# Supplementary material for: KNN-MDR: a learning approach for improving interactions mapping performances in genome wide association studies
Source: BMC Bioinformatics. 2017 Mar 21;18:184. doi: 10.1186/s12859-017-1599-7 (PMC5361736; doi:10.1186/s12859-017-1599-7)
Supplement: Supplementary file 3 — The data set(s) supporting the results of Table 2. (ZIP 28603 kb) [file 12859_2017_1599_MOESM3_ESM.zip › 3/SINAN/S30/mkallsimul.dat]

1 0 0 2 1 0 1 1 0 1 1 1 1 1 1 1 0 0 0 0 0 2 0 0 2 0 2 0 2 2 2 0 1 2 0 1 1 2 0 0 0 2 0 0 0 0 0 0 0 0 0 0 0 0 2 0 0 0 0 0 1 0 0 1 1 1 1 1 1 0 0 1 2 0 2 2 2 1 2 1 1 1 0 1 1 0 0 0 1 2 0 1 2 1 0 0 0 0 0 1 2 1 1 0 1 0 2 1 1 1 0 1 1 2 1 2 1 0 1 0 1 0 2 1 1 0 0 1 1 1 0 0 0 0 1 0 1 0 0 0 0 2 0 0 1 0 0 0 1 1 1 1 0 0 1 1 1 0 0 0 0 0 0 2 2 2 0 1 0 1 1 1 0 2 0 0 0 0 0 0 0 1 1 1 1 1 1 2 0 1 1 1 0 1 1 2 1 0 1 0 0 1 0 2 2 0 0 0 1 0 2 1 1 0 1 1 0 0 2 2 0 0 0 1 1 2 1 0 0 0 0 0 1 1 1 0 1 2 0 1 0 1 2 2 2 0 0 0 2 0 0 0 0 0 0 0 1 0 0 1 1 1 0 2 2 0 0 0 1 0 1 0 0 2 0 0 0 1 2 0 1 1 2 1 1 0 0 1 0 2 0 1 1 2 2 1 2 0 0 0 0 1 0 0 0 0 0 1 0 1 0 1 2 1 2 0 0 1 1 0 0 1 1 1 2 0 1 2 1 0 1 1 0 0 0 1 1 2 0 1 1 1 1 1 1 1 1 0 0 1 1 0 1 0 1 0 1 1 0 1 1 0 1 1 1 0 0 2 2 0 2 0 1 1 0 1 0 1 0 2 2 0 0 0 1 0 0 0 0 0 1 1 0 1 2 0 1 0 0 0 0 0 0 0 0 0 0 1 0 2 0 0 1 0 1 2 0 1 0 0 0 2 0 2 0 1 1 0 0 0 0 0 1 1 1 1 0 1 0 0 2 0 0 1 1 2 1 2 0 0 0 1 0 2 2 1 2 0 2 2 2 2 0 0 0 2 0 0 0 0 0 0 2 2 1 0 0 2 2 0 2 1 1 1 1 0 0 0 2 0 0 0 0 1 0 0 0 1 1 0 1 1 0 1 0 2 1 0 1 0 2 0 0 2 2 0 0 0 0 0 1 2 2 2 0 2 0 1 1 1 1 0 2 0 0 0 1 0 1 1 1 1 0 2 2 0 0 2 2 0 0 0 0 2 2 1 0 0 1 0 0 0 0 0 0 0 0 0 1 0 0 1 1 0 0 1 2 2 2 1 2 0 0 0 1 0 0 0 1 0 0 0 0 0 0 0 0 1 0 1 1 0 0 0 1 1 1 0 2 2 1 0 0 0 1 2 0 0 0 0 0 0 0 0 0 0 2 0 0 0 0 0 0 0 0 1 0 0 0 2 1 0 1 2 2 0 1 0 1 1 0 2 0 2 2 2 0 0 0 0 0 0 1 0 1 1 0 1 0 1 1 1 0 0 0 2 2 0 0 0 2 0 0 2 2 2 1 0 0 1 0 1 0 0 1 0 0 2 2 2 1 1 1 1 1 2 0 0 1 2 0 0 0 0 0 1 0 1 1 1 0 0 1 0 2 2 2 0 1 0 0 1 0 0 0 0 0 0 0 1 0 1 1 0 1 0 1 1 0 0 0 0 1 0 0 1 1 0 2 0 0 0 2 0 1 0 2 1 2 1 1 1 0 1 0 0 0 0 1 1 2 2 0 0 2 2 0 1 1 1 1 1 2 2 2 2 0 1 0 1 1 0 0 0 1 1 1 0 0 0 0 0 2 0 1 1 0 1 1 0 0 1 0 1 0 0 0 1 0 0 0 2 2 0 0 0 0 0 1 0 1 1 0 0 0 0 0 1 0 0 1 0 0 2 2 0 0 0 0 0 0 0 0 0 1 0 1 0 2 1 1 0 1 1 0 0 0 0 1 2 2 2 2 1 2 2 0 2 1 2 1 1 0 2 2 2 2 0 0 0 0 1 0 0 2 2 0 1 0 2 0 0 0 0 0 2 0 0 2 1 1 1 0 0 0 0 2 1 1 1 2 2 0 1 1 0 0 1 1 0 0 0 2 1 1 0 0 1 0 1 1 0 1 0 1 0 1 1 0 1 0 1 0 0 0 0 1 0 0 2 0 1 0 0 0 0 0 0 2 0 0 0 0 0 0 0 0 2 0 2 2 0 0 1 0 0 0 0 0 0 0 1
2 0 0 1 1 0 1 1 0 1 1 1 1 1 1 1 0 0 1 1 1 2 0 0 2 0 1 0 1 2 2 0 1 1 0 0 2 1 0 1 1 1 0 0 0 0 1 0 0 0 0 0 0 0 2 2 0 0 0 1 0 1 0 2 1 1 1 2 1 1 0 1 2 1 2 2 2 0 1 1 0 2 1 0 1 1 0 1 2 2 1 2 0 0 1 1 0 2 0 2 0 0 0 1 1 1 2 1 1 1 0 1 1 1 1 1 1 1 1 0 1 0 1 2 1 0 0 0 0 2 0 0 0 0 0 0 0 0 0 0 1 2 0 0 0 1 0 0 0 1 1 1 1 0 0 0 0 2 0 0 1 0 0 1 0 0 0 0 0 2 2 0 0 1 0 0 0 0 0 1 0 1 0 0 0 0 2 0 0 0 1 0 1 1 2 1 2 1 0 0 0 1 1 2 2 0 0 0 0 0 1 1 1 1 0 2 0 0 1 1 1 0 0 2 0 0 0 0 0 1 0 0 0 0 0 0 0 2 0 2 0 0 2 1 1 1 1 0 1 1 1 1 0 0 0 1 2 2 2 2 0 2 0 1 1 0 0 0 2 2 0 1 0 2 0 0 0 1 1 0 0 2 1 2 0 1 1 1 0 2 0 2 1 2 2 1 1 0 1 0 1 0 0 0 0 0 1 0 0 0 0 1 2 0 1 1 0 0 2 0 0 2 1 1 2 0 0 0 0 0 2 1 0 0 0 1 0 2 0 1 0 0 1 1 1 1 1 0 1 0 1 0 0 0 0 0 0 0 0 0 0 0 2 2 2 0 1 2 0 0 0 2 0 0 0 1 0 2 2 0 0 2 0 0 1 0 0 0 0 0 0 0 1 1 2 1 1 1 1 0 0 1 0 2 1 1 1 1 0 2 0 0 1 0 1 2 0 1 0 1 1 1 0 1 1 1 0 0 0 1 0 0 0 1 1 0 0 0 0 0 2 0 0 0 0 1 1 1 0 2 0 1 0 2 2 0 2 1 1 1 1 1 0 1 0 2 1 0 0 0 0 0 2 2 2 0 1 2 1 2 1 1 1 1 1 0 0 1 2 0 0 0 2 1 2 0 2 1 2 1 1 1 2 0 0 0 2 1 0 1 0 1 1 1 1 0 0 0 0 0 0 2 1 0 0 2 1 1 1 2 0 1 0 0 0 0 1 0 1 0 0 1 0 1 1 1 0 1 1 0 0 0 0 2 1 1 0 0 0 0 0 0 0 1 0 0 0 0 1 0 0 0 1 0 0 1 1 1 1 2 1 0 0 1 1 0 0 0 1 1 0 0 0 0 1 0 2 0 0 1 0 1 1 0 1 0 1 0 0 1 0 0 0 0 0 0 0 0 1 0 0 0 0 0 0 1 1 1 0 0 2 2 0 0 0 1 0 0 0 1 0 0 0 0 1 0 1 0 1 1 0 2 1 0 1 1 0 0 2 1 0 1 0 2 0 2 0 1 1 0 1 1 1 0 1 2 1 0 0 0 0 1 0 1 1 1 1 1 0 0 0 2 0 0 1 1 0 1 1 1 0 0 1 1 0 1 1 2 1 0 0 0 0 0 0 0 0 0 0 0 0 0 1 1 1 1 2 0 0 0 0 0 0 0 0 0 0 0 1 1 0 0 1 1 1 0 1 0 0 0 0 0 0 0 0 1 0 0 0 0 0 0 1 1 0 1 2 2 1 2 0 0 1 1 1 0 0 1 0 2 2 1 2 2 2 0 2 1 0 1 1 1 0 1 0 0 0 0 0 1 0 0 1 0 1 1 0 0 0 1 1 0 0 1 0 2 1 0 1 0 1 1 0 2 0 0 1 2 0 0 0 2 0 0 0 0 0 0 0 0 0 0 0 0 0 0 0 0 0 0 0 0 0 2 2 0 0 1 1 0 1 0 0 1 0 0 1 0 1 2 0 0 1 0 0 1 0 1 0 1 0 0 2 0 0 0 0 2 0 2 0 1 0 2 2 2 2 0 0 1 0 1 1 0 1 1 0 0 1 1 1 0 0 0 0 2 0 1 1 1 0 1 0 0 0 0 1 0 0 0 1 1 0 1 0 0 0 0 0 1 0 0 1 1 0 1 1 0 0 0 0 1 1 0 1 0 1 2 0 0 1 1 0 0 0 0 0 0 1 2 0 1 0 0 0 1 0 1 1 1 0 1 0 2 0 0 2 1 0 2 1 1 1 2 0 0 0 1 1 0 1 1
3 0 0 2 1 0 2 2 0 1 1 0 1 1 0 0 0 0 1 0 0 1 1 0 2 0 0 0 1 2 2 0 0 0 0 2 0 2 0 2 2 0 2 2 0 2 1 0 1 0 0 0 1 1 1 2 1 0 0 1 0 2 0 2 0 1 0 1 1 0 0 1 1 0 1 2 2 2 2 0 1 2 1 1 2 0 0 1 2 2 0 2 2 1 1 2 0 1 0 1 1 0 1 1 0 0 2 2 0 2 0 1 0 2 0 2 0 0 1 0 1 0 1 2 1 0 0 1 0 1 0 0 0 0 2 0 0 0 0 0 1 2 0 0 1 1 0 0 0 0 0 1 0 0 1 1 0 0 0 0 1 1 1 1 0 1 0 0 0 1 0 1 0 1 1 0 0 1 1 1 0 2 0 0 0 0 2 1 0 1 1 1 0 0 1 1 1 0 0 0 0 2 0 2 2 1 1 0 1 0 1 2 1 0 0 2 0 1 2 1 1 0 2 2 0 1 1 2 1 1 0 0 1 0 0 0 0 1 0 1 0 0 2 2 2 0 0 0 2 0 0 1 0 0 0 1 0 0 0 0 0 0 0 2 1 0 0 0 2 1 0 0 0 2 0 0 1 1 1 0 1 1 1 1 0 0 0 2 0 2 0 0 1 2 2 0 2 0 1 0 1 1 1 1 0 0 1 0 0 1 0 2 2 0 1 0 0 0 0 0 2 0 1 0 2 0 1 0 0 0 2 1 0 0 0 0 0 1 1 1 0 0 1 1 0 0 1 0 2 0 0 0 0 0 0 0 1 1 0 2 2 0 1 1 1 1 0 1 2 0 2 0 2 2 0 1 0 1 0 2 1 1 0 0 1 1 0 1 1 0 1 1 0 0 2 0 1 0 1 1 1 1 0 2 1 0 1 1 0 1 0 1 1 0 1 1 1 0 1 0 0 1 0 1 2 1 1 0 0 0 0 0 0 2 0 1 0 1 0 0 1 0 1 2 1 2 2 0 0 0 0 0 0 1 0 0 0 1 1 2 1 2 1 0 0 1 1 1 0 1 1 0 2 2 1 1 1 2 0 0 0 1 1 1 0 1 0 0 2 0 0 0 1 0 1 0 2 1 1 1 1 1 2 0 0 0 1 1 0 1 0 0 1 0 0 1 0 1 0 1 1 1 2 1 1 2 0 0 1 1 1 1 0 0 0 0 2 0 1 1 0 1 1 1 2 0 0 1 1 0 0 0 0 1 1 1 1 1 2 1 0 0 0 2 0 0 0 0 1 0 0 1 1 0 1 0 2 1 1 2 1 0 2 1 0 1 0 1 1 0 1 1 1 0 0 0 0 1 0 0 0 2 1 0 0 2 0 0 1 2 0 0 0 0 0 0 0 0 0 0 0 1 0 0 0 2 2 1 0 0 0 0 0 0 0 0 0 0 0 1 1 0 0 0 1 0 1 0 1 1 1 1 1 1 1 2 0 0 1 0 0 0 0 1 0 1 1 1 2 0 0 2 0 0 0 2 2 0 1 1 0 1 1 2 1 1 1 0 0 1 0 1 1 0 0 0 0 2 2 2 1 0 0 0 0 0 1 1 1 0 0 0 0 0 1 1 0 0 0 0 0 0 1 0 2 2 2 0 0 0 0 0 0 1 0 1 1 0 0 1 0 1 0 0 1 1 2 0 0 0 0 0 0 0 0 1 1 0 0 0 0 0 1 1 0 1 1 1 1 2 0 1 0 0 0 1 0 0 0 1 1 1 0 0 0 2 0 1 0 1 1 0 2 2 1 0 1 0 0 2 2 0 1 1 1 1 2 0 1 1 1 0 1 1 1 2 0 2 2 0 0 2 0 2 0 0 1 1 1 0 1 2 0 0 0 1 0 1 0 0 0 1 1 0 1 1 1 0 0 0 0 0 0 1 1 0 1 0 0 0 0 0 0 0 0 2 0 0 2 1 1 0 1 1 0 2 0 2 0 1 0 0 2 1 1 1 0 1 0 1 0 1 0 1 1 0 1 0 0 0 0 2 0 0 0 0 2 0 0 1 0 0 0 1 1 1 0 0 1 1 0 1 1 2 1 0 1 2 1 0 1 1 0 1 0 0 0 2 0 0 0 0 0 1 1 1 0 1 1 0 0 0 0 0 2 0 2 2 0 2 1 0 0 0 1 1 1 0 0 0 0 0 1 0 0 1 1 0 2 1 0 1 0 1 0 0 2 0 0 1 0 0 0 2 0 0 0 0 0 0 0 0
4 0 0 1 2 0 2 2 0 1 1 1 0 1 1 1 0 0 0 1 1 2 0 1 1 0 0 1 1 1 1 0 0 1 0 1 2 0 0 1 1 1 0 0 0 0 2 0 0 1 1 1 1 0 0 1 0 0 1 1 0 1 0 1 1 0 1 0 1 0 1 0 2 1 2 2 2 1 1 0 1 2 0 1 1 0 0 0 1 2 0 0 2 0 1 1 0 0 0 0 1 0 0 0 2 1 2 0 2 0 0 2 0 2 1 2 0 0 0 0 2 0 2 1 1 1 0 0 0 0 0 0 1 1 0 0 1 0 0 0 0 2 1 0 1 0 0 0 1 2 0 1 0 0 1 0 0 2 0 0 0 1 0 1 1 2 1 1 1 2 0 0 1 2 1 0 0 1 1 1 0 1 1 1 0 0 2 2 1 1 1 1 0 1 2 1 1 0 1 1 1 1 0 0 1 1 1 1 1 0 1 1 1 0 0 2 0 0 1 1 1 0 0 2 0 0 0 0 0 0 0 0 0 0 0 0 0 2 0 1 0 0 2 2 2 0 0 0 0 1 1 0 0 0 0 1 0 0 0 0 0 0 0 1 1 1 0 0 2 2 0 0 0 2 0 0 0 0 1 0 1 1 2 2 0 1 1 2 0 2 0 0 1 2 2 1 1 1 1 0 0 0 1 1 1 0 0 1 1 2 1 2 1 1 2 0 0 0 1 0 1 1 0 0 2 0 0 2 1 1 1 1 0 0 0 1 0 1 1 1 0 1 1 1 0 1 1 1 1 0 0 1 1 0 1 0 0 1 0 2 2 0 2 1 2 0 0 1 2 0 2 0 1 1 1 0 0 0 0 2 0 0 0 0 0 1 0 0 0 0 0 0 1 0 2 0 1 1 0 0 0 0 0 0 0 0 1 0 1 1 0 0 0 0 0 1 1 1 0 0 0 1 0 0 1 1 1 0 0 0 0 0 0 2 0 1 0 1 1 0 1 0 0 0 0 1 2 2 0 2 0 1 0 2 2 1 2 1 2 1 2 1 1 1 0 0 2 1 0 1 1 0 2 2 0 1 0 2 1 1 1 1 2 2 1 1 0 0 1 0 1 1 0 2 0 0 1 1 1 0 1 1 1 1 0 1 2 0 0 1 0 0 0 1 1 0 1 0 0 2 1 0 2 1 1 2 0 1 1 1 1 0 1 0 0 0 2 0 2 0 2 2 0 0 0 0 0 1 1 0 0 0 0 2 2 1 0 1 1 0 0 0 0 0 0 0 1 1 0 1 1 1 0 0 0 0 0 1 1 2 2 0 0 0 1 0 0 0 0 0 0 0 0 1 0 0 0 1 0 1 1 0 1 0 1 0 0 0 1 1 0 0 0 1 0 1 1 0 0 0 0 1 1 0 1 1 1 0 0 0 0 0 0 0 0 0 1 0 0 1 0 0 0 0 2 0 2 0 2 2 0 2 2 0 1 0 0 0 1 0 0 0 1 0 1 1 0 1 1 1 0 1 1 0 0 2 1 1 0 1 0 0 0 2 2 2 1 0 0 0 0 2 0 0 0 0 0 2 1 1 0 1 0 0 2 2 0 2 1 0 0 0 0 0 0 0 0 0 0 1 0 1 1 0 1 1 1 0 1 0 1 2 0 1 0 1 1 0 0 0 0 0 0 0 0 0 0 0 0 0 0 0 2 1 1 1 0 0 1 0 0 0 2 0 0 0 2 2 1 2 0 0 0 1 1 1 0 0 0 2 2 2 0 0 0 2 0 2 0 2 0 1 1 2 0 0 1 1 0 2 2 0 0 0 1 1 1 1 1 0 0 0 0 1 0 2 1 0 1 0 1 1 0 2 0 0 0 1 0 2 0 2 1 0 0 0 0 0 0 0 0 0 1 0 0 0 1 0 0 1 0 0 0 2 2 0 0 0 0 1 1 0 0 0 0 0 0 0 0 2 0 0 1 0 0 0 0 1 2 2 2 2 0 1 1 2 0 2 1 2 0 1 1 0 2 0 1 0 0 1 0 2 1 0 1 1 0 1 0 1 0 0 0 0 0 2 0 0 1 1 0 1 0 0 0 0 2 0 0 0 2 1 0 1 1 0 0 0 0 0 0 0 2 2 1 0 1 0 0 0 2 0 1 0 1 0 1 2 0 1 1 1 1 0 1 0 0 1 0 1 0 0 0 0 0 0 0 0 2 1 1 0 0 2 0 1 1 1 0 0 0 0 0 2 0 1 0 0 0 0 1 0
5 0 0 2 1 0 2 2 0 2 2 0 0 1 1 1 0 0 0 1 1 2 0 1 1 0 0 0 2 1 1 0 0 1 0 1 1 2 0 1 1 1 1 0 0 1 1 0 0 0 1 1 1 1 1 1 0 0 0 0 2 0 0 1 2 0 1 1 1 0 0 0 2 1 1 2 2 1 1 0 1 2 0 0 0 0 0 0 0 2 0 0 1 0 1 1 0 1 0 1 0 0 0 1 1 1 2 2 0 2 0 1 1 1 1 1 1 0 0 0 2 0 2 1 1 1 0 1 1 1 1 1 0 0 0 0 0 0 0 0 0 2 0 0 1 0 2 0 0 1 0 1 1 0 0 0 0 1 0 0 0 0 0 1 1 2 0 0 1 2 0 1 2 0 1 0 2 0 0 0 0 0 0 0 0 0 1 1 1 0 2 0 2 0 2 2 1 0 0 0 0 1 0 1 2 2 2 0 0 0 1 1 0 1 0 2 0 0 1 1 1 1 0 0 2 2 0 2 0 2 0 0 1 0 0 0 0 2 0 2 0 0 2 2 2 0 0 0 2 0 0 1 0 0 0 1 0 0 0 0 0 0 0 0 1 0 1 0 2 0 0 2 0 2 0 0 0 0 2 0 0 0 2 1 0 2 2 0 0 2 0 0 2 2 2 0 2 0 0 1 0 0 0 0 0 0 0 0 2 2 2 2 2 0 2 0 0 0 1 0 0 2 0 0 2 0 0 1 1 1 2 2 1 1 0 0 1 2 0 0 1 1 2 1 0 1 0 0 0 0 0 0 1 0 1 0 0 2 0 1 1 0 2 0 2 0 0 2 1 0 1 1 1 1 1 0 0 1 0 2 1 1 0 0 0 0 0 0 0 0 0 0 0 0 1 1 0 0 0 0 0 0 0 2 2 1 1 1 1 0 0 0 0 0 0 0 2 0 0 0 0 0 0 1 0 1 2 0 0 0 0 0 0 2 0 0 0 0 0 0 1 0 0 0 0 2 0 2 0 1 0 2 0 0 0 0 0 2 1 2 0 2 1 0 0 1 1 0 0 0 0 0 2 2 1 0 1 1 2 1 0 2 1 1 0 1 0 0 2 0 0 0 0 1 1 0 2 2 2 0 0 0 0 2 0 2 1 0 0 0 0 0 1 0 0 0 1 1 0 2 1 0 2 0 0 2 0 0 0 2 0 1 0 0 0 1 2 0 1 1 1 1 0 1 1 0 0 2 2 0 0 0 0 2 2 0 0 1 2 1 0 0 0 0 0 0 0 2 1 1 1 1 1 1 0 0 1 1 1 2 2 0 0 1 2 0 1 0 1 0 0 0 1 0 0 0 0 1 1 1 0 1 0 1 1 1 0 0 2 2 0 0 0 0 0 0 0 0 0 0 0 0 0 0 0 0 0 1 0 0 1 1 0 0 0 1 0 0 0 1 0 0 0 1 2 0 2 0 1 1 0 2 0 1 2 2 0 0 2 1 1 0 1 1 1 2 0 1 0 2 0 1 0 0 1 2 2 0 0 0 2 0 0 0 0 0 1 1 0 0 0 1 0 1 0 1 1 2 1 2 0 0 0 1 1 2 0 1 1 0 0 0 0 0 0 1 0 1 0 1 0 1 1 0 0 0 0 0 1 0 1 1 1 0 0 1 0 0 0 1 0 1 0 0 0 0 0 1 0 0 0 0 1 0 0 1 1 0 0 1 1 1 1 0 0 1 1 2 2 1 0 0 1 0 0 0 0 1 0 2 2 1 0 0 1 2 0 2 0 2 0 0 2 2 1 0 0 1 0 1 2 0 1 0 1 1 2 0 0 2 2 0 1 0 1 1 0 0 2 0 2 2 0 2 0 0 0 1 0 1 0 1 1 1 0 0 0 0 1 0 0 0 0 0 0 0 0 0 0 1 1 0 0 2 2 0 0 0 0 0 2 0 0 1 0 0 1 0 1 0 1 0 2 0 0 0 0 2 1 1 1 1 2 0 0 0 0 1 0 2 0 1 2 1 1 1 2 0 0 0 0 0 1 0 1 1 0 2 1 0 1 0 1 0 1 1 0 1 2 0 0 2 0 2 0 0 0 2 0 0 2 1 0 0 1 0 1 1 0 1 0 0 1 1 0 2 0 0 0 0 1 0 2 0 0 0 0 1 0 1 1 1 1 0 0 0 1 0 0 1 0 0 0 0 0 0 0 1 2 2 0 2 0 2 0 0 1 1 2 2 0 0 0 0 0 0 0 0 2 0 0 1
6 0 0 2 0 0 1 1 1 1 2 1 2 2 1 1 0 0 1 0 0 2 0 0 2 0 2 0 2 2 2 0 1 1 0 1 1 1 0 0 0 0 1 0 0 1 1 1 0 1 0 1 0 0 1 1 0 0 0 0 1 1 0 1 0 0 0 1 1 0 0 0 1 0 1 2 2 1 2 0 0 1 0 2 2 0 0 0 0 2 0 0 1 0 0 1 0 0 0 0 1 0 0 0 2 2 2 2 0 2 0 2 2 2 1 2 1 0 2 0 0 1 2 0 0 0 0 0 0 0 1 1 0 0 1 0 0 0 0 0 0 2 0 0 1 0 2 0 0 0 0 0 1 0 0 1 0 1 0 1 1 1 0 2 1 2 0 1 0 1 1 0 1 1 0 0 1 2 2 2 0 2 1 1 0 0 2 1 1 0 2 0 0 0 1 1 1 0 0 1 1 0 0 1 2 1 1 0 2 0 1 2 2 0 0 2 0 1 0 0 2 1 0 1 1 0 0 2 1 0 0 0 1 0 1 1 0 1 1 1 1 1 2 1 1 0 0 0 2 0 0 0 0 0 0 2 1 0 0 0 0 0 0 0 1 0 0 1 1 1 0 1 0 1 0 0 0 1 1 0 0 2 1 0 2 0 1 2 0 2 0 1 1 2 2 0 2 0 0 0 0 0 0 0 0 1 0 0 0 1 0 2 1 0 2 0 2 1 0 0 0 2 1 0 1 0 0 2 2 0 1 1 0 0 0 0 0 2 0 2 1 1 2 0 0 0 1 1 1 1 1 0 1 1 0 1 1 1 0 1 1 0 2 1 2 0 0 2 2 1 2 0 1 1 0 0 0 1 1 1 1 0 0 0 0 1 0 0 0 0 0 0 1 0 2 1 0 1 0 0 0 1 0 2 1 0 1 0 0 2 0 0 0 0 0 0 2 0 1 0 0 1 0 0 1 1 0 0 0 0 2 0 0 2 0 0 0 1 0 1 0 0 0 1 1 1 1 2 0 0 0 1 0 0 0 0 0 1 1 1 1 1 0 0 0 1 1 0 0 0 2 0 2 2 1 0 1 2 2 1 0 2 1 1 0 0 1 1 2 0 0 0 2 1 2 0 2 2 2 0 0 0 0 1 1 2 1 1 1 1 0 1 0 0 0 0 0 0 0 1 0 0 1 1 0 1 1 1 1 1 1 0 1 1 1 1 2 0 2 1 1 2 0 1 2 0 0 1 1 0 0 0 1 1 2 0 1 0 2 0 0 0 1 0 1 1 0 1 1 0 1 0 1 0 1 0 1 0 0 2 1 0 1 1 1 1 1 1 0 0 1 1 0 1 0 0 0 0 0 1 0 1 1 0 0 1 0 0 2 2 0 0 0 2 1 2 0 0 2 0 0 2 0 0 0 1 1 1 0 0 1 1 0 0 0 0 1 0 1 2 1 0 1 1 1 0 1 0 1 1 0 1 1 1 1 1 0 0 1 0 0 0 1 1 1 2 1 0 1 0 1 0 0 0 0 1 1 0 1 1 1 0 1 2 1 2 1 0 0 1 0 1 1 0 1 1 0 2 1 2 1 0 0 1 1 2 0 2 2 1 0 0 0 2 1 0 0 1 1 1 0 0 1 0 0 1 1 1 0 1 0 0 0 0 0 0 0 0 0 0 0 0 0 0 0 1 1 0 0 0 0 0 0 0 0 1 0 0 0 0 0 0 2 0 0 0 2 0 1 1 1 1 0 0 0 0 0 1 0 1 2 1 0 0 2 1 1 2 1 2 0 1 1 2 0 0 1 0 0 2 1 0 1 0 2 1 2 0 0 0 0 0 1 0 1 1 0 0 2 0 2 2 0 2 0 0 1 1 0 0 0 2 1 2 0 1 1 0 0 0 0 0 0 0 0 0 0 0 1 0 0 0 0 2 1 1 0 0 0 0 0 0 0 0 0 0 0 1 1 1 0 0 0 2 0 2 0 1 0 2 1 1 1 0 0 1 0 1 0 1 0 1 1 1 1 1 2 0 0 0 0 1 0 0 0 0 2 1 0 2 0 0 0 1 2 1 0 0 1 1 0 1 0 1 1 1 1 1 1 1 2 2 2 2 0 0 2 0 0 1 0 0 2 2 1 0 1 0 0 0 2 0 2 0 0 0 0 2 1 1 0 1 0 0 0 0 0 0 0 1 0 0 0 0 0 1 0 1 1 0 0 0 0 1 0 0 1 0 0 1 0 0 0 2 0 0 0 0 0 0 0 1
7 0 0 2 1 1 2 2 0 1 1 0 0 0 0 0 0 0 1 0 0 1 0 0 2 0 1 0 2 2 2 1 1 2 0 1 1 1 0 1 1 1 0 0 0 0 0 0 0 0 0 1 0 0 2 1 0 0 0 0 1 1 0 2 0 1 0 0 2 0 1 1 2 0 2 2 2 1 1 0 1 2 0 0 0 0 0 1 2 2 1 1 1 1 0 1 0 0 1 0 2 0 0 1 1 1 2 2 0 2 1 2 1 1 1 1 1 1 1 0 1 0 1 2 1 2 0 1 0 1 0 0 0 0 1 0 0 0 0 0 2 0 0 0 0 0 0 0 1 1 1 1 1 0 0 0 1 0 0 0 0 0 0 1 0 1 0 2 2 2 0 0 1 0 1 0 0 0 0 0 0 0 0 0 1 1 1 1 0 0 1 0 0 0 1 2 1 0 0 0 0 0 0 1 2 2 1 1 1 0 2 0 0 0 0 2 0 0 2 1 1 0 0 1 2 1 0 2 0 2 0 0 0 0 1 1 0 1 1 1 0 0 2 1 1 0 0 0 2 0 0 0 1 0 0 1 0 1 1 1 0 1 0 0 1 0 0 1 2 1 0 2 0 0 0 1 0 1 1 0 1 1 2 2 0 2 1 1 0 2 0 1 0 2 2 1 1 0 0 0 0 0 0 0 0 1 1 0 0 0 0 1 1 0 2 0 1 1 0 0 0 2 2 1 0 0 0 0 0 1 1 1 1 0 0 0 0 2 0 1 1 0 2 2 0 0 1 1 1 0 0 1 0 0 0 0 0 0 0 2 2 0 1 1 1 0 0 1 2 0 2 0 0 0 0 0 0 1 1 1 1 1 0 0 0 0 0 1 1 0 1 1 1 1 1 1 1 0 1 1 1 1 0 1 1 1 0 1 1 1 0 0 1 0 1 2 1 0 0 2 1 0 0 0 1 1 1 0 0 0 2 0 0 1 1 0 0 1 0 0 0 0 1 1 0 2 1 1 1 2 0 1 0 2 2 1 2 0 0 0 2 0 1 1 0 1 1 2 0 2 2 0 2 2 0 1 0 1 2 0 1 2 0 0 0 0 0 0 1 0 1 1 1 0 0 0 0 1 1 0 1 1 2 0 0 1 1 1 0 0 0 0 1 0 0 0 0 1 0 1 1 1 2 1 1 2 1 1 1 1 1 0 1 0 0 0 2 0 2 1 1 1 1 0 1 0 0 0 1 1 0 1 0 1 2 0 1 1 1 1 1 0 0 0 0 0 2 2 1 1 1 1 1 0 0 2 2 2 2 1 2 0 0 1 1 0 0 0 1 0 1 0 0 2 0 0 0 0 0 1 0 1 0 0 2 0 0 0 2 2 0 0 0 1 1 0 0 0 0 0 0 1 0 0 0 0 1 2 0 0 0 0 0 0 0 0 1 0 1 2 0 0 0 0 0 0 0 0 2 2 2 0 0 1 2 2 0 0 1 0 0 0 1 1 1 2 1 1 0 0 2 0 0 0 1 2 2 0 0 1 0 0 1 1 1 0 2 0 0 2 0 0 0 0 0 0 0 1 1 1 1 1 0 1 1 2 1 2 2 0 0 0 0 0 0 0 0 0 0 0 0 1 1 0 0 1 1 0 0 0 0 1 0 0 0 0 0 0 1 2 1 1 0 0 0 0 0 0 0 0 0 0 0 0 0 2 1 1 2 0 0 0 1 0 0 0 2 1 1 2 0 0 1 1 1 0 0 0 2 0 1 1 0 0 1 0 0 2 0 2 0 2 1 1 0 0 2 2 0 2 2 0 1 0 1 1 1 0 0 0 0 0 0 0 0 1 2 0 2 0 2 2 1 2 0 0 0 0 2 0 1 1 1 1 0 0 0 0 0 0 0 0 0 0 1 0 1 0 0 0 0 0 0 2 1 1 0 0 0 0 2 0 0 0 0 0 0 0 2 1 1 0 0 2 0 1 0 1 1 2 2 2 2 0 0 0 0 1 0 2 0 1 1 1 2 1 2 0 0 0 1 2 0 0 2 2 0 1 0 2 0 0 0 0 1 1 0 2 2 0 0 2 1 1 0 0 1 1 1 1 2 2 0 1 1 0 0 2 0 0 0 0 2 1 0 1 0 0 0 0 1 0 2 0 1 1 1 2 0 1 2 0 1 0 2 1 2 0 0 0 0 0 0 0 0 1 0 1 1 0 0 0 0 0 0 0 0 0 0 1 0 1 0 2 0 0 0 0 0 0 1 0
8 0 1 2 0 0 1 1 0 1 1 0 2 2 2 2 0 0 0 2 1 2 1 0 2 0 1 0 2 1 1 1 0 2 1 0 2 1 0 1 1 1 0 0 0 0 0 0 0 0 0 0 0 0 2 2 0 1 1 0 1 1 0 0 0 1 0 1 1 0 0 1 2 0 2 2 2 1 2 0 1 1 0 2 2 0 0 0 2 2 0 1 1 0 1 2 0 2 0 2 0 0 1 1 0 0 2 1 1 1 0 1 1 2 1 2 1 0 0 0 1 1 2 2 2 0 0 1 0 1 0 0 0 0 0 0 0 0 0 0 0 2 0 0 1 0 0 0 1 0 0 0 0 1 1 1 1 0 0 1 0 0 0 2 1 1 0 1 1 2 1 2 1 1 0 0 0 1 1 1 0 1 1 1 1 1 1 1 0 0 1 1 0 0 2 0 1 0 0 0 0 0 0 1 2 1 1 0 1 0 1 2 1 0 0 2 0 0 2 1 1 1 0 0 2 0 0 1 0 1 0 0 0 0 0 0 1 2 0 2 0 0 2 1 1 0 0 0 2 0 0 0 0 0 0 1 0 1 0 1 1 1 0 1 1 0 0 0 1 1 1 0 0 1 0 0 1 1 2 0 1 1 2 2 0 1 0 2 0 2 0 0 1 2 2 1 2 0 2 0 2 0 1 1 0 0 0 0 0 0 0 1 2 1 2 0 1 0 1 0 1 1 1 0 0 0 0 2 2 0 2 0 0 0 0 0 0 1 1 0 1 1 2 2 1 0 2 0 1 1 1 0 0 1 0 1 1 0 0 1 2 1 1 0 1 0 0 1 2 1 2 0 1 1 0 1 0 1 0 2 0 1 0 0 0 0 0 0 0 1 0 0 0 1 1 1 1 1 1 1 1 1 0 2 2 0 0 0 1 1 0 0 0 0 0 2 0 1 0 0 0 2 0 0 1 1 0 0 0 0 1 0 0 0 1 1 0 1 0 0 2 0 0 0 0 1 1 1 0 2 0 1 0 2 1 1 1 2 2 1 1 1 0 0 0 2 0 0 0 0 0 0 2 2 0 1 0 2 2 0 1 1 0 0 0 0 0 0 2 0 0 0 1 1 0 0 0 2 2 0 0 0 2 0 0 1 2 0 0 1 0 0 1 1 1 1 0 1 0 1 1 1 1 0 1 1 1 0 0 2 0 0 0 0 2 0 0 0 2 0 1 2 0 1 1 1 0 1 1 0 0 0 1 1 1 1 1 0 0 1 1 0 1 0 1 1 0 0 1 0 0 0 2 0 1 1 2 2 2 1 2 0 0 0 1 0 0 0 0 0 1 1 0 0 0 1 1 0 0 0 0 0 0 1 1 1 0 1 1 1 0 0 0 1 0 1 0 0 1 0 0 1 0 0 0 2 2 2 0 0 1 1 0 0 0 1 0 0 0 1 0 1 1 1 2 0 0 1 1 1 0 1 2 1 2 2 0 0 2 1 1 0 0 1 1 2 1 0 1 1 0 1 0 0 0 1 1 1 1 1 1 1 1 1 2 0 2 1 1 1 1 0 0 0 0 0 0 1 1 1 0 0 0 1 1 2 0 1 2 0 0 0 0 0 0 1 0 0 0 0 0 0 1 0 0 1 1 0 1 0 0 0 1 0 0 1 0 0 0 1 0 0 0 0 0 0 0 0 0 0 0 0 0 0 0 1 2 0 0 0 0 0 0 0 0 2 0 2 0 2 0 1 1 0 0 0 0 0 2 0 0 0 0 0 1 1 1 0 0 0 2 0 0 2 0 0 0 0 0 0 0 0 0 0 1 1 1 0 0 0 1 1 2 0 0 0 0 1 2 0 2 2 0 2 0 0 0 2 0 0 0 2 1 2 0 0 0 1 1 1 1 0 1 0 0 0 1 0 0 0 0 0 0 2 2 0 0 0 0 0 2 0 1 0 0 2 0 0 2 1 0 1 1 0 0 1 0 0 0 2 2 2 2 0 0 0 0 1 0 1 0 1 0 2 2 1 2 0 0 1 1 1 0 0 0 1 1 0 0 2 0 0 0 0 1 1 0 1 2 1 0 2 0 0 0 0 2 1 0 0 2 2 1 1 1 1 0 1 0 0 0 0 1 1 0 0 0 0 0 0 1 0 2 0 1 0 1 2 0 1 1 1 0 0 1 0 1 1 1 2 1 0 0 1 1 1 1 2 0 0 0 0 0 1 0 1 1 1 0 2 0 0 0 2 0 1 1 0 1 0 0 1
9 0 0 2 1 0 2 2 0 0 0 0 0 2 2 2 0 0 0 0 0 2 0 1 1 1 2 0 2 2 1 0 0 2 1 1 1 1 0 1 1 1 0 0 0 0 0 0 0 0 0 1 2 0 0 0 0 0 0 0 0 2 1 0 0 0 0 1 2 0 0 0 2 0 0 1 1 0 1 1 0 2 1 0 1 0 0 0 1 2 0 0 1 0 0 2 0 0 0 0 2 0 0 0 2 1 1 1 1 1 1 2 2 0 2 2 1 0 1 0 0 1 2 1 0 1 0 1 1 1 1 1 0 0 1 0 0 0 0 0 2 0 1 0 0 0 0 0 0 0 0 0 1 0 1 0 0 1 0 1 0 0 0 2 0 1 0 0 0 2 1 1 0 2 0 1 0 0 0 0 0 0 0 1 1 0 1 2 1 0 2 1 0 0 1 2 1 1 0 0 0 1 0 2 2 0 0 0 1 0 0 2 1 0 1 1 1 0 1 0 2 1 0 2 0 1 1 1 0 0 0 0 0 0 0 0 0 2 0 1 0 0 2 2 2 0 1 1 2 0 0 1 1 1 0 1 0 0 0 0 0 0 0 1 0 0 1 1 2 0 2 0 1 2 0 0 0 1 1 0 2 0 0 1 1 0 0 1 0 2 0 2 1 2 2 0 2 1 1 0 1 1 1 1 0 0 0 0 0 1 0 1 1 0 2 0 0 0 1 0 1 2 1 1 1 0 0 1 1 0 2 0 0 0 0 0 0 0 2 0 0 0 0 1 0 1 1 1 1 1 1 1 1 0 1 0 0 2 0 1 1 0 1 0 1 1 0 1 1 0 1 1 2 2 0 2 0 0 0 2 1 1 0 0 0 1 0 0 0 1 0 0 0 0 2 0 0 0 0 0 0 0 0 1 1 1 0 0 0 2 0 0 0 0 0 0 2 1 0 0 0 1 0 1 1 1 0 0 0 0 0 0 1 0 1 1 0 0 0 0 1 0 0 0 0 1 1 1 0 1 0 1 0 2 1 1 1 1 0 1 1 1 0 2 0 0 2 1 0 1 1 0 1 1 0 1 0 2 1 1 2 1 1 1 0 0 0 0 2 0 0 0 0 1 1 0 0 2 2 0 0 0 1 1 0 1 2 0 0 0 0 0 1 0 0 1 0 0 0 1 0 0 2 0 1 2 0 2 2 0 1 1 2 0 1 0 1 0 1 1 1 0 0 2 2 1 0 0 1 1 0 1 0 2 2 0 0 0 2 0 0 0 2 0 2 2 0 1 0 1 1 1 0 0 0 1 1 1 1 2 2 1 0 1 2 0 1 0 0 0 1 1 1 0 0 0 0 0 0 0 0 2 0 2 2 0 0 1 1 1 0 0 0 0 0 0 0 0 0 1 1 2 0 0 0 2 2 1 0 0 2 2 0 0 0 1 0 0 0 2 1 0 0 1 1 0 0 0 1 1 0 1 2 1 1 1 0 1 0 0 0 0 2 0 1 1 0 0 1 0 1 1 0 0 0 2 2 0 2 2 0 1 1 2 1 2 1 1 0 0 1 1 0 0 0 0 0 2 2 1 0 1 0 0 1 1 1 2 2 0 1 0 0 0 0 1 0 2 2 2 0 0 1 1 0 1 2 0 1 0 1 2 0 0 0 0 0 0 1 2 1 1 0 1 1 0 1 1 0 0 0 0 0 0 0 1 0 0 0 0 0 0 2 0 1 0 2 0 1 1 1 1 0 1 0 0 0 0 1 1 2 2 0 0 2 1 1 2 1 2 0 1 2 2 1 1 1 0 1 2 0 1 1 0 1 1 0 0 1 1 2 0 1 1 1 2 0 1 1 0 1 1 0 1 0 0 2 2 0 0 0 2 1 1 0 0 0 0 0 1 0 0 0 0 0 0 0 0 0 1 0 0 0 2 2 0 0 0 0 0 0 0 1 0 0 2 0 0 1 1 1 0 1 1 0 0 0 2 0 1 0 0 2 0 0 0 0 1 1 1 1 1 0 1 2 1 1 0 0 0 0 2 1 1 1 0 1 0 1 1 1 0 1 1 1 1 0 0 1 0 1 0 0 1 0 0 1 1 0 0 2 2 1 2 0 0 1 1 0 0 0 0 1 2 1 2 0 0 0 0 2 0 2 0 0 0 0 1 0 1 0 1 1 0 0 0 1 0 0 1 0 0 0 0 0 0 0 0 2 0 0 0 0 0 0 0 0 1 0 2 1 0 0 2 0 0 0 1 1 1 0 0
10 0 0 2 1 0 1 0 0 0 0 1 0 0 0 0 0 0 0 1 1 2 0 0 2 0 2 0 2 2 2 0 0 0 0 0 2 0 0 2 1 0 0 0 0 0 0 0 0 1 0 1 0 1 1 0 1 0 0 1 0 1 0 2 1 0 1 0 1 1 0 0 1 1 1 2 2 0 2 0 0 1 0 1 1 0 0 0 2 2 0 1 2 0 1 1 0 1 0 1 1 0 0 2 0 0 2 0 1 1 0 1 2 2 2 2 2 0 1 0 1 0 1 1 0 0 0 1 0 1 0 0 0 1 1 1 0 0 0 0 0 2 0 0 0 0 0 0 0 1 0 0 0 1 1 0 2 1 0 0 0 0 0 2 1 2 0 1 1 2 0 0 2 0 1 0 2 1 1 1 0 0 0 0 0 0 1 1 0 1 1 1 0 1 2 2 1 1 0 0 0 0 0 2 2 1 1 1 0 0 1 0 1 0 0 2 0 1 2 1 1 0 0 1 1 2 1 2 0 2 0 0 0 0 0 0 0 2 0 1 0 0 1 1 2 1 1 0 2 0 0 1 1 0 0 0 2 1 1 2 1 2 0 0 0 0 0 0 2 0 0 1 1 2 0 1 0 0 1 0 0 0 0 1 0 1 0 1 2 2 0 1 0 1 2 0 2 1 1 0 0 1 1 1 0 1 0 1 0 0 0 2 1 1 1 0 0 0 0 0 1 1 1 0 1 0 0 1 1 1 2 1 0 0 0 0 0 1 1 1 0 0 0 2 0 0 2 1 1 0 0 1 0 0 0 0 0 2 0 2 2 0 1 1 1 2 0 2 2 1 2 0 1 1 0 0 0 1 0 2 0 1 0 0 1 0 0 0 0 1 0 0 0 1 2 0 1 0 1 1 1 1 0 2 2 0 0 0 0 2 1 1 0 0 1 0 2 1 0 0 0 2 1 0 0 1 1 0 0 0 0 1 0 2 0 1 0 0 0 0 0 0 0 0 0 0 2 1 0 0 0 1 0 1 0 0 1 1 1 0 2 0 0 0 0 1 1 0 0 0 1 1 1 1 0 0 0 1 1 1 1 1 2 2 2 0 0 0 1 0 2 2 0 1 0 0 0 1 1 0 1 1 1 1 0 2 1 1 0 0 0 0 1 1 1 0 1 0 0 1 0 1 2 1 0 2 0 1 1 1 0 2 1 0 1 0 2 0 2 1 0 1 1 1 2 0 0 2 2 0 0 0 0 2 2 0 0 1 1 1 0 0 0 0 0 0 1 1 0 1 0 0 1 0 1 0 2 2 2 2 2 0 0 1 1 0 0 0 0 0 0 0 0 1 0 0 1 0 0 0 0 2 0 1 1 1 1 0 1 0 0 0 1 1 1 2 0 0 0 0 0 1 0 1 1 1 1 1 0 0 0 0 0 0 0 0 0 0 0 0 0 0 0 0 1 0 1 0 1 1 0 1 1 1 2 2 0 1 1 0 0 0 2 2 0 2 0 0 1 1 1 1 0 0 0 1 1 0 0 0 2 0 0 2 2 1 1 0 0 2 0 0 0 1 1 0 0 1 0 2 0 0 0 1 1 2 1 2 2 0 0 0 0 0 0 0 0 0 0 0 0 0 0 1 1 1 2 0 1 0 0 1 0 0 0 0 0 0 0 1 0 0 0 1 1 1 2 1 1 0 0 1 0 0 0 2 0 0 2 0 0 0 2 0 1 0 2 0 0 2 0 0 0 1 0 0 0 0 2 0 1 1 0 0 2 2 0 1 0 1 1 0 0 1 0 0 0 0 0 2 2 0 1 0 1 1 1 1 1 1 1 0 0 0 0 2 2 0 1 0 1 1 0 1 0 0 1 2 0 0 0 2 1 2 0 1 0 1 1 0 0 1 1 0 0 0 1 0 0 0 0 0 0 2 2 0 0 0 0 0 1 0 0 0 0 2 1 0 1 1 0 0 1 0 0 0 0 2 1 2 1 1 1 1 1 1 1 1 1 0 1 1 0 2 1 0 2 0 0 1 0 2 0 0 1 1 1 0 0 1 1 0 0 1 1 1 0 2 2 0 0 2 0 0 0 0 2 2 0 0 2 2 0 2 0 0 0 1 0 1 0 0 0 0 0 1 0 1 0 0 2 0 2 0 0 0 0 2 1 1 0 1 1 0 2 1 1 1 1 2 1 0 0 0 0 0 1 0 2 0 0 0 0 1 0 1 1 1 0 1 1 0 1 2 0 0 0 0 2 0 0 0
11 0 0 1 0 0 1 1 1 1 2 0 1 1 1 1 0 0 1 1 1 1 0 0 2 0 1 0 2 2 2 1 1 2 0 0 2 2 0 1 1 1 0 0 1 0 1 0 1 1 0 0 0 0 1 0 0 0 0 1 0 1 0 1 0 0 0 0 1 0 1 1 2 0 2 2 2 1 2 0 1 1 1 0 1 0 1 0 2 2 1 2 2 0 0 1 0 1 0 1 0 1 1 0 0 0 2 0 2 0 0 2 0 2 0 2 0 0 2 0 0 1 2 2 2 0 0 1 1 2 1 1 0 0 0 0 0 0 0 0 1 1 0 0 2 0 0 0 1 1 1 1 0 0 0 0 0 2 0 0 1 1 0 1 0 1 0 1 1 2 0 1 0 1 0 0 0 1 1 1 0 0 0 0 0 0 1 2 0 1 0 1 2 0 2 2 2 0 0 1 1 0 0 0 2 1 1 0 2 0 2 0 0 0 0 2 1 1 1 1 1 1 0 2 1 0 0 1 1 1 0 1 0 0 0 0 0 2 0 2 0 1 2 0 0 0 0 0 2 0 0 1 1 0 0 2 1 1 1 1 1 1 0 0 0 0 0 0 1 0 1 1 1 2 0 0 0 0 1 0 1 1 2 2 1 1 2 0 0 2 0 1 2 2 2 0 1 0 1 0 0 0 0 0 0 0 1 1 0 1 0 1 1 0 1 0 1 0 0 0 0 2 1 1 1 0 0 1 0 1 1 2 1 1 0 1 1 1 1 0 1 1 0 2 0 1 1 1 2 0 0 0 0 0 0 0 0 2 0 0 0 0 0 0 0 0 0 2 2 0 2 0 1 0 1 1 0 1 1 1 1 1 0 0 1 1 0 0 0 0 0 0 1 2 2 0 2 0 0 0 0 1 0 1 1 1 0 1 0 1 0 0 0 1 1 2 0 0 0 0 0 2 0 1 2 1 1 0 0 0 0 1 0 0 1 0 0 2 1 0 1 0 0 0 0 1 1 1 0 0 0 1 0 0 0 0 0 1 1 1 1 2 0 2 0 0 2 1 0 0 1 1 2 2 2 0 1 2 2 1 0 2 2 2 1 0 1 0 2 0 0 0 0 0 0 0 1 1 1 0 1 1 0 1 2 0 2 0 1 2 1 0 0 0 0 0 0 1 0 2 1 1 1 0 1 1 1 0 0 1 1 1 1 0 1 0 2 1 2 1 0 1 0 1 2 1 1 2 2 0 0 0 0 2 1 1 0 0 2 0 0 0 1 0 0 0 1 0 1 0 1 0 0 0 0 0 0 2 1 2 2 0 0 0 0 0 0 0 2 1 1 0 0 0 0 0 0 0 0 0 0 1 1 0 1 0 1 1 2 1 1 1 0 1 0 1 0 0 0 0 0 0 1 1 1 1 1 1 0 0 1 2 0 0 0 0 2 1 0 2 0 0 0 0 1 0 1 0 0 0 0 1 0 1 1 1 0 2 2 1 1 0 1 1 0 1 0 0 0 0 2 0 0 0 1 2 2 1 2 2 1 1 1 1 2 1 1 0 1 2 0 0 0 0 1 1 0 2 1 1 1 1 0 1 1 1 1 2 2 0 1 0 0 1 2 1 0 2 1 1 1 0 0 0 2 0 0 0 0 0 0 1 0 0 0 0 0 0 2 2 1 0 0 0 0 0 0 0 0 0 0 0 0 0 0 1 1 0 2 0 0 0 2 0 1 0 2 1 1 2 0 0 0 0 0 1 1 0 1 0 0 0 0 0 1 1 1 2 0 2 0 0 0 1 0 0 0 1 1 2 1 0 0 0 0 1 1 0 0 1 1 0 2 0 2 2 0 2 1 0 1 1 0 1 0 0 1 1 1 0 0 1 1 1 0 0 0 1 0 0 0 0 1 1 0 0 1 0 0 0 0 0 0 2 2 0 0 1 0 0 1 0 1 0 0 2 0 0 1 1 0 0 1 1 0 0 0 2 1 2 1 1 2 0 0 0 1 2 2 1 2 2 0 2 2 2 2 0 0 0 0 1 0 1 1 1 1 2 1 1 1 0 0 1 1 2 0 2 2 0 0 2 0 0 1 0 1 0 0 0 2 2 0 0 1 0 1 0 0 2 0 0 1 1 0 2 0 1 0 2 1 0 1 0 1 0 1 2 0 1 1 0 0 0 1 1 1 0 0 1 0 1 1 0 0 0 0 2 0 0 0 0 0 2 0 0 2 0 0 2 0 0 0 2 1 0 0 0 1 0 0 0
12 0 0 2 0 1 1 2 0 1 1 2 0 0 0 0 0 0 1 1 1 2 0 1 1 0 1 0 2 1 2 1 2 2 0 1 1 2 0 0 0 2 1 1 0 0 0 0 0 1 0 0 2 0 0 1 0 0 0 0 0 2 0 0 0 2 0 1 2 0 0 1 1 0 0 2 2 1 2 1 1 1 0 1 1 0 0 0 1 2 0 1 1 0 0 2 0 0 0 0 1 0 1 1 0 0 2 2 1 1 0 1 0 2 2 2 2 0 1 1 0 1 2 2 2 0 0 1 0 1 0 0 0 0 1 0 0 0 0 0 1 1 2 0 2 0 1 0 1 1 1 1 0 1 0 1 1 1 0 0 1 1 0 1 1 2 0 1 1 2 0 1 0 2 0 0 0 1 0 1 0 2 0 0 2 2 0 1 1 0 2 0 0 1 1 1 2 0 0 0 0 2 1 0 1 1 0 0 1 0 0 2 0 0 0 2 1 0 0 0 2 1 1 1 1 2 1 1 0 1 0 0 0 0 0 0 0 1 1 1 1 1 2 1 1 0 0 0 2 0 0 0 1 1 0 1 1 0 0 0 0 0 0 0 0 0 0 0 1 0 0 1 0 2 0 0 0 0 2 0 0 1 1 1 0 1 1 1 0 2 0 0 2 2 2 0 2 0 0 0 0 0 1 1 0 0 0 0 0 0 0 1 2 0 2 0 2 1 0 0 0 2 1 1 1 0 0 0 0 1 2 1 0 0 0 0 0 1 1 0 1 1 1 2 0 0 2 0 1 1 1 1 1 0 1 0 0 0 0 0 1 1 0 0 0 1 0 1 2 0 2 0 0 0 0 0 0 0 0 2 1 1 0 0 1 0 0 0 0 1 1 2 2 1 2 0 1 0 0 0 0 1 0 1 1 1 0 2 0 2 0 0 0 0 0 1 1 0 0 0 0 2 1 2 0 1 0 0 0 0 2 0 1 1 1 2 0 2 0 1 1 0 0 0 0 2 1 1 0 2 0 1 0 2 2 0 2 1 0 2 0 2 1 0 0 1 1 0 0 0 1 0 2 2 2 0 1 2 2 0 2 2 1 1 0 1 0 0 0 0 2 2 0 1 1 0 1 0 0 0 2 1 1 1 0 1 2 1 0 1 0 1 0 2 1 0 1 1 0 1 1 1 2 1 1 2 0 0 0 2 0 2 0 0 0 0 1 0 1 0 2 2 0 1 2 1 0 0 1 0 0 0 0 2 2 0 0 0 1 1 1 0 1 0 1 1 1 0 1 0 0 0 0 0 0 0 2 2 2 2 2 1 0 2 2 1 0 0 1 0 1 1 1 2 0 0 1 1 0 0 0 2 0 1 2 0 1 0 2 0 1 0 1 1 1 1 0 0 0 0 0 1 0 0 0 2 2 2 0 0 0 1 1 0 0 0 0 0 0 0 0 0 0 0 1 0 1 1 1 1 1 1 2 0 1 0 0 0 2 1 0 1 0 0 1 1 0 1 1 0 0 1 1 0 0 1 0 0 0 0 1 1 0 1 0 1 1 1 1 1 0 0 1 0 2 1 0 2 2 2 0 0 0 1 1 2 0 2 2 0 1 0 0 0 0 0 0 0 0 0 0 0 0 0 2 2 2 1 1 1 0 1 1 0 0 1 0 0 0 0 0 0 1 0 2 0 2 1 1 0 0 1 1 1 1 0 0 1 1 1 1 0 1 0 0 1 1 2 0 2 0 0 0 0 1 0 0 0 1 0 0 0 0 0 0 1 0 2 0 2 0 1 2 2 2 0 0 1 0 0 0 0 2 0 2 1 0 0 0 2 2 0 1 0 0 1 1 0 2 0 2 1 0 2 0 0 2 2 0 0 0 2 0 0 0 0 0 0 0 0 0 0 0 0 0 0 0 0 0 1 0 0 0 0 0 0 1 0 0 0 1 0 0 0 1 0 0 0 1 0 1 0 0 2 0 1 0 0 1 2 2 2 1 0 0 1 1 1 0 2 0 1 1 1 2 1 1 0 0 0 0 1 0 0 2 2 0 0 0 2 0 0 0 0 1 0 0 1 2 1 0 2 1 1 0 0 1 1 0 1 2 2 0 0 1 0 1 0 1 1 0 0 1 2 0 0 1 1 0 1 0 0 2 1 0 0 2 0 0 0 2 0 0 0 1 1 1 0 0 0 0 0 0 2 2 1 0 1 1 1 0 1 0 1 0 0 1 1 0 2 1 0 0 1 0 0 0 0 0 0 0 0
13 0 0 1 0 0 0 1 0 0 0 1 1 1 1 1 0 0 0 1 1 2 0 0 2 0 1 1 2 2 2 1 0 2 2 1 2 2 0 0 0 1 0 0 0 0 0 0 0 1 0 0 0 0 0 0 0 0 0 1 0 2 1 0 0 0 0 1 2 0 0 1 1 0 1 2 2 0 2 1 0 1 0 1 1 0 0 0 1 2 0 0 2 1 1 1 0 1 0 1 1 0 0 2 0 0 2 2 0 2 0 1 0 2 0 2 0 1 1 0 1 2 2 1 1 0 0 2 2 2 0 0 0 1 1 1 0 1 1 1 0 1 0 0 1 0 0 0 0 1 0 1 0 0 0 0 1 1 1 1 0 1 1 2 1 2 0 0 1 1 0 2 0 1 0 0 0 0 0 0 0 0 0 0 1 1 0 2 0 2 0 2 0 0 1 1 1 0 1 0 0 1 0 2 2 2 1 1 1 0 1 1 0 0 0 2 0 0 1 1 1 0 1 2 0 0 0 2 1 1 1 2 0 0 0 0 0 2 0 2 0 0 2 2 2 0 0 0 2 0 0 1 0 1 0 2 0 0 0 0 0 0 0 1 1 0 0 0 2 0 1 0 0 1 0 0 0 1 2 0 0 1 2 2 0 1 0 1 0 1 1 1 0 1 2 1 1 0 0 0 0 0 0 0 0 0 0 0 2 2 2 2 0 0 0 0 1 0 0 0 2 0 0 0 2 0 0 1 1 2 2 1 0 0 0 0 0 2 0 0 0 0 0 1 0 0 1 0 0 1 1 0 0 1 0 1 1 1 0 1 1 0 1 1 1 0 0 2 2 0 1 1 0 0 0 0 0 1 0 2 0 2 0 0 0 1 0 0 0 0 0 0 1 0 1 1 0 0 1 0 1 0 0 0 0 0 1 0 0 2 0 0 0 1 1 1 1 0 1 0 0 1 1 0 2 1 1 0 0 0 0 0 0 1 0 0 0 0 0 0 1 0 0 1 1 1 1 0 1 2 0 0 0 1 1 0 1 2 2 2 0 2 0 0 0 2 0 0 0 0 0 0 2 2 0 1 0 2 1 1 0 2 1 1 1 0 0 2 2 1 1 0 1 1 2 0 2 2 2 0 0 0 2 0 0 0 2 1 0 1 0 0 1 1 1 0 0 0 0 1 1 2 2 0 1 2 0 2 2 1 1 0 1 1 0 1 1 0 2 1 1 1 0 1 1 0 0 2 2 0 0 0 0 1 1 1 1 0 2 0 0 0 1 1 1 1 0 0 1 0 0 0 2 1 0 1 2 2 2 1 2 0 1 1 0 1 0 0 1 0 0 0 1 0 0 0 0 0 0 0 0 0 1 1 2 0 1 0 1 0 0 0 0 1 1 2 0 0 1 0 0 1 0 0 0 1 2 0 0 0 0 0 0 0 0 1 1 1 0 2 1 1 1 1 2 0 1 0 1 1 1 1 0 1 2 2 0 0 2 1 1 0 1 0 1 1 0 0 1 0 1 1 1 0 0 2 1 0 0 1 0 1 0 2 2 1 1 0 0 1 0 0 0 0 2 1 0 2 1 1 0 1 0 0 0 0 1 0 0 1 0 0 0 0 0 1 0 2 1 1 1 0 0 0 2 1 1 2 0 1 0 2 0 0 0 0 0 0 1 1 0 0 0 0 0 0 0 0 0 0 0 0 1 0 0 0 0 0 1 0 0 0 2 0 1 0 2 0 1 1 1 1 0 1 0 0 0 0 1 1 1 1 0 0 1 0 1 1 1 1 1 1 1 2 0 0 1 0 0 1 0 0 0 1 0 0 2 1 1 1 1 0 2 0 2 2 0 1 1 0 1 1 0 2 0 0 0 2 1 0 1 2 1 2 0 1 0 1 0 0 1 1 0 0 0 0 0 0 1 0 0 0 0 1 1 0 0 0 0 0 2 0 0 0 0 1 1 0 1 0 1 0 1 1 0 1 0 1 1 2 0 0 2 1 1 1 0 1 0 1 0 1 0 0 2 2 2 0 0 0 1 2 1 0 1 1 1 0 0 0 1 0 0 0 2 0 0 1 0 0 0 0 0 0 0 0 1 2 0 0 2 2 0 2 0 0 0 2 0 0 0 0 1 2 2 2 0 1 0 0 1 0 2 0 0 0 0 2 0 2 0 1 1 0 0 0 0 0 0 0 0 0 0 0 0 1 1 2 1 1 0 0 0 1 0 0 0 1 0 1 0 0 0 2 0 0 0 0 0 0 0 1
14 0 0 0 1 0 1 1 0 1 1 0 0 0 0 0 0 0 1 0 1 1 1 0 2 0 0 0 2 2 1 1 0 1 1 1 1 1 0 1 1 1 1 1 1 0 0 0 0 1 0 1 0 2 0 1 0 1 1 1 1 0 0 0 0 0 0 0 2 1 0 0 2 0 1 2 2 0 1 0 0 1 1 1 2 0 0 0 1 2 0 0 1 0 1 2 0 0 0 1 2 1 0 1 1 1 2 1 1 1 0 1 0 1 1 1 1 0 0 0 1 1 1 2 1 0 0 0 0 0 0 0 1 1 0 0 1 0 0 0 1 1 0 0 1 0 1 0 0 2 0 1 0 1 1 0 1 0 0 0 1 0 0 2 1 2 0 0 1 2 0 1 0 2 0 0 1 0 0 1 0 0 0 0 0 0 0 1 1 0 2 0 0 1 2 2 1 0 0 1 1 1 1 2 2 1 1 1 0 0 2 1 2 0 0 2 1 0 1 2 0 0 0 2 0 0 0 1 0 2 1 1 0 0 0 0 0 1 1 1 1 1 2 1 1 0 0 0 2 0 0 1 0 0 1 1 1 0 0 0 0 0 0 0 0 0 0 1 2 2 0 1 1 2 0 0 1 1 1 0 1 1 2 2 0 1 0 2 0 2 0 0 1 2 1 0 2 1 1 1 0 0 0 0 0 0 1 0 1 1 1 1 1 0 1 0 0 0 1 0 1 2 2 1 1 0 0 2 2 1 2 0 0 0 0 0 0 1 1 0 1 1 0 1 0 2 0 0 1 1 1 0 0 1 0 1 1 0 0 1 2 1 2 0 2 0 0 2 2 0 2 0 1 1 1 0 0 1 0 2 1 1 0 0 0 0 0 0 0 1 1 2 2 1 2 1 1 0 0 0 0 0 0 2 2 0 0 0 1 1 0 0 0 0 1 2 0 0 1 0 0 0 0 1 1 2 1 2 2 0 0 1 0 0 0 0 0 1 0 0 1 0 0 0 0 0 2 1 1 1 0 1 0 1 1 1 1 2 2 2 0 2 1 1 0 1 1 1 0 0 2 1 2 2 0 0 0 2 2 0 1 1 1 1 1 0 0 0 2 0 0 0 0 1 0 0 1 1 1 1 1 0 2 0 0 0 2 1 0 0 0 1 0 0 0 0 0 0 0 2 1 0 2 0 1 2 0 0 0 2 0 1 0 0 0 0 1 0 1 0 2 2 0 1 1 0 0 0 0 0 0 0 1 1 2 0 1 0 0 0 0 2 0 0 0 0 0 0 2 0 1 1 1 0 1 0 1 2 2 1 2 1 0 1 1 0 0 0 0 0 1 1 0 0 0 0 0 0 0 0 0 1 0 0 1 0 1 0 1 1 0 0 0 0 0 0 0 0 0 0 0 0 1 1 1 0 1 0 0 0 0 0 0 0 0 0 0 0 0 1 1 0 1 2 2 0 1 0 2 2 0 1 1 0 1 1 0 0 1 0 0 0 2 1 0 1 0 0 1 0 1 0 0 0 1 2 2 0 1 1 1 0 0 1 1 1 0 1 0 1 0 0 0 2 0 0 0 2 1 2 1 0 1 0 1 2 0 2 1 0 1 0 0 0 1 0 0 2 1 1 1 0 0 0 2 1 1 0 0 0 1 1 2 0 0 1 0 0 1 1 0 0 0 0 0 0 0 0 0 0 0 0 0 0 0 0 1 0 0 1 1 1 1 1 0 1 2 1 0 2 0 0 0 1 0 0 0 0 0 0 1 2 0 0 1 2 0 2 0 2 0 0 2 2 1 0 0 0 0 2 0 1 1 0 1 1 2 0 0 2 2 0 0 1 0 1 0 1 2 0 2 2 0 2 0 0 0 1 1 0 0 1 1 1 0 2 0 2 1 0 0 0 0 0 0 0 0 0 0 0 0 0 0 2 1 1 0 0 0 0 1 0 0 0 0 1 1 0 2 2 0 0 0 2 0 0 0 0 1 2 2 2 2 2 1 2 0 0 0 1 0 1 2 0 1 1 2 0 0 1 0 2 1 0 1 1 1 0 1 1 0 0 1 0 1 1 0 1 2 0 0 2 0 0 0 0 1 1 0 0 1 1 0 2 0 0 0 1 0 0 0 0 2 2 2 2 0 0 0 0 2 0 1 0 2 0 2 2 0 1 1 0 0 0 0 1 1 0 2 2 1 0 0 0 0 1 0 1 1 1 0 1 0 0 0 0 1 0 0 1 0 0 0 1 0 0 1 0 1 0 0 0
15 0 0 2 1 0 1 1 0 1 1 0 2 2 2 2 0 0 1 1 1 2 1 1 1 1 1 0 2 2 2 1 0 1 1 2 0 1 0 1 1 1 1 1 0 2 0 0 0 2 2 2 0 0 0 0 0 0 0 1 1 1 0 0 1 0 1 1 1 0 1 0 1 1 1 2 2 1 2 1 0 2 0 1 1 0 0 0 2 2 0 1 2 1 1 2 0 2 0 2 0 0 1 0 1 0 2 2 0 2 0 2 1 1 1 1 1 0 1 0 1 0 2 0 0 1 0 0 0 0 0 0 0 0 0 0 0 0 0 0 1 1 0 0 1 0 1 0 0 2 0 2 0 1 0 1 1 1 0 0 0 0 0 2 1 2 1 0 2 2 0 2 0 1 0 0 0 1 1 1 0 2 1 1 0 0 1 1 1 0 1 1 0 1 2 2 1 1 0 1 1 1 1 1 2 0 0 2 1 0 1 1 1 0 0 2 1 1 1 2 0 0 0 2 0 1 1 2 0 2 0 0 0 0 0 0 1 2 0 2 0 0 2 2 2 0 0 0 1 0 0 0 0 0 0 1 1 0 0 0 0 0 0 0 0 0 1 0 2 1 0 0 0 2 0 0 0 2 2 0 0 0 2 2 0 1 0 2 0 2 0 0 2 2 2 0 2 1 0 1 0 0 0 0 0 0 0 0 0 0 0 0 1 1 1 0 0 0 0 1 0 1 0 0 2 0 0 1 0 1 1 2 0 0 0 0 0 0 2 0 0 0 1 2 1 0 2 0 1 2 2 0 0 0 0 0 0 0 0 2 2 0 1 0 1 1 0 2 1 0 1 1 2 2 0 1 0 1 1 1 1 2 0 0 1 1 0 0 0 0 0 0 0 0 2 0 0 2 1 0 1 1 1 2 2 1 0 1 0 2 0 0 1 0 1 1 1 0 0 0 0 2 1 2 0 0 0 1 1 0 1 0 0 0 1 1 0 2 0 0 2 0 0 0 0 2 1 2 0 1 0 2 0 1 1 1 1 2 0 2 1 1 0 0 0 2 0 2 0 0 0 0 1 1 1 1 0 1 2 0 0 2 2 2 2 0 0 0 2 0 0 0 1 1 2 0 2 0 0 2 2 1 2 0 0 0 2 1 0 1 0 0 0 0 0 0 0 0 0 1 1 1 2 0 1 1 1 2 2 1 1 0 0 0 0 0 2 0 1 2 0 0 0 2 2 0 0 0 0 0 0 0 0 2 2 0 0 1 1 0 0 0 1 1 1 1 0 1 1 0 1 1 0 0 0 0 1 2 2 2 2 0 1 1 1 1 0 0 1 0 0 0 0 0 0 0 0 0 0 0 0 1 1 1 1 0 0 0 2 0 0 0 0 0 0 0 0 0 0 0 0 0 0 1 1 1 1 1 0 0 1 1 0 1 1 1 1 0 1 2 0 1 0 0 1 0 1 0 1 1 0 2 2 1 2 2 0 1 2 0 0 0 0 1 0 1 0 1 2 0 0 2 0 2 2 2 2 0 0 0 1 0 1 1 0 1 1 1 0 0 0 1 0 1 0 0 0 2 2 2 1 0 0 0 1 1 1 2 2 0 0 0 0 1 1 0 0 1 1 1 0 0 1 0 1 0 0 0 2 0 1 1 0 0 0 0 0 0 1 1 1 0 0 0 0 0 0 0 0 0 0 0 0 0 0 0 1 0 0 0 0 0 1 0 1 1 2 1 1 1 1 0 1 0 0 1 0 0 1 1 1 1 0 0 2 0 0 2 2 2 0 2 2 2 0 0 1 0 0 0 0 0 1 0 1 1 2 0 0 1 1 0 2 0 2 2 0 0 1 0 0 1 0 2 0 0 0 2 1 0 0 2 2 2 0 0 0 1 1 0 0 0 1 0 0 0 1 0 0 0 0 0 0 1 1 0 1 0 1 1 0 0 0 0 0 0 1 0 2 0 0 0 2 0 0 0 0 0 0 2 2 2 2 0 0 0 0 1 0 1 0 1 0 2 2 2 2 0 0 2 0 2 0 0 1 1 1 0 0 2 0 0 0 0 0 2 0 0 1 2 0 2 0 2 0 0 1 1 1 1 2 2 1 2 1 0 1 2 0 0 0 0 0 0 0 2 0 1 0 0 1 0 2 0 0 0 0 2 0 2 0 2 0 0 1 1 0 0 0 0 0 0 0 0 0 0 0 1 1 1 0 1 0 1 0 0 0 2 0 2 0 2 0 0 0 0 0 0 1 0 0 1
16 0 0 1 0 0 1 2 0 1 1 1 0 0 0 0 0 0 0 0 0 2 0 0 2 0 1 0 2 2 2 1 0 0 0 1 1 1 0 1 1 1 0 0 0 0 0 0 0 0 0 0 0 0 1 0 0 0 0 0 1 0 0 0 0 0 0 0 1 0 2 1 2 1 2 2 2 0 1 1 0 2 0 1 1 0 0 0 1 2 0 1 2 0 0 0 0 0 0 0 1 0 1 0 1 0 2 2 0 2 0 2 1 2 1 2 1 0 2 0 0 1 2 2 2 0 0 1 1 1 0 0 0 1 1 1 0 0 0 0 0 2 0 0 0 0 0 0 1 1 1 1 0 0 0 0 0 0 0 0 0 0 0 2 1 1 1 0 0 2 1 2 1 1 0 0 1 0 0 1 0 0 0 0 0 0 1 1 0 0 2 0 0 2 2 0 1 0 1 1 1 1 0 1 2 1 1 1 1 0 1 1 1 0 0 2 1 1 0 0 2 2 1 2 0 1 1 0 0 1 0 0 0 0 0 0 0 2 0 2 0 0 2 1 1 0 0 0 1 0 0 1 0 1 0 2 1 1 1 1 0 1 0 0 0 0 1 1 2 2 0 0 1 1 0 0 0 1 1 0 1 1 2 2 0 2 1 1 0 2 0 0 0 2 1 0 2 2 0 2 0 1 1 1 0 0 1 1 1 1 1 1 2 0 1 0 0 0 1 0 0 2 2 1 1 0 0 2 1 1 0 2 0 0 0 0 0 2 0 0 0 0 1 2 0 1 1 0 1 1 1 0 0 1 0 1 1 1 0 1 1 0 1 0 1 0 0 1 2 0 2 0 1 0 0 0 0 0 0 2 1 1 0 0 1 0 0 0 0 0 0 0 1 0 1 1 0 1 0 0 0 0 0 2 1 1 1 1 0 1 0 0 2 0 2 2 0 0 0 1 1 0 0 0 2 1 2 0 0 0 1 0 0 1 1 1 0 1 0 0 1 0 0 0 0 1 1 1 0 0 0 1 0 1 1 0 1 0 1 0 1 1 0 1 0 1 1 1 0 0 1 1 1 1 0 1 0 2 1 2 1 1 1 1 1 0 0 0 2 0 0 0 1 0 2 0 2 0 0 1 2 2 2 0 0 1 2 0 0 2 0 1 0 1 2 0 0 0 0 2 0 0 2 2 0 2 0 2 2 0 2 0 1 1 0 0 0 0 1 1 1 1 0 1 1 0 0 0 0 0 1 1 0 1 2 1 0 1 0 2 2 0 0 0 0 0 1 2 2 0 0 0 1 0 0 1 1 2 2 0 2 1 1 1 0 1 0 0 0 0 0 0 1 0 0 0 2 0 0 1 0 1 0 0 1 0 0 0 1 0 0 0 1 0 0 1 0 0 1 0 0 1 0 0 1 0 0 2 0 0 1 1 0 0 0 0 1 0 0 0 1 0 0 1 1 0 1 0 0 0 0 2 1 1 1 2 1 0 1 0 0 0 2 1 1 2 0 1 1 1 0 0 0 0 0 2 1 0 0 0 2 0 1 0 1 0 1 1 1 1 1 0 1 0 1 0 0 1 2 2 0 0 1 1 1 2 1 1 1 0 0 0 1 0 0 2 0 1 1 1 0 0 1 0 2 1 2 0 0 0 0 1 0 0 0 0 1 0 0 0 0 0 0 0 0 0 0 0 0 0 0 0 1 0 0 2 1 0 0 1 1 1 1 0 0 1 2 1 2 1 1 1 0 0 0 0 0 0 1 1 1 1 0 0 2 1 1 1 0 1 1 0 2 2 1 1 1 0 0 0 0 0 0 0 0 0 1 0 0 0 0 0 1 1 1 2 0 1 2 0 1 2 0 2 0 0 1 1 2 0 0 1 1 1 0 0 0 0 0 0 0 0 1 0 0 0 1 1 1 0 0 1 0 2 1 1 0 0 0 0 1 0 0 0 1 0 2 0 1 1 0 0 1 1 0 0 1 1 2 2 2 2 2 1 1 1 0 2 1 1 2 2 0 2 1 1 1 0 0 0 0 0 0 0 0 0 1 1 0 2 0 0 0 0 1 1 0 1 2 2 0 2 1 1 1 0 1 1 1 1 2 2 0 1 0 0 0 2 0 0 0 0 2 1 1 0 1 0 0 0 2 0 2 1 0 0 0 0 0 0 2 0 2 0 0 0 1 0 0 0 0 0 1 0 0 0 0 0 2 1 1 0 0 1 0 0 1 1 0 1 0 0 0 2 0 0 1 0 2 0 0 1
17 0 0 0 0 0 0 2 0 0 0 0 0 0 0 0 0 0 0 0 0 2 1 0 2 0 0 0 0 2 2 0 2 2 0 0 2 1 0 0 0 0 0 0 0 0 0 0 0 0 0 0 0 0 2 1 0 0 0 2 0 1 0 0 1 0 1 1 1 0 0 1 1 0 0 2 2 1 2 0 1 1 0 1 1 0 0 0 1 2 1 1 0 0 0 0 0 0 0 0 2 0 1 0 1 0 1 1 1 1 0 2 0 1 0 1 0 0 0 0 2 0 0 2 0 0 0 1 0 2 2 2 1 1 0 0 0 0 0 0 0 2 1 1 1 0 0 0 1 1 0 0 0 0 1 0 2 2 0 0 1 0 0 2 1 2 0 2 0 0 0 1 0 0 0 0 2 0 0 0 0 1 1 1 0 0 2 2 1 1 1 1 0 1 1 1 0 0 1 1 1 1 1 2 2 0 0 0 0 0 1 2 1 0 0 2 0 0 2 2 0 0 1 1 1 1 1 0 0 1 1 1 1 0 0 0 2 1 0 1 0 0 1 2 2 0 0 0 1 0 0 0 0 0 0 1 0 0 0 0 0 0 0 0 0 0 1 0 2 1 0 0 1 2 0 0 0 1 2 0 0 2 1 1 0 1 1 2 0 2 0 0 2 2 2 0 2 0 1 0 1 1 2 2 1 0 1 0 1 2 1 1 1 0 2 0 1 1 1 0 0 0 0 0 1 0 0 1 1 1 1 1 0 0 0 1 0 2 0 1 1 2 1 1 0 2 0 0 1 1 1 0 1 1 0 1 1 0 0 2 2 0 1 1 1 1 0 2 2 0 2 0 2 2 0 0 0 1 0 2 0 1 0 0 0 1 0 0 0 0 0 0 1 0 2 0 1 0 1 1 1 1 0 1 1 0 0 1 0 2 0 0 1 0 1 2 0 0 0 0 0 2 0 0 1 1 1 0 0 1 1 1 1 1 1 2 0 2 0 1 1 0 0 0 0 2 1 1 0 0 0 1 0 2 2 1 2 1 1 1 1 1 2 0 0 2 0 1 0 1 1 0 1 1 0 0 0 2 1 1 2 1 0 0 0 0 0 1 1 0 1 1 2 0 1 0 0 1 1 0 1 1 2 0 0 0 1 1 0 0 1 1 1 1 1 0 0 0 0 0 0 1 2 0 1 1 1 0 0 2 0 2 2 0 1 0 2 0 1 1 1 1 1 0 2 0 0 2 2 0 0 0 0 1 2 0 1 0 2 0 0 0 0 0 0 0 1 1 1 0 1 1 1 0 1 0 1 2 2 2 2 1 1 1 0 1 0 1 1 0 1 1 0 1 0 0 0 0 0 1 0 1 0 1 2 1 1 0 2 1 0 0 0 0 0 0 0 0 0 0 0 2 1 1 1 0 1 0 0 0 1 2 0 0 0 1 0 0 0 1 0 0 1 1 1 0 1 0 1 1 0 1 1 0 1 2 0 1 1 1 1 0 1 0 2 2 0 1 1 1 1 1 0 0 0 2 2 0 1 1 0 1 0 1 2 2 0 1 0 1 0 0 1 0 0 0 0 2 2 2 0 1 0 0 1 2 0 2 2 0 1 0 0 0 0 0 0 0 0 0 0 1 0 0 1 1 1 0 1 0 1 2 0 1 0 1 1 0 0 0 0 0 0 0 0 1 1 1 0 0 0 0 1 0 0 1 0 0 0 1 1 0 2 1 0 0 2 2 2 1 0 0 0 0 1 0 0 0 2 0 1 1 1 1 1 1 1 2 1 2 0 1 1 2 0 0 1 0 0 2 1 1 0 1 0 2 2 0 0 2 2 0 1 1 1 2 0 0 2 0 2 2 0 2 0 0 0 2 1 0 1 2 0 1 0 0 0 0 0 0 0 0 1 0 0 0 0 0 0 1 1 0 0 2 2 0 0 0 0 2 0 1 0 0 1 1 0 0 1 0 1 0 0 2 0 0 0 1 0 1 1 1 2 0 0 0 1 1 0 2 0 1 1 1 2 2 2 0 0 2 0 2 0 0 2 2 0 0 1 1 1 0 1 0 2 1 0 2 2 0 0 2 2 2 0 0 1 1 1 1 2 2 0 1 1 0 1 1 0 1 0 0 0 0 0 1 1 0 0 0 1 0 2 0 1 0 1 2 0 1 2 0 0 0 1 1 1 0 1 1 0 0 0 0 0 0 1 2 0 0 0 0 0 1 0 1 1 0 0 1 0 0 1 2 0 0 0 0 2 0 1 0
18 0 0 2 1 0 2 2 0 0 0 1 0 2 1 1 0 0 1 1 1 2 0 0 2 0 0 0 2 2 2 1 1 1 1 0 2 1 1 0 0 1 0 0 1 0 1 1 0 2 0 1 1 1 1 1 0 0 0 2 0 0 1 0 0 0 1 0 1 0 1 1 1 0 0 1 1 1 2 0 1 1 2 0 2 0 0 0 2 2 0 0 1 0 0 1 0 1 0 1 1 0 0 0 1 1 2 2 0 2 0 2 0 2 1 2 2 0 1 0 1 0 2 0 0 2 0 1 0 1 0 0 0 1 1 1 1 0 1 0 1 1 0 0 1 0 0 0 1 1 0 0 1 0 0 0 0 1 1 2 1 1 2 2 0 2 0 1 0 1 0 1 1 2 1 0 0 1 0 0 0 1 1 1 0 0 1 1 1 0 1 0 0 1 2 2 1 0 0 0 0 0 0 2 2 0 0 1 1 0 0 1 2 0 0 2 1 1 0 0 2 1 1 2 0 0 0 0 0 0 0 0 1 0 0 0 0 2 0 2 0 0 2 1 2 1 1 0 1 0 0 0 0 0 0 2 1 0 0 1 1 1 0 2 2 0 1 0 2 1 0 1 1 2 0 0 0 1 2 0 1 1 2 1 0 1 1 1 0 2 0 2 2 2 2 0 2 0 0 0 0 0 1 1 0 1 1 1 1 1 1 2 2 0 2 0 2 1 0 0 1 1 1 0 1 0 0 2 2 0 2 1 1 0 0 0 0 0 2 0 1 1 1 1 0 0 2 0 0 2 2 0 1 0 1 0 0 0 0 0 0 0 1 0 1 0 0 1 1 0 1 1 0 0 0 0 0 1 1 1 0 2 0 0 1 0 0 0 0 1 0 0 1 0 1 1 0 0 0 0 0 0 0 2 2 0 0 1 0 2 0 0 1 0 1 2 0 0 0 0 1 0 0 0 1 1 0 0 0 1 1 0 0 1 0 0 0 1 0 0 0 0 1 1 1 2 1 2 0 0 1 0 0 1 1 1 1 1 0 1 1 1 1 0 0 1 1 2 0 1 1 0 2 2 2 0 2 1 2 0 1 1 0 0 0 1 0 0 0 0 2 2 0 0 0 0 1 2 2 0 0 0 1 1 0 1 2 0 1 1 1 0 0 0 0 0 0 0 0 0 0 2 2 1 0 2 0 0 0 2 0 1 2 2 0 0 1 0 0 1 0 2 0 2 2 0 0 0 0 0 0 0 0 2 2 0 0 0 2 1 0 0 0 0 0 0 2 1 1 0 0 0 0 0 0 1 1 2 2 1 2 0 1 1 0 1 0 0 1 1 0 0 1 0 0 0 1 0 0 0 0 1 0 0 1 0 1 0 1 1 1 1 0 0 1 2 0 0 0 0 0 0 0 0 0 1 1 1 0 0 0 0 1 0 0 1 0 0 0 2 1 1 0 0 2 0 1 0 1 1 1 2 1 1 1 2 0 0 1 0 0 0 2 2 0 2 1 1 1 0 1 0 0 0 0 1 1 1 2 2 1 0 1 2 1 1 1 0 0 1 0 1 0 0 1 1 0 1 0 2 0 0 0 1 1 2 0 2 2 0 0 0 0 0 0 0 0 2 1 1 1 0 0 0 1 1 1 0 0 0 0 0 0 1 0 1 2 0 0 2 0 2 1 0 0 0 0 0 0 0 0 0 0 0 0 2 1 0 1 0 0 0 2 0 1 0 2 2 2 2 0 0 0 1 1 0 0 0 1 1 1 1 0 0 1 1 0 1 0 1 1 1 1 1 0 0 0 0 0 0 0 0 0 0 0 2 1 0 0 1 1 0 0 0 0 2 2 0 2 1 1 2 0 2 1 0 1 2 1 0 0 2 0 1 0 0 0 0 0 0 0 0 1 0 0 0 0 0 0 0 0 0 0 1 1 0 0 0 0 0 1 1 0 0 0 0 0 0 2 0 1 0 1 1 0 0 1 1 0 1 0 0 1 0 0 1 0 2 0 1 0 0 1 1 2 1 2 0 0 0 0 2 1 0 1 0 1 0 1 0 0 0 0 0 2 0 0 0 2 0 0 2 0 1 0 0 2 1 0 0 1 1 0 1 0 0 1 0 2 0 0 0 2 1 1 0 0 0 0 0 1 0 1 0 1 0 1 2 1 1 0 2 0 0 0 0 1 0 0 1 0 0 0 0 0 0 1 1 1 1 0 0 0 0 0 0 0 1 0 1 0 1 0 1 0 0 0 0 2 0 0 1
19 0 0 0 1 0 1 2 0 0 0 1 0 0 0 0 0 0 1 1 1 2 1 0 2 0 0 0 1 2 2 0 0 2 2 1 2 2 0 0 0 2 1 1 0 1 1 0 0 1 0 0 0 0 1 0 0 1 1 1 1 0 1 0 0 0 0 1 2 0 1 2 1 1 1 2 2 0 2 1 0 1 0 1 1 0 0 0 2 2 0 0 1 0 0 2 0 0 0 0 1 0 0 2 0 0 2 0 2 0 0 2 0 0 0 0 0 0 0 0 2 0 2 0 0 0 0 1 0 1 0 0 1 1 0 0 0 0 0 0 0 2 0 0 0 0 0 0 0 1 0 1 0 1 1 1 0 0 0 0 1 1 0 2 0 1 0 0 0 0 0 0 0 1 0 0 0 0 0 1 0 1 0 0 0 0 0 1 0 0 1 1 0 1 1 1 1 1 0 0 0 0 0 1 2 1 1 0 0 0 1 1 0 1 0 2 0 1 1 0 2 1 1 2 0 2 2 0 0 0 0 0 0 0 0 0 0 1 0 0 0 0 2 2 2 0 0 0 1 1 1 0 0 0 0 2 0 1 0 0 0 0 0 2 2 0 0 0 1 1 1 1 0 2 0 0 0 1 2 0 1 1 2 2 0 1 0 0 0 2 0 1 2 2 2 0 2 0 0 0 0 0 0 0 0 1 0 0 0 1 0 1 2 0 2 0 0 0 1 0 1 2 1 1 1 0 0 0 0 2 2 0 1 0 0 0 0 1 1 0 1 1 2 2 1 0 1 1 1 1 0 2 0 1 0 1 1 2 0 0 0 0 1 1 1 1 0 1 2 0 2 0 1 1 1 0 0 1 1 1 0 0 0 0 1 0 0 0 0 1 0 1 1 0 2 0 1 0 2 2 2 2 0 2 2 1 0 1 0 1 0 0 1 0 1 2 0 0 1 0 0 1 1 1 0 1 0 0 0 1 0 1 0 2 0 2 0 0 0 0 1 0 0 0 0 2 2 2 0 1 0 2 0 2 1 0 1 2 1 2 1 2 0 0 0 1 1 1 0 2 2 0 1 1 0 0 0 1 2 1 1 2 0 0 0 0 0 1 2 2 2 0 0 1 1 0 2 1 1 1 1 1 1 1 0 1 1 1 0 1 0 0 1 0 0 0 1 0 0 0 0 2 1 0 0 2 0 1 1 1 1 0 1 0 1 0 1 1 2 2 0 1 0 1 1 0 0 1 2 0 0 0 0 2 1 1 0 0 0 1 0 1 0 0 0 0 0 0 2 0 2 2 0 0 0 0 0 2 2 2 2 0 0 0 0 0 0 0 1 1 1 0 0 0 1 0 1 0 0 0 0 1 1 0 2 0 1 0 1 1 0 0 0 0 0 0 0 0 1 0 0 2 0 0 0 0 0 1 0 0 0 0 0 0 0 0 0 0 0 2 1 0 1 1 2 0 2 0 1 1 0 2 0 1 1 1 0 0 2 0 0 0 2 1 1 2 1 2 0 1 1 0 0 0 0 2 1 0 1 1 0 1 0 1 1 1 1 1 0 0 0 2 0 0 0 0 0 0 0 1 0 1 1 1 0 1 1 2 2 0 2 0 0 1 1 0 0 1 1 1 0 0 0 0 2 0 0 0 0 0 0 0 0 1 0 1 1 0 1 1 1 0 0 0 1 0 1 0 0 0 0 0 1 0 0 1 0 0 1 0 0 0 1 0 1 1 1 1 1 2 0 0 2 1 0 0 0 0 1 1 1 1 0 0 1 2 0 2 1 2 0 2 2 2 1 0 0 0 0 1 1 0 0 0 0 1 1 0 0 1 1 0 0 1 0 1 0 0 1 1 1 2 0 1 0 0 0 1 1 0 0 1 0 0 0 1 1 0 0 0 0 0 0 0 0 0 0 0 1 0 0 1 0 2 1 1 0 0 0 0 1 0 0 0 0 1 1 0 1 2 0 0 2 1 0 1 0 1 1 2 2 2 2 0 0 0 0 2 0 1 1 2 0 1 2 2 2 0 0 0 0 2 1 0 2 2 1 0 0 2 0 0 0 0 0 2 0 1 2 0 1 1 0 1 0 0 2 0 0 0 2 2 1 2 0 0 0 1 0 0 0 0 1 2 1 1 0 0 0 0 0 0 1 0 1 0 1 2 0 2 1 0 0 0 0 0 1 1 1 1 1 0 1 0 0 0 0 1 1 1 0 0 0 1 0 0 2 0 0 2 0 1 0 2 1 0 0 0 2 0 1 0
20 0 0 2 1 0 2 2 0 1 1 0 0 0 0 0 0 1 2 0 0 2 0 0 2 0 2 0 2 2 2 1 0 0 0 0 2 1 1 0 0 1 0 0 0 0 0 0 0 1 0 0 0 0 2 1 0 0 0 1 0 2 0 0 0 0 0 0 2 1 0 0 1 0 1 2 2 1 2 0 1 1 0 1 2 0 0 0 1 2 1 1 0 0 1 2 1 2 0 2 1 0 0 1 1 1 2 1 1 1 0 2 0 2 0 2 0 0 0 0 2 0 2 2 2 0 0 1 1 1 0 0 1 1 1 0 1 0 2 0 1 1 0 0 0 0 0 0 0 0 0 1 1 0 0 0 0 0 2 2 0 0 0 1 0 1 0 0 1 2 0 1 1 2 2 0 0 1 1 1 0 2 1 1 0 0 1 1 1 0 2 0 0 1 1 1 0 1 0 0 0 0 1 0 2 2 2 0 1 0 2 1 0 0 0 2 1 0 1 0 2 1 0 2 0 0 0 1 0 1 0 0 1 1 0 0 0 2 0 1 0 0 2 1 1 0 0 0 2 0 0 0 0 0 0 1 1 0 0 0 0 0 0 0 0 0 0 0 1 0 0 2 0 2 1 0 0 2 2 0 0 2 2 2 0 1 0 1 0 2 0 1 0 2 2 0 2 1 1 0 1 0 2 2 0 1 1 1 1 1 1 2 2 0 2 0 0 0 1 0 0 2 1 0 1 0 0 1 1 1 2 1 0 0 0 0 0 2 0 2 1 1 2 1 1 1 0 0 0 2 2 0 0 1 0 1 1 2 0 1 1 0 1 1 1 0 0 1 2 0 2 0 0 0 0 1 0 1 1 1 0 1 0 0 1 0 0 1 1 0 0 0 1 0 2 0 1 1 0 0 0 0 0 2 1 0 1 0 0 2 0 0 0 0 0 2 0 0 1 0 0 1 0 0 1 2 2 1 1 0 0 0 0 2 0 1 0 1 0 0 2 0 0 0 0 0 2 1 0 0 0 1 1 1 0 0 0 1 2 2 0 1 0 1 0 2 1 1 0 0 1 1 1 1 1 0 1 1 2 1 0 2 2 2 0 2 0 1 2 1 1 0 0 0 1 0 1 1 1 1 1 1 1 1 0 1 1 1 0 0 0 0 1 0 1 1 0 0 0 1 1 1 0 0 0 0 2 0 0 1 1 0 2 1 0 0 2 0 0 1 0 0 0 2 2 1 0 2 2 0 0 0 0 2 2 0 0 0 1 0 0 0 0 1 0 0 0 2 0 2 1 1 0 0 0 0 1 1 1 1 1 0 0 1 1 0 0 0 0 0 0 0 1 1 0 1 1 0 0 0 0 2 0 1 1 1 1 0 1 2 0 0 0 0 0 0 0 0 1 1 1 1 0 0 0 0 0 2 0 0 0 2 1 0 0 0 1 1 0 0 0 1 0 1 1 0 1 1 0 0 0 2 1 1 2 2 1 0 0 0 0 0 0 0 1 1 0 0 1 1 0 1 0 1 0 2 2 0 1 1 0 2 0 2 2 1 1 1 0 0 0 2 0 0 2 1 1 2 1 1 0 0 0 1 1 2 0 1 2 2 0 0 0 1 1 0 0 0 0 0 0 0 0 1 1 1 2 0 0 0 0 0 0 0 0 1 0 0 1 1 0 0 0 0 1 1 1 1 0 1 1 1 0 0 0 1 0 0 0 0 0 0 2 0 0 0 2 1 0 2 0 0 0 1 1 0 0 0 0 1 1 1 0 0 2 2 0 0 0 0 2 0 1 2 0 0 1 0 0 0 0 0 0 0 0 1 2 1 1 1 1 0 0 1 0 2 0 0 0 0 0 0 0 2 0 0 1 1 1 0 0 1 1 1 0 0 1 1 1 0 0 0 1 0 0 0 1 0 0 0 0 0 0 1 1 0 1 0 0 1 0 0 1 0 0 2 0 0 1 1 1 0 1 1 0 0 0 1 1 2 1 1 2 0 1 1 0 0 0 2 1 2 1 1 1 1 2 0 0 2 0 1 0 0 2 2 0 2 1 1 0 0 0 0 1 1 0 2 2 2 0 2 0 0 0 0 2 1 0 1 2 2 1 2 0 0 0 1 0 0 0 0 2 2 0 0 0 0 0 0 1 0 2 0 1 0 0 2 0 1 0 1 0 0 0 0 1 0 1 1 0 0 0 0 0 2 0 1 0 0 0 0 0 1 0 1 2 0 0 1 0 0 0 0 0 0 0 0 1 0 0 0
21 0 0 0 0 0 0 2 1 0 1 0 1 2 2 2 0 0 1 0 0 2 0 0 2 0 1 0 2 2 2 0 0 0 0 0 2 1 0 1 0 1 1 0 0 0 0 0 1 1 0 1 1 1 1 1 0 0 0 0 1 1 0 0 0 0 0 1 2 0 1 2 2 0 2 2 2 0 2 2 0 2 1 0 1 0 1 2 2 2 1 2 2 0 1 2 0 0 0 0 2 0 0 0 1 0 2 2 0 1 0 2 2 2 2 2 2 0 1 0 1 0 2 1 1 0 0 0 0 0 0 0 0 0 0 0 0 0 1 0 1 1 0 0 0 0 0 0 1 1 1 1 0 0 1 0 2 1 0 0 1 0 0 2 1 2 1 0 0 1 1 0 0 2 2 0 0 1 0 0 0 2 1 1 0 0 2 1 1 0 2 0 0 0 0 0 1 0 0 1 0 0 0 1 2 1 1 0 1 0 0 1 1 0 0 2 0 0 2 0 2 1 0 0 2 1 0 0 0 0 0 0 0 1 1 0 1 1 1 2 0 0 1 2 2 0 0 0 1 1 1 1 0 0 0 1 1 1 1 1 0 1 0 1 0 0 0 0 1 0 0 1 0 2 0 1 0 1 2 0 0 1 1 2 0 1 1 1 1 2 0 1 1 2 2 0 1 2 1 1 0 0 0 0 0 1 0 1 2 2 2 2 1 1 1 0 0 0 0 0 2 2 1 2 0 0 0 1 1 0 2 0 0 0 0 1 0 1 1 0 1 1 1 2 0 0 2 0 0 2 2 0 0 0 0 0 0 1 0 2 2 0 0 0 0 0 0 1 2 0 2 0 1 1 0 0 0 2 1 1 0 0 0 1 1 0 0 0 0 1 0 0 2 1 2 0 1 1 0 0 0 1 0 1 1 1 0 0 1 1 0 0 1 0 1 1 1 0 2 0 0 0 0 0 1 1 1 0 0 1 1 0 0 2 0 1 0 1 0 0 1 0 0 2 1 2 1 0 0 0 0 0 0 0 0 0 0 2 0 2 1 1 0 1 0 1 1 1 0 1 0 0 1 1 1 1 0 2 1 2 1 1 1 1 0 0 0 0 2 0 0 0 1 1 0 0 1 1 1 0 1 1 2 0 0 0 1 2 0 0 0 1 1 0 0 0 1 0 1 2 1 0 2 0 0 1 1 1 1 1 1 1 0 0 1 0 1 1 2 2 0 1 0 2 2 0 0 2 2 0 0 0 0 2 1 1 0 0 1 0 0 1 0 0 0 0 0 1 1 1 1 1 2 0 2 0 2 1 1 1 1 0 0 2 2 0 0 0 1 0 0 0 1 0 0 0 1 0 0 0 0 2 1 0 1 0 1 0 2 2 1 0 0 0 0 0 0 0 0 0 0 0 0 0 0 1 2 1 0 0 2 2 0 0 0 0 0 0 0 1 0 0 0 1 1 0 1 0 1 1 0 1 0 2 2 2 1 1 1 0 0 0 1 1 1 2 0 2 0 2 0 0 0 0 0 2 2 0 0 0 2 0 0 1 1 1 0 1 0 1 0 1 0 0 0 0 1 2 0 1 0 0 0 1 0 1 1 2 2 1 0 0 0 0 0 1 1 1 1 1 0 0 1 0 1 0 1 0 0 0 0 0 0 0 0 1 0 0 1 1 1 0 0 1 1 0 1 1 0 0 0 1 0 0 0 0 0 0 1 0 0 0 1 0 0 1 1 1 2 1 1 0 1 0 0 1 0 0 0 1 1 2 0 0 0 1 1 1 0 1 1 0 1 2 0 0 1 1 0 0 0 0 0 0 0 2 1 0 0 2 2 0 1 1 0 1 0 2 1 0 0 1 0 2 0 0 1 2 0 0 0 2 0 0 0 1 0 1 0 1 1 0 1 0 0 0 0 1 0 1 0 0 0 2 2 0 0 0 1 0 1 0 0 1 0 0 0 0 1 1 0 0 0 2 0 2 0 1 0 2 1 2 2 1 1 1 0 1 0 2 0 0 0 1 2 1 1 0 1 2 0 2 0 0 1 1 0 0 0 1 0 0 0 0 0 2 0 1 2 1 0 2 0 0 1 0 2 0 0 0 2 2 0 0 1 0 0 0 1 0 0 0 1 2 0 0 1 1 0 0 0 0 2 0 0 0 0 1 0 1 2 0 0 0 1 0 2 1 1 1 1 0 0 0 0 0 0 1 1 0 0 0 0 1 0 1 1 1 0 2 1 0 0 0 0 0 1 0 0 0 1 0
22 0 0 1 0 0 1 2 0 0 0 1 0 1 1 1 0 0 2 2 2 1 0 0 2 0 1 0 1 1 1 0 2 2 0 2 0 2 0 0 0 1 0 0 0 0 0 1 0 2 0 1 0 0 2 1 0 0 0 1 1 1 0 2 0 2 0 1 2 0 0 1 2 0 2 2 2 0 1 1 0 2 1 0 1 0 0 0 2 2 0 0 1 1 0 1 0 1 0 1 0 0 0 1 1 1 2 1 0 2 1 1 0 1 0 1 0 1 1 0 1 0 1 1 0 2 0 0 0 1 0 0 0 1 1 0 0 0 0 0 2 1 0 1 0 0 0 0 1 2 1 2 0 0 1 0 1 1 0 0 1 1 0 1 0 1 0 0 0 0 0 0 0 2 0 0 1 1 1 1 0 1 1 1 0 0 2 1 0 1 1 1 1 1 2 0 1 0 0 1 1 0 0 0 2 2 1 0 1 0 0 2 1 0 0 2 0 0 1 1 1 1 0 0 2 0 0 0 0 0 1 1 0 0 0 0 0 2 0 1 0 0 2 2 2 0 0 0 2 0 0 0 0 0 1 2 1 0 0 1 1 1 0 1 0 0 0 1 1 1 0 0 0 1 0 0 0 1 1 0 1 1 2 0 1 0 0 1 0 2 0 0 2 2 2 0 2 1 1 0 1 0 0 0 0 0 1 0 0 1 0 0 1 0 1 0 0 0 1 0 1 2 0 0 1 0 0 1 1 1 2 1 0 0 0 0 0 1 1 2 1 1 1 1 1 1 1 0 1 1 1 1 0 1 0 1 2 1 0 2 2 0 1 1 1 0 0 2 2 0 2 0 1 1 0 1 0 2 1 1 0 1 0 0 0 1 0 0 0 1 1 1 2 1 2 0 1 1 0 0 0 0 0 2 2 0 0 0 0 2 0 0 0 0 0 1 1 0 0 0 0 1 1 1 1 1 0 0 0 0 2 0 0 2 0 1 0 1 0 0 2 0 0 0 0 1 1 2 0 1 0 1 0 2 2 0 2 2 0 2 1 1 0 0 0 2 0 0 0 0 0 0 1 1 0 1 0 1 2 1 1 2 1 1 0 1 0 1 2 0 0 0 0 2 1 0 2 2 2 0 1 1 1 1 1 1 2 0 1 1 1 0 0 1 1 0 0 0 0 2 1 0 2 1 1 2 0 0 0 1 1 1 1 0 0 0 1 0 0 1 0 0 0 0 1 0 0 1 1 0 0 0 0 0 2 0 2 0 1 0 0 0 0 0 0 0 1 1 1 0 0 0 1 0 0 2 2 1 1 1 1 0 1 1 1 1 1 1 0 0 2 1 1 0 1 0 1 1 0 0 0 2 0 0 0 1 1 0 1 2 1 1 0 0 0 0 0 0 1 0 0 1 0 0 0 1 2 1 0 0 1 1 0 0 0 0 1 0 0 0 0 0 1 1 1 0 1 0 2 2 0 2 1 0 1 1 0 0 1 0 0 0 2 1 1 1 0 0 0 1 1 0 0 1 1 1 1 1 1 1 2 1 0 1 2 1 0 0 0 2 0 0 0 0 0 0 0 2 0 1 0 0 0 2 0 2 0 2 2 0 1 1 0 0 0 1 0 0 0 0 0 0 0 0 1 0 0 0 0 0 0 1 0 0 0 1 1 0 1 2 1 1 0 0 1 0 1 2 1 1 1 1 2 0 0 2 1 0 0 0 0 0 2 0 1 0 2 1 2 1 1 1 0 1 0 0 0 0 1 1 1 1 0 0 0 1 0 2 0 2 0 0 1 2 0 0 1 1 0 1 1 0 0 0 0 1 0 1 1 0 0 0 2 0 1 1 0 1 1 0 1 1 0 2 0 0 2 1 1 1 0 0 0 1 0 0 0 0 0 0 0 0 0 0 0 0 0 0 0 1 0 0 0 2 1 1 0 1 0 1 0 1 0 0 0 2 0 0 2 0 1 0 1 2 0 0 0 0 1 2 1 1 0 0 0 2 0 1 0 1 0 1 1 0 2 0 1 0 1 1 1 1 0 0 0 0 1 1 0 2 0 0 0 0 1 1 0 2 2 1 0 2 0 0 0 0 0 0 2 2 2 2 0 1 1 0 1 1 0 0 0 0 1 1 0 1 0 1 0 0 1 0 2 1 0 0 1 2 0 2 2 0 0 2 0 0 0 0 0 1 0 0 0 0 0 0 0 1 2 1 0 1 0 1 0 0 1 1 0 2 1 0 1 2 0 0 0 0 1 0 0 0
23 0 0 0 1 0 1 2 1 1 2 0 0 1 1 1 0 0 2 2 1 0 1 1 1 0 0 0 2 2 2 0 1 1 0 0 1 0 0 0 0 0 0 0 0 0 1 0 0 0 0 2 0 0 1 1 0 0 0 0 1 1 0 2 1 0 1 0 1 0 0 0 1 0 1 2 2 2 2 0 1 2 0 1 1 0 0 0 2 2 0 0 2 2 0 0 0 1 0 1 2 0 1 1 0 0 2 1 1 1 0 2 0 2 1 2 0 0 0 0 2 0 2 1 1 0 0 1 1 1 0 0 0 1 1 1 0 0 1 0 0 2 0 1 1 0 1 0 1 2 2 2 1 0 1 0 0 1 0 0 1 1 0 2 0 0 0 2 1 1 0 0 0 2 0 1 0 1 1 1 0 2 1 1 0 0 2 0 0 0 1 0 2 0 2 2 1 0 1 0 0 1 0 2 2 1 1 0 1 0 2 0 2 0 0 2 1 0 2 2 0 0 0 1 0 1 0 0 0 0 0 1 0 0 0 0 0 1 0 1 0 0 1 2 2 0 0 0 2 0 0 1 0 0 0 0 0 0 0 1 1 1 0 1 1 0 0 1 2 1 0 2 0 2 0 0 0 1 2 0 0 2 1 1 0 0 0 0 0 2 0 1 2 2 2 0 2 1 0 1 0 0 2 2 1 0 0 0 1 2 0 2 2 0 1 0 0 0 1 0 1 2 1 1 1 0 0 1 1 0 2 0 0 0 0 0 0 2 0 0 0 0 1 2 0 0 2 0 0 2 2 0 0 0 0 0 0 1 0 0 0 0 1 0 1 1 0 2 0 0 0 2 1 0 0 1 0 2 0 2 0 0 0 0 1 1 0 0 0 1 0 0 2 0 2 0 1 1 0 0 0 0 0 1 1 0 0 1 0 0 0 0 1 0 1 1 1 1 0 0 0 2 1 1 1 1 0 0 0 0 0 1 0 2 0 0 0 0 0 0 2 0 0 0 0 1 1 1 1 0 0 1 0 2 1 0 1 1 2 2 1 2 0 0 1 2 0 2 0 2 1 1 2 2 2 0 0 2 2 2 2 0 1 1 0 1 0 1 2 1 0 0 0 2 0 0 1 0 0 1 2 0 1 1 0 2 1 0 1 1 1 0 0 2 2 0 0 1 0 1 1 1 1 0 1 1 1 1 1 1 1 0 0 0 0 0 0 0 0 1 1 1 0 1 2 0 0 0 0 0 0 0 0 2 2 0 0 1 0 0 0 1 1 1 0 0 1 1 1 1 1 1 0 0 0 0 1 0 0 2 2 1 0 2 2 0 1 0 0 0 0 0 1 0 0 0 1 0 0 1 0 1 0 0 2 0 2 0 1 1 0 0 1 2 2 2 0 0 0 0 0 0 1 1 1 1 1 0 0 0 0 0 0 1 1 0 1 0 0 1 0 1 0 0 1 0 1 0 1 1 0 2 0 0 1 2 0 1 2 0 0 0 1 1 0 1 0 1 0 2 0 0 0 0 0 2 2 1 0 1 0 0 0 1 1 1 1 1 0 0 1 1 0 0 0 0 0 2 0 2 2 0 0 0 0 0 0 2 2 1 0 0 0 0 0 0 0 0 0 0 0 1 0 0 0 1 1 1 0 1 0 0 0 0 0 2 1 0 0 1 0 1 1 0 0 0 0 0 0 0 0 0 0 0 0 1 0 0 2 0 0 0 2 1 1 0 2 0 1 1 1 1 1 1 1 0 0 0 1 1 1 1 1 1 1 1 1 1 1 1 1 1 0 2 0 0 0 0 0 0 0 0 1 0 1 1 0 0 0 2 2 0 0 2 0 2 0 0 1 0 1 1 0 1 0 0 0 1 1 0 0 1 1 1 0 1 0 0 1 0 1 1 1 1 0 0 1 0 0 0 0 0 1 1 1 0 0 0 0 1 0 0 0 0 0 2 1 0 2 0 0 0 1 1 0 0 0 0 2 2 2 2 1 0 0 1 0 1 0 1 0 1 1 1 1 1 2 0 0 0 1 2 0 0 1 1 0 0 1 0 0 0 1 0 1 1 0 1 1 0 0 1 1 1 2 0 1 2 0 1 1 1 0 2 0 0 0 1 0 1 0 0 2 1 0 0 0 1 1 0 0 0 1 0 1 0 1 2 0 0 1 1 0 0 0 0 0 0 0 0 0 0 0 1 1 0 0 2 1 1 0 0 0 1 0 0 1 1 1 2 0 0 0 2 1 0 0 0 1 0 0 2
24 0 0 1 0 0 1 2 0 1 1 0 2 2 1 1 0 0 2 1 1 2 1 0 2 0 0 0 2 2 2 0 0 2 1 2 1 1 0 0 0 2 1 0 0 2 1 1 1 2 0 1 0 0 2 0 0 0 0 0 0 1 0 2 1 0 0 0 0 0 0 1 1 1 1 2 1 0 2 1 0 1 0 1 1 0 0 1 1 1 0 0 1 1 0 1 0 0 0 0 1 0 0 0 1 0 2 2 0 2 0 1 1 1 1 1 1 0 0 0 2 0 2 0 0 1 0 2 2 2 0 0 1 1 0 0 0 0 0 0 0 2 0 0 1 0 0 0 0 0 0 0 0 0 1 0 1 1 0 0 0 0 0 2 0 1 0 1 1 1 0 1 1 2 0 0 0 0 0 0 0 0 1 1 1 1 1 1 0 0 2 0 0 1 2 1 2 0 0 0 0 0 0 1 2 1 1 1 1 0 1 1 2 0 0 2 0 0 2 2 0 0 1 2 0 1 1 0 0 0 0 0 0 0 0 0 0 2 0 2 0 1 2 1 2 1 1 0 2 0 0 0 0 0 0 1 0 0 0 0 0 0 0 1 1 0 0 0 2 2 0 0 0 1 1 1 0 2 2 0 0 2 1 1 0 1 0 2 0 2 0 1 1 2 2 1 1 1 0 0 0 0 0 0 0 1 1 0 0 1 0 2 1 0 2 0 1 0 1 0 1 1 2 1 1 0 1 2 1 1 1 1 0 0 0 0 0 1 1 2 2 1 1 0 1 0 1 0 1 1 1 0 1 0 1 0 0 1 0 0 1 1 1 2 1 1 0 2 1 0 1 1 1 1 0 0 0 2 0 2 0 1 0 0 0 0 0 0 0 1 0 0 2 0 1 1 0 0 0 0 0 0 0 2 2 0 0 0 1 1 0 0 0 1 1 1 1 1 1 0 0 1 0 1 1 1 1 1 1 0 1 0 0 2 0 2 0 1 0 0 0 0 0 2 2 2 2 0 0 0 0 1 0 2 1 0 1 1 2 1 1 0 1 0 0 1 1 1 0 0 1 1 2 2 1 1 1 0 2 0 0 2 0 0 0 0 0 1 2 1 0 0 1 2 1 0 1 2 2 0 0 0 2 0 0 0 2 0 0 1 0 1 2 0 0 0 0 0 0 1 1 1 1 0 0 0 0 1 1 1 1 0 2 1 1 1 2 0 1 0 1 2 0 2 2 1 0 2 2 0 0 0 0 2 2 0 0 0 1 1 0 0 1 0 0 0 0 0 0 0 0 0 1 0 1 0 1 1 1 2 1 0 0 1 1 0 1 0 0 0 0 0 0 1 0 0 0 0 0 1 0 1 0 0 1 1 1 0 1 2 0 0 0 1 0 1 1 0 0 0 0 1 0 0 0 1 1 1 0 0 0 0 0 0 0 0 0 1 1 2 0 1 0 1 1 0 1 0 2 2 0 1 0 1 1 2 0 1 1 0 0 0 1 1 1 2 0 1 1 0 0 2 1 0 0 2 1 0 1 2 0 2 0 1 1 1 1 0 0 1 0 1 0 0 2 1 1 1 0 0 0 0 0 1 0 1 0 1 1 0 2 0 0 1 0 0 0 1 0 0 1 0 1 0 1 1 1 0 2 0 0 0 0 1 0 1 1 0 0 1 0 1 0 0 0 0 0 0 0 0 0 0 0 0 0 1 1 0 1 1 1 1 2 0 0 0 2 2 1 2 0 0 0 1 0 0 0 0 2 0 1 1 1 1 1 1 0 2 1 2 0 2 2 2 1 1 0 0 1 1 1 0 1 0 1 1 1 0 0 0 0 0 2 0 2 2 0 0 2 2 0 2 0 1 0 0 1 1 0 0 0 2 1 2 0 0 0 0 2 1 2 0 0 0 0 0 0 1 0 0 0 0 0 1 0 0 2 0 0 1 0 0 0 0 0 1 0 0 2 1 0 0 0 2 0 1 0 0 1 2 2 2 2 0 0 0 2 2 0 1 0 1 0 1 2 2 2 0 0 0 0 2 0 0 1 1 1 0 0 2 0 0 0 0 0 0 0 1 1 0 0 1 0 0 0 0 1 0 1 1 2 2 0 2 0 0 0 2 0 0 0 0 2 1 0 1 0 2 1 2 0 0 0 0 2 0 2 2 0 2 0 2 0 0 2 0 2 0 0 0 0 0 0 0 0 0 1 0 2 0 0 0 0 0 0 0 0 0 0 1 0 1 0 0 0 0 0 1 1 0 1 1
25 0 0 2 0 0 1 1 0 1 1 0 0 0 0 0 0 0 0 0 0 1 0 0 2 0 1 0 1 1 1 0 1 2 0 1 1 1 0 1 1 0 0 0 0 1 0 0 0 0 0 0 1 1 1 1 0 0 0 1 0 0 0 1 0 1 0 0 2 0 0 1 1 0 0 1 1 2 2 0 1 2 0 1 1 0 0 1 2 2 0 1 1 1 1 1 0 1 0 1 1 0 1 1 0 0 2 1 1 1 0 2 0 2 0 1 0 1 0 0 2 0 2 2 1 1 0 2 1 1 0 0 0 0 1 0 0 1 1 1 0 1 0 0 2 0 0 0 0 0 0 1 0 1 1 0 0 1 0 1 0 0 0 2 1 2 0 2 2 2 0 1 1 2 0 0 0 0 0 0 0 0 1 1 1 1 1 2 1 1 1 1 1 0 1 2 2 0 0 0 0 0 0 1 2 1 1 0 2 0 2 0 1 0 0 2 1 0 0 0 2 0 0 2 0 1 1 1 0 1 0 1 1 0 0 0 0 2 0 1 0 0 2 2 2 0 0 0 2 0 0 1 0 1 0 1 0 0 0 0 0 0 0 0 0 0 1 0 0 0 0 1 0 2 0 0 0 0 1 0 1 1 2 2 0 0 0 0 0 2 0 1 0 2 1 0 1 1 1 0 0 0 1 1 0 0 2 0 0 1 0 1 2 1 2 0 0 0 1 0 1 2 1 0 1 0 1 1 1 0 2 1 0 0 0 0 0 2 0 1 0 0 1 1 0 1 1 0 1 0 0 0 0 0 0 0 0 1 0 2 2 0 1 0 1 1 0 0 2 0 2 0 0 0 0 0 0 0 0 2 1 2 0 1 0 1 0 0 0 1 0 0 1 0 2 0 1 1 0 0 0 0 0 1 1 0 0 0 0 1 0 0 0 0 1 2 0 0 0 0 0 2 1 1 0 1 2 1 1 0 2 0 1 1 1 1 0 0 0 0 1 0 0 0 0 1 1 1 1 1 0 1 0 1 0 0 0 2 1 2 0 2 1 0 0 1 1 2 0 1 1 0 1 1 2 0 2 1 2 0 0 2 0 0 0 0 0 0 2 0 0 0 0 2 0 0 1 1 1 1 1 1 2 0 0 1 2 1 0 2 0 0 0 1 1 1 0 0 0 1 0 2 1 0 0 1 1 0 0 1 1 0 2 1 0 1 2 1 1 2 0 0 0 0 1 0 0 2 2 0 0 0 0 2 2 0 1 0 1 0 0 0 1 1 0 0 0 1 2 0 0 1 0 0 0 0 2 0 0 2 2 0 0 0 0 0 0 1 1 1 1 0 1 1 0 0 1 0 0 0 0 2 1 0 1 0 1 0 1 1 0 0 0 0 0 0 0 0 0 0 0 1 0 0 0 0 1 1 0 0 1 1 0 0 0 1 0 0 0 1 2 0 0 0 1 0 1 0 1 1 0 0 0 1 1 2 0 0 2 1 1 0 2 1 1 2 0 1 0 1 1 1 0 0 0 2 2 0 0 0 0 0 1 1 1 2 1 0 1 1 0 2 0 0 0 0 0 2 1 1 0 0 0 0 1 2 1 0 0 1 1 0 1 1 0 1 0 1 1 1 0 0 0 0 1 0 0 0 1 0 0 0 0 0 0 0 0 0 1 1 0 0 0 0 1 0 1 0 0 0 0 0 1 0 0 1 0 0 1 1 1 1 2 0 0 0 2 2 2 2 0 0 0 0 1 0 0 0 1 1 1 1 0 0 0 2 0 2 1 2 0 1 0 1 0 0 0 1 0 1 1 0 0 0 0 1 1 0 0 1 1 0 1 1 0 1 0 1 1 0 1 1 0 2 0 0 1 1 1 0 0 1 2 0 0 0 0 0 0 0 1 1 1 0 1 1 1 0 0 0 0 0 0 1 1 0 1 0 0 0 0 0 0 0 0 0 0 0 1 0 0 0 2 0 0 0 1 0 2 2 1 1 0 0 0 1 0 2 1 1 1 2 1 1 1 1 2 1 0 1 0 2 0 0 1 1 1 1 2 0 1 0 0 0 1 1 0 0 2 0 0 2 0 0 0 0 0 0 0 1 1 1 1 2 0 0 1 1 0 0 0 0 2 1 0 0 0 0 0 0 1 0 1 0 1 0 1 1 0 0 2 0 0 0 1 1 0 0 1 2 0 0 0 0 0 2 0 1 1 1 1 0 0 1 0 1 1 0 0 2 0 0 1 1 0 0 1 0 2 0 1 1
26 0 1 1 0 0 1 2 1 0 1 0 1 2 2 2 0 0 2 0 1 1 1 1 1 1 1 0 2 2 1 0 0 2 1 1 1 2 0 1 1 0 0 0 0 0 0 0 0 2 1 2 0 0 2 2 0 0 0 1 1 0 0 0 2 0 2 0 0 0 0 0 2 2 2 2 1 1 2 0 1 1 0 0 0 0 0 1 2 2 0 1 2 1 1 1 0 0 0 1 2 1 2 0 0 0 2 2 0 2 0 0 0 0 0 0 1 0 1 0 0 1 2 1 1 1 0 1 0 2 0 1 0 1 2 1 0 0 0 0 0 2 0 0 0 0 0 0 0 1 0 1 0 0 0 0 1 2 0 0 0 0 0 2 1 1 0 2 0 0 0 0 0 1 0 0 0 1 0 0 0 1 0 0 0 0 0 0 0 0 1 0 2 0 2 2 1 0 0 1 1 0 0 2 2 1 1 0 1 0 1 1 0 1 0 2 1 0 1 0 2 2 1 2 0 1 1 2 2 1 1 1 1 0 1 1 0 1 0 1 0 0 2 2 2 0 1 0 2 0 0 1 0 0 0 2 1 1 1 2 1 2 0 0 0 0 0 0 2 2 1 0 1 2 0 1 0 1 1 0 0 2 1 1 0 0 0 1 0 2 0 0 1 2 2 0 1 0 0 0 0 0 1 1 1 0 0 0 0 1 0 1 2 1 2 0 0 0 1 0 1 2 1 0 2 0 0 0 0 2 2 0 1 1 0 1 0 1 1 1 1 1 1 1 0 0 1 0 1 2 2 0 1 0 1 0 0 1 0 1 1 0 2 1 2 1 0 2 2 0 2 0 0 0 0 0 0 1 0 2 2 1 0 0 0 0 0 0 0 0 0 0 0 0 2 0 0 1 1 1 1 1 0 2 2 1 0 2 0 2 0 0 0 0 0 0 2 0 0 0 0 1 0 1 1 1 0 2 2 0 0 1 0 1 2 1 0 0 0 0 1 0 0 0 0 1 1 0 1 2 0 0 0 1 0 0 0 2 1 2 0 2 0 1 0 1 1 1 0 0 2 1 2 2 2 0 2 2 1 1 1 1 0 0 0 1 0 0 2 0 0 0 0 1 0 0 2 1 1 0 1 1 0 2 0 2 1 1 1 0 1 1 1 0 0 0 0 0 0 0 0 1 2 0 1 2 0 0 0 1 1 0 2 2 0 0 1 0 1 0 0 2 0 2 2 0 0 1 1 0 0 0 0 1 2 0 1 0 1 1 0 0 0 0 0 0 0 1 1 0 0 0 0 0 0 0 1 1 1 2 2 0 1 1 0 1 0 1 1 0 1 0 0 1 0 0 0 1 0 1 1 1 0 0 1 1 1 0 2 2 1 0 0 0 0 0 0 0 1 0 0 1 0 0 0 2 2 1 0 0 0 1 0 0 0 1 0 0 0 2 1 1 0 0 1 0 1 1 0 0 0 2 1 1 2 2 0 1 2 0 0 0 2 0 1 1 0 1 0 1 1 0 0 0 1 2 2 1 2 2 1 1 0 0 0 0 1 0 1 2 0 0 0 1 0 0 0 2 0 1 0 0 0 1 0 1 0 2 2 0 0 0 0 1 1 0 0 1 1 1 0 0 1 0 1 1 1 1 0 1 0 1 1 0 0 1 0 0 1 1 1 0 0 1 2 0 2 0 0 0 0 1 1 0 0 1 0 0 0 0 0 0 2 1 1 0 2 0 1 1 1 0 1 0 0 0 0 0 2 0 1 1 1 1 1 1 0 2 0 2 0 1 1 1 0 0 1 0 0 0 0 0 2 0 2 0 1 1 1 1 1 0 2 0 2 2 0 0 2 0 2 2 0 1 0 0 1 1 1 0 1 2 1 2 0 0 1 1 1 0 1 1 0 0 0 0 0 0 0 0 0 0 0 1 1 0 1 0 1 0 0 1 0 0 0 0 0 0 1 0 0 0 0 1 0 1 0 1 1 2 2 2 2 0 0 0 0 1 0 1 0 1 0 1 2 1 1 0 0 1 0 1 1 0 1 1 1 2 0 2 0 0 1 0 1 0 0 1 2 0 1 1 1 0 2 0 1 0 0 0 2 2 1 2 0 0 0 2 0 0 0 0 0 1 0 2 0 1 1 0 1 0 0 0 2 0 2 2 0 2 0 2 2 0 2 1 2 0 0 1 0 0 0 0 0 0 0 0 1 0 0 0 0 1 0 0 1 1 0 1 0 0 0 0 0 0 1 0 1 0 0 0
27 0 1 1 0 1 2 2 1 0 1 0 0 0 0 0 0 0 2 1 1 2 0 0 2 0 1 0 2 1 1 1 1 0 0 1 1 1 0 1 1 1 0 0 0 1 1 0 0 1 0 0 1 1 1 1 1 0 0 0 0 0 0 1 1 1 1 1 1 0 0 0 2 0 1 2 2 1 1 0 1 2 0 1 1 0 0 1 1 2 0 1 1 0 0 1 0 0 0 0 2 0 0 0 2 1 1 2 0 2 1 2 2 2 1 2 1 0 0 0 2 0 2 0 0 1 0 0 0 0 1 1 0 0 0 0 0 0 1 0 0 2 0 0 2 0 0 0 0 2 1 2 0 1 0 0 0 1 0 0 0 0 0 2 1 1 0 0 0 1 0 1 2 1 0 0 1 1 1 1 0 0 0 0 0 0 1 1 0 0 1 1 0 2 2 1 1 0 0 0 0 0 0 2 2 0 0 0 2 0 2 1 1 0 0 2 0 0 1 0 2 2 0 1 1 0 0 1 0 0 0 0 0 0 0 0 0 1 0 1 0 0 1 1 2 1 1 0 2 0 0 0 1 0 0 1 2 0 0 1 1 1 0 0 0 0 0 0 2 1 1 0 0 2 1 0 0 0 2 0 2 0 2 2 0 0 0 1 0 2 0 1 0 2 2 1 1 0 0 1 0 2 2 2 1 0 0 0 0 0 0 1 2 1 2 0 0 0 1 0 1 2 0 0 1 0 0 1 0 1 1 2 0 0 0 0 0 2 0 1 0 2 1 2 1 0 2 0 0 0 0 0 1 0 1 1 1 1 0 2 2 0 1 1 1 0 0 2 0 0 0 2 0 0 1 0 0 1 0 2 0 2 0 0 0 1 0 0 0 0 0 0 0 0 2 0 1 1 0 0 0 0 0 1 1 0 0 0 0 1 0 0 2 0 2 2 0 0 1 0 0 1 0 1 1 1 1 0 0 0 0 0 1 1 1 1 1 1 0 0 1 0 0 0 0 0 2 1 0 1 0 1 0 2 1 1 1 2 1 2 0 2 1 0 0 1 1 0 0 0 0 0 1 1 2 0 0 2 1 1 1 1 0 0 0 2 0 0 2 0 0 0 2 2 0 0 1 2 2 0 0 0 1 1 0 1 1 1 0 1 0 0 1 0 0 0 1 1 0 2 2 0 2 1 0 2 0 1 1 1 1 1 2 1 1 0 2 0 1 0 1 2 0 2 2 1 0 0 0 0 0 0 0 2 1 1 0 2 1 1 0 0 0 0 0 0 0 1 1 1 0 0 1 0 0 1 1 2 2 2 2 0 1 1 0 1 0 0 0 0 0 0 1 0 0 0 1 1 0 1 1 1 1 1 1 0 0 0 1 1 0 0 0 0 0 0 1 0 1 0 0 2 0 0 0 2 2 1 0 0 2 2 0 0 0 0 0 0 0 2 1 0 0 0 1 0 1 0 1 1 0 2 0 2 2 2 0 1 1 0 0 0 1 2 0 2 1 0 1 1 1 1 0 0 0 1 1 0 1 1 0 2 0 2 2 2 1 1 0 1 0 1 0 0 2 1 1 2 1 2 1 0 0 1 1 2 1 2 2 0 0 0 0 0 0 0 0 0 1 0 0 1 2 1 0 1 2 0 0 0 0 2 0 0 0 0 1 0 1 2 1 1 0 1 1 0 1 0 0 0 0 0 0 0 0 1 1 0 1 1 1 1 2 0 0 0 2 1 2 1 1 0 1 2 0 0 0 0 1 1 1 2 0 0 1 2 0 2 0 2 0 0 2 2 1 1 0 0 0 1 1 0 1 0 1 0 2 1 1 1 1 0 0 2 0 2 0 0 2 0 2 2 0 2 0 0 1 1 0 1 0 1 0 0 0 1 1 0 0 0 0 0 1 0 0 0 0 1 0 0 1 0 0 1 1 0 0 0 0 1 1 0 0 0 0 0 0 0 2 1 1 0 1 2 0 0 0 1 0 1 0 0 2 0 0 0 0 2 0 1 0 1 1 1 2 2 2 0 0 1 0 1 2 0 2 1 0 1 1 2 0 0 0 0 0 1 0 0 2 0 0 2 0 1 0 0 0 1 0 0 2 2 0 0 1 0 1 0 0 2 0 0 0 1 1 0 1 0 0 0 1 0 2 0 0 0 0 2 0 2 0 2 1 0 1 0 1 0 0 1 0 0 0 0 0 2 0 1 1 0 0 0 0 0 0 0 0 1 0 2 1 0 0 1 0 0 1 0 1 0 0 1
28 0 0 1 1 0 1 2 0 0 0 0 1 1 1 1 0 0 1 1 1 2 1 1 2 0 0 0 2 1 2 0 0 1 2 1 1 1 0 0 0 1 0 0 0 0 0 0 0 1 0 0 0 0 2 0 1 0 0 0 1 1 0 2 0 1 0 1 2 0 0 1 1 0 0 2 2 2 2 0 2 2 0 1 1 0 0 0 1 2 0 0 0 0 0 1 0 1 0 1 0 1 0 1 0 0 2 2 0 2 0 1 0 1 1 1 1 1 0 0 2 1 2 0 0 1 0 0 0 1 1 1 0 1 1 1 1 0 0 0 1 1 0 0 1 0 0 0 0 0 0 0 0 1 0 0 0 1 0 0 0 0 0 2 1 2 0 1 1 2 1 2 1 1 0 0 2 1 0 1 0 1 2 2 0 0 2 0 0 0 0 0 0 1 2 1 2 0 0 0 0 0 1 1 2 2 1 0 1 0 2 0 1 0 0 2 1 0 0 0 2 1 0 2 0 1 1 1 1 0 1 1 1 1 0 0 0 1 0 1 0 0 2 1 1 0 0 0 2 0 0 0 1 0 0 1 1 0 0 0 0 0 0 1 1 0 1 0 2 1 1 0 1 2 0 1 0 1 2 0 0 2 2 2 0 1 0 1 1 2 0 1 1 1 2 0 2 0 2 0 2 0 0 0 0 0 0 0 0 2 0 2 2 0 1 0 0 0 0 0 2 1 1 0 1 0 0 1 1 2 2 0 1 1 0 0 0 1 1 1 2 1 0 2 0 0 1 0 1 1 0 1 1 0 1 1 1 1 0 2 2 0 0 0 0 2 0 2 1 1 1 1 1 1 0 0 0 2 1 1 0 2 0 0 0 1 0 0 0 1 0 0 1 0 2 0 1 0 1 1 1 1 0 2 1 0 1 1 0 2 0 0 0 0 0 2 0 0 0 0 0 1 0 0 0 2 1 1 1 0 0 1 1 0 1 1 0 1 0 0 1 0 1 2 1 2 2 1 1 1 0 1 0 2 2 2 2 2 1 1 1 1 0 0 0 2 0 0 0 0 1 1 2 2 2 0 0 0 2 0 0 2 0 0 0 0 0 0 2 0 0 0 0 0 1 0 1 1 1 0 1 0 1 1 0 1 2 1 0 0 0 1 1 0 1 0 0 0 0 2 1 0 2 1 0 2 0 0 0 1 1 1 1 0 0 0 2 0 2 1 0 1 0 0 2 0 0 1 1 0 0 0 0 1 2 0 1 0 1 1 0 0 1 1 0 0 0 0 2 0 0 0 0 0 0 0 0 1 1 1 2 2 0 0 0 0 0 0 1 0 0 0 1 0 0 0 0 2 0 1 0 0 0 1 2 0 2 0 0 1 1 0 0 0 0 0 0 0 0 1 1 2 0 0 0 2 2 1 0 0 1 1 0 0 0 0 0 0 0 2 0 1 0 1 2 0 2 0 1 1 0 2 1 1 2 2 0 1 1 0 0 0 2 1 1 2 0 1 0 1 0 0 1 0 1 2 1 0 1 1 1 0 0 1 1 1 1 0 0 1 0 0 0 0 1 0 0 2 1 2 1 0 1 1 0 1 1 2 0 1 0 0 1 0 0 0 0 0 0 0 0 0 1 0 1 1 1 0 0 0 0 1 0 1 0 1 1 0 1 1 0 0 0 0 0 0 0 0 1 1 1 1 1 0 0 0 0 0 1 1 1 0 2 0 1 0 2 2 2 1 0 1 0 1 1 0 0 0 0 2 2 2 0 0 1 0 2 0 0 0 2 0 1 1 0 0 1 0 0 1 1 0 0 0 0 1 2 0 1 0 1 0 2 0 2 2 0 0 1 0 0 1 0 2 0 0 1 2 0 0 0 2 0 0 0 2 0 0 0 0 0 0 0 0 0 0 0 0 2 0 0 1 0 2 1 1 0 0 1 0 2 0 0 0 0 2 1 0 1 1 1 0 1 1 0 0 0 2 0 1 0 0 2 0 0 0 1 2 0 2 0 1 2 0 1 1 2 0 0 0 1 2 0 0 1 1 1 1 0 2 0 0 1 0 1 1 0 2 2 1 0 2 0 0 0 0 1 0 0 0 2 2 0 1 1 0 0 0 0 1 0 0 2 2 0 1 0 0 0 0 1 1 0 0 2 0 2 2 0 2 0 0 1 0 1 0 1 1 2 2 1 0 0 1 1 1 0 1 1 0 0 0 0 0 0 0 0 0 0 1 0 0 0 2 0 1 0 0 1 0 0 0
29 0 0 0 1 0 1 2 0 0 0 1 1 1 1 1 0 1 2 1 1 1 1 0 2 0 0 1 2 2 2 0 2 1 0 1 1 0 0 1 1 0 1 0 0 2 0 0 0 0 0 0 0 0 2 0 0 0 0 0 1 1 0 0 0 1 0 0 1 0 2 1 2 0 0 1 1 0 1 0 0 1 1 1 2 0 0 0 0 2 0 0 1 0 1 2 0 2 0 2 1 0 1 1 0 0 2 2 0 2 0 2 0 2 0 2 0 0 1 0 1 0 1 1 0 1 0 0 0 1 1 1 0 0 0 0 0 0 0 0 1 1 0 0 1 0 1 0 1 0 0 1 0 0 0 0 0 1 0 0 1 0 0 1 0 1 0 1 1 2 0 1 0 1 1 0 0 1 0 1 0 1 0 0 1 1 1 2 1 0 2 0 0 1 1 2 0 0 0 0 0 1 0 1 2 2 1 1 1 0 2 0 1 0 0 2 1 1 0 1 1 1 0 2 0 1 1 2 0 2 0 1 0 0 0 0 0 2 0 2 0 0 1 2 2 0 0 0 1 0 0 0 0 1 0 1 0 0 0 1 1 1 0 0 0 0 0 0 2 0 1 1 1 2 0 0 0 1 1 0 0 2 2 2 0 2 1 1 1 1 1 1 0 1 2 0 2 1 0 0 0 1 0 0 0 1 0 1 1 2 1 2 2 0 1 0 1 0 1 0 1 2 1 1 1 0 0 0 0 0 2 2 0 0 0 0 0 0 2 0 0 0 2 0 1 1 1 0 0 2 2 0 0 0 0 0 0 1 0 2 2 0 1 1 1 0 0 2 2 0 2 0 1 1 0 0 0 2 1 1 0 2 0 1 1 0 0 0 0 0 0 0 0 1 2 2 0 0 1 1 1 1 0 2 1 1 1 0 1 0 0 0 0 0 0 2 0 1 1 0 0 1 1 1 0 0 0 1 1 0 0 0 0 2 0 1 0 0 0 0 0 0 0 1 1 2 1 0 2 1 1 1 0 0 0 0 0 2 1 2 1 2 1 0 0 0 1 1 0 1 1 0 1 1 2 0 0 2 1 1 2 0 1 1 1 0 0 1 2 1 1 0 0 2 1 0 2 1 1 1 1 0 1 1 0 1 2 2 0 0 0 0 1 1 1 0 0 1 0 1 0 0 1 0 1 1 1 0 0 2 0 0 2 1 0 0 2 0 0 0 1 2 0 0 0 0 0 1 1 0 0 0 0 1 2 1 0 0 1 0 0 0 1 1 1 1 0 0 1 0 1 1 0 0 0 1 2 1 1 2 1 0 0 0 0 0 0 1 0 0 1 1 1 0 0 0 0 1 0 1 1 0 0 0 1 0 1 0 2 1 0 1 0 0 0 0 0 0 0 0 0 0 0 0 0 2 2 2 0 0 2 2 1 0 0 1 0 0 0 2 0 1 0 1 2 0 2 1 1 1 1 1 1 1 2 1 0 0 1 0 0 0 1 1 1 2 1 1 1 0 1 0 0 0 0 2 1 0 0 1 1 1 0 1 2 1 1 1 0 1 0 1 0 0 0 0 0 2 2 2 0 1 0 0 0 0 2 1 1 1 1 0 0 0 0 0 0 0 0 0 0 0 0 0 2 0 0 0 0 0 0 1 0 0 0 0 1 0 0 1 1 0 0 0 0 0 0 1 1 0 0 2 2 0 0 2 1 0 0 0 0 0 0 0 0 0 2 1 1 2 0 0 0 0 0 0 0 0 1 1 2 2 1 1 1 0 1 2 2 2 0 2 2 2 0 0 1 0 0 2 0 2 1 0 1 1 0 0 0 1 2 1 1 0 0 1 1 0 0 1 0 1 0 1 0 0 0 2 2 0 1 1 1 2 0 0 0 0 1 1 1 0 1 0 1 1 1 0 2 0 0 0 0 2 2 0 0 1 0 1 0 0 2 0 0 2 0 0 1 0 1 0 2 0 0 1 0 2 0 1 0 0 0 1 0 1 0 1 0 1 0 0 0 1 2 1 1 0 0 0 0 2 0 0 1 2 0 0 1 1 1 0 0 0 0 2 0 1 2 0 0 2 1 1 1 0 0 2 0 1 2 2 0 2 0 0 0 1 1 0 0 0 2 2 0 0 0 0 0 0 1 0 0 0 2 0 2 1 0 0 2 0 0 1 0 1 1 0 0 0 0 0 0 0 0 0 0 0 2 1 1 0 0 0 0 0 0 0 0 2 0 1 0 2 0 0 0 0 1 0 0 1
30 0 1 1 0 1 2 1 0 1 1 1 1 1 1 1 0 0 2 2 2 1 0 0 2 0 0 0 2 2 2 0 1 2 1 1 0 0 0 1 1 0 0 0 0 1 0 0 0 2 1 1 0 0 2 0 0 0 0 1 0 0 0 1 1 0 1 2 1 1 0 1 1 0 1 2 2 1 2 0 1 1 1 0 0 0 0 1 2 2 1 2 2 1 0 0 0 0 0 1 2 1 1 0 1 1 2 0 2 0 0 2 0 2 0 1 0 0 0 0 2 1 2 1 1 1 0 1 1 1 0 1 0 0 0 0 0 0 0 0 0 2 1 0 0 0 0 0 0 0 0 1 0 0 0 0 1 2 0 0 1 1 0 2 2 2 0 1 0 1 1 1 2 2 2 0 0 0 0 1 0 0 0 0 0 0 1 0 0 0 0 1 0 1 1 2 1 0 0 2 2 0 1 2 2 1 1 1 0 0 1 1 0 0 0 2 0 1 0 0 2 2 0 1 1 0 0 1 0 1 0 0 0 0 0 0 0 2 0 2 0 0 2 1 1 0 0 0 2 0 0 0 0 0 0 2 0 1 0 0 0 0 0 1 1 0 0 0 0 0 0 1 0 2 1 1 0 1 1 0 1 1 1 2 0 1 1 1 0 1 1 1 1 2 2 0 2 2 0 1 0 0 0 0 0 0 2 0 2 2 2 2 2 1 2 1 0 1 1 0 0 0 1 1 1 0 0 2 1 1 2 1 0 0 0 0 0 2 0 1 0 2 1 1 0 0 2 0 1 2 2 0 0 0 0 0 1 0 0 0 0 0 1 1 1 0 0 2 1 0 1 1 0 0 0 0 0 2 0 2 0 1 0 0 0 2 0 0 0 0 0 0 0 0 2 0 0 0 1 1 1 1 0 2 1 0 1 1 1 0 0 0 1 0 1 2 0 0 1 0 0 1 0 2 0 0 0 0 0 0 1 0 0 1 1 2 1 2 0 1 2 0 0 0 0 0 2 0 0 1 0 0 0 1 0 0 0 1 2 1 2 2 0 0 0 2 0 0 0 0 1 1 1 1 2 0 2 2 1 1 0 2 0 0 0 2 0 0 1 0 1 1 0 1 0 0 1 1 1 0 1 1 2 0 0 0 2 0 0 0 0 0 1 0 0 0 0 0 1 2 1 0 2 1 1 1 1 0 0 0 2 0 0 0 2 0 2 0 0 1 1 1 0 0 0 1 0 2 2 0 0 0 0 2 2 0 0 0 0 1 1 1 0 0 0 0 1 1 2 0 1 2 0 0 0 0 1 2 2 2 2 2 1 1 0 1 0 0 1 1 0 0 0 0 0 0 0 1 0 1 1 1 0 0 1 1 1 1 1 0 0 0 1 1 1 2 0 1 1 1 0 2 1 1 1 0 1 1 0 0 2 2 0 0 0 0 1 0 1 2 0 0 0 2 1 0 1 0 1 1 0 1 2 0 2 2 0 0 2 0 0 0 2 2 0 2 1 1 1 0 1 1 0 0 0 2 2 0 1 1 0 2 0 1 1 0 1 1 0 0 0 1 0 0 1 1 0 2 1 2 1 0 0 1 0 1 0 2 2 0 0 0 0 0 0 2 0 2 1 2 0 0 1 0 2 1 2 0 1 0 1 2 0 1 0 1 1 0 0 2 1 1 0 1 1 0 1 0 0 0 0 1 1 0 0 2 0 0 1 1 1 0 2 1 0 0 2 1 2 1 1 0 0 1 0 0 0 0 1 0 0 1 0 0 1 2 0 2 0 2 0 1 2 2 0 0 1 0 0 2 1 1 1 0 1 1 2 0 0 0 1 1 1 0 1 1 2 0 2 0 2 2 0 2 0 0 0 0 1 1 1 1 1 1 0 1 0 1 0 0 1 0 0 0 0 0 0 0 0 0 0 0 0 2 2 0 0 0 0 0 2 0 0 0 0 1 0 0 1 1 0 0 2 0 0 2 1 0 1 2 2 2 1 1 0 1 0 2 0 2 0 2 1 2 2 2 2 0 1 1 0 1 0 0 1 1 1 1 1 1 1 0 1 0 2 0 0 1 2 1 0 2 1 1 0 0 0 0 1 1 2 2 0 1 1 0 0 1 1 1 1 0 1 2 0 0 1 0 0 0 2 0 2 0 1 1 1 2 0 1 1 0 0 0 0 0 0 1 2 2 1 0 0 0 0 0 0 0 2 1 1 0 0 0 0 1 1 0 0 1 0 0 0 2 0 0 0 0 0 0 0 2
31 0 0 2 0 1 1 1 0 1 1 1 0 1 1 1 0 0 2 1 1 2 0 0 2 0 1 0 2 2 1 1 1 2 0 0 2 1 1 0 0 1 0 0 0 0 0 0 0 0 0 0 1 0 1 0 0 0 0 1 0 0 0 1 0 0 0 1 1 0 0 1 0 0 0 2 2 1 2 0 1 1 0 1 1 0 0 1 2 2 1 1 2 0 0 0 0 1 0 1 1 0 0 0 2 0 1 2 0 2 0 1 0 0 0 0 0 0 1 0 1 0 1 2 1 0 0 0 0 2 1 1 0 1 1 1 0 0 0 0 1 1 0 1 1 0 1 0 0 2 0 2 0 0 1 0 0 2 0 0 1 1 0 1 0 0 0 1 1 1 0 2 1 0 0 0 0 1 0 0 0 2 0 0 0 0 2 0 0 0 2 0 0 1 2 1 2 0 0 0 0 0 1 0 2 2 2 0 1 0 0 1 1 0 0 2 0 0 0 0 2 0 1 1 1 1 1 1 0 1 0 1 0 0 0 0 0 2 0 1 0 0 2 1 1 0 0 0 2 0 0 1 0 0 0 2 0 1 0 0 0 0 0 1 0 0 0 1 2 1 1 0 0 2 0 0 0 1 1 0 0 1 1 1 0 1 1 1 1 2 0 1 1 1 2 0 1 1 1 0 0 1 1 1 1 1 0 1 0 2 0 2 2 0 1 0 0 0 0 0 2 0 1 1 1 0 0 0 0 0 1 1 0 0 0 1 1 0 2 0 0 0 1 2 1 0 1 0 1 2 2 0 1 0 1 1 1 1 0 2 2 0 1 0 1 1 0 1 2 0 2 0 0 0 0 0 0 2 1 1 0 2 0 0 1 1 0 0 0 0 0 0 1 0 2 0 1 0 1 1 1 1 0 2 1 1 1 1 0 2 0 0 0 1 1 2 0 1 0 0 0 2 0 0 0 1 1 0 0 0 0 0 0 1 0 0 0 2 0 1 1 0 0 2 1 2 2 2 0 1 0 2 0 1 1 1 1 2 1 2 0 2 1 0 0 1 1 2 0 0 2 2 1 1 2 0 2 2 2 0 1 1 1 1 0 0 1 0 2 0 0 0 1 2 0 0 2 1 1 1 1 1 1 1 0 2 2 2 0 0 0 0 0 0 0 0 0 1 0 2 2 0 1 1 0 1 1 0 0 2 0 1 0 0 1 0 1 0 2 1 1 2 0 1 1 0 0 1 1 0 0 0 0 2 2 0 0 0 1 0 0 0 0 0 0 0 2 1 1 0 0 0 0 0 0 1 2 2 2 1 2 0 0 0 0 0 0 0 0 0 1 1 0 0 0 1 1 0 0 0 0 2 1 0 1 1 1 0 0 1 0 0 0 2 0 1 0 0 0 1 1 1 0 0 0 1 1 2 0 0 1 1 1 0 0 0 2 0 0 0 0 1 0 2 2 0 1 0 1 1 0 2 0 1 2 2 1 0 2 0 0 0 2 2 0 2 0 0 0 1 1 0 0 0 0 1 1 0 1 1 1 0 0 2 2 1 1 1 0 1 1 0 0 1 0 0 0 2 2 2 1 0 0 0 0 0 0 1 2 1 0 0 0 0 0 1 0 2 2 2 0 0 0 1 1 0 1 0 0 0 0 0 0 0 0 0 0 0 0 1 0 0 0 0 0 1 1 1 0 1 1 1 1 0 0 1 1 0 0 1 0 0 2 0 1 0 2 1 0 2 0 0 0 1 0 0 0 1 0 2 2 1 1 1 1 0 1 2 0 2 0 2 1 2 0 0 0 0 0 2 2 0 0 0 0 2 2 0 0 2 2 0 1 0 1 2 1 0 1 0 2 2 0 2 0 0 1 2 0 0 0 2 2 2 0 0 0 0 0 0 0 0 2 1 0 0 2 0 1 0 0 0 0 2 2 0 0 0 0 0 1 1 0 0 0 0 1 0 1 0 1 0 1 2 0 0 0 1 0 2 2 2 0 0 0 2 0 2 0 2 0 1 1 1 2 1 2 0 0 1 0 1 0 0 0 0 2 0 0 1 0 0 0 0 1 1 0 0 1 1 0 1 0 0 0 0 1 2 0 0 2 2 0 1 0 0 0 0 1 0 0 0 0 2 1 2 0 1 0 0 0 0 2 0 1 1 1 2 0 1 1 0 0 0 1 1 2 0 0 2 0 0 0 1 1 0 0 1 1 0 0 0 0 0 0 0 1 1 1 2 0 0 0 1 0 0 0 0 2 0 0 0
32 0 0 2 1 0 1 1 0 1 1 0 0 0 0 0 0 0 2 2 2 1 0 0 2 0 2 0 1 2 2 1 0 1 0 0 2 0 0 1 1 0 0 0 0 0 0 0 0 1 0 0 0 0 2 2 0 0 0 1 0 1 0 2 1 1 1 1 1 0 0 1 1 0 1 2 2 0 2 1 0 1 1 0 1 0 0 2 2 2 0 1 1 1 1 1 0 1 0 1 1 0 0 0 1 1 2 1 1 1 0 2 1 1 1 1 1 0 0 0 2 0 2 1 1 1 0 0 0 1 0 0 0 0 1 0 0 0 0 0 0 2 0 0 1 0 0 0 1 2 0 0 0 0 0 1 0 0 0 0 0 0 1 2 1 2 1 1 0 0 0 0 0 2 0 0 0 1 1 1 0 2 2 2 0 0 2 1 0 0 0 1 0 2 2 2 2 0 0 1 1 0 0 1 1 0 1 0 0 0 0 1 1 0 0 2 0 1 1 0 2 0 1 2 0 1 1 2 0 2 1 1 1 1 0 0 0 2 0 2 0 0 1 1 1 0 0 0 2 0 0 0 0 1 0 1 1 0 0 2 2 2 0 1 0 0 2 0 2 2 0 1 0 2 0 0 1 0 1 0 1 1 1 2 0 1 1 1 0 1 1 0 0 2 2 0 2 0 0 0 0 1 1 1 0 1 0 0 0 1 0 2 1 0 1 0 1 0 1 0 1 2 1 0 0 0 0 2 2 1 1 1 0 0 0 0 0 1 1 1 1 0 1 2 0 0 1 1 2 0 0 1 2 0 2 1 1 1 0 0 1 1 0 0 0 0 0 1 2 0 2 0 1 0 0 0 0 1 1 1 1 1 0 0 1 1 0 0 0 1 0 0 0 0 2 0 0 1 1 1 1 1 0 2 1 0 1 1 0 2 0 0 0 0 0 1 1 0 0 0 0 1 1 0 1 1 0 0 0 0 1 0 0 1 1 0 0 0 0 0 2 0 0 0 0 1 1 2 0 0 1 1 0 1 1 0 1 0 1 1 2 1 1 0 1 2 0 1 0 0 1 1 2 2 1 0 1 0 2 0 0 2 1 1 0 0 0 0 2 0 0 0 1 2 0 0 1 2 1 0 1 1 1 1 0 1 2 1 1 0 1 0 2 0 0 0 1 0 0 0 0 2 1 1 0 1 1 1 1 1 1 2 1 1 1 0 1 0 2 1 0 1 0 1 2 0 0 1 1 0 0 0 0 1 2 0 1 0 1 1 0 0 1 0 1 1 0 1 0 1 0 0 0 0 0 1 1 1 1 2 1 0 0 1 2 0 1 0 0 0 0 0 1 1 0 0 0 1 0 0 0 2 1 0 2 0 1 0 0 1 0 0 0 0 0 0 0 0 2 0 0 2 0 0 0 2 2 2 0 0 0 0 0 0 0 1 0 0 0 2 0 1 0 0 2 0 1 1 1 1 0 1 1 0 0 1 0 1 2 0 0 0 1 2 0 2 1 1 0 0 1 1 1 0 0 1 0 1 1 1 1 1 0 1 1 1 1 0 0 1 0 1 0 0 1 1 0 2 1 2 1 0 1 2 0 2 1 2 1 0 0 0 0 0 0 1 0 1 1 1 0 0 0 0 2 0 0 1 0 1 0 1 0 0 0 0 1 0 1 2 0 0 0 1 1 0 1 1 0 0 0 0 2 0 0 2 0 0 0 0 0 0 2 0 0 0 2 1 1 1 1 0 1 0 0 1 0 0 2 0 0 0 0 0 1 1 0 2 1 2 0 2 1 2 0 0 0 1 0 2 2 0 0 0 0 1 2 0 2 0 2 0 1 1 1 2 0 1 1 0 1 1 0 2 0 0 0 2 0 0 0 2 0 1 0 0 0 0 0 0 0 0 1 0 0 0 1 0 2 0 0 0 0 2 1 1 0 0 0 0 2 0 0 0 0 1 0 0 1 1 0 0 1 1 0 0 0 0 1 1 1 1 1 0 1 1 0 1 0 2 0 1 1 1 2 2 2 0 0 0 0 2 2 0 2 1 0 2 0 2 0 0 0 0 2 1 0 1 2 2 0 2 0 1 1 0 2 1 0 0 2 1 0 1 1 0 0 1 0 1 0 0 1 2 0 0 0 0 0 0 2 0 2 0 0 0 0 1 0 0 1 1 0 0 1 2 2 0 1 1 0 0 0 0 0 0 0 1 1 1 0 1 0 0 0 0 1 0 0 1 0 0 0 1 0 0 0 0 0 0 1 0
33 0 0 2 0 2 2 1 0 1 1 1 0 1 1 1 0 0 0 0 0 2 0 0 2 0 0 0 2 2 2 0 0 2 0 2 0 1 1 0 0 1 1 0 0 1 0 1 1 2 0 2 0 0 2 1 0 1 1 2 0 0 0 2 0 2 0 0 2 1 0 1 2 1 1 2 2 0 1 1 0 2 0 2 2 0 0 1 2 2 0 1 0 0 0 0 0 0 0 0 1 0 1 0 1 0 2 2 0 2 0 2 2 2 1 2 1 0 0 0 2 0 2 1 1 1 0 2 1 2 0 0 0 0 0 0 0 0 0 0 1 1 0 0 1 0 0 0 0 0 0 0 0 1 1 0 1 0 0 0 0 0 0 2 1 2 0 2 1 1 0 0 0 2 0 0 1 2 0 0 0 2 0 1 1 0 2 2 0 0 1 2 0 1 2 1 2 0 2 0 0 2 0 0 2 2 2 0 0 0 2 0 2 0 0 2 2 0 1 1 1 0 0 2 0 0 0 1 1 1 0 1 0 1 1 1 0 1 0 1 0 0 2 1 2 1 1 0 2 0 0 0 0 0 0 0 0 0 1 2 1 2 0 1 1 0 0 0 1 0 0 1 0 2 0 0 0 2 2 0 1 1 1 0 2 0 1 0 1 2 0 2 1 1 1 0 1 2 0 2 0 1 0 0 0 1 0 0 0 0 0 0 2 1 2 0 1 1 1 0 1 2 1 0 1 0 1 1 1 0 1 2 0 0 0 1 1 1 1 2 1 2 1 2 0 1 1 0 0 1 1 0 0 0 0 0 1 1 0 2 2 0 2 2 2 1 0 1 1 0 1 1 1 1 1 2 1 1 1 1 0 0 0 0 0 0 0 0 0 1 0 0 1 0 2 0 1 0 1 1 1 1 0 2 1 0 0 1 0 2 0 0 1 0 1 2 0 1 0 0 0 2 0 0 1 2 2 0 0 1 0 0 0 1 0 1 0 0 0 0 0 0 1 1 1 2 2 1 1 0 0 1 0 2 2 2 2 2 1 1 1 1 0 1 0 1 1 1 0 0 0 0 2 2 2 0 2 2 1 1 0 2 2 2 2 0 0 1 2 1 0 0 0 1 1 0 1 1 1 0 1 0 1 1 0 1 1 1 1 0 1 1 2 0 0 0 0 2 0 2 2 0 2 1 1 2 0 0 0 1 1 1 0 0 1 0 1 0 1 0 1 2 0 1 1 1 0 1 1 0 0 0 0 2 1 1 0 0 1 1 0 0 0 1 0 0 0 1 0 1 0 0 0 0 0 0 1 2 2 2 2 0 0 0 2 0 1 1 0 0 0 0 0 1 1 0 1 0 0 1 0 1 1 0 2 0 2 0 2 1 1 0 0 1 0 0 1 0 0 1 1 1 0 0 0 2 2 1 1 1 0 0 0 0 0 1 0 0 2 1 0 0 1 1 1 0 1 0 1 1 0 1 1 1 1 2 0 0 1 0 0 0 0 1 1 1 1 1 0 0 0 1 0 0 0 1 2 1 1 1 2 0 0 0 1 1 0 1 1 1 0 0 1 0 1 1 0 2 1 2 1 0 0 0 2 1 1 2 0 1 0 0 0 0 0 1 0 0 0 0 0 0 0 0 2 0 0 0 0 0 0 1 1 0 0 0 1 0 1 1 0 0 0 0 0 1 1 0 0 0 0 0 0 0 0 2 0 0 0 1 0 1 2 0 0 0 2 1 1 1 1 0 0 0 1 0 0 0 1 1 1 2 0 0 2 1 1 1 0 1 1 0 2 2 0 0 1 0 0 1 0 0 0 0 0 1 0 1 1 1 1 0 1 0 1 1 1 1 1 1 0 2 0 2 0 0 0 2 0 0 0 2 0 0 0 1 0 1 1 0 0 1 0 0 0 0 0 0 0 0 0 0 0 2 2 0 0 0 1 0 1 0 0 0 0 1 0 0 1 1 0 0 0 2 0 0 0 1 1 2 2 2 2 0 0 0 1 0 0 2 0 2 1 1 2 2 2 0 0 0 0 2 1 0 2 1 0 0 0 0 1 0 1 0 1 1 0 0 1 0 1 0 0 0 0 0 1 1 0 0 2 2 0 1 0 0 0 0 0 2 0 0 2 1 1 1 0 0 0 0 2 0 2 1 0 0 1 1 0 1 1 0 1 0 1 0 1 0 0 0 0 0 1 0 0 2 0 0 2 0 0 0 0 0 1 0 0 1 0 1 0 0 0 2 0 0 0 0 2 0 0 1
34 0 0 1 1 0 1 1 0 0 0 1 0 0 0 0 0 0 1 1 1 1 0 0 2 0 1 0 2 2 2 0 2 1 0 0 2 1 0 1 0 1 1 1 0 1 0 0 0 0 0 0 0 1 0 0 0 1 0 1 0 1 1 1 0 1 0 1 1 0 1 1 2 0 2 2 1 0 1 1 0 2 0 1 1 0 0 1 2 2 1 2 1 0 0 1 0 0 0 0 2 0 0 2 0 0 2 2 0 2 0 2 0 2 0 2 0 0 0 0 2 0 2 0 0 2 0 0 0 2 1 1 1 1 0 0 0 0 0 0 0 2 0 0 1 0 0 0 1 2 1 2 1 0 0 0 0 0 0 1 1 0 0 2 1 2 1 0 0 1 0 1 0 2 0 1 0 0 0 0 0 0 2 2 0 0 2 2 0 2 0 2 1 0 2 1 1 0 0 0 0 0 0 1 2 1 1 0 2 0 2 0 1 0 0 2 0 0 0 0 2 2 0 2 0 0 0 0 0 0 0 0 0 0 0 0 0 2 0 1 0 1 2 2 2 0 0 0 1 0 0 0 0 0 0 1 0 0 0 0 0 0 0 1 1 0 0 0 2 1 0 0 0 1 1 0 0 0 1 0 1 1 2 2 0 1 0 2 0 2 0 0 0 2 2 1 1 1 1 0 1 0 1 1 1 0 0 1 0 1 0 1 1 1 2 1 0 1 0 0 1 1 2 0 1 0 0 0 0 1 2 1 1 1 0 0 0 2 0 0 0 1 2 2 0 1 1 1 1 1 1 1 0 1 0 1 1 1 0 0 0 0 1 1 1 0 0 2 0 0 0 2 1 1 0 1 0 2 0 2 0 0 0 0 0 1 0 0 0 0 0 0 0 1 2 0 1 0 1 1 1 1 0 2 1 0 1 0 1 2 0 0 0 0 0 1 1 0 0 1 1 1 0 0 0 2 1 0 0 0 1 0 0 2 0 1 0 1 1 0 1 0 0 1 0 2 1 1 0 2 0 1 0 2 0 0 1 0 1 0 1 1 0 1 0 0 2 1 0 0 1 1 2 2 0 0 0 1 2 1 1 2 1 1 1 0 0 0 1 0 1 1 1 0 1 0 1 2 2 0 1 0 2 0 0 1 2 1 0 0 0 0 1 1 1 0 0 0 0 2 0 0 2 0 0 1 1 0 0 2 0 2 1 0 1 0 2 0 2 0 1 2 0 1 1 1 0 1 1 0 0 0 0 1 2 0 1 1 0 1 0 0 2 0 1 1 0 0 0 0 1 1 0 0 0 0 2 2 2 1 2 0 0 1 0 0 0 1 0 0 1 1 1 0 0 0 1 0 0 0 0 2 0 1 2 0 2 0 2 0 1 0 0 1 0 0 0 0 0 0 1 1 0 0 0 1 1 2 0 0 2 2 0 0 0 1 0 0 1 2 0 1 0 1 1 0 1 1 2 2 0 1 0 2 2 1 0 0 0 0 0 0 1 2 0 2 1 1 0 0 1 1 0 2 2 2 2 0 0 1 0 1 1 2 2 0 2 0 1 2 0 0 1 0 0 0 0 1 0 1 1 0 0 0 0 2 0 1 2 0 0 0 0 0 1 1 0 1 1 1 0 0 1 0 1 1 1 0 1 0 1 2 1 0 0 2 1 0 1 2 1 1 0 1 1 0 1 0 1 1 1 1 0 0 0 1 0 0 1 0 0 0 1 0 0 1 1 1 2 1 1 0 1 0 0 0 0 0 1 0 1 2 1 1 1 1 1 2 1 2 0 1 0 1 0 0 0 1 0 1 1 0 2 0 1 1 1 0 0 2 2 0 1 0 1 2 1 0 2 0 2 1 0 2 0 0 1 1 0 0 0 2 0 1 0 1 0 0 2 1 1 0 1 1 0 0 2 0 0 1 0 0 0 1 1 0 0 0 0 1 1 0 0 0 0 1 0 1 1 1 1 0 1 1 0 0 0 0 0 2 2 2 1 0 1 2 0 2 0 1 0 1 0 2 2 2 2 0 0 1 0 1 0 0 1 1 0 1 0 2 0 0 1 0 1 0 0 2 2 0 0 2 1 2 1 0 2 1 0 0 1 0 0 2 0 0 0 2 0 0 0 0 1 0 0 1 0 0 0 0 2 0 1 0 1 0 1 2 0 2 1 0 0 0 1 1 2 1 1 1 1 0 0 0 0 2 0 0 2 0 0 0 0 1 0 0 0 0 0 1 0 0 0 1 0 0 0 0 0 0 1 0
35 0 0 2 1 0 2 2 0 2 2 0 0 0 0 0 0 0 1 1 1 0 1 0 2 0 0 0 1 1 1 0 0 0 0 1 1 2 0 1 1 1 0 0 1 0 0 0 0 1 0 0 1 1 1 1 0 0 0 1 0 1 1 0 0 0 0 1 2 1 0 1 1 0 0 2 2 0 1 0 0 2 0 0 0 0 0 1 2 2 1 1 1 0 0 2 0 2 1 1 0 0 0 1 1 1 2 2 0 2 0 1 0 0 0 1 0 0 0 0 2 0 2 0 0 1 0 1 0 2 1 1 1 1 0 0 1 0 0 0 1 2 1 0 0 0 0 0 2 1 1 1 0 0 0 0 0 1 0 0 0 0 0 2 0 2 0 1 0 1 1 1 0 2 0 0 0 2 2 2 0 2 1 1 0 0 2 1 0 0 1 0 0 1 1 2 1 0 1 0 0 0 0 2 2 0 0 0 1 0 1 2 1 0 0 2 0 0 1 1 1 0 1 2 0 1 1 2 0 2 0 0 0 0 0 0 0 2 0 1 0 0 2 1 2 1 1 0 2 0 0 1 0 0 0 1 2 0 0 1 1 1 0 0 0 0 0 0 2 2 0 1 1 2 1 1 0 0 1 0 2 0 1 2 0 1 0 1 0 1 1 0 1 2 2 0 1 1 0 1 0 1 1 1 1 1 0 2 2 2 2 2 2 0 0 0 0 1 1 0 0 2 2 0 0 0 0 0 0 1 1 2 0 0 0 0 0 1 1 0 1 1 0 2 0 1 1 0 1 1 0 0 0 0 0 1 1 1 0 2 2 0 1 1 1 0 0 1 1 0 1 1 0 0 0 0 0 2 0 2 0 0 0 0 1 0 0 0 0 0 1 1 1 0 2 1 0 0 1 1 1 0 0 2 2 1 0 0 0 2 0 0 0 0 0 2 0 0 0 0 0 1 1 0 1 1 1 1 1 0 0 2 1 0 0 1 0 2 0 0 1 0 0 1 1 1 1 2 0 1 0 2 0 2 1 1 1 0 1 1 0 1 0 0 0 2 0 0 0 0 0 0 2 2 2 0 2 1 2 0 0 1 0 0 0 0 0 0 2 0 0 0 0 1 1 0 1 0 0 1 2 2 1 1 1 0 2 1 0 0 0 0 0 1 1 1 0 0 0 0 0 2 0 0 0 1 1 0 0 2 0 0 2 0 0 0 1 0 1 0 0 2 0 1 1 0 0 1 1 0 0 0 0 1 1 1 1 1 2 1 0 0 0 0 0 0 1 0 2 0 0 0 1 0 0 1 2 1 1 2 2 0 0 1 1 0 1 1 1 0 0 0 1 0 1 1 2 0 0 0 0 2 0 1 1 0 1 0 1 2 0 0 1 2 1 1 0 0 0 1 1 1 0 0 0 1 1 1 0 0 0 0 0 0 0 0 0 0 1 1 1 1 2 2 2 0 0 0 1 1 0 2 1 1 2 2 0 0 2 0 0 0 2 2 0 2 0 1 1 1 0 0 0 0 0 2 2 0 1 2 0 1 1 2 1 2 1 2 0 0 0 0 0 0 1 1 0 1 1 1 1 0 0 1 2 2 1 2 2 0 2 0 0 0 0 0 0 2 2 2 0 0 0 0 1 0 0 1 1 0 0 1 0 0 0 1 1 0 1 0 0 0 0 0 1 1 2 1 0 0 0 0 0 0 0 1 0 0 0 0 0 0 2 1 0 0 2 2 1 1 0 0 1 2 2 0 0 0 1 1 2 2 0 0 1 0 2 2 0 2 0 1 1 1 1 1 0 0 0 1 1 0 1 0 1 1 2 0 0 0 0 0 1 1 1 2 0 1 1 0 1 1 0 2 0 0 0 2 0 0 0 2 1 1 0 0 0 0 0 0 0 0 0 0 0 0 0 1 0 0 0 0 0 2 1 1 1 0 0 0 2 0 0 0 0 1 0 0 2 1 0 0 1 1 0 0 0 1 0 1 1 1 2 0 0 0 1 1 0 2 0 2 1 2 2 2 2 0 0 0 0 1 0 0 0 0 1 2 0 2 0 0 0 0 0 2 0 0 2 0 1 1 0 0 1 0 1 1 0 0 1 0 0 1 1 0 0 0 0 1 0 0 2 0 0 0 0 2 1 0 0 0 2 0 2 0 1 2 0 2 0 1 0 0 0 0 1 0 0 1 0 0 0 0 0 0 1 2 0 0 0 0 0 0 0 0 0 0 0 1 0 0 0 1 0 0 0 0 0 0 0 0
36 0 0 2 0 0 1 1 0 1 1 0 0 0 0 0 1 0 0 1 1 1 0 0 2 0 1 1 2 2 2 0 0 1 0 0 2 1 2 0 0 1 0 0 1 0 0 0 0 1 0 0 1 0 1 1 0 0 0 1 0 1 0 2 0 1 0 1 2 0 0 2 2 0 2 2 2 1 2 0 0 1 0 0 0 0 1 1 2 2 1 2 2 1 0 1 0 1 0 0 1 2 2 0 0 0 2 0 1 1 0 1 0 0 0 0 1 0 0 0 2 0 1 1 0 1 0 1 0 1 0 1 0 0 0 0 0 0 0 0 1 1 0 0 1 0 0 0 0 2 1 2 0 0 1 0 1 2 0 1 0 0 0 2 1 2 1 1 0 1 1 1 1 0 0 0 0 1 1 1 0 2 0 0 0 0 1 0 0 0 2 0 1 0 1 2 1 0 1 1 1 1 0 1 2 1 1 0 2 0 1 1 1 0 0 2 0 0 1 1 1 0 0 2 0 1 1 2 0 2 0 0 0 0 0 0 1 2 0 2 0 0 2 2 2 0 0 0 2 0 0 0 2 1 0 2 1 0 0 0 0 0 1 0 0 0 0 0 1 1 0 0 1 2 1 0 0 2 2 0 0 2 0 2 0 0 0 1 0 2 0 0 1 1 2 0 2 1 0 0 0 0 1 1 0 0 0 1 0 1 0 1 2 0 0 0 0 1 0 0 0 2 1 0 2 0 1 1 1 1 0 2 0 0 0 0 0 1 1 1 1 0 1 1 0 2 0 0 0 1 1 0 0 0 0 0 0 1 0 0 0 0 2 2 2 1 0 2 0 0 0 2 1 1 1 1 0 1 2 0 0 0 0 1 0 1 0 0 0 0 0 0 0 0 1 1 0 2 0 0 0 0 0 2 1 0 1 1 1 1 0 0 0 0 0 2 0 0 1 1 1 0 0 2 0 0 0 0 0 0 0 1 1 0 2 2 0 0 0 0 1 0 1 1 1 2 2 2 0 1 0 2 0 0 0 0 0 0 1 1 2 1 0 0 0 2 0 2 0 0 2 2 1 1 1 0 0 1 2 0 1 1 0 0 0 1 0 1 2 0 0 0 1 1 0 0 0 1 1 1 1 1 1 1 0 1 1 0 0 1 0 0 1 1 1 0 0 0 0 1 1 0 2 1 0 2 0 1 1 1 1 1 2 2 1 0 1 0 0 0 2 1 0 1 1 1 0 1 2 1 0 1 0 1 2 0 1 1 2 1 0 0 1 1 1 1 0 2 1 1 0 1 0 0 0 1 1 2 2 2 2 0 0 0 2 0 2 0 0 0 0 0 0 0 0 0 0 0 0 0 0 1 1 0 0 2 0 0 1 1 0 0 0 0 0 0 0 0 0 0 0 2 0 0 0 1 1 2 0 0 1 1 0 0 0 0 0 1 0 1 1 0 1 1 2 0 1 0 2 2 0 1 2 1 2 2 0 1 2 0 0 0 1 2 0 2 1 2 1 1 0 1 0 0 0 2 2 1 1 1 2 0 0 1 1 0 1 0 1 2 0 0 1 1 1 1 0 2 2 2 0 1 0 1 0 1 1 2 2 0 0 0 0 0 0 2 0 0 1 1 0 0 1 0 1 1 1 0 0 0 0 1 0 0 0 0 0 0 0 0 0 0 0 0 0 1 1 0 0 0 0 0 0 0 0 0 0 0 0 0 0 0 1 0 0 0 2 2 2 1 0 1 0 1 1 0 0 0 1 1 1 1 0 0 2 1 0 2 1 2 0 1 2 2 2 1 0 0 0 2 2 0 0 0 0 1 1 0 1 1 2 0 0 2 0 2 0 1 1 0 1 1 0 2 0 0 1 1 1 0 0 1 0 0 0 2 1 0 1 1 1 0 0 0 0 0 0 0 0 0 0 0 0 2 2 0 0 0 0 0 1 0 1 0 0 1 1 0 0 1 0 0 1 1 0 0 0 2 0 2 1 1 2 0 0 0 0 0 0 2 0 1 0 1 1 0 1 0 0 0 1 2 0 0 1 1 1 0 1 1 0 0 2 0 2 1 0 2 2 1 0 2 0 0 0 0 1 0 1 1 2 1 0 1 0 0 0 1 0 0 0 0 2 2 0 1 0 0 0 0 2 0 2 0 1 0 0 2 0 1 2 0 1 0 2 1 1 0 0 1 0 1 0 0 0 0 0 0 1 0 0 0 0 1 0 0 1 0 0 2 1 0 1 1 0 0 0 0 1 0 0 0
37 0 0 2 0 1 1 2 0 1 1 1 1 2 2 2 0 0 2 0 0 1 0 0 2 0 1 0 2 2 2 0 2 2 0 2 0 1 0 0 0 0 0 0 0 0 0 0 1 0 0 1 0 0 0 0 0 0 0 1 0 0 0 1 0 0 0 0 1 0 0 0 0 0 0 2 2 1 2 1 0 2 0 0 0 0 0 0 2 2 0 1 2 0 1 2 0 0 0 0 1 0 0 1 1 0 1 1 1 1 1 2 0 1 0 1 0 0 1 0 1 0 2 1 1 0 0 0 0 0 0 0 1 1 0 0 0 0 0 0 0 2 0 0 1 0 1 0 0 0 0 0 0 0 0 0 1 1 0 0 1 1 0 1 1 1 1 1 0 1 1 0 2 1 1 1 0 1 0 0 1 1 0 0 0 0 1 0 0 0 1 0 0 1 2 1 2 0 1 1 1 0 0 1 2 1 1 0 0 0 1 1 1 1 0 2 0 1 0 1 1 1 1 2 1 1 1 1 0 1 0 0 0 0 0 0 0 1 1 1 1 1 1 2 2 0 0 0 2 0 0 1 0 1 0 1 0 0 0 0 0 0 0 1 1 0 0 0 2 2 0 1 1 1 1 1 0 1 2 0 0 1 1 1 1 0 1 1 0 2 0 1 0 0 2 0 2 0 0 0 0 1 1 1 0 1 1 0 1 1 1 2 2 0 2 0 1 0 0 0 1 2 2 1 1 0 1 2 0 1 2 0 0 0 0 0 0 2 0 1 2 2 1 1 1 0 2 0 0 1 1 0 0 1 0 1 1 0 0 2 2 0 1 0 1 0 0 1 2 0 2 0 2 2 0 2 0 1 1 1 0 0 0 0 0 0 0 0 0 0 0 0 0 0 2 0 0 1 0 0 0 0 0 2 2 1 0 2 0 2 0 0 0 0 0 0 2 1 0 0 0 1 0 0 1 0 0 0 0 1 1 0 0 0 2 0 0 1 1 0 1 0 0 0 0 1 1 2 0 1 0 1 0 2 2 1 2 1 2 2 1 2 2 1 0 1 1 2 0 2 2 0 1 1 1 1 1 1 1 0 0 1 2 2 1 1 0 1 1 0 1 1 1 1 0 0 2 1 1 1 1 1 1 1 0 1 2 2 0 0 0 1 1 0 0 0 1 1 0 1 1 1 1 0 1 1 1 0 0 1 1 0 2 0 1 0 2 0 2 2 1 2 0 1 2 1 1 0 0 0 0 0 0 2 2 0 0 1 2 0 0 0 1 0 1 1 1 1 0 1 0 1 1 0 0 1 2 2 2 0 2 0 0 1 2 0 1 0 2 1 2 1 1 0 0 0 0 0 0 1 0 1 0 1 2 0 1 0 1 2 0 0 0 1 0 0 0 0 0 0 1 1 0 0 0 0 0 1 0 0 1 1 1 0 0 0 0 0 1 1 0 1 0 1 2 0 2 0 1 1 0 2 1 1 2 2 0 0 2 0 0 0 1 1 1 2 0 1 1 0 1 1 0 0 0 2 2 0 0 0 1 0 0 1 1 1 1 1 0 1 1 0 0 0 0 0 0 1 0 1 0 0 0 2 0 2 0 1 2 2 0 0 0 1 0 0 0 0 0 0 0 0 1 0 2 1 2 1 1 0 0 1 0 0 0 0 0 0 1 2 0 1 0 0 1 0 1 0 1 1 1 1 0 0 0 1 0 0 0 0 0 0 2 0 1 0 2 0 1 1 1 0 0 0 0 1 0 0 2 0 0 1 0 0 1 0 0 2 0 2 0 0 1 2 0 0 0 0 1 1 0 0 0 0 1 2 2 0 0 0 2 2 2 0 2 2 0 0 1 1 1 2 0 2 0 0 0 0 1 1 0 0 1 1 0 0 0 0 1 0 1 0 0 0 0 0 0 0 1 0 0 0 0 0 0 0 1 0 1 0 2 0 1 0 0 2 0 1 1 1 0 0 2 0 0 0 0 1 0 2 1 1 2 0 0 0 0 2 1 0 2 2 0 2 0 0 2 0 0 0 0 2 0 1 1 1 1 1 1 1 0 0 0 0 0 2 0 1 2 0 0 1 0 0 0 0 1 0 1 1 1 2 0 2 0 0 1 2 0 0 0 0 0 1 0 1 0 0 0 0 1 0 2 0 0 0 0 2 0 2 0 0 1 0 0 0 0 0 0 1 0 0 0 0 0 2 0 1 1 0 0 0 0 1 0 0 1 0 0 1 0 0 0 2 0 0 0 0 1 0 1 0
38 0 1 1 0 1 1 2 0 1 1 0 2 2 2 2 0 0 1 2 1 2 0 0 2 0 1 0 2 2 2 2 2 2 0 2 0 0 0 2 1 0 1 0 0 0 0 0 0 1 1 1 0 0 2 1 0 0 0 1 1 0 0 1 0 1 0 0 0 0 0 1 1 1 1 2 2 0 1 1 0 2 0 1 1 0 0 1 2 2 1 1 1 0 1 2 0 1 0 1 1 0 0 0 2 1 2 2 0 2 0 2 1 2 1 2 1 0 1 0 1 1 2 1 1 1 0 2 2 2 0 0 0 0 0 0 0 0 0 0 2 0 0 0 1 0 0 0 1 2 1 2 0 2 1 0 0 1 0 0 1 0 0 2 1 2 0 1 0 1 1 0 0 1 0 1 0 1 0 0 0 1 0 0 0 0 1 2 0 1 1 1 0 1 2 1 2 0 1 0 0 1 0 2 2 0 0 1 0 0 1 1 0 1 0 2 0 1 0 0 2 1 1 1 1 1 1 1 0 1 0 0 0 0 0 0 0 2 0 1 0 0 2 0 0 0 0 1 1 0 0 0 0 0 0 1 1 0 0 0 0 0 0 2 2 0 0 0 2 1 0 0 0 2 0 0 0 1 2 0 1 1 1 0 1 1 0 0 0 2 0 1 0 2 1 0 2 0 0 0 0 0 2 2 0 0 1 0 1 2 1 2 2 0 2 0 2 0 0 0 2 2 1 1 0 0 0 0 0 1 1 2 0 0 0 0 0 1 1 2 1 1 1 2 0 0 1 0 1 1 1 0 1 0 1 0 0 0 0 1 2 1 2 1 2 0 0 1 1 0 1 1 1 0 0 0 0 2 1 1 0 1 0 1 0 1 0 0 0 0 0 0 1 0 2 0 1 0 1 1 1 1 0 2 1 0 1 1 0 2 0 0 0 0 0 1 1 0 0 0 1 1 1 1 1 0 0 0 0 1 0 2 0 2 0 0 0 1 0 0 2 0 0 1 1 2 1 1 0 2 0 1 0 1 0 0 0 0 1 1 2 1 0 1 1 1 1 1 0 1 1 0 2 2 2 0 2 2 1 1 0 2 1 1 0 1 0 0 2 0 0 0 2 2 1 0 2 1 1 0 1 1 2 0 0 0 2 0 1 1 1 0 0 1 1 0 0 0 0 1 0 1 2 0 1 2 0 1 0 2 0 1 1 0 1 0 1 0 1 0 2 2 0 1 2 0 0 2 2 0 0 0 0 0 2 0 2 0 0 0 0 0 0 1 1 1 0 1 1 1 1 1 0 0 0 0 1 1 1 2 1 0 0 0 1 0 0 0 1 0 0 0 1 0 0 0 0 0 0 0 0 2 0 1 2 0 2 0 1 0 0 0 0 0 0 0 0 0 0 0 0 0 0 0 0 1 1 2 0 0 0 0 0 0 0 1 1 0 0 2 1 1 2 2 2 0 1 0 1 1 0 1 1 1 2 1 0 0 2 0 0 0 1 2 0 2 1 1 1 1 1 1 1 0 0 2 1 0 0 0 2 0 1 0 1 0 1 0 1 2 0 0 0 0 0 0 0 1 1 1 0 1 1 2 0 2 1 2 2 0 2 1 0 1 0 0 0 0 0 0 0 0 0 0 0 1 2 0 0 0 0 0 0 0 0 0 1 0 0 0 0 0 0 1 0 0 0 0 0 0 0 0 0 0 0 0 1 0 1 1 1 1 1 1 0 0 2 2 2 1 0 1 0 0 1 1 1 0 1 0 0 1 2 2 2 0 2 1 1 1 1 1 1 1 1 1 0 0 0 1 1 0 2 0 2 0 1 0 0 2 2 0 2 0 0 0 0 0 0 0 0 0 0 1 0 0 1 1 0 1 0 1 0 1 0 1 0 1 0 1 1 0 1 0 0 0 0 0 1 1 0 0 0 2 0 2 0 2 0 0 2 0 0 0 0 0 1 0 1 0 1 0 0 2 0 0 1 0 2 2 2 2 1 0 0 0 1 1 0 2 0 1 0 2 2 2 2 0 1 1 0 1 0 0 2 2 0 1 0 1 0 0 1 1 1 1 0 2 2 1 0 2 0 1 1 1 1 0 1 1 2 2 0 2 0 0 0 1 1 0 0 0 0 1 1 1 0 2 1 0 0 0 2 0 1 0 0 2 1 0 1 1 0 0 1 0 1 0 0 1 0 0 0 0 0 0 0 0 2 0 0 0 0 2 0 1 1 1 0 2 1 1 0 0 0 0 0 0 1 0 0 2
39 0 0 2 1 1 2 2 0 1 1 1 0 0 0 0 0 0 1 0 0 0 1 1 1 1 1 0 1 2 2 1 1 2 1 2 1 1 0 1 1 1 1 0 0 0 1 0 0 0 0 0 0 1 1 1 0 0 0 0 2 0 0 2 0 1 0 0 0 0 0 1 1 0 0 2 2 2 2 0 1 2 0 1 1 0 1 0 2 2 0 1 1 0 2 2 0 0 0 0 2 0 1 1 0 0 2 1 1 1 0 1 1 1 1 1 1 0 1 0 1 0 1 2 1 0 0 0 0 0 0 0 1 1 0 0 0 0 0 0 0 2 0 0 0 0 0 0 1 0 0 0 0 0 0 0 1 0 0 0 1 1 0 2 1 2 0 0 0 2 1 1 1 1 0 0 0 0 0 0 0 0 1 1 0 0 2 0 0 0 2 0 0 1 2 1 1 0 0 0 0 1 1 1 2 1 1 0 1 0 0 2 0 1 0 2 0 0 1 0 2 1 0 1 1 1 1 1 1 1 0 1 0 0 0 0 0 2 0 2 0 1 2 0 0 0 0 0 2 0 0 1 0 0 1 2 1 0 0 1 1 1 0 1 1 0 0 0 0 0 0 2 0 2 1 1 0 0 1 0 1 0 1 2 0 1 1 2 0 2 0 0 0 2 2 0 2 0 0 0 0 1 1 1 0 0 0 0 0 0 0 0 1 0 2 0 0 0 1 0 0 2 0 0 2 0 0 2 0 2 2 1 0 0 0 0 1 1 1 1 2 1 1 2 0 1 1 0 0 0 0 1 1 1 1 1 1 1 0 0 1 0 1 0 1 1 0 2 1 0 1 1 2 2 0 1 0 2 2 0 0 0 0 0 1 0 0 0 0 0 0 0 1 0 2 1 0 0 1 1 1 1 0 2 1 1 1 0 0 2 1 1 0 0 0 2 0 1 0 0 0 2 1 0 2 2 0 0 0 0 0 0 0 2 0 2 0 1 0 0 0 0 1 1 1 2 2 1 0 0 0 1 0 2 2 2 2 1 2 2 1 2 1 1 0 0 2 1 0 1 2 1 2 2 1 0 1 0 2 0 0 2 1 1 0 1 0 0 2 0 0 0 1 0 0 0 0 1 1 1 1 1 1 1 0 1 1 1 1 0 0 0 2 1 1 0 0 0 0 2 0 0 2 0 0 2 0 1 1 1 1 1 1 0 2 0 2 0 1 0 1 1 0 0 2 0 0 0 0 0 0 0 0 2 1 1 0 1 0 1 1 0 0 1 0 0 0 1 1 1 0 0 0 0 0 0 0 1 1 1 1 1 1 1 1 1 1 1 1 0 1 1 0 0 0 0 0 0 0 0 0 2 0 0 1 0 1 0 1 0 0 0 0 1 1 2 0 0 0 0 0 2 0 0 0 1 1 1 0 0 1 1 0 0 0 1 0 0 0 2 1 0 0 1 2 0 2 0 0 1 0 1 1 0 1 2 0 1 2 0 0 0 0 2 0 2 1 1 1 0 1 1 0 0 0 1 2 1 2 2 1 1 1 1 0 1 0 0 1 1 0 1 0 1 0 0 0 1 1 1 0 1 0 1 1 2 0 0 1 2 0 0 0 1 0 0 0 0 0 0 0 1 0 0 2 0 0 1 0 1 0 2 0 0 0 0 0 0 1 1 1 0 0 1 1 0 1 0 0 0 0 0 1 0 0 0 0 0 1 0 0 0 0 0 0 2 0 1 2 1 1 0 1 1 0 0 0 0 1 1 1 2 1 1 1 0 1 2 1 2 0 2 2 2 1 0 0 1 0 1 1 0 1 0 1 0 0 0 0 2 2 0 1 0 1 2 1 0 1 0 1 1 0 2 0 0 1 1 0 1 0 1 1 1 0 1 1 1 1 1 1 1 2 0 0 0 1 0 0 0 0 0 0 2 2 0 0 0 0 0 1 1 0 0 0 1 0 0 2 0 1 0 1 1 0 1 0 0 1 2 1 1 2 0 0 1 0 1 0 2 0 2 2 0 0 0 2 0 0 0 0 1 0 0 1 1 0 2 0 2 0 0 0 1 1 1 0 1 2 0 0 2 0 0 0 0 1 1 0 0 2 1 0 0 1 0 0 1 0 1 1 1 1 1 0 2 0 1 0 1 0 0 1 0 1 0 1 1 0 1 2 0 2 0 0 0 1 0 0 1 0 1 0 0 0 0 0 1 1 0 0 0 0 1 0 1 1 1 0 1 0 0 0 2 0 0 0 0 0 0 0 0
40 0 0 2 0 0 1 2 0 0 0 0 0 0 0 1 0 0 1 1 1 1 0 0 2 0 1 0 2 2 2 2 1 0 0 1 1 1 1 0 0 1 1 0 0 2 1 0 0 1 0 1 0 1 1 1 0 0 0 2 0 2 0 1 0 1 0 0 1 0 0 0 2 0 2 2 2 2 2 0 0 2 0 0 0 0 0 0 2 2 0 1 2 1 0 1 0 2 0 2 0 0 0 1 1 1 2 1 1 1 0 2 0 1 0 1 0 0 0 0 2 0 2 1 1 1 0 1 1 2 0 0 0 0 0 0 0 0 2 0 0 2 0 0 0 0 1 0 0 1 1 2 0 0 0 0 0 2 0 0 1 1 0 2 1 1 0 1 1 1 0 0 1 2 1 0 0 1 0 1 0 2 1 1 0 0 1 0 0 0 1 0 0 2 2 2 0 0 0 2 2 0 0 0 2 1 1 1 1 0 0 2 1 0 0 2 1 0 1 0 2 0 0 2 0 0 0 1 1 1 1 1 0 0 0 0 0 2 0 2 0 0 2 1 1 0 0 0 2 0 0 0 0 0 0 1 1 1 1 0 0 0 0 0 0 0 0 0 2 1 0 1 0 2 1 0 1 1 1 0 1 1 2 2 0 2 2 0 0 2 0 1 1 2 2 0 2 0 0 0 1 0 0 0 0 0 0 1 0 1 0 2 2 1 2 0 1 0 0 0 1 1 2 1 1 0 0 1 1 1 2 1 0 0 0 1 0 1 1 1 2 1 1 1 0 0 2 0 2 0 0 1 1 1 0 1 1 1 0 1 1 0 0 0 0 0 0 2 2 0 2 0 1 1 1 2 1 1 1 1 1 0 0 0 0 2 0 0 0 0 0 0 2 0 2 0 0 0 1 1 1 0 0 1 1 1 0 2 0 2 0 0 2 0 1 2 0 0 0 0 0 2 0 0 1 1 0 0 0 0 1 0 0 2 0 1 0 0 0 0 2 0 0 0 0 1 1 0 1 1 0 0 0 2 2 2 2 0 0 1 2 1 0 0 0 2 0 1 0 1 1 0 0 0 1 1 0 2 1 1 0 2 0 0 0 0 0 1 2 0 0 0 0 0 0 0 1 0 0 0 2 1 0 1 1 1 1 0 1 1 1 0 2 0 1 1 0 0 0 2 0 0 2 0 0 1 1 0 0 2 0 2 0 0 0 0 2 0 1 1 0 1 0 1 1 0 0 1 1 0 1 1 1 1 2 1 0 1 2 1 0 0 0 0 0 0 0 2 0 2 0 0 2 0 1 1 2 2 2 2 2 0 0 1 2 0 1 0 0 0 0 0 0 1 1 0 1 0 0 0 0 2 1 0 1 1 1 0 1 2 0 0 0 1 0 1 0 0 1 0 0 1 2 2 2 0 0 1 0 0 1 1 0 0 0 1 0 0 1 1 1 1 0 0 0 0 0 0 1 1 0 2 1 0 1 1 0 0 2 0 0 0 0 1 1 2 0 0 0 1 1 0 0 0 0 2 2 0 2 2 0 0 0 1 1 1 1 0 0 1 0 1 0 0 0 0 0 2 1 1 0 1 0 2 0 2 0 2 2 1 1 1 0 0 0 0 0 2 1 1 1 0 0 0 0 0 0 0 0 0 0 0 0 0 0 0 0 0 0 0 0 0 0 1 2 0 2 0 1 1 1 1 0 0 0 1 1 0 0 0 0 0 0 0 0 1 2 1 2 2 0 0 0 1 0 0 0 0 0 1 1 1 0 0 1 1 0 2 1 2 0 2 2 2 0 0 1 2 0 2 2 0 1 0 1 0 1 0 0 1 1 0 0 2 0 2 0 0 0 0 0 0 0 2 0 0 1 0 1 0 1 2 0 0 0 2 2 0 1 1 1 0 1 0 0 0 1 0 0 0 0 0 0 2 1 1 0 0 0 0 1 1 0 0 0 0 0 0 1 1 1 0 0 1 0 1 0 1 1 2 2 2 2 0 1 1 1 1 0 2 0 2 0 1 2 2 2 0 0 1 0 1 0 0 1 1 1 0 2 0 1 0 1 0 1 0 0 1 2 0 1 1 1 1 0 0 0 1 0 0 1 1 0 2 0 0 1 1 0 2 0 0 0 1 1 0 1 0 0 0 1 0 1 0 1 0 1 0 0 0 0 2 0 0 0 0 1 0 0 1 0 0 0 0 0 0 0 2 0 0 0 0 0 1 0 1 1 1 0 1 1 1 0 1 0 0 0 0 0 0 0 0
41 0 0 2 1 1 2 1 0 2 2 0 0 2 1 1 0 0 0 1 1 2 0 2 0 0 0 0 2 2 2 1 0 2 0 0 2 1 0 1 0 1 0 0 1 1 1 1 1 2 0 2 1 1 0 0 0 0 0 1 1 1 0 0 0 2 0 1 1 0 0 0 1 0 1 2 2 0 2 2 0 2 0 1 1 0 0 0 1 2 0 0 1 0 0 2 0 2 0 2 2 0 1 1 0 0 2 2 0 2 0 1 1 2 1 2 1 0 0 0 2 0 1 1 0 1 0 0 0 0 1 1 0 0 1 0 0 0 0 0 1 1 0 1 1 0 1 0 2 2 2 2 0 1 1 0 1 1 0 0 1 1 0 2 0 2 0 1 0 1 1 0 0 2 0 0 0 0 0 0 0 0 1 1 0 1 2 0 0 0 1 0 0 2 2 2 1 0 1 0 0 1 1 2 2 0 0 0 1 0 2 1 0 0 0 2 1 0 1 0 2 0 0 2 0 0 0 2 2 0 0 0 0 1 1 0 1 1 1 1 0 1 2 2 2 0 0 0 2 0 0 0 0 0 0 2 0 1 1 0 0 0 0 0 1 1 0 0 2 2 0 1 0 2 0 0 0 2 2 0 0 2 2 2 0 1 1 2 0 2 0 0 1 1 2 0 2 1 0 0 1 0 1 1 1 0 1 0 1 1 1 2 1 1 2 1 0 0 2 0 0 1 1 1 1 0 0 0 0 0 2 1 0 0 0 0 0 1 1 0 1 2 1 1 1 1 1 0 0 0 0 0 2 0 1 1 1 1 0 1 1 0 2 0 2 0 0 1 2 0 2 0 2 2 0 1 0 1 1 1 0 1 0 0 1 1 0 0 0 2 0 1 0 0 2 0 0 1 0 0 0 0 0 2 2 0 0 1 0 1 0 0 0 0 0 2 0 0 0 1 1 1 0 1 1 1 1 0 0 0 1 1 0 2 0 0 0 1 0 0 2 1 0 0 0 0 2 1 0 0 0 1 0 2 1 0 1 0 0 0 2 0 0 1 0 1 1 2 0 0 2 2 1 1 1 0 1 1 2 0 0 2 1 1 0 1 0 0 2 0 0 0 0 2 1 0 2 2 2 0 1 0 1 1 0 1 1 0 0 2 0 0 2 1 1 0 0 0 0 2 1 0 2 2 0 2 0 1 0 1 1 1 1 0 0 0 2 0 0 2 0 1 0 1 2 0 0 2 2 0 0 0 0 0 2 0 2 0 0 0 0 1 1 0 0 0 0 1 0 1 1 1 0 0 0 0 1 2 2 1 2 0 0 1 2 0 1 0 0 0 0 0 0 0 0 1 1 0 0 1 0 1 0 0 1 0 0 0 1 2 1 1 0 1 0 1 0 0 0 1 1 2 0 0 0 0 0 0 0 0 0 0 0 0 0 0 1 1 0 1 1 0 0 1 2 0 2 0 0 0 0 2 1 0 2 2 0 1 1 0 0 0 2 2 0 2 1 2 0 0 0 2 0 2 2 2 2 0 0 1 0 0 0 0 0 0 0 1 0 1 0 1 0 0 1 1 0 1 1 1 0 0 0 0 2 2 0 2 1 0 0 0 0 1 1 1 0 0 1 0 0 0 1 0 1 0 0 0 1 0 0 0 0 1 0 1 1 0 1 2 1 0 1 2 2 0 2 0 0 0 0 0 2 0 0 1 1 0 1 0 0 0 2 1 0 0 2 2 2 2 0 1 0 1 1 0 0 0 2 0 0 0 1 1 1 1 1 0 0 0 2 0 2 2 1 1 1 1 0 2 1 0 0 0 0 0 1 0 0 1 2 1 1 1 0 1 0 0 0 0 0 1 0 2 0 0 0 2 0 0 0 2 1 1 0 0 0 1 1 0 1 1 0 0 0 0 0 0 0 1 0 0 0 1 0 0 2 0 0 0 1 0 0 0 0 1 0 0 2 1 1 0 1 1 0 0 0 1 2 2 1 1 2 0 0 0 0 1 0 2 0 1 1 1 2 2 2 0 0 1 0 2 0 1 1 1 1 1 1 1 1 0 0 0 0 2 0 1 2 1 0 2 0 1 0 0 1 2 1 1 2 2 0 2 0 0 0 2 0 0 0 0 2 0 0 2 0 0 0 0 1 0 1 0 1 0 1 0 0 0 2 0 0 0 1 0 1 0 0 0 0 0 0 1 1 1 0 0 1 0 0 0 0 1 0 0 0 0 0 1 0 0 0 0 0 0 0 1 2 0 1 1
42 0 0 2 0 1 1 1 0 1 1 0 0 0 0 0 0 0 1 1 1 2 0 0 2 0 1 0 2 2 2 0 0 0 0 1 1 2 0 0 0 1 0 0 0 0 0 1 0 1 0 1 0 1 1 1 0 1 1 0 1 1 0 0 0 1 0 1 1 0 0 1 2 1 2 2 2 1 1 0 1 2 0 0 0 0 0 1 2 2 1 1 2 1 1 2 0 2 0 2 2 0 0 1 1 1 2 0 2 0 0 2 1 1 1 1 1 0 0 0 2 0 2 1 1 0 0 1 0 2 0 0 0 0 0 0 0 0 0 0 0 2 1 0 0 1 0 0 0 0 0 0 1 1 0 0 0 0 0 1 0 0 0 2 2 2 0 1 0 1 0 1 0 2 0 1 0 0 0 0 0 0 0 0 0 0 2 1 0 0 0 1 0 1 2 1 2 0 0 0 0 0 0 0 2 2 2 0 0 0 1 2 1 1 0 2 0 1 2 2 0 0 0 2 0 0 0 2 1 0 0 0 1 1 0 0 0 2 0 1 0 0 1 1 1 0 0 0 2 0 0 1 1 0 0 0 1 0 0 1 1 1 0 1 1 1 1 0 1 0 0 2 0 1 1 1 0 1 1 0 1 1 1 1 0 0 0 1 0 1 1 1 2 2 2 0 2 1 0 0 0 1 0 0 0 0 0 0 0 2 0 1 2 0 2 0 0 0 0 1 0 1 0 0 2 0 0 1 1 0 0 2 0 0 0 0 0 2 0 1 0 2 2 2 0 0 2 0 0 0 1 1 0 1 0 1 1 1 0 2 2 0 2 2 2 1 0 2 1 0 1 1 1 1 1 1 0 1 1 1 1 0 0 0 0 0 0 2 2 0 1 1 0 0 2 0 0 1 1 0 1 0 0 2 1 0 1 1 0 0 0 0 1 0 1 1 1 1 0 0 0 2 1 2 0 0 0 0 0 0 0 0 0 2 0 0 0 0 0 0 1 0 0 1 0 2 1 1 1 0 1 1 0 2 2 1 2 1 2 2 1 2 1 0 0 1 1 1 0 1 2 0 1 1 0 1 0 2 1 1 1 2 1 1 0 1 0 0 2 0 0 0 1 1 1 0 1 0 0 2 2 1 2 0 0 0 2 2 0 0 0 0 0 1 1 0 0 0 0 1 0 2 2 0 1 2 0 0 0 1 1 1 1 0 0 0 2 0 1 1 1 1 0 1 1 0 0 1 1 0 0 0 0 1 2 0 1 0 0 0 0 0 0 2 0 0 0 2 0 2 1 1 0 0 0 0 0 2 2 1 2 1 0 1 2 1 1 0 2 1 0 0 0 0 0 0 0 0 0 0 0 1 0 1 2 0 2 0 1 1 0 0 0 0 0 0 0 0 0 0 0 0 0 0 0 1 1 1 0 0 1 2 1 0 0 1 0 1 0 1 1 0 1 1 2 0 0 0 1 1 0 1 1 1 1 1 0 0 1 1 1 0 0 2 0 2 2 0 0 0 2 0 0 1 0 2 2 0 0 0 0 0 0 1 2 2 0 1 0 1 1 0 1 0 2 1 0 2 1 2 0 1 0 1 1 2 0 2 1 0 0 0 0 1 0 1 0 0 0 0 0 0 0 0 1 0 1 0 0 0 0 1 0 0 0 0 1 0 1 1 0 0 0 0 1 0 1 0 1 1 1 1 2 0 0 2 1 0 0 0 0 0 2 0 0 0 2 0 1 1 1 0 0 1 0 0 0 0 1 0 1 1 1 1 1 1 1 2 1 2 0 1 1 1 1 1 0 1 1 2 1 0 0 0 0 1 2 1 1 1 1 0 2 0 2 2 0 1 0 0 0 0 0 1 0 0 0 1 2 0 2 2 0 0 0 1 0 1 1 0 0 1 1 0 0 0 1 0 0 0 0 0 0 2 0 2 0 0 0 2 0 0 0 0 0 0 1 0 2 0 0 0 0 2 0 2 0 2 0 2 0 1 0 0 0 0 0 2 0 1 1 2 0 2 2 2 2 0 0 1 1 1 0 1 1 1 1 1 0 1 0 0 0 0 0 2 0 2 2 1 0 1 0 1 1 0 0 0 0 0 2 2 1 2 0 0 0 0 0 1 0 0 2 1 1 2 0 2 1 0 0 0 1 0 1 0 1 2 0 1 1 0 0 1 0 0 1 0 0 0 0 0 0 0 0 0 1 1 1 0 0 0 0 0 0 0 1 1 0 2 0 2 1 1 0 0 0 0 2 0 1 0
43 0 1 1 0 1 2 1 1 0 1 1 1 2 2 2 0 0 1 1 1 2 0 0 2 0 0 0 2 2 2 0 1 2 1 0 2 2 0 0 0 2 1 1 1 0 0 0 0 2 0 1 1 1 1 1 1 0 0 1 1 1 0 0 0 1 0 0 1 0 1 0 1 0 0 1 1 1 1 0 1 2 0 1 1 0 1 1 2 2 1 0 0 0 0 1 0 1 0 1 0 0 2 0 0 0 2 0 2 0 0 2 1 2 2 2 2 0 2 0 0 1 2 1 1 1 0 2 2 2 0 0 1 1 0 0 1 0 1 0 1 1 0 0 1 0 1 0 0 0 0 0 0 0 0 0 0 2 0 0 1 0 0 1 0 1 1 1 2 2 0 0 0 2 1 0 0 0 0 0 0 0 0 0 0 0 2 1 1 0 1 0 0 1 2 1 1 0 0 0 0 0 0 2 2 0 2 0 2 0 2 1 0 0 0 2 1 0 0 0 2 1 1 2 0 2 2 1 0 1 1 1 0 0 0 0 1 2 0 1 0 0 1 2 2 0 0 0 2 0 0 0 1 0 0 1 1 0 0 1 1 1 0 2 1 0 0 2 1 1 1 0 0 2 0 0 0 0 1 0 1 1 2 2 0 1 0 2 0 2 0 0 0 2 2 0 2 2 0 2 0 0 0 0 0 0 0 0 0 1 0 2 2 1 0 0 0 0 0 0 2 1 2 0 1 0 1 0 0 1 1 1 0 0 0 0 0 0 2 0 1 1 0 1 0 1 1 0 0 2 2 0 1 0 1 0 1 2 0 0 1 1 1 1 1 0 0 1 2 0 2 0 0 0 0 0 0 2 0 2 0 2 0 0 0 2 0 0 0 0 0 0 0 0 2 0 0 2 0 0 0 0 0 2 2 0 0 2 0 1 0 0 1 0 1 1 1 0 1 0 0 1 1 0 1 2 0 0 0 0 0 0 0 0 1 0 1 0 0 0 1 0 0 1 1 1 2 1 0 0 0 1 0 1 0 0 0 1 2 2 1 2 0 0 0 2 0 0 0 0 0 0 0 0 1 1 0 2 2 0 0 2 0 0 0 1 0 2 2 2 1 0 0 2 1 0 2 1 1 0 1 0 2 1 0 1 1 1 1 0 1 0 0 1 1 0 0 0 1 1 1 1 1 1 0 1 0 0 0 2 0 2 0 0 0 0 2 0 1 2 0 0 0 1 1 0 0 1 1 0 0 0 0 1 2 0 1 1 2 1 0 0 0 0 1 1 1 2 0 2 1 1 0 0 0 0 1 1 1 1 2 1 0 0 0 0 0 0 1 1 0 0 0 0 1 0 0 1 0 1 0 1 1 1 2 0 1 0 2 1 0 1 0 1 0 1 2 0 0 0 0 1 0 0 0 1 1 1 0 0 2 2 1 0 0 1 0 0 1 2 0 1 0 2 1 0 1 1 1 1 1 1 1 0 1 1 0 0 1 1 1 0 2 0 2 2 0 1 0 0 2 0 0 1 1 1 2 0 1 1 1 1 0 2 2 2 1 1 0 1 0 1 1 1 1 0 0 2 1 1 0 0 1 0 2 2 1 2 2 0 1 0 0 1 0 1 0 0 1 1 0 0 1 0 1 1 2 0 0 0 0 1 1 0 0 1 0 0 1 2 1 0 0 1 1 1 2 1 0 0 0 0 0 0 0 1 0 0 0 0 0 0 2 1 0 0 2 1 0 2 0 0 0 0 0 0 0 0 0 1 2 2 0 0 2 0 0 2 1 2 0 1 1 2 0 0 1 0 0 0 0 0 0 0 0 1 2 0 1 1 2 0 2 0 2 2 0 0 2 0 2 2 0 1 0 0 0 1 0 1 0 1 2 2 0 0 1 1 1 0 0 1 0 0 0 0 0 0 1 0 0 0 0 1 1 0 1 0 0 1 0 0 0 0 0 0 1 0 2 0 1 0 0 2 0 1 0 1 1 2 1 1 1 1 1 2 0 2 0 2 0 1 1 1 2 2 2 0 0 0 0 1 0 0 1 1 1 1 0 1 0 0 1 0 1 1 0 1 2 1 0 2 0 1 0 0 1 0 0 0 2 2 0 2 0 0 1 0 0 1 1 1 1 1 0 1 1 0 0 1 1 0 2 0 1 1 1 1 0 1 0 1 1 0 2 1 1 0 1 1 0 0 1 0 0 2 0 0 2 1 1 0 0 1 0 1 1 1 1 2 1 0 0 1 0 0 0 0 1 0 1 1
44 0 0 1 1 0 1 1 0 1 1 1 0 1 0 0 0 0 0 0 0 2 0 0 2 0 2 0 1 1 1 0 1 2 0 0 2 1 0 0 0 1 0 1 0 1 0 0 0 1 0 1 1 0 1 1 0 0 0 0 2 0 0 2 1 0 1 0 0 0 0 0 1 0 0 2 2 1 2 0 1 1 0 0 0 0 0 0 1 1 0 0 0 0 2 2 0 0 0 0 1 0 1 0 1 1 2 1 1 1 0 2 1 2 1 2 1 0 0 0 2 0 2 0 0 1 0 1 0 2 0 0 0 1 1 1 0 0 0 0 0 2 0 0 0 0 0 0 1 0 0 0 1 0 0 0 1 0 0 1 1 0 0 1 0 1 0 0 0 1 0 1 1 1 0 0 1 1 0 0 1 1 1 1 0 0 1 0 0 0 2 0 0 1 1 2 1 0 0 1 1 0 0 0 2 2 2 0 1 0 2 0 1 0 0 2 0 0 1 1 1 0 0 2 0 1 1 0 0 0 0 0 0 0 1 1 0 2 0 0 0 1 2 0 0 0 0 0 2 0 0 1 0 1 0 1 0 1 0 0 0 0 0 1 0 0 0 1 2 2 0 1 0 1 0 0 0 1 1 0 0 1 1 1 0 1 0 0 0 1 1 0 2 2 2 0 2 1 0 1 0 1 1 1 0 0 0 0 0 0 0 0 1 1 2 0 0 0 0 1 0 1 1 1 2 0 0 0 0 1 1 2 0 0 0 0 0 1 1 1 1 1 1 1 0 1 1 0 1 1 1 1 0 0 0 0 0 0 0 0 1 1 0 0 0 0 0 1 2 1 2 0 0 0 0 0 0 1 0 2 1 1 0 0 1 0 0 1 1 0 1 1 2 1 2 0 2 0 1 1 1 1 0 2 2 1 0 2 0 2 0 0 1 0 1 2 0 0 0 0 1 1 1 1 0 0 0 1 1 1 0 1 1 0 1 1 0 1 0 0 1 0 0 1 0 2 1 1 0 2 0 1 0 1 0 0 0 2 1 1 1 1 0 0 0 1 1 1 0 0 2 1 2 1 1 1 0 0 2 0 0 2 2 2 2 0 0 0 1 0 1 1 0 1 0 0 1 2 2 0 0 0 2 0 0 0 2 1 0 1 0 0 0 1 1 0 1 0 0 0 0 2 2 0 1 2 0 1 1 0 2 0 1 1 1 0 2 0 1 1 0 1 0 1 1 0 0 1 2 0 0 0 0 2 1 1 0 1 1 1 1 0 0 0 0 0 2 0 2 0 1 2 2 0 2 0 2 2 2 2 2 0 0 0 0 0 0 1 1 1 0 0 0 0 0 0 0 1 0 2 0 0 0 0 0 0 0 0 1 1 1 0 0 0 0 0 0 0 0 0 0 2 0 1 1 0 0 1 0 0 0 0 0 1 0 0 0 0 1 1 0 2 1 1 2 0 1 0 1 1 0 1 2 0 2 1 0 0 2 2 2 0 0 1 0 1 0 1 1 0 0 1 1 0 0 1 1 0 0 0 1 1 1 2 0 1 0 1 1 1 0 0 0 1 1 0 0 2 1 1 0 1 0 1 0 1 0 2 2 0 1 0 0 1 2 1 0 1 0 1 0 0 0 0 2 0 0 0 1 0 0 0 0 0 0 0 1 0 0 0 0 0 1 2 2 0 2 0 2 1 1 2 1 0 0 1 1 0 0 0 0 0 2 1 0 0 2 1 0 2 0 0 1 0 0 0 0 0 1 1 1 1 1 1 1 1 0 1 1 1 1 1 0 1 0 0 0 0 0 1 0 0 0 0 0 1 1 1 1 0 0 0 2 0 1 1 0 0 1 1 0 2 0 2 0 0 0 1 0 0 0 2 1 1 0 1 0 0 0 0 0 0 1 0 0 0 1 0 0 0 0 0 0 1 1 0 1 0 0 0 1 1 0 1 0 1 0 0 1 1 0 0 1 1 0 2 0 1 1 1 1 1 2 1 1 1 0 1 0 2 0 2 1 1 1 1 2 0 0 0 0 2 0 0 1 1 1 1 1 1 1 0 0 0 0 2 0 1 1 0 1 0 0 1 1 0 2 1 1 1 2 2 0 1 0 0 0 2 0 0 0 0 0 0 0 1 1 0 0 0 0 0 2 0 1 0 1 1 0 1 1 0 1 0 0 1 2 0 0 0 0 0 0 0 0 1 0 2 0 0 0 0 0 1 0 1 1 1 1 2 0 0 1 1 0 0 1 0 1 0 0 2
45 0 1 1 0 0 1 2 0 0 0 0 0 1 0 0 0 0 0 0 1 2 0 0 2 0 1 0 2 1 1 0 2 2 0 2 0 2 0 1 0 1 1 1 0 1 1 1 0 2 0 1 0 0 2 1 0 0 0 1 1 1 0 1 1 1 1 0 0 0 0 1 2 0 1 2 2 2 2 0 2 2 0 1 1 0 0 0 2 2 0 1 1 1 1 1 0 1 0 1 1 0 0 0 0 0 2 1 0 2 1 1 1 2 1 2 1 0 0 0 2 0 2 1 1 1 0 2 2 2 1 1 0 0 1 0 1 0 0 0 0 2 0 0 1 0 1 0 1 1 1 1 0 0 0 0 1 0 0 0 1 1 1 1 0 1 0 2 1 1 1 0 0 1 0 0 1 0 0 0 0 0 2 2 0 0 2 1 0 1 0 1 0 0 0 2 1 0 0 0 0 0 0 2 2 0 0 0 1 0 1 2 2 0 0 2 0 1 0 0 2 1 0 0 0 0 0 2 1 1 0 0 0 0 0 0 1 2 0 2 0 0 1 2 2 0 0 0 2 0 0 0 0 0 0 1 0 2 2 2 0 1 0 0 1 0 0 0 2 0 1 1 1 2 0 0 0 0 1 0 1 0 1 2 0 0 0 1 0 2 0 2 2 2 2 0 2 1 0 0 0 0 1 1 0 0 0 0 1 1 1 1 2 0 1 0 0 0 0 0 0 2 1 0 1 0 0 2 1 1 2 0 0 0 0 0 0 1 1 0 1 1 1 1 1 0 2 0 1 2 2 0 0 1 0 1 1 1 0 2 2 0 2 0 2 0 0 2 1 0 1 1 0 0 0 1 0 2 0 2 0 0 0 0 0 0 0 0 0 0 0 0 1 0 2 1 1 1 1 1 1 1 0 2 2 0 0 0 0 2 0 0 1 0 1 2 0 0 0 0 2 0 1 1 1 0 0 0 0 1 1 0 1 0 1 1 0 0 0 0 0 0 0 1 1 2 2 2 0 0 0 1 0 2 2 0 2 1 0 1 1 1 0 0 0 0 2 1 0 0 1 1 0 0 1 1 1 2 0 2 0 2 0 0 0 0 0 0 2 0 0 0 2 2 0 0 2 1 1 1 1 0 1 1 1 1 2 1 0 1 0 0 1 0 0 0 1 0 0 1 0 0 2 0 0 2 0 0 0 2 0 0 1 0 2 0 2 0 2 1 1 2 0 2 2 0 0 0 1 1 0 1 1 1 2 0 1 0 2 0 0 0 0 0 0 0 1 0 2 0 1 2 2 0 1 1 2 1 1 2 2 1 0 1 2 0 1 0 1 0 0 0 1 0 0 0 1 0 0 0 0 2 0 0 1 1 1 1 1 1 0 0 0 0 0 0 0 0 0 1 0 1 0 0 0 0 1 2 0 0 1 1 0 0 0 0 0 0 0 2 0 1 1 2 1 0 0 0 1 1 1 1 1 0 1 2 0 1 1 1 0 1 1 1 1 1 0 1 1 0 0 1 0 0 0 0 0 1 1 1 2 0 0 1 1 1 1 1 0 1 0 1 0 0 0 0 0 2 1 1 0 0 0 2 0 2 0 1 1 0 0 0 0 0 0 0 0 0 0 0 0 2 1 0 2 1 1 0 1 0 1 1 0 0 0 0 0 0 1 2 1 1 0 0 0 0 0 1 0 0 0 1 1 1 1 2 2 0 0 0 0 0 1 0 0 1 2 2 2 2 0 0 0 1 1 0 0 0 2 0 0 0 1 1 2 0 1 2 0 2 0 0 2 2 2 2 0 0 0 0 0 0 1 0 1 2 0 0 0 2 2 0 0 1 0 2 0 1 1 0 0 1 0 2 0 0 1 1 1 0 0 1 1 2 0 0 0 0 0 0 0 0 2 0 0 0 1 1 1 0 0 0 0 2 1 1 0 1 0 0 1 0 0 0 1 0 1 0 2 0 2 0 1 1 0 1 0 1 2 2 1 1 2 0 0 0 1 1 0 1 0 1 0 2 1 1 2 0 1 1 0 1 0 0 1 1 1 1 0 0 0 0 0 0 0 2 0 1 1 0 0 1 0 0 0 0 2 1 0 0 2 2 0 2 0 0 0 1 0 0 0 0 1 2 0 0 0 0 0 1 0 0 1 0 1 0 1 1 0 1 1 0 0 0 0 1 2 0 0 1 0 0 0 0 0 1 0 0 2 1 1 0 0 2 0 1 1 1 1 2 0 0 0 1 0 0 0 0 0 0 0 1
46 0 0 0 0 0 0 1 0 1 1 0 1 0 0 0 0 0 1 0 0 2 0 0 2 0 1 0 1 2 2 1 1 1 0 0 1 1 0 2 2 0 1 1 0 1 2 0 0 0 0 0 1 0 1 0 0 0 0 1 0 0 0 0 0 1 0 0 1 0 0 0 1 0 1 2 2 2 2 0 0 2 0 0 0 0 0 0 2 2 1 2 0 0 0 1 1 2 0 2 0 0 0 2 0 0 2 2 0 2 0 1 0 1 0 1 0 0 0 0 2 0 2 2 2 0 0 1 1 1 1 1 0 0 0 0 0 0 0 0 2 0 0 0 1 0 0 0 2 1 1 1 0 0 0 0 2 0 0 0 0 0 0 2 1 2 0 0 1 2 1 0 0 1 1 0 0 1 1 1 0 2 0 0 0 0 2 2 0 0 1 1 1 1 2 2 1 0 1 1 0 1 0 0 2 2 2 2 1 0 1 1 1 0 0 2 0 1 1 1 1 2 0 2 0 1 1 2 0 1 0 0 0 0 0 0 0 2 0 1 0 0 2 1 1 0 0 1 1 0 0 0 0 0 0 2 1 0 0 0 0 0 0 2 2 0 1 0 1 0 1 1 0 1 0 0 0 0 1 0 2 0 1 2 0 1 0 1 0 2 0 1 1 1 2 0 2 1 0 1 0 0 1 1 0 0 0 0 0 1 0 2 2 1 1 0 0 0 1 0 1 2 2 2 2 0 1 2 2 2 2 0 0 0 0 0 0 1 1 1 1 1 1 2 0 1 1 0 1 2 2 0 1 0 1 0 0 1 0 1 2 1 0 0 0 0 0 2 1 0 1 1 1 1 0 0 0 1 0 2 1 0 0 0 0 0 0 0 0 1 0 0 1 0 2 0 1 1 1 1 1 0 0 2 1 0 1 0 0 1 0 0 0 0 0 1 1 0 1 0 0 1 0 1 1 1 1 0 0 0 0 1 0 1 1 0 0 0 0 0 1 0 0 1 1 2 1 2 0 0 0 2 0 1 1 0 1 2 2 0 2 0 0 0 0 2 0 0 0 1 1 0 1 0 0 1 0 1 2 0 1 1 0 0 0 1 0 0 1 0 1 1 0 2 0 0 0 1 1 1 1 0 1 1 0 2 1 1 0 0 0 0 0 1 1 0 0 1 0 1 1 1 2 1 0 2 0 1 1 2 1 1 2 1 2 0 1 0 1 1 0 1 0 2 2 0 0 0 1 1 0 1 0 2 1 2 0 0 1 0 0 0 0 0 0 0 1 2 1 1 0 0 1 0 1 0 1 2 2 2 2 1 1 1 0 1 0 0 0 0 2 1 0 0 0 1 1 0 0 0 0 2 1 1 2 0 1 0 0 1 0 0 0 0 0 1 0 0 0 0 0 1 2 2 2 0 0 1 0 0 2 2 1 0 0 0 2 0 0 0 0 0 1 1 2 0 1 0 0 0 0 1 1 2 2 2 0 0 0 0 0 0 1 1 0 1 1 0 0 0 2 0 1 0 0 1 0 0 0 0 1 0 1 2 2 1 2 0 0 2 1 0 1 0 0 0 0 2 0 2 1 1 0 1 0 1 0 1 1 1 0 0 0 2 1 0 0 0 0 0 0 0 0 0 1 0 1 0 1 0 0 1 0 0 0 1 0 0 0 0 0 0 0 1 2 0 2 0 1 1 1 1 0 0 0 0 1 0 1 0 0 0 2 0 0 0 2 2 2 2 0 0 0 0 0 0 0 0 1 1 1 1 0 0 1 1 0 2 1 2 0 2 1 2 1 1 0 0 0 0 0 0 1 0 1 2 0 0 0 2 2 0 1 1 1 1 0 1 2 0 1 2 0 1 0 0 0 1 1 0 0 1 0 0 0 0 0 0 0 0 0 0 0 0 0 0 0 0 1 1 0 0 0 2 2 0 0 0 0 1 0 1 0 0 0 0 0 0 2 0 1 0 1 1 0 1 0 0 0 1 1 2 1 0 0 1 1 1 0 1 0 1 1 1 2 1 1 0 0 0 1 2 0 0 1 1 1 1 1 1 1 0 0 0 2 0 0 0 1 1 0 1 1 1 0 0 1 2 0 0 1 1 0 2 1 0 0 1 0 1 0 0 1 1 1 1 1 1 0 1 1 0 2 0 0 0 1 0 0 0 2 0 0 0 0 0 1 1 1 1 1 0 0 0 0 0 0 2 0 0 0 0 0 0 0 0 0 1 0 2 1 0 0 2 0 1 0 0 0 0 1 1
47 0 0 2 0 0 2 2 0 1 1 0 0 0 0 0 0 0 1 1 1 2 0 0 2 0 1 0 2 2 2 0 1 1 0 1 1 1 0 0 0 1 0 0 0 1 0 0 0 0 0 1 1 0 0 1 0 0 0 0 0 1 0 1 0 0 0 1 0 0 1 1 1 0 1 2 2 2 2 0 2 2 2 0 2 0 0 0 1 2 1 1 1 1 1 2 0 1 1 1 2 1 0 2 0 0 2 2 0 2 0 0 2 2 2 2 2 2 0 0 2 2 1 2 1 0 0 0 0 0 0 0 0 0 0 0 0 0 0 0 0 2 0 0 2 0 0 0 1 2 2 2 0 0 1 0 1 1 0 0 0 0 0 2 1 1 1 1 0 0 0 0 2 2 1 0 1 2 2 2 0 2 0 0 0 0 2 1 0 0 2 1 1 0 1 1 2 0 0 0 0 1 0 2 2 1 1 1 1 0 1 1 0 0 0 2 0 0 1 0 2 0 1 2 0 1 1 2 0 2 0 0 0 0 0 0 0 2 0 0 0 1 2 1 1 0 0 0 1 1 1 0 0 0 0 1 1 2 1 1 0 1 0 0 0 0 0 0 2 2 0 0 0 1 0 0 0 0 1 0 1 0 2 1 0 1 0 0 0 2 0 2 1 2 2 0 2 1 1 1 1 0 1 1 0 0 0 0 0 0 0 0 1 0 0 0 0 1 1 0 0 2 0 0 2 0 0 0 0 1 2 2 0 1 0 1 1 2 0 0 1 1 1 2 0 2 0 0 2 0 0 0 0 0 0 0 0 1 0 2 2 0 1 1 1 0 0 1 1 0 1 1 1 1 0 1 0 2 1 1 1 1 0 1 0 1 0 0 0 2 1 1 1 0 2 0 0 1 0 0 0 0 0 2 1 0 1 1 0 2 0 0 2 0 2 2 0 0 0 0 0 2 1 1 1 1 0 0 0 0 0 0 0 1 0 0 0 2 1 0 2 0 0 1 0 1 2 0 1 2 0 0 0 1 1 0 1 1 1 0 2 0 0 0 0 2 0 1 0 1 1 0 2 2 0 0 0 1 2 1 0 2 1 1 1 1 0 0 2 0 0 0 0 2 1 0 2 1 1 0 1 1 1 1 1 0 1 1 1 1 1 0 0 2 2 0 0 1 0 1 1 1 2 0 1 2 0 0 0 2 0 1 0 0 1 0 1 0 1 1 0 1 0 0 0 0 0 0 0 0 0 0 0 2 2 0 0 0 0 0 0 1 1 0 1 1 0 1 1 1 0 0 0 0 0 0 1 2 2 2 2 0 0 1 1 0 1 0 0 0 1 0 1 0 0 0 1 0 0 0 0 2 0 1 2 0 2 0 1 2 0 0 0 0 1 1 1 0 1 0 0 2 0 1 1 0 1 1 0 0 0 0 0 0 0 0 2 0 0 0 1 0 0 2 1 0 1 0 0 0 0 2 1 1 1 2 0 0 2 1 1 0 2 1 0 1 1 1 0 0 1 0 0 0 0 2 2 0 1 1 0 1 0 0 2 2 0 0 0 2 1 1 0 0 0 0 0 1 1 2 1 0 1 1 0 1 1 1 2 0 0 0 0 2 0 1 0 0 0 0 0 1 0 0 1 0 0 1 0 0 0 1 0 0 0 0 1 0 0 0 0 0 0 0 0 0 0 0 0 0 0 0 0 0 0 1 1 0 0 0 0 0 1 1 0 0 2 2 2 2 0 1 1 1 1 0 0 0 0 2 2 2 0 0 1 1 0 1 1 1 1 1 1 2 0 0 0 0 0 1 1 0 0 0 0 1 1 0 1 0 1 0 2 0 1 1 0 0 2 0 2 2 0 1 0 0 0 1 1 0 0 1 1 1 0 1 1 1 0 0 0 1 1 0 0 0 1 0 0 0 0 0 0 2 1 1 0 0 1 1 1 0 0 0 0 0 1 0 0 1 0 0 1 1 0 1 0 1 1 1 1 1 0 0 0 2 0 2 1 1 1 2 0 1 1 1 1 0 0 0 0 2 0 0 1 1 1 0 0 2 0 0 0 0 0 0 0 0 1 1 0 1 0 2 1 0 1 0 0 1 1 1 0 2 0 0 0 0 0 1 0 0 2 2 0 0 0 1 0 0 0 0 1 1 1 0 1 2 0 1 1 0 1 0 1 0 1 1 1 2 1 1 0 0 0 2 0 1 0 0 0 0 0 1 0 1 1 0 1 2 0 0 0 2 0 1 1 0 2 0 0 0
48 0 0 2 1 1 2 2 0 2 2 0 2 2 2 2 0 0 0 0 0 2 0 1 1 1 1 0 2 2 2 2 2 1 0 1 1 2 0 2 2 1 0 0 0 0 0 0 0 0 0 0 1 1 1 2 1 0 0 0 1 0 1 0 0 0 0 0 1 0 1 0 2 0 2 2 1 1 2 0 1 2 0 1 1 0 0 1 1 1 0 0 2 2 1 1 0 2 0 2 0 0 0 1 1 1 2 0 1 1 0 1 1 2 1 2 1 0 1 0 1 0 2 0 0 1 0 1 0 2 0 0 0 0 0 0 0 0 0 0 1 1 0 0 0 0 0 0 1 2 2 2 0 0 0 0 1 2 0 0 1 2 0 2 1 2 0 1 2 2 0 1 1 1 1 0 0 0 0 0 0 1 0 1 2 1 1 0 0 0 1 0 1 0 1 0 2 0 0 0 0 0 0 0 2 2 2 0 2 0 1 1 1 0 0 2 0 0 1 0 2 1 2 2 0 2 2 2 2 1 1 1 0 0 0 0 0 2 0 0 0 1 2 1 1 0 0 0 2 0 0 0 0 0 0 1 1 1 1 1 0 1 0 2 1 0 0 0 1 0 0 2 2 2 0 0 0 1 1 0 0 2 2 2 0 2 1 0 0 2 0 1 0 1 1 0 1 0 0 0 0 1 1 1 0 0 0 0 0 1 0 1 1 1 1 0 0 0 0 0 2 2 0 0 1 0 0 1 1 0 1 1 1 0 0 0 0 1 1 1 1 1 2 1 1 0 1 0 1 2 2 0 0 0 0 0 0 2 1 1 1 0 2 1 2 1 0 1 2 0 2 0 1 1 0 1 0 1 0 2 1 0 0 1 0 1 0 1 1 0 0 0 2 0 2 0 1 0 0 0 0 1 0 2 2 0 0 0 0 2 0 0 0 1 1 2 0 0 0 1 1 1 0 0 1 1 1 1 1 0 0 2 0 1 0 0 0 0 0 0 1 0 0 0 0 1 1 2 0 2 0 1 0 2 1 0 1 1 1 2 1 2 0 2 0 0 2 0 0 0 0 0 1 1 0 1 0 2 1 1 2 1 2 2 1 0 1 0 2 0 0 0 0 1 0 0 1 2 2 1 1 1 2 0 0 2 0 0 1 0 1 0 1 1 1 0 1 0 0 0 0 2 1 0 0 1 1 1 1 1 1 1 1 0 1 0 2 0 2 1 0 1 0 1 1 1 1 0 0 0 0 0 0 2 2 0 0 1 1 1 0 0 0 0 0 0 0 0 2 0 1 1 1 0 0 1 2 1 1 1 1 0 0 0 0 0 0 0 0 0 0 0 0 0 1 0 0 0 0 0 0 1 0 0 1 0 1 0 1 2 0 0 0 0 0 1 0 0 1 1 1 2 0 0 0 1 1 1 0 0 1 1 0 0 0 1 1 0 0 2 0 0 0 1 1 0 1 0 0 0 0 0 0 1 2 2 0 1 0 0 0 0 1 1 0 1 1 2 0 1 1 0 1 0 0 2 0 0 1 1 0 1 1 2 1 2 1 1 0 0 0 1 0 0 0 0 0 1 1 1 0 0 0 1 1 2 1 1 1 0 1 0 0 0 1 0 0 0 0 0 0 0 1 0 0 0 0 1 1 0 0 1 1 0 0 2 1 0 0 2 0 2 0 0 0 1 1 0 0 0 0 0 0 0 0 1 1 0 2 0 0 0 2 1 0 0 2 1 2 1 1 0 2 1 1 0 0 0 0 2 2 1 0 0 1 0 0 1 0 0 1 0 2 2 2 2 0 1 0 1 1 0 1 0 1 1 0 1 1 1 1 0 1 0 0 1 1 1 1 0 1 1 0 2 1 0 0 1 1 0 0 1 1 0 0 1 1 2 1 0 0 0 0 0 0 0 0 1 0 0 0 0 0 2 2 0 0 1 0 2 0 0 0 0 0 1 1 0 2 0 0 0 1 0 0 0 0 1 1 2 1 2 2 0 0 0 0 1 0 2 0 1 0 2 1 1 2 0 0 1 0 2 0 0 2 2 0 0 1 1 1 0 1 0 1 0 0 2 2 0 0 2 1 2 1 0 0 2 0 0 2 1 0 2 0 0 0 1 1 0 0 0 1 1 0 1 0 2 0 0 1 0 1 0 1 0 1 1 0 0 1 1 0 1 1 0 1 0 0 0 0 0 0 0 0 2 0 2 1 0 0 0 0 1 0 0 1 0 1 2 0 0 0 2 0 0 0 0 0 0 1 0
49 0 0 2 1 0 1 2 0 1 1 0 0 1 1 2 0 0 0 0 0 2 0 0 2 0 0 0 2 2 2 1 0 1 0 1 1 0 1 1 1 0 0 0 1 1 0 1 1 2 0 2 0 0 1 1 0 0 1 2 0 1 1 0 0 1 0 2 0 0 0 0 2 0 2 2 2 2 2 0 2 2 1 1 2 0 0 0 2 2 0 1 1 0 0 1 0 1 0 1 1 0 0 2 0 0 2 1 1 1 0 1 0 1 0 1 0 0 0 0 2 0 2 0 0 1 0 2 2 2 0 0 0 1 0 0 0 0 0 0 0 2 0 0 1 1 0 0 0 1 0 1 0 1 0 0 1 1 0 0 1 0 2 2 1 2 0 1 1 2 0 1 1 1 0 2 0 1 1 1 0 2 1 1 0 0 2 2 0 0 0 1 0 1 1 2 1 0 0 0 0 1 0 1 2 1 1 0 1 0 1 1 1 1 0 2 0 0 1 0 2 1 1 1 1 1 1 1 0 2 1 1 0 0 0 0 0 1 1 1 1 1 2 2 2 0 0 0 2 0 0 0 0 0 0 2 1 0 1 2 1 2 0 0 0 0 0 1 1 1 0 0 1 2 0 0 0 1 2 0 1 1 2 1 1 0 1 1 0 1 1 0 2 2 2 0 2 1 1 0 0 0 1 1 0 0 2 0 1 1 1 1 2 0 1 0 0 0 1 0 0 2 0 0 2 0 0 2 2 0 2 0 0 0 0 1 1 0 2 1 0 1 0 2 0 2 0 0 1 0 0 0 0 0 0 0 0 0 0 1 1 0 2 2 2 0 0 2 1 0 1 1 1 0 1 1 0 1 1 1 0 1 0 0 0 1 0 1 1 0 0 0 1 1 2 0 2 0 1 1 1 1 0 2 2 1 0 0 0 2 0 0 0 0 0 1 1 0 1 0 0 0 1 1 0 1 0 0 0 0 2 0 0 2 0 1 0 0 0 0 2 0 0 0 0 2 1 0 2 2 0 0 0 0 0 0 0 1 1 2 2 2 0 2 0 0 2 0 0 0 0 0 2 2 2 0 0 2 1 0 0 2 2 2 1 0 1 0 2 0 0 0 1 2 0 0 2 1 1 1 1 1 2 0 0 0 2 1 0 0 1 0 1 1 1 1 0 0 0 1 1 2 1 0 0 1 1 1 0 1 1 1 2 1 0 1 2 0 1 0 0 2 0 1 1 0 0 1 1 0 1 1 0 2 0 2 0 0 0 1 1 0 1 1 0 0 1 1 1 1 0 1 1 0 0 1 1 2 2 0 2 0 0 0 0 0 0 1 1 0 1 0 0 1 0 0 0 1 0 1 1 0 0 0 0 2 0 0 2 1 0 0 0 0 0 0 0 0 0 1 1 1 1 1 1 1 1 1 0 0 1 1 1 0 0 1 0 0 1 1 1 0 0 0 2 0 2 0 2 2 0 1 1 0 1 1 0 0 2 1 1 0 1 2 0 2 1 0 0 1 1 0 1 0 0 2 2 0 1 1 1 2 0 2 2 1 1 1 0 1 0 1 0 1 0 0 0 1 1 2 0 1 0 2 0 2 0 1 1 0 1 0 0 0 0 1 0 2 2 2 0 0 0 1 1 1 2 0 1 0 1 2 2 0 0 1 0 0 1 1 1 0 0 0 0 1 1 2 1 1 1 1 1 0 0 0 0 0 2 0 0 0 2 0 2 0 2 1 1 2 0 0 1 1 0 0 0 0 1 1 2 2 1 1 2 2 0 2 0 2 0 0 0 2 0 0 0 1 0 2 2 0 1 0 1 2 1 2 2 0 0 0 0 0 0 2 2 0 0 0 0 0 0 2 0 0 0 1 1 0 1 2 0 0 0 1 2 0 1 1 1 0 0 0 0 0 0 0 0 0 0 0 0 2 1 1 0 0 0 0 1 0 2 0 0 1 0 0 0 1 0 0 1 1 0 0 0 1 0 1 0 0 0 0 0 0 0 1 0 2 0 2 0 2 2 1 1 0 0 0 0 0 0 1 0 0 2 1 0 1 1 0 1 0 1 1 0 1 1 1 0 1 0 1 1 0 2 2 0 0 1 1 0 2 0 0 0 1 0 1 0 0 1 2 2 2 0 1 0 0 0 0 1 0 1 0 1 2 0 2 2 0 0 0 1 0 2 0 0 0 0 0 0 0 0 0 0 1 1 0 0 0 0 0 0 0 0 0 0 1 0 0 0 2 0 1 0 0 1 0 0 0
50 0 0 2 1 0 2 2 0 0 0 0 1 1 1 2 0 0 0 0 1 2 0 0 2 0 2 0 1 2 2 0 1 1 1 2 0 0 0 1 1 0 0 0 0 0 1 0 1 2 1 0 0 2 0 1 0 0 0 2 0 0 0 0 0 1 0 0 1 0 1 1 2 0 2 2 1 1 2 1 0 2 1 0 1 0 0 1 1 2 1 1 1 1 1 2 0 2 1 1 0 0 1 0 1 0 2 2 0 2 1 2 0 0 0 0 0 1 0 0 1 1 2 0 0 2 0 1 0 1 0 0 0 0 0 0 0 0 0 0 0 2 0 0 0 0 0 0 0 1 0 1 0 1 1 0 1 0 0 0 1 1 1 2 1 1 0 0 0 2 0 1 1 2 1 0 0 0 0 1 0 0 1 1 1 1 1 1 0 0 1 0 1 1 2 2 2 0 0 0 0 1 0 0 2 2 2 0 1 0 2 1 1 0 0 2 0 1 0 0 2 0 1 2 0 1 1 0 0 0 0 0 0 0 0 0 0 2 0 1 0 1 2 0 1 0 0 0 2 0 0 2 0 0 0 0 0 0 0 0 0 0 0 0 0 0 0 0 2 2 0 1 1 2 0 0 0 1 1 0 0 1 1 1 0 0 0 1 1 2 0 2 2 2 2 0 2 0 0 0 0 0 0 0 0 0 0 0 0 0 0 1 2 0 1 0 0 0 0 0 1 1 1 1 1 0 1 0 0 0 2 1 0 0 0 0 0 1 1 1 0 0 1 1 0 2 0 0 2 1 1 0 0 0 0 0 1 2 0 1 1 0 2 1 2 1 0 2 1 0 1 1 0 0 0 1 0 2 1 1 0 1 0 0 0 2 0 0 0 1 0 0 1 0 2 0 1 0 1 1 1 0 0 2 2 0 0 0 0 2 0 0 0 0 0 0 2 1 0 0 0 2 1 0 1 1 0 0 0 0 1 0 0 2 0 1 0 1 0 0 1 0 1 1 1 2 2 0 1 2 0 0 0 2 0 0 1 1 0 1 1 1 1 1 0 1 1 0 0 0 0 0 2 2 2 0 2 1 1 1 0 2 1 1 0 0 1 0 2 0 0 0 1 0 1 0 1 0 0 0 2 2 2 0 0 0 2 2 0 0 0 0 1 0 0 0 1 0 0 2 0 0 2 1 0 2 0 2 2 0 1 1 0 0 0 0 2 0 2 0 1 2 0 1 2 0 0 0 0 0 0 0 0 2 1 1 0 0 0 1 0 1 1 2 0 0 0 1 0 1 0 0 1 0 0 1 1 1 1 2 1 0 0 0 1 0 0 1 1 0 1 1 1 0 0 0 1 0 0 0 0 2 0 1 2 0 2 0 1 1 1 0 0 0 0 0 0 0 0 0 0 2 0 0 0 1 1 0 0 0 2 2 0 0 0 1 1 0 0 1 1 0 0 0 1 0 1 0 0 0 0 2 1 1 2 1 0 0 2 0 0 0 1 0 2 2 0 1 0 0 1 0 0 0 1 2 2 0 1 1 0 2 0 1 1 0 1 0 0 1 0 0 1 0 1 0 0 2 2 2 0 2 1 2 0 2 1 2 2 1 0 0 0 1 1 0 0 1 1 1 0 0 1 0 1 1 1 1 0 1 0 1 1 0 0 2 1 0 1 2 1 1 1 0 0 0 0 1 2 1 1 2 1 0 0 1 0 0 1 0 0 0 1 0 0 1 1 1 1 1 0 0 0 1 2 1 1 0 0 1 1 1 0 0 0 2 0 2 1 2 0 1 1 2 0 0 1 1 0 2 2 0 0 0 0 2 2 0 1 0 1 0 2 0 1 1 0 0 0 0 0 0 0 2 0 0 1 1 0 0 0 2 2 0 0 0 0 1 1 0 1 0 0 0 0 0 0 1 0 0 0 0 1 1 1 0 0 0 0 0 0 0 0 0 0 1 2 0 2 0 0 0 0 2 0 1 0 1 0 2 1 1 0 0 0 2 0 2 1 1 1 2 0 1 1 1 1 0 0 0 0 1 1 0 1 2 1 1 1 2 0 0 1 0 2 0 0 1 1 0 0 1 0 1 1 0 1 2 0 0 2 2 0 1 0 0 1 1 0 1 0 0 2 0 0 0 0 0 0 0 2 0 1 0 1 0 1 2 0 2 2 0 0 0 0 0 0 1 2 2 1 0 0 0 0 0 0 1 1 1 0 1 0 0 0 1 1 0 0 2 2 0 1 2 0 0 1 0 1 0 1 1
51 0 0 2 0 1 2 2 0 0 0 0 0 1 0 0 1 0 1 1 1 1 0 0 2 0 1 0 2 2 1 0 0 2 0 0 2 0 0 0 0 1 1 0 0 1 1 0 1 2 0 1 2 0 0 0 0 0 0 1 1 0 0 1 1 0 1 0 0 0 0 0 1 0 0 2 2 2 2 0 1 2 1 1 2 0 0 0 1 1 0 0 1 0 1 2 0 2 0 2 1 0 1 0 1 0 2 1 1 1 0 2 1 2 0 1 0 0 0 0 0 1 2 2 2 0 0 0 0 0 0 0 0 0 0 0 0 0 0 0 0 2 0 0 1 0 0 0 0 0 0 0 0 2 0 1 0 0 0 0 0 0 0 1 1 2 0 0 0 2 0 1 1 2 1 0 1 1 0 0 0 1 1 1 0 0 2 1 0 0 1 1 0 1 1 1 1 0 0 0 0 0 1 1 1 1 1 0 1 0 1 2 0 0 0 2 1 1 2 2 0 0 1 2 0 0 0 1 0 0 0 0 1 1 1 0 1 2 0 2 0 0 2 1 2 1 1 0 2 0 0 0 0 0 2 2 0 0 0 0 0 0 0 0 1 0 1 0 2 0 0 1 0 2 1 0 0 2 2 0 0 1 2 2 0 2 0 0 0 2 0 0 1 1 2 0 2 2 0 2 0 0 0 0 0 0 1 0 0 1 0 1 2 1 2 0 1 1 0 0 1 2 1 1 2 0 1 1 1 0 2 2 0 0 0 0 0 2 0 1 1 1 1 2 1 0 2 0 0 1 1 0 0 0 0 0 0 0 0 1 1 0 2 1 2 1 0 1 1 0 1 1 1 1 0 1 0 1 1 1 1 1 0 0 1 0 0 0 0 0 0 0 1 0 2 0 2 1 1 1 1 1 0 1 1 1 0 1 1 0 0 0 1 0 1 2 0 0 0 0 2 0 0 0 0 2 0 1 1 0 1 0 1 0 2 1 0 0 0 0 1 0 0 2 1 2 2 1 0 0 0 0 0 1 1 1 0 1 1 2 0 2 0 1 0 0 2 1 0 0 0 0 1 1 2 0 0 1 2 0 0 2 1 1 0 0 0 0 1 0 1 1 1 1 2 0 1 1 1 0 1 1 2 0 0 0 2 0 0 1 0 0 0 1 1 0 0 1 0 1 1 1 2 1 0 2 0 0 0 2 0 1 0 0 1 0 1 0 0 1 0 1 0 1 1 0 0 0 0 0 0 0 0 1 2 0 1 1 2 1 0 0 0 0 0 0 0 0 2 0 1 1 1 0 1 0 2 2 2 0 2 0 0 1 1 0 0 0 1 1 0 0 1 0 0 0 0 1 0 1 1 0 0 0 1 1 1 0 1 1 0 0 0 0 0 0 0 0 0 0 0 0 0 0 0 0 2 0 0 0 2 2 0 0 0 0 1 0 1 2 0 0 1 2 2 0 2 0 2 0 0 1 0 1 1 2 0 0 2 1 0 0 2 0 0 0 0 0 1 1 1 1 0 0 0 2 2 0 0 1 1 0 0 1 1 0 2 1 0 1 0 0 1 1 2 0 0 2 1 0 0 1 0 0 2 2 0 2 2 1 0 0 0 0 0 1 1 0 0 0 0 1 2 0 1 2 2 1 1 0 1 1 0 0 0 1 1 0 1 1 0 0 0 0 0 0 0 0 2 1 0 1 0 0 0 1 0 0 2 0 0 0 2 0 1 0 2 0 0 2 0 0 0 1 0 0 0 0 1 1 1 1 1 1 2 1 1 2 1 2 0 2 1 2 0 0 1 1 0 1 1 0 1 0 1 1 2 0 0 1 2 1 2 0 1 1 0 0 2 0 2 2 0 2 0 0 1 2 1 0 0 1 0 1 0 0 0 1 1 0 0 1 0 0 0 0 0 0 0 1 1 0 0 2 2 0 0 0 0 0 2 0 0 0 0 1 0 1 2 0 0 0 1 1 0 0 0 2 0 1 0 0 1 1 1 1 0 2 1 0 2 2 1 0 2 2 2 0 0 0 0 1 0 1 1 1 1 1 0 2 0 0 0 0 1 2 0 2 2 0 0 2 0 1 0 0 2 0 1 2 2 2 1 1 0 0 2 0 0 0 1 1 1 2 1 1 0 1 0 0 1 0 2 0 0 0 0 2 1 1 0 2 0 0 1 0 1 0 0 1 0 0 0 0 0 2 0 1 1 1 0 1 0 0 0 0 0 0 0 2 0 0 0 2 1 0 0 0 2 0 0 0
52 0 0 2 1 0 1 2 0 0 0 0 0 0 0 0 0 0 2 2 2 0 0 0 2 0 2 0 1 1 1 0 1 1 1 1 1 1 0 1 1 1 1 0 0 1 0 0 0 0 0 0 1 0 1 1 0 0 1 1 2 1 0 2 1 1 1 1 2 1 0 1 1 1 1 2 2 2 2 0 2 2 0 2 2 0 0 1 2 2 1 1 1 0 1 1 0 0 0 0 1 0 2 0 0 0 2 0 2 0 0 2 1 2 1 2 1 0 1 0 1 0 1 1 0 1 0 0 0 0 0 0 0 2 2 2 0 0 0 0 1 1 0 1 2 0 0 0 2 2 1 1 0 0 0 0 1 1 0 0 2 1 0 2 1 1 0 0 1 2 0 1 1 1 1 0 0 1 0 0 1 2 2 2 0 0 2 1 0 0 0 1 0 1 1 2 0 0 0 0 0 0 0 1 2 1 1 0 1 0 1 1 1 0 0 2 1 0 0 0 2 0 1 1 2 0 0 1 0 1 0 0 0 0 0 0 1 2 0 2 0 0 1 0 0 0 0 0 2 0 0 0 0 0 0 1 1 0 0 0 0 0 0 1 0 0 0 0 0 0 0 2 0 2 1 1 0 0 1 0 0 0 2 2 0 1 0 2 0 2 0 0 0 1 2 0 2 0 0 0 0 1 1 1 1 0 0 0 0 0 0 1 2 1 2 0 0 1 1 0 0 1 1 0 2 0 0 0 0 1 2 2 0 0 0 0 0 0 2 0 1 1 2 0 1 1 1 0 2 2 2 0 0 1 0 1 1 2 0 0 0 0 1 1 1 0 0 1 2 0 2 0 1 1 1 1 0 2 1 1 0 0 0 0 1 1 0 1 1 1 0 0 0 0 2 0 0 0 1 1 1 1 0 2 2 1 0 1 0 2 0 0 1 0 1 2 0 0 1 0 0 0 0 1 1 1 0 1 1 0 0 1 1 1 1 1 0 1 0 0 1 0 1 1 1 2 2 2 0 0 0 2 0 2 1 1 1 2 1 2 0 2 0 0 0 2 0 0 0 0 1 0 1 1 2 0 0 2 2 0 1 1 2 2 1 1 0 1 1 0 1 1 0 1 0 0 0 0 0 0 1 1 1 1 0 2 0 1 0 2 0 0 1 1 1 0 1 0 0 1 1 1 2 1 0 2 0 0 0 1 0 0 1 1 0 0 0 0 1 0 1 2 1 1 2 0 0 0 1 0 0 0 0 2 2 0 0 0 0 1 0 0 2 0 1 1 0 0 2 0 1 0 0 0 0 1 1 0 0 2 1 1 0 0 0 0 0 1 0 0 0 0 0 0 1 0 2 0 0 0 0 2 0 0 1 0 1 0 2 1 1 0 0 1 0 1 0 0 1 0 0 1 1 1 1 0 1 1 0 0 1 1 0 0 0 0 1 0 1 1 0 1 1 1 1 0 0 1 1 1 0 2 0 1 1 2 0 0 1 1 1 0 1 2 0 2 0 2 0 1 0 1 0 1 1 1 2 0 1 1 0 2 0 1 2 1 0 0 0 2 1 0 0 1 0 0 0 2 1 2 0 0 0 0 0 0 1 0 1 1 1 1 0 0 0 0 0 2 0 0 2 0 1 0 2 1 2 0 2 0 1 1 1 0 0 1 0 0 1 1 1 0 1 1 1 0 1 0 0 0 0 0 1 0 0 0 0 0 0 1 1 1 2 0 0 0 2 1 1 2 0 0 1 2 2 0 0 0 2 0 1 1 0 0 1 2 0 2 0 2 0 0 1 2 1 1 0 1 0 2 2 0 1 0 1 0 1 0 0 0 1 1 1 1 1 2 0 0 1 0 1 1 1 2 0 0 0 1 1 0 0 1 1 0 0 1 0 0 0 0 1 0 1 1 0 0 1 0 0 1 1 0 0 2 0 2 0 0 1 1 1 0 0 0 0 0 1 0 1 1 1 0 0 1 0 1 1 1 1 2 2 2 2 0 0 0 1 1 0 1 0 1 1 1 1 1 2 0 1 1 1 2 0 1 1 2 0 1 1 1 0 0 0 1 1 1 0 1 1 0 0 1 0 1 1 0 0 1 1 1 2 2 0 0 1 0 0 0 1 1 0 0 1 2 0 0 0 0 0 0 1 1 0 0 1 0 2 1 0 1 1 0 1 0 0 1 2 0 1 0 0 0 0 1 1 1 0 1 1 0 0 0 0 0 0 0 0 1 0 2 1 0 1 2 1 0 0 0 1 0 0 0
53 0 0 2 0 1 1 2 0 0 0 1 0 2 0 0 1 0 1 1 1 0 0 0 2 0 2 0 2 2 2 0 1 2 1 2 1 1 0 1 1 1 1 1 0 1 1 1 0 1 0 0 0 0 2 1 0 1 1 2 0 1 0 1 1 0 1 1 2 0 0 1 1 0 0 1 1 2 2 0 1 2 0 1 1 0 0 1 2 2 0 1 0 0 1 1 0 1 0 1 0 0 0 2 0 0 2 1 1 1 0 2 0 1 0 1 0 0 1 0 1 0 2 1 1 1 0 1 1 1 0 0 1 1 0 0 1 0 0 0 0 2 0 0 1 0 1 0 0 0 0 0 0 0 0 0 0 0 0 0 0 0 0 2 1 2 1 1 0 1 0 2 1 2 0 0 0 1 0 1 0 1 0 1 2 1 1 1 0 0 1 1 0 1 1 2 1 1 0 0 0 1 0 2 2 1 1 0 1 0 1 2 2 0 1 1 0 0 1 2 0 0 0 1 1 0 0 1 0 1 0 0 0 0 0 0 0 1 0 2 0 0 1 1 1 0 0 0 2 0 0 0 2 1 0 2 1 0 0 0 0 0 1 1 1 0 0 1 1 1 0 1 2 2 0 0 0 0 0 0 0 1 2 2 0 1 1 1 0 1 1 2 0 2 1 0 1 1 0 1 0 2 0 0 0 0 0 1 1 1 1 1 2 0 1 0 0 0 0 0 2 2 2 0 0 0 0 2 2 1 0 2 0 0 0 0 0 2 1 1 0 1 1 1 0 0 0 0 2 0 0 0 0 1 0 1 1 1 0 1 1 0 1 1 1 1 0 1 2 0 2 0 0 0 0 0 0 2 0 2 1 0 0 0 1 0 0 0 0 1 0 0 0 1 2 0 1 2 2 2 1 1 0 2 2 0 0 0 0 2 0 0 1 0 1 2 0 0 0 0 0 2 0 0 1 1 1 0 0 0 1 0 1 1 1 0 0 1 0 0 1 0 1 1 1 2 2 2 0 2 0 1 0 1 1 1 1 1 1 0 2 0 1 2 0 0 2 1 0 1 2 1 1 1 1 0 0 1 2 0 1 1 1 1 1 0 0 0 1 0 1 1 0 1 0 0 0 0 0 2 2 1 2 0 0 0 2 0 0 1 0 0 1 0 0 1 1 0 0 2 0 0 1 0 0 2 0 1 1 1 1 1 1 0 0 0 2 0 1 1 1 1 1 1 2 0 0 1 1 0 1 1 0 2 1 1 0 0 2 0 0 0 0 1 0 0 0 0 1 0 1 2 1 0 1 0 1 1 1 1 1 0 0 1 1 0 0 1 0 0 0 0 0 0 1 0 0 1 0 0 0 2 0 1 2 0 2 0 1 2 0 0 1 2 1 1 0 0 0 0 0 1 0 0 0 2 2 1 0 0 1 1 0 0 0 0 2 0 0 2 0 0 0 0 2 0 2 1 0 0 0 2 1 1 1 2 0 1 1 0 0 0 2 1 1 2 0 2 0 1 1 0 0 0 1 1 2 2 2 2 2 0 0 1 1 1 1 0 1 1 0 1 1 0 1 1 0 1 1 1 0 1 0 1 1 2 0 2 2 0 0 0 0 0 0 1 0 1 1 1 0 0 0 0 2 0 0 1 0 1 0 1 0 0 0 0 0 0 2 2 1 0 1 2 2 0 2 1 0 0 0 0 0 0 0 2 0 0 1 0 0 0 1 0 1 1 1 2 2 2 0 1 1 0 0 0 0 0 1 0 1 1 0 0 2 1 0 2 1 2 0 2 1 2 1 1 0 1 0 2 2 0 1 1 1 0 0 1 1 1 1 0 0 0 0 2 2 1 0 0 0 0 0 1 0 0 1 2 0 1 0 1 0 0 0 1 0 0 0 0 0 0 0 0 0 0 0 0 0 0 0 0 0 2 1 1 0 0 1 0 1 0 0 0 0 1 1 0 1 0 1 0 0 2 0 0 0 0 1 2 2 2 2 0 0 0 0 2 0 1 1 1 0 1 2 1 1 0 0 0 0 1 0 0 1 1 0 1 0 2 0 0 0 0 1 1 1 1 2 0 1 1 0 0 0 0 0 2 0 0 2 2 0 1 0 0 0 1 0 0 0 0 2 2 1 0 1 1 0 0 2 0 2 1 0 0 1 2 0 1 0 1 0 0 0 0 0 1 2 2 1 0 1 0 0 0 0 2 0 0 0 0 0 2 0 0 1 1 2 2 0 1 0 2 0 1 0 0 1 0 0 1
54 0 0 0 0 0 0 2 1 0 1 0 1 1 1 1 0 0 0 0 0 2 0 0 2 0 1 0 1 2 2 1 0 1 1 2 0 1 0 1 1 1 1 1 0 1 0 0 0 2 2 2 2 0 0 0 0 0 0 0 0 0 0 0 0 2 0 1 2 0 0 1 2 1 2 2 2 2 2 0 0 2 1 1 2 0 0 1 2 2 2 2 1 0 0 1 0 2 0 2 0 0 0 1 0 0 1 1 1 1 0 0 1 2 1 2 0 0 0 0 2 0 2 2 2 0 0 0 0 0 0 0 1 1 0 0 0 0 0 0 0 2 0 0 0 0 0 0 1 1 1 2 0 0 0 1 2 1 0 0 0 0 0 2 0 2 0 1 1 2 1 0 1 1 0 0 1 1 1 1 0 0 0 0 0 0 1 1 0 0 1 1 1 0 1 1 2 0 0 0 0 0 0 1 2 1 1 0 0 0 1 1 2 0 0 2 0 1 0 0 2 2 0 1 1 0 0 0 0 0 0 0 0 1 1 0 1 1 0 1 0 0 1 2 2 0 0 1 1 0 0 0 0 0 0 2 2 0 1 1 0 1 0 1 0 0 1 1 1 1 0 0 0 2 0 0 0 1 2 0 0 1 2 2 1 1 1 1 0 1 1 0 2 2 2 0 2 1 0 1 0 2 1 1 1 1 0 0 0 1 0 2 1 0 1 0 1 0 0 0 1 1 1 1 1 0 0 1 0 0 1 2 0 0 0 1 0 1 1 0 0 0 1 2 0 1 0 0 1 1 1 0 0 0 0 1 1 0 0 1 1 0 1 1 1 1 0 2 1 0 1 1 0 0 1 0 0 1 1 1 1 1 0 0 1 1 0 0 0 0 0 0 1 0 2 1 0 1 0 0 0 2 0 2 1 1 1 1 0 2 0 0 2 0 2 2 0 0 0 1 1 1 1 0 1 1 0 0 0 0 1 0 1 0 0 1 0 0 0 0 0 0 0 2 2 2 2 2 0 1 0 2 0 2 1 0 1 1 1 0 1 0 1 0 0 1 1 1 0 1 0 0 2 2 2 0 0 2 1 1 1 1 1 1 0 0 0 0 2 0 0 0 2 2 0 0 2 0 0 0 2 2 1 1 0 1 1 1 0 0 0 1 1 0 0 0 1 0 0 0 0 1 1 0 0 1 1 2 2 0 2 0 1 1 1 0 0 0 2 1 0 0 1 0 1 0 0 1 1 0 0 0 0 2 1 1 0 0 1 2 0 0 1 0 1 1 1 1 0 1 1 1 1 0 0 1 1 1 1 2 2 0 0 0 1 0 1 0 1 1 0 0 1 0 1 0 0 1 0 0 0 2 0 1 1 0 0 0 1 1 1 0 0 0 0 0 0 0 0 0 0 0 1 1 1 0 1 2 0 0 1 1 1 0 0 1 1 0 0 1 0 0 0 1 1 0 1 0 1 1 1 0 1 0 1 1 0 0 2 1 1 0 2 1 1 2 0 1 0 1 0 1 0 0 0 2 2 0 0 0 2 0 0 0 1 0 1 0 0 1 0 1 0 1 0 1 0 2 2 2 0 0 1 0 1 1 2 2 2 0 0 0 0 0 0 1 0 2 1 2 0 0 1 0 1 1 1 0 1 0 1 1 0 0 0 1 2 0 1 2 1 1 0 1 1 1 2 1 1 1 1 1 2 0 0 1 2 0 0 0 0 0 2 0 0 0 2 2 1 2 0 1 0 2 1 0 0 0 0 2 2 2 0 0 1 2 0 2 0 2 0 1 1 1 0 0 0 1 0 1 1 0 1 0 1 1 2 1 1 0 0 0 2 0 1 1 0 1 0 0 0 0 0 1 0 0 0 1 0 1 0 2 1 1 0 1 1 0 0 0 1 1 0 0 0 0 0 0 2 0 0 1 1 2 1 0 1 0 0 1 1 0 0 0 0 0 0 0 0 1 0 0 1 1 0 0 0 0 0 1 1 1 2 0 1 1 0 1 0 2 0 2 1 1 2 1 1 1 0 0 0 2 0 0 2 2 0 1 1 1 0 0 1 0 1 2 0 1 1 0 0 1 0 2 0 0 1 0 0 0 1 1 1 1 0 0 1 1 1 1 0 1 2 1 0 0 0 1 0 0 1 0 2 1 0 0 2 2 0 1 1 1 1 0 1 1 1 0 0 1 0 1 1 0 0 1 0 0 2 1 1 0 0 0 0 0 0 2 1 1 0 0 0 2 0 1 0 1 2 1 1 1
55 0 1 1 0 1 2 2 1 0 1 0 0 1 0 0 0 0 1 2 2 1 0 1 1 1 1 0 2 2 2 1 0 1 1 2 0 1 0 0 0 1 1 1 0 0 1 0 0 2 1 1 1 1 1 0 0 0 0 0 1 1 0 1 0 1 0 1 1 0 0 1 1 1 1 2 2 0 2 2 0 2 0 1 1 0 0 1 1 2 1 1 1 0 1 1 1 2 0 2 0 0 2 0 0 0 2 2 0 2 0 1 0 2 0 0 0 0 1 0 1 1 2 2 1 1 0 0 0 0 0 0 1 1 0 0 0 0 0 0 1 1 0 0 1 1 0 0 0 0 0 0 0 0 0 0 0 1 0 0 0 0 0 2 1 1 0 1 1 1 0 0 1 1 0 0 1 0 0 0 0 0 1 1 1 1 1 2 0 0 1 2 1 0 2 0 2 0 0 1 1 0 0 1 2 1 1 1 0 0 2 1 0 0 0 2 0 0 2 1 2 1 1 2 0 1 1 1 0 1 0 0 1 0 0 0 0 2 0 1 0 0 1 2 2 0 0 0 2 0 0 0 0 0 0 1 0 1 1 1 0 1 0 1 0 0 0 1 1 1 1 0 0 1 1 0 0 2 2 0 0 2 2 1 1 0 1 0 0 2 0 1 2 2 2 0 1 0 1 0 1 0 1 1 0 1 0 0 0 1 0 2 1 0 2 0 0 0 0 0 0 2 0 0 1 0 0 1 0 0 1 2 0 0 0 0 0 1 1 1 0 1 1 2 0 1 0 0 1 2 2 0 0 0 0 0 0 1 0 2 2 0 0 0 0 2 0 2 2 1 2 0 1 1 0 0 0 2 1 1 0 2 0 0 0 1 0 0 0 0 0 0 2 1 2 0 1 0 2 2 2 2 0 2 2 1 0 0 0 2 0 0 0 0 0 1 1 0 0 1 1 1 1 0 0 1 0 0 0 1 0 0 1 1 1 0 0 0 0 0 1 0 0 0 0 1 1 0 1 1 0 0 0 1 0 0 0 2 2 1 1 1 0 1 0 1 1 1 0 0 1 1 2 2 2 0 0 2 1 1 1 1 2 2 2 0 0 1 2 1 0 0 0 0 0 0 1 1 1 0 1 0 0 1 1 1 1 1 0 0 0 1 0 2 2 0 0 0 0 0 0 2 2 0 1 2 0 0 0 1 1 1 1 1 0 0 1 0 0 0 0 1 0 1 1 1 0 1 1 0 0 0 0 2 2 1 0 0 0 0 0 1 0 1 0 0 1 0 2 0 1 2 0 0 0 0 1 2 2 0 2 0 0 2 2 0 0 1 1 0 1 1 1 0 2 0 1 1 0 0 0 2 0 0 0 1 0 0 1 2 1 0 1 1 1 1 0 0 0 0 0 0 0 0 1 0 1 2 0 0 2 2 0 0 0 0 1 0 0 2 1 1 1 1 1 0 0 0 1 1 0 1 0 0 0 2 0 0 2 0 0 0 0 0 1 1 0 2 1 1 0 1 1 0 0 2 1 0 0 0 2 0 0 1 1 1 1 1 0 0 0 1 0 0 0 0 0 1 1 1 1 0 0 2 1 2 1 2 1 0 0 0 0 1 1 1 0 2 2 1 1 0 0 0 1 0 0 0 0 0 0 1 0 1 0 1 1 0 0 0 0 0 0 1 1 1 2 0 0 0 0 0 1 0 0 2 1 0 1 0 0 0 1 0 0 0 2 2 0 2 0 0 1 0 0 1 0 1 0 1 0 0 1 1 2 0 1 2 1 2 0 1 0 1 0 0 0 1 0 1 1 0 1 1 1 1 2 1 1 1 1 0 1 2 0 2 1 1 2 0 2 2 0 2 0 0 1 2 2 0 2 2 1 1 0 0 0 0 1 0 0 0 0 0 0 0 0 0 0 0 0 0 0 2 1 1 0 0 0 0 1 0 1 0 0 1 1 0 2 0 1 0 2 0 0 1 0 2 2 1 1 1 2 0 0 0 1 0 0 2 0 2 1 1 1 1 2 0 0 1 0 2 2 0 2 1 0 1 0 0 0 0 0 0 0 1 0 1 1 0 1 0 0 0 0 0 1 1 1 1 2 2 1 1 0 0 1 0 0 2 0 0 1 2 0 0 1 1 0 0 0 0 2 1 0 0 1 2 0 1 2 0 1 1 0 0 0 1 1 2 1 0 0 0 0 2 0 0 2 0 0 0 0 0 0 0 0 0 0 2 0 0 1 1 0 0 0 0 1 0 0 0
56 0 0 0 1 0 1 2 1 0 1 0 0 0 0 0 0 0 1 1 1 1 1 2 0 1 0 0 2 2 2 0 0 2 2 0 2 1 1 0 0 0 0 1 0 1 1 0 1 1 1 1 1 1 1 1 0 1 1 2 0 1 0 2 0 2 0 0 1 0 0 0 0 0 0 2 1 0 1 1 0 2 0 2 2 0 0 0 2 2 0 0 1 0 2 2 0 1 1 0 0 1 1 1 0 0 2 1 0 2 1 1 0 0 0 1 1 0 0 0 2 1 2 2 2 0 0 0 0 1 0 0 0 0 0 0 0 0 0 0 2 0 0 0 0 0 0 0 0 1 0 1 0 0 0 0 0 0 0 1 0 0 1 2 2 2 0 0 2 2 0 2 1 1 0 0 0 1 0 1 0 1 1 1 0 0 1 2 1 0 2 1 2 0 2 2 1 0 0 0 0 1 1 2 2 0 0 0 1 0 1 0 0 0 0 2 1 0 2 1 1 0 1 2 0 0 0 1 0 1 1 1 1 0 0 0 0 2 0 1 0 0 2 1 1 0 0 0 2 0 0 0 0 0 0 2 1 0 0 1 1 1 0 2 1 0 1 0 2 1 0 1 1 2 0 0 0 2 2 0 0 2 1 1 1 0 0 1 0 2 0 0 2 2 2 0 2 1 0 0 0 0 0 0 0 0 0 1 0 1 0 1 2 1 0 0 0 0 1 0 1 1 2 2 2 0 1 0 0 1 2 0 0 0 0 1 0 0 2 1 0 0 2 2 0 1 1 0 2 1 1 0 0 0 0 0 0 0 0 2 2 0 1 1 1 0 0 2 1 0 1 1 0 0 0 1 0 1 0 2 0 0 0 1 0 0 0 0 0 0 0 0 0 0 2 0 0 0 0 0 0 0 0 2 1 0 1 2 0 2 0 0 0 0 0 1 0 1 0 0 1 1 1 0 1 2 0 0 0 0 1 0 1 1 1 1 0 1 0 1 2 0 0 1 0 1 2 0 1 1 0 0 0 2 1 0 1 2 2 1 1 1 0 0 0 2 0 1 0 0 2 1 2 2 2 0 0 1 2 1 0 2 0 0 0 0 0 1 1 0 1 1 0 1 1 0 1 2 2 0 0 0 0 0 2 0 2 1 0 0 0 0 0 1 1 0 0 1 0 2 0 0 2 1 0 1 1 0 0 2 0 0 0 0 1 1 2 0 1 0 2 2 0 1 2 0 0 2 2 0 0 0 0 2 1 1 0 1 0 0 0 1 0 0 0 0 2 0 2 0 0 0 0 0 0 1 2 1 1 2 1 0 1 1 0 1 0 0 0 0 0 0 1 0 0 0 2 1 0 1 0 1 1 1 2 0 1 0 2 0 1 0 0 0 0 0 0 0 0 0 0 1 0 0 0 1 2 1 0 0 2 2 0 0 0 1 0 0 1 2 0 2 1 1 2 0 1 0 0 0 1 1 1 0 2 1 0 1 2 0 0 0 1 1 1 2 0 1 0 0 2 0 1 0 0 2 1 0 0 1 0 0 0 0 2 2 0 1 0 1 1 0 0 0 0 0 0 2 1 1 0 0 1 2 0 2 1 2 2 1 0 0 0 1 1 0 0 1 1 1 0 0 1 0 2 0 0 1 1 1 0 1 0 0 0 1 2 0 0 1 0 0 0 0 1 0 1 1 2 1 1 2 0 0 0 0 0 0 0 0 0 0 1 0 0 1 1 1 2 0 1 0 0 0 0 0 0 0 1 0 0 1 1 1 1 0 1 2 1 2 0 2 1 1 1 1 0 0 0 1 1 0 1 0 1 1 0 0 1 1 2 0 0 0 0 2 2 1 2 0 1 2 0 1 0 0 1 1 0 1 0 1 2 2 0 0 0 1 0 0 0 0 1 0 0 0 1 0 0 0 0 0 0 1 1 0 1 1 0 0 1 0 0 0 0 0 1 0 2 1 1 0 1 1 0 0 0 2 1 2 1 1 2 0 0 0 1 1 0 2 0 2 0 1 1 1 1 0 0 0 1 2 0 0 2 2 0 0 1 1 1 0 0 0 2 1 0 1 2 0 1 1 0 0 0 0 1 1 0 0 1 1 0 1 1 0 1 0 0 0 0 0 0 1 0 2 0 2 0 1 0 0 1 0 1 0 1 2 0 2 0 0 1 0 0 0 0 0 0 1 0 1 0 0 0 1 0 0 1 0 0 0 0 1 0 0 0 0 0 2 0 2 1 2 0 0 0 0 1 0 2 0
57 0 0 0 0 0 0 1 0 0 0 2 0 1 1 1 0 0 0 0 0 2 0 0 2 0 1 0 2 2 2 0 1 1 2 0 2 1 1 0 0 1 0 0 0 0 0 0 1 0 0 0 0 1 0 0 0 0 0 1 1 1 0 1 1 0 1 0 0 0 0 0 1 0 1 2 2 1 2 0 0 1 0 0 0 0 0 0 2 2 0 1 1 0 0 1 0 1 0 1 2 1 1 1 0 0 2 1 1 1 0 1 0 2 0 2 0 1 1 0 1 0 1 1 1 1 0 1 0 1 0 1 0 0 1 0 0 0 0 0 0 2 0 0 2 0 1 0 0 1 1 1 0 0 0 0 0 0 0 0 1 0 0 2 0 2 0 1 1 1 0 0 0 2 0 0 0 1 0 0 0 1 1 1 0 0 2 2 0 2 0 2 0 0 1 1 2 0 0 0 0 0 0 1 2 2 1 0 1 0 2 0 1 0 0 2 0 1 1 0 2 1 1 1 0 1 1 2 0 1 0 0 1 0 0 0 2 2 0 1 0 0 2 1 1 0 0 0 1 0 0 0 0 0 0 0 1 0 0 0 0 0 0 1 2 0 0 0 1 1 0 2 0 0 1 0 0 1 1 0 0 2 1 2 0 2 0 1 0 1 1 1 0 2 2 0 1 0 0 0 0 1 1 1 1 1 0 0 0 1 0 1 1 0 1 0 1 0 0 0 2 0 1 0 0 0 0 1 1 1 2 1 0 0 0 0 0 1 1 1 1 1 2 2 0 0 2 0 1 1 1 0 0 1 0 1 1 1 0 2 2 0 1 1 1 1 0 1 1 0 1 1 1 1 0 0 0 2 2 0 1 1 0 0 0 1 0 0 0 1 0 1 0 0 2 0 1 2 1 1 1 1 0 2 2 0 0 0 0 2 0 0 1 0 1 1 1 0 1 1 1 0 1 1 0 0 0 0 0 0 1 0 1 0 0 1 0 0 0 0 0 0 0 0 0 1 2 1 1 1 0 1 0 2 1 1 1 2 2 2 0 2 0 0 0 2 0 1 0 1 1 0 1 1 1 0 1 1 1 1 1 2 1 1 0 1 0 0 0 0 2 2 0 1 0 0 1 2 2 0 0 0 2 0 0 0 2 1 0 1 0 0 0 2 2 0 0 0 0 1 0 1 2 2 0 2 0 0 0 2 0 0 1 0 0 0 1 0 2 0 1 2 0 1 1 2 1 0 1 0 0 0 0 1 2 0 1 0 1 0 0 0 0 1 0 0 0 1 1 0 0 0 2 0 1 1 2 1 1 2 2 0 0 0 1 0 1 0 0 0 1 0 0 0 0 0 0 1 1 1 0 1 0 0 2 1 1 0 0 0 1 0 0 0 0 0 0 0 0 0 0 1 0 0 0 0 1 2 0 0 0 0 1 0 0 2 0 0 0 1 0 0 0 0 2 0 2 0 1 1 0 1 0 1 2 2 1 0 2 0 0 0 0 0 0 0 0 1 0 1 1 0 0 0 0 2 1 0 0 0 1 0 0 1 2 1 2 0 0 2 0 0 0 0 0 0 0 2 1 2 1 1 0 1 0 1 0 1 1 0 0 0 0 1 0 0 0 0 0 0 0 1 1 0 1 0 0 1 0 1 0 1 0 0 0 1 1 0 1 1 0 0 0 0 0 0 0 0 0 0 0 0 1 0 0 2 1 0 0 0 0 0 2 1 0 0 2 2 2 2 0 1 0 0 0 1 0 0 2 0 2 2 0 0 0 2 0 1 1 1 1 1 1 1 0 0 1 1 0 1 1 0 0 0 0 1 1 0 0 1 2 1 1 0 1 1 1 1 1 1 0 1 0 2 0 0 2 1 2 0 0 1 0 0 1 0 0 0 1 0 0 0 0 0 0 0 0 0 0 0 0 0 0 1 1 0 1 1 0 0 1 0 0 0 0 1 0 0 2 0 1 0 1 1 0 2 0 1 0 2 1 1 2 0 0 0 0 1 0 2 0 2 1 0 0 0 2 0 0 0 0 1 0 0 1 1 0 1 0 1 0 0 0 0 0 2 0 1 1 1 0 1 0 0 2 0 2 0 0 0 2 0 0 2 0 0 0 1 0 1 0 0 1 2 1 2 0 0 0 0 2 0 1 0 1 0 1 2 1 1 0 1 0 0 0 0 1 0 1 2 0 0 0 1 1 1 0 1 1 0 0 0 0 1 0 1 2 0 0 1 0 1 0 0 0 0 0 0 0 0 0 2
58 0 0 2 1 0 2 2 0 1 1 1 0 0 0 0 0 0 1 1 2 1 0 0 2 0 1 1 1 2 2 0 2 2 0 0 2 0 1 1 1 0 0 0 0 1 0 0 0 1 0 0 1 0 1 1 0 0 0 0 2 0 0 0 0 1 0 0 1 0 2 1 1 0 1 2 2 1 2 1 1 2 0 0 0 0 0 0 1 2 1 1 0 0 1 1 0 1 0 1 2 0 2 0 0 0 2 2 0 2 1 2 0 2 0 2 0 0 0 0 2 0 2 0 0 1 0 2 2 2 0 0 0 0 0 0 1 0 0 1 1 1 1 0 1 0 0 0 0 0 0 0 1 0 1 0 0 1 0 1 0 0 0 2 0 2 0 2 1 1 0 0 1 1 0 0 0 0 0 0 0 0 1 1 0 1 2 1 0 0 1 1 0 2 2 2 1 1 1 0 0 0 1 1 1 1 1 0 1 0 0 2 1 0 1 1 1 0 2 1 1 0 1 1 1 1 1 2 0 2 0 0 0 0 0 0 0 1 0 1 1 0 0 1 1 0 1 1 1 0 0 0 0 0 0 2 1 1 1 1 0 1 0 0 0 0 0 1 0 0 2 0 1 2 0 0 0 1 1 0 0 2 2 2 0 2 2 2 0 2 0 1 1 2 2 0 0 0 0 0 1 0 1 1 1 0 0 0 0 0 0 1 2 0 1 0 1 1 1 0 0 2 1 0 1 0 0 2 0 0 2 0 0 0 0 1 0 2 0 1 1 1 2 1 0 1 0 2 2 1 1 1 0 0 0 0 0 0 0 2 2 0 1 1 1 1 0 2 2 0 2 0 0 0 0 0 0 1 0 2 1 1 0 0 1 1 0 0 0 1 0 0 0 1 2 0 1 1 0 0 0 0 0 2 2 1 0 1 0 2 0 0 0 0 0 0 2 0 1 1 1 0 0 1 1 0 0 2 2 0 0 1 0 2 0 0 0 1 0 1 1 0 0 2 2 2 2 2 0 0 0 2 0 2 1 0 1 1 1 1 1 0 1 1 0 0 2 1 0 1 1 0 1 1 1 0 0 2 1 1 1 1 1 1 1 0 0 1 2 1 1 0 0 1 1 0 2 1 1 1 1 1 1 1 0 2 2 1 0 0 0 0 0 0 0 0 0 0 0 1 1 2 2 1 1 2 0 1 1 1 1 0 2 1 0 0 2 0 1 1 1 2 0 0 0 0 0 0 1 1 0 1 0 2 1 1 0 0 1 1 0 0 0 0 0 0 0 1 2 0 1 1 2 0 0 1 1 1 1 1 1 0 0 0 1 0 1 0 0 0 0 0 1 1 0 0 0 0 0 0 0 2 1 0 1 1 1 0 1 0 1 0 1 1 1 1 0 0 0 0 0 0 0 0 0 0 1 2 0 0 0 0 0 0 0 0 0 0 1 2 0 1 1 1 2 0 2 0 0 0 0 2 0 2 2 2 0 0 2 1 0 1 0 2 0 2 0 2 0 1 1 0 0 0 2 2 2 0 0 0 2 0 0 1 1 1 0 1 0 1 0 0 0 0 0 0 0 2 1 2 0 0 0 0 0 0 0 1 2 0 0 0 0 0 0 0 0 1 1 1 0 0 1 0 1 0 0 0 1 0 1 2 0 1 0 1 1 0 1 1 1 0 0 0 2 0 2 0 1 1 1 1 0 0 0 1 0 0 0 0 0 0 1 0 0 1 1 2 2 1 0 1 1 2 2 0 0 0 0 0 1 2 0 0 1 0 1 0 0 0 2 0 1 2 0 0 1 0 0 2 0 0 0 0 0 2 1 0 1 1 2 0 0 2 0 2 0 0 2 0 1 1 0 1 0 0 2 0 0 1 0 0 1 1 0 0 0 2 0 0 2 0 0 0 0 0 0 1 1 0 0 0 0 2 2 0 1 0 0 1 0 0 0 0 0 0 0 0 1 1 0 0 1 1 0 0 0 2 0 1 0 0 2 0 0 0 1 1 0 1 0 0 0 2 2 2 2 0 0 0 1 2 0 0 1 1 0 1 0 2 0 0 0 0 0 1 0 1 2 1 0 2 0 1 0 0 2 1 1 1 2 2 0 2 0 0 0 1 0 0 0 0 1 1 1 2 0 0 0 0 1 0 2 0 1 1 1 2 0 1 1 0 0 0 1 0 2 0 0 1 0 0 0 0 0 1 0 0 2 0 0 0 0 0 0 0 1 1 0 1 0 0 0 2 1 0 0 0 1 0 0 1
59 0 0 1 0 0 1 2 0 0 0 0 0 0 0 0 0 0 2 0 0 1 0 0 2 0 0 0 1 1 1 1 0 2 1 1 1 1 0 1 1 1 0 0 0 0 0 1 0 1 0 0 2 0 0 0 0 0 0 0 1 0 0 1 2 0 2 0 2 1 0 0 1 0 1 2 2 1 2 1 1 2 1 0 1 0 1 1 2 2 1 2 2 0 0 1 0 0 0 0 2 0 1 0 1 1 2 2 0 2 0 1 0 2 0 2 0 0 1 0 1 0 2 0 0 2 0 1 0 2 1 1 0 1 1 1 0 0 0 0 0 2 0 0 1 0 0 0 1 1 0 0 0 1 0 1 1 1 0 1 0 0 0 2 2 2 0 1 0 1 0 1 1 1 0 0 1 1 0 0 0 1 1 1 1 1 1 1 0 0 1 1 0 2 2 2 2 0 0 1 1 1 0 0 2 2 2 0 1 0 1 1 1 1 0 2 0 0 0 0 2 0 0 2 0 1 1 2 0 2 1 1 0 0 0 0 0 2 0 2 0 0 2 1 1 1 1 0 1 0 0 0 0 1 0 1 1 1 0 0 0 0 0 1 0 0 1 1 2 1 0 1 0 2 0 0 0 1 2 0 0 2 2 2 0 2 0 0 0 2 0 0 2 2 2 0 2 0 0 0 0 2 1 1 0 0 1 1 1 2 1 2 1 0 2 0 0 0 0 0 2 0 1 1 2 0 1 1 1 0 1 1 0 0 0 0 0 0 2 1 0 0 0 1 0 1 0 0 0 2 2 0 0 0 0 0 0 0 0 2 2 0 1 1 1 1 0 1 2 0 2 0 0 0 0 0 0 0 1 1 1 1 0 0 0 0 0 0 0 1 0 0 1 0 2 1 0 1 1 0 0 1 0 2 2 1 0 1 0 1 0 0 1 0 1 2 0 0 0 0 0 1 0 2 0 0 0 0 0 1 0 1 1 1 1 1 0 1 0 0 1 0 0 0 0 2 1 0 2 1 0 0 0 1 1 1 1 2 2 2 0 2 0 1 0 1 1 1 0 1 1 0 2 2 2 0 0 1 2 0 1 1 2 2 2 0 0 0 1 0 1 1 1 1 2 0 2 1 1 1 1 0 2 1 0 0 2 1 0 1 0 0 1 0 0 0 0 2 0 2 2 0 1 0 0 2 0 2 2 0 2 0 0 0 0 0 1 0 1 1 1 1 0 1 2 0 0 1 2 1 0 1 0 2 2 0 0 1 1 1 0 0 1 0 0 0 1 1 1 0 1 1 0 0 0 0 2 2 2 2 2 0 0 0 1 0 0 1 1 1 1 0 0 0 0 0 0 0 0 0 0 2 0 0 1 1 1 0 2 2 0 0 0 2 0 1 1 0 0 0 0 2 1 1 1 0 1 0 0 0 1 2 1 0 0 0 0 0 0 1 0 1 0 1 2 0 2 0 1 1 0 2 1 1 1 2 0 0 2 0 0 0 1 1 1 2 0 1 1 0 0 2 0 1 1 1 2 0 0 0 1 0 2 2 0 2 0 1 1 1 0 0 0 1 1 1 0 2 2 2 0 2 0 1 1 2 1 1 1 0 1 0 0 0 0 1 0 1 1 1 0 0 1 0 1 1 1 0 0 0 0 2 0 0 0 0 0 0 0 0 0 0 0 0 1 0 1 0 0 0 0 0 0 0 0 2 0 0 1 0 0 0 0 0 0 2 1 2 2 2 0 0 0 1 1 1 0 0 1 0 0 0 0 0 1 2 0 0 0 0 2 0 1 2 0 0 1 0 1 2 1 0 1 0 1 1 1 0 0 1 1 0 1 1 1 2 0 1 1 0 1 1 0 2 0 0 1 1 1 0 1 2 2 0 0 0 0 1 1 0 1 0 2 0 0 0 0 1 0 1 0 0 0 1 0 1 1 1 0 1 1 0 0 0 0 0 1 0 0 2 0 0 0 2 0 2 0 0 2 2 2 2 2 0 0 0 1 1 0 2 0 2 0 1 2 2 2 0 0 0 0 2 0 0 2 2 0 0 1 1 1 0 1 0 1 1 0 1 1 0 0 1 0 0 0 0 0 0 0 0 1 1 0 1 0 0 0 0 0 2 0 0 2 1 0 1 0 1 0 1 1 0 1 0 2 0 2 1 0 1 2 0 0 0 1 0 1 1 1 1 1 0 0 0 0 0 1 0 2 2 0 2 0 2 0 0 1 1 0 0 0 1 0 0 0 0 0 0 0 0 0 0
60 0 0 2 0 1 2 2 0 1 1 0 1 2 2 2 0 0 0 1 1 2 0 0 2 0 0 0 1 2 2 0 1 2 0 2 0 1 0 2 2 0 1 1 0 1 1 0 0 2 2 2 0 0 2 0 0 0 0 1 0 0 0 1 0 2 0 0 2 0 1 1 1 0 1 2 2 1 2 1 0 2 0 0 0 0 0 0 1 1 0 0 1 0 0 0 0 1 0 1 0 0 1 1 0 0 2 1 1 1 0 2 1 1 1 1 1 0 2 0 0 1 2 2 2 0 0 0 0 0 0 0 0 0 0 0 0 0 1 0 0 2 0 0 1 0 0 0 0 0 0 0 0 1 0 0 0 1 0 1 0 0 0 1 1 2 0 2 0 0 0 0 1 1 0 2 0 0 0 0 0 1 2 2 0 0 2 1 0 0 1 0 0 1 1 1 2 0 0 0 0 0 0 0 2 2 2 1 0 0 1 1 1 0 0 2 0 1 2 1 1 0 0 2 0 0 0 2 0 2 0 1 0 0 0 0 0 2 0 2 0 0 2 1 1 0 0 0 2 0 0 0 0 0 0 2 2 0 0 0 0 0 0 0 1 0 1 0 2 0 1 0 0 2 0 0 1 0 1 0 1 0 0 2 0 0 0 1 0 1 1 2 1 2 1 1 2 1 0 1 0 1 1 1 0 1 1 1 0 1 0 2 1 0 2 1 0 0 0 0 2 0 2 0 2 0 0 2 1 1 1 1 0 0 0 0 0 1 1 2 1 2 1 1 1 0 2 1 1 1 1 1 1 0 1 0 0 0 0 1 1 0 2 1 2 1 0 1 2 0 2 0 1 1 0 1 0 1 1 1 1 1 0 0 0 0 0 0 0 0 2 2 1 0 2 0 1 0 0 0 0 1 0 2 2 0 0 1 1 0 0 0 0 0 0 2 0 1 0 0 0 1 0 0 1 1 1 0 0 0 0 0 0 2 0 0 0 1 0 0 2 0 0 0 0 1 1 1 0 1 0 0 0 2 2 2 2 0 0 0 2 0 2 0 0 0 2 0 0 0 0 0 2 2 2 0 0 2 1 2 1 1 0 0 0 0 0 0 1 0 1 1 0 0 0 0 2 2 2 0 0 0 1 1 1 1 1 2 0 1 0 1 1 0 0 0 1 0 0 2 1 0 2 0 1 2 0 0 0 2 0 1 1 1 1 1 2 0 2 0 2 2 0 2 2 1 0 1 1 0 0 0 0 2 2 1 0 0 0 0 0 0 0 1 0 0 0 1 0 1 0 0 1 0 0 1 0 2 2 1 2 0 1 1 0 1 0 0 0 0 0 0 0 0 0 0 1 1 0 1 1 1 0 0 1 0 1 0 1 1 0 0 1 1 1 1 0 0 1 0 0 1 0 1 1 0 0 1 0 0 1 1 0 0 0 0 1 0 0 2 0 1 0 1 1 0 1 0 0 0 0 2 1 1 1 2 0 1 2 0 0 0 0 0 2 2 0 0 1 0 1 1 0 0 0 1 1 0 0 0 0 1 0 2 2 1 1 0 1 2 0 1 0 0 0 0 0 1 0 1 0 0 1 0 1 1 2 1 1 0 0 0 0 0 0 2 0 1 1 1 0 0 0 0 1 0 0 0 0 0 0 2 0 0 0 1 0 0 0 0 0 0 0 0 0 1 1 0 0 0 0 0 1 0 0 2 0 0 2 0 0 0 2 1 0 0 2 2 2 1 0 0 0 1 0 0 0 0 0 2 2 2 1 1 2 0 1 2 0 2 0 0 0 2 0 0 0 0 1 1 0 0 0 1 1 0 1 1 1 1 1 0 1 0 2 2 0 0 1 0 1 1 1 2 0 0 0 0 2 0 0 0 0 0 0 1 1 0 0 0 0 0 1 0 0 0 0 0 1 0 0 1 0 2 2 0 0 1 0 0 0 0 0 0 0 0 1 0 2 0 2 0 2 0 0 0 0 0 2 2 2 2 2 0 0 0 0 2 0 1 1 2 1 1 2 2 2 1 0 1 0 2 1 0 2 2 0 2 0 1 0 0 0 0 1 1 0 2 2 0 0 2 0 1 0 0 1 1 0 0 2 2 0 1 1 0 2 0 0 1 0 0 1 0 1 1 0 1 0 1 0 0 2 0 1 1 1 2 0 2 0 0 0 0 0 0 1 0 1 1 0 0 0 0 0 2 0 2 0 0 0 0 0 2 0 0 1 0 0 1 0 1 1 2 0 0 0 0 1 0 0 0
61 0 0 2 0 1 1 2 0 1 1 1 0 1 0 0 0 0 2 0 0 1 0 0 2 0 2 0 2 2 2 1 2 1 0 0 2 2 0 1 1 1 0 0 1 0 0 0 0 0 0 0 0 0 2 0 0 0 0 2 0 1 0 1 0 1 0 0 0 0 0 0 2 1 2 2 2 1 2 1 1 2 0 2 2 0 0 1 2 2 1 1 2 2 1 1 0 1 0 1 1 0 0 0 1 1 2 1 1 1 0 1 0 1 0 1 0 0 0 0 2 0 2 2 2 0 0 1 0 1 0 0 1 1 0 0 1 1 1 1 0 1 0 0 0 0 0 0 2 2 2 2 2 0 0 0 0 0 0 0 0 0 0 2 0 1 0 1 1 2 0 1 0 2 2 0 0 0 0 0 0 0 0 0 0 0 2 2 0 1 1 2 0 1 2 2 1 0 0 0 0 1 0 0 2 1 1 0 0 0 2 0 2 0 1 1 1 0 1 0 2 0 0 2 0 0 0 2 1 1 0 0 0 0 0 0 0 2 0 1 0 0 2 2 2 0 0 0 2 0 0 1 0 1 0 1 0 0 0 0 0 0 0 1 1 0 0 0 1 0 1 1 0 2 1 0 0 1 2 0 0 2 2 1 2 0 2 1 0 2 0 0 0 2 2 1 1 1 1 0 0 1 0 0 0 0 1 1 0 0 0 1 1 0 1 0 0 1 0 0 2 1 2 2 2 0 1 2 1 1 0 2 0 0 0 0 0 1 1 2 1 2 2 1 0 0 1 0 1 0 0 0 0 1 0 2 2 1 0 1 1 0 2 1 2 0 0 1 1 0 1 1 1 1 1 0 0 1 0 2 0 1 0 0 0 0 0 0 0 1 0 0 1 0 2 0 0 0 1 0 0 1 0 2 2 1 0 0 0 1 0 0 0 0 0 1 1 0 0 0 0 2 1 1 1 1 0 0 0 0 1 0 0 2 0 0 0 0 0 0 1 0 0 0 0 1 1 2 0 1 0 1 0 2 1 0 1 0 1 2 1 2 0 1 0 1 1 2 0 1 2 1 2 2 0 1 0 0 2 0 0 2 2 2 2 0 0 0 2 0 0 0 0 2 2 0 0 2 2 0 0 0 1 1 0 2 1 1 0 1 0 2 1 1 1 1 0 0 0 2 0 0 1 0 1 1 1 2 2 0 2 0 1 0 1 0 0 0 2 1 0 1 0 1 1 1 1 0 0 0 0 0 0 0 2 0 2 0 0 0 0 0 1 0 1 1 0 0 1 0 1 1 0 0 0 0 1 0 0 2 2 1 0 1 1 1 0 0 1 0 0 0 0 1 0 0 0 1 0 1 1 1 0 0 1 0 1 0 0 2 0 0 0 0 0 0 0 0 0 0 0 0 0 0 0 0 1 1 0 0 0 0 0 0 0 0 0 0 1 1 1 0 0 1 1 0 1 1 2 2 1 1 0 2 2 2 0 0 2 0 0 0 0 0 0 0 0 0 0 0 2 0 1 0 0 1 0 0 1 1 0 1 0 0 1 1 0 1 0 1 0 1 0 1 1 1 0 2 2 2 1 0 0 2 0 2 0 1 2 1 1 0 0 0 1 0 0 1 0 1 0 0 0 0 2 0 0 0 1 0 0 2 0 1 0 1 1 0 0 0 0 0 0 0 1 1 2 1 0 0 0 0 1 0 0 0 0 0 2 0 0 0 2 0 1 0 2 1 2 1 1 0 0 1 0 0 0 0 0 2 2 2 0 1 2 0 1 0 0 0 2 0 1 2 0 0 1 0 0 2 0 1 0 1 0 1 1 1 1 1 1 0 0 2 0 2 0 1 2 0 2 2 0 2 1 0 1 2 0 0 0 2 2 2 0 0 0 0 0 0 1 1 0 0 0 0 0 0 0 1 0 0 0 1 1 0 1 0 1 0 1 0 0 0 0 1 0 0 2 1 1 0 1 1 0 1 0 0 0 2 2 2 1 0 0 1 0 2 1 2 1 1 0 2 2 2 2 0 0 0 0 2 1 0 1 1 1 1 0 2 0 0 0 0 1 2 0 0 1 1 0 1 0 2 0 0 1 1 0 0 2 2 0 1 0 0 0 1 0 1 0 0 1 1 1 1 1 1 1 0 1 0 1 0 2 0 1 2 1 0 1 1 0 0 1 0 1 0 0 1 0 1 0 0 0 1 0 1 2 0 0 0 0 1 0 1 1 1 0 2 1 0 0 1 1 0 0 0 1 0 0 1
62 0 1 2 0 0 1 1 0 0 0 1 1 1 1 1 0 0 0 0 1 2 1 1 1 0 1 0 2 2 2 1 0 1 0 1 1 1 1 0 0 0 1 1 0 0 0 1 0 1 0 1 1 0 1 1 0 0 0 0 1 1 0 0 2 0 2 1 2 0 0 1 2 0 1 2 2 0 1 0 0 2 0 1 1 0 0 1 2 2 0 2 1 0 0 1 0 2 0 2 0 0 0 1 1 1 2 0 2 0 0 2 0 1 0 1 0 0 1 0 1 0 2 1 1 1 0 1 1 1 0 0 1 1 0 0 0 0 0 0 1 1 0 0 1 0 1 0 1 1 1 1 0 2 0 1 2 0 0 1 0 0 0 1 0 1 0 1 0 0 0 0 0 1 0 0 1 2 2 2 0 2 0 0 0 0 1 2 2 0 2 0 1 1 2 2 1 1 0 1 1 0 0 1 2 1 1 0 2 0 2 1 2 0 0 2 1 0 0 1 1 2 0 2 0 0 0 1 0 0 1 1 0 0 0 0 0 2 0 1 0 0 1 2 2 0 0 0 2 0 0 1 0 0 0 0 1 1 1 2 1 2 0 2 1 0 1 1 2 2 0 1 0 2 0 0 0 0 1 0 1 0 2 1 1 1 1 1 0 2 0 0 1 2 2 0 2 1 0 1 0 0 1 1 1 0 0 0 0 1 0 1 2 0 1 0 0 0 0 0 0 2 1 0 1 0 0 1 0 1 2 1 0 0 0 0 0 1 1 0 0 0 1 2 0 1 1 0 1 1 1 1 0 0 0 0 0 1 0 0 1 1 2 0 2 0 0 1 2 0 2 0 0 0 0 0 0 2 1 1 0 2 0 0 0 1 0 0 0 1 0 0 0 0 1 1 0 1 0 0 0 1 0 2 2 1 0 0 0 1 0 0 0 0 0 1 1 0 1 0 0 1 0 0 1 2 2 0 0 1 0 0 1 0 2 1 0 1 1 0 2 0 0 0 0 2 1 0 1 0 1 1 0 2 2 2 2 1 2 2 1 2 0 1 0 1 1 0 0 0 0 0 2 2 0 0 1 2 1 0 0 1 2 2 1 0 1 0 1 0 0 0 1 2 0 0 2 1 1 0 1 1 2 0 0 0 2 1 0 0 0 0 0 1 1 1 0 1 0 1 1 1 2 0 1 1 1 0 0 2 0 1 1 0 1 1 1 0 2 2 0 0 0 2 2 0 0 2 2 0 0 0 0 2 1 1 0 1 1 1 1 0 0 0 0 0 1 1 0 1 1 2 0 0 0 0 2 2 2 1 2 0 0 0 0 0 0 0 0 0 1 1 0 0 0 0 0 0 0 1 0 1 0 1 1 0 0 0 0 1 1 0 0 1 1 2 0 0 0 0 0 2 0 0 0 0 0 1 0 0 0 0 1 0 0 1 0 0 1 2 0 0 0 1 1 0 1 0 1 1 0 2 2 0 2 2 0 0 1 0 0 0 1 1 1 2 1 1 0 0 0 2 0 0 0 2 2 2 2 2 2 0 1 1 1 2 0 0 0 2 1 0 0 0 2 1 0 1 1 1 0 0 0 1 1 1 1 1 2 1 0 0 0 1 0 1 0 1 1 1 0 1 0 0 1 0 1 0 0 0 0 1 0 0 0 0 0 0 1 2 1 1 0 1 2 0 2 0 0 0 0 0 0 0 0 2 1 0 2 1 1 0 1 0 0 0 2 1 2 1 1 0 0 1 2 1 0 0 2 0 2 2 1 1 2 0 1 1 0 1 1 1 2 2 2 2 0 1 0 1 1 0 1 0 1 1 0 0 0 1 2 1 2 0 2 2 0 2 1 0 0 1 0 1 0 0 0 2 1 0 1 2 0 0 0 1 0 1 0 0 1 0 1 0 0 0 1 0 0 0 0 0 0 1 1 0 0 0 0 0 0 0 0 0 0 2 0 0 1 1 0 0 0 2 0 1 0 2 0 1 0 0 2 0 0 0 0 2 0 1 0 1 1 1 1 1 2 0 0 0 0 1 0 0 0 0 1 0 1 1 0 0 0 0 0 2 0 0 1 1 0 1 0 1 1 0 0 2 0 0 2 2 0 2 1 0 0 2 0 0 0 0 2 0 0 1 1 1 0 0 2 0 1 0 1 0 1 2 0 0 1 1 1 0 1 1 2 0 0 1 0 0 0 0 0 0 0 1 1 1 0 1 0 0 0 0 1 0 0 2 0 0 0 1 0 0 0 0 0 0 0 1
63 0 0 1 0 0 0 2 0 0 0 1 0 0 0 0 0 1 2 1 1 1 0 0 2 0 1 0 0 2 1 0 1 1 0 0 2 1 0 0 0 1 0 0 0 0 0 0 0 1 1 1 0 0 2 1 0 0 0 0 1 0 0 2 0 1 0 0 1 0 0 0 2 0 1 1 1 0 2 1 0 1 0 1 1 0 1 1 2 2 1 1 1 1 1 1 0 1 1 0 0 0 0 1 1 1 2 1 1 1 0 2 0 2 0 2 0 0 1 0 1 0 2 1 1 0 0 1 1 1 1 1 0 0 0 0 0 0 0 0 0 2 0 0 0 1 0 0 0 1 0 1 0 1 0 0 0 1 0 0 0 0 0 2 0 2 0 1 0 1 0 1 0 2 1 0 0 2 1 2 0 2 2 2 0 0 2 0 0 0 1 0 0 0 1 1 1 0 0 0 0 0 0 1 2 0 0 0 1 0 1 2 1 0 0 2 0 0 1 2 0 0 0 1 1 0 0 2 0 2 0 0 0 0 0 0 0 1 1 1 1 1 2 1 1 0 0 0 2 0 0 0 0 1 0 2 1 0 0 2 2 2 0 0 0 0 0 2 1 1 1 0 0 2 0 0 0 2 2 0 0 2 0 2 0 1 0 1 0 2 0 0 1 2 2 0 1 1 0 1 0 0 2 2 1 0 0 0 1 1 1 1 1 1 1 0 0 0 0 1 1 1 2 1 1 0 0 1 1 0 2 0 1 1 0 0 0 1 1 1 1 1 0 2 0 1 0 1 1 1 1 1 0 0 0 0 0 0 0 2 2 0 1 1 1 1 0 2 2 0 2 0 1 1 1 0 0 1 1 1 0 0 0 0 0 0 0 0 0 0 0 0 0 0 1 1 0 0 1 1 1 1 0 0 0 0 0 0 0 0 0 0 0 0 0 1 1 0 0 1 1 1 0 0 0 2 1 0 0 0 1 0 1 0 0 0 0 0 0 0 1 0 0 0 0 1 1 1 0 1 0 1 0 1 1 0 1 1 1 1 1 1 1 0 0 1 1 2 0 2 1 1 2 2 1 1 1 2 2 1 1 1 1 1 1 0 0 1 1 1 2 1 1 2 1 0 1 1 1 1 1 0 2 0 0 0 2 2 0 0 0 0 0 0 1 0 0 1 0 1 1 0 2 0 2 2 0 0 0 1 1 1 1 0 0 0 2 0 2 1 0 1 0 1 1 1 0 2 2 0 0 0 0 2 1 1 0 0 1 2 1 0 1 0 0 0 1 1 0 1 0 2 1 0 1 0 1 1 1 2 2 1 1 1 1 1 0 0 2 1 0 0 1 0 0 0 0 0 0 0 0 2 0 0 1 1 1 0 2 2 0 0 0 0 0 0 1 0 0 0 0 1 1 1 1 0 0 1 0 0 2 2 0 0 0 1 0 0 1 2 1 0 0 0 0 0 0 0 1 1 0 1 1 1 2 1 0 0 2 1 0 1 0 0 1 1 0 1 1 0 0 2 1 0 0 2 1 0 0 0 1 0 0 2 2 1 1 1 0 0 0 1 0 0 0 0 0 2 2 1 0 1 0 1 0 1 1 1 2 0 1 0 0 1 1 0 0 2 2 2 0 0 0 0 1 0 1 0 0 0 0 0 0 0 0 0 2 0 0 1 0 1 0 0 0 0 0 2 1 0 0 1 1 0 0 1 1 0 0 0 0 1 2 0 1 0 2 1 2 1 1 0 0 0 0 0 0 1 1 1 1 0 0 0 2 1 0 1 0 1 0 0 0 0 0 0 0 1 0 2 2 0 0 0 0 1 1 0 0 0 1 1 2 0 2 2 0 0 0 1 0 1 0 2 0 0 1 2 2 0 1 1 1 0 0 0 0 1 0 0 0 1 1 0 0 0 1 0 1 0 0 0 0 2 2 0 0 0 0 0 0 0 0 1 0 0 0 0 1 0 1 0 1 1 0 1 1 2 0 1 0 0 1 1 1 1 1 0 0 2 0 2 0 2 2 2 2 0 0 0 1 1 0 0 0 1 0 0 1 1 1 0 1 0 1 1 0 2 2 0 0 2 0 2 0 0 1 1 0 0 1 1 1 2 0 0 1 0 0 1 0 0 1 1 1 0 0 0 0 0 1 0 1 0 1 0 1 1 0 1 0 1 0 0 0 0 1 0 0 0 0 0 1 0 0 2 0 1 1 0 0 0 0 1 0 0 1 1 0 1 1 0 1 2 0 0 0 0 0 0 1 1
64 0 0 1 0 0 1 1 0 1 1 0 0 2 2 2 0 0 1 1 1 2 0 1 1 0 0 0 1 1 1 0 1 2 0 1 1 2 0 2 2 1 1 1 1 1 2 0 0 0 0 0 1 0 1 0 0 0 1 1 0 1 0 1 1 0 1 1 2 0 0 1 2 0 2 2 2 0 1 1 0 2 0 2 2 0 1 0 1 1 0 0 1 0 1 1 0 2 1 1 0 0 1 0 1 1 2 2 0 2 0 1 1 2 0 1 0 0 2 0 0 1 2 2 1 1 0 0 0 2 0 0 0 1 1 1 1 0 1 0 1 1 0 0 0 0 0 0 0 0 0 0 1 0 1 0 0 1 1 1 0 0 0 2 1 2 0 1 1 2 0 0 1 0 0 0 2 1 0 1 0 1 0 0 0 0 1 0 0 0 0 0 0 1 1 2 1 0 0 1 1 0 0 2 2 1 2 0 2 0 2 0 1 0 0 2 0 0 0 0 2 0 0 2 0 0 0 2 0 2 0 0 0 0 0 0 0 1 0 1 0 0 1 2 2 0 0 0 1 1 1 0 0 0 0 0 0 1 0 0 0 0 0 0 1 0 2 0 2 2 0 1 1 1 2 2 0 0 2 0 0 0 1 0 2 0 1 2 0 2 0 0 1 2 2 0 2 0 0 0 0 1 1 1 0 0 0 0 0 1 0 1 2 0 2 0 0 2 0 0 0 2 1 0 1 0 1 2 2 0 2 0 0 0 0 0 0 1 1 0 1 1 2 2 0 1 1 1 1 0 0 1 0 0 0 0 1 0 0 1 1 0 0 0 0 0 0 1 1 0 1 1 1 0 0 1 0 0 0 2 1 2 0 0 0 0 0 0 0 1 0 0 0 1 2 0 1 2 1 0 0 1 0 2 2 1 0 1 0 2 0 0 1 0 1 2 0 0 0 0 0 2 0 0 1 1 1 0 0 0 0 0 0 1 1 0 0 0 0 0 2 0 0 1 1 2 1 2 0 0 1 0 0 2 2 0 2 1 1 1 1 1 0 1 0 1 1 1 0 0 1 1 2 2 0 1 0 2 1 1 0 1 1 1 0 1 0 0 2 0 0 0 0 1 0 0 1 2 2 0 1 1 2 0 0 0 2 1 0 1 0 0 0 0 0 0 0 0 0 1 0 1 2 1 0 2 0 1 1 1 0 1 1 0 1 0 1 0 1 0 0 2 0 2 2 0 0 1 1 0 0 0 0 1 2 0 1 1 1 1 1 0 1 0 1 1 0 2 2 0 0 1 1 0 1 0 1 2 2 1 2 0 1 1 1 1 0 0 1 0 0 0 1 1 0 0 1 0 0 0 0 1 0 0 1 2 1 0 2 0 0 0 0 0 0 0 1 0 0 0 0 0 0 0 0 0 1 0 1 1 0 0 0 0 0 0 1 0 0 2 0 1 0 0 2 0 2 0 1 1 0 1 2 1 1 2 0 0 2 2 2 0 1 0 1 1 0 1 1 0 1 1 1 0 1 2 2 0 1 1 0 1 0 0 0 0 1 2 0 0 0 0 2 0 1 1 0 1 0 1 0 0 2 1 1 2 1 1 1 1 0 0 1 0 1 0 0 0 0 0 0 0 0 1 0 0 1 0 1 0 0 1 1 0 0 0 1 0 2 2 1 0 0 0 0 1 1 1 1 0 0 1 2 0 0 2 1 1 1 1 1 0 1 0 0 1 2 1 2 1 1 1 1 1 1 0 0 0 2 0 2 2 0 0 1 1 1 2 0 2 0 0 2 2 2 2 0 0 0 0 0 0 0 0 0 1 0 1 1 1 1 0 1 0 1 2 1 1 1 0 0 1 0 2 0 0 1 1 0 0 0 2 0 0 0 1 1 0 0 0 0 0 1 1 0 0 1 0 2 0 0 0 0 2 2 0 0 0 1 0 1 0 0 0 1 2 0 0 2 1 1 0 1 1 0 0 0 1 1 2 2 2 1 0 0 0 0 2 1 1 1 1 1 1 2 2 2 0 0 0 1 1 0 1 1 2 0 0 1 1 1 0 0 0 0 2 0 2 2 0 0 2 2 2 0 0 2 0 0 0 2 0 0 2 0 0 0 2 0 0 0 0 0 0 0 2 0 0 0 0 1 0 2 0 0 0 0 2 0 1 1 1 0 0 2 0 2 0 0 1 0 1 0 0 0 0 0 1 1 0 0 0 0 1 0 0 2 1 0 1 1 0 0 0 0 0 0 0 0 0 0 1
65 0 0 1 0 0 0 2 0 0 0 1 0 0 0 1 0 0 1 1 0 2 0 0 2 0 1 0 2 2 2 1 0 1 1 0 2 2 0 1 1 1 0 1 0 1 1 0 0 0 0 2 0 0 2 1 0 0 0 2 0 2 0 1 0 0 0 0 1 0 0 0 2 1 1 2 2 0 1 1 0 2 0 2 2 0 0 2 2 2 1 2 1 1 0 0 0 0 0 0 1 0 1 0 1 0 2 1 1 1 0 2 0 1 0 1 0 0 0 0 2 0 1 2 1 0 0 0 0 1 1 1 1 1 0 0 0 0 0 0 0 2 0 0 1 0 0 0 2 2 0 0 1 0 0 1 0 0 0 0 1 1 0 2 1 2 0 0 1 2 0 1 0 0 0 0 2 0 0 0 0 1 0 0 2 2 0 2 0 1 0 2 2 0 2 2 2 0 0 0 0 0 0 2 2 1 1 1 1 0 2 2 0 0 0 2 0 0 1 0 2 1 0 2 0 1 1 2 0 2 0 0 0 0 0 0 0 0 0 0 1 1 1 1 2 0 1 0 1 0 0 0 0 0 0 0 0 1 1 1 0 1 0 2 2 0 0 1 1 1 1 0 0 2 1 1 0 1 2 0 1 1 2 2 0 2 1 1 1 2 0 1 0 1 2 0 2 0 0 1 0 1 1 1 0 0 0 1 0 1 0 1 2 0 2 0 1 0 2 0 0 2 2 1 2 0 0 0 0 0 2 1 0 0 0 0 0 2 0 0 0 2 2 1 0 0 1 0 1 1 0 0 0 0 0 0 0 1 1 1 2 1 1 1 1 1 0 2 0 0 0 2 0 0 0 0 0 1 0 2 0 1 0 0 1 0 0 0 0 1 0 0 0 0 2 1 1 0 0 0 0 0 0 2 1 1 1 0 0 1 0 0 1 0 1 2 0 1 0 1 1 1 1 0 0 0 0 0 0 2 0 0 1 1 1 1 0 1 0 0 0 0 0 1 1 1 2 1 1 1 0 1 0 2 2 1 2 2 1 2 0 2 0 2 0 0 2 2 0 2 1 1 1 1 2 0 2 2 1 2 0 2 0 0 0 1 0 0 1 0 1 1 0 1 2 0 2 0 0 2 2 1 2 0 0 0 2 2 0 0 0 1 1 1 1 0 0 1 0 2 1 0 2 0 1 2 0 0 0 1 0 1 0 0 0 1 2 0 1 0 0 2 0 1 2 1 0 1 1 0 0 0 0 2 2 0 0 0 0 1 0 0 1 0 0 0 1 0 2 0 2 2 1 0 1 0 1 1 1 1 2 1 0 1 1 0 0 0 1 0 0 0 1 1 1 0 0 1 0 2 1 0 0 1 0 0 0 0 1 0 0 0 0 1 0 1 0 0 1 0 0 0 0 0 0 1 1 1 0 0 2 2 0 0 0 0 2 0 1 2 0 0 0 1 0 0 0 1 0 0 0 0 1 0 0 1 0 1 2 0 0 0 1 1 0 1 0 2 0 1 1 0 1 0 0 1 0 1 2 2 1 1 0 1 2 1 2 0 1 1 0 1 1 0 1 0 0 1 1 1 0 0 0 0 0 0 1 1 2 0 0 0 0 1 0 1 0 0 0 0 0 0 1 0 1 0 0 0 0 0 0 0 1 0 0 2 0 0 0 0 0 0 1 1 0 1 1 1 0 0 0 1 2 0 0 2 0 0 2 0 0 0 1 0 1 1 2 1 2 2 0 1 0 0 0 1 0 0 0 1 2 2 1 1 2 1 1 1 1 1 1 1 0 1 0 0 0 0 0 1 1 0 1 0 1 0 0 0 1 0 1 0 1 1 1 2 0 1 1 0 1 1 0 1 0 0 0 2 0 0 0 2 1 1 0 1 1 0 1 0 0 0 0 0 0 0 0 0 1 0 0 1 0 2 2 0 0 0 0 0 2 0 0 0 0 2 0 0 2 1 1 0 2 0 0 0 0 2 0 1 0 0 2 0 0 0 1 1 0 1 0 1 0 1 2 2 2 0 1 2 0 1 1 0 0 2 0 0 1 1 0 0 0 0 0 2 0 1 2 1 0 2 0 1 0 0 1 2 1 0 1 1 1 2 0 0 0 1 0 0 0 0 2 2 1 0 1 1 0 0 2 0 1 0 1 0 1 1 1 0 1 1 0 0 0 0 0 0 0 1 0 1 1 0 0 1 1 1 1 0 0 0 0 1 0 0 1 1 0 1 1 1 0 1 0 1 0 0 1 0 0 0
66 0 0 1 0 1 1 1 0 1 1 1 0 1 0 0 1 0 2 0 1 1 1 1 1 1 1 0 2 2 2 0 1 1 0 1 1 2 0 1 1 1 0 0 0 0 0 0 0 1 1 1 1 1 0 1 0 1 1 0 1 0 0 0 0 0 0 1 0 0 0 0 2 0 2 2 2 1 2 0 1 1 1 0 1 0 0 1 2 2 1 2 1 0 0 0 0 1 0 1 1 0 1 0 1 1 2 1 1 1 0 2 1 1 1 2 1 0 1 0 1 0 2 1 1 1 0 1 1 2 1 1 0 0 1 0 0 0 0 0 0 2 0 0 0 0 0 0 0 1 1 1 1 0 0 0 0 1 0 0 0 0 0 2 1 2 0 1 1 2 0 1 0 2 0 0 0 1 1 1 0 1 0 0 0 0 1 2 0 0 0 1 2 0 2 2 2 0 0 1 1 1 0 1 2 0 1 0 0 0 1 2 1 0 0 2 0 0 2 2 0 0 1 1 0 2 2 2 0 1 0 0 0 0 0 0 0 2 0 2 0 0 1 2 2 0 0 0 2 0 0 1 1 1 0 2 0 0 0 0 0 0 0 1 1 0 0 0 1 0 1 2 1 2 2 2 0 0 1 0 0 0 2 1 0 2 1 1 0 2 0 1 2 2 2 0 2 0 1 0 0 2 1 1 0 0 1 0 0 1 0 1 1 1 1 0 0 1 0 0 2 1 2 0 2 0 1 1 1 2 2 0 0 0 0 0 0 0 2 1 1 1 0 2 0 1 1 0 1 2 1 0 1 0 1 1 1 0 0 2 2 0 2 0 2 1 0 2 1 0 1 1 1 1 0 0 0 1 0 2 1 0 0 0 1 0 0 1 1 0 0 0 1 0 2 0 0 1 1 1 1 2 0 2 2 2 0 0 0 2 0 0 0 0 0 1 1 1 1 0 0 1 0 1 1 1 1 0 0 0 1 0 0 0 0 0 0 0 0 0 2 0 0 0 0 0 2 1 1 1 0 1 0 2 1 0 1 2 1 2 0 2 0 0 1 2 0 1 0 0 1 0 2 2 2 0 0 2 2 2 1 2 2 2 0 1 0 0 2 0 0 0 1 1 0 0 0 0 0 2 2 2 1 1 0 1 2 2 0 0 0 1 0 1 1 0 0 1 0 2 1 0 1 1 0 1 0 0 0 1 1 0 1 0 1 0 1 0 2 0 2 1 0 1 2 1 0 1 1 0 0 0 0 1 2 0 1 0 1 0 0 0 0 0 0 0 0 1 1 0 0 0 0 0 0 0 0 2 2 2 2 1 1 2 0 2 1 0 0 0 1 0 0 1 0 0 0 0 0 0 0 1 1 0 2 0 0 0 1 1 1 1 1 1 1 1 0 0 0 0 0 0 1 1 1 0 1 0 0 0 0 0 1 0 0 1 1 0 0 0 1 0 1 1 2 0 1 0 1 1 1 1 1 1 2 2 0 1 2 0 0 0 2 1 0 1 0 0 0 0 2 0 0 0 0 1 1 0 0 0 1 1 0 0 0 0 1 0 1 2 0 1 0 0 1 1 0 1 0 0 0 0 1 1 0 1 1 2 2 0 0 0 1 0 0 0 0 1 1 1 0 0 0 0 2 1 1 0 1 0 0 0 0 0 0 0 1 0 0 0 0 0 0 0 0 1 1 1 1 0 0 1 1 0 0 2 1 0 1 0 0 0 1 0 0 1 1 1 2 1 1 1 1 1 0 0 0 0 2 0 1 1 0 0 0 2 0 0 0 0 2 0 1 2 0 0 1 1 0 2 1 0 1 0 1 0 2 0 0 0 0 0 1 0 1 2 1 0 1 0 1 1 0 2 0 0 1 2 1 0 0 2 1 1 0 0 0 1 1 1 1 1 0 0 0 0 0 0 0 1 1 0 0 2 2 0 0 0 0 0 2 0 0 1 1 0 2 1 1 1 0 0 0 2 0 0 0 1 1 2 0 1 2 0 0 0 1 2 0 0 0 0 0 2 2 2 2 0 0 0 0 2 0 0 1 1 0 0 0 1 0 0 0 0 1 1 0 1 1 0 0 1 0 2 0 1 0 1 0 0 2 2 0 1 1 0 2 1 0 1 0 0 2 0 0 2 0 2 1 0 0 0 1 0 1 0 1 2 0 2 2 0 0 0 0 0 1 1 1 1 1 0 0 0 0 0 1 1 1 0 0 0 0 0 0 0 0 1 1 1 0 0 0 2 0 1 0 0 0 0 1 1
67 0 0 2 0 0 1 1 0 1 1 1 1 2 2 2 0 0 1 1 1 2 0 0 2 0 1 0 2 2 2 1 0 1 0 0 2 1 0 1 1 1 1 1 0 1 1 1 1 2 0 2 0 0 1 1 0 1 1 1 1 0 0 2 0 1 0 1 2 0 1 2 2 1 1 2 2 2 2 0 2 2 1 1 2 0 0 0 2 2 0 0 1 0 1 1 0 1 0 0 1 2 1 0 1 0 2 2 0 2 0 0 2 2 2 2 1 0 1 0 1 1 2 1 1 1 0 1 1 1 0 0 0 0 0 0 0 0 0 0 1 1 0 0 2 0 0 0 1 1 1 1 0 0 0 0 0 2 0 0 1 1 0 2 0 1 0 0 1 2 1 2 0 1 0 0 1 1 0 0 0 1 1 1 0 0 2 2 0 1 0 2 0 2 2 2 1 0 0 1 1 1 0 0 2 2 2 0 0 0 0 2 2 1 0 2 0 0 1 0 2 1 0 1 1 0 0 1 1 0 1 1 0 0 0 0 0 2 0 0 0 1 2 1 1 0 0 0 2 0 0 0 0 0 0 1 2 1 2 2 1 2 0 0 1 0 1 0 1 1 0 1 0 2 0 1 0 0 2 0 0 0 2 2 0 2 1 2 0 2 0 0 1 2 1 0 2 0 0 0 0 0 0 0 0 0 0 0 0 1 0 1 2 0 1 1 0 1 0 0 0 2 2 1 1 0 0 2 1 1 1 1 0 0 0 0 0 2 0 0 2 2 0 2 0 1 0 0 1 0 0 0 0 0 0 0 0 1 0 1 1 0 1 1 1 0 0 1 1 0 1 1 0 0 0 0 0 2 0 2 1 1 0 0 2 0 0 0 0 0 0 0 0 0 2 0 1 0 1 1 1 1 0 0 0 0 0 2 0 2 0 0 1 0 1 2 0 1 1 0 0 1 1 0 0 0 0 2 2 0 0 0 0 2 0 1 0 1 0 0 2 0 0 0 0 2 0 1 0 0 0 1 0 1 1 1 1 1 1 2 1 2 0 1 0 0 2 0 0 0 0 0 1 1 1 0 1 1 2 1 2 1 1 1 0 1 0 0 2 0 0 0 0 1 0 0 1 0 0 2 2 1 0 2 0 2 1 0 1 1 1 0 1 0 0 0 1 0 0 1 0 1 2 0 1 2 0 0 0 1 1 1 0 0 0 0 1 0 1 0 1 2 0 1 1 1 1 1 1 0 0 0 0 2 1 1 0 1 0 1 1 0 0 2 0 0 0 0 2 0 2 2 0 0 0 0 1 2 2 2 2 1 1 1 1 1 1 0 2 0 0 0 0 0 1 0 0 0 0 0 0 1 0 0 2 0 2 0 1 1 0 0 1 1 1 1 1 0 0 0 0 1 0 0 0 0 1 1 0 0 1 2 0 1 1 1 1 0 0 1 0 1 0 1 1 0 1 0 1 1 0 1 1 0 1 1 0 1 0 0 0 0 2 1 0 1 0 2 0 1 1 0 1 0 0 2 0 0 0 0 1 1 0 1 1 0 1 0 0 1 0 1 0 0 2 2 0 1 0 1 0 0 0 2 0 1 0 1 1 1 0 0 0 0 1 0 0 2 1 1 1 0 1 0 1 1 1 0 0 0 0 1 0 1 0 1 1 0 0 0 0 0 0 0 0 0 0 0 1 1 1 1 0 0 0 1 1 0 0 0 0 0 0 0 0 1 1 0 1 1 1 0 0 0 1 0 0 0 2 0 1 1 0 0 2 1 1 1 0 1 1 0 1 2 1 1 0 0 0 0 0 0 2 0 2 0 1 0 1 0 1 0 1 0 1 2 1 0 1 1 1 2 0 2 0 0 1 1 1 0 0 1 0 0 1 0 0 1 1 0 0 0 2 0 1 1 2 0 0 0 0 0 0 2 0 2 0 0 0 1 1 0 0 0 0 0 0 0 0 1 0 0 1 0 0 0 0 1 1 2 2 2 2 0 0 0 0 2 0 1 1 1 1 1 1 1 2 0 1 2 0 1 0 0 1 1 0 1 1 1 0 0 0 0 1 1 0 0 1 0 1 0 0 0 1 0 0 1 1 1 2 2 1 1 1 1 0 0 2 0 0 0 1 1 0 1 0 0 0 0 2 0 1 0 1 0 1 2 0 2 2 0 0 0 0 0 2 0 0 0 0 1 0 0 0 0 0 1 2 1 0 1 0 2 0 0 2 0 0 2 0 0 0 1 0 1 0 0 2 0 0 0
68 0 0 2 1 0 1 1 1 0 1 1 0 0 0 0 1 0 2 2 1 0 1 0 2 0 0 1 1 2 2 0 1 2 0 1 1 2 0 1 1 1 0 0 0 0 0 1 0 2 0 1 0 0 2 1 0 0 0 0 2 0 1 0 1 0 2 1 1 0 0 0 1 1 1 2 2 1 2 1 1 2 1 1 2 0 0 0 2 2 0 0 0 0 2 2 0 2 0 2 0 0 0 1 1 1 2 1 1 1 0 2 1 2 1 2 1 0 1 0 1 0 1 2 1 0 0 2 0 2 1 1 0 0 1 0 0 0 0 0 0 2 0 0 0 1 0 0 0 1 0 0 0 0 0 1 1 0 2 2 0 0 0 2 1 2 0 2 0 0 0 1 1 0 0 0 0 1 1 1 0 1 0 0 0 0 1 0 0 0 1 0 0 1 2 1 0 0 1 0 0 0 0 1 2 0 0 0 0 0 0 2 1 0 0 2 0 0 0 0 2 0 0 2 0 1 1 0 0 0 1 1 0 0 0 0 0 2 0 1 0 0 2 1 1 0 0 0 2 0 0 1 0 1 0 1 0 0 0 2 2 2 0 0 0 0 0 1 2 1 1 0 1 2 0 0 0 0 1 0 1 1 1 1 0 1 0 1 0 2 0 0 1 2 2 0 2 0 0 0 0 0 1 1 0 0 1 0 2 2 2 2 2 0 1 0 0 0 0 0 1 2 0 0 1 0 1 1 1 0 1 2 0 0 0 0 0 0 2 0 0 0 1 1 0 0 2 0 1 0 0 0 0 0 0 1 1 1 0 1 1 0 2 1 2 1 0 2 2 1 2 0 0 0 0 0 0 2 0 2 1 0 0 0 0 0 0 0 0 0 0 0 0 0 0 2 0 2 1 1 1 1 0 2 2 0 0 1 1 1 1 1 1 1 2 2 0 1 0 0 0 2 1 0 1 1 0 0 0 0 1 0 0 2 0 0 0 0 0 0 2 0 0 0 0 0 2 1 0 1 0 1 0 0 0 0 0 1 0 2 2 1 0 0 0 2 0 0 0 0 1 0 2 1 2 0 1 0 2 0 0 2 0 0 0 0 0 0 2 0 0 0 0 1 1 0 1 1 1 0 0 0 1 1 0 2 1 1 0 2 0 0 1 1 1 0 0 0 0 2 0 0 2 0 1 2 0 2 2 0 2 0 2 0 1 0 1 0 1 2 0 0 0 0 1 2 1 1 2 1 0 1 0 1 1 1 2 0 2 0 0 0 0 2 0 0 0 0 1 0 1 0 0 0 0 0 0 1 1 2 1 0 0 1 1 0 0 0 1 0 0 0 0 0 0 0 1 0 0 0 0 1 0 0 1 0 1 0 1 1 1 1 1 1 1 1 0 0 0 0 0 0 1 0 1 1 1 2 0 0 2 2 0 0 0 0 0 0 1 2 0 2 0 1 1 0 1 0 0 0 0 1 0 1 2 2 0 0 1 0 0 0 1 1 0 1 0 1 0 2 0 0 1 0 0 0 1 1 1 1 2 0 1 1 2 1 1 0 0 2 0 0 0 0 1 1 0 1 1 1 0 1 0 1 1 2 0 2 1 1 0 0 0 0 1 0 0 2 2 2 0 0 0 0 1 0 0 0 0 0 0 0 0 0 0 0 0 0 1 2 0 1 0 0 0 0 0 0 1 1 1 1 1 0 0 1 0 0 1 1 0 1 1 1 0 1 1 1 2 1 1 0 0 1 1 0 0 0 1 1 2 2 0 0 0 2 0 0 0 0 2 0 0 0 0 0 0 0 0 1 1 0 0 0 0 0 1 0 1 1 2 0 1 1 1 2 0 0 1 0 1 1 0 2 0 0 1 0 2 0 0 0 0 0 0 2 0 0 1 0 0 0 1 0 0 0 1 0 0 1 0 0 0 2 2 0 0 0 1 0 2 0 0 0 0 0 1 0 2 0 0 0 2 0 0 1 0 1 0 2 1 1 1 0 0 1 0 0 0 0 0 0 0 2 1 1 1 0 0 0 0 2 0 1 2 2 0 0 1 1 0 0 0 0 0 2 0 1 2 1 0 2 0 0 0 0 1 0 1 1 2 1 0 1 1 0 1 2 0 0 0 0 0 1 0 2 0 1 1 0 0 0 0 0 2 0 2 1 0 1 1 1 0 0 1 1 1 1 1 1 0 0 0 2 2 1 0 1 0 0 0 0 0 0 0 0 0 0 1 2 0 0 0 2 0 0 0 0 0 0 1 0
69 0 0 1 0 0 1 1 0 2 2 0 0 0 0 0 0 0 2 1 0 0 0 1 1 0 1 0 2 2 2 0 1 1 2 1 1 1 0 1 0 1 0 0 0 0 2 0 0 1 0 0 0 0 2 0 0 0 0 1 1 0 0 0 1 0 1 0 1 0 0 0 2 0 1 2 2 0 1 1 0 2 0 0 0 0 0 0 2 2 0 2 0 0 2 2 0 1 0 1 0 1 2 0 0 0 2 2 0 2 1 2 0 2 0 2 0 0 0 0 2 0 2 0 0 1 0 1 1 1 0 0 0 0 0 0 0 0 0 0 1 2 0 0 1 0 0 0 0 0 0 0 0 0 0 0 0 2 0 0 0 2 0 2 1 1 0 1 0 1 1 1 1 2 1 1 0 1 0 0 1 1 1 1 0 0 1 0 0 0 1 0 0 1 1 1 1 1 0 0 0 0 0 2 2 0 0 0 2 0 2 0 1 0 0 2 0 1 1 0 2 1 1 1 1 1 1 0 0 0 0 0 0 0 0 0 0 2 0 1 0 0 2 1 1 0 0 0 0 0 0 0 0 0 0 1 0 0 0 0 0 0 0 0 0 0 0 0 1 1 1 0 1 2 0 0 0 1 2 0 1 1 2 2 0 2 1 0 0 2 0 2 0 1 1 0 2 1 0 1 1 1 1 1 0 0 0 0 0 0 0 0 1 1 1 0 0 0 2 0 0 2 2 2 2 0 1 1 1 1 2 0 0 0 0 0 0 1 1 0 1 1 1 1 0 0 2 0 0 1 1 0 0 0 0 0 0 0 0 2 2 0 1 0 1 0 0 2 1 0 1 1 0 0 1 0 0 0 0 2 1 1 0 0 0 0 0 0 0 0 0 0 1 0 2 0 1 1 1 0 0 1 0 1 0 0 1 1 0 1 0 0 0 0 0 2 0 0 1 0 0 1 1 0 1 1 2 0 0 1 0 0 0 2 0 2 0 0 0 0 2 0 0 1 1 2 1 1 0 2 0 1 0 0 0 0 0 0 0 0 2 1 1 0 0 2 0 2 0 2 1 1 2 2 1 1 1 0 2 0 1 1 1 1 1 0 0 0 1 0 1 1 1 2 1 0 0 1 1 0 1 0 2 0 0 0 2 1 0 1 0 0 1 1 1 0 0 1 0 2 2 0 2 0 0 1 1 1 1 1 1 0 1 1 1 1 2 0 0 0 0 1 0 1 2 1 1 2 2 0 0 0 2 1 2 0 1 0 1 1 0 0 1 0 1 1 0 1 0 1 1 2 0 0 0 0 0 2 2 1 2 0 0 0 1 0 0 0 2 2 1 0 0 0 1 0 1 0 0 0 0 2 0 1 2 0 1 0 1 1 1 0 0 1 0 0 0 0 1 0 0 2 0 0 0 0 2 0 0 0 1 2 0 0 0 1 1 0 0 1 0 1 1 1 2 0 2 0 2 1 0 2 0 0 1 2 0 0 1 0 0 0 2 1 1 1 0 0 1 1 0 0 1 0 0 1 0 0 1 1 1 1 1 1 1 2 0 0 0 2 1 0 1 0 0 0 0 2 0 2 2 0 0 1 0 1 0 1 1 0 0 0 0 0 0 0 0 0 0 0 0 1 0 1 1 1 2 0 1 0 1 2 1 0 0 1 0 0 0 0 0 0 0 0 0 0 0 1 0 0 0 0 0 0 0 1 2 0 0 0 0 0 1 0 1 0 2 1 0 2 0 0 0 0 1 0 0 0 1 1 1 1 0 0 0 1 0 2 1 2 0 2 2 2 1 1 0 0 0 0 0 0 1 0 1 1 1 0 1 0 1 0 1 1 1 2 0 1 1 0 2 2 0 2 1 0 0 2 0 0 0 2 1 2 0 0 0 0 0 0 0 0 0 0 0 0 0 1 0 1 0 0 0 2 2 0 0 0 1 1 1 0 0 0 0 1 1 0 1 1 1 0 1 1 0 1 0 1 0 2 2 2 2 0 0 0 1 2 0 2 0 0 1 1 0 0 2 0 0 0 2 2 0 0 2 2 0 1 0 2 0 0 0 0 0 2 0 1 2 1 0 2 0 1 0 0 1 1 1 1 2 2 1 1 0 0 2 1 0 1 0 0 1 2 0 1 0 0 0 0 0 0 2 0 0 0 0 1 0 1 1 0 1 0 2 1 1 0 0 1 0 0 0 0 0 0 0 1 1 1 0 1 0 0 0 0 0 1 0 2 0 0 1 1 0 0 1 0 1 0 1 1
70 0 0 1 0 0 0 1 0 1 1 0 0 1 1 1 0 0 2 1 1 2 0 0 2 0 1 0 2 2 2 1 0 2 0 0 2 1 0 1 1 0 0 0 0 0 0 0 0 0 0 1 0 0 2 1 0 0 0 0 2 0 1 1 1 0 1 0 0 0 0 0 2 2 2 2 2 1 1 0 1 2 1 0 1 0 0 0 1 1 0 0 1 1 1 2 1 1 0 1 0 0 1 1 0 0 2 2 0 2 1 2 1 2 1 2 1 0 1 0 1 0 2 2 2 0 0 1 0 1 0 0 0 0 1 0 0 0 0 0 0 2 0 0 2 0 1 0 0 0 0 1 0 2 1 0 1 0 0 0 1 0 0 2 0 2 0 0 0 2 2 0 1 2 0 0 0 0 0 0 0 0 1 1 0 0 2 2 0 1 0 2 0 1 1 2 0 0 0 1 1 0 0 1 2 1 1 0 0 0 1 1 2 0 0 2 2 0 2 0 2 2 0 1 1 1 1 2 1 2 0 1 0 0 0 0 1 2 0 2 0 0 2 1 1 0 0 0 2 0 0 0 0 1 0 1 1 1 1 0 0 0 0 0 1 0 1 0 2 1 0 1 0 0 1 1 0 1 1 0 0 2 2 2 0 2 1 1 0 2 0 0 2 2 2 0 2 0 0 1 0 0 0 0 0 0 0 1 0 0 0 1 2 0 1 0 0 2 0 0 0 2 1 1 1 0 0 1 1 1 2 1 1 1 0 1 1 1 1 1 0 0 1 1 1 0 2 0 1 0 1 0 1 1 1 2 2 1 0 1 1 0 0 0 0 0 0 2 1 0 1 1 0 0 0 0 0 2 2 0 0 0 0 0 1 0 0 2 2 0 0 0 1 0 2 0 0 0 1 1 1 1 0 2 2 0 0 0 0 2 0 0 0 0 0 1 1 0 0 0 0 2 0 1 0 1 1 0 0 0 1 0 1 0 2 0 1 1 0 1 2 0 1 1 1 2 1 1 0 1 0 1 0 2 1 1 1 1 1 0 2 1 0 0 0 2 0 1 0 1 1 0 2 2 0 1 0 0 2 0 0 2 2 2 0 2 0 1 2 1 1 0 1 1 0 0 0 1 1 0 0 0 1 1 0 1 1 1 1 0 1 1 1 1 1 0 0 1 0 1 1 1 2 1 0 1 1 0 0 1 1 0 1 1 1 0 0 0 1 2 0 1 0 2 2 0 0 1 1 0 0 0 0 2 1 1 0 0 1 1 1 0 0 1 0 0 0 0 1 0 0 0 1 0 0 1 2 2 2 1 2 0 0 0 0 0 0 0 1 0 0 0 0 0 1 0 1 0 0 0 0 1 0 0 1 0 1 0 1 2 2 0 0 2 0 2 0 0 0 0 0 0 0 0 0 2 2 2 0 0 1 1 0 0 0 1 0 1 1 2 1 0 1 1 2 0 2 1 0 0 0 2 1 1 1 2 0 0 1 0 0 0 2 1 0 1 0 1 0 1 1 0 1 0 1 2 2 0 0 0 1 0 0 0 0 0 1 0 2 2 0 0 0 0 1 1 0 2 1 2 0 0 0 0 1 1 1 2 2 0 1 0 0 1 1 0 0 0 0 0 0 1 1 0 1 0 0 1 0 0 0 2 0 0 0 0 0 0 1 2 0 0 0 0 1 1 2 0 0 0 0 0 0 0 0 1 0 0 0 1 0 1 1 0 1 0 2 2 2 1 0 0 1 2 2 0 0 0 0 1 1 2 0 0 0 1 0 0 0 0 1 0 1 2 0 0 1 0 1 2 1 0 0 0 0 2 1 0 0 1 2 0 2 0 2 2 0 0 1 0 1 1 0 2 1 0 1 2 0 0 0 2 1 0 0 0 0 0 1 1 1 0 1 0 0 0 1 0 0 0 0 0 0 2 2 0 0 1 0 1 1 0 0 0 0 0 1 0 1 1 0 0 1 1 0 0 0 1 2 2 2 2 2 0 0 0 0 0 0 2 1 2 0 1 2 1 1 0 0 0 0 2 0 0 1 1 1 0 0 1 0 0 0 0 1 1 1 1 2 1 0 2 0 1 0 0 0 0 0 0 2 2 0 1 1 0 0 1 0 1 0 0 2 1 1 0 0 0 0 0 2 0 2 0 0 0 0 1 0 0 1 1 1 1 0 0 0 0 1 1 0 0 0 0 0 1 0 1 1 0 0 0 0 1 0 1 1 0 0 1 0 0 0 1 1 0 0 0 2 0 1 0
71 0 0 1 1 0 1 2 0 1 1 0 0 0 0 0 0 0 0 0 0 2 0 0 2 0 2 0 1 2 1 1 0 2 2 1 2 2 0 0 0 2 1 1 0 1 2 0 0 0 1 1 0 0 2 0 0 0 0 1 1 1 0 0 0 0 0 2 1 0 0 2 2 2 2 2 2 1 2 0 1 1 0 2 2 0 0 1 1 1 0 0 1 1 0 2 1 1 0 1 1 0 1 1 0 0 2 2 0 2 0 1 1 2 1 2 0 0 1 0 1 0 1 1 0 0 0 1 0 1 0 0 0 0 0 0 0 0 0 0 1 1 0 0 1 0 0 0 0 0 0 0 0 1 0 0 0 0 0 0 0 0 0 2 1 2 0 0 0 1 0 1 0 2 0 0 0 1 1 1 0 2 0 0 0 0 0 0 0 0 1 2 0 2 2 2 2 0 0 1 1 0 0 2 2 0 0 0 1 0 2 0 1 0 0 2 1 0 1 0 2 1 1 2 0 1 1 1 0 1 1 2 0 0 0 0 0 2 0 1 0 0 2 2 2 0 0 0 0 1 1 0 0 0 0 1 0 1 2 2 1 2 0 0 0 0 1 0 1 1 0 2 0 2 1 0 1 0 1 0 1 0 1 1 0 1 0 1 0 2 0 1 1 2 2 1 1 0 0 0 0 0 2 2 1 0 1 1 0 2 0 2 1 1 1 0 1 0 0 0 0 2 1 0 1 0 1 1 1 0 2 1 0 0 0 0 0 1 1 1 1 1 1 1 1 0 1 0 0 1 0 2 0 0 0 0 1 2 0 1 1 0 1 1 1 0 0 2 1 0 1 1 2 2 1 1 0 1 1 1 1 0 0 0 0 1 0 0 0 1 1 1 1 1 2 0 2 1 0 0 0 0 0 2 0 1 1 2 0 1 0 0 0 0 0 0 2 0 0 0 0 2 0 1 1 2 1 0 0 0 0 0 0 2 0 1 0 0 0 0 0 0 0 0 0 2 0 2 0 0 0 2 0 2 2 1 2 2 1 1 1 1 1 0 0 1 1 2 0 1 2 1 2 2 0 1 0 1 2 1 1 0 1 1 0 2 0 0 1 0 1 1 0 1 0 0 1 2 2 0 0 0 2 0 0 0 2 0 0 1 0 0 0 0 0 0 0 0 0 1 0 1 2 0 0 2 0 1 1 0 2 0 0 0 1 0 2 0 2 1 0 1 0 1 2 0 0 0 1 1 0 1 0 1 2 0 1 0 1 1 0 0 0 1 0 0 0 2 0 2 0 0 1 0 1 0 1 2 2 0 2 0 0 1 1 0 0 0 0 0 0 0 1 0 0 0 0 0 0 1 0 1 0 2 2 0 1 0 2 0 2 0 0 1 0 1 0 0 1 0 0 1 0 0 0 0 0 2 0 0 2 2 1 0 0 2 0 0 0 1 1 1 0 1 1 0 1 0 0 1 0 1 1 0 1 1 0 1 2 0 0 0 1 1 1 2 0 0 0 1 1 0 0 0 2 2 2 0 1 1 1 1 0 1 1 1 1 1 0 1 0 1 1 1 0 1 0 2 0 1 0 0 0 1 2 2 1 1 1 1 0 0 0 1 2 1 0 1 1 1 0 0 1 0 1 1 1 0 2 0 1 2 0 1 0 1 1 0 1 1 1 0 0 0 0 0 0 0 1 1 1 1 0 0 0 0 0 0 0 0 0 0 1 0 1 1 2 2 1 2 0 0 1 2 2 0 0 0 0 2 1 1 0 0 0 1 0 2 0 2 0 1 0 1 0 0 0 2 0 2 2 0 0 1 0 2 1 0 0 1 2 0 2 0 2 2 0 1 0 0 0 0 0 2 0 0 1 2 0 0 0 2 1 1 0 1 1 1 0 0 0 1 1 0 0 0 1 0 0 0 0 0 0 2 2 0 0 0 0 0 2 0 0 0 0 0 1 0 0 2 0 1 0 1 0 1 0 1 1 1 0 0 2 0 0 0 1 1 1 1 1 2 1 1 2 2 2 0 0 0 0 2 0 1 1 1 1 1 1 0 1 0 0 0 0 1 0 1 1 0 0 1 0 0 2 0 2 1 0 0 1 2 0 2 0 0 0 1 1 0 1 1 1 1 0 0 1 1 0 0 0 0 2 1 0 0 2 2 0 1 1 1 0 0 1 1 0 0 0 1 0 1 0 0 0 0 0 1 2 2 1 1 0 0 0 0 0 0 0 2 0 0 0 1 1 0 0 0 1 0 1 0
72 0 0 1 0 0 1 1 0 1 1 1 0 1 0 0 1 0 0 0 1 2 0 1 1 0 1 0 2 1 1 1 1 1 0 1 1 1 0 1 1 1 1 0 0 1 0 1 0 1 0 0 0 0 2 0 1 0 0 1 0 0 0 1 0 1 0 0 2 1 0 0 2 0 1 2 2 2 2 0 1 2 0 0 1 0 0 1 2 2 0 0 2 0 1 1 0 0 0 0 2 0 1 0 1 0 2 0 1 1 0 1 0 1 1 1 1 0 0 0 2 0 1 2 2 0 0 2 1 2 0 0 0 1 1 1 0 0 0 0 1 1 0 0 1 0 0 0 0 1 0 1 0 0 0 0 0 1 0 0 2 1 0 2 1 2 0 1 0 1 0 1 2 0 0 0 2 0 0 0 0 0 0 0 1 1 1 1 0 0 2 1 0 0 1 1 1 0 0 1 1 0 1 1 2 1 0 0 1 0 2 0 1 0 0 2 0 0 2 0 2 1 0 2 0 0 0 2 0 1 0 0 1 0 1 1 0 1 0 1 0 0 2 2 2 0 0 0 2 0 0 1 0 0 0 0 1 1 0 0 0 0 0 1 1 0 0 0 2 2 0 1 1 1 0 0 0 1 2 0 1 1 2 2 0 2 1 2 0 2 0 1 2 2 2 0 1 2 0 1 0 0 2 2 1 0 1 0 0 2 0 1 2 0 1 0 0 0 1 0 0 1 2 1 1 0 0 1 1 0 2 2 0 0 0 1 1 1 1 1 0 0 2 2 0 1 1 0 0 0 0 1 0 0 0 0 0 1 0 0 1 1 2 2 2 0 0 2 1 0 1 1 0 0 1 0 0 1 1 1 0 1 0 0 0 0 0 0 0 0 0 0 1 1 2 0 2 0 0 0 0 0 0 2 2 0 0 0 0 1 0 0 1 1 1 0 2 0 1 0 0 1 0 0 1 1 1 0 0 0 1 0 0 1 0 0 0 1 0 0 1 0 0 1 1 1 2 1 0 0 0 1 0 1 1 1 1 1 1 2 1 2 0 0 0 2 0 1 0 0 0 0 2 2 2 0 1 1 2 0 1 2 0 0 0 0 0 1 2 1 0 0 0 1 1 0 1 1 1 0 1 1 2 0 0 0 2 1 0 1 0 0 1 1 1 0 1 0 0 0 1 2 1 0 0 1 1 2 2 0 2 0 0 0 1 0 2 1 2 0 1 2 0 1 2 0 0 1 2 1 0 1 0 1 2 1 1 0 1 1 1 0 1 0 1 1 1 0 1 0 0 0 1 0 1 0 2 1 1 1 1 0 0 0 1 0 0 0 0 0 0 0 0 1 0 0 0 0 0 0 0 2 1 0 1 1 1 0 1 0 0 0 0 0 0 1 0 1 0 1 1 2 0 1 1 1 1 2 0 0 1 1 0 0 0 0 0 0 0 1 1 1 1 1 2 0 1 1 1 1 1 1 0 1 2 2 0 0 1 0 0 0 1 2 0 2 1 0 2 0 0 1 0 0 0 1 2 0 1 1 1 0 0 2 2 2 1 1 0 0 0 2 0 0 0 0 0 2 1 2 0 0 1 1 0 1 1 1 2 1 0 0 0 0 0 0 0 1 1 1 0 0 0 0 1 0 1 0 0 0 0 2 0 1 0 1 1 0 1 1 0 0 0 0 1 0 1 0 1 1 1 1 0 0 0 0 0 0 0 0 0 0 0 0 0 1 1 1 2 1 1 0 1 2 2 0 0 0 1 1 1 1 0 0 2 2 0 2 0 2 0 0 1 1 1 1 0 1 0 1 1 0 1 0 1 0 1 0 1 0 1 0 0 1 0 2 1 0 1 0 1 1 0 2 0 0 1 2 0 0 0 2 1 1 0 0 0 0 0 0 0 0 1 0 0 0 1 0 1 0 0 0 0 2 2 0 0 1 1 1 0 0 0 0 0 1 0 0 2 1 2 0 1 1 0 0 0 0 2 2 2 2 1 0 0 1 1 1 0 2 0 2 1 2 2 2 2 0 0 0 0 1 0 0 1 1 1 2 0 1 0 0 0 0 0 1 0 1 2 0 0 2 0 1 0 0 2 0 0 0 2 0 0 2 0 0 0 1 0 0 0 0 1 0 0 0 0 0 0 0 2 0 1 0 1 1 1 2 1 1 1 1 2 0 2 0 1 0 1 1 0 0 0 0 0 2 0 2 0 0 0 0 0 2 0 0 1 0 0 1 0 0 0 1 0 0 0 0 1 0 1 0
73 0 0 2 1 0 1 2 1 0 1 0 0 0 0 0 0 0 1 0 0 0 0 0 2 0 0 0 2 2 2 1 0 2 1 2 1 1 0 0 0 1 0 0 1 0 0 0 0 1 0 1 2 0 0 0 0 0 0 0 2 0 0 2 1 0 1 1 1 0 0 1 1 1 1 2 2 2 2 0 1 2 0 2 2 0 1 0 2 2 0 1 1 0 1 1 0 1 1 0 2 0 0 2 0 0 2 2 0 2 1 2 0 1 0 1 0 1 0 0 2 0 1 2 1 0 0 1 0 1 0 1 0 0 1 0 0 0 0 0 1 1 0 0 2 0 0 1 2 1 0 0 0 1 0 0 1 0 0 1 0 0 0 2 2 2 0 1 0 1 1 0 0 2 0 1 0 2 1 1 0 2 1 1 0 0 2 0 0 0 0 0 1 0 1 1 1 0 0 0 0 0 0 0 2 1 1 0 1 0 0 2 1 0 0 2 0 0 0 0 2 2 0 2 0 0 0 2 0 2 0 0 0 1 1 0 0 1 0 1 0 0 1 1 2 1 1 0 2 0 0 1 1 0 0 1 1 1 0 0 0 0 0 1 1 0 0 1 2 2 0 0 0 2 0 0 1 1 2 0 0 1 2 2 1 1 2 2 0 2 0 1 1 2 2 0 1 1 0 0 0 1 1 1 1 0 0 0 0 2 0 2 2 1 1 0 0 1 0 0 1 2 1 0 2 1 1 2 0 0 2 0 0 0 0 0 0 2 1 0 0 0 1 1 0 2 0 0 1 1 1 0 0 1 0 1 1 0 0 1 1 0 1 0 1 0 0 1 2 1 2 0 1 1 0 0 0 2 0 2 0 0 0 1 0 0 0 0 0 1 0 0 0 1 2 0 1 2 1 1 1 1 0 2 2 1 0 0 2 0 0 0 1 0 1 1 1 0 0 1 1 1 1 0 0 1 1 0 0 0 1 0 0 1 1 1 0 1 0 1 1 0 0 1 1 1 1 1 1 2 0 1 0 2 1 1 1 2 2 2 1 2 0 1 0 1 1 1 0 0 1 1 2 2 2 0 2 2 1 1 1 1 1 1 0 0 0 1 2 1 0 0 1 1 0 0 2 1 1 1 1 0 2 0 0 1 2 2 0 0 0 1 0 0 0 1 0 1 0 2 1 0 0 0 0 1 1 0 0 1 1 0 1 1 0 0 1 0 2 2 0 0 0 1 1 1 1 0 0 0 0 0 1 1 2 0 1 0 0 0 0 0 0 0 0 0 2 1 0 1 0 1 1 0 0 1 2 1 1 1 1 1 1 2 1 1 1 0 1 0 0 0 0 1 1 0 0 1 0 1 1 1 0 0 0 0 0 0 1 1 0 0 0 0 0 0 0 0 1 0 0 2 1 1 1 1 1 2 0 0 2 2 0 0 0 0 1 2 1 1 0 1 0 1 1 0 1 0 0 0 0 2 1 1 1 2 0 1 2 0 0 0 0 0 1 1 0 1 0 2 0 0 0 0 1 2 2 0 0 0 1 0 0 2 2 2 1 0 1 2 0 1 0 0 1 1 0 2 2 2 0 1 1 2 1 2 2 2 2 0 0 0 0 1 0 0 0 1 0 0 1 0 0 0 2 1 1 1 0 1 0 1 0 0 0 0 0 0 0 0 0 0 0 1 1 0 1 0 0 0 0 0 1 0 0 0 0 0 1 0 0 0 2 0 2 0 2 1 1 2 0 0 1 1 0 0 0 1 0 1 0 0 0 0 1 0 0 0 0 0 2 0 1 2 1 1 0 1 0 2 2 0 0 0 0 0 1 0 1 1 2 0 0 0 0 2 2 0 2 0 2 2 0 2 0 0 1 1 1 0 0 1 0 1 0 0 0 1 1 0 0 1 0 0 0 0 0 0 0 0 0 0 0 2 2 0 0 0 0 0 0 1 0 0 0 1 0 1 1 1 0 0 1 1 0 0 0 1 1 2 2 2 2 0 0 0 1 0 0 2 0 2 1 2 2 2 2 0 0 2 0 2 0 1 1 1 1 0 1 1 1 0 0 1 2 0 0 2 2 0 0 2 0 0 0 1 1 1 1 1 2 2 0 1 0 0 0 2 0 0 1 1 1 0 0 0 0 1 0 0 1 0 2 0 0 0 0 2 0 2 1 1 0 0 0 0 1 0 0 2 0 1 0 0 0 0 0 1 2 1 0 1 0 0 0 0 0 0 0 0 0 0 0 1 0 0 0 0 0 0 0 0
74 0 0 1 0 1 2 1 0 1 1 1 1 2 1 1 0 0 0 0 0 2 0 0 2 0 0 0 2 1 1 0 0 2 0 1 1 2 0 1 1 1 0 0 0 0 0 1 1 2 0 2 0 1 1 0 1 0 1 1 1 1 0 1 1 0 1 0 1 1 0 0 1 1 1 2 2 0 2 1 0 1 0 1 1 0 0 1 2 2 1 1 1 0 1 1 0 2 0 2 0 0 0 1 1 0 2 2 0 2 0 1 1 2 1 2 1 0 0 0 2 0 2 2 2 0 0 0 0 1 1 1 0 0 1 0 0 0 0 0 1 1 0 0 2 0 0 0 0 1 0 1 0 0 0 0 2 0 1 1 0 0 0 2 1 1 0 0 1 1 0 2 0 2 1 0 0 1 0 0 0 1 1 1 0 0 2 1 1 0 2 0 0 2 2 2 2 0 1 0 0 1 0 1 2 1 1 0 1 0 2 0 2 0 0 2 2 0 0 0 2 1 2 2 0 2 2 0 0 0 0 0 1 0 1 1 0 2 0 2 0 0 2 2 1 0 0 0 1 1 1 1 0 0 0 2 0 1 0 0 0 0 0 0 0 0 0 0 1 0 1 0 0 1 2 2 1 0 1 0 0 1 2 2 0 2 1 1 0 2 0 0 1 2 2 0 2 2 0 1 0 1 2 2 0 2 0 0 0 0 0 0 2 0 1 0 0 1 1 0 0 2 2 1 2 0 1 2 1 1 2 1 0 0 0 0 0 2 0 0 0 0 1 1 0 0 2 0 0 0 0 0 0 0 0 0 0 2 0 0 0 0 1 1 1 1 1 1 1 0 1 1 0 0 0 0 0 1 1 1 1 1 0 1 1 1 0 0 0 1 1 1 1 0 2 1 0 0 1 1 1 1 0 1 1 1 0 0 0 2 0 0 1 0 1 1 1 0 2 0 0 0 0 0 0 0 0 0 0 0 2 0 0 2 0 1 0 0 0 0 1 0 1 1 1 1 2 0 1 1 0 0 0 2 2 2 2 1 2 2 1 2 0 0 0 2 0 2 0 1 1 0 2 2 0 0 1 2 1 1 2 0 0 0 0 0 0 0 1 0 1 1 0 1 0 0 1 2 2 0 0 0 2 0 0 1 2 0 1 2 1 0 0 2 2 0 0 0 0 1 1 1 1 1 0 1 0 1 1 1 1 0 0 0 0 1 2 0 1 2 0 1 0 1 1 0 0 1 1 0 0 0 0 1 1 2 0 0 1 0 0 0 0 1 0 0 0 1 0 1 0 1 1 0 0 1 1 1 1 2 1 1 0 0 0 0 1 0 1 0 0 0 1 1 0 0 0 0 0 0 0 0 0 1 1 0 1 0 2 0 0 0 0 1 0 1 0 0 0 0 0 1 0 0 0 0 2 1 0 0 1 1 0 0 0 1 1 0 0 2 1 1 0 0 2 0 1 0 1 1 0 2 0 0 0 2 0 0 1 0 0 0 0 1 0 1 0 0 0 2 0 0 0 0 1 2 2 0 0 1 0 1 1 0 1 0 1 1 0 1 0 1 0 1 0 1 0 1 1 2 0 2 0 1 0 1 1 2 2 0 0 0 0 0 0 0 0 0 0 0 0 0 0 0 2 1 1 1 0 0 0 1 0 0 0 1 0 0 1 1 1 0 0 1 1 0 1 1 0 0 0 0 2 0 0 2 1 0 2 0 0 0 1 0 0 1 1 1 1 2 0 0 0 0 0 0 0 0 0 0 1 1 1 1 1 0 1 1 0 1 0 1 2 2 1 1 1 1 0 2 2 0 1 0 1 1 1 0 1 0 1 0 0 2 0 2 0 0 2 0 2 2 0 2 0 0 2 1 0 0 0 2 0 0 0 1 1 0 0 0 0 0 1 0 0 0 1 0 1 0 0 1 0 1 1 0 1 0 0 0 1 1 0 0 0 1 2 0 1 1 1 0 2 0 0 0 0 1 2 2 2 2 2 0 0 0 0 1 0 0 0 0 0 2 2 2 2 0 0 0 1 2 0 0 1 1 0 1 1 0 1 0 1 0 2 0 0 1 2 2 0 2 0 0 0 0 2 0 1 1 2 2 0 1 0 0 1 1 0 1 0 0 2 1 0 1 0 1 0 1 0 0 1 0 1 0 1 2 0 1 0 1 0 0 0 0 1 2 1 1 1 0 0 0 0 0 1 2 0 0 0 0 0 1 0 0 1 1 0 2 1 0 0 2 0 1 0 0 1 0 0 0
75 0 0 0 0 0 0 1 0 1 1 1 0 0 0 0 0 0 0 0 0 2 1 0 2 0 0 0 2 2 2 0 1 1 0 0 2 2 0 1 1 1 1 0 0 1 0 1 0 2 0 1 0 1 1 0 0 1 1 0 1 2 1 1 0 1 0 0 1 0 0 1 1 0 0 1 1 1 1 0 1 2 0 1 1 0 0 0 2 2 0 1 0 0 0 0 0 1 1 0 2 0 1 0 1 0 1 2 0 2 0 1 0 2 0 2 0 0 1 0 1 0 2 1 0 1 0 1 1 1 1 1 1 1 0 0 0 0 1 0 0 2 0 0 0 0 0 0 0 1 1 1 0 0 0 0 1 2 0 0 2 2 2 2 1 2 0 2 1 2 1 0 1 2 0 0 0 1 1 1 0 1 0 0 0 0 0 0 0 0 1 0 0 2 2 2 0 0 0 1 1 0 1 1 2 0 0 1 1 0 1 0 0 0 0 2 1 0 1 0 2 1 1 1 1 1 1 0 0 0 0 0 0 0 0 0 0 2 0 1 0 0 1 1 1 0 0 0 2 0 0 1 0 0 1 1 0 1 1 0 0 0 0 1 0 0 0 0 2 1 1 0 0 2 1 0 0 1 1 0 0 2 1 1 0 1 1 0 0 2 0 1 0 1 1 0 1 1 0 1 0 0 0 0 0 1 0 0 0 0 0 0 2 0 1 0 1 1 1 0 0 2 1 1 2 0 1 2 1 1 1 2 0 0 0 0 0 1 1 1 0 0 1 2 1 0 2 0 1 1 0 1 1 0 0 0 1 2 0 0 1 1 2 0 2 0 0 1 2 0 2 0 0 0 1 1 0 1 0 2 1 1 0 1 0 0 0 0 0 0 0 0 0 0 2 0 0 0 0 0 0 0 0 2 1 0 1 0 0 2 0 0 1 0 1 2 0 0 0 1 1 1 1 0 0 0 0 0 0 0 0 0 1 1 1 1 0 0 0 0 2 0 0 0 0 2 1 0 2 1 0 0 0 1 1 1 0 1 1 1 1 1 0 1 0 2 0 1 0 0 1 1 2 2 0 1 0 2 1 2 1 2 0 0 0 0 0 0 2 0 0 0 1 1 0 0 2 1 1 1 1 1 0 2 0 2 1 0 0 1 0 0 0 1 2 0 0 0 0 1 1 1 2 1 0 2 0 1 1 1 1 0 2 1 0 0 2 0 1 0 0 2 0 2 2 0 0 1 1 0 0 0 0 1 2 0 1 1 1 0 0 0 0 0 0 0 2 1 1 1 1 1 0 0 0 1 1 0 0 2 1 1 0 2 2 1 1 0 1 1 0 0 0 2 0 0 0 0 0 0 0 1 1 1 2 0 1 0 0 0 2 2 0 1 0 1 0 0 1 0 0 1 0 0 0 1 1 1 0 0 1 2 1 0 0 1 1 0 2 2 2 0 0 1 1 0 1 0 2 2 0 0 1 1 2 2 0 1 1 1 0 1 1 1 0 1 1 1 0 2 0 0 0 0 0 0 0 0 0 1 0 0 1 2 2 1 2 0 1 2 0 0 0 0 2 2 0 2 1 1 0 0 0 2 0 2 0 1 1 0 2 1 0 0 0 0 0 1 1 1 0 0 0 0 1 0 0 0 1 0 1 2 1 0 0 1 0 0 2 2 1 0 0 0 0 0 0 0 0 0 0 0 1 0 0 1 0 0 2 0 0 0 2 0 1 0 2 0 0 2 0 0 1 1 0 0 0 0 1 1 1 2 1 1 2 0 1 1 1 1 1 1 1 1 0 0 2 0 0 1 1 0 1 0 1 0 0 0 0 1 1 0 1 0 1 2 1 1 0 0 0 0 0 2 0 0 1 2 2 0 1 2 2 0 0 0 0 1 1 0 0 1 2 0 0 0 1 0 1 0 0 1 0 2 2 0 0 0 1 1 0 0 0 0 0 1 1 0 1 1 0 0 1 1 0 0 0 2 0 0 0 0 2 0 0 0 0 0 0 2 0 1 0 2 2 2 2 0 0 0 2 2 0 0 0 0 2 0 0 1 0 0 0 0 0 2 0 1 1 1 0 1 0 0 0 0 2 0 0 0 2 2 1 1 0 0 2 0 2 0 0 0 1 2 1 2 0 0 0 0 1 0 2 0 1 0 1 1 0 0 1 1 0 0 2 1 2 0 0 0 0 0 0 0 0 0 0 0 2 0 0 0 0 0 0 0 0 0 0 1 0 0 0 2 0 1 0 0 1 0 1 1
76 0 0 2 0 1 2 1 1 0 1 0 0 2 0 0 1 0 1 1 1 1 0 0 2 0 0 0 2 2 2 0 0 1 1 1 1 2 0 0 0 2 0 0 1 0 1 0 0 0 0 2 1 1 1 1 0 0 0 1 0 1 0 0 0 0 0 1 1 0 0 0 2 0 2 2 0 1 1 0 0 2 0 1 1 0 0 0 2 2 0 0 1 1 0 2 1 1 0 1 1 0 0 1 1 1 2 1 1 1 0 2 1 2 2 2 2 0 1 0 1 0 2 2 2 0 0 1 1 1 1 1 0 0 0 0 0 0 0 1 0 2 0 0 1 0 0 0 0 0 0 0 1 0 0 0 0 1 1 2 0 0 0 2 1 2 0 0 0 0 0 0 1 0 0 0 0 0 0 0 0 0 1 1 0 0 1 2 1 0 2 0 0 0 1 1 1 0 0 0 0 0 0 1 2 1 1 0 1 0 1 1 1 0 0 2 0 0 2 1 1 0 1 2 0 1 1 2 0 2 0 0 1 1 1 0 1 2 0 2 0 1 2 2 2 0 1 0 1 0 0 0 0 1 0 2 1 0 0 0 0 0 0 1 0 0 1 1 2 2 0 1 0 1 0 0 0 1 1 0 0 2 1 1 0 0 0 0 0 2 0 2 1 2 2 0 2 0 1 0 0 0 2 2 0 0 2 0 0 1 0 1 1 0 1 0 0 0 0 0 2 2 2 0 2 0 0 1 1 0 1 1 1 1 0 0 0 1 1 0 1 0 0 2 0 1 1 0 1 1 1 1 2 0 1 1 1 0 0 0 1 1 1 1 1 2 0 2 2 0 2 0 2 2 1 0 0 2 1 1 1 1 0 0 0 0 0 0 0 1 1 1 0 0 2 1 0 0 1 1 0 2 0 2 1 0 1 1 0 2 1 1 0 0 1 2 0 1 0 0 0 2 1 0 0 0 0 0 0 0 0 0 0 0 2 0 0 0 0 0 0 0 0 1 1 2 1 0 1 1 0 0 0 1 1 1 1 1 1 2 0 2 1 0 0 1 1 1 0 1 1 0 2 2 1 0 1 2 1 2 2 1 0 0 0 0 0 0 2 0 0 0 1 1 0 0 0 1 1 1 1 0 1 1 0 1 1 1 0 1 0 1 0 1 1 1 0 0 0 1 0 1 1 0 0 1 1 0 0 1 1 0 0 0 0 0 2 0 0 0 1 2 0 2 2 1 1 2 2 0 0 0 0 1 1 2 0 0 0 0 0 1 0 0 0 0 1 2 0 2 1 1 0 0 0 0 1 1 1 2 2 0 1 0 0 0 0 0 0 0 0 0 0 1 0 0 0 1 0 1 1 1 0 0 1 1 1 0 1 2 0 0 0 0 0 0 0 0 0 0 0 0 0 0 0 1 1 1 0 0 0 0 0 0 0 0 0 0 0 1 0 0 2 2 2 0 0 0 1 1 0 1 1 1 1 2 0 1 2 0 0 0 1 0 2 1 0 0 1 1 0 2 0 0 2 2 2 0 1 1 0 2 1 2 1 1 1 0 1 1 0 1 0 2 1 0 0 2 2 2 1 0 0 0 2 2 1 1 1 0 0 0 0 1 1 0 0 0 0 0 0 0 1 0 2 1 1 1 0 0 0 2 1 1 0 2 1 0 1 1 1 0 0 0 1 0 1 1 1 0 0 1 1 0 0 2 1 0 0 0 0 0 2 0 1 0 2 2 2 2 0 1 1 2 0 0 0 1 1 1 1 0 0 0 1 2 0 1 1 1 1 1 2 2 0 0 1 0 0 1 0 0 1 0 1 1 0 0 0 2 2 0 2 0 0 0 0 0 2 0 2 2 0 2 0 0 0 1 0 1 0 1 0 0 0 1 0 1 0 0 0 0 1 1 0 0 0 0 0 0 0 0 0 2 2 0 0 0 1 1 1 0 1 0 0 0 1 1 1 2 0 0 1 1 0 1 0 2 1 2 2 2 2 0 0 0 0 2 0 2 0 1 2 0 1 0 2 0 0 0 0 2 0 0 0 0 1 0 0 1 0 0 0 0 1 1 0 2 1 0 0 1 0 2 1 0 1 0 0 0 2 2 1 2 0 0 0 1 0 1 0 0 1 2 1 1 1 0 0 1 1 0 1 0 1 0 1 1 0 1 1 1 1 0 2 0 1 0 0 0 0 0 0 0 0 1 0 0 1 0 0 0 0 0 0 0 0 0 0 1 0 0 0 2 0 1 1 0 2 0 0 0
77 0 0 0 0 0 0 1 1 0 1 0 0 0 0 0 0 0 0 1 0 2 0 0 2 0 1 0 2 2 2 1 1 1 0 1 1 2 0 1 1 1 2 1 0 1 0 0 0 1 1 1 0 2 0 1 0 1 1 1 1 1 0 2 0 1 0 0 2 0 0 0 2 0 2 2 2 2 2 0 1 2 0 1 1 0 0 0 2 2 0 2 1 0 1 1 0 0 0 0 0 1 0 1 1 1 2 2 0 2 0 0 0 2 2 2 2 0 2 0 0 0 2 1 1 0 0 2 1 1 0 0 0 1 0 0 0 0 0 0 1 1 0 0 1 1 1 0 0 1 0 0 0 1 1 0 0 1 0 1 0 0 0 1 1 1 0 0 0 2 0 1 0 1 0 0 1 0 0 0 0 1 0 0 0 0 2 1 0 0 1 1 0 1 1 2 0 0 0 0 0 0 0 0 2 2 2 0 1 0 1 1 1 0 0 2 1 0 1 1 1 0 0 0 2 2 0 2 0 2 0 0 0 1 1 0 1 1 0 1 0 0 2 1 2 1 1 0 2 0 0 1 0 1 0 1 0 0 0 0 0 0 0 1 1 0 0 1 1 1 0 2 0 1 0 0 0 1 1 0 0 2 2 1 1 0 0 0 0 1 1 0 2 2 2 0 2 0 0 0 0 1 0 0 0 0 0 0 1 1 1 2 1 0 1 0 0 0 1 0 1 1 0 1 2 0 0 1 0 0 2 2 0 0 0 0 0 2 0 2 1 1 2 2 0 0 2 0 0 1 1 0 0 0 0 0 1 1 0 1 2 1 1 1 1 0 0 1 1 0 1 1 0 0 0 0 0 1 0 2 0 0 0 0 0 0 0 0 0 0 0 0 0 0 2 0 0 1 1 1 1 1 0 2 2 0 0 0 0 2 0 0 1 0 1 2 0 1 0 0 0 1 1 1 0 1 2 1 1 0 0 1 0 1 0 0 0 1 0 0 1 0 0 0 0 1 1 1 1 0 1 2 0 1 1 0 1 1 2 1 2 0 0 0 0 2 0 1 0 1 1 0 2 2 1 0 1 2 2 1 1 1 2 2 1 0 1 0 1 0 1 1 0 1 1 0 2 0 0 1 2 0 2 0 0 0 2 0 0 1 0 1 0 0 0 0 0 0 0 1 0 1 2 0 2 2 0 1 0 1 1 1 1 0 2 0 2 1 1 0 2 2 0 1 2 0 0 0 0 0 0 0 0 2 1 1 0 1 0 1 1 0 0 0 0 0 0 1 1 1 0 1 0 0 0 0 0 1 1 2 2 0 0 0 0 0 0 0 0 0 0 0 0 0 2 0 0 0 0 0 0 2 0 0 0 1 0 0 2 1 0 0 0 1 0 1 0 0 0 0 0 1 0 0 0 1 2 2 0 0 0 0 1 0 0 0 1 0 0 1 0 0 1 2 2 0 1 0 1 1 0 0 2 1 1 2 0 1 2 0 0 0 0 0 1 0 0 1 1 0 1 1 0 0 1 2 2 0 0 0 2 0 1 1 0 1 0 1 0 0 0 1 0 1 1 1 0 2 0 1 1 0 0 2 1 2 1 2 2 1 1 1 0 0 0 0 0 1 0 1 0 0 1 0 1 1 1 0 1 0 0 1 0 0 0 0 0 0 1 1 0 0 0 0 0 0 0 0 1 1 1 1 1 0 0 1 1 0 0 0 0 0 2 0 2 0 2 2 2 2 0 0 0 0 0 0 0 0 0 1 1 2 0 0 1 2 0 1 0 0 1 0 1 1 0 0 0 0 0 2 1 1 1 0 1 2 0 1 1 0 1 1 2 0 1 1 0 0 1 0 0 1 0 2 0 0 1 2 0 0 0 1 1 1 0 0 0 2 0 0 0 1 1 0 0 0 1 0 1 0 0 0 0 2 1 0 0 0 0 0 1 1 1 0 0 2 1 1 1 1 0 0 2 0 0 0 0 0 1 2 2 2 2 0 1 1 0 2 0 2 0 0 0 1 1 1 1 0 0 1 0 0 0 0 0 0 1 0 0 1 0 0 2 0 1 1 0 0 1 0 1 0 0 0 0 0 0 2 0 0 2 0 0 2 0 0 0 1 0 1 0 0 2 1 0 1 0 0 0 0 0 1 2 0 1 0 0 2 0 1 2 0 0 0 1 0 2 0 0 0 0 0 0 1 1 1 1 1 0 0 0 0 0 0 0 0 1 0 0 1 0 0 0 2 1 0 0 0 2 0 0 1
78 0 0 2 0 1 2 1 0 1 1 1 0 1 0 0 0 0 1 1 1 1 1 0 2 0 2 0 1 2 2 1 2 1 0 1 1 2 0 0 0 2 1 0 0 2 0 0 0 1 1 2 0 0 2 1 0 0 0 1 0 1 0 2 0 2 0 0 1 0 0 1 2 0 2 2 2 2 2 0 0 2 0 2 2 0 0 0 2 2 0 1 1 1 0 1 0 1 1 0 2 1 0 0 2 1 2 1 1 1 0 2 0 1 0 1 0 0 0 0 2 0 2 2 2 0 0 1 1 1 0 0 1 1 0 0 1 0 0 0 0 2 0 0 2 0 0 0 0 0 0 0 0 0 0 0 0 0 0 1 0 0 0 2 0 1 0 1 0 1 1 0 0 0 1 0 0 1 0 0 0 2 1 1 1 1 1 2 0 0 1 1 0 1 2 1 2 0 0 0 0 0 0 1 2 1 1 1 1 0 2 1 2 0 0 2 0 2 0 0 2 2 1 1 1 1 1 1 0 0 0 0 0 1 1 1 0 1 1 1 0 0 1 1 1 0 0 0 1 1 1 1 0 1 0 1 0 1 2 2 0 2 0 0 0 0 0 0 2 0 0 1 1 2 0 1 0 1 2 0 0 2 1 2 0 1 1 1 0 1 1 0 1 1 2 0 1 1 0 1 1 0 1 1 0 0 0 1 1 2 1 2 1 0 1 0 1 0 0 0 2 2 0 0 1 0 0 1 1 0 2 2 0 0 0 0 0 2 0 0 0 1 1 2 0 0 2 0 1 1 1 0 0 1 0 1 1 1 0 0 0 0 1 1 1 1 0 1 2 0 2 0 0 0 0 1 0 2 2 0 0 2 0 0 0 0 0 0 0 2 0 1 0 0 2 1 1 0 0 0 0 0 0 2 2 0 0 0 0 2 1 1 0 0 0 1 1 0 0 0 0 1 1 0 1 1 1 1 1 0 0 1 0 1 0 1 0 1 0 1 2 0 1 1 1 2 2 1 0 0 0 1 0 2 2 1 2 2 1 1 1 1 1 1 0 0 2 1 0 1 0 0 2 2 2 0 1 2 1 1 0 1 1 1 0 1 0 0 1 0 0 0 0 1 1 0 1 2 2 0 0 0 2 0 0 0 2 0 0 1 0 0 2 0 0 0 1 1 0 1 1 1 1 0 0 0 2 1 1 1 1 0 0 0 2 0 0 0 2 0 1 2 0 1 1 0 0 1 1 0 0 0 0 2 1 1 0 2 2 2 0 0 0 2 0 0 0 2 1 1 1 1 1 0 1 0 1 2 2 1 2 0 1 2 1 1 0 0 0 0 0 0 1 0 1 0 1 0 0 0 0 2 0 0 2 0 2 0 0 0 1 0 0 0 0 0 1 0 1 0 0 1 0 0 0 1 1 2 0 0 1 1 0 1 0 0 0 0 0 2 0 1 0 1 2 0 2 0 1 1 0 2 1 0 1 2 0 1 1 0 0 0 1 2 0 2 1 1 0 0 1 1 0 0 0 2 2 1 2 2 1 0 0 1 2 0 2 1 1 1 0 0 0 1 0 0 0 2 2 2 0 0 0 1 1 2 0 1 1 1 0 0 0 0 0 0 0 0 0 0 0 0 1 0 1 0 0 0 1 0 1 2 1 0 0 2 1 0 1 1 0 0 0 0 0 1 1 0 0 0 0 1 0 0 0 2 0 0 1 1 0 1 1 0 0 1 2 1 0 2 0 0 0 1 1 0 0 0 1 0 1 1 1 1 1 1 1 1 1 1 1 1 0 0 0 0 0 1 0 1 1 0 1 0 1 1 0 0 1 1 2 0 1 1 1 2 0 0 1 0 1 1 0 2 0 0 2 2 0 0 0 2 1 1 0 1 0 0 1 0 1 0 1 0 0 0 1 1 0 0 0 0 0 0 0 0 2 0 0 0 1 0 0 0 0 0 0 0 2 1 0 0 1 1 0 1 0 0 0 1 1 1 2 0 0 0 0 0 0 2 0 1 0 1 2 2 2 0 0 1 0 2 0 0 0 1 1 1 1 2 0 0 1 0 2 1 0 1 2 0 0 2 0 1 1 0 2 2 0 0 2 2 0 1 0 0 1 1 1 0 0 0 1 1 0 0 0 0 0 1 1 0 1 0 1 0 1 2 0 1 1 0 0 0 2 1 2 0 0 1 0 1 0 0 0 1 0 1 0 0 0 0 0 2 0 0 1 0 0 0 0 0 1 2 0 0 1 1 2 0 0 0
79 0 0 1 0 0 2 2 0 0 0 0 1 0 0 0 0 0 1 1 1 2 0 0 2 0 2 0 1 2 2 0 0 0 0 0 1 1 0 0 0 1 0 0 0 0 0 0 0 0 0 0 0 0 2 1 0 1 1 1 1 0 0 1 1 1 0 1 2 0 1 2 0 0 0 2 2 1 2 0 0 2 1 0 1 0 0 1 2 2 0 1 2 1 1 2 0 1 0 1 0 0 0 0 1 1 2 2 0 2 0 1 1 2 2 2 1 0 1 0 1 1 2 1 0 1 0 0 0 0 0 0 0 0 1 0 1 0 0 0 1 1 0 0 0 0 1 0 1 1 1 1 0 0 1 0 2 0 0 1 0 0 0 2 1 2 0 1 1 2 0 0 2 0 0 0 2 1 0 1 0 1 0 0 0 0 1 1 0 0 0 1 0 2 2 1 1 0 0 2 2 0 0 0 2 2 2 1 1 0 1 1 2 0 0 2 0 0 1 0 2 1 1 2 0 1 1 1 0 1 0 0 1 1 0 0 0 2 0 2 0 0 2 1 1 0 0 0 2 0 0 0 1 0 0 2 2 0 0 1 1 1 0 1 1 0 0 0 1 1 0 0 0 2 0 0 0 0 0 0 2 0 2 1 0 2 1 1 0 2 0 1 1 2 2 0 2 2 0 1 0 1 1 1 0 0 2 1 0 1 0 1 2 0 2 0 1 0 0 0 1 1 2 1 1 0 0 2 1 1 2 1 0 0 0 0 0 2 0 1 0 1 1 2 0 1 1 0 2 1 1 0 0 0 0 0 1 1 0 1 1 0 0 0 0 0 0 2 1 0 1 1 1 1 0 2 0 1 0 2 0 1 0 0 0 1 0 0 0 0 0 0 1 0 2 0 1 2 0 0 0 1 0 2 2 1 0 1 1 1 0 0 0 0 0 1 1 0 0 0 1 1 0 0 0 1 1 1 1 0 0 0 0 0 0 0 0 0 0 0 0 0 0 0 0 2 2 1 1 2 0 1 0 2 2 1 2 1 1 2 0 2 0 1 0 1 1 1 0 0 2 0 1 1 1 0 0 2 2 1 1 1 1 1 0 2 0 0 2 0 0 0 1 1 1 0 2 1 1 1 2 2 1 1 0 1 2 0 1 1 1 0 1 0 0 1 0 2 0 2 1 0 2 0 1 2 0 1 1 1 0 2 2 1 0 0 2 0 1 1 1 1 0 0 2 0 0 1 1 0 1 1 0 2 2 1 0 0 1 0 0 0 1 1 0 0 0 2 1 1 1 1 1 0 1 0 1 1 2 2 2 0 0 0 2 0 1 0 1 1 1 0 2 0 0 0 0 0 0 1 0 0 0 0 0 2 0 1 2 1 1 0 0 1 0 1 0 0 1 0 0 1 0 1 2 0 1 0 0 0 2 2 0 0 0 1 1 0 0 1 0 0 0 0 0 0 0 0 1 1 0 1 0 0 0 2 0 0 1 0 0 0 0 0 0 0 0 0 0 1 0 1 0 1 0 2 2 0 1 1 1 2 0 1 1 0 1 0 2 2 0 0 0 0 0 0 0 2 1 1 0 1 0 2 0 2 0 2 1 0 0 0 0 1 1 0 0 1 1 1 0 1 0 0 1 0 0 1 0 1 0 2 0 0 0 0 0 0 1 2 1 1 0 0 0 0 0 0 0 0 0 0 0 0 0 1 2 0 1 0 0 0 1 0 0 1 1 1 0 2 0 0 1 2 0 0 0 0 1 1 1 1 2 1 2 1 0 2 0 2 0 1 0 1 0 0 0 0 0 1 1 0 1 0 1 1 0 0 0 1 2 1 1 1 1 1 1 1 2 0 2 2 0 2 1 0 0 2 0 0 0 2 1 1 0 0 0 0 2 1 2 0 1 0 0 0 1 0 0 0 1 0 0 2 2 0 0 0 0 1 0 0 0 0 0 0 1 1 1 1 0 0 1 1 0 1 0 2 0 2 2 2 2 0 0 0 0 2 0 1 1 2 0 1 2 1 1 0 0 0 0 1 0 0 2 2 0 0 0 1 0 0 0 0 0 2 0 2 2 1 0 2 1 1 1 0 2 0 1 1 2 2 1 1 0 0 1 1 1 0 0 0 0 1 0 0 1 0 0 0 1 0 2 0 0 0 0 2 1 0 1 1 1 0 1 1 1 0 0 1 0 1 0 0 0 0 0 2 0 0 0 0 0 0 1 0 0 1 0 2 0 2 2 2 0 0 0 0 1 0 0 0
80 0 0 1 1 0 2 2 0 1 1 1 0 1 0 0 0 0 0 0 0 2 0 0 2 0 1 0 1 2 2 0 0 2 0 2 0 2 1 0 0 1 0 0 0 1 0 0 0 0 0 0 0 1 0 0 0 1 1 1 1 1 0 0 0 1 0 1 1 0 0 1 2 1 2 2 2 2 2 0 0 2 0 1 1 0 0 0 2 2 0 1 2 0 1 1 0 0 0 0 2 0 0 0 2 0 1 2 0 2 0 1 2 2 2 2 2 0 0 0 2 1 2 1 1 1 0 2 2 2 0 0 0 1 0 0 0 0 0 0 0 2 0 0 0 0 0 0 0 0 0 0 0 0 0 0 1 2 0 1 1 1 0 2 1 1 1 1 0 1 1 0 1 1 1 0 1 1 0 1 0 1 2 2 0 0 2 1 1 0 2 0 0 2 2 2 1 0 0 0 0 0 0 1 2 2 2 0 2 0 2 1 1 0 0 2 0 0 1 1 1 1 1 2 0 1 1 0 0 0 0 0 0 1 1 0 1 2 0 2 0 0 1 2 2 0 1 0 1 0 0 0 0 1 0 1 0 1 1 0 0 0 0 1 0 0 0 0 1 1 0 1 1 2 0 0 0 1 1 0 1 1 1 2 1 1 1 0 1 2 0 2 1 2 2 1 2 2 0 2 0 0 0 0 0 0 1 0 1 2 1 2 1 0 2 1 0 0 1 0 0 2 2 1 0 0 0 2 1 1 1 1 1 0 0 0 0 1 1 0 0 1 1 2 1 0 2 0 0 2 2 0 0 2 0 2 2 1 0 1 1 0 0 0 0 0 0 2 0 0 0 2 0 0 0 0 0 1 0 2 1 1 0 1 1 0 0 0 0 0 0 0 0 0 1 1 0 2 0 0 0 1 0 2 1 0 1 1 0 0 0 0 0 1 1 1 1 0 0 0 2 0 2 0 1 2 2 0 0 0 0 0 1 0 0 1 0 0 0 0 1 0 0 1 1 2 1 1 0 1 0 0 0 2 2 2 2 0 1 1 2 1 2 1 0 1 1 0 0 0 1 1 1 1 2 0 0 1 1 1 1 1 2 2 1 0 1 0 2 0 0 0 1 0 0 0 1 0 0 1 2 1 1 1 0 2 0 1 0 0 1 0 1 0 0 0 0 0 0 0 0 2 1 1 0 1 0 0 0 2 0 1 1 1 0 0 1 0 2 1 1 1 0 0 1 1 0 1 1 0 1 1 0 1 1 1 1 1 1 0 0 0 0 1 0 0 1 0 1 0 1 1 0 0 0 0 0 2 2 2 2 0 1 1 1 1 1 0 1 1 0 0 1 0 0 0 0 1 0 1 0 0 0 1 1 0 1 0 1 2 2 0 1 1 1 1 0 0 0 0 0 1 0 0 0 1 1 2 0 0 0 0 0 0 0 1 0 1 0 1 2 0 0 1 2 0 2 1 2 2 1 1 1 0 1 1 0 1 2 0 0 0 0 0 1 1 1 1 1 1 0 2 0 1 1 2 2 0 0 0 1 1 0 2 2 1 1 0 0 2 0 0 0 0 0 0 0 2 1 1 0 0 0 1 0 2 0 0 1 2 0 0 0 0 1 0 0 1 1 1 0 0 0 1 0 0 1 0 1 0 1 1 0 0 1 0 1 0 1 2 0 0 0 0 0 0 0 0 0 0 0 1 0 0 0 0 0 0 0 0 0 0 2 1 0 0 2 2 2 2 0 0 0 1 0 0 0 0 0 2 2 2 1 1 2 1 1 1 1 1 1 1 0 1 0 0 0 1 0 1 1 0 0 0 0 1 2 0 0 0 1 1 1 1 0 1 0 0 1 0 1 1 0 2 0 0 1 0 1 0 0 1 1 1 0 0 0 0 0 0 1 1 1 0 0 0 1 1 1 0 0 0 0 2 2 0 0 0 0 0 2 0 0 0 0 0 0 0 0 1 0 0 0 2 0 0 0 2 1 1 1 1 1 1 1 1 0 2 0 1 0 1 1 1 1 0 2 0 0 0 0 0 0 0 1 1 0 2 0 1 0 0 0 1 0 1 0 2 2 0 0 2 0 2 1 0 2 1 1 1 2 2 0 2 0 0 1 1 0 0 0 0 1 1 1 1 0 2 0 0 2 0 2 0 1 0 0 2 0 1 0 1 0 1 0 0 0 1 1 2 1 0 0 0 0 0 0 1 2 2 1 1 0 1 0 0 1 1 1 2 1 0 0 1 1 0 1 0 1 0 0 0
81 0 0 2 0 1 2 2 0 2 2 0 0 0 0 0 0 0 0 0 0 2 1 1 1 1 0 0 2 2 2 1 1 2 0 1 1 2 0 2 2 0 0 0 0 0 0 0 0 0 0 0 0 2 0 1 0 0 0 0 1 1 0 0 0 1 0 1 1 0 0 0 1 0 1 1 2 2 2 0 0 2 0 1 1 0 1 1 2 2 1 1 2 1 1 2 1 0 0 0 2 0 0 1 1 1 2 1 1 1 0 2 1 2 1 2 0 0 1 0 1 0 2 2 2 0 0 0 0 1 1 1 0 0 0 0 0 0 0 0 1 1 0 0 0 0 0 0 1 1 1 1 0 1 1 1 0 0 1 1 0 0 1 2 1 2 0 1 0 1 0 1 0 2 0 0 0 1 0 1 0 1 1 1 0 0 2 0 0 0 2 0 1 1 2 2 1 0 0 1 1 1 1 1 2 0 1 1 0 0 0 2 1 0 0 2 1 1 2 0 2 1 0 1 1 1 0 1 0 1 0 0 0 0 0 0 0 2 0 2 0 0 1 1 2 1 1 0 0 0 0 0 0 0 0 0 0 1 1 1 0 1 0 0 0 0 1 0 2 1 0 2 1 2 0 0 0 0 2 0 1 1 2 1 1 1 0 1 0 2 0 1 0 1 2 1 1 0 0 0 0 1 0 0 0 0 0 0 0 2 0 2 2 2 2 0 0 0 1 0 0 2 2 2 1 0 0 0 0 1 2 1 0 0 0 0 0 2 0 0 0 0 1 1 0 1 1 0 2 1 1 0 0 1 0 1 1 1 0 1 1 0 2 1 2 0 0 2 1 0 1 1 1 1 0 1 0 1 1 1 0 0 2 2 2 0 0 0 0 0 0 0 0 0 2 0 0 1 0 0 0 0 0 2 2 2 0 1 1 1 0 0 0 0 0 2 0 1 1 0 0 1 0 0 1 1 0 0 0 0 0 0 0 0 0 0 0 0 0 0 1 0 1 1 1 1 2 2 0 2 0 2 0 1 1 1 1 2 2 2 0 2 0 1 0 2 0 0 0 0 0 0 2 2 1 1 0 0 2 0 0 2 1 1 1 0 0 0 2 0 0 0 0 0 0 0 1 2 2 0 2 0 2 0 0 0 2 2 0 2 0 0 0 1 1 0 0 2 0 2 1 0 1 0 0 1 1 2 2 0 1 1 0 0 0 0 2 0 1 1 1 1 0 2 2 0 0 1 1 0 0 0 0 1 2 0 1 0 2 0 0 0 0 1 0 0 0 1 1 1 1 1 1 0 0 1 1 1 1 2 2 0 1 1 0 1 0 0 1 1 0 0 1 0 0 0 0 1 0 1 1 1 0 0 1 0 1 0 1 1 1 1 1 1 1 1 1 0 0 0 0 1 1 1 1 1 1 1 0 0 2 2 0 1 0 0 1 0 0 2 0 1 0 1 1 0 1 0 1 1 0 1 0 0 1 2 0 0 2 0 0 0 1 0 2 2 1 0 0 1 1 0 0 0 0 1 1 2 2 2 2 0 0 1 2 1 1 0 0 1 0 1 0 1 0 0 0 2 2 1 0 1 0 1 1 2 2 2 2 0 1 0 0 2 0 1 0 2 2 2 0 0 1 0 1 1 1 2 0 1 0 2 0 0 0 0 1 0 1 1 1 0 0 0 0 0 0 2 0 0 0 1 0 0 0 1 0 0 0 0 0 0 0 0 0 1 2 1 1 1 1 0 1 2 2 0 0 0 2 0 1 1 1 1 1 1 0 1 0 1 1 1 2 2 1 0 0 1 0 1 1 0 1 0 0 1 1 1 1 0 0 0 1 1 1 2 0 1 1 1 0 2 0 2 0 0 1 2 0 0 0 2 1 1 0 1 1 0 0 0 0 1 2 0 1 1 2 0 1 0 0 0 0 2 1 1 0 0 0 1 2 0 0 0 0 1 0 0 0 1 0 0 1 1 0 0 0 1 1 2 0 1 2 1 0 1 0 1 0 1 0 1 2 1 1 1 2 0 0 1 0 2 0 2 2 2 0 0 0 2 0 0 0 0 1 1 0 1 2 1 0 2 0 1 1 0 2 1 0 0 1 1 0 2 0 0 0 1 1 1 0 0 1 1 0 2 0 0 0 0 1 0 1 0 2 1 2 2 0 2 0 1 0 0 1 1 0 0 1 2 0 1 0 0 0 2 0 2 0 0 0 0 0 0 0 0 0 0 0 1 0 1 0 2 0 1 0 1 2 1 1 1
82 0 0 1 1 0 1 2 0 1 1 0 1 1 1 1 0 0 1 1 1 0 1 1 1 1 1 0 1 2 2 1 1 2 0 1 1 1 0 1 0 1 1 1 1 0 0 0 1 1 0 1 1 0 1 1 0 0 0 1 0 1 0 1 0 1 0 2 0 0 0 0 2 1 1 2 2 1 2 1 1 2 0 2 2 0 0 0 1 1 0 0 1 0 0 1 0 2 1 1 2 0 0 1 1 1 2 2 0 2 0 2 2 0 2 2 1 0 2 0 0 0 2 0 0 2 0 0 0 0 0 0 1 2 0 0 0 0 0 0 0 2 0 0 0 1 0 0 0 0 0 0 0 1 2 0 0 1 0 0 1 1 1 1 0 1 0 1 0 1 0 1 0 1 0 0 0 0 0 0 0 0 0 0 0 0 1 1 0 0 0 1 2 0 2 1 1 0 0 0 0 0 1 1 1 1 1 0 1 0 1 2 1 0 0 2 0 0 0 1 1 1 1 2 0 1 1 1 1 1 0 0 0 0 0 0 1 2 0 1 0 0 2 1 1 0 0 0 1 0 0 2 0 1 0 0 0 0 1 1 0 1 0 2 2 0 0 1 1 0 2 0 0 2 0 0 1 1 1 0 2 0 2 1 0 2 1 1 0 2 0 0 1 2 2 0 2 0 0 0 0 0 1 1 1 0 0 0 1 2 0 2 2 0 2 0 0 0 0 0 1 2 2 1 2 0 0 2 1 2 2 0 0 0 0 0 0 2 0 0 0 2 2 1 0 0 1 0 1 0 0 0 1 1 1 2 2 1 0 2 2 0 1 1 1 0 0 2 1 0 2 0 0 0 0 0 0 1 1 1 1 2 0 0 0 2 0 0 0 1 0 0 2 0 1 2 0 0 1 1 1 1 0 2 1 0 1 1 0 1 0 0 0 0 0 0 2 0 0 0 0 2 0 1 2 2 1 0 0 0 1 0 0 2 0 0 0 1 0 0 2 0 0 0 0 2 1 0 1 1 0 0 0 2 1 1 1 1 1 0 1 0 1 0 1 2 0 1 0 0 1 0 1 1 1 0 1 0 2 0 0 2 2 2 1 0 1 1 2 1 1 0 1 1 1 0 1 1 1 0 0 0 2 0 0 0 2 2 0 1 0 0 1 0 0 0 1 1 0 1 1 1 2 0 2 2 0 0 0 2 1 0 2 2 0 0 1 0 2 1 0 1 0 2 2 0 0 1 2 0 0 0 0 2 2 0 0 1 1 1 1 0 1 0 1 1 0 1 0 1 0 1 2 0 1 1 2 1 1 1 1 1 1 1 1 1 1 2 0 0 0 0 1 0 0 0 1 0 0 1 0 1 0 1 2 0 1 0 1 1 1 0 0 0 0 1 0 0 0 1 1 1 0 0 0 2 2 2 0 0 1 1 1 0 0 1 0 0 0 2 0 1 0 1 1 0 1 0 1 1 0 0 1 0 1 1 0 1 1 0 0 0 0 1 0 1 0 1 0 0 1 1 1 0 0 1 0 0 0 0 2 0 0 2 2 2 1 1 1 1 0 1 0 0 0 0 0 2 1 2 0 1 1 1 1 1 0 2 2 0 1 0 0 1 2 1 0 0 0 0 0 0 0 0 1 0 0 0 1 0 1 2 0 0 0 0 0 0 1 2 0 2 0 0 0 0 0 1 1 1 1 1 1 0 0 2 0 0 0 0 0 0 2 0 0 0 2 1 1 2 0 1 0 0 0 0 0 0 0 1 1 1 0 0 1 0 0 1 0 1 1 0 2 2 0 0 1 0 1 1 0 0 1 0 1 1 0 1 1 1 1 0 0 2 0 2 0 2 1 0 1 1 0 2 0 0 1 2 1 0 0 1 1 1 1 0 0 0 1 0 0 0 1 0 0 0 1 1 0 0 0 0 0 2 1 1 0 0 0 0 1 0 0 0 1 0 0 0 2 0 2 0 1 1 0 0 1 2 0 1 0 0 2 0 0 0 1 1 0 1 0 1 0 2 1 1 2 0 0 0 0 2 0 0 1 2 0 0 1 1 0 0 1 0 1 1 0 1 2 1 0 2 0 0 0 0 0 0 0 0 2 1 0 1 1 0 1 2 0 0 0 0 1 2 0 1 0 0 0 0 2 0 2 0 1 0 0 2 0 1 1 1 0 0 2 0 2 0 1 1 0 0 0 0 0 1 0 2 0 0 0 0 0 2 0 1 1 0 0 2 0 0 0 1 0 0 0 0 1 0 0 0
83 0 0 1 0 0 0 2 0 0 0 1 0 0 0 0 0 0 1 1 1 2 1 0 2 0 1 0 1 1 0 1 0 0 1 0 2 1 0 1 0 1 1 1 0 1 1 1 0 1 0 1 0 0 2 0 0 0 0 1 1 0 0 2 1 0 1 1 2 0 0 1 2 0 2 2 0 0 1 1 0 2 0 1 1 0 0 1 2 2 2 2 2 0 0 0 0 1 0 1 1 0 0 1 0 0 2 1 1 1 0 2 0 1 0 1 0 0 0 0 0 0 2 0 0 1 0 2 0 2 2 2 0 1 1 1 0 0 0 0 1 1 0 0 0 0 0 0 0 1 0 1 0 2 1 0 1 0 0 0 0 0 0 1 1 2 0 1 1 2 0 1 0 2 0 0 0 1 0 1 0 1 0 0 0 0 2 1 0 0 2 0 0 2 2 2 2 0 0 0 0 0 1 2 2 1 1 0 1 0 2 0 2 0 1 1 2 0 2 0 2 2 0 1 1 0 0 0 0 1 1 1 0 0 0 0 0 2 0 2 0 0 2 0 0 0 0 0 1 1 1 1 0 1 0 2 1 1 1 0 0 0 0 1 0 0 0 0 0 0 0 1 0 0 0 0 0 2 2 0 1 1 2 2 0 1 1 1 0 2 0 1 0 2 2 0 1 0 0 0 0 0 1 1 0 0 1 1 1 1 1 1 2 0 2 0 1 0 1 0 0 2 0 0 2 0 1 2 2 1 1 1 0 0 0 0 0 2 0 1 2 2 0 1 0 1 0 1 1 1 1 1 0 1 0 1 1 0 0 1 2 1 2 0 2 0 0 2 1 0 1 1 1 0 2 0 0 1 0 2 0 1 0 0 0 1 0 0 0 0 0 0 1 0 2 0 1 0 1 0 1 2 0 2 2 0 0 0 0 2 0 0 0 0 0 1 1 1 0 0 0 1 0 0 1 0 0 0 0 0 1 0 0 2 0 0 0 1 0 1 1 0 0 0 0 0 2 1 0 0 0 1 0 1 1 1 1 0 1 1 2 1 0 0 1 2 0 2 0 1 2 0 1 1 1 1 1 2 2 0 1 2 0 0 0 0 0 1 2 0 0 0 1 2 0 0 0 0 0 1 2 1 1 0 1 1 1 0 0 1 0 0 1 0 0 1 0 0 1 2 1 0 2 1 0 2 0 1 1 1 1 1 1 0 1 0 1 0 1 1 1 1 0 2 2 0 0 1 1 0 0 0 0 2 2 0 1 1 2 0 0 0 2 0 1 1 0 1 2 0 0 0 1 0 1 0 1 2 2 2 2 0 0 1 1 0 0 0 0 0 0 0 0 1 0 0 0 0 0 0 0 1 2 1 1 1 0 0 0 2 0 0 0 0 0 0 0 0 0 0 0 0 0 0 0 1 2 1 0 0 2 2 1 0 0 1 0 0 1 2 0 1 0 1 2 0 2 0 1 1 1 1 1 1 2 2 0 0 0 0 0 0 0 1 1 2 0 1 0 1 1 0 0 0 0 2 2 0 0 0 1 0 0 2 2 2 2 0 0 2 0 0 0 0 1 0 0 1 1 1 0 0 1 2 0 2 1 2 1 0 1 0 0 0 1 0 0 2 2 2 0 0 1 0 2 2 2 0 0 0 0 0 1 0 0 0 1 0 1 1 0 0 1 2 2 0 2 0 0 0 0 0 0 0 0 0 0 0 1 0 0 0 1 1 0 1 1 1 2 1 1 2 0 2 1 2 1 0 1 0 0 1 0 0 1 1 1 2 1 2 0 2 1 2 0 0 1 1 0 0 0 0 0 0 0 2 1 0 1 2 2 0 0 2 0 2 0 0 1 1 1 2 0 2 0 0 0 1 0 1 0 1 0 0 0 0 0 0 0 1 1 0 1 0 0 0 1 0 1 0 0 0 0 2 1 0 0 0 0 0 1 0 0 0 0 0 0 0 1 1 0 0 0 2 0 2 0 1 1 2 2 2 2 0 0 0 0 1 2 1 2 2 0 1 1 1 1 0 0 0 0 2 1 0 2 1 0 1 0 1 0 0 1 0 2 0 0 2 2 1 0 2 1 2 1 0 0 0 0 0 2 0 0 0 0 0 0 1 0 1 0 0 1 2 1 1 0 1 0 0 1 0 1 0 1 0 1 1 0 0 2 0 1 0 1 1 1 0 0 1 0 0 0 0 0 0 0 1 1 0 0 0 0 0 0 0 1 2 1 2 1 0 0 1 0 1 0 0 1 0 0 0
84 0 0 0 0 0 0 2 1 1 2 0 0 0 0 0 0 0 1 1 1 2 1 0 2 0 1 1 2 2 2 0 1 2 1 1 1 1 0 0 0 1 0 0 1 0 1 0 0 1 1 1 1 0 1 0 1 0 0 2 0 0 0 1 2 0 2 2 1 0 0 1 2 0 2 2 2 2 2 0 2 2 0 1 1 0 1 1 2 2 1 2 1 0 0 2 0 1 0 1 1 0 1 1 0 0 2 1 1 1 0 2 1 1 2 2 2 0 1 0 1 0 2 1 0 2 0 0 0 0 0 0 0 1 0 0 0 0 0 0 0 2 1 0 1 0 1 0 1 1 0 0 0 1 1 0 1 2 0 0 0 0 1 2 1 2 0 0 1 1 0 0 2 2 1 0 1 0 0 0 0 0 1 1 1 1 1 2 0 0 1 1 0 0 0 1 1 0 0 0 0 0 0 0 2 2 2 1 1 0 2 2 0 0 0 2 0 0 1 0 2 0 0 0 2 0 0 1 0 1 0 0 0 0 0 0 0 2 0 2 0 0 1 2 2 0 0 0 2 0 0 1 0 0 1 1 0 1 2 2 0 2 0 1 0 0 0 0 2 0 1 1 0 2 0 0 1 1 2 0 0 2 2 1 1 1 0 1 0 2 0 0 1 2 2 0 1 0 0 0 0 0 1 1 0 1 0 0 0 2 0 1 2 0 1 0 0 0 1 0 1 2 1 1 2 0 1 1 0 2 1 1 0 0 0 0 0 2 0 0 0 2 1 2 0 0 2 0 1 0 1 0 1 1 0 1 1 1 0 2 2 0 2 2 2 0 0 2 1 0 1 1 0 0 0 1 0 2 2 0 0 0 0 0 0 1 0 0 0 0 0 0 2 0 2 1 1 1 1 0 0 1 0 2 2 0 0 2 0 2 0 0 0 0 0 0 2 2 0 0 0 2 0 0 1 0 0 0 0 0 0 0 1 1 1 1 0 1 0 0 1 0 0 0 0 1 2 1 1 2 0 1 0 2 2 1 2 0 1 1 0 1 1 0 0 1 1 1 0 0 0 0 2 2 0 1 0 1 2 0 0 2 2 2 2 0 0 0 1 0 1 1 0 0 0 0 1 1 1 1 1 0 2 0 0 0 1 1 1 0 0 1 0 0 0 0 0 0 0 0 0 2 2 0 0 1 1 1 1 1 1 0 1 0 1 0 1 0 0 1 1 1 0 1 1 1 1 2 2 0 0 0 0 2 1 1 1 1 0 0 0 1 0 1 0 0 0 0 0 0 0 1 1 0 1 0 1 2 2 1 2 0 0 0 1 0 1 1 0 0 0 0 0 0 0 0 0 1 0 1 0 1 1 1 1 0 0 1 2 0 1 0 0 0 0 0 0 0 1 0 0 1 0 0 0 1 1 2 0 0 1 1 1 0 0 0 0 0 0 1 1 0 0 1 1 0 1 0 0 0 1 2 0 2 2 2 1 0 2 0 0 0 0 1 0 1 0 1 0 0 1 0 0 0 1 1 1 0 1 1 1 0 0 1 1 1 1 2 0 0 1 1 0 0 0 0 0 2 1 2 1 0 0 1 0 1 2 1 1 0 1 0 0 1 0 0 0 0 0 0 0 0 0 0 1 1 0 0 0 0 0 1 0 0 0 0 0 0 1 1 0 0 0 0 1 0 1 0 0 0 0 0 1 0 0 1 0 0 0 0 0 0 2 0 0 0 2 2 2 2 0 0 0 0 0 1 0 0 1 0 0 0 1 1 1 1 1 2 2 2 0 2 2 2 0 0 1 1 0 1 1 0 0 0 0 0 1 0 0 1 1 0 1 1 1 2 0 0 1 0 1 1 0 1 0 0 0 1 1 0 0 1 1 1 0 1 0 0 1 0 1 0 1 0 1 1 1 0 1 0 0 1 0 1 1 0 1 0 0 0 2 0 0 0 1 2 0 0 0 2 0 0 0 2 0 0 0 1 2 2 2 2 1 0 1 1 0 2 0 2 0 0 0 1 2 2 2 0 0 1 0 0 0 0 2 2 0 2 0 2 0 0 1 1 1 1 0 0 2 0 0 2 0 0 0 0 0 1 0 0 0 0 0 1 0 0 0 0 1 0 0 0 0 1 0 0 1 1 0 0 1 0 1 0 1 0 1 0 0 0 2 0 0 0 0 0 1 0 0 0 0 0 0 0 0 0 0 0 1 0 0 0 0 0 0 0 0 1 0 2 0 1 1 1 0 0 0 0 0 0 0 0
85 0 0 2 1 0 2 2 0 1 1 0 0 2 1 2 0 0 0 0 1 2 0 0 2 0 1 0 1 2 2 0 2 2 0 1 1 1 1 0 0 1 0 0 1 0 0 0 0 0 0 1 1 0 1 0 1 0 0 0 1 1 0 2 1 0 1 0 0 0 0 0 2 0 1 2 1 1 2 1 1 2 0 0 0 0 0 0 1 2 1 1 1 0 1 2 0 0 0 0 0 1 0 0 2 2 2 2 0 2 0 1 1 1 1 1 1 1 1 0 1 0 2 2 2 0 0 0 0 0 1 1 0 0 0 0 0 0 0 0 0 2 0 0 0 0 0 1 1 1 0 0 0 0 0 0 1 1 0 0 2 1 0 1 1 1 1 0 0 0 0 0 1 0 0 0 1 2 0 0 0 2 0 0 0 0 2 2 0 0 1 0 1 0 2 0 2 0 0 0 0 1 1 1 2 1 0 1 1 0 1 1 1 0 0 2 1 0 2 2 0 0 0 2 0 0 0 1 0 1 0 1 0 0 1 1 2 1 1 1 0 1 2 2 2 0 0 1 1 0 0 0 0 0 0 2 1 0 0 0 0 0 0 0 0 0 1 1 1 1 1 1 0 1 0 0 1 1 1 0 0 0 2 1 1 1 0 0 0 2 0 2 0 2 2 0 2 1 1 0 0 0 0 0 0 1 1 0 0 2 0 2 2 0 1 0 1 0 1 0 1 1 1 1 2 0 1 2 2 1 2 2 1 0 0 0 0 0 2 1 0 0 1 1 0 0 2 0 2 2 2 0 1 0 1 0 0 0 0 0 0 0 1 1 1 0 0 2 0 0 0 2 2 2 0 1 0 1 1 1 0 1 0 1 0 0 0 0 0 1 0 0 0 0 2 0 1 0 0 0 0 0 0 2 1 0 1 1 0 1 0 0 1 0 1 2 0 0 0 0 1 1 0 1 0 2 1 0 0 1 0 0 0 2 0 2 0 0 0 0 1 0 0 0 0 1 1 1 0 0 0 1 0 0 0 0 0 2 2 2 0 2 0 1 0 1 1 2 0 1 2 1 1 1 1 0 0 2 2 2 1 1 2 2 2 0 0 0 1 0 2 2 0 1 1 0 1 1 1 1 1 1 1 1 0 1 1 1 0 0 0 0 0 2 2 0 0 0 0 2 0 0 2 0 1 2 0 0 0 1 1 1 2 0 1 0 1 0 2 1 0 2 0 2 2 0 0 1 1 0 0 0 0 2 2 0 0 0 2 0 0 0 1 1 0 0 1 1 1 1 1 1 1 0 0 1 1 1 1 2 2 1 0 1 1 0 0 0 0 0 1 0 1 0 1 0 0 0 0 1 0 1 2 0 1 1 1 0 1 1 1 0 0 0 0 0 0 0 1 0 0 0 0 0 0 2 2 2 0 0 1 1 1 0 0 0 0 0 1 2 0 0 0 0 1 0 1 0 1 1 0 1 1 1 2 2 0 0 2 0 0 0 0 0 1 1 0 2 1 1 0 1 0 0 0 2 2 0 1 1 0 1 0 2 2 2 1 0 1 2 1 0 0 0 0 0 0 2 1 2 1 0 0 0 0 0 1 1 1 0 1 0 0 0 0 1 0 0 0 0 0 0 0 0 2 1 2 0 0 0 0 2 1 0 0 1 0 0 1 1 0 0 0 0 0 0 0 1 2 1 1 2 1 0 0 1 0 0 1 0 0 0 2 0 1 0 2 1 2 1 1 0 0 1 0 1 1 0 1 0 1 1 1 1 2 2 0 1 1 1 1 1 2 2 1 0 1 0 0 2 2 0 1 0 1 0 1 0 0 1 1 0 1 1 1 2 0 0 2 0 2 2 0 2 0 0 1 1 1 0 0 1 1 1 0 0 0 1 1 0 0 1 1 0 1 1 1 0 0 0 0 0 0 2 2 0 1 0 0 1 0 0 0 1 1 0 2 0 1 0 0 0 2 0 0 0 0 0 0 1 0 0 2 0 0 0 0 1 0 2 0 2 1 1 1 1 2 0 0 0 0 0 0 0 1 1 1 0 0 2 0 0 2 0 1 1 0 1 1 1 0 1 0 0 0 0 1 1 0 0 0 0 0 0 0 0 0 1 0 0 0 0 2 1 0 1 0 0 0 0 0 0 2 0 1 1 1 2 0 2 0 1 0 1 0 0 1 0 0 0 0 0 0 0 0 0 0 0 2 0 0 0 0 0 0 0 0 0 0 2 0 0 0 2 1 0 0 0 2 0 0 0
86 0 0 2 1 0 2 2 1 0 1 0 1 2 1 1 0 0 1 2 2 1 0 0 2 0 0 0 2 1 1 1 0 1 2 1 1 1 0 0 0 1 0 0 0 0 0 0 0 0 0 2 0 1 1 1 0 0 0 0 1 0 1 0 1 1 1 2 0 0 0 0 2 1 1 2 2 1 1 0 1 2 0 0 0 0 0 0 1 2 0 1 1 1 1 2 0 0 0 0 1 0 0 1 1 1 2 0 2 0 0 1 1 1 1 1 1 0 0 0 2 0 2 2 2 0 0 0 0 0 0 0 0 1 2 1 1 0 1 0 1 2 1 0 1 0 0 0 0 0 0 0 0 0 0 0 0 1 0 0 1 1 0 2 1 1 0 0 0 0 0 1 2 1 0 0 0 1 1 1 0 2 1 1 0 0 2 1 0 1 0 1 0 1 1 1 0 0 0 0 0 0 1 1 2 1 1 0 1 0 0 2 2 0 0 2 0 0 1 0 2 0 1 1 1 1 1 1 0 1 0 0 0 0 0 0 0 2 0 2 0 0 2 1 2 0 0 0 1 0 0 0 0 0 0 1 0 0 0 0 0 0 0 0 0 0 1 1 1 0 0 0 0 2 1 0 0 0 2 0 1 1 1 1 0 1 0 1 0 1 1 0 1 1 2 0 2 2 0 2 0 0 1 1 1 0 0 0 1 1 0 1 2 1 1 0 0 1 0 0 1 2 1 1 1 0 0 1 1 1 2 0 0 0 0 0 0 2 0 0 0 1 1 2 0 1 1 0 1 1 1 0 0 0 0 0 0 0 0 1 1 1 2 1 2 0 0 1 1 0 1 1 1 1 0 1 0 1 1 1 1 1 0 1 0 0 0 0 0 1 0 0 1 1 2 0 2 0 1 1 1 1 0 1 1 0 0 0 0 2 0 0 0 1 1 1 1 0 1 1 1 0 0 1 1 0 0 0 0 1 0 0 0 2 0 1 0 1 0 0 0 0 0 1 1 2 1 0 1 2 0 1 0 1 1 1 1 2 2 2 0 2 1 0 0 1 1 1 0 0 2 1 2 2 0 2 0 2 2 1 0 2 2 2 2 0 0 1 1 0 1 1 1 2 2 0 2 2 2 0 0 0 2 0 0 0 2 1 0 1 0 1 1 1 1 0 0 0 0 1 0 1 2 1 1 2 0 0 0 1 1 1 1 1 0 0 1 0 1 1 1 2 0 1 1 1 0 1 2 1 0 1 0 2 0 2 0 0 2 0 0 0 0 0 0 0 0 0 0 0 0 0 0 0 0 0 2 2 2 1 2 0 1 1 0 1 0 0 0 0 2 1 0 0 0 0 0 0 0 0 0 2 0 0 1 0 1 0 0 2 0 1 1 2 1 1 0 0 0 0 0 0 0 1 1 0 0 1 0 0 1 2 0 1 0 0 0 0 1 1 0 0 0 1 2 0 2 1 1 1 1 1 1 0 1 2 0 0 2 1 0 1 0 0 1 1 0 1 1 1 0 0 0 0 1 1 1 1 1 1 2 0 1 2 2 0 2 0 0 1 0 0 0 0 0 0 0 1 0 0 0 0 0 0 2 2 1 0 1 1 1 0 0 0 0 2 0 1 1 1 0 1 0 0 0 0 0 0 1 0 0 0 0 0 0 0 0 0 0 1 0 1 0 1 2 0 2 0 1 1 1 1 0 0 0 2 0 0 1 0 0 0 2 0 1 0 2 2 1 1 0 0 2 1 0 0 0 0 0 0 0 1 0 0 2 1 0 2 0 2 0 1 1 1 1 1 0 0 0 1 1 0 0 1 0 0 2 0 0 2 2 0 2 0 2 2 0 0 1 1 1 2 0 2 0 0 1 1 2 0 1 2 1 1 0 0 1 0 0 0 0 0 1 1 0 0 0 0 1 0 0 0 0 2 1 1 0 0 0 1 2 0 0 1 0 2 0 0 2 1 1 0 1 1 0 1 0 1 1 1 1 1 2 0 0 0 0 1 0 1 0 1 1 0 2 2 2 0 0 0 0 2 0 1 1 1 1 0 1 1 0 0 0 0 1 1 0 1 1 0 0 1 0 1 0 0 1 1 0 0 1 1 0 0 1 0 0 1 0 0 0 0 2 1 1 0 1 0 0 0 1 0 2 0 0 0 2 2 0 1 0 1 2 0 0 0 1 0 0 1 0 1 0 0 0 1 0 1 1 0 0 0 0 2 0 0 2 1 0 2 1 1 0 1 0 0 1 2 1 0 2 0
87 0 0 1 0 1 1 1 0 0 0 0 0 0 0 0 0 0 0 0 0 2 0 0 2 0 2 0 2 2 2 1 0 1 0 0 2 1 0 1 0 1 0 0 1 1 0 1 0 1 0 0 0 0 2 1 0 0 1 1 0 1 0 2 0 1 1 2 1 0 1 2 2 0 2 2 2 0 1 1 0 2 0 1 1 0 0 1 2 2 1 2 1 0 2 2 0 0 0 0 0 1 1 1 0 0 2 2 0 2 0 1 2 2 1 2 1 0 1 0 1 0 2 1 1 0 0 0 0 1 0 1 0 0 0 0 0 0 0 0 0 2 0 0 0 1 1 0 1 2 1 2 1 0 1 0 0 1 0 0 0 0 0 2 1 1 0 1 0 2 1 1 1 0 0 0 0 0 0 0 0 0 1 1 0 0 1 2 0 0 1 1 0 1 1 2 0 0 0 0 0 0 0 2 2 0 0 0 1 0 2 0 1 0 0 2 1 1 1 0 2 1 1 2 0 1 1 2 1 1 0 0 1 0 1 1 0 1 1 1 0 0 2 2 2 0 0 0 2 0 0 0 0 1 0 2 1 0 0 1 1 1 0 0 0 0 0 1 1 2 0 1 0 2 1 1 0 1 1 0 0 2 1 2 0 1 0 1 0 2 0 1 0 2 2 1 1 1 0 0 0 1 2 2 0 1 1 2 0 1 0 1 2 0 2 0 1 0 1 0 1 1 1 0 2 0 0 1 1 1 2 1 0 0 0 0 0 1 1 2 1 1 2 2 0 1 1 0 2 1 1 0 1 1 1 1 1 1 0 2 2 0 0 0 0 0 0 1 2 0 2 0 0 0 0 1 0 1 1 1 0 1 0 0 0 0 0 0 0 0 1 1 1 1 2 0 2 1 0 0 0 1 0 1 1 0 0 1 0 2 0 0 1 0 1 1 1 0 0 0 0 2 0 1 1 1 1 1 1 0 0 1 0 2 0 1 0 0 0 0 1 0 0 0 0 1 1 1 1 1 0 0 0 2 2 2 2 1 1 1 1 1 1 0 0 2 0 0 0 0 0 1 0 0 1 1 1 0 2 0 0 2 1 1 1 0 0 0 2 0 0 0 1 1 0 0 1 2 2 1 0 0 2 1 0 0 2 1 0 1 0 0 1 1 1 0 0 1 0 2 1 0 1 0 0 1 1 0 0 2 0 1 0 0 2 0 1 0 2 2 0 0 0 0 1 0 0 1 1 0 0 0 0 1 2 0 1 2 1 0 0 0 0 1 0 0 1 1 2 0 1 1 2 0 1 1 2 1 1 2 2 1 0 1 0 1 0 0 2 2 1 0 1 1 0 0 1 0 0 0 0 1 1 0 2 1 1 0 1 2 1 1 1 1 1 1 0 0 2 0 0 2 0 0 0 0 1 2 0 0 1 1 0 0 0 1 0 0 0 1 0 0 1 2 2 0 1 0 1 1 0 2 1 1 1 2 0 0 1 0 0 0 2 2 0 2 0 0 2 0 0 2 1 0 0 1 1 1 2 2 1 1 1 1 1 2 0 0 1 1 0 1 0 0 1 1 0 2 1 1 0 0 1 0 2 2 1 2 2 0 1 1 0 0 0 1 0 0 0 0 0 0 2 0 2 2 2 0 1 0 1 2 0 0 0 0 2 0 1 2 0 0 0 0 1 0 0 1 0 0 0 0 2 0 0 1 0 0 1 1 0 1 1 0 0 0 2 1 1 1 1 0 1 1 0 0 0 0 2 0 0 0 1 1 1 1 1 2 0 2 0 0 2 2 0 0 1 0 0 2 1 0 0 0 0 2 2 0 0 2 2 0 2 0 1 1 0 0 1 0 1 1 0 2 0 0 1 2 0 0 0 2 1 1 0 0 0 0 0 0 0 0 0 0 0 0 0 0 0 1 1 0 0 1 1 0 0 1 0 0 1 0 0 0 0 0 1 0 0 2 0 0 2 0 0 1 0 0 2 2 2 2 2 0 0 0 2 1 1 1 1 2 1 1 2 2 2 0 0 0 1 2 0 0 1 1 1 0 1 1 0 0 0 0 0 2 0 0 2 2 0 2 0 0 1 0 1 0 0 0 2 0 1 2 0 0 1 1 1 1 0 1 2 1 0 1 0 1 1 0 1 0 2 0 0 0 0 1 0 0 2 0 1 0 2 1 1 0 0 0 0 0 0 0 0 2 0 1 1 1 0 0 0 1 0 0 2 0 0 0 0 0 0 2 0 0 0 0 2 0 0 1
88 0 0 1 0 0 1 1 1 0 1 0 1 2 1 1 1 0 1 1 0 2 0 0 2 0 1 0 1 2 2 0 2 1 1 0 2 1 0 0 0 2 1 1 0 1 1 0 0 0 1 1 0 1 1 0 1 0 0 1 0 1 0 0 1 1 1 1 1 0 1 1 1 0 0 1 1 1 2 0 1 2 0 0 0 0 0 1 1 2 0 1 0 0 1 2 1 1 0 1 0 0 1 1 0 0 2 1 1 1 0 2 2 2 2 2 2 0 0 0 2 0 2 1 1 0 0 0 0 0 1 1 1 1 0 0 1 0 2 0 0 2 0 0 0 0 0 1 1 1 0 0 0 1 0 0 0 0 0 0 1 1 1 2 0 0 0 0 1 2 1 2 0 2 1 0 0 1 0 1 0 1 2 2 0 0 2 2 0 0 1 0 0 2 2 1 1 0 0 1 1 1 1 1 1 1 1 2 1 0 1 1 0 0 0 2 1 1 1 0 2 0 0 2 0 0 0 2 1 1 0 0 0 0 0 0 0 2 0 1 0 0 2 2 2 0 0 2 0 0 0 0 1 0 0 0 1 0 0 0 0 0 0 1 0 0 0 0 2 1 1 1 0 2 0 0 0 0 2 0 0 2 2 1 1 0 0 1 0 2 0 0 0 1 2 1 1 2 0 1 0 0 2 2 1 1 0 0 1 1 1 2 2 0 0 0 1 0 1 0 1 2 1 1 2 0 1 2 1 1 2 1 0 0 0 1 0 2 0 1 2 2 1 2 1 0 2 0 1 2 2 0 0 0 0 0 1 1 0 0 0 0 1 0 1 0 0 2 0 0 0 2 0 0 0 0 0 2 1 1 0 2 1 1 1 1 0 0 0 1 0 0 2 1 2 0 2 1 0 0 0 1 0 1 0 0 1 1 0 2 0 0 1 0 2 2 0 0 0 0 1 1 1 0 1 1 1 0 0 0 0 0 0 1 0 1 0 0 0 0 0 0 0 1 1 1 2 1 0 1 0 2 0 2 1 0 1 0 0 0 2 0 0 0 0 2 0 1 0 1 1 0 2 1 2 0 1 1 2 0 0 1 1 1 1 1 0 1 2 0 0 0 1 1 2 0 2 1 1 1 1 1 0 1 1 1 2 1 0 1 0 1 1 1 1 0 0 1 0 1 1 1 1 0 1 1 1 1 1 0 2 0 2 0 0 0 2 0 2 0 1 2 0 0 1 0 0 1 1 0 0 0 0 1 1 2 0 1 2 1 0 0 1 1 0 0 0 1 2 0 0 1 1 0 1 0 2 1 1 1 1 0 0 0 1 0 1 1 0 0 1 1 0 0 1 0 1 0 0 0 0 1 0 0 1 0 1 0 2 1 0 1 0 0 0 0 1 0 0 0 0 1 0 0 0 1 1 2 0 0 0 0 0 0 0 1 0 1 1 1 0 0 2 2 2 0 0 0 1 1 0 1 2 1 2 2 0 0 2 0 0 0 1 1 1 2 1 2 0 0 2 0 0 1 0 1 1 0 1 1 0 2 1 2 2 0 2 0 0 1 0 1 1 0 2 1 0 1 1 1 1 0 1 0 1 1 1 1 1 0 1 0 0 0 0 0 0 1 1 1 0 0 1 0 1 1 1 0 1 0 0 1 0 0 0 0 0 0 0 0 0 0 0 1 1 0 1 0 0 0 0 0 0 0 0 1 0 1 1 0 0 0 1 0 0 0 2 1 1 2 0 0 0 0 0 0 0 0 1 1 1 1 0 0 2 1 1 2 0 2 0 1 1 2 0 0 0 0 0 1 1 0 1 0 2 1 2 1 1 1 1 0 1 0 1 1 1 0 2 0 1 1 0 2 0 0 0 1 1 0 0 2 2 2 0 0 1 1 0 0 0 1 0 0 0 0 0 0 1 0 0 0 0 2 1 0 0 0 0 0 1 0 1 0 0 1 1 0 2 2 0 0 1 1 0 2 1 0 0 2 2 2 2 0 0 0 0 1 0 2 0 1 1 1 2 2 2 0 0 0 0 1 1 0 2 1 1 1 0 2 0 0 1 0 1 2 0 2 2 1 0 2 1 1 1 0 2 0 0 0 1 1 0 1 1 0 0 0 0 1 0 0 2 2 2 1 1 0 0 0 1 0 2 0 1 0 0 2 0 1 2 0 1 0 2 1 1 1 1 1 0 1 0 0 0 0 1 1 1 0 0 0 0 1 0 0 1 1 1 1 0 0 0 2 1 0 0 0 1 0 0 0
89 0 0 1 0 0 0 2 0 0 0 1 1 1 1 1 0 0 1 0 0 1 1 0 2 0 0 0 1 1 1 1 0 1 1 2 0 1 0 1 1 0 0 0 0 1 0 0 0 0 0 0 0 0 1 0 0 0 0 1 0 1 0 1 2 0 1 1 2 1 0 1 0 0 0 2 2 0 2 0 0 1 1 0 1 0 0 0 1 2 0 0 2 1 1 0 0 0 0 0 2 0 0 2 0 0 2 0 2 0 0 2 0 1 0 1 0 0 0 0 2 0 2 0 0 1 0 0 0 0 1 1 1 1 0 0 1 0 0 0 1 1 1 0 0 1 0 0 2 2 1 1 1 0 0 0 0 0 1 0 0 0 0 2 1 1 0 0 0 2 1 0 0 1 0 0 0 1 0 0 0 1 1 1 0 0 2 1 0 1 0 1 0 1 1 2 2 0 0 0 0 1 0 2 2 1 1 0 1 0 2 2 0 0 0 2 1 0 1 1 1 0 1 1 1 1 1 1 0 1 0 0 1 1 1 0 1 2 0 1 0 0 1 1 1 0 0 0 2 0 0 1 0 0 0 2 1 0 0 0 0 0 0 1 1 0 0 0 2 2 0 1 1 2 0 0 0 1 1 0 0 2 2 1 1 0 0 1 0 2 0 1 0 2 2 0 2 1 0 0 0 0 0 0 0 0 0 0 0 1 0 1 1 0 0 0 1 1 1 0 1 2 1 0 1 0 0 1 0 1 1 1 0 0 0 0 0 2 0 0 0 0 2 0 1 1 1 0 0 1 1 0 0 1 0 1 2 1 0 0 0 0 1 0 1 1 0 2 2 0 2 0 1 1 1 1 0 1 0 2 0 1 0 0 0 0 0 0 0 2 1 1 0 0 1 1 0 1 1 1 1 1 0 2 2 1 0 1 0 2 0 0 1 0 1 2 0 0 0 1 1 1 0 0 1 2 2 0 0 1 0 1 0 2 0 1 0 2 0 1 1 0 0 1 1 2 1 0 0 0 0 0 0 1 1 1 1 1 0 2 0 2 1 0 0 1 1 2 0 1 2 1 1 1 1 0 1 1 2 0 1 1 0 0 0 0 0 0 2 0 0 0 0 1 0 0 0 2 2 1 1 1 1 1 0 1 1 1 0 1 1 0 0 1 1 0 0 0 0 2 1 0 2 0 1 2 0 1 1 1 1 1 0 0 2 0 1 0 0 0 1 1 0 0 1 0 0 1 1 0 0 0 0 2 1 1 0 0 0 0 0 0 1 1 1 1 0 0 2 0 2 1 0 0 0 0 1 1 1 2 2 0 0 0 1 0 0 0 0 0 0 0 0 0 0 0 0 1 0 1 0 0 0 0 0 1 0 0 2 0 1 0 0 1 0 0 0 0 2 1 1 1 0 0 0 0 1 2 0 0 1 1 0 0 0 0 0 0 0 0 0 0 0 0 2 0 1 0 1 1 0 1 1 0 2 2 0 1 1 0 0 0 2 2 0 2 1 1 1 0 0 2 0 0 0 2 2 0 1 1 1 1 0 1 2 2 0 0 0 2 0 1 0 2 0 0 0 1 1 1 1 0 1 1 1 1 0 2 2 0 1 1 0 1 1 0 0 1 0 1 0 0 2 0 1 2 2 1 1 0 1 2 1 0 0 2 1 0 0 0 0 0 0 0 0 0 0 1 1 0 0 1 0 0 0 1 1 0 0 1 0 0 2 0 1 0 2 1 2 1 1 0 1 0 0 0 0 0 1 1 1 1 1 1 1 0 1 2 0 1 0 1 1 2 0 0 1 0 0 1 1 0 0 0 0 2 1 1 1 1 1 0 2 0 2 2 0 1 1 0 1 1 0 2 0 0 0 2 0 0 0 2 0 1 0 1 0 0 0 0 0 0 2 0 0 0 2 0 0 0 0 0 0 1 1 0 1 0 0 0 1 0 1 0 0 0 1 0 1 0 0 0 1 1 0 1 0 0 1 2 2 2 2 0 0 1 0 2 0 2 1 2 0 2 2 2 2 0 0 0 1 2 1 0 1 1 1 0 0 1 0 0 1 1 0 2 0 1 0 0 0 0 0 0 0 0 1 1 1 1 2 2 0 1 0 0 0 1 0 1 0 0 1 2 2 1 1 0 0 0 1 0 2 0 0 0 0 1 0 1 1 0 1 0 2 1 1 1 2 2 1 0 1 0 0 0 0 0 2 0 0 0 0 0 0 0 0 1 0 0 0 0 0 1 0 1 0 0 1 0 1 1
90 0 0 2 0 1 1 2 0 0 0 0 1 1 0 0 0 0 2 0 0 0 0 0 2 0 1 0 1 2 2 0 0 2 0 0 2 1 0 1 1 1 0 0 0 0 0 0 0 1 1 1 0 0 1 1 0 0 0 1 1 1 2 0 0 0 0 1 1 0 0 1 1 0 0 1 1 1 2 0 1 1 1 1 2 0 0 1 1 1 0 1 2 1 1 2 1 1 0 1 2 1 0 1 1 1 2 2 0 2 0 1 0 0 0 0 1 0 1 0 1 0 2 1 1 1 0 1 0 1 0 0 0 0 1 0 0 0 0 0 0 2 1 0 0 0 0 0 0 0 0 0 1 0 0 0 0 0 0 0 1 1 0 1 2 2 1 1 0 1 0 1 0 1 0 0 0 0 0 0 0 0 0 0 0 0 2 1 0 0 0 1 1 0 1 1 1 0 0 1 1 1 0 1 2 1 2 1 0 0 1 0 0 0 0 2 0 0 2 1 1 0 0 2 0 0 0 0 0 1 0 0 1 0 1 1 0 2 0 2 0 0 2 1 1 0 1 0 2 0 0 1 0 0 0 2 1 0 0 0 0 0 0 1 0 0 1 1 2 1 1 0 0 2 0 0 0 0 1 0 0 2 1 1 0 1 0 2 0 2 0 0 2 2 2 0 2 1 1 0 1 0 1 1 1 0 0 0 1 2 0 2 1 0 1 0 1 0 1 0 0 2 1 0 0 0 0 1 0 2 1 1 0 0 0 0 0 2 1 1 0 1 2 1 0 0 1 0 1 1 1 0 0 1 0 1 1 1 0 1 1 0 1 1 1 1 0 1 2 0 2 0 0 0 0 0 0 2 1 1 1 2 0 0 0 0 0 0 0 0 0 0 0 0 2 1 0 0 0 0 0 1 0 2 2 1 0 1 0 2 0 0 0 1 1 2 0 0 1 0 0 1 0 2 0 0 0 2 2 0 0 1 0 2 0 0 0 0 0 0 2 0 0 0 0 1 1 2 0 0 0 1 0 2 1 0 1 0 0 0 2 1 0 1 0 1 1 2 0 1 2 1 2 2 2 0 1 2 0 1 1 1 2 2 1 0 1 2 2 0 0 0 0 0 1 0 2 2 2 0 0 0 2 0 0 0 2 1 0 1 0 0 1 0 0 1 0 0 0 1 2 1 2 0 1 1 1 1 1 1 1 0 0 0 0 0 2 0 1 0 1 1 0 0 0 1 0 0 1 0 0 0 0 1 2 0 1 1 2 0 0 0 1 0 1 1 1 1 0 1 0 1 1 0 0 1 2 1 1 1 1 0 1 1 1 1 1 0 0 0 0 0 1 0 0 0 0 1 0 1 1 1 0 1 2 0 1 0 1 0 1 0 0 1 0 1 0 0 0 1 1 1 1 1 1 0 1 1 0 0 1 1 1 0 1 0 0 1 1 2 1 0 1 1 1 0 0 0 2 2 0 1 2 0 2 1 0 0 0 0 0 0 0 0 1 1 1 0 1 0 1 0 0 0 0 2 2 0 1 1 0 1 0 0 1 1 0 0 1 2 0 0 0 1 1 1 0 2 1 2 1 0 1 1 2 2 0 2 2 0 1 0 0 0 0 0 0 0 0 0 0 0 0 0 0 0 0 0 1 0 1 1 1 0 0 1 0 0 1 1 0 0 1 2 1 1 2 0 1 1 1 1 2 0 0 2 1 0 1 0 0 0 1 0 1 0 2 1 0 2 0 0 0 1 0 1 1 0 2 0 0 0 0 0 1 1 1 1 0 1 1 1 2 2 1 0 0 2 0 2 2 0 1 0 1 0 1 0 0 0 0 0 1 0 1 1 2 0 1 0 1 1 0 2 0 0 0 1 1 0 0 1 0 0 0 1 0 1 0 0 0 1 0 0 0 0 1 0 0 0 0 0 0 2 1 0 1 0 1 0 2 0 0 1 0 1 0 0 1 2 0 0 1 0 0 0 0 2 0 1 0 0 2 0 0 0 1 1 0 2 0 0 0 2 2 2 2 0 0 0 0 1 0 1 1 1 1 0 1 1 1 0 0 0 0 2 0 1 2 0 0 2 1 2 1 0 2 1 0 0 2 1 0 2 0 0 0 1 0 0 0 0 2 2 2 1 1 1 0 1 1 0 1 1 1 0 1 1 0 1 0 1 0 0 0 0 0 0 0 1 0 0 0 0 0 0 0 0 2 0 0 0 0 2 0 0 2 1 0 2 1 0 0 1 1 0 1 0 1 0 0 0
91 0 0 1 0 0 1 2 0 1 1 0 1 1 1 1 0 0 1 1 1 2 0 0 2 0 2 0 2 2 2 1 0 1 1 1 1 1 0 0 0 1 1 0 0 1 0 0 0 2 2 2 1 0 1 0 0 2 2 1 0 0 0 0 1 0 1 0 0 0 0 0 2 0 2 2 2 1 2 1 0 2 0 1 1 0 0 1 1 2 0 1 1 0 2 2 0 1 0 1 0 0 1 1 0 0 2 0 1 1 0 1 1 1 1 1 1 0 0 0 2 0 2 1 1 0 0 0 0 2 0 0 0 0 1 0 0 0 0 0 0 2 0 0 1 0 0 0 0 0 0 0 0 0 1 0 0 0 0 0 0 0 2 2 1 1 0 1 1 2 1 1 0 2 1 0 0 1 0 0 0 1 0 0 0 0 2 1 1 0 2 0 0 1 2 2 1 0 0 0 0 1 1 1 2 2 2 0 0 0 1 1 0 0 0 2 0 0 1 1 1 1 0 1 1 0 0 1 0 1 1 1 0 1 1 0 0 2 0 1 0 1 2 1 2 1 1 0 2 0 0 0 0 0 0 2 2 0 0 0 0 0 0 1 0 0 0 1 1 1 0 2 0 2 0 0 1 0 2 0 0 1 1 2 0 2 1 2 0 2 0 2 2 2 2 0 2 1 0 1 0 0 1 1 0 0 0 0 0 0 0 1 1 0 1 0 1 1 0 0 1 2 1 0 1 0 1 1 1 0 2 1 0 0 0 0 0 1 1 1 1 1 0 1 1 0 2 0 2 1 1 0 0 0 0 0 0 1 0 1 1 0 1 0 1 0 0 2 2 1 2 0 2 1 2 0 0 0 0 2 1 1 0 1 0 1 0 1 1 0 0 0 0 0 2 0 0 0 2 1 2 1 0 2 2 0 0 1 0 0 0 0 2 0 2 2 0 0 0 0 0 2 0 2 0 0 0 0 0 1 1 0 0 2 0 2 0 2 0 1 1 0 0 0 0 1 1 2 0 0 0 2 0 1 1 1 1 1 0 1 2 0 1 0 0 1 1 0 0 0 0 0 2 2 2 0 0 2 2 0 0 1 1 1 1 0 0 0 2 0 0 0 0 1 0 0 1 1 1 1 1 1 1 1 0 1 2 1 0 1 0 0 1 0 0 1 0 0 0 2 0 0 2 0 0 2 0 1 1 1 1 1 0 0 0 0 2 0 1 1 0 1 0 1 2 0 0 0 0 0 0 0 0 0 2 0 2 2 1 1 1 0 1 0 1 1 0 1 1 0 1 1 0 0 0 0 0 0 0 2 1 1 0 0 0 0 0 0 1 1 1 0 1 0 1 1 2 1 0 1 1 0 1 1 2 0 0 0 2 1 0 1 0 2 0 1 1 0 1 0 0 0 0 0 0 0 0 1 0 0 1 1 0 0 0 1 0 0 1 2 0 1 1 2 2 0 1 0 0 0 1 1 1 1 1 2 0 0 1 0 0 0 1 1 1 2 0 1 0 0 1 1 1 0 0 2 1 0 1 1 0 2 0 1 2 2 0 1 0 1 0 0 0 0 0 0 0 2 2 2 1 1 1 1 1 2 1 0 1 1 0 0 0 0 1 0 0 0 0 0 0 1 1 0 1 2 2 0 1 0 1 1 0 0 0 0 0 0 1 1 0 0 0 0 0 1 1 0 1 1 1 1 0 0 0 2 1 0 0 0 0 0 2 0 1 0 2 2 2 1 0 0 0 0 0 0 0 0 1 1 1 1 1 2 2 1 1 0 0 0 2 0 2 2 1 0 1 1 0 1 1 0 2 0 1 1 1 0 0 1 1 0 1 1 1 2 0 1 2 0 2 2 0 1 0 0 0 2 0 0 0 2 0 0 0 2 2 0 1 0 0 0 1 0 0 0 1 0 0 0 0 0 0 1 1 0 0 1 0 0 1 0 1 0 0 1 0 0 2 1 1 0 1 1 0 1 0 0 0 2 2 2 2 1 2 2 0 1 0 2 0 1 1 2 2 2 2 0 0 0 0 1 0 0 1 1 0 1 0 2 0 0 1 0 1 1 0 0 1 0 1 0 0 1 1 0 2 1 1 1 2 2 0 1 0 0 1 0 0 1 0 0 2 0 0 2 0 0 0 0 0 0 1 0 1 0 1 0 0 0 2 0 0 0 1 1 1 0 0 2 0 2 0 0 0 2 0 0 1 0 0 0 0 1 0 0 1 1 0 1 0 0 0 1 0 0 0 0 0 0 0 0
92 0 0 2 0 1 2 1 0 1 1 1 0 0 0 0 0 0 0 1 1 1 0 1 1 0 2 0 2 2 2 0 2 2 0 2 0 1 0 0 0 2 0 1 0 1 1 0 0 0 0 0 1 1 1 1 0 0 0 0 2 0 0 1 1 0 1 1 2 0 0 1 2 0 2 2 2 2 2 0 1 2 0 1 2 0 0 0 1 1 0 0 0 0 0 1 1 1 0 1 1 0 0 2 0 0 2 1 1 1 0 2 0 1 0 1 0 0 0 0 2 0 2 1 1 1 0 1 1 1 0 0 0 0 0 0 0 0 0 0 0 2 1 0 1 0 0 0 1 2 0 1 0 1 1 0 1 1 0 1 2 2 0 2 0 1 0 0 0 2 1 2 0 1 2 0 0 1 0 0 1 1 0 0 0 0 2 1 0 0 1 0 0 1 1 2 1 1 0 0 0 0 1 1 1 1 1 0 1 0 2 2 1 0 0 2 0 1 1 1 1 0 1 2 0 2 2 1 0 0 1 1 0 0 0 0 0 2 0 2 0 0 2 2 2 0 0 0 1 1 1 1 0 0 1 1 0 0 0 0 0 0 0 0 0 0 1 0 2 2 0 1 1 2 0 0 1 1 2 0 1 1 2 2 0 2 1 1 0 1 1 0 1 2 2 0 2 0 0 0 0 1 0 0 0 0 2 1 0 1 0 1 1 1 1 0 0 0 2 0 0 2 1 1 2 0 1 1 1 0 2 0 1 0 0 0 0 0 2 1 1 1 0 1 0 2 1 0 2 2 2 0 1 1 1 1 1 2 0 0 0 0 2 1 2 0 0 1 1 0 1 1 0 0 0 0 0 2 0 2 0 0 0 0 0 0 0 0 0 0 0 0 1 0 2 0 1 1 0 0 0 0 0 2 2 1 0 1 0 2 0 0 1 0 1 2 0 0 1 1 1 0 1 0 1 0 1 0 0 0 1 0 0 1 0 1 1 0 0 0 1 0 0 1 1 1 2 2 0 1 0 2 0 2 2 0 2 1 2 1 1 0 0 1 0 0 2 2 0 1 2 2 1 1 0 1 0 2 1 1 1 2 2 2 2 0 0 2 2 1 1 0 2 1 2 0 2 2 2 0 0 0 1 1 1 0 2 2 0 1 0 0 1 1 2 0 0 0 0 2 1 0 2 0 1 2 0 1 1 1 1 0 1 1 1 0 1 0 2 0 1 2 0 1 2 0 0 2 2 0 0 0 0 2 2 0 0 0 1 1 1 0 0 0 0 0 1 1 1 1 1 1 0 0 0 0 1 1 1 2 2 1 0 0 2 0 1 0 0 0 1 1 0 0 2 0 0 1 1 1 0 1 0 0 1 0 1 0 1 0 1 0 1 1 1 1 1 0 1 0 0 2 0 1 1 0 0 1 0 0 1 2 0 0 0 1 0 0 0 1 0 1 0 2 1 0 1 0 1 1 0 1 1 1 2 2 0 1 2 0 0 0 1 1 1 2 1 1 0 2 0 1 0 1 1 2 2 0 0 1 0 0 0 1 1 0 1 0 0 1 0 0 0 0 0 0 0 2 0 1 0 0 1 0 1 1 1 2 2 0 1 0 0 0 1 0 0 0 0 0 0 0 1 0 1 2 2 0 1 0 0 1 0 0 0 0 1 0 0 0 0 0 0 0 0 0 0 0 0 0 0 0 1 0 0 0 0 0 0 0 0 0 2 1 1 0 2 1 0 2 0 0 0 0 0 0 0 0 1 1 2 2 0 0 0 2 0 2 2 2 0 2 2 2 1 0 0 1 0 1 1 0 0 0 0 1 0 0 0 0 2 2 2 0 1 1 0 0 1 0 0 1 0 0 0 0 1 2 1 0 1 2 0 2 0 0 0 1 1 1 1 1 1 0 0 0 1 1 1 0 0 1 0 2 1 0 0 0 0 0 0 0 2 0 0 0 1 0 2 0 0 0 0 2 0 2 0 1 2 2 2 2 0 0 0 2 0 2 0 2 0 0 1 1 2 2 2 0 0 0 0 2 1 0 1 0 1 0 1 1 0 0 0 0 0 2 0 0 1 1 0 1 1 2 1 0 1 2 0 0 2 2 0 2 0 0 0 0 0 0 0 0 1 1 1 0 0 0 0 0 1 0 2 0 0 0 0 2 0 2 1 0 0 0 0 0 1 0 0 1 0 1 1 0 0 0 0 1 1 0 0 0 0 2 0 0 2 0 0 2 0 0 0 1 0 0 0 0 1 0 0 1
93 0 0 2 0 0 1 1 1 0 1 0 0 0 0 0 0 0 2 2 1 0 0 0 2 0 0 0 2 2 2 1 0 1 0 0 2 1 0 0 0 2 0 0 0 0 0 1 1 1 0 0 0 0 2 0 0 0 0 2 0 0 0 0 1 0 1 0 2 0 1 1 2 0 1 2 2 2 2 0 2 2 1 1 2 0 1 0 1 1 0 0 1 1 2 2 0 1 0 1 2 0 0 0 2 1 2 2 0 2 0 1 0 1 0 1 0 0 1 0 1 0 2 1 1 1 0 2 0 2 2 2 0 0 0 0 0 0 0 0 0 2 0 0 1 0 0 0 0 1 1 1 0 2 0 0 0 1 0 0 0 0 0 2 0 1 0 2 1 2 0 1 0 1 0 0 0 1 1 1 0 1 1 1 0 0 1 1 0 0 1 1 1 1 2 2 0 0 0 0 0 0 1 1 2 2 1 0 1 0 1 2 1 0 0 2 0 1 0 1 1 1 0 2 0 0 0 1 0 1 1 2 1 1 1 1 0 2 0 1 0 1 2 1 2 1 1 1 1 0 0 0 0 0 0 0 0 0 0 0 0 0 0 2 1 1 1 2 1 0 1 0 0 2 0 0 0 0 1 0 0 2 1 1 0 0 0 0 0 2 0 1 0 2 2 0 2 1 0 1 0 0 1 1 1 0 1 0 0 1 0 1 2 1 1 0 1 0 1 0 1 1 2 0 1 0 0 1 1 0 1 2 0 1 0 0 0 1 1 1 1 1 1 1 0 1 1 0 1 0 0 0 0 0 0 0 0 1 0 0 1 1 1 0 1 0 0 1 2 0 2 0 0 0 1 1 0 2 1 1 1 0 0 0 0 0 0 0 0 1 0 1 1 0 0 2 0 1 0 0 1 1 0 1 1 0 0 1 0 2 0 0 1 0 1 2 0 0 0 1 1 1 1 1 1 1 0 0 0 0 1 0 0 1 0 0 0 0 0 0 1 0 0 0 0 1 1 1 1 2 0 1 0 2 1 0 1 1 1 2 1 2 0 1 0 0 2 1 0 1 2 1 1 1 1 1 0 2 2 1 1 1 0 0 0 0 0 0 2 0 0 0 0 1 1 0 1 1 1 0 1 1 2 0 0 0 1 2 0 0 0 0 1 0 0 0 0 1 0 2 1 0 2 1 0 2 0 0 0 2 0 0 1 1 0 0 0 1 1 1 0 1 0 1 1 1 0 0 1 0 0 0 1 1 2 0 1 0 0 0 0 0 1 0 1 1 0 1 1 1 1 1 0 0 0 1 1 1 1 1 1 1 0 1 1 0 0 0 0 0 2 1 0 1 0 0 0 0 0 0 0 2 0 1 2 0 0 0 0 1 1 0 0 1 0 0 0 0 0 0 0 1 2 2 2 0 0 1 0 0 1 1 0 0 0 1 0 0 0 0 0 0 0 1 2 0 2 0 2 2 0 2 0 1 1 2 0 0 1 0 0 0 1 1 1 2 1 0 0 2 0 0 0 1 1 1 2 1 1 1 2 1 2 2 0 2 0 0 1 2 0 0 0 0 1 0 1 1 1 1 0 1 1 2 0 2 1 2 2 0 0 0 0 0 0 1 0 0 0 1 0 1 0 0 2 0 0 0 0 0 0 1 0 1 0 1 1 0 1 0 0 0 0 0 0 1 1 0 0 0 0 0 1 0 0 1 0 0 1 1 1 0 2 0 0 0 2 2 1 1 0 0 0 0 1 0 0 0 1 1 1 1 1 1 2 1 1 2 1 2 0 2 1 2 0 0 0 0 1 2 1 0 2 0 2 0 1 0 0 2 2 0 1 1 0 1 0 0 1 0 1 1 0 2 0 0 0 1 0 1 0 1 2 2 0 0 0 1 1 1 1 0 0 0 0 0 0 0 0 1 0 0 0 1 1 0 1 0 0 0 1 0 0 0 0 0 0 0 1 1 0 0 0 2 0 0 0 2 0 2 0 1 1 1 1 1 0 0 0 2 1 2 0 1 2 1 1 0 0 1 0 2 0 0 1 1 1 0 1 1 1 0 0 1 1 1 0 1 1 0 0 1 0 0 0 0 1 0 0 0 2 2 0 2 0 0 0 2 0 0 0 0 1 2 2 1 0 1 1 0 0 0 2 0 0 0 0 2 0 1 1 0 0 0 1 0 1 0 0 1 0 1 0 0 0 2 0 0 1 1 0 0 0 0 0 0 0 0 0 2 0 0 0 0 0 0 1 0 1 0 0 0
94 0 0 0 0 0 1 2 0 1 1 1 0 1 0 0 0 0 2 1 1 1 0 0 2 0 1 0 1 1 1 0 0 1 0 1 2 1 0 1 1 1 0 0 1 0 1 0 0 1 0 0 2 2 0 1 0 0 0 0 1 1 1 0 0 0 0 2 2 0 0 2 2 1 2 2 2 0 1 1 0 2 0 1 1 0 1 0 2 2 0 0 0 0 1 1 0 0 0 0 1 0 0 1 0 0 2 1 1 1 0 2 0 2 0 2 0 0 0 0 1 0 2 1 1 0 0 1 0 0 0 0 0 0 1 0 0 0 0 0 1 1 0 0 1 0 0 0 1 0 0 0 0 0 0 0 0 2 0 0 1 0 0 2 1 2 0 0 1 2 0 1 0 1 0 0 0 1 0 0 0 1 2 2 0 0 2 0 0 0 1 0 0 2 2 2 2 0 0 0 0 0 0 2 2 0 0 0 1 0 0 2 1 1 0 2 0 0 2 2 0 0 1 2 0 0 1 2 1 2 0 0 0 0 0 0 0 2 0 1 0 1 2 1 1 0 0 0 2 0 0 0 0 1 0 1 0 0 0 0 0 0 0 0 0 0 0 0 2 1 0 0 1 2 0 0 0 0 2 0 2 0 2 1 0 1 1 1 0 2 0 2 1 2 2 0 2 0 0 0 0 1 0 0 0 0 0 0 0 1 0 2 1 0 1 0 0 2 0 0 0 2 2 1 1 0 0 1 0 0 1 2 1 1 0 0 0 1 1 1 0 0 0 0 0 0 0 0 1 2 2 0 2 0 2 2 2 0 0 0 1 1 2 2 2 1 0 2 1 0 2 0 2 2 0 0 0 1 0 2 1 0 0 1 0 1 0 0 0 1 0 0 0 1 2 2 0 1 1 1 1 1 0 1 0 0 1 0 0 1 0 0 1 0 1 2 0 0 0 0 1 1 0 0 1 1 0 0 0 0 0 1 0 2 0 0 0 1 0 1 2 0 0 1 1 2 1 2 0 1 0 2 0 1 0 0 0 1 1 1 1 1 1 0 0 1 1 1 0 0 0 0 0 0 2 0 0 1 2 0 1 1 2 2 1 0 1 1 2 0 0 0 2 1 2 0 2 2 2 0 0 0 2 0 0 0 1 1 0 1 1 0 1 0 0 0 0 2 0 2 1 0 2 2 0 2 0 2 2 0 2 0 0 0 0 0 1 0 1 2 0 0 0 1 2 0 0 1 1 0 0 0 0 2 1 1 0 0 1 0 0 0 0 1 0 0 0 0 1 0 1 1 0 0 0 1 1 2 2 2 2 0 1 1 0 1 1 2 0 0 0 0 1 0 1 0 0 0 0 1 0 1 0 0 1 1 1 0 0 1 1 0 0 0 0 0 0 0 1 0 0 2 0 0 0 0 2 1 0 0 1 1 0 0 0 0 0 0 0 1 0 0 0 2 2 0 2 2 0 0 0 1 1 2 2 2 0 1 2 0 0 0 2 0 1 1 0 2 0 1 1 0 1 0 0 2 1 0 0 0 1 1 1 1 1 1 0 0 0 1 0 1 0 0 0 0 0 0 1 1 0 1 0 1 1 0 1 1 2 0 2 1 0 0 0 0 0 0 0 0 0 0 1 0 2 2 2 0 2 0 0 0 0 0 0 0 1 0 0 2 0 1 0 1 1 1 2 0 0 0 0 1 1 0 0 0 0 0 0 0 0 0 2 0 1 0 2 2 2 1 0 0 0 0 0 0 0 0 0 1 0 0 1 1 1 1 0 2 1 2 0 1 2 2 0 0 0 1 0 1 1 0 0 0 0 1 2 0 1 0 1 0 1 1 1 2 0 0 2 0 1 2 0 2 0 0 1 1 1 1 1 1 0 1 0 0 0 1 0 0 0 0 1 0 0 0 1 0 1 0 0 1 0 1 1 0 0 0 1 0 2 0 0 1 0 2 0 0 1 1 0 0 2 1 0 1 0 2 0 2 0 1 2 0 0 1 0 1 0 2 0 1 1 1 1 1 2 0 0 0 0 1 0 1 2 2 0 1 1 1 0 0 1 0 1 1 0 0 1 1 0 1 0 2 0 1 1 1 0 0 2 2 0 1 0 0 0 0 1 1 0 0 0 1 0 2 0 0 0 0 1 0 1 0 2 1 2 0 0 0 1 1 1 0 2 1 1 0 0 0 0 0 0 0 0 0 0 1 1 0 0 0 0 0 0 0 2 1 0 1 0 0 0 1 0 0 0 0 2 0 0 0
95 0 0 1 0 0 2 1 0 0 0 1 0 1 1 0 0 0 1 1 1 2 0 0 2 0 1 0 2 2 2 1 0 1 0 0 2 1 0 0 0 0 0 0 1 0 1 0 0 0 0 1 0 1 1 0 0 1 1 1 1 0 0 0 0 1 0 0 1 0 0 0 1 0 1 2 2 2 2 0 1 2 0 2 2 0 0 1 2 2 2 2 1 1 0 1 0 1 0 1 1 0 1 1 0 0 2 1 1 1 0 2 0 2 0 2 0 0 0 0 2 0 2 1 1 1 0 1 0 1 0 0 1 1 0 0 0 0 0 0 1 1 0 0 0 0 0 0 1 1 1 1 0 0 0 1 2 1 0 0 0 0 0 2 2 2 1 0 0 1 0 1 2 2 1 0 1 0 0 0 0 0 2 2 0 0 2 2 1 1 1 1 1 0 1 1 1 0 0 0 0 0 0 2 2 1 2 1 1 0 2 2 1 0 0 2 0 0 0 0 2 0 1 2 0 1 1 1 0 1 1 1 0 1 1 1 0 1 0 1 0 0 1 2 2 0 0 1 1 0 0 0 0 0 0 1 0 0 0 0 0 0 0 1 0 0 0 0 1 1 0 1 0 1 0 0 0 1 2 0 0 1 2 2 0 2 2 2 0 2 0 1 0 1 2 0 2 1 0 0 0 0 1 1 1 0 0 0 1 1 0 1 1 0 1 0 0 1 0 0 1 2 2 2 0 0 0 2 0 2 2 1 0 0 0 0 0 1 1 0 1 1 0 0 1 0 2 0 0 0 0 0 0 0 0 0 1 1 0 1 1 0 1 0 1 0 0 1 2 0 2 0 0 0 0 1 0 1 0 2 1 1 0 1 1 1 0 0 0 0 0 0 1 2 2 0 2 1 1 1 1 1 0 2 1 0 1 0 1 1 0 0 1 1 2 2 0 0 0 0 0 1 1 0 2 2 1 1 1 1 0 1 0 2 0 1 0 0 0 0 2 0 0 0 0 2 1 1 0 2 0 1 0 2 1 0 1 2 2 1 1 1 2 1 0 1 1 2 0 1 2 0 2 2 2 0 1 1 1 1 1 0 0 0 0 1 0 1 2 1 1 0 0 1 1 0 2 2 2 0 1 0 2 0 0 2 0 2 0 0 0 0 2 1 1 0 0 1 0 1 1 1 1 1 0 1 1 0 0 1 1 1 0 0 1 1 2 0 2 0 0 1 0 2 2 1 0 1 1 0 0 0 0 2 0 2 0 0 1 0 0 0 0 0 0 0 2 0 1 0 0 1 1 0 0 1 1 2 2 2 2 0 1 1 0 1 0 0 1 0 1 0 1 0 1 0 1 1 0 0 0 1 0 0 2 0 2 0 1 0 1 0 1 1 1 1 0 0 1 0 0 1 0 0 0 0 1 2 0 0 0 1 2 0 0 1 0 0 0 1 0 0 0 1 1 0 0 0 2 2 0 2 1 1 2 2 1 0 0 0 0 0 2 2 0 2 0 1 0 2 0 0 0 0 0 2 1 0 1 1 1 1 0 1 1 0 1 0 0 1 0 1 0 0 1 1 0 1 1 1 0 1 1 1 1 2 1 2 2 0 1 0 0 1 1 0 0 1 1 1 0 0 0 0 1 0 0 0 1 0 1 1 0 0 0 0 0 0 1 1 0 0 0 0 1 0 1 1 0 0 0 0 1 0 0 1 0 0 1 0 0 0 2 1 0 0 2 0 0 2 0 0 0 1 0 1 1 1 0 1 2 1 0 0 0 1 0 2 1 2 0 1 2 2 0 0 0 0 0 0 0 0 0 0 0 1 1 0 0 2 2 0 0 2 0 2 0 2 1 0 2 2 0 2 0 0 1 1 0 1 0 1 2 2 0 0 0 0 0 0 0 0 0 0 0 0 0 1 0 1 0 0 0 2 1 0 0 0 0 0 1 1 0 1 0 1 0 0 2 1 0 1 2 0 0 2 1 0 1 2 2 2 2 0 0 0 1 2 0 1 1 1 0 1 1 1 2 0 0 0 0 1 1 0 1 1 0 2 0 1 0 0 0 0 0 2 0 1 2 0 0 2 0 1 1 0 2 1 0 0 2 2 0 2 0 0 1 1 0 1 0 0 2 2 2 2 0 1 0 0 1 0 0 0 1 0 1 2 0 1 0 1 0 0 2 0 2 0 0 0 0 0 0 0 0 0 0 0 2 0 0 0 0 0 0 0 0 1 0 2 0 2 0 2 0 0 0 0 1 0 0 2
96 0 0 2 0 1 2 2 0 1 1 1 0 0 0 0 0 0 2 1 1 2 0 0 2 0 1 0 1 2 2 0 2 2 0 2 0 1 0 0 0 1 0 0 0 0 0 0 0 0 0 2 1 0 1 1 0 0 0 0 1 0 0 0 0 1 0 0 1 0 0 1 1 0 0 2 1 1 2 1 0 2 0 1 2 0 0 0 2 2 0 0 1 0 1 2 0 0 0 0 1 0 0 1 1 1 2 1 1 1 0 1 0 1 1 1 1 0 1 0 0 2 2 1 1 0 0 1 1 1 1 1 0 1 1 1 0 0 0 0 1 1 0 0 0 0 0 0 1 0 0 0 0 0 0 1 0 1 0 0 0 0 0 1 0 2 0 0 0 0 0 0 1 2 1 1 0 1 1 1 0 1 0 0 0 0 2 1 1 0 2 0 0 1 2 2 1 0 0 0 0 1 0 0 1 1 1 1 0 0 2 1 2 0 0 2 1 0 0 0 2 1 0 2 0 1 1 2 0 2 0 0 0 0 0 0 0 1 0 2 0 0 0 1 1 0 1 0 2 0 0 0 0 1 0 1 1 0 0 0 0 0 0 2 1 0 1 0 2 2 0 0 1 2 1 1 0 1 1 0 0 2 2 2 1 1 2 2 0 2 0 1 1 2 2 0 2 2 0 1 0 0 0 0 0 1 1 0 0 2 0 2 2 0 2 0 1 0 1 0 1 1 0 0 2 0 1 1 1 1 2 0 0 0 0 0 0 1 1 0 1 1 2 2 0 1 1 0 0 2 2 0 1 0 1 0 0 1 0 2 2 0 2 0 2 1 0 1 2 0 2 0 1 1 1 0 0 1 1 1 2 1 0 0 1 0 0 0 0 1 0 0 1 0 2 0 0 0 1 0 0 1 0 2 2 2 0 2 0 2 0 0 1 0 1 2 0 1 0 1 1 1 0 0 1 1 1 0 0 0 0 0 0 2 0 0 1 0 0 0 1 0 0 1 1 0 2 1 0 0 0 1 0 2 2 1 2 2 1 2 0 2 0 0 0 2 0 0 0 0 0 0 2 2 2 0 1 1 1 0 1 2 1 1 1 0 0 0 1 0 1 1 0 1 0 0 1 2 2 1 1 1 2 0 0 1 1 0 0 1 0 0 0 0 0 0 0 0 0 1 0 0 0 0 0 1 1 0 0 2 0 2 0 0 0 0 2 0 1 2 0 1 0 1 1 0 0 0 0 0 0 0 0 2 2 0 0 0 0 1 0 1 0 2 0 0 0 2 0 2 1 1 1 0 1 0 2 1 1 1 1 0 0 1 1 0 0 1 0 0 0 0 0 0 0 0 0 1 0 2 0 0 1 1 2 1 1 0 1 0 1 0 0 1 0 1 0 0 0 1 1 2 0 1 1 1 1 2 0 0 1 1 0 0 0 0 2 0 1 2 1 1 0 1 1 0 1 0 1 0 0 2 1 1 2 2 0 0 2 0 0 0 1 1 0 1 0 1 0 0 2 0 0 1 0 2 2 0 1 1 0 2 0 0 0 1 1 2 0 1 0 2 0 1 0 1 0 2 2 2 0 1 0 1 1 2 0 2 1 0 1 0 0 0 0 0 0 1 2 1 0 0 0 1 0 0 1 0 0 0 1 1 0 0 0 0 2 0 2 2 0 0 0 0 0 0 0 0 2 1 0 1 1 0 0 2 0 0 1 1 1 1 2 1 1 0 2 1 1 2 0 0 0 1 1 1 0 0 2 0 2 2 0 0 1 1 1 2 0 2 0 0 1 2 0 0 1 0 1 1 0 0 0 0 1 1 1 0 0 0 1 1 1 0 1 2 1 1 1 0 1 1 0 2 0 0 1 1 1 0 0 1 1 1 0 0 0 1 2 1 0 2 2 0 1 1 1 0 1 0 0 0 0 2 2 0 0 0 0 1 1 0 1 0 0 2 0 0 2 0 1 0 2 0 0 1 0 2 0 0 0 0 0 0 0 2 0 1 1 1 0 1 1 1 0 0 2 0 0 0 0 1 0 1 2 2 0 1 0 2 0 0 0 0 0 2 0 1 2 0 0 2 0 1 1 0 1 0 0 0 2 0 0 0 0 0 0 0 0 1 0 0 2 0 0 1 0 0 0 0 2 0 2 0 1 0 1 1 0 0 2 0 0 1 0 0 1 0 0 0 0 0 0 0 0 0 1 1 1 0 0 0 0 1 0 0 0 0 0 1 0 0 0 0 0 0 1 1 2 0 1 1
97 0 0 2 0 1 2 1 0 1 1 0 0 0 0 0 0 0 1 0 0 1 1 0 2 0 1 0 2 2 2 0 0 1 0 1 1 2 0 0 0 1 0 0 1 2 0 0 1 1 0 1 1 0 0 0 1 0 0 0 0 2 0 0 0 1 0 1 0 0 0 1 2 0 2 2 2 1 2 1 1 2 0 2 2 0 0 0 1 1 1 1 1 0 2 2 0 2 0 2 0 0 1 1 0 0 2 0 2 0 0 2 1 2 0 1 0 0 0 0 2 0 1 1 0 1 0 1 1 1 0 0 0 1 1 1 0 0 0 0 0 2 0 1 2 0 0 0 1 1 0 0 0 0 0 0 0 1 0 2 0 0 0 2 2 2 0 0 0 1 0 1 1 1 0 0 0 1 1 1 0 1 1 1 0 0 1 1 0 0 1 1 0 0 1 1 1 0 0 0 0 0 0 1 2 1 1 1 1 0 0 2 1 0 0 2 0 0 1 1 1 0 1 1 1 1 1 2 1 1 1 2 1 1 1 1 1 2 0 2 0 0 2 2 2 0 0 0 2 0 0 1 0 0 1 1 0 1 1 2 1 2 0 2 0 0 0 0 0 0 0 1 0 1 1 0 0 0 1 0 0 1 2 1 1 0 1 0 1 2 0 2 2 2 2 0 2 1 0 0 0 0 2 2 2 0 1 1 0 1 0 1 1 0 0 0 0 0 0 0 1 1 2 1 1 0 0 1 1 0 2 1 0 0 0 1 0 0 2 0 0 0 2 0 0 1 0 1 1 1 1 1 0 0 0 0 0 1 0 1 1 0 2 1 2 0 0 1 2 0 2 0 0 0 0 0 0 2 0 2 1 1 0 0 0 1 0 0 0 0 0 0 0 0 2 0 0 1 0 0 0 0 0 1 1 0 0 0 0 2 1 1 0 0 0 1 1 0 1 0 0 1 0 1 2 2 2 0 0 1 0 0 0 1 0 1 0 0 0 0 1 0 0 1 0 2 1 1 0 1 0 1 0 1 0 0 0 1 2 2 1 2 0 0 0 0 2 2 0 1 2 1 1 1 0 0 0 2 2 0 1 1 0 0 0 0 0 1 2 0 0 0 1 0 1 0 2 1 1 0 1 1 0 2 0 2 1 0 0 1 0 0 1 0 0 0 0 0 0 1 0 1 1 1 0 1 1 0 0 2 0 2 0 0 0 1 2 0 1 1 1 1 0 1 1 1 1 1 1 0 0 0 0 2 2 1 0 0 2 0 0 0 0 0 0 0 1 0 2 0 0 0 0 0 0 0 1 1 1 1 1 1 0 1 1 0 0 1 1 0 1 1 0 2 0 0 0 0 0 0 0 2 0 1 1 0 1 0 2 0 2 0 0 2 1 1 0 0 0 0 0 0 0 0 0 1 1 2 0 0 0 1 0 0 0 0 2 1 0 1 1 0 0 1 1 0 1 0 0 0 0 2 1 1 1 2 0 0 1 0 0 0 0 1 1 1 0 0 1 0 1 1 1 0 0 2 1 0 0 0 1 1 1 1 1 0 2 0 1 1 0 1 0 1 0 0 0 0 1 1 0 1 0 1 0 1 1 2 2 0 1 0 0 0 0 0 0 0 0 0 0 0 0 0 1 1 1 0 0 0 0 1 1 0 0 1 0 0 0 1 0 1 0 0 0 1 1 1 1 0 0 1 1 0 0 0 0 0 0 1 0 1 1 0 0 0 2 2 1 2 0 1 0 1 1 1 0 0 1 1 1 1 2 1 2 1 0 2 0 2 0 1 1 2 0 0 0 0 0 2 0 0 1 0 1 1 0 0 0 0 0 0 0 0 0 2 2 0 0 0 0 1 0 2 1 0 1 2 0 0 0 2 0 1 0 1 0 0 0 0 0 0 2 0 0 0 2 0 0 0 0 0 0 1 1 0 0 0 0 0 1 0 0 0 1 0 0 0 0 1 0 0 1 1 0 1 0 0 1 1 1 1 2 0 0 0 0 2 0 2 0 1 1 1 2 1 1 0 0 0 0 2 1 0 2 2 0 0 1 1 1 0 0 0 1 1 0 0 2 0 0 2 0 1 0 1 1 0 1 1 2 2 0 2 0 0 0 1 0 0 0 0 2 2 1 0 1 2 1 0 1 0 2 0 0 0 0 2 0 0 0 2 0 0 0 0 1 0 0 1 0 0 0 0 0 0 0 2 0 0 0 0 0 1 0 1 1 0 0 1 0 0 0 2 0 1 0 0 1 0 0 2
98 0 0 1 0 0 1 1 1 0 1 0 0 0 0 0 0 0 2 1 1 2 0 0 2 0 1 0 2 2 2 2 1 0 0 0 2 2 0 0 0 2 2 2 0 1 1 1 0 1 0 0 0 1 1 0 1 0 0 0 0 1 0 2 0 1 1 0 0 0 0 0 1 1 1 2 2 1 1 0 0 2 0 0 0 0 0 0 1 2 1 1 1 1 2 2 0 0 0 0 2 0 0 1 1 0 1 0 2 0 0 2 1 2 1 2 1 0 0 0 2 0 2 0 0 1 0 2 2 2 0 0 0 0 1 0 1 0 0 0 1 1 0 0 0 0 0 0 1 1 1 1 0 0 0 0 0 0 0 1 1 1 0 2 1 1 0 1 1 2 1 1 1 1 0 2 0 1 1 1 0 1 0 0 0 0 2 0 0 0 0 0 0 1 1 1 0 0 0 0 0 1 1 1 2 2 2 1 1 0 0 2 2 0 0 2 0 1 0 1 1 1 0 2 0 1 1 2 1 1 0 0 1 0 1 1 0 2 0 2 0 1 1 2 2 0 0 0 2 0 1 1 0 1 0 2 1 0 0 0 0 0 0 0 0 0 0 0 0 0 0 2 1 1 1 1 0 0 1 0 1 0 2 2 0 2 1 0 0 2 0 1 1 2 2 0 1 0 0 0 0 0 0 0 0 1 0 1 1 1 1 1 2 1 2 0 0 0 0 0 1 0 2 1 1 0 0 2 2 1 1 1 0 0 0 0 0 1 1 1 1 0 1 0 0 0 2 0 0 1 1 0 0 0 0 0 1 0 0 1 1 0 1 1 1 0 0 2 1 0 1 1 1 1 0 0 0 2 1 1 0 2 0 0 1 0 0 0 0 0 0 0 1 0 2 1 1 1 0 0 0 0 0 1 1 1 0 1 0 1 0 0 0 0 0 0 2 0 1 0 0 1 0 0 2 2 2 0 0 0 2 0 0 2 0 1 0 0 0 0 1 0 0 0 0 0 2 0 1 2 0 0 0 2 2 1 2 2 2 0 2 0 0 1 0 0 2 0 0 0 2 0 2 2 1 0 0 2 2 0 1 1 2 2 1 0 1 1 2 1 0 0 0 1 2 0 2 2 2 0 0 0 2 0 0 0 2 1 0 0 0 0 0 1 1 0 0 0 0 0 0 1 2 1 1 2 0 1 1 1 1 1 1 0 0 0 1 0 1 0 1 2 0 1 1 0 0 1 1 0 0 0 0 2 1 1 0 1 0 1 1 0 0 0 0 0 0 0 1 0 0 0 1 0 1 0 1 2 2 2 2 0 0 0 0 0 0 0 0 0 0 0 1 0 0 0 1 0 0 0 0 2 0 0 0 1 0 0 1 0 0 0 0 0 0 1 0 0 0 1 1 1 1 1 1 0 0 1 0 0 2 2 1 0 0 1 0 0 2 2 1 0 1 1 2 0 1 0 0 0 0 1 1 0 2 2 0 0 2 0 0 0 1 2 0 2 0 1 1 0 1 1 0 1 0 1 1 1 2 2 1 1 0 2 2 1 1 1 0 1 1 1 0 0 2 1 1 2 1 2 0 0 0 1 1 2 0 2 2 0 0 0 0 2 0 0 0 1 1 1 0 0 0 1 1 1 2 0 0 0 0 1 1 0 0 1 1 0 1 2 1 1 1 1 1 0 1 0 0 0 0 0 1 0 0 2 1 0 0 0 0 0 1 1 0 1 2 2 2 2 0 1 0 1 1 0 0 0 1 1 1 1 1 1 2 1 1 2 0 2 0 0 2 2 1 1 0 0 0 0 0 0 0 0 0 1 0 0 0 1 2 1 2 0 1 0 1 1 2 0 1 2 0 1 0 0 1 1 1 0 0 0 0 2 0 1 1 0 1 0 0 0 1 0 1 1 1 0 0 0 0 0 0 2 2 0 0 0 0 0 1 0 0 0 0 0 1 0 1 1 0 0 0 2 0 1 0 0 1 1 1 1 2 1 1 1 0 1 0 1 0 1 1 0 0 0 1 0 0 0 0 2 0 1 2 2 0 0 0 2 0 0 0 0 1 1 0 1 2 0 1 1 0 1 1 0 0 0 0 0 2 1 0 1 0 0 1 1 1 0 0 0 2 2 1 0 1 1 0 0 2 0 1 0 1 0 1 2 0 1 1 0 0 0 2 0 2 0 0 1 0 1 0 1 1 1 0 1 1 0 0 0 0 1 0 1 1 1 0 1 0 0 0 2 0 1 1 0 1 0 0 1
99 0 0 2 0 0 1 1 0 1 1 1 0 0 0 0 0 0 1 0 0 2 0 0 2 0 1 0 2 2 2 1 1 2 0 1 1 0 1 1 1 0 0 0 0 0 0 0 0 1 1 0 1 0 1 0 0 0 0 1 0 0 0 2 0 1 1 2 1 0 0 1 2 0 1 1 2 2 2 0 2 2 0 1 1 0 0 1 1 1 0 1 1 0 1 1 0 0 0 0 1 0 0 1 1 1 2 1 1 1 0 1 1 2 1 2 1 0 1 0 1 0 1 2 1 0 0 0 0 2 1 1 0 0 0 0 0 0 0 0 0 2 0 0 0 1 0 0 2 0 0 0 0 0 0 0 0 1 0 0 1 1 0 1 2 2 1 0 1 2 1 0 0 1 0 0 0 0 0 0 0 0 1 1 0 0 2 2 0 0 1 1 0 1 1 1 1 1 0 0 0 1 0 1 2 1 1 0 1 0 1 1 1 0 0 2 2 0 1 0 2 2 0 2 0 0 0 2 0 2 0 0 0 0 1 1 0 2 0 1 0 0 2 1 1 0 0 0 2 0 0 1 1 0 0 1 2 0 0 0 0 0 0 1 1 0 1 0 2 1 0 1 0 0 0 0 0 2 2 0 0 2 2 2 0 2 0 2 0 2 0 0 0 2 2 1 0 1 1 0 0 1 0 0 0 0 0 0 0 1 0 0 2 1 1 0 0 0 0 0 0 2 2 2 2 0 1 2 2 0 1 2 0 0 0 0 0 2 0 1 1 0 1 2 0 1 2 0 2 1 1 0 0 0 0 0 0 1 0 2 2 0 2 0 2 0 0 2 2 0 2 0 0 0 0 0 0 1 0 2 0 1 0 0 0 2 0 0 0 2 0 1 1 0 2 0 2 1 0 0 0 0 0 2 1 0 1 0 0 1 0 0 1 0 1 2 0 1 0 0 0 1 0 0 1 0 0 1 1 0 0 1 0 1 1 0 1 0 0 0 0 0 0 1 1 2 1 2 0 1 0 2 0 1 0 0 0 2 1 2 1 2 1 0 0 1 1 1 0 1 1 0 1 1 1 0 0 1 1 1 1 0 0 0 0 0 0 0 2 0 0 0 2 0 1 0 1 1 1 1 2 1 2 0 0 0 2 1 0 0 0 0 1 1 1 0 1 1 0 1 1 1 2 0 1 2 0 1 1 1 1 1 0 0 2 0 1 0 0 2 0 0 0 1 2 0 0 2 2 0 0 0 0 2 1 1 0 0 1 1 0 0 0 1 0 0 1 1 1 0 0 0 0 0 0 0 1 2 2 2 2 0 0 0 0 0 0 2 0 0 0 0 0 1 0 0 1 0 0 1 0 1 0 0 0 2 0 0 0 1 0 0 0 0 0 0 1 0 0 0 0 1 1 1 1 0 1 2 0 0 0 0 0 0 0 0 1 0 1 1 1 0 1 1 1 0 0 0 1 1 1 1 1 2 2 2 0 1 1 0 0 0 1 2 0 2 0 1 1 1 0 0 1 0 1 2 1 0 0 1 1 0 1 1 1 2 0 1 0 1 0 1 0 1 1 2 0 2 0 2 0 0 0 0 0 0 2 1 2 1 1 0 0 0 0 0 0 0 0 0 0 1 0 0 1 0 0 0 0 0 0 0 0 0 0 0 2 0 0 1 0 1 0 0 0 0 0 0 0 0 0 0 1 0 0 2 0 0 1 0 0 0 1 0 1 0 2 1 0 2 0 0 0 1 1 0 0 0 1 1 1 0 1 1 1 1 1 2 0 2 0 1 1 2 0 0 1 1 0 1 1 0 1 0 1 1 1 0 0 2 2 0 1 0 0 1 1 0 2 0 2 2 0 2 0 0 0 1 1 0 1 2 1 1 0 0 0 1 0 0 0 0 0 0 0 0 0 0 0 1 1 0 0 2 1 1 0 0 0 0 1 0 0 0 0 2 1 0 1 0 1 0 1 1 0 2 0 1 0 2 2 2 1 0 0 1 0 2 1 1 1 1 0 1 1 1 2 0 0 0 1 2 0 0 1 1 1 0 1 0 1 0 0 0 2 1 0 0 1 0 0 1 0 0 0 0 1 1 1 1 2 1 1 2 0 0 1 2 0 0 0 0 1 1 0 0 0 0 0 0 1 0 2 1 0 0 1 2 0 2 1 1 0 1 1 0 1 0 0 0 0 0 1 1 1 0 0 1 0 0 0 0 0 1 0 0 0 1 0 1 0 0 1 2 1 0 0 0 1 0 1 0
100 0 0 1 0 1 1 0 0 1 1 0 0 1 1 1 0 0 2 0 0 0 1 0 2 0 1 0 1 2 2 1 1 1 1 1 1 1 0 2 1 0 1 1 0 1 0 0 0 2 1 0 0 2 0 1 1 0 0 2 0 0 0 1 0 1 0 2 2 0 0 2 2 0 1 2 1 1 2 0 0 1 0 0 0 0 1 0 2 2 0 0 1 0 2 2 0 0 0 1 2 1 1 0 1 0 2 1 1 1 0 1 1 2 2 2 1 0 2 0 0 0 1 2 0 1 0 1 1 1 0 0 1 1 0 0 0 0 1 0 1 1 0 0 1 1 1 0 0 1 0 1 0 1 0 0 0 1 0 0 0 0 0 2 1 1 0 0 1 1 0 0 1 1 0 0 0 2 0 0 1 1 0 0 2 2 0 2 1 0 2 1 0 2 2 1 1 0 0 0 0 0 1 1 2 1 1 0 1 0 2 2 0 0 0 2 1 1 1 1 1 1 0 2 0 1 1 2 1 0 0 0 0 1 1 0 1 0 2 1 0 1 2 2 2 0 0 0 2 0 0 1 0 0 1 1 0 0 0 1 1 1 0 0 0 0 0 0 2 2 0 1 0 2 0 0 1 1 2 0 0 1 2 2 0 2 1 2 0 2 0 0 1 2 2 0 2 0 0 0 0 1 1 1 0 0 1 0 1 1 0 1 1 0 2 0 2 0 0 0 1 2 2 1 1 0 0 1 0 1 1 2 1 1 0 0 1 2 0 0 2 2 1 2 0 0 2 0 0 2 2 0 0 2 0 2 2 0 0 2 2 0 0 0 0 2 0 1 2 0 2 0 0 0 0 1 0 1 1 1 1 1 0 1 0 1 0 1 1 0 0 0 0 0 2 0 0 0 0 0 0 0 0 0 0 0 0 1 0 1 0 0 0 0 1 1 1 0 0 0 0 2 0 2 0 1 1 1 1 1 0 1 1 1 1 2 0 1 0 0 2 0 0 1 1 1 1 0 1 1 0 0 0 2 2 2 2 1 2 1 2 0 0 0 0 1 1 2 0 1 2 2 1 1 2 0 0 1 2 1 1 2 2 2 1 0 1 1 1 1 2 1 0 1 1 0 1 2 2 0 0 0 1 1 0 1 2 1 0 1 0 0 1 0 0 1 0 0 0 0 0 2 2 2 0 2 0 0 0 2 1 1 1 1 0 0 0 1 2 1 1 1 0 0 0 0 0 1 1 0 0 0 0 2 1 1 0 0 0 1 0 0 0 0 0 0 0 1 0 1 1 2 0 0 0 0 1 2 2 0 2 0 0 0 0 0 0 0 1 0 0 0 0 0 0 0 0 0 0 1 0 1 1 2 2 0 1 0 0 0 0 0 0 0 0 0 0 0 1 0 0 1 0 0 0 2 2 2 0 0 1 1 0 0 0 0 2 2 0 1 0 1 0 1 1 0 1 0 1 2 0 1 2 0 1 1 0 0 2 0 0 0 1 1 1 2 1 1 1 0 0 2 0 1 1 2 2 1 1 1 1 1 0 0 0 0 1 1 1 1 0 0 2 0 1 1 0 2 2 2 1 1 0 1 2 2 1 2 2 0 1 0 0 1 0 0 0 1 1 1 0 1 1 0 2 2 2 0 2 0 1 2 0 0 0 0 0 0 1 2 0 1 0 0 0 2 2 1 0 0 0 0 0 0 0 0 0 0 0 1 1 1 2 0 2 0 2 2 2 2 0 1 0 1 0 0 0 0 2 0 1 1 2 1 2 0 2 2 1 2 0 1 1 2 1 1 0 1 0 2 2 0 0 0 0 2 1 0 0 1 2 1 0 1 0 2 1 1 0 1 1 2 0 2 0 0 1 2 2 0 2 2 0 0 0 2 2 1 1 0 0 0 1 0 0 0 1 0 0 0 0 0 0 2 1 1 0 0 0 0 1 0 0 1 0 0 1 0 1 2 0 0 1 1 0 0 0 0 1 1 1 1 2 0 0 1 1 1 0 2 0 2 0 0 2 2 2 0 0 1 0 1 0 1 2 2 0 0 0 1 1 0 0 0 1 1 0 2 2 0 0 1 0 1 0 1 0 0 0 0 1 1 0 2 0 0 1 1 0 0 0 0 1 0 0 2 0 0 0 0 2 0 2 0 0 0 1 2 0 1 1 0 0 0 0 0 0 0 0 1 0 1 0 0 0 0 1 1 1 1 1 0 1 0 0 0 1 0 0 1 0 1 0 0 0 0 0 0 2 0 0 1
101 0 0 2 2 1 2 1 0 1 1 1 0 0 0 0 0 0 1 1 1 1 0 0 2 0 0 0 2 2 2 0 1 2 1 1 1 0 0 2 2 0 0 0 0 0 0 0 0 1 1 1 0 0 2 0 0 0 0 0 1 0 0 1 0 1 0 0 2 0 1 1 0 0 0 2 2 0 2 1 0 1 0 1 1 0 0 1 2 2 1 0 1 0 1 2 0 0 0 0 2 0 0 1 0 0 2 1 1 1 0 1 0 2 0 2 0 0 1 0 1 0 1 2 0 1 0 0 0 0 0 0 1 2 1 1 0 0 0 0 0 2 0 0 2 0 1 0 2 2 0 0 0 0 0 0 0 1 0 1 0 0 2 2 0 2 0 0 2 2 0 2 0 2 0 0 1 0 0 0 0 1 0 0 1 1 1 0 0 0 0 0 2 0 2 1 1 0 0 1 1 0 0 2 2 2 1 2 0 0 1 1 1 1 0 2 2 0 1 1 1 1 1 2 0 1 1 0 0 1 0 0 0 0 0 0 0 2 0 2 0 0 2 1 1 0 0 0 2 0 0 1 0 0 0 1 1 0 0 0 0 0 0 1 1 1 0 0 2 0 0 1 0 2 0 0 0 0 1 0 2 1 0 2 0 0 0 0 0 1 1 1 2 2 2 0 2 2 0 1 0 1 0 0 0 0 0 0 0 1 0 1 1 0 0 0 0 1 1 0 0 0 1 0 2 0 1 2 2 0 2 0 0 1 0 0 0 2 0 0 0 1 0 1 0 0 1 0 1 1 1 0 0 1 0 0 0 1 0 0 0 0 1 1 1 1 0 2 1 0 1 1 1 1 1 1 0 1 1 1 1 0 0 0 1 0 0 0 0 0 0 0 0 0 2 0 0 2 1 1 1 1 0 1 1 0 0 0 0 2 0 0 1 0 1 2 0 0 0 0 0 2 0 1 0 0 0 0 0 0 0 0 0 1 1 0 0 2 0 0 2 0 0 0 0 1 1 0 2 0 2 2 0 1 1 1 1 2 2 2 0 2 1 0 0 1 1 1 0 0 1 1 2 2 0 1 0 2 2 2 2 0 0 0 0 1 0 0 2 0 0 0 1 2 0 0 0 2 2 0 0 0 1 1 0 1 2 0 0 0 0 2 0 2 2 0 0 0 0 0 0 2 2 0 1 1 1 1 1 1 1 0 1 0 1 0 1 0 0 0 0 1 0 2 2 0 0 2 2 0 0 0 0 0 2 0 2 1 1 1 1 0 1 0 1 1 0 1 0 1 0 1 1 0 0 1 1 1 1 2 1 0 0 1 2 0 1 1 1 0 0 0 0 0 0 0 2 0 0 0 0 2 1 1 1 0 0 0 2 1 1 0 0 1 0 1 2 0 0 0 0 0 0 0 0 2 2 1 0 0 1 1 0 0 0 0 1 0 0 1 1 0 0 1 2 0 2 0 0 0 0 1 1 0 1 1 0 0 0 0 0 0 1 1 1 2 1 1 1 0 1 1 1 0 1 2 1 0 1 1 1 1 0 2 2 2 1 0 0 1 0 1 0 0 1 1 0 2 0 2 0 0 0 0 2 2 1 2 2 1 0 0 1 0 1 0 0 1 1 1 0 1 1 0 1 1 1 0 0 0 0 0 0 1 1 1 2 0 0 0 0 0 0 0 0 0 1 2 0 0 0 1 1 0 0 1 1 0 0 0 0 0 1 1 0 1 1 1 2 1 1 0 0 0 0 0 0 0 1 1 2 2 0 0 2 0 0 2 0 2 0 1 1 2 0 0 0 0 0 0 0 0 0 0 0 2 0 1 1 1 1 0 1 0 1 2 1 1 1 0 0 1 0 2 0 0 0 1 0 0 0 2 0 0 0 0 0 0 0 0 0 0 1 0 0 0 1 0 1 0 0 0 0 2 2 0 0 0 0 0 1 0 1 0 0 1 0 0 2 0 1 0 1 1 0 1 0 1 1 2 0 0 2 0 0 0 0 2 1 1 1 2 1 2 2 2 2 0 0 0 0 1 0 0 1 1 1 2 0 2 0 0 1 0 1 1 0 1 2 0 1 1 0 2 1 0 1 0 0 0 2 1 1 1 0 0 2 0 0 0 0 0 0 1 0 0 1 0 0 0 2 0 1 0 1 0 1 1 0 1 2 0 0 1 1 1 1 0 1 1 0 0 0 1 1 2 0 1 1 1 0 0 0 1 0 0 1 0 0 2 0 1 0 1 0 0 0 0 0 0 1 0
102 0 0 2 1 0 2 2 0 1 1 1 0 0 0 0 0 0 1 0 0 0 1 1 1 1 1 1 2 2 2 0 0 1 0 1 1 2 0 0 0 2 0 0 0 0 0 0 1 0 0 0 1 0 1 0 1 0 0 0 1 0 0 1 0 1 0 0 0 0 0 0 2 1 2 2 2 2 2 0 2 2 1 0 1 0 0 1 2 2 1 2 2 0 0 1 0 2 1 1 2 1 0 1 1 0 1 1 1 1 0 1 1 1 1 1 1 0 0 0 1 1 2 0 0 1 0 2 0 2 2 2 0 1 1 1 0 0 0 0 2 0 0 0 1 0 0 0 0 1 1 1 0 0 1 0 1 0 0 0 0 0 0 1 1 1 1 2 0 0 0 0 1 1 0 0 1 0 0 0 0 0 0 0 0 0 1 1 0 0 2 1 1 1 2 2 2 0 0 0 0 0 1 1 2 1 1 0 1 0 1 1 0 0 0 2 0 0 2 0 2 2 1 2 0 1 1 1 0 1 0 0 0 0 1 0 0 1 0 0 0 0 1 2 2 0 0 0 2 0 0 1 0 0 1 1 0 1 1 0 0 0 0 0 0 0 0 0 1 0 1 1 1 2 0 0 0 2 2 0 0 2 1 2 0 1 0 0 0 2 0 2 0 2 1 1 0 2 0 1 0 0 2 2 0 1 1 1 1 1 1 2 2 0 2 0 0 0 0 0 1 1 2 0 1 0 0 1 1 2 1 1 0 0 0 0 0 1 1 1 1 2 1 2 1 0 2 0 2 2 2 0 0 0 0 0 0 0 0 1 1 0 2 0 2 0 0 2 2 1 2 0 1 1 1 1 0 1 1 1 1 0 0 0 0 1 0 1 1 0 0 0 1 0 1 2 0 1 0 0 0 0 0 2 2 1 0 0 0 1 0 0 0 0 0 2 0 1 0 0 0 2 1 0 0 1 1 0 0 1 0 0 1 1 1 1 1 0 0 0 0 0 1 1 1 2 1 2 0 0 0 1 0 0 0 0 0 0 2 0 0 0 0 0 0 2 0 1 0 1 1 0 2 2 0 1 0 0 1 0 0 2 1 1 1 1 0 0 1 0 1 1 0 1 1 0 1 2 2 0 0 0 2 0 0 1 2 0 0 1 0 0 1 0 0 1 0 0 0 2 1 0 1 0 1 1 1 0 0 1 0 1 0 0 0 0 2 0 1 0 1 2 0 2 2 0 0 1 2 1 0 1 0 1 1 1 1 1 0 1 1 0 1 0 1 1 0 1 0 1 1 1 1 0 0 1 1 2 2 0 2 0 0 0 1 0 0 1 0 0 0 0 0 0 0 0 0 1 0 0 0 2 0 0 1 1 1 0 1 2 0 0 1 1 1 1 0 0 0 0 0 1 1 1 1 0 0 0 0 0 0 0 0 0 0 0 0 0 1 2 0 1 0 1 1 0 1 1 1 1 0 2 1 1 1 2 0 1 2 0 0 0 2 0 2 1 0 2 1 1 0 1 0 0 0 2 2 1 2 2 1 1 0 2 2 2 1 1 0 1 1 0 0 1 0 1 0 1 0 1 0 0 1 0 1 1 2 2 2 0 1 0 0 0 1 1 0 2 2 2 0 0 1 1 1 1 2 0 1 0 0 0 2 0 0 1 0 0 1 1 0 0 0 0 0 1 1 1 0 0 0 0 0 0 0 1 0 0 0 1 1 1 1 0 0 1 1 2 1 2 0 1 1 0 0 0 0 0 0 1 1 2 1 0 2 0 0 1 0 1 1 0 1 2 0 0 0 0 0 1 0 0 1 0 1 1 0 0 1 0 1 0 1 1 1 2 0 1 2 0 1 2 0 2 1 0 0 1 0 1 0 1 0 0 0 2 0 0 0 0 0 0 2 0 0 0 2 0 0 0 0 0 0 1 1 0 1 0 0 0 1 0 0 0 0 0 1 0 1 1 1 0 1 1 0 0 0 2 0 2 0 1 1 0 0 1 0 1 0 2 0 1 1 1 2 2 2 0 0 1 0 0 0 0 1 1 0 1 0 2 0 0 1 0 2 0 0 0 2 0 2 0 0 0 2 0 2 1 0 0 1 1 1 2 0 0 1 1 1 0 0 0 2 1 1 1 1 1 0 0 0 0 1 0 1 0 1 2 0 1 1 1 0 0 2 0 2 0 1 2 0 0 0 1 1 0 2 0 2 0 0 0 0 0 0 0 2 0 1 2 0 1 1 2 1 0 0 1 1 0 0 1
103 0 0 1 1 0 2 2 0 1 1 1 0 1 1 1 0 0 1 0 0 2 1 0 2 0 2 0 1 2 2 0 1 2 1 0 2 1 1 0 0 1 0 0 1 2 0 0 1 1 0 2 0 0 1 1 0 0 0 0 2 0 0 2 1 0 1 1 1 0 0 1 2 0 1 1 0 0 2 1 0 1 0 0 0 0 0 1 2 2 0 1 0 0 0 1 0 1 0 1 0 1 0 1 1 1 2 0 2 0 0 2 0 1 0 2 0 0 1 0 2 0 2 1 1 1 0 0 0 0 0 0 1 1 0 0 0 0 0 0 0 2 0 0 1 0 0 1 1 1 0 0 0 0 1 0 0 1 0 0 0 0 0 2 1 2 0 1 1 2 1 1 1 1 1 0 0 2 0 0 1 1 1 1 0 0 1 2 1 0 1 1 0 1 2 1 0 0 0 0 0 1 0 1 2 1 1 0 2 0 1 1 1 0 0 2 0 0 1 1 1 1 1 1 0 1 1 1 0 1 0 0 1 0 0 0 0 1 0 1 0 0 1 2 2 0 0 1 1 0 0 2 0 0 1 1 2 1 1 1 0 1 0 2 1 0 1 0 1 0 0 1 0 2 0 0 0 0 1 0 2 0 0 2 0 1 0 2 0 2 0 0 0 2 2 0 2 0 1 0 0 2 1 1 0 0 0 0 0 1 0 1 2 1 2 0 0 1 0 0 1 2 2 1 1 0 1 1 0 2 1 1 1 0 0 0 0 1 1 0 1 0 1 2 0 0 2 0 0 0 0 0 0 0 0 0 0 1 0 1 1 0 2 2 2 1 0 1 2 0 2 0 0 0 0 0 0 0 0 2 2 1 0 0 0 2 0 0 0 1 1 1 1 0 2 0 2 1 0 0 0 1 0 2 2 1 0 1 0 2 0 0 0 0 0 0 2 1 0 1 1 1 1 2 0 0 0 0 0 0 2 0 1 0 1 1 0 1 0 1 2 0 0 1 0 2 2 1 0 2 0 1 0 2 2 1 2 1 1 2 0 2 0 0 0 2 0 0 0 0 0 0 1 1 2 0 2 2 2 0 1 2 1 1 1 1 0 1 2 0 0 0 1 1 0 0 1 2 2 1 1 1 1 1 0 2 1 1 0 0 0 0 2 0 0 0 1 1 0 1 1 1 2 0 1 2 0 1 1 1 1 0 0 0 1 0 2 0 1 1 1 1 0 1 1 1 1 0 0 0 0 0 2 1 2 0 1 1 1 1 1 0 1 0 1 1 1 1 0 1 0 0 1 0 1 0 1 2 2 1 2 1 0 2 2 0 0 0 1 0 0 1 0 0 0 0 0 1 0 1 0 0 0 1 2 0 1 0 1 1 0 0 0 2 1 1 0 0 0 2 2 2 0 0 0 0 1 1 0 0 2 2 0 0 0 1 1 0 0 2 0 1 1 1 2 0 1 0 2 2 0 0 1 2 2 2 0 0 2 1 0 1 0 1 0 1 0 1 0 2 0 0 0 0 0 2 2 1 2 2 1 1 0 2 2 2 1 0 0 2 0 1 0 0 0 0 0 2 1 2 0 0 0 1 1 2 1 2 2 0 0 0 0 1 0 0 0 1 1 1 0 0 2 0 2 2 2 0 0 0 0 1 0 0 0 0 0 0 0 1 0 1 0 1 1 1 2 1 0 0 0 0 1 0 0 0 0 0 1 1 0 1 2 1 0 0 2 1 1 2 0 0 0 0 0 1 0 0 0 1 1 1 2 2 2 0 2 1 0 1 1 1 2 2 1 1 1 1 0 0 0 0 1 0 1 1 0 0 1 1 2 0 0 1 0 2 1 1 1 0 2 2 0 1 0 0 0 2 0 0 0 2 1 0 0 1 1 1 0 0 1 1 0 0 0 0 0 0 0 1 0 0 0 2 2 0 0 0 0 2 0 0 1 0 0 2 0 0 1 1 1 0 1 1 0 1 2 0 1 1 1 1 2 0 0 0 1 1 0 1 0 1 0 1 1 0 1 0 0 0 0 1 0 1 1 1 0 0 0 1 0 0 0 0 0 2 0 2 2 0 0 2 0 1 0 0 1 0 1 1 2 2 1 2 0 0 1 1 0 0 0 0 2 1 0 0 0 0 0 0 2 0 2 0 0 0 0 1 0 1 1 0 0 1 2 0 0 0 0 2 0 2 1 0 0 0 0 0 2 0 0 0 0 0 0 1 1 0 0 1 0 1 1 1 0 0 0 0 2 0 0 0
104 0 0 2 1 0 1 2 0 0 0 0 0 0 0 0 0 1 1 0 0 2 1 0 2 0 0 0 1 1 1 0 1 2 0 2 0 2 0 1 1 1 0 0 1 2 0 0 0 1 1 1 1 1 1 1 0 0 0 1 1 1 1 0 0 0 0 0 1 0 0 0 1 0 1 2 2 1 2 0 0 1 1 0 1 0 0 0 2 2 0 0 1 0 0 2 2 1 0 1 2 0 0 1 1 1 2 1 1 1 0 2 1 2 1 2 2 0 0 0 2 0 2 0 0 2 0 2 2 2 0 0 1 1 0 0 0 0 0 0 1 1 0 0 1 0 0 0 0 1 1 1 1 0 0 0 1 0 0 0 2 2 0 2 2 2 1 2 1 1 0 1 0 2 1 0 0 0 0 0 0 1 0 0 0 0 1 0 0 0 1 0 1 1 2 2 1 0 0 0 0 0 0 1 2 1 0 0 2 0 1 2 1 0 0 2 0 0 1 1 1 1 0 1 1 0 0 2 1 1 0 0 0 0 0 0 0 2 0 1 0 1 1 1 2 1 1 0 1 1 1 0 0 0 0 0 0 0 0 0 0 0 0 1 1 0 0 0 2 1 0 1 1 1 0 0 0 0 0 0 0 1 0 1 0 0 0 2 0 2 0 0 1 2 2 0 1 2 0 2 0 0 0 0 0 0 0 1 0 0 0 2 2 0 2 1 0 0 0 0 1 0 1 1 2 0 1 1 1 1 2 1 0 0 0 1 0 2 0 0 1 1 2 1 0 2 0 0 1 2 2 0 1 0 1 0 0 0 0 2 2 0 0 0 0 1 0 2 1 0 1 1 0 0 0 1 0 1 0 2 1 0 0 0 0 0 0 0 0 0 0 0 0 1 1 1 1 2 0 0 0 0 0 2 2 1 0 0 0 2 0 0 0 0 0 2 0 0 1 1 1 0 1 2 1 1 0 0 0 1 1 0 1 1 1 1 0 0 0 0 1 1 0 0 0 1 1 0 0 1 0 1 0 1 1 0 1 0 0 0 2 1 1 1 0 0 2 2 0 0 2 2 2 2 1 0 0 1 2 0 1 2 0 0 0 0 0 0 2 0 0 0 1 1 0 0 0 1 1 1 1 1 1 1 0 1 2 0 1 2 1 0 1 0 0 0 1 1 0 2 1 0 1 0 0 1 1 1 1 1 1 0 0 0 1 0 1 0 1 2 0 2 0 1 2 0 0 1 1 0 0 0 1 1 2 0 1 0 1 0 0 0 0 0 0 0 1 2 2 0 0 0 1 0 0 1 1 2 2 1 2 0 1 2 0 2 1 0 2 1 0 0 0 2 0 0 0 1 0 1 1 0 0 0 1 1 2 0 0 1 2 0 0 1 0 1 0 0 0 0 0 1 0 0 0 0 1 1 0 0 1 1 1 0 0 1 0 2 1 1 0 1 0 1 1 0 1 0 1 0 0 1 1 1 2 2 0 0 2 0 0 0 1 1 1 2 0 2 0 1 0 1 1 0 0 2 1 0 0 0 2 0 0 2 2 1 1 0 2 2 0 0 0 0 0 0 1 2 1 2 1 0 1 0 2 2 1 0 1 1 1 0 1 0 1 0 0 1 1 1 0 0 1 0 0 2 2 0 2 0 1 1 0 0 0 0 0 0 1 2 1 0 0 0 0 1 1 0 0 0 0 0 0 0 0 2 1 0 1 0 0 0 2 1 0 0 2 1 2 1 1 1 0 0 2 0 0 0 1 1 1 2 0 0 1 2 0 2 2 2 0 2 1 2 0 0 0 0 0 1 1 0 1 0 1 1 1 0 0 2 2 0 0 2 0 2 0 1 1 0 1 1 0 2 0 0 1 1 0 1 0 1 2 2 0 0 0 1 2 1 1 0 1 0 0 0 1 0 1 0 0 1 0 2 2 0 0 0 0 0 2 0 1 1 0 2 0 0 1 0 0 0 2 0 0 1 1 1 0 1 0 0 1 1 1 2 0 1 0 2 0 1 1 1 2 1 1 0 0 0 1 2 0 0 2 2 0 1 1 1 1 0 0 0 1 1 0 1 1 0 0 1 0 1 0 0 1 2 0 0 2 2 0 1 1 0 0 2 0 0 0 0 2 1 0 1 0 0 0 0 1 0 2 0 1 0 1 1 0 1 1 0 0 0 1 0 1 0 0 2 0 1 0 0 0 1 0 0 2 1 1 0 0 0 0 1 1 0 1 2 0 0 0 1 1 0 0 0 0 0 0 0
105 0 0 1 0 0 1 2 0 0 0 1 1 1 1 2 0 1 2 0 0 1 1 1 1 1 1 0 1 2 2 0 0 1 1 0 2 2 0 2 2 0 2 2 0 2 1 0 0 2 1 1 1 1 1 1 0 0 0 0 0 1 0 2 0 1 0 1 2 0 0 1 2 0 2 2 2 2 2 0 0 2 0 1 1 0 0 1 2 2 1 2 1 0 1 1 0 2 1 1 0 0 0 1 1 1 2 0 1 1 0 1 0 2 0 2 0 0 2 0 0 0 1 1 0 0 0 1 1 1 0 0 0 0 1 0 0 0 0 0 0 2 0 0 0 1 0 0 1 1 0 0 0 1 0 0 1 1 0 0 0 0 0 2 1 2 0 1 1 2 1 0 1 2 1 0 1 1 1 1 0 0 0 0 0 0 1 0 0 0 0 0 0 0 1 1 2 0 0 1 1 0 0 1 2 0 1 0 1 0 2 1 1 0 0 2 0 1 1 0 2 1 1 2 0 2 2 2 0 2 0 0 0 0 0 0 0 2 0 1 0 0 2 2 2 0 0 0 2 0 0 0 0 0 0 2 0 0 0 0 0 0 0 1 1 0 0 0 2 0 0 1 0 2 0 0 0 0 1 0 1 1 1 0 1 1 0 1 0 1 1 1 0 2 1 0 1 1 0 1 1 0 0 0 0 1 0 0 0 1 0 1 0 1 1 0 0 0 2 0 0 2 1 0 1 0 0 2 0 1 2 0 0 0 0 0 0 2 0 0 1 2 1 1 1 0 1 0 0 1 1 0 0 0 0 0 0 1 0 2 2 0 1 1 1 0 0 2 1 0 1 1 0 0 0 0 0 2 1 1 0 1 0 0 0 1 0 0 0 0 1 1 0 0 2 1 1 2 2 2 1 1 0 2 2 0 0 2 1 1 0 0 0 0 0 2 0 1 0 0 0 1 0 0 1 1 1 1 1 0 0 1 0 1 0 1 0 2 0 1 0 0 0 0 0 0 2 2 0 0 0 2 0 0 0 0 0 2 2 2 1 1 0 1 0 1 1 0 0 0 1 1 2 2 1 1 1 0 2 0 0 2 1 1 1 0 0 1 2 0 0 0 1 2 2 0 2 2 2 0 1 0 2 0 0 1 2 1 0 1 0 0 1 1 1 0 1 0 0 0 0 2 2 0 1 1 1 0 0 1 1 1 1 1 1 0 1 0 2 0 0 1 0 0 2 0 0 1 1 0 0 0 0 2 1 1 0 0 0 1 0 0 1 0 1 1 1 1 1 0 1 1 1 0 0 2 2 2 2 0 2 0 0 0 0 0 0 0 1 0 0 0 0 1 0 0 0 0 0 0 0 2 0 0 2 0 2 0 2 2 1 0 1 2 1 1 0 0 0 0 0 1 0 0 0 0 1 2 0 0 1 1 0 0 0 0 1 1 0 1 1 0 1 1 2 0 1 0 2 2 2 0 1 0 2 1 0 0 0 0 0 0 2 2 0 2 0 0 2 0 0 2 0 1 1 2 2 0 1 1 0 2 0 2 2 1 1 2 0 0 2 0 0 0 0 0 0 2 2 2 0 0 0 0 0 0 2 1 2 2 0 0 0 0 0 0 0 2 2 2 0 0 0 0 1 0 0 0 2 0 1 1 1 0 0 1 1 0 1 1 0 0 0 0 0 2 2 0 2 1 0 1 1 0 0 1 0 0 1 0 0 0 2 0 0 0 2 2 2 1 0 1 0 0 0 1 0 0 0 1 2 2 1 1 1 1 1 2 0 1 0 1 2 2 1 1 1 0 1 2 1 0 0 0 0 2 2 0 1 0 1 0 1 0 1 2 1 1 1 0 1 1 0 2 0 0 1 1 1 0 0 1 0 1 0 1 0 0 1 0 1 1 2 0 0 0 0 0 0 1 1 0 0 2 1 0 0 0 0 0 1 1 0 0 1 0 0 0 2 1 1 0 1 1 0 0 0 1 1 1 0 0 2 0 0 0 0 1 0 1 0 1 1 1 2 2 2 0 0 0 1 2 1 0 2 1 0 0 0 2 0 0 0 0 2 0 0 1 2 1 0 2 0 1 0 0 0 1 0 0 2 1 0 1 1 0 0 1 0 0 0 0 2 1 1 1 0 0 0 0 1 0 1 0 1 0 1 2 0 2 0 2 0 0 1 1 1 1 0 0 0 0 0 0 0 0 1 1 0 1 0 0 0 0 0 0 0 1 0 2 1 1 1 2 1 0 1 0 2 0 0 0
106 0 0 1 0 0 1 1 1 0 1 1 1 1 1 1 0 0 1 1 1 1 0 0 2 0 2 0 1 2 2 0 1 1 1 1 1 1 0 0 0 1 0 0 0 0 0 0 0 0 0 0 0 0 2 1 0 0 0 0 1 0 0 2 1 0 0 0 1 0 0 1 2 0 1 2 2 1 2 0 0 1 0 0 0 0 0 0 1 2 0 0 0 0 2 2 0 0 0 1 2 1 1 1 0 0 2 2 1 1 0 2 0 1 0 1 0 0 1 0 0 1 2 1 1 0 0 2 0 2 2 2 0 0 1 0 0 0 0 0 0 2 0 0 0 0 0 0 0 0 0 1 1 0 0 0 1 1 0 0 1 2 0 1 1 1 1 2 2 2 0 0 0 2 0 0 0 0 0 0 0 0 1 1 0 0 1 0 0 0 0 0 0 0 1 1 1 0 0 1 1 0 0 1 2 2 1 0 1 0 2 0 0 0 0 2 1 2 0 0 2 1 0 2 0 0 0 0 0 0 0 0 0 0 0 0 0 2 0 2 0 0 2 1 2 1 1 0 2 0 0 0 0 0 1 2 1 1 1 2 1 2 0 2 1 0 1 0 1 0 1 1 1 2 2 2 0 1 1 0 0 2 1 2 0 1 1 2 0 2 0 1 1 2 2 1 1 0 0 0 0 0 0 0 0 1 0 2 2 2 2 2 2 0 2 0 1 0 0 0 1 1 2 2 2 0 0 1 1 2 1 1 0 0 0 0 0 0 2 1 0 0 1 1 0 0 2 0 1 0 0 0 1 1 1 2 2 2 0 0 0 0 2 1 2 1 0 1 2 1 2 0 2 2 0 1 0 2 0 2 0 1 0 1 0 0 0 1 1 0 0 0 1 0 2 0 0 1 1 1 1 1 0 2 1 1 1 1 0 1 0 0 1 0 1 2 0 1 0 0 0 1 0 0 1 1 2 0 0 1 0 0 0 1 1 1 0 0 0 0 1 0 0 2 1 2 2 1 0 1 0 1 0 2 1 0 1 0 0 1 1 0 0 0 0 2 0 2 0 0 1 1 2 2 1 0 0 2 1 2 1 1 1 1 1 0 0 2 2 2 1 0 1 1 0 0 2 2 2 0 0 0 1 1 0 1 1 2 0 2 0 0 1 0 0 1 0 0 0 1 1 0 2 0 1 2 0 1 1 1 1 1 0 0 0 0 2 0 1 1 1 1 0 2 2 0 0 0 1 0 0 0 0 2 2 0 0 1 2 1 0 0 1 0 1 1 1 1 1 0 0 0 0 0 0 0 1 2 2 2 2 0 0 0 0 0 0 0 1 0 0 0 1 0 1 0 0 0 0 1 0 0 0 0 2 0 0 0 1 1 2 0 0 1 1 0 0 0 1 0 0 1 0 0 0 2 2 1 0 0 1 1 0 0 0 0 0 0 1 1 0 2 0 1 2 0 2 0 2 2 0 2 1 1 1 2 0 1 2 0 0 0 2 2 0 2 0 1 1 0 1 1 0 0 0 2 1 0 0 0 2 0 0 1 2 2 1 0 0 1 0 1 1 0 2 1 0 2 2 2 0 0 0 2 0 1 0 2 2 0 1 0 0 0 0 0 0 1 1 1 0 0 0 0 2 0 0 0 1 0 1 2 0 0 0 1 0 0 0 1 0 1 0 1 2 0 2 0 0 0 0 0 1 0 0 1 0 0 0 0 0 0 2 0 0 0 2 1 1 2 0 0 0 0 0 0 0 0 1 1 2 0 0 0 0 2 0 2 0 2 0 0 1 2 1 1 0 0 0 1 1 0 0 1 0 1 0 0 0 1 1 0 1 1 1 2 0 1 1 0 0 1 0 1 0 0 0 1 0 1 0 1 0 0 0 1 1 1 1 0 0 1 1 1 0 0 1 0 0 0 0 0 0 1 1 0 1 0 0 1 1 0 0 0 0 0 1 0 1 0 1 0 1 1 0 1 0 1 1 2 1 2 2 0 0 1 0 2 0 1 0 1 1 1 1 1 2 0 0 1 0 1 0 0 2 2 0 0 1 1 0 0 1 0 1 1 0 0 1 0 0 1 0 0 0 0 1 0 1 0 1 1 1 1 0 0 1 1 0 1 1 1 2 2 1 0 0 1 0 1 1 0 1 0 1 0 1 2 0 2 0 0 1 0 1 0 1 0 0 0 0 0 0 0 0 2 0 1 1 0 0 0 0 0 0 0 0 1 1 2 0 0 0 2 1 0 0 0 0 0 1 0
107 0 0 0 0 0 1 2 0 1 1 1 0 0 0 0 0 0 2 2 1 0 0 0 2 0 0 0 2 1 2 1 0 1 0 1 1 1 0 0 0 1 0 0 1 0 0 0 0 0 0 0 0 0 2 2 0 0 0 1 1 1 1 0 0 0 0 0 1 0 0 0 1 0 1 2 2 1 1 0 1 2 0 0 0 0 0 2 2 2 0 1 2 1 1 2 1 1 0 1 0 1 1 1 0 0 2 1 1 1 0 2 1 2 1 2 1 0 1 0 1 0 2 1 1 1 0 2 2 2 0 0 0 0 0 0 0 0 0 0 1 1 0 0 0 0 0 0 1 1 1 1 0 1 0 0 0 1 0 1 0 0 0 2 1 2 0 1 0 0 0 1 1 1 0 0 0 1 1 1 0 0 0 0 0 0 1 1 0 1 0 1 0 2 2 2 2 0 0 0 0 0 0 1 2 1 1 0 0 0 1 1 0 0 0 2 0 0 1 1 1 0 1 2 0 1 1 2 1 2 0 0 0 0 1 1 2 1 1 2 0 0 1 2 2 0 0 0 2 0 0 0 1 0 0 2 2 0 0 0 0 0 0 0 0 0 0 0 1 0 1 1 1 2 0 0 0 1 2 0 1 1 1 1 0 0 0 1 0 2 0 1 2 2 2 0 2 2 0 1 1 0 1 1 1 0 1 1 0 0 0 1 0 0 2 0 0 0 1 0 1 1 0 0 2 0 0 2 2 0 2 1 0 0 0 0 0 0 2 0 1 1 1 1 0 0 2 0 0 1 1 1 0 1 0 0 0 0 0 0 0 0 2 1 2 1 0 1 2 0 2 0 0 0 0 1 0 0 0 2 1 1 0 0 1 1 0 0 0 0 0 0 0 1 2 0 1 0 2 1 1 2 0 2 2 1 0 1 0 1 0 0 0 0 0 1 1 0 0 1 1 1 0 1 1 1 0 0 0 1 0 0 0 2 0 1 0 0 0 0 1 0 0 1 1 2 1 1 0 1 0 1 0 2 2 0 2 0 0 0 2 0 1 1 0 1 1 1 0 0 1 1 2 2 1 0 0 2 1 1 0 2 2 2 1 1 0 1 2 1 1 0 1 1 1 0 2 1 1 0 1 1 2 0 0 0 1 0 1 1 1 0 0 0 0 0 0 0 0 1 1 1 0 0 0 0 2 1 1 2 0 1 0 0 0 0 1 1 2 0 1 1 0 1 2 0 0 2 2 0 0 0 0 1 2 0 1 0 0 0 0 1 1 0 0 0 1 2 0 2 0 0 0 0 0 1 1 1 1 1 2 1 0 0 0 0 0 0 1 1 0 0 0 0 0 0 2 0 0 0 0 2 0 0 2 0 1 0 0 1 0 0 0 0 0 0 0 0 1 0 0 1 0 0 0 0 1 2 0 0 0 0 1 0 0 1 1 0 0 2 0 1 0 1 2 0 2 0 1 1 0 2 0 2 2 2 0 0 2 0 0 0 1 1 1 2 2 1 0 2 0 0 0 1 0 2 2 0 1 1 1 0 0 1 2 2 1 0 1 2 0 0 0 1 0 1 0 1 1 1 1 1 0 1 0 1 0 1 1 0 0 0 0 0 1 0 0 2 1 1 1 0 1 0 2 2 2 0 0 0 0 1 0 1 0 1 1 0 0 1 0 1 0 0 0 0 0 1 0 0 0 0 2 0 0 1 0 0 2 0 0 0 2 0 2 0 2 0 2 0 2 0 1 1 0 0 0 0 1 0 0 0 0 0 2 1 1 2 0 2 0 0 1 2 0 0 0 1 0 2 1 0 1 0 1 0 0 0 0 2 2 0 1 0 1 2 1 1 1 1 0 1 0 2 0 0 1 1 1 0 1 2 1 0 0 1 0 0 0 0 0 0 1 0 0 0 1 0 0 1 0 0 0 2 1 1 0 0 0 0 1 0 0 1 0 0 1 0 2 0 1 0 0 2 0 1 0 2 0 1 0 0 1 1 1 1 0 2 0 1 0 1 0 1 1 0 2 0 0 0 1 2 0 1 1 2 0 0 1 1 1 0 0 0 1 1 0 2 2 1 0 2 0 0 0 0 0 1 1 0 1 1 0 1 0 0 0 0 0 1 0 0 1 1 0 0 1 1 0 0 1 0 1 1 1 0 1 2 1 1 0 1 0 0 2 1 2 0 0 1 0 1 0 0 0 1 0 1 0 0 0 0 0 0 0 1 1 0 0 1 0 0 0 1 0 0 0 0 0 0 1 1
108 0 0 1 0 0 1 1 0 1 1 1 0 0 0 0 0 0 0 0 1 2 1 1 1 1 0 0 2 2 2 1 1 1 0 0 2 2 0 0 0 2 1 0 0 0 0 0 0 1 0 0 1 0 0 1 0 0 0 0 1 0 0 1 2 0 2 2 1 0 0 1 0 0 0 2 2 0 1 1 0 2 1 1 2 0 0 1 1 2 0 1 1 1 0 2 1 1 0 1 0 1 0 1 1 0 2 2 0 2 0 1 0 1 0 2 0 0 1 0 1 0 2 2 2 0 0 0 0 0 1 1 0 0 0 0 0 0 0 0 1 1 0 0 1 0 0 0 0 0 0 0 0 0 0 0 0 0 0 0 1 1 0 2 2 2 0 2 2 2 0 0 0 1 1 0 1 1 0 0 1 1 1 1 0 0 2 1 1 0 2 0 0 2 2 2 1 0 1 1 1 1 0 2 2 0 0 1 1 0 1 0 2 0 1 1 1 0 1 0 2 1 0 1 1 0 0 0 0 0 1 1 1 0 0 0 0 2 0 1 0 0 1 2 2 0 0 0 2 0 0 1 0 0 0 0 0 1 1 1 0 1 0 2 2 0 0 2 2 0 0 1 0 2 1 0 1 0 0 0 0 2 1 2 0 1 1 1 0 2 0 1 1 2 2 1 2 0 0 0 0 1 1 1 0 1 2 1 0 1 0 2 1 0 0 0 0 0 0 0 1 1 1 1 0 0 0 2 1 0 1 1 0 0 0 1 0 1 1 0 1 1 1 2 0 1 0 0 0 0 0 0 0 1 0 1 1 1 0 0 0 0 1 0 1 0 0 2 1 0 1 1 0 0 1 0 0 1 1 1 1 1 0 0 0 0 0 1 1 0 0 0 1 0 1 1 1 1 1 1 1 0 0 0 0 0 0 0 0 1 0 0 0 0 0 2 0 0 0 2 2 0 1 0 0 1 0 2 2 0 0 1 0 2 0 2 0 0 0 0 2 0 1 1 1 2 1 0 1 1 1 0 0 2 1 1 1 2 1 2 1 1 0 0 0 2 0 1 0 1 1 0 2 2 0 0 0 2 2 0 1 2 0 0 0 0 0 2 2 0 0 0 0 1 0 0 0 1 1 0 1 1 1 1 0 1 2 1 0 1 0 0 1 0 0 0 1 2 0 2 2 0 2 1 1 2 0 1 1 1 1 0 2 1 1 0 1 0 0 1 0 1 0 2 2 1 0 0 0 0 0 0 0 2 0 2 0 0 0 0 0 1 0 0 0 0 1 1 2 0 1 1 1 0 0 1 1 2 1 2 2 0 0 0 1 0 0 0 0 0 0 0 1 0 0 0 1 0 0 1 0 1 0 0 0 1 1 0 1 1 0 0 0 0 0 0 1 0 0 0 0 2 0 1 1 0 0 1 0 0 1 1 0 1 0 0 0 0 0 1 0 1 0 0 2 0 1 0 1 1 0 1 1 1 1 1 0 1 2 0 0 0 2 0 0 0 0 0 1 0 1 1 0 0 1 2 2 0 0 1 1 0 0 1 1 1 0 0 1 2 0 0 0 0 0 0 0 2 2 2 1 0 1 1 1 2 1 2 2 1 0 0 1 0 0 0 0 1 1 1 0 0 1 0 1 1 2 0 0 0 0 1 0 0 0 0 1 0 1 1 0 1 0 0 0 1 1 1 1 1 1 1 0 0 0 1 0 0 0 0 0 0 2 1 0 0 2 1 1 2 0 0 1 2 0 0 0 0 1 0 0 0 0 0 1 1 1 1 1 1 1 1 1 1 0 0 1 0 0 1 0 0 0 0 0 1 1 0 0 1 2 1 0 2 0 2 0 1 0 0 0 0 1 2 0 0 0 2 1 0 0 1 1 2 0 0 0 1 0 0 1 0 0 0 0 0 0 0 0 0 0 0 0 0 0 0 1 1 0 0 0 0 1 0 1 0 1 0 0 2 0 0 1 1 0 0 0 0 0 1 1 1 0 0 0 2 0 2 1 1 2 2 0 1 1 1 1 0 0 0 1 2 1 0 2 1 0 1 0 1 0 0 1 1 1 1 0 1 1 0 0 1 0 1 0 0 1 0 1 1 2 2 0 1 0 0 1 0 0 1 0 0 1 1 0 1 0 2 1 0 0 0 1 0 1 1 1 2 0 0 2 0 0 0 0 0 0 0 1 2 0 1 0 0 0 1 0 0 2 1 0 1 0 1 0 0 1 0 0 2 0 0 0 2 1 0 0 1 2 0 0 0
109 0 0 0 0 0 0 1 0 1 1 0 2 2 2 2 0 0 2 2 2 1 1 1 1 1 1 0 2 1 1 1 0 1 0 0 2 2 0 1 1 1 0 1 0 1 0 0 1 1 0 2 1 0 1 0 0 0 0 0 2 0 1 1 0 0 0 0 1 0 0 1 2 1 2 2 2 0 2 1 0 1 0 0 0 0 0 1 1 2 0 1 1 1 0 1 0 2 2 0 2 0 0 1 1 0 2 2 0 2 0 1 1 1 1 1 1 0 1 0 1 1 2 0 0 1 0 1 0 1 0 0 0 0 0 0 0 0 0 0 0 2 0 0 0 0 0 0 0 0 0 0 0 0 0 0 1 1 0 0 0 0 0 2 1 2 0 1 1 1 0 0 2 1 0 0 1 0 0 0 0 0 0 0 0 0 2 1 1 0 1 0 1 1 2 2 2 0 0 1 1 0 0 0 2 2 2 0 2 0 1 2 0 1 0 2 0 0 1 0 2 1 1 2 0 2 2 0 0 0 0 0 0 0 0 0 0 0 0 0 0 0 2 2 2 0 0 0 1 1 1 1 0 1 0 1 0 0 0 0 0 0 0 0 1 1 0 1 1 1 0 1 1 1 0 0 0 2 2 0 0 2 2 2 0 2 2 1 0 2 0 0 2 2 2 0 2 0 0 0 0 1 1 1 0 0 0 0 1 1 1 2 1 0 1 0 1 0 0 0 2 2 1 0 1 0 0 0 1 0 2 2 0 0 0 0 0 0 2 2 1 2 2 2 0 2 0 0 1 1 1 0 0 0 0 0 0 1 0 1 1 0 1 0 1 0 0 1 1 0 1 1 1 1 0 1 0 2 1 1 1 1 0 1 0 0 0 0 0 0 1 1 0 0 2 0 1 0 1 1 1 1 0 2 2 1 0 1 0 2 0 0 1 0 1 2 0 0 0 0 0 2 1 0 0 1 0 0 0 0 0 0 1 0 2 1 0 1 0 1 1 0 0 0 0 1 1 1 0 0 0 1 0 2 1 1 1 0 1 1 2 1 0 0 0 1 1 0 0 0 0 0 1 1 2 0 1 2 2 1 1 1 0 0 0 0 0 1 2 1 1 0 0 1 0 0 1 0 0 0 2 1 2 0 0 0 2 1 0 0 1 1 1 0 0 0 0 1 0 1 1 1 2 1 0 2 0 1 1 1 1 0 0 0 1 0 1 1 1 2 0 0 0 1 2 0 0 2 2 0 0 0 0 2 1 1 0 0 0 1 1 0 1 1 0 0 0 1 0 1 0 0 1 0 0 1 2 1 1 2 1 0 0 0 0 0 0 0 0 0 0 0 0 1 0 0 0 0 0 0 0 2 1 1 2 0 1 0 1 2 0 0 0 1 0 0 0 0 0 0 0 0 0 0 0 1 1 2 0 0 2 2 1 0 0 1 0 0 0 2 1 1 1 2 2 0 1 0 2 2 0 2 1 0 2 1 0 1 2 0 0 0 1 1 0 1 0 2 0 0 2 0 0 0 0 2 2 0 1 1 0 2 1 2 2 1 2 1 0 0 0 1 0 0 0 0 0 2 2 2 1 1 0 0 1 1 1 2 2 0 1 0 0 0 0 1 0 0 0 0 0 0 0 0 2 1 1 0 0 0 0 0 0 0 0 0 0 0 1 1 0 0 0 0 0 1 1 1 1 0 0 2 0 0 0 1 0 0 2 0 0 0 1 1 0 0 2 2 2 1 0 0 1 0 0 0 0 0 2 0 1 1 1 1 2 1 0 2 0 2 0 0 2 2 1 1 0 1 0 1 1 0 1 0 1 2 2 0 0 1 1 0 0 1 0 2 1 1 1 0 2 2 0 2 0 0 1 2 0 0 0 2 1 1 0 0 1 1 0 0 1 0 0 0 0 0 0 0 0 0 0 0 0 2 2 0 0 0 0 0 0 0 1 0 0 2 0 0 2 1 2 0 2 0 0 1 0 1 1 2 2 1 2 0 0 0 0 2 1 0 2 2 0 2 1 1 2 0 0 0 0 1 0 0 1 1 1 1 1 1 1 0 1 0 2 0 0 2 2 1 0 2 0 1 0 0 0 1 0 0 1 1 0 0 0 0 0 1 1 1 0 0 2 1 0 0 0 0 0 0 1 0 1 0 1 0 1 1 0 1 1 0 0 1 0 0 1 0 0 0 0 0 0 0 0 1 0 1 1 1 0 1 0 0 0 0 1 0 0 2 0 0 0 0 0 0 0 0 1 0 1 0
110 0 0 1 1 0 1 0 0 0 0 2 0 0 0 0 0 0 1 1 1 2 0 0 2 0 1 0 2 2 2 0 0 1 1 0 2 2 0 1 1 1 0 0 1 0 0 0 1 1 0 1 0 0 1 1 0 0 0 0 1 0 0 0 1 0 1 0 2 1 1 1 1 1 1 2 2 2 2 0 0 2 0 0 0 0 0 0 1 1 0 0 1 0 1 2 0 0 0 0 1 0 0 0 2 1 1 2 0 2 0 1 1 2 1 2 1 0 0 0 2 0 2 1 1 0 0 1 1 1 1 1 0 0 0 0 0 0 0 0 1 1 1 0 1 0 1 0 0 0 0 1 0 1 1 0 1 0 0 1 0 0 0 2 0 1 0 1 0 1 0 1 1 2 1 0 0 1 1 1 0 2 1 1 0 0 2 1 0 0 1 0 0 2 2 2 1 0 0 1 0 0 0 0 2 1 1 0 0 0 1 2 1 0 0 2 0 0 0 0 2 1 1 1 1 1 1 1 0 0 0 0 0 0 0 0 0 2 0 2 0 0 0 1 1 0 1 0 1 0 0 0 0 0 0 1 1 1 1 0 0 0 0 1 0 0 0 1 2 1 1 1 0 2 1 1 0 1 2 0 0 2 2 2 0 2 1 0 0 2 0 2 1 2 2 0 2 1 0 1 0 2 1 1 0 0 1 0 2 2 2 2 2 0 0 0 1 0 0 0 1 1 1 0 1 0 1 1 0 1 2 1 0 0 0 0 0 2 0 0 0 0 1 2 0 1 1 0 0 1 1 0 1 0 1 0 0 0 0 1 1 0 0 0 0 0 0 2 1 0 1 1 0 0 0 0 0 2 2 0 0 2 0 1 1 0 0 1 1 0 0 0 0 0 2 1 0 2 1 1 1 1 0 1 0 0 1 1 0 1 0 0 0 0 1 2 0 1 0 1 1 1 1 1 0 1 0 0 0 1 1 0 0 2 1 0 0 0 0 0 2 0 0 0 0 1 1 1 0 1 0 1 0 2 1 0 1 2 2 2 0 2 1 2 0 0 2 1 0 0 0 0 2 2 2 0 1 2 2 2 2 0 1 1 1 0 0 0 2 0 0 0 0 1 0 0 2 1 1 0 0 0 0 1 1 1 2 2 0 1 0 1 1 0 0 0 1 0 0 0 0 2 2 0 0 1 1 0 0 2 0 1 1 1 2 0 1 0 1 1 1 1 1 0 1 0 0 1 2 0 0 0 0 2 1 1 0 1 1 1 1 0 1 0 0 0 0 0 2 0 1 1 1 0 0 2 2 1 1 2 1 0 1 1 0 1 0 1 0 0 1 1 0 0 0 0 0 0 0 0 0 2 0 0 2 0 2 0 1 1 0 0 2 2 2 2 1 0 0 0 0 2 0 0 0 0 1 2 0 0 2 2 0 0 0 0 1 0 0 2 0 1 1 2 2 0 0 0 1 1 0 2 1 1 1 1 1 0 0 0 0 0 1 1 1 2 0 1 1 0 0 2 0 0 0 2 2 0 1 1 0 1 0 0 2 2 0 0 0 1 0 0 0 1 1 1 0 2 2 2 1 1 0 1 1 2 0 2 2 0 1 0 0 0 0 1 1 1 0 1 0 0 0 0 1 1 1 0 0 0 0 1 0 0 0 0 0 0 0 0 0 0 0 0 0 1 1 0 1 1 1 1 1 0 0 0 0 0 2 0 0 0 1 0 0 1 1 2 0 2 0 0 1 0 0 0 0 0 2 0 0 1 0 0 2 0 1 1 1 1 1 1 0 1 0 0 0 2 0 2 2 0 1 0 1 1 0 0 1 1 2 0 1 0 1 2 1 0 1 0 1 1 0 2 0 0 1 1 1 0 1 2 0 1 0 0 0 0 0 0 0 0 0 0 0 0 0 0 0 0 0 0 0 1 1 0 1 0 0 0 1 0 0 0 1 0 1 0 2 0 0 0 0 2 0 1 0 0 1 1 1 1 1 0 0 1 0 1 0 1 0 1 0 2 1 1 1 0 0 0 1 1 1 0 1 1 1 0 0 2 0 0 1 0 1 1 0 1 2 1 0 2 1 1 0 0 1 0 0 0 2 0 0 2 0 0 0 0 2 0 0 0 2 0 0 2 0 0 0 0 1 0 2 0 0 0 0 1 0 0 2 0 0 0 1 2 2 0 0 1 0 0 0 0 0 1 0 1 1 0 0 0 0 1 0 0 1 1 1 2 0 0 0 2 0 0 0 0 1 0 1 1
111 0 1 1 0 0 0 1 0 1 1 0 1 2 1 1 0 0 2 2 1 0 1 0 2 0 2 0 1 2 2 1 2 1 0 0 2 1 0 1 1 1 0 0 1 2 0 0 0 1 0 0 1 1 0 0 0 0 0 0 1 0 0 0 0 0 0 1 2 0 0 1 1 0 0 1 1 0 1 0 0 1 0 1 1 0 0 0 1 2 1 1 2 0 0 0 0 1 0 1 0 1 0 1 1 1 2 2 0 2 0 0 0 1 0 1 0 0 1 0 2 0 2 0 1 1 0 1 1 1 0 0 0 0 0 0 0 0 0 0 0 2 0 1 0 0 0 0 0 0 0 0 1 0 0 0 0 0 0 0 0 0 0 1 0 1 0 1 1 1 0 2 0 2 2 0 0 1 0 1 0 2 0 1 1 0 1 2 0 0 1 2 0 0 0 0 2 0 0 0 0 0 0 2 2 0 0 1 1 0 1 1 1 1 0 2 0 1 2 2 0 0 1 1 1 1 1 1 1 1 0 0 0 0 0 0 0 1 1 0 1 1 2 2 2 0 0 0 2 0 0 1 0 1 0 1 0 1 1 1 0 1 0 1 1 1 0 2 1 1 1 0 0 1 0 0 0 1 2 0 1 1 2 2 0 2 2 1 0 2 0 1 1 2 2 0 2 1 1 0 1 0 1 1 1 0 1 1 0 0 0 1 1 1 1 0 0 1 1 0 0 2 1 1 2 0 1 2 0 0 2 0 0 0 0 0 0 1 1 1 0 0 1 1 0 2 0 0 1 1 1 1 0 1 0 1 1 1 0 0 0 0 1 1 1 0 0 1 2 0 2 0 0 0 0 1 0 1 0 2 1 0 0 1 1 0 0 1 1 0 0 0 0 0 2 1 0 1 1 1 1 1 0 2 2 0 1 0 0 2 0 0 1 0 1 2 0 0 0 0 0 2 1 0 0 1 0 0 0 1 0 0 0 1 0 1 0 1 0 0 0 0 0 1 1 2 1 2 0 0 0 2 0 2 2 0 2 2 1 1 1 1 1 1 0 0 2 0 0 0 2 0 1 1 1 0 1 2 1 1 0 2 1 1 1 1 0 0 2 0 0 0 0 2 2 0 2 0 0 1 2 2 1 0 1 0 2 1 1 0 1 1 0 0 1 0 0 0 0 2 0 0 1 0 0 2 1 2 2 0 2 0 1 1 1 0 0 0 2 0 1 2 0 1 1 0 0 1 1 0 0 0 0 2 1 1 0 1 1 1 1 0 1 0 1 1 1 2 1 1 0 0 2 0 0 2 2 1 1 1 2 1 0 1 1 0 0 0 0 0 0 0 0 2 0 0 0 0 0 0 0 1 0 0 1 0 0 0 1 0 1 0 0 0 0 0 0 0 1 0 0 0 0 0 0 0 1 2 0 0 1 2 0 1 1 1 0 1 0 1 0 0 1 1 1 0 1 0 1 1 0 2 2 0 1 1 0 0 2 1 0 1 1 2 0 2 1 1 1 0 1 1 0 0 1 2 2 0 0 1 1 0 0 2 2 1 2 1 0 1 0 1 0 1 1 0 1 2 1 2 1 0 1 1 1 1 0 2 2 0 0 0 0 0 0 1 0 1 1 1 0 0 0 0 0 1 2 0 1 0 1 1 1 0 0 1 0 0 0 0 0 0 0 1 2 0 2 0 1 0 0 1 2 0 0 2 0 0 0 0 0 0 0 0 0 1 1 2 2 1 0 0 0 2 1 1 1 0 2 0 0 0 1 1 2 1 1 1 0 1 1 0 1 1 0 0 0 0 0 1 1 0 0 0 0 0 1 0 1 0 1 0 2 0 2 2 0 1 1 0 1 2 0 2 0 0 0 1 0 0 0 2 0 0 0 1 0 1 1 1 1 0 1 1 0 0 1 0 2 0 0 0 0 1 1 0 1 0 0 1 2 0 0 0 0 0 1 0 2 1 1 0 1 1 0 0 0 2 0 0 0 0 2 0 0 0 0 2 1 2 0 1 0 2 2 2 2 0 0 2 0 2 0 1 2 2 0 1 2 0 2 0 1 0 2 0 0 1 1 1 0 1 0 1 0 0 0 1 0 0 2 2 0 1 0 0 0 1 0 1 0 0 0 1 0 0 1 1 0 1 1 0 2 0 0 0 0 1 0 1 1 1 0 0 0 0 1 1 1 2 1 0 0 1 1 0 0 1 1 0 0 0 0 2 0 0 2 0 0 1 0 0 0 1 0 0 0 0 1 0 0 2
112 0 0 2 1 0 2 1 0 0 0 1 0 0 0 1 0 0 1 1 1 1 0 1 1 0 1 0 0 1 2 0 0 1 1 1 1 1 0 0 0 2 1 1 0 1 1 0 0 0 0 0 0 0 2 1 1 1 1 0 2 0 1 0 0 0 0 1 2 0 0 1 2 0 1 2 1 2 2 0 1 2 1 1 2 0 0 0 1 2 0 0 1 0 0 2 1 2 0 2 2 0 0 0 2 1 2 0 1 1 0 1 0 2 0 2 0 0 1 0 1 0 2 1 1 0 0 1 1 1 0 0 0 0 1 0 0 0 0 0 1 1 0 0 0 0 1 0 0 1 1 1 0 0 0 0 1 1 0 1 0 0 1 2 0 2 0 2 0 0 0 0 0 1 0 0 0 2 1 2 0 2 0 0 1 1 1 2 1 1 1 1 0 1 2 2 1 0 0 2 2 0 0 2 2 1 1 0 1 0 1 0 2 0 0 2 0 0 1 0 2 0 0 2 0 0 0 2 0 1 0 0 0 0 0 0 0 2 0 2 0 0 2 2 2 0 1 1 1 0 0 0 0 1 0 0 0 0 0 1 1 1 0 1 1 0 1 0 2 2 0 0 0 2 0 0 0 1 2 0 0 2 2 2 0 2 2 0 1 2 0 2 1 2 2 0 2 0 0 1 0 0 1 1 1 1 0 0 1 1 1 1 2 1 1 0 0 0 0 0 1 1 0 0 2 0 0 2 1 0 0 2 0 0 0 0 0 2 0 0 1 1 1 2 1 0 2 1 1 0 0 0 0 0 0 0 0 2 0 2 2 0 2 0 2 0 0 1 2 0 2 0 1 1 0 1 0 1 1 1 0 0 0 0 0 0 0 0 0 1 0 0 0 0 2 0 0 0 0 0 0 0 0 2 1 0 1 0 1 0 0 0 0 1 1 1 1 1 0 0 0 2 0 0 1 1 1 1 1 0 0 1 0 2 0 1 0 1 0 1 1 0 0 0 0 1 1 1 1 1 1 0 0 1 1 0 1 1 1 2 1 2 1 1 0 1 1 1 0 1 1 0 1 1 2 0 0 1 2 1 2 1 0 0 0 1 0 1 2 1 1 0 1 1 1 0 1 0 0 0 2 2 2 0 0 0 2 1 0 0 0 1 1 1 1 0 0 1 0 1 2 1 2 1 0 2 0 1 0 2 0 1 1 0 1 0 1 0 2 1 1 1 0 2 2 0 0 1 1 0 0 0 0 2 1 2 0 0 1 0 0 0 1 0 1 1 0 1 1 0 0 0 0 0 0 0 2 0 0 2 1 1 1 1 0 1 0 0 2 1 0 0 0 0 0 0 0 0 0 1 0 1 0 1 2 0 1 0 1 2 1 0 0 0 0 0 1 0 1 0 0 1 0 0 0 2 2 1 0 0 1 2 1 0 0 0 1 0 0 2 0 1 0 1 1 0 1 1 2 2 0 1 1 1 2 1 0 1 1 1 1 0 1 1 1 2 0 1 0 1 1 0 0 0 0 1 2 0 0 0 1 0 0 1 2 1 0 0 1 2 0 1 1 1 1 0 0 1 1 1 0 0 0 1 0 1 1 2 2 0 0 0 0 0 1 0 0 1 1 1 0 0 1 0 2 2 2 0 1 0 1 1 0 0 0 0 1 0 0 1 0 1 0 1 1 1 2 1 1 0 0 1 0 0 0 2 1 1 1 1 1 0 2 0 0 0 2 0 1 1 1 0 0 1 1 0 0 0 0 1 1 2 0 0 1 2 0 2 0 2 0 0 0 1 0 0 0 1 0 2 2 0 0 0 0 2 2 0 0 1 1 0 1 1 1 2 0 0 1 0 1 1 0 2 0 0 0 1 2 0 0 0 0 1 0 1 0 1 0 0 0 0 0 0 0 0 0 0 0 0 0 0 0 2 1 1 0 0 0 0 0 0 0 1 1 0 1 0 2 0 2 0 1 1 0 1 0 0 0 2 2 2 2 0 0 0 1 1 0 1 0 1 0 1 2 1 1 0 0 1 0 1 0 1 1 1 1 2 0 2 0 0 1 0 1 0 0 1 1 1 0 1 0 0 0 0 2 0 0 0 2 2 1 2 1 0 1 2 0 0 1 1 2 1 1 0 1 1 0 0 2 0 2 1 0 0 1 1 0 0 2 0 0 0 0 0 1 0 0 0 0 0 0 0 0 1 0 0 1 0 0 0 0 2 0 0 1 0 0 2 0 1 0 2 0 0 0 0 2 0 0 1
113 0 0 2 0 0 1 1 0 1 1 1 0 0 0 0 0 0 1 1 2 1 0 0 2 0 1 0 1 1 1 0 0 2 2 1 2 2 0 0 0 2 0 0 0 1 0 1 0 1 0 1 0 0 2 1 0 0 1 1 1 0 0 2 0 2 0 1 2 0 1 2 2 0 2 2 1 0 1 1 0 2 0 1 1 0 0 1 2 2 0 1 0 0 1 1 0 1 0 1 1 0 1 1 0 0 2 2 0 2 1 2 2 2 1 2 1 0 1 0 1 0 2 2 2 0 0 1 1 2 0 0 1 1 0 0 1 0 0 0 0 2 0 0 0 0 0 0 0 0 0 0 0 0 0 0 0 1 0 0 0 0 0 1 0 1 0 1 0 0 0 1 0 2 0 1 0 0 0 0 0 0 2 2 0 0 2 2 1 1 1 1 1 1 2 2 2 1 0 0 0 0 0 0 2 2 2 1 1 0 2 2 1 0 1 1 0 0 2 1 1 0 1 2 0 0 0 1 1 1 0 0 0 0 0 0 0 1 0 0 1 1 2 1 2 0 0 0 2 0 0 1 0 0 0 2 0 0 0 0 0 0 0 0 0 0 1 0 2 1 1 0 0 1 0 0 0 1 1 0 0 1 0 1 0 0 0 2 0 2 0 0 0 1 2 0 2 1 0 0 0 0 1 1 2 1 0 0 0 1 0 1 1 0 1 0 1 0 1 0 1 2 1 0 1 0 1 1 1 0 1 2 0 0 0 1 2 0 2 0 0 0 1 1 0 1 0 0 0 0 0 0 0 0 0 1 1 0 0 1 1 0 2 1 2 1 0 2 1 0 1 1 1 1 0 2 0 2 0 2 0 0 0 0 1 0 0 1 1 1 0 0 1 1 2 0 2 0 0 0 0 0 0 2 2 1 0 0 0 1 0 0 1 0 1 1 1 0 0 1 1 1 0 1 2 1 1 0 0 0 0 0 1 0 0 1 0 1 0 0 2 0 0 0 0 1 1 1 0 1 0 0 0 2 2 1 2 1 0 1 1 1 1 0 0 1 1 1 0 1 1 0 2 2 0 1 0 2 1 2 1 1 1 1 0 0 1 2 2 2 0 0 0 1 0 0 0 0 0 1 2 1 2 0 0 1 2 2 0 0 0 0 1 1 1 0 0 0 0 2 1 0 2 0 1 2 0 1 2 1 1 1 0 0 0 0 1 0 1 1 1 1 0 1 2 0 0 1 1 0 0 0 0 2 1 1 0 0 1 0 0 0 0 0 0 0 1 1 1 0 1 1 0 0 0 0 1 1 1 2 1 0 0 0 2 0 1 0 0 0 0 0 2 0 0 0 0 0 0 0 0 2 0 1 2 0 0 1 1 1 0 0 0 0 0 0 1 0 0 0 0 2 1 1 1 0 0 0 0 0 0 0 0 0 0 1 0 0 1 1 0 2 1 1 0 0 0 0 1 1 1 1 1 0 2 2 0 1 2 0 0 0 0 0 1 1 0 1 0 0 2 0 0 0 0 2 2 0 2 2 0 1 0 1 1 1 1 0 0 0 0 1 1 0 0 0 0 2 1 1 0 1 0 1 0 1 0 2 2 0 0 0 0 0 0 0 0 0 0 0 0 0 1 0 0 0 0 0 1 0 0 1 0 0 0 2 1 0 2 2 0 0 0 0 1 0 1 0 0 0 0 0 0 0 0 0 1 0 1 0 0 0 1 0 1 1 1 1 0 2 0 0 1 2 0 0 0 0 0 2 2 2 0 1 2 2 0 2 0 2 0 1 1 1 0 0 1 1 0 1 1 0 0 0 0 0 0 0 0 1 1 0 1 1 0 1 0 0 0 0 0 0 0 2 0 0 1 2 1 0 0 2 1 1 0 0 0 0 0 0 0 0 0 0 0 0 0 1 1 0 0 1 0 2 2 0 0 0 0 0 1 1 1 0 0 1 0 0 1 1 0 0 2 0 0 2 1 2 2 2 2 2 2 0 0 0 0 2 0 2 0 2 1 0 2 1 2 0 0 1 0 2 0 0 2 2 0 0 0 2 0 0 0 0 0 2 0 1 2 0 1 1 0 0 0 0 1 0 0 0 2 2 1 1 0 0 0 1 0 0 0 0 1 2 0 1 0 0 0 0 0 0 2 0 1 0 0 2 0 1 2 0 0 0 0 0 1 0 0 0 0 0 0 1 1 1 1 2 0 0 0 0 0 2 0 0 2 1 0 2 0 0 0 0 0 0 0 0 1 0 0 0
114 0 1 1 0 1 2 1 0 1 1 0 1 1 1 1 0 0 0 0 0 1 0 0 2 0 1 0 2 2 2 0 1 1 0 1 1 0 0 2 1 0 1 1 0 1 1 0 0 2 0 1 1 0 1 0 0 0 0 1 0 2 0 2 1 0 1 0 1 0 1 0 1 0 1 2 2 0 2 1 0 1 0 1 1 0 0 0 1 1 0 0 2 1 0 2 2 0 0 1 2 1 0 2 0 0 2 1 0 2 0 1 0 2 2 2 2 0 1 0 1 0 2 0 0 1 0 0 0 1 0 0 0 0 1 0 1 0 0 0 0 2 1 0 0 0 0 0 0 0 0 0 0 0 0 0 0 1 0 0 1 0 0 2 0 1 0 1 0 2 2 0 0 2 0 0 0 1 0 0 1 1 0 0 0 0 1 2 1 0 1 1 0 2 2 2 1 0 0 1 1 0 1 0 1 1 1 0 0 0 0 2 1 0 1 1 0 0 1 1 1 1 1 2 0 0 0 1 0 1 0 0 0 1 1 0 1 1 0 1 0 0 2 1 2 0 0 0 0 1 1 0 1 0 0 2 1 0 0 0 0 0 0 1 1 0 1 1 2 1 0 2 0 2 1 0 1 2 2 0 0 2 1 1 0 1 1 1 0 1 1 0 2 2 2 0 2 1 1 1 0 0 1 1 1 1 1 0 0 0 0 1 2 0 1 0 0 2 0 0 0 2 1 1 1 0 0 0 0 1 2 1 0 0 0 1 0 0 2 0 0 0 1 1 0 1 1 0 1 1 1 0 1 1 1 2 2 1 0 0 0 0 1 0 1 1 0 2 1 0 1 1 0 0 0 1 0 1 0 2 0 0 1 1 0 0 0 1 1 0 0 0 1 0 2 1 0 1 0 0 0 1 0 1 1 0 0 0 1 1 0 0 0 0 1 2 0 1 0 0 0 2 1 0 1 1 1 0 0 0 2 0 0 0 1 0 0 0 0 0 2 0 0 0 0 0 2 1 1 1 1 0 0 2 2 0 2 1 2 2 1 2 1 0 0 1 1 1 0 1 2 0 2 2 1 1 0 1 1 1 1 2 1 1 1 1 0 1 2 1 1 0 1 1 0 0 0 1 1 0 1 1 0 2 1 1 2 0 0 0 1 0 1 1 1 1 0 0 0 1 0 0 2 0 1 2 0 1 1 1 1 1 0 0 1 0 1 0 2 1 1 1 0 1 2 0 0 1 1 0 0 0 0 2 1 1 0 1 1 1 0 0 1 0 0 0 1 2 1 1 1 1 0 0 0 1 1 2 2 1 2 0 0 1 1 0 0 0 0 0 0 0 0 0 0 0 0 1 0 1 1 1 0 0 2 0 2 0 2 2 0 0 0 1 1 1 0 0 1 0 0 0 1 1 1 1 1 1 0 0 2 2 0 0 0 1 1 0 1 2 1 1 0 0 0 0 0 0 1 1 0 2 2 1 2 2 0 1 2 0 0 0 1 2 0 2 1 0 1 0 1 1 0 0 1 2 2 0 1 1 0 0 0 0 0 0 0 0 0 1 0 0 0 0 2 2 0 2 2 2 1 0 0 0 1 1 1 1 1 0 2 0 0 1 0 0 0 2 2 2 0 0 0 0 2 1 1 1 1 0 1 2 1 0 0 1 1 0 0 1 0 1 0 0 1 0 1 0 0 0 0 0 0 0 0 2 0 0 0 0 0 0 2 0 1 0 2 1 0 2 0 0 0 2 0 0 0 0 0 2 2 2 1 1 2 0 1 2 1 2 0 2 1 2 0 0 0 2 0 2 2 0 1 0 1 1 2 0 0 1 1 0 2 0 2 2 0 1 0 0 1 1 0 2 0 0 2 1 0 0 0 2 0 1 0 0 0 1 0 0 1 1 0 0 0 0 0 1 0 0 0 0 1 1 1 0 0 0 0 0 2 0 0 0 0 1 1 0 1 0 1 0 1 1 0 2 1 0 1 1 1 1 2 0 0 0 0 2 1 2 1 1 1 0 2 0 1 0 0 0 1 2 0 0 2 2 1 0 1 1 1 0 0 0 1 1 0 2 2 0 0 2 0 1 1 0 1 0 0 0 2 2 1 2 0 0 1 1 0 0 0 0 1 0 1 1 0 1 1 0 0 0 1 0 1 0 1 2 0 2 0 1 0 0 0 0 0 0 1 2 0 1 0 0 0 2 0 0 1 1 0 0 0 1 0 0 1 0 0 1 0 0 0 2 0 1 0 0 0 0 0 1
115 0 0 2 2 1 2 0 0 0 0 2 1 2 1 1 0 0 1 2 1 2 0 0 2 0 0 0 2 1 1 0 1 0 0 0 2 2 0 1 1 1 0 0 0 1 0 0 1 0 0 0 1 1 1 0 0 0 0 0 0 1 0 0 1 0 1 0 1 0 1 1 2 0 2 2 2 1 2 0 0 1 0 2 2 0 0 0 2 2 0 2 1 1 0 1 0 1 0 1 1 0 1 0 1 0 2 1 2 1 0 2 0 2 1 2 1 0 1 0 1 0 2 1 1 0 0 2 0 2 2 2 0 0 1 0 0 0 0 0 0 2 1 0 0 0 0 0 0 2 0 2 0 1 0 1 1 0 0 1 0 0 0 2 1 1 1 1 1 2 0 1 0 2 0 0 1 1 0 0 1 1 1 1 0 0 1 1 0 0 0 1 0 2 2 2 0 0 0 0 0 0 0 0 2 1 1 0 1 0 2 1 2 1 0 2 0 1 2 2 0 0 1 1 1 1 1 0 0 0 0 0 1 1 1 0 1 2 0 1 0 1 1 2 2 0 0 0 2 0 0 0 0 0 1 1 1 1 1 1 1 1 0 1 1 0 1 1 2 1 1 1 0 2 1 0 0 1 1 0 0 2 1 2 0 1 1 2 0 2 0 0 1 1 2 0 2 1 1 0 1 0 0 0 0 1 1 1 0 1 0 1 2 1 2 0 1 0 1 0 1 2 2 0 1 0 0 0 1 1 2 2 0 0 0 0 0 2 0 2 2 2 1 2 0 1 1 0 1 0 0 0 0 0 0 0 0 0 0 1 1 0 1 2 1 1 0 2 1 0 1 1 1 1 0 1 0 2 1 1 2 1 0 0 0 0 0 1 1 0 0 0 0 0 2 1 0 0 2 2 2 2 0 2 2 1 0 0 1 1 0 0 0 0 0 2 0 0 0 0 0 1 0 1 1 2 1 0 0 0 1 0 0 1 1 0 1 0 0 0 1 0 0 1 1 1 2 0 1 1 0 0 0 0 0 0 0 2 2 2 0 2 0 0 0 2 0 2 0 1 2 1 1 1 2 0 2 1 2 0 1 1 0 0 0 1 0 0 2 0 0 0 0 1 0 0 1 1 2 1 1 1 1 1 0 1 2 1 0 1 0 1 1 1 1 1 0 1 0 1 0 1 2 1 0 2 0 0 0 2 0 1 0 0 0 0 1 0 1 0 2 2 0 2 2 1 0 1 2 0 0 0 0 1 2 0 1 0 0 0 0 1 1 0 0 0 0 0 1 0 1 1 1 0 0 1 2 0 0 2 1 1 1 1 1 1 1 1 0 0 2 1 0 1 1 0 1 1 0 0 0 2 1 1 1 1 1 0 2 2 0 0 0 0 1 2 0 0 0 1 1 1 0 0 0 1 1 1 0 0 0 0 0 0 0 0 2 0 0 0 1 1 0 0 1 0 0 1 1 1 1 1 1 1 1 1 0 0 1 0 0 0 1 0 1 1 0 2 0 1 1 0 1 0 0 1 1 1 1 1 2 0 0 1 2 2 2 1 0 1 0 1 0 0 0 0 1 2 1 1 0 1 0 1 2 2 1 2 2 1 0 0 0 1 0 0 0 0 0 0 0 0 0 0 1 1 1 1 0 0 0 1 1 0 0 1 1 0 1 1 1 0 0 0 1 0 1 1 0 0 0 0 0 0 0 1 1 0 0 0 0 0 2 0 2 0 2 1 1 2 0 0 1 0 0 1 0 0 0 2 2 2 0 0 1 1 1 2 0 2 0 1 1 2 0 0 1 1 0 1 1 0 0 0 0 1 1 0 0 1 2 0 1 1 1 1 1 0 2 0 2 2 0 2 0 0 1 2 1 0 0 1 0 1 0 0 0 2 0 1 1 0 1 0 0 0 1 0 1 0 0 0 0 2 2 0 0 0 0 0 0 0 0 0 0 1 0 0 2 1 1 0 0 2 0 1 0 0 1 1 1 1 2 0 0 0 2 1 0 2 0 0 1 0 2 0 1 0 0 0 0 2 0 0 1 1 1 0 1 1 1 0 0 1 1 1 0 1 2 0 0 2 0 1 1 0 0 0 1 1 2 2 1 2 0 0 1 1 0 0 1 0 0 1 0 1 0 0 0 0 2 0 1 0 1 0 1 1 1 0 1 1 0 0 0 0 1 0 0 1 0 0 1 0 1 1 0 0 2 1 0 1 0 2 0 0 1 0 0 1 0 0 0 2 0 1 0 0 1 0 0 0
116 0 0 1 0 0 1 0 0 0 0 1 0 1 1 1 0 1 2 0 0 1 1 1 2 0 0 0 0 1 2 0 0 1 1 0 2 0 0 2 2 0 0 0 0 0 0 0 0 1 0 0 1 1 0 0 0 0 0 1 1 1 0 1 0 1 0 1 1 0 0 1 1 0 1 2 2 1 2 0 0 1 0 1 1 0 0 0 1 1 0 1 1 0 0 1 0 0 0 0 1 0 1 0 1 0 1 2 0 2 0 1 1 2 1 2 2 0 1 1 0 1 2 1 1 1 0 1 1 2 0 0 0 0 0 0 0 0 0 0 0 2 0 0 2 0 2 0 1 2 1 2 0 0 0 0 0 2 0 0 1 1 0 2 1 2 1 1 0 1 1 1 0 2 1 0 0 1 0 0 0 1 1 1 0 0 1 1 0 0 0 1 1 0 1 1 0 0 0 0 0 2 0 2 2 0 0 1 0 0 0 2 1 1 0 2 0 0 1 1 1 0 1 2 0 1 1 2 0 2 0 0 0 0 0 0 0 2 0 1 0 0 2 2 2 0 0 0 2 0 0 0 0 0 0 1 0 0 0 2 2 2 0 2 1 0 0 2 1 1 0 1 0 1 0 0 0 0 1 0 1 0 2 2 0 2 1 1 0 2 0 1 2 2 2 0 2 0 0 0 0 1 1 1 0 0 0 0 0 0 0 1 1 0 0 0 1 1 0 0 0 2 1 1 1 0 0 2 0 1 2 0 0 0 0 0 0 2 0 0 0 1 1 1 0 0 1 0 0 2 2 0 1 0 1 0 0 0 0 0 0 0 2 1 2 1 0 2 1 1 1 1 0 0 0 0 0 2 0 2 0 2 0 0 0 1 0 1 1 0 0 0 2 0 2 0 1 0 1 1 1 1 0 2 1 1 1 1 0 1 1 1 2 0 1 2 0 1 0 0 0 1 0 1 2 2 2 0 0 0 1 1 0 1 0 0 0 2 0 2 2 0 0 1 1 2 1 1 0 0 0 1 0 2 1 0 1 2 2 0 2 0 0 0 0 1 1 1 0 0 1 0 2 2 1 0 0 2 1 2 1 1 0 0 0 1 0 0 2 0 0 0 1 1 0 0 1 2 2 0 0 0 1 0 0 0 2 1 0 1 0 0 1 0 0 1 1 0 0 1 1 1 2 1 0 2 0 0 0 2 0 0 0 0 1 0 2 0 2 0 1 1 0 2 2 0 0 1 1 0 0 0 1 1 2 0 1 0 0 1 1 0 1 0 1 1 0 0 1 0 0 1 1 0 1 0 1 2 2 1 2 0 1 1 0 1 0 0 1 1 0 0 0 0 0 0 2 1 0 1 0 1 1 0 1 1 2 0 1 2 0 0 0 2 0 2 0 0 2 0 0 2 1 1 1 0 0 1 0 0 1 1 1 0 0 1 1 0 1 1 0 0 0 1 2 0 2 0 1 1 1 1 1 0 1 1 0 0 1 0 0 0 1 1 0 1 0 0 0 1 1 0 0 0 0 1 1 0 0 0 2 0 1 1 0 1 0 1 0 1 0 1 0 1 0 0 0 1 0 0 0 0 0 1 1 1 1 2 2 0 1 0 0 0 0 1 0 2 1 1 1 0 1 0 2 1 1 0 0 0 0 1 0 1 0 1 1 0 1 2 1 1 0 0 0 1 1 0 2 2 2 2 1 0 0 1 0 0 0 0 0 0 1 0 0 1 1 1 1 2 0 0 1 0 0 0 0 0 1 1 1 1 0 0 2 2 0 2 2 2 0 2 1 2 0 0 0 0 0 2 0 2 0 0 0 1 2 1 1 1 1 0 1 0 1 2 1 1 0 0 1 1 0 2 0 0 1 1 0 1 0 1 1 1 0 0 0 1 2 1 1 0 0 0 0 0 1 0 0 0 0 0 0 2 2 0 0 0 0 2 0 0 0 1 0 1 0 0 0 1 0 0 1 1 0 0 0 2 2 1 1 1 1 1 0 2 0 2 1 1 1 1 0 1 2 2 2 0 0 0 0 1 1 0 2 1 0 0 1 0 1 0 0 0 0 2 0 0 2 0 1 1 1 1 0 0 1 0 0 0 2 2 1 2 1 0 1 0 1 0 1 0 2 1 0 0 1 0 0 0 0 0 2 1 0 0 0 2 0 2 1 0 1 0 1 0 1 0 0 0 0 0 0 0 0 1 0 1 1 0 0 0 0 1 0 1 0 0 0 1 0 1 0 1 0 0 0 0 0 0 1 1
117 0 0 1 0 0 2 2 0 1 1 0 0 2 0 0 1 1 2 1 1 1 1 2 0 1 1 0 1 2 1 1 0 2 2 1 2 1 0 1 1 1 1 1 0 1 0 0 0 1 0 0 1 1 1 0 0 0 0 0 2 0 0 0 0 1 0 1 2 0 0 0 2 0 2 2 0 1 2 0 1 1 0 0 0 0 0 0 2 2 0 1 0 0 0 0 0 1 0 1 0 0 1 0 0 0 2 2 0 2 0 0 1 2 1 2 1 0 2 0 0 0 1 1 0 1 0 2 0 2 0 0 0 0 0 0 0 0 0 0 0 2 0 0 1 0 1 0 0 2 1 2 0 1 1 0 0 1 0 1 0 0 0 2 1 2 0 0 0 1 2 0 1 2 0 0 0 0 0 0 0 0 1 1 1 1 1 1 0 0 1 1 0 1 1 2 2 0 0 1 1 0 1 1 2 0 1 1 0 0 1 1 1 1 0 2 1 0 1 0 2 1 0 2 0 1 1 1 0 1 1 1 0 0 0 0 0 2 0 1 0 1 1 2 2 0 0 1 1 1 1 1 0 1 0 1 1 0 0 1 1 1 0 1 0 0 1 0 1 0 0 2 0 2 1 1 0 0 1 0 1 1 2 2 0 2 1 1 0 2 0 1 0 1 2 0 2 0 0 0 0 0 1 1 0 2 1 0 0 0 0 1 2 0 1 0 0 0 0 0 2 1 1 0 2 0 0 1 0 1 2 1 0 0 0 0 0 0 2 1 1 1 2 2 0 0 1 0 1 2 2 0 0 0 0 0 0 0 0 2 2 0 2 0 2 1 0 2 0 0 0 2 1 1 1 1 0 1 1 1 1 1 0 0 0 0 0 0 0 0 0 0 1 0 2 0 1 2 1 1 1 1 0 2 2 1 0 1 0 2 0 0 1 0 1 1 1 1 0 1 1 1 0 2 0 0 0 0 0 0 0 0 0 2 0 1 0 1 0 0 1 0 0 0 0 1 1 2 0 1 0 2 0 2 2 1 2 2 1 2 1 2 0 1 0 1 1 0 0 0 0 0 2 2 2 0 1 2 2 1 1 1 1 1 1 0 0 0 0 0 2 2 0 1 0 0 0 2 2 0 1 0 1 1 0 1 2 0 0 2 0 0 1 0 0 0 0 1 0 1 1 1 1 0 1 1 1 0 0 2 0 2 0 0 0 0 2 0 1 2 0 1 0 2 2 1 0 1 1 0 0 0 0 1 2 0 1 1 1 0 0 1 1 0 1 1 1 1 0 1 0 1 0 0 0 0 1 0 0 2 1 1 0 0 1 0 0 0 0 0 0 0 0 1 0 0 0 2 0 2 1 0 1 0 1 1 1 0 2 0 1 0 0 0 0 0 0 0 0 0 0 0 0 0 0 1 2 1 0 0 1 2 0 0 0 1 0 0 0 2 1 0 1 1 2 0 2 0 1 0 0 1 1 2 2 2 0 0 2 0 0 0 1 1 1 2 1 1 1 0 1 1 0 0 1 2 2 0 0 0 0 1 0 1 1 0 1 2 0 1 0 2 0 0 0 0 0 1 0 0 0 0 0 2 0 2 0 1 1 0 1 0 0 0 0 0 0 1 1 1 0 0 0 0 2 2 2 0 1 0 1 2 0 0 0 0 2 0 1 1 0 0 0 0 1 0 1 1 1 1 1 1 0 0 0 2 0 0 1 0 0 0 2 1 1 0 2 2 1 2 0 0 0 0 1 0 0 0 0 2 2 2 0 0 1 2 0 2 0 2 0 0 1 2 0 0 1 0 0 0 0 0 0 0 0 2 0 0 0 2 2 0 2 0 0 0 0 0 2 0 2 2 0 2 0 0 0 1 0 1 0 1 1 2 0 0 0 0 0 0 0 0 1 0 1 1 1 0 0 0 0 0 0 1 1 0 1 0 0 1 1 0 0 0 0 1 1 0 1 0 0 0 1 0 0 1 0 0 0 1 1 1 2 1 1 1 0 2 1 0 1 2 1 1 1 1 2 0 0 0 0 2 0 0 2 2 0 1 1 1 1 0 0 1 1 1 0 2 2 0 0 2 0 0 0 0 1 0 0 0 2 2 0 0 0 0 0 2 0 0 0 0 2 1 1 0 0 1 0 0 2 0 1 0 1 0 1 1 0 1 1 0 1 0 0 1 1 0 0 0 0 0 0 0 0 2 0 0 2 0 0 0 0 0 0 0 0 0 0 1 0 0 0 0 0 0 0 0 0 0 0 0
118 0 0 2 0 0 2 2 0 0 0 0 0 0 0 0 0 1 0 1 1 2 0 1 1 0 2 0 1 2 2 0 0 1 0 1 1 1 2 0 0 1 0 0 0 0 0 0 0 1 0 0 2 0 0 1 0 1 1 2 0 0 0 0 0 1 0 1 2 0 0 1 2 0 2 2 2 0 1 1 0 2 0 2 2 0 1 1 1 1 1 0 1 0 0 1 0 1 0 1 1 0 1 1 0 0 2 1 1 1 0 1 0 0 0 0 0 0 1 0 1 0 2 0 0 0 0 1 1 1 0 0 1 1 0 0 1 0 0 0 2 0 0 1 0 0 0 0 0 2 0 2 0 0 0 0 0 1 0 0 1 2 0 2 0 2 0 0 1 1 1 1 1 0 0 0 1 0 0 0 0 0 0 0 2 2 0 1 1 0 1 0 0 0 1 1 2 0 0 0 0 0 0 2 2 0 0 0 2 0 1 2 1 0 0 2 0 0 0 0 2 1 0 1 0 2 2 1 0 1 1 1 0 0 1 1 2 2 0 1 0 0 1 1 2 0 0 1 1 0 0 0 0 0 0 0 0 1 0 0 0 0 0 1 1 0 1 0 2 2 0 0 1 2 0 1 0 0 2 0 1 1 2 2 0 2 1 1 0 2 0 1 1 2 2 0 2 1 0 1 0 0 1 1 1 0 1 0 1 2 1 2 2 2 0 0 0 0 0 0 1 2 1 0 0 0 0 2 2 1 0 2 0 0 0 0 0 1 1 1 2 1 1 1 0 2 0 1 1 1 1 1 0 1 0 1 1 2 0 1 1 0 1 2 1 0 0 2 1 0 1 1 1 0 0 1 0 1 0 2 0 1 0 1 0 1 0 0 0 0 0 0 0 1 2 0 1 1 1 0 0 1 0 1 1 0 0 0 0 2 0 0 0 0 0 1 1 0 0 0 0 1 0 0 1 1 1 0 0 0 0 0 1 1 1 1 0 0 0 0 1 0 0 0 0 1 1 1 1 1 0 1 0 2 2 0 2 1 2 2 1 2 0 1 0 1 1 0 0 0 0 0 1 1 0 0 0 1 2 0 0 1 1 1 1 1 0 1 1 0 1 1 0 1 0 0 2 2 2 1 1 1 1 1 0 2 1 1 1 0 0 0 0 2 2 0 0 1 0 1 1 1 2 1 0 2 0 0 0 2 0 2 0 0 0 0 1 0 2 2 0 0 0 0 0 0 1 0 0 0 0 0 1 1 2 1 0 0 0 0 0 1 1 0 0 0 1 2 1 1 0 1 0 0 0 0 1 2 2 2 2 1 0 1 2 0 1 0 1 0 0 0 1 0 0 0 1 1 0 2 1 0 0 0 1 1 1 0 2 0 1 0 0 0 0 0 0 0 0 1 1 1 0 1 1 0 0 2 0 0 1 1 1 0 0 2 0 0 0 1 0 0 0 0 2 0 2 0 1 1 0 1 1 0 1 1 0 0 2 0 0 0 1 0 1 1 0 0 2 0 0 1 0 0 0 2 2 0 1 1 1 0 0 2 2 2 2 1 0 1 1 0 0 0 2 2 0 1 0 1 1 1 1 1 2 2 0 2 2 0 0 0 0 1 1 0 0 0 0 0 0 2 0 0 1 0 0 0 0 0 0 0 0 1 0 1 1 0 1 2 0 1 0 1 2 0 2 0 0 0 0 0 1 0 0 2 1 0 1 0 0 0 2 0 2 0 2 1 1 1 1 1 0 1 1 0 0 0 0 2 2 2 1 1 1 1 0 2 1 2 0 2 0 2 0 0 0 0 0 2 2 0 0 0 0 1 1 0 1 0 1 0 1 1 1 2 0 0 1 0 1 1 0 2 0 0 1 2 0 0 0 2 1 1 0 1 1 0 1 0 0 0 1 0 0 0 1 0 0 0 1 0 0 2 2 0 0 0 0 0 1 1 0 1 0 0 1 0 1 1 1 0 1 1 0 0 0 1 1 2 1 1 2 0 0 0 0 2 2 1 2 2 0 2 2 2 2 0 1 1 0 1 0 0 0 0 2 0 1 1 1 1 1 0 1 2 0 0 2 1 1 1 0 1 2 0 1 1 1 1 2 2 1 2 0 0 0 2 0 0 0 0 1 0 0 2 0 0 0 0 2 0 1 0 2 1 2 2 0 2 2 0 0 0 2 0 2 0 0 0 0 0 0 1 1 1 0 0 2 1 0 0 0 0 0 0 0 1 0 2 1 0 0 1 0 0 0 0 1 0 2 0
119 0 0 1 0 0 0 2 0 1 1 0 1 1 1 1 0 0 1 1 1 1 1 1 1 1 0 0 2 2 2 1 0 1 1 0 2 0 1 0 0 0 1 1 0 0 0 0 0 1 1 1 2 1 0 1 0 0 1 1 1 0 0 0 1 0 1 2 2 0 0 2 2 1 2 2 2 2 2 0 2 2 0 0 0 0 0 1 2 2 0 1 1 1 1 2 0 1 0 1 1 0 1 1 0 0 2 0 2 0 0 2 1 2 1 2 1 0 1 0 1 0 2 0 0 1 0 1 1 1 0 0 0 0 0 0 0 0 0 0 0 2 0 0 1 0 1 0 0 1 1 1 0 1 1 1 0 1 0 1 0 0 0 1 0 0 0 0 1 2 1 0 1 1 1 0 1 0 0 1 0 1 1 1 1 1 1 2 0 1 0 1 0 1 2 1 0 0 0 0 0 0 0 1 2 2 1 0 0 0 0 2 2 0 0 2 0 0 1 2 0 0 1 2 0 1 1 2 1 1 0 0 0 0 0 0 0 2 0 1 0 0 2 2 1 0 0 0 0 1 1 0 0 1 0 1 0 1 1 0 0 0 0 1 1 1 0 1 2 1 0 0 0 0 0 0 0 0 1 0 0 1 0 1 0 0 0 2 0 2 0 0 0 2 2 0 2 0 0 0 0 1 1 1 0 0 0 0 0 0 0 0 1 0 2 0 1 1 0 1 0 2 2 2 2 0 0 2 1 2 2 0 0 0 0 0 0 2 0 0 2 2 0 2 0 1 1 0 0 0 0 0 0 0 0 0 0 0 0 2 2 0 0 0 0 0 0 1 1 0 1 1 0 0 0 0 0 2 1 1 1 0 0 0 1 0 0 0 0 2 1 1 1 0 2 0 0 1 1 2 1 1 0 2 2 0 0 0 0 1 0 0 0 0 0 1 1 1 0 0 0 2 0 1 0 0 0 0 0 0 2 0 0 2 0 1 0 2 1 0 1 0 0 0 0 2 1 1 0 1 0 1 0 2 1 0 1 1 0 1 1 1 2 0 0 1 1 2 0 1 1 0 2 2 1 0 1 2 1 2 2 1 2 2 1 0 1 0 2 0 0 0 2 2 0 0 1 1 1 1 1 0 1 1 1 0 1 0 0 1 0 0 0 0 0 0 0 0 0 1 0 1 1 0 0 0 2 1 1 1 1 0 0 0 2 0 2 0 1 1 0 2 0 1 1 0 0 1 1 0 0 0 0 2 0 2 0 1 1 1 1 0 0 1 0 0 1 1 1 1 1 1 0 0 0 0 1 1 1 2 2 0 1 1 1 1 1 0 1 0 0 0 1 1 1 0 0 0 0 0 0 1 0 0 1 0 0 0 1 1 2 1 0 1 0 0 0 0 1 0 0 1 0 0 0 1 1 2 0 0 0 0 1 0 0 0 2 0 0 1 0 1 0 1 1 0 1 1 1 1 1 1 0 1 1 2 0 1 1 1 2 0 0 1 1 2 0 1 0 2 0 1 0 0 0 1 1 1 2 2 1 0 0 2 2 1 1 1 1 1 0 0 0 0 1 1 0 2 1 1 0 1 0 0 0 0 1 2 2 0 0 0 0 0 0 1 0 0 0 0 0 0 0 0 1 1 1 0 0 0 0 1 0 0 0 1 1 0 0 0 0 0 0 0 0 1 1 0 0 0 0 0 0 0 0 1 1 0 0 0 0 0 2 0 1 0 2 1 1 2 0 1 1 0 0 0 0 0 0 1 1 2 0 0 1 1 0 2 2 2 0 2 1 1 0 0 0 1 0 2 2 0 0 0 0 2 1 1 1 0 1 1 0 1 0 2 1 0 2 0 0 2 0 1 0 0 0 1 0 1 0 1 0 1 0 1 0 0 0 0 0 0 0 0 0 0 0 0 2 0 0 0 0 2 2 0 0 0 0 0 1 0 0 0 0 0 0 0 1 1 1 0 1 1 0 2 0 1 0 2 1 1 0 0 0 1 0 2 1 1 1 2 0 2 2 2 2 0 0 0 0 2 0 0 2 2 0 1 0 1 0 0 0 0 1 1 0 1 1 0 0 1 0 2 0 0 0 2 0 1 1 1 0 1 0 0 1 0 0 1 0 0 0 1 0 1 0 1 0 0 1 0 1 0 2 0 1 0 0 0 1 0 0 1 0 0 1 0 1 1 0 0 0 0 0 0 0 1 1 0 0 0 0 1 0 0 1 0 1 2 0 0 0 2 0 0 0 0 1 0 0 0
120 0 0 1 0 0 0 2 0 1 1 0 0 0 0 0 0 0 0 0 0 2 1 0 2 0 1 0 2 2 2 0 0 2 0 2 0 1 0 1 1 1 1 0 0 2 1 0 0 1 0 0 0 1 0 0 0 0 0 2 0 1 0 0 0 1 0 1 2 0 0 0 2 0 1 2 2 1 1 0 1 2 1 0 1 0 0 0 2 2 0 0 2 1 0 0 0 0 0 0 1 0 0 1 1 1 2 1 1 1 0 1 1 2 1 2 1 0 0 0 2 0 2 1 1 1 0 0 0 1 0 0 0 0 0 0 0 0 0 0 2 1 0 0 0 0 0 0 1 1 1 1 0 1 0 0 0 2 0 0 1 1 0 2 1 2 1 1 1 1 1 1 1 2 1 0 0 2 2 2 0 2 0 0 0 0 1 0 0 0 2 0 1 1 2 2 0 0 1 1 1 0 0 2 2 0 0 0 0 0 0 2 0 0 0 2 1 0 1 1 1 0 0 2 0 0 0 0 0 0 0 0 0 0 0 0 1 2 0 2 0 0 2 1 1 0 0 0 2 0 0 0 0 0 0 1 0 0 1 1 0 1 0 1 1 0 1 1 0 0 0 2 0 2 0 0 1 1 2 0 1 1 2 2 0 1 0 2 0 2 0 0 1 2 2 0 0 1 0 0 0 1 0 0 0 0 1 1 1 1 1 1 2 0 1 0 0 0 2 0 0 2 2 1 1 0 1 0 0 0 2 1 0 0 0 0 0 0 2 0 0 0 1 1 0 1 1 1 1 1 2 0 1 0 1 0 0 0 0 2 2 0 2 2 2 1 0 2 1 0 1 1 2 2 0 1 0 2 1 1 0 0 0 0 0 0 0 0 0 0 0 0 0 1 2 0 1 1 1 1 1 1 0 2 2 0 0 0 0 1 0 0 1 0 2 2 0 0 1 1 1 0 0 0 1 1 1 0 0 1 0 0 0 2 1 0 0 1 0 0 1 0 0 0 0 1 1 1 1 1 0 0 0 2 1 0 1 1 1 1 1 1 1 1 0 0 2 0 0 0 0 0 1 1 1 0 0 1 2 0 1 1 1 1 1 0 0 0 2 0 0 0 0 2 1 0 1 1 1 0 1 1 2 0 0 0 2 1 0 1 0 0 0 2 2 0 0 1 0 2 1 0 2 0 2 2 0 1 1 1 0 1 0 0 0 0 1 1 2 0 1 2 0 0 0 0 0 0 0 0 0 0 0 2 0 2 0 0 0 1 1 0 1 0 0 0 1 1 1 1 0 0 0 0 0 0 0 2 2 1 2 0 0 1 2 0 1 0 0 0 0 0 0 0 2 0 1 1 0 1 1 1 1 1 1 1 0 0 1 0 0 0 0 0 0 0 0 0 1 0 0 2 0 1 1 0 1 2 0 0 1 1 0 0 0 2 0 0 1 1 1 0 0 0 1 0 1 0 2 1 0 1 2 0 1 0 0 0 2 0 0 0 1 0 2 1 0 2 0 0 1 1 0 0 0 1 1 0 0 0 1 0 1 1 1 0 2 0 0 2 0 0 2 0 1 1 0 1 1 1 0 1 0 1 1 2 1 2 1 0 0 0 0 0 0 1 0 2 2 2 0 0 0 1 1 1 2 0 1 0 0 1 0 0 0 0 1 0 1 2 1 0 0 0 1 1 2 0 0 0 0 0 1 1 0 2 0 0 1 0 0 0 2 0 1 0 2 1 1 2 0 0 0 1 0 1 1 0 1 1 1 2 0 0 2 2 0 1 0 1 1 1 1 2 1 1 0 1 0 1 0 0 1 0 1 1 2 1 2 0 1 0 1 1 1 2 0 0 1 0 1 1 0 2 0 0 1 2 0 0 0 2 1 1 0 0 0 0 1 0 0 0 1 0 0 0 1 1 0 1 0 0 0 2 2 0 0 0 0 0 1 0 0 1 0 1 1 0 2 0 1 0 0 2 0 1 0 2 0 1 0 0 2 1 0 1 0 1 0 2 0 2 1 0 1 0 1 0 0 0 0 2 0 0 2 2 0 0 1 1 1 0 0 0 0 0 0 0 1 1 0 1 0 0 0 0 2 1 0 0 2 1 0 2 0 0 0 1 0 0 0 0 0 1 0 1 0 0 0 0 1 0 1 0 1 0 1 1 0 1 1 0 0 0 1 1 1 1 2 2 1 0 0 0 0 2 0 1 1 0 0 0 0 1 0 1 1 0 0 2 0 0 0 1 0 0 0 0 1 0 0 0
121 0 0 2 0 0 1 2 0 1 1 0 1 1 1 1 0 0 2 0 0 0 1 1 1 1 1 0 2 2 2 0 0 2 1 2 1 2 0 0 0 2 0 0 0 1 0 0 0 0 0 0 1 0 1 1 0 0 0 1 1 0 0 2 1 0 1 0 1 0 1 2 2 1 2 2 2 1 2 1 1 2 1 1 2 0 0 2 2 2 2 1 1 1 1 2 0 2 0 2 0 0 0 1 1 0 1 1 1 1 0 1 1 2 1 2 1 0 1 0 1 0 2 1 1 1 0 2 2 2 0 0 0 0 0 0 0 0 0 0 0 2 1 0 0 0 0 0 0 0 0 0 0 0 0 1 0 2 0 0 1 1 0 2 2 2 1 1 1 1 0 1 1 0 0 0 2 0 0 0 0 2 0 0 2 2 0 1 0 0 1 0 0 2 2 1 2 1 0 0 0 0 0 2 2 1 1 0 0 0 1 2 0 0 0 2 1 0 2 1 1 1 1 2 0 1 1 1 0 1 0 0 0 0 0 0 0 0 1 0 1 1 2 1 1 0 1 0 2 0 0 0 0 0 0 2 1 1 2 2 0 2 0 0 0 1 0 0 1 0 0 1 1 2 0 0 0 1 1 0 0 0 2 2 0 1 0 1 0 1 1 0 1 2 2 0 2 1 0 1 0 1 1 1 1 0 1 0 1 1 1 1 2 0 2 0 2 0 0 0 1 1 2 0 2 0 0 1 1 1 2 1 1 1 0 0 1 1 1 1 1 1 2 1 1 1 0 1 2 1 1 1 1 0 0 0 0 0 0 2 2 0 1 1 1 1 0 2 1 0 1 1 1 0 1 1 0 1 1 1 1 1 0 0 0 0 0 0 0 2 0 0 0 0 2 0 0 0 1 0 0 1 0 2 1 1 1 0 0 2 0 0 0 0 0 2 0 1 0 0 0 2 0 0 1 1 1 0 0 0 0 0 0 1 0 1 0 0 0 0 1 0 1 2 2 2 2 0 0 0 2 1 0 1 1 1 1 1 2 1 1 1 0 0 0 2 0 1 0 0 1 1 2 2 1 0 1 2 1 1 1 1 2 2 0 1 1 2 2 0 0 0 2 1 0 0 0 1 1 2 2 1 1 1 1 0 2 1 0 1 0 0 1 0 0 0 1 0 1 2 1 0 2 2 0 2 0 0 0 1 1 0 0 0 0 0 2 0 1 1 0 1 0 0 1 0 0 2 2 0 0 0 0 2 1 1 0 1 0 0 0 0 0 0 0 0 1 0 0 0 0 1 2 0 1 1 2 0 0 2 2 0 0 2 1 1 0 0 2 1 0 0 0 0 0 0 1 1 0 0 0 1 0 1 2 0 2 0 2 1 1 0 0 1 0 1 0 0 0 0 0 0 0 0 0 0 2 1 0 0 1 2 0 0 0 0 1 1 0 1 1 0 0 0 2 0 2 0 0 0 0 1 1 1 2 2 0 0 1 0 0 0 1 0 2 1 1 0 2 0 0 1 2 0 0 2 0 2 2 2 2 0 0 2 2 0 2 1 0 1 0 1 0 0 1 0 1 2 2 2 0 1 0 1 0 2 0 2 2 0 1 0 1 0 0 0 0 1 1 1 0 0 0 0 2 1 2 0 0 0 0 1 0 1 0 1 1 0 1 1 0 0 0 0 0 0 0 0 1 1 1 1 1 0 0 1 1 0 0 0 0 0 1 1 0 1 1 2 1 2 0 1 0 1 2 1 1 0 2 0 1 2 0 0 2 0 0 2 0 2 0 0 1 2 0 0 1 0 0 0 0 0 0 0 0 2 2 0 0 1 2 1 1 0 1 1 1 0 2 0 1 2 0 2 0 0 2 1 1 0 0 1 1 2 0 1 0 1 2 1 1 1 1 0 0 0 0 0 0 0 0 0 0 2 2 0 0 0 0 0 1 0 1 0 0 0 2 0 2 0 2 0 0 2 0 0 1 2 0 2 0 1 2 0 0 0 1 2 1 1 1 1 2 0 1 1 2 0 1 1 0 2 0 1 2 2 0 1 0 2 0 0 1 0 1 1 0 0 1 1 0 1 0 1 0 0 1 0 0 0 2 2 0 2 0 0 0 1 0 1 1 1 1 0 0 0 0 0 0 0 2 0 1 0 1 1 1 2 0 1 2 0 0 1 0 0 1 2 1 2 1 0 0 0 0 2 0 2 1 1 0 1 0 0 0 0 2 0 0 1 0 0 0 1 0 0 1 0 2 0 0 0
122 0 0 1 0 0 1 1 0 0 0 1 0 0 0 0 0 0 0 1 1 2 1 0 2 0 0 0 2 2 2 0 0 0 1 0 2 0 0 2 1 0 1 1 0 1 0 0 0 0 0 0 1 1 1 1 0 0 0 0 0 1 0 1 0 0 0 2 2 0 0 2 1 0 1 2 2 0 1 1 0 2 0 0 0 0 1 1 2 2 0 1 0 0 2 2 0 0 0 0 2 0 0 1 0 0 2 2 0 2 0 1 0 2 1 2 1 0 0 0 2 0 2 1 1 0 0 0 0 2 1 1 0 2 2 2 0 0 0 0 1 1 0 0 0 1 0 0 0 0 0 0 0 1 0 0 1 1 0 0 0 0 0 1 0 1 0 1 1 1 0 0 1 1 0 0 1 1 0 0 0 2 1 1 0 0 2 1 0 0 0 1 1 1 2 1 2 0 0 0 0 0 1 2 2 0 0 1 1 0 1 1 0 0 0 2 1 0 1 0 2 1 0 2 0 1 1 0 0 0 0 0 0 1 1 1 0 1 1 1 1 1 2 0 1 1 1 0 2 0 0 0 0 0 0 0 0 0 0 1 1 1 0 0 0 0 1 0 1 0 0 1 0 0 0 1 0 0 2 0 1 1 1 2 0 2 0 2 0 2 0 0 1 2 2 0 2 0 1 0 0 0 0 0 0 0 2 0 0 2 0 2 2 0 0 0 1 0 1 0 1 2 0 0 1 0 0 2 0 0 2 0 0 0 0 0 0 0 2 1 1 1 1 1 1 0 2 0 1 0 0 0 0 2 0 2 2 1 0 0 1 0 1 1 1 1 0 2 2 1 2 0 0 0 0 0 0 1 1 1 1 1 0 0 1 0 0 2 2 0 0 0 0 0 2 1 0 0 0 0 0 0 0 2 2 0 1 1 0 2 0 0 0 0 0 1 1 0 0 0 0 1 1 0 2 1 1 0 0 0 2 0 0 2 0 0 0 1 0 0 2 0 0 1 1 1 2 0 2 0 2 2 0 2 2 0 2 1 0 2 1 2 0 1 0 1 1 0 0 0 0 1 2 2 1 1 1 2 2 1 0 2 0 0 0 1 0 1 2 0 0 0 1 1 2 0 2 1 1 1 1 1 2 0 0 1 1 1 0 1 0 0 1 1 1 0 0 1 0 1 1 1 1 0 0 0 2 1 1 1 1 1 0 0 1 0 2 0 0 1 1 1 1 1 2 0 0 0 1 1 0 1 0 2 2 0 0 0 2 0 0 0 1 0 1 1 1 1 0 1 0 0 1 0 1 0 2 2 2 2 2 0 0 1 1 1 0 0 1 0 0 0 1 0 0 0 0 0 0 1 0 1 0 1 2 0 2 0 2 2 1 0 0 0 0 0 0 0 0 0 0 0 0 0 0 2 2 0 0 0 2 2 0 0 0 0 2 0 0 1 1 0 1 2 2 0 1 0 1 1 0 1 1 0 2 2 0 1 2 0 0 0 1 0 1 1 0 1 0 0 2 0 1 0 0 1 0 0 1 2 0 1 0 1 1 0 1 1 0 1 1 0 0 1 0 1 0 2 2 2 1 0 1 2 0 2 1 1 1 1 0 0 1 0 0 0 0 1 1 1 0 0 1 1 0 0 1 0 0 0 0 0 0 1 0 1 1 0 0 1 0 1 0 0 0 1 1 1 1 0 0 1 1 0 0 2 0 0 1 0 0 0 2 0 1 0 2 0 0 2 0 0 1 0 0 1 0 0 2 0 1 1 1 1 2 1 1 2 0 2 0 1 1 2 0 0 1 2 0 2 2 0 0 0 0 1 1 0 0 0 0 0 0 0 0 2 2 0 1 0 1 1 0 1 0 0 0 0 1 1 0 0 1 1 0 0 0 1 1 0 0 0 1 0 0 0 1 0 0 1 0 0 0 1 1 0 1 0 0 1 0 0 0 1 0 1 1 0 1 1 1 0 2 0 0 0 0 0 1 2 2 2 2 1 1 1 0 2 1 1 1 2 0 2 2 1 2 0 0 2 0 2 1 0 1 1 1 1 0 1 0 0 0 0 1 1 0 2 2 0 0 2 0 1 1 0 0 1 0 0 2 2 0 2 0 0 0 0 0 0 1 1 2 1 0 0 0 1 1 1 0 0 2 1 1 0 2 2 0 1 2 0 0 0 1 1 1 0 0 0 0 0 0 0 0 0 1 0 2 0 0 0 0 1 0 0 1 0 0 1 0 0 0 1 1 0 0 0 1 0 0 0
123 0 0 1 1 1 2 2 1 0 1 0 0 0 0 0 0 0 2 1 0 0 1 0 2 0 1 0 2 2 2 1 1 1 0 0 2 1 0 1 1 1 0 0 0 0 0 0 1 1 0 1 1 0 1 1 0 0 0 1 0 1 1 0 0 0 0 1 1 0 1 1 0 0 0 2 2 0 2 2 0 2 0 2 2 0 1 0 2 2 0 0 0 0 1 1 0 1 0 1 1 0 0 0 2 1 1 2 0 2 0 2 0 1 1 1 1 0 0 0 2 1 1 1 0 0 0 1 0 1 0 0 0 1 0 0 0 0 0 0 0 2 0 0 1 0 0 0 1 1 0 0 0 0 0 0 1 0 0 0 1 2 0 2 1 2 0 1 0 0 0 0 2 2 2 0 0 1 0 1 0 2 0 0 1 1 1 1 1 0 1 0 0 1 2 1 2 0 0 0 0 0 0 2 2 0 0 1 1 0 1 1 1 0 0 2 0 1 2 2 0 0 0 0 2 0 0 0 0 0 0 0 1 1 0 0 0 1 0 1 0 0 2 2 2 0 0 0 2 0 0 1 0 0 2 2 0 0 0 0 0 0 0 2 1 0 0 0 1 1 0 0 0 2 0 0 1 1 1 0 1 1 2 1 0 1 1 0 0 1 1 1 0 2 2 1 1 1 0 0 0 0 1 1 0 0 0 0 0 2 0 1 1 0 2 0 0 0 1 0 1 1 2 1 2 0 0 1 1 1 2 0 0 0 0 0 0 1 1 1 1 1 0 0 0 0 0 0 1 1 1 1 0 1 0 1 1 0 0 1 1 0 2 1 2 0 0 2 1 0 1 1 1 1 0 1 0 1 1 1 1 0 0 0 0 1 0 0 0 0 0 0 0 0 1 1 0 0 1 1 1 1 0 2 2 1 0 2 0 2 0 0 1 0 1 2 0 1 0 0 0 2 1 1 2 1 0 0 0 0 0 0 1 1 1 1 0 0 0 0 1 0 0 0 0 1 1 2 0 0 0 1 0 1 0 0 0 0 1 1 2 1 0 1 1 1 1 0 0 0 1 1 1 1 1 0 0 0 2 0 0 1 1 1 0 0 0 0 1 0 1 1 1 0 1 0 2 2 2 0 0 0 2 0 0 0 1 0 1 2 1 0 1 0 0 0 0 0 0 1 0 1 2 0 0 1 1 1 1 1 1 1 2 1 2 0 1 0 2 2 0 1 0 1 2 1 0 1 1 0 0 0 0 1 2 0 1 2 0 0 0 0 0 0 0 0 1 0 0 0 0 0 1 0 1 0 1 1 1 2 2 0 0 0 0 0 0 0 1 1 0 0 0 0 1 0 0 1 0 1 1 1 0 0 1 0 1 0 1 1 0 0 0 0 0 0 0 0 0 0 0 0 1 1 1 0 1 0 0 0 1 1 0 1 0 0 0 0 1 2 1 1 0 1 1 0 1 0 1 1 1 1 1 1 2 2 0 0 1 0 0 0 0 1 1 2 0 1 1 0 1 1 0 1 0 2 2 0 0 0 1 1 0 0 0 0 1 0 0 2 0 1 0 1 0 1 0 1 1 2 1 0 0 2 1 2 1 2 2 0 0 0 0 0 0 2 0 0 0 0 0 1 0 1 0 0 1 0 1 0 1 1 0 0 0 0 1 0 0 1 0 1 1 1 1 1 2 0 0 0 0 0 1 0 0 1 1 0 1 0 1 1 1 0 1 0 2 0 1 1 1 0 1 2 2 0 0 0 1 1 1 1 0 0 1 2 0 1 1 1 1 1 1 2 0 0 1 1 0 1 1 0 1 0 1 0 2 0 0 1 1 0 0 2 0 2 0 1 0 0 0 0 1 2 0 0 0 1 1 0 0 1 0 1 0 0 0 1 0 0 0 0 0 0 0 0 0 0 1 0 0 0 0 2 1 0 1 0 1 0 0 0 0 0 1 0 1 0 1 0 0 0 0 1 0 0 0 1 1 2 2 2 2 0 0 0 0 1 0 1 0 0 0 2 2 2 2 0 0 0 0 2 0 0 0 0 2 1 1 1 0 0 0 0 0 1 0 1 2 1 0 2 1 2 1 0 1 0 1 1 1 1 0 1 0 0 1 2 0 0 0 0 1 2 0 0 0 0 0 0 2 0 2 0 0 0 0 2 0 2 0 1 0 0 1 0 1 0 0 0 0 0 0 0 0 1 0 1 1 0 0 0 0 2 0 0 2 0 0 1 0 1 0 1 0 0 0 0 0 0 0 1
124 0 0 1 1 0 2 2 1 0 1 1 1 2 2 2 0 0 2 2 2 0 0 0 2 0 2 0 1 2 2 0 0 1 0 0 2 1 1 0 0 0 1 1 0 1 2 0 0 1 0 1 1 0 1 0 0 1 1 0 0 0 0 2 1 0 1 0 2 0 1 1 2 1 1 1 1 1 2 1 1 2 1 0 1 0 0 1 1 1 0 0 0 0 1 1 0 1 0 1 2 0 1 1 0 0 2 0 2 0 0 2 0 2 2 2 2 1 0 0 2 0 1 1 0 0 0 1 1 1 0 0 0 0 0 0 0 0 0 0 0 2 0 0 0 0 0 0 0 0 0 1 0 1 0 0 0 1 0 1 0 0 0 2 1 2 0 2 1 1 0 0 0 2 0 0 0 0 0 0 0 0 1 1 0 0 2 2 0 1 0 2 0 2 2 1 2 0 1 1 1 1 0 1 2 1 2 0 1 1 2 0 1 0 0 2 1 1 1 2 0 0 0 2 0 1 1 2 0 2 0 1 0 0 0 0 0 1 0 1 1 1 2 1 1 0 0 1 1 1 1 0 0 1 1 2 0 1 0 0 0 0 0 1 1 0 0 1 1 0 0 1 1 2 2 2 0 1 2 0 1 1 1 1 0 1 0 1 0 2 0 0 2 2 2 0 2 0 1 0 0 2 0 0 0 1 0 1 0 1 0 1 2 0 1 0 0 1 1 0 1 2 2 2 2 0 1 1 0 1 2 0 1 1 0 0 1 0 2 0 0 0 1 2 0 0 1 0 2 1 1 0 0 0 0 0 0 1 0 2 2 0 1 1 1 0 0 1 2 1 2 0 0 0 0 0 0 2 0 2 0 0 0 1 0 0 0 1 1 0 0 0 1 0 2 1 0 1 0 0 0 0 0 2 2 1 0 0 0 1 0 0 0 0 0 2 0 1 0 0 0 2 0 1 1 1 0 1 1 0 0 1 0 1 0 1 0 0 0 0 2 0 0 1 1 2 2 2 0 1 0 2 0 2 2 1 2 1 1 2 1 2 0 0 0 2 0 1 0 1 1 0 2 2 1 1 1 1 2 0 2 1 2 2 2 0 0 1 2 1 1 0 1 2 0 0 0 1 1 1 1 1 2 0 0 1 2 1 0 1 1 0 0 1 1 0 0 0 0 1 0 1 1 0 0 1 1 1 1 1 1 1 0 0 2 0 1 0 2 1 0 1 0 2 2 0 0 2 2 0 0 0 0 2 2 0 0 0 1 1 1 0 1 1 1 0 0 2 2 0 0 0 1 0 1 0 1 2 2 0 2 0 0 0 0 0 0 0 0 0 0 0 1 2 0 1 1 0 0 1 0 1 1 0 2 0 2 0 1 2 0 0 0 0 0 0 2 0 0 2 2 2 0 0 0 0 0 1 0 0 0 0 1 0 0 1 0 0 1 2 0 1 0 1 1 0 1 0 1 1 1 1 0 2 2 2 0 0 1 0 0 0 0 0 1 0 0 1 0 1 1 0 0 0 2 2 2 0 0 1 0 0 0 1 2 2 2 0 1 1 0 1 0 0 1 0 0 2 1 1 0 0 0 0 2 2 0 2 2 0 0 0 0 0 0 0 0 2 2 1 1 0 1 1 0 1 2 0 0 0 0 0 0 0 0 1 0 0 2 2 2 0 0 0 0 0 0 1 1 0 0 1 1 0 0 2 0 0 0 0 0 0 1 1 0 1 1 2 2 1 0 1 1 1 0 0 0 0 2 0 1 1 1 1 2 1 1 1 1 1 1 1 1 2 0 0 1 0 0 0 0 0 0 1 0 2 2 0 1 0 1 0 1 1 1 2 0 1 1 0 2 2 0 1 0 0 1 1 0 1 0 1 1 1 0 0 0 1 1 0 0 0 1 1 0 0 1 0 0 0 0 0 0 2 2 0 0 0 0 2 0 1 0 1 0 1 0 1 1 2 0 0 2 0 0 2 0 1 0 2 1 1 0 0 0 1 0 1 0 2 1 2 0 2 2 2 2 1 0 0 0 1 0 0 2 2 0 2 1 1 0 0 1 0 1 1 0 1 1 1 0 1 0 2 1 1 0 0 0 0 2 0 1 2 0 0 0 0 0 0 0 0 2 1 0 0 0 1 1 0 1 0 2 0 0 0 0 2 0 2 1 0 0 1 2 0 0 1 1 1 1 0 0 0 0 0 0 1 2 1 0 1 0 0 0 0 0 0 0 1 0 0 0 2 0 0 0 0 1 0 0 0
125 0 0 1 0 0 0 2 0 2 2 0 0 1 0 0 1 0 2 2 1 1 0 0 2 0 2 0 2 1 1 0 0 1 1 2 0 2 0 2 2 0 0 0 0 0 0 1 1 2 0 1 1 0 1 0 0 0 0 0 1 1 0 2 0 0 0 0 2 0 1 1 2 1 1 1 1 0 2 2 0 2 0 0 0 0 0 0 1 1 0 1 2 2 1 1 0 2 1 1 0 0 0 0 2 2 2 0 2 0 0 2 0 1 0 1 0 0 0 0 2 0 1 2 1 0 0 1 0 1 0 0 0 0 0 0 0 0 0 0 1 1 0 0 2 0 0 0 1 1 1 1 0 0 0 0 0 0 1 1 0 0 0 2 1 2 0 1 1 2 1 1 1 1 1 0 0 2 2 2 0 2 0 0 0 0 1 1 0 0 0 1 0 1 1 1 1 0 0 0 0 0 0 1 2 1 1 1 1 0 2 0 0 0 0 2 0 0 1 0 2 0 0 1 1 1 0 2 0 2 0 0 0 0 0 0 0 2 0 2 0 0 1 2 2 0 0 0 1 0 0 0 0 0 0 2 0 0 0 0 0 0 0 0 1 0 1 0 2 1 1 0 0 2 0 0 0 1 2 0 0 2 2 1 1 1 2 1 0 2 0 0 1 2 2 0 2 0 0 0 1 0 0 0 0 1 0 0 0 0 0 0 2 1 2 1 0 1 2 0 0 2 1 1 1 0 0 0 0 1 2 1 0 0 0 0 0 0 2 1 0 0 0 1 0 2 1 0 2 1 0 0 0 1 0 1 2 1 0 1 2 1 0 0 0 2 0 2 1 0 1 1 1 1 1 0 0 1 1 1 1 1 0 0 0 2 0 1 1 0 0 0 1 1 2 0 2 0 1 0 0 1 0 2 2 1 0 0 2 0 0 0 0 0 0 1 1 0 0 1 1 1 0 0 0 2 1 0 0 0 2 0 0 0 0 0 0 1 0 0 1 0 0 0 0 2 0 1 0 2 0 1 0 2 0 0 1 1 1 2 2 2 2 0 0 0 2 1 0 0 0 0 1 1 2 0 2 1 2 0 1 0 0 0 0 1 0 1 2 1 1 0 0 1 0 0 1 2 2 0 1 0 0 1 2 0 2 1 0 1 0 1 1 0 0 0 0 0 0 1 1 2 2 1 1 2 0 1 1 1 0 1 0 0 1 0 2 0 0 2 0 0 0 1 1 2 0 1 1 0 0 0 0 2 1 1 0 0 1 1 1 0 0 0 0 0 0 2 1 1 0 0 1 0 0 1 2 2 2 0 2 0 0 0 0 0 0 0 0 0 1 1 0 0 2 1 1 2 0 2 2 0 0 0 0 1 1 0 0 1 0 0 1 1 1 1 0 0 1 0 0 1 0 0 0 1 1 2 0 0 1 1 0 0 0 1 0 0 2 2 2 0 0 0 1 0 1 1 0 0 0 1 1 2 2 2 0 0 2 0 0 0 2 1 0 1 1 1 1 0 0 2 0 0 0 1 1 0 2 2 0 0 1 1 1 1 1 0 0 2 0 0 0 0 0 0 0 1 0 1 0 0 1 0 1 1 2 2 2 1 0 0 0 0 0 0 0 1 1 1 0 0 1 0 1 1 1 0 1 0 0 0 0 0 0 0 0 0 0 0 0 0 0 1 1 0 1 1 0 0 0 0 0 0 0 1 1 0 1 0 0 0 1 0 0 1 2 0 1 1 1 1 1 0 0 0 0 0 0 1 2 2 0 0 1 1 1 1 1 1 1 1 0 1 0 0 0 1 0 1 1 0 1 0 1 1 0 1 1 1 1 0 1 1 1 2 0 0 2 0 2 2 0 2 0 0 0 1 1 0 0 1 0 0 0 1 1 1 0 0 0 1 0 0 0 0 0 0 0 0 0 0 0 1 1 0 0 0 0 0 1 0 1 0 0 2 0 0 1 1 1 0 0 2 0 0 0 0 1 2 2 2 2 0 0 0 0 2 0 2 0 1 1 0 0 0 2 0 0 0 1 2 0 1 1 1 0 2 1 1 1 0 0 0 0 0 0 2 2 2 0 2 0 2 0 0 0 1 0 0 2 2 0 2 0 0 0 1 0 0 0 0 1 1 0 0 0 0 0 0 1 0 2 0 0 0 0 2 0 2 2 0 0 0 0 1 1 0 0 0 0 0 0 0 0 1 0 1 1 0 0 0 0 1 0 1 2 0 0 2 0 0 0 1 0 0 0 0 0 0 0 0
126 0 0 2 0 0 0 2 0 1 1 1 1 2 2 2 0 0 1 1 1 1 1 0 2 0 0 0 2 2 2 0 0 0 1 0 2 2 0 0 0 2 1 1 0 1 1 0 0 0 0 0 1 1 1 2 1 0 0 1 1 0 0 2 1 0 1 0 1 0 2 1 1 1 1 2 2 1 1 0 1 2 0 0 0 0 0 0 2 2 0 1 0 0 0 0 0 0 0 0 1 0 0 1 1 1 2 2 0 2 0 0 0 2 0 1 0 0 1 0 1 0 2 1 1 1 0 0 0 0 1 1 0 0 0 0 0 0 0 0 0 2 1 0 1 0 0 0 0 1 0 1 0 1 0 0 0 1 0 1 0 0 0 2 1 1 1 2 2 2 0 0 0 0 0 0 0 0 1 0 0 0 0 0 1 1 0 2 0 0 1 1 1 1 2 2 1 0 0 0 0 0 0 1 2 0 0 0 2 0 2 0 2 0 0 2 1 0 1 0 2 1 0 1 1 0 0 2 1 2 0 1 0 0 0 0 0 1 1 1 1 1 1 1 1 0 0 0 2 0 0 0 0 1 1 2 0 1 1 1 0 1 0 1 1 0 1 1 1 0 0 1 0 2 0 0 0 0 2 0 0 0 2 2 0 1 0 1 0 2 0 0 1 2 2 0 1 0 0 0 0 1 1 1 1 1 0 1 0 1 0 2 2 1 2 0 0 0 0 0 1 2 1 1 0 0 0 0 0 0 2 1 0 0 0 0 0 1 1 1 0 0 0 1 0 1 1 0 2 2 2 0 1 0 0 0 0 1 0 2 2 0 2 0 2 1 0 2 1 0 1 1 1 1 0 0 0 1 0 2 0 0 0 0 0 2 0 0 0 2 0 1 2 0 1 2 0 1 1 1 1 1 0 2 2 1 0 1 1 0 0 0 0 0 1 2 0 0 0 0 0 1 0 1 0 1 1 0 0 0 0 0 0 2 0 2 0 0 0 0 1 0 0 0 0 2 0 1 1 0 1 1 1 1 0 0 0 1 1 2 0 2 0 1 0 1 1 0 0 0 0 0 0 0 1 1 1 2 1 2 2 1 1 1 1 0 0 1 2 0 0 0 1 1 0 0 2 0 0 2 2 1 2 0 0 1 2 1 0 1 0 0 1 0 0 0 1 2 0 2 2 0 2 1 1 2 0 1 2 1 2 0 0 0 1 0 1 0 2 0 1 2 0 2 2 2 0 1 1 0 0 0 0 2 2 0 0 0 1 0 0 1 1 0 1 1 0 2 1 1 1 1 2 0 2 0 2 1 1 1 1 1 0 1 1 0 0 0 0 0 1 1 1 0 1 0 1 0 0 0 0 2 0 0 1 1 1 0 2 0 0 0 0 1 0 1 0 0 0 0 0 1 0 0 0 1 1 2 0 0 0 0 0 0 0 1 1 0 0 2 1 0 0 1 2 0 2 0 1 2 0 1 2 0 1 1 0 1 2 0 0 0 1 1 1 2 0 0 0 1 0 1 0 0 1 2 2 0 0 0 2 0 0 2 2 2 0 0 0 1 0 1 0 0 0 0 0 1 1 1 1 1 1 2 1 2 2 2 1 0 0 0 0 0 0 0 0 1 1 1 0 0 0 0 0 1 1 1 1 1 0 1 0 0 0 0 1 0 0 0 0 0 0 0 0 0 0 0 1 1 1 1 1 0 0 2 2 0 0 1 0 1 1 0 0 1 1 1 2 1 1 1 0 1 1 1 0 0 2 0 2 2 1 1 1 1 1 1 1 1 1 1 2 2 0 0 0 1 0 1 1 0 2 0 1 1 1 0 1 0 1 0 2 0 1 1 0 2 1 0 0 1 0 2 1 0 0 1 0 1 0 1 2 2 0 1 1 1 0 0 0 0 2 0 1 1 2 1 0 1 0 0 0 1 1 0 1 0 0 0 0 0 1 1 1 1 0 0 1 1 0 0 0 2 0 0 0 1 1 2 1 1 2 0 0 0 1 1 0 2 0 0 0 1 1 1 2 0 0 2 0 1 0 1 2 2 0 1 0 2 0 0 0 0 0 2 0 1 1 0 1 0 0 1 0 0 0 1 1 1 2 2 0 0 1 0 0 0 0 1 0 0 2 1 0 0 0 0 0 1 1 0 1 0 2 1 2 1 1 0 0 2 0 0 0 0 1 2 2 2 2 0 1 0 0 0 0 1 1 0 0 0 0 1 0 0 0 1 0 1 0 0 0 1 0 1 0 0 1 0 0 2
127 0 0 1 0 1 2 2 0 1 1 0 0 0 0 0 0 0 1 1 1 1 0 1 1 0 2 0 1 2 2 1 1 1 0 0 2 2 0 0 0 2 1 1 0 1 0 0 0 1 1 2 0 0 2 2 0 0 0 0 1 0 0 0 0 0 0 0 2 1 0 0 2 2 2 2 1 1 2 0 0 1 0 2 2 0 0 0 2 2 0 1 1 0 1 1 0 2 0 2 0 0 0 2 0 0 2 2 0 2 0 1 1 1 1 1 1 0 0 0 2 0 2 2 2 0 0 1 1 2 1 1 1 1 1 0 1 0 0 0 2 1 0 0 0 0 0 0 0 0 0 0 0 0 1 1 1 2 0 1 2 1 0 2 2 2 0 0 1 2 0 2 0 1 0 0 0 0 0 0 0 0 0 0 2 2 0 2 0 1 1 1 1 0 1 1 1 0 0 0 0 0 1 0 2 1 0 1 1 0 1 1 0 0 0 2 0 1 2 1 1 2 1 2 0 0 1 1 1 1 0 0 0 0 0 0 0 0 0 0 0 0 1 1 2 1 1 0 2 0 0 0 0 0 0 2 2 1 1 1 0 1 0 1 1 0 1 0 0 0 0 1 0 2 0 0 0 2 2 0 1 1 1 1 0 0 0 1 0 2 0 0 1 2 2 0 2 0 1 0 0 0 0 0 0 1 0 0 0 0 0 0 1 1 2 1 0 0 0 0 1 2 1 0 0 0 0 0 1 0 2 1 0 0 0 0 1 1 1 1 2 1 1 2 0 0 1 0 0 1 0 2 0 0 0 0 1 1 0 2 2 0 1 1 1 1 0 2 2 0 2 0 1 1 1 0 0 2 2 0 1 1 0 0 2 0 0 0 0 1 1 2 0 0 2 0 1 0 0 0 0 0 0 1 0 0 1 1 0 2 0 0 0 0 0 1 1 1 0 0 0 2 0 2 0 1 1 0 0 0 0 0 0 0 0 0 0 1 0 0 1 0 0 0 0 1 2 1 0 2 0 1 0 2 1 0 1 1 1 0 2 0 1 1 0 1 1 1 0 0 1 1 2 2 1 1 1 1 1 1 1 1 1 1 0 0 0 0 2 0 0 0 1 1 1 0 1 2 2 0 0 0 1 1 0 1 2 2 0 1 0 1 1 1 1 0 0 1 0 2 1 0 2 0 1 2 0 0 0 1 1 1 0 0 0 0 2 0 2 0 2 2 0 1 1 0 0 2 2 0 0 0 0 1 2 0 1 0 0 1 1 0 0 0 0 0 0 2 0 2 1 1 0 0 0 0 2 2 2 2 2 0 0 1 2 0 1 1 0 0 0 0 0 2 0 0 0 1 0 2 1 0 0 0 2 1 2 0 2 0 1 0 1 1 1 1 1 0 0 0 0 0 0 0 0 1 1 1 0 0 1 1 0 0 0 0 0 0 1 2 0 1 0 1 2 0 2 0 2 2 0 1 1 1 1 2 0 1 2 0 0 0 0 1 1 2 0 1 1 1 0 1 0 0 1 1 2 0 0 0 1 0 0 1 1 1 1 1 0 1 0 0 0 2 1 0 0 2 1 1 0 1 0 1 2 2 2 1 1 1 0 0 0 1 1 0 0 1 1 1 0 0 1 0 2 1 2 0 1 0 1 2 1 0 0 1 1 0 0 0 0 0 0 0 0 1 1 0 1 1 1 1 1 0 0 0 0 0 0 0 0 1 0 0 0 1 1 2 1 2 0 0 0 0 1 1 1 0 2 0 2 2 0 0 0 1 1 2 1 2 0 2 2 2 1 1 0 0 0 2 1 0 0 0 0 2 1 0 0 1 1 0 0 1 0 1 0 0 2 1 2 2 0 2 0 0 0 1 0 1 0 1 1 1 0 0 1 0 0 1 1 0 0 0 0 0 0 0 2 0 0 0 0 1 1 0 1 0 0 0 2 0 0 0 0 0 2 0 2 0 1 0 0 1 0 1 0 0 2 2 2 2 2 0 0 0 0 2 0 1 1 2 1 2 2 2 2 0 0 2 0 2 1 0 2 2 1 1 0 2 0 0 1 1 1 1 0 2 2 0 0 1 0 0 0 0 0 1 0 0 2 2 0 1 1 0 1 1 0 0 1 1 1 2 1 1 0 0 0 0 2 0 0 0 2 0 2 2 0 1 1 1 0 0 1 1 1 0 0 0 0 0 0 0 0 0 0 1 1 0 0 0 0 1 0 0 1 1 0 1 0 1 0 2 0 0 0 0 1 0 0 0
128 0 0 2 1 0 1 2 0 0 0 0 0 0 0 0 0 0 1 0 0 1 0 0 2 0 2 0 2 2 2 1 0 1 1 0 2 2 1 0 0 0 0 0 0 0 0 0 0 0 0 0 0 2 0 0 0 0 0 1 0 1 0 2 1 0 0 0 2 0 0 2 2 0 2 2 2 0 1 0 0 2 0 1 1 0 0 1 2 2 1 1 1 0 0 2 0 1 1 1 2 1 1 0 1 0 2 1 1 1 0 0 0 1 1 1 0 0 0 0 2 0 2 0 0 2 0 1 0 1 1 1 0 0 0 0 0 0 0 0 0 2 0 0 0 0 1 0 0 0 0 0 0 1 0 0 0 0 0 0 1 1 0 2 1 2 0 0 0 0 0 1 0 2 0 0 0 1 1 1 0 1 1 1 1 1 1 0 0 0 2 0 0 2 2 2 0 0 0 0 0 0 0 1 2 1 0 0 1 0 2 2 1 0 0 2 0 0 1 0 2 0 2 2 0 2 2 1 1 1 0 0 1 0 1 1 0 2 0 1 0 1 1 1 1 0 0 0 2 0 0 0 0 0 0 0 1 0 0 0 0 0 0 0 0 0 0 0 2 1 0 2 0 2 0 0 1 0 1 0 2 0 2 2 1 1 0 0 0 2 0 0 1 1 2 0 2 0 0 0 0 0 0 0 0 1 0 0 1 2 1 2 1 0 2 0 2 0 0 0 1 2 1 0 0 0 0 2 1 2 1 1 0 0 0 0 0 1 1 0 1 1 1 2 0 0 2 2 2 0 0 2 0 0 0 0 0 1 0 1 1 0 1 0 1 1 0 2 1 0 1 1 0 0 0 0 0 1 1 1 0 1 0 1 1 1 0 0 0 1 0 0 1 0 2 0 2 1 0 0 0 0 0 2 1 0 1 1 0 2 0 0 0 0 0 1 1 0 0 1 1 1 0 0 0 2 0 0 0 0 1 0 1 0 1 1 0 1 0 0 0 0 0 0 0 1 1 0 0 0 0 0 0 2 2 2 2 1 2 2 1 2 0 0 0 1 1 0 0 0 1 0 1 1 2 0 0 1 2 1 1 2 0 0 0 1 0 0 1 0 1 0 0 0 2 0 2 2 2 0 0 0 2 0 0 1 2 1 0 1 0 1 1 1 1 0 1 0 0 2 1 0 2 0 1 2 0 0 0 1 1 1 2 1 0 0 2 0 1 0 2 2 0 1 1 1 0 1 1 0 0 0 0 2 2 0 0 0 1 1 1 0 1 0 0 0 0 0 1 0 1 2 2 0 1 1 2 1 1 2 2 1 0 0 1 0 1 1 0 0 0 0 0 1 0 0 0 0 0 1 0 1 0 0 2 0 1 0 0 0 0 0 1 1 1 1 1 0 0 0 0 0 0 0 0 1 1 1 0 0 0 0 1 0 0 0 0 0 1 1 0 0 0 0 0 0 0 0 1 1 1 1 1 0 1 2 0 1 2 0 0 0 1 1 1 2 0 0 1 0 1 1 0 1 1 2 2 0 0 1 0 0 0 0 0 0 1 1 0 1 0 0 0 0 2 2 0 2 1 1 0 0 0 0 2 2 0 2 2 0 0 0 0 1 1 0 0 1 1 1 0 0 1 0 2 1 1 1 0 1 0 1 0 0 0 0 1 0 0 0 0 0 0 1 1 0 1 2 0 0 0 1 1 0 0 2 1 0 0 0 0 0 2 0 0 0 2 1 2 0 1 0 1 0 0 1 0 0 1 1 1 1 0 0 0 1 1 1 0 1 1 0 0 1 0 0 0 0 0 1 1 0 1 0 1 1 2 2 2 0 0 0 2 0 2 2 0 2 2 0 0 2 0 2 0 0 1 2 1 0 1 2 2 2 0 0 0 2 2 0 0 2 1 1 0 0 1 0 0 2 0 0 0 1 1 0 1 0 0 0 1 0 0 0 0 1 1 0 2 0 1 0 2 0 0 1 1 2 1 2 2 2 2 0 0 0 0 2 0 2 0 0 1 0 2 2 2 0 0 0 0 2 0 0 0 0 2 2 0 1 0 0 1 0 1 1 0 2 1 0 0 1 0 2 0 0 0 0 0 0 2 1 0 1 0 0 0 1 1 0 0 0 1 2 1 0 0 1 1 0 0 0 2 1 0 0 0 0 0 0 1 1 1 0 1 1 1 0 0 0 0 0 0 0 0 0 1 1 1 0 0 0 0 0 0 0 0 1 0 2 0 0 0 2 0 0 0 0 1 0 0 1
129 0 0 1 0 0 1 1 0 0 0 1 0 1 0 0 1 0 2 0 0 2 0 1 1 0 1 0 2 2 1 2 1 2 0 1 1 2 0 0 0 2 1 1 0 1 1 0 0 1 1 1 1 1 1 0 0 0 0 1 0 1 0 2 0 1 0 1 2 1 0 1 1 0 0 1 1 1 2 1 1 2 1 1 2 0 0 0 1 2 0 0 1 1 1 2 0 0 0 0 1 0 1 1 0 0 2 1 1 1 0 2 1 2 1 2 1 0 0 0 2 0 1 1 0 1 0 1 0 1 1 1 0 0 0 0 0 0 1 0 0 2 0 0 1 0 0 0 1 1 1 1 0 1 1 0 0 1 0 0 1 1 1 2 0 1 0 1 1 1 0 1 2 1 0 0 1 1 1 1 0 0 1 1 0 0 2 2 0 2 0 2 1 0 1 1 1 1 1 0 0 0 0 0 2 2 2 0 1 0 2 0 1 0 0 2 0 0 1 1 1 1 1 2 0 0 0 0 0 0 0 0 0 0 1 1 0 1 0 1 0 0 1 1 2 1 1 0 2 0 0 0 0 1 0 2 0 2 1 1 0 1 0 1 1 1 0 0 2 2 0 1 1 2 0 0 0 0 0 0 0 2 0 1 1 0 0 1 1 2 0 2 0 2 2 2 1 1 1 0 1 0 2 2 0 1 1 1 0 1 0 1 2 0 1 0 1 0 0 0 2 0 0 0 2 0 0 2 2 2 2 1 1 0 0 0 0 1 1 1 1 1 2 1 1 1 2 1 2 1 1 1 1 1 1 2 2 1 0 2 2 0 0 0 0 0 0 2 2 1 2 0 1 1 0 0 0 2 0 2 0 0 0 0 1 0 0 0 0 1 0 0 1 0 1 1 0 1 0 0 0 0 0 1 1 0 0 2 0 1 0 0 2 0 2 2 0 1 0 0 0 2 0 1 1 1 1 0 0 0 1 0 0 2 0 2 0 1 0 0 1 0 0 0 0 0 2 0 2 2 0 0 0 1 1 0 1 2 1 2 1 2 1 0 0 1 1 1 0 0 0 0 1 1 1 0 1 1 2 1 0 2 0 0 0 1 0 0 2 0 0 0 1 1 0 0 0 1 1 0 1 1 0 1 2 0 2 0 1 1 1 0 0 1 1 0 0 0 0 0 0 1 2 0 2 1 1 1 2 1 2 0 1 1 2 0 1 0 1 1 1 1 0 1 1 1 0 1 1 0 1 1 0 2 1 2 0 0 1 0 0 1 1 1 1 1 0 2 0 2 0 0 0 0 0 0 0 0 0 2 1 1 0 1 1 0 0 0 1 1 0 0 0 0 1 0 1 0 0 1 0 1 0 1 1 0 1 0 0 1 1 0 0 0 0 0 0 0 1 0 0 1 0 0 0 1 2 2 0 0 1 1 0 0 0 0 2 1 1 1 0 0 0 1 2 0 2 0 1 1 1 1 0 1 2 2 0 0 2 0 0 0 1 1 0 1 1 0 2 0 0 1 1 0 1 2 2 0 1 1 0 2 0 2 2 2 0 0 1 1 0 0 0 0 0 0 0 2 1 2 0 1 1 0 1 1 1 0 1 1 1 1 0 0 0 0 0 1 0 1 0 1 1 0 2 2 2 0 1 0 0 1 0 0 1 1 0 0 1 2 1 1 0 0 0 0 0 2 1 1 1 1 2 0 0 2 0 1 2 0 0 0 2 0 0 0 2 1 2 1 1 0 0 0 0 1 0 0 1 1 1 1 1 1 2 0 1 2 0 2 0 1 1 1 0 0 2 0 0 2 1 0 1 0 1 1 0 0 0 0 1 1 1 1 0 1 0 0 2 0 1 2 0 2 0 0 1 2 1 0 0 2 1 1 0 0 0 1 1 1 1 1 0 0 0 0 0 0 0 0 0 0 0 1 1 0 1 0 0 2 0 1 0 0 0 0 1 0 2 1 0 1 1 1 0 2 0 1 0 1 0 0 2 0 0 0 0 1 0 2 0 0 0 0 2 2 2 0 0 0 1 2 1 0 2 2 1 1 0 1 0 0 1 1 0 2 0 1 1 0 0 1 0 0 0 0 0 1 0 0 0 0 0 1 0 0 0 0 1 0 0 0 0 1 1 1 0 0 0 0 1 0 1 1 1 0 2 2 0 1 1 0 2 0 0 0 1 0 0 0 0 0 1 0 0 0 1 1 1 0 0 0 0 1 0 0 0 1 0 2 1 1 0 1 0 0 0 0 2 0 0 0
130 0 0 1 0 0 0 2 0 0 0 1 0 0 0 0 0 0 1 2 2 1 0 0 2 0 1 0 1 1 1 1 0 1 1 1 1 1 0 0 0 1 0 0 1 0 0 0 0 1 0 0 1 1 1 1 0 0 0 1 1 1 0 0 1 0 1 1 2 0 0 0 1 0 1 1 2 1 1 0 0 2 1 0 0 0 0 1 1 2 1 1 2 0 0 1 0 1 0 1 1 0 1 0 1 1 2 1 1 1 0 1 0 0 0 0 0 0 1 0 1 0 2 1 0 1 0 1 1 1 1 1 0 0 1 0 0 0 0 1 1 1 0 0 0 0 0 0 0 0 0 0 0 0 1 0 0 0 0 0 0 0 0 0 0 2 0 0 0 2 0 1 1 1 0 0 0 0 0 0 0 0 1 1 0 0 2 0 0 0 1 0 1 1 2 2 2 0 0 0 0 1 0 1 2 0 0 0 1 0 0 1 1 0 0 2 0 1 2 1 1 2 0 1 1 1 0 2 0 2 0 0 0 0 0 0 0 1 0 2 0 0 2 1 1 0 0 0 1 0 0 0 0 0 1 2 1 0 0 0 0 0 0 0 0 0 0 0 1 1 0 0 1 2 0 0 0 1 2 0 2 0 2 1 0 1 1 0 1 2 0 1 0 1 2 0 1 0 0 0 0 0 1 1 1 2 0 0 0 1 0 1 1 0 1 0 1 0 0 0 2 2 1 1 1 0 0 0 1 0 2 1 0 0 0 0 1 1 1 1 1 1 1 0 0 2 0 0 1 1 1 0 1 0 1 0 0 0 0 2 2 0 1 0 1 1 0 0 2 0 2 0 0 0 0 0 0 1 1 1 1 1 0 0 1 0 0 0 0 1 0 0 0 1 2 0 1 0 0 0 0 0 0 2 2 0 0 0 0 2 0 0 1 0 1 2 0 0 0 0 0 1 1 1 0 1 1 0 0 1 1 0 2 0 1 2 0 1 0 1 0 0 0 0 0 2 1 1 1 1 0 1 0 1 1 0 1 2 2 1 1 1 2 0 0 0 2 1 0 1 1 0 1 1 2 0 1 1 2 0 2 1 2 2 0 1 0 2 2 0 0 0 1 2 0 0 2 1 1 0 1 1 2 0 0 1 1 1 0 1 0 0 0 0 0 0 0 1 0 1 1 1 2 0 1 2 0 0 0 2 1 1 2 1 0 0 1 0 1 1 1 1 0 2 2 0 0 0 0 0 0 0 0 2 1 1 0 1 1 0 0 0 1 0 0 0 1 2 1 1 0 1 0 0 0 1 2 1 0 2 1 0 1 1 0 1 0 0 0 0 0 0 0 0 1 0 0 0 0 1 0 1 1 0 1 0 1 0 2 1 0 0 0 0 0 0 2 0 0 0 0 0 0 0 0 1 1 1 0 0 0 2 2 0 0 1 1 1 1 1 0 0 1 2 2 0 1 0 1 1 0 1 1 0 0 1 0 0 2 1 0 1 1 0 2 2 0 1 0 1 1 0 1 0 1 2 2 0 1 1 1 0 0 1 1 1 1 0 0 2 0 0 0 0 0 0 1 2 2 2 1 1 0 0 0 1 1 2 1 0 0 0 0 0 1 0 0 1 1 1 0 1 0 0 1 0 0 2 1 1 0 2 0 0 0 0 0 0 0 0 0 0 0 0 0 0 0 0 0 0 0 0 2 0 0 1 1 0 0 1 1 0 1 0 1 1 2 1 1 2 0 0 1 1 0 0 0 0 1 0 2 2 0 1 2 0 1 2 0 2 0 1 1 1 0 0 1 1 0 2 2 0 0 0 0 1 2 0 0 2 2 0 1 1 1 2 0 0 1 0 1 2 0 1 0 0 0 2 0 0 0 2 1 0 0 0 0 1 0 0 1 0 1 0 0 0 1 0 1 0 0 0 0 2 2 0 0 0 0 1 1 0 0 1 0 0 1 0 2 0 1 0 0 2 0 2 1 0 2 2 2 2 1 0 0 0 0 1 0 2 0 0 0 1 1 1 2 0 0 0 1 2 0 0 2 2 0 0 0 1 0 0 0 0 1 1 0 1 1 1 0 1 0 1 1 0 2 2 0 0 2 2 0 2 0 0 1 1 0 0 0 0 0 1 1 1 0 1 1 1 0 0 1 0 1 0 1 0 0 0 0 2 0 0 2 1 2 1 1 1 0 0 0 0 0 1 0 2 0 0 0 0 0 1 0 1 1 1 0 2 0 1 1 1 0 0 0 0 1 0 1 0
131 0 0 2 0 1 1 2 1 0 1 0 1 1 1 1 0 0 1 0 0 0 0 0 2 0 1 0 2 2 2 0 0 1 1 1 2 1 0 0 0 2 1 0 0 2 0 0 0 2 0 1 1 1 1 0 0 0 0 1 1 1 0 0 0 1 0 1 1 0 0 1 2 1 1 2 2 0 1 1 0 2 0 0 0 0 0 1 1 2 1 1 0 0 0 1 0 0 0 0 2 0 0 1 1 0 2 1 1 1 0 2 1 1 1 1 1 0 2 0 0 1 2 2 1 1 0 1 0 1 0 0 1 1 0 0 0 0 0 0 1 1 0 0 1 0 1 0 0 1 0 1 0 0 1 0 1 2 0 0 1 0 0 2 2 2 0 1 1 2 1 2 0 2 1 0 0 0 0 0 0 1 0 0 0 0 2 2 1 0 1 1 0 1 2 1 0 1 0 1 1 0 0 1 2 1 1 0 1 0 2 0 1 0 1 1 0 1 0 0 2 2 2 2 0 2 2 2 0 2 0 0 0 0 0 0 0 1 0 1 0 0 2 0 1 1 1 0 2 0 0 1 0 0 0 1 1 0 0 1 1 1 0 1 0 0 0 0 2 2 0 1 0 1 1 0 0 0 1 0 0 1 2 2 0 2 2 1 0 2 0 0 1 1 2 0 1 1 0 2 0 0 1 1 0 0 1 0 0 0 0 2 2 0 1 0 0 1 0 0 0 2 2 0 1 0 0 2 2 2 2 0 1 1 0 0 0 1 1 0 1 0 0 2 0 1 1 0 1 0 0 0 0 0 0 0 0 0 0 2 2 0 0 0 0 0 0 2 1 1 1 1 1 0 0 1 0 1 0 2 1 1 0 0 0 1 0 0 0 1 1 1 2 1 2 0 2 1 0 0 0 0 0 1 1 0 0 1 0 1 0 0 0 0 0 0 2 0 2 0 1 0 0 0 1 1 2 0 0 0 1 0 0 0 1 0 0 2 0 1 0 0 0 0 0 1 1 1 0 1 0 2 0 2 1 1 1 0 1 2 1 2 0 0 0 2 0 2 0 1 1 0 1 1 2 0 2 1 2 0 0 1 0 0 0 1 0 1 1 1 1 1 1 2 0 0 1 1 1 0 1 1 2 0 0 1 2 2 0 0 0 0 1 0 0 0 0 1 0 1 1 1 2 0 0 2 0 0 0 2 0 1 1 0 1 0 1 0 1 1 1 1 0 2 2 1 0 1 1 0 0 0 0 2 2 0 0 1 1 1 1 0 0 0 0 0 1 0 0 0 0 0 0 0 0 0 2 2 2 1 2 0 1 2 0 2 1 1 1 0 1 0 0 0 0 0 0 0 0 0 0 2 0 1 2 0 2 1 2 1 0 0 0 1 0 0 0 0 1 0 0 1 0 0 0 1 1 2 0 0 0 0 1 0 0 1 0 0 0 2 1 0 0 2 2 0 2 1 1 1 0 1 1 1 1 2 0 0 1 0 0 0 0 1 1 2 0 1 1 0 1 0 1 0 0 2 1 0 0 1 0 0 0 1 1 1 1 1 1 1 0 0 0 0 0 0 0 2 2 2 0 2 0 0 2 2 1 1 1 1 0 0 0 0 0 2 0 1 1 1 0 0 0 0 1 0 0 2 0 1 0 2 1 0 0 1 0 0 2 2 0 0 0 0 0 0 0 0 0 0 0 0 0 0 0 0 0 0 1 0 0 0 0 0 0 0 2 1 2 1 1 1 0 2 1 2 1 1 0 2 2 1 0 0 0 1 0 2 2 2 0 2 2 2 1 1 0 1 0 2 1 1 0 0 0 1 2 0 0 2 2 0 2 0 1 1 0 1 1 0 1 1 0 2 0 1 0 1 0 0 0 2 0 0 0 0 0 0 0 0 0 0 1 0 0 0 1 0 0 0 0 0 0 2 1 1 1 0 0 1 0 0 0 0 0 0 0 0 1 1 0 0 1 1 0 1 0 1 2 2 2 2 2 0 1 1 0 2 0 2 0 2 1 1 2 2 2 0 0 0 0 2 1 0 2 1 0 0 1 1 1 0 1 0 2 0 0 1 1 0 0 1 0 2 0 1 1 0 1 1 2 2 0 2 0 0 0 1 0 0 0 0 2 2 1 2 0 0 0 0 0 0 1 0 1 0 1 0 0 0 2 0 0 1 1 1 1 0 0 1 0 0 0 0 0 1 1 0 2 1 0 1 0 0 0 0 0 1 0 2 1 1 0 2 1 0 0 0 1 0 0 1
132 0 0 1 1 1 2 1 0 2 2 0 1 1 1 2 0 0 2 1 0 2 0 0 2 0 0 0 1 1 1 0 2 2 0 0 2 1 0 0 0 2 1 1 0 2 0 0 2 2 0 2 0 0 1 0 0 0 0 1 1 0 0 2 1 0 1 0 1 0 1 0 2 0 1 2 2 0 2 2 0 2 0 1 1 0 1 0 1 2 0 0 1 1 2 2 0 0 0 0 2 0 1 0 1 0 1 2 0 2 0 1 0 0 0 0 0 0 0 0 1 1 2 2 2 0 0 1 0 1 0 0 0 0 0 0 0 0 2 0 2 0 1 0 2 0 1 0 1 0 0 0 0 0 0 0 0 0 0 0 1 1 1 2 1 1 0 1 2 2 0 0 0 1 0 0 0 0 0 0 0 0 1 1 0 1 2 0 0 0 0 0 0 0 0 0 2 0 0 0 0 0 0 2 2 0 0 0 1 0 2 0 0 0 0 2 0 0 0 0 2 0 0 1 1 1 0 2 0 1 0 0 0 0 0 0 0 2 0 1 0 0 1 2 2 0 0 0 1 1 1 0 1 0 0 0 1 1 1 1 0 1 0 2 1 0 1 1 1 1 0 2 1 2 0 0 0 1 2 0 0 1 1 2 0 1 1 2 0 2 0 0 0 2 2 0 2 0 1 0 0 0 0 0 0 0 0 1 0 1 0 1 2 0 1 0 1 0 1 0 0 2 1 0 0 0 0 0 0 2 2 0 0 0 0 0 0 2 0 1 1 1 1 1 0 1 1 0 1 2 1 0 0 0 0 0 0 1 0 1 2 1 2 1 2 1 0 1 2 0 2 0 2 2 1 0 0 1 0 2 0 0 0 1 0 0 0 0 0 1 0 0 1 0 2 1 0 0 1 0 0 1 0 2 2 0 0 1 0 1 0 0 0 0 0 2 0 0 0 0 0 1 0 0 1 1 1 2 2 0 0 1 0 0 2 0 0 1 0 0 1 0 0 0 0 1 1 1 0 2 0 1 0 1 0 0 0 0 1 1 2 1 0 1 0 1 1 1 0 0 1 1 1 1 2 0 0 1 2 0 0 2 1 1 0 0 0 0 0 0 2 2 0 1 1 0 1 0 0 1 2 2 2 0 0 0 2 1 0 2 0 0 0 1 1 0 0 0 0 0 0 2 2 1 0 2 0 1 1 0 2 0 2 1 1 0 2 0 1 1 0 0 0 2 2 1 0 2 2 0 0 0 0 1 2 0 1 0 1 0 0 0 1 2 0 0 0 1 2 0 0 2 0 0 0 0 1 2 2 1 2 0 2 1 0 1 0 1 0 0 0 0 0 0 1 0 0 0 0 0 0 1 1 0 0 1 0 0 2 1 0 0 0 0 0 0 2 0 0 1 1 1 1 1 1 0 0 2 0 0 1 1 0 1 0 0 1 1 0 0 0 1 0 1 1 0 1 0 0 0 0 1 0 1 1 2 0 0 1 1 0 1 0 1 1 2 1 1 1 1 0 1 0 0 0 2 2 0 1 1 1 1 0 1 1 1 1 1 0 0 0 1 0 0 0 0 0 2 2 1 0 1 0 1 1 2 0 2 2 0 0 0 0 0 0 0 0 0 0 0 0 1 1 0 1 1 1 1 0 1 0 1 1 0 0 1 0 0 1 1 1 0 0 0 0 0 0 1 0 0 0 0 0 0 0 1 1 0 0 0 0 0 2 0 0 0 2 1 2 1 1 1 0 0 0 0 0 0 2 0 1 1 2 1 2 0 2 2 1 2 0 1 2 2 1 0 1 1 0 2 2 0 0 0 0 1 1 1 1 1 1 0 0 2 0 2 0 0 1 0 1 1 0 1 0 0 0 1 0 0 0 2 0 1 0 1 0 0 0 0 0 0 1 0 0 0 1 0 0 0 0 0 0 1 1 0 1 0 1 1 1 0 0 1 1 0 1 0 0 2 0 0 2 0 0 0 0 1 1 1 1 1 2 0 1 1 0 2 1 2 0 2 1 2 2 2 2 0 0 0 1 2 1 0 1 0 1 1 0 2 0 0 0 0 0 1 0 1 2 0 1 1 0 1 1 0 2 1 0 0 1 2 0 2 0 0 0 1 0 0 0 0 1 2 0 0 1 1 0 0 2 0 2 1 0 0 1 1 0 1 1 1 0 0 1 0 0 0 0 1 0 0 0 0 0 0 1 0 2 1 0 1 0 0 0 0 1 2 1 2 1 0 0 2 1 0 0 0 1 0 1 0
133 0 0 1 0 0 1 2 0 1 1 1 0 0 0 0 0 0 2 2 1 0 0 0 2 0 1 0 2 2 1 0 0 1 1 0 2 1 1 0 0 1 1 1 0 1 0 0 0 0 0 0 0 0 2 2 0 0 0 2 0 1 1 0 0 0 0 2 1 0 1 2 2 1 2 2 2 0 1 1 0 2 0 0 0 0 0 0 2 2 0 0 1 1 1 1 0 1 0 1 2 0 1 0 1 0 2 0 2 0 0 2 0 1 0 2 0 0 0 0 0 2 2 2 2 0 0 1 1 1 0 0 0 0 0 0 0 0 0 0 0 2 0 0 1 0 0 0 0 1 1 1 1 1 0 0 0 1 0 0 0 0 0 2 0 1 0 1 2 2 0 2 0 0 0 0 0 1 1 1 0 1 0 0 0 0 1 1 0 0 2 1 0 2 2 2 2 0 0 0 0 0 0 2 2 1 1 0 0 0 1 0 2 0 0 2 1 0 1 1 1 0 1 1 0 1 1 1 0 1 0 0 0 0 0 0 0 2 0 1 0 1 2 2 2 0 0 0 2 0 0 0 0 0 0 1 0 1 1 1 0 1 0 1 0 1 0 1 1 1 0 1 0 2 0 0 1 1 1 0 0 2 2 2 0 1 1 0 0 2 0 1 2 2 2 0 1 0 0 2 0 0 1 1 0 0 0 0 1 1 1 1 2 0 2 0 0 0 1 0 0 1 1 0 2 0 1 1 0 1 2 1 0 0 0 1 0 0 2 0 0 0 0 1 0 1 1 0 0 2 2 0 0 1 0 1 1 0 0 1 1 0 2 1 2 1 0 2 2 1 2 0 0 0 0 0 0 2 0 2 0 0 0 0 0 0 0 0 0 0 0 0 0 0 1 1 0 0 0 0 0 0 0 1 1 1 0 0 0 1 0 0 1 0 1 2 0 0 2 0 0 0 1 2 0 0 0 0 0 0 0 0 0 2 0 0 0 1 0 0 2 0 0 1 1 0 2 0 2 1 1 1 0 2 2 2 2 2 2 1 1 1 0 0 0 1 1 1 0 1 1 0 2 2 2 0 2 0 2 0 0 2 1 1 0 0 1 1 1 0 1 1 1 1 0 0 1 2 2 0 0 0 1 1 0 2 1 1 0 1 0 0 0 2 2 0 0 0 0 0 0 2 2 0 2 2 0 0 0 1 1 1 0 0 0 0 2 0 2 1 0 1 0 1 1 0 0 0 0 0 0 0 0 2 2 0 0 0 1 0 0 0 0 0 0 0 2 2 2 0 0 0 0 0 0 0 0 1 1 1 2 1 0 1 1 0 0 0 0 0 0 0 0 1 0 0 0 1 0 0 0 2 1 0 2 0 0 0 1 2 1 0 0 0 0 0 1 0 1 0 0 2 1 1 1 0 0 2 0 0 0 1 0 0 0 0 0 0 0 1 0 0 2 2 2 0 0 0 1 1 1 1 1 1 1 1 0 1 2 0 0 0 2 2 0 2 0 0 0 1 1 0 0 0 0 2 2 0 1 1 0 2 0 1 1 1 0 0 0 2 1 1 0 0 0 0 0 2 1 1 1 0 0 0 2 2 1 1 2 0 2 1 0 0 0 1 0 0 0 0 0 0 1 0 2 2 2 0 1 0 1 2 0 0 0 0 0 0 0 1 0 0 0 1 1 1 2 2 0 0 0 1 0 0 0 2 1 0 1 0 0 0 2 0 2 0 2 2 2 2 0 0 0 0 0 1 0 0 1 1 1 2 1 1 2 2 0 1 0 1 1 0 1 2 0 0 1 0 0 0 0 0 0 0 0 0 2 1 2 0 1 0 0 1 0 2 1 1 2 0 2 2 0 2 0 0 1 1 1 0 1 2 2 0 0 0 0 2 1 0 0 1 1 0 0 0 0 0 0 0 0 0 0 1 0 1 0 0 0 1 2 0 0 0 0 0 1 0 2 1 0 0 1 2 0 0 0 0 1 2 2 2 2 0 0 0 1 0 0 0 0 0 1 2 2 2 2 0 0 0 0 1 0 0 2 2 0 0 0 1 1 0 0 0 0 2 0 2 2 1 0 2 2 2 0 0 1 1 1 1 2 2 0 0 2 0 1 0 2 0 0 0 0 1 0 0 1 2 1 0 0 0 2 1 0 0 1 2 1 0 0 2 1 0 1 1 1 1 0 0 0 0 1 0 0 0 0 2 1 0 0 0 0 1 0 0 0 1 0 1 0 0 0 0 0 0 0 0 0 0 0 0
134 0 0 1 0 0 1 1 0 1 1 0 0 1 0 0 0 0 0 1 1 1 1 1 1 1 0 0 1 1 1 0 1 1 0 0 2 2 0 0 0 2 0 0 0 1 0 0 0 0 0 0 0 0 2 0 0 0 0 0 0 1 0 0 0 0 0 0 1 0 1 0 2 1 2 2 2 1 2 0 1 1 0 2 2 0 0 1 1 1 1 0 1 0 0 2 1 0 0 0 2 0 0 1 1 1 2 1 1 1 1 2 1 1 2 2 2 0 0 0 2 0 2 1 1 1 0 1 1 1 0 0 1 1 0 0 1 0 0 0 1 1 0 0 2 0 0 0 1 0 0 0 0 0 0 0 0 0 0 0 1 1 1 2 0 0 0 0 1 2 0 2 0 1 0 0 1 1 1 1 0 2 0 0 1 1 1 1 0 0 1 1 0 2 2 2 1 0 1 0 0 1 0 2 2 0 1 0 1 0 2 2 2 0 0 2 0 0 2 1 1 0 0 2 0 1 1 1 0 1 0 0 0 0 0 0 1 2 0 2 0 0 1 0 0 0 0 0 2 0 0 1 1 0 0 0 1 0 0 1 1 1 0 1 1 0 0 1 1 1 0 0 0 1 0 0 0 0 1 0 1 0 2 2 0 2 1 0 0 2 0 2 0 2 2 1 1 0 1 0 0 1 1 1 1 0 0 0 1 2 1 2 1 0 0 0 1 0 1 0 1 2 1 1 2 0 0 0 0 1 1 1 0 0 0 0 0 1 1 0 1 1 0 2 0 0 1 1 2 0 0 1 0 0 0 0 0 2 0 0 0 0 2 1 2 1 0 0 2 0 2 0 1 1 0 0 0 2 1 1 0 2 0 0 0 0 0 0 0 0 0 0 0 0 2 1 0 1 0 0 0 0 0 2 1 0 0 2 0 1 0 0 2 0 2 2 0 0 0 0 0 1 1 1 1 1 1 1 1 0 0 2 0 2 0 1 0 1 0 0 0 0 0 0 0 1 2 1 1 1 0 1 0 1 1 0 1 1 1 0 2 0 0 1 0 1 1 1 0 1 1 0 2 2 1 0 1 2 2 0 1 1 1 1 0 1 0 1 1 1 2 1 1 0 0 0 1 1 1 0 1 0 1 1 1 0 1 0 0 1 0 0 1 0 0 0 0 1 0 2 0 0 1 0 1 1 1 1 1 1 1 0 1 0 0 0 2 0 0 0 1 2 0 1 1 0 0 1 1 0 0 0 1 1 1 1 1 2 1 1 0 0 0 0 0 0 0 1 2 0 0 0 1 0 0 2 2 1 1 2 1 1 1 1 0 1 0 1 0 0 0 0 1 0 0 0 1 0 0 0 0 2 1 0 0 2 0 0 1 1 2 0 0 0 0 0 0 1 0 0 1 1 1 1 1 0 1 1 0 0 1 1 0 0 0 1 0 0 1 2 0 2 2 2 2 0 0 0 1 1 0 2 1 1 2 2 0 1 1 0 0 0 1 0 1 1 0 1 0 2 0 0 0 0 0 2 2 1 1 1 1 0 0 2 1 2 2 0 0 0 0 0 0 0 0 0 0 2 1 2 0 0 0 1 0 1 1 1 1 0 1 0 0 0 0 0 0 1 1 1 0 0 1 0 1 1 2 0 0 0 1 1 0 1 0 1 1 0 2 2 1 0 0 0 1 0 1 0 0 0 0 0 2 0 0 1 1 0 1 0 0 0 2 1 0 0 2 0 0 2 0 0 0 1 1 1 0 0 1 1 1 1 0 0 0 1 0 1 1 1 1 1 1 1 0 0 2 0 0 0 0 0 1 0 1 1 2 0 2 0 2 0 1 0 1 2 1 1 1 0 2 2 0 2 0 0 2 1 0 0 0 2 1 2 0 0 0 0 1 0 0 1 0 0 0 0 0 0 2 0 0 0 0 2 2 0 0 1 0 1 1 0 0 0 0 0 0 0 1 1 0 0 1 1 0 0 0 0 0 2 2 2 2 0 0 0 0 2 0 1 1 2 0 2 2 2 2 0 0 1 0 1 0 0 1 1 1 1 1 1 0 0 1 0 1 2 0 1 1 0 0 1 1 1 0 0 1 1 1 1 2 1 0 2 0 0 0 1 0 0 0 0 2 1 0 0 0 0 0 1 1 0 2 1 1 0 2 1 0 1 2 0 1 0 2 1 1 0 0 0 0 0 1 0 1 1 0 0 2 0 0 0 0 1 0 0 1 1 0 2 1 0 0 1 0 0 0 0 1 0 0 0
135 0 0 0 1 0 1 2 0 0 0 1 1 1 1 1 0 0 2 2 1 0 1 0 2 0 0 0 2 1 1 1 0 2 1 1 2 2 0 0 0 2 0 1 0 1 1 0 1 2 0 0 2 1 0 1 2 0 0 0 0 1 0 1 1 0 1 0 0 0 0 0 1 0 0 1 1 2 2 0 2 2 0 0 0 0 0 0 1 2 0 0 1 1 1 2 0 1 0 1 0 0 2 0 0 0 2 1 0 2 0 1 1 2 1 2 1 0 0 0 2 0 2 1 1 1 0 2 1 2 0 0 1 1 0 0 1 0 0 0 1 1 0 0 0 0 0 0 1 1 0 0 0 2 0 0 0 2 0 0 1 0 0 2 2 2 1 0 0 2 0 1 1 1 0 0 1 0 0 0 0 0 1 1 0 0 1 1 0 0 0 2 0 1 1 1 1 0 0 1 1 1 1 2 2 0 0 0 1 0 0 1 1 0 0 2 0 0 0 1 1 0 0 2 0 1 1 1 0 1 0 0 0 2 2 0 2 2 0 2 0 0 1 0 0 0 0 0 2 0 1 1 0 1 0 2 1 0 0 0 0 0 0 0 0 0 1 0 1 0 1 1 0 2 0 0 0 2 2 0 0 2 2 2 0 2 1 1 1 2 0 1 0 2 2 1 1 1 1 0 0 0 1 1 1 0 0 0 0 2 0 1 1 0 1 0 0 1 1 0 0 2 1 1 2 0 1 2 0 0 2 1 0 1 0 0 0 0 2 0 0 0 1 1 0 0 1 1 1 0 0 1 2 0 2 2 2 2 0 0 0 0 0 0 0 0 0 2 2 0 2 0 2 2 0 1 0 1 0 2 1 1 0 0 0 0 0 0 0 1 0 0 1 0 2 1 0 0 0 0 0 1 0 2 1 1 1 0 0 2 0 0 0 1 1 2 0 2 0 0 0 2 0 1 1 1 0 0 0 0 1 0 0 2 0 0 0 2 1 0 1 0 0 0 0 2 1 2 0 0 0 2 0 1 0 0 0 1 0 0 2 0 0 0 0 1 1 1 0 0 1 1 2 2 0 1 0 2 1 1 2 0 0 0 0 0 0 0 1 0 1 1 0 2 0 0 0 2 2 0 0 0 2 0 0 1 2 0 0 1 0 0 0 1 1 0 0 2 0 2 1 0 2 2 0 2 0 0 0 1 1 1 0 0 1 0 1 0 1 1 0 1 0 0 1 0 0 2 2 0 0 0 0 2 1 1 0 1 1 1 1 0 0 0 0 0 2 0 0 0 2 2 0 0 0 0 1 2 2 1 2 0 1 0 0 0 0 0 0 0 0 0 1 0 1 0 1 1 0 2 1 0 0 0 0 1 0 0 2 0 1 1 1 2 1 1 0 0 1 0 0 0 1 2 2 0 0 0 0 0 2 2 0 0 0 1 0 0 0 1 0 1 0 1 1 0 1 0 2 2 1 0 1 0 0 1 0 1 1 1 0 1 0 1 0 1 0 1 1 0 1 0 0 0 0 2 2 0 1 1 0 1 0 1 1 1 0 0 0 1 0 1 1 1 1 0 0 2 1 2 0 1 0 1 1 2 1 1 1 0 0 0 0 0 0 0 0 1 1 1 0 0 0 0 1 0 0 0 0 0 1 1 0 0 0 0 0 0 1 0 0 0 0 0 1 1 2 0 0 0 0 0 1 0 0 2 0 0 0 1 0 1 1 0 0 1 1 2 1 2 0 1 0 1 0 1 1 0 1 0 1 1 1 1 1 0 1 2 1 2 0 1 0 0 0 0 0 0 0 1 1 0 2 0 2 0 1 0 0 1 1 0 1 0 0 0 2 1 0 0 1 1 0 2 0 0 1 0 1 0 0 1 0 0 0 1 0 2 1 0 0 1 0 0 0 0 0 1 0 0 0 0 0 2 2 0 0 2 0 0 1 0 0 0 0 1 1 0 1 2 0 0 1 1 0 0 0 1 0 0 0 0 1 0 0 0 1 1 0 1 0 2 0 1 2 2 2 0 0 0 0 2 0 1 2 2 0 0 0 1 0 0 0 0 2 0 0 0 0 0 0 0 0 0 0 0 1 1 0 0 2 1 0 0 1 0 0 0 1 1 0 0 0 1 0 0 1 1 0 1 0 0 2 0 0 0 0 1 0 1 0 1 0 0 1 0 1 0 0 1 0 0 1 0 0 0 1 2 0 0 0 0 0 0 0 0 0 1 0 1 0 0 0 1 1 0 0 0 1 0 0 1
136 0 0 2 0 1 2 1 0 0 0 1 1 2 1 1 0 0 1 1 1 2 0 0 2 0 1 0 2 1 2 1 0 1 2 2 1 1 0 1 0 1 0 0 0 2 0 0 0 1 0 1 0 0 2 1 0 0 0 1 0 1 0 1 0 0 0 1 2 1 0 1 2 0 0 1 1 1 2 0 0 1 0 2 2 0 0 1 1 1 1 1 1 0 0 1 0 1 0 1 1 0 0 1 1 1 2 2 0 2 0 2 1 2 1 2 0 0 0 0 2 0 2 2 2 0 0 2 1 2 0 0 1 2 0 0 0 0 0 0 0 2 0 0 1 0 0 0 0 0 0 0 0 0 0 0 1 1 0 0 1 0 0 2 1 1 1 0 1 2 0 1 1 1 1 0 0 0 0 0 0 0 1 1 1 1 1 2 0 1 1 2 1 1 2 1 1 0 0 0 0 0 0 1 2 1 1 0 1 0 1 0 1 0 0 2 0 1 1 0 2 1 0 2 0 0 0 1 1 1 0 1 1 1 0 0 0 2 0 2 0 0 1 1 2 1 1 0 2 0 0 1 0 0 0 1 1 0 0 0 0 0 0 1 1 0 0 0 1 0 1 2 0 0 0 1 0 1 2 0 0 2 2 2 0 1 0 2 0 2 0 1 0 2 1 0 2 0 0 0 0 0 2 2 0 0 0 0 0 0 0 1 2 0 2 0 0 1 0 0 0 2 1 0 1 0 1 1 1 1 2 0 1 0 0 0 1 1 1 0 0 0 1 2 1 0 1 0 2 0 0 0 0 0 0 0 0 0 0 2 2 0 2 0 2 0 0 1 2 0 2 0 0 0 1 1 0 0 1 1 1 1 0 1 1 1 0 0 0 0 0 0 1 1 2 0 2 0 1 1 1 1 0 2 2 2 0 1 0 2 0 0 1 0 1 2 0 1 0 0 0 2 0 0 1 1 1 0 0 0 0 1 0 1 1 0 0 1 0 0 2 0 0 0 0 1 1 1 0 0 0 1 0 1 0 0 1 2 2 1 1 1 0 0 0 2 0 1 0 1 1 0 2 2 1 0 1 2 1 1 1 1 1 1 0 2 0 0 1 0 1 1 0 1 1 0 1 1 1 0 1 0 1 1 0 1 2 1 0 0 0 0 1 1 1 0 0 0 0 0 0 2 2 0 0 2 0 0 0 2 0 2 0 0 0 0 2 0 2 1 1 1 0 1 2 0 0 0 0 0 0 0 0 2 2 0 0 0 2 1 0 0 0 0 0 0 2 2 2 0 0 0 1 0 1 0 2 2 2 1 2 0 1 1 0 1 0 1 0 0 0 0 0 0 2 0 1 0 0 1 0 1 0 0 1 0 0 0 2 2 1 0 0 1 0 0 0 0 0 0 0 0 0 1 1 1 1 1 0 0 0 1 0 0 0 0 0 1 0 1 2 0 0 1 2 0 1 0 1 1 0 2 1 1 2 2 0 0 1 0 0 0 1 1 0 1 0 0 0 0 2 0 0 0 0 2 2 0 1 2 0 2 1 0 2 1 1 0 1 2 0 0 0 1 0 0 0 2 2 2 0 0 0 0 2 1 1 1 1 0 1 0 0 0 0 0 0 1 1 1 0 0 0 0 1 0 0 0 0 0 0 1 0 0 0 0 0 0 0 0 0 0 0 0 0 0 0 1 1 0 0 1 0 0 0 0 1 0 0 0 0 0 0 0 0 1 1 1 1 2 0 0 2 1 1 0 0 0 1 1 2 2 0 0 1 2 0 2 1 2 0 1 1 1 1 1 0 1 0 1 1 0 0 0 0 1 1 0 0 0 0 0 0 2 0 2 0 1 1 0 1 1 0 2 0 0 1 1 0 1 0 1 0 0 0 2 2 1 2 0 0 1 0 0 0 0 0 0 0 1 0 0 0 2 2 0 0 1 0 1 0 0 0 0 0 1 0 0 1 1 0 0 1 1 0 1 2 0 2 2 2 2 1 1 1 1 0 0 0 2 0 0 0 2 2 2 2 0 0 0 0 2 0 0 2 2 1 2 0 1 0 0 1 0 1 0 0 2 2 0 0 1 0 0 0 0 2 0 1 1 1 1 0 1 1 0 0 1 0 2 0 0 2 2 2 0 0 0 0 1 1 0 2 0 1 0 1 1 0 1 1 0 0 0 0 0 0 0 0 1 0 1 0 2 2 1 0 1 1 0 0 0 0 1 0 1 2 1 0 2 1 1 0 1 0 0 0 0 0 0 1 1
137 0 0 2 0 1 2 1 0 1 1 1 0 1 1 1 0 0 2 1 1 2 0 0 2 0 1 0 2 2 2 1 0 1 0 1 2 0 0 0 0 1 0 0 0 1 1 0 0 1 0 0 1 0 1 0 1 0 0 1 1 1 0 2 0 0 1 2 0 0 0 0 2 0 2 2 0 1 1 0 2 2 1 0 1 0 1 0 1 2 0 0 2 0 1 1 0 2 1 1 0 0 0 0 2 1 2 2 0 2 1 2 0 0 0 0 0 0 1 0 1 0 2 2 2 0 0 1 0 1 1 1 0 1 2 1 1 0 0 0 1 1 0 0 2 0 0 0 0 2 0 1 0 0 1 0 1 0 0 0 1 1 0 2 2 2 0 0 1 1 0 2 0 2 0 0 0 1 1 1 0 1 0 0 1 1 1 2 0 2 0 2 1 1 2 2 2 0 0 0 0 1 0 0 2 1 2 1 1 0 1 1 2 0 0 2 0 0 0 0 2 1 1 2 1 1 1 1 1 0 0 0 1 0 1 1 0 2 0 1 0 1 2 1 1 0 0 1 1 0 0 2 0 0 0 2 1 0 0 2 2 2 0 0 1 1 0 0 1 0 0 1 1 2 0 0 0 2 2 0 0 2 2 2 0 0 0 0 0 2 0 1 0 1 2 0 1 0 0 0 0 0 0 0 0 1 1 1 1 1 1 2 1 0 0 0 1 0 0 0 1 1 2 1 1 0 0 2 2 0 2 1 0 0 0 0 0 0 2 1 1 1 1 2 0 0 2 0 1 1 1 0 1 0 1 1 1 2 0 0 0 0 2 1 2 0 0 1 1 0 1 1 1 1 1 0 0 2 1 1 0 1 0 0 1 0 0 0 0 0 0 0 2 0 2 0 1 1 0 0 0 0 0 2 2 1 0 2 0 1 0 0 2 0 2 2 0 0 0 0 0 1 1 0 2 0 0 0 0 0 1 0 0 2 0 0 0 0 0 0 1 0 0 1 1 2 2 2 0 0 0 2 0 2 1 0 1 1 2 2 0 2 1 0 1 1 1 0 0 0 0 0 0 0 2 0 2 2 2 1 1 1 1 1 0 1 0 1 1 0 1 1 1 2 1 0 1 1 1 0 1 1 1 0 1 0 2 0 1 0 1 0 0 2 2 0 0 0 0 0 1 2 2 1 0 2 0 0 0 2 0 1 2 1 1 0 2 0 2 1 1 1 0 0 1 0 0 1 1 0 0 0 0 1 2 1 0 0 1 0 0 0 2 0 1 1 0 0 1 0 1 1 0 0 0 0 2 1 1 2 2 1 0 0 1 0 1 0 0 0 0 0 0 0 1 0 2 0 0 1 0 2 0 0 1 1 2 0 1 1 0 0 1 1 1 1 1 0 0 0 0 1 0 1 1 0 1 0 0 0 2 2 1 0 0 1 1 0 1 2 0 1 0 0 0 0 0 0 2 2 0 2 1 2 2 2 0 1 2 0 0 0 2 2 0 2 0 1 0 1 0 0 0 0 0 2 1 0 0 1 0 1 0 1 1 0 1 1 0 1 1 1 0 0 0 0 0 1 1 1 0 0 0 0 0 0 2 1 1 1 1 0 0 1 1 1 1 2 2 2 0 0 1 0 1 0 0 0 1 0 0 0 0 0 0 0 0 0 0 0 0 0 0 0 1 1 1 1 0 0 0 0 1 1 1 0 0 0 0 0 0 0 2 0 0 0 2 0 0 2 0 0 0 1 0 0 0 1 0 1 2 1 0 0 2 0 0 1 1 1 1 1 0 1 0 0 0 0 0 1 0 0 1 0 1 0 2 1 1 1 1 0 1 0 1 1 1 1 1 0 0 1 0 2 0 0 1 1 1 0 0 1 0 0 0 0 0 1 0 0 0 0 0 0 0 0 0 0 0 0 1 0 0 2 2 0 0 0 0 1 1 0 0 0 0 0 1 0 0 1 0 0 1 1 0 1 0 1 1 2 1 1 1 1 1 1 0 2 1 1 1 1 0 2 2 2 2 0 0 1 0 1 0 0 1 1 0 0 0 1 0 0 0 0 2 0 0 1 1 0 0 1 0 0 0 0 1 0 1 1 0 0 2 2 0 0 1 1 0 0 0 0 2 1 0 0 0 1 0 0 1 0 2 1 1 0 2 2 0 1 1 1 0 0 0 0 0 1 1 1 0 0 1 0 0 0 0 1 1 0 0 0 0 1 0 1 1 2 1 2 1 0 1 1 0 0 0 0 0 0 1 0
138 0 0 1 0 0 0 1 1 1 2 0 0 1 0 1 0 0 1 0 0 1 0 0 2 0 1 0 1 2 2 0 0 2 0 2 0 0 1 1 1 0 0 0 1 0 0 0 0 0 0 0 0 0 2 1 0 0 0 1 1 0 0 0 1 0 1 0 1 0 1 1 2 0 2 2 1 1 2 0 0 1 0 1 1 0 0 0 0 1 0 0 1 0 0 2 0 0 0 1 2 1 1 0 1 1 2 0 2 0 0 2 1 1 0 0 0 0 0 0 2 0 2 1 1 1 0 0 0 0 0 1 0 0 1 0 1 0 1 0 1 0 0 0 0 1 2 0 0 1 1 1 0 0 1 0 1 1 1 1 1 1 1 1 0 1 0 1 1 1 0 1 0 0 0 0 0 0 0 0 0 1 1 1 1 1 1 2 0 1 0 2 0 2 2 0 1 0 0 0 0 0 0 1 2 1 1 0 1 0 1 2 2 0 0 2 0 1 1 0 2 1 1 2 0 1 1 1 0 1 0 0 0 0 0 0 0 1 0 1 1 0 2 1 1 0 0 0 1 1 1 0 0 1 0 2 1 2 2 2 0 2 0 1 1 0 0 0 2 0 0 1 0 1 0 0 0 0 1 0 0 1 2 1 1 0 0 0 0 2 0 1 0 1 2 0 2 2 0 1 0 0 2 2 0 1 1 1 0 2 0 2 2 0 1 0 0 0 1 0 1 2 1 0 2 0 1 0 0 1 2 0 0 0 0 0 0 1 1 1 1 1 2 2 0 0 2 0 0 0 0 0 1 0 1 1 1 0 0 2 2 0 0 0 0 0 0 2 2 0 2 0 0 0 1 1 0 1 1 1 1 1 0 0 0 0 0 0 0 0 0 0 0 0 2 0 0 0 1 1 1 0 0 2 2 2 0 1 0 2 0 0 1 0 1 2 0 0 1 0 1 0 0 0 1 1 0 0 0 0 0 0 1 1 0 1 0 0 0 0 1 0 0 1 1 1 2 2 0 0 0 1 0 1 1 1 1 0 1 1 2 2 0 0 0 1 1 1 0 1 1 0 0 0 1 1 0 1 2 1 0 2 0 0 0 1 0 0 1 0 1 1 1 0 0 0 1 2 2 0 1 0 1 1 0 1 1 0 0 0 0 0 0 2 2 0 0 0 0 0 0 2 2 1 1 2 0 0 0 2 0 1 0 0 1 0 1 0 2 2 0 2 0 1 2 0 0 0 0 0 0 0 0 2 1 1 0 0 0 1 1 0 1 0 1 1 0 2 1 1 0 0 0 0 0 1 1 2 2 1 2 1 0 0 1 0 0 0 0 0 1 1 2 0 0 0 1 1 0 1 1 0 0 0 0 2 0 0 1 2 0 0 0 1 0 1 0 0 0 0 0 1 0 0 0 1 1 1 0 0 2 2 0 0 0 0 0 1 0 2 0 0 1 1 1 0 1 0 2 2 0 1 1 0 1 1 0 1 2 0 0 0 0 0 1 0 0 1 1 1 0 2 1 0 0 2 0 1 2 2 1 1 0 2 2 1 2 1 0 0 0 1 0 1 0 0 0 2 2 2 0 1 0 0 0 0 0 2 2 0 1 1 0 0 0 0 0 1 0 1 0 0 0 0 1 1 1 0 1 0 0 0 1 0 0 2 1 0 0 0 0 0 0 0 0 0 0 0 0 0 0 0 0 0 0 0 0 0 1 0 0 0 2 1 1 0 2 2 1 2 0 1 1 1 1 0 0 0 2 0 0 0 1 1 1 1 0 2 1 2 0 2 1 2 1 1 0 1 0 0 0 0 0 0 0 1 2 0 1 1 2 0 2 0 1 1 0 0 0 1 0 1 0 2 0 0 0 1 0 0 0 2 0 0 0 0 0 1 1 0 0 1 0 0 0 0 0 0 1 0 0 0 0 2 2 0 0 0 0 0 1 0 1 0 0 0 1 0 1 1 0 0 1 1 0 0 0 0 0 2 1 1 2 0 0 0 1 2 0 1 1 2 1 1 2 1 1 0 0 0 1 2 1 0 1 1 1 1 1 1 0 0 0 0 2 0 1 1 1 0 0 1 0 1 0 0 2 0 0 0 1 1 0 2 1 0 0 1 0 1 0 0 2 2 1 0 2 0 0 0 2 0 2 0 1 0 1 1 0 1 1 1 0 0 1 0 1 0 0 1 0 1 0 0 0 1 0 0 1 0 0 0 0 1 0 0 0 1 0 1 0 0 0 2 0 0 0 0 0 0 1 0
139 0 0 2 0 2 2 2 1 1 2 0 0 1 0 0 1 0 1 0 0 2 0 0 2 0 0 0 2 2 2 1 1 2 0 1 1 1 0 2 2 0 0 0 0 2 0 0 0 0 0 0 1 0 1 0 0 0 0 1 1 1 0 1 0 1 0 1 1 0 0 1 1 0 1 2 2 1 1 0 1 2 1 0 1 0 0 0 2 2 0 1 0 0 0 0 0 0 1 0 2 0 1 1 0 0 2 1 1 1 0 2 1 1 1 1 1 0 1 0 1 0 2 1 1 1 0 0 0 0 1 1 0 1 0 0 0 0 0 0 0 2 0 0 1 0 0 0 0 1 1 1 0 0 1 0 0 2 0 0 0 2 0 2 1 2 0 2 0 1 1 0 1 1 0 0 0 1 0 0 1 1 1 1 0 0 2 2 1 0 1 1 0 1 1 2 0 0 0 0 0 0 0 2 2 0 1 1 1 0 0 2 1 0 0 2 1 1 1 0 2 0 0 1 1 2 1 1 0 0 0 0 0 0 0 0 1 2 0 2 0 0 1 2 2 0 0 0 2 0 0 0 0 0 1 1 2 1 1 1 0 1 0 0 1 0 0 1 2 1 0 0 1 2 0 0 0 0 1 0 0 1 1 1 1 0 0 1 0 2 0 0 1 2 2 0 2 1 0 1 0 1 0 0 0 0 1 0 0 1 0 1 1 0 1 0 1 2 0 0 0 2 2 0 2 0 0 0 0 2 2 0 1 1 0 0 0 2 0 1 1 0 0 2 0 1 1 0 1 2 1 0 1 0 1 0 0 1 0 0 0 0 2 2 2 0 0 1 2 0 2 0 1 1 1 0 0 2 1 1 0 1 0 0 0 1 0 0 0 0 0 0 0 0 2 1 0 1 0 0 0 1 0 1 1 0 0 1 0 2 0 0 1 0 1 2 0 0 0 1 1 1 1 0 2 2 0 0 0 0 1 0 1 1 1 1 0 1 0 0 1 0 0 0 0 0 2 0 2 1 0 0 0 2 1 1 1 2 2 1 1 1 1 0 0 1 1 0 0 1 1 0 1 1 1 1 1 2 1 2 1 2 0 0 0 0 0 1 2 1 0 0 0 2 1 0 1 0 0 1 2 2 1 1 0 1 2 1 0 1 0 1 0 1 1 0 0 0 0 1 0 0 2 2 0 2 0 1 0 2 0 2 2 1 0 0 2 0 1 1 1 1 0 1 1 0 0 1 1 0 0 0 0 2 1 1 0 2 1 0 0 0 1 0 1 1 1 1 1 1 0 0 1 0 0 1 2 1 1 2 1 0 1 2 1 1 0 0 2 1 0 0 1 1 0 0 0 0 0 0 0 2 1 1 2 1 1 0 0 0 2 0 1 1 1 1 0 0 0 0 0 1 2 1 2 1 1 1 0 0 1 1 1 0 0 0 1 1 0 0 0 1 0 0 2 0 1 0 2 2 0 2 1 2 2 2 0 1 1 0 0 0 1 1 1 2 0 0 2 0 0 1 0 0 0 1 1 0 0 0 0 1 0 2 2 0 1 0 0 2 0 0 1 0 0 0 0 2 1 2 0 1 0 0 2 2 0 1 1 0 1 0 0 1 1 2 0 0 0 0 0 2 1 0 1 1 1 0 1 0 0 2 0 0 0 1 2 0 1 0 0 0 0 1 1 0 1 0 0 0 0 0 0 0 0 0 0 0 1 0 0 0 0 0 0 1 1 2 0 2 0 0 0 0 0 0 0 0 1 1 1 2 0 0 0 2 0 1 1 1 1 1 0 0 0 0 1 1 0 2 2 0 0 0 0 1 1 1 1 1 1 0 0 1 0 2 1 0 1 0 0 1 0 2 0 0 0 1 1 0 1 2 2 2 0 0 0 0 0 0 0 0 0 0 0 0 0 0 0 1 1 0 0 2 2 0 0 0 0 0 1 0 0 0 1 0 1 0 0 2 0 0 0 2 0 0 0 1 1 2 2 2 2 0 0 0 1 2 0 0 0 0 1 2 2 2 2 0 0 0 1 1 0 0 1 1 1 1 1 1 0 0 0 0 0 1 0 1 2 1 0 2 0 2 0 0 1 1 0 0 2 1 0 1 0 0 0 1 0 0 0 0 1 2 1 1 1 2 0 0 2 0 2 0 0 0 0 0 0 0 0 2 0 0 0 0 0 0 0 0 0 0 0 0 0 1 0 2 0 0 0 0 0 2 0 0 2 1 2 2 0 1 1 2 0 0 1 0 1 0 1 0
140 0 0 0 0 0 1 2 1 0 1 0 0 0 0 0 0 0 0 0 0 2 0 1 1 0 0 0 0 1 2 0 0 2 1 0 2 2 0 1 1 1 0 0 0 0 0 0 0 1 1 1 0 0 2 2 0 0 0 1 1 1 0 0 0 1 0 1 1 0 0 0 2 1 2 2 2 0 2 1 0 1 0 1 1 0 1 0 2 2 0 1 1 0 1 1 0 0 0 0 2 0 2 0 0 0 2 0 2 0 0 1 0 0 0 0 0 0 0 0 2 0 1 1 0 1 0 2 2 2 0 0 0 0 1 0 0 0 0 0 0 2 0 0 1 1 0 0 0 2 0 2 1 0 0 1 0 2 0 0 0 0 0 2 1 1 0 0 1 2 0 2 1 1 0 0 1 2 0 0 1 1 1 1 1 1 1 2 0 0 0 1 1 0 1 1 0 0 0 0 0 0 0 2 2 1 2 1 1 0 0 2 1 0 0 2 0 0 1 1 1 0 0 1 1 0 0 2 1 1 0 0 0 0 0 0 0 1 1 2 0 0 2 0 1 0 0 0 1 0 0 0 0 1 0 1 0 1 1 0 0 0 0 1 0 0 0 0 1 0 0 1 1 2 0 1 0 1 2 0 1 1 0 0 0 0 0 1 0 2 0 0 1 2 2 0 2 0 0 0 0 0 0 0 0 2 0 0 0 1 0 1 1 0 1 0 1 1 1 0 0 2 0 0 2 0 2 1 0 1 2 1 0 0 0 0 0 1 1 0 2 2 1 1 1 1 1 1 1 0 1 1 1 0 1 0 0 1 0 1 1 0 1 1 1 0 0 2 1 0 1 1 2 2 1 0 0 2 1 1 0 0 1 1 1 1 0 0 0 0 0 0 1 0 2 0 1 0 1 1 1 1 0 1 1 0 0 0 1 0 0 0 1 0 1 2 0 1 0 1 1 1 0 0 1 1 1 0 0 0 0 0 0 0 0 0 0 1 0 0 2 0 0 0 0 1 1 1 0 2 0 1 0 2 2 0 2 0 1 0 1 0 0 1 0 1 1 0 0 0 2 1 2 2 0 0 0 2 2 1 0 2 2 2 2 0 0 0 1 0 1 1 1 0 1 0 1 1 1 1 1 1 2 0 0 1 2 1 0 0 0 1 1 0 0 1 0 1 1 1 1 1 2 0 0 2 0 1 2 1 1 1 1 1 1 0 1 0 0 0 0 1 0 2 2 0 0 1 1 0 0 0 0 2 2 0 0 0 1 0 0 0 2 0 2 2 0 0 0 0 0 0 1 0 1 0 1 2 2 1 2 0 0 0 0 0 0 0 2 1 0 0 0 0 0 0 0 1 0 1 1 1 1 0 1 1 1 0 2 2 2 0 0 0 0 0 1 0 0 0 0 2 0 0 0 1 2 2 0 0 1 1 1 0 0 2 0 0 0 2 1 1 0 0 1 0 1 2 0 0 0 1 1 0 1 1 0 0 1 1 1 0 0 1 1 2 1 1 0 0 2 0 0 0 1 1 1 0 1 1 1 2 0 1 1 1 1 0 0 2 1 1 0 1 0 0 0 2 2 2 0 2 0 0 0 0 1 1 1 1 0 0 0 1 1 2 0 1 1 1 0 0 0 0 1 1 0 0 2 0 0 0 0 1 0 1 1 0 1 1 1 0 1 0 0 0 0 0 0 0 0 0 0 0 0 2 0 0 0 0 0 0 0 0 0 1 2 1 2 1 1 0 0 1 1 1 0 0 0 2 2 2 0 0 0 1 1 2 0 2 0 0 1 2 1 1 0 0 0 1 0 0 0 0 0 1 1 0 0 1 2 1 2 0 2 2 0 1 2 0 0 2 0 2 0 0 1 1 1 1 0 0 2 2 0 0 0 1 2 0 0 0 0 0 0 0 0 0 1 0 0 0 0 1 1 0 0 0 0 0 0 0 1 0 0 1 0 1 1 1 0 0 1 1 0 2 1 1 1 2 2 2 2 0 0 0 1 2 2 1 1 2 0 2 2 2 2 0 1 2 0 2 1 1 2 2 0 1 0 2 0 0 0 0 2 0 1 1 1 0 0 1 0 0 1 0 1 1 1 1 2 2 0 2 0 0 0 2 0 0 0 0 0 0 0 2 0 0 0 0 0 1 2 0 0 0 0 2 1 0 1 1 0 0 0 0 0 0 0 1 0 1 0 1 1 0 0 1 1 0 0 0 0 2 0 0 2 1 0 0 0 0 0 1 0 1 0 0 1 0 0 0
141 0 0 1 0 0 0 1 1 0 2 1 1 1 1 1 0 0 0 0 0 2 0 0 2 0 1 0 2 2 2 2 0 1 1 0 2 2 0 1 0 1 1 0 0 2 0 0 1 1 0 1 0 0 2 1 0 1 1 0 1 0 1 1 1 0 1 2 1 0 1 2 1 0 1 2 1 2 2 0 0 2 1 1 2 0 0 1 2 2 0 1 1 0 0 2 1 1 1 0 1 1 0 1 1 1 2 1 1 1 0 1 1 2 1 2 1 0 2 0 0 1 2 0 0 1 0 1 1 1 0 0 0 0 0 0 0 0 0 0 0 2 0 0 0 0 0 0 1 1 0 0 0 0 0 0 0 0 0 0 1 0 0 2 2 2 1 1 1 2 0 0 0 2 1 0 0 0 0 0 0 0 1 1 0 0 2 1 0 0 1 1 0 1 2 1 0 1 0 0 0 0 0 1 2 1 0 0 1 0 1 2 0 0 0 2 0 0 1 0 2 1 1 1 1 1 1 1 1 0 1 1 0 0 0 0 0 2 0 2 0 0 2 1 1 0 0 0 2 0 0 1 0 1 0 1 0 0 0 2 2 2 0 1 1 0 0 0 1 1 0 0 0 0 0 0 0 1 2 0 0 1 2 2 0 1 0 0 0 1 1 0 0 2 1 0 1 1 0 0 0 0 0 0 0 0 1 0 0 1 0 1 1 0 1 0 0 1 1 0 0 2 2 2 2 0 0 2 1 0 1 1 0 0 0 0 0 0 2 0 0 0 2 2 0 0 1 0 1 1 1 0 1 0 1 1 1 0 0 2 2 0 2 1 2 0 0 1 2 0 2 0 0 0 0 0 0 2 0 2 0 0 0 0 0 0 0 1 1 0 0 0 0 0 1 1 0 1 1 2 1 1 0 2 1 0 1 2 0 2 0 0 1 0 1 2 0 1 0 1 1 1 1 0 0 0 0 0 0 1 0 0 0 2 0 1 0 2 0 0 0 0 0 0 0 2 1 1 1 1 0 0 0 2 1 1 1 1 0 1 1 1 0 0 0 1 1 0 0 0 0 0 2 2 2 0 1 1 1 1 1 1 2 2 2 0 0 0 2 0 0 0 1 1 2 0 1 1 1 0 1 0 1 1 0 1 1 1 1 0 1 1 0 1 1 0 0 0 0 1 0 0 2 1 0 2 0 0 0 2 1 1 1 0 1 0 1 0 1 1 0 0 0 1 1 1 0 1 1 0 0 0 0 2 2 0 0 0 1 0 0 0 1 0 1 1 0 1 2 0 0 0 1 0 0 1 1 2 2 2 2 1 1 1 1 1 0 0 1 0 0 0 0 0 2 0 1 0 0 0 0 2 0 1 2 0 1 0 2 0 2 0 0 1 0 1 1 0 1 0 0 1 0 0 0 1 2 0 0 0 2 2 0 0 0 0 0 0 0 1 2 0 0 1 1 0 1 0 1 0 1 2 1 1 2 1 0 0 2 0 0 0 2 1 1 2 1 2 0 0 2 0 1 0 1 2 2 1 2 2 1 2 0 1 2 0 2 2 0 0 1 0 0 2 0 1 0 1 1 1 0 0 0 1 0 1 0 1 1 0 0 0 0 0 1 1 0 1 2 1 0 0 1 0 1 0 0 0 1 0 1 2 0 1 0 2 1 0 1 2 0 1 0 1 1 1 2 1 1 0 0 1 2 0 0 2 0 0 2 0 0 0 1 0 0 0 2 2 0 2 0 0 0 1 0 0 0 0 1 1 1 2 0 0 1 1 0 2 0 2 0 1 1 1 1 1 0 0 1 1 1 0 1 0 1 1 0 0 1 0 1 0 2 0 1 1 0 2 2 0 2 2 0 2 0 0 1 1 1 0 0 1 0 0 0 0 0 1 1 0 0 1 1 0 0 0 1 1 1 0 0 0 0 2 2 0 0 0 1 0 1 0 0 0 0 0 1 1 1 1 0 0 2 0 0 1 0 0 1 1 1 1 2 0 0 0 0 1 1 1 1 2 0 2 2 1 1 0 1 2 0 2 0 0 1 1 1 0 0 2 0 0 0 0 0 2 0 2 2 1 0 1 0 0 0 0 0 0 0 0 2 2 0 2 0 0 0 1 0 0 0 0 2 0 0 2 0 2 0 0 1 0 2 0 0 0 0 2 0 1 1 0 0 0 0 0 0 0 0 1 0 1 0 1 1 1 0 0 2 0 0 0 0 0 0 0 1 2 0 2 2 0 0 1 0 0 0 0 1 0 0 0
142 0 0 0 0 0 0 1 1 0 1 1 0 0 0 0 0 1 1 0 1 2 1 1 1 1 0 0 2 2 1 0 0 2 0 0 2 2 0 1 1 1 1 1 1 1 2 1 0 1 0 1 1 1 1 1 1 0 0 1 0 0 0 2 0 2 0 0 1 0 1 1 1 0 1 2 2 1 1 0 1 2 2 0 2 0 0 2 2 2 2 2 1 0 0 1 0 0 0 0 2 0 1 0 1 0 2 1 1 1 0 2 1 2 0 2 0 0 0 0 1 0 1 2 1 0 0 1 1 1 0 0 0 0 1 0 0 0 0 0 0 2 0 0 0 1 0 0 0 2 1 2 0 0 1 0 1 0 0 1 0 0 1 2 1 2 0 0 1 2 0 1 1 0 1 0 1 0 0 1 0 0 2 2 0 0 2 0 0 0 0 0 0 0 0 1 2 0 0 0 0 0 1 1 1 0 1 0 1 0 0 2 1 0 0 2 0 1 2 1 1 0 1 1 0 2 2 1 1 0 1 1 0 0 0 0 1 1 1 1 0 0 2 1 1 0 1 0 2 0 0 0 0 0 2 2 0 0 0 0 0 0 0 1 1 0 0 1 2 2 0 2 0 2 0 0 0 0 1 0 0 2 2 2 0 1 0 0 0 2 0 1 1 2 2 0 2 2 0 2 0 0 0 0 0 1 1 0 1 1 0 2 0 0 2 0 2 1 1 0 1 2 0 0 2 0 1 0 0 2 2 1 1 1 0 1 0 2 1 1 0 1 2 1 0 0 2 0 1 0 1 0 0 0 0 0 1 0 0 2 2 0 0 0 0 0 0 2 0 0 0 2 2 1 2 0 0 0 0 2 2 2 0 0 0 1 0 1 1 1 1 1 0 0 2 0 0 1 1 1 1 1 0 1 0 0 1 1 0 2 0 0 1 0 1 2 0 2 0 0 0 2 0 0 0 2 1 0 0 0 2 0 1 1 1 1 0 1 0 0 2 0 1 2 2 2 2 0 1 1 0 0 0 2 1 0 1 2 2 1 1 1 0 0 0 1 1 2 0 0 1 0 2 2 2 0 2 2 2 2 1 2 1 1 1 0 0 1 2 1 1 0 1 1 0 0 1 1 1 0 1 1 2 0 0 1 1 1 1 0 0 2 1 0 0 0 2 0 0 0 0 2 2 0 1 2 0 1 1 1 1 1 2 1 1 0 2 0 1 1 0 1 0 2 2 0 0 0 1 1 0 1 0 2 2 1 0 0 2 0 0 0 1 0 0 0 0 1 1 0 0 0 0 0 0 0 1 2 2 0 2 0 1 1 1 1 1 0 1 0 0 0 1 0 0 0 1 2 0 0 0 2 0 0 1 1 1 0 0 1 2 0 0 1 0 1 2 0 1 1 1 1 0 0 0 1 1 0 0 0 1 2 0 0 0 0 0 0 0 2 0 1 0 1 1 0 1 0 2 2 2 0 1 2 2 2 0 1 0 0 0 0 1 2 0 2 0 0 2 0 0 1 0 0 0 0 1 0 0 0 1 0 1 2 1 2 1 0 0 1 0 0 0 0 0 0 0 2 1 2 0 2 0 1 1 2 0 1 2 1 0 0 0 1 0 0 0 0 0 0 0 0 1 0 1 1 1 0 1 0 0 0 0 0 0 0 1 0 0 2 0 2 0 1 1 0 1 1 0 0 0 0 0 0 0 1 0 0 0 0 0 0 2 0 1 0 2 1 1 2 0 1 1 0 1 0 0 0 2 0 0 0 1 1 2 2 0 2 0 2 0 0 1 1 1 1 0 0 1 2 1 0 2 0 2 1 0 0 0 1 1 0 0 2 0 2 0 0 1 0 1 2 0 2 0 0 1 1 1 0 0 1 0 1 0 0 0 1 1 0 0 1 1 0 0 0 1 0 0 1 1 0 0 2 1 0 1 0 0 0 1 0 0 0 0 1 2 0 2 1 0 0 1 1 0 0 0 1 1 2 2 2 2 0 0 0 0 1 0 2 0 1 2 0 1 0 2 0 0 0 0 2 0 1 0 0 1 1 0 2 0 0 0 0 1 1 1 1 2 1 0 2 0 1 1 0 0 0 0 0 2 1 1 2 0 0 1 1 0 1 0 0 0 0 0 1 1 1 1 0 1 0 2 0 2 1 1 2 1 1 0 1 0 0 0 1 1 0 0 1 0 0 0 0 0 0 0 2 1 1 0 0 0 0 0 1 1 0 0 2 0 0 0 2 0 0 0 1 1 1 1 0
143 0 0 1 1 0 1 2 0 1 1 0 0 0 0 0 0 0 0 0 0 2 2 1 1 1 1 0 2 1 1 0 2 1 0 1 1 2 0 0 0 1 0 0 0 0 1 1 0 1 0 0 0 0 2 1 0 0 0 1 1 0 1 0 0 0 0 0 0 0 0 0 1 0 0 2 2 0 1 1 0 2 1 1 2 0 0 0 2 2 0 1 2 0 0 0 0 1 0 1 0 1 1 1 0 0 2 1 1 1 0 2 0 2 0 2 0 1 0 0 2 0 2 2 2 0 0 1 1 1 1 1 1 1 0 0 1 0 0 0 1 1 1 0 1 0 0 0 0 0 0 0 0 1 1 0 1 0 0 0 0 0 0 2 0 2 0 0 0 0 0 0 0 2 1 0 0 0 0 0 0 0 1 2 1 0 2 1 1 0 2 0 0 2 2 0 2 0 0 0 0 0 0 1 2 2 2 1 0 1 2 0 1 0 0 2 0 0 0 1 1 1 0 2 0 0 0 1 0 1 1 1 0 1 2 1 2 2 0 1 0 0 2 2 2 0 0 1 0 0 0 0 1 0 0 2 1 2 1 1 0 1 0 1 0 0 1 0 1 1 0 2 0 2 0 1 0 1 1 0 0 1 0 1 0 0 0 1 0 2 0 1 0 1 1 0 2 0 0 0 1 0 1 1 0 0 0 0 0 2 0 2 2 0 1 0 0 0 1 0 0 2 0 0 2 0 1 1 1 0 2 1 0 0 0 0 0 2 0 0 0 1 1 0 0 0 1 0 1 1 1 1 0 0 0 0 0 0 0 1 1 0 2 2 2 1 0 1 2 0 2 0 0 0 0 0 0 1 1 1 1 2 0 1 0 1 0 0 0 0 0 0 2 1 2 0 2 1 0 0 0 0 0 2 2 0 0 0 0 1 0 0 0 0 0 1 1 1 1 0 0 1 1 0 0 0 0 0 0 0 1 0 0 2 0 1 0 1 0 0 1 0 0 0 0 1 1 0 1 2 0 1 0 1 1 0 1 2 2 2 0 2 0 0 0 1 1 1 0 1 2 1 1 1 0 1 0 2 2 1 0 1 0 0 0 1 0 0 1 0 1 1 1 1 1 0 1 1 1 0 1 1 0 2 0 2 1 1 0 0 0 0 1 1 1 0 0 0 0 2 2 0 1 0 0 1 1 0 0 2 0 2 1 1 1 1 2 0 1 2 0 0 0 1 1 0 0 1 1 0 0 0 0 2 2 0 0 0 1 0 0 0 1 0 0 0 1 0 0 0 0 1 1 0 0 2 2 1 1 2 2 0 1 2 1 1 0 1 1 0 1 0 0 0 0 0 0 0 0 0 0 2 0 0 1 0 0 0 0 1 0 0 0 0 0 0 0 0 1 0 0 2 1 0 1 2 2 1 0 0 1 1 0 0 0 0 0 0 1 1 1 0 0 0 1 0 1 0 2 2 2 0 1 0 1 2 0 0 2 0 0 0 2 1 1 2 0 1 0 0 2 0 0 0 1 2 2 0 0 0 2 0 0 1 1 1 2 0 0 2 0 0 1 0 0 0 0 2 2 2 1 1 0 1 0 1 1 2 2 2 0 0 1 0 0 2 0 0 0 0 0 1 0 0 1 1 1 0 0 0 0 1 1 0 0 2 0 0 0 0 0 0 0 0 0 0 0 1 0 0 0 0 0 0 0 1 2 0 0 0 0 0 1 0 0 0 2 1 2 1 1 1 0 1 0 0 0 0 2 0 0 0 1 0 2 0 0 2 0 2 0 1 0 1 0 0 0 1 0 1 1 0 0 0 0 2 1 1 1 1 1 0 1 0 1 1 1 0 1 1 1 2 0 2 0 0 1 2 1 0 0 1 0 1 0 0 0 1 1 1 1 1 2 0 0 0 1 0 0 1 0 0 0 2 2 0 0 0 1 0 2 0 0 0 0 2 1 0 1 1 1 0 1 1 0 0 0 0 2 2 2 2 2 0 0 0 1 2 1 2 0 2 0 1 2 1 2 0 0 0 0 1 0 0 0 0 1 1 0 1 0 0 1 1 2 0 0 1 1 0 0 1 0 2 0 0 2 1 0 0 1 1 0 1 0 0 1 2 0 0 0 0 2 2 1 0 1 0 0 0 0 0 1 0 1 0 1 2 0 2 2 0 0 0 0 1 2 1 1 2 1 1 0 0 0 0 1 1 1 0 0 0 0 0 0 0 0 0 0 2 0 2 0 1 0 0 0 1 2 0 1 1
144 0 0 1 0 0 2 1 0 1 1 1 0 0 0 0 0 0 0 1 1 2 0 1 1 1 1 0 2 1 1 1 0 2 0 1 1 2 0 0 0 1 1 0 0 1 1 0 0 1 0 0 1 1 1 1 0 0 0 1 1 1 0 2 1 1 1 1 0 0 0 1 2 0 2 2 2 0 2 1 0 1 1 0 1 0 1 1 2 2 1 2 2 1 1 2 0 2 1 1 2 0 1 0 1 0 2 1 1 1 0 1 1 1 1 1 1 0 1 0 1 0 1 2 1 0 0 1 1 2 0 0 0 0 0 0 0 0 0 0 0 2 0 0 0 0 1 0 0 1 0 0 0 0 1 1 0 0 0 0 1 1 1 2 0 2 0 0 1 2 0 2 2 1 0 0 0 0 0 0 0 0 1 1 1 1 1 0 0 0 0 0 1 0 2 1 1 0 0 0 0 0 0 1 2 0 1 0 1 0 2 0 1 0 0 2 0 0 0 1 1 1 1 1 1 1 1 0 0 0 1 1 0 0 0 0 1 1 1 1 0 1 1 1 2 0 0 0 1 1 1 0 0 1 0 1 0 1 1 1 0 1 0 0 0 0 0 1 2 2 0 1 0 2 0 0 1 1 1 0 1 1 2 2 0 2 2 2 0 2 0 0 0 1 2 0 2 1 1 1 1 0 1 1 1 0 1 0 1 1 1 1 1 0 0 0 0 0 1 0 1 1 1 0 0 0 0 2 1 0 2 1 0 0 0 0 0 2 0 1 0 2 1 1 0 0 1 0 0 0 0 0 0 2 0 2 2 1 0 2 2 0 0 0 0 0 0 1 1 0 1 1 1 1 0 1 0 2 1 1 0 1 0 0 1 0 0 0 0 2 1 1 0 0 1 2 0 2 0 0 0 0 0 2 1 0 0 0 0 1 0 0 1 0 1 2 0 1 0 0 0 1 1 1 0 0 0 0 0 1 1 0 0 2 0 0 0 1 0 1 0 0 0 0 0 1 1 2 0 2 0 2 0 2 1 0 1 1 2 2 1 2 0 1 0 1 1 1 0 0 1 1 1 1 1 0 0 1 2 1 1 1 2 2 0 1 0 0 2 0 0 0 1 0 1 0 2 1 1 1 1 1 2 0 0 0 2 0 0 1 0 0 2 1 1 0 0 0 0 1 1 2 1 0 0 1 1 1 1 1 1 1 1 0 0 0 0 0 1 0 1 1 0 1 1 2 0 1 1 0 1 1 0 1 1 1 1 0 1 1 1 0 0 0 0 0 1 1 1 1 0 0 1 0 1 0 2 2 2 1 2 1 1 1 0 1 0 1 0 0 2 1 1 1 0 0 0 2 0 2 2 0 1 0 1 1 2 0 1 1 1 0 0 1 1 1 0 0 0 0 0 0 0 0 0 1 1 1 0 0 1 1 0 0 0 2 0 0 1 1 0 0 1 2 2 0 1 0 0 0 0 2 2 1 1 1 0 1 2 0 0 0 0 1 1 2 0 1 1 1 1 1 0 0 0 2 2 0 1 1 0 0 0 1 2 1 1 0 0 2 0 0 0 1 0 1 0 1 1 1 0 0 0 1 1 2 0 1 1 0 0 0 1 0 0 0 0 1 0 0 1 0 1 1 0 1 2 0 0 0 0 1 0 0 0 0 0 0 0 1 0 1 0 0 1 1 2 0 0 0 0 0 0 0 0 0 1 0 1 1 0 1 1 0 0 1 1 2 1 2 0 0 1 1 1 0 0 0 0 1 1 2 0 0 1 1 0 1 0 1 1 0 1 2 1 1 0 1 0 1 1 0 0 0 0 2 0 0 1 0 1 0 0 2 0 2 0 2 0 0 1 1 0 2 0 0 1 2 0 0 0 2 1 1 0 0 0 0 1 0 0 0 0 0 0 0 0 1 0 0 0 0 0 2 1 1 0 2 0 0 0 0 0 0 0 0 1 0 1 0 1 0 2 0 0 2 0 2 0 0 0 0 2 0 0 0 0 2 1 1 1 2 1 0 1 0 1 0 0 1 0 2 0 0 1 1 1 1 0 1 0 0 0 0 1 1 0 2 2 1 0 2 0 0 0 0 0 2 1 1 2 2 1 2 0 0 0 1 0 1 0 0 0 1 1 1 0 0 0 0 1 0 1 0 2 0 1 1 0 1 1 1 0 0 0 0 1 0 0 0 0 0 0 0 0 1 0 0 2 1 0 1 0 0 0 0 0 0 0 2 1 0 0 1 0 0 0 0 1 0 0 1
145 0 0 1 0 0 0 1 0 1 1 1 0 1 0 0 1 0 1 1 0 2 2 1 1 1 1 0 0 1 2 0 1 1 0 2 1 2 0 0 0 2 0 0 0 1 1 0 0 0 0 0 1 2 0 2 0 2 2 1 0 0 1 1 1 0 1 1 0 1 0 0 2 0 1 1 0 2 2 0 1 2 2 0 2 0 0 1 2 2 1 1 2 1 1 0 0 1 0 1 1 0 0 1 1 1 2 0 2 0 0 2 1 1 1 1 1 0 0 0 2 0 2 0 0 1 0 2 0 2 0 0 0 0 0 0 0 0 0 0 0 2 0 0 2 0 0 0 0 0 0 0 0 0 0 0 0 2 0 1 0 0 0 1 2 2 0 1 0 1 0 1 0 1 0 0 1 0 0 1 0 0 0 0 0 0 2 0 0 0 0 0 0 0 0 2 2 0 1 1 1 1 0 1 2 0 0 1 1 0 1 1 0 0 0 2 1 0 2 0 2 2 1 1 1 2 1 0 0 0 0 1 0 1 2 2 0 2 0 1 0 1 2 1 2 1 1 0 2 0 0 1 0 0 0 2 1 1 0 0 0 0 0 1 1 0 1 0 2 0 0 1 0 1 0 1 0 1 2 0 1 1 2 1 1 1 1 1 0 2 0 1 1 1 2 0 2 2 0 1 0 0 1 1 0 0 1 0 2 2 2 2 1 1 2 0 1 0 0 0 1 2 1 1 1 0 0 1 0 1 1 2 0 1 0 0 0 1 1 0 1 1 0 2 0 0 2 0 1 2 2 0 0 0 0 0 0 1 0 1 1 0 2 0 2 1 0 2 2 0 2 0 1 1 2 0 0 2 0 2 1 0 0 0 0 1 0 0 0 1 0 0 0 0 2 0 0 1 0 0 0 0 0 2 2 2 0 1 0 2 0 0 1 0 1 2 0 0 1 0 1 0 0 0 1 1 2 0 0 1 0 0 0 0 2 0 0 1 1 0 2 0 0 1 1 2 2 1 0 1 0 1 0 2 2 2 2 2 2 1 1 1 0 0 0 2 0 0 0 0 1 1 1 1 2 0 2 2 2 0 2 1 0 0 0 1 0 0 2 0 0 0 2 0 1 0 1 1 1 1 1 1 0 1 1 1 1 1 0 0 0 0 1 0 0 0 0 1 0 2 1 1 2 0 0 2 0 1 1 1 1 1 1 0 0 0 2 1 2 0 1 2 0 1 1 1 1 1 1 0 0 0 0 2 2 0 0 1 1 0 0 1 0 0 0 0 1 0 1 0 0 1 0 0 0 0 2 1 1 1 2 0 1 2 1 1 0 0 0 0 1 1 0 0 1 0 1 2 0 0 0 2 1 0 2 0 2 0 1 2 0 0 0 0 0 0 0 0 0 1 1 2 1 1 1 0 1 2 0 0 0 1 1 0 0 0 1 0 0 2 1 1 0 0 1 0 1 0 1 1 0 1 1 1 2 2 0 0 2 0 0 0 0 2 0 2 1 1 1 1 0 1 0 1 1 2 2 0 0 1 0 0 0 2 2 2 2 1 1 1 1 0 0 0 0 0 0 1 1 2 0 1 0 0 0 0 1 1 1 0 1 0 0 0 0 1 0 0 0 0 0 1 2 0 1 2 2 0 1 0 0 0 0 0 0 1 0 0 2 2 1 0 0 0 1 0 1 1 2 1 1 2 1 0 0 2 0 0 0 0 0 0 0 0 0 1 2 1 2 1 1 1 0 0 0 0 0 0 2 0 0 0 0 0 0 1 0 1 1 1 1 1 1 2 0 0 1 0 0 0 0 0 0 0 0 2 2 2 2 0 0 0 1 0 1 1 0 0 0 0 0 0 0 1 0 0 0 2 0 0 0 2 2 2 0 0 0 1 0 0 1 0 0 0 0 0 0 0 0 0 0 0 0 1 1 0 1 0 0 0 0 0 0 0 0 0 0 0 1 1 0 0 0 2 0 0 0 0 0 1 1 2 2 1 1 1 0 2 0 1 0 1 0 1 2 2 2 0 0 0 0 1 1 0 2 2 0 1 0 1 0 0 0 0 1 1 0 1 2 0 1 1 0 1 1 0 0 0 1 1 2 2 0 2 0 0 0 0 1 0 0 0 1 2 0 0 0 1 0 1 0 0 1 0 2 0 1 1 0 1 0 2 0 0 0 0 0 0 0 2 0 1 0 0 0 0 0 0 2 1 1 0 0 1 0 0 2 1 1 2 0 0 0 1 0 0 0 0 2 0 0 1
146 0 0 1 1 0 1 0 0 1 1 0 1 2 1 1 1 0 1 1 1 1 2 0 2 0 0 0 1 1 0 0 1 2 2 1 2 1 0 1 0 1 0 0 1 1 1 0 0 1 0 0 0 1 0 0 0 0 1 0 1 1 0 2 0 0 1 1 2 1 0 1 2 1 2 2 2 0 1 1 0 2 0 1 2 0 0 0 1 1 1 1 1 1 0 2 1 0 0 0 1 1 0 0 2 2 2 1 1 1 1 2 1 2 1 2 1 1 0 0 2 0 2 1 1 1 0 1 1 1 0 0 0 0 0 0 0 0 0 0 0 2 0 0 1 0 0 1 1 1 0 0 0 2 0 1 0 1 0 0 1 1 0 2 0 1 0 2 1 1 0 0 1 1 0 0 1 0 1 0 0 0 1 1 0 0 1 1 0 1 1 1 0 1 1 2 1 0 1 0 0 1 0 1 2 2 1 0 1 0 2 0 1 0 0 2 0 0 0 0 2 0 1 1 1 1 1 1 0 1 1 1 0 0 0 0 0 1 0 0 0 1 2 1 1 0 0 0 2 0 0 0 0 0 0 0 0 1 1 1 1 1 0 0 0 0 0 1 2 1 0 0 0 1 0 0 0 1 2 0 0 1 1 1 1 0 0 0 0 2 0 1 2 2 2 0 2 0 1 0 0 0 0 0 0 0 0 1 0 1 0 1 1 1 0 0 0 0 1 0 1 1 0 0 1 0 0 2 1 1 1 1 0 0 0 0 0 1 1 1 1 1 1 2 0 1 0 0 1 1 1 0 0 0 0 0 0 1 0 1 1 0 0 0 0 0 0 2 2 0 2 0 0 0 0 0 0 2 2 0 0 0 0 0 0 0 0 0 0 0 0 0 0 0 2 0 0 0 0 0 0 0 0 2 2 1 0 2 0 1 0 0 0 0 0 2 0 1 0 0 0 2 0 0 1 1 1 0 0 1 0 0 1 1 1 1 0 1 0 1 0 0 0 1 1 2 1 1 0 1 0 1 0 1 1 1 1 1 1 2 1 2 1 0 0 1 1 1 0 1 0 0 2 2 0 1 0 0 2 0 0 2 1 1 1 0 0 0 2 0 0 0 1 1 1 0 1 1 1 1 1 0 1 1 0 2 1 1 0 0 0 0 0 1 1 0 0 0 0 0 0 1 2 2 0 2 0 1 2 1 1 1 2 2 0 0 1 0 2 1 0 1 0 0 2 0 0 1 1 0 0 0 0 2 2 0 0 0 2 0 0 0 0 1 0 0 0 1 0 1 1 1 0 0 0 0 2 2 2 1 2 0 1 1 0 1 0 0 1 1 0 1 0 0 0 0 0 0 0 0 0 2 1 1 2 0 1 0 0 1 0 0 0 2 1 2 0 0 0 0 0 2 0 0 0 1 2 1 0 0 2 2 0 0 0 0 2 0 0 2 1 0 0 0 2 0 2 0 1 1 0 0 1 1 1 2 0 0 0 0 0 0 2 1 0 1 1 0 0 1 1 0 0 0 0 1 2 1 1 1 1 2 0 1 1 1 1 1 0 0 0 1 1 0 0 0 0 2 1 1 0 1 0 1 1 2 1 1 1 0 0 0 0 0 0 0 0 1 1 1 0 0 0 0 1 0 0 0 1 0 1 1 1 0 0 1 1 0 0 1 0 0 0 1 1 0 1 2 0 0 0 1 1 0 0 1 0 0 0 0 0 0 2 0 1 0 2 0 1 1 1 0 1 0 0 1 1 1 1 1 1 0 0 0 1 1 0 2 0 2 0 0 0 1 0 0 0 1 0 2 2 0 0 0 0 2 1 0 0 1 1 0 1 1 1 2 0 1 2 0 2 2 0 1 0 0 0 2 0 0 0 2 0 1 0 1 1 1 0 0 0 1 2 0 1 1 2 0 1 0 0 0 0 2 1 1 0 0 0 0 1 0 0 0 0 0 1 0 1 2 0 0 1 1 0 0 0 0 1 1 1 2 2 0 0 0 0 2 0 0 0 0 0 2 2 2 2 0 0 0 0 2 1 0 1 1 1 2 1 1 1 0 0 0 0 1 0 1 2 1 0 2 0 0 0 0 1 0 1 1 1 1 0 2 0 0 0 1 0 1 0 0 2 1 0 1 0 0 0 0 2 0 1 0 1 0 1 2 0 2 1 0 0 1 1 1 1 0 0 0 0 0 0 0 0 0 0 2 0 0 0 0 0 0 0 0 0 1 0 2 0 2 1 2 0 0 0 0 0 0 1 1
147 0 0 1 0 0 2 2 0 0 0 0 0 1 1 1 0 0 0 0 0 2 1 0 2 0 1 0 1 2 2 0 1 0 0 1 1 1 0 2 1 0 0 0 0 0 0 1 0 1 0 1 1 1 0 0 0 1 1 2 0 1 0 1 0 0 0 0 1 0 0 0 0 0 0 2 2 2 2 0 2 2 0 1 1 0 0 1 1 1 0 1 2 0 1 1 0 1 1 0 1 0 1 0 0 0 2 0 2 0 0 1 0 2 0 0 0 1 0 0 2 0 1 2 1 0 0 0 0 0 0 0 0 0 0 0 0 0 1 0 0 2 0 0 0 0 0 0 1 1 0 1 0 0 0 0 0 1 0 0 0 0 0 1 1 2 1 0 0 1 1 0 0 0 0 0 0 0 0 0 0 0 1 1 0 0 1 2 0 1 1 2 0 0 2 0 2 0 0 0 0 0 0 1 2 2 1 0 0 0 1 2 2 0 0 2 0 1 1 1 1 2 1 1 0 2 2 1 1 1 0 0 0 0 0 0 0 1 1 1 1 1 2 1 1 0 0 0 1 1 1 0 0 0 0 1 1 0 0 0 0 0 0 1 0 0 2 1 1 1 0 1 0 2 0 0 0 1 2 0 2 0 2 2 0 2 1 1 0 2 0 1 2 2 2 0 2 2 2 0 1 0 0 0 0 0 1 0 1 1 1 2 0 1 1 0 1 0 1 0 0 2 0 0 2 0 0 1 0 0 1 2 0 0 0 0 0 1 1 1 1 1 1 2 0 2 0 0 1 0 0 0 0 0 0 1 1 1 0 2 2 0 2 2 2 0 0 1 2 0 2 0 1 1 1 0 0 2 1 1 0 0 0 0 1 0 0 1 1 0 0 0 1 0 2 0 1 1 1 1 1 1 0 2 1 0 1 0 0 1 0 0 1 0 1 2 0 1 0 0 0 2 1 1 0 0 0 2 2 0 0 2 1 1 1 2 0 1 0 0 1 0 1 2 2 2 2 0 2 1 0 0 0 1 1 0 1 2 1 2 0 2 0 0 2 2 0 2 0 1 1 0 2 2 2 0 0 2 0 2 0 2 0 0 0 0 0 0 1 0 1 1 0 2 1 0 1 0 0 2 2 1 1 1 1 0 1 1 0 0 0 1 1 0 0 0 1 1 0 2 1 0 0 0 0 0 2 1 1 0 2 0 0 0 0 0 1 0 1 0 0 2 0 1 1 1 1 1 1 0 0 0 1 1 2 0 1 0 0 1 0 0 1 0 0 0 0 1 0 1 1 1 0 0 0 0 1 0 0 2 1 0 0 0 1 0 0 0 1 0 0 0 0 0 1 0 1 0 0 0 0 2 0 0 1 1 1 1 2 1 1 0 0 0 0 0 0 0 0 0 0 0 1 1 1 1 1 0 0 0 0 0 1 0 0 1 0 0 0 2 1 0 0 1 2 0 2 0 2 2 0 1 0 1 1 2 0 0 2 1 0 1 2 2 0 2 0 1 0 1 1 0 0 1 0 1 1 0 2 2 0 1 0 2 2 2 1 2 0 1 1 0 0 1 1 2 0 2 0 1 1 0 1 1 1 2 1 2 2 1 0 0 0 0 1 1 0 1 1 1 0 1 1 0 2 1 1 1 1 0 1 2 1 0 0 1 1 0 0 1 0 1 0 0 0 0 0 2 0 0 0 1 1 0 0 1 1 1 1 0 0 0 2 1 0 0 2 1 2 1 1 1 0 0 0 0 0 0 1 0 1 1 1 0 1 1 0 2 0 2 0 1 1 2 1 1 0 0 0 0 0 0 0 0 0 1 1 1 1 1 1 0 1 0 1 1 1 0 1 0 1 1 0 1 0 0 1 2 1 0 0 2 0 1 0 0 0 0 1 0 0 0 0 0 0 0 0 1 0 0 0 0 0 2 2 0 0 1 0 1 1 0 0 0 1 2 0 0 2 0 1 0 0 1 0 1 0 1 0 2 1 1 2 1 1 1 0 2 0 2 0 0 1 0 2 0 1 1 0 0 1 2 0 0 1 1 0 2 0 2 0 0 0 0 1 1 0 2 2 0 0 2 0 1 0 0 0 1 0 0 2 1 0 2 0 0 0 1 0 0 0 0 1 2 0 1 0 0 0 0 2 0 0 0 2 0 2 2 0 2 1 0 0 0 2 1 2 0 0 0 0 0 1 1 2 1 0 1 1 0 0 0 0 1 0 0 1 0 0 1 0 0 0 1 0 0 1 0 1 0 0 0
148 0 0 2 0 0 1 2 0 2 2 0 0 0 0 0 0 0 1 1 1 1 0 0 2 0 2 0 2 2 1 1 1 2 0 0 2 1 0 2 1 0 2 2 0 2 1 0 0 1 1 1 0 2 0 0 0 1 1 0 0 0 0 2 0 1 0 0 1 0 1 0 1 0 1 2 2 2 2 0 2 2 1 0 1 0 1 1 2 2 1 2 1 0 1 2 0 0 0 0 1 0 0 1 1 1 2 2 0 2 0 1 1 2 0 2 0 0 1 0 1 0 2 0 0 1 0 0 0 0 0 1 0 0 0 0 0 0 0 0 2 0 0 0 1 0 0 0 0 1 1 1 0 0 1 0 1 2 0 1 2 1 0 2 0 1 0 1 0 1 0 2 1 0 0 0 0 0 0 0 0 0 0 0 0 0 2 2 0 0 1 1 1 0 1 1 1 0 0 0 0 0 0 2 2 1 0 0 1 0 2 0 0 1 0 2 1 0 1 0 2 1 1 1 1 2 1 1 1 1 0 0 0 0 0 0 0 2 0 2 0 0 2 2 1 0 0 0 2 0 0 1 0 0 1 1 0 0 0 0 0 0 0 0 0 0 0 0 2 0 1 1 1 1 2 2 0 1 1 0 1 1 2 2 0 1 0 2 0 2 0 0 0 2 2 0 1 2 1 1 0 0 0 0 0 0 0 0 0 1 0 1 2 2 2 0 0 1 0 0 1 1 2 1 1 0 0 1 0 1 1 2 0 0 0 0 0 2 0 1 0 1 2 1 0 0 1 1 1 1 1 0 0 1 0 1 1 0 0 2 2 0 0 0 0 1 0 2 1 0 1 1 1 1 0 1 0 2 0 2 0 0 0 0 1 1 0 0 0 0 0 0 1 0 2 1 1 1 0 0 0 0 0 1 1 1 1 1 0 2 0 0 1 0 1 1 1 0 1 0 0 1 1 1 0 0 0 0 0 0 0 1 0 1 1 1 0 0 0 0 1 0 0 1 1 2 2 1 1 1 0 1 0 1 1 1 1 1 1 1 1 1 0 0 1 2 0 1 0 0 0 0 1 1 1 1 0 1 2 0 1 2 1 1 0 1 1 0 2 0 0 0 0 1 2 0 2 2 2 0 0 0 2 0 0 0 1 1 0 1 0 0 0 1 1 0 0 0 0 0 0 2 2 1 0 2 0 1 1 2 0 1 0 0 0 1 2 0 1 2 0 0 0 0 0 0 0 0 1 1 0 1 0 1 2 1 0 1 1 1 1 0 1 0 1 1 0 1 1 0 0 0 0 0 0 0 1 2 2 1 2 0 0 1 1 1 0 0 0 0 0 0 0 0 2 0 0 0 0 0 0 2 0 1 2 0 2 0 1 2 0 0 1 1 1 1 0 0 0 0 0 0 0 0 0 0 0 0 0 0 2 2 0 0 0 1 0 0 0 1 0 0 0 1 2 0 2 1 2 2 1 1 1 1 2 2 0 1 2 0 0 0 0 1 1 2 0 1 0 0 2 0 0 0 0 1 2 0 1 1 0 0 0 1 1 1 1 1 0 0 0 1 0 1 0 0 0 1 0 1 0 0 0 0 2 2 0 0 1 1 0 0 0 1 0 0 0 1 1 1 0 0 1 0 1 2 2 0 1 0 1 1 0 0 0 1 0 0 1 1 0 0 0 1 1 0 1 1 0 0 0 0 0 1 1 0 0 0 1 1 0 1 2 0 0 0 2 1 2 1 1 1 1 0 0 0 0 1 0 2 2 1 1 1 2 1 1 2 1 2 0 1 1 1 0 0 1 0 1 1 0 0 0 0 0 0 0 0 1 1 2 0 1 0 1 2 1 1 1 0 1 1 0 2 0 0 1 2 1 0 0 1 0 0 0 2 2 1 1 0 0 1 0 0 0 0 0 1 0 0 0 0 0 2 2 0 0 0 0 0 1 0 0 0 0 0 0 1 1 2 0 0 1 0 1 1 1 2 1 2 1 1 0 0 0 2 0 1 0 1 0 1 0 1 2 2 2 0 0 0 0 2 1 0 1 1 0 0 2 0 1 0 0 0 0 1 0 2 1 0 0 1 1 1 1 0 2 1 0 0 2 1 1 1 1 1 0 1 0 0 0 0 1 2 0 0 1 1 0 0 0 0 2 1 0 0 1 2 0 1 1 0 0 0 1 1 1 1 1 1 1 0 0 0 0 1 0 2 1 1 0 1 0 0 0 0 0 1 0 2 0 1 0 0 0 0 0 0 2 0 0 0
149 0 0 2 0 2 2 1 0 1 1 1 2 2 1 1 0 0 0 1 1 2 0 0 2 0 0 1 2 2 2 1 1 1 0 0 2 0 0 1 1 1 0 0 0 0 0 0 0 1 1 1 0 0 2 2 0 0 0 1 1 0 0 1 1 0 1 0 1 0 0 0 1 0 1 2 2 1 1 0 0 1 0 2 2 0 1 2 2 2 2 2 2 0 0 1 0 0 0 0 2 0 0 1 0 0 2 1 1 1 0 2 1 1 1 1 1 0 1 0 1 0 2 1 1 1 0 0 0 2 1 1 1 1 0 0 0 0 0 0 0 2 0 0 1 0 0 0 1 1 1 1 0 0 1 0 0 0 0 0 1 1 0 1 0 1 0 0 2 2 0 2 0 2 1 0 0 2 0 0 0 2 1 1 0 0 2 2 1 0 2 0 0 1 2 1 1 1 1 0 0 0 0 0 2 2 2 0 0 0 1 0 1 0 0 2 2 0 0 0 2 0 0 1 1 2 1 0 0 1 0 0 0 0 0 0 0 1 0 0 1 1 1 1 1 0 0 0 2 0 0 0 0 0 0 2 1 0 0 0 0 0 0 0 0 1 0 0 1 0 0 1 0 0 1 0 0 0 0 0 2 0 2 1 1 1 2 0 0 2 0 2 1 2 2 1 2 1 0 0 0 0 2 2 0 1 1 0 0 0 0 1 1 0 2 0 0 0 0 0 0 2 2 0 2 0 1 0 0 1 1 1 0 0 0 0 0 1 1 1 1 1 1 2 1 1 1 0 1 1 1 0 1 0 1 1 1 1 0 0 0 0 2 1 2 0 0 2 1 0 1 1 1 1 0 1 0 1 0 2 0 1 0 1 0 0 0 0 0 0 1 1 0 0 2 0 0 1 1 0 0 1 0 1 1 1 0 0 1 2 0 0 1 0 1 2 0 0 1 0 0 1 0 0 1 2 1 0 0 0 0 0 0 0 1 0 1 2 0 1 1 0 0 0 0 2 1 0 1 2 0 1 0 1 1 1 1 2 1 2 0 2 1 1 0 0 2 1 0 0 1 0 1 1 2 0 0 2 2 1 1 1 2 2 0 1 1 0 2 0 0 0 0 1 1 0 1 1 1 1 1 1 1 1 0 1 1 1 0 1 0 0 0 0 0 0 0 0 0 1 1 1 2 0 1 2 0 1 1 1 1 1 0 0 0 0 2 0 1 1 0 1 0 2 2 0 0 0 1 0 0 0 0 1 2 0 1 0 1 0 0 0 0 0 0 0 1 1 1 1 0 1 2 0 1 1 2 2 2 2 2 0 0 2 2 0 0 0 0 0 0 0 1 0 0 0 0 1 0 2 0 0 1 0 0 1 0 0 1 0 1 1 0 1 0 1 2 0 0 0 0 1 0 0 0 0 2 1 0 0 0 0 0 0 0 1 0 0 1 1 0 1 0 1 1 0 1 2 0 0 0 1 1 0 0 2 0 0 1 0 0 0 1 1 1 2 1 1 0 1 1 1 1 0 1 2 1 0 1 1 1 0 0 1 2 2 1 1 0 0 0 1 0 0 2 1 1 2 1 0 0 1 0 0 2 2 1 1 1 0 0 0 0 0 0 0 0 1 0 0 1 0 0 0 1 0 0 0 1 0 1 1 1 0 0 2 1 0 1 2 0 2 0 0 1 1 1 0 0 0 0 0 1 0 0 0 0 0 0 1 0 1 1 0 0 1 1 2 1 2 0 1 0 1 0 1 1 0 1 1 1 1 0 0 1 1 1 2 0 2 0 0 2 2 0 0 1 0 0 1 1 0 2 0 2 0 1 0 0 2 2 0 1 0 1 2 1 1 1 1 0 2 0 2 0 0 1 2 1 0 1 2 1 2 0 0 0 1 1 0 0 1 1 0 0 0 0 0 0 0 0 0 0 2 2 0 0 0 0 0 1 0 1 0 0 2 0 0 2 1 1 0 1 1 0 2 0 1 1 2 1 2 1 1 1 2 0 2 1 1 2 2 0 1 2 1 1 0 0 1 0 1 2 0 2 1 1 0 1 1 1 0 1 1 1 1 0 2 2 1 0 1 0 1 0 1 0 1 1 1 2 2 0 1 0 0 0 1 0 0 0 0 0 1 0 2 0 0 0 0 1 0 1 0 2 0 2 2 1 1 0 1 0 0 1 0 1 0 0 0 0 0 0 0 0 0 1 1 1 1 0 0 0 1 0 0 1 1 0 2 0 1 0 0 0 0 0 0 1 0 0 0
150 0 0 1 1 0 1 1 2 0 2 0 0 2 0 0 1 0 1 1 1 2 0 1 1 0 1 0 0 1 2 0 1 1 1 2 0 2 0 0 0 2 1 1 0 1 1 0 0 1 1 1 2 0 0 0 0 0 0 0 1 0 0 2 0 1 1 1 2 0 1 1 2 0 2 2 2 0 1 1 0 2 1 0 1 0 1 1 1 2 0 1 0 0 0 2 1 0 0 1 1 0 0 2 0 0 2 1 1 1 0 1 0 1 0 1 0 0 0 0 2 0 2 1 1 1 0 1 0 1 1 1 0 0 2 0 0 0 0 0 1 1 0 0 0 1 0 0 1 2 1 2 0 0 1 0 0 1 0 0 0 0 0 1 0 0 0 1 1 1 0 1 2 1 0 0 0 1 0 0 0 1 0 1 1 0 2 1 0 0 0 1 1 0 1 0 2 0 0 0 0 0 0 2 2 0 0 0 2 0 2 0 0 0 0 2 0 0 2 0 2 1 0 1 1 1 0 2 1 1 0 0 0 0 0 0 0 2 0 1 0 0 2 2 2 0 0 0 1 0 0 0 0 0 0 2 0 0 0 0 0 0 0 0 0 0 0 0 1 0 0 2 0 2 0 0 0 0 1 0 1 0 2 2 0 2 0 0 0 2 0 2 0 1 1 0 1 0 0 0 0 1 0 0 0 0 1 0 0 0 0 1 1 1 1 0 0 1 1 0 0 2 1 1 1 0 0 1 1 1 2 1 0 0 0 0 0 1 1 0 0 0 2 2 0 1 1 0 0 2 2 0 0 1 0 1 1 0 0 0 0 0 1 1 1 0 0 1 2 0 2 0 1 1 1 0 0 2 0 2 1 1 0 0 0 1 0 0 0 2 1 1 1 0 2 0 0 0 1 1 1 1 0 2 2 1 0 1 0 1 0 0 2 0 2 2 0 0 0 0 0 1 0 1 0 1 2 1 1 1 0 0 0 2 0 1 1 2 0 1 0 0 0 2 2 2 2 1 1 0 1 1 0 1 0 0 0 1 0 2 0 2 1 0 0 1 1 0 0 0 1 1 2 2 2 0 0 0 2 0 1 2 1 1 0 0 0 1 2 0 0 0 0 1 1 0 1 1 1 0 1 1 2 0 0 0 2 1 1 1 1 0 0 0 0 0 0 0 0 0 0 1 2 0 2 2 0 1 1 1 1 0 1 1 1 0 0 1 2 2 0 1 1 1 2 0 0 0 0 0 0 0 0 1 1 1 1 1 0 1 1 0 1 0 1 1 0 0 2 0 1 1 1 0 1 0 1 0 0 2 2 1 0 1 1 1 0 1 1 0 1 0 0 1 0 0 0 0 0 0 0 1 0 1 2 0 2 0 1 1 2 1 0 0 0 0 1 0 0 0 0 1 0 1 1 1 1 0 0 0 1 1 0 0 0 0 1 0 0 1 0 1 0 1 1 0 1 0 2 2 0 2 2 1 2 2 0 0 1 0 0 0 2 0 1 1 0 0 0 1 1 0 1 0 0 2 1 0 1 1 0 0 1 1 1 2 1 1 0 0 0 2 2 0 1 1 0 1 0 1 0 0 0 0 0 0 2 2 2 0 0 0 0 0 0 0 0 1 1 1 0 0 0 0 2 1 1 1 0 1 0 1 1 0 0 1 0 0 0 0 0 0 0 1 1 0 1 0 0 0 0 0 1 0 0 1 0 0 0 1 1 0 1 0 1 1 1 1 2 1 1 2 1 0 0 0 0 0 2 0 1 1 1 1 1 1 1 1 0 1 1 1 2 2 1 1 0 1 0 1 1 0 1 0 1 2 1 1 1 0 0 0 1 1 1 2 0 0 1 0 1 1 0 0 0 0 1 0 1 0 0 1 0 1 0 0 0 1 0 0 0 1 0 0 0 0 0 1 1 0 0 0 0 2 1 1 0 1 0 0 1 0 1 0 1 1 1 0 1 1 0 0 1 1 0 0 0 2 1 2 1 1 2 0 1 1 0 1 0 1 0 2 1 1 2 1 1 0 0 0 0 2 1 0 1 1 1 0 0 2 0 0 0 0 0 2 0 0 1 0 0 1 0 1 0 0 0 0 0 0 2 2 1 1 1 1 0 0 0 0 0 0 2 1 0 0 2 0 0 0 2 0 2 0 0 0 0 2 0 1 1 0 0 0 0 0 0 0 0 1 0 0 0 0 0 2 0 1 0 0 0 0 0 0 0 0 0 1 0 1 0 0 0 1 0 0 1 0 0 0 0 0
151 0 0 1 0 0 1 1 0 0 0 1 0 0 0 0 0 0 2 1 1 2 0 0 2 0 2 0 2 2 1 0 0 2 0 0 2 1 0 1 1 0 0 0 1 1 0 1 0 1 0 0 0 0 2 1 0 0 0 0 1 1 0 0 0 1 0 1 2 0 0 1 2 2 2 2 1 2 2 0 2 2 0 1 1 0 0 0 1 1 0 0 2 2 0 1 0 1 0 1 1 0 0 0 2 2 1 1 1 1 0 2 0 0 0 0 0 0 0 0 2 0 1 1 0 0 0 0 0 1 1 1 0 0 0 0 0 0 1 0 1 1 1 0 1 0 1 0 1 1 0 0 0 0 0 0 0 1 0 1 1 1 0 1 0 1 0 0 0 1 0 1 0 2 0 0 0 0 0 0 0 0 0 0 0 0 2 0 0 0 2 0 0 0 1 2 1 0 0 2 2 0 1 1 2 0 1 0 1 0 2 1 1 0 0 2 1 0 2 1 1 0 1 2 0 0 0 1 1 1 0 1 0 1 0 0 0 2 0 1 0 0 1 0 0 0 0 0 2 0 0 0 1 0 0 0 0 0 0 0 0 0 0 0 0 0 0 0 1 0 1 0 0 2 0 0 1 0 1 0 0 0 1 1 0 1 1 1 1 2 0 1 2 2 2 0 1 0 0 0 0 1 2 2 1 1 0 1 0 1 0 2 2 0 1 0 1 0 1 0 1 2 0 0 2 0 0 0 0 0 1 2 0 0 0 0 0 1 1 1 0 0 1 2 0 1 0 0 1 2 2 0 0 1 0 1 1 0 0 1 1 0 1 0 1 0 0 1 2 0 2 0 0 0 0 1 0 1 0 2 0 0 0 0 1 0 0 1 1 0 0 0 0 1 1 1 1 0 0 0 0 1 0 2 2 0 0 1 0 2 0 0 0 0 0 2 0 1 0 1 1 1 0 1 0 1 0 0 0 0 0 0 0 2 0 0 0 2 0 0 0 0 0 0 0 2 0 1 1 1 0 0 0 2 0 0 1 2 1 2 0 2 0 0 0 2 0 0 0 0 0 0 2 2 1 0 0 1 2 1 1 1 0 0 0 0 0 1 1 0 1 1 2 0 1 0 0 1 1 1 2 2 2 0 0 1 2 2 0 2 0 0 0 2 1 0 1 0 0 1 1 1 2 1 0 2 0 0 0 1 0 1 0 0 1 0 1 0 1 1 1 1 1 0 1 0 0 0 0 0 0 0 0 2 2 0 0 0 1 0 0 0 0 0 0 0 1 0 1 0 0 0 0 0 0 0 0 2 1 1 1 1 1 1 0 1 0 0 2 1 0 0 0 2 0 0 0 1 0 1 1 1 0 1 1 1 0 1 2 0 1 0 0 0 0 0 1 0 0 1 0 1 0 0 0 0 2 2 0 0 1 1 1 0 0 2 0 0 2 2 1 1 0 0 2 0 2 0 0 0 0 2 1 1 2 1 0 0 2 0 0 0 0 0 1 1 0 0 0 1 1 0 1 0 1 2 2 0 0 0 1 0 0 1 1 1 0 2 0 0 0 2 0 0 1 0 0 2 1 2 0 0 0 1 1 2 1 1 1 0 0 0 0 1 0 1 0 0 0 0 0 0 1 0 2 1 1 0 1 0 0 1 0 1 0 2 1 0 1 1 1 0 0 0 0 1 1 0 0 0 0 0 1 0 0 1 0 0 0 0 0 0 1 0 0 1 1 1 2 1 1 1 0 1 0 1 0 1 1 1 1 0 0 0 1 2 0 2 0 2 0 0 1 1 1 1 0 1 1 2 1 0 0 0 0 1 1 1 2 0 1 0 1 1 1 1 1 0 2 0 2 2 0 1 0 0 2 2 2 0 1 1 1 1 0 1 1 1 0 0 1 0 0 0 0 0 0 0 0 0 0 0 0 1 1 0 0 0 0 0 1 0 0 0 0 1 1 1 1 1 0 0 2 1 0 1 0 0 1 2 1 1 2 0 0 0 0 0 0 2 0 1 0 2 2 2 2 1 0 0 0 1 0 0 1 2 0 0 0 1 0 0 1 0 1 0 0 1 1 0 1 0 0 0 0 0 2 2 0 1 2 2 0 1 0 0 1 1 0 0 0 0 2 2 0 0 0 1 0 0 1 0 2 0 0 0 0 0 0 0 1 1 1 0 1 1 1 0 0 0 0 0 0 0 0 1 0 0 2 0 0 0 0 2 0 1 1 1 0 2 0 2 1 2 1 0 1 0 1 0 0 0
152 0 1 2 0 0 1 2 1 0 1 0 1 1 1 1 0 0 0 0 0 2 1 0 2 0 2 1 2 2 2 0 0 0 0 0 2 2 0 1 0 1 2 2 0 1 1 0 1 1 0 2 0 0 1 0 0 1 1 0 1 1 0 1 0 2 0 1 1 0 0 1 0 0 0 2 2 2 2 0 2 2 0 1 2 0 0 0 0 2 0 1 0 0 2 2 0 1 0 1 1 0 1 0 1 1 2 1 1 1 0 2 0 0 0 0 0 1 1 0 1 0 1 2 0 1 0 1 0 2 1 1 0 1 1 1 0 0 1 0 0 2 0 0 1 0 0 0 2 1 1 1 1 1 0 0 0 1 0 1 1 1 0 1 2 2 0 1 2 2 0 2 0 2 0 0 1 1 1 1 0 1 1 1 0 0 2 1 1 0 2 0 2 0 2 2 1 0 0 0 0 0 0 1 2 1 1 0 2 0 1 1 1 0 0 2 1 0 0 0 2 1 1 1 2 0 0 1 0 1 0 1 0 0 0 0 0 2 0 1 0 0 2 1 1 0 0 1 1 0 0 0 0 0 0 1 0 1 0 1 1 1 0 0 1 0 1 0 0 0 0 1 0 2 0 0 0 0 0 0 0 1 2 0 2 0 1 1 0 2 0 1 0 1 2 0 1 0 0 0 0 1 0 0 0 2 0 0 1 1 1 1 1 0 2 0 1 0 0 1 1 1 1 0 1 0 1 2 1 2 2 0 0 0 0 0 0 1 1 1 0 0 2 0 0 0 2 0 1 0 0 0 0 1 0 1 1 0 0 1 2 1 2 2 2 0 0 1 2 0 2 0 0 1 0 0 0 1 1 1 1 0 0 0 0 1 0 0 0 1 1 1 1 0 2 0 2 0 0 0 0 1 0 2 2 1 0 0 0 1 0 0 0 0 0 2 0 0 0 0 0 2 1 0 1 1 0 2 2 0 0 0 0 2 0 1 0 0 0 0 1 0 0 0 0 1 1 0 1 2 0 1 0 2 2 2 2 1 1 2 1 2 2 0 0 0 2 2 0 1 2 1 1 1 1 1 1 2 0 2 2 1 2 2 1 1 0 0 2 0 0 0 1 1 0 0 0 1 1 0 1 0 2 1 0 0 2 2 0 0 0 1 0 1 1 0 0 0 0 2 1 0 2 0 0 1 1 0 0 2 0 2 1 0 2 0 2 0 2 0 0 0 0 1 1 0 0 1 1 0 0 0 0 0 2 1 1 1 1 1 1 0 1 1 0 0 0 2 1 1 1 1 0 0 0 1 2 1 1 2 2 1 0 0 0 0 0 0 0 0 0 0 0 2 0 0 0 0 0 0 0 1 1 2 2 0 1 0 1 1 2 0 0 1 0 0 0 0 0 0 0 1 0 1 1 0 0 1 0 0 0 0 0 0 0 0 1 0 0 2 1 0 2 2 2 0 1 0 0 0 0 2 2 0 1 0 0 0 1 0 0 0 1 1 1 2 0 1 0 1 1 0 0 0 0 2 2 0 1 1 0 1 0 2 2 1 2 1 0 0 0 1 0 1 0 0 0 1 0 1 0 0 0 0 2 2 1 2 2 0 0 0 0 0 0 2 0 1 1 1 0 0 1 1 0 1 2 0 1 0 0 1 0 0 0 0 0 0 1 1 1 0 0 0 0 1 1 0 0 0 0 0 2 0 0 1 1 0 2 0 0 0 2 0 0 0 2 2 2 2 0 0 1 0 1 0 0 0 0 1 1 1 1 1 1 2 0 1 1 1 1 1 0 1 0 0 0 2 0 2 2 0 2 0 1 1 1 0 0 2 2 0 2 0 2 2 0 0 2 0 1 2 0 2 0 0 0 0 2 0 0 0 1 2 0 0 0 1 0 0 0 0 1 0 0 0 1 0 0 0 0 0 0 1 1 0 1 0 0 0 1 0 0 0 0 0 1 0 2 1 0 0 1 1 0 0 0 2 1 2 2 2 2 0 0 0 0 2 0 2 0 0 0 1 2 2 2 0 0 1 1 1 0 0 1 1 1 0 0 2 0 0 0 0 0 1 0 0 2 0 2 0 1 1 0 0 1 1 0 0 2 2 0 2 0 0 0 1 0 1 0 0 0 1 0 2 1 0 0 0 2 0 1 0 1 0 1 2 0 0 2 0 0 0 0 0 1 0 1 2 0 0 0 0 0 2 0 1 1 0 0 0 0 1 0 0 1 1 1 1 0 0 0 2 0 1 0 0 2 0 0 0
153 0 0 1 0 0 1 1 0 1 1 1 0 1 0 0 0 0 0 0 0 2 0 0 2 0 1 0 2 2 1 0 0 0 1 1 1 0 0 1 1 0 1 0 0 1 0 0 0 1 1 1 0 0 2 1 0 0 0 1 0 2 0 1 0 0 0 0 2 0 1 1 1 0 1 2 2 0 1 1 0 2 0 1 1 0 0 0 1 2 0 0 1 0 0 1 0 0 0 0 1 0 1 1 0 0 2 2 0 2 0 1 0 0 0 1 0 0 1 0 1 0 2 2 2 0 0 2 2 2 0 0 0 0 0 0 0 0 0 0 0 2 1 0 0 0 0 0 1 1 1 2 0 1 1 0 1 1 0 0 0 0 0 2 2 2 0 1 0 1 0 1 0 1 2 0 0 1 0 1 0 1 1 2 1 0 2 1 0 0 2 0 0 2 2 1 2 0 0 0 0 0 0 0 2 2 2 0 1 0 0 2 1 0 0 2 0 1 1 1 1 2 0 2 0 0 0 0 0 1 1 1 1 1 0 0 0 2 0 1 0 0 2 1 1 0 0 0 2 0 0 0 1 0 1 1 0 0 0 0 0 0 0 0 1 0 0 1 2 2 0 0 0 2 1 0 0 1 1 0 0 0 2 1 1 0 1 1 0 1 1 1 0 2 2 1 2 1 0 1 0 0 1 1 0 1 0 0 0 0 0 1 2 2 0 0 0 0 2 0 0 2 2 1 1 0 1 1 1 0 2 1 0 0 0 0 0 1 1 0 1 1 1 1 0 0 2 0 1 0 1 0 1 1 1 2 2 0 0 1 1 0 1 0 1 0 0 2 1 0 1 1 0 0 0 0 0 1 0 2 0 2 0 1 1 1 0 1 1 0 0 0 0 0 2 0 0 0 1 1 0 2 1 1 0 0 1 0 0 1 0 0 0 0 0 1 1 0 0 0 0 2 0 1 1 1 0 0 0 0 1 0 0 1 0 0 0 1 1 0 1 0 0 0 0 1 1 0 1 2 0 0 0 1 2 1 2 1 1 0 2 0 1 0 0 2 0 1 0 1 1 0 1 1 1 0 1 1 2 1 2 1 1 1 1 0 0 0 1 0 1 1 1 2 0 0 1 1 1 1 2 2 2 0 0 0 1 0 0 1 0 0 0 1 1 0 0 1 0 2 1 0 2 1 0 2 0 0 0 2 0 2 1 1 0 0 1 0 1 1 1 1 0 1 2 0 0 0 1 0 0 0 0 2 2 0 0 0 0 0 0 0 0 0 0 0 0 0 1 0 0 0 1 0 0 2 2 1 1 2 2 0 0 0 1 0 0 0 1 0 0 0 1 1 0 0 0 1 0 1 1 1 1 0 2 0 0 0 2 0 0 0 0 0 1 1 1 0 1 0 0 2 0 0 0 0 1 2 0 0 0 0 0 0 0 1 1 1 0 1 0 1 0 0 0 0 0 0 0 0 0 1 1 2 2 2 0 1 2 0 0 0 1 2 0 2 0 1 0 1 1 0 2 0 0 2 0 0 0 0 1 0 0 2 2 0 1 0 1 1 0 1 0 1 0 0 0 1 0 1 2 0 0 1 0 1 0 0 0 1 0 0 0 0 0 0 0 1 1 1 0 0 1 1 1 1 2 1 0 0 0 2 0 1 0 1 1 0 0 0 0 0 0 0 1 0 1 1 1 0 0 1 1 0 0 1 1 0 0 0 0 0 2 0 0 0 2 1 0 2 0 2 0 1 0 0 0 0 2 0 1 1 0 0 1 2 0 1 1 1 1 1 2 2 1 1 0 0 0 1 1 0 0 0 0 1 1 1 1 1 1 0 2 0 1 1 0 0 1 0 1 1 0 2 0 0 0 2 0 0 0 2 0 0 0 0 0 0 0 0 0 0 0 0 0 0 0 0 0 0 0 0 0 2 2 0 0 0 0 0 1 0 0 0 0 0 1 0 1 0 1 0 2 0 0 0 0 0 0 2 2 2 2 2 1 2 0 1 0 1 0 1 1 1 1 0 2 0 0 1 0 1 0 2 2 2 0 0 0 2 0 0 0 1 1 1 0 2 2 1 0 2 0 0 0 0 2 1 0 0 2 2 0 1 1 0 0 0 0 1 0 0 2 1 0 0 1 0 0 0 1 0 2 0 1 0 0 2 0 2 1 0 0 0 1 1 1 1 1 1 1 0 0 0 0 0 0 0 2 0 0 0 0 0 0 0 0 0 0 2 0 0 1 1 0 0 0 0 0 0 1 0
154 0 0 1 1 0 1 1 0 2 2 0 1 1 1 2 0 0 0 1 1 2 1 0 2 0 0 0 2 2 2 1 0 2 0 1 1 2 0 1 1 0 1 1 0 2 1 0 0 2 1 1 0 0 2 0 0 0 1 1 0 1 0 1 0 1 0 1 2 0 0 1 2 0 2 2 1 0 2 0 0 1 0 2 2 0 1 0 1 2 0 0 2 1 1 1 0 0 0 0 2 0 1 0 1 1 2 2 0 2 0 1 1 1 1 1 1 0 0 0 2 0 2 1 1 1 0 1 1 2 1 1 1 1 0 0 1 0 0 0 0 2 0 0 1 0 1 0 1 2 1 2 0 0 0 0 0 1 0 1 0 0 1 2 0 2 0 0 2 2 1 1 1 2 0 0 0 1 1 1 0 2 0 0 0 0 2 1 0 1 0 1 0 1 1 2 0 0 0 0 0 0 0 1 2 2 2 0 2 0 2 0 1 0 0 2 0 0 1 1 1 0 1 2 0 1 1 1 0 1 0 0 0 0 1 0 0 2 0 2 0 0 2 1 1 1 1 0 1 1 1 1 0 0 0 1 1 2 1 0 0 0 0 1 1 1 0 0 2 1 1 0 0 1 0 0 0 0 2 0 0 1 2 2 0 2 1 1 0 1 1 1 1 2 2 1 2 0 0 0 0 0 1 1 0 0 1 0 0 1 0 2 1 0 1 0 0 1 0 0 0 2 1 1 1 0 0 0 0 1 1 1 0 0 0 0 0 1 1 1 2 1 1 2 0 0 2 1 1 0 0 1 0 0 0 0 1 1 0 1 2 1 1 0 1 1 0 2 1 1 1 1 1 1 1 0 0 1 1 1 0 0 0 0 0 1 0 0 0 0 0 0 1 0 2 0 0 1 0 0 0 0 0 2 1 0 1 1 0 1 0 0 0 1 1 1 1 0 0 1 1 1 0 0 1 2 2 0 0 2 0 0 0 2 0 1 0 0 0 0 1 0 0 1 1 2 1 1 0 0 0 1 0 2 1 0 1 2 2 1 1 1 0 0 1 2 0 0 0 0 0 0 2 2 2 0 2 0 2 0 0 1 0 0 0 0 0 1 2 1 1 0 1 0 1 0 2 1 1 0 1 0 2 0 0 1 1 1 0 0 1 0 1 0 0 0 0 0 0 2 0 0 2 0 2 2 0 0 0 2 0 1 0 0 2 0 1 0 1 2 0 0 0 0 0 0 0 1 1 0 0 0 0 0 2 0 2 1 0 1 0 1 0 0 0 0 2 0 1 0 2 2 2 0 2 0 2 2 1 1 1 1 0 0 0 0 0 0 2 1 0 0 1 0 1 0 1 0 0 1 0 1 1 0 0 2 0 1 2 0 0 0 0 0 0 0 2 0 1 1 0 1 1 1 1 1 0 2 0 0 1 1 0 0 0 0 0 0 1 1 0 2 1 2 2 0 1 0 2 1 0 1 1 0 1 1 0 1 1 0 0 0 2 2 0 2 1 0 0 1 1 0 1 0 0 1 1 0 1 1 1 0 1 1 1 2 0 1 1 1 0 1 0 1 1 0 0 1 0 0 0 0 0 0 2 2 1 1 1 0 0 0 0 0 0 0 0 1 1 1 0 0 1 0 1 1 1 0 1 0 1 1 1 0 0 1 1 0 0 1 0 0 0 0 1 0 1 0 0 0 0 0 0 0 0 1 1 0 1 0 0 0 1 0 1 0 2 0 1 1 1 1 1 1 0 0 0 0 0 1 2 2 0 0 0 2 0 1 0 1 1 0 1 2 1 1 0 1 0 1 1 0 1 0 0 1 1 0 0 0 1 1 1 1 1 2 0 1 2 0 1 2 0 2 0 0 0 1 0 1 0 1 0 1 0 1 0 1 0 0 0 0 1 0 0 0 1 0 1 0 0 0 0 1 1 0 0 0 0 0 0 0 0 0 1 1 0 0 1 0 0 0 1 0 0 1 1 2 0 1 0 0 1 1 1 2 0 0 1 2 0 2 1 1 1 0 1 0 0 0 0 1 0 1 1 1 1 2 0 2 0 0 0 0 1 1 0 2 2 0 0 2 0 0 1 0 2 1 1 1 2 2 0 2 0 0 0 1 0 0 0 0 0 0 0 2 0 0 0 0 1 0 2 0 0 0 0 2 0 2 2 0 1 0 0 0 1 0 0 1 0 0 0 0 0 0 0 2 1 0 0 0 0 1 0 0 1 1 1 2 0 0 0 0 0 0 0 0 1 0 0 2
155 0 0 1 0 0 0 1 0 0 0 1 0 1 1 1 0 0 1 0 1 1 1 0 2 0 1 1 1 2 2 0 0 1 0 0 2 1 0 1 0 1 1 1 0 1 1 0 0 1 1 1 0 1 1 0 0 0 0 2 0 2 0 0 0 1 0 1 1 0 0 1 2 1 2 2 2 2 2 0 1 2 0 1 1 0 0 0 1 1 0 0 1 1 1 1 0 1 0 1 1 0 0 1 1 0 1 2 0 2 0 1 1 2 0 2 1 0 0 0 2 0 2 2 2 0 0 2 1 2 0 0 0 0 1 0 1 0 0 0 1 1 0 0 0 1 1 0 1 1 0 0 0 2 1 0 1 1 0 0 0 0 0 2 1 2 0 1 1 2 0 1 0 1 0 0 0 1 0 0 0 1 1 1 0 0 2 1 1 0 2 0 0 2 2 2 0 0 0 1 1 0 0 1 2 1 1 0 0 0 0 1 1 0 0 2 0 0 2 0 2 2 0 2 0 0 0 1 0 2 1 1 0 0 0 0 0 2 0 1 0 0 2 2 2 0 0 0 2 0 0 0 0 0 0 0 1 1 0 0 0 0 0 1 1 0 1 0 2 1 1 1 0 1 0 0 0 1 2 0 0 2 2 2 0 2 0 2 0 2 0 0 0 2 2 0 2 0 0 0 0 0 2 2 2 0 1 0 0 0 0 1 1 0 0 0 1 1 0 0 1 2 1 1 1 0 0 1 1 0 1 2 0 0 0 0 0 2 0 2 1 1 1 2 0 0 2 0 1 0 0 0 0 0 0 0 0 1 0 0 1 1 1 1 1 1 0 1 2 0 2 0 2 2 0 1 0 1 0 2 0 0 0 0 0 0 0 0 0 0 0 0 0 0 2 0 1 0 2 1 1 2 0 2 2 1 0 1 0 1 0 0 0 0 0 2 0 1 0 0 0 1 1 1 0 0 0 0 0 0 0 0 0 1 0 0 0 0 0 0 1 0 1 1 1 2 1 1 0 1 0 0 0 2 2 2 2 2 1 2 1 2 0 1 0 0 2 1 0 0 0 0 2 2 2 0 1 2 0 1 1 1 2 2 0 1 1 0 1 0 1 1 1 1 1 0 1 1 1 0 1 1 2 0 0 0 2 2 0 0 0 1 1 1 2 0 0 1 0 1 1 1 2 1 0 2 0 1 1 1 1 0 1 1 0 0 0 0 1 1 1 1 0 1 1 0 0 1 1 0 1 1 0 1 2 0 0 0 0 0 0 0 1 0 1 1 1 2 1 1 1 1 1 0 0 2 2 2 2 1 2 0 0 0 0 0 0 2 0 0 0 0 2 0 0 0 0 1 0 0 0 2 0 0 1 1 1 1 1 0 0 0 0 1 0 1 1 0 0 0 0 1 0 0 0 0 1 1 0 0 0 0 1 0 0 1 0 0 0 2 0 1 0 0 1 0 1 0 1 1 0 2 1 0 1 1 0 0 1 0 0 0 0 0 1 0 0 0 1 0 1 0 1 0 0 1 1 1 1 1 1 0 0 1 1 1 0 0 1 2 0 0 0 0 0 0 0 2 1 2 0 1 1 1 1 2 1 1 1 0 2 0 0 0 0 0 0 1 1 1 0 0 1 0 2 1 1 1 1 0 0 1 0 1 0 1 1 0 0 1 0 1 1 1 0 1 1 0 1 1 1 1 0 0 0 1 0 0 0 0 0 0 1 0 0 1 1 2 2 2 0 0 0 1 0 0 0 0 1 1 1 1 0 0 2 0 0 2 0 2 0 1 1 2 0 0 1 0 0 0 0 0 0 0 0 2 1 0 1 1 2 0 2 0 1 1 1 0 1 0 1 1 0 2 0 0 2 0 2 0 0 0 1 1 0 1 1 1 0 0 0 0 1 0 0 0 0 0 1 0 0 0 0 2 2 0 0 0 0 0 2 0 0 0 0 2 0 1 1 1 0 0 2 0 0 1 0 2 0 1 0 0 2 0 0 0 0 2 0 1 0 1 0 1 2 2 2 0 0 0 0 1 0 1 0 0 1 0 2 0 1 0 0 0 1 1 0 0 1 1 0 1 1 1 0 0 1 1 0 1 1 1 0 2 0 0 1 0 1 0 0 0 2 2 1 0 1 1 1 0 0 0 1 0 1 0 1 1 1 0 1 1 1 0 0 0 1 0 0 1 0 0 0 1 1 1 1 0 2 1 0 1 0 1 0 0 1 0 1 2 0 0 0 1 0 0 1 0 2 0 0 1
156 0 1 2 0 0 1 1 0 0 0 0 0 0 0 0 0 0 1 1 0 2 0 1 1 0 2 1 2 2 2 0 1 1 1 1 2 2 0 1 1 1 0 0 0 0 1 0 0 1 1 1 0 0 2 0 0 0 0 0 0 0 0 2 0 1 0 1 2 0 0 2 1 0 1 2 2 1 1 0 0 2 0 1 1 0 0 0 2 2 0 0 1 0 0 1 0 0 0 0 1 1 1 0 1 0 1 1 1 1 0 2 1 2 1 2 1 0 0 0 2 0 2 1 0 2 0 2 1 2 0 0 0 1 0 0 0 0 0 0 0 2 0 0 2 0 0 0 0 1 1 1 0 0 0 0 1 1 0 0 1 0 0 2 2 2 1 1 0 0 0 1 0 2 0 0 0 0 0 0 0 1 1 1 0 0 2 1 0 0 1 1 1 0 1 1 2 0 0 0 0 0 1 0 1 1 1 0 2 0 1 1 1 0 1 1 1 1 0 0 2 1 1 2 0 2 2 1 0 1 1 1 0 0 1 0 0 0 1 1 1 1 1 2 2 0 0 0 2 0 0 1 1 1 0 1 1 0 0 0 0 0 0 2 1 0 1 0 2 2 0 0 0 2 0 0 1 1 1 0 0 1 1 2 0 0 0 0 0 2 0 1 0 2 2 1 0 1 1 0 1 0 0 0 0 0 1 0 0 1 0 2 1 1 2 0 0 0 1 0 0 2 0 0 1 0 1 1 1 0 0 2 0 0 0 1 0 2 0 1 0 1 2 2 1 0 2 0 0 2 2 0 1 0 1 1 1 2 0 2 2 0 0 0 0 1 0 1 2 0 2 0 0 0 0 1 0 1 1 1 2 1 0 1 1 1 0 2 2 0 1 1 0 0 2 1 0 0 0 0 0 0 1 1 0 0 1 1 0 2 0 0 2 0 2 2 0 0 0 0 0 2 1 1 1 1 1 0 0 1 0 0 0 2 0 1 0 1 0 0 1 0 0 0 0 1 1 1 0 1 0 1 0 1 1 1 1 0 0 0 2 1 0 1 1 1 1 1 0 1 1 0 1 1 1 0 1 2 2 1 0 2 2 2 1 0 1 1 2 0 0 0 0 2 2 0 2 2 2 0 0 0 1 1 0 2 0 1 1 0 1 0 1 0 0 0 0 0 0 0 0 1 1 0 0 1 1 2 2 0 1 1 2 1 0 1 1 0 1 0 2 2 0 1 1 2 1 1 1 0 0 0 0 1 2 1 0 0 0 1 0 1 2 0 1 1 0 0 1 0 1 2 0 0 0 0 0 2 2 1 2 1 0 1 1 0 1 1 1 0 0 0 0 0 0 0 0 0 0 1 0 1 0 0 2 1 1 0 1 0 0 0 1 2 1 1 0 0 0 0 0 0 1 1 1 0 2 0 0 0 0 0 1 0 0 0 1 0 0 1 0 0 0 0 0 0 0 0 0 0 0 2 1 1 1 2 0 0 2 1 0 1 1 2 0 2 0 0 1 1 0 2 0 0 0 2 2 1 2 2 1 1 0 1 1 1 1 0 1 2 0 0 0 0 1 0 1 2 2 2 0 1 1 1 1 2 1 1 1 1 1 0 0 0 0 0 0 1 1 1 0 0 1 0 1 1 1 0 0 0 0 1 1 1 0 1 2 0 0 1 0 1 1 1 1 0 1 0 0 0 0 0 1 0 1 0 0 0 0 0 0 0 1 0 1 1 2 0 0 2 0 0 2 0 0 0 0 0 1 1 2 2 1 1 2 1 1 2 0 2 0 2 2 2 0 0 1 1 0 1 1 0 0 0 0 1 1 0 2 0 2 0 2 0 2 2 0 1 1 0 2 2 0 2 1 0 0 1 1 0 1 2 1 2 0 1 0 1 0 0 0 1 1 0 1 1 1 0 0 0 0 0 0 2 2 0 0 0 0 0 0 1 0 2 0 0 1 0 0 1 0 0 1 1 0 2 1 1 1 0 0 0 1 0 0 1 0 2 1 1 1 1 1 0 2 0 1 0 0 1 0 1 1 1 2 1 0 1 0 1 0 0 1 0 1 2 0 2 2 0 0 2 0 2 1 0 1 1 0 0 1 1 0 2 0 0 0 1 0 0 0 0 0 0 0 1 0 1 1 0 0 0 2 0 0 0 0 1 1 0 1 1 0 0 0 0 0 0 0 0 0 0 0 0 0 2 0 1 1 0 0 0 0 2 0 0 2 2 1 2 1 0 0 2 1 0 0 0 2 0 0 0
157 0 0 2 1 0 1 2 0 1 1 0 0 1 0 0 1 0 1 0 1 1 0 0 2 0 1 0 2 2 2 0 1 1 1 1 1 1 0 0 0 1 0 0 0 1 0 1 0 1 0 0 0 0 2 0 0 0 1 2 0 0 0 0 0 0 0 1 1 0 1 1 2 0 1 2 2 0 1 1 0 2 1 0 1 0 1 1 1 2 1 1 0 0 0 1 0 0 0 0 1 0 1 0 1 1 2 1 1 1 0 2 0 2 0 2 0 1 1 0 1 0 1 2 1 0 0 0 0 0 0 1 0 0 0 0 0 0 0 0 1 1 0 0 2 0 0 2 2 2 0 0 0 1 0 0 0 0 0 0 0 0 0 2 0 2 0 1 0 1 0 0 1 0 0 0 0 1 0 0 1 1 0 0 0 0 1 1 0 0 2 0 0 2 2 2 1 0 1 0 0 1 0 1 2 1 1 0 0 0 0 2 1 0 0 2 1 0 1 0 2 2 0 1 0 0 0 1 0 1 0 0 0 0 0 0 0 2 0 0 0 0 2 2 2 0 0 0 1 1 1 0 0 0 0 1 0 0 1 1 0 1 0 0 0 0 1 0 1 0 2 0 0 2 0 0 1 0 1 0 0 2 1 2 0 1 0 1 0 1 1 1 2 2 2 0 2 0 0 0 0 0 1 1 0 0 1 0 0 1 0 2 2 0 0 0 0 0 1 0 1 1 1 0 0 0 0 1 0 1 1 1 1 1 0 0 1 2 0 1 0 2 2 2 1 1 2 0 0 1 1 0 1 1 1 1 1 2 0 1 1 0 1 1 1 0 0 2 0 0 0 2 1 1 1 0 0 1 1 1 0 1 0 0 0 0 0 0 0 1 0 0 0 0 2 1 0 0 0 0 0 1 0 2 1 0 1 0 0 1 0 0 0 0 0 1 1 0 0 0 1 1 0 1 1 1 0 1 1 1 0 1 0 0 0 0 0 1 0 0 1 0 0 1 1 2 1 1 0 2 0 1 0 1 1 1 1 0 1 1 2 1 0 0 0 2 0 1 0 0 1 1 0 0 2 0 2 2 2 0 2 1 1 1 0 0 0 0 1 0 1 1 1 1 0 0 1 1 1 1 1 0 2 0 0 0 2 2 0 0 0 1 1 1 1 0 0 0 0 1 1 1 2 1 1 2 1 0 0 1 1 0 0 0 0 0 1 0 2 0 1 2 0 2 2 0 0 1 1 0 0 0 0 2 2 0 0 0 0 1 1 0 0 0 0 0 1 1 1 0 0 0 0 0 0 0 1 2 2 0 2 0 0 0 0 0 0 0 1 0 0 0 0 1 0 0 1 2 0 2 2 0 0 1 2 1 1 0 2 1 0 0 2 2 1 1 0 0 0 1 1 2 0 0 0 1 1 2 0 0 1 1 1 0 0 1 1 0 0 2 0 1 0 1 1 0 1 0 1 1 0 2 2 1 2 1 0 0 2 1 0 1 2 2 0 2 0 2 0 1 1 0 0 0 0 2 2 0 1 1 0 1 1 1 1 2 0 1 0 1 0 1 0 0 0 0 0 2 0 1 1 0 0 1 0 1 1 2 2 0 0 0 0 0 0 1 0 0 0 0 0 0 0 0 1 0 0 0 0 0 0 2 1 0 0 1 0 0 0 1 0 1 0 1 1 0 1 0 0 0 0 1 1 0 0 1 1 0 0 0 0 0 1 0 0 1 1 1 1 1 1 1 0 1 0 0 0 0 1 0 1 1 0 0 0 1 1 1 1 1 1 1 1 2 0 0 1 1 1 2 1 0 0 0 0 2 1 0 1 1 2 0 1 0 1 2 1 0 1 0 0 1 0 2 0 0 0 1 1 0 0 1 1 2 0 0 0 1 0 0 0 0 0 0 0 0 0 0 0 2 0 0 0 1 1 0 1 0 0 0 1 0 0 0 1 0 1 0 1 1 0 0 1 1 0 1 0 1 0 0 0 0 2 0 0 0 2 2 0 2 0 1 1 0 2 0 1 0 0 0 0 1 0 0 1 2 0 0 0 1 0 0 0 0 1 0 0 0 2 2 0 2 2 2 0 0 2 0 1 1 2 1 0 2 0 0 0 2 0 0 0 0 1 0 0 2 0 0 0 0 0 0 2 0 1 0 1 2 0 2 2 0 0 0 0 0 1 0 0 1 0 1 0 0 0 1 0 1 1 0 0 0 1 0 0 0 0 1 1 2 0 0 1 2 1 0 0 0 0 0 1 0
158 0 0 2 1 0 2 2 0 2 2 0 1 2 1 1 0 0 1 1 1 1 0 0 2 0 1 0 1 2 2 1 0 0 0 0 2 2 0 0 0 2 0 0 1 0 0 0 0 0 0 1 0 0 2 2 0 0 0 0 1 1 0 0 0 2 0 0 1 0 0 0 2 0 2 2 2 1 2 0 1 1 0 1 1 0 1 0 1 1 0 0 1 0 0 1 0 1 0 1 1 0 0 1 1 0 2 1 1 1 1 2 0 0 0 0 0 0 1 0 1 0 1 1 0 1 0 2 1 1 0 1 0 0 0 0 0 0 0 0 1 1 0 0 1 0 1 0 0 1 0 1 0 0 0 0 1 0 0 1 0 1 0 2 0 2 1 1 1 2 0 1 0 2 0 0 1 1 0 1 0 2 2 2 0 0 2 1 0 0 2 1 0 2 2 1 1 0 1 0 0 1 0 1 2 1 1 1 1 0 1 1 1 0 0 2 0 0 2 1 1 0 0 0 2 0 0 0 0 0 0 0 0 0 1 1 0 2 0 1 0 0 2 1 2 1 1 0 1 0 0 0 0 0 0 2 1 0 0 0 0 0 0 0 0 0 1 0 2 2 0 0 0 2 1 0 1 0 1 0 1 1 1 1 0 0 0 1 2 2 0 1 0 1 2 0 2 0 1 0 0 2 0 0 0 0 0 0 0 0 0 1 1 0 2 0 1 0 1 0 1 1 1 0 2 0 1 1 1 1 2 0 0 0 0 0 0 0 2 2 0 0 0 2 0 0 1 0 2 2 2 0 0 1 0 1 1 1 0 2 2 0 1 0 1 0 0 1 2 0 2 0 1 0 0 1 0 1 1 1 1 1 0 0 0 2 0 0 0 1 0 0 1 1 1 1 1 0 1 1 1 1 0 2 1 0 1 1 0 2 0 0 0 1 1 2 0 0 0 0 0 1 0 2 1 2 2 0 0 0 0 0 0 0 0 0 0 2 0 0 0 0 0 1 1 1 1 2 0 1 0 2 0 1 1 1 1 1 2 2 0 2 1 1 0 1 1 1 0 0 0 0 1 1 1 1 1 1 0 1 0 2 0 0 0 1 0 0 2 0 0 0 1 1 2 0 2 2 2 0 0 0 1 1 0 1 1 0 1 0 1 0 0 1 1 0 0 0 0 2 2 0 2 1 1 2 0 0 0 2 0 1 1 1 1 0 1 0 2 1 0 1 0 0 0 1 0 2 2 0 0 0 0 2 2 0 0 1 1 1 0 0 1 0 1 1 0 0 1 0 1 1 1 0 0 1 1 2 2 1 2 0 0 0 0 0 0 0 0 0 0 0 0 2 0 0 0 1 0 1 1 1 0 1 2 0 2 0 2 1 1 1 0 0 0 0 0 0 0 0 0 1 0 0 0 2 2 1 0 0 0 1 1 0 0 0 0 0 0 0 1 0 0 1 2 0 2 0 1 1 0 1 1 0 1 1 0 0 0 0 0 0 0 0 1 0 0 1 1 1 0 0 0 0 0 1 1 0 1 1 0 1 0 2 2 1 1 0 0 2 1 1 0 0 1 1 0 2 2 2 0 2 0 1 1 2 0 2 2 1 0 0 1 0 0 1 0 0 0 0 0 1 1 0 2 1 1 0 1 0 0 0 1 0 0 2 0 0 0 2 0 1 0 0 0 2 2 1 0 0 0 0 0 0 0 2 0 0 1 0 0 0 2 0 1 0 2 1 1 2 0 0 1 1 0 0 0 0 0 2 2 2 0 0 1 1 0 1 0 1 1 0 1 2 0 0 1 0 0 2 1 1 0 0 0 2 2 1 2 0 1 0 2 0 2 2 0 0 2 0 2 2 0 2 1 0 1 1 1 0 0 1 1 2 0 1 1 0 0 0 0 0 1 0 1 1 1 0 0 0 0 0 0 2 2 0 0 0 1 1 1 0 0 0 1 0 0 0 1 0 1 0 1 1 0 1 0 1 0 2 2 2 1 0 0 1 1 1 1 1 1 2 0 1 2 2 2 0 0 2 0 1 0 0 1 1 1 1 0 1 0 0 0 0 0 1 0 0 2 1 0 2 0 0 1 0 2 0 1 1 2 2 0 2 0 0 0 1 0 0 0 0 2 1 0 0 1 0 0 0 2 0 1 0 1 0 1 1 0 1 0 1 0 0 1 0 1 1 1 1 1 0 0 0 0 1 0 2 0 0 0 0 0 1 0 0 1 0 0 0 0 0 0 2 0 0 0 0 1 0 1 0
159 0 0 2 0 0 1 2 1 0 1 1 0 0 0 0 0 1 0 1 1 2 0 0 2 0 1 0 1 2 2 0 1 1 1 1 1 2 0 2 2 0 1 1 0 1 0 1 0 1 0 0 0 0 1 0 0 0 0 2 0 1 0 0 1 0 1 1 1 0 0 0 0 0 0 2 2 1 2 0 1 1 0 1 1 0 0 1 1 1 0 1 2 0 0 1 0 0 0 1 1 0 1 1 0 0 2 2 0 2 0 1 1 2 1 2 2 0 0 0 2 0 2 2 2 0 0 1 1 1 1 1 0 2 2 2 0 0 0 0 0 2 1 1 1 0 0 0 0 0 0 0 0 0 1 0 0 0 0 1 0 0 0 2 1 2 1 1 0 0 0 0 0 2 0 0 1 1 0 1 0 1 0 0 0 0 2 2 0 2 0 2 1 1 2 2 0 0 0 0 0 1 1 1 2 2 2 0 1 0 0 1 2 0 0 2 2 1 0 0 2 1 0 1 1 1 1 0 0 1 0 0 0 0 0 0 0 2 0 1 0 1 0 1 1 0 1 1 1 1 1 1 0 0 0 2 1 0 0 0 0 0 0 1 1 1 0 0 2 1 0 2 1 2 0 0 0 0 1 0 0 2 1 2 0 2 0 0 0 2 0 2 0 1 2 0 2 0 0 0 0 0 0 0 0 0 1 0 0 0 0 1 2 0 0 0 1 1 0 0 1 1 2 0 2 0 0 0 0 0 2 2 0 0 0 0 0 2 0 1 1 1 1 2 1 0 2 1 2 0 0 1 0 0 0 0 0 1 0 0 1 1 0 0 0 0 0 1 2 0 2 0 1 1 0 0 0 1 0 2 1 1 0 0 0 0 0 0 0 1 0 1 1 0 2 0 1 1 0 0 0 0 0 2 2 0 0 0 0 2 0 0 0 1 1 1 1 0 0 0 0 2 0 2 0 0 0 0 0 1 0 0 0 2 0 1 0 0 0 0 1 0 0 1 1 1 1 1 1 1 0 1 0 1 1 1 1 1 2 2 1 2 1 0 0 0 1 2 0 0 1 1 2 2 1 1 1 2 1 1 0 1 0 0 0 1 0 1 2 1 0 0 0 1 1 0 1 1 1 1 1 1 1 1 0 1 1 1 0 1 0 0 0 1 1 0 0 0 0 2 0 0 2 1 1 2 0 1 1 1 1 0 0 0 0 0 0 0 2 1 1 1 0 2 2 0 0 2 2 0 0 0 0 2 2 0 0 0 0 1 1 0 0 2 0 0 0 0 2 0 0 0 1 0 1 0 2 2 2 1 2 0 1 2 1 1 0 0 1 0 1 0 0 0 0 0 0 1 0 1 1 1 2 1 1 1 0 0 2 0 0 0 0 1 0 1 0 0 1 1 1 1 0 0 0 2 2 2 0 0 1 1 0 0 0 0 0 1 0 1 0 1 1 1 1 0 1 0 0 0 1 1 2 1 2 2 0 0 2 0 0 0 1 1 1 2 0 1 1 0 1 1 1 0 0 2 2 0 0 1 0 1 0 1 1 0 1 0 0 1 0 1 0 0 0 0 0 2 0 2 1 1 0 1 0 1 1 2 2 0 1 1 0 0 1 1 0 0 0 0 0 0 1 0 2 2 2 0 0 0 0 0 0 0 0 1 1 0 2 2 1 0 1 1 1 1 2 0 0 0 0 0 1 0 0 1 1 0 0 0 0 0 1 0 1 0 2 1 1 1 1 0 0 0 0 1 0 0 1 1 1 1 1 1 2 1 1 0 0 0 2 0 1 1 0 0 0 1 0 2 2 0 0 0 0 1 1 0 0 1 1 0 2 0 2 2 0 2 2 0 2 2 0 2 0 0 0 1 1 0 1 2 1 1 0 1 1 0 1 1 1 0 2 0 0 0 1 0 0 0 0 0 1 1 1 0 0 0 0 0 2 0 0 1 1 0 1 1 1 2 0 0 1 1 0 0 0 0 1 2 1 1 2 1 1 1 0 2 2 1 2 2 0 2 2 2 2 0 0 1 0 0 0 1 1 1 1 0 1 1 0 0 0 0 1 1 0 1 2 0 1 1 0 1 0 0 2 0 1 1 1 1 1 1 1 0 2 2 0 0 0 0 2 1 0 0 0 2 0 1 0 0 1 1 1 0 2 0 0 0 1 0 0 0 1 1 1 1 1 1 1 0 0 0 0 0 1 0 1 0 0 0 0 0 0 0 0 0 0 2 0 0 1 2 1 0 0 0 0 0 0 2
160 0 0 2 1 0 1 2 0 0 0 0 0 0 0 0 0 0 2 1 1 1 0 1 1 0 2 0 1 2 2 0 1 2 0 1 1 2 0 0 0 2 2 1 0 1 0 0 0 1 0 0 0 0 2 0 0 0 0 0 2 0 0 2 1 0 0 0 2 0 1 1 1 0 0 2 2 2 2 0 1 2 1 1 2 0 1 1 2 2 1 1 1 0 0 2 0 1 0 1 1 0 0 1 1 0 2 1 1 1 0 1 1 2 1 2 1 0 0 0 2 0 2 2 2 0 0 1 1 1 0 0 0 0 1 0 0 0 0 0 0 2 0 0 1 1 1 0 0 1 0 1 0 0 0 0 0 0 0 1 0 0 0 2 1 1 1 1 0 1 0 1 1 2 0 0 0 1 1 1 0 1 1 2 1 0 2 1 1 0 1 0 1 1 2 1 1 0 0 1 1 0 0 1 2 1 1 0 1 0 0 2 2 0 0 2 1 0 2 2 0 0 1 1 1 1 1 1 1 1 0 0 0 1 1 0 1 2 0 2 0 0 2 1 1 0 0 0 2 0 0 0 0 0 1 1 0 0 0 0 0 0 0 0 1 0 1 2 1 1 1 0 0 1 1 1 0 0 1 0 1 0 1 2 0 1 1 1 0 2 0 1 1 1 2 0 2 1 0 1 0 1 1 1 1 0 1 0 0 1 0 2 2 1 1 0 0 0 0 0 1 2 1 1 1 0 0 2 2 0 2 0 1 1 0 0 1 1 1 0 0 0 2 0 0 0 1 0 2 2 2 0 0 0 0 0 1 2 0 0 0 0 1 1 1 0 0 2 2 1 2 0 2 2 0 2 0 1 0 2 1 1 0 0 1 0 0 1 1 0 0 0 1 1 2 0 2 1 0 0 0 0 0 2 2 1 0 0 1 1 0 0 1 0 1 2 0 0 2 0 0 0 1 1 1 1 0 0 0 0 1 1 0 1 0 0 0 0 0 0 2 0 0 0 0 1 2 1 0 2 0 1 0 2 1 1 1 0 0 0 2 0 1 1 0 1 1 1 0 0 1 1 1 1 1 1 1 1 2 0 0 2 0 0 0 0 0 1 2 1 1 0 0 2 1 0 2 1 1 1 2 1 1 1 0 1 2 2 0 1 0 1 1 1 1 0 0 0 0 0 1 1 2 1 0 2 0 1 1 0 2 0 2 1 1 0 1 0 1 2 0 0 0 1 1 1 0 1 1 0 0 0 0 2 1 1 0 0 1 0 0 0 1 0 0 0 1 1 2 0 0 0 0 0 0 0 1 0 0 2 1 1 1 1 0 1 0 0 1 0 0 0 0 1 0 0 0 0 0 0 0 2 0 0 2 0 2 0 1 2 0 0 1 1 1 1 1 0 0 0 0 0 1 1 1 1 2 1 0 0 0 0 1 0 0 2 0 0 0 2 1 1 0 0 0 0 0 0 2 1 0 1 2 1 2 1 0 1 1 0 0 0 1 0 0 0 0 0 2 0 0 1 0 0 1 2 2 0 1 1 1 1 0 2 2 1 1 1 1 1 1 0 1 0 1 1 0 2 1 1 0 0 0 1 1 2 1 2 2 0 1 0 0 0 0 0 0 1 0 1 0 0 0 0 2 0 0 1 1 0 0 1 0 0 0 0 1 0 0 0 0 0 0 0 0 1 1 0 0 0 0 0 0 0 0 2 0 0 1 0 0 0 2 0 0 0 2 2 1 2 0 0 0 1 0 0 0 0 1 1 1 1 1 0 2 1 0 1 0 1 1 1 1 2 1 1 0 1 0 0 0 0 0 0 0 1 0 0 1 1 2 0 2 0 0 0 0 0 2 0 2 1 0 2 0 0 0 1 0 1 0 1 0 0 0 0 0 1 0 0 1 0 1 0 0 0 1 0 0 0 0 0 0 2 2 0 0 0 1 1 1 0 0 0 0 0 0 0 0 2 1 0 0 2 0 0 0 1 0 1 0 0 2 0 0 0 1 1 0 1 0 1 0 1 1 1 2 0 0 0 0 1 0 0 0 0 2 0 1 1 1 0 0 0 1 1 0 0 2 0 1 1 0 1 1 0 2 0 1 0 1 1 0 0 2 0 1 2 0 0 0 0 2 1 0 2 0 0 0 0 1 0 2 0 1 0 1 2 0 2 1 1 1 0 0 0 1 1 1 1 1 0 0 0 0 1 1 1 0 0 0 0 0 1 0 1 1 2 1 2 1 0 1 1 0 0 0 0 1 0 0 0
161 0 0 2 2 0 2 2 0 2 2 0 0 0 0 1 0 0 2 2 1 0 1 1 1 1 0 0 2 2 1 1 0 2 1 1 2 1 0 0 0 2 1 0 0 1 1 0 0 0 0 1 0 1 1 0 0 0 0 1 1 0 0 1 1 1 1 1 1 0 0 0 2 0 2 2 2 0 2 1 0 1 0 1 1 0 0 0 2 2 0 0 2 1 1 2 0 0 0 1 1 0 1 1 0 0 2 1 1 1 0 2 0 0 0 0 0 0 1 0 1 0 2 1 0 1 0 1 1 1 0 0 0 1 0 0 0 0 0 0 0 2 0 0 0 1 1 0 0 0 0 0 1 0 0 0 0 0 0 0 1 1 0 1 0 1 0 1 1 1 0 1 1 1 1 0 0 0 0 0 0 0 0 0 0 0 2 1 1 0 2 0 0 2 2 2 1 0 0 1 1 0 0 1 2 0 1 0 2 0 1 1 1 0 1 1 0 0 2 2 0 0 0 0 2 2 0 0 0 0 0 0 1 1 1 0 1 2 0 2 0 0 2 1 1 0 0 0 2 0 0 0 0 1 0 2 0 0 0 0 0 0 0 0 1 0 1 0 2 0 0 1 0 1 0 1 0 0 1 0 1 1 2 1 1 1 0 2 0 2 0 1 1 1 1 0 1 0 1 0 1 0 0 0 0 0 0 0 0 2 0 2 1 0 1 0 0 0 1 0 0 1 1 1 1 0 0 1 1 0 2 0 1 0 0 0 0 1 1 2 1 0 2 2 0 1 1 1 1 0 0 1 1 0 1 1 1 2 0 0 0 0 1 1 1 0 0 1 2 1 2 0 1 1 0 1 0 2 1 1 0 1 0 0 0 1 0 0 0 0 1 1 0 0 1 1 0 0 1 1 0 1 0 1 1 0 0 0 0 2 0 0 1 0 1 1 1 0 1 0 0 1 0 1 1 1 0 0 0 0 1 0 0 2 0 0 0 0 0 0 0 0 0 2 2 2 2 0 1 1 0 0 0 1 1 1 1 2 2 1 1 1 0 0 0 1 1 1 0 0 1 0 2 2 0 0 0 2 2 1 2 0 2 2 0 1 1 1 2 1 1 0 2 1 0 0 0 2 2 0 1 1 1 1 0 2 1 1 1 2 1 0 1 0 0 0 0 0 0 0 0 2 1 0 0 2 1 1 2 1 1 1 1 1 0 0 0 0 1 1 1 1 0 1 2 0 0 1 1 0 0 0 0 0 2 1 1 2 0 0 0 0 0 1 0 0 0 0 0 0 1 1 1 0 0 1 1 2 2 1 2 1 0 2 2 0 0 0 0 0 0 0 2 0 1 0 1 1 0 0 0 2 0 1 2 1 1 0 2 2 1 0 2 2 2 2 0 0 2 0 0 2 0 0 0 2 2 1 0 0 0 0 0 0 0 0 0 0 0 0 0 0 1 1 1 0 0 0 1 1 1 1 1 1 2 2 0 1 2 0 0 0 1 1 1 2 0 1 0 0 2 0 0 0 0 2 2 1 1 1 2 0 0 1 2 1 0 0 0 1 0 1 0 0 0 0 0 0 0 1 0 0 0 0 0 1 1 1 2 0 0 0 0 2 1 0 0 1 1 1 0 0 1 1 0 1 2 0 1 0 0 0 0 0 0 0 0 0 0 1 0 1 0 0 0 0 0 0 1 1 1 1 0 0 0 1 2 0 0 0 0 0 2 0 0 0 2 2 2 2 0 0 1 0 0 1 0 0 0 2 2 2 1 1 1 1 0 2 1 2 0 1 2 2 0 0 1 0 0 1 0 0 1 0 1 2 0 0 0 2 2 0 2 0 1 1 0 0 2 0 2 2 0 1 0 0 0 1 1 1 1 1 1 1 0 0 0 1 1 0 0 1 1 0 0 0 1 0 1 0 0 0 0 1 0 1 0 0 1 0 1 0 0 0 0 1 0 1 1 2 0 0 1 1 0 0 0 0 1 2 2 2 2 0 0 0 1 0 0 2 0 1 1 0 0 0 1 0 0 0 0 1 0 2 2 2 0 0 1 1 1 0 0 0 1 1 0 0 2 0 2 0 0 2 1 0 1 2 0 0 2 1 0 0 0 0 0 1 0 1 0 0 2 2 1 2 0 1 0 0 0 0 2 1 0 0 1 2 0 1 0 1 0 0 1 0 1 0 0 1 0 0 0 0 0 0 1 0 2 1 0 1 0 1 0 1 2 0 0 0 0 0 0 0 0 0 0 0 0 0 0 1
162 0 0 1 1 0 2 1 0 1 1 0 0 1 1 1 0 0 2 1 0 0 0 0 2 0 1 0 2 2 2 2 0 2 2 1 2 2 0 0 0 2 0 0 1 0 1 1 0 2 0 1 0 0 2 0 0 0 0 1 0 2 0 1 1 0 1 1 2 1 0 1 2 0 2 2 2 1 2 0 1 1 1 0 1 1 0 2 2 2 2 1 2 0 0 2 0 2 0 2 0 0 0 2 0 0 2 2 0 2 1 2 1 2 1 2 1 0 1 0 1 0 2 2 2 0 0 2 1 1 0 0 0 1 0 0 0 0 0 0 0 2 0 0 0 0 0 0 1 1 1 2 0 1 0 0 0 1 0 1 2 2 0 1 1 1 1 1 1 1 0 1 1 2 1 0 0 2 1 2 0 2 1 1 0 0 2 1 0 0 2 0 1 1 2 1 2 0 0 0 0 2 0 1 2 0 0 1 1 0 2 2 1 0 1 1 1 0 1 0 2 0 0 0 2 0 0 2 0 2 0 0 1 1 0 0 0 1 0 1 0 0 2 1 1 0 0 0 1 0 0 0 0 0 1 2 1 0 0 0 0 0 0 1 2 1 0 1 1 1 1 0 0 2 0 0 0 1 1 0 1 1 2 2 1 1 2 1 0 2 0 0 1 1 2 0 2 1 0 1 0 0 2 2 1 0 1 2 1 1 1 1 1 1 1 0 0 0 0 0 1 2 2 1 2 0 1 0 0 2 2 1 1 2 0 0 0 1 1 2 1 2 0 1 1 1 1 0 1 2 2 0 0 2 0 2 2 1 0 1 1 0 1 1 1 0 0 2 1 0 1 1 2 2 0 2 0 1 0 2 2 1 0 0 0 0 0 0 0 0 0 0 2 0 1 1 1 0 1 1 1 1 0 2 1 0 1 0 0 2 0 0 1 0 1 2 0 0 0 0 1 1 0 2 0 0 0 0 0 1 1 0 1 0 0 1 0 0 0 0 0 0 0 1 1 2 1 1 0 1 0 1 0 1 1 0 1 1 1 0 2 1 0 0 0 2 0 1 0 1 1 0 2 2 1 0 1 1 2 1 0 2 0 0 0 2 0 1 2 1 1 0 1 1 0 0 0 0 0 1 2 0 1 1 1 0 1 2 0 0 0 0 1 0 0 1 0 0 0 1 0 1 2 1 1 2 0 1 2 1 1 1 0 0 1 1 2 0 1 0 0 1 0 1 2 0 0 1 1 0 0 0 0 0 2 1 1 1 1 0 0 0 0 0 0 0 0 1 1 0 0 1 0 0 0 0 1 1 1 2 2 1 0 1 2 0 1 0 0 0 0 0 0 1 0 0 0 0 0 0 0 2 0 0 1 0 0 0 2 0 1 0 1 1 1 1 0 0 0 0 0 1 0 0 0 0 1 1 0 0 1 1 0 0 0 0 0 0 1 2 1 0 1 1 2 0 1 0 1 1 0 2 1 1 2 2 0 1 2 1 1 0 2 2 0 2 0 0 1 1 1 1 0 0 0 1 1 0 0 1 0 0 0 1 1 1 1 2 0 0 0 2 0 0 0 0 0 1 0 0 0 0 0 0 1 2 0 2 2 1 0 0 0 0 1 1 0 0 0 0 0 1 0 0 2 1 1 0 1 0 0 1 0 0 0 0 0 0 2 2 0 0 0 0 0 0 0 1 1 1 1 1 1 0 0 1 0 0 0 0 0 0 2 0 0 0 2 2 2 1 0 0 1 1 0 0 0 0 1 1 1 1 1 1 1 1 1 1 0 1 1 1 1 1 0 0 1 0 0 1 1 0 2 0 2 1 2 0 1 1 1 0 2 0 2 2 0 0 2 0 2 2 0 2 0 0 0 2 1 0 0 2 1 1 0 0 0 0 1 0 0 0 0 0 0 0 0 0 0 0 0 0 0 1 1 0 1 0 1 0 1 0 0 0 0 1 0 1 1 1 1 0 2 1 0 0 0 1 1 2 2 2 2 0 0 0 0 1 0 1 0 2 1 1 2 1 1 0 0 2 0 2 0 0 0 1 1 1 0 0 0 0 1 0 1 2 0 0 1 1 0 1 0 1 0 0 1 1 0 0 2 2 1 1 0 0 1 1 0 0 1 1 1 1 0 0 1 1 1 0 1 0 1 0 1 0 1 2 0 2 1 0 0 0 0 0 1 0 0 2 0 1 1 0 0 0 0 1 1 0 0 0 1 0 0 0 0 0 0 0 0 0 0 0 0 0 1 0 2 0 1 0
163 0 0 0 1 0 1 1 0 1 1 1 0 0 0 0 0 0 1 0 0 1 1 0 2 0 0 0 1 2 2 0 1 1 1 0 2 2 0 1 1 1 1 1 0 1 1 0 2 2 0 1 1 0 1 1 0 0 0 0 1 0 0 2 1 0 1 0 1 0 1 2 2 0 2 2 2 1 2 1 1 2 0 1 1 0 0 0 2 2 0 0 2 1 2 2 0 0 1 0 2 0 0 1 1 1 2 1 0 2 1 1 0 2 2 2 2 0 2 0 0 0 2 2 2 0 0 0 0 0 1 1 0 1 2 1 0 0 0 0 0 2 0 0 0 0 0 0 0 0 0 0 0 0 0 0 0 0 0 1 0 0 0 2 1 2 0 1 0 0 0 1 0 2 0 0 0 0 0 0 0 0 1 1 0 0 1 1 1 0 1 0 0 1 1 1 1 0 0 0 0 0 1 0 2 2 2 1 0 0 1 1 0 0 0 2 2 0 0 0 2 1 0 1 0 0 0 2 1 1 0 0 0 0 0 0 0 1 1 1 1 1 2 1 1 0 1 0 2 0 0 1 0 0 0 1 0 1 1 1 0 1 0 1 0 0 0 0 2 2 0 1 0 1 0 0 0 1 1 0 0 2 2 1 0 2 1 1 0 1 1 1 0 2 2 1 1 0 1 0 0 1 0 0 0 0 0 1 0 0 0 1 1 1 1 0 0 1 0 0 2 1 1 1 1 0 1 1 1 0 2 2 1 1 0 1 0 1 1 2 1 1 0 2 0 0 2 0 0 1 1 0 0 0 0 0 1 0 0 2 2 0 1 0 1 0 0 2 0 0 0 2 1 1 0 0 0 1 0 2 2 1 1 1 0 0 0 1 1 0 0 0 0 0 2 0 1 0 1 1 0 2 0 1 0 0 1 0 0 1 0 0 1 0 1 1 1 0 0 0 0 1 1 0 1 1 1 0 0 0 0 0 1 1 1 1 0 0 0 0 1 0 1 2 2 2 2 1 1 0 1 1 0 1 0 0 0 0 0 0 2 0 0 1 0 1 1 2 0 0 2 1 2 2 1 1 0 2 1 1 0 1 1 1 1 1 0 0 1 0 1 1 1 2 1 0 0 2 2 0 1 0 1 1 0 1 2 1 0 1 0 1 2 0 0 0 1 0 0 1 1 1 2 0 1 2 0 0 0 2 1 1 0 0 2 0 0 0 2 1 1 1 0 1 2 0 0 1 1 0 1 1 0 2 2 0 0 0 2 1 0 0 0 0 0 0 2 0 0 0 0 1 0 0 0 0 1 2 2 0 2 0 2 2 0 2 0 0 1 0 0 0 0 2 0 0 0 0 0 0 0 2 1 1 2 0 1 0 1 1 2 1 0 1 0 1 0 0 0 0 0 2 0 0 0 0 0 1 0 0 0 0 0 1 0 0 0 1 1 1 0 0 0 1 1 0 1 0 2 2 0 1 1 1 1 1 0 0 2 0 0 0 1 2 0 2 1 2 1 1 0 1 0 0 0 1 1 0 0 0 1 1 0 2 2 1 1 0 1 2 0 0 1 0 1 1 0 2 2 1 0 1 0 1 0 2 0 1 2 0 0 0 0 0 0 0 0 1 0 0 0 1 0 0 2 0 0 0 0 0 0 2 0 1 0 1 1 0 2 2 1 0 0 0 0 0 0 0 0 0 0 0 0 0 0 1 0 0 1 0 0 0 2 0 1 0 2 2 0 2 0 0 0 1 2 1 1 0 2 0 1 1 0 0 1 2 0 1 1 1 1 1 1 1 0 0 0 2 0 2 2 0 0 0 0 1 1 0 0 1 2 1 2 0 2 2 0 2 0 0 1 1 0 1 0 0 1 1 1 0 0 1 0 0 0 0 0 2 0 0 0 0 2 0 1 1 2 0 0 1 0 0 0 2 1 1 0 0 0 0 2 0 0 0 0 1 0 0 1 1 0 0 1 1 0 1 0 0 0 1 0 0 2 1 1 1 1 1 0 2 0 2 0 1 1 1 1 0 0 0 1 2 0 0 1 2 0 0 1 1 1 0 0 0 0 2 0 1 2 0 1 1 0 1 0 0 1 1 0 0 2 2 0 2 0 0 0 0 1 0 0 0 1 1 0 0 1 0 0 0 1 0 1 0 1 0 1 0 0 0 2 0 0 0 2 2 0 0 0 1 0 1 1 1 1 0 0 1 1 1 0 1 0 0 0 0 0 0 0 1 0 1 0 2 0 0 0 0 1 0 1 0
164 0 0 2 0 0 0 2 1 1 1 0 0 1 0 0 1 0 1 0 0 1 1 0 2 0 0 0 1 1 0 1 1 1 0 0 2 1 1 0 0 0 0 0 1 2 0 0 1 2 0 0 1 1 1 1 0 0 0 0 2 0 0 2 0 0 1 0 2 0 1 2 2 0 2 2 2 0 2 1 0 1 0 0 0 0 0 0 2 2 0 0 0 0 0 0 0 1 0 1 0 0 1 0 1 0 1 1 1 1 0 1 1 2 1 2 1 0 1 0 1 0 1 1 0 0 0 1 0 1 0 0 1 1 0 0 1 0 0 0 1 1 0 0 1 0 0 0 0 0 0 0 0 1 2 0 1 1 0 0 1 1 0 1 1 2 0 1 1 2 0 1 0 2 2 0 0 1 0 1 0 1 0 1 1 0 2 2 0 0 0 2 0 0 1 0 2 0 0 0 0 0 0 0 2 2 2 0 1 0 1 1 0 0 0 2 1 0 1 0 2 1 2 2 0 2 2 0 0 1 0 0 0 0 0 0 0 2 0 0 1 1 2 1 1 0 0 0 1 1 1 0 0 0 0 1 1 0 0 0 0 0 0 1 1 0 0 0 2 0 1 0 1 1 0 0 1 0 2 0 1 1 2 2 0 2 0 0 0 2 0 2 1 1 2 0 2 2 1 0 1 0 2 2 0 1 1 0 0 0 0 0 2 0 1 0 0 0 1 0 1 2 0 0 2 0 0 1 1 1 1 1 0 0 0 0 0 0 2 1 1 1 2 0 0 1 2 0 1 0 0 0 0 0 0 0 0 0 0 2 2 0 2 0 2 1 0 1 1 0 1 1 2 2 0 2 0 2 1 1 0 0 0 0 0 1 0 1 1 0 0 0 1 1 1 1 1 0 1 1 1 1 0 1 1 0 0 1 0 0 0 0 1 0 1 2 0 1 0 1 1 1 1 0 2 0 0 0 0 1 1 1 2 0 2 2 0 1 0 0 1 0 0 1 1 1 2 1 0 1 0 0 0 1 0 0 0 0 1 1 2 2 1 0 0 1 1 1 0 1 1 0 2 1 2 0 1 1 2 0 0 2 0 0 0 0 0 0 2 0 0 0 2 2 1 0 2 1 1 1 1 1 0 0 2 0 2 2 1 1 0 0 0 1 1 0 0 1 0 2 2 0 2 2 0 2 0 0 0 2 1 1 2 0 1 0 2 0 0 1 1 1 0 2 2 0 0 0 0 0 0 0 0 2 1 1 0 0 1 0 0 1 1 0 1 1 0 1 1 0 0 0 2 0 1 1 2 2 2 1 2 0 1 2 1 1 0 0 2 2 1 0 0 1 1 0 1 0 0 1 0 1 0 1 1 0 0 0 1 0 1 0 0 0 0 0 0 0 0 0 0 1 0 0 0 1 1 1 0 0 1 1 1 0 0 0 0 0 1 1 1 1 0 1 2 0 1 0 1 1 0 0 1 1 1 2 0 0 2 0 0 0 1 0 1 1 0 0 1 0 1 0 0 1 1 2 2 1 2 2 1 1 0 1 2 2 0 0 1 1 0 1 0 0 0 0 0 2 2 2 0 1 1 1 1 2 1 2 0 0 1 1 0 0 0 2 0 1 1 1 0 1 0 0 2 0 0 1 0 0 0 1 1 0 0 1 0 0 1 1 0 0 0 0 1 0 1 1 1 0 0 1 0 0 0 2 0 0 0 2 2 2 2 0 0 0 2 0 1 1 1 0 0 1 0 0 0 0 1 1 1 1 1 1 2 1 0 2 0 2 0 0 2 2 1 1 0 1 0 1 1 0 1 0 1 1 0 0 0 2 2 0 1 0 1 1 1 0 2 0 1 2 0 2 0 0 1 2 1 0 1 2 0 1 0 0 0 0 0 0 1 0 1 0 0 0 1 0 0 0 0 0 0 1 1 0 1 0 0 1 0 0 0 0 0 0 1 1 1 1 0 0 1 1 0 0 0 1 1 2 2 2 2 0 0 0 1 1 1 0 1 1 0 2 2 2 2 0 0 0 0 0 0 0 0 1 1 0 0 1 0 0 2 0 2 1 0 1 1 0 0 1 0 1 1 0 0 1 1 0 1 1 1 2 0 0 1 1 0 0 0 0 1 2 1 1 0 0 0 0 1 0 2 0 1 1 2 2 0 1 1 1 1 0 1 1 1 0 0 0 0 0 0 1 1 1 0 0 1 0 0 0 0 0 0 0 0 1 0 1 0 0 0 1 0 0 0 0 2 0 1 0
165 0 0 2 1 1 2 2 0 0 0 0 0 0 0 0 0 0 0 0 1 2 0 0 2 0 1 0 1 2 2 0 0 2 0 0 2 2 0 0 0 2 0 0 0 0 1 0 0 2 1 1 0 0 2 1 1 0 1 1 1 1 0 1 2 0 2 1 2 0 1 2 2 0 2 2 2 2 2 0 2 2 1 1 2 0 0 1 2 2 2 2 1 1 1 2 0 0 0 0 2 0 0 1 0 0 2 1 0 2 1 1 0 1 1 1 1 1 1 0 1 0 2 1 1 1 0 2 0 2 0 0 0 0 0 0 0 0 0 0 0 2 0 0 1 0 1 0 1 1 1 1 1 0 1 0 0 1 0 2 0 0 0 2 0 2 0 0 0 1 0 1 0 2 0 0 0 1 1 1 0 2 0 0 0 0 1 1 1 0 2 0 0 2 2 2 1 0 1 0 0 1 1 0 1 1 1 0 0 0 1 1 1 1 0 2 0 0 1 1 1 1 1 1 0 1 1 1 0 1 1 2 0 0 0 0 0 2 0 1 0 0 2 1 1 0 0 0 2 0 0 0 0 0 2 2 0 1 0 0 0 0 0 1 1 0 0 1 1 0 2 0 0 1 1 1 0 0 0 0 0 2 2 1 1 1 1 1 0 2 0 0 2 2 2 0 2 0 0 1 0 0 2 2 0 1 1 1 0 1 0 2 1 0 1 0 0 0 2 0 0 1 0 0 2 0 0 0 1 1 2 2 0 0 0 0 0 2 0 0 0 1 2 1 0 0 1 1 1 0 0 1 1 0 0 0 0 0 0 0 0 0 2 1 2 1 0 2 2 0 2 0 2 2 0 0 0 1 0 2 1 1 0 0 0 0 0 0 0 1 0 0 1 0 1 1 0 0 0 0 0 0 0 1 1 1 0 0 0 2 0 0 1 1 2 2 0 1 0 1 1 1 1 2 0 1 0 0 0 1 1 0 0 0 1 0 0 2 0 0 1 0 0 0 0 2 1 2 0 0 0 2 0 2 0 0 1 2 1 2 1 2 1 1 0 0 2 2 0 0 2 2 1 1 2 0 2 1 2 0 1 2 2 2 1 0 1 1 2 0 0 0 1 2 1 0 1 2 2 0 0 0 2 0 0 0 2 1 0 1 0 0 1 0 0 0 0 1 0 1 1 1 2 0 1 2 0 0 0 1 1 0 0 0 0 0 2 0 1 2 0 0 0 1 2 0 0 0 0 0 0 0 0 2 2 0 0 0 1 1 0 0 0 0 0 0 1 1 1 1 0 1 0 0 0 0 2 2 2 0 2 0 0 1 1 0 0 1 0 0 0 0 0 0 0 0 0 1 0 1 1 1 0 1 2 0 2 0 2 1 0 1 0 1 0 1 0 0 1 0 0 1 0 0 0 0 0 1 0 0 2 2 1 0 0 0 0 0 1 1 0 0 1 1 2 0 2 1 2 2 1 1 0 0 1 2 0 1 1 0 0 0 1 2 0 2 2 1 0 1 0 1 0 0 0 1 2 0 1 1 1 1 0 0 0 0 1 0 0 1 0 1 0 1 1 1 0 2 2 2 0 2 0 1 1 2 0 2 2 0 1 1 0 0 0 0 0 0 0 0 0 0 0 0 2 1 1 1 0 0 0 2 0 0 0 0 1 0 1 1 1 0 0 1 1 0 1 1 1 1 1 1 0 0 0 1 1 0 0 0 0 0 2 0 0 0 2 2 2 2 0 1 0 1 0 0 0 0 2 0 0 0 0 0 0 0 1 2 0 2 0 1 0 1 0 0 1 1 0 1 1 0 0 0 0 1 0 0 1 0 1 0 1 0 1 2 1 1 1 0 1 1 0 2 0 0 1 1 1 0 0 1 1 1 0 0 0 0 1 1 1 0 2 0 0 0 2 0 1 0 0 0 0 1 1 0 1 1 0 0 1 0 0 0 1 0 1 0 0 2 0 0 2 0 0 1 0 2 0 1 0 0 1 0 1 2 0 1 1 1 1 1 1 1 2 1 1 0 0 0 0 2 0 0 1 1 1 2 0 2 0 0 1 0 2 0 0 1 2 0 0 2 0 0 1 0 0 0 0 0 2 2 1 2 0 0 0 0 0 0 0 0 1 0 0 2 0 1 0 0 1 0 2 0 0 0 0 2 1 1 0 1 0 0 1 0 2 0 0 2 0 0 0 0 0 0 1 1 1 0 0 0 0 1 0 0 1 0 0 1 0 0 0 1 0 0 1 0 1 0 0 2
166 0 0 1 0 0 1 2 0 0 0 0 0 0 0 1 0 0 0 0 0 2 1 0 2 0 2 0 1 2 2 1 1 2 1 1 1 0 0 0 0 0 1 0 0 2 0 0 0 1 0 0 1 1 0 0 0 0 1 1 1 0 0 2 0 1 0 1 1 0 0 1 2 0 2 2 2 1 2 0 1 1 1 1 2 0 1 1 2 2 1 1 1 1 1 2 0 2 1 1 2 1 1 1 0 0 2 2 0 2 0 1 0 2 2 2 2 0 2 0 0 1 2 0 0 0 0 0 0 0 1 1 0 1 2 1 1 0 0 0 1 1 1 0 0 0 0 0 0 1 0 1 0 0 0 0 1 1 0 0 1 1 1 2 1 1 0 1 0 1 1 0 1 0 0 0 0 0 0 0 0 0 0 0 0 0 1 2 0 0 2 2 0 1 2 1 1 0 0 1 1 0 0 2 2 1 2 0 2 0 1 1 0 1 0 2 0 1 0 0 2 2 0 2 0 1 1 1 0 0 0 0 0 0 0 0 0 1 1 1 0 1 2 2 2 0 0 0 2 0 0 0 0 0 0 2 1 1 1 0 0 0 0 0 0 0 0 0 2 1 0 0 0 1 0 1 0 1 1 0 0 2 2 2 0 1 0 2 0 2 0 0 1 1 2 0 2 1 0 1 0 1 2 2 0 1 1 0 0 0 0 0 2 0 2 0 1 1 1 0 1 2 1 0 2 0 0 2 2 0 2 0 1 1 0 0 0 1 1 1 2 2 1 1 0 0 1 1 2 1 1 1 0 0 0 0 0 1 0 1 1 0 2 2 2 0 0 2 1 0 1 1 1 1 0 0 0 2 1 1 0 1 0 0 0 0 0 1 1 0 0 0 0 0 2 0 0 0 0 0 0 0 0 2 2 2 0 0 0 1 0 0 0 0 0 2 0 1 0 0 0 2 0 1 0 2 1 0 0 0 1 0 2 0 2 2 0 0 0 0 1 0 0 2 1 2 2 1 1 1 1 0 0 1 1 1 1 2 2 2 1 1 0 0 0 2 0 0 0 0 2 0 1 1 1 1 0 2 1 0 1 1 1 1 0 0 0 0 2 0 0 0 1 2 1 0 1 0 0 1 2 0 0 2 0 2 1 2 0 0 0 0 0 1 1 1 0 0 0 0 0 2 1 0 0 1 1 0 0 2 0 0 2 0 1 0 2 0 2 1 1 1 0 1 1 0 0 1 1 0 0 0 0 2 2 1 1 0 1 1 1 0 1 0 1 1 0 0 2 0 2 2 2 0 0 1 1 1 1 2 1 0 1 1 0 1 0 0 2 2 1 0 0 2 0 0 0 2 0 2 2 0 0 0 1 1 1 0 2 1 0 0 0 0 0 0 0 0 0 0 0 1 1 1 1 0 1 1 0 0 0 1 0 0 0 0 2 0 0 2 0 1 0 0 1 0 1 0 1 1 0 2 1 1 2 2 0 1 1 1 0 1 0 1 1 2 1 1 0 2 0 0 0 0 1 2 2 0 0 0 1 1 1 0 1 0 1 0 0 0 0 0 0 2 0 0 0 0 0 0 0 0 0 1 1 2 1 2 2 0 1 0 0 1 1 0 0 2 2 2 0 0 1 1 1 1 2 0 1 0 0 0 1 0 0 1 0 0 0 0 0 0 1 0 2 0 2 1 0 0 0 0 0 0 0 1 1 0 1 0 0 0 1 0 0 1 1 1 2 0 1 0 0 0 0 0 0 0 2 0 1 1 1 0 1 0 1 1 1 1 1 1 1 2 0 0 1 0 1 1 0 0 0 0 0 1 2 0 2 0 2 0 0 1 0 2 0 1 0 1 0 1 0 2 0 0 0 2 1 0 0 2 1 1 0 0 0 0 1 1 1 0 0 0 0 0 0 1 0 0 0 0 0 1 0 0 2 0 0 0 2 0 0 0 0 1 0 0 1 0 0 0 1 1 0 1 0 2 1 2 1 1 2 1 1 1 0 1 1 1 1 2 0 1 2 1 1 0 1 1 0 2 0 0 2 2 0 1 1 1 1 0 1 0 1 0 0 1 2 1 0 2 0 0 0 0 0 1 0 0 2 1 0 1 0 0 0 1 0 1 0 0 0 1 0 1 0 1 0 0 2 0 1 0 1 1 1 2 1 0 1 1 0 0 0 0 0 0 0 1 0 0 0 1 1 1 0 1 1 0 0 0 0 1 0 0 1 2 1 2 1 0 0 2 0 1 0 0 0 0 1 0
167 0 0 2 1 0 2 0 0 1 1 1 1 2 2 2 0 0 0 0 0 1 1 0 2 0 0 0 2 2 2 2 2 1 0 0 2 0 0 1 1 0 0 0 0 1 1 0 0 0 0 0 0 0 2 0 0 0 0 1 0 0 0 0 0 0 0 0 0 0 0 1 2 0 1 1 2 1 2 0 0 1 0 0 0 0 0 1 2 2 0 1 0 0 2 2 0 1 0 1 1 0 0 1 1 1 2 2 0 2 0 1 0 2 0 2 0 0 1 0 1 0 1 2 0 0 0 1 0 1 0 0 1 1 0 0 1 0 0 0 0 2 0 0 2 0 1 0 0 1 1 1 0 0 1 0 1 1 0 0 0 0 2 2 1 1 0 1 1 1 1 1 0 0 1 0 1 1 0 1 0 1 1 1 0 0 2 2 0 0 2 1 1 0 1 1 1 0 0 0 0 1 0 1 2 1 1 0 1 0 2 2 1 0 0 2 0 1 0 1 1 1 0 2 0 0 0 1 1 0 0 1 0 0 0 0 0 2 0 2 0 0 2 2 2 0 0 0 1 1 1 0 0 1 0 2 0 0 0 0 0 0 0 2 1 0 0 0 1 0 1 2 0 1 0 0 0 2 2 0 0 2 2 2 0 1 1 1 0 1 1 1 2 2 2 0 2 2 0 1 0 1 0 0 0 1 1 0 0 2 0 2 0 0 1 0 1 1 1 0 0 2 1 0 1 0 1 1 0 2 2 0 0 0 0 0 0 1 1 0 1 1 2 2 0 0 1 0 0 2 2 0 0 0 0 1 1 0 0 0 0 0 1 0 1 1 0 1 2 1 2 0 1 1 0 1 0 2 1 1 1 2 0 0 0 0 0 0 0 0 0 0 0 0 2 0 0 1 1 1 1 1 0 1 0 0 1 1 0 2 0 0 1 0 1 2 0 0 0 0 0 2 0 0 1 1 1 0 0 1 1 0 0 2 0 1 0 1 1 0 1 0 1 2 1 2 1 2 0 0 0 1 0 2 0 0 0 1 2 2 1 2 0 0 0 2 0 2 0 1 2 1 2 2 2 0 1 2 0 1 1 0 1 1 0 0 1 1 1 1 2 1 0 1 0 0 1 2 2 0 2 2 2 1 0 1 1 2 0 2 0 0 0 1 1 0 0 1 0 1 1 0 2 1 0 2 0 0 0 2 0 2 1 0 1 0 1 0 0 1 2 0 0 0 1 0 0 2 2 0 1 1 0 2 2 0 0 1 2 1 0 0 1 1 1 1 0 0 2 0 0 0 1 0 0 1 1 1 1 1 1 1 1 1 1 1 1 1 0 0 0 0 1 0 1 0 1 1 0 0 0 2 0 1 1 1 0 0 2 1 1 0 1 2 1 0 0 0 0 0 0 1 0 0 0 2 2 1 0 0 2 2 0 0 0 0 1 0 0 0 1 0 0 0 1 0 1 0 1 1 0 2 0 1 1 2 0 1 1 0 0 0 1 0 1 1 0 2 1 0 0 1 0 1 1 2 2 0 1 1 1 0 2 1 1 1 1 1 1 1 1 0 1 0 1 1 0 2 2 2 0 0 0 1 0 1 0 2 2 0 0 0 0 1 0 1 0 2 2 2 0 0 1 0 1 1 1 0 2 0 1 1 0 0 0 0 0 0 1 2 0 0 0 0 0 1 1 0 0 0 0 0 1 0 0 1 1 0 2 0 0 0 1 0 0 1 1 2 2 2 0 0 0 1 0 0 0 1 1 1 1 0 0 0 1 2 0 1 1 1 1 1 2 2 0 0 1 0 0 0 0 0 1 0 1 0 2 0 0 1 1 0 0 2 0 2 0 2 0 0 1 1 0 2 0 0 1 1 1 0 1 2 0 0 0 1 1 0 0 0 0 0 1 0 0 0 1 1 0 0 0 0 0 2 1 0 1 0 0 0 1 0 0 0 0 0 0 0 2 1 0 0 2 0 0 0 0 2 0 0 0 0 2 1 1 1 1 1 0 2 0 2 0 2 2 2 2 0 0 0 0 1 1 0 1 1 0 1 1 0 1 0 0 0 2 0 0 1 1 0 0 1 0 0 2 0 2 1 0 1 2 2 0 1 0 0 0 1 0 1 0 0 1 2 1 1 1 0 0 0 1 0 1 0 1 0 1 1 1 0 1 1 0 0 0 0 1 0 1 1 0 0 0 0 0 2 0 1 1 1 1 0 0 1 0 0 2 0 0 1 0 0 0 2 0 1 0 1 1 0 1 1
168 0 0 0 0 1 1 2 0 1 1 1 1 1 1 1 0 0 1 2 1 2 0 0 2 0 1 0 2 1 1 0 0 2 2 1 1 1 1 0 0 1 0 0 0 1 0 0 0 0 0 0 1 0 0 0 1 0 0 1 0 1 0 2 1 0 1 1 0 0 0 0 1 0 1 2 2 2 2 0 2 2 0 0 0 0 2 0 1 2 0 1 2 2 1 1 0 0 0 0 1 0 1 1 0 0 2 1 1 1 0 2 1 2 2 2 2 0 1 0 1 0 1 2 1 0 0 2 2 2 1 1 0 1 0 0 0 0 0 0 1 1 0 0 0 0 0 0 0 1 1 1 0 0 0 0 0 1 0 1 0 0 0 2 0 1 0 1 1 2 0 0 0 2 0 0 0 0 0 0 0 0 1 1 0 0 1 1 0 0 1 0 1 0 2 1 2 1 0 1 1 1 0 1 2 1 1 0 1 0 2 0 1 0 0 2 0 1 2 2 0 0 1 2 0 1 1 1 0 1 1 1 0 0 0 0 0 1 0 1 0 0 1 1 1 0 0 0 1 0 0 0 0 1 0 2 0 0 0 0 0 0 0 1 1 0 0 0 1 1 0 1 0 2 0 0 0 1 1 0 1 1 2 1 1 0 0 0 0 2 0 1 1 2 2 0 2 0 0 1 0 1 1 1 0 0 1 0 1 1 1 1 2 0 2 0 0 0 0 0 1 2 1 0 0 0 0 2 0 1 1 2 0 0 0 0 0 0 2 0 0 0 2 1 0 2 0 0 2 0 0 0 0 0 0 0 0 0 0 0 1 1 1 0 1 2 0 2 2 0 2 0 0 0 0 1 0 2 0 2 0 0 0 0 0 0 0 0 0 1 0 0 1 0 1 1 0 0 0 0 0 0 0 2 1 0 0 1 0 2 0 0 1 0 1 2 0 0 0 0 0 1 0 0 2 2 2 2 2 0 0 1 0 1 1 2 1 1 0 0 2 0 0 0 0 1 1 2 0 1 0 2 0 2 1 1 1 0 1 1 2 1 0 1 0 1 1 2 0 0 0 0 2 2 0 1 0 2 2 1 1 2 1 1 1 0 0 0 0 0 2 2 1 1 0 0 2 1 1 0 1 1 2 0 0 1 2 0 1 2 1 0 1 0 1 0 0 1 0 1 1 1 1 0 1 1 1 0 0 2 0 2 1 0 1 0 0 0 2 1 0 1 0 2 2 1 0 0 0 0 0 0 0 2 1 2 0 1 2 1 0 0 0 1 0 0 0 2 0 1 0 0 0 0 0 0 1 2 2 1 2 0 2 2 1 2 0 1 0 0 0 0 0 0 0 0 0 0 0 0 0 2 0 1 2 0 1 0 2 0 0 0 0 0 0 0 1 0 0 0 0 0 0 0 0 1 2 1 0 0 0 0 1 0 0 1 1 0 0 1 1 0 1 1 2 0 2 0 2 2 0 1 0 1 1 2 0 1 0 0 0 0 1 1 0 1 1 2 0 1 1 0 1 1 2 2 2 1 1 1 1 0 0 2 2 2 1 1 0 1 0 1 0 1 1 0 1 2 1 2 1 0 0 0 0 1 1 2 2 0 1 0 0 0 0 1 0 2 2 2 0 0 0 0 0 0 0 0 0 0 0 2 1 0 0 1 0 0 0 0 0 0 0 0 0 2 2 1 0 0 0 0 0 0 0 1 0 0 0 0 0 0 2 0 0 0 2 1 0 2 0 0 1 1 0 0 0 0 1 0 0 1 1 1 1 1 1 1 0 1 1 0 1 1 0 0 0 1 0 1 1 0 1 0 1 1 1 0 0 1 2 1 2 0 1 1 0 0 1 0 1 1 0 1 0 0 0 2 1 0 1 2 0 1 0 1 0 1 0 0 0 0 1 1 0 0 1 0 0 0 0 0 0 1 1 0 0 1 0 0 2 0 0 0 0 1 0 0 2 0 1 0 1 1 0 1 0 0 1 2 2 2 2 1 0 1 0 1 0 2 0 1 2 1 1 1 2 0 0 0 2 2 1 0 2 1 1 0 0 2 1 0 0 0 0 1 0 1 2 1 0 2 0 1 0 0 1 2 0 0 1 1 0 1 0 0 0 1 0 0 0 0 2 1 0 1 0 0 0 0 0 0 2 1 0 0 0 1 0 1 0 1 0 1 0 0 0 1 0 1 0 0 1 0 0 1 0 0 2 0 0 0 0 1 0 0 1 1 0 2 1 0 1 2 0 0 0 0 1 0 0 1
169 0 0 0 0 0 0 2 0 1 1 0 1 1 1 1 0 0 0 1 1 2 0 1 1 0 0 0 2 2 2 0 1 2 1 0 2 1 0 1 1 1 0 0 0 1 0 0 0 0 0 0 2 0 0 0 0 0 0 1 1 0 0 0 0 0 0 1 1 0 0 0 1 1 1 2 2 1 2 0 1 1 0 0 0 0 0 0 1 1 0 0 1 1 0 1 0 0 0 0 2 0 0 1 0 0 2 0 2 0 0 2 0 1 0 1 0 1 0 0 2 1 2 2 2 0 0 0 0 1 0 0 0 1 0 0 0 0 0 0 0 2 1 0 1 0 0 0 0 1 0 1 0 1 1 0 0 0 0 0 1 1 0 2 1 2 1 0 1 2 0 2 0 1 1 0 0 1 1 1 0 2 1 1 0 0 2 1 0 0 2 0 0 1 2 1 1 0 1 0 0 1 0 1 2 1 1 0 2 0 1 2 2 0 0 2 0 0 1 0 2 2 1 1 1 1 1 1 0 1 0 0 0 1 1 1 0 2 0 1 0 1 1 1 2 1 1 0 2 0 0 0 0 0 0 0 0 0 0 0 0 0 0 1 0 0 0 0 0 0 0 2 0 2 0 0 0 0 1 0 1 1 2 2 0 2 0 0 0 1 1 0 0 1 2 0 2 0 1 0 1 0 1 1 0 0 0 1 0 1 0 1 1 0 1 0 0 0 0 0 1 1 2 0 2 0 1 2 0 1 1 2 0 0 0 0 0 1 1 1 1 1 0 2 0 0 1 0 0 0 0 0 0 0 0 0 0 0 0 1 2 1 2 1 2 0 0 2 1 0 1 1 0 0 0 0 0 2 0 2 0 0 0 0 0 2 0 0 0 1 0 0 0 0 2 0 1 0 0 0 0 0 0 2 1 1 1 1 0 2 0 0 0 0 0 1 1 1 0 0 0 1 0 1 1 1 1 2 2 0 0 1 0 1 1 1 0 1 0 1 0 0 0 2 2 2 1 1 1 1 0 1 0 2 2 1 2 1 1 1 1 1 0 1 1 1 1 2 0 2 1 1 0 0 1 1 0 1 2 1 1 0 0 0 1 0 0 0 1 0 1 1 1 0 1 0 2 2 2 0 0 0 1 1 0 1 2 0 0 1 0 0 1 1 1 0 0 0 0 1 0 0 2 1 0 2 0 1 1 1 1 1 2 1 1 1 2 0 1 2 0 1 0 2 2 0 0 2 2 0 0 0 0 2 1 1 0 0 0 1 0 1 0 0 0 0 0 2 2 0 0 0 1 0 0 1 2 2 2 0 2 0 0 0 0 0 0 2 0 0 1 1 0 1 0 0 0 0 0 0 0 2 0 1 2 0 2 1 1 1 1 0 0 0 0 1 0 0 0 0 0 1 0 0 0 1 1 2 0 0 1 1 0 0 0 1 1 0 1 2 1 0 0 1 1 0 1 0 1 1 0 1 0 1 1 2 0 0 1 0 0 0 0 1 1 2 0 1 1 0 0 2 0 0 0 2 2 0 0 0 1 1 0 1 1 0 0 1 1 1 0 0 0 1 0 0 0 2 1 2 0 0 0 1 1 2 0 1 1 1 1 0 0 0 0 1 0 0 0 0 0 2 1 0 0 2 2 0 1 0 1 2 0 0 0 1 1 0 1 1 0 0 0 0 0 1 1 0 1 1 1 1 2 0 0 1 1 0 0 0 0 0 1 0 0 1 2 2 2 2 0 1 0 0 1 0 0 0 1 1 2 2 0 0 0 2 0 1 0 1 1 0 1 1 1 1 0 0 0 2 1 0 1 0 1 1 0 0 0 1 1 0 1 1 1 2 0 1 2 0 1 2 0 2 0 0 2 1 1 1 0 0 1 1 0 1 1 0 1 0 1 1 0 0 0 0 0 0 0 0 0 0 0 2 2 0 0 0 0 0 1 0 0 1 0 1 0 0 1 1 0 0 0 1 0 1 0 0 2 2 2 2 1 0 0 1 0 1 0 2 0 1 0 2 2 2 2 0 0 0 0 2 1 0 2 1 0 0 0 2 0 0 1 0 1 1 0 0 2 1 1 1 0 1 0 0 1 1 0 0 1 1 0 2 0 0 0 1 0 1 1 1 2 2 1 1 0 0 0 0 1 0 2 0 1 0 1 1 0 1 0 1 0 0 0 1 1 0 0 1 0 0 0 1 1 1 0 1 1 0 0 0 0 0 0 0 0 0 0 0 0 0 0 0 0 0 0 0 0 0 0 1
170 0 0 1 0 1 1 1 0 0 0 1 0 1 0 0 1 0 1 0 0 2 1 1 1 1 1 0 2 2 2 0 1 1 0 0 2 1 1 0 0 1 0 0 0 0 0 0 0 0 0 0 0 0 1 1 0 0 0 0 0 0 1 0 0 0 0 2 0 0 0 0 1 1 1 2 2 0 1 0 0 1 0 1 2 0 0 0 2 2 0 1 0 0 1 2 1 0 0 0 2 0 1 0 1 0 2 1 1 1 0 1 2 2 2 2 2 0 2 0 0 0 1 2 0 0 0 1 1 1 0 0 0 1 1 1 0 0 0 0 1 1 0 0 1 0 0 0 0 0 0 1 0 0 0 0 0 1 0 0 0 0 0 2 0 1 0 0 1 1 1 1 1 1 0 0 0 1 0 0 1 2 1 1 0 0 2 2 0 1 1 2 1 1 2 2 2 0 1 0 0 1 0 2 2 2 1 1 1 0 0 2 1 0 0 2 0 0 1 0 2 1 0 1 1 1 0 1 0 1 0 0 2 0 2 2 0 2 0 2 0 0 2 1 1 0 1 1 1 0 0 1 0 0 1 1 0 0 0 0 0 0 0 1 1 0 1 1 1 1 0 1 0 2 1 1 0 2 2 0 0 1 2 2 1 1 1 2 0 2 0 1 1 1 2 0 2 1 0 1 0 0 1 1 1 0 1 0 0 1 0 1 1 0 2 0 0 0 0 0 2 0 1 0 0 0 0 1 0 0 1 2 0 0 0 0 0 1 1 1 2 2 2 2 0 1 1 0 1 0 0 1 1 0 1 0 0 0 0 2 2 0 2 1 2 0 0 2 2 0 2 0 0 0 0 0 0 2 2 0 0 1 0 0 0 0 0 0 0 1 0 0 0 0 2 0 0 2 0 1 1 0 0 2 2 0 0 1 1 1 0 0 1 0 0 1 1 1 1 0 0 1 0 1 1 1 0 0 0 0 0 0 0 1 1 0 0 1 0 1 1 0 0 0 0 1 1 0 0 1 0 1 0 1 0 0 1 2 2 2 0 2 1 0 0 1 1 1 0 0 1 1 2 2 1 0 0 2 1 1 1 1 0 0 0 1 0 1 2 1 1 0 2 2 0 0 1 1 1 1 1 0 2 0 0 0 2 1 0 2 0 0 0 1 1 0 0 1 0 2 1 0 2 0 2 1 1 1 1 1 1 0 0 0 0 1 2 0 1 1 1 2 0 1 1 1 0 2 2 0 0 0 0 2 2 0 0 1 2 0 0 0 1 0 0 0 1 1 0 1 0 1 0 0 0 0 0 2 2 1 2 0 0 0 1 0 0 0 1 0 1 0 0 1 0 0 0 0 0 1 1 1 0 0 2 0 2 0 2 0 0 0 0 0 0 1 0 0 0 0 0 1 0 0 0 0 1 0 0 0 1 1 1 0 0 1 1 0 0 0 0 0 0 0 2 0 2 0 1 1 0 1 2 1 2 2 0 0 2 0 0 0 1 2 0 2 1 1 0 2 0 0 0 0 0 1 1 0 0 0 1 0 0 1 1 1 1 1 0 1 0 1 1 0 1 1 1 2 1 1 0 0 0 1 2 2 2 2 2 0 0 0 0 1 0 0 0 0 0 0 0 0 1 0 1 1 1 0 0 0 0 1 0 0 0 0 1 0 1 1 0 0 1 1 1 0 1 0 0 0 0 0 2 0 0 1 1 0 0 1 1 1 2 0 2 0 2 2 2 1 0 0 0 0 0 0 0 0 2 0 1 1 0 0 1 1 0 2 1 2 0 1 1 1 1 1 0 0 0 2 0 2 1 0 1 1 1 0 2 0 2 0 1 0 1 1 2 1 1 0 0 1 0 2 1 0 1 1 0 1 0 1 0 0 0 2 1 2 2 0 0 2 1 1 0 0 0 1 1 0 0 0 0 2 2 0 0 1 0 1 0 0 1 0 0 0 0 0 1 0 1 0 2 0 0 2 0 1 2 2 2 2 1 0 0 1 0 1 0 2 0 0 0 1 2 1 2 0 0 0 0 1 1 0 2 2 0 1 1 1 1 0 0 0 1 1 0 1 2 0 0 2 0 0 1 0 1 1 0 0 1 0 0 1 0 1 0 2 0 0 0 0 2 1 0 1 0 1 1 0 1 0 2 0 0 0 0 2 0 1 1 1 1 0 0 0 0 0 0 0 0 0 0 0 0 1 0 0 2 0 0 0 0 1 0 0 1 1 0 2 1 0 1 2 0 0 0 0 1 0 1 0
171 0 0 2 1 1 2 2 0 1 1 0 0 0 0 0 0 0 0 0 0 2 0 0 2 0 1 0 2 1 1 1 0 1 1 1 1 2 0 0 0 2 0 0 0 1 0 0 0 0 0 0 0 0 2 1 1 0 0 1 1 1 0 1 1 1 1 1 1 0 0 1 2 0 1 1 1 2 2 0 2 2 0 1 1 0 0 0 2 2 0 0 0 0 1 1 0 0 0 0 1 0 1 0 1 0 2 1 1 1 0 2 1 1 1 1 1 1 0 0 2 1 1 2 1 0 0 2 2 2 0 0 0 0 1 0 0 0 0 0 1 1 0 0 1 0 1 0 1 1 0 0 0 2 2 0 1 1 1 2 0 0 0 2 0 2 0 1 0 0 0 1 0 2 0 0 0 1 0 1 0 1 1 1 0 0 2 2 0 1 1 1 1 1 2 2 2 0 0 0 0 0 0 1 2 1 1 0 1 0 0 1 1 0 0 2 0 0 2 0 2 2 1 2 0 1 1 0 0 0 0 0 0 0 0 0 0 2 0 1 0 1 2 2 2 0 0 0 0 1 1 0 2 1 0 1 0 0 0 0 0 0 0 1 0 1 0 0 1 1 0 1 0 2 0 0 0 0 1 0 1 0 2 1 1 0 1 0 0 2 0 1 0 1 2 0 2 1 0 1 0 1 0 0 0 0 0 1 1 2 1 2 2 0 1 0 1 0 1 0 1 2 2 0 2 0 0 2 1 1 2 1 0 0 0 0 0 1 1 1 1 2 0 1 0 2 0 0 1 1 1 0 0 0 0 0 0 1 0 1 1 0 2 1 2 0 0 1 2 0 2 0 0 0 1 1 0 1 1 1 0 0 0 1 1 0 0 0 0 0 1 1 0 0 2 0 0 0 0 0 0 0 0 2 2 0 0 0 0 2 0 0 1 0 1 2 0 0 1 0 0 1 0 1 0 1 0 1 1 0 0 1 0 0 0 0 0 2 0 1 0 0 1 1 1 2 1 0 0 0 0 0 0 2 1 0 1 1 0 1 1 1 1 0 0 1 1 0 0 0 1 1 2 2 1 0 0 2 2 2 0 1 0 0 0 1 0 0 1 0 1 1 1 2 2 0 2 2 2 0 0 0 0 2 0 2 0 0 0 1 0 0 0 0 0 0 0 0 0 0 0 2 2 1 1 1 1 0 0 1 0 1 1 0 0 0 2 0 1 1 1 1 0 2 2 1 0 0 0 0 0 0 0 2 2 1 0 2 1 0 0 0 1 0 0 0 0 0 0 0 1 1 1 0 0 1 1 1 1 2 2 0 0 1 2 0 1 0 0 0 1 1 0 0 0 0 1 1 0 0 0 2 0 0 1 0 0 0 1 2 0 0 1 0 0 0 1 0 1 1 0 2 0 0 0 1 2 1 0 0 0 0 2 0 0 1 1 0 0 1 0 1 0 2 1 0 1 0 0 0 0 1 0 0 0 2 0 1 1 1 1 0 0 2 0 1 0 2 0 0 2 0 0 0 0 1 1 0 1 1 1 1 0 1 1 1 1 0 0 1 0 1 2 0 1 1 0 2 1 2 1 1 0 0 1 1 2 2 2 1 0 0 0 0 0 0 0 2 2 2 0 0 0 1 1 1 1 0 0 0 0 1 0 1 0 1 1 0 0 0 0 0 0 1 1 1 2 1 0 1 1 1 0 0 0 0 0 0 1 0 0 1 1 0 1 1 2 2 2 1 0 1 0 0 0 0 0 0 0 2 2 2 1 1 2 1 1 2 0 2 0 0 2 2 1 1 0 0 0 1 1 0 1 0 1 0 2 0 0 2 2 0 1 1 1 2 0 1 0 0 0 0 0 2 0 0 0 2 0 0 0 2 1 1 0 0 0 1 0 0 0 0 0 0 0 0 0 0 1 0 0 0 0 1 1 0 0 1 0 0 2 0 0 0 0 0 0 0 1 1 0 0 1 1 0 0 0 1 0 1 1 1 2 0 0 0 0 0 0 2 0 1 1 0 2 2 2 0 0 2 0 2 0 0 2 2 0 0 1 1 0 0 1 0 1 2 0 1 1 0 1 0 0 0 0 0 1 0 1 1 2 2 1 2 0 0 0 1 0 0 0 0 2 2 0 1 0 0 0 0 1 0 1 0 1 0 1 0 0 0 1 1 0 0 0 1 0 0 1 2 0 0 0 0 0 2 0 2 1 0 0 0 0 1 0 0 2 1 0 0 0 0 1 1 0 0 0 0 1 0 0 0
172 0 0 1 1 0 1 2 0 0 0 0 0 1 0 0 0 1 0 1 1 2 0 0 2 0 1 0 2 2 2 0 2 2 0 0 2 1 0 1 1 1 0 0 1 0 1 0 0 0 0 0 1 0 1 1 0 0 1 0 1 0 0 1 1 1 1 2 2 0 0 2 2 0 2 2 2 2 2 0 2 2 0 1 1 0 0 0 2 2 0 0 1 0 1 1 0 2 2 0 2 0 0 2 0 0 2 2 0 2 0 1 0 0 0 0 0 0 1 0 1 0 1 2 1 0 0 1 1 1 0 0 0 1 0 0 0 0 0 0 1 1 0 0 0 0 0 0 1 0 0 1 0 1 1 0 0 1 0 0 0 0 1 2 2 2 0 1 2 2 0 0 0 2 0 0 0 1 0 0 0 2 1 1 1 1 1 1 0 0 0 1 0 1 2 1 2 0 0 0 0 0 0 0 2 2 2 0 2 0 1 2 2 0 0 2 2 0 1 0 2 1 0 2 0 0 0 1 0 0 0 0 0 0 0 0 1 2 0 1 0 1 2 2 2 0 0 1 2 0 0 1 0 0 1 1 1 1 0 1 1 1 0 0 0 0 1 0 1 0 0 1 0 0 1 1 0 0 1 0 1 1 1 2 0 1 0 1 0 2 0 1 2 2 2 0 1 2 0 2 0 0 1 1 0 0 0 0 0 1 1 2 1 1 2 0 0 0 0 0 2 2 1 1 1 0 0 0 0 0 1 1 0 1 0 1 1 0 2 0 0 1 1 2 1 0 2 0 1 1 1 0 0 1 0 1 1 2 0 1 1 0 1 1 1 0 0 2 1 0 1 1 0 0 1 1 0 1 1 1 0 0 0 0 0 0 0 0 0 1 0 0 0 0 2 0 0 1 0 0 0 0 0 2 2 1 0 1 0 1 1 1 1 1 2 2 0 0 1 0 0 1 0 0 1 0 1 0 0 0 0 0 0 2 0 0 0 1 0 0 2 0 0 0 0 2 1 2 0 0 0 2 0 2 1 0 1 1 1 1 1 1 0 0 1 1 1 1 0 1 0 0 2 2 1 1 1 1 2 0 1 0 1 1 0 1 0 0 1 0 1 1 2 0 1 0 1 1 1 0 1 1 1 1 0 1 1 1 0 0 0 1 1 0 0 0 0 0 0 0 0 1 0 0 0 0 2 1 1 0 2 0 1 0 2 0 2 1 1 0 1 2 0 1 1 1 0 1 1 0 0 0 0 0 2 0 2 0 1 0 0 1 0 1 0 0 0 0 1 0 1 0 0 0 0 2 2 2 2 1 2 0 0 1 2 0 1 1 1 0 1 0 2 0 0 0 1 0 0 1 0 1 0 0 2 0 1 0 1 0 1 0 1 2 1 2 0 0 0 0 0 0 1 0 1 1 1 2 0 0 2 2 0 0 0 0 0 0 0 1 0 0 0 2 2 0 1 0 1 1 0 2 0 1 2 2 0 1 1 0 0 0 0 1 1 2 0 1 0 0 1 1 0 0 0 1 1 1 2 2 1 1 0 2 2 1 2 1 0 0 0 2 0 1 0 0 0 2 0 2 2 0 0 0 0 0 2 1 2 0 1 0 1 0 1 1 1 0 0 0 0 0 0 1 1 1 1 0 1 0 1 1 0 0 0 0 0 0 0 1 0 1 0 0 0 1 1 1 0 0 0 0 1 0 0 1 1 0 0 0 0 0 2 0 0 0 2 1 1 2 0 0 0 1 1 0 0 0 2 0 1 1 0 0 1 1 1 2 0 2 0 1 1 2 0 0 1 0 0 0 0 0 1 1 1 0 1 0 0 2 2 0 1 1 1 1 1 1 1 0 0 1 0 2 0 0 0 1 1 0 0 1 1 1 0 1 1 1 1 1 1 1 2 0 1 1 2 0 0 1 1 0 0 2 0 2 1 0 0 0 1 1 0 0 0 0 2 0 1 1 1 0 1 1 0 1 0 0 1 2 2 2 2 0 0 0 0 2 1 1 1 2 1 1 1 0 1 0 0 0 0 2 0 0 0 1 1 1 1 1 1 0 1 0 1 1 0 0 2 1 1 1 1 2 1 0 0 2 0 0 2 2 0 2 0 0 0 1 0 1 0 0 0 1 0 1 0 2 1 0 0 0 2 0 1 0 1 2 0 1 2 0 0 0 0 0 1 0 0 1 0 1 0 0 0 1 0 1 1 0 0 0 0 0 0 0 0 0 0 1 0 0 1 2 0 0 0 0 2 0 0 0
173 0 0 0 0 0 0 2 0 1 1 0 0 0 0 0 0 0 0 0 1 2 0 0 2 0 1 0 2 2 2 0 1 1 0 1 1 1 0 1 1 1 0 0 0 0 0 1 0 1 0 1 2 1 0 1 1 0 0 0 1 1 0 1 1 0 1 1 1 0 0 1 1 0 1 2 2 0 1 0 0 1 0 2 2 0 0 0 2 2 0 1 2 1 1 1 0 0 0 0 1 1 0 1 1 1 2 0 2 0 0 1 1 2 2 2 2 0 0 0 2 0 1 2 1 0 0 1 1 1 0 0 0 0 0 0 0 0 0 0 0 2 1 0 0 0 0 0 1 1 1 1 0 0 0 0 0 0 0 0 1 1 0 2 0 2 0 1 1 2 0 1 0 2 0 0 0 1 1 1 0 1 2 2 0 0 2 0 0 0 0 0 0 2 2 2 2 0 0 0 0 0 0 0 2 1 1 0 1 0 2 1 1 0 0 2 0 1 0 0 2 2 1 2 0 0 0 1 0 2 1 1 0 1 1 0 1 2 0 2 0 0 1 1 2 0 0 0 1 0 0 1 0 1 0 1 0 1 1 1 0 1 0 0 1 0 2 1 2 1 1 2 0 2 0 0 0 0 2 0 1 1 2 2 0 1 0 2 0 2 0 0 2 2 2 0 0 2 1 1 0 0 0 0 0 0 0 0 0 0 0 0 2 0 0 0 1 0 1 0 1 2 1 0 0 0 0 2 1 2 2 1 1 0 0 0 0 2 1 0 0 0 2 1 0 1 2 0 1 1 2 0 0 0 0 0 0 1 0 2 2 0 2 0 2 0 0 2 1 0 1 1 0 0 0 0 0 2 2 0 1 1 0 0 0 0 0 0 0 0 0 0 0 0 2 0 0 0 0 0 0 0 0 1 1 1 0 0 0 2 0 0 1 0 1 1 1 0 0 0 0 1 1 1 0 0 0 0 0 0 1 0 1 0 2 1 0 0 0 0 1 0 0 0 0 0 2 1 1 2 0 1 0 2 2 2 2 1 1 0 1 0 1 0 0 0 2 2 0 0 2 2 1 1 1 1 1 0 2 0 0 2 0 0 0 1 0 1 2 1 0 0 0 1 0 0 1 2 2 0 0 0 1 1 0 1 1 1 0 1 0 1 0 1 1 1 0 0 0 2 1 0 1 0 0 2 1 1 1 0 2 0 0 0 1 0 2 0 2 1 1 1 0 0 0 0 0 1 1 0 0 0 0 2 1 1 0 0 1 1 1 0 1 0 1 1 1 0 2 0 1 2 1 0 0 0 0 1 1 1 1 0 1 2 1 1 0 0 0 0 1 1 1 0 0 0 1 0 0 0 0 2 1 1 2 0 1 0 0 1 0 0 0 0 0 0 1 0 1 0 0 1 1 1 1 1 1 1 0 0 1 1 1 0 0 1 0 0 1 1 0 0 0 1 1 0 1 0 1 0 1 2 1 0 1 1 0 0 1 0 0 0 0 0 1 1 0 1 1 0 1 1 0 0 0 2 2 0 1 1 1 1 0 1 1 0 1 1 1 1 1 0 0 0 1 1 0 1 0 1 0 0 0 1 0 1 0 1 1 0 2 1 0 0 0 0 0 0 0 0 0 2 0 1 1 1 1 0 0 0 0 0 0 0 0 0 1 0 1 2 1 0 0 0 0 0 0 0 0 0 0 1 1 0 0 1 1 0 1 0 0 0 2 0 0 0 2 2 2 2 0 1 0 1 1 0 0 0 1 1 1 2 0 0 1 1 0 1 0 1 1 0 1 2 1 1 0 0 0 0 0 0 0 0 0 2 2 0 0 0 2 2 1 1 1 1 0 0 2 0 2 2 0 2 0 0 1 1 1 0 1 2 2 0 0 0 0 1 0 0 0 0 1 0 0 0 1 0 0 0 0 0 0 2 1 1 0 0 0 1 1 0 1 0 0 2 0 0 2 1 2 0 1 1 0 1 0 0 1 2 2 2 2 1 1 1 0 1 0 2 0 2 0 1 1 1 1 0 0 0 1 2 0 0 2 2 0 2 0 2 0 0 0 0 0 2 0 2 2 1 0 2 2 2 0 0 1 0 0 0 2 2 0 1 0 0 0 1 0 0 0 0 1 2 2 1 1 1 0 0 2 0 2 0 1 0 0 1 0 1 1 0 0 0 1 0 1 0 0 0 0 0 1 0 0 1 0 0 2 0 0 0 0 0 0 0 0 0 1 2 0 0 0 1 0 0 0 0 0 0 1 0
174 0 0 2 0 0 2 2 0 0 0 0 1 0 0 0 0 0 0 0 0 2 0 0 2 0 0 0 1 1 1 0 0 2 0 0 2 1 0 1 0 1 0 0 0 0 0 0 0 1 1 1 0 1 1 0 0 0 0 1 1 1 0 2 0 1 0 0 1 0 1 1 2 0 1 2 2 1 1 0 1 2 0 1 1 0 0 0 2 2 0 0 1 0 0 1 0 2 0 2 0 0 0 1 0 0 2 1 1 1 0 1 0 0 0 0 0 0 2 0 0 0 1 1 0 1 0 1 0 1 0 0 0 0 0 0 0 0 0 0 2 0 0 0 0 0 0 0 0 1 1 1 0 1 0 0 0 1 0 0 1 1 1 2 1 2 0 0 0 1 0 1 1 1 1 0 1 0 0 0 0 1 1 1 0 0 2 0 0 0 0 0 1 1 2 1 1 0 0 1 1 0 0 1 2 2 2 0 1 0 1 0 1 0 0 2 0 0 1 1 1 0 1 2 0 1 1 2 1 1 1 2 1 1 0 0 0 2 0 2 0 0 2 2 1 0 0 0 1 1 1 1 0 0 0 2 0 1 1 0 0 0 0 2 1 0 0 1 1 1 0 2 0 2 0 0 0 0 2 0 1 1 2 2 0 1 1 0 0 2 0 1 2 2 2 0 1 0 0 0 0 0 0 0 0 0 0 0 1 1 0 1 1 0 1 0 0 1 0 0 1 1 0 0 2 0 0 1 0 2 0 2 0 0 0 0 0 0 2 1 1 1 0 1 0 2 1 0 2 1 1 0 0 1 0 1 1 1 0 1 1 0 2 2 2 2 0 1 2 0 2 0 1 1 0 0 0 1 0 2 0 2 0 0 0 0 0 0 0 0 0 0 2 1 2 0 2 2 0 0 0 1 0 2 2 2 0 1 0 1 0 0 0 0 0 1 1 0 0 1 1 1 0 1 1 1 0 0 0 1 0 0 1 0 1 1 0 0 0 0 1 0 0 0 0 1 1 1 0 1 0 1 0 1 1 0 1 1 1 2 1 2 0 0 0 2 0 2 0 1 2 1 2 2 1 1 1 2 2 0 0 1 1 1 0 0 0 2 2 1 1 0 0 1 1 0 2 0 0 0 2 2 0 2 0 2 1 1 0 0 0 1 0 1 1 0 0 0 0 1 0 1 1 0 0 1 1 0 0 2 0 0 1 1 1 0 0 0 2 2 0 1 0 0 0 1 0 1 1 0 0 0 0 2 1 1 0 0 0 1 0 0 0 0 0 0 1 0 0 0 0 0 0 0 0 0 2 2 2 2 2 0 0 1 0 0 0 0 0 0 1 1 1 0 0 0 1 0 0 0 0 0 0 0 0 0 0 0 0 0 1 0 0 0 0 0 0 0 0 0 0 1 1 1 1 0 0 2 0 0 1 1 0 0 0 2 0 0 0 2 1 0 1 1 2 0 2 0 1 1 0 1 0 1 1 2 0 0 1 0 0 0 1 1 0 1 1 1 1 1 0 1 0 0 1 2 2 0 1 2 0 1 0 2 2 2 1 1 1 1 0 0 1 1 1 1 0 0 0 0 0 0 0 0 1 1 2 1 1 0 1 0 0 0 0 0 0 1 1 1 0 0 2 0 1 1 1 0 2 0 0 0 1 0 0 1 1 0 0 1 0 1 1 2 2 0 2 0 1 1 1 1 0 0 0 2 0 0 0 0 0 1 2 0 0 0 2 2 1 2 0 0 0 0 0 0 0 0 0 2 1 1 1 1 2 0 1 1 1 1 0 1 2 2 1 0 0 1 0 1 1 0 0 0 0 2 1 0 0 0 1 1 1 1 1 2 0 2 1 0 0 1 0 2 0 0 1 0 1 1 1 1 2 2 0 0 1 0 0 0 0 0 1 0 1 1 1 1 0 0 0 0 0 2 2 0 0 0 0 0 0 0 1 1 1 1 0 0 1 0 0 0 2 1 0 1 0 0 2 2 2 2 2 0 1 1 0 2 0 2 0 2 1 1 2 1 2 0 1 2 0 1 1 0 1 2 0 0 1 1 0 0 0 0 1 1 0 1 2 1 0 2 0 0 0 0 2 1 1 1 2 2 0 2 0 0 0 2 0 0 0 0 1 1 0 1 0 1 0 0 0 0 1 0 2 1 2 1 0 1 0 1 0 0 0 0 0 0 1 1 0 0 0 0 0 1 0 1 1 0 0 0 0 2 0 1 1 1 0 1 0 0 0 1 0 0 0 0 2 0 0 0
175 0 0 2 1 0 2 1 1 0 1 1 0 0 0 0 0 0 0 0 1 2 0 1 1 1 0 0 1 1 1 0 1 1 1 0 2 1 1 0 0 1 1 1 1 1 2 0 2 2 0 1 0 0 2 0 0 0 0 2 0 1 0 2 0 1 0 0 0 0 0 0 2 0 1 2 2 2 2 0 1 2 0 1 1 0 0 0 1 1 0 0 2 1 0 1 0 1 0 1 0 1 0 0 1 1 2 1 1 1 0 1 1 2 1 2 1 0 0 0 2 0 2 1 1 0 0 0 0 0 0 0 0 0 0 0 0 0 0 0 0 2 0 0 1 0 0 0 1 2 2 2 0 1 0 1 1 2 0 0 1 0 0 2 0 1 0 0 1 1 0 2 0 2 0 0 0 0 0 0 0 0 0 0 0 0 1 1 0 0 1 1 0 1 1 2 0 0 1 0 0 1 0 2 2 1 1 0 1 0 1 0 1 0 0 2 0 0 1 0 2 0 1 2 0 1 1 2 1 2 0 0 0 0 0 0 0 1 0 1 0 0 2 1 1 0 0 1 1 0 0 0 0 0 0 1 0 0 0 0 0 0 0 0 0 0 1 1 1 1 1 0 0 2 0 1 0 0 2 0 1 1 2 0 2 0 1 2 1 2 0 1 1 1 2 0 1 0 0 0 0 1 1 1 1 0 1 0 0 1 0 2 2 0 1 0 0 0 0 1 0 1 2 0 2 0 1 1 1 1 1 1 1 1 0 0 1 1 1 1 2 1 0 2 0 1 1 0 1 1 1 0 0 0 0 0 0 1 0 0 0 0 1 1 1 0 0 1 1 0 1 1 1 1 0 1 0 2 1 1 0 0 0 0 0 1 0 1 1 1 0 0 1 0 2 0 0 0 1 0 0 1 0 1 1 1 0 1 0 1 0 0 0 0 0 2 0 0 0 0 0 2 1 1 1 1 1 0 0 0 1 0 0 2 1 1 0 0 0 0 1 0 0 1 0 1 2 1 0 0 0 1 0 2 1 1 1 1 0 1 1 1 0 0 0 2 0 0 0 0 0 1 1 1 1 1 0 1 2 0 0 2 1 1 1 0 0 1 2 0 0 0 1 2 2 0 2 1 1 1 1 1 0 1 2 0 2 1 0 1 1 0 1 1 1 0 1 0 0 2 2 0 1 0 0 1 1 0 0 1 1 0 2 1 0 0 1 0 0 0 0 1 1 1 2 0 0 0 0 0 0 0 0 2 1 1 0 0 2 0 0 0 0 0 0 0 0 0 0 0 0 0 0 0 0 0 0 2 2 1 2 0 0 0 0 0 0 0 1 1 0 0 0 1 0 0 0 0 0 0 0 1 0 0 0 1 0 0 2 2 1 1 1 1 1 1 0 0 0 0 0 1 0 0 0 1 2 2 0 0 1 1 0 0 0 1 1 0 1 1 0 1 0 1 2 1 0 1 1 1 1 1 2 0 1 2 0 1 1 0 0 0 1 1 1 2 0 1 1 1 0 0 0 0 0 2 2 0 1 1 1 0 0 1 2 2 0 0 1 2 0 0 0 0 0 0 0 2 1 1 0 0 0 1 1 2 0 1 2 0 1 1 0 0 0 1 1 0 0 1 0 1 1 0 2 1 2 0 0 0 0 1 0 0 0 0 0 0 1 2 1 1 0 2 2 0 2 0 0 0 0 0 0 0 0 0 1 0 1 0 0 0 2 0 0 0 2 1 1 2 0 0 1 0 0 1 0 0 0 1 1 2 0 0 1 1 1 2 1 2 0 1 1 1 1 1 0 1 1 2 1 0 0 0 0 1 1 0 0 2 2 0 1 0 1 1 0 0 1 0 0 1 0 1 0 0 0 2 0 0 0 2 0 0 0 1 0 0 1 0 0 0 1 0 0 0 1 0 0 0 0 0 0 1 1 0 1 0 0 0 1 1 1 1 0 0 1 0 2 1 0 0 2 0 0 1 0 0 2 2 2 2 1 1 1 2 0 1 0 1 0 1 1 1 2 2 2 0 0 0 1 1 1 0 2 2 1 0 0 2 0 0 1 0 1 1 0 0 1 1 0 1 1 1 0 0 0 1 1 1 1 1 1 2 0 0 1 2 0 0 0 0 0 0 0 1 0 0 0 0 2 0 2 0 0 0 1 2 0 1 1 0 0 1 0 1 1 1 1 1 1 0 0 0 0 1 0 0 1 1 0 0 0 1 0 0 1 0 0 1 0 1 1 2 0 0 1 0 1 0 0 0
176 0 0 1 0 0 1 2 1 0 1 0 1 1 1 1 0 1 2 1 0 1 1 0 2 0 1 0 1 2 2 0 1 2 0 1 1 2 0 0 0 1 0 0 0 0 0 0 0 1 0 1 0 0 1 1 0 0 0 1 0 0 0 2 0 1 0 0 2 0 0 0 0 0 0 2 2 1 2 0 1 1 2 0 2 0 0 1 2 2 1 2 1 0 0 1 0 0 0 0 1 1 2 0 0 0 2 2 0 2 0 1 1 1 1 1 1 0 0 0 2 0 2 0 0 1 0 1 0 2 0 0 0 1 0 0 0 0 0 0 0 2 0 0 0 1 0 0 0 0 0 0 0 0 0 1 2 0 0 1 0 0 0 2 1 1 0 2 2 2 0 0 0 1 0 0 0 1 1 1 0 1 0 0 0 0 1 0 0 0 1 0 1 0 1 1 1 0 0 0 0 0 0 1 2 1 1 0 2 0 1 2 1 0 0 2 1 0 1 0 2 0 0 2 0 1 1 2 0 2 0 0 1 0 0 0 0 2 0 2 0 0 2 1 1 0 0 0 2 0 0 0 0 0 0 0 0 1 0 0 0 0 0 1 1 0 0 0 2 1 1 0 0 2 1 1 0 1 2 0 1 1 2 2 0 2 1 0 0 2 0 2 0 1 2 0 2 1 1 0 0 0 0 0 0 0 1 0 0 2 0 2 1 0 1 0 1 0 1 0 1 2 2 2 2 0 0 2 2 2 2 0 0 0 0 0 0 2 0 0 0 2 1 2 0 1 1 1 1 1 1 1 0 1 0 1 2 0 0 2 2 0 1 0 1 1 0 2 2 0 2 0 2 2 0 1 0 2 0 2 0 1 0 0 0 1 0 0 0 1 0 0 0 0 2 0 0 0 1 0 1 2 0 2 1 0 1 2 0 1 0 0 1 0 1 1 1 0 0 1 0 0 0 0 1 1 0 0 0 0 1 1 2 0 1 2 0 0 0 0 1 0 1 1 0 2 2 1 1 2 0 1 0 1 1 1 1 0 2 2 2 2 0 0 0 2 0 1 0 1 1 0 1 1 1 0 1 0 2 0 0 2 1 1 0 0 0 0 2 0 0 0 0 1 1 0 0 1 1 0 1 1 1 1 1 0 1 1 0 2 0 0 1 0 1 0 0 1 0 1 1 1 2 0 1 2 0 0 0 2 1 2 0 0 0 0 1 0 0 1 0 2 0 2 2 0 0 1 1 0 0 0 0 2 2 0 0 0 1 0 0 0 1 0 0 0 1 1 1 1 0 0 1 0 0 1 2 1 1 2 2 0 1 1 0 1 0 0 1 0 1 0 1 0 1 0 1 0 0 0 0 2 0 0 2 0 0 0 2 1 0 0 0 2 0 1 0 0 0 1 1 2 0 0 0 2 2 2 0 0 0 0 0 1 1 0 1 0 1 1 1 1 0 1 1 0 0 0 1 0 0 2 1 0 2 1 0 0 1 0 0 0 2 2 0 2 1 0 0 1 1 0 0 0 1 2 2 0 1 1 1 2 1 2 1 1 1 0 1 2 0 0 0 0 1 0 0 2 2 2 1 0 0 0 2 2 0 2 2 0 1 0 0 0 0 0 0 0 0 0 0 0 0 0 2 0 0 1 0 0 0 2 0 0 0 0 1 0 1 2 0 1 0 0 0 0 0 1 0 0 0 0 0 0 0 1 0 0 1 0 0 0 1 0 1 1 2 2 2 2 0 0 0 1 2 1 0 0 0 1 1 1 1 1 1 1 0 2 2 2 0 2 2 2 0 0 0 1 0 1 1 0 1 0 1 1 2 0 0 1 1 0 2 0 2 2 0 0 2 0 2 2 0 2 1 0 0 1 0 1 0 1 0 0 0 1 1 0 1 0 1 0 0 0 0 0 0 0 2 0 0 1 0 2 2 0 0 0 1 0 1 0 0 0 0 1 1 0 0 1 0 0 2 0 0 1 0 1 0 1 1 1 0 0 0 1 0 1 0 2 0 1 0 2 1 0 2 0 0 0 0 2 0 0 0 0 2 0 0 2 0 0 1 1 2 0 0 0 2 2 0 2 0 2 0 0 0 1 0 0 1 0 1 1 0 0 2 0 0 2 0 1 1 0 0 1 0 1 1 0 0 0 2 0 1 0 0 2 0 0 1 1 0 0 2 1 2 0 0 1 0 1 1 0 0 0 0 0 2 0 0 0 0 2 0 0 2 0 0 1 0 0 0 1 1 0 0 0 0 0 1 0
177 0 0 1 0 0 2 1 0 1 1 1 0 2 2 2 0 0 0 0 0 1 0 0 2 0 2 0 2 2 2 1 1 1 1 0 2 1 0 0 0 1 0 0 0 0 1 0 0 1 0 1 0 0 1 1 0 0 0 1 1 1 0 2 0 0 0 0 1 0 2 1 2 0 1 2 2 1 2 1 1 2 1 0 1 0 0 1 2 2 1 1 1 0 1 1 0 2 0 2 0 0 1 0 1 0 2 1 1 1 1 2 2 2 2 2 2 0 0 0 2 0 0 2 0 0 0 0 0 1 0 1 0 1 1 1 0 0 1 0 1 1 0 0 0 0 0 1 1 1 0 0 0 0 0 0 1 1 0 0 0 0 1 1 0 1 0 0 0 1 1 0 0 1 1 0 1 0 0 1 0 0 1 1 1 1 1 1 0 0 0 1 0 0 1 0 0 0 1 1 1 1 0 1 2 1 2 0 2 0 2 0 0 0 0 2 1 1 1 1 1 2 0 2 0 0 0 2 1 2 0 0 0 1 0 0 0 2 0 2 0 0 2 0 1 1 1 1 1 0 0 0 0 0 0 2 1 0 0 0 1 1 0 1 1 0 1 1 2 1 1 2 1 2 0 0 0 0 2 0 2 0 1 1 0 0 0 2 0 2 0 0 0 1 2 0 2 1 1 1 0 0 0 0 0 0 0 0 0 2 0 1 1 1 1 0 0 1 1 0 0 2 1 1 1 0 1 2 1 1 0 2 2 1 0 1 0 2 0 0 0 0 2 2 0 1 1 0 2 2 2 0 0 0 0 0 0 0 0 1 1 0 0 0 0 1 0 2 0 0 0 2 1 1 0 1 0 2 0 2 0 0 0 0 0 0 0 0 0 2 1 1 0 1 2 1 0 0 0 0 0 0 0 1 1 0 0 0 0 1 0 0 1 1 2 2 0 1 0 0 0 2 0 2 1 1 1 1 1 0 0 1 1 1 1 1 0 0 0 0 1 0 1 1 0 1 2 2 0 0 0 2 0 2 1 0 1 0 0 1 1 1 0 0 0 2 0 1 0 1 2 1 1 1 1 1 1 1 0 1 0 2 0 0 0 1 0 0 2 0 0 0 0 1 1 0 1 0 0 2 2 1 2 0 0 0 2 1 1 1 1 0 0 0 0 0 0 0 0 1 0 1 0 0 0 0 1 1 1 2 0 0 0 0 0 0 1 0 0 1 0 2 0 0 0 0 0 2 2 0 0 0 0 2 1 1 0 1 1 1 1 0 0 1 0 0 0 2 0 2 0 0 0 0 0 0 1 2 2 1 2 0 0 0 2 0 1 0 0 0 1 0 1 1 0 0 0 0 0 0 0 2 0 0 2 0 1 1 2 1 1 1 1 1 1 1 0 0 0 0 0 0 1 1 1 0 1 2 0 0 2 2 0 0 0 0 1 0 1 1 0 0 0 0 1 0 1 0 0 0 0 2 1 1 2 1 0 0 2 0 0 0 1 2 0 2 1 1 0 0 2 0 0 0 0 0 0 1 1 1 2 1 0 1 2 2 1 0 1 1 0 1 0 0 2 2 0 2 1 2 1 0 0 1 1 2 1 1 2 0 2 1 0 2 1 0 0 0 0 0 0 0 1 0 1 1 1 0 0 0 0 1 0 0 0 1 2 0 1 2 1 1 1 1 1 0 1 0 0 0 0 0 0 0 0 2 2 0 0 1 1 1 2 0 0 0 2 2 1 2 0 0 1 1 1 1 1 0 0 2 2 2 0 0 2 2 0 2 2 2 0 2 2 2 0 0 1 0 0 1 1 0 0 0 0 2 2 0 0 0 0 0 1 0 1 2 1 0 1 0 1 1 0 2 0 0 1 1 1 1 0 0 0 0 0 1 1 1 0 0 0 1 0 0 0 0 0 0 0 0 0 0 0 2 1 0 0 0 0 0 1 1 0 0 0 0 0 0 1 1 1 0 2 0 0 2 0 1 2 2 2 2 0 1 0 1 0 1 0 2 0 2 0 1 1 1 1 0 0 0 0 1 0 0 2 2 0 0 0 2 0 0 1 0 1 1 0 1 1 0 0 1 1 1 1 0 0 1 1 1 2 2 1 2 0 0 1 1 0 0 0 0 1 2 1 1 0 0 0 0 1 0 2 0 0 0 0 1 0 1 0 1 0 0 2 1 2 0 0 0 0 0 0 0 0 0 0 2 0 0 0 0 0 0 0 0 1 0 0 2 0 0 0 1 0 1 0 0 0 0 1 0
178 0 0 1 0 0 1 2 0 0 0 0 0 0 0 0 0 0 0 0 0 2 0 0 2 0 2 0 2 2 2 0 1 2 1 0 2 1 0 2 2 0 0 0 1 1 0 0 0 0 0 1 1 1 1 1 0 0 0 0 2 0 0 1 1 0 1 1 1 0 0 1 1 0 1 2 2 1 2 1 0 2 0 1 1 0 0 1 2 2 0 1 1 1 0 1 0 1 0 1 0 0 1 0 1 0 2 1 1 1 0 2 0 1 0 1 0 0 0 0 2 0 2 0 0 1 0 1 1 1 0 0 0 1 0 0 0 0 0 0 1 1 0 0 0 1 0 0 1 1 0 0 0 1 1 0 2 0 0 0 0 0 0 2 0 2 0 0 1 2 0 1 1 0 0 0 0 1 1 1 0 1 2 2 0 0 2 2 0 0 1 1 0 2 2 2 1 0 0 0 0 0 0 1 2 1 1 0 1 0 0 2 2 0 0 2 0 0 1 0 2 0 0 1 1 0 0 0 0 0 0 0 0 0 0 0 0 2 0 2 0 0 2 1 2 0 0 0 2 0 0 0 0 0 0 1 0 0 0 0 0 0 0 0 0 0 0 1 2 1 1 1 0 2 0 0 0 1 2 0 1 1 1 2 0 1 1 1 1 2 0 1 1 2 2 0 2 0 0 0 0 0 0 0 0 0 1 0 0 0 0 1 1 0 1 0 1 0 0 0 1 1 1 1 1 0 0 2 2 1 1 1 1 1 0 0 1 1 1 1 1 1 1 2 0 0 1 0 1 0 0 0 0 1 0 1 1 1 0 1 1 0 1 1 1 0 0 2 2 1 2 0 1 1 1 0 0 1 1 1 1 1 0 0 0 0 0 0 0 0 1 1 0 0 2 0 0 0 1 1 1 1 0 2 1 1 1 1 0 2 0 0 1 1 2 2 0 0 0 1 1 1 0 1 0 0 0 0 0 0 0 1 0 1 0 0 0 1 0 1 2 0 1 1 0 2 1 0 0 1 0 0 0 2 1 1 1 1 2 2 1 2 0 0 0 1 1 0 0 0 1 0 1 1 1 0 0 1 2 0 1 2 0 0 0 1 0 0 2 0 0 0 0 1 1 0 2 1 1 1 1 1 1 1 0 1 2 0 0 1 0 0 0 2 2 0 0 0 0 0 0 2 2 0 1 2 0 0 0 2 0 2 0 0 0 0 1 0 0 2 1 1 0 1 2 0 0 2 2 0 0 0 0 2 2 1 0 1 0 1 1 0 0 0 0 0 1 1 0 1 0 1 2 0 1 1 2 2 2 1 2 0 0 1 1 0 0 2 0 0 1 1 0 2 0 0 0 1 0 1 1 1 0 1 1 0 1 0 1 1 0 0 0 0 0 0 0 0 0 0 0 1 0 1 1 0 0 1 0 0 2 2 0 0 0 2 0 0 0 2 0 0 0 0 2 0 1 0 0 0 0 1 0 1 1 1 0 1 2 0 0 0 1 1 2 1 0 2 0 0 1 1 0 1 1 2 2 0 0 0 1 0 0 1 1 1 1 1 1 1 1 0 1 0 2 1 0 2 2 2 0 1 1 0 1 2 0 2 2 0 1 0 0 1 2 1 0 1 1 1 0 0 1 0 1 0 0 0 1 0 1 1 0 0 0 0 0 0 1 2 0 0 0 0 0 0 0 0 1 1 1 1 1 0 0 0 0 0 1 0 0 0 0 0 0 2 2 1 1 1 1 0 0 0 0 0 0 1 0 1 0 0 1 1 2 0 1 1 0 1 1 0 1 2 0 0 1 0 0 1 0 0 0 0 0 1 0 0 1 0 1 0 0 2 0 2 0 0 2 0 0 2 0 2 0 0 0 1 0 2 0 2 0 0 0 2 1 0 0 0 0 0 0 0 0 0 0 0 0 0 0 0 0 2 2 0 0 0 0 0 0 0 0 0 0 0 1 0 2 0 0 0 0 2 0 1 0 1 0 2 1 2 2 0 0 0 0 1 0 2 0 1 1 2 2 2 2 0 0 0 0 2 0 0 2 2 0 2 0 2 0 0 1 1 1 1 0 2 2 0 0 2 0 1 0 0 0 0 0 0 2 1 0 1 0 0 0 1 1 0 1 1 2 1 0 1 0 2 0 1 0 0 1 0 1 0 1 1 0 1 2 0 0 0 0 0 0 0 0 0 0 0 0 1 1 1 1 0 2 0 0 0 0 1 0 1 1 0 0 2 0 1 0 1 1 0 0 0 2 0 0 0
179 0 0 2 1 0 2 2 0 1 1 0 1 1 1 1 0 0 0 0 0 2 0 0 2 0 0 0 2 1 1 0 1 1 1 1 1 2 0 0 0 2 0 0 0 0 0 0 0 1 1 1 1 1 0 1 0 0 0 0 0 2 0 0 1 0 1 0 0 0 0 0 2 0 2 2 0 0 2 2 0 2 0 1 1 0 0 0 2 2 0 1 1 0 1 1 0 1 0 1 0 0 1 1 0 0 2 1 0 2 0 0 0 1 0 2 0 0 2 0 0 0 2 2 2 0 0 1 1 1 0 0 0 1 1 1 0 0 0 0 0 2 0 0 0 0 0 0 0 1 0 0 0 1 1 1 1 0 0 1 0 0 0 2 1 2 1 0 0 1 0 1 0 2 0 0 0 0 0 0 0 0 0 0 0 0 1 1 0 1 0 1 0 2 2 2 2 1 0 2 2 0 1 1 2 0 0 0 0 0 0 2 1 0 0 2 1 1 1 0 2 1 1 2 0 1 1 1 0 1 0 0 0 0 0 0 0 1 0 0 0 0 2 1 1 0 0 0 1 0 0 0 0 0 0 1 0 1 1 0 0 0 0 1 0 0 1 1 1 1 1 0 0 2 0 0 1 0 1 0 1 1 2 1 0 0 0 2 0 2 0 1 1 2 2 0 2 0 0 0 1 0 1 1 1 1 1 0 1 2 1 2 1 0 2 0 0 0 1 0 1 1 0 1 1 0 0 0 0 1 2 2 0 0 0 0 0 2 0 0 0 0 2 1 0 0 1 0 2 0 0 0 0 0 0 0 0 1 0 0 0 0 2 0 2 1 0 1 2 0 2 0 0 0 0 0 0 2 2 0 1 1 0 0 1 0 0 0 0 1 0 0 0 0 2 0 1 0 1 1 1 1 0 1 1 0 0 2 0 1 0 0 2 0 2 2 0 1 0 0 0 2 0 0 2 2 1 0 0 1 1 0 0 0 0 0 0 1 0 0 1 0 0 2 2 2 2 0 1 1 0 0 0 0 0 0 0 1 2 1 1 1 1 0 0 1 1 0 0 0 1 0 0 0 1 1 0 1 2 1 0 2 1 1 0 1 0 1 1 1 1 1 1 1 0 0 2 1 2 1 1 1 2 0 0 0 2 0 0 1 0 0 2 0 0 0 0 0 0 1 0 1 1 1 0 1 1 0 0 2 0 0 0 0 1 1 2 0 0 1 2 1 1 1 2 0 1 1 1 0 0 0 0 2 2 0 0 0 0 1 1 0 0 0 0 0 0 1 0 1 0 0 1 1 0 1 2 2 2 1 2 0 0 0 1 0 1 0 0 0 0 0 0 0 1 0 1 1 0 1 1 1 1 0 0 1 0 0 0 1 1 0 0 1 1 0 0 0 0 1 1 1 0 0 0 0 0 0 0 0 1 1 0 0 0 2 1 0 1 2 0 2 0 0 1 0 0 0 1 1 0 2 2 0 1 1 0 1 1 0 0 0 1 1 0 1 0 2 1 1 0 1 1 0 0 1 0 0 0 0 1 0 0 1 2 2 0 1 1 1 0 0 0 1 0 1 0 2 1 1 0 1 0 0 1 1 0 2 2 0 0 0 0 1 0 1 0 0 0 0 0 1 0 0 1 0 0 0 0 0 0 1 0 0 0 0 2 0 1 0 0 0 0 0 0 1 1 0 0 0 0 0 0 0 0 1 1 0 1 0 0 0 1 0 0 1 1 2 1 2 0 0 1 1 1 0 0 0 1 0 0 0 0 0 1 1 1 2 1 2 0 1 1 2 1 1 1 0 0 0 0 0 0 0 0 1 1 0 0 2 2 0 1 0 0 0 2 0 0 0 0 0 0 2 0 0 1 2 1 0 1 2 1 1 0 0 0 1 0 0 1 0 1 0 0 0 1 0 1 0 0 0 0 1 0 1 1 0 0 0 1 0 0 0 0 1 0 0 1 2 1 0 1 1 0 0 0 0 0 2 2 2 0 0 0 2 0 1 0 2 0 1 0 2 2 2 2 0 0 0 1 1 0 0 2 2 0 2 0 1 0 0 1 1 1 1 0 0 2 0 0 2 0 1 0 0 1 0 1 1 2 1 1 1 0 0 0 1 0 1 0 0 2 1 0 1 0 1 1 0 0 0 1 0 1 0 1 2 0 1 1 0 0 2 0 0 0 0 0 0 0 0 0 0 0 1 0 0 1 0 0 0 0 1 0 0 1 1 0 1 1 0 0 1 0 0 1 0 0 0 1 1
180 0 0 2 1 0 2 1 1 0 2 1 1 2 1 1 1 0 2 0 0 1 0 0 2 0 2 0 2 2 1 0 0 0 1 1 1 2 0 0 1 1 0 0 0 1 1 0 0 1 1 1 1 1 0 1 1 0 0 2 0 0 0 2 1 0 0 0 1 0 0 1 1 0 1 2 2 0 1 1 0 2 1 0 1 0 0 1 2 2 2 2 1 0 0 2 0 0 0 0 2 0 0 2 0 0 2 1 1 1 0 2 0 2 0 2 0 0 0 0 2 1 2 0 0 1 0 1 1 1 1 1 1 1 0 0 0 0 0 0 0 2 0 0 2 0 1 1 1 1 0 0 0 0 0 0 1 1 0 0 1 1 0 1 0 2 0 1 0 0 0 1 1 1 0 0 0 2 2 2 0 2 1 1 0 0 2 0 0 0 1 0 0 1 2 1 0 0 0 0 0 0 0 2 2 1 0 0 1 0 2 1 1 0 0 2 1 0 1 1 1 1 0 2 0 0 0 0 0 0 0 0 0 0 0 0 0 1 1 1 1 1 1 0 0 0 0 0 2 0 0 1 1 0 0 0 1 0 0 1 1 1 0 1 1 0 0 1 1 1 0 0 0 1 0 0 0 0 1 0 1 1 2 1 0 1 1 1 0 2 0 1 1 2 2 0 2 1 0 1 0 1 0 0 0 0 1 0 0 2 0 1 1 0 1 0 0 1 1 0 0 2 2 1 1 0 0 0 0 1 2 2 0 0 0 0 0 2 0 1 2 2 2 2 0 1 1 0 0 0 0 0 0 0 0 0 1 2 0 1 1 0 2 0 2 0 0 1 2 0 2 0 0 0 0 1 0 1 0 2 1 0 0 0 0 0 0 0 0 0 0 0 0 0 2 0 1 0 1 0 1 0 0 2 2 0 0 1 0 2 0 0 1 0 1 1 1 1 0 1 1 1 0 1 1 1 1 0 0 1 0 0 0 1 1 2 1 0 0 0 0 0 0 1 1 2 1 0 0 0 0 0 0 1 1 1 1 1 1 1 1 1 0 0 0 2 0 0 0 0 1 1 1 1 0 0 0 1 2 0 1 2 1 1 1 0 0 0 1 0 1 1 1 2 0 0 1 1 1 0 1 1 2 0 0 1 1 2 0 0 0 0 0 0 0 0 0 0 0 0 0 1 2 1 1 2 1 0 0 2 0 2 1 0 0 0 1 1 2 2 0 1 0 2 2 0 0 1 2 1 0 1 0 0 2 0 2 1 1 0 0 0 1 0 1 1 0 0 1 0 0 0 2 0 2 0 2 2 2 1 2 0 0 1 0 0 0 0 1 0 0 0 1 0 0 0 0 0 0 1 0 1 0 1 2 0 2 0 2 0 0 0 0 1 0 1 0 0 0 0 0 1 0 0 0 0 1 1 0 0 1 2 0 0 0 0 1 0 1 1 0 0 0 0 0 0 0 0 1 0 0 2 1 1 1 1 0 1 2 0 0 0 2 1 1 2 0 1 1 1 0 1 0 0 2 2 2 1 1 1 1 0 1 2 1 2 1 0 0 2 0 0 0 0 1 0 0 1 2 2 1 0 2 1 1 2 1 1 1 0 1 0 0 0 1 0 0 1 1 1 0 0 1 0 1 1 1 0 1 0 0 1 0 0 0 0 1 0 1 2 1 1 0 0 0 0 0 0 1 1 1 1 1 0 0 1 0 0 0 0 0 0 1 0 1 1 1 2 1 2 0 0 0 0 0 0 0 0 1 1 1 1 0 0 1 0 1 2 0 2 0 1 2 2 2 2 0 1 1 2 1 0 0 0 0 1 1 0 1 1 2 0 2 0 2 2 0 0 1 0 1 1 0 1 0 0 0 0 2 0 0 0 1 1 0 0 0 2 1 0 0 0 1 0 0 0 1 1 0 0 0 0 0 2 2 0 0 2 0 0 2 0 0 0 0 0 1 0 1 1 0 0 2 0 0 0 0 1 1 2 1 1 2 0 0 0 0 2 0 2 0 0 0 2 1 0 2 0 0 0 1 2 0 1 2 2 0 0 1 1 0 0 1 1 0 2 0 0 2 1 0 2 0 0 0 0 0 0 0 0 2 2 0 2 0 0 0 1 0 0 1 0 2 0 0 1 0 1 0 0 0 0 2 0 0 0 0 2 0 2 2 0 1 0 0 1 1 0 0 1 0 1 1 0 0 0 0 0 2 0 0 0 0 0 0 0 0 1 0 2 1 0 0 0 0 0 0 0 1 0 0 0
181 0 0 1 0 1 2 2 0 1 1 1 1 1 1 2 0 0 2 1 1 2 0 0 2 0 1 0 1 2 2 0 0 2 1 0 2 2 0 0 0 1 0 0 0 0 1 1 0 2 1 2 0 0 2 1 1 0 0 1 0 2 0 2 0 2 0 1 1 0 1 0 2 0 2 2 2 1 2 0 1 1 0 1 2 0 0 0 2 2 0 0 0 0 0 1 1 1 1 0 0 1 1 0 1 0 1 2 0 2 0 1 0 2 0 2 0 0 0 0 2 0 2 2 2 0 0 1 1 2 0 0 0 0 0 0 0 0 0 0 0 2 0 0 1 0 0 0 1 2 1 2 0 0 1 0 2 2 0 0 1 1 0 2 2 2 0 1 1 2 1 1 0 1 0 0 0 1 0 0 1 1 0 0 0 0 2 1 0 0 0 1 0 1 1 1 1 0 0 1 1 0 0 0 2 2 1 0 0 0 0 1 2 0 0 2 1 0 1 0 2 0 0 1 1 1 1 2 1 0 1 1 0 0 0 0 0 1 0 2 0 0 1 2 2 0 0 0 1 0 0 0 0 1 0 0 0 0 0 1 0 1 0 1 1 1 0 0 2 1 0 1 0 1 0 0 0 0 2 0 0 2 2 1 1 0 0 1 0 1 1 2 1 2 2 0 2 1 1 0 1 1 1 1 0 0 0 0 1 1 1 2 1 0 0 0 0 0 1 0 0 2 0 0 1 0 0 1 1 0 1 1 0 0 0 0 0 2 0 0 0 0 0 2 0 0 1 0 1 1 1 1 0 0 0 0 0 1 0 0 0 0 0 0 0 0 0 2 2 0 2 0 0 0 2 0 0 0 0 2 0 0 0 0 0 0 0 1 1 0 1 1 0 0 2 0 1 1 1 0 0 1 0 2 2 1 0 1 0 2 1 1 1 0 1 2 0 0 0 0 0 2 1 0 0 1 1 0 0 0 0 0 0 2 0 1 0 1 0 0 1 0 0 1 0 1 2 1 1 1 0 0 0 1 1 0 1 2 2 2 0 2 2 0 0 0 2 1 0 0 1 1 2 2 1 1 1 0 2 0 0 2 0 0 0 0 0 0 2 0 0 0 0 1 0 0 1 2 2 0 1 0 1 1 1 1 2 1 1 0 0 2 0 1 2 0 0 1 0 2 1 0 2 0 1 2 0 0 0 2 0 0 1 1 0 0 1 0 1 1 1 1 0 1 2 0 0 2 2 0 0 0 0 2 2 0 0 0 0 0 0 1 0 0 0 0 0 1 2 0 0 1 0 0 0 0 2 1 1 2 2 1 2 2 0 2 0 0 0 0 0 0 0 0 1 0 0 0 0 0 0 2 0 0 2 0 1 0 2 0 1 1 0 0 0 0 0 0 0 0 0 1 1 1 1 0 1 1 0 0 1 2 0 0 0 0 0 0 0 0 0 1 0 1 2 0 2 1 2 2 1 1 2 1 2 1 0 1 2 0 0 0 1 1 0 1 1 1 0 0 1 0 1 0 0 1 1 0 1 1 1 0 1 2 1 1 1 1 0 1 0 1 0 0 0 0 1 2 1 1 1 1 0 2 1 2 1 1 1 0 0 0 0 1 1 2 0 0 0 0 0 0 2 0 2 0 0 0 1 0 0 0 0 0 0 0 1 0 0 1 0 1 0 0 0 1 1 0 1 1 1 1 0 0 0 1 0 0 0 1 1 1 1 0 0 1 2 2 2 2 0 0 0 2 1 1 1 0 1 1 1 1 0 0 1 1 0 2 0 2 0 1 1 1 0 0 1 0 0 0 0 0 0 1 0 1 1 0 0 2 2 0 2 0 1 1 0 0 1 0 1 1 0 2 0 1 0 1 1 0 1 2 0 0 0 2 1 0 0 1 1 0 1 0 1 1 1 0 0 0 0 0 0 2 0 2 0 1 0 1 1 0 0 0 0 1 0 0 0 1 0 0 0 2 0 0 0 2 1 2 1 1 2 0 0 0 1 1 1 1 1 1 0 2 1 1 2 0 0 0 0 1 0 0 0 0 2 2 1 1 1 0 0 0 0 2 0 2 2 1 0 2 0 0 0 0 1 1 1 1 1 1 0 2 0 0 0 1 1 0 0 0 0 1 0 1 0 0 0 0 2 0 2 0 0 0 0 0 0 0 1 1 1 0 0 0 1 0 1 1 0 0 0 1 1 1 0 0 2 1 0 1 0 0 0 0 0 1 0 2 1 0 0 0 0 0 0 0 1 0 0 0
182 0 0 0 0 0 0 2 0 1 1 0 1 2 2 2 0 0 2 2 1 0 0 0 2 0 2 0 2 2 2 1 2 2 0 1 1 1 0 1 1 1 1 0 0 1 0 0 0 1 1 2 0 0 2 2 1 0 1 2 0 1 0 0 1 0 1 1 1 0 0 1 2 0 1 2 2 0 1 1 0 2 1 0 1 0 0 0 2 2 0 1 1 0 1 1 0 0 0 0 2 0 1 0 1 1 2 1 1 1 0 1 1 1 1 1 1 0 0 0 2 0 2 1 1 1 0 1 0 1 1 1 1 1 0 0 0 0 0 0 1 1 0 0 0 0 0 0 0 0 0 0 1 0 0 0 1 0 1 0 0 0 0 1 0 0 0 2 1 2 1 0 0 2 1 0 0 0 0 0 0 1 0 0 1 1 0 1 0 0 1 1 0 0 0 1 0 0 0 0 0 0 0 1 2 1 1 0 1 0 1 2 1 0 0 2 0 0 1 1 1 0 1 2 0 1 1 1 1 1 0 0 1 1 1 1 0 1 1 1 1 1 1 2 2 0 0 0 2 0 0 1 0 0 0 0 1 0 0 1 1 1 0 0 0 0 0 0 1 1 0 0 0 2 0 0 0 1 1 0 0 2 1 1 0 0 0 2 0 2 0 0 0 2 2 0 2 1 0 1 0 0 1 1 0 0 1 1 0 2 0 2 1 0 1 0 0 0 0 0 0 2 1 0 1 0 0 1 0 0 0 2 0 0 0 0 0 0 2 1 1 1 2 2 0 0 2 1 1 1 1 0 0 1 0 1 1 0 0 2 2 0 1 0 1 1 0 1 2 0 2 0 0 0 1 0 0 0 0 2 1 1 0 0 1 1 0 0 0 1 0 0 0 0 2 1 0 0 1 1 1 1 0 2 1 0 1 1 0 1 1 1 0 1 1 1 1 0 0 0 1 1 0 1 1 1 0 0 0 0 0 0 0 2 0 1 0 0 0 0 1 0 0 1 1 2 1 2 0 0 0 2 0 2 1 1 1 1 2 1 1 0 0 0 1 2 0 1 0 1 1 0 1 1 2 0 0 2 1 2 0 2 0 0 0 0 0 0 1 0 1 1 1 2 1 0 1 1 1 0 1 1 1 1 0 1 1 1 1 2 1 0 1 1 1 0 0 0 0 1 0 1 2 1 0 2 0 0 0 2 0 2 2 1 0 0 2 0 1 1 1 1 0 0 1 0 0 2 2 0 0 0 0 1 2 0 1 0 1 0 0 0 0 0 0 0 1 2 1 1 0 2 1 0 1 0 1 1 1 1 1 0 0 0 0 0 0 0 0 0 0 0 1 0 1 1 2 1 0 0 0 2 0 0 1 0 1 0 2 0 1 0 0 0 0 1 0 0 1 0 0 2 0 0 0 1 1 1 0 0 1 1 0 0 0 0 1 0 1 1 0 0 1 1 2 0 1 0 2 1 0 2 1 0 1 1 0 0 1 0 0 0 0 1 0 1 0 2 0 2 0 0 1 0 0 2 1 0 0 0 0 0 0 2 2 0 1 2 0 1 1 0 0 0 0 0 0 2 0 1 0 0 0 1 1 2 1 1 1 0 1 0 0 0 1 0 0 0 0 0 0 0 0 1 0 0 2 0 0 0 0 0 2 0 0 1 0 0 2 2 1 0 0 2 2 0 2 1 1 1 1 1 1 0 0 1 1 0 0 0 0 0 2 0 2 0 2 2 2 2 0 0 1 0 0 0 0 0 0 1 1 2 0 0 1 2 0 2 0 2 0 1 2 2 0 0 0 1 0 1 1 0 0 0 0 1 2 0 0 1 2 1 1 1 1 2 0 0 2 0 2 2 0 2 0 0 1 1 0 1 0 1 1 1 0 0 0 0 0 0 0 0 1 0 0 0 1 0 1 0 0 0 0 2 2 0 0 0 0 0 1 0 0 0 1 0 2 0 1 0 0 0 2 0 0 0 1 0 0 1 1 1 2 0 0 0 1 2 0 1 1 2 0 1 2 1 1 0 0 0 0 1 0 0 0 1 0 1 0 2 0 0 0 0 0 1 0 1 2 0 1 1 1 1 0 0 1 1 0 1 2 2 1 2 0 0 0 0 0 1 0 0 2 2 2 0 1 0 0 0 1 0 2 1 1 0 2 1 0 1 2 0 1 0 0 0 1 1 1 1 1 0 1 0 0 2 0 1 0 0 0 0 0 0 0 0 0 0 0 1 0 0 0 2 0 0 0 0 1 0 0 1
183 0 0 2 1 0 1 2 1 1 1 0 0 1 0 0 1 0 1 1 1 2 0 0 2 0 1 0 0 1 2 0 0 1 1 0 2 1 1 1 1 0 0 0 1 1 0 0 0 1 1 1 1 0 1 0 0 0 0 0 2 0 1 1 0 1 0 1 1 0 0 1 1 0 0 1 1 1 1 0 0 1 0 0 0 0 0 0 2 2 0 1 0 0 0 0 0 0 0 0 1 0 2 0 0 0 2 1 1 1 0 1 0 1 0 1 0 1 0 0 2 0 1 2 0 1 0 0 0 0 0 0 0 0 0 0 0 0 0 0 0 2 0 0 0 0 1 0 1 2 2 2 0 0 0 0 1 0 0 1 0 0 0 2 1 2 1 0 0 1 0 0 1 0 1 0 0 1 0 0 0 1 1 1 0 0 2 2 0 1 0 2 1 1 2 2 1 0 0 0 0 0 0 0 2 1 1 0 1 0 2 2 2 0 0 2 0 0 2 1 1 1 1 2 0 1 1 2 0 2 1 1 0 0 0 0 0 2 0 2 0 0 2 1 1 0 0 0 1 0 0 0 0 1 0 2 0 0 0 2 2 2 0 0 0 1 0 0 1 1 1 0 1 1 0 0 0 1 2 0 1 1 2 1 0 2 1 0 1 2 0 2 0 1 1 0 1 1 0 1 1 1 1 1 0 0 1 0 0 0 0 1 2 0 2 1 0 1 1 0 0 2 1 1 2 0 0 1 1 0 2 2 0 0 0 0 0 2 0 0 0 0 0 2 0 0 2 0 0 0 0 0 0 1 0 1 1 0 0 2 2 0 0 0 0 2 0 2 0 0 0 2 0 0 0 1 0 1 0 2 1 1 0 0 0 1 0 1 1 0 0 0 1 0 2 0 1 2 0 0 0 1 0 1 1 0 0 0 0 2 0 0 1 0 1 1 1 0 0 0 0 2 0 0 1 0 0 0 0 0 0 0 1 1 1 1 0 0 0 0 1 0 0 2 1 2 2 1 0 2 0 1 0 0 0 0 0 2 2 2 0 2 0 0 0 2 0 1 0 0 2 1 1 1 1 0 1 1 2 1 1 2 1 1 0 0 1 1 2 1 1 0 1 1 1 0 1 1 1 1 1 0 1 1 0 1 2 1 0 1 0 0 1 1 1 0 1 0 1 2 1 0 1 0 0 2 1 1 1 1 1 1 1 1 1 1 2 0 2 2 0 2 0 0 2 0 0 1 1 0 0 0 0 0 2 0 2 1 1 0 0 0 1 1 1 1 0 1 0 1 1 1 1 1 0 0 2 0 0 2 1 1 1 1 0 1 0 0 2 1 0 0 0 1 1 0 1 1 0 1 1 1 1 1 2 0 1 0 1 2 1 0 1 1 1 1 1 0 2 0 0 2 0 0 0 0 1 2 0 0 1 1 1 0 0 1 1 0 0 1 1 0 0 1 2 0 2 0 0 0 0 2 1 2 2 2 0 0 1 0 0 0 1 1 2 1 0 0 1 1 0 0 0 0 0 2 2 0 0 1 1 0 0 1 2 2 0 1 0 1 0 1 1 0 2 1 0 2 1 1 0 0 1 1 1 1 0 2 2 1 1 0 0 0 0 0 0 1 1 1 0 0 0 0 2 0 0 0 1 0 0 0 0 1 0 1 1 0 0 1 0 0 0 0 1 0 1 0 0 0 0 0 0 0 0 2 1 0 0 0 0 0 0 0 0 1 2 2 0 2 0 1 0 2 1 0 0 0 0 1 1 2 0 0 2 1 0 2 0 2 0 0 2 2 0 0 0 1 0 0 0 0 1 1 1 1 2 0 0 1 1 0 2 0 2 2 0 1 1 0 0 1 0 2 0 0 1 2 0 0 0 2 0 0 0 2 2 1 0 0 0 0 1 0 0 0 1 0 0 0 0 0 0 1 1 0 1 0 1 0 0 0 0 2 0 0 1 0 1 1 0 0 1 1 0 1 0 0 1 1 1 1 2 0 0 0 1 1 0 2 0 2 0 1 1 1 1 0 0 0 0 2 0 0 1 1 1 1 1 1 0 0 0 0 0 1 0 2 2 0 0 2 0 2 0 0 0 1 0 0 2 0 0 1 1 0 1 0 1 0 0 0 1 2 0 0 0 0 0 0 1 0 2 0 0 0 0 1 0 1 1 0 1 0 0 0 0 0 0 1 0 0 1 0 0 0 0 0 2 0 0 0 0 0 0 0 1 0 0 2 0 0 0 1 0 0 0 0 1 0 0 2
184 0 0 0 1 0 1 1 0 1 1 0 0 1 0 0 0 0 1 1 1 2 1 0 2 0 2 0 2 1 1 1 1 0 0 0 2 1 0 0 0 2 0 0 0 0 0 0 0 1 1 1 0 0 2 2 0 0 0 1 0 2 1 0 1 0 2 1 2 0 0 1 1 0 1 1 2 2 2 0 2 2 0 1 1 0 1 0 2 2 0 1 2 1 0 1 0 2 0 2 2 0 0 2 0 0 2 2 0 2 0 2 0 2 0 2 0 0 0 0 1 0 2 1 1 1 0 1 0 1 1 1 0 1 0 0 0 0 0 0 2 0 1 0 0 0 0 0 0 0 0 1 0 0 1 1 0 0 1 1 0 0 0 1 1 2 1 1 1 2 0 0 1 1 1 0 0 0 0 0 0 1 0 0 0 0 1 1 1 0 2 0 1 1 2 2 1 0 0 0 0 0 0 2 2 0 0 1 0 0 1 0 1 0 0 2 0 0 1 1 1 0 1 1 1 1 1 1 0 0 0 0 0 0 0 0 0 2 0 1 0 0 2 2 2 0 0 1 2 0 0 1 0 0 0 1 0 1 1 2 1 2 0 1 1 0 0 0 2 1 1 0 0 0 0 0 1 1 1 0 0 0 2 2 0 2 0 1 0 2 0 0 1 2 2 0 2 0 0 0 1 0 0 0 0 0 1 0 0 1 0 1 2 0 0 0 0 0 0 0 1 2 2 0 1 0 0 1 1 0 1 1 2 1 0 1 0 1 1 1 1 1 1 1 0 0 2 0 0 2 2 0 0 1 0 1 1 1 0 2 2 0 1 1 2 0 0 2 2 0 2 0 0 0 0 0 0 2 1 1 0 2 0 0 1 0 0 0 0 1 0 0 2 0 2 0 0 0 0 0 0 0 1 2 2 1 0 0 0 1 0 0 1 0 1 2 0 1 0 1 1 1 0 1 0 0 0 0 0 0 2 0 0 2 0 1 0 1 0 1 2 0 0 1 1 1 2 1 0 1 0 1 0 1 0 0 0 1 1 1 1 1 0 1 0 1 1 1 0 1 1 1 1 1 0 1 0 2 1 0 0 1 0 0 0 1 0 1 2 1 1 0 2 2 0 0 2 1 2 1 1 1 1 1 0 1 1 1 0 2 0 0 0 1 1 1 0 0 0 2 2 0 2 0 1 1 1 0 0 2 0 1 1 1 1 0 0 0 1 1 1 1 0 1 2 1 0 1 1 0 0 0 0 1 2 0 1 1 0 1 0 0 1 0 1 1 0 0 0 0 0 0 0 0 0 0 0 1 1 1 1 1 0 0 0 0 0 0 1 0 0 0 1 0 1 0 0 0 0 0 0 1 0 0 2 0 2 0 1 2 1 1 0 0 0 0 1 0 0 1 0 2 0 0 0 1 1 0 0 0 2 2 1 0 0 2 0 0 0 2 0 2 1 1 2 0 1 0 1 1 0 1 1 0 1 2 0 0 1 0 0 0 1 1 0 1 0 0 1 0 1 0 0 0 0 2 2 0 0 0 2 0 1 1 0 1 1 0 0 1 0 2 0 1 0 1 0 2 0 2 2 0 0 1 0 1 1 2 2 0 0 0 0 0 0 1 0 0 0 0 0 1 0 0 2 1 1 0 0 0 0 0 1 0 0 1 0 0 0 1 0 0 0 0 0 1 1 0 0 0 0 0 0 0 0 2 0 0 0 0 0 1 2 0 1 0 2 2 1 2 0 1 0 0 0 0 0 0 1 0 0 1 0 0 1 1 0 1 1 1 1 1 2 2 0 0 0 0 0 0 0 0 1 0 1 1 1 0 0 1 2 1 2 0 1 1 0 1 2 0 1 2 0 2 0 0 1 2 0 0 0 2 0 0 0 0 0 2 0 0 0 1 1 0 1 1 1 0 1 0 0 0 0 2 2 0 0 0 0 0 2 0 1 0 0 1 1 0 2 1 1 0 1 1 0 1 0 1 1 2 0 0 2 0 0 0 0 1 0 0 1 2 0 2 2 1 2 0 0 0 1 2 0 0 2 2 0 0 1 1 1 1 2 0 2 1 0 1 2 1 1 1 1 1 0 0 0 1 0 0 2 1 0 2 0 0 0 0 0 0 0 0 1 0 1 1 0 1 0 1 0 0 2 0 0 0 0 2 1 1 1 1 0 0 1 1 2 1 0 0 0 0 1 1 1 0 0 0 2 0 0 0 0 1 0 0 2 1 0 2 0 1 0 1 0 0 0 1 2 0 1 0
185 0 0 1 0 0 0 1 1 1 2 1 0 0 0 0 0 0 0 1 1 2 0 0 2 0 1 0 2 2 2 0 0 1 1 1 1 1 0 1 1 1 1 1 0 1 0 0 0 0 0 0 1 1 1 1 0 0 0 2 0 1 0 0 1 0 1 2 1 1 0 1 1 0 0 2 1 1 2 0 1 1 0 0 0 0 0 1 2 2 1 1 2 0 0 2 0 1 1 0 0 0 0 1 0 0 1 1 1 1 0 1 0 2 0 2 0 0 2 0 0 1 2 0 0 2 0 1 0 0 0 0 0 0 0 0 0 0 0 0 2 1 0 0 0 0 0 0 0 0 0 1 0 0 0 0 0 0 0 0 1 0 0 2 2 2 0 1 1 1 1 1 0 1 2 0 0 0 0 0 0 0 1 1 0 0 2 1 1 0 2 0 1 1 2 1 1 0 0 0 0 0 0 1 2 1 1 1 1 0 1 1 1 0 0 2 1 0 1 0 2 0 1 2 0 0 0 1 0 1 0 0 0 0 0 0 0 2 0 2 0 0 1 1 1 0 0 0 2 0 0 1 0 0 0 1 1 0 0 0 0 0 0 0 0 0 1 1 2 1 1 1 0 0 1 0 1 0 0 0 0 2 2 1 1 1 1 1 0 2 0 1 2 2 2 0 2 0 0 0 1 0 0 0 0 0 0 0 0 1 0 1 2 0 2 0 2 0 1 0 1 2 2 0 0 0 0 0 0 1 2 1 0 0 0 0 0 1 1 0 1 2 1 1 0 1 1 0 0 0 0 0 0 0 0 0 1 1 0 1 1 0 1 0 1 1 0 1 2 0 2 0 0 0 0 1 0 2 0 2 0 0 0 0 1 0 0 0 0 1 0 1 0 1 2 0 1 1 0 0 0 1 0 2 2 1 0 1 0 2 0 0 2 0 2 2 0 0 1 0 0 1 0 1 1 2 1 0 0 1 0 0 1 1 1 1 0 0 0 0 2 0 0 1 1 2 1 1 1 1 0 0 0 2 1 1 1 2 2 1 1 1 0 1 0 1 1 1 0 0 0 0 1 1 1 0 0 1 2 0 1 2 0 0 0 0 0 1 1 1 1 1 1 0 1 0 1 1 1 1 1 1 1 0 0 0 2 1 0 1 0 0 0 0 0 0 0 0 0 1 1 1 2 0 1 2 0 0 0 1 1 0 2 0 0 0 1 0 0 1 1 1 0 1 1 0 0 1 2 1 0 1 0 2 2 1 1 0 1 1 1 0 0 0 0 0 0 0 1 0 1 1 2 0 0 2 2 2 2 2 2 0 0 0 0 0 0 0 1 1 0 0 0 0 0 0 1 0 0 0 0 2 0 0 2 0 1 0 2 0 0 0 1 1 1 1 0 0 0 1 1 1 0 0 0 1 1 1 0 0 0 0 0 0 0 0 1 0 1 1 1 0 0 0 0 0 0 0 0 0 0 2 1 1 2 2 1 0 1 0 0 0 0 1 1 2 0 2 1 1 0 1 0 0 0 2 2 0 1 1 1 0 0 0 2 2 0 1 0 0 0 1 1 0 2 1 0 2 1 2 1 0 0 1 1 2 2 1 1 1 0 0 0 0 0 0 0 1 1 1 0 0 1 0 1 1 1 0 1 0 1 1 1 0 0 0 1 0 0 0 0 0 0 2 2 0 2 1 0 0 0 0 1 1 1 0 0 1 2 0 0 0 1 0 0 1 1 2 2 2 0 1 0 0 0 0 0 0 1 1 1 2 0 0 0 1 0 2 1 2 0 1 1 2 0 0 1 0 1 1 0 0 1 0 1 1 2 1 1 0 0 0 1 1 0 1 0 0 2 0 2 2 0 2 0 0 2 1 1 0 0 1 0 1 0 0 0 1 1 0 0 1 1 0 0 0 0 0 0 1 0 0 0 2 2 0 0 1 0 1 0 1 0 0 0 1 0 0 1 0 0 0 1 0 1 1 1 1 0 1 1 1 0 0 0 2 0 2 0 1 0 1 1 1 1 0 1 0 0 1 1 2 1 0 1 1 0 1 0 2 0 0 1 0 1 1 0 2 2 2 0 2 0 0 0 0 1 1 0 1 2 2 0 2 0 0 0 0 0 0 0 0 2 1 1 1 0 1 0 0 2 0 2 0 0 0 0 2 0 2 0 2 0 0 0 0 1 0 0 0 0 0 0 1 1 1 0 2 0 0 0 0 0 1 0 1 2 0 0 1 0 0 0 2 1 0 0 0 1 0 1 0
186 0 0 2 0 2 2 2 1 1 2 0 1 1 1 1 0 0 1 2 1 2 0 0 2 0 1 0 1 1 0 0 0 2 1 1 1 1 0 0 0 1 1 1 0 0 0 0 1 1 0 0 0 1 1 1 0 0 0 0 1 0 0 0 0 0 0 0 2 0 0 1 2 0 2 2 2 2 2 0 2 2 1 0 1 0 0 0 1 2 1 1 1 0 1 1 1 0 0 1 1 0 0 2 0 0 2 2 0 2 0 2 0 2 0 2 0 0 0 0 2 0 2 1 1 1 0 0 0 0 0 1 0 0 0 0 0 0 0 0 1 1 0 0 0 1 1 0 0 1 1 1 0 2 1 0 1 1 0 1 0 0 0 1 0 1 0 0 0 2 0 2 0 1 1 0 0 0 0 1 0 0 0 1 1 0 2 1 1 0 2 0 0 0 2 0 1 0 0 1 0 0 1 1 2 2 2 0 1 0 1 1 0 0 0 2 1 0 2 1 1 0 0 2 0 1 1 1 0 0 0 0 0 0 0 0 0 1 0 0 0 1 2 0 0 0 0 0 2 0 0 2 0 0 0 1 1 0 0 2 2 2 0 1 1 0 0 0 1 1 0 2 1 2 0 0 0 1 2 0 1 1 1 2 0 1 1 0 1 2 0 1 2 2 2 0 2 2 0 1 0 0 2 2 2 0 1 0 0 1 0 2 2 0 2 1 0 0 1 0 0 2 1 0 1 0 0 0 0 0 2 2 0 0 0 0 0 2 0 1 1 0 2 2 0 2 0 0 1 1 1 0 0 0 0 0 0 0 0 2 2 0 1 1 1 0 0 2 2 1 2 0 0 0 1 0 0 2 1 1 1 1 0 0 0 0 0 0 0 0 0 0 0 1 2 2 0 1 1 0 0 1 0 2 2 0 0 0 0 2 0 0 1 0 1 2 0 0 1 0 0 1 0 0 0 1 0 0 0 0 1 0 0 0 2 1 0 1 1 0 2 0 0 1 1 2 1 1 0 0 0 1 0 2 2 2 2 2 1 2 0 2 1 0 1 2 0 0 1 0 1 1 0 0 2 0 0 2 2 0 1 2 2 2 1 1 0 1 2 0 0 0 0 2 1 0 2 0 0 0 1 1 2 0 0 0 2 0 0 1 0 0 0 2 2 0 0 0 0 1 0 1 2 0 1 1 0 1 1 1 1 0 1 1 1 0 1 0 2 1 1 1 0 0 2 0 0 1 1 0 0 0 0 1 1 1 1 2 1 1 0 0 0 0 0 0 1 1 0 1 0 0 2 0 1 1 2 0 0 2 1 1 0 0 1 0 1 0 0 0 0 0 1 1 0 0 1 1 0 1 1 1 0 0 1 0 1 0 2 2 1 1 0 0 0 0 0 0 1 0 0 1 1 1 1 1 1 1 0 0 1 1 0 0 0 0 1 1 0 2 0 0 0 1 2 0 1 0 0 0 1 0 1 1 2 2 0 1 2 1 0 1 2 1 1 2 0 1 0 1 1 0 0 0 0 0 1 0 0 0 0 1 0 1 1 1 0 1 0 1 0 1 0 0 0 0 0 2 1 1 1 0 0 0 2 1 1 1 2 0 0 0 0 0 0 0 0 0 0 0 0 1 1 0 0 1 1 0 0 0 0 0 0 0 0 0 0 1 0 2 0 1 0 0 1 0 1 0 0 0 0 0 0 0 0 1 0 0 1 0 0 0 1 0 0 1 2 1 2 1 1 0 0 0 0 0 0 0 1 1 2 2 1 2 2 1 1 1 1 1 1 1 0 0 0 0 0 0 0 0 0 0 0 0 0 2 2 0 0 0 1 1 1 1 1 2 0 1 1 0 1 1 0 1 0 0 1 2 1 0 1 2 1 0 0 0 0 1 1 0 0 1 1 0 0 0 0 0 0 0 0 0 0 2 1 0 0 1 0 1 0 0 0 0 0 1 0 0 1 1 1 0 0 2 0 1 0 2 0 1 0 0 2 0 0 0 1 1 1 1 0 1 0 1 2 1 1 0 0 0 0 2 0 0 1 1 1 1 1 1 1 0 1 0 2 0 0 2 1 0 0 1 1 1 0 0 1 0 0 0 2 2 1 1 0 0 2 1 0 0 0 0 1 2 0 1 0 0 0 0 2 0 2 0 1 1 1 2 0 1 1 0 1 0 2 1 1 0 0 0 0 0 1 0 0 0 0 0 2 0 0 0 0 1 0 0 1 0 0 2 0 0 1 1 0 0 0 0 0 0 0 0
187 0 0 1 0 0 1 0 0 0 0 2 0 0 0 0 0 0 2 1 1 2 0 0 2 0 2 0 2 2 1 1 2 1 1 0 2 1 1 0 0 1 0 0 1 0 1 0 0 0 0 0 0 0 2 1 0 0 0 0 2 0 0 1 1 0 1 1 2 0 0 1 2 0 0 1 1 0 0 0 0 2 0 1 1 0 0 0 2 2 0 2 2 1 0 0 0 0 0 0 2 0 0 1 1 1 2 0 2 0 0 2 0 1 1 1 1 1 0 0 2 0 2 1 1 1 0 1 1 2 1 1 1 1 0 0 0 0 0 0 0 2 0 0 1 0 0 0 1 1 1 1 0 1 1 0 1 0 1 1 0 0 0 2 1 2 0 1 0 0 0 0 2 1 0 0 1 1 1 1 0 2 1 1 0 0 2 0 0 0 1 1 1 1 2 2 2 0 1 1 1 1 0 2 2 1 0 0 1 0 2 0 2 0 0 2 1 0 1 0 2 0 0 2 0 0 0 1 1 1 0 0 2 0 2 2 0 2 0 1 0 0 2 2 2 0 0 1 2 0 0 1 0 1 1 2 0 0 0 0 0 0 0 1 1 0 1 0 2 0 1 0 0 2 0 0 0 0 1 0 1 1 1 2 0 1 1 0 0 2 0 2 0 2 1 0 1 0 0 0 0 0 0 0 0 1 0 0 1 1 1 2 0 1 1 0 1 0 0 0 1 2 2 1 1 0 0 2 1 1 2 0 0 0 0 1 1 2 0 0 0 0 2 2 0 1 1 0 1 0 0 0 0 0 0 0 0 0 0 1 1 1 1 0 1 0 0 1 2 0 2 0 0 0 0 0 0 0 0 2 0 0 0 0 0 1 0 0 0 0 2 2 1 0 1 1 1 1 1 1 1 1 0 0 0 0 0 1 0 2 0 0 0 0 0 1 1 0 0 0 1 0 1 1 0 1 1 0 0 1 0 0 0 2 0 2 0 1 0 1 0 0 0 0 0 2 2 1 1 0 1 1 0 2 2 2 2 1 2 1 2 0 0 1 0 0 1 0 0 0 0 0 2 2 1 1 1 2 2 1 0 2 0 0 0 1 0 1 2 1 1 0 1 0 0 0 0 2 2 0 0 0 2 0 0 0 2 2 0 1 0 1 1 1 1 0 0 0 0 0 1 2 2 0 1 1 1 1 1 1 1 2 1 1 0 0 1 0 1 1 1 1 0 1 2 0 0 0 0 0 0 0 0 2 0 2 0 0 1 0 0 0 0 0 0 0 1 0 1 0 0 0 1 0 0 1 1 2 2 1 2 0 1 1 0 1 0 0 2 1 0 0 0 0 0 0 0 0 0 0 0 1 0 1 2 0 1 0 1 1 0 0 1 1 1 1 0 0 1 0 0 2 1 1 1 1 1 2 0 0 1 1 1 0 0 0 0 0 0 1 0 0 0 0 2 0 2 0 2 2 1 1 0 0 1 2 0 2 2 1 1 0 0 2 0 2 0 1 1 0 0 2 0 1 1 1 2 1 2 2 1 1 1 0 1 1 1 0 1 1 0 1 0 0 0 0 0 2 1 2 1 0 0 0 0 1 1 0 1 2 0 0 0 0 0 1 1 2 2 2 0 0 0 0 2 0 0 2 1 1 0 2 0 0 0 0 1 0 1 1 0 0 0 1 1 1 2 1 1 1 1 1 2 0 0 2 1 0 1 0 0 0 1 0 0 1 1 2 1 2 0 1 0 1 1 1 0 0 0 2 2 2 0 0 1 2 0 1 0 1 1 1 2 2 1 1 0 1 1 2 1 0 1 0 2 0 1 0 0 1 2 1 2 0 2 2 0 1 1 1 1 2 0 1 0 0 1 2 1 0 0 1 1 1 0 1 1 0 1 1 1 0 2 0 0 0 2 0 0 0 0 0 0 1 1 0 1 0 0 0 1 0 0 1 0 1 1 0 1 0 1 0 2 0 0 1 1 1 2 2 2 2 2 0 0 0 0 2 0 2 0 0 0 2 2 1 2 0 0 0 1 1 0 0 2 2 1 1 0 2 0 0 0 1 1 2 0 2 2 1 0 2 0 0 0 0 2 0 1 1 2 2 0 2 0 0 0 0 0 1 0 0 2 2 0 0 0 2 0 0 2 0 2 0 0 0 0 1 0 1 1 0 0 0 1 1 1 0 0 0 0 0 0 0 0 1 0 1 1 0 0 0 0 1 0 0 1 0 0 0 0 0 0 1 0 0 0 0 1 0 1 0
188 0 0 2 1 0 2 1 1 0 1 0 1 1 1 1 0 0 2 1 1 2 1 0 2 0 0 0 2 2 2 1 1 1 0 1 1 2 0 0 0 2 1 0 0 2 0 0 0 2 1 1 0 0 0 0 0 0 0 1 1 1 0 2 0 1 0 0 1 0 1 1 2 0 1 2 2 0 0 0 0 2 0 0 0 0 0 0 2 2 0 2 2 0 0 2 0 0 0 0 1 0 0 1 1 1 2 2 0 1 0 1 0 1 1 1 1 1 1 0 1 0 1 1 0 0 0 2 1 2 1 1 0 0 0 0 0 0 0 0 0 2 0 0 2 0 0 0 1 1 1 1 0 1 1 0 1 1 0 0 1 1 0 2 0 2 0 1 1 2 1 1 1 1 0 0 1 1 0 0 0 1 0 0 0 0 2 1 1 0 1 1 1 1 2 2 1 0 0 0 0 0 0 1 2 2 1 1 1 0 0 2 2 0 0 2 2 0 2 2 0 0 0 1 1 0 0 2 0 2 0 0 0 1 1 0 1 2 0 0 0 0 2 1 2 1 1 0 1 0 0 0 0 0 0 0 0 0 0 0 0 0 0 0 0 0 1 1 0 0 1 1 1 1 1 1 0 0 2 0 2 0 2 2 0 2 1 1 0 1 1 0 1 2 2 0 2 0 1 0 0 0 2 2 0 0 1 0 2 2 2 2 1 0 2 0 1 0 1 0 0 2 2 1 1 0 0 1 1 1 1 1 0 0 0 0 0 1 1 1 1 1 1 0 0 0 1 1 1 0 0 1 0 1 0 1 1 1 0 1 1 0 0 0 0 0 0 2 1 0 1 1 1 1 0 1 0 1 1 1 2 1 0 0 1 0 0 0 0 0 0 0 0 0 2 1 0 0 1 1 1 1 0 2 1 1 1 1 1 0 0 0 0 0 0 2 0 0 1 0 0 0 2 2 0 0 0 0 0 1 0 0 0 2 0 0 0 2 0 0 0 0 0 2 1 2 2 2 0 0 0 1 0 1 1 1 1 1 2 2 1 2 0 0 0 0 2 1 0 0 1 1 1 1 1 0 1 2 2 0 1 1 1 1 0 1 0 0 2 0 0 0 1 0 0 0 1 1 1 1 1 1 1 1 0 2 1 0 0 1 0 0 0 1 2 0 0 0 0 0 0 2 2 1 0 2 0 1 1 2 0 1 1 1 0 1 1 0 1 1 1 1 0 0 0 0 1 1 1 0 0 0 0 2 1 1 0 1 1 1 0 0 0 0 0 0 1 1 1 0 1 1 0 0 0 1 1 2 2 1 2 0 1 1 0 1 0 1 1 0 0 0 1 2 0 0 0 0 0 0 0 1 0 0 0 2 0 0 1 1 1 0 0 0 0 0 0 0 0 0 0 1 0 0 0 1 1 2 0 0 0 0 1 0 0 1 0 0 0 1 0 1 1 1 2 0 2 0 0 0 0 2 0 1 1 2 0 0 1 1 0 1 0 0 1 1 0 1 1 1 0 1 0 0 0 2 2 2 2 2 2 1 0 2 2 1 1 0 0 2 0 0 0 0 0 0 0 2 1 2 1 1 0 0 1 1 1 2 2 0 1 1 0 0 0 0 0 1 1 1 0 0 1 0 0 1 2 0 1 0 1 2 0 0 0 0 1 0 0 0 0 0 0 0 0 0 0 1 1 1 1 1 0 0 0 2 0 0 2 0 0 0 1 0 1 1 1 1 1 1 1 1 0 0 2 0 0 0 1 0 1 1 0 0 2 2 0 1 1 1 1 1 1 2 0 0 0 1 0 1 1 0 0 0 0 1 1 1 2 0 1 0 1 1 1 2 0 1 2 0 1 2 0 2 0 0 0 1 1 0 0 1 1 1 0 0 0 1 0 0 1 0 0 0 0 0 0 1 0 0 0 0 0 2 0 2 0 0 0 0 1 0 0 0 0 1 0 1 1 1 1 0 0 2 0 2 0 1 1 2 2 2 2 0 0 0 0 1 0 1 0 1 0 1 1 1 1 0 0 0 0 2 0 1 2 2 0 0 0 1 0 0 0 0 0 1 0 1 1 0 0 1 0 1 1 0 2 1 1 1 2 2 0 2 0 0 0 2 0 0 0 0 2 1 1 0 0 1 1 0 1 0 1 0 2 0 2 2 1 1 0 1 0 0 0 1 1 0 0 0 0 0 1 0 0 0 1 2 0 0 0 0 0 1 0 0 2 0 0 2 1 0 0 2 2 0 0 0 1 0 1 0
189 0 0 2 1 0 2 1 0 2 2 0 0 0 0 0 0 0 0 0 0 2 0 0 2 0 1 0 2 2 2 1 1 2 1 0 2 2 0 0 0 2 1 1 0 0 0 2 0 2 0 2 1 0 1 1 0 0 1 1 1 1 0 1 0 2 0 1 1 0 0 1 1 0 0 2 2 1 2 1 0 2 0 2 2 0 0 1 2 2 2 2 1 0 0 1 0 1 0 1 1 0 0 0 2 2 2 2 0 1 0 1 0 2 0 2 0 1 1 0 1 2 2 2 2 0 0 2 0 2 2 2 0 1 0 0 0 0 1 0 0 2 0 0 0 1 0 0 0 1 1 1 0 1 1 0 2 1 0 0 0 0 0 2 0 2 1 2 1 1 0 0 1 2 1 0 0 0 0 0 0 0 1 2 1 0 2 2 0 1 0 1 0 0 1 1 2 0 0 0 0 0 0 0 2 2 2 0 2 1 2 1 0 0 0 2 0 0 1 1 1 0 0 1 0 0 0 2 0 2 1 1 0 0 1 1 1 2 0 2 0 0 2 1 1 0 1 0 2 0 0 1 0 1 1 2 0 1 1 1 0 1 0 2 0 0 1 0 2 2 0 1 0 2 1 0 0 0 0 0 0 0 1 0 1 1 0 1 0 2 0 1 1 2 2 0 1 0 0 0 0 0 1 1 0 0 2 0 0 2 0 1 1 0 1 0 0 0 0 0 2 1 2 0 1 0 0 0 0 2 2 0 0 0 0 0 0 2 0 1 1 1 2 1 0 0 1 0 0 0 0 0 0 0 0 0 0 0 0 1 1 0 1 1 1 0 0 1 2 0 2 0 0 0 1 0 0 0 0 2 1 1 0 1 0 0 0 1 1 0 1 1 1 0 2 0 1 1 0 0 0 0 0 2 1 0 1 1 0 1 0 0 1 0 1 1 1 0 1 0 0 1 1 0 2 1 1 0 0 0 1 0 0 0 2 1 0 0 0 0 1 0 1 1 1 2 1 2 0 1 0 2 0 1 1 1 1 1 1 2 1 2 0 1 0 0 2 0 0 0 0 0 1 1 1 0 1 1 2 1 1 1 1 1 0 0 0 0 0 0 2 2 1 0 1 0 2 0 0 0 2 2 1 0 1 0 2 0 0 1 0 0 0 0 0 0 0 1 0 2 1 0 0 0 0 0 1 2 2 1 1 0 0 0 1 0 1 0 1 1 0 0 0 1 1 0 0 2 2 0 0 0 0 2 1 1 0 0 1 0 0 1 1 1 1 1 0 2 0 2 1 1 0 0 0 0 1 0 0 2 2 0 1 1 0 1 0 0 0 0 0 0 1 0 1 0 2 1 0 0 0 2 0 0 1 2 1 0 1 2 0 0 0 1 0 0 1 0 0 0 0 2 1 1 1 0 1 1 0 0 1 2 0 0 0 0 1 1 0 2 1 1 0 0 0 0 0 0 0 0 1 1 0 0 1 2 0 2 1 0 0 0 0 1 0 1 0 1 0 1 1 0 1 0 0 1 1 0 1 1 0 2 0 1 1 1 1 1 1 1 0 1 0 0 0 0 0 2 1 2 2 0 0 1 1 2 1 1 1 0 0 0 0 0 0 0 0 1 1 1 0 1 0 1 0 0 2 0 0 0 0 1 0 0 0 0 1 0 0 0 0 0 0 1 1 0 1 0 0 0 0 0 0 0 0 1 0 1 1 0 0 0 1 1 0 1 1 0 0 2 0 0 1 0 0 0 0 0 2 0 1 1 1 1 1 1 1 2 0 2 0 0 1 2 0 0 1 0 0 2 1 0 1 0 1 0 1 0 0 1 1 0 0 1 0 2 0 1 0 0 0 0 0 2 0 0 1 2 1 0 0 2 0 1 0 1 0 1 1 0 0 1 1 0 0 0 1 0 0 1 0 0 0 1 1 0 1 1 0 0 2 0 0 0 0 0 1 0 2 1 0 0 1 2 0 0 0 2 1 2 1 1 1 1 1 2 0 1 0 2 0 1 0 2 2 2 2 0 0 0 0 2 0 0 2 2 0 1 1 2 0 0 0 0 1 1 0 0 2 1 1 1 1 1 1 0 0 2 0 0 2 1 0 0 2 0 1 1 0 1 0 0 1 0 0 0 0 1 0 1 1 0 2 0 0 0 0 2 0 0 1 1 1 0 0 1 2 0 0 0 0 0 0 0 0 0 0 0 1 0 0 0 0 1 0 1 1 1 1 2 0 0 0 2 0 0 0 0 0 0 0 2
190 0 0 2 0 2 2 1 1 0 1 1 1 1 1 1 0 0 2 2 2 1 0 1 1 0 1 0 2 2 2 0 0 2 0 0 2 2 0 0 0 1 1 0 0 2 1 0 2 2 0 1 0 1 0 0 0 0 0 1 0 0 0 2 1 1 1 0 2 0 1 1 1 0 1 2 1 0 2 1 0 1 0 1 1 0 1 0 1 2 0 0 0 0 0 1 0 1 0 1 2 0 0 0 2 1 2 1 1 1 0 2 1 2 1 2 0 0 0 0 0 1 1 2 1 0 0 1 1 1 0 0 0 1 1 1 0 0 0 0 1 1 0 0 0 0 0 0 0 0 0 0 0 0 2 1 0 1 0 0 1 1 0 2 1 2 1 0 1 2 0 2 2 1 1 1 0 2 1 1 0 2 1 1 0 0 2 1 1 0 1 0 0 1 2 1 2 0 0 1 1 0 0 2 2 0 0 0 2 0 1 2 1 0 0 2 0 0 0 0 2 0 1 2 1 1 1 1 0 1 0 0 1 1 0 0 0 2 0 1 0 1 2 2 2 0 0 0 2 0 0 1 0 0 0 2 2 1 1 1 1 1 0 1 0 0 1 1 0 0 1 1 0 1 0 0 1 2 2 0 0 0 2 2 0 1 1 0 1 2 0 1 1 2 2 1 1 1 0 0 0 1 0 0 0 0 0 0 0 1 0 1 2 0 1 0 1 1 0 0 0 2 2 2 2 0 0 1 1 0 2 1 0 0 0 2 1 2 0 0 0 0 2 1 1 1 1 0 1 0 0 0 0 0 0 0 1 1 0 1 1 0 2 0 2 1 0 1 1 0 1 1 0 0 0 1 0 2 0 2 0 0 0 0 0 0 0 0 0 0 0 0 0 1 2 2 0 0 1 1 1 1 1 1 1 0 0 0 0 2 0 0 1 0 1 2 1 0 0 0 0 1 0 0 0 2 1 0 0 1 1 0 1 1 1 2 0 1 1 0 0 0 0 0 0 1 1 1 0 2 0 1 0 2 2 2 2 2 2 2 0 2 1 0 1 2 0 1 0 1 1 0 2 1 1 1 0 1 1 1 0 2 0 0 0 0 0 0 2 0 0 0 0 1 1 0 1 2 2 0 0 0 2 0 0 0 2 2 0 0 0 1 2 0 0 0 1 0 1 2 2 0 2 1 0 2 0 0 0 2 0 1 1 1 0 1 1 0 0 1 1 1 1 0 1 0 0 0 0 0 0 0 0 1 2 1 1 1 1 1 1 0 0 0 0 0 1 0 0 0 0 0 1 0 0 1 1 2 2 1 2 0 1 1 0 1 0 2 0 0 0 0 1 0 2 0 0 0 0 0 0 1 0 0 1 1 1 0 2 1 1 0 0 0 0 0 1 0 0 0 0 0 0 0 0 0 1 2 0 0 1 1 0 0 0 1 0 0 0 2 0 1 0 0 2 0 2 1 1 1 0 1 1 0 2 1 0 0 2 0 0 0 1 1 1 2 0 2 0 1 1 0 0 1 1 2 2 0 0 0 0 0 0 1 2 1 2 1 0 1 0 1 1 0 1 0 0 2 2 2 1 1 0 1 1 2 1 2 2 0 0 0 1 0 0 0 0 1 1 1 0 0 0 0 0 0 0 0 2 0 0 0 2 0 0 1 0 0 0 1 0 1 0 1 2 0 2 0 0 0 0 0 2 0 0 1 1 0 1 1 1 1 2 0 2 0 2 0 1 1 1 0 0 0 0 1 0 0 0 1 0 0 0 0 2 1 0 2 0 2 0 0 1 1 0 0 2 0 0 1 1 0 1 0 1 0 1 1 2 0 1 0 2 0 2 2 0 0 1 0 0 1 0 2 0 0 1 1 1 0 0 1 0 1 0 0 0 2 0 0 0 1 2 0 0 0 1 0 1 0 0 1 0 2 2 0 0 0 0 0 1 0 0 0 0 0 0 1 1 2 0 0 0 2 0 0 0 2 1 2 2 2 1 0 0 1 1 1 0 2 0 1 0 1 2 1 2 0 0 0 1 2 0 0 1 2 0 1 0 2 0 0 2 0 1 1 0 1 0 0 0 0 0 0 0 0 2 0 0 0 2 1 0 1 1 0 1 2 0 0 0 0 1 2 2 1 0 0 0 0 1 0 2 0 0 0 0 2 0 2 1 0 1 0 0 0 0 1 1 1 1 0 0 0 0 1 0 1 1 0 0 0 0 0 0 0 1 1 0 2 0 1 0 2 1 0 1 0 2 0 0 0
191 0 0 2 0 0 1 1 1 1 2 1 1 1 1 1 0 0 1 0 1 2 0 0 2 0 1 0 2 1 1 0 0 2 2 1 1 2 0 0 0 1 0 0 1 2 0 1 1 2 0 2 0 2 0 1 0 0 0 0 1 1 1 0 0 0 0 1 1 0 0 1 2 0 0 1 1 1 2 0 0 1 1 0 1 0 0 1 2 2 0 1 0 0 0 2 1 0 0 0 2 0 1 0 1 0 1 1 1 1 0 2 0 1 0 1 0 0 0 0 2 0 2 1 1 1 0 2 0 2 0 0 0 2 1 1 0 0 0 1 1 1 0 0 1 0 1 0 0 0 0 0 0 0 0 0 1 0 0 1 0 0 0 1 1 2 0 1 0 1 1 1 1 1 0 0 0 1 0 1 0 1 1 1 0 0 2 1 0 0 1 1 0 1 2 1 2 0 0 0 0 0 0 1 2 1 0 1 1 0 2 2 0 1 0 2 0 2 0 0 2 2 0 1 1 0 0 0 0 0 1 1 0 0 0 0 0 1 0 0 1 1 2 0 1 1 1 0 2 0 0 0 0 0 0 2 0 0 0 1 1 1 0 1 1 0 0 0 2 1 0 1 2 2 0 0 1 1 2 0 0 1 1 1 0 1 0 0 0 2 0 1 0 1 2 0 1 0 0 0 0 0 2 2 1 0 1 0 1 1 1 1 2 0 0 0 0 0 0 0 1 1 2 0 2 0 1 1 0 2 2 1 0 0 0 0 0 1 0 2 1 1 0 1 0 2 1 0 1 0 0 0 0 0 0 0 1 2 0 1 1 0 1 0 1 0 0 1 1 0 1 1 1 1 0 0 0 1 1 1 0 0 0 0 0 1 0 0 0 1 0 0 0 0 2 0 1 1 0 0 0 0 0 1 1 0 0 0 0 2 0 0 1 0 1 2 0 0 1 0 0 1 1 0 2 1 1 0 0 0 0 0 1 0 1 0 0 2 0 0 1 0 0 0 0 1 2 1 0 1 0 2 0 2 2 2 2 2 1 1 1 1 1 0 0 1 1 1 0 0 1 1 0 0 1 1 0 0 2 0 0 2 0 0 0 0 0 1 1 0 1 1 1 0 0 0 1 1 1 1 1 1 0 2 0 2 1 2 0 2 0 0 1 0 0 0 1 2 0 2 2 0 2 0 0 1 1 0 0 2 0 1 0 0 1 0 2 0 0 2 0 0 0 1 2 1 0 0 1 1 0 1 0 1 1 1 1 1 0 1 0 0 2 0 2 2 0 1 2 0 1 0 0 0 0 0 2 2 2 2 2 1 0 0 0 0 0 0 1 0 1 0 0 1 0 0 0 0 0 0 0 2 0 2 2 0 1 0 2 2 2 0 0 1 1 0 0 0 0 1 0 2 0 0 0 2 2 1 0 0 2 2 0 0 0 1 1 1 0 1 1 0 1 1 1 0 0 0 1 2 1 0 0 1 1 2 0 1 2 0 0 0 1 1 0 1 1 1 1 1 0 1 0 0 0 1 2 0 0 0 1 2 0 2 2 2 1 0 1 1 0 1 0 0 0 0 1 1 1 1 0 1 0 0 2 2 0 2 2 0 1 0 0 0 0 0 0 0 0 0 0 1 0 0 1 0 0 2 1 1 0 2 1 0 0 2 0 0 1 1 0 0 0 1 2 0 2 1 0 0 0 0 0 0 0 1 0 0 0 0 0 1 1 0 0 1 2 2 1 2 0 0 1 2 0 0 0 1 0 2 2 1 0 0 2 2 0 1 0 1 1 0 2 2 0 0 1 1 0 1 1 0 1 0 1 0 0 1 1 0 1 1 0 0 0 2 2 0 0 0 1 1 0 2 0 0 1 2 0 0 0 2 0 0 0 1 0 1 0 0 0 0 1 0 0 0 0 0 0 1 0 0 0 1 1 0 1 0 0 0 1 0 0 0 0 0 1 0 2 0 1 0 1 1 0 1 0 0 2 2 2 2 1 1 1 1 0 2 1 2 0 1 1 1 2 1 1 0 0 0 0 2 0 1 1 1 1 0 1 1 0 0 1 0 1 1 0 1 1 0 0 1 0 0 0 0 2 2 0 0 1 1 0 2 0 0 0 0 0 2 0 0 1 2 1 1 1 1 0 0 0 0 2 1 0 0 2 2 0 0 2 0 0 0 0 1 2 0 0 1 0 0 0 0 0 1 1 1 2 0 0 0 0 0 0 0 0 1 0 2 1 1 0 1 0 0 0 0 0 0 0 0
192 0 0 2 0 1 2 1 0 0 0 1 1 2 1 1 1 0 1 0 0 0 1 0 2 0 0 0 1 2 2 1 1 1 0 1 1 1 1 0 0 0 0 0 0 0 0 0 0 1 0 0 1 0 1 0 0 0 0 1 0 1 0 1 0 1 0 0 2 1 0 0 1 0 1 2 2 1 2 1 1 2 0 0 0 0 0 1 2 2 1 1 1 0 1 1 0 2 0 2 0 0 0 0 1 1 2 2 0 2 0 0 0 1 0 1 0 0 1 0 1 0 1 2 1 0 0 1 1 1 0 0 0 0 0 0 0 0 1 1 1 1 0 0 1 0 1 0 0 1 0 1 0 1 1 0 1 1 0 0 1 1 1 2 1 2 0 0 0 0 0 0 0 2 0 1 0 0 0 0 0 1 0 0 0 0 2 1 0 0 0 1 0 0 1 1 0 0 0 0 0 0 1 2 2 0 0 0 1 0 1 1 0 0 0 2 1 0 2 1 1 0 0 1 1 1 1 2 1 1 0 0 0 0 0 0 1 1 0 1 0 0 2 0 1 0 0 0 2 0 0 0 0 0 1 1 0 0 0 0 0 0 0 0 1 0 0 1 1 0 0 0 1 2 0 0 0 2 2 0 1 1 1 2 0 1 0 1 0 2 0 1 0 2 2 0 1 0 0 0 0 2 1 1 1 2 0 0 0 1 0 1 1 0 2 0 0 0 1 0 1 1 2 1 1 0 0 0 0 1 1 1 0 0 0 2 1 2 0 1 0 1 1 1 1 0 2 0 0 1 1 1 0 1 0 1 1 1 0 0 0 0 2 1 2 0 0 2 1 0 1 1 0 0 0 0 0 1 0 2 2 0 0 0 0 0 1 0 0 1 1 1 0 1 2 0 2 1 0 0 0 1 0 2 2 1 0 1 0 2 0 0 1 0 1 2 0 1 0 0 0 1 1 0 1 1 1 0 0 0 2 0 0 2 0 1 1 2 0 0 1 0 0 0 0 1 1 1 0 1 0 1 0 1 1 1 1 1 1 0 1 0 2 0 0 0 2 1 0 0 0 0 1 1 1 0 0 1 2 1 1 2 0 0 0 0 0 1 2 1 1 0 0 1 1 0 1 2 2 0 0 0 1 1 1 0 1 1 0 0 0 0 1 1 1 0 1 0 0 0 1 1 2 1 0 2 0 1 1 1 1 1 1 1 1 0 0 0 0 2 0 1 0 1 2 0 0 2 2 0 0 0 0 1 1 2 0 0 1 1 0 0 1 1 1 0 0 0 1 0 1 2 1 0 0 1 1 2 2 2 2 2 0 0 1 0 1 0 1 0 0 0 0 0 1 0 0 0 0 0 0 2 0 0 0 0 0 0 1 2 0 0 0 0 1 1 0 0 0 0 0 2 0 1 2 0 1 2 0 0 1 1 0 0 0 1 0 0 0 2 0 0 0 1 1 0 1 0 1 0 0 2 1 0 0 2 0 0 2 0 0 0 1 1 1 2 0 0 0 1 1 0 0 0 1 2 2 0 0 0 1 1 0 2 2 2 1 1 0 0 0 1 0 1 1 0 0 2 0 2 1 1 0 2 0 2 0 0 0 1 0 0 0 0 1 1 0 2 2 2 0 0 1 0 2 1 1 0 0 0 0 2 0 0 0 0 0 0 1 1 0 1 0 0 0 0 0 1 1 1 1 1 0 0 0 1 0 0 1 0 0 0 2 0 1 0 2 1 1 2 0 0 2 1 0 0 0 0 1 1 2 0 0 0 0 2 0 2 0 2 0 2 0 1 0 0 0 1 0 1 1 0 1 0 1 0 2 0 1 1 2 0 2 0 2 2 0 1 2 0 2 2 0 2 0 0 1 2 0 0 0 2 0 0 0 0 0 0 2 0 0 0 1 0 0 0 1 0 0 0 0 0 0 2 2 0 0 0 0 1 1 0 0 0 0 0 1 0 2 0 0 0 1 1 0 1 0 0 1 2 2 2 2 0 0 0 0 0 0 2 0 2 0 1 1 0 1 0 1 1 0 2 0 0 0 0 2 2 0 2 0 0 0 0 1 0 0 1 2 1 0 2 0 0 1 0 1 1 0 1 2 2 1 1 1 0 1 1 0 1 0 0 0 1 0 0 1 0 0 0 2 0 1 0 2 0 2 1 0 0 2 0 0 0 0 0 0 0 1 1 0 0 0 0 0 1 0 0 2 1 0 1 0 1 0 1 1 1 0 2 1 2 0 0 0 0 0 0 2 0 0 0
193 0 0 0 1 0 1 2 0 1 1 0 0 0 0 0 0 0 1 0 1 2 0 0 2 0 1 1 1 2 2 0 0 2 1 1 2 2 0 1 1 1 1 1 0 2 1 0 0 1 0 0 1 0 1 0 0 1 1 0 1 0 1 0 1 0 2 0 1 1 0 0 2 0 1 1 1 0 1 0 0 1 0 1 1 0 0 0 1 1 0 0 2 1 1 1 0 1 1 0 1 0 1 1 0 0 2 1 0 2 1 1 0 2 0 2 0 0 1 0 1 0 2 1 1 1 0 0 0 0 1 1 1 1 0 0 0 0 0 0 0 2 0 0 1 0 0 0 0 0 0 0 0 0 1 0 0 0 0 0 0 0 1 2 2 2 0 1 0 1 0 1 0 2 1 0 0 1 1 1 0 2 0 0 2 2 0 2 0 1 0 2 0 1 2 2 1 0 0 1 1 0 0 1 2 1 1 0 2 0 1 1 2 0 0 2 1 0 1 2 0 0 0 1 1 1 1 0 0 0 0 0 1 0 1 1 0 1 0 2 0 0 2 1 1 0 0 0 2 0 0 1 1 0 0 0 0 0 0 0 0 0 0 0 0 0 0 0 2 0 0 1 0 2 0 0 0 1 1 0 0 2 2 2 0 2 1 1 0 2 0 0 1 1 2 0 2 0 0 0 0 0 0 0 0 0 0 0 0 1 0 0 1 0 1 0 0 0 0 0 2 1 0 0 2 0 1 0 0 0 2 2 0 0 0 0 0 2 0 1 0 0 1 2 0 1 0 0 2 1 1 0 0 1 0 0 0 0 0 1 2 1 0 0 0 0 0 2 0 0 0 2 0 0 1 0 0 1 0 2 0 0 0 0 0 1 0 0 0 0 0 0 0 0 1 1 1 0 0 0 0 0 0 2 2 1 0 0 0 2 0 0 0 1 1 1 1 1 0 0 0 2 0 1 0 1 2 0 0 1 1 1 0 1 1 1 0 0 0 0 1 0 0 0 0 1 1 0 2 1 1 1 0 2 2 2 2 1 1 1 1 1 0 1 0 1 1 1 0 0 1 1 1 1 2 0 2 1 2 0 1 2 0 0 0 1 0 1 1 1 1 1 0 0 0 0 1 1 1 0 0 0 0 1 1 1 1 1 0 0 0 2 0 2 2 0 0 1 0 1 1 1 1 1 0 1 1 1 1 1 1 0 0 0 0 0 2 0 1 0 2 2 0 2 2 0 0 1 1 0 0 0 0 2 1 1 0 0 1 0 0 0 0 0 0 0 0 2 1 1 1 1 1 0 1 0 2 0 0 2 1 1 1 1 1 1 1 1 1 0 1 1 0 0 2 0 1 0 0 0 0 1 0 0 1 0 1 0 2 2 1 0 0 1 0 1 0 0 1 0 0 2 0 0 0 2 2 2 0 0 1 2 0 0 0 2 0 0 1 2 0 0 0 2 2 0 2 0 1 0 0 1 0 0 1 2 0 2 1 0 0 0 1 1 1 2 0 2 0 0 0 1 0 0 0 1 1 1 1 1 1 1 0 2 2 2 1 0 0 2 0 0 0 0 0 0 0 2 2 2 1 0 0 1 1 0 1 2 2 0 2 0 0 1 1 0 0 2 2 2 0 0 0 0 1 1 1 0 0 0 0 0 0 0 0 1 0 0 0 1 0 1 0 2 2 0 2 1 0 0 0 1 0 0 0 1 0 0 0 0 0 0 2 0 1 0 2 0 0 2 0 0 1 1 0 1 0 0 0 1 2 2 0 0 1 2 0 2 0 2 0 0 0 1 0 0 0 1 0 1 1 0 1 0 1 0 2 0 1 1 2 0 2 0 1 1 0 0 2 0 2 2 0 2 0 0 0 1 0 1 0 1 0 0 0 2 1 0 1 1 1 0 0 0 0 0 0 0 0 1 0 0 0 2 1 0 0 0 1 0 2 0 0 1 0 1 0 0 0 1 0 0 1 2 0 0 0 0 1 2 2 2 1 0 1 2 0 2 0 2 0 2 0 2 2 2 2 0 0 0 0 1 1 0 2 2 0 0 0 2 0 0 0 0 0 1 0 1 0 0 0 0 1 0 2 0 1 1 0 0 1 1 0 1 1 0 1 0 0 0 0 0 2 1 0 0 0 0 0 0 1 0 2 0 0 0 0 2 0 2 1 1 1 0 0 1 0 0 0 1 0 1 0 0 0 2 0 1 1 1 0 1 0 1 0 0 1 0 0 1 0 0 0 0 0 0 1 0 0 0 1 0
194 0 0 2 1 0 2 2 1 1 2 0 0 1 0 1 0 0 1 1 1 2 1 1 1 1 2 0 2 2 2 0 1 1 2 1 2 1 0 2 2 0 0 0 0 0 0 0 1 1 0 1 0 1 1 1 0 0 0 0 1 1 0 2 0 1 0 1 2 0 0 2 0 0 0 2 2 2 2 0 0 2 1 0 1 1 0 1 2 2 1 1 1 0 1 1 0 1 0 1 1 0 0 1 1 1 2 2 0 2 0 2 1 2 0 1 0 1 0 0 2 1 2 1 1 1 0 2 1 2 1 1 0 0 0 0 0 0 0 0 0 2 0 0 0 0 0 0 0 1 0 1 0 1 0 1 1 0 0 1 0 0 0 2 2 2 0 2 0 0 0 0 1 1 0 1 0 0 0 0 0 1 2 2 0 0 2 1 0 0 1 0 0 1 1 1 1 0 0 0 0 1 0 0 2 2 2 0 2 0 2 1 1 0 0 2 0 0 1 1 1 0 0 2 0 0 0 2 0 2 0 0 0 0 0 0 1 2 0 1 0 0 2 1 1 0 0 0 2 0 0 1 0 0 0 2 1 1 0 0 0 0 0 1 1 0 0 1 2 1 0 1 1 2 0 0 1 1 2 0 1 1 2 1 0 2 1 0 0 1 1 1 0 2 2 0 1 1 0 1 0 0 0 0 0 0 0 0 0 0 0 1 1 1 1 0 1 0 0 0 1 1 2 1 0 0 0 1 1 0 1 1 0 0 0 1 1 0 2 1 0 0 0 2 0 0 1 0 1 1 1 0 0 1 0 1 1 1 0 1 1 0 1 1 1 1 0 2 1 0 1 1 0 0 0 1 0 1 0 2 1 0 0 0 0 1 0 0 0 0 0 0 0 0 2 0 1 0 1 1 1 1 0 2 2 0 0 1 0 2 0 0 1 0 1 2 0 0 0 0 1 1 1 2 0 0 0 0 0 1 1 0 1 1 1 1 0 2 0 1 2 0 0 1 1 1 2 0 1 1 0 0 0 1 1 1 1 2 1 2 0 2 0 0 0 2 0 1 0 0 1 2 2 2 1 1 1 1 1 1 0 2 0 0 0 0 0 1 2 1 1 0 0 0 1 0 1 0 0 2 2 1 0 1 2 0 2 2 0 0 0 1 0 1 1 0 0 1 0 1 1 1 2 1 0 2 0 0 0 1 0 2 1 1 1 0 2 0 1 1 1 1 0 1 1 0 0 0 0 0 0 0 0 1 2 0 1 1 1 1 0 0 0 1 0 0 0 0 1 0 0 1 0 0 0 0 1 1 2 1 2 0 0 0 2 0 0 1 0 0 1 1 0 2 0 0 0 1 0 1 1 1 0 0 2 1 1 1 2 0 1 0 0 1 0 1 1 0 1 1 0 2 0 1 1 0 0 0 0 0 1 1 1 0 0 1 0 0 0 0 0 1 1 1 1 0 1 0 1 1 0 2 0 1 2 2 0 0 1 0 0 0 2 2 0 2 1 1 1 0 0 2 0 0 0 1 2 0 0 0 1 1 1 1 1 2 1 0 1 2 0 1 0 0 0 0 0 0 0 0 0 0 0 0 2 2 0 1 2 0 1 1 0 1 0 0 0 0 0 0 0 0 2 0 2 2 2 1 1 0 0 0 0 0 0 0 0 0 1 1 0 1 0 1 1 0 1 1 0 0 0 0 0 1 1 1 0 0 0 0 0 0 2 0 1 0 2 1 1 1 1 0 0 1 1 1 0 0 1 0 0 0 1 1 2 1 1 1 1 1 1 1 2 2 1 0 0 1 0 1 1 0 1 0 1 1 1 1 1 0 0 0 1 1 1 2 0 1 0 0 0 0 0 2 0 0 1 2 0 1 0 1 1 1 0 0 0 2 1 0 0 1 1 0 0 0 0 0 1 0 0 0 0 1 0 1 0 0 0 1 0 0 1 0 0 2 0 0 1 1 1 0 1 1 0 0 0 0 1 2 2 2 2 0 0 0 1 2 0 1 1 1 0 2 1 1 2 1 0 0 0 1 0 1 1 1 0 0 0 1 0 0 0 0 1 1 0 2 2 2 0 2 1 1 1 0 0 2 1 1 2 2 0 1 0 0 0 0 1 1 0 0 2 1 0 1 1 0 0 0 1 0 1 0 1 0 1 1 0 1 2 0 0 1 1 0 1 0 0 0 0 0 1 0 0 0 0 1 1 0 0 0 0 2 0 0 2 0 0 2 0 0 1 1 0 0 0 1 2 0 1 0
195 0 0 2 0 1 1 2 0 1 1 1 1 1 1 1 0 0 0 1 1 2 0 0 2 0 0 0 2 2 2 0 0 0 1 0 2 2 0 0 0 2 1 1 0 1 1 0 0 0 0 2 0 0 1 0 0 0 0 1 0 1 0 1 1 0 1 1 2 0 0 1 2 0 2 2 2 0 0 0 0 2 0 0 0 0 0 0 2 2 0 1 1 0 1 1 0 1 0 1 1 0 0 0 1 1 2 2 0 2 0 0 0 0 0 1 1 0 0 0 1 0 2 0 0 2 0 0 0 2 0 0 0 0 0 0 0 0 1 0 2 0 1 0 0 0 0 0 0 1 0 1 0 0 0 0 0 1 0 0 1 0 0 2 0 2 1 1 2 2 0 0 1 1 0 0 0 1 0 0 0 1 1 1 0 0 2 1 0 0 0 1 0 0 1 2 1 0 0 0 0 1 0 1 2 1 1 1 1 0 1 1 1 0 0 2 0 0 1 2 0 0 1 1 1 1 1 2 1 1 1 2 0 0 0 0 0 2 0 1 0 1 1 2 2 0 0 1 1 0 0 0 0 1 0 1 0 0 0 0 0 0 0 1 0 0 0 1 2 2 0 0 1 2 0 0 0 1 2 0 0 0 0 0 0 0 0 2 0 2 0 0 1 2 2 0 1 1 0 1 0 0 1 1 1 0 1 0 1 1 1 1 1 0 2 0 1 0 0 0 1 1 0 0 2 0 0 1 1 1 2 1 0 0 0 0 0 1 1 0 0 1 0 2 0 1 1 0 2 0 1 1 1 0 1 0 0 0 0 1 1 0 2 1 2 1 0 2 1 0 1 1 0 0 0 1 0 1 0 2 1 1 0 0 1 0 0 0 0 0 0 0 1 0 2 0 0 1 1 1 1 1 0 2 2 1 0 1 0 2 0 0 0 0 0 1 1 1 1 0 0 1 0 1 1 1 0 0 0 0 1 0 0 2 0 1 1 0 0 0 2 0 0 1 1 2 1 1 1 1 0 1 0 2 1 0 1 2 2 2 0 2 1 0 0 1 1 1 0 1 1 0 2 2 0 0 0 2 1 1 2 1 2 2 2 0 0 0 2 0 0 0 1 0 0 0 1 0 0 2 2 1 2 0 0 0 2 2 0 0 0 1 1 1 1 0 0 1 0 2 0 0 2 1 1 2 0 0 0 2 0 1 1 1 0 0 2 0 2 1 1 2 0 2 2 0 0 1 1 0 0 0 1 1 1 1 1 0 1 0 0 0 1 1 1 1 0 1 1 1 1 2 0 0 0 0 2 0 0 2 1 1 0 0 1 0 1 0 1 0 0 0 0 0 2 0 0 0 0 0 0 2 1 0 1 0 0 0 1 1 0 0 0 0 1 1 0 0 2 0 0 2 0 0 0 0 1 1 0 0 2 2 0 0 0 0 0 0 1 2 1 0 0 0 1 0 1 0 1 1 0 1 1 0 1 1 0 0 2 1 0 1 1 1 0 1 1 1 0 1 1 0 0 0 1 2 2 0 1 1 1 2 0 1 2 2 0 0 0 1 0 1 0 0 0 0 1 2 2 2 0 1 0 2 0 2 0 2 2 0 1 0 0 0 0 2 0 0 0 0 0 0 0 0 1 0 0 0 0 0 0 0 0 0 0 0 1 0 1 2 1 0 1 1 1 0 1 1 1 0 0 1 2 0 0 2 0 0 0 0 0 0 2 0 0 0 2 1 2 1 1 2 1 1 0 0 0 0 1 0 1 2 1 1 1 0 2 2 0 2 0 0 1 2 0 0 0 1 0 2 2 0 0 0 0 1 2 0 0 2 2 0 1 0 1 2 1 1 1 0 1 1 0 2 0 0 2 1 0 2 0 2 1 1 0 0 0 0 1 1 1 0 0 0 0 0 0 0 0 0 0 0 0 2 2 0 0 0 0 0 0 0 0 0 1 0 0 0 1 0 0 0 2 0 0 2 1 1 1 2 1 1 2 0 0 0 0 0 0 2 0 2 0 1 2 1 1 0 0 0 0 2 0 0 1 1 1 1 0 2 0 0 0 0 0 2 0 1 1 0 0 1 0 1 0 0 1 0 0 0 2 2 1 1 0 0 2 1 0 0 0 0 1 0 0 1 0 2 1 0 0 0 2 0 0 0 0 2 1 1 0 2 1 0 1 1 1 0 0 1 0 0 0 0 0 0 0 2 0 0 0 0 0 1 0 0 1 0 0 1 0 1 0 1 0 1 0 0 1 0 0 0
196 0 0 0 0 0 0 1 0 1 1 0 1 1 1 2 0 0 2 2 1 0 0 0 2 0 1 0 2 2 2 1 2 1 0 0 2 1 1 0 0 1 0 0 0 0 1 0 0 1 0 0 1 1 1 1 0 0 0 1 1 0 0 2 0 2 0 1 0 0 0 0 2 1 2 2 2 0 1 0 0 1 0 1 1 0 0 0 2 2 0 1 0 0 0 1 1 1 1 0 1 0 0 0 0 0 2 1 0 2 0 1 1 1 1 1 1 0 1 0 1 1 2 1 1 1 0 0 0 0 0 0 0 0 0 0 0 0 0 0 1 1 0 0 1 0 0 0 0 1 0 1 0 0 0 0 0 1 0 0 1 0 0 2 1 1 0 0 1 2 1 2 0 1 0 1 0 0 0 0 0 1 0 0 0 0 2 2 0 0 1 1 0 0 0 1 1 0 1 1 1 1 0 1 2 1 1 0 2 0 1 2 1 0 0 2 0 0 1 0 2 0 1 2 0 1 1 1 0 0 0 0 1 0 0 0 2 1 0 0 0 0 2 2 2 0 0 0 2 0 0 0 0 0 0 1 1 1 1 1 0 1 0 0 0 0 0 1 2 2 0 1 1 1 1 0 0 0 1 0 0 2 2 2 1 1 2 1 0 1 1 0 1 2 2 0 1 0 0 1 0 0 1 1 0 0 1 0 0 1 0 1 2 1 2 0 1 1 0 0 1 2 1 0 0 0 0 2 1 0 2 1 1 1 0 1 0 2 0 1 2 2 1 1 1 1 1 0 2 2 2 0 1 0 1 0 0 0 0 1 1 0 2 1 2 1 0 1 2 0 2 0 2 2 0 1 0 1 0 2 1 1 0 0 0 0 0 0 0 1 0 0 1 0 2 0 0 2 1 1 1 1 0 2 2 1 0 1 0 2 0 0 2 0 2 2 0 0 0 0 0 1 2 1 0 0 0 0 0 2 0 1 1 1 1 1 1 0 0 0 1 0 0 0 0 1 1 0 0 0 0 0 0 1 1 1 1 0 0 1 1 1 1 0 0 1 1 1 0 0 1 2 1 1 1 1 1 1 2 0 0 2 1 1 0 1 0 1 1 0 1 1 0 2 0 0 1 1 1 1 1 1 0 2 0 2 1 1 0 1 0 1 1 1 1 0 0 1 0 1 1 1 2 0 0 2 0 0 0 1 1 0 1 0 1 0 2 1 1 1 0 1 0 1 1 2 1 1 1 0 0 0 0 1 1 1 1 0 0 1 1 0 1 0 0 0 0 0 0 0 0 1 1 0 0 1 1 2 2 0 2 0 0 0 0 0 0 0 0 0 0 0 0 1 0 0 0 1 0 1 1 1 0 1 2 0 2 0 1 2 1 0 0 1 0 1 0 0 0 0 0 2 0 0 0 1 1 0 0 0 2 2 0 0 0 0 2 0 0 2 0 0 0 0 2 0 1 1 2 2 1 1 0 1 2 2 0 0 1 0 0 0 1 2 0 2 2 2 0 0 0 1 0 0 0 2 1 0 0 0 0 0 0 1 1 1 2 0 1 2 0 0 0 0 2 2 0 2 0 1 1 0 0 1 0 1 0 2 2 0 1 0 0 1 1 0 0 1 1 1 0 0 0 0 2 0 0 0 1 0 0 0 0 0 0 0 0 0 1 2 1 1 0 0 0 1 1 1 0 0 0 0 2 0 0 1 0 1 1 1 1 0 1 0 0 1 1 2 0 2 0 0 0 1 0 0 0 0 1 0 0 1 0 0 2 1 0 2 2 2 0 2 1 1 1 1 0 0 0 1 0 0 0 0 0 2 1 0 0 2 2 0 0 0 0 0 1 1 1 0 0 1 0 2 0 0 0 2 0 0 0 2 1 1 0 0 0 1 1 0 1 0 0 0 0 0 0 0 0 0 0 0 0 2 2 0 0 1 1 1 0 0 1 0 0 2 0 0 1 0 1 0 2 0 0 1 0 0 1 2 2 2 2 0 0 0 0 2 0 2 0 2 1 1 1 1 2 0 0 0 0 2 0 1 1 1 1 0 0 1 1 0 0 0 0 1 0 1 2 1 0 2 0 1 0 0 2 0 1 2 2 2 1 2 0 0 1 0 0 1 0 0 1 1 1 0 0 0 0 0 2 0 1 0 1 0 1 0 0 0 2 0 0 1 0 0 0 0 0 0 0 0 0 1 1 1 1 0 2 0 0 0 0 0 0 0 0 0 0 1 0 0 0 1 0 1 0 0 1 0 0 1
197 0 0 0 0 0 0 1 1 0 1 1 1 1 1 1 0 0 1 1 1 1 2 0 2 0 0 0 2 1 2 1 0 1 1 0 1 1 0 2 1 0 0 0 0 0 0 0 0 0 0 0 0 0 1 1 0 0 1 1 1 0 0 1 0 1 0 0 2 1 0 0 2 0 1 1 1 2 2 0 2 2 0 2 2 0 0 0 1 1 0 0 2 0 0 0 0 2 0 2 1 0 1 1 0 0 2 2 0 2 0 2 2 2 2 2 2 0 2 0 0 0 2 2 2 0 0 0 0 0 0 0 0 0 1 0 0 0 0 0 0 2 0 0 1 0 0 0 0 1 0 1 0 1 2 0 0 0 1 1 0 1 0 1 1 2 0 2 0 0 0 0 1 1 0 1 0 1 2 2 0 1 0 0 0 0 2 0 0 0 1 0 0 1 1 2 0 0 0 0 0 1 0 0 2 2 2 1 0 0 2 1 1 0 0 2 0 0 2 1 1 0 0 1 1 2 1 1 0 1 1 1 0 1 0 0 1 1 0 1 0 0 2 1 1 0 0 0 2 0 0 0 0 0 1 2 1 0 0 1 1 1 0 2 1 0 0 0 2 2 0 0 0 1 0 1 0 0 2 0 2 0 1 1 1 0 0 1 0 2 0 0 1 2 2 0 2 0 1 0 0 0 1 1 0 0 0 1 0 1 0 1 1 0 1 0 0 0 1 0 1 2 2 0 1 0 0 1 2 0 2 1 1 1 0 0 0 0 2 0 0 0 1 2 0 1 1 0 0 0 0 0 0 0 0 0 0 0 0 0 1 1 0 0 0 2 0 2 1 0 1 1 0 0 0 0 0 1 1 1 0 0 0 0 0 0 0 0 0 0 0 0 1 0 2 0 0 1 1 0 0 1 0 1 1 0 0 1 0 2 0 0 1 0 1 2 0 0 0 0 0 2 1 0 2 1 1 0 0 1 0 1 0 2 0 0 0 1 0 0 1 0 0 1 1 1 1 0 0 0 0 0 0 2 1 1 1 1 1 0 1 0 1 0 0 1 1 1 0 0 2 1 1 1 1 0 0 1 2 1 1 1 1 1 0 1 0 0 2 0 0 0 0 0 0 0 1 1 1 0 1 1 2 0 0 0 2 0 0 0 0 0 1 1 1 0 0 1 0 1 1 1 2 0 1 2 0 1 1 1 1 0 1 1 1 0 1 0 2 1 0 1 0 2 2 0 0 2 2 0 0 0 0 2 2 0 0 2 0 2 2 0 0 0 0 0 0 0 1 0 0 0 1 0 0 1 2 1 1 1 1 0 0 0 1 0 1 1 1 0 1 1 0 1 0 0 0 0 0 0 0 1 0 0 0 2 0 0 2 2 1 0 0 0 0 0 0 0 0 0 0 2 0 0 0 0 1 1 0 0 1 1 0 0 0 0 1 0 1 1 1 1 0 1 2 0 2 0 1 1 0 2 0 0 0 2 0 0 2 0 0 0 2 0 0 0 0 2 0 1 1 0 1 0 0 1 1 0 0 1 0 0 0 1 1 1 1 2 0 0 0 1 0 1 0 0 0 2 2 2 0 0 1 1 0 1 0 2 2 1 0 0 0 0 0 0 0 1 0 0 1 0 1 0 1 1 1 0 0 0 0 0 0 0 0 1 2 0 0 1 0 0 0 0 0 0 0 0 2 1 1 2 0 0 0 0 0 0 1 0 0 0 2 1 0 0 2 2 0 2 0 0 0 0 1 1 1 0 1 1 2 2 1 0 2 0 1 2 0 2 0 0 1 1 0 0 0 0 0 1 1 0 0 0 0 2 1 1 1 1 1 0 1 1 1 2 0 0 2 0 2 2 0 2 0 0 1 2 1 0 1 2 1 1 0 0 0 0 0 0 0 0 1 0 0 0 1 0 0 0 0 0 0 2 0 2 0 0 0 0 2 0 0 0 0 1 1 0 2 1 1 0 0 2 0 1 0 0 0 1 1 1 2 0 0 0 0 1 0 2 0 2 1 1 2 2 2 0 0 0 0 1 0 0 0 0 1 1 0 2 0 0 1 0 1 2 0 1 1 0 0 1 0 0 0 0 2 0 1 1 2 2 0 2 0 0 0 1 0 1 1 1 2 1 0 1 0 0 0 0 2 0 1 0 1 0 1 2 0 1 1 1 0 0 2 0 2 0 0 1 0 0 0 0 0 1 0 1 0 0 0 0 0 1 0 0 1 0 0 1 0 1 0 0 0 0 0 0 1 0 0 0
198 0 0 2 1 0 1 1 0 2 2 0 0 1 0 0 1 0 0 0 0 2 0 0 2 0 0 0 2 2 2 0 0 1 0 1 1 2 1 0 0 0 1 1 0 1 0 0 0 1 0 0 0 0 2 0 0 0 0 2 0 2 0 0 0 0 0 0 1 0 0 0 2 0 2 2 2 1 2 0 0 2 0 1 1 0 0 1 2 2 0 1 1 1 1 2 0 2 0 2 1 0 1 0 1 0 2 2 0 2 1 2 1 2 1 2 0 0 0 0 2 0 1 2 2 0 0 1 0 1 0 0 0 0 0 0 1 0 0 0 1 1 0 1 1 0 1 0 1 0 0 1 0 1 1 0 0 1 0 0 0 0 0 2 0 2 0 1 1 1 0 1 0 2 0 0 1 1 1 1 0 2 0 0 1 1 1 2 0 0 1 1 2 0 2 2 1 0 0 0 0 0 0 1 2 1 1 0 2 1 1 1 1 0 0 2 0 0 0 0 2 0 1 1 1 1 1 0 0 0 0 0 0 0 0 0 0 0 0 0 1 1 2 2 2 0 0 1 1 0 0 0 0 0 0 1 1 1 0 0 0 0 0 0 0 1 0 0 2 0 0 1 1 2 0 0 0 1 2 0 0 1 1 1 0 1 0 0 0 2 0 1 0 1 1 0 2 0 0 0 0 0 0 0 0 1 0 0 1 1 1 1 2 1 1 0 0 0 1 0 1 1 2 0 2 0 1 1 1 0 1 1 0 0 0 0 0 0 2 0 1 1 1 1 0 2 0 0 1 0 1 0 0 0 0 0 0 0 0 1 2 1 1 0 1 0 0 2 0 0 0 2 1 1 0 0 0 2 1 1 0 2 0 0 0 0 0 0 0 0 0 0 1 0 0 2 0 0 2 2 2 2 0 1 1 0 0 1 0 1 1 1 1 0 1 2 1 0 0 0 0 0 2 2 0 0 0 0 0 0 0 0 0 2 1 0 0 0 0 0 1 0 0 0 0 1 1 1 0 0 0 1 0 1 0 0 0 1 1 0 1 0 1 1 0 0 2 1 0 1 1 0 1 1 2 0 0 0 2 0 0 2 2 2 2 0 0 1 1 0 1 1 1 2 2 0 2 2 2 0 1 0 1 1 0 1 2 1 1 1 1 0 2 0 0 0 1 0 0 0 0 2 0 0 0 0 1 1 1 0 2 0 0 0 1 0 2 0 2 2 0 0 0 0 1 0 0 0 0 0 0 0 0 1 2 0 1 0 0 0 0 0 1 0 1 1 0 0 2 0 1 1 1 0 1 0 1 2 2 2 2 1 0 0 0 0 0 0 1 0 0 0 0 0 1 0 0 0 0 1 0 1 0 0 1 1 1 0 1 2 1 1 0 0 0 0 1 0 0 1 1 2 0 1 1 0 0 1 0 0 1 1 1 0 0 0 0 0 0 2 0 1 0 1 2 0 2 0 1 1 0 0 1 1 2 2 0 0 1 0 0 0 1 1 0 1 0 1 0 1 1 0 0 0 0 0 0 1 2 2 1 1 0 2 2 0 2 0 0 0 0 0 0 1 2 1 0 2 1 1 0 0 1 2 0 2 1 2 2 0 0 0 0 0 0 0 0 1 0 0 1 0 1 0 2 1 1 0 1 0 1 1 1 0 0 2 0 0 0 1 0 1 1 0 0 0 0 0 0 0 0 0 0 0 0 0 1 1 1 0 0 0 1 0 0 0 2 2 2 2 0 0 1 0 0 0 0 0 0 1 0 0 0 0 1 1 1 2 1 2 0 2 1 1 0 0 1 0 0 0 0 0 1 0 1 0 0 0 0 1 2 1 1 1 0 1 0 1 1 0 1 1 0 2 0 0 1 1 0 1 0 1 1 1 0 0 0 0 0 0 0 0 0 0 0 0 0 0 0 1 0 0 0 1 1 0 0 0 0 0 0 0 0 0 0 1 0 0 2 0 1 0 1 1 0 0 0 1 1 2 2 2 2 1 1 1 0 2 0 2 0 1 0 1 2 2 2 0 0 0 0 2 0 0 0 0 1 0 2 0 1 0 1 0 1 1 0 1 1 0 0 1 0 1 0 0 1 1 0 0 1 1 0 1 0 0 1 0 0 1 0 0 2 1 0 1 0 0 0 1 1 0 1 0 2 0 2 2 0 2 0 2 0 0 1 1 1 0 0 1 0 1 0 0 0 2 0 1 1 1 0 0 0 1 0 1 2 1 1 2 1 0 0 1 1 0 0 0 1 0 0 0
199 0 0 2 1 0 1 2 1 0 1 0 0 0 0 0 0 0 0 0 0 2 1 0 2 0 0 0 2 1 1 1 1 1 0 0 2 2 0 2 2 1 1 1 0 1 0 0 0 2 1 2 1 1 1 1 0 1 1 0 1 0 0 1 1 1 1 2 0 0 0 0 2 0 1 2 2 1 2 0 0 1 1 0 0 0 0 1 2 2 0 1 0 0 1 2 0 1 1 0 2 0 0 2 0 0 2 2 0 2 0 1 0 1 1 1 0 1 1 0 1 0 1 1 0 0 0 1 1 1 0 0 0 0 0 0 0 0 1 0 1 0 0 0 1 0 0 0 0 0 0 0 0 0 0 0 0 0 0 1 1 1 0 2 0 2 0 0 1 2 1 2 0 2 0 0 2 1 1 1 0 2 1 1 0 0 2 0 0 0 1 0 2 0 2 2 1 0 0 0 0 0 0 1 2 2 1 0 1 0 0 1 2 0 0 2 0 0 2 2 0 0 0 2 0 0 0 1 0 1 0 0 0 0 0 0 0 1 0 0 0 1 2 2 2 0 0 0 1 0 0 0 0 1 0 1 0 0 0 0 0 0 0 0 1 1 0 0 2 1 0 2 1 2 0 0 0 2 2 0 0 2 1 0 2 0 1 1 0 1 1 0 0 1 2 0 2 1 0 1 0 0 0 0 0 0 0 0 1 2 1 2 1 1 1 0 0 0 1 0 0 2 1 0 2 0 1 1 0 1 1 2 0 0 0 0 0 0 2 2 1 1 1 2 0 0 2 0 1 1 1 0 0 1 0 1 1 1 0 1 1 0 1 1 1 0 0 2 1 0 1 1 0 0 0 1 0 2 0 2 0 1 1 1 0 0 0 1 1 0 0 0 1 0 2 1 0 0 0 0 0 0 0 2 2 1 0 0 0 2 0 0 1 0 1 2 0 1 0 0 0 2 0 1 1 1 0 0 0 0 1 0 0 2 0 1 1 0 0 0 1 0 0 0 0 2 1 2 0 0 0 1 0 2 1 0 1 2 2 1 1 1 0 1 0 1 1 1 0 1 1 0 1 1 2 0 1 2 1 1 2 1 2 2 0 1 0 1 1 1 2 1 0 1 0 0 2 1 1 0 1 1 1 1 0 1 1 1 0 2 0 0 2 0 0 0 1 0 0 1 1 1 2 1 0 2 0 0 0 2 0 0 2 1 0 0 2 0 2 1 0 1 0 1 1 1 0 0 1 1 0 1 0 1 1 2 0 1 2 1 0 0 0 0 1 1 1 1 2 0 0 1 0 0 0 0 1 1 1 2 1 0 0 0 0 0 0 0 2 1 1 0 1 1 0 0 0 0 0 0 0 2 0 0 1 2 1 0 1 0 0 0 0 2 0 1 0 0 0 0 0 0 0 0 0 0 0 0 0 0 1 1 0 0 0 0 1 0 0 1 1 0 1 1 2 0 1 0 1 1 0 2 0 2 2 2 0 0 1 0 0 0 2 1 0 1 1 0 2 0 0 1 0 0 1 2 2 0 0 1 1 1 0 1 1 1 2 0 1 2 0 0 1 1 0 0 0 1 1 1 0 0 0 0 2 2 0 2 2 0 0 0 0 0 0 1 0 1 1 1 0 0 1 1 0 1 2 0 1 0 0 0 0 0 0 1 2 0 0 0 0 0 0 0 0 1 1 0 0 0 0 0 1 0 0 0 0 0 2 0 0 0 2 0 0 0 2 2 2 2 0 0 0 1 0 0 0 0 1 1 1 1 0 0 0 2 0 2 0 1 0 1 1 1 0 0 1 0 0 1 0 1 0 0 0 1 0 1 0 2 2 0 0 1 0 2 1 1 0 0 0 0 0 2 0 0 1 1 1 0 0 1 0 0 0 0 0 0 0 0 0 0 1 1 0 0 1 0 0 1 1 0 0 2 1 1 1 0 1 0 1 0 0 0 0 0 1 1 1 2 0 0 0 2 0 0 0 1 0 1 0 0 1 0 0 1 1 1 0 2 0 2 0 1 2 2 2 0 0 0 0 2 0 1 1 1 1 1 0 2 0 0 0 0 1 1 0 1 1 1 0 1 1 1 0 0 1 1 1 1 2 2 0 1 0 0 0 0 1 1 0 0 0 2 0 1 0 0 0 0 1 0 2 0 0 0 1 0 0 0 0 2 0 0 0 2 1 0 0 0 0 0 1 0 0 0 1 2 0 0 0 0 0 1 0 1 2 2 0 2 2 2 0 1 0 0 0 0 1 0 0 1
[truncated: 1,606,808 more chars]
