# Supplementary material for: KNN-MDR: a learning approach for improving interactions mapping performances in genome wide association studies
Source: BMC Bioinformatics. 2017 Mar 21;18:184. doi: 10.1186/s12859-017-1599-7 (PMC5361736; doi:10.1186/s12859-017-1599-7)
Supplement: Supplementary file 3 — The data set(s) supporting the results of Table 2. (ZIP 28603 kb) [file 12859_2017_1599_MOESM3_ESM.zip › 3/SINAN/S31/mkallsimul.dat]

1 1 1 2 1 0 2 1 2 1 0 1 1 1 1 1 0 0 1 1 1 1 1 0 0 1 1 1 2 2 1 2 1 2 0 0 2 2 0 1 2 1 0 0 0 0 1 0 0 0 0 1 0 0 0 1 1 2 0 1 0 0 0 0 0 0 0 1 2 0 0 2 2 0 2 2 0 0 2 0 1 0 2 0 2 0 1 0 0 2 0 0 0 0 0 1 0 1 0 1 1 0 1 1 2 1 2 1 1 0 1 2 1 1 1 1 1 0 0 0 2 0 2 2 0 1 1 0 1 0 1 0 0 0 1 1 0 0 0 1 1 1 0 0 0 1 1 0 0 0 0 0 0 0 0 0 0 1 0 1 0 1 2 0 1 2 0 1 1 0 1 1 0 1 1 0 0 1 0 0 0 1 1 0 0 0 1 1 0 0 0 2 0 0 0 0 1 0 0 0 0 0 0 1 2 0 2 0 1 0 2 0 1 1 0 2 1 0 1 0 1 1 0 0 0 1 1 2 0 2 0 0 0 0 1 0 0 2 2 2 0 0 2 2 2 0 0 0 0 0 0 0 0 0 0 2 2 0 0 1 0 1 0 1 1 0 1 0 2 1 2 0 0 0 0 0 0 1 1 0 2 0 0 0 1 0 1 1 0 1 0 0 1 2 2 0 1 2 0 2 1 0 2 1 0 1 2 1 0 0 0 0 1 0 2 0 1 1 0 0 0 2 0 2 2 0 0 1 1 1 0 2 2 0 0 0 0 0 2 1 0 2 2 1 0 1 1 0 1 0 0 1 1 1 0 0 0 0 0 1 0 1 1 0 1 0 1 2 2 0 0 2 0 0 2 0 0 0 0 1 1 1 0 1 2 1 2 0 0 0 0 1 2 0 2 1 1 0 0 1 0 2 1 0 0 0 1 0 0 1 1 1 0 1 1 0 1 0 0 0 0 1 0 1 2 2 0 1 1 1 1 0 0 0 0 0 1 0 1 0 0 1 1 1 1 1 1 0 0 0 0 1 1 2 1 1 1 1 1 0 0 0 0 1 0 1 1 2 0 2 0 1 2 2 0 0 0 0 0 0 1 1 1 0 1 1 0 0 2 0 0 2 0 1 1 0 2 0 0 1 1 1 2 0 0 0 2 0 1 0 1 0 0 1 0 1 0 2 1 1 1 1 2 2 0 2 0 0 0 2 0 0 0 1 2 0 1 1 1 1 0 1 2 1 1 0 1 1 1 0 0 0 1 2 0 1 0 1 0 1 0 0 0 1 0 0 2 2 1 0 0 1 0 0 0 0 1 2 0 0 0 0 1 1 1 1 1 1 0 0 0 0 0 2 0 0 0 2 0 0 2 0 0 0 0 2 0 0 0 0 0 0 0 1 1 1 1 0 0 0 0 1 0 1 1 0 0 1 0 0 1 2 0 0 0 1 2 0 0 1 1 0 0 0 1 1 2 2 0 0 2 1 1 1 2 0 1 0 2 0 0 0 0 1 1 1 0 1 0 1 0 1 0 0 0 0 2 0 1 1 1 1 0 1 2 2 1 1 1 0 2 0 0 2 2 0 0 0 0 1 0 1 0 1 1 0 0 1 1 1 0 0 0 2 0 0 1 1 0 0 0 0 0 0 2 0 0 0 1 1 1 1 0 0 0 0 0 0 0 2 1 1 0 0 0 0 0 0 0 0 0 0 0 0 0 0 2 0 1 1 0 0 1 2 1 0 2 0 2 1 2 1 1 1 1 0 1 1 1 1 0 1 1 1 2 0 2 2 1 2 1 1 2 1 1 0 1 1 0 0 0 0 1 2 1 1 0 0 1 2 1 1 0 0 0 0 1 0 2 0 2 2 2 2 2 0 0 1 0 0 0 0 2 0 0 1 0 0 1 0 0 1 0 0 0 0 0 0 0 1 1 1 0 1 0 0 2 0 0 0 0 0 0 0 0 0 2 0 1 0 0 0 1 0 0 1 0 0 0 0 0 1 1 0 0 0 0 1 0 2 2 0 1 2 2 2 2 0 0 0 0 2 2 2 0 0 1 0 1 1 0 2 0 0 1 1 2 0 1 1 0 1 2 0 0 0 1 0 0 0 1 1 0 1 0 0 0 2 0 0 0 1 0 0 0 0 2 0 0 0 2 0 2 0 0 0 0 2 0 1 0 1 1 0 1 0 0 0 1 0 0 0 0 1 1 1 1 0 1 0 0 0 2 2 0 0 0 0 0 0 0 0 0 0 0 1 0 0 0 0 0 0
2 1 2 0 0 0 0 2 1 1 1 0 0 0 0 0 0 0 1 1 0 1 1 1 1 1 1 1 1 2 2 0 0 1 0 1 1 1 1 1 2 0 0 1 0 2 0 0 0 1 1 2 0 0 0 0 0 1 0 1 0 1 1 1 1 1 1 1 1 0 0 1 1 1 1 2 1 0 2 0 1 0 2 0 2 0 1 1 0 2 0 1 0 0 1 0 1 1 0 1 1 0 1 1 2 2 2 2 0 0 2 2 1 2 1 1 1 0 0 0 0 0 1 1 0 1 0 0 1 0 0 0 0 0 2 2 0 0 0 0 1 2 0 0 0 0 0 0 0 0 0 0 0 0 2 0 0 1 0 0 0 0 1 1 1 2 0 2 0 2 0 0 1 0 0 0 0 0 0 2 1 1 0 1 0 1 1 0 0 0 0 1 0 0 1 0 1 0 0 0 0 0 0 1 2 0 1 1 1 0 2 1 1 0 0 2 2 0 0 0 2 2 0 0 1 1 1 1 0 0 0 0 0 1 1 0 1 2 2 2 0 0 2 2 2 0 0 0 0 0 0 0 0 0 0 1 1 1 0 1 0 1 0 1 1 0 1 1 2 1 1 1 0 0 0 0 0 2 2 2 0 0 1 1 0 2 1 1 1 2 1 2 0 1 1 0 0 2 0 2 2 0 2 2 1 0 0 1 1 0 0 2 2 0 1 1 2 2 0 0 1 1 1 1 1 0 1 0 0 0 0 0 0 0 0 0 0 2 0 2 2 1 0 1 0 0 2 0 1 0 0 1 2 2 0 0 0 0 0 2 0 0 0 0 0 0 0 1 2 0 0 2 0 0 0 1 0 1 1 1 1 1 0 0 0 1 1 1 1 0 0 0 0 0 2 1 1 0 0 0 0 0 0 1 0 1 0 1 0 2 0 0 0 1 1 1 1 1 0 1 1 1 0 2 1 1 1 0 0 1 1 0 0 0 0 1 1 0 1 0 1 0 2 0 1 1 1 1 1 0 1 0 2 2 2 2 2 0 0 0 1 1 0 2 0 2 2 1 0 1 0 0 1 2 1 0 1 0 0 0 2 2 1 0 1 1 0 1 2 0 0 2 0 1 1 1 1 2 2 2 0 1 1 1 1 2 2 0 1 0 0 0 0 0 0 1 1 2 1 1 1 1 2 0 0 1 1 1 1 2 0 0 0 0 0 0 0 0 0 1 1 1 1 1 1 0 0 1 1 0 0 0 0 1 1 0 1 1 0 0 1 0 1 0 1 1 0 1 1 1 0 1 1 0 1 1 2 2 0 2 0 0 0 1 1 0 1 1 1 1 0 1 0 0 0 0 0 1 0 0 1 1 0 1 0 0 1 0 0 1 0 0 0 0 0 0 0 0 0 0 0 2 1 1 1 0 1 1 0 0 0 2 0 0 0 1 2 0 0 0 2 1 0 1 2 2 2 1 1 0 0 1 2 0 2 0 2 1 1 0 0 0 1 0 2 0 1 2 1 0 2 0 0 0 0 0 0 1 0 0 2 0 1 1 2 1 1 2 1 0 1 0 0 0 0 0 1 0 0 1 0 1 0 1 1 1 1 2 0 1 0 0 0 2 0 1 2 2 0 0 0 0 1 0 2 1 1 1 0 0 1 1 0 0 0 1 1 0 1 2 1 1 0 0 0 1 0 0 0 0 0 0 0 0 0 0 0 0 0 0 0 0 2 2 1 0 2 0 2 1 0 0 1 1 1 0 2 0 0 1 0 1 0 0 0 2 0 1 1 2 0 1 2 2 2 2 0 1 0 0 1 0 1 2 1 0 0 0 2 2 0 0 0 0 2 2 1 0 0 1 0 1 1 2 2 1 0 1 0 0 0 0 0 2 1 1 0 0 1 0 0 0 0 0 1 0 1 0 0 0 2 2 0 1 1 0 1 0 0 0 0 0 0 0 0 1 0 0 2 0 1 0 1 0 0 2 1 1 0 0 1 0 0 0 0 0 2 2 0 2 2 0 1 2 1 1 1 1 0 0 0 2 2 2 1 0 1 2 0 0 0 1 1 0 1 1 1 1 2 1 0 2 1 1 0 1 1 1 0 0 0 0 0 1 0 0 1 0 0 1 0 1 0 1 1 0 0 1 1 0 2 0 1 0 1 0 1 1 1 0 1 0 1 1 2 0 0 0 1 0 0 0 0 0 0 0 1 1 2 1 1 1 0 1 0 0 0 0 1 0 1 0 0 1 0 0 0 0 0 0 2 0
3 1 2 0 0 0 1 2 1 1 1 1 0 0 0 0 0 0 1 1 0 1 0 1 1 0 1 1 2 1 1 2 1 1 0 1 1 1 0 1 0 0 0 0 0 0 0 0 0 0 0 0 1 1 1 2 0 1 0 0 0 0 2 2 0 0 0 0 0 0 0 1 2 1 2 2 0 0 2 0 2 0 2 1 1 0 0 0 0 2 0 0 0 1 1 0 1 2 0 2 0 0 1 1 2 0 2 2 1 0 0 1 0 0 0 1 0 0 0 0 2 0 2 2 1 0 1 0 1 0 1 1 1 0 0 0 0 1 0 2 2 0 1 0 0 1 1 0 0 0 0 1 0 1 1 0 1 2 0 0 1 1 2 0 1 2 0 2 1 1 0 0 0 1 2 0 1 0 0 1 0 0 0 0 0 0 0 2 0 0 0 1 1 1 0 0 0 0 0 0 0 0 0 1 2 1 2 0 2 0 2 0 1 0 0 2 0 0 0 0 1 1 1 0 1 2 1 1 0 1 0 0 0 0 1 0 0 2 2 1 0 0 2 2 2 0 0 0 0 1 1 1 1 1 0 1 0 0 0 0 0 0 2 2 1 0 1 1 1 1 0 2 1 0 0 0 0 0 2 0 2 0 0 0 0 1 0 0 0 1 1 0 1 2 2 1 0 0 0 0 2 0 1 0 0 0 0 2 0 0 0 1 2 0 1 0 2 0 1 0 0 1 1 2 1 0 0 0 1 1 0 0 0 2 0 0 0 2 0 2 1 1 0 1 0 0 1 1 2 0 1 0 2 2 1 0 0 1 0 0 0 0 1 1 1 0 0 1 2 0 0 2 0 0 0 0 0 0 0 2 2 1 0 0 0 1 1 0 0 0 0 1 0 0 2 1 1 0 1 1 1 1 1 0 0 0 1 1 0 2 0 1 0 1 1 0 1 0 0 0 0 2 1 1 1 1 1 0 0 0 2 0 0 1 1 0 1 1 1 1 0 2 1 1 1 2 2 1 0 0 0 0 1 1 2 1 2 2 0 2 2 2 1 0 0 2 2 2 0 1 1 1 2 1 1 0 1 0 0 0 2 2 2 1 1 1 0 0 2 0 0 2 0 1 0 1 0 0 0 1 1 1 2 0 0 0 2 0 1 0 1 0 0 0 0 2 1 1 1 2 2 0 1 1 0 1 0 1 1 1 0 0 0 1 0 0 1 1 0 2 1 1 1 0 0 0 1 0 0 0 0 0 0 1 1 2 0 1 0 0 0 0 1 0 1 1 0 1 0 1 0 1 2 0 0 2 2 1 0 1 0 0 0 1 1 0 1 1 0 1 1 0 0 0 0 0 0 0 0 0 1 1 0 0 0 0 2 1 0 1 0 0 1 1 1 1 1 0 0 0 0 0 0 0 0 0 2 2 0 0 1 1 0 0 0 0 2 0 1 1 1 0 0 1 1 1 2 0 0 0 0 1 1 1 1 0 1 1 2 0 0 0 1 0 2 2 0 2 1 0 1 1 0 1 1 1 1 1 1 1 2 0 0 1 1 1 1 1 1 0 1 0 1 1 0 0 0 0 0 1 0 2 0 0 0 0 1 1 0 0 1 0 0 0 0 0 2 2 0 0 0 0 0 0 1 0 1 1 2 2 2 2 0 0 0 0 0 0 1 2 1 1 0 0 1 0 0 1 0 1 0 1 0 0 0 0 0 0 0 0 1 1 2 1 0 0 2 1 1 2 0 0 2 1 1 0 1 0 0 0 0 2 0 0 0 2 0 2 1 2 0 1 2 1 1 1 0 2 0 0 2 0 1 2 1 0 0 1 1 1 0 0 2 2 2 0 2 0 2 0 0 2 2 2 2 0 0 1 0 0 1 0 2 0 0 1 0 0 0 0 0 0 0 0 1 1 1 0 1 0 1 1 0 1 1 0 1 0 1 1 0 0 1 0 1 1 1 0 2 0 0 0 0 1 0 1 0 1 1 1 1 0 0 0 0 0 0 0 0 2 2 0 0 1 2 2 2 2 0 0 0 2 2 1 2 2 0 0 0 1 1 1 0 1 1 2 2 0 2 2 0 2 1 2 0 0 1 1 0 0 0 0 0 2 0 0 0 1 0 0 0 0 2 1 1 1 2 1 0 2 2 0 1 0 2 0 2 2 2 1 0 0 1 1 1 1 1 0 1 0 0 0 0 0 0 1 1 0 0 0 0 0 1 1 0 1 1 1 0 1 0 0 0 0 0 0 1 0 1 0 1 0
4 0 1 1 0 0 1 1 0 2 2 0 0 0 0 0 0 0 1 1 1 0 0 2 2 0 0 1 2 2 1 1 1 1 0 2 1 1 0 1 1 1 1 1 0 1 0 0 0 0 0 1 0 0 1 2 0 0 0 1 0 2 2 1 0 0 0 0 2 1 1 0 2 0 2 2 0 0 2 0 0 0 1 1 0 0 1 0 0 2 0 0 0 0 1 0 1 0 0 0 2 0 0 0 2 0 2 1 1 0 1 2 1 2 1 1 1 0 1 0 1 0 0 0 0 1 0 1 2 0 0 0 1 0 0 0 0 0 0 0 2 1 0 0 1 1 0 0 0 0 0 0 0 2 0 0 0 1 0 0 0 1 0 1 0 1 0 0 2 0 0 2 2 1 1 0 0 0 2 2 0 0 1 0 0 0 1 0 0 0 0 1 0 0 1 0 0 0 0 0 0 0 0 2 2 0 2 0 0 0 1 1 2 0 0 2 1 0 1 1 2 1 0 0 1 0 0 1 1 1 0 0 0 1 0 0 1 2 2 1 0 0 2 2 2 0 0 0 0 0 0 0 1 0 0 2 2 1 0 1 0 1 0 1 2 1 0 0 1 0 1 1 0 1 1 1 0 1 2 1 1 0 1 1 0 1 1 2 0 2 2 0 1 2 1 0 0 1 0 1 2 0 2 2 0 0 1 2 0 0 1 1 2 0 1 0 2 0 0 0 0 1 1 0 1 0 0 0 0 0 0 1 1 2 0 1 0 0 2 1 1 1 1 1 0 1 1 0 1 0 0 1 2 2 0 0 0 0 0 2 0 0 1 0 1 1 0 1 1 1 1 1 0 0 1 1 0 0 0 1 0 1 0 0 0 1 1 0 0 0 0 1 1 0 1 0 1 1 1 1 1 2 0 2 0 0 0 1 0 1 0 1 0 0 0 0 1 1 0 1 1 0 1 2 1 1 1 0 0 0 0 0 0 1 1 1 1 0 0 0 2 0 1 1 1 1 1 0 1 2 0 0 1 2 1 1 1 1 0 1 1 1 0 1 0 1 1 2 0 0 1 1 0 1 1 1 0 0 0 1 2 1 1 1 2 1 0 0 2 0 0 2 0 1 0 0 1 0 1 2 0 1 1 1 0 0 2 0 1 0 0 0 0 0 0 1 1 2 0 1 1 1 0 0 1 2 0 1 1 2 0 1 0 0 1 0 1 1 0 1 0 0 2 2 2 1 1 2 2 0 0 0 0 1 1 1 1 2 1 0 0 1 0 1 0 0 1 2 0 0 0 0 0 0 0 0 0 2 0 2 0 0 1 1 0 1 2 0 0 0 1 1 0 1 0 0 0 0 0 0 0 2 1 1 0 0 1 0 1 0 1 0 0 0 0 0 0 0 0 0 2 2 0 1 1 0 0 1 0 0 0 1 1 1 1 0 1 0 1 1 2 1 0 1 1 0 1 2 0 0 2 2 2 0 2 0 2 1 1 0 0 0 1 0 2 0 0 1 0 1 0 1 0 0 0 0 1 0 0 0 0 0 0 2 2 2 1 1 2 0 1 0 0 1 0 0 0 1 0 2 0 1 0 1 1 0 2 1 0 0 0 0 0 1 0 1 1 2 1 0 0 0 0 1 0 0 1 0 2 2 2 2 0 0 0 0 1 0 0 1 1 1 0 0 0 0 0 1 0 0 0 0 0 1 0 1 1 0 0 1 0 0 2 1 0 0 2 1 1 2 0 0 1 0 0 1 2 2 1 2 1 1 1 1 2 0 2 2 0 2 2 2 2 0 0 0 0 1 0 1 1 1 0 2 2 1 1 0 1 1 0 0 2 1 2 0 1 1 1 0 2 2 1 2 2 0 0 1 0 0 0 0 2 0 0 1 0 0 2 0 0 1 0 0 0 0 0 0 0 1 1 1 0 2 2 0 0 0 0 0 0 0 1 0 1 1 0 1 2 0 1 0 2 0 0 1 0 1 1 0 1 1 0 0 0 0 0 1 0 2 2 0 1 1 2 2 2 1 0 0 0 2 2 1 2 0 0 1 1 1 0 0 0 0 0 2 2 0 2 2 0 2 1 0 0 0 1 1 0 0 0 0 0 2 0 0 0 2 0 0 0 0 2 0 1 1 1 0 0 0 2 0 1 0 0 0 1 2 2 1 0 0 1 1 1 1 2 0 2 0 0 0 0 0 0 0 0 0 1 1 1 0 0 1 0 0 0 0 0 0 0 0 0 1 1 0 0 0 0 0 1 0
5 1 2 0 0 0 0 2 1 1 1 0 1 1 1 1 0 1 1 1 1 0 0 1 1 0 1 2 0 1 1 1 0 1 1 1 2 2 1 0 1 1 0 1 0 1 1 0 0 0 0 1 2 2 0 1 0 0 2 1 1 0 1 1 0 0 0 0 1 1 1 1 2 0 1 1 1 0 1 0 1 0 1 1 1 0 0 0 0 2 0 1 1 0 1 0 0 1 0 1 1 0 0 2 2 0 2 0 2 1 0 2 0 1 2 2 1 0 0 0 2 0 2 2 0 0 2 1 2 0 0 0 1 0 0 0 1 0 0 1 1 2 0 0 2 2 0 0 1 1 0 0 0 0 0 0 1 2 0 0 1 0 2 0 1 0 0 0 1 0 1 1 0 1 2 0 0 1 0 0 0 0 0 1 1 2 1 1 0 0 0 1 0 0 1 0 1 0 0 0 0 1 0 0 2 0 1 0 1 0 1 1 0 0 0 2 0 0 1 1 1 0 0 1 2 0 1 2 0 2 1 1 1 1 1 0 1 2 2 2 0 0 2 2 2 0 0 0 0 0 0 0 1 1 0 1 2 1 1 1 1 1 0 1 1 0 0 1 2 2 0 0 0 0 0 0 0 1 2 1 1 0 1 1 0 1 1 1 0 2 0 1 0 1 2 0 1 1 1 0 1 0 2 1 0 0 0 2 0 0 0 1 2 0 2 0 0 0 0 0 0 1 0 1 0 0 0 0 1 1 0 1 0 1 0 0 0 0 2 0 0 0 2 2 0 1 1 0 2 2 0 0 1 1 0 0 0 1 1 0 1 1 0 0 0 1 0 2 2 0 0 2 0 0 0 0 0 1 1 1 0 2 0 0 1 1 1 1 1 1 1 1 1 0 2 0 0 0 0 0 0 0 1 1 1 1 0 2 0 2 0 1 1 0 1 0 0 1 0 1 1 1 1 0 0 1 2 0 0 1 1 2 0 1 1 0 0 1 1 1 1 1 1 1 1 1 2 1 0 0 0 1 1 2 1 1 1 2 1 2 1 1 1 0 0 1 1 1 0 1 1 1 0 2 2 0 2 0 0 1 2 0 0 0 2 1 0 0 1 0 1 0 2 0 1 1 0 0 0 2 0 1 1 1 0 0 1 1 0 0 0 0 0 1 0 2 0 2 1 1 1 1 0 0 0 1 0 0 0 2 0 1 0 0 0 0 2 1 0 2 1 1 1 1 1 0 1 1 1 0 0 0 1 2 0 1 0 1 0 1 1 0 0 0 0 0 0 0 0 1 0 0 0 0 0 0 1 1 0 1 0 0 0 0 1 0 0 1 0 0 0 1 0 0 0 0 0 0 0 0 1 1 0 0 0 1 1 1 0 1 0 0 0 1 0 1 0 0 0 0 2 2 0 1 1 0 0 2 0 0 0 1 1 0 0 0 2 1 1 2 1 1 0 1 1 1 2 1 0 0 0 2 1 0 1 0 2 1 1 0 0 0 1 0 0 0 0 2 1 0 0 1 0 0 0 0 0 1 0 0 0 0 0 1 1 1 1 2 0 1 1 1 0 0 0 0 0 0 0 0 0 0 0 1 1 1 1 2 1 2 0 0 0 1 0 0 0 2 1 0 0 0 0 0 1 0 1 0 1 1 2 2 1 0 0 2 0 0 2 2 0 0 0 0 0 0 0 1 0 0 0 0 0 0 0 2 0 0 0 0 0 0 1 1 1 1 1 0 2 1 0 1 0 0 0 1 1 0 0 0 1 1 0 0 0 1 0 1 0 2 0 2 2 0 1 0 0 2 0 0 1 1 0 2 1 0 2 0 0 1 0 0 2 2 2 0 2 0 1 0 2 1 1 2 2 1 1 2 0 0 1 1 1 0 0 1 0 0 1 0 0 0 0 0 0 0 1 0 0 1 1 1 0 1 0 0 2 0 0 0 0 0 0 1 0 0 0 1 1 0 1 0 2 1 0 2 1 0 0 0 0 1 0 0 0 0 0 0 1 2 2 0 0 2 2 2 2 2 0 1 0 2 2 1 1 1 1 1 0 0 0 0 0 0 0 2 2 0 1 1 0 1 2 0 0 0 1 1 0 0 0 0 1 2 0 0 0 1 0 0 0 0 1 0 0 0 1 1 0 1 2 0 1 1 0 0 1 2 1 1 0 0 2 0 2 2 2 0 1 0 0 0 0 0 0 2 2 0 1 0 0 0 0 1 0 0 0 1 0 1 0 0 1 1 1 0 0 0 1 0 0 0
6 0 2 1 0 0 1 0 2 1 1 0 0 0 0 1 0 0 1 1 1 1 1 1 1 1 1 2 2 2 2 2 1 0 0 1 1 1 0 1 1 1 0 1 0 0 1 0 0 0 0 0 0 0 1 1 1 0 0 1 0 1 0 1 0 0 0 0 1 1 1 0 2 0 2 1 0 0 2 1 0 0 2 0 1 0 0 0 0 2 0 1 2 1 0 0 0 2 0 2 1 0 1 1 2 0 1 1 1 1 1 2 1 2 1 1 1 0 0 0 2 0 0 0 0 0 0 0 1 0 1 1 0 0 0 0 0 0 0 1 2 1 0 0 0 0 0 0 0 0 0 0 0 0 0 0 0 1 1 0 0 1 1 1 1 1 0 2 0 2 0 2 0 2 2 0 0 0 2 2 0 0 0 1 0 1 1 1 0 0 0 2 1 1 0 1 1 0 0 0 1 0 0 1 2 0 2 0 1 0 2 1 1 0 0 2 1 0 2 1 2 1 0 0 0 0 0 1 1 0 1 1 0 0 2 0 0 2 2 1 0 0 1 0 0 0 0 0 0 0 0 0 1 0 0 0 0 1 0 1 0 1 0 1 1 0 1 2 1 0 1 1 0 1 1 1 0 0 1 0 1 0 0 0 0 0 0 1 1 2 1 0 0 2 1 0 0 1 0 1 1 1 2 1 1 0 0 0 1 0 0 2 2 0 1 0 2 1 1 0 0 1 1 2 0 0 0 0 1 1 0 2 0 1 0 0 0 1 0 0 0 0 1 1 0 1 1 1 2 1 1 0 2 2 1 2 2 0 2 0 2 2 1 1 1 0 0 1 2 0 0 2 0 0 1 1 0 0 0 1 1 0 0 0 2 1 2 0 0 1 1 1 1 1 2 1 1 0 1 1 1 1 0 2 2 0 0 1 0 2 0 0 0 0 0 0 1 0 0 0 0 2 1 1 0 0 0 0 0 1 1 1 0 0 0 0 1 1 0 0 0 2 2 0 2 0 0 0 0 2 0 0 0 2 0 0 0 2 0 2 2 2 0 0 1 1 0 1 0 0 0 0 1 1 1 0 1 0 0 1 1 2 2 1 0 2 1 1 2 1 1 1 0 1 0 1 0 0 0 2 0 2 1 1 0 0 2 1 0 0 0 0 1 0 1 1 1 2 0 1 1 1 2 1 0 2 1 0 0 2 0 0 1 0 0 0 2 1 0 0 0 1 2 2 2 0 1 1 1 0 0 0 1 2 1 0 0 0 0 0 0 0 1 0 1 1 0 0 0 1 0 0 1 0 0 1 1 1 0 1 0 0 0 0 2 1 1 2 1 1 0 1 1 2 0 1 0 0 0 0 0 2 0 0 0 0 1 0 0 2 0 0 0 0 1 1 0 0 0 0 0 1 0 0 0 1 2 2 0 0 0 2 0 0 0 0 0 1 0 0 2 0 0 1 2 2 2 1 1 0 1 2 1 1 1 1 1 0 1 1 1 0 1 1 0 1 1 1 0 0 1 1 1 0 0 0 1 1 1 1 1 0 0 2 2 1 2 1 2 0 1 0 0 1 0 0 0 1 0 2 1 1 0 1 1 0 2 0 0 0 1 1 0 2 0 0 2 1 1 0 0 0 0 1 0 0 1 0 0 0 1 1 0 0 0 0 0 0 0 2 1 1 0 0 0 0 0 0 0 0 0 0 0 0 0 0 1 0 2 1 0 0 2 1 0 0 2 1 1 2 0 0 2 0 0 0 0 1 1 1 1 1 0 0 0 2 0 1 1 2 0 1 2 2 2 2 0 0 1 0 1 0 0 2 0 0 0 0 0 0 0 0 1 1 1 0 1 0 1 0 2 1 0 2 2 1 0 1 0 0 0 0 1 0 0 2 0 0 1 0 0 1 0 0 0 0 1 0 2 0 1 1 0 2 1 0 1 0 0 0 1 0 1 0 1 0 0 0 2 0 0 0 0 1 0 1 0 0 0 0 1 0 0 0 0 0 1 0 1 0 0 0 0 1 2 2 2 2 0 0 1 2 2 2 1 1 1 1 0 0 0 1 0 0 1 0 1 1 2 1 0 2 2 0 0 0 0 1 0 0 1 0 0 2 0 0 0 1 1 1 0 0 0 1 1 0 1 1 0 1 2 0 2 2 0 0 2 0 0 0 0 0 1 0 1 0 1 0 1 0 0 1 0 0 0 2 2 0 0 0 0 0 0 2 0 1 1 0 0 1 0 0 0 0 0 0 0 0 0 0 1 1
7 0 2 1 1 0 2 2 2 1 1 0 0 0 0 0 0 0 0 2 2 0 0 2 2 0 0 0 2 1 1 1 1 2 0 1 1 2 0 1 1 1 0 0 0 0 1 0 0 1 1 1 0 2 0 1 1 0 1 0 0 2 2 2 1 1 0 0 0 0 0 1 2 0 2 2 0 0 2 1 1 0 2 1 1 0 0 1 1 2 1 1 0 0 2 0 2 1 0 1 2 0 0 0 2 2 0 2 0 1 0 1 1 2 2 2 2 0 1 1 0 0 1 1 0 0 1 1 2 0 1 0 0 0 0 0 0 1 0 2 1 1 0 0 0 1 0 0 0 0 0 0 0 0 0 0 0 2 0 0 0 1 1 1 2 2 0 1 1 1 0 1 0 2 2 0 1 0 0 0 0 0 0 1 0 1 1 1 0 0 0 1 0 0 2 0 0 0 0 0 0 0 0 0 2 0 1 1 1 0 2 1 0 0 0 2 0 1 1 0 1 1 0 0 0 0 0 1 0 1 0 0 0 0 1 0 0 1 2 0 0 1 1 1 2 1 1 0 0 0 0 0 0 0 0 2 1 0 1 1 1 1 1 1 0 0 1 0 2 2 0 2 0 1 0 0 0 0 1 0 0 0 1 1 0 2 1 1 1 2 1 1 0 1 2 0 1 1 0 1 1 1 1 0 0 0 0 2 1 0 0 1 2 1 2 1 2 1 0 0 1 1 1 2 0 0 1 0 1 1 0 0 2 2 0 0 0 1 1 0 1 0 1 0 0 2 0 0 2 2 0 0 1 1 0 1 1 1 0 0 0 0 2 1 2 0 2 1 2 0 0 2 1 1 1 1 0 1 1 2 0 0 0 1 2 0 2 0 0 0 0 1 2 0 2 0 0 0 0 1 1 0 1 0 0 1 0 1 0 1 0 1 0 0 0 0 1 0 0 0 0 1 1 1 0 0 2 0 0 1 0 1 0 1 1 1 0 2 0 0 1 0 1 1 0 1 2 0 0 1 0 0 0 2 0 0 0 1 0 1 1 1 0 0 0 0 0 0 0 0 0 0 1 1 1 1 0 0 0 1 2 0 1 1 1 2 1 1 2 1 1 2 0 1 0 0 0 0 1 2 0 1 1 1 0 0 2 0 0 0 0 0 1 0 1 2 0 1 1 2 2 0 0 0 0 2 1 0 0 1 0 1 0 0 0 0 2 0 0 1 0 0 2 1 1 0 1 1 1 0 0 0 0 0 2 0 2 0 0 1 1 0 0 0 0 0 1 1 1 0 0 1 1 0 0 1 1 0 0 0 0 0 0 0 1 1 1 1 0 0 1 0 1 1 0 1 0 0 0 0 1 1 0 0 0 1 1 0 0 1 0 0 0 1 0 1 0 0 0 1 1 2 1 1 1 0 0 1 0 0 0 2 0 0 0 1 2 1 0 2 0 1 0 0 0 0 2 1 0 0 0 0 1 0 1 0 1 1 2 1 1 1 0 1 1 0 0 2 0 1 1 0 1 0 1 1 2 1 0 0 1 0 0 2 2 0 2 1 1 0 2 0 0 1 1 0 0 0 0 1 0 1 0 0 0 0 2 2 0 1 0 0 0 2 0 0 1 1 0 0 0 0 0 0 1 0 0 0 0 0 1 1 0 0 0 0 0 0 0 0 0 0 0 1 2 0 1 1 0 0 0 0 0 2 0 0 2 0 0 0 0 0 1 1 0 1 1 0 1 2 1 0 2 0 0 0 1 0 0 0 1 1 0 0 0 2 0 1 0 1 0 1 2 1 2 1 1 0 0 2 2 0 1 2 1 0 0 0 1 2 0 0 1 1 1 0 1 2 0 0 1 1 1 2 1 2 1 2 0 0 0 0 2 0 0 2 0 1 2 0 0 1 0 0 1 0 1 0 1 0 1 1 0 1 0 0 2 0 0 0 0 0 0 0 0 1 1 1 1 0 1 0 1 0 0 2 0 1 2 1 1 0 0 0 0 0 1 0 0 1 1 0 1 2 2 2 2 2 0 0 0 0 2 2 1 1 1 0 0 0 0 1 1 0 1 1 1 0 2 0 1 1 2 1 0 0 1 1 1 1 0 1 0 2 0 0 0 0 0 1 0 1 1 1 0 0 1 1 0 1 2 0 1 0 2 0 1 1 1 0 1 0 0 1 2 0 1 0 0 0 0 0 0 0 0 1 1 0 2 0 0 0 0 2 0 1 0 0 0 0 0 0 0 0 0 0 0 0 0 0 0 0
8 0 0 2 1 0 2 1 1 2 2 0 1 0 0 0 0 0 0 2 2 0 0 2 2 0 0 2 2 2 2 0 1 1 0 0 2 1 0 1 1 1 1 0 0 1 1 0 0 0 0 0 1 2 0 1 0 0 2 0 1 0 2 2 0 0 0 0 2 0 0 2 2 0 1 2 1 0 2 0 2 0 0 2 0 0 0 0 0 1 0 0 0 1 1 1 1 1 0 1 0 0 1 1 2 1 1 1 1 0 0 1 0 1 0 0 0 0 2 0 0 0 0 0 0 2 0 0 1 0 0 0 0 0 1 1 0 1 0 0 2 0 1 0 1 2 1 0 2 2 0 1 1 0 0 0 1 0 1 0 1 0 0 2 2 1 0 0 1 0 1 1 2 1 1 0 1 0 0 2 0 0 1 1 0 1 2 1 0 0 0 1 0 1 0 1 1 0 0 0 0 0 0 2 2 0 2 0 1 0 1 2 1 0 0 2 1 0 1 2 2 0 1 0 1 1 1 1 0 1 1 1 0 0 0 0 0 1 1 0 1 1 2 2 2 0 0 0 0 0 0 0 0 0 0 0 0 1 0 0 0 0 0 1 1 0 0 0 1 0 0 2 1 1 0 0 0 0 2 0 1 0 2 2 0 2 2 1 1 2 0 1 1 2 2 0 0 0 0 0 1 1 1 0 0 0 0 2 0 0 1 2 2 0 1 0 2 0 0 0 1 1 0 0 0 0 0 0 2 1 0 0 0 2 0 0 0 0 2 0 0 0 0 2 0 1 1 0 2 2 0 0 1 1 0 0 0 2 1 0 1 1 2 1 2 0 0 0 2 0 0 2 1 1 1 1 0 0 0 1 1 0 0 0 2 1 1 1 1 0 0 0 0 0 2 1 1 0 0 0 0 0 0 1 0 0 1 1 0 2 0 0 1 1 1 1 1 0 0 0 0 1 0 1 1 2 1 1 1 1 0 1 0 2 2 2 0 1 1 0 0 2 1 1 1 0 1 1 1 0 1 0 1 1 2 1 2 1 0 1 1 1 1 1 0 2 2 0 0 0 1 1 2 0 2 0 2 1 1 0 1 2 0 0 2 1 0 0 2 0 0 2 0 1 0 0 1 1 2 1 1 0 0 2 0 0 2 0 2 0 0 1 0 1 1 1 1 2 0 2 2 0 1 1 0 2 1 0 0 2 0 0 0 0 1 0 2 1 1 0 1 2 1 1 1 0 2 1 1 0 0 0 0 2 1 0 0 0 0 0 2 0 0 1 0 0 1 2 0 1 0 2 0 0 0 0 1 2 0 2 0 0 0 0 0 0 0 1 0 0 1 0 2 0 0 0 0 0 0 0 0 2 1 0 0 1 2 1 0 2 0 0 1 1 0 1 0 0 0 0 0 0 0 0 0 1 1 1 0 0 0 2 0 0 0 1 2 0 0 1 1 0 0 0 2 1 1 1 1 0 1 1 1 1 1 0 1 1 2 0 0 0 2 1 1 0 0 2 1 0 1 0 0 0 0 1 1 0 0 0 0 0 0 1 1 1 1 0 2 0 1 0 0 1 1 0 0 0 0 0 0 0 0 1 2 0 2 1 0 1 1 0 0 2 0 1 0 2 0 0 0 0 1 0 2 1 1 0 1 1 1 1 1 1 0 0 1 0 1 2 1 1 0 0 0 0 0 0 0 0 0 0 0 0 0 0 0 0 1 0 0 0 1 0 0 1 2 2 0 2 0 0 2 1 0 0 1 2 2 2 1 0 0 0 0 2 0 2 0 2 2 2 2 1 1 0 1 1 0 0 1 0 0 2 2 0 1 0 0 2 0 0 1 1 1 0 2 0 2 0 2 2 2 2 2 1 1 1 0 1 0 0 2 0 0 2 0 1 2 2 2 2 0 1 0 0 0 0 0 0 2 2 1 1 1 0 0 1 0 0 0 0 1 0 1 1 1 0 2 0 0 0 1 0 0 2 0 1 2 1 0 1 0 0 0 0 0 2 0 2 2 0 0 2 2 1 2 2 0 1 1 1 1 1 1 1 0 0 1 1 0 0 0 0 1 1 2 1 2 2 0 2 1 2 1 0 1 1 0 0 0 0 0 1 0 0 2 1 1 0 0 1 2 1 1 1 2 1 0 1 2 1 2 0 0 1 1 1 1 0 0 0 0 1 1 0 1 0 2 1 0 1 1 0 0 0 0 0 2 0 0 0 1 1 0 0 0 0 0 0 0 0 0 0 0 0 0 0 1 0 0 0
9 1 1 1 0 0 0 2 0 2 2 0 0 1 0 0 1 0 0 1 2 0 1 2 2 0 0 2 1 2 2 0 0 0 1 0 2 1 1 0 0 0 1 2 0 1 0 0 0 0 0 1 0 0 0 2 0 0 2 0 2 0 1 1 0 0 0 0 2 1 1 1 2 2 2 2 0 0 2 0 1 0 2 0 1 0 0 2 2 2 1 1 1 0 1 0 1 2 0 2 1 0 1 1 2 0 2 1 1 0 1 2 1 1 1 1 1 1 0 0 1 0 2 2 0 0 2 0 2 0 0 0 1 0 0 0 1 0 0 1 1 1 0 0 0 0 1 0 1 1 0 0 0 1 0 0 0 1 0 0 0 1 1 1 2 1 0 2 2 0 0 0 0 2 1 0 0 0 0 0 0 0 1 0 0 0 1 1 0 0 0 1 0 0 2 0 0 0 0 0 0 0 1 1 2 1 2 0 0 0 2 1 1 0 0 2 1 0 1 0 1 1 0 0 0 0 0 1 1 1 0 0 0 0 1 0 2 2 2 1 0 1 1 2 2 0 0 0 0 0 0 0 0 0 0 2 2 1 0 0 0 0 0 1 1 0 1 0 2 2 0 2 0 1 0 0 0 2 2 1 0 0 0 1 0 1 0 2 0 2 2 0 0 2 2 0 2 1 0 1 2 2 2 0 0 0 0 2 0 0 0 1 2 0 2 0 0 0 1 0 0 0 0 1 2 0 1 0 0 1 0 2 0 1 0 0 0 1 2 1 1 1 2 2 0 1 1 0 2 1 0 0 1 1 0 0 0 1 1 0 1 1 2 1 2 0 1 1 1 1 1 1 0 0 0 0 0 1 1 2 0 2 0 0 2 2 2 0 0 0 0 0 0 0 0 0 2 2 0 0 0 1 0 2 1 0 0 0 0 2 1 2 0 0 0 0 1 0 0 0 0 1 1 1 1 1 1 1 1 1 0 2 1 1 1 1 0 1 1 0 1 1 1 1 1 2 2 0 1 1 0 0 0 1 1 0 1 1 1 1 0 1 0 0 1 1 0 1 0 0 0 0 2 1 0 0 0 0 0 2 1 1 2 1 1 1 0 1 2 1 0 1 0 2 0 1 1 1 1 2 0 1 2 0 0 0 2 0 1 0 0 1 0 1 1 1 0 2 2 2 2 0 2 2 0 2 0 1 1 1 1 1 0 0 1 0 1 0 1 1 0 0 1 1 1 0 2 0 0 0 0 0 0 1 1 1 1 1 0 1 1 0 2 1 1 1 1 0 0 0 0 2 0 0 0 0 1 2 0 2 0 0 0 1 1 0 1 2 0 0 0 0 1 2 0 0 0 0 0 0 0 2 0 1 0 0 0 0 0 0 1 0 0 0 0 0 0 0 1 0 0 0 0 0 0 2 2 1 0 0 0 2 1 1 1 0 1 0 0 2 0 1 0 0 1 1 2 1 0 0 1 2 0 1 1 1 1 2 2 1 1 0 0 1 0 0 0 2 2 0 2 0 1 0 0 0 0 0 0 0 0 0 1 2 2 1 2 2 1 0 2 0 0 1 0 0 1 0 0 1 1 0 0 1 2 1 1 1 0 1 1 0 0 0 0 1 1 2 1 0 0 1 0 0 1 1 1 0 1 1 1 1 0 0 0 0 1 0 0 1 1 1 0 0 1 0 0 0 0 0 0 0 0 0 0 1 0 0 0 0 0 0 1 2 0 0 2 0 2 1 1 0 2 0 0 0 2 0 0 0 1 2 1 1 1 1 1 1 0 2 0 2 2 0 2 0 1 2 0 0 1 1 0 2 1 1 0 0 1 2 0 0 1 1 1 0 2 0 1 0 1 1 1 2 2 0 0 1 0 1 0 0 1 1 0 2 0 1 2 1 1 2 1 0 1 1 2 0 1 0 1 1 0 2 1 0 1 0 1 1 0 1 0 0 0 0 1 0 1 0 0 0 1 0 0 2 0 1 1 1 2 0 1 0 0 1 1 1 0 2 2 0 1 1 1 1 1 0 1 0 1 1 1 1 2 1 0 1 0 0 0 0 1 0 1 1 1 1 1 0 0 1 2 0 0 0 1 1 0 0 1 0 1 2 0 0 0 1 0 0 0 0 0 1 2 0 0 1 1 1 2 0 2 0 0 0 1 2 0 2 0 2 2 0 1 1 0 0 2 0 0 0 0 1 1 1 1 0 2 1 1 0 2 2 0 1 0 0 1 0 0 0 0 0 0 0 1 0 0 0 2 0
10 0 1 1 1 0 1 1 2 1 1 0 0 1 0 1 0 0 1 2 1 1 2 2 2 0 0 2 2 2 2 1 0 1 0 1 1 1 0 1 1 1 0 0 0 0 0 0 0 0 0 0 1 1 0 1 0 0 0 1 0 1 1 1 1 1 1 1 2 0 0 0 2 0 2 2 0 0 2 0 0 0 2 1 2 0 0 1 1 2 1 1 0 0 0 1 0 0 0 0 2 0 1 1 2 1 2 1 1 0 1 2 1 1 1 1 1 0 1 0 1 0 1 1 0 1 1 1 2 0 0 1 0 0 0 0 0 1 0 1 0 2 0 0 0 0 0 0 2 2 0 0 1 0 0 0 0 1 0 0 1 1 1 1 1 1 0 1 2 0 0 0 0 2 1 0 0 0 0 0 0 1 0 1 0 1 1 0 0 0 0 2 1 1 0 1 2 0 0 0 0 1 0 2 2 1 2 1 0 0 0 2 1 0 0 2 1 1 1 1 2 1 0 0 0 1 1 2 1 2 0 0 0 0 1 0 1 1 1 1 1 0 2 1 1 0 0 0 0 0 0 0 1 2 0 1 0 0 0 0 0 0 1 1 1 0 0 0 2 1 1 1 0 2 1 1 0 1 2 1 1 0 0 0 1 1 0 2 0 2 1 0 0 2 1 0 0 0 0 0 0 0 2 2 1 0 2 1 0 0 0 1 2 0 1 0 2 0 1 0 1 0 1 2 0 0 0 0 1 1 0 2 1 0 0 0 0 2 0 0 1 0 1 2 0 0 2 0 1 1 0 1 2 2 0 0 0 1 0 2 0 0 2 1 2 1 1 1 1 1 1 1 1 1 2 0 0 0 0 2 2 1 0 0 2 2 0 1 1 1 0 1 0 0 2 1 1 2 0 0 0 0 0 2 1 0 0 0 0 2 1 1 0 0 0 0 1 0 0 0 0 1 0 0 2 2 1 0 0 0 0 1 0 1 1 1 0 0 1 0 2 0 1 0 2 1 1 0 1 2 0 1 1 2 1 1 1 2 0 2 2 2 1 0 0 1 1 2 0 2 0 1 1 1 1 0 1 0 0 1 0 2 0 0 2 1 0 0 2 0 0 1 0 2 1 0 1 1 2 1 1 0 1 0 1 1 2 0 1 0 1 0 0 1 1 1 0 2 1 0 0 1 1 1 0 2 1 1 1 1 0 1 0 1 0 0 1 0 0 2 0 0 0 1 1 0 2 1 1 0 0 0 1 2 1 0 0 1 2 0 0 2 0 1 0 0 1 1 0 1 0 0 2 0 0 2 2 1 0 1 0 0 1 1 1 0 0 0 0 0 0 0 1 0 0 0 1 0 0 0 0 2 1 1 0 0 2 2 0 0 0 1 0 1 0 1 0 0 0 1 0 1 0 0 0 0 2 2 0 0 0 1 1 1 0 0 2 0 1 1 1 1 0 1 2 1 1 2 0 1 0 1 0 1 1 0 1 0 1 0 0 0 1 1 1 2 0 2 1 1 1 0 0 1 1 1 1 0 1 1 1 1 0 2 2 2 1 1 1 0 2 1 0 1 1 0 0 1 0 2 0 1 0 2 1 0 1 1 1 0 0 0 0 1 0 0 0 2 0 0 0 1 1 0 1 1 1 0 1 1 2 2 0 0 0 0 2 0 0 2 1 1 0 0 1 0 0 0 0 0 0 0 0 0 0 1 0 0 1 1 0 0 0 1 0 1 1 0 2 1 1 2 2 0 0 0 1 1 1 1 0 1 1 1 1 1 1 2 1 1 0 0 2 0 1 0 0 0 0 0 0 0 2 2 0 1 0 0 0 2 0 0 2 2 2 0 2 1 0 0 0 0 0 0 0 2 0 1 0 1 0 0 1 1 0 2 0 0 0 0 0 0 1 0 0 0 1 1 0 0 1 1 0 1 0 1 2 0 1 0 1 0 0 0 0 1 1 0 2 0 0 0 0 0 0 2 0 0 1 1 2 0 0 0 0 0 1 0 1 2 2 0 1 0 0 0 0 2 0 0 0 2 2 2 0 1 1 0 0 0 0 0 1 0 1 1 1 1 2 1 0 1 1 1 1 0 0 1 0 0 1 0 0 1 0 0 0 1 1 0 0 0 1 0 2 0 1 1 1 0 1 0 2 0 1 0 0 0 0 0 1 0 1 1 2 1 1 1 2 0 1 0 0 0 0 1 1 1 2 2 2 2 1 2 0 0 0 0 0 1 1 1 0 0 0 0 0 2 2 0 2 0
11 0 2 0 1 0 1 1 1 0 0 2 1 1 1 1 0 0 0 2 2 0 0 1 1 0 1 1 1 2 2 0 1 1 0 1 1 1 0 2 0 0 1 0 0 1 0 0 0 0 0 0 0 1 2 0 0 0 1 2 0 0 1 1 0 0 0 0 0 0 0 1 1 1 1 2 1 0 2 1 1 0 2 0 1 0 0 2 2 2 1 1 0 0 1 0 1 2 0 2 0 0 1 1 2 0 2 0 2 0 0 2 0 1 0 0 0 0 2 0 0 0 0 0 0 1 0 1 2 1 2 0 0 0 0 0 0 0 0 0 1 2 0 0 1 1 0 0 1 1 0 0 1 0 0 0 1 2 0 0 0 1 2 0 2 1 0 1 1 1 0 1 1 1 1 0 0 1 0 0 0 0 2 0 0 0 1 2 1 0 0 2 1 1 1 0 0 0 0 1 0 1 0 1 2 0 2 0 2 0 1 2 0 0 0 2 0 0 2 2 2 0 0 0 0 0 1 0 0 0 0 0 0 0 2 0 0 1 1 1 1 0 2 1 2 1 1 0 0 0 0 0 2 1 0 1 0 0 0 0 0 0 0 1 0 0 0 1 1 1 0 2 0 0 0 0 0 1 1 0 0 1 0 0 0 1 1 2 1 2 1 1 0 2 1 0 0 1 0 0 0 0 1 0 0 0 0 2 0 0 0 2 2 0 1 0 2 2 0 1 0 1 1 2 1 0 0 0 1 0 0 2 0 1 0 1 0 1 1 1 1 1 2 2 0 1 1 0 1 0 0 1 1 1 0 0 0 1 0 1 0 0 0 0 0 0 2 0 2 0 0 2 0 0 1 1 0 0 0 1 0 1 1 1 1 0 0 0 0 1 1 1 1 0 2 1 1 2 0 0 0 0 0 2 0 0 0 0 1 0 0 1 0 2 2 0 0 1 0 1 1 1 1 1 0 0 2 0 0 0 1 1 0 0 0 0 1 2 0 0 1 1 1 1 1 2 1 0 1 1 0 0 0 2 0 0 0 2 1 2 1 2 0 2 0 2 2 1 0 0 0 0 1 2 1 0 1 0 0 1 2 1 2 2 1 1 1 1 2 0 0 2 0 2 1 0 1 0 0 2 0 0 0 0 2 2 2 0 2 0 0 0 0 1 1 1 0 2 1 1 1 1 1 1 0 2 0 0 0 1 0 1 0 0 0 0 2 2 1 1 1 1 2 2 2 1 1 0 0 0 0 0 0 2 0 2 0 1 0 1 0 0 1 1 0 0 2 0 0 0 0 2 0 0 1 0 1 2 0 2 0 0 1 1 1 1 1 2 1 1 0 2 0 1 0 0 1 1 0 0 2 0 0 1 0 1 1 1 0 0 1 1 0 0 0 0 1 0 1 0 1 1 0 0 0 0 0 1 0 0 0 1 0 0 0 0 2 1 0 1 1 0 0 2 2 2 2 1 0 0 0 0 1 0 1 0 2 1 2 1 0 0 0 0 0 0 0 2 1 0 0 1 0 0 0 0 0 1 1 1 0 0 0 1 0 1 1 1 1 0 2 0 0 0 0 0 0 1 0 2 0 1 0 0 2 0 1 2 0 0 1 0 0 0 0 0 0 2 1 0 0 0 0 0 1 0 0 0 2 1 0 0 0 0 0 0 1 0 0 1 1 1 0 0 0 1 0 1 0 0 0 0 0 0 0 0 0 0 1 1 1 1 2 0 0 0 2 0 1 2 0 1 0 0 0 0 1 0 0 0 0 2 0 0 1 0 1 2 0 1 1 1 2 1 1 0 1 0 0 0 0 0 0 1 2 0 1 0 0 2 0 0 1 1 1 0 2 0 2 0 2 2 1 2 2 0 0 1 0 0 1 1 2 0 0 2 0 0 2 0 0 2 0 0 2 2 2 1 0 1 1 1 1 1 1 0 0 1 0 0 0 0 1 0 1 1 0 0 0 0 0 1 1 1 0 2 0 0 1 0 1 0 0 0 0 0 0 1 0 1 1 0 0 2 1 1 1 2 0 0 0 2 2 2 1 0 1 0 0 2 1 2 0 0 0 2 2 1 2 1 1 1 2 1 1 0 0 1 1 1 1 0 0 1 1 0 0 2 0 0 0 1 1 2 2 0 0 0 0 0 2 1 2 0 1 0 1 2 0 2 0 1 0 1 1 0 0 0 2 0 0 0 0 0 0 0 0 0 0 0 0 0 1 2 0 1 0 0 0 1 0 0 0 1 1 0 0 0 0 0 1 0
12 1 0 1 0 0 1 2 2 1 0 0 0 0 0 0 0 0 1 1 1 1 0 2 2 0 0 1 2 1 1 1 1 2 1 1 0 1 0 1 1 1 1 1 0 2 0 0 0 0 0 0 0 0 1 0 0 0 1 0 1 0 0 0 0 0 0 0 2 1 1 0 2 0 1 2 1 0 2 0 0 0 1 1 1 0 0 0 0 2 0 0 0 0 0 0 0 0 0 0 2 0 1 1 2 2 2 1 1 0 1 2 0 2 0 0 0 0 0 0 2 1 2 2 1 0 1 0 2 0 1 1 0 0 0 0 0 0 0 0 0 2 0 0 1 0 0 1 1 0 1 0 2 0 0 0 1 0 2 1 0 2 0 2 0 0 0 0 0 2 0 0 0 0 2 0 1 0 0 1 0 0 0 1 0 1 1 1 0 0 0 1 0 1 1 0 0 0 1 0 0 0 0 2 2 0 2 0 0 0 1 1 2 0 0 2 0 0 0 0 1 1 0 0 2 1 1 1 0 1 0 0 0 0 1 0 1 2 2 2 0 0 2 2 2 0 0 0 0 0 0 0 1 1 0 2 1 0 1 1 0 1 0 0 0 0 0 1 2 1 0 2 0 2 0 0 1 2 1 1 0 1 0 0 1 0 0 2 1 2 1 2 1 1 2 0 0 0 0 1 0 0 1 1 0 0 0 2 2 0 0 2 2 1 1 0 2 0 0 0 0 1 1 1 1 0 0 0 0 0 0 2 0 2 0 0 0 1 1 1 2 1 0 2 0 1 0 1 2 1 1 0 0 0 0 0 0 0 0 2 0 0 2 0 2 1 0 2 1 1 1 1 0 0 0 0 0 0 0 1 1 2 0 0 1 0 0 0 0 0 0 1 0 0 0 0 2 1 1 1 1 1 1 0 0 0 1 0 0 2 0 1 0 1 1 0 0 1 0 0 0 1 0 1 0 0 1 0 0 0 2 1 0 1 1 1 1 2 0 0 0 1 1 1 0 2 2 0 0 2 0 1 0 2 0 0 0 2 2 2 0 2 1 0 0 1 1 1 0 1 0 0 1 1 1 0 1 0 0 1 2 1 0 0 2 0 0 0 2 0 0 2 0 2 0 1 1 0 1 2 0 1 1 0 0 1 2 0 1 0 0 0 0 0 0 1 0 1 0 1 1 1 1 2 0 2 0 1 1 1 1 0 0 0 0 0 1 0 0 0 1 1 1 0 0 0 1 0 1 1 0 1 1 2 1 0 0 1 0 1 0 0 0 1 0 0 1 1 0 0 0 0 1 0 0 1 1 2 0 2 0 0 0 0 0 0 0 2 2 1 0 1 1 1 0 0 0 0 0 0 0 2 0 0 0 0 1 0 0 1 0 0 0 1 0 0 2 0 1 1 1 2 0 0 0 1 2 1 0 0 1 1 0 0 0 0 2 0 0 1 1 0 1 1 2 0 0 0 0 0 0 2 0 1 1 0 1 1 1 0 0 0 2 1 0 1 0 2 0 2 0 1 1 0 0 1 1 0 0 0 1 0 0 1 0 0 2 1 1 0 2 0 0 1 2 0 0 0 0 1 0 1 0 1 1 1 1 1 0 0 2 0 0 1 0 1 0 0 1 0 0 0 1 0 2 1 1 1 0 0 1 1 0 0 0 1 1 0 1 1 0 0 0 0 1 0 0 0 0 0 0 0 0 0 0 0 0 0 0 0 0 0 2 0 0 0 2 0 2 2 2 0 2 1 1 1 2 0 0 0 1 1 0 0 0 1 0 2 0 2 1 2 2 2 2 2 0 1 0 1 1 0 1 2 1 0 0 1 1 2 0 0 1 1 1 0 2 0 1 0 2 1 1 2 2 1 1 2 0 0 0 0 1 1 0 2 0 0 1 1 1 1 0 0 0 0 0 0 1 0 1 1 1 1 1 0 0 0 1 1 0 0 0 0 0 1 0 0 2 0 2 0 1 0 0 2 0 1 2 2 2 0 1 0 0 1 0 1 0 2 2 0 1 1 1 1 1 2 0 0 1 2 0 0 2 2 0 1 0 0 0 1 1 0 2 0 0 0 1 1 0 1 2 1 1 0 2 1 0 0 1 0 0 1 0 0 0 1 0 0 0 0 2 1 0 0 0 0 0 1 2 0 2 2 0 0 2 2 2 2 0 0 0 0 0 1 1 0 2 1 0 0 0 0 0 1 2 0 1 1 1 0 0 0 0 1 1 0 1 0 0 0 0 0 0 0 1 0 0 0 2 2
13 1 2 0 0 0 0 1 1 1 1 1 0 0 0 0 0 0 0 2 1 1 1 0 1 1 1 1 1 1 1 0 0 0 0 1 1 2 0 1 1 1 0 0 0 0 0 0 2 0 0 2 0 0 1 1 0 0 1 0 0 2 2 2 0 0 0 0 2 0 0 1 2 0 2 1 0 0 2 0 1 0 2 0 2 0 0 0 0 2 0 0 1 0 1 0 1 1 0 1 1 0 1 1 2 1 2 1 1 1 0 1 1 1 1 1 1 0 0 0 2 0 1 1 0 1 1 1 1 1 0 0 0 0 0 0 1 0 0 1 0 2 0 0 0 0 2 1 1 0 1 0 0 0 0 0 0 0 0 0 1 0 0 2 0 2 0 1 1 1 0 0 1 1 2 0 2 0 0 1 0 0 1 1 0 1 2 1 1 0 0 1 0 0 1 0 0 0 0 0 0 1 1 0 2 0 2 1 1 0 2 1 1 0 0 2 0 1 2 0 2 1 1 0 0 1 1 0 0 0 1 1 0 0 0 0 0 2 2 1 0 0 2 1 2 1 1 0 0 0 0 0 0 0 0 2 2 0 0 0 0 0 0 1 1 0 0 0 2 2 0 2 0 1 0 0 0 1 1 1 1 0 1 1 1 2 0 1 1 2 1 0 1 1 2 0 0 2 0 2 2 0 2 2 2 0 0 1 0 0 0 2 1 0 0 0 2 0 1 0 0 1 1 1 0 0 0 0 0 0 0 2 0 1 0 0 0 2 0 0 0 0 0 1 0 0 1 0 2 1 1 0 1 1 0 1 1 1 1 1 1 1 2 2 2 0 0 2 2 0 0 2 1 1 2 0 0 0 0 1 1 1 0 0 1 0 0 0 0 1 0 0 0 0 2 0 0 1 0 0 0 0 0 0 0 0 0 0 0 2 0 1 0 0 0 0 1 0 0 0 0 1 1 1 0 0 2 0 0 1 1 1 0 1 0 0 1 0 1 0 2 0 0 2 2 1 1 1 1 0 1 0 0 1 2 1 2 0 0 0 1 1 0 0 0 0 0 1 0 0 0 0 1 2 1 0 1 0 0 0 1 2 1 0 1 2 0 0 0 0 2 0 1 1 1 1 1 0 1 2 0 1 2 0 0 0 2 0 2 0 1 0 0 0 0 0 0 2 0 2 2 0 0 0 0 0 0 0 0 0 0 0 0 1 0 0 1 0 0 1 0 1 1 1 1 0 2 1 2 1 0 1 0 1 1 2 0 1 0 0 1 0 1 0 1 1 0 2 0 2 0 2 0 0 0 0 1 2 0 1 1 0 0 1 2 0 1 1 1 0 0 1 0 0 0 0 0 0 1 0 1 2 0 1 0 0 1 0 0 1 0 0 0 1 0 1 0 0 0 0 1 1 0 1 1 0 1 1 0 0 0 0 0 0 0 1 2 2 1 2 1 0 1 1 1 0 2 2 0 0 0 0 0 1 1 1 1 0 1 1 1 0 2 1 1 1 1 2 0 1 0 1 1 1 1 0 0 2 1 1 2 0 1 2 1 1 1 1 2 0 2 1 0 0 0 0 0 0 0 0 0 0 0 1 2 0 1 1 0 0 1 1 0 1 1 1 0 0 1 0 0 0 1 0 0 1 1 0 0 0 1 1 0 0 0 1 0 0 0 0 0 0 1 1 2 0 0 0 0 0 0 0 0 0 0 0 2 0 0 0 0 0 2 2 1 0 2 0 2 2 0 0 0 0 0 0 0 1 1 1 0 1 1 1 1 1 0 1 0 1 0 1 2 1 2 1 0 1 0 0 0 0 0 1 2 0 1 0 0 1 0 0 0 0 0 0 0 1 2 0 1 2 1 2 2 0 0 1 0 0 0 0 2 0 0 2 0 1 1 0 0 0 0 0 1 1 1 0 0 0 2 2 0 2 0 1 2 1 0 0 0 0 0 0 0 0 1 0 2 0 1 0 1 0 0 1 0 2 2 1 1 1 0 0 0 0 0 0 0 2 2 0 0 2 2 2 2 0 0 1 0 1 2 2 1 1 1 1 0 0 0 0 0 0 0 2 2 0 2 1 0 2 2 0 0 0 2 1 0 0 0 0 0 1 1 0 0 0 0 0 0 0 2 1 1 0 1 0 0 1 2 0 1 0 1 0 1 0 0 0 0 0 0 1 2 0 2 0 1 0 0 0 0 0 0 0 0 0 0 0 0 0 1 1 0 1 1 0 0 0 0 0 1 0 0 0 0 0 1 0 1 1
14 0 0 1 0 0 1 2 0 2 2 0 0 0 0 0 0 0 1 1 1 0 0 2 2 0 0 1 1 2 1 1 1 2 0 1 1 1 0 2 0 0 0 0 0 0 2 0 0 1 1 1 1 1 0 2 0 0 0 1 1 0 2 2 0 0 0 0 2 1 0 2 2 0 1 2 1 0 2 0 0 0 2 0 1 0 0 1 1 2 1 1 0 0 0 0 0 1 1 1 1 0 0 0 2 0 2 1 1 0 1 2 0 1 0 0 0 0 0 0 2 0 1 1 1 1 0 0 1 0 0 0 0 0 0 0 0 0 0 0 1 1 0 0 2 2 0 0 0 0 0 0 1 0 0 0 0 1 0 0 0 2 1 1 1 1 0 1 0 1 1 1 0 2 1 0 0 1 1 1 0 0 1 1 0 1 2 2 2 0 0 2 0 1 2 0 1 0 0 0 0 1 0 1 1 0 2 0 1 0 1 1 2 1 0 2 1 0 1 0 1 1 1 0 0 2 2 2 0 2 0 0 0 0 2 0 0 1 1 1 1 0 1 1 1 0 0 0 0 0 0 0 0 0 0 2 1 0 0 0 0 0 0 0 1 0 2 0 2 2 0 2 2 0 0 0 0 1 2 1 1 0 1 1 1 2 0 0 0 1 0 0 0 2 2 0 1 0 0 0 0 0 0 0 0 0 0 2 0 0 0 1 1 0 2 0 2 0 2 0 0 0 2 1 0 0 0 0 0 1 0 1 0 1 0 0 0 2 0 0 0 0 1 1 0 0 1 0 1 1 1 0 0 0 0 0 0 1 1 1 1 1 2 0 2 1 0 1 2 0 0 2 2 2 0 1 0 1 0 2 0 2 0 0 0 0 0 0 0 0 0 1 0 0 2 1 1 0 0 0 0 1 0 2 2 0 0 0 1 1 0 2 0 1 1 0 1 0 0 0 0 1 0 2 1 2 0 1 1 0 0 0 0 0 0 0 0 0 0 0 1 1 2 0 0 1 2 1 1 2 0 0 2 2 1 1 1 1 1 1 1 0 0 1 0 2 2 1 0 1 0 0 1 1 1 1 0 0 0 0 2 2 0 0 2 1 0 0 1 0 1 0 0 1 1 0 1 1 1 2 0 1 1 1 0 0 2 0 1 0 0 0 0 1 1 1 0 2 1 1 1 1 0 0 0 1 1 0 0 1 0 1 0 0 1 0 2 1 0 0 1 2 1 1 0 0 1 0 1 1 0 1 1 1 1 1 0 0 1 0 0 0 1 0 1 1 0 1 0 0 0 0 1 0 0 1 1 2 0 1 0 0 1 1 0 0 1 2 1 0 1 0 0 1 0 0 0 0 0 0 1 1 0 0 0 1 0 2 0 2 1 0 0 0 0 0 1 0 0 0 1 2 0 0 0 1 1 0 0 0 0 1 0 0 0 0 2 1 0 1 1 0 0 1 1 1 2 0 0 0 1 1 0 0 1 0 1 1 0 0 0 0 1 1 1 1 0 2 0 0 0 1 0 1 1 0 0 0 1 1 0 1 0 2 2 2 1 2 0 2 0 2 0 1 0 0 0 0 0 1 1 0 0 1 1 1 1 1 1 1 1 0 0 1 0 1 0 2 1 0 0 0 1 0 1 0 0 1 1 1 1 0 0 1 0 0 1 1 0 1 0 0 0 0 1 1 0 0 0 0 0 0 1 1 0 0 0 0 1 1 0 0 2 2 0 0 2 0 2 1 0 1 2 0 0 0 1 0 0 1 0 1 0 0 0 2 0 1 1 2 0 1 1 0 0 0 0 1 0 1 2 0 0 2 1 0 2 0 0 2 0 0 1 1 1 0 1 1 1 0 2 2 1 1 1 2 1 2 0 0 0 0 2 1 0 2 0 1 1 1 1 1 0 0 1 1 1 0 0 0 1 1 0 2 2 0 0 0 1 1 0 0 0 0 0 0 1 1 1 0 1 0 2 0 0 2 0 2 2 2 2 0 0 0 0 0 1 2 0 2 2 0 1 2 2 2 2 2 0 0 0 1 1 1 2 2 1 1 0 2 0 1 1 0 2 0 0 2 2 0 1 1 2 1 0 0 1 1 0 1 0 0 0 1 1 0 0 1 0 0 0 1 1 0 0 0 0 1 0 0 2 0 1 0 2 0 2 1 1 1 0 0 1 0 0 1 1 0 2 0 2 0 0 1 1 2 2 0 1 0 0 0 0 1 0 0 0 0 0 0 0 0 0 0 0 0 0 0 0 0 2 1
15 1 1 2 0 0 2 1 0 2 2 0 0 1 0 0 1 0 0 2 2 0 0 2 2 0 0 1 1 1 1 1 0 1 0 0 2 1 0 1 0 0 0 0 0 1 0 0 0 1 1 0 2 2 0 0 0 0 0 0 0 0 1 2 0 0 0 0 0 0 0 0 1 0 1 2 1 0 2 0 1 0 2 0 2 0 0 0 0 1 0 1 0 0 0 0 0 0 0 0 1 0 1 1 2 1 2 1 1 1 0 0 0 2 0 0 0 0 1 1 0 0 0 0 0 2 0 0 2 0 2 0 0 0 0 0 0 0 0 0 1 1 1 0 0 1 1 1 2 1 1 0 1 1 0 1 1 0 1 0 0 1 1 1 2 2 0 1 1 1 0 1 0 2 1 1 0 1 0 0 0 0 0 1 1 2 1 1 0 0 0 2 0 0 2 0 1 1 0 0 0 0 0 0 2 0 1 0 1 0 1 1 1 0 1 1 0 0 2 2 2 0 1 0 0 0 1 1 1 1 0 0 1 1 1 1 1 1 2 1 0 0 1 0 0 0 0 0 1 1 1 2 2 0 0 0 0 0 0 0 0 0 0 0 0 0 1 0 1 0 0 1 0 1 0 1 0 0 2 0 0 0 0 0 0 0 0 0 1 2 1 2 1 2 2 0 0 0 0 0 1 1 1 1 1 0 0 2 0 0 0 0 1 1 1 0 1 0 0 0 0 2 2 1 2 0 0 0 0 1 0 2 0 0 0 0 0 0 1 1 1 1 1 2 0 0 2 0 1 1 0 1 2 2 0 0 1 1 0 0 0 0 1 1 1 0 1 1 2 0 0 2 1 1 0 2 0 0 0 0 0 0 0 0 2 1 0 1 1 1 1 1 1 0 1 0 1 0 1 2 2 2 0 1 1 0 0 0 1 0 0 1 0 0 0 0 0 1 0 0 0 1 0 1 1 1 1 0 0 0 0 0 1 1 1 2 0 1 1 0 1 1 2 0 0 1 2 1 1 1 0 0 1 2 0 0 0 2 0 1 2 1 0 1 0 1 1 0 0 0 0 0 1 1 2 0 2 0 0 1 1 1 0 0 1 2 0 0 2 0 0 2 0 1 0 0 1 1 1 2 0 1 1 1 0 0 1 1 1 0 0 1 0 0 2 0 0 2 2 0 1 2 0 0 0 1 0 1 1 0 1 0 0 0 1 0 1 0 2 1 0 1 1 1 0 0 1 1 2 0 0 0 1 2 1 1 0 0 0 1 0 0 0 0 0 0 0 2 2 0 1 2 1 0 0 1 1 2 0 1 1 0 0 0 0 0 0 0 0 0 0 1 1 2 0 0 0 0 0 0 0 2 0 0 0 1 2 1 0 1 0 0 0 1 0 1 0 0 0 0 1 1 0 0 0 0 0 2 0 0 1 1 0 0 0 0 2 0 0 2 1 1 0 2 2 1 1 1 0 0 1 1 1 1 1 1 1 0 1 0 0 0 1 1 1 1 1 2 0 1 1 0 0 0 0 1 1 1 0 0 1 0 0 2 2 1 1 1 0 0 2 1 0 0 0 0 1 1 0 2 1 0 1 0 1 1 2 2 0 0 1 0 0 0 0 1 0 2 1 0 0 0 0 0 2 0 0 0 0 0 0 0 0 0 0 0 0 0 1 1 0 0 1 1 1 1 0 1 0 1 1 1 0 0 0 0 0 0 0 0 0 0 2 1 0 0 2 0 1 2 0 0 2 1 1 0 1 0 0 1 0 1 0 1 0 1 0 2 0 2 1 2 2 1 2 1 1 0 0 1 0 0 0 1 2 0 2 0 1 2 0 0 1 1 1 0 2 1 0 0 1 0 1 1 0 1 0 1 0 0 1 1 2 0 0 1 0 2 2 0 0 0 0 1 0 0 1 0 0 0 1 1 0 1 1 0 1 1 1 1 0 0 0 0 0 0 0 1 2 0 1 0 1 0 0 1 0 1 1 1 2 0 0 0 1 0 0 2 0 2 2 0 0 2 1 1 1 2 0 0 0 2 2 1 1 0 1 0 0 0 0 0 0 0 0 1 1 0 2 2 0 2 2 0 0 0 0 0 1 2 0 0 0 1 0 0 1 1 1 0 1 1 2 1 2 1 2 1 0 2 2 0 1 0 2 0 2 2 1 0 0 0 0 0 1 0 1 0 2 0 0 0 0 0 0 0 0 0 1 0 0 0 0 0 0 1 1 0 1 0 0 0 1 0 0 0 0 0 0 0 1 0
16 1 1 1 0 1 2 1 1 1 1 0 0 0 0 0 0 1 1 2 2 1 1 2 2 0 0 2 2 2 2 1 0 1 1 0 2 2 0 0 2 2 0 0 1 0 0 0 0 1 1 1 1 1 1 2 0 0 1 0 1 1 2 2 0 0 1 0 0 0 0 0 2 1 2 2 0 0 2 1 0 0 2 0 1 0 0 1 1 2 1 1 0 0 2 0 2 0 0 1 1 0 1 1 2 1 2 1 1 0 0 2 0 1 0 0 0 0 0 0 2 0 1 1 0 1 1 0 1 0 0 0 0 0 0 0 0 0 0 1 1 1 0 0 0 1 0 0 0 0 0 0 0 0 1 1 1 1 1 0 0 0 1 1 0 2 0 1 1 0 1 0 1 1 2 0 1 1 0 0 0 1 0 1 1 2 1 0 0 0 0 1 0 0 1 0 0 0 0 0 0 0 1 0 2 0 2 0 2 0 1 1 1 0 0 2 1 1 1 1 2 1 0 0 0 0 0 2 1 2 0 0 1 1 0 1 0 1 1 1 1 0 2 2 2 0 0 0 1 1 1 1 1 1 1 1 1 0 0 0 0 0 1 1 0 0 0 0 1 1 0 1 0 0 0 0 0 0 0 0 0 2 1 1 0 2 0 2 0 2 0 0 1 2 2 0 0 1 0 0 0 0 2 2 2 0 0 2 0 0 0 2 1 0 2 0 0 0 0 0 2 0 2 1 0 0 1 0 0 1 0 2 0 1 0 0 0 1 1 2 1 2 1 1 0 1 0 2 2 0 2 0 2 2 1 1 1 0 2 0 2 2 2 2 2 1 0 1 2 0 0 2 0 0 0 1 0 2 2 2 0 1 0 0 2 1 0 0 0 0 0 0 1 0 2 0 0 0 0 0 0 1 0 1 0 1 0 1 1 1 0 1 0 0 0 0 2 0 0 0 0 1 0 1 0 1 1 1 1 1 1 0 0 0 0 0 1 1 0 0 2 0 1 1 1 1 1 0 0 2 0 0 1 1 2 1 2 1 0 0 0 0 0 0 1 1 0 2 0 2 0 0 2 1 1 0 1 0 0 0 2 1 0 0 2 0 0 1 2 0 0 2 0 2 0 1 0 0 1 2 0 2 1 1 0 0 1 0 2 0 1 0 0 0 1 0 1 2 1 1 1 1 2 1 0 2 1 0 0 1 0 0 0 2 0 0 1 1 1 2 0 0 2 2 1 0 2 1 2 1 0 1 0 2 0 0 0 2 1 1 0 1 0 1 0 0 1 1 0 1 0 1 0 0 0 0 1 2 0 0 0 0 0 1 1 0 0 0 0 0 0 0 0 2 0 2 0 0 0 0 0 2 1 0 0 1 1 1 0 0 0 0 1 1 1 1 1 0 0 0 1 2 0 0 0 0 2 0 1 1 0 0 1 0 0 0 1 0 0 1 1 1 0 0 2 0 0 2 0 0 2 2 0 1 2 0 2 0 2 0 0 0 1 0 2 0 0 2 0 2 0 0 0 0 0 0 1 0 0 0 2 0 0 2 1 1 2 1 1 1 0 1 0 1 0 0 1 0 0 0 0 0 0 0 2 0 0 1 0 0 0 0 0 1 0 0 0 1 0 0 0 1 0 0 1 1 1 0 0 1 1 1 0 0 0 0 0 0 1 2 0 0 0 0 0 0 0 2 0 1 1 1 0 0 0 1 0 0 0 0 0 0 2 0 0 0 2 0 1 2 1 1 1 1 0 1 2 0 0 2 0 0 2 2 1 0 1 2 0 2 0 2 2 0 1 0 0 0 0 0 0 0 1 2 1 1 0 0 1 2 0 0 1 1 1 0 2 1 2 0 2 2 1 2 2 1 1 0 0 1 1 1 2 0 0 2 0 0 0 0 0 0 0 0 0 0 1 0 0 0 2 2 0 2 1 1 1 0 0 0 0 0 2 0 2 2 0 0 2 0 1 0 0 0 0 1 0 0 1 0 1 0 0 0 0 0 0 0 0 1 1 0 0 1 2 2 2 1 0 0 1 2 2 2 2 2 0 1 0 1 0 1 0 0 1 1 1 2 2 0 0 2 2 0 0 0 1 0 1 1 0 0 1 2 0 0 1 1 0 1 0 1 0 1 1 0 1 0 0 1 2 0 2 1 0 0 0 1 1 1 1 0 0 0 0 0 1 0 2 1 1 0 0 0 0 1 1 0 2 0 0 0 0 0 0 1 1 0 0 1 0 0 1 0 0 0 0 1 2 0 2 1
17 1 1 1 0 0 1 1 2 1 0 1 0 0 0 0 0 0 0 1 1 0 0 2 2 0 0 0 2 1 1 1 1 2 1 1 0 1 0 1 2 1 0 2 0 1 0 0 0 0 0 0 2 2 0 2 0 0 0 0 1 2 1 1 1 0 0 0 1 0 0 1 1 1 1 2 1 0 1 0 0 0 0 2 0 0 0 1 1 2 1 2 1 0 2 0 2 1 0 1 0 0 0 0 2 1 2 0 2 1 0 1 0 1 0 0 0 0 1 0 1 0 2 2 0 0 2 0 1 0 1 0 0 0 0 0 1 0 0 0 1 1 0 0 2 2 0 0 0 0 0 0 1 0 0 0 0 1 0 0 1 0 2 0 0 1 0 1 0 1 0 1 1 2 1 0 0 0 0 1 0 1 0 1 1 2 1 2 0 1 1 2 0 0 2 0 1 0 0 0 0 0 0 0 2 0 1 0 1 0 2 0 0 0 0 2 0 0 2 0 2 1 1 0 0 1 1 2 0 1 0 0 0 0 0 0 0 2 2 2 0 0 2 2 2 0 0 0 0 0 0 0 1 1 1 1 1 0 0 0 0 0 0 0 1 0 0 1 0 0 1 2 0 0 0 0 0 1 1 0 1 0 1 1 0 1 1 2 0 2 2 0 0 2 1 1 0 0 0 0 1 0 1 0 0 0 1 2 0 1 0 1 1 0 1 0 2 1 0 1 0 1 1 2 0 0 1 0 0 0 0 1 1 1 0 0 0 2 0 2 2 2 1 2 0 1 1 0 2 2 0 0 2 2 0 2 2 2 0 2 0 0 2 1 2 0 1 1 2 0 0 2 0 0 0 0 0 0 0 0 0 1 0 0 1 0 0 0 0 0 0 0 0 0 2 0 0 0 1 1 1 1 2 1 0 0 1 1 1 0 0 1 0 0 0 0 0 1 0 1 1 1 1 1 1 1 1 0 0 1 1 1 0 1 1 1 0 1 0 0 1 1 1 1 1 2 2 0 0 1 0 0 1 2 1 1 1 0 0 0 0 0 0 0 0 1 1 1 0 1 0 0 0 2 1 0 1 1 1 1 1 1 1 0 1 1 0 0 2 0 0 2 0 0 1 1 2 0 1 2 0 1 2 0 0 0 2 0 2 0 0 0 0 0 1 0 0 2 2 1 1 0 1 1 1 2 0 1 1 1 1 0 0 0 0 0 1 1 1 1 0 1 0 0 0 1 0 0 0 0 0 0 1 2 2 0 0 2 0 1 0 0 0 0 0 0 1 1 1 0 1 1 1 0 0 0 0 2 0 2 0 0 0 2 2 1 1 1 1 1 0 2 1 0 0 0 0 0 0 0 1 1 0 0 0 0 1 0 0 1 0 0 1 1 1 1 0 0 1 1 0 1 0 0 0 0 0 1 0 0 2 1 1 0 0 0 2 0 0 2 0 1 0 1 1 0 1 0 1 0 0 1 2 0 1 0 2 0 2 1 1 0 2 1 0 1 0 2 1 0 1 0 0 1 2 0 1 0 0 0 1 0 0 2 1 1 2 1 1 0 2 2 0 1 0 0 0 0 0 0 0 0 0 1 2 0 1 1 0 1 0 0 0 0 1 1 0 1 1 0 0 1 2 0 0 1 1 0 1 1 1 1 0 0 0 0 0 0 1 2 1 1 0 0 0 0 0 1 0 0 0 0 0 0 0 0 0 0 0 0 0 0 1 2 1 0 2 0 0 2 0 0 0 1 1 1 1 1 1 2 0 0 1 1 1 1 1 2 1 2 1 1 2 1 2 1 1 1 0 0 1 0 0 2 2 1 1 0 0 1 0 0 1 0 0 0 1 0 1 1 1 1 2 2 2 2 1 2 0 0 0 0 1 0 0 1 0 0 0 0 0 0 0 0 0 0 0 0 0 0 1 1 0 2 2 0 0 1 1 1 0 0 1 0 1 0 1 0 2 1 1 0 1 0 0 0 0 2 1 0 0 1 0 0 0 0 0 1 0 2 2 0 1 1 2 2 2 2 0 0 0 2 2 1 1 0 1 0 0 1 0 1 1 0 1 0 0 1 2 1 0 2 1 1 1 0 1 0 1 1 0 1 0 0 0 0 0 1 1 0 1 1 0 1 1 2 2 1 0 2 2 0 2 0 0 0 0 1 0 0 0 0 1 0 1 0 0 0 1 0 0 0 0 0 0 1 2 0 0 0 0 0 2 2 0 0 0 0 0 1 0 0 0 1 0 0 0 0 0 0 1 0
18 0 1 1 1 1 2 2 1 2 2 0 1 1 1 1 0 0 1 1 1 1 1 2 2 0 0 1 2 1 2 2 1 1 2 1 1 0 0 2 0 0 0 0 0 0 0 0 0 1 1 1 1 1 0 0 0 0 1 1 0 0 0 0 1 1 1 0 2 1 0 2 2 1 1 2 1 0 2 0 2 0 1 1 2 0 0 1 1 2 1 1 0 1 1 0 1 1 1 0 1 1 1 1 2 0 2 1 1 1 1 1 1 1 1 1 1 0 0 0 1 0 1 1 0 0 1 0 2 0 0 0 0 0 0 0 0 0 0 1 1 1 0 0 0 1 0 0 0 0 0 0 0 0 0 0 0 0 0 0 1 2 2 0 1 1 1 0 0 1 0 1 2 1 2 0 1 0 1 2 0 1 0 0 0 0 0 0 0 0 1 1 0 0 1 1 0 0 0 0 0 0 0 1 2 0 2 0 0 0 0 1 2 0 0 2 1 2 2 0 2 1 1 0 0 1 1 2 1 0 0 0 1 1 1 1 0 1 2 1 0 0 2 1 1 0 0 0 0 0 0 0 1 0 0 0 0 0 0 0 0 0 0 0 0 0 1 0 2 1 1 1 0 1 0 0 0 0 1 0 0 1 1 1 0 2 0 1 0 1 1 1 0 2 1 1 0 0 1 0 1 1 1 1 0 0 0 1 0 0 0 1 2 1 2 2 2 0 0 0 2 0 1 0 1 0 1 0 0 0 0 2 0 0 0 0 0 1 1 0 1 0 1 2 0 0 2 0 2 1 1 0 2 2 1 1 1 0 0 2 0 0 2 0 2 1 0 1 2 0 0 2 1 1 0 1 0 1 1 2 2 0 0 0 2 0 2 0 0 0 0 0 1 0 2 0 0 0 0 0 0 1 0 1 0 0 0 1 1 1 0 1 0 0 0 0 1 1 0 1 1 0 0 0 0 1 0 0 0 0 0 1 0 1 1 0 1 2 0 0 1 0 1 1 1 0 1 0 0 1 0 1 1 2 1 1 1 1 0 1 1 1 0 1 0 1 1 1 0 1 1 0 2 2 1 0 1 1 1 0 1 2 2 0 0 1 0 1 1 0 1 1 0 0 1 0 2 0 0 2 0 2 2 0 0 0 2 1 0 0 0 0 0 0 2 0 1 2 1 2 2 0 1 0 0 1 1 0 0 2 0 2 0 0 0 0 1 1 1 2 0 0 0 0 0 0 1 0 1 0 1 1 0 1 1 0 1 1 0 0 0 0 2 0 1 1 1 2 1 1 0 0 1 0 0 1 0 0 0 0 0 0 1 1 0 0 1 1 1 1 0 1 1 0 0 0 1 0 0 0 0 2 0 0 0 1 2 1 0 2 0 0 0 0 0 1 0 0 0 0 0 0 0 0 0 0 1 2 0 0 0 2 0 0 0 0 2 0 1 1 1 2 0 2 2 0 1 1 0 0 1 1 0 1 2 0 1 0 1 0 0 0 2 2 0 2 1 2 0 0 0 2 0 0 0 0 0 0 0 0 1 0 0 1 1 1 1 2 1 0 1 0 0 1 0 0 0 0 0 0 0 1 0 1 1 1 1 1 1 0 0 0 0 0 0 0 0 1 2 0 1 0 1 1 0 0 1 0 1 1 2 2 0 0 0 1 0 0 0 1 0 0 1 0 1 0 0 1 0 2 1 2 0 0 0 0 0 0 0 0 1 0 1 0 0 1 1 0 1 2 1 1 1 1 0 0 0 2 2 2 1 0 0 0 0 1 0 2 1 2 1 1 2 0 1 0 0 1 0 1 1 0 0 1 2 1 1 1 1 2 0 0 1 1 1 0 2 1 1 0 1 1 0 2 2 0 0 2 0 0 0 0 2 0 0 2 0 0 0 0 0 0 0 0 0 0 0 1 0 0 2 2 0 2 2 0 0 0 0 0 0 1 1 0 1 1 0 1 2 0 1 0 1 0 0 1 0 0 1 2 2 0 0 0 0 0 0 0 0 1 1 0 1 1 2 1 2 1 0 0 1 2 1 1 1 1 1 1 0 0 0 1 0 0 1 1 1 0 1 1 0 1 1 1 0 0 0 0 0 0 0 0 1 2 0 0 0 2 0 0 0 1 2 1 0 0 0 1 0 1 1 0 2 0 0 0 0 2 1 2 0 1 0 1 1 0 0 0 2 1 0 0 0 0 0 2 2 1 1 1 1 1 0 0 0 1 1 0 1 0 1 1 2 0 0 0 0 0 1 0 2 1
19 0 2 0 0 0 0 2 0 2 2 0 0 0 0 0 0 0 1 1 1 0 0 2 2 0 1 1 1 2 2 0 0 0 1 1 1 0 0 2 0 0 1 1 0 1 2 0 0 0 0 0 0 1 1 2 0 0 1 0 1 0 1 2 1 1 1 1 1 0 0 2 2 1 2 2 0 1 1 1 1 0 2 0 2 0 0 0 0 2 0 0 1 0 0 0 0 2 1 1 2 0 0 0 2 0 2 1 1 0 0 1 1 2 1 1 1 0 1 0 1 0 2 2 1 0 1 0 0 0 0 0 0 0 0 0 0 0 0 0 1 1 0 0 0 0 0 0 1 1 0 0 0 0 0 1 0 0 0 0 0 0 1 1 1 2 1 0 2 0 0 2 2 1 2 0 1 1 0 0 0 0 0 1 0 1 1 0 0 0 0 2 0 0 0 0 1 0 0 0 0 0 1 1 2 0 1 0 2 0 1 1 1 0 0 2 1 0 2 2 2 0 0 0 1 0 2 2 0 2 0 0 0 0 2 1 0 2 2 2 0 0 2 2 1 0 0 0 0 0 0 0 0 0 0 2 1 0 0 0 0 0 0 2 0 0 0 0 1 1 0 2 0 0 0 0 0 0 2 0 2 1 2 2 0 2 2 1 2 2 2 1 1 2 2 0 0 0 0 0 0 0 2 1 1 0 0 2 0 0 0 2 1 1 1 0 2 1 1 0 0 1 1 2 0 0 1 0 1 1 0 1 0 0 0 0 0 2 0 0 0 0 1 1 0 0 2 0 2 1 0 0 2 2 0 1 1 1 0 2 0 0 0 0 0 0 0 0 0 2 2 1 0 0 0 0 0 1 1 2 0 1 0 0 1 0 0 0 0 0 0 0 1 0 2 1 1 2 0 0 0 0 1 1 0 0 1 0 0 1 0 1 0 1 1 0 0 1 0 1 1 0 0 0 1 1 0 0 0 1 0 0 0 2 2 2 0 1 0 0 1 1 1 1 1 1 1 0 0 0 0 1 2 2 2 2 2 0 0 0 1 1 0 1 0 0 0 1 0 0 1 1 1 1 0 0 0 0 0 2 0 2 1 0 2 0 0 0 2 0 0 2 0 1 1 0 1 0 0 2 0 1 2 0 0 0 2 0 0 0 0 0 0 0 0 1 0 2 0 1 1 1 1 1 0 2 1 1 1 1 1 0 0 1 0 0 2 1 0 2 0 0 1 1 1 1 2 0 0 0 0 0 1 2 0 1 1 1 0 1 0 0 1 0 1 1 0 0 0 0 0 2 1 0 0 1 1 1 0 1 0 0 0 0 0 0 0 1 1 1 0 0 0 0 0 0 0 0 0 0 0 1 1 0 0 2 2 1 0 2 0 0 0 0 0 0 2 0 0 0 0 1 1 1 1 0 2 1 0 0 0 1 1 0 0 0 2 0 0 1 2 2 0 1 1 0 1 0 0 0 0 1 1 0 2 0 2 0 2 1 1 0 0 1 0 1 0 2 0 0 0 2 0 0 1 0 1 0 0 0 2 0 0 2 2 1 1 1 2 0 2 1 1 1 0 0 0 0 0 1 0 1 0 1 2 0 1 2 0 0 1 1 0 1 0 0 0 1 0 0 0 2 0 0 1 0 0 0 0 0 1 1 1 0 0 1 1 0 1 1 0 0 0 0 2 0 0 1 0 1 0 1 1 1 0 0 0 0 0 1 0 0 0 0 0 1 2 0 2 2 0 0 2 1 1 1 1 1 1 1 0 1 0 0 0 0 0 2 0 2 1 2 1 0 0 0 0 1 0 0 1 0 1 2 1 0 1 0 0 2 0 0 1 1 1 0 2 1 1 0 1 1 1 2 2 2 2 1 0 0 1 1 2 0 0 1 0 0 1 0 0 1 1 0 0 0 1 0 0 0 2 1 0 1 0 1 2 0 0 0 0 0 0 0 0 2 0 1 1 0 0 0 1 1 0 1 0 0 2 2 2 0 1 0 0 1 0 0 0 1 1 0 1 1 2 2 2 2 1 0 0 2 1 1 2 0 0 0 0 1 1 1 0 0 0 2 2 0 0 0 0 0 2 1 0 0 1 2 1 1 0 0 0 1 0 0 0 1 0 0 0 1 2 1 2 0 1 1 0 0 2 0 1 0 1 0 2 1 1 1 0 0 0 0 0 2 1 0 0 0 0 0 0 0 0 1 1 0 2 0 0 0 1 1 0 0 1 0 0 0 0 0 0 1 1 1 0 0 0 0 0 0
20 1 1 2 0 1 2 2 1 2 2 0 1 2 1 1 0 0 0 1 1 1 0 2 2 0 0 1 2 1 2 2 0 1 0 1 1 2 0 1 1 1 0 0 0 0 1 0 0 0 0 0 0 0 1 1 0 0 0 0 0 2 1 0 1 1 1 0 1 0 0 2 2 1 2 2 0 0 2 0 1 0 1 1 1 0 0 1 1 2 0 1 0 0 0 0 0 1 0 1 2 0 1 1 2 0 2 1 1 0 0 1 1 1 1 1 1 0 0 0 2 0 0 0 0 0 0 1 2 0 0 1 0 0 0 0 0 0 0 1 1 1 0 0 1 1 0 0 0 0 0 0 0 0 0 0 0 1 0 1 0 1 1 1 0 1 0 0 1 1 1 1 0 2 1 0 0 1 0 0 0 0 0 1 0 1 1 0 0 0 0 1 1 1 1 0 1 0 0 0 0 1 0 0 2 0 1 0 0 0 1 1 1 0 1 1 1 0 1 1 1 0 1 0 0 2 2 2 0 2 0 0 0 0 1 0 0 2 2 1 0 1 2 1 1 0 0 0 1 1 1 1 1 1 1 1 0 0 0 0 0 0 0 0 1 1 1 1 2 2 0 2 0 2 1 1 0 1 1 0 1 0 0 0 1 0 0 0 0 2 0 2 0 1 2 0 1 1 0 1 1 0 2 1 0 0 0 2 0 1 0 1 2 0 2 0 1 0 1 0 0 1 0 2 1 0 1 0 1 1 0 1 2 1 0 0 0 2 0 2 2 1 1 2 0 1 1 1 1 0 1 1 1 0 0 0 1 1 0 1 0 0 2 0 2 1 0 2 1 1 1 1 0 0 0 1 0 1 1 1 0 1 0 0 0 0 0 0 0 0 0 2 0 0 1 0 1 0 2 1 1 2 0 0 0 1 0 0 0 1 0 0 0 0 0 0 2 1 0 1 1 1 2 2 0 0 2 0 0 0 0 0 0 1 1 2 0 2 1 1 1 0 1 0 1 1 1 1 0 0 0 1 1 2 1 0 1 0 0 0 0 0 0 1 0 1 1 0 0 0 0 0 0 2 1 0 1 0 0 1 1 2 1 1 2 0 0 1 1 1 2 1 0 0 0 0 2 0 0 1 1 1 1 1 0 0 2 0 2 0 1 0 0 1 1 1 0 2 0 1 1 1 1 1 0 2 0 1 1 1 1 0 0 0 1 0 1 0 1 2 1 1 2 1 0 0 0 1 1 0 0 0 1 1 1 1 1 0 0 0 1 0 0 0 0 0 1 1 0 1 0 1 0 0 0 0 1 1 0 1 0 0 0 1 1 0 0 1 0 0 0 2 1 0 0 0 0 0 0 0 1 1 0 1 0 0 1 1 0 1 1 0 0 1 0 1 1 0 0 0 1 1 0 0 0 1 2 2 0 0 0 1 0 0 0 1 2 0 0 2 0 1 0 0 0 0 2 2 0 0 0 1 1 1 1 0 1 0 1 0 0 0 0 0 0 0 0 2 0 2 0 0 0 1 1 0 1 1 1 1 1 0 0 0 0 0 0 1 0 0 2 2 1 2 1 0 0 1 0 2 0 2 0 1 1 0 0 2 0 1 1 1 0 1 0 0 0 2 0 0 0 0 2 0 1 2 2 1 0 0 1 1 1 0 0 1 0 0 0 0 0 0 0 0 0 0 0 0 0 0 0 0 0 0 0 0 1 0 0 0 0 1 2 1 1 0 2 0 2 1 2 1 1 1 0 0 2 2 2 2 1 0 1 1 1 0 1 2 1 2 0 1 1 0 1 0 1 0 0 1 0 0 0 2 2 0 1 0 0 2 0 1 2 2 2 0 2 0 0 0 0 0 1 2 1 0 0 2 0 0 1 1 2 0 0 2 0 0 0 0 0 0 0 0 0 0 0 0 0 0 2 2 0 2 2 0 0 0 0 0 0 0 0 1 0 1 2 1 1 0 0 0 0 0 0 1 0 2 1 0 0 1 0 0 0 0 0 0 0 1 1 0 0 1 1 1 1 0 0 0 0 2 1 1 1 1 0 1 0 1 1 1 1 0 1 1 1 0 1 1 0 2 2 1 0 1 2 1 0 0 1 0 0 2 0 0 0 2 0 0 0 1 1 0 1 1 1 0 0 0 2 1 2 0 1 0 0 1 0 0 0 0 0 0 0 1 2 0 2 0 0 0 0 0 0 0 1 0 2 0 0 0 0 0 0 0 1 0 1 0 1 1 0 1 1 1 0 0 0 0 1 0
21 0 1 2 1 0 1 0 2 0 0 1 0 0 0 0 0 0 2 0 0 1 2 1 1 1 1 0 1 1 1 1 2 1 0 0 2 1 1 0 0 0 1 1 0 2 0 0 0 1 1 1 0 1 1 0 0 0 0 1 0 1 0 0 0 0 0 0 0 0 0 0 1 0 1 2 1 0 2 0 0 0 2 0 2 0 0 0 0 1 0 0 0 0 0 0 0 1 0 1 1 0 0 0 2 2 0 2 0 2 0 0 0 1 0 0 0 0 1 0 1 0 0 0 0 1 0 0 2 0 1 1 1 0 0 0 0 1 0 2 1 1 0 0 1 1 0 0 0 0 0 0 0 0 0 0 0 1 1 0 1 1 0 2 0 1 0 0 0 1 0 1 0 1 1 0 0 1 0 0 0 0 0 1 0 1 1 2 0 1 1 2 1 1 1 1 1 1 0 0 0 0 0 1 2 0 1 0 0 0 1 1 1 0 0 2 2 2 2 0 2 1 2 0 0 2 2 2 0 2 0 0 0 0 2 0 1 2 2 1 0 0 1 1 2 0 1 0 1 1 1 1 2 0 0 1 1 1 0 2 0 2 1 1 1 0 0 0 1 0 2 1 0 1 0 0 0 0 1 0 0 1 1 1 0 2 0 0 1 1 1 1 0 2 2 1 0 0 0 0 1 1 0 0 0 0 0 2 0 1 0 2 2 0 0 0 2 0 0 0 2 0 1 1 1 0 0 0 1 1 0 0 0 2 0 1 0 1 1 1 0 0 1 2 0 0 2 0 2 2 0 0 2 2 0 0 0 1 1 0 1 1 2 2 2 1 0 0 0 2 2 1 1 1 0 1 0 0 0 1 2 1 0 0 2 1 1 0 0 0 0 0 0 0 2 0 0 0 0 0 0 0 1 0 0 0 1 1 0 2 0 1 0 1 1 1 0 0 0 0 0 1 0 1 0 1 1 0 0 0 0 0 0 2 2 2 0 1 0 0 2 0 2 0 0 2 2 0 0 2 0 0 0 2 0 0 0 1 0 1 1 0 1 1 0 2 2 1 0 0 2 1 1 2 1 0 1 0 0 0 2 1 1 1 2 0 0 0 1 0 1 1 0 1 0 0 1 0 1 2 0 1 0 1 1 1 1 0 2 0 2 0 0 1 1 1 0 2 0 1 1 1 0 0 0 1 0 0 0 1 0 1 0 1 0 0 1 1 1 1 0 1 1 1 1 0 0 1 1 0 1 1 1 2 0 0 0 0 0 1 0 0 0 0 0 0 1 1 0 1 0 1 2 0 0 2 2 2 0 2 0 0 0 1 2 1 2 1 1 0 1 0 0 0 0 0 0 0 0 0 0 2 0 0 1 1 1 1 0 2 0 0 0 1 0 0 1 1 1 0 1 1 0 0 0 0 1 2 0 0 0 2 0 0 0 1 2 1 0 0 1 0 0 1 1 0 1 1 0 0 2 1 1 2 2 0 0 1 2 1 0 0 0 1 0 1 0 1 0 1 0 1 0 0 0 0 1 0 2 2 0 0 1 2 1 2 0 0 2 0 1 0 0 1 0 0 0 1 0 2 2 0 0 1 1 0 2 1 0 0 0 0 0 2 0 0 1 1 0 0 0 0 1 0 1 1 1 0 0 0 0 0 0 0 0 0 1 0 1 1 0 0 0 0 0 2 0 0 0 0 0 0 0 0 0 0 0 1 1 1 0 0 1 0 0 1 2 1 1 2 0 0 0 1 1 1 2 0 0 0 0 2 0 0 0 2 0 2 2 2 0 0 2 1 1 1 0 0 0 0 0 0 0 1 2 0 1 2 2 2 0 0 0 0 0 0 2 0 1 0 1 1 2 2 2 0 0 0 0 1 1 1 1 0 0 1 0 0 1 0 0 0 0 0 0 0 0 0 0 0 2 2 0 2 2 0 0 0 0 0 0 0 0 1 0 1 2 2 2 0 1 0 2 1 0 2 0 2 2 1 0 1 0 0 0 0 1 0 1 1 1 0 0 1 2 2 2 1 0 0 0 1 1 1 0 0 2 0 0 1 0 1 1 0 1 2 2 0 1 1 0 1 1 0 1 0 0 0 0 0 0 0 0 1 0 0 1 0 0 0 0 1 0 2 1 0 0 0 0 1 2 0 2 0 0 0 0 2 2 2 0 0 1 0 2 1 1 0 1 0 0 0 0 0 0 0 1 1 2 0 0 0 1 2 0 1 0 0 1 0 1 0 1 0 0 0 1 0 0 0 1 0
22 1 1 1 1 0 2 2 1 2 2 0 2 2 2 2 0 0 0 2 2 0 0 1 1 0 1 1 1 2 2 1 0 1 2 0 2 2 0 1 1 1 1 1 0 0 1 0 1 1 1 1 1 2 1 0 0 0 0 0 0 0 1 1 1 1 1 0 2 1 1 2 1 1 1 2 1 0 2 0 1 0 1 0 1 0 0 1 1 2 0 0 2 0 0 1 0 2 0 2 1 0 1 1 2 1 2 1 1 1 0 0 1 1 1 1 1 2 0 0 0 0 1 1 0 1 1 0 0 0 1 1 0 0 0 0 0 1 1 1 2 1 0 1 2 2 0 0 0 0 0 0 0 1 0 1 1 0 0 1 0 1 0 2 1 1 1 1 0 1 0 1 2 2 2 0 0 0 0 2 0 1 0 1 0 1 1 2 1 0 0 2 0 0 2 0 1 1 0 0 0 0 0 1 2 0 1 0 1 0 1 1 2 0 0 2 1 1 2 1 1 0 0 0 1 1 0 1 0 1 0 0 0 0 0 0 0 2 2 2 0 0 1 2 2 0 0 0 0 0 0 0 2 0 0 1 1 0 0 0 0 0 1 1 1 0 0 1 1 1 1 0 2 0 0 0 0 1 1 0 1 0 0 0 0 0 0 2 1 1 1 1 1 1 2 0 0 0 0 0 1 0 1 0 0 0 0 2 0 0 1 2 2 1 2 2 2 1 0 0 0 1 2 2 0 0 1 1 0 2 0 2 0 2 0 0 0 2 0 1 2 1 2 1 0 0 1 0 2 0 0 0 2 2 2 1 1 0 0 2 0 0 2 1 2 0 0 2 2 0 0 2 0 0 0 1 0 0 0 1 0 1 0 0 1 1 0 0 0 0 0 1 0 1 2 1 1 1 1 1 1 2 1 0 0 0 0 2 0 2 0 1 0 0 0 0 1 1 0 1 1 1 1 2 0 0 2 0 0 0 1 0 0 0 0 0 0 1 1 0 1 1 2 0 0 2 2 0 0 1 0 1 2 2 2 1 2 1 0 1 1 1 0 0 0 0 0 2 0 0 1 1 1 1 0 0 0 0 0 0 2 1 2 2 2 0 0 0 2 0 0 2 0 1 0 0 0 0 0 0 2 0 1 1 0 0 2 0 1 0 0 0 0 0 1 1 0 2 0 0 1 2 0 0 1 2 0 1 1 1 1 0 0 0 0 0 1 0 1 1 1 1 1 1 1 0 1 1 1 0 0 0 1 2 1 0 0 1 0 1 1 0 1 0 0 0 1 1 1 0 0 1 1 0 0 0 0 1 0 1 0 0 1 1 0 0 1 0 0 0 1 1 0 0 0 0 0 1 0 0 1 0 0 1 0 0 1 1 0 0 1 0 0 0 0 0 0 0 0 0 1 0 0 0 0 0 1 1 0 0 0 2 0 0 0 0 2 0 0 2 1 1 0 1 2 2 2 1 1 0 0 1 0 2 2 0 0 0 2 2 2 1 0 0 0 0 0 2 1 0 1 0 0 0 0 0 0 1 0 0 1 1 0 0 1 1 0 2 1 0 2 1 0 2 1 0 0 0 0 0 0 1 0 0 1 0 1 1 0 0 1 0 0 1 0 0 0 0 1 0 1 0 0 0 2 2 2 0 1 1 1 1 0 0 0 0 0 0 2 2 0 0 1 0 1 0 0 1 0 0 0 0 0 0 0 0 0 0 0 0 0 0 1 1 0 1 1 0 2 1 1 1 2 1 1 0 1 1 1 1 0 1 1 1 1 0 1 1 1 2 0 1 2 1 2 1 1 1 0 0 0 0 0 1 2 0 1 0 0 1 0 0 1 1 1 0 1 0 2 2 1 2 0 2 2 1 1 1 1 0 1 0 2 0 0 2 0 0 1 0 0 0 0 0 0 0 0 0 0 0 2 2 0 2 2 0 0 0 0 0 0 0 0 0 0 0 0 0 1 0 0 0 2 0 0 2 0 1 2 1 1 0 0 0 0 0 2 0 1 0 0 0 1 0 1 1 1 2 0 1 0 1 1 1 2 2 0 0 0 0 0 1 0 0 0 2 2 0 1 1 0 1 2 1 0 0 2 1 0 0 0 0 0 2 0 0 0 0 0 2 0 2 1 0 0 0 0 0 0 0 2 0 2 0 1 0 1 1 0 1 0 1 2 0 2 0 0 0 2 1 0 1 0 0 0 0 0 0 0 0 0 0 1 2 0 0 0 0 0 0 0 0 0 0 0 0 1 0 0 0 0 0
23 1 1 1 0 0 0 2 0 2 2 0 0 1 0 0 0 0 1 1 1 1 2 2 2 0 0 1 1 2 1 1 1 2 0 1 1 2 0 0 1 1 0 0 0 0 0 0 0 0 0 0 0 1 1 2 0 0 2 0 1 2 1 1 1 1 1 0 0 0 0 0 2 0 2 2 0 0 2 1 0 0 1 1 1 0 0 2 2 2 2 2 1 0 0 0 0 0 0 0 1 0 0 0 2 1 2 1 1 1 0 1 1 1 1 1 1 1 0 0 1 0 0 0 0 2 0 1 2 1 1 0 1 0 0 0 1 0 0 1 0 2 0 0 1 2 0 0 1 1 0 1 1 0 0 1 1 1 0 0 1 0 1 1 1 2 0 2 0 2 0 0 0 2 1 0 0 1 1 1 0 0 1 1 0 1 2 1 0 1 1 2 0 0 0 0 0 0 0 0 0 0 1 1 2 1 2 1 0 0 1 0 2 0 0 2 1 1 2 1 2 1 1 0 0 0 0 2 1 1 0 0 0 0 1 0 0 2 2 1 0 1 1 2 2 0 0 0 0 0 0 0 0 1 0 1 0 1 0 0 0 0 2 2 2 0 0 0 0 0 1 2 1 1 0 0 0 1 2 1 0 0 1 1 0 2 0 2 1 1 0 1 0 2 2 0 2 1 0 0 1 0 1 0 0 0 0 2 0 0 1 2 1 0 1 0 1 1 1 0 1 0 1 0 1 0 0 2 0 2 0 1 1 1 0 0 0 1 1 0 1 1 2 2 0 1 1 0 1 1 0 1 1 1 0 0 0 1 0 0 1 0 2 2 2 1 0 2 2 0 0 2 1 1 1 0 0 0 0 1 1 2 0 0 2 2 1 1 1 0 0 0 1 0 2 1 1 1 0 0 0 0 1 0 0 0 1 2 0 2 0 0 0 0 0 0 0 0 0 0 0 1 1 1 1 1 1 1 1 0 0 2 0 0 0 0 1 1 0 0 2 0 2 0 1 1 1 0 0 0 0 0 0 2 0 0 0 2 2 2 1 2 0 1 0 1 1 1 0 1 0 0 0 2 1 0 1 1 1 0 0 0 1 0 1 1 0 0 1 0 1 1 0 1 0 0 1 0 1 2 0 1 0 2 0 0 1 1 0 0 0 1 0 0 0 1 0 1 0 1 1 1 0 0 0 1 0 0 0 2 0 1 0 1 1 0 2 0 1 1 1 1 0 0 0 0 1 1 1 0 0 0 1 1 2 0 1 0 1 0 0 0 0 0 0 0 0 1 1 0 0 0 0 0 1 0 1 2 0 0 1 0 0 1 1 0 1 1 0 0 2 1 1 1 0 0 0 0 0 0 0 2 0 0 0 1 1 1 0 0 1 0 0 1 0 0 0 0 0 0 1 0 1 1 1 1 1 2 0 0 1 1 0 0 0 0 2 0 0 1 2 1 0 1 2 1 1 1 0 0 0 2 1 0 2 0 2 0 2 0 0 0 1 1 0 0 0 2 1 1 0 0 0 0 0 0 0 1 0 0 1 0 0 1 1 0 1 2 1 0 2 0 0 2 1 0 0 0 0 1 0 1 0 0 0 0 2 2 0 0 1 0 0 2 1 1 1 2 2 0 0 0 1 1 0 1 2 0 0 0 0 0 0 0 0 1 0 0 0 1 0 0 0 0 0 1 0 0 0 0 0 0 1 0 0 1 0 0 0 0 0 0 1 1 0 1 1 0 2 2 1 1 2 2 0 1 0 1 1 1 0 0 1 1 0 1 0 1 0 2 0 2 1 0 1 0 0 1 0 0 0 0 1 2 0 1 2 0 0 2 0 0 1 1 1 0 0 0 1 0 2 1 0 2 2 2 2 1 0 0 0 0 1 0 0 1 0 0 1 0 1 1 0 0 0 0 0 0 0 0 2 2 1 1 1 0 1 1 0 0 0 0 1 0 1 1 1 0 1 0 1 0 2 0 0 2 1 1 2 1 1 1 1 0 0 1 0 0 1 1 1 0 0 0 2 2 2 2 0 0 1 2 2 2 0 0 1 2 0 0 0 0 0 0 1 1 1 1 2 1 0 1 2 0 1 0 1 1 0 0 0 0 0 0 0 1 1 0 1 0 0 1 1 1 1 1 1 0 0 0 1 0 2 0 1 0 1 2 0 0 0 0 1 1 1 1 2 0 1 0 0 0 0 1 1 1 1 1 2 1 1 1 1 2 0 1 0 0 1 1 0 0 0 1 1 0 0 0 1 0 1 0
24 0 1 1 0 0 1 2 1 1 1 0 1 2 1 1 1 0 2 0 0 0 1 1 1 0 1 1 1 2 2 1 0 0 1 0 2 2 0 1 1 1 1 1 0 1 0 0 1 1 1 1 0 1 0 1 0 0 1 0 1 0 0 1 0 0 1 0 2 0 0 2 1 0 0 2 2 0 1 1 0 0 2 0 2 0 1 1 1 2 1 1 0 1 1 0 1 0 0 0 2 0 0 0 2 1 1 1 1 0 1 2 0 1 0 1 1 1 0 0 1 0 0 0 0 2 0 0 1 0 1 0 0 0 0 0 0 1 0 2 2 1 0 0 1 1 0 0 1 1 0 0 0 0 0 0 0 1 1 0 0 2 1 1 1 1 0 0 0 2 0 0 1 1 1 0 0 0 0 0 0 1 1 0 0 0 1 1 1 0 0 2 1 1 0 1 1 0 0 0 0 1 0 1 2 0 1 1 1 0 1 1 0 0 0 1 1 1 1 1 1 0 0 0 1 1 0 2 0 2 0 0 0 0 1 0 0 2 2 2 0 0 2 1 1 0 0 0 1 1 1 1 0 0 1 2 1 0 0 0 0 0 1 1 0 1 0 0 2 1 0 2 0 2 0 0 1 1 1 0 1 1 2 2 0 1 1 2 1 2 1 1 0 2 1 2 0 0 0 0 0 0 2 1 0 0 0 2 1 0 0 2 2 2 2 2 2 0 0 0 2 0 1 0 1 0 0 0 1 0 0 2 0 1 0 0 0 0 2 2 1 1 2 0 0 1 0 1 2 0 1 0 2 2 0 0 1 2 0 1 0 0 2 1 2 0 1 2 2 0 0 2 0 0 0 0 0 1 1 2 1 1 0 0 1 0 0 0 0 1 0 0 1 0 2 0 0 2 0 0 0 0 1 0 0 1 0 0 0 2 0 0 0 0 0 0 0 0 0 0 0 1 1 2 0 0 1 0 0 0 0 1 2 2 2 0 0 1 0 0 1 1 2 0 0 1 1 0 0 0 0 0 1 1 1 0 1 1 1 1 1 1 1 0 0 0 0 1 0 1 0 0 1 2 2 1 1 0 0 0 1 2 1 0 1 1 0 1 2 0 0 2 0 2 2 1 0 1 1 2 0 1 1 1 1 1 2 0 1 0 1 2 0 1 0 2 0 1 2 1 1 1 0 0 0 1 0 1 1 1 1 0 0 0 0 0 2 1 0 1 2 2 1 1 1 0 1 2 2 0 0 0 1 2 0 1 0 1 1 0 0 1 0 0 0 0 0 2 2 0 2 1 0 0 1 0 2 0 0 0 0 0 0 0 2 1 1 0 0 0 0 1 0 1 0 0 0 0 0 0 0 1 0 0 0 1 1 1 0 2 1 0 0 0 0 0 0 1 1 1 0 2 0 1 1 0 0 1 0 0 1 1 0 0 0 1 2 0 0 0 1 1 0 1 2 0 1 2 0 0 1 1 0 0 0 1 2 0 1 0 0 0 1 0 1 0 0 1 1 0 0 1 0 0 0 0 1 1 0 0 1 0 0 2 2 1 1 2 1 0 1 0 0 0 0 0 0 0 0 0 0 0 0 2 2 0 2 2 0 0 0 0 0 1 0 1 0 0 1 0 0 0 0 0 0 1 1 0 1 1 0 0 0 0 0 0 0 0 1 2 0 0 1 2 2 0 0 0 0 0 0 0 0 0 1 0 0 0 0 0 0 0 0 1 0 0 2 0 2 1 0 1 1 1 1 0 1 1 1 1 0 1 0 0 0 1 0 0 0 2 0 2 2 0 0 0 0 1 0 1 2 0 0 1 2 0 0 0 0 2 1 1 2 0 1 0 0 1 0 0 0 0 0 2 2 2 2 1 0 0 1 1 2 1 0 2 0 0 0 0 0 0 1 0 1 1 2 1 0 0 2 2 0 2 1 0 1 0 0 0 0 0 0 0 0 1 0 0 1 0 0 0 1 0 0 1 0 2 2 1 1 0 0 0 0 0 0 0 0 2 2 0 0 1 2 2 2 1 0 0 0 1 2 2 2 1 0 0 0 1 1 1 0 0 1 1 2 2 2 1 0 1 2 0 0 0 0 1 1 1 0 0 0 0 0 0 0 1 0 1 0 2 1 0 0 0 0 1 0 1 2 0 1 0 1 0 2 2 1 1 1 1 2 0 2 0 0 0 0 1 0 0 0 0 0 2 2 0 2 1 1 0 0 1 0 0 0 0 0 0 0 0 0 0 0 0 0 1 1 0 2 1
25 1 1 2 0 0 2 2 2 2 1 0 0 1 0 0 0 0 0 2 2 0 1 0 1 1 1 2 2 2 2 1 0 1 1 1 2 1 0 0 1 1 0 0 1 0 1 0 1 0 0 1 0 1 1 1 0 0 1 1 1 0 2 2 0 0 0 0 1 0 0 1 2 0 2 2 0 0 2 0 2 0 1 0 2 0 0 1 1 2 1 2 2 0 0 0 0 1 0 1 1 0 1 1 2 0 2 2 0 0 1 1 1 1 1 1 1 0 0 0 2 0 1 1 0 1 1 1 2 0 0 0 0 0 0 0 0 0 0 0 1 1 0 0 1 0 0 0 0 0 0 0 1 0 0 0 0 1 0 0 0 1 2 0 1 2 0 0 0 0 2 0 1 1 1 0 0 0 1 0 0 1 0 0 0 0 0 2 0 1 1 2 0 0 1 1 2 1 0 0 0 0 0 1 2 0 2 1 1 0 1 1 1 0 0 2 1 0 1 0 2 2 0 1 1 0 1 1 1 1 0 0 0 0 1 0 0 2 2 1 0 0 1 1 1 0 0 0 0 0 0 0 2 0 0 1 1 0 1 2 2 2 0 0 0 0 1 0 1 0 1 2 0 1 0 0 1 0 2 0 1 0 0 0 0 0 0 2 2 2 2 2 0 1 2 0 1 0 0 0 0 0 2 1 0 0 0 1 0 0 0 1 2 0 1 0 1 2 0 1 1 0 1 0 2 0 0 0 0 0 0 2 0 1 0 0 0 1 0 0 0 0 2 1 0 2 0 0 1 0 0 0 2 2 0 0 0 1 0 1 0 0 2 0 2 0 1 1 2 0 0 2 0 0 0 0 0 0 0 1 1 1 0 0 1 1 1 0 0 0 0 0 1 0 1 0 1 0 0 0 0 0 0 2 0 0 0 1 0 1 0 0 0 1 1 1 0 0 0 0 0 1 1 1 0 0 1 0 0 1 1 1 0 1 1 2 0 1 1 1 1 1 0 2 1 1 1 0 0 1 0 1 1 2 2 1 2 2 1 2 1 2 0 1 0 1 1 1 0 0 1 1 1 2 2 1 1 1 1 0 1 2 0 0 2 1 0 0 1 0 1 1 0 0 0 0 1 1 1 1 1 0 1 1 0 0 2 0 2 0 1 0 1 0 2 0 0 2 0 1 1 1 0 0 0 2 1 0 0 2 0 1 0 1 0 0 1 1 2 1 1 1 0 0 0 1 0 1 2 0 0 0 0 2 0 2 0 1 0 1 0 0 1 1 1 1 1 1 1 0 0 1 1 0 0 1 1 2 0 2 0 0 0 1 1 0 1 0 0 0 1 2 0 2 0 0 0 0 0 0 0 1 0 2 0 0 0 0 1 2 0 0 0 0 0 0 1 0 0 0 0 0 0 0 0 1 1 2 0 0 1 1 0 0 0 1 2 0 1 2 1 2 0 1 2 2 2 1 0 0 1 1 0 2 2 0 1 0 2 1 1 1 2 1 1 1 0 2 1 0 0 2 0 0 0 0 0 1 2 2 1 0 0 1 2 2 2 1 1 1 1 1 0 1 1 0 0 0 0 1 0 1 0 1 1 0 1 2 0 0 0 0 0 1 0 1 0 1 1 0 0 0 0 0 2 1 1 1 0 0 2 2 0 0 0 0 0 0 0 2 1 1 0 0 0 0 0 0 0 0 0 0 0 1 0 0 0 0 0 0 1 1 2 1 1 0 2 0 2 2 0 1 0 1 1 0 0 0 0 0 0 1 1 1 1 1 1 2 1 2 0 1 2 0 1 0 1 1 0 0 1 0 0 1 2 0 0 0 0 1 0 0 1 1 1 0 2 0 1 0 2 1 1 2 2 0 0 2 0 0 0 0 2 0 0 1 0 0 1 0 0 1 1 0 0 0 1 0 1 0 1 1 0 2 2 0 0 0 0 0 0 0 0 0 0 0 2 0 1 0 0 0 2 1 0 2 0 2 2 1 1 0 0 0 0 0 1 1 1 1 1 0 0 2 2 2 2 2 0 0 0 2 2 2 0 0 2 0 0 1 1 0 0 0 1 1 2 2 2 1 1 1 1 2 0 0 1 0 0 0 0 0 0 2 1 0 0 1 0 0 0 2 1 0 0 1 1 2 1 1 1 0 2 0 1 0 0 2 2 1 0 0 0 0 2 0 0 0 1 0 0 0 1 0 0 0 0 0 1 0 0 0 1 2 0 1 0 0 1 0 0 0 0 0 0 0 0 0 1 0 1 1
26 0 1 1 0 0 1 2 1 2 2 0 0 1 0 0 1 0 1 1 0 1 0 2 2 0 1 1 1 2 2 0 2 2 0 2 0 0 1 0 0 0 2 2 0 1 1 0 0 1 1 1 0 0 0 2 0 0 2 0 0 1 1 1 1 1 1 0 1 0 0 0 2 0 2 2 0 0 2 0 2 0 1 1 1 0 1 0 0 1 0 0 0 1 2 0 2 1 0 1 0 0 0 0 2 1 2 1 1 1 0 1 1 2 2 2 2 0 2 0 0 0 1 1 0 0 2 0 1 0 1 1 0 0 0 0 0 0 0 0 1 1 0 0 0 1 0 0 1 1 0 0 0 1 0 0 0 0 0 0 0 1 0 2 0 0 0 2 0 2 0 0 1 1 1 0 0 0 0 0 0 0 1 0 0 0 2 2 0 1 1 1 0 1 2 0 0 0 0 0 0 0 0 1 2 0 2 1 1 0 1 1 1 0 0 2 1 0 1 1 1 0 0 0 0 1 1 2 0 1 0 0 0 1 0 0 1 2 2 2 0 0 2 2 2 0 0 0 0 0 0 0 1 0 0 2 1 1 0 0 0 0 0 0 0 0 0 0 2 2 0 1 0 1 0 0 0 2 1 1 0 0 0 0 1 0 1 1 1 2 0 1 1 2 2 0 1 1 0 0 0 0 2 1 1 0 1 1 1 0 1 2 2 1 2 0 1 0 2 0 0 0 1 2 1 0 0 0 1 1 0 0 0 2 0 1 0 0 1 1 1 1 0 2 0 1 1 0 2 2 0 0 2 2 0 1 1 0 0 2 0 0 0 0 0 0 0 0 0 2 2 0 0 0 0 1 0 0 0 2 0 0 0 0 1 2 1 0 0 0 0 1 0 0 2 0 0 0 1 0 0 1 2 0 0 1 1 0 0 1 0 1 0 0 0 0 1 0 0 0 0 2 0 2 1 1 1 0 0 0 0 1 0 0 0 0 2 1 0 0 1 1 1 1 0 1 2 1 1 1 0 1 1 2 1 1 1 0 0 0 0 0 1 1 0 2 2 1 0 1 0 0 2 1 1 1 0 0 0 0 1 2 1 0 1 2 0 0 1 0 1 0 0 1 1 0 1 0 1 1 1 1 2 0 0 0 2 0 2 0 0 0 0 0 1 1 2 1 1 2 2 0 1 1 1 2 0 1 1 1 1 1 0 1 1 1 2 1 1 1 0 1 2 1 1 0 2 1 1 0 0 0 1 2 2 0 0 2 2 0 0 2 1 0 0 0 1 2 1 0 0 0 1 0 0 1 2 1 0 1 0 0 0 0 1 0 0 2 0 0 0 1 2 0 1 0 1 1 0 0 1 1 0 0 0 0 1 2 0 2 0 0 0 0 0 0 1 0 0 0 1 1 0 0 0 0 0 1 0 0 0 2 0 0 0 2 2 1 0 1 1 0 0 0 2 2 2 2 0 0 1 2 2 0 2 0 2 0 2 0 0 0 0 2 0 1 0 2 1 1 0 0 1 0 0 1 1 1 0 0 0 1 0 0 0 0 1 1 0 0 2 1 1 2 0 0 0 0 0 1 0 1 0 2 1 0 1 2 0 0 0 0 0 1 0 1 0 1 0 0 0 1 0 1 1 1 2 1 0 0 1 1 0 0 0 0 0 0 1 2 1 1 0 1 1 0 0 0 0 0 0 0 0 0 0 0 0 0 0 0 0 0 1 1 1 1 2 1 0 2 0 0 1 0 0 0 1 1 1 1 0 1 0 0 1 1 1 2 1 2 1 1 2 1 1 1 0 1 0 0 1 0 1 1 1 0 2 0 0 1 0 0 0 0 0 0 2 0 1 0 1 1 1 2 2 0 0 0 0 0 1 1 1 1 0 2 0 0 0 0 0 0 0 0 0 0 0 0 1 0 1 1 0 2 2 0 0 1 1 1 0 0 1 0 1 2 0 1 1 0 0 0 2 1 0 1 0 1 2 2 2 0 0 0 0 0 0 0 0 2 2 0 1 2 0 0 0 2 0 1 1 1 1 1 1 1 1 2 0 0 0 0 0 0 0 1 1 0 2 2 0 2 2 1 1 0 2 1 0 0 1 0 0 0 2 0 0 1 0 0 0 1 0 1 0 0 2 0 0 0 1 0 1 0 0 0 1 2 1 2 0 0 0 1 1 0 0 0 1 0 0 1 0 1 1 0 0 0 1 0 0 0 0 1 0 0 0 0 1 1 0 0 0 0 0 1 1 0 0 0 1 0
27 1 0 2 0 0 1 0 2 0 0 2 1 0 0 0 0 0 2 0 0 1 1 1 1 1 1 1 1 2 2 1 0 1 0 0 2 1 1 0 1 1 0 0 0 0 1 0 0 0 0 0 2 2 0 1 0 0 1 1 0 1 0 0 0 0 0 0 1 0 0 1 1 1 1 2 1 0 2 1 1 0 2 1 2 0 0 1 1 2 0 2 1 0 1 0 1 0 0 1 2 1 1 1 2 0 2 1 1 0 1 2 1 1 1 1 1 0 1 0 1 1 2 2 1 0 1 2 2 1 1 0 0 0 1 1 0 0 0 2 1 1 0 0 0 0 0 0 0 0 0 0 0 1 2 0 0 2 0 0 2 1 2 0 1 2 0 1 1 1 0 0 0 2 2 0 0 0 0 1 0 0 1 0 0 0 1 0 0 0 0 1 2 2 0 1 1 0 0 0 0 0 0 1 2 0 2 0 0 0 1 0 0 0 0 2 0 0 0 1 1 0 0 0 0 0 0 2 0 2 0 0 0 0 0 0 0 1 2 2 0 0 2 1 1 0 0 0 0 0 0 0 1 0 1 2 1 2 0 2 0 2 0 1 0 0 1 0 2 1 0 2 0 2 0 0 1 0 1 0 1 1 1 1 0 1 1 1 0 2 0 0 1 2 2 0 1 0 0 0 1 1 2 1 0 0 0 1 0 0 0 1 2 0 1 0 2 1 0 0 1 1 1 0 1 0 0 0 1 2 0 0 1 1 0 0 0 1 1 0 1 0 1 2 0 1 1 0 2 1 0 0 2 2 0 0 0 0 0 0 1 1 2 1 2 0 1 2 2 0 0 2 0 0 0 0 0 0 0 2 1 0 0 0 2 2 1 0 0 0 0 1 0 0 2 0 0 1 2 1 2 1 0 1 0 0 0 1 0 2 0 1 0 0 0 0 2 0 0 0 0 2 1 0 0 1 2 0 0 1 0 1 1 1 1 0 0 0 1 0 2 0 2 0 0 1 2 1 1 1 0 1 0 2 0 0 0 1 0 2 1 2 1 1 0 2 2 0 0 0 0 0 1 1 1 1 1 1 1 0 1 1 2 2 2 0 0 0 1 0 1 1 0 1 0 0 0 1 1 2 0 1 1 1 0 0 2 1 0 0 0 0 0 1 0 1 0 2 1 1 1 1 1 1 0 2 1 1 1 1 1 1 0 0 0 0 2 2 1 0 1 1 0 0 0 1 1 0 0 0 0 0 0 0 1 1 1 0 0 1 1 0 1 0 1 1 0 2 0 2 0 1 0 0 0 0 1 1 0 0 0 0 0 1 1 0 0 0 0 0 0 0 0 1 0 0 1 0 0 0 0 2 0 0 1 0 1 0 0 0 0 0 0 1 0 1 1 0 0 0 1 1 0 0 0 1 1 2 0 0 0 1 0 0 0 0 2 1 0 2 0 0 0 0 1 1 2 1 0 0 0 0 0 0 0 0 2 1 1 0 0 0 2 1 0 1 1 1 0 1 0 1 1 0 0 1 1 0 0 0 2 0 0 1 1 0 2 1 1 0 2 0 0 1 1 0 0 0 0 2 1 1 0 1 2 0 1 1 0 1 0 0 0 0 0 2 1 1 2 0 0 0 0 1 1 1 1 0 1 1 1 1 0 1 0 1 1 0 1 1 0 0 1 2 2 0 0 0 0 1 1 1 0 1 0 1 0 0 0 0 0 0 1 1 1 1 1 1 1 1 1 0 1 0 0 0 2 0 0 1 0 1 0 0 0 2 0 1 1 2 0 1 1 0 0 0 0 0 0 0 0 0 0 2 0 0 1 1 1 2 0 0 1 1 2 1 1 1 0 0 0 0 0 2 2 1 1 1 0 0 1 1 2 0 0 2 0 1 2 1 1 1 0 0 0 0 0 1 1 0 1 1 0 2 2 0 0 0 0 0 0 0 0 0 0 0 1 0 1 0 0 0 1 0 0 2 0 1 1 0 0 1 0 0 0 0 0 2 0 2 2 0 1 2 2 2 2 2 0 0 0 1 2 2 1 0 0 0 0 0 0 1 1 1 1 1 2 0 2 2 0 2 2 0 0 0 1 0 1 0 1 0 1 1 1 0 1 2 0 1 0 1 2 1 1 1 2 1 0 1 2 0 2 0 1 1 1 1 0 0 0 0 1 0 2 0 0 0 2 0 0 0 0 1 1 0 0 0 1 0 0 0 0 0 0 1 1 1 2 0 0 0 0 1 0 0 0 0 1 0 1 0
28 0 0 2 0 0 1 1 1 1 1 1 0 0 0 1 0 1 2 1 1 0 1 2 2 0 1 2 2 2 2 0 1 1 0 0 2 1 0 1 1 1 0 0 0 0 0 0 0 0 0 0 0 2 0 2 0 0 0 0 2 0 1 1 1 1 1 0 0 0 0 1 1 0 1 2 1 0 2 0 1 0 2 0 1 0 0 0 0 2 0 0 1 0 0 2 0 2 2 0 1 0 0 0 2 1 2 2 0 0 2 2 0 1 0 0 0 0 1 0 1 0 1 1 0 0 0 0 0 0 1 0 0 0 0 0 1 0 0 1 1 2 1 0 0 1 0 0 2 2 0 0 0 0 0 0 1 0 0 1 0 1 2 0 1 2 1 1 2 0 0 0 1 1 0 0 1 0 0 0 0 0 0 1 0 1 1 0 0 0 0 0 0 0 2 0 1 0 0 1 0 2 0 1 2 0 1 0 1 0 2 0 1 0 0 2 1 0 2 2 1 0 0 0 1 0 1 1 0 1 0 0 0 0 1 0 0 1 1 1 1 0 1 1 1 0 0 0 0 0 0 0 0 0 1 2 0 0 1 1 1 1 0 0 0 0 0 1 2 2 0 2 0 1 0 0 0 0 2 0 0 0 1 1 0 2 1 2 1 2 0 0 0 1 2 0 1 0 0 0 0 0 2 1 0 0 2 2 0 0 2 2 2 0 2 1 2 0 0 0 1 0 2 0 1 0 0 2 0 2 0 1 2 0 0 0 0 1 1 0 1 1 1 1 1 0 2 1 2 1 1 0 1 1 0 0 0 0 0 2 0 0 0 0 0 1 0 0 0 2 2 0 0 0 1 0 0 0 0 0 0 1 0 0 0 0 0 0 0 0 0 1 1 0 2 1 1 1 1 0 0 1 0 2 2 0 0 0 0 1 0 0 0 0 0 0 1 0 0 0 0 1 0 0 0 1 1 0 0 0 1 0 0 0 0 0 0 2 1 1 1 1 1 1 1 1 2 0 0 1 0 0 1 2 1 1 1 1 0 1 2 2 0 1 0 2 2 1 0 1 0 0 0 2 2 2 0 0 0 0 2 2 0 0 2 1 0 0 2 0 0 2 0 2 0 0 1 0 0 2 0 1 1 1 0 0 1 0 2 0 0 1 0 0 0 1 0 2 2 1 2 1 1 1 1 1 0 0 0 1 0 1 0 0 0 0 2 1 0 0 0 2 1 1 1 0 1 0 0 0 0 0 0 1 1 2 0 1 0 0 1 0 0 0 0 0 1 1 1 1 0 1 1 0 0 1 1 1 0 1 0 0 1 1 0 0 2 0 0 0 1 1 0 0 2 0 1 0 0 0 1 1 0 0 0 0 0 1 0 0 1 1 1 1 1 1 0 0 0 1 1 1 0 0 0 0 0 1 0 0 0 1 1 0 0 0 2 1 0 0 0 0 0 2 1 1 2 2 0 0 1 2 0 0 0 1 2 1 1 0 0 0 2 2 0 1 0 1 0 0 0 2 0 1 2 0 1 0 1 1 0 2 0 0 1 1 0 1 1 1 1 1 0 1 0 0 1 0 0 1 0 1 0 0 1 0 1 1 1 0 1 0 0 1 0 0 0 2 1 0 0 0 0 0 2 1 1 0 1 0 1 1 0 0 0 0 0 0 0 0 0 0 0 0 0 0 0 0 0 0 0 0 1 0 1 1 0 0 1 0 0 0 0 1 0 1 2 0 2 2 0 1 1 1 0 1 0 0 0 1 0 1 0 0 0 1 0 2 2 2 0 0 2 2 2 2 0 0 0 1 1 0 0 1 2 1 1 0 0 1 0 0 2 1 2 0 1 1 0 1 1 2 0 2 1 0 0 2 1 0 1 0 1 1 0 1 1 1 2 0 0 1 0 0 0 0 0 1 0 0 2 2 0 2 2 0 0 0 0 0 0 1 0 0 0 0 0 0 2 0 0 0 1 0 0 2 0 0 0 0 2 0 1 0 0 1 1 0 2 1 1 0 0 2 2 2 2 2 0 0 1 2 1 1 0 0 2 2 0 0 0 0 1 0 1 0 0 1 2 1 0 2 2 0 0 0 0 1 1 1 1 0 0 1 0 0 0 0 0 1 0 0 2 2 2 0 0 0 0 0 2 1 2 0 1 0 0 1 1 1 1 0 1 1 1 1 0 0 1 0 0 0 0 0 0 2 2 0 1 0 0 0 0 2 0 0 0 0 0 1 0 0 1 0 0 0 1 0 0 0 1 0
29 0 2 1 0 0 0 0 2 1 1 0 0 0 0 0 0 0 0 2 2 1 1 2 2 0 0 1 2 2 2 2 0 1 2 1 1 1 0 0 1 0 1 1 0 1 1 0 0 0 0 0 1 1 1 2 0 0 1 0 1 1 1 1 1 1 1 0 1 1 1 1 2 1 1 2 1 0 0 0 0 0 1 2 1 0 0 0 0 2 0 0 0 0 1 0 1 0 0 0 1 0 2 1 2 0 2 0 1 1 0 1 0 2 1 2 2 0 1 0 1 0 2 2 1 0 1 0 2 0 1 0 0 0 0 0 0 0 1 0 1 1 0 0 1 1 0 1 2 1 1 0 0 0 0 0 0 1 0 0 0 1 2 0 1 2 0 1 1 1 1 1 1 1 1 0 1 0 1 1 0 0 0 0 0 0 0 0 0 0 0 2 1 1 1 1 1 0 0 0 0 0 0 0 2 0 1 1 0 0 1 1 1 0 0 2 0 0 0 0 1 0 1 0 0 2 2 0 0 0 0 0 0 0 0 0 0 1 2 1 0 0 2 1 1 0 0 0 0 0 0 0 0 1 0 1 1 1 0 0 0 0 0 1 1 0 0 0 1 1 1 1 0 0 0 1 0 1 1 0 0 0 1 1 0 2 1 0 1 2 1 1 0 1 2 0 0 1 0 1 2 0 2 0 0 0 1 1 0 0 0 1 1 0 2 0 2 1 0 0 0 1 0 1 1 0 0 0 0 0 0 2 0 2 0 0 0 2 0 2 1 1 1 1 0 0 2 1 2 0 0 0 1 1 0 2 2 1 0 0 0 0 1 1 1 0 0 1 1 1 1 1 2 2 0 1 0 1 1 2 0 2 0 0 0 0 0 0 0 0 0 0 0 0 2 0 0 0 1 1 1 1 0 2 1 0 0 0 0 0 0 0 0 0 0 0 1 0 0 0 0 2 1 2 0 0 2 0 0 0 0 0 0 1 0 1 0 1 0 0 1 0 2 0 0 2 2 0 0 1 0 1 1 2 1 1 1 2 0 1 0 1 0 0 0 0 0 1 0 0 2 1 1 2 0 0 0 0 0 1 0 1 1 0 1 1 0 0 2 0 0 2 0 1 0 0 0 0 0 1 1 1 2 0 0 0 2 0 1 0 0 0 0 0 0 1 0 2 0 0 1 2 0 0 1 1 0 0 0 2 0 2 1 1 1 0 1 2 1 0 1 1 0 1 0 0 0 0 1 0 0 0 0 1 1 0 1 0 0 0 0 0 1 1 0 0 1 2 1 1 1 1 2 0 0 1 2 1 0 1 0 0 0 0 0 0 0 1 1 0 0 0 1 1 0 0 0 1 0 0 1 1 0 0 1 0 1 1 0 0 0 0 1 1 1 1 0 0 1 1 0 1 0 0 0 1 1 1 0 0 0 2 1 0 0 1 2 1 0 2 0 1 0 0 0 0 2 1 0 1 0 1 1 1 1 0 0 0 0 0 0 0 1 1 0 1 1 2 0 2 0 0 1 0 0 0 0 0 1 1 0 1 0 2 2 2 1 2 1 1 1 1 0 1 0 0 0 0 0 1 0 2 0 0 1 0 1 2 0 0 1 0 0 2 0 0 1 2 1 0 0 0 2 0 1 2 2 0 1 1 0 0 0 0 0 0 1 0 0 0 0 0 0 0 0 1 0 0 0 2 2 2 1 0 0 1 0 1 2 2 0 0 2 2 2 0 2 0 0 2 0 0 2 0 0 0 0 2 2 2 1 0 1 1 1 1 1 2 2 2 0 0 2 1 1 0 1 1 0 0 0 0 0 2 0 0 1 0 0 2 0 1 2 2 2 0 2 0 2 0 2 2 2 2 2 0 0 1 0 0 0 0 1 0 0 2 0 1 1 0 1 1 0 1 0 0 0 0 1 0 1 1 0 2 2 0 0 2 0 0 0 0 1 0 1 1 0 0 1 0 0 0 0 2 0 2 0 2 1 0 0 2 0 0 0 0 1 1 0 1 1 0 1 0 2 2 2 2 0 0 0 0 2 2 1 0 0 2 0 0 0 0 2 0 1 1 1 1 2 1 1 1 2 0 0 0 1 1 0 0 0 0 0 1 0 0 0 2 0 1 0 1 2 1 0 1 1 1 0 1 2 0 2 0 1 0 0 1 0 0 0 0 1 0 1 0 0 0 0 0 0 0 0 0 0 0 0 0 0 0 0 0 1 1 0 1 1 1 0 0 1 1 0 0 0 0 0 0 0 0 2 0
30 1 1 2 1 0 2 1 2 1 0 1 0 0 0 1 0 1 2 1 2 0 1 2 2 0 0 2 2 2 2 1 1 1 0 1 1 1 0 1 1 1 0 0 0 1 1 0 0 0 0 0 0 2 0 2 0 0 2 1 1 0 1 1 1 1 1 1 1 0 0 0 2 2 2 2 0 0 2 0 1 0 1 1 0 0 0 0 0 2 0 0 0 1 1 0 1 2 1 1 2 1 1 1 2 1 2 2 0 1 0 0 1 1 1 1 1 0 0 0 1 0 0 0 0 1 0 0 1 0 0 0 0 0 0 0 0 0 0 1 0 2 0 0 0 2 0 0 0 0 0 0 0 1 0 0 0 2 0 1 0 1 0 2 2 2 0 0 1 0 0 2 1 2 2 0 0 0 0 0 0 0 0 0 0 0 0 2 0 1 1 2 0 0 2 0 1 0 0 0 0 1 0 2 2 0 2 0 1 0 1 0 1 1 0 2 0 1 2 2 2 0 0 0 0 1 1 1 0 1 0 0 0 0 2 1 1 2 2 1 0 0 2 2 2 0 0 0 1 1 0 0 1 0 0 0 0 0 0 0 0 0 1 1 1 0 0 0 2 2 0 1 1 0 1 1 0 0 2 0 0 0 1 1 0 1 1 2 0 2 2 0 0 2 1 1 0 1 1 0 1 1 2 0 0 0 0 2 1 0 0 1 1 0 0 0 2 1 0 0 0 2 1 1 1 0 0 0 1 1 0 1 0 2 0 0 0 0 2 1 1 1 2 1 1 1 0 0 1 1 0 1 2 2 0 1 1 0 0 1 0 0 2 1 2 0 0 1 2 0 0 2 0 0 1 1 0 0 0 1 0 0 0 1 2 1 1 0 0 0 0 0 1 1 2 0 0 0 1 1 1 1 1 1 1 0 1 0 0 2 1 1 0 1 1 1 0 0 0 0 0 2 0 2 1 1 2 0 0 0 1 1 1 1 1 0 0 0 1 0 1 1 1 1 1 1 1 1 0 0 0 1 1 2 1 1 1 0 0 0 0 0 0 0 0 0 0 2 0 0 1 1 1 2 2 2 0 0 0 1 1 2 1 0 1 2 0 0 1 0 1 0 1 1 1 0 1 1 1 2 0 0 1 1 0 1 1 0 0 0 0 0 1 0 2 0 0 2 0 1 1 1 2 2 0 2 0 1 1 1 1 0 0 0 1 0 1 1 0 1 0 1 2 1 1 0 2 0 0 0 0 0 0 1 1 1 0 0 1 0 0 0 0 0 0 0 2 1 1 0 0 0 0 0 0 0 2 1 0 1 0 0 1 1 0 0 1 1 0 0 1 0 0 0 0 1 0 0 0 1 0 2 0 0 0 0 1 1 0 1 0 0 0 1 0 1 0 1 1 1 0 2 1 1 1 0 0 1 0 0 1 2 1 0 0 0 2 1 0 2 1 2 0 2 2 1 1 1 0 0 0 2 1 0 1 1 2 1 1 0 0 0 1 1 0 0 0 2 0 2 0 0 0 1 1 0 0 1 2 2 1 1 0 1 1 0 2 1 0 0 2 1 0 1 0 0 0 1 1 1 0 1 0 1 2 0 1 1 0 1 1 0 0 0 0 1 1 1 1 0 0 0 1 0 1 0 0 0 2 2 0 0 0 0 0 1 0 0 0 2 0 0 0 0 0 1 0 1 0 1 0 1 0 0 0 1 0 0 1 1 0 0 1 1 0 1 1 0 2 1 0 0 2 1 0 0 2 0 0 0 1 2 0 0 0 1 0 1 1 2 0 1 2 1 1 1 0 1 1 0 1 0 1 2 1 0 1 1 2 2 0 0 1 1 1 0 2 0 2 0 2 2 0 2 2 0 0 1 0 0 0 0 2 0 0 1 1 1 1 1 1 1 2 0 0 0 2 0 0 0 2 2 0 2 2 0 0 0 0 0 1 0 0 0 0 0 0 0 1 0 0 0 1 1 0 2 0 0 2 2 2 0 0 0 0 0 0 1 0 0 0 1 1 1 2 2 2 2 0 1 0 2 2 2 2 1 0 0 0 1 1 1 0 0 0 2 2 1 2 2 0 2 2 1 1 0 1 2 0 1 2 0 1 2 0 0 0 0 0 2 0 1 1 0 1 1 2 0 0 1 2 0 1 0 1 0 1 1 0 1 0 1 1 0 0 1 2 0 2 1 0 2 0 0 0 0 0 0 0 0 0 0 0 0 0 0 0 1 0 0 1 1 0 0 0 0 0 0 0 0 0 0
31 1 1 1 0 0 0 2 0 2 2 0 1 1 0 0 0 0 0 2 2 0 1 2 2 0 0 1 1 2 2 0 1 1 1 0 2 1 0 2 1 0 0 0 0 0 0 0 0 0 0 0 1 1 0 1 1 0 1 0 1 0 2 2 0 0 0 0 1 0 0 1 0 0 0 2 2 0 2 0 1 0 2 1 2 0 0 0 0 1 0 1 0 1 1 0 1 0 0 0 2 0 0 0 2 0 2 1 1 1 0 2 0 2 0 0 0 0 1 0 1 0 1 1 1 1 0 1 1 0 1 0 0 0 0 0 1 0 0 1 0 2 0 0 0 0 1 0 0 0 0 0 0 0 0 1 1 1 0 1 0 1 1 1 1 1 0 2 0 2 0 0 1 1 1 0 0 0 2 2 0 0 0 1 0 1 1 1 1 0 0 1 2 2 0 1 1 0 0 0 0 1 0 1 2 0 2 1 1 0 2 0 1 0 0 2 1 1 2 1 1 0 0 0 0 1 1 2 0 1 0 0 0 0 2 1 0 2 2 1 0 0 1 2 2 0 1 0 0 0 0 0 2 0 0 1 1 0 1 1 1 1 0 0 0 0 0 0 2 2 1 1 0 1 0 0 0 1 2 2 0 0 1 1 0 0 0 1 1 1 1 0 0 1 2 0 1 0 0 0 1 0 1 0 0 0 0 1 0 0 0 0 1 0 0 0 1 0 1 0 1 0 1 1 0 0 1 0 1 0 0 2 0 2 0 0 0 1 1 1 0 1 1 2 1 0 2 1 1 0 1 1 1 0 0 0 1 1 0 1 0 0 2 2 2 1 0 1 1 1 1 1 0 0 1 0 0 0 0 0 0 2 1 1 2 0 0 0 0 0 0 0 0 0 2 0 1 0 0 0 0 0 0 0 0 0 0 1 0 2 0 1 0 0 1 0 1 1 0 1 1 1 0 0 0 0 0 0 0 0 1 1 0 0 0 1 0 0 1 0 2 0 1 1 0 0 2 0 1 1 0 0 0 2 0 0 0 1 1 2 1 2 0 1 0 1 1 2 0 1 0 0 0 2 2 1 1 0 0 1 1 2 2 1 1 1 0 0 1 0 1 0 1 1 2 0 1 0 0 2 0 0 2 0 0 0 1 1 0 0 0 1 0 0 1 1 1 2 2 1 2 1 1 0 0 1 0 1 1 1 0 1 0 1 1 0 0 1 0 0 2 2 1 1 1 2 1 2 2 0 0 0 0 2 0 0 0 0 0 1 0 0 0 0 0 0 0 2 2 0 2 0 0 0 1 0 1 1 0 1 0 0 0 0 1 1 1 2 2 2 1 0 1 2 0 1 0 0 0 0 1 1 0 0 0 0 0 0 0 1 1 0 0 1 0 1 0 0 0 0 1 1 0 0 0 2 2 1 0 0 0 2 0 0 0 0 1 0 0 1 0 0 0 0 1 1 2 1 1 0 0 1 1 1 2 0 1 0 2 0 0 0 1 2 0 2 1 1 1 0 1 1 1 0 0 0 0 0 1 2 0 1 0 0 0 0 1 1 2 0 2 0 0 2 0 0 0 0 0 1 0 2 0 1 1 0 2 0 1 0 1 0 0 2 1 0 1 1 1 0 0 0 0 1 0 0 1 0 1 1 1 1 0 0 0 1 0 0 0 0 0 0 0 1 1 0 1 0 1 1 0 1 0 0 0 1 1 0 0 0 0 0 1 0 1 1 1 1 1 2 0 0 1 1 1 0 1 0 0 1 0 1 0 0 0 2 0 2 0 2 0 2 2 1 1 1 0 0 1 0 0 1 0 2 1 0 2 1 1 2 0 0 1 1 1 0 2 1 1 1 1 1 1 2 2 1 0 0 0 1 1 1 2 0 0 2 0 1 1 0 0 0 0 1 0 1 2 0 1 0 1 1 0 1 1 0 1 0 0 0 0 1 1 1 1 1 0 0 1 0 0 0 0 1 0 1 0 0 1 1 2 0 0 0 0 0 1 0 0 0 0 0 2 1 1 1 1 2 0 0 0 1 0 0 2 0 0 0 0 1 1 1 1 0 2 0 0 0 2 2 0 2 2 0 0 0 1 1 0 0 0 0 1 1 0 0 0 1 0 1 0 2 0 0 0 0 0 0 0 1 1 0 2 0 0 0 1 1 0 0 1 0 2 0 0 2 0 0 2 1 0 0 0 0 0 0 1 0 2 2 2 1 0 2 0 0 0 0 0 1 0 0 0 0 0 0 0 0 0 0 2 1
32 1 1 2 0 1 2 2 2 1 0 1 0 1 0 1 0 0 0 2 1 0 0 2 2 0 0 1 1 2 2 0 1 1 0 0 2 2 0 1 1 1 0 1 0 1 0 0 0 1 1 1 1 1 1 1 1 0 1 1 1 0 2 2 0 0 0 0 1 0 0 1 1 0 1 2 1 0 1 1 0 0 2 0 2 0 0 0 0 1 0 0 0 0 0 0 0 1 0 1 0 0 0 0 2 0 2 0 2 1 0 2 0 1 1 1 1 0 1 0 1 0 2 2 0 0 2 0 1 0 0 0 0 0 0 0 0 0 0 1 0 2 0 0 2 1 0 0 0 0 0 0 1 0 0 0 0 0 0 0 0 2 2 0 1 2 0 2 0 2 0 1 1 2 2 0 0 0 0 0 0 0 0 0 1 1 0 1 0 1 1 2 0 1 2 0 0 0 0 0 0 0 0 0 2 0 1 1 1 0 1 1 1 0 0 2 0 0 1 0 1 0 0 0 0 0 0 2 1 1 0 0 0 0 1 0 0 2 2 2 0 0 1 0 0 0 0 0 0 0 0 0 1 0 1 1 0 1 0 1 0 1 0 0 0 0 0 0 2 1 0 2 0 0 0 0 0 1 1 1 0 1 0 0 1 0 0 0 1 2 1 1 1 2 2 0 0 0 0 0 0 0 1 0 0 1 1 2 1 0 0 1 2 0 0 0 2 1 0 0 0 2 1 1 1 0 0 0 0 0 0 2 1 1 0 0 0 1 1 0 1 0 1 1 0 0 2 0 2 1 1 0 1 1 0 1 2 1 0 1 0 0 0 0 0 0 0 0 0 2 2 1 1 1 0 1 0 0 0 1 1 1 0 0 0 1 1 0 0 0 0 0 1 0 2 1 1 1 0 0 0 0 1 1 0 0 1 0 0 0 0 0 0 1 1 0 0 0 0 0 0 1 0 2 0 0 2 0 0 0 1 0 0 1 1 1 0 1 0 0 2 0 0 2 2 1 2 0 0 1 0 1 0 2 0 0 0 2 1 2 1 2 0 0 0 0 0 2 0 2 0 0 1 1 1 0 1 0 0 0 2 2 1 0 1 2 0 0 2 0 0 1 0 1 0 0 1 2 2 2 0 0 1 1 0 0 2 1 1 0 0 1 0 0 1 1 0 1 1 2 2 0 2 1 0 1 0 1 1 1 1 1 0 0 0 0 0 0 2 2 1 1 2 2 1 0 1 0 0 0 0 0 0 1 1 0 1 0 0 1 0 0 1 0 1 1 0 1 0 2 0 0 0 0 0 0 1 2 0 2 0 0 0 1 2 0 1 1 1 1 0 1 0 0 2 0 0 1 0 0 1 0 0 1 0 1 0 1 0 1 0 0 0 0 0 0 1 0 0 0 0 1 0 0 0 2 2 1 0 0 0 1 1 0 0 0 2 1 2 2 2 1 0 1 1 1 2 1 0 0 0 1 2 0 1 0 2 0 1 1 1 0 0 0 1 0 0 2 1 1 1 0 0 0 0 0 1 0 0 0 1 1 0 1 1 0 1 1 2 1 0 1 1 1 0 0 0 1 0 1 1 1 0 1 2 0 1 1 0 0 0 0 0 1 0 0 0 2 2 0 0 0 1 0 2 2 2 0 1 1 1 1 0 0 0 0 1 0 0 2 2 2 0 0 0 1 0 0 0 0 0 0 0 0 0 0 2 0 0 0 1 0 1 1 0 1 2 0 1 2 0 1 1 1 1 0 2 2 2 2 1 0 0 0 0 2 0 2 1 2 1 1 2 1 1 0 1 1 0 0 0 0 0 2 2 0 0 0 0 2 0 0 0 0 0 0 1 2 1 0 1 1 2 2 2 0 0 0 0 0 1 1 1 0 0 2 0 0 0 0 0 0 0 0 0 0 0 0 0 0 2 2 0 2 2 0 0 0 0 0 0 0 0 0 0 0 1 0 1 0 0 0 0 0 0 1 0 2 2 2 2 0 0 0 0 0 1 1 0 2 2 0 2 1 1 1 1 1 0 0 0 2 2 2 0 1 1 1 0 0 0 1 1 0 1 0 0 2 2 0 1 1 1 2 1 0 1 1 0 0 0 0 0 1 1 0 1 1 0 1 1 1 0 1 1 0 1 1 0 0 1 0 2 0 1 1 1 1 0 0 0 0 1 0 1 0 0 0 0 0 0 0 0 1 1 0 0 0 1 0 0 0 1 1 0 1 1 0 0 0 0 0 0 1 1 0 1 0 0 0 0 0
33 0 2 1 0 0 1 2 0 2 2 0 2 1 1 1 0 0 0 2 2 0 1 2 2 0 1 1 2 2 1 1 1 1 0 0 2 1 0 2 1 0 0 0 0 1 1 0 0 0 0 1 0 0 1 1 0 0 1 1 0 0 2 2 0 0 0 0 1 1 1 2 1 0 1 2 1 0 2 0 2 0 1 1 1 0 1 1 1 2 1 1 0 1 1 0 1 0 0 0 1 0 0 0 2 1 2 2 0 0 2 1 1 1 1 1 1 0 1 0 1 0 2 2 0 0 2 0 1 0 1 1 0 0 0 0 1 0 0 0 0 2 0 0 0 2 0 0 1 1 0 0 0 1 1 0 1 0 1 0 0 1 2 0 2 2 0 1 0 1 1 0 2 0 2 0 2 0 0 0 0 0 2 0 0 0 0 2 1 1 1 2 0 0 2 0 1 0 0 0 0 0 0 1 2 0 1 1 1 0 2 2 2 0 0 2 0 0 1 0 1 1 1 0 0 2 2 1 1 0 1 1 0 0 2 0 0 2 2 1 0 1 2 0 1 0 0 0 1 1 1 1 1 0 0 0 0 0 1 1 1 1 0 0 1 1 0 0 2 1 1 1 0 1 1 0 1 0 2 0 1 1 0 0 0 1 0 2 2 2 2 2 1 2 1 0 0 1 0 0 1 0 2 1 0 0 0 2 0 0 0 1 1 1 1 0 1 0 2 0 0 0 2 0 1 0 0 0 1 0 0 0 0 2 0 0 0 2 0 0 0 0 1 2 0 1 1 0 2 2 0 0 1 1 0 0 0 1 0 1 0 0 1 1 1 0 1 1 2 0 0 2 2 2 0 2 0 0 0 1 0 0 0 1 2 1 1 0 0 0 0 0 0 0 2 0 0 0 1 1 1 1 1 1 0 1 0 1 0 2 0 0 0 1 1 0 0 1 0 1 1 1 0 1 1 1 0 0 0 1 0 1 2 2 2 1 0 1 0 0 1 1 1 1 1 2 1 0 1 0 0 1 1 2 1 1 1 2 0 1 1 1 1 0 0 1 1 0 0 0 0 0 1 1 1 0 1 0 0 1 1 2 0 0 2 2 0 1 1 0 1 1 0 2 0 1 1 0 0 1 1 1 2 0 0 0 2 0 2 0 1 0 0 1 0 2 1 2 0 0 0 2 0 0 1 1 0 1 1 2 0 1 0 0 2 0 1 1 0 0 0 2 1 1 0 1 1 0 0 0 0 0 0 1 1 0 1 0 0 0 0 0 2 0 1 1 1 2 0 2 0 2 0 0 1 0 1 1 0 1 0 0 0 1 1 0 0 2 1 0 1 1 1 0 0 0 0 1 0 0 1 1 0 0 2 0 0 1 0 0 0 0 0 1 0 1 0 0 0 0 0 1 1 1 1 0 1 2 0 0 0 0 0 0 0 1 2 0 0 1 0 0 0 1 1 1 2 0 1 0 0 2 1 1 1 1 1 0 0 0 0 0 0 0 1 0 1 2 0 0 0 1 1 0 0 1 1 0 1 1 1 1 0 1 2 2 0 1 1 1 1 1 0 2 0 0 0 0 0 1 0 1 0 0 0 0 2 1 1 1 0 0 0 2 0 1 1 1 1 0 0 0 0 0 1 0 0 0 0 0 0 0 0 0 0 0 0 0 1 1 0 0 0 0 0 0 0 0 0 0 0 0 0 0 0 1 0 0 0 0 0 0 2 2 0 0 2 1 1 2 0 0 2 0 0 1 1 1 1 1 0 1 0 1 0 1 0 2 0 2 0 2 2 0 1 0 0 1 0 0 1 0 2 2 0 1 1 1 1 2 0 0 1 1 1 0 2 2 0 0 1 1 2 2 2 1 0 1 0 0 1 1 2 0 0 0 0 0 0 0 0 0 1 0 0 0 1 0 0 0 2 2 0 2 2 0 0 0 0 0 0 0 1 0 1 0 2 0 2 0 1 0 2 0 0 2 0 1 2 2 2 0 0 0 0 0 0 0 0 1 1 0 0 0 0 0 1 1 1 0 0 1 2 2 0 0 1 1 0 0 0 0 0 0 2 0 0 1 2 2 0 2 2 1 2 0 1 1 0 0 1 0 0 1 0 1 0 1 0 0 0 1 1 0 1 0 1 1 1 1 2 0 2 1 1 0 1 1 1 1 0 1 1 0 0 1 1 0 1 0 1 0 0 0 0 2 2 0 2 0 0 0 0 1 0 0 0 0 0 0 1 0 0 2 1 0 0 0 1 0 1 1
34 0 1 0 0 0 1 2 2 2 1 0 0 1 0 0 0 1 2 0 0 1 0 1 2 0 0 1 1 2 2 1 1 1 1 0 2 1 0 1 1 1 0 0 1 1 2 0 0 0 0 0 0 0 2 1 0 0 0 1 0 1 1 1 0 0 0 0 0 0 0 1 2 0 0 2 1 0 1 0 0 0 2 0 1 0 0 0 0 2 0 1 2 0 0 0 0 1 1 1 1 0 2 2 2 0 2 1 1 0 1 2 1 2 1 1 1 0 2 0 0 0 2 2 0 1 0 1 2 0 0 0 0 0 0 0 0 0 0 0 0 2 0 0 1 2 0 0 0 0 0 0 0 0 0 0 0 1 0 0 0 0 1 1 2 1 1 0 0 1 0 1 1 0 2 0 2 0 1 1 0 0 0 0 0 0 0 2 0 0 0 2 0 0 1 0 1 0 0 0 0 0 1 1 2 0 1 1 1 0 0 2 0 0 0 1 1 1 1 0 1 1 0 0 0 1 1 0 0 0 1 1 0 0 1 1 0 2 2 1 0 0 2 2 2 0 0 0 0 0 0 0 1 0 1 2 1 1 0 1 0 1 1 1 2 0 1 0 2 2 0 2 0 1 0 0 0 1 2 1 0 1 0 0 2 0 1 1 1 1 1 2 0 2 2 1 0 0 0 0 1 1 1 0 0 0 0 2 0 0 1 2 2 0 1 0 2 1 0 0 1 2 1 1 1 0 0 1 1 2 0 1 1 1 0 0 0 0 2 1 1 1 1 2 0 0 1 0 0 0 0 1 1 2 1 2 2 1 0 0 0 0 0 0 0 0 1 1 1 1 1 1 1 1 0 0 0 0 0 1 1 1 0 0 0 0 0 2 2 0 0 1 1 0 0 0 2 1 1 0 0 0 0 2 1 0 0 0 0 1 0 0 1 0 1 0 0 1 0 0 0 0 1 1 1 1 2 0 0 0 1 2 0 0 0 1 0 1 0 0 2 0 2 0 0 1 2 0 0 1 0 0 0 2 0 0 0 1 0 0 1 1 0 0 0 0 0 1 0 0 2 1 1 1 0 0 0 0 0 2 2 2 0 0 2 1 0 1 2 1 1 2 0 2 1 0 2 1 1 2 0 1 1 1 0 0 2 1 0 0 0 0 0 0 1 0 0 2 2 1 1 1 0 0 2 2 0 1 0 2 0 1 0 0 0 0 2 1 1 1 1 1 2 2 1 0 1 1 1 0 0 0 0 1 1 0 1 1 0 0 1 0 1 0 1 1 1 1 1 0 0 2 0 0 0 0 1 2 0 2 0 0 0 0 1 0 0 0 0 0 0 1 0 0 1 0 1 2 0 0 2 0 0 0 1 0 0 1 1 1 0 0 0 0 0 0 0 0 0 0 1 1 1 1 1 0 0 2 0 0 1 1 0 0 0 1 1 1 0 0 1 2 0 0 2 0 0 1 0 0 0 2 0 1 2 0 0 0 2 1 1 1 0 1 0 1 0 2 0 1 0 1 0 0 0 1 2 0 1 1 0 2 0 1 1 1 0 1 1 0 1 0 0 1 1 0 0 0 0 0 0 1 0 1 1 1 1 1 1 1 0 0 0 2 0 0 0 0 1 0 0 0 0 0 2 2 2 0 1 1 1 1 0 0 0 1 1 0 2 2 0 0 1 2 2 0 0 0 0 0 0 0 0 0 0 0 1 0 0 0 0 0 0 1 0 1 2 0 0 2 0 1 2 2 2 0 1 2 2 2 0 0 0 0 0 2 0 2 0 2 1 2 2 1 2 1 0 0 0 0 0 0 1 1 1 0 2 0 0 2 2 2 2 2 2 0 2 0 2 0 2 2 0 2 1 1 0 1 0 1 1 1 2 0 0 1 1 0 0 0 0 0 0 1 0 0 1 0 0 0 1 1 0 1 1 0 1 0 1 1 0 0 0 0 0 2 1 0 1 0 0 0 1 0 0 2 0 1 1 1 1 1 0 0 0 0 0 0 0 1 1 0 0 1 2 2 2 1 1 0 0 2 2 2 1 0 2 0 0 0 0 0 1 0 1 1 1 0 1 1 0 1 2 1 0 0 1 2 0 0 2 0 0 1 0 0 1 1 0 0 0 0 2 1 1 0 1 1 1 0 2 0 2 0 0 1 1 1 1 1 1 0 0 0 1 0 0 0 1 0 1 1 0 0 0 0 0 0 1 0 0 0 1 1 0 0 0 0 0 1 1 0 0 1 1 0 0 0 0 0 1 0
35 1 1 1 0 1 2 2 2 2 2 0 2 2 1 1 0 0 1 1 1 1 1 2 2 0 0 1 1 2 2 1 2 2 0 2 0 2 0 0 2 2 0 0 0 0 0 0 0 0 0 1 1 1 1 1 0 0 2 0 0 1 2 1 0 0 0 0 1 0 0 2 1 0 1 2 1 0 1 0 1 0 2 1 2 0 0 0 0 2 0 1 0 0 1 0 1 2 0 2 0 0 1 1 2 2 2 1 1 0 0 1 0 2 0 0 0 0 0 0 1 0 0 0 0 1 0 0 1 0 1 0 0 0 0 0 0 0 0 0 0 2 0 0 2 2 1 0 0 0 0 0 0 0 1 0 0 0 1 1 1 1 2 0 1 2 0 1 1 1 0 0 0 1 1 0 0 0 0 0 0 1 1 0 0 0 1 2 1 0 0 2 0 1 2 0 0 0 0 0 0 0 0 1 2 0 1 0 1 0 1 0 1 0 0 2 0 0 2 1 2 1 0 0 1 1 0 2 0 1 0 0 0 0 2 1 0 2 2 2 0 0 2 2 1 0 0 0 0 0 0 0 1 1 1 1 1 2 0 0 0 0 0 0 0 0 0 0 2 1 0 2 1 1 0 0 0 1 2 1 1 0 1 1 0 2 1 2 1 2 1 0 0 2 2 0 2 1 0 1 2 2 1 0 0 0 0 2 1 0 0 1 1 0 2 0 2 1 0 0 1 1 2 1 0 0 0 0 0 1 0 0 0 2 0 0 0 1 0 1 0 1 1 0 0 1 1 0 2 0 1 0 2 2 0 1 1 1 1 0 1 1 2 0 2 0 1 2 2 0 0 2 0 0 0 0 0 0 0 1 1 1 0 0 2 2 1 0 0 0 0 1 1 0 2 1 1 1 0 0 0 0 0 1 0 0 0 0 0 1 0 1 0 0 0 0 1 1 0 0 0 1 0 1 1 1 1 0 0 1 0 1 0 0 0 1 0 1 0 0 1 1 1 1 1 1 2 1 2 1 1 0 2 2 2 2 2 1 0 0 0 0 0 1 0 2 2 1 0 0 0 0 1 1 1 0 1 0 0 0 2 2 0 0 2 2 0 0 2 0 0 2 1 1 1 1 1 1 1 2 0 0 2 0 0 0 2 0 1 0 1 1 1 0 1 0 0 1 1 2 2 0 0 0 1 2 0 0 0 2 0 1 0 2 1 0 2 1 0 2 0 0 1 1 1 0 2 0 0 0 1 1 1 2 0 1 0 0 0 0 1 0 0 0 0 0 0 2 1 1 1 1 1 1 0 1 2 2 0 2 0 0 0 0 0 0 0 2 1 0 1 0 1 0 1 0 0 0 0 0 0 2 1 0 0 2 2 1 0 1 0 0 0 0 0 0 0 0 0 0 0 1 0 0 0 2 2 0 0 0 0 1 0 0 0 0 2 0 0 1 1 0 0 2 2 2 2 1 0 0 2 1 1 1 1 0 1 0 1 0 0 0 0 1 0 1 1 2 1 0 2 0 0 0 0 0 2 0 1 1 0 0 1 2 1 1 1 1 2 0 1 0 0 0 0 0 0 0 0 1 0 1 0 0 1 0 1 2 0 0 1 0 0 1 0 0 0 1 1 0 0 0 1 0 1 1 1 0 2 1 0 0 0 0 0 0 1 0 1 2 1 1 0 0 0 0 0 1 0 1 0 1 0 0 0 0 0 0 1 0 0 0 1 0 0 1 1 0 1 2 0 0 1 1 1 0 1 0 0 2 0 1 0 0 0 2 0 1 0 2 1 2 2 1 2 1 0 0 1 0 0 0 0 1 2 0 2 1 2 2 0 0 2 2 2 0 2 0 2 0 2 2 0 2 2 1 1 1 0 0 1 1 2 0 0 1 0 0 0 0 0 0 0 0 1 0 1 1 1 0 1 1 0 2 1 1 1 1 0 0 0 0 2 0 2 0 1 2 2 0 0 2 1 0 0 1 0 0 1 1 2 0 0 0 0 0 0 1 1 1 1 0 0 0 0 0 0 2 0 0 0 2 1 1 1 1 0 0 1 2 0 1 0 0 0 2 2 2 2 0 1 1 2 1 1 0 0 0 0 0 0 0 0 2 0 0 0 1 1 0 0 1 0 1 1 1 2 2 1 1 2 0 1 0 0 0 2 1 0 0 0 0 1 0 1 0 0 0 1 0 0 1 2 0 0 0 0 0 2 0 0 0 0 1 0 0 0 0 0 0 1 0 0 0 0 0 1 0 1 0 2 0
36 0 2 0 1 0 1 1 1 2 2 0 0 1 0 0 1 1 1 2 2 0 1 1 1 1 1 1 1 2 2 0 1 1 0 0 2 2 0 1 1 1 0 0 0 1 1 0 0 0 0 1 0 0 1 0 0 0 1 0 1 1 0 1 0 0 0 0 0 0 0 2 2 0 1 2 1 0 2 0 2 0 2 0 2 0 1 1 1 1 0 1 1 0 0 0 0 0 0 0 1 0 0 0 2 1 2 2 0 0 0 1 0 2 0 0 0 0 0 0 1 0 2 2 1 0 1 1 2 2 2 1 0 0 0 0 1 0 1 0 0 2 0 0 1 2 0 0 0 0 0 0 0 0 1 0 0 1 0 0 0 0 1 1 1 0 0 1 1 0 1 1 2 0 0 0 0 0 0 1 1 2 0 0 0 0 0 1 0 0 0 2 0 2 2 0 0 0 0 0 0 0 0 0 2 0 0 0 2 0 2 0 1 0 0 2 0 0 1 1 1 0 1 1 1 1 2 1 0 1 1 1 0 0 1 0 0 2 2 1 0 1 2 2 2 0 0 0 0 0 0 0 1 0 0 1 1 0 0 0 0 0 0 1 0 0 0 0 0 0 0 2 0 1 0 0 0 1 1 0 1 0 0 0 0 0 0 2 1 2 2 0 0 2 2 0 0 1 1 1 1 0 2 1 1 0 0 2 0 1 0 1 1 0 2 1 2 0 0 0 0 2 2 1 1 0 1 0 1 1 0 1 2 1 0 0 0 2 0 1 2 0 1 1 0 1 1 0 2 2 0 0 0 0 0 0 0 2 0 1 0 0 2 0 2 0 1 2 2 0 0 2 1 1 0 0 0 0 0 0 0 2 0 0 1 1 1 0 0 0 0 1 2 0 2 1 1 0 2 2 2 1 0 1 1 0 0 1 0 2 0 0 1 0 1 0 1 1 0 1 1 1 0 1 1 2 2 0 0 0 0 1 0 0 0 0 0 0 0 0 2 0 2 0 0 2 2 0 0 1 0 1 2 2 2 2 2 2 1 2 1 2 0 0 0 0 0 0 0 0 0 0 0 2 1 0 1 1 1 0 1 1 1 0 1 2 0 0 2 0 0 2 0 2 0 0 0 1 1 0 2 0 2 0 0 0 2 0 1 0 1 0 0 0 1 1 1 2 1 0 1 2 1 0 1 2 1 0 0 2 0 2 0 1 0 0 1 1 1 0 0 0 1 1 1 0 1 1 1 0 0 0 0 1 1 0 1 1 0 0 0 0 1 1 1 1 1 1 1 1 0 1 0 0 0 0 2 1 0 0 0 0 0 1 0 0 0 0 0 0 0 2 0 0 0 0 0 0 0 0 0 2 0 0 0 1 1 1 0 1 0 0 0 0 0 0 1 0 1 0 0 0 0 0 0 1 1 2 0 0 1 1 0 0 0 2 2 0 1 2 1 0 0 1 2 1 1 1 1 0 0 1 1 0 1 1 2 0 2 0 0 0 1 1 1 1 1 2 0 1 0 1 0 0 0 1 1 0 0 0 1 0 0 2 1 1 2 1 2 0 1 0 0 1 1 0 0 0 0 1 2 0 0 1 1 0 0 2 0 0 1 0 0 1 1 2 0 2 0 0 0 0 1 0 1 1 1 2 1 1 2 2 1 0 0 2 1 0 1 1 0 0 0 1 1 1 1 0 0 1 1 1 0 0 0 0 1 0 1 1 0 0 1 1 0 0 2 0 2 1 1 0 1 1 1 1 2 1 1 1 1 0 1 1 0 0 0 1 0 2 0 2 2 0 1 0 0 0 1 0 0 0 1 1 1 0 2 0 0 2 0 0 0 0 0 0 2 1 1 0 1 1 1 1 1 1 0 2 0 0 1 1 2 0 0 2 0 0 1 0 0 1 0 0 0 0 0 1 0 0 2 1 0 2 2 0 0 0 0 0 2 0 0 0 0 0 1 0 1 0 0 2 2 0 0 2 0 2 2 0 1 1 0 0 0 0 0 0 1 2 2 0 1 2 2 2 2 2 0 0 0 2 1 1 2 2 0 1 0 0 1 2 0 0 0 2 2 1 2 1 0 2 2 1 0 0 0 1 0 0 0 1 0 2 0 0 0 2 0 0 0 1 2 2 1 0 1 0 0 0 2 0 1 0 0 0 1 2 1 1 0 0 1 0 0 1 2 0 0 0 0 0 0 0 0 0 2 0 1 0 0 0 1 1 0 0 0 0 1 0 0 0 0 0 0 0 1 0 1 0 0 0
37 1 2 0 0 0 0 1 2 0 0 1 1 1 1 1 0 1 1 1 2 0 1 2 2 0 0 2 2 2 2 2 0 1 0 1 1 1 0 1 1 1 1 1 0 1 2 0 0 0 0 1 0 0 0 2 0 0 1 1 0 1 2 2 0 0 1 1 2 1 1 1 2 1 1 2 1 0 1 0 0 0 1 0 2 0 0 0 0 2 0 1 1 0 1 0 1 0 0 0 1 1 1 0 2 0 2 1 1 0 1 2 0 1 0 0 0 0 1 0 1 0 2 2 1 0 1 0 2 0 0 0 0 0 0 0 1 0 0 2 1 1 0 0 0 1 0 0 0 0 0 0 0 0 1 0 1 0 1 0 0 1 1 2 1 1 0 1 0 2 0 0 0 1 1 0 0 0 0 0 0 1 0 0 1 1 0 1 0 0 0 1 0 0 1 0 2 0 0 0 0 1 1 0 2 0 2 1 1 0 2 0 0 0 0 2 1 1 1 0 1 2 1 0 0 2 2 0 0 0 0 0 0 0 2 0 0 2 2 2 0 0 1 2 2 0 0 0 1 1 1 1 0 0 1 2 1 2 0 1 0 1 0 0 0 0 0 0 2 2 0 1 0 2 0 0 1 0 2 0 0 0 0 0 1 0 1 2 2 2 1 1 1 2 2 1 0 0 0 0 1 1 1 0 0 0 0 2 0 0 2 2 2 1 1 0 1 1 0 0 0 2 1 1 0 0 0 0 1 1 0 1 0 2 1 0 0 1 2 0 0 0 0 2 0 0 2 0 1 2 0 0 2 2 0 0 1 0 0 1 0 0 1 1 1 1 1 1 1 1 1 1 2 2 1 1 0 1 0 2 0 1 0 1 0 2 2 0 0 1 1 1 0 0 2 0 0 0 1 2 1 1 1 0 0 0 1 0 0 2 0 1 0 0 0 0 2 0 0 0 0 1 1 0 0 0 1 0 0 0 2 1 0 0 0 1 0 0 1 0 0 1 1 1 1 2 1 0 0 2 0 0 1 2 1 1 1 2 1 2 1 2 0 0 0 0 0 0 0 0 0 0 1 2 0 0 0 0 0 1 1 1 1 1 2 0 0 0 2 0 1 0 0 2 0 1 1 1 2 2 0 0 1 1 1 2 1 0 1 0 1 0 0 0 1 1 1 2 1 0 0 2 2 1 0 1 0 0 0 1 0 0 0 1 0 1 1 1 0 1 1 1 2 0 0 0 0 0 0 0 0 0 2 0 2 0 2 0 0 0 1 0 1 0 0 0 1 2 2 0 0 0 1 0 0 1 1 2 0 2 0 1 1 2 1 0 1 1 0 0 0 0 1 1 0 0 1 0 0 0 0 2 0 1 0 0 0 0 0 0 2 0 0 0 0 0 1 0 0 0 1 1 1 1 1 0 1 1 0 0 1 1 0 0 0 1 2 0 0 1 2 1 0 1 2 2 2 0 0 0 0 2 1 0 1 0 1 0 0 0 0 0 2 0 2 1 0 2 0 1 1 0 0 0 0 0 1 0 1 1 1 0 0 1 1 0 1 1 1 0 2 0 0 1 0 0 1 0 0 2 0 2 0 1 2 0 1 1 0 0 0 0 0 2 0 0 1 1 0 0 0 1 1 0 1 0 0 0 1 1 1 1 0 0 0 0 0 0 1 1 0 0 0 0 0 0 0 1 0 1 0 1 0 1 0 1 1 1 1 1 0 0 0 1 0 1 1 0 1 2 0 1 2 2 0 1 0 1 1 1 1 2 0 0 0 2 0 2 0 2 1 2 2 1 2 1 0 0 0 0 0 0 0 2 1 1 1 0 1 2 0 0 1 0 1 0 1 1 2 1 2 2 1 2 2 1 1 1 1 0 1 0 2 0 0 2 0 0 0 0 0 0 0 1 0 0 2 0 2 0 1 1 0 1 1 0 1 0 1 1 0 0 0 0 0 0 1 1 2 0 1 0 1 0 0 2 0 1 2 1 1 1 0 0 0 0 0 0 1 1 1 0 1 1 0 0 0 2 0 1 1 1 1 1 2 1 1 1 0 0 0 0 1 0 1 1 2 0 1 1 0 1 2 1 0 0 2 1 0 0 0 0 1 2 0 0 1 0 1 0 0 1 1 0 1 0 1 2 0 2 1 0 2 0 0 0 2 1 1 1 0 0 0 2 2 0 1 0 0 0 0 0 0 0 0 2 2 0 0 1 0 0 0 2 0 1 1 0 1 0 0 0 0 0 0 0 0 0 0 0 0 0
38 0 1 2 1 0 1 1 1 1 1 1 0 0 0 0 0 0 0 2 2 0 1 2 2 0 0 2 2 2 2 1 0 2 1 2 1 1 0 1 1 1 0 0 0 1 0 0 0 0 0 0 0 0 1 2 0 0 0 0 1 2 2 2 0 0 0 0 0 0 0 0 2 1 1 2 1 1 2 1 0 0 2 0 2 0 0 1 1 1 0 1 2 0 0 0 0 1 0 1 1 0 1 1 2 1 2 2 0 1 0 0 1 2 2 2 2 0 0 0 2 0 1 1 0 1 1 0 0 0 2 0 0 0 1 1 0 0 0 2 0 2 0 0 1 1 1 0 0 0 0 0 1 1 1 0 1 1 0 0 0 1 2 0 2 2 1 0 0 2 0 1 1 1 1 0 0 0 0 2 1 1 0 1 0 1 1 1 0 0 0 2 0 0 2 0 0 0 0 0 0 1 0 2 2 0 1 1 0 0 2 1 1 0 0 2 0 1 2 1 2 1 0 0 0 0 0 2 0 2 0 0 0 0 2 0 0 2 2 2 0 0 2 2 2 0 0 0 0 0 0 0 2 0 1 2 1 0 0 0 0 0 1 1 1 0 1 0 2 2 0 2 0 1 1 1 0 0 1 0 2 0 1 1 1 1 2 1 1 2 1 2 0 2 2 1 1 1 0 0 0 0 2 0 0 1 1 2 1 0 0 1 1 0 2 0 0 0 0 0 1 0 0 1 1 0 0 0 0 0 0 1 0 2 0 0 0 1 1 0 1 0 1 1 0 0 2 1 1 0 1 1 2 2 1 1 1 0 0 2 0 0 2 0 2 1 0 1 2 0 0 2 1 1 1 0 0 0 0 2 0 1 0 0 0 1 1 0 0 0 0 1 0 0 2 0 0 0 0 0 0 0 0 0 0 0 0 1 0 1 0 0 0 1 1 0 0 0 0 0 0 0 1 2 1 1 1 0 0 0 2 1 0 0 0 1 0 1 0 0 1 1 1 1 1 1 1 0 0 0 0 0 0 2 0 0 0 0 0 0 0 0 0 1 0 1 1 0 0 0 0 0 2 2 1 0 1 0 0 0 2 2 1 0 1 2 0 1 1 0 1 1 0 1 0 1 0 1 1 1 1 0 1 1 0 0 1 1 2 0 1 1 0 0 1 1 0 2 1 2 2 0 0 0 0 1 1 1 1 1 1 0 0 0 0 0 1 0 2 1 0 1 2 2 1 0 2 1 2 1 0 1 0 0 2 0 2 2 0 0 1 0 2 0 2 2 0 1 0 0 0 1 2 0 0 1 1 2 0 2 0 0 2 2 0 0 2 1 0 0 2 0 0 0 1 0 1 0 0 0 0 2 0 1 0 0 1 1 0 1 1 0 2 2 2 2 1 0 0 0 1 1 1 0 1 1 1 2 0 0 0 1 0 0 0 1 2 1 1 2 1 0 0 1 1 1 2 0 0 1 0 1 2 0 2 0 2 0 1 0 0 0 2 2 0 2 0 2 1 0 1 1 0 1 1 0 0 0 0 0 1 0 1 2 1 2 0 1 1 0 2 0 0 1 1 0 0 0 0 1 0 1 0 0 0 0 2 1 1 1 0 0 0 0 0 0 1 0 1 0 1 0 0 0 1 0 0 0 0 0 2 2 0 0 0 0 0 0 0 1 1 1 1 1 1 0 0 0 0 0 0 0 0 0 0 0 0 0 1 1 0 0 1 1 1 1 1 0 1 1 0 0 1 1 0 0 2 1 2 1 0 1 0 0 0 1 0 1 0 2 1 2 2 1 2 1 1 1 0 1 2 0 1 2 1 0 0 0 0 1 1 1 1 1 1 0 0 0 1 0 1 1 1 0 1 2 1 2 0 0 0 0 1 1 0 2 0 0 0 0 0 0 0 1 0 0 1 0 1 0 0 0 0 2 2 0 0 0 0 0 0 0 0 0 0 0 1 1 1 0 0 0 1 0 0 2 0 0 2 1 1 0 0 0 0 0 0 0 0 2 2 0 0 0 0 0 0 1 1 0 1 2 0 0 2 2 0 0 0 1 0 2 1 0 1 1 1 0 1 1 0 1 2 2 0 1 2 0 0 0 0 0 1 2 0 0 0 0 0 0 0 1 2 0 1 0 1 1 0 1 2 0 2 0 0 0 2 0 0 0 0 1 1 0 0 2 1 0 1 0 0 0 0 0 0 2 2 0 1 0 0 0 0 1 0 0 0 0 1 0 1 0 0 0 0 1 0 0 0 0 0 0
39 1 2 0 0 0 0 2 1 2 2 0 1 1 0 0 0 0 1 1 1 1 1 1 1 1 2 2 2 2 1 0 2 1 0 1 1 1 1 1 1 1 0 0 0 0 0 0 0 0 0 0 0 0 0 2 0 1 0 0 1 0 1 2 0 1 0 0 1 0 1 2 1 0 1 2 1 0 1 0 1 0 2 0 2 0 0 1 1 2 1 1 0 0 1 0 0 2 0 2 0 0 1 1 2 1 2 1 1 1 1 2 0 1 0 0 0 0 0 0 2 0 0 0 0 1 0 2 2 2 0 2 0 0 0 0 0 1 0 1 1 1 0 0 1 1 0 0 0 0 0 0 0 1 0 0 0 2 0 0 0 1 1 2 1 1 0 0 1 0 1 0 1 1 0 0 1 0 1 1 0 1 0 2 1 1 1 2 1 1 1 2 0 0 1 0 1 0 0 0 0 0 1 1 2 0 1 0 1 0 1 1 1 0 0 2 1 0 2 1 2 0 1 0 0 1 1 1 0 0 1 1 0 0 2 0 0 2 2 1 0 1 1 2 2 0 0 0 0 0 0 0 1 0 0 1 0 0 0 0 0 0 1 1 1 0 0 0 2 2 0 1 0 1 0 0 0 2 2 1 1 0 2 2 0 1 1 2 2 2 2 2 1 1 2 0 0 1 0 1 1 0 2 1 0 0 2 2 0 0 1 1 1 1 0 0 2 0 0 0 1 0 1 0 0 0 1 0 1 1 0 1 0 2 0 0 0 2 0 1 1 1 1 1 0 1 0 0 2 2 0 0 2 2 1 0 1 2 1 0 1 1 0 0 0 0 1 1 2 0 0 1 1 1 1 1 0 0 0 2 1 1 0 0 1 1 1 1 1 1 1 1 1 0 2 1 1 1 1 1 1 1 0 2 0 0 0 2 0 2 0 1 0 2 2 1 0 1 0 1 1 1 0 1 1 2 2 0 0 0 0 0 0 0 0 0 1 1 0 0 1 1 1 0 1 1 1 0 0 2 0 0 1 1 2 1 2 1 0 0 0 0 0 0 0 0 0 1 0 0 1 1 0 2 1 1 0 1 1 1 0 2 0 0 2 0 0 1 2 0 0 2 0 2 0 0 1 0 1 2 0 1 1 1 0 0 2 0 1 0 0 1 1 0 1 0 0 2 0 1 1 1 0 1 1 2 0 1 1 0 1 0 0 1 0 0 0 0 0 1 0 0 2 2 1 0 2 1 2 1 0 1 0 1 1 1 0 1 0 0 1 0 1 0 1 1 1 1 1 0 1 1 0 0 0 0 1 2 0 0 2 0 0 1 2 1 2 0 0 0 1 0 1 1 0 0 0 0 0 0 1 1 1 0 0 2 2 1 0 1 0 0 0 0 1 1 0 0 0 0 1 2 1 1 1 0 0 1 0 0 0 1 0 0 0 0 1 0 0 1 2 1 0 2 2 1 1 1 0 0 1 1 0 2 2 0 0 0 2 0 0 0 0 0 1 0 1 1 0 1 0 1 1 0 0 1 1 1 0 0 0 1 0 2 2 2 0 0 1 0 2 1 0 2 1 0 0 0 0 0 0 0 0 0 2 0 0 2 0 0 1 0 0 1 0 0 0 1 0 0 0 0 2 0 2 2 2 0 0 0 1 0 0 0 0 2 0 0 1 2 1 1 0 0 0 0 0 1 0 1 1 1 0 0 0 0 0 0 1 0 0 0 2 2 1 0 2 1 1 2 0 0 2 0 0 0 1 0 0 0 0 2 0 0 1 1 0 1 0 2 0 2 2 0 1 0 0 1 0 0 1 0 1 2 0 1 0 0 0 0 0 0 1 1 1 0 1 0 1 0 2 1 0 2 2 1 1 1 0 0 1 1 2 0 0 1 0 1 1 0 1 1 0 0 1 1 1 0 0 0 2 2 0 2 0 1 2 1 1 1 0 0 0 0 0 2 0 1 2 0 0 0 1 0 0 2 0 1 1 1 2 0 1 0 0 0 0 1 1 1 1 0 1 0 2 2 2 2 0 0 0 2 2 1 1 1 0 2 0 0 0 1 0 0 1 1 1 0 1 1 0 1 2 1 0 0 1 1 0 1 1 0 0 1 0 0 1 2 0 0 0 2 1 0 0 1 2 1 1 0 1 0 1 0 1 0 1 2 0 0 0 0 0 1 2 0 1 0 1 0 0 1 0 1 1 1 1 0 2 0 0 0 0 1 0 0 0 0 0 1 0 0 0 0 0 0 1 0 0 0 0 0
40 1 2 0 0 0 0 1 2 0 0 0 1 1 1 1 0 0 1 1 1 1 0 2 2 0 0 2 2 2 2 0 0 0 0 0 2 1 0 0 1 1 0 0 0 0 1 0 1 0 0 0 1 2 1 0 1 0 1 0 2 0 1 0 1 1 1 0 2 0 0 0 1 0 1 2 1 0 2 0 1 0 2 0 1 0 0 0 0 2 0 1 0 1 1 0 1 1 0 1 1 0 0 0 2 1 1 2 0 0 0 1 1 1 1 1 1 1 1 0 0 0 1 1 1 0 0 1 2 0 0 0 1 0 0 0 0 0 0 1 0 2 0 0 0 0 2 0 1 1 0 0 0 1 0 1 1 0 0 0 1 1 2 0 0 1 0 2 1 1 0 1 0 2 2 0 0 0 0 0 0 1 1 0 0 0 0 2 0 0 0 2 0 1 2 0 0 0 0 0 0 1 0 1 2 0 2 1 0 0 2 1 1 1 0 2 1 0 0 0 0 0 0 0 0 0 1 1 0 1 0 0 1 1 1 1 0 2 2 1 0 0 1 2 2 0 0 0 0 0 0 0 1 0 0 0 0 2 0 0 0 0 0 1 1 0 1 0 1 0 0 2 1 0 0 0 0 0 1 0 0 1 2 2 0 0 0 1 1 2 2 0 0 2 2 0 0 0 0 0 1 1 2 0 0 0 0 1 1 0 0 2 1 0 1 0 2 0 0 0 2 0 2 1 0 0 1 0 0 0 0 1 1 2 0 0 0 1 1 0 1 0 1 2 0 0 1 0 2 2 0 0 2 2 1 1 1 1 0 0 0 0 1 1 1 0 0 1 1 1 1 1 1 1 1 1 0 1 1 1 0 0 0 0 1 0 1 0 0 0 0 1 1 1 2 1 1 1 0 0 0 0 1 1 0 0 1 0 0 2 0 1 0 0 0 0 0 1 0 1 1 1 1 1 0 0 0 0 0 0 2 0 0 1 1 1 0 0 0 0 2 0 2 0 0 1 2 0 0 0 0 1 1 2 1 1 1 2 1 2 0 0 0 0 0 0 0 1 0 1 1 0 1 1 1 1 0 0 0 1 1 1 2 0 1 1 0 1 2 0 0 2 0 1 0 0 2 0 1 1 1 0 1 1 0 0 1 0 0 0 0 1 0 0 2 0 0 1 0 2 2 0 0 0 0 1 0 1 1 1 1 0 0 0 1 0 1 0 0 1 0 1 0 0 0 0 2 0 0 0 0 0 1 1 1 0 1 0 0 0 2 0 1 0 0 0 2 2 1 0 1 1 0 0 0 0 2 1 0 0 0 0 0 1 1 0 1 1 0 0 0 0 2 0 0 0 0 2 0 0 2 0 1 0 0 0 1 0 1 1 1 1 1 2 1 1 0 0 0 0 1 2 1 1 1 1 1 2 0 0 0 0 1 1 0 1 2 0 0 0 2 0 0 1 1 1 2 1 0 0 0 2 2 0 1 0 2 0 1 1 1 0 1 1 0 0 0 2 1 0 2 0 0 1 1 0 1 0 1 1 1 0 0 0 0 0 1 1 0 2 1 1 0 1 1 0 0 0 0 2 1 1 0 1 2 0 1 1 0 0 0 0 0 1 0 0 0 2 1 0 0 0 1 0 1 0 0 0 1 1 2 2 0 0 0 1 1 0 0 0 0 0 0 0 1 0 0 0 0 0 0 0 0 0 0 0 0 0 0 0 0 0 2 2 0 0 2 1 1 1 0 0 1 1 0 1 2 1 1 0 0 1 0 0 1 1 1 2 1 1 0 0 2 0 1 0 1 1 0 0 1 0 2 2 0 1 1 0 0 2 0 0 1 0 0 0 1 1 1 0 1 1 1 2 1 0 0 1 0 1 0 0 1 1 0 0 0 0 2 0 0 1 1 0 0 0 1 0 2 0 1 1 0 1 1 0 1 1 1 1 0 0 0 0 0 0 0 1 1 0 1 0 2 1 0 1 0 0 2 2 2 0 0 0 0 0 0 0 1 1 1 0 1 0 0 0 0 2 0 1 0 2 1 1 1 0 0 1 0 1 1 1 0 0 2 0 0 1 2 1 1 1 2 1 0 0 1 2 0 0 0 0 0 2 0 0 1 1 0 0 0 1 1 1 2 1 1 0 0 1 2 1 2 0 1 0 0 2 1 0 1 0 1 0 1 1 1 0 0 1 0 0 0 0 0 0 0 0 1 0 0 0 0 0 0 0 0 0 0 0 0 0 0 1 1 0 1 0 1 0 1 1
41 0 0 2 0 0 1 2 1 2 2 0 0 0 0 0 0 0 0 1 1 0 0 1 1 0 0 1 2 1 1 1 1 1 0 0 2 1 1 0 1 1 1 0 0 0 0 0 0 0 0 2 1 1 1 1 0 0 1 0 1 1 2 2 0 0 0 0 2 0 0 0 2 1 1 2 1 0 2 2 0 0 2 0 2 0 0 1 1 2 1 1 1 0 1 0 1 1 0 1 1 0 1 1 2 0 2 1 1 0 1 2 0 2 0 0 0 0 1 0 1 0 1 1 0 1 0 0 1 0 0 0 0 0 1 1 0 0 0 0 0 2 0 0 2 2 0 0 0 0 0 0 0 1 1 0 1 0 0 1 0 1 1 1 0 2 0 1 0 1 1 0 0 1 2 0 1 0 0 0 0 0 0 0 0 0 0 0 0 0 1 1 1 1 1 1 2 0 0 0 0 0 0 1 2 0 1 0 1 0 1 1 1 0 0 2 0 0 2 2 2 0 0 0 0 1 1 2 0 2 0 0 1 0 1 0 0 1 2 1 0 0 2 2 2 0 0 0 0 0 0 0 2 0 0 1 0 1 0 1 0 1 1 1 2 0 1 0 2 1 0 0 0 2 0 0 0 2 1 1 1 0 0 0 1 0 1 1 0 2 0 0 1 2 1 0 0 0 0 0 0 0 2 1 1 0 0 2 1 0 0 2 2 0 1 1 2 1 1 2 0 0 0 2 1 0 0 1 0 1 0 1 1 1 0 0 0 1 1 0 1 0 0 2 0 1 1 0 1 1 0 1 2 2 0 1 1 2 0 0 0 0 2 0 2 1 0 1 2 0 0 2 0 0 0 0 0 2 2 2 0 0 1 1 1 0 0 0 0 0 0 1 1 0 2 0 0 1 1 0 0 2 0 2 1 0 0 1 0 2 0 0 0 1 1 0 1 0 0 0 0 1 0 0 0 1 2 0 0 1 1 2 0 2 2 1 0 0 1 1 2 0 2 0 0 1 2 0 0 1 0 0 0 2 0 0 0 1 0 2 1 2 1 0 0 1 1 0 0 0 0 0 0 2 0 0 0 0 0 0 2 1 2 1 2 0 0 0 0 0 2 0 0 2 1 0 2 1 1 2 0 0 0 2 0 0 1 1 0 0 0 0 1 0 1 0 0 2 2 2 2 0 0 0 0 1 1 0 0 2 0 1 0 0 0 0 2 2 2 1 1 1 2 2 2 0 1 1 1 0 0 0 0 1 1 0 1 0 1 0 0 0 1 1 0 0 2 2 0 1 0 2 0 1 0 0 1 1 0 1 0 0 0 1 2 1 2 2 2 1 0 1 0 1 0 0 0 0 0 0 0 2 0 1 0 0 1 0 0 1 0 0 0 1 0 1 1 0 0 0 1 1 1 0 1 1 1 1 0 0 0 1 0 0 0 0 2 1 0 1 1 1 0 2 2 1 1 1 1 1 0 1 1 1 2 0 1 0 2 0 0 0 0 0 2 0 1 1 0 0 0 2 0 0 0 0 0 1 0 0 1 0 1 2 1 2 1 1 1 1 2 0 0 2 0 0 0 0 0 1 2 0 0 0 0 0 1 1 0 0 1 0 0 1 0 1 0 1 0 0 0 0 1 0 1 1 2 1 1 1 1 1 0 1 0 0 1 0 1 1 0 0 0 0 0 1 0 0 0 0 0 0 0 0 0 0 1 1 1 1 0 0 2 1 0 0 2 1 1 2 0 0 2 1 1 1 2 1 1 1 0 1 0 0 0 2 0 2 0 2 0 2 2 0 1 0 0 1 0 0 0 0 0 1 2 0 1 0 1 2 0 1 1 0 1 0 1 1 0 1 1 2 1 2 2 1 1 2 0 1 1 0 0 1 0 1 1 0 1 0 0 0 0 0 0 0 0 1 1 0 1 1 0 2 2 0 0 0 0 0 0 0 1 0 1 0 1 0 1 0 0 0 1 1 0 2 1 0 2 1 1 0 0 0 0 0 1 1 0 2 2 0 0 2 1 1 1 2 0 1 0 2 1 1 1 1 1 1 0 0 0 0 0 0 1 1 1 0 2 2 0 2 2 1 0 0 1 1 1 1 1 0 0 1 0 0 0 1 0 2 0 1 0 0 0 0 2 0 0 1 2 0 1 0 1 1 2 1 1 1 0 1 2 0 2 1 2 0 1 0 0 1 0 0 0 2 2 1 1 1 1 1 1 2 0 0 0 0 0 1 0 0 0 1 1 0 0 0 0 0 1 1
42 1 2 0 0 0 0 1 2 0 0 1 0 1 1 1 0 0 2 0 0 0 0 2 2 0 0 2 2 2 2 0 0 0 2 1 1 1 0 2 0 0 0 0 0 0 0 0 0 1 1 1 0 1 0 2 0 0 2 0 1 1 1 1 0 0 0 0 2 1 1 2 2 2 2 2 0 0 1 0 0 0 2 0 2 0 0 0 0 2 0 0 1 1 2 0 2 1 1 1 1 0 2 2 2 0 2 1 1 0 0 2 0 0 2 1 1 0 1 1 0 0 0 0 0 2 0 1 1 1 0 0 0 0 0 0 0 0 0 1 0 2 0 0 0 0 0 0 1 1 0 0 0 0 0 0 0 2 0 0 2 0 1 1 1 1 0 1 0 1 0 1 1 0 1 0 1 0 1 1 0 1 0 0 0 0 0 1 0 0 0 1 0 0 1 0 0 0 0 0 0 0 0 0 2 0 1 1 0 0 2 1 0 0 0 2 0 1 1 0 0 0 0 0 0 1 1 2 1 1 0 0 0 0 1 0 0 0 0 0 2 0 2 2 2 0 0 0 0 0 0 0 0 0 0 1 1 1 0 1 0 1 0 0 0 0 0 1 1 1 1 0 1 0 0 0 0 2 2 1 0 0 0 0 1 0 0 1 1 2 1 2 1 2 2 0 0 1 0 1 2 0 1 0 0 0 0 2 0 0 0 1 1 1 1 0 2 0 0 0 2 0 0 1 0 0 0 0 1 0 0 2 0 2 0 0 0 2 0 1 1 1 1 2 0 1 1 0 1 1 0 1 2 2 1 0 0 0 0 2 0 0 2 2 2 0 0 1 2 0 0 2 1 1 0 1 0 0 0 1 0 2 0 1 1 1 1 0 0 0 0 1 1 0 2 2 2 0 0 0 0 0 1 1 1 1 0 2 1 1 0 2 0 0 0 0 1 1 0 1 1 0 0 2 1 1 1 0 0 0 1 0 0 0 0 0 1 0 0 0 2 0 2 0 1 1 1 0 0 1 0 0 0 1 1 0 1 1 1 0 0 0 1 0 0 1 1 2 0 1 1 1 1 2 0 0 0 0 0 1 0 2 0 0 2 0 0 0 2 0 0 1 0 1 1 1 1 0 0 1 1 1 1 1 0 0 1 0 0 0 0 2 1 1 1 1 1 2 0 1 1 1 0 0 0 1 1 1 1 1 1 0 0 1 1 0 2 1 0 0 0 2 1 0 0 2 1 0 0 0 1 1 1 1 2 0 2 0 1 0 0 0 2 0 2 2 0 1 0 1 0 1 1 0 0 1 1 2 0 0 1 0 0 1 2 1 2 1 1 0 1 0 1 0 1 0 2 0 0 0 0 2 0 1 0 0 0 1 0 0 1 0 1 1 1 1 1 0 0 0 1 1 0 0 0 0 1 1 0 0 0 1 0 0 0 0 0 1 0 1 0 0 0 1 2 1 1 1 0 0 1 1 1 1 2 0 1 0 2 1 1 0 0 1 0 0 0 2 0 2 0 0 0 1 1 1 1 0 2 2 0 1 0 2 2 1 1 1 1 0 1 0 0 2 0 0 0 1 0 1 0 1 0 0 2 0 0 2 0 0 1 0 0 1 0 1 0 1 1 0 0 1 1 1 0 0 1 0 0 0 0 0 0 0 0 0 0 0 1 1 0 0 1 2 2 0 1 0 0 0 0 0 0 0 1 0 0 0 1 0 0 0 1 2 0 0 2 0 2 2 1 1 1 1 1 0 0 1 1 1 0 1 0 0 0 2 0 1 0 2 0 2 2 1 1 1 0 1 0 1 2 0 0 2 1 0 0 0 0 2 0 1 2 2 2 0 2 0 2 0 2 2 1 2 2 1 1 1 0 0 1 1 2 0 0 1 0 0 2 0 1 2 2 0 0 0 2 0 0 0 2 2 0 2 2 0 0 0 1 1 0 0 1 0 1 0 1 0 2 1 1 0 2 1 0 2 0 1 2 0 0 0 1 1 0 2 0 2 0 2 2 0 0 1 1 1 1 1 0 0 0 2 1 0 2 2 0 1 0 1 0 1 1 0 1 0 0 2 2 0 2 0 0 1 0 0 1 1 0 0 0 0 0 1 0 0 0 1 0 1 0 1 1 1 1 0 0 1 0 0 1 0 1 0 1 0 1 2 0 1 0 1 1 0 0 1 2 1 2 1 0 0 0 0 0 0 0 0 0 0 0 0 0 1 0 0 0 0 0 0 0 0 1 0 0 1 0 0 0 0 2 1
43 0 2 1 1 0 1 2 2 1 0 0 0 0 0 0 0 0 1 1 1 1 0 1 2 0 0 2 2 2 2 2 2 1 0 0 2 1 0 0 2 2 0 1 1 2 1 0 0 1 1 1 0 0 1 1 0 0 0 0 2 0 0 1 0 0 0 1 1 0 0 1 1 0 1 1 1 0 1 0 0 0 2 0 2 0 0 1 1 2 0 0 0 1 1 1 1 0 0 0 2 0 0 0 2 2 2 1 1 1 0 1 1 1 1 1 1 0 0 0 0 0 1 1 0 1 0 1 2 1 1 0 0 0 0 0 0 0 2 0 1 1 1 0 1 1 0 0 0 0 0 0 0 1 1 0 1 2 0 0 1 1 1 1 0 1 0 1 0 1 1 0 0 2 2 0 0 0 0 0 0 0 0 1 1 2 1 2 1 0 0 2 1 1 1 0 0 0 0 0 0 0 0 0 1 0 2 0 1 0 1 1 1 0 0 2 1 1 2 1 2 0 0 0 1 1 0 2 1 2 0 0 0 0 2 0 0 2 2 2 0 0 1 2 2 0 0 0 0 0 0 0 1 0 0 1 0 1 1 1 1 1 0 1 0 0 0 0 2 2 0 2 0 2 0 0 0 1 2 1 1 1 0 0 0 0 0 1 0 2 0 0 1 2 2 0 1 0 0 0 0 0 1 1 0 0 0 2 0 0 1 1 1 0 1 0 1 1 0 0 1 1 0 2 0 0 0 0 0 1 0 1 0 2 0 0 0 1 1 0 1 0 2 1 0 0 1 0 2 2 0 0 2 2 1 1 1 0 0 0 0 0 1 0 1 0 0 1 2 0 0 2 1 1 1 0 0 1 1 1 0 0 0 0 1 1 0 0 0 0 0 1 0 0 2 1 1 0 0 0 0 0 1 1 0 0 1 0 1 1 0 2 0 0 0 0 1 0 0 0 0 1 1 0 1 1 2 0 0 1 0 2 1 1 1 1 0 1 0 0 2 0 0 2 1 0 1 0 0 1 0 0 2 2 0 0 0 1 0 2 2 2 0 0 1 1 0 0 0 0 0 0 2 1 2 2 0 0 0 2 1 1 2 0 1 2 0 1 2 1 0 1 0 0 0 0 1 0 0 1 1 1 2 0 0 0 0 0 0 0 0 0 0 1 0 2 0 2 1 1 1 1 1 0 0 1 1 1 1 1 1 0 0 2 1 0 2 0 0 1 0 1 1 1 0 2 0 1 1 0 0 0 0 1 2 0 1 1 0 1 0 0 1 1 0 0 2 1 1 1 0 1 0 0 0 0 2 0 0 0 0 0 0 0 0 1 1 1 1 0 0 1 0 1 0 0 0 1 0 0 1 1 1 1 0 0 1 0 0 0 1 0 1 1 1 1 0 0 0 0 0 2 0 0 0 2 2 0 0 0 0 2 1 0 0 0 2 0 0 1 1 2 0 1 2 2 2 2 0 0 1 1 0 2 2 0 0 0 0 0 0 0 0 1 0 1 1 1 0 2 0 0 0 0 0 0 0 2 1 1 2 0 1 1 2 1 2 2 1 1 1 1 1 1 1 0 0 0 0 0 0 1 0 1 1 0 2 2 0 1 0 0 0 1 0 0 2 1 1 0 0 1 0 0 1 0 0 0 1 1 1 2 1 0 0 2 1 0 0 0 0 0 0 1 1 1 0 0 0 1 1 1 0 0 0 0 1 0 0 0 2 1 0 0 0 2 2 2 0 2 0 0 2 1 0 0 0 1 1 1 0 1 0 0 0 1 0 2 0 2 1 2 2 0 2 0 0 2 0 0 2 0 1 2 1 0 1 0 0 2 0 0 1 0 1 0 1 0 1 0 1 1 1 1 1 1 0 0 0 0 1 1 1 1 0 1 0 0 1 0 0 1 0 0 1 1 1 0 1 0 1 1 0 2 2 0 0 0 0 0 1 0 0 0 0 1 0 0 0 0 0 0 1 0 0 2 0 0 1 1 1 0 0 0 0 0 0 0 1 1 0 0 0 1 2 2 2 2 0 0 0 1 2 1 2 2 0 1 1 1 0 1 1 0 2 1 1 0 1 0 0 1 2 1 2 0 1 0 0 0 0 2 0 2 0 0 0 0 1 0 0 0 1 0 0 1 1 1 0 1 2 1 0 0 1 0 2 2 2 1 0 0 0 0 1 0 2 0 2 1 0 1 0 0 0 1 1 0 1 0 0 0 1 1 0 0 0 0 0 1 0 0 0 0 0 0 1 0 1 0 1 1
44 1 2 1 0 0 1 1 2 1 0 1 0 0 0 0 0 0 1 1 0 1 0 2 2 0 0 2 2 2 1 0 2 1 1 0 2 2 0 0 2 2 0 1 0 1 0 0 0 0 0 0 1 1 0 1 1 0 1 0 1 0 1 1 1 0 1 0 0 0 0 1 1 0 1 1 1 0 2 1 1 0 2 0 2 0 0 0 0 2 0 0 1 1 0 1 0 0 0 0 1 0 0 0 2 0 2 1 1 0 0 1 1 2 2 2 1 0 1 0 1 0 2 2 1 0 1 0 1 0 1 0 1 0 0 0 1 1 1 1 2 1 0 0 1 1 0 0 1 1 0 0 0 0 0 1 1 0 0 0 1 1 0 2 1 1 1 2 0 2 0 0 0 2 2 0 0 1 0 0 0 0 1 0 0 0 1 1 0 0 0 2 0 0 1 0 1 0 0 0 0 1 1 1 2 0 2 1 1 0 2 2 0 0 0 2 0 0 1 1 1 0 1 0 2 1 1 1 0 1 0 0 1 1 0 0 1 2 1 1 0 1 1 1 1 0 0 0 0 0 0 0 1 0 0 2 0 0 1 0 1 1 0 1 1 0 0 1 2 1 0 2 1 1 1 0 0 1 1 1 0 1 0 0 0 1 0 2 1 2 1 1 0 2 2 0 1 2 0 2 2 1 2 1 0 0 1 1 2 0 0 2 2 1 2 1 2 2 0 0 0 2 1 2 0 0 0 0 0 0 0 2 0 2 0 1 0 1 1 1 1 0 2 0 0 0 2 1 1 0 1 1 0 0 0 0 0 1 0 0 0 0 2 0 2 0 1 2 2 0 0 2 0 0 0 0 0 0 0 2 0 0 0 0 1 1 1 0 0 0 1 1 1 1 2 1 1 1 0 0 0 0 2 0 0 1 1 0 0 1 0 0 0 2 2 0 0 0 0 0 0 2 0 1 0 0 1 0 0 1 1 1 0 0 0 1 1 2 1 1 1 1 1 1 1 1 1 0 0 0 0 0 1 2 1 1 1 2 1 2 1 2 1 0 0 0 0 1 0 1 0 0 0 2 2 2 0 0 0 1 2 2 0 0 1 0 0 0 2 0 0 2 0 1 0 0 1 1 2 2 0 0 1 1 0 0 1 1 1 0 1 0 0 0 2 0 0 2 1 1 1 1 0 1 1 2 0 0 0 1 0 1 0 1 0 0 1 0 1 1 0 0 2 2 2 0 2 0 1 1 0 1 0 2 1 0 0 0 0 0 2 0 1 0 0 0 2 1 0 1 0 1 0 0 0 0 0 2 0 1 0 0 0 0 0 0 0 1 1 0 1 0 1 2 0 0 0 0 0 0 0 1 1 1 0 0 2 0 0 0 2 0 1 1 1 1 0 0 0 0 0 2 0 1 1 0 0 2 0 0 1 1 2 0 0 0 2 1 0 2 0 1 0 1 1 0 1 1 0 0 0 2 1 1 1 0 1 0 1 0 0 0 1 1 0 1 0 2 1 1 1 0 0 0 0 1 1 1 0 0 1 0 0 0 0 1 1 1 2 1 1 1 1 2 0 0 0 0 0 2 1 1 0 1 1 0 2 1 0 1 1 0 0 2 0 0 0 0 1 0 0 0 0 1 1 0 1 0 0 0 1 1 0 0 0 0 1 0 0 0 0 0 0 1 2 0 0 1 0 2 0 2 0 0 0 0 0 0 1 1 1 1 1 2 0 0 2 1 0 2 0 2 2 2 2 2 2 1 1 1 0 1 0 0 0 2 0 2 1 2 0 1 2 0 0 0 0 1 0 0 1 0 1 2 0 0 0 0 0 2 1 1 0 0 0 0 1 1 1 0 1 1 2 0 0 2 0 2 0 0 0 0 2 0 0 1 0 0 0 0 0 0 1 0 0 0 1 0 1 1 1 0 0 1 1 0 1 0 0 0 0 0 1 0 1 2 0 0 0 0 0 0 2 1 0 1 0 1 1 0 1 1 0 0 0 0 0 0 0 0 0 0 1 0 0 0 0 1 0 0 0 2 2 1 2 1 0 0 0 1 0 2 0 0 0 1 1 0 2 2 0 2 0 2 1 0 1 1 0 0 0 0 0 1 0 0 0 0 1 0 0 0 1 2 1 0 0 0 0 1 2 0 1 0 0 0 1 1 0 1 0 1 0 1 1 0 0 0 1 0 0 1 1 0 0 1 1 0 1 1 0 0 0 1 0 0 0 1 0 0 1 1 1 1 0 0 0 0 0 0 0 0
45 1 1 1 1 0 2 1 2 0 0 2 0 1 1 1 0 0 1 1 1 0 1 2 2 0 0 2 2 2 2 1 1 2 0 0 2 1 0 2 0 0 1 1 0 2 2 0 0 1 1 1 1 2 0 0 0 0 0 1 1 0 2 2 0 1 0 0 0 0 0 0 1 0 0 2 2 0 2 0 1 0 2 0 2 0 0 1 1 2 1 2 0 1 0 0 0 1 0 1 0 0 0 0 2 0 2 2 0 0 1 2 1 2 1 1 1 0 0 0 2 0 1 1 0 1 1 2 2 0 0 0 1 0 0 0 0 0 0 0 0 2 0 0 0 0 0 0 0 0 0 0 0 1 0 1 1 1 0 2 1 2 2 0 1 2 0 0 0 2 0 0 1 1 1 0 0 0 0 2 0 1 0 1 1 2 1 2 0 1 1 2 0 0 1 0 0 0 0 0 0 1 0 1 2 0 2 0 1 0 1 1 1 1 0 2 1 0 0 0 1 0 1 0 0 2 2 1 0 1 0 0 0 0 1 0 0 2 2 2 0 0 2 1 2 1 1 0 0 0 0 0 0 0 1 1 1 0 0 1 0 1 0 0 0 0 0 0 2 2 0 1 0 1 0 0 1 1 1 0 1 1 0 0 0 0 0 2 1 2 1 0 1 2 2 0 1 1 0 0 0 1 2 1 1 0 0 1 0 0 0 2 1 0 2 0 1 1 0 0 1 1 1 1 0 0 0 0 0 0 0 2 0 2 0 0 0 0 2 0 1 1 2 1 0 2 0 0 1 2 0 0 1 1 0 0 0 1 0 0 0 0 1 1 1 1 1 1 2 0 0 2 1 1 0 2 0 0 0 1 2 1 0 0 0 1 1 1 1 1 0 1 1 0 2 1 1 0 1 1 1 1 1 1 0 1 0 0 0 2 0 0 0 2 2 0 0 1 0 1 1 1 1 1 1 1 1 0 0 0 0 1 1 1 1 0 0 1 0 0 2 0 1 1 1 2 2 1 1 2 0 0 1 1 1 0 1 2 1 1 1 1 0 0 1 1 0 0 0 0 0 0 0 2 0 0 0 1 1 0 1 2 2 1 0 2 1 1 2 0 0 2 0 0 0 0 1 0 1 1 1 0 0 2 0 0 1 0 1 0 1 0 0 0 0 2 1 2 1 1 1 1 0 0 1 2 0 0 0 1 0 1 0 0 0 0 2 0 1 0 2 2 1 1 0 1 1 0 1 0 1 1 1 2 0 2 0 0 0 1 0 0 1 1 1 1 1 1 1 0 0 1 1 0 0 1 1 1 0 0 1 0 0 1 2 1 2 2 1 0 0 2 0 1 0 0 0 1 0 0 1 1 0 0 0 1 1 0 1 1 2 1 0 0 0 0 0 0 1 0 1 0 0 1 1 0 0 1 0 0 0 2 0 0 0 0 2 2 1 2 1 1 0 2 2 1 1 0 0 0 1 1 0 1 1 1 1 0 2 1 1 0 0 0 2 0 0 2 0 0 0 1 0 1 1 0 0 0 1 1 0 1 0 2 1 1 1 1 1 1 1 1 1 1 1 0 0 1 0 2 0 2 0 1 1 0 2 2 0 0 1 0 0 2 0 1 0 2 1 0 0 0 0 0 0 1 1 0 1 0 1 1 0 0 0 0 0 0 0 0 0 0 0 0 1 0 0 1 0 0 0 0 0 0 0 0 1 0 1 0 0 0 2 2 0 0 2 0 2 0 2 0 2 0 0 0 0 2 2 2 1 1 1 1 0 0 0 0 0 2 0 2 2 1 1 1 0 1 0 1 2 0 0 2 2 0 1 0 2 2 0 0 0 0 0 0 0 1 0 1 1 2 0 1 1 1 0 2 0 0 0 0 2 0 0 2 0 0 0 0 0 0 1 0 0 0 1 0 1 0 1 1 0 1 1 0 1 0 0 0 0 0 0 0 0 1 0 0 1 0 0 0 1 1 0 1 0 1 2 2 2 0 0 0 0 0 0 0 0 2 2 0 1 1 1 1 1 1 1 1 0 1 1 1 2 2 0 0 0 2 1 1 0 0 0 2 2 0 2 1 0 2 2 0 0 0 0 0 0 0 0 1 0 2 0 0 1 1 0 0 0 1 0 0 0 0 1 0 0 0 2 0 2 0 1 0 1 2 1 2 0 1 2 0 2 0 0 0 1 0 0 0 0 0 0 0 0 0 2 1 1 1 2 2 0 0 0 0 0 2 0 0 0 0 0 0 0 0 0 0 0 0
46 0 1 1 1 0 1 2 0 2 2 0 0 0 0 0 0 0 1 1 1 0 1 2 2 0 0 2 2 2 2 2 1 1 0 1 1 1 1 0 1 1 0 1 0 0 1 0 1 0 0 0 2 2 0 2 0 0 1 0 0 2 1 1 1 0 1 1 2 0 0 1 2 0 2 1 0 0 2 1 1 0 2 0 2 0 1 1 1 2 0 1 0 0 1 0 1 0 0 0 2 0 0 0 2 0 2 1 1 0 0 1 1 2 2 2 1 1 0 0 0 0 0 0 0 1 0 0 2 0 0 0 0 0 0 0 0 0 0 0 1 1 0 0 1 0 0 0 0 0 0 0 0 0 0 0 1 2 0 0 1 1 1 1 0 2 0 1 2 0 0 2 0 2 1 0 0 2 0 0 0 0 0 1 0 1 1 2 0 2 2 2 0 0 2 0 1 0 0 0 0 0 0 2 2 1 2 1 1 0 0 2 1 0 0 2 0 1 1 0 1 0 1 0 1 2 1 2 0 1 0 0 0 0 0 0 0 2 2 2 0 0 2 2 2 0 0 0 0 0 0 0 1 0 0 1 0 0 0 1 0 1 1 1 2 0 1 0 2 2 0 2 0 0 0 0 0 1 1 1 0 1 0 0 1 0 1 0 1 1 1 1 1 2 2 0 0 1 0 1 2 1 2 1 0 1 1 2 0 0 0 2 2 0 2 1 2 1 0 0 1 2 1 1 0 0 0 0 0 1 0 2 0 1 0 0 0 2 0 0 0 0 1 2 1 0 2 0 2 1 0 0 1 1 0 0 0 0 0 0 0 0 1 0 1 1 0 1 1 1 1 1 0 0 1 1 0 1 1 2 1 1 0 1 1 1 1 0 0 2 1 2 1 0 1 1 2 2 0 0 0 1 1 1 0 1 0 0 1 0 0 1 0 2 2 1 0 1 0 0 0 1 0 2 1 2 0 0 0 1 0 1 2 1 1 0 0 0 0 0 1 1 0 1 2 1 1 1 0 1 0 0 0 2 1 0 1 2 1 1 0 1 0 1 0 2 2 1 0 1 0 0 2 1 1 0 1 1 1 1 1 1 2 1 1 1 0 0 1 0 1 0 0 1 1 1 1 0 0 2 0 1 1 1 0 0 1 0 1 0 0 0 0 1 1 1 0 2 0 1 0 2 0 0 0 1 1 0 0 1 0 0 1 0 0 0 1 0 0 0 1 1 1 2 0 0 0 2 2 0 0 0 1 2 2 0 1 1 0 0 1 0 1 0 0 0 1 1 1 1 1 2 2 0 0 2 2 2 0 2 0 0 1 1 1 1 2 1 1 0 1 0 0 0 0 0 0 1 0 0 0 2 0 0 0 1 1 0 0 1 1 1 0 2 1 1 0 0 1 1 1 2 1 1 1 0 2 1 0 0 0 2 0 0 0 2 2 2 1 1 1 1 0 0 1 1 2 1 0 0 1 1 0 1 1 0 1 1 2 0 0 0 1 0 2 0 1 1 0 0 1 1 0 1 1 0 0 0 2 2 0 0 1 0 2 1 1 1 0 0 2 2 1 2 1 0 0 0 0 1 0 1 0 1 1 1 1 2 0 0 0 0 0 1 0 2 1 2 0 0 0 2 0 1 1 0 0 0 0 0 2 2 0 0 0 1 1 0 0 2 1 1 0 0 0 0 0 1 0 0 0 0 0 1 0 0 1 1 1 1 0 0 2 1 0 0 2 1 0 2 0 0 1 1 1 0 2 1 1 2 1 0 0 0 0 1 0 2 1 2 0 1 2 0 0 0 0 1 0 1 2 0 2 2 0 0 0 0 1 1 0 0 1 1 1 0 2 0 0 1 0 1 0 2 2 1 1 2 0 0 0 0 2 1 0 2 0 0 0 0 0 0 0 0 0 0 0 0 0 0 1 1 0 2 1 0 1 0 0 0 0 0 1 0 1 1 0 1 2 1 1 0 0 1 0 1 0 0 2 2 2 0 0 0 0 0 0 0 2 2 1 0 0 1 0 0 0 2 0 0 0 2 0 0 2 0 0 0 1 1 0 1 1 0 2 0 0 1 2 1 0 2 2 0 0 0 2 1 0 0 0 0 0 2 0 0 0 1 0 1 0 0 2 0 0 0 0 2 1 0 2 0 1 0 1 0 1 2 0 1 0 1 1 0 2 0 0 0 0 0 0 0 0 0 0 1 1 0 2 1 1 0 1 1 0 1 1 0 0 1 0 0 0 1 0 1 0 0 0 0 2 0
47 1 1 2 1 0 2 2 2 2 1 0 0 2 1 1 1 0 0 2 2 0 0 1 1 0 1 2 2 2 2 1 1 1 2 1 2 1 0 1 1 1 1 1 0 1 1 0 0 1 1 1 0 1 1 1 0 0 2 1 1 0 1 1 0 1 0 0 1 0 0 0 1 0 1 1 1 0 2 0 2 0 1 1 1 0 1 0 0 2 0 1 1 0 1 0 1 2 1 1 1 0 1 1 2 1 1 1 1 0 0 1 0 1 0 0 0 0 1 0 1 0 0 0 0 1 0 0 2 0 1 0 0 0 1 1 0 0 0 1 1 1 0 0 0 0 0 0 1 0 0 0 1 1 0 0 0 0 0 0 1 2 0 2 1 1 1 1 0 2 0 0 1 2 1 0 1 2 0 0 0 0 0 1 0 1 1 1 0 0 1 2 1 1 1 0 2 0 0 0 0 0 1 2 2 0 2 0 0 0 1 0 1 0 0 2 0 1 2 1 2 0 0 0 0 1 1 1 0 1 0 0 0 0 1 0 0 1 1 1 0 0 1 2 2 0 0 0 0 0 0 0 1 0 0 1 0 1 0 1 0 1 0 1 1 0 0 0 1 1 1 2 0 1 0 0 0 1 0 0 0 1 1 1 0 1 1 1 1 2 1 0 1 2 2 0 0 0 0 0 0 0 2 1 1 0 1 0 0 1 0 2 2 0 1 1 2 0 1 0 1 1 2 2 0 0 0 0 1 1 0 1 1 1 0 0 0 1 2 0 0 0 1 2 1 0 2 0 1 1 0 1 1 1 0 0 1 1 0 1 0 0 1 0 1 0 1 0 1 1 1 1 0 0 0 0 0 0 0 0 0 0 0 0 0 0 0 1 1 0 0 0 1 0 2 1 1 0 1 0 0 0 0 1 1 0 0 1 0 1 0 1 0 1 1 0 0 0 0 0 0 2 0 1 0 1 1 0 0 0 1 1 0 0 0 1 0 1 0 0 1 1 1 1 1 0 1 0 0 1 0 0 1 1 2 0 2 2 1 2 1 1 0 0 0 1 1 2 0 1 1 1 0 2 0 0 0 1 1 1 1 1 2 0 0 2 0 1 1 1 2 1 0 1 0 1 1 0 0 2 0 2 2 0 0 0 2 1 0 0 0 0 0 0 1 1 0 2 1 1 1 1 1 0 1 1 0 0 0 2 1 0 0 0 1 0 2 1 0 2 1 1 2 1 0 1 0 1 1 0 0 0 0 2 0 1 0 1 0 0 0 0 0 0 0 0 1 1 1 1 1 2 0 0 1 0 1 2 0 0 0 0 0 0 0 0 0 0 0 0 1 0 0 0 0 0 0 1 0 0 1 1 0 1 0 0 0 1 0 1 0 0 0 0 0 0 1 1 1 1 0 2 0 0 0 1 1 1 0 0 0 1 0 0 0 1 2 0 0 0 2 0 0 0 1 1 2 1 1 0 0 1 1 1 2 0 1 1 2 0 0 0 0 0 1 0 0 1 0 1 1 0 0 0 0 0 1 0 1 1 0 2 0 2 2 1 2 1 1 0 2 1 0 0 0 0 0 1 0 2 0 2 0 1 2 1 0 1 0 0 1 1 0 2 0 1 0 1 2 1 0 0 0 1 1 1 2 0 0 0 0 0 0 0 0 0 1 0 0 0 0 0 0 0 0 0 0 0 0 1 1 1 0 0 0 1 0 0 0 0 0 0 2 1 1 0 2 0 2 0 2 0 1 0 0 1 1 1 0 1 0 1 1 1 0 2 0 0 0 2 0 2 2 1 1 1 0 1 0 1 1 1 1 2 1 1 0 0 0 2 0 0 1 1 1 0 2 1 2 0 1 2 0 2 2 2 2 1 0 0 1 1 2 1 0 2 0 0 1 0 1 1 0 0 0 0 0 0 0 0 2 2 0 1 1 0 1 0 1 1 0 0 0 1 0 0 0 0 1 1 0 0 2 0 0 2 0 2 1 1 1 0 0 1 0 1 0 0 0 2 2 0 1 1 2 1 1 2 0 0 0 1 2 1 1 1 1 0 0 1 1 1 1 1 2 0 1 1 1 0 1 0 2 0 0 0 0 1 1 1 0 0 0 1 1 0 0 1 0 1 0 1 1 1 1 1 1 1 1 1 2 0 2 0 0 0 1 1 1 0 1 0 1 0 0 1 1 0 0 0 0 0 0 0 0 2 2 0 2 0 0 0 0 0 0 0 0 0 0 1 0 0 1 0 0 0 0 0 0 0 2 2
48 1 1 1 0 0 1 2 2 1 1 1 0 1 1 1 0 0 0 1 1 0 1 2 2 0 0 2 2 2 2 2 1 1 2 1 2 0 0 2 0 0 0 1 0 0 1 0 0 0 0 0 0 1 0 0 0 0 1 1 0 1 1 1 0 0 0 0 1 1 1 1 2 0 2 1 0 0 2 0 1 0 2 0 2 0 1 1 1 2 0 1 1 0 1 0 1 0 0 1 2 1 0 0 2 1 2 2 0 0 0 0 0 0 0 0 0 0 1 0 1 1 2 2 0 0 1 1 1 1 2 1 0 0 1 1 1 0 0 1 2 0 1 0 0 0 0 1 1 0 0 0 0 0 0 0 0 0 1 0 1 1 2 0 0 1 1 0 0 1 0 1 0 2 2 0 0 0 0 0 0 0 0 1 1 2 1 1 0 0 0 2 1 1 1 0 0 0 0 0 0 0 0 2 2 0 1 0 1 0 1 2 2 0 1 1 1 1 1 0 1 1 1 0 0 1 1 1 0 1 0 0 0 0 2 0 0 1 2 1 0 0 2 0 1 0 0 0 0 0 0 0 1 1 1 2 0 0 0 0 0 0 1 2 0 0 0 0 2 2 0 1 0 2 1 0 0 0 1 1 1 0 1 1 1 2 0 0 1 2 1 1 1 1 2 0 0 1 0 1 1 0 2 1 0 0 1 2 0 0 1 1 1 1 1 1 2 0 1 0 0 1 0 1 1 0 0 0 0 0 0 1 0 2 0 0 0 2 1 0 1 0 2 2 1 0 1 0 1 0 0 2 2 2 0 1 1 1 0 0 0 0 0 0 0 0 0 2 2 0 0 2 2 1 2 0 0 1 1 2 1 0 0 0 2 0 1 0 0 0 0 0 1 0 2 2 2 0 1 2 2 2 0 0 0 0 0 0 0 2 0 0 0 0 0 0 1 0 0 0 0 2 1 0 1 1 2 0 0 0 1 0 0 0 0 1 0 0 1 0 1 0 0 2 1 2 2 0 1 1 0 0 1 1 2 1 2 2 2 0 0 0 0 1 0 2 2 1 0 1 0 0 2 2 0 0 0 0 0 1 2 1 1 0 2 0 0 0 1 0 1 1 1 1 0 0 0 1 1 1 1 1 0 2 0 0 1 0 1 0 1 0 0 0 2 0 0 2 1 2 2 0 1 1 0 2 1 0 0 2 0 0 0 0 2 0 1 1 0 1 1 0 1 1 1 1 0 1 2 1 0 1 0 1 1 0 1 0 1 0 1 1 0 0 0 0 0 2 2 0 1 1 1 0 1 1 2 1 0 0 0 0 0 0 2 2 2 0 0 0 0 0 0 1 1 0 1 0 0 0 1 1 0 0 0 0 0 2 0 1 0 0 0 2 1 2 0 0 0 0 1 1 0 1 1 0 1 2 0 0 1 1 0 0 0 1 2 0 1 1 2 1 0 0 1 1 2 2 0 0 0 1 0 1 1 0 1 0 0 0 0 0 2 1 0 1 0 1 1 0 1 1 0 0 0 1 2 1 0 0 1 0 1 1 1 2 0 2 1 0 1 0 0 2 1 0 0 1 0 1 1 1 0 2 1 0 1 2 0 0 0 0 0 1 0 2 0 0 2 0 0 0 0 0 1 1 1 0 0 0 1 2 0 0 0 0 0 0 1 1 0 0 0 0 1 0 0 1 0 0 0 0 0 0 0 0 0 0 0 0 0 0 2 2 2 0 2 0 1 2 1 1 2 1 1 0 1 0 0 1 0 1 0 0 0 2 0 2 0 2 1 2 2 0 2 0 0 1 0 0 1 0 1 2 1 0 1 1 1 2 0 0 0 0 0 0 2 0 2 0 2 2 0 2 2 1 1 1 0 1 1 1 1 0 0 1 0 0 0 0 0 0 0 0 0 0 0 0 0 0 2 2 0 2 2 0 0 0 1 1 0 0 0 0 0 0 0 0 2 1 1 0 0 0 0 1 0 1 1 1 1 1 0 0 0 0 0 0 0 2 2 0 0 1 1 1 1 1 0 0 0 2 2 2 1 1 1 0 0 1 0 0 1 0 1 1 2 1 2 1 1 1 2 0 0 0 1 1 0 0 0 1 0 2 0 0 0 0 0 0 0 1 1 0 1 1 1 0 0 0 2 1 2 1 0 0 0 1 0 0 0 0 2 0 2 0 0 0 2 1 1 0 0 0 0 1 2 1 2 1 1 1 0 2 0 1 1 0 0 1 0 0 0 0 0 0 0 0 0 0 2 0
49 1 0 2 0 2 2 1 2 1 1 1 0 0 0 0 0 0 0 1 1 1 1 2 2 0 0 1 2 2 2 1 0 2 0 0 2 1 0 1 1 1 0 0 0 0 0 0 0 2 2 2 0 1 1 0 0 1 0 0 1 1 0 0 0 0 0 0 1 0 0 2 0 0 0 2 2 0 1 0 1 0 2 1 2 0 0 0 0 2 0 0 1 0 0 2 0 0 0 0 1 0 1 1 2 1 2 1 1 0 1 2 1 2 1 1 1 0 1 0 1 1 2 2 1 0 1 0 1 0 0 0 0 0 0 0 0 0 1 0 2 0 0 0 0 0 0 0 1 1 0 1 1 0 0 0 0 1 1 0 0 1 1 1 0 1 0 1 0 1 1 0 1 0 1 0 1 0 0 1 0 0 0 1 0 1 1 1 0 0 0 1 0 0 1 0 2 0 0 0 0 0 0 2 2 0 2 0 0 0 0 2 0 0 0 2 0 1 1 0 1 1 0 0 0 1 1 2 0 2 0 0 1 1 1 1 0 1 1 1 1 0 2 2 2 0 1 0 0 0 0 0 2 1 0 1 2 1 0 0 0 0 0 2 1 0 0 0 1 1 0 2 0 2 0 0 0 1 2 1 1 0 0 0 0 0 0 0 0 2 0 1 0 2 1 0 0 1 0 0 1 1 2 1 0 0 2 0 0 1 0 2 2 1 2 1 2 0 1 0 0 1 0 2 1 0 1 0 2 2 0 1 0 2 0 0 0 1 1 0 0 0 1 1 0 0 1 0 2 2 0 0 0 0 0 0 0 0 0 1 0 0 2 1 2 0 0 1 1 1 1 1 1 0 1 1 0 0 1 2 0 1 0 0 1 0 0 2 2 0 0 1 2 1 2 2 2 0 1 1 1 1 1 1 1 1 0 1 0 1 0 2 0 0 0 0 2 0 0 0 0 1 1 0 0 1 1 0 0 0 0 0 0 1 0 1 0 1 1 0 2 0 1 1 2 1 1 0 0 1 0 0 1 2 1 0 1 1 0 2 1 2 0 0 0 0 0 2 0 0 2 2 2 1 1 1 0 0 0 1 0 2 1 1 2 0 0 0 2 0 0 2 0 1 1 1 1 1 1 2 0 1 0 1 1 1 2 1 1 0 0 1 0 0 1 1 1 2 2 2 2 0 1 1 0 2 0 1 1 1 1 0 0 0 1 0 2 1 2 2 0 1 1 1 1 1 0 1 1 0 0 0 0 2 1 1 0 0 1 0 1 0 1 0 0 0 2 0 0 0 0 1 0 0 1 0 1 2 0 2 0 0 0 2 2 0 2 2 1 0 0 2 0 1 0 0 0 0 0 0 0 2 0 0 0 1 1 1 1 1 1 1 0 0 0 0 0 0 0 0 1 0 0 0 0 0 1 2 0 0 0 1 0 0 0 1 2 2 1 2 2 1 1 1 2 0 0 1 1 0 2 1 1 1 1 0 1 2 2 1 1 0 0 0 0 0 0 1 0 0 1 1 1 0 0 0 0 2 0 0 2 0 0 1 2 2 1 2 1 0 0 0 0 1 1 0 0 0 0 2 1 1 0 0 0 0 2 2 1 0 0 0 0 1 0 0 1 1 0 0 0 1 0 0 2 0 0 0 1 1 2 2 0 0 0 0 0 0 0 2 2 2 0 0 1 0 0 1 0 0 0 0 0 0 0 0 1 0 1 1 0 0 2 2 1 0 2 2 0 2 0 0 2 0 0 0 2 1 1 1 0 1 0 0 0 2 0 2 1 2 1 1 2 0 1 0 0 1 0 0 0 0 1 1 1 0 1 0 0 1 0 0 1 1 1 0 0 0 1 0 2 1 2 2 1 0 0 2 0 0 0 0 2 0 0 1 0 0 2 1 1 1 1 0 0 0 1 0 0 0 2 2 0 1 1 0 1 0 0 0 0 0 0 0 0 1 0 0 1 0 1 0 2 1 0 2 0 1 1 0 1 1 0 0 0 0 1 1 1 1 1 0 2 1 1 1 1 2 0 0 1 2 2 2 0 1 0 1 0 1 0 1 1 1 0 2 2 0 1 1 0 1 1 1 0 0 0 0 0 0 0 2 0 1 1 0 0 0 0 1 0 1 2 2 2 1 2 1 0 0 2 0 1 0 1 0 1 1 1 1 0 0 1 1 2 0 0 0 2 2 0 0 1 0 0 0 1 0 1 0 0 0 1 2 0 1 1 0 0 0 0 0 0 1 1 0 0 0 0 0 0 0
50 1 1 0 0 0 1 2 2 2 0 0 0 1 0 0 1 0 2 0 0 0 0 2 2 0 1 1 2 2 1 2 0 1 0 0 2 1 1 0 2 2 1 0 0 0 0 0 1 0 0 0 1 1 0 1 0 0 0 0 1 1 1 2 1 1 1 0 1 0 0 1 2 0 2 2 0 0 2 1 0 0 2 0 1 0 0 1 1 1 0 0 2 0 0 0 0 1 1 0 2 0 0 0 2 0 2 1 1 1 0 1 0 1 1 0 0 1 0 0 1 0 1 1 0 0 1 0 1 0 0 1 0 0 0 0 0 0 1 0 1 1 0 0 1 1 0 0 1 1 0 0 0 2 0 1 2 1 0 0 1 0 2 0 1 2 0 0 1 1 0 2 0 1 1 0 0 1 0 0 0 0 0 2 1 1 1 0 0 0 0 2 1 1 1 0 0 0 0 0 0 0 0 1 2 0 1 1 1 0 1 1 1 1 0 2 0 0 0 0 1 0 1 0 0 2 2 2 0 1 0 0 0 0 2 0 0 1 2 2 0 0 2 2 2 0 0 0 2 2 0 0 2 0 0 1 0 0 0 0 0 0 1 1 1 0 0 1 2 1 1 2 1 0 0 0 0 1 1 1 0 1 0 0 0 1 0 2 2 2 1 1 0 2 1 0 1 1 0 1 1 1 2 1 0 0 1 2 0 0 1 2 1 1 2 1 1 0 1 0 1 0 0 1 0 0 0 0 0 0 0 2 0 1 0 0 0 2 1 0 0 0 1 2 0 0 2 0 0 0 0 1 2 2 0 0 0 0 1 0 1 1 2 1 2 2 0 2 2 0 0 2 1 1 1 2 1 0 0 1 0 1 0 0 1 1 1 0 0 0 0 0 0 1 2 1 1 1 0 0 0 0 0 2 1 0 0 1 1 1 0 1 0 0 0 0 1 1 0 1 1 1 1 0 1 1 2 0 0 1 1 1 1 2 2 1 0 2 0 0 1 1 2 0 2 2 0 1 1 2 0 0 1 2 1 1 1 0 0 0 1 1 0 1 0 1 1 2 0 1 1 2 1 2 0 0 0 1 1 0 1 2 1 0 1 1 0 1 2 0 0 2 0 2 0 0 1 0 1 2 0 1 1 1 1 1 1 0 2 0 1 0 0 1 0 2 0 2 1 2 2 0 2 2 0 2 0 1 2 1 1 0 0 1 1 0 2 0 0 2 0 0 1 1 1 1 2 0 0 0 0 0 0 2 0 0 0 0 0 0 2 0 0 1 0 0 2 1 1 0 1 1 1 0 0 1 2 1 0 1 1 0 0 0 1 1 1 2 2 2 1 0 0 0 0 0 0 0 0 0 0 2 0 0 0 1 1 0 0 1 0 0 0 1 0 0 0 0 0 0 1 1 1 0 1 2 2 2 0 0 1 1 0 0 0 0 2 1 0 2 0 1 0 1 2 2 2 1 0 0 1 1 2 1 2 0 1 0 1 0 0 0 1 0 1 0 0 1 0 0 2 0 0 0 0 0 1 0 0 1 0 1 0 1 1 1 0 1 1 0 2 0 0 1 0 1 1 1 0 1 0 1 0 1 1 0 2 1 1 0 1 0 0 1 0 0 0 2 0 0 0 0 0 0 1 0 1 1 1 1 2 2 0 0 0 1 1 0 1 2 0 0 0 0 2 0 0 1 0 2 1 2 0 0 0 0 0 0 2 1 0 0 1 1 1 1 2 1 1 2 0 1 1 0 0 0 1 0 1 1 0 1 2 1 2 0 2 1 0 1 0 1 2 1 2 1 0 1 0 1 2 0 2 2 0 0 1 0 0 2 0 1 0 0 2 1 2 0 1 0 2 1 1 2 2 2 2 2 0 0 1 0 2 1 0 2 0 1 1 1 1 1 0 0 0 0 0 0 1 0 1 0 0 2 2 0 0 0 0 0 0 0 0 0 0 2 1 1 1 0 1 0 0 0 0 1 0 2 2 0 0 1 1 0 0 0 0 0 0 1 1 1 1 2 2 2 2 1 0 0 0 2 2 2 2 1 1 1 1 1 0 0 1 0 1 1 2 1 2 0 0 2 2 0 1 0 1 0 0 0 0 1 0 1 0 0 1 1 0 0 0 1 1 0 0 0 0 0 0 0 1 0 1 0 1 0 1 1 1 0 0 0 0 1 2 0 1 2 2 0 0 0 0 0 0 1 1 0 2 0 0 0 0 1 0 1 2 0 1 0 0 0 1 0 0 0 0 1 1 0 2 1
51 1 1 2 0 1 2 2 1 2 1 0 0 1 0 0 1 0 0 2 2 0 1 2 2 0 0 2 2 2 2 1 0 1 1 0 2 1 1 0 1 1 1 0 0 1 1 0 0 1 1 0 0 0 0 2 0 1 0 0 1 2 1 1 0 0 0 0 0 0 0 1 2 0 2 2 0 0 2 0 1 0 2 0 2 0 0 0 0 2 0 1 0 0 2 0 2 1 0 2 2 1 0 0 2 0 2 2 0 0 2 2 0 1 0 0 0 0 0 0 2 0 2 2 0 1 0 0 2 0 1 1 0 0 0 0 0 1 1 1 2 1 0 0 0 0 1 0 0 0 0 0 0 0 0 0 0 0 0 0 1 0 2 0 1 2 0 1 0 2 0 1 1 0 1 0 1 0 2 1 0 0 0 1 1 2 1 1 0 0 0 2 0 1 2 0 0 0 0 0 0 1 0 1 2 0 1 0 2 0 2 0 2 0 0 2 1 0 1 1 1 0 0 0 0 1 1 2 0 2 1 1 0 0 1 0 0 2 2 1 0 1 1 0 1 0 0 0 0 0 0 0 0 0 0 2 1 1 0 2 1 2 0 0 1 0 1 0 2 2 0 1 0 1 0 0 0 0 1 1 0 0 1 1 1 1 2 2 1 2 1 0 1 2 2 0 1 0 0 0 1 0 2 1 0 0 0 1 0 0 1 1 2 0 0 1 2 0 2 0 1 0 0 1 1 0 1 0 1 1 0 1 0 0 0 0 0 1 1 1 0 1 0 2 0 0 2 0 1 0 1 1 1 1 0 0 0 0 0 1 0 0 0 0 0 0 1 2 2 0 0 2 1 1 0 1 0 0 0 1 0 1 0 1 1 0 0 0 0 0 0 0 1 1 2 1 1 1 1 1 1 1 1 2 1 0 0 0 0 1 0 1 0 1 1 0 1 0 0 0 0 2 1 1 1 1 0 0 0 0 0 0 0 0 0 1 0 1 1 0 1 1 1 1 1 1 1 1 0 1 0 0 0 2 0 0 0 1 0 0 0 0 1 0 0 1 1 1 0 1 1 1 1 1 1 0 1 0 0 0 2 1 2 0 0 2 0 0 2 0 0 2 0 0 2 0 2 2 2 2 0 0 0 2 0 0 1 1 0 0 0 1 0 0 0 2 1 2 0 2 2 0 2 2 0 2 0 0 1 1 1 1 0 0 0 0 2 1 0 0 2 1 1 1 1 2 1 0 0 0 0 0 1 2 1 0 1 1 1 0 0 1 1 0 0 0 1 1 1 0 0 0 0 0 0 0 0 2 0 1 1 0 0 1 2 1 2 2 0 0 0 0 2 0 2 0 0 0 1 0 1 2 1 1 0 0 0 0 0 1 2 0 0 0 0 0 0 0 0 0 0 0 0 0 0 0 0 1 0 0 0 1 0 0 0 2 2 0 0 2 0 1 0 1 2 2 2 1 0 0 1 2 0 1 2 0 0 1 1 0 0 0 0 0 0 0 0 2 1 1 0 1 1 0 1 0 1 1 2 2 1 0 0 1 2 0 2 1 2 0 2 1 0 2 0 0 0 1 0 2 1 0 0 0 1 0 0 2 0 0 1 0 0 1 0 1 0 1 1 0 0 1 2 0 1 1 1 0 0 0 1 1 1 0 0 2 0 0 2 2 0 0 1 0 1 0 0 1 0 0 0 0 0 0 0 2 0 0 0 0 1 1 1 1 0 1 1 1 1 2 0 0 1 0 0 0 2 1 1 0 0 2 1 1 0 0 0 2 0 2 1 2 2 0 1 0 0 2 0 0 1 0 0 1 2 0 1 1 1 2 0 0 1 1 2 1 1 0 1 1 1 2 1 2 2 1 1 1 0 1 0 0 1 1 1 1 0 0 1 0 0 0 0 0 0 0 1 0 0 0 1 1 0 1 1 0 1 0 1 1 0 0 0 0 0 1 1 0 1 0 0 0 0 1 0 0 0 0 0 0 1 0 0 0 0 0 0 0 1 2 2 0 0 0 0 0 0 2 0 0 1 2 2 2 1 0 1 1 0 2 0 0 0 0 0 2 2 0 2 2 0 2 2 0 0 1 1 1 1 1 0 1 0 2 0 0 0 2 0 0 0 2 1 0 0 0 1 1 0 1 2 0 1 0 2 0 2 1 0 1 0 0 1 0 1 0 0 0 2 0 0 0 0 1 1 0 0 0 0 0 0 0 1 2 0 0 0 0 1 1 0 0 0 0 0 0 0 0 0 0 1 0
52 1 1 2 1 0 2 1 1 1 1 0 0 0 0 0 0 0 1 1 1 0 1 0 0 1 1 0 1 1 1 1 1 1 2 1 2 2 0 0 2 2 1 1 0 1 1 0 0 1 1 1 1 1 0 1 1 0 1 1 0 0 0 0 0 0 0 0 2 2 1 2 2 0 1 1 1 0 2 0 2 0 2 0 1 0 0 0 0 2 0 0 0 1 0 0 0 0 1 0 1 1 0 0 2 0 2 2 0 0 1 1 1 2 2 2 2 0 0 0 2 0 0 0 0 1 0 0 2 0 0 0 1 0 0 0 0 0 0 0 1 1 0 0 1 1 0 0 1 1 0 0 0 0 0 1 0 1 0 0 0 0 1 1 1 2 0 2 0 2 0 0 1 1 1 0 0 0 0 0 0 0 0 1 1 2 1 1 0 0 0 2 0 0 0 0 0 0 0 0 0 1 0 2 2 1 2 1 1 0 1 1 1 0 0 2 1 0 0 0 2 2 0 1 1 0 1 2 1 1 0 0 0 0 1 0 0 2 2 1 0 1 2 0 1 0 0 0 0 0 0 0 1 0 0 2 1 0 1 1 1 1 0 1 1 0 0 1 1 2 0 2 0 1 1 1 0 0 2 0 0 0 0 0 1 0 0 1 0 1 1 1 1 2 2 0 1 1 1 1 1 0 2 1 0 1 2 2 0 1 0 1 1 0 2 0 1 0 0 0 2 0 2 1 0 0 0 0 0 0 0 1 1 2 0 1 0 2 0 2 1 1 0 0 0 0 0 0 1 0 1 0 1 1 0 0 0 1 0 1 0 0 1 2 1 1 0 2 2 0 0 2 0 0 1 0 0 0 0 1 0 2 0 1 2 1 1 0 0 0 0 1 1 1 1 0 1 0 0 0 0 0 0 2 0 0 0 0 0 2 0 2 0 1 1 0 0 1 0 1 0 1 0 1 2 2 0 0 0 0 1 0 0 0 0 1 0 1 0 0 0 2 2 0 1 1 1 0 1 2 0 0 0 2 0 0 0 2 1 2 2 2 0 0 0 1 1 1 0 0 1 1 2 1 2 2 0 0 0 1 0 1 2 1 1 1 0 0 1 0 1 1 1 2 2 1 2 1 2 1 1 0 1 1 0 0 2 1 2 0 1 1 0 0 0 0 0 2 2 1 1 2 2 0 0 2 0 0 0 2 0 1 0 0 1 0 1 1 1 2 1 1 1 1 1 1 0 1 1 0 0 0 0 0 2 1 1 0 0 0 1 0 0 0 0 0 1 1 0 0 0 1 1 0 0 0 1 1 0 1 0 0 0 1 1 0 1 1 1 1 0 0 0 2 0 0 0 0 0 0 0 2 0 0 0 0 0 0 1 2 0 0 0 0 0 0 0 0 0 0 1 1 0 0 0 0 1 2 0 0 0 1 1 0 0 1 2 2 0 1 1 1 0 2 2 1 1 2 0 0 1 2 1 0 1 1 2 0 2 0 0 0 2 1 0 1 0 1 0 2 0 0 0 1 1 0 0 0 1 1 0 1 0 1 1 0 0 1 2 0 1 0 1 1 0 0 0 0 0 1 0 1 0 0 0 0 1 2 1 0 0 0 0 2 0 0 0 1 0 0 0 1 1 0 1 1 1 0 1 1 2 1 0 0 0 1 2 0 1 2 2 2 0 1 1 0 0 1 0 1 1 1 0 0 0 1 1 0 1 0 1 1 2 0 0 0 2 0 1 1 1 0 2 0 0 0 0 2 2 2 0 0 0 0 0 2 0 2 0 2 0 2 1 0 1 0 0 0 0 2 2 0 1 2 1 0 0 0 1 2 0 0 0 0 0 0 2 1 1 1 0 2 1 2 1 0 0 2 0 0 0 0 1 1 0 2 0 1 1 1 1 1 1 0 1 1 2 0 0 0 2 2 0 2 2 0 0 1 2 2 0 0 0 0 0 1 0 0 1 0 0 1 2 0 0 2 0 0 2 1 2 0 0 0 0 0 0 0 0 1 1 0 2 1 2 2 2 1 0 0 0 1 2 2 0 0 0 0 1 1 0 1 1 0 1 1 1 0 2 2 0 2 1 0 0 0 0 1 0 1 0 0 0 0 0 0 1 2 0 0 0 1 0 1 1 0 0 0 0 0 2 2 2 0 0 0 0 2 0 0 0 0 0 1 1 1 2 0 1 0 0 0 0 0 0 2 2 0 2 0 0 0 1 2 0 2 1 0 0 0 0 0 1 0 0 0 1 0 0 0 2 1
53 1 1 2 0 1 1 2 1 1 1 0 1 1 1 1 0 1 2 1 1 1 0 1 1 0 0 0 1 2 2 0 0 1 2 0 2 2 0 1 1 1 1 1 0 1 0 0 1 1 1 1 0 0 0 2 0 0 1 1 0 1 2 2 0 0 0 0 0 0 0 2 1 0 1 2 1 0 2 1 1 0 1 0 2 0 0 1 1 2 0 1 1 0 1 0 1 1 0 1 1 0 1 1 1 0 1 1 1 1 0 1 1 2 1 1 1 0 0 0 1 0 2 2 1 0 1 0 1 0 1 0 0 0 1 1 1 0 1 0 1 1 0 0 0 0 1 0 0 0 0 0 0 0 0 0 0 1 1 0 0 0 2 0 0 1 0 1 0 2 0 0 0 2 1 1 0 0 0 2 0 2 1 0 0 0 1 1 1 0 0 2 2 2 0 2 2 0 0 0 0 1 0 2 2 0 2 1 0 0 1 1 0 0 0 2 2 1 2 1 2 1 0 0 0 1 1 2 1 2 0 0 1 1 1 0 0 0 0 0 1 0 1 2 2 0 0 0 0 0 0 0 0 0 0 1 1 0 1 2 1 2 1 1 0 0 0 2 1 1 1 0 0 2 0 0 0 1 2 1 1 0 1 1 0 1 0 2 0 2 1 0 1 1 2 0 0 1 0 0 0 0 1 0 0 0 0 1 0 0 0 1 1 0 1 0 2 0 0 0 0 2 1 2 2 0 0 0 0 1 0 0 1 0 0 0 0 1 1 0 1 0 2 2 0 1 1 0 1 1 0 0 2 2 0 1 1 1 0 0 0 0 2 2 2 0 0 0 2 0 0 2 2 1 2 0 0 0 0 0 0 0 0 0 1 1 1 0 0 0 0 0 0 1 2 1 1 0 0 0 0 0 0 2 1 0 0 0 0 2 0 1 0 2 2 1 0 1 0 1 1 0 0 1 1 1 1 0 0 0 0 0 0 0 0 1 0 1 0 0 1 1 1 1 1 0 1 0 1 1 1 0 1 1 2 0 2 1 1 1 1 1 1 0 0 1 1 1 0 0 1 1 0 2 1 1 0 0 0 0 1 1 2 0 1 2 0 0 2 0 0 1 0 0 0 0 1 0 0 1 1 1 2 0 0 0 2 0 1 0 0 1 0 1 0 2 0 2 1 1 1 1 1 1 0 1 0 1 1 1 1 0 0 0 0 1 2 1 0 2 0 0 1 2 1 1 1 0 0 0 0 0 1 2 1 0 0 0 0 0 0 0 2 0 2 2 0 2 1 1 0 1 1 0 1 0 1 2 0 0 2 0 1 1 0 0 0 1 0 0 0 2 0 0 1 0 0 0 0 0 0 2 0 0 2 0 0 0 0 0 2 0 0 0 0 0 0 0 0 0 2 1 0 0 0 1 1 1 0 0 0 2 0 0 0 0 2 1 1 2 1 1 0 2 2 2 2 0 0 0 2 1 2 0 1 0 2 1 2 0 0 0 1 0 1 0 0 1 1 1 0 1 0 0 0 0 0 0 1 1 1 1 0 1 1 1 2 1 2 0 2 1 0 1 1 0 0 0 0 1 0 1 0 0 2 0 1 2 0 0 1 0 0 2 0 0 0 1 2 0 0 0 0 0 1 1 1 0 1 1 1 1 0 0 0 0 0 0 1 1 0 0 0 0 1 0 0 1 0 1 0 1 0 2 0 0 0 0 1 1 0 0 2 2 1 0 2 1 1 2 2 1 2 0 0 0 1 0 0 2 0 0 0 0 0 1 0 1 1 2 0 1 2 0 1 0 0 2 0 0 1 0 1 2 1 0 1 0 0 2 0 0 2 2 2 0 2 2 0 0 2 1 0 2 2 2 2 1 0 1 0 0 1 1 0 0 0 0 1 0 0 1 0 0 0 0 0 0 0 1 1 1 0 2 2 0 0 0 0 0 0 0 0 0 0 1 1 1 1 0 1 0 0 0 0 1 1 2 2 1 1 1 0 1 0 1 0 0 0 1 1 0 1 1 0 0 0 2 0 0 1 2 2 2 1 0 1 0 0 1 0 2 1 1 1 1 2 1 2 2 0 2 2 1 0 0 0 1 1 1 0 0 0 0 0 1 1 1 0 0 0 0 1 0 0 1 2 1 0 0 2 0 1 0 1 0 1 1 1 0 0 0 1 1 1 0 1 0 1 0 0 0 0 0 0 0 1 0 1 0 0 0 1 1 0 1 0 1 1 0 0 0 0 1 0 0 0 0 1 0 1 0
54 0 2 0 0 0 0 1 2 1 1 1 0 0 0 0 0 0 2 1 2 0 1 2 2 0 0 1 0 1 2 1 1 1 0 0 2 1 1 0 1 1 0 0 0 2 2 0 0 0 0 0 0 1 0 2 0 0 0 0 1 1 1 1 0 0 0 0 2 1 0 1 2 0 2 1 0 0 2 0 0 0 2 0 1 0 0 2 2 2 2 2 1 0 0 0 0 1 1 1 1 0 0 0 2 1 2 1 1 1 0 1 0 0 0 0 0 1 0 0 1 0 2 2 1 0 1 0 1 0 0 0 0 0 0 0 1 0 0 1 1 2 0 0 1 0 0 0 1 1 0 0 0 1 0 0 1 1 2 0 1 2 2 0 1 2 0 1 2 0 0 0 0 2 2 0 0 0 0 0 0 1 0 0 0 0 0 2 0 1 1 2 0 0 2 0 1 0 0 0 0 0 0 1 2 0 1 0 1 0 1 0 1 0 0 2 0 0 1 0 1 1 0 1 1 0 1 1 0 1 0 0 0 0 2 0 0 2 2 2 0 0 1 0 0 0 0 0 1 1 0 0 1 0 0 0 0 0 0 0 0 0 1 2 1 0 1 1 1 0 1 0 0 1 0 0 0 1 2 1 0 0 0 1 0 1 0 1 0 1 0 0 0 2 2 0 2 0 0 0 2 1 2 1 1 0 0 1 0 0 0 1 2 0 2 0 2 0 1 0 0 0 0 1 2 0 0 0 0 0 0 2 0 2 1 1 1 2 0 0 0 0 1 2 0 0 2 0 1 1 0 1 2 2 0 0 1 1 0 2 0 0 2 1 2 0 1 1 2 0 0 2 2 2 0 1 0 0 0 1 1 0 0 1 0 2 2 0 0 0 0 1 0 1 2 1 1 0 1 1 1 1 0 2 0 0 0 2 0 2 0 0 0 0 0 0 0 0 1 0 2 0 0 1 0 1 2 1 1 2 0 1 0 1 1 1 0 0 0 0 2 0 2 0 1 0 1 0 0 0 0 0 1 2 1 1 1 2 0 2 2 2 0 0 0 1 1 2 0 1 1 2 1 1 0 0 0 1 1 0 1 2 0 0 2 0 0 0 2 0 0 2 0 1 1 1 2 1 1 2 0 1 1 1 1 1 1 0 1 0 0 1 0 0 0 1 0 2 0 1 1 1 0 0 0 1 0 1 1 1 1 0 0 1 2 0 1 1 0 2 0 0 2 2 0 2 0 1 1 0 0 0 1 2 1 1 0 0 0 0 0 0 0 0 0 0 1 1 1 1 0 2 1 0 0 1 1 2 0 1 1 0 0 1 1 0 0 0 0 0 0 0 0 0 0 0 0 0 0 0 1 1 0 0 0 0 1 1 0 1 1 1 0 1 0 1 0 0 0 0 2 1 0 0 0 1 1 1 0 0 0 1 0 0 0 1 2 1 0 1 0 1 0 2 2 1 1 2 0 0 1 1 1 0 1 1 2 0 2 0 0 0 0 0 1 0 0 1 0 1 0 2 0 1 1 0 1 1 0 0 1 0 2 2 0 2 0 1 0 2 1 1 0 0 0 0 1 0 0 1 1 1 0 1 1 0 1 1 1 1 1 0 0 2 1 0 1 1 1 0 0 0 1 0 2 1 1 0 0 0 1 0 0 0 0 1 0 0 0 0 0 0 1 2 2 0 0 0 0 0 0 0 0 0 0 0 1 0 0 0 1 0 1 0 0 1 1 0 2 2 1 0 1 0 0 1 1 2 1 2 1 0 0 0 2 0 2 2 1 2 1 1 2 1 1 1 0 1 0 0 1 0 1 2 2 0 2 1 2 2 0 0 1 1 1 0 1 1 2 0 2 2 0 2 2 2 2 1 0 0 0 0 1 0 0 2 0 0 0 0 0 0 1 0 0 0 1 0 1 0 2 2 0 2 1 1 1 0 0 0 0 0 0 0 0 1 1 2 2 0 0 0 1 0 0 2 0 1 1 0 0 1 0 0 0 0 0 1 0 2 2 0 0 1 2 1 1 2 0 0 0 1 0 0 2 0 0 0 1 2 0 1 0 0 0 2 2 1 2 1 1 1 2 1 0 0 1 0 0 1 0 1 0 1 0 0 0 0 0 1 0 0 1 2 1 0 0 0 0 0 1 0 1 0 1 0 1 2 2 2 0 0 0 0 0 0 1 1 1 0 0 0 0 0 0 1 1 1 1 1 1 1 0 2 0 1 1 0 0 1 0 0 0 0 0 0 0 0 0 0 2 0
55 1 1 1 1 0 1 2 1 2 1 0 1 2 1 1 0 0 0 1 1 0 0 1 1 0 0 2 2 2 2 0 0 0 2 1 1 2 0 1 1 1 0 0 1 1 1 0 1 0 0 2 2 2 0 2 0 0 1 0 0 1 0 1 0 0 0 1 2 0 0 0 2 0 1 1 1 0 2 0 0 0 1 1 0 0 0 0 0 1 0 0 0 0 2 0 2 2 1 1 0 0 1 1 2 0 2 1 1 1 0 1 1 2 1 1 1 0 0 0 2 1 2 2 0 0 2 0 0 0 1 0 0 0 0 0 1 0 0 1 0 2 0 0 0 0 0 0 0 0 0 0 1 0 0 0 0 1 0 0 1 0 2 0 1 1 0 1 0 1 1 0 0 2 1 1 0 0 0 0 0 1 1 0 0 0 0 0 0 0 0 2 0 1 2 0 1 0 0 0 0 1 1 1 2 0 2 0 0 0 2 0 1 0 0 2 0 0 2 1 2 1 1 0 0 1 1 2 1 2 0 0 0 0 1 0 1 1 1 0 1 0 2 1 1 0 0 0 0 0 0 0 1 0 0 1 2 1 0 1 0 1 2 2 1 0 0 1 2 0 0 2 0 1 0 0 0 0 2 0 0 0 0 1 0 1 0 2 0 2 2 0 0 1 1 0 0 2 0 2 2 0 2 1 0 0 1 2 1 0 0 1 2 1 2 0 1 2 0 0 0 2 1 2 1 0 0 1 1 1 0 2 1 1 0 0 0 1 2 0 0 0 1 2 0 1 1 0 2 0 0 0 1 0 0 0 1 0 1 1 1 1 2 1 2 0 1 0 0 2 2 0 1 1 0 2 0 0 0 1 0 1 0 0 1 0 1 1 1 1 1 1 1 0 2 0 0 0 0 0 0 0 0 2 2 0 0 0 0 0 0 0 0 2 2 1 0 0 0 0 0 1 0 2 1 0 2 0 0 0 0 1 0 1 1 2 0 2 1 1 1 0 1 1 0 2 2 0 0 0 0 0 1 1 2 1 2 2 1 2 2 2 0 0 0 0 0 2 0 2 0 0 1 1 1 0 1 0 0 0 2 2 1 0 1 1 0 1 1 0 1 1 0 1 0 0 2 1 1 2 0 1 1 1 1 1 2 1 1 0 0 0 0 1 0 1 0 2 0 1 0 2 0 0 0 1 0 1 0 1 0 1 0 0 0 0 1 2 2 0 2 2 1 0 0 1 0 1 1 0 0 0 1 2 0 0 1 2 0 0 1 0 1 0 0 0 1 1 1 1 1 2 1 0 0 1 1 2 0 2 0 0 0 0 2 2 2 1 0 0 1 0 1 0 0 0 0 0 0 0 0 2 1 0 0 1 2 0 0 1 0 0 1 2 2 2 0 0 0 1 0 1 0 0 0 2 2 1 0 0 0 1 0 0 0 1 1 0 0 0 1 1 0 0 1 1 2 1 0 0 0 1 0 1 1 0 1 1 2 0 0 0 0 1 1 1 1 2 0 1 0 1 0 1 1 0 0 1 0 0 1 0 0 1 2 1 0 0 2 0 1 0 1 1 0 0 0 0 0 2 1 2 0 0 1 0 1 2 0 0 1 0 0 1 0 0 0 1 1 0 0 1 0 0 0 1 1 0 0 0 1 1 0 1 0 0 1 0 0 0 0 0 0 0 1 0 0 1 0 0 0 0 0 0 0 1 1 0 1 1 1 0 1 2 1 0 2 0 0 2 0 0 2 1 1 0 0 0 0 0 1 0 0 0 0 1 0 1 0 2 0 2 2 0 0 0 0 1 0 0 1 0 0 1 2 0 2 0 0 1 1 1 2 2 2 0 2 1 2 0 1 2 0 2 2 1 1 2 0 1 0 0 2 0 0 1 1 0 1 0 0 1 0 0 0 0 0 0 1 1 0 0 0 1 1 0 1 0 0 0 0 0 0 0 0 0 0 1 2 0 0 0 2 1 0 2 1 2 2 0 0 0 0 0 0 0 0 0 1 0 0 0 1 1 2 1 1 2 0 0 0 2 2 2 2 1 0 2 0 1 0 0 1 0 1 1 2 1 2 1 0 2 1 1 0 1 1 1 0 0 0 2 0 2 0 0 0 1 0 0 1 0 2 1 1 1 2 0 0 0 1 0 2 0 0 1 1 0 0 0 0 0 0 1 1 0 1 0 1 0 0 0 1 0 0 0 1 1 2 0 0 0 0 1 0 0 0 0 0 1 0 0 0 1 0 0 0 0 1 0 0 0
56 1 1 2 0 0 2 1 1 2 2 0 0 0 0 0 0 0 0 1 2 0 1 2 2 0 0 0 1 1 0 2 0 1 1 2 0 1 0 0 1 1 0 1 0 0 0 0 0 0 0 1 0 1 0 2 0 0 1 0 1 1 1 1 1 1 1 0 0 0 0 2 1 0 1 2 1 0 1 0 1 0 2 1 2 0 0 1 1 2 1 2 0 0 0 0 0 2 0 2 0 0 1 1 2 1 2 1 1 0 1 2 0 1 1 1 1 0 1 0 1 0 1 1 0 0 0 2 2 2 1 1 0 0 0 0 1 0 0 0 1 2 0 0 0 1 0 0 0 0 0 0 0 1 0 0 0 1 1 0 0 1 2 0 1 2 1 2 0 2 0 2 0 1 1 0 0 0 2 2 0 0 0 0 2 2 0 2 1 0 0 2 2 2 0 2 2 0 0 0 0 0 0 2 2 0 2 0 1 0 1 1 1 0 0 2 1 1 2 1 2 0 0 0 0 1 1 2 0 2 0 0 0 0 2 0 0 0 0 0 0 0 1 0 2 2 2 0 1 1 1 1 0 0 0 2 0 0 0 0 0 0 1 2 2 0 0 1 2 0 0 2 0 2 0 0 0 1 1 0 1 0 1 1 0 1 1 0 1 2 1 1 1 2 1 0 0 0 0 0 1 0 2 0 0 1 1 2 1 0 0 1 1 1 2 1 1 1 0 0 0 2 2 1 0 0 0 0 1 1 0 1 1 1 0 0 0 1 1 1 2 1 0 1 1 0 2 0 2 1 0 0 2 2 1 2 2 0 2 0 2 2 2 1 2 0 1 2 2 0 0 2 1 1 0 1 0 2 2 2 0 2 0 0 1 0 0 0 0 0 0 0 0 1 2 1 1 1 1 1 1 1 0 2 2 0 0 0 0 1 0 1 0 0 0 0 0 1 0 1 1 0 0 0 0 1 0 0 0 0 1 0 0 1 1 1 0 1 0 0 1 0 2 0 0 2 2 1 0 1 0 0 1 2 0 0 0 2 1 2 1 2 1 0 0 1 1 2 0 1 0 0 0 2 2 0 2 0 0 0 1 1 2 1 0 2 1 0 2 0 0 2 0 1 1 1 1 1 1 1 1 0 2 0 0 0 2 0 0 0 0 1 0 1 0 2 0 2 0 1 0 2 0 0 1 1 0 0 0 2 0 1 0 1 0 0 1 0 2 2 1 1 0 1 1 1 1 2 2 0 0 0 0 1 1 0 1 0 0 0 1 0 0 0 0 0 0 2 2 0 1 0 1 0 1 1 2 2 0 2 0 0 0 0 1 1 1 2 2 1 0 0 1 2 0 0 0 1 0 0 2 0 0 1 0 1 1 0 0 1 0 0 0 0 0 0 2 0 0 0 1 1 0 0 0 0 2 2 0 0 1 1 0 0 0 2 2 0 0 2 1 0 0 1 2 2 2 1 0 0 1 1 1 1 1 1 1 0 2 2 2 1 1 1 0 1 0 1 0 1 1 0 0 0 1 0 2 0 2 2 0 0 0 1 2 2 0 0 2 0 2 0 0 1 0 0 0 0 0 0 0 0 0 1 1 0 2 2 0 0 1 0 1 1 0 0 0 1 0 0 0 0 1 0 1 1 1 0 0 0 1 1 0 1 0 0 1 0 1 1 0 0 0 1 0 0 0 0 0 0 0 0 0 0 0 0 0 0 0 0 0 0 1 0 0 1 2 1 1 2 0 0 2 0 0 0 1 0 0 1 0 0 0 0 0 2 0 2 0 2 1 2 1 1 1 1 0 1 0 0 2 0 0 1 2 0 0 1 1 1 0 0 1 1 1 0 2 0 2 0 1 2 0 2 2 1 1 2 0 0 0 0 2 0 0 0 1 1 1 1 1 1 0 0 0 0 0 0 0 0 1 1 0 2 2 0 0 0 0 0 0 0 0 0 0 1 1 0 1 0 0 0 0 1 0 2 0 0 1 1 2 0 1 1 0 2 0 0 0 2 2 0 1 1 2 2 2 2 0 0 0 2 0 0 2 2 0 1 0 1 1 1 0 0 2 0 0 2 2 2 0 2 2 1 1 0 1 0 0 0 0 0 0 2 0 0 0 1 0 0 1 1 2 0 0 0 2 1 0 1 2 0 1 0 1 0 1 2 1 1 0 0 1 0 1 0 0 0 0 0 0 0 1 0 0 0 0 1 2 0 0 0 2 2 0 0 0 0 0 0 0 0 0 0 0 0 0 0 1 0 1 0
57 1 2 0 0 0 0 2 1 2 1 0 0 0 0 0 0 0 0 1 1 0 0 2 2 0 0 2 1 2 2 1 0 0 0 1 1 1 0 1 1 1 0 0 1 0 0 0 0 1 1 1 1 1 0 2 0 0 2 0 1 0 1 1 0 0 0 0 1 0 0 0 2 1 2 1 0 0 2 1 1 0 1 1 0 0 0 1 1 2 0 1 2 2 0 0 0 2 0 2 0 0 0 0 2 0 2 1 1 0 1 2 1 1 2 2 2 1 0 0 1 0 0 0 0 1 0 0 0 0 1 0 1 0 0 0 1 0 0 0 0 2 0 0 1 0 0 0 2 2 0 0 0 0 1 0 0 1 0 0 1 1 0 2 1 2 0 1 0 1 1 0 2 2 2 0 0 0 1 0 0 1 0 1 0 1 1 1 0 0 0 2 1 1 1 1 1 0 0 0 1 1 1 1 2 0 2 0 0 0 1 1 1 0 0 2 1 0 2 2 2 0 0 0 1 1 0 1 0 1 0 0 0 0 2 0 0 2 2 1 0 1 2 1 1 0 0 0 1 1 0 0 2 0 0 1 0 0 1 1 1 1 1 1 1 0 0 0 0 0 0 2 1 1 1 1 0 0 2 0 1 1 0 0 0 0 0 2 1 2 2 1 0 2 2 0 0 1 0 1 2 2 2 2 1 0 1 1 2 0 0 2 2 0 0 0 2 1 0 0 0 2 2 0 2 0 0 0 0 1 0 1 1 1 0 0 0 2 0 0 0 0 0 0 0 0 0 1 2 1 1 0 2 2 0 1 1 1 1 1 1 1 1 1 1 1 0 2 2 0 0 2 1 1 1 2 1 0 0 0 1 1 0 0 0 1 1 0 0 0 0 0 0 1 2 2 2 1 1 1 1 1 1 1 1 0 0 0 0 2 0 0 0 1 1 0 0 1 0 1 1 0 0 1 0 1 2 0 0 2 0 1 0 0 0 2 0 1 0 0 2 0 1 0 2 1 1 0 0 1 0 0 0 1 1 0 1 2 1 1 0 1 0 0 0 2 2 1 0 1 0 0 0 2 2 1 1 0 0 0 2 1 0 0 2 0 0 0 2 0 0 2 0 0 0 0 1 1 1 1 1 0 1 1 1 1 2 0 1 0 0 1 0 0 1 0 0 2 1 1 1 1 0 0 0 0 0 0 0 2 0 1 0 0 0 0 2 0 1 2 0 0 1 1 1 0 2 1 1 0 0 0 2 2 2 0 0 1 0 1 1 0 0 0 0 0 0 1 0 0 0 1 1 0 0 1 2 1 0 1 0 0 0 1 1 0 1 2 1 1 1 1 1 0 1 0 0 0 0 0 0 2 1 0 1 0 0 0 0 1 0 0 0 0 0 0 1 0 0 0 0 1 0 1 1 1 1 2 0 0 0 2 0 0 0 1 2 0 0 0 1 0 0 0 2 2 2 0 0 0 2 0 2 1 2 0 1 1 1 1 1 0 2 0 0 0 0 2 0 1 0 1 1 0 0 1 1 0 1 1 0 1 0 0 0 0 0 2 1 0 2 0 0 1 0 0 0 0 0 0 0 1 0 0 0 0 2 2 0 0 1 1 0 2 0 1 0 2 1 0 0 0 1 0 1 0 0 0 1 1 1 1 0 0 0 0 0 0 1 1 0 0 0 0 0 0 0 0 0 0 0 0 0 0 0 0 0 0 0 0 0 1 1 0 0 1 1 1 1 2 0 0 2 0 0 0 1 1 0 1 0 0 0 0 1 1 1 2 1 2 0 1 2 0 0 0 0 1 0 0 1 0 0 2 2 0 2 1 1 2 0 0 0 0 0 0 2 1 0 1 0 1 1 1 1 1 1 0 1 0 2 1 2 0 0 2 0 0 1 0 0 1 0 1 0 0 0 0 0 1 2 1 0 1 1 0 1 0 0 0 0 0 0 0 0 0 0 1 2 0 1 0 1 0 0 2 0 0 2 2 2 0 0 0 0 0 1 0 0 2 2 0 0 1 1 1 1 2 0 0 0 2 2 2 1 1 1 1 0 0 0 0 0 0 2 0 0 0 2 2 0 2 1 1 1 0 1 0 0 0 0 0 0 1 1 0 0 1 1 0 0 1 2 1 1 0 0 0 0 1 2 0 1 0 1 1 2 1 1 1 0 0 1 0 1 0 0 0 2 0 0 0 1 0 0 0 1 0 2 0 0 0 1 1 0 0 0 0 1 0 0 0 0 0 0 0 0 0 0 0 2 1
58 0 2 0 0 0 0 2 2 1 0 1 0 1 0 1 0 0 0 2 2 0 0 1 2 0 0 2 2 2 1 0 1 2 0 0 2 1 0 1 2 1 2 2 0 2 1 0 0 0 0 0 0 0 1 1 1 1 1 1 1 0 2 2 1 1 1 0 1 0 0 1 1 0 0 2 2 0 2 1 0 0 1 1 1 0 0 0 0 1 0 0 1 0 0 0 0 0 0 0 1 0 1 1 2 0 2 1 0 0 0 0 1 2 1 1 1 0 0 0 2 0 1 1 0 1 1 0 2 0 0 0 0 0 0 0 0 0 0 0 0 2 1 1 0 0 0 0 1 1 0 1 0 1 0 0 0 0 0 1 0 0 2 0 1 2 0 0 0 1 0 2 1 0 1 0 0 1 0 1 1 1 0 0 0 0 0 2 1 0 0 2 0 0 2 0 1 0 0 0 0 1 0 1 1 0 2 0 1 0 0 2 1 0 0 2 0 0 2 2 2 0 0 0 0 1 1 1 1 0 0 0 0 0 1 0 0 2 2 2 0 0 1 2 2 0 0 0 0 0 0 0 2 0 0 1 0 1 1 2 1 2 0 2 1 1 1 0 1 1 1 1 0 0 1 1 0 1 2 2 0 0 0 0 0 2 0 2 0 2 0 0 1 2 2 0 1 1 0 1 0 0 1 1 1 0 0 2 0 0 0 1 1 0 1 0 2 1 1 0 0 0 2 0 1 0 1 0 1 1 0 2 1 1 0 0 0 2 0 2 1 1 2 0 0 1 0 0 2 1 0 1 1 1 0 1 1 0 1 1 1 1 2 2 2 1 0 1 1 1 1 1 0 0 1 0 0 0 0 2 1 0 0 0 1 0 0 0 0 0 0 0 0 0 1 1 2 0 1 1 1 1 0 2 0 0 0 1 1 1 0 1 0 0 0 0 1 1 0 1 1 0 1 1 0 1 2 0 0 0 0 0 0 1 1 0 0 2 0 0 1 1 2 0 1 1 1 1 1 2 0 0 1 2 1 1 1 2 0 2 2 2 1 1 0 1 1 0 0 0 0 0 1 1 0 0 0 0 0 1 2 2 2 0 0 2 0 0 1 0 1 1 0 2 1 1 1 0 0 2 0 2 0 2 0 0 1 1 0 0 0 0 0 0 2 0 1 2 1 1 1 1 0 0 1 1 0 0 0 1 0 0 0 1 1 0 1 1 0 0 0 2 1 1 0 1 0 1 1 0 0 0 0 2 0 1 0 2 1 0 0 1 1 1 0 0 2 2 2 0 0 0 0 0 0 0 1 1 0 1 0 0 0 1 1 0 1 1 1 1 0 2 1 0 1 0 0 0 0 0 0 2 1 0 0 1 2 1 0 0 0 0 2 2 2 2 0 0 0 0 0 1 1 1 1 0 1 0 0 0 0 1 0 0 0 1 1 1 2 2 2 1 0 1 1 1 2 1 0 0 1 2 1 2 2 0 0 1 1 0 0 0 1 0 1 1 0 1 0 0 1 1 0 0 0 0 1 1 0 1 1 0 0 2 2 1 1 1 1 0 1 0 0 2 1 0 0 1 0 2 0 2 0 0 1 0 1 1 0 1 1 0 0 2 0 1 2 2 1 0 0 0 0 0 1 0 0 1 1 1 1 1 0 0 0 1 0 0 1 2 1 1 0 0 0 0 0 0 0 0 0 1 0 0 0 1 1 0 0 0 0 0 0 1 0 0 2 0 0 2 1 0 2 1 1 0 1 0 0 0 0 2 0 0 1 1 1 1 0 2 0 2 2 1 2 1 0 0 0 1 0 0 1 2 1 0 1 0 0 2 0 0 0 0 0 0 1 1 0 0 0 0 0 2 1 1 1 1 0 0 1 1 1 1 0 2 0 0 1 0 0 1 1 1 0 0 0 0 0 0 1 1 0 2 2 0 0 0 0 0 0 0 0 0 0 0 0 0 2 0 2 0 1 0 0 2 0 0 0 0 2 0 0 0 0 0 0 1 0 1 1 1 0 2 1 1 1 2 0 1 0 1 2 2 0 0 1 0 2 2 1 1 0 0 1 1 2 0 1 1 0 1 2 0 1 0 1 1 0 0 0 1 0 2 0 0 0 1 0 1 0 2 1 1 1 1 1 2 1 1 1 0 2 0 1 0 1 2 2 0 0 0 1 0 1 0 0 0 2 2 0 0 0 0 0 2 2 0 0 0 0 0 2 2 0 1 0 0 0 0 1 1 0 1 1 0 0 0 0 0 2 1
59 1 1 1 0 0 1 1 2 1 1 1 1 2 0 0 0 0 1 1 1 0 0 2 2 0 0 2 2 2 2 1 2 2 0 2 0 1 0 1 2 1 0 1 1 2 0 0 1 0 0 1 1 1 0 1 0 0 0 0 1 2 2 2 0 1 0 0 2 0 0 0 1 0 1 2 1 0 2 1 0 0 1 1 0 0 0 0 0 2 0 1 0 1 1 0 1 0 0 0 2 0 2 2 2 0 2 1 1 1 1 2 0 0 0 0 0 0 0 0 1 0 1 1 0 0 0 0 0 0 1 0 0 0 0 0 0 0 0 1 0 2 0 0 0 2 0 0 1 1 0 0 0 1 0 2 0 1 0 0 0 1 1 1 1 1 1 2 0 2 0 0 1 2 1 0 0 0 0 0 0 0 0 2 0 2 2 2 0 2 2 2 0 0 0 1 1 0 0 0 0 0 0 0 2 0 1 0 1 0 1 1 1 0 0 2 0 0 1 0 1 1 0 0 1 1 0 2 1 2 0 0 0 1 1 0 1 2 2 1 0 1 2 1 1 0 0 0 0 0 0 0 2 0 0 1 1 1 0 1 0 1 0 0 0 0 0 0 2 2 0 0 0 0 0 0 1 0 1 0 1 1 1 1 0 1 1 1 0 2 1 1 0 2 2 0 1 1 0 1 2 0 2 2 2 0 0 2 1 0 0 2 2 1 2 0 1 1 1 2 0 0 0 0 0 0 1 0 0 0 0 0 1 1 0 0 0 1 1 1 2 1 0 2 0 1 0 0 2 2 0 0 1 1 0 1 1 1 0 0 0 0 1 1 1 1 0 1 1 1 1 1 1 1 0 0 0 1 0 1 0 1 0 0 1 1 0 0 0 0 0 0 1 1 2 1 1 1 0 1 1 1 1 1 1 0 1 0 0 2 0 0 0 1 1 0 1 0 0 0 0 1 1 0 0 1 1 2 2 1 0 1 0 0 0 1 1 2 1 1 1 1 1 1 0 1 2 0 0 0 0 1 0 2 0 0 0 2 1 1 0 1 0 0 0 1 1 2 0 1 0 0 1 1 2 1 1 0 0 1 0 2 1 1 1 2 1 0 2 0 0 2 0 1 0 0 1 0 0 1 1 1 1 1 0 0 2 0 1 0 0 0 0 0 1 1 0 2 2 2 2 0 0 0 1 2 1 0 0 1 0 0 0 1 1 0 2 0 0 0 2 2 1 1 1 0 2 1 1 0 1 1 1 2 1 1 0 0 0 0 1 0 0 1 0 0 1 1 1 0 1 2 0 0 1 0 1 2 0 0 2 0 1 1 1 0 0 2 2 1 0 2 1 0 1 0 2 0 0 0 0 2 0 0 0 1 1 1 0 1 1 1 0 0 0 0 1 0 0 0 1 2 1 1 1 0 2 1 0 0 0 2 0 0 0 1 2 2 0 0 1 1 0 2 2 1 1 2 0 0 2 2 1 1 1 0 1 1 2 0 0 0 2 1 0 1 1 2 0 0 1 1 0 0 0 0 1 0 0 0 0 0 0 1 1 1 1 1 1 0 1 1 0 1 1 0 1 0 0 0 0 0 0 2 2 0 2 2 0 0 1 0 0 2 0 1 1 1 1 0 0 0 1 0 1 0 0 0 1 1 0 0 0 0 0 0 1 0 1 1 0 0 0 1 1 0 1 0 0 0 0 0 0 1 0 0 0 0 2 0 0 0 2 2 1 0 2 0 2 1 1 0 2 0 0 0 1 0 1 0 0 2 0 0 1 1 1 0 0 2 0 2 2 0 0 0 0 1 0 0 0 0 0 2 1 1 1 1 1 2 0 0 1 1 1 0 2 1 1 0 1 1 1 2 2 1 1 1 0 0 0 0 2 0 0 2 0 0 1 0 0 0 1 0 0 0 1 0 1 0 1 1 0 2 2 0 0 0 0 0 0 0 0 0 1 0 1 0 1 0 1 0 2 0 0 1 1 0 1 1 2 0 0 0 0 0 0 0 0 2 2 0 0 2 2 2 2 2 0 0 0 1 2 2 1 0 1 1 1 1 0 0 0 0 0 2 2 1 2 1 0 2 1 0 0 0 1 2 0 0 1 0 0 2 0 0 0 1 0 1 0 1 1 1 2 0 1 2 0 2 2 0 0 0 2 0 2 0 0 0 1 0 1 0 0 0 0 0 2 0 0 0 0 0 0 2 2 0 0 0 0 0 0 1 0 0 0 1 2 0 0 0 1 0 0 0 1 1 2 0 2 1
60 1 1 1 0 0 0 2 0 2 1 1 0 1 1 1 0 0 1 1 1 1 0 2 2 0 0 0 2 0 0 2 0 0 0 0 2 2 0 0 1 1 0 0 0 0 1 0 0 0 0 1 0 1 1 0 0 0 0 0 0 0 0 0 0 0 0 0 1 0 0 1 2 0 1 1 1 0 2 0 1 0 2 0 1 0 0 0 0 2 0 0 2 2 0 0 0 0 0 0 2 0 1 0 2 0 2 2 0 0 2 2 0 1 1 1 1 0 1 0 1 0 2 2 0 0 2 2 2 0 0 0 0 1 1 1 1 0 1 0 1 1 0 0 1 2 1 0 0 0 0 0 1 1 0 1 1 1 0 1 1 0 1 1 2 2 0 1 0 2 0 0 0 1 2 0 0 1 0 0 0 0 1 0 0 0 0 1 1 0 0 1 1 1 0 0 0 0 0 0 0 0 0 1 2 0 1 2 0 0 0 2 0 0 0 2 0 1 0 0 0 0 1 0 1 2 1 1 0 1 0 0 0 0 1 0 0 1 1 0 1 1 2 1 2 0 0 0 0 0 0 0 1 0 1 1 0 0 0 0 0 0 0 1 0 0 0 0 2 1 0 2 0 1 0 0 0 0 2 0 2 0 1 1 0 0 0 1 1 1 1 1 1 2 2 0 0 0 0 1 2 2 2 1 0 0 0 1 0 0 1 1 2 0 2 0 2 0 0 0 1 0 0 1 1 0 0 0 0 0 0 2 1 1 0 0 0 2 0 0 0 0 2 1 0 1 0 0 2 1 0 0 2 2 0 0 0 0 1 1 1 1 0 0 0 0 1 2 2 0 0 1 0 0 0 1 0 0 0 1 1 0 0 0 2 0 1 0 0 0 0 0 1 0 2 2 2 2 0 0 0 1 0 2 0 0 0 2 0 1 0 0 0 0 0 0 0 1 0 0 1 1 1 2 1 1 0 0 0 1 0 2 1 1 1 0 0 0 1 1 1 1 2 0 0 2 1 0 0 1 0 0 0 2 0 0 0 2 1 2 1 2 0 0 2 2 0 0 0 0 0 0 2 1 2 2 0 1 1 0 1 2 1 1 2 1 0 1 2 0 0 2 0 1 1 0 2 1 1 2 0 1 1 1 0 0 2 0 1 0 0 1 0 0 1 1 1 2 1 1 1 0 0 0 0 1 1 0 0 2 0 2 0 0 1 0 1 1 0 0 1 2 1 2 1 1 0 0 0 0 0 0 1 1 1 1 1 0 0 2 0 0 2 0 1 1 1 0 0 1 0 0 0 1 0 0 1 0 0 0 0 0 0 2 2 1 1 1 1 0 1 1 1 1 0 1 0 1 0 0 1 1 0 0 0 0 0 1 0 1 0 0 1 2 1 1 0 0 0 0 1 1 1 1 1 0 1 1 0 0 1 2 0 0 0 0 2 2 2 2 2 2 0 0 0 0 2 1 0 0 1 1 0 2 2 0 1 1 1 0 0 0 1 0 2 0 0 2 1 0 1 0 1 1 1 0 0 1 1 1 1 1 0 0 0 0 0 2 1 1 1 2 0 1 1 0 0 0 0 1 1 1 0 0 1 0 1 1 1 0 1 0 0 1 0 0 0 2 0 0 0 1 0 0 2 1 1 1 0 0 2 1 0 0 0 1 0 0 0 0 0 0 0 1 1 0 1 0 0 0 0 0 0 0 0 1 0 0 0 0 0 0 2 1 1 0 2 1 1 2 0 0 2 2 2 0 0 0 0 0 0 2 0 0 1 0 1 2 0 2 1 2 2 2 2 2 0 1 0 0 0 0 0 2 2 0 1 1 1 2 0 0 1 1 1 0 1 1 1 0 1 1 1 1 1 1 1 1 0 1 0 0 2 0 0 2 0 2 2 1 1 1 0 0 0 0 0 0 2 0 1 1 0 2 1 1 1 1 0 0 0 0 0 0 0 0 0 1 2 0 0 0 1 1 0 2 0 0 2 1 1 0 0 0 0 0 1 1 0 1 1 0 1 1 2 2 2 2 0 0 1 2 0 0 2 1 1 1 0 0 1 2 0 0 0 2 2 0 1 1 0 1 1 1 1 0 0 1 0 0 0 0 0 1 1 0 1 1 0 1 1 0 0 0 0 0 0 2 0 1 2 0 2 0 0 0 0 2 1 0 1 0 1 1 2 0 1 0 2 0 2 0 0 0 0 2 2 0 1 0 0 0 2 2 0 1 0 0 0 0 0 0 0 0 0 0 1 0 0 0 2 0
61 0 2 0 0 0 0 2 1 2 1 0 0 0 0 0 0 0 1 0 0 0 0 2 2 0 1 0 1 1 1 1 0 1 2 1 2 1 0 0 1 0 1 1 0 1 0 0 1 1 1 1 1 2 0 1 0 0 0 0 0 0 2 2 0 0 0 0 2 0 0 2 0 0 0 2 2 0 2 0 1 0 1 1 1 0 0 0 0 2 0 0 2 2 0 0 0 1 0 1 1 0 0 0 2 1 2 1 1 0 1 2 1 2 1 1 1 0 1 0 0 0 2 2 0 0 1 0 1 0 1 1 1 0 1 1 1 0 0 1 1 1 0 0 0 0 0 0 1 1 0 0 0 2 1 0 0 0 0 1 2 1 1 0 0 2 0 0 1 0 0 2 1 1 1 0 1 0 0 0 0 0 0 1 1 2 1 1 0 0 1 2 0 0 1 0 1 0 0 0 0 0 0 1 2 0 1 0 2 0 2 1 2 0 0 2 0 0 1 0 1 1 0 1 1 0 1 0 0 1 1 1 2 1 0 0 1 1 2 1 1 0 2 1 1 0 0 0 0 0 0 0 0 0 0 1 1 1 0 1 0 1 0 1 1 0 1 1 2 1 0 1 0 2 0 0 0 1 1 1 0 0 0 0 0 1 0 0 0 1 1 0 0 2 2 0 1 1 1 1 0 0 2 1 1 0 0 2 0 1 0 1 2 0 2 0 1 1 0 0 0 2 0 1 1 0 0 0 0 1 0 1 0 0 0 0 0 1 0 1 1 2 0 2 0 1 0 0 2 1 0 0 1 1 0 1 1 0 0 2 0 0 0 0 0 0 0 1 1 1 1 1 0 0 0 0 0 2 1 2 0 0 0 0 1 1 1 1 1 0 0 0 2 0 2 0 0 2 0 0 0 0 0 1 0 0 0 0 0 2 0 1 0 0 0 0 0 1 0 1 1 1 0 1 1 1 0 0 0 0 2 0 0 0 0 1 0 2 1 1 2 0 0 2 2 2 2 0 0 0 0 1 0 1 1 0 1 2 1 2 2 2 1 0 0 1 1 1 0 1 1 1 0 2 2 1 1 1 1 1 0 2 2 0 1 2 0 1 2 0 0 2 0 1 0 0 1 1 1 1 1 0 1 1 1 1 2 1 1 0 0 0 0 0 1 0 0 2 1 2 2 0 1 1 1 2 0 0 0 2 0 2 0 0 1 0 2 1 0 2 0 0 0 0 0 1 0 1 1 0 0 0 0 2 0 0 0 1 0 1 0 0 1 1 1 1 1 1 1 0 1 1 2 0 0 2 2 1 0 1 0 0 0 0 0 0 0 1 0 0 1 0 2 1 0 0 0 0 0 0 1 1 0 1 0 0 0 2 0 2 2 1 0 0 0 0 0 0 0 0 1 1 1 1 1 1 1 1 0 0 1 1 1 0 0 0 2 2 0 1 1 0 0 0 1 1 2 1 0 0 1 1 0 1 2 0 1 0 1 0 0 0 2 0 2 1 0 2 0 1 1 0 0 0 0 0 0 0 1 1 0 2 0 2 2 0 1 1 2 0 1 0 0 2 2 0 0 1 0 2 1 0 0 1 1 1 1 2 0 0 2 1 0 1 0 1 1 1 0 0 0 0 1 0 1 1 1 1 1 1 1 1 0 0 0 1 0 0 1 1 0 0 0 1 1 1 0 0 0 0 0 0 0 0 0 1 0 0 0 1 1 1 2 1 0 0 2 1 1 2 0 1 2 0 0 1 1 1 1 1 0 0 0 0 0 1 0 1 1 2 0 1 2 1 2 1 1 1 0 1 2 0 1 2 1 1 0 1 1 2 0 0 1 2 2 0 2 1 2 0 1 2 0 2 2 1 1 1 0 1 0 0 1 0 0 2 0 0 1 1 1 1 1 0 0 0 1 0 0 0 2 2 0 1 1 0 1 0 0 0 0 0 1 0 1 0 1 0 1 0 0 0 1 1 0 2 0 2 2 2 2 0 0 0 0 0 1 0 1 1 1 0 0 1 1 1 1 2 0 0 1 2 2 2 2 1 0 1 0 0 0 1 0 0 0 2 2 0 2 2 0 2 1 1 0 0 0 0 0 0 0 0 1 2 0 0 0 2 0 0 0 0 2 1 2 0 1 1 0 1 2 0 1 0 1 0 1 2 0 2 0 2 1 0 1 1 1 0 2 0 0 2 0 0 0 0 1 1 2 1 1 1 1 2 0 1 1 0 0 0 0 0 0 1 0 2 0 0 0 0 0 0
62 0 1 2 1 0 2 2 1 0 0 0 0 0 0 0 0 0 0 2 2 0 1 2 2 0 0 2 2 2 2 0 1 1 0 1 1 1 1 0 1 1 0 0 0 0 0 0 0 0 0 1 1 1 1 1 0 0 0 2 0 0 1 1 1 1 1 1 2 1 1 1 0 0 0 2 1 0 1 0 0 0 2 0 2 0 0 0 0 2 0 1 0 0 2 0 2 1 0 1 1 0 0 0 2 1 2 0 2 1 0 1 1 1 1 1 1 0 0 0 2 0 2 2 0 1 1 0 1 0 0 0 0 0 0 0 1 1 0 1 2 0 0 0 0 0 0 0 0 0 0 0 0 0 1 0 0 0 2 0 0 1 0 2 1 2 1 0 0 2 0 0 0 2 1 0 0 1 0 0 0 0 1 0 1 1 1 0 0 0 0 0 0 0 2 0 2 0 0 0 0 0 1 1 2 0 1 0 2 0 1 2 2 0 0 2 0 0 0 0 0 0 1 1 1 1 2 1 0 1 0 0 0 0 2 1 1 1 1 1 1 0 2 1 2 1 1 0 0 0 0 0 1 0 0 1 1 0 0 0 0 0 1 1 1 0 0 0 1 1 1 2 0 1 0 0 0 1 1 1 0 1 1 1 1 1 0 1 1 2 1 0 1 2 2 0 1 1 0 1 2 1 2 1 0 0 1 2 0 0 0 1 1 1 1 1 2 0 0 0 0 1 0 2 2 0 0 1 1 1 0 0 1 0 0 0 0 2 0 1 0 1 1 1 0 0 2 0 1 0 1 0 0 0 0 0 1 1 0 1 0 0 2 0 2 0 0 2 2 0 0 2 1 1 0 0 0 1 1 2 1 1 0 0 2 1 1 0 0 0 0 1 1 0 2 1 1 0 1 0 0 1 0 1 0 1 0 1 0 2 0 0 0 0 0 0 1 0 0 0 0 2 0 1 0 0 1 0 0 1 1 0 0 1 1 1 0 0 0 0 1 1 1 1 0 2 2 0 0 0 0 0 1 2 1 1 1 2 1 2 2 2 0 1 0 1 1 1 0 0 1 2 1 0 0 0 0 0 0 1 1 2 1 1 2 0 0 0 2 0 0 2 1 1 0 0 1 0 1 2 0 1 1 1 0 0 2 1 1 0 0 0 0 0 1 1 1 2 1 0 0 2 1 0 0 0 0 0 0 2 0 0 0 0 1 0 1 2 1 1 0 1 1 1 1 1 1 0 1 1 0 1 0 1 1 1 1 1 0 1 0 0 0 0 0 0 0 1 1 0 1 1 0 0 1 0 2 2 0 2 0 0 0 0 0 0 0 1 0 0 0 1 0 2 0 0 0 1 0 0 1 1 0 0 0 1 2 1 0 1 0 0 0 1 0 0 0 0 0 0 0 1 0 1 1 0 0 2 0 0 0 1 0 0 0 0 0 1 1 1 2 2 0 1 2 2 2 1 1 0 0 1 1 0 1 0 1 1 1 0 0 0 0 2 0 1 0 2 1 1 0 0 0 1 1 0 0 2 1 1 2 0 1 2 1 2 1 0 2 0 2 0 1 1 1 0 0 0 0 1 1 1 0 1 1 0 1 1 1 1 0 0 0 2 0 0 1 1 0 0 0 0 0 0 2 0 0 0 2 2 1 1 1 0 0 1 1 0 1 1 0 0 1 1 1 0 1 1 0 0 0 0 0 1 0 0 0 0 0 0 0 0 2 1 0 0 2 0 2 2 2 0 2 0 0 0 1 2 2 2 1 0 0 0 0 2 0 2 1 2 1 1 2 1 1 1 0 1 0 0 1 0 1 1 0 0 2 0 0 2 0 1 1 1 1 0 2 1 2 0 1 2 0 2 2 1 1 2 0 0 0 0 2 0 0 1 0 0 0 0 0 0 0 0 0 0 0 1 0 0 2 2 0 2 2 0 0 0 0 0 0 1 1 0 1 0 0 1 1 0 0 0 0 1 0 2 0 0 1 1 1 0 0 0 0 0 0 0 0 2 2 0 0 0 0 0 0 1 0 0 0 1 0 0 1 1 0 1 0 1 1 1 2 0 2 1 1 1 2 1 1 1 2 1 0 0 2 1 0 1 0 1 0 2 0 0 0 1 0 0 0 1 0 1 2 0 0 0 0 0 2 0 1 0 1 0 2 2 0 2 0 1 1 0 2 0 0 0 1 0 0 1 0 0 0 1 1 0 2 0 0 0 0 1 0 0 0 0 1 1 0 0 1 0 0 0 0 0 1 0 1 0
63 1 1 1 0 1 2 2 2 2 1 0 0 1 0 1 0 0 0 2 2 0 1 0 0 1 1 0 1 2 2 0 0 1 0 1 1 1 0 0 1 1 0 1 0 1 0 0 0 1 1 0 2 2 0 2 0 1 0 0 1 0 2 2 0 0 0 0 2 1 0 2 1 0 1 2 1 0 2 1 0 0 2 0 1 0 0 0 0 2 0 0 0 0 0 0 0 0 0 0 2 0 0 0 2 2 2 0 2 1 0 1 0 1 0 1 0 0 0 0 2 1 0 0 0 2 0 0 0 0 0 0 0 0 0 0 0 0 0 0 1 1 0 0 0 0 0 0 1 2 0 0 0 0 0 0 0 2 0 0 0 1 0 2 0 1 0 0 0 0 1 2 0 1 0 0 0 0 1 1 0 0 0 2 1 1 1 1 0 0 0 1 0 0 2 0 2 0 0 0 0 0 0 2 2 1 2 0 0 0 1 2 1 0 0 2 1 0 0 0 2 2 0 0 0 0 1 0 0 0 0 0 0 0 2 0 0 2 2 0 0 1 2 1 2 0 0 0 0 0 0 0 1 0 0 0 0 1 0 1 0 1 0 0 1 0 0 0 2 1 1 1 0 2 0 0 0 2 2 2 0 0 2 2 0 2 2 2 1 2 2 1 0 2 1 1 0 0 0 0 2 1 2 0 0 1 1 2 0 1 0 1 1 1 2 0 0 0 1 0 1 0 2 1 1 0 0 0 1 2 0 0 1 0 0 0 0 2 0 1 1 1 1 2 0 1 1 0 2 2 0 0 1 1 0 0 0 0 0 1 0 1 0 0 0 0 0 1 2 0 0 2 0 0 0 0 0 0 0 1 0 0 0 1 2 0 2 1 1 0 0 0 0 0 2 0 0 0 1 1 1 1 1 1 0 0 1 0 0 1 0 0 0 1 1 1 0 0 0 0 0 1 1 2 0 2 2 0 0 1 1 1 1 1 1 0 1 0 1 0 0 2 1 1 2 1 0 0 0 0 0 1 0 2 0 0 0 1 0 1 1 1 1 0 0 0 0 2 0 2 0 0 2 1 2 2 0 0 0 0 1 2 1 0 2 1 0 0 1 0 1 1 1 0 0 1 1 0 0 1 1 1 2 0 0 0 1 1 1 0 0 0 0 0 1 1 0 2 1 1 1 2 0 0 2 2 0 1 1 1 1 1 0 1 0 0 1 1 1 0 0 1 0 0 0 0 1 0 1 1 0 1 0 1 1 0 1 0 0 0 0 0 0 0 0 0 0 0 0 1 0 1 0 0 0 0 1 2 0 2 0 0 0 0 1 1 1 1 1 0 0 2 1 0 0 0 0 0 0 0 0 2 0 1 0 0 1 0 0 0 2 0 0 0 0 0 0 0 0 0 0 0 0 0 0 1 1 2 0 0 1 1 0 0 0 0 0 0 0 2 2 2 1 1 1 1 2 1 0 0 1 2 2 0 2 0 2 0 2 1 1 0 2 1 1 1 1 1 0 1 1 0 0 1 1 0 1 1 0 0 1 0 0 2 2 0 2 2 0 1 1 1 0 1 1 0 0 0 0 1 0 1 0 1 1 0 1 1 0 0 0 0 0 1 0 0 0 0 1 0 0 0 0 0 0 1 1 0 1 0 1 0 1 0 0 2 1 0 0 1 1 1 0 0 2 0 0 0 0 0 0 0 0 1 0 2 0 0 0 0 0 0 1 0 0 1 2 0 2 2 0 0 2 0 0 0 1 0 0 0 1 1 0 1 0 1 0 2 0 2 1 2 2 0 2 0 1 1 0 1 2 0 1 1 1 0 1 0 1 2 0 0 2 2 2 0 2 0 1 0 1 1 0 2 2 0 0 1 1 0 2 1 2 1 0 2 0 1 2 1 1 2 0 0 0 0 0 0 1 0 1 1 0 2 2 0 0 0 0 0 0 0 0 0 0 1 2 0 2 0 0 0 2 0 0 2 0 1 2 2 2 0 0 0 0 0 0 1 0 1 1 0 0 1 2 2 2 2 0 0 0 1 1 1 0 2 0 2 0 0 0 0 0 0 0 2 2 1 2 1 1 1 2 1 0 0 1 1 0 0 0 1 0 2 0 0 0 2 0 0 1 2 2 2 2 0 0 1 0 1 2 1 2 2 0 0 2 2 0 1 0 1 2 0 2 2 2 0 0 0 0 0 0 0 0 0 0 0 2 1 1 0 1 1 0 0 0 0 0 0 0 0 0 0 0 0 0 0 0 0 1 1
64 1 2 1 0 1 1 2 0 2 1 0 0 1 0 0 0 0 1 1 1 0 0 2 2 0 0 1 1 2 2 0 0 1 0 1 1 1 0 0 2 2 0 0 0 0 2 0 0 0 0 1 0 0 2 1 0 0 1 0 1 1 2 2 1 1 1 0 2 1 0 2 1 0 1 2 1 0 2 0 1 0 1 1 1 0 1 0 0 2 0 0 0 0 1 0 1 1 0 1 1 0 0 0 2 0 2 0 2 1 0 1 1 1 0 0 0 0 0 0 0 0 2 2 1 0 1 0 2 0 0 0 0 0 0 0 0 0 0 0 0 2 0 0 0 0 2 0 0 0 0 0 0 1 1 0 1 0 0 0 0 1 1 1 0 2 0 0 1 1 1 1 0 1 1 0 0 0 1 1 0 0 1 1 0 1 2 0 0 0 0 2 1 1 0 0 1 0 0 0 0 0 0 1 2 0 2 0 1 0 1 2 0 0 0 2 1 0 1 0 2 2 1 0 0 1 1 1 1 1 0 0 0 0 0 0 0 1 1 1 1 0 1 2 2 0 1 0 1 1 0 0 0 0 0 1 1 0 1 1 1 1 1 1 2 0 1 0 2 1 0 2 1 1 2 2 0 1 1 1 0 1 2 2 0 2 2 1 1 2 2 1 1 2 2 0 0 1 0 0 0 0 2 1 0 0 2 2 0 0 0 1 1 0 2 0 2 0 0 0 0 2 0 2 2 0 0 0 0 1 0 2 2 1 0 0 0 0 2 0 1 1 1 2 0 1 1 0 2 1 1 0 2 2 0 0 0 1 0 1 0 0 1 1 1 0 2 0 1 1 1 1 0 0 1 1 0 0 0 1 0 0 0 1 2 1 1 2 2 1 1 1 1 0 2 1 1 1 0 0 0 0 1 0 0 0 1 1 0 1 0 0 0 0 0 0 0 1 0 1 1 1 1 1 0 0 1 0 0 1 0 0 0 0 0 0 0 2 0 0 2 0 1 1 1 1 1 0 1 1 0 0 1 2 1 0 1 2 2 2 1 2 0 0 0 0 0 1 0 1 0 0 2 1 1 0 1 0 0 0 2 2 0 0 1 2 0 1 2 0 0 2 0 1 0 0 2 1 1 2 0 0 1 1 0 0 1 1 0 0 0 0 0 0 0 1 0 2 1 1 1 1 1 1 0 2 1 1 1 0 1 0 0 0 0 0 1 0 1 1 1 1 1 1 1 0 1 0 0 0 0 0 1 1 2 0 2 0 0 1 0 0 0 0 1 1 1 2 1 1 0 0 0 0 1 0 1 1 0 0 0 0 1 1 1 1 2 1 1 0 0 0 1 0 0 0 0 0 1 0 2 1 0 0 0 0 0 0 1 2 1 0 0 1 0 1 0 0 0 0 1 0 0 1 0 1 1 1 0 0 0 1 0 0 0 0 2 0 0 2 0 1 0 1 1 0 1 1 0 0 1 1 2 0 2 0 2 0 2 0 0 0 1 2 0 2 1 2 1 1 1 0 0 0 0 1 1 1 1 1 2 0 0 1 1 1 1 1 2 0 2 1 0 1 0 0 0 0 0 1 0 2 0 1 1 0 2 2 0 0 1 0 0 0 1 1 0 1 0 0 0 0 2 0 1 2 2 0 1 1 1 1 0 0 0 0 1 0 0 0 0 0 0 0 2 0 0 0 0 1 1 1 0 1 0 0 0 0 0 0 1 1 1 1 1 1 2 0 2 1 0 0 2 0 0 0 0 0 0 0 0 2 0 0 0 2 0 2 1 1 0 0 2 0 0 0 0 1 0 0 1 0 0 2 1 0 1 1 1 2 0 0 1 1 1 0 2 1 1 0 1 1 0 1 1 1 0 0 0 0 1 1 1 1 0 2 0 1 1 0 1 1 0 0 0 0 0 0 0 1 1 0 0 1 0 0 2 0 0 0 0 0 1 0 1 0 0 1 1 0 0 1 2 0 0 2 0 0 2 2 2 0 0 0 0 0 2 0 0 1 1 0 0 1 2 2 2 2 0 0 0 1 2 2 2 2 0 2 0 1 0 0 0 0 0 2 2 0 2 2 0 2 2 0 0 0 0 0 0 0 0 1 0 2 0 0 0 2 0 0 1 2 2 0 2 0 0 0 0 1 2 1 0 0 1 0 2 1 0 0 1 0 1 0 0 1 1 0 1 0 0 1 0 0 0 0 1 1 2 1 1 1 0 2 0 0 0 0 0 0 0 0 0 0 0 1 0 0 1 0 1 0
65 0 2 0 0 0 0 0 2 1 1 0 0 0 0 0 0 0 2 0 0 1 1 1 1 1 1 1 1 2 2 0 1 2 0 0 2 2 0 1 1 1 0 2 0 0 0 0 0 0 0 1 2 2 0 1 0 0 0 0 0 1 2 2 1 1 1 1 1 0 0 1 1 0 1 1 1 0 2 2 0 0 2 0 1 0 0 0 0 2 0 0 1 0 1 0 1 1 0 1 0 0 0 0 2 0 2 1 1 0 1 2 0 1 1 0 0 0 0 0 1 0 1 1 0 1 1 0 1 0 0 1 0 0 1 1 1 1 0 2 1 1 0 0 1 1 1 0 1 1 0 0 0 0 1 0 1 0 1 0 2 0 2 0 2 2 0 2 2 0 0 0 1 2 2 0 1 1 0 0 0 0 0 1 1 2 1 2 1 1 1 2 0 0 2 0 1 0 0 0 0 0 1 0 0 0 1 0 1 0 2 1 2 0 0 2 0 0 2 0 2 1 0 0 2 0 2 0 0 0 1 1 0 0 2 0 0 1 1 1 1 0 1 2 2 0 0 0 0 0 0 0 1 1 1 2 0 0 1 1 1 1 0 0 0 0 0 0 2 2 0 1 0 0 0 0 0 1 2 2 1 0 1 1 1 1 2 1 0 2 0 0 0 1 2 0 1 0 0 1 1 1 1 1 0 0 0 2 1 0 0 1 1 1 1 0 2 0 2 0 0 0 1 0 1 0 0 0 0 0 0 2 1 2 0 0 0 0 2 1 2 1 2 1 0 1 2 0 1 0 0 1 1 2 0 1 1 0 0 2 0 0 0 0 0 2 0 0 1 1 1 1 0 0 0 0 0 0 0 2 0 1 0 0 2 1 1 0 0 0 0 1 1 0 1 1 2 0 1 1 1 1 0 1 1 0 0 0 0 2 0 1 0 1 1 1 1 1 0 1 1 1 0 1 0 1 1 1 1 1 0 1 0 0 0 1 0 0 1 0 0 1 1 1 0 2 2 0 0 0 2 0 0 2 0 0 1 0 0 1 1 1 0 1 0 1 1 1 0 0 0 0 0 2 1 0 1 0 0 2 0 0 1 1 1 1 0 1 2 2 2 2 0 0 0 0 2 1 1 1 1 1 1 1 0 0 1 0 0 0 0 1 0 1 0 2 0 2 2 2 2 0 1 1 0 2 1 1 1 1 1 0 0 0 0 0 2 1 1 1 1 1 2 2 2 1 1 0 0 0 0 0 1 1 2 0 2 2 0 0 1 0 0 1 0 0 1 1 0 1 0 1 1 0 0 1 0 2 0 1 1 0 0 0 0 0 0 0 0 0 1 1 1 0 1 0 0 0 0 0 0 2 0 0 1 1 1 0 1 0 0 0 0 0 0 0 0 0 0 0 1 1 0 0 0 0 0 1 0 0 1 0 0 0 0 1 2 0 1 1 1 1 0 1 2 2 2 2 0 0 2 2 1 0 2 0 2 0 0 0 0 0 0 1 0 0 0 1 0 1 0 1 0 1 1 0 0 0 1 1 0 1 0 2 2 0 1 0 1 0 1 0 0 1 0 0 0 0 0 1 2 0 0 1 2 0 2 0 0 1 0 0 0 1 0 0 0 1 0 0 0 0 0 1 1 0 1 1 0 0 1 1 1 0 0 1 0 0 0 2 2 2 0 0 1 0 0 1 0 0 0 0 0 0 0 1 0 0 0 0 0 0 2 1 1 0 2 2 0 2 0 0 2 0 0 0 0 0 0 0 0 2 0 0 0 2 0 2 1 2 0 1 2 1 2 1 1 0 0 0 0 0 0 1 2 0 0 0 0 2 0 0 1 1 1 0 1 1 0 0 0 0 2 2 2 2 1 1 0 1 0 0 2 1 0 1 0 1 1 0 0 0 0 0 0 0 0 0 0 0 2 2 0 2 2 0 0 1 0 0 0 0 1 0 1 0 0 0 0 0 0 0 1 0 0 2 1 0 2 1 1 0 0 0 0 1 0 1 0 2 2 0 1 2 1 1 1 2 0 0 0 2 2 1 1 1 0 1 0 2 1 1 0 1 0 1 1 0 2 1 0 2 2 0 1 0 0 2 0 1 0 0 0 1 1 0 0 2 0 0 1 2 2 1 2 0 2 0 0 0 2 0 1 0 1 0 1 2 1 0 0 0 0 2 2 0 2 0 2 1 0 2 1 0 0 1 1 0 1 0 0 0 0 0 0 0 1 0 0 0 0 0 0 0 0 0 0 0 0 0 0 0
66 0 2 0 0 0 0 2 2 2 2 0 1 1 0 0 0 0 1 2 1 1 0 0 1 0 0 1 2 1 1 1 0 0 2 0 2 1 0 0 1 1 1 1 0 1 1 0 0 1 1 1 0 0 1 1 1 0 1 1 0 0 2 2 1 1 1 0 1 0 0 1 2 0 2 2 0 0 2 0 1 0 2 1 1 0 0 0 0 2 0 1 0 0 0 1 0 1 1 0 2 1 1 1 2 0 2 1 1 0 0 1 0 2 0 0 0 0 0 0 2 0 1 1 0 1 1 1 2 1 0 1 0 0 0 0 0 0 0 0 1 1 0 1 1 1 1 0 1 1 0 0 0 1 0 1 1 0 1 0 1 1 1 1 1 2 1 0 1 1 0 2 2 1 2 0 1 1 0 0 0 1 0 0 0 0 0 2 1 0 0 2 2 2 0 2 2 0 1 0 0 1 1 2 2 0 2 0 2 0 1 2 2 0 0 2 0 0 2 2 2 0 1 0 0 1 1 1 0 1 0 0 0 0 1 0 0 1 2 1 1 0 2 1 1 0 0 0 0 0 0 1 1 0 0 2 0 0 0 0 0 0 0 1 1 0 0 0 2 2 0 1 1 1 0 0 1 2 2 2 0 0 1 1 0 1 1 2 0 2 1 0 0 2 2 0 0 2 0 2 1 0 2 1 0 1 2 2 1 0 0 2 2 0 0 0 2 0 0 0 1 1 2 0 1 0 0 0 1 0 0 1 2 2 0 0 0 1 1 0 1 0 0 2 0 1 1 0 1 0 0 0 2 2 0 1 1 1 1 0 1 1 0 0 0 0 0 1 1 1 1 1 1 1 0 1 0 0 0 1 1 1 0 1 1 0 1 1 1 0 0 1 0 0 2 0 0 0 1 0 0 0 1 2 1 0 0 1 0 1 0 0 0 2 2 0 0 1 0 1 1 1 0 1 0 0 1 0 0 0 0 0 0 0 0 1 1 1 1 0 1 1 1 0 1 1 1 0 0 2 0 0 1 2 1 1 1 1 1 1 0 1 0 1 0 1 1 0 0 0 0 0 1 2 0 0 0 0 0 1 1 1 1 0 1 2 0 0 1 0 1 1 0 2 1 0 1 1 2 2 0 0 2 0 0 0 2 0 2 0 0 0 1 0 1 0 0 2 0 1 2 1 1 0 0 0 0 1 1 1 1 1 0 2 1 0 2 1 1 1 0 2 0 1 1 1 1 2 2 0 0 0 0 2 0 1 0 1 0 0 0 0 0 2 0 0 2 1 0 1 0 1 0 0 0 0 1 1 0 0 0 0 0 1 1 0 0 1 0 0 1 1 1 1 2 0 0 0 0 0 0 1 0 1 0 0 2 0 0 1 0 0 0 0 0 0 1 0 0 0 0 1 2 2 2 0 0 1 0 0 0 2 0 0 0 1 2 0 0 1 1 1 0 1 2 1 1 0 0 0 0 1 0 1 2 0 1 0 2 0 0 0 1 2 0 1 0 2 0 1 1 0 0 0 0 0 0 1 0 0 1 2 0 0 0 1 1 1 2 1 0 1 0 0 0 0 0 0 0 0 0 0 0 1 1 0 1 2 0 0 1 0 1 1 0 0 2 1 0 0 0 0 0 1 1 0 1 0 1 1 1 1 0 0 0 1 0 0 1 2 1 1 0 1 1 0 1 0 0 0 0 0 0 0 0 0 1 0 0 1 0 1 1 2 0 0 2 2 0 2 0 0 1 1 1 0 0 1 1 1 0 1 0 0 0 2 0 1 0 2 0 2 2 2 2 1 1 1 0 1 2 0 0 1 2 0 1 0 1 2 0 0 0 0 0 0 2 1 1 0 2 2 0 2 2 0 0 1 1 0 1 0 2 0 0 1 1 0 1 0 0 1 0 1 0 0 1 0 1 0 1 1 0 1 1 0 1 0 0 0 0 0 1 0 1 1 1 1 1 0 0 0 1 0 0 2 0 0 2 2 2 0 0 0 0 0 0 0 1 1 1 0 1 2 1 1 1 1 0 0 0 1 1 1 1 1 1 1 0 1 1 1 2 0 2 0 0 0 1 1 0 1 1 1 1 0 2 0 0 0 0 0 0 2 0 0 0 1 0 0 0 1 0 1 1 0 1 0 0 0 2 1 1 0 0 0 1 2 1 1 0 0 1 0 2 1 1 0 0 1 0 0 0 0 0 0 0 0 2 0 0 0 1 2 0 1 1 0 0 1 0 0 0 0 0 1 0 0 1 0 1 1
67 1 2 0 0 0 0 2 0 2 1 0 1 1 1 1 0 0 1 1 0 0 1 1 1 1 1 2 2 2 2 1 2 2 0 1 1 1 0 1 1 1 0 0 0 1 1 0 1 0 0 1 1 1 1 1 0 0 1 0 1 0 2 2 0 1 0 0 1 1 1 1 2 0 1 2 0 0 2 0 1 0 1 1 1 0 0 1 1 2 0 1 2 0 0 1 0 2 0 2 0 0 1 1 2 1 2 0 2 0 0 2 0 1 1 1 1 0 0 0 2 0 1 1 0 0 1 2 2 2 1 0 0 0 0 0 0 0 0 2 0 2 0 0 0 0 0 0 0 0 0 1 0 0 0 0 0 0 0 0 1 0 1 1 0 2 0 1 1 0 1 0 1 1 2 0 1 0 0 2 0 1 0 0 0 0 0 1 1 0 0 2 0 0 1 0 2 0 0 0 0 0 0 1 2 0 1 0 2 0 2 1 1 0 0 2 0 0 1 1 2 1 0 0 1 0 1 1 0 1 0 0 0 0 1 0 0 2 2 2 0 0 1 1 2 1 1 0 0 0 0 0 1 0 0 0 0 1 0 0 0 0 0 2 2 0 1 0 2 2 0 1 0 0 0 0 0 2 2 2 0 0 0 0 1 1 1 1 1 2 1 0 0 1 2 0 1 2 0 2 1 0 1 1 1 0 0 2 1 0 0 1 2 0 0 0 2 1 1 0 1 0 0 2 1 0 1 0 1 1 0 1 1 2 0 0 0 1 0 1 0 1 1 0 0 0 1 1 1 0 1 1 0 0 0 0 1 2 0 1 0 0 2 1 2 1 1 1 2 0 0 2 0 0 0 0 0 0 0 1 2 1 0 0 0 2 2 1 1 0 0 1 2 0 2 1 1 0 0 0 0 0 1 1 0 2 0 1 0 1 0 0 0 0 0 0 1 0 0 0 0 1 1 1 2 1 0 2 2 2 0 1 1 0 0 0 1 0 0 0 1 1 1 1 1 2 1 0 0 1 0 0 2 2 2 2 2 1 1 1 0 1 0 0 0 0 0 1 0 0 1 1 1 1 2 2 0 1 1 0 1 2 1 1 1 2 1 1 2 0 0 2 0 1 0 0 2 0 1 2 0 0 1 1 0 0 1 0 0 0 0 0 0 0 1 1 0 2 1 1 2 1 1 0 1 1 0 0 0 1 0 1 0 0 1 0 1 0 0 0 0 2 1 1 1 1 0 2 2 0 0 0 0 1 1 0 1 1 0 0 1 0 1 0 0 0 1 2 1 1 0 0 1 0 1 0 2 0 0 0 0 0 1 1 0 0 1 1 0 0 0 1 0 0 2 0 1 1 0 0 1 1 0 0 0 1 0 1 0 2 0 0 0 0 1 2 0 0 0 1 1 1 0 0 1 0 1 1 0 0 2 1 1 0 0 0 2 0 0 1 0 1 0 1 1 1 2 2 0 0 0 1 2 0 1 0 2 1 2 0 0 0 0 0 2 0 0 2 1 1 1 0 0 0 0 1 2 1 2 2 1 0 0 2 2 2 1 1 0 0 2 0 0 2 1 0 0 0 0 0 0 0 0 1 1 0 2 2 1 2 0 0 1 1 0 0 0 1 0 0 0 0 0 0 1 0 0 0 2 2 0 0 0 0 0 0 1 0 0 1 1 1 0 0 0 0 0 0 0 0 0 0 0 0 0 1 0 0 0 0 0 0 2 1 0 0 2 1 1 2 0 0 0 1 1 0 1 2 1 2 0 0 0 0 0 1 0 2 0 2 0 2 2 1 2 1 0 0 0 0 0 0 1 1 0 0 2 0 1 2 0 0 1 0 1 0 1 0 2 0 0 2 1 2 2 2 1 2 0 0 0 0 2 1 0 1 0 0 1 0 0 0 0 0 0 0 0 0 0 0 1 1 0 1 0 0 2 0 0 0 0 0 0 0 0 1 0 1 2 0 1 0 0 1 0 1 0 0 2 2 2 0 1 0 0 0 0 0 0 1 1 0 0 1 2 2 2 2 0 0 1 2 1 1 1 1 1 1 0 1 0 1 0 0 2 0 0 2 2 0 0 2 2 1 1 0 2 1 0 0 0 1 0 2 0 0 0 2 0 0 0 1 0 0 0 0 2 0 0 0 2 0 2 1 0 0 2 1 0 1 1 1 2 0 2 0 2 0 2 1 0 0 0 1 1 1 1 0 2 0 0 0 1 1 0 1 1 0 1 0 0 0 0 0 0 0 0 0 1 0 1 1
68 1 0 2 0 0 1 1 2 0 0 1 0 0 0 0 0 0 1 0 0 2 0 2 2 0 1 2 2 1 1 1 0 0 0 0 2 2 0 1 1 1 0 1 0 0 0 0 0 0 0 1 2 2 1 0 1 0 0 0 0 0 1 1 0 0 0 0 1 1 0 0 1 0 1 1 1 0 1 0 0 0 2 0 2 0 0 0 0 1 0 0 2 0 0 1 0 1 0 1 1 0 0 0 2 2 2 2 0 0 0 0 0 1 0 0 0 1 0 0 1 0 1 1 1 1 0 0 2 0 1 1 0 0 0 0 1 0 0 1 2 1 1 1 0 0 0 0 0 0 0 0 0 0 1 1 1 2 1 0 0 1 1 1 0 1 0 1 0 2 0 0 0 1 1 0 1 1 0 1 0 1 1 1 0 1 1 0 0 0 0 1 0 0 2 0 0 0 0 0 0 0 1 0 2 0 2 1 1 0 2 0 1 0 0 2 0 1 1 1 1 0 0 1 1 0 1 1 1 0 0 0 1 1 1 1 0 2 2 1 0 0 2 2 2 0 0 0 0 0 0 0 1 0 0 0 0 0 1 0 1 1 1 1 1 0 0 0 2 0 0 1 0 0 0 0 0 0 1 1 1 0 0 0 1 0 0 2 1 2 2 0 0 2 1 0 1 0 1 0 1 1 2 1 1 0 0 1 0 0 0 0 2 1 2 0 1 0 1 0 0 1 2 1 0 0 1 0 0 0 0 1 0 0 0 0 0 2 0 1 1 1 1 1 0 0 1 0 2 0 0 0 1 1 0 0 0 0 0 0 0 0 0 0 0 0 1 1 1 1 1 1 1 1 1 2 0 1 1 1 0 0 0 0 1 1 1 0 0 0 0 2 1 0 2 1 1 1 1 1 1 1 0 0 0 1 0 2 0 1 0 0 0 1 1 0 0 0 0 0 0 1 0 1 1 2 1 0 0 0 0 1 1 2 2 1 0 1 0 0 1 0 2 0 2 0 0 0 0 2 0 0 1 2 1 0 1 1 1 2 1 2 0 0 0 1 1 1 0 0 1 1 1 2 1 0 1 0 0 1 0 2 0 0 2 1 0 1 1 0 1 1 0 0 1 0 2 1 2 2 0 0 1 1 0 0 1 0 0 0 0 0 0 0 1 0 0 0 0 2 2 0 0 1 0 1 0 0 0 2 0 1 0 1 0 0 2 1 1 0 0 1 1 1 0 0 1 0 1 0 1 1 0 1 1 0 1 0 0 1 0 0 0 0 0 0 2 2 1 1 0 1 1 0 0 1 2 2 0 1 1 0 0 0 0 0 0 0 0 0 1 1 2 1 0 0 1 1 0 0 1 1 1 0 0 1 0 2 0 1 1 1 0 0 0 0 0 0 0 0 0 1 0 0 0 0 2 0 1 1 0 0 0 0 0 1 2 1 1 2 1 1 0 1 2 2 2 0 1 0 1 2 1 0 0 1 2 0 1 0 0 0 0 1 0 0 0 2 1 0 2 0 1 0 0 1 1 0 1 1 0 1 2 1 1 1 1 1 1 1 2 0 1 2 0 0 0 1 0 1 1 0 0 0 1 0 0 0 0 1 1 1 0 2 0 0 1 2 2 0 0 0 1 0 1 0 0 0 1 1 2 2 0 0 0 0 1 0 2 2 0 0 0 0 1 1 0 0 0 0 0 0 0 0 0 0 0 0 0 0 0 0 1 1 1 1 1 0 1 1 0 0 2 0 0 0 0 1 1 1 0 1 0 0 0 2 0 2 0 2 2 2 2 1 1 0 1 0 0 0 0 0 0 2 1 1 0 1 1 2 0 0 0 0 1 1 1 1 1 1 1 2 0 2 1 2 0 1 0 0 1 0 2 0 0 2 0 0 1 0 0 0 1 0 0 0 1 0 0 0 2 2 0 2 1 0 1 0 0 0 0 0 2 0 2 2 0 1 0 0 0 1 0 1 0 2 0 0 2 2 2 0 1 0 0 1 1 0 0 2 2 0 1 0 2 2 2 1 0 0 0 2 2 2 1 1 1 0 0 1 0 1 0 0 0 2 2 1 2 1 0 2 2 1 0 0 0 2 0 0 2 0 1 2 0 0 0 0 0 2 0 1 2 1 2 0 0 1 1 0 2 0 1 0 2 0 1 2 0 1 0 1 1 0 1 1 1 0 0 0 0 0 0 0 0 0 0 0 2 0 0 0 1 2 0 1 0 0 0 0 1 1 0 1 1 0 0 0 0 0 0 0
69 0 1 2 1 0 2 2 1 2 2 0 0 1 0 0 0 1 0 2 1 1 1 2 2 0 1 0 2 2 2 1 0 1 0 1 1 1 0 1 1 1 1 1 0 1 1 0 0 0 0 1 0 0 1 0 0 0 0 1 0 1 1 1 1 0 1 0 1 0 0 0 1 0 1 2 1 0 2 0 1 0 0 2 0 0 0 0 0 2 0 0 0 0 0 1 0 0 0 0 1 0 0 0 2 1 2 0 2 1 0 1 0 2 0 0 0 1 0 0 0 0 1 1 0 0 1 0 0 0 0 0 0 1 1 1 1 0 0 1 1 1 0 0 1 2 1 0 0 0 0 1 0 0 0 0 0 0 0 1 0 0 2 0 1 2 0 1 0 2 0 0 0 1 0 0 0 1 0 0 0 0 0 1 0 1 1 2 0 0 0 1 1 1 1 1 1 1 0 0 0 0 0 0 2 0 0 0 1 0 1 1 2 0 0 2 0 1 2 1 2 0 1 0 0 0 0 0 0 1 0 0 0 0 2 0 0 2 2 0 0 1 2 2 2 0 1 0 1 1 0 0 2 1 0 2 0 0 1 1 1 1 0 1 0 0 0 1 1 1 0 2 0 0 0 0 0 0 1 0 2 0 0 0 0 1 0 1 1 2 1 1 0 2 2 0 0 0 0 1 2 2 2 0 0 0 1 1 0 0 0 1 2 0 2 0 2 0 0 0 2 0 1 0 0 0 0 0 0 0 0 1 0 2 0 0 0 0 2 0 0 0 1 1 0 0 1 1 2 1 1 0 1 1 0 1 1 2 0 0 0 0 2 1 2 1 1 1 1 1 1 1 1 1 0 1 0 1 1 1 1 2 0 0 2 2 1 0 0 0 0 0 2 1 1 1 2 0 1 1 1 1 0 0 0 1 0 1 0 1 0 1 0 0 0 0 1 0 0 0 0 1 0 2 1 0 2 1 1 0 0 1 0 2 2 2 0 1 1 0 0 2 1 1 1 1 1 1 1 2 0 0 0 1 1 0 1 1 0 2 1 2 0 0 1 1 0 1 0 0 1 1 0 2 2 1 1 0 0 2 0 1 0 0 2 1 0 0 1 0 1 0 1 1 1 0 0 0 1 2 0 1 1 1 0 0 1 0 1 0 0 0 0 0 1 0 1 2 1 1 0 1 1 0 0 1 1 0 0 1 0 1 1 0 1 0 1 0 0 1 0 1 0 0 0 0 1 0 0 0 0 0 2 2 2 0 0 0 0 0 2 0 0 0 0 0 2 0 0 1 0 0 0 0 0 0 1 1 0 1 0 0 0 1 1 1 1 2 0 0 1 0 2 0 0 0 0 1 0 0 1 1 0 0 0 0 0 0 0 0 1 0 1 1 1 1 0 0 0 0 2 2 0 1 1 0 0 1 0 0 0 1 0 0 0 0 2 1 0 0 1 1 0 1 1 1 2 1 0 0 1 1 1 1 2 0 1 1 2 0 0 0 1 0 1 0 0 2 1 0 2 0 0 1 1 1 1 1 0 0 2 0 1 2 1 1 1 2 1 0 1 0 1 2 0 0 0 0 0 2 1 1 0 0 0 0 2 1 0 1 0 0 1 1 0 0 0 2 2 0 0 0 1 0 2 1 1 1 0 0 2 2 0 0 0 0 1 0 0 1 0 0 0 0 0 0 0 0 0 0 0 0 0 0 0 0 1 0 0 1 0 0 0 1 0 1 1 1 1 1 1 0 2 0 0 1 0 1 1 1 0 1 0 0 0 1 0 2 0 1 0 1 2 0 0 0 0 0 0 0 0 0 0 0 2 0 1 0 1 2 0 0 1 1 1 0 1 1 0 0 0 0 0 2 2 1 1 2 0 0 1 1 2 0 0 1 0 0 2 0 0 2 0 0 0 0 0 0 1 0 1 1 0 2 2 0 0 1 0 0 0 0 0 0 0 0 1 0 1 0 0 0 1 0 0 0 0 2 1 1 1 0 0 0 0 0 1 0 1 2 2 0 0 1 2 2 2 2 0 0 0 1 1 1 0 0 1 1 0 0 0 2 0 0 0 2 2 1 1 0 0 1 2 1 1 0 0 1 0 0 1 1 0 1 1 0 1 0 0 1 0 1 0 1 1 0 0 1 0 2 2 0 2 1 1 0 1 1 1 1 0 0 1 1 1 1 2 0 1 0 0 0 0 0 0 1 1 0 2 0 0 0 1 2 0 2 1 1 0 1 0 0 0 1 0 0 0 0 1 0 2 1
70 0 1 2 1 0 2 0 1 1 1 1 0 0 0 0 0 0 1 1 1 1 0 2 2 0 0 0 1 1 1 1 1 1 1 0 2 1 1 0 0 0 0 0 0 0 1 0 0 1 1 1 0 1 1 2 0 0 2 0 1 0 0 1 0 0 1 0 2 0 0 1 1 1 1 2 1 0 1 0 1 0 2 0 2 0 1 0 0 1 0 0 1 1 1 0 1 2 0 2 0 0 1 1 2 1 2 1 1 0 0 1 1 1 1 1 1 0 0 0 2 0 1 1 0 0 1 1 2 1 1 0 0 0 0 0 0 1 0 1 1 1 0 0 1 2 0 0 0 0 0 0 0 0 0 0 1 1 0 0 0 1 2 0 1 2 1 1 1 1 0 2 0 2 2 0 0 0 1 1 0 0 1 0 0 0 1 1 1 0 0 1 0 0 1 0 0 0 0 0 0 0 0 2 2 0 1 1 1 0 2 1 1 0 1 1 1 0 1 0 1 2 0 0 0 1 1 1 0 1 0 0 0 0 1 1 0 1 2 1 1 0 1 2 2 0 0 0 0 0 0 0 0 0 0 2 2 0 0 1 0 1 1 2 1 0 1 1 1 1 0 2 1 0 0 0 0 0 2 0 1 0 0 0 0 1 0 2 1 2 1 1 0 2 2 0 0 1 0 0 1 1 2 0 0 0 0 2 1 0 0 2 2 0 1 0 2 1 1 0 0 1 0 2 0 0 0 0 1 0 0 2 0 0 0 0 0 0 2 2 1 1 1 2 1 0 2 0 2 1 0 0 2 2 1 1 1 0 0 1 0 0 1 1 1 0 0 2 2 0 0 2 0 0 0 0 0 0 0 1 0 0 0 0 1 1 1 0 0 0 1 0 1 0 1 0 1 1 0 0 0 0 1 1 1 1 0 1 0 1 0 2 0 0 0 0 1 1 0 1 0 0 0 2 1 0 2 0 0 0 0 0 0 0 0 1 1 0 0 0 0 2 1 1 1 0 1 0 0 0 0 1 1 2 1 1 1 2 1 2 2 2 0 1 1 2 1 1 0 0 0 0 1 1 2 2 0 1 1 1 1 1 0 0 2 0 0 2 2 0 0 2 0 1 1 1 1 1 1 2 0 1 2 0 0 0 2 1 0 0 0 1 0 1 0 2 0 2 1 2 2 0 0 0 1 2 1 0 0 2 0 2 0 1 0 1 2 1 0 0 0 2 1 1 1 0 2 0 0 0 0 0 0 1 2 0 1 0 0 0 1 0 1 0 0 0 2 1 0 0 0 0 0 0 1 0 1 2 0 2 0 0 0 0 0 0 0 1 1 1 1 0 0 2 0 2 0 0 0 0 0 2 0 1 0 0 1 1 0 1 0 0 0 1 0 1 0 0 0 0 1 1 0 1 1 0 0 2 0 0 0 1 1 1 1 0 1 1 0 1 1 1 0 1 1 0 1 1 0 0 2 1 0 0 1 1 2 0 2 1 1 1 0 1 1 1 0 2 0 1 1 1 0 0 0 1 2 1 0 0 1 0 0 2 2 1 1 0 2 0 2 0 0 0 0 1 1 0 0 1 1 1 0 1 1 1 1 1 0 0 0 0 0 2 0 0 0 0 1 0 0 0 1 1 1 1 2 0 1 1 2 1 1 0 0 1 0 0 1 1 0 0 0 0 0 0 0 0 0 0 0 0 0 0 0 0 0 0 0 0 0 0 2 2 1 0 2 1 1 2 1 0 2 0 0 0 1 2 2 2 1 0 1 1 1 1 1 2 1 2 1 1 2 1 1 1 0 1 0 1 1 0 2 2 0 1 1 0 0 1 0 1 1 1 1 0 2 1 0 0 1 1 1 2 2 0 0 0 0 1 0 0 1 0 0 2 0 0 1 0 1 1 0 0 0 0 0 0 0 1 1 1 0 2 2 0 0 0 0 0 0 0 0 0 0 0 0 0 2 0 0 0 0 1 0 1 0 2 2 0 0 1 0 0 0 0 0 0 1 1 1 0 0 2 1 1 1 1 1 0 0 1 2 2 0 0 1 0 0 0 0 0 0 0 1 1 1 2 2 1 0 2 2 0 0 0 0 1 0 0 1 1 0 0 1 0 0 0 1 1 0 0 2 1 1 0 1 1 0 0 2 0 2 1 1 0 1 0 0 0 0 0 1 0 2 1 2 2 2 0 0 0 0 0 0 1 1 1 2 0 0 0 0 0 0 0 0 1 2 0 0 0 1 0 0 0 1 0 1 0 1 1
71 0 1 1 0 0 2 1 1 1 1 1 1 1 1 1 0 0 0 2 2 0 0 1 1 0 1 2 2 2 2 0 0 1 2 0 2 2 0 0 1 1 0 0 1 0 1 0 0 0 0 0 0 1 0 1 0 0 2 0 0 1 2 2 0 0 1 1 1 0 0 2 2 0 1 2 0 0 2 1 0 0 1 0 2 0 0 1 1 2 1 1 0 1 1 1 1 2 0 2 0 0 1 1 2 0 1 2 0 0 0 1 2 2 1 1 1 1 0 0 1 0 2 1 0 1 1 0 1 0 1 0 0 0 1 1 0 0 0 0 2 1 0 0 1 1 0 0 0 0 0 0 1 1 1 0 1 1 1 0 0 1 1 1 0 2 0 2 1 1 0 0 0 2 2 0 0 0 1 1 0 0 0 0 1 1 0 0 0 0 0 1 1 1 1 1 0 0 0 0 0 0 0 1 2 0 1 0 2 0 1 1 1 1 0 2 0 1 2 2 2 0 0 0 1 0 1 2 1 1 1 1 0 0 2 0 0 2 2 2 0 0 2 1 1 0 0 0 0 1 1 1 0 0 1 2 1 0 0 0 0 0 0 1 1 0 0 0 1 0 0 2 1 0 0 0 0 1 2 1 0 0 1 1 0 2 0 1 0 2 2 1 0 2 2 0 2 2 0 2 2 0 1 0 0 0 1 2 1 0 0 2 2 0 2 0 2 1 2 0 0 1 1 0 0 0 0 0 1 0 0 2 1 1 0 0 0 0 1 1 1 1 1 2 0 0 2 0 1 0 0 0 2 2 1 1 1 1 0 2 0 0 1 0 1 1 0 2 2 0 0 2 0 0 0 0 0 1 1 2 0 0 0 0 2 2 0 0 0 0 1 1 0 0 2 0 0 0 0 0 0 0 1 0 0 0 1 0 0 2 0 0 0 1 1 0 0 0 0 0 0 1 1 1 2 1 0 1 1 1 0 1 0 0 0 1 1 1 1 0 0 1 1 0 0 2 2 0 0 1 0 1 1 2 1 1 1 2 0 2 2 2 0 0 0 1 0 0 0 0 0 0 0 2 2 2 0 0 0 1 2 1 1 1 1 2 1 1 2 0 0 2 1 1 0 1 1 0 2 1 1 0 0 2 0 0 1 0 0 0 0 0 0 1 0 2 0 2 1 1 1 1 0 0 1 2 1 1 1 0 1 0 0 0 0 0 1 2 1 0 0 2 1 0 0 0 0 2 2 0 0 0 0 2 0 0 0 0 0 1 1 0 1 0 1 1 0 1 0 0 0 1 1 0 0 1 1 1 0 0 1 0 1 1 0 0 1 2 1 0 0 2 0 2 0 0 0 0 1 0 1 2 1 0 0 1 1 0 1 1 1 1 0 1 0 1 0 0 0 0 0 0 1 1 1 1 2 1 0 0 1 2 1 0 0 1 2 0 0 1 2 1 0 0 2 2 2 2 0 0 1 1 0 1 2 0 2 0 2 0 0 0 2 1 1 1 0 2 0 2 0 0 0 0 0 0 0 0 1 1 1 0 1 0 1 0 1 1 2 0 1 0 1 1 1 0 0 1 0 2 0 2 0 1 1 0 2 2 0 0 1 0 0 2 1 1 1 1 0 0 0 0 0 1 0 0 1 0 0 0 1 1 0 1 0 0 1 0 0 1 1 1 0 0 1 0 0 0 0 0 0 0 0 0 0 1 0 0 1 0 0 0 2 2 1 0 2 0 2 2 1 1 2 0 0 0 1 2 2 2 1 0 0 0 0 2 0 2 1 2 1 1 2 2 2 1 1 1 0 1 2 0 1 2 1 1 1 1 1 2 0 0 0 1 2 1 1 0 0 1 0 1 2 2 2 1 1 0 0 0 1 1 2 0 0 2 0 0 0 0 0 0 1 0 0 0 1 0 1 0 1 1 0 2 1 0 1 1 0 0 0 0 1 0 1 0 1 0 1 0 1 0 0 1 0 1 0 2 1 0 0 1 0 0 0 0 0 1 0 2 2 0 2 1 1 0 0 2 0 0 0 0 1 1 0 0 1 1 0 0 0 1 0 0 0 2 2 0 2 2 0 2 1 2 0 0 1 1 0 0 0 0 0 1 0 0 0 0 0 0 0 1 0 0 1 1 2 1 0 1 2 0 1 0 1 1 1 1 1 1 0 0 0 0 0 1 1 0 1 1 0 0 0 0 0 0 0 0 1 0 0 0 0 1 0 0 0 1 1 0 0 0 0 1 0 1 0 0 1 0 2 0
72 0 0 2 1 0 2 1 2 1 0 1 2 2 1 1 0 1 2 0 0 1 0 2 2 0 0 2 2 2 2 0 0 0 1 1 1 1 1 0 0 0 0 0 1 0 0 0 0 0 0 0 1 2 0 1 0 0 2 0 0 1 0 0 0 0 0 0 1 1 2 0 2 1 2 2 0 0 2 0 0 1 2 0 2 0 0 1 1 2 0 2 0 0 1 0 1 2 1 1 2 0 1 1 2 0 2 0 2 0 0 2 1 2 1 1 1 1 0 0 0 0 0 0 0 1 0 0 1 0 1 0 1 0 0 0 1 1 0 1 1 1 0 0 0 1 0 0 0 0 0 0 0 0 0 0 1 0 1 0 1 1 2 0 1 2 0 1 1 1 0 2 0 1 1 0 1 0 0 1 1 2 0 1 1 2 1 1 0 0 0 2 1 2 1 1 0 0 0 0 0 0 0 0 2 0 1 0 1 0 2 1 1 0 0 2 0 0 2 0 2 2 0 0 0 1 1 0 0 0 0 0 0 0 1 0 0 1 1 1 1 0 2 1 1 0 0 0 0 0 0 0 0 1 0 1 1 0 0 0 0 0 1 1 1 0 0 0 1 0 0 2 0 2 0 0 0 1 1 1 0 1 0 0 0 0 0 2 1 2 1 1 1 2 2 0 0 0 0 0 2 1 2 0 0 0 0 2 1 0 0 2 2 1 1 0 2 0 1 0 1 0 1 1 1 0 0 0 0 0 0 1 0 2 0 0 0 2 0 1 1 0 2 0 0 0 2 0 2 2 0 0 2 2 0 1 1 1 0 2 0 0 1 1 1 0 1 0 2 0 0 2 0 0 1 1 0 2 1 2 0 1 0 0 0 0 0 0 0 0 0 0 1 1 1 1 2 0 0 0 0 1 2 0 0 1 1 1 0 2 0 0 0 2 2 2 0 1 0 1 1 1 0 1 0 1 1 0 0 1 0 1 1 1 1 0 0 0 1 0 1 1 2 0 0 1 2 0 1 1 0 0 1 1 2 1 2 2 2 2 2 1 0 0 0 0 0 1 0 2 0 0 0 2 1 0 1 0 0 0 2 1 1 0 1 2 0 1 2 0 0 2 0 0 0 0 1 0 1 2 0 2 1 0 0 1 2 0 1 0 0 0 0 0 1 1 0 2 2 2 2 0 0 0 0 1 0 0 1 1 0 0 0 2 0 0 1 1 0 0 1 2 2 2 2 0 2 1 1 0 0 0 0 1 1 0 1 1 0 0 0 0 1 0 0 0 2 1 1 0 0 0 0 0 0 0 1 2 0 2 0 0 0 0 1 0 0 1 1 1 0 2 2 0 2 0 0 1 0 0 1 0 0 0 1 1 1 1 0 2 0 0 0 0 0 0 1 0 0 0 0 0 0 0 0 1 2 1 0 0 0 1 0 0 0 0 2 1 0 2 0 1 0 2 2 1 1 2 0 0 1 1 1 1 1 0 1 0 2 0 0 0 2 1 1 1 0 2 1 1 1 0 1 0 0 1 1 1 0 0 1 1 0 2 2 2 0 1 1 0 2 0 0 2 0 0 0 1 0 1 1 0 0 1 1 0 1 2 0 0 1 0 0 1 0 1 1 1 0 0 0 0 0 1 0 0 2 0 0 0 0 1 0 0 0 1 0 0 1 1 0 0 1 1 1 0 0 1 0 0 0 0 0 1 0 0 1 0 0 1 0 0 0 0 0 2 0 0 2 2 1 1 1 0 0 0 0 0 0 0 1 1 0 1 0 1 0 2 1 2 1 1 2 0 2 0 1 1 0 0 0 0 1 2 1 1 0 0 0 2 1 1 1 1 1 0 2 0 1 0 1 1 0 2 2 1 0 1 0 1 1 1 1 1 0 1 0 0 1 0 0 1 0 0 0 0 1 0 1 0 1 1 0 2 2 0 0 1 1 1 0 0 0 0 0 0 0 0 1 0 0 0 1 0 0 0 0 1 1 1 2 0 0 0 0 0 0 0 0 2 2 0 0 0 1 0 1 1 0 0 0 2 2 2 0 0 0 1 1 2 1 0 1 0 1 1 1 0 2 2 0 2 1 1 1 0 0 1 0 0 0 0 0 2 0 0 0 0 0 0 0 1 1 1 1 1 1 0 0 0 2 0 1 0 1 0 1 2 1 1 0 0 0 2 2 0 1 0 2 0 0 1 0 0 0 1 1 0 1 0 0 0 1 1 0 0 0 0 0 0 0 0 1 1 0 0 1 0 1 0 1 0
73 0 1 2 1 0 1 1 2 1 0 1 1 1 1 1 0 0 1 1 1 0 0 2 2 0 0 2 2 2 2 1 2 1 0 1 1 1 0 0 1 1 1 1 0 2 0 0 0 2 2 2 2 2 0 0 0 0 0 0 1 1 2 2 0 0 0 0 2 2 1 2 2 0 2 2 0 0 1 0 0 0 2 0 1 0 0 0 0 1 0 1 0 1 0 0 0 1 0 1 1 0 1 1 2 0 2 2 0 0 0 1 0 1 1 1 1 0 0 0 2 0 2 2 0 0 2 0 2 0 0 0 0 0 0 0 0 0 0 0 1 1 0 0 1 0 0 0 0 0 0 0 0 0 1 0 1 1 0 0 0 1 2 0 1 2 0 0 1 1 0 2 0 1 2 0 0 0 1 1 0 0 1 0 0 0 1 0 0 0 0 1 0 1 2 0 1 0 0 0 0 1 0 1 2 0 1 0 1 0 1 1 1 0 0 2 0 1 2 1 2 1 0 0 0 0 1 1 0 1 1 1 1 1 1 1 0 2 2 2 0 0 1 2 2 0 1 0 0 0 0 0 0 0 0 1 1 0 2 2 2 2 0 1 1 0 1 0 2 2 0 2 0 0 0 0 1 0 1 0 1 0 0 0 0 1 0 2 0 2 0 0 0 2 2 0 2 1 0 0 0 0 2 2 0 1 1 1 1 0 0 1 2 0 1 1 1 0 2 0 1 0 1 1 1 0 0 0 2 2 0 1 1 1 0 0 0 2 0 0 0 0 1 1 0 1 1 0 1 0 1 1 0 0 0 0 0 0 0 2 0 0 0 0 0 0 1 1 1 1 1 1 1 1 1 1 0 1 1 2 0 2 0 0 1 1 1 0 0 0 0 1 0 1 1 1 2 2 0 0 0 0 2 0 0 2 0 0 1 0 0 1 1 0 1 0 1 0 0 0 0 1 0 1 1 1 0 0 0 1 0 0 1 1 1 1 1 0 1 0 1 0 1 1 1 2 2 0 0 2 0 0 1 2 1 1 1 2 0 2 2 2 0 0 0 1 1 1 0 1 0 0 1 2 1 1 0 0 0 0 1 2 1 0 2 2 0 0 2 0 0 2 0 2 1 1 1 0 0 0 2 0 2 0 0 0 2 0 1 0 0 0 0 0 0 1 0 1 1 2 2 0 0 0 1 2 1 1 1 0 1 0 0 0 0 0 1 1 1 1 0 1 1 1 1 0 1 1 1 0 0 0 1 1 1 0 1 0 0 0 0 0 0 1 0 0 1 1 1 0 1 1 0 0 1 0 1 2 0 1 0 0 0 2 2 0 2 0 0 0 1 1 0 1 0 0 0 0 0 0 0 2 0 1 0 0 0 1 0 0 0 0 0 1 1 1 0 0 0 0 1 1 0 0 0 1 1 1 0 0 0 1 0 0 0 1 2 0 0 2 0 1 0 1 1 0 1 1 1 0 0 2 1 1 2 0 1 0 1 0 0 0 1 1 1 1 0 2 0 0 1 1 0 1 1 0 1 0 0 0 2 0 0 1 1 1 0 1 2 1 1 1 0 1 0 0 0 0 0 0 0 1 0 0 0 0 2 2 1 1 0 0 0 2 0 1 0 1 1 0 0 0 0 1 0 0 1 0 0 0 0 1 1 0 0 1 1 0 0 0 0 0 0 1 1 0 0 1 0 1 0 1 0 0 0 0 0 0 0 0 0 0 1 0 0 1 1 1 1 2 1 0 2 0 0 0 1 2 2 1 0 0 1 1 1 0 1 2 1 2 1 1 2 1 2 1 1 1 0 0 1 0 1 2 0 1 2 0 0 0 0 0 1 0 2 1 0 0 0 0 0 0 0 1 1 1 0 0 0 1 0 0 0 0 0 2 0 0 0 0 0 0 2 0 0 0 2 1 0 0 2 1 1 1 1 0 1 0 0 0 2 0 0 0 0 0 1 1 2 1 2 0 1 0 0 2 0 0 1 1 1 0 1 0 0 1 0 1 0 0 0 1 0 0 2 2 2 2 0 1 0 1 0 0 2 2 0 1 0 1 0 1 0 0 0 2 2 0 1 1 0 1 2 1 1 1 1 0 0 0 0 0 0 1 0 0 1 1 0 0 0 0 0 1 2 0 2 0 0 0 1 0 1 0 2 0 1 1 1 0 0 0 2 0 1 0 1 0 2 0 0 1 0 0 0 2 2 0 1 0 0 0 0 0 0 0 0 0 0 1 0 0 0 0 0 1 1 0 0 0 2 0
74 0 2 0 1 0 1 0 2 1 1 0 0 1 0 0 0 0 0 1 1 1 1 1 2 0 0 2 2 2 2 0 0 1 2 1 1 2 0 0 2 2 1 0 0 1 0 0 0 1 1 0 0 0 0 2 0 0 0 1 0 1 1 0 1 1 1 1 1 0 0 0 2 1 2 2 0 0 1 0 0 0 2 1 2 0 0 1 1 2 0 2 0 0 1 1 1 0 1 0 1 1 1 1 2 0 2 2 1 1 0 1 1 2 1 1 1 0 1 0 1 0 0 0 0 0 0 2 2 1 1 0 0 0 0 0 0 1 0 1 1 1 0 0 1 1 1 0 0 0 0 0 0 0 0 0 0 1 1 0 0 0 1 1 1 1 0 1 0 2 0 0 0 1 2 0 0 1 1 1 0 0 0 1 1 2 1 0 0 0 0 1 1 1 1 1 0 0 0 0 0 1 0 1 2 1 2 0 1 0 0 2 1 0 1 1 1 2 2 0 2 1 1 0 0 1 2 1 1 1 0 0 0 0 1 1 0 2 2 2 0 0 0 1 1 0 1 0 0 0 0 0 2 1 0 1 0 1 1 1 1 1 0 0 1 1 0 0 2 1 1 1 1 1 0 0 0 0 1 0 0 1 2 2 0 2 2 0 1 2 1 2 1 2 2 1 0 0 0 0 1 0 2 0 0 0 1 1 1 0 0 1 2 1 1 0 2 1 0 0 0 2 1 0 0 0 1 0 0 1 0 2 2 1 0 0 0 0 2 0 1 1 1 0 0 2 0 0 2 2 0 0 0 0 0 0 0 2 0 1 0 0 2 0 2 0 1 2 2 0 0 1 1 1 1 0 0 1 0 2 0 0 0 0 1 0 0 0 0 0 0 1 1 0 2 0 0 2 0 0 0 0 0 2 1 0 0 1 0 2 0 0 0 2 2 0 0 0 0 0 0 2 0 2 1 1 2 0 0 1 0 2 0 0 0 0 1 1 1 0 1 1 1 1 1 0 1 1 2 1 1 0 0 2 0 0 0 2 1 2 1 1 1 0 0 1 1 2 0 0 2 2 0 2 1 1 0 0 0 0 1 2 2 1 2 0 0 0 2 0 0 2 0 1 1 1 2 0 1 2 0 1 2 0 0 0 2 0 0 0 0 0 0 1 0 1 0 2 0 2 2 0 0 0 2 2 0 0 0 2 0 0 0 1 0 2 2 1 0 2 0 1 2 2 1 0 0 1 2 1 0 1 1 2 1 0 0 0 1 0 1 0 1 1 0 0 2 0 0 1 0 0 2 0 0 2 2 2 0 0 0 0 0 0 0 0 0 1 1 1 0 2 1 0 2 0 1 0 0 0 0 1 0 0 0 0 1 1 0 0 0 0 0 0 0 0 0 0 0 0 0 1 0 0 0 0 0 2 0 0 0 1 0 0 0 0 1 1 0 1 1 1 0 0 1 1 2 1 1 0 2 2 2 2 2 0 0 0 1 0 0 0 0 0 2 0 1 1 0 1 1 0 0 0 1 1 2 1 0 0 1 0 1 1 1 0 2 1 2 0 1 0 0 2 0 0 0 0 0 1 0 1 0 0 1 0 1 1 0 0 1 0 0 2 0 1 0 1 1 0 0 0 0 0 1 0 1 0 2 2 2 2 1 0 0 1 0 0 2 2 0 0 0 0 0 1 0 0 0 0 0 0 0 2 0 0 2 0 1 1 0 0 1 1 0 0 2 1 1 1 1 0 2 1 1 0 1 2 2 2 0 0 0 0 1 1 0 1 0 2 0 2 2 1 2 1 1 1 0 0 1 0 1 2 1 1 0 0 0 0 0 0 0 0 0 0 2 0 1 0 1 1 1 2 2 2 1 1 0 0 0 0 1 0 0 2 0 0 2 0 0 1 0 0 0 0 0 0 0 0 1 1 0 2 2 0 1 0 0 0 0 1 0 0 0 0 0 1 2 0 0 0 1 1 0 2 0 1 1 1 1 1 0 0 0 0 2 2 0 2 2 0 1 1 1 0 0 2 0 0 0 2 1 1 0 2 0 1 0 2 1 2 0 0 1 1 1 1 1 0 1 0 1 1 0 0 2 0 1 1 0 0 0 1 1 0 0 1 0 1 1 0 2 1 1 1 2 0 0 1 2 1 2 0 0 0 1 1 0 1 1 1 1 0 0 1 1 0 1 0 0 0 0 0 0 1 1 0 1 0 0 0 1 2 0 0 0 0 0 0 0 0 0 0 0 0 1 0 1 0 0 0
75 1 1 2 1 0 2 2 1 2 1 0 0 0 0 0 0 0 1 1 1 0 0 1 1 0 1 0 1 1 0 2 0 1 1 1 1 1 0 0 0 0 1 1 0 0 0 0 0 1 1 1 0 1 0 2 0 0 1 0 2 0 0 0 1 0 1 1 1 0 0 1 1 0 0 2 2 0 2 2 0 0 1 1 2 0 0 0 0 2 0 1 0 0 0 0 0 0 0 1 1 1 0 2 2 0 2 1 0 0 0 0 1 2 1 1 1 0 2 0 0 0 2 2 1 0 1 1 1 1 0 0 0 0 0 0 0 1 0 1 1 2 1 0 1 1 0 0 0 1 0 0 0 0 0 1 2 0 1 0 1 2 2 0 2 1 0 0 1 1 0 2 1 1 1 0 0 1 0 0 0 0 0 1 0 1 1 1 0 0 0 1 0 0 0 0 0 0 0 0 0 1 0 2 2 0 1 0 1 0 0 2 0 0 0 2 1 0 1 0 2 2 0 0 0 0 0 2 0 2 0 0 0 0 2 0 1 2 2 1 0 0 1 2 2 0 0 0 1 1 0 0 0 0 0 1 1 2 0 2 0 2 1 1 2 0 1 0 2 0 0 1 0 2 1 1 0 0 1 0 0 1 1 1 0 1 0 0 0 2 1 0 0 2 1 0 0 0 0 0 0 0 2 2 1 0 1 1 0 0 0 2 2 0 0 1 2 0 0 0 1 1 0 2 2 0 0 0 1 1 0 1 0 0 0 0 0 0 2 0 0 0 1 2 0 0 1 0 1 1 0 1 2 2 0 1 1 0 0 0 0 0 2 1 2 0 2 2 2 0 0 2 0 0 0 1 0 0 0 2 0 2 0 0 1 1 1 0 0 0 0 0 1 1 2 1 1 1 0 0 0 0 0 0 0 0 0 0 0 2 0 0 0 1 1 0 0 0 0 0 0 1 0 2 1 1 1 0 0 0 0 1 0 1 1 0 0 1 0 0 2 0 2 0 1 1 1 0 0 1 0 1 1 2 1 1 1 2 1 2 1 2 0 0 0 1 1 1 0 0 1 1 1 1 1 1 0 1 1 0 0 2 1 0 1 2 0 1 2 0 0 2 1 1 1 0 2 0 2 2 0 0 2 0 0 0 2 0 2 0 1 1 0 0 1 0 0 2 0 1 1 1 0 1 0 2 1 1 1 1 1 0 0 0 0 0 1 1 0 0 0 2 2 2 1 0 1 1 1 0 0 0 0 1 1 0 1 0 1 0 0 1 1 0 1 1 0 2 1 1 0 1 0 0 1 1 2 2 0 0 1 0 0 1 2 1 2 0 0 0 1 1 0 0 0 0 0 0 0 0 0 2 1 0 0 0 1 1 0 2 0 0 0 2 0 0 2 0 1 1 1 2 2 2 2 0 0 1 0 0 1 1 0 0 0 2 2 0 1 2 1 1 0 0 1 1 2 2 0 0 1 2 1 0 2 0 2 1 1 0 0 0 0 1 1 1 0 1 0 1 0 1 1 0 0 1 1 0 0 1 0 0 0 0 0 0 0 2 1 1 1 2 0 0 0 0 0 0 0 0 0 0 0 1 1 0 2 0 1 1 0 0 0 1 0 1 1 0 0 0 0 0 1 0 1 2 2 0 1 1 2 2 0 0 0 1 1 0 0 1 1 1 0 1 1 1 1 0 0 0 0 0 0 0 0 0 0 0 1 1 0 1 2 1 1 0 2 1 1 2 2 1 1 1 1 0 2 0 0 0 1 2 1 1 1 1 1 1 0 2 0 2 2 0 0 0 0 0 0 1 1 0 0 1 2 0 2 0 0 1 0 0 1 1 1 0 1 0 0 0 1 0 1 2 2 1 1 0 1 0 2 1 1 0 0 2 0 1 2 1 2 2 1 0 0 0 1 0 1 0 1 1 0 2 2 0 0 0 1 1 0 0 0 0 0 0 0 1 2 1 1 0 0 1 0 1 0 2 2 2 2 0 0 0 0 0 0 0 0 2 2 0 1 2 2 2 2 1 0 0 0 2 0 0 2 2 0 0 0 0 0 1 0 0 1 1 1 2 2 0 1 1 0 1 0 0 0 0 1 0 1 0 1 2 1 0 0 0 1 0 0 1 1 0 1 0 1 0 0 0 1 0 2 0 0 0 0 0 0 0 0 0 1 0 1 0 1 0 0 0 0 0 0 0 0 1 1 1 2 0 0 0 1 2 0 2 2 0 0 0 0 0 0 1 1 1 0 0 0 0 2 1
76 0 1 2 1 0 2 1 1 2 2 0 0 2 1 1 1 0 1 1 1 0 0 2 2 0 0 2 2 2 2 1 0 1 2 2 1 1 0 1 2 1 1 0 0 2 1 0 1 0 0 2 0 1 0 1 0 0 0 1 1 1 2 2 0 1 0 1 2 0 0 0 1 0 1 2 1 0 2 0 2 0 1 0 2 0 0 0 0 1 0 0 1 1 0 1 0 1 0 1 0 0 0 0 2 0 2 1 1 1 1 1 1 2 1 2 2 0 0 0 2 1 1 1 1 0 0 0 1 0 1 0 1 0 0 0 0 0 0 0 2 1 0 0 1 2 0 0 1 1 0 0 0 0 0 0 0 1 0 0 1 0 1 1 1 0 0 2 1 1 0 0 0 1 1 0 0 0 0 0 0 0 0 1 0 1 1 2 0 1 1 2 0 1 2 0 0 0 0 0 0 0 0 1 2 0 2 0 1 0 2 0 2 0 0 2 0 0 2 1 2 1 0 0 0 0 0 0 0 0 0 0 0 0 2 0 0 2 2 1 0 0 2 2 2 0 0 0 0 0 0 0 0 0 0 1 1 0 1 2 1 2 0 0 1 0 0 0 1 1 1 1 0 1 0 0 0 0 2 0 2 0 0 0 0 0 0 2 0 2 1 0 1 2 2 0 1 1 0 0 1 0 1 1 0 0 0 1 1 0 0 2 2 0 0 1 2 1 1 0 0 0 1 0 1 0 0 0 0 0 0 1 1 1 0 0 0 2 0 0 1 0 2 2 0 1 1 0 2 1 1 0 2 2 0 0 1 0 1 1 1 1 1 0 1 1 1 1 1 1 1 1 1 1 0 1 0 0 0 1 1 1 0 0 1 1 1 0 0 0 0 0 0 0 2 0 0 0 1 0 0 0 0 2 1 0 0 2 0 2 0 0 0 0 0 0 1 0 0 0 0 1 0 0 1 1 0 0 0 0 2 0 0 0 0 0 2 0 0 0 2 0 0 1 2 1 1 0 0 2 0 0 1 2 1 1 1 1 0 1 1 1 1 0 0 0 0 1 0 1 0 0 2 1 1 0 1 0 0 1 2 2 1 0 1 2 0 1 2 0 0 2 0 1 0 0 1 1 1 1 1 0 1 1 0 0 1 1 0 0 0 1 0 1 0 2 1 2 0 2 2 0 0 1 0 1 0 0 0 1 0 0 0 0 0 0 2 1 1 1 1 1 1 1 1 1 0 0 0 0 0 0 0 1 1 0 1 1 0 1 0 0 1 1 0 0 2 1 0 1 0 1 1 0 1 1 2 0 0 0 0 0 1 1 0 0 1 0 0 0 0 2 1 1 0 0 0 1 0 0 1 1 0 1 0 0 1 0 0 1 0 0 0 1 0 0 0 0 0 1 0 1 0 0 0 0 0 2 0 0 1 0 0 0 0 0 1 0 0 1 0 0 0 1 1 1 2 0 0 0 0 1 1 0 1 1 2 0 2 1 1 1 0 0 1 0 0 2 1 0 2 0 0 0 1 0 2 1 1 1 0 0 1 0 2 1 1 1 2 0 2 1 0 2 0 0 1 0 0 1 1 0 0 1 2 0 1 1 0 0 0 0 0 2 0 0 1 1 1 0 0 1 1 0 1 1 2 0 0 0 0 0 0 1 0 0 1 0 0 0 0 0 0 1 1 1 0 0 0 0 0 0 1 1 0 0 0 0 0 0 0 0 1 0 0 1 1 1 1 2 0 1 2 1 0 0 2 0 0 0 0 1 0 0 0 0 0 0 0 2 0 2 1 0 1 0 0 1 0 1 2 0 0 2 1 0 2 0 1 2 0 0 1 1 1 0 2 1 0 0 0 0 2 2 2 1 1 2 0 0 0 0 2 0 0 2 0 0 1 0 0 0 0 1 0 0 1 0 1 0 1 1 0 2 2 0 0 0 0 0 0 0 0 0 0 0 2 0 1 0 1 0 1 1 0 2 1 0 2 2 1 0 0 0 0 0 0 1 0 2 2 0 1 1 1 1 1 2 0 0 0 2 1 0 2 2 0 2 0 0 0 0 0 1 1 1 1 0 1 1 0 1 1 1 0 0 0 0 2 2 0 0 1 1 0 0 1 1 0 1 0 1 0 0 0 1 2 0 0 0 1 1 1 0 1 0 1 2 0 2 0 0 0 2 2 0 1 0 1 0 0 1 0 0 0 1 1 0 2 0 0 0 0 0 0 0 0 0 0 0 0 0 0 0 0 0 0 0 0 0 1 1
77 0 2 1 0 0 0 1 2 1 0 1 1 2 1 1 1 0 0 2 2 0 1 1 2 0 0 1 1 1 1 2 0 0 0 1 1 1 0 1 0 0 0 0 0 0 0 0 0 0 0 0 1 1 0 2 0 0 1 0 0 2 1 1 0 0 0 0 1 0 0 1 1 0 1 1 1 0 2 0 0 0 1 1 1 0 0 0 0 2 0 1 0 1 0 0 0 1 0 1 1 0 1 0 2 2 2 1 1 0 1 2 0 2 1 1 1 0 0 0 1 0 2 2 0 1 1 2 2 2 0 2 0 1 1 1 1 0 0 0 1 1 1 0 1 0 0 0 0 0 0 0 0 0 0 0 0 2 0 0 0 1 1 1 0 2 0 0 0 1 0 1 0 2 1 0 1 1 0 0 0 1 0 0 0 0 0 1 1 0 0 2 0 1 1 0 2 0 0 0 0 0 0 1 2 1 2 0 1 0 1 1 1 0 0 2 0 1 1 1 2 1 0 1 1 0 1 0 0 0 1 1 0 0 2 1 0 1 1 1 1 0 2 2 2 0 0 0 0 0 0 0 2 0 0 0 0 0 1 1 1 1 0 0 0 0 1 0 2 2 0 2 0 2 0 0 0 2 2 2 0 0 0 0 0 0 0 1 0 2 1 1 1 2 1 0 0 1 1 1 2 0 2 2 0 0 1 1 2 0 0 2 2 0 0 0 2 0 1 0 0 0 2 1 2 0 0 0 0 0 0 1 1 0 0 1 0 1 1 0 0 0 1 1 0 0 2 0 1 1 0 1 1 1 0 0 1 1 0 2 0 0 2 0 2 2 0 0 1 1 1 1 1 1 1 1 0 0 0 2 0 2 0 0 2 1 1 0 0 0 0 0 0 0 2 0 0 1 1 1 1 1 0 2 0 0 0 1 0 2 0 0 0 1 1 0 1 0 0 0 0 0 1 1 1 1 1 0 0 0 0 0 1 1 1 0 0 0 0 0 1 1 2 0 1 1 1 1 1 1 0 1 1 2 1 1 1 2 1 1 0 1 0 0 0 0 0 1 0 1 1 0 2 0 1 1 0 0 0 2 2 2 1 1 2 0 0 0 2 0 0 2 1 1 1 0 2 1 1 2 0 1 1 0 1 1 2 0 1 0 1 0 0 0 2 0 1 2 0 1 1 1 1 1 1 1 0 0 0 1 0 1 0 0 0 0 2 0 2 1 0 1 2 1 1 1 0 1 2 1 0 1 0 1 1 1 1 0 0 0 0 0 0 0 0 0 0 2 2 0 1 1 0 0 0 0 0 2 0 0 1 0 0 1 1 0 0 2 2 1 0 1 0 0 0 0 0 0 0 0 0 2 0 0 0 1 1 1 0 0 0 0 0 0 0 0 1 0 0 0 1 1 0 0 0 2 2 1 0 0 0 1 1 0 0 1 2 1 0 1 2 0 0 2 2 1 1 0 0 0 0 0 2 0 1 0 2 1 2 0 0 0 2 0 2 0 0 2 1 1 1 0 0 2 2 0 0 0 0 1 0 1 0 1 1 1 1 1 2 0 1 0 0 1 1 0 0 0 0 0 0 0 0 1 1 0 2 1 0 2 0 0 0 2 0 0 0 1 0 0 0 0 0 0 2 0 0 0 1 1 1 1 0 0 0 1 0 0 0 1 1 1 0 0 0 1 0 1 0 0 0 0 1 1 0 0 0 0 0 1 0 0 2 1 1 0 2 0 2 1 1 0 1 2 2 0 1 0 0 0 0 2 0 0 1 0 1 2 1 2 0 1 2 1 1 1 0 0 0 1 1 0 0 2 2 0 1 0 1 1 0 0 0 0 0 0 2 1 2 0 1 2 0 2 2 2 2 1 0 0 1 1 2 0 0 2 0 0 1 0 0 1 0 0 1 1 1 0 0 0 1 1 0 2 1 1 1 0 0 0 1 0 0 0 0 0 1 0 2 0 1 0 0 1 0 1 0 2 1 1 0 2 0 0 0 0 2 0 0 1 1 0 1 1 2 1 2 2 0 0 1 1 0 0 2 0 0 1 0 1 0 1 0 0 1 1 1 1 1 0 0 1 2 1 0 0 1 0 0 0 0 0 0 1 0 0 1 0 0 0 0 0 2 2 1 0 1 1 0 0 2 0 1 0 1 0 1 1 0 1 0 1 1 0 0 1 1 0 2 0 0 1 0 0 0 1 1 0 1 0 0 0 1 1 0 1 1 0 0 1 1 1 1 0 0 0 0 0 0 0 0 0
78 0 2 0 0 0 1 1 1 1 1 0 0 0 0 0 1 0 1 1 1 1 0 2 2 0 2 1 1 2 2 0 1 1 0 0 2 1 0 2 0 0 1 1 0 1 1 0 0 0 0 0 0 0 1 1 0 0 1 1 0 1 1 2 0 0 0 1 1 0 0 2 1 0 1 2 1 0 2 0 0 0 2 0 2 0 0 1 1 2 0 1 2 0 0 0 0 2 1 1 0 0 0 0 2 1 1 2 0 0 0 0 0 2 0 0 0 0 0 0 1 0 1 1 0 2 0 0 1 0 0 1 0 0 1 0 0 0 0 0 1 1 0 0 0 0 0 0 0 0 0 0 1 0 0 0 0 0 1 0 0 1 2 0 1 2 0 1 1 1 0 0 1 1 1 0 0 1 1 1 0 0 0 1 0 1 1 1 0 0 0 1 0 0 1 0 1 0 0 0 0 0 1 2 2 0 2 0 1 0 0 2 2 1 0 2 0 0 1 0 2 2 1 0 1 1 2 1 1 1 0 0 0 1 2 1 1 2 2 1 0 1 2 1 1 0 0 0 0 0 0 0 1 0 0 2 1 1 0 1 0 1 0 0 0 0 0 0 2 2 0 2 0 1 1 0 0 1 2 1 1 0 0 0 0 1 0 1 1 1 1 1 0 2 2 1 1 0 0 0 2 1 2 1 1 0 1 2 1 0 0 1 1 0 1 0 0 0 0 0 0 1 1 2 1 0 0 0 1 1 0 2 1 1 0 0 0 2 2 1 1 1 1 2 0 1 1 1 2 1 1 0 2 2 0 1 1 0 0 1 0 0 2 1 2 0 0 1 1 1 1 1 1 1 0 1 0 0 0 0 0 0 0 1 2 1 1 0 0 1 0 0 1 0 2 1 1 1 0 0 0 0 1 1 1 1 0 0 0 1 0 0 0 1 1 0 0 0 0 0 0 2 0 2 1 1 0 1 1 1 0 1 0 1 1 2 0 0 0 0 2 0 1 1 1 2 2 0 0 0 0 1 1 1 1 0 1 2 1 0 0 0 0 0 0 1 1 2 0 1 0 0 1 1 2 0 2 1 1 1 0 2 0 0 2 2 0 0 2 0 0 2 0 2 1 0 1 1 1 2 0 1 2 0 0 0 2 1 1 0 0 0 1 0 1 0 0 2 0 1 1 1 0 0 0 1 1 0 0 2 0 0 0 0 0 0 2 2 0 1 1 1 1 2 0 0 0 2 2 0 0 0 0 1 1 2 0 0 0 0 1 0 1 0 0 0 2 0 0 0 0 2 1 0 1 1 2 2 0 0 1 0 0 1 2 1 2 2 2 1 0 0 0 1 0 0 0 0 0 0 0 2 0 1 0 0 1 1 0 2 2 0 2 2 2 2 1 0 2 1 0 1 2 2 2 0 0 2 0 0 0 2 0 0 0 0 2 2 0 2 0 0 0 1 2 1 1 1 0 0 0 0 1 1 1 0 1 1 1 1 1 0 1 0 2 0 1 2 1 1 1 0 0 1 1 1 1 1 0 0 2 0 0 2 2 1 1 1 1 1 1 1 0 1 0 0 0 1 0 1 1 1 0 2 1 0 1 2 0 0 1 0 0 1 0 1 0 1 0 0 0 1 0 0 1 0 0 1 1 1 1 1 1 0 0 0 0 0 2 2 0 0 0 0 0 1 0 0 0 0 0 0 0 0 0 0 0 0 0 0 0 0 2 1 1 0 2 1 1 2 1 0 2 1 1 0 1 1 1 1 1 0 1 1 1 1 1 1 0 2 0 2 2 0 0 0 0 1 0 0 1 0 0 1 2 0 1 0 1 1 0 0 0 0 0 0 2 0 1 0 1 1 1 1 1 2 1 0 0 1 0 0 2 0 0 2 0 0 1 0 0 0 0 0 0 0 1 0 0 0 2 2 0 1 1 0 1 0 0 0 0 0 1 0 1 2 0 1 2 1 1 0 1 0 0 1 0 0 1 1 2 0 0 0 0 0 0 0 0 2 2 0 2 1 1 0 0 2 0 1 0 2 2 2 2 2 0 1 0 1 0 1 0 1 2 0 1 1 1 0 0 1 2 1 1 0 0 2 0 0 0 0 0 2 0 0 0 2 0 0 0 1 1 0 2 1 2 0 0 0 1 0 1 0 1 0 1 2 1 1 0 0 0 0 0 0 0 0 1 0 0 0 1 0 0 0 1 0 2 0 0 0 1 1 0 0 0 0 0 2 0 0 0 0 0 1 0 0 0 0 1 1
79 0 2 0 0 0 0 1 1 1 1 0 0 2 0 0 1 0 0 1 1 0 1 2 2 0 0 2 2 2 2 0 1 2 0 1 1 1 1 1 1 1 0 1 0 1 0 0 0 0 0 1 1 1 0 1 1 0 1 1 1 0 0 1 0 0 0 0 1 1 1 0 2 1 1 2 1 0 2 0 2 0 1 1 0 0 0 0 0 2 0 1 1 1 2 0 2 1 0 1 1 0 0 0 2 1 2 2 0 0 1 1 0 1 0 1 0 0 0 0 2 0 2 2 1 0 0 0 1 0 0 0 1 0 0 0 1 0 0 0 1 1 1 0 2 2 1 0 2 1 0 0 0 0 0 0 1 0 1 1 1 1 2 0 0 2 0 0 0 0 1 1 0 2 1 1 0 0 1 0 0 0 0 0 0 0 0 0 0 0 0 2 1 1 0 1 1 0 0 0 0 0 0 1 2 0 1 0 1 0 0 1 2 0 1 1 1 0 0 0 0 0 1 0 0 1 1 1 0 1 0 0 1 1 1 1 0 2 2 2 0 0 2 2 2 0 0 0 0 0 0 0 2 0 1 2 2 0 0 0 0 0 1 1 1 0 0 0 2 0 1 1 0 2 0 0 1 0 2 0 2 0 0 0 0 2 0 2 0 2 0 0 1 2 1 0 0 0 0 0 0 0 1 0 0 0 0 2 1 0 1 2 2 0 1 0 2 0 0 0 0 1 0 2 0 0 0 0 0 0 0 2 0 1 0 0 0 0 2 0 0 0 1 0 0 0 2 0 1 2 1 0 2 2 0 2 2 2 0 1 0 0 0 0 0 0 0 1 2 0 1 2 0 0 0 0 0 0 0 1 1 0 0 0 1 0 0 1 1 0 0 1 1 1 2 1 1 1 0 0 0 1 0 2 1 0 0 1 0 2 1 1 0 0 0 0 1 1 0 1 1 1 1 1 1 1 1 0 0 0 2 0 0 0 0 1 0 0 0 0 2 0 2 0 2 0 0 2 2 2 0 0 1 2 1 0 1 2 1 1 0 1 0 1 0 1 1 1 0 0 0 0 2 1 2 2 0 0 0 1 1 0 0 0 2 1 0 0 2 0 0 2 1 0 0 1 1 1 1 2 0 1 1 1 1 1 1 0 2 0 0 0 0 2 0 2 0 2 0 0 0 2 1 0 0 1 1 0 0 2 0 1 0 0 1 0 0 1 1 1 1 2 1 0 0 0 2 1 1 0 0 0 1 2 2 0 0 0 0 0 1 0 0 1 0 0 2 2 2 0 0 2 1 0 0 1 1 1 0 0 0 0 0 0 1 1 1 0 0 0 1 1 2 0 0 0 0 0 0 0 0 2 0 0 0 0 2 2 0 1 0 0 0 0 0 0 0 1 1 0 1 1 0 1 1 0 1 2 0 0 1 1 0 0 0 2 2 1 0 0 1 2 0 0 2 2 2 1 0 0 1 1 0 1 2 0 2 0 1 0 0 0 1 0 1 1 0 1 0 0 1 1 0 0 0 0 1 0 0 0 0 1 0 0 0 0 0 2 0 1 1 1 0 1 1 0 0 0 0 2 1 1 0 1 1 1 1 1 0 0 0 0 0 2 0 0 0 2 1 0 0 0 0 1 1 0 1 0 1 1 1 1 1 0 0 1 0 0 1 1 0 0 0 0 1 0 0 1 0 1 0 1 0 0 0 0 0 0 2 0 0 0 2 2 1 0 2 0 2 2 0 0 1 0 0 0 1 1 1 1 1 1 0 0 1 0 1 2 1 2 0 1 2 1 1 1 0 1 0 0 1 0 2 2 0 1 2 0 1 2 0 0 2 2 2 0 2 0 2 0 2 2 0 2 2 1 1 0 0 1 0 0 2 0 0 2 0 0 1 0 0 0 0 0 0 0 0 0 0 1 1 1 0 2 2 0 0 0 0 0 0 0 0 0 0 0 0 0 1 0 1 0 1 1 0 1 0 1 2 1 1 0 0 0 0 0 2 1 0 2 2 0 0 1 1 0 0 2 0 0 1 2 2 2 0 1 1 0 0 2 1 2 0 0 1 1 1 0 1 1 0 1 2 0 0 0 0 1 0 1 0 0 1 1 0 0 2 1 0 0 0 1 0 1 1 2 2 0 0 0 2 2 2 0 0 1 1 2 2 1 1 0 1 0 1 1 1 0 1 0 0 1 0 0 0 0 0 0 1 0 0 0 0 1 0 0 0 0 0 1 0 0 0 1 1 0 0 0 1 0 0 0
80 0 2 0 1 0 1 1 1 1 1 1 1 1 1 1 0 0 0 1 2 0 1 1 1 1 0 1 1 1 1 1 0 0 0 1 1 1 0 0 1 1 1 1 0 1 1 0 0 0 0 1 2 2 0 1 0 0 2 0 2 0 1 1 1 1 1 0 1 0 0 1 2 1 2 2 0 0 1 0 0 0 1 1 0 0 0 0 0 2 0 0 0 0 1 0 1 0 0 0 2 0 1 1 2 0 2 2 0 0 1 1 0 2 2 2 2 0 0 0 2 0 1 1 1 0 0 0 2 0 1 1 0 0 0 0 0 0 0 1 2 0 0 0 1 0 0 0 0 0 0 0 0 1 1 1 1 1 0 0 1 1 0 2 0 0 0 2 0 2 0 0 1 2 2 0 0 0 0 1 0 1 0 0 0 0 0 2 1 1 1 2 1 1 0 1 2 0 0 0 0 1 0 2 2 0 2 0 0 0 1 2 1 0 0 2 0 0 2 2 2 0 0 0 1 0 0 2 0 2 0 0 0 0 0 0 1 2 2 1 0 1 0 1 1 0 1 0 0 0 0 0 1 0 0 2 2 0 0 0 0 0 0 1 1 0 1 0 2 1 0 1 0 2 0 0 1 1 1 1 0 1 1 1 1 0 0 1 0 1 1 0 0 2 2 0 1 1 0 1 1 1 2 0 0 0 0 1 0 0 0 1 2 0 2 1 2 0 0 0 0 1 0 2 0 0 0 0 1 1 0 1 1 2 0 0 0 1 1 0 0 0 1 1 0 0 2 0 0 0 0 2 0 0 0 0 0 1 0 0 0 0 2 1 2 1 0 1 2 0 0 2 1 1 0 2 0 0 0 1 0 1 0 0 2 2 0 0 0 0 0 0 0 0 1 0 1 0 0 0 0 0 0 2 0 0 0 0 0 1 0 0 1 1 2 0 0 0 0 0 0 1 0 1 0 1 1 0 0 1 0 0 0 0 0 1 1 0 0 0 1 1 2 0 2 0 0 0 0 0 0 0 0 2 0 0 0 1 0 1 1 1 1 0 0 1 1 2 0 1 0 0 1 2 0 0 0 0 0 2 0 1 1 0 1 1 0 0 1 0 1 0 1 1 1 0 2 0 1 2 0 1 1 1 0 0 2 0 1 0 0 0 0 0 2 0 0 2 2 2 2 0 1 1 0 2 1 1 1 1 1 0 0 0 0 0 1 1 2 1 1 1 1 1 0 1 0 1 1 0 0 0 0 2 0 2 0 0 0 0 1 0 0 1 0 0 1 1 0 0 0 0 0 0 0 0 1 2 0 1 0 0 0 0 1 0 0 2 1 1 1 1 0 2 0 0 0 0 0 0 0 2 1 0 1 1 0 1 0 2 0 0 0 2 1 1 0 0 1 0 1 0 0 0 0 0 1 1 0 0 0 2 1 1 1 0 1 1 1 1 1 0 0 2 2 0 1 2 0 0 1 1 1 1 1 0 1 0 2 0 0 0 2 1 0 1 1 0 0 0 0 2 0 0 0 0 1 1 0 0 1 0 0 2 2 0 2 2 1 0 2 0 0 1 2 0 0 0 0 1 1 1 0 1 0 0 2 1 0 0 0 0 0 0 0 1 1 1 2 0 0 0 1 0 2 2 2 0 1 1 0 0 0 0 0 1 0 0 0 0 0 0 0 0 0 1 0 1 0 2 0 2 0 0 0 0 0 0 0 0 0 1 0 0 0 2 0 0 1 1 1 0 2 0 0 1 1 1 1 1 0 1 0 0 0 0 0 1 1 2 0 1 1 0 0 0 0 1 0 0 1 0 2 2 1 0 1 1 1 2 0 0 1 1 1 0 2 0 1 0 1 1 0 2 2 1 1 1 0 1 0 0 2 0 0 2 0 0 0 0 0 0 0 0 0 0 1 0 0 0 2 2 0 2 2 0 0 0 1 1 0 0 0 0 0 1 0 0 1 0 1 0 0 0 0 1 0 1 2 1 1 1 0 0 0 0 0 2 0 2 2 0 2 1 1 1 1 2 0 0 0 2 1 1 1 1 1 0 0 1 0 1 0 0 1 1 2 0 2 2 0 2 1 2 0 0 1 2 0 0 0 1 0 1 0 0 0 2 0 1 0 0 1 1 1 0 0 0 0 1 2 1 2 0 1 0 1 1 0 1 0 0 2 0 1 0 0 1 2 0 0 0 0 1 1 2 2 0 0 0 0 0 1 2 0 0 0 0 0 0 0 0 0 1 1 1 0 0 1 0 2 1
81 1 1 1 0 0 0 2 2 2 1 0 0 0 0 0 0 0 0 1 1 1 0 2 2 0 0 1 2 2 2 0 0 1 0 1 1 2 0 0 2 2 0 0 0 1 0 0 0 0 0 0 0 2 0 1 1 1 0 0 2 0 2 2 1 1 1 0 1 0 0 1 1 0 1 2 1 0 1 0 0 0 1 1 0 0 1 0 0 1 0 0 0 0 0 1 0 2 0 2 1 0 1 1 2 1 2 1 1 1 1 1 0 1 0 0 0 0 0 0 2 1 0 0 0 2 0 2 2 1 0 1 1 0 0 0 1 1 0 0 1 1 0 0 0 2 0 0 0 0 0 0 0 1 1 0 1 0 0 0 1 0 2 0 2 1 0 2 1 1 0 1 0 2 0 1 0 0 0 0 0 1 0 0 1 1 0 2 0 0 0 2 0 1 2 0 0 0 0 0 0 1 0 0 2 0 1 2 0 0 0 2 2 0 0 2 0 1 2 0 1 2 1 0 0 0 0 2 1 1 0 0 1 1 0 1 0 2 2 1 0 1 2 1 1 1 1 0 0 0 0 0 1 1 0 0 2 1 0 1 0 1 0 2 1 0 0 0 2 2 1 0 1 1 0 0 0 1 2 1 0 0 1 1 0 1 1 1 1 1 1 0 0 2 2 0 2 1 0 1 2 2 1 1 1 0 0 2 1 0 0 2 1 0 2 0 1 1 0 0 2 0 1 1 0 0 0 0 0 0 0 2 1 0 0 0 0 1 1 0 1 0 1 1 1 0 2 0 1 0 0 1 2 2 1 0 0 0 0 2 0 0 2 0 2 0 2 1 1 1 1 1 0 0 1 1 0 0 0 2 0 1 0 0 0 0 0 0 0 0 0 1 0 0 2 0 0 1 0 0 0 0 0 1 0 1 0 2 0 2 0 0 0 0 0 0 2 1 0 1 1 0 1 1 1 1 1 0 0 1 1 1 0 0 0 0 0 1 1 1 1 1 0 2 2 1 1 0 0 0 0 0 1 1 2 1 2 2 1 2 2 2 1 0 0 1 1 2 0 0 2 2 2 1 1 0 1 0 0 1 0 1 0 0 2 1 0 0 2 0 0 2 0 1 0 0 1 1 1 2 0 0 2 0 0 0 2 0 0 0 0 0 0 0 2 0 0 2 0 1 1 1 0 0 1 2 0 0 0 1 0 1 1 0 0 0 1 0 0 1 1 1 1 1 0 0 1 1 1 0 0 0 0 1 1 2 0 1 0 0 1 0 0 0 0 0 1 1 0 0 0 1 0 0 0 0 1 2 0 1 0 0 0 0 1 0 0 0 0 0 1 1 2 0 1 0 1 1 0 0 1 0 0 0 0 0 1 0 0 0 0 0 1 1 1 1 0 0 0 0 0 0 1 1 1 1 1 0 0 0 0 1 0 0 0 1 2 0 0 1 1 2 0 0 1 1 2 1 0 0 2 0 0 1 1 1 1 0 1 1 1 0 0 0 1 0 0 2 0 2 0 0 1 0 0 0 0 0 1 1 0 1 1 2 2 1 2 1 1 0 2 0 0 1 2 0 0 0 0 1 1 1 0 0 0 0 1 2 0 0 1 0 0 1 0 0 1 1 1 0 0 0 1 1 0 0 1 0 1 0 0 0 0 0 0 0 2 0 1 2 2 2 0 0 0 0 0 0 1 1 0 1 0 0 0 0 2 0 1 1 0 1 1 1 0 0 2 0 2 1 2 1 2 0 0 0 1 1 1 1 1 1 0 0 0 1 0 1 0 1 0 1 2 0 1 0 1 0 0 0 0 0 0 2 0 1 1 1 2 2 0 0 1 1 1 0 1 0 1 0 2 1 0 1 1 1 0 2 0 0 1 1 2 0 0 1 0 0 0 0 0 0 0 0 0 0 1 0 1 0 1 1 0 2 2 0 0 0 1 1 1 0 1 0 1 0 2 0 2 0 0 0 1 2 0 2 1 1 2 1 1 1 1 0 0 1 0 0 0 2 2 0 1 2 1 1 1 2 0 1 0 1 0 0 2 1 0 0 0 1 0 0 0 1 1 1 2 1 2 1 1 1 1 1 1 0 2 1 0 0 1 0 0 2 0 0 0 1 0 1 0 2 1 1 1 1 1 1 0 1 2 0 2 0 1 0 1 1 1 1 0 1 2 0 1 1 0 0 1 0 0 1 0 0 0 2 2 0 1 0 0 0 0 1 0 0 0 0 0 1 1 1 0 2 1 1 0 0 1 0 1 0
82 1 2 0 1 0 1 1 1 1 1 1 1 1 1 1 0 0 0 2 2 0 0 2 2 0 0 1 2 1 1 2 0 0 2 1 1 2 0 0 1 1 0 0 0 0 0 0 2 0 0 2 0 0 1 1 1 0 1 0 1 0 1 1 1 0 1 0 2 1 1 1 2 0 1 2 1 0 2 1 1 0 2 0 1 0 0 0 0 2 0 0 1 0 0 0 0 2 0 2 0 0 0 0 2 0 2 1 1 0 1 2 1 1 1 1 1 0 1 0 1 0 2 2 1 0 1 0 1 0 1 1 1 0 0 0 2 0 0 1 2 0 0 0 0 0 0 1 2 1 1 0 0 0 0 1 0 0 1 0 0 1 2 0 0 2 0 1 1 1 0 2 0 1 1 0 0 0 0 1 0 1 0 0 2 2 0 0 0 0 1 1 1 0 1 0 1 0 0 0 0 0 1 0 2 0 2 0 0 0 2 0 1 0 0 2 0 0 1 1 2 1 0 1 1 0 2 0 0 0 1 1 0 0 2 1 0 2 2 1 0 1 2 2 2 0 0 0 1 1 0 0 1 1 0 0 0 0 0 0 0 0 1 2 1 0 1 0 2 0 0 2 0 0 0 0 0 1 1 1 0 1 1 1 1 1 1 2 1 2 0 0 0 2 1 0 0 0 1 0 2 2 1 0 0 0 0 2 0 0 0 1 2 0 2 0 0 0 0 0 0 2 2 1 1 0 1 0 0 0 0 2 0 0 0 0 0 1 1 1 1 1 1 2 0 0 1 0 1 0 0 1 1 1 0 1 1 1 0 1 0 0 1 1 1 0 1 1 1 1 1 1 0 0 1 0 0 0 0 1 0 1 0 1 1 1 2 0 0 1 0 1 1 0 2 1 1 1 0 0 0 0 1 1 1 0 1 1 0 1 0 0 0 2 2 0 0 1 0 1 1 1 0 1 1 1 1 0 0 1 0 0 0 0 0 0 1 0 1 0 1 1 2 0 0 1 2 1 1 0 1 0 1 1 2 1 2 1 0 1 2 2 1 0 0 1 1 1 0 0 0 0 0 2 1 0 1 0 0 1 1 0 1 0 1 1 0 1 2 0 0 2 0 1 0 0 1 1 1 1 1 0 1 1 0 0 1 1 0 0 0 1 0 0 1 1 0 2 1 1 1 1 1 1 0 2 1 0 0 2 0 1 0 0 0 0 2 1 0 0 1 2 1 1 0 0 1 1 1 0 0 0 0 2 0 0 0 2 0 1 0 0 1 0 1 1 1 1 1 0 0 2 0 0 0 0 1 1 0 1 0 0 0 0 1 0 0 2 2 1 1 1 2 0 1 0 0 1 0 0 1 1 0 0 0 0 1 0 0 0 1 0 1 2 2 2 0 0 0 0 1 2 0 0 0 0 0 1 0 0 0 0 0 0 0 0 2 0 1 1 1 2 0 1 1 1 2 2 0 0 2 1 0 1 1 0 1 0 2 1 1 1 1 1 1 2 0 2 0 1 0 1 0 0 0 0 1 1 0 1 1 0 1 2 1 2 0 1 1 1 1 1 0 1 2 0 0 0 0 0 0 1 0 1 2 0 1 2 0 0 0 0 0 2 0 1 1 0 0 0 0 0 1 0 2 1 1 0 1 1 2 2 1 0 0 1 1 0 0 0 0 0 0 0 2 0 0 1 0 0 0 0 0 1 0 1 0 0 1 1 0 0 2 2 2 0 2 1 1 2 1 1 1 1 0 1 2 1 1 1 1 1 1 1 1 1 1 1 0 2 1 2 2 1 2 1 1 1 0 0 1 0 0 1 2 0 2 0 0 0 0 0 0 0 1 1 2 0 1 0 2 1 1 2 2 2 1 1 0 1 0 0 2 0 0 2 0 0 1 0 0 0 0 0 1 1 2 0 0 0 2 2 0 2 1 0 1 0 0 0 0 0 0 0 0 0 2 1 1 0 1 0 1 0 0 2 0 1 1 1 2 0 0 0 0 0 0 0 0 2 2 0 1 1 2 1 2 2 0 0 0 0 1 1 1 1 0 0 0 0 0 0 1 0 1 1 1 1 2 2 0 2 2 1 0 0 2 0 1 1 0 0 1 1 0 0 2 1 0 0 0 1 2 1 0 1 1 0 0 0 2 2 1 0 0 0 1 2 1 2 0 1 2 0 1 1 1 0 2 1 1 0 0 0 0 1 1 0 2 0 0 0 2 2 0 0 0 0 0 0 0 0 1 0 0 0 0 0 1 0 1 2
83 1 2 0 0 0 0 2 2 1 1 1 0 0 0 0 0 0 2 1 1 1 2 0 1 1 1 1 1 2 2 0 1 2 0 1 1 1 1 0 1 1 0 0 0 0 2 0 0 1 1 1 0 0 0 2 0 0 2 0 1 0 1 1 1 0 1 0 1 1 1 2 2 0 2 2 0 0 2 0 1 0 1 1 1 0 0 1 1 1 0 0 0 0 1 0 1 1 1 0 1 1 0 0 2 0 2 0 2 0 0 2 1 1 1 1 1 0 1 0 1 0 1 1 1 1 0 0 2 0 0 0 1 0 0 0 1 0 0 2 0 2 0 0 1 2 0 0 1 1 0 0 0 1 1 0 1 1 0 0 1 1 2 0 0 2 0 1 1 1 0 1 1 2 2 0 0 0 0 0 0 1 1 1 0 1 2 1 0 0 0 1 1 1 1 1 1 0 0 1 0 1 0 0 2 0 2 0 2 0 2 1 2 0 0 2 0 0 1 1 2 1 1 0 0 1 1 2 1 1 1 1 0 0 2 0 1 2 2 1 0 0 2 1 1 0 0 0 0 0 0 0 1 0 1 2 1 0 0 0 0 0 1 1 1 0 0 0 2 0 0 2 0 2 0 1 0 1 2 1 0 1 0 0 1 0 0 2 1 2 1 1 1 2 2 0 0 0 0 0 1 0 1 0 0 0 0 2 0 0 1 2 1 0 1 0 2 0 1 0 0 1 1 2 1 0 1 2 0 2 0 1 1 1 0 0 0 1 0 0 1 1 1 1 0 0 1 0 1 0 0 1 1 2 0 1 1 0 0 0 0 0 0 0 0 1 0 1 1 1 1 1 2 2 0 1 0 1 1 2 0 0 0 0 1 0 1 0 0 0 0 1 1 0 2 0 0 1 1 1 1 1 0 0 0 0 1 1 0 2 0 0 0 1 1 0 0 0 0 0 0 2 0 0 0 1 2 0 0 0 1 0 0 0 0 1 1 0 0 0 1 0 0 2 1 0 1 0 0 1 0 0 1 2 1 0 1 1 0 0 0 0 1 0 0 0 0 0 0 0 0 0 1 1 1 1 0 0 0 2 0 0 1 1 1 2 1 0 2 0 0 2 0 1 0 1 1 0 1 2 0 1 2 0 0 0 2 0 1 0 0 1 0 1 1 1 0 2 0 1 0 1 1 0 1 1 0 1 1 1 1 0 0 1 0 0 2 1 0 2 0 0 1 1 1 0 2 1 1 0 0 0 0 2 1 0 0 0 0 1 0 0 0 0 0 0 0 1 0 0 0 0 0 0 2 0 2 2 0 2 0 0 1 1 0 0 1 2 1 0 0 1 1 0 1 0 0 0 0 0 0 2 0 1 0 0 0 1 0 1 0 0 0 0 0 0 1 0 0 0 0 0 0 0 0 1 1 0 0 0 0 1 0 0 0 0 1 2 0 1 0 0 0 2 2 1 1 1 0 0 0 0 1 0 1 1 2 0 2 0 0 0 1 1 1 1 1 1 0 0 1 1 0 0 1 0 1 1 1 1 2 0 1 2 1 1 0 2 2 0 1 0 0 0 0 0 0 0 0 2 0 2 0 0 1 0 1 2 0 0 2 1 0 1 1 2 0 2 1 0 0 0 1 1 1 0 1 0 0 0 1 1 0 0 0 0 0 0 1 1 0 0 1 1 2 0 0 0 0 1 1 1 0 0 0 0 1 1 1 1 0 0 1 1 1 1 1 0 1 1 2 0 1 2 2 0 0 0 0 1 0 1 0 0 0 0 0 1 1 2 0 1 2 2 2 2 0 1 0 0 1 0 1 2 1 0 2 1 1 2 0 0 1 0 2 1 1 2 1 0 0 1 1 2 2 1 1 1 1 0 2 1 2 0 0 2 0 0 0 0 0 0 0 0 0 0 1 0 0 0 2 2 0 2 2 0 0 0 0 0 1 0 0 0 0 1 0 0 2 0 1 1 1 0 0 1 0 2 1 0 0 1 2 0 0 1 0 0 0 2 2 0 2 2 2 2 2 2 0 0 0 2 2 2 1 1 0 1 0 0 0 1 0 0 1 1 2 0 0 0 0 0 1 1 1 0 1 2 0 0 2 0 0 2 0 0 0 1 0 0 0 1 1 0 0 0 0 0 0 0 2 1 2 0 0 1 1 2 0 2 0 2 1 0 2 1 1 0 2 0 1 0 0 1 1 0 2 0 1 0 0 0 0 1 0 1 0 0 1 0 0 0 0 2 2 1 0 0 0 0 0 0
84 1 0 2 0 1 2 1 2 1 0 1 0 0 0 0 0 0 1 1 0 1 0 1 1 1 1 2 2 2 2 0 0 0 0 0 2 1 0 2 0 0 0 0 1 0 1 0 0 0 0 0 2 2 0 0 0 0 2 0 1 1 0 0 0 0 0 1 1 0 0 0 1 0 1 1 1 1 1 1 0 0 1 0 1 0 0 0 0 1 0 0 0 1 1 1 1 1 0 1 1 0 1 1 1 0 2 1 2 1 0 2 1 2 1 1 1 0 0 0 2 0 1 1 0 0 1 0 2 0 0 0 0 0 0 0 1 0 0 1 1 2 1 0 0 1 0 0 0 0 0 0 0 1 1 0 1 2 0 0 0 1 2 0 1 1 1 1 1 1 0 1 1 0 1 0 0 0 0 1 1 2 0 1 0 1 1 2 0 0 0 1 0 1 2 0 1 0 0 0 0 2 0 1 2 0 1 0 1 0 1 1 1 0 1 1 1 0 0 0 0 0 0 0 1 0 1 2 0 2 0 0 0 0 2 0 0 2 2 1 0 0 1 1 1 0 0 0 0 0 0 0 1 0 1 1 0 0 0 0 0 0 0 1 1 0 0 0 2 2 0 1 0 1 0 0 1 0 2 1 1 0 0 0 0 0 0 1 1 1 1 1 0 2 2 0 0 1 0 0 1 1 1 0 0 1 1 2 1 0 0 1 2 0 2 0 2 1 1 0 0 0 0 1 0 0 0 0 1 1 0 1 1 0 0 0 0 2 2 1 1 1 1 2 0 0 2 0 1 0 0 0 2 2 1 0 0 1 0 2 0 0 1 0 1 2 0 2 2 0 0 2 0 0 0 0 0 1 1 1 0 1 0 0 0 0 0 0 0 0 0 0 0 0 2 0 0 0 1 1 1 1 1 0 0 1 0 0 0 1 0 1 0 0 0 0 0 1 0 1 1 1 0 1 1 2 0 0 0 1 0 1 0 0 0 0 1 0 1 0 2 0 2 0 1 1 1 0 0 0 0 1 0 0 2 0 2 2 1 1 0 1 1 0 0 1 1 1 0 0 1 1 0 2 1 0 1 0 0 0 2 1 0 0 2 1 0 1 2 1 1 1 0 1 0 0 1 0 0 2 0 2 1 0 1 1 2 0 1 0 1 1 0 0 1 1 1 2 1 1 2 1 0 0 0 0 0 0 0 2 0 1 0 0 0 0 2 1 1 1 0 1 2 0 0 0 1 0 1 1 0 1 0 1 1 2 0 2 1 0 0 1 0 0 0 0 1 0 0 0 0 1 0 0 2 0 2 1 0 0 0 0 1 1 0 0 1 0 0 0 0 2 2 0 1 0 0 0 0 0 0 2 0 0 0 1 1 2 0 2 0 0 1 1 0 0 2 0 1 0 1 1 1 1 1 0 0 1 0 0 0 0 0 0 0 1 2 1 0 2 0 1 0 1 1 0 1 1 1 0 0 2 1 1 2 0 2 0 1 0 0 0 1 0 1 1 0 2 1 1 0 1 0 1 1 0 0 1 1 1 1 1 0 1 1 1 0 2 2 1 1 2 0 1 1 0 0 0 0 0 0 0 0 2 1 0 1 1 1 0 1 0 0 1 0 0 0 1 2 0 0 0 1 1 1 1 2 0 1 1 1 1 0 0 0 0 1 0 1 1 0 0 0 0 0 0 0 0 0 1 0 1 0 2 0 0 0 0 0 0 0 0 0 0 0 2 2 1 1 2 1 0 2 0 0 0 1 0 0 0 0 2 0 0 0 2 0 2 1 2 1 1 2 0 0 0 0 0 0 2 2 0 0 2 1 0 0 1 1 2 0 0 1 1 1 0 2 0 1 1 1 2 1 2 2 2 1 1 0 1 0 0 1 0 0 2 0 0 1 0 0 1 0 0 0 0 1 0 1 0 1 0 0 2 1 0 1 0 1 1 0 0 2 0 2 0 1 0 1 0 1 1 0 1 0 2 0 0 2 2 2 0 0 0 0 0 2 0 0 1 1 1 0 0 2 2 2 1 0 0 1 2 1 1 2 1 1 2 1 1 0 1 1 0 1 1 1 0 1 1 0 1 1 2 1 0 0 0 0 0 0 0 2 2 0 0 0 1 0 0 0 0 1 1 1 0 0 0 0 0 2 1 2 0 1 0 1 1 0 1 0 0 1 0 1 0 1 0 2 0 1 0 0 0 0 2 2 1 1 0 0 0 1 1 0 0 0 0 0 1 0 0 0 1 1 0 0 0 0 0 1 0
85 0 2 1 0 0 1 1 1 2 1 0 1 0 0 0 0 0 0 2 2 0 1 2 2 0 0 2 2 2 2 1 0 1 0 0 2 1 0 0 2 2 0 0 0 0 0 0 0 1 1 1 1 2 0 0 0 0 1 0 1 0 2 2 1 1 0 0 2 0 0 0 2 0 1 2 1 0 1 0 0 0 2 0 1 0 0 0 0 1 0 0 0 0 0 0 0 1 0 1 1 0 2 2 2 0 2 1 1 0 0 1 0 1 0 0 0 0 2 0 0 0 2 2 0 1 1 1 2 1 2 0 0 0 0 0 0 0 0 0 0 2 0 0 2 1 0 0 0 0 0 0 1 1 0 0 0 0 0 0 0 0 2 0 0 2 0 1 0 2 0 1 0 0 2 0 2 0 0 0 0 0 0 1 0 1 1 0 0 0 0 1 0 0 1 0 1 0 0 0 0 1 0 0 2 0 0 0 1 0 1 1 1 0 0 2 0 1 2 1 2 0 0 0 0 0 1 1 0 1 0 0 0 0 1 0 0 2 2 2 0 0 1 0 0 0 0 0 0 0 0 0 1 0 0 1 0 0 0 0 0 0 1 1 1 0 0 0 2 0 0 2 0 0 0 1 0 1 2 1 1 0 0 0 0 1 0 2 0 2 1 0 0 1 2 0 1 1 0 1 1 1 1 0 0 1 1 2 0 0 0 2 1 1 0 0 2 1 1 0 0 0 0 1 1 0 0 0 0 0 0 2 1 0 0 1 0 2 0 0 1 0 2 1 0 2 0 0 2 2 0 0 2 2 1 0 0 2 0 0 0 0 0 0 0 0 0 0 0 2 2 1 0 0 0 0 0 1 1 1 0 1 0 0 0 2 2 1 1 0 0 0 0 1 2 1 1 0 1 1 1 1 1 1 0 1 0 0 1 1 1 2 0 1 1 0 0 0 0 0 0 1 0 1 1 1 1 0 0 0 2 1 0 2 1 1 0 1 1 0 1 1 0 2 0 1 2 0 1 1 0 1 1 2 1 0 2 2 0 2 2 2 1 0 0 1 1 1 0 0 1 1 1 1 1 0 1 0 0 1 1 2 1 0 1 1 0 1 2 1 1 1 0 2 0 0 1 1 1 2 0 1 1 0 1 1 2 0 1 0 0 0 1 0 1 0 0 2 0 2 2 0 0 1 0 1 0 1 1 1 1 1 0 1 1 0 2 0 1 1 0 1 2 0 0 0 0 2 2 0 0 0 1 2 0 0 0 0 0 1 0 0 1 0 0 0 1 0 0 0 0 0 0 0 1 0 2 2 0 1 0 0 0 1 2 1 2 0 0 0 0 1 0 0 0 0 2 1 0 0 1 1 0 1 0 0 0 1 1 1 0 0 0 1 1 1 0 0 0 0 2 2 0 0 0 1 1 1 0 0 0 1 0 0 0 1 2 0 1 2 1 2 0 1 2 2 2 0 0 0 2 1 2 1 1 0 1 0 2 1 1 1 1 1 0 0 0 2 1 1 0 0 0 1 1 1 1 1 0 0 2 0 0 1 2 1 1 2 0 1 1 1 0 1 1 0 0 0 0 0 0 0 0 0 1 0 2 1 0 0 0 0 0 2 1 2 1 1 2 0 1 0 0 1 0 0 1 0 0 0 1 1 0 0 0 0 2 0 0 1 0 0 0 0 0 1 0 0 0 0 0 0 0 0 0 1 0 0 0 0 0 0 2 1 1 0 2 2 0 2 0 0 2 0 0 0 1 1 1 1 1 0 1 1 1 2 0 2 1 2 1 1 2 0 1 0 0 1 0 0 0 0 0 1 2 1 1 0 0 2 0 2 1 0 1 0 0 0 1 2 1 2 2 2 2 1 1 2 0 0 1 1 2 0 0 1 1 0 0 1 1 1 0 0 1 1 1 0 0 0 2 2 0 2 0 2 2 0 0 0 1 0 0 0 0 1 0 1 1 0 0 0 1 0 0 1 0 2 2 1 1 0 0 0 0 0 1 1 0 2 2 0 1 2 1 1 1 2 0 0 1 2 1 1 0 0 2 1 0 0 0 0 0 1 1 2 2 0 1 1 0 1 2 0 1 0 1 0 0 0 0 0 1 1 0 0 2 1 0 1 1 1 1 0 0 0 1 0 0 1 2 1 2 0 0 0 0 2 1 2 0 0 0 0 0 1 1 0 1 0 0 0 0 0 0 1 1 0 1 0 0 0 0 0 0 1 1 0 0 1 0 0 1 0 0 0 0 0 0 0 0 0
86 0 2 0 0 1 1 1 1 2 2 0 0 0 0 0 0 0 1 1 1 0 0 2 2 0 0 1 2 1 1 1 1 1 0 1 1 2 0 0 2 2 0 0 0 0 1 0 0 1 1 1 1 1 0 2 0 0 0 0 1 2 1 1 1 1 1 0 0 0 0 0 2 2 2 2 0 0 2 2 0 0 2 0 2 0 0 0 0 2 0 0 2 1 0 0 0 2 0 2 0 0 1 1 2 0 2 2 0 0 1 1 1 2 1 1 1 1 1 0 0 0 1 1 0 1 1 1 2 0 0 0 0 0 0 0 1 1 0 2 1 1 0 0 1 2 0 0 0 0 0 0 1 0 1 0 0 0 2 0 0 1 2 0 1 0 0 1 1 1 0 1 0 2 0 0 0 1 0 0 0 0 0 1 1 2 1 2 0 1 1 2 0 1 1 0 0 0 0 0 0 1 0 1 1 0 2 0 1 0 1 1 1 0 0 2 0 1 1 0 1 1 0 0 0 1 1 2 2 1 1 1 1 1 1 0 1 2 2 2 0 0 1 2 2 0 1 0 0 0 0 0 0 0 1 1 0 2 0 2 0 2 2 2 1 0 0 1 0 0 0 1 1 0 1 1 0 0 2 0 1 0 0 0 1 1 1 1 1 2 2 2 0 2 2 0 0 2 0 2 1 0 2 0 0 1 1 2 1 0 0 2 0 0 1 0 2 0 0 0 0 0 2 1 0 0 0 0 0 0 0 2 1 1 0 0 0 2 0 0 0 0 1 1 1 0 2 0 1 1 0 1 2 2 1 2 2 1 0 1 0 0 2 1 2 0 0 1 2 0 0 2 0 0 1 0 0 0 0 0 0 1 0 0 2 1 2 0 0 0 0 1 0 0 2 0 0 0 0 0 0 0 0 0 0 0 0 2 0 2 0 0 1 1 2 0 0 0 0 0 0 1 0 1 1 2 1 0 0 0 0 0 1 1 1 0 0 0 0 0 1 1 1 1 1 0 1 0 0 1 0 0 1 2 1 1 1 2 2 2 1 2 1 1 0 1 1 0 0 0 0 0 1 1 1 1 0 0 0 0 2 1 1 1 2 0 0 0 2 0 0 2 0 1 0 0 1 0 0 0 2 0 2 0 0 0 2 0 2 0 0 1 0 0 0 2 1 2 1 0 0 2 0 1 1 2 0 0 0 2 0 0 0 0 0 0 2 1 2 1 1 1 1 0 0 0 2 2 2 0 0 0 0 1 1 0 1 1 0 1 0 0 0 0 0 0 1 2 1 0 1 1 2 0 0 2 2 1 0 1 0 0 0 0 1 0 0 0 0 0 0 2 1 0 1 0 1 2 0 0 2 0 0 0 0 1 2 0 0 1 0 0 0 0 1 2 0 0 0 0 0 1 0 0 0 1 2 2 0 0 1 1 0 0 0 0 1 1 1 1 2 1 0 2 2 2 2 1 1 0 1 2 2 0 2 0 2 1 2 0 0 0 2 1 1 1 1 2 1 0 1 1 1 0 0 1 1 1 1 1 1 0 0 2 2 1 1 2 1 1 0 1 1 1 1 0 0 0 0 1 1 0 0 0 0 0 2 2 0 0 2 1 0 1 0 0 0 2 1 0 0 0 0 0 0 0 0 0 1 1 2 2 0 0 0 0 0 0 1 1 0 0 0 0 0 0 0 0 0 1 1 1 0 0 0 1 0 0 0 0 1 1 1 0 0 1 2 0 2 2 1 1 1 0 0 2 2 2 1 2 1 0 1 1 1 1 1 1 1 2 0 1 2 0 0 0 0 1 0 0 1 0 0 2 0 0 0 0 1 2 0 0 2 2 2 0 2 0 1 0 2 1 1 2 2 1 1 1 1 0 1 0 2 0 0 1 0 0 2 0 1 1 0 0 0 0 1 0 0 0 2 2 0 2 2 0 0 0 2 2 0 0 0 0 0 0 2 0 0 0 0 1 1 0 0 2 0 1 1 0 1 1 0 0 0 0 0 0 0 1 1 1 0 2 2 2 2 2 0 0 0 0 1 1 1 1 0 0 0 0 0 1 1 1 2 0 1 1 1 0 0 1 2 0 0 0 0 1 0 0 1 0 0 2 0 0 0 2 0 0 0 0 0 2 1 0 1 0 0 0 2 0 2 0 0 0 0 2 1 2 0 1 2 0 2 0 0 0 1 0 0 0 0 0 0 0 0 0 0 0 0 0 2 2 0 1 1 0 1 1 0 0 0 1 0 2 0 0 0 0 2 1
87 1 0 2 0 0 1 2 1 2 2 0 0 1 1 1 0 0 2 0 0 1 0 2 2 0 0 0 1 1 1 1 1 1 1 0 2 2 0 1 1 1 0 1 0 0 1 0 2 0 0 1 1 2 0 1 0 1 0 1 0 1 0 0 0 0 0 1 1 0 0 1 2 0 2 1 0 0 1 0 1 0 2 1 2 0 0 1 1 1 1 1 1 0 1 0 1 0 0 0 1 0 1 1 1 0 1 1 1 0 0 1 0 1 0 0 0 0 0 1 1 0 1 1 0 2 0 1 2 1 0 0 0 0 0 0 0 0 0 0 2 1 0 0 1 2 0 0 0 1 0 0 0 0 0 0 0 0 1 0 1 1 1 1 1 1 0 0 1 0 0 2 0 0 2 0 1 0 0 1 0 1 0 0 0 0 0 2 1 0 0 2 1 1 0 1 1 0 0 0 0 0 0 1 2 0 2 0 0 0 1 1 0 0 0 2 0 0 1 1 1 0 0 0 0 0 0 2 2 0 0 0 0 0 1 0 1 2 2 2 0 0 1 1 1 0 0 0 0 0 0 0 1 0 0 1 1 0 0 0 0 0 0 1 1 0 1 1 0 0 0 1 0 1 0 0 0 0 2 0 0 0 0 0 0 2 1 1 0 2 0 1 0 2 1 0 1 0 0 0 0 0 2 0 0 2 2 1 1 0 0 1 2 0 2 0 2 0 1 0 1 0 1 1 0 0 1 0 1 2 0 0 0 1 0 0 0 0 2 0 0 0 1 2 0 0 1 0 1 0 0 1 0 0 0 0 0 0 0 1 0 0 2 2 2 1 0 0 0 2 2 1 0 0 0 0 0 0 0 2 2 1 0 0 0 0 0 0 0 0 0 0 1 0 2 1 2 0 0 0 0 0 1 1 1 1 0 1 0 1 0 0 0 0 0 0 1 0 0 0 0 0 0 2 1 2 0 0 0 0 1 0 0 1 1 2 1 0 1 0 0 1 2 0 1 2 1 0 1 2 0 0 0 2 0 0 0 1 1 1 0 1 0 0 1 1 0 1 0 1 0 0 2 2 1 1 0 0 0 2 0 1 2 1 0 2 1 0 0 0 2 0 1 1 0 1 0 0 0 1 1 1 2 0 0 0 1 1 0 0 0 1 0 0 2 0 0 2 0 0 0 2 0 0 0 2 1 0 0 2 0 1 0 1 0 0 1 0 0 0 1 2 1 0 0 0 0 2 2 0 0 0 1 2 0 0 0 1 0 1 1 0 0 0 0 0 1 2 0 2 0 1 0 0 1 0 1 0 0 0 0 0 1 2 1 0 2 2 1 0 0 0 0 1 1 0 1 1 0 0 1 0 0 1 0 0 0 1 0 2 1 0 0 0 0 0 1 0 0 0 0 1 1 1 1 1 1 1 0 0 0 1 0 0 0 1 2 1 0 2 0 0 0 0 1 1 2 2 0 0 2 1 0 2 2 0 0 0 2 0 0 0 2 1 1 1 0 2 2 0 1 0 0 0 0 0 0 0 1 1 1 0 0 2 2 2 1 0 2 0 2 0 0 2 1 1 1 1 0 1 1 0 0 0 1 0 1 1 0 0 1 0 0 1 1 1 0 1 0 0 0 0 1 1 0 1 2 0 2 1 1 1 0 1 0 1 1 0 1 1 0 0 0 0 0 0 0 0 0 1 1 1 0 1 0 1 1 0 0 0 0 0 2 2 1 0 2 0 2 2 0 0 2 0 0 0 1 0 0 1 0 1 2 2 1 1 0 1 0 2 0 2 2 1 1 1 0 1 0 1 2 0 2 2 0 0 1 0 0 2 0 0 1 1 2 1 1 1 1 0 2 1 1 2 1 1 0 1 0 1 0 0 1 0 0 2 0 0 1 0 0 1 0 1 0 0 1 0 2 0 1 1 0 2 1 0 1 0 0 0 0 0 0 0 0 1 1 0 1 0 1 1 1 0 0 2 0 1 2 1 1 0 0 0 0 0 0 0 0 2 2 0 1 1 2 2 2 0 0 0 1 2 2 2 1 0 0 0 0 0 0 0 0 0 0 2 2 1 2 2 0 2 2 0 0 0 1 1 0 0 1 0 0 2 0 0 0 0 0 1 0 1 0 1 1 0 1 1 0 0 2 0 1 0 0 0 2 1 0 0 0 0 2 0 1 0 1 0 1 0 0 0 0 0 0 1 1 0 2 0 0 0 1 1 0 0 0 0 0 1 0 0 0 0 0 0 0 0 0 0 2 1
88 1 1 2 1 0 1 1 2 1 1 1 2 2 1 1 0 0 0 2 2 0 1 2 2 0 1 1 2 2 2 2 0 0 0 0 2 1 0 0 1 1 1 1 0 1 1 0 0 0 0 1 0 0 2 1 0 0 1 1 0 0 1 2 0 0 0 1 2 0 0 1 2 0 2 2 0 0 2 0 0 0 2 0 2 0 1 1 1 2 0 0 1 0 0 2 0 0 0 0 0 0 1 1 2 1 2 1 1 1 0 1 1 1 1 1 1 0 0 0 2 1 2 2 0 0 2 0 2 0 1 1 0 0 0 0 0 0 0 0 1 1 1 0 1 1 0 0 1 1 0 0 2 0 0 0 0 0 0 0 1 1 2 0 1 2 0 1 2 0 0 0 1 0 1 0 0 0 0 0 0 0 0 1 0 1 1 1 0 0 0 1 0 1 2 0 1 0 0 0 0 0 1 1 2 0 2 0 1 0 2 1 2 1 0 2 2 2 2 0 2 2 1 0 0 0 0 1 0 1 0 0 1 1 1 0 1 1 2 1 0 0 2 1 1 0 0 0 1 1 1 2 1 0 0 0 0 0 1 1 1 1 0 0 0 0 1 1 1 1 0 2 1 1 0 0 0 1 1 1 0 2 0 0 0 0 0 0 0 2 1 1 1 2 2 1 0 0 0 0 0 0 1 0 0 0 0 2 0 0 0 0 2 0 1 0 2 1 1 0 0 1 2 1 1 0 0 0 2 2 0 0 0 1 1 1 1 0 2 2 1 2 1 2 1 0 1 0 2 1 0 0 0 0 0 0 1 0 1 1 1 1 1 0 1 0 1 2 2 0 0 2 0 0 0 0 0 2 1 2 0 1 0 0 1 0 0 0 0 0 0 0 0 0 1 0 1 0 1 0 0 1 0 0 0 0 1 1 0 2 0 0 0 0 0 0 2 1 0 0 0 0 1 1 1 1 2 0 0 2 0 2 0 1 1 0 1 0 1 0 1 0 2 0 0 1 2 0 0 0 0 0 0 2 1 0 1 1 1 2 2 2 0 0 0 0 0 1 0 0 0 0 0 2 0 0 0 1 1 1 1 1 2 0 0 2 0 1 1 1 1 0 1 1 0 0 1 1 1 2 0 0 2 0 0 1 2 1 1 0 1 0 0 0 1 1 1 1 1 2 2 0 1 0 0 1 0 0 0 2 0 1 0 0 1 0 2 0 0 2 0 0 1 1 0 0 1 1 2 0 0 0 0 0 1 1 1 0 0 0 0 0 0 1 0 0 1 2 2 0 1 0 0 0 0 0 1 2 0 0 2 0 1 2 1 0 2 2 0 0 0 0 0 0 0 0 0 0 0 0 0 2 0 0 1 1 1 1 0 0 1 0 0 0 0 0 1 0 1 1 1 2 1 1 1 1 2 2 0 0 1 0 0 0 0 0 2 0 0 0 2 0 0 1 0 0 2 1 0 0 0 2 2 0 2 0 2 1 2 0 0 0 2 0 1 0 0 2 1 0 1 0 0 1 1 0 0 0 1 1 1 1 1 2 0 1 0 1 2 0 2 1 1 1 1 0 0 0 0 1 0 1 0 1 1 1 1 2 0 0 0 0 0 2 0 1 2 2 2 0 0 0 0 0 1 0 1 0 0 0 1 0 0 0 0 0 2 0 0 1 1 1 0 0 0 1 0 0 0 1 1 1 0 0 0 0 1 0 1 1 0 1 0 0 0 2 1 0 1 2 0 1 2 1 0 0 1 1 1 1 0 0 0 0 1 1 1 1 0 2 0 2 2 1 1 0 1 0 1 0 0 0 1 2 1 2 1 0 2 2 0 0 1 1 1 0 1 0 1 0 0 1 0 2 1 1 0 2 0 0 0 0 2 0 0 2 0 0 0 0 0 0 0 0 0 0 0 0 1 0 1 0 0 1 1 0 1 0 1 1 0 0 0 0 0 0 1 0 1 0 0 0 1 0 0 0 0 1 1 0 1 1 1 0 0 0 1 0 0 2 2 0 1 1 2 2 2 2 0 0 0 2 2 2 2 0 0 0 0 1 1 1 0 0 1 1 1 2 2 0 1 1 1 1 0 0 1 1 1 1 0 0 0 2 0 0 0 1 0 1 0 1 0 0 0 0 1 0 0 0 2 0 1 0 0 0 1 2 1 1 1 1 1 0 2 0 0 0 0 0 0 0 0 0 0 1 1 1 1 2 1 1 0 1 0 0 0 0 1 1 0 0 0 0 0 0 0 0 0 0 2 1
89 1 1 1 0 0 2 1 2 0 0 1 1 1 1 1 0 0 1 1 1 1 0 2 2 0 1 1 2 1 1 2 1 1 0 1 1 0 0 1 0 0 1 1 0 1 1 0 0 0 0 1 0 1 1 2 0 0 2 0 1 2 2 2 1 0 1 0 1 0 0 0 2 1 1 2 1 1 1 1 0 0 2 0 2 0 0 1 1 2 1 1 1 0 2 0 2 1 0 1 1 0 0 0 2 0 2 0 2 1 0 1 0 0 2 1 1 0 1 0 1 0 0 0 0 2 0 1 2 1 2 0 0 0 0 0 0 0 1 0 1 2 1 0 1 0 0 0 0 0 0 0 1 0 0 0 0 0 0 1 0 1 2 0 2 2 1 1 2 0 0 2 2 2 2 0 0 0 0 0 0 0 1 0 0 0 1 1 0 0 0 2 0 0 1 0 1 0 0 0 0 2 0 2 2 1 2 2 1 0 1 1 0 0 0 2 1 0 1 0 0 1 1 0 0 1 1 2 0 1 0 0 0 0 1 0 1 2 2 2 0 0 2 2 2 0 0 0 0 0 0 0 1 0 0 1 1 1 1 1 1 1 0 0 0 0 0 2 1 0 1 1 0 1 0 0 0 2 1 1 0 0 0 0 0 1 0 1 0 1 0 0 1 2 2 1 0 0 0 0 0 0 2 1 0 0 1 0 0 1 0 2 2 0 1 0 2 1 0 0 0 2 1 1 0 0 0 0 0 2 0 0 1 1 0 0 0 1 1 1 0 1 1 1 0 0 1 0 2 1 0 0 1 1 0 1 1 0 0 1 0 0 1 0 1 0 1 2 2 0 0 2 0 0 0 0 0 1 1 2 2 0 0 1 2 0 1 0 0 0 0 0 1 0 2 2 2 1 0 0 0 1 0 2 1 0 0 0 0 1 0 0 0 2 2 1 0 2 0 2 2 0 1 1 1 1 1 1 1 0 0 0 0 1 1 0 0 1 0 0 0 2 2 0 1 1 1 0 0 0 0 1 0 2 0 0 0 2 2 1 1 1 0 1 1 1 0 2 0 1 1 1 2 1 2 2 0 0 0 0 2 1 1 1 1 2 1 1 2 1 0 1 0 1 0 0 0 1 1 2 0 0 2 0 0 0 2 1 0 0 0 1 0 0 0 1 0 1 1 2 2 0 0 0 1 1 0 0 0 2 0 2 0 0 0 0 2 0 0 0 2 2 2 0 0 0 1 0 0 0 0 0 0 2 0 0 0 0 0 0 0 0 1 0 0 0 1 2 1 0 1 1 0 0 0 0 1 2 0 1 1 0 0 1 1 0 1 2 1 0 1 1 0 1 0 0 0 0 0 0 0 2 1 0 0 1 0 0 1 1 2 1 0 1 0 1 0 0 0 0 1 1 0 0 0 1 1 2 0 0 0 0 0 0 0 0 2 1 0 2 0 0 0 1 1 0 1 1 0 0 0 2 2 0 1 0 2 0 2 0 0 0 0 0 2 0 1 2 0 0 0 2 0 1 1 0 1 0 2 2 0 1 0 0 0 0 1 1 1 0 2 0 0 1 1 0 0 0 0 1 0 1 0 0 0 0 1 2 0 0 1 0 0 1 0 0 1 0 0 0 0 0 1 0 2 1 1 0 1 1 1 1 1 1 0 0 1 0 0 0 0 0 0 0 2 0 0 0 0 0 0 0 0 1 0 0 0 0 0 0 0 0 2 1 0 0 2 0 2 1 1 0 1 0 0 1 0 0 0 0 0 2 0 0 0 0 0 2 0 2 1 2 2 0 1 0 0 1 0 0 0 0 1 1 1 0 1 0 0 2 0 1 1 0 2 1 0 0 1 1 0 2 0 2 2 2 2 2 0 0 1 1 2 0 0 1 1 0 1 0 0 0 0 0 1 1 1 0 0 0 2 2 0 1 1 0 1 0 1 1 1 0 0 0 0 1 1 2 2 0 1 0 0 0 0 1 0 0 2 2 2 0 0 0 0 0 2 0 0 1 1 0 0 2 1 1 1 2 0 0 0 2 1 1 1 1 1 0 0 0 0 0 2 0 2 1 1 0 1 1 0 1 2 0 0 0 1 2 0 1 0 0 0 2 0 0 0 2 0 0 0 0 2 0 0 0 0 1 0 0 2 0 2 0 0 0 0 0 0 0 0 0 2 0 2 0 0 0 1 0 0 0 0 0 0 1 1 0 1 0 0 0 1 1 0 0 0 0 1 0 0 0 0 1 1 0 0 0 1 0 2 1
90 1 1 2 0 1 1 2 0 2 2 0 0 0 0 0 0 0 0 2 1 1 1 0 0 1 1 1 1 2 2 0 0 1 0 1 1 2 0 1 1 1 0 1 0 1 1 0 0 0 0 0 0 0 1 1 0 0 1 2 0 0 2 2 1 0 1 0 2 1 0 1 0 0 0 2 2 0 2 0 0 1 2 0 2 0 1 0 0 1 0 0 1 0 0 0 0 1 0 0 2 0 0 0 2 0 2 2 0 0 1 1 1 1 1 1 1 0 1 0 1 0 1 1 0 0 1 0 0 0 1 1 0 0 0 0 1 0 0 2 2 0 0 0 2 2 0 0 0 0 0 1 0 0 0 0 0 2 1 0 1 1 1 1 0 2 0 1 1 0 1 1 1 0 1 0 0 0 0 1 1 1 0 1 0 1 1 2 1 1 1 2 0 0 1 0 0 0 0 0 0 0 0 1 2 0 1 1 0 0 0 2 1 0 0 2 1 0 1 0 1 1 1 0 0 2 2 2 2 1 1 1 0 0 2 0 0 2 2 2 0 0 2 1 2 1 1 0 0 0 0 0 2 1 0 1 0 2 0 1 0 1 0 0 0 0 1 0 2 1 1 0 0 1 0 0 0 0 2 0 0 1 0 0 0 0 0 1 0 2 0 0 1 2 2 0 1 1 0 0 0 1 1 1 0 0 0 2 0 0 0 1 2 1 2 2 2 0 1 0 0 1 0 2 1 0 0 0 1 0 0 1 1 0 0 1 0 1 1 1 1 1 1 2 0 1 1 1 2 1 1 0 2 2 0 1 1 1 0 0 0 0 0 0 0 0 0 0 2 0 0 2 0 0 1 0 0 0 0 1 1 1 0 0 1 1 1 0 0 0 0 1 1 0 2 0 0 1 0 0 0 0 1 1 0 0 1 0 1 0 0 1 1 0 1 0 0 1 0 1 1 1 1 1 1 1 1 1 1 0 0 0 0 0 0 0 0 0 1 0 1 0 2 0 1 0 1 0 0 0 0 1 1 1 2 1 2 2 2 2 1 2 0 1 0 0 0 0 0 0 0 0 1 2 1 0 1 0 0 1 2 1 2 1 1 1 0 0 2 0 0 2 0 1 2 0 1 1 2 2 0 1 2 0 0 0 1 1 0 0 0 0 0 0 1 1 0 2 1 1 1 1 0 1 1 2 0 0 0 2 0 1 0 1 0 0 2 1 0 1 0 1 2 0 0 0 0 0 1 1 0 1 0 1 1 0 1 1 0 0 0 0 1 1 1 1 1 0 0 1 0 0 0 0 1 0 2 1 0 1 0 0 0 1 2 1 2 1 0 0 0 2 2 0 0 0 0 0 0 0 0 2 0 0 1 1 2 0 1 1 0 0 2 2 2 2 1 0 1 1 0 1 1 0 1 1 1 1 0 0 0 0 0 0 0 0 2 1 0 1 0 0 0 2 2 1 1 1 1 0 0 1 0 0 1 1 2 0 2 0 0 0 1 1 0 1 1 1 0 0 0 2 0 0 0 0 1 1 1 1 1 0 1 1 0 1 1 1 2 0 2 1 0 0 0 0 0 0 0 0 0 0 0 1 2 0 1 2 0 1 0 0 0 1 0 0 0 2 1 0 0 1 0 0 1 0 0 0 1 0 0 0 0 0 0 0 1 1 0 2 1 1 0 0 0 1 0 0 0 0 0 0 0 0 0 0 0 0 0 0 0 0 2 2 0 0 2 0 2 1 1 1 1 2 1 0 1 1 1 1 0 1 0 0 0 2 0 2 0 1 0 1 1 1 2 0 1 0 0 0 0 0 0 1 2 0 0 0 2 2 0 0 0 0 1 1 1 0 2 0 2 2 2 2 2 0 0 0 0 0 1 1 2 0 0 1 1 0 0 0 0 0 0 0 0 0 0 0 1 0 2 2 0 2 2 0 0 0 0 0 0 1 1 0 1 0 1 0 1 0 0 0 2 0 0 2 0 0 1 1 2 0 0 0 0 0 0 0 0 1 1 0 0 2 2 2 2 2 0 1 0 0 1 1 1 1 0 0 0 1 0 0 1 0 1 1 1 1 2 1 0 2 1 2 0 0 1 0 1 1 0 0 1 2 0 0 0 0 0 0 0 1 2 0 1 0 1 0 0 1 1 0 2 1 1 0 2 0 0 0 0 0 1 0 1 0 1 1 1 0 0 0 2 0 1 0 0 0 0 0 0 0 1 1 0 2 2 0 1 1 0 0 0 0 0 0 1 0 0 0 0 0
91 0 1 1 1 0 1 1 2 1 0 1 0 1 1 1 0 0 1 1 1 0 1 2 2 0 0 0 2 1 1 1 0 1 1 0 2 1 0 2 1 0 0 1 0 1 0 0 0 0 0 0 2 2 1 0 1 0 2 0 0 1 2 2 1 1 1 0 1 0 0 0 2 0 1 2 1 0 2 1 1 0 2 1 2 0 1 0 0 2 0 0 1 0 1 0 1 0 0 0 2 0 0 0 2 1 2 1 1 0 1 2 0 1 1 1 1 0 1 0 1 0 1 1 0 2 0 1 2 1 1 0 0 0 0 0 0 0 0 1 0 2 0 0 1 1 0 0 0 0 0 0 0 1 1 0 1 2 0 0 0 1 2 0 2 1 1 0 0 1 0 2 0 1 1 0 0 0 0 2 0 1 0 1 0 1 1 1 1 0 0 2 0 1 2 0 1 0 0 0 0 2 0 1 2 0 1 0 0 0 1 1 1 0 0 2 1 0 0 0 2 2 2 0 0 2 2 2 0 2 0 0 0 0 2 0 0 0 1 0 1 0 2 1 2 1 1 0 0 1 1 1 1 0 0 1 0 0 0 0 0 0 0 1 1 0 0 0 2 0 0 1 1 1 2 2 0 1 2 1 1 0 1 1 0 1 0 2 0 2 0 0 1 2 2 0 1 1 0 1 2 0 1 0 0 0 0 2 0 1 0 2 1 1 2 0 2 0 1 0 0 0 0 0 2 0 0 0 2 2 1 1 0 2 0 1 0 1 1 0 1 1 0 2 0 0 2 0 1 0 0 1 0 0 0 0 0 0 1 0 1 1 2 1 2 0 1 1 2 0 0 2 0 0 0 0 0 0 0 2 1 0 0 0 2 2 2 0 0 0 0 1 2 0 2 2 2 1 1 1 1 1 1 0 0 0 1 0 1 0 0 1 0 0 0 0 0 0 0 0 0 2 1 0 1 1 1 0 0 0 0 1 0 1 1 2 0 2 1 1 1 1 2 0 0 1 2 1 1 2 0 0 1 2 1 1 1 1 1 1 1 2 0 1 0 1 1 0 0 0 0 0 0 2 1 0 1 0 0 1 1 1 1 1 2 0 0 1 1 0 1 1 0 1 1 1 1 0 1 2 0 1 2 0 0 0 2 0 2 0 1 0 1 0 1 2 0 1 1 2 2 0 0 0 1 2 1 0 0 1 0 1 0 1 0 0 1 0 1 2 0 0 1 1 0 0 1 2 2 0 0 0 0 2 0 0 0 0 0 0 2 0 1 0 0 0 1 1 0 1 0 1 1 0 0 0 1 1 0 1 0 0 1 1 1 1 2 1 1 1 0 2 0 1 1 0 1 1 0 0 1 1 0 2 0 0 1 1 0 1 0 0 0 1 0 1 0 0 0 0 0 0 0 0 0 1 1 2 0 0 0 1 0 0 0 0 2 0 1 1 1 0 0 1 1 1 2 2 0 0 1 1 2 0 1 0 2 1 1 0 0 0 1 0 2 0 1 2 2 0 2 0 0 1 1 0 0 1 2 2 1 1 0 1 2 1 1 2 0 2 1 1 0 2 2 0 0 1 0 2 0 2 0 1 2 1 1 1 0 0 0 0 0 1 0 0 0 1 0 0 0 1 0 0 1 1 1 0 0 0 1 1 0 0 0 0 0 0 1 2 1 1 0 0 2 0 0 0 0 0 0 0 1 1 0 0 0 0 1 0 0 0 1 1 0 1 1 1 0 2 0 0 2 0 0 0 1 1 1 1 0 1 0 0 0 1 0 2 1 2 0 1 2 1 1 1 0 0 0 1 1 0 1 2 1 2 1 0 1 1 0 0 1 1 1 0 2 0 1 2 1 2 2 2 2 1 1 1 0 0 0 0 1 0 0 2 0 0 0 0 0 0 0 0 1 1 1 0 1 0 2 2 0 2 2 0 0 0 0 0 0 0 0 0 0 0 0 0 1 0 0 1 1 0 0 0 0 0 2 2 2 0 1 0 0 0 1 0 0 1 1 0 0 1 2 1 2 1 0 0 0 2 1 1 1 1 1 0 0 1 0 0 1 0 1 1 1 0 1 1 0 1 1 1 0 0 1 1 0 0 0 1 1 2 0 0 0 1 0 1 0 2 0 0 0 0 1 0 0 0 2 0 0 0 1 0 2 1 1 1 0 0 1 1 0 0 1 0 2 0 0 0 0 0 0 2 2 0 1 0 0 0 0 1 0 0 0 0 1 0 0 0 0 0 0 0 0 0 0 0 0 0
92 0 1 1 0 0 0 2 1 2 2 0 0 0 0 0 0 0 2 0 1 1 0 2 2 0 0 1 2 1 2 2 1 1 1 0 2 0 1 0 0 0 1 1 0 0 0 0 0 0 0 0 0 0 0 2 0 0 2 0 1 1 2 1 0 0 0 1 1 0 0 1 2 0 1 2 1 0 1 0 0 0 2 0 0 0 0 1 1 2 0 1 0 0 0 0 0 0 0 0 0 0 0 0 2 0 2 1 1 1 0 1 0 1 0 0 0 0 1 0 1 0 1 1 0 0 1 1 2 0 0 0 1 0 0 0 0 0 0 0 1 1 0 0 0 2 0 0 0 0 0 0 0 0 1 0 1 0 0 0 0 2 1 1 0 0 0 1 1 1 0 0 1 1 1 0 0 0 1 1 0 0 1 0 0 0 2 2 0 1 1 2 1 1 0 1 1 0 0 0 0 0 0 1 2 0 1 1 1 0 2 0 2 0 0 2 0 0 1 1 1 0 0 0 1 1 0 2 2 0 0 0 0 0 2 0 0 2 2 2 0 0 2 2 2 0 0 0 0 0 0 0 1 0 0 1 1 0 0 0 0 0 0 0 0 0 0 1 2 2 0 2 0 1 0 0 0 1 1 0 1 1 1 1 0 1 1 1 1 2 0 1 0 2 2 0 1 0 0 1 2 2 2 2 2 0 0 1 1 0 0 1 2 0 2 0 2 1 1 0 0 1 0 1 2 0 0 0 1 2 0 1 1 0 0 0 0 0 1 1 1 1 1 2 0 0 2 1 2 1 1 0 2 2 1 0 1 0 0 1 0 0 1 0 1 2 0 1 1 1 1 1 1 1 0 1 0 0 0 0 0 1 0 1 0 2 2 0 0 1 0 0 0 0 2 1 1 0 1 2 2 2 0 2 0 0 0 1 0 2 0 0 0 1 1 0 0 0 0 0 0 1 2 0 2 2 0 0 0 0 0 1 0 0 0 1 0 1 2 1 1 1 2 0 1 1 1 0 1 1 0 1 2 2 2 2 2 2 1 2 2 2 1 0 0 2 2 0 0 0 1 1 0 2 1 0 1 1 1 0 1 1 1 1 2 0 0 1 2 0 0 2 0 2 0 2 0 0 0 1 1 1 1 1 0 0 1 1 0 0 0 0 0 1 0 2 0 2 0 1 1 1 1 0 1 1 0 0 0 1 0 0 1 1 1 0 1 0 0 2 1 0 2 2 1 1 1 1 1 0 0 0 0 2 0 0 0 0 0 0 1 0 0 0 0 0 1 2 0 2 0 0 1 0 1 1 2 2 0 2 0 0 1 1 0 0 1 0 0 0 0 0 0 1 0 0 1 0 0 0 0 2 0 1 0 0 1 1 0 1 0 0 0 0 0 0 0 0 0 0 0 1 0 0 1 0 2 0 0 0 0 0 0 0 0 1 2 2 0 0 1 1 0 0 0 0 2 1 0 0 0 2 1 0 2 0 2 1 2 0 0 0 1 0 2 0 1 1 1 0 1 1 0 0 0 0 0 0 2 2 0 1 0 0 2 2 0 1 1 1 1 1 0 1 0 0 0 0 0 0 0 0 0 1 1 1 1 2 0 0 0 0 0 1 0 1 0 1 1 0 0 1 0 1 1 1 2 1 1 1 1 0 0 1 0 0 1 0 0 0 0 0 1 1 0 1 0 0 0 1 1 1 0 1 0 0 0 0 1 1 0 1 1 0 0 1 2 0 2 2 0 0 2 0 0 0 1 1 1 2 0 0 0 0 0 1 0 2 0 2 1 2 2 0 2 0 1 0 0 1 1 0 1 2 2 0 1 0 0 1 1 1 0 1 2 1 1 1 1 1 1 1 0 2 2 0 0 2 0 0 0 0 1 1 0 0 0 0 0 0 0 0 0 0 1 1 1 1 0 0 2 2 0 1 1 0 1 1 0 0 0 1 0 0 0 0 1 1 2 0 1 0 1 0 0 2 0 0 1 1 2 0 2 0 0 1 0 0 0 1 1 0 1 1 1 0 0 2 0 0 0 1 2 2 1 1 1 0 0 0 0 1 0 0 1 2 2 0 2 2 0 2 2 1 0 0 2 1 0 0 0 0 0 1 0 0 0 1 0 0 0 0 2 2 2 0 0 1 0 0 1 0 2 1 0 0 0 1 0 1 0 1 1 0 0 2 1 0 2 0 1 0 0 0 0 2 2 0 1 0 0 0 1 1 0 0 0 0 1 0 0 0 0 1 1 0 0 0 0 0 2 0
93 0 2 0 0 0 0 2 1 2 2 0 1 1 1 1 0 0 2 0 0 0 1 2 2 0 0 2 2 2 1 0 0 1 1 1 1 2 0 0 2 2 0 0 0 0 1 0 0 0 0 0 1 1 1 2 0 0 1 0 0 2 2 2 1 0 1 0 2 0 0 2 2 0 2 2 0 0 1 0 0 0 2 0 2 0 0 1 1 2 0 1 1 0 0 0 0 1 0 1 0 1 1 1 2 1 2 1 1 0 0 2 1 2 2 2 2 1 0 0 1 0 1 1 0 0 0 0 1 0 1 1 0 0 1 1 1 0 0 0 1 1 0 0 0 0 0 0 0 0 0 0 1 0 1 0 1 2 0 0 0 0 1 1 0 1 0 1 0 1 1 0 1 1 2 0 2 0 1 1 0 0 0 1 1 2 1 1 0 0 0 1 0 0 1 0 1 0 0 0 0 0 1 2 2 0 2 1 0 0 2 1 2 0 0 2 1 0 1 0 1 0 0 0 2 0 2 1 0 2 0 0 0 0 2 1 0 2 2 1 0 1 2 1 1 0 0 0 0 0 0 0 1 0 1 2 0 0 0 0 0 0 0 0 0 0 1 0 2 1 0 0 0 1 1 1 0 0 1 1 0 1 2 2 0 2 2 2 2 2 2 2 1 2 2 0 0 2 0 1 1 0 1 1 0 0 0 2 0 0 0 0 2 0 1 1 2 0 0 0 0 2 0 2 0 0 1 0 0 0 0 1 0 1 0 0 0 0 2 1 1 1 1 2 0 1 1 0 2 2 0 0 0 0 0 0 0 0 0 1 0 0 2 2 2 1 0 1 2 0 0 2 0 0 1 0 0 1 1 2 0 0 0 1 2 1 2 2 2 0 0 1 0 0 1 0 1 1 1 0 0 0 1 2 0 0 0 1 0 1 0 0 0 1 1 0 1 1 0 1 1 0 0 1 0 1 2 0 0 0 0 1 1 1 1 1 0 1 0 0 1 1 1 1 1 0 1 1 1 2 0 0 1 2 1 1 1 2 1 2 1 2 0 0 1 0 0 0 0 0 0 0 2 1 0 0 0 1 1 1 1 1 2 1 0 2 1 0 1 0 1 1 1 0 1 0 2 1 2 1 1 0 1 1 1 1 1 0 1 0 0 0 0 0 0 1 0 2 1 2 2 1 0 0 0 2 0 0 0 2 0 1 0 1 0 2 2 0 0 1 0 1 1 1 0 0 1 1 1 0 0 0 1 2 0 1 0 1 0 1 0 0 0 2 0 0 2 1 1 0 1 1 0 0 0 0 0 1 0 1 0 0 1 2 1 0 2 1 1 0 0 1 0 0 2 0 0 0 0 0 0 2 0 0 1 0 0 0 1 1 0 0 0 0 0 1 0 0 0 0 1 0 0 0 0 0 0 1 0 0 0 0 1 1 0 1 2 1 1 2 1 0 0 2 2 1 2 2 0 0 1 2 1 2 2 0 0 1 2 0 0 0 0 1 0 1 1 2 0 1 0 1 1 0 0 1 1 0 1 1 0 1 0 1 0 0 2 1 1 1 1 1 0 2 1 0 0 0 0 1 1 1 0 1 1 0 2 0 1 1 1 0 0 0 0 0 0 2 0 0 0 2 0 0 0 0 0 0 1 1 1 1 0 1 0 0 1 0 1 1 0 0 0 1 1 0 0 0 0 0 0 0 0 0 0 0 1 0 1 1 0 0 1 2 0 0 2 1 1 2 0 0 2 1 1 0 2 0 0 0 0 2 0 1 0 1 0 2 1 2 1 1 2 0 0 0 0 0 0 2 2 0 0 2 1 1 1 0 0 1 0 0 2 2 2 0 2 1 2 0 1 2 1 2 2 2 1 0 0 0 2 2 0 0 0 2 0 0 1 0 0 0 0 1 0 0 1 0 0 0 2 2 0 1 1 0 1 0 1 1 0 0 0 0 0 2 1 1 2 0 1 0 2 0 0 2 0 2 0 0 0 2 0 0 0 0 2 1 0 2 2 0 1 1 1 1 1 2 0 0 0 1 0 0 1 0 0 0 0 0 0 1 0 0 0 2 2 1 2 2 0 2 2 1 0 0 1 0 1 1 0 0 0 1 0 0 0 0 0 0 0 0 1 0 1 1 1 0 0 0 2 0 1 0 2 0 1 1 0 1 0 1 2 0 1 1 0 0 2 2 0 0 0 1 1 0 0 0 2 0 0 0 1 2 0 0 0 0 1 0 0 0 0 0 0 0 1 1 2 0 2 1
94 1 2 1 0 0 1 2 2 1 1 0 0 1 0 0 1 1 1 1 1 0 0 2 2 0 0 1 1 2 2 0 1 1 1 0 2 0 0 2 0 0 1 1 0 1 1 0 0 0 0 0 1 1 0 1 0 0 1 0 0 1 1 1 0 0 0 0 2 1 0 0 2 0 2 2 0 0 2 1 0 0 2 1 2 0 0 1 1 2 1 2 0 1 1 0 1 1 0 1 2 0 0 0 2 0 2 1 1 1 0 0 0 1 2 2 1 0 0 0 1 0 0 0 0 2 0 0 2 0 1 1 0 0 0 0 0 0 0 0 0 1 1 0 1 1 1 0 0 0 0 0 0 0 0 0 0 1 1 0 1 1 2 0 1 2 0 2 1 1 0 1 0 2 1 0 1 0 1 1 0 0 0 1 0 1 1 1 0 1 1 1 0 0 1 0 1 0 0 0 0 0 0 2 2 0 1 0 1 0 1 2 0 0 0 2 0 1 2 1 2 0 0 0 0 2 2 2 0 2 0 0 0 0 1 0 0 2 2 2 0 0 2 2 2 0 0 0 0 0 0 0 2 0 0 2 1 0 1 1 1 1 0 0 0 0 0 0 2 1 1 1 0 0 0 0 0 2 1 1 0 0 1 1 0 0 0 2 0 2 1 1 1 2 2 0 0 1 0 2 2 0 1 0 0 1 1 2 0 0 0 2 0 1 1 0 2 1 0 0 0 1 1 1 1 0 0 0 0 0 0 1 2 0 0 0 0 1 0 1 2 1 0 2 0 1 1 0 2 2 0 0 2 2 0 0 1 1 0 2 0 0 2 2 2 1 0 0 0 2 2 1 1 1 1 0 0 1 1 2 1 1 0 0 1 1 1 1 1 0 0 1 1 0 1 1 2 0 0 1 1 0 1 1 0 1 0 0 1 0 0 1 0 1 1 0 0 1 0 1 1 1 0 1 0 0 1 0 0 1 0 1 0 1 1 1 0 0 1 0 2 0 2 0 1 0 1 0 0 0 0 1 0 2 1 0 1 1 1 0 0 0 0 1 0 1 1 1 0 1 0 0 1 2 0 0 0 0 0 1 0 1 1 0 1 1 0 1 2 1 1 2 0 2 0 1 1 1 1 2 0 1 1 1 0 0 2 0 2 0 0 1 0 0 0 1 1 2 2 0 1 2 2 1 1 2 0 1 1 2 0 1 0 1 1 0 2 1 0 0 1 2 2 2 1 0 1 0 0 0 0 0 0 0 2 0 1 0 0 0 0 0 0 0 0 0 0 2 2 0 1 1 1 0 0 1 2 2 0 1 0 0 0 2 2 0 2 0 0 0 0 2 1 0 1 0 0 1 0 0 1 0 0 1 0 0 1 2 0 2 0 0 0 1 0 1 0 0 0 0 0 0 0 0 0 1 1 0 0 0 0 1 1 0 0 1 2 2 2 2 2 2 0 2 2 2 2 1 0 0 0 2 0 1 1 1 1 1 1 0 0 0 1 1 1 1 2 2 1 0 1 1 0 1 1 0 0 2 1 1 2 1 0 1 0 1 1 2 1 0 2 1 0 0 0 0 0 1 0 2 1 0 0 0 1 0 2 2 0 0 0 0 0 1 0 1 0 1 2 0 1 0 1 0 2 2 2 0 0 0 1 1 0 1 0 1 1 0 1 1 0 0 0 0 0 1 0 1 0 0 0 0 0 0 0 0 1 0 0 1 0 1 1 1 0 1 2 1 1 1 0 0 2 0 0 0 1 2 1 2 1 1 0 0 2 1 1 1 0 2 0 2 2 0 0 0 0 1 0 0 0 0 0 1 2 0 1 0 1 2 1 1 0 0 0 0 0 0 1 0 2 1 0 0 0 2 0 1 1 0 2 2 2 0 0 1 1 0 1 0 0 1 0 0 0 0 0 0 1 0 1 1 0 1 1 0 1 0 0 0 0 0 2 0 2 1 0 0 1 0 1 0 1 1 0 2 0 1 2 1 2 0 0 0 0 0 0 0 1 0 0 0 0 1 2 2 2 2 0 0 0 2 1 1 2 1 0 0 0 0 0 0 0 1 1 1 2 0 1 1 0 1 1 1 0 0 1 0 0 0 0 0 0 2 0 0 0 0 0 2 0 0 1 2 2 0 0 2 1 1 2 0 2 1 0 0 0 2 1 1 0 0 1 0 2 0 0 0 0 0 0 0 0 0 0 0 2 0 0 1 0 0 0 1 0 1 0 0 0 0 0 0 0 1 1 0 0 0 0 0 2 1
95 1 2 0 0 0 0 2 2 1 1 0 0 0 0 0 0 0 2 0 0 0 0 2 2 0 1 2 2 1 1 2 1 0 0 0 2 1 0 1 1 1 0 1 1 0 1 0 1 0 0 2 1 1 0 1 0 0 2 0 1 0 2 2 0 0 1 0 2 0 0 0 1 0 1 1 1 0 2 0 0 0 2 0 2 0 0 0 0 2 0 1 0 1 1 1 1 0 0 1 1 1 0 0 2 1 2 2 0 0 1 1 0 2 1 1 1 0 0 0 2 0 0 0 0 1 0 1 2 1 1 2 0 0 0 0 0 0 0 2 1 1 0 0 2 2 1 0 0 0 0 0 1 0 1 0 0 1 1 0 1 1 2 0 0 2 0 0 1 0 0 2 1 2 2 0 0 2 0 0 0 0 0 0 0 0 0 0 0 0 0 0 1 1 1 1 1 0 0 0 0 1 0 2 2 0 2 1 1 0 1 1 1 1 0 2 0 0 2 2 2 0 0 0 1 0 1 1 0 1 0 0 0 0 2 0 0 2 2 0 0 1 0 1 1 0 1 0 0 0 0 1 1 0 1 2 0 0 0 0 0 0 0 1 1 0 1 0 2 1 0 2 0 0 0 0 0 1 2 2 0 0 1 1 0 1 1 0 0 2 0 0 1 1 2 0 0 0 0 0 1 0 1 1 0 0 0 1 1 0 1 2 1 0 2 0 0 0 1 0 0 0 0 1 1 0 1 0 0 2 0 0 0 1 0 0 0 1 1 1 0 1 0 1 1 0 2 0 2 1 1 0 1 1 0 0 0 1 0 2 0 0 1 0 1 1 0 1 2 0 0 2 1 1 1 1 0 1 1 1 1 2 1 1 1 0 0 1 1 0 0 0 1 0 2 2 2 0 0 0 0 0 0 2 0 0 0 0 0 1 0 0 1 0 1 1 0 1 0 1 1 1 1 1 2 1 0 0 0 0 2 1 0 1 1 1 1 0 1 0 2 0 1 1 0 2 1 0 1 0 1 0 0 2 0 0 0 1 1 1 0 1 0 1 0 1 1 1 0 1 0 0 0 2 2 0 2 0 0 0 2 2 0 0 2 1 0 0 0 0 2 0 0 1 1 0 1 0 0 0 2 0 2 0 0 1 2 1 0 0 0 0 0 1 0 2 0 2 1 1 1 1 0 0 0 2 2 1 1 1 1 1 0 0 1 0 1 1 1 1 2 1 1 0 0 1 0 0 2 1 0 1 1 2 0 1 0 0 0 0 0 0 1 1 1 1 1 2 1 1 0 1 0 0 1 0 1 1 0 1 0 0 0 0 1 0 0 0 0 0 0 0 0 0 0 0 0 1 0 0 1 1 0 0 1 1 1 1 0 0 1 1 0 1 0 1 0 0 0 0 0 1 0 0 0 1 2 1 0 0 0 1 1 0 0 1 2 0 0 0 1 1 0 0 2 2 2 0 0 0 0 2 1 1 2 0 1 1 1 0 0 0 2 1 1 1 0 2 1 0 2 0 2 0 0 0 0 1 0 0 2 0 0 0 0 1 1 1 1 0 1 0 0 0 1 0 0 0 0 2 1 1 0 1 2 0 1 1 0 0 0 0 0 1 0 0 0 0 1 0 0 0 0 0 2 1 1 0 1 1 1 1 1 0 0 2 0 0 0 1 0 0 0 0 2 0 0 0 0 1 1 1 0 0 0 1 0 0 0 0 0 0 1 0 0 1 1 0 2 2 1 0 1 0 0 1 2 0 0 0 0 2 0 0 0 0 0 2 0 2 1 2 2 1 2 1 1 0 1 1 1 0 1 2 1 0 0 0 0 2 1 1 1 1 1 0 2 0 1 0 0 1 2 2 2 1 1 2 0 0 0 0 0 0 0 1 0 0 0 0 0 0 0 0 0 0 0 0 0 0 2 2 0 1 1 0 1 0 1 1 0 0 0 0 0 2 1 0 2 0 0 0 1 1 0 0 0 0 1 1 2 0 0 0 0 0 0 0 1 0 0 0 0 2 2 2 2 1 0 0 0 2 1 1 1 1 1 2 1 1 0 0 1 0 1 1 1 0 0 0 0 0 2 0 0 0 1 0 1 1 1 0 0 1 0 0 0 0 0 1 0 1 1 2 2 0 1 0 0 0 1 1 2 0 0 0 0 1 1 0 1 0 2 0 1 1 1 0 0 0 0 0 0 1 1 0 0 0 1 0 0 0 1 1 0 0 0 0 0 0 0 0 0 0 0 0 0 0 0 0 0 0
96 0 1 2 1 0 1 2 2 2 1 0 0 0 0 0 0 0 2 0 0 1 0 2 2 0 1 0 2 1 1 1 2 2 0 0 2 1 1 0 0 0 0 0 0 0 0 0 0 0 0 1 2 2 0 1 0 0 2 0 1 2 1 2 0 0 0 0 2 1 1 1 2 1 2 2 0 0 2 1 0 0 1 1 0 0 0 0 0 2 0 0 1 0 1 0 1 1 0 1 1 0 0 0 2 0 2 0 2 0 0 2 1 1 1 2 1 0 2 0 0 0 1 1 0 2 0 0 2 0 0 0 1 0 0 0 1 0 1 0 1 2 0 0 0 0 1 0 0 0 0 0 0 1 1 0 1 1 0 0 0 1 2 0 1 2 0 0 0 1 0 2 2 1 2 1 0 0 1 0 0 1 0 1 0 1 1 1 0 0 0 2 0 1 1 0 0 0 1 0 0 0 1 1 2 0 2 0 2 0 1 1 0 0 0 2 1 0 1 1 1 0 0 0 1 1 2 2 1 2 0 0 2 1 1 2 0 1 2 1 0 0 1 2 1 0 0 0 0 0 0 0 1 0 0 1 1 1 0 1 0 1 0 1 0 0 0 1 1 2 0 2 0 0 0 0 0 0 2 0 2 0 0 0 0 0 0 2 0 2 1 1 0 2 2 0 1 2 0 2 2 0 2 1 0 0 0 2 0 0 1 2 1 0 0 0 1 1 1 0 0 1 2 1 1 0 1 0 0 0 0 1 1 1 0 0 0 2 0 1 1 1 1 2 0 0 1 1 2 1 1 0 1 1 0 1 1 1 0 2 0 0 0 0 0 2 0 1 2 0 0 2 2 2 0 1 0 1 1 1 0 0 0 1 1 1 2 0 0 0 0 1 0 0 2 0 0 0 0 0 0 0 0 2 0 0 0 1 1 1 0 1 0 1 1 0 1 0 0 0 0 2 0 2 0 0 2 0 0 2 0 0 0 0 0 1 0 1 1 0 0 1 1 1 1 0 1 0 0 1 0 0 1 1 2 1 2 2 1 2 2 2 0 1 0 1 1 1 0 0 0 0 1 1 1 0 1 0 0 0 2 2 0 0 1 0 0 2 2 1 1 2 0 2 0 2 0 1 1 2 0 1 2 0 0 0 2 0 0 0 0 0 0 1 0 1 0 2 1 1 1 1 0 0 0 1 0 0 0 1 0 1 0 0 0 0 0 0 1 1 1 1 2 1 1 0 2 0 0 0 0 0 0 2 1 0 0 0 0 0 2 0 0 1 0 0 1 1 1 0 1 0 1 0 0 1 2 2 0 2 0 0 0 1 1 1 1 0 0 0 1 1 1 0 0 0 1 0 0 1 0 2 0 1 0 1 2 0 0 1 0 0 0 0 0 0 1 0 0 0 0 1 0 0 0 1 2 2 0 0 0 2 0 0 0 1 2 1 1 2 1 1 0 1 1 1 2 1 0 0 2 1 0 1 1 0 1 1 2 0 0 0 1 0 2 0 0 2 0 1 1 0 0 0 1 0 0 2 1 1 2 0 0 2 1 1 2 1 1 1 2 0 0 1 0 0 0 1 0 1 0 1 0 1 1 0 2 0 1 1 0 0 0 2 1 2 1 2 0 0 0 0 1 0 2 2 2 0 1 1 0 0 0 0 0 2 0 0 1 1 0 0 0 0 1 0 0 1 0 0 0 0 0 0 0 1 0 0 0 0 1 1 2 1 0 0 2 1 1 0 0 0 1 0 0 0 1 1 1 1 0 0 1 1 1 1 1 2 0 2 1 2 2 0 2 0 1 2 0 0 2 0 1 2 1 0 1 0 0 0 0 0 1 0 1 0 1 0 2 0 2 2 1 1 1 2 1 2 0 0 0 0 2 0 0 2 0 1 1 0 1 1 0 0 0 0 0 0 1 0 2 2 0 0 0 0 2 0 0 0 0 0 0 0 0 0 1 0 1 0 0 0 0 2 0 2 0 1 2 1 1 1 0 0 0 0 1 1 0 2 2 0 1 2 2 2 2 2 0 1 1 1 2 2 0 0 1 0 0 1 0 1 1 0 1 2 2 1 2 1 1 1 2 1 0 0 1 0 1 1 2 0 0 2 0 0 0 1 0 0 0 1 1 2 2 0 1 0 0 2 2 0 1 0 1 0 1 2 0 2 0 1 0 0 0 0 1 0 2 0 1 1 1 0 0 0 1 0 0 0 0 0 0 0 0 0 0 0 0 1 0 0 0 0 0 0 1 0 0 0 0 0
97 0 2 0 1 0 1 2 2 2 1 0 1 2 1 1 0 0 1 1 1 1 1 1 1 1 1 1 2 1 1 1 1 2 0 1 1 2 0 1 1 1 0 0 0 0 0 0 1 1 1 1 0 0 2 2 0 0 2 0 2 0 2 1 0 0 0 0 0 0 0 1 2 0 2 1 0 0 2 0 0 0 1 2 1 0 0 1 1 1 0 0 0 0 2 0 2 0 0 1 2 1 2 2 2 0 2 2 0 0 1 2 1 2 2 2 2 2 0 0 0 0 2 2 0 1 1 0 2 0 0 2 0 0 1 0 0 0 0 1 0 2 1 0 0 1 0 0 1 0 0 0 0 0 1 0 1 2 1 1 0 2 2 0 0 1 0 1 0 2 0 0 1 1 1 0 0 0 0 2 0 0 0 1 0 1 1 2 0 1 1 2 1 1 0 0 0 0 0 0 0 0 0 1 2 0 1 0 2 0 2 1 2 0 0 2 1 1 1 0 1 1 0 0 0 1 1 0 0 0 0 0 1 2 0 0 2 1 1 1 0 0 2 2 2 0 0 0 0 0 0 0 0 0 0 2 2 1 1 1 1 1 0 0 0 0 1 0 2 1 0 2 1 1 0 0 0 1 2 2 1 0 0 0 1 1 0 1 1 1 1 1 0 2 2 1 1 2 0 2 2 0 2 2 0 0 1 2 0 0 0 1 2 0 2 1 1 0 1 0 0 1 1 2 0 0 0 1 1 1 0 2 0 1 0 0 0 2 0 0 0 0 0 0 0 0 0 0 1 0 0 1 2 2 1 0 0 1 0 0 0 0 2 2 2 0 0 1 2 0 0 2 0 0 0 1 0 1 1 2 1 0 0 0 2 1 1 0 0 0 0 0 0 0 2 0 0 1 0 0 0 0 1 1 0 0 1 2 0 1 0 0 0 1 1 0 0 0 0 0 0 1 1 1 1 0 2 0 0 1 0 0 1 1 1 0 0 0 1 0 1 1 1 1 2 1 1 1 1 1 0 1 0 2 2 1 1 1 0 0 1 1 0 2 0 2 2 1 0 0 1 1 0 2 2 2 0 0 0 1 1 1 1 0 1 2 0 1 2 0 0 2 0 1 0 0 2 0 1 2 0 1 2 0 0 0 2 0 1 0 0 1 0 1 1 1 0 2 2 2 2 0 1 0 2 1 0 0 0 2 0 2 0 0 0 0 1 1 0 1 2 2 0 0 0 0 1 2 2 0 0 0 1 2 1 0 0 0 0 0 1 0 0 1 0 0 1 2 1 1 0 1 0 0 0 0 2 1 0 0 1 0 0 1 1 0 0 1 1 1 0 0 0 1 0 0 0 0 0 0 0 2 0 0 1 1 1 1 0 2 0 0 0 0 0 0 0 0 0 0 1 1 0 0 0 1 2 1 0 0 1 1 0 0 0 1 2 0 0 1 0 0 0 0 1 1 2 0 0 0 0 2 0 1 2 0 2 0 2 1 1 1 1 0 1 0 0 1 1 0 0 1 1 0 1 0 1 2 1 1 2 0 0 1 2 0 2 1 2 0 1 0 0 0 0 0 0 0 0 0 0 0 0 1 2 0 2 1 1 0 1 0 0 1 0 0 0 0 1 0 0 0 2 0 2 2 2 0 0 0 0 0 0 0 1 0 1 0 1 1 0 0 0 0 0 0 0 1 0 0 0 0 1 1 0 0 0 0 0 0 0 1 0 2 0 0 2 1 1 1 1 0 1 0 0 1 1 1 1 0 1 2 0 1 1 0 1 2 0 2 0 2 2 0 2 0 1 1 0 0 1 0 1 2 1 1 1 0 1 2 0 0 1 0 2 1 1 0 2 0 2 2 1 2 2 0 0 1 0 0 0 0 2 0 0 1 0 0 2 0 1 2 1 0 0 0 1 0 0 0 2 1 0 2 2 0 0 1 0 0 0 0 0 0 0 0 1 0 2 0 0 0 2 1 0 1 0 0 1 1 2 0 0 0 0 0 0 0 0 2 2 0 1 2 1 1 1 2 0 0 0 2 1 1 1 1 1 0 0 1 1 1 0 0 0 2 2 1 2 2 0 2 2 1 0 0 1 0 0 0 0 0 0 1 0 0 0 0 0 0 0 2 1 1 1 0 0 1 1 1 2 0 1 0 0 0 1 2 2 2 0 0 1 0 1 0 1 1 1 0 0 0 0 1 1 0 1 0 1 0 0 0 1 1 0 1 1 0 0 1 0 0 0 0 0 0 0 0 0 0 2 0
98 0 1 1 0 0 1 2 2 1 1 0 0 0 0 0 0 0 2 0 0 0 1 0 0 1 1 1 1 2 2 0 0 0 1 0 2 1 1 0 0 0 0 0 0 0 1 0 1 0 0 1 0 0 0 1 1 0 0 0 0 2 0 0 0 0 0 0 1 0 0 0 0 0 0 2 2 0 1 0 1 0 2 0 2 0 0 1 1 2 0 1 1 1 0 0 0 0 0 0 2 0 2 2 2 0 2 1 1 0 1 2 0 2 0 0 0 0 0 0 2 0 1 1 0 0 1 0 0 0 0 0 0 0 1 0 0 0 0 0 1 1 0 0 2 2 1 0 1 1 0 0 0 0 0 0 0 0 0 1 1 1 1 1 0 1 0 2 0 2 0 0 2 1 1 0 1 1 0 1 0 1 0 1 0 1 1 1 0 0 0 2 0 1 2 0 1 0 0 0 0 0 0 2 2 1 2 1 0 0 1 1 2 0 0 2 0 0 1 1 2 1 0 0 0 0 0 1 0 1 0 0 1 1 1 1 0 2 2 2 0 0 2 1 1 0 0 0 0 0 0 0 0 0 0 1 0 0 0 0 0 0 0 0 0 0 0 0 2 1 2 0 0 1 0 0 0 1 2 1 1 1 1 1 0 2 1 2 1 2 1 1 0 2 2 0 2 0 0 0 0 0 2 2 1 1 1 2 0 0 0 1 2 1 1 0 2 0 0 0 1 1 1 1 1 0 0 1 1 1 0 0 0 0 0 0 0 1 1 1 1 1 2 2 0 1 1 0 1 1 0 0 0 0 0 0 0 1 0 0 0 0 1 0 1 0 1 0 1 1 1 1 1 1 1 1 0 1 1 1 1 1 0 0 0 1 1 0 0 1 0 0 0 0 1 0 1 2 0 0 0 1 0 2 1 0 0 0 1 1 0 1 0 1 1 0 1 0 0 0 0 2 1 1 1 1 1 0 0 1 1 1 0 0 0 1 0 0 1 0 0 0 2 0 0 2 2 0 1 1 0 1 1 2 1 1 1 1 1 1 1 1 1 1 0 2 2 1 0 0 1 1 2 1 1 1 0 0 0 0 2 1 0 0 2 2 0 0 1 0 1 1 1 0 0 0 1 1 1 2 0 0 1 1 1 1 1 0 1 0 0 0 0 0 0 0 0 2 1 1 1 1 0 0 1 2 1 1 0 2 0 1 0 2 0 1 2 1 0 0 1 2 1 1 0 0 1 0 0 0 0 0 0 1 1 1 0 2 0 0 1 0 0 1 0 0 1 1 0 1 0 0 0 0 0 0 2 2 0 0 0 0 1 1 1 1 2 0 0 0 0 1 1 0 1 0 1 1 0 0 2 0 1 0 0 0 1 1 0 2 0 0 0 0 0 0 0 0 0 0 0 0 0 1 1 0 1 2 0 0 0 1 1 0 0 0 2 1 2 1 2 1 0 1 1 1 2 1 0 0 1 1 0 1 2 0 1 0 1 0 0 0 0 1 0 1 0 2 1 0 0 2 1 0 0 0 0 1 1 1 0 0 0 2 2 1 1 1 0 0 2 0 0 0 0 0 0 0 0 0 0 1 0 2 1 0 1 2 0 0 0 0 0 2 0 0 0 2 1 0 1 0 0 0 2 0 0 0 1 1 1 1 1 0 0 1 0 0 0 2 1 1 0 0 0 0 0 0 0 0 0 0 0 0 0 0 2 0 1 1 0 0 0 1 0 1 1 1 0 2 1 1 2 1 1 1 1 2 2 2 0 1 0 0 0 1 0 2 0 2 0 1 2 1 2 1 0 1 0 0 0 0 0 2 2 1 1 0 1 1 0 0 1 1 1 0 2 0 1 1 1 2 2 2 2 1 1 1 0 1 0 0 2 0 0 1 0 0 1 0 0 1 0 1 0 0 1 0 0 0 1 1 0 2 1 0 1 0 2 2 0 0 1 0 1 0 1 0 1 0 0 0 1 0 0 1 0 0 1 0 1 0 0 0 0 0 0 1 1 1 1 0 0 1 2 2 2 2 0 0 0 2 2 2 2 0 2 0 0 0 0 0 1 1 2 0 1 2 2 2 0 2 0 1 0 0 0 1 0 0 0 0 0 1 0 0 1 1 0 0 0 0 1 1 1 1 1 0 0 0 2 1 2 0 1 0 1 2 1 2 0 1 0 1 2 0 0 0 1 0 0 1 0 0 0 0 0 0 1 0 0 0 1 2 0 0 0 0 1 0 0 0 1 0 0 0 0 0 0 0 1 1
99 1 2 1 0 0 1 2 2 1 0 0 1 1 1 1 0 0 0 2 2 0 0 2 2 0 1 1 0 2 2 0 0 0 0 0 2 1 0 1 2 1 0 1 0 1 1 0 0 0 0 1 1 1 0 1 0 0 2 0 1 0 1 1 0 0 0 0 0 0 0 0 1 0 1 2 1 0 1 0 0 0 2 0 2 0 1 0 0 2 0 0 2 1 0 0 0 0 0 0 2 0 1 0 2 0 2 2 0 1 1 1 2 2 2 2 2 0 1 0 1 0 1 1 0 1 1 1 2 1 1 0 0 0 1 1 0 0 0 2 0 2 0 0 0 1 0 0 0 0 0 0 0 0 0 0 0 2 0 0 1 0 0 2 2 2 0 2 1 1 0 0 0 2 1 0 0 0 0 0 0 0 1 0 1 1 1 0 0 0 0 2 0 1 2 0 0 0 0 0 0 0 0 2 2 1 2 0 0 0 1 0 1 0 0 2 1 0 2 1 2 0 2 0 0 2 2 1 1 1 0 0 0 0 1 0 0 2 2 2 0 0 2 1 2 1 1 0 1 1 0 0 1 0 0 2 0 0 0 1 1 1 1 1 1 0 0 0 0 0 0 2 0 2 0 0 0 1 2 1 0 0 0 0 1 0 0 1 1 2 0 1 0 1 2 0 0 1 0 0 1 0 1 0 0 0 0 1 0 0 0 1 0 0 0 1 2 0 0 0 0 1 2 1 0 0 0 0 0 1 0 1 2 2 0 0 0 2 1 0 0 0 1 1 0 2 0 0 2 0 0 0 1 1 0 1 1 1 0 0 0 0 1 1 1 1 1 1 1 1 1 1 0 0 0 0 0 1 1 2 1 2 0 0 1 0 0 1 1 0 0 0 0 0 2 1 1 0 0 0 0 0 1 1 1 0 1 0 0 2 0 2 0 2 2 1 0 0 0 0 0 1 0 0 0 1 1 0 0 1 0 1 0 1 1 1 1 0 1 0 1 1 1 1 1 1 1 0 0 1 0 1 2 2 2 2 2 2 2 2 1 2 1 0 0 1 1 0 0 0 1 1 0 2 2 0 2 0 0 1 2 0 2 0 0 2 0 0 2 0 0 2 0 2 0 1 1 2 2 1 1 0 2 0 0 0 2 1 0 0 0 1 0 0 0 0 0 2 0 1 0 1 0 0 1 1 0 2 2 0 2 0 0 0 1 0 2 1 1 2 1 1 1 1 1 0 1 2 2 0 0 0 0 2 0 0 0 1 0 1 0 0 0 1 0 0 1 1 1 0 1 1 1 0 1 1 2 1 0 1 0 0 0 2 1 0 2 1 1 0 0 0 1 2 0 0 0 0 0 0 0 2 1 1 0 1 1 1 0 2 0 0 1 1 1 1 0 0 0 0 1 1 1 1 1 0 0 2 0 0 0 1 0 0 0 1 2 0 1 1 1 2 0 1 1 1 2 2 0 0 1 1 0 1 2 0 2 0 0 0 0 0 1 1 1 1 0 1 1 0 1 1 0 0 0 0 1 0 0 0 1 1 1 2 1 2 0 1 1 0 2 0 0 0 0 0 0 0 0 0 0 0 0 0 1 0 1 1 0 2 0 0 0 0 0 0 0 2 1 0 0 0 0 0 1 1 1 0 1 1 0 0 0 0 0 1 0 0 0 1 1 1 0 0 0 1 0 2 0 0 0 0 0 0 0 0 1 0 0 0 1 1 1 0 0 1 1 1 0 2 0 0 2 1 1 1 2 2 2 2 0 0 1 1 2 0 2 2 0 2 2 2 2 1 1 1 0 1 0 0 1 0 1 2 1 0 1 0 0 2 1 1 1 1 1 0 2 0 2 0 2 2 1 2 2 1 0 1 1 0 2 1 2 0 0 2 0 0 1 0 0 1 0 0 0 0 1 0 0 1 2 1 0 1 0 0 2 0 0 0 0 0 1 0 1 1 0 0 2 0 0 0 1 1 0 2 0 1 1 1 2 0 2 0 0 1 0 0 0 0 0 0 0 0 2 1 2 2 0 1 0 0 1 1 1 1 0 1 0 1 0 0 0 0 1 1 2 0 2 1 0 2 1 2 0 0 1 2 0 0 0 1 0 2 0 0 0 0 0 0 0 0 2 0 0 0 1 0 0 0 2 0 2 0 0 1 1 2 1 1 0 0 0 0 1 0 2 0 0 0 0 1 0 1 1 1 1 0 1 0 0 0 0 0 0 0 0 0 1 1 0 0 0 1 1 0 0 0 1 0 1 0
100 1 1 2 0 1 2 2 2 1 0 1 1 2 2 2 0 0 0 2 0 1 0 2 2 0 0 2 2 2 2 1 1 2 0 1 1 2 0 2 0 0 0 1 0 0 2 0 0 0 0 1 0 0 1 2 0 0 1 0 0 2 0 2 0 0 0 1 1 0 1 1 0 0 0 2 2 0 2 1 1 0 2 0 1 0 0 1 1 2 1 2 1 2 1 0 1 1 0 1 1 0 1 1 1 0 2 1 1 1 0 1 1 1 1 1 1 0 1 0 2 0 0 0 0 2 0 0 2 0 0 1 0 0 1 1 0 1 0 2 1 1 0 1 0 0 0 0 0 0 0 1 0 0 1 0 1 0 0 1 0 1 2 0 1 0 0 1 0 2 0 1 0 0 2 0 2 0 0 1 1 1 0 1 0 1 1 2 0 0 0 2 0 1 2 0 0 0 0 0 0 1 1 0 2 0 1 0 2 0 2 0 2 0 0 2 2 1 1 1 1 0 0 0 1 1 2 0 0 0 0 0 0 0 1 0 0 1 2 0 0 1 2 2 2 0 0 0 0 0 0 0 1 0 0 1 1 1 0 0 0 0 0 0 0 0 0 1 2 1 0 2 0 1 0 1 0 0 2 0 1 1 0 0 0 1 0 1 0 2 1 0 1 2 2 0 1 0 0 0 1 1 2 0 0 0 0 2 0 0 0 0 1 0 2 0 2 0 0 0 0 0 2 1 0 0 0 0 0 0 0 1 0 2 0 0 0 1 1 1 0 1 0 1 1 0 2 0 2 1 1 0 2 2 0 1 1 0 1 0 1 1 2 1 2 0 0 0 1 1 1 1 0 0 1 0 0 0 0 1 1 1 1 1 1 0 0 0 0 0 0 0 1 0 2 1 1 0 2 2 2 2 0 2 1 0 0 0 0 0 0 0 0 1 1 0 0 2 0 2 1 0 0 1 0 0 0 0 0 1 1 1 0 1 1 1 1 0 1 0 1 1 2 1 1 2 1 0 0 1 0 0 1 1 2 1 2 2 1 1 0 1 0 0 0 1 1 1 0 0 1 1 0 1 1 0 1 2 2 0 0 2 1 0 1 2 0 0 2 0 0 2 0 2 0 1 1 1 1 2 0 1 1 1 0 0 2 0 0 0 0 1 0 0 0 0 0 2 0 1 1 1 0 0 1 1 0 1 1 1 1 0 0 1 1 0 1 0 0 0 1 2 1 1 1 0 1 0 0 0 0 0 0 2 0 1 0 0 0 0 0 0 0 0 0 0 1 2 1 1 1 1 0 0 0 0 2 2 0 1 0 0 0 1 2 1 2 1 0 0 0 0 1 0 2 0 1 0 0 0 0 1 0 0 0 1 0 1 0 1 1 0 0 0 0 0 1 0 0 0 1 1 0 0 0 1 1 1 0 0 0 1 0 0 0 0 2 1 0 1 0 0 0 2 1 1 2 2 0 0 0 1 1 0 1 0 2 0 1 1 0 0 0 0 0 0 0 2 1 1 0 0 0 0 0 2 2 0 0 1 0 0 0 1 2 0 2 1 2 0 2 0 0 1 1 0 0 0 0 1 0 1 0 1 1 0 2 2 0 1 0 0 0 2 0 1 1 0 0 0 0 1 2 0 1 2 2 0 2 1 1 1 0 0 0 1 0 0 1 2 1 1 0 1 1 0 0 0 0 0 0 0 0 0 0 1 0 0 0 0 0 0 2 1 0 0 2 1 1 2 1 0 1 0 0 0 0 1 1 1 1 0 1 1 1 1 1 2 1 2 1 1 2 1 1 0 1 1 0 0 1 0 0 2 1 0 2 0 0 2 0 1 2 2 2 0 2 1 2 0 1 2 1 2 1 1 1 2 0 0 0 0 1 0 0 1 0 1 1 0 0 0 0 0 0 0 0 0 0 0 2 2 0 1 1 0 1 0 0 0 0 0 1 0 1 0 1 0 2 1 0 0 1 0 1 1 1 1 2 2 2 0 0 0 0 0 2 0 0 1 1 0 1 1 2 0 0 1 0 0 0 1 2 1 1 0 1 1 0 2 0 1 0 0 1 2 2 1 2 1 1 1 1 1 0 0 0 1 1 1 0 0 1 2 0 0 1 0 0 1 0 1 2 0 2 0 0 0 0 1 1 0 2 0 0 0 0 1 0 0 1 0 0 0 1 1 1 1 2 0 1 0 0 1 1 0 2 0 2 0 0 0 1 2 0 1 1 0 0 1 0 0 0 0 0 0 0 0 0 0 2 0
101 1 1 1 0 1 1 2 2 1 1 1 2 2 2 2 0 0 0 2 2 0 0 1 1 0 0 1 2 2 2 0 0 1 1 1 2 1 1 0 1 1 1 0 0 0 1 0 0 0 0 0 0 0 2 1 0 0 1 1 0 0 0 1 0 0 0 0 2 1 0 1 1 0 1 2 1 0 2 0 0 0 2 0 1 0 0 0 0 2 0 1 1 0 1 0 1 0 0 0 2 0 0 0 2 1 2 0 2 1 0 1 0 2 0 0 0 0 1 0 1 0 1 0 0 1 0 1 2 0 1 1 0 0 0 0 0 1 0 2 1 1 0 0 0 1 1 0 0 0 0 1 0 0 0 0 1 1 1 0 0 0 2 0 0 1 0 1 0 1 0 2 0 2 1 0 1 0 0 0 0 1 0 2 1 1 2 1 0 0 0 1 0 0 1 0 0 0 0 0 0 0 0 1 2 0 1 0 0 0 1 1 1 0 0 2 1 0 1 1 1 0 1 0 0 0 0 1 1 0 1 1 1 1 1 2 0 2 2 2 0 0 0 1 1 0 0 0 1 1 1 1 2 0 0 0 0 0 0 0 0 0 0 2 0 0 1 0 2 2 0 2 0 2 0 0 1 1 2 1 0 0 0 0 1 1 1 2 1 2 1 1 0 2 2 1 0 1 0 0 0 0 2 0 0 0 0 2 1 0 1 2 1 0 2 0 1 0 0 0 0 0 1 0 1 0 0 0 1 1 0 1 0 2 0 0 0 0 2 0 0 0 2 1 0 0 1 0 0 0 0 2 0 0 0 0 0 0 1 1 1 1 1 0 1 1 0 1 1 1 1 1 1 1 0 1 0 0 0 2 1 0 0 1 1 0 0 0 0 0 0 1 2 0 2 0 0 0 0 0 0 0 0 1 1 0 0 0 0 1 0 0 0 1 1 0 0 0 0 0 0 1 0 1 1 1 1 0 0 1 0 1 0 1 1 1 0 0 1 0 1 1 2 0 2 2 0 0 0 1 0 0 2 2 0 0 0 2 1 2 2 2 1 1 0 1 1 2 0 0 1 0 1 2 0 0 0 0 0 1 2 1 0 0 2 1 0 1 1 0 1 1 0 1 1 0 1 0 1 2 0 1 1 1 0 0 2 0 0 0 0 0 0 1 0 2 0 2 2 1 1 1 0 0 0 1 1 0 0 0 0 1 0 0 1 0 1 1 1 1 1 2 2 0 0 0 0 2 2 0 0 0 1 2 0 2 0 1 0 0 1 0 0 0 0 0 0 2 2 0 1 0 0 0 0 0 2 1 0 1 0 0 1 1 0 0 1 2 0 0 0 0 0 1 0 0 0 0 0 0 0 2 0 1 0 1 1 1 0 1 0 0 1 2 1 1 0 0 0 0 2 1 1 0 1 1 1 1 0 0 1 0 2 0 0 1 2 0 1 2 1 1 0 0 2 2 2 1 0 0 0 1 2 1 1 0 0 0 1 0 0 0 2 1 0 1 1 2 1 0 1 0 0 0 0 0 2 0 0 1 0 1 1 2 1 1 0 2 1 1 1 1 0 2 1 0 0 1 0 1 0 1 0 2 1 0 1 2 0 0 0 0 0 2 0 0 0 0 1 0 0 0 0 0 1 0 0 0 0 0 0 0 0 0 0 0 2 0 0 0 0 0 1 1 2 0 0 1 0 1 0 1 0 0 0 0 1 0 2 2 0 0 1 1 1 0 2 1 1 1 0 1 1 2 1 0 2 1 1 0 0 1 0 0 0 1 0 1 0 2 0 2 1 1 2 0 0 1 1 0 1 0 0 1 2 0 1 0 0 2 1 1 2 1 1 0 1 2 2 0 0 2 1 2 2 2 1 1 0 0 2 2 1 0 0 2 0 0 2 0 0 2 0 1 0 0 1 0 1 0 1 1 0 2 1 0 1 0 0 0 0 0 0 0 0 0 0 0 2 0 0 0 1 1 0 1 0 1 2 2 2 0 0 0 0 0 0 1 0 2 2 0 2 1 2 2 2 2 0 0 0 1 2 2 1 0 1 1 0 1 0 1 1 1 1 1 2 1 2 1 0 2 1 2 0 0 1 1 0 0 1 1 0 2 0 0 0 1 0 1 1 1 0 1 2 0 2 1 1 1 2 0 2 0 1 0 0 2 0 2 0 1 1 0 1 1 1 0 2 1 0 0 0 0 0 2 2 0 2 0 0 0 0 1 0 0 0 0 0 0 0 0 0 0 0 0 0 0 0 0 0 0
102 1 1 1 0 0 2 1 1 1 1 1 0 0 0 0 0 0 0 2 2 0 1 2 2 0 1 1 1 1 1 1 0 0 2 1 2 1 0 2 1 0 0 2 0 0 1 0 1 0 0 1 1 2 0 0 0 0 1 0 1 1 2 2 1 1 1 1 1 0 0 1 1 0 0 2 2 1 2 1 0 0 2 0 2 0 0 1 1 1 0 0 1 0 0 0 0 0 0 0 2 0 1 0 2 0 2 1 1 0 1 2 0 1 0 0 0 0 0 0 2 0 1 1 0 2 0 1 2 1 1 1 0 0 0 0 0 0 0 1 0 2 0 0 2 2 0 0 0 0 0 0 0 0 1 1 0 2 1 0 0 1 2 0 0 2 1 1 1 1 0 0 1 1 1 1 0 0 1 1 0 0 1 0 1 1 1 0 0 0 0 2 2 2 0 1 1 0 0 0 0 1 0 1 2 0 2 0 1 0 2 2 1 0 0 2 0 1 2 2 2 0 0 0 1 1 2 0 0 0 1 1 0 0 1 0 0 2 2 1 0 1 2 2 2 0 0 0 0 0 0 0 1 0 0 1 2 0 0 0 0 0 1 1 1 0 0 0 1 1 0 2 0 0 0 0 0 1 1 1 0 1 0 0 1 0 1 1 1 2 1 1 1 2 2 0 0 1 0 1 2 0 1 0 0 0 0 2 0 0 0 0 2 0 0 0 1 0 0 0 1 1 2 1 1 0 1 1 1 2 0 1 0 0 0 0 0 1 1 0 1 0 1 2 0 1 1 0 2 2 0 0 1 1 0 1 1 0 1 1 1 1 1 1 1 0 1 1 2 0 0 2 1 0 0 1 0 0 0 1 1 1 0 0 0 0 0 1 1 0 0 0 0 0 2 0 0 0 0 0 0 0 1 1 1 0 1 1 0 2 0 0 0 0 0 0 2 0 0 0 0 2 0 1 0 1 1 0 0 0 1 0 0 0 0 0 0 0 2 0 1 1 1 1 1 0 1 2 2 1 1 0 1 2 1 1 1 1 1 2 2 2 1 0 0 2 2 0 0 0 1 1 0 2 1 0 1 0 0 1 1 2 0 0 2 2 0 0 1 0 1 1 0 1 1 1 1 0 1 1 1 1 2 0 0 0 2 1 0 0 0 0 0 0 1 0 0 2 2 1 2 1 0 0 1 1 0 1 1 1 1 1 0 1 2 0 1 1 0 1 0 1 1 1 1 1 0 0 0 0 0 0 0 2 1 0 0 0 0 0 0 0 0 0 0 0 2 1 1 0 1 0 1 0 0 1 2 2 0 1 0 0 1 1 0 0 1 2 1 0 0 0 0 1 0 0 2 0 0 0 1 1 1 1 0 0 0 0 0 0 2 0 0 0 0 0 1 0 1 0 1 1 0 0 0 0 1 0 0 0 0 0 0 0 0 1 1 0 1 1 2 1 0 0 1 1 2 1 0 0 1 2 1 1 1 0 1 0 2 0 0 0 1 2 0 2 0 2 1 0 0 2 1 0 0 0 0 1 0 1 1 0 0 2 2 2 1 2 0 1 1 1 0 2 0 0 0 0 0 1 0 1 0 1 0 0 2 2 0 1 0 0 0 2 0 1 0 1 1 0 1 0 0 1 1 1 2 1 1 1 1 1 0 0 0 0 0 0 1 2 0 0 1 1 0 1 0 0 0 0 0 0 0 0 0 0 1 0 0 0 0 1 2 1 1 0 2 1 1 2 0 0 1 1 1 0 1 1 1 2 0 0 0 0 0 2 0 2 1 2 1 1 2 0 1 0 0 0 0 0 0 0 0 2 2 0 1 1 1 2 0 0 0 0 0 0 0 2 2 0 0 2 1 2 2 0 0 2 0 0 0 0 2 0 0 1 1 0 1 0 0 1 0 0 0 0 0 0 2 0 0 0 0 2 2 0 0 0 0 0 0 0 0 1 0 0 0 0 2 1 0 0 1 1 0 1 0 1 2 2 2 0 0 0 0 1 0 0 0 0 0 0 0 2 2 2 2 2 0 0 0 1 2 1 0 0 2 0 0 1 1 2 0 0 0 2 2 0 2 2 0 2 1 1 0 0 1 1 0 0 0 0 1 2 0 0 0 1 1 0 0 1 2 0 1 1 1 0 0 0 1 0 2 1 0 0 2 0 0 0 0 0 2 0 2 1 2 0 0 0 0 0 0 0 0 0 2 0 1 0 0 0 1 1 0 1 1 0 0 0 1 1 0 0 0 0 0 0 0 0 2 1
103 1 1 2 0 0 2 2 1 2 1 0 0 1 0 0 1 0 1 1 1 1 0 1 1 0 0 2 2 2 2 0 0 2 0 0 2 1 0 0 2 2 1 1 0 1 2 0 0 0 0 0 0 0 1 1 0 0 1 1 0 0 1 2 0 0 0 0 2 1 1 2 1 0 1 1 1 0 2 0 1 0 2 0 2 0 1 0 0 2 0 0 0 1 1 0 1 0 0 0 2 0 2 2 2 0 2 2 0 0 2 2 1 2 2 2 1 0 0 0 1 1 1 1 0 0 1 1 2 1 1 0 0 0 0 0 0 0 0 0 1 1 0 0 1 1 0 0 1 1 0 0 0 0 1 0 0 0 0 0 0 2 1 1 1 2 1 1 1 1 0 0 0 2 0 1 0 0 1 1 0 0 0 1 0 1 1 1 1 0 0 2 0 0 1 0 0 0 0 1 0 1 0 0 1 0 2 0 1 0 2 0 1 0 0 2 1 0 2 1 2 1 1 0 1 1 2 1 1 0 1 1 0 0 2 0 0 2 2 2 0 0 2 2 2 0 0 0 0 0 0 0 1 0 1 1 0 0 0 0 0 0 0 0 1 1 1 2 1 0 1 1 1 0 0 0 0 0 1 0 1 1 1 1 1 0 0 2 0 2 1 1 0 2 2 0 0 1 1 0 2 0 2 1 0 0 0 2 0 1 0 2 1 0 1 0 2 0 0 0 0 1 0 1 1 0 0 0 1 1 0 1 0 2 1 1 1 1 1 0 1 1 0 2 0 1 1 0 1 1 0 1 2 2 0 1 1 1 0 2 0 0 1 1 1 0 0 2 2 0 0 2 1 1 0 2 0 0 0 2 0 1 0 0 2 2 1 0 0 0 0 0 1 0 1 1 2 0 0 0 0 1 1 1 0 1 0 0 0 1 0 2 0 0 0 0 1 1 0 1 1 1 0 2 1 1 0 0 0 0 0 1 1 1 1 2 0 1 0 0 1 1 1 0 1 2 2 0 0 0 0 0 0 2 0 0 0 2 2 2 1 2 0 1 0 1 1 0 0 0 0 0 2 2 1 0 1 0 0 1 1 2 2 0 0 2 0 0 1 0 1 1 0 1 1 1 1 0 0 1 1 1 2 0 0 0 2 0 1 0 0 1 0 1 1 1 0 2 2 2 2 0 0 0 2 2 0 0 0 2 0 2 0 1 0 0 0 1 1 1 2 2 1 1 1 0 2 1 1 0 0 0 0 0 2 1 1 0 1 1 0 0 1 0 1 1 1 1 1 0 1 1 1 0 0 1 1 1 1 0 0 0 0 1 2 1 2 1 0 0 0 2 1 0 2 0 1 1 0 0 0 2 0 1 0 0 1 2 0 2 0 0 1 1 1 1 1 0 0 0 0 0 1 0 1 1 1 2 0 0 0 0 0 0 0 1 2 1 1 1 2 0 0 2 2 2 2 1 0 0 0 1 1 1 2 0 1 1 1 0 0 0 2 0 2 1 0 1 1 0 1 1 0 0 0 0 1 1 0 0 1 0 1 0 1 1 1 1 1 1 1 1 0 2 0 1 1 1 0 2 0 2 0 2 2 0 2 2 0 0 1 0 0 1 1 1 0 1 0 0 0 0 0 0 1 0 0 0 1 1 1 1 0 0 0 0 0 0 0 1 1 1 0 0 1 1 0 1 0 1 0 1 0 0 0 0 1 0 1 0 0 0 2 2 2 0 2 0 2 2 0 0 2 0 0 0 2 0 0 0 0 2 1 1 1 1 1 2 1 2 1 1 2 0 0 0 0 1 0 0 1 0 2 2 0 1 0 0 0 2 0 0 0 0 1 1 1 0 1 0 1 1 0 2 2 2 1 2 0 0 0 0 1 1 0 2 0 0 1 0 0 0 0 0 0 0 0 0 1 0 1 1 0 2 1 1 1 0 1 1 1 0 0 0 0 0 2 0 1 0 0 0 1 0 0 2 0 0 2 2 2 0 0 0 0 0 1 1 0 2 2 0 1 2 2 2 2 2 0 1 0 0 1 1 2 2 1 0 0 1 0 1 1 0 2 0 1 0 1 1 0 1 0 1 0 0 1 1 0 0 1 0 0 2 0 0 0 0 0 0 0 0 2 1 1 0 2 0 0 0 2 0 2 0 0 0 0 2 0 1 0 1 2 0 1 1 0 1 2 0 0 0 0 0 0 0 1 0 2 0 0 0 1 1 0 2 2 1 0 0 1 1 0 0 0 0 0 0 0 0 2 0
104 0 1 1 0 0 0 1 1 2 1 0 0 2 0 0 1 0 1 1 1 0 0 2 2 0 0 1 0 2 2 0 1 1 0 1 1 1 0 1 2 1 0 0 1 0 1 0 0 0 0 0 1 2 1 0 1 0 1 0 1 0 0 0 0 0 0 0 2 1 1 2 1 0 1 2 1 0 2 0 1 0 1 1 1 0 1 0 0 1 0 0 1 1 2 0 2 1 0 1 1 0 1 1 2 0 2 2 0 0 1 1 0 2 1 1 0 1 1 0 0 0 2 2 2 0 0 1 2 1 1 0 0 0 0 0 0 0 0 2 1 1 1 0 0 1 0 0 0 0 0 0 0 2 1 0 0 2 0 0 1 1 0 2 1 2 0 0 1 1 0 2 0 1 2 0 1 1 0 0 0 0 0 0 1 1 0 0 0 0 0 1 1 1 1 1 2 0 0 0 0 0 0 1 2 0 2 0 2 0 2 0 1 0 0 2 1 1 2 1 2 0 1 0 0 1 1 1 0 1 1 1 0 0 1 0 0 2 2 0 0 1 2 2 2 0 0 0 0 0 0 0 0 0 0 2 1 1 0 0 0 0 0 0 1 0 1 0 1 0 0 2 0 1 0 0 0 1 2 2 1 0 0 0 0 0 0 1 0 2 0 0 1 2 2 0 1 1 1 1 0 0 1 1 1 0 0 2 0 0 0 1 1 1 1 1 2 1 0 0 2 0 0 1 0 0 0 0 1 1 0 2 1 1 0 0 0 1 1 0 0 0 2 2 1 0 1 1 2 1 1 0 1 1 0 0 0 1 0 0 0 0 2 2 2 1 0 1 2 0 0 2 1 0 0 1 0 0 0 2 0 0 0 0 2 1 0 0 0 0 0 1 0 0 2 0 0 1 1 1 1 1 2 0 0 0 2 1 0 1 0 0 0 0 0 0 1 0 0 0 0 0 1 0 0 0 1 0 0 1 1 2 0 2 2 2 0 1 0 0 1 1 1 1 2 2 2 0 0 2 0 0 1 2 1 1 1 2 2 2 1 2 0 0 0 0 0 1 0 0 1 1 1 2 1 0 1 0 0 2 1 2 2 1 1 1 0 0 2 0 0 1 1 1 0 0 1 1 1 2 0 1 1 1 0 0 1 0 1 0 0 1 0 0 1 1 1 2 0 1 1 1 0 0 1 2 1 0 0 1 0 1 0 1 0 0 2 0 1 2 0 0 0 0 0 0 2 0 0 0 0 0 2 2 2 0 0 2 1 0 0 1 2 0 2 2 0 0 0 1 0 0 0 0 1 0 2 1 0 2 0 0 1 1 0 0 1 2 1 1 0 1 0 0 0 0 0 0 0 1 0 2 0 1 0 0 1 0 0 0 1 1 0 0 0 0 0 0 1 0 1 1 2 2 2 0 0 1 0 0 0 0 0 0 0 0 2 0 2 2 2 2 0 1 2 1 1 1 0 0 2 2 0 0 1 0 2 1 2 0 0 0 1 1 0 0 0 2 2 1 0 0 0 0 0 0 1 0 1 1 1 0 1 2 1 2 0 1 2 0 1 1 0 1 1 0 0 1 0 2 0 2 0 1 1 0 1 2 0 0 1 0 0 1 0 0 0 1 2 0 0 0 0 0 1 0 1 1 0 0 2 2 0 0 0 0 2 0 1 2 1 1 0 0 0 1 0 0 0 0 0 0 0 2 0 0 2 0 0 0 0 0 2 1 1 0 2 0 0 2 0 0 2 0 0 0 0 2 2 2 0 0 0 0 0 1 0 2 1 2 1 1 2 0 1 0 0 1 1 0 0 0 1 1 1 1 0 1 1 2 0 0 1 1 1 0 2 0 1 0 1 1 0 1 1 1 0 2 0 0 0 0 2 0 0 1 1 0 1 0 0 0 0 1 0 0 1 0 0 0 1 1 0 0 0 0 2 0 0 1 1 0 1 0 1 1 0 0 0 0 0 0 1 1 0 0 0 1 1 2 2 0 0 0 0 0 0 0 0 1 1 0 1 1 2 2 2 1 0 0 0 2 2 2 0 0 1 0 0 0 0 1 2 0 1 1 1 2 2 0 0 2 1 0 0 0 0 1 0 0 1 0 0 2 0 0 0 0 1 0 0 1 0 0 0 0 1 0 0 0 2 0 2 0 0 1 1 2 2 0 0 0 2 0 0 2 0 0 2 0 0 0 0 1 1 0 1 0 0 0 0 0 1 2 0 1 1 0 0 1 0 0 1 0 0 0 0 0 0 0 0 0
105 1 1 1 1 0 1 1 1 2 2 1 1 1 1 1 0 1 2 0 0 1 0 2 2 0 1 2 2 2 2 0 0 1 1 0 2 1 0 0 2 2 0 0 0 0 0 0 0 1 1 1 0 0 0 0 0 0 2 0 0 1 2 2 1 1 1 1 1 0 1 1 2 0 2 2 0 0 2 0 0 0 2 1 2 0 0 2 2 2 1 2 0 0 0 0 0 0 0 0 2 0 1 1 2 0 2 2 0 0 1 1 2 2 2 2 1 1 1 0 0 0 1 1 0 1 1 0 2 0 0 0 0 0 0 0 0 0 0 1 0 2 0 0 1 1 1 0 0 1 0 0 0 0 0 0 1 1 0 1 2 0 2 0 0 2 0 1 0 2 0 1 1 2 1 0 0 0 1 1 0 0 0 0 0 0 0 1 1 0 0 2 0 0 0 0 0 0 0 0 0 1 0 2 2 0 1 0 1 0 2 0 2 0 0 2 0 1 2 1 2 1 1 0 0 1 1 2 0 1 0 0 0 0 0 0 0 1 1 1 1 0 1 1 2 1 1 0 1 1 1 1 0 0 0 1 0 0 0 0 0 0 0 0 1 0 1 0 1 0 0 1 0 1 0 0 0 1 1 0 0 1 1 1 0 1 1 2 0 2 2 0 1 2 2 0 1 0 0 0 0 0 1 1 1 0 0 1 1 0 1 2 2 0 2 1 2 1 1 0 0 1 2 0 0 0 0 1 0 1 0 2 0 1 0 0 0 2 0 2 2 1 1 1 0 2 0 0 1 1 0 1 2 2 1 2 2 0 0 2 0 0 0 0 0 0 0 0 0 2 2 0 1 1 0 1 0 1 0 2 0 1 0 1 2 0 1 0 0 1 0 0 0 0 2 0 0 0 0 0 0 0 0 2 1 0 0 1 0 2 0 1 0 1 1 0 0 1 0 0 0 0 0 1 2 2 1 1 1 1 1 0 0 0 0 1 1 1 1 1 1 1 2 0 0 1 2 0 0 1 0 1 2 2 2 0 2 2 1 1 1 1 0 0 0 0 0 0 0 0 0 0 2 2 1 0 1 0 0 0 2 2 0 0 2 1 0 0 2 0 0 2 0 1 1 0 1 0 0 2 0 1 1 1 0 1 2 0 1 0 0 0 0 0 1 1 0 2 0 1 1 0 0 0 1 1 0 0 0 2 0 0 0 1 0 0 2 1 0 1 1 1 2 1 1 0 1 1 1 0 1 1 0 2 0 0 0 1 0 1 0 0 1 1 1 1 1 1 0 0 0 0 0 0 0 0 1 1 0 1 0 0 0 0 2 2 2 1 1 0 0 1 1 0 0 0 1 0 0 0 0 2 1 1 0 1 2 1 0 0 1 1 0 1 0 0 0 0 0 0 0 1 1 1 1 1 1 0 0 0 0 0 0 0 0 1 2 1 1 2 1 1 0 1 2 1 2 1 0 1 0 1 1 2 2 0 0 1 2 0 0 0 2 1 0 1 0 2 1 1 1 1 0 1 1 0 1 0 0 0 0 1 0 2 2 1 2 0 1 0 0 0 1 2 0 1 0 1 0 1 0 1 0 0 1 0 1 1 0 1 1 0 1 0 0 0 1 2 1 0 0 0 0 0 2 0 0 0 1 1 0 1 0 0 0 1 0 0 1 1 0 0 0 1 1 0 0 0 0 0 0 0 0 1 0 0 0 0 0 0 0 0 2 0 0 0 2 1 0 2 0 0 2 0 0 1 1 1 0 0 0 1 0 0 1 0 1 1 1 2 0 1 1 0 1 0 0 0 1 0 0 0 0 2 2 0 0 0 0 0 0 0 1 1 1 0 2 0 2 0 2 2 1 2 1 0 0 2 0 0 0 0 1 0 0 2 0 0 0 1 1 1 1 0 0 0 1 0 1 0 1 1 0 1 1 0 1 1 0 0 0 0 0 0 0 0 0 0 1 0 0 0 1 0 0 2 0 2 1 0 0 2 0 0 0 0 0 0 1 1 1 0 1 1 2 2 2 2 0 0 0 2 2 2 2 1 0 1 0 0 0 1 0 0 1 1 1 1 1 0 0 1 2 1 0 0 1 0 1 1 1 0 0 2 0 0 0 1 0 0 1 1 1 0 1 1 1 1 0 0 2 0 2 0 1 1 1 0 0 0 0 0 1 0 2 1 2 0 2 0 1 0 0 0 0 2 2 1 2 0 0 0 0 0 0 1 1 0 0 0 0 0 0 0 0 0 0 0 1 0 2 1
106 0 2 0 0 0 0 2 0 2 1 0 0 0 0 0 0 0 1 1 1 0 1 2 2 0 0 1 1 2 2 1 1 2 0 2 0 2 0 1 1 1 0 1 1 0 1 0 0 1 1 0 0 1 1 1 1 1 1 1 1 0 2 2 0 0 0 0 2 0 0 0 2 1 1 2 1 0 1 0 0 0 2 0 1 0 0 0 0 2 0 0 0 1 0 0 0 2 0 2 0 0 2 1 2 0 2 1 1 0 0 1 2 2 1 1 1 0 0 0 1 0 1 1 0 1 1 0 2 0 1 1 1 0 0 0 1 0 0 2 1 1 0 0 2 2 1 0 1 1 0 0 1 0 0 0 0 1 0 1 0 2 1 1 1 1 0 1 0 2 0 1 1 1 1 0 0 0 0 0 0 0 0 1 1 2 1 1 0 0 0 1 1 1 0 0 0 0 0 0 0 0 0 1 2 0 2 0 2 0 1 1 0 0 0 2 1 1 1 0 1 2 0 0 1 2 1 2 0 1 0 0 1 1 1 1 2 2 2 1 0 1 2 1 2 0 0 0 0 0 0 0 1 0 0 1 1 0 0 0 0 0 0 0 0 0 0 1 1 1 0 2 0 1 1 1 0 1 1 0 1 1 0 0 1 1 1 1 1 2 1 1 0 1 2 0 0 0 0 1 0 0 1 1 0 0 0 1 0 1 0 2 2 1 1 0 2 0 0 0 0 0 0 2 0 0 0 0 1 1 0 1 0 1 1 1 1 1 1 0 1 0 1 1 1 1 1 0 2 2 0 0 1 1 1 0 0 0 0 2 0 0 0 0 0 0 0 1 1 1 1 1 1 1 1 1 0 1 1 2 0 0 0 0 1 1 1 1 1 1 0 2 2 1 2 2 2 0 1 2 2 2 0 2 2 0 0 1 0 1 0 0 0 0 0 0 0 0 0 0 0 1 2 1 2 2 1 1 1 0 2 0 1 1 1 0 0 1 1 1 1 1 2 0 1 1 2 1 1 0 1 0 0 2 1 0 1 0 0 0 1 1 0 0 0 0 0 0 0 0 0 0 0 1 1 0 1 1 0 2 0 1 2 1 1 1 0 0 2 0 0 1 1 1 0 1 2 1 1 2 0 0 0 2 1 1 2 0 2 0 0 1 1 1 0 2 1 2 0 2 2 0 1 0 1 2 1 1 0 2 0 1 0 1 0 1 1 0 1 1 1 1 0 1 1 0 2 1 1 0 0 0 0 1 1 2 0 1 0 1 0 0 0 1 0 0 2 1 1 0 1 1 1 0 0 1 2 2 0 2 0 0 0 0 2 1 1 0 0 0 1 1 2 0 0 0 0 0 0 0 0 1 1 1 1 0 0 2 0 2 0 0 1 1 1 1 1 0 0 0 1 1 0 1 1 0 1 1 0 0 0 2 0 0 0 0 1 0 0 0 1 2 0 2 1 1 2 2 0 0 1 1 1 1 2 0 1 1 2 0 0 0 1 0 2 0 0 1 1 0 1 1 0 0 0 1 2 1 1 1 1 0 1 2 2 0 2 2 2 0 2 0 0 1 0 0 0 0 0 1 0 1 0 0 0 0 1 2 0 1 1 1 0 2 0 0 1 2 0 0 0 0 1 0 1 0 1 0 1 0 1 0 0 1 0 0 2 0 0 0 0 0 0 0 0 0 0 0 0 1 1 1 0 0 0 0 1 0 1 1 1 0 1 0 0 1 2 0 0 2 0 0 1 1 0 1 0 0 0 1 0 0 0 0 0 1 0 2 0 2 1 2 2 0 1 0 1 0 0 0 0 0 0 2 2 0 0 1 1 2 0 0 0 0 1 1 2 1 2 0 2 2 1 1 1 1 0 1 0 0 0 0 1 0 0 0 0 0 2 0 1 1 0 0 0 0 1 0 0 0 1 1 1 1 1 0 1 0 1 1 0 0 0 0 0 0 1 1 1 0 1 0 1 1 0 2 0 0 2 1 1 0 0 0 0 0 1 2 0 2 2 0 1 2 2 2 2 2 0 0 0 1 2 1 1 1 0 0 0 1 0 0 0 0 1 2 2 1 2 1 0 1 1 1 0 0 0 1 0 0 1 0 0 1 1 0 0 0 0 0 0 0 1 2 1 0 2 1 0 0 2 0 1 0 0 0 1 2 2 0 0 0 1 1 1 1 1 0 1 0 0 1 0 0 0 2 2 0 2 0 0 0 0 0 1 1 0 0 1 1 0 0 0 0 0 0 0 0 0 0 0 0
107 0 2 0 0 0 1 2 0 1 1 1 1 2 1 1 0 0 2 0 0 1 1 2 2 0 0 1 2 2 2 0 1 0 0 0 2 1 0 2 0 0 0 0 0 2 2 0 0 0 0 0 1 1 0 2 0 0 1 0 0 0 2 2 1 1 1 0 1 1 1 2 2 0 2 2 0 0 2 0 2 0 2 0 2 0 0 0 0 2 0 1 1 0 1 0 0 0 0 0 1 0 1 1 2 1 2 1 1 1 0 2 0 2 0 0 0 0 0 0 2 0 1 1 0 0 1 1 2 1 1 1 0 0 0 0 1 0 0 1 1 2 0 0 1 0 0 0 0 0 0 0 1 0 0 0 0 1 0 0 0 0 1 1 1 2 1 0 1 1 0 2 1 1 1 0 1 0 0 1 0 1 1 1 0 1 1 1 0 0 0 2 1 1 0 1 1 0 0 0 0 0 0 0 2 0 2 0 2 0 1 1 0 0 0 2 1 0 2 0 0 0 0 0 0 0 0 1 1 1 0 0 0 0 1 0 0 2 2 1 0 1 2 2 2 0 0 0 1 1 0 0 2 0 0 0 0 1 0 0 0 0 1 2 1 0 0 1 0 0 1 2 1 0 2 2 0 0 2 0 1 1 2 2 0 2 2 2 0 2 0 0 1 2 2 0 1 1 0 0 0 0 2 1 1 1 1 1 1 0 0 1 2 0 2 0 0 0 0 0 1 2 0 1 0 0 0 0 0 0 0 2 0 1 1 1 1 2 0 0 2 1 1 2 0 1 1 0 2 2 0 0 2 2 0 0 0 1 0 1 0 0 2 0 2 1 0 0 1 1 1 1 0 0 0 1 0 0 0 1 1 0 0 0 1 0 0 1 1 1 0 2 1 0 2 0 0 1 0 0 0 0 1 1 0 0 1 1 0 2 1 1 0 1 1 0 0 0 1 0 1 0 1 0 0 0 1 0 0 1 1 1 0 0 0 1 0 0 0 0 2 0 2 0 1 1 1 0 0 0 0 0 0 2 0 0 0 0 0 0 1 1 0 2 0 2 2 0 0 0 0 0 1 2 0 0 0 0 0 1 2 2 0 0 2 0 0 2 2 0 0 2 0 2 1 0 1 1 1 2 0 1 2 0 0 0 2 1 0 0 0 0 0 0 0 0 0 2 0 1 1 1 0 0 0 1 0 1 1 0 1 0 0 1 0 0 1 1 0 2 0 0 2 2 1 1 1 0 0 0 0 0 1 2 0 1 0 0 0 1 0 0 2 1 1 1 1 2 2 0 1 2 2 0 0 1 1 1 0 1 0 0 1 1 0 0 1 2 1 1 1 1 0 0 0 0 0 1 0 0 1 1 0 0 0 0 1 1 0 1 1 0 0 1 1 1 1 0 2 1 0 1 0 0 0 2 2 1 0 0 1 1 0 0 0 1 2 0 0 1 1 1 0 0 0 0 2 1 0 0 0 0 2 1 1 0 1 0 2 1 1 1 1 0 2 0 1 1 1 0 1 1 1 0 1 0 1 1 0 0 1 0 0 1 2 2 0 1 1 1 2 0 0 0 0 1 1 0 0 2 1 1 0 0 1 0 1 1 1 0 1 0 0 2 0 1 0 2 0 0 0 1 1 0 1 0 0 0 0 0 0 0 0 0 0 1 1 0 1 1 0 0 0 0 1 1 0 0 0 0 0 0 0 0 0 1 2 0 1 1 0 0 2 1 1 0 2 1 1 2 1 0 2 0 0 0 2 2 2 2 0 1 1 1 1 1 1 2 0 2 1 2 2 1 2 1 1 0 0 1 1 0 0 1 2 0 1 2 2 2 0 0 0 0 0 0 2 0 1 0 2 1 0 2 2 1 1 2 0 0 0 0 2 1 0 1 0 0 0 0 0 0 1 0 1 1 2 0 0 0 2 2 0 0 0 0 2 0 0 0 0 0 0 0 0 0 0 2 2 0 1 0 0 0 0 1 0 0 1 1 1 0 0 0 0 0 2 0 0 2 2 0 0 2 2 2 2 2 0 0 0 2 0 0 2 2 0 0 0 1 1 1 1 0 1 0 0 2 2 0 0 2 2 0 0 0 0 1 0 0 1 1 0 2 0 0 0 1 0 1 0 1 2 0 1 0 0 1 0 0 2 1 2 1 0 0 1 1 0 0 0 0 1 0 2 1 2 0 1 0 0 0 0 0 0 1 1 0 1 0 0 0 1 2 0 0 0 0 0 0 1 0 1 0 0 0 1 0 0 0 1 1
108 1 1 1 0 0 1 2 0 2 2 0 1 1 0 0 0 0 0 2 2 0 0 2 2 0 0 0 2 1 1 1 1 1 0 1 1 1 0 2 1 0 0 1 0 0 0 0 0 0 0 0 0 0 0 1 0 0 2 0 1 1 2 2 0 0 1 0 0 0 0 1 2 1 2 2 0 0 2 1 1 0 2 0 2 0 0 0 0 2 0 1 0 0 0 1 0 1 0 1 0 0 1 1 2 0 2 1 1 1 1 2 1 1 1 1 1 0 0 0 2 1 0 0 0 1 1 0 1 0 0 0 0 0 0 0 0 0 2 0 0 2 0 0 1 0 0 1 1 0 1 0 1 0 1 0 0 0 0 0 0 2 1 1 1 2 1 1 1 0 1 1 0 0 1 0 0 0 0 0 0 0 0 2 0 2 2 1 0 0 1 1 1 1 0 1 2 0 0 0 0 0 1 0 1 0 2 0 2 0 2 0 1 0 0 2 0 1 2 1 2 1 0 1 1 0 2 0 0 1 0 0 0 0 0 1 0 2 2 2 0 0 0 1 1 0 1 0 0 1 0 0 1 1 1 1 1 1 0 1 0 1 0 0 0 0 0 0 1 0 0 2 2 0 0 0 0 1 2 1 1 0 1 1 0 2 1 2 0 2 1 0 0 2 2 0 2 0 1 0 1 1 1 1 1 0 0 1 1 1 0 2 1 1 1 0 1 0 1 0 0 1 1 1 0 0 0 0 1 1 0 2 0 1 0 0 0 1 1 1 1 0 1 1 0 1 1 0 1 0 0 1 0 0 0 0 0 2 1 0 1 1 1 1 1 1 0 2 2 0 0 2 1 1 0 1 0 1 1 2 0 1 0 1 1 1 1 0 0 0 0 0 0 0 2 1 1 1 1 0 0 2 0 2 2 0 0 0 1 0 0 1 0 1 2 0 0 0 0 0 0 2 0 1 1 1 0 2 2 1 0 1 0 1 1 2 1 0 0 0 1 1 1 1 1 2 2 1 1 2 0 0 1 2 2 1 2 1 1 2 1 2 0 1 0 2 2 1 0 1 0 0 0 2 1 1 0 0 0 1 1 2 2 1 1 1 0 1 1 0 1 1 1 0 1 0 2 0 2 2 0 0 1 0 1 1 2 1 1 0 0 1 1 0 1 0 0 2 1 1 1 1 0 0 0 2 1 0 0 2 0 0 0 1 1 0 2 1 1 0 0 1 2 1 0 0 0 1 1 0 0 0 0 2 0 2 0 1 0 2 0 0 0 0 0 0 2 2 0 2 0 0 0 0 0 0 1 2 0 2 0 0 0 0 1 0 0 1 1 1 1 0 1 1 0 0 0 1 0 0 0 1 0 1 0 1 1 1 0 2 1 1 0 1 0 1 0 0 1 0 0 0 1 1 1 0 0 2 0 0 1 1 0 0 0 0 1 2 0 1 1 0 0 0 1 1 2 1 0 1 1 1 1 2 2 0 0 0 1 0 0 0 2 1 1 1 0 2 1 1 0 1 1 0 0 1 1 1 0 0 1 0 0 0 0 1 1 1 1 0 2 1 1 2 1 0 0 0 0 2 1 1 0 1 2 0 2 1 1 1 0 0 0 2 0 1 1 1 1 1 0 1 0 1 1 0 1 0 1 1 1 1 0 1 0 1 1 0 1 2 0 0 0 1 1 0 1 0 0 1 0 1 0 0 0 2 0 0 0 1 0 0 2 2 1 0 2 1 0 2 0 0 2 0 0 0 1 0 0 0 0 1 1 1 0 0 1 2 0 2 0 2 2 0 2 0 1 1 0 0 1 0 1 2 1 0 1 0 1 1 0 0 1 2 2 0 2 0 0 1 0 1 1 2 1 1 1 0 0 0 1 1 1 0 0 2 0 0 1 0 0 1 0 0 1 0 1 0 0 0 2 1 0 2 1 0 0 0 0 0 0 0 1 0 1 1 0 0 1 0 1 1 1 0 0 1 0 1 1 0 0 1 0 0 0 0 0 0 1 2 2 0 1 1 2 2 2 2 0 0 2 2 1 1 1 1 0 1 0 1 0 1 1 0 1 0 0 0 1 0 1 0 2 1 0 0 1 1 0 0 0 0 0 1 0 0 0 0 0 2 0 2 2 1 1 0 2 2 1 1 2 0 2 0 0 1 1 2 2 0 0 0 0 2 2 0 2 0 2 1 0 0 0 0 0 0 0 0 1 0 0 0 0 1 0 0 0 1 0 2 0 0 0 1 1 0 0 0 0 0 1 1
109 0 0 2 0 0 1 2 1 1 0 0 1 1 1 1 0 0 0 2 2 0 0 2 2 0 0 1 1 2 2 0 1 1 0 1 1 1 1 0 1 1 1 0 0 2 0 0 0 1 1 1 0 0 0 2 0 0 1 0 2 0 2 2 1 1 1 0 1 0 0 0 1 0 1 1 1 0 2 0 2 0 2 1 2 0 0 0 0 2 0 2 1 0 0 0 0 2 0 2 0 0 1 1 2 1 2 1 1 0 0 1 1 2 1 1 1 1 0 0 1 0 2 2 0 0 2 0 1 0 0 1 1 0 1 1 1 0 0 0 0 2 0 0 2 2 1 0 0 0 0 0 0 1 1 0 0 2 0 0 2 0 1 1 0 1 0 1 0 2 0 1 2 0 2 0 2 2 0 0 0 0 0 2 0 2 2 1 1 0 1 2 0 0 2 0 1 1 0 0 0 1 0 2 2 0 2 0 2 0 2 1 2 0 0 2 2 1 2 0 2 2 0 0 0 0 0 0 0 0 0 0 0 0 2 0 0 2 2 1 0 0 2 1 1 0 0 0 1 1 1 1 1 0 0 2 1 0 0 1 0 1 0 2 1 0 0 0 2 0 0 1 0 1 0 0 0 0 2 1 0 0 1 1 0 1 1 0 0 2 0 2 0 1 2 0 1 1 0 0 0 0 2 1 2 0 0 2 0 1 0 2 2 0 2 2 2 1 1 0 0 0 1 0 1 0 0 0 1 1 0 1 0 1 0 0 0 0 2 0 1 1 1 2 2 1 1 0 2 2 0 0 2 2 1 0 0 1 0 2 0 0 0 0 0 0 1 2 2 0 0 2 0 0 0 1 0 1 1 2 0 1 0 0 0 1 1 0 0 0 0 0 0 0 2 0 0 1 0 0 0 1 0 1 0 1 0 1 0 1 0 2 0 0 0 0 0 0 0 0 0 2 2 2 0 0 2 1 1 1 0 1 0 1 1 1 0 1 0 0 1 1 1 1 1 1 1 0 0 0 0 0 1 1 2 1 2 1 0 1 1 1 1 1 0 2 2 0 0 0 0 0 1 1 2 2 0 0 0 0 2 1 1 1 2 1 0 0 2 0 0 1 1 1 0 0 1 0 1 1 1 0 0 2 0 0 1 0 1 0 0 0 0 0 1 1 0 2 2 2 2 0 1 0 1 2 1 0 0 2 0 0 0 0 1 0 2 1 0 0 0 2 2 1 0 0 0 1 1 0 0 0 1 2 1 0 0 0 1 0 1 0 0 0 0 0 0 1 1 0 1 1 1 0 0 1 1 1 0 1 0 0 1 1 1 1 2 0 0 0 0 1 0 0 1 0 0 0 0 0 1 1 0 0 0 0 0 1 0 1 1 1 0 0 0 0 0 0 0 0 0 1 0 0 0 1 1 2 0 0 2 1 0 0 0 0 1 1 2 2 2 1 0 1 2 2 2 1 0 0 0 2 0 1 1 1 1 1 1 1 1 0 2 2 0 1 0 2 1 0 0 2 1 0 1 1 2 2 1 1 2 0 0 2 2 1 2 2 0 0 2 1 0 1 1 0 0 0 0 1 0 1 0 1 1 1 1 1 1 0 1 0 0 2 0 1 0 1 2 0 1 0 0 0 1 1 1 0 0 0 1 1 0 0 0 0 1 0 1 1 0 0 0 1 1 0 0 1 0 1 1 1 0 0 0 0 0 0 2 2 0 0 1 2 1 0 2 2 0 2 0 0 1 1 0 0 2 1 1 2 0 1 0 0 0 0 0 2 0 2 2 2 2 2 2 1 1 0 1 0 0 0 0 1 2 0 0 0 0 2 1 1 2 1 1 0 1 1 2 0 2 2 1 1 1 1 0 1 0 0 0 0 2 0 0 1 0 0 1 0 0 0 0 0 1 1 1 0 2 0 0 0 0 1 1 0 1 0 0 0 0 0 1 0 1 0 1 1 2 0 0 0 1 0 0 1 0 0 0 0 2 0 0 0 0 0 0 0 0 2 2 0 0 1 1 1 1 1 0 0 0 2 1 1 1 1 1 0 0 0 0 1 0 0 1 1 2 1 2 2 0 2 2 1 0 0 2 1 0 0 1 0 0 0 0 1 1 1 0 1 0 1 0 0 0 0 2 0 0 1 1 0 2 0 1 0 0 2 1 2 0 0 0 0 1 0 0 0 1 0 0 0 0 0 0 1 1 0 2 0 0 0 2 2 0 0 0 0 0 1 0 0 0 0 0 0 0 0 1 0 0 0
110 0 1 1 0 0 1 1 1 2 2 0 1 1 1 1 0 0 2 0 0 1 0 1 1 0 0 1 1 2 2 0 1 1 1 1 1 0 1 1 0 0 0 0 0 1 0 0 0 0 0 0 0 1 1 2 0 0 1 1 0 1 1 1 1 1 1 1 1 0 0 0 2 1 2 2 0 0 1 0 0 0 2 0 1 0 0 0 0 2 0 1 1 0 1 0 1 0 0 0 1 1 0 0 2 1 1 1 1 0 0 1 1 1 1 1 1 0 0 0 2 0 0 0 0 1 1 0 2 0 0 0 0 0 0 0 0 0 1 0 1 1 0 0 0 1 0 0 0 0 1 0 0 0 0 0 0 0 0 0 1 1 2 0 0 1 0 2 2 0 0 1 0 1 1 0 0 0 1 1 0 0 1 0 1 1 1 2 0 1 1 2 0 1 2 1 1 1 0 0 0 0 0 0 2 0 2 1 1 0 2 1 2 0 0 2 1 0 1 0 1 1 0 0 1 2 1 1 0 1 0 0 0 0 0 0 0 2 2 2 0 0 2 1 1 0 1 0 1 1 0 0 1 1 0 2 1 1 0 0 0 0 0 0 1 0 0 0 2 2 0 2 0 1 0 0 0 0 1 0 0 0 0 0 0 0 0 1 2 2 2 2 1 2 1 1 0 1 0 0 1 1 1 1 1 0 0 2 1 0 0 1 2 0 1 1 2 0 1 0 1 1 0 1 1 0 0 0 1 1 0 1 0 2 0 0 0 2 0 1 0 1 0 1 1 0 2 0 2 1 1 0 2 2 0 1 1 1 0 0 0 0 1 2 1 0 1 1 2 0 0 2 1 1 0 2 0 1 1 2 1 2 0 0 1 2 1 0 0 0 0 1 0 0 2 0 0 2 0 0 0 1 0 1 0 0 0 1 0 2 0 0 1 0 0 0 2 0 0 0 0 2 1 1 1 1 1 0 0 0 0 0 0 1 1 1 0 0 2 0 1 0 1 0 1 1 1 1 1 1 0 0 2 2 2 0 2 2 1 2 1 1 0 0 0 1 1 0 0 0 0 0 0 2 1 1 0 0 0 1 1 1 2 1 1 1 0 0 0 0 2 0 0 2 0 0 1 0 1 1 1 0 0 0 1 1 1 0 1 0 0 1 0 0 1 1 0 1 1 2 2 0 0 0 1 2 0 0 0 2 0 2 0 1 1 0 2 0 0 2 0 0 1 1 1 0 2 2 2 0 0 0 1 2 1 1 0 0 0 1 1 0 0 0 0 0 1 1 0 0 0 1 1 0 0 0 0 1 0 0 1 0 0 1 1 1 1 2 2 2 0 2 1 2 0 0 0 0 0 0 0 2 0 0 0 0 1 0 0 1 0 0 0 1 0 1 0 0 0 0 1 1 0 0 0 0 2 1 0 0 0 2 0 0 0 0 2 0 0 1 0 0 0 0 1 1 2 0 1 0 0 1 1 1 1 0 1 1 0 0 0 0 1 1 1 2 0 2 1 0 0 2 0 1 1 0 0 0 0 1 0 0 1 0 1 0 1 2 1 0 2 1 1 1 1 0 0 0 0 1 0 1 0 0 0 0 2 1 1 1 1 0 0 2 0 0 0 1 0 0 0 0 0 0 2 0 0 0 0 0 1 1 0 0 0 1 1 0 1 1 0 0 1 1 1 0 0 0 0 0 0 0 0 0 0 0 1 0 0 0 0 0 2 1 1 0 2 1 1 2 0 1 2 2 2 0 1 2 2 2 0 0 1 1 1 1 1 2 0 2 0 2 2 1 2 1 1 1 1 0 0 0 2 2 0 0 1 0 0 1 0 0 0 0 0 0 2 2 0 0 2 1 1 2 1 0 0 0 0 1 1 1 2 0 0 1 1 1 1 1 1 1 0 0 1 1 1 0 1 0 1 1 0 2 2 0 0 0 0 0 0 0 1 0 1 2 0 0 2 0 1 0 1 0 0 1 0 2 2 0 0 2 0 0 0 0 1 1 0 2 2 0 0 1 2 2 2 2 0 0 0 2 2 2 1 1 1 0 0 2 1 1 0 0 0 2 2 0 2 1 0 2 2 2 0 0 0 1 0 0 1 1 0 2 0 0 0 1 0 0 0 0 1 1 1 1 1 0 0 0 2 1 2 0 1 0 0 1 0 1 0 1 2 0 0 1 2 0 0 0 0 0 0 0 0 0 0 0 1 1 1 0 0 1 0 0 0 0 0 1 0 0 0 1 1 0 0 0 0 0 0 0
111 0 2 1 0 0 1 1 2 1 0 1 0 0 0 0 0 0 0 2 2 0 1 2 2 0 0 2 2 2 2 0 2 1 0 0 2 1 0 0 2 2 1 0 0 0 0 0 0 1 1 1 1 1 1 1 0 0 1 1 0 0 1 1 1 1 1 0 1 0 0 1 1 0 1 2 1 1 1 1 0 0 2 0 1 0 0 0 0 2 0 1 0 0 1 0 1 0 0 0 1 0 0 0 2 0 2 1 1 0 1 2 1 2 1 1 1 0 0 0 2 1 1 1 1 0 1 2 2 1 1 0 0 0 0 0 0 0 0 1 0 2 0 0 2 2 1 0 0 0 0 0 0 2 0 1 2 2 0 0 1 1 1 1 0 1 0 2 1 1 1 0 0 2 1 0 1 0 2 2 0 0 0 1 1 2 1 2 0 1 1 2 0 0 1 0 0 0 0 0 0 0 0 2 2 0 2 0 2 0 2 0 0 0 0 2 0 0 0 0 1 1 1 0 0 0 1 2 1 1 0 0 0 0 1 0 0 2 2 0 0 1 1 1 2 0 0 0 1 1 1 1 1 0 0 2 2 0 0 0 0 0 0 1 1 0 1 0 1 0 1 2 0 2 0 0 0 1 2 1 1 0 0 0 0 1 0 2 1 2 1 1 0 2 1 1 0 1 1 0 1 1 2 1 1 0 0 2 0 0 0 1 0 0 2 0 2 1 0 1 0 0 1 1 0 0 0 0 1 1 0 1 0 2 0 1 0 1 2 0 0 0 2 1 0 0 1 0 1 1 0 0 2 2 0 0 1 0 1 1 0 0 0 0 0 1 0 0 1 1 1 1 0 0 0 0 0 0 0 0 1 1 0 0 1 0 1 0 0 0 0 0 1 0 1 0 1 1 1 1 1 1 0 1 1 0 0 0 0 2 0 1 0 1 1 1 1 1 0 1 1 1 0 1 0 1 0 0 0 0 1 0 0 0 0 0 1 2 0 0 1 1 1 1 1 2 2 0 0 1 0 0 0 2 0 0 0 1 0 1 1 1 0 1 0 2 2 0 0 0 0 0 1 1 1 1 0 0 0 1 1 2 1 1 1 1 1 1 1 1 2 1 1 0 0 1 0 1 2 1 1 0 2 0 0 1 2 0 0 0 0 1 0 0 1 1 1 2 1 2 2 0 0 0 0 1 1 1 1 1 1 1 0 1 0 0 1 2 0 1 0 1 2 2 0 1 0 2 2 0 0 0 1 2 0 0 0 1 0 0 0 0 0 1 0 0 1 1 1 1 1 2 1 0 0 1 1 0 0 0 0 0 0 1 1 0 1 1 0 0 0 2 1 1 0 0 0 0 0 0 0 2 0 0 0 0 2 0 0 1 0 0 0 1 0 1 0 0 1 1 1 2 0 0 1 0 2 0 0 0 1 1 0 0 0 1 2 0 0 1 1 1 0 2 2 1 1 0 0 0 2 0 1 2 2 0 0 0 1 0 0 0 1 2 0 1 0 2 1 1 1 0 1 0 1 0 0 0 1 1 1 1 0 1 1 1 1 0 2 0 1 0 0 2 1 0 0 1 0 1 0 1 0 0 1 0 0 2 0 0 1 0 1 0 0 0 1 2 0 0 0 0 1 0 1 0 1 0 1 1 1 1 0 1 1 0 2 0 0 0 0 0 1 0 1 0 0 0 0 1 1 1 0 0 0 1 0 1 1 1 0 0 2 0 0 0 2 0 2 2 0 0 2 2 2 2 2 2 2 2 0 1 0 0 0 1 0 2 1 2 1 1 2 1 1 1 0 0 1 0 0 0 1 2 1 1 0 0 0 1 1 1 1 1 1 0 0 1 1 0 1 1 1 2 2 1 0 1 0 0 0 0 1 0 0 1 0 0 0 0 0 0 0 0 0 0 0 0 0 1 1 0 0 1 1 0 1 0 0 0 0 0 0 0 0 0 1 0 1 0 2 0 1 0 0 0 0 0 1 1 1 0 0 0 0 0 0 0 0 1 1 0 0 2 1 1 1 1 0 0 0 1 2 1 1 1 1 2 0 0 0 0 1 0 1 1 1 1 2 1 1 1 2 1 0 0 0 1 0 0 0 0 0 1 0 0 0 1 0 1 0 1 1 2 2 0 1 1 0 2 2 0 2 0 1 0 0 2 2 2 0 0 2 0 2 1 2 0 0 0 0 0 0 1 1 1 1 0 1 0 0 0 0 1 0 1 0 0 1 0 1 0 0 0 0 0 0 0 0 0 1 1
112 0 1 1 1 0 2 1 1 2 2 0 0 1 1 1 0 0 1 1 0 1 0 2 2 0 0 0 2 1 1 2 0 0 1 2 1 1 0 1 1 1 1 0 0 1 0 0 0 0 0 1 0 0 1 0 0 0 1 2 0 0 2 2 1 1 1 0 2 1 1 2 2 1 2 2 0 0 2 1 0 0 2 0 1 0 0 0 0 2 0 0 0 0 1 0 1 1 1 0 2 0 2 2 2 0 2 2 0 0 1 1 1 1 1 1 1 0 0 0 2 0 1 1 0 0 1 0 1 0 0 0 0 0 0 0 0 1 0 2 2 0 0 0 1 1 0 0 0 0 0 0 0 0 0 1 0 0 1 0 2 0 2 0 1 2 0 0 0 0 1 1 1 1 0 0 0 2 0 0 0 0 0 1 1 2 1 2 0 0 0 2 0 0 2 0 0 0 0 0 0 0 0 2 2 0 2 0 1 0 2 0 2 1 0 2 0 1 2 1 2 0 1 0 2 1 1 2 1 1 1 1 0 0 2 0 0 2 2 1 0 0 2 1 1 0 0 0 0 0 0 0 1 0 1 1 0 0 0 1 0 1 1 1 1 0 0 1 1 1 1 1 0 1 0 0 0 2 1 1 1 0 0 0 0 1 0 1 1 2 1 2 0 2 2 0 0 1 0 1 1 1 1 1 1 0 0 2 0 0 0 0 0 0 0 0 1 1 1 0 0 0 1 2 1 0 1 0 2 2 0 0 1 2 0 0 0 2 0 2 1 1 1 2 0 0 2 1 2 1 1 0 2 2 1 2 2 2 1 0 1 1 2 1 2 0 0 0 2 0 0 2 0 0 0 0 0 1 0 1 1 1 0 0 1 0 0 0 0 0 0 0 2 0 2 2 2 1 0 0 0 0 0 2 1 0 0 1 0 2 1 1 1 0 1 0 0 0 0 0 0 1 0 2 2 2 1 0 0 1 0 0 0 1 1 1 0 0 0 0 1 1 2 0 0 1 2 0 0 0 0 1 0 1 1 0 1 2 1 1 0 1 0 0 0 0 0 2 0 1 0 0 2 0 1 0 1 0 0 1 1 2 2 1 0 2 1 0 2 0 0 2 0 1 1 1 1 1 1 2 0 0 0 1 2 2 2 0 2 0 2 0 0 0 2 0 1 2 0 1 1 1 0 0 2 2 0 0 0 1 0 0 0 0 0 0 1 0 2 2 0 0 2 2 2 0 2 0 1 1 0 1 0 2 1 0 0 2 0 0 1 0 0 1 0 0 1 0 0 0 0 2 0 0 0 0 2 2 0 1 1 1 1 2 1 0 1 1 1 1 1 0 1 2 0 0 0 1 0 0 2 0 0 0 0 1 1 0 0 0 0 0 0 1 0 1 0 0 0 0 1 1 1 1 1 0 0 1 0 0 0 1 2 0 0 0 2 0 1 2 1 1 0 0 1 1 2 2 0 0 1 1 1 0 1 0 2 0 1 0 0 0 0 1 1 1 0 1 1 0 1 1 1 0 0 0 0 1 1 1 1 1 0 2 2 2 1 1 2 0 2 0 1 1 1 0 0 0 0 1 0 1 0 0 0 0 1 1 0 1 1 0 0 1 0 1 0 1 1 1 0 0 1 0 1 1 1 0 0 0 1 1 0 0 0 1 0 0 0 0 0 0 0 0 0 1 0 2 0 1 1 1 0 1 0 1 0 0 0 0 0 0 1 0 0 1 1 0 2 2 2 0 1 1 0 0 1 1 1 1 0 2 0 0 0 1 0 2 0 2 0 2 2 0 1 0 0 0 0 1 1 0 0 1 2 0 1 0 0 2 0 0 1 0 0 0 1 0 0 1 0 1 1 2 2 1 0 2 0 0 0 0 1 1 0 2 0 0 1 1 0 0 0 0 0 0 0 0 1 0 1 1 0 2 2 0 0 0 0 0 0 0 0 0 0 0 1 1 2 0 1 0 1 0 0 2 0 1 1 1 2 0 0 1 0 1 0 0 0 2 2 0 1 0 2 2 2 1 0 0 1 2 2 2 1 1 1 1 0 0 0 0 0 0 1 2 2 0 2 2 0 2 2 0 0 0 0 2 0 0 1 0 0 2 0 0 0 2 0 0 0 1 2 1 1 2 2 1 0 0 2 0 2 0 2 0 1 2 2 2 0 0 0 0 0 0 1 0 2 0 0 1 0 0 0 2 2 0 2 0 0 0 1 1 0 0 0 0 1 0 0 0 0 0 0 0 0 0 0 0 2 1
113 1 1 1 0 0 1 2 2 1 1 0 1 1 1 1 0 0 0 2 2 0 0 2 2 0 1 1 1 2 2 1 0 1 0 0 2 0 0 1 1 1 0 0 0 0 0 0 0 1 1 1 0 0 0 1 0 0 2 0 0 1 0 2 0 0 0 0 1 0 0 1 2 0 1 2 1 0 2 0 0 0 2 0 2 0 0 0 0 2 0 0 1 0 0 0 0 1 1 0 0 1 1 1 2 1 2 1 1 1 0 0 1 1 1 1 1 0 1 0 1 1 0 0 0 1 0 0 1 0 1 0 0 0 0 0 1 0 0 2 0 2 0 0 2 2 0 0 0 0 0 0 1 0 0 0 1 1 0 0 1 0 1 1 1 1 0 0 1 0 0 2 0 2 2 0 0 1 0 0 0 0 0 0 1 1 0 2 0 0 0 2 0 0 1 1 0 0 0 0 0 0 0 0 2 0 1 1 0 1 2 0 1 0 0 2 1 0 0 0 1 0 1 0 1 2 1 1 0 2 0 0 1 1 1 1 2 2 2 2 0 0 2 1 1 0 0 0 0 1 1 1 1 0 0 2 1 1 0 0 0 0 1 1 0 0 0 0 2 2 0 2 0 1 0 0 0 0 2 0 1 0 0 0 0 1 0 1 1 2 2 1 0 2 2 0 1 1 0 1 0 1 2 1 1 0 0 2 1 0 0 1 2 0 0 1 2 0 0 0 0 1 1 0 1 0 1 0 1 0 0 1 0 2 0 0 0 1 1 0 0 0 1 1 1 1 1 0 2 1 1 0 2 2 0 1 1 0 0 2 0 0 1 1 1 1 0 2 2 0 0 2 0 0 0 0 0 2 2 2 0 0 0 0 1 1 1 0 0 0 0 0 0 0 2 0 0 0 0 1 0 2 0 1 0 1 0 0 0 1 0 0 1 0 1 1 0 1 0 1 1 0 0 1 1 2 1 0 0 1 0 2 0 0 0 1 0 1 0 0 0 2 2 0 1 2 2 0 1 1 0 1 0 2 0 0 0 2 1 2 1 2 0 0 0 0 0 2 0 0 1 1 2 2 0 0 1 0 0 0 1 2 1 1 2 1 0 1 1 1 2 1 0 1 1 0 1 0 0 1 1 1 1 1 0 0 2 0 1 0 1 0 0 1 0 1 0 1 0 1 1 0 1 0 1 1 0 1 1 2 0 1 0 0 1 1 1 1 0 0 1 1 1 0 0 0 0 2 2 0 0 0 0 2 0 2 0 0 0 1 0 0 0 0 1 1 1 1 0 1 0 1 0 0 1 0 1 2 0 0 1 0 0 0 1 0 0 1 1 0 0 2 1 2 0 0 0 0 0 0 0 1 0 0 0 1 0 1 0 2 0 0 0 0 0 0 0 0 1 0 1 1 0 0 0 0 0 1 0 0 0 1 0 0 0 1 2 1 2 1 2 1 0 1 1 1 2 2 0 0 0 0 2 0 1 0 2 1 1 0 0 0 1 1 1 2 0 2 1 0 0 2 0 1 1 0 0 1 1 1 1 0 0 2 2 1 2 1 1 1 1 1 0 1 0 0 0 0 0 1 0 1 0 1 1 0 1 2 0 0 1 0 0 1 1 1 0 1 1 0 0 1 0 1 1 1 2 0 1 1 1 1 0 0 0 0 0 0 0 1 1 1 0 0 1 0 0 1 0 1 1 1 0 0 0 0 1 1 1 1 0 0 1 1 0 1 2 1 1 1 0 0 1 1 1 0 2 1 1 1 1 1 0 0 1 0 1 2 0 2 1 2 2 1 1 1 0 1 0 0 0 0 1 2 1 0 0 0 0 2 0 1 1 1 1 0 1 1 1 0 0 1 1 2 2 1 1 2 0 0 0 0 1 0 0 1 0 1 1 0 1 1 1 0 0 0 1 0 0 1 1 1 0 2 2 0 0 1 1 1 0 0 0 0 0 1 0 0 1 0 0 0 1 0 0 2 0 2 1 0 0 1 1 0 0 1 0 1 0 0 0 1 0 1 1 1 1 2 0 0 0 2 1 1 1 1 0 2 0 1 1 2 0 0 1 2 2 0 2 2 0 2 2 1 0 0 2 0 0 0 0 0 0 1 0 0 1 0 0 1 0 0 2 0 0 0 0 0 0 0 2 0 2 1 0 0 1 1 0 1 0 0 0 0 0 0 0 0 1 0 0 1 0 0 0 0 0 0 0 0 0 0 0 0 0 0 0 0 0 1 1 0 0 0 0 0 0 0 0 0 1 1
114 1 2 0 0 0 1 2 2 1 0 1 1 1 1 1 0 1 1 2 2 0 0 2 2 0 0 2 2 2 2 1 0 1 0 0 2 1 0 0 1 1 0 0 0 0 0 0 0 1 1 1 1 1 0 2 0 0 1 0 0 2 2 2 0 0 0 1 1 0 0 1 1 0 1 2 1 0 2 2 0 0 2 0 1 0 0 1 1 2 0 1 1 1 2 0 2 1 0 1 1 0 1 1 2 1 2 2 0 2 0 0 0 0 0 0 0 0 1 0 2 0 1 1 1 0 0 0 1 0 0 0 0 0 1 1 0 0 0 1 1 2 0 0 2 2 1 0 0 0 0 0 0 0 0 0 1 2 0 0 2 1 1 1 1 2 1 2 0 2 0 0 0 2 0 1 0 0 0 0 0 0 1 0 0 0 1 1 0 0 0 2 1 1 0 1 2 0 0 0 0 0 0 2 2 0 2 0 0 0 0 2 2 0 0 2 2 1 1 0 1 2 1 0 0 1 1 2 1 2 0 0 1 1 1 1 0 0 0 0 0 0 2 1 1 0 0 0 1 1 1 1 2 0 0 1 1 0 0 0 0 0 1 1 1 0 0 0 1 0 1 1 0 1 0 0 0 0 2 0 2 0 1 1 0 1 1 1 1 2 1 1 1 2 2 0 0 0 0 0 0 0 1 0 0 0 1 1 0 0 0 1 2 0 1 0 2 1 1 0 0 1 2 2 1 0 0 0 0 0 0 2 0 2 0 0 0 1 1 1 1 1 2 2 0 1 1 0 1 1 0 1 2 2 1 0 0 0 0 1 0 0 2 1 2 0 1 2 2 0 0 2 0 0 0 0 0 0 0 2 1 1 0 0 1 0 0 0 0 0 1 1 1 0 2 1 1 1 1 0 1 1 1 0 0 0 1 1 0 2 1 1 1 1 1 1 1 0 0 0 0 1 1 1 1 1 1 0 0 1 1 1 1 1 1 0 1 2 1 1 1 1 2 0 1 1 1 0 0 0 0 1 1 2 0 0 0 1 0 1 1 1 1 0 0 1 1 0 0 0 0 0 0 2 1 1 0 0 0 1 2 1 2 0 0 2 0 1 2 0 0 2 0 2 1 0 2 1 1 1 1 0 2 0 0 1 2 1 1 0 0 1 0 0 1 1 1 2 0 0 1 1 1 1 1 2 0 0 0 1 0 1 0 0 0 0 2 0 1 2 0 0 1 1 0 0 1 0 1 0 0 0 0 2 0 2 0 1 0 0 0 0 0 1 1 1 1 1 0 0 0 0 0 0 0 0 2 1 0 1 0 0 0 1 0 0 0 1 1 1 1 0 2 1 0 0 0 1 0 0 1 0 0 0 0 0 1 0 1 2 1 1 0 1 0 0 1 0 0 0 1 2 0 0 0 0 1 2 0 0 0 1 1 1 1 0 2 0 0 1 0 0 0 0 1 1 2 1 0 0 2 1 1 1 2 0 1 0 1 0 0 0 1 2 0 0 0 2 1 1 0 1 1 0 1 0 1 1 0 0 1 0 0 0 2 2 0 0 1 0 2 1 0 0 0 0 0 0 0 1 1 0 0 2 2 0 2 1 0 1 1 0 0 2 0 0 0 2 0 0 0 0 1 1 1 1 2 0 1 1 1 1 0 0 0 0 0 0 0 1 0 0 0 0 0 0 0 1 0 0 0 0 0 1 0 0 2 0 0 0 0 0 2 2 1 0 2 2 0 2 0 0 0 2 1 0 0 1 1 2 0 0 0 0 0 1 0 2 1 2 1 1 2 2 2 2 0 0 0 0 0 0 1 2 1 1 2 1 1 2 0 1 1 0 1 0 1 0 0 0 0 0 1 2 2 1 1 2 0 0 0 0 2 0 0 2 0 0 1 0 0 1 0 1 0 0 1 0 1 0 1 1 0 2 2 0 0 1 1 1 0 0 0 0 0 1 1 2 1 0 0 0 0 0 0 1 0 0 2 2 2 0 0 0 0 0 0 0 1 2 2 0 1 2 2 2 2 2 0 0 1 2 1 1 1 1 1 1 1 1 0 0 0 0 0 1 1 1 2 2 0 2 1 2 0 1 2 0 1 1 0 0 1 1 0 0 0 1 0 0 1 1 0 2 1 0 1 0 0 0 2 1 1 0 1 0 1 2 1 2 0 1 0 1 1 0 1 0 0 0 0 0 0 0 0 0 2 0 1 0 0 0 1 2 0 0 0 0 0 0 1 1 1 2 1 0 0 0 0 0 0 0
115 0 0 2 1 0 2 2 2 2 1 0 0 0 0 0 0 0 0 2 2 0 0 1 1 0 0 2 2 2 2 0 1 1 0 2 2 2 0 0 1 1 1 1 0 0 0 0 0 1 1 1 0 0 0 2 0 0 1 2 0 0 2 1 0 0 0 0 1 0 0 0 1 0 1 2 1 0 2 0 1 0 1 1 0 0 0 0 0 2 0 0 0 1 1 0 1 0 0 0 1 0 1 1 2 1 2 2 0 1 0 1 1 2 1 1 1 0 0 0 1 1 1 1 0 0 1 0 2 0 0 2 1 0 0 0 2 0 1 0 0 2 1 0 1 2 0 0 0 0 0 0 0 0 1 0 1 0 0 0 0 2 1 1 1 2 0 1 1 1 0 1 1 1 1 0 0 0 0 0 0 1 0 1 0 2 2 2 0 0 0 2 0 0 1 0 0 0 0 0 0 1 1 1 2 0 1 0 2 0 2 0 1 0 0 2 0 0 1 1 2 1 0 0 0 1 1 1 0 1 0 0 0 0 1 1 0 2 2 2 0 0 2 2 2 0 0 0 0 0 0 0 1 0 0 2 1 1 0 0 0 0 0 2 2 0 0 1 0 1 0 1 0 0 0 0 0 0 2 0 0 0 0 0 0 1 1 2 0 2 0 0 0 2 1 0 0 1 0 1 1 0 2 1 0 0 0 2 0 0 0 1 1 0 1 0 2 0 1 0 0 1 1 1 0 0 1 0 1 1 0 1 0 2 0 0 0 1 0 1 1 2 1 2 1 0 2 0 2 2 0 0 2 2 2 1 1 0 0 1 0 0 2 0 2 1 1 1 2 0 0 2 0 0 1 0 0 1 1 2 0 2 0 0 1 0 0 0 0 0 0 1 1 0 2 1 1 0 0 0 0 0 0 0 0 0 1 0 0 0 0 0 0 1 1 0 1 1 0 0 1 1 1 0 1 1 1 0 0 0 2 0 0 0 0 1 0 0 1 0 0 1 1 1 1 2 2 0 1 1 0 1 0 2 0 0 1 1 0 1 1 1 1 0 0 1 1 1 0 0 0 0 0 2 1 0 0 0 0 0 2 2 2 0 0 2 0 1 1 0 1 1 0 0 1 0 2 1 2 2 0 0 1 1 1 1 2 0 0 0 0 0 0 0 0 0 0 2 2 1 1 1 0 0 1 2 0 1 1 1 1 0 1 0 0 1 2 0 0 0 1 1 1 1 0 0 1 1 1 0 0 0 1 2 0 1 0 1 0 1 0 0 1 1 0 0 2 1 1 1 1 2 0 0 0 0 2 2 0 1 1 0 0 1 2 1 2 1 1 0 1 0 0 0 0 0 0 0 0 0 0 1 1 0 0 1 1 2 0 2 0 0 0 1 0 0 0 0 0 0 0 0 1 1 1 1 1 2 0 0 0 0 1 1 1 0 1 0 1 1 1 1 0 1 1 0 1 0 0 0 0 1 0 2 2 0 0 0 2 0 0 0 0 0 1 0 0 1 1 0 1 1 0 0 0 1 2 0 1 1 0 2 0 1 1 1 0 1 2 0 2 1 0 1 2 0 0 0 0 1 0 0 0 2 2 0 2 2 0 1 0 0 0 1 0 0 0 2 1 0 0 1 1 1 0 1 2 0 0 0 0 0 0 0 0 0 1 0 1 1 0 0 1 1 0 2 0 1 0 0 0 0 0 1 0 0 1 0 0 0 0 0 2 2 0 0 2 0 2 2 1 0 2 1 1 0 0 1 1 0 0 1 0 0 0 1 0 2 0 2 1 2 2 1 1 1 0 1 0 0 0 0 0 2 2 0 0 0 0 2 0 0 0 0 0 0 2 1 1 0 1 1 0 2 2 1 1 0 0 1 0 0 2 0 0 2 0 0 0 0 0 0 0 0 0 0 0 0 2 0 1 1 0 2 1 1 1 0 0 0 0 0 1 0 1 2 0 0 2 1 0 1 0 0 0 1 0 0 2 1 1 0 1 0 0 1 0 1 1 1 1 0 0 1 1 1 1 1 0 0 0 2 2 2 0 0 1 0 0 1 1 1 0 1 1 2 2 0 1 1 0 1 1 2 0 0 1 2 0 1 2 0 1 1 0 0 0 0 0 1 0 0 0 0 0 0 0 0 0 1 2 0 2 0 1 1 1 2 0 2 0 2 1 0 1 1 1 0 2 0 0 1 1 0 0 1 1 0 0 0 0 0 0 0 0 0 0 0 1 0 1 1 1 0 0 0 0 0 1 0 2 0
116 1 0 2 1 0 2 2 2 1 0 0 0 0 0 0 0 0 0 2 2 0 0 1 1 0 0 1 1 2 2 0 2 2 0 2 0 2 0 0 2 2 0 0 0 1 0 0 0 0 0 1 0 1 1 1 0 0 0 0 0 2 1 2 0 0 0 0 0 0 0 0 1 1 1 2 1 0 2 1 1 0 2 1 1 0 0 1 0 2 0 1 0 0 1 0 1 0 0 0 1 1 1 1 2 0 2 0 2 0 0 2 0 0 0 1 0 0 1 0 1 0 2 2 0 0 2 1 1 0 1 0 0 0 0 0 0 0 1 2 2 0 0 0 1 0 0 0 0 0 0 0 0 1 1 0 0 0 1 0 0 1 1 1 0 2 0 0 0 1 0 1 1 1 0 0 0 0 0 1 0 1 1 0 0 0 0 2 0 2 2 2 0 1 2 0 0 0 0 0 0 0 1 0 0 0 1 0 1 0 2 1 2 0 0 2 0 0 0 0 2 2 0 0 1 1 0 2 0 2 0 0 0 0 1 0 0 2 2 2 0 0 1 2 2 0 1 0 0 0 0 0 1 0 0 2 1 0 0 0 0 0 1 1 1 0 0 0 2 0 0 2 0 2 0 0 0 0 2 0 0 0 1 1 0 1 0 0 0 1 0 0 0 1 2 0 1 1 1 1 1 0 2 2 1 1 1 1 2 0 0 2 1 1 2 0 1 0 2 0 0 1 2 0 0 0 0 0 1 2 0 1 1 1 0 0 0 0 1 1 1 0 1 1 0 0 0 0 2 2 0 0 2 2 0 1 1 1 0 2 0 0 1 0 1 1 0 2 2 0 0 2 1 1 0 0 0 0 0 2 1 0 0 0 2 2 1 0 0 0 0 1 1 0 2 1 1 0 0 0 0 0 0 1 0 1 0 0 0 1 0 1 0 0 0 0 0 0 0 0 0 1 1 1 1 1 0 0 0 0 1 2 0 0 0 1 1 1 1 0 1 1 2 0 1 1 1 1 1 1 0 0 2 2 2 0 2 2 0 0 0 0 0 0 0 0 0 0 0 0 0 0 1 2 1 0 1 0 0 1 2 0 0 0 2 0 0 1 2 1 0 1 0 1 0 0 1 2 2 2 0 0 2 0 0 1 1 0 1 0 0 1 0 0 1 1 1 2 2 2 2 0 0 1 0 1 0 0 0 1 0 0 0 0 0 0 1 1 0 0 1 2 1 0 0 0 2 1 1 0 0 0 0 1 2 0 1 0 0 0 0 0 0 0 0 0 1 2 0 2 0 1 0 0 1 0 2 2 0 2 0 0 0 1 1 1 1 2 2 1 0 0 0 0 1 0 0 0 0 0 0 2 0 0 0 0 2 2 0 2 0 0 1 2 2 2 0 0 0 0 0 1 0 1 1 0 1 2 0 0 0 0 0 0 0 0 2 2 0 1 1 0 0 1 1 1 2 0 0 1 0 1 1 0 1 0 2 1 2 0 0 0 0 1 0 1 1 1 1 0 2 0 0 0 1 0 1 2 1 1 2 1 1 1 0 1 1 2 0 0 2 1 0 0 0 0 0 1 0 1 0 1 0 1 2 0 1 2 0 0 0 0 0 1 0 2 0 0 2 1 0 0 1 0 2 1 1 0 0 0 2 2 1 0 0 2 0 0 1 1 0 0 0 1 2 0 1 1 0 0 0 0 0 0 0 1 1 0 1 0 1 1 2 0 0 0 2 0 1 2 1 1 2 2 2 0 1 0 0 0 0 1 0 0 0 2 0 2 1 2 0 1 2 2 2 2 0 1 0 0 1 0 1 1 1 0 0 1 2 2 0 0 2 2 2 0 2 1 0 0 1 1 1 2 2 2 1 1 0 0 1 1 2 0 0 2 0 1 1 0 1 1 0 0 0 0 0 0 0 0 2 2 0 1 1 0 1 1 0 0 0 0 0 0 0 1 0 1 2 1 2 0 1 0 0 1 1 1 1 1 1 1 0 0 0 0 1 1 1 1 1 0 0 2 2 2 2 1 0 0 2 2 1 1 1 1 1 1 0 0 0 0 1 0 1 2 2 0 1 1 0 1 1 1 0 0 1 0 1 1 0 0 0 1 0 0 0 1 1 0 0 0 2 0 1 1 1 0 0 0 2 1 2 0 1 0 1 1 0 1 0 1 0 0 0 0 2 0 2 0 1 1 0 1 1 2 2 0 0 0 0 0 0 0 0 2 2 0 0 0 0 0 0 1 1 1 0 0 1 0 1 0
117 1 1 1 1 0 1 2 2 2 1 0 1 1 1 1 0 0 1 1 1 0 0 1 1 0 0 1 2 2 1 1 1 1 0 1 1 1 0 0 2 2 0 1 0 0 1 0 0 0 0 0 0 1 0 2 0 0 0 0 1 1 2 2 0 1 0 1 2 0 0 1 1 0 1 2 1 0 2 0 0 0 2 0 1 0 0 0 0 2 0 0 1 1 0 0 0 1 1 0 2 0 1 1 2 0 2 1 1 1 1 1 1 1 0 0 0 0 0 0 1 1 0 0 0 1 0 0 1 0 1 0 1 0 0 0 1 0 0 0 1 1 0 0 2 2 0 0 0 0 0 0 0 0 0 1 0 0 1 0 0 1 2 0 2 1 0 1 0 0 2 0 1 2 1 1 0 0 1 1 0 0 0 1 0 1 1 1 0 0 0 2 0 0 1 0 1 0 0 0 0 1 0 2 2 1 2 1 1 0 1 1 0 0 0 2 1 0 2 2 2 0 0 0 0 1 1 1 0 1 1 1 2 1 0 0 1 2 2 2 0 0 2 1 1 0 0 0 1 1 0 0 0 0 1 2 1 1 0 0 0 0 0 1 2 0 0 0 1 1 0 2 0 1 0 0 0 1 1 0 0 0 0 1 0 1 0 0 0 1 0 1 1 2 2 0 1 1 0 0 0 0 2 1 0 0 0 2 1 0 0 2 1 1 2 1 1 1 0 1 0 0 2 1 0 0 0 0 0 0 0 1 1 1 0 0 0 0 2 0 1 1 1 2 0 2 0 0 2 0 0 0 2 2 1 1 1 0 0 2 0 0 0 0 0 0 0 1 2 0 0 2 1 1 0 1 0 0 0 1 0 0 1 1 1 0 0 1 1 0 0 0 1 0 2 2 2 0 1 0 0 1 1 1 1 0 1 0 1 0 0 1 0 1 1 0 0 0 0 0 0 1 0 2 1 1 1 0 0 0 0 1 0 0 0 0 1 0 1 0 1 1 2 0 1 1 2 1 1 2 0 1 1 2 1 1 1 2 1 2 2 2 1 0 0 1 1 2 0 0 1 1 1 2 1 0 1 0 0 1 0 2 0 0 2 0 0 0 2 0 0 1 1 0 1 0 2 0 0 0 2 0 2 0 0 0 0 0 1 0 0 1 0 1 1 1 1 2 0 0 0 1 0 0 0 0 0 0 0 1 0 1 0 1 0 0 1 0 0 1 0 0 2 0 0 0 0 0 0 0 0 0 0 2 1 0 0 1 0 2 1 0 0 0 0 0 2 1 0 1 0 1 0 0 0 0 2 1 0 1 0 0 0 0 1 0 0 0 0 0 0 0 2 0 0 0 0 0 0 0 0 2 0 0 0 0 1 1 1 2 0 0 1 1 1 1 1 0 0 0 0 0 0 0 0 2 2 0 0 0 0 1 0 0 0 1 2 2 0 1 1 2 0 1 1 1 2 0 0 0 0 2 0 1 1 1 1 0 2 0 0 0 0 1 0 1 1 2 0 0 1 1 0 0 0 0 1 0 0 1 0 1 0 2 2 2 1 2 1 1 0 1 0 0 0 0 0 0 0 2 0 2 0 2 2 1 1 2 0 0 1 0 0 2 0 0 0 1 0 0 0 1 1 0 1 0 0 0 1 1 2 1 0 0 0 0 0 0 1 1 0 0 0 1 2 0 1 0 0 0 0 0 0 1 0 1 0 0 0 0 0 0 1 1 1 1 1 0 2 2 0 0 1 0 0 0 2 1 0 2 0 0 0 0 1 1 1 2 1 2 1 1 2 0 0 0 0 0 0 1 0 0 1 2 1 0 1 0 0 1 0 0 1 1 1 0 1 0 1 1 2 1 1 2 2 1 1 2 0 0 0 0 1 1 0 2 0 1 1 0 1 1 0 0 0 0 1 0 1 0 1 1 0 2 2 0 0 0 0 0 0 0 1 0 1 1 1 1 1 0 0 0 2 0 0 2 0 2 1 0 0 1 0 0 0 0 0 0 0 2 2 0 0 0 1 0 0 2 0 1 0 1 1 1 1 2 0 1 0 1 0 1 0 0 1 0 1 0 1 1 0 1 0 2 1 0 1 1 0 0 0 1 0 2 0 0 0 0 0 0 1 2 0 1 2 0 2 0 0 0 2 0 2 1 0 0 1 2 0 2 0 1 0 1 2 0 1 0 1 0 0 1 0 0 0 2 2 0 1 0 0 0 2 2 0 0 0 0 0 1 0 0 0 0 0 0 0 0 0 0 1 0
118 0 2 1 1 0 1 2 2 0 0 0 0 1 0 0 1 0 1 1 1 0 0 2 2 0 1 1 2 2 1 2 0 1 0 1 1 1 1 0 0 0 1 1 0 1 1 0 0 0 0 1 0 0 0 2 0 0 1 1 1 0 1 1 1 1 1 1 2 0 0 1 2 0 1 2 1 0 2 0 0 0 2 0 2 0 1 0 0 2 0 0 1 0 2 0 2 2 0 2 2 0 1 1 2 1 2 1 1 0 0 2 0 2 0 0 0 0 1 0 1 0 2 2 0 0 1 1 2 1 1 1 0 0 0 0 0 0 0 2 1 1 0 0 0 1 0 0 0 0 0 0 1 0 0 0 1 2 0 0 0 1 2 0 1 2 1 1 1 1 0 0 0 2 2 0 0 0 1 2 0 1 0 1 0 1 1 2 0 0 0 2 0 0 0 0 1 0 0 0 0 0 0 0 1 0 2 0 2 0 2 0 1 0 0 2 0 0 1 0 1 1 1 1 0 2 2 2 0 2 0 0 0 0 2 0 0 2 2 2 0 0 1 2 2 0 0 0 0 0 0 0 1 1 1 2 0 1 0 0 0 0 1 1 0 0 0 0 2 1 0 2 0 1 0 0 0 2 2 2 0 0 0 0 0 2 1 2 1 1 1 1 0 2 2 1 0 1 1 0 0 0 2 0 0 1 1 1 0 0 0 2 2 0 2 1 2 0 1 0 0 1 1 1 2 0 0 0 0 1 0 0 2 1 0 0 0 2 0 1 2 1 2 0 0 1 2 0 2 1 1 0 1 1 0 1 1 1 1 0 1 1 2 1 2 1 0 1 2 0 0 2 0 0 1 1 0 1 1 2 0 1 0 0 0 0 0 0 0 0 1 0 0 0 2 0 0 2 0 0 0 0 0 2 2 0 0 0 0 2 0 0 0 1 1 1 0 0 0 0 0 1 0 1 1 1 1 0 0 1 0 0 0 0 0 1 0 0 1 0 1 1 1 1 2 1 1 0 0 0 0 1 0 2 0 0 0 1 1 2 1 2 1 0 0 2 2 1 0 1 0 0 1 2 1 0 1 0 0 0 2 2 0 0 2 0 0 1 2 2 2 2 0 1 0 0 1 1 1 1 1 0 2 0 0 0 2 1 0 0 0 0 0 0 0 2 0 2 1 0 1 2 2 0 0 1 1 1 1 1 1 0 0 0 2 0 1 0 0 1 1 1 1 0 0 0 2 2 2 0 0 0 0 2 0 2 0 0 0 0 1 0 0 1 0 0 1 0 0 1 0 0 0 0 0 0 0 0 0 0 0 0 0 0 2 1 1 1 0 1 1 0 0 1 0 0 0 0 0 2 0 2 0 0 0 1 1 0 0 1 0 0 0 0 0 0 2 0 0 0 0 0 0 0 0 0 2 2 0 0 0 2 0 0 0 0 2 2 1 2 1 2 0 1 1 1 2 2 0 0 1 1 0 1 1 1 1 1 2 0 0 0 1 0 2 0 0 1 0 1 1 0 1 0 0 1 1 1 1 1 1 0 1 1 0 1 1 1 0 0 2 0 0 0 0 0 0 1 0 2 0 2 0 0 2 0 2 2 0 0 1 0 0 0 0 1 0 1 0 0 0 2 1 1 1 1 2 2 1 1 2 2 0 0 0 0 0 0 1 1 0 0 1 1 1 0 0 0 0 1 1 1 0 1 0 0 0 0 0 0 1 1 2 1 0 0 2 1 0 2 0 0 2 1 1 1 2 2 2 2 0 0 0 0 0 2 0 1 1 2 0 1 1 0 1 0 0 1 0 0 1 0 2 2 0 0 0 1 1 2 0 0 2 2 2 0 2 0 1 0 1 1 0 2 2 1 0 2 0 0 0 0 2 0 0 2 0 1 2 1 1 2 0 0 0 0 0 0 2 0 1 1 0 2 2 0 0 0 0 0 0 0 2 0 2 0 1 0 1 0 1 0 0 1 0 2 0 2 2 0 0 2 0 0 0 0 2 0 1 1 1 0 2 1 1 1 1 1 0 0 0 1 2 2 0 0 1 0 0 0 0 0 0 0 0 1 1 0 1 1 0 1 2 2 0 0 0 0 0 0 0 0 0 2 0 0 1 1 0 0 0 0 0 2 1 2 2 1 0 1 2 1 2 1 0 0 1 2 0 2 0 2 2 0 2 2 2 0 0 0 0 0 0 0 0 0 0 0 2 1 1 1 1 1 0 0 0 0 1 0 1 1 0 0 0 2 0 1 2 0 0 0
119 0 2 1 1 0 1 2 2 2 1 0 0 1 1 1 0 1 0 2 1 1 0 1 1 0 0 1 2 2 1 0 1 1 0 0 2 0 0 1 0 0 1 1 0 1 1 0 0 0 0 1 0 0 1 2 0 0 0 2 0 0 0 0 0 0 0 0 2 1 1 2 1 1 1 2 1 0 1 0 1 0 1 1 1 0 0 2 2 2 1 1 0 0 0 0 0 0 0 0 1 1 0 0 2 1 1 1 1 1 1 1 1 1 1 1 1 0 1 0 1 0 1 1 1 0 0 0 1 0 1 0 0 0 1 1 0 0 0 0 1 2 0 0 1 2 0 0 0 0 0 0 0 2 1 0 1 1 1 0 1 0 1 1 1 1 0 1 0 2 0 0 1 1 1 0 0 0 0 1 0 0 0 1 2 1 1 1 0 1 1 2 0 0 1 0 1 0 0 0 0 0 0 1 2 0 1 0 2 0 2 0 0 0 0 2 1 0 2 1 2 1 0 0 1 0 0 2 0 2 0 0 0 0 2 0 0 2 2 1 0 1 1 2 2 0 0 0 0 0 0 0 1 1 0 0 1 0 0 0 0 0 0 0 0 0 1 1 2 0 0 2 2 0 0 0 0 1 2 1 1 0 2 2 0 2 2 2 0 2 0 0 0 2 1 0 0 0 0 0 0 0 1 0 0 1 1 2 0 0 0 1 1 0 2 0 0 0 0 0 0 1 1 0 0 0 1 0 1 1 0 2 1 1 0 0 0 1 0 1 2 1 2 2 0 1 1 0 2 1 0 1 0 0 0 0 0 0 1 1 1 1 1 0 1 2 0 2 1 1 1 1 0 0 0 1 0 0 0 0 0 0 0 0 1 1 0 2 2 1 1 1 2 1 2 2 2 0 1 1 1 1 0 1 0 0 0 0 0 1 0 0 0 1 1 0 0 0 1 0 1 0 0 1 2 2 0 0 0 0 0 0 0 0 0 1 0 0 1 0 1 1 1 1 0 1 2 0 0 2 0 0 1 1 2 1 2 2 1 2 2 2 0 1 0 1 1 1 0 1 0 0 2 0 1 0 1 0 0 0 2 2 0 0 2 1 0 0 2 0 0 2 0 2 0 2 0 2 2 2 0 0 1 1 0 0 1 2 0 0 0 0 0 1 0 2 0 1 0 1 1 1 0 1 0 1 0 1 1 1 1 0 0 2 1 0 1 1 0 0 1 1 2 2 2 1 1 0 0 0 0 0 0 2 2 0 0 0 0 0 1 0 1 1 1 1 1 2 2 0 2 0 1 1 0 1 2 2 0 2 0 0 0 0 0 0 0 0 0 0 0 0 1 1 1 0 0 0 0 0 0 2 0 0 0 0 1 1 0 0 0 0 0 1 0 1 2 0 0 0 0 0 0 0 1 0 0 0 0 0 0 0 1 0 0 0 2 0 0 1 1 0 0 1 2 1 1 1 0 0 2 1 1 0 1 1 2 1 1 0 0 0 2 0 1 0 0 2 1 0 1 0 0 1 1 0 0 1 2 2 1 0 0 1 1 0 1 2 0 1 1 1 0 2 0 0 0 0 0 1 0 1 0 0 1 0 1 2 0 0 2 0 0 1 0 0 0 1 0 0 0 0 1 0 1 1 1 0 1 0 0 0 1 0 0 2 1 0 0 0 0 0 0 1 1 1 0 0 0 1 1 1 1 1 0 0 0 0 1 0 0 0 1 2 1 0 2 0 2 0 2 0 2 0 0 0 1 0 0 0 0 2 1 1 1 1 1 2 1 2 0 1 2 0 1 0 1 0 0 0 1 0 1 1 1 1 1 1 1 2 0 0 0 0 0 0 1 0 1 0 1 1 0 2 2 0 0 2 0 0 0 0 1 0 0 1 0 0 1 1 1 1 1 0 0 0 1 0 1 0 0 0 0 2 2 0 0 0 1 1 0 0 1 0 1 0 2 1 2 0 1 0 1 0 0 2 1 1 0 0 0 0 0 0 0 0 0 2 0 2 2 0 1 2 2 2 2 1 0 0 2 2 1 1 1 1 1 0 0 1 0 1 0 0 1 1 1 2 2 1 1 1 1 2 1 0 2 0 0 0 0 1 1 2 0 0 0 1 0 0 0 1 2 1 1 0 0 0 0 0 2 0 2 0 1 0 0 1 0 1 1 1 1 0 2 1 1 2 2 0 0 0 0 0 0 0 1 0 1 0 0 0 1 1 0 0 1 0 1 0 0 0 0 0 0 0 0 0 1 0 0 0
120 0 1 1 0 1 1 2 2 1 0 1 2 2 2 2 0 0 1 1 1 0 0 2 2 0 1 2 2 2 2 2 1 1 0 0 2 1 1 0 0 0 1 1 0 1 0 0 1 0 0 0 1 1 2 1 0 0 2 1 2 0 1 1 0 1 0 0 1 0 0 0 2 0 1 2 1 1 2 1 0 0 1 1 0 0 0 1 1 2 0 2 0 1 1 0 1 1 0 1 2 1 1 1 2 0 2 2 0 0 0 1 1 1 1 1 1 0 1 0 1 0 1 1 0 1 1 2 2 2 0 2 0 0 0 0 1 1 1 1 2 1 0 0 1 1 0 0 0 0 1 0 0 1 0 0 0 1 1 0 1 0 1 1 1 2 0 0 0 1 1 2 1 2 1 1 0 0 1 0 0 1 0 0 0 0 0 0 0 0 0 2 0 0 1 0 1 0 0 0 0 1 0 2 2 0 2 0 1 0 2 0 1 0 0 2 2 0 1 1 1 1 0 0 1 1 0 2 0 2 0 0 1 1 1 1 0 2 2 1 0 1 2 1 2 1 1 0 0 0 0 0 2 0 1 1 0 0 1 1 1 1 0 1 1 0 1 0 1 1 0 1 0 1 1 0 0 1 2 1 1 0 0 0 0 0 0 1 2 2 1 1 1 2 2 0 1 1 0 1 1 1 2 1 0 0 0 2 0 0 0 1 2 0 0 0 2 1 0 0 1 1 0 1 1 0 1 0 1 2 0 0 1 0 0 0 0 1 1 1 0 0 1 0 0 0 1 0 1 1 0 1 1 1 1 1 1 1 0 1 0 0 1 0 1 0 1 1 1 1 1 1 0 0 0 0 0 1 1 1 0 2 0 0 1 0 0 0 0 0 0 1 0 1 2 1 1 0 2 1 1 1 1 1 1 0 1 1 0 2 0 0 0 0 0 0 1 0 1 0 1 1 0 0 0 1 1 1 1 0 0 1 0 1 1 0 0 2 1 1 2 0 1 0 2 1 1 1 0 0 0 1 1 2 1 0 1 1 0 1 1 1 0 1 0 1 1 1 0 0 1 1 0 2 2 0 2 0 0 1 1 1 2 1 1 1 0 1 2 0 0 2 1 1 1 0 2 1 2 2 0 0 2 0 0 0 2 1 1 0 0 0 1 0 2 0 0 2 1 1 1 1 1 0 1 1 0 1 1 1 1 0 0 0 0 0 2 0 0 2 0 0 1 1 1 0 1 1 1 0 0 0 0 2 0 1 0 0 1 0 0 0 0 0 0 0 0 2 0 1 0 2 1 0 0 1 1 2 0 0 1 0 0 1 1 0 1 1 0 0 0 0 1 0 1 0 1 0 0 0 1 1 0 1 0 1 0 1 0 1 0 0 0 2 1 2 0 0 0 1 0 0 1 1 1 0 0 0 0 0 0 1 1 0 0 0 2 1 1 1 2 0 0 1 1 1 2 1 1 0 0 1 1 0 1 0 2 0 2 0 0 0 1 1 1 1 1 2 0 2 0 0 1 0 0 0 0 0 1 1 0 1 1 1 0 1 0 1 2 0 1 0 0 1 0 0 0 0 0 2 0 2 0 1 1 0 1 1 0 0 0 0 0 1 0 0 0 2 2 0 0 0 1 0 1 1 1 0 0 0 1 1 0 0 0 0 1 0 0 0 0 0 0 1 1 0 1 0 0 0 0 1 0 0 0 1 1 0 0 0 1 1 1 1 1 1 1 0 2 0 2 0 2 0 0 1 1 0 0 0 0 2 1 1 1 1 1 2 0 2 1 2 2 0 1 0 0 0 0 0 0 0 0 2 2 0 2 0 0 2 0 0 1 0 1 0 1 0 2 0 2 2 1 1 1 1 0 2 0 0 0 0 2 0 0 2 0 0 1 0 0 1 0 0 0 0 0 0 0 0 2 2 0 2 2 0 0 0 0 0 0 1 0 1 0 0 0 0 2 1 1 0 0 0 0 1 0 2 2 2 2 0 0 0 0 0 1 2 0 2 2 0 1 0 2 2 2 1 0 0 1 2 2 1 1 1 1 1 1 1 0 1 0 0 0 2 2 0 1 1 0 1 1 1 0 0 1 1 1 1 1 0 1 2 0 0 1 0 0 2 0 0 1 0 1 1 2 0 0 0 2 0 0 0 2 0 2 2 1 1 0 1 1 0 1 1 1 0 1 0 0 0 0 0 0 0 0 0 2 0 0 0 1 1 0 1 1 0 0 0 0 0 0 1 1 0 0 0 0 0 1 0
121 0 1 2 0 1 2 2 1 2 1 0 1 2 1 1 0 0 1 1 1 1 1 2 2 0 0 1 2 1 1 2 1 1 0 0 1 2 0 0 2 2 0 0 0 1 1 0 0 0 0 0 0 1 0 0 0 0 0 0 2 1 2 1 0 0 0 1 1 0 0 2 2 0 2 2 0 0 2 0 0 0 1 1 1 0 0 1 1 2 0 0 1 0 0 0 0 2 0 2 0 0 0 0 1 0 1 2 0 0 0 0 0 1 0 0 0 1 0 0 1 0 1 1 0 1 0 1 1 1 2 0 0 0 0 0 1 0 0 1 0 2 0 0 1 0 0 0 0 0 0 0 0 0 0 0 1 1 1 1 0 2 2 0 1 1 0 1 1 1 0 1 0 2 2 0 0 0 0 1 0 1 0 2 0 2 2 1 1 0 0 1 0 1 1 0 2 0 0 0 0 0 0 1 2 0 1 0 1 0 0 1 1 1 0 2 0 0 2 2 2 0 1 0 1 1 0 1 0 1 0 0 0 1 1 1 0 2 2 1 0 0 2 1 1 0 0 1 1 1 1 1 2 0 0 1 1 1 0 0 0 0 1 2 2 0 0 1 2 1 1 0 0 2 1 1 0 1 1 1 0 2 1 1 0 1 0 2 0 2 1 0 0 2 2 1 0 2 0 2 2 0 2 2 1 0 0 1 0 0 0 1 2 0 1 0 1 1 1 0 0 0 2 1 2 0 0 0 0 0 0 2 0 2 1 1 1 1 1 0 1 1 1 2 0 0 1 0 2 1 0 0 2 2 1 1 1 1 0 2 0 0 0 0 0 1 0 1 1 1 1 1 2 2 0 1 0 0 0 1 0 2 0 0 0 0 0 0 0 0 0 0 1 0 2 0 0 0 1 1 1 1 1 1 0 0 1 0 0 2 0 0 1 0 1 0 1 0 0 0 0 1 1 2 1 1 1 1 1 0 0 0 0 0 0 1 0 1 1 1 2 0 2 0 0 1 2 0 0 1 0 0 0 1 1 0 1 2 0 1 1 1 0 0 0 0 0 2 0 1 0 0 1 2 1 0 1 1 1 0 1 2 2 0 0 2 0 0 2 0 0 1 0 0 1 0 2 0 1 2 0 0 1 1 0 0 1 0 0 0 0 1 0 1 0 2 0 1 1 2 2 0 1 0 1 1 0 1 1 1 1 0 0 0 0 0 1 0 2 2 1 1 0 0 0 1 1 1 1 0 0 0 1 2 0 1 0 2 2 0 0 2 1 0 1 1 0 1 1 0 1 0 1 0 1 1 2 1 0 1 0 0 0 0 0 0 0 1 1 0 0 0 1 0 0 0 0 0 0 0 1 0 0 0 1 1 1 1 0 2 0 0 1 1 1 1 0 0 0 1 0 0 1 1 1 1 1 2 0 0 0 1 0 0 0 1 2 0 0 1 2 2 0 2 2 1 1 1 0 0 0 1 0 1 1 0 1 0 1 0 0 0 0 1 1 1 0 2 2 0 1 0 1 1 1 0 0 1 2 2 1 1 0 2 1 1 2 0 1 0 2 1 0 1 1 0 0 1 0 0 0 1 0 0 0 0 2 0 1 1 0 0 0 2 0 0 1 1 0 0 0 1 0 0 1 0 0 0 1 1 1 2 0 0 0 0 2 0 1 1 0 0 0 2 2 0 1 0 0 1 1 1 0 1 0 2 0 0 0 0 0 0 0 0 0 2 2 1 0 2 1 1 1 2 2 0 1 0 0 0 0 2 0 0 0 2 0 2 0 2 1 2 2 0 0 0 0 1 0 1 2 0 2 2 0 0 0 0 0 2 0 0 2 2 2 0 2 1 0 1 1 2 1 2 2 0 0 1 0 1 0 0 2 0 0 2 0 0 1 1 1 1 1 0 0 0 1 1 0 0 2 2 0 2 2 0 0 0 0 0 0 0 1 0 1 2 0 1 1 0 1 0 1 0 0 1 0 1 1 1 1 0 0 0 0 0 1 2 0 2 2 0 0 2 2 2 2 2 0 0 0 2 2 2 1 0 0 1 1 1 0 0 0 0 0 2 2 2 2 2 0 2 1 0 0 0 0 1 0 0 0 1 1 1 1 1 1 1 0 1 1 0 1 2 2 0 0 0 0 0 2 1 1 0 1 0 1 1 1 1 0 0 1 0 0 1 1 0 0 0 0 0 1 0 0 0 1 0 2 0 0 0 0 0 0 0 0 0 0 0 0 0 0 1 0 2 0 0 1 0 1 0
122 1 1 1 0 0 0 2 2 2 1 0 0 0 0 0 0 0 1 1 1 0 1 2 2 0 0 1 0 2 2 0 0 1 1 0 2 1 0 1 0 0 0 1 0 0 0 0 0 0 0 0 0 1 0 1 0 0 2 0 1 1 0 0 1 0 1 1 1 0 0 2 2 1 2 2 0 0 2 1 0 0 2 0 2 0 0 1 0 2 0 2 0 0 1 0 1 1 0 1 1 0 1 1 2 0 2 2 0 0 1 1 0 2 0 0 0 0 2 0 0 0 2 2 0 0 2 1 1 0 0 0 0 0 0 0 0 0 1 2 2 0 0 0 0 0 0 0 0 0 0 0 0 1 1 0 1 0 1 2 0 1 1 1 1 2 1 1 1 1 0 1 1 1 1 0 0 0 1 1 0 1 1 0 0 0 1 1 0 0 0 2 0 1 2 0 0 0 0 0 0 0 0 0 2 0 1 0 1 0 2 2 2 0 0 2 0 0 1 1 2 1 1 0 0 2 2 2 0 1 0 0 0 0 1 0 1 2 2 1 0 0 2 2 2 0 1 0 1 1 0 0 1 0 1 2 1 0 0 0 0 0 0 0 0 0 0 2 1 1 1 1 0 0 1 1 0 0 1 0 1 0 0 0 1 1 1 2 2 2 2 2 0 1 2 0 1 0 0 2 2 0 1 0 0 0 0 1 0 0 0 1 1 1 1 1 2 0 1 0 0 0 1 1 2 0 0 0 0 0 0 0 1 1 0 0 0 2 0 0 1 2 1 2 1 0 1 1 2 0 1 0 0 0 0 0 0 2 0 1 0 0 0 0 0 0 0 2 2 0 0 2 1 0 1 1 0 0 0 1 1 2 0 0 1 0 0 0 0 0 0 0 1 1 2 1 1 1 1 0 0 1 1 0 0 1 0 0 0 2 0 0 0 0 0 0 0 1 0 0 1 1 1 1 1 1 1 0 0 0 2 0 0 2 2 0 0 0 2 0 1 0 2 0 1 2 1 0 1 1 1 0 0 1 2 0 2 1 1 1 0 1 0 0 0 0 0 0 0 0 0 1 1 2 0 0 0 0 0 0 2 2 1 0 1 1 0 0 2 0 0 2 1 0 1 0 2 1 1 1 1 0 2 0 0 0 1 0 1 0 0 0 0 0 1 1 1 2 1 0 0 2 0 0 0 1 1 0 0 2 0 0 0 0 2 0 2 0 0 1 0 0 2 2 1 0 1 0 0 0 0 0 0 0 2 0 2 0 0 0 0 0 0 0 0 0 2 1 1 0 0 1 0 0 0 0 1 2 0 1 0 0 0 0 0 0 0 1 1 0 0 2 1 2 0 0 0 1 0 0 1 0 0 0 0 0 1 0 0 1 1 0 0 1 0 0 0 0 0 0 0 0 0 0 0 0 1 1 0 0 0 1 1 1 1 0 1 1 1 2 1 0 0 1 1 0 1 0 0 0 0 0 0 0 0 1 2 1 2 1 1 0 0 0 1 1 0 2 0 0 1 0 0 0 0 1 2 0 0 2 0 1 0 1 0 0 2 1 1 1 1 1 0 1 1 0 0 0 0 1 1 1 0 1 2 0 1 2 0 1 0 0 0 2 0 0 1 2 1 0 0 0 0 1 0 0 1 0 1 1 1 1 0 0 0 0 0 0 0 1 1 1 0 1 1 0 0 0 0 0 0 0 0 1 0 0 0 0 0 0 0 0 1 1 0 0 2 0 2 1 0 0 2 0 0 0 1 1 1 1 1 1 0 0 0 1 0 1 0 2 1 2 2 1 1 1 0 0 0 0 0 0 1 2 1 0 1 0 0 2 0 0 1 1 1 0 2 1 1 1 0 2 1 2 2 0 0 2 1 0 1 0 1 0 0 2 0 0 1 0 0 1 0 0 1 0 2 1 1 0 2 2 0 2 1 0 1 0 0 0 0 0 2 0 2 1 0 2 2 0 0 0 1 0 0 2 0 1 1 0 1 1 0 0 0 0 1 0 0 1 1 0 2 1 2 2 2 0 0 0 1 2 1 1 1 1 0 1 0 0 0 1 0 0 1 0 1 1 1 0 0 1 1 1 0 0 1 2 1 0 0 0 0 1 1 0 0 0 0 2 0 2 2 1 1 1 2 0 0 1 2 1 1 0 1 0 1 0 0 0 0 0 1 0 0 0 1 0 2 2 0 0 0 0 0 0 0 0 1 0 0 0 2 2 0 0 1 0 1 0 0 0 1 1 0 0 1 0 0 0 1 0
123 1 1 1 0 0 0 0 2 1 1 0 0 1 0 0 1 0 2 1 1 0 0 2 2 0 1 1 1 1 1 1 1 1 0 0 2 1 0 1 1 1 0 0 0 0 0 0 0 0 0 1 2 2 0 1 0 0 1 0 1 0 1 2 0 0 0 0 1 0 0 1 2 1 2 2 0 0 0 0 0 0 2 1 2 0 1 0 0 1 0 0 0 0 1 0 1 0 0 0 1 0 1 1 2 0 2 2 0 0 1 1 1 2 1 1 1 0 0 0 1 1 1 1 0 1 1 1 2 0 0 0 0 0 0 0 0 0 0 0 1 2 1 0 0 1 0 0 0 0 0 0 0 0 0 1 0 0 1 0 1 1 2 0 0 2 0 2 2 0 0 1 0 1 2 0 1 0 0 0 0 0 0 1 0 1 1 1 1 0 0 2 0 0 1 0 0 0 0 0 0 2 0 2 2 0 2 1 0 0 1 1 1 0 0 2 1 1 2 1 2 0 1 0 0 1 1 1 1 1 0 0 0 0 2 0 0 2 2 1 0 1 1 0 2 2 2 0 0 1 1 1 1 0 0 0 0 0 0 0 0 0 0 0 1 1 1 1 2 2 0 1 1 0 0 0 0 1 1 0 1 1 0 0 1 0 0 1 0 2 1 1 1 2 1 0 0 1 0 1 1 1 2 2 1 0 0 2 0 0 1 2 1 0 2 1 2 0 0 0 2 0 1 2 1 0 0 0 0 0 0 1 0 1 0 0 0 1 1 2 1 0 1 1 1 0 1 0 2 1 1 0 2 2 1 1 1 1 0 0 0 0 2 1 2 1 0 1 2 0 0 2 1 1 0 2 0 0 0 1 1 0 0 0 1 2 2 1 1 0 0 0 0 0 2 1 1 0 1 1 1 1 1 1 0 0 1 0 0 2 0 1 0 0 0 0 2 0 0 0 0 1 0 2 1 1 1 1 1 1 0 2 0 0 0 0 1 0 0 0 2 0 1 0 1 2 2 1 1 1 0 1 0 2 1 1 0 0 0 0 0 0 0 1 0 2 2 1 0 1 0 0 2 1 2 2 0 0 0 1 2 1 2 1 1 1 0 0 1 0 1 1 0 1 1 0 1 1 1 2 0 1 1 1 0 0 2 0 1 0 0 0 0 1 0 2 0 2 2 2 2 0 1 1 0 1 0 0 0 1 0 1 1 0 0 0 1 1 0 0 1 2 2 2 1 1 1 1 2 0 0 0 0 1 1 1 1 0 0 0 0 0 1 1 0 0 2 1 0 0 0 1 1 0 0 1 1 2 0 2 0 0 0 1 1 0 1 1 1 0 0 0 1 0 2 1 0 1 0 0 1 1 1 1 0 1 2 1 0 1 0 0 1 1 1 1 0 0 0 0 0 0 0 0 0 0 1 1 0 0 0 1 0 0 0 1 2 0 0 1 1 0 0 0 2 2 2 1 1 0 1 1 1 0 1 0 2 0 1 0 0 0 2 2 0 1 0 2 1 0 1 1 0 2 2 0 0 1 2 2 1 1 0 1 2 2 0 2 1 1 0 1 0 2 1 0 0 0 0 1 1 0 0 1 0 0 2 1 0 0 0 0 0 1 1 1 0 1 1 0 0 0 0 0 2 1 1 0 2 1 0 0 0 0 0 0 0 0 0 1 1 1 0 1 1 0 0 1 0 1 0 1 0 0 0 0 0 0 0 0 0 0 0 0 0 2 1 0 2 1 1 0 2 2 2 2 2 0 1 1 0 1 2 2 2 0 2 2 0 2 0 2 1 0 0 0 0 2 0 0 2 0 0 1 2 0 2 0 0 1 0 1 1 1 1 0 2 0 1 0 1 1 0 2 2 2 2 0 0 0 2 2 2 0 0 2 0 1 1 0 0 1 0 0 0 0 1 0 0 0 2 2 0 1 1 0 1 0 1 1 0 1 1 0 1 2 1 0 1 0 0 0 0 0 0 1 0 1 2 2 2 0 0 0 0 0 0 0 0 1 1 0 2 2 2 1 1 2 0 0 0 2 1 1 2 2 0 0 1 2 0 1 2 0 1 1 1 1 1 0 0 1 2 2 0 0 1 0 0 0 0 2 0 1 0 0 1 0 0 2 0 0 1 1 1 0 1 0 0 0 1 0 2 1 1 0 2 0 0 0 1 0 0 0 0 1 1 0 1 0 1 0 0 0 0 2 2 1 2 1 1 1 2 2 0 0 0 0 0 2 0 0 1 2 1 0 0 0 1 0 2 0
124 1 1 0 0 0 1 2 2 1 0 1 1 1 1 1 0 0 0 2 2 0 0 2 2 0 1 0 2 1 1 2 0 0 1 1 1 2 0 1 1 1 0 0 2 0 2 0 0 0 0 0 0 0 0 2 0 1 0 0 0 0 2 2 0 0 0 0 1 1 0 1 2 0 1 2 1 0 2 0 0 0 2 0 2 0 1 0 0 2 0 2 2 1 1 0 1 2 0 2 0 0 1 1 2 0 2 2 0 0 0 1 0 1 1 0 0 1 0 0 1 0 1 1 0 0 1 0 0 0 1 1 0 0 0 0 0 0 0 1 0 2 0 0 0 1 0 0 0 0 0 0 0 0 0 0 0 1 0 0 1 0 1 1 0 1 0 2 0 2 0 0 0 1 1 0 1 0 0 1 1 1 0 0 0 0 0 2 0 0 0 2 0 1 0 1 0 1 0 0 0 2 0 1 2 0 1 0 0 0 0 2 1 0 1 1 0 0 2 1 1 0 0 0 0 0 0 0 0 0 0 0 0 1 2 0 1 2 2 0 0 2 2 1 2 1 1 0 1 1 0 0 2 0 0 1 0 0 0 0 0 0 0 2 2 0 0 0 1 1 0 1 0 1 1 0 0 0 0 0 0 2 2 2 0 2 2 2 0 2 1 0 0 2 2 0 0 0 0 0 0 0 2 1 0 0 1 2 0 0 1 2 0 0 1 0 2 0 1 0 0 1 2 0 1 0 1 1 1 1 0 0 0 1 0 0 0 2 0 2 1 1 1 1 0 0 1 0 2 1 0 0 2 2 1 1 1 1 0 1 0 0 2 0 2 1 0 0 2 0 0 2 0 0 0 0 0 0 0 1 2 1 0 0 1 1 0 0 0 0 0 0 2 1 1 1 2 1 1 0 0 0 1 0 0 1 0 1 0 2 0 0 0 1 1 0 1 0 0 0 0 2 0 1 0 1 0 0 0 1 0 1 0 2 2 2 0 1 0 0 2 0 1 1 0 1 2 1 1 1 0 0 2 2 1 1 1 1 1 1 1 2 0 0 0 2 2 1 0 0 1 1 1 2 0 0 0 1 1 0 1 0 1 1 1 1 1 1 2 0 0 2 1 0 0 1 1 0 1 2 0 1 0 2 0 0 0 0 1 0 0 1 0 0 1 0 0 2 0 0 0 2 0 0 2 2 0 0 0 1 0 0 0 0 1 0 1 0 0 1 0 1 1 1 0 1 1 1 1 0 0 0 1 2 1 0 0 0 0 0 0 0 0 0 0 0 0 1 1 1 0 1 1 0 0 1 2 2 0 1 1 0 0 0 1 0 0 1 0 0 0 1 1 0 1 0 2 0 0 0 0 2 0 0 0 0 0 0 0 1 0 0 0 0 0 0 1 0 0 0 0 1 1 1 1 0 1 1 1 1 0 0 0 0 0 0 1 0 0 0 2 0 0 0 2 2 2 1 0 0 0 2 1 1 1 0 1 1 2 0 0 0 0 2 0 2 1 1 0 0 0 2 0 0 0 0 0 0 0 1 0 1 1 0 1 0 1 1 2 0 2 1 0 0 0 0 0 0 0 1 1 1 0 1 2 1 1 2 0 0 0 0 0 2 0 0 0 1 1 0 0 0 0 1 0 0 1 0 1 1 1 1 0 0 0 1 0 0 1 1 0 0 0 0 0 0 0 1 0 0 0 0 0 0 0 1 0 1 1 1 0 0 2 2 0 0 2 1 1 2 2 1 1 1 0 0 0 2 2 2 2 0 0 0 0 1 0 2 0 2 1 2 2 1 1 1 0 1 0 0 0 0 1 2 1 1 0 0 0 2 0 0 0 0 0 0 1 0 2 0 1 2 1 2 2 0 0 2 0 0 0 0 2 0 0 1 0 0 1 0 0 1 0 0 1 1 1 1 1 0 1 1 0 1 1 0 1 0 0 0 0 0 0 0 0 1 1 0 1 0 1 0 1 0 0 0 0 1 2 2 2 0 1 0 0 1 0 1 0 2 2 0 0 1 2 2 2 1 0 0 0 2 2 1 1 1 0 1 0 1 0 1 0 0 2 0 0 1 2 1 1 1 2 1 0 0 1 0 0 0 0 0 0 0 2 0 1 1 0 0 0 0 2 0 1 1 2 1 0 0 2 0 1 0 1 0 1 1 1 1 0 0 1 1 2 0 0 1 1 0 0 0 0 1 1 1 1 0 2 0 0 0 1 2 0 0 0 0 0 0 0 0 0 0 0 0 0 0 0 0 2 1
125 1 2 1 1 0 1 1 1 2 2 0 2 2 2 2 0 0 1 1 1 0 0 2 2 0 0 1 1 2 2 0 0 2 0 0 2 1 0 2 0 0 0 0 1 0 1 0 0 0 0 0 1 1 0 1 1 0 2 1 1 0 1 1 1 1 1 1 1 0 0 2 2 0 1 1 1 0 2 1 1 0 2 0 2 0 0 1 0 1 0 0 1 0 0 0 0 1 0 1 2 0 1 1 1 0 1 1 1 1 1 2 1 2 2 2 1 1 1 0 0 0 2 2 1 0 1 0 1 0 0 0 0 0 0 0 1 0 0 2 2 2 0 0 1 2 0 0 0 0 0 0 0 0 0 0 0 2 0 0 1 1 1 1 0 1 0 0 1 1 0 1 1 2 1 0 1 0 1 1 0 0 1 0 0 0 0 1 0 0 0 1 0 1 2 0 0 1 0 0 0 0 1 1 2 0 2 0 2 0 1 2 1 0 0 2 0 0 2 2 2 0 0 0 0 0 0 1 0 0 1 1 0 0 1 0 0 2 2 1 0 0 2 1 2 1 1 0 0 0 0 0 0 1 0 1 0 0 0 0 0 0 0 1 0 0 0 0 2 2 0 2 0 1 0 0 0 0 2 1 0 0 0 0 0 1 0 2 2 2 1 1 0 1 2 0 1 2 0 2 2 0 2 0 0 0 0 1 1 0 1 2 1 0 1 0 2 1 1 1 0 0 0 1 1 0 0 0 0 0 0 1 0 0 0 0 0 1 0 1 1 2 1 2 0 0 2 0 1 0 0 2 1 1 0 0 0 1 1 1 1 1 2 1 2 1 0 1 2 0 0 2 0 0 0 0 0 0 0 1 0 0 0 1 0 2 2 0 0 0 0 0 0 1 2 1 1 2 0 0 0 0 1 1 1 0 1 1 0 2 0 0 0 0 0 0 0 0 0 0 0 2 0 2 1 1 1 0 0 0 0 1 0 1 1 1 0 0 1 0 1 0 1 1 2 1 1 0 0 0 0 0 1 1 2 1 2 2 1 2 1 2 0 1 0 1 1 2 0 1 1 1 1 1 2 1 1 0 0 0 2 1 2 1 0 2 1 0 2 0 0 2 0 1 0 0 0 0 0 1 1 1 0 2 0 0 1 0 0 0 0 1 0 0 1 0 0 2 1 2 2 0 1 1 1 2 0 0 0 1 0 1 0 1 2 0 1 0 0 0 1 2 2 2 1 1 0 0 0 0 0 0 0 2 0 0 0 1 0 0 0 0 0 0 0 0 2 1 0 1 0 2 0 0 1 0 1 0 0 0 0 0 1 1 1 0 1 0 0 0 0 1 0 0 2 0 0 1 0 0 1 0 1 0 0 1 0 0 0 1 0 0 0 1 0 1 0 0 0 0 1 1 0 1 1 0 0 1 0 0 0 0 0 0 0 1 2 0 0 1 2 2 0 1 2 2 2 0 1 0 1 2 0 1 2 0 1 0 1 0 0 0 1 1 1 1 2 2 1 0 1 1 1 0 0 1 1 0 1 1 1 1 0 2 2 2 0 2 2 0 2 1 0 1 0 0 0 0 0 0 0 1 0 0 2 0 0 1 0 0 1 0 1 0 0 0 1 2 2 0 0 0 1 0 2 1 1 0 1 0 1 1 0 0 0 1 0 0 1 2 0 0 0 1 1 0 1 1 0 0 0 0 1 1 0 0 0 0 0 0 0 0 2 2 0 0 2 1 1 2 0 0 2 1 0 0 2 1 1 2 0 0 1 1 2 0 2 2 1 2 0 1 2 0 1 0 0 1 0 0 0 1 1 1 1 0 2 0 0 2 0 1 0 0 1 1 1 0 0 0 0 0 1 2 2 1 1 1 0 0 0 0 1 1 0 0 0 0 1 0 0 0 0 0 1 1 1 0 1 0 1 1 0 2 2 0 0 0 0 0 0 1 1 0 1 1 0 1 1 0 0 1 2 0 0 2 0 1 2 1 1 0 1 0 0 1 0 0 0 1 1 0 2 0 0 0 0 2 0 0 0 2 1 0 2 2 0 0 0 1 1 2 0 0 0 2 2 0 2 2 0 2 1 1 0 0 1 0 0 0 0 0 0 2 1 0 0 2 0 0 0 2 2 0 1 1 2 0 0 0 2 1 0 0 2 0 2 2 0 0 0 0 1 1 1 1 1 0 1 0 1 0 0 0 0 0 1 0 1 0 0 0 0 1 0 0 0 0 0 0 0 0 0 0 0 0 0 0 0 0 1 0
126 0 2 2 0 1 1 1 2 0 0 1 0 0 0 0 0 0 1 1 1 0 2 0 1 1 1 2 2 2 2 0 0 1 0 1 1 1 0 1 1 1 1 1 0 1 0 0 1 0 0 1 0 0 0 2 0 1 0 1 0 1 1 1 0 0 0 0 1 1 2 0 2 1 2 2 0 0 2 0 0 0 1 1 0 0 0 1 1 2 0 1 0 0 1 0 1 1 0 1 1 0 0 0 2 0 2 1 1 0 0 2 0 1 0 0 0 0 0 0 2 0 1 0 0 1 0 0 2 0 1 1 0 0 0 0 1 0 0 1 2 1 0 0 0 1 0 0 0 0 0 0 0 0 0 0 0 1 0 0 1 0 1 1 2 1 1 1 1 1 0 1 1 1 2 0 1 0 0 1 0 0 1 1 0 1 1 2 1 0 0 2 0 0 1 0 1 0 0 0 0 0 0 0 2 0 0 1 1 0 1 1 0 0 0 2 0 0 1 0 1 1 1 0 0 0 0 1 0 1 0 0 0 0 2 0 0 2 2 2 0 0 2 1 1 0 0 0 0 0 0 0 2 0 0 0 0 0 0 0 0 0 0 1 0 0 0 0 2 2 0 1 1 0 2 2 0 1 1 1 0 1 1 1 0 1 1 2 1 2 1 1 2 2 2 0 0 1 1 1 1 0 2 0 0 0 0 1 1 1 0 2 1 0 1 0 2 0 1 0 0 1 1 1 0 0 1 0 1 1 0 1 1 0 0 0 0 2 0 0 0 0 1 1 0 1 0 0 2 2 0 0 2 2 0 0 0 1 0 1 0 0 1 0 1 0 1 1 2 0 0 2 1 1 2 0 0 1 1 1 1 0 0 0 2 1 1 0 0 0 0 1 1 0 2 0 0 1 0 0 0 0 1 0 0 1 0 0 0 1 0 0 0 2 2 1 0 0 0 0 0 1 0 2 1 2 1 0 0 0 2 0 0 0 0 1 0 2 1 1 1 1 2 0 1 1 2 1 0 1 0 1 0 1 2 0 2 2 1 2 2 2 0 1 0 2 2 1 0 0 2 2 0 1 1 0 1 0 0 1 1 2 0 0 1 2 0 1 1 0 1 1 0 1 0 0 1 1 1 1 2 1 0 2 0 0 0 1 0 0 0 0 0 0 1 1 0 1 0 1 1 1 0 0 0 2 1 1 1 2 0 0 0 1 0 0 1 1 0 1 1 0 2 0 0 0 1 0 1 1 0 1 1 2 1 1 0 1 0 0 1 0 1 1 1 1 1 1 1 0 1 1 1 0 0 1 0 0 0 0 0 0 0 0 0 0 0 2 2 1 0 1 1 1 0 0 0 0 0 0 0 2 0 0 1 0 1 1 0 1 1 0 0 0 0 0 0 0 0 0 1 1 0 0 0 0 1 1 0 0 0 1 0 0 0 1 2 1 0 2 0 1 0 1 1 1 2 2 0 0 2 1 1 2 2 0 0 0 1 0 0 0 1 1 1 1 1 2 1 1 1 0 1 0 0 0 0 1 0 1 1 0 1 2 2 1 2 1 2 1 1 1 0 2 1 0 0 0 0 1 0 1 0 0 2 0 1 2 0 1 0 0 0 2 0 1 0 2 1 0 0 0 1 0 1 1 1 0 0 0 0 0 0 0 0 1 0 0 0 0 0 0 0 0 1 0 0 0 0 1 0 1 0 0 0 0 1 0 1 1 0 1 1 0 0 1 1 0 2 1 1 0 2 0 0 1 2 0 0 0 0 1 0 0 0 0 0 2 1 2 1 1 2 1 1 1 0 0 0 1 1 0 0 2 2 0 0 0 0 1 0 0 1 1 1 0 1 1 1 0 1 1 0 2 2 0 0 0 0 0 1 1 1 1 0 2 0 0 0 0 0 0 0 0 0 0 0 0 2 0 1 1 0 2 2 0 0 0 0 0 1 0 0 0 0 1 1 1 2 0 0 0 1 0 0 1 0 0 1 1 1 0 0 0 0 0 0 2 0 2 2 0 1 2 2 2 2 2 0 0 0 1 1 0 2 2 0 0 0 1 0 1 0 0 1 0 1 1 2 1 0 1 2 0 1 0 1 2 0 0 0 1 0 2 0 0 0 1 0 1 0 0 1 1 1 1 1 1 0 1 2 0 1 0 2 0 2 0 0 0 2 0 1 1 2 0 0 0 2 0 1 1 0 0 0 2 2 0 0 0 0 0 1 2 0 1 0 0 0 0 1 1 1 0 0 0 0 0 1 0 1 0
127 1 1 1 0 0 0 2 1 1 1 0 1 2 2 2 0 0 1 1 1 0 1 2 2 0 0 1 1 2 2 0 0 1 1 0 2 2 0 0 2 2 2 2 0 2 1 0 0 1 1 1 1 2 0 1 0 0 0 1 0 0 2 2 1 1 0 0 1 0 0 1 2 0 0 2 2 0 2 0 0 0 1 1 1 0 0 0 0 2 0 0 1 1 1 0 0 1 0 1 1 0 1 1 2 1 2 1 1 0 0 1 1 2 1 1 1 0 0 0 2 0 2 2 0 2 0 2 2 1 1 0 0 0 0 0 0 1 0 0 1 1 0 0 1 1 0 0 0 0 0 0 0 1 1 1 0 0 0 1 0 1 2 0 2 2 0 1 1 1 0 1 2 1 1 0 1 0 1 1 0 0 0 1 0 1 1 2 1 0 0 2 1 1 1 1 2 0 0 0 0 1 0 0 2 0 1 1 0 0 2 1 1 0 0 2 0 0 0 0 1 1 1 0 1 1 0 2 0 2 1 1 1 0 1 0 0 2 2 2 0 0 2 1 1 0 0 0 1 1 1 1 1 0 0 2 2 1 0 0 0 0 0 1 1 0 0 1 1 0 2 0 1 0 0 0 0 1 2 1 0 0 0 0 0 1 0 2 0 2 2 0 0 2 1 0 1 1 0 0 0 0 2 0 0 0 1 2 0 1 0 2 2 1 2 1 2 1 1 0 0 0 1 1 1 0 0 0 1 0 0 1 0 1 0 0 0 1 1 1 1 1 1 2 0 1 1 0 1 1 0 1 1 1 0 1 1 2 0 1 0 0 1 0 1 0 0 0 1 1 1 1 1 1 2 0 0 0 0 2 0 0 0 0 1 0 0 0 0 0 0 0 1 0 2 0 0 0 0 0 0 0 0 2 0 0 0 0 0 2 0 0 0 0 0 0 0 1 0 1 1 1 1 1 0 0 2 0 0 0 2 0 0 1 1 1 0 1 1 0 1 1 1 1 0 1 2 0 1 2 0 2 0 2 0 0 0 2 1 1 0 1 0 1 0 1 1 1 0 0 1 1 0 2 1 1 0 0 0 1 2 1 1 1 2 0 0 0 1 0 1 1 0 2 0 1 1 1 2 2 0 0 2 0 0 0 1 0 1 0 0 0 0 0 1 1 1 2 2 1 1 2 0 0 0 1 0 2 2 0 2 0 0 1 1 0 0 2 0 1 0 1 2 2 2 0 2 1 2 1 0 1 0 2 0 1 0 0 0 0 1 0 1 1 0 0 2 2 1 0 0 2 0 0 0 0 2 1 0 0 0 0 1 1 0 0 1 1 1 1 1 0 0 0 1 0 1 0 0 0 0 2 0 1 0 1 1 0 1 1 1 1 0 1 0 0 0 0 1 0 1 0 0 1 1 0 0 1 0 0 1 2 0 0 0 1 2 1 0 1 1 0 0 0 2 1 1 2 0 0 1 2 2 1 1 0 1 1 2 0 0 0 0 1 1 0 0 2 0 1 0 1 0 0 0 0 0 0 1 1 0 0 0 1 1 1 1 1 0 0 2 1 1 2 2 0 0 0 0 1 0 1 0 0 1 0 2 1 0 2 0 0 0 1 0 0 0 2 2 0 0 0 0 0 2 1 1 0 0 0 0 0 0 1 0 0 1 0 0 0 0 0 0 0 1 0 0 0 0 0 0 0 0 0 0 0 0 0 1 1 0 1 1 1 0 1 1 1 0 2 1 0 2 1 0 0 1 2 2 2 0 0 1 1 1 1 0 1 1 2 0 1 2 0 0 0 0 1 0 0 1 0 0 1 1 1 1 0 2 2 0 0 2 1 2 0 1 1 0 0 0 0 2 2 2 0 0 0 0 0 1 1 1 0 0 1 0 0 0 0 0 0 0 0 0 0 0 0 0 0 2 1 0 2 1 0 1 0 0 0 0 1 0 0 0 1 1 0 1 0 0 0 1 0 0 2 0 2 1 0 0 1 0 0 0 0 0 0 0 2 2 0 2 2 2 2 2 1 0 0 1 2 2 1 1 0 1 0 1 1 0 0 0 0 1 1 1 0 2 1 0 2 2 1 0 0 1 1 1 1 0 0 1 1 0 0 1 1 0 1 0 0 0 0 1 2 2 0 0 0 2 1 2 0 0 0 0 2 2 1 0 0 0 2 2 0 1 0 2 0 1 0 0 0 0 1 1 1 2 0 0 0 1 2 0 1 0 0 0 1 1 1 0 1 1 0 1 0 0 0 0 0
128 0 0 2 0 0 1 2 2 1 0 0 0 0 0 0 0 1 2 1 1 0 0 2 2 0 0 2 2 2 1 0 1 2 0 1 1 2 0 2 0 0 0 0 0 0 1 0 0 0 0 0 0 1 1 2 0 0 1 1 1 0 1 1 1 0 1 0 1 1 0 0 2 0 1 2 1 0 2 0 1 0 2 1 2 0 0 0 0 1 0 0 1 0 0 0 0 0 0 1 2 1 2 2 2 0 2 1 1 0 1 2 0 2 0 0 0 0 1 0 1 1 0 0 0 2 0 0 1 0 1 0 0 0 0 0 0 0 0 1 0 2 0 0 0 0 0 0 1 1 0 0 1 0 1 0 0 0 1 0 0 0 0 2 0 2 0 0 2 0 0 1 0 2 2 0 0 0 0 2 0 1 0 1 0 1 1 1 0 0 0 1 0 0 2 0 0 0 0 1 0 1 0 1 2 0 2 1 1 0 2 0 1 0 0 2 0 0 2 1 2 1 1 0 0 1 1 2 1 2 0 0 1 1 1 0 0 2 2 1 0 1 2 1 1 0 0 0 0 0 0 1 0 0 0 1 1 0 1 1 1 1 0 1 0 0 0 0 0 0 0 2 0 0 0 1 0 1 1 1 0 0 1 1 0 1 1 2 0 2 0 0 0 1 2 0 1 1 0 0 1 0 2 2 1 0 0 2 0 0 0 0 1 1 1 1 2 1 0 0 0 2 1 1 0 0 0 0 0 0 0 2 2 1 0 0 0 1 1 0 1 1 1 2 0 0 2 0 1 0 0 1 2 2 1 0 0 1 0 1 0 0 1 1 1 1 1 2 2 0 0 2 1 0 1 0 0 1 1 2 1 0 0 0 1 1 1 0 0 0 0 1 1 0 2 1 1 1 0 0 0 0 0 2 0 0 0 0 0 1 1 1 0 0 0 0 2 0 0 0 0 2 1 1 2 1 0 0 0 1 1 1 2 2 2 1 0 0 0 0 1 1 2 0 1 2 2 0 0 1 0 0 0 2 0 0 0 2 0 1 0 1 0 1 0 1 1 1 0 0 0 0 1 2 1 0 1 1 1 1 1 1 2 0 1 0 0 0 2 0 0 2 0 2 1 1 1 0 2 2 0 0 2 0 0 0 2 0 1 0 0 0 0 0 1 1 0 2 0 1 1 1 2 2 0 2 0 0 0 2 0 2 0 0 2 0 1 0 2 2 0 0 1 1 0 1 0 0 1 0 1 1 0 0 2 0 1 0 0 0 0 0 0 0 0 0 2 2 1 1 1 1 0 0 0 0 1 1 0 0 0 0 1 2 1 0 2 2 1 0 0 0 1 0 0 0 0 0 0 0 1 1 1 1 0 1 2 1 0 1 0 0 0 1 0 1 1 0 0 1 0 0 0 1 0 2 2 0 0 0 0 2 0 0 0 0 2 0 1 2 1 1 0 1 1 0 1 2 0 0 0 2 1 1 2 0 1 0 1 0 0 0 0 1 1 0 0 1 0 0 1 1 0 0 0 1 2 0 1 1 1 0 1 2 1 2 1 1 2 0 1 0 0 1 1 0 0 0 0 1 0 1 0 1 1 0 1 1 0 0 1 0 0 1 0 0 0 1 1 0 0 1 1 1 0 1 2 0 1 1 0 0 0 0 0 0 1 0 1 1 0 0 0 0 0 0 0 1 0 0 0 0 0 0 0 0 0 0 1 1 0 1 1 1 0 1 1 2 0 2 0 0 2 1 1 0 1 2 2 2 1 0 0 0 0 1 0 2 1 2 0 1 1 0 1 0 0 1 0 0 1 0 1 2 1 0 1 1 1 2 0 0 1 1 1 0 2 0 0 0 1 0 0 2 2 0 0 1 1 0 1 0 2 1 0 2 0 1 2 1 1 2 1 0 0 0 1 0 1 0 1 1 0 1 0 1 2 0 1 1 0 0 1 0 1 2 0 0 1 0 1 1 0 0 0 2 0 0 2 2 2 0 0 1 0 1 0 0 0 1 1 0 2 1 2 1 1 2 0 0 0 1 1 1 2 1 0 1 0 0 0 0 1 0 1 2 2 0 1 1 0 1 2 2 0 0 1 2 0 0 0 0 0 0 2 0 0 0 0 2 0 2 1 1 1 0 0 1 0 1 2 0 1 0 0 1 1 0 0 0 2 0 1 0 1 0 0 0 1 0 0 1 0 1 1 1 1 0 2 1 1 0 0 2 0 1 0 0 0 1 1 1 0 0 0 0 0 0 0 0 1 0
129 0 1 1 0 0 1 2 1 1 1 1 1 2 1 1 0 0 1 1 1 0 1 2 2 0 0 1 1 2 2 0 2 2 0 1 1 1 0 1 1 1 0 1 0 1 1 0 0 0 0 0 0 0 2 1 0 0 0 1 1 1 1 1 0 0 0 0 0 0 0 2 2 0 2 1 0 1 2 1 0 0 2 0 2 0 1 1 1 2 0 2 1 0 0 1 0 0 0 1 2 1 1 1 2 1 2 1 1 1 1 2 0 1 0 0 0 0 0 0 2 1 1 1 0 2 0 1 2 1 0 0 0 0 0 0 0 1 0 0 1 1 1 0 0 1 0 0 0 0 0 0 0 0 0 1 1 1 0 0 1 1 1 1 0 1 0 1 1 1 0 1 1 2 1 0 0 0 0 1 0 0 0 1 0 1 1 0 0 0 0 1 0 0 1 0 0 0 0 0 0 0 1 0 1 0 2 0 2 0 2 1 2 1 0 2 1 1 1 0 1 1 1 0 0 1 1 0 0 0 0 0 0 1 2 0 1 2 2 1 0 1 2 2 2 0 0 0 1 1 1 1 1 0 0 0 0 0 0 1 1 1 0 2 1 0 0 0 0 0 0 2 0 0 1 1 0 1 1 1 0 1 0 0 0 0 0 1 1 2 2 1 0 2 1 0 0 1 1 0 2 0 2 0 0 0 0 2 1 0 0 1 1 0 2 0 0 0 0 0 0 1 0 2 2 0 0 0 1 1 0 2 1 1 0 0 0 1 1 0 1 0 2 2 0 1 1 0 2 1 0 0 1 1 0 0 1 2 0 1 0 0 1 0 1 1 0 0 1 1 1 1 1 1 0 0 0 1 1 2 0 2 0 0 1 1 1 0 0 1 1 1 0 0 2 0 0 0 1 1 0 2 0 1 0 1 0 0 0 1 0 2 0 0 0 0 1 0 0 0 0 1 1 2 0 0 2 1 1 1 0 2 0 0 0 0 1 1 0 0 1 0 1 0 1 1 1 0 0 1 0 0 0 2 0 0 0 0 0 1 0 1 0 1 0 1 1 1 0 0 0 0 2 1 2 0 2 0 0 1 1 2 1 0 1 1 0 2 2 1 1 2 0 1 0 0 2 1 1 2 0 0 1 1 0 0 2 1 0 0 0 0 1 1 1 1 0 2 0 1 1 1 0 0 0 0 0 0 0 2 0 1 0 0 2 0 1 1 1 1 1 1 1 1 1 0 1 1 1 0 0 0 1 1 1 1 0 0 0 0 2 0 1 0 1 1 0 2 0 2 0 1 2 0 0 2 2 1 0 1 0 0 0 0 0 0 0 2 1 0 0 2 0 2 0 2 0 1 0 0 1 0 0 0 0 0 1 1 0 2 0 0 0 0 0 0 0 0 1 1 0 1 1 1 1 1 1 2 0 0 2 1 0 0 0 0 2 0 0 1 0 1 0 1 1 0 2 0 1 0 0 2 1 2 2 0 0 0 2 0 0 0 0 1 0 0 0 1 0 0 1 1 0 0 1 0 0 1 1 1 2 0 0 2 2 1 1 0 2 0 2 0 0 2 1 0 0 0 0 1 0 1 0 1 2 0 1 1 0 0 0 0 0 0 0 0 0 2 1 0 0 0 0 0 2 1 2 0 0 0 1 1 0 0 0 0 1 0 1 2 1 1 0 1 1 0 0 1 0 0 0 0 0 0 0 0 0 0 0 0 0 0 1 0 0 1 2 0 2 2 1 1 1 0 0 0 0 1 1 1 1 1 0 0 0 2 0 2 0 2 0 2 2 0 0 0 0 1 0 1 2 0 1 2 1 0 0 0 1 2 0 0 1 1 1 0 2 0 2 0 1 2 1 2 1 0 0 2 0 0 0 0 2 0 0 1 0 0 1 0 0 0 0 0 0 0 0 0 0 0 2 2 0 2 2 0 0 0 0 0 0 1 0 0 0 0 0 0 2 0 1 0 0 0 0 1 0 1 1 0 0 2 0 0 0 0 0 1 1 2 2 0 2 1 2 2 2 1 0 0 1 2 1 0 2 2 0 2 0 1 0 1 1 1 2 1 2 0 2 2 0 2 2 1 0 0 0 1 0 0 1 0 0 1 0 0 0 1 0 1 0 1 1 0 0 1 1 2 0 0 2 0 1 0 1 1 2 1 0 1 0 1 0 0 0 0 1 0 0 0 0 0 0 0 0 0 0 1 2 0 0 0 0 0 0 0 0 0 0 0 0 0 0 0 0 0 0 0 1 0 0 0
130 1 1 1 0 1 2 1 2 1 1 1 0 1 0 0 1 0 1 1 1 1 0 1 1 0 0 2 2 2 1 0 1 1 1 1 2 2 0 0 2 2 1 0 0 1 0 0 0 0 0 0 0 1 1 1 0 0 0 0 1 0 2 2 1 0 1 1 1 0 1 1 0 0 0 2 2 0 2 0 2 0 2 0 1 0 0 0 0 2 0 0 0 1 1 0 1 1 0 1 1 0 1 0 2 1 1 1 1 0 1 2 1 2 1 1 1 0 1 0 1 0 0 0 0 2 0 0 0 0 1 1 0 0 0 0 1 0 0 2 2 0 0 0 0 2 0 0 0 0 0 0 0 0 0 0 0 1 0 0 1 0 1 1 1 0 0 1 0 2 0 1 0 1 1 0 0 2 0 0 0 0 2 0 0 0 2 1 0 1 1 2 1 1 1 1 2 0 1 0 0 0 0 2 2 1 2 0 2 0 2 0 1 0 0 2 1 0 1 1 1 0 0 0 1 0 1 2 0 2 1 1 0 0 1 0 0 1 1 1 1 0 1 0 0 0 0 0 0 0 0 0 1 0 1 2 1 1 0 0 0 0 0 2 1 0 0 0 2 1 0 0 0 1 0 0 0 0 2 0 0 0 0 0 0 1 0 0 0 2 0 1 0 2 2 1 1 2 0 2 2 0 1 0 0 0 0 1 0 0 0 0 2 1 2 1 2 1 0 0 0 2 2 2 0 0 0 0 1 1 0 1 0 2 0 0 0 2 0 2 2 1 1 0 0 0 1 0 1 0 1 0 2 2 0 1 1 0 1 1 1 1 0 0 0 1 0 2 2 0 0 2 2 1 2 0 0 0 0 2 2 1 0 0 2 1 1 0 0 0 0 0 2 0 2 2 2 2 0 0 0 0 0 1 0 0 0 0 0 2 0 0 0 2 2 2 0 0 0 0 0 1 0 1 0 0 1 1 1 1 1 1 0 0 0 0 0 1 0 0 1 1 2 0 1 1 1 1 1 2 0 0 0 2 0 0 0 2 1 1 1 0 1 0 0 1 1 0 0 0 1 1 2 1 0 0 0 0 0 1 1 1 0 0 2 2 0 0 2 0 0 1 0 2 0 0 0 1 1 2 0 1 1 1 0 1 2 0 1 0 1 0 0 0 1 0 0 2 2 1 1 1 1 0 0 1 0 0 0 2 0 1 0 0 0 1 2 0 0 2 0 0 1 1 1 0 2 0 0 0 0 0 1 1 2 0 1 0 0 1 0 0 1 0 1 1 1 0 0 0 0 1 0 0 0 0 0 1 0 1 0 0 0 1 1 1 1 0 0 0 0 2 0 0 1 0 1 0 0 0 0 1 1 1 0 0 0 2 0 2 0 0 0 0 0 0 0 0 1 1 0 1 1 1 1 0 1 2 0 0 0 0 0 0 0 1 2 1 1 1 1 2 0 1 2 1 2 0 1 0 0 1 1 0 1 0 2 1 1 0 0 0 2 2 0 1 0 2 2 0 1 0 0 0 0 1 1 1 1 1 2 0 0 2 2 1 1 1 1 1 1 1 1 1 0 0 0 0 0 2 1 1 0 1 2 0 1 2 0 1 0 0 1 1 0 0 1 2 2 0 0 0 1 0 0 1 1 0 0 0 1 1 1 0 0 1 0 0 0 1 1 1 0 0 0 0 0 0 0 1 1 1 0 0 0 0 0 0 0 0 1 1 1 0 0 1 2 0 2 1 1 2 2 2 2 0 0 0 0 0 0 1 0 0 0 2 0 1 1 2 0 1 2 1 2 1 1 1 0 0 1 0 2 2 0 0 1 0 1 2 0 0 1 1 1 0 1 0 2 0 2 2 1 1 1 1 0 1 0 0 1 1 2 0 0 1 0 0 0 0 0 0 0 0 0 0 0 0 0 0 2 2 0 1 0 0 2 0 0 0 2 0 1 0 1 0 0 1 0 0 0 1 1 0 0 2 0 1 2 0 0 0 0 0 0 0 0 0 1 0 0 0 1 2 2 2 2 0 1 0 0 1 1 1 2 1 0 0 0 1 1 1 0 0 0 2 2 0 1 0 1 0 2 2 1 0 1 2 0 0 0 0 0 2 0 0 0 1 0 1 0 0 1 0 0 1 1 0 0 0 2 0 1 0 2 0 1 1 1 0 1 0 2 0 1 0 1 0 0 0 0 0 0 0 0 2 2 0 0 0 0 0 1 1 0 0 1 0 0 0 1 0 0 0 0 0 0 1 1 1 0 0
131 1 2 0 0 1 1 2 0 2 2 0 1 1 1 1 0 1 1 1 1 0 0 2 2 0 0 2 2 2 2 1 0 1 0 1 1 1 0 2 1 0 1 1 0 1 0 0 0 0 0 1 1 1 1 1 1 0 0 0 1 1 0 0 0 0 0 0 2 1 0 2 2 0 2 2 0 0 2 0 0 1 2 1 2 0 0 2 2 2 1 2 0 0 0 1 0 1 0 1 2 0 0 0 2 1 1 1 1 0 0 1 1 2 1 1 1 2 0 0 0 0 2 2 0 1 1 1 1 1 2 1 0 0 1 1 1 0 1 0 0 2 1 0 1 1 0 0 1 1 0 0 1 0 0 0 0 0 1 0 1 1 1 0 0 1 0 1 1 0 1 1 1 1 2 0 1 0 0 0 0 0 0 1 1 2 1 1 0 0 0 2 0 0 1 0 1 0 0 0 0 0 0 1 2 0 2 0 1 0 2 0 1 0 0 2 0 1 2 1 2 0 1 0 0 1 1 2 0 2 0 0 1 1 2 1 0 2 2 2 0 0 2 1 1 0 0 0 1 1 1 1 1 1 0 1 0 1 0 1 0 1 0 0 0 0 1 1 2 1 0 2 0 1 0 0 0 1 1 1 0 1 1 1 0 2 0 2 0 2 0 0 1 2 2 0 0 0 0 0 1 0 0 0 0 0 0 2 0 0 1 1 1 1 1 1 2 1 0 0 1 1 1 0 0 0 1 1 0 1 0 1 2 0 0 0 0 2 0 1 0 1 1 0 0 1 1 0 2 2 0 0 1 1 0 2 2 2 0 1 0 0 2 0 2 1 1 1 2 0 0 2 1 1 0 1 0 0 0 2 0 0 1 1 1 1 0 0 0 0 1 1 1 0 2 0 0 0 1 1 1 1 0 0 0 0 1 0 1 1 0 1 0 0 0 0 0 0 1 0 1 1 1 1 1 1 1 0 0 0 0 1 0 0 0 0 0 1 0 0 1 1 2 0 1 1 1 0 0 0 0 0 0 1 1 0 1 2 1 2 2 2 0 0 0 0 0 1 0 0 1 1 0 2 1 0 1 0 0 1 1 1 1 1 2 0 0 1 2 1 1 2 1 0 0 1 1 2 2 1 1 0 1 1 0 0 2 0 1 0 0 0 0 0 0 1 0 2 1 1 1 1 0 0 0 0 0 0 0 1 0 0 0 0 0 0 2 1 0 0 1 1 2 2 2 0 2 0 0 0 0 0 0 1 1 1 0 0 0 0 0 0 1 1 1 1 1 0 0 1 0 0 0 0 0 0 1 1 0 1 0 0 0 1 1 0 1 1 1 0 0 0 0 0 1 0 0 0 0 0 1 1 0 0 0 0 0 0 1 1 0 0 0 0 0 0 0 0 0 0 1 1 1 1 1 1 1 0 0 0 0 1 2 0 0 0 2 1 0 2 0 0 0 1 2 2 2 1 0 0 0 1 1 2 2 0 0 1 2 0 0 0 1 2 0 2 1 2 0 2 0 0 1 0 0 0 0 2 1 1 2 0 0 1 1 0 2 2 1 0 1 0 0 1 2 0 0 0 0 2 1 1 0 0 2 0 1 1 0 0 2 1 0 2 1 1 1 2 1 0 0 0 0 0 2 2 2 0 0 0 0 0 1 0 0 1 0 0 1 2 1 1 1 1 1 0 0 0 0 1 1 1 0 0 0 1 0 0 0 1 0 0 1 0 0 1 1 0 1 2 0 0 2 0 0 0 1 1 1 1 0 2 0 0 0 1 0 2 1 2 1 1 2 1 2 1 0 1 0 0 1 0 1 2 1 0 1 1 1 2 0 0 1 1 2 1 1 1 0 0 1 1 1 2 2 1 1 1 1 0 1 0 2 0 0 2 0 0 1 0 0 0 0 0 0 0 0 0 0 0 1 1 0 1 0 1 2 0 0 0 0 0 0 0 0 0 1 0 2 1 1 0 2 0 0 2 0 1 2 1 1 1 0 0 0 0 0 1 0 2 2 0 1 0 2 1 2 2 0 0 1 1 2 1 1 1 1 2 0 0 0 0 1 0 1 1 1 2 2 0 0 1 2 0 0 0 1 1 1 1 1 0 0 1 1 0 0 2 0 0 0 1 2 2 2 1 2 1 0 0 2 0 1 0 1 1 2 2 2 2 0 0 1 0 1 0 1 0 1 0 1 1 0 0 0 0 0 0 1 0 0 0 2 2 0 1 0 0 0 0 0 0 0 0 0 0 0 0 0 0 1 0
132 0 2 0 0 0 0 2 2 2 0 0 1 1 1 1 0 0 1 1 1 0 0 2 2 0 0 1 2 1 1 2 0 1 0 1 1 2 0 0 1 1 0 0 0 0 1 0 0 0 0 0 2 2 0 1 0 0 0 1 0 0 1 1 0 0 0 0 2 1 0 0 0 0 0 2 2 0 2 0 1 0 1 1 0 0 0 1 0 2 0 1 1 0 1 0 1 0 0 0 2 0 1 1 2 0 2 0 2 0 0 2 1 2 1 2 2 0 0 0 2 0 1 1 0 1 1 1 2 1 1 1 1 0 0 0 1 1 0 1 1 1 0 1 0 0 0 0 1 1 0 0 1 0 0 0 0 1 0 1 2 0 2 0 1 1 0 0 0 2 0 1 0 2 2 0 0 0 0 1 0 1 0 1 0 1 1 2 0 0 0 1 0 0 2 0 1 0 0 1 0 1 0 1 2 0 1 0 2 0 1 0 1 0 0 2 0 1 1 0 1 1 1 1 2 0 2 1 0 1 0 0 0 0 2 0 0 0 0 1 0 0 1 1 1 0 0 0 0 0 0 0 1 0 0 2 1 1 0 1 0 1 1 1 2 0 1 0 2 1 1 0 1 0 1 1 0 2 2 2 0 0 0 0 0 1 0 1 0 2 1 0 0 1 2 0 1 2 0 0 0 0 2 0 0 0 1 0 1 0 0 1 2 0 1 0 1 0 0 0 1 1 2 2 0 0 1 0 0 0 0 2 0 1 0 0 0 1 1 1 1 1 1 1 0 2 0 0 2 2 0 0 1 1 0 1 1 1 1 1 1 1 1 1 2 0 0 2 2 0 0 2 0 0 0 1 0 0 0 1 1 1 0 0 1 0 0 0 0 0 0 0 0 0 2 0 0 0 1 1 1 1 0 0 0 0 0 0 0 1 0 0 0 1 1 0 1 0 0 0 0 2 0 2 1 1 1 0 0 1 0 2 0 0 0 1 0 1 0 0 2 1 1 1 0 2 2 0 0 0 0 1 1 1 1 0 1 2 1 2 1 2 0 1 0 2 2 0 0 0 0 0 1 2 1 0 1 0 0 0 2 1 1 0 1 2 0 2 2 2 1 2 0 0 0 0 1 1 1 2 0 1 1 1 0 0 2 0 0 0 0 0 0 0 0 0 0 2 2 2 2 0 0 0 0 1 0 0 0 1 0 0 0 1 0 0 2 0 0 1 0 0 2 2 2 1 1 1 1 0 0 0 0 2 1 0 0 1 0 0 0 0 1 0 1 1 1 2 1 0 0 1 0 0 0 0 1 1 0 0 0 0 1 1 0 0 1 0 0 0 1 1 1 0 1 0 0 0 0 0 0 2 2 0 0 1 2 0 0 0 0 0 1 1 0 1 0 0 0 0 0 1 1 1 1 1 1 1 0 0 0 1 0 0 0 1 1 0 0 2 0 1 0 1 1 1 2 1 1 0 0 1 1 0 1 0 2 1 2 0 0 0 0 0 0 0 0 2 1 0 0 2 0 0 0 0 0 0 2 2 0 1 2 2 0 2 0 0 2 0 1 0 0 1 1 0 0 0 0 1 0 1 0 1 1 0 2 1 0 0 1 0 0 2 0 0 1 0 0 0 0 0 1 1 0 1 2 0 1 1 2 2 0 0 0 0 2 0 0 0 0 0 0 0 1 0 0 1 0 0 0 0 0 0 0 1 1 0 1 1 0 0 1 1 1 1 1 1 1 1 1 1 2 0 0 0 1 0 0 1 0 0 1 1 1 1 1 2 0 2 1 2 2 1 1 0 1 1 0 0 1 0 0 1 2 0 1 0 0 2 0 0 2 2 2 0 2 0 1 0 1 1 1 2 2 2 1 1 0 1 1 1 1 1 0 2 0 0 1 0 0 1 0 0 0 0 0 0 1 0 1 1 0 1 1 0 1 0 0 0 0 0 1 0 1 2 0 1 2 0 1 1 0 1 0 1 0 1 2 1 1 1 0 0 0 0 0 0 0 2 2 0 0 1 2 1 1 2 0 0 0 2 2 2 2 0 0 1 0 1 0 1 1 1 2 1 2 0 1 1 0 1 2 1 0 0 0 1 0 0 0 0 0 2 0 0 0 0 0 1 0 0 1 0 0 1 1 2 1 0 2 0 1 0 0 0 1 1 0 1 1 1 1 0 1 0 1 0 1 0 0 0 0 0 0 0 0 0 1 0 0 0 2 2 0 0 0 0 0 1 0 0 0 0 0 0 0 1 1 0 2 1
133 1 1 1 1 0 1 2 2 2 1 0 0 1 0 0 0 0 1 0 0 0 2 2 2 0 0 1 1 2 1 1 0 0 0 1 1 1 0 0 2 2 0 0 0 1 1 0 1 0 0 1 1 1 1 2 0 0 0 0 0 1 1 2 0 1 0 0 1 0 0 0 1 0 0 2 2 0 2 1 1 0 2 0 1 0 0 0 0 2 0 0 0 1 0 0 0 0 0 0 1 0 1 1 2 1 2 0 2 0 0 2 1 2 2 2 1 0 2 0 0 0 2 2 0 1 1 2 2 1 1 0 0 0 0 0 1 0 0 1 1 1 0 0 1 2 0 0 1 1 0 1 0 0 0 1 0 0 0 1 0 1 1 1 2 2 0 1 0 1 1 1 0 1 2 0 1 0 0 2 1 1 0 1 2 1 0 0 0 0 0 2 0 1 2 0 1 0 0 0 0 1 0 1 2 0 1 0 2 0 1 1 2 1 0 2 2 0 1 0 1 1 0 0 0 1 1 2 1 1 1 1 1 1 0 1 0 1 2 0 1 1 2 2 2 0 0 0 0 0 0 0 0 0 1 1 0 1 0 0 0 0 0 0 0 0 0 1 2 1 0 2 1 0 0 0 0 1 2 1 1 0 0 0 0 1 0 1 2 2 1 1 0 2 2 0 1 1 0 0 1 1 2 1 0 0 0 2 1 0 0 1 2 0 1 0 2 1 1 2 0 0 1 1 2 0 0 0 0 0 0 2 0 1 0 0 0 1 1 0 0 0 1 2 1 0 2 0 2 1 0 0 1 1 0 1 1 2 1 0 1 1 1 2 1 0 1 0 1 1 1 1 0 0 0 0 0 0 0 1 0 1 0 0 1 1 1 1 1 0 0 0 1 0 1 1 2 1 1 1 1 1 0 1 0 0 0 1 0 1 0 1 0 1 1 0 0 1 0 0 0 1 0 1 2 1 0 0 0 0 0 0 0 1 0 0 1 0 0 0 0 2 2 0 1 2 2 0 0 1 0 1 1 1 2 1 2 1 1 1 0 0 0 0 1 1 0 1 0 0 0 0 1 2 2 2 0 0 0 1 0 2 0 0 2 1 0 1 2 1 1 2 0 1 1 0 2 1 2 2 0 0 1 1 1 1 2 1 0 0 0 0 0 1 0 1 0 2 1 2 2 0 1 0 1 1 0 0 0 2 0 1 0 0 2 0 2 0 0 0 2 2 2 2 2 0 2 1 1 0 0 0 0 1 1 2 0 1 0 0 0 0 1 0 0 0 2 2 1 1 0 1 1 0 0 1 1 1 0 1 0 0 1 2 1 0 2 1 1 1 0 1 1 2 0 0 0 0 0 0 0 2 0 0 1 1 1 1 0 2 0 0 0 1 0 1 0 0 0 0 1 1 0 1 1 0 0 1 0 0 1 2 0 0 0 0 2 1 1 1 2 0 0 1 1 1 2 1 0 0 0 0 1 1 2 0 1 0 1 0 0 0 1 1 1 1 0 1 0 0 1 1 0 0 0 1 1 0 0 0 0 1 1 2 0 1 0 0 2 0 0 0 0 1 0 0 0 0 0 0 0 1 0 2 1 0 1 1 0 1 0 0 0 0 0 1 1 1 0 0 0 0 1 0 0 0 0 0 0 0 0 1 0 0 0 0 0 0 1 1 0 0 0 0 0 0 0 0 0 0 0 0 0 0 0 0 1 0 2 1 0 0 2 0 0 0 2 1 1 2 1 0 2 1 1 0 1 0 0 1 0 1 0 0 1 0 0 1 0 2 0 2 2 2 2 2 0 1 0 0 0 0 0 1 2 1 1 0 0 2 0 1 1 1 1 0 2 0 2 1 2 2 1 2 2 1 2 1 0 0 1 1 2 0 0 1 0 0 0 1 1 1 0 0 0 0 0 0 1 0 2 2 0 1 1 0 1 0 0 0 0 0 1 0 1 0 0 0 0 0 0 0 2 0 0 1 0 0 2 2 2 0 0 0 0 0 1 0 2 1 1 0 0 1 1 1 1 1 0 0 0 1 1 1 2 2 0 1 0 0 0 0 0 0 2 2 2 1 2 1 0 2 1 0 0 0 1 2 0 0 0 1 1 2 0 0 0 0 0 0 1 2 1 0 0 1 1 0 0 1 2 1 1 0 0 1 1 2 1 1 1 0 0 0 1 0 0 0 0 0 0 0 0 0 0 1 1 0 2 0 0 0 0 1 0 0 0 0 0 1 0 0 0 0 0 0 0 0 0 0 0 0
134 0 1 1 0 0 1 1 1 0 0 1 1 1 1 1 0 0 1 1 1 0 0 2 2 0 0 2 2 2 2 2 2 1 0 1 1 2 0 1 0 0 0 0 0 0 0 0 0 0 0 1 0 0 0 1 0 0 1 0 1 1 2 2 0 0 1 0 0 0 0 1 2 0 2 1 0 0 2 0 2 0 1 1 2 0 0 0 0 2 0 1 1 0 0 0 0 0 0 0 2 0 1 1 2 1 2 1 1 0 0 1 0 0 0 0 0 0 0 0 2 0 0 0 0 2 0 0 0 0 0 0 0 0 0 0 0 0 0 1 0 2 1 0 1 0 0 0 0 0 0 0 0 0 0 0 0 0 0 0 1 1 2 0 0 2 0 0 0 2 0 1 1 0 1 0 1 0 0 0 0 0 0 0 0 0 0 0 0 0 0 1 0 0 0 0 0 0 0 1 0 1 1 1 2 0 2 0 1 0 1 1 1 0 0 2 0 0 2 0 2 2 2 0 0 2 2 1 0 1 0 0 0 0 1 0 0 1 2 1 0 0 1 1 2 1 1 0 1 1 0 0 1 0 0 0 0 0 0 0 0 0 0 0 1 1 1 1 1 1 0 2 1 0 1 1 0 0 1 0 0 1 1 1 0 2 1 2 2 2 2 1 0 2 2 0 2 2 0 1 1 0 2 2 1 0 0 1 1 0 0 1 1 1 2 0 2 1 0 0 0 2 1 1 0 0 1 0 0 0 0 1 1 0 0 1 0 1 1 0 1 1 2 2 0 1 1 0 0 0 0 2 1 1 0 0 1 1 0 1 0 0 2 2 2 1 0 1 2 0 0 2 0 0 1 0 0 1 1 2 0 0 0 0 0 0 0 0 0 0 0 0 0 0 1 0 1 2 0 0 0 0 0 0 0 0 0 2 0 2 0 0 0 1 1 0 0 0 0 0 0 1 1 2 1 1 1 0 0 0 0 1 2 2 2 0 0 1 0 0 2 0 1 1 0 2 2 0 0 1 0 0 1 2 1 1 1 0 0 0 0 0 1 1 0 1 1 1 0 0 1 2 1 2 0 0 0 1 1 1 0 1 1 1 1 2 1 0 1 0 1 1 0 2 1 0 2 1 2 2 0 0 2 0 0 0 2 0 1 0 0 0 0 1 1 1 1 2 0 2 2 0 1 1 0 2 0 1 1 1 1 0 0 0 1 0 1 1 1 0 1 2 2 2 1 1 1 0 1 0 0 0 1 2 1 1 0 1 0 1 0 0 0 0 0 0 1 0 0 0 0 2 2 0 0 2 2 2 0 1 0 0 2 2 0 0 2 2 2 1 0 0 1 1 0 0 0 0 0 0 1 1 0 0 0 2 0 1 1 1 0 0 0 0 0 0 0 0 0 0 0 0 0 0 0 1 1 2 0 0 0 0 1 1 1 0 1 2 1 1 2 2 0 1 2 1 1 1 1 0 1 1 1 0 1 0 2 1 0 0 0 0 0 1 0 1 0 1 0 0 0 2 0 0 0 0 1 1 1 1 1 0 0 0 1 1 0 2 2 0 1 0 0 0 0 0 0 0 0 2 1 1 0 1 1 0 2 1 1 1 0 0 0 1 0 1 0 2 1 1 0 0 0 0 0 1 1 1 0 0 1 1 0 0 0 0 2 0 1 2 1 1 0 0 0 1 0 0 0 0 0 0 0 0 0 0 1 0 0 0 0 1 2 1 1 0 2 0 2 2 0 0 2 0 0 1 0 2 1 1 1 0 0 0 0 1 0 1 0 2 0 2 2 0 0 0 0 1 0 0 1 0 1 2 1 0 1 0 0 2 1 1 1 1 1 0 1 0 1 0 1 1 0 2 2 0 0 2 0 0 0 0 2 0 0 1 0 0 1 0 0 1 0 0 0 0 0 0 0 0 2 1 0 2 1 0 1 0 1 1 0 0 0 0 0 0 1 0 1 0 1 0 1 0 0 2 1 1 2 2 2 0 0 0 0 0 0 0 0 2 2 0 2 1 1 1 1 2 0 0 0 1 1 1 2 1 0 1 0 0 0 0 0 0 0 1 1 1 2 1 0 2 2 0 1 0 0 0 0 0 0 0 0 0 2 0 0 1 0 1 0 1 1 0 0 1 2 0 0 0 1 0 2 0 0 0 1 2 0 0 0 0 1 0 1 0 1 0 0 0 0 0 0 0 0 2 2 0 1 0 0 0 2 2 0 0 0 0 0 1 0 0 0 0 0 0 0 0 0 0 0 0
135 1 2 1 0 0 0 2 0 2 1 1 0 0 0 0 0 0 2 0 0 0 0 2 2 0 1 2 2 2 2 1 1 1 0 0 2 1 0 0 1 1 1 1 0 1 0 0 1 0 0 1 0 0 0 1 1 0 0 0 1 2 2 2 0 0 0 1 1 0 0 1 0 0 0 2 1 0 2 1 0 0 2 0 2 0 0 0 0 2 0 1 0 1 1 1 1 0 0 0 1 0 0 0 2 0 2 2 0 0 0 1 1 1 1 1 1 0 0 0 2 0 1 1 0 1 1 1 1 0 1 0 0 0 0 0 0 0 0 0 1 1 1 0 0 0 0 0 0 0 0 0 0 0 0 0 0 0 1 0 0 1 1 1 1 2 0 1 1 0 1 2 0 1 1 0 0 0 1 2 0 0 0 1 1 2 1 2 1 0 0 2 1 0 2 0 1 0 0 0 0 0 0 2 2 0 2 0 1 0 2 0 2 0 1 1 1 0 2 0 2 2 1 0 1 1 2 2 0 2 0 0 0 0 2 0 0 2 2 0 1 1 2 1 2 1 1 0 0 0 0 0 2 1 0 1 2 1 0 1 0 1 1 2 1 1 0 0 2 2 0 1 0 0 0 0 1 0 2 1 2 0 0 0 0 1 0 2 1 2 1 0 0 1 2 0 1 1 1 0 1 1 2 1 1 0 0 2 0 1 0 2 2 0 2 1 2 1 0 0 1 2 0 0 0 0 1 0 2 1 0 0 0 1 0 0 0 1 1 1 1 1 0 2 0 1 1 0 2 2 0 0 0 0 0 0 1 0 0 2 0 0 0 0 0 0 1 1 2 0 0 2 1 1 0 1 0 0 0 2 1 0 0 0 1 1 1 0 0 0 0 1 0 0 2 0 0 2 0 0 0 0 0 0 0 1 0 1 0 1 0 0 0 1 1 0 0 1 0 1 1 1 1 1 0 0 2 0 0 1 0 1 0 0 0 1 0 0 0 0 1 1 2 0 0 1 1 0 0 1 0 1 0 2 0 0 0 2 1 2 2 1 1 0 0 1 1 0 0 0 0 0 0 2 1 0 1 0 0 1 0 1 2 1 1 1 0 1 2 1 1 2 1 1 1 0 0 0 0 2 0 0 0 1 1 1 1 1 1 0 0 1 0 0 0 2 1 2 0 1 1 1 0 0 1 2 0 0 0 1 0 0 0 0 1 0 2 1 1 0 1 2 2 2 1 0 1 1 2 0 0 0 0 1 2 0 1 1 1 0 0 1 0 2 0 0 2 1 0 0 0 2 0 0 0 0 0 2 0 0 2 0 0 0 0 0 0 0 0 0 0 1 0 0 0 1 0 0 0 0 1 1 0 0 0 0 1 0 1 2 0 0 0 1 0 1 0 0 0 0 1 2 0 0 0 1 2 1 0 0 0 1 0 0 0 0 1 0 1 1 2 2 0 2 2 2 2 2 0 0 1 1 1 1 1 0 1 0 1 0 0 0 1 1 1 0 0 2 1 0 1 1 0 0 1 0 2 1 1 1 0 0 0 1 1 1 1 1 0 0 2 0 0 1 0 0 0 0 0 2 1 1 0 1 1 0 1 1 1 1 0 0 0 2 0 0 0 1 1 0 0 1 0 0 1 0 1 0 0 0 0 0 0 0 0 0 1 0 2 2 0 0 1 1 1 0 0 1 0 0 0 0 0 0 0 0 0 0 0 0 0 0 2 2 1 0 2 1 0 2 1 1 2 1 1 1 2 1 2 2 1 0 0 0 0 2 0 2 0 2 1 2 2 2 2 2 0 0 0 0 0 0 1 2 1 0 0 0 0 1 0 0 1 1 1 0 2 0 2 2 1 2 1 2 2 0 0 1 0 0 1 1 2 0 0 2 0 1 1 0 0 0 0 0 0 0 0 0 0 0 2 2 0 2 2 0 0 1 0 0 0 0 0 0 0 2 0 0 1 0 0 0 0 1 0 2 0 0 2 1 2 0 0 0 0 0 1 0 0 1 1 0 0 2 2 2 2 1 1 0 0 2 2 2 2 1 0 2 0 0 0 1 0 0 1 1 1 1 1 0 0 1 2 0 0 0 0 0 1 1 1 0 1 2 0 0 0 1 0 0 0 2 2 0 0 0 2 0 0 0 2 0 1 0 0 1 1 1 1 1 1 0 1 0 1 1 1 1 1 0 0 0 1 0 0 0 1 1 2 2 2 2 1 1 0 0 1 0 0 2 0 0 1 0 0 0 0 0 0 0 1 0
136 0 2 0 1 0 1 1 2 0 0 0 0 0 0 0 0 0 1 1 1 0 1 2 2 0 0 1 2 2 2 1 1 2 0 1 1 2 0 2 0 0 0 0 0 0 1 0 0 0 0 0 0 1 1 2 0 1 0 0 0 1 1 1 1 1 1 0 1 1 2 0 0 0 0 2 2 0 2 1 0 0 2 0 1 0 0 0 0 2 0 0 0 1 1 0 1 1 0 1 1 0 1 1 2 1 1 2 0 0 1 1 1 1 1 1 1 0 1 0 1 0 2 2 0 0 1 1 2 1 1 0 0 0 0 0 0 1 0 1 2 0 1 1 0 0 0 0 0 0 0 0 0 1 1 0 1 2 0 0 1 0 0 2 0 0 0 0 0 1 0 1 1 0 0 0 0 1 0 1 0 0 1 1 0 1 2 1 0 0 0 2 0 0 1 0 0 0 0 0 0 1 0 1 2 0 1 0 0 0 1 1 1 0 0 2 0 1 1 0 0 0 0 0 0 1 1 1 0 1 1 1 0 1 1 1 0 2 2 0 0 1 2 2 2 0 0 0 0 0 0 0 0 0 0 2 2 0 0 0 0 0 0 2 1 1 1 1 2 1 1 1 0 0 0 0 0 0 2 0 0 0 0 0 0 0 0 2 0 2 0 0 1 2 2 0 1 0 0 0 0 0 1 1 1 0 0 2 0 0 0 1 1 0 2 0 1 0 0 0 0 1 2 0 2 1 1 0 0 0 0 2 1 1 0 0 0 1 1 0 2 1 2 0 0 0 1 0 2 2 0 0 1 1 0 1 1 0 0 2 0 0 0 0 0 1 0 1 2 0 0 2 1 1 0 1 0 0 0 1 1 1 0 0 2 1 1 2 2 1 1 1 1 1 2 2 2 0 1 1 1 1 0 0 0 0 0 1 1 0 0 1 0 0 0 0 0 0 1 0 1 1 0 1 1 1 1 0 0 0 0 0 0 0 0 1 0 1 1 0 0 2 1 1 0 1 2 0 0 2 0 0 1 1 2 1 2 1 1 1 1 2 0 1 0 0 0 0 0 0 0 0 2 0 0 0 0 0 0 0 2 2 1 1 2 0 0 1 2 0 0 2 0 2 1 1 1 1 2 2 0 0 2 0 0 1 2 1 1 0 0 0 0 0 0 0 0 2 1 0 0 2 1 1 0 2 1 0 0 2 0 1 0 1 0 2 2 0 0 0 0 1 0 1 1 0 2 1 1 0 0 0 0 2 1 1 0 0 0 0 1 0 0 2 0 0 2 2 1 0 1 0 1 0 0 2 2 1 0 1 0 0 0 0 1 0 0 2 0 0 0 1 0 0 0 0 0 0 0 0 0 1 0 0 1 0 0 1 0 2 0 0 0 0 0 0 0 0 1 1 0 1 0 0 0 0 2 2 0 0 0 1 0 0 0 1 2 2 0 2 1 1 0 0 0 0 2 1 0 0 0 1 1 1 1 1 1 1 2 0 0 0 0 0 1 0 0 2 0 1 1 0 1 0 0 1 1 2 1 1 2 0 0 2 2 2 0 2 2 0 2 0 0 1 1 0 0 0 0 1 0 2 0 0 0 0 2 0 0 2 0 0 0 2 0 0 0 1 1 0 0 0 2 0 1 2 2 0 2 1 0 0 0 0 0 1 0 0 1 2 1 1 0 0 0 1 0 1 0 0 0 0 0 1 0 1 0 0 1 0 0 0 1 1 1 1 2 1 1 1 0 0 2 0 0 0 1 1 2 1 0 1 0 0 0 1 1 2 1 1 0 0 2 1 2 1 1 0 1 1 1 0 0 2 1 0 0 0 0 2 0 0 0 0 0 0 2 0 2 0 2 2 1 2 2 0 0 1 0 0 0 0 2 1 0 2 0 0 0 0 0 0 0 0 1 1 1 1 0 1 1 1 0 1 1 0 1 1 0 0 0 0 0 0 0 0 0 0 2 1 1 0 2 0 0 1 0 1 1 0 1 0 0 0 0 0 0 0 0 2 2 0 0 0 2 1 2 2 0 0 0 2 1 1 2 2 0 1 0 0 0 0 1 0 1 1 1 1 2 1 1 1 2 1 0 0 1 0 0 0 1 1 0 1 0 0 2 1 0 0 1 1 0 0 0 0 0 0 0 0 2 0 2 1 1 0 2 2 0 1 0 1 0 0 0 0 1 0 2 0 0 0 0 0 0 1 1 0 2 0 0 0 1 2 0 1 0 0 0 0 1 1 0 0 0 0 0 0 0 0 0 0
137 1 2 0 0 0 0 1 1 0 0 1 1 1 1 1 0 0 0 2 2 0 1 1 1 0 1 1 1 1 1 0 1 1 0 0 2 2 0 0 1 1 0 0 0 0 0 0 0 0 0 1 0 0 1 1 0 0 1 1 1 0 2 2 1 1 1 0 2 0 0 0 2 1 2 2 0 0 2 0 0 0 2 0 1 0 0 0 0 1 0 0 0 1 1 0 1 0 0 0 2 0 1 1 2 1 2 1 1 0 0 2 1 2 1 1 1 0 2 0 0 0 1 1 0 0 1 0 1 0 1 0 0 0 0 0 0 0 0 0 1 1 0 0 0 0 0 0 0 0 0 0 0 0 0 1 1 0 0 1 0 0 1 1 0 2 0 1 1 0 1 1 2 1 1 0 0 0 0 1 0 1 1 0 0 0 0 1 0 0 0 2 0 0 2 0 0 0 0 0 0 0 0 1 2 0 2 1 1 0 0 1 2 0 0 2 1 0 1 0 2 2 1 0 0 1 1 0 0 0 0 0 0 0 1 0 1 2 2 1 0 1 1 0 0 0 0 0 1 1 1 1 1 0 0 2 0 1 0 0 0 0 0 0 0 0 0 0 1 0 0 2 0 1 0 0 0 0 2 0 0 0 0 0 0 2 2 1 0 2 1 1 1 2 2 1 0 0 0 0 0 0 2 1 0 0 1 2 1 0 0 1 1 0 2 1 2 0 1 0 0 1 0 1 0 0 0 0 0 1 0 1 0 2 1 0 0 1 1 1 2 1 1 1 0 1 1 0 2 2 0 0 2 2 0 1 1 1 0 2 0 0 2 0 2 0 1 0 1 1 1 1 0 0 1 0 0 0 0 2 1 0 0 0 1 1 1 1 1 0 0 1 0 0 1 0 1 1 0 0 0 0 0 2 0 0 0 0 0 2 0 0 0 0 0 0 0 0 0 0 0 1 1 0 0 1 0 1 1 2 0 1 0 1 1 1 2 1 0 0 1 1 1 1 1 0 1 0 0 0 0 0 0 1 1 0 1 2 1 1 0 1 0 0 1 1 0 2 0 1 1 0 0 2 1 1 0 0 0 1 2 1 2 0 1 0 0 1 1 0 1 1 0 1 0 0 2 2 2 2 0 0 1 1 0 0 1 0 0 0 0 0 0 0 1 1 2 2 1 1 1 2 1 0 0 1 0 0 0 1 0 0 0 2 0 1 1 1 0 0 1 2 0 0 0 0 2 2 2 0 0 0 0 2 2 0 0 0 0 1 1 0 0 0 0 0 1 0 0 0 0 0 0 0 0 0 1 2 1 0 0 0 0 1 0 0 0 1 1 0 0 2 0 0 0 1 0 1 0 0 2 0 0 1 1 0 1 0 0 1 0 0 0 1 0 0 2 0 0 0 1 1 0 1 1 1 1 1 0 0 1 0 0 0 0 1 2 0 0 1 1 1 0 1 1 1 2 1 0 0 2 1 1 0 1 1 2 0 2 1 1 0 2 1 1 1 0 2 0 0 1 0 1 0 0 0 0 1 2 2 1 1 0 1 1 1 1 1 1 1 0 1 0 1 1 0 1 0 0 0 0 0 0 0 0 0 2 1 0 0 1 0 0 1 0 0 0 0 0 0 0 1 1 0 1 0 0 0 0 0 0 0 0 0 0 1 0 0 0 1 1 1 0 0 1 0 0 0 0 1 1 1 0 1 0 0 0 0 1 0 0 0 2 0 0 0 2 0 2 2 1 0 2 1 1 0 2 1 2 2 0 0 2 2 2 0 2 2 0 2 0 2 2 0 0 0 0 0 1 1 1 0 1 2 1 2 1 0 0 1 0 1 2 2 2 0 2 1 1 0 2 1 1 2 1 2 1 1 0 1 0 0 2 1 0 1 0 1 1 0 1 1 0 1 0 0 1 0 1 0 1 1 0 2 1 1 1 0 0 0 0 0 0 0 0 1 0 1 1 0 0 0 2 0 0 1 0 1 2 0 0 1 0 0 0 0 1 0 0 1 1 0 2 1 1 1 1 2 0 0 0 2 2 2 1 0 0 0 0 0 0 1 0 0 0 2 2 0 0 0 0 0 2 1 0 0 1 2 0 0 0 1 0 1 0 0 1 0 0 1 0 1 1 0 1 1 2 0 0 1 2 0 2 1 0 0 0 2 2 1 0 0 0 1 1 1 2 0 1 0 1 0 0 1 1 2 2 0 2 0 0 0 0 1 0 1 0 0 0 0 0 0 0 0 0 0 0 0 0 0 1 0
138 0 1 1 0 0 1 2 2 2 1 0 0 0 0 0 0 0 0 2 2 0 0 2 2 0 0 2 2 2 2 2 1 0 1 0 2 2 0 1 0 0 0 0 0 0 1 0 0 0 0 0 0 0 1 2 0 0 2 1 1 0 0 0 0 0 0 0 1 0 0 2 2 0 2 2 0 0 2 0 0 0 2 0 2 0 0 1 1 2 1 2 0 0 0 0 0 1 0 1 2 1 1 1 2 0 1 1 1 0 1 2 0 2 0 0 0 0 0 0 2 0 0 0 0 1 0 1 1 1 1 1 0 0 1 0 0 1 0 0 2 0 1 0 1 1 0 0 0 0 0 0 0 0 0 0 0 0 2 0 0 1 1 1 2 2 0 2 0 2 0 2 0 0 0 0 0 0 0 1 0 1 1 0 0 0 1 1 0 0 0 1 0 1 0 1 0 1 0 0 0 0 0 1 2 0 1 0 1 0 2 0 1 1 0 2 0 1 2 1 2 1 0 0 1 0 0 2 0 1 0 0 1 0 2 1 0 2 2 2 0 0 2 2 2 0 0 0 0 0 0 0 0 0 1 1 0 1 0 1 0 1 0 0 0 0 1 0 2 2 0 2 0 1 1 1 0 0 1 0 0 1 0 0 1 1 2 2 2 2 1 1 1 2 2 0 1 1 0 0 0 0 1 1 0 0 1 1 0 0 0 1 1 0 2 0 2 0 0 0 0 2 1 0 1 0 0 0 0 0 0 1 0 1 0 0 0 2 0 0 0 0 2 1 1 1 1 1 2 1 1 0 2 2 0 1 1 0 1 1 1 1 1 1 1 1 0 1 1 1 1 1 0 0 1 1 0 0 0 1 1 1 0 1 1 1 1 0 0 0 0 1 1 0 2 1 1 1 0 0 0 1 2 0 0 1 1 0 0 0 0 0 1 0 1 0 0 1 0 0 0 0 1 1 0 0 2 0 0 0 0 1 0 0 0 0 0 1 2 1 1 0 1 1 2 1 1 0 0 2 0 0 0 1 1 0 1 2 2 2 1 2 0 1 0 1 1 1 0 1 0 0 0 2 2 2 0 1 1 1 0 1 1 1 1 2 1 0 2 0 0 2 0 1 1 0 1 0 0 1 1 1 1 1 0 0 1 0 2 0 1 0 0 0 1 1 1 2 0 0 0 2 0 0 1 1 0 0 0 2 0 0 0 0 0 0 1 0 1 1 0 1 1 1 1 0 1 0 0 0 0 0 0 1 2 0 1 0 0 0 0 0 0 0 0 0 2 1 1 0 1 1 1 0 0 1 2 1 0 0 1 0 0 0 0 0 0 2 0 0 0 1 0 1 1 0 1 0 0 0 1 0 1 1 0 0 2 1 0 0 1 0 1 1 1 1 0 0 0 0 1 2 0 0 0 0 2 1 0 0 0 2 0 0 0 2 2 1 0 0 1 1 0 2 2 1 1 1 0 1 1 2 1 1 2 0 1 0 1 0 0 0 0 1 1 0 1 2 0 0 0 1 0 1 1 0 0 1 1 1 1 0 1 2 1 2 1 2 1 0 2 1 0 1 0 0 0 0 0 2 1 1 0 1 2 0 1 2 0 0 1 1 0 1 0 0 0 1 0 0 0 0 1 0 1 0 0 0 0 0 0 1 0 0 0 0 0 0 0 1 0 0 0 1 1 0 0 2 0 1 0 1 0 0 0 1 1 0 0 0 0 1 1 0 0 1 2 0 2 2 0 0 2 1 1 0 1 1 1 1 1 1 0 0 0 0 0 2 1 2 0 1 2 1 2 1 1 1 0 0 1 0 1 2 1 0 1 0 1 2 0 0 0 0 0 0 1 0 2 0 2 2 1 2 2 1 1 0 0 0 1 1 1 1 0 0 0 0 0 0 0 0 1 0 0 0 1 0 0 0 2 2 0 1 1 0 1 1 0 0 0 1 0 0 0 0 1 0 0 0 0 1 1 1 0 2 0 0 2 1 1 0 0 0 0 0 0 0 0 2 2 0 1 1 2 2 2 2 0 1 0 0 2 1 1 0 1 1 0 0 0 2 1 0 1 2 2 0 2 1 0 2 2 2 0 0 0 1 1 1 1 0 0 2 0 0 0 0 1 0 0 1 1 0 0 1 2 0 0 0 2 0 0 0 1 0 2 2 1 1 0 0 1 0 1 1 1 0 1 0 0 0 0 1 1 0 2 0 0 0 0 0 1 1 0 0 0 0 0 1 0 0 0 1 1 0 0 0 1 0 0 0
139 1 1 1 1 0 1 1 2 1 0 1 0 1 0 0 0 0 0 2 2 0 1 2 2 0 0 2 2 2 2 1 0 1 1 1 1 2 0 0 2 2 1 1 0 0 1 0 0 2 2 2 0 0 1 1 0 0 1 1 0 1 2 2 1 0 0 1 1 1 0 2 1 0 1 2 1 0 1 1 1 0 0 2 0 0 0 0 0 2 0 0 0 0 0 0 0 2 1 1 0 0 0 0 2 0 2 1 1 0 1 2 1 2 1 0 0 0 0 0 2 1 0 0 0 2 0 0 2 0 0 0 0 0 1 1 1 0 0 0 2 1 0 0 2 2 0 0 0 0 0 1 0 0 1 0 1 0 0 0 1 1 2 0 0 2 0 1 1 0 1 1 1 2 2 0 0 0 0 0 0 0 1 0 0 0 1 0 0 0 0 1 1 0 1 0 1 0 0 0 0 1 0 1 2 0 2 0 1 0 1 1 1 0 0 2 0 0 1 0 1 1 0 0 0 1 1 0 0 0 0 0 0 0 1 0 0 0 0 0 1 0 1 1 1 0 0 0 0 0 0 0 2 0 1 2 1 1 1 2 1 2 0 0 1 0 0 0 2 1 1 1 0 2 0 0 1 1 0 0 1 0 1 1 1 2 0 0 0 2 0 1 1 1 2 0 0 2 0 1 1 0 1 0 0 0 0 2 0 1 0 1 2 0 1 0 2 0 0 0 0 1 1 1 1 0 0 0 1 1 0 1 0 2 0 0 0 1 1 0 0 0 2 1 0 1 0 0 1 1 0 1 2 2 1 0 0 0 1 0 1 1 2 1 2 1 1 0 1 1 1 2 1 1 1 0 0 0 0 1 0 0 0 0 0 0 0 0 0 0 0 0 1 1 2 1 1 2 0 0 0 0 1 1 0 0 1 1 0 1 0 0 0 1 1 0 0 1 0 1 1 1 1 0 1 1 1 0 0 0 0 1 0 1 1 2 0 1 0 0 1 1 1 1 1 2 2 1 1 2 0 0 1 2 1 0 2 2 1 2 1 1 0 2 0 2 2 2 0 1 0 0 2 0 1 0 0 0 0 1 2 0 0 0 2 1 0 0 1 0 1 1 0 2 0 0 2 0 0 0 2 0 2 0 0 0 2 0 1 0 0 1 0 0 1 1 0 2 1 1 1 1 0 0 1 1 0 0 0 2 0 2 0 0 0 0 1 1 2 1 1 1 2 2 1 0 1 2 2 0 0 0 0 2 0 2 0 0 0 1 0 0 1 1 1 1 1 0 0 0 0 1 1 0 0 1 1 0 0 0 0 0 1 1 1 0 0 2 2 2 1 0 1 0 1 0 1 1 0 0 1 1 0 1 0 1 0 1 0 2 1 0 0 1 0 1 0 0 0 0 0 1 0 0 0 0 2 1 0 0 1 2 0 0 0 1 2 1 1 2 1 1 0 2 2 1 1 1 0 1 0 2 0 0 1 0 2 0 2 1 1 0 0 1 0 1 0 2 0 0 0 2 0 1 1 0 1 1 1 1 1 1 0 0 0 0 1 2 1 0 2 0 0 2 0 1 1 0 0 2 1 1 0 1 2 0 1 2 0 0 1 1 0 1 0 0 0 1 1 0 1 0 0 0 1 0 1 0 0 0 2 2 0 0 0 0 1 0 1 1 0 0 0 0 1 1 0 2 0 1 0 1 0 1 0 1 1 0 2 2 1 0 2 1 1 0 2 0 1 2 2 0 2 2 2 2 2 2 2 2 1 0 0 0 0 1 0 1 0 2 1 2 2 1 2 1 0 1 0 0 0 0 0 2 1 0 2 0 0 2 0 0 1 1 1 0 1 0 2 0 2 2 1 1 1 1 0 1 0 0 0 0 2 0 0 2 0 0 1 0 0 1 0 0 0 0 0 0 1 0 1 1 0 2 2 0 0 0 1 1 1 0 0 0 0 1 0 0 2 0 0 0 0 1 0 0 0 0 1 1 2 0 0 0 0 0 0 0 0 1 1 0 0 1 2 1 1 2 0 0 0 1 2 2 1 0 1 1 0 0 0 0 0 0 0 2 2 1 2 1 0 2 2 2 0 0 0 1 0 0 0 0 1 1 0 0 0 1 0 0 0 1 0 0 0 0 2 1 1 1 2 0 2 0 0 0 1 2 0 1 0 0 1 0 1 0 0 0 2 1 0 0 0 0 0 1 1 0 0 0 0 0 1 2 0 0 0 0 0 1 0 0 0 0 0 0 0 0 0 0 2 1
140 1 0 2 1 0 1 1 2 1 1 0 0 1 1 1 0 0 0 2 2 0 0 2 2 0 1 0 2 1 2 2 0 0 0 0 2 2 0 2 0 0 0 0 0 0 0 0 1 0 0 1 0 0 1 0 0 0 0 0 1 1 0 0 0 0 0 0 2 0 0 1 1 1 1 2 1 0 2 0 1 0 2 0 2 0 0 0 0 1 0 0 1 0 0 0 0 0 0 0 1 0 2 2 2 0 2 0 2 1 0 1 0 1 1 0 0 0 1 0 1 0 1 1 0 0 1 0 1 0 1 0 0 0 0 0 0 0 0 1 2 1 0 0 1 2 1 0 0 0 0 0 0 1 0 0 0 1 0 1 0 1 1 1 1 2 1 1 1 0 1 2 1 1 1 0 0 0 2 2 0 0 0 1 1 2 1 1 0 0 0 2 0 0 2 0 0 0 0 0 0 0 0 1 2 0 1 0 1 0 1 0 1 0 0 2 0 1 1 0 1 1 0 0 1 0 1 0 0 0 1 1 0 1 2 0 1 2 2 2 0 0 2 1 1 0 0 0 0 0 0 0 1 0 0 2 1 0 0 0 0 0 0 0 0 0 0 0 1 0 0 2 1 0 0 0 0 2 2 2 0 0 0 0 0 0 0 2 0 2 0 0 0 2 2 1 1 0 0 0 0 0 2 2 0 0 1 2 0 0 0 2 2 1 2 1 2 0 1 0 0 0 2 1 0 0 0 0 1 1 0 0 0 1 0 0 0 0 2 0 1 1 2 1 0 0 1 0 1 0 0 1 2 2 2 2 2 0 0 0 1 1 2 0 2 0 1 1 2 0 0 2 0 0 1 1 0 0 0 1 1 1 1 1 1 1 0 0 0 0 0 1 2 0 2 0 0 1 0 0 0 0 1 1 0 1 0 1 0 1 0 1 0 0 0 0 0 0 0 0 0 2 2 2 0 0 2 0 0 0 0 0 0 0 0 0 1 0 1 0 2 0 2 0 0 1 2 0 0 2 0 0 1 2 1 1 1 2 1 2 1 2 0 1 0 1 1 2 0 0 1 1 1 2 2 1 1 0 0 1 2 2 2 0 1 2 0 0 2 0 0 1 0 2 0 0 1 0 1 1 1 1 2 0 0 0 2 0 2 0 0 0 0 1 1 1 0 2 0 0 0 1 1 1 0 2 1 0 0 2 0 2 0 0 0 0 2 1 1 1 2 1 0 0 0 0 2 0 0 0 1 1 1 2 1 0 1 0 0 0 1 0 0 1 0 0 1 1 1 1 1 2 1 0 0 1 1 1 0 0 0 0 1 1 0 0 2 1 1 1 0 2 0 0 0 1 0 0 0 0 0 1 1 0 0 0 0 0 0 1 0 0 0 1 0 1 0 0 0 0 0 0 0 0 0 1 1 0 0 0 0 1 1 1 0 0 2 1 0 0 0 0 0 1 2 2 2 2 0 0 1 1 1 1 1 0 1 0 1 0 0 0 0 1 0 0 1 2 1 1 1 0 1 0 0 1 1 1 1 1 0 2 0 2 2 1 1 0 2 0 2 1 0 1 1 0 0 0 0 2 0 2 0 1 1 0 2 0 1 2 0 0 0 0 0 0 0 1 0 0 0 0 0 1 0 0 1 0 0 0 0 0 0 0 0 0 1 0 2 2 0 0 1 1 2 0 0 1 0 0 0 0 0 1 0 1 2 0 1 1 0 0 1 1 1 1 2 1 0 2 0 0 2 0 0 1 1 0 0 1 0 1 2 2 1 1 1 1 0 2 0 2 2 0 0 0 0 1 0 1 1 0 0 1 2 0 1 0 0 2 1 1 0 0 1 1 1 2 0 0 2 1 1 2 1 1 1 1 0 1 0 0 2 0 0 1 0 0 1 0 0 0 0 0 0 0 0 0 0 1 2 2 0 2 2 0 0 0 0 0 1 0 0 0 0 1 0 1 2 0 0 0 1 0 0 2 0 2 2 1 1 1 0 0 0 0 0 0 0 2 2 0 0 2 2 2 2 2 0 0 0 1 2 2 0 0 1 1 0 0 1 2 0 1 1 1 2 1 1 0 1 0 2 1 1 0 1 1 0 0 1 1 0 2 0 0 0 1 0 0 0 0 0 1 1 0 1 1 0 1 2 0 2 0 0 1 1 2 0 1 0 1 0 0 1 0 2 0 2 1 1 0 0 1 1 0 2 0 0 0 0 0 1 2 0 2 2 0 1 0 0 0 0 0 0 0 1 0 1 0 2 0
141 1 0 2 0 1 1 1 2 1 1 1 1 1 0 0 0 0 0 2 2 0 0 2 2 0 0 1 2 1 1 1 2 1 0 1 1 1 0 1 2 1 1 0 0 2 1 0 0 0 0 1 0 1 1 1 0 0 2 0 0 2 1 1 1 2 2 0 1 1 1 2 2 0 2 2 0 0 2 0 2 0 2 0 2 0 0 0 0 2 0 0 1 0 1 0 1 1 0 1 1 0 1 1 2 0 2 1 1 0 0 1 0 0 0 0 0 0 0 0 1 0 0 0 0 2 0 0 2 0 0 0 0 0 0 0 0 0 0 1 0 2 0 0 1 2 0 0 0 0 0 0 0 0 1 0 1 1 1 0 1 0 2 0 0 2 0 1 0 1 1 0 0 1 2 0 1 0 0 0 0 0 0 1 0 1 1 1 1 0 0 2 1 2 0 1 0 0 0 0 0 0 1 1 2 0 1 1 1 0 2 1 1 0 0 2 0 0 2 1 2 1 1 1 1 1 2 2 1 1 0 0 0 0 2 0 0 1 1 1 1 0 2 2 2 0 0 0 1 1 1 1 2 0 1 1 0 0 0 0 0 0 0 1 1 0 1 0 1 1 0 2 0 1 0 0 0 1 0 0 0 0 1 1 0 2 1 0 1 2 1 2 0 2 1 0 0 0 0 0 0 0 2 2 0 0 1 2 1 0 0 2 1 0 2 0 1 0 2 0 0 0 2 2 1 0 0 0 1 1 0 1 2 1 0 0 0 1 1 0 1 0 1 2 0 1 2 1 1 1 1 0 2 2 0 0 0 2 0 1 0 0 2 1 2 0 1 2 2 0 0 2 0 0 1 1 0 0 0 1 1 0 0 1 1 0 0 0 0 0 0 2 0 1 2 1 1 0 1 1 1 1 1 0 0 0 1 1 0 1 0 1 0 1 1 0 1 0 0 0 0 2 0 2 1 2 0 0 0 0 0 0 0 1 1 0 0 1 1 0 1 1 2 0 0 2 2 0 0 0 0 0 1 2 1 1 1 2 1 1 0 0 0 2 0 2 2 2 0 1 1 1 2 2 1 0 1 1 1 1 1 2 0 0 2 2 0 0 2 0 0 2 0 1 1 0 1 0 0 1 1 1 2 0 0 0 2 1 1 0 0 0 1 1 1 1 0 2 0 1 1 1 0 0 1 2 1 1 1 1 1 1 0 0 1 0 2 0 2 2 1 1 0 0 0 0 1 1 1 0 0 0 1 1 2 1 0 1 0 0 0 0 0 2 0 0 2 2 1 1 1 0 0 0 2 0 2 1 0 1 1 0 1 2 1 0 2 0 0 0 1 0 0 1 0 0 0 0 0 0 0 2 0 0 0 1 1 1 1 1 1 1 1 1 1 1 0 0 0 0 0 1 1 1 1 1 1 1 0 0 0 2 0 0 0 1 2 0 0 2 1 1 0 2 2 1 1 0 0 0 2 0 0 1 2 0 2 0 2 0 0 0 1 1 1 0 1 2 0 1 0 1 1 0 0 1 1 1 1 1 1 0 0 1 1 1 1 0 1 0 2 0 0 2 2 0 1 1 0 1 0 1 0 0 0 0 2 2 0 1 0 0 0 1 0 1 0 1 1 0 0 0 2 0 2 2 2 0 0 0 0 0 0 0 0 0 1 0 0 0 0 0 0 1 1 1 1 0 0 0 0 0 0 0 0 1 2 0 0 1 0 0 2 2 2 0 2 1 1 2 1 0 1 0 0 0 2 1 1 1 1 1 1 1 1 1 1 2 0 1 1 1 2 1 2 1 0 1 0 0 1 0 0 2 1 1 0 1 1 1 0 0 1 1 1 0 2 1 1 0 1 2 1 2 2 1 1 2 0 0 0 0 1 1 0 2 0 0 1 0 1 1 0 0 0 0 0 0 0 0 2 2 0 1 1 0 1 0 0 0 0 0 0 0 0 0 1 1 1 0 1 0 2 0 0 2 0 0 0 0 2 0 0 0 0 0 1 1 0 1 1 0 1 1 1 1 1 1 0 0 0 2 1 1 2 0 0 0 1 1 0 1 1 1 2 1 2 0 2 2 0 2 2 1 0 0 1 1 0 0 0 0 0 2 0 0 0 1 0 0 0 0 0 0 0 0 2 0 0 1 1 0 1 0 0 1 2 2 0 2 0 2 2 0 1 0 1 0 1 0 0 1 0 0 0 0 1 0 2 0 0 0 1 1 0 0 0 0 0 0 1 0 0 0 0 0 1 0 0 0 1 1
142 0 0 1 0 0 1 2 2 2 1 0 0 2 1 1 0 0 2 0 0 1 0 1 1 0 1 1 1 2 2 1 1 1 0 0 2 1 0 1 1 1 1 1 0 0 0 0 0 0 0 0 0 0 0 0 0 0 1 1 1 0 0 0 1 2 1 0 2 1 1 1 2 0 1 2 1 0 2 0 2 0 1 1 1 0 0 1 0 2 0 1 0 0 0 0 0 0 0 0 1 0 2 2 2 0 2 0 2 1 0 1 1 1 1 1 1 0 0 1 1 0 1 1 0 2 0 0 1 0 0 0 1 0 1 1 1 0 0 0 0 2 0 0 0 0 0 0 0 0 0 0 1 0 0 0 0 0 0 1 0 1 2 0 0 1 0 0 0 1 0 1 1 0 0 0 0 0 0 0 0 0 1 0 0 0 1 1 0 0 0 2 1 0 1 0 1 1 0 0 0 0 0 0 2 0 2 0 0 0 0 2 0 0 0 2 1 0 1 1 1 0 0 0 1 1 0 1 1 1 0 0 0 0 1 0 0 1 2 1 0 0 2 0 1 1 1 0 0 0 0 0 0 0 0 2 2 1 0 1 0 1 0 1 1 0 0 0 2 1 1 1 0 1 0 0 0 0 1 0 1 1 0 0 0 2 1 2 0 2 2 0 0 2 2 0 1 0 0 0 0 0 2 0 0 0 0 2 0 0 0 0 2 0 2 0 2 1 0 1 0 0 1 2 0 0 0 0 2 1 0 1 1 1 0 0 0 2 0 0 0 0 2 2 0 1 1 0 1 1 0 1 2 2 0 0 0 0 0 1 0 0 2 1 2 1 0 1 1 1 1 1 0 0 0 0 0 0 0 2 1 0 0 0 0 0 0 0 0 1 0 0 0 0 2 0 0 0 0 0 0 0 1 1 1 1 0 0 1 1 1 1 1 1 1 1 1 0 0 0 0 2 1 0 0 0 1 0 0 1 1 1 0 1 0 1 0 0 1 0 1 1 2 0 1 2 1 1 1 2 0 0 0 2 0 0 1 0 0 1 0 1 0 2 0 2 2 0 0 0 0 0 0 2 1 0 1 0 0 1 1 1 1 0 1 1 0 0 2 0 0 2 1 1 2 0 2 1 1 2 0 0 1 1 1 1 1 1 1 0 0 0 0 0 2 0 1 2 1 2 2 0 0 0 2 2 0 1 1 1 0 2 0 1 2 0 2 0 0 2 0 0 1 0 0 0 2 1 1 0 0 0 0 1 1 2 0 0 1 1 0 0 0 0 0 0 1 2 1 1 0 1 1 0 0 1 2 1 0 0 0 0 0 0 0 0 0 2 1 0 1 1 0 0 0 0 0 0 0 0 0 2 0 0 0 0 0 1 1 2 0 0 0 0 0 0 0 0 0 0 0 1 2 2 2 0 0 1 0 0 0 1 1 0 0 0 1 1 2 2 2 1 0 1 1 1 2 2 0 0 1 1 0 0 0 1 2 1 2 0 0 0 1 0 2 0 0 2 1 1 1 1 0 1 1 1 1 1 0 0 1 0 0 2 2 1 2 1 2 0 1 0 1 1 0 0 0 1 0 2 0 1 0 1 1 0 1 2 0 1 0 0 0 0 0 0 0 0 0 0 0 0 1 0 1 1 1 0 0 0 1 1 0 0 0 0 0 0 0 0 0 0 0 0 0 0 0 1 0 0 0 0 0 1 0 1 1 0 1 0 0 0 2 1 0 0 2 1 1 2 1 0 0 0 0 1 1 1 2 1 0 1 0 0 0 2 0 2 0 2 0 2 2 0 0 0 0 1 1 0 1 0 1 2 1 1 0 0 1 2 0 0 1 0 1 0 1 0 1 0 2 1 1 2 1 2 1 2 0 0 0 0 1 0 0 1 0 0 0 0 0 0 0 0 0 0 0 0 1 0 2 2 0 2 1 0 1 2 0 0 0 0 0 0 0 0 1 0 1 0 0 0 1 0 0 1 0 1 2 2 2 0 1 0 0 1 0 0 0 2 2 0 2 2 2 2 2 2 0 0 0 2 2 2 0 0 1 1 0 0 0 0 1 1 2 1 2 1 2 1 0 2 1 2 0 0 1 0 1 1 0 0 0 1 0 0 0 1 1 0 1 0 1 1 1 0 0 1 0 0 2 1 2 0 1 0 1 2 2 1 1 0 1 0 0 1 2 0 0 0 0 0 0 0 0 1 1 1 2 2 2 1 1 1 0 0 1 0 0 1 1 1 0 1 1 0 0 0 0 0 1 1
143 1 1 2 1 0 2 2 2 2 2 0 0 0 0 0 0 0 1 1 1 1 1 0 0 1 1 1 2 2 1 2 2 1 0 0 2 2 1 0 1 1 2 2 0 2 1 1 0 0 1 2 1 1 0 1 0 0 0 0 0 1 0 1 1 1 1 0 0 0 0 1 1 0 1 2 1 0 1 0 1 0 2 0 2 0 0 0 0 2 0 1 2 0 0 1 0 1 0 1 0 0 1 1 2 0 2 2 1 0 0 2 1 2 2 2 1 0 0 0 2 0 1 1 0 1 1 0 2 0 1 1 0 0 0 0 0 0 0 0 1 2 0 0 1 2 0 0 1 1 0 0 0 0 0 0 1 0 1 0 1 1 1 1 2 2 0 1 2 0 0 0 0 1 1 0 0 2 0 0 0 0 0 1 0 1 1 0 0 0 0 1 2 2 0 1 1 0 0 0 0 0 1 2 2 0 2 0 1 0 2 0 2 0 0 2 1 0 2 1 2 1 0 0 0 1 2 2 1 1 0 0 0 1 2 0 1 1 2 0 1 1 2 1 1 0 0 0 0 0 0 0 2 2 0 0 1 0 0 0 0 0 1 0 0 0 1 0 1 1 0 2 0 2 0 0 0 0 2 1 0 0 0 0 0 0 0 2 0 2 1 0 0 1 2 0 0 1 1 1 0 0 2 1 0 1 2 2 1 0 0 1 1 0 1 0 2 1 1 0 0 0 1 0 0 0 0 0 0 0 0 2 2 0 0 0 0 0 1 2 2 1 0 2 0 1 1 0 1 1 0 1 1 1 0 0 0 0 0 2 0 0 0 0 0 1 1 2 2 0 0 2 1 1 0 1 0 1 1 1 1 1 0 0 1 1 1 1 1 0 0 1 0 0 2 0 0 0 2 1 1 1 1 0 0 1 0 0 0 1 0 0 0 0 0 0 2 1 0 0 0 1 1 2 1 1 0 0 0 0 1 0 0 0 0 1 1 0 0 0 1 1 1 1 1 2 2 0 0 1 0 0 1 2 1 1 1 1 1 2 0 1 0 0 0 0 0 1 0 0 0 0 1 2 2 2 0 0 0 1 2 0 2 0 0 2 0 1 2 1 1 1 0 2 1 0 2 0 1 2 0 1 2 0 0 0 2 1 1 0 0 0 0 0 0 1 0 2 1 1 1 1 1 0 1 1 0 1 1 1 1 0 0 0 0 0 2 1 0 1 2 1 1 1 0 1 1 1 1 0 0 0 0 2 0 0 0 0 0 0 2 0 0 1 0 0 1 0 0 0 0 1 0 0 1 1 1 0 0 0 0 0 0 1 2 1 2 1 1 0 1 1 2 0 2 0 0 0 0 0 0 1 0 1 1 0 0 0 1 2 0 0 0 0 0 0 0 0 0 0 0 0 0 0 0 0 2 1 0 0 1 0 1 0 0 1 2 1 0 1 2 0 0 1 1 1 2 1 0 0 1 1 1 0 2 0 2 0 2 0 0 0 1 2 0 1 1 1 1 0 1 1 0 0 0 0 0 1 0 0 1 0 0 2 1 2 2 0 1 0 1 0 0 1 1 0 0 0 0 2 1 1 0 0 0 0 1 2 0 0 1 1 0 2 0 0 0 1 0 0 0 0 1 0 1 1 1 0 0 0 1 1 0 1 0 0 1 0 0 1 1 1 0 2 2 0 1 1 0 0 0 0 0 0 0 0 0 0 1 0 0 0 0 0 0 2 0 1 1 2 0 0 0 1 1 0 1 0 0 0 0 1 1 1 1 1 1 2 0 2 2 2 1 0 0 0 0 0 0 0 0 0 1 2 1 0 1 0 1 2 0 0 0 0 0 0 1 1 0 0 0 0 1 2 1 0 0 2 0 0 0 0 0 1 0 1 1 0 1 0 0 0 0 0 0 0 0 0 1 0 1 1 0 2 1 0 0 0 1 1 0 0 1 1 1 1 0 0 2 0 1 0 0 2 0 2 0 1 1 0 1 1 0 0 0 0 1 1 0 2 2 0 2 2 2 2 2 1 0 0 1 2 1 1 1 1 1 0 0 1 0 2 0 0 1 1 2 1 2 2 0 2 2 1 0 0 1 2 0 1 2 0 0 2 0 0 0 0 0 1 0 0 2 1 0 1 2 0 0 0 2 1 1 0 0 0 1 2 0 2 0 2 1 0 1 1 1 0 0 1 0 0 0 0 0 1 1 0 2 0 0 0 2 2 0 1 1 0 0 2 0 0 0 0 0 0 1 0 0 0 2 2
144 1 2 1 1 0 1 2 1 2 2 0 0 0 0 0 0 0 1 1 1 0 0 2 2 0 1 2 2 2 2 0 0 1 0 1 1 1 0 1 1 1 1 1 0 0 0 0 0 0 0 0 0 0 0 2 0 0 1 0 0 2 1 1 1 1 1 1 1 0 0 1 1 0 0 2 2 0 2 0 2 0 1 1 1 0 0 0 0 2 0 0 1 0 0 0 0 1 0 1 0 1 1 1 2 1 2 1 1 0 0 1 1 2 1 1 1 0 0 0 2 0 1 1 0 1 1 0 1 0 1 1 0 0 0 0 0 0 0 2 1 1 0 0 2 2 1 0 0 0 0 0 1 0 1 0 1 1 1 0 1 1 1 1 2 1 0 0 0 2 0 0 1 2 1 1 0 1 0 1 0 1 0 1 1 2 1 1 0 0 0 2 0 0 2 0 0 1 0 0 0 0 0 1 1 0 1 0 1 0 1 2 1 0 0 2 0 0 2 1 2 1 0 0 1 0 0 1 0 1 0 0 1 1 1 0 1 2 2 1 0 0 1 2 2 0 0 0 0 0 0 0 1 0 0 1 1 0 0 0 0 0 0 0 0 0 0 0 2 1 1 0 0 1 0 0 0 1 2 1 1 0 0 0 1 1 0 2 0 2 1 0 1 2 2 0 1 0 0 1 1 0 2 1 0 0 1 2 1 0 0 1 2 0 0 0 1 1 0 0 1 1 1 2 2 0 0 0 0 1 0 2 1 1 0 0 0 0 2 0 0 0 1 1 0 2 0 0 0 0 0 2 1 1 0 1 1 0 1 1 1 1 2 2 2 1 1 0 0 2 2 1 1 1 0 2 0 1 1 2 1 1 0 0 0 2 2 0 0 1 1 1 1 0 2 2 2 1 1 1 1 1 1 1 1 1 0 0 1 1 0 2 0 1 1 0 0 0 0 0 0 2 0 1 1 2 0 1 1 1 0 0 0 1 1 1 0 1 1 0 1 1 1 1 1 1 1 0 0 0 0 1 1 2 2 1 2 1 1 0 0 0 1 0 0 2 2 1 0 0 1 1 1 1 1 0 1 1 1 1 1 1 1 0 1 2 0 0 0 0 2 0 0 0 0 0 1 1 1 1 1 1 1 1 0 1 2 1 0 0 0 0 0 0 0 2 1 2 0 2 2 0 1 1 0 2 1 1 1 2 0 0 0 1 0 0 1 0 1 1 0 1 1 1 0 0 1 2 2 0 0 0 1 1 2 0 2 0 0 1 0 0 0 0 0 0 0 1 1 1 0 1 0 0 0 0 0 2 0 1 1 0 0 0 1 1 1 0 0 0 0 1 0 1 0 0 0 0 0 0 0 2 0 0 0 1 1 1 0 1 0 0 0 0 0 0 0 0 0 0 2 2 0 2 2 0 1 1 0 0 0 1 0 0 0 1 2 0 0 0 1 2 0 2 1 1 2 0 0 0 2 0 1 0 1 0 1 2 2 1 1 0 1 1 1 1 1 2 1 1 0 0 0 0 0 1 1 0 1 1 0 2 0 1 1 1 0 2 1 0 1 0 0 1 1 0 0 1 0 1 0 1 0 1 1 1 1 1 1 1 1 0 0 1 0 0 0 1 0 0 0 0 0 0 1 1 1 0 0 0 1 1 0 0 0 0 1 0 2 2 0 0 0 0 0 0 0 0 0 0 0 0 0 0 0 0 1 1 2 2 0 0 2 2 1 0 2 0 1 1 2 0 2 0 0 0 0 0 0 0 1 2 1 1 1 1 1 1 0 2 0 2 2 2 2 1 1 2 0 0 2 0 0 1 2 0 1 1 1 2 0 0 0 0 1 1 0 0 0 0 0 0 0 2 2 0 0 1 0 0 0 0 2 0 0 1 0 1 1 1 1 1 0 0 0 0 0 0 0 1 1 1 0 1 1 0 1 0 1 1 0 0 0 0 0 0 1 1 2 0 1 0 1 1 0 0 0 1 0 0 0 0 1 0 0 0 0 1 0 2 2 0 0 1 2 2 2 2 0 0 0 1 2 2 1 0 1 1 1 1 0 1 0 1 2 0 1 1 2 1 0 2 1 1 1 0 0 0 0 0 0 0 1 2 0 0 0 0 0 2 0 1 1 0 0 0 1 0 0 1 0 0 2 0 1 1 1 1 0 1 0 1 2 0 1 1 2 0 1 0 0 0 0 0 0 0 0 0 1 0 0 0 0 1 0 1 1 0 0 1 0 0 0 0 0 1 0 0 0 0 0 0
145 1 0 1 0 0 1 1 2 0 0 1 1 1 1 1 0 0 1 1 1 1 0 1 1 0 0 1 2 1 1 2 1 1 0 0 1 1 0 2 0 0 0 1 0 0 0 0 0 0 0 1 1 1 0 2 0 0 2 1 1 0 2 2 1 1 1 0 1 0 0 1 2 0 1 2 0 1 1 1 0 0 2 0 0 0 0 1 0 2 0 1 0 0 0 0 0 1 0 1 2 0 1 1 2 0 2 2 0 0 0 1 0 1 1 2 1 0 0 0 2 0 2 2 0 1 1 0 1 0 0 0 0 0 0 0 0 0 1 0 2 0 0 0 1 2 1 0 0 0 0 0 0 0 0 0 1 0 1 0 1 1 2 0 1 1 0 0 0 2 0 0 1 0 0 0 0 0 0 1 0 0 0 1 0 1 1 1 0 0 0 1 0 1 2 0 0 0 0 0 0 0 0 2 2 0 2 0 2 0 1 2 1 0 0 2 1 0 1 0 1 1 0 0 1 2 1 0 0 0 0 0 0 0 2 0 0 2 2 0 0 1 2 2 2 0 0 0 0 0 0 0 1 0 0 1 0 0 0 0 0 0 0 0 0 0 1 2 2 0 0 1 0 1 0 0 0 1 1 0 1 0 0 0 0 1 1 2 1 2 2 0 1 2 1 0 0 0 0 2 2 0 2 1 1 1 1 2 1 0 0 1 1 0 2 0 1 0 1 0 0 1 1 1 1 0 0 0 1 0 0 0 0 0 0 0 0 1 0 1 0 1 1 2 0 1 1 1 1 0 1 1 2 2 1 1 1 1 1 1 1 1 1 1 1 0 1 2 1 1 1 1 1 0 0 1 0 1 0 2 0 2 0 0 1 1 1 0 0 1 0 1 0 1 2 1 1 1 0 0 0 0 0 2 2 0 0 1 0 2 0 0 0 2 2 0 0 0 0 0 0 1 1 1 0 0 2 0 0 0 0 0 1 1 1 0 0 1 0 0 2 0 2 0 1 2 1 0 0 1 0 0 1 2 2 1 2 1 0 0 0 0 1 0 0 0 0 0 0 0 1 0 1 2 0 0 0 0 0 2 2 2 0 0 2 0 0 0 1 0 1 0 0 2 0 0 1 1 1 2 0 0 1 1 0 0 1 0 1 0 0 1 0 0 0 1 0 2 1 0 0 1 0 0 1 2 0 0 0 2 0 0 0 1 0 1 1 2 1 1 1 1 1 1 0 1 1 0 0 0 1 1 0 2 1 1 0 0 1 1 0 0 0 1 0 0 1 2 0 2 0 1 1 0 0 1 1 2 0 0 0 0 2 2 1 0 1 0 0 0 1 0 1 0 1 0 0 0 0 0 0 2 0 0 0 2 2 1 0 0 0 0 1 2 2 2 0 0 1 1 0 1 0 1 1 0 0 1 0 0 1 1 0 0 0 1 1 1 1 2 1 1 0 1 2 2 2 1 0 0 2 0 1 0 0 1 2 1 2 0 0 0 0 0 1 0 0 2 1 1 1 0 0 0 0 0 1 0 1 1 1 0 2 2 0 2 0 1 1 1 1 1 0 0 0 0 0 0 0 0 0 2 0 2 1 1 0 1 0 1 0 0 0 1 0 0 1 2 1 0 0 0 1 0 2 2 2 0 1 0 1 1 0 0 0 0 1 0 0 0 0 0 0 0 0 1 0 0 0 0 0 0 0 0 0 0 0 0 0 0 0 1 1 1 1 0 2 1 0 2 0 0 2 1 1 0 1 2 2 2 0 0 1 1 1 0 1 1 0 1 0 1 2 0 0 0 0 1 0 0 0 0 0 2 2 0 0 0 0 1 1 1 1 1 1 0 2 0 2 0 2 2 0 2 2 0 0 1 0 1 0 0 1 0 0 1 0 0 1 0 0 1 0 1 0 0 1 0 0 0 2 2 0 2 2 0 0 0 0 0 1 0 1 0 1 0 1 1 1 0 1 0 0 1 0 1 0 1 2 1 2 0 0 0 0 0 0 0 1 1 0 0 0 1 2 1 1 1 0 0 1 1 1 1 2 2 0 1 0 0 0 0 0 0 1 1 2 0 1 1 0 1 2 0 0 0 0 0 1 1 1 0 0 1 0 0 0 1 0 1 0 2 2 2 2 1 2 0 0 0 2 1 2 1 1 0 2 2 1 1 0 0 2 0 2 1 1 1 2 0 0 0 0 2 2 1 1 0 0 0 0 0 1 2 0 0 0 0 0 0 1 1 0 0 0 0 0 0 0 0 1 0
146 1 0 2 0 1 2 2 1 1 1 1 0 1 0 0 1 0 1 1 1 0 0 2 2 0 1 2 1 2 2 0 0 0 0 0 2 1 0 0 1 1 0 0 0 0 1 0 0 0 0 1 0 0 1 1 0 0 1 1 1 0 1 1 1 0 1 0 2 1 1 0 1 0 1 2 1 0 0 0 1 0 2 0 2 0 0 0 0 2 0 1 2 0 0 0 0 2 0 2 1 0 0 0 2 1 2 1 1 1 0 1 0 2 0 0 0 0 0 0 2 0 2 2 0 0 2 1 1 0 0 0 0 0 0 0 0 0 0 2 1 1 0 0 0 0 0 0 2 2 0 0 0 0 1 0 1 1 1 0 1 0 2 0 0 2 0 0 1 1 0 1 1 1 2 0 2 0 0 1 1 1 0 1 0 1 1 1 1 0 0 2 1 1 1 0 0 0 0 0 0 0 0 1 2 0 2 0 2 0 1 2 1 0 0 2 0 1 1 0 1 1 0 0 0 0 0 0 0 0 1 1 0 0 1 0 0 2 2 2 0 0 2 1 1 0 0 0 0 0 0 0 1 0 1 1 0 0 0 0 0 0 1 1 2 0 1 0 2 1 2 0 0 1 0 0 0 2 1 1 1 0 0 0 1 1 0 1 1 2 1 1 1 2 2 0 1 0 0 0 2 0 2 1 1 0 0 1 2 0 0 2 2 0 0 1 2 0 0 0 1 1 2 1 2 0 0 0 0 0 0 2 0 0 0 0 0 2 0 0 0 0 1 1 1 1 1 0 2 1 0 0 2 2 1 0 0 0 1 1 1 1 0 0 0 0 0 1 1 1 1 1 2 2 0 1 0 0 0 2 0 0 0 1 1 1 1 0 0 0 1 0 1 0 1 0 1 0 0 0 0 0 1 1 0 0 1 1 1 1 0 1 0 0 0 0 1 0 0 0 0 1 0 1 2 2 0 0 0 0 0 0 0 0 0 0 1 1 0 0 2 0 2 0 0 1 2 1 1 2 0 0 1 2 1 1 1 2 1 2 2 2 1 0 0 0 0 1 0 1 0 0 0 2 1 0 1 0 0 0 2 1 0 0 2 1 0 1 1 0 1 1 0 1 0 2 0 0 0 2 0 0 0 2 0 0 1 0 1 0 0 1 0 0 1 0 0 2 0 1 1 1 0 0 1 2 1 0 1 2 0 0 0 0 2 0 0 0 0 1 1 2 1 1 0 0 1 0 0 0 0 0 1 1 2 1 0 0 0 1 0 0 0 1 0 0 1 0 0 0 0 0 0 0 0 0 1 1 0 0 0 0 1 1 0 0 1 1 1 0 0 1 0 1 0 0 0 1 0 0 2 0 0 0 0 0 2 0 0 0 0 0 0 0 0 0 0 0 0 0 0 0 1 1 1 1 0 0 0 0 1 2 1 0 0 1 2 0 0 1 1 0 0 1 2 2 2 0 0 0 2 1 1 1 1 1 1 0 0 0 0 0 1 1 0 1 0 1 1 0 2 0 0 0 0 0 1 0 1 1 0 1 0 2 2 1 2 2 1 0 1 0 0 0 0 0 0 1 1 1 0 1 0 0 2 0 0 2 0 0 0 0 0 1 1 1 0 1 1 0 0 0 0 1 1 0 0 0 1 1 1 1 1 0 0 1 0 0 1 2 0 0 0 1 2 0 0 0 0 1 0 1 0 0 0 1 0 0 0 0 0 0 1 0 0 1 2 0 2 1 0 0 1 1 1 0 0 1 1 1 0 1 0 0 1 0 1 2 0 2 1 2 2 1 2 1 0 0 1 1 1 0 0 2 1 0 2 0 1 2 0 0 1 0 1 0 1 0 1 0 2 1 2 2 2 2 1 1 0 1 0 0 2 0 0 2 0 0 1 0 0 1 1 0 0 0 2 0 0 0 2 2 0 2 2 0 0 0 0 0 0 0 1 0 1 0 0 0 1 0 0 0 0 0 0 1 0 1 2 2 2 0 1 0 0 1 1 1 0 2 2 0 0 1 1 0 0 2 0 1 0 1 2 1 2 1 0 0 0 1 0 1 1 0 2 1 1 1 1 0 0 1 1 0 0 0 0 0 0 0 0 0 0 1 1 0 0 1 0 0 0 0 1 0 0 1 1 0 0 0 2 0 1 0 0 0 1 1 1 1 0 1 1 0 1 1 1 0 1 0 0 0 0 0 0 0 0 0 1 1 0 0 0 0 0 0 0 0 0 1 0 0 0 0 0 0 0 1 1 0 1 0
147 0 2 0 0 1 1 1 2 1 1 0 0 0 0 0 0 0 1 1 1 1 0 2 2 0 0 1 1 1 1 2 0 1 1 0 2 1 0 1 1 1 0 2 0 1 0 0 1 0 0 2 0 2 0 1 0 1 0 0 0 0 0 0 1 1 1 0 1 0 0 1 2 0 2 2 0 0 2 0 2 0 2 0 2 0 0 0 0 2 0 0 0 0 1 1 1 0 0 0 2 0 1 1 2 1 1 2 0 0 0 0 1 1 1 1 1 1 0 0 1 0 1 1 0 1 1 2 2 2 1 1 0 0 0 0 0 0 0 0 0 2 0 0 1 1 0 0 1 1 0 0 0 0 1 0 0 0 2 0 0 1 1 1 1 2 0 2 1 0 1 0 1 2 2 0 0 0 2 2 0 0 0 1 0 1 1 0 0 0 0 2 1 1 0 1 0 0 0 0 0 0 0 1 1 0 2 0 1 0 2 0 1 0 0 2 0 0 1 1 2 1 0 0 0 0 0 2 1 2 0 0 0 0 1 0 0 2 2 1 0 0 1 1 1 0 0 0 1 1 1 1 1 0 0 2 2 0 1 1 1 1 0 0 0 0 0 0 1 1 0 1 0 1 0 0 0 1 1 1 1 0 0 0 0 1 0 2 0 1 0 0 1 2 2 0 0 0 0 0 0 0 2 1 1 0 1 2 0 0 1 2 1 0 2 0 1 2 0 0 0 0 1 0 2 0 0 0 1 1 0 1 0 1 0 0 0 2 0 0 1 2 2 2 1 0 2 0 2 1 0 0 2 2 1 0 0 2 0 1 0 0 0 0 0 0 2 2 2 0 0 1 0 0 0 0 0 0 0 2 0 0 0 0 2 1 0 0 0 0 0 0 0 0 1 0 1 0 1 0 0 1 0 2 1 0 0 1 0 1 0 1 0 1 1 0 1 0 0 0 1 1 0 1 0 2 1 0 0 0 0 0 1 2 2 2 0 0 1 0 1 0 1 1 1 1 1 0 0 1 0 0 1 1 1 0 1 2 1 2 2 2 1 1 0 2 2 1 0 0 1 1 1 2 1 0 1 0 0 1 0 1 1 0 1 2 0 1 2 0 0 2 1 0 1 0 1 1 1 2 0 0 1 1 0 0 1 1 0 0 0 0 0 1 0 2 0 2 0 1 1 0 0 0 0 1 1 1 1 2 0 1 0 0 0 0 2 0 0 1 0 0 2 2 0 0 1 1 1 0 0 0 1 2 0 1 0 0 0 0 0 0 0 0 0 0 2 2 1 1 0 1 1 0 0 1 2 2 1 0 0 0 0 1 1 0 0 1 0 0 1 0 0 2 0 1 0 0 0 1 0 2 0 0 0 0 1 0 0 1 0 0 1 1 1 1 1 0 1 0 0 0 0 0 0 1 1 1 0 0 0 1 0 0 0 0 2 0 0 1 1 1 0 1 1 1 2 1 1 0 0 1 1 1 2 0 1 0 2 0 0 0 0 1 1 1 0 2 0 0 1 1 1 0 0 0 0 1 1 1 1 1 0 2 2 2 1 2 1 1 0 1 1 1 0 0 0 0 0 2 1 1 0 0 1 0 2 1 0 1 0 0 0 1 0 0 0 2 2 0 0 0 1 0 2 1 1 1 0 0 1 1 0 0 0 0 1 0 0 0 0 0 0 0 0 1 0 1 0 2 1 2 0 1 0 1 1 0 1 1 0 0 1 1 1 1 2 0 2 1 1 2 2 1 1 0 1 2 2 2 1 0 1 1 1 1 1 1 0 2 0 2 2 1 2 1 1 1 0 0 1 0 1 2 1 0 1 0 1 2 0 0 1 1 1 0 1 0 1 0 1 1 1 2 1 0 0 2 1 0 1 0 1 0 0 1 0 0 2 0 0 2 0 0 1 1 1 1 1 0 1 1 0 2 2 0 0 0 0 0 0 0 0 0 0 0 0 0 0 0 0 0 1 1 0 2 0 0 2 2 2 0 0 0 0 0 0 0 0 0 0 0 1 1 2 1 2 0 0 0 0 2 0 0 2 2 0 1 0 1 0 1 1 1 2 0 1 1 1 0 1 0 2 0 0 0 1 1 0 0 1 1 0 2 0 0 0 1 1 1 0 0 1 1 0 0 1 0 0 0 2 0 2 0 1 0 0 2 0 1 0 1 0 1 2 0 1 0 2 1 1 0 1 0 0 1 1 0 1 1 1 0 1 2 0 2 2 0 0 2 0 0 0 0 0 0 1 0 0 0 1 0
148 0 1 1 1 0 2 2 0 2 2 0 1 2 1 1 0 0 2 0 0 1 0 2 2 0 1 2 2 2 2 1 2 2 0 0 2 2 1 0 1 1 0 1 0 1 1 0 0 0 0 0 0 0 1 2 0 1 1 0 1 1 0 1 0 0 0 0 0 0 0 2 2 1 1 2 0 0 1 0 0 0 1 1 2 0 0 1 1 2 1 1 1 0 0 0 0 0 0 1 1 0 2 2 2 0 2 2 0 0 1 1 1 2 1 1 1 0 0 0 2 0 1 1 0 0 1 1 1 1 0 0 1 0 0 0 1 0 1 0 2 0 0 0 1 0 0 0 0 0 0 0 0 0 0 0 0 2 0 0 1 0 2 0 1 2 0 1 1 1 0 1 1 1 1 0 0 1 0 1 0 1 0 1 0 1 1 1 1 0 0 2 2 2 0 2 2 0 0 0 0 0 1 2 2 0 2 1 0 0 2 1 2 0 0 2 0 0 1 0 0 0 0 0 1 0 2 0 0 1 0 0 1 1 1 0 1 2 2 1 0 1 2 1 2 1 1 0 0 0 0 0 1 1 0 1 2 0 0 0 1 0 0 0 0 0 0 0 1 1 0 2 0 1 1 0 0 1 0 0 1 0 0 0 1 1 1 0 1 2 1 2 2 2 2 0 0 2 0 2 1 0 2 1 1 0 0 2 1 0 0 2 2 1 2 0 0 1 0 1 0 1 2 2 1 0 0 0 0 1 0 0 1 1 0 1 0 1 1 1 1 0 2 2 0 0 1 0 1 1 0 1 1 2 0 0 0 1 0 0 0 0 2 1 2 1 0 2 2 0 0 2 0 0 1 1 0 0 0 0 0 2 0 0 0 1 0 0 0 0 0 0 0 1 2 1 1 2 0 0 0 0 1 1 1 0 1 0 0 2 0 0 0 0 0 0 1 0 0 0 1 0 0 1 2 2 0 1 1 1 1 0 0 0 0 1 0 0 2 0 1 0 1 1 0 2 2 0 0 1 0 1 0 1 1 0 1 1 1 0 0 0 0 0 0 0 0 1 0 1 0 0 0 2 2 1 1 1 1 0 0 2 2 1 0 2 1 1 2 0 0 2 0 1 0 0 1 2 2 2 0 0 1 1 0 0 1 0 0 0 0 1 0 0 0 2 0 2 1 2 2 0 1 0 1 2 1 0 0 1 0 1 0 0 1 0 2 0 1 2 0 0 2 2 1 1 0 1 1 0 0 0 0 1 1 2 0 1 1 0 0 1 1 0 0 1 1 2 2 0 2 1 1 0 0 1 1 1 0 0 1 0 0 2 1 0 2 2 1 0 1 1 1 0 0 0 1 0 0 0 0 2 1 1 0 0 0 2 0 2 0 0 0 1 0 1 0 0 1 0 0 1 1 0 1 2 2 1 0 0 0 2 1 0 0 1 2 0 0 1 1 0 0 1 2 1 1 0 0 0 0 2 2 1 2 0 1 0 2 1 1 0 1 1 1 1 2 1 1 0 1 1 1 0 0 0 0 1 0 0 0 0 0 1 1 1 1 0 2 0 0 0 0 1 1 0 0 0 0 1 0 1 0 0 1 0 2 1 0 0 0 0 1 0 0 1 0 1 0 0 0 1 0 0 1 0 0 0 0 0 2 2 0 0 0 0 0 0 0 1 1 1 0 0 1 1 0 0 0 0 0 0 0 0 0 0 1 0 1 1 0 0 2 1 0 0 2 0 1 2 2 0 2 1 1 0 1 0 0 0 0 2 0 0 0 2 0 1 0 2 0 2 2 2 2 2 0 0 1 0 0 0 1 1 1 1 0 0 0 2 0 0 1 1 1 0 1 0 2 0 1 2 0 2 2 1 1 2 0 0 0 0 1 1 0 1 0 0 1 0 0 1 0 0 1 1 1 0 0 0 2 2 0 2 2 0 0 0 0 0 0 0 1 0 1 2 0 0 2 0 0 0 0 1 0 2 0 0 0 0 2 0 0 0 0 0 0 0 1 2 2 0 0 2 2 2 2 2 0 0 0 1 0 0 2 2 0 0 1 1 0 0 0 0 0 1 1 1 1 0 0 1 2 1 0 0 1 2 0 0 0 0 0 2 0 0 0 0 0 2 0 1 0 0 0 1 1 0 0 0 2 0 1 0 1 0 1 2 1 0 1 0 1 0 2 0 0 0 2 0 0 1 0 0 0 2 2 0 1 0 0 0 2 2 0 1 1 0 0 0 0 0 0 1 0 0 0 0 0 0 0 0
149 1 1 2 1 0 2 2 2 2 1 0 1 1 1 1 0 0 1 1 1 0 0 2 2 0 0 1 1 1 1 2 1 1 0 0 2 2 1 0 2 1 1 1 0 1 0 0 0 0 0 1 1 1 0 0 0 0 0 0 0 2 1 2 0 0 0 0 1 0 0 1 1 0 1 2 1 0 2 0 2 0 1 1 1 0 0 0 0 2 0 1 0 0 0 0 0 1 0 0 1 2 0 0 1 0 1 1 1 0 1 2 0 2 0 0 0 2 0 0 0 0 2 2 0 1 1 1 2 1 1 1 0 0 0 0 0 0 0 0 2 1 0 0 2 1 0 0 1 1 0 0 0 1 1 0 0 0 2 0 0 1 0 2 1 2 1 1 1 1 0 1 1 0 0 0 0 0 0 0 0 0 0 0 0 0 0 2 1 0 0 1 1 0 1 0 1 0 0 0 0 0 1 1 2 0 1 0 0 0 0 2 1 1 0 2 0 1 0 0 0 0 1 0 0 0 0 1 1 1 0 0 1 0 2 1 0 2 2 2 0 0 2 2 2 0 0 0 0 0 0 0 1 0 0 0 0 1 0 1 0 1 0 0 0 0 2 0 2 0 0 2 1 1 0 0 1 0 2 0 0 0 0 0 0 0 0 0 0 2 0 1 0 2 2 0 1 0 0 0 0 0 2 1 0 0 0 2 1 1 0 2 2 1 0 0 1 1 0 0 1 1 1 0 1 0 1 0 2 2 0 0 1 1 0 0 0 1 1 0 0 0 0 2 0 1 0 0 1 0 1 1 2 2 0 0 1 0 0 0 0 0 2 1 2 0 0 1 2 0 0 2 1 0 1 0 0 0 0 1 0 1 0 1 1 1 1 0 0 0 0 1 1 0 2 1 1 0 0 0 0 0 1 1 0 0 1 2 0 2 0 0 1 1 1 1 1 2 0 2 2 0 1 0 1 1 2 1 1 0 1 2 0 0 0 1 0 1 1 1 2 0 1 1 1 2 2 0 0 1 0 0 1 2 2 0 2 1 1 0 0 0 0 1 0 2 2 0 0 0 0 0 1 2 0 0 0 0 0 1 0 2 1 0 2 1 0 0 1 0 0 1 1 1 0 0 1 1 1 2 0 1 2 0 0 0 2 1 0 0 0 1 0 0 1 1 1 2 2 2 2 0 1 1 0 1 0 0 0 1 0 0 0 0 1 0 1 1 0 0 1 1 1 0 0 1 0 0 0 0 0 0 0 1 2 0 1 0 0 0 0 0 0 0 0 0 2 2 0 0 0 0 0 0 0 0 1 1 0 1 0 0 0 2 2 1 1 1 0 0 0 2 1 1 1 0 1 1 0 0 1 0 0 0 0 0 0 0 0 1 0 0 0 0 0 0 0 0 0 0 1 0 0 0 0 1 1 0 1 1 0 0 0 0 0 0 1 1 0 0 1 0 1 1 2 0 0 1 0 1 1 0 1 1 1 0 0 1 2 0 0 0 1 1 0 1 1 2 1 0 1 1 0 0 1 1 2 1 1 1 2 0 0 1 2 2 0 1 1 2 0 2 0 2 0 0 1 0 0 1 0 1 0 1 1 0 1 1 1 0 1 0 0 1 0 0 0 1 2 0 0 0 1 0 2 2 2 0 1 1 1 1 0 1 0 0 1 0 0 2 2 2 0 0 1 0 0 1 0 0 0 0 0 0 1 1 0 0 0 0 0 0 2 0 1 0 2 1 1 2 0 0 2 0 0 0 1 0 0 0 0 2 0 0 0 1 0 1 0 2 1 2 1 1 1 1 0 1 0 1 2 0 0 1 2 1 1 0 0 2 0 0 1 1 1 0 2 1 1 0 1 1 1 2 2 0 0 1 0 1 0 0 2 0 0 2 0 0 1 0 0 1 0 0 0 0 0 0 1 0 1 1 0 2 1 0 0 0 0 0 0 0 0 0 0 1 0 1 1 0 1 0 0 1 0 1 0 1 2 2 2 0 0 0 0 0 1 1 0 1 1 0 0 1 2 2 2 2 0 0 0 2 2 2 1 0 1 0 0 1 0 1 0 0 0 1 1 0 2 2 0 2 2 0 0 0 1 1 0 0 0 1 0 1 1 0 0 0 0 0 0 0 0 1 1 0 0 0 0 0 2 0 2 0 0 0 1 1 1 0 0 0 2 0 1 0 0 0 2 0 1 0 0 2 2 1 1 0 2 0 0 0 2 2 0 0 1 0 1 0 1 1 0 0 0 0 0 0 0 0 1 1
150 1 1 1 0 0 0 1 2 0 0 0 0 0 0 0 0 0 1 1 1 1 0 2 2 0 1 2 2 2 2 0 0 0 1 1 1 2 0 0 2 1 0 2 0 1 0 0 0 0 0 0 1 1 0 1 0 0 1 0 2 0 2 2 1 1 1 0 1 1 1 2 2 0 2 1 0 0 2 0 2 0 1 1 1 0 0 1 1 1 0 0 2 1 1 0 1 0 0 1 1 2 0 0 2 0 2 2 0 0 1 1 1 2 1 1 1 1 0 0 0 0 1 1 1 1 0 0 1 0 0 0 0 0 1 1 0 1 0 1 1 2 0 0 0 0 0 0 0 0 0 0 0 1 0 0 0 2 0 0 1 2 2 0 2 2 0 1 1 0 1 1 0 2 1 0 1 0 1 1 0 0 0 1 0 1 1 1 0 0 0 1 1 1 0 1 2 0 0 0 0 0 0 0 2 0 1 1 1 0 0 2 2 1 0 2 2 1 1 0 1 1 0 0 0 0 0 2 0 2 1 1 0 0 1 0 0 2 2 1 0 1 0 1 1 0 0 0 0 0 0 0 2 1 0 0 0 1 0 1 0 1 0 0 0 0 0 1 2 1 1 0 0 1 1 1 0 0 1 0 1 1 1 1 0 2 1 1 0 2 0 1 1 2 2 0 1 1 1 1 2 0 2 1 1 0 0 0 1 0 0 2 1 0 2 0 2 0 0 0 0 0 0 1 0 0 0 0 1 1 0 1 0 1 0 0 0 0 2 0 0 0 1 1 0 1 1 1 2 1 1 0 1 2 1 2 2 2 0 0 0 0 1 0 1 1 0 2 2 0 0 2 0 0 0 1 0 1 1 2 0 0 0 0 2 0 0 0 0 1 1 1 1 0 2 1 1 1 0 1 1 1 0 1 1 0 0 1 0 1 0 1 0 1 1 0 1 0 0 0 0 0 1 1 0 0 1 0 0 0 1 0 0 1 1 0 1 0 1 0 1 1 1 1 0 2 1 0 0 1 0 0 0 2 0 0 1 2 1 2 1 2 1 0 0 1 1 0 0 0 1 1 1 1 1 1 0 1 1 1 0 1 0 0 2 1 0 0 2 0 0 2 0 2 0 0 1 0 1 1 1 0 1 1 0 0 2 1 1 0 1 0 0 0 1 1 1 2 1 1 1 1 1 0 1 2 1 0 0 2 0 1 0 0 0 0 2 1 1 2 0 0 2 1 1 0 0 1 1 0 0 0 0 2 0 0 0 1 0 0 1 0 0 1 0 0 1 2 2 0 1 1 2 0 0 2 2 2 0 1 1 0 0 1 1 0 1 2 0 0 0 1 0 0 1 0 1 1 0 0 1 1 2 0 0 1 2 0 0 0 2 0 0 1 0 0 0 1 1 1 0 2 1 1 1 1 1 1 0 0 0 1 2 0 0 0 2 0 0 2 0 1 0 2 2 1 2 1 0 0 1 1 0 0 1 1 2 0 1 0 0 0 1 0 1 0 0 2 2 0 2 0 0 0 0 1 1 0 1 1 0 2 0 1 1 1 0 1 2 0 1 1 0 0 0 0 0 1 1 1 0 1 0 1 2 0 2 2 0 0 0 0 0 2 0 1 1 0 1 0 0 0 0 0 1 1 1 0 0 0 1 1 0 0 0 1 1 0 0 0 0 0 1 0 2 0 0 0 0 0 0 0 0 0 0 0 0 0 1 1 0 0 1 0 1 1 1 1 1 2 0 0 1 0 0 1 0 1 1 1 0 2 0 0 0 2 0 1 0 2 0 2 2 0 2 0 1 0 0 1 1 0 0 2 1 0 0 1 1 1 0 0 2 2 2 0 2 1 0 1 0 1 0 1 1 1 0 1 0 0 1 1 1 0 0 1 0 1 2 1 2 2 1 0 0 0 1 0 1 0 2 2 0 2 2 0 0 0 0 0 0 0 0 0 0 0 1 1 2 1 2 0 2 1 0 1 0 1 2 2 2 0 0 1 0 1 1 1 0 2 2 0 1 0 2 0 1 1 0 0 0 2 1 1 1 1 0 1 0 1 1 1 2 1 2 1 2 0 2 2 0 2 1 1 1 0 1 2 0 0 0 0 0 2 0 0 0 0 0 0 0 2 1 2 2 0 1 0 0 0 1 0 2 1 0 0 0 2 0 2 0 2 1 0 1 1 1 0 0 0 0 0 0 0 0 2 2 0 1 0 0 0 0 0 0 0 0 0 0 0 0 0 0 0 0 0 0 1 1 0 0 0
151 1 1 1 0 0 1 1 2 0 0 0 0 1 1 1 0 0 1 1 0 1 0 2 2 0 0 2 2 2 2 2 1 1 1 0 2 1 0 1 1 1 1 1 1 0 1 0 0 1 1 1 1 1 0 2 0 0 1 0 1 1 0 0 1 2 1 0 1 0 0 1 2 0 1 2 1 1 2 1 0 0 1 1 1 0 0 1 1 1 1 1 0 0 1 0 1 2 0 2 0 0 1 1 2 0 2 0 2 1 0 1 2 2 1 1 1 0 1 0 1 0 2 2 0 1 1 2 2 1 1 2 1 0 0 0 0 0 0 0 0 2 0 0 0 0 1 0 0 0 0 0 0 0 1 0 0 0 1 0 1 2 0 1 0 1 0 0 0 2 0 1 1 1 1 0 0 0 0 1 0 1 0 1 0 1 1 0 0 0 0 2 0 0 1 0 0 0 0 0 0 0 0 0 2 0 2 1 1 0 0 2 2 0 0 2 1 1 1 1 1 0 1 0 1 1 2 1 0 0 0 0 1 1 1 0 1 2 2 2 0 0 1 0 2 2 2 0 0 0 0 0 1 0 0 1 1 0 1 1 1 1 0 2 1 0 0 1 1 1 1 0 0 2 1 0 0 1 2 1 1 0 1 1 0 2 0 1 0 2 0 1 1 2 2 0 1 1 0 1 0 0 1 0 0 0 0 2 0 0 0 1 2 1 1 0 2 0 1 0 0 1 2 1 1 0 1 0 0 0 0 1 1 1 0 0 0 1 1 0 1 1 1 2 1 0 2 0 2 0 1 0 0 1 0 1 1 0 0 1 0 0 1 1 1 0 0 0 1 1 1 1 0 0 0 1 0 1 1 2 1 0 0 0 1 1 0 0 0 0 0 0 1 0 2 0 0 1 0 0 0 1 0 2 0 0 0 0 0 2 0 0 0 1 1 0 0 0 0 0 0 2 1 0 0 0 0 0 0 1 0 2 0 0 0 2 0 1 0 0 1 0 1 0 2 1 1 0 0 2 0 0 0 2 0 0 0 2 1 2 2 2 0 1 0 1 1 1 0 1 0 0 1 1 1 1 0 0 0 0 2 1 2 0 1 0 0 0 1 0 1 2 0 1 0 0 1 0 1 2 0 1 2 0 0 0 2 0 1 0 1 0 0 0 1 0 0 2 0 1 1 1 1 0 1 1 0 0 0 2 0 1 0 2 1 1 2 0 0 2 1 1 0 0 0 0 2 0 0 0 0 0 0 2 0 2 0 1 0 0 0 0 0 1 0 0 2 1 0 2 0 0 0 0 1 0 2 1 0 1 0 0 1 1 1 0 0 0 0 0 2 0 0 0 1 0 0 0 0 0 0 1 0 0 0 0 1 2 0 2 0 0 0 0 0 0 1 0 0 0 0 0 0 0 0 0 2 2 0 0 0 1 1 0 0 1 2 1 0 1 1 1 0 0 2 1 1 2 0 0 1 1 1 1 2 0 2 1 1 0 0 0 0 1 1 0 0 2 2 0 1 0 0 0 0 1 1 2 1 1 2 0 1 1 2 1 2 1 0 0 2 1 0 2 2 0 0 0 0 1 0 2 0 0 0 0 2 2 0 0 1 0 0 0 0 0 1 1 0 0 0 0 1 0 1 1 1 0 1 1 1 2 0 0 0 1 0 0 0 0 0 0 1 0 0 0 0 1 0 0 0 0 0 0 0 0 1 0 0 0 0 1 2 2 0 0 2 1 0 2 0 0 1 0 0 2 2 1 1 1 1 0 0 0 0 1 0 2 0 2 0 2 2 0 2 1 0 0 0 1 0 0 0 2 2 0 0 1 1 2 0 0 2 1 2 0 1 0 2 0 1 2 1 2 2 1 1 2 0 0 0 0 2 1 0 0 0 0 1 1 1 1 0 0 1 0 1 0 1 0 1 0 0 2 1 0 1 0 0 0 0 1 0 0 0 1 0 0 2 0 1 0 2 1 0 1 0 1 2 1 1 1 0 0 0 0 0 0 0 2 2 0 0 2 2 1 2 2 0 0 0 0 1 1 1 1 1 1 0 1 0 2 0 0 1 0 0 1 2 1 0 2 1 2 0 0 1 1 0 0 0 0 2 2 0 0 1 2 0 0 0 0 2 0 0 0 0 0 0 1 2 0 0 0 2 0 2 2 0 1 0 1 2 0 2 0 0 0 2 0 0 1 0 0 0 1 1 0 2 0 0 0 0 1 0 0 0 0 1 0 0 0 0 0 0 0 1 0 0 0 0 0
152 0 1 1 0 0 0 2 1 2 2 0 2 1 1 1 0 0 0 2 0 1 1 1 1 1 1 1 1 2 1 1 1 0 1 0 2 2 0 2 0 0 1 1 0 1 0 0 1 0 0 1 1 1 0 1 0 0 2 0 1 0 2 1 0 0 0 0 2 1 0 1 2 0 2 1 0 0 1 0 1 0 2 0 2 0 0 0 0 2 0 1 1 0 0 0 0 2 2 0 2 0 0 0 1 0 1 0 2 0 0 2 0 1 0 0 0 0 2 0 0 0 1 1 0 1 1 0 2 0 0 0 0 0 0 0 0 0 0 1 1 2 0 0 1 1 1 0 0 0 0 0 0 0 0 0 1 1 0 0 0 1 2 0 0 2 0 2 1 1 1 0 1 2 2 0 1 0 2 2 0 0 0 0 0 0 0 0 0 0 0 1 0 0 2 0 0 0 0 0 0 1 1 0 2 0 2 0 0 0 0 2 1 0 0 2 0 0 1 0 2 2 0 1 2 1 1 2 0 2 0 0 0 0 2 0 0 1 1 1 0 0 1 2 2 0 0 0 0 0 0 0 0 0 0 2 1 1 0 1 0 1 0 0 1 0 2 0 1 1 0 2 1 0 2 2 0 0 2 0 2 0 1 1 0 1 1 2 1 2 2 1 0 2 2 0 1 1 0 1 1 0 1 0 0 1 1 2 1 0 0 2 2 0 2 2 2 0 0 0 1 1 2 2 0 0 0 0 1 1 0 1 0 0 0 0 0 2 0 1 2 0 0 2 0 1 1 1 2 1 1 0 1 1 0 1 1 1 0 1 0 0 2 2 2 0 0 1 1 1 1 1 2 2 1 0 0 0 0 1 0 0 0 0 1 0 0 0 0 0 0 0 0 1 2 0 1 0 2 2 2 2 0 1 0 0 0 0 0 2 0 2 1 0 1 0 1 1 0 1 1 0 0 0 0 0 0 1 1 0 0 2 0 0 0 1 0 0 1 0 2 0 2 0 1 1 1 0 0 1 0 1 0 1 1 0 1 2 1 1 1 1 0 1 0 1 1 0 0 0 1 1 2 1 1 1 0 0 0 1 0 2 1 1 2 0 0 2 2 0 0 2 0 2 0 0 0 0 1 1 1 0 2 0 0 0 2 1 1 0 0 0 0 0 0 1 1 2 1 1 1 1 0 0 1 2 1 1 2 1 1 0 0 0 1 0 2 1 1 1 0 1 2 1 1 0 1 1 1 0 0 0 0 2 0 0 0 1 0 1 0 0 0 0 0 0 1 2 1 1 0 0 2 0 0 2 2 2 0 0 1 0 0 0 0 0 0 1 1 1 0 1 0 0 1 0 1 0 0 0 0 2 1 0 0 1 1 1 0 1 1 0 0 1 0 1 0 0 0 0 0 1 0 0 0 2 2 1 0 0 1 2 1 0 0 0 2 1 0 2 0 0 0 1 1 1 2 0 0 0 2 0 1 2 2 0 0 0 1 0 0 0 0 1 1 0 0 2 2 0 2 0 1 0 0 0 0 1 2 2 1 1 0 0 1 1 0 2 1 0 2 0 0 2 0 1 1 0 0 1 0 1 0 0 2 0 0 2 0 1 0 0 0 2 0 0 1 2 0 0 0 2 0 0 2 0 0 0 1 1 1 1 0 0 0 0 0 0 0 2 1 1 1 0 1 0 0 0 0 0 0 0 1 0 0 1 0 0 2 2 0 0 0 1 0 1 1 0 2 1 1 0 1 1 1 0 0 0 0 0 0 2 0 0 0 1 0 2 0 2 0 2 2 0 1 0 0 1 0 1 2 0 0 2 1 0 0 1 1 2 0 0 0 0 0 0 2 0 2 0 2 2 0 2 2 1 1 1 0 0 1 1 1 0 0 1 0 0 0 0 0 0 0 0 0 0 0 1 0 0 2 2 0 1 1 0 1 0 0 0 0 0 0 0 0 0 1 1 2 1 1 0 1 0 0 1 0 1 1 0 1 0 0 0 0 0 0 0 0 1 1 0 0 2 1 1 1 1 0 0 0 2 1 1 1 0 0 0 1 2 1 2 0 0 0 1 1 1 2 1 0 2 2 0 0 0 0 2 0 0 2 0 0 1 0 0 0 1 0 0 0 0 0 0 0 1 1 1 1 0 2 0 2 0 0 0 0 1 1 1 0 0 1 1 2 0 1 0 2 0 0 0 0 1 1 0 0 0 2 0 0 0 1 1 0 1 1 0 0 0 0 0 2 0 0 0 0 0 1 0 2 1
153 0 1 1 0 1 1 2 0 2 2 0 0 0 0 0 0 0 1 1 1 1 1 1 1 1 1 1 1 1 1 2 1 1 1 1 1 1 0 0 0 0 0 0 0 0 0 0 0 0 0 0 1 1 0 1 0 0 1 0 2 0 1 1 0 0 0 0 2 0 0 1 2 0 2 1 0 0 2 2 0 0 1 1 0 0 0 0 0 2 0 0 1 0 0 2 0 0 0 1 1 1 2 1 2 0 2 1 1 0 1 2 1 2 1 1 1 0 0 0 2 0 1 1 0 0 0 0 1 0 1 1 1 0 0 0 1 0 0 2 1 2 0 0 1 2 0 0 0 0 0 0 0 1 1 0 1 1 1 0 1 1 1 1 1 2 1 1 1 1 0 1 0 0 2 0 1 0 0 2 0 1 0 1 1 2 1 2 0 1 1 2 0 1 2 0 0 0 0 0 0 1 0 1 2 0 2 0 2 0 1 2 0 0 0 2 0 0 1 1 2 1 0 0 0 1 1 0 0 0 0 0 0 0 2 0 0 2 2 2 0 0 2 1 1 0 0 0 0 0 0 0 0 0 0 2 2 0 0 0 0 0 1 1 1 0 0 0 1 0 1 1 0 2 0 1 0 1 1 0 0 1 0 1 0 1 0 1 1 2 1 2 0 1 2 0 1 1 0 1 0 1 2 2 1 0 0 1 0 0 0 0 2 0 0 1 2 1 1 1 0 0 1 1 2 0 0 0 0 0 0 1 1 2 1 1 1 1 1 1 2 1 1 2 0 1 1 0 2 0 1 0 2 2 1 1 1 1 0 2 0 0 0 0 0 0 2 1 2 0 0 2 0 0 0 0 0 0 0 1 0 0 0 0 1 0 0 0 0 0 0 1 0 0 2 1 1 0 0 0 0 0 1 1 1 1 0 1 0 2 1 1 0 1 1 0 0 1 0 1 1 0 0 2 1 1 0 0 0 1 0 2 0 1 1 2 0 0 1 0 1 1 1 1 1 1 1 0 0 0 0 0 0 2 0 0 0 1 0 1 1 1 1 0 0 2 2 2 0 0 2 2 0 2 2 0 2 1 1 0 1 1 1 1 2 0 0 1 1 0 1 1 0 0 1 0 2 1 1 1 1 0 1 1 1 1 1 0 2 0 2 0 0 0 1 0 0 2 1 1 1 1 2 2 0 2 0 1 1 0 1 0 0 0 1 0 0 0 0 0 2 2 1 1 0 0 1 1 2 0 0 0 1 2 0 1 0 1 0 0 1 0 1 1 0 0 2 0 0 0 0 2 2 0 0 1 1 2 1 1 0 0 1 1 0 0 1 0 0 0 2 0 0 0 2 0 0 0 0 0 0 1 0 0 1 0 0 1 1 2 0 0 0 1 0 1 0 0 0 0 0 0 0 0 0 1 1 1 0 0 0 1 1 0 0 0 2 0 0 1 2 1 0 1 2 2 2 1 0 0 2 1 0 1 1 1 1 0 0 0 0 0 1 1 1 1 1 1 1 0 0 1 0 0 0 1 1 1 2 2 1 1 0 1 2 1 2 2 1 0 2 0 0 1 1 0 0 0 0 0 0 1 0 2 1 0 1 2 0 0 0 0 0 2 0 0 0 2 0 0 0 0 0 0 1 0 0 0 0 0 0 0 0 0 0 0 0 0 1 2 1 1 0 1 1 0 0 1 0 0 0 0 0 0 0 1 2 0 2 2 0 0 2 2 1 0 2 0 2 2 0 0 2 1 1 0 1 0 0 0 0 2 0 0 0 2 0 1 1 2 0 1 2 0 0 0 0 1 0 0 0 0 0 1 2 0 1 1 1 2 0 0 1 1 1 0 2 0 1 1 1 2 1 2 1 2 1 1 0 0 0 0 2 0 0 2 0 1 1 0 1 1 0 0 0 0 0 0 0 0 2 2 0 2 0 1 2 0 1 1 0 1 0 0 0 1 0 0 2 0 1 0 0 0 0 2 0 0 2 2 2 0 0 0 0 0 0 0 0 2 2 0 0 0 0 0 0 2 0 0 0 2 2 2 0 1 1 0 0 1 0 2 1 0 1 1 1 2 2 0 0 2 1 1 0 0 1 1 0 0 0 0 0 2 0 0 0 2 0 0 0 0 0 0 0 0 1 2 1 1 2 0 2 0 1 1 1 2 0 1 0 1 1 0 1 0 1 0 1 0 0 0 0 0 0 1 1 0 2 0 0 0 1 2 0 2 2 0 0 1 0 0 0 0 0 0 1 0 0 0 2 1
154 1 1 1 1 0 1 2 2 1 1 1 0 0 0 0 0 0 1 1 1 0 1 0 1 0 1 2 2 1 1 1 1 1 0 1 1 2 0 1 1 1 0 1 0 0 1 0 0 0 0 0 0 0 0 2 0 1 0 0 0 0 2 2 0 0 0 0 0 0 0 0 2 0 2 2 0 0 2 1 0 0 1 1 0 0 0 1 1 2 1 1 0 0 2 0 2 2 0 2 0 0 1 1 2 0 2 2 0 0 2 1 1 2 2 2 2 0 0 0 1 0 2 2 0 0 1 0 0 0 0 1 0 0 0 0 0 0 0 1 1 1 0 0 0 1 0 0 1 1 0 0 0 0 0 0 0 0 1 0 2 0 1 1 1 2 0 2 0 1 1 1 1 0 0 0 0 0 0 0 0 1 0 1 0 1 1 0 0 0 0 1 1 1 0 1 1 1 0 0 0 0 0 2 2 0 2 0 2 0 2 0 0 0 0 2 1 0 0 0 1 0 1 0 0 2 2 1 1 0 1 1 0 0 2 1 1 1 2 0 1 1 2 1 1 0 0 0 0 0 0 0 1 0 0 1 1 2 0 2 0 2 1 1 1 0 0 0 1 0 1 2 0 0 0 0 1 2 1 1 0 1 2 2 0 1 1 1 1 2 1 1 0 2 2 1 1 1 0 1 2 0 2 1 0 0 0 2 0 1 0 1 2 0 1 0 2 0 1 0 1 0 2 0 2 0 0 0 0 0 0 2 0 2 0 0 0 2 1 0 0 0 1 0 0 0 1 0 1 0 0 1 2 2 1 0 0 2 0 0 0 0 2 2 2 1 0 0 1 1 1 1 1 1 0 1 0 1 1 2 0 0 0 1 1 0 0 0 0 0 0 0 1 0 1 0 2 0 0 1 1 0 1 0 0 1 0 0 0 2 1 1 0 0 0 0 1 0 0 0 0 1 0 2 1 1 2 0 0 0 2 0 1 0 0 0 0 1 0 0 1 0 2 0 1 2 2 0 0 0 1 2 2 2 2 2 2 0 0 0 0 0 0 2 0 2 2 1 0 1 0 0 2 1 1 1 0 0 0 2 0 0 2 0 1 1 0 0 2 0 0 2 0 1 0 0 2 0 0 2 0 1 1 1 0 0 1 0 0 0 0 0 0 0 1 0 0 1 1 1 1 1 1 1 1 2 0 1 1 1 1 1 0 0 1 0 2 0 1 1 1 1 1 0 0 1 0 1 1 0 0 0 0 2 2 0 0 0 0 0 1 0 0 0 0 0 2 1 0 1 0 1 0 0 0 0 0 1 0 1 0 0 0 0 1 0 0 2 0 0 0 1 0 1 0 0 0 1 0 0 1 1 0 1 0 0 1 1 0 0 0 0 0 1 0 1 0 0 0 0 0 0 1 1 1 1 1 1 0 0 0 2 1 0 0 0 2 1 1 2 1 0 0 1 2 1 2 0 0 0 0 2 1 1 2 0 1 0 2 0 0 0 0 0 2 0 0 2 1 0 2 0 0 0 0 2 2 2 2 2 2 1 1 1 1 1 0 1 2 0 2 1 0 2 0 0 0 0 0 2 1 1 0 1 1 0 2 2 0 0 1 1 0 2 0 0 1 2 0 0 0 1 1 0 1 1 1 0 0 0 1 0 0 1 0 0 1 0 0 1 1 1 0 2 2 0 1 0 0 0 0 0 0 0 0 1 0 0 0 0 0 0 2 1 0 0 2 0 1 2 0 0 2 2 2 0 1 2 1 1 1 0 0 0 0 1 0 2 1 2 1 1 2 1 2 1 1 1 0 1 1 0 1 1 1 0 0 0 1 1 0 0 1 1 1 0 1 0 0 0 1 0 1 2 2 1 1 1 1 0 1 0 1 0 0 1 0 0 1 0 1 1 1 0 0 0 1 0 1 0 2 2 0 2 2 0 0 0 0 0 0 0 0 0 0 0 1 1 0 0 0 0 1 0 0 1 0 0 0 0 1 0 0 0 0 0 0 1 0 2 2 0 1 2 2 2 2 2 0 0 0 1 2 2 0 0 2 0 1 2 0 1 0 0 1 1 1 0 2 2 0 2 1 1 0 0 1 0 0 0 0 0 1 2 0 0 0 1 0 0 0 2 0 1 1 2 2 0 0 0 1 0 1 0 0 0 1 2 1 1 1 0 2 0 1 0 0 0 1 0 0 0 0 0 0 1 2 0 1 0 0 0 1 2 0 0 0 0 0 1 0 0 0 0 0 0 0 0 1 0 1 0
155 0 0 2 0 0 1 1 1 1 1 1 1 1 1 2 0 0 1 2 2 0 0 2 2 0 0 2 0 1 1 1 1 1 1 0 2 1 0 0 1 1 1 1 0 1 0 0 0 0 0 0 0 1 0 0 0 0 0 0 1 1 2 2 0 0 0 0 2 1 0 1 2 0 2 2 0 0 1 0 1 0 1 1 1 0 0 0 0 2 0 2 0 0 0 1 0 2 1 1 0 0 2 1 2 0 2 2 0 0 1 1 0 1 0 0 0 0 2 0 0 0 2 2 0 0 1 0 0 0 1 0 0 0 0 0 1 0 0 2 1 1 0 0 1 1 0 0 2 2 0 0 1 0 0 0 1 0 0 1 0 1 0 2 1 1 0 0 0 0 1 1 0 2 1 0 0 0 1 1 0 0 1 0 0 0 1 1 0 0 0 2 0 0 1 0 1 0 0 0 0 0 1 0 1 0 2 1 1 0 2 1 1 1 0 2 0 1 2 1 2 1 0 0 0 1 1 1 1 1 0 0 0 0 2 0 0 2 2 2 0 0 1 2 2 0 0 0 0 0 0 0 1 0 0 2 0 1 0 0 0 0 1 2 1 0 1 0 2 2 0 1 0 0 0 0 1 0 2 1 1 0 0 0 0 2 1 1 2 2 2 2 0 2 2 0 2 1 0 1 1 1 1 1 0 0 1 2 0 0 1 1 2 0 0 0 2 0 1 0 0 1 1 1 0 0 0 0 1 1 0 1 1 0 0 0 0 1 1 1 1 1 2 2 0 1 1 0 2 2 0 0 1 1 0 0 0 2 0 1 0 0 1 1 1 1 0 1 1 1 1 1 0 0 0 1 0 1 1 2 1 0 0 0 1 1 0 0 0 0 0 1 1 0 2 1 1 0 1 1 1 1 1 1 0 1 1 1 0 2 0 0 0 1 1 0 1 1 0 1 1 1 0 2 1 1 0 2 2 1 0 2 0 0 0 1 0 1 2 1 1 1 2 0 0 2 2 1 1 2 0 0 1 1 2 1 2 1 0 0 0 0 0 1 0 1 1 1 0 0 0 0 0 2 1 1 0 0 0 1 1 1 1 0 1 1 0 1 1 0 1 1 0 2 1 1 1 2 2 2 0 1 0 2 0 0 1 0 0 0 0 0 1 0 1 1 1 2 1 1 1 2 0 0 0 1 0 2 2 1 1 0 0 0 0 0 1 1 0 0 2 2 2 2 1 0 1 1 2 0 0 0 0 0 2 0 1 1 0 2 0 0 0 0 0 0 0 1 0 1 0 1 1 0 0 0 1 2 0 2 0 0 0 1 1 0 0 0 0 0 1 0 2 0 0 0 1 0 0 0 0 2 0 0 1 1 1 1 0 0 0 0 0 0 0 0 1 0 1 1 0 1 0 0 0 1 1 1 0 0 1 1 1 0 0 1 2 2 0 1 1 0 0 1 2 0 1 1 0 0 0 0 1 1 2 0 1 0 1 1 1 0 0 1 1 1 1 2 0 1 0 1 0 1 1 0 0 2 2 2 2 0 0 1 2 1 2 0 2 0 2 0 0 1 0 0 0 0 0 2 2 0 0 1 0 0 1 2 0 0 0 0 0 1 0 1 1 1 1 0 0 0 0 0 2 2 2 1 1 1 2 2 0 0 0 0 1 0 2 2 0 0 0 0 0 0 0 1 0 1 1 1 0 0 0 0 1 0 1 1 0 0 2 2 1 0 2 0 1 2 1 1 2 0 0 0 1 1 1 1 1 1 0 0 0 1 0 2 1 2 0 0 2 0 1 0 0 0 0 0 0 0 0 1 2 0 0 0 2 2 0 0 0 0 0 0 2 1 1 1 0 2 1 1 1 2 1 2 0 0 1 0 2 0 0 2 0 1 2 1 1 2 0 0 0 0 0 0 0 0 2 2 0 2 1 0 1 0 0 0 0 0 0 0 0 1 0 0 0 0 0 1 1 1 0 0 0 2 2 1 1 1 1 1 0 2 0 1 0 2 2 0 0 1 2 2 2 2 0 0 0 1 1 0 2 2 0 1 0 0 0 0 1 0 1 0 0 1 1 0 0 1 2 1 0 0 1 1 0 0 0 0 0 1 1 0 0 1 0 0 0 0 1 0 0 1 1 0 0 0 2 1 2 0 1 0 0 1 0 1 0 0 1 0 0 0 0 0 2 0 0 0 1 1 1 1 1 0 1 0 0 0 1 1 0 1 1 0 1 0 1 0 0 0 0 0 0 0 0 0 0 0
156 1 1 1 1 1 2 1 2 1 1 1 1 2 1 1 0 0 2 0 0 1 0 2 2 0 0 1 1 1 1 1 0 1 0 1 1 2 0 1 1 1 0 0 1 0 1 0 0 0 0 0 0 0 0 1 0 0 1 0 1 1 1 1 1 1 1 0 2 0 0 1 2 2 2 2 0 1 2 1 0 0 1 1 1 0 0 0 0 2 0 0 0 0 0 0 0 1 0 2 2 1 2 2 2 0 2 1 1 1 1 1 1 2 1 1 1 0 1 0 1 0 1 1 0 1 1 0 2 0 0 1 0 0 1 1 0 0 0 0 0 2 0 0 1 1 0 0 1 1 0 0 0 0 0 0 0 0 1 0 2 0 2 0 2 1 0 1 1 1 1 1 0 2 2 0 0 0 1 1 0 0 0 1 0 1 1 0 0 0 0 2 1 1 1 1 2 0 0 0 0 1 0 2 2 1 2 1 0 0 1 1 1 0 1 1 0 0 1 1 1 0 0 0 0 1 1 1 0 0 0 0 0 1 1 0 1 2 2 1 0 1 2 0 1 1 1 0 0 0 0 0 2 1 0 2 0 1 0 1 0 1 0 1 1 0 0 1 2 1 1 1 0 1 0 0 0 0 1 0 1 1 0 0 0 1 0 1 1 2 1 2 0 2 2 0 1 2 0 1 1 1 2 1 0 0 0 2 0 0 0 1 2 0 1 0 2 1 1 0 1 0 0 1 0 0 0 0 2 2 0 0 1 1 0 1 0 1 1 1 1 1 0 1 0 0 1 0 2 2 0 0 2 2 0 0 0 0 0 2 0 0 2 1 2 0 1 0 0 2 2 0 1 1 0 1 0 0 0 1 0 1 0 0 1 1 1 0 0 0 0 2 1 1 2 1 1 1 1 0 1 1 1 1 0 0 1 0 0 2 0 0 0 1 1 0 1 0 0 0 0 2 0 0 2 2 1 2 2 1 0 2 0 0 0 1 1 0 1 0 0 1 2 0 1 2 2 0 0 0 0 1 0 2 0 0 0 2 1 2 2 2 0 0 0 0 0 1 0 1 0 0 1 1 1 1 0 0 0 1 2 2 1 1 2 1 0 1 2 1 0 1 1 1 1 0 1 1 1 2 0 1 1 1 0 0 2 0 0 0 0 0 0 0 0 2 0 2 0 1 1 1 0 0 0 1 0 0 0 2 0 1 0 1 0 0 1 1 1 0 0 1 0 0 0 0 2 1 2 1 0 1 1 2 0 1 0 0 0 0 1 0 0 0 0 0 0 1 1 0 0 1 0 0 0 0 1 0 0 0 0 0 0 1 1 0 0 1 1 0 0 1 2 1 1 0 1 0 0 0 0 2 0 1 0 0 0 1 0 0 0 0 0 0 0 0 0 0 0 0 0 1 0 0 0 0 1 2 0 0 1 1 0 0 0 0 2 1 0 0 2 0 0 1 2 1 1 2 0 0 2 2 0 1 2 0 1 0 1 0 0 0 1 0 1 0 1 2 0 0 1 1 0 0 0 0 0 1 0 0 1 0 0 1 1 1 1 1 1 0 1 1 1 1 0 0 0 1 0 2 1 0 0 1 1 0 0 2 0 0 1 0 0 0 1 1 0 1 1 0 0 0 1 0 1 1 1 1 0 0 1 1 1 0 0 1 1 0 1 1 0 0 0 0 0 1 0 0 0 1 0 1 0 1 0 0 0 0 0 0 0 0 1 1 0 1 2 0 2 2 0 0 0 0 0 1 1 0 0 2 0 0 0 0 0 2 0 0 0 2 0 2 2 0 1 0 0 1 1 0 0 0 0 1 2 0 1 0 0 2 1 1 1 1 2 1 1 0 2 0 1 2 1 2 1 1 1 2 0 0 1 1 2 0 0 1 0 0 0 0 0 0 0 0 0 0 0 0 1 0 1 1 0 1 1 0 1 0 1 1 0 0 0 0 0 0 1 0 2 0 1 1 0 1 0 2 0 1 1 1 0 0 0 0 0 0 1 1 0 2 2 0 0 1 1 1 1 1 0 0 0 2 0 0 2 0 0 1 0 2 1 2 0 0 0 1 1 1 2 1 0 2 0 1 0 0 0 0 0 0 0 0 0 2 0 0 0 0 1 1 0 0 2 1 1 0 0 0 0 0 1 0 2 0 2 0 2 2 2 1 0 0 2 0 2 0 0 0 2 0 0 0 0 0 0 2 2 0 2 1 1 0 1 1 0 0 0 0 0 0 0 0 0 0 0 0 0 0 0 0 2 0
157 1 1 1 0 0 1 1 2 1 1 1 1 2 0 0 0 0 2 0 0 1 0 2 2 0 1 1 2 2 2 0 0 1 0 0 2 1 0 0 2 2 0 0 0 0 1 0 0 0 0 1 2 2 0 1 0 0 1 1 1 0 1 2 0 1 0 1 1 0 0 1 1 0 1 2 1 0 2 1 0 0 1 1 0 0 0 0 0 2 0 1 0 1 0 0 0 1 0 1 1 0 1 1 2 0 2 1 1 0 0 2 1 2 1 1 1 0 1 0 1 0 1 1 0 1 1 0 2 0 1 1 1 0 0 0 1 0 0 0 0 2 0 0 0 0 0 0 0 0 0 0 0 0 0 0 1 1 1 0 1 0 2 0 1 1 0 1 0 2 0 1 1 2 1 0 0 0 0 1 1 1 0 0 1 1 0 1 0 0 0 2 0 0 2 0 0 0 0 0 0 0 0 2 2 1 2 0 1 0 1 1 0 0 0 2 1 0 2 1 2 0 0 1 1 0 1 2 0 2 0 0 1 0 1 1 2 1 1 1 1 0 1 1 1 0 0 0 0 0 0 0 2 1 0 0 0 0 1 1 1 1 0 1 1 0 0 1 2 1 0 1 1 0 1 1 0 1 1 1 0 1 0 0 0 0 0 1 2 2 2 2 0 2 2 0 1 0 0 0 1 0 2 1 1 0 0 2 0 0 2 2 2 0 1 0 2 0 0 0 1 1 2 1 0 0 0 0 2 1 0 0 2 1 0 0 0 1 1 1 1 1 1 1 1 0 2 0 2 2 0 0 2 2 1 0 0 0 0 2 0 0 1 1 1 0 0 1 2 0 0 2 1 1 1 1 0 0 0 0 1 0 0 1 0 0 0 0 0 0 0 0 1 0 1 0 1 0 0 0 0 1 2 0 0 1 1 0 0 2 1 1 0 0 0 0 1 1 0 1 1 1 0 1 2 2 0 0 0 0 0 1 0 1 1 1 1 1 1 0 0 2 1 1 1 1 2 0 0 0 0 0 1 1 1 0 1 0 0 0 1 1 0 1 0 1 1 1 0 1 0 0 1 1 2 2 0 0 0 0 2 1 1 1 2 1 0 0 2 0 0 2 1 1 0 1 1 1 2 2 0 1 2 0 0 0 2 1 0 0 0 0 0 0 0 2 1 2 1 2 2 0 0 0 0 2 1 0 1 1 0 0 0 0 0 0 2 0 1 2 1 2 2 2 1 0 1 1 1 0 0 0 0 1 1 0 1 0 0 0 2 0 1 1 1 0 0 2 2 0 1 1 1 0 0 1 2 2 0 0 0 0 1 1 1 0 0 2 2 1 0 0 0 0 1 0 1 0 0 0 2 0 0 0 0 0 2 1 0 2 0 0 0 1 0 1 0 0 0 0 1 2 0 0 0 1 1 2 0 0 0 1 2 0 0 0 2 0 1 2 1 2 0 0 0 0 2 1 0 0 1 1 0 2 2 0 0 0 0 0 0 0 1 2 0 1 0 2 1 1 1 1 1 0 0 1 1 0 0 0 1 1 1 0 1 0 1 1 1 0 2 2 0 2 1 0 0 0 0 2 0 1 0 0 0 0 1 2 0 0 2 1 1 1 0 0 0 0 1 0 0 0 0 0 2 0 0 0 0 0 1 1 0 0 0 0 1 0 0 1 0 0 0 0 0 1 0 1 0 0 0 0 0 1 0 1 2 0 0 0 0 0 1 1 1 1 1 0 2 1 0 1 2 0 0 0 1 1 1 1 1 1 0 0 0 2 0 1 1 2 0 1 2 1 1 1 0 0 1 0 0 0 1 2 1 0 1 0 0 1 0 0 1 1 1 0 2 0 2 0 1 2 0 1 1 1 0 1 0 1 1 1 1 1 0 0 0 0 0 0 0 0 0 0 0 0 1 0 0 0 2 2 0 0 0 0 2 0 0 0 1 0 2 0 2 0 1 1 1 0 0 0 2 0 0 2 1 0 2 2 2 0 0 0 0 0 0 0 0 1 1 0 0 2 2 2 2 2 0 1 0 2 1 1 0 2 0 1 1 2 1 2 0 0 0 1 2 1 2 1 0 2 1 1 0 0 1 0 0 0 2 0 0 2 0 0 0 2 0 0 1 1 0 0 0 0 2 0 0 1 2 1 1 0 0 0 1 1 0 1 0 1 1 0 1 1 1 0 0 0 0 0 0 0 0 1 1 1 2 1 1 1 2 2 0 0 0 0 0 1 0 0 0 0 0 0 0 0 0 0 0 0
158 1 2 1 1 0 1 1 2 0 0 1 0 0 0 0 0 0 2 0 0 1 0 2 2 0 0 1 2 2 1 0 2 1 0 1 1 1 1 0 1 1 0 0 0 0 0 0 0 0 0 1 1 1 0 1 0 0 1 2 0 0 1 0 0 0 0 0 1 1 1 1 1 0 1 2 1 0 2 0 0 0 1 1 0 0 0 0 0 2 0 2 0 0 0 0 0 0 0 0 2 0 0 0 2 1 2 1 1 0 1 2 1 1 0 0 0 0 0 0 2 0 0 0 0 1 0 1 1 1 0 0 0 0 0 0 0 0 0 0 2 1 0 0 0 1 0 0 1 1 0 0 0 0 0 1 1 2 0 0 1 1 0 1 0 1 0 1 0 1 1 1 0 2 0 1 0 0 1 1 0 0 0 0 0 0 0 1 0 0 0 1 2 2 0 0 0 0 0 0 0 0 0 2 2 0 2 0 1 0 1 2 1 0 1 1 1 0 1 1 1 0 1 1 2 0 2 1 1 0 0 0 0 0 1 0 0 1 2 0 0 0 2 1 2 1 1 0 0 0 0 0 0 0 1 1 1 0 0 0 0 0 0 1 1 0 0 2 2 0 0 1 0 1 0 0 0 1 1 0 0 1 0 0 1 0 1 0 0 2 1 0 0 2 1 0 0 1 0 0 1 1 2 1 0 0 0 2 1 0 0 2 2 0 2 0 2 0 0 0 1 1 1 1 2 0 0 1 0 1 0 2 1 1 0 0 0 1 2 0 0 0 1 2 0 1 1 0 1 1 0 0 1 1 0 1 1 0 0 1 0 0 2 0 2 1 1 2 2 0 0 2 1 0 0 1 0 1 0 2 1 0 0 0 1 0 0 1 1 1 1 2 1 0 2 1 2 0 1 1 1 1 0 1 0 0 0 0 0 1 1 1 1 0 1 1 0 0 0 0 0 2 1 0 0 1 1 0 0 0 1 0 0 0 0 0 1 2 0 0 2 0 1 1 1 1 1 0 1 2 0 1 0 2 0 0 1 2 1 1 1 1 1 1 0 2 2 1 0 0 0 0 0 2 2 1 1 0 0 1 1 1 1 0 1 1 0 0 1 0 1 0 0 1 2 0 2 0 1 2 0 2 2 0 0 0 2 0 1 0 0 1 1 0 2 0 0 2 1 1 1 1 0 0 0 0 0 1 1 0 1 0 0 0 1 1 1 0 1 1 0 1 2 2 2 0 2 0 1 1 0 1 0 1 1 2 0 2 0 0 1 0 1 1 1 1 1 0 0 0 0 1 1 0 1 1 2 1 0 1 0 0 0 0 1 0 0 2 2 1 0 2 0 0 0 0 0 0 0 1 0 2 0 0 0 0 1 0 0 0 2 0 0 0 0 0 0 0 0 0 2 2 1 1 1 1 1 1 0 0 0 0 1 0 0 0 2 2 0 2 0 0 0 1 2 2 2 1 0 1 0 1 1 0 1 0 1 1 2 0 0 0 1 1 1 1 0 1 0 0 0 2 0 1 1 1 1 0 1 1 0 0 1 2 2 0 2 1 1 0 1 0 0 2 0 0 0 0 0 1 1 0 0 0 2 0 0 2 0 1 0 0 0 1 1 1 0 1 1 0 1 0 0 0 1 0 0 0 0 0 1 1 0 0 0 0 0 0 1 1 0 0 0 0 0 2 0 1 0 0 0 0 0 0 0 0 0 0 0 0 0 0 1 0 1 1 2 1 1 2 0 0 2 0 0 0 1 1 0 1 1 0 1 1 0 1 0 1 0 2 0 2 2 1 2 1 0 0 1 0 0 0 0 1 2 1 1 0 0 2 0 0 1 1 1 0 1 0 0 1 1 1 1 2 2 1 1 1 0 0 1 1 1 1 0 1 0 0 0 1 1 1 0 0 1 1 1 1 0 0 2 2 0 2 1 0 0 0 0 0 1 0 0 0 0 0 0 0 2 0 0 0 0 0 0 2 1 1 2 1 1 1 1 0 0 1 0 2 0 2 2 0 0 2 2 2 2 2 0 0 0 1 2 2 1 0 0 2 0 2 1 1 1 0 1 1 1 1 2 1 0 2 2 1 0 0 0 0 1 1 0 0 0 1 0 0 0 1 0 0 0 1 1 2 2 1 0 0 0 0 2 0 1 0 0 0 2 1 0 1 1 1 1 1 2 0 0 0 1 0 0 0 0 0 0 2 2 1 1 1 1 1 1 1 0 0 0 0 0 0 0 0 0 1 0 2 0 0 1 0 1 0
159 1 1 1 1 1 2 2 0 2 2 0 1 2 1 1 0 0 2 0 1 1 0 2 2 0 0 0 1 1 0 2 0 1 1 1 1 2 0 1 1 1 0 1 0 1 1 0 1 0 0 2 1 1 0 2 0 0 1 0 1 1 2 2 1 1 1 0 1 0 0 0 0 0 0 2 2 0 2 0 2 0 1 2 1 0 0 2 1 2 1 2 1 0 1 0 1 1 0 1 0 0 1 1 2 1 2 2 0 0 0 1 0 0 0 1 0 0 0 0 2 0 2 2 0 0 2 0 1 0 0 0 1 0 0 0 1 0 0 0 1 1 0 0 0 0 1 0 0 0 0 0 0 1 2 0 1 0 0 1 0 1 1 1 2 1 0 1 0 1 1 1 1 2 2 0 0 1 0 0 0 0 1 0 0 0 1 1 1 0 0 1 0 0 1 0 1 0 0 0 0 2 0 1 2 0 2 0 1 0 0 1 1 0 0 2 1 2 1 0 2 1 0 1 2 0 1 1 0 1 1 1 1 1 1 1 0 1 1 0 0 1 2 1 1 0 0 0 0 0 0 0 1 0 1 1 0 0 0 0 0 0 2 2 1 0 1 0 2 0 0 2 0 2 0 0 0 1 1 1 0 1 1 1 0 2 1 1 1 2 1 1 0 2 1 0 1 1 1 0 1 1 2 1 0 0 0 2 1 0 0 1 2 2 0 0 1 1 0 0 1 1 1 1 1 0 1 0 1 1 0 2 2 1 0 0 0 1 1 0 0 0 2 1 0 0 1 0 1 1 0 1 1 1 0 0 0 2 0 0 0 0 1 0 1 0 1 2 2 0 0 2 1 1 0 0 0 0 0 2 1 0 0 1 2 0 1 0 0 0 0 0 1 2 2 2 2 0 1 0 0 1 2 0 0 1 1 0 0 1 0 0 1 0 1 0 0 0 0 0 0 2 1 1 0 2 2 0 0 0 0 0 0 2 2 1 0 1 0 0 2 0 1 1 1 1 1 0 1 2 0 1 1 2 1 1 1 0 0 0 0 0 1 0 0 2 2 1 0 1 0 0 0 2 0 0 0 0 0 1 1 2 1 0 1 1 0 0 1 0 1 1 0 2 1 1 1 1 1 2 0 0 0 0 1 1 1 2 1 0 1 0 0 0 0 0 0 2 0 1 1 1 0 0 0 2 2 1 1 1 1 1 0 0 0 0 2 1 1 0 2 2 1 0 0 0 0 2 2 0 0 0 0 0 2 1 1 1 0 1 0 0 0 0 0 0 1 2 1 0 1 1 0 0 0 0 2 1 0 1 0 0 1 1 1 1 2 1 1 0 1 0 1 0 1 0 0 0 0 0 0 2 1 0 0 0 1 0 0 1 0 0 0 0 0 0 0 0 0 1 0 0 0 0 0 0 1 1 0 0 0 0 0 0 0 0 2 0 0 2 0 1 0 1 2 1 1 2 0 0 2 2 1 0 2 0 2 0 1 1 1 0 0 2 0 1 0 2 1 1 1 0 0 0 2 0 1 2 0 0 2 0 0 2 2 2 0 2 1 1 1 1 0 0 0 0 0 0 0 1 1 1 0 0 0 0 2 1 1 0 0 0 0 1 0 0 0 0 0 0 0 1 1 0 1 1 1 0 2 2 0 0 0 0 0 1 0 0 1 1 0 0 0 1 1 0 1 1 0 0 0 0 0 0 0 0 0 0 1 1 0 0 2 1 1 0 2 0 1 1 1 0 2 0 0 0 1 0 1 2 0 0 0 0 0 0 0 2 1 2 1 1 2 0 1 0 0 1 0 0 0 0 1 2 1 1 2 0 0 0 0 0 1 1 1 0 2 2 1 0 0 1 1 2 2 1 1 2 0 0 0 0 2 1 0 1 0 0 0 0 0 0 1 0 0 0 1 0 1 0 0 0 0 2 1 1 1 0 0 0 0 0 0 0 0 1 2 0 1 0 0 0 2 1 0 2 0 0 1 1 1 0 0 0 0 0 0 1 0 2 2 0 1 2 2 2 2 1 1 0 0 2 1 1 1 1 1 1 0 2 1 2 1 0 2 0 0 0 1 1 0 1 2 1 0 0 1 2 0 0 0 1 0 0 1 0 0 1 0 2 0 1 1 1 1 1 1 0 0 0 2 1 2 0 0 1 2 2 2 1 0 0 0 2 2 0 2 0 1 0 1 0 0 0 0 1 1 0 1 0 0 0 0 2 0 1 1 0 0 0 0 0 0 0 0 0 0 0 1 0 1 1
160 1 1 1 0 0 0 2 1 1 1 1 1 1 1 1 0 0 1 1 1 1 1 2 2 0 0 2 2 2 2 0 0 1 0 1 2 2 0 1 0 0 0 0 0 0 1 0 1 0 0 0 1 1 0 2 0 0 1 0 1 1 1 1 1 1 1 0 2 1 0 2 1 0 1 2 1 1 2 0 2 0 2 1 1 0 0 0 0 2 0 0 0 0 0 0 0 1 1 1 1 0 0 0 2 2 2 1 1 0 0 2 0 2 2 2 2 0 1 0 0 0 2 2 0 0 2 0 0 0 1 0 0 0 0 0 0 0 0 1 0 2 1 0 1 1 0 0 1 1 0 0 0 1 1 0 1 1 0 1 0 1 1 1 1 2 0 1 0 1 1 0 0 2 1 0 1 0 0 0 0 0 0 2 0 2 2 1 1 0 0 2 1 1 1 1 2 0 0 0 0 1 0 1 2 0 1 0 1 0 2 0 2 0 0 2 0 0 0 0 1 0 0 0 1 1 1 1 1 0 1 1 0 0 1 0 0 2 2 2 0 0 1 2 2 0 0 0 0 0 0 0 1 0 0 0 0 0 0 0 0 0 1 2 1 1 0 0 2 0 0 2 1 0 0 0 0 0 1 0 0 1 0 0 0 1 0 1 0 2 0 0 0 1 2 0 0 0 0 0 0 0 2 2 0 0 1 2 1 0 0 2 2 0 1 0 2 1 2 0 0 0 1 0 1 0 0 0 1 0 0 1 1 1 0 0 0 2 0 0 0 0 0 2 0 0 2 0 2 1 0 0 1 1 1 1 1 2 0 2 0 0 1 0 1 0 0 1 2 0 0 2 0 0 0 0 0 0 0 2 0 1 0 0 1 1 1 0 0 0 0 1 1 0 1 0 1 1 0 0 0 0 2 0 0 0 2 0 0 1 0 0 0 1 1 0 1 1 0 1 1 1 0 2 1 1 0 0 0 0 0 0 1 1 1 0 0 2 1 1 2 0 1 1 1 2 1 0 0 0 0 0 2 2 2 2 2 2 1 2 2 2 0 1 0 0 0 0 0 0 0 0 1 1 1 0 1 0 0 0 1 2 1 1 2 0 0 1 2 0 0 2 1 1 0 0 1 0 2 2 0 0 2 0 0 0 2 0 1 0 0 1 0 0 0 0 0 1 1 2 2 0 1 1 0 2 1 0 0 2 0 1 0 0 0 0 2 0 1 2 0 1 1 0 0 1 0 0 0 0 0 0 1 2 1 0 0 0 0 0 1 1 0 1 0 0 1 1 0 0 0 1 1 0 0 1 2 1 0 0 0 0 2 2 0 0 1 2 0 0 0 1 1 0 0 0 1 0 0 0 0 2 0 1 0 1 2 1 0 1 0 0 0 0 0 0 0 0 0 0 1 1 0 1 1 0 1 1 0 0 1 2 1 1 0 1 2 0 0 1 0 1 0 1 2 1 2 1 0 1 1 0 2 1 2 0 1 1 1 1 1 0 0 1 1 1 0 1 1 0 1 1 0 1 1 0 1 0 1 1 0 0 0 1 1 0 1 2 0 0 2 0 1 2 0 0 0 0 0 0 0 0 0 0 1 0 1 2 0 0 0 0 0 1 0 1 0 2 1 0 0 0 0 1 1 1 2 0 1 0 1 0 1 0 0 1 0 0 2 2 0 0 0 1 1 0 0 1 0 1 0 1 0 0 0 0 0 0 1 1 0 0 2 2 1 0 2 0 1 2 0 0 1 1 1 0 2 1 2 2 0 0 0 0 0 2 0 1 0 2 1 2 2 0 0 0 0 0 0 0 0 0 1 1 1 1 0 0 0 2 0 0 2 2 2 0 2 0 0 0 0 0 1 2 2 1 0 1 0 1 0 0 1 1 0 1 0 0 0 0 0 0 0 0 0 0 0 1 0 0 2 2 0 1 1 0 1 0 1 1 0 0 0 0 0 0 0 0 0 0 0 1 0 0 0 1 0 0 1 2 2 0 1 0 0 1 0 0 0 1 1 0 0 2 1 0 1 1 0 0 1 2 1 1 2 1 0 1 0 1 1 1 1 0 1 2 2 0 2 2 0 2 1 0 1 0 0 1 1 1 0 0 0 1 0 0 0 2 0 0 0 1 2 2 2 1 2 1 0 1 2 0 2 0 1 0 0 2 1 2 0 1 2 0 1 1 1 0 1 0 0 0 0 0 0 0 1 0 1 0 0 0 1 1 0 1 1 0 0 0 0 0 0 1 1 0 0 0 0 0 1 0
161 0 2 0 0 0 1 1 1 1 0 1 0 1 0 0 1 0 2 0 0 2 0 2 2 0 1 1 2 1 1 2 1 1 0 1 1 1 1 1 0 0 0 0 0 0 1 0 0 0 0 0 1 2 1 0 0 0 0 1 0 1 1 2 0 0 0 1 2 0 0 1 0 0 0 2 2 0 2 0 2 0 1 1 1 0 0 0 0 2 0 0 0 1 1 1 1 1 0 1 0 0 1 1 2 1 2 1 1 1 0 0 0 2 1 1 1 0 0 0 2 0 1 1 0 0 1 0 1 0 1 0 0 0 0 0 0 0 0 0 0 2 0 0 0 1 0 0 1 1 0 0 0 1 1 0 0 2 1 0 1 1 2 0 0 1 0 2 0 2 0 0 1 0 0 0 0 0 1 2 0 1 0 1 2 1 0 2 1 0 0 2 1 1 0 1 1 0 0 0 0 0 1 0 2 0 2 0 1 0 2 2 1 0 0 1 1 0 1 1 2 1 1 0 0 1 1 2 1 2 0 0 0 0 1 0 1 2 2 2 0 0 1 1 1 0 0 0 0 0 0 0 1 0 1 1 0 0 0 0 0 0 0 0 0 0 1 1 2 2 0 2 1 1 0 0 0 2 2 2 0 0 0 0 0 0 0 2 0 1 0 0 0 1 2 0 1 1 1 0 1 0 2 0 0 0 1 2 0 0 0 0 1 1 1 0 2 0 1 0 0 1 1 2 1 0 0 0 0 0 0 0 0 2 0 0 0 0 2 0 0 0 0 2 0 2 0 0 2 2 0 0 2 2 1 0 0 1 0 0 0 0 1 0 1 0 0 1 2 0 0 2 1 1 1 1 0 0 0 1 1 1 1 1 1 1 0 1 1 0 0 0 0 0 2 0 0 2 0 0 0 0 0 0 0 0 0 0 0 2 0 0 0 1 1 1 1 1 0 1 1 0 0 2 2 2 0 0 0 0 1 0 0 0 0 1 0 1 1 1 2 0 2 0 0 1 2 0 0 0 1 0 1 2 1 1 1 2 1 2 1 1 0 1 0 1 1 1 0 1 0 0 0 2 2 2 0 0 0 0 1 2 1 0 2 0 0 1 2 1 1 2 1 0 0 1 0 0 0 1 1 1 1 1 0 0 2 0 0 1 0 0 0 0 1 0 0 2 2 2 2 0 2 1 0 2 1 0 0 2 0 1 0 1 1 0 2 0 1 0 1 1 1 2 0 0 0 1 1 0 1 1 0 2 0 1 0 0 1 0 1 0 0 1 0 0 1 1 1 0 1 0 1 0 0 1 1 1 0 1 0 0 1 1 0 0 0 2 1 0 1 1 1 1 0 0 0 0 0 0 0 2 1 0 0 0 1 1 0 1 0 0 0 0 0 0 0 0 0 0 1 1 0 0 0 0 0 2 0 0 0 0 0 0 0 1 2 0 1 1 2 0 0 1 2 2 2 1 0 1 0 2 2 1 2 0 1 0 2 0 0 0 1 1 1 1 0 2 0 1 0 1 0 1 1 0 0 0 0 0 0 0 1 2 1 1 0 1 1 1 0 1 0 1 1 0 0 1 0 1 0 1 0 1 2 0 1 2 0 0 0 0 1 1 1 1 0 1 1 0 0 1 2 0 2 2 2 0 1 1 1 1 0 0 0 0 1 0 0 1 1 1 0 0 1 0 0 0 0 0 0 0 0 1 0 0 1 1 1 1 1 0 1 2 1 0 2 0 2 1 0 1 0 0 0 0 1 1 1 1 0 1 0 0 0 2 0 2 1 2 1 1 2 0 1 0 1 1 0 0 0 0 2 2 0 0 2 0 0 1 0 0 2 2 2 0 2 0 2 0 2 2 0 2 2 2 1 2 0 0 0 0 1 0 0 1 0 0 1 1 1 1 2 0 0 0 2 0 1 0 2 2 0 2 1 0 1 0 0 0 1 0 0 0 0 0 1 0 1 0 1 0 1 0 0 2 0 0 0 0 2 0 0 0 0 0 0 0 2 1 1 0 2 2 2 1 1 2 0 1 0 0 2 2 2 1 0 1 0 2 0 0 0 0 0 2 2 0 1 1 0 1 2 1 1 0 1 1 0 0 1 0 1 2 0 0 0 0 0 0 0 0 1 0 0 1 1 0 0 0 2 0 1 0 0 0 1 2 1 1 0 0 2 0 1 0 1 2 2 0 0 0 0 0 0 0 0 0 1 0 0 0 0 0 0 0 0 0 0 0 1 1 1 0 0 0 0 0 0 0 1 0
162 0 1 1 0 0 1 2 1 2 1 0 0 2 0 0 1 1 2 1 1 0 0 1 1 1 2 2 2 2 2 0 2 2 0 1 1 2 0 1 1 1 1 1 0 0 0 0 0 0 0 0 2 2 0 1 0 0 1 0 0 1 2 2 0 0 0 0 1 0 0 2 2 0 2 2 0 0 1 0 0 0 2 0 2 0 0 1 0 2 0 0 0 0 0 0 0 1 1 0 2 0 0 0 2 1 2 1 1 0 0 2 0 1 0 0 0 0 0 0 2 0 1 1 0 0 1 1 1 0 0 0 0 0 1 1 0 0 0 0 0 2 0 0 0 1 0 0 1 1 0 0 0 0 2 1 0 2 0 0 0 1 1 1 2 2 0 1 0 2 0 1 0 0 0 0 0 0 0 2 0 1 0 1 0 1 1 0 0 0 0 0 1 1 0 0 0 0 0 0 0 0 0 0 2 0 1 0 1 0 1 2 0 0 0 2 1 0 2 1 2 0 2 0 0 2 2 1 0 1 0 0 0 0 2 0 1 2 2 1 0 1 2 2 2 0 0 0 1 1 0 0 1 0 1 0 0 2 0 2 0 2 0 1 1 0 0 1 1 1 0 2 1 0 1 0 0 0 2 0 0 0 0 0 0 1 0 1 1 2 1 2 0 1 2 0 1 1 1 0 0 0 2 1 1 1 1 1 1 0 0 2 1 2 0 0 2 1 0 0 2 0 1 1 1 0 0 0 1 1 0 1 0 0 0 0 0 2 0 0 1 0 0 2 0 1 1 0 0 0 0 2 2 2 1 0 0 0 0 2 0 0 0 0 0 0 0 1 2 0 0 2 1 1 0 1 0 1 1 2 0 0 0 1 2 1 1 1 1 0 0 0 0 1 2 1 1 0 0 0 0 0 0 2 0 0 0 1 0 2 0 0 0 0 0 0 0 0 0 0 0 2 1 2 1 1 1 0 0 0 0 0 0 1 1 1 0 0 1 1 2 0 1 1 2 0 0 0 0 2 0 0 2 2 2 2 2 2 0 2 2 2 0 1 0 1 1 1 0 0 2 2 0 2 2 2 0 0 0 0 2 2 1 0 1 1 0 0 2 0 0 2 1 1 2 0 2 0 1 2 0 1 1 1 0 0 2 0 0 0 0 2 0 0 2 0 0 2 0 2 2 0 0 0 1 2 1 0 0 2 1 0 0 1 0 0 2 1 0 1 0 0 2 2 2 0 1 2 2 0 0 0 0 1 1 0 1 0 0 0 1 0 1 0 1 1 1 1 0 0 0 1 0 0 1 0 1 1 0 1 0 0 0 1 1 0 1 0 0 0 1 1 0 1 0 0 0 1 0 0 1 1 1 0 0 0 1 1 0 1 0 0 0 1 0 1 0 0 1 0 1 1 0 0 0 1 1 2 0 0 0 1 0 0 0 1 2 1 0 2 0 1 0 0 1 1 2 1 0 0 0 1 1 1 2 0 1 1 1 0 0 0 2 1 0 1 0 2 1 1 1 1 0 0 0 1 1 1 1 1 1 0 0 2 2 1 1 1 1 1 1 1 0 0 0 0 0 0 0 2 1 1 0 1 2 0 2 2 0 0 0 0 0 1 0 0 0 2 2 0 0 0 1 1 1 1 2 0 1 1 1 1 0 0 0 0 1 0 1 1 0 0 0 0 1 0 0 1 0 1 0 1 0 0 0 0 0 0 0 1 0 1 2 1 1 0 2 0 0 2 0 0 1 1 1 0 0 0 0 0 0 1 0 0 1 1 1 1 0 1 0 1 2 1 1 1 0 0 0 0 0 0 0 1 2 0 1 1 1 2 1 1 1 1 1 0 1 0 1 0 2 1 1 2 2 1 1 0 0 0 1 1 1 0 0 1 0 1 2 1 1 1 1 0 0 0 1 0 0 0 2 2 0 2 0 0 2 0 0 0 0 0 0 0 0 0 0 0 1 0 0 1 2 0 0 2 0 1 2 1 1 0 0 0 0 0 0 1 1 2 2 0 1 2 0 0 0 2 0 0 0 2 1 1 1 1 0 1 0 1 0 1 0 0 1 1 1 1 2 1 0 2 2 0 0 0 1 1 1 1 1 0 0 1 2 0 0 0 0 1 0 0 1 2 2 1 2 0 0 0 2 0 2 0 1 0 1 2 1 2 0 1 1 0 0 1 0 0 1 0 0 0 0 0 0 0 1 0 2 0 0 0 0 1 0 0 0 0 0 1 0 0 0 1 1 0 0 0 1 1 1 1
163 1 1 2 1 0 1 1 2 1 0 1 0 0 0 0 0 0 0 1 2 0 0 2 2 0 0 2 2 2 2 2 0 0 0 2 0 1 0 0 1 1 0 0 0 0 1 0 0 0 0 0 0 0 1 1 0 0 1 1 0 1 1 1 0 0 0 1 1 1 0 2 1 0 1 2 1 1 2 0 1 0 1 1 0 0 0 0 0 1 0 0 0 0 0 0 0 1 0 1 0 0 1 1 2 0 2 1 1 0 0 1 0 2 0 0 0 0 1 0 1 0 2 2 1 0 1 1 1 1 1 1 0 0 0 0 0 0 0 0 0 2 0 1 0 0 0 0 1 1 0 0 0 0 1 1 0 0 1 0 0 1 1 1 2 2 1 1 1 1 0 1 0 2 2 0 0 1 0 0 0 0 0 0 0 0 0 0 0 0 0 0 1 1 1 0 0 0 0 0 0 0 0 1 2 0 1 0 0 0 1 1 0 0 0 2 0 0 1 0 1 1 0 0 0 1 1 0 0 0 0 0 0 0 2 0 0 1 2 0 1 1 2 2 2 0 0 0 0 0 0 0 2 2 0 0 1 0 0 0 0 0 0 1 1 0 0 0 1 0 1 1 0 1 0 0 0 1 2 2 1 0 1 1 0 2 0 2 2 2 2 2 0 2 2 0 1 1 0 0 1 1 2 1 1 0 0 2 1 1 0 2 2 0 2 0 2 2 0 1 0 1 0 1 1 0 1 0 0 0 0 1 0 2 1 0 0 0 2 0 0 1 1 2 0 0 2 0 2 1 0 0 2 2 0 0 0 0 0 1 0 0 2 0 2 0 0 1 1 1 1 1 1 0 0 1 0 0 0 1 0 1 0 0 2 1 1 0 0 0 0 1 0 0 2 0 0 1 0 1 1 1 0 2 1 0 0 0 0 1 0 0 0 1 1 2 0 0 0 0 0 1 1 0 1 1 0 0 0 0 1 0 1 1 1 0 0 0 0 0 0 2 0 1 2 1 2 0 0 1 0 0 0 2 1 0 1 2 1 2 2 2 0 1 0 1 1 1 0 0 1 1 1 2 2 2 0 0 0 1 2 2 0 0 2 0 0 1 2 1 0 0 0 1 0 0 1 0 0 2 0 1 2 0 0 0 2 0 1 0 0 0 0 0 1 1 1 2 0 1 1 1 0 1 1 2 0 0 0 1 0 0 1 0 1 0 1 2 1 1 0 1 1 1 0 0 0 2 2 0 0 0 0 1 1 0 1 0 0 0 1 0 0 0 0 0 2 1 1 0 1 0 1 0 1 0 1 2 0 0 0 0 0 0 1 1 1 2 2 2 2 0 1 0 1 0 1 0 0 0 1 1 1 0 1 0 0 1 0 1 0 0 0 1 0 0 0 1 1 1 0 2 0 0 0 1 1 1 0 0 0 1 1 0 0 0 2 0 0 2 1 1 0 1 2 2 2 1 0 0 0 2 1 0 0 1 2 0 2 0 0 0 1 1 1 1 1 2 1 0 1 0 0 0 1 0 2 1 1 1 0 2 0 0 2 2 1 1 1 1 1 1 0 2 1 0 0 0 0 2 1 1 0 0 0 0 1 0 0 1 0 0 0 1 0 1 1 1 1 0 0 0 1 1 0 0 1 0 0 0 0 0 0 0 0 0 1 0 0 0 0 0 0 0 2 0 0 0 0 0 0 0 0 0 0 1 0 0 0 0 0 0 2 1 0 0 2 0 2 2 0 0 2 0 0 0 0 0 0 0 1 2 0 0 0 1 0 1 0 2 1 2 2 2 2 2 0 1 0 1 2 0 1 1 1 1 0 0 0 2 0 0 1 1 1 0 2 0 1 0 1 2 1 2 2 1 1 2 0 0 0 0 2 0 0 2 0 0 1 0 1 1 0 0 1 1 1 0 0 1 1 1 0 2 2 0 0 0 0 0 0 0 1 0 1 0 2 0 0 0 0 0 1 0 0 2 0 0 0 0 1 0 0 0 0 0 0 0 0 2 2 0 1 2 2 2 2 2 0 0 0 2 1 1 2 2 0 1 0 2 1 2 0 0 0 1 1 0 2 2 0 2 2 1 0 0 1 0 1 1 0 0 0 2 0 0 0 2 0 0 1 1 1 1 1 1 1 0 0 1 2 1 1 0 0 0 1 1 0 0 0 0 1 0 1 1 1 1 0 0 0 0 0 0 0 0 0 0 2 0 0 0 0 0 0 1 1 0 0 1 0 0 0 0 0 1 0 0 0 0 0 0
164 0 1 1 0 0 1 1 1 1 1 1 1 2 1 1 0 0 1 1 1 0 0 1 1 0 1 1 2 2 2 2 1 2 0 0 2 1 0 2 0 0 1 0 0 1 1 0 0 0 0 2 1 2 1 0 0 0 0 0 2 1 1 1 1 1 1 0 1 1 1 1 2 0 1 2 1 0 2 0 1 0 2 0 1 0 0 0 0 2 0 0 0 1 0 0 0 0 0 1 1 1 1 1 2 0 2 1 1 1 0 2 0 0 0 0 0 0 0 0 1 0 2 2 0 1 1 1 1 1 1 0 0 0 0 0 0 1 0 1 2 2 0 0 2 2 2 0 1 1 0 0 0 2 1 0 1 2 0 1 2 2 1 1 1 2 1 2 1 1 0 1 0 1 1 0 0 0 0 0 0 0 0 1 0 1 1 1 0 0 0 1 1 1 1 0 0 0 0 0 0 0 1 1 2 0 1 0 2 0 1 0 1 0 1 1 1 1 1 1 2 1 0 0 0 0 0 0 0 0 0 0 1 1 1 1 1 0 0 0 0 0 2 1 1 1 1 0 1 1 1 1 1 0 0 1 0 0 0 0 0 0 0 0 0 0 1 2 1 1 0 2 0 1 0 0 0 0 2 0 0 1 0 0 1 0 0 2 0 2 0 0 0 2 2 0 2 0 0 0 0 0 1 1 1 0 0 2 0 0 0 1 2 0 2 0 2 0 1 0 0 1 2 1 0 0 1 0 1 1 0 1 0 1 0 0 0 1 1 0 1 0 0 2 0 2 0 0 1 1 1 0 2 2 0 1 1 2 0 0 0 0 0 0 0 1 0 1 1 1 1 1 0 0 0 0 0 1 1 1 0 1 1 1 1 1 1 1 1 0 0 0 1 0 1 0 1 1 0 0 0 0 1 1 0 1 0 0 0 1 0 1 0 0 0 0 1 1 0 1 1 0 1 2 0 1 1 0 0 1 0 0 0 0 0 1 0 0 1 0 0 0 1 0 1 1 1 0 0 1 0 1 0 2 0 0 0 2 1 2 2 2 1 1 0 2 2 0 0 0 1 0 0 2 1 0 1 0 0 0 2 1 1 0 1 2 0 0 1 0 1 0 0 1 1 0 1 1 1 1 1 0 1 1 0 0 2 0 1 0 0 0 0 0 0 2 1 2 1 1 1 1 0 0 0 1 0 0 0 0 0 0 0 0 1 0 2 1 1 0 1 2 2 1 1 0 2 2 2 0 0 0 0 1 1 0 1 1 1 0 1 1 0 0 0 0 0 1 1 0 0 0 1 0 0 1 1 1 0 1 0 0 0 1 1 1 1 1 0 0 0 1 1 0 2 0 0 0 0 1 0 1 1 1 0 1 1 1 0 1 0 0 0 1 1 1 0 0 0 0 2 2 0 0 0 1 1 2 0 0 1 1 0 0 0 1 2 1 1 1 1 0 0 1 1 1 2 1 1 0 0 1 1 2 2 0 0 1 2 0 0 0 1 1 1 0 1 2 0 1 0 1 0 0 0 1 1 1 1 1 1 0 0 0 0 0 0 0 2 0 1 0 0 2 0 0 0 0 0 0 0 0 0 0 1 0 1 1 0 1 0 0 0 1 0 0 0 2 1 0 0 0 0 1 0 0 1 0 0 0 0 0 0 0 0 0 1 0 0 0 0 0 1 1 1 0 0 0 0 0 0 0 0 0 0 0 0 0 1 1 1 0 1 1 1 1 2 0 1 1 1 0 2 0 0 0 0 1 1 1 0 1 1 1 1 1 0 1 1 2 0 1 2 0 1 0 0 1 0 0 1 0 0 2 2 2 1 0 2 2 0 0 1 0 1 0 1 1 2 0 1 2 0 0 0 2 0 1 0 0 0 0 1 1 0 1 0 1 1 1 1 1 0 0 1 1 1 0 2 0 1 1 0 1 1 0 1 0 0 0 0 1 0 0 0 0 1 0 2 0 1 1 2 0 0 2 0 0 0 0 1 0 1 0 0 0 0 0 1 2 2 0 1 1 1 1 1 2 0 0 0 0 2 2 0 0 1 0 0 0 0 0 1 0 1 1 1 1 2 2 0 2 0 1 0 0 1 1 0 0 0 0 0 2 0 0 0 1 1 0 0 1 2 1 1 0 2 0 1 0 1 1 2 0 1 0 0 1 1 0 1 0 1 1 1 0 0 0 2 0 0 0 0 0 0 0 1 0 0 0 0 0 1 1 0 0 0 0 0 1 0 0 0 0 0 0 0 0 0 0 1 0
165 1 1 1 0 0 0 2 2 1 0 0 0 1 1 1 0 0 2 0 1 1 0 2 2 0 0 2 2 2 2 1 1 0 1 0 2 1 1 0 1 1 0 1 0 0 0 0 0 0 0 0 0 0 0 2 0 0 2 0 0 1 1 1 0 0 0 0 1 0 0 0 1 0 0 2 2 0 2 1 0 0 1 1 1 0 0 1 1 2 0 2 0 0 0 0 0 0 0 0 1 0 1 1 2 2 2 1 1 0 0 1 0 2 0 0 0 0 0 0 2 0 1 1 0 1 1 1 1 1 2 1 1 0 0 0 1 1 0 1 2 2 0 0 1 2 0 0 0 0 0 0 1 0 0 0 1 1 0 1 1 0 2 0 0 1 0 1 0 2 0 1 1 1 1 0 0 0 0 0 0 0 1 1 0 1 2 1 0 0 0 2 1 2 1 0 1 0 0 0 0 1 0 1 2 0 1 0 0 0 2 1 1 1 0 2 0 1 1 0 1 0 0 0 1 1 0 2 1 2 0 0 1 1 0 1 0 1 2 1 1 0 2 1 1 0 0 0 0 0 0 0 1 1 0 0 1 0 0 0 0 0 0 0 1 0 0 0 2 0 1 1 0 0 0 0 0 0 2 0 0 0 0 0 2 0 1 1 1 1 1 1 0 1 2 1 0 1 0 0 1 1 2 1 1 1 1 2 0 0 0 1 2 0 1 0 2 1 1 0 1 0 2 1 1 0 0 0 1 1 0 1 0 1 0 0 0 1 1 0 1 0 2 1 0 1 1 0 1 1 0 1 2 2 1 1 1 0 0 2 0 0 2 1 2 0 0 0 0 2 2 0 1 1 0 0 0 0 0 2 0 1 0 0 0 0 0 0 0 0 0 0 1 0 2 1 1 1 1 1 1 2 1 0 0 0 1 1 0 1 0 0 0 1 1 0 0 0 0 0 0 2 0 2 1 1 2 0 0 0 0 0 0 1 1 0 1 0 0 0 1 1 1 1 0 1 2 0 0 2 0 0 1 1 2 1 2 1 1 0 0 0 1 0 1 2 1 1 0 1 0 0 2 1 2 2 0 1 1 0 0 1 1 0 2 1 0 0 2 0 0 2 0 1 0 0 1 1 1 2 0 0 1 1 0 1 2 1 0 0 0 0 0 1 0 2 0 1 0 1 2 1 2 1 0 2 1 0 0 2 0 2 0 0 2 0 1 0 0 0 1 1 0 0 0 0 2 2 2 0 0 0 0 0 2 0 2 0 1 1 0 1 1 1 0 0 2 1 1 0 1 0 0 0 0 0 1 2 0 2 0 0 0 2 2 1 1 1 0 0 0 2 1 0 0 0 0 0 0 0 0 1 0 0 0 1 1 1 0 2 0 0 0 1 0 1 0 0 0 0 1 1 0 0 0 1 1 1 0 0 0 1 1 0 0 1 2 2 0 2 0 0 0 1 1 1 2 0 1 0 1 2 1 0 1 0 2 1 2 0 0 0 1 1 0 0 0 1 1 0 1 1 0 0 0 0 1 0 0 1 0 0 0 1 1 1 1 0 2 1 0 1 0 2 0 0 0 0 0 0 0 0 0 0 1 0 0 1 0 0 0 0 0 1 0 0 0 2 2 0 0 0 0 0 1 0 0 1 0 0 2 1 0 0 0 0 1 0 1 1 0 0 0 0 0 0 0 0 0 1 1 1 0 0 0 0 2 0 1 0 0 0 1 0 0 1 1 0 2 2 1 0 1 0 0 1 2 0 0 1 0 0 0 0 0 2 0 2 0 2 0 1 2 1 1 1 0 0 0 1 1 0 0 2 2 0 1 0 0 1 0 0 0 0 0 0 1 0 1 0 1 1 1 2 2 0 0 1 0 0 1 1 1 1 0 2 0 0 0 0 0 0 0 0 0 0 0 0 1 0 1 0 0 1 1 0 1 0 0 0 1 0 0 0 0 0 0 0 2 0 1 0 1 0 0 0 0 1 2 0 0 1 0 0 0 0 1 0 1 2 1 0 0 1 2 2 2 0 0 0 0 2 0 0 2 2 0 1 0 0 0 0 0 0 0 2 2 0 2 2 0 2 2 1 0 0 1 0 1 1 0 1 1 2 0 0 0 1 0 1 0 2 2 1 1 0 1 0 0 0 2 0 2 0 1 0 0 1 1 1 0 1 0 0 0 0 0 0 2 0 1 0 1 0 0 1 1 0 2 1 1 0 0 0 0 0 0 0 0 0 0 0 0 0 0 0 0 0 0 0 1 0
166 1 2 0 0 0 0 2 2 1 0 1 0 0 0 0 0 0 2 0 1 1 0 2 2 0 0 0 1 1 0 2 1 1 0 1 1 1 0 1 1 1 0 0 1 0 0 0 0 0 0 0 0 0 0 1 1 0 2 1 1 0 2 2 0 0 1 0 1 1 1 1 2 0 0 2 2 0 2 0 1 0 2 0 2 0 0 0 0 2 0 1 1 0 1 0 1 1 1 0 1 0 0 1 2 1 2 2 0 0 0 1 1 1 0 0 0 1 0 0 0 0 2 2 0 0 2 0 0 0 1 0 0 0 0 0 0 0 0 0 0 2 1 0 0 1 0 0 0 0 0 0 0 0 0 0 1 2 0 0 1 0 0 2 0 1 0 1 1 1 0 0 1 1 0 0 1 1 0 0 0 0 1 0 0 0 0 2 0 0 0 2 0 1 2 0 0 1 0 0 0 0 1 1 2 0 1 0 1 0 2 1 2 1 0 2 0 0 2 2 2 0 0 0 0 0 0 1 0 1 0 0 0 0 0 0 0 2 2 2 0 0 0 0 0 0 0 0 0 0 0 0 1 0 1 2 0 0 0 0 0 0 0 1 1 0 1 0 2 2 0 1 2 0 0 0 1 2 2 2 0 0 2 2 0 2 2 2 0 2 2 0 0 2 2 0 1 0 0 0 1 1 1 1 0 0 0 2 0 0 1 1 2 0 1 0 2 0 1 0 1 0 2 1 1 0 1 0 1 1 0 1 1 2 0 0 0 1 1 0 0 0 0 1 0 0 2 0 2 1 0 0 2 2 1 0 0 0 1 1 1 1 1 1 1 0 1 1 2 0 0 2 0 0 0 1 0 0 0 0 1 1 0 0 2 1 1 0 0 0 0 2 1 0 2 1 1 1 0 0 0 0 0 1 0 0 1 0 0 2 1 1 0 1 1 0 0 1 0 0 0 1 0 1 0 1 0 0 0 0 0 0 0 0 0 0 1 0 1 1 2 0 1 1 1 1 2 0 0 2 0 0 0 2 0 0 0 1 0 0 0 0 0 0 0 2 2 0 0 0 0 0 1 2 2 1 1 1 0 1 1 1 1 0 2 1 0 1 2 0 0 2 0 1 1 1 2 1 1 2 0 1 2 0 0 0 2 0 1 0 0 1 0 0 1 1 0 1 1 2 2 0 1 1 0 1 0 2 2 0 2 0 0 0 0 0 2 1 1 2 1 1 1 1 1 1 0 2 2 0 0 0 1 2 0 1 0 1 0 0 0 0 1 0 1 1 0 2 0 2 0 1 1 0 1 1 2 2 0 2 0 0 0 0 1 1 1 1 0 0 0 1 0 1 1 0 1 0 0 0 0 1 1 0 0 0 2 0 0 1 0 0 1 1 1 1 0 0 1 0 0 0 0 0 1 0 1 0 0 0 1 0 0 0 0 0 2 0 0 0 2 0 0 2 2 2 2 0 1 1 0 0 0 0 0 1 2 0 1 0 0 0 1 0 1 0 0 2 1 0 1 0 0 0 0 1 1 0 0 0 0 0 0 1 2 2 1 1 2 0 1 0 0 1 0 0 0 0 0 2 0 2 0 0 0 0 1 2 0 0 1 0 0 1 0 0 0 2 1 0 0 0 1 0 1 1 1 1 0 0 2 2 0 0 0 1 0 0 0 1 1 1 0 0 0 1 0 0 0 1 1 1 0 0 0 0 2 0 0 0 2 2 2 2 2 0 2 1 0 2 0 0 2 0 0 0 1 1 1 1 0 1 0 0 0 2 0 0 0 2 0 2 2 0 1 0 0 1 0 0 0 0 2 2 0 0 0 0 0 1 0 1 1 0 1 0 1 1 1 1 0 2 1 2 2 2 1 0 0 1 1 1 2 0 0 2 0 1 1 0 0 0 0 0 0 0 0 0 1 0 1 1 0 1 1 0 1 0 0 1 0 0 0 0 0 0 0 0 1 0 0 1 1 1 0 2 0 0 2 2 1 0 0 0 0 0 1 0 0 0 0 0 0 1 1 1 2 1 1 0 0 2 1 1 1 1 0 1 0 1 1 1 0 1 2 0 1 2 2 0 0 2 2 1 0 0 1 1 0 0 1 0 0 2 0 0 0 0 0 1 0 1 1 0 1 1 1 0 0 0 2 0 2 0 0 0 0 1 0 0 0 0 1 1 2 0 1 1 2 0 1 0 1 0 1 1 0 0 1 0 0 0 1 1 0 1 1 0 0 0 2 1 0 1 1 0 0 0 0 0 2 0
167 0 2 0 0 0 0 2 2 1 0 1 0 0 0 0 0 0 2 0 0 0 0 2 2 0 0 2 2 2 2 1 0 0 1 0 2 2 1 0 1 1 0 0 0 0 0 0 0 0 0 0 2 2 0 2 0 0 1 0 0 2 1 1 0 0 0 0 1 1 0 1 2 0 1 2 0 0 1 0 1 0 2 1 2 0 1 0 0 2 0 0 0 0 1 0 1 1 0 1 1 0 2 2 2 0 2 2 0 0 0 0 0 1 1 0 0 0 1 0 1 1 2 2 0 0 2 2 2 1 0 1 0 0 0 0 0 0 0 0 2 1 0 1 1 1 1 0 1 1 0 0 0 0 0 0 0 1 0 2 1 2 2 0 0 1 0 1 1 0 1 0 0 2 0 0 0 1 0 0 0 0 0 1 0 2 2 2 1 0 0 2 1 1 0 0 1 0 0 0 0 1 0 1 2 0 2 0 2 0 1 1 1 0 1 1 0 0 2 2 2 0 0 0 0 0 0 1 1 0 0 0 0 0 1 0 0 2 1 1 0 1 1 1 2 1 1 0 0 0 0 0 1 0 1 1 1 1 0 1 0 1 0 0 1 0 1 1 2 1 1 2 0 1 1 1 0 1 2 1 1 0 1 1 0 1 1 2 1 2 2 0 1 2 2 0 0 1 0 1 2 1 2 1 0 0 1 1 0 0 1 1 2 2 2 2 2 0 0 0 1 1 0 2 1 0 1 0 1 1 0 2 1 2 0 0 0 1 2 0 0 0 2 2 0 0 2 0 2 2 0 0 0 0 0 0 0 0 1 1 1 1 1 1 1 1 0 2 2 0 0 2 1 1 0 1 0 1 0 2 0 0 0 0 1 0 1 1 1 0 0 0 0 0 2 0 0 2 0 0 0 1 0 2 2 0 0 1 0 2 0 0 0 2 2 1 0 0 0 0 0 1 0 1 0 1 1 1 1 1 0 2 0 2 2 2 1 1 1 0 1 1 0 2 0 2 2 0 0 1 0 0 1 1 2 1 2 2 0 2 2 2 0 0 0 1 1 0 0 0 0 1 0 2 2 2 0 0 0 0 2 2 1 1 2 0 0 0 2 0 0 2 1 0 1 0 1 0 0 2 0 1 2 0 0 0 2 1 0 0 0 0 0 0 1 0 0 2 0 1 1 1 1 1 0 2 1 0 0 2 0 1 0 0 1 0 1 1 1 1 0 1 2 2 2 1 1 1 1 0 0 0 0 1 1 0 1 0 0 0 0 0 0 2 0 0 2 1 1 0 0 0 1 0 0 1 2 0 0 0 0 0 0 0 2 2 2 2 1 0 0 0 1 0 0 0 0 0 0 0 0 2 0 2 0 0 0 2 0 2 0 0 0 0 0 0 1 0 0 0 1 1 0 1 1 1 1 0 0 0 0 1 1 0 0 0 1 2 1 2 1 1 0 0 0 0 2 1 0 0 0 1 0 1 1 1 2 0 2 0 0 0 1 0 1 1 0 2 1 0 1 0 0 0 0 1 2 1 1 1 1 0 0 1 2 0 2 1 2 0 2 0 0 2 0 1 1 0 0 2 1 2 0 0 1 0 1 2 0 0 2 0 0 1 0 1 1 0 1 0 0 0 1 0 2 2 2 0 0 0 1 1 0 0 0 0 1 0 0 1 1 1 0 1 1 0 0 0 0 0 0 1 0 0 0 0 0 0 1 1 0 0 0 1 0 0 2 1 0 2 0 0 2 2 2 0 1 1 1 1 0 1 0 0 0 0 0 2 0 2 0 2 2 1 2 1 1 2 0 0 1 0 1 2 1 0 1 0 0 2 1 1 0 0 0 0 0 0 0 0 1 0 2 2 2 0 0 1 0 1 0 0 2 2 0 2 0 0 1 0 0 1 0 0 0 0 0 1 1 0 1 1 0 1 0 0 2 1 0 0 0 0 0 0 0 1 0 1 1 0 1 0 1 0 0 1 0 2 1 1 0 2 0 0 0 0 1 0 1 0 0 0 0 1 2 2 2 1 0 0 1 1 1 1 1 1 1 0 0 0 0 1 0 0 1 1 1 2 2 0 2 0 1 1 1 0 1 0 0 0 0 2 0 1 0 0 0 0 1 0 0 1 1 0 0 0 1 0 0 0 1 0 1 0 0 0 1 2 1 1 0 1 0 0 1 0 2 0 0 0 0 0 0 0 0 1 1 0 2 0 0 0 1 1 0 0 0 0 1 1 0 0 0 0 0 0 0 0 0 0 0 0
168 1 0 2 0 0 1 1 1 1 1 1 0 1 0 0 1 0 0 2 2 0 1 1 2 0 0 0 2 1 1 2 0 1 1 1 1 1 0 2 0 0 0 0 0 0 1 0 2 0 0 1 0 1 1 0 0 0 1 0 0 1 0 2 0 0 0 0 1 0 0 1 2 0 2 2 0 0 2 1 0 0 1 1 1 0 0 0 0 2 0 0 1 1 1 0 1 0 0 1 1 0 1 1 2 1 2 1 1 0 0 1 0 1 0 0 0 0 0 0 0 0 0 0 0 1 1 0 1 0 1 1 0 0 1 1 0 0 0 1 2 0 0 0 0 1 0 0 1 1 0 1 0 1 0 0 0 2 0 1 0 0 2 0 1 1 0 1 1 0 0 1 1 0 1 0 0 0 1 1 0 0 1 0 0 0 0 0 0 0 0 1 0 2 1 1 1 1 0 0 0 1 0 2 2 0 2 0 2 0 2 0 1 0 0 2 0 0 1 1 1 0 0 0 0 1 1 0 0 1 0 0 0 0 2 0 0 2 2 2 0 0 2 2 2 0 0 0 0 0 0 0 1 0 0 0 0 1 1 1 1 1 0 1 1 0 0 0 2 1 1 0 0 2 0 0 0 0 2 1 0 0 1 1 0 0 0 2 1 2 1 1 0 2 2 0 1 1 0 1 1 0 2 1 1 0 1 2 1 0 0 2 2 0 1 0 1 0 1 0 0 1 1 0 2 0 0 0 1 1 0 1 0 1 0 0 0 2 0 0 0 0 2 2 0 0 1 0 2 1 0 0 2 2 1 0 0 1 0 1 0 0 1 1 1 1 1 2 2 0 0 2 1 1 0 1 0 0 0 2 2 1 0 0 1 0 1 0 0 1 0 0 1 0 2 1 1 1 0 0 0 1 0 2 2 0 0 0 0 2 0 0 0 0 1 0 0 0 0 0 0 2 0 2 1 1 1 0 0 0 1 0 1 2 2 0 0 0 0 0 1 1 1 1 1 2 2 0 0 1 0 0 1 1 2 1 2 2 2 2 1 2 0 1 0 2 2 1 0 1 0 0 2 0 2 0 2 0 0 2 1 1 1 0 1 1 0 1 1 1 2 1 0 1 1 1 1 0 0 1 1 1 0 2 0 0 1 0 0 0 0 1 0 1 1 1 0 2 1 2 2 0 1 0 1 1 0 1 1 1 1 1 0 1 0 0 1 1 1 1 1 1 1 1 0 0 1 1 1 0 0 0 0 2 1 0 0 0 0 0 1 0 0 0 0 0 1 1 0 0 0 1 0 0 1 0 1 1 0 0 0 0 0 0 1 0 0 0 0 0 0 2 1 0 2 0 1 1 0 0 1 1 0 0 0 0 1 0 0 1 0 0 0 1 0 1 0 0 0 0 1 2 0 0 0 0 1 1 0 0 0 0 0 0 0 2 2 1 1 2 1 2 0 1 1 1 2 1 0 0 0 1 2 0 2 0 2 0 2 1 1 1 0 1 1 0 1 2 1 0 2 0 0 0 0 1 2 0 1 1 1 0 0 0 2 2 0 1 0 0 1 0 0 0 1 0 0 0 0 1 0 1 0 1 1 0 2 1 0 1 0 0 1 1 0 1 2 2 2 0 0 0 1 0 2 1 1 0 1 1 2 2 0 0 0 0 1 0 0 0 0 0 1 2 2 0 0 0 0 1 1 1 0 0 0 0 1 0 0 0 0 0 2 1 0 0 2 0 2 2 0 0 2 0 0 0 1 2 1 1 0 2 0 0 1 0 1 2 1 2 1 1 2 1 2 1 1 0 0 2 2 0 1 2 1 2 1 0 0 1 0 0 2 2 2 0 2 1 0 0 0 0 1 2 2 1 1 2 0 0 1 1 1 0 0 2 0 0 1 0 0 0 0 0 0 0 0 0 0 1 2 1 0 1 1 0 1 0 0 0 1 0 0 0 0 0 2 0 1 0 0 1 1 0 0 2 0 1 2 1 2 0 0 0 0 0 0 0 0 0 0 0 0 1 1 1 1 2 0 0 1 1 1 1 1 1 1 2 0 0 0 0 0 1 1 2 2 1 2 1 1 1 2 1 0 0 0 0 0 0 0 0 0 2 0 0 0 1 0 0 0 1 1 0 1 0 2 0 0 0 1 0 2 1 0 0 1 2 1 1 0 0 0 1 2 0 0 0 1 0 0 1 0 0 0 1 2 0 0 0 0 0 1 2 0 0 0 0 1 0 1 0 1 0 0 0 0 0 0 0 0 0
169 1 0 2 0 1 2 2 2 2 1 0 0 2 1 1 1 0 0 1 1 0 0 2 2 0 1 2 2 2 2 1 1 1 0 0 2 2 0 0 2 2 0 1 0 1 0 0 0 0 0 0 2 2 0 1 0 0 2 1 2 0 0 1 0 0 0 1 1 0 1 1 2 0 2 2 0 0 2 0 2 0 2 0 2 0 0 0 0 1 0 1 1 1 1 0 1 0 0 0 1 0 1 1 2 1 2 1 1 0 0 2 1 1 1 1 1 0 0 0 2 0 0 0 0 2 0 0 1 0 0 0 0 0 0 0 0 0 0 1 1 2 0 0 2 2 1 0 0 0 0 0 0 1 1 0 0 0 2 1 0 2 1 1 0 1 0 2 1 1 0 0 1 2 1 0 0 0 0 0 0 0 1 0 0 0 2 1 0 0 0 1 1 1 0 0 0 0 0 0 0 1 0 1 2 0 2 0 2 0 1 2 1 0 0 2 1 0 2 1 2 1 1 0 0 2 2 0 0 0 0 0 1 1 0 1 0 2 2 1 0 0 2 1 1 0 0 0 0 0 0 0 1 0 0 1 0 0 0 0 0 0 0 0 0 0 0 1 0 1 0 1 0 0 0 0 0 1 1 1 0 0 0 0 1 1 0 2 1 2 1 0 0 2 2 0 1 2 0 1 1 0 1 0 0 0 0 1 1 0 0 1 1 1 1 0 1 0 0 0 1 0 0 1 0 0 0 0 0 0 0 1 0 1 0 0 0 0 2 0 0 0 1 2 0 1 1 0 2 1 1 0 2 2 0 1 1 1 0 2 0 0 2 1 2 0 1 1 1 1 1 1 2 2 0 0 0 0 0 1 1 1 0 0 2 2 0 1 1 0 0 1 0 0 2 0 0 0 2 2 2 2 2 0 0 2 0 1 0 2 0 0 0 1 1 0 0 1 0 1 1 1 1 2 0 0 2 0 0 1 1 1 0 1 1 0 0 1 1 1 1 1 1 1 1 0 1 0 0 1 0 0 0 2 0 0 0 1 1 1 1 2 0 0 0 1 1 0 0 0 0 0 1 2 0 0 0 0 0 0 2 2 1 0 1 2 0 1 1 0 1 1 1 1 0 0 1 2 2 2 0 2 2 0 0 0 2 0 1 0 0 0 0 0 1 1 2 2 0 0 0 2 0 0 0 0 0 0 0 1 0 0 0 2 1 0 2 0 0 0 2 2 0 0 0 0 1 0 0 0 0 0 0 2 0 2 0 0 0 1 0 0 1 0 0 0 1 0 0 1 0 0 0 0 1 0 1 2 0 0 0 0 1 1 0 0 1 1 0 0 0 2 1 2 0 0 0 0 0 0 0 2 0 0 0 1 1 1 0 1 1 0 0 0 0 0 2 0 0 1 0 1 0 0 0 1 2 1 0 0 2 1 0 0 0 0 1 0 0 1 1 0 0 2 2 1 1 0 0 0 0 0 1 1 1 0 1 0 2 1 1 0 2 1 1 1 0 2 1 1 1 0 1 0 0 0 2 0 0 0 1 0 1 1 0 1 1 0 2 0 2 0 0 1 1 0 0 0 0 0 0 2 0 1 2 0 1 2 0 2 0 0 0 2 0 0 0 0 0 0 0 1 0 0 2 0 0 0 1 1 1 1 1 0 0 2 0 0 0 0 0 0 0 0 1 0 0 0 0 0 0 0 0 1 0 1 0 0 1 0 0 0 1 0 0 1 1 0 2 1 1 0 2 1 1 1 2 0 1 1 0 1 1 1 1 1 1 2 1 2 1 1 2 1 2 1 0 1 0 0 1 0 0 2 1 0 2 0 1 2 0 1 0 0 1 1 1 0 1 1 1 2 1 1 1 2 1 0 0 0 1 1 2 1 0 1 0 0 1 0 0 1 1 0 0 0 1 0 1 0 2 2 0 0 0 0 2 0 0 0 1 0 0 0 0 0 2 0 1 0 0 0 0 0 0 0 0 1 2 1 1 1 0 0 0 0 0 1 1 2 2 0 1 1 2 1 1 2 0 0 0 2 1 1 1 1 0 1 0 1 1 1 0 0 0 1 1 0 2 2 0 2 2 1 0 0 0 0 1 1 0 0 1 2 0 0 0 0 2 0 0 0 0 0 1 2 2 1 0 0 2 0 2 0 0 1 1 2 1 2 0 1 1 0 0 0 1 0 0 0 0 0 0 0 0 1 1 0 1 0 0 0 0 0 0 0 0 0 1 1 0 0 0 1 1 0 0 0 1 0 1 1
170 1 1 2 1 0 2 1 1 1 1 1 0 0 0 0 0 0 0 1 1 0 0 2 2 0 0 1 2 1 1 1 1 2 0 0 2 1 1 0 1 1 2 2 0 1 1 0 0 0 0 0 1 1 0 1 0 0 1 0 1 0 0 0 0 0 0 0 2 1 1 0 2 0 2 1 0 0 1 0 1 0 2 0 2 0 0 0 0 2 0 2 0 1 0 0 0 2 0 2 0 0 0 0 2 1 2 0 2 1 0 1 1 2 2 2 2 1 1 0 0 0 0 0 0 1 0 0 0 0 1 0 0 0 0 0 0 0 0 1 0 2 0 0 1 1 1 0 0 0 0 0 0 1 0 0 1 2 1 0 0 0 1 1 0 2 0 2 1 1 0 0 1 1 1 0 0 0 0 0 0 0 0 1 1 2 1 0 0 0 0 1 1 2 1 1 1 0 0 0 0 0 0 1 2 0 1 0 1 0 2 1 1 0 0 2 0 0 2 1 2 0 0 0 0 0 0 0 0 0 0 0 0 0 2 0 0 2 2 1 0 0 2 1 1 0 0 0 0 0 0 0 2 0 0 0 0 0 2 2 2 2 1 0 0 0 2 0 1 1 0 1 0 1 0 0 0 1 2 1 0 0 0 0 0 1 1 0 0 2 1 1 0 2 1 0 0 0 0 0 2 0 1 0 0 0 0 2 0 0 0 2 2 0 1 1 1 0 1 0 1 0 0 2 0 0 0 0 0 0 0 1 1 1 0 0 0 1 1 0 1 2 0 2 0 1 1 0 2 2 0 0 2 2 1 2 2 1 0 1 0 0 1 0 1 0 0 2 2 0 0 2 0 0 1 1 0 1 0 1 0 1 0 1 1 1 1 0 0 0 0 1 2 0 2 1 1 1 0 0 0 0 0 0 0 0 0 0 1 1 1 1 1 0 1 1 0 0 0 0 0 1 1 2 0 2 2 0 0 0 1 0 0 0 0 0 1 0 0 0 2 0 1 1 1 1 1 0 0 0 0 1 0 2 1 0 1 2 2 2 0 2 0 1 0 1 1 1 0 1 0 0 1 2 1 0 1 1 1 1 0 1 0 0 2 1 0 1 1 0 1 1 1 1 1 0 1 0 0 0 2 0 1 1 0 0 2 1 0 0 0 0 0 0 0 0 0 2 0 2 2 1 0 0 1 1 0 0 0 1 0 0 0 1 0 0 1 1 0 0 1 2 2 0 0 0 0 0 0 0 0 0 0 2 0 1 0 1 2 0 0 2 1 0 1 1 0 2 0 2 0 2 2 0 0 1 2 1 0 0 0 0 0 1 1 0 0 0 0 0 0 1 1 0 1 0 0 0 0 0 1 1 0 0 0 1 1 1 0 2 0 0 0 0 0 1 0 0 0 0 1 2 1 1 1 0 1 2 0 0 0 1 2 0 0 0 2 1 1 1 1 1 0 0 1 1 2 2 0 0 1 2 0 0 0 1 2 0 2 2 2 0 0 1 1 2 0 2 1 0 2 0 0 1 1 0 0 1 1 1 0 0 1 1 1 2 0 2 1 0 2 1 1 1 0 0 0 1 0 1 1 0 0 1 2 0 1 1 0 2 0 0 0 2 0 1 0 1 0 0 0 0 1 0 1 2 2 0 1 0 1 1 0 0 0 0 1 0 2 2 0 0 0 1 1 1 0 1 0 1 0 1 0 0 0 0 0 0 0 0 1 0 2 1 0 0 2 2 0 2 0 0 2 0 0 0 1 2 2 2 0 1 0 1 1 0 1 2 1 2 1 1 2 0 1 0 0 1 0 0 1 0 0 2 2 0 1 0 0 0 0 0 1 1 1 0 1 0 1 0 1 1 1 1 1 1 0 1 0 0 1 1 2 0 0 2 0 0 1 0 0 0 0 0 0 0 0 0 1 0 0 0 0 2 1 0 1 0 2 2 0 0 1 0 1 1 1 0 1 0 1 0 0 0 0 1 0 2 2 2 2 0 0 0 0 0 1 0 0 2 2 0 0 1 1 1 1 1 0 0 0 1 1 1 1 1 0 1 0 1 0 1 1 0 1 1 1 0 0 0 0 0 2 1 1 0 1 1 1 1 0 1 1 2 0 0 1 0 0 0 0 0 1 0 0 1 1 0 0 0 2 0 2 0 0 0 0 2 1 1 0 1 1 0 1 0 1 0 2 2 0 0 0 1 1 1 2 0 1 0 0 0 1 2 0 1 1 0 0 0 0 0 1 0 0 0 0 0 0 0 2 0
171 1 1 1 0 0 1 2 0 2 1 0 1 1 1 1 0 0 1 1 1 0 0 2 2 0 1 1 1 1 1 2 0 1 0 1 1 1 0 1 1 1 0 1 0 0 1 0 1 0 0 2 1 1 1 1 1 0 0 0 1 0 1 1 1 1 1 0 1 0 0 1 2 0 1 2 1 0 1 0 1 0 2 0 1 0 0 0 0 1 0 0 0 0 1 0 1 1 0 1 1 0 0 0 2 0 2 0 1 0 0 1 0 1 0 0 0 0 1 0 1 0 2 2 1 0 1 0 0 0 0 1 0 0 1 1 1 0 0 1 1 1 0 0 1 2 0 0 0 0 0 0 0 0 0 0 0 1 0 0 0 1 2 0 1 2 0 0 1 0 1 1 1 2 2 0 0 1 0 1 0 2 1 1 0 1 1 1 1 0 0 2 1 1 0 0 0 0 0 0 0 1 1 1 2 0 1 0 1 0 2 1 1 0 0 2 1 0 1 1 1 0 1 0 0 0 0 1 1 1 0 0 0 0 1 0 1 2 2 1 0 1 2 2 2 0 1 0 0 0 0 0 1 0 0 2 1 1 0 0 0 0 0 1 1 0 1 0 2 2 0 2 0 0 0 0 0 0 1 1 0 0 1 1 0 1 1 1 0 2 0 0 1 2 1 0 0 1 0 0 1 1 2 0 0 0 0 2 0 0 1 1 1 0 2 1 2 0 0 0 1 1 1 1 2 0 0 0 0 0 0 0 2 0 0 0 0 2 0 1 0 2 1 1 0 1 1 0 1 0 0 1 1 0 0 0 1 1 0 2 0 0 1 1 1 0 0 1 2 0 0 2 1 1 0 0 0 1 1 2 0 2 0 0 0 0 0 0 0 1 1 1 0 0 2 0 0 1 0 0 0 0 1 0 0 0 1 2 0 2 0 0 0 1 1 0 0 0 0 0 0 2 0 2 2 2 1 0 0 0 0 1 0 2 2 2 1 1 2 1 1 0 2 0 0 1 2 0 0 1 0 0 1 1 2 1 2 0 0 0 1 1 0 1 0 1 1 2 0 0 1 1 0 2 0 0 0 0 0 0 2 1 2 0 1 0 0 0 1 0 1 1 0 2 0 1 1 0 0 2 0 2 2 1 0 0 2 0 1 0 0 0 0 0 0 2 0 2 2 2 2 0 2 2 0 2 0 1 1 1 1 0 0 0 1 0 1 2 1 1 1 1 1 1 1 0 2 2 2 0 0 0 1 1 1 1 1 0 1 0 0 0 0 0 0 0 1 2 1 0 1 0 0 0 1 0 1 1 0 0 1 0 0 2 2 0 2 0 0 0 1 1 0 0 0 0 0 0 0 0 0 2 0 0 0 0 1 1 0 0 0 0 0 0 0 0 0 0 0 0 0 0 0 0 0 2 2 2 0 0 1 1 1 1 0 0 2 0 0 1 0 0 0 1 2 2 2 1 1 0 0 1 1 2 2 0 1 1 1 1 1 1 2 2 0 2 1 2 1 1 1 0 1 0 0 0 0 1 2 2 1 2 0 2 2 2 1 2 1 1 1 2 0 1 0 0 0 0 0 1 0 1 0 2 2 1 1 2 0 0 0 0 0 1 0 0 0 1 1 0 0 0 1 0 2 1 1 1 1 1 1 1 0 0 0 0 0 0 0 1 0 0 1 0 1 0 0 1 0 1 1 1 0 0 0 2 0 0 2 1 0 0 1 1 0 1 1 1 0 2 0 1 1 0 0 1 1 0 0 0 0 2 1 1 1 0 1 1 1 2 0 1 2 1 1 1 0 0 0 1 1 0 0 2 1 1 0 0 0 2 1 1 1 0 0 0 1 2 2 0 0 2 1 2 2 1 1 2 1 0 1 0 1 0 0 1 0 0 0 0 0 0 0 0 0 0 0 0 0 0 1 1 0 1 1 0 1 0 0 0 1 0 0 0 0 0 1 1 2 0 1 0 1 0 0 2 0 1 1 1 2 0 0 0 0 0 1 0 0 2 2 0 0 2 2 2 2 1 0 0 1 1 2 2 1 0 0 0 0 0 0 1 2 1 2 1 2 0 1 1 0 1 1 1 0 0 1 1 0 0 0 0 0 2 0 0 0 2 0 0 0 1 2 0 1 0 1 0 0 1 1 0 2 0 0 1 1 2 1 2 0 1 0 0 0 0 1 0 2 0 0 0 0 0 0 0 0 0 2 0 0 0 1 1 0 0 0 0 0 2 0 0 0 0 0 0 0 0 0 0 1 0
172 1 2 0 1 0 1 2 0 2 2 0 2 2 1 1 0 0 0 2 2 0 0 1 1 0 0 2 2 2 2 0 0 1 0 0 2 2 1 0 2 1 2 2 0 1 1 0 0 0 0 1 0 0 0 1 0 0 0 0 2 0 1 2 0 0 0 0 0 0 0 2 2 0 2 2 0 0 2 0 2 0 2 0 2 0 0 0 0 2 0 0 1 0 0 0 0 1 1 0 2 0 2 2 2 0 2 1 1 0 0 1 0 0 0 2 1 0 0 0 2 0 2 2 0 0 1 1 2 1 1 0 0 0 0 0 0 0 0 1 1 2 0 0 1 1 1 0 0 0 0 0 0 1 0 0 1 2 1 0 1 0 2 0 0 1 0 1 1 1 0 2 0 2 1 0 0 1 0 1 0 2 1 0 0 0 0 2 0 1 1 2 0 0 1 0 1 0 0 0 0 0 0 2 2 1 2 0 0 0 1 1 2 0 0 2 1 0 2 2 2 0 0 0 0 0 0 1 0 2 1 1 0 0 1 0 0 1 1 1 0 0 1 0 0 0 0 0 0 0 0 0 1 0 0 1 2 0 2 2 2 2 0 0 0 0 1 0 2 1 0 1 1 1 1 0 0 1 2 1 0 0 0 0 0 1 1 1 0 2 0 0 1 2 2 0 0 2 0 1 2 0 2 2 1 0 1 1 0 1 0 2 2 0 2 0 2 1 0 1 0 1 1 0 2 0 0 0 1 1 1 1 0 1 0 0 0 1 1 0 0 0 0 2 0 1 1 1 2 1 1 0 2 2 0 0 1 0 0 2 0 0 1 0 1 1 0 1 2 0 1 2 1 1 1 0 0 1 1 2 1 2 0 0 1 1 1 1 1 0 0 0 1 0 2 2 2 0 1 0 0 1 0 1 0 0 0 1 1 1 0 1 0 0 0 0 1 1 0 1 1 1 0 0 1 1 0 0 0 0 1 0 0 0 0 1 0 1 1 0 1 1 1 1 1 0 1 0 0 0 0 0 1 2 1 1 1 1 0 1 1 1 0 0 0 0 0 2 0 1 1 0 1 1 1 0 1 0 0 1 1 2 0 0 2 1 0 0 1 0 1 1 1 0 0 1 0 0 1 2 0 1 1 1 1 1 1 0 2 0 1 0 1 1 1 1 0 2 1 1 1 1 1 1 0 2 1 0 0 2 0 0 0 1 0 0 1 1 1 0 1 2 1 0 0 1 0 2 2 0 0 0 0 2 0 1 0 1 0 1 0 0 1 1 1 1 1 2 1 0 1 1 0 0 1 0 2 0 0 0 0 0 0 1 2 0 0 0 0 0 0 1 1 1 1 0 0 0 0 0 1 1 0 0 1 1 2 2 0 2 1 0 0 0 0 0 1 0 1 0 1 0 0 1 1 0 0 1 0 0 0 2 0 0 0 1 2 1 2 2 2 1 0 1 2 2 2 1 0 0 0 2 1 0 1 1 2 0 2 0 0 0 1 1 0 0 0 0 0 0 0 2 1 1 1 0 0 1 1 1 1 0 0 2 2 1 1 2 1 0 2 1 0 1 0 0 0 0 0 1 1 1 0 1 2 0 1 2 0 0 0 0 0 2 0 0 1 0 1 1 0 0 0 0 1 0 0 1 1 1 2 2 0 0 0 0 0 0 0 0 0 0 0 0 0 0 0 0 0 0 0 0 0 0 0 0 1 0 1 1 0 0 2 1 1 0 2 0 1 2 0 1 1 0 0 0 2 0 0 0 0 2 0 0 0 1 0 1 0 2 1 2 2 0 1 0 1 1 0 0 1 0 0 2 2 1 1 0 1 2 0 0 2 2 2 0 2 2 0 0 1 1 1 1 1 1 1 2 0 0 0 0 2 1 0 1 0 0 2 0 1 2 0 0 0 0 0 0 0 1 1 1 0 2 1 0 1 0 0 0 0 0 1 0 1 1 0 1 1 0 0 1 0 2 0 2 0 1 1 1 1 0 0 0 0 0 1 0 1 1 0 0 1 1 2 2 2 0 0 0 1 2 2 2 0 1 0 0 0 1 0 0 0 0 0 1 1 2 2 2 0 2 2 1 0 0 0 2 0 0 0 0 0 1 1 0 1 2 0 0 0 0 1 1 1 2 2 1 1 1 2 0 2 1 0 0 0 1 1 0 1 0 1 1 2 0 0 0 2 1 0 0 0 0 0 1 1 0 0 0 0 0 0 0 0 0 0 1 0 0 1 1 1 0 0 0 1 0 0 0 1 0
173 0 2 2 1 0 1 2 1 1 1 1 0 1 0 0 1 0 2 0 0 0 0 2 2 0 0 1 0 1 2 1 2 1 0 0 2 2 1 0 1 1 0 0 0 1 1 0 0 0 0 2 0 1 1 2 0 0 0 1 0 1 1 1 0 0 0 1 1 0 0 2 1 0 1 2 1 0 2 0 0 0 2 0 1 0 0 0 0 2 0 0 0 0 1 0 1 1 0 1 0 0 0 0 1 1 1 2 0 0 2 2 0 1 0 0 0 0 0 0 2 0 2 2 0 1 0 1 2 0 0 1 0 0 0 0 0 0 0 0 1 1 1 0 0 1 0 0 1 1 0 0 1 1 0 0 0 0 0 0 1 0 1 1 1 2 0 1 1 1 0 0 0 2 2 0 0 0 0 0 0 1 0 0 0 0 0 2 0 1 1 2 0 0 1 0 1 1 0 0 0 2 0 1 2 0 1 1 0 0 2 1 0 0 0 2 1 1 0 0 0 0 1 0 0 1 1 2 1 1 0 0 0 0 2 0 0 1 2 1 0 0 2 1 2 1 1 0 0 0 0 0 1 0 0 0 0 1 0 1 0 1 2 2 1 0 0 2 1 0 1 1 0 2 0 0 1 2 2 2 0 0 0 0 0 0 0 1 1 1 1 0 1 2 1 1 0 1 0 0 1 1 2 1 2 0 0 2 1 0 0 1 1 0 1 1 1 0 1 0 1 0 0 0 0 0 1 0 1 0 0 1 0 1 0 0 0 1 1 0 1 0 0 1 0 0 1 0 2 2 0 0 2 2 0 1 1 2 0 1 0 0 1 1 1 0 0 1 1 1 1 1 0 0 0 0 0 0 0 1 0 1 0 0 0 1 1 1 1 2 1 2 0 0 1 0 1 0 1 2 2 2 1 1 1 0 1 0 0 2 0 0 0 0 0 0 0 0 0 0 0 2 1 2 0 0 1 0 0 1 1 1 0 0 0 1 1 1 0 0 1 1 1 1 1 2 1 0 1 1 0 0 0 2 0 0 0 1 1 0 0 0 0 0 0 0 0 1 0 1 0 0 2 1 0 0 0 0 0 2 2 2 0 0 2 1 0 0 1 0 1 1 0 2 0 2 0 0 0 2 0 1 1 1 0 0 1 1 0 0 0 1 1 0 2 0 0 2 1 2 2 0 1 0 0 1 1 0 0 2 0 1 0 0 0 0 2 0 1 2 1 2 2 2 1 0 2 1 1 0 0 0 0 2 0 0 0 1 1 0 0 1 0 0 0 0 2 1 1 1 0 1 0 0 0 0 2 1 0 2 0 0 0 1 1 0 1 1 1 1 1 0 1 1 0 0 0 0 0 0 0 2 0 0 1 1 1 2 0 1 0 0 0 0 0 1 0 0 0 0 0 0 0 0 0 0 1 1 0 0 0 1 0 0 0 0 2 1 0 1 2 1 0 0 0 0 2 1 0 0 1 2 0 1 1 1 1 0 1 1 1 0 0 0 1 0 0 2 0 2 0 0 0 0 0 0 0 1 1 1 1 1 0 1 2 2 1 1 1 1 1 1 0 1 1 0 0 0 0 2 0 2 0 1 1 0 2 2 0 0 0 0 0 2 0 0 0 2 1 0 0 0 2 0 1 1 1 0 0 0 1 1 1 0 0 1 1 0 1 1 0 0 0 0 1 1 0 0 0 0 0 0 0 0 0 1 1 0 1 0 0 0 2 2 2 0 2 0 1 1 1 0 1 1 1 0 0 1 1 2 0 0 1 1 1 0 1 2 1 2 0 1 2 0 1 0 0 0 0 1 1 0 0 2 2 0 2 0 1 2 0 0 1 1 1 0 1 2 1 0 2 2 0 1 1 1 0 2 0 0 0 0 1 1 0 2 0 0 1 0 0 1 0 0 0 0 0 0 0 0 2 2 0 1 0 0 2 0 0 0 0 1 2 0 2 1 0 0 1 0 0 0 0 0 0 2 0 1 1 0 0 1 0 0 0 0 0 0 0 1 1 0 2 2 2 1 1 2 0 0 0 2 2 2 0 0 2 2 0 0 0 0 1 0 2 1 1 0 1 1 0 1 1 0 1 0 1 2 1 0 1 0 0 1 0 0 0 0 1 2 0 0 2 0 0 0 0 1 1 1 2 0 2 0 1 0 0 2 1 1 0 1 1 0 2 0 0 0 0 0 0 0 0 0 0 0 0 1 2 0 0 0 1 2 0 0 0 0 0 0 1 1 0 0 0 1 0 0 0 0 0 0
174 0 1 1 1 0 1 2 2 1 1 0 0 0 0 0 0 0 0 1 2 0 0 2 2 0 0 2 2 2 2 0 0 0 0 0 2 1 0 0 2 2 0 0 0 0 1 0 0 0 0 1 1 1 0 2 0 0 1 0 2 0 2 1 0 0 0 1 2 0 0 0 1 1 1 2 1 0 2 0 2 0 2 0 1 0 0 0 0 1 0 0 0 0 1 0 1 1 0 1 1 0 1 1 2 0 2 1 1 0 0 1 2 2 2 2 2 1 0 0 1 0 2 2 0 0 2 1 2 1 1 1 0 0 0 0 0 0 0 0 1 1 0 0 1 2 0 0 0 0 0 0 0 1 0 0 0 2 0 0 1 2 1 1 0 2 0 0 0 1 0 1 0 0 2 0 1 0 1 1 0 0 1 0 0 0 1 1 0 0 0 2 0 0 2 0 0 0 0 0 0 0 0 2 2 1 2 0 1 0 1 1 2 0 0 2 0 0 2 0 0 0 2 0 0 2 2 0 0 0 0 0 0 0 2 0 0 2 2 1 0 1 2 1 1 0 0 0 0 0 0 0 0 0 0 1 0 0 0 0 0 0 0 0 1 0 2 0 1 1 0 2 1 1 1 1 0 0 1 0 1 1 2 2 0 2 2 2 0 2 2 0 0 2 2 0 2 1 0 0 0 0 2 0 0 0 1 2 0 1 0 2 2 0 2 0 2 0 2 0 0 0 1 1 1 0 0 0 1 1 0 2 1 2 0 0 0 2 0 1 0 1 2 0 0 0 2 0 1 0 0 1 2 2 0 0 0 1 0 2 0 0 1 1 1 1 0 1 2 0 0 2 1 1 2 0 0 0 0 1 1 1 0 0 1 0 0 0 0 0 0 1 0 0 2 1 1 2 0 0 0 1 1 0 0 0 1 1 0 0 0 0 1 0 1 0 0 1 0 1 1 1 1 0 0 1 2 0 0 0 0 0 0 2 1 1 0 0 0 0 2 0 0 2 2 2 2 0 0 1 0 0 0 1 1 0 1 2 1 2 0 0 1 0 0 1 1 0 0 0 0 0 0 2 2 1 1 0 0 1 2 1 1 0 2 0 0 0 1 0 1 1 0 2 0 0 2 1 1 2 0 0 2 0 0 0 2 1 0 0 0 1 0 0 0 2 0 2 0 1 1 1 0 0 0 1 0 0 0 1 0 1 0 0 1 0 1 1 0 1 1 1 1 1 0 1 1 2 2 0 0 0 1 2 1 1 0 1 0 1 1 0 1 0 0 0 1 2 1 1 1 2 1 0 1 1 2 1 0 0 0 0 0 0 0 0 0 2 1 1 0 0 1 0 0 0 0 0 0 0 2 0 0 0 0 1 1 1 0 0 1 0 0 0 0 0 1 0 1 1 0 1 0 1 1 0 0 1 0 0 0 2 0 0 0 0 2 0 1 1 1 1 0 1 2 1 1 1 1 0 0 1 1 1 2 0 1 0 2 1 1 1 1 2 0 1 1 2 1 1 1 0 1 0 0 0 0 0 1 1 0 1 0 1 1 1 0 2 0 0 2 0 0 2 1 0 0 0 0 2 1 1 0 0 0 0 2 1 0 0 0 0 0 1 0 2 1 1 2 0 0 0 1 0 2 1 1 0 0 0 1 1 0 0 0 1 0 0 0 0 0 0 0 1 1 0 0 0 0 0 0 0 0 0 0 0 1 0 1 1 0 1 0 0 0 2 1 0 2 1 1 0 1 2 2 0 1 1 1 1 0 1 0 0 0 1 0 2 1 2 1 1 2 0 2 0 1 0 0 0 0 0 1 2 1 0 0 0 1 2 0 0 1 0 1 0 1 1 1 0 1 1 1 2 2 1 0 1 0 0 1 1 2 0 0 2 0 0 2 0 0 1 0 0 1 1 1 0 1 0 0 0 0 2 1 1 1 0 1 1 0 0 1 0 1 1 1 0 1 0 0 0 1 0 0 2 1 1 2 2 2 0 0 0 0 0 0 0 0 2 2 0 1 1 2 2 2 2 0 0 0 2 1 1 2 1 1 0 0 0 0 1 1 1 2 0 1 1 1 0 0 1 2 1 1 0 0 2 0 1 0 0 0 2 0 0 0 2 0 0 0 1 2 1 0 1 2 1 1 2 2 0 2 0 0 0 0 1 0 1 1 0 0 1 1 1 2 0 0 0 0 0 0 0 0 0 1 0 2 0 0 0 0 0 0 0 0 0 0 0 0 0 1 0 0 0 0 0 0 0 1 0
175 0 1 1 1 0 1 2 2 1 1 1 0 0 0 0 0 0 1 2 2 0 0 2 2 0 0 1 2 1 1 2 0 1 1 0 2 1 0 0 0 0 0 0 0 1 0 0 0 0 0 1 0 1 1 0 0 0 1 0 1 0 1 1 0 0 0 0 0 0 0 0 2 0 1 2 1 0 2 1 0 0 1 1 1 0 0 1 1 1 0 0 0 1 1 1 1 0 0 0 2 0 1 1 2 1 2 1 1 1 0 1 0 1 1 1 1 0 2 0 0 0 2 2 0 0 2 2 2 0 1 1 0 0 0 0 0 0 0 0 1 1 0 0 0 0 1 0 0 0 0 0 0 0 0 0 0 0 0 0 1 1 1 1 0 2 0 1 0 2 0 0 0 1 1 0 0 0 0 1 0 0 1 0 0 0 0 1 0 0 0 2 0 0 2 0 1 1 0 0 0 0 0 1 2 0 2 0 1 0 2 0 2 1 0 2 0 0 1 0 1 1 1 0 0 1 1 1 0 0 0 0 0 0 2 0 0 1 2 0 0 1 2 0 1 1 1 0 1 1 1 1 2 1 0 1 0 0 0 0 0 0 0 1 0 0 0 0 1 0 1 1 0 2 0 1 0 1 1 0 1 0 0 0 0 1 0 1 1 1 1 1 0 2 2 1 1 1 0 1 1 1 2 0 0 0 0 2 0 1 0 2 2 1 1 0 2 0 0 0 0 2 1 0 2 0 0 0 1 0 0 0 1 0 0 0 0 1 1 0 1 0 1 0 1 0 1 0 1 0 0 2 2 2 0 1 1 0 0 2 0 0 2 1 2 0 0 2 2 0 0 2 1 1 0 0 0 0 0 2 0 1 0 0 1 1 1 0 0 0 0 1 0 1 1 1 2 0 1 0 0 2 1 0 0 0 1 0 0 1 0 2 0 1 1 0 1 0 0 0 0 1 0 1 0 1 1 1 1 0 0 2 0 1 1 1 1 1 0 0 0 2 1 1 0 1 2 0 1 1 0 0 2 2 2 2 2 1 0 0 0 0 0 0 1 2 1 0 0 0 1 0 1 1 1 1 0 0 0 0 2 2 1 0 1 2 0 0 2 0 0 2 0 2 0 2 0 1 1 1 1 1 1 1 0 0 1 0 0 0 0 1 0 0 0 2 1 2 1 1 2 0 1 0 1 1 0 0 0 2 1 0 0 0 2 0 1 1 1 1 0 1 1 1 1 0 2 0 0 0 0 0 0 1 2 1 0 0 0 0 1 0 0 1 0 0 2 2 1 1 1 2 0 0 1 0 1 1 0 1 0 0 0 0 1 1 1 1 1 0 0 2 2 0 2 0 0 0 0 0 0 2 0 0 0 2 2 0 0 0 1 0 0 1 0 1 0 0 0 0 2 2 0 0 0 1 1 0 1 1 0 0 0 0 0 0 2 1 0 1 1 0 0 2 2 0 0 0 1 1 0 0 1 0 1 1 2 1 1 0 0 0 2 0 2 1 0 2 0 1 0 1 1 0 1 1 2 1 0 0 1 0 0 1 0 0 2 2 1 0 1 0 0 1 2 0 0 0 0 2 0 1 0 2 2 1 1 2 0 0 1 1 0 2 0 0 1 2 1 0 0 0 1 0 2 2 2 0 1 1 2 2 0 0 0 1 0 0 1 2 1 1 0 0 0 1 0 0 0 0 0 0 0 0 0 0 0 0 1 1 0 0 2 2 1 0 2 0 1 2 0 0 2 0 0 0 0 2 1 2 1 0 0 0 0 2 0 2 1 2 1 1 2 0 2 0 0 1 0 0 1 0 0 2 1 0 1 0 2 2 0 0 2 2 2 0 2 1 2 0 2 2 1 2 2 1 1 1 1 1 1 0 1 0 0 1 0 0 1 0 0 1 0 0 0 0 0 1 0 0 2 2 0 2 2 0 0 0 0 0 0 0 0 0 0 1 0 1 1 0 0 1 0 0 0 2 0 1 2 0 0 0 0 0 0 0 0 0 0 1 1 0 1 0 2 0 1 1 0 0 0 1 0 0 1 1 0 0 0 0 0 0 0 0 2 0 1 2 2 0 1 1 0 2 1 0 0 0 1 1 0 0 0 2 0 0 0 1 0 0 0 1 2 0 0 0 2 0 1 1 2 1 2 0 0 0 0 2 1 1 0 1 0 0 1 1 1 0 1 0 1 0 0 0 0 0 0 0 1 0 0 0 1 1 0 1 1 1 0 0 1 1 0 0 0 1 0 1 1 0 2 1
176 0 1 1 0 1 1 2 0 2 2 0 1 2 2 2 0 0 0 1 1 0 0 2 2 0 1 1 1 1 1 2 2 1 1 0 2 2 0 1 0 0 0 0 0 1 0 0 0 1 1 1 0 1 1 1 0 0 1 1 0 1 1 1 1 0 1 0 1 0 0 0 1 0 1 2 1 0 1 0 1 0 2 0 2 0 0 0 0 2 0 0 0 1 1 0 1 0 0 0 2 0 0 0 2 0 2 2 0 0 2 2 0 1 1 1 1 0 1 0 1 1 1 1 0 2 0 2 2 0 1 1 1 0 0 0 0 0 0 1 1 2 0 0 0 2 0 0 1 1 0 0 1 0 0 0 0 1 0 1 0 1 1 1 0 1 0 1 0 2 0 1 0 1 1 0 0 1 0 1 1 1 0 1 1 2 1 1 0 0 0 2 0 0 2 0 1 0 0 0 0 0 0 0 2 0 0 0 1 0 2 1 1 0 0 2 0 1 0 0 0 0 0 0 0 0 0 1 1 1 0 0 0 0 2 0 0 2 2 1 0 1 2 1 2 1 1 0 0 0 0 0 0 0 0 2 0 1 0 0 0 0 0 0 1 0 0 0 2 2 0 2 0 2 0 0 1 1 2 1 0 0 0 0 1 0 0 1 0 2 0 1 1 2 1 0 0 0 0 0 0 0 2 1 1 0 1 2 0 1 0 2 1 1 2 1 2 1 0 0 1 1 1 2 0 0 0 0 1 1 0 0 0 2 0 0 0 0 2 0 1 1 1 1 1 1 0 1 1 0 1 1 1 2 0 1 1 1 0 0 0 0 0 0 0 0 0 1 1 1 1 1 0 0 1 0 0 1 1 2 1 1 0 0 1 0 0 0 0 1 0 0 1 0 2 1 1 0 2 1 1 1 0 2 1 0 0 0 0 2 1 2 0 0 0 0 1 0 0 0 0 1 0 2 2 2 1 0 0 0 0 1 1 1 1 1 0 1 0 0 2 0 2 0 0 1 2 0 1 2 0 2 0 2 0 0 0 2 1 2 2 2 1 0 0 1 1 1 0 0 1 1 1 2 1 0 1 1 1 0 1 2 1 0 2 2 0 0 0 0 2 0 0 1 1 0 1 1 2 2 0 0 1 1 0 0 1 1 0 0 0 1 0 0 1 1 1 2 2 2 2 0 2 1 0 2 1 1 1 1 1 0 0 1 0 0 2 0 0 2 1 1 1 1 1 0 2 1 1 0 0 0 0 1 1 0 1 0 0 0 1 0 2 0 2 2 0 0 0 1 0 0 0 0 0 0 2 2 0 1 1 0 1 1 0 0 1 0 0 0 0 2 0 0 1 0 1 0 0 0 0 2 0 0 0 0 1 0 1 2 1 1 0 1 0 1 0 0 0 0 2 2 0 0 0 1 1 1 0 0 0 1 0 0 0 0 2 0 1 1 2 2 0 0 2 2 2 1 1 0 0 1 1 0 2 0 2 1 1 0 0 0 0 2 0 1 0 2 1 0 1 1 1 0 0 0 0 0 1 1 1 1 0 1 1 1 1 1 0 2 1 1 0 1 1 0 0 0 0 1 0 1 0 0 1 0 1 2 0 1 0 0 0 2 0 1 1 1 0 0 0 0 1 0 2 2 2 0 0 0 0 1 0 0 0 1 2 0 0 1 0 0 0 1 2 0 1 0 0 0 0 0 0 0 0 1 0 0 1 1 0 0 1 1 0 0 2 1 1 2 0 0 1 0 0 0 0 1 2 2 0 0 0 0 1 1 1 1 0 1 0 1 2 0 1 0 0 1 0 0 0 0 1 2 0 1 0 1 1 2 0 0 1 1 2 1 1 0 2 0 2 2 1 2 1 1 1 1 0 1 0 0 2 0 0 1 0 0 0 0 0 0 1 0 0 0 1 0 1 0 1 1 0 2 2 0 0 0 0 0 1 0 0 0 0 2 0 0 1 0 0 0 1 1 0 2 0 1 1 1 2 0 0 0 0 0 0 0 0 2 2 0 1 2 2 2 2 1 1 0 0 1 1 1 1 1 0 1 0 1 0 1 0 0 1 2 2 0 1 1 0 1 2 0 2 0 0 2 1 0 1 0 0 2 0 0 0 2 0 0 0 0 2 1 1 0 0 0 0 0 2 1 1 1 1 0 2 2 0 0 0 0 2 0 2 0 0 0 1 0 0 1 0 0 0 1 1 0 0 0 0 0 0 0 0 0 0 0 1 1 0 0 1 1 0 0 1 0 0 0 0 0
177 0 1 1 0 1 1 2 2 1 1 0 1 2 1 1 1 0 1 1 1 0 0 2 2 0 0 1 2 2 2 2 1 1 0 0 2 2 0 2 1 1 2 2 0 2 1 0 0 1 1 2 1 1 0 1 0 0 2 0 1 1 2 2 0 0 0 0 2 0 0 2 2 1 2 2 0 1 2 1 1 0 2 0 2 0 0 0 0 1 0 0 0 0 1 0 1 1 0 1 2 0 1 1 2 0 2 2 1 1 0 1 0 0 2 1 1 0 0 0 2 0 1 1 0 1 1 0 2 0 1 0 0 1 1 1 1 1 0 0 1 1 0 0 0 1 0 0 1 1 0 0 0 0 1 0 1 0 1 0 1 1 1 1 2 1 0 1 0 2 0 1 0 2 0 0 0 0 0 2 1 1 0 0 2 2 0 0 0 0 0 2 0 0 2 0 0 0 0 0 0 1 0 1 1 0 1 0 1 0 1 1 1 0 0 2 0 0 1 0 1 1 1 0 0 1 1 1 0 1 0 0 1 1 1 0 1 1 1 1 1 0 2 1 2 1 1 0 0 0 0 0 1 0 1 1 1 1 1 1 1 1 1 2 2 0 1 0 2 1 0 2 1 1 0 0 0 0 0 0 0 2 0 0 0 1 0 1 1 2 1 1 1 2 2 0 0 2 0 2 2 1 2 1 1 0 0 1 0 0 1 2 1 0 2 0 2 1 1 0 0 1 0 2 0 0 1 0 2 2 0 1 0 0 0 0 0 1 1 0 1 1 2 2 0 1 1 1 1 0 1 1 2 2 1 0 0 1 0 0 0 0 1 1 1 1 0 1 2 0 0 2 0 0 0 0 0 1 1 2 0 1 0 0 1 0 0 1 1 1 0 1 1 0 1 0 1 0 1 1 1 1 1 1 1 0 1 0 0 2 0 2 0 0 0 0 0 1 0 1 1 0 1 0 0 1 0 0 0 0 0 0 0 0 0 0 1 1 1 1 0 2 1 1 0 1 2 0 0 1 0 0 1 2 2 1 2 2 2 2 1 2 0 0 0 1 1 1 0 0 1 1 0 2 2 0 2 0 0 2 0 1 1 0 1 1 0 0 1 0 1 1 0 2 0 0 1 0 0 1 1 1 1 1 0 0 1 0 0 0 0 0 1 2 0 2 0 1 0 2 2 0 1 2 0 2 0 0 0 2 0 2 1 0 1 0 1 1 0 0 1 1 1 1 1 1 1 1 1 0 0 0 0 2 1 0 0 0 0 1 1 0 1 0 1 1 1 0 0 0 0 1 1 0 0 1 1 2 0 2 0 0 0 1 1 1 1 1 0 0 0 2 1 1 1 0 0 1 0 0 2 0 0 0 0 1 1 0 0 1 0 0 2 2 2 2 1 0 0 0 0 0 0 0 0 1 1 0 1 1 0 0 0 0 0 0 2 0 1 1 2 1 0 1 2 2 2 2 0 0 1 2 1 0 1 0 2 0 2 0 0 0 0 1 0 0 1 2 1 0 1 0 0 0 0 2 2 1 0 0 2 0 0 1 1 1 0 0 2 0 1 0 0 2 1 0 0 1 0 1 0 1 0 1 1 0 2 1 0 0 0 0 0 1 1 1 0 1 0 0 0 1 1 0 1 2 2 0 1 1 1 1 0 0 0 0 0 0 1 1 0 0 0 1 2 0 0 0 0 0 0 0 0 2 0 0 1 0 0 0 0 0 2 2 2 0 2 0 1 1 0 0 1 1 1 0 0 1 1 1 0 1 0 0 0 1 0 2 1 2 1 1 2 0 1 0 1 1 0 0 0 0 0 2 2 1 0 0 0 2 0 1 1 1 1 0 1 0 1 0 2 1 1 2 1 0 0 0 1 0 2 1 2 1 1 1 0 0 2 0 1 1 1 0 0 0 1 0 1 0 1 1 0 2 2 0 0 0 1 1 0 0 0 0 0 0 1 0 1 1 0 0 1 0 0 2 0 0 1 1 2 0 1 0 0 1 1 0 0 2 2 0 1 1 2 2 2 1 0 0 1 1 1 0 2 1 0 1 0 2 0 1 0 0 0 2 2 1 1 0 1 0 0 2 0 1 1 0 1 0 1 0 1 2 0 0 0 2 0 0 0 1 0 1 0 0 2 0 0 0 2 1 1 0 2 0 2 2 2 1 0 0 0 1 1 0 0 0 1 0 0 1 0 0 0 1 1 0 0 0 0 0 0 1 0 0 0 0 0 0 0 0 0 0 0 0 0 0 0 0 1 0
178 1 2 1 0 1 1 2 1 2 1 0 0 1 1 0 0 0 1 1 1 0 0 1 2 0 1 1 2 2 2 1 1 1 1 0 2 0 0 2 1 0 0 0 0 0 0 0 0 0 0 0 0 0 1 1 0 0 2 0 1 0 1 1 0 0 0 0 1 0 0 0 1 0 1 2 1 0 2 0 2 0 2 1 2 0 0 0 0 2 0 1 0 1 0 1 0 0 0 0 1 1 2 2 2 0 2 2 0 0 1 2 2 2 2 2 2 0 1 0 2 0 1 1 0 0 1 1 1 0 1 0 0 0 0 0 0 0 0 1 1 2 0 0 0 2 0 0 0 0 0 0 0 0 0 0 1 1 1 0 1 1 1 1 1 2 0 1 0 1 1 0 0 2 1 0 0 1 0 0 0 0 0 1 0 1 1 1 0 0 0 1 0 0 2 0 1 0 0 0 0 1 1 0 1 0 2 0 1 0 1 2 1 0 0 2 0 1 1 0 1 1 0 0 1 0 1 1 0 1 0 0 0 0 2 1 0 2 2 2 0 0 1 2 2 0 1 0 1 1 1 1 2 0 1 1 0 0 2 2 2 2 1 2 1 1 0 0 1 0 0 2 1 0 0 0 0 0 2 0 0 0 0 0 0 0 0 1 0 2 0 1 0 2 2 0 2 0 0 0 0 0 2 0 0 0 0 2 0 0 0 0 1 0 1 0 2 0 1 0 0 0 2 2 0 0 1 0 1 1 0 2 1 1 1 1 1 1 1 0 0 0 1 1 0 1 0 1 2 0 0 0 2 2 1 0 0 0 1 1 1 1 0 0 0 0 0 1 2 0 0 2 1 1 0 2 0 1 1 1 0 0 0 0 1 0 0 0 0 0 0 0 1 0 2 2 2 0 0 0 0 0 2 0 0 1 1 0 0 1 0 0 0 0 0 0 0 2 0 2 2 0 0 0 0 1 1 1 1 0 0 0 1 2 2 0 0 2 1 1 2 0 1 1 0 1 2 0 1 1 0 0 1 2 2 1 2 1 0 1 1 1 0 0 0 0 0 0 0 0 0 0 1 2 1 0 1 2 2 0 0 2 0 0 2 0 0 0 2 0 0 2 0 2 0 0 1 2 2 1 1 0 2 0 0 0 2 0 2 0 0 0 0 0 0 2 0 1 0 1 1 1 1 0 0 1 1 0 0 1 0 1 1 1 1 0 1 0 0 0 2 2 2 1 1 0 2 1 1 0 0 0 0 2 0 0 0 0 0 0 2 0 1 0 0 0 1 1 0 1 0 0 2 0 0 0 0 1 0 1 0 0 1 1 0 1 1 0 0 0 1 1 1 0 1 1 1 0 0 0 0 2 1 0 0 0 1 2 0 1 0 0 1 1 1 1 0 0 0 0 0 1 0 0 0 1 1 2 0 0 1 0 0 0 0 1 1 0 1 1 1 0 0 0 1 0 1 1 1 0 0 1 0 0 0 1 2 1 1 0 0 0 1 1 1 1 0 2 2 0 1 0 1 1 1 0 0 0 0 1 0 0 1 1 0 1 1 1 1 1 1 1 1 1 0 0 0 0 0 2 0 1 0 1 0 0 1 2 0 0 1 0 0 1 1 1 1 1 1 0 0 1 0 0 1 0 1 1 1 1 2 2 0 0 0 1 0 0 0 1 1 1 0 0 0 1 0 2 0 0 0 0 0 1 0 0 0 0 2 1 0 0 2 0 1 0 2 0 2 2 0 0 2 0 0 0 2 0 0 0 1 0 2 2 2 0 2 2 2 2 0 0 2 0 1 0 1 0 0 0 0 0 2 2 0 0 1 0 0 1 1 1 2 2 2 0 2 0 1 2 1 2 2 2 2 0 0 1 0 0 1 1 1 0 0 2 0 0 1 0 0 1 0 0 0 0 0 0 1 1 0 0 0 2 2 0 0 0 0 0 0 0 0 0 0 0 0 0 1 0 1 1 0 1 0 1 0 0 2 2 2 0 0 0 0 0 0 0 0 1 1 0 1 2 2 2 2 1 0 0 1 1 2 2 2 0 0 1 0 1 0 1 0 0 1 1 2 0 1 1 0 1 1 1 1 0 1 2 1 0 1 0 0 2 0 0 0 1 0 1 0 0 1 2 2 0 0 0 0 1 2 0 1 0 1 0 1 2 2 1 1 0 1 0 1 1 1 0 1 1 0 0 0 0 0 1 1 1 2 1 1 1 1 1 0 0 0 0 0 0 0 0 0 1 1 0 0 0 0 0 0 0
179 0 0 2 0 0 1 2 2 1 1 0 1 1 1 1 0 0 0 2 2 0 0 2 2 0 0 1 1 2 2 0 0 1 1 1 1 2 0 0 2 1 1 1 0 1 1 0 0 0 0 0 1 1 1 1 1 0 0 0 0 1 2 2 0 0 1 0 2 1 1 0 1 0 1 2 1 0 2 0 2 0 2 0 1 0 0 0 0 2 0 1 0 2 1 0 1 1 0 1 2 0 0 0 1 0 1 0 2 0 0 2 1 1 1 1 1 0 0 0 2 0 2 2 2 0 0 0 2 0 1 1 0 0 1 1 1 0 0 2 0 2 0 0 0 1 0 0 0 0 0 1 0 0 0 0 1 0 0 1 0 1 1 1 0 1 0 1 1 1 0 1 0 2 0 0 1 0 0 1 1 1 0 0 0 0 0 1 0 0 1 2 0 0 0 0 0 0 0 0 0 1 0 2 2 0 2 0 0 0 0 1 2 0 0 2 1 1 2 1 2 1 0 1 1 0 1 1 1 1 0 0 1 1 1 1 0 2 2 1 0 1 2 2 2 0 1 0 1 1 0 0 2 1 0 1 2 0 0 0 0 0 1 1 1 0 0 0 1 0 0 2 0 1 0 0 1 1 2 2 0 0 1 1 0 1 0 0 0 2 0 1 0 2 2 0 0 0 0 1 2 2 1 0 0 0 0 1 0 0 0 1 1 0 2 0 1 0 1 0 0 1 0 2 0 0 1 0 2 2 0 0 2 1 0 0 0 2 1 0 1 0 2 0 0 1 0 0 2 2 0 0 2 2 0 0 0 0 2 0 2 2 1 1 1 1 0 0 2 0 0 2 1 1 0 1 0 0 0 1 0 1 0 0 1 1 1 1 1 0 0 1 0 1 2 1 1 0 1 1 1 1 1 0 0 1 0 0 0 1 0 0 0 1 1 0 0 1 0 0 0 1 1 1 0 2 2 0 0 1 1 1 1 1 1 0 1 2 0 0 1 0 1 1 1 2 1 0 2 1 0 1 1 2 1 1 1 2 1 2 2 2 0 0 0 0 0 0 0 0 0 0 0 2 1 0 1 0 0 0 2 1 0 0 1 0 0 0 0 0 2 0 0 1 1 1 1 0 0 1 1 1 1 1 0 0 2 0 1 0 0 0 0 0 0 1 0 1 1 1 1 1 1 1 0 2 0 1 1 0 1 0 0 1 2 0 1 1 1 2 0 0 1 1 1 0 1 1 2 0 0 0 1 1 1 1 1 0 0 1 0 0 0 0 0 0 1 1 1 0 0 1 0 0 0 0 1 1 0 1 0 0 1 1 1 0 0 1 0 0 0 2 0 1 0 0 0 0 0 0 0 2 0 0 0 0 2 1 0 1 1 0 0 0 0 0 0 0 0 0 0 1 0 0 0 1 1 2 0 0 0 2 0 0 0 0 2 1 0 0 1 0 0 2 2 2 2 1 0 0 1 2 0 1 1 1 1 1 2 0 0 0 1 1 1 0 0 2 0 1 0 2 0 0 1 0 2 0 0 0 2 0 0 0 0 0 1 2 2 0 2 2 0 1 0 0 0 0 0 0 0 1 0 0 2 0 0 1 0 0 0 0 0 2 0 0 1 1 0 0 0 0 1 0 1 0 1 1 0 0 2 2 0 0 0 0 1 0 0 0 0 0 0 0 2 0 0 2 0 1 0 1 0 1 0 0 1 0 1 0 0 0 2 1 1 0 2 1 1 2 0 0 2 0 0 0 0 1 1 2 0 0 1 1 1 2 0 2 0 2 1 2 2 0 2 0 0 1 0 0 0 0 0 1 2 0 0 0 0 1 0 0 0 0 0 0 0 0 1 0 1 1 1 2 2 1 1 1 0 0 1 0 0 1 0 1 1 0 1 1 1 1 0 0 0 0 0 0 0 1 1 0 0 2 1 0 1 0 0 0 0 0 1 0 1 1 0 0 1 0 1 0 2 0 0 2 0 1 1 1 2 0 0 0 0 0 0 0 1 0 0 0 1 1 2 2 2 1 0 0 2 2 1 1 1 1 0 2 0 1 0 1 1 0 1 1 1 0 2 2 0 2 2 0 0 0 2 1 0 0 0 0 0 1 1 0 1 0 1 0 0 0 2 1 1 0 1 1 0 0 2 0 2 0 0 0 0 2 0 2 0 1 1 0 2 1 1 0 0 0 0 0 0 0 0 0 0 0 2 0 0 0 0 0 0 0 0 0 0 0 1 0 0 1 1 0 0 0 0 0 1 0
180 0 1 0 1 0 1 1 2 0 0 0 1 1 1 1 0 0 0 2 2 0 1 2 2 0 0 0 1 1 1 1 0 1 1 1 1 2 1 0 1 1 0 0 1 0 1 0 0 0 0 0 1 1 2 1 0 0 1 0 2 0 2 2 0 0 0 0 2 0 0 0 1 0 1 2 1 0 1 0 0 0 2 1 2 0 0 0 0 2 0 0 0 1 1 0 1 0 0 1 2 1 0 0 2 1 2 1 1 0 0 2 1 1 1 1 1 0 0 0 1 0 2 2 0 0 1 0 0 0 0 0 0 0 1 1 0 0 0 2 0 2 0 0 1 0 0 0 1 2 0 0 1 0 0 0 0 1 0 0 1 1 2 0 0 1 0 1 0 2 0 0 2 1 1 0 0 1 0 0 0 0 0 0 0 0 0 2 0 0 0 2 0 0 1 0 2 1 0 0 0 0 0 1 2 0 1 0 1 0 2 0 0 0 0 2 0 0 2 2 2 0 1 1 1 1 2 2 0 2 1 1 0 0 2 1 1 1 2 1 0 0 1 2 2 0 0 0 1 1 1 1 1 0 0 2 1 1 0 2 0 2 0 0 0 0 0 0 2 0 0 2 0 1 0 0 0 1 0 0 0 0 0 0 1 0 0 0 0 1 0 0 0 2 2 1 1 0 0 0 1 1 1 1 1 0 0 1 2 0 0 2 0 0 1 0 2 1 0 1 0 0 0 2 1 0 1 0 1 2 0 0 0 2 0 0 0 1 1 0 0 0 1 2 0 0 2 1 2 1 0 0 2 2 0 0 0 0 0 0 1 1 1 0 1 2 0 0 1 1 1 1 1 1 0 2 0 0 0 1 1 1 0 1 1 0 0 0 0 0 0 1 0 0 2 0 0 0 0 0 0 0 0 2 1 0 0 1 0 2 0 0 1 0 1 1 0 1 0 1 1 1 0 1 0 2 1 0 0 0 1 0 0 1 1 1 1 1 0 0 1 1 2 0 1 1 2 0 0 2 0 0 1 2 1 1 1 1 0 1 1 1 0 1 0 2 2 0 0 0 0 0 0 2 2 1 1 1 1 0 1 1 0 0 2 1 0 0 2 0 0 2 0 2 0 0 0 0 0 2 0 1 1 0 1 1 2 0 1 0 0 0 0 0 1 1 1 2 0 0 0 2 0 0 1 2 0 0 0 2 0 1 0 0 1 0 1 2 2 1 1 1 0 0 0 0 2 1 1 0 0 0 0 1 1 1 0 0 0 1 0 0 1 0 1 1 0 2 0 2 0 2 2 0 0 2 2 1 0 1 0 0 0 0 2 1 1 1 1 0 0 2 1 0 0 0 0 0 0 0 1 1 0 0 0 0 1 1 0 2 0 0 0 1 0 1 0 0 0 0 2 1 0 0 0 0 1 1 0 0 0 1 1 0 0 1 2 1 1 2 1 1 0 2 2 1 1 1 0 0 1 2 0 1 1 1 1 0 1 0 0 0 0 0 2 2 0 2 1 0 0 2 0 1 2 0 1 0 1 1 1 0 1 1 2 0 2 1 2 0 2 0 0 0 0 0 0 0 0 1 1 0 0 1 2 1 0 2 0 1 0 0 0 2 0 1 0 1 1 0 0 0 0 0 1 0 0 0 0 0 1 0 0 1 0 0 1 0 1 1 0 0 0 0 1 1 0 1 0 0 0 0 0 0 0 1 0 0 1 1 0 0 2 1 0 0 2 0 1 2 0 1 1 1 1 0 1 1 1 1 0 1 0 0 0 0 0 2 0 2 0 2 2 1 1 1 0 1 0 0 1 0 1 2 1 1 2 0 1 1 0 0 0 0 0 0 1 0 1 0 1 1 0 1 1 1 0 0 0 1 1 1 2 0 0 1 0 0 0 0 0 0 1 0 0 0 1 0 0 0 2 2 0 2 2 0 0 1 0 0 0 1 0 0 0 1 0 0 1 0 0 0 0 0 0 2 0 1 2 2 1 0 0 0 0 0 0 1 0 2 2 0 0 2 2 1 1 2 0 0 0 1 2 2 1 0 1 0 0 1 0 1 1 1 2 0 1 0 2 2 0 2 2 0 0 0 1 1 0 0 0 1 1 1 0 0 1 0 0 0 0 0 2 0 0 0 1 0 0 0 2 1 1 0 0 0 1 2 0 1 0 1 1 1 1 1 0 0 2 1 0 0 0 0 0 0 1 0 2 1 1 1 0 0 0 0 0 1 0 1 0 0 0 0 0 0 1 0 1 1 1 1
181 1 1 2 1 0 2 1 1 1 1 1 0 0 0 0 0 0 1 1 1 0 0 1 1 0 0 2 2 2 2 0 0 1 1 0 2 1 1 0 1 1 0 1 0 0 1 0 0 0 0 0 0 0 1 2 0 0 2 0 1 1 1 0 1 1 1 1 1 0 0 2 2 0 2 2 0 0 2 0 0 0 2 0 2 0 0 0 0 2 0 0 0 0 1 0 1 1 0 1 1 0 1 1 1 0 1 1 1 0 0 2 1 2 2 2 2 0 0 0 2 0 1 1 0 1 1 0 1 0 1 0 0 0 0 0 0 1 0 1 1 1 0 0 1 2 1 0 0 0 0 0 1 0 1 0 0 2 0 0 0 1 1 1 0 1 0 1 0 2 0 0 0 1 1 0 1 1 1 1 0 0 0 0 0 0 0 0 0 0 0 2 1 1 0 0 1 0 0 0 0 1 1 1 1 0 2 0 0 0 2 1 0 0 0 2 1 1 1 0 1 1 0 0 1 0 1 1 0 1 0 0 0 0 1 0 0 2 2 1 0 1 1 1 1 0 0 0 0 0 0 0 0 0 0 2 1 1 0 1 0 1 0 0 0 0 1 1 0 0 1 2 0 1 1 1 0 1 2 1 1 0 1 1 0 1 1 2 0 2 1 0 1 2 1 0 0 1 0 1 1 0 2 1 0 0 0 1 1 0 1 2 1 0 1 0 0 0 0 0 1 1 0 2 1 0 0 0 1 1 0 1 1 1 0 0 0 2 0 1 0 1 1 2 1 0 1 1 1 0 1 1 0 0 0 0 0 0 0 0 0 0 1 0 1 1 1 1 1 1 1 1 0 0 0 0 0 0 0 2 0 0 0 0 0 1 1 0 0 0 0 0 0 1 2 1 1 1 0 0 0 0 1 1 1 0 1 0 0 1 1 1 0 0 0 0 1 1 0 1 1 1 1 2 1 1 1 0 0 0 0 1 0 1 1 2 1 0 1 0 1 0 2 0 1 1 1 1 1 1 0 0 1 2 2 1 2 2 1 1 1 1 0 0 0 0 0 2 0 0 0 0 1 2 1 0 1 0 0 1 0 2 2 1 1 1 0 0 1 0 1 1 0 1 0 0 1 2 2 2 0 0 1 1 0 0 1 0 1 0 0 1 1 1 1 1 0 2 1 1 1 2 1 1 0 1 0 0 0 1 0 0 0 0 0 0 1 0 0 0 1 2 1 1 0 0 1 1 2 1 0 1 0 2 0 1 0 0 0 0 1 0 0 0 0 0 1 2 1 1 1 0 1 0 0 1 1 2 0 2 0 0 1 2 1 0 1 1 1 1 1 0 1 2 0 0 0 0 0 0 0 1 0 0 0 0 1 1 0 1 0 0 0 2 0 2 0 0 0 0 1 1 0 1 1 0 0 2 0 0 1 1 0 0 0 1 2 0 1 2 1 1 0 1 0 0 2 1 1 0 0 1 1 2 2 0 0 0 2 0 0 0 0 2 0 2 1 2 0 1 0 1 0 1 1 0 0 1 0 1 1 0 0 2 2 1 2 1 2 0 1 1 0 1 1 0 0 0 0 1 0 1 0 2 2 1 1 1 0 1 1 0 0 2 0 2 1 2 1 0 0 0 1 0 1 1 1 0 0 0 0 0 0 0 0 1 0 0 0 0 0 0 0 1 1 0 1 1 0 1 1 1 0 0 0 1 2 0 1 0 0 0 1 0 1 1 2 0 2 2 0 0 1 1 1 0 0 1 1 1 1 1 1 1 0 1 0 2 0 2 1 2 2 1 2 1 1 1 1 0 1 0 1 1 1 0 2 1 1 2 0 0 0 0 1 1 1 0 1 0 1 2 1 1 0 1 0 1 0 1 0 0 2 1 0 1 0 0 1 0 1 1 0 0 1 0 2 1 0 0 2 2 0 1 0 0 2 0 1 1 1 0 0 0 0 0 2 0 2 0 2 0 1 1 0 2 0 0 0 0 1 0 1 0 0 1 0 1 0 1 1 0 1 1 2 1 2 2 0 0 0 2 2 2 1 0 0 0 0 2 1 0 0 0 0 2 2 1 1 0 0 1 1 0 0 0 0 0 0 0 0 1 2 2 0 0 0 0 0 0 0 0 0 1 1 0 1 1 0 0 2 0 2 1 0 0 2 2 2 2 0 0 0 1 1 0 1 0 1 0 0 0 0 0 0 1 2 0 1 0 0 0 1 2 0 0 0 0 1 1 0 0 0 0 0 0 1 0 1 0 1 0
182 1 0 2 0 0 1 1 2 0 0 0 0 0 0 0 0 0 0 1 2 0 1 2 2 0 0 0 2 1 2 2 0 1 2 0 2 1 0 0 1 1 1 1 0 0 1 0 0 0 0 0 0 0 0 2 0 1 0 1 0 1 2 2 0 0 0 0 2 1 0 0 2 0 1 1 1 0 2 0 1 0 2 0 2 0 0 0 0 2 0 1 1 0 0 0 0 1 0 1 1 0 1 1 2 1 2 1 1 0 1 2 1 2 1 1 1 0 1 0 1 0 2 2 0 0 1 1 2 0 1 0 0 0 0 0 0 0 0 1 0 2 0 1 0 0 0 0 0 1 0 0 0 0 1 0 0 0 0 1 0 1 1 1 1 2 0 1 0 1 0 1 0 2 1 0 0 1 0 0 0 0 1 0 0 0 0 2 1 0 0 2 1 1 1 0 1 0 0 1 0 1 0 2 2 0 1 0 2 0 2 1 1 0 0 2 1 1 1 0 1 1 1 1 1 1 2 2 1 2 0 0 0 1 1 0 1 2 2 2 0 0 2 2 2 0 0 0 1 1 1 1 1 1 1 1 0 0 0 0 1 0 0 1 1 0 1 0 2 0 1 1 0 0 0 0 1 1 1 1 0 1 2 2 0 2 2 2 0 2 0 0 1 2 2 1 0 0 0 0 0 0 2 2 0 1 1 2 1 0 0 1 2 0 2 1 1 0 1 0 0 1 2 2 0 0 1 0 1 0 0 2 1 1 0 0 0 1 1 0 1 1 0 1 0 0 1 1 2 1 1 0 2 2 0 0 0 0 0 2 0 0 0 0 0 0 0 0 1 1 1 1 2 1 0 2 0 2 2 2 0 0 0 0 1 1 1 0 0 0 0 0 0 0 2 0 0 1 0 0 0 0 0 2 1 1 0 0 0 1 0 1 1 1 2 0 0 0 0 0 0 2 0 1 2 2 0 0 0 0 2 1 0 0 0 1 0 0 1 1 1 1 1 1 1 1 1 1 1 0 1 0 1 2 2 1 2 2 1 2 1 2 0 0 0 1 1 1 0 1 0 0 0 2 1 0 1 0 0 1 1 2 1 1 1 1 1 1 2 0 0 2 0 1 0 0 1 0 1 2 0 0 0 1 1 1 1 0 1 0 2 0 0 0 1 1 0 2 0 1 1 1 0 0 0 1 1 0 0 1 0 0 0 2 1 0 2 0 0 0 1 2 1 1 1 0 0 2 2 0 0 0 1 2 0 1 0 1 0 1 0 0 2 0 1 1 1 2 0 2 0 2 2 0 0 1 2 2 0 0 2 0 0 1 1 1 1 0 0 0 0 2 0 0 1 0 1 0 0 0 0 1 0 0 2 0 0 2 0 1 1 0 1 1 1 1 0 0 0 0 0 0 1 1 1 0 1 2 0 0 0 2 0 0 0 0 2 1 0 1 1 1 0 1 1 1 2 0 0 1 0 1 0 0 0 1 2 1 1 0 0 0 0 0 2 0 0 1 0 0 1 1 0 1 1 0 0 0 1 1 0 1 0 1 1 0 1 2 1 1 0 1 0 1 1 0 0 0 0 2 1 2 0 1 0 0 2 1 1 1 0 0 0 2 0 0 1 1 2 0 0 0 0 0 0 0 0 0 0 0 0 0 0 1 0 0 1 0 0 0 0 0 0 1 2 0 1 0 0 0 0 0 1 1 0 0 0 0 0 0 0 0 1 2 0 1 2 2 0 2 0 0 1 1 1 0 2 1 0 0 0 1 1 1 1 1 1 0 0 2 0 2 1 0 1 0 0 1 0 1 2 0 0 1 2 0 0 0 1 2 0 0 1 1 2 1 1 1 2 0 1 2 1 2 2 1 1 1 0 0 1 1 1 1 0 2 0 1 1 0 1 1 0 0 0 0 0 0 1 0 1 1 0 2 2 0 0 0 1 1 1 0 0 0 0 2 0 0 2 0 0 0 0 1 0 1 0 1 1 1 1 1 0 0 0 0 0 0 0 1 1 0 0 2 2 2 2 2 0 1 0 2 2 2 1 0 0 1 0 1 0 1 0 0 0 1 1 0 0 0 0 0 1 2 0 0 1 0 0 1 0 0 0 2 0 0 0 1 1 0 0 1 2 0 0 0 1 0 0 1 2 0 2 1 0 0 1 2 0 2 0 2 0 0 0 0 1 0 2 0 1 1 0 0 0 0 0 0 2 0 0 0 2 2 0 1 0 1 0 0 0 0 0 1 1 0 0 0 0 0 2 1
183 0 0 2 0 1 2 2 2 1 0 0 0 1 0 0 0 0 1 1 1 0 0 1 2 0 0 1 2 2 2 0 0 1 1 1 1 2 0 0 2 2 0 0 1 0 1 0 0 0 0 0 0 1 2 0 0 0 0 1 0 1 0 0 1 1 1 0 1 1 1 2 2 1 2 2 0 0 2 0 1 0 2 1 1 0 0 0 0 2 0 0 0 1 0 0 0 1 0 1 1 0 0 0 2 1 2 1 1 1 0 1 1 1 1 2 1 0 0 0 1 0 2 2 1 0 1 1 2 0 2 1 0 0 0 0 0 0 0 0 2 2 0 0 1 1 0 0 1 1 0 2 1 0 0 0 0 0 0 0 1 0 1 1 1 2 1 1 0 2 0 0 2 2 2 0 0 0 0 0 0 0 0 0 0 0 0 1 0 0 0 2 0 0 1 0 1 0 0 0 0 0 0 1 2 0 1 0 1 0 2 1 1 0 0 2 0 0 1 1 1 0 0 0 1 2 1 2 1 0 1 1 0 0 1 0 0 2 2 2 0 0 2 2 2 0 0 0 2 1 0 0 2 1 0 1 0 0 0 0 0 0 0 1 1 0 1 0 1 1 1 2 0 1 0 0 0 0 1 0 0 0 0 0 0 0 0 1 2 2 2 1 0 2 2 0 1 1 0 1 2 0 2 2 0 0 0 2 0 1 0 2 2 1 2 0 1 0 0 0 0 1 1 0 1 0 0 0 1 1 0 1 0 1 1 1 1 1 1 0 1 0 0 2 0 1 0 1 2 1 1 0 2 2 0 0 0 1 0 0 0 0 0 0 0 0 0 1 1 1 1 1 0 0 0 0 0 0 0 1 0 2 0 0 1 0 0 0 0 0 0 0 1 0 0 0 2 1 1 1 1 0 0 2 1 0 0 0 0 1 1 1 0 0 0 0 1 1 0 1 1 1 0 1 1 1 1 0 0 0 2 1 0 1 1 2 0 1 1 0 1 1 1 0 1 2 2 0 1 1 0 1 0 2 0 0 0 2 1 2 1 2 0 0 0 0 0 2 0 2 0 0 1 1 1 0 1 0 0 2 0 0 2 1 1 1 0 1 2 0 0 2 0 1 0 0 2 1 1 0 2 0 2 0 0 0 2 0 1 0 1 1 1 1 1 1 0 2 2 1 1 1 1 1 0 2 0 0 0 2 0 2 0 1 0 0 1 0 1 2 0 1 2 2 0 1 0 1 2 1 0 1 0 2 0 0 0 0 0 1 0 0 0 0 0 0 0 1 0 1 0 0 1 0 0 1 1 2 0 0 0 0 0 0 1 0 0 1 0 0 0 0 0 2 1 0 0 0 0 0 1 1 0 1 0 1 2 1 1 1 0 0 0 1 0 0 0 0 1 0 0 0 1 1 1 0 1 1 0 0 0 1 0 0 0 0 2 0 0 2 0 1 0 1 0 0 2 2 0 0 2 2 1 1 2 0 1 0 1 0 0 0 1 0 1 1 0 2 2 0 1 1 0 0 1 0 1 0 0 0 1 1 0 1 1 0 1 2 0 1 1 1 0 1 1 0 0 0 0 0 0 0 0 1 1 0 2 2 0 1 0 0 0 0 0 1 0 1 0 0 0 0 0 0 2 1 2 1 0 0 1 1 0 0 0 0 0 0 1 2 0 0 0 0 1 1 0 0 0 0 0 0 0 0 0 0 1 0 2 2 0 0 2 2 1 0 2 0 2 2 0 0 2 0 0 0 1 0 0 0 0 2 1 1 1 1 1 0 0 2 0 2 2 1 2 1 1 2 0 0 1 0 0 1 2 0 0 2 2 2 0 0 2 2 2 0 2 0 1 0 1 1 1 1 0 1 0 1 0 0 1 1 2 1 1 1 0 0 0 0 0 0 0 0 0 0 0 0 0 0 1 1 0 1 1 0 1 1 1 1 0 0 0 0 0 1 1 0 2 0 1 0 2 1 0 1 0 0 0 0 0 0 1 0 0 1 0 1 0 2 2 0 2 2 2 2 2 1 0 0 0 1 2 2 1 1 1 2 0 0 0 0 1 0 1 1 1 0 1 1 0 1 2 2 0 0 1 2 0 0 1 0 0 2 0 0 0 0 1 1 0 0 0 1 2 1 2 0 0 1 0 0 2 0 1 0 0 1 0 0 0 0 2 0 2 0 0 0 2 0 0 0 0 0 0 1 1 0 2 1 1 0 1 1 0 0 0 0 1 0 0 0 0 0 0 0 0 0 0 0 2 0
184 0 0 2 0 0 1 2 2 1 0 1 1 1 1 1 0 0 0 1 2 0 0 2 2 0 0 1 1 2 2 0 0 0 0 0 2 2 0 0 2 2 1 0 0 1 1 0 0 0 0 0 2 2 0 1 1 0 1 1 0 0 2 2 1 0 0 0 0 0 0 0 1 0 1 2 1 0 2 0 1 0 2 0 2 0 1 1 1 2 0 1 0 0 1 0 1 1 0 1 1 0 1 1 2 0 2 2 0 0 2 1 1 1 1 1 1 0 0 0 2 0 2 2 0 0 2 1 1 1 2 0 0 0 0 0 0 1 0 1 0 2 1 0 0 1 0 0 0 0 0 1 2 0 0 0 0 2 0 0 1 1 2 0 1 0 0 0 1 0 1 2 1 2 1 0 0 0 1 1 0 1 1 1 0 1 1 1 0 0 0 1 0 0 2 0 1 0 0 0 0 0 0 0 2 0 0 0 0 0 1 1 2 0 0 2 2 0 1 1 2 1 0 0 1 0 1 2 1 2 0 0 0 0 0 0 0 1 1 1 0 0 2 1 1 0 0 0 0 0 0 0 2 0 0 0 0 0 0 0 0 0 0 0 0 0 0 1 2 1 1 2 1 0 0 0 0 0 1 1 0 0 1 1 1 1 0 1 1 2 1 1 1 2 2 0 1 0 0 0 2 1 2 0 0 0 0 2 0 0 1 2 1 1 0 0 2 0 1 0 0 1 1 1 0 0 0 0 0 0 0 1 1 1 0 0 0 2 0 0 0 0 0 1 1 1 0 0 2 1 0 0 1 1 0 0 0 1 0 1 0 0 2 1 2 1 0 1 1 1 0 2 1 1 0 1 0 0 0 1 0 0 0 0 2 0 0 0 0 0 0 0 0 1 2 1 1 1 1 2 1 1 1 1 1 0 1 1 0 1 0 1 0 1 1 0 0 0 0 0 0 1 1 0 0 0 0 1 1 1 0 1 1 1 1 1 0 0 0 0 1 0 1 0 1 2 2 0 2 1 0 1 0 2 0 0 0 0 0 1 0 1 0 0 1 0 0 0 0 0 0 0 1 1 2 2 0 0 0 1 1 1 1 0 1 1 0 0 0 0 2 0 1 0 1 0 1 1 1 2 0 1 1 1 0 1 2 0 1 0 0 0 0 0 1 0 0 1 1 2 2 0 1 1 0 2 0 1 1 0 1 0 0 0 0 0 1 1 0 1 1 1 0 0 0 0 1 1 1 0 0 0 0 2 0 1 0 0 0 1 0 0 0 0 0 0 1 1 1 1 0 1 2 0 0 2 2 1 0 1 0 0 1 1 1 1 2 1 0 0 0 0 0 1 1 0 1 0 0 0 0 2 0 1 1 0 1 0 0 1 1 1 0 0 0 0 1 0 0 0 1 1 0 0 0 0 0 2 0 0 0 1 1 0 0 1 2 0 0 0 1 0 0 1 1 1 2 2 0 0 1 1 1 0 1 1 2 0 1 0 0 0 1 1 1 1 0 2 0 2 0 0 1 1 1 0 0 2 0 0 2 0 1 1 1 2 0 2 1 0 1 0 0 1 2 0 0 0 0 1 1 1 0 2 1 0 1 2 0 0 0 0 0 1 0 0 0 2 2 0 0 0 1 0 2 1 1 1 1 1 1 1 0 0 0 0 0 0 0 1 1 1 0 1 0 0 0 0 0 0 0 0 0 0 0 1 0 0 0 0 0 1 2 2 1 0 2 1 1 2 0 0 2 0 0 0 2 0 0 0 0 2 0 0 0 0 0 2 0 2 1 2 1 0 0 0 0 0 0 1 1 0 2 2 0 0 1 1 1 2 0 0 2 2 2 0 2 0 0 0 0 0 2 1 1 2 1 2 0 0 0 0 1 0 0 1 0 0 1 0 0 1 0 0 0 0 0 0 2 0 0 0 0 2 2 0 0 0 1 1 0 0 0 0 0 0 1 0 0 0 0 0 0 1 0 2 0 0 2 2 2 0 1 0 0 0 0 0 1 2 2 0 2 1 2 2 2 2 0 0 0 1 2 2 0 0 1 0 0 1 0 1 0 0 1 1 2 1 2 1 0 2 2 0 0 0 1 1 0 0 0 0 0 1 1 0 0 0 0 0 0 2 2 0 0 0 2 1 0 1 2 0 2 0 1 0 0 1 0 1 0 1 1 0 0 1 0 1 2 1 0 0 1 1 1 1 1 0 2 1 1 0 0 1 0 0 0 0 0 1 0 0 0 0 0 0 0 0 1 0 1 0
185 0 0 2 1 0 2 2 0 2 2 0 1 1 1 1 0 0 0 2 2 0 1 2 2 0 0 1 0 2 2 0 0 2 0 2 0 1 0 2 0 0 1 1 0 0 0 0 1 0 0 1 0 0 1 2 0 0 2 0 1 1 0 0 0 0 0 0 2 0 0 0 2 0 2 1 0 0 1 1 0 0 2 1 2 0 1 0 0 1 0 0 1 1 0 0 0 0 0 1 1 1 0 0 2 2 2 2 0 1 0 0 1 2 2 2 2 0 1 0 0 0 1 1 0 1 1 1 2 1 1 2 1 0 0 0 1 0 2 0 0 2 0 0 0 0 2 0 0 0 0 0 0 1 1 0 0 1 0 1 0 1 1 1 1 2 1 1 1 1 0 2 0 1 2 0 1 0 1 2 0 1 0 2 0 2 2 2 1 0 0 2 0 0 1 0 1 0 0 0 0 0 0 1 2 1 2 0 1 0 2 1 0 0 0 2 1 0 0 0 0 0 0 0 1 0 0 0 0 0 0 0 0 0 2 0 0 1 1 1 0 0 1 1 2 0 0 0 0 0 0 0 0 1 0 1 1 0 0 0 0 0 0 2 2 0 0 0 2 1 0 2 1 0 1 0 0 0 1 0 0 1 1 1 0 2 1 1 2 2 1 1 1 2 2 0 0 0 0 0 0 0 2 2 1 0 0 2 0 1 0 1 0 0 2 0 2 1 0 0 1 1 1 2 0 0 0 0 0 1 0 1 2 1 0 0 0 1 1 0 1 0 0 2 0 0 2 0 1 1 0 1 2 2 0 0 0 0 0 2 0 0 1 1 1 1 0 1 1 1 1 1 0 0 0 0 0 1 1 2 0 0 0 0 1 1 0 0 0 0 0 1 1 0 2 1 1 0 1 0 0 2 0 2 0 0 1 1 0 1 0 1 1 0 0 0 0 0 0 0 1 0 1 1 0 2 2 0 0 0 0 1 0 0 0 1 0 0 1 0 1 0 2 0 1 1 2 0 0 0 0 0 0 2 0 0 0 2 0 2 2 2 1 0 0 2 2 0 0 0 0 0 1 2 1 0 1 0 0 1 1 1 1 0 1 2 0 0 2 0 0 2 0 1 1 1 0 1 1 2 0 1 0 2 0 0 2 0 2 0 2 0 1 1 1 2 1 2 0 1 1 1 0 1 0 1 0 2 2 0 1 1 0 0 0 0 2 0 0 1 1 1 2 1 1 0 2 2 2 0 0 0 0 0 1 1 1 0 1 1 0 1 1 0 0 0 1 0 0 0 0 2 1 0 0 1 2 1 0 1 0 0 0 0 0 0 0 1 0 0 0 0 2 0 0 0 0 0 0 0 1 1 1 0 0 1 0 2 0 1 1 1 0 0 0 0 0 0 0 0 0 1 0 0 0 1 1 1 0 0 0 1 0 0 0 2 2 0 0 0 1 0 0 1 2 2 2 1 1 0 2 2 0 1 1 1 1 1 2 0 0 0 0 0 1 0 0 2 0 0 2 0 1 0 0 1 1 0 0 0 1 0 0 1 1 1 1 1 0 0 2 1 1 1 1 0 0 0 0 1 1 0 0 0 1 0 1 2 0 1 0 0 0 2 0 1 0 0 0 0 0 2 1 0 1 0 1 0 0 0 1 1 1 1 0 0 1 0 1 1 0 0 0 0 0 1 0 0 0 0 0 1 1 1 0 0 0 0 0 0 1 1 1 2 1 0 2 0 1 2 2 0 2 0 0 0 1 0 0 0 0 2 1 1 1 1 1 2 0 2 1 2 2 0 2 0 0 0 0 0 0 0 1 2 1 1 0 1 1 2 0 0 2 2 2 0 2 1 2 0 1 2 0 2 1 1 0 2 0 0 0 0 1 0 0 1 0 0 1 1 0 0 0 0 0 0 1 0 1 0 1 1 0 2 1 0 1 0 0 0 0 0 1 0 1 0 1 0 1 0 1 0 1 1 0 0 0 0 0 0 1 0 0 0 0 0 1 0 0 1 1 0 1 0 2 2 2 2 0 0 0 2 2 2 0 0 0 0 0 0 0 1 0 0 0 2 2 0 1 1 0 1 2 1 1 0 0 1 0 0 1 1 0 2 0 0 0 0 0 1 0 1 1 0 1 0 2 1 0 0 2 0 2 0 1 0 0 1 0 1 0 0 0 1 1 0 0 0 0 0 0 0 0 0 0 1 2 0 0 0 0 0 0 0 0 0 0 0 0 0 0 0 0 0 0 0 0 1 1 0 2 1
186 1 2 0 0 0 0 2 2 2 0 1 0 1 0 0 0 0 1 1 1 0 1 1 2 0 0 2 2 2 2 2 0 0 1 0 2 1 1 1 1 1 0 0 0 1 1 0 0 0 0 0 0 0 2 1 0 0 0 1 0 1 1 1 0 0 0 1 1 0 0 2 2 1 2 2 0 0 1 0 0 0 1 1 1 0 1 1 1 1 1 1 0 0 1 0 1 1 1 0 1 0 2 2 2 0 2 2 0 0 2 1 1 1 1 2 1 0 0 0 2 0 1 1 0 0 1 1 2 1 0 1 0 0 0 0 0 0 0 0 0 2 0 1 1 1 1 0 1 1 0 0 0 0 0 0 0 1 0 0 0 1 1 1 2 2 0 0 1 0 1 1 1 2 1 1 0 0 1 1 0 0 0 2 0 2 2 1 0 0 0 2 0 1 2 0 2 0 0 0 0 0 0 1 2 0 2 0 0 0 0 2 1 0 1 1 1 0 2 1 2 0 0 0 0 0 0 2 1 1 0 0 0 0 0 0 0 0 2 0 1 0 1 2 2 0 0 0 1 1 1 1 2 1 0 1 0 1 0 1 0 1 0 1 2 1 0 1 2 2 0 2 0 0 0 0 0 2 1 1 0 0 0 0 2 0 1 0 0 1 0 0 1 2 2 0 1 1 0 1 1 1 2 2 2 0 1 2 1 0 0 1 1 0 2 0 2 1 1 0 0 0 1 1 1 0 0 0 1 1 1 1 1 1 0 0 0 0 2 0 0 0 0 2 0 0 1 0 1 1 0 1 2 2 1 0 0 0 1 1 1 1 1 1 1 0 1 1 2 0 0 2 1 0 0 1 0 0 0 2 0 0 0 0 1 1 0 0 0 0 0 0 0 0 2 1 1 0 0 0 0 0 0 2 0 0 0 1 0 2 1 1 0 0 1 0 1 0 1 0 1 1 2 0 1 0 1 0 0 1 1 1 0 1 1 1 2 1 0 0 2 0 0 2 1 2 2 1 1 1 0 1 2 2 2 2 2 1 0 0 0 0 1 0 0 0 0 1 0 1 0 0 2 0 2 2 0 1 1 0 1 0 1 0 1 1 0 0 1 0 1 0 0 2 1 1 1 1 2 2 0 0 1 1 0 0 2 0 1 0 0 1 1 0 2 0 0 2 0 1 1 1 1 1 0 1 0 0 0 1 0 0 0 1 0 0 1 1 0 2 0 0 0 0 0 1 0 2 2 0 0 0 0 1 1 1 1 1 0 1 1 0 0 0 0 0 2 2 1 0 0 1 0 0 0 0 1 2 0 1 0 0 0 0 1 1 1 1 1 1 0 0 1 0 0 0 1 2 0 0 1 0 0 0 1 1 1 1 0 0 0 0 0 0 0 0 2 0 1 0 1 1 0 0 0 1 2 1 0 0 0 1 0 0 0 0 2 1 1 2 1 0 0 0 1 1 2 1 0 0 0 2 1 1 1 0 1 0 2 0 0 0 0 1 1 1 0 2 1 1 1 0 1 0 0 0 0 2 0 0 2 0 0 0 0 0 1 2 1 0 1 0 0 0 1 0 0 0 0 0 0 1 0 1 1 1 1 1 1 1 0 0 0 0 0 0 0 2 0 0 0 0 1 0 1 0 0 0 2 2 0 0 0 0 0 0 1 0 1 1 0 0 0 0 0 2 0 0 0 1 1 1 0 0 0 0 1 0 0 0 1 0 1 2 0 0 2 0 2 1 1 0 2 0 0 0 0 0 1 0 0 1 0 0 0 1 0 1 0 2 1 2 2 1 1 1 0 0 0 1 1 0 0 2 0 0 1 0 0 1 0 0 0 0 1 1 1 1 0 0 0 0 1 2 2 1 1 1 1 0 1 0 1 1 0 2 0 0 2 1 1 2 0 0 0 0 0 1 0 0 2 2 0 2 2 0 0 0 0 0 0 0 0 0 0 0 2 1 0 0 0 1 1 0 0 2 0 1 2 1 1 1 0 0 0 0 0 1 0 2 2 0 1 1 2 2 2 2 0 0 0 1 1 1 1 1 1 0 1 1 0 1 0 0 0 2 2 0 1 1 0 1 1 0 1 0 1 1 0 0 0 0 0 1 1 0 0 0 0 0 0 0 1 1 1 1 1 0 0 0 1 0 1 0 0 0 2 2 0 2 0 0 2 0 0 1 0 0 1 0 0 0 0 1 1 0 0 0 1 0 0 0 1 2 0 0 0 0 0 0 0 0 1 0 0 0 0 0 0 0 2 0
187 1 0 2 0 0 1 2 1 2 2 0 1 1 1 1 0 0 2 0 0 0 0 2 2 0 0 2 1 2 2 0 0 2 0 1 1 2 0 0 1 1 1 1 0 1 1 0 0 1 1 1 1 1 0 1 0 1 1 0 1 1 2 2 1 1 1 0 1 1 0 0 2 0 1 1 1 0 2 0 2 0 2 0 0 0 0 1 1 2 1 1 1 0 0 0 0 0 0 0 1 0 2 1 2 0 2 1 1 0 1 2 1 2 1 1 1 0 0 0 2 1 1 1 1 1 0 1 2 0 0 0 0 0 0 0 1 0 0 0 1 1 0 0 0 0 0 0 0 0 0 0 1 1 1 0 1 2 1 0 1 1 0 2 0 0 0 1 0 1 1 0 0 2 1 0 0 0 2 2 0 0 1 1 0 1 1 1 1 0 0 2 0 0 2 0 2 0 0 0 0 1 0 2 2 0 2 0 1 0 2 2 1 0 0 2 1 0 1 0 2 1 0 0 0 1 1 1 0 1 0 0 0 0 1 0 0 2 2 2 0 0 2 1 1 0 0 0 0 0 0 0 0 0 1 2 1 0 0 1 1 1 1 0 0 0 2 1 1 1 0 2 0 2 1 1 0 0 2 0 1 0 1 1 0 1 1 0 0 1 0 0 0 2 2 1 0 1 1 0 0 0 2 1 0 0 0 2 1 0 0 2 2 0 1 0 1 1 0 0 1 1 1 1 2 0 0 0 0 0 0 1 0 1 0 0 0 1 1 0 1 0 2 1 0 2 0 0 0 0 0 2 2 2 1 1 1 2 0 0 0 0 1 1 1 0 1 1 1 1 1 1 0 0 1 0 0 1 1 2 0 0 0 0 1 0 0 0 0 1 0 0 0 0 2 0 0 1 0 0 0 0 2 0 0 1 1 1 1 1 0 1 0 0 0 0 2 0 0 0 0 2 0 2 0 0 2 0 0 0 2 0 0 1 1 1 1 1 1 0 0 1 0 2 1 0 1 0 1 1 0 0 0 2 0 0 0 2 0 2 2 2 0 0 0 0 0 1 0 0 1 0 1 1 1 0 1 0 0 1 2 2 1 1 2 0 0 0 1 0 1 1 0 1 0 0 1 1 2 1 1 0 2 0 0 1 1 0 2 0 0 0 0 0 1 1 1 2 0 1 1 0 1 1 0 2 1 1 1 0 1 0 0 1 0 0 2 1 0 2 1 1 2 2 2 0 2 1 1 0 0 0 1 2 0 1 0 0 0 0 1 0 0 0 0 0 1 1 1 0 0 2 0 0 0 0 1 1 0 1 0 0 0 0 2 1 2 2 1 0 0 1 0 0 0 0 0 0 0 0 0 2 0 0 0 2 2 1 0 1 1 0 0 0 0 0 0 0 1 1 0 1 0 1 1 0 0 1 0 0 0 1 0 0 0 0 2 2 1 2 1 2 0 0 1 1 2 0 1 0 0 2 1 0 0 1 2 0 1 0 0 0 1 2 0 2 0 2 1 1 0 0 0 2 2 0 0 0 1 1 1 1 0 0 0 0 1 1 1 1 1 1 0 1 0 0 1 1 0 1 1 0 0 1 2 0 1 1 1 0 1 0 1 1 1 1 0 1 0 0 0 0 2 0 1 1 1 0 1 0 0 0 0 0 0 0 0 0 0 1 0 0 0 0 1 1 0 0 0 0 0 1 0 1 0 0 0 0 1 1 0 0 2 1 0 0 2 0 2 1 0 0 1 1 0 0 2 1 1 1 1 0 1 1 0 1 0 1 1 2 0 1 2 1 1 1 0 1 0 0 1 0 1 2 1 1 1 1 1 1 0 0 2 2 2 0 2 1 1 0 1 1 1 2 2 2 1 2 0 0 0 0 2 0 0 1 0 0 1 0 0 0 0 0 0 0 1 1 0 0 2 2 0 1 1 0 1 0 1 1 0 0 1 0 1 1 0 0 2 0 0 0 1 0 0 2 0 0 2 2 2 0 0 1 0 1 1 0 1 1 1 0 0 2 1 1 1 1 0 0 0 2 2 2 0 0 1 1 0 2 0 1 0 1 1 1 2 0 0 0 0 0 1 2 0 1 2 0 0 0 0 0 0 1 0 0 0 1 0 0 0 2 0 1 2 1 2 0 0 1 2 0 2 0 0 0 0 1 0 1 0 1 0 0 0 1 1 0 0 0 0 0 0 0 0 0 0 0 0 1 0 0 0 0 0 0 0 0 0 1 0 0 1 0 0 0 0 0 1 0 1 0
188 1 1 1 0 0 0 1 1 0 0 2 0 1 0 0 0 1 2 1 1 0 0 2 2 0 0 1 2 2 2 2 1 1 0 0 2 1 0 2 0 0 0 0 0 2 2 0 0 1 1 1 1 1 1 1 0 0 0 2 0 0 2 2 1 0 1 0 2 0 0 1 0 0 0 2 2 0 2 0 2 0 1 2 1 0 0 2 1 2 1 2 0 0 1 0 1 1 1 0 2 0 2 2 2 0 2 2 0 1 1 1 0 2 0 0 0 0 0 0 2 0 0 0 0 1 0 0 2 0 1 0 1 0 0 0 0 0 0 0 0 2 0 1 0 0 0 0 0 0 0 0 0 1 0 0 1 2 0 1 2 2 2 0 2 1 0 0 1 1 0 1 0 1 2 0 0 1 0 0 0 0 1 1 0 1 2 1 0 0 0 2 0 2 2 0 0 0 0 0 0 2 0 1 2 0 2 0 0 0 1 1 1 0 0 2 0 0 1 0 1 2 1 1 2 0 2 1 0 1 0 0 1 1 1 0 1 2 2 2 0 0 2 0 0 0 0 0 1 1 0 0 0 0 0 1 1 1 0 1 0 1 1 1 1 0 0 0 2 2 0 1 0 1 0 0 0 1 2 1 0 0 1 1 0 1 1 1 2 2 1 1 1 2 2 0 0 1 0 1 1 1 2 1 0 0 1 2 0 0 0 1 2 1 2 2 2 1 0 0 1 1 1 1 1 0 1 0 2 1 0 2 0 1 1 1 1 2 0 2 2 1 1 1 0 0 1 0 1 0 1 0 1 1 0 2 2 2 0 1 0 0 0 0 0 0 1 0 2 0 0 2 1 0 0 1 0 1 1 2 1 0 0 1 1 0 0 0 0 0 0 0 1 0 2 0 0 2 0 0 0 1 2 0 0 1 1 1 0 2 0 0 0 0 0 0 0 0 0 0 0 1 0 2 2 2 0 2 2 1 0 2 1 0 0 0 0 1 0 0 2 0 1 1 0 1 2 0 0 1 0 0 0 2 1 0 1 2 1 2 2 2 0 0 0 1 1 2 0 0 2 2 1 1 1 1 0 0 0 0 1 2 1 1 1 2 1 0 1 0 1 1 0 1 0 0 2 0 0 2 0 2 2 0 0 1 2 0 2 0 1 0 0 0 1 1 1 1 1 2 2 0 1 1 0 2 0 0 0 2 0 2 0 0 0 0 1 1 0 1 1 0 2 2 2 1 1 2 2 0 0 0 0 0 2 0 2 0 0 0 1 0 0 0 0 0 1 0 0 0 0 2 2 0 0 2 2 1 0 1 0 0 0 1 2 1 2 1 1 0 0 0 1 0 1 0 0 0 0 0 0 2 0 0 0 0 2 1 1 1 0 0 1 1 1 1 0 0 0 1 0 1 0 0 0 1 1 1 0 0 0 2 0 0 0 0 2 1 0 2 0 0 1 1 1 0 2 0 0 0 0 2 1 1 2 0 1 0 2 0 0 0 1 0 1 0 0 1 0 0 1 1 0 2 2 0 0 2 0 0 2 0 0 1 1 1 2 0 2 0 0 0 0 1 1 0 0 0 0 1 0 1 0 1 0 0 1 1 0 0 1 1 0 1 0 0 0 2 2 0 0 0 1 0 2 1 1 0 0 0 1 1 0 0 0 0 0 0 1 2 1 0 0 1 2 0 1 1 0 1 0 1 0 0 0 1 1 0 0 0 0 0 1 1 1 1 2 1 1 2 1 0 1 1 0 0 1 2 2 2 1 0 0 0 0 2 0 1 0 2 0 2 2 1 2 1 0 2 0 1 2 0 1 2 1 0 1 1 1 2 0 0 1 0 1 0 1 0 1 1 2 1 2 2 2 0 0 1 1 0 1 0 2 0 0 0 1 1 2 2 2 2 0 0 0 0 0 0 1 0 2 2 0 2 1 0 1 0 0 0 1 0 0 0 0 0 0 1 1 0 0 1 0 2 0 2 0 1 0 0 1 0 0 0 0 0 1 1 0 2 2 0 2 1 1 1 1 2 0 0 0 2 2 2 2 1 0 0 0 1 1 1 1 0 1 1 1 0 2 2 0 2 1 0 1 0 1 1 0 0 1 0 0 1 0 0 1 0 0 1 0 2 1 2 1 0 0 0 0 0 2 1 2 2 0 0 2 0 0 0 0 0 1 0 2 0 0 0 1 0 0 0 0 0 0 0 2 0 1 0 0 0 2 2 0 1 1 0 0 0 0 0 0 2 1 0 0 0 1 0 2 0
189 0 1 2 0 1 1 2 2 2 1 0 0 0 0 0 0 0 0 2 2 0 0 2 2 0 0 2 2 2 2 1 0 2 0 0 2 1 0 0 2 2 0 1 0 0 0 0 0 0 0 0 1 1 0 1 0 0 0 1 0 0 2 2 0 0 0 1 2 0 0 0 2 0 2 2 0 0 2 0 1 0 1 1 0 0 0 0 0 2 0 0 2 1 0 0 0 2 2 0 2 0 2 2 2 0 2 0 2 0 0 2 0 0 0 0 0 1 0 0 0 0 0 0 0 2 0 0 2 0 0 0 0 0 0 0 0 0 0 2 1 1 0 0 1 0 0 1 1 0 1 0 0 0 0 0 0 1 0 0 0 1 1 1 1 1 1 1 1 1 0 1 0 2 1 0 0 0 1 1 0 1 0 1 0 2 2 1 0 0 1 2 0 0 1 0 0 0 0 1 0 1 1 1 2 0 2 0 1 0 1 1 2 0 0 2 1 0 2 2 2 0 0 0 2 0 2 0 0 1 0 0 0 0 1 0 0 2 2 1 0 0 2 2 2 0 0 0 1 1 0 0 1 0 0 2 1 0 0 0 0 0 0 0 1 1 1 1 0 0 2 1 0 1 1 0 0 0 2 0 1 0 0 0 1 0 1 2 1 2 2 0 0 2 2 0 1 0 0 0 1 1 2 1 1 0 0 1 0 0 1 1 1 1 2 1 1 1 0 0 1 1 1 0 2 0 0 0 1 2 0 1 1 2 0 0 0 1 1 1 0 1 1 2 0 1 1 0 1 2 1 0 1 1 0 1 1 1 0 2 0 0 0 0 0 0 0 0 0 2 2 0 1 1 1 0 0 1 1 1 1 1 0 0 2 0 1 0 0 0 0 1 0 0 2 0 0 0 0 0 0 0 0 1 0 1 0 0 2 0 0 2 0 2 2 1 0 1 0 1 1 1 0 1 0 0 1 0 0 0 0 0 1 0 0 0 0 2 0 0 0 2 1 0 1 2 2 0 0 1 0 0 1 2 2 1 2 1 1 2 1 2 0 0 0 0 0 0 0 0 1 1 2 2 1 0 1 0 0 0 1 0 0 0 2 1 0 1 1 1 1 0 0 1 1 0 1 0 1 2 0 1 0 1 2 2 2 0 2 0 0 0 0 1 1 1 0 1 1 2 2 0 0 1 0 1 0 0 0 1 0 1 1 0 0 1 2 1 0 0 2 1 0 0 0 0 1 0 0 0 0 0 0 2 0 1 0 1 0 0 0 0 1 0 0 0 1 0 0 0 0 1 1 0 1 0 1 1 0 1 0 0 0 1 1 1 1 0 0 0 0 1 0 0 0 0 0 2 0 0 2 0 0 0 1 1 1 1 0 1 0 0 0 0 0 0 0 0 0 0 2 2 0 0 0 2 2 1 0 0 1 1 1 1 1 0 1 0 0 2 2 2 0 1 1 1 2 2 0 0 2 1 1 2 2 0 0 0 0 0 0 0 1 1 1 1 1 2 0 1 0 1 0 0 1 0 1 1 2 2 1 1 0 2 2 2 1 1 2 0 2 1 1 2 2 0 0 0 0 2 0 2 0 1 1 0 1 1 0 0 1 0 0 1 0 1 0 0 1 0 1 0 0 0 0 0 0 0 1 1 0 0 0 0 0 0 1 0 1 2 0 0 0 0 1 0 0 0 0 0 0 0 0 0 0 0 0 0 1 1 0 0 1 0 0 1 1 0 1 2 0 1 1 0 0 1 1 2 1 1 1 0 1 1 1 0 1 0 0 2 0 2 2 1 2 1 1 0 0 2 2 0 2 2 0 0 1 0 1 2 0 0 0 1 2 1 1 0 0 0 0 0 0 1 1 2 1 1 0 0 0 0 1 2 0 1 0 0 1 0 1 1 0 0 0 0 1 0 1 0 1 1 0 2 2 0 0 0 0 0 0 0 1 0 1 0 1 0 2 0 1 0 1 0 0 2 1 1 2 1 1 0 0 0 0 0 2 1 0 0 0 1 1 1 1 1 1 1 1 0 0 2 2 2 1 1 0 2 0 1 1 2 0 1 1 1 2 0 1 1 0 1 1 2 1 0 1 2 0 1 2 0 0 1 0 0 0 1 1 0 0 1 2 0 1 1 1 0 0 0 2 0 2 0 0 0 1 1 1 0 1 0 1 0 1 1 1 0 0 0 0 0 0 0 0 1 1 0 0 1 0 0 2 2 0 1 0 0 1 1 0 0 0 0 0 0 0 0 0 0 2 0
190 1 1 1 0 0 1 1 1 1 1 0 0 0 0 0 0 1 0 2 1 1 1 2 2 0 0 2 2 2 2 2 0 0 0 0 2 1 0 0 2 2 1 1 0 1 1 0 0 0 0 0 0 0 0 2 0 0 1 0 0 2 1 1 1 1 1 1 1 1 0 2 2 0 2 1 0 0 2 0 1 0 0 2 0 0 0 1 0 2 0 1 0 0 0 0 0 2 0 2 0 0 1 1 2 0 2 0 2 0 0 2 0 1 0 1 0 1 0 0 1 0 2 2 0 0 2 0 1 0 0 0 0 0 0 0 0 0 0 1 1 2 0 0 0 1 0 0 0 0 0 0 0 1 0 0 0 0 0 0 0 2 2 0 0 1 0 1 1 1 1 1 0 2 1 0 1 1 0 0 0 0 0 0 0 0 0 1 1 0 0 2 0 0 1 1 0 0 0 1 0 1 0 2 2 0 2 0 0 0 2 1 1 0 0 2 0 0 0 0 0 0 0 0 0 0 0 0 0 0 1 1 0 0 1 0 1 1 1 1 1 0 2 2 2 0 1 0 1 1 0 0 1 0 1 1 0 0 2 2 2 2 0 1 0 0 0 0 1 0 1 1 0 0 0 0 0 1 2 0 0 0 1 1 0 2 0 2 0 2 0 0 0 2 2 1 1 1 0 0 1 1 2 1 0 0 2 2 0 0 1 2 1 0 1 0 2 0 0 0 1 0 0 1 1 0 0 0 1 1 0 1 0 1 0 0 0 1 1 0 0 0 0 1 0 0 1 0 2 1 0 0 1 1 0 0 0 2 0 1 0 0 1 0 1 0 0 0 1 1 1 1 2 2 0 1 0 1 1 1 1 0 0 0 0 1 1 0 0 0 0 1 1 1 2 2 2 0 1 1 0 2 2 0 0 1 1 0 0 1 0 1 0 1 1 0 1 0 0 0 0 2 0 2 0 0 2 0 0 0 0 0 0 0 0 0 1 1 0 0 1 0 1 1 0 2 2 1 1 1 0 1 0 2 1 1 1 2 0 1 2 1 0 0 0 1 1 1 0 1 0 0 0 2 1 0 1 0 0 0 0 2 2 1 1 1 0 0 1 0 1 1 0 1 0 0 2 0 1 2 0 1 0 1 1 1 2 0 2 0 0 0 0 1 1 1 0 1 0 1 1 1 0 0 1 2 1 0 0 2 0 2 0 1 0 0 1 1 0 1 0 1 1 1 0 0 1 0 0 0 0 0 1 2 2 0 0 0 0 0 1 0 0 0 0 0 2 2 2 0 2 0 0 0 0 0 1 1 0 0 1 0 1 2 1 0 1 1 1 0 0 1 0 2 0 1 0 0 0 0 0 1 0 0 0 0 1 0 0 0 1 1 2 2 2 2 1 0 1 1 1 2 0 0 0 0 2 2 0 0 0 0 0 0 0 0 2 2 0 1 1 0 0 0 1 1 2 1 0 0 0 2 1 0 1 0 2 0 2 1 1 0 1 1 0 1 0 2 1 1 1 0 0 1 1 1 1 0 1 1 0 1 0 1 1 1 0 1 2 0 1 1 0 2 1 0 0 1 0 2 1 0 0 1 1 0 1 0 1 1 1 0 1 1 0 0 0 2 2 0 0 0 1 0 2 1 1 0 1 1 1 1 0 0 0 1 0 0 2 2 0 0 0 1 1 0 1 0 0 0 0 0 0 0 0 1 0 0 0 0 0 0 1 1 0 1 2 0 2 2 1 0 2 0 0 0 1 0 0 1 0 1 1 1 1 0 1 2 0 2 2 2 2 1 1 1 0 1 0 0 1 0 1 2 0 1 0 0 1 2 0 0 0 0 0 0 0 0 2 0 1 2 0 2 2 2 1 1 0 1 0 0 1 1 0 2 0 0 0 0 0 0 1 0 0 0 1 0 1 0 2 2 0 2 1 0 1 0 0 0 0 0 1 0 1 2 0 1 0 0 0 1 1 0 0 1 0 2 2 1 2 0 0 0 0 0 2 1 0 2 2 0 0 1 1 1 1 2 0 0 0 1 2 2 1 0 0 0 1 2 0 1 0 0 0 2 2 2 2 1 0 1 1 0 0 0 1 1 0 0 0 0 1 2 0 0 0 1 1 0 0 1 1 2 2 1 1 0 0 0 2 0 2 1 1 0 1 2 1 2 0 1 1 0 1 0 0 1 1 0 0 0 0 0 0 1 1 0 1 0 0 0 0 0 0 1 1 0 1 1 0 0 1 1 0 0 0 1 1 0 1 1
191 1 0 2 1 0 2 2 1 2 2 0 1 1 0 0 0 0 0 2 2 0 0 2 2 0 0 1 1 2 2 0 1 1 0 2 2 1 0 1 2 1 1 0 0 1 0 0 0 0 0 1 1 1 0 2 0 0 1 2 0 0 1 2 0 1 0 0 0 0 0 1 1 0 1 1 1 0 1 0 0 0 2 0 1 0 0 1 1 1 0 1 0 0 1 0 1 1 1 0 1 1 0 0 2 0 2 1 1 0 1 2 1 2 1 1 1 0 0 0 2 1 1 1 0 1 1 1 2 0 1 0 0 0 2 1 0 0 0 0 1 1 1 1 0 0 0 0 1 1 0 0 0 0 0 0 0 0 0 0 1 2 1 1 0 1 0 1 1 1 0 1 1 2 1 0 1 1 0 0 0 0 0 1 0 1 1 2 0 0 0 2 0 0 1 0 1 0 0 0 0 0 0 1 1 0 2 0 2 0 1 1 1 0 0 2 1 1 1 0 1 1 1 0 1 1 2 1 0 1 1 1 0 0 2 0 0 2 2 2 0 0 2 1 1 0 0 0 1 1 1 1 1 0 1 1 0 0 0 1 0 1 0 2 1 0 0 0 2 0 0 2 0 0 0 0 0 0 2 0 1 0 0 0 1 0 0 2 2 2 1 1 0 2 2 0 1 1 1 0 0 0 1 0 0 1 1 1 1 0 0 2 2 0 1 0 2 0 2 0 0 0 0 2 1 0 0 0 1 1 0 1 0 1 0 0 0 0 2 0 1 1 1 1 0 0 1 0 1 0 0 1 1 1 0 0 0 1 0 1 0 0 2 1 2 1 1 0 0 2 2 0 2 2 0 0 0 1 1 1 0 1 0 0 2 0 1 0 0 0 0 1 1 0 2 1 1 0 1 0 1 0 0 2 2 0 0 1 0 1 0 1 0 1 1 1 0 0 0 0 0 1 0 2 0 1 1 1 1 2 0 1 0 1 1 1 0 2 1 1 1 1 1 1 1 1 1 1 1 1 0 1 1 2 2 1 2 2 0 1 1 1 0 0 0 0 0 1 0 0 1 1 0 2 1 0 1 0 0 0 0 1 1 1 2 0 0 0 2 0 0 2 0 2 0 0 2 1 1 2 0 1 2 0 0 0 1 0 0 0 0 0 0 0 1 1 1 2 2 2 2 0 1 0 0 1 1 1 1 1 0 1 0 0 1 0 0 1 1 1 0 1 2 2 1 0 1 0 0 0 0 0 1 2 1 1 0 1 0 1 1 0 1 0 0 0 1 2 1 1 1 1 0 0 2 0 2 2 0 2 0 0 1 0 0 0 0 0 0 0 0 2 0 0 1 0 1 1 0 0 2 0 1 1 0 1 2 1 0 1 1 0 0 1 0 0 0 0 0 0 0 1 0 0 0 0 1 1 0 0 0 1 0 0 0 1 2 0 1 1 2 0 0 1 1 0 1 1 0 0 1 0 1 1 2 0 1 0 1 0 0 0 0 1 0 0 0 2 0 1 1 0 0 1 1 0 0 1 2 2 1 1 1 2 1 2 1 2 1 2 0 2 0 1 0 0 0 0 0 1 0 2 0 1 2 0 1 2 0 0 0 0 0 2 0 0 0 0 1 0 0 0 0 0 2 0 0 0 2 1 0 0 0 0 0 0 1 0 1 1 0 0 0 1 1 1 0 1 0 2 1 2 0 1 0 0 1 0 0 0 0 0 2 1 0 0 2 0 1 2 2 0 2 0 0 0 1 1 1 1 1 0 1 1 1 1 1 2 1 2 0 1 2 0 1 0 0 1 0 0 1 0 0 1 2 0 0 0 0 2 0 0 0 0 1 1 1 0 0 0 0 0 1 1 1 2 1 2 0 0 0 0 2 0 0 1 0 0 1 0 0 1 0 0 0 0 0 0 0 0 1 1 0 1 0 0 2 0 0 0 0 1 0 0 0 1 0 1 1 0 0 0 2 1 0 2 0 0 2 2 2 0 0 0 0 0 1 0 0 1 1 0 1 2 1 1 1 2 0 0 0 1 2 2 2 0 0 0 0 1 0 2 1 0 2 0 0 0 0 0 0 0 2 0 1 0 1 2 0 0 0 1 1 1 0 0 1 1 0 0 0 1 0 1 1 0 1 0 0 0 2 1 2 0 0 0 0 1 1 0 0 0 0 1 1 0 1 0 1 0 1 0 0 0 0 0 1 0 2 1 1 0 1 2 0 0 0 0 0 2 0 0 0 0 0 0 0 0 0 0 2 1
192 1 1 0 0 0 1 1 1 1 1 1 0 0 0 0 0 0 0 2 2 0 0 2 2 0 1 1 1 1 1 1 1 1 2 2 1 2 0 0 2 2 1 0 0 2 1 0 0 0 0 0 2 2 0 2 0 1 0 1 0 1 2 2 0 0 0 0 1 0 0 0 2 0 1 2 1 0 2 1 1 0 2 0 2 0 0 1 1 2 0 1 1 1 1 0 0 2 1 1 1 0 2 2 2 0 2 1 1 1 1 2 0 1 1 1 0 0 1 0 1 0 2 2 2 0 0 0 1 0 1 0 0 0 0 0 1 0 0 2 0 2 0 0 1 1 0 0 0 0 0 0 0 0 0 0 0 1 0 0 0 1 1 1 0 2 0 0 2 0 0 2 1 2 2 0 1 0 0 0 0 0 0 0 0 0 0 0 0 0 0 0 0 0 1 0 0 0 0 0 0 0 1 2 2 0 2 0 1 0 1 2 0 0 0 2 0 0 2 2 2 0 0 0 1 1 0 2 0 2 0 0 0 0 1 0 0 2 2 2 0 0 2 1 1 0 0 0 0 0 0 0 0 0 0 0 0 0 0 0 0 0 1 2 1 1 0 1 1 1 0 2 0 0 0 0 0 1 2 1 0 0 1 1 0 1 1 2 0 2 1 1 1 2 2 0 1 0 0 0 1 0 2 0 0 0 0 2 0 0 0 0 1 0 1 0 2 0 1 0 0 1 2 0 0 0 0 0 1 1 0 1 1 1 0 0 0 1 1 1 0 1 1 2 0 1 2 0 2 0 1 0 2 2 1 2 2 0 0 1 0 0 1 1 1 1 0 1 2 0 0 2 0 0 0 0 0 0 0 1 1 1 0 1 0 0 0 0 0 0 0 0 0 0 2 0 0 0 0 0 0 0 0 0 0 0 0 0 1 1 0 1 1 0 1 0 0 0 0 0 0 2 0 1 2 1 0 0 0 0 1 0 0 0 0 2 0 1 0 0 1 1 0 2 1 2 1 0 0 1 0 0 1 2 1 1 1 2 1 2 2 1 1 0 0 0 0 0 0 0 1 1 1 1 2 1 1 0 0 1 2 0 1 1 2 0 0 2 2 1 1 2 0 1 1 1 1 1 1 2 0 0 1 1 1 1 1 0 1 0 2 0 0 1 1 1 0 2 1 0 1 2 0 0 1 2 1 1 1 1 0 0 0 1 0 0 0 1 0 1 0 0 1 1 0 0 1 0 0 0 0 0 1 2 1 0 0 2 2 0 0 2 0 0 0 0 2 2 1 1 0 1 0 0 0 0 1 0 0 0 0 0 1 2 1 0 2 1 1 0 0 0 2 0 1 0 1 0 0 0 0 2 0 1 0 0 1 2 0 0 0 0 1 1 1 1 0 0 1 0 0 0 2 2 2 0 0 1 0 0 0 1 0 0 0 1 2 2 0 1 0 0 0 2 2 0 0 0 0 0 1 1 0 0 0 1 2 0 1 0 0 0 1 0 1 0 0 2 0 2 0 0 0 0 0 0 0 1 1 1 1 0 1 2 2 0 2 1 1 1 1 1 0 1 0 1 1 0 0 1 0 1 0 1 1 0 2 0 0 1 1 0 0 1 0 1 0 0 0 0 0 0 0 0 2 0 0 0 0 0 1 1 0 0 0 0 0 0 1 2 1 1 0 1 1 1 1 0 0 0 0 0 0 0 0 0 0 0 0 0 0 1 2 1 1 0 2 2 0 2 0 0 2 0 0 0 0 1 1 2 0 0 0 0 0 1 0 2 0 2 1 2 2 1 1 1 0 1 0 1 0 0 2 2 0 0 1 2 2 2 0 0 2 2 2 0 2 2 0 0 2 1 0 2 2 1 1 1 0 1 0 0 2 0 0 1 0 0 1 0 1 1 1 0 1 1 2 0 0 1 1 0 0 2 1 0 1 0 0 0 0 0 0 0 0 0 1 0 1 0 0 0 0 1 0 1 0 1 2 2 2 0 0 0 0 0 2 0 0 1 1 0 1 2 2 2 2 1 0 0 0 1 2 2 0 0 1 2 0 0 0 0 1 1 2 0 1 0 1 1 0 1 2 1 0 0 1 0 0 0 0 0 0 1 0 1 0 2 0 0 0 1 2 0 1 1 2 1 0 1 1 0 2 0 1 0 0 2 1 0 1 0 0 1 1 0 1 0 1 0 0 0 1 0 0 0 1 0 2 0 0 0 1 2 0 1 1 0 1 1 0 0 1 0 0 0 0 0 1 0 1 0
193 0 2 0 0 0 0 2 2 1 1 1 0 1 0 0 1 0 1 1 1 0 0 2 2 0 0 2 2 1 1 1 0 1 1 0 2 1 0 1 1 1 0 0 0 0 1 0 0 0 0 0 0 0 0 1 0 1 1 0 1 1 2 2 0 0 0 0 2 1 1 1 2 0 2 1 0 0 2 0 0 0 2 1 2 0 0 0 0 2 0 0 2 1 1 0 0 1 0 1 1 0 2 2 2 0 2 0 2 0 0 2 0 2 0 0 0 1 0 0 1 0 0 0 0 0 0 0 0 0 2 1 0 0 0 0 2 0 0 0 0 2 0 1 0 0 0 0 0 0 0 0 0 0 1 0 1 1 0 0 1 1 1 1 2 2 0 2 1 1 0 0 0 2 2 0 0 0 0 0 0 0 0 1 2 1 0 2 0 0 0 2 0 0 0 0 1 0 0 0 0 1 0 1 2 0 2 0 1 0 2 0 2 0 0 2 1 1 1 0 1 1 0 0 1 0 0 0 0 0 1 1 0 0 2 0 1 2 2 2 0 0 1 2 2 0 0 0 1 1 1 1 1 0 0 1 0 0 1 1 1 1 0 1 1 0 0 0 2 0 0 2 0 0 0 0 0 1 1 0 1 0 1 1 0 1 0 2 1 2 1 1 1 2 2 0 0 2 1 1 1 0 2 1 0 1 2 2 1 1 0 2 1 0 0 0 2 0 1 0 0 0 0 2 1 0 1 0 0 0 0 1 0 2 0 0 0 1 1 0 1 2 2 0 1 1 1 1 2 1 0 0 1 2 0 1 1 1 0 0 0 0 2 0 2 1 0 0 0 2 2 1 0 0 0 0 0 1 1 1 1 1 0 0 1 1 1 0 0 0 0 1 1 0 1 0 1 0 0 0 0 0 2 0 0 2 0 1 0 2 0 0 0 1 1 0 0 0 0 0 0 2 0 1 2 2 0 1 1 1 1 0 0 0 0 0 1 1 0 0 2 0 0 2 2 2 2 1 1 1 0 1 0 2 0 0 0 2 1 1 1 1 0 0 0 0 0 2 0 0 2 2 0 2 1 0 1 0 0 1 1 2 1 1 2 0 0 1 2 1 1 2 0 1 0 1 1 1 1 2 0 1 0 2 0 0 1 1 1 0 0 1 0 0 1 0 0 1 1 1 1 1 0 0 1 2 1 0 0 1 0 0 0 0 0 0 0 0 1 2 0 0 2 2 2 0 2 1 1 0 0 0 2 1 1 1 1 0 0 1 0 0 0 0 0 0 1 1 1 0 0 2 0 0 0 0 0 1 0 0 0 0 0 2 2 0 2 2 2 1 0 0 0 2 0 1 0 0 0 0 0 2 0 1 0 0 0 1 0 0 2 2 1 1 1 1 1 0 0 0 1 2 1 1 1 0 2 2 0 0 1 1 0 0 0 1 1 0 2 2 2 1 0 1 1 1 2 0 0 0 0 1 1 0 1 0 1 0 2 0 0 0 1 0 2 0 0 2 1 1 1 0 0 0 0 0 1 0 1 1 0 1 0 2 2 1 2 2 1 0 1 0 0 2 1 0 0 0 0 1 0 1 0 1 1 0 2 1 0 1 0 0 0 1 1 1 0 0 1 0 1 0 0 0 1 0 0 0 1 0 1 1 0 1 0 0 1 0 1 1 0 0 0 1 1 1 1 1 0 0 0 0 0 0 0 0 0 0 0 1 0 0 1 0 0 1 2 1 1 2 0 0 2 0 0 0 1 1 1 2 0 0 1 1 1 1 1 1 0 2 1 2 1 1 1 0 1 1 0 0 0 0 1 1 1 0 1 0 0 2 1 1 1 0 1 0 0 1 1 1 1 2 1 2 2 0 0 0 0 1 1 1 2 1 0 0 0 1 2 1 0 2 0 0 0 0 0 0 1 0 1 1 0 2 2 0 0 0 0 0 1 0 0 0 0 0 1 2 2 0 2 0 1 0 0 2 1 2 2 1 0 1 0 0 0 0 0 1 0 2 2 0 1 1 2 2 2 2 0 0 0 2 0 0 2 1 0 1 0 1 0 1 1 0 1 1 1 1 2 1 0 2 2 1 0 0 2 1 0 0 0 1 0 0 1 0 0 1 0 1 1 1 0 0 0 0 1 1 0 0 2 0 2 0 1 0 1 1 0 1 1 1 0 1 1 0 2 0 2 1 1 0 0 0 0 0 1 0 2 1 1 0 0 1 0 1 2 0 1 0 0 0 0 0 0 0 1 0 0 0 1 0
194 1 0 2 0 0 2 1 2 1 1 0 0 0 0 0 0 0 2 0 0 0 0 2 2 0 0 0 2 1 1 1 1 1 1 1 0 1 0 0 2 2 0 1 0 1 1 0 0 0 0 1 1 1 0 1 0 0 0 0 0 0 2 2 1 1 0 1 1 0 0 2 2 0 2 1 0 0 2 1 0 0 2 0 2 0 1 0 0 2 0 2 0 0 1 0 1 0 0 0 1 0 0 0 2 0 1 0 2 0 0 2 0 2 0 0 0 0 0 0 2 0 1 1 0 1 1 1 2 1 1 1 1 0 0 0 1 0 0 0 1 1 0 0 1 1 0 0 1 1 0 0 0 0 0 0 0 2 0 0 2 0 2 0 1 0 0 0 0 0 1 0 0 2 1 0 0 0 1 0 0 0 0 1 1 0 0 2 0 1 1 2 1 1 1 1 2 0 0 1 0 1 0 1 2 0 2 0 1 0 2 0 1 0 0 2 0 1 1 1 1 0 0 0 0 0 1 1 0 1 0 0 1 1 2 1 0 1 2 1 0 0 2 1 2 1 1 0 0 1 1 1 0 0 0 2 2 1 0 1 0 1 0 2 1 0 0 0 0 0 1 2 1 0 0 0 0 2 2 2 0 0 1 1 1 0 0 0 0 2 1 1 0 1 1 0 1 2 0 2 1 0 2 1 0 0 0 2 1 0 0 1 2 0 0 0 2 1 1 0 0 1 2 2 1 0 0 0 0 0 0 1 0 1 0 0 0 1 1 0 0 0 2 2 0 1 1 1 1 0 1 1 2 2 0 0 0 0 1 0 1 1 0 0 0 0 2 1 1 1 1 1 1 1 1 0 0 0 0 0 1 1 0 0 0 0 0 0 0 0 0 1 1 1 2 2 2 0 1 0 0 1 0 2 0 0 0 1 1 1 0 1 0 0 0 0 1 0 0 0 0 2 0 2 2 2 0 1 1 0 0 1 0 1 1 1 0 0 1 0 0 0 2 0 0 1 1 0 0 1 0 1 2 2 2 1 2 1 1 1 1 1 0 2 0 2 1 2 0 1 1 1 0 2 1 1 0 1 1 1 0 1 2 1 1 1 0 2 2 1 1 2 0 1 0 0 2 1 1 1 1 0 2 0 0 0 1 0 0 0 0 1 0 1 0 2 0 1 1 2 2 0 0 0 1 2 1 0 0 2 0 2 0 1 0 0 1 0 1 0 2 2 2 1 1 0 0 1 1 0 0 0 1 2 1 0 0 1 0 1 1 0 0 0 0 0 0 1 1 0 0 1 0 0 1 0 1 1 0 1 0 0 1 1 1 1 2 1 0 0 0 2 0 2 0 0 1 0 0 0 0 2 1 0 0 0 2 1 0 2 1 0 0 0 0 0 0 0 0 0 2 2 0 0 0 1 1 0 0 0 1 1 0 0 0 1 2 0 0 0 1 0 0 1 2 1 2 0 0 0 2 0 1 1 2 0 1 0 2 0 0 0 2 2 0 2 1 0 0 0 0 2 0 0 0 0 0 0 0 0 1 0 1 2 1 1 0 1 2 0 2 1 0 1 0 0 0 0 0 2 1 2 0 1 1 0 2 2 0 0 0 0 0 0 0 0 2 2 1 0 0 0 0 0 2 0 0 0 0 0 2 2 0 1 0 0 1 0 1 1 0 0 0 0 0 0 0 1 0 0 0 0 0 0 0 1 1 0 1 1 1 0 2 2 0 0 2 2 0 2 0 0 2 1 0 1 2 0 0 2 0 0 1 1 0 0 1 1 0 2 0 2 2 1 1 1 1 1 0 1 2 0 1 2 1 1 1 0 0 2 0 0 1 0 0 0 1 0 2 0 2 2 0 2 2 2 2 0 1 0 2 1 1 1 0 2 0 0 1 0 0 0 0 1 0 0 1 0 0 1 1 1 0 0 0 0 2 1 1 1 0 0 0 0 0 2 0 0 1 0 0 0 0 1 0 1 0 1 2 0 0 1 0 0 0 0 0 0 0 0 0 0 2 1 1 1 1 1 1 1 0 1 1 1 2 0 0 1 0 0 1 2 1 0 1 1 1 2 2 0 1 1 2 1 1 0 2 1 0 0 1 1 0 1 1 0 0 0 1 1 0 0 2 2 2 0 1 1 0 1 2 0 0 0 1 0 2 2 0 2 0 1 1 0 1 1 1 1 0 0 0 0 0 0 0 1 2 0 2 0 0 0 0 1 0 0 0 0 1 0 1 0 0 0 0 0 0 0 1 0 1 1
195 1 1 1 1 0 1 2 2 1 0 0 1 2 1 1 1 0 0 2 2 0 1 1 2 0 0 2 2 1 1 1 0 2 0 0 2 1 0 0 1 1 0 0 1 0 1 0 0 0 0 1 1 1 0 1 0 0 0 0 0 1 0 1 0 0 0 0 0 0 0 1 2 0 2 2 0 0 1 0 0 0 0 2 0 0 0 0 0 2 0 0 0 0 1 0 1 0 0 0 2 0 1 1 2 0 2 1 1 0 1 2 1 2 1 1 1 0 1 0 1 0 2 2 0 0 1 0 1 0 0 0 0 0 0 0 0 1 0 2 1 1 0 0 0 1 0 1 1 0 1 0 0 0 0 0 0 0 0 1 0 1 2 0 1 2 0 1 1 1 0 0 1 0 1 1 0 0 1 1 0 0 0 0 0 0 0 1 0 0 0 2 1 1 1 0 1 0 0 0 0 0 1 1 2 0 2 1 1 0 0 2 0 0 0 2 0 0 2 1 2 1 0 1 1 1 2 1 0 1 1 1 0 0 2 0 0 2 2 2 0 0 2 2 2 0 0 0 0 0 0 0 1 0 0 1 0 2 0 0 0 0 0 0 0 0 1 0 2 1 1 0 0 1 0 0 1 0 1 0 1 1 1 1 0 0 0 1 0 2 1 1 1 2 2 0 0 0 0 0 0 0 2 2 0 0 1 2 0 0 1 1 0 0 2 0 2 0 0 0 0 1 1 1 2 1 1 0 2 1 0 1 0 0 0 0 0 1 1 0 0 0 1 2 0 0 2 0 2 1 0 0 2 2 2 1 1 1 0 0 0 0 1 1 1 0 1 2 2 0 0 2 0 0 0 0 0 1 1 1 0 2 0 0 1 1 1 0 0 0 0 0 1 0 2 1 1 1 0 0 0 1 2 0 0 0 1 1 0 2 1 1 0 0 0 0 0 1 0 0 0 0 1 1 1 1 1 0 0 1 0 0 0 1 1 1 1 2 1 1 1 1 0 2 0 2 2 0 1 1 0 1 0 2 0 0 0 2 1 2 2 2 0 0 0 0 0 1 0 1 0 0 1 1 2 0 2 1 1 0 0 1 0 0 2 0 0 1 2 0 0 2 0 1 0 0 1 0 0 2 0 1 2 0 0 0 2 0 1 0 0 1 1 0 1 0 0 2 1 1 1 1 1 0 1 2 1 1 1 1 1 0 0 1 1 0 2 0 2 1 0 1 1 1 0 0 1 0 1 1 0 1 1 1 1 0 1 0 0 0 0 0 1 0 0 0 1 0 0 1 0 0 0 0 0 0 1 1 0 1 0 0 0 1 1 0 1 0 0 0 0 0 0 0 1 0 1 0 1 0 1 2 0 0 1 1 1 2 0 0 0 0 1 2 2 2 0 0 0 0 0 0 1 1 1 0 0 1 0 0 0 1 2 0 0 0 2 0 1 1 1 0 0 0 1 1 2 1 0 0 1 2 0 0 0 1 2 0 2 0 0 0 0 2 0 2 1 2 1 0 0 1 0 0 0 1 2 1 1 1 1 1 0 1 1 1 1 2 2 1 0 1 0 0 0 0 0 0 0 1 1 1 0 0 1 0 1 2 0 1 0 0 0 2 1 0 1 0 1 1 0 0 1 0 2 1 1 0 1 1 2 2 1 0 0 2 1 0 0 0 0 0 0 1 1 1 1 0 0 0 0 0 0 0 0 0 2 0 1 0 0 0 0 2 0 0 2 0 1 2 0 0 2 1 1 0 1 1 0 1 0 1 1 1 2 0 2 2 1 2 0 1 2 1 2 1 1 1 1 0 1 0 0 2 1 1 0 0 2 2 0 0 2 1 2 0 1 2 2 0 0 2 2 2 2 1 1 0 1 0 2 1 1 1 0 1 1 0 2 0 0 1 1 0 0 0 1 1 0 0 1 1 0 2 1 0 0 0 0 0 0 1 0 0 0 0 1 1 1 0 0 0 2 1 0 1 1 2 2 1 1 1 0 0 0 0 1 0 0 1 1 0 1 2 2 2 2 2 0 0 0 2 1 1 2 1 0 1 0 2 1 1 0 0 1 2 2 0 2 2 0 2 2 1 2 0 1 0 1 1 0 1 0 2 0 0 0 2 0 0 0 1 1 2 2 0 0 0 1 1 2 0 2 0 0 0 1 2 2 1 0 0 0 0 0 0 1 1 2 0 0 0 1 0 0 1 1 0 0 0 0 0 1 1 0 0 0 0 0 0 0 0 0 0 0 0 0 0 1 0 2 0
196 1 2 0 0 0 0 2 2 2 0 0 1 2 1 1 0 0 0 2 2 0 1 1 2 0 0 1 1 1 1 1 0 0 1 0 2 1 0 0 1 1 1 0 0 2 1 0 0 0 0 1 0 0 2 2 0 0 0 0 0 1 1 1 0 0 0 0 1 0 0 0 2 0 1 2 0 0 1 0 0 0 1 1 1 0 1 1 1 2 1 2 1 0 0 0 0 0 1 0 2 0 2 2 2 0 2 2 0 0 0 1 0 1 1 2 1 0 0 0 1 0 2 2 0 0 2 0 1 0 1 1 0 0 2 2 0 1 0 2 2 1 0 0 0 1 1 0 0 0 0 1 0 1 0 2 0 1 1 0 1 0 2 0 1 2 0 1 1 1 0 0 0 2 2 0 0 0 0 2 0 0 0 0 1 1 0 0 0 0 0 2 0 0 2 1 0 0 0 0 0 1 0 1 2 0 2 0 1 0 1 0 0 0 0 2 1 0 1 1 1 0 0 0 1 1 2 2 0 1 0 0 0 0 2 0 0 0 1 1 1 0 2 2 2 0 0 0 0 0 0 0 1 0 1 2 0 0 1 1 1 1 1 1 1 0 0 0 1 1 0 1 0 1 0 0 0 2 2 2 0 0 0 1 0 1 0 1 1 1 0 0 1 2 2 0 0 1 0 0 0 0 1 0 0 0 0 1 1 1 0 2 2 0 2 1 2 1 1 0 0 0 0 2 0 0 0 1 1 1 0 2 0 1 0 0 0 1 1 1 2 1 2 1 0 1 1 0 0 0 0 2 2 2 0 2 2 1 0 1 0 0 1 1 1 2 0 1 1 1 1 1 0 0 0 1 0 1 1 2 2 0 0 0 1 1 1 0 0 2 1 2 1 0 2 0 0 0 0 0 0 0 1 1 0 1 0 1 0 2 0 0 0 0 0 0 2 1 0 1 1 1 0 0 1 1 0 1 1 1 0 2 1 1 1 0 1 0 0 0 0 2 1 1 0 1 2 0 0 0 0 0 2 2 2 1 2 2 0 2 2 2 0 0 0 1 1 0 0 0 1 1 0 2 2 1 1 1 1 0 1 1 2 1 0 2 0 0 1 0 1 1 0 1 1 1 2 1 1 2 0 1 1 1 0 0 1 1 0 0 0 1 0 1 1 1 1 2 1 2 2 0 0 0 0 2 0 0 0 1 0 0 0 1 0 0 2 1 1 1 2 1 2 2 1 0 1 0 0 0 0 0 0 1 1 2 0 0 1 0 0 0 1 0 0 0 1 2 0 0 0 0 0 0 1 0 1 2 0 0 0 0 0 0 1 1 1 0 0 0 1 1 0 1 0 0 0 1 0 0 1 0 0 0 0 0 0 2 0 2 0 0 0 1 0 1 1 0 0 0 1 0 0 0 0 2 2 0 0 0 2 0 0 0 0 0 1 1 0 1 1 0 0 0 1 0 1 0 1 0 0 2 1 0 2 0 2 0 2 0 0 0 0 0 1 1 0 2 1 1 0 0 1 0 0 0 1 0 1 1 1 0 0 2 2 2 1 1 1 0 2 1 2 2 1 0 0 0 0 0 0 1 0 0 2 0 0 2 0 0 0 0 0 1 0 0 1 1 0 0 0 0 1 0 2 2 2 0 1 1 1 1 0 0 0 1 0 0 1 1 0 0 1 1 0 2 0 0 0 2 2 2 0 0 0 1 0 0 0 0 0 0 1 1 0 1 1 0 1 2 0 0 2 1 1 1 2 2 1 2 0 0 1 1 2 0 2 2 0 2 1 2 2 1 2 1 1 1 0 0 0 0 1 2 0 1 2 1 2 2 0 0 1 1 1 0 1 0 2 0 2 2 2 1 1 2 1 1 0 1 0 0 2 0 0 2 0 0 1 0 0 1 0 0 1 1 1 0 0 1 2 1 0 2 2 0 0 1 1 1 0 0 0 0 0 0 2 0 1 0 0 0 2 0 0 2 0 1 2 2 2 0 0 0 0 0 1 0 0 2 2 0 1 1 2 1 1 2 0 0 0 1 2 2 2 1 0 1 0 0 0 0 1 0 1 1 1 0 1 1 0 1 2 0 0 0 1 1 0 0 0 0 0 1 0 0 0 2 0 0 1 1 1 0 0 0 1 1 0 0 1 0 2 0 1 0 1 2 2 0 1 0 1 0 0 0 1 0 2 1 1 0 0 0 0 1 1 1 2 0 0 0 2 2 0 1 0 0 0 1 1 1 0 0 0 1 0 1 2 0 0 0
197 1 1 1 1 0 1 2 1 2 1 0 1 1 1 1 0 0 0 2 2 0 0 1 1 0 0 1 1 2 2 0 1 1 0 0 2 2 0 1 1 1 1 1 0 2 1 0 0 0 0 0 0 0 0 2 0 0 1 1 0 1 2 2 1 0 1 0 1 0 0 1 2 0 2 2 0 0 1 0 0 0 1 1 0 0 0 1 1 2 1 2 0 0 0 0 0 1 1 0 2 0 0 0 2 1 2 1 1 0 0 1 0 1 0 0 0 0 1 0 1 1 2 2 0 0 2 0 1 0 0 0 0 0 0 0 0 1 0 2 1 1 1 0 2 2 1 0 0 0 0 0 1 0 0 0 1 1 0 2 0 0 0 2 1 1 1 0 1 1 0 1 1 0 1 0 1 0 1 1 0 0 0 1 0 1 1 1 0 0 0 1 1 1 0 0 0 0 0 0 0 1 1 2 2 0 1 0 1 0 1 1 2 0 0 2 1 0 0 0 1 1 1 0 0 0 0 0 0 0 0 0 1 1 2 1 0 2 2 2 0 0 2 2 2 0 0 0 0 0 0 0 1 0 0 2 2 1 1 1 1 1 0 0 1 0 0 1 2 1 1 1 0 1 0 0 0 0 2 1 0 0 0 1 0 1 0 1 0 2 0 1 1 1 2 0 0 0 0 0 0 0 2 1 1 0 0 2 0 0 0 0 1 0 2 0 1 0 0 0 1 0 1 1 1 0 0 0 1 0 0 2 0 2 0 0 0 0 2 0 1 1 1 1 1 0 1 0 1 0 0 1 1 2 0 1 1 1 1 1 1 1 1 1 1 2 0 1 1 1 1 1 1 1 1 1 0 0 0 2 0 0 0 0 0 0 0 0 0 0 0 1 1 0 2 1 1 0 0 0 0 0 1 1 1 1 0 2 0 1 0 0 0 1 1 0 0 0 0 0 0 0 1 1 1 0 2 0 0 1 1 1 0 0 0 1 0 1 1 0 1 1 1 0 1 2 2 0 0 0 0 1 1 2 1 1 1 0 0 0 1 1 0 0 0 0 0 2 0 1 0 0 1 1 1 1 0 0 0 0 2 1 0 0 2 1 0 0 1 0 1 2 0 2 1 1 0 0 1 2 0 1 1 1 0 0 2 0 1 0 0 0 0 1 0 2 0 2 1 2 2 0 0 0 0 1 1 0 0 1 0 0 0 0 0 0 1 0 1 1 1 1 0 1 1 0 1 1 1 0 0 0 0 2 0 0 0 2 0 0 1 0 0 0 1 1 1 1 1 0 0 1 0 0 1 0 1 1 0 1 0 0 0 0 2 0 0 0 0 0 0 2 0 1 0 0 0 0 0 0 1 1 0 0 1 0 0 1 0 2 0 0 0 0 0 1 0 0 0 0 0 0 1 1 1 0 2 2 0 0 1 1 0 0 0 0 2 0 0 0 1 2 0 1 2 2 2 1 0 0 1 1 0 1 2 0 2 0 1 0 0 0 0 1 0 0 0 1 1 0 0 1 0 0 1 0 1 1 1 1 1 1 0 1 1 0 1 2 1 1 0 1 0 2 1 0 0 0 0 1 0 2 0 1 2 0 1 2 0 1 0 0 0 2 0 0 0 1 0 0 0 0 0 1 0 0 1 0 0 0 1 1 0 0 0 0 1 0 0 1 1 1 0 1 1 0 0 0 0 0 0 0 0 1 0 1 2 0 0 0 0 0 2 2 1 0 2 0 2 1 0 0 2 0 0 0 1 1 1 2 0 0 1 1 1 0 1 2 0 1 1 1 2 0 0 0 0 2 0 0 1 0 1 1 1 0 2 0 0 1 1 1 2 2 2 0 2 0 1 0 0 1 0 1 1 1 0 1 0 0 1 1 2 0 0 2 0 0 0 0 0 0 0 0 0 0 0 1 0 0 2 2 0 1 1 0 1 0 1 1 0 0 1 0 1 1 0 0 1 0 0 0 1 0 0 0 0 2 2 1 1 0 0 0 0 0 0 0 1 1 1 0 1 1 2 2 2 2 0 1 0 1 1 1 1 1 1 0 0 1 0 1 0 0 0 2 2 0 1 0 0 1 2 1 1 0 2 1 1 1 1 0 1 2 0 0 0 0 0 0 0 0 1 1 2 0 1 0 1 0 1 0 1 0 1 0 1 1 1 0 1 0 1 0 1 1 1 0 0 0 0 0 0 0 0 0 0 0 0 0 0 0 0 0 0 0 0 1 2 0 0 0 2 1 0 0 1 0 1 0 1 0
198 0 1 1 0 0 1 1 1 2 2 1 0 0 0 0 0 0 1 0 0 1 0 2 2 0 0 2 2 2 2 1 0 1 0 0 2 2 0 0 2 2 0 0 0 0 0 0 2 0 0 0 1 1 1 1 0 0 1 2 0 0 1 1 1 1 1 0 1 0 0 1 1 0 1 2 1 0 2 0 2 0 1 1 1 0 1 1 0 2 0 1 0 0 0 1 0 2 2 0 2 0 1 1 2 2 2 1 1 0 0 2 1 2 2 2 2 0 0 0 1 0 1 1 0 1 0 2 2 2 0 2 1 0 0 0 1 1 0 2 1 2 0 0 2 2 2 0 1 1 0 0 0 1 1 0 1 1 1 0 1 0 1 1 0 0 0 1 0 1 0 2 0 1 2 0 1 0 1 0 0 1 1 0 0 0 0 2 1 0 0 2 0 0 2 0 1 0 0 0 0 0 0 1 2 0 1 1 1 0 2 1 0 0 0 2 0 0 1 0 1 1 1 0 0 2 2 1 0 1 0 0 0 1 1 0 1 1 1 1 0 0 2 1 1 1 1 0 1 1 1 1 1 1 1 1 0 1 0 1 0 1 0 0 0 0 0 0 1 0 0 1 0 2 0 1 0 1 2 2 0 0 1 1 0 1 1 2 0 2 1 0 2 2 2 0 0 1 0 0 1 0 0 0 0 0 0 2 0 0 1 2 2 0 2 0 1 0 1 0 1 0 1 2 0 0 0 0 0 0 0 2 0 2 0 0 0 1 1 1 1 1 1 0 0 0 1 0 0 0 0 2 2 2 0 0 0 0 0 2 0 0 1 1 1 0 1 2 2 0 0 2 0 0 0 0 0 0 0 1 0 1 0 0 1 0 0 1 1 0 0 0 0 0 2 0 0 0 1 0 0 1 1 1 0 0 1 1 0 2 0 2 0 0 0 0 1 0 0 0 0 1 0 0 0 0 0 0 0 1 0 1 0 0 0 0 0 2 1 1 0 2 1 1 1 2 2 0 0 1 0 0 1 2 2 1 2 2 1 1 0 1 0 0 0 1 1 1 0 0 1 1 0 2 1 0 0 0 0 0 2 2 1 1 2 0 0 0 2 0 0 1 0 0 0 0 2 0 1 2 0 1 2 0 0 0 2 0 0 0 0 0 0 0 1 1 0 2 1 1 1 1 0 0 0 1 0 0 0 2 0 2 0 0 0 0 2 1 1 0 0 0 1 1 1 1 0 1 1 0 0 0 0 2 0 1 0 1 0 0 2 0 0 2 0 0 2 1 0 2 0 0 0 0 0 0 1 2 0 1 1 0 0 0 1 0 0 1 1 1 0 0 0 2 0 0 0 0 0 0 0 2 0 1 0 0 1 0 0 1 0 0 1 1 1 1 1 0 0 0 0 2 0 0 0 1 2 2 0 0 1 1 0 0 0 0 2 0 0 0 1 0 0 1 2 2 2 1 0 0 0 2 1 0 1 0 2 1 1 0 0 0 1 1 2 0 0 2 0 1 1 0 0 0 0 1 2 1 0 0 1 0 0 1 2 2 1 1 0 0 2 1 0 1 1 0 0 1 0 1 0 1 0 1 2 1 0 2 0 0 0 0 0 0 0 1 0 2 0 0 0 1 0 0 1 0 0 1 0 0 1 1 0 0 0 1 0 0 1 1 0 0 0 0 0 1 0 0 0 0 0 0 0 0 0 0 1 0 0 0 0 0 2 1 1 0 2 0 2 2 1 1 1 2 2 0 1 0 0 0 0 2 1 1 1 0 1 2 0 2 0 2 2 0 2 0 0 1 0 0 1 0 1 2 1 0 1 1 1 2 0 0 1 1 1 0 1 1 0 0 0 0 2 2 1 0 1 1 0 1 0 0 2 0 0 2 0 0 1 0 0 0 0 1 0 0 1 0 0 0 1 1 0 1 1 0 1 0 0 0 0 0 0 0 0 0 0 1 2 0 1 0 0 1 0 2 0 2 1 0 0 2 0 0 0 0 0 1 0 2 2 0 1 1 1 1 1 1 0 0 0 1 2 2 0 1 1 1 0 1 0 2 0 1 1 1 2 0 1 1 0 1 2 1 1 0 2 0 0 0 0 0 0 1 0 0 1 1 0 0 0 0 1 1 1 0 1 2 0 0 2 0 2 0 0 0 0 1 0 0 0 0 1 1 1 0 1 0 2 2 0 0 0 0 0 1 1 0 2 0 0 0 0 1 0 0 0 0 0 1 0 0 0 0 0 1 0 0 1 0 1 0
199 0 1 1 1 0 2 2 1 2 2 0 1 2 1 1 0 0 0 2 2 1 0 1 1 1 1 1 1 1 1 1 1 2 0 1 1 0 0 1 1 1 1 0 0 0 0 0 0 0 0 0 0 0 1 2 0 0 1 0 1 0 2 2 1 1 1 0 1 0 0 0 2 0 1 2 1 1 2 1 1 0 2 0 2 0 0 0 0 2 0 0 0 1 1 0 1 0 0 0 2 0 2 2 2 0 2 1 1 0 0 2 0 1 0 0 0 0 1 0 1 0 0 0 0 1 0 1 2 2 1 1 0 0 0 0 0 1 0 1 2 0 0 0 1 1 1 0 1 1 0 0 0 1 0 0 0 1 0 1 0 1 2 0 2 2 0 1 0 2 0 0 1 1 2 0 0 1 1 1 0 1 0 1 0 1 1 1 0 0 0 2 1 1 1 1 1 0 0 0 0 1 0 2 2 0 2 0 1 0 0 2 1 0 0 2 0 0 1 1 1 0 0 1 1 1 2 1 0 1 0 0 0 0 1 0 1 2 2 2 0 0 2 2 2 0 0 0 1 1 1 1 1 0 0 1 0 0 0 0 0 0 0 0 1 1 0 1 2 0 2 1 0 1 0 0 0 1 2 1 1 0 0 0 0 1 1 2 0 2 1 1 0 2 2 0 2 0 0 0 0 0 2 0 0 0 0 2 0 0 0 1 1 0 1 0 1 1 0 0 0 1 0 2 0 0 0 1 1 1 0 2 1 2 0 1 0 0 2 0 0 0 0 1 1 0 2 0 2 1 0 0 2 2 0 1 1 1 0 1 0 0 1 1 1 1 0 0 0 2 2 0 0 0 0 1 0 0 0 2 0 1 0 0 0 2 2 0 0 0 0 0 1 0 1 0 1 0 1 1 1 1 1 1 1 0 1 1 0 2 0 0 0 1 1 0 0 0 0 0 0 2 1 1 0 0 0 0 0 0 0 0 0 0 0 2 0 0 0 0 2 0 1 1 2 2 2 0 0 0 0 1 1 1 2 1 2 1 0 1 1 1 0 0 0 1 1 1 0 1 0 0 0 2 2 0 2 0 1 1 1 2 1 1 1 2 1 0 2 0 0 2 0 1 0 0 2 1 1 2 0 0 1 1 0 0 2 0 1 0 0 0 0 0 2 0 0 2 0 0 0 2 0 0 0 1 0 1 1 1 1 0 0 0 1 0 1 0 1 1 1 1 1 2 1 1 1 1 1 0 0 0 0 0 2 0 2 0 0 0 1 0 0 1 0 0 1 0 0 1 0 1 0 0 0 0 2 1 0 1 0 0 0 0 1 0 0 1 0 0 1 1 0 0 0 0 0 0 0 0 0 2 0 1 0 0 1 0 0 1 0 0 0 0 0 0 1 0 0 0 1 1 0 0 0 1 2 1 0 0 1 0 0 0 0 0 2 0 0 0 2 0 0 0 1 1 2 1 0 0 2 1 0 2 2 0 1 1 2 0 0 0 2 1 1 1 0 2 0 0 1 1 0 0 0 1 1 1 0 0 2 0 0 1 0 0 2 2 1 1 1 1 0 0 0 0 0 0 0 2 1 1 1 0 1 1 2 2 0 0 0 0 0 1 0 0 0 1 0 0 0 1 1 0 2 2 2 0 1 0 1 1 0 0 0 0 1 0 0 0 0 0 0 0 0 1 0 0 0 0 0 0 0 0 0 0 1 0 2 1 0 0 1 2 0 1 2 1 1 1 1 0 2 0 0 0 0 2 2 2 2 0 1 1 2 0 2 2 2 2 0 0 2 1 2 1 0 1 0 0 0 0 1 2 1 0 1 0 0 1 0 0 0 0 0 0 1 1 0 1 0 1 0 2 2 1 1 1 0 0 1 1 2 0 0 0 1 1 2 1 1 2 0 0 0 0 0 0 2 0 1 1 0 2 2 0 0 0 1 1 0 0 2 0 2 2 0 1 0 0 0 0 1 0 0 2 0 1 2 1 1 0 0 0 0 0 0 2 0 2 2 0 2 2 2 2 2 2 0 0 1 2 1 1 1 1 1 0 0 1 1 1 1 1 2 0 1 1 2 1 0 2 2 2 0 0 2 1 1 1 0 0 1 2 0 0 0 0 0 2 0 0 0 0 1 0 1 1 0 0 2 0 1 0 2 0 2 1 0 1 0 1 1 0 0 0 1 0 1 0 0 0 0 0 0 1 2 0 1 1 0 0 1 2 0 1 0 0 0 1 1 0 1 1 1 0 0 0 1 0 0 0
[truncated: 1,606,808 more chars]
