# Supplementary material for: KNN-MDR: a learning approach for improving interactions mapping performances in genome wide association studies
Source: BMC Bioinformatics. 2017 Mar 21;18:184. doi: 10.1186/s12859-017-1599-7 (PMC5361736; doi:10.1186/s12859-017-1599-7)
Supplement: Supplementary file 3 — The data set(s) supporting the results of Table 2. (ZIP 28603 kb) [file 12859_2017_1599_MOESM3_ESM.zip › 3/SINAN/S32/mkallsimul.dat]

1 0 0 0 0 0 0 0 0 2 2 0 1 2 0 1 0 0 0 1 1 1 1 0 2 0 0 0 0 0 1 0 0 2 1 1 2 1 1 1 0 1 0 0 0 0 1 0 1 1 0 1 0 0 0 1 0 0 0 1 1 0 1 1 0 2 0 0 1 1 0 1 2 0 1 2 1 2 2 1 1 0 1 0 1 0 0 0 0 2 0 1 2 2 1 1 0 1 0 2 1 2 1 0 2 2 2 2 1 1 0 1 0 1 0 2 0 0 0 1 0 2 1 2 1 0 1 1 0 2 0 1 0 0 0 0 0 0 0 1 2 1 0 0 0 0 0 0 0 0 0 0 1 0 1 0 0 1 0 1 1 1 0 0 1 2 1 1 0 2 0 1 0 1 0 0 2 0 0 0 0 0 0 1 0 0 0 2 2 0 0 0 1 1 2 0 2 0 0 0 0 2 0 0 2 0 1 0 1 0 1 0 1 0 0 1 1 0 1 1 1 1 0 1 1 0 2 0 0 1 1 1 0 0 2 0 1 2 0 1 0 0 2 0 0 1 0 0 2 0 0 0 1 0 0 1 0 1 1 1 1 1 0 2 0 0 1 0 2 1 0 0 1 1 0 0 0 1 2 0 0 1 2 1 1 1 2 0 0 1 0 0 0 1 1 1 0 1 0 0 1 0 0 0 0 0 0 0 2 0 0 1 0 0 1 1 2 0 0 0 1 2 0 0 2 0 0 0 1 0 1 0 0 0 0 0 0 1 1 1 0 1 2 0 0 0 1 0 1 1 0 0 0 1 1 1 1 0 0 2 0 1 1 0 1 1 0 1 2 1 2 0 0 2 1 1 1 2 0 1 0 0 2 0 0 2 0 0 0 0 0 0 0 0 2 0 0 0 0 0 1 2 0 2 2 0 0 0 0 2 0 1 1 1 1 2 1 0 0 2 2 0 0 0 2 2 1 0 0 0 0 0 0 0 0 0 0 1 0 0 1 0 1 1 0 1 1 0 1 2 0 0 0 2 2 2 2 1 0 1 1 0 1 1 0 2 2 2 2 1 1 1 1 1 0 0 0 0 2 0 0 2 0 0 0 0 0 1 2 0 0 1 0 2 1 0 0 1 1 0 1 1 2 1 0 1 2 1 0 0 0 0 0 0 0 2 1 1 0 1 1 1 1 1 1 1 0 0 1 2 1 0 0 0 0 0 1 1 1 1 2 0 1 1 1 1 0 2 0 0 0 0 1 1 2 1 0 1 0 0 0 0 0 1 1 0 1 1 1 0 1 1 1 0 0 1 0 1 1 0 0 0 1 0 1 1 1 0 0 0 0 0 1 0 0 0 0 0 0 0 0 1 2 1 0 1 2 0 1 1 2 0 0 2 0 0 0 0 0 1 1 2 0 1 0 1 1 2 0 0 0 0 1 2 0 1 1 0 1 1 0 0 0 1 0 1 2 1 0 0 1 1 1 1 0 1 1 1 1 0 0 0 1 0 0 0 0 0 1 1 1 1 0 0 1 0 0 0 1 1 0 0 0 0 0 2 2 1 0 1 1 0 1 0 1 0 1 2 0 1 0 1 0 1 0 2 1 0 1 0 1 0 0 0 0 0 0 1 2 0 0 0 1 0 1 1 0 0 0 0 1 1 0 0 1 1 0 0 0 2 1 1 0 0 0 0 0 1 0 0 0 0 0 1 1 0 0 0 1 0 0 0 2 1 0 0 2 0 2 1 1 0 1 1 0 0 0 0 1 1 1 0 1 0 0 2 0 2 2 2 0 2 2 1 0 0 1 0 0 1 1 1 0 2 1 1 1 0 0 2 2 1 2 2 2 0 0 1 1 0 0 0 0 1 1 1 0 1 0 2 0 0 0 1 0 0 0 2 2 0 2 0 1 1 1 1 1 0 0 0 0 2 1 1 1 0 1 0 2 2 0 2 0 0 0 0 1 1 1 1 0 0 0 0 0 2 1 2 0 0 0 0 0 0 0 0 1 2 0 0 0 0 0 1 2 1 1 0 2 1 1 1 0 0 1 1 0 0 0 2 0 1 0 1 1 1 0 0 1 1 0 0 0 1 2 0 1 1 0 0 2 1 0 2 0 0 0 2 0 1 0 0 1 1 1 1 1 1 0 1 0 0 1 0 2 0 2 2 0 1 0 1 0 1 0 1 1 0 0 0 2 0 0 0 0 1 0 0 1 1 0 0 0 1 0 0 0 0 0 0 0 0 0 1 0 0 0 1 1 0 1 0
2 0 0 0 0 0 0 1 1 1 2 0 1 1 0 1 0 0 1 0 1 1 1 0 2 0 0 0 1 2 2 0 0 0 1 2 2 1 0 0 0 0 0 0 1 0 0 0 0 2 0 1 0 1 0 1 0 0 0 1 1 0 1 1 1 0 1 0 1 0 0 1 2 1 1 2 1 1 2 2 0 0 2 1 2 0 0 0 0 2 0 1 1 1 0 0 0 0 0 1 0 2 1 0 2 1 2 0 2 2 0 0 0 2 1 2 1 0 2 1 1 0 1 2 1 0 1 0 0 0 1 0 0 0 1 0 0 0 0 0 1 2 0 0 1 0 0 0 0 1 0 0 0 0 0 0 0 1 0 1 0 0 0 0 1 2 1 0 0 1 1 0 0 2 0 0 1 0 0 0 0 1 0 2 2 2 2 0 0 0 0 0 0 0 1 0 0 0 0 0 0 1 0 1 2 0 1 0 0 0 0 0 1 0 0 1 2 0 2 2 0 0 0 1 1 1 1 1 0 1 0 1 0 0 2 0 0 2 0 2 0 0 2 1 0 1 0 0 2 0 0 0 1 1 1 1 0 1 1 1 1 2 1 0 0 0 0 0 1 0 0 0 0 2 0 1 0 0 1 0 0 1 2 0 0 2 2 0 1 2 1 1 0 1 1 1 0 1 0 1 1 1 1 1 1 0 1 1 1 0 1 2 0 0 0 1 1 0 0 0 1 2 1 1 2 0 0 0 0 0 2 2 1 0 0 0 0 1 1 1 1 1 2 0 0 1 1 1 1 2 0 1 0 1 1 1 2 0 0 0 0 0 0 0 0 1 0 0 1 0 1 1 1 2 0 0 0 1 0 0 0 1 1 0 0 0 0 0 0 1 0 0 0 0 2 0 0 0 1 1 1 1 0 1 1 1 0 2 0 2 0 0 1 1 1 1 0 0 1 1 1 0 0 1 1 2 1 0 0 1 0 0 1 1 1 1 0 0 0 0 1 0 1 1 0 2 0 0 1 0 1 1 0 2 2 2 2 1 1 1 0 0 1 0 0 0 0 1 1 0 1 0 0 0 2 0 2 0 1 1 1 1 0 0 0 1 0 1 2 0 0 2 2 1 2 0 0 1 2 1 1 1 2 1 0 1 1 1 0 0 0 1 0 1 0 1 0 0 0 1 1 1 0 0 0 2 0 0 0 1 1 0 0 2 2 0 0 0 1 1 0 0 1 0 1 1 0 2 0 0 0 0 0 1 1 1 0 0 0 0 0 0 0 2 2 0 2 1 0 1 0 0 1 0 0 2 2 2 2 2 0 0 1 0 0 1 0 0 1 1 0 0 0 0 2 0 1 0 0 0 0 2 0 2 0 2 1 0 2 1 0 0 1 1 1 0 0 0 0 1 1 2 0 0 0 1 1 0 0 0 2 2 0 0 1 1 1 0 1 0 1 0 0 1 0 1 1 0 0 0 0 2 0 1 0 2 1 2 1 1 0 0 2 2 2 2 1 1 0 0 1 0 0 1 0 0 0 2 2 2 0 1 0 1 0 2 2 1 0 0 0 2 0 0 0 0 1 2 0 1 0 0 0 0 0 1 0 1 1 1 0 0 0 1 1 0 0 2 0 0 0 0 0 1 0 1 1 0 0 0 0 0 0 1 1 0 1 0 0 1 1 0 1 1 1 0 0 0 0 0 0 0 0 0 0 2 0 0 2 1 0 1 2 0 0 1 2 0 2 1 1 0 1 1 1 1 0 2 2 2 0 0 1 0 0 2 0 2 1 2 0 2 2 1 0 0 0 0 0 1 0 2 0 2 0 0 1 1 0 1 1 0 1 0 0 0 1 0 2 1 1 2 0 0 2 1 1 1 0 2 0 0 0 0 0 1 0 1 2 0 1 0 1 1 1 1 1 0 0 0 0 2 1 1 0 0 1 1 0 0 2 2 1 1 1 1 1 2 2 1 1 0 0 1 0 1 0 1 1 2 2 2 0 0 0 0 0 2 1 0 1 1 0 1 1 0 1 0 1 1 1 1 0 1 2 1 0 1 1 1 1 1 0 0 0 2 0 0 2 2 0 0 1 2 0 1 1 1 0 0 1 0 0 2 0 0 0 0 1 1 0 0 2 2 0 1 0 0 0 1 0 1 2 0 0 0 1 2 1 1 0 0 0 0 2 1 1 1 0 0 1 0 0 0 0 2 0 0 2 0 0 0 0 1 0 1 1 0 0 2 0 0 0 1 1 0 0 0 0 0 0 0
3 1 0 0 2 0 2 0 0 2 2 0 0 1 0 1 0 0 1 1 1 0 0 0 2 0 0 0 1 1 1 1 0 2 2 1 1 1 0 0 2 0 0 0 1 0 0 0 2 0 0 0 0 0 2 0 0 0 0 2 0 1 2 1 0 1 0 1 2 0 0 0 1 0 1 1 0 2 2 0 2 0 2 1 1 0 0 1 1 2 1 1 2 0 0 0 0 0 0 0 0 2 2 0 2 0 2 1 1 1 0 1 1 1 1 1 1 0 2 0 0 0 2 1 1 1 1 1 0 1 1 1 0 0 0 0 0 0 0 1 1 2 0 0 0 0 1 0 0 0 0 0 0 0 0 1 0 1 0 1 1 1 0 0 0 2 1 0 1 1 1 0 0 2 1 0 2 2 0 1 0 2 0 2 1 1 1 1 0 0 0 1 1 0 0 1 1 0 0 0 1 0 0 1 2 0 2 0 1 0 1 0 0 0 0 0 0 1 1 0 2 0 1 2 0 0 1 0 0 1 0 0 0 0 2 0 0 2 1 1 0 0 1 0 0 0 0 1 1 1 0 0 2 1 1 1 0 0 0 0 0 0 0 2 1 0 1 0 2 0 0 1 0 1 0 0 1 1 1 0 0 0 2 1 0 0 1 2 0 2 1 0 1 0 2 1 0 1 0 1 2 1 2 2 2 0 1 0 1 0 1 2 0 1 2 1 1 0 1 0 1 2 1 1 2 0 0 0 1 1 2 2 1 0 0 0 0 2 0 0 1 2 2 0 0 1 2 0 1 1 0 0 0 1 0 1 1 0 1 1 0 1 2 0 2 1 0 1 1 0 1 1 2 2 0 2 2 0 1 0 1 0 0 0 1 0 0 0 0 1 0 0 1 0 1 0 1 0 1 1 1 1 0 2 2 1 0 0 0 1 1 1 1 1 1 1 0 0 1 1 1 0 0 2 1 1 1 0 0 0 1 0 0 1 1 1 0 1 0 0 1 0 2 0 0 1 0 2 0 0 0 2 0 2 1 1 1 2 0 1 2 0 0 0 0 0 0 2 2 1 1 1 2 2 0 0 0 0 2 1 1 1 1 0 1 1 0 1 2 0 0 2 0 1 0 0 0 1 1 1 1 1 2 2 0 1 1 1 1 0 0 0 0 1 1 0 0 1 0 1 1 0 0 0 0 2 1 2 0 2 0 2 0 0 1 0 1 0 1 1 1 1 2 0 0 0 0 1 2 2 0 0 1 2 0 1 0 2 0 0 0 0 0 2 0 1 1 1 1 0 1 1 1 0 0 0 1 1 1 1 0 0 0 0 1 0 1 0 0 0 0 0 0 1 0 0 0 1 1 1 1 1 1 1 0 1 1 1 2 0 0 0 0 0 1 0 0 0 0 1 1 2 0 1 0 1 1 0 0 0 1 1 1 2 0 1 1 0 2 2 1 0 0 0 2 1 1 1 0 0 0 1 0 1 0 2 1 2 2 0 0 0 0 1 1 1 0 1 1 1 1 1 0 1 0 0 1 1 1 1 1 1 0 0 0 2 2 2 1 1 0 1 1 1 0 0 2 2 0 1 0 0 0 0 0 0 1 2 2 1 0 0 0 0 1 1 0 0 0 0 0 0 1 0 1 2 0 1 0 0 1 1 0 0 0 0 2 0 0 1 0 1 0 0 1 1 0 0 0 0 0 0 0 0 0 1 1 0 1 0 0 0 0 0 0 0 0 1 1 2 0 0 1 0 1 1 0 0 0 0 0 2 0 0 0 2 0 1 0 1 1 1 2 2 0 1 1 0 0 1 0 2 1 1 1 1 2 1 0 1 1 0 0 0 0 0 1 0 2 2 2 2 0 0 1 1 0 2 0 2 0 0 1 1 0 0 1 1 1 0 1 0 1 1 1 1 1 0 1 1 0 0 1 2 0 0 1 1 1 1 0 1 0 0 0 1 1 0 1 0 0 0 0 1 0 2 0 0 1 2 2 2 2 0 0 1 0 2 0 0 0 1 0 1 2 1 1 0 0 0 0 2 2 0 2 1 0 0 1 1 0 0 1 0 1 1 0 0 1 1 0 0 1 2 0 1 1 1 0 0 1 0 0 2 0 0 0 2 0 0 0 0 1 1 0 2 1 1 0 2 0 0 2 0 0 0 2 1 1 0 0 0 0 0 1 0 1 0 0 1 2 0 0 0 0 1 1 0 0 0 0 0 0 1 0 1 2 0 0 0 0 0 0 0 0 0 0 1 2 0 1 0
4 0 0 1 0 0 0 1 1 1 2 0 0 0 0 0 0 0 1 0 2 1 0 1 1 0 0 0 1 1 1 2 0 2 1 0 2 2 0 0 1 1 0 0 0 0 1 0 0 2 2 2 0 1 0 1 0 1 1 1 1 0 2 2 1 0 0 1 1 0 1 1 2 0 2 2 0 2 2 0 2 0 2 2 2 0 0 0 0 2 0 1 1 1 1 1 0 0 0 1 0 2 0 1 2 0 2 1 2 1 0 1 0 2 0 2 0 0 1 1 1 0 1 2 1 0 1 1 0 1 1 0 1 1 0 0 1 0 1 1 0 2 1 0 0 0 0 0 1 2 0 1 2 0 0 1 0 1 0 0 0 0 0 0 1 1 2 1 0 2 0 0 0 1 0 0 1 1 0 1 0 0 0 1 0 0 0 1 0 0 0 0 0 1 1 0 0 0 0 0 0 2 0 1 2 0 2 2 1 0 0 0 0 0 0 0 1 1 1 1 1 1 0 2 0 0 1 1 0 0 0 0 1 1 0 0 0 2 0 1 0 0 2 0 1 1 1 1 1 1 0 0 2 0 0 1 0 0 0 0 0 0 0 2 1 0 0 1 1 0 0 2 0 2 0 1 0 0 2 0 1 1 2 1 0 0 1 1 0 2 0 0 1 1 2 1 0 0 0 1 0 0 2 2 1 0 0 0 2 0 0 2 0 0 0 1 2 0 0 0 1 1 2 1 0 0 0 0 0 0 2 2 0 0 0 0 0 1 1 0 1 0 1 0 1 0 1 0 2 1 1 0 0 0 1 0 1 0 0 2 0 2 2 0 2 1 1 1 1 0 1 1 0 2 0 1 1 1 0 0 0 1 0 0 0 0 0 0 0 0 0 0 0 0 1 1 1 1 1 0 0 0 0 2 1 0 1 0 0 2 0 1 1 1 1 1 0 0 0 1 1 1 0 1 2 2 0 0 0 0 2 0 0 0 0 1 0 0 0 0 1 0 1 1 0 0 0 1 1 1 0 1 0 2 0 0 1 2 1 2 2 0 1 2 0 2 2 2 2 0 0 0 0 0 1 1 0 0 2 0 1 1 1 1 0 1 0 1 1 0 1 1 1 1 0 0 0 1 1 0 1 1 2 2 0 0 1 0 0 0 0 0 0 1 0 1 0 1 1 2 2 0 0 0 1 2 1 0 1 1 1 0 0 0 0 0 0 1 1 1 0 0 1 0 1 1 0 0 2 2 0 0 0 1 1 1 0 1 1 0 0 1 1 1 0 1 1 0 0 0 0 0 1 0 1 0 1 2 2 1 0 0 0 0 0 1 0 0 1 1 0 0 0 1 0 0 0 0 0 0 0 2 1 0 0 1 2 0 1 1 1 0 0 0 2 0 0 0 0 0 1 1 0 1 0 0 1 1 0 0 1 1 0 2 0 1 2 0 2 2 1 1 0 1 0 2 2 1 0 1 0 2 1 2 0 2 1 1 1 0 0 0 0 0 0 1 0 1 0 0 1 0 0 0 1 0 1 0 0 0 0 0 0 0 0 1 0 0 0 2 0 0 0 1 2 0 2 1 0 1 0 0 0 1 1 2 1 2 2 0 1 1 0 0 0 0 0 2 0 0 0 0 2 0 0 0 1 0 0 1 1 1 0 0 0 0 1 1 1 2 1 0 1 1 1 0 0 0 0 0 0 0 0 0 0 0 0 0 1 0 0 0 2 0 0 2 2 0 2 2 0 1 2 1 1 1 0 1 1 1 0 1 0 1 0 1 0 1 0 1 1 0 2 2 0 1 0 1 1 2 0 1 1 2 1 1 0 0 0 0 1 1 2 2 2 0 0 1 2 2 2 1 0 1 2 1 1 1 0 2 0 0 0 0 0 0 0 0 0 0 0 0 0 0 0 0 0 0 0 0 0 1 0 2 0 0 0 0 1 1 1 2 0 0 0 0 1 0 0 1 0 0 1 1 0 2 0 0 2 2 2 2 1 0 0 0 0 1 0 0 0 0 2 1 1 0 1 0 1 0 0 2 0 2 2 1 0 1 1 2 0 1 0 1 1 1 0 1 1 0 0 1 1 1 2 0 2 1 1 1 2 0 0 1 1 0 0 1 0 0 0 0 2 2 1 1 1 0 0 0 1 0 2 0 0 0 0 1 0 1 0 1 0 0 1 0 1 0 0 1 1 0 1 1 1 0 1 0 1 1 1 0 0 1 0 0 0 1 0 2 1 0 0 1 1 0 0 0 0 0 1 0
5 0 0 0 1 0 2 1 2 0 1 0 0 1 0 1 0 0 0 1 1 1 0 0 2 0 0 0 0 0 1 1 1 1 0 0 2 1 1 0 0 1 1 1 0 1 0 0 2 0 1 2 0 0 1 0 2 0 0 0 1 0 2 2 0 1 0 1 1 1 0 2 1 0 0 1 1 1 2 0 1 0 1 1 1 0 1 0 0 2 0 1 1 1 0 0 0 2 0 2 1 2 1 0 2 1 2 0 2 1 0 2 1 1 1 1 1 0 0 2 2 0 2 1 1 1 1 0 1 1 0 0 0 0 1 0 0 0 0 0 1 1 0 0 0 0 0 1 0 0 1 0 1 0 0 1 1 2 0 2 1 1 0 1 0 1 1 0 1 2 0 0 0 1 1 0 1 0 0 0 0 1 0 2 1 1 1 1 0 0 0 1 0 1 1 0 1 0 1 1 0 1 1 0 2 0 1 1 1 0 0 0 1 0 1 2 0 1 2 1 1 0 1 2 0 0 1 2 0 2 0 1 0 1 1 0 1 2 1 0 1 1 2 1 0 2 0 1 0 1 0 0 1 0 0 0 0 0 0 0 0 0 0 1 0 0 0 0 2 0 0 1 0 2 0 0 1 2 2 0 1 2 2 0 1 1 2 1 1 2 2 1 0 1 2 1 0 1 0 0 0 0 1 1 1 0 0 1 1 0 0 1 0 1 1 0 1 0 1 0 0 1 1 0 2 0 0 0 1 1 2 2 0 0 0 0 0 2 0 0 0 0 2 2 0 1 1 0 2 0 0 0 1 0 1 0 0 0 0 2 0 2 2 0 2 2 0 0 0 0 0 2 1 2 1 0 0 1 1 0 1 0 1 0 0 0 0 0 0 0 0 0 1 0 2 1 1 0 0 0 0 0 0 2 2 1 0 0 0 1 1 0 1 1 1 1 0 1 0 0 0 2 0 2 1 1 2 2 2 1 0 0 0 0 0 0 0 1 1 1 1 0 1 1 0 1 0 0 0 0 0 0 0 2 2 2 2 0 1 1 0 0 0 0 0 2 2 2 2 0 0 0 1 1 1 1 0 0 1 0 1 2 2 0 2 0 0 1 2 1 1 2 1 2 0 0 0 1 1 0 1 0 1 1 0 1 1 0 0 0 0 1 0 0 0 2 0 1 1 1 1 1 0 0 0 2 1 0 0 2 1 0 0 0 0 0 1 0 0 1 0 0 1 1 1 0 0 2 0 2 0 0 0 1 1 2 0 0 0 1 1 0 0 2 1 0 1 2 1 1 0 0 0 0 0 0 0 1 1 1 0 0 0 0 0 0 0 1 0 0 0 0 1 0 2 0 1 0 0 1 0 1 1 1 0 1 1 0 1 1 0 0 0 0 1 0 0 0 1 0 1 1 0 0 0 2 2 1 0 0 0 0 1 2 0 1 1 0 2 2 1 0 1 2 0 1 1 0 0 1 1 1 0 1 0 2 1 0 0 0 0 0 1 1 1 2 1 2 0 0 0 0 0 0 1 1 1 0 1 1 1 0 0 1 0 2 2 2 0 0 1 1 1 1 0 0 1 2 0 1 1 0 0 0 1 2 1 1 2 0 0 0 0 0 0 0 0 2 2 0 0 0 1 0 0 1 0 0 0 0 1 1 0 0 0 0 2 0 0 2 0 2 1 1 1 0 0 1 1 1 1 1 0 0 0 0 0 0 2 0 0 0 1 0 0 0 2 0 2 2 0 0 0 0 1 1 0 1 0 1 0 1 0 1 1 2 0 1 1 1 1 1 2 2 0 1 1 0 0 1 0 2 2 2 2 0 1 1 0 1 1 0 1 1 1 0 1 0 2 2 2 2 0 1 2 0 0 1 1 2 0 1 1 1 1 0 0 0 0 0 0 0 0 0 0 0 0 0 0 0 0 2 1 1 1 0 1 0 0 0 1 1 0 0 0 0 1 1 2 2 0 0 0 1 0 2 0 1 0 2 2 2 0 0 0 0 0 2 0 0 0 2 0 2 2 0 2 0 0 0 0 1 0 1 1 1 1 0 0 1 1 1 0 2 2 0 0 0 2 2 0 0 0 1 1 0 0 1 0 0 1 0 0 1 1 0 0 1 0 0 0 0 2 2 0 1 0 2 1 0 1 0 2 0 1 0 0 2 1 0 1 0 1 0 0 0 2 0 0 2 1 0 0 0 0 1 0 0 0 0 0 0 1 1 0 0 0 0 0 2 0 0 0 0 0 0 1 1 1 1 1 0
6 0 0 1 1 0 1 2 2 0 0 2 0 0 0 0 0 0 1 0 1 0 0 0 2 0 0 0 2 2 2 1 2 2 1 0 2 1 1 0 1 0 0 0 0 0 0 0 2 0 0 0 1 2 0 0 1 0 0 1 0 1 2 2 0 1 0 0 2 1 0 1 2 0 2 2 0 1 2 0 1 0 1 0 1 0 1 1 1 2 1 1 1 2 0 0 0 0 0 1 0 2 0 0 2 1 2 1 1 1 0 2 0 1 0 1 0 0 0 2 2 0 2 1 1 0 1 1 1 2 0 1 0 1 0 0 0 0 0 0 0 2 0 0 0 0 1 0 0 1 0 1 1 1 1 0 1 0 0 2 2 1 0 1 0 0 1 0 1 1 1 0 1 2 1 0 1 2 0 2 0 2 0 2 2 2 1 1 0 0 1 1 0 1 2 0 1 0 0 0 1 0 0 0 2 0 0 0 1 0 2 0 0 0 0 1 0 0 1 1 1 1 0 2 0 0 1 1 0 1 0 0 0 0 1 0 0 2 0 1 0 0 2 0 0 0 0 0 2 0 0 0 1 0 0 1 0 1 0 0 0 0 0 2 1 0 0 0 2 0 0 2 0 1 0 1 0 1 1 0 1 2 2 0 0 1 0 1 1 2 1 1 0 0 1 0 0 0 0 0 1 0 1 1 1 0 2 0 1 0 0 2 0 1 2 1 2 0 0 0 0 1 0 2 0 0 0 0 1 1 2 2 0 0 0 0 0 0 2 1 1 1 2 0 0 1 0 0 2 2 2 0 0 1 1 1 1 0 0 1 0 1 2 0 2 1 1 2 2 0 2 0 0 2 0 1 2 2 2 0 0 1 1 1 0 0 0 1 1 0 1 1 0 0 1 1 1 0 0 0 0 0 0 2 0 0 2 0 0 1 1 0 1 1 1 2 1 0 1 0 0 1 1 1 1 1 2 0 0 0 1 0 1 1 1 0 0 2 0 0 0 0 2 0 0 2 1 0 0 0 0 1 0 2 1 1 1 1 2 1 1 0 0 1 0 2 2 1 1 1 1 1 2 2 1 1 0 1 2 1 2 1 1 0 1 0 0 0 1 0 1 1 0 1 0 1 1 2 2 0 0 0 1 1 0 1 1 0 1 0 1 1 0 0 0 1 0 1 0 1 1 1 0 1 1 1 0 0 1 2 0 0 0 1 1 0 1 1 0 0 0 0 1 0 0 0 0 1 1 2 0 0 0 2 1 1 1 0 0 1 1 0 0 2 1 1 2 2 0 2 0 0 1 0 0 0 0 2 2 0 1 0 0 0 0 0 0 0 0 0 0 1 1 0 0 0 0 0 0 0 0 1 0 2 0 2 0 0 1 0 0 0 0 1 0 1 1 0 0 0 1 0 0 1 0 0 2 1 0 0 1 1 0 0 0 0 1 2 1 1 0 1 1 1 0 1 2 2 0 0 2 2 0 0 0 2 2 2 1 0 0 0 0 0 0 1 0 2 0 0 2 0 0 0 0 1 1 2 2 2 0 1 0 0 0 0 1 1 1 2 0 0 0 1 1 0 2 1 0 0 0 0 0 0 2 2 0 1 2 2 0 0 0 0 0 1 0 2 0 0 0 0 0 0 0 2 0 1 1 0 1 1 0 0 2 2 0 0 1 2 0 2 0 0 0 0 0 1 0 0 0 0 0 0 0 0 0 0 2 0 0 0 1 0 0 0 2 0 1 2 0 0 2 0 0 0 0 0 0 0 0 1 1 0 1 1 1 2 2 2 0 2 2 2 1 0 1 1 0 1 0 0 0 1 0 2 1 1 1 0 1 0 0 1 0 1 1 0 2 1 1 2 0 0 2 0 0 1 1 1 1 0 0 0 0 0 0 1 1 0 0 1 0 0 0 0 0 1 0 0 1 1 1 2 0 1 1 0 1 1 1 2 1 1 1 1 2 1 1 0 1 0 0 2 0 1 0 0 1 2 2 2 0 1 0 1 0 2 0 0 0 2 1 2 2 0 2 0 0 0 0 2 0 1 1 1 0 0 0 1 0 1 0 0 0 1 0 1 1 0 0 1 0 1 1 0 1 2 0 0 1 1 0 1 0 0 0 1 0 0 1 1 2 0 0 0 1 1 0 1 0 1 2 0 1 0 0 1 0 0 0 0 0 1 1 0 1 0 0 0 0 0 1 1 0 0 1 0 1 0 0 0 0 1 0 0 0 1 0 1 1 0 0 0 0 0 0 0 0 0 1 0
7 0 0 0 0 1 2 1 1 0 0 1 0 0 0 0 0 0 1 1 0 0 1 0 2 0 0 0 0 1 2 0 2 2 0 1 1 1 0 0 1 0 0 1 0 0 0 0 2 0 0 0 0 0 0 2 0 0 0 1 1 0 0 0 1 0 1 1 1 0 0 1 2 0 2 2 0 2 2 1 1 0 1 0 0 0 0 0 0 2 0 0 1 2 1 0 0 2 0 2 2 2 0 0 2 2 2 0 1 1 0 2 2 2 2 2 2 0 2 1 1 0 2 2 2 0 2 1 0 1 1 0 0 1 0 1 0 0 0 0 0 2 0 0 0 0 1 0 0 2 0 0 0 0 0 0 1 0 0 1 2 1 0 0 1 2 0 0 1 2 1 0 0 2 0 0 1 1 0 1 1 2 0 2 2 2 2 1 0 0 0 1 0 2 2 0 2 0 0 0 0 0 1 0 2 0 1 0 1 0 0 0 1 1 0 0 0 1 1 0 2 1 0 1 2 1 1 1 0 1 0 0 0 0 1 0 0 2 2 0 2 2 1 0 0 1 0 0 1 1 1 1 1 0 0 2 1 0 0 0 0 0 0 2 1 0 1 0 1 0 0 0 0 2 0 0 0 2 2 0 1 2 1 1 0 1 1 2 0 2 0 1 0 0 2 0 1 1 0 1 1 1 1 1 1 0 1 0 1 0 0 1 0 0 0 0 0 0 0 0 2 1 1 1 1 0 0 1 1 1 2 2 1 0 0 0 0 2 0 0 2 2 1 0 0 0 2 0 2 1 1 0 0 1 1 1 2 0 2 0 2 2 2 0 2 1 1 1 1 0 1 1 0 2 0 1 1 2 0 0 0 1 1 0 1 1 0 1 1 0 1 1 0 0 2 1 1 2 2 1 1 2 0 2 2 1 0 0 0 2 0 0 2 2 2 2 0 0 2 0 0 0 1 1 1 1 0 0 0 0 0 0 0 0 0 1 0 0 0 0 2 0 2 0 1 2 0 2 0 2 0 1 0 2 0 0 0 2 1 2 2 0 0 1 0 1 1 2 2 0 0 0 1 1 1 0 1 1 2 0 2 0 2 1 1 1 0 1 1 0 1 1 0 1 0 0 0 1 1 1 1 0 2 1 0 1 1 0 1 0 0 0 0 0 2 0 0 0 1 1 1 1 1 1 1 1 0 2 0 2 0 2 0 2 2 0 1 0 1 1 0 0 2 1 0 1 1 2 0 0 0 0 0 2 1 0 0 0 0 1 0 0 2 2 0 2 1 1 0 1 1 1 0 0 0 0 0 1 1 1 0 0 0 0 0 0 0 0 2 2 1 0 0 1 0 0 0 0 0 0 0 1 0 2 0 2 0 0 1 1 2 0 0 0 2 0 0 0 0 0 2 2 0 0 0 1 1 2 0 0 0 1 0 2 0 1 2 0 2 2 0 1 1 1 1 0 1 1 0 0 2 1 1 1 0 1 2 2 1 0 0 0 2 2 2 2 0 1 1 0 0 0 0 0 0 0 0 0 0 0 0 1 0 1 1 2 0 2 0 0 0 2 0 1 2 0 2 1 0 1 0 1 0 0 0 1 0 1 1 1 0 0 0 1 2 1 0 0 1 0 0 0 1 0 0 1 0 1 0 0 1 1 0 0 0 0 0 0 0 1 1 0 1 1 2 0 1 1 0 0 0 0 0 0 0 2 0 0 2 0 0 0 2 1 0 0 2 1 1 2 0 0 1 1 2 2 0 1 1 1 1 0 1 1 1 1 1 2 2 2 0 2 2 1 0 1 0 1 0 2 0 2 1 2 1 0 0 0 1 0 2 1 2 2 2 0 0 0 0 0 0 0 0 0 2 0 0 2 0 2 0 0 1 0 0 0 0 1 1 0 1 0 1 0 1 0 1 1 0 0 0 2 2 1 1 0 1 1 1 1 1 2 0 0 0 0 0 0 1 0 1 0 0 1 0 1 0 1 0 2 1 1 0 0 0 0 0 2 1 0 0 1 1 1 2 1 2 0 0 0 0 2 1 1 2 1 0 0 2 1 1 2 1 0 1 0 0 1 2 2 0 0 0 0 1 0 0 2 0 0 2 1 0 2 0 0 0 0 1 1 0 0 1 0 0 1 2 0 0 1 1 0 1 0 1 1 1 2 1 1 0 0 0 0 2 0 0 0 1 1 1 0 1 1 0 1 1 0 0 0 0 0 0 1 0 0 0 1 0 1 1 0 1 0 0 0 0 0 0 0 0 0
8 1 0 0 0 0 0 2 2 1 1 0 0 0 0 0 0 0 1 1 0 0 1 1 1 0 1 0 0 0 2 1 1 1 2 0 2 1 0 0 0 2 0 0 0 0 1 0 1 0 0 0 1 1 1 0 0 0 0 1 1 1 0 0 1 0 1 0 1 0 0 1 2 0 0 2 2 1 2 1 0 0 1 0 0 0 0 1 1 1 0 1 1 0 1 1 0 0 0 0 0 2 0 0 2 1 2 2 1 1 0 1 0 2 0 2 0 0 2 1 1 0 2 1 1 1 1 1 1 2 1 0 0 0 0 0 0 0 0 0 1 1 0 0 0 0 1 0 0 0 0 0 0 0 0 0 1 0 0 1 2 0 0 0 0 1 1 1 0 2 0 0 1 2 1 0 1 0 0 0 0 0 0 2 1 1 1 0 0 0 0 0 0 1 2 0 1 0 0 0 0 1 0 0 2 0 0 1 1 0 1 0 0 0 0 0 0 1 1 0 2 1 1 2 0 0 1 1 0 1 0 0 0 0 1 0 0 2 1 1 0 1 1 0 0 1 1 0 1 1 1 1 2 0 0 0 0 1 1 1 1 1 0 1 0 0 0 1 1 0 0 1 0 2 1 1 0 1 2 0 0 1 2 0 0 1 2 2 0 2 1 0 1 0 2 1 1 1 1 0 0 0 1 1 1 0 1 0 1 1 0 1 0 1 2 1 2 1 1 0 0 1 1 1 1 0 1 0 1 2 1 1 1 0 0 0 0 0 2 1 1 1 1 0 0 1 1 0 2 1 1 0 2 0 0 1 1 0 0 2 0 2 1 0 1 0 0 2 2 0 2 0 0 2 0 1 2 1 1 0 0 2 1 0 0 1 0 0 0 2 1 1 1 0 2 2 1 0 1 1 1 1 0 2 2 0 0 0 0 2 0 0 1 1 1 1 0 1 0 0 0 2 0 1 0 1 1 0 0 2 0 1 1 1 1 0 0 0 0 0 0 0 2 0 0 1 0 1 1 1 0 1 0 2 1 0 1 0 1 1 1 0 1 1 0 2 2 1 1 1 1 1 1 1 0 0 0 1 2 1 1 1 0 0 0 0 0 1 1 0 1 0 1 1 1 0 0 1 1 0 1 1 0 0 1 1 2 1 1 0 0 1 0 0 0 2 0 1 0 1 1 1 0 0 1 2 0 0 0 2 1 1 0 0 1 0 1 0 1 0 1 1 0 0 0 0 0 0 2 2 0 1 1 2 1 1 0 0 0 0 0 0 2 2 1 1 2 1 1 0 1 2 2 0 0 2 2 1 1 1 0 0 0 0 0 0 1 0 0 0 0 0 0 0 1 0 0 0 0 0 0 1 1 0 1 1 1 0 1 1 0 0 0 1 1 1 1 0 0 0 1 0 0 0 0 0 2 1 0 0 1 1 0 1 0 2 2 0 2 2 2 1 0 1 1 1 1 1 0 0 1 0 1 1 1 1 1 2 2 0 0 0 1 2 2 2 0 2 0 0 0 0 0 0 0 2 2 0 0 0 0 1 1 1 0 2 1 2 0 0 0 1 0 0 1 0 2 2 0 2 0 1 0 0 2 1 1 0 1 1 1 0 0 0 1 0 0 2 0 1 0 0 1 0 0 1 1 1 1 0 1 1 0 1 1 0 1 0 0 2 1 1 0 0 0 0 0 0 0 0 0 0 0 0 0 1 0 0 2 0 0 0 1 0 0 1 2 1 1 2 0 0 2 1 0 0 0 1 1 2 1 0 1 1 0 1 1 2 0 2 0 1 2 2 0 1 1 1 1 1 0 0 1 1 1 1 2 0 1 0 1 0 0 0 0 0 2 1 2 1 0 2 0 0 1 1 0 1 1 2 1 0 0 0 0 1 0 0 0 0 0 0 1 0 1 0 1 0 1 0 0 1 1 1 1 0 1 0 0 0 2 2 1 0 1 2 2 0 0 1 0 0 0 2 0 1 1 1 1 2 2 2 0 0 0 0 1 1 0 0 1 1 1 2 2 0 2 0 1 1 1 1 0 2 0 0 1 2 1 1 1 1 0 0 1 2 0 0 2 1 0 1 0 1 0 0 0 1 0 0 2 0 0 1 0 0 0 0 0 1 0 0 2 1 1 2 2 0 0 0 2 0 2 0 1 0 1 2 1 0 0 0 0 0 2 0 0 0 1 2 1 1 1 1 0 0 0 0 2 0 0 0 0 1 0 0 0 1 1 1 0 0 0 2 1 0 0 0 0 1 1 0
9 0 0 1 0 0 1 2 2 0 1 0 0 1 1 0 1 0 1 1 0 1 0 0 2 0 0 1 1 1 1 1 0 1 0 0 2 1 0 0 1 1 0 2 0 2 0 0 2 0 0 0 0 2 0 0 0 0 0 1 0 0 2 2 0 1 0 0 2 1 1 0 2 1 1 2 1 0 1 0 0 0 2 1 1 0 1 0 0 1 0 0 2 2 0 0 0 0 0 1 0 2 1 0 2 1 1 2 2 0 0 2 0 1 0 1 0 0 1 1 2 1 2 1 1 1 1 1 0 1 2 0 0 1 0 0 0 1 1 0 1 1 0 0 1 0 0 0 0 1 0 0 0 1 1 0 0 2 1 1 2 1 0 2 1 1 1 0 0 1 1 1 0 1 0 0 2 0 0 0 0 0 1 1 1 0 1 2 0 1 1 2 1 0 1 0 1 0 0 0 1 0 1 0 2 0 1 1 1 0 1 0 1 0 0 0 0 2 1 2 0 0 1 2 0 0 0 2 2 0 0 0 0 0 0 0 0 2 0 1 0 0 2 0 0 2 0 0 2 0 0 1 1 1 1 1 0 1 1 1 1 2 0 0 0 0 0 1 2 0 0 1 0 1 0 0 1 0 2 0 1 1 2 2 0 0 2 2 0 2 0 0 1 1 2 1 0 1 0 1 0 0 0 0 0 1 0 1 1 0 0 2 0 0 2 0 2 1 0 0 0 1 1 2 1 0 1 0 0 0 1 0 1 0 0 0 0 0 2 0 0 0 1 0 0 1 1 1 2 1 0 0 0 1 0 1 1 0 0 2 0 2 1 0 1 1 0 1 2 0 2 0 0 2 1 1 1 1 0 0 1 0 1 0 1 0 0 0 0 1 0 0 0 0 2 1 1 0 0 0 0 0 0 2 2 0 0 0 0 2 0 1 0 0 0 0 0 1 0 0 0 1 0 1 1 1 0 0 0 1 1 1 0 0 0 1 0 2 0 0 0 0 0 0 0 1 1 0 1 1 0 0 0 2 0 0 0 0 1 1 0 0 0 0 0 1 1 2 2 1 1 1 1 1 2 1 1 0 1 0 0 1 1 1 0 1 1 1 2 1 1 2 1 2 1 0 0 2 2 0 0 0 1 1 0 1 1 1 0 0 0 0 0 1 0 1 0 1 0 1 1 1 0 0 0 1 0 0 0 1 2 0 0 1 2 1 0 0 1 1 0 0 2 1 1 1 0 2 0 0 0 0 1 2 0 1 0 1 1 0 0 0 1 1 0 1 1 1 0 1 1 1 0 0 0 0 0 2 2 0 1 0 0 0 0 0 0 0 0 0 1 0 0 0 0 1 0 0 0 0 0 2 0 1 1 2 0 0 1 1 0 0 0 0 1 0 0 0 0 1 0 1 0 1 0 0 1 1 0 0 1 2 0 2 0 0 2 0 2 2 1 1 1 2 1 1 1 1 0 1 0 1 1 1 0 2 1 1 1 0 0 0 0 0 2 2 0 1 1 1 1 1 0 0 2 0 0 1 1 1 0 0 0 0 1 2 1 2 0 0 1 1 1 1 0 0 0 1 0 0 0 0 0 0 1 2 0 0 1 2 0 0 0 0 0 0 0 2 1 0 0 0 1 0 0 1 0 0 0 0 0 0 0 0 1 1 1 0 0 0 0 0 0 0 1 0 1 0 0 0 0 0 1 0 0 0 1 0 1 0 0 0 2 1 0 0 2 0 1 1 1 0 1 1 0 0 0 0 0 0 0 1 2 0 1 1 0 2 0 2 0 1 2 2 0 0 1 0 0 2 0 1 2 2 2 0 1 0 1 0 1 0 0 0 0 1 0 1 2 1 1 2 0 0 2 0 0 1 0 1 0 0 1 0 0 1 0 0 2 0 2 0 0 0 0 0 1 1 0 1 0 1 2 2 0 2 2 0 0 0 2 2 0 0 0 0 1 0 1 1 1 0 0 0 0 2 0 0 1 2 2 2 0 0 0 0 1 2 0 1 1 2 2 1 1 0 0 0 0 0 0 2 0 1 0 0 1 1 0 1 0 1 0 1 1 0 0 1 1 1 0 0 0 1 0 0 1 2 0 0 1 1 0 1 1 0 0 0 0 0 0 0 0 0 0 1 1 0 0 1 1 1 2 0 1 1 1 2 0 1 0 1 0 0 0 0 1 0 2 2 0 0 0 0 1 1 1 0 1 0 0 0 0 1 0 0 0 1 0 1 1 0 0 0 0 0 0 0 0 0 2 0
10 0 0 0 1 0 1 1 2 0 0 1 0 1 0 1 1 0 1 1 0 1 0 0 2 0 0 0 0 1 2 0 1 1 0 0 2 1 0 0 1 1 0 0 0 0 1 0 2 0 0 2 1 1 0 0 1 1 1 0 1 1 1 1 1 0 1 0 2 1 1 0 1 0 1 1 0 0 1 0 0 0 2 1 2 0 0 1 0 2 0 0 2 2 0 0 0 1 1 1 0 1 1 0 2 1 2 0 1 1 0 1 1 1 0 1 0 0 0 2 2 0 1 2 0 1 0 1 0 1 1 1 0 0 0 0 0 0 1 0 0 2 0 0 0 0 0 1 0 0 1 0 0 0 1 0 2 0 0 0 1 0 0 1 1 1 1 0 1 2 0 0 0 1 0 0 1 0 0 0 0 2 0 2 1 1 1 1 1 0 0 0 0 1 1 0 2 0 1 0 0 1 0 0 2 0 0 1 1 0 1 0 1 0 0 0 0 1 1 0 2 0 1 2 0 0 1 0 0 0 0 0 0 2 1 1 2 2 0 1 0 0 2 0 0 2 0 0 2 0 0 0 0 0 0 1 0 1 1 1 1 1 0 0 0 0 0 0 1 0 0 0 0 1 1 1 0 0 1 0 0 0 1 1 0 1 1 2 0 2 2 0 0 1 2 1 0 1 1 1 1 0 0 0 0 0 0 0 1 0 0 1 0 1 2 0 1 0 0 0 0 2 2 1 2 0 0 0 1 1 1 0 0 0 0 0 0 2 0 1 0 0 1 0 0 1 1 0 1 1 0 0 0 0 0 0 0 0 0 1 0 1 2 0 2 1 1 1 1 1 1 1 0 2 1 1 1 0 0 0 1 0 0 0 1 0 0 0 0 1 1 1 0 0 1 0 0 0 0 0 0 0 0 2 2 1 0 0 0 2 0 2 1 1 1 2 0 0 0 0 0 2 1 2 0 0 2 1 1 0 1 0 0 0 0 1 0 0 0 0 2 0 1 1 0 1 0 1 1 0 1 1 0 1 2 1 2 1 2 2 1 0 0 1 0 1 1 1 1 0 0 0 2 2 2 0 2 1 2 0 0 2 1 1 0 1 0 1 2 0 0 2 0 2 1 1 1 1 1 1 1 0 2 1 0 0 1 1 0 0 0 0 0 0 1 1 1 0 0 1 1 1 1 0 0 2 1 1 0 2 0 2 0 0 0 1 0 1 0 1 1 1 2 2 2 0 0 1 1 2 0 0 0 1 1 1 1 0 0 2 2 0 0 1 0 0 0 2 0 2 0 0 2 0 2 0 2 1 1 0 0 0 1 0 0 1 0 0 1 1 0 0 0 0 1 1 0 0 0 1 0 1 1 1 0 1 2 0 1 0 1 0 0 1 1 0 0 0 0 0 0 0 0 0 0 0 2 1 0 0 1 1 1 2 0 0 2 0 1 1 1 0 0 0 2 0 0 0 0 0 1 2 1 0 0 2 0 2 1 0 0 0 0 1 1 2 0 2 0 0 0 0 1 0 0 1 1 0 1 1 0 0 0 0 0 0 1 0 0 2 0 1 0 0 0 0 1 2 0 2 1 0 0 1 1 2 1 2 2 1 0 0 0 1 1 0 0 0 0 0 0 1 0 0 0 1 1 1 1 0 2 2 0 0 0 0 2 0 0 0 0 0 1 1 1 0 0 0 1 1 1 1 0 0 0 0 0 0 0 0 0 0 0 0 0 0 1 0 0 2 0 0 2 1 1 1 0 1 1 1 0 1 2 0 2 2 0 1 1 1 1 1 2 1 1 0 0 0 1 1 0 0 0 1 0 1 1 0 0 1 2 1 2 1 1 0 1 1 0 0 0 0 0 1 1 2 1 2 0 2 0 0 1 0 0 0 0 1 0 0 0 0 1 0 1 0 1 0 0 0 0 2 1 1 1 0 1 1 0 0 1 1 1 0 1 2 1 0 2 1 0 0 1 1 0 2 0 1 0 2 1 1 0 0 0 0 0 0 0 0 0 1 1 2 1 0 1 0 0 1 1 2 0 1 1 1 1 0 1 1 0 1 1 0 2 1 0 0 1 1 0 1 1 2 0 0 1 1 0 0 2 0 1 2 0 1 0 1 1 1 1 1 2 1 1 0 2 1 0 0 2 0 2 0 0 1 1 2 0 1 0 1 0 0 0 1 2 0 1 2 0 1 1 1 0 1 0 0 1 0 0 0 0 1 0 0 0 0 1 2 0 0 0 0 0 0 0 1 2 1 2 1
11 0 0 0 0 1 1 2 2 0 0 2 0 1 0 1 0 0 0 1 1 1 1 0 2 0 0 0 0 1 2 0 1 1 0 0 2 2 0 0 1 1 0 1 0 1 0 0 2 0 0 0 0 0 1 0 0 0 0 1 0 2 1 1 1 0 1 0 2 1 0 1 2 0 2 2 0 2 2 1 0 0 1 0 1 0 0 0 0 2 0 0 2 0 0 0 0 2 0 2 1 2 1 0 2 1 2 0 1 1 0 1 1 1 1 1 1 0 0 2 2 0 2 2 0 2 0 0 1 1 0 0 0 0 0 0 0 0 1 0 0 2 0 0 0 0 0 0 0 1 0 0 0 0 1 1 0 2 0 1 2 1 1 0 2 2 1 1 0 1 1 1 0 2 0 0 2 0 0 0 0 0 0 1 0 0 0 0 0 0 0 0 1 1 1 0 1 1 1 0 0 0 0 0 2 1 1 1 1 0 2 0 0 1 0 0 1 0 2 0 2 2 1 2 0 0 1 1 0 1 1 0 0 0 1 0 0 2 0 0 0 0 2 0 0 1 0 0 1 0 0 1 1 0 0 2 1 1 0 0 0 0 0 2 0 0 1 0 1 0 0 0 1 2 1 0 0 1 1 0 1 2 0 0 0 1 1 1 1 2 1 2 0 0 1 0 0 2 0 1 1 0 0 0 0 0 0 0 1 0 0 0 0 0 1 0 2 0 1 0 0 2 1 0 1 0 1 0 1 1 2 1 2 1 1 0 1 1 2 1 1 1 2 0 0 2 1 1 2 1 0 1 0 1 0 1 0 0 2 0 2 2 1 0 1 2 0 2 1 0 1 1 2 2 0 1 2 1 1 0 1 1 0 0 0 0 0 0 0 0 0 0 0 0 2 0 0 0 1 0 0 0 0 2 1 0 1 1 0 2 0 0 0 0 0 2 2 0 1 0 0 1 0 1 2 2 1 1 1 1 0 1 0 1 0 0 0 2 0 1 2 0 2 0 0 2 0 2 0 0 0 2 0 2 1 1 1 0 1 0 0 0 0 1 0 1 1 2 2 0 0 0 1 1 0 0 0 1 2 1 2 1 1 0 0 0 0 1 2 0 0 1 2 1 2 0 0 1 1 1 2 2 1 1 0 1 2 1 1 0 0 1 0 0 1 1 0 0 0 0 1 2 0 0 0 2 1 0 0 2 0 0 0 0 0 0 0 1 0 1 0 0 2 2 1 0 0 0 2 2 0 2 1 1 2 1 0 1 1 0 0 1 0 0 0 0 0 2 1 1 1 1 0 0 0 0 0 2 2 0 0 0 0 0 0 0 0 1 0 0 0 0 0 1 0 0 0 0 0 0 0 2 2 1 0 2 0 0 2 1 0 0 0 1 0 0 0 0 0 0 0 1 0 0 0 1 2 2 0 0 0 1 1 1 0 0 2 0 2 2 1 1 1 1 1 0 1 1 1 0 0 1 1 1 0 1 1 2 2 0 0 0 0 0 0 1 1 1 0 0 1 0 0 1 1 0 1 0 0 1 1 0 0 0 0 1 1 2 0 0 1 1 1 1 0 0 2 2 0 1 0 0 0 1 1 2 1 2 2 0 0 0 0 0 0 1 0 2 1 0 0 0 1 0 0 1 0 1 1 0 2 2 0 0 1 1 1 0 0 2 1 1 1 1 2 0 1 0 0 0 0 0 1 0 0 1 1 0 0 0 0 0 1 0 0 0 2 0 1 2 0 0 2 0 0 0 0 0 0 0 0 2 0 0 0 2 0 2 0 2 0 1 2 1 0 1 0 1 0 1 0 1 1 1 1 1 1 0 0 0 1 1 1 1 1 1 0 1 1 1 1 0 0 0 2 1 1 1 1 2 0 1 0 2 1 0 0 1 1 0 1 1 2 1 2 0 2 0 1 0 0 1 0 2 0 0 0 0 1 1 1 1 0 0 0 0 0 1 1 0 1 0 0 1 0 2 0 0 1 0 0 0 0 0 0 0 0 0 1 0 1 1 1 1 2 0 2 0 0 0 0 2 0 2 1 0 0 2 0 1 0 1 1 0 1 1 0 0 1 1 0 0 0 1 1 0 0 1 1 1 2 0 0 1 0 1 1 1 0 0 0 0 1 0 0 0 0 0 0 1 1 0 1 0 2 0 2 2 2 1 0 0 0 0 1 0 1 1 1 1 1 0 0 0 0 0 1 0 1 0 0 0 0 1 0 0 0 0 1 2 0 0 0 0 0 0 0 0 1 0 0 0
12 1 1 0 0 0 1 0 1 1 1 0 1 1 0 1 0 0 0 1 1 1 0 1 1 0 0 0 1 1 2 1 0 2 1 1 1 1 1 1 0 1 0 1 0 2 2 0 2 2 0 0 0 2 0 1 0 0 0 0 0 1 1 1 1 0 2 1 2 0 0 2 2 0 1 2 1 1 2 0 0 0 2 1 2 0 0 0 0 2 0 0 0 2 0 0 0 0 0 2 0 0 2 0 2 0 2 1 0 2 1 0 1 1 1 1 1 0 0 2 2 0 2 2 2 0 1 0 0 0 0 0 0 0 1 0 0 0 1 0 0 2 0 0 0 0 1 0 0 0 0 0 1 0 0 0 0 0 0 1 0 0 0 1 1 1 0 0 0 0 2 2 1 1 0 0 2 0 0 0 0 0 1 2 2 1 2 2 0 1 1 2 2 0 0 2 2 0 0 0 1 0 0 0 2 0 2 1 1 0 0 0 2 0 0 1 0 0 2 0 2 1 1 2 0 0 1 0 0 0 0 1 0 0 1 0 0 2 0 2 0 1 2 0 0 2 0 0 2 0 0 0 1 1 1 2 1 1 1 0 0 1 0 0 0 0 0 1 2 0 1 0 0 2 0 1 1 1 1 0 1 2 2 2 0 2 2 2 0 2 1 1 1 1 2 2 0 1 1 2 1 1 0 0 0 0 1 0 1 0 1 2 0 0 0 0 1 0 1 0 0 0 1 2 1 0 0 0 0 0 2 0 0 0 0 0 0 0 2 0 1 1 2 0 1 1 2 0 2 0 1 0 1 0 0 0 1 0 0 1 0 1 2 0 2 0 2 2 2 0 2 0 1 2 1 0 2 2 1 0 1 1 0 0 0 1 0 0 0 2 0 1 2 0 2 2 0 1 0 0 0 0 0 2 1 1 1 0 0 1 1 1 1 1 1 1 0 0 1 0 0 0 1 1 1 1 1 0 0 0 1 0 0 1 0 0 0 0 0 1 1 0 2 0 1 1 0 2 0 2 0 2 0 2 1 1 1 0 1 1 0 0 1 1 0 2 2 1 1 0 0 0 0 0 2 0 2 2 2 0 0 2 0 0 0 0 0 0 2 0 0 1 0 2 0 2 2 1 1 1 1 0 1 1 0 0 0 1 0 0 0 1 0 2 0 0 0 0 2 1 1 2 1 1 1 2 1 2 0 2 0 2 0 1 2 0 1 1 1 0 0 0 1 0 0 0 0 0 2 2 0 0 1 1 1 0 1 1 2 0 0 2 1 2 0 1 1 1 1 0 1 1 1 0 1 0 1 1 1 0 1 0 1 0 0 1 0 1 0 0 0 0 1 0 0 1 0 1 1 1 1 0 1 1 0 1 1 0 1 1 1 0 0 1 0 0 0 0 0 0 0 0 0 2 0 0 0 0 0 0 0 0 0 2 0 1 2 0 2 2 2 1 0 1 1 1 1 0 1 1 0 2 2 0 0 2 1 1 1 0 0 0 0 2 1 1 0 0 0 0 1 0 0 0 0 0 0 0 1 1 0 1 1 1 1 2 1 1 0 1 1 0 0 1 2 0 2 2 0 1 1 1 0 0 2 2 0 1 1 0 0 0 0 0 1 1 0 1 1 0 0 0 0 1 0 2 1 0 0 0 0 1 0 0 0 0 1 0 0 1 0 1 0 0 0 2 0 1 1 1 1 1 0 0 0 0 0 0 1 0 0 0 2 0 0 1 2 0 2 1 1 0 1 0 0 1 0 0 0 0 1 0 1 1 1 2 0 1 0 1 1 1 2 2 0 0 0 0 0 2 0 0 0 1 0 1 1 1 0 1 1 0 1 1 1 0 0 1 2 2 2 1 0 1 1 1 1 2 2 2 2 0 2 1 0 0 0 2 2 0 2 1 0 0 0 0 0 0 0 1 1 0 0 2 0 0 0 1 0 0 0 2 1 1 1 1 1 0 2 0 1 0 0 1 0 1 0 1 1 2 1 1 2 0 0 1 0 1 0 0 1 1 0 0 2 0 1 0 1 0 0 1 1 1 1 1 0 1 1 1 1 1 0 1 1 1 0 0 2 2 0 0 0 1 0 0 0 0 0 1 2 0 0 0 0 0 0 1 0 0 0 0 1 1 1 1 1 0 0 1 0 0 2 0 1 0 1 0 0 0 1 0 0 0 1 0 1 0 0 0 0 0 0 0 0 1 0 0 1 1 0 0 0 1 0 1 1 0 0 2 0 0 0 0 0 0 0 0 0 1 1 0
13 0 0 1 0 0 2 2 2 1 1 0 0 0 0 0 0 0 1 1 1 0 0 0 2 0 1 0 1 1 2 1 1 1 0 2 1 2 0 0 1 1 0 0 0 0 0 0 2 0 0 0 0 0 1 2 0 0 0 2 0 1 2 2 1 1 1 0 0 0 0 1 2 0 2 2 0 2 2 0 2 0 1 0 1 0 0 0 0 2 0 0 2 2 0 0 0 0 0 2 0 1 0 0 2 1 2 1 1 1 1 1 1 1 1 1 0 0 1 1 1 0 2 2 2 0 1 0 2 2 0 0 0 1 1 0 1 1 1 0 1 1 0 0 0 0 0 0 0 1 0 0 0 1 1 0 1 0 0 0 0 0 0 1 0 2 1 0 1 1 1 0 0 1 1 0 1 1 0 1 0 1 0 2 2 2 1 0 0 0 0 0 0 2 2 0 2 0 2 0 0 2 0 1 2 0 0 0 0 0 0 0 1 0 1 0 0 1 2 1 1 0 1 2 0 0 1 1 1 0 0 1 0 0 1 0 2 2 1 0 1 1 1 0 0 2 0 0 2 0 0 0 1 0 0 1 0 0 0 0 0 0 0 0 0 0 1 0 2 1 0 0 0 2 1 0 1 1 2 0 0 0 1 1 0 1 2 1 0 2 1 1 0 0 1 0 1 0 0 1 1 0 0 0 0 0 0 0 1 0 1 2 0 1 1 1 2 0 1 0 1 2 1 1 1 0 0 0 2 2 2 2 0 0 0 0 0 1 1 0 0 1 2 0 0 1 1 0 2 0 0 0 0 2 0 1 1 0 0 1 0 1 2 0 2 1 0 1 2 0 2 0 1 1 1 1 2 1 0 0 0 1 1 1 1 0 0 0 0 1 0 0 1 0 1 0 0 0 0 1 1 1 0 2 1 1 1 0 0 2 0 0 1 1 1 2 1 1 1 0 0 1 1 1 1 1 1 0 0 0 2 0 0 0 0 0 0 2 0 1 0 0 2 0 1 2 0 2 0 1 0 2 0 2 1 1 1 0 1 1 0 0 1 1 0 1 1 1 1 0 0 0 1 1 0 0 0 0 2 0 0 2 2 1 1 1 0 2 2 0 0 2 0 0 0 0 0 1 1 1 1 1 2 2 0 1 1 0 0 0 0 1 1 2 0 0 0 0 2 1 1 1 2 2 2 2 0 0 0 1 2 0 0 0 0 0 2 2 0 0 1 1 1 1 1 0 0 0 2 2 0 1 1 1 2 1 0 1 0 1 0 0 0 0 0 0 0 1 0 1 0 0 1 0 1 0 1 1 1 0 0 0 1 0 0 1 0 0 0 0 0 0 1 0 0 1 1 1 1 0 0 1 1 2 0 2 1 0 2 0 0 0 0 0 1 0 0 0 1 0 0 0 0 0 0 1 0 1 0 0 1 1 0 1 0 0 2 0 2 1 1 1 1 1 0 2 2 1 0 0 0 2 1 1 0 2 1 2 2 0 0 0 1 1 1 1 1 0 1 1 1 1 0 0 0 0 0 0 1 1 0 1 0 0 0 1 1 1 1 2 0 0 0 0 0 0 0 1 0 1 1 0 0 0 1 2 0 1 1 1 0 0 0 0 0 2 0 2 0 0 0 1 0 0 1 2 0 1 1 0 1 1 0 0 0 0 1 0 0 0 0 0 1 1 1 0 0 1 0 0 0 0 0 0 0 0 1 0 2 0 1 1 1 0 0 1 2 0 2 2 0 0 2 1 0 2 0 1 1 1 0 1 2 0 0 1 1 2 0 2 0 0 2 1 0 0 0 1 1 2 0 1 0 0 0 1 0 1 0 1 1 0 1 1 1 1 1 1 1 1 1 0 0 1 2 1 1 1 1 2 0 1 1 0 0 0 0 1 2 1 1 1 1 0 1 0 0 1 1 0 0 1 2 1 1 0 2 0 0 0 2 2 0 0 1 0 1 1 0 2 0 0 0 0 0 2 0 1 2 2 2 2 0 0 0 0 0 2 1 1 0 1 0 2 2 0 2 0 0 0 0 2 0 1 2 1 0 0 0 1 0 2 0 0 1 1 0 0 2 2 0 0 0 1 2 0 1 2 0 0 2 0 0 2 0 0 0 1 0 0 0 0 2 0 0 0 1 0 0 0 1 1 2 1 0 0 2 1 1 1 0 0 1 0 0 0 2 0 0 1 1 1 0 0 0 1 1 0 1 0 0 0 0 1 0 0 0 0 0 0 0 0 0 0 0 1 0 0 0 0 0 0
14 1 0 0 1 0 1 1 1 1 1 1 0 0 0 0 0 0 2 1 1 1 0 0 2 0 0 0 0 0 2 0 0 1 1 1 2 2 1 1 0 1 0 0 0 0 1 0 2 0 0 0 1 1 1 1 0 0 0 0 1 0 2 2 1 1 1 1 2 0 0 0 2 0 1 2 1 0 2 1 0 0 2 1 1 0 0 1 1 2 0 0 0 2 0 0 1 0 0 1 0 2 1 0 2 0 2 0 0 2 1 1 2 2 2 2 1 0 1 1 2 1 2 1 1 0 1 0 1 1 0 0 0 1 1 1 0 0 1 1 2 1 0 0 0 0 0 0 0 0 0 0 0 1 0 1 1 2 0 0 1 0 0 1 0 1 2 1 0 2 0 0 1 2 2 0 2 1 0 1 0 1 1 2 2 1 2 1 0 0 0 0 0 2 2 0 2 0 0 0 0 1 0 1 1 0 1 0 2 0 0 1 1 0 1 1 1 1 0 0 2 1 1 2 0 0 1 2 0 2 0 0 0 1 1 1 0 2 0 1 0 1 2 1 0 2 0 0 2 0 0 0 2 1 1 1 0 0 0 0 0 0 0 0 0 0 0 0 1 0 0 1 0 1 0 0 1 1 2 0 0 0 0 0 0 0 0 2 0 2 2 0 0 0 2 0 2 1 1 0 0 0 1 1 1 0 0 0 1 0 0 1 0 0 0 0 1 2 0 1 1 1 0 1 2 0 0 0 0 0 2 1 1 1 0 0 0 1 1 0 0 1 2 0 0 0 1 0 1 2 0 1 0 1 1 1 1 0 0 1 0 1 1 0 1 2 0 0 1 0 1 1 1 1 0 0 0 0 0 0 1 0 2 0 1 1 0 0 0 0 0 0 1 1 2 1 1 0 0 0 1 2 0 2 2 0 0 0 0 2 0 2 0 0 0 2 2 0 0 2 2 0 2 0 2 2 0 0 0 1 0 0 0 1 1 1 0 2 0 0 2 0 0 2 1 2 1 2 0 0 0 1 0 2 0 0 0 1 1 1 0 0 0 0 0 2 2 1 2 0 0 0 1 1 0 0 0 0 1 0 0 2 0 0 0 1 0 1 2 1 1 2 1 1 2 0 0 1 2 1 1 1 1 1 0 1 1 0 1 0 0 0 1 2 0 0 0 0 2 2 2 0 1 0 0 0 0 0 1 1 1 0 0 0 0 0 1 0 1 1 1 1 1 0 0 0 0 1 1 1 0 0 0 2 0 0 0 0 1 0 0 1 0 2 0 0 1 2 1 1 1 1 0 0 0 0 0 1 1 1 0 0 0 0 0 0 0 0 1 1 1 0 0 0 0 0 0 0 0 0 0 1 2 0 0 0 2 0 0 0 0 0 0 0 2 1 0 0 0 0 0 0 0 1 0 0 2 1 0 0 1 1 0 0 0 2 2 0 2 2 1 1 0 0 2 0 0 0 0 0 1 1 1 2 0 2 0 1 0 1 1 0 1 1 1 2 0 1 0 0 0 0 1 1 1 0 0 0 0 0 0 0 0 0 0 0 0 2 0 1 0 1 0 0 1 0 1 0 0 1 0 1 0 0 1 1 1 1 1 1 1 0 0 0 0 0 0 2 1 0 1 1 0 0 0 2 0 0 0 0 1 1 0 0 0 0 2 0 0 1 1 0 0 0 0 1 0 0 0 0 0 0 0 0 0 1 0 0 1 0 0 0 2 1 0 0 2 1 1 1 1 0 2 0 0 0 0 1 1 2 0 0 1 0 1 1 2 2 0 2 0 2 2 1 0 1 0 0 0 1 0 2 1 2 1 2 2 0 1 0 1 0 0 0 0 1 1 0 2 2 2 2 0 0 2 1 1 2 0 2 0 0 2 1 1 0 0 0 0 0 0 0 0 0 0 0 0 0 0 1 1 0 1 2 0 1 1 0 0 0 0 0 0 0 0 1 1 0 1 1 1 0 0 1 0 0 0 1 0 2 2 2 0 0 0 0 0 1 0 0 2 2 0 1 1 0 1 0 0 0 0 2 0 1 1 1 0 1 0 1 0 1 2 0 2 1 0 0 1 1 0 0 0 2 1 1 0 1 1 1 2 0 0 1 0 0 0 0 0 1 0 0 1 1 1 0 1 0 0 0 1 1 2 0 1 0 1 0 0 0 0 0 1 0 1 1 1 0 0 0 0 0 0 0 0 1 1 0 2 1 1 1 0 2 0 0 0 0 1 2 0 0 1 0 0 1 0 1 1 0 1 1
15 1 0 0 1 0 2 1 1 1 1 0 0 1 0 1 0 0 1 2 0 1 0 0 2 0 0 1 1 1 1 1 0 1 0 2 1 1 0 0 0 2 0 1 0 0 1 0 2 0 0 0 0 0 1 1 1 0 0 1 1 0 2 2 1 1 1 1 1 0 0 1 2 1 2 2 0 0 2 0 0 0 2 1 2 0 0 0 0 2 0 0 1 2 1 0 0 1 0 2 0 1 1 0 2 1 2 2 2 0 0 2 0 1 0 1 0 0 1 1 2 1 2 1 1 1 1 0 1 1 0 0 0 0 0 0 0 0 1 0 1 2 0 0 0 1 0 0 0 0 0 0 1 1 0 0 1 1 1 1 2 1 0 2 1 1 1 0 0 0 1 0 1 1 0 0 2 1 0 1 0 1 0 1 1 1 1 2 0 0 0 1 0 1 1 0 0 1 0 0 0 1 0 0 2 0 1 0 1 0 2 0 1 0 0 0 0 1 1 1 1 1 0 2 0 0 0 0 0 1 1 0 1 1 1 0 0 2 0 1 0 0 2 0 0 1 0 1 1 1 0 0 2 0 0 1 1 0 0 0 0 0 0 0 0 0 1 1 1 1 0 1 0 2 0 0 1 2 2 0 2 0 1 1 0 1 1 2 0 2 2 0 2 0 2 2 0 1 0 1 1 1 2 2 2 0 1 0 1 0 0 1 0 1 2 1 2 1 0 0 1 2 1 1 2 0 0 0 0 0 2 2 0 0 0 0 0 2 0 0 0 2 2 0 1 1 1 0 2 0 0 0 0 0 1 0 0 0 0 2 0 2 1 0 1 0 0 1 2 0 2 0 0 2 2 0 1 2 0 0 0 2 1 0 0 1 0 0 0 0 0 0 1 0 2 1 0 0 0 0 0 0 0 2 1 0 1 1 0 0 2 0 1 1 1 2 1 0 2 0 1 0 0 0 1 1 0 0 0 0 0 0 0 0 0 0 0 0 0 1 1 0 1 1 1 1 0 1 0 2 0 1 0 2 2 1 2 1 0 0 0 0 0 0 0 1 1 2 2 1 1 1 1 1 1 1 0 0 2 0 1 1 0 1 0 1 0 2 2 0 0 2 0 1 1 1 1 1 1 0 1 1 1 1 1 0 1 1 0 0 0 0 0 2 0 0 0 1 0 1 1 1 1 1 1 2 0 1 0 2 0 2 0 0 0 0 1 0 1 2 0 0 1 0 1 0 0 2 0 0 0 0 1 2 1 1 0 0 0 1 0 0 0 2 1 0 2 1 1 0 2 2 1 0 1 0 1 1 2 0 1 0 0 0 0 0 0 0 0 0 0 1 0 1 1 0 1 0 0 1 0 1 0 2 0 2 1 0 1 1 0 0 0 0 2 0 0 0 0 0 2 2 0 1 0 0 1 1 0 0 1 1 0 0 1 0 0 0 2 1 1 1 0 0 2 1 1 2 0 0 0 2 1 1 1 2 1 2 1 0 0 0 1 0 0 0 0 0 1 1 1 1 0 0 1 0 0 0 1 1 0 1 0 0 0 2 2 1 0 1 0 1 1 0 0 0 0 2 0 1 1 0 0 1 0 2 1 2 2 0 1 0 0 0 0 1 0 1 0 0 0 1 0 1 0 2 1 1 1 1 2 2 0 1 1 0 2 0 0 1 1 1 1 1 1 0 0 1 0 0 0 0 0 0 0 0 0 0 1 0 0 0 1 1 0 0 2 1 0 2 0 0 2 0 0 0 0 1 1 2 0 0 0 1 0 1 0 1 0 1 1 0 2 2 1 0 1 1 0 0 1 0 0 2 0 1 2 0 0 1 1 0 2 2 1 0 0 1 2 1 1 2 0 1 2 1 1 2 0 2 0 0 1 1 1 1 0 0 1 0 0 1 0 0 0 0 0 0 0 0 0 2 1 2 0 1 1 0 1 1 0 2 0 0 0 0 2 1 1 1 1 0 0 1 0 1 0 1 0 1 1 1 0 0 0 0 0 2 0 0 2 2 0 1 2 0 2 0 0 1 1 2 0 0 2 1 0 1 0 1 1 1 1 0 1 1 0 0 1 1 0 0 0 1 2 0 0 2 0 0 2 0 1 2 1 2 0 1 0 0 1 1 1 2 1 2 2 0 0 0 1 0 0 0 2 0 2 0 0 0 0 0 0 0 0 0 2 0 0 1 0 0 0 0 0 0 2 0 0 0 0 0 0 2 0 0 0 1 0 2 1 0 0 1 1 1 0 0 1 0 0 0
16 1 0 0 1 0 2 1 2 0 0 1 1 1 0 0 0 0 0 1 0 0 0 0 2 0 0 0 0 0 2 0 2 2 0 0 2 1 0 0 1 1 0 0 1 0 1 0 2 0 0 0 0 0 1 1 0 0 0 1 1 0 1 1 1 1 1 0 2 1 1 0 2 0 1 2 1 1 2 0 1 0 2 1 2 0 0 0 0 1 0 0 1 1 0 0 0 1 0 1 1 1 0 0 2 1 2 1 1 1 0 2 1 1 2 2 2 0 1 2 2 0 2 0 0 1 0 1 0 1 0 1 0 0 0 0 0 0 0 2 0 2 0 0 0 0 0 0 0 0 0 0 0 0 0 0 1 1 0 1 1 1 0 1 0 2 1 0 1 1 1 0 1 0 0 1 1 0 0 0 0 2 1 2 2 1 2 0 0 0 0 0 0 2 2 0 0 0 0 0 0 1 0 0 2 0 0 1 1 0 2 0 2 0 0 1 0 1 1 0 2 1 0 1 1 0 1 1 0 1 0 0 1 1 2 1 0 1 0 1 0 0 1 1 0 1 1 1 1 1 1 1 2 1 1 1 0 1 1 1 1 1 0 1 1 1 0 1 1 1 0 1 0 1 1 1 0 1 2 0 2 1 1 1 0 1 1 1 1 2 1 1 0 0 2 0 2 1 0 0 0 0 1 1 1 0 0 0 0 0 0 1 0 1 1 0 2 1 0 0 2 2 2 1 2 0 1 0 1 1 1 0 0 0 0 0 0 1 1 1 1 1 2 0 0 1 1 0 1 1 1 0 0 1 1 1 2 0 0 1 0 2 0 0 0 0 1 2 2 0 2 0 1 2 0 1 1 2 0 0 0 2 1 0 0 0 0 1 1 0 0 0 2 0 2 1 1 0 1 1 1 1 0 1 1 0 0 1 0 2 0 0 1 1 1 2 0 0 0 1 1 1 0 1 0 1 0 0 0 0 1 0 0 0 0 1 0 0 0 0 1 0 2 0 1 1 0 0 1 2 0 0 0 1 2 0 2 1 0 1 1 0 0 0 0 0 0 1 2 0 0 0 1 1 1 1 0 0 1 0 1 1 2 1 1 1 0 1 1 0 0 1 1 1 0 2 2 1 1 0 1 0 1 1 0 1 1 1 1 0 0 0 0 0 0 2 2 0 1 2 2 0 1 1 1 2 0 1 0 1 1 1 0 1 2 1 2 1 0 1 1 1 1 1 1 0 0 1 2 2 0 0 0 2 0 0 1 0 0 2 1 0 0 1 0 0 0 1 1 0 0 0 0 0 0 0 0 0 0 0 0 0 0 0 1 0 0 0 0 0 0 0 0 1 0 1 0 0 0 0 0 1 1 0 1 1 1 0 2 1 0 0 0 2 0 0 0 0 0 1 1 2 0 0 0 1 1 2 0 0 0 1 1 2 0 0 2 0 2 1 1 1 0 1 0 2 2 1 0 1 0 1 0 1 0 2 2 1 1 0 0 0 1 1 1 1 1 2 0 0 1 0 1 0 0 1 1 0 1 1 0 1 1 1 0 2 1 1 1 2 0 0 1 0 0 0 2 1 0 1 0 1 0 1 0 2 1 2 2 0 0 0 0 0 0 1 0 2 2 0 0 0 1 0 0 0 0 1 1 0 1 1 0 1 1 0 0 0 0 1 1 1 1 1 1 0 0 0 0 0 0 0 0 0 0 1 0 0 2 0 0 0 1 0 0 1 2 1 0 2 0 0 2 0 1 1 0 0 0 0 1 1 0 0 0 2 0 2 0 2 0 0 2 2 0 0 0 1 0 1 0 1 2 2 2 1 0 0 0 2 2 0 1 1 1 0 1 0 2 2 2 1 0 1 2 2 2 1 0 2 0 0 1 1 1 0 0 0 0 0 0 0 0 0 0 0 0 0 0 0 0 1 0 2 0 0 0 0 0 0 1 1 0 0 0 1 1 1 2 0 1 1 0 2 0 2 0 2 2 1 1 1 0 0 0 0 0 2 1 0 0 1 1 2 2 0 2 0 1 1 1 1 0 1 2 1 0 1 0 2 0 1 0 0 0 2 0 1 1 0 0 1 0 1 2 0 1 1 0 0 2 1 0 1 1 0 0 0 2 1 0 0 0 0 0 0 0 1 1 2 0 0 1 0 2 0 1 1 0 1 0 1 0 0 2 0 0 0 1 1 1 0 0 0 0 0 1 0 1 0 0 0 0 0 0 0 0 1 0 2 0 1 0 0 0 0 0 0 0 1 1 0
17 0 0 0 0 0 1 1 1 1 1 0 0 0 0 0 0 0 0 0 2 0 1 0 2 0 0 1 0 1 2 0 2 2 0 2 0 1 0 0 0 1 0 0 0 1 1 0 1 1 1 1 0 0 1 0 2 1 1 1 1 0 1 2 0 0 0 0 2 0 0 1 2 0 1 2 1 2 2 0 2 0 2 1 1 0 0 0 0 2 0 0 1 1 0 0 0 1 0 2 1 1 1 0 2 1 2 0 0 2 0 0 0 0 1 1 1 0 0 2 2 0 2 2 2 0 2 1 0 2 2 1 0 0 0 0 0 0 1 0 1 1 0 0 0 0 1 0 0 0 0 0 0 0 0 0 1 2 0 0 0 0 0 1 1 1 0 0 2 2 0 0 1 1 0 0 2 0 0 0 0 0 0 2 0 0 0 2 0 2 2 2 0 0 1 0 1 0 0 1 0 0 0 1 2 0 0 1 0 0 1 0 2 0 0 0 0 1 0 0 2 1 0 2 0 0 1 0 0 0 1 1 0 0 1 0 0 2 0 1 0 0 2 0 0 1 0 0 2 0 0 0 2 0 0 0 0 1 1 1 1 1 0 0 0 0 0 1 1 0 0 1 0 2 0 0 0 1 1 0 1 2 1 0 1 0 1 0 0 1 0 0 1 0 2 1 0 0 0 2 0 0 0 0 0 0 1 0 0 0 0 1 0 0 1 1 2 1 0 1 0 2 1 0 0 0 0 0 0 1 2 2 1 1 0 0 0 2 1 0 0 0 2 0 1 1 0 0 0 2 0 0 1 0 1 0 0 0 0 2 0 2 1 0 1 1 0 2 2 0 2 0 0 2 0 0 1 2 1 1 1 1 0 1 1 0 0 0 0 1 0 0 2 0 2 2 0 0 0 0 0 0 0 2 1 0 1 0 0 2 0 0 0 0 0 2 1 0 0 1 1 1 0 1 0 1 1 2 2 0 0 1 1 1 1 0 0 1 0 0 0 0 0 2 0 2 0 1 1 1 0 1 0 2 1 1 1 0 1 1 0 0 1 1 0 1 1 2 2 0 0 0 1 1 2 2 0 0 2 0 0 2 0 0 0 0 0 2 2 0 0 2 0 2 1 0 0 2 2 0 1 0 1 1 0 0 2 0 2 0 0 0 0 1 0 1 1 1 1 2 2 0 1 1 1 2 0 0 0 1 2 0 0 0 0 0 1 2 2 1 1 1 2 1 1 0 0 0 2 2 0 1 1 1 2 0 1 1 0 0 0 0 0 1 1 0 1 2 2 0 0 1 0 0 0 1 1 2 2 1 0 0 0 0 1 0 1 0 1 1 0 0 0 1 0 1 1 0 0 1 0 1 1 2 0 2 1 0 0 1 0 0 0 0 1 0 0 0 0 0 1 1 0 1 0 0 2 1 0 0 1 1 1 1 0 1 1 0 2 0 2 1 1 2 0 1 1 1 1 0 1 1 0 1 1 2 1 1 1 0 0 0 2 1 1 1 0 0 0 0 1 0 0 0 0 0 1 0 0 1 1 1 0 0 0 1 1 1 0 1 0 1 0 0 0 0 1 1 0 0 0 0 0 0 1 1 1 1 1 0 0 0 0 0 1 0 0 1 0 0 0 0 0 0 0 1 0 0 0 0 0 1 0 0 0 0 0 0 0 2 1 1 0 0 1 0 0 0 0 0 0 0 0 0 0 0 0 0 1 0 0 0 2 1 0 0 2 1 1 2 0 0 2 0 1 0 0 2 2 2 0 0 0 1 1 2 0 0 0 0 2 0 2 2 0 1 1 0 0 0 0 0 1 2 1 0 0 1 1 0 1 0 1 1 1 0 1 0 2 2 2 2 0 0 2 0 0 1 0 2 0 0 1 0 0 0 0 1 0 0 0 0 0 0 0 0 0 0 0 0 0 2 2 1 1 1 2 0 0 0 2 2 0 0 0 1 0 0 0 2 0 0 0 1 0 2 0 0 2 2 2 2 0 0 0 0 0 2 0 0 0 2 0 1 1 0 1 0 1 0 0 1 0 2 0 0 2 0 1 1 0 0 1 0 1 1 0 1 2 1 0 1 0 0 2 0 2 0 0 0 1 0 1 1 1 1 1 0 0 1 0 0 2 2 2 1 1 0 0 1 0 1 1 0 0 0 1 1 1 1 0 0 0 0 1 0 0 0 0 1 0 1 1 1 0 0 2 1 1 2 1 1 0 1 0 1 1 0 1 2 0 0 0 0 0 0 0 0 0 0 0 0
18 1 0 0 0 0 1 1 1 0 0 2 1 2 0 1 0 0 0 1 0 1 0 0 2 0 0 0 2 2 1 2 1 1 0 1 1 1 0 0 1 1 1 1 0 1 0 0 1 0 1 1 0 1 0 1 0 0 0 1 1 1 1 1 1 1 1 0 1 0 0 0 2 1 1 2 0 0 1 0 0 0 1 1 1 0 0 1 1 2 1 1 0 0 0 0 1 2 0 2 1 2 0 0 2 1 2 1 1 1 0 1 0 0 1 2 1 0 1 1 1 0 1 2 0 1 0 0 0 0 1 0 0 0 0 0 0 0 0 0 0 2 0 1 0 0 0 0 0 1 0 0 2 0 0 0 0 0 0 1 2 0 0 0 1 2 2 0 1 2 0 0 0 2 0 1 1 1 0 1 1 2 0 1 0 0 0 1 0 1 1 1 1 0 0 0 1 1 0 0 2 0 0 0 2 1 2 1 0 0 1 0 1 0 0 1 1 1 0 1 1 2 0 2 0 0 1 1 0 1 0 1 0 1 1 0 1 2 0 0 0 1 2 1 0 2 0 1 1 0 0 0 2 0 0 0 0 1 1 1 1 1 0 1 0 0 1 0 0 0 0 1 1 2 0 0 0 1 1 0 0 2 2 0 2 0 2 0 2 2 2 2 0 1 2 0 1 1 0 2 1 0 0 0 0 0 1 0 1 1 0 2 0 0 0 0 1 0 0 0 0 2 1 2 1 0 0 0 1 1 2 2 0 0 0 0 0 2 0 2 2 1 1 0 0 1 2 1 2 2 1 1 1 0 1 0 0 0 0 2 0 2 0 0 0 1 0 0 0 0 0 2 0 2 0 1 0 2 0 0 0 2 0 0 0 1 0 1 1 1 1 1 0 0 2 0 0 0 0 0 0 0 0 2 1 0 1 0 0 1 1 1 1 1 1 2 1 0 0 0 0 2 1 0 1 1 0 0 0 1 0 0 0 0 0 0 0 1 0 0 1 0 2 0 0 0 0 1 0 0 0 1 0 2 1 0 1 1 2 2 1 0 0 1 0 1 1 1 1 1 0 0 1 1 2 1 1 1 2 0 0 1 1 1 0 0 1 2 2 0 0 2 1 2 1 1 1 2 2 0 0 0 1 1 1 0 1 0 1 0 0 1 0 0 0 2 0 0 1 1 1 1 0 0 0 1 0 0 0 2 1 0 0 1 1 0 0 1 0 0 0 0 1 1 0 1 1 2 0 0 0 0 1 2 1 1 0 1 0 1 1 0 2 2 0 2 1 2 2 0 0 0 2 0 2 0 2 2 2 2 0 0 0 0 1 0 1 1 0 0 0 0 0 0 1 1 0 0 0 0 0 2 0 2 0 2 1 0 1 1 0 0 0 1 0 1 0 0 0 0 1 1 0 0 0 1 1 1 0 0 1 2 0 1 0 0 2 1 0 0 1 0 1 2 0 1 1 1 0 0 0 2 0 2 1 2 1 2 2 0 0 0 2 0 0 1 0 1 1 0 0 0 0 0 0 0 1 0 1 1 0 0 0 1 1 1 0 1 0 1 0 0 0 1 1 0 1 2 0 0 0 1 0 0 2 2 0 1 1 0 0 0 0 0 0 1 0 0 0 0 0 0 1 0 0 2 0 1 1 0 0 0 0 0 0 0 0 0 1 1 0 1 0 0 1 0 0 0 0 0 0 0 0 0 0 2 0 0 2 0 0 0 2 0 0 0 2 0 2 1 1 0 2 1 0 0 0 2 2 2 1 0 0 0 0 1 0 1 0 1 1 0 2 2 1 0 1 0 0 2 0 0 0 2 1 0 1 0 0 1 1 1 1 1 1 0 0 2 2 2 0 2 0 1 2 1 1 1 0 2 0 0 0 0 0 1 1 1 0 0 0 0 1 1 1 1 1 0 0 0 0 1 1 1 0 0 1 0 0 0 1 2 0 0 0 1 1 0 1 1 0 0 0 1 0 2 0 1 1 2 1 1 0 0 0 0 1 2 0 0 0 2 1 1 1 0 1 0 0 1 0 2 1 0 2 1 0 0 0 2 0 1 0 1 1 2 0 0 2 2 0 0 0 1 1 0 0 0 0 0 1 0 1 2 0 1 0 1 1 1 0 0 1 0 0 1 1 0 0 0 1 0 0 0 1 0 2 2 0 2 0 1 0 0 0 2 2 0 1 1 0 0 0 0 0 0 1 0 2 0 0 0 0 1 0 1 0 1 1 2 0 0 1 0 0 1 0 0 0 1 1 0
19 1 0 0 2 0 2 1 1 1 2 1 2 2 0 1 0 0 1 0 2 1 0 0 2 0 0 0 2 1 2 1 1 2 1 1 1 2 0 0 1 1 0 0 0 0 0 1 1 2 0 1 0 0 0 1 0 0 0 0 1 0 1 1 0 1 0 0 1 1 1 1 2 0 2 2 0 2 2 0 2 0 2 2 2 0 1 0 0 2 0 0 1 2 0 0 0 1 0 1 0 2 1 0 2 1 2 0 0 2 0 2 2 2 2 2 2 0 0 2 2 0 2 1 1 1 1 1 0 1 2 1 1 1 0 0 0 0 0 1 1 1 1 0 0 0 0 0 0 0 0 0 1 0 0 0 0 2 0 2 2 0 0 1 0 2 2 0 0 1 1 1 2 0 0 0 0 2 1 1 0 2 0 0 0 0 0 2 0 0 0 2 0 1 1 0 0 0 0 0 1 1 0 0 2 1 1 0 2 0 0 0 1 0 0 0 0 2 1 1 1 0 0 1 1 0 1 0 0 0 0 1 0 1 2 0 1 2 0 2 0 0 1 1 0 1 0 0 2 0 0 0 1 0 0 1 0 1 0 1 0 1 0 0 0 0 1 0 2 0 1 1 1 2 0 0 1 0 1 0 0 1 2 0 1 1 2 0 1 2 0 1 1 1 2 1 0 0 0 1 0 0 0 0 0 2 0 0 2 0 0 1 0 0 2 0 2 0 0 0 1 1 2 2 2 0 1 0 1 1 2 1 0 0 0 0 0 1 1 0 1 1 2 0 0 1 1 0 1 2 1 0 0 1 1 1 1 0 0 2 0 1 1 0 1 0 2 2 2 0 2 0 1 1 0 1 1 1 1 0 1 1 0 0 2 0 0 0 0 1 0 0 0 0 2 0 0 0 0 1 1 1 0 2 1 1 1 0 0 2 0 1 1 1 1 2 1 1 0 0 0 2 0 0 0 1 1 0 0 1 1 0 1 2 2 0 0 0 0 0 2 0 1 1 0 2 1 0 0 1 0 0 0 2 1 1 1 2 2 2 1 0 0 0 0 1 1 1 1 0 0 0 1 1 2 0 2 0 2 2 2 1 1 0 1 1 0 2 2 0 0 2 1 2 1 1 1 1 1 1 1 1 1 1 0 1 1 0 1 0 0 1 0 1 1 0 0 0 0 0 0 2 0 0 0 2 1 1 0 1 1 1 0 0 0 0 1 0 1 1 1 1 2 0 0 0 0 1 2 2 0 0 0 2 1 0 0 0 0 1 0 0 0 2 0 0 0 1 1 0 1 1 0 0 0 2 2 2 2 0 2 0 0 0 0 0 0 0 0 0 0 0 1 1 0 0 1 0 0 1 0 1 0 2 0 2 1 0 1 2 0 0 0 0 1 0 0 0 0 0 0 0 0 1 0 1 1 1 0 0 1 1 0 1 0 1 2 0 2 0 2 1 0 2 1 2 2 2 0 0 1 2 2 0 0 1 2 1 0 1 1 0 2 1 1 2 0 1 0 0 0 0 0 1 1 0 1 1 1 1 0 0 0 0 0 2 2 0 0 1 0 0 1 0 0 0 2 2 0 2 1 1 0 1 2 2 1 1 1 1 1 0 0 0 1 1 0 1 1 0 0 1 1 0 1 1 0 0 0 0 0 0 0 0 0 0 2 0 0 1 1 1 1 1 2 0 1 0 0 0 0 0 0 0 0 0 0 0 1 0 0 0 2 1 0 1 2 1 1 2 0 0 1 0 1 0 0 2 2 1 1 1 2 0 0 0 2 2 0 2 0 0 2 2 0 1 1 0 0 2 0 0 1 2 1 1 0 0 0 1 1 0 1 1 1 0 0 0 2 2 2 1 0 1 2 1 1 1 1 1 0 1 0 1 1 1 0 0 0 0 0 0 2 0 2 0 2 0 0 1 1 1 0 2 0 0 0 0 1 1 0 1 0 0 0 1 1 0 0 2 0 2 0 2 0 0 0 0 2 2 2 2 0 0 0 0 0 2 0 0 1 1 1 0 2 0 2 0 0 1 0 2 0 1 1 1 1 2 0 2 0 1 1 0 1 0 0 0 1 1 0 1 0 1 2 0 0 2 0 0 2 0 0 2 0 0 0 1 0 0 0 0 1 1 1 0 1 1 1 0 1 0 0 0 1 0 2 2 1 1 0 0 0 0 2 0 1 0 1 1 0 0 0 0 0 0 1 1 1 2 1 1 0 2 0 0 1 0 0 0 0 0 0 0 0 0 0 0 0 0 2 1
20 1 0 0 0 0 1 1 2 0 0 1 0 1 0 1 0 0 0 0 2 0 1 0 2 0 0 0 1 1 2 1 1 1 1 2 1 2 0 0 1 1 0 0 0 1 1 0 2 0 0 2 0 0 1 0 0 1 1 0 1 1 2 2 0 1 0 0 1 1 1 0 2 1 2 2 0 1 1 1 0 0 2 1 2 0 0 1 1 2 1 2 1 2 0 0 0 1 1 2 0 1 0 0 2 1 2 1 2 0 0 2 1 2 1 2 1 0 2 0 0 0 1 1 0 1 0 1 0 1 1 1 1 1 0 0 0 0 0 1 0 2 0 0 0 0 0 0 2 2 0 1 0 1 1 0 1 0 0 1 1 1 1 1 1 2 1 2 0 2 0 0 0 2 0 0 2 1 0 1 0 2 0 1 1 1 1 0 0 0 0 0 0 1 1 0 0 0 0 0 0 2 1 0 2 0 1 1 1 0 1 0 0 1 0 0 0 0 2 0 2 2 2 2 0 0 1 1 0 1 0 0 0 0 2 0 0 2 0 1 0 0 1 0 0 2 0 0 2 0 0 0 1 1 1 2 0 0 0 0 0 0 0 1 1 1 0 0 2 1 0 1 1 1 1 1 0 0 1 0 0 2 2 1 0 1 2 0 2 2 2 2 1 0 2 1 1 0 0 0 0 0 0 0 0 0 0 0 2 0 0 2 0 0 2 1 2 0 0 0 0 2 1 1 2 0 0 0 2 2 2 2 1 0 0 0 0 2 0 0 0 0 2 0 0 2 0 0 1 2 1 0 1 0 1 1 1 0 0 0 0 0 2 0 2 0 1 1 1 0 1 1 1 2 0 1 0 1 1 0 1 1 2 0 0 1 0 0 0 0 0 0 0 0 1 0 0 1 1 0 0 0 0 1 1 0 0 1 0 2 0 0 0 0 0 2 1 1 0 1 1 1 0 1 0 1 0 0 0 0 0 1 1 1 1 1 0 2 0 1 2 0 2 0 0 0 0 1 1 1 0 1 0 2 0 0 0 1 0 0 0 0 1 1 0 1 1 2 2 0 0 0 1 1 1 0 1 0 2 1 1 1 1 0 0 0 0 0 1 0 1 1 1 2 0 0 0 2 2 0 0 0 2 2 0 0 0 1 0 0 0 1 1 1 0 1 1 0 2 2 2 0 2 2 2 2 0 1 0 2 1 1 0 0 1 0 1 2 1 0 0 0 0 0 0 0 0 2 0 0 0 0 0 1 2 1 0 1 1 0 0 1 1 2 0 2 1 1 1 0 1 1 0 0 0 0 1 1 1 1 0 0 0 0 0 0 0 1 0 0 0 1 1 0 0 0 0 0 0 0 0 2 1 1 0 1 1 0 1 1 0 0 0 1 0 1 1 0 0 0 0 0 0 0 0 1 2 1 0 0 0 0 1 1 1 1 1 0 2 1 2 0 1 1 1 0 0 1 0 0 0 2 1 0 0 2 1 2 2 0 0 0 0 0 0 1 0 2 0 0 2 1 0 0 0 0 1 0 1 1 1 0 0 0 0 1 0 1 0 1 0 0 0 1 1 0 1 2 0 1 1 0 0 0 2 2 1 0 1 2 0 0 0 0 1 1 0 2 1 0 0 1 1 0 1 2 0 1 1 0 2 2 1 0 1 1 1 0 0 2 1 1 0 0 0 1 0 1 1 1 1 1 0 0 0 1 1 0 2 0 0 1 2 0 0 1 2 1 1 2 0 0 1 0 1 0 0 2 2 1 0 0 0 0 0 2 0 0 0 0 1 0 2 2 0 1 0 1 1 2 0 1 0 1 0 2 2 0 0 1 2 1 1 1 1 0 0 0 2 2 1 2 0 1 2 1 1 0 0 1 0 1 0 0 0 1 1 1 0 0 0 0 1 1 1 1 1 0 0 0 0 1 0 2 0 0 0 0 0 0 0 2 0 0 0 1 1 2 1 1 0 0 0 2 0 2 1 0 2 2 2 2 0 0 0 0 0 2 1 0 1 1 0 1 2 1 1 0 0 0 0 1 1 2 0 0 1 0 0 2 0 0 0 0 1 1 0 1 1 0 0 1 0 1 0 0 1 2 0 0 0 0 0 2 0 0 0 0 1 1 0 0 1 1 0 1 1 2 0 0 1 0 1 0 0 1 2 1 1 0 1 0 0 1 1 0 1 0 0 0 0 0 0 0 0 2 0 0 0 0 0 0 0 1 0 1 1 1 0 2 1 0 0 0 0 0 0 0 1 0 1 0
21 1 0 0 0 0 0 2 2 0 1 0 0 1 0 1 0 0 0 0 1 0 1 1 1 1 2 0 1 1 2 0 1 2 0 1 2 1 0 0 0 2 0 0 0 0 0 0 2 0 0 0 0 0 1 2 1 0 0 2 0 1 2 2 0 1 1 0 1 0 0 0 2 0 0 2 2 0 1 0 0 0 1 0 1 0 1 0 0 2 0 1 2 0 0 0 0 1 0 2 1 2 1 0 2 1 2 0 0 2 0 0 0 0 1 1 1 0 1 1 1 0 1 1 0 1 0 0 1 1 0 0 0 0 0 0 0 0 0 2 1 1 0 0 0 0 1 0 0 0 0 1 0 0 0 0 1 1 0 2 2 2 0 1 1 2 0 1 0 1 1 2 0 1 1 0 1 0 0 0 0 1 0 2 2 2 2 2 0 1 1 2 1 0 0 1 1 0 1 0 0 1 0 1 2 0 2 1 1 0 1 0 1 0 0 0 0 0 2 0 2 2 0 2 0 0 0 1 0 1 0 1 0 0 2 0 0 2 0 1 0 0 2 0 0 2 0 0 2 0 0 0 2 1 0 1 0 0 0 0 0 0 0 1 0 0 0 0 1 1 0 0 1 1 0 0 1 2 2 0 1 1 2 0 0 1 1 0 1 2 1 1 1 0 2 1 1 0 0 0 0 0 1 1 1 0 1 0 1 0 0 2 0 1 1 0 1 0 1 0 0 2 2 1 1 0 0 0 1 1 2 1 0 0 0 0 0 1 1 2 1 0 0 0 0 2 0 0 2 2 2 0 1 0 1 1 1 0 1 0 1 1 2 0 2 1 0 2 2 0 2 0 1 2 0 1 2 1 1 0 0 2 1 0 0 0 0 0 0 0 0 0 1 0 2 1 1 0 1 1 1 1 0 2 1 0 1 1 0 1 0 1 1 1 1 1 0 0 0 0 0 2 1 1 0 0 1 0 0 1 0 0 0 0 0 1 0 0 0 0 2 0 1 1 0 1 0 0 1 1 0 0 0 1 2 1 2 1 0 1 1 0 1 1 0 2 2 1 1 1 1 1 1 1 0 0 0 0 2 1 1 0 2 0 2 0 0 0 0 0 2 0 2 2 1 1 1 2 2 1 1 1 0 0 2 0 1 0 0 0 0 0 0 0 0 2 1 0 2 2 2 0 0 0 0 2 1 0 0 1 2 0 0 1 1 0 1 1 1 0 1 0 1 0 0 0 0 1 2 2 0 1 0 1 1 2 0 1 0 1 1 0 0 0 0 0 0 1 1 0 1 1 2 0 1 1 2 2 2 1 1 0 0 0 0 0 0 0 0 0 1 0 1 1 1 0 0 0 0 0 0 2 1 1 0 2 0 1 1 0 0 0 0 1 1 0 0 0 1 0 1 1 0 1 0 0 1 2 0 0 1 1 1 2 0 1 2 0 1 1 1 1 2 2 0 0 1 1 0 1 1 1 1 0 0 1 2 1 0 1 1 0 0 1 1 2 1 2 1 1 0 2 0 0 0 0 1 0 0 0 0 0 0 1 1 2 0 2 2 2 0 0 0 0 0 0 0 2 0 2 0 0 0 0 2 2 0 1 1 0 0 0 0 0 0 0 0 1 1 0 0 0 0 0 0 1 0 0 0 0 2 2 0 0 1 0 2 0 0 1 0 2 0 0 0 0 0 0 0 0 0 0 0 0 0 0 0 0 2 1 0 1 2 0 0 0 2 1 1 2 0 1 2 1 0 0 0 2 1 2 0 0 0 0 0 2 0 2 0 2 0 1 2 2 0 1 0 0 0 1 0 2 1 2 1 1 1 0 0 0 0 0 1 1 1 1 1 0 2 2 1 1 0 1 1 1 1 2 0 2 0 0 1 1 1 1 0 1 1 0 0 0 1 0 1 0 0 0 0 0 0 2 1 1 0 0 1 0 0 0 1 1 1 0 1 1 2 0 1 1 0 0 0 1 0 0 1 1 0 2 1 1 1 0 0 0 0 1 0 0 0 2 1 2 2 0 2 1 2 0 0 2 0 0 2 2 1 0 0 2 1 1 0 0 0 1 0 1 2 1 1 0 0 1 1 0 1 2 0 0 0 1 0 1 2 0 0 2 0 0 0 0 0 1 0 2 2 0 0 1 1 0 1 0 1 0 1 1 0 1 0 0 1 0 1 1 2 1 1 1 1 0 0 0 0 0 1 0 1 0 0 0 1 0 0 0 1 0 0 2 0 1 0 0 0 0 0 0 0 0 2 1
22 1 0 0 0 1 1 2 2 0 0 0 2 1 0 2 1 0 2 0 2 0 1 0 2 0 0 0 0 1 2 0 2 1 0 0 2 0 0 0 2 0 0 0 0 2 0 0 1 1 1 1 0 0 1 1 0 0 1 2 0 2 1 2 0 0 0 0 2 1 0 2 2 1 1 2 1 1 2 1 0 0 2 0 0 0 1 0 0 2 0 0 1 0 0 0 0 1 0 1 1 2 1 0 2 0 2 1 0 2 0 1 0 1 0 1 0 0 1 1 2 0 1 1 0 1 0 2 0 2 0 2 0 0 0 0 0 0 2 0 1 1 0 0 0 0 1 0 0 0 0 0 0 0 1 1 1 1 0 0 1 1 0 2 1 2 0 0 1 1 1 0 0 1 0 0 1 0 0 0 0 0 1 1 1 0 0 1 0 0 0 1 0 1 1 0 2 0 0 0 0 0 0 0 2 0 2 1 1 0 0 0 2 0 0 0 0 0 1 0 2 0 0 2 0 0 1 1 0 0 0 0 0 0 1 0 0 2 0 1 0 0 1 0 0 2 1 0 2 0 0 0 0 0 0 2 1 1 0 0 0 0 0 0 0 0 0 0 1 0 0 1 1 2 0 1 1 1 2 0 2 1 2 1 0 1 2 0 1 2 1 2 1 0 2 1 1 2 0 2 2 1 1 1 1 1 0 0 1 0 0 2 0 1 2 0 2 1 0 0 0 1 1 0 2 0 1 0 0 0 1 0 0 0 0 0 0 1 1 1 2 2 1 0 0 2 0 1 2 1 1 1 0 1 1 1 1 0 0 0 0 0 2 0 2 0 0 2 2 0 2 0 0 2 1 1 2 1 0 1 0 0 1 0 0 1 0 0 0 0 0 0 1 1 2 1 1 0 0 1 1 1 0 2 2 2 0 0 0 1 1 0 0 0 0 1 0 1 0 0 0 2 0 2 1 1 0 0 0 0 0 0 1 1 1 0 0 1 0 0 0 0 1 1 1 0 0 1 0 1 0 1 0 2 0 0 0 1 1 2 1 0 0 0 0 1 1 2 2 0 0 0 1 1 1 1 0 0 1 0 1 0 1 0 1 0 0 2 2 0 0 2 1 2 1 0 0 1 1 1 2 2 1 1 0 1 1 1 1 0 1 0 0 1 0 1 0 0 1 0 0 2 2 2 2 2 0 0 1 1 1 0 0 2 2 0 2 2 1 0 1 1 1 0 0 1 1 2 1 1 1 1 0 2 1 1 0 0 1 0 0 0 0 0 0 0 0 2 2 0 1 1 1 0 0 1 1 0 0 0 0 0 0 0 1 1 1 0 1 1 0 0 2 0 1 1 0 0 0 0 0 1 2 0 0 0 2 0 1 1 1 0 0 1 0 1 1 0 0 0 0 0 0 0 0 0 1 1 0 0 2 2 0 2 0 0 2 0 1 0 1 0 0 1 0 2 2 1 1 0 1 1 1 0 0 1 2 2 1 1 1 0 1 0 1 2 0 1 1 1 1 1 0 0 0 0 0 0 1 1 0 1 0 0 0 1 1 2 0 0 0 2 0 0 0 0 0 2 0 1 0 0 0 0 1 2 0 2 2 0 1 0 0 1 1 1 0 0 1 0 0 0 0 0 0 2 0 2 2 0 2 2 0 0 0 0 0 0 0 0 0 1 0 0 0 1 0 0 1 1 0 1 0 0 0 0 0 0 2 1 0 1 0 0 0 0 1 1 1 1 0 0 2 1 0 0 0 1 1 2 0 0 1 0 0 2 0 2 1 2 0 1 2 1 0 0 0 0 0 0 0 2 1 2 1 0 1 0 1 0 1 0 1 1 1 0 1 0 2 1 1 2 0 0 2 1 1 1 1 2 1 0 0 0 0 2 1 0 1 0 0 0 1 0 1 0 1 1 0 0 0 1 0 2 0 0 0 0 0 0 1 2 0 0 0 0 1 1 0 2 0 0 0 1 0 0 0 0 1 2 2 2 1 0 0 0 0 1 1 1 0 1 1 2 2 0 2 0 0 2 1 2 0 2 1 0 0 2 0 2 0 0 0 1 1 1 0 0 1 1 0 0 0 2 0 0 0 0 0 1 2 0 0 1 0 2 1 0 0 0 0 0 1 1 0 1 2 1 0 1 1 0 1 0 0 1 2 1 0 0 0 0 0 0 0 1 2 0 0 1 0 0 0 0 0 0 1 0 2 0 0 0 0 2 0 1 1 1 1 2 0 1 0 0 0 0 0 0 0 0 0 0
23 1 0 1 1 0 2 0 0 1 1 1 1 1 0 1 1 0 1 2 0 1 1 1 1 1 1 1 0 1 2 0 1 2 0 1 1 1 0 1 0 0 0 0 0 0 0 0 2 0 0 0 1 1 0 1 0 0 0 0 0 0 2 2 0 2 0 0 2 1 0 2 2 1 2 2 0 0 1 0 0 0 2 1 1 0 0 0 0 2 0 1 1 1 1 1 0 2 1 2 0 0 0 0 1 0 1 0 0 2 0 1 0 1 0 1 0 0 0 2 2 0 2 1 1 1 1 1 1 2 1 0 0 0 0 0 0 0 0 2 1 1 0 0 0 1 0 0 0 0 0 0 0 0 0 0 0 1 0 1 1 1 0 1 2 2 2 0 1 2 1 0 0 2 0 0 1 1 0 1 0 0 0 2 1 1 0 2 0 0 0 2 1 1 1 0 1 0 0 0 1 0 0 0 2 1 1 1 1 0 1 0 2 0 0 0 0 0 1 0 2 0 0 2 0 0 0 2 0 2 0 0 1 1 1 0 1 2 0 1 1 0 1 0 0 2 0 1 1 1 0 0 1 1 1 2 0 0 0 0 0 0 0 1 1 0 0 0 2 0 0 0 0 2 1 1 0 1 2 0 0 0 1 1 0 1 0 1 0 2 0 1 0 0 2 0 1 1 1 2 1 0 1 1 1 0 0 1 2 0 0 2 0 0 2 2 2 0 1 0 0 1 2 2 2 0 0 0 2 1 1 1 1 0 0 0 0 2 0 0 1 2 1 0 0 2 0 1 2 1 0 1 0 0 0 0 1 0 0 2 0 2 2 0 2 0 1 2 2 0 2 0 0 2 1 0 1 1 1 0 0 1 0 0 1 1 0 0 0 1 0 0 0 0 2 1 1 1 0 0 0 0 0 1 1 1 0 0 0 2 0 1 0 0 0 1 0 0 1 0 0 1 1 0 1 1 0 0 0 0 2 0 0 0 0 0 1 1 1 2 1 0 1 0 1 2 0 2 0 2 0 1 0 2 1 0 1 0 1 1 0 0 0 0 1 1 0 1 1 0 0 0 0 0 1 1 0 0 1 1 1 1 1 1 0 1 0 2 2 0 0 2 1 2 0 1 1 1 1 0 1 1 1 1 0 1 1 0 0 0 0 1 0 1 0 1 1 1 1 1 1 1 1 0 0 2 1 2 0 2 0 2 0 0 0 0 1 1 0 0 0 0 2 2 1 0 0 0 2 2 0 1 0 1 1 1 1 0 0 0 0 0 0 0 0 0 0 2 2 0 0 0 2 0 0 1 2 1 1 0 1 0 0 0 0 0 0 1 0 0 1 0 1 0 0 0 0 0 0 1 0 1 1 2 0 2 2 0 2 2 0 0 0 1 0 2 0 0 0 0 2 2 0 1 0 0 1 1 0 0 1 1 0 1 0 1 2 0 2 2 1 1 0 1 1 1 1 1 0 0 0 1 0 1 0 2 0 1 1 0 0 0 2 1 1 2 0 0 1 0 1 1 0 0 1 1 1 1 1 1 0 1 0 0 1 2 1 1 1 2 0 0 1 0 1 0 1 1 0 0 0 0 0 1 1 2 1 0 1 1 0 0 0 0 0 0 0 1 1 0 0 0 1 0 1 1 0 0 0 0 0 0 0 0 0 1 1 0 0 1 0 1 1 1 1 1 0 0 0 0 0 0 0 0 0 0 2 1 2 0 0 0 2 0 0 1 2 2 0 2 0 0 1 1 1 1 0 2 2 2 1 0 1 1 1 2 0 1 1 1 1 1 2 2 0 0 0 2 0 2 0 2 1 2 1 2 0 0 0 2 2 0 1 0 0 0 1 0 2 2 2 2 0 1 2 1 1 2 2 2 1 0 1 0 0 0 1 1 0 0 0 0 0 0 0 0 0 1 0 0 0 2 2 1 0 1 2 0 0 0 2 2 0 0 0 1 0 0 2 0 1 0 0 1 0 1 0 2 1 2 2 2 0 0 0 0 0 2 1 0 0 1 0 1 1 0 2 0 1 0 0 2 1 1 1 1 0 2 0 1 0 1 0 0 1 1 0 1 2 1 1 1 0 0 1 0 0 1 0 0 2 0 0 2 0 0 0 0 0 0 0 0 2 1 0 2 2 1 0 0 2 0 1 0 1 0 1 2 1 2 0 0 1 0 0 1 2 1 1 1 1 0 0 0 0 0 2 0 0 0 0 0 0 2 0 2 2 0 0 0 0 0 1 0 0 0 0 0 0 0 1 0
24 0 0 0 0 1 1 1 1 1 1 1 0 2 0 1 0 1 2 0 2 0 1 0 2 0 0 0 0 1 2 0 0 1 1 0 2 1 0 0 0 2 1 1 1 2 0 0 1 1 1 1 0 0 1 1 1 0 0 0 2 0 2 2 0 1 0 1 1 0 0 2 2 1 1 2 1 1 2 0 1 0 2 1 2 0 0 1 1 1 0 0 0 2 0 0 0 0 0 1 0 1 1 0 2 1 2 0 1 1 0 1 1 2 1 2 1 0 2 0 0 0 2 1 1 1 1 1 0 1 1 0 0 0 0 0 0 0 0 1 0 2 0 0 0 0 0 1 0 0 1 0 0 0 0 0 0 1 0 1 2 2 1 0 1 1 2 0 1 2 0 0 2 1 0 0 2 1 0 1 0 1 0 1 1 1 1 0 0 0 0 0 1 0 1 0 2 0 1 0 0 1 0 0 2 0 1 1 2 0 0 0 0 1 0 0 0 0 1 1 1 1 0 2 0 0 1 1 0 1 0 1 0 0 1 0 0 2 0 2 0 0 2 0 0 1 0 0 2 0 0 0 1 0 0 2 1 0 0 0 0 0 0 0 0 0 0 1 2 0 1 0 0 2 0 0 0 1 1 0 1 1 1 2 0 2 2 0 1 2 2 1 0 0 1 0 0 1 1 1 0 0 1 1 1 0 0 0 1 0 0 1 0 0 1 0 2 0 0 0 1 1 0 1 2 0 0 1 1 1 0 0 0 0 0 0 0 1 1 0 0 0 2 0 0 1 1 0 2 2 2 0 1 0 1 0 1 0 0 0 0 0 0 0 0 1 0 1 1 0 1 1 1 2 0 1 1 1 1 0 0 1 1 1 0 1 0 1 1 0 0 0 1 0 2 0 1 0 1 0 0 0 0 2 1 0 1 0 0 2 0 0 0 0 0 1 1 0 0 1 1 0 0 1 1 1 1 0 0 0 1 0 0 0 0 0 0 1 0 1 2 0 2 0 0 0 0 2 0 0 0 1 0 2 2 2 2 1 0 0 0 0 0 0 0 1 1 2 2 1 1 1 2 2 2 0 2 0 2 1 2 0 1 0 1 1 0 0 1 0 1 0 0 0 0 0 0 1 1 0 1 1 1 1 1 0 2 1 0 0 0 0 0 0 0 2 0 0 0 0 1 2 0 0 0 2 1 1 0 2 1 1 0 0 0 0 0 0 0 1 1 1 1 1 1 0 0 1 1 2 0 0 0 2 1 0 1 1 0 1 1 0 0 1 1 0 1 0 0 0 1 1 1 0 1 0 1 1 1 1 0 0 0 0 0 0 0 0 0 0 1 1 0 0 1 0 0 1 1 2 1 0 1 1 1 2 1 0 2 2 0 0 0 0 0 0 0 0 0 0 0 0 0 1 0 1 1 1 0 0 0 0 0 2 0 0 2 0 2 2 2 1 1 1 0 1 1 2 0 0 1 0 0 1 1 2 2 2 0 1 1 0 0 0 0 1 0 2 0 0 2 0 0 0 0 0 1 0 0 1 1 0 0 0 1 2 1 1 0 0 0 1 0 1 2 0 2 2 0 2 0 1 0 0 1 1 0 2 2 2 0 0 0 0 0 0 0 1 1 0 0 1 0 0 1 0 1 1 0 1 2 2 0 0 1 1 2 0 0 1 1 0 0 0 0 1 0 0 2 2 2 2 0 0 0 0 0 0 1 0 0 0 2 1 0 0 2 2 0 2 0 0 2 1 0 0 0 0 0 0 0 2 0 0 0 2 0 2 0 2 0 2 2 2 0 1 0 1 0 0 0 1 0 2 0 0 2 1 1 0 1 0 1 1 1 0 0 0 2 0 0 0 0 1 1 1 0 1 0 2 0 0 2 0 0 0 0 0 0 1 0 0 1 1 1 1 1 0 0 0 1 0 0 2 0 0 0 0 0 0 0 1 1 1 1 0 0 2 1 2 0 0 0 1 0 2 0 0 1 1 1 2 0 0 0 0 0 0 0 1 0 2 0 1 2 0 2 0 0 0 0 1 0 1 1 1 1 1 0 1 0 2 1 0 1 1 0 0 1 1 0 1 0 2 1 0 1 1 0 0 1 1 0 2 0 1 0 1 0 0 0 0 1 0 0 2 1 0 0 0 1 1 2 0 0 1 1 1 0 1 0 0 0 1 0 0 2 0 0 0 1 0 0 0 0 1 1 1 1 1 1 1 0 2 0 1 1 0 1 1 0 0 1 0 0 0 1 0 0 0 0 0
25 0 0 0 1 0 1 2 2 0 0 0 1 1 0 1 0 0 0 2 0 1 0 0 2 0 1 0 0 0 2 0 2 2 0 2 0 1 0 0 0 1 0 1 0 1 1 0 2 0 0 0 2 2 0 1 0 0 0 1 1 0 1 1 0 2 0 0 1 0 0 1 2 0 2 2 0 1 2 0 1 0 2 1 1 0 0 2 2 2 1 1 0 2 0 0 1 2 1 2 1 1 1 0 2 0 2 0 1 2 0 1 1 2 1 2 0 0 2 1 1 0 2 1 1 0 1 0 1 1 0 0 0 0 0 0 0 0 0 0 2 1 1 0 0 0 0 0 1 1 0 0 1 0 0 1 1 2 0 1 0 0 2 0 0 2 0 0 2 2 0 0 1 2 1 0 1 2 2 2 0 2 1 2 2 1 2 1 0 0 1 1 0 0 0 1 1 0 0 0 0 0 0 1 2 0 1 2 0 0 0 0 1 0 0 0 0 1 2 1 1 0 0 1 1 1 0 1 0 1 0 0 0 0 1 0 1 2 0 2 0 0 1 0 0 2 1 0 2 0 0 0 2 0 0 1 1 0 0 0 0 0 0 1 0 0 0 1 1 1 0 1 0 2 1 1 0 1 1 0 1 2 2 1 1 1 2 0 2 2 2 2 0 1 1 1 0 1 1 1 1 0 1 1 1 1 0 0 1 0 0 1 0 0 1 1 2 1 0 0 1 2 0 1 1 0 0 0 0 0 2 2 0 0 0 1 0 2 0 0 0 0 1 0 0 0 2 0 2 1 2 0 1 1 1 1 1 0 0 1 0 1 1 1 1 0 1 1 2 0 2 0 1 2 0 1 1 1 1 0 1 1 0 0 1 0 0 0 0 0 0 0 0 0 2 0 1 1 1 0 1 1 0 2 2 0 0 0 0 2 0 0 0 0 0 1 1 0 0 1 1 1 1 1 1 1 1 1 1 0 0 1 0 2 2 2 0 1 0 1 0 0 1 1 1 2 0 1 0 2 0 1 0 2 0 0 0 1 0 2 2 0 1 1 0 1 1 2 2 0 0 0 0 0 2 1 1 0 2 2 2 1 1 0 0 0 0 0 1 1 1 0 1 0 1 1 1 1 2 1 1 1 1 1 1 0 2 0 1 0 0 0 0 0 1 0 0 0 0 2 2 0 1 0 0 1 1 0 0 0 2 0 1 0 0 1 1 1 0 1 2 1 2 2 2 0 0 1 1 1 0 0 1 2 0 1 0 1 0 1 1 0 1 2 1 1 2 2 2 0 0 1 1 0 0 1 1 2 2 0 0 0 0 0 0 0 0 0 0 0 0 0 0 1 0 0 0 1 1 1 1 1 0 2 0 2 0 0 2 2 0 0 0 0 1 0 1 0 0 1 0 1 0 1 0 0 1 2 0 0 1 1 0 2 0 1 2 0 2 2 1 1 1 1 1 0 0 0 1 0 1 2 1 1 0 1 2 1 0 1 1 0 2 1 1 2 0 0 0 0 1 0 0 0 1 0 1 0 0 0 1 0 0 1 1 2 0 1 0 1 0 0 1 0 0 0 2 2 0 2 0 2 0 0 2 2 0 2 2 0 1 0 0 0 0 0 0 2 0 0 0 0 1 0 1 1 1 1 1 0 1 1 1 0 1 1 0 0 0 1 1 0 1 1 1 0 0 0 0 0 0 0 0 0 0 0 1 0 2 0 0 0 1 0 0 0 1 0 2 1 1 0 1 0 1 1 0 2 1 2 0 0 1 2 0 1 1 1 0 1 1 0 2 2 1 0 1 1 0 1 0 1 2 2 1 1 1 0 1 1 2 0 2 2 2 0 0 0 2 2 2 2 0 1 1 1 1 1 1 2 0 2 0 0 0 1 1 0 0 0 0 0 0 0 0 0 0 0 0 0 0 2 0 2 0 0 0 0 0 0 1 2 0 0 0 0 2 0 1 0 0 0 0 2 0 0 0 0 1 2 2 2 1 0 0 1 0 0 0 1 0 2 0 1 1 0 1 0 0 0 0 2 0 2 1 0 0 1 1 1 0 1 1 1 2 0 0 0 1 1 0 0 0 0 2 0 1 0 0 0 1 0 0 1 1 0 0 0 0 0 0 0 2 0 0 1 2 0 0 0 1 1 1 0 1 0 1 0 0 0 2 0 0 0 0 0 1 0 0 1 0 0 0 0 1 2 0 0 1 0 0 0 0 0 0 0 0 0 0 1 0 0 1 0 0 0 0 0 0 0 0 0
26 1 0 0 0 1 1 0 1 0 0 1 0 1 0 1 0 0 0 0 2 0 0 0 2 0 0 0 2 2 1 2 0 2 0 1 1 1 0 0 2 0 1 1 1 0 1 0 1 1 0 0 0 1 1 1 0 1 1 0 1 1 1 1 0 1 0 0 1 0 0 1 2 0 1 2 1 0 2 0 0 0 2 1 1 0 0 1 0 2 0 1 1 1 0 0 0 0 0 1 0 2 1 0 2 0 2 1 0 2 1 0 1 1 2 2 2 0 0 2 2 0 2 0 0 2 0 1 1 2 0 0 0 0 0 0 0 0 1 0 1 1 0 0 0 0 0 0 1 1 0 1 0 1 1 1 1 0 0 1 1 1 0 0 0 2 1 0 1 1 1 0 1 1 1 0 2 0 0 0 0 1 1 2 2 1 1 0 0 0 0 0 0 2 2 0 1 0 0 0 0 2 0 0 2 0 1 0 1 0 0 0 2 0 0 1 1 2 0 0 2 2 0 1 0 0 0 2 1 1 1 0 0 0 2 0 0 2 0 2 0 0 2 1 0 1 0 0 2 0 0 0 1 0 1 2 1 2 1 1 1 1 0 0 0 0 0 0 2 0 0 0 0 2 0 0 0 0 1 0 1 2 2 1 0 2 2 0 0 2 0 1 1 1 2 2 0 1 0 2 1 0 0 0 0 1 1 1 2 0 0 2 0 0 1 0 2 0 1 0 1 2 0 2 0 0 0 0 1 1 2 1 0 0 1 0 1 2 0 0 1 0 2 2 0 1 1 0 1 1 2 0 0 0 2 0 0 0 1 0 1 1 2 0 2 0 1 1 2 0 2 0 0 2 0 0 2 1 1 0 1 0 1 0 1 0 0 0 0 0 0 0 1 1 2 1 1 2 1 1 1 1 0 2 1 1 1 0 0 1 1 0 1 1 1 2 0 1 0 0 0 1 2 0 1 0 1 0 0 1 1 0 0 0 0 0 0 1 0 0 2 0 2 0 0 0 0 1 0 2 0 1 0 2 1 1 1 1 2 2 1 0 0 0 1 1 0 1 1 0 0 0 1 1 2 1 1 0 2 0 0 2 1 0 1 1 0 1 2 0 0 1 0 2 1 1 1 2 2 0 0 0 1 0 0 2 2 0 1 0 0 1 0 1 1 0 0 1 0 1 1 1 0 0 0 2 1 1 0 2 1 1 0 1 2 1 2 2 1 0 1 1 1 1 1 0 0 2 0 1 0 0 1 2 0 1 0 0 1 1 0 0 1 2 1 1 2 2 2 0 0 0 1 0 1 0 1 2 2 1 1 0 2 0 0 2 0 0 0 0 1 1 1 0 1 1 1 1 1 2 0 1 0 1 0 2 1 0 1 1 0 0 0 0 2 0 1 0 1 0 1 1 0 0 0 0 2 1 0 0 1 1 0 1 0 0 0 1 2 2 1 1 0 0 1 1 1 1 1 0 0 1 0 1 0 2 2 2 0 2 2 1 2 1 1 2 0 1 1 0 0 1 0 1 0 0 0 0 0 0 0 0 1 0 0 1 1 1 1 2 0 0 0 0 1 0 1 1 0 0 0 0 0 0 1 2 0 1 1 0 0 0 0 1 2 1 0 0 0 0 0 0 1 0 0 0 0 1 1 0 1 1 0 1 2 1 1 0 0 1 0 2 0 0 1 1 0 2 0 0 0 0 0 0 0 0 0 0 1 0 0 0 2 0 0 2 2 1 1 2 0 0 0 1 1 0 0 1 1 0 0 1 1 0 0 2 0 1 1 1 1 1 1 1 1 0 1 1 0 2 0 2 2 2 2 1 2 0 0 1 1 0 1 2 2 0 0 1 2 1 0 2 0 0 1 2 1 0 1 1 1 0 1 1 1 1 0 2 2 0 1 1 0 0 0 0 0 1 0 1 0 1 2 2 0 2 2 0 0 0 2 2 0 0 0 1 1 2 1 0 0 0 0 1 0 0 0 0 1 2 2 2 0 0 0 0 0 1 0 0 0 0 2 2 2 0 2 0 0 1 0 2 0 1 1 1 1 1 0 2 0 1 1 0 1 1 0 1 2 1 0 1 0 1 2 0 1 2 1 1 2 1 0 2 0 0 0 1 0 0 0 0 2 0 0 1 1 0 0 0 1 0 1 1 0 0 1 2 1 2 0 0 0 0 2 0 0 1 0 0 1 0 0 0 0 0 1 0 1 0 0 0 0 2 0 0 0 1 0 2 1 0 0 0 0 0 0 0 0 0 2 0
27 0 0 0 1 0 2 0 0 2 2 0 0 0 0 0 0 0 0 0 2 0 1 0 2 0 0 1 1 1 2 0 2 2 0 1 2 1 0 0 1 1 0 1 0 1 1 0 2 0 0 0 1 1 1 0 0 0 0 1 0 1 2 2 0 2 0 0 0 0 0 0 2 0 2 2 0 1 2 0 1 0 1 1 1 0 0 1 1 2 1 1 2 2 0 0 0 1 0 1 1 1 1 0 1 0 1 0 0 2 1 1 1 1 1 1 1 0 1 1 1 0 2 0 0 1 0 0 1 1 1 0 0 0 0 0 0 0 0 0 0 2 0 0 0 0 0 1 0 0 0 0 1 0 1 1 1 0 0 1 0 0 0 1 2 2 1 0 1 1 0 1 0 1 0 0 0 1 0 0 0 1 0 2 2 2 1 1 0 0 0 1 0 1 2 0 1 0 0 0 0 1 0 1 2 0 0 1 1 0 0 0 0 0 0 0 0 1 1 1 1 1 0 2 1 0 1 2 2 0 0 0 0 0 1 0 0 2 0 2 0 0 1 0 0 2 0 1 1 1 0 0 2 0 0 2 0 0 0 0 0 0 0 0 0 0 1 1 0 0 1 1 1 2 0 1 1 0 1 0 0 0 1 0 1 0 1 1 2 2 2 1 0 1 2 1 0 1 0 2 2 2 1 1 1 0 1 0 0 0 0 0 0 0 0 0 2 1 0 0 0 2 1 0 0 0 0 0 1 1 1 1 0 0 0 0 1 0 2 0 1 1 2 0 0 0 0 0 0 1 0 0 1 0 1 0 1 0 0 2 0 1 1 1 1 1 0 1 2 0 2 0 0 2 0 0 1 2 0 0 0 2 0 0 1 0 0 0 0 0 0 0 1 0 0 0 0 1 0 0 0 0 0 1 1 1 0 0 0 1 1 0 0 0 0 2 1 0 0 0 0 1 0 1 1 2 2 0 0 0 0 0 0 0 0 1 0 1 0 0 2 0 1 1 0 0 0 0 0 0 0 1 0 1 1 0 1 1 0 1 1 0 0 0 1 0 0 2 2 0 0 0 2 2 0 0 0 0 2 1 1 1 0 0 0 1 0 1 2 1 0 1 0 2 0 0 0 1 1 1 1 1 2 1 0 1 1 0 2 0 0 0 0 0 1 1 1 0 1 1 1 1 1 1 1 2 0 1 1 2 0 1 0 0 1 1 1 1 0 0 1 1 1 1 1 0 0 1 1 1 0 0 1 2 0 0 0 1 1 1 0 1 0 2 1 0 2 2 1 1 0 0 1 0 0 1 1 2 2 1 0 0 0 0 0 0 0 0 0 0 0 0 0 0 0 2 0 0 0 0 0 2 2 1 0 1 1 0 1 1 0 0 0 0 1 1 0 0 0 0 1 1 0 0 0 0 1 1 0 0 1 1 1 0 0 1 1 0 2 2 1 1 1 1 1 0 0 1 0 1 1 1 0 2 1 2 1 2 2 0 0 0 1 1 1 1 1 0 1 0 0 1 0 1 1 0 0 0 0 1 0 1 1 1 1 2 0 0 0 2 0 0 0 0 1 0 2 2 0 0 0 1 0 0 1 2 0 1 1 0 1 0 0 0 0 0 0 1 0 0 0 0 0 0 0 0 0 0 0 0 1 1 0 0 0 0 1 0 0 2 1 2 0 0 0 0 0 0 0 0 0 0 0 0 0 0 0 2 2 2 2 1 1 0 0 2 2 1 1 2 0 0 2 0 1 1 0 1 0 1 1 0 1 0 0 2 1 2 0 2 0 0 2 1 0 0 1 1 0 1 0 2 1 2 1 1 2 0 0 1 1 0 2 2 2 0 0 1 1 1 1 0 0 0 2 0 0 0 1 2 0 1 1 0 0 0 0 0 2 0 2 0 1 1 1 1 1 0 0 0 0 1 1 1 1 0 1 0 0 0 0 1 0 0 0 0 0 0 2 0 1 1 0 1 0 1 0 0 0 1 1 2 0 0 0 0 0 1 0 0 0 2 2 1 1 0 1 0 1 1 1 1 2 0 2 1 0 1 0 2 0 0 2 0 2 1 0 1 1 0 0 1 1 1 1 0 2 1 0 0 1 1 2 2 0 1 1 0 0 0 0 0 2 1 0 1 2 0 0 0 1 1 2 0 1 1 1 1 0 0 0 0 0 0 0 1 2 0 1 1 0 0 0 0 2 0 2 0 1 0 0 0 0 0 0 0 0 0 0 2 1 0 0 1 1 0 1 0 0 0 2 1
28 1 0 0 0 1 2 2 2 0 0 0 0 0 0 0 0 0 0 2 0 0 1 0 2 0 0 0 0 0 2 0 1 1 2 0 2 2 0 0 1 1 0 0 0 1 1 0 0 2 0 1 1 1 0 1 0 0 0 1 0 0 1 1 0 0 0 0 1 0 0 0 2 0 1 2 1 1 1 0 2 0 1 0 0 0 0 1 1 2 1 2 1 1 0 0 0 1 0 2 0 2 1 0 1 0 2 0 1 2 0 1 0 1 0 1 0 0 0 2 2 0 2 2 2 0 1 1 0 2 1 0 0 0 0 0 0 0 0 1 1 2 0 0 0 0 1 0 0 0 0 0 0 0 0 0 0 1 0 0 0 0 0 0 0 0 1 0 1 1 1 0 1 1 1 0 2 2 1 2 0 2 1 2 1 0 1 2 2 0 0 0 1 0 1 0 1 0 0 0 0 0 0 2 2 0 0 1 0 0 1 0 1 0 0 2 1 0 1 0 2 0 0 1 1 0 2 2 0 2 0 0 1 1 1 0 1 2 0 2 0 0 2 0 0 1 1 0 2 0 0 0 1 0 0 1 0 0 0 0 0 0 0 0 0 0 1 0 2 0 1 0 0 2 0 0 0 1 2 0 2 1 2 1 0 0 1 1 0 2 1 0 1 0 2 1 0 0 0 1 1 0 0 0 0 0 0 1 1 0 0 1 0 1 0 0 1 0 0 0 1 2 0 2 2 0 0 0 1 1 2 0 1 1 0 0 0 0 2 0 0 1 2 1 0 0 2 1 1 1 1 0 0 0 2 0 0 0 0 1 0 1 1 0 1 1 1 2 2 1 2 0 0 2 0 0 0 2 1 0 1 1 0 0 0 0 0 0 0 1 0 0 1 0 2 0 0 0 0 0 0 0 0 1 1 1 1 1 0 2 0 0 1 1 1 1 0 1 1 0 0 1 0 2 1 1 0 0 0 1 0 0 0 1 0 0 0 1 0 0 1 0 2 0 0 1 1 1 1 1 0 1 0 2 2 2 2 0 1 1 0 0 0 0 0 2 2 1 1 0 0 0 0 0 2 0 2 1 2 0 0 2 2 1 1 1 0 1 2 1 1 2 1 2 0 0 0 1 1 0 1 1 1 1 0 1 1 1 0 0 0 0 0 1 1 0 0 0 1 1 1 1 0 0 0 2 1 1 0 2 1 2 0 0 1 0 1 1 0 1 0 0 1 0 1 0 0 0 2 2 0 1 1 2 1 0 1 1 0 0 0 0 1 1 0 1 1 2 0 2 1 1 1 0 0 1 1 2 2 0 0 0 0 0 0 0 0 0 1 1 0 1 1 0 0 1 1 0 0 0 0 2 0 2 0 2 2 0 2 1 0 0 0 0 1 1 0 0 0 0 0 0 0 0 0 0 2 2 0 0 0 2 0 1 0 1 2 0 2 1 1 0 1 1 1 2 2 1 0 0 1 1 1 1 1 2 1 2 2 0 0 0 1 1 1 2 0 0 1 1 1 2 0 1 0 0 0 0 0 0 1 0 0 2 0 2 1 2 0 0 0 2 1 0 1 1 2 2 0 1 0 0 0 0 0 1 1 1 1 1 0 0 0 0 0 1 0 2 1 0 0 1 0 0 0 2 0 0 0 0 0 0 0 0 0 0 1 0 0 2 1 1 0 0 1 1 0 1 2 2 0 2 0 0 0 0 0 0 2 0 0 0 1 0 0 0 1 0 2 1 1 0 2 1 0 0 0 0 0 0 0 2 1 0 0 1 1 2 1 2 0 1 2 1 1 0 0 1 0 2 0 1 2 2 2 1 0 1 0 0 0 0 1 1 1 0 1 0 1 1 1 1 0 0 1 1 0 1 1 2 0 1 1 0 0 1 1 0 1 0 1 0 0 1 1 0 1 0 0 0 0 1 1 1 1 0 1 0 0 0 0 1 0 0 0 1 1 0 1 0 2 0 1 1 0 2 0 1 2 2 2 2 0 0 0 0 0 0 0 0 0 2 0 1 1 0 1 0 0 0 0 2 0 2 0 0 1 0 0 1 0 2 0 0 0 1 0 0 2 2 0 0 1 2 0 0 0 1 0 1 2 0 0 2 0 1 0 1 0 0 0 0 1 1 1 2 1 1 0 0 2 0 1 0 1 0 1 1 0 1 1 1 0 0 1 0 1 0 0 0 1 0 0 0 0 0 2 0 2 1 1 0 0 2 0 0 0 1 0 1 1 0 1 0 0 0 0 0 0 0 0 0
29 0 0 0 0 0 0 1 1 1 1 0 1 1 0 0 0 0 0 0 1 0 0 1 1 0 0 0 0 2 2 0 2 1 0 1 0 1 0 0 1 1 0 0 1 0 0 0 1 1 0 1 0 0 1 2 0 0 0 1 1 2 0 1 0 0 0 0 1 0 0 1 2 0 1 2 1 1 1 0 0 0 1 0 0 0 0 1 0 2 0 0 1 1 1 1 0 1 1 1 1 1 0 0 2 0 2 0 0 2 1 0 1 1 1 1 1 0 0 2 2 0 2 1 1 0 1 0 0 0 2 0 0 0 0 0 0 0 0 2 1 1 0 0 0 0 0 0 0 0 0 0 0 1 0 0 0 1 0 0 0 0 0 0 1 1 1 0 2 2 0 0 1 1 0 0 2 0 0 0 0 0 1 2 1 0 1 2 1 1 1 1 0 1 2 0 0 0 0 0 1 0 0 0 2 0 1 1 1 0 0 0 1 0 1 0 0 1 2 1 1 1 1 1 1 0 1 2 0 2 0 0 0 1 1 0 1 2 0 1 0 1 2 0 0 2 0 0 2 0 0 0 2 0 0 0 1 0 0 0 0 0 0 1 0 0 0 0 1 0 1 1 0 2 0 1 2 1 2 0 1 1 2 2 0 1 2 1 0 2 1 0 1 0 1 1 0 1 0 2 1 0 0 0 0 0 0 0 1 0 0 1 0 1 1 1 1 0 0 0 0 2 0 2 1 0 1 0 0 1 2 2 2 1 0 0 0 0 1 1 0 0 2 1 0 1 1 0 2 0 2 0 0 0 1 0 0 0 1 0 1 1 2 0 2 0 0 0 1 0 1 1 1 2 1 1 1 1 1 0 1 2 0 0 0 0 0 0 0 0 0 0 2 0 2 2 2 1 0 0 0 0 0 2 2 1 0 0 0 1 1 1 0 0 0 0 0 0 1 1 1 0 1 1 0 0 0 0 0 0 2 0 0 0 0 0 0 1 0 1 1 0 1 1 0 2 0 0 1 2 0 1 0 1 2 1 2 1 0 0 0 0 0 0 0 1 1 2 2 1 1 1 1 1 2 2 0 0 2 2 1 1 1 1 0 2 0 1 2 1 1 2 0 2 1 0 0 1 1 1 1 0 2 2 0 0 1 0 1 0 1 1 0 0 2 0 0 0 0 1 1 1 0 0 0 1 1 1 0 1 1 1 2 0 0 0 1 0 2 2 1 1 1 1 1 0 0 2 0 0 0 0 0 1 1 1 0 0 0 0 0 0 1 1 0 1 0 2 2 0 2 2 0 0 0 0 0 2 2 2 0 0 1 0 0 1 0 0 1 1 0 0 0 0 0 0 1 0 0 1 0 1 0 1 0 2 0 0 1 2 1 0 0 0 1 0 0 0 0 0 1 1 0 1 0 0 2 1 0 0 1 1 0 1 0 1 2 0 1 1 0 0 0 0 1 0 2 1 0 1 0 1 2 0 0 1 2 1 1 0 0 0 2 2 2 2 1 0 1 0 1 1 1 0 0 0 0 0 0 0 0 1 0 0 0 1 1 2 0 0 0 1 1 0 0 0 1 1 0 0 0 0 0 0 1 2 1 2 2 0 2 0 0 0 0 0 0 1 0 0 0 1 1 0 0 1 0 1 1 0 1 1 1 0 2 2 2 0 0 1 1 0 0 0 2 0 1 1 0 0 0 0 0 0 0 0 0 0 0 0 0 0 2 0 0 0 2 0 1 2 0 0 2 0 0 0 0 0 0 1 0 1 1 0 0 2 0 1 0 1 1 0 2 1 0 0 0 1 0 2 0 2 0 2 0 1 1 0 1 1 2 0 2 2 2 0 0 1 1 1 1 1 0 2 2 2 1 1 0 1 0 0 0 2 2 1 0 0 0 0 0 0 0 0 0 0 0 1 0 0 0 2 2 2 1 0 2 2 0 0 1 2 1 1 1 1 2 1 1 1 1 0 0 0 0 2 0 1 0 2 2 2 1 0 0 1 0 2 0 0 1 1 1 2 2 0 1 0 0 0 0 2 0 2 2 1 0 1 0 1 0 2 0 0 0 2 0 1 2 1 0 0 1 0 0 0 1 2 0 0 2 1 0 2 0 0 0 1 0 1 0 0 2 2 2 2 0 1 0 1 1 0 2 1 0 0 1 1 0 1 0 1 0 0 1 0 0 0 0 0 0 0 0 0 0 1 1 0 2 1 1 1 0 0 0 0 0 1 0 2 1 1 0 1 1 0 0 1 1 1 1 0
30 0 0 0 1 0 1 2 2 0 2 1 2 2 0 2 0 0 1 0 2 0 0 0 2 0 0 0 2 2 0 2 0 2 2 1 2 1 0 0 0 1 0 1 0 2 0 0 2 0 0 0 0 0 1 2 0 0 0 0 1 0 1 1 1 0 1 1 2 0 0 2 1 0 1 1 0 1 2 1 0 0 2 2 2 0 0 0 0 2 0 0 2 2 1 1 0 0 0 1 0 2 0 0 2 0 2 1 1 1 0 1 1 1 2 2 1 1 2 1 1 0 2 1 1 1 1 2 0 2 2 0 0 0 0 0 0 0 1 0 0 2 0 0 0 0 0 0 0 1 0 0 0 0 0 0 0 1 0 2 1 1 0 1 1 2 1 0 1 1 1 0 1 1 1 0 1 1 0 1 0 1 0 2 2 2 1 0 0 0 0 0 0 1 2 0 1 0 1 0 0 1 1 0 1 0 0 1 1 0 1 0 0 0 0 0 0 1 1 2 0 0 1 1 1 0 2 1 0 1 0 0 0 0 0 0 0 2 0 2 0 0 0 0 0 2 2 0 2 0 0 0 2 0 0 0 0 0 0 0 0 0 0 0 0 0 0 1 2 0 0 1 1 1 0 0 1 1 1 0 0 0 1 1 0 1 2 0 2 2 2 2 1 0 2 1 1 0 0 2 0 0 2 2 2 0 0 1 2 1 0 2 0 1 2 1 2 1 0 0 0 1 0 2 1 0 0 0 1 1 2 0 0 0 0 0 0 1 1 0 1 0 1 0 0 0 1 0 2 0 1 0 0 0 2 0 1 0 0 1 0 2 2 0 2 0 1 1 1 0 1 1 1 2 0 1 2 2 2 0 1 1 2 0 0 1 0 0 0 0 0 0 0 0 2 0 0 0 1 1 1 2 0 2 1 0 0 2 0 2 0 0 0 0 0 2 0 2 0 0 0 2 1 1 1 1 1 0 0 0 0 1 0 0 0 1 0 1 0 0 0 0 2 0 2 2 0 2 0 1 0 2 0 2 2 0 2 2 0 2 1 1 0 0 0 1 1 2 2 0 0 0 2 2 2 0 2 1 1 0 0 2 0 1 0 1 0 0 2 0 0 2 0 2 0 1 1 1 1 1 1 0 2 2 0 0 0 1 0 0 0 1 0 0 1 1 0 0 0 1 1 1 1 1 1 2 0 1 0 2 1 1 0 1 2 1 0 1 1 1 1 1 0 0 0 0 0 0 2 2 0 1 1 1 2 0 1 0 0 0 0 0 0 1 1 0 1 1 0 1 1 1 0 0 0 0 0 0 0 0 0 0 1 0 0 1 0 0 0 0 0 0 0 0 1 0 0 2 2 0 0 2 1 1 0 1 1 0 1 2 0 0 0 0 1 0 0 0 0 0 0 1 0 1 0 0 2 1 0 0 0 0 0 1 0 0 1 0 2 1 1 0 0 2 0 1 0 1 1 0 0 1 1 1 1 1 2 2 2 0 0 0 0 0 0 0 0 1 0 0 1 0 0 0 0 1 2 0 1 1 0 2 1 0 0 2 1 1 0 1 0 1 0 0 1 0 1 2 0 2 1 0 0 1 1 2 1 1 1 0 1 0 0 0 0 1 0 1 0 0 0 0 1 0 1 1 0 2 1 0 2 2 1 0 2 1 1 0 0 2 1 2 0 0 1 0 1 0 0 0 0 0 0 0 0 0 0 0 1 0 0 0 1 0 0 1 2 1 1 1 0 1 1 0 0 1 0 2 2 2 0 0 0 0 0 2 0 1 1 1 1 1 2 2 0 1 1 1 0 1 0 1 0 1 0 2 2 2 0 0 0 0 2 2 2 0 0 1 1 1 1 1 0 0 1 1 0 2 0 2 0 0 1 0 0 0 0 1 1 0 0 0 0 0 0 0 0 0 1 0 0 1 0 2 0 0 0 0 0 0 1 1 0 0 0 0 0 0 1 0 1 0 0 0 0 2 0 1 0 1 0 0 0 0 0 0 1 2 0 0 2 2 0 2 1 0 1 0 0 0 0 2 0 1 2 1 0 1 0 2 0 0 1 0 1 1 0 2 2 0 0 2 0 1 0 1 1 2 1 1 2 1 0 2 0 0 0 2 0 0 0 0 0 1 0 0 0 1 0 0 2 0 2 0 1 0 0 2 1 2 0 1 0 0 2 0 1 0 0 1 1 1 0 0 1 1 1 0 1 1 1 0 0 2 0 0 1 1 0 2 0 1 0 0 0 1 0 1 1 0 1 1
31 0 0 0 0 0 2 1 2 0 1 0 0 2 0 2 0 0 0 0 1 0 0 1 1 1 1 0 2 2 1 2 0 2 1 1 2 1 0 0 0 1 0 1 0 1 0 0 2 0 0 0 2 2 0 2 0 0 0 1 0 0 2 2 1 1 1 0 2 1 1 1 1 0 0 1 1 2 2 0 2 0 2 0 0 0 1 0 0 2 0 1 1 1 0 0 0 2 1 2 0 0 1 1 2 0 2 1 1 1 0 2 0 0 0 0 0 1 2 1 1 0 2 1 0 1 0 1 0 1 0 0 0 0 0 0 0 1 1 0 1 1 0 0 0 0 0 0 0 0 1 0 0 1 1 0 1 0 1 2 1 0 0 1 2 2 2 1 0 1 1 1 0 2 0 0 2 1 0 0 0 1 1 2 1 0 1 1 0 1 1 1 1 1 1 0 0 0 0 0 0 0 0 1 2 0 1 2 0 0 1 0 2 0 0 2 2 0 2 0 2 1 0 1 1 0 1 2 1 1 1 2 0 0 2 0 1 2 0 2 0 0 1 1 0 1 0 0 1 1 0 0 1 1 1 1 0 0 1 1 1 1 0 1 0 0 0 2 2 0 1 1 0 1 0 0 0 0 1 0 0 0 2 0 1 0 1 1 0 2 0 0 0 0 1 0 0 0 0 2 2 0 1 1 1 0 0 0 1 0 0 1 0 0 1 0 2 0 2 0 0 2 2 1 1 0 0 0 0 0 0 0 0 0 0 0 0 0 2 0 0 1 2 1 0 2 0 0 2 1 1 0 1 1 1 1 1 0 0 1 0 1 2 0 2 0 0 0 1 0 1 1 1 2 0 1 2 2 0 0 0 1 0 0 1 0 0 1 1 1 1 1 0 0 2 1 1 1 1 0 0 2 0 0 0 0 1 1 0 2 0 0 2 2 2 2 0 0 1 0 0 1 1 2 0 0 1 0 0 0 0 0 1 1 1 0 0 1 0 0 1 0 2 0 1 0 0 2 0 0 0 1 0 1 2 0 2 0 0 0 1 0 0 0 0 1 1 1 2 1 2 2 0 0 1 0 1 1 1 0 1 1 0 0 1 0 0 2 2 0 0 2 1 1 1 0 0 1 1 0 1 0 2 2 0 0 0 0 1 0 0 1 0 1 0 1 0 0 1 1 1 2 1 0 0 2 2 0 2 2 0 0 0 0 0 1 2 0 0 0 1 0 2 1 1 0 0 1 1 1 0 0 0 2 0 1 0 0 0 0 0 0 0 2 1 0 1 1 1 0 0 0 0 0 0 0 0 2 1 1 0 0 0 0 0 0 0 0 0 0 1 0 1 0 1 1 1 0 0 1 0 1 1 1 0 1 1 0 1 0 1 0 0 2 0 1 0 0 0 1 0 0 0 0 0 0 0 2 0 0 1 1 0 2 0 0 2 0 2 2 0 1 1 1 0 2 2 1 0 0 0 1 1 1 1 2 2 2 2 0 0 0 1 1 1 1 1 1 1 1 1 1 0 1 1 0 0 1 2 2 0 2 0 0 0 0 0 2 1 1 1 0 0 2 1 0 2 2 0 1 1 0 0 0 0 2 0 2 2 0 1 0 0 0 0 0 0 0 0 0 0 1 1 1 1 2 1 1 1 0 1 1 1 0 1 1 1 0 0 0 0 0 2 2 2 0 0 0 0 0 0 0 0 0 0 0 2 1 1 1 1 0 2 0 0 1 2 0 2 2 0 0 2 0 0 0 0 0 0 0 0 1 2 0 0 1 1 2 0 2 0 0 2 1 0 0 1 1 1 2 0 1 0 2 1 1 1 0 0 1 1 0 2 1 1 0 1 1 2 1 1 0 0 1 1 2 1 1 0 1 0 0 1 0 0 1 2 0 0 0 0 0 0 0 0 0 0 0 1 0 0 1 1 1 1 0 1 0 1 1 1 2 0 0 0 0 0 0 1 1 0 0 0 1 0 1 0 0 1 1 1 1 0 0 0 0 0 1 0 0 0 2 0 2 2 0 2 0 1 0 0 1 0 1 1 1 0 1 0 2 0 0 2 0 2 1 0 1 2 2 0 0 1 1 0 0 1 2 0 0 2 0 0 2 0 0 0 1 0 0 0 0 1 0 0 1 1 0 0 0 1 0 0 0 1 0 2 2 1 2 0 1 0 0 1 0 2 0 0 1 0 0 0 0 0 0 2 0 1 0 0 0 0 2 0 1 1 1 0 1 1 0 1 0 0 0 0 1 1 0 1 0
32 0 0 1 1 0 1 0 0 2 2 0 0 0 0 0 0 1 1 1 1 0 0 1 1 0 0 0 1 2 1 1 0 2 0 1 2 1 0 0 0 1 0 1 0 1 0 0 0 1 1 1 0 0 1 2 1 0 0 1 0 1 0 0 0 0 0 0 1 0 0 0 2 1 1 2 1 2 2 0 2 0 2 2 2 0 0 1 1 2 1 1 2 2 0 0 2 2 1 2 1 1 1 0 1 1 1 1 1 1 0 2 1 1 1 1 1 0 1 1 2 0 2 0 0 1 0 0 0 0 1 0 0 0 0 0 0 0 0 0 0 2 1 1 0 0 0 0 0 0 0 0 0 0 0 1 1 1 0 1 1 0 1 0 0 1 0 0 1 1 1 1 1 1 0 0 0 0 0 0 0 0 0 2 1 1 1 2 0 0 0 1 1 0 0 0 1 1 0 0 1 1 0 0 2 0 0 0 1 0 0 0 1 0 0 1 0 0 2 2 0 0 1 2 0 0 1 2 0 1 0 0 0 1 1 0 1 2 0 0 0 0 1 0 0 2 1 0 2 0 0 0 1 0 0 0 0 1 1 1 1 1 0 1 0 0 1 1 2 0 0 1 0 2 0 0 0 1 2 0 0 1 1 0 1 0 1 1 0 2 0 1 1 1 2 1 0 1 1 1 0 0 1 1 1 1 0 0 1 0 0 1 0 1 2 1 2 0 1 0 1 2 0 2 1 0 0 0 0 1 2 1 0 0 0 0 0 1 1 1 2 1 2 0 1 1 0 0 1 2 1 0 0 0 2 0 0 0 0 1 0 1 2 0 2 0 0 1 1 0 1 1 0 2 0 0 2 2 1 0 0 1 1 0 1 0 0 1 1 0 1 1 1 0 1 1 1 1 1 1 1 1 1 1 1 0 0 0 0 2 0 0 1 1 2 2 0 1 0 0 0 2 0 1 2 2 0 0 0 0 0 0 0 0 0 0 0 1 0 0 1 0 2 0 1 2 1 1 0 1 0 1 0 2 1 0 2 1 0 1 1 0 1 1 0 1 1 2 2 0 0 0 2 2 1 1 0 0 2 0 0 2 1 1 0 0 1 2 2 0 0 2 1 1 1 1 1 0 0 0 2 2 0 0 0 2 1 0 0 0 0 1 0 1 0 1 1 0 0 2 2 0 0 0 0 2 0 1 1 2 0 1 0 1 1 0 2 0 1 2 0 0 1 1 1 0 0 2 0 0 0 0 1 2 0 1 0 1 0 0 0 0 1 2 1 1 2 2 1 1 0 0 0 0 0 1 1 2 2 0 1 0 0 0 1 0 1 0 0 0 0 1 0 0 1 1 1 1 1 2 1 0 0 1 1 2 0 0 0 1 0 0 0 2 0 1 0 0 0 0 1 1 0 0 0 0 1 1 0 0 0 0 0 1 0 0 2 0 2 2 1 1 0 0 1 1 1 0 0 1 1 1 1 2 1 2 0 2 1 1 1 1 0 1 0 1 0 1 0 0 1 0 1 0 0 1 2 0 0 1 1 0 0 0 0 1 1 1 1 2 0 0 0 0 0 0 1 2 0 1 0 0 0 0 0 1 1 2 2 0 1 0 0 0 0 0 0 0 1 0 0 0 0 1 1 2 1 1 0 1 2 2 0 0 0 0 2 0 0 1 1 1 0 0 0 1 0 0 0 0 0 0 0 0 0 0 1 1 1 1 1 0 1 0 0 0 2 2 0 2 0 0 0 1 0 1 0 1 1 1 0 1 1 1 1 2 0 0 0 0 2 0 2 1 0 1 0 0 0 1 0 2 0 2 0 0 2 1 1 0 1 0 0 0 0 0 0 0 2 2 2 2 0 0 1 1 0 1 2 2 1 0 0 0 0 0 0 1 1 0 1 1 1 0 1 0 1 0 0 0 0 2 1 2 0 1 1 0 0 0 1 2 0 0 1 0 1 2 2 1 1 0 0 1 0 1 0 1 1 2 2 2 2 0 0 1 0 0 1 0 0 1 0 2 2 0 2 0 0 0 0 2 1 0 2 1 0 2 0 2 0 1 0 0 0 1 0 0 2 2 0 0 0 1 2 0 0 1 0 0 1 1 0 2 0 0 0 1 0 0 0 0 1 0 0 0 0 0 0 1 1 0 2 0 0 1 2 2 1 2 0 1 0 0 2 1 1 0 0 0 0 1 0 0 0 2 0 0 2 0 0 0 0 1 0 0 0 0 0 0 0 0 1 1 1 0 0 0 0 0 0 0
33 1 0 0 1 0 1 1 1 0 0 0 0 0 0 0 0 1 0 1 1 1 0 0 2 0 0 0 0 0 1 2 0 0 0 0 2 0 0 0 1 0 0 0 0 2 1 0 1 1 0 1 0 1 2 0 1 1 1 1 0 1 1 1 1 0 1 0 1 0 0 1 2 0 1 2 1 0 2 0 0 0 2 1 2 0 0 0 0 2 0 1 2 1 0 0 0 2 1 1 0 1 1 0 2 0 2 1 1 1 0 2 1 1 1 1 1 0 1 1 1 1 2 1 1 1 1 1 0 1 1 1 0 1 0 0 0 0 0 0 1 1 0 0 0 0 0 0 0 1 0 0 0 0 0 0 0 2 0 2 1 0 0 0 1 2 2 0 0 1 1 0 0 2 0 0 1 1 0 1 0 1 1 2 2 1 2 0 0 0 0 1 0 0 1 0 1 0 0 0 0 0 0 0 2 0 1 1 1 0 1 1 0 0 0 1 1 0 1 0 2 1 1 1 1 1 1 2 0 2 1 0 0 0 1 0 0 2 1 1 1 1 1 0 0 2 0 0 2 0 0 0 0 0 0 2 1 0 0 0 0 0 0 1 0 0 0 0 1 0 0 1 0 2 0 0 0 1 2 0 1 2 2 1 1 1 2 1 0 1 1 1 0 0 2 0 1 0 0 2 2 0 1 1 1 0 0 1 2 0 0 2 0 1 2 1 2 0 1 0 1 2 0 2 1 0 1 0 1 1 2 1 0 0 0 0 0 1 1 1 1 1 2 2 0 1 1 0 1 1 0 0 1 0 1 1 1 0 0 2 0 2 2 0 2 1 0 1 2 1 2 0 0 2 0 0 1 1 2 0 0 2 2 1 0 0 0 0 0 0 0 0 0 0 2 0 0 0 0 0 0 1 0 1 1 0 1 0 0 2 0 0 1 1 1 2 1 0 0 0 1 1 0 0 1 1 0 1 1 0 0 2 1 1 1 0 0 2 0 0 0 0 2 0 0 2 1 2 0 0 0 1 0 1 1 0 1 1 0 0 0 0 1 1 0 1 1 2 2 1 1 1 1 1 2 0 2 0 2 0 0 1 1 0 1 0 0 0 1 0 1 0 1 2 1 0 0 1 1 1 1 1 2 2 0 0 0 0 2 0 0 0 0 1 0 0 0 0 1 1 1 1 1 1 1 2 0 1 0 2 1 1 0 0 0 0 1 0 0 2 1 0 2 0 0 0 0 1 1 1 0 1 2 2 1 0 0 0 1 1 0 0 1 2 0 2 2 1 1 0 0 0 0 0 0 0 0 2 2 1 0 0 0 0 0 1 0 0 1 1 0 0 0 0 2 0 0 1 1 0 0 2 0 1 0 2 1 0 1 1 0 0 0 2 0 1 0 0 0 0 1 1 0 2 0 0 0 0 0 0 0 0 0 0 1 0 0 0 1 0 1 0 0 0 1 2 2 2 0 0 1 1 0 2 0 2 0 2 2 0 0 0 1 1 2 2 0 1 0 1 0 1 0 0 0 0 0 0 1 1 0 0 0 1 0 2 1 2 0 0 1 1 0 0 0 0 0 1 0 2 1 0 0 1 1 2 1 0 1 2 0 0 0 1 1 0 0 0 0 0 0 1 1 0 0 1 0 1 1 0 1 1 0 0 0 0 1 0 1 2 0 2 1 1 2 0 1 0 1 1 1 1 1 0 0 0 1 0 2 0 0 0 2 0 1 0 2 1 1 1 1 0 0 1 0 0 1 0 0 2 0 1 1 0 0 2 1 2 1 2 0 1 2 2 1 0 0 1 0 1 0 2 0 1 0 0 1 0 0 1 1 0 1 1 1 0 1 1 2 1 0 1 0 0 2 1 1 1 0 1 0 0 1 0 0 0 0 1 1 0 0 0 0 0 0 0 0 0 0 1 1 0 0 2 0 0 0 0 0 0 0 0 0 0 0 2 1 1 0 1 0 1 0 0 0 2 1 0 0 2 2 2 1 0 0 1 0 1 0 0 0 2 2 2 2 0 2 0 0 0 0 2 1 1 1 1 1 0 0 1 0 0 1 0 2 0 0 0 1 1 0 0 0 2 1 0 1 0 1 1 1 0 0 2 0 1 0 2 0 0 0 0 1 1 1 1 0 0 0 0 1 1 2 1 0 0 1 2 0 1 0 0 0 0 0 0 2 1 0 1 1 0 0 0 0 0 1 0 1 0 0 0 0 1 0 0 0 0 1 2 0 0 0 1 0 0 0 0 1 0 0 0
34 1 0 1 0 0 0 1 1 0 0 0 0 0 0 0 0 0 1 0 2 0 0 0 2 0 1 0 0 0 2 1 1 1 1 1 2 1 1 1 0 0 0 0 0 0 0 0 1 1 0 0 1 1 0 1 0 0 1 1 0 1 2 2 0 1 0 0 1 1 1 1 2 2 2 2 0 1 1 0 1 0 1 0 1 0 1 0 0 2 0 1 0 1 0 0 0 2 1 2 0 1 0 0 2 0 1 1 1 1 0 2 0 0 2 2 2 0 2 1 1 1 2 2 2 0 2 1 0 1 0 0 1 1 0 0 0 0 1 0 0 2 0 0 0 0 0 0 0 0 0 0 0 1 1 1 1 0 0 1 2 0 0 0 1 2 1 0 1 1 1 1 0 2 0 0 2 0 0 0 0 0 0 2 2 2 1 1 1 0 0 0 1 0 0 1 1 0 0 0 0 0 0 1 2 0 1 0 0 0 0 0 2 0 0 0 2 1 0 0 2 0 0 2 0 0 0 0 0 0 0 0 0 0 1 0 0 2 1 1 1 1 2 1 0 2 0 0 2 0 0 0 1 1 1 1 0 0 0 0 0 1 0 1 0 0 1 0 1 0 0 0 0 1 0 0 1 1 2 0 1 1 0 0 0 0 0 0 1 2 1 1 1 0 2 1 1 0 0 0 2 0 2 2 2 0 0 1 2 0 0 1 0 0 2 0 2 0 1 0 1 2 0 1 1 0 0 0 0 0 1 0 0 0 0 1 0 1 1 2 1 2 2 1 0 0 1 1 2 0 1 0 0 0 2 0 1 0 0 0 0 0 0 1 0 0 2 1 1 0 1 1 0 2 0 1 1 0 0 0 0 1 0 0 0 1 0 0 0 0 0 0 1 0 1 0 0 0 0 0 0 0 0 2 2 1 0 0 0 2 0 1 2 2 2 1 0 0 1 1 1 1 0 1 1 2 1 0 0 0 1 0 1 0 0 0 0 0 0 0 0 0 2 0 1 1 0 0 0 0 0 0 0 2 1 0 1 2 1 2 2 0 2 2 0 2 2 2 2 1 1 1 2 2 2 0 2 0 1 0 1 1 1 0 1 0 0 1 2 1 1 2 1 2 1 1 1 1 1 0 1 1 1 0 0 2 2 0 2 0 1 0 0 0 0 2 0 0 0 0 0 1 1 1 1 2 0 0 0 1 2 0 0 1 1 1 0 0 2 1 0 0 1 0 0 0 0 1 1 1 0 1 0 1 2 1 0 0 0 1 1 0 0 2 2 0 2 1 0 1 0 0 0 0 0 2 2 1 1 0 0 0 0 0 1 0 1 0 1 1 0 0 1 2 0 1 0 0 1 1 0 1 0 1 1 2 0 0 0 2 0 0 0 1 1 0 0 0 2 0 0 2 0 0 0 1 2 1 0 0 1 1 0 2 0 1 2 1 2 1 1 0 0 1 1 1 1 1 0 0 2 1 1 0 0 1 2 1 1 0 0 0 0 1 1 1 1 0 1 0 1 0 0 0 0 0 0 0 0 0 1 1 0 1 1 2 1 2 1 1 0 1 0 0 0 0 0 2 0 2 1 0 0 0 0 0 2 2 2 1 0 0 0 0 0 0 0 1 1 0 0 1 0 0 0 2 0 1 1 0 1 1 0 1 1 0 1 0 0 1 0 1 0 0 1 0 1 0 0 0 0 0 0 0 0 0 0 0 1 0 0 0 0 0 0 0 1 0 1 1 1 0 0 1 0 0 0 0 0 0 0 2 1 0 0 2 0 2 0 2 0 0 2 1 1 0 0 1 0 2 0 2 2 2 2 0 1 0 0 2 2 0 0 0 0 0 0 0 2 2 2 2 0 1 1 2 1 2 1 2 1 0 1 1 1 1 0 1 1 0 1 1 0 0 0 0 0 0 0 0 0 1 1 2 0 1 1 0 0 0 0 0 0 0 0 1 1 2 2 0 2 0 0 2 0 1 1 1 1 1 1 1 0 0 0 0 0 2 0 0 1 2 1 2 1 0 1 0 0 1 1 2 0 2 0 0 2 0 1 0 0 1 1 0 1 2 0 0 1 1 0 0 0 1 0 0 1 2 2 2 2 0 1 2 0 1 0 0 1 0 0 0 1 1 1 0 1 0 0 0 2 0 0 0 1 0 1 2 0 2 0 2 1 0 1 0 1 0 0 0 0 0 0 0 1 0 1 0 2 0 0 0 0 0 0 0 0 1 0 2 0 0 0 0 0 0 1 1 1 1 1 0
35 0 0 0 0 1 1 1 1 1 1 1 1 1 0 0 0 0 1 0 1 0 0 1 1 0 1 0 0 0 2 1 2 2 0 0 2 1 0 0 0 2 0 0 1 0 0 1 1 1 0 0 1 1 1 1 1 0 0 1 1 0 1 1 0 0 0 0 2 1 1 1 2 0 1 2 1 1 1 1 0 0 2 1 2 0 0 0 0 2 0 1 0 1 0 0 1 1 0 2 1 2 1 0 2 0 2 0 0 1 0 2 2 2 2 2 2 0 1 2 2 0 2 0 0 1 0 0 1 1 0 0 0 0 0 0 0 0 2 0 1 2 0 0 0 0 0 0 0 0 0 0 0 1 0 0 0 2 0 0 1 0 0 1 0 2 1 0 2 2 0 0 0 1 0 0 1 1 0 1 0 1 0 2 2 2 1 1 0 0 0 1 1 1 1 1 2 0 1 0 0 1 1 0 2 0 1 1 2 0 1 0 2 0 0 1 1 1 2 1 1 0 0 1 1 0 1 1 0 0 0 1 0 0 2 0 0 2 0 1 0 0 1 0 0 1 0 0 2 0 0 0 0 0 0 1 1 1 1 1 1 1 0 0 0 0 0 0 2 0 0 1 0 1 0 0 0 2 2 0 1 2 2 0 0 1 2 1 1 2 2 1 1 0 1 1 0 2 0 2 1 0 1 1 1 0 1 1 1 0 0 2 0 0 1 0 2 1 1 0 0 2 2 1 1 0 0 0 0 0 2 2 1 0 0 0 0 0 1 1 1 1 2 0 0 1 1 0 2 1 0 1 0 1 0 2 2 0 0 1 0 1 1 0 1 1 0 2 2 1 2 0 0 2 1 0 1 0 0 0 1 0 1 1 0 0 0 0 0 0 0 0 2 0 1 1 1 0 0 0 0 0 0 1 1 1 0 1 0 1 0 0 1 1 1 2 0 0 0 0 0 1 1 1 2 1 1 0 0 1 0 0 0 0 0 1 0 1 0 0 1 0 2 0 0 1 0 2 0 0 0 1 0 1 1 0 1 0 1 1 0 0 1 1 0 1 1 1 2 0 0 0 0 0 2 0 2 0 2 0 0 2 0 0 0 0 0 1 2 0 0 1 1 1 1 0 0 1 1 1 1 0 0 0 2 0 1 0 0 0 0 0 0 0 0 2 0 0 1 1 1 1 0 0 0 2 0 1 0 2 1 1 0 0 1 1 0 0 1 1 1 1 2 1 1 0 0 1 1 1 0 0 1 2 0 0 0 1 1 0 0 0 1 1 0 1 1 2 2 0 0 2 1 0 1 0 1 2 1 1 1 0 0 0 0 0 1 0 1 1 0 0 1 0 1 0 0 0 0 1 0 1 2 1 0 1 1 1 1 1 0 0 0 0 1 1 0 0 0 0 0 0 0 0 0 1 2 1 0 0 0 0 0 2 0 0 2 1 1 1 1 0 1 1 1 0 0 2 0 0 0 1 1 0 0 1 2 2 2 0 0 0 1 1 2 2 0 1 0 0 1 0 0 0 1 0 0 0 1 1 0 0 0 1 0 1 2 0 0 2 0 0 0 1 2 0 2 0 0 1 1 0 0 0 1 2 0 2 2 0 2 0 0 1 2 1 0 0 0 0 0 1 1 0 1 2 0 1 1 0 1 1 0 0 0 0 2 0 0 2 1 1 0 0 0 1 0 0 0 0 0 0 0 0 0 0 1 2 2 0 0 0 2 0 0 1 2 0 2 1 1 0 2 1 0 1 1 1 1 1 1 1 1 1 2 2 0 2 0 2 0 1 2 2 0 1 0 1 0 2 0 1 0 2 0 1 1 0 0 0 1 1 2 2 2 0 0 0 2 1 1 1 0 0 2 1 0 0 1 2 0 1 2 0 0 0 0 0 0 0 0 0 2 1 2 1 1 0 0 0 0 2 0 2 0 1 1 0 0 0 2 2 0 0 0 0 1 0 2 0 1 0 0 2 0 1 0 1 0 2 2 2 0 0 0 0 0 1 1 1 0 2 0 1 1 0 1 0 0 1 0 2 0 2 1 0 2 0 1 0 0 1 1 0 1 1 0 0 2 1 0 1 1 1 0 0 2 2 0 0 2 1 0 1 0 0 0 0 1 0 0 0 2 0 0 1 1 1 1 2 0 0 1 0 1 0 1 2 0 0 0 0 1 0 2 1 1 0 0 1 0 1 0 0 0 0 2 0 1 0 0 0 0 2 0 0 0 1 0 2 2 0 0 0 0 0 0 1 1 0 0 0
36 1 0 1 1 0 2 0 1 2 2 0 0 0 0 0 0 0 0 0 2 0 1 1 1 1 1 1 0 0 1 1 0 1 0 1 1 1 0 0 0 1 0 0 0 0 1 0 1 1 0 0 1 1 1 1 0 0 0 2 0 1 1 1 1 0 1 0 2 1 0 2 2 0 2 2 0 1 2 0 1 0 2 1 2 0 0 1 1 2 0 2 2 2 0 0 0 1 0 1 1 2 0 0 2 1 2 1 1 1 0 1 1 1 1 1 1 0 0 2 2 0 2 2 2 0 2 0 1 1 0 0 0 0 0 0 0 0 0 1 2 1 0 0 0 0 0 0 0 0 0 0 0 0 0 0 1 2 0 1 1 1 0 0 2 2 1 0 2 2 0 0 0 0 1 0 1 0 0 0 0 0 1 1 0 0 0 1 1 0 0 0 1 0 0 1 1 0 1 0 0 1 0 0 2 1 1 1 1 0 0 0 1 0 0 0 0 0 1 1 1 0 1 2 0 0 1 0 0 0 0 0 0 0 1 0 1 2 0 1 1 1 2 0 0 1 0 0 2 0 0 0 0 0 0 2 2 0 0 0 0 2 0 0 0 0 0 0 2 0 0 0 1 2 1 0 0 0 1 0 0 1 2 1 0 2 2 0 0 1 0 1 0 0 2 0 1 1 0 2 2 0 0 0 0 0 0 0 2 1 0 2 0 0 1 0 2 0 0 0 2 1 0 1 2 0 0 0 1 1 2 2 1 1 0 0 0 2 0 1 1 1 1 0 0 0 2 0 1 1 2 0 1 1 0 1 1 0 0 0 0 0 2 0 2 2 0 2 2 1 2 0 1 1 1 0 1 0 0 0 1 1 0 0 1 1 0 0 0 0 0 0 2 0 2 1 1 1 0 0 0 1 0 2 2 2 0 1 0 2 0 1 0 0 0 2 1 0 1 0 0 1 0 2 1 1 0 0 0 1 0 0 1 2 2 0 1 2 0 0 2 0 2 0 1 2 0 1 0 1 0 0 0 2 1 1 1 0 0 0 0 0 0 0 0 1 1 2 2 0 0 0 0 0 0 0 0 0 1 1 2 0 1 0 1 0 0 1 1 0 1 0 1 1 0 1 1 1 1 0 0 0 2 2 0 1 1 0 2 0 0 0 0 0 1 1 0 1 1 1 1 1 1 1 1 2 1 2 0 2 0 2 0 1 1 0 1 1 0 1 0 0 1 0 0 0 0 1 1 2 0 0 0 2 0 0 0 1 0 0 0 0 0 2 2 0 2 1 1 0 0 0 1 0 1 0 1 1 1 0 0 0 0 0 0 0 0 0 0 0 0 0 1 1 0 0 0 1 1 0 0 1 1 1 0 1 1 0 1 2 0 0 0 0 1 0 0 0 1 0 0 1 0 1 0 0 1 1 0 0 0 0 1 2 0 1 1 0 2 2 1 0 1 1 1 0 0 1 1 0 0 2 0 2 1 2 2 1 1 0 0 0 0 1 1 1 1 0 1 1 0 1 0 0 0 0 0 0 0 0 2 0 0 0 0 1 0 2 1 1 0 1 1 0 0 0 1 1 0 1 0 0 0 1 0 2 1 2 2 0 1 0 0 0 1 1 0 0 0 0 0 0 0 0 1 1 0 0 0 0 1 1 0 1 1 0 2 0 0 1 0 1 0 0 1 0 0 0 1 1 1 1 0 0 0 0 0 1 2 1 0 0 1 0 0 0 1 0 2 1 1 1 1 1 0 0 0 2 2 2 0 0 1 0 0 2 0 2 0 2 0 1 2 1 0 1 0 0 0 1 0 1 0 2 0 1 1 0 0 1 1 0 1 1 1 0 1 2 1 1 1 0 0 2 2 2 2 1 1 2 1 0 1 0 0 0 0 0 0 0 0 0 0 0 0 0 0 0 0 0 0 1 2 1 1 0 1 0 0 0 1 1 0 0 0 0 1 2 2 1 1 0 0 2 0 2 0 1 1 2 1 2 0 0 0 0 0 1 0 0 1 2 0 2 2 0 2 0 0 1 0 2 0 1 1 1 0 0 0 2 0 0 0 2 2 0 0 1 1 0 1 0 0 2 1 0 2 2 0 0 2 1 1 2 0 1 1 2 0 0 0 0 0 0 1 1 2 0 0 0 1 1 1 0 1 0 1 1 1 1 0 0 1 0 0 1 2 0 0 0 1 0 0 0 0 1 0 0 2 0 0 0 0 2 0 0 1 0 0 0 0 0 0 0 0 0 2 0 0 0 1 1
37 1 0 0 0 0 1 0 1 1 1 0 1 0 0 1 1 0 0 1 1 1 0 0 2 0 1 0 0 0 2 2 1 2 0 0 2 1 0 0 0 1 0 0 1 0 1 0 1 2 1 0 0 1 1 0 0 0 0 2 0 2 2 2 0 2 0 0 0 0 0 1 2 0 1 2 0 1 1 0 1 0 1 0 0 0 0 2 2 2 1 2 1 2 0 0 1 0 0 1 0 2 0 1 2 1 1 2 1 1 0 1 0 2 0 2 0 0 1 0 1 0 2 1 1 0 1 0 1 1 1 1 0 1 0 0 0 0 0 2 0 2 0 0 0 0 2 0 0 0 0 1 1 0 0 0 0 1 0 0 0 0 0 0 0 1 1 1 0 1 1 2 0 1 0 0 2 1 0 1 0 1 0 2 1 1 1 2 1 0 0 0 0 1 1 0 1 0 0 0 1 1 0 0 2 0 1 1 1 0 0 0 0 0 0 0 1 2 0 0 2 2 0 2 0 0 0 1 0 0 0 1 1 0 1 0 0 2 1 0 1 2 2 0 0 2 0 0 2 0 0 0 1 0 0 1 0 1 1 1 1 1 0 0 0 0 0 0 0 0 0 1 0 1 0 0 0 0 2 0 0 0 0 0 0 0 0 1 0 1 1 1 0 0 2 1 1 2 0 2 2 2 1 1 1 0 0 0 1 0 0 2 0 0 0 0 2 1 0 0 0 1 1 1 1 0 1 1 0 2 0 0 0 0 0 0 0 2 0 1 0 1 1 0 0 0 2 1 1 2 0 1 1 0 1 0 0 0 0 0 0 0 1 0 1 1 1 0 1 0 1 1 2 1 2 0 2 1 1 0 1 1 0 0 0 0 0 0 0 1 0 1 0 0 2 1 1 0 0 1 1 1 0 2 1 1 1 1 0 2 0 0 2 2 2 2 0 0 0 0 0 1 1 1 1 1 0 0 0 2 0 0 1 1 1 1 0 1 0 1 2 0 2 0 1 2 0 1 0 0 0 0 0 2 1 1 1 0 1 1 1 0 0 0 0 0 0 2 2 0 0 0 1 1 2 2 0 0 2 0 0 2 1 0 1 0 0 0 1 0 1 1 2 1 0 0 0 2 2 0 0 0 1 1 0 1 2 0 1 0 0 0 0 0 1 1 0 1 1 2 2 0 1 0 1 1 1 2 0 2 0 2 2 0 0 0 1 1 0 2 1 1 0 0 0 0 0 1 1 2 0 1 0 1 1 2 0 0 0 0 0 0 0 0 0 0 0 1 1 0 0 0 2 0 0 2 2 2 2 2 0 0 0 0 1 0 1 0 0 0 0 0 1 0 1 0 1 0 0 0 0 2 2 1 0 2 1 1 2 0 0 0 0 2 0 0 0 0 0 1 0 1 0 0 0 1 2 1 1 1 0 0 0 2 0 1 2 0 2 1 1 0 0 1 0 1 2 1 0 0 1 1 1 1 0 1 1 1 1 0 0 0 2 1 1 1 1 1 0 0 2 0 0 0 0 0 1 0 0 0 0 0 0 0 0 2 1 1 0 1 0 1 1 1 0 1 2 2 0 1 1 0 0 0 0 0 1 2 2 0 1 0 0 1 1 1 1 2 0 0 0 0 0 0 1 2 0 1 1 0 0 0 1 0 2 2 2 0 0 2 1 1 2 2 2 0 0 1 0 0 0 0 0 0 0 0 0 0 2 0 0 0 2 1 0 0 2 1 1 2 0 0 2 0 0 0 0 0 0 0 0 2 0 2 1 1 1 2 0 2 0 2 2 2 0 1 0 1 0 1 0 1 0 2 0 1 1 1 0 2 2 0 2 2 2 0 0 0 2 2 2 1 0 1 2 1 1 0 1 1 1 0 0 0 0 0 0 0 0 0 0 0 0 0 0 0 0 0 0 0 0 2 1 2 0 1 1 0 0 0 0 1 0 0 0 0 1 0 1 1 1 0 0 0 0 2 1 0 2 2 2 2 0 0 0 0 0 2 0 0 1 1 1 2 2 0 1 0 0 2 2 2 1 1 2 1 1 1 0 2 0 2 0 0 0 1 0 0 2 2 0 0 1 2 2 0 2 1 1 1 2 0 1 2 0 1 1 0 1 1 0 0 1 2 0 0 2 0 0 0 1 1 1 0 0 0 2 2 0 1 0 1 0 0 2 1 1 0 1 2 0 1 0 0 0 1 1 0 0 0 0 0 0 2 0 0 0 0 1 2 0 0 0 0 0 0 0 1 1 1 1 0
38 1 0 0 0 0 1 1 1 2 2 0 0 1 0 1 1 0 1 1 1 0 0 0 2 0 0 0 0 0 1 2 0 0 0 0 2 0 0 0 1 0 0 0 0 0 1 1 0 2 0 1 0 1 1 0 1 0 0 0 0 1 0 0 1 0 1 1 2 0 0 1 2 0 2 2 0 2 2 0 2 0 2 1 1 0 0 1 1 2 0 0 1 1 0 0 0 2 1 2 1 2 1 0 2 1 2 2 2 0 0 2 1 2 2 2 1 0 2 0 1 0 2 2 2 0 2 2 0 2 0 1 0 1 0 0 0 0 0 1 1 2 0 0 0 0 0 0 0 0 0 0 0 0 0 1 0 1 0 2 0 0 1 0 2 2 1 1 0 1 1 1 2 0 0 0 2 2 1 2 0 2 0 2 0 0 0 1 0 0 0 1 0 2 2 0 1 0 1 0 1 1 0 1 2 0 1 0 0 0 2 0 1 1 0 0 0 0 2 2 0 0 1 1 1 1 0 1 0 1 0 1 1 1 2 1 0 2 0 1 0 0 2 1 0 1 0 0 2 0 0 0 2 0 0 1 1 0 0 0 0 0 0 2 0 0 0 1 1 0 0 0 0 2 1 1 0 0 1 0 1 1 0 0 0 0 1 2 2 2 2 2 1 0 1 1 0 1 1 1 2 0 2 2 2 0 0 0 0 0 0 0 0 0 1 0 2 0 1 0 0 2 1 2 0 0 0 0 1 0 1 0 1 1 1 0 1 2 0 1 0 2 2 0 0 0 2 1 2 2 0 1 1 0 1 0 0 0 1 1 1 2 0 1 0 0 0 0 0 0 0 2 0 1 0 0 2 2 1 0 0 0 0 0 0 0 0 0 0 1 0 0 0 0 2 1 1 1 0 0 0 0 0 2 1 0 1 0 0 1 1 1 1 1 1 2 1 0 0 0 0 2 0 2 1 1 1 0 0 0 0 1 0 1 1 1 0 0 0 0 2 0 1 1 1 2 1 1 1 1 0 1 0 2 1 0 1 2 1 2 2 0 0 0 0 0 0 1 1 0 1 0 1 1 1 1 0 0 2 0 0 2 2 2 0 1 1 0 1 0 1 0 0 1 0 2 2 1 1 0 1 1 0 0 1 1 2 0 1 0 1 0 0 1 0 1 1 1 1 1 1 1 0 0 0 2 2 1 0 2 1 1 0 0 0 1 0 0 0 2 0 0 1 1 1 0 0 2 1 0 0 0 1 2 1 0 0 0 0 0 0 0 0 0 0 0 0 1 1 0 1 1 0 0 0 0 0 1 1 0 0 0 0 0 2 0 1 1 0 0 0 1 1 1 0 1 0 1 1 1 1 1 0 2 0 2 0 0 1 1 0 0 0 0 0 1 0 0 0 0 1 1 0 1 0 0 1 2 0 0 1 1 1 0 0 1 1 0 2 1 1 1 0 1 0 1 1 0 1 0 0 2 1 1 0 2 2 1 1 0 0 0 1 1 2 2 0 1 1 1 0 1 1 0 0 1 1 0 0 0 0 0 1 0 0 2 1 2 0 0 0 1 0 1 1 0 1 2 0 1 0 0 0 0 2 2 1 1 1 0 0 0 0 0 0 0 0 1 1 0 0 0 2 0 0 0 0 1 1 0 1 1 0 0 0 0 0 0 0 1 1 1 0 0 0 0 0 0 0 0 0 0 0 0 0 0 0 0 2 0 0 0 2 0 0 1 2 1 0 2 0 0 1 0 1 2 0 1 1 1 0 1 0 0 0 2 0 1 0 1 1 0 2 2 0 0 0 0 0 2 0 1 1 2 1 0 0 1 0 1 1 0 1 1 1 0 0 0 2 2 2 2 0 1 2 2 1 1 1 2 0 1 0 0 0 0 0 0 2 1 1 0 1 1 2 1 2 0 0 0 0 2 1 1 1 0 1 0 0 0 0 1 1 1 0 0 1 0 2 0 1 0 0 2 0 1 0 0 0 1 1 1 0 0 0 0 0 2 1 0 1 1 1 2 0 0 0 0 0 1 1 2 0 2 2 1 0 1 0 2 0 2 1 0 1 1 0 0 1 1 0 0 0 1 2 0 2 0 1 2 1 0 1 2 0 0 0 1 0 0 0 0 2 1 0 0 0 0 0 0 2 0 1 0 1 0 1 2 1 1 0 0 0 0 0 0 2 0 1 1 0 0 1 1 0 0 1 0 2 1 1 0 0 1 0 0 0 0 0 1 0 0 0 1 1 0 0 1 1 0 0 0
39 0 0 1 1 0 2 1 1 1 1 1 1 2 0 1 0 0 0 1 1 1 1 0 2 0 1 0 1 1 0 1 1 1 0 0 2 0 0 0 2 0 0 0 1 0 0 1 1 1 0 1 1 1 1 1 0 0 0 1 1 0 1 1 1 0 1 0 2 2 2 0 1 0 1 1 0 2 2 1 1 0 1 0 0 0 1 0 0 2 0 0 0 1 0 0 0 2 2 2 0 0 1 0 2 1 2 1 1 1 0 2 0 1 2 2 1 0 0 2 2 0 2 2 1 1 1 0 2 2 0 0 0 0 0 0 0 0 0 0 1 2 0 0 0 0 0 0 0 0 0 0 0 0 0 0 0 2 0 1 0 0 0 1 0 2 2 0 1 2 1 2 0 2 1 0 2 0 0 0 0 0 1 2 2 1 1 2 0 1 1 2 0 1 1 1 1 0 0 0 0 1 1 0 2 0 0 0 2 0 0 0 1 0 0 0 0 0 1 0 2 2 1 2 0 0 1 0 0 0 0 1 0 1 1 0 0 2 0 1 0 1 2 0 0 2 0 1 1 1 1 1 2 0 0 1 1 0 0 0 0 0 0 1 0 0 0 0 2 1 0 0 0 0 0 1 0 0 1 0 0 2 2 0 0 1 1 1 1 2 1 1 2 0 2 2 0 1 0 2 1 0 0 0 0 0 0 0 1 0 0 1 0 0 0 0 2 1 1 0 0 2 1 2 2 0 0 0 1 1 2 0 0 0 0 0 0 0 1 1 0 0 2 0 0 1 1 1 2 1 0 0 0 0 0 0 1 0 0 1 0 1 1 0 1 0 1 2 2 1 2 0 1 2 0 1 2 1 1 0 0 2 0 0 1 0 0 1 1 0 2 2 1 0 2 1 1 1 0 0 0 0 0 2 1 0 1 0 0 1 1 0 1 1 1 2 1 1 1 0 0 1 0 1 2 1 0 0 0 1 0 0 0 0 0 0 0 0 0 0 1 0 2 0 1 1 0 1 0 0 0 0 0 2 1 1 1 0 1 1 0 0 0 0 0 1 1 1 1 0 0 0 1 1 2 0 2 1 1 0 1 1 2 1 1 0 1 1 2 1 1 2 1 1 1 0 0 1 1 1 1 1 2 2 0 0 0 1 0 0 0 0 0 1 0 1 1 0 0 0 0 2 1 0 0 0 0 1 0 2 1 1 1 1 1 1 1 1 0 1 0 0 2 0 0 1 0 0 2 2 0 1 1 1 1 1 0 0 0 0 0 0 1 2 1 1 2 2 2 0 1 1 1 0 0 1 1 1 1 0 1 0 0 0 0 1 0 0 1 1 0 0 0 0 2 1 0 0 0 0 0 2 0 2 0 2 0 0 1 1 0 0 0 0 1 0 0 0 1 1 1 2 0 0 0 0 0 1 0 0 0 1 1 0 0 1 1 0 2 2 1 0 0 1 0 2 2 1 1 0 0 1 0 2 0 2 0 2 1 0 0 0 1 2 2 2 0 0 0 1 0 0 0 0 0 0 0 0 0 0 1 0 1 1 0 2 1 1 1 2 0 0 1 0 1 0 2 2 0 2 1 1 0 1 0 2 1 2 2 1 0 0 0 1 0 0 0 2 1 0 0 0 0 0 1 2 0 2 1 0 1 1 0 0 2 2 0 0 0 2 1 1 1 1 1 0 0 1 1 2 2 2 0 0 0 0 0 1 2 1 1 0 2 0 0 2 2 1 1 2 0 1 1 0 1 1 0 0 0 1 0 0 1 0 0 2 0 1 0 1 1 1 2 2 1 1 0 0 0 0 0 1 0 1 0 2 2 1 0 0 0 0 1 1 1 1 1 1 2 2 1 2 0 0 1 0 0 1 0 2 0 0 1 0 0 0 0 0 0 0 0 0 0 0 0 0 0 0 0 0 0 2 1 1 1 0 1 0 0 0 1 2 0 0 0 1 2 0 2 0 0 0 1 0 0 2 0 1 1 2 1 1 0 0 0 0 0 1 1 0 0 0 1 2 2 0 2 0 0 0 0 1 0 2 1 1 0 1 0 1 1 1 0 0 0 2 0 1 2 1 1 0 1 1 1 0 2 2 1 1 1 1 1 1 0 1 0 1 0 2 0 0 0 0 0 2 1 0 0 0 1 0 1 0 1 1 2 0 0 0 0 0 0 1 1 0 1 0 0 1 1 1 0 0 0 0 0 0 2 0 0 0 0 2 0 0 0 1 0 2 0 1 0 1 1 0 0 1 1 0 0 0
40 1 0 0 0 0 1 0 1 1 1 1 0 0 0 0 0 0 1 2 0 1 0 0 2 0 0 0 0 0 2 0 0 2 1 1 1 1 0 0 1 1 0 1 0 1 0 1 1 1 0 1 0 0 0 2 0 0 0 1 1 1 1 2 0 1 0 0 1 0 0 1 2 0 2 2 0 1 1 1 1 0 2 2 2 0 1 0 0 2 0 0 0 0 0 0 1 2 0 2 1 2 1 0 2 0 2 2 2 0 0 2 1 2 1 2 1 0 0 1 1 1 1 1 0 0 0 1 0 1 2 1 1 1 0 0 1 0 0 1 0 2 0 0 0 0 1 0 0 0 0 0 1 0 0 0 0 0 0 2 1 1 0 1 1 1 1 1 0 1 1 0 1 2 0 0 2 1 0 1 0 1 0 2 2 2 2 2 0 0 1 1 0 2 1 0 0 0 0 1 0 0 0 0 2 1 1 1 1 0 1 0 1 1 0 1 0 0 1 1 1 0 1 1 1 1 1 1 0 1 0 0 0 0 1 0 1 2 1 1 1 1 2 0 0 2 0 0 2 0 0 0 0 0 0 2 2 1 1 1 1 2 0 0 0 0 1 0 1 0 0 1 0 1 2 2 1 1 2 0 1 2 2 0 0 2 2 1 0 2 0 1 0 1 2 1 1 1 0 1 1 0 1 1 1 0 0 0 0 0 1 1 0 0 1 0 1 0 2 0 0 2 2 1 1 0 0 0 1 1 2 2 1 0 0 0 0 0 2 1 1 1 2 0 0 0 1 0 2 1 1 1 0 2 0 2 2 0 0 1 0 1 2 0 2 1 0 2 2 0 2 0 0 2 0 0 2 1 0 0 0 2 1 0 0 1 0 0 0 1 0 0 0 0 2 0 0 0 1 1 1 1 0 1 1 0 0 1 0 2 0 1 0 0 0 2 1 0 2 0 0 0 0 1 0 1 1 0 0 0 1 1 0 0 0 2 0 1 0 1 0 0 1 0 1 2 1 2 0 1 0 2 0 2 1 1 1 2 1 2 2 0 1 1 0 1 1 2 2 2 1 1 2 2 1 1 0 0 2 2 1 2 2 0 2 0 0 0 1 0 1 0 1 2 0 0 0 1 1 1 1 1 1 1 1 0 2 0 0 0 0 0 0 1 0 1 0 0 1 1 1 1 0 1 1 1 0 0 0 2 2 0 0 1 1 0 1 1 1 0 1 0 2 1 1 0 0 2 0 0 0 0 1 2 2 0 0 0 0 0 0 0 0 2 0 1 2 1 0 1 0 0 2 0 1 0 1 0 0 0 0 0 0 0 1 0 0 0 0 0 0 0 0 1 0 0 0 0 0 0 0 2 0 1 1 2 0 0 2 0 0 0 0 2 0 1 0 0 0 1 0 1 0 0 0 1 2 1 0 0 0 0 1 2 0 1 2 0 2 1 2 1 0 1 0 1 1 0 0 1 0 1 1 0 0 1 2 1 1 0 0 0 2 0 0 1 0 1 1 1 1 1 0 1 1 0 0 0 1 1 0 2 0 1 0 2 1 1 0 0 0 1 0 0 0 0 1 2 0 2 0 0 0 0 2 2 0 2 2 0 0 0 0 0 0 0 0 1 2 0 0 0 1 1 0 1 1 1 1 0 1 1 0 0 1 0 2 0 0 0 0 0 0 0 0 0 0 2 0 0 0 0 0 0 0 1 0 0 1 0 0 0 0 0 0 1 1 1 1 2 0 0 1 0 0 0 1 0 0 0 0 2 0 1 1 2 0 1 1 1 1 1 2 2 0 1 0 1 0 2 0 1 0 2 0 2 2 1 1 0 1 0 1 1 0 0 0 1 2 2 1 2 0 1 2 1 1 2 0 2 0 0 1 1 1 0 0 1 2 0 2 1 0 0 0 0 0 0 1 0 0 1 0 2 0 0 0 0 0 0 1 2 0 0 0 0 1 0 1 0 1 0 0 2 0 1 0 1 1 2 1 2 0 0 0 0 0 1 0 0 1 2 1 1 1 0 1 0 0 1 0 1 0 1 1 1 1 1 0 1 0 1 0 0 1 1 0 0 2 2 0 0 1 1 0 0 2 2 2 2 2 0 0 1 0 0 0 1 0 0 0 0 2 1 0 1 1 0 1 1 0 0 1 0 0 0 1 1 1 1 0 0 1 1 1 0 1 0 1 2 0 0 0 0 0 0 1 1 1 1 1 1 0 2 0 1 1 0 0 2 0 0 0 1 1 0 0 0 0 0 1 1
41 0 0 0 0 0 1 2 2 1 1 0 1 1 0 1 0 0 0 0 2 0 0 0 2 0 0 0 1 2 2 0 0 2 0 1 2 1 0 0 1 0 0 0 0 0 1 0 1 1 1 1 0 1 0 0 0 0 0 2 0 1 2 2 0 1 0 0 1 1 2 2 1 0 0 1 1 1 1 0 1 0 2 0 2 0 0 1 1 1 0 0 1 1 0 0 0 0 0 1 0 2 1 0 2 1 2 0 1 1 0 1 1 1 1 1 1 0 0 2 2 0 2 1 1 0 1 0 1 1 0 0 0 1 0 0 0 0 1 1 2 1 0 0 0 0 0 0 0 0 0 0 0 0 0 1 1 0 0 2 1 0 0 2 1 1 1 1 1 2 0 0 0 2 0 0 1 1 0 1 0 1 0 2 2 2 2 2 1 0 0 1 0 0 0 0 1 0 0 0 1 1 0 0 2 0 2 1 1 0 0 0 0 1 0 1 0 0 1 0 2 1 0 2 0 0 1 2 2 0 0 0 0 0 2 0 0 2 0 2 0 0 2 0 0 2 0 0 1 1 1 1 1 0 0 2 1 1 2 2 1 2 0 1 0 0 1 1 2 0 0 0 0 2 1 0 1 1 2 0 0 1 1 0 1 0 1 0 2 2 2 2 0 1 1 1 0 0 0 0 0 0 1 1 0 0 2 0 1 0 0 2 0 0 1 0 2 0 0 0 1 0 2 2 2 0 0 0 1 2 2 2 1 0 0 0 0 2 0 0 0 0 1 0 1 0 1 1 2 1 1 1 0 1 0 1 1 0 0 2 0 2 2 0 2 1 0 2 2 0 2 0 1 2 1 1 2 1 0 1 0 0 0 0 0 1 0 1 1 0 0 0 1 0 1 1 1 0 0 0 0 0 0 2 1 0 1 0 0 1 1 0 0 0 0 0 0 0 0 1 1 0 0 2 1 1 0 1 1 0 0 0 0 0 0 0 0 1 0 1 1 1 1 1 1 2 0 1 0 2 0 1 0 2 1 1 1 2 1 2 2 0 1 1 0 1 1 2 2 0 1 1 1 1 0 0 0 0 2 2 1 1 0 0 0 0 0 2 2 0 0 2 1 2 0 0 0 2 2 0 0 0 0 0 0 2 2 1 0 0 0 0 0 1 0 1 0 0 2 1 2 1 1 0 1 1 0 1 0 2 1 1 0 0 1 0 1 1 0 0 1 1 1 0 0 0 0 2 0 0 0 0 0 2 0 0 1 1 0 1 1 0 0 2 2 0 2 2 1 1 1 1 1 0 0 1 1 1 2 1 0 0 1 0 0 1 0 0 0 0 0 1 0 2 0 0 0 0 0 0 0 1 0 1 1 2 0 0 1 2 1 0 0 0 0 0 0 0 1 1 0 1 0 0 0 1 1 2 0 0 0 0 0 1 1 0 1 0 2 2 2 0 0 0 1 1 1 1 0 0 1 2 1 0 0 2 1 2 2 0 0 0 0 0 0 1 0 0 2 2 0 2 0 0 0 1 1 0 1 1 1 1 0 1 1 1 0 1 0 1 0 0 1 0 0 0 0 2 0 2 1 1 0 0 1 1 1 2 2 0 0 0 0 1 2 1 0 2 1 0 0 0 1 0 0 0 0 0 0 0 1 1 0 0 2 2 0 0 0 1 0 1 1 1 2 0 1 0 0 0 0 0 0 0 0 0 0 1 2 1 1 1 2 1 0 0 2 1 1 1 1 0 0 0 0 1 0 0 0 0 1 1 0 1 0 1 0 2 0 2 0 2 2 2 0 1 0 0 0 0 0 1 0 0 0 2 1 0 0 1 2 1 0 0 0 0 0 1 0 0 0 0 0 1 2 1 1 2 2 2 1 1 0 1 1 0 0 0 1 0 1 0 1 1 1 1 1 1 0 0 0 2 1 1 0 0 0 1 0 0 1 1 0 0 0 0 1 0 0 1 0 0 0 0 0 1 1 0 1 2 2 2 0 0 0 0 0 1 0 0 0 2 1 2 2 0 2 0 0 0 0 1 1 1 1 1 1 1 1 1 1 0 1 0 1 1 0 0 2 0 1 1 0 1 1 0 1 0 0 1 2 0 0 0 0 0 0 2 0 0 0 0 2 1 1 1 1 0 0 0 0 2 0 0 2 0 2 2 1 1 0 0 0 0 1 1 2 0 0 1 0 0 1 1 1 0 1 1 2 1 1 1 0 1 0 0 0 0 1 2 0 0 0 1 1 0 1 1 0 1 2 1
42 1 0 0 0 0 1 0 1 1 1 0 0 1 0 0 0 0 0 0 2 0 1 0 2 0 0 0 0 0 2 2 0 2 2 0 2 2 0 0 1 1 0 0 0 0 2 0 2 0 0 0 0 0 1 0 0 0 0 0 1 0 2 1 0 1 0 0 1 1 1 1 2 0 1 2 1 2 2 1 0 0 1 0 1 0 0 0 0 1 0 0 1 2 0 0 0 2 0 2 0 2 0 0 2 2 2 0 0 2 0 0 2 2 2 2 2 0 2 0 1 0 2 1 1 1 1 1 1 2 0 0 0 0 0 0 0 0 0 0 0 1 1 0 0 0 0 0 0 0 0 0 0 0 1 0 1 2 0 2 2 2 0 0 1 1 0 0 1 1 1 1 1 2 1 1 1 1 1 1 0 1 1 2 1 0 1 0 0 0 0 0 0 2 2 0 2 0 0 0 0 0 0 0 2 0 1 0 2 0 1 0 0 0 0 0 1 0 2 0 2 1 0 2 0 0 1 2 0 2 0 0 0 0 1 0 0 2 0 1 0 0 1 0 0 1 0 0 1 0 0 0 2 1 1 1 0 1 1 1 1 2 0 0 0 0 0 0 1 0 0 0 0 2 1 1 0 1 2 0 0 0 0 0 0 0 1 1 1 1 1 1 0 1 1 1 0 1 1 2 2 0 1 1 1 0 2 0 1 0 0 1 0 0 0 0 1 0 0 0 0 2 2 0 2 0 1 0 0 1 1 1 0 0 0 0 0 2 0 0 2 2 1 0 0 2 0 0 2 1 1 0 0 0 1 0 1 0 0 1 0 1 2 0 2 0 2 1 1 0 1 1 1 2 0 1 2 2 1 0 0 1 0 0 0 0 0 0 0 0 0 0 1 0 1 0 0 1 1 1 1 1 0 2 1 0 1 1 0 2 0 0 0 0 1 2 0 0 0 2 2 0 1 1 0 1 1 0 0 1 0 0 0 0 0 1 0 2 0 0 2 0 2 1 1 1 0 0 1 1 0 1 0 2 1 1 1 2 0 2 2 0 0 0 0 0 0 2 2 0 0 0 0 0 0 0 0 0 1 0 1 2 2 1 1 0 1 0 1 1 2 1 1 2 2 0 0 1 1 1 1 1 1 1 0 1 1 0 0 0 0 1 0 1 1 0 0 0 0 1 1 1 0 0 0 2 0 1 0 2 1 1 0 0 0 0 1 1 1 0 1 0 1 0 0 1 0 1 1 2 1 1 1 2 0 1 0 0 0 0 0 0 0 2 1 0 1 1 1 0 1 2 1 0 0 1 1 2 1 1 1 0 0 0 1 0 0 0 0 0 0 1 0 0 0 2 0 0 0 0 0 2 1 2 0 2 0 0 1 0 0 0 0 2 0 2 0 0 1 0 0 1 0 0 0 1 1 0 0 0 1 1 0 2 0 0 2 1 1 1 0 0 0 1 1 1 1 1 0 0 1 1 0 2 0 2 0 1 1 0 0 0 0 0 0 0 0 0 1 0 0 0 0 0 0 1 2 0 0 0 1 0 1 0 0 2 1 2 1 1 0 0 1 0 0 0 0 1 0 0 0 0 0 0 2 2 1 1 2 1 0 0 0 0 1 0 1 0 1 0 0 0 0 0 1 1 1 2 2 0 1 1 0 0 1 1 2 0 0 1 0 1 0 0 1 0 0 0 0 0 0 0 0 0 0 0 0 1 2 1 1 0 2 0 0 0 2 0 2 2 0 1 2 0 0 1 0 1 0 0 0 2 0 0 0 2 0 1 1 1 1 1 1 0 0 0 0 1 0 1 0 1 1 2 2 0 1 1 0 0 1 1 1 1 1 0 0 0 1 1 1 0 0 0 2 0 0 0 2 2 1 1 1 0 0 0 0 0 0 0 0 0 0 0 0 0 0 0 0 0 0 1 1 1 0 0 1 0 0 0 0 0 0 0 0 0 1 0 0 2 0 2 0 0 0 2 1 1 0 2 2 2 0 0 0 0 0 1 0 0 0 2 0 2 2 0 2 0 1 0 0 1 0 1 1 0 1 1 0 1 0 1 1 0 1 1 0 2 2 0 1 1 1 2 0 1 1 1 0 0 2 0 0 2 0 0 0 2 0 0 1 1 2 2 1 0 0 0 0 1 1 0 1 0 2 0 1 2 2 2 0 0 2 0 1 0 2 0 0 2 0 1 1 1 0 1 0 0 0 1 0 0 0 1 0 0 0 0 1 2 0 0 0 0 0 0 2 1 1 1 2 0
43 1 0 0 1 0 2 0 0 2 2 0 0 0 0 0 0 0 2 0 1 0 0 1 1 0 1 0 0 1 2 0 1 2 0 1 2 2 0 0 1 1 0 0 1 1 2 0 2 1 0 0 1 1 2 1 1 0 1 1 1 0 1 1 2 0 2 0 1 0 0 1 2 0 1 2 0 2 2 0 2 0 2 0 1 0 0 1 1 2 0 1 0 2 0 0 0 1 0 2 1 2 1 0 2 1 1 0 1 2 0 1 1 1 1 1 1 0 2 1 1 0 2 1 1 1 1 1 0 1 0 0 0 0 0 0 0 0 2 0 1 2 0 0 0 0 1 0 0 0 0 1 0 1 0 0 0 0 0 1 1 1 1 0 1 1 0 0 1 1 1 2 0 2 0 0 0 1 0 1 0 2 1 2 2 1 2 1 0 0 1 0 0 1 1 0 1 0 1 0 1 1 0 0 2 0 0 0 1 0 0 0 2 0 0 0 0 1 2 1 1 0 0 1 1 0 0 1 0 1 0 1 1 0 1 0 0 2 0 2 0 0 2 0 0 1 0 1 1 1 1 1 1 0 0 2 1 0 0 0 0 1 0 1 0 0 1 0 1 0 0 1 0 2 0 0 1 2 2 0 1 2 2 0 1 1 2 0 1 1 1 1 0 1 2 1 1 0 0 1 0 0 0 0 0 1 0 0 1 0 0 1 0 0 1 0 1 1 2 0 0 2 1 1 1 0 1 1 0 1 2 1 0 0 0 0 0 2 0 1 2 2 2 0 0 1 1 0 0 2 0 0 0 0 1 0 1 0 0 1 0 1 2 0 2 0 1 1 1 0 1 1 1 1 1 0 2 2 2 0 0 0 0 0 0 0 0 1 1 0 1 1 0 1 2 0 0 2 1 1 1 1 0 2 1 0 1 1 1 0 0 1 0 0 1 2 0 0 0 1 1 1 0 1 1 2 0 0 0 0 1 0 0 0 0 0 0 0 0 1 1 0 2 0 1 1 0 2 0 0 0 2 0 2 0 0 0 1 2 2 1 0 1 1 0 1 1 2 2 1 1 1 1 1 0 0 0 0 1 1 1 1 0 0 0 0 0 2 2 0 0 2 1 1 1 0 0 1 1 1 2 1 0 0 0 2 2 1 1 0 0 0 1 1 0 1 0 0 2 1 2 1 0 1 1 2 0 0 2 2 0 0 0 0 0 1 1 0 1 1 0 0 0 1 1 0 0 1 1 1 0 0 0 2 0 1 0 1 0 1 1 0 1 2 1 1 2 1 1 0 1 1 0 0 0 0 0 1 1 1 0 0 1 0 1 1 1 0 0 0 1 0 1 2 0 0 0 1 1 0 0 2 0 2 0 2 2 0 0 1 0 0 0 1 1 1 0 0 0 0 0 0 0 1 0 1 1 0 0 0 1 1 0 1 0 1 2 0 2 2 1 0 0 2 0 1 1 1 0 0 0 2 1 1 1 1 2 2 2 0 0 0 1 1 1 1 0 0 0 0 1 0 0 0 0 0 0 1 2 2 0 0 0 1 1 1 0 1 0 1 0 1 0 0 0 0 2 2 0 1 1 0 0 0 0 2 0 2 2 0 1 0 0 0 0 1 1 0 1 0 1 0 0 0 1 2 0 1 1 0 1 1 0 0 2 2 0 0 0 0 0 0 0 0 1 1 0 0 1 1 1 1 0 0 0 0 2 1 2 0 0 0 1 0 0 1 2 1 0 2 0 0 1 1 1 1 0 1 2 2 0 0 0 0 0 2 0 2 0 2 0 2 2 2 0 1 0 1 0 1 0 1 2 1 2 0 1 0 1 0 1 0 1 1 1 0 0 0 2 2 2 2 0 0 2 0 0 2 1 2 0 1 1 0 0 1 1 1 1 0 1 1 0 0 0 0 1 0 1 0 0 0 0 2 0 0 0 0 0 0 1 1 0 0 0 0 1 0 2 1 1 0 0 1 0 2 0 2 0 2 0 1 0 0 0 0 0 0 1 0 0 1 0 0 1 1 1 1 1 1 2 1 0 0 2 1 0 0 1 1 0 0 0 0 0 1 0 1 2 1 0 1 0 0 0 0 2 1 0 0 1 1 1 2 0 0 0 0 0 1 0 0 1 0 0 1 1 0 0 0 1 1 1 0 1 0 1 0 0 0 0 0 0 0 2 1 1 0 0 0 1 0 0 0 2 0 1 0 1 0 0 0 0 1 0 0 0 1 1 2 0 1 1 1 0 0 0 0 0 1 2 0
44 0 0 0 0 0 0 1 2 0 0 0 0 0 0 0 0 0 1 0 2 0 0 0 2 0 0 0 1 0 1 1 1 2 0 2 2 1 0 0 0 1 1 1 1 1 0 1 0 1 1 2 2 2 0 1 0 0 0 1 0 0 0 1 0 0 0 0 1 0 0 1 2 1 1 2 1 0 1 0 0 0 2 2 2 0 1 1 1 2 1 2 1 1 0 0 1 2 0 2 2 2 0 0 2 1 2 0 1 1 0 1 1 1 1 1 1 0 2 0 0 0 2 1 1 0 1 0 0 1 1 0 1 1 0 0 1 0 1 0 2 0 0 0 0 0 0 0 0 0 0 0 0 0 1 0 0 1 0 1 1 0 0 2 0 0 1 2 0 2 0 0 1 1 1 0 2 0 0 0 0 0 1 2 2 1 2 2 2 0 0 0 1 1 1 0 0 0 1 0 0 1 0 0 2 0 0 0 1 0 2 0 1 1 0 1 0 1 0 0 2 1 1 2 0 0 0 1 0 1 0 1 0 0 2 0 0 2 0 2 0 0 2 0 0 2 0 0 2 0 0 0 2 0 0 1 2 0 0 0 0 0 0 2 0 0 1 1 2 0 1 0 1 2 2 2 0 0 1 0 1 1 2 0 0 1 1 0 1 2 1 0 1 0 2 1 0 1 0 1 0 0 0 0 0 0 0 0 2 0 0 2 0 1 1 1 2 1 0 0 1 1 0 0 2 0 0 0 0 0 2 2 1 0 0 0 0 2 0 1 1 1 1 0 0 0 2 0 2 0 2 0 1 0 0 0 0 0 0 0 0 0 0 0 0 0 1 1 1 0 1 1 0 2 0 0 1 2 0 0 0 0 0 0 0 1 0 0 0 1 0 0 1 0 2 1 2 1 0 0 0 0 0 2 2 0 0 1 0 1 1 0 1 1 1 2 1 0 0 0 0 1 0 1 0 0 0 0 0 0 1 0 0 0 0 1 0 0 0 0 2 0 2 0 2 2 0 2 0 1 0 1 0 2 0 0 0 1 0 1 1 0 1 1 0 2 2 1 2 0 0 0 1 1 2 1 1 0 0 0 1 1 1 0 1 0 0 1 2 0 0 2 1 2 0 1 1 2 2 0 0 0 1 1 0 1 1 0 1 0 1 0 0 0 1 1 0 1 1 1 1 1 0 1 1 1 0 0 1 2 0 0 0 0 0 1 0 0 0 1 1 1 2 0 1 0 0 0 2 2 0 0 2 2 1 0 0 2 2 0 0 2 1 2 0 2 1 1 1 0 0 1 1 0 0 1 1 1 1 0 0 0 0 0 0 0 0 0 0 0 0 0 0 1 0 0 0 0 0 0 0 0 1 2 0 2 1 0 2 1 1 0 0 1 0 0 0 0 0 0 0 1 0 1 0 1 1 1 0 0 2 2 0 0 0 0 2 0 2 2 2 1 0 0 1 2 2 1 0 0 1 2 1 1 0 2 1 2 2 0 0 0 1 0 1 1 0 1 0 0 1 0 1 0 0 1 1 0 0 0 0 0 0 0 0 1 1 1 0 1 0 2 0 0 1 0 1 2 0 2 0 0 0 0 0 1 1 1 2 0 1 1 0 0 0 1 0 2 2 0 0 0 0 1 0 2 1 1 1 0 0 0 0 0 0 0 1 0 0 1 0 1 2 2 2 0 0 0 0 0 0 0 0 0 0 1 0 0 0 0 0 0 2 1 0 0 2 0 1 1 1 0 2 1 0 0 0 2 2 2 1 0 1 1 0 1 1 1 0 1 1 1 2 1 0 0 0 1 0 1 0 2 0 2 0 0 0 0 0 0 0 0 2 2 2 0 0 1 2 1 1 1 0 1 2 2 1 1 1 2 0 1 2 0 0 0 0 0 2 1 0 1 1 1 1 1 1 0 0 0 0 1 1 2 0 1 1 0 0 0 2 2 0 0 0 0 2 0 2 0 2 0 0 1 0 2 0 2 1 2 1 1 1 0 0 1 1 2 0 0 0 2 1 2 0 0 0 0 1 1 0 2 0 2 0 0 1 0 0 1 0 2 0 0 0 2 0 1 1 0 0 1 0 1 0 0 0 1 1 1 2 1 0 2 0 0 0 0 1 1 0 0 2 1 0 0 0 0 0 0 2 0 2 0 1 0 0 2 1 1 0 0 0 0 1 1 0 0 1 1 0 0 1 1 0 0 2 0 0 0 0 0 0 2 0 0 1 0 0 2 0 0 0 1 1 0 0 1 1 1 2 1
45 0 0 0 0 1 2 1 1 1 2 0 0 0 0 0 0 0 0 0 2 0 0 0 2 0 1 0 0 0 1 1 0 1 0 0 2 0 1 1 0 0 0 1 0 1 0 0 1 2 1 1 0 0 0 2 0 0 0 1 1 0 1 1 0 0 0 0 0 0 0 1 2 0 1 2 1 2 2 1 1 0 2 1 1 0 0 0 0 2 0 1 1 1 0 0 0 0 0 1 0 2 2 0 2 0 2 1 1 1 0 2 0 1 0 1 0 0 2 0 0 0 2 2 2 0 2 1 0 0 1 0 1 1 0 0 1 0 0 1 1 2 0 0 0 0 0 0 0 0 0 0 1 1 0 1 1 2 0 1 1 1 2 0 1 1 2 0 1 1 1 0 1 1 1 0 2 0 0 0 0 1 0 2 2 2 1 2 0 0 0 1 0 1 2 0 1 0 0 0 0 0 0 0 2 0 0 1 1 0 0 0 1 0 0 1 0 2 0 0 2 1 0 1 1 0 1 1 0 1 1 0 0 0 2 0 0 2 0 2 0 0 2 0 0 1 0 0 2 0 0 0 1 1 1 1 0 1 0 0 0 0 0 1 1 1 0 0 1 0 1 0 0 2 0 1 2 1 1 0 0 1 2 1 0 0 1 1 1 2 1 1 1 0 2 1 0 1 1 2 1 0 1 1 1 1 0 2 1 0 0 1 0 0 1 0 2 0 1 0 0 1 1 1 2 0 1 0 0 0 1 0 0 0 0 0 0 1 2 2 1 2 2 0 0 1 0 1 2 2 1 1 0 0 2 0 1 0 0 1 0 1 1 0 1 1 1 1 1 0 1 1 2 2 0 1 2 2 1 0 1 1 0 0 0 0 0 1 1 0 0 0 0 1 2 0 0 1 1 0 0 1 0 1 1 0 0 1 0 2 0 1 0 0 0 1 1 1 0 0 0 2 1 1 1 1 1 0 0 0 0 0 0 0 0 1 1 2 0 0 0 0 1 1 0 1 0 1 1 2 0 1 0 2 1 1 1 1 0 1 1 0 0 0 1 1 0 2 2 0 0 0 2 2 1 0 1 0 2 1 2 1 2 0 2 0 0 0 2 0 0 1 1 1 0 1 1 2 2 0 0 0 1 1 1 0 1 0 0 0 0 0 1 1 1 0 0 1 0 1 1 0 2 2 2 2 0 0 0 1 1 0 0 1 0 0 0 1 0 1 0 0 1 1 0 2 1 2 0 0 0 0 0 2 0 0 0 1 0 1 1 0 1 1 0 1 1 2 1 1 0 1 1 0 1 0 1 1 1 1 0 0 1 0 1 1 1 0 0 0 0 0 0 0 0 0 1 0 0 0 0 2 2 1 0 1 1 0 2 0 0 0 0 1 0 1 0 0 0 1 0 1 0 0 0 0 1 1 0 0 2 2 0 1 0 0 2 0 2 2 1 1 1 1 0 1 1 1 0 0 2 1 0 0 0 2 2 1 1 0 0 0 0 0 0 1 0 1 1 1 1 1 0 0 0 0 0 0 0 2 1 1 0 0 0 1 1 2 0 0 0 1 0 1 1 0 2 2 0 1 0 1 0 0 0 1 1 0 1 1 1 1 0 0 0 0 0 1 1 0 1 0 2 0 0 1 0 1 1 0 1 0 0 0 1 0 2 0 0 1 1 0 0 0 0 0 0 0 1 1 1 1 0 0 0 0 0 0 1 0 0 0 1 0 0 0 1 0 2 2 0 0 2 0 0 1 0 1 1 1 0 1 2 0 1 1 0 2 2 2 0 2 2 2 2 0 0 0 0 0 0 0 1 2 1 0 0 0 0 2 2 0 2 2 2 0 0 0 2 2 1 1 0 1 1 2 1 1 0 2 0 0 0 1 1 1 0 1 1 0 1 1 0 0 0 0 0 0 0 1 1 0 1 1 2 0 1 0 0 0 1 1 0 0 0 0 1 0 1 1 0 0 0 2 0 0 0 1 1 2 2 2 1 0 0 0 0 1 1 0 0 1 1 1 1 0 1 0 1 0 0 1 2 0 0 0 2 1 0 2 0 0 0 0 0 2 0 2 2 1 0 1 0 0 1 0 1 0 0 0 2 0 0 1 0 0 0 2 0 0 0 0 2 0 0 0 0 0 0 1 1 0 1 0 2 0 1 0 0 0 0 0 0 0 0 1 1 0 1 1 1 0 0 0 1 1 1 1 2 1 1 1 0 0 0 0 0 0 0 2 0 0 1 0 0 0 0 0 0 0 1 1
46 1 0 0 0 0 0 0 1 1 1 0 0 0 0 0 0 1 2 0 2 0 1 1 1 1 1 0 0 1 2 0 0 1 0 1 2 2 0 0 1 1 1 1 0 1 0 0 2 0 0 0 0 0 1 1 0 0 0 0 0 1 0 0 0 0 0 0 2 1 0 2 2 0 0 2 2 2 2 0 2 0 2 1 2 0 0 1 0 2 0 1 1 1 1 0 0 2 0 2 2 2 0 0 2 1 2 2 2 0 0 2 1 1 1 1 1 0 1 2 2 0 2 2 2 0 2 1 0 1 1 0 0 0 1 0 0 0 0 0 1 1 1 0 0 0 1 0 0 0 0 0 0 0 0 1 1 2 0 2 2 2 0 2 0 0 1 0 1 2 0 0 0 2 0 0 1 0 0 0 0 1 0 2 1 1 1 0 0 0 0 0 0 2 2 0 1 0 1 0 0 0 0 0 2 0 1 2 0 0 1 0 1 0 0 0 0 0 1 0 2 0 1 2 0 0 0 1 0 2 0 0 0 0 2 0 0 2 1 1 0 0 2 0 1 2 1 0 2 0 0 0 2 0 0 0 0 1 1 1 1 1 0 0 0 0 1 0 2 0 1 0 0 1 0 0 0 2 2 0 1 2 2 1 0 1 1 1 0 1 1 0 0 2 2 1 0 0 1 2 1 0 1 1 1 0 0 0 2 1 0 1 0 0 0 0 1 0 1 0 0 2 0 2 1 0 0 0 2 2 2 1 1 1 0 0 0 2 0 0 0 0 2 0 0 0 1 0 1 1 0 0 1 0 1 0 1 0 0 0 0 0 2 0 2 1 1 1 1 1 1 1 0 2 1 0 1 1 1 0 2 0 1 0 0 1 0 0 0 0 0 0 1 0 1 0 0 1 1 1 1 1 0 2 1 1 1 1 0 2 0 0 1 1 1 2 1 0 0 0 1 1 0 2 1 1 1 0 0 0 2 0 0 1 1 1 0 0 0 0 0 0 1 1 0 2 0 1 1 1 0 1 0 2 2 0 2 1 1 2 1 0 0 0 0 1 1 1 2 0 0 0 2 2 1 0 0 0 2 0 1 1 0 0 0 0 0 1 2 0 0 2 1 2 1 0 0 0 0 0 2 1 0 0 2 0 2 0 2 0 0 0 0 1 0 1 1 0 0 1 1 0 0 0 0 0 0 1 1 2 0 1 0 0 1 1 1 1 0 0 2 2 0 0 0 1 1 1 1 2 0 0 0 2 1 0 0 1 1 1 0 0 0 2 2 0 2 1 1 0 1 1 0 0 0 0 0 1 1 1 0 0 2 0 0 2 0 0 0 0 0 0 0 0 1 0 0 0 0 0 0 1 1 1 1 2 1 1 1 0 0 0 0 0 1 0 0 0 0 0 1 1 0 0 0 2 2 1 0 0 2 2 0 2 0 0 2 0 1 0 1 0 1 2 0 1 1 1 1 0 0 1 1 1 0 1 2 2 1 1 1 0 2 1 1 1 0 0 1 1 0 1 0 1 1 0 0 1 1 1 0 0 0 0 0 1 0 1 1 2 0 0 0 0 0 0 0 2 0 2 1 1 0 0 1 2 0 1 1 1 0 0 0 0 0 0 0 2 0 0 0 2 1 0 1 2 0 0 0 1 1 0 0 0 0 0 1 0 0 1 1 1 0 0 1 1 0 0 0 0 0 0 0 0 0 1 0 0 1 0 0 0 2 0 0 0 2 0 1 1 1 0 0 0 0 2 0 0 0 0 1 1 1 0 1 1 1 1 0 1 1 0 2 2 0 1 0 0 0 0 1 0 0 2 0 0 1 0 1 1 2 0 1 1 1 0 0 1 2 1 1 1 0 1 1 1 0 2 1 2 0 1 1 0 0 0 0 0 0 0 0 0 0 0 0 0 0 0 0 0 0 2 1 1 0 0 1 0 1 1 0 1 0 0 1 0 1 0 1 1 1 1 0 1 0 2 0 0 1 2 1 1 0 1 0 1 0 1 0 1 1 2 1 2 2 0 2 0 0 0 0 2 0 1 1 1 1 2 1 0 1 1 0 0 1 1 0 0 1 1 0 0 1 1 0 0 1 2 0 0 1 0 0 1 0 0 0 0 0 1 0 0 0 1 0 2 2 0 0 1 1 1 1 0 2 0 1 0 0 0 0 0 1 0 2 0 0 0 1 1 1 0 0 0 0 0 2 0 0 0 0 0 0 1 0 0 0 1 0 2 1 0 0 1 1 0 0 2 2 1 2 0
47 1 0 0 1 0 2 1 1 1 1 1 0 1 0 1 0 0 0 0 1 0 1 0 2 0 0 0 1 1 1 2 0 2 0 0 2 2 0 0 0 2 0 0 0 0 1 1 0 2 0 2 0 0 0 0 0 0 0 1 0 1 2 1 0 2 0 1 2 0 0 0 2 0 1 2 1 2 2 0 2 0 1 0 1 0 0 0 0 2 0 0 1 1 0 0 2 1 1 2 0 1 0 0 2 0 2 1 1 1 0 1 1 2 1 2 2 0 0 2 2 0 2 1 1 1 1 0 0 0 0 0 0 0 0 0 0 0 0 0 0 2 0 0 0 0 0 0 0 0 0 0 0 0 0 1 0 0 0 2 1 1 1 1 1 2 1 0 0 1 1 1 1 1 0 0 2 0 0 0 0 1 1 1 1 0 1 1 0 0 0 1 0 1 2 0 0 0 1 0 0 1 0 1 2 0 1 1 0 0 1 0 2 0 0 1 0 0 0 1 1 1 0 1 1 1 0 1 0 1 0 0 0 0 2 0 0 2 0 1 0 0 2 1 0 1 0 1 1 1 0 0 1 1 1 1 0 0 0 0 0 0 0 1 0 0 0 1 1 0 0 1 0 2 0 0 1 1 1 0 1 1 2 1 1 1 2 0 1 2 0 1 1 0 2 1 1 1 0 1 2 1 0 0 0 0 0 0 2 0 0 1 0 0 0 0 0 1 1 0 0 2 1 2 2 0 0 0 0 0 2 0 0 0 0 0 0 2 0 1 0 0 2 0 0 1 0 1 2 1 0 0 1 1 0 2 2 0 0 1 0 1 2 0 2 0 0 2 2 0 2 0 1 2 0 2 2 2 2 0 0 1 1 0 0 1 0 0 0 0 0 0 1 0 2 1 1 1 1 1 1 1 0 2 2 1 0 0 0 1 1 0 1 1 1 1 0 1 0 0 0 1 1 2 1 1 1 1 1 0 1 1 0 1 0 1 0 0 0 1 0 0 1 1 0 2 0 1 0 1 0 1 0 2 2 2 2 1 2 2 1 0 0 1 0 2 2 2 2 0 0 0 0 0 0 0 0 1 2 0 0 2 1 0 1 0 0 1 2 1 0 1 0 0 0 0 0 0 0 2 2 0 2 1 0 1 1 0 1 0 0 0 0 0 0 2 1 0 0 0 0 1 1 0 0 1 0 1 0 2 1 1 0 0 0 0 1 0 1 0 1 1 2 2 2 0 0 1 1 1 0 1 0 2 0 0 1 0 0 2 1 0 0 1 0 0 0 1 0 1 0 0 1 0 0 1 1 2 2 1 0 0 0 0 0 0 0 0 0 0 0 0 1 0 0 0 0 2 2 1 0 0 1 1 0 1 1 0 0 1 0 0 0 1 0 2 0 1 0 1 1 2 0 0 0 1 1 1 0 0 1 1 0 2 0 1 2 0 2 1 1 1 0 1 1 1 1 1 1 0 0 2 2 0 0 0 2 1 1 0 0 0 0 0 0 1 0 2 0 0 0 0 0 0 0 0 0 0 0 0 1 1 0 0 0 2 1 2 1 1 0 0 0 0 0 0 1 1 0 1 1 0 0 0 0 1 1 2 1 0 2 0 0 0 1 1 0 1 0 0 0 1 1 0 0 2 0 1 0 0 2 2 0 1 1 0 1 0 0 2 1 1 0 0 0 0 0 0 0 0 0 0 0 0 0 1 1 0 2 0 0 0 2 0 0 1 2 1 1 2 0 0 1 1 1 1 1 0 0 0 1 1 0 0 0 2 0 1 0 1 1 0 2 1 0 0 0 1 0 0 0 1 0 2 0 0 0 0 1 0 2 1 1 1 1 0 1 2 2 2 0 2 0 1 2 1 1 1 1 2 0 1 2 0 0 1 0 1 1 0 0 0 0 1 1 0 1 0 0 0 0 2 0 2 0 0 0 0 0 0 1 1 0 0 0 0 0 0 1 1 1 0 0 2 0 2 0 0 0 2 2 2 1 0 0 1 0 1 0 2 0 1 1 1 2 0 2 0 0 1 1 2 0 1 2 1 0 0 0 2 0 0 1 1 1 0 0 1 2 1 1 1 0 1 1 0 2 2 0 0 2 0 0 1 1 0 0 1 2 2 1 1 2 1 1 1 2 1 0 0 1 0 1 0 1 0 1 2 0 2 0 1 0 0 2 0 1 0 0 1 2 0 0 0 0 0 2 1 2 0 0 0 1 1 0 0 0 0 1 2 0 0 0 0 0 0 0 0 0 0 0 0
48 1 0 0 0 1 1 1 1 1 2 0 1 1 0 1 0 0 0 0 2 0 0 1 1 0 0 0 0 0 1 1 0 1 1 0 2 1 0 0 2 0 0 0 0 0 1 0 1 1 1 1 1 1 0 1 0 0 0 1 1 0 0 0 0 0 0 0 0 0 0 0 2 0 0 2 2 0 1 0 0 0 2 1 2 0 0 1 1 2 1 1 1 2 0 0 1 1 0 1 0 2 0 0 1 0 1 0 1 1 0 2 0 0 1 1 0 0 2 0 2 1 2 2 0 1 0 0 0 0 1 1 0 0 0 0 0 0 0 0 1 1 0 0 0 0 0 0 0 1 0 0 0 1 1 0 0 0 0 0 0 0 0 1 0 2 1 0 1 1 1 2 0 1 0 0 1 2 0 1 0 2 0 1 0 0 0 1 0 0 0 1 0 0 0 0 1 0 0 0 0 0 1 0 2 0 1 0 2 1 0 1 2 0 0 0 0 0 2 2 0 0 1 2 0 0 1 2 0 2 0 0 0 1 1 0 1 2 0 1 0 0 1 0 0 2 0 0 1 1 1 1 0 0 0 1 0 0 0 0 0 2 0 1 1 1 0 0 2 0 0 1 0 2 0 0 0 0 1 0 0 1 1 1 0 1 1 1 0 2 0 0 0 0 1 0 1 2 0 2 1 0 2 2 2 0 0 1 0 0 0 1 0 0 2 0 2 0 1 0 0 1 1 1 1 0 0 0 1 1 2 1 0 0 0 0 0 2 0 0 0 0 2 0 0 1 1 1 1 2 0 1 0 0 1 0 1 0 0 1 0 1 0 0 0 0 0 1 1 1 1 1 1 2 1 1 1 1 1 0 1 1 2 0 1 1 0 2 2 0 1 1 0 0 1 0 0 1 1 0 0 1 0 2 1 0 1 0 0 2 0 1 1 1 0 1 1 0 0 1 1 0 1 1 1 1 2 1 1 0 1 1 0 1 1 1 0 1 0 0 0 0 1 0 1 1 0 1 1 2 0 1 0 2 2 1 2 0 0 0 1 0 0 0 0 0 0 2 2 0 0 1 2 2 2 0 2 0 2 0 2 2 2 2 0 2 0 0 0 0 2 0 0 0 0 0 0 1 1 0 1 1 1 1 0 1 2 0 0 0 0 1 0 0 1 1 1 0 2 1 1 1 1 1 1 1 0 0 0 1 1 0 0 1 1 0 1 1 2 2 0 0 1 1 1 2 0 1 2 2 0 1 0 2 1 1 0 1 1 1 0 1 0 2 1 0 2 2 0 2 0 2 1 1 0 0 1 1 1 0 0 0 0 0 0 0 0 1 0 0 0 1 0 0 0 0 0 0 0 0 0 2 1 1 0 1 1 0 2 0 0 0 0 1 1 1 1 0 1 0 1 1 0 0 0 0 1 2 0 0 0 0 0 2 0 0 2 0 2 2 1 0 0 0 0 2 2 0 1 0 0 1 0 1 1 2 1 2 2 0 0 0 2 1 1 1 0 1 0 0 0 0 0 0 0 0 0 1 1 1 1 0 0 2 0 2 2 1 1 2 0 0 0 0 1 0 1 2 0 1 0 0 0 0 0 1 0 2 2 0 2 0 0 0 0 1 0 1 1 0 1 0 0 0 1 1 0 0 0 0 1 1 0 0 1 1 1 0 0 1 0 1 1 1 2 0 0 1 1 1 1 1 0 0 0 1 1 0 1 0 0 0 0 0 0 2 2 0 2 1 1 0 2 0 0 0 0 2 2 2 0 1 0 1 2 2 0 1 1 1 1 1 2 2 0 1 0 0 0 0 0 1 0 2 0 2 0 0 0 0 1 1 2 2 2 0 0 1 2 2 2 2 0 0 2 0 0 2 1 2 0 0 1 0 0 1 1 1 1 0 1 1 1 1 1 1 1 1 0 0 0 2 0 2 0 0 0 0 0 0 1 1 1 0 1 1 2 1 1 1 0 0 1 1 0 2 0 1 1 1 1 1 0 0 0 0 0 2 1 0 1 1 1 1 2 0 2 0 0 0 0 2 0 2 1 0 2 1 0 2 0 1 1 0 1 1 0 1 2 2 0 0 0 0 1 0 1 2 0 0 1 0 0 1 0 0 0 1 0 2 0 0 2 0 0 1 1 1 0 2 0 0 1 0 1 0 1 2 0 1 0 1 1 0 1 1 1 0 0 1 1 1 0 0 0 0 2 0 2 0 0 0 0 0 0 0 0 0 1 1 0 0 0 1 1 0 0 1 1 0 2 1
49 0 0 0 1 0 1 2 2 0 0 2 0 0 0 0 0 0 0 2 0 1 0 0 2 0 0 1 0 0 2 0 2 1 0 0 2 1 0 0 1 0 0 0 0 0 1 1 0 1 0 2 1 2 0 0 1 1 1 0 0 0 1 1 1 0 1 0 1 0 0 1 2 0 1 2 1 0 2 0 0 0 1 0 0 0 1 0 0 2 0 1 1 1 0 0 0 2 0 2 2 2 0 0 2 1 2 0 1 1 0 2 0 1 0 1 0 0 1 1 2 0 2 0 0 0 0 1 0 1 0 0 0 0 0 0 0 0 0 0 1 1 1 0 0 0 1 0 1 1 0 0 0 0 0 0 0 0 0 1 2 0 1 0 1 1 1 0 0 0 2 1 0 2 1 0 2 1 1 1 0 1 0 2 2 2 1 1 1 0 0 0 0 1 1 0 1 0 0 0 0 0 0 1 2 0 1 0 1 0 1 0 1 1 0 0 0 0 0 1 1 1 1 1 2 0 2 1 0 0 0 0 0 1 1 0 0 2 1 1 1 1 2 1 0 1 0 0 2 0 0 0 1 0 0 0 0 0 0 0 0 0 0 1 0 0 0 0 1 0 0 0 0 1 0 2 1 1 1 0 1 2 1 1 0 1 1 2 0 2 2 0 0 0 2 1 1 1 0 0 0 0 0 0 0 0 0 0 1 0 0 1 0 0 0 0 2 0 1 0 1 2 1 1 2 0 0 0 0 0 2 2 0 0 0 0 0 1 1 0 1 1 1 0 0 0 2 0 2 1 2 0 1 0 0 0 1 0 0 1 0 1 1 0 1 0 0 1 2 1 2 0 1 2 0 1 0 1 0 0 0 0 1 0 0 0 1 0 0 0 0 0 1 1 2 1 1 1 1 1 1 1 0 1 1 0 0 0 0 2 0 0 0 0 0 0 0 1 0 0 0 2 1 1 0 0 1 1 1 0 0 1 1 1 1 0 0 1 0 1 1 0 2 0 1 1 0 1 1 1 0 1 0 2 1 1 1 0 1 2 1 0 1 1 0 1 1 2 2 1 1 1 0 0 2 1 1 0 2 1 1 1 0 0 0 2 0 2 2 0 0 2 1 2 1 1 1 1 1 0 0 0 0 0 0 2 2 0 1 0 1 1 0 0 0 2 1 0 0 1 1 1 1 0 1 1 0 0 0 1 1 0 0 0 1 0 0 1 0 0 1 1 1 2 2 0 0 2 1 0 0 0 1 2 1 0 0 1 0 1 1 0 0 1 1 0 1 2 2 0 0 1 1 0 1 0 1 0 0 0 0 0 0 0 0 0 0 1 0 0 0 0 1 0 0 0 0 0 0 0 0 2 1 2 0 2 1 0 0 0 0 0 0 1 0 1 1 0 1 0 1 1 0 0 0 1 2 2 0 0 1 1 1 1 0 0 2 0 2 1 1 2 1 1 1 1 1 1 0 0 1 1 2 0 0 2 1 1 0 1 1 0 1 1 1 2 0 2 0 0 2 1 1 0 0 1 1 0 0 0 1 1 1 0 0 2 1 2 1 1 0 1 1 0 0 0 0 1 0 0 0 0 0 0 1 2 1 1 1 0 0 0 0 1 0 0 0 1 1 0 0 0 0 0 1 2 0 1 0 0 1 1 0 0 2 1 1 0 0 1 0 1 0 0 0 1 0 1 0 0 0 0 0 0 0 0 1 0 1 0 0 0 2 0 0 0 2 1 1 2 0 0 2 1 0 0 0 1 1 1 0 1 1 2 2 2 0 2 0 2 0 0 1 0 0 0 0 1 0 2 0 1 0 1 0 2 1 0 0 2 2 1 2 2 2 0 0 0 2 2 1 2 0 0 2 0 0 1 1 2 1 0 2 0 0 0 0 1 1 0 1 1 1 1 1 1 1 0 0 1 0 1 0 2 0 0 0 0 0 0 2 2 0 0 0 1 1 1 0 1 0 1 0 1 0 2 1 2 0 2 2 2 0 0 0 0 1 1 1 0 1 1 0 1 2 0 2 0 0 0 0 2 0 2 0 1 0 1 0 2 0 1 2 0 2 0 0 0 0 0 0 0 0 1 1 0 1 2 0 0 2 1 1 1 0 2 2 1 0 0 0 0 0 0 0 2 0 0 0 0 2 0 1 0 2 0 1 1 0 0 0 0 0 1 0 1 1 0 1 2 0 0 0 0 0 0 0 0 0 0 0 0 0 1 0 0 0 1 1 2 1 0 0 0 0 0 1 1 1 1 1 0
50 0 0 1 1 0 1 0 1 1 1 0 0 0 0 0 0 0 1 0 1 0 1 1 1 0 0 0 1 1 2 1 1 1 2 1 2 1 0 0 1 1 0 1 0 1 0 0 1 1 0 1 0 0 1 0 0 0 1 0 1 1 1 1 0 1 0 1 1 0 0 1 2 1 1 2 1 1 1 0 1 0 1 0 0 0 0 0 0 1 0 0 2 2 0 0 2 2 1 2 1 1 0 1 2 1 1 1 1 1 1 1 0 2 0 2 0 0 1 2 2 0 1 1 0 1 0 1 0 1 1 1 0 1 1 0 0 0 0 1 1 2 0 0 0 0 0 0 0 0 0 1 1 1 0 0 1 0 0 0 0 0 0 0 0 2 2 0 2 2 0 0 1 1 1 0 2 0 0 0 0 0 1 2 1 0 1 2 0 1 1 2 0 2 2 0 1 0 0 0 2 0 0 0 2 0 1 2 0 0 0 0 1 1 0 0 0 1 1 0 2 2 0 2 0 0 1 2 0 2 0 0 0 0 2 0 0 2 0 1 0 0 2 0 1 1 1 0 1 1 1 1 0 0 0 2 2 0 0 0 0 0 0 0 0 0 0 0 1 1 0 0 0 2 0 1 0 1 2 0 1 1 0 0 0 0 0 1 0 2 0 0 1 0 2 1 0 1 1 2 2 0 0 0 0 0 1 0 0 0 1 1 0 1 2 1 2 0 1 0 0 1 0 2 1 0 0 0 0 0 2 1 0 0 0 0 0 0 2 2 0 0 2 0 0 0 1 0 0 2 0 0 1 1 0 2 2 0 0 2 0 2 1 0 1 1 0 1 1 0 1 1 1 2 1 0 0 2 0 0 0 1 2 0 0 1 0 0 0 0 0 0 1 0 2 0 0 1 0 0 0 0 0 2 1 0 1 0 0 1 1 1 0 0 0 1 0 0 0 0 0 1 1 0 0 1 0 1 1 1 0 1 0 1 1 2 0 0 0 0 1 0 2 0 1 2 0 0 0 2 0 0 0 2 1 1 1 1 0 1 1 0 0 1 0 1 1 2 2 1 1 1 1 1 0 0 0 0 1 1 0 1 1 0 1 1 0 1 1 0 1 2 1 2 1 1 1 1 1 1 2 2 1 1 0 1 1 1 1 0 0 0 0 0 0 2 0 0 0 0 0 2 1 1 1 2 1 1 1 2 0 1 0 2 2 0 0 0 0 2 0 0 1 0 1 1 0 1 1 1 0 0 0 2 0 0 1 1 0 1 0 0 0 2 2 0 2 0 0 0 1 1 0 0 0 0 0 1 1 0 0 0 1 0 0 1 0 0 0 0 0 0 0 0 0 0 0 1 1 1 1 1 2 2 0 2 2 0 1 0 1 0 0 0 2 0 0 0 2 0 0 2 0 0 0 1 1 1 0 0 0 0 0 2 0 0 2 0 2 2 2 0 0 0 1 1 1 2 0 0 1 2 0 2 0 2 0 2 1 1 1 0 0 0 0 0 0 1 0 0 1 0 0 0 0 2 2 0 1 1 0 1 0 1 0 2 2 0 0 1 0 0 0 1 1 0 2 1 0 0 0 0 0 0 0 2 0 2 2 0 2 1 0 0 0 2 0 2 2 0 0 0 0 0 0 2 0 1 1 0 1 2 0 0 1 1 1 0 0 1 1 1 1 1 1 0 0 0 0 0 0 0 0 0 0 0 0 0 2 0 0 0 1 0 0 0 1 1 1 2 0 0 2 1 1 2 0 1 1 0 1 2 0 1 1 1 0 1 1 1 1 1 2 2 2 0 0 0 0 1 0 1 1 2 1 0 1 1 0 1 1 0 1 1 1 0 0 1 2 2 2 2 0 0 1 1 0 1 1 2 1 0 0 0 0 1 1 0 0 0 0 0 0 0 0 0 0 0 0 1 0 1 1 1 1 0 1 0 0 0 0 1 0 0 0 0 0 2 2 1 0 0 0 0 0 2 0 0 2 2 2 2 0 0 0 0 0 2 0 0 0 1 0 2 2 0 2 0 0 1 0 1 1 1 2 1 0 0 0 1 0 1 1 0 1 1 0 1 2 0 0 2 1 1 1 0 0 2 1 1 2 1 0 1 1 1 0 0 1 1 1 0 1 2 0 0 0 0 0 0 2 0 1 0 1 0 1 1 1 0 1 0 0 0 1 1 1 0 1 1 1 0 0 0 0 0 2 0 1 0 0 0 0 1 0 0 0 0 1 1 0 0 1 0 0 0 1 0 0 0 1 1
51 1 1 1 0 0 1 0 0 2 2 0 0 1 1 0 1 0 0 2 0 1 1 0 2 0 0 0 0 0 2 2 1 2 1 2 2 2 0 0 1 1 1 1 1 1 0 0 1 0 0 0 0 1 1 0 0 0 0 2 1 0 1 2 0 0 0 0 1 1 0 1 2 0 0 2 2 0 1 0 0 0 2 1 1 0 0 0 0 1 0 0 1 1 1 1 0 2 0 2 1 2 1 0 2 1 1 0 1 1 0 1 1 2 1 2 1 0 1 1 1 0 1 2 1 0 1 0 0 0 1 1 0 0 1 0 1 0 0 0 1 1 0 0 0 0 1 0 0 0 0 0 1 0 1 1 1 2 0 1 0 0 1 1 0 0 1 2 0 2 0 1 0 2 0 0 1 1 0 1 0 1 0 2 2 2 1 1 0 0 1 1 0 2 2 0 0 0 1 0 0 1 0 1 2 0 1 0 1 0 0 0 0 0 0 1 1 0 1 0 2 1 0 1 1 0 1 1 0 1 0 0 2 1 1 1 0 2 0 1 0 0 2 2 0 2 0 0 2 0 0 0 0 0 0 1 1 0 0 0 0 1 0 0 0 0 0 0 2 0 1 0 0 1 0 0 0 1 1 0 1 1 1 1 0 1 1 1 1 1 0 0 1 0 2 1 0 1 0 1 1 0 0 0 0 1 0 0 1 1 0 1 0 0 1 1 2 1 0 0 1 1 2 1 1 0 1 0 0 0 1 1 1 0 0 0 0 2 0 0 0 0 2 0 0 1 1 0 1 1 2 0 0 1 1 1 1 0 0 1 0 1 1 0 1 0 1 0 1 0 1 1 1 2 0 1 2 1 0 0 0 2 1 1 1 1 0 0 0 1 0 0 1 0 2 1 1 1 0 0 0 0 0 2 2 1 1 1 0 1 1 1 1 1 1 2 1 0 0 1 1 1 0 0 0 1 0 0 0 0 0 0 0 2 2 2 0 0 0 0 1 0 2 0 1 1 0 0 0 0 0 0 0 1 2 0 2 2 0 2 2 0 0 0 0 0 0 2 2 2 2 2 1 1 2 0 2 1 1 0 0 2 0 0 1 0 0 1 2 1 1 1 1 1 1 1 1 2 2 0 1 0 2 2 0 1 2 1 0 0 0 0 0 1 0 1 0 0 0 0 1 2 0 0 0 1 0 0 1 2 0 0 0 1 1 0 0 0 1 0 0 0 2 1 1 0 0 1 1 1 0 0 0 2 1 0 1 0 0 1 1 0 1 2 0 1 2 2 2 0 0 0 0 0 0 0 0 1 1 0 0 0 0 0 0 1 0 1 1 1 1 0 0 1 1 1 1 0 0 0 0 1 1 2 0 2 1 0 1 2 1 0 0 1 1 1 0 0 0 0 2 2 0 0 0 0 2 0 0 0 2 2 0 1 0 0 2 0 2 1 2 0 1 1 1 0 0 1 0 0 1 1 2 0 0 2 1 1 1 0 0 0 1 1 1 2 1 1 0 0 0 0 0 1 1 0 1 1 1 1 0 1 0 0 0 1 1 2 1 1 0 0 1 0 0 0 0 2 0 2 0 0 0 0 0 2 0 2 2 0 1 0 0 1 1 0 0 0 0 0 0 1 0 0 0 1 0 0 0 0 1 1 0 0 0 0 0 0 0 0 0 0 0 0 1 0 0 0 0 0 0 0 0 0 0 0 0 0 1 0 0 0 2 0 0 0 2 1 1 1 1 0 1 1 0 0 0 1 1 1 0 1 1 0 0 1 1 1 1 1 1 1 2 2 0 1 0 0 1 1 1 0 0 2 0 2 1 0 1 1 2 0 1 1 1 0 0 0 2 2 1 2 0 0 2 1 0 1 0 1 0 0 1 1 1 0 0 0 0 0 0 0 1 0 1 0 1 0 0 0 1 1 2 2 0 2 2 0 0 0 1 2 1 0 1 2 2 1 2 1 0 0 1 0 0 2 0 0 1 2 1 2 0 0 0 0 0 2 0 0 0 2 0 2 2 0 2 0 1 0 0 1 0 1 0 0 2 0 0 1 0 2 1 0 1 1 0 2 2 0 0 1 0 2 0 0 0 2 0 0 2 1 0 1 0 1 1 0 0 1 0 0 2 1 0 0 1 0 0 0 2 0 2 0 1 1 1 2 1 1 1 0 0 0 0 2 1 0 1 2 0 0 0 0 0 0 2 0 1 0 0 0 0 2 0 1 1 1 0 2 0 0 0 0 0 0 0 0 0 0 1 1
52 0 0 0 1 0 1 1 1 1 1 0 0 1 0 1 0 0 0 0 1 0 1 0 2 0 0 0 2 2 2 0 1 2 0 1 1 2 0 0 0 2 0 1 0 1 0 0 0 2 1 1 1 1 1 1 0 0 1 1 1 1 2 2 0 1 0 0 2 1 0 2 1 0 0 1 1 0 0 0 1 0 1 0 1 0 0 1 1 2 1 1 0 2 0 0 0 0 0 1 0 2 0 0 2 1 2 2 2 0 0 2 1 1 0 0 0 1 1 2 2 0 1 1 0 0 0 0 0 0 0 0 0 0 0 0 0 0 0 0 1 2 0 0 0 0 1 0 0 1 0 0 2 0 0 0 0 0 0 0 1 0 1 1 1 2 1 0 0 0 1 1 1 2 2 0 2 0 0 0 0 0 0 2 1 1 0 2 0 0 0 1 0 2 2 0 1 0 0 0 0 1 0 1 2 0 1 1 1 0 0 0 1 0 0 1 1 0 1 1 1 1 0 1 1 0 2 2 0 1 1 0 0 0 2 0 1 2 0 1 0 0 0 0 0 1 0 0 2 0 0 0 1 0 0 2 1 1 1 1 1 1 0 1 1 1 0 0 2 0 1 1 0 1 0 0 0 1 1 0 1 1 2 1 0 2 1 0 1 2 1 0 1 0 2 1 0 0 0 1 1 1 1 1 0 0 0 0 1 0 1 2 0 0 1 0 0 0 1 0 0 1 2 0 1 0 0 0 1 1 2 1 1 1 0 0 0 2 1 2 1 2 1 0 0 0 1 1 2 0 2 0 1 0 1 1 1 0 0 2 0 2 2 0 2 0 0 0 1 0 1 1 2 2 0 1 2 2 1 0 0 1 0 0 1 0 0 0 0 0 0 0 2 0 2 1 1 2 0 0 0 0 0 2 2 0 0 0 1 0 1 1 1 1 1 2 1 0 2 0 0 0 0 0 1 1 0 0 0 1 0 1 1 1 1 0 0 1 0 0 2 0 2 0 0 2 0 1 0 1 0 2 0 2 0 0 0 1 2 1 0 0 0 0 0 0 0 1 1 1 1 1 1 1 2 0 2 1 2 0 0 2 2 1 1 0 1 0 1 0 1 1 0 2 1 0 0 1 1 1 1 1 1 1 0 1 2 1 0 0 0 0 0 1 0 0 0 0 1 0 0 2 1 0 0 1 1 0 1 2 0 0 0 0 0 1 1 0 0 0 2 1 0 0 0 0 0 2 0 0 0 0 0 1 1 1 0 1 0 2 2 0 0 2 0 0 0 2 2 0 1 2 1 0 1 0 1 1 1 1 0 0 0 0 0 0 0 0 0 0 0 0 1 1 0 0 2 0 0 0 0 2 1 1 0 2 0 0 0 1 0 0 0 1 1 0 1 0 0 0 1 1 0 1 0 0 1 1 0 0 0 1 0 2 0 1 2 0 2 2 0 1 0 0 1 1 1 1 0 0 0 2 1 1 0 1 1 1 1 0 0 0 1 1 1 2 0 1 1 1 1 1 0 1 1 0 0 0 0 0 0 0 0 0 0 2 2 2 0 1 1 0 0 0 1 0 1 2 0 2 1 1 0 0 2 2 0 2 2 0 0 0 0 1 0 0 0 1 0 1 0 0 0 0 1 2 0 0 0 0 1 1 0 0 0 0 1 0 0 0 0 0 0 0 1 0 0 0 2 2 2 2 0 0 0 1 2 0 2 0 0 0 2 0 0 1 2 0 1 2 0 0 2 1 1 0 1 2 2 2 1 0 0 0 1 2 0 2 0 2 0 2 2 2 0 0 1 0 0 0 1 1 2 1 2 0 1 0 0 1 1 0 1 1 1 0 1 1 2 1 1 1 0 1 2 2 1 0 1 2 0 1 1 0 0 0 0 0 2 1 1 0 0 0 0 0 0 1 0 0 0 2 1 1 1 0 1 0 1 1 0 1 0 0 0 0 1 1 2 1 0 0 0 1 0 2 0 1 0 1 0 0 1 0 0 1 0 2 0 0 0 1 0 2 2 0 2 0 0 0 0 2 1 1 1 0 1 1 0 1 0 2 0 1 1 2 0 1 1 0 0 1 0 2 0 0 0 1 0 0 1 0 0 1 0 0 0 2 0 0 0 0 2 0 0 0 2 0 0 1 1 0 1 0 1 0 1 2 1 1 0 1 0 0 2 0 0 0 0 0 0 0 0 0 0 0 2 0 1 0 0 0 0 2 0 0 0 0 0 0 0 0 2 0 0 0 0 0 0 0 2 1
53 0 0 0 0 0 1 1 1 1 1 1 1 2 0 1 0 0 2 2 0 0 1 1 1 0 1 0 1 1 2 1 0 1 1 1 1 0 1 1 1 0 0 1 0 1 1 0 2 0 0 0 0 0 1 2 0 0 1 0 1 0 1 1 1 0 1 1 1 0 0 1 2 0 2 2 0 1 2 1 0 0 2 0 1 0 0 0 0 2 0 0 0 1 0 0 0 2 0 2 2 2 2 0 2 0 2 1 1 1 0 1 1 2 1 2 1 0 1 0 1 1 2 2 2 0 2 1 0 1 1 1 0 0 1 0 0 0 1 0 1 1 0 0 0 0 0 0 0 0 0 0 1 0 0 0 0 1 0 1 1 0 0 0 1 2 1 0 0 0 2 1 1 1 0 0 1 0 0 0 0 0 0 2 2 2 1 2 0 0 1 1 0 0 0 0 1 0 0 0 1 0 0 1 2 0 1 0 1 0 2 0 1 1 0 0 0 0 2 2 0 0 0 2 0 0 1 1 0 0 0 0 0 0 2 0 0 2 0 0 2 2 0 0 0 0 0 0 2 0 0 0 1 0 0 2 1 1 1 1 1 1 0 1 0 0 0 0 2 0 0 0 0 2 0 0 0 1 2 0 1 1 2 1 1 0 1 2 0 2 0 1 0 0 2 0 2 1 1 2 1 0 1 1 1 0 0 0 1 0 0 2 0 2 1 0 2 1 0 1 0 1 1 1 1 0 0 0 0 0 2 2 0 0 0 0 0 2 0 0 0 0 2 1 0 1 0 0 1 1 1 0 0 0 2 0 0 0 0 0 0 0 1 0 1 1 0 2 2 0 2 0 0 2 0 0 2 2 0 0 0 2 1 0 0 1 0 0 0 0 0 0 1 0 2 1 1 1 0 0 0 0 0 2 2 0 0 2 0 2 0 0 1 1 1 2 1 0 0 0 0 2 0 1 0 1 1 0 0 1 0 1 0 0 0 0 0 1 0 0 1 0 2 0 0 1 1 1 0 0 0 0 0 2 2 2 2 1 1 2 1 0 1 1 0 1 1 2 2 0 0 0 1 1 1 0 1 0 2 1 1 1 0 0 0 0 0 1 1 0 1 0 1 1 0 0 0 2 2 0 0 0 1 0 0 1 1 1 1 0 1 0 1 2 0 0 0 1 0 1 1 0 1 1 1 2 0 1 0 2 1 1 0 0 1 1 1 1 0 0 1 1 2 1 0 0 0 1 1 1 0 1 0 2 1 1 1 1 1 0 0 0 1 2 0 1 1 1 1 0 1 1 0 0 0 0 0 1 1 0 1 0 1 0 0 1 0 0 0 0 0 0 1 2 0 0 1 1 1 0 0 2 1 1 0 2 0 0 2 1 1 0 0 1 1 0 0 1 0 1 1 2 0 1 0 0 1 2 0 0 1 1 0 0 0 1 2 1 2 1 1 1 1 1 1 1 1 2 0 0 1 0 1 0 0 1 2 2 0 1 1 0 1 0 0 0 0 0 0 0 0 0 0 0 0 1 1 0 0 0 1 0 0 2 1 2 1 2 0 0 1 1 0 1 1 0 2 1 0 1 1 1 0 0 1 2 0 2 2 0 1 0 0 0 0 1 0 2 2 0 0 0 0 0 0 2 0 0 0 0 0 1 0 0 0 0 2 0 0 1 1 0 0 0 0 1 0 0 1 1 1 1 0 0 0 0 0 0 1 0 0 0 2 0 1 0 2 1 1 1 1 0 0 1 0 0 1 1 1 1 1 1 0 1 1 2 1 2 0 2 0 2 2 2 2 0 0 0 0 1 0 2 1 2 1 1 0 0 1 0 1 0 0 0 0 0 2 2 1 1 1 1 0 1 2 1 1 1 1 2 1 0 1 1 0 0 0 1 0 0 0 0 1 0 1 0 1 0 0 1 0 1 0 2 0 0 0 0 0 0 0 0 1 0 1 0 1 2 2 1 0 0 0 2 0 0 0 1 1 2 2 2 0 0 0 0 1 0 0 0 0 2 2 1 1 0 1 0 0 0 0 0 1 1 1 1 1 0 0 2 0 1 0 0 1 1 0 1 2 1 0 1 0 0 1 0 1 1 1 1 2 0 1 2 0 0 0 0 1 1 0 0 1 1 0 1 2 0 0 0 1 0 1 0 1 0 1 1 0 0 0 0 0 0 1 0 0 0 0 1 0 1 0 0 0 0 1 0 2 2 2 1 0 2 0 0 0 0 0 0 0 0 0 1 0 0 0 0 0 0 2 2
54 1 0 0 2 0 2 2 2 0 0 2 0 1 0 1 0 0 1 0 2 0 0 1 1 0 0 0 1 0 1 1 0 1 1 0 2 2 0 0 1 1 0 0 0 0 1 0 1 1 1 1 1 2 0 0 1 0 0 0 2 0 1 1 1 0 1 1 2 0 0 1 2 0 2 2 0 1 2 0 1 0 2 1 1 0 0 0 0 2 0 2 0 1 0 0 0 0 0 1 0 2 2 0 2 0 2 1 2 0 0 1 1 1 1 1 1 0 1 1 1 0 2 0 0 1 0 0 0 0 0 0 0 0 0 0 0 0 0 0 0 2 1 0 0 0 1 0 0 1 0 0 1 0 2 0 0 0 0 0 1 0 0 1 0 1 1 1 0 1 1 0 0 2 1 0 2 1 1 1 1 1 0 2 2 2 2 0 0 0 0 0 0 0 1 0 1 0 0 0 0 0 0 0 2 0 1 0 2 0 0 0 0 0 0 0 0 1 1 2 0 0 0 2 0 0 1 1 1 1 1 1 2 2 1 2 0 2 0 1 0 0 2 0 0 1 0 0 1 1 1 1 1 0 0 1 0 1 0 0 0 0 0 0 0 0 0 1 2 0 0 1 0 2 1 2 1 1 2 0 0 1 0 0 0 0 1 0 0 2 0 1 0 0 2 1 0 1 0 0 0 0 1 1 1 0 1 0 1 0 0 2 0 1 2 1 2 0 1 0 1 2 1 2 1 0 0 0 1 1 1 1 1 0 0 0 0 1 1 0 1 1 2 0 0 0 1 0 2 0 2 0 1 0 1 0 1 1 0 2 0 1 1 0 1 0 1 2 2 1 2 0 1 2 0 2 2 2 1 0 0 0 1 0 0 2 0 0 0 2 0 0 1 0 2 2 2 0 1 1 1 1 1 1 1 0 0 2 0 2 0 0 0 0 1 2 1 1 1 0 0 1 0 1 0 1 2 1 1 0 0 0 0 0 0 1 0 2 0 1 2 0 2 0 0 1 0 0 1 1 0 0 0 1 1 0 1 0 0 1 1 0 0 0 0 0 0 2 2 0 1 0 2 2 1 0 1 0 2 2 2 1 0 0 0 0 0 1 2 0 0 2 0 1 0 0 0 1 1 0 1 1 1 1 0 1 1 0 1 0 1 0 0 2 0 0 0 1 1 2 2 0 0 0 0 1 0 1 0 2 0 1 0 1 2 1 0 1 0 1 1 1 1 0 0 0 0 1 2 1 0 0 1 1 2 1 0 1 0 2 2 0 0 2 2 0 2 1 1 0 1 1 0 0 0 0 0 1 1 0 1 0 0 0 0 0 0 0 0 0 0 0 0 0 0 0 1 1 1 2 1 0 1 1 0 1 0 0 0 1 0 0 0 0 1 0 0 0 0 0 2 2 0 1 0 0 1 2 0 0 0 0 1 0 0 1 2 0 2 2 0 1 0 0 2 0 0 2 0 0 1 2 2 0 0 1 2 1 1 0 0 0 0 0 0 0 0 0 0 0 1 0 0 0 0 0 2 0 1 2 0 1 0 1 1 1 0 1 0 0 0 0 2 0 0 0 1 2 0 1 0 1 0 0 1 1 0 2 2 0 1 0 1 0 0 1 0 0 0 0 0 1 0 1 0 2 1 1 1 0 1 1 0 0 0 0 2 0 1 2 1 2 0 0 0 0 0 0 0 0 0 0 0 0 0 0 1 0 2 0 0 1 0 0 0 1 1 0 1 1 1 0 1 0 1 2 0 1 0 1 1 0 2 0 1 1 0 2 0 2 0 0 2 1 1 0 0 0 0 2 0 1 1 2 1 1 1 1 0 1 1 0 1 1 1 1 1 1 0 0 0 0 0 0 2 0 0 1 1 2 1 0 1 1 1 1 0 0 1 1 0 0 1 0 1 0 1 0 1 0 0 0 1 2 0 0 0 0 1 1 1 2 0 0 0 1 2 2 1 1 0 0 1 1 0 1 0 0 1 2 2 2 0 0 0 0 1 2 1 0 1 1 1 2 2 1 2 0 0 0 0 2 0 1 2 1 0 0 2 0 1 0 0 0 1 1 0 0 2 1 0 1 0 1 1 0 1 2 0 0 2 0 0 2 0 0 0 1 0 1 1 1 2 0 0 1 2 1 0 1 1 0 1 0 1 0 1 2 0 1 0 0 0 0 2 1 1 0 1 1 0 0 0 0 0 1 0 0 2 0 0 0 1 1 0 0 0 1 0 1 1 0 0 1 1 0 0 1 1 1 2 0
55 1 0 0 1 0 2 1 1 1 1 0 0 0 0 0 0 0 1 0 1 0 1 0 2 0 1 0 0 0 1 0 0 0 0 1 1 1 0 0 0 1 0 0 1 0 0 0 2 1 0 0 1 1 0 1 0 0 0 1 0 1 2 2 0 1 0 0 2 2 1 2 2 0 1 2 1 1 2 0 1 0 2 1 1 0 0 0 0 2 0 0 1 1 0 0 0 1 0 1 1 2 0 0 2 2 0 1 1 1 0 2 1 1 1 1 1 0 2 0 0 1 2 0 0 2 0 0 0 0 1 0 0 0 1 0 0 0 0 1 2 0 0 0 0 0 0 0 1 1 0 0 0 0 0 0 0 0 1 0 1 0 1 0 1 1 0 1 0 1 1 1 0 2 1 0 2 1 0 1 0 2 0 2 0 0 0 2 0 0 0 2 0 1 2 0 2 0 1 0 1 1 1 0 2 0 0 1 1 0 0 0 2 0 0 0 0 1 1 1 1 0 1 1 1 1 0 1 0 1 0 0 1 1 1 1 0 2 0 2 0 0 2 0 0 1 0 1 1 1 0 0 1 0 0 1 1 0 0 0 0 0 0 2 0 0 0 1 2 1 0 2 1 2 2 2 0 1 1 0 0 1 1 1 0 1 1 2 0 2 0 1 0 0 2 0 0 0 0 1 1 0 2 2 2 0 1 0 1 0 1 2 0 0 1 0 1 1 0 0 0 1 0 1 2 0 0 0 1 1 1 1 1 0 0 0 0 2 0 0 0 1 0 0 0 1 1 1 2 2 1 1 0 0 0 0 1 0 0 1 0 2 1 0 1 0 1 1 2 0 2 0 1 2 0 1 1 1 0 0 0 0 0 0 1 0 0 0 0 0 0 0 1 0 1 0 0 1 1 1 1 1 0 2 2 0 0 1 0 2 0 0 1 1 1 1 0 0 0 0 0 1 2 2 1 1 0 0 0 1 1 0 0 1 1 1 1 1 0 1 2 1 1 1 0 1 0 0 0 0 0 1 0 2 0 0 0 2 0 2 1 0 2 2 0 2 2 2 2 0 0 0 0 0 1 0 1 0 2 0 0 1 1 1 0 0 1 0 2 0 0 1 0 2 0 0 0 2 2 0 0 0 2 1 0 1 0 0 0 0 0 0 0 0 1 1 0 0 0 2 2 0 0 0 0 2 2 0 1 1 1 0 0 0 0 0 1 0 1 1 1 1 1 1 0 0 0 0 2 2 0 0 1 1 2 1 0 0 2 0 0 0 1 2 0 1 0 2 1 1 0 0 1 0 0 1 0 2 2 1 0 0 0 0 1 0 0 1 1 1 0 0 0 1 0 0 0 0 0 0 0 2 2 0 0 0 2 0 2 2 1 0 0 0 1 0 0 0 0 0 1 2 0 1 0 0 2 0 0 0 0 0 0 2 0 0 2 0 2 2 1 0 0 1 1 1 1 0 1 0 1 2 0 2 1 2 2 0 0 0 0 0 0 0 0 0 0 0 0 0 1 0 0 0 0 0 1 2 2 2 0 1 0 0 0 0 1 0 0 2 0 0 0 0 0 0 0 2 0 0 0 0 0 0 1 1 1 1 1 0 1 0 0 1 1 2 0 2 0 0 0 1 0 1 1 2 1 0 0 0 0 0 0 0 0 0 1 0 0 1 0 0 0 0 1 0 0 0 0 0 0 0 0 0 0 0 0 0 1 0 0 0 2 0 0 0 2 0 2 2 0 0 1 0 0 2 0 2 2 2 1 0 0 1 1 2 0 1 1 1 0 1 2 2 1 0 0 1 0 0 0 1 0 1 0 1 2 0 0 1 1 0 1 1 1 1 1 1 2 2 2 1 0 0 1 1 1 1 1 2 1 0 0 1 1 0 0 1 1 1 0 0 2 1 2 0 2 0 0 1 1 0 0 2 0 0 0 0 0 0 2 2 1 0 0 0 0 0 2 0 0 0 0 2 0 1 0 0 2 2 2 2 0 0 0 0 0 1 1 0 0 1 1 0 2 2 1 0 0 1 0 2 1 0 2 2 0 2 1 1 0 1 1 0 1 0 0 1 2 1 0 0 0 1 0 0 0 2 1 1 2 0 0 1 0 0 0 1 0 0 0 0 1 1 1 1 0 0 0 0 1 1 2 0 0 0 0 2 2 2 0 0 0 0 1 1 1 0 1 2 1 0 0 0 0 1 0 0 1 0 0 0 0 2 0 0 1 1 0 1 1 0 1 0 0 0 0 1 1 1 2 1
56 0 0 0 0 0 0 2 2 0 0 0 0 1 1 0 0 0 1 2 0 1 1 1 1 1 1 0 0 1 2 0 2 1 0 0 2 0 0 0 1 0 0 0 0 0 0 0 1 1 1 2 1 1 1 1 0 0 0 1 0 1 0 0 0 0 0 0 1 0 0 1 2 0 0 2 2 1 2 0 1 0 2 1 1 0 0 1 1 2 1 1 1 1 0 0 0 1 0 2 1 2 1 0 2 0 2 1 1 1 0 1 0 1 0 1 0 0 2 0 0 0 2 1 0 1 0 0 2 2 0 0 0 0 1 0 0 0 1 0 1 1 0 1 0 0 1 0 1 1 0 0 0 0 0 0 0 2 0 1 1 0 0 1 0 2 1 1 1 2 0 0 0 1 0 0 1 2 1 2 0 2 0 2 1 1 0 1 1 0 0 0 0 1 1 0 0 0 1 1 0 1 0 1 2 0 1 2 0 0 1 0 1 0 1 1 1 0 1 0 2 0 0 1 0 0 1 1 1 0 0 1 0 0 1 0 0 2 0 2 0 0 2 0 1 2 1 1 1 1 0 0 1 0 0 1 0 0 0 0 0 0 0 2 0 0 1 0 2 1 1 1 0 1 0 0 0 2 2 0 1 2 2 0 1 1 2 1 1 2 1 1 2 0 2 2 0 1 1 2 0 0 1 1 1 0 0 1 1 0 0 2 0 0 0 1 1 0 0 0 0 1 1 2 1 0 0 0 1 1 2 2 1 1 1 0 1 2 0 0 0 0 2 0 1 1 0 1 1 1 1 0 0 1 0 1 1 0 0 1 0 1 1 0 1 1 0 0 0 0 0 2 0 2 0 0 1 1 0 0 0 1 2 0 0 0 0 0 0 0 0 0 1 0 1 1 1 1 0 0 0 0 0 2 2 0 1 1 0 2 0 2 0 0 0 2 1 0 0 0 0 1 1 1 1 1 0 0 0 0 0 0 0 1 1 1 0 1 0 0 2 0 0 2 1 2 0 1 0 0 0 1 0 1 2 0 2 1 1 2 2 1 1 0 0 1 1 2 2 0 1 1 0 0 1 0 1 0 2 1 1 2 2 0 2 0 0 1 2 0 0 2 1 1 0 1 1 2 2 0 0 0 1 0 0 2 2 0 1 0 0 0 0 2 0 0 0 1 1 1 1 1 0 0 0 1 1 1 1 2 0 1 0 1 1 1 2 1 0 0 1 1 1 1 0 1 1 0 2 2 0 2 1 2 0 1 0 0 0 1 0 0 1 1 0 1 1 2 2 0 0 0 0 0 0 0 0 1 1 0 0 0 1 0 0 1 0 1 0 0 0 0 1 0 1 0 0 1 1 0 0 2 1 2 0 2 1 0 1 0 1 0 0 1 1 0 0 0 0 1 1 2 0 0 0 1 2 1 0 0 0 0 0 2 0 0 2 0 2 2 1 0 0 0 2 0 0 2 0 0 1 2 0 0 0 2 2 2 1 1 1 1 1 0 0 1 1 0 1 1 0 1 0 0 0 1 1 0 0 2 1 1 0 1 1 1 1 1 0 1 0 0 0 0 0 0 0 1 0 1 0 0 0 0 0 1 1 2 2 0 1 0 0 1 1 0 0 0 0 0 0 1 1 0 1 2 0 0 0 0 2 2 1 0 1 1 2 0 0 1 0 1 0 0 0 1 0 0 0 0 0 0 0 0 0 1 1 1 1 1 1 1 2 1 0 0 2 1 1 2 0 0 1 0 1 2 0 0 0 0 0 2 1 0 0 1 1 2 2 2 0 2 2 2 0 1 0 0 0 0 0 1 1 2 1 1 1 1 0 1 1 0 0 0 0 0 0 0 2 2 2 2 0 0 1 0 1 2 1 2 0 1 2 0 0 0 0 0 1 0 1 0 1 1 1 1 1 0 0 0 0 2 2 1 1 1 2 0 0 0 1 2 0 0 0 2 2 0 1 0 1 0 0 2 0 1 0 0 1 0 0 0 0 0 0 0 0 1 1 1 0 0 2 2 2 0 2 0 0 1 0 2 1 1 0 2 0 2 1 1 0 0 0 0 1 1 0 0 2 2 0 0 0 0 1 0 1 1 0 0 2 0 0 1 1 1 0 0 1 1 0 0 1 0 0 0 0 0 0 0 2 0 2 0 1 0 1 2 1 2 0 0 1 0 1 0 0 0 0 2 1 0 0 0 1 0 2 0 1 0 0 0 0 1 0 0 0 1 0 1 1 0 1 0 0 1 0 0 0 0 1 0
57 1 0 0 0 0 0 1 1 0 0 2 0 0 0 0 0 0 1 2 0 2 1 0 2 0 0 0 2 2 1 2 0 0 0 0 2 2 0 0 0 2 0 1 0 0 1 0 2 1 0 1 0 0 0 1 0 0 1 1 0 1 2 2 0 1 1 0 2 1 1 2 2 0 2 2 0 0 2 0 0 0 2 2 2 0 0 1 0 1 0 0 0 0 2 1 0 1 0 2 1 2 1 0 2 0 2 0 1 1 0 1 0 1 0 1 0 0 0 2 2 0 2 0 0 1 0 2 0 2 1 1 0 0 0 0 0 0 1 0 1 1 1 0 0 0 0 0 0 0 0 0 0 0 0 0 0 1 0 0 0 0 0 2 1 2 1 1 0 1 1 1 1 1 0 0 2 1 0 0 0 1 1 2 2 1 2 1 1 0 0 0 1 0 0 1 2 0 0 0 0 1 1 0 2 0 1 1 1 0 1 0 2 0 0 2 1 0 1 0 2 0 0 1 1 0 1 2 0 1 1 0 0 0 2 0 0 2 0 1 0 0 1 0 0 1 0 0 1 1 1 1 0 0 0 1 1 0 0 0 0 1 1 1 0 0 0 1 2 0 1 0 1 2 0 0 0 1 2 0 1 2 2 1 1 0 1 1 1 2 1 2 0 0 2 0 0 0 0 1 1 0 2 2 2 0 0 0 1 0 1 2 0 1 2 0 1 0 2 0 0 2 2 1 1 0 0 0 1 0 1 1 0 0 0 0 0 1 1 0 1 0 2 0 0 1 1 0 2 1 1 1 0 1 1 1 1 0 0 1 0 1 2 0 2 1 1 2 2 0 2 0 0 2 0 1 2 1 0 1 0 0 1 0 0 0 0 0 0 0 0 0 0 0 2 1 1 1 0 0 0 0 0 1 1 0 0 0 0 1 2 0 0 1 1 0 0 0 0 0 0 1 1 0 0 1 1 0 0 0 2 0 0 0 0 1 1 1 0 1 2 0 1 1 0 2 1 1 1 0 1 1 0 1 1 0 1 1 2 1 0 0 0 0 0 2 2 1 1 0 0 0 1 1 2 1 1 0 2 0 1 2 0 0 0 1 0 1 2 1 1 1 0 2 0 2 2 1 1 0 1 1 2 2 0 0 0 0 2 0 1 0 0 1 0 0 0 0 0 2 2 0 1 0 0 1 1 0 0 1 1 0 0 1 1 1 1 0 0 1 1 0 2 0 0 0 0 1 1 1 0 1 1 2 2 0 0 1 1 1 0 0 0 2 2 0 2 1 0 1 0 0 0 0 0 0 0 2 2 1 0 0 0 0 1 0 1 0 0 0 0 0 1 0 0 0 0 0 1 1 0 1 1 2 0 2 1 0 1 2 0 0 0 1 0 0 1 1 0 0 1 1 0 0 0 1 1 0 0 0 2 2 2 0 0 1 2 0 2 2 0 1 1 2 0 1 1 0 0 0 0 1 2 0 0 1 2 2 0 1 1 0 2 1 1 2 0 2 0 0 0 0 1 0 1 0 0 0 1 1 1 2 0 0 1 2 0 1 0 1 0 0 0 1 1 0 1 1 0 1 1 1 0 0 0 0 1 2 2 1 0 0 0 2 0 0 0 0 2 0 0 0 2 0 0 0 0 2 1 0 2 2 0 0 2 2 0 0 0 1 0 1 0 0 0 1 0 1 2 1 0 1 0 0 0 0 0 0 1 0 0 0 2 0 0 0 2 0 2 1 1 0 2 1 0 0 0 2 2 2 0 0 2 0 0 2 0 1 0 1 1 0 2 2 0 1 1 0 0 1 0 2 1 2 1 2 0 1 1 0 1 0 0 0 0 0 1 1 2 0 0 0 0 1 2 1 1 1 1 1 0 1 1 1 1 0 0 2 2 0 1 1 0 0 0 0 1 0 0 0 0 1 0 2 0 0 0 1 0 0 0 2 1 0 1 1 2 1 2 1 2 0 0 0 0 2 1 0 0 2 2 2 0 0 0 0 1 2 0 0 1 2 0 1 2 0 2 0 0 0 0 2 0 0 2 1 0 0 1 1 1 1 1 0 1 2 0 1 1 0 0 1 1 1 1 0 1 1 0 0 2 0 0 1 0 0 0 0 1 0 0 0 1 1 0 1 2 0 0 0 1 0 2 0 2 0 1 2 0 1 0 1 0 0 1 0 2 0 0 1 1 1 0 0 0 1 0 0 2 0 0 0 0 0 0 0 0 0 0 2 0 0 1 0 0 0 0 0 0 0 0 0
58 0 0 0 0 1 2 2 2 0 0 0 1 1 0 0 0 0 1 1 1 1 1 0 2 0 0 0 0 0 1 1 1 2 1 0 2 0 1 1 0 0 0 0 0 0 0 0 1 1 0 1 1 2 1 0 1 0 0 0 2 0 1 1 0 1 0 0 2 0 0 2 2 0 2 2 0 1 2 1 0 0 2 2 2 0 0 0 0 2 0 0 2 0 0 0 0 1 0 2 0 2 0 0 2 1 2 1 1 1 0 1 0 0 0 1 0 0 1 1 2 0 2 1 2 0 2 2 0 2 0 1 0 0 0 0 0 0 0 1 0 2 0 0 0 0 0 0 1 2 0 1 0 0 0 1 1 1 0 0 2 1 0 0 2 2 2 0 2 2 0 0 0 2 0 1 1 2 0 2 0 2 0 2 2 2 2 1 1 0 0 0 0 1 2 0 1 0 0 1 1 0 0 0 2 0 2 1 1 0 1 0 2 0 0 1 1 0 1 0 2 1 1 2 0 0 1 0 0 0 0 0 1 1 1 1 0 2 0 1 0 0 1 0 0 2 0 0 2 0 0 0 0 0 0 1 1 0 0 0 0 0 0 1 0 0 0 0 1 1 0 0 0 2 0 2 2 1 1 0 1 2 0 0 0 0 0 1 1 2 1 1 0 0 2 0 1 0 0 1 1 1 1 1 1 0 0 0 0 0 0 1 0 0 2 1 2 0 1 0 0 1 0 2 1 0 1 0 1 2 2 2 0 0 0 0 0 2 0 1 1 1 2 0 0 0 1 0 1 1 0 0 0 0 2 0 1 0 0 1 0 1 1 0 1 0 2 2 2 0 2 0 1 2 0 0 2 1 1 0 0 1 1 1 1 1 0 0 0 0 0 0 0 0 1 0 0 2 1 1 1 1 0 1 0 0 1 1 0 2 0 0 0 0 0 2 1 0 0 0 0 1 0 2 1 1 0 0 0 0 0 0 0 0 0 1 0 0 0 1 0 0 2 0 0 0 0 2 0 0 1 1 0 1 1 0 1 0 2 0 0 0 1 1 0 2 2 1 1 0 1 0 1 1 1 1 0 0 1 0 1 1 0 0 0 0 0 1 2 0 0 2 0 2 2 0 0 1 1 0 1 1 2 1 0 1 1 1 2 0 1 1 0 1 0 1 0 0 1 1 1 2 1 2 2 2 0 1 0 2 1 1 0 0 1 1 1 0 0 0 0 0 1 1 1 0 0 0 2 2 0 1 1 1 2 1 0 0 0 2 1 0 1 2 0 1 1 1 1 0 2 2 0 0 0 0 0 0 0 0 0 0 0 0 0 0 0 0 1 1 1 0 0 2 0 1 0 1 2 2 0 0 2 0 0 0 2 0 1 2 0 0 0 1 0 0 0 0 0 0 0 0 0 0 0 0 2 2 0 0 1 1 1 2 0 0 2 0 2 2 2 0 1 1 1 0 0 1 0 0 1 1 0 2 1 2 2 2 2 0 0 0 1 0 1 2 0 2 0 0 1 0 0 0 1 0 0 1 1 1 1 0 0 2 1 2 1 1 1 1 0 1 1 0 0 0 1 1 0 1 0 1 0 0 1 2 1 1 2 1 0 0 1 0 0 0 0 1 1 0 0 0 0 0 0 2 0 2 2 0 0 0 0 0 1 0 2 0 0 2 1 1 0 0 1 1 1 1 0 0 0 0 0 0 0 1 0 0 2 1 0 1 0 0 0 1 1 0 1 2 0 0 1 0 0 2 0 1 1 1 0 1 0 1 1 2 0 1 1 1 1 1 2 1 1 0 0 0 0 0 1 1 1 2 2 0 1 0 0 0 0 0 0 0 0 0 0 2 1 1 1 1 0 0 2 0 0 2 1 2 1 0 1 0 0 0 0 1 2 1 1 1 1 1 1 1 1 0 0 1 0 1 1 1 1 0 1 0 0 0 0 1 0 0 0 0 0 0 1 1 1 0 0 2 0 0 0 1 1 2 1 1 0 0 0 0 0 1 0 1 1 2 1 2 2 0 2 0 0 0 0 1 0 1 1 1 1 1 1 1 0 1 0 0 1 1 0 1 2 1 0 1 0 1 2 1 0 2 1 1 0 0 0 2 0 0 0 1 0 0 0 0 1 0 0 0 1 0 0 0 1 0 2 0 1 0 0 2 0 1 0 1 0 0 1 1 2 0 0 0 1 0 0 0 0 1 1 0 2 0 0 0 0 1 0 0 0 1 1 2 0 1 0 1 0 2 0 0 0 0 2 1
59 0 0 0 0 0 1 1 1 1 1 1 1 2 0 2 0 0 0 1 1 1 1 0 2 0 0 0 0 0 2 1 1 1 0 1 2 2 0 0 1 1 0 1 0 0 0 0 2 1 0 0 2 2 0 1 1 0 0 1 1 0 1 2 0 0 0 0 1 1 1 1 2 0 0 2 2 1 2 0 1 0 2 0 0 0 0 1 1 2 1 1 0 2 0 0 1 2 1 1 0 1 0 0 2 0 2 0 0 1 0 2 1 2 1 2 0 0 0 2 2 0 2 1 1 1 1 0 0 0 1 0 0 1 0 0 0 0 1 0 1 1 0 1 0 0 1 1 0 1 1 0 0 0 0 1 1 1 0 1 1 1 0 1 0 1 1 1 0 2 0 0 1 2 2 0 2 0 0 0 0 0 0 2 1 1 0 1 1 0 0 0 0 1 2 0 1 0 1 0 1 1 0 0 2 0 1 0 1 0 1 0 0 0 0 0 0 0 0 0 2 2 1 1 0 0 2 0 0 0 1 1 0 0 2 0 0 2 0 2 0 0 1 0 1 2 1 0 2 0 0 0 1 0 0 0 0 0 0 0 0 0 0 1 0 0 0 0 1 0 0 0 0 0 0 1 0 0 0 0 0 2 0 0 0 0 0 0 1 2 2 1 0 1 2 1 1 0 1 2 1 0 0 0 0 0 0 0 2 0 1 2 0 0 0 0 2 0 0 0 0 2 0 1 2 0 0 0 2 2 2 2 1 1 0 1 0 2 2 1 1 1 0 0 0 2 0 1 2 0 2 0 1 1 0 1 1 0 0 0 0 0 1 0 1 1 0 1 2 0 2 0 0 2 0 0 1 1 1 0 1 1 2 0 0 1 0 1 1 0 0 0 0 1 2 0 0 0 0 0 0 0 0 2 2 1 1 1 1 2 0 1 0 0 1 1 0 0 0 0 0 2 1 2 0 0 2 0 0 0 0 0 0 0 0 0 0 1 1 1 0 0 1 1 1 2 0 1 0 1 0 1 0 2 0 0 0 1 1 0 0 0 1 1 0 2 2 1 1 0 0 0 1 1 2 1 1 2 2 0 0 2 1 0 1 0 0 1 1 0 1 1 0 1 1 1 1 2 2 0 0 0 1 1 1 0 1 0 1 0 0 1 0 1 1 0 0 0 2 1 1 1 0 0 0 2 0 1 0 2 1 2 1 0 0 0 1 1 1 1 0 0 2 1 1 1 0 0 2 2 0 1 0 2 0 1 0 0 0 0 0 0 2 2 0 1 1 1 1 0 0 0 0 0 0 0 0 1 2 2 0 0 0 0 0 0 0 0 0 0 0 0 2 0 0 0 1 0 0 0 0 2 1 1 0 2 1 0 0 1 0 0 0 1 0 1 1 0 0 0 0 0 0 0 0 1 1 1 0 0 0 0 1 2 0 0 2 0 1 1 0 0 0 1 0 2 2 0 0 0 0 1 0 2 1 2 2 2 2 0 0 0 2 1 1 1 0 1 0 0 0 0 1 0 0 0 0 1 1 1 1 0 0 0 0 1 1 0 0 2 0 0 0 1 1 0 2 2 0 2 0 1 0 0 1 2 0 0 1 1 0 0 0 0 0 0 0 1 1 0 0 0 0 0 0 1 0 1 0 0 2 2 1 0 2 2 1 0 0 0 0 0 0 0 0 1 0 0 0 0 0 0 0 0 0 0 1 0 2 0 0 0 1 0 0 2 2 0 2 1 1 0 1 1 2 2 0 0 1 1 1 0 1 0 0 2 0 0 0 0 2 0 2 2 2 0 0 0 0 2 0 1 2 2 2 0 1 1 1 0 1 0 0 0 0 0 0 0 1 1 1 1 0 1 2 2 1 2 1 2 0 1 1 0 0 1 0 0 0 0 0 0 1 0 1 0 0 0 0 0 0 2 1 2 0 1 1 0 1 1 1 1 0 0 0 0 1 1 2 2 0 0 0 1 0 1 2 1 1 1 1 1 0 0 0 0 0 1 0 0 0 2 0 1 2 0 2 0 1 0 0 2 0 1 2 1 0 0 1 0 1 0 0 0 0 1 0 1 2 1 0 0 0 0 1 0 0 1 0 0 2 1 0 1 0 0 0 0 1 1 0 0 1 0 0 2 1 0 0 0 2 0 1 0 1 0 1 0 0 0 0 0 1 0 2 0 1 0 0 1 0 0 0 0 0 1 1 1 2 1 1 1 0 2 0 0 0 1 1 1 0 0 0 0 0 0 0 0 0 0 1 1
60 1 0 0 0 0 1 2 2 0 1 1 0 0 0 0 0 0 1 2 0 1 2 1 1 1 1 0 1 1 2 1 2 2 0 1 1 0 1 1 1 0 0 0 0 0 0 0 1 0 0 1 1 1 1 0 1 0 0 1 0 1 2 2 1 1 1 0 1 1 1 1 2 0 2 2 0 1 1 0 1 0 2 2 2 0 0 1 1 2 1 1 0 2 0 0 0 0 1 2 0 0 2 0 2 0 2 0 1 1 0 1 0 1 0 0 0 0 0 2 2 0 2 0 0 0 0 0 1 2 0 0 1 1 0 0 1 0 0 1 0 2 0 0 0 0 0 0 0 0 0 0 0 0 0 0 0 1 0 0 2 1 0 1 1 1 2 1 1 2 0 1 1 0 0 0 1 1 0 1 0 1 0 2 1 1 1 2 0 2 2 2 0 1 1 1 1 0 0 0 1 0 0 0 2 0 1 1 0 0 0 0 2 0 0 1 1 0 1 2 0 0 0 1 1 1 0 0 0 0 0 1 0 0 2 0 0 2 0 2 0 0 2 0 0 0 0 0 2 0 0 0 1 0 0 2 1 1 1 1 1 2 0 2 0 0 1 0 2 1 0 1 1 2 0 1 2 1 2 0 1 1 0 0 0 0 0 2 0 2 0 0 0 0 2 0 2 0 0 0 1 0 1 1 1 0 0 0 1 0 0 1 0 0 1 0 2 0 1 0 0 1 0 1 1 0 1 0 1 1 2 1 0 0 0 0 0 0 2 1 1 1 0 0 0 1 1 0 1 2 1 0 1 1 0 2 2 0 1 0 1 1 2 0 2 1 1 2 2 0 2 0 1 2 0 0 2 0 0 1 1 0 0 1 1 0 0 0 0 0 0 0 0 0 2 1 1 0 1 1 1 1 0 2 2 1 0 2 0 2 0 0 0 0 0 1 0 0 0 0 0 2 1 1 1 0 1 0 0 1 0 2 0 0 0 1 0 1 0 0 2 0 2 0 2 1 0 0 0 2 0 0 0 2 0 0 0 1 0 2 2 0 0 0 0 2 2 2 2 0 1 0 2 2 1 0 1 0 2 1 0 2 0 0 0 0 0 1 2 0 0 2 1 1 0 1 1 1 1 0 1 0 2 2 0 0 1 0 1 0 0 0 0 0 1 1 0 1 0 1 1 1 1 1 1 1 0 0 1 2 0 0 1 0 0 1 1 1 1 2 0 0 0 0 0 0 0 1 1 1 0 1 0 0 2 2 0 0 0 1 0 0 1 2 1 0 2 2 2 0 0 0 0 0 0 0 0 2 1 0 0 0 1 0 0 1 0 1 0 0 0 0 0 0 0 0 0 1 0 0 0 2 1 0 0 1 2 0 1 2 0 0 0 0 1 1 0 0 0 1 1 2 0 0 0 0 1 1 0 0 1 2 2 2 0 1 2 1 2 1 2 0 1 1 1 0 0 1 1 0 0 2 1 1 0 2 1 2 1 0 0 0 1 1 1 2 1 0 2 2 0 2 0 0 0 0 2 0 1 1 0 2 0 1 1 2 1 1 0 0 0 0 1 0 1 0 2 2 0 1 0 0 0 0 0 2 0 2 2 0 1 0 0 0 1 0 0 1 0 0 0 1 0 0 1 1 1 1 0 0 2 2 0 0 0 0 1 0 1 1 0 1 0 0 1 1 1 0 0 1 1 1 0 1 0 0 0 1 1 0 0 0 0 0 0 0 1 0 1 2 0 0 1 2 1 2 0 1 1 1 0 1 0 1 1 2 0 2 1 2 0 2 2 1 1 0 0 0 0 0 0 1 1 2 1 1 2 0 0 2 2 1 0 0 0 0 1 1 2 2 2 1 0 2 2 2 1 1 0 1 0 0 1 0 0 1 1 0 0 0 0 0 1 1 1 0 1 0 0 0 0 1 1 2 0 1 0 0 0 0 1 2 0 0 0 1 1 1 2 0 1 0 0 2 0 1 1 1 1 2 1 1 0 0 0 0 0 1 0 0 0 2 1 0 2 0 2 0 0 0 0 2 0 2 1 0 1 0 1 1 0 2 0 2 2 0 0 0 2 1 0 1 1 1 1 0 1 2 0 1 2 0 0 2 0 0 0 1 0 0 0 0 2 2 1 0 1 1 0 1 1 0 2 1 1 0 2 2 0 1 0 1 0 1 1 0 1 0 0 0 0 0 1 1 0 1 0 0 0 0 0 0 0 1 0 0 0 1 0 2 0 0 0 1 0 1 0 1 1 1 2 0
61 0 0 0 1 0 2 2 2 0 0 0 1 0 0 1 1 0 1 0 1 0 0 0 2 0 1 1 0 1 2 0 0 0 0 0 2 1 0 0 1 1 0 0 0 0 0 0 1 1 1 1 0 1 0 1 0 1 1 0 1 0 1 2 0 0 0 0 1 0 0 0 2 0 0 2 2 1 2 0 1 0 2 1 1 0 0 1 1 2 1 2 1 2 0 0 0 1 0 2 1 2 2 0 2 0 2 0 1 1 0 0 2 2 1 2 1 1 1 2 2 0 1 2 1 0 1 1 0 1 1 0 1 1 0 0 1 0 0 0 1 1 1 0 0 0 0 0 1 1 0 0 0 1 0 0 0 1 0 1 0 0 0 0 1 2 1 0 2 2 0 0 0 1 0 0 2 1 0 1 0 2 1 2 1 0 1 1 0 1 1 1 0 0 1 0 2 0 0 0 0 1 0 2 2 0 1 0 2 0 1 0 2 0 0 0 0 0 0 1 1 1 0 2 0 0 1 1 0 1 0 0 0 1 0 1 0 2 0 1 0 0 1 0 0 2 1 0 2 0 0 0 1 0 0 1 1 0 0 0 0 0 0 1 1 1 1 0 1 0 0 0 0 2 0 1 2 1 2 0 1 1 0 0 0 0 0 0 2 2 2 2 1 0 2 1 0 2 0 2 1 1 1 1 1 0 0 0 2 0 0 1 0 0 2 1 1 1 1 0 0 2 2 1 2 0 0 0 1 1 2 1 2 1 0 0 0 1 1 0 1 2 2 0 0 1 1 0 1 2 1 1 0 0 2 0 0 0 1 0 1 1 1 0 1 0 1 0 2 0 2 0 2 1 0 0 1 1 1 0 2 0 0 0 0 1 0 1 1 0 0 0 1 0 1 0 0 0 0 0 0 0 0 1 1 0 0 0 0 0 2 0 1 1 1 1 0 1 1 0 0 1 1 0 0 0 1 0 0 1 0 1 0 1 1 1 0 1 1 1 1 0 0 2 1 2 1 0 1 1 1 0 0 1 2 1 2 1 0 1 1 0 0 0 0 2 1 2 2 0 0 0 1 1 1 0 1 0 2 0 1 2 2 1 0 1 0 1 2 0 0 1 0 2 1 0 0 2 2 0 0 0 0 0 0 2 1 0 1 0 0 0 0 0 0 2 1 1 0 1 1 1 0 0 0 2 1 0 1 2 0 0 0 0 1 0 0 0 0 1 0 0 0 0 1 1 0 2 0 0 0 0 0 2 0 0 0 1 0 1 1 0 0 2 2 0 2 2 1 1 1 1 1 0 1 1 1 1 0 0 0 0 1 0 1 1 1 0 0 0 0 0 0 0 1 0 0 1 1 1 1 0 1 1 0 1 0 0 1 0 0 0 0 2 0 1 0 0 0 0 0 0 0 1 0 1 2 2 0 0 1 2 0 1 0 0 1 0 2 1 1 0 2 2 0 0 0 1 0 0 0 1 0 2 1 2 1 2 1 0 0 0 0 1 2 2 0 2 0 0 2 0 0 0 1 0 0 0 0 0 0 1 0 0 0 0 0 1 0 1 0 1 0 0 1 0 1 1 0 1 0 0 0 0 2 2 0 2 2 0 0 0 0 0 1 2 0 0 0 0 0 2 1 0 0 1 0 0 0 0 1 1 0 0 1 0 2 0 0 1 0 1 0 0 0 0 0 0 0 0 0 0 0 0 0 1 0 0 1 0 0 0 0 0 1 1 2 1 1 1 1 0 2 2 0 0 0 1 1 1 0 1 0 1 2 2 0 2 0 2 0 1 2 1 0 1 1 0 1 2 0 1 2 2 2 0 1 1 0 1 1 0 1 1 1 0 1 1 1 0 0 0 0 0 2 1 0 1 1 2 0 1 0 0 0 1 1 1 1 0 0 0 0 0 0 0 0 1 0 0 0 1 2 1 1 1 2 0 0 0 1 2 0 0 0 0 2 0 2 0 0 0 1 1 0 1 1 0 1 2 2 2 1 0 0 1 0 2 0 0 0 1 1 1 2 0 2 0 0 0 0 2 0 1 0 1 0 1 1 1 1 1 1 0 1 1 0 2 2 1 0 1 0 1 0 0 2 0 0 0 0 0 1 2 0 1 0 1 0 1 1 1 2 2 2 2 1 0 0 1 1 0 1 0 0 0 1 2 0 0 0 0 0 0 1 0 0 1 0 1 2 0 0 0 0 0 0 0 2 0 0 0 0 1 0 0 0 1 0 1 1 0 0 0 0 0 0 0 0 0 1 0
62 0 0 0 0 2 2 2 2 0 0 1 0 1 0 1 0 0 0 0 1 0 0 0 2 0 1 1 0 0 2 0 0 0 0 2 2 2 0 0 1 1 1 1 0 0 0 1 1 1 1 1 0 0 0 0 0 0 0 0 1 1 1 1 1 1 1 0 1 0 0 0 2 1 1 2 1 1 2 0 0 1 2 1 2 0 0 2 2 2 0 1 2 2 1 0 0 1 0 1 0 2 1 0 2 1 2 0 2 2 0 0 1 2 1 2 1 0 2 0 0 0 2 1 1 1 1 1 0 1 2 1 1 2 0 0 0 0 0 1 0 2 0 0 0 0 0 0 0 1 0 0 0 0 1 0 2 2 0 1 0 0 1 0 1 2 1 0 1 1 1 1 0 2 0 0 1 1 0 1 0 1 1 2 1 0 0 0 0 0 0 0 0 2 2 0 0 0 0 0 1 0 0 0 2 1 0 1 1 0 0 0 1 0 0 0 0 1 1 0 2 1 1 2 0 0 2 1 0 1 0 0 0 0 1 0 1 2 0 1 0 1 1 0 0 2 0 0 2 0 0 0 1 0 0 2 1 2 1 1 1 1 0 1 0 0 0 0 2 1 0 1 1 2 1 1 0 0 2 0 0 1 2 0 0 1 1 0 1 2 0 1 0 1 2 1 0 1 0 1 1 1 1 1 1 0 1 1 1 0 0 1 0 0 1 0 2 0 0 0 0 2 1 0 0 0 0 0 1 1 2 0 0 0 0 0 0 2 0 1 2 1 1 0 0 0 1 0 2 2 2 0 0 0 1 0 0 0 1 0 1 1 2 0 2 2 0 2 2 0 2 0 1 2 1 1 1 1 0 1 1 1 0 0 1 0 0 0 0 0 0 0 0 0 0 0 0 0 0 1 1 1 0 2 2 1 0 0 0 2 0 0 1 1 1 2 1 0 0 1 1 1 0 2 1 1 2 0 0 1 0 1 0 0 0 0 0 0 0 0 2 0 1 1 0 2 0 1 0 1 0 1 0 2 0 0 0 1 0 0 0 0 0 0 0 0 0 2 2 2 2 2 0 0 2 0 2 0 0 0 0 1 2 1 1 0 1 1 2 0 0 2 0 1 0 0 0 2 2 0 0 0 1 1 0 1 1 0 0 0 0 1 1 1 0 0 0 0 1 1 1 1 1 0 0 1 1 1 0 2 0 1 0 0 1 1 2 1 0 2 0 0 0 0 0 1 1 0 2 2 0 1 1 1 1 1 1 0 0 0 0 0 0 2 1 0 1 2 2 0 0 0 0 0 0 0 0 1 1 1 0 1 0 0 0 1 0 0 0 0 0 0 0 2 0 0 0 1 1 0 0 2 1 1 0 1 1 0 1 2 0 0 0 1 0 1 0 0 1 0 0 1 0 1 0 1 1 1 0 0 1 1 0 2 0 0 2 1 2 2 1 0 0 1 1 1 1 1 0 0 0 0 1 1 0 2 2 2 2 0 0 0 1 1 1 2 0 2 0 0 2 0 1 0 0 0 0 0 0 0 0 0 0 0 0 1 1 2 1 1 0 0 0 0 1 0 2 1 0 1 0 0 0 1 1 2 2 2 2 1 0 0 0 1 1 1 0 2 2 0 0 0 0 0 1 1 0 1 1 0 1 1 1 1 2 1 1 0 0 0 0 0 0 0 0 2 0 1 1 1 1 1 0 0 0 1 0 0 2 1 0 1 1 0 0 0 2 1 1 2 0 1 0 0 0 2 0 0 0 1 0 1 1 0 0 1 1 2 0 2 0 2 2 2 1 1 0 0 0 1 0 2 2 2 2 1 0 0 0 1 1 0 1 0 0 1 0 0 2 2 2 1 0 0 2 0 0 2 0 2 0 0 0 1 1 1 0 0 1 0 1 1 1 1 1 1 1 0 1 0 0 1 0 2 0 0 0 0 0 0 1 1 0 0 0 1 1 1 1 1 0 1 0 2 0 1 0 0 1 2 2 2 0 0 0 0 1 1 0 1 0 1 0 1 2 1 1 0 0 0 0 1 1 0 2 1 0 0 1 1 1 0 0 0 0 2 0 0 1 1 0 0 1 2 0 0 0 1 1 1 2 0 0 2 0 0 0 1 0 0 0 0 1 1 1 1 1 0 0 0 2 0 2 0 1 0 0 1 0 1 0 1 0 0 2 2 2 0 0 0 1 0 0 0 0 0 2 0 1 0 0 0 1 1 0 0 0 0 0 2 0 0 0 0 0 0 0 1 1 1 1 1
63 1 0 0 1 1 2 1 1 1 1 1 0 0 0 0 0 1 1 0 2 1 0 0 2 0 0 0 1 1 2 2 0 2 2 1 1 1 0 0 1 1 0 0 0 0 0 0 1 1 1 1 0 0 1 1 1 0 0 0 1 0 1 1 1 1 1 1 1 0 0 0 1 1 1 1 0 2 2 1 1 0 2 1 2 0 0 0 0 2 0 1 0 2 0 0 0 1 0 1 0 2 0 1 2 0 2 2 1 1 0 1 1 2 1 2 0 1 1 2 2 0 2 1 0 2 0 0 1 2 0 0 0 1 2 1 0 0 0 1 0 2 0 0 0 0 1 0 0 0 0 0 1 1 1 1 1 1 0 1 1 1 0 1 1 1 0 1 0 2 0 0 0 1 0 0 2 1 0 1 0 2 1 1 1 0 1 2 2 0 0 0 0 2 2 0 0 0 0 0 0 1 0 2 2 0 1 1 0 0 1 0 1 0 0 0 0 0 2 2 0 0 0 1 1 1 0 2 0 2 0 1 0 0 0 0 0 2 0 2 0 0 1 0 0 0 0 0 2 0 0 0 1 0 0 0 0 0 0 0 0 0 0 1 1 1 0 0 2 1 1 1 0 2 0 0 0 2 2 0 1 2 2 0 0 2 2 1 0 1 1 0 1 0 2 1 0 2 0 1 1 0 2 2 2 0 1 0 2 0 0 1 0 0 0 1 2 0 1 0 0 1 1 1 1 0 0 0 0 1 2 1 0 0 0 0 0 2 0 1 1 1 2 0 0 0 2 0 2 0 0 0 0 0 1 0 0 0 1 0 1 1 2 0 2 1 0 0 1 0 1 1 1 2 0 0 1 1 0 0 0 2 0 1 1 1 0 0 0 2 0 1 1 0 1 1 1 1 0 0 0 0 0 2 1 0 1 0 1 1 0 2 1 1 1 2 1 1 0 0 0 2 1 2 1 1 1 0 0 0 2 0 0 1 1 1 0 1 0 1 1 0 1 1 0 1 0 0 1 1 0 0 0 2 1 1 1 1 1 1 1 0 1 1 0 2 2 1 1 0 1 0 2 2 0 0 0 0 2 1 0 2 2 2 0 2 0 1 2 0 0 2 1 0 0 0 0 1 1 0 1 1 0 0 0 2 1 0 1 0 0 0 1 2 0 0 0 1 0 1 1 1 1 1 1 1 0 2 0 2 0 2 1 0 1 1 0 1 1 1 0 0 1 0 1 2 1 2 0 0 0 0 0 2 2 0 0 0 0 0 0 0 1 2 0 1 1 0 0 0 0 1 1 0 0 1 0 2 2 1 0 0 1 0 1 1 1 0 0 0 0 0 0 0 0 1 0 0 0 0 0 2 0 2 0 2 1 0 2 0 0 0 0 1 1 1 0 0 0 0 0 1 0 2 0 0 2 2 0 0 1 1 0 1 1 0 2 1 2 1 1 1 2 2 0 1 2 2 0 0 0 1 0 2 1 2 2 2 1 0 0 0 0 0 0 0 0 0 1 0 0 1 0 0 0 1 1 0 1 2 0 1 0 1 0 1 2 0 0 1 0 0 1 0 0 0 1 2 0 2 0 2 0 1 1 2 1 1 1 0 0 0 0 0 0 1 1 2 1 0 0 0 1 0 0 1 0 1 0 0 1 1 0 0 0 0 1 0 0 1 0 2 0 0 0 1 0 1 1 1 1 1 0 0 0 0 1 0 2 0 0 0 2 0 0 1 2 2 0 2 0 1 2 2 1 1 0 0 0 0 0 1 0 0 1 2 0 2 0 2 0 2 2 2 1 0 1 1 0 2 0 2 0 2 0 1 0 1 0 1 1 0 1 0 0 1 2 1 2 2 1 1 0 1 2 1 1 0 1 1 0 1 0 1 1 1 0 0 0 0 0 0 0 0 0 0 0 1 0 0 0 2 0 2 0 0 0 0 0 0 0 0 0 0 0 1 2 0 1 0 1 0 0 1 0 2 0 1 0 1 0 0 0 0 0 0 0 1 0 0 0 2 0 2 2 0 2 0 1 0 0 1 1 0 1 1 0 0 1 1 0 0 0 0 1 1 0 2 2 1 0 1 0 0 1 0 2 2 1 1 2 0 0 1 1 0 0 2 0 0 0 0 0 0 0 1 2 0 0 0 1 0 1 0 1 0 1 1 0 0 1 0 0 0 1 1 0 0 0 0 0 0 0 0 1 1 1 0 1 1 0 0 0 1 0 1 2 0 0 2 0 0 1 0 0 0 0 1 1 1 1 0
64 1 1 0 0 1 1 1 1 1 2 1 1 1 0 0 0 0 1 0 2 0 0 1 1 1 1 0 1 1 2 1 0 1 0 1 1 0 1 1 1 0 0 0 1 0 1 1 1 1 0 0 2 2 0 1 0 0 0 1 0 1 0 0 0 0 0 2 2 0 0 0 1 0 1 1 0 1 2 0 0 0 1 1 1 0 0 0 0 2 0 0 2 1 0 0 0 1 0 2 0 2 1 0 2 0 2 1 1 1 0 1 1 1 1 1 1 0 0 2 2 1 1 2 1 0 1 0 0 0 0 0 0 0 0 0 0 0 0 2 1 1 0 0 0 0 0 0 0 0 0 0 0 0 0 0 0 1 0 0 1 1 0 1 1 1 1 0 0 0 2 2 0 1 1 0 2 0 0 0 0 0 0 1 1 1 1 1 1 0 0 1 0 1 1 0 2 0 0 0 1 0 1 0 2 0 0 0 1 0 0 0 2 0 0 0 0 0 1 0 2 0 0 1 0 0 2 0 0 0 0 1 0 0 2 0 1 2 1 1 1 1 2 0 0 1 0 0 2 0 0 0 0 0 0 2 1 0 0 0 0 1 0 2 0 0 1 0 1 1 0 2 0 2 0 1 0 1 2 0 1 2 2 2 0 2 2 2 0 2 2 0 1 0 1 1 0 0 0 1 1 0 0 0 0 0 0 0 1 0 1 2 0 1 1 0 1 0 0 0 1 2 2 1 1 0 0 0 0 0 1 0 1 0 0 0 0 1 1 0 1 1 1 0 0 0 2 1 2 0 0 0 1 0 1 1 1 0 0 1 0 1 1 0 1 0 0 1 1 0 1 1 1 2 0 0 0 2 0 0 0 0 1 1 0 1 0 0 0 1 1 1 0 0 2 0 0 0 0 1 1 1 0 2 2 1 0 1 0 1 1 1 1 1 1 1 0 0 2 0 0 0 1 1 2 1 0 0 0 1 0 2 0 1 1 1 0 1 0 1 1 0 2 0 1 2 0 1 1 2 0 1 0 1 1 0 1 1 0 0 0 0 1 1 0 1 1 2 2 1 1 1 0 0 0 0 0 0 2 1 1 1 1 0 1 1 0 2 2 0 0 2 2 1 0 0 0 2 2 0 0 0 1 0 0 1 1 0 2 0 1 0 0 0 0 2 1 1 0 1 1 1 0 0 0 2 0 1 1 2 0 1 0 0 1 1 2 1 0 0 0 0 1 1 1 0 0 0 2 2 0 1 0 0 2 2 0 0 0 0 0 0 1 2 0 1 1 1 1 0 1 2 1 0 0 1 0 1 1 1 0 0 1 0 1 1 1 1 0 0 0 1 1 1 0 1 0 1 1 2 1 0 0 2 0 2 0 0 2 2 0 0 0 1 0 1 2 0 0 0 0 0 0 1 0 0 2 1 0 0 0 0 0 2 0 0 2 0 2 2 2 0 0 1 1 1 1 1 0 0 1 1 0 2 1 2 1 2 1 1 1 0 1 1 1 1 0 2 1 1 0 1 1 0 0 1 1 0 0 0 1 0 0 2 1 2 1 1 0 1 0 1 0 0 1 0 1 1 0 1 1 0 0 0 0 1 0 1 2 1 1 0 0 0 1 0 0 1 1 0 0 0 0 0 0 2 0 2 1 0 2 2 0 0 0 0 1 0 0 1 1 1 0 0 0 0 0 0 0 0 0 0 0 0 0 0 0 0 2 0 0 0 2 0 0 0 2 0 2 2 0 1 2 0 0 1 0 0 1 1 1 0 1 0 1 2 0 2 1 2 0 1 2 2 0 1 0 0 0 1 0 2 1 2 1 1 1 1 0 0 0 0 1 1 1 0 0 1 2 2 1 2 0 0 2 2 1 2 0 1 0 0 1 0 0 0 0 0 0 0 0 0 1 1 1 0 1 0 0 0 0 1 1 1 0 0 1 0 1 1 0 1 0 0 0 0 1 0 0 2 0 2 0 2 0 1 0 1 0 2 1 1 1 0 0 1 0 2 0 0 0 1 1 2 2 0 2 1 0 1 1 2 0 1 0 0 1 1 1 1 0 1 0 0 0 1 0 2 2 0 0 2 0 0 1 0 1 2 0 1 2 0 0 1 0 0 0 2 0 1 0 0 2 1 0 0 1 0 0 1 1 0 1 0 1 0 1 0 0 0 2 0 0 2 0 0 2 0 0 1 0 1 0 0 0 0 2 0 1 0 0 0 0 2 0 0 0 1 0 2 1 0 1 0 0 0 1 1 1 1 1 0
65 1 0 0 0 0 1 0 1 1 1 0 0 0 0 0 0 0 2 0 2 0 1 0 2 0 0 0 0 0 1 0 1 1 0 0 2 1 0 0 1 0 0 1 0 1 0 0 1 1 1 1 1 2 0 0 0 0 0 2 0 0 2 2 1 0 0 0 2 1 1 1 1 0 0 1 1 1 1 0 1 0 2 1 2 0 0 0 0 2 0 0 1 1 0 0 0 1 0 1 1 2 0 0 2 1 1 0 1 1 0 2 1 2 1 2 1 1 2 1 2 1 2 1 1 0 1 1 0 1 0 0 0 1 0 1 0 0 0 0 0 2 0 0 0 0 1 0 0 1 0 0 0 0 0 0 0 2 0 1 1 1 0 2 1 2 1 0 0 0 2 2 0 2 0 0 2 1 0 1 0 1 1 1 1 0 0 2 1 0 0 0 0 0 0 0 0 0 0 0 0 1 0 0 2 1 1 1 1 0 2 0 0 0 0 0 0 1 0 0 2 1 0 1 1 0 0 1 1 0 0 0 0 0 1 0 0 2 0 0 0 0 1 0 0 2 0 0 1 1 1 1 1 0 0 1 2 1 1 1 1 1 0 1 0 0 1 0 1 0 0 2 1 1 2 1 0 0 2 0 0 1 1 1 0 1 1 1 0 2 0 1 1 1 2 2 0 0 0 1 1 0 2 2 2 0 1 2 2 0 0 1 0 1 1 0 1 0 0 0 0 0 1 0 2 0 0 0 1 1 1 0 1 0 0 0 0 1 1 0 1 0 2 1 1 1 2 0 2 2 1 1 0 0 0 0 0 0 0 0 0 0 1 1 1 0 1 0 0 0 0 2 1 2 0 2 2 1 0 0 0 0 0 0 0 0 0 0 0 1 0 0 0 0 2 0 0 0 1 2 2 2 0 2 2 0 0 0 0 1 1 1 2 2 2 2 0 1 1 0 0 1 1 1 1 1 2 0 0 1 1 0 0 0 0 0 0 1 0 1 0 0 2 0 0 1 0 2 0 0 0 1 0 2 2 2 2 1 1 2 1 0 1 1 0 1 1 2 2 0 0 0 2 2 0 0 0 0 2 0 0 1 0 0 0 0 0 0 2 0 0 2 0 1 1 0 0 1 1 1 1 1 1 1 0 1 1 0 1 0 1 0 1 1 1 0 0 0 0 0 0 2 2 1 1 2 1 1 0 2 1 1 0 0 1 1 1 1 0 0 0 0 1 0 0 1 1 2 0 1 0 0 1 2 1 0 1 0 0 0 0 0 2 2 0 1 2 2 2 0 0 0 0 0 0 1 2 0 0 0 0 0 1 0 0 1 0 0 0 0 0 1 1 1 0 0 0 1 1 1 1 1 0 2 0 2 0 0 1 2 0 0 0 0 0 0 1 0 0 1 0 1 0 0 0 0 2 1 0 0 2 2 0 2 0 0 2 0 2 0 2 0 1 1 1 0 1 1 0 0 1 1 1 1 0 1 2 2 2 0 0 0 1 2 2 2 0 0 1 1 0 1 1 0 1 0 0 0 0 0 1 0 0 1 1 1 0 1 0 1 0 1 0 0 0 0 0 2 0 1 0 0 0 0 1 2 0 2 2 0 0 0 1 0 1 0 0 1 1 0 0 0 0 0 0 2 0 0 0 1 1 1 0 1 1 0 1 0 0 0 0 0 0 0 1 0 1 0 0 0 0 0 0 0 0 0 0 0 1 0 0 0 2 1 0 0 2 0 2 2 0 0 2 0 0 1 0 1 1 1 1 0 1 1 0 1 1 1 0 1 1 1 2 2 0 1 0 1 0 2 0 1 1 1 1 1 2 0 0 0 0 0 0 0 0 0 0 2 1 1 1 1 0 2 2 2 2 1 0 1 0 0 0 0 0 0 0 0 0 0 0 0 0 0 0 0 0 0 0 0 0 2 0 2 0 0 0 0 0 0 1 1 0 0 0 1 2 0 1 1 1 1 0 1 0 2 0 1 1 2 2 2 0 0 0 0 1 1 0 2 0 1 0 2 2 0 2 0 0 1 0 2 1 0 2 1 0 1 1 1 0 0 1 0 1 1 0 0 2 2 0 0 1 2 0 0 2 1 1 0 1 0 0 1 1 1 1 0 0 0 0 0 2 0 0 1 1 0 0 0 1 0 2 1 0 0 1 2 1 2 0 1 0 0 1 0 1 0 0 1 0 1 0 0 0 0 2 0 1 0 0 0 0 1 0 0 0 0 0 2 0 0 0 0 0 0 0 0 0 0 0 0
66 0 0 0 1 0 1 2 2 0 1 1 2 2 0 1 0 0 0 0 1 0 1 0 2 0 0 1 1 1 2 0 0 1 1 1 1 1 0 0 2 0 0 0 0 0 1 0 1 0 1 1 1 1 1 0 0 0 0 1 0 0 1 2 0 2 0 0 1 1 1 2 2 0 2 2 0 1 2 2 0 0 1 1 1 0 0 0 0 2 0 0 1 2 1 0 0 0 0 2 0 1 0 0 2 2 2 0 0 2 0 1 2 2 2 2 2 0 1 1 2 0 2 1 1 1 1 2 0 2 0 0 0 1 1 0 1 0 0 1 1 1 0 0 0 0 0 0 0 0 0 0 2 0 0 0 0 0 1 2 2 1 0 0 2 2 2 0 1 1 1 0 2 1 1 0 0 1 0 1 1 1 1 1 0 0 0 2 1 0 0 1 1 1 1 0 0 0 0 0 1 1 0 0 2 0 2 0 2 0 1 0 1 1 0 1 0 1 2 1 1 1 0 1 1 1 0 0 0 0 0 0 0 0 1 0 0 0 0 0 0 0 1 0 0 2 0 0 2 0 0 0 2 0 0 2 1 0 0 0 0 0 0 2 0 0 1 1 1 1 0 2 1 2 1 0 0 0 2 0 0 0 1 0 1 0 1 0 1 1 1 1 0 0 2 0 0 1 0 1 0 0 2 2 1 0 0 1 1 0 0 1 0 1 2 0 2 0 0 0 1 2 0 1 1 0 0 0 2 2 2 2 0 0 0 0 0 0 2 0 0 1 2 0 0 1 1 0 2 1 1 1 0 0 2 0 0 0 0 0 0 1 0 0 0 0 0 2 2 0 2 0 0 2 0 1 1 1 1 1 1 1 0 0 1 0 0 0 0 1 0 0 1 0 1 0 0 1 0 0 0 0 0 2 2 0 0 1 0 1 1 0 0 0 0 0 0 0 1 0 0 1 1 1 0 0 2 0 0 1 1 0 0 0 0 0 1 1 0 0 2 0 0 2 0 2 2 0 2 0 2 2 0 2 2 2 2 2 1 2 2 1 1 1 1 2 1 2 2 0 0 1 1 1 0 0 0 0 2 1 1 2 1 1 0 0 1 0 1 0 1 1 0 1 1 0 0 2 2 0 0 0 1 1 0 1 1 0 1 0 1 1 0 0 1 1 0 1 0 1 1 0 0 1 1 1 0 1 1 2 0 1 0 0 1 1 1 2 0 1 0 0 1 1 0 1 1 0 2 2 0 0 0 1 1 1 0 0 0 1 1 0 0 2 1 0 1 1 1 0 0 0 0 0 0 0 0 2 2 1 0 0 2 0 0 2 0 0 0 0 0 0 1 1 0 0 1 0 0 0 0 1 0 2 0 2 2 0 1 0 0 0 0 0 1 0 2 0 0 0 1 1 0 0 0 1 2 1 0 0 1 1 0 2 0 0 2 0 1 0 1 0 0 1 0 2 2 2 0 0 2 2 0 2 0 2 0 1 1 0 0 0 2 2 2 2 1 1 0 0 0 0 0 0 0 1 1 0 0 1 0 1 1 0 0 1 0 2 1 1 0 0 0 1 1 0 1 1 0 1 0 0 0 0 1 1 1 2 2 0 2 1 0 0 0 0 0 0 0 0 0 0 1 1 0 1 1 0 0 1 1 1 0 0 1 1 1 0 0 0 0 1 0 0 0 2 0 0 0 0 0 1 0 0 0 1 0 1 2 1 1 1 1 0 0 1 2 0 2 2 0 0 2 2 0 0 0 1 1 1 1 1 1 0 0 2 0 1 1 1 1 1 2 1 1 0 0 0 0 0 0 1 2 2 2 0 1 1 1 0 1 0 0 0 0 0 0 1 2 1 1 1 0 1 1 2 1 2 0 2 0 0 1 0 0 0 0 0 2 2 0 0 1 0 1 0 1 0 0 0 0 2 0 2 0 0 0 0 0 0 2 2 0 0 0 2 1 0 1 1 1 0 1 0 0 2 0 0 1 2 1 1 0 0 0 0 2 2 0 0 0 2 0 2 2 0 2 0 1 0 0 1 1 1 1 1 0 1 0 2 0 0 1 1 2 0 0 1 1 0 0 1 0 1 2 0 1 0 0 0 2 0 0 1 0 0 0 0 1 1 0 0 1 1 1 0 1 0 0 0 1 1 2 0 1 0 0 1 0 1 1 1 0 0 0 0 1 0 0 2 1 2 1 1 0 0 0 0 0 0 0 0 0 2 0 0 0 1 0 1 0 0 1 0 0 0 0 2 2 0 0 0
67 1 0 0 0 0 1 2 2 0 0 0 0 0 0 0 0 0 1 1 1 1 0 0 2 0 1 0 0 1 2 1 1 1 0 0 2 1 1 1 0 1 0 1 0 1 1 1 1 1 0 0 0 1 0 1 0 0 0 1 0 1 1 1 0 1 0 0 1 0 0 1 2 0 1 2 1 1 1 0 1 0 2 0 1 0 1 0 0 2 0 1 2 0 0 0 0 0 0 2 0 1 2 0 2 0 2 1 1 1 0 2 0 2 0 2 0 0 1 1 1 0 2 2 2 0 2 1 0 1 0 0 1 1 0 0 1 0 0 0 1 1 1 0 0 0 0 0 0 0 0 0 1 1 1 1 1 1 0 1 1 1 0 1 1 2 1 1 1 2 0 0 1 1 0 0 2 0 0 0 0 0 0 2 1 1 0 2 1 1 1 1 1 0 0 1 1 1 0 0 1 1 0 0 2 0 0 1 2 0 0 0 1 0 0 0 1 1 1 1 1 1 2 2 0 0 2 2 0 2 0 0 0 0 1 0 0 2 0 2 0 0 2 0 1 2 1 0 2 0 0 0 1 0 0 1 2 1 1 1 1 2 0 0 0 0 1 0 1 0 0 1 0 1 1 1 0 1 2 0 1 2 1 0 1 0 1 1 0 2 0 0 1 0 2 1 1 0 0 1 1 0 1 1 1 0 0 0 0 0 1 1 0 0 2 0 2 0 0 0 0 2 2 2 2 0 1 0 0 0 1 1 0 0 0 0 0 2 2 1 1 1 2 1 0 2 0 0 1 1 1 0 0 0 1 0 0 0 0 0 0 0 1 1 1 2 0 1 1 0 1 1 0 2 0 0 1 0 1 0 1 0 1 1 0 1 0 0 0 1 1 1 2 0 2 1 1 1 1 0 0 0 0 2 1 0 1 2 0 2 0 1 0 0 0 1 1 0 0 1 1 1 0 1 0 1 1 0 0 1 1 0 0 0 0 1 0 0 0 0 1 0 2 0 1 2 0 1 0 2 0 1 0 1 1 0 1 1 0 1 1 0 0 0 0 1 1 2 2 0 0 0 0 0 2 1 1 0 1 0 0 2 2 1 1 1 0 1 2 1 1 2 2 0 0 0 0 1 1 0 1 1 2 1 0 1 1 1 1 0 0 1 0 1 0 1 0 0 0 1 1 1 0 0 0 1 1 2 0 2 0 2 0 1 1 1 0 0 1 1 2 0 1 1 0 0 0 0 2 2 0 0 0 2 0 1 0 1 1 0 0 0 1 1 0 1 1 2 1 1 0 0 0 0 0 0 0 2 2 1 1 0 0 0 1 1 1 0 1 1 0 0 1 0 0 0 0 0 0 0 0 2 0 2 0 2 1 0 1 2 2 0 0 1 1 1 0 0 0 0 1 0 0 0 0 0 1 0 0 0 0 0 0 2 0 0 2 0 2 2 2 1 0 1 0 2 2 1 0 0 1 2 1 0 0 2 1 2 1 0 0 0 0 0 0 1 1 0 2 1 0 1 1 0 0 0 0 1 2 2 1 1 1 1 1 1 0 1 0 0 0 1 1 0 1 0 1 2 0 1 0 0 0 0 2 2 1 2 2 0 0 0 0 1 0 1 0 2 0 0 0 0 0 0 0 2 0 1 0 0 1 1 0 0 1 1 1 0 0 1 0 2 1 1 2 0 1 0 1 1 1 1 0 0 0 0 0 0 2 0 0 0 1 0 0 1 1 1 1 1 0 1 2 0 1 1 1 0 0 2 0 0 1 1 1 1 1 2 1 2 0 2 2 1 1 0 0 0 0 1 0 2 1 2 2 1 2 0 0 0 1 1 1 2 1 0 0 0 1 1 1 1 0 0 1 1 0 1 0 1 0 0 0 0 0 0 0 0 0 0 0 0 2 1 2 1 1 0 0 0 0 2 1 1 1 0 1 0 0 0 1 1 1 0 1 1 1 0 1 1 1 0 0 0 0 2 1 0 1 2 1 1 0 0 0 0 0 1 1 0 0 1 0 0 0 0 0 0 0 1 0 2 0 1 1 1 1 0 1 1 1 2 0 0 1 1 0 0 2 2 0 0 0 2 2 0 2 2 0 0 2 1 1 2 0 1 1 1 0 0 0 0 2 1 1 2 1 0 0 0 2 0 2 0 0 0 0 1 0 0 0 0 0 0 0 0 0 1 0 0 0 0 0 0 0 0 2 0 2 0 0 0 0 0 0 0 0 1 0 2 0 0 1 0 0 0 0 1 1 0 0 0
68 0 0 0 0 0 0 1 1 1 1 1 0 0 0 0 0 0 0 0 2 0 0 0 2 0 0 0 0 1 2 0 0 2 1 0 2 2 0 0 0 2 0 1 0 1 2 0 2 1 0 0 0 0 1 1 2 0 0 1 0 1 1 1 0 0 0 0 2 1 0 2 2 0 0 2 1 1 2 0 1 0 2 1 2 0 1 0 0 2 0 1 1 2 0 0 0 2 1 1 0 1 1 0 1 1 1 1 1 1 0 1 1 1 1 1 1 0 1 1 1 1 2 0 0 1 0 1 0 1 0 0 1 1 0 0 0 0 0 0 1 1 1 0 0 0 0 0 0 0 0 0 0 1 0 0 0 1 0 2 1 1 0 0 2 2 2 1 1 2 0 0 1 1 0 0 2 2 0 2 0 2 0 1 1 1 1 2 0 0 0 1 0 2 2 0 2 0 1 0 1 1 0 1 2 0 1 0 1 0 0 0 0 1 0 0 0 2 0 0 2 1 0 2 0 0 1 1 1 1 0 0 0 0 1 0 0 2 0 1 0 0 2 0 0 2 0 0 2 0 0 0 1 0 0 1 0 0 0 0 0 0 0 0 0 0 0 1 2 0 0 1 0 1 0 0 1 0 1 0 0 1 2 0 1 1 2 1 1 2 1 1 0 1 2 0 0 0 0 0 1 0 1 1 1 0 1 1 0 0 0 2 0 0 2 0 2 0 1 0 0 2 1 2 1 0 0 0 1 1 2 2 1 0 0 0 0 2 0 1 2 1 1 0 0 1 1 0 2 1 1 0 1 0 0 1 1 0 0 2 0 2 2 0 2 0 1 1 1 0 2 0 0 2 0 0 2 2 0 0 0 2 0 2 2 0 0 1 1 1 0 0 1 0 2 1 1 0 0 0 0 0 0 2 1 0 1 1 0 2 0 1 0 0 0 1 1 1 0 0 0 0 0 0 1 2 0 1 1 0 0 0 0 2 1 1 1 0 0 0 1 0 1 0 2 2 0 1 0 0 0 1 0 2 1 1 1 1 0 2 2 0 0 1 0 2 2 2 2 0 0 0 1 1 1 1 0 0 1 0 0 2 1 0 1 1 0 1 1 0 1 0 0 0 0 0 0 1 1 0 1 1 1 1 0 1 1 0 1 0 0 0 0 1 0 0 0 0 1 1 0 1 0 1 1 2 1 1 1 2 0 1 0 0 0 0 0 0 0 0 2 2 2 2 2 1 0 1 1 2 0 1 1 2 0 1 0 0 0 1 1 0 1 1 0 1 1 2 2 0 0 0 0 0 0 0 0 2 2 1 1 0 0 0 2 0 1 0 0 0 0 0 1 0 0 1 0 0 0 0 0 2 0 2 0 2 1 0 2 0 1 0 0 1 1 0 2 0 0 0 0 1 0 1 0 1 2 1 0 0 2 2 0 2 0 0 2 0 2 1 2 1 1 2 0 1 2 1 0 1 0 1 1 0 0 1 2 0 0 0 0 0 1 1 2 2 1 0 1 1 1 1 0 1 1 0 1 0 0 0 0 0 0 2 2 2 0 2 0 0 1 1 0 1 1 0 2 2 0 1 0 1 0 0 2 2 1 2 2 0 1 0 0 0 0 2 0 1 0 0 0 1 0 0 0 2 0 1 1 0 1 1 0 0 1 1 0 0 0 1 0 1 0 0 0 0 0 1 2 1 0 1 1 0 0 0 1 1 1 1 1 1 2 1 0 0 2 1 1 2 0 1 2 0 1 1 0 1 1 1 0 1 0 1 1 1 0 0 0 0 1 0 2 1 0 0 0 0 1 1 0 1 1 2 1 1 2 0 1 1 2 0 2 1 0 0 0 0 2 2 2 1 0 2 2 2 2 1 1 1 1 0 0 1 1 1 0 2 2 0 1 1 0 0 0 0 1 1 0 0 0 1 1 2 0 0 1 1 0 0 0 2 1 0 1 0 1 0 2 0 0 0 0 2 0 1 0 1 1 2 1 1 0 0 0 0 0 1 1 0 0 2 2 2 1 0 1 0 0 0 0 1 0 2 0 0 1 0 0 2 0 1 1 0 1 1 0 0 0 0 0 0 0 0 1 0 1 2 0 0 2 1 0 1 0 1 1 0 1 1 0 0 0 0 0 1 2 0 1 1 0 0 1 1 0 0 2 2 1 2 0 1 0 0 2 1 1 0 0 0 0 0 0 0 0 2 0 0 1 0 0 0 0 1 0 0 0 1 0 2 1 0 0 0 0 0 0 0 0 0 1 0
69 1 0 0 0 0 0 2 2 0 0 1 0 0 0 0 0 0 1 1 0 1 1 0 2 0 0 0 0 0 1 1 1 1 1 2 0 2 0 0 0 2 0 0 0 1 1 0 1 1 0 1 0 0 1 0 2 0 0 1 0 0 2 2 0 1 0 0 1 0 0 1 1 0 1 1 0 1 2 1 0 0 2 1 2 0 0 1 0 2 0 1 1 2 1 0 0 0 0 1 0 2 0 0 2 1 2 0 1 1 0 1 0 1 0 2 0 1 1 1 2 0 1 2 1 0 1 2 0 2 0 2 0 0 1 0 0 0 0 1 2 0 1 0 0 0 1 0 0 0 0 0 0 2 0 0 0 1 0 0 0 0 0 1 2 2 1 1 0 1 1 2 0 2 0 0 2 0 0 0 0 0 0 2 2 2 2 1 0 0 0 1 1 1 1 0 0 0 0 0 1 0 0 1 1 0 0 2 0 0 1 0 1 0 0 0 0 1 1 1 1 1 0 1 1 0 1 1 0 1 0 0 0 0 2 0 1 2 0 1 0 0 1 1 0 1 0 0 2 0 0 0 1 0 0 1 1 1 0 0 0 0 0 1 1 1 0 0 2 0 0 0 0 2 0 0 0 1 2 0 0 1 2 2 0 2 2 2 0 2 0 0 0 0 1 0 1 0 0 1 1 0 0 0 0 0 0 0 1 0 0 2 0 0 1 0 2 1 2 0 0 1 1 2 1 0 1 0 2 2 2 2 0 0 0 0 0 1 0 1 2 2 2 0 1 0 2 0 1 1 1 0 0 0 2 0 0 0 0 0 0 0 0 1 0 0 0 0 1 0 1 1 0 2 0 0 2 2 1 0 0 2 0 0 0 0 0 0 0 0 0 0 1 1 2 2 2 0 0 0 0 0 0 1 0 0 1 0 0 1 1 0 0 0 0 2 1 1 0 0 0 2 1 1 0 2 2 0 0 0 0 0 0 1 1 1 0 0 0 1 0 0 0 2 0 2 1 1 1 1 0 1 0 2 1 1 1 2 0 2 2 0 0 0 0 1 1 2 2 1 1 1 2 2 1 0 1 0 2 0 0 2 0 0 0 0 0 1 1 0 2 0 0 2 1 0 0 2 2 0 0 0 2 1 0 1 1 1 0 0 0 0 0 0 2 0 0 0 1 2 2 0 0 0 0 1 0 1 1 2 0 1 0 0 0 0 0 1 1 2 1 1 1 1 1 1 1 0 2 2 0 1 1 2 0 0 0 0 0 0 0 0 0 1 1 0 1 1 1 0 1 2 2 0 2 0 2 1 1 0 0 0 0 0 0 0 1 0 0 0 0 1 0 0 1 0 1 1 1 2 1 0 0 2 0 2 0 0 1 2 1 0 0 2 0 0 0 0 1 0 1 1 0 1 0 1 1 1 0 0 1 1 0 2 0 0 1 0 2 1 2 0 1 1 1 0 1 2 0 0 2 2 0 2 1 2 2 1 1 0 0 0 2 1 2 2 0 2 1 1 0 2 1 0 0 0 1 0 0 0 1 1 0 0 0 2 0 1 0 0 0 2 1 0 1 0 1 2 0 1 0 1 0 1 2 2 1 2 1 2 0 0 0 0 0 0 0 0 1 0 0 0 0 0 0 2 0 0 0 0 1 1 0 0 1 1 1 0 0 1 0 1 1 1 1 0 0 1 2 2 0 2 0 1 1 0 0 0 2 0 0 0 1 0 0 2 2 0 2 2 0 0 0 0 1 1 0 2 2 2 1 0 0 1 0 1 0 1 0 1 1 0 1 2 0 0 0 1 0 1 0 1 1 2 1 0 0 0 0 2 2 0 1 1 1 0 2 1 2 2 2 2 0 1 2 1 1 1 2 2 0 2 1 1 1 1 0 1 2 1 1 1 0 0 0 0 0 0 0 1 0 1 0 2 0 0 0 0 1 1 2 2 1 1 1 0 1 1 2 2 0 0 0 2 0 2 0 1 0 2 2 2 1 0 0 0 1 1 1 1 0 2 0 1 1 0 1 0 1 1 1 2 0 2 1 0 0 1 0 1 0 1 0 0 0 2 0 1 1 0 0 1 0 0 2 0 2 0 0 0 2 0 0 1 1 0 0 1 0 0 0 0 2 2 2 1 2 0 0 0 1 1 2 0 1 0 0 2 2 2 0 0 0 0 2 0 1 0 0 1 0 1 0 0 0 0 2 0 0 0 0 0 0 1 0 0 1 0 0 1 0 0 0 0 0 0 1 0 0 0 0 0
70 1 0 0 1 0 1 1 2 0 0 1 1 0 0 1 1 0 2 0 1 0 1 0 2 0 0 0 0 0 2 1 0 1 0 1 1 1 0 0 0 1 0 0 0 0 1 0 2 0 0 0 0 0 0 1 0 0 0 0 0 1 1 1 0 0 0 0 2 0 0 1 2 0 1 2 1 1 2 0 1 0 2 1 2 0 0 0 0 2 0 1 1 1 0 0 0 2 0 2 1 1 1 0 2 0 2 2 2 1 0 2 0 2 1 2 1 0 2 0 2 1 2 1 1 1 1 0 0 0 1 1 0 0 0 0 0 0 1 0 2 0 1 0 0 0 1 0 0 0 0 0 0 1 1 0 1 2 0 1 0 0 1 0 1 2 1 2 0 2 0 1 1 1 0 0 2 1 1 1 0 1 0 1 1 1 1 2 0 0 0 2 1 1 1 0 1 0 0 0 0 0 0 1 2 0 2 2 0 0 0 0 1 1 0 1 0 1 0 1 1 1 1 2 0 0 1 0 0 0 0 1 0 0 1 0 0 2 0 1 0 0 1 0 0 0 0 0 1 1 1 1 0 0 0 2 1 2 1 0 0 0 0 0 0 0 0 0 1 0 0 1 1 1 0 0 1 0 2 0 0 1 1 2 0 2 2 1 1 2 1 1 1 0 2 2 0 0 0 2 0 0 1 1 1 0 0 0 0 0 0 1 0 0 2 1 2 0 0 0 1 2 2 0 2 0 0 1 1 2 1 0 1 0 0 0 0 0 1 2 2 1 2 0 0 2 0 0 1 2 1 0 0 1 0 1 1 0 0 1 0 1 1 0 1 1 0 0 0 0 0 2 0 2 0 0 1 2 1 0 0 1 0 0 0 0 0 1 1 0 0 0 1 0 2 1 1 1 1 1 1 1 0 1 1 1 0 0 0 2 0 2 1 1 1 1 0 1 1 0 0 1 1 0 0 0 0 0 0 0 0 0 0 0 0 1 0 0 0 0 0 0 0 2 1 2 1 2 0 0 0 1 0 1 1 0 1 2 0 2 1 1 1 1 0 1 1 2 2 0 0 0 1 1 1 1 0 0 2 1 1 2 1 1 0 0 1 1 1 0 1 1 2 1 2 0 0 2 2 0 1 0 2 2 0 0 0 0 1 0 1 0 1 1 1 0 0 0 0 0 0 1 2 2 2 2 0 2 0 2 0 2 0 1 2 1 0 0 0 2 1 1 1 0 0 0 0 1 1 2 0 0 1 2 0 1 0 1 0 0 0 0 0 0 0 0 0 1 1 0 0 0 0 0 0 0 0 1 1 0 0 0 0 0 0 0 0 1 1 1 0 1 1 0 0 1 0 1 1 0 0 1 0 2 0 2 0 0 1 2 0 0 0 0 1 0 2 0 0 0 2 2 0 1 1 1 0 1 0 0 0 0 1 2 0 1 2 0 2 2 1 1 1 2 0 2 2 2 0 0 0 2 1 1 0 2 1 1 1 0 0 0 0 2 2 2 0 1 0 0 1 0 0 0 0 0 0 0 0 0 0 1 1 0 0 1 1 0 0 2 0 1 1 0 0 0 2 1 0 1 0 0 0 0 0 1 0 0 1 1 0 0 0 1 1 0 0 1 0 0 0 0 1 0 0 1 0 1 1 0 0 0 1 0 1 1 0 0 0 0 0 0 1 1 1 0 0 1 0 1 1 1 0 0 0 0 1 0 2 0 0 0 2 0 0 1 2 0 1 1 1 0 2 0 0 1 0 2 2 2 0 0 1 0 0 2 1 2 2 2 0 2 2 2 1 0 0 1 0 2 0 2 0 1 0 2 1 1 0 1 1 0 0 0 0 0 0 1 1 1 1 1 0 0 2 1 0 1 1 2 0 1 0 0 0 0 0 1 1 0 0 1 0 0 0 0 0 0 1 0 0 2 1 1 1 0 1 0 0 0 1 2 0 0 0 1 1 0 1 1 0 0 0 1 0 1 1 1 0 2 1 1 0 0 0 0 1 1 1 0 0 1 0 1 2 0 2 0 2 1 1 1 0 1 2 2 0 1 0 1 0 1 0 0 1 1 0 0 2 2 0 0 0 2 2 0 2 0 0 0 2 0 0 2 0 0 0 1 0 0 0 0 2 2 1 1 1 0 0 1 1 0 2 0 1 0 1 2 2 1 0 0 2 0 1 0 2 1 1 1 1 0 0 0 0 1 1 1 2 0 0 0 0 2 0 0 0 0 0 2 0 0 0 0 0 0 0 0 0 0 1 0
71 0 0 1 0 0 2 2 2 1 1 1 0 0 0 0 0 0 0 1 1 1 0 0 2 0 0 0 0 0 2 1 1 1 2 1 1 1 0 0 0 0 0 0 0 0 0 1 0 1 0 2 0 0 1 0 0 0 0 1 0 1 2 2 1 1 1 0 2 1 1 2 2 0 1 2 1 2 2 1 1 0 1 1 1 0 0 1 1 2 1 2 1 1 1 1 0 2 1 2 0 0 1 0 2 0 2 1 1 1 0 1 0 1 0 2 0 0 2 0 1 0 2 2 2 0 2 0 2 2 0 2 0 0 0 0 0 0 0 0 0 2 0 0 0 0 0 0 0 0 0 0 0 2 2 0 2 0 1 2 2 1 0 0 0 2 2 2 0 1 0 1 1 2 0 0 1 1 1 1 0 1 0 1 1 1 0 1 0 0 0 2 0 2 2 0 2 0 0 0 1 0 0 0 2 0 1 1 1 0 1 0 2 0 0 1 1 2 1 1 1 0 1 1 1 0 2 1 0 1 0 0 0 0 1 0 1 2 0 0 0 0 2 0 0 1 0 1 1 1 0 0 1 0 0 1 0 0 0 0 0 0 0 0 0 0 1 0 2 1 0 1 0 1 0 0 0 0 1 0 0 0 2 0 0 2 2 0 2 2 2 1 0 0 2 0 2 0 0 1 1 0 1 1 1 0 1 1 2 0 0 2 0 0 1 0 2 0 0 0 1 2 2 1 2 0 1 0 0 0 2 2 0 0 0 0 0 0 2 0 0 1 2 0 0 1 1 0 1 1 0 0 0 1 1 1 1 0 0 2 0 2 2 0 2 1 0 1 2 0 2 0 0 2 0 0 1 1 0 0 0 2 1 0 1 1 0 0 0 0 0 0 0 0 2 0 0 0 1 1 1 1 0 2 2 0 0 1 1 2 0 1 1 1 1 1 0 0 0 0 0 1 0 0 0 0 0 1 1 0 0 1 0 0 0 0 0 0 0 0 2 0 2 0 0 1 0 1 0 2 0 1 0 2 1 1 1 2 1 2 2 0 0 0 0 0 0 2 2 0 0 0 1 1 2 1 1 0 2 2 1 2 1 0 1 1 0 0 1 0 1 1 1 2 1 0 0 1 1 0 1 1 2 2 0 0 1 1 1 0 0 0 0 1 1 0 0 1 0 1 1 1 0 0 0 0 0 1 1 2 0 1 0 0 0 1 1 0 0 0 0 0 0 0 0 1 0 0 2 2 0 1 0 2 0 0 1 0 0 0 0 0 1 2 0 2 1 0 0 0 0 0 0 0 0 0 0 2 2 0 0 0 0 0 0 0 0 0 0 0 0 0 1 0 1 0 0 0 0 0 0 2 1 0 0 1 2 0 1 1 0 0 0 1 0 1 0 0 1 0 0 1 0 1 0 0 1 1 0 0 0 1 0 1 0 1 2 0 2 2 1 1 0 0 2 0 0 1 0 0 1 1 1 1 1 1 1 2 1 0 0 0 0 1 1 1 1 2 0 0 2 0 0 0 0 1 1 1 1 1 1 0 1 0 0 1 0 1 0 1 0 1 0 0 0 0 1 2 0 1 1 0 0 1 0 2 1 1 2 0 0 0 0 1 1 0 0 1 1 0 1 0 1 0 0 0 0 1 1 0 1 1 0 0 1 1 1 0 1 1 0 1 0 0 1 0 1 1 0 1 1 1 0 0 0 1 0 1 1 1 1 1 2 0 0 1 2 1 1 2 0 1 2 1 0 0 0 1 1 2 0 0 1 0 0 2 0 2 0 2 0 0 2 1 0 1 0 0 0 0 0 1 0 2 0 2 2 0 0 2 2 0 2 2 1 0 0 0 2 2 2 2 0 0 2 1 1 1 0 1 0 0 0 1 1 1 0 0 1 1 0 0 0 0 0 0 0 0 0 0 0 1 1 2 0 1 1 0 0 0 1 1 0 0 0 1 1 0 1 1 0 0 0 1 0 2 0 0 1 2 2 2 1 1 0 2 0 1 0 0 1 1 1 1 2 1 1 0 0 0 0 2 0 1 0 0 2 0 0 1 0 0 0 0 0 1 0 0 1 1 0 0 0 0 1 0 0 0 0 1 2 0 0 2 0 0 0 0 1 1 0 0 1 0 0 1 1 0 0 0 2 0 2 0 1 0 0 2 1 1 1 0 1 0 2 0 0 0 1 2 0 1 0 0 0 0 2 0 2 0 0 0 0 0 0 0 0 0 0 2 0 0 0 0 0 1 0 1 2 1 2 1
72 0 0 0 0 0 1 0 1 1 1 0 0 0 0 0 0 0 1 0 2 0 0 0 2 0 0 1 1 1 1 1 1 1 0 0 2 1 0 0 1 1 0 0 0 0 1 0 0 1 1 1 1 1 0 0 0 0 0 1 0 1 2 2 0 2 0 0 0 0 0 1 2 0 1 2 1 0 1 0 0 0 2 1 1 0 0 0 0 2 0 1 0 0 0 0 1 1 1 1 0 1 2 0 2 0 2 1 1 1 0 2 0 2 0 2 0 0 0 1 1 0 2 1 1 1 1 0 0 0 2 0 0 2 1 1 0 0 0 1 1 1 0 0 0 1 0 0 0 0 0 0 1 1 0 0 0 1 0 0 1 0 0 0 1 2 1 1 0 1 1 2 0 0 0 0 0 1 0 1 1 1 1 2 1 0 1 2 1 0 0 0 0 0 1 0 2 0 0 0 0 0 0 1 2 0 1 0 2 0 1 0 1 0 0 2 1 0 1 1 1 0 0 2 0 0 1 2 0 2 0 1 2 2 1 2 0 2 0 2 0 0 1 0 0 1 0 1 1 1 1 1 2 0 0 0 0 1 0 0 0 0 0 1 0 0 0 0 2 1 0 2 0 2 0 0 0 1 2 0 1 2 2 0 1 0 1 1 1 2 1 2 0 0 2 1 0 1 1 0 1 0 0 0 0 0 1 0 0 0 0 1 0 0 0 0 1 1 1 2 0 1 2 1 2 0 1 0 0 1 1 0 0 0 0 0 0 1 1 1 0 1 2 0 1 0 2 0 1 0 1 0 0 0 0 0 0 0 0 1 0 2 1 0 1 0 0 1 1 1 1 1 1 2 0 1 1 1 1 1 1 0 0 0 0 1 0 0 0 1 0 0 0 1 2 1 1 1 0 0 0 0 0 1 1 1 0 1 0 1 0 0 1 1 1 2 1 0 1 0 0 1 1 1 0 0 2 2 2 0 0 2 0 1 1 1 0 1 1 1 0 0 1 1 1 2 0 0 0 1 0 0 0 2 1 1 1 2 1 2 2 1 0 0 0 0 0 1 1 0 0 0 2 2 0 0 0 0 2 0 2 1 1 0 1 0 0 1 1 0 1 1 0 1 1 2 2 2 2 0 1 1 2 2 0 0 0 0 1 0 0 0 0 1 0 1 0 1 1 1 1 1 1 1 1 2 0 1 1 2 0 1 0 0 0 0 0 1 0 1 0 0 2 1 1 0 0 1 1 1 0 0 0 1 1 0 1 1 1 0 0 1 1 1 0 1 0 2 1 1 0 0 0 0 0 0 0 1 1 1 0 1 0 0 1 0 0 0 1 1 0 0 0 0 0 0 0 0 0 0 0 1 1 2 0 2 0 0 2 0 0 0 0 1 1 0 0 0 1 0 0 1 0 0 0 0 1 0 0 0 1 1 0 1 0 0 2 0 2 2 2 1 0 0 1 0 2 0 0 0 0 2 1 1 1 2 1 2 1 0 0 0 0 0 0 1 0 1 2 1 0 1 1 0 0 1 1 0 0 0 0 0 0 0 0 1 1 2 0 1 0 1 0 0 2 0 2 1 0 1 0 1 0 0 1 2 1 2 1 0 0 0 0 1 0 1 0 1 1 0 0 0 1 0 0 1 0 2 2 0 0 0 0 0 1 1 0 0 0 1 0 1 1 1 2 0 0 0 0 0 0 0 0 0 0 0 1 0 2 0 0 0 1 1 0 0 2 1 0 2 0 0 1 0 0 1 0 1 2 1 0 1 1 0 0 2 0 2 0 2 0 0 2 2 0 1 0 1 0 1 0 1 0 1 0 2 0 0 0 1 2 1 1 1 1 0 1 1 1 1 1 1 0 0 1 1 0 1 1 1 0 1 0 0 0 0 0 0 0 0 0 0 0 0 0 0 0 0 0 1 1 1 0 2 0 0 1 1 1 1 0 1 0 0 0 0 1 0 1 1 0 0 0 0 0 2 0 1 1 2 1 1 0 0 0 0 0 2 1 0 1 1 1 1 2 1 1 1 0 1 1 2 0 2 1 1 1 0 0 2 0 1 1 0 2 0 0 0 1 1 0 0 0 1 1 0 2 1 0 0 2 0 0 2 0 0 0 0 0 0 0 0 1 1 0 1 2 1 0 2 0 0 2 0 0 1 1 1 0 1 1 1 0 0 0 2 1 0 0 1 1 0 1 1 0 1 1 0 1 1 1 0 0 1 0 0 0 0 0 2 0 0 1 0 0 0 0 0 0 1 2 0
73 0 0 0 0 1 1 0 0 2 2 0 0 1 0 1 0 0 0 0 2 0 1 0 2 0 1 0 1 1 2 2 0 1 0 1 1 1 0 0 1 0 0 0 0 0 1 0 1 1 1 1 0 0 1 1 0 0 0 0 1 0 0 0 1 1 1 1 2 0 0 1 2 0 1 2 1 1 1 1 1 0 2 0 1 0 0 0 0 2 0 0 1 2 1 0 0 0 0 1 0 2 1 0 2 1 2 0 0 2 0 1 1 1 1 1 1 0 0 2 2 0 2 2 1 1 1 2 0 2 0 1 0 0 0 0 0 0 0 1 1 2 0 0 0 0 1 0 0 1 0 0 2 0 1 1 0 0 0 0 1 0 0 0 2 2 1 0 0 0 2 1 1 2 1 0 2 1 0 1 0 1 0 2 2 2 1 1 1 0 0 0 0 0 1 1 2 0 0 0 1 0 0 1 2 0 0 0 2 0 1 0 2 1 0 0 0 0 2 2 0 0 0 1 0 0 0 1 0 0 0 0 0 0 1 0 0 2 0 1 0 0 2 0 0 1 0 0 1 1 1 1 2 1 1 1 0 0 0 0 0 0 0 0 0 0 0 1 2 0 0 0 0 2 0 0 0 1 2 0 2 1 2 1 0 1 1 2 0 2 2 0 0 1 2 1 1 2 0 0 0 0 0 0 0 0 1 0 0 1 0 1 0 0 2 0 2 0 0 0 0 1 2 1 1 0 1 0 1 1 2 2 0 0 0 0 0 1 1 1 1 1 2 0 0 0 2 1 2 1 1 1 0 1 1 1 1 1 0 1 0 1 1 0 1 0 0 2 2 1 2 0 0 2 0 0 0 2 2 0 0 1 0 0 0 1 0 0 0 1 0 0 2 0 1 1 1 0 1 1 1 1 0 1 0 0 1 0 0 2 0 0 2 2 2 2 0 0 1 0 0 0 1 0 0 1 2 1 1 0 0 1 0 1 1 1 0 1 0 0 0 0 1 0 1 1 0 1 0 1 0 0 0 1 1 0 1 1 1 0 0 0 1 1 0 1 1 2 2 0 0 0 1 1 1 0 1 0 1 0 1 2 1 0 0 0 0 2 2 0 0 2 1 1 1 0 0 2 2 1 1 1 2 2 0 0 1 0 1 0 0 1 0 0 0 2 1 0 0 0 0 2 2 1 1 2 0 1 0 2 1 1 0 1 1 2 2 1 2 1 1 1 2 2 2 0 0 1 1 2 0 1 0 2 0 1 0 1 1 1 0 0 1 1 0 1 1 1 0 1 0 0 0 0 0 0 0 2 2 1 1 0 1 0 0 1 0 0 0 0 0 0 0 1 0 0 0 0 0 0 0 1 0 0 2 2 0 0 1 2 0 0 0 1 1 0 0 0 1 0 1 2 0 0 0 2 2 1 0 0 1 1 0 1 0 0 1 0 1 1 0 0 1 1 1 0 1 1 1 0 2 2 2 0 0 2 1 2 1 0 0 0 1 0 1 1 0 2 1 0 0 0 0 1 1 0 0 0 0 0 0 0 0 0 0 1 1 2 1 1 0 1 0 2 2 0 2 2 0 2 2 0 0 0 0 2 0 2 2 1 0 0 0 0 1 1 0 1 1 0 0 1 1 0 1 1 1 0 0 1 1 0 0 0 2 1 2 0 1 1 0 1 0 0 0 0 0 0 1 1 1 1 0 0 0 1 0 0 2 0 0 0 1 0 0 0 1 2 0 2 0 0 2 0 0 0 0 2 2 2 0 0 0 1 1 1 0 1 1 1 1 1 2 1 0 0 1 0 0 0 0 1 1 2 1 2 2 1 0 1 1 0 1 1 1 0 1 0 2 0 0 0 0 1 2 1 1 1 1 2 0 0 0 0 0 1 0 0 0 0 0 0 1 0 1 0 1 0 0 0 0 1 0 2 1 0 1 0 0 0 1 2 0 0 0 1 2 0 1 2 0 0 0 2 0 2 0 2 0 2 0 1 0 0 0 0 1 2 0 0 0 2 1 2 0 0 0 0 0 0 0 2 0 1 2 1 0 0 0 1 0 1 0 0 0 2 0 1 2 1 1 0 0 0 1 0 0 1 0 0 2 0 0 1 0 1 2 2 0 0 0 0 2 1 1 0 0 0 0 0 1 0 2 1 1 0 1 1 0 1 0 1 0 0 2 0 0 0 0 0 0 0 0 0 0 2 0 0 2 0 0 0 0 0 0 0 0 1 0 2 1 0 0 1 1 0 0 0 0 0 0 0
74 0 0 0 1 0 2 1 2 1 1 0 0 2 0 1 0 0 0 1 0 1 0 1 1 0 0 0 2 2 0 2 0 2 2 1 1 2 0 0 1 1 0 0 0 1 0 0 1 0 1 1 0 0 1 0 0 0 1 0 1 0 2 1 0 2 0 1 2 0 0 0 1 0 1 1 0 1 2 0 0 0 1 1 1 0 0 0 0 2 0 1 2 2 0 0 0 0 0 1 0 2 1 0 2 0 2 0 2 1 0 2 1 2 2 2 1 0 0 1 1 1 2 1 1 0 1 1 0 1 2 0 0 1 1 1 1 0 0 1 0 2 0 0 0 0 1 0 0 0 0 0 1 0 0 1 1 0 1 2 2 1 0 1 1 2 1 0 0 1 1 0 0 2 0 1 1 1 0 1 0 1 0 2 2 2 1 1 1 0 0 0 0 1 2 0 1 0 0 0 0 0 0 0 2 0 1 0 1 0 1 0 2 0 0 1 1 2 1 1 1 1 0 1 1 0 1 2 0 2 0 0 1 1 1 0 0 2 1 1 1 1 2 0 0 2 0 0 2 0 0 0 0 1 1 2 1 1 1 1 1 1 1 0 0 0 0 0 2 0 0 2 0 2 0 0 0 1 2 0 1 1 1 0 0 0 0 1 0 2 0 0 0 1 2 1 0 0 0 2 0 0 0 0 0 0 0 0 1 0 0 1 0 0 2 0 1 1 0 1 0 1 0 1 1 0 0 0 1 1 2 1 0 0 0 0 0 0 2 0 0 0 2 0 1 0 2 0 2 0 1 0 0 1 1 0 1 1 0 1 0 1 2 0 2 0 1 2 2 0 2 0 1 2 1 0 0 1 0 0 0 0 0 0 1 1 0 0 0 0 0 0 0 0 2 0 0 1 0 0 0 0 0 2 2 1 0 2 0 2 1 0 1 1 1 2 1 1 0 1 1 1 0 1 1 2 1 1 1 0 0 0 0 0 0 1 0 2 0 0 0 0 2 0 1 2 0 1 0 1 0 1 0 2 1 1 1 0 0 0 0 0 1 1 0 2 2 1 1 0 0 0 2 2 1 1 0 0 2 1 0 2 1 0 1 0 0 1 1 0 1 0 0 2 1 0 0 1 1 0 1 1 2 1 0 1 0 1 1 0 0 0 0 0 1 1 0 0 0 0 0 2 0 0 0 2 1 1 0 2 1 1 0 0 0 0 1 1 1 1 0 0 1 0 0 0 0 2 0 0 0 0 0 2 0 2 0 0 0 0 0 0 1 2 0 2 1 1 1 0 0 0 0 0 0 0 0 1 1 0 0 0 0 0 0 0 0 0 0 0 1 0 0 2 0 0 0 0 0 0 0 2 1 1 0 1 1 0 2 0 0 0 0 2 1 2 0 0 1 0 0 1 0 1 0 1 1 2 0 0 1 1 0 0 0 0 1 0 2 0 2 1 1 1 2 1 1 2 0 0 1 0 2 0 0 0 2 2 1 1 1 0 0 0 0 2 0 1 0 0 1 0 1 0 0 0 0 0 1 1 0 1 0 0 0 1 1 2 0 0 0 1 1 0 0 0 2 0 0 1 1 0 0 0 0 1 0 1 2 0 0 0 0 0 0 0 0 2 1 0 0 0 1 0 1 0 1 2 2 0 1 1 0 1 1 0 2 0 0 1 0 1 1 1 1 1 0 0 1 1 1 1 0 0 0 0 1 0 2 0 0 0 2 0 0 1 2 0 1 2 0 0 2 0 0 0 0 2 2 2 1 0 1 0 0 2 0 2 1 2 0 2 1 0 0 0 0 0 0 0 0 1 0 1 0 2 2 1 0 1 1 0 1 1 1 0 0 0 1 1 1 1 0 0 1 1 0 1 0 1 0 0 0 0 0 0 0 0 0 0 0 0 1 1 1 1 1 1 0 0 0 2 1 2 0 0 0 0 1 1 0 0 1 1 1 1 2 0 2 0 0 0 0 2 0 2 0 0 2 2 2 2 0 0 0 0 1 1 0 0 0 1 0 0 2 0 1 0 0 0 0 1 0 2 1 1 0 0 1 1 0 0 1 1 2 0 0 0 0 0 0 0 0 1 0 0 1 2 1 1 0 0 0 0 0 0 0 0 1 1 0 0 1 2 2 2 1 0 1 1 0 1 2 0 0 1 1 2 1 1 1 1 1 0 1 1 0 0 1 2 0 0 0 0 0 1 1 1 2 1 1 1 0 1 0 1 1 0 0 0 0 0 0 0 0 0 0 0 0 0 2 1
75 0 0 0 0 0 1 1 1 1 1 0 0 1 1 0 1 0 0 0 2 0 0 0 2 0 0 0 2 2 1 2 0 0 1 0 2 2 0 0 0 2 0 0 1 0 0 0 2 1 0 0 1 1 0 1 0 0 0 0 0 1 1 2 1 0 1 0 1 0 0 0 2 0 1 2 1 1 2 0 1 0 2 1 1 0 0 1 1 1 1 1 1 0 1 1 0 0 0 0 0 2 1 0 2 0 2 1 2 1 0 1 0 0 2 2 2 0 0 1 1 0 1 1 0 0 1 1 0 1 2 0 0 1 1 1 0 0 0 0 0 2 0 0 0 0 0 0 0 0 0 0 0 0 0 1 0 2 0 1 0 0 0 1 1 2 1 0 1 1 1 1 1 0 1 0 2 0 0 0 0 1 0 2 0 0 0 0 0 0 0 0 0 1 1 0 2 0 0 0 1 0 0 0 2 0 2 0 0 0 1 0 1 0 0 0 0 0 2 1 2 1 0 2 0 0 0 2 0 2 0 1 1 1 2 1 0 2 0 1 0 1 2 0 0 0 0 0 2 0 0 0 2 0 0 0 0 0 0 0 0 1 0 1 0 0 2 0 2 1 0 1 0 2 0 0 0 1 2 0 1 0 2 0 0 2 2 1 0 2 0 1 1 0 2 1 1 1 1 2 1 1 1 1 1 0 0 0 1 0 0 1 0 0 1 0 2 0 0 0 0 2 1 2 2 0 1 0 1 1 2 1 0 0 0 0 0 1 0 2 1 1 1 0 0 1 1 0 2 1 1 0 0 1 1 1 1 1 0 1 0 1 1 0 1 0 0 1 1 0 1 1 2 2 0 1 1 2 1 1 0 1 0 0 0 0 0 0 0 0 0 0 1 0 1 0 0 1 1 1 1 1 0 2 1 0 1 1 0 2 0 1 0 0 0 1 1 1 1 0 0 1 1 1 1 0 1 0 0 1 0 1 0 0 0 1 1 1 0 0 2 0 2 0 0 0 0 1 0 0 0 1 0 2 2 0 2 0 0 1 0 0 0 0 0 1 1 1 2 1 0 0 1 1 1 1 0 0 1 0 1 0 1 0 1 0 0 1 2 1 1 2 2 0 0 0 0 1 1 0 1 1 1 1 0 1 1 0 0 0 0 0 0 0 0 2 0 0 0 2 2 0 0 0 0 2 0 1 0 1 1 1 0 1 0 1 1 1 0 0 2 2 1 1 1 0 0 2 0 0 0 0 1 1 2 1 0 1 0 0 0 0 0 2 0 1 0 2 2 0 0 0 1 0 1 0 1 1 1 1 0 0 1 0 1 1 1 0 0 0 0 0 0 0 0 0 0 0 0 0 0 2 0 2 0 2 0 1 2 0 0 0 0 1 1 0 1 0 0 0 1 1 0 0 0 0 1 1 0 0 0 0 1 1 0 2 2 0 1 1 2 0 1 1 1 0 0 0 0 0 0 1 1 1 0 2 1 2 1 1 1 1 0 0 0 2 0 1 0 0 0 0 0 0 0 1 2 0 0 0 0 1 0 0 0 1 1 1 1 2 0 1 0 1 1 0 2 2 0 2 0 2 0 0 0 2 0 1 1 0 1 0 0 1 1 1 1 2 1 0 0 1 1 0 0 1 0 0 0 0 1 1 0 0 1 1 1 0 1 2 0 2 1 1 2 0 0 1 1 0 0 0 0 0 0 1 0 2 2 1 1 1 1 0 0 1 1 1 0 2 0 0 1 2 1 2 0 1 2 2 0 0 1 1 0 1 1 0 0 0 1 0 2 2 0 1 0 1 0 2 0 2 2 2 2 0 1 0 0 1 2 1 1 1 1 0 1 0 2 1 1 1 0 1 1 2 1 2 0 2 0 0 1 0 0 0 0 0 0 0 0 0 0 0 0 0 0 0 0 0 0 2 1 1 0 0 1 1 2 2 0 2 0 0 0 1 2 2 1 2 0 0 1 1 0 0 0 1 0 2 2 2 0 0 0 0 0 1 1 0 0 1 2 1 2 1 1 0 0 0 0 1 0 2 1 0 1 1 0 1 0 1 1 0 1 2 0 1 2 1 0 1 0 1 2 0 0 1 0 0 1 0 0 2 0 0 0 1 0 0 0 0 1 2 2 1 1 1 0 2 0 0 2 0 1 0 1 1 0 0 0 0 0 0 0 0 2 0 1 1 1 0 0 0 0 1 1 0 1 0 0 0 0 0 0 0 0 0 0 0 0 0 0 1 0 0 0 1 1 1 1 0
76 0 0 0 1 0 2 1 1 1 1 0 0 0 0 0 0 0 0 1 1 1 1 0 2 0 0 0 0 1 2 1 0 2 1 0 2 2 0 0 2 0 0 1 0 0 1 0 2 2 0 0 1 2 0 1 0 0 0 0 1 0 2 2 1 0 1 0 1 1 1 1 2 1 1 2 0 1 2 1 0 0 1 1 1 0 0 1 1 2 0 1 1 1 0 0 0 0 0 1 0 2 1 0 2 1 2 1 1 1 0 1 0 0 0 0 0 0 1 1 1 0 1 2 0 1 0 1 0 1 2 0 1 1 0 0 1 0 0 0 1 2 0 0 0 0 0 0 0 0 0 0 0 0 0 0 1 2 0 1 2 1 1 1 0 1 0 0 2 2 0 0 0 0 0 0 0 1 0 1 0 2 1 2 2 1 1 2 0 0 0 1 1 0 0 0 0 0 0 0 0 1 0 0 2 1 1 0 2 0 0 0 0 0 0 1 1 2 0 0 2 1 1 1 1 1 1 1 0 1 0 1 1 1 0 0 0 2 0 2 0 0 2 0 0 2 0 0 2 0 0 0 2 0 0 0 0 1 0 0 0 0 0 1 0 0 0 0 1 0 0 1 1 2 0 0 1 2 2 0 2 2 2 1 0 1 1 2 0 2 1 0 0 1 2 1 0 0 0 1 1 0 1 1 1 0 0 0 1 0 0 1 0 2 2 2 2 1 0 0 2 2 2 1 2 0 0 0 1 1 1 0 1 0 0 1 0 1 1 0 1 0 2 0 0 0 2 0 2 2 1 1 0 0 0 0 0 0 0 2 0 2 1 0 1 0 1 0 1 0 1 1 0 2 0 0 1 1 1 0 0 2 0 0 0 0 0 0 0 1 0 0 1 0 2 0 0 1 1 1 1 1 0 2 1 1 1 2 0 1 0 0 0 0 0 2 1 0 0 0 0 2 0 0 0 1 1 1 1 0 1 1 0 0 0 1 0 2 0 0 0 0 1 1 1 2 0 1 0 1 0 1 0 2 0 0 0 0 1 1 0 0 1 1 0 1 1 2 2 0 0 0 1 1 1 1 0 0 1 0 2 1 1 0 0 0 0 1 2 0 0 1 0 2 0 0 0 0 0 2 2 1 1 1 0 1 2 0 0 0 0 0 1 1 0 0 0 0 2 2 2 0 1 1 2 2 0 0 1 2 1 0 0 0 0 0 0 0 0 2 1 0 2 1 0 0 0 2 0 0 0 0 0 1 1 1 1 0 0 0 0 0 1 1 0 1 0 1 0 1 0 0 0 0 0 0 0 2 2 2 0 0 0 0 0 0 1 0 0 0 1 0 1 1 1 0 0 0 0 0 0 2 1 2 0 2 1 0 1 0 1 0 0 0 0 0 1 0 1 0 1 1 0 0 0 0 2 1 0 0 1 2 0 2 0 0 2 0 1 0 1 0 1 2 0 2 1 1 0 0 2 1 1 0 0 1 1 2 1 0 0 0 1 1 1 1 0 2 0 0 1 0 0 0 0 0 0 0 0 0 0 0 0 0 0 1 1 1 0 1 0 0 0 1 1 0 1 1 0 1 1 0 0 0 0 1 0 1 1 0 0 0 0 0 0 1 0 1 1 0 0 0 0 0 0 1 0 0 0 0 0 0 0 1 2 1 2 0 0 1 0 1 0 0 1 0 0 1 0 0 0 0 0 0 0 0 1 1 2 1 1 1 0 0 0 1 1 0 1 2 0 1 1 1 0 0 0 0 0 1 0 1 1 0 0 2 0 2 0 2 0 1 2 2 0 1 0 1 0 1 1 1 0 2 1 1 1 0 0 1 1 0 2 2 2 0 0 1 1 1 1 2 0 0 2 1 0 2 1 2 0 1 1 0 0 0 0 0 1 0 0 0 0 0 0 0 0 0 0 0 0 2 0 2 0 0 0 0 0 0 0 0 1 1 1 1 1 1 2 1 2 0 1 1 0 1 0 2 1 1 1 1 1 0 0 0 0 2 0 0 0 0 1 1 1 0 1 0 0 2 1 2 0 2 2 0 0 2 1 1 0 0 1 1 1 1 0 1 1 0 1 0 0 1 0 0 2 2 0 0 1 0 1 2 0 0 0 1 0 0 0 0 1 1 1 1 0 0 0 0 0 0 2 0 0 0 0 0 0 0 0 0 0 0 1 1 1 0 0 1 1 1 0 0 1 0 2 0 2 0 0 0 0 1 0 0 0 0 0 1 0 0 0 1 1 0 0 0 0 0 0 0
77 0 1 0 0 0 1 1 1 0 0 0 0 1 0 1 0 0 0 1 1 1 0 0 2 0 0 0 1 2 2 0 0 1 2 1 1 2 0 0 0 2 0 0 1 1 1 0 2 0 0 2 0 1 1 0 1 1 1 0 2 0 2 2 0 1 0 0 1 0 0 0 2 1 1 2 1 1 2 0 1 0 1 1 1 0 0 0 0 2 0 1 1 1 0 0 0 1 1 2 0 1 0 0 2 0 2 0 1 1 0 0 0 0 1 1 1 0 2 0 2 1 2 1 1 0 1 0 0 0 2 0 0 1 0 1 0 0 0 2 0 2 0 0 0 0 0 0 0 0 0 0 0 1 0 0 0 0 0 1 0 0 0 2 0 2 0 1 0 1 1 0 0 2 0 0 1 0 0 0 0 0 0 2 1 1 1 1 0 0 0 2 0 1 1 1 1 0 0 1 1 0 0 1 2 0 0 0 0 0 1 0 1 0 0 2 1 1 2 2 0 1 0 1 0 0 0 1 0 1 0 0 0 0 0 0 0 2 0 0 0 0 2 0 1 2 1 0 2 0 0 0 0 0 0 2 1 1 1 0 0 0 0 1 1 0 0 0 2 0 0 0 1 2 0 1 0 1 2 0 1 1 2 0 0 2 2 1 0 2 1 1 0 0 2 0 1 1 0 2 2 1 1 1 1 0 0 0 1 0 0 2 0 0 0 0 1 0 0 0 1 1 1 1 2 1 1 0 1 1 2 1 0 0 0 0 0 2 0 1 2 1 2 2 0 1 1 0 2 1 1 0 0 1 1 1 1 0 0 1 0 1 2 0 2 0 2 0 0 0 0 2 1 2 0 0 0 1 0 0 0 1 0 0 0 0 0 0 0 0 0 0 0 0 2 0 0 1 1 1 1 1 0 1 1 0 0 1 0 2 0 1 1 1 1 2 0 0 0 0 2 0 1 2 0 0 1 0 0 0 2 0 0 0 0 2 0 0 0 0 0 0 1 1 0 2 0 2 0 1 0 1 0 2 1 1 1 1 1 1 1 0 0 0 0 0 0 2 2 0 0 0 0 0 0 0 0 1 1 0 2 1 1 1 0 0 1 1 2 0 0 2 1 2 0 0 0 1 1 1 1 1 1 1 0 1 1 1 0 0 0 0 1 2 0 0 0 0 1 1 1 1 0 0 0 0 0 2 0 2 0 2 0 1 2 1 2 1 1 1 0 0 1 1 0 1 1 0 2 2 0 1 1 1 1 1 0 0 0 0 0 0 2 2 0 1 2 1 0 1 0 2 0 0 0 0 0 1 1 1 0 0 0 0 0 0 0 0 0 0 0 0 0 0 0 0 2 1 1 1 1 0 1 0 0 0 2 0 2 2 1 0 0 1 0 2 1 0 1 0 0 1 0 0 0 2 2 1 0 0 0 1 0 1 0 1 2 1 1 1 0 0 0 0 2 1 1 1 1 0 0 1 0 1 0 2 1 2 1 0 0 0 1 1 1 1 1 2 0 0 1 0 0 0 0 0 0 0 0 0 0 0 0 1 0 1 2 1 0 1 0 1 1 0 0 0 2 1 0 1 0 0 0 0 0 1 0 2 2 0 1 0 0 0 0 0 0 0 0 0 0 2 0 0 1 2 0 2 2 0 1 1 1 0 1 1 0 0 0 2 1 2 0 0 0 0 0 1 0 0 0 0 0 0 0 0 1 0 1 0 0 0 2 0 0 0 2 1 1 1 0 0 2 0 1 0 0 0 0 0 1 1 0 0 1 2 0 2 1 2 0 1 2 1 0 1 0 1 0 1 0 2 0 2 1 1 1 1 0 1 1 0 1 1 1 0 0 0 2 2 2 2 0 0 2 1 1 1 1 2 0 1 1 0 0 0 0 1 1 0 0 0 1 1 1 1 1 1 0 0 0 1 0 2 0 1 1 0 0 0 1 1 0 0 0 2 1 0 2 0 1 0 0 1 0 2 0 0 0 1 1 2 0 0 0 0 0 2 0 0 0 2 0 2 2 0 2 0 0 1 0 2 0 2 1 0 0 0 2 0 1 0 0 0 0 1 0 2 2 0 0 2 0 1 1 0 2 0 0 0 2 1 1 2 0 1 0 1 0 1 1 1 0 1 0 2 2 1 0 1 0 0 1 0 0 0 1 2 1 2 0 1 1 0 1 0 2 0 2 2 0 0 0 0 0 0 2 0 1 0 0 0 0 0 0 0 1 0 0 0 0 0 1 0 0 1 0 0 0 0 1 1
78 0 0 0 0 0 0 2 2 0 1 0 1 1 0 0 0 0 0 1 1 1 0 0 2 0 0 0 0 1 2 0 0 0 0 0 2 2 0 0 1 1 0 0 0 2 1 0 0 0 0 1 1 1 1 0 0 0 0 1 0 1 1 1 0 0 0 0 1 0 0 1 2 0 1 2 1 2 2 1 1 0 2 2 2 0 1 1 1 2 1 1 1 1 1 0 0 0 1 2 0 0 1 0 2 1 1 0 0 2 0 1 0 2 0 2 1 0 0 1 1 1 2 1 1 1 1 2 0 2 1 0 0 0 0 0 0 0 1 0 1 1 1 0 0 0 0 0 0 1 0 0 0 1 1 0 0 2 0 2 1 1 0 1 1 1 0 1 1 2 0 0 1 1 0 0 1 1 0 0 0 1 1 2 2 1 2 1 0 0 0 1 1 1 1 1 1 0 0 0 0 0 0 0 2 1 0 1 1 0 0 0 2 0 0 0 0 0 1 1 1 0 0 2 0 0 1 1 1 0 0 1 0 0 1 0 1 2 0 2 0 0 1 0 1 2 1 0 1 0 0 0 1 0 0 2 2 0 0 0 0 1 0 0 0 0 1 1 2 0 0 0 0 2 0 1 2 1 1 0 1 2 1 1 0 1 1 1 1 2 1 1 0 1 2 0 1 1 0 1 0 0 1 1 1 0 0 1 1 1 0 1 0 1 1 1 1 0 0 0 0 2 1 0 1 0 1 0 1 1 1 0 1 0 0 0 0 0 1 0 0 0 2 0 0 1 1 0 1 2 1 1 1 0 0 0 0 0 0 1 0 1 2 0 2 0 0 1 2 0 2 0 1 2 0 2 2 1 0 0 0 1 1 1 0 1 0 0 0 1 0 0 1 0 2 1 0 0 0 0 0 0 0 1 1 0 0 0 0 1 1 0 1 1 1 1 0 1 0 1 0 1 0 1 1 1 1 0 0 0 0 0 0 0 0 2 0 1 0 1 1 0 2 1 1 1 0 0 1 1 0 0 0 2 1 1 1 2 1 2 2 0 1 1 0 2 2 2 2 2 2 2 0 0 1 1 0 1 1 0 0 1 1 0 1 0 0 1 1 0 1 1 1 2 2 0 0 2 2 0 0 0 0 0 0 2 2 0 0 0 0 2 0 0 0 2 0 0 2 1 1 0 1 1 1 2 0 1 0 2 1 1 0 1 2 1 1 1 0 1 0 0 2 2 1 1 1 2 0 0 0 0 1 2 0 0 1 1 1 0 0 1 1 2 0 1 1 0 0 0 0 1 0 0 0 0 1 1 1 1 1 0 1 0 0 1 0 1 0 0 1 0 0 1 0 0 0 1 0 0 0 2 1 1 0 1 1 0 2 2 0 0 0 1 0 0 0 0 0 0 0 0 0 1 0 1 1 1 0 0 0 0 0 1 0 0 0 0 2 0 2 1 0 0 2 1 1 0 0 0 1 2 1 0 0 2 1 2 1 0 0 0 1 1 1 2 1 1 0 0 1 0 1 0 0 0 1 0 1 1 1 1 1 0 0 2 1 1 0 1 1 0 1 0 0 0 1 1 0 1 0 0 0 0 1 2 0 2 1 1 0 0 0 0 0 1 0 0 1 0 0 0 0 0 1 1 1 0 0 0 1 1 0 0 0 0 1 0 0 0 0 0 0 0 0 0 0 0 0 0 0 0 0 0 0 1 0 0 1 0 0 0 1 0 0 0 2 1 1 2 0 0 2 0 0 0 0 1 1 1 0 2 0 0 0 2 0 2 1 2 0 1 1 1 0 0 1 1 0 1 1 1 1 2 1 1 1 0 0 0 0 0 2 2 2 0 0 0 2 2 1 2 0 0 1 1 0 1 0 2 0 0 1 0 0 1 0 0 1 0 1 0 2 0 2 0 0 0 0 0 0 1 0 2 0 0 0 0 0 0 0 1 0 0 0 1 1 0 1 0 1 0 0 1 0 2 0 0 0 2 2 2 1 0 0 1 1 2 1 0 0 1 0 1 2 0 2 0 1 1 1 2 0 2 1 0 0 0 0 1 0 1 1 0 1 2 0 0 1 1 0 0 0 1 0 0 2 1 0 0 2 0 0 2 0 0 0 1 0 0 0 0 1 0 0 1 1 0 0 0 1 0 2 0 1 0 1 2 2 0 0 0 1 0 1 0 1 0 1 1 1 0 0 0 0 0 2 0 1 0 0 0 0 1 0 1 1 1 1 2 1 0 0 0 0 1 0 0 0 0 2 0
79 0 0 0 1 0 1 1 2 1 1 0 0 1 0 1 0 0 1 0 2 0 1 0 2 0 0 0 0 0 2 1 2 2 0 0 2 0 0 0 1 0 1 1 0 1 0 0 0 2 0 1 0 0 2 0 0 0 0 1 0 1 1 2 0 0 0 0 0 0 0 0 2 0 0 2 2 0 2 0 0 0 1 1 1 0 0 1 1 2 1 1 0 2 0 0 1 1 1 1 0 2 0 0 2 2 2 0 1 1 0 2 1 1 1 1 0 0 2 0 1 0 1 1 0 1 0 0 1 2 0 0 1 1 1 0 1 0 0 1 1 2 0 0 0 0 0 0 0 0 0 0 0 0 0 0 0 1 0 0 1 0 0 0 1 1 1 1 0 1 1 0 0 2 1 0 2 0 0 0 0 0 0 1 1 1 1 2 1 0 0 1 0 1 2 0 1 0 0 0 0 1 0 2 2 0 0 1 1 0 1 0 0 1 0 0 0 0 2 2 0 0 1 2 0 0 2 2 0 1 1 0 0 0 2 0 1 2 0 2 0 0 2 0 1 1 0 0 2 0 0 0 1 1 1 1 1 0 0 0 0 0 0 1 0 0 0 0 2 0 0 0 0 2 0 0 0 1 2 0 0 0 2 1 1 1 2 0 1 2 1 2 1 0 2 1 0 2 0 1 1 0 0 0 0 0 1 0 2 0 0 2 0 1 2 1 2 1 1 0 0 2 1 1 1 0 0 0 1 1 2 2 0 0 0 0 0 0 2 0 1 1 2 0 0 1 1 0 2 1 1 0 0 0 0 0 0 0 1 1 1 2 1 0 1 1 0 0 1 0 1 1 0 2 0 0 2 2 1 1 0 1 2 0 0 2 0 0 0 1 0 0 0 0 2 0 0 0 1 1 0 1 0 1 1 0 0 0 1 1 0 2 1 1 1 1 0 0 1 1 1 1 0 1 1 2 1 0 0 0 0 0 0 0 0 0 0 0 0 0 2 0 2 0 1 1 0 1 0 1 0 1 0 1 1 0 1 2 1 1 1 0 1 1 0 1 1 2 2 0 0 0 2 2 1 1 0 1 2 0 1 2 1 0 0 0 0 1 2 0 0 2 0 2 1 1 1 1 2 1 1 1 1 1 0 1 1 0 1 0 1 0 0 2 0 0 0 1 1 2 2 0 0 0 0 2 1 0 0 0 1 1 0 1 1 0 1 0 1 1 0 0 1 0 1 0 0 0 2 2 0 1 1 2 2 0 0 1 0 0 0 0 0 1 1 0 1 2 0 2 0 2 1 0 0 1 1 2 2 2 0 0 2 0 0 1 0 1 0 0 0 1 0 0 0 0 0 0 0 0 0 2 1 1 1 2 0 0 1 1 0 0 0 0 0 0 1 0 1 1 0 1 0 0 0 2 2 1 0 0 1 1 0 1 0 0 2 0 2 1 1 0 1 1 1 0 0 2 0 0 2 1 2 0 0 2 2 2 0 1 1 0 0 1 1 1 1 1 1 1 0 1 0 0 1 0 0 0 0 0 0 0 1 0 0 1 1 0 0 1 0 1 0 1 1 0 2 1 0 2 0 0 0 0 0 1 1 1 1 1 0 0 0 0 0 2 0 1 1 0 0 0 0 0 0 1 0 0 0 1 1 1 1 0 2 2 2 0 0 2 1 1 0 0 0 0 0 1 0 0 0 0 0 0 0 0 0 0 2 0 0 0 2 0 0 2 2 0 1 2 0 1 2 0 0 0 0 0 0 0 1 1 1 0 1 1 1 1 0 1 0 1 1 1 1 0 1 1 0 0 0 0 1 2 1 1 1 1 0 1 1 0 1 1 1 0 1 1 2 2 2 2 0 0 2 1 1 1 2 2 0 1 0 1 1 1 0 1 1 0 1 1 1 1 1 1 1 0 0 0 0 2 2 1 1 0 1 1 0 1 0 0 2 2 2 0 1 0 1 1 0 0 0 1 0 1 0 2 1 2 2 2 0 0 0 0 1 1 0 0 0 1 0 0 2 0 2 0 1 1 1 2 0 2 1 0 1 1 1 1 1 1 0 0 0 2 0 0 0 0 0 0 0 2 1 0 2 2 1 2 2 0 0 0 1 0 0 1 1 0 0 0 1 0 0 0 0 1 0 2 0 0 1 0 0 0 1 1 0 1 0 1 2 0 0 1 2 0 1 1 1 0 0 0 1 1 1 1 2 1 1 1 0 2 0 1 1 0 1 2 0 0 0 0 0 0 0 0 0 0 1 0
80 0 0 0 1 0 2 0 1 0 0 1 0 1 0 1 0 0 0 1 1 1 0 1 1 0 1 0 1 2 1 1 1 1 0 1 1 1 0 1 1 0 0 1 0 1 1 0 2 0 0 0 0 0 0 2 0 0 0 0 0 0 0 0 0 0 0 0 1 1 0 0 2 0 2 2 0 0 2 0 0 0 2 1 2 0 0 0 0 1 0 1 1 2 0 0 0 1 1 1 0 2 0 1 2 1 1 0 0 2 0 2 0 2 0 2 0 0 0 2 2 0 2 0 1 1 1 0 1 1 0 0 0 1 2 1 1 0 1 0 2 1 0 0 0 0 0 1 0 0 1 0 1 0 0 0 0 1 1 1 2 1 0 1 0 2 1 0 1 1 1 0 0 2 0 1 1 1 0 1 0 1 1 2 2 1 1 0 0 0 0 0 0 1 1 0 1 0 0 0 2 0 0 0 2 0 2 0 1 0 1 0 1 1 0 0 0 0 1 1 1 0 0 2 0 0 1 2 1 0 0 0 0 1 0 1 0 2 1 1 1 1 1 0 0 2 0 1 1 1 0 0 0 0 0 1 0 0 0 0 0 1 0 1 0 0 0 0 1 0 1 0 0 1 0 0 0 0 0 0 0 0 1 1 0 1 1 0 2 2 2 2 1 0 2 1 0 0 0 2 2 0 0 0 0 0 0 0 2 0 0 2 0 1 1 0 1 0 0 0 0 2 0 2 0 0 0 0 1 1 1 2 1 1 0 0 0 1 1 1 0 1 2 0 0 0 1 1 2 1 2 0 1 0 1 1 1 0 0 0 0 0 2 0 2 0 1 1 1 0 1 1 0 2 0 0 1 1 1 1 0 2 0 0 1 0 0 0 0 0 1 1 2 0 1 1 1 1 1 0 0 0 0 2 2 0 0 2 1 1 0 1 1 1 1 1 0 1 0 0 0 2 0 0 0 1 1 0 0 0 1 0 0 0 0 0 0 1 0 0 1 0 1 1 0 1 0 0 1 0 1 0 0 2 1 1 1 2 0 2 2 0 0 0 0 1 1 2 2 0 0 1 1 1 1 0 1 0 1 0 1 1 1 0 1 0 0 0 2 0 0 2 0 2 1 0 0 1 1 0 0 0 2 2 0 0 0 1 1 0 0 1 0 1 1 0 0 1 0 1 1 0 1 1 1 1 0 1 1 2 0 1 0 0 0 0 0 0 0 2 0 0 2 0 0 0 0 1 1 1 0 1 0 2 0 1 0 0 0 1 0 0 0 0 0 0 0 2 1 1 0 2 0 0 0 0 0 2 2 2 0 0 0 0 0 1 0 1 0 0 0 0 1 1 1 1 1 1 0 0 0 2 0 2 0 2 0 1 1 1 1 0 0 0 1 0 1 0 0 0 1 1 0 0 0 0 2 0 0 0 2 2 0 2 0 0 2 0 1 0 1 0 0 2 0 2 2 1 1 0 0 1 0 1 0 2 0 1 1 0 0 0 1 0 0 2 1 0 0 0 1 0 0 0 0 0 0 1 1 1 0 1 0 1 0 1 2 1 0 1 0 0 0 1 1 0 1 2 0 2 2 0 0 0 0 1 1 2 2 0 1 0 0 0 2 2 1 2 1 0 0 0 0 1 0 2 1 2 2 0 2 2 1 0 2 2 2 0 0 1 0 1 0 0 0 1 0 1 1 1 1 1 0 0 0 0 0 1 1 1 1 0 1 0 0 0 2 1 1 1 0 0 0 0 1 1 0 1 1 0 0 1 1 0 0 2 0 2 2 2 0 2 2 2 0 0 0 0 0 0 1 0 1 2 1 1 1 0 0 2 2 0 0 0 0 0 0 0 2 2 2 2 0 1 2 1 1 2 2 2 1 1 1 1 1 1 0 0 1 0 1 0 1 1 1 1 1 1 0 0 0 2 0 2 0 0 0 0 1 1 1 2 0 0 0 1 2 0 2 0 1 0 0 2 0 1 0 1 0 2 1 1 0 0 0 0 0 1 1 0 0 1 0 1 2 0 2 0 0 0 0 2 0 2 1 1 1 1 1 1 0 0 0 0 1 1 0 1 2 1 0 1 0 1 0 0 1 0 0 0 1 0 0 1 1 0 0 1 0 0 1 1 1 1 0 1 1 0 0 1 2 0 2 0 1 0 0 2 0 2 0 2 0 0 1 1 1 0 0 1 0 0 1 1 0 1 1 1 2 2 2 1 0 2 0 0 0 0 0 2 0 0 0 0 0 0 0 0 0 1 2 0
81 1 0 0 0 1 2 1 1 0 0 1 0 1 0 1 1 0 1 0 2 0 0 0 2 0 1 1 1 1 2 0 0 2 1 0 2 1 0 0 0 1 0 0 0 1 1 0 0 2 1 1 0 1 0 0 0 0 0 1 0 0 0 0 0 0 0 0 1 0 0 0 2 0 0 2 2 2 2 0 2 0 2 1 1 0 0 0 0 2 0 0 1 1 0 0 2 1 0 1 1 2 1 0 2 1 2 1 1 1 0 2 0 2 0 2 1 0 1 2 2 0 1 1 0 0 0 0 1 1 1 0 1 1 0 0 1 0 0 1 0 2 0 0 0 0 0 0 0 0 0 1 0 1 1 0 0 1 0 1 1 0 1 1 0 2 0 0 0 0 2 1 2 1 1 0 2 2 0 2 0 2 0 1 1 1 1 0 0 0 0 0 0 1 2 0 2 0 0 0 0 1 0 0 2 0 2 1 1 0 1 0 0 0 0 0 0 0 2 2 0 0 0 1 1 1 1 1 0 0 0 1 0 0 2 0 0 2 0 1 0 0 2 1 0 1 1 0 2 0 0 0 2 0 0 0 0 1 1 1 1 1 0 1 0 0 1 0 1 0 0 1 0 1 0 0 1 0 0 0 0 1 1 0 0 0 0 2 0 2 1 1 0 0 2 0 1 0 0 1 1 0 0 0 0 0 1 0 1 0 1 2 0 0 0 0 1 0 1 0 0 2 2 0 2 0 1 0 2 2 2 1 0 0 1 0 1 2 0 0 0 1 2 0 0 1 1 0 2 1 1 0 0 0 2 0 1 0 0 1 0 1 1 0 1 0 0 1 2 0 2 0 0 2 1 1 1 0 0 0 0 1 0 0 0 1 0 0 0 1 0 0 0 0 2 0 0 1 0 1 1 2 0 1 1 1 0 1 0 2 0 0 1 1 1 2 1 1 0 0 0 1 1 2 0 0 2 0 0 1 1 0 0 0 0 1 0 0 0 0 2 0 1 1 0 1 0 1 0 2 0 1 0 2 1 1 1 1 1 1 1 0 1 1 0 1 1 1 1 1 1 1 2 2 2 2 0 1 2 1 1 2 2 1 1 1 0 2 2 0 0 2 1 1 1 0 0 2 2 0 0 0 1 0 0 2 2 0 0 0 0 0 0 2 0 0 0 1 0 1 1 0 1 0 0 1 0 1 1 2 0 1 2 0 0 0 1 0 0 1 1 1 2 2 1 1 1 1 1 1 0 0 0 0 2 2 0 1 1 0 0 1 0 0 0 0 0 1 0 1 1 1 1 0 0 2 2 1 1 1 0 0 0 0 0 0 0 0 0 0 0 0 0 1 0 0 0 1 1 1 1 1 0 1 1 2 1 0 2 1 1 0 0 0 1 0 0 0 0 0 1 1 0 1 0 1 1 1 0 0 0 0 0 2 0 0 2 0 2 2 1 1 1 1 0 1 1 1 1 1 0 1 0 1 0 2 2 2 2 0 0 0 1 2 2 2 1 2 0 0 1 0 0 0 0 1 1 0 1 1 1 1 0 0 0 2 0 2 0 0 1 1 0 1 2 0 2 1 0 0 0 0 0 0 1 2 0 1 1 1 1 0 0 0 0 0 0 1 0 0 0 0 1 0 1 0 1 1 0 0 1 1 0 0 1 1 1 0 0 0 0 0 0 0 0 0 0 1 0 1 1 1 0 1 1 0 1 0 0 0 0 0 1 1 0 0 1 0 1 1 1 0 1 0 0 0 0 2 1 1 1 0 1 0 0 2 0 1 1 1 1 1 2 1 1 0 0 2 0 2 0 2 0 2 0 1 1 0 2 0 2 0 2 2 2 0 0 0 1 1 1 1 0 0 2 1 0 2 0 2 0 0 2 1 1 0 0 1 1 0 1 1 0 0 0 0 0 0 0 0 0 2 1 1 0 0 1 1 0 0 2 2 0 0 0 1 2 0 0 2 1 0 0 1 0 1 0 1 2 2 2 2 1 0 0 0 0 0 1 0 0 0 2 1 2 1 1 0 0 1 0 1 1 1 2 2 0 1 0 1 0 1 1 0 1 1 0 1 2 2 0 0 0 1 1 0 0 1 0 0 1 1 1 1 0 1 1 0 0 1 0 0 1 0 0 1 2 0 0 1 1 0 1 0 2 0 1 1 1 1 0 0 0 0 1 1 1 0 0 0 2 0 0 0 0 1 1 0 2 0 0 0 0 2 0 0 0 0 2 2 0 0 0 0 0 0 0 1 1 0 1 1
82 1 0 0 0 0 1 2 2 0 1 1 2 2 0 0 0 0 1 1 1 0 0 0 2 0 0 0 1 1 1 1 1 2 2 1 2 1 0 0 0 0 2 2 0 0 0 0 2 0 0 0 0 0 1 0 0 0 0 1 0 0 2 2 0 1 0 0 2 0 0 0 2 0 1 2 1 0 1 0 0 0 1 0 0 0 0 0 0 2 0 2 0 2 1 0 0 1 1 2 0 1 0 1 2 0 2 0 1 2 0 0 0 0 0 1 0 0 0 2 2 0 1 1 0 1 0 1 0 1 0 0 1 1 0 0 1 0 0 0 0 2 0 0 0 1 0 0 0 1 0 0 1 0 1 0 0 1 1 1 2 1 0 1 0 2 2 0 0 1 1 1 0 1 0 0 2 0 0 0 0 2 1 2 1 0 1 2 0 1 1 2 0 1 1 0 0 0 0 0 0 0 0 0 2 0 2 1 1 0 0 0 1 0 0 0 0 0 1 0 2 1 0 2 0 1 0 2 1 1 1 0 1 1 1 1 0 2 0 1 0 0 1 0 0 1 0 0 2 0 0 0 2 0 0 2 1 0 0 0 0 0 0 1 0 0 0 0 2 0 1 0 0 1 0 0 0 0 1 0 0 0 1 0 2 0 2 2 0 2 1 0 1 1 2 2 0 1 0 1 1 0 0 0 0 0 0 0 0 0 1 1 0 1 0 0 2 0 0 0 0 1 1 1 1 0 0 0 0 0 2 2 1 0 0 0 0 1 1 0 0 0 2 0 0 0 2 0 2 0 0 0 0 0 2 0 0 0 1 1 1 1 2 0 2 1 1 1 2 0 2 0 1 1 1 0 1 1 1 0 0 1 0 2 2 0 0 0 0 0 0 0 1 0 2 2 2 1 0 0 0 0 0 2 2 0 0 1 0 1 0 0 0 0 0 1 0 0 0 1 1 1 1 1 0 0 0 0 0 0 0 0 0 0 0 1 0 1 0 0 1 0 2 0 0 1 1 0 0 2 0 0 0 1 2 1 2 1 1 1 1 0 1 0 0 1 1 2 2 1 1 1 1 1 1 0 1 0 0 0 1 1 1 1 0 1 0 2 2 0 0 2 2 2 1 1 1 1 1 0 1 1 1 1 0 1 1 0 1 0 1 0 0 1 0 1 0 1 1 1 1 1 2 0 1 2 0 1 1 2 0 1 0 0 2 1 0 2 1 0 0 0 1 0 0 0 0 0 2 2 0 2 1 1 2 1 0 1 0 1 1 0 0 1 0 0 0 2 2 0 1 2 1 0 0 1 1 1 1 1 0 0 0 0 0 0 0 1 0 0 0 0 1 0 2 0 1 2 2 2 1 0 0 2 0 2 2 0 1 2 0 0 0 2 1 2 0 0 0 0 2 2 0 1 0 0 0 1 0 0 2 2 1 2 0 0 2 0 2 1 2 0 0 1 0 2 2 2 0 0 1 1 0 2 0 1 1 2 2 0 0 0 2 0 1 1 0 1 1 1 0 1 0 0 1 1 1 0 1 1 1 2 0 1 0 2 2 2 1 1 0 0 1 0 0 0 0 2 0 0 0 1 0 0 0 2 0 1 1 0 0 0 0 0 0 0 0 2 1 0 0 0 2 0 0 0 0 2 2 0 2 2 0 1 1 0 1 0 0 1 0 1 0 0 1 0 0 0 0 0 0 0 0 0 0 0 0 0 2 0 0 0 2 0 0 1 2 0 2 2 0 0 2 1 1 1 0 1 1 1 1 1 0 1 1 2 0 1 0 1 1 1 1 2 0 0 0 0 0 0 1 1 0 1 0 0 1 0 0 1 1 0 0 0 0 0 1 0 2 2 2 2 0 1 1 2 0 2 1 2 0 0 1 0 0 0 0 1 1 0 0 0 2 1 2 1 2 0 0 0 0 1 0 2 0 0 0 1 0 0 2 2 0 0 0 0 1 0 2 1 0 0 0 1 0 1 1 0 0 2 2 2 0 0 0 0 0 2 1 0 1 1 1 1 2 1 1 0 0 0 0 2 1 1 2 2 1 0 1 1 0 1 1 1 2 0 0 0 1 1 0 0 0 0 2 0 1 1 1 1 2 0 0 0 0 1 1 0 0 1 0 0 1 1 1 2 0 1 0 0 2 0 2 0 0 1 1 1 1 1 0 0 0 1 0 0 2 0 0 0 0 0 0 0 0 2 0 0 1 0 0 0 0 0 0 1 1 0 0 0 0 0 1 0 0 0 0 1 1 1 2 0
83 0 0 1 1 0 2 0 0 1 1 1 0 1 1 0 1 0 0 1 1 0 0 0 2 0 0 0 0 0 1 1 2 2 0 2 0 1 0 0 0 1 0 0 0 0 1 0 2 0 0 0 0 0 0 1 0 0 0 1 0 1 1 1 0 1 0 0 0 0 0 1 2 0 2 2 0 0 2 0 0 0 1 0 0 0 0 1 1 2 0 1 2 1 1 1 0 2 0 2 1 2 1 0 2 2 2 2 2 0 0 2 2 2 2 2 2 0 1 1 1 0 2 1 2 0 1 1 0 1 0 1 0 1 1 0 0 0 0 0 0 2 1 0 0 0 0 0 0 1 0 0 0 1 1 0 1 2 0 1 0 0 0 1 1 1 0 2 0 1 1 0 1 1 0 0 2 2 1 2 0 2 0 1 1 1 1 1 0 0 0 1 0 1 2 0 0 1 0 0 2 0 0 0 2 0 1 0 1 0 1 0 1 0 0 0 0 0 1 1 1 0 0 1 1 1 0 1 0 1 0 1 0 0 1 0 0 2 1 1 1 1 1 0 0 1 0 0 2 0 0 0 0 0 0 0 0 0 0 0 0 0 0 1 0 0 0 0 0 0 0 1 1 1 0 0 1 0 1 0 0 2 1 0 0 1 1 0 1 2 1 2 1 0 1 1 0 1 0 2 1 0 1 1 1 0 0 0 1 0 0 1 0 1 1 0 2 0 1 0 0 1 1 0 0 0 0 0 0 0 2 1 0 0 0 0 0 2 0 1 2 1 2 0 0 0 2 0 1 2 0 1 0 0 1 0 1 1 0 2 0 1 2 0 2 0 2 2 2 0 2 0 2 1 0 0 2 2 0 0 0 1 0 0 0 0 0 0 0 1 1 2 1 0 2 0 0 1 0 0 0 0 0 2 1 0 1 2 0 2 0 0 1 1 1 2 0 0 1 0 0 0 1 1 0 2 2 0 0 1 1 1 0 0 0 2 0 0 0 0 1 0 0 2 0 2 2 0 1 2 0 0 0 2 1 1 1 0 1 1 0 0 0 0 0 0 0 2 2 0 0 0 1 1 1 0 1 0 2 0 0 2 1 0 1 0 0 0 1 1 2 1 0 1 0 1 1 1 1 0 1 1 1 0 1 1 2 0 1 0 0 0 0 1 0 1 0 0 1 1 1 1 2 2 2 2 0 1 0 1 1 1 0 1 0 1 1 0 1 1 1 1 2 0 1 0 0 2 0 1 1 1 0 1 1 1 0 0 0 0 0 0 1 1 0 1 1 1 0 1 1 1 1 0 0 1 1 2 2 1 0 0 1 0 0 1 0 0 0 0 1 0 0 0 0 0 1 1 1 0 0 1 1 1 0 2 0 0 1 2 0 0 0 0 2 0 1 0 0 0 0 1 0 0 0 1 1 0 0 0 0 0 0 2 0 0 2 0 2 2 1 0 0 0 2 1 1 1 1 0 1 2 2 0 0 2 1 2 1 1 1 1 2 2 2 2 1 2 0 0 1 0 0 1 1 0 1 0 0 0 0 0 0 0 0 2 1 1 0 1 0 0 0 0 1 0 1 2 0 0 0 1 0 1 2 2 2 1 2 0 1 0 0 2 1 0 0 0 0 0 0 1 1 0 0 1 0 0 0 0 1 1 0 1 1 0 2 0 0 0 0 1 0 0 0 0 0 1 0 0 0 0 0 0 0 0 0 1 2 0 0 0 1 0 0 0 1 2 0 2 0 0 1 0 0 1 0 1 1 2 0 0 0 0 0 2 0 2 1 2 0 1 2 1 1 0 0 1 0 2 0 1 1 1 1 2 2 1 0 1 1 0 0 0 0 0 1 1 1 0 0 1 0 2 2 2 2 1 1 2 0 1 1 0 0 0 1 2 1 0 0 0 1 0 1 0 0 0 0 0 0 1 1 1 1 0 1 1 0 0 1 1 2 0 2 1 1 0 1 1 1 0 0 1 0 2 0 1 1 2 2 2 0 0 0 0 0 1 1 0 1 1 2 1 1 0 1 0 0 0 0 1 0 1 2 2 0 0 0 2 0 0 0 0 1 0 0 1 2 1 1 0 0 2 0 0 1 2 0 0 1 1 0 2 0 0 0 1 0 0 0 0 2 0 0 0 0 0 0 1 1 0 1 0 1 0 1 2 1 0 1 0 0 0 2 0 0 0 0 1 1 1 0 0 2 0 2 0 2 0 0 0 0 0 0 0 0 2 0 2 0 0 0 0 0 0 0 0 0 0 0 0
84 1 0 0 0 0 0 1 2 0 1 0 0 1 0 1 0 0 0 0 1 0 0 0 2 0 0 0 1 1 1 2 0 0 1 0 2 1 0 0 2 0 0 0 0 0 2 0 2 0 0 1 0 0 1 0 0 0 0 2 0 2 0 0 1 0 1 1 1 0 1 2 2 0 2 2 0 1 2 0 1 0 2 1 2 0 0 0 0 2 0 1 1 2 0 0 0 1 0 2 0 2 2 0 2 0 2 0 2 2 0 0 1 2 2 2 2 0 0 2 2 0 2 0 0 2 0 0 0 0 1 0 0 0 0 0 0 0 1 1 2 1 0 1 0 0 1 0 0 1 0 0 1 2 1 0 1 1 0 0 0 0 0 1 0 2 0 1 1 2 0 0 1 2 0 0 2 0 0 0 0 0 0 2 2 2 1 0 0 0 0 0 0 2 2 0 2 0 1 0 0 1 0 0 2 0 2 0 2 0 0 0 1 0 0 0 0 0 1 0 2 0 0 1 1 0 1 2 0 2 0 0 0 0 2 0 0 2 0 1 0 0 2 1 0 2 0 0 0 1 1 1 0 1 1 2 2 1 0 0 0 0 0 1 0 0 1 0 2 1 0 1 0 1 0 1 0 1 1 0 1 2 2 1 0 2 2 2 0 2 1 0 0 0 1 0 0 1 0 0 1 0 1 1 1 0 0 0 1 0 0 1 0 0 0 0 2 0 0 0 2 2 1 1 2 0 0 0 1 1 2 2 2 0 0 0 0 1 1 0 1 1 2 0 0 1 2 0 1 1 1 0 0 0 0 0 1 0 0 1 0 1 1 0 1 0 1 2 2 0 2 0 1 2 0 1 2 1 0 0 0 1 0 0 0 0 0 1 1 1 1 1 1 0 2 1 1 1 1 1 1 1 0 2 2 0 0 1 0 2 0 0 0 0 0 2 1 1 0 0 0 2 1 1 1 1 1 0 0 1 0 0 0 1 0 1 0 1 1 1 2 0 1 1 0 1 0 1 0 1 0 1 0 2 0 0 0 1 0 1 1 0 0 0 0 1 0 1 1 0 0 0 1 1 0 0 0 1 2 0 1 1 0 0 0 1 0 1 1 0 1 0 1 2 0 0 0 1 1 0 0 0 1 1 0 1 1 0 1 0 0 1 0 0 0 2 0 0 1 2 2 0 1 0 0 1 0 1 0 2 1 1 0 1 2 0 0 1 1 1 1 1 1 0 0 0 0 1 1 1 0 0 1 2 1 0 1 1 2 0 0 2 0 0 0 0 0 2 2 0 0 0 1 0 0 1 1 2 2 0 1 0 1 0 1 1 1 0 1 1 1 0 0 1 1 1 1 0 0 0 0 2 2 0 0 0 2 0 2 0 1 0 0 0 2 0 1 0 1 0 1 2 0 0 0 0 2 1 0 0 1 1 0 2 0 0 2 0 2 1 1 1 0 0 2 1 1 1 0 0 1 2 2 0 0 2 1 1 0 1 1 0 1 0 0 1 0 0 1 1 1 1 0 0 1 0 0 0 0 1 1 0 0 1 0 1 1 1 1 1 0 0 1 1 0 1 2 2 0 1 0 1 0 0 1 2 0 2 2 1 0 0 0 0 0 0 0 1 0 0 0 1 0 0 0 2 0 0 0 1 1 1 0 0 0 0 1 0 1 2 0 2 1 1 1 0 0 1 1 1 1 1 0 0 0 0 1 1 2 1 1 1 2 0 0 1 2 1 1 1 1 0 2 2 1 1 0 1 1 0 1 2 0 1 1 2 0 1 0 1 1 0 2 2 0 1 0 2 0 2 0 2 1 1 1 1 2 1 0 0 0 0 1 1 1 1 1 0 2 1 1 1 0 0 2 0 0 2 0 2 0 0 0 1 1 0 0 0 0 0 1 0 1 1 1 1 1 0 0 0 0 1 1 2 0 0 1 0 0 1 0 1 1 0 1 1 1 0 2 0 1 0 0 1 0 0 0 0 0 2 2 2 2 0 0 1 0 2 1 0 1 1 0 1 1 0 1 0 1 1 0 2 0 2 1 0 1 2 0 2 0 1 0 0 0 1 0 1 1 0 0 1 0 1 2 0 0 2 0 0 2 0 0 1 1 0 0 1 0 0 0 0 2 0 0 0 1 0 0 0 1 1 1 0 0 0 1 2 0 1 0 1 0 1 1 0 1 0 0 0 0 0 0 0 0 0 2 0 1 0 0 0 0 2 0 0 0 0 0 2 0 0 0 1 1 1 0 0 0 0 1 0
85 0 0 0 0 0 1 1 1 1 1 1 0 1 0 1 0 0 1 2 0 0 0 0 2 0 0 0 1 2 2 1 0 2 2 1 1 1 0 0 1 1 0 1 0 1 2 1 1 1 0 1 1 1 1 0 2 0 0 2 0 1 2 2 1 0 1 1 2 0 0 0 2 0 1 2 1 1 1 0 1 0 2 1 1 0 0 0 0 1 0 1 1 2 0 0 0 1 0 2 2 2 0 1 2 0 2 2 2 0 0 2 0 0 0 0 0 1 2 1 1 0 2 0 0 1 0 2 0 2 2 0 0 0 0 0 0 0 0 0 2 1 0 0 0 1 0 0 0 1 0 0 1 0 0 1 0 0 0 1 1 1 1 0 0 1 1 0 1 1 0 1 0 1 0 0 2 0 0 0 0 0 0 1 0 0 0 1 0 0 0 0 1 0 0 0 0 0 0 0 1 0 0 1 2 0 2 1 0 0 1 0 1 0 0 1 1 0 1 0 2 1 0 1 1 0 1 0 0 0 0 0 0 0 1 0 0 2 0 1 0 0 2 0 0 2 0 0 2 0 0 0 1 0 0 2 0 0 0 0 0 0 0 0 0 0 1 1 2 1 0 1 0 2 0 0 1 1 1 0 1 1 2 1 0 1 1 0 0 1 0 1 0 0 2 0 2 0 2 2 0 0 1 1 1 0 1 0 1 0 0 1 0 2 2 0 1 0 0 0 0 1 1 2 1 0 1 0 1 1 1 1 0 0 0 0 0 2 0 0 0 2 2 0 1 1 1 0 1 1 0 0 0 0 2 0 1 0 0 2 0 2 0 0 0 0 0 1 2 0 2 0 0 2 1 1 1 2 0 0 0 1 0 0 0 0 0 0 0 1 0 0 1 0 1 0 0 0 0 0 0 0 0 1 1 0 0 0 0 2 0 1 2 2 2 2 0 0 0 0 0 2 1 1 1 1 1 0 0 0 0 0 0 1 1 1 0 1 0 0 1 0 2 0 1 2 0 2 0 1 0 2 0 2 1 1 1 0 1 2 1 0 1 1 0 1 1 1 2 0 0 0 1 1 2 0 2 0 2 0 1 1 2 0 2 0 0 2 2 0 0 2 1 2 2 0 0 1 1 1 1 1 2 2 0 0 1 0 0 0 0 0 1 1 1 0 0 0 1 2 2 0 0 0 1 1 0 1 0 2 0 1 0 2 2 0 1 0 0 1 1 0 1 0 0 2 1 0 2 2 0 2 1 2 0 0 1 0 0 0 0 0 1 1 0 1 1 1 1 0 0 0 1 0 1 0 1 2 2 1 1 0 1 0 0 1 0 0 0 0 1 0 0 0 1 0 1 0 0 0 0 2 0 2 0 2 1 0 0 0 0 0 0 1 0 1 1 0 0 0 1 1 0 0 0 2 2 1 0 0 0 1 0 1 0 0 0 0 1 1 1 0 1 2 1 1 1 1 0 0 2 1 1 1 0 1 1 2 1 0 0 0 2 1 2 2 0 1 0 1 0 1 1 0 1 1 1 0 0 0 1 1 0 0 0 1 1 2 0 0 2 0 0 1 1 0 1 2 0 0 0 1 0 0 2 2 0 2 2 1 0 0 0 1 0 1 0 0 1 0 0 0 0 0 1 2 0 1 0 0 1 1 0 0 1 0 2 0 0 2 1 2 0 0 0 1 0 0 1 1 1 1 0 0 0 0 1 0 1 1 0 1 2 0 0 1 2 1 1 2 0 0 2 2 0 0 0 2 2 2 0 1 1 0 1 2 0 2 0 2 0 1 2 2 1 0 1 0 0 1 0 2 1 2 1 0 1 1 1 0 1 0 1 1 1 0 1 1 1 1 1 0 0 0 2 0 0 2 0 2 0 0 0 0 0 1 0 0 2 1 1 0 1 1 1 1 1 0 1 0 0 0 0 2 0 0 0 1 1 1 0 2 0 0 0 0 0 0 1 1 0 0 0 1 0 2 1 0 1 2 2 2 0 0 0 0 0 2 1 0 1 1 0 2 2 0 2 0 1 0 0 2 0 2 0 0 1 1 0 2 0 0 0 0 1 1 0 0 2 1 0 1 0 0 1 0 1 0 0 0 2 0 0 2 0 0 0 0 0 1 0 0 0 0 0 1 2 1 1 2 0 0 1 0 1 1 2 1 0 1 0 1 0 0 2 0 0 0 0 0 1 0 1 1 0 0 0 0 1 1 0 0 0 2 0 1 1 0 1 2 0 0 0 0 0 0 0 0 0 0 1 0
86 1 0 0 0 0 1 1 2 1 1 0 0 0 0 0 0 0 1 1 1 1 2 1 1 1 1 0 1 1 1 1 0 1 1 1 2 2 0 0 0 1 0 0 0 0 1 0 2 0 0 0 0 0 1 2 0 0 0 0 1 1 2 2 0 1 0 0 1 0 0 1 1 0 0 1 1 1 1 0 1 0 2 0 1 0 0 0 0 2 0 2 1 1 1 1 0 1 0 2 1 2 1 0 2 1 2 0 1 2 0 1 1 2 2 2 1 0 1 2 2 0 1 2 0 1 0 0 1 1 0 0 0 1 0 0 0 0 0 2 0 2 0 0 0 0 1 0 0 0 0 0 0 1 2 1 0 0 0 1 2 1 0 0 1 1 1 2 0 2 0 0 1 1 1 0 2 1 0 0 0 2 0 2 2 2 2 2 0 0 0 1 1 1 1 0 0 0 0 0 0 0 0 0 2 0 1 0 2 0 0 0 1 0 0 0 0 0 1 0 2 1 0 1 1 1 1 2 0 2 0 1 0 0 2 0 0 2 1 1 1 1 2 0 0 1 0 0 2 0 0 0 2 0 1 1 0 2 2 2 2 2 0 0 0 0 0 0 1 0 0 1 1 2 0 0 0 1 1 0 1 1 2 2 0 2 2 0 1 2 2 1 0 1 1 1 0 1 0 1 2 1 0 0 0 0 0 0 0 0 0 0 0 1 1 0 2 0 1 0 0 2 2 1 2 0 0 0 1 2 1 1 1 0 0 0 0 0 1 1 1 0 2 0 0 0 1 0 1 1 0 0 0 0 2 0 0 0 0 0 0 0 0 1 0 0 1 1 1 0 1 1 1 1 1 0 2 1 1 0 0 0 2 0 0 0 0 0 0 2 1 1 1 0 1 1 1 0 0 0 0 0 0 2 2 0 0 0 0 1 1 0 1 1 1 1 0 0 1 0 0 1 0 1 0 1 0 0 0 0 1 0 0 0 0 0 0 2 0 0 0 0 1 1 2 2 0 1 1 1 0 1 0 1 1 0 1 1 1 2 0 0 0 0 0 0 0 1 1 0 0 0 0 0 1 0 1 1 2 0 0 1 0 0 0 1 0 1 1 0 1 1 2 1 0 0 0 1 2 1 1 1 1 1 0 1 1 0 0 0 0 0 0 1 0 1 1 0 1 2 2 0 1 1 1 2 0 0 0 0 2 0 0 1 0 0 0 0 2 1 0 0 1 0 0 0 0 0 2 2 0 0 0 2 0 0 1 0 0 0 0 0 1 2 0 1 2 2 0 2 0 2 1 0 1 0 1 2 2 2 0 0 0 0 0 0 0 0 0 0 0 0 1 0 1 0 0 0 0 0 0 2 0 2 0 2 1 0 1 2 0 0 0 1 0 1 0 0 0 0 1 1 0 0 0 0 2 1 0 0 2 2 0 0 0 0 2 1 2 2 1 0 0 0 2 0 0 0 0 0 0 2 1 1 0 1 2 1 1 0 0 0 0 1 1 1 0 0 1 1 1 2 1 0 0 0 1 0 1 2 0 0 0 1 1 2 1 0 0 2 1 0 2 0 0 1 2 2 0 2 1 0 0 0 0 1 1 2 2 0 0 0 0 0 1 0 0 2 0 0 0 2 1 0 0 1 0 1 1 0 0 0 1 0 2 2 1 0 0 1 0 1 1 1 1 0 0 0 0 0 0 0 0 0 0 0 0 0 1 0 0 0 2 0 0 0 2 1 1 2 0 0 1 0 1 1 0 2 2 2 1 0 0 0 0 1 0 1 1 1 1 1 2 2 1 0 1 0 0 1 0 1 2 2 2 0 1 1 0 1 1 0 2 2 2 0 0 1 2 2 1 2 0 2 2 2 2 1 1 2 0 1 0 0 0 1 1 0 1 1 0 0 0 0 0 0 0 1 0 1 0 1 2 1 1 0 1 0 0 0 0 1 0 0 0 1 1 1 2 0 1 0 0 2 0 2 1 2 1 2 1 1 0 0 0 0 0 1 0 1 0 2 2 2 2 0 2 0 1 1 1 2 0 1 2 1 0 1 0 2 0 0 0 0 0 2 0 0 1 1 0 0 0 2 0 0 1 2 1 1 2 0 0 2 0 0 0 0 1 2 1 1 1 0 0 1 2 0 0 0 2 0 2 0 0 1 1 2 1 2 0 0 0 1 1 0 1 0 0 1 0 0 0 0 1 1 1 0 0 0 0 0 0 1 0 1 1 0 0 1 0 0 2 0 0 0 0 1 1 0 1 0
87 0 0 0 0 0 0 2 2 0 0 0 0 0 0 0 0 0 1 1 1 1 1 0 2 0 0 0 0 0 2 1 2 2 0 1 1 2 0 0 0 2 0 0 0 0 1 0 2 0 0 0 1 2 0 0 1 0 0 1 0 0 1 1 0 1 0 0 1 1 2 1 2 1 1 2 1 0 1 0 0 0 2 1 2 0 0 0 0 2 0 0 0 1 0 0 0 1 0 2 1 1 1 0 2 0 2 2 2 0 0 2 1 1 0 1 0 0 1 1 1 0 2 1 1 1 1 1 0 1 1 1 0 0 1 0 0 0 0 1 1 1 0 0 0 0 0 0 0 0 0 0 0 0 0 0 0 2 0 2 2 2 1 0 2 2 1 0 0 0 1 1 0 1 0 0 1 0 0 0 0 0 0 2 2 2 2 1 1 0 0 0 0 2 2 0 1 1 0 0 0 0 0 0 1 0 1 0 0 0 0 0 1 0 0 0 0 2 1 1 1 0 1 1 1 0 2 0 0 0 0 0 0 0 2 0 0 2 0 2 0 0 0 0 0 2 2 0 2 0 0 0 1 0 0 2 1 0 0 0 0 0 0 1 0 0 0 1 2 0 0 0 0 0 1 2 1 2 2 0 1 2 2 2 0 2 2 2 0 1 1 1 1 0 2 1 1 0 0 2 2 0 1 1 1 1 0 1 0 0 0 1 0 0 1 0 2 1 1 0 1 2 1 1 1 0 0 1 0 2 0 0 0 0 0 0 0 1 1 0 1 1 2 0 1 1 0 1 2 2 1 1 0 0 0 0 1 0 0 1 0 1 1 1 1 0 1 1 2 1 2 0 0 2 0 1 2 0 0 1 1 0 0 0 0 1 0 1 1 0 0 0 1 1 2 2 2 1 1 0 1 1 0 1 1 1 0 0 0 1 1 0 2 2 2 2 0 0 0 0 1 1 0 1 1 2 1 0 0 1 0 1 0 0 0 1 0 0 0 0 2 0 1 1 0 1 0 1 0 0 0 1 0 2 2 1 2 1 0 1 1 0 1 1 0 1 1 1 1 0 0 0 1 1 1 1 0 0 2 0 0 2 0 0 0 1 0 0 1 0 1 1 2 2 1 1 1 1 1 0 1 1 1 1 0 0 0 0 2 0 1 0 0 0 0 2 1 1 1 1 2 1 0 0 0 1 0 0 1 1 1 0 0 1 2 0 1 1 1 1 1 1 1 0 0 0 0 2 0 0 0 0 0 1 1 1 1 1 0 0 0 0 0 2 1 0 1 1 1 0 1 2 0 0 0 1 1 2 2 2 0 0 0 0 0 0 0 0 1 1 0 1 0 0 0 0 0 0 0 1 0 1 0 2 0 2 1 0 1 0 1 0 0 1 0 0 0 0 1 0 0 0 0 0 0 1 2 1 0 0 2 2 1 1 0 2 2 0 2 1 2 0 0 2 0 2 2 0 1 1 0 2 0 1 0 1 1 2 1 0 0 0 2 1 1 1 1 1 1 0 0 1 1 0 0 0 0 0 0 0 0 0 1 0 0 1 1 2 1 1 0 1 0 1 1 1 2 2 0 1 0 0 0 0 1 2 0 1 1 1 0 0 0 0 1 1 0 1 1 0 0 0 1 0 0 0 0 2 2 0 1 1 0 0 1 0 1 0 0 2 2 1 0 0 0 1 0 0 0 0 0 0 0 0 0 0 0 0 2 0 0 0 2 0 0 0 2 2 0 2 0 1 2 0 0 0 0 0 0 1 0 1 0 1 1 1 1 2 0 2 0 1 1 2 0 0 0 0 0 1 0 2 0 1 0 1 1 0 0 2 2 1 0 0 0 0 0 0 2 1 1 2 0 0 2 0 0 1 0 1 0 0 0 0 0 0 0 0 1 0 0 1 1 1 1 0 1 0 0 0 0 2 0 2 0 0 0 0 0 0 0 2 0 0 0 2 1 0 1 2 0 0 0 1 0 2 0 0 0 1 1 1 0 0 0 0 0 0 1 0 0 1 0 1 2 0 2 0 1 0 0 2 0 1 1 1 0 0 0 2 0 1 0 0 1 0 0 0 2 1 0 1 0 1 0 0 1 2 0 0 1 0 0 1 1 0 0 0 0 0 1 0 2 1 1 1 1 0 0 0 2 0 1 0 0 1 2 2 0 2 0 2 1 0 1 1 2 0 0 0 1 0 0 0 0 2 0 0 1 0 0 0 0 1 0 0 0 0 0 2 1 0 0 0 0 1 1 0 0 0 0 0
88 0 0 0 0 1 1 2 2 0 0 1 0 2 0 2 0 0 0 1 1 1 0 0 2 0 0 1 1 1 2 0 0 0 0 0 2 1 0 0 1 1 0 0 0 0 1 1 0 2 0 0 0 1 0 1 1 0 0 1 0 1 1 1 0 2 0 1 2 0 0 0 2 0 2 2 0 1 2 0 1 0 2 1 2 0 0 0 0 2 0 1 1 1 0 0 0 1 0 1 1 1 1 0 2 1 2 0 0 2 0 1 1 1 1 1 1 0 2 1 1 0 2 1 1 1 1 0 1 1 0 0 0 0 0 0 0 0 0 0 0 2 0 0 0 1 0 0 1 1 0 0 0 0 0 1 1 1 0 0 1 1 0 1 1 2 0 1 0 1 1 0 0 1 1 0 1 0 0 0 0 0 0 0 0 0 0 1 0 0 0 1 0 1 1 0 1 0 0 0 0 1 0 1 2 0 2 0 2 0 0 0 2 0 0 1 1 2 1 1 1 0 0 1 0 0 2 2 1 1 0 1 0 0 1 0 0 2 0 0 1 1 2 0 0 2 0 1 1 1 1 1 1 1 1 1 0 1 1 1 1 2 0 1 0 0 0 0 2 0 2 1 0 2 1 1 0 0 2 0 1 0 1 0 0 1 1 2 1 2 2 0 1 1 2 2 0 1 0 0 1 0 1 1 1 0 0 0 2 1 0 2 0 0 1 0 1 0 0 0 1 1 1 0 2 0 1 0 1 0 1 0 1 0 0 0 0 1 1 1 0 0 1 1 0 0 2 1 2 1 0 0 1 0 1 0 0 0 0 1 0 1 1 0 1 0 0 2 2 1 2 0 0 2 0 0 2 1 1 0 2 0 0 0 0 1 0 0 0 0 0 0 1 0 2 1 1 1 1 1 1 1 0 1 1 1 0 0 0 1 1 1 1 1 1 2 1 1 1 0 0 1 2 2 0 0 1 0 0 1 0 0 0 0 0 0 0 0 0 0 1 0 1 1 0 2 0 0 0 2 0 0 0 2 1 1 1 1 0 2 1 0 0 0 0 1 1 2 2 1 1 1 0 0 1 1 0 0 2 1 1 1 1 0 1 1 0 2 2 0 0 2 0 0 0 0 0 1 1 1 1 1 1 1 0 1 2 0 0 0 0 1 0 0 0 2 0 0 1 1 1 0 1 0 1 1 0 1 1 2 0 1 0 1 2 1 0 0 1 2 0 0 2 2 2 0 0 2 0 0 0 0 0 1 1 1 1 0 1 0 0 1 0 1 0 0 0 0 0 0 0 1 2 0 0 1 2 1 1 1 0 0 0 0 0 0 0 0 0 0 1 0 0 2 0 0 0 0 0 1 0 2 0 2 0 2 0 0 1 1 0 0 0 0 1 0 0 0 1 0 0 1 0 0 0 0 2 1 0 0 1 2 0 2 0 0 2 1 2 1 1 1 0 0 2 1 1 1 0 0 0 2 1 0 0 2 1 2 2 0 0 0 2 0 1 2 0 1 0 0 1 0 0 0 0 2 2 0 1 2 0 2 1 0 0 1 0 2 0 1 0 2 0 0 0 0 0 2 0 2 0 1 0 0 1 2 0 1 2 0 1 0 0 0 0 0 0 1 0 0 0 1 0 0 0 2 0 1 1 0 1 0 0 0 1 1 1 0 0 1 1 0 0 0 0 0 0 0 0 0 0 0 0 0 0 1 1 0 1 0 0 0 0 0 0 0 1 1 0 2 0 0 1 0 0 2 0 1 1 1 1 2 1 2 1 1 1 1 0 1 1 0 2 2 2 0 0 1 0 1 0 1 0 1 0 2 1 0 1 1 2 0 1 0 0 0 0 0 1 0 0 0 0 1 2 1 1 2 1 2 1 0 1 0 0 0 0 0 1 0 0 1 1 0 1 0 0 0 0 0 0 1 0 2 0 1 1 0 0 0 1 1 0 0 0 1 2 0 1 1 1 1 0 1 0 2 1 0 0 2 2 2 0 0 0 0 0 2 0 0 1 1 1 2 2 0 2 0 1 1 1 2 0 1 2 1 0 0 1 0 1 2 1 1 2 0 0 2 2 0 0 2 0 1 2 1 1 1 0 1 2 0 0 2 0 0 0 2 0 0 0 0 1 1 1 0 0 0 0 1 1 1 2 0 0 1 1 1 0 0 0 0 1 0 1 1 1 0 0 1 1 0 0 0 0 0 1 0 1 0 0 0 0 0 0 0 0 0 0 2 0 1 0 0 0 0 0 1 2 0 1 0
89 1 0 0 0 1 1 1 1 2 2 0 1 1 0 1 0 0 0 0 2 0 1 0 2 0 0 0 1 1 1 1 1 1 0 0 2 1 0 0 1 0 0 0 0 0 1 1 1 1 0 0 0 1 0 1 0 0 0 1 0 2 1 1 1 0 0 0 2 1 0 1 2 0 1 2 1 0 2 0 0 0 2 0 1 0 0 0 0 2 0 0 0 2 0 0 1 0 0 1 0 2 2 0 2 0 2 0 0 2 1 1 1 1 1 1 1 0 2 0 0 0 2 2 1 1 1 0 1 1 1 0 0 0 0 0 0 0 0 0 1 1 0 0 0 0 0 0 0 0 0 0 0 1 1 1 0 2 0 1 1 2 0 1 2 2 1 2 0 1 1 0 0 2 1 0 1 0 0 0 0 1 0 0 0 0 0 2 0 0 0 2 0 2 2 0 1 0 1 0 0 1 0 0 2 0 0 0 1 0 0 0 2 0 0 0 0 0 0 0 2 0 1 2 0 0 0 2 2 0 0 0 0 0 2 0 0 2 0 1 0 1 2 1 0 2 0 0 2 0 0 0 2 0 0 0 0 0 1 1 1 2 0 1 0 0 0 0 1 0 0 0 1 2 0 0 1 1 1 0 0 2 0 0 0 1 1 0 1 2 1 0 0 0 2 0 1 0 1 0 0 0 1 1 1 0 0 1 1 0 0 2 0 0 1 1 2 1 1 0 0 2 2 1 2 0 0 0 0 0 1 0 0 0 0 0 0 0 2 2 1 2 1 0 0 1 0 1 1 2 0 1 0 2 0 2 2 0 0 2 0 1 1 1 1 1 1 1 2 0 2 0 1 2 0 1 2 2 1 0 0 1 2 0 1 1 0 1 1 1 0 0 1 0 2 1 1 0 0 0 0 0 0 1 1 1 1 2 0 2 0 1 0 0 0 2 1 1 0 1 1 1 1 1 1 1 2 0 0 0 0 0 0 0 0 1 0 0 0 0 2 0 2 0 1 2 0 0 1 2 0 0 0 2 1 1 1 2 0 1 1 0 1 1 0 1 1 2 2 2 2 2 0 0 1 0 1 1 2 1 1 1 1 0 1 1 0 2 2 0 0 2 1 1 1 1 1 1 1 1 2 2 1 1 0 1 2 0 1 0 0 0 0 2 0 0 0 0 0 0 0 2 1 0 0 2 1 1 0 1 1 1 0 1 1 0 1 0 2 2 0 0 1 1 0 0 0 2 0 0 0 0 0 1 1 1 0 1 0 1 0 0 1 1 1 0 0 1 0 1 0 0 0 0 0 0 0 1 1 1 0 0 0 0 0 0 0 1 0 0 0 0 1 2 0 2 0 0 0 1 0 1 0 2 0 2 1 0 1 2 0 0 0 1 0 2 1 0 1 0 0 1 0 0 0 1 2 1 0 0 0 1 0 2 0 0 2 0 2 2 2 1 0 1 1 0 0 2 0 1 0 2 1 0 0 2 1 2 1 1 1 0 2 1 2 2 0 0 2 1 0 2 0 0 0 0 1 0 0 0 0 2 0 1 1 1 0 1 1 2 0 0 0 0 2 0 2 2 0 0 0 0 0 0 0 2 0 1 1 0 1 0 0 1 0 1 0 2 1 0 0 0 1 0 0 1 0 0 0 0 0 0 0 0 2 2 2 0 0 1 0 1 2 2 2 0 0 2 2 1 1 1 0 0 0 1 0 0 1 0 0 0 2 0 0 0 2 1 1 2 0 0 2 0 1 0 0 1 2 2 1 0 0 1 1 1 0 1 0 1 1 0 2 2 0 1 1 1 0 1 0 2 0 1 0 1 1 0 1 0 1 0 0 0 0 1 0 1 2 1 1 1 0 0 2 0 0 1 2 2 0 1 0 1 1 0 0 1 1 0 0 0 0 0 0 0 0 0 0 1 0 1 0 2 0 0 0 0 0 0 1 1 0 0 0 1 1 1 1 2 0 1 0 1 0 2 0 0 0 2 2 2 0 0 0 0 0 2 1 1 0 1 1 1 2 0 2 0 0 0 0 2 1 0 1 0 0 1 0 2 0 1 1 1 2 0 0 1 1 0 0 1 0 1 1 0 1 2 2 2 2 0 1 1 0 2 1 0 0 1 0 0 2 1 1 2 2 0 0 1 0 0 1 0 1 0 1 1 1 1 0 0 1 0 1 0 1 0 0 0 0 0 0 0 0 1 0 0 0 0 0 0 0 1 0 0 0 0 0 0 0 0 1 0 0 0 0 1 1 1 2 0
90 0 0 0 1 0 1 1 1 1 1 1 1 2 0 2 1 0 0 0 1 0 0 0 2 0 0 0 0 2 2 0 0 2 0 0 2 1 1 0 1 0 0 2 0 2 1 0 0 2 2 2 0 0 0 2 0 0 0 1 0 1 0 0 1 0 1 0 2 1 1 0 2 2 2 2 0 2 2 2 0 0 2 1 1 0 0 1 1 1 1 1 2 2 1 1 0 1 1 1 0 2 0 0 1 1 1 0 0 2 0 2 1 2 1 2 1 0 0 2 2 0 2 2 2 0 2 0 0 0 1 0 0 0 0 0 0 0 0 1 2 1 0 1 1 0 0 0 0 1 0 0 0 0 1 1 0 1 0 0 2 1 0 0 0 1 1 1 1 2 0 1 1 1 0 0 1 0 0 0 0 0 2 2 2 0 1 1 0 0 0 1 2 0 0 2 2 0 1 1 0 1 0 0 2 0 1 2 0 0 1 0 1 0 1 0 0 1 2 0 2 2 0 2 0 0 1 2 0 1 1 0 0 0 2 0 0 2 0 1 0 0 2 0 0 1 0 0 2 0 0 0 0 0 0 1 1 0 0 0 0 1 0 0 0 0 0 0 2 0 0 0 1 2 0 1 0 1 1 0 1 2 1 0 1 0 1 0 1 2 1 2 0 1 2 1 0 2 0 2 2 0 1 1 1 0 0 1 1 0 1 2 0 1 0 0 2 1 1 0 0 1 1 2 1 0 0 0 1 1 1 2 2 1 1 0 1 2 0 2 1 1 2 0 0 1 1 1 1 2 0 1 0 0 1 0 0 0 0 2 0 2 2 0 2 2 0 2 2 0 2 0 0 2 0 0 1 1 1 0 1 1 1 0 0 0 0 0 0 0 0 0 1 0 1 1 1 1 0 0 0 0 0 2 1 0 1 2 0 2 0 0 2 2 2 2 0 0 1 0 0 1 0 1 0 0 1 1 1 0 2 0 0 1 1 0 0 1 0 0 0 0 1 1 1 2 1 0 2 2 0 0 0 2 0 0 0 1 1 1 1 0 0 1 0 2 2 2 2 0 0 0 0 0 1 0 1 0 1 0 0 2 1 0 1 0 0 0 1 0 1 0 0 2 0 1 1 1 1 1 1 1 1 0 0 2 2 0 1 0 0 0 0 0 0 2 0 0 1 2 2 0 1 0 0 1 0 0 0 1 1 0 0 2 2 0 1 0 0 0 1 1 2 2 2 0 0 1 1 2 0 1 1 1 2 0 1 1 0 1 1 0 1 2 1 0 1 1 1 0 1 1 0 0 0 1 1 1 1 1 0 0 1 0 0 1 1 0 0 0 1 1 0 1 1 1 1 0 0 0 0 2 1 1 1 2 1 0 2 0 1 0 0 1 0 1 1 0 0 1 0 1 0 0 0 1 2 0 0 0 2 2 0 2 0 0 2 0 1 1 0 0 0 0 2 1 1 1 1 0 2 1 1 0 0 2 1 2 1 1 1 0 1 1 2 2 0 1 0 0 0 0 0 0 1 0 0 0 1 1 0 0 0 1 1 1 0 1 0 1 1 1 0 0 0 0 1 2 0 2 1 1 0 0 2 2 1 1 2 1 1 0 0 0 0 0 0 1 1 0 0 0 0 0 0 2 0 0 0 0 1 1 1 0 1 1 1 0 0 1 1 1 0 0 0 1 0 0 0 0 0 0 0 0 0 1 0 0 1 0 0 0 2 1 0 0 2 1 1 2 0 0 0 0 1 1 0 1 1 1 0 1 0 0 1 2 0 2 0 2 0 1 2 1 1 0 0 1 0 1 0 1 1 2 1 1 1 0 0 2 2 0 1 1 1 0 0 0 2 1 1 1 0 0 2 1 0 2 0 2 0 0 1 0 0 1 1 2 2 0 2 2 1 1 1 1 1 0 0 0 0 2 1 2 0 1 0 0 1 1 2 2 0 0 0 2 1 1 1 1 1 0 0 2 0 1 0 1 2 2 1 1 0 0 0 0 0 1 0 1 0 1 1 2 0 0 0 0 1 1 0 2 1 1 2 2 0 1 1 1 1 1 0 0 1 1 0 1 2 1 0 1 1 0 2 0 2 2 1 1 1 0 0 2 0 0 0 1 1 1 0 0 1 2 2 2 1 0 0 1 1 0 2 0 0 1 1 2 1 1 0 0 0 0 2 0 1 0 0 1 2 0 0 0 0 1 1 0 0 0 0 0 0 1 0 0 0 1 1 2 1 0 1 0 0 0 1 0 0 0 1 1
91 0 0 0 0 1 2 1 1 1 1 1 0 1 0 1 0 0 1 1 0 1 0 0 2 0 0 0 2 2 0 2 1 2 0 0 2 1 0 0 0 1 0 0 0 0 0 0 1 0 0 1 0 0 1 0 0 0 0 1 0 1 1 1 1 1 1 0 1 0 0 1 1 0 0 1 1 0 2 0 0 0 1 0 0 0 0 0 0 2 0 0 0 1 0 0 0 0 0 2 0 2 1 0 2 2 2 1 1 1 0 2 0 1 0 1 0 0 0 2 2 0 1 1 0 1 0 1 0 1 2 0 0 0 0 0 0 0 0 1 1 1 0 0 0 1 0 0 0 0 0 0 0 1 0 0 0 0 0 0 0 0 0 2 0 1 1 0 1 1 1 1 1 1 0 0 1 0 0 0 0 0 1 1 1 0 1 2 0 0 0 2 0 1 1 0 0 1 0 0 2 0 0 1 2 0 1 2 1 0 0 0 0 0 0 0 0 0 1 0 2 1 1 1 0 0 1 1 0 1 0 1 0 0 1 0 0 2 0 2 0 0 2 0 0 1 0 0 1 1 1 1 0 0 0 2 1 1 1 2 1 1 0 1 0 0 0 0 2 2 0 1 0 2 1 2 1 0 1 0 0 1 2 1 1 0 1 0 1 1 1 1 1 0 2 1 0 1 1 1 1 0 0 0 0 0 0 1 2 0 0 2 0 0 0 0 1 0 0 0 0 2 0 2 2 0 1 0 1 2 1 1 0 0 0 0 0 0 2 1 2 1 2 0 0 0 2 1 1 2 0 1 0 0 0 0 0 1 0 1 0 1 2 0 2 0 2 1 2 0 2 0 1 2 0 1 0 2 1 0 0 1 1 0 0 0 0 0 0 1 0 0 1 1 2 2 2 0 0 0 0 0 0 2 2 1 0 2 0 2 0 0 0 0 1 1 0 0 1 0 0 1 0 2 1 2 0 0 0 0 0 0 0 0 0 0 0 1 1 1 0 0 2 0 0 1 0 1 0 2 0 1 0 2 0 0 0 0 0 0 1 0 1 1 0 0 0 1 1 1 1 1 0 0 2 1 1 0 2 0 1 2 0 0 0 1 0 2 2 0 0 2 0 1 0 0 0 1 1 1 1 1 1 1 1 0 1 0 1 0 1 0 0 1 0 1 1 1 1 1 1 1 0 0 0 2 0 0 0 2 0 0 0 0 0 1 1 1 1 1 1 1 1 0 0 0 0 2 0 0 0 0 2 0 2 2 0 2 1 1 1 1 0 2 1 0 1 1 1 0 0 1 0 0 0 0 1 1 1 1 0 0 0 0 0 0 0 0 1 1 1 0 0 0 0 0 0 1 1 1 0 1 0 2 0 2 1 0 2 1 0 0 0 0 0 1 0 0 0 1 1 2 0 1 0 0 1 1 0 0 1 1 0 0 1 0 1 0 1 1 0 0 1 1 1 1 1 1 0 1 1 2 1 1 1 1 1 2 1 0 0 0 2 1 1 2 0 0 0 0 2 0 0 0 0 1 1 1 1 1 0 0 1 1 0 2 1 1 0 1 0 1 0 0 0 0 0 2 0 1 0 0 0 1 0 1 1 2 2 1 0 0 0 0 0 1 1 2 2 0 0 0 2 0 0 2 0 1 1 0 0 0 0 0 1 1 2 0 0 2 0 2 0 0 1 0 1 1 1 1 1 1 0 0 0 1 1 0 2 1 0 1 2 0 0 0 2 0 2 1 0 0 2 1 0 1 1 1 1 1 0 1 0 0 2 2 0 2 0 2 0 1 2 1 0 1 0 1 0 1 0 2 0 1 0 2 0 0 0 2 2 0 1 1 1 0 0 0 2 2 2 1 0 0 2 0 0 2 1 2 0 1 1 0 0 0 0 0 1 0 1 0 2 0 2 0 2 1 0 0 0 2 0 2 0 0 0 1 1 1 1 1 0 0 0 0 0 0 0 1 0 0 0 0 0 1 1 0 1 2 2 2 0 0 0 0 0 1 0 1 0 2 1 2 1 0 1 0 0 0 0 2 1 1 1 1 1 1 1 1 0 0 0 1 2 1 0 0 1 1 0 0 0 1 0 0 0 2 1 1 2 1 0 2 0 0 0 1 0 0 0 0 2 2 0 1 0 0 0 0 1 0 1 0 0 1 1 1 0 1 0 1 0 1 0 0 2 0 0 1 0 0 0 0 0 2 0 0 1 0 0 0 0 0 0 0 2 1 0 2 1 0 0 1 1 1 0 0 0 0 0 0
92 0 0 0 0 1 1 1 1 1 1 0 1 1 0 2 1 0 0 2 0 1 0 1 1 0 0 0 0 0 2 1 0 0 0 0 2 2 0 0 1 1 1 1 0 0 2 0 2 0 0 0 1 2 0 0 1 0 0 1 0 1 2 2 0 2 0 1 1 0 0 0 2 1 1 2 1 2 2 1 1 0 2 1 1 0 0 1 1 2 1 1 2 2 0 0 0 0 0 1 0 2 0 0 2 2 2 1 2 1 0 1 1 1 1 1 0 0 0 2 2 0 2 0 0 2 0 1 0 1 1 1 0 0 0 0 0 0 0 1 2 0 0 0 0 1 0 0 0 0 0 1 0 0 0 0 0 0 1 2 1 0 0 1 0 1 1 0 0 0 1 0 1 1 1 0 2 1 0 1 0 2 0 1 0 0 0 1 1 0 0 0 1 1 1 0 1 0 0 0 0 0 0 0 2 0 0 0 2 0 1 0 2 0 0 0 0 1 1 0 2 2 0 2 0 0 1 1 1 0 0 0 0 1 1 0 1 2 1 1 0 1 2 1 0 1 0 0 2 0 0 0 1 0 0 1 1 0 0 0 0 0 0 1 0 0 0 0 2 0 1 2 1 1 0 0 1 1 2 0 2 1 1 0 1 0 1 1 1 2 1 0 0 0 1 0 1 0 0 1 2 0 1 1 1 0 1 0 1 0 0 1 0 0 1 0 2 0 1 0 0 1 1 1 1 0 1 0 1 0 1 0 1 0 0 0 0 2 0 2 1 1 1 0 0 0 2 0 2 0 0 0 1 1 0 2 2 0 0 2 0 2 2 0 2 1 0 0 2 0 2 0 0 2 0 0 1 2 0 1 1 1 2 1 0 0 0 0 0 1 0 0 1 0 0 0 0 2 0 0 0 0 0 2 2 0 0 0 0 2 0 0 2 2 2 2 0 0 0 1 1 0 1 1 1 1 1 0 0 0 1 0 0 0 0 0 0 0 0 0 1 0 1 1 2 2 0 0 1 2 0 0 0 2 0 0 0 1 0 1 1 1 0 0 1 1 0 2 2 1 1 1 1 1 1 0 1 0 1 0 0 2 1 1 0 1 0 0 1 0 1 1 0 1 0 0 0 2 2 0 0 0 1 0 0 2 2 1 2 0 1 1 0 0 0 2 0 1 0 1 1 1 0 0 0 2 1 0 0 2 1 0 0 0 0 0 0 1 0 2 0 0 2 2 2 0 0 1 1 2 0 1 2 1 1 1 0 1 0 0 0 0 0 1 0 0 0 1 1 0 0 0 1 0 0 1 1 2 2 0 0 0 0 0 0 0 1 0 0 0 0 0 1 1 0 0 1 0 0 0 0 1 1 2 0 2 1 0 1 1 1 0 0 0 0 1 1 0 2 0 0 2 0 1 0 0 0 2 0 0 0 0 2 1 0 0 1 0 2 2 1 0 0 0 1 2 2 1 1 0 0 2 0 2 0 2 0 2 1 0 0 0 2 1 1 1 0 2 0 0 0 0 0 1 0 0 0 0 0 0 1 0 0 0 0 1 1 1 0 1 0 0 2 0 0 1 2 1 0 1 1 1 0 0 0 1 1 2 2 0 1 0 0 0 0 0 0 2 0 1 0 0 1 0 0 1 0 0 0 0 1 0 1 0 2 2 2 0 0 2 1 1 0 0 0 0 0 0 1 1 1 1 1 0 0 1 0 1 2 1 1 1 2 0 0 1 2 0 2 1 1 1 1 0 0 0 0 1 2 2 0 0 0 0 0 2 0 1 1 1 1 1 1 0 0 0 0 0 0 0 0 2 0 1 0 2 1 2 0 0 0 0 1 1 1 0 1 2 1 1 1 0 0 0 0 1 0 1 0 2 0 0 1 0 0 0 0 0 1 0 1 0 0 0 0 0 0 0 1 0 0 1 0 2 0 0 0 0 0 0 2 2 0 0 0 1 1 0 1 1 1 0 1 1 0 0 0 1 1 2 1 1 0 0 0 0 0 2 0 0 1 2 0 1 2 0 2 0 0 1 0 1 0 1 2 0 0 0 0 1 0 1 1 0 1 1 0 1 2 2 0 0 0 1 1 0 1 2 0 0 2 0 0 1 0 1 1 0 0 0 0 0 2 1 1 1 0 1 1 1 0 0 1 0 1 0 1 2 1 1 0 1 0 0 1 0 0 0 0 1 2 0 0 0 0 1 1 0 2 0 0 0 0 0 0 1 1 0 1 1 0 0 0 0 0 0 1 1 1 0 2 1
93 0 0 0 0 1 2 1 1 1 1 1 0 1 0 1 0 0 0 1 1 1 0 0 2 0 0 1 1 1 2 0 1 2 0 1 1 1 0 0 2 0 0 0 0 0 1 0 0 2 0 1 2 2 0 0 1 0 0 0 2 0 2 2 0 1 0 1 1 0 0 1 2 1 2 2 0 1 1 1 0 0 2 1 2 0 0 0 0 1 0 0 1 1 1 0 0 0 0 1 0 2 0 0 2 1 2 0 0 2 1 1 0 1 0 2 0 0 1 0 0 1 1 2 1 0 1 1 0 1 0 0 0 0 1 0 0 0 0 1 2 0 0 0 0 0 1 0 0 0 0 0 0 0 0 0 0 0 0 2 1 1 0 1 1 2 2 0 0 0 2 2 0 2 0 1 1 0 0 0 0 0 1 1 1 0 1 1 0 0 0 1 1 1 1 1 2 0 0 0 0 0 1 0 2 0 2 0 2 0 0 1 0 0 0 0 1 0 2 1 1 0 1 2 0 0 1 1 0 1 0 1 0 0 1 0 0 2 0 2 0 0 1 0 0 2 1 0 2 0 0 0 2 0 0 2 1 0 0 0 0 0 0 0 0 0 0 0 1 0 0 0 0 2 0 1 0 0 0 0 0 0 1 0 0 0 1 2 2 2 1 1 1 0 2 1 1 0 0 1 1 0 1 1 1 0 1 0 2 0 0 1 0 0 2 0 2 0 1 0 1 2 0 2 1 0 1 0 0 0 1 1 0 0 0 1 0 2 0 0 0 2 2 0 1 0 2 0 0 2 0 0 0 0 1 0 1 0 0 1 0 1 1 0 1 0 1 1 1 0 1 1 0 2 0 0 1 1 1 1 1 0 2 0 1 1 0 0 0 1 0 0 0 0 2 0 0 0 0 0 0 0 0 2 2 1 0 0 0 1 1 1 0 0 0 2 1 0 0 0 0 2 0 0 0 1 1 1 1 0 0 1 0 2 2 2 1 1 0 0 0 0 2 0 0 0 0 1 0 2 0 1 0 1 1 0 1 1 1 1 1 0 0 0 0 1 1 2 2 0 0 0 1 1 0 0 0 1 2 0 0 2 2 1 1 1 0 2 2 0 0 2 1 0 0 0 0 1 1 1 1 0 1 1 0 1 1 0 1 0 0 0 0 0 1 1 0 1 1 2 2 0 1 1 1 1 0 0 0 2 0 0 0 0 0 0 1 2 1 0 1 1 2 2 2 2 0 0 2 2 0 0 0 2 0 1 0 1 0 1 1 0 0 1 0 0 0 2 1 1 0 0 1 0 1 0 1 0 0 0 0 0 0 0 1 0 1 0 1 1 0 0 0 0 2 0 2 0 0 1 0 0 0 1 1 2 0 0 1 0 0 0 0 1 0 1 1 0 0 0 0 0 0 1 0 0 2 1 0 0 1 1 0 1 1 0 1 0 2 2 1 0 0 0 2 0 0 1 0 0 2 2 1 1 0 1 1 2 2 0 0 0 1 1 2 2 1 1 0 0 1 0 1 0 0 1 1 0 0 0 0 0 1 1 1 2 1 2 1 1 0 1 0 0 1 0 1 2 0 2 0 0 0 0 1 2 1 1 1 0 2 1 0 0 0 1 0 2 2 0 0 0 0 0 0 1 0 1 0 1 2 2 0 0 0 0 1 0 0 0 0 1 0 0 0 1 0 0 0 0 0 0 0 0 0 0 1 0 1 0 0 0 2 0 0 1 2 2 0 2 0 0 2 0 0 0 1 1 1 1 1 1 0 0 1 2 0 1 0 1 1 1 2 2 0 1 1 1 0 2 0 2 0 1 0 1 1 0 0 2 2 0 0 0 0 0 1 1 2 2 2 1 0 0 1 0 0 0 1 2 0 1 2 0 0 0 0 0 1 1 0 0 0 0 0 0 0 0 0 0 0 2 1 1 0 0 1 1 0 0 1 1 1 1 0 0 1 0 1 1 1 0 1 1 0 0 0 0 0 2 2 2 0 0 0 0 2 2 0 0 1 1 0 1 2 0 2 0 1 1 1 2 0 1 2 1 0 0 0 2 0 1 0 0 0 0 0 1 2 1 1 0 0 0 1 1 0 2 0 0 2 0 1 1 0 1 1 1 0 0 0 1 1 0 0 1 2 0 0 0 2 0 2 0 0 0 0 2 1 0 0 0 0 0 2 0 0 0 0 1 1 1 0 0 1 2 0 0 2 0 0 0 0 2 0 1 1 1 0 2 1 1 1 0 0 0 0 0 0 0 1 0
94 0 0 0 0 1 1 0 0 1 1 1 0 1 1 0 1 0 1 1 1 0 0 0 2 0 0 0 0 0 1 0 0 2 0 0 2 2 0 0 2 0 0 0 0 1 0 0 1 1 1 1 0 0 0 1 1 0 0 0 0 0 0 0 1 0 1 1 1 0 0 1 1 0 1 2 1 1 1 0 1 0 1 1 1 0 0 0 0 2 0 0 1 1 1 0 0 2 0 2 2 2 1 0 2 1 2 2 1 1 0 1 0 0 1 1 1 0 2 1 1 0 1 1 0 1 0 0 0 0 1 0 0 0 0 0 0 0 0 0 2 1 0 0 0 0 0 0 0 1 0 0 0 0 0 0 0 0 0 1 1 1 0 2 2 2 2 0 1 1 1 0 1 0 0 0 2 2 0 2 0 2 0 1 1 1 1 2 0 0 0 0 0 1 2 0 1 0 0 1 0 0 1 0 2 0 2 2 0 0 1 0 0 1 0 1 0 0 1 1 1 0 0 1 1 0 1 0 0 1 1 0 0 1 2 1 1 2 0 1 0 0 2 0 1 1 0 0 2 0 0 0 1 0 0 1 0 0 0 0 0 1 0 0 1 0 1 2 2 0 0 0 0 2 0 1 1 1 1 0 1 2 2 1 1 1 2 2 0 2 2 1 0 1 2 1 0 1 0 2 1 0 0 0 0 2 0 0 1 0 0 2 0 2 1 0 2 0 1 0 1 0 0 1 2 0 0 0 0 0 2 2 1 1 0 0 0 0 2 0 1 1 2 0 1 0 2 0 1 1 1 0 0 0 2 0 2 0 0 0 0 0 0 1 0 0 0 2 2 0 2 0 1 2 0 1 0 0 0 0 1 0 1 0 1 1 0 0 0 1 1 1 0 0 2 1 1 0 1 1 1 1 0 2 2 0 0 0 0 1 0 2 1 1 1 2 1 0 1 1 1 0 1 0 0 1 1 1 1 0 1 0 0 0 0 1 0 0 0 0 0 0 1 1 0 1 0 1 0 1 0 1 0 2 1 1 1 2 0 2 2 0 0 1 0 1 1 2 2 0 1 1 2 2 2 2 0 0 2 0 0 2 2 0 2 0 0 1 2 0 0 2 1 2 1 0 0 2 2 0 2 2 1 1 0 1 1 0 1 0 0 0 0 2 0 0 0 0 2 2 2 0 0 0 0 2 0 0 0 0 2 0 0 0 1 0 0 0 0 1 1 0 2 0 1 0 0 0 2 2 0 1 0 2 1 0 0 0 0 0 0 0 0 2 0 0 0 2 1 1 0 2 1 0 0 1 1 2 2 2 0 0 2 0 0 2 0 0 2 2 0 0 0 1 0 0 0 0 0 0 0 2 1 1 0 1 1 0 0 0 2 0 0 0 2 0 1 0 1 0 0 1 0 0 0 0 0 1 0 0 1 1 0 2 0 0 2 0 2 2 1 1 0 1 0 1 1 1 1 0 1 1 1 1 0 2 1 1 1 0 0 0 2 1 1 2 1 1 0 0 1 0 1 0 0 1 1 0 1 1 1 1 2 0 0 2 2 1 0 0 0 1 1 0 1 0 1 2 0 1 1 0 0 0 1 2 0 2 2 0 0 0 0 0 0 1 0 1 1 0 0 0 1 0 1 2 0 1 1 0 1 1 0 0 0 0 2 0 1 2 0 2 0 0 0 1 0 0 0 1 1 1 1 0 0 2 0 0 0 0 0 0 1 0 1 0 2 2 0 2 0 1 0 1 1 0 1 0 0 0 1 1 1 0 0 0 1 2 2 2 0 2 2 1 0 1 1 0 0 1 0 1 1 1 1 1 2 0 0 1 1 0 1 1 1 0 0 1 1 1 1 0 0 1 2 2 1 1 0 2 0 0 0 1 1 2 1 0 1 0 1 0 1 1 1 1 1 0 0 0 0 2 0 2 0 0 0 1 0 0 0 2 0 0 0 1 2 0 1 1 1 0 0 1 0 1 0 0 0 2 1 1 0 0 0 0 0 2 1 1 0 1 0 2 2 0 2 0 0 1 0 2 0 2 1 0 0 0 1 1 0 0 0 0 0 1 0 1 2 2 0 0 0 2 0 0 1 1 1 1 2 0 1 2 1 2 0 2 0 0 0 0 1 1 0 1 1 0 0 0 1 0 1 0 1 0 1 1 0 1 1 1 0 0 1 1 1 1 0 1 1 0 1 1 0 1 0 0 1 0 0 0 0 1 0 1 1 1 0 2 0 1 0 0 0 0 0 0 0 0 0 0
95 0 0 0 0 1 2 0 1 0 0 1 1 1 0 0 0 0 2 0 2 0 0 0 2 0 1 0 0 0 1 2 1 1 0 0 2 1 0 0 1 1 0 0 0 0 1 0 2 0 0 0 0 1 1 0 0 1 1 0 2 0 2 2 1 1 1 0 1 0 0 1 2 0 0 2 1 1 1 0 2 0 2 0 1 0 0 0 0 1 0 0 1 1 0 0 0 1 1 1 0 2 1 0 2 1 2 0 1 2 0 1 1 2 0 2 0 0 1 1 2 0 2 2 1 1 1 0 1 1 1 0 0 2 0 1 0 0 0 0 1 2 0 0 0 0 0 0 0 1 0 0 0 1 1 0 2 1 0 0 0 0 0 0 1 2 1 1 0 1 1 1 0 1 1 0 1 0 0 0 0 0 0 2 1 1 1 1 0 0 0 1 2 0 0 2 2 0 0 0 0 1 0 0 2 0 0 0 2 0 0 0 2 0 0 0 0 1 1 0 2 2 0 2 0 0 0 2 1 1 0 1 1 2 1 1 0 2 0 1 0 1 2 1 0 1 1 1 1 1 0 0 2 0 0 0 0 0 0 0 0 0 0 1 1 1 0 0 2 0 1 0 0 2 0 0 0 0 2 0 1 0 2 1 0 1 1 1 1 1 1 2 0 0 2 1 1 1 1 2 2 0 0 0 0 0 0 0 1 0 0 2 0 0 1 0 0 0 1 0 0 1 1 2 1 0 0 0 0 0 2 0 0 0 0 0 0 1 1 1 2 1 2 0 0 0 1 0 2 0 0 0 0 0 2 0 0 1 0 2 0 2 1 0 1 0 1 2 1 0 1 1 0 2 0 0 2 2 1 0 1 1 0 0 1 1 0 0 0 1 0 0 0 0 2 0 0 0 1 1 1 1 0 2 2 1 0 1 0 2 0 0 0 0 0 1 1 0 2 0 0 0 0 0 0 1 0 2 2 0 0 1 0 0 0 0 0 0 0 1 1 0 2 0 0 0 0 1 0 2 0 1 0 2 0 0 0 2 0 1 1 0 0 0 1 0 0 2 2 1 1 1 0 0 1 0 1 0 2 0 1 2 1 0 1 0 0 2 2 0 0 2 2 2 1 1 1 1 1 0 1 1 0 0 1 2 2 0 1 0 1 1 0 1 0 1 0 1 0 1 0 2 1 0 0 2 1 0 1 2 1 0 0 0 1 0 1 1 1 0 0 0 1 0 0 0 0 2 1 0 0 0 0 2 0 2 0 0 1 0 0 0 1 1 0 0 0 1 1 0 1 1 1 0 0 1 1 2 2 0 1 0 1 0 0 1 0 0 1 1 0 0 0 0 1 0 0 0 0 1 0 1 1 2 0 2 1 0 2 0 2 0 0 1 0 0 1 1 1 1 0 2 0 1 0 0 1 1 0 0 1 1 1 1 0 1 2 1 2 2 0 0 0 0 1 0 2 0 0 0 1 2 0 1 0 2 2 1 1 0 0 0 1 1 1 1 1 1 0 0 1 0 0 0 2 0 0 0 1 1 1 2 1 1 0 2 2 2 0 0 2 0 0 0 0 0 0 1 0 1 0 0 0 0 1 1 1 1 1 0 0 0 0 0 0 1 0 2 0 0 0 1 1 0 1 1 0 0 0 0 0 0 0 0 2 2 1 0 0 2 1 2 0 0 1 0 1 0 0 0 0 0 0 0 0 0 0 0 0 0 0 1 1 0 0 0 1 1 0 2 0 1 1 0 1 2 0 1 1 1 0 1 0 1 1 2 0 2 0 2 0 0 1 1 1 0 0 0 0 1 0 1 0 1 0 2 2 1 1 0 1 0 1 1 1 0 0 1 2 1 1 1 0 1 2 1 1 1 1 2 1 0 1 0 0 0 0 1 1 0 1 1 1 0 1 0 1 0 0 0 0 2 0 2 0 0 0 0 0 0 1 1 0 0 0 1 1 1 1 1 1 0 0 2 0 1 0 1 1 2 0 1 0 0 0 0 1 1 0 1 0 2 1 1 2 0 2 0 0 2 1 1 1 2 0 0 1 1 0 1 0 1 0 0 0 2 0 1 2 1 0 1 0 0 2 0 2 2 2 2 2 0 1 2 0 0 0 0 1 0 0 0 1 0 0 1 2 0 0 1 1 0 1 0 0 0 1 2 0 2 0 1 0 0 0 1 1 0 0 1 1 1 1 1 0 0 2 0 0 0 0 0 0 1 0 0 0 0 1 2 0 0 0 0 0 0 0 0 0 0 0 0
96 1 0 0 0 0 1 0 1 2 2 0 0 2 0 2 1 0 0 0 2 0 1 1 1 0 0 0 0 0 1 1 0 1 0 1 1 2 0 0 1 0 0 0 0 0 1 0 0 2 2 2 0 0 2 1 1 0 0 2 0 2 2 2 0 0 0 0 1 0 0 0 2 0 2 2 0 1 1 1 0 0 2 0 1 0 0 0 0 1 0 0 1 1 0 0 0 2 0 2 2 2 1 0 2 1 2 1 1 1 0 1 1 2 1 2 1 0 2 0 1 0 2 2 2 0 2 0 0 0 0 0 0 0 1 0 1 0 1 0 0 2 0 0 0 0 0 0 1 1 0 0 0 1 1 1 0 0 0 2 1 1 1 1 1 2 1 1 0 2 0 0 0 2 0 0 2 1 0 1 0 1 0 2 0 0 0 1 0 0 0 1 0 0 0 1 2 0 0 0 1 0 0 2 2 0 0 2 0 0 1 0 1 0 0 1 0 0 2 0 2 2 0 0 1 1 1 0 0 0 0 0 0 0 1 0 0 2 0 1 0 0 2 0 0 1 0 0 2 0 0 0 2 1 1 1 0 0 0 0 0 0 0 0 0 0 0 0 2 2 0 1 0 1 0 2 0 1 2 0 1 1 2 0 0 2 2 1 1 2 1 1 1 0 2 1 1 1 0 1 0 0 2 2 2 0 1 1 1 0 0 1 0 0 1 0 2 0 0 0 1 2 1 1 2 0 0 0 0 0 2 1 1 0 0 0 0 2 0 1 0 0 2 0 0 0 2 0 2 1 1 0 0 0 0 0 1 0 0 1 0 2 1 1 1 0 0 1 2 0 2 0 1 2 0 1 2 0 0 0 1 0 1 1 1 0 0 0 0 0 0 0 0 0 2 0 0 0 1 1 1 1 0 2 2 0 0 0 0 2 0 0 0 0 0 2 2 0 1 1 1 0 0 0 0 1 1 0 0 0 0 0 2 2 2 0 0 0 0 1 1 0 2 0 0 1 1 0 2 2 0 0 0 1 1 0 1 0 1 1 0 0 0 0 0 0 0 2 2 1 1 1 2 2 2 0 2 0 2 2 1 1 1 0 1 0 0 1 2 0 0 2 0 1 0 0 0 1 1 1 1 1 2 2 0 0 1 1 1 0 0 0 0 0 0 2 0 0 2 1 1 2 0 1 1 2 1 0 1 2 0 0 0 1 2 1 2 0 0 2 1 1 1 1 0 1 1 0 2 2 0 0 0 1 1 2 0 1 0 1 1 0 0 1 0 0 0 2 1 1 0 0 1 0 1 0 1 2 2 2 0 0 0 0 0 0 0 1 0 0 0 1 0 0 0 2 0 0 0 0 0 1 0 2 0 2 1 0 2 0 1 0 0 1 0 1 0 0 0 1 0 1 0 1 0 1 2 1 0 0 0 1 1 1 0 0 2 0 2 1 2 0 0 1 1 1 1 1 0 0 0 1 0 2 1 2 2 2 2 0 0 0 1 1 1 1 0 1 0 0 1 0 0 0 1 0 0 0 0 0 0 0 0 1 1 2 1 1 1 1 0 2 0 0 2 0 2 2 0 1 0 1 0 0 1 1 0 1 1 0 0 0 0 1 1 1 1 0 1 0 0 0 0 1 0 2 0 1 1 0 2 2 0 0 1 1 0 0 0 1 1 0 0 0 0 1 0 0 1 1 1 1 0 0 0 0 0 0 0 0 0 0 2 0 0 0 2 0 2 2 0 0 2 0 0 0 0 2 2 2 0 0 1 1 2 2 0 2 0 2 0 1 2 1 1 0 0 1 0 2 0 2 0 1 0 2 0 1 0 1 1 0 1 0 0 1 2 2 2 1 0 1 0 0 2 1 1 0 2 2 0 2 1 0 0 1 0 1 1 0 1 0 1 0 1 0 0 0 0 0 0 2 0 2 0 0 0 0 0 0 0 0 0 0 0 0 1 1 2 0 2 0 0 1 0 1 0 1 1 2 2 2 0 0 0 0 1 2 1 1 0 1 1 1 2 0 2 0 1 0 0 1 0 1 0 0 2 0 1 1 0 1 2 0 2 1 0 0 1 1 0 0 0 1 2 0 2 0 0 0 2 0 1 2 0 1 0 0 1 0 0 0 2 2 1 2 2 1 0 0 2 0 0 0 1 0 2 1 1 1 0 0 0 0 0 1 2 0 2 2 1 0 0 0 0 2 0 0 0 0 0 0 0 2 0 0 0 0 0 2 0 0 1 0 0 0 0 0 0 0 1 0
97 0 0 0 1 0 2 1 1 1 2 1 0 1 0 1 0 0 2 1 1 1 1 1 1 1 1 0 0 0 1 1 0 1 0 1 1 2 0 0 0 2 0 0 0 1 1 0 1 1 1 1 1 1 0 0 1 0 0 1 0 2 2 2 0 0 0 0 1 1 1 1 2 0 2 2 0 0 1 0 0 0 1 0 1 0 0 1 1 2 1 1 0 2 0 0 0 2 0 2 0 2 1 0 2 0 2 1 0 2 0 1 0 2 1 2 1 0 0 2 2 0 2 1 1 1 1 1 0 1 2 1 0 0 0 0 0 0 0 2 2 1 0 0 0 0 0 0 0 1 0 0 0 1 0 0 0 0 0 0 0 0 0 1 2 2 2 0 0 0 1 0 0 0 0 0 1 0 0 0 0 1 0 2 2 2 1 0 0 0 0 0 1 0 0 0 2 0 0 0 0 1 1 1 2 0 1 1 1 0 0 1 1 0 0 0 1 0 1 0 2 1 0 2 0 0 0 2 0 2 0 0 0 2 1 1 2 2 0 2 0 0 2 0 0 1 0 0 2 0 0 0 2 1 1 1 0 1 0 0 0 0 0 1 0 0 1 0 2 0 0 0 0 2 0 1 0 1 1 0 1 2 0 0 0 0 0 1 0 2 0 1 0 0 2 1 1 1 0 1 1 1 0 0 0 1 0 0 0 0 0 0 0 0 0 0 1 0 0 0 1 2 1 2 1 0 0 0 1 1 0 0 0 0 0 0 0 1 1 0 1 1 2 0 0 2 0 1 2 1 2 0 1 0 1 0 0 0 0 1 0 1 1 0 1 0 1 2 2 1 2 0 0 2 0 1 2 2 0 0 0 2 1 0 0 1 0 0 0 0 0 0 0 0 2 0 1 1 0 0 0 0 0 2 1 0 1 2 0 2 0 0 0 0 1 1 0 1 0 0 0 2 1 1 0 0 1 0 0 0 1 0 1 1 1 0 0 0 0 0 2 0 1 1 1 2 0 0 1 2 0 0 0 1 1 0 1 1 0 0 1 0 0 0 0 1 1 2 2 1 1 1 1 1 1 0 1 0 2 0 0 2 2 0 2 0 0 1 1 0 1 1 0 1 1 1 1 1 1 0 1 1 1 1 1 0 2 0 0 0 0 0 0 0 0 2 0 2 0 2 2 0 1 0 1 1 0 1 0 2 0 1 1 0 0 0 1 0 1 1 0 0 2 0 0 0 0 0 2 2 0 0 0 1 1 2 0 0 0 1 1 0 0 1 0 1 1 1 0 1 1 1 1 0 0 1 1 1 1 0 0 0 1 0 0 1 0 0 0 0 0 1 1 0 0 0 1 1 1 1 1 1 1 1 1 2 1 0 2 1 0 0 0 0 1 1 0 0 0 0 2 2 0 1 0 1 2 1 0 0 0 0 0 2 0 1 2 0 2 1 1 1 0 2 0 1 1 2 0 0 1 2 2 0 0 2 1 1 0 1 1 1 0 0 1 1 0 2 0 0 0 0 0 0 0 1 1 2 2 2 0 0 0 0 0 2 1 1 0 1 0 1 0 0 0 0 0 1 0 1 0 0 0 0 1 2 0 1 1 0 1 0 0 0 1 1 0 1 1 0 0 1 0 0 0 1 0 0 0 1 1 1 0 1 1 0 1 0 0 0 0 0 0 0 0 1 0 1 1 1 1 1 0 0 0 0 0 1 2 1 1 1 1 1 0 0 1 0 2 2 0 0 1 1 0 0 0 1 1 1 0 1 0 1 2 2 0 2 2 2 0 2 2 1 0 1 0 1 0 2 0 2 1 1 1 1 0 0 0 1 1 0 2 2 2 0 0 1 2 1 1 1 0 0 1 1 0 2 0 2 0 0 1 1 1 0 0 0 0 0 0 0 0 0 0 0 0 0 0 0 0 2 0 2 0 0 0 1 0 0 1 2 1 0 1 1 1 0 1 2 0 0 0 1 0 2 1 1 0 1 0 0 0 0 0 0 1 1 1 0 0 2 1 2 2 0 2 0 1 0 0 1 0 2 0 0 1 0 0 1 0 1 1 0 1 1 0 1 2 1 0 1 0 2 2 0 2 1 0 0 2 1 0 2 0 0 0 1 1 1 1 1 1 0 0 1 2 0 0 0 1 0 1 0 1 0 1 2 2 1 0 0 0 0 1 0 1 0 0 1 2 0 0 0 0 1 1 0 1 0 0 0 1 0 0 0 1 1 1 2 1 0 0 0 0 0 0 1 1 1 1 1
98 1 0 1 0 1 1 1 2 0 0 1 1 2 0 2 0 0 0 1 1 0 0 0 2 0 0 0 1 1 1 2 1 1 0 1 1 1 0 0 2 0 1 1 1 0 1 1 0 2 0 1 1 1 0 2 2 0 0 0 0 1 2 2 1 0 0 0 2 1 1 1 2 2 2 2 0 0 2 0 0 0 2 1 1 0 0 1 1 1 0 1 2 1 0 0 0 0 0 2 0 2 1 0 2 1 1 2 2 0 0 2 0 0 0 1 1 0 0 2 2 0 2 1 1 1 1 0 1 1 0 1 0 1 0 0 0 0 0 0 1 1 0 0 0 0 0 0 0 1 0 0 0 0 1 0 1 2 0 0 1 0 1 0 0 2 1 0 1 1 1 1 1 0 0 0 2 0 0 0 0 0 0 2 2 2 1 1 0 0 0 1 1 1 1 0 1 0 2 0 0 2 0 0 2 0 2 1 0 0 1 0 2 0 1 1 0 0 2 1 1 1 2 2 0 0 2 1 0 1 0 0 0 0 0 0 0 2 0 2 0 1 2 1 0 2 0 0 2 0 0 0 1 0 0 1 2 1 0 0 0 0 0 1 0 0 0 0 1 1 0 1 1 2 0 0 0 1 1 0 1 2 1 0 0 1 1 0 0 2 0 2 0 1 1 1 0 1 0 2 2 0 1 1 1 0 0 1 2 0 0 2 0 2 2 2 2 0 1 0 1 2 2 1 1 0 0 0 2 2 2 1 1 1 0 0 0 1 1 1 1 1 2 1 0 0 1 0 1 0 0 0 0 0 0 0 0 0 0 1 0 1 2 0 2 0 0 1 1 0 1 1 1 1 1 0 1 2 1 0 0 0 1 0 0 0 0 0 0 1 0 0 0 0 1 0 0 2 1 1 1 1 0 2 2 2 0 0 0 2 0 2 0 0 0 1 1 0 0 0 0 2 0 1 0 0 0 0 0 0 1 0 0 0 0 0 0 1 0 1 0 0 2 0 0 1 0 1 0 0 0 1 0 2 1 1 1 2 1 2 2 0 0 0 0 0 0 2 2 1 1 1 1 1 1 0 1 0 2 0 0 2 1 0 1 0 0 1 1 0 1 1 0 1 0 0 0 1 1 0 1 1 1 1 0 1 1 0 0 0 0 0 0 0 0 2 0 2 0 2 2 0 1 1 1 1 0 2 0 2 0 2 0 1 1 0 0 0 0 1 0 0 1 0 0 0 0 0 2 2 0 2 0 1 1 0 1 1 0 1 1 0 1 2 0 2 2 1 1 0 0 0 0 0 0 0 0 2 2 1 0 0 1 0 0 1 0 0 0 0 0 0 0 1 0 0 0 0 0 0 0 1 0 1 1 2 0 1 2 1 0 0 0 0 2 0 0 0 1 0 1 2 0 0 0 1 1 2 0 0 0 0 1 1 0 0 1 0 2 1 2 0 1 1 0 1 1 1 0 1 0 1 1 2 0 2 0 2 2 0 0 0 0 1 1 1 1 0 1 1 0 1 0 0 1 1 1 2 2 2 0 0 1 0 1 2 0 0 0 2 0 0 1 0 1 0 1 1 0 1 0 1 0 0 2 2 0 2 1 1 0 0 0 0 0 0 0 2 2 0 0 0 0 0 0 2 0 0 0 1 1 1 1 0 1 2 1 0 0 0 0 0 1 1 1 1 0 1 0 0 0 0 0 0 0 0 0 1 1 1 1 0 1 0 0 1 2 1 1 2 0 0 1 2 1 2 0 0 0 1 0 1 1 1 1 2 0 2 0 2 0 1 2 1 1 0 0 0 0 0 0 0 0 2 0 0 0 1 1 0 1 0 1 1 1 0 1 1 1 1 1 1 0 1 2 1 1 1 0 2 0 0 0 1 1 2 1 1 1 0 1 1 0 1 1 0 1 0 0 0 0 0 0 2 0 0 0 0 1 0 0 0 0 0 0 0 1 1 1 1 0 0 0 2 0 2 0 0 1 2 2 2 0 0 0 0 1 2 0 0 0 2 0 1 2 0 2 0 1 0 0 1 1 1 2 2 0 2 1 1 0 1 1 0 1 1 0 0 1 1 0 0 1 1 2 0 2 2 0 0 2 1 0 2 0 0 0 0 0 0 0 0 2 2 1 0 1 1 1 0 2 0 1 0 2 0 2 1 0 1 1 1 0 0 1 1 1 0 0 0 1 0 1 1 0 0 1 0 2 0 0 0 0 2 0 0 0 1 0 2 1 0 0 0 0 0 0 0 0 0 2 1
99 0 0 0 1 0 1 0 0 2 2 0 0 1 1 0 1 1 2 0 2 0 0 0 2 0 0 0 0 0 2 1 0 0 0 1 1 2 0 0 0 2 0 1 1 1 2 0 0 2 0 1 1 2 0 0 1 0 1 2 0 1 2 2 1 1 1 0 2 1 1 0 2 0 1 2 1 1 2 0 1 0 2 1 2 0 0 0 0 2 0 0 0 2 0 0 1 0 0 1 0 2 0 0 2 0 2 1 0 2 0 1 1 1 1 1 1 0 1 1 1 0 2 1 1 0 1 1 0 1 1 1 0 0 0 0 0 0 0 0 2 1 0 0 1 0 0 0 0 0 0 0 1 1 0 1 1 1 0 1 1 1 0 1 1 1 2 1 0 1 1 1 0 1 0 1 1 0 0 1 0 0 0 2 0 0 1 1 1 0 0 0 0 0 2 0 2 1 0 0 1 0 1 0 1 0 1 1 1 0 1 0 1 0 0 1 1 0 1 0 2 0 0 1 1 1 0 1 0 1 0 1 0 0 1 0 0 2 0 2 0 0 2 0 0 2 0 0 0 1 1 1 2 0 0 1 2 1 1 1 1 1 0 1 0 0 0 0 2 0 0 1 0 2 0 1 0 1 2 0 0 0 2 0 1 1 2 1 1 2 0 0 1 0 2 1 0 1 0 0 1 0 0 0 0 0 1 1 1 1 0 1 0 0 0 0 2 0 1 0 0 1 1 1 0 0 0 0 2 2 2 2 0 0 0 0 0 0 2 0 0 1 2 0 0 1 1 0 2 0 1 0 1 0 1 0 0 0 1 0 1 1 0 0 0 1 0 1 1 0 1 1 1 2 0 1 2 1 0 0 0 1 1 1 0 1 0 0 0 1 0 0 0 0 1 0 0 1 0 0 0 0 0 2 2 1 0 1 0 1 1 0 1 1 1 1 0 0 0 0 1 0 0 1 1 1 0 0 0 1 1 1 1 1 1 1 0 0 0 1 2 0 2 0 1 2 0 1 0 1 0 0 0 2 1 0 1 0 0 0 0 0 1 2 0 2 2 2 2 0 1 1 2 2 0 0 0 0 2 0 1 2 2 1 1 0 1 0 2 0 0 2 1 2 1 0 0 2 2 0 0 0 1 1 0 1 2 1 1 0 0 1 1 1 0 1 0 0 1 1 1 0 1 0 0 1 0 0 1 2 1 0 0 0 1 0 1 0 0 0 2 2 1 1 1 0 0 0 2 2 0 2 1 2 0 1 0 1 0 0 0 0 0 2 1 0 1 2 1 1 1 1 0 0 0 0 0 2 2 1 1 0 1 0 0 2 1 0 0 0 0 0 0 0 2 1 0 0 0 1 0 1 1 1 0 1 2 0 1 1 0 0 0 2 0 2 0 0 0 0 0 0 0 0 0 1 1 1 0 0 2 2 0 1 1 0 2 1 2 1 1 1 0 0 1 1 1 1 0 0 1 1 1 1 0 1 2 1 1 0 0 0 0 0 0 0 0 1 0 0 0 0 1 0 0 1 1 0 1 1 2 1 0 0 0 0 0 1 0 1 0 1 0 0 0 0 0 2 0 1 1 0 0 0 1 2 0 0 2 1 0 0 0 1 0 1 0 1 2 0 0 0 1 1 0 2 1 0 0 0 1 1 0 0 0 0 2 0 0 1 0 1 0 0 0 1 0 0 0 0 0 0 0 0 0 0 0 0 1 0 0 0 1 0 0 0 2 0 2 1 1 0 1 0 0 0 0 1 1 1 0 1 1 1 1 1 1 2 1 2 0 2 2 2 0 2 0 0 0 1 0 1 0 1 0 2 1 0 0 1 1 0 0 0 0 0 1 0 2 2 2 2 0 1 1 2 1 2 2 2 2 0 0 0 0 0 0 0 0 0 0 0 1 0 1 0 1 0 1 0 0 1 1 2 0 0 1 1 0 0 1 1 0 0 0 1 1 0 2 0 0 0 1 1 0 1 0 1 0 2 0 1 0 0 0 0 1 1 0 0 0 1 1 2 2 0 2 1 1 0 0 2 0 2 0 0 1 0 0 2 0 0 2 0 2 1 0 2 2 0 1 1 0 2 1 0 1 2 1 1 2 0 0 1 0 0 0 0 1 0 0 0 2 2 1 2 0 0 0 0 2 0 1 0 2 0 2 2 1 2 0 0 1 0 0 1 2 0 0 0 1 0 1 1 1 0 1 0 1 0 0 0 0 0 0 0 0 1 0 2 1 0 0 0 0 0 0 0 0 0 2 1
100 0 0 1 1 0 1 1 1 2 2 0 1 2 1 1 1 0 2 0 2 0 1 1 1 1 1 0 0 0 2 1 0 1 0 1 2 2 0 0 0 2 0 0 0 1 0 0 2 1 0 0 0 0 0 1 0 0 0 0 0 0 0 0 0 1 0 0 2 1 0 1 2 1 1 2 0 1 2 0 1 0 2 1 2 0 0 1 1 2 0 0 1 1 1 1 0 1 0 1 1 2 0 0 2 1 2 0 0 2 0 2 0 2 0 2 0 1 2 1 1 0 2 1 1 1 1 0 0 0 1 0 0 0 1 0 0 0 1 1 1 1 1 0 0 0 0 0 0 0 0 0 0 0 0 0 0 0 0 2 2 2 0 1 0 0 0 0 0 1 1 2 0 1 0 0 2 0 0 0 0 1 0 2 1 1 0 1 0 0 0 0 2 0 0 0 1 0 0 0 2 0 0 1 2 0 1 0 1 0 0 0 1 0 0 0 0 1 2 2 0 1 1 2 0 0 1 1 0 0 0 1 0 0 0 0 1 2 0 1 0 0 2 0 0 1 0 0 2 0 0 0 2 0 0 1 1 1 1 1 1 2 0 1 1 0 0 0 1 1 0 1 0 0 0 1 0 1 2 0 1 1 2 0 2 0 2 1 1 1 1 2 0 1 2 1 0 1 0 2 1 0 1 1 1 0 2 0 0 0 0 0 0 0 1 1 2 0 0 0 0 0 2 1 1 0 0 0 2 2 2 2 1 0 0 0 0 1 2 1 0 0 2 0 0 0 2 0 1 1 1 0 0 0 1 1 1 0 0 1 0 1 2 0 2 1 0 0 1 0 1 1 1 1 0 0 0 2 1 0 0 1 1 0 0 1 0 1 1 0 0 0 0 1 2 2 2 2 0 0 0 0 0 2 1 0 1 1 0 1 1 0 0 0 0 0 0 0 1 0 0 1 0 0 0 1 0 0 0 0 1 0 0 1 1 1 0 0 0 0 1 0 0 2 0 0 0 1 0 1 0 1 0 2 2 2 2 1 0 2 2 0 1 1 0 2 2 2 2 1 1 1 2 2 0 0 0 0 2 1 1 2 1 0 1 0 0 1 1 0 1 1 0 2 1 0 0 1 1 1 1 1 1 1 0 1 1 1 0 0 0 1 0 0 0 2 0 0 1 2 1 2 0 0 0 2 2 1 0 1 1 1 0 1 2 1 1 0 0 1 1 0 1 0 1 1 0 0 2 2 0 1 0 1 1 2 0 0 1 1 0 0 2 2 1 1 2 1 1 0 0 1 2 0 1 1 2 1 1 1 0 0 0 0 2 0 1 0 0 0 0 0 0 0 0 2 0 0 0 0 0 1 0 1 0 2 0 0 1 1 0 0 0 0 1 0 2 0 0 1 1 2 0 1 0 1 2 2 0 0 1 1 0 1 0 0 2 0 1 1 0 0 1 2 0 1 1 1 0 0 1 1 2 0 0 2 2 1 1 0 0 0 0 1 2 2 0 1 0 0 1 0 0 0 0 1 1 0 1 1 1 2 1 0 0 2 2 1 1 1 0 1 0 0 1 0 2 2 0 0 0 0 0 0 0 2 1 1 1 1 0 0 1 0 0 1 0 1 1 0 0 1 1 0 0 2 0 0 0 0 0 0 0 0 0 0 2 0 0 1 0 1 0 0 1 0 0 1 0 0 0 0 0 0 0 0 0 0 2 0 0 0 1 0 0 1 2 0 1 2 0 1 2 2 0 0 0 1 1 1 1 1 2 0 0 0 2 2 1 2 0 2 1 2 0 0 0 0 0 0 0 2 2 2 1 1 1 0 1 0 1 0 2 2 2 0 0 0 2 2 2 2 0 0 2 0 0 1 1 2 1 0 1 0 0 1 2 1 1 0 0 0 2 2 2 2 2 0 0 0 0 2 0 2 0 0 0 0 0 0 2 2 1 0 1 1 0 0 2 0 0 0 0 1 0 2 0 1 1 2 1 1 0 0 0 0 1 2 1 1 0 1 2 1 2 0 2 0 0 2 1 2 0 2 0 0 1 1 1 1 0 1 0 1 1 1 0 0 2 2 0 0 2 0 2 0 2 1 0 0 2 2 0 1 0 1 1 1 0 0 0 0 1 1 1 2 0 1 1 0 2 0 2 0 1 0 1 1 0 0 0 0 0 0 1 0 1 0 1 1 1 0 0 0 0 2 0 0 1 1 0 0 0 1 0 0 0 1 0 2 0 1 1 1 0 0 0 0 0 0 2 1
101 0 0 0 0 0 0 0 1 1 1 0 0 1 0 1 0 0 0 0 2 0 0 0 2 0 0 0 0 0 2 0 1 1 0 2 1 1 0 0 1 1 0 0 0 0 0 0 2 0 0 0 1 1 2 1 1 1 1 2 0 0 0 0 0 0 0 1 2 0 0 0 2 0 2 2 0 2 2 0 2 0 2 1 1 0 0 2 2 2 1 2 1 1 1 0 1 1 0 2 0 1 1 0 2 0 2 1 1 1 0 1 1 0 2 2 2 0 0 1 0 2 1 2 1 0 1 0 0 0 2 0 0 1 0 1 0 0 0 1 1 1 0 0 0 0 1 0 1 1 0 0 0 1 1 0 0 1 0 2 2 2 0 1 0 0 0 1 0 1 1 0 1 1 0 0 2 1 0 1 1 1 0 2 1 1 1 0 0 0 0 0 0 0 0 0 2 0 1 0 1 1 0 0 2 2 2 1 0 0 0 0 1 0 0 0 0 0 1 1 1 1 1 2 0 0 1 2 0 2 0 1 0 0 0 0 0 2 0 2 0 0 1 0 1 2 1 1 1 1 0 0 2 0 0 1 1 0 1 1 1 1 0 1 0 0 1 0 2 0 0 1 1 1 0 0 0 0 1 0 0 0 1 0 0 0 1 1 0 2 0 1 0 0 2 1 1 2 2 2 0 0 1 1 1 0 1 0 1 0 0 0 0 0 1 0 2 0 0 0 1 1 1 2 0 0 0 0 1 2 1 1 0 0 0 0 0 2 0 2 1 1 1 0 0 1 1 0 2 1 2 0 0 0 1 0 0 0 0 0 0 0 1 0 1 0 1 1 2 0 2 0 1 2 0 1 2 1 0 0 0 0 0 0 0 1 0 0 0 0 0 0 1 0 1 1 1 1 0 0 0 0 0 1 0 0 1 1 1 1 0 1 1 1 1 1 0 1 1 0 0 1 1 2 0 0 1 0 0 0 1 0 2 2 2 0 0 0 0 0 1 0 1 1 1 2 0 1 0 2 0 1 0 1 1 0 1 1 1 2 1 0 0 0 0 2 2 1 1 0 0 0 0 0 0 0 0 0 2 0 0 2 1 0 1 0 0 2 2 0 0 2 0 2 0 0 0 0 0 1 2 2 1 1 0 1 1 1 0 0 0 0 0 1 0 1 1 0 0 1 1 1 0 0 1 1 0 1 0 2 1 1 0 0 1 1 1 2 1 1 1 1 0 0 1 1 0 0 2 2 0 1 1 2 0 1 0 1 1 0 0 1 0 2 1 0 2 2 1 1 0 0 0 0 0 0 0 1 1 1 0 0 1 0 0 1 0 0 0 0 0 0 0 1 1 1 1 0 0 1 0 2 1 2 0 2 0 0 2 0 2 0 0 1 0 1 0 0 0 1 0 1 0 1 0 1 2 0 0 0 0 0 0 2 0 1 2 1 1 1 1 0 1 1 0 1 2 0 1 0 0 2 0 1 1 2 1 2 2 0 0 0 1 2 2 2 1 2 0 0 0 0 0 0 0 2 2 0 0 0 0 0 0 1 1 2 1 1 0 1 0 1 1 1 0 1 1 1 0 1 0 1 0 0 2 2 1 1 1 0 1 0 1 0 0 1 0 2 1 0 0 0 0 0 0 1 0 1 1 0 1 1 0 0 0 0 2 0 0 1 0 1 0 0 0 1 0 0 0 0 0 0 0 0 0 0 0 0 1 0 0 1 2 1 0 1 2 2 0 2 0 0 2 0 0 0 0 1 1 2 0 0 0 1 0 1 0 2 0 2 0 1 2 1 1 0 0 0 1 1 0 1 1 1 1 0 1 0 1 0 2 1 2 1 1 0 0 0 2 2 2 2 0 1 1 1 0 1 1 2 0 1 0 1 0 1 0 0 0 0 0 0 0 0 0 0 0 0 0 0 0 1 0 2 0 0 0 0 0 0 1 2 1 0 1 1 2 2 2 1 0 0 0 1 0 1 0 2 0 1 0 0 0 0 0 0 0 2 0 0 0 2 0 1 2 1 1 0 0 0 0 1 1 0 1 0 0 2 0 2 0 0 1 0 1 1 0 1 1 0 0 1 0 0 1 0 2 0 0 0 2 0 0 2 0 0 0 1 1 1 0 0 1 0 0 1 1 1 0 0 2 0 1 0 1 0 1 0 0 0 0 0 1 0 1 0 1 0 0 2 0 1 0 0 1 0 2 0 2 1 1 1 0 1 0 1 1 0 0 1 0 0 0 1 0 1 0 0 0 0 2 1
102 1 0 0 0 0 1 1 2 0 0 0 0 1 0 2 0 0 1 1 1 1 0 0 2 0 0 0 0 0 2 0 1 2 0 0 2 2 0 0 1 1 0 0 1 0 1 0 1 1 1 0 1 2 1 0 1 0 1 1 1 1 0 0 0 0 0 0 2 0 0 2 2 0 0 2 2 0 1 0 0 0 2 1 2 0 0 1 1 2 1 1 1 1 0 0 0 2 0 2 1 2 0 0 2 0 2 0 2 1 0 2 0 1 0 1 0 1 1 1 1 1 1 0 0 1 0 0 1 1 0 0 0 1 0 1 0 0 1 0 1 1 0 0 0 0 0 0 0 0 0 0 0 1 0 0 1 1 0 2 2 2 0 2 0 1 0 0 0 1 1 1 1 1 0 0 2 1 0 1 1 1 0 1 0 0 0 1 1 0 0 0 0 1 1 0 1 0 0 1 0 0 0 0 2 0 1 2 0 0 0 0 2 0 0 0 0 0 1 1 1 1 0 1 1 1 1 2 0 2 0 1 0 0 2 0 0 2 0 1 0 0 2 1 0 2 0 0 2 0 0 0 0 0 0 1 0 0 0 0 0 0 0 1 0 0 1 0 2 0 1 1 0 1 0 0 1 1 1 0 1 2 1 0 1 1 1 0 1 1 0 0 1 0 2 1 0 2 0 1 1 0 0 0 0 0 0 0 1 0 0 0 0 0 2 0 2 0 1 0 0 1 0 2 2 0 0 0 2 2 2 1 0 0 0 0 0 1 1 0 1 1 2 0 0 2 0 0 2 0 2 0 0 1 0 1 1 0 1 0 1 1 1 1 1 0 1 2 2 0 2 0 1 2 0 0 1 1 1 0 0 2 1 0 0 1 0 1 1 0 0 0 0 0 2 0 1 0 1 1 1 1 0 2 2 2 0 2 1 2 0 1 0 0 1 1 0 0 0 0 0 2 1 1 2 1 1 0 0 0 1 0 2 2 2 0 0 1 0 0 1 0 1 1 0 1 0 1 0 1 0 1 0 2 0 0 0 0 1 0 0 0 0 0 0 1 1 2 2 0 0 1 2 2 0 0 0 0 2 0 1 2 1 0 0 1 0 1 2 0 0 2 1 1 1 0 0 1 1 0 1 1 1 1 0 1 1 0 0 0 0 0 0 0 0 1 0 0 0 1 1 2 0 0 1 1 0 1 1 2 1 0 0 0 0 1 1 0 0 0 0 0 1 0 0 1 0 1 2 1 0 0 0 2 0 0 0 0 0 2 1 0 1 2 0 1 2 2 1 1 1 2 0 0 0 0 0 1 1 1 1 0 0 0 1 0 0 0 0 0 0 1 0 0 0 1 0 1 1 0 0 2 1 2 0 2 1 0 1 2 0 0 0 1 0 0 0 0 1 0 0 1 0 1 0 0 0 2 0 0 1 1 0 2 0 0 2 0 2 2 1 1 0 1 1 1 1 0 0 0 1 2 0 2 1 2 2 2 2 0 0 0 1 1 2 2 0 0 1 0 1 0 0 0 0 0 0 1 2 2 0 1 0 0 0 2 2 0 0 2 0 1 0 0 1 0 1 1 0 1 1 0 0 0 1 2 1 1 1 0 1 0 0 0 0 1 0 0 0 0 0 1 0 0 0 2 0 0 0 0 1 1 0 0 1 1 2 0 0 1 0 1 0 0 0 1 0 0 0 0 0 0 0 0 0 0 1 0 2 0 0 0 1 0 0 1 2 0 1 2 0 0 1 0 1 1 0 1 1 1 1 0 0 0 1 2 0 2 1 2 0 1 1 1 0 0 1 0 0 1 0 0 1 2 1 0 0 0 0 2 2 0 2 2 2 0 0 0 2 1 1 1 0 2 2 2 2 2 1 2 0 0 1 1 1 0 0 0 1 1 0 0 1 1 1 1 1 0 0 0 0 2 2 2 0 2 1 1 0 0 1 1 1 1 1 1 1 0 2 0 2 0 0 2 0 2 0 1 1 2 0 1 0 0 0 0 0 2 0 0 1 1 1 2 2 0 2 0 0 0 0 2 0 1 1 1 1 1 0 2 0 0 0 1 2 1 0 1 2 2 0 0 0 1 2 0 0 1 0 0 2 0 0 1 1 1 0 1 0 0 0 0 2 1 1 1 2 0 1 0 1 0 2 0 0 1 1 1 1 0 1 0 0 0 1 1 1 0 1 1 1 0 1 1 0 0 1 0 1 0 0 0 0 2 0 0 1 0 1 2 0 0 1 0 0 0 0 0 0 0 2 1
103 0 0 0 1 1 2 2 2 0 0 1 0 0 0 0 0 0 1 0 2 0 2 1 1 1 1 0 0 0 2 0 0 1 1 0 2 1 1 1 0 0 0 0 0 0 0 0 1 1 1 1 1 1 1 1 0 0 0 2 0 0 2 2 1 0 1 0 1 1 0 0 1 0 1 1 0 0 1 0 0 0 2 2 2 0 0 0 0 2 0 1 2 1 0 0 0 1 0 2 0 1 1 0 2 1 2 0 0 2 0 1 1 2 1 2 1 0 0 2 2 0 2 2 2 0 2 1 1 2 0 1 0 1 1 0 1 1 1 0 1 1 0 0 0 1 0 0 0 0 0 1 0 0 0 0 0 2 0 0 0 0 1 1 1 2 1 0 1 2 0 0 1 1 0 0 0 1 0 1 0 1 0 1 1 1 1 0 0 0 0 0 1 1 2 0 1 0 0 0 0 1 0 1 2 0 0 0 0 0 1 0 0 0 0 1 1 2 2 1 1 1 0 2 0 0 0 1 0 1 0 0 0 0 2 0 0 2 0 2 0 0 2 0 0 2 1 0 0 0 0 0 1 1 1 2 0 0 0 0 0 1 0 1 0 0 0 0 2 0 0 2 2 2 0 1 1 0 2 0 0 1 1 1 0 2 2 0 2 2 1 1 1 0 1 1 0 1 0 1 0 0 2 2 2 0 1 0 0 0 0 1 0 0 0 0 1 0 0 0 0 2 1 1 2 0 0 0 1 1 2 2 0 0 0 0 0 1 1 2 1 2 1 0 0 0 2 1 1 2 0 0 2 0 0 1 1 0 0 0 0 1 1 0 1 0 1 1 1 0 1 1 0 2 0 0 1 2 2 0 0 1 1 0 0 2 0 0 0 2 1 1 1 0 1 1 1 2 2 1 1 2 0 2 2 1 0 2 0 2 0 0 1 1 1 2 0 1 1 0 0 1 1 1 1 1 1 2 2 0 0 0 0 0 0 0 0 1 0 1 0 0 1 1 0 1 0 0 0 0 0 0 0 2 0 0 1 1 2 2 1 0 0 0 0 0 0 1 1 0 0 0 1 1 0 0 0 0 0 0 1 1 1 0 1 0 0 2 2 0 0 2 1 1 0 1 1 0 0 0 1 1 1 1 0 1 1 1 0 0 0 0 0 0 0 1 0 2 0 2 2 0 2 0 0 1 0 0 0 1 2 0 0 1 1 0 0 1 1 2 0 0 1 1 1 1 0 0 2 2 0 1 1 2 1 1 0 1 1 0 0 1 1 1 0 1 1 1 1 0 1 1 0 0 0 0 0 2 2 0 0 0 0 0 0 0 0 0 1 1 1 0 0 1 0 0 0 0 0 0 0 2 0 0 2 2 0 0 1 2 1 0 0 2 1 1 0 0 1 0 0 1 0 1 0 0 2 1 0 0 1 1 0 1 0 0 1 0 2 1 2 0 1 1 1 0 0 1 0 0 0 2 1 1 0 2 2 0 0 0 0 0 1 1 1 1 1 1 1 0 0 0 0 0 0 1 1 0 0 1 0 1 0 0 0 2 2 2 0 1 0 1 1 0 0 1 1 2 0 1 0 0 0 0 0 1 1 1 1 1 0 0 0 0 0 0 0 1 0 0 0 1 1 0 0 1 0 1 0 0 1 1 0 0 0 0 1 0 0 1 1 0 0 0 1 1 1 0 0 0 0 0 1 0 0 0 1 0 0 0 0 0 1 0 0 0 1 1 1 1 0 1 1 0 0 2 0 1 1 1 0 1 1 0 0 2 0 2 1 2 0 2 2 1 0 1 0 0 0 1 0 2 1 2 1 0 1 1 1 0 1 0 1 1 1 0 1 0 2 2 2 2 0 0 2 0 0 2 0 2 0 0 0 0 0 1 1 0 0 0 0 0 1 1 1 1 2 0 0 0 0 2 1 2 0 1 1 0 0 0 1 2 0 0 0 0 0 2 2 1 1 0 1 1 0 0 0 2 0 1 0 0 0 0 0 0 0 2 0 0 1 1 1 1 2 1 2 0 0 1 0 2 0 1 1 1 0 2 0 2 0 0 0 0 0 2 0 1 1 0 0 1 1 1 2 1 0 2 0 0 2 2 1 1 0 0 0 1 1 0 0 0 0 0 0 2 1 2 0 2 0 0 2 0 1 0 0 2 1 0 0 0 0 0 1 1 1 0 0 2 1 0 0 0 0 0 1 0 2 0 0 0 1 1 0 0 0 0 1 2 0 0 0 0 0 1 0 1 1 0 1 0
104 0 0 0 0 0 2 2 2 0 0 1 0 0 0 0 0 0 2 1 1 1 1 0 2 0 0 0 2 2 0 2 1 1 0 1 1 0 0 0 1 0 0 1 0 1 0 0 2 0 0 0 0 0 1 1 0 0 0 1 1 1 2 2 0 1 0 0 1 1 1 1 2 0 0 2 2 2 2 1 1 0 1 1 1 0 1 0 0 2 0 0 1 1 0 0 0 1 0 1 1 2 1 0 1 0 2 2 2 0 0 2 1 2 1 2 1 0 1 1 1 1 2 1 1 1 1 0 1 1 0 0 0 1 1 0 0 0 0 1 1 1 0 0 0 0 0 0 0 0 0 0 2 0 1 1 0 2 0 2 1 1 1 0 2 2 1 0 1 1 1 1 1 1 1 0 2 1 0 1 0 1 0 2 0 0 0 2 1 0 0 1 0 1 1 0 2 0 0 0 1 1 0 0 2 0 0 0 2 0 0 0 2 1 0 0 0 0 1 0 2 0 0 1 1 1 0 1 0 1 0 0 1 1 1 0 0 2 0 1 0 0 2 0 0 1 0 2 1 1 0 0 1 0 0 2 1 1 1 2 1 1 0 1 0 0 1 1 1 0 2 1 0 2 0 0 1 0 1 0 0 0 1 0 1 0 1 0 1 2 1 1 1 1 2 2 0 1 1 1 0 0 0 0 0 0 1 2 2 0 0 2 0 0 2 0 2 0 0 0 0 2 2 2 2 0 0 0 0 0 0 0 0 0 0 0 0 0 2 1 0 1 2 0 0 0 1 1 2 1 0 1 0 1 0 1 1 0 1 1 1 2 2 0 2 0 0 1 2 0 2 0 1 2 1 1 2 1 0 0 1 2 1 1 0 2 0 0 0 0 0 0 1 0 2 0 0 0 1 1 1 1 0 2 2 0 0 0 0 1 1 1 1 1 1 2 1 0 0 0 1 1 0 2 1 1 1 0 0 0 0 0 0 1 0 1 0 1 1 1 1 0 2 0 0 1 1 1 0 1 0 2 0 2 1 1 1 2 1 2 1 0 1 1 0 1 1 0 0 0 0 0 2 2 0 1 0 0 2 0 0 2 0 0 0 1 0 1 2 0 0 2 1 2 1 0 0 1 1 0 1 0 1 1 0 1 2 0 2 0 0 0 0 1 0 1 1 0 0 1 1 1 1 1 1 1 0 0 0 2 0 0 0 1 1 1 0 0 1 1 0 0 1 1 1 0 0 1 1 2 0 0 0 1 1 1 1 1 0 1 1 0 1 2 1 0 1 1 1 0 1 2 1 0 1 0 1 1 0 0 0 0 0 0 0 0 0 1 1 1 0 1 1 0 1 0 1 1 1 1 1 0 2 1 0 1 1 0 2 1 0 0 0 0 1 0 0 0 0 0 1 1 0 0 0 1 2 1 0 0 0 1 0 2 0 0 2 0 2 2 0 1 0 1 0 2 2 1 0 0 2 2 1 1 0 2 1 2 1 1 1 1 0 0 2 2 0 0 0 0 2 0 0 0 1 0 1 0 1 1 0 0 0 1 0 1 1 1 1 2 0 0 1 0 1 0 2 2 0 1 0 1 0 0 1 2 0 2 2 0 0 0 0 1 1 0 0 1 0 0 0 2 0 0 0 2 0 0 0 0 0 0 0 0 0 0 1 0 0 1 0 1 0 0 1 1 1 0 0 0 0 1 0 0 0 0 0 0 1 0 0 0 2 1 0 0 2 1 1 1 1 0 2 0 0 1 0 0 1 0 0 1 1 1 1 2 0 1 1 1 1 1 2 2 0 0 0 1 0 1 0 1 2 2 2 1 0 0 0 1 1 1 1 1 1 0 1 1 1 1 0 1 0 1 2 2 1 1 0 2 0 0 2 0 0 1 0 1 1 0 0 1 1 1 1 0 1 0 1 0 1 0 1 2 0 1 1 0 1 1 0 1 0 0 0 0 1 0 1 2 0 1 1 2 0 1 0 1 2 2 2 2 1 0 0 1 1 0 0 1 1 2 0 2 2 0 2 0 0 1 0 1 0 2 1 0 1 0 0 2 0 1 1 0 1 1 0 0 2 2 0 0 0 1 0 1 0 1 0 0 1 0 0 1 0 0 0 0 0 1 0 0 2 1 1 0 1 1 1 0 1 0 1 0 0 0 1 0 0 0 0 0 1 0 2 0 0 0 0 1 0 0 0 0 0 1 1 0 0 0 0 0 0 2 0 1 1 0 0 2 2 0 0 0 0 0 0 1 1 0 0 0
105 1 0 0 1 0 1 1 1 1 1 0 2 2 0 0 0 0 0 0 1 0 0 0 2 0 1 1 0 0 2 0 1 2 0 1 1 2 0 0 1 1 0 1 0 1 1 0 2 0 0 0 0 0 0 2 0 0 0 1 1 1 2 2 0 1 0 0 1 0 0 1 2 0 1 2 1 1 1 0 1 0 2 1 2 0 0 1 1 2 1 1 1 1 0 0 0 1 0 2 1 2 0 0 2 1 2 0 1 1 0 1 2 2 1 2 1 0 0 2 2 0 2 1 1 1 1 0 0 1 1 1 0 1 1 1 0 0 0 2 1 1 0 0 0 0 0 0 0 0 0 0 1 0 1 1 0 0 0 0 1 0 0 0 1 2 1 1 0 1 1 2 1 0 0 0 1 1 1 1 0 2 0 2 1 1 1 2 0 1 1 2 1 1 1 0 1 0 0 1 0 1 0 1 2 0 1 0 2 0 0 0 0 0 0 0 0 0 1 1 1 1 0 2 0 0 0 2 0 2 0 0 1 1 1 0 1 2 0 2 0 0 2 0 0 1 0 0 2 1 1 1 0 0 0 2 1 0 0 0 0 1 0 2 0 0 0 0 1 0 1 0 1 1 0 0 1 1 1 0 1 1 2 1 0 2 2 1 1 1 0 1 0 0 1 0 0 2 0 1 1 0 1 1 1 0 0 0 0 0 1 1 0 0 0 0 2 0 0 0 1 2 1 0 2 0 1 0 0 0 1 1 0 0 0 0 0 2 0 1 1 2 0 0 0 1 1 1 2 2 1 1 0 0 2 0 2 0 1 0 1 1 2 0 2 2 0 1 1 0 1 1 0 2 1 1 2 2 1 0 0 2 0 1 0 1 0 0 0 0 0 0 1 0 1 0 0 1 1 0 0 0 0 2 1 0 1 1 0 0 2 0 2 2 2 2 0 1 0 0 0 2 1 1 0 1 1 0 0 0 2 1 0 0 0 1 0 0 0 0 1 0 0 2 1 2 1 1 0 2 0 1 0 2 0 0 0 2 0 2 1 0 0 0 1 2 1 1 2 0 0 0 1 1 2 0 2 0 2 2 2 2 1 1 0 1 0 2 2 0 0 2 1 1 0 0 0 1 1 0 1 1 2 1 0 1 0 0 1 0 0 0 1 1 0 1 0 0 1 2 2 0 1 1 1 1 0 0 0 0 2 0 0 0 0 0 1 0 0 2 1 1 2 1 1 0 1 0 2 2 0 1 1 2 1 0 0 0 0 1 0 0 1 1 0 1 1 0 0 0 1 1 1 0 1 1 1 1 1 1 0 0 0 0 1 0 2 0 0 0 0 0 0 0 0 0 0 1 1 1 1 1 2 0 1 1 0 1 2 0 1 0 0 0 2 0 1 0 0 0 1 1 0 0 0 1 2 1 0 0 1 1 1 1 1 0 1 0 2 1 1 0 1 1 1 0 0 0 0 1 0 2 1 0 0 2 1 1 0 1 1 1 0 1 1 1 0 0 0 0 1 1 1 0 0 1 1 0 1 1 0 2 1 1 0 2 1 1 0 1 0 0 0 0 0 0 0 2 0 1 0 1 0 0 1 1 1 1 2 1 1 0 0 1 1 0 0 1 0 0 0 0 1 0 2 2 0 0 0 0 0 0 0 1 1 0 2 0 0 1 1 0 0 0 2 0 1 1 1 1 1 1 0 0 0 0 0 0 2 0 0 0 1 1 0 0 1 0 2 1 1 0 1 1 1 1 0 2 2 2 0 1 0 1 1 1 0 1 1 1 1 1 2 1 0 1 0 0 0 1 0 1 1 1 1 1 0 1 0 1 1 0 1 1 1 0 1 0 2 2 2 2 0 1 2 1 0 1 1 2 1 0 0 1 1 1 0 0 1 0 1 0 0 0 0 0 0 0 0 0 0 2 1 2 0 1 1 2 0 0 1 2 0 0 0 0 0 0 1 1 0 0 0 1 0 1 0 2 0 2 0 1 1 0 0 1 0 1 0 0 0 2 2 2 2 0 2 0 1 0 0 1 1 1 2 2 0 0 0 1 1 1 0 0 0 2 0 1 2 1 0 1 0 1 0 0 1 1 0 0 2 0 0 2 0 0 0 2 0 1 0 0 2 0 0 0 2 1 0 1 1 0 2 0 1 1 1 2 0 1 0 1 0 1 1 0 1 0 1 0 0 0 1 1 0 0 1 0 2 0 0 0 0 2 0 0 1 1 0 2 0 0 0 1 1 0 0 0 0 0 2 1
106 1 0 1 1 0 1 1 0 1 1 1 0 0 0 0 0 1 1 0 1 0 0 1 1 0 0 0 0 0 1 0 1 2 0 0 2 1 0 0 0 1 0 0 0 1 0 0 2 1 0 0 1 1 0 1 0 1 1 2 0 1 2 2 0 1 0 1 1 0 0 0 2 0 1 2 1 0 1 0 0 0 1 0 1 0 0 1 1 2 0 1 1 2 0 0 0 1 0 2 1 2 1 0 2 1 2 1 0 2 0 1 2 2 2 2 2 0 1 1 2 1 1 2 1 0 1 0 1 1 0 1 1 2 1 1 0 0 0 0 0 2 0 0 0 0 1 0 0 1 0 0 0 0 0 1 1 1 0 0 0 0 0 1 1 2 0 1 1 2 0 0 2 1 1 0 2 0 0 0 0 0 0 2 2 2 2 1 0 0 0 1 0 1 2 0 0 0 1 0 0 1 0 1 2 1 1 1 2 0 1 0 1 0 0 0 1 0 1 0 2 1 0 1 2 1 1 1 1 1 0 0 0 0 2 0 0 0 0 0 0 0 2 1 0 1 0 0 2 0 0 0 1 0 0 0 2 0 0 0 0 1 0 0 0 0 0 0 1 0 0 0 0 1 0 0 0 0 0 0 0 1 2 1 0 2 2 2 0 2 1 0 0 0 2 0 1 2 0 2 2 1 1 1 1 0 0 0 2 0 0 2 0 0 2 0 2 0 0 0 0 0 0 2 2 0 0 0 2 2 2 2 0 0 0 1 0 0 2 0 0 0 2 0 0 1 1 0 1 1 0 0 0 1 1 1 1 0 0 2 0 2 2 0 2 1 0 1 1 0 1 1 0 2 0 0 0 2 1 0 0 1 0 0 0 0 0 0 0 1 1 1 2 0 2 0 0 0 1 1 1 1 0 1 0 0 1 0 0 1 1 0 0 0 0 1 0 0 0 0 0 1 0 1 1 1 1 0 0 0 0 0 0 1 1 1 0 0 0 0 1 0 2 0 1 2 1 2 0 1 0 1 0 1 1 0 1 2 1 2 2 0 0 0 0 0 0 1 1 0 0 0 2 2 1 1 0 1 1 0 1 1 0 0 0 0 0 2 2 0 0 2 0 0 0 0 0 2 2 0 0 0 2 1 0 1 1 0 0 0 0 1 0 0 0 2 0 0 2 1 1 1 0 0 0 1 0 1 1 2 0 1 1 0 0 0 0 1 0 0 1 1 1 0 0 0 0 1 1 1 0 0 1 1 2 1 0 0 1 0 0 1 1 1 0 1 1 0 0 0 1 1 0 0 0 0 0 2 2 2 0 0 0 0 2 0 1 0 0 0 0 0 0 1 0 0 0 1 1 1 1 1 0 2 0 2 1 0 0 1 0 0 0 0 1 0 2 0 0 1 0 1 0 0 1 1 1 1 0 0 1 1 0 2 0 0 1 0 1 1 1 0 0 0 1 1 1 1 0 1 0 1 0 0 0 2 1 2 1 1 1 0 0 0 0 1 0 0 1 0 0 0 0 0 1 0 0 0 1 1 0 2 0 0 1 2 0 2 1 1 0 1 0 0 0 0 1 2 0 1 0 0 0 0 2 2 0 2 1 0 0 0 0 0 0 1 0 1 0 0 0 0 1 0 0 1 1 0 0 0 0 0 0 0 1 1 2 0 0 1 0 1 0 0 0 0 0 0 0 0 0 0 0 0 0 0 1 0 2 0 0 0 2 0 0 1 2 0 2 0 1 0 1 0 1 1 0 2 2 2 1 0 1 1 1 1 0 2 1 2 0 2 2 2 0 1 0 0 0 0 0 1 0 2 0 1 0 0 1 0 1 0 1 1 1 0 1 0 2 2 2 2 0 2 2 2 2 2 0 2 0 0 1 1 1 0 0 1 1 1 1 0 0 0 0 0 0 0 0 0 0 2 0 2 0 0 0 0 0 0 1 1 1 0 1 1 1 0 1 1 0 0 0 2 0 2 0 1 0 2 2 2 0 0 0 0 1 2 0 0 0 2 2 2 1 0 1 0 1 1 0 1 0 1 1 1 1 1 0 2 0 0 1 1 1 1 0 1 2 0 0 2 0 0 1 0 0 1 0 0 2 0 0 1 0 1 2 1 0 0 0 0 2 0 0 1 1 0 0 1 1 1 1 0 0 0 1 1 0 1 0 1 0 0 2 1 1 0 0 1 0 1 1 0 0 0 2 1 1 0 0 0 0 1 0 0 0 0 0 1 0 0 0 1 0 0 0 0 0 0 1 0
107 1 0 1 1 0 1 2 2 0 1 0 0 2 0 2 0 0 0 1 0 0 0 0 2 0 0 0 0 0 2 1 0 0 1 2 2 1 0 1 0 0 0 1 0 2 1 0 1 1 0 0 0 1 0 0 0 0 0 2 0 1 1 1 0 1 0 0 1 1 1 0 2 1 2 2 0 1 1 0 1 0 2 2 2 0 2 0 0 2 0 1 0 0 0 0 1 2 0 1 0 2 1 1 2 0 2 1 2 0 0 1 1 1 1 1 1 0 0 2 2 0 2 1 1 1 1 0 1 1 0 1 1 1 0 0 1 0 1 0 0 2 0 0 0 0 0 0 0 1 0 0 0 0 0 0 0 2 0 1 2 1 0 2 2 2 1 1 0 1 1 1 0 1 0 0 2 0 0 0 0 0 0 2 2 2 2 2 0 1 1 1 0 2 2 0 1 0 0 0 0 0 0 1 2 0 1 0 1 0 0 0 1 0 0 2 1 0 2 0 2 1 1 2 0 0 1 2 0 1 0 0 0 0 2 0 0 2 0 0 0 1 2 0 0 1 0 0 2 0 0 0 1 1 1 1 0 1 1 0 0 0 0 1 0 0 0 1 1 0 0 1 0 1 0 2 1 1 2 0 1 1 1 1 0 1 0 1 1 1 1 2 0 0 2 0 1 0 0 1 1 0 2 2 2 1 0 0 2 0 0 2 0 0 2 0 2 0 1 0 1 2 2 1 1 0 0 0 0 0 2 1 0 0 0 0 0 1 1 0 1 1 0 0 0 2 0 0 2 2 1 1 1 0 0 0 0 0 0 1 0 1 1 0 1 0 1 1 2 0 2 0 1 1 1 1 2 1 0 0 2 0 0 0 0 0 0 1 1 0 0 0 2 0 2 2 2 2 1 2 1 1 0 2 1 0 1 1 0 1 1 0 1 1 1 1 0 0 0 0 0 2 1 1 1 0 2 0 0 0 0 0 1 2 2 0 0 0 0 1 1 0 1 0 0 1 1 2 0 1 0 2 0 1 2 0 2 1 0 2 1 0 0 0 0 1 1 2 2 2 2 2 2 2 1 0 0 0 2 1 0 1 2 1 0 1 0 1 1 0 1 1 0 2 0 2 2 1 1 0 1 1 2 1 0 1 1 1 1 0 0 0 0 1 1 0 0 0 1 0 1 2 1 1 1 2 1 0 1 1 1 0 0 0 1 0 1 1 1 1 0 0 0 1 1 1 0 0 2 2 0 1 1 1 2 1 0 2 1 1 1 1 1 2 1 1 1 2 2 0 1 1 0 0 0 0 0 2 2 0 2 0 1 0 0 1 0 1 0 0 0 0 1 1 0 0 2 0 0 0 0 2 1 1 0 2 1 0 1 2 0 0 0 0 2 0 0 0 1 0 2 2 0 0 0 1 1 1 0 0 2 2 0 2 0 0 2 0 2 1 1 0 1 1 0 1 2 0 0 0 0 2 0 2 1 2 1 2 2 0 0 0 1 0 0 2 1 0 1 1 1 2 0 0 0 1 2 0 1 1 0 0 1 0 0 2 1 1 1 2 0 0 1 0 0 0 2 1 0 1 0 1 0 0 1 1 2 2 2 0 0 0 0 0 0 0 0 2 1 0 0 0 0 0 0 2 0 0 0 0 1 1 0 0 0 0 0 0 0 1 1 0 0 0 0 1 0 1 0 0 0 0 0 0 0 0 0 0 1 0 0 0 0 0 0 0 1 2 0 2 0 0 2 0 0 0 0 0 0 0 1 1 0 0 0 1 0 1 1 1 1 1 1 0 0 0 0 1 0 2 0 1 0 1 0 2 2 2 0 0 0 0 1 1 1 0 0 1 2 1 1 1 0 2 2 2 2 2 2 2 1 0 0 0 0 0 0 0 1 0 0 1 0 0 0 0 0 0 0 0 0 2 1 2 0 1 1 0 0 0 1 2 1 1 1 0 0 1 2 1 1 0 1 1 0 1 0 2 2 1 1 1 0 0 0 0 1 1 0 0 0 1 0 0 2 0 1 0 0 1 0 2 0 2 1 0 2 1 0 2 0 0 0 0 0 2 0 1 2 1 0 1 0 1 1 0 0 2 0 0 2 2 0 1 1 0 0 1 0 0 0 0 2 2 2 2 0 1 0 1 0 1 1 0 0 0 1 2 1 2 0 1 0 0 1 1 0 0 0 0 0 0 0 0 0 1 1 0 2 1 1 1 0 2 0 0 0 1 0 1 1 0 0 0 0 0 1 1 1 0 1 1
108 0 1 1 0 0 1 0 1 1 1 0 0 0 0 0 0 0 1 0 2 0 2 1 1 1 1 0 0 1 2 0 0 2 1 1 2 2 0 0 0 1 0 0 0 0 1 1 0 2 0 1 1 1 1 1 0 0 0 0 0 1 0 0 1 0 1 1 2 1 0 1 2 2 2 2 0 1 1 0 0 0 2 1 1 0 0 2 2 2 1 2 2 1 0 0 0 0 0 2 0 1 2 0 2 0 2 0 0 2 0 1 1 2 2 2 1 0 1 0 1 1 2 1 1 1 1 0 1 1 1 0 0 1 2 1 1 0 1 0 0 2 0 0 0 0 0 0 0 0 0 0 1 0 2 0 0 0 0 2 2 2 0 1 1 1 1 1 0 2 0 0 0 2 0 0 1 1 0 1 0 1 1 1 1 0 1 2 0 1 1 2 1 0 0 1 1 0 1 0 1 1 1 0 1 0 1 0 1 0 1 0 1 1 0 1 0 1 1 1 1 2 1 2 0 0 1 1 0 1 0 0 0 2 1 2 0 2 0 1 0 0 1 0 0 2 0 0 2 0 0 0 2 0 0 1 1 0 0 0 0 1 0 1 0 0 0 0 2 0 1 2 1 2 2 2 0 1 2 0 1 2 1 1 0 1 2 2 0 2 1 0 1 0 2 1 0 1 0 2 1 0 0 0 0 0 0 0 1 0 0 0 0 0 1 0 1 0 0 0 2 2 0 0 2 0 1 1 0 1 2 1 0 0 0 0 0 0 2 0 1 1 2 0 0 0 1 0 1 1 0 0 0 1 0 1 1 0 1 0 1 1 1 0 1 1 1 1 2 0 2 0 0 2 0 0 2 0 0 0 0 1 1 0 0 1 0 1 1 1 2 2 1 0 2 2 2 0 1 1 1 1 0 1 1 1 0 1 0 1 0 0 1 1 2 2 0 0 1 1 1 1 0 1 1 2 1 1 1 0 0 1 0 0 0 1 0 0 0 0 2 0 2 0 0 0 0 0 2 1 0 0 0 2 1 1 1 0 0 0 0 0 0 1 0 2 2 2 2 0 0 0 1 1 2 1 1 0 2 2 0 1 0 0 0 0 0 2 2 0 0 2 0 2 1 0 0 1 1 0 1 1 2 1 0 1 1 1 0 0 0 0 0 0 0 2 2 1 0 1 1 1 0 0 0 1 0 0 0 2 0 1 0 0 1 0 1 1 0 1 2 1 2 2 2 1 0 1 1 2 1 2 0 2 1 0 0 0 0 0 0 0 1 1 1 0 1 1 1 0 0 1 1 0 1 0 1 0 0 0 0 0 1 0 1 1 1 0 1 1 0 0 1 0 1 0 0 1 2 2 0 0 1 0 0 1 2 1 2 0 1 0 0 2 0 2 0 0 0 0 1 1 0 0 0 1 2 0 0 0 2 2 0 0 0 2 2 0 2 2 1 0 0 1 0 1 1 0 0 0 0 1 1 1 0 2 1 2 2 0 0 0 1 1 1 1 1 0 0 1 0 0 0 0 0 0 2 0 0 1 1 0 2 0 0 2 2 2 0 0 1 0 0 2 2 0 2 2 0 2 1 1 0 0 1 1 1 1 1 0 0 0 1 1 1 1 0 1 2 0 1 0 1 0 1 2 0 1 1 0 0 0 0 1 0 0 1 0 0 0 0 1 0 0 0 0 0 0 0 0 0 0 0 0 0 0 1 0 0 0 0 0 1 1 0 1 2 1 0 2 0 0 2 1 0 0 0 1 1 1 0 1 0 1 2 2 0 2 0 2 0 0 2 2 0 0 0 0 0 1 0 0 0 2 0 0 2 1 0 1 1 0 1 1 1 1 1 1 2 0 0 0 0 1 0 2 0 1 1 2 1 0 1 0 0 0 1 1 1 0 0 0 0 0 0 0 0 0 0 0 0 1 0 2 0 0 0 0 0 0 0 1 0 0 0 0 1 0 0 2 0 0 0 0 0 2 0 2 1 2 1 1 0 0 0 0 0 2 0 0 0 1 0 1 2 0 2 0 1 2 1 1 1 1 1 1 0 1 0 1 0 2 1 0 1 2 0 0 2 2 0 0 0 1 2 0 1 1 0 0 1 0 1 1 0 1 1 1 0 0 0 0 2 1 1 1 0 1 0 0 1 1 2 1 1 0 2 1 0 0 0 0 0 0 1 0 1 0 0 0 1 0 0 0 0 1 1 0 0 0 0 0 0 1 0 0 0 1 0 2 1 0 1 0 0 0 0 0 0 2 1 1
109 1 0 0 1 0 1 0 1 1 1 0 0 0 0 0 0 0 1 2 0 1 0 1 1 0 0 0 1 2 1 1 0 1 0 1 1 1 1 1 0 1 0 0 1 1 2 0 1 1 0 0 1 1 0 1 2 0 0 0 1 1 1 1 1 0 1 0 2 1 0 1 2 0 1 2 1 2 2 0 2 0 2 0 0 0 0 0 0 2 0 0 1 1 1 0 0 2 1 1 0 2 2 0 2 0 2 1 1 1 0 2 0 1 0 1 0 1 2 1 1 0 2 1 0 2 0 0 2 2 0 1 0 0 0 0 0 0 0 0 1 1 0 0 0 0 0 0 0 0 0 0 0 0 1 0 1 1 1 1 2 1 2 0 0 2 0 1 1 2 1 1 1 2 1 1 1 1 1 1 0 1 1 2 1 0 0 1 0 0 0 1 0 0 1 0 2 0 0 0 2 0 0 1 2 0 0 0 1 0 0 0 0 1 0 0 0 0 1 0 2 2 2 2 0 0 2 2 0 2 1 0 0 0 1 0 1 2 0 2 0 0 1 0 0 0 0 0 2 0 0 0 1 1 1 0 0 0 0 0 0 1 0 1 0 0 0 0 0 0 0 1 1 2 0 0 0 1 2 0 0 1 2 1 1 1 2 1 1 2 1 1 0 1 2 1 0 2 0 2 2 2 0 0 0 1 1 0 0 0 1 1 0 0 1 0 1 0 0 0 0 1 1 1 2 0 0 0 0 0 2 2 2 0 0 0 0 2 0 1 1 1 2 0 1 0 2 0 1 1 0 0 1 0 1 1 1 0 0 1 0 1 1 1 1 1 0 0 1 0 1 1 1 2 0 1 2 1 0 1 1 1 1 0 0 0 0 0 0 0 0 0 0 0 2 1 1 0 1 1 1 1 0 2 2 1 0 0 0 1 1 0 0 0 0 2 1 1 0 1 1 1 0 0 2 2 1 0 0 0 1 0 1 1 1 2 1 0 0 0 2 0 0 2 1 2 1 1 1 2 0 1 0 2 1 1 1 1 1 2 1 0 0 0 0 2 2 2 2 1 0 0 0 0 0 0 0 0 2 1 0 1 1 0 1 0 0 1 2 0 0 2 0 0 0 0 0 1 2 1 1 1 1 1 0 1 1 0 0 0 0 0 0 0 1 1 0 1 1 1 1 1 1 1 1 1 0 0 0 1 1 0 0 0 0 0 0 1 1 2 0 0 1 1 1 0 0 2 0 0 0 0 1 2 1 0 0 1 0 0 0 0 0 2 1 0 1 2 2 0 1 1 1 0 0 1 2 2 2 1 0 0 1 0 1 1 1 0 0 0 1 0 0 1 0 0 0 1 1 1 1 1 1 2 0 2 1 0 1 2 1 0 0 1 1 1 1 0 0 0 0 0 0 0 0 0 1 2 0 0 0 0 0 1 0 1 2 0 2 1 1 0 0 1 1 1 0 1 0 0 2 1 2 0 0 0 2 1 1 0 0 0 0 0 0 1 1 1 1 1 1 1 0 0 0 0 1 0 0 0 0 0 1 0 0 2 1 0 0 1 0 0 1 0 0 0 0 2 0 1 0 0 0 1 1 2 1 2 2 0 1 0 0 0 1 1 0 1 0 0 0 0 0 0 0 2 0 1 0 0 1 1 0 0 0 0 2 0 0 0 0 0 1 1 1 0 0 2 1 1 1 1 1 0 0 1 1 1 2 1 1 1 2 0 0 1 2 0 1 1 0 1 1 1 0 0 0 0 0 0 0 1 0 0 0 1 0 1 0 1 1 1 2 1 0 1 0 0 1 1 0 0 0 1 0 0 1 0 0 0 1 1 2 2 2 0 0 1 2 2 2 1 0 0 2 1 0 2 1 2 0 1 1 0 0 0 0 0 0 0 1 0 0 0 0 0 0 0 0 1 0 1 1 2 0 1 1 0 0 0 0 1 0 0 0 2 1 0 1 0 1 0 0 0 0 2 0 0 1 1 1 1 0 1 0 1 0 2 0 0 0 0 1 1 1 0 1 0 1 0 0 0 0 1 1 1 1 0 1 0 1 2 1 0 2 1 0 0 2 2 0 0 0 1 2 0 1 1 1 0 1 0 0 1 1 0 0 1 0 1 0 0 2 0 0 0 1 0 0 0 2 0 2 1 0 0 1 2 1 1 1 0 0 0 2 0 0 0 1 1 1 0 0 0 0 1 1 0 2 0 0 0 0 1 0 0 0 0 0 2 0 0 1 0 0 0 0 0 0 2 1 1
110 0 0 0 0 1 1 1 1 0 0 1 0 0 0 0 0 0 1 1 1 1 1 0 2 0 0 0 0 0 2 1 0 1 0 1 2 0 0 0 1 0 0 0 0 1 1 1 1 2 0 1 0 0 2 1 1 0 0 1 1 1 2 2 0 1 1 1 1 0 0 1 2 0 2 2 0 1 2 0 1 0 1 0 0 0 0 0 0 1 0 0 2 2 1 0 0 2 0 2 2 2 1 0 2 1 1 1 0 2 0 1 0 1 0 2 0 0 0 2 2 0 2 2 2 0 2 0 1 1 0 0 0 0 0 0 0 0 0 0 0 2 0 0 0 0 0 0 0 0 0 1 1 0 1 0 0 1 0 1 1 1 0 1 0 2 1 1 0 2 0 0 0 2 0 0 1 1 0 0 0 2 0 1 0 0 0 0 0 0 0 0 0 1 1 0 1 0 0 0 1 1 0 1 2 1 2 0 0 0 1 0 0 0 0 1 1 1 1 1 1 0 0 2 1 0 1 0 0 1 1 1 0 0 2 0 0 2 0 2 0 0 1 1 0 2 0 0 1 0 0 0 0 0 0 1 0 0 0 0 0 0 0 1 0 0 0 1 2 0 0 1 1 2 1 1 0 0 1 0 1 1 1 0 0 0 1 1 1 2 0 0 1 1 2 1 0 2 0 2 2 0 0 0 0 0 0 1 1 1 0 1 0 0 2 0 2 1 0 0 0 1 0 0 2 0 0 0 1 0 0 0 0 0 0 0 0 2 0 1 0 1 1 0 0 0 1 0 1 1 0 0 0 0 1 0 1 0 0 1 0 1 2 0 2 0 1 1 1 0 1 1 0 2 1 0 1 1 0 0 0 0 2 0 0 0 0 0 0 0 0 0 2 0 1 1 1 1 0 0 0 0 0 1 1 1 0 2 0 1 0 0 0 0 0 1 1 1 1 0 0 1 0 2 2 2 1 0 0 1 1 0 2 2 2 0 0 0 0 0 1 0 2 0 0 0 0 0 1 2 0 0 0 2 1 1 1 1 0 1 1 0 1 1 0 1 1 1 1 0 0 0 2 2 0 1 0 0 0 0 1 1 0 0 0 1 0 1 2 1 1 2 0 2 0 0 0 2 2 0 1 1 0 0 0 2 2 0 0 1 1 0 0 1 1 0 0 1 0 1 1 1 0 0 0 1 0 0 1 1 1 0 0 0 0 0 1 0 0 0 2 2 1 0 0 0 0 1 1 1 0 0 0 2 0 1 0 0 0 1 1 0 1 2 0 1 1 2 0 2 0 2 1 0 0 1 1 2 2 2 0 0 0 0 0 0 0 0 1 1 1 0 0 0 2 1 0 0 0 1 0 1 1 2 0 2 1 0 1 0 0 0 0 1 1 0 1 0 0 0 0 0 0 1 0 1 2 1 0 0 1 2 0 2 0 0 2 2 1 1 1 1 1 2 0 1 1 1 0 0 1 1 0 2 1 2 2 1 1 0 0 0 2 0 0 1 0 1 0 0 1 1 1 0 0 0 0 0 1 1 0 2 0 0 0 2 0 0 0 1 0 0 1 0 0 0 1 1 0 0 0 0 0 0 2 2 0 2 2 0 2 0 0 0 0 0 0 1 1 0 0 0 0 0 0 2 0 1 1 0 1 1 1 0 2 2 2 0 0 1 0 1 1 1 2 0 1 0 0 0 0 0 0 0 0 1 0 2 2 2 2 1 2 1 0 0 2 0 1 1 1 1 1 2 1 2 0 2 2 2 0 0 1 0 0 0 1 2 0 2 0 2 2 1 0 1 0 0 0 2 0 2 0 1 0 1 1 0 0 2 2 0 1 0 0 0 0 0 1 1 1 1 0 0 2 1 1 2 0 1 0 0 0 0 0 1 0 0 0 0 0 0 0 0 0 0 1 0 0 0 0 2 1 1 1 0 1 0 1 1 1 2 0 0 0 1 2 0 1 1 1 0 0 1 0 1 0 0 1 2 2 2 1 0 0 0 1 2 0 0 1 1 1 2 2 0 2 0 0 0 0 2 1 0 1 0 0 2 0 2 0 1 0 0 1 1 0 1 2 1 0 1 1 2 0 1 1 1 0 0 2 1 0 2 0 1 0 2 0 0 1 1 1 1 1 2 0 0 0 0 2 0 2 0 0 0 0 2 2 1 0 0 0 0 2 0 0 0 0 0 2 0 0 0 0 1 1 1 2 1 1 1 0 1 0 0 0 2 0 2 2 0 1 0 0 0 1 0 0 0 0 0
111 0 0 0 0 0 0 1 1 1 1 1 0 1 0 1 0 0 0 1 0 0 0 0 2 0 1 0 0 0 1 0 1 1 0 0 2 2 0 0 1 1 0 1 0 1 1 0 1 2 1 0 2 2 0 0 1 0 0 0 1 1 1 2 1 0 1 0 1 1 0 1 2 0 2 2 0 1 1 0 0 0 2 0 1 0 1 1 0 1 0 0 1 0 1 1 0 0 0 1 0 2 1 0 2 0 2 0 1 1 0 1 2 2 2 2 2 0 2 0 0 1 1 1 1 1 1 2 0 2 1 1 0 1 0 0 0 0 0 1 1 1 0 0 0 0 0 0 0 1 0 1 0 0 1 0 1 1 0 1 0 0 0 1 0 2 2 0 0 0 2 2 1 1 0 0 0 0 0 0 0 1 0 0 0 0 0 1 0 0 0 1 0 0 0 1 2 0 0 0 1 0 1 0 2 0 0 0 2 0 0 0 1 0 0 1 1 0 1 0 2 1 1 2 0 0 2 1 0 1 0 1 0 0 1 0 0 2 0 1 0 1 2 0 0 1 0 0 2 0 0 0 1 0 0 1 1 2 2 2 2 2 0 2 0 0 0 2 2 0 0 0 0 1 1 1 0 0 1 0 0 2 2 2 0 1 2 0 1 2 1 1 0 0 2 0 1 0 0 2 2 0 0 0 0 0 0 0 1 0 0 1 0 0 0 0 1 0 1 0 0 1 2 0 2 0 1 1 1 2 1 1 1 0 0 0 0 0 2 0 0 1 2 1 0 0 1 0 2 2 2 0 0 1 1 1 1 0 0 2 0 2 1 0 1 0 0 2 2 0 2 0 1 2 0 1 2 2 1 0 0 2 0 0 1 0 0 1 1 0 1 1 0 0 2 0 0 0 0 0 0 0 0 1 1 0 0 0 1 1 0 1 0 0 0 2 1 0 1 1 1 0 0 2 1 1 1 1 1 1 0 1 0 0 0 0 0 0 0 1 1 0 2 0 0 2 0 2 0 1 0 2 0 2 1 1 1 2 0 2 2 0 0 0 0 1 1 2 2 2 1 1 1 1 1 1 0 1 2 0 0 1 1 0 1 0 0 1 1 0 1 1 0 2 1 1 1 2 2 0 0 0 2 1 0 1 1 0 0 0 0 0 0 1 1 0 0 0 1 1 1 1 1 1 1 2 0 0 0 1 2 0 0 1 2 1 0 1 1 1 0 0 2 2 1 1 0 0 2 2 0 1 0 1 2 0 1 1 0 0 0 0 1 1 0 1 1 1 0 1 0 0 0 0 0 0 0 1 1 1 0 0 0 0 0 0 0 1 0 0 0 0 0 2 0 1 0 0 0 0 0 2 1 0 1 1 2 0 0 0 2 0 0 1 0 1 0 0 0 0 0 0 0 1 0 0 2 2 0 0 0 0 0 1 0 0 2 0 2 2 0 1 1 2 1 1 1 0 0 1 1 1 1 1 0 1 1 2 2 0 0 0 2 2 2 2 0 1 0 0 1 0 0 0 0 0 0 0 1 1 0 0 0 2 2 2 0 1 0 1 0 0 0 0 1 0 1 1 0 2 1 0 0 0 1 0 1 2 2 1 0 0 0 1 2 1 0 2 2 0 0 0 0 0 0 1 0 0 0 1 1 1 0 0 0 0 2 0 0 0 0 0 0 0 0 0 0 0 0 0 0 0 0 0 0 0 1 0 0 0 0 0 2 1 0 1 2 0 2 2 0 0 1 0 0 0 0 1 1 1 0 0 1 1 1 1 1 2 0 2 0 0 2 1 1 0 0 0 0 1 0 2 1 2 1 1 1 0 0 1 1 0 0 0 0 0 2 1 2 2 2 2 0 0 2 1 0 1 0 2 0 0 1 0 0 0 0 1 1 0 0 0 0 0 0 0 0 0 0 1 0 1 1 1 1 0 1 0 0 0 0 0 0 0 0 0 2 1 0 1 0 1 0 1 0 2 0 1 2 2 2 2 0 0 0 0 0 1 1 0 0 1 0 1 2 0 2 0 0 0 0 2 0 1 1 1 1 1 0 1 0 1 1 0 1 1 0 1 2 1 1 0 0 1 0 0 1 1 0 1 1 0 0 1 0 0 0 1 0 0 0 0 1 0 0 2 1 0 0 0 1 0 2 0 0 0 0 2 1 2 0 0 1 0 1 1 1 0 1 1 1 0 0 0 0 1 1 0 1 0 0 0 0 1 0 0 0 0 1 1 0 0 0 0 0 0 0 0 0 0 1 1
112 0 0 0 0 0 0 1 2 0 0 1 0 1 0 1 0 0 2 1 1 1 0 0 2 0 0 0 1 0 1 1 0 2 0 1 2 1 0 0 1 1 0 0 0 0 2 0 1 1 1 1 0 0 2 1 0 0 0 1 1 0 1 2 0 0 0 0 1 0 0 1 1 0 1 1 0 1 2 0 1 0 2 2 2 0 0 0 0 2 0 0 2 2 0 0 1 0 0 1 0 2 0 0 1 0 1 0 0 2 0 0 1 1 1 1 1 0 1 1 1 0 2 2 2 0 1 0 0 0 1 0 0 0 0 0 0 0 0 1 0 2 0 0 0 0 0 0 0 1 0 0 1 0 0 0 0 0 0 2 1 1 0 1 1 2 1 0 0 2 1 0 2 1 0 0 1 1 0 1 0 2 1 1 1 0 0 2 0 1 1 2 0 0 0 0 1 0 1 0 0 1 0 1 2 0 1 1 1 0 0 0 1 1 0 0 0 0 2 1 2 1 0 2 0 0 2 1 0 1 0 1 0 0 2 0 0 2 0 1 0 0 2 0 1 2 1 0 1 0 0 0 1 1 1 2 0 1 1 0 0 0 0 1 1 1 0 0 2 0 0 2 0 2 0 0 0 1 2 0 0 1 2 0 0 1 1 2 0 2 1 0 0 0 2 0 1 2 0 2 2 2 2 2 1 1 0 2 2 0 0 2 0 1 2 1 2 0 1 0 1 2 0 2 1 0 0 0 0 0 1 1 0 0 0 0 0 2 0 1 1 2 2 0 0 0 1 0 2 0 1 0 1 1 0 2 2 0 1 0 1 1 1 1 1 0 0 1 2 0 2 0 2 2 0 1 2 0 0 0 0 1 0 0 0 0 0 0 0 2 1 1 0 1 2 1 1 1 0 0 0 0 0 2 1 0 1 0 0 1 1 0 2 2 2 2 0 1 0 0 0 1 1 1 1 1 1 0 0 1 0 0 0 1 1 1 0 1 0 0 1 0 1 1 0 2 0 0 1 0 1 1 0 2 2 2 2 2 1 1 0 0 0 0 0 2 2 1 2 0 0 0 0 0 0 0 0 0 2 0 1 2 1 0 0 0 0 1 2 0 0 2 0 2 1 0 0 2 2 0 1 0 0 0 1 1 2 0 1 0 0 0 0 0 0 1 0 0 1 1 1 1 1 1 1 1 0 1 0 2 1 2 1 0 0 0 0 2 0 0 1 1 2 2 2 1 0 2 1 1 1 1 0 1 2 1 0 0 0 2 1 0 0 1 0 0 0 0 0 0 1 1 0 0 0 0 0 2 1 1 0 0 1 0 0 1 0 1 1 1 0 0 0 1 0 0 0 1 1 2 0 0 1 2 0 2 1 0 1 1 1 0 0 1 1 0 0 0 0 0 1 1 0 0 0 0 1 0 0 0 1 1 0 2 0 0 2 0 2 1 2 0 0 1 1 1 1 2 0 0 0 2 1 0 0 1 2 1 1 0 0 0 1 1 1 1 0 1 0 0 2 0 1 0 1 0 0 0 0 1 0 1 0 2 1 2 1 2 1 1 1 0 1 0 1 0 2 1 0 0 0 0 0 0 1 2 0 0 1 1 0 0 0 1 1 1 1 0 0 0 0 0 0 1 0 2 0 0 0 0 1 1 0 0 0 0 0 0 0 0 0 1 0 0 0 1 0 0 0 0 0 0 0 0 0 0 1 0 2 1 0 1 2 0 0 0 2 1 1 1 1 0 2 1 1 0 1 2 1 2 0 0 1 1 1 2 0 2 1 2 0 1 2 2 0 0 0 0 0 0 1 0 1 1 1 0 1 0 1 1 2 0 1 1 1 0 0 1 1 1 0 1 0 0 0 1 0 1 0 1 0 0 1 0 0 1 1 2 2 0 2 2 2 1 2 1 2 0 1 0 0 1 1 2 0 1 1 0 0 0 0 1 0 0 0 1 1 0 2 0 0 0 0 0 0 2 1 2 1 2 1 1 1 1 0 2 0 2 0 0 0 1 2 2 2 0 2 0 0 1 0 0 0 1 1 1 1 1 2 0 1 0 0 0 0 2 0 2 2 0 2 0 0 1 2 0 0 2 0 0 0 0 0 1 1 0 0 0 0 0 0 0 2 1 1 1 0 0 1 0 0 1 2 1 0 0 1 2 1 2 0 1 0 0 1 0 1 0 0 0 2 0 0 0 0 0 1 0 0 0 0 0 0 1 0 0 0 1 1 2 1 0 0 1 1 0 0 2 2 1 2 0
113 0 0 0 1 0 2 0 0 2 2 0 0 0 0 0 0 0 0 0 2 0 1 1 1 1 1 0 0 0 1 1 1 1 0 1 2 0 0 0 2 0 0 0 0 1 2 0 2 1 0 0 0 0 1 1 0 0 0 1 1 0 2 2 0 0 0 0 2 1 1 1 2 0 2 2 0 0 2 1 0 0 2 1 2 0 0 0 0 1 0 0 1 2 0 0 1 2 0 2 0 2 0 0 2 0 2 0 0 2 0 2 1 1 1 1 1 0 1 1 1 0 2 1 1 1 1 1 0 1 1 0 1 1 0 0 0 0 0 1 0 2 0 0 0 0 0 0 0 0 0 0 1 1 0 0 0 1 0 2 1 1 0 2 1 2 1 0 0 0 2 1 2 1 1 1 1 1 0 1 0 1 1 2 1 0 0 0 0 0 0 0 0 0 0 0 1 0 0 0 1 0 0 0 2 0 1 1 2 0 0 0 0 0 0 1 1 2 2 1 1 0 1 2 0 0 2 1 1 2 1 0 0 2 1 2 0 2 0 0 0 1 1 0 0 2 0 0 2 0 0 0 0 1 1 1 1 1 1 1 1 1 0 1 1 1 0 0 0 0 0 1 0 2 1 1 0 1 2 0 1 2 2 0 1 0 2 0 0 1 0 0 0 0 2 0 1 0 0 2 2 0 1 1 1 0 0 0 1 0 0 1 0 0 0 0 1 1 1 0 0 2 1 2 0 0 1 0 1 1 2 1 1 0 0 0 0 2 0 1 1 1 2 0 1 0 2 0 2 1 2 0 0 1 1 1 1 1 1 0 1 1 1 0 1 0 0 2 2 1 2 0 2 1 0 1 1 2 1 0 0 1 0 0 0 0 0 0 0 1 0 0 0 0 2 0 0 0 0 0 0 0 0 1 1 1 1 2 1 1 0 1 0 0 0 2 2 0 0 0 0 1 0 2 1 1 1 0 0 0 2 0 0 1 1 0 0 2 0 0 2 0 2 0 1 2 0 1 0 0 0 1 0 2 1 1 1 0 1 1 0 0 1 1 0 2 2 2 2 0 1 0 0 0 1 0 1 0 2 1 1 1 2 0 2 0 0 1 2 0 0 2 1 1 1 0 1 0 0 1 1 1 1 1 0 1 2 1 0 0 0 0 0 1 0 1 1 1 0 1 1 1 0 0 0 1 0 0 1 1 1 0 0 1 2 1 2 1 0 0 1 1 2 1 1 0 1 0 2 2 0 1 0 2 0 0 0 1 0 1 1 0 1 2 0 1 1 1 1 0 2 2 1 0 1 0 1 1 1 1 0 0 0 0 0 0 0 0 0 0 0 0 1 1 0 0 0 0 0 0 0 1 0 2 0 2 1 0 1 0 1 0 0 2 1 2 0 0 0 0 1 1 0 1 0 0 2 1 0 0 1 2 0 1 0 1 2 0 2 2 1 1 1 1 0 1 1 1 0 1 1 2 2 0 0 2 1 2 2 0 0 0 2 2 2 2 0 2 0 0 2 0 0 0 1 1 1 0 0 0 0 0 1 1 0 2 1 1 0 1 0 1 0 1 1 0 2 1 0 0 0 0 0 0 1 2 1 1 2 0 0 0 0 0 0 1 0 0 1 0 1 0 1 0 0 1 0 0 0 0 0 1 0 1 1 0 2 0 0 2 0 2 1 1 1 0 0 1 0 0 0 0 0 0 0 0 0 0 2 0 0 0 1 1 0 0 1 0 2 2 0 0 0 1 0 1 0 0 0 0 0 2 0 0 0 2 0 1 1 1 1 1 2 2 1 1 0 0 0 0 0 0 0 1 0 1 2 0 0 0 0 0 1 0 0 0 1 0 2 2 2 2 0 1 2 1 1 0 1 2 1 0 1 0 0 1 1 1 1 1 0 0 1 1 1 1 1 0 0 0 0 2 0 2 0 0 0 0 1 1 0 1 1 0 1 1 2 2 2 0 0 0 0 0 0 2 0 2 1 2 1 1 1 0 0 0 0 2 0 0 0 1 0 1 2 0 2 0 0 0 0 2 0 1 1 1 1 0 0 1 0 0 1 0 1 2 0 0 1 1 0 0 0 1 0 0 0 0 1 2 1 0 0 1 0 1 0 0 0 1 0 0 2 2 1 1 1 1 0 1 1 0 1 0 0 0 1 1 0 1 0 0 0 0 1 1 0 0 1 1 0 0 0 0 1 2 0 0 2 0 0 0 0 1 0 0 0 0 1 2 0 0 1 0 0 0 0 0 0 0 0 0
114 0 0 0 0 0 0 2 2 0 0 1 0 2 0 1 0 0 0 2 0 1 0 1 1 1 2 0 0 0 2 0 0 1 0 1 1 1 0 0 0 1 0 0 0 0 1 0 1 1 0 1 1 1 0 1 0 0 0 1 0 0 1 2 0 0 0 0 0 0 0 0 2 0 2 2 0 1 2 0 1 0 2 2 2 0 0 0 0 2 0 0 1 1 0 0 0 0 0 2 0 2 2 0 2 0 2 0 1 1 0 2 1 1 1 1 1 0 1 1 2 0 1 2 1 0 1 0 0 0 2 1 0 0 0 0 0 0 0 0 1 1 1 0 0 0 0 0 0 0 0 0 0 0 0 0 0 1 0 0 1 0 0 2 1 2 2 0 2 2 0 0 0 0 0 0 1 2 1 2 0 2 0 2 2 2 1 0 0 0 0 0 0 2 2 0 1 1 0 0 0 0 0 0 2 0 1 0 2 0 0 0 1 0 0 0 0 0 2 1 1 0 0 1 1 0 1 1 0 1 0 0 0 0 0 0 0 2 0 1 0 0 2 1 0 1 0 1 1 1 0 0 0 0 0 1 0 1 1 0 0 0 0 0 0 0 1 0 2 1 0 0 0 1 1 0 1 0 1 0 0 1 1 0 1 0 1 0 2 2 2 2 0 1 2 1 0 1 0 0 0 0 1 1 1 0 1 0 0 0 1 1 0 0 1 0 2 0 0 0 1 2 1 2 0 0 0 0 0 0 2 0 1 0 0 0 0 0 2 0 0 1 2 1 0 2 0 0 2 2 0 1 0 0 2 0 0 1 0 2 0 2 1 0 1 0 1 1 2 0 2 0 1 1 0 0 0 2 2 0 0 1 1 0 0 0 0 0 0 0 0 0 0 0 2 1 1 1 0 0 0 0 0 1 1 0 0 0 0 1 1 1 0 0 0 2 1 0 0 0 0 2 1 1 1 0 1 0 0 0 1 0 0 0 0 1 1 0 0 0 2 0 2 0 0 1 0 0 1 2 0 1 0 2 1 1 1 2 1 2 1 0 0 1 0 1 1 2 2 1 1 1 0 0 0 0 0 0 0 0 0 1 0 0 0 1 0 0 1 1 1 0 0 1 0 0 0 2 2 0 0 0 1 1 0 1 1 0 2 0 0 0 0 1 0 1 0 0 0 0 0 2 0 0 0 2 1 0 1 1 1 0 0 1 1 0 0 1 1 1 0 0 0 0 0 1 0 0 2 2 0 1 1 1 1 2 0 1 0 1 1 0 1 1 0 1 1 1 1 0 0 0 0 0 0 0 0 1 1 1 0 0 2 0 0 2 0 1 0 0 0 0 1 0 0 0 0 0 0 0 0 2 1 2 0 2 1 0 0 1 1 0 0 1 0 0 0 0 0 0 0 0 0 1 0 0 2 1 0 0 1 2 1 0 0 0 2 0 0 0 0 0 0 2 0 2 2 0 0 0 0 1 1 1 1 2 2 2 2 0 0 0 1 2 2 2 1 1 0 0 1 0 1 0 0 1 1 1 1 1 0 1 0 0 0 1 1 1 1 2 0 0 1 0 1 0 2 2 0 2 1 1 0 0 0 2 0 2 2 1 1 0 0 0 0 0 0 1 0 0 0 0 0 0 0 2 0 1 1 0 1 2 0 0 0 0 2 0 0 0 0 0 0 0 0 0 0 1 0 0 0 0 1 0 0 0 0 2 2 2 2 2 2 0 0 0 2 0 2 2 0 0 1 1 0 0 0 2 1 1 0 2 0 1 2 2 0 1 1 1 1 1 2 2 0 1 1 1 0 1 1 1 0 2 0 1 0 0 1 1 2 0 0 0 0 1 1 1 2 1 1 2 0 0 2 2 1 1 0 2 0 0 1 0 0 0 0 1 1 0 0 1 0 0 0 0 0 0 0 0 0 2 1 1 1 0 1 0 0 0 1 2 0 0 0 0 1 0 2 1 0 0 0 0 0 2 0 0 2 2 2 2 1 0 0 1 1 0 2 0 0 1 1 2 2 0 2 0 1 1 1 1 0 2 1 0 1 1 0 2 0 0 1 0 2 1 0 0 1 1 0 0 0 1 0 0 0 1 0 0 1 0 1 1 0 1 0 1 0 1 0 0 1 1 0 1 1 0 0 1 1 0 2 0 0 1 1 1 1 1 0 0 0 1 0 0 0 0 0 0 2 0 0 0 0 0 2 0 2 1 1 0 0 1 0 0 0 0 0 1 0 0 1 0 0 0 0 0 0 0 0 0
115 0 0 0 0 1 2 0 0 2 2 0 0 0 0 0 0 0 2 1 1 1 1 0 2 0 0 0 1 2 2 1 1 2 0 2 0 1 0 0 0 1 1 1 0 1 1 1 0 1 0 2 0 0 1 1 1 0 0 2 0 2 2 2 1 0 0 1 1 0 1 1 2 0 1 2 0 2 2 1 1 0 2 1 2 0 0 0 0 2 0 0 1 1 0 0 0 1 0 2 1 2 0 0 2 0 2 1 1 1 0 2 1 1 1 1 1 0 0 2 2 0 2 1 1 1 1 2 0 2 1 0 0 0 1 0 0 0 0 2 1 1 0 1 0 0 1 0 0 0 0 0 0 0 0 0 0 2 0 1 0 0 0 0 1 2 1 1 0 1 1 2 0 2 0 1 2 1 0 1 1 1 1 2 1 0 1 1 0 0 1 0 2 0 0 2 2 0 1 0 0 1 0 0 2 0 2 1 1 0 1 0 1 0 0 2 2 0 1 1 1 1 0 0 1 1 1 2 0 2 0 0 1 1 1 0 0 2 1 1 1 1 2 0 0 1 0 0 2 0 0 0 0 0 0 2 1 1 1 1 1 1 0 0 0 0 1 0 2 0 0 1 0 2 1 2 1 0 1 0 0 1 1 1 0 1 2 1 1 2 1 1 0 0 1 0 1 0 0 0 0 0 1 1 1 0 1 0 0 0 1 1 0 0 2 2 2 1 1 0 1 2 1 1 1 0 0 0 1 1 2 1 1 1 0 1 0 1 1 1 1 2 2 0 1 1 0 0 2 0 2 0 0 1 1 1 2 0 1 0 1 1 2 0 2 0 2 1 1 1 1 1 0 2 0 0 1 1 0 0 2 0 0 0 0 0 0 1 1 0 0 0 1 0 2 0 0 0 0 0 0 0 0 2 2 0 0 1 0 2 0 1 1 1 1 1 0 0 0 1 1 1 0 2 0 0 0 1 1 1 0 0 0 0 0 2 0 0 0 0 1 0 2 0 0 1 0 1 0 0 0 1 0 2 1 1 1 1 1 1 1 0 0 0 0 2 2 1 1 0 0 0 2 2 0 0 0 0 2 0 0 2 1 0 1 1 0 1 1 0 1 2 0 1 0 0 0 0 0 2 2 1 0 0 1 1 2 1 1 0 1 0 0 0 1 1 0 0 1 0 1 2 1 1 1 2 0 0 1 2 1 0 0 1 2 0 1 1 0 1 1 1 1 1 1 0 0 0 2 2 0 1 1 2 1 0 0 0 0 1 1 0 0 1 1 0 1 1 0 1 0 0 0 0 0 0 0 2 2 1 1 0 1 0 0 1 0 0 2 2 2 0 1 0 0 1 0 0 0 0 0 1 1 1 0 2 1 0 0 0 0 0 0 1 0 1 0 0 0 0 0 0 0 1 0 1 1 1 0 0 1 2 0 1 0 1 2 0 2 2 1 0 1 1 0 1 1 1 0 0 1 1 0 2 1 2 2 2 2 0 0 0 1 1 1 1 0 1 1 1 1 1 1 0 0 0 2 1 2 2 1 0 0 1 1 2 1 2 2 2 0 0 1 0 0 0 1 2 0 0 0 0 0 0 1 2 0 2 2 1 1 1 0 0 0 0 0 0 1 0 0 0 0 0 0 2 0 1 0 0 1 1 0 0 0 0 1 0 0 1 0 1 0 0 0 1 0 1 0 0 0 0 0 0 0 0 0 0 1 0 0 0 0 0 0 0 0 1 0 2 0 1 2 0 0 0 0 2 2 2 1 0 0 0 0 2 0 2 0 2 0 0 2 2 1 0 1 0 0 2 0 0 1 2 1 0 1 0 0 2 2 0 2 2 2 0 0 0 1 0 0 0 0 0 2 1 1 1 1 2 1 0 1 1 1 1 0 1 1 0 1 1 1 0 1 0 1 0 0 1 1 0 0 2 0 0 0 0 0 0 2 2 1 0 1 0 1 0 1 1 1 0 1 0 0 2 0 0 1 1 1 1 1 0 0 0 0 2 0 0 0 1 0 1 2 0 2 0 0 0 0 1 0 0 2 2 0 0 1 1 0 0 0 0 0 2 0 1 2 1 1 0 0 1 2 0 0 2 0 0 2 1 1 1 0 0 0 1 0 0 0 0 0 2 1 1 1 0 0 1 1 1 0 0 1 0 2 1 0 1 0 1 0 0 1 0 0 0 0 1 0 0 0 0 0 0 1 0 1 0 0 0 0 1 0 0 0 0 0 1 0 0 0 0 0 0 0 0 0 1 2 0
116 0 0 0 0 0 2 1 2 0 0 0 1 2 0 1 0 0 0 0 2 0 0 0 2 0 0 0 0 0 2 0 1 1 1 1 2 1 0 0 2 0 0 0 1 1 2 0 2 1 0 0 1 1 0 1 0 0 0 1 1 0 0 0 0 0 0 0 2 2 1 2 2 0 2 2 0 1 2 0 0 0 1 1 1 0 0 0 0 2 0 0 0 1 0 0 0 0 0 1 0 2 1 0 2 0 2 1 1 1 0 1 0 0 1 1 0 1 2 1 1 1 2 0 0 1 0 1 1 2 1 0 1 1 0 0 1 0 1 0 1 2 0 0 0 1 0 0 0 1 0 1 0 0 0 0 0 0 0 0 1 0 0 1 1 2 0 0 0 1 1 0 0 1 1 0 2 1 0 1 0 2 0 2 2 2 0 0 0 0 0 0 2 0 0 1 1 0 1 0 1 1 0 0 2 1 1 0 1 0 0 1 1 0 0 0 0 1 1 0 2 0 1 2 0 0 1 1 1 0 1 1 0 1 0 0 1 2 0 1 0 0 2 0 0 1 1 0 1 1 1 1 1 1 1 0 0 1 0 0 0 0 0 1 0 0 0 0 1 0 1 1 1 1 0 0 1 1 1 0 1 2 2 1 0 1 1 1 1 2 2 1 1 0 2 1 0 0 0 0 0 0 0 0 0 2 0 0 1 1 0 2 0 0 2 0 2 0 0 0 0 2 1 0 1 0 0 1 0 1 1 1 1 0 0 0 0 0 2 2 1 2 2 0 1 0 2 0 2 2 1 1 0 0 2 0 0 0 0 1 0 1 1 0 1 0 2 1 2 0 2 0 0 2 1 0 1 1 0 0 0 0 1 1 0 0 0 0 0 2 1 1 1 0 2 0 0 0 1 1 1 1 0 2 2 1 0 1 0 1 0 0 1 1 1 2 0 0 0 0 0 1 0 1 0 0 0 0 0 0 1 0 0 0 0 1 0 1 0 0 1 0 2 0 1 2 1 1 0 1 0 1 0 1 2 1 2 2 1 2 2 0 0 0 0 1 1 2 2 1 1 1 0 0 0 0 0 0 1 1 1 1 1 1 0 0 1 1 2 0 0 1 2 1 2 0 0 1 1 1 2 2 2 1 0 1 1 1 1 0 0 1 0 1 0 1 1 0 1 2 2 0 0 0 0 1 1 0 1 2 1 0 0 0 1 0 1 1 1 1 2 0 1 0 1 1 0 0 2 2 0 1 1 1 1 1 1 0 0 1 0 0 0 2 0 0 0 1 0 1 0 0 1 0 0 1 1 1 1 1 0 0 0 0 0 1 0 0 0 0 0 0 0 2 0 1 0 0 0 0 0 2 1 1 0 1 1 0 1 2 1 0 0 0 1 0 1 0 0 0 1 1 0 1 0 0 2 1 0 0 1 1 0 1 0 1 2 0 2 2 0 1 0 0 2 1 1 2 0 0 1 1 0 0 1 2 2 2 2 0 0 0 1 1 2 2 1 0 1 0 1 0 0 0 0 1 1 0 0 0 2 0 1 1 0 2 1 1 0 1 0 1 0 0 0 0 1 2 1 1 0 0 0 0 2 2 0 1 2 1 1 0 0 0 0 0 0 1 1 0 0 1 0 0 1 2 0 2 1 0 1 1 0 0 1 1 1 0 1 1 0 1 0 0 0 1 0 1 1 0 0 0 0 0 0 0 0 0 2 0 0 0 0 0 0 1 1 0 1 2 0 0 2 1 0 0 0 1 1 1 0 1 1 1 2 2 0 2 0 2 0 0 1 0 0 0 0 1 0 2 0 1 0 2 0 0 2 0 0 1 1 0 2 2 2 0 0 0 1 1 1 1 0 2 2 2 2 0 1 2 0 1 1 0 0 0 0 1 1 0 0 1 2 1 2 1 2 0 0 1 0 1 1 1 1 0 1 0 0 0 1 2 0 0 0 0 1 0 1 0 1 0 2 0 0 1 0 0 2 2 2 2 0 0 0 0 0 1 0 0 1 2 0 1 1 0 1 0 1 1 1 2 0 0 2 1 0 0 0 2 0 0 0 0 0 2 0 1 2 1 0 1 0 1 2 0 0 1 1 1 2 0 1 1 0 2 2 0 2 1 0 0 2 2 1 0 1 0 0 1 0 1 2 0 1 0 0 2 1 2 0 1 0 0 1 1 1 0 0 1 2 0 1 1 0 1 0 0 1 0 0 0 0 1 0 0 0 0 0 2 0 0 1 0 0 0 0 1 1 1 1 1
117 0 0 0 0 0 1 1 1 1 2 0 1 1 0 1 0 0 0 1 1 1 0 0 2 0 1 0 0 1 2 0 0 1 1 2 0 2 0 0 1 1 0 0 0 0 0 0 2 0 0 1 1 1 1 1 1 0 0 1 0 1 1 1 0 0 0 1 2 0 0 0 1 0 1 1 0 1 2 1 0 0 2 1 2 0 0 0 0 2 0 2 0 1 0 0 0 0 0 1 0 2 1 0 2 1 2 1 1 1 0 2 1 2 1 2 2 0 2 0 0 0 2 2 1 1 1 0 0 0 1 0 0 1 1 0 0 0 1 0 1 1 0 0 0 1 0 0 0 0 0 0 1 1 1 0 1 1 0 1 1 0 0 1 1 1 0 0 1 2 0 0 1 1 0 0 2 1 0 1 0 0 1 2 2 1 1 2 1 0 0 0 0 1 1 0 0 0 0 0 0 0 0 1 2 0 2 1 1 0 0 0 2 0 0 0 0 0 2 0 2 1 0 1 1 0 1 1 0 1 0 0 0 0 0 0 0 2 0 1 0 0 1 0 0 2 0 0 2 0 0 0 1 0 0 0 0 0 0 0 0 1 0 2 0 0 0 0 2 0 1 0 1 2 0 0 0 0 2 0 0 2 1 0 1 1 2 1 1 2 1 1 0 0 2 0 2 1 0 0 0 0 1 1 1 0 2 0 1 0 2 2 0 0 2 2 2 1 0 0 0 2 2 1 1 0 1 0 0 0 2 2 1 1 0 0 0 2 0 0 0 0 1 0 0 0 2 0 2 2 2 0 0 1 1 1 1 0 1 1 1 2 1 0 1 0 2 2 2 0 2 0 0 2 0 0 1 1 0 0 0 2 1 0 0 0 0 1 1 0 0 0 2 0 2 1 1 1 1 0 1 1 0 2 1 1 1 2 1 1 0 1 1 1 1 2 0 0 0 2 2 0 1 1 0 1 2 1 1 0 0 1 0 0 0 0 0 1 0 0 2 0 1 0 1 2 1 0 0 1 0 0 0 2 1 1 1 1 1 2 1 0 0 0 0 0 0 1 1 0 0 0 1 1 1 0 1 0 2 1 1 1 2 2 0 2 0 1 2 0 0 2 0 1 0 1 1 0 0 0 2 1 0 0 0 2 2 0 0 0 0 0 0 0 1 1 1 1 1 2 2 0 1 1 2 2 0 1 0 2 1 1 0 0 0 0 0 0 1 1 1 1 2 1 0 1 1 2 0 0 0 0 0 1 1 1 0 1 1 0 0 1 1 1 1 0 1 2 1 1 1 1 1 0 0 1 1 2 2 1 0 0 0 0 0 0 0 1 0 0 0 0 0 0 0 0 0 1 1 1 0 1 2 1 0 1 0 0 1 2 0 0 0 1 1 0 0 0 0 0 2 2 0 1 0 0 1 1 0 0 1 2 1 1 0 1 2 0 2 0 2 0 1 1 1 0 0 1 0 0 0 2 1 1 0 1 1 2 2 0 0 0 0 0 0 2 0 1 1 1 1 1 0 0 0 0 1 1 1 1 0 1 0 1 0 2 1 2 0 0 0 1 0 0 0 0 1 1 0 1 0 1 0 0 0 1 1 2 2 0 2 0 0 0 0 1 0 2 1 0 0 0 0 0 0 1 1 0 0 0 1 1 0 0 1 1 2 0 0 1 0 1 1 1 1 0 0 0 0 0 0 0 0 0 0 1 0 0 1 0 0 0 2 1 0 1 2 0 1 1 1 0 0 1 0 1 0 0 0 0 1 2 0 0 2 2 0 2 1 2 0 2 2 2 1 0 0 1 0 1 0 1 1 2 1 1 0 0 1 1 2 0 1 1 1 0 0 0 1 1 1 1 0 1 1 1 1 0 1 1 0 1 1 0 0 0 0 0 0 1 0 0 1 1 1 1 1 0 0 0 0 1 1 1 1 0 1 0 0 0 2 2 0 0 0 2 1 2 1 1 0 0 0 1 0 2 0 1 1 2 1 1 0 0 0 0 1 2 0 0 1 2 0 0 1 1 0 0 0 0 0 2 0 2 1 0 2 0 0 1 0 1 0 0 0 2 0 1 2 1 1 0 1 1 1 0 1 0 0 1 2 0 0 1 0 0 0 1 0 0 0 0 1 1 1 1 1 0 0 1 0 0 2 1 1 0 1 2 2 2 0 0 1 0 1 0 2 0 0 0 0 0 0 0 0 1 0 1 1 1 1 1 0 0 0 0 2 0 1 1 0 0 1 0 0 0 0 0 0 0 2 0
118 1 0 1 1 0 1 1 1 1 2 0 0 1 0 1 0 0 0 0 2 0 0 0 2 0 0 0 0 0 1 1 1 1 0 2 1 1 0 0 1 1 0 1 0 1 1 0 1 1 1 1 1 1 0 0 0 1 1 0 2 0 0 1 0 0 0 0 1 0 0 0 1 0 1 1 0 0 1 0 0 0 1 1 1 0 0 1 1 2 1 1 0 2 0 0 0 1 0 2 1 2 2 0 2 0 2 0 1 1 0 1 0 0 2 2 2 0 0 0 0 0 2 1 2 0 1 1 0 1 0 0 0 1 0 1 0 0 0 0 0 2 0 0 0 1 0 0 0 0 0 0 0 0 0 0 0 0 0 1 0 0 0 1 1 1 0 0 1 2 0 0 0 2 0 0 2 0 0 0 0 2 0 2 1 1 0 1 1 0 0 1 0 1 2 0 1 1 0 0 2 0 0 1 2 1 1 1 0 0 1 0 2 0 0 0 0 1 1 0 2 1 0 1 1 0 1 0 0 0 0 0 0 0 1 0 0 1 0 1 0 0 1 0 0 0 0 0 1 0 0 1 1 0 0 1 1 0 0 0 0 1 0 1 0 0 1 0 1 0 0 0 1 2 2 2 0 1 1 0 0 1 2 1 1 1 2 2 0 2 0 1 0 0 1 0 1 0 0 1 2 0 0 0 0 0 2 0 2 0 0 2 0 1 1 1 1 0 1 0 0 1 1 0 0 0 0 0 0 1 2 1 1 0 0 0 0 0 2 0 0 0 2 1 0 0 1 0 2 1 0 0 0 0 0 0 1 0 0 0 0 0 1 0 1 1 0 1 1 0 1 1 1 1 0 1 2 2 1 0 0 1 0 1 1 1 0 0 0 1 0 1 0 0 2 0 0 0 0 0 0 0 0 1 0 0 1 2 0 2 0 0 0 0 0 2 2 0 1 0 0 1 0 1 1 2 1 0 0 0 0 0 0 0 0 1 0 0 0 0 1 0 2 0 1 2 0 0 1 1 0 0 0 2 2 2 2 2 1 1 1 0 0 0 0 1 1 2 2 0 0 0 0 0 2 1 1 0 1 0 0 2 1 1 0 0 1 1 2 1 1 2 0 1 0 2 2 2 2 0 0 0 1 1 0 1 2 1 1 0 0 0 0 0 0 2 1 0 2 1 2 1 1 1 1 2 1 0 2 2 0 0 0 0 0 0 0 0 0 0 2 2 2 1 1 1 1 1 1 2 0 1 0 2 0 0 0 0 0 0 0 0 1 1 0 1 1 1 0 1 0 0 0 0 0 0 0 1 2 1 0 0 0 0 1 0 0 0 1 1 0 0 0 0 0 0 0 0 0 1 0 1 0 1 1 2 0 0 1 1 0 0 0 0 1 0 0 0 1 0 0 0 0 0 0 0 2 2 0 0 1 1 0 2 0 1 2 0 2 1 1 1 0 1 0 2 2 1 0 0 1 2 0 0 0 2 1 0 0 0 0 0 2 1 1 2 0 1 0 0 2 0 1 0 0 1 2 0 1 1 2 1 1 1 0 2 2 2 1 1 0 1 0 0 0 0 0 1 0 1 0 0 0 1 0 2 1 1 2 1 0 0 0 1 1 1 1 2 0 0 0 1 0 1 1 1 2 1 1 0 1 1 0 0 0 0 0 0 0 0 0 0 2 2 2 0 0 0 0 0 0 0 0 0 0 0 0 0 2 0 0 0 2 0 0 0 2 1 0 2 0 0 1 1 0 0 0 2 2 2 2 0 1 0 0 2 1 1 0 1 1 0 2 2 1 0 0 1 0 1 0 0 0 1 0 1 1 0 0 1 1 1 1 1 1 0 0 1 1 1 1 1 0 1 2 1 1 2 0 2 0 0 1 0 0 1 1 1 1 0 0 1 2 2 2 2 2 0 0 1 1 1 1 1 0 0 1 0 1 1 0 1 0 0 0 0 0 1 2 1 1 0 0 0 0 2 1 0 1 2 2 2 0 0 0 0 0 2 1 0 0 1 0 2 2 0 2 0 0 1 0 1 0 1 1 1 1 2 0 2 0 1 0 0 0 2 0 2 2 0 0 2 0 2 0 0 1 2 0 0 2 2 0 0 0 1 1 2 0 0 1 1 2 1 1 2 2 0 0 0 2 0 1 0 1 0 2 1 0 0 0 0 1 0 1 1 0 0 0 0 0 0 0 0 0 0 2 0 0 0 0 0 0 1 0 0 0 1 1 2 0 0 0 0 0 0 0 0 0 0 0 0
119 0 0 0 0 1 1 1 1 1 2 0 0 0 0 0 0 0 1 1 0 1 0 1 1 0 0 0 0 0 2 2 1 2 1 1 1 2 0 0 0 2 0 0 0 0 0 0 2 0 0 0 0 1 0 0 0 0 0 0 2 0 2 2 0 1 1 2 2 0 0 0 2 0 1 2 1 0 2 0 0 0 2 1 2 0 0 0 0 2 0 0 1 2 1 0 0 0 0 1 0 2 1 1 2 0 2 0 0 2 0 2 1 2 1 2 1 0 2 0 0 1 2 2 2 0 1 0 2 2 1 0 0 0 1 0 0 0 0 0 2 0 0 0 0 0 0 0 0 0 0 0 0 1 0 0 0 0 0 2 1 1 0 0 1 1 1 0 0 0 2 2 0 1 0 0 1 1 0 1 0 2 1 2 1 0 1 1 0 0 0 1 0 2 2 0 1 0 1 0 1 1 0 0 2 0 0 0 1 0 1 0 0 1 0 0 0 1 2 1 1 1 0 2 0 0 0 0 0 1 1 0 1 1 1 0 1 2 0 2 0 0 2 1 0 1 0 0 1 1 1 1 2 0 0 2 0 0 0 0 0 0 0 1 0 0 1 1 2 0 1 1 0 1 0 0 1 0 1 0 0 2 0 0 0 0 0 0 1 2 1 2 1 0 1 1 0 0 0 1 0 0 1 1 1 0 0 0 1 0 0 1 0 0 1 0 2 0 0 0 0 2 1 1 2 1 1 0 2 2 2 2 0 0 0 1 0 1 1 1 1 1 2 0 1 0 2 1 2 1 1 1 0 0 0 0 0 0 0 1 0 2 1 0 1 2 0 1 1 0 1 1 0 2 0 0 1 2 0 0 0 2 2 0 0 1 0 0 0 1 1 1 0 0 2 0 0 1 0 0 0 0 0 1 1 0 0 1 0 1 0 1 1 1 1 2 0 1 0 0 0 1 1 1 1 0 1 2 2 0 0 1 0 0 0 1 0 2 0 0 0 0 2 0 1 0 0 2 0 0 0 2 0 2 1 1 1 1 2 1 1 0 1 0 0 0 0 1 1 0 0 0 1 1 2 1 1 0 2 2 1 2 1 1 0 1 0 2 2 0 0 2 1 2 1 0 0 0 0 1 2 2 0 0 0 2 2 2 1 0 1 0 0 2 0 0 0 1 1 1 1 1 0 0 0 1 1 1 1 2 0 1 0 1 1 0 0 0 0 2 0 0 2 2 2 0 0 2 0 0 0 0 0 2 0 0 0 0 1 0 0 1 1 2 0 1 1 1 1 0 0 1 1 0 1 0 1 1 1 0 0 0 0 0 0 0 0 0 0 0 1 0 0 1 0 0 0 0 0 0 0 1 0 2 0 2 0 0 1 2 0 0 0 1 1 1 0 0 0 0 0 0 0 0 0 1 1 0 0 0 1 2 1 2 0 1 1 0 2 1 2 0 1 1 0 1 2 2 0 0 0 1 1 0 0 2 1 1 0 1 1 0 2 1 1 1 0 1 0 0 0 0 0 0 0 0 1 0 0 0 0 0 1 0 1 2 0 2 1 1 0 2 1 0 1 0 2 1 0 2 1 0 0 0 0 2 0 2 2 1 0 0 0 0 0 1 0 1 2 0 0 0 0 0 0 2 0 0 0 0 0 0 0 0 1 1 0 0 0 0 0 0 0 0 0 0 0 0 1 1 1 1 0 1 1 0 1 0 1 0 0 0 2 0 0 0 2 0 2 1 1 0 0 1 0 1 0 2 2 2 1 1 0 0 0 2 0 2 1 2 0 1 2 2 0 1 0 0 0 1 0 1 0 1 0 1 1 0 1 0 1 0 1 1 1 0 1 1 2 1 1 1 0 1 2 1 1 1 0 2 0 0 0 0 0 0 0 0 0 0 0 0 1 1 1 1 1 0 0 0 0 2 1 2 0 0 0 0 1 1 1 1 1 0 1 0 0 0 1 2 0 0 1 0 0 1 0 1 1 2 1 1 0 0 0 0 0 1 0 0 0 1 1 1 1 0 1 0 2 2 1 2 0 1 1 1 0 0 2 0 1 1 1 0 1 1 0 1 2 1 0 1 0 1 1 0 0 2 0 0 2 0 1 1 1 1 0 1 0 0 0 0 2 1 0 0 0 0 0 0 2 0 2 0 1 0 0 1 0 0 0 0 0 0 2 0 0 0 0 0 1 0 0 0 0 1 1 0 2 0 0 0 0 1 0 1 1 1 1 2 0 0 0 1 1 0 0 0 0 1 2 0
120 0 0 0 0 0 0 2 2 0 0 1 1 2 0 1 0 0 2 1 1 1 0 0 2 0 0 0 0 0 2 0 0 1 0 1 1 1 0 0 0 2 1 1 0 1 0 0 2 0 0 0 0 0 2 1 1 0 0 2 0 0 2 2 0 0 0 0 0 1 0 1 2 0 2 2 0 2 2 1 1 0 2 1 2 0 0 1 1 2 1 1 1 0 1 0 0 0 0 2 0 1 0 0 2 1 1 0 0 2 0 0 0 0 0 1 0 0 2 0 0 1 2 1 1 1 1 0 1 1 0 1 0 1 0 0 0 0 0 0 1 1 0 0 0 0 1 1 0 0 1 0 0 0 1 0 2 1 0 2 1 1 1 0 1 1 0 0 0 1 1 1 0 1 2 0 2 0 0 0 0 0 0 2 1 1 1 2 0 0 0 2 0 2 2 0 1 0 0 0 0 0 0 0 2 0 2 0 0 0 1 0 1 0 0 1 1 1 1 1 1 0 1 2 0 0 0 1 0 1 0 1 0 1 1 0 1 2 0 0 0 0 2 0 1 2 1 0 2 0 0 0 2 0 0 0 0 0 0 0 0 0 0 2 0 0 0 0 2 1 0 0 0 2 1 2 1 2 2 0 2 1 1 0 0 0 0 1 0 2 1 1 0 0 2 0 1 0 0 1 1 0 2 2 2 0 0 1 1 0 1 1 0 1 2 0 2 1 0 0 1 2 2 1 2 0 0 0 1 1 2 1 2 0 0 0 0 2 0 1 0 0 2 2 0 0 2 0 2 1 1 0 0 0 2 0 0 0 0 2 0 2 1 0 1 0 0 0 1 0 1 1 0 2 0 0 0 2 2 0 1 1 1 0 0 1 0 1 1 0 0 0 1 1 2 1 0 0 1 1 1 1 0 2 2 0 0 2 1 1 0 2 0 0 0 1 0 1 0 0 1 1 0 2 0 0 2 0 0 1 1 0 1 1 1 0 0 2 0 0 1 0 0 2 0 2 2 0 1 2 0 0 0 2 0 0 0 2 0 2 2 0 0 0 1 1 0 0 1 0 0 0 1 1 0 0 0 0 1 1 1 1 1 1 0 2 0 1 2 0 0 2 1 1 0 0 0 1 1 0 1 1 2 1 0 1 1 0 0 0 0 0 0 0 0 2 1 0 0 2 2 0 1 1 1 2 1 1 0 1 1 1 0 1 1 0 0 1 0 0 2 2 0 0 0 0 0 0 2 2 0 0 0 2 0 0 0 0 1 0 0 0 0 2 1 0 2 2 1 1 0 1 1 0 0 2 2 2 2 1 1 0 0 0 0 0 0 0 1 1 0 0 0 0 1 2 0 1 1 2 1 0 0 1 1 2 0 0 1 0 1 0 0 1 2 0 0 0 1 0 2 2 0 0 0 0 1 0 0 0 1 1 0 1 0 1 1 0 2 1 2 0 1 2 0 1 1 1 1 0 0 2 0 1 0 2 2 2 1 1 1 0 0 1 2 2 0 2 0 0 1 0 0 0 1 0 1 0 0 0 1 0 0 0 0 1 1 0 0 2 0 1 0 1 0 0 1 0 0 0 0 0 0 0 1 1 1 1 1 0 1 0 1 0 0 0 0 1 0 0 0 0 0 0 1 1 0 1 1 0 2 2 0 0 1 0 2 0 0 0 0 1 0 0 0 1 0 1 2 2 0 2 0 0 0 0 0 0 2 0 0 0 1 0 1 0 2 1 0 2 0 0 2 0 2 1 0 2 2 2 1 0 0 1 2 2 0 2 1 2 0 1 2 2 0 1 1 1 0 2 0 2 1 1 1 1 2 0 0 1 1 0 1 1 1 0 1 0 2 2 2 2 0 1 2 2 1 2 0 2 0 0 1 1 1 1 1 0 0 0 0 0 1 0 1 0 0 0 0 1 1 1 0 2 0 0 0 1 0 0 1 1 0 0 0 1 2 0 0 1 0 0 1 1 0 0 0 2 1 1 0 0 1 0 0 1 0 2 0 1 0 2 1 1 2 0 2 0 0 1 0 1 0 2 0 0 1 1 0 2 0 1 1 0 1 0 0 1 2 2 0 0 0 2 0 0 1 1 0 1 2 0 0 2 0 0 0 1 0 0 1 0 1 1 0 0 1 0 0 1 1 0 2 0 0 1 2 2 1 2 0 0 0 0 2 0 0 1 0 0 2 0 0 0 1 1 1 1 1 1 1 1 1 0 0 0 1 2 0 2 1 1 0 0 0 0 1 0 1 1 1 1
121 0 0 0 0 0 1 2 2 0 0 0 0 0 0 0 0 0 0 1 1 0 0 0 2 0 0 0 0 2 2 0 1 1 1 1 1 1 1 1 0 1 0 0 0 0 0 0 2 0 0 0 1 1 1 1 1 0 0 0 1 1 2 2 1 0 1 0 2 1 1 2 2 0 0 2 2 0 2 0 0 0 2 0 2 0 0 1 1 2 1 2 0 2 0 0 0 0 0 0 0 1 0 0 2 0 2 1 1 1 0 2 1 2 1 2 1 0 0 2 2 0 2 0 0 1 0 1 1 2 0 1 0 0 0 0 0 0 0 1 2 1 0 0 0 0 0 0 0 0 0 0 0 0 0 0 1 0 0 1 0 0 0 0 1 2 1 1 0 1 1 1 0 1 1 0 2 2 1 2 0 2 0 2 2 2 2 2 0 1 1 2 1 1 2 0 2 0 0 0 0 1 0 0 2 0 0 1 0 0 0 0 0 1 0 0 1 0 1 0 2 1 0 2 0 0 1 1 0 1 0 0 0 0 1 0 0 2 0 1 0 0 1 0 0 2 0 1 2 0 0 0 2 1 1 1 0 2 1 1 1 1 1 0 0 0 0 1 1 0 0 0 1 1 0 0 1 1 1 0 1 2 2 1 1 0 1 1 0 2 1 0 1 0 2 1 0 0 0 2 1 0 0 0 0 0 1 0 2 0 0 2 0 0 0 0 1 1 1 0 0 2 1 0 2 0 1 0 0 0 1 0 1 0 0 1 0 2 0 1 2 2 2 2 0 1 1 0 0 2 0 0 0 1 1 1 1 0 0 1 0 1 1 0 1 0 0 1 1 0 1 1 1 2 1 1 1 1 0 0 1 0 1 0 0 0 0 1 1 0 0 0 2 0 1 1 1 1 1 1 1 1 1 1 0 0 1 0 0 1 1 1 1 1 2 2 0 1 1 0 0 1 1 1 1 1 1 0 0 0 0 0 1 1 1 0 0 1 0 0 1 0 1 0 2 2 0 0 1 1 1 0 0 2 2 1 2 1 2 2 1 0 1 1 0 1 1 2 2 0 0 0 0 0 1 0 1 0 2 1 2 0 0 0 0 0 0 2 2 0 0 2 0 0 0 0 0 2 2 0 0 0 1 0 0 2 2 1 1 0 0 1 1 1 0 1 0 1 0 1 1 0 0 0 1 2 0 1 0 2 1 1 0 1 1 0 2 1 0 0 1 1 1 1 1 0 0 2 0 0 0 0 1 2 1 1 1 0 0 1 1 0 1 1 0 1 1 2 2 0 0 0 2 0 1 1 2 1 1 1 0 0 1 0 0 1 0 0 0 0 0 0 1 1 0 1 0 0 0 0 0 1 2 0 0 1 1 0 1 1 0 0 0 1 0 0 0 0 0 0 0 0 0 2 0 0 0 0 0 0 0 0 0 1 0 0 2 0 2 1 1 0 1 2 0 1 1 1 0 0 0 2 0 2 0 1 1 2 2 0 0 0 0 1 2 2 0 1 0 1 0 1 1 0 0 1 1 1 1 1 1 0 0 0 0 1 1 1 0 1 0 1 0 1 0 0 1 1 0 0 0 0 0 0 1 1 1 1 2 0 1 0 0 0 0 0 0 1 0 0 0 1 1 0 0 0 0 2 1 0 1 1 0 1 2 1 2 0 1 2 1 2 0 0 0 1 0 1 0 0 0 0 0 0 0 2 0 0 1 0 0 0 0 0 0 1 1 1 1 2 0 0 2 0 1 1 0 1 1 1 1 1 1 0 0 1 1 1 0 1 1 0 2 1 0 1 0 1 0 1 0 1 2 2 2 0 0 0 0 1 1 0 2 2 1 0 0 0 2 2 2 2 0 1 2 1 1 2 0 2 0 0 1 0 0 2 0 0 0 0 0 0 1 0 1 0 1 0 0 0 0 1 1 1 1 0 1 1 0 0 2 2 0 0 0 2 2 0 0 1 0 0 0 0 0 2 0 0 2 2 2 2 0 0 0 0 0 2 0 0 1 1 1 2 2 0 2 0 0 0 0 1 0 2 1 0 1 1 0 2 0 0 1 0 1 0 0 1 2 2 0 0 0 1 2 0 1 1 0 0 1 0 1 2 0 0 0 2 0 0 0 0 2 0 0 1 2 0 0 0 1 0 1 0 0 1 2 1 1 1 0 0 0 0 2 0 1 0 0 2 0 1 0 0 1 2 0 1 2 1 1 1 0 1 0 1 2 1 1 2 0 1 0 0 0 0 0 0 0 1 2 0
122 1 0 0 0 1 2 1 1 1 2 0 0 0 0 0 0 0 0 0 2 0 0 1 1 0 1 0 0 0 1 0 0 2 2 1 2 1 0 0 1 1 0 1 0 0 1 0 2 0 0 1 0 0 1 0 0 0 0 2 0 1 1 1 1 0 1 0 0 0 0 0 2 1 1 2 1 1 2 0 1 0 2 0 1 0 0 0 0 2 0 0 0 2 0 0 1 2 0 2 1 2 1 0 2 1 2 1 1 1 1 1 0 1 0 1 0 0 0 2 2 0 2 2 2 0 2 0 1 1 1 1 0 0 1 0 1 0 0 1 1 2 0 0 0 0 0 0 0 1 0 0 0 0 0 0 0 0 0 0 1 0 1 0 1 2 1 1 0 2 0 0 1 1 0 0 1 2 0 2 0 2 1 1 1 0 0 2 1 0 0 0 0 1 1 0 1 0 0 0 0 0 0 0 2 1 1 1 1 0 1 1 1 0 0 1 1 0 2 2 0 0 0 2 0 0 2 1 0 1 0 0 0 1 1 0 1 2 0 1 0 1 1 0 0 2 0 0 1 1 1 1 1 1 1 1 0 0 0 0 0 1 0 1 0 0 0 1 2 1 0 0 1 2 0 1 1 0 2 0 0 2 1 0 1 0 1 1 1 2 1 2 1 0 2 1 1 0 0 2 1 0 2 2 2 0 1 1 2 0 0 2 0 1 1 1 2 0 0 0 0 1 1 0 2 0 0 0 1 0 1 0 0 0 0 0 0 2 0 1 2 2 1 1 1 1 1 0 2 0 0 0 0 0 2 0 1 0 0 2 0 2 0 0 0 1 0 1 2 1 2 0 0 2 2 0 1 1 1 0 0 1 1 1 0 1 0 1 1 0 0 0 1 0 1 0 1 1 0 0 0 0 0 1 0 0 1 1 0 2 0 0 0 0 0 2 1 0 0 0 0 2 0 2 0 0 0 0 0 0 1 0 0 1 1 2 0 0 0 0 2 0 1 1 0 2 2 1 0 0 0 1 0 2 2 2 2 1 0 0 0 0 1 1 0 2 2 2 2 1 1 1 1 1 0 0 0 1 2 0 1 1 0 0 0 1 0 1 2 0 0 2 2 1 2 0 0 1 1 1 1 1 1 1 0 1 1 1 0 0 0 1 0 2 0 0 0 0 1 2 2 0 0 0 0 1 0 2 0 2 0 2 0 0 1 1 2 0 0 1 0 0 2 1 1 1 0 1 1 1 0 1 0 2 0 0 1 1 0 1 0 0 1 2 0 0 1 2 1 1 1 1 0 0 0 0 0 2 2 1 0 0 0 0 0 0 0 1 0 0 0 0 1 0 0 0 0 0 0 0 0 1 1 1 0 1 1 0 1 1 0 0 0 1 1 0 0 0 1 0 0 1 0 1 0 0 2 1 0 0 1 1 0 1 0 0 2 0 2 2 0 2 2 2 0 0 0 0 0 0 1 2 1 1 0 1 2 1 1 0 0 0 1 1 1 2 0 1 1 1 1 1 0 0 0 0 1 0 1 1 0 0 0 1 0 1 2 0 0 2 0 0 1 0 0 0 1 1 0 1 1 1 0 0 2 2 0 2 2 0 0 0 0 0 0 1 0 1 0 0 0 0 0 1 0 1 1 2 2 0 1 1 0 0 0 0 0 0 0 1 0 1 0 0 1 0 0 0 0 0 0 0 0 0 0 1 0 0 0 0 0 0 2 0 0 1 2 2 0 2 0 0 2 0 1 0 0 1 1 1 0 2 1 1 0 1 1 1 0 1 1 0 2 2 0 1 0 0 0 1 1 1 1 2 1 1 0 0 0 2 2 0 0 0 0 0 2 0 2 2 2 2 0 0 1 0 0 1 0 2 0 0 1 0 0 0 0 1 1 1 0 0 1 1 1 1 1 0 0 0 0 2 1 2 0 0 1 0 0 0 2 2 1 0 1 0 0 1 0 1 0 1 0 1 0 2 1 0 1 2 1 1 0 0 0 0 0 2 0 0 1 2 0 1 2 0 2 0 0 1 0 1 1 1 1 2 0 0 0 1 0 1 0 0 1 2 0 0 2 2 0 0 0 1 1 1 1 1 0 0 1 0 1 2 0 1 1 1 0 1 0 0 2 2 0 1 0 0 0 0 1 0 1 0 2 0 1 2 1 2 0 1 0 0 0 2 0 0 0 1 0 1 0 0 0 1 1 0 0 0 0 0 1 1 0 0 0 2 0 2 0 0 0 0 0 0 0 0 0 1 2 1
123 0 0 0 0 0 1 1 2 1 2 0 1 2 0 2 0 0 0 2 0 1 0 0 2 0 0 0 0 0 2 0 2 1 0 0 2 1 0 0 0 0 0 0 1 0 0 0 2 1 0 0 0 1 1 0 0 0 0 1 0 1 1 1 2 0 2 1 1 0 1 2 2 1 2 2 0 0 2 0 0 0 1 0 0 1 1 0 0 2 0 0 2 2 1 1 0 0 0 2 0 2 1 1 2 0 2 0 0 2 0 1 0 2 0 2 0 0 1 2 2 0 2 0 0 1 0 1 1 2 0 0 0 0 0 0 0 0 1 0 0 2 0 0 0 0 0 0 0 1 0 1 0 1 0 1 1 1 0 1 1 1 1 1 0 1 0 0 0 1 1 1 1 0 0 0 2 1 0 1 0 1 1 1 1 0 0 1 1 0 0 1 0 1 1 0 0 0 0 0 1 0 1 0 2 1 1 1 1 0 0 0 1 0 0 0 0 0 1 1 1 1 0 1 1 0 2 2 0 2 1 0 0 1 0 1 0 2 1 1 1 1 0 0 0 0 0 1 1 1 0 0 0 0 0 2 2 0 0 0 0 0 0 1 0 0 1 0 2 1 0 0 0 1 0 1 0 0 1 0 0 0 2 2 0 2 2 0 2 2 1 1 0 0 2 0 0 0 0 1 0 0 1 1 1 0 0 0 2 0 0 2 0 0 0 0 1 0 2 0 0 2 0 2 1 0 0 0 1 0 1 0 0 0 0 0 0 0 2 0 0 0 2 1 0 0 1 0 1 0 0 0 0 1 1 1 1 0 0 2 0 2 1 0 1 1 1 0 2 0 2 0 0 2 0 1 1 2 2 0 0 1 1 0 0 0 1 0 0 1 0 0 1 0 2 1 1 1 0 0 0 0 0 2 2 2 0 0 1 0 1 1 0 0 0 1 1 2 0 0 0 2 0 2 1 1 0 0 0 0 0 0 1 2 2 0 1 1 0 1 1 0 1 1 2 2 0 2 0 0 0 2 0 2 2 1 2 1 1 1 1 1 0 0 0 1 1 2 2 1 1 0 1 1 0 0 0 0 1 0 0 1 2 1 1 0 1 1 1 0 1 1 0 1 1 1 1 2 2 0 1 0 2 2 0 0 0 1 1 0 0 1 0 0 1 0 0 2 0 2 2 0 0 1 1 2 1 1 0 2 1 1 0 0 0 0 1 1 0 0 0 0 2 1 1 1 1 1 2 2 0 1 1 2 0 0 1 1 0 1 1 0 0 2 0 1 2 2 1 1 0 1 0 0 0 0 0 1 1 1 0 0 1 0 0 1 0 0 0 0 0 0 1 0 1 1 1 1 1 2 1 0 1 2 0 2 0 0 2 2 0 0 0 1 0 1 0 0 1 0 1 0 0 1 0 1 1 2 0 0 1 1 1 2 0 1 2 0 2 2 1 1 0 0 2 0 0 2 0 0 1 2 1 1 1 2 1 1 1 0 0 0 1 1 1 2 0 2 0 0 0 0 0 0 2 0 0 0 1 1 0 2 0 0 0 2 1 0 0 2 0 0 1 1 0 0 1 1 0 1 0 1 0 1 0 1 1 1 1 1 1 0 1 0 0 2 0 1 0 0 0 0 0 1 0 2 1 0 0 0 0 0 1 0 2 2 2 0 0 1 1 0 0 0 0 2 0 0 0 0 0 0 0 0 0 0 0 1 1 1 1 1 0 0 0 1 1 2 0 2 0 0 0 1 1 2 0 1 1 0 0 2 1 0 0 2 0 2 0 2 0 1 2 1 0 0 0 0 0 0 1 1 0 2 0 2 1 0 0 0 0 0 1 1 1 1 0 0 2 1 0 1 0 0 2 1 1 1 1 2 0 1 1 1 1 0 0 1 1 0 0 1 0 0 0 0 0 0 0 0 0 2 0 2 0 0 0 0 0 0 2 2 0 0 0 1 1 0 0 2 0 0 0 2 0 1 0 1 1 2 1 1 0 0 0 0 1 1 0 0 0 1 1 1 2 0 2 0 0 0 0 2 0 1 2 1 0 0 0 2 0 0 2 0 2 1 0 1 1 0 0 1 0 1 1 0 1 1 0 0 1 1 0 1 0 0 0 1 0 0 0 1 2 1 1 2 1 0 0 0 2 0 2 0 1 1 1 1 0 1 0 1 1 0 1 0 1 0 0 0 0 0 0 0 0 1 1 0 2 0 0 0 0 1 0 1 2 0 0 2 0 0 1 2 1 0 0 0 0 0 0 0
124 1 0 0 0 0 0 1 1 0 0 2 0 0 0 0 0 0 0 1 1 1 1 0 2 0 0 1 1 1 2 0 1 2 1 1 1 0 0 0 1 0 0 0 0 0 1 0 1 1 0 1 0 0 0 0 0 0 1 2 0 1 1 2 1 0 1 0 1 0 0 1 2 0 0 2 2 1 2 0 1 0 2 0 2 0 0 2 2 2 1 1 1 1 0 0 0 1 0 1 1 2 0 0 2 0 1 0 0 2 1 1 1 1 1 1 1 0 1 1 2 0 2 1 1 0 1 1 0 0 1 0 0 0 0 0 0 0 1 0 1 1 1 0 0 0 0 0 0 1 0 0 0 0 1 0 0 1 0 1 1 1 1 0 2 2 1 1 0 1 1 1 1 1 1 0 2 1 1 1 0 1 1 2 2 1 1 2 1 0 0 1 1 0 0 1 2 0 0 0 1 0 1 0 2 0 1 1 1 0 1 0 1 0 0 0 0 0 1 1 1 0 1 2 0 0 1 1 0 0 0 0 2 1 1 1 0 1 0 1 0 0 2 0 1 2 1 2 0 2 0 0 2 0 0 1 1 0 0 0 0 0 0 0 0 0 1 0 1 0 0 1 0 1 1 1 0 1 1 0 1 0 2 0 1 0 1 2 0 2 0 1 0 0 2 0 1 0 0 1 1 0 0 0 0 0 1 1 1 0 0 1 0 1 1 0 1 0 0 0 1 2 1 2 2 0 0 0 2 1 1 1 0 0 0 0 0 2 0 2 1 1 2 0 0 0 0 2 2 0 2 0 1 0 1 0 0 0 0 1 0 1 1 1 1 0 0 0 1 0 1 1 0 2 0 0 2 2 0 1 0 1 0 0 0 0 0 0 0 1 0 0 1 0 1 1 1 0 0 0 0 0 0 2 2 0 1 1 0 2 0 0 0 0 1 2 0 0 0 0 0 2 1 1 0 0 2 0 0 0 0 0 2 1 1 0 1 2 0 0 2 0 1 1 0 2 0 1 0 1 0 1 0 2 2 2 2 2 1 1 1 0 1 1 0 2 2 2 2 0 0 0 2 2 1 0 1 0 2 0 0 2 1 0 1 0 0 1 2 1 1 2 0 1 0 0 0 1 1 1 1 0 2 2 0 0 2 0 0 0 0 0 1 0 0 2 2 0 0 1 1 1 1 0 1 1 0 1 0 2 0 1 0 0 2 0 2 2 1 0 1 1 1 0 0 0 0 0 2 2 0 1 0 1 1 1 0 0 0 2 1 0 0 2 0 1 2 1 1 0 1 2 0 0 0 0 0 2 2 1 0 0 0 0 0 0 0 0 0 0 0 0 1 0 2 0 0 0 1 1 0 1 2 0 0 1 2 0 1 1 0 0 0 0 2 0 0 0 1 1 1 2 0 0 0 1 2 1 0 0 0 0 1 0 0 2 2 0 2 2 0 0 1 2 0 0 0 0 0 0 0 1 0 1 0 2 1 1 1 0 0 0 2 1 1 2 0 0 1 1 0 1 0 0 0 0 0 0 1 1 0 1 0 0 0 0 0 1 0 1 0 1 0 0 0 0 1 1 0 1 0 1 0 0 0 1 0 2 2 0 0 0 0 1 0 0 0 2 0 0 0 1 1 0 2 2 0 1 1 0 1 1 0 1 2 1 2 0 0 1 0 1 0 0 0 1 0 0 0 0 0 0 0 0 0 0 0 0 2 0 0 0 1 0 0 0 1 1 1 2 0 0 2 1 0 0 0 1 1 1 0 1 2 0 0 1 1 2 1 2 0 2 2 2 1 0 0 1 1 2 0 1 1 2 1 0 1 0 2 0 2 0 2 1 0 0 1 1 0 0 0 0 0 1 2 1 1 2 1 2 1 0 0 0 0 0 0 0 0 0 0 0 1 1 1 1 1 0 0 0 1 1 1 1 0 1 2 0 1 1 0 2 0 0 0 1 2 1 1 1 0 0 0 1 0 1 0 0 1 1 1 1 0 0 0 0 2 1 1 0 1 2 0 1 1 0 1 0 1 1 0 2 0 1 1 1 1 0 0 1 0 2 0 0 0 2 0 2 2 0 0 2 1 1 1 0 1 2 1 1 2 1 0 1 1 1 1 1 1 1 1 1 1 1 0 1 1 0 0 0 1 1 1 0 1 0 1 0 0 0 0 0 1 0 0 0 2 0 1 2 0 1 0 0 0 1 1 0 1 0 0 0 0 2 0 0 1 0 0 2 0 0 0 0 0 0 0 0 0 0 1 0
125 1 0 0 0 0 1 2 2 0 1 0 1 2 0 1 0 0 1 1 1 0 1 0 2 0 0 0 1 2 1 1 1 1 1 1 1 1 1 0 1 0 0 2 0 1 1 0 2 0 0 1 1 1 1 1 0 0 0 0 1 2 2 2 0 2 0 0 1 0 0 1 2 1 2 2 0 2 2 0 2 0 1 0 0 0 0 0 0 2 0 0 1 2 1 0 0 1 0 1 1 2 0 1 1 0 1 1 1 1 1 1 2 2 2 2 2 0 0 0 1 1 2 0 0 2 0 1 0 1 0 0 0 0 1 0 0 0 1 1 0 2 0 0 0 0 0 0 0 0 0 1 0 1 0 1 1 1 0 2 1 1 0 1 1 1 0 0 1 1 1 0 2 1 1 0 2 1 0 1 0 1 1 2 1 0 1 2 1 0 0 1 0 1 1 0 2 0 0 0 0 0 0 0 1 0 1 0 0 0 1 0 1 1 0 0 0 2 2 2 0 0 0 1 1 0 1 0 0 0 0 1 0 0 0 0 0 2 0 1 1 0 2 0 0 2 0 0 2 0 0 0 1 1 1 1 0 0 0 0 0 0 0 0 1 0 1 0 1 0 1 1 1 2 2 2 0 0 1 0 0 1 1 0 0 1 1 1 1 2 1 1 0 0 2 0 2 0 0 1 1 0 1 1 0 1 1 0 0 0 0 2 0 0 0 0 1 1 0 1 0 1 0 1 0 0 0 0 1 2 2 2 1 0 0 0 0 0 2 1 0 2 2 0 0 0 1 1 2 0 2 0 0 0 2 0 1 0 0 1 0 1 1 0 1 0 0 0 1 0 1 1 0 2 0 1 1 1 0 0 0 2 1 1 0 1 0 0 0 2 0 0 2 0 1 1 1 0 1 1 1 1 0 1 0 0 2 2 1 2 0 1 0 0 1 1 0 1 0 1 1 1 0 0 1 2 0 0 0 0 1 0 1 1 1 0 0 1 0 0 2 0 1 1 0 1 0 2 0 1 0 1 0 2 0 0 0 1 0 1 1 0 1 0 0 0 0 2 2 0 0 0 1 1 1 1 0 0 2 0 1 1 0 0 0 0 0 1 2 0 0 2 1 2 1 0 0 1 1 0 1 0 1 1 0 1 1 0 1 0 0 0 0 0 2 0 0 2 0 2 2 0 2 0 0 1 1 0 1 2 1 0 0 1 0 0 0 1 1 0 1 1 1 0 1 1 0 2 0 0 0 0 0 0 2 2 0 2 0 0 0 0 1 2 1 1 2 1 1 0 0 0 0 0 0 1 1 1 1 1 0 0 1 0 1 1 1 1 0 0 0 0 1 1 0 0 0 0 0 0 0 2 2 2 0 2 2 0 1 1 0 0 0 2 0 2 0 0 0 0 0 1 0 0 0 1 1 1 0 0 1 1 0 1 0 0 2 1 2 1 2 0 0 2 0 2 1 1 0 1 0 2 0 2 1 2 1 2 2 0 0 0 2 1 1 1 1 0 2 2 0 2 0 0 2 0 0 0 1 1 0 0 0 2 1 2 1 1 0 1 0 1 0 0 0 0 0 1 0 1 0 0 0 0 1 2 0 0 1 0 1 0 1 0 0 1 0 1 1 0 0 1 0 1 0 2 1 0 0 0 0 0 0 0 1 1 0 0 0 2 2 0 0 0 0 1 0 1 0 0 0 0 1 0 0 0 1 0 0 0 0 0 2 1 0 0 2 0 1 2 0 0 1 1 0 1 1 1 1 1 0 1 0 1 1 2 0 1 0 1 1 0 2 1 0 0 0 1 0 2 0 2 0 2 1 1 1 0 0 1 2 0 2 1 0 0 0 1 0 0 0 0 0 0 2 1 0 2 0 2 0 0 1 1 1 0 0 0 0 0 0 0 1 0 1 1 2 0 0 0 0 2 1 2 0 1 1 0 0 0 0 1 0 0 0 0 1 1 2 1 2 0 0 0 0 2 1 0 0 1 1 1 0 0 0 0 1 1 1 0 0 1 0 1 1 1 0 0 1 1 1 2 1 0 1 1 0 1 0 2 0 1 0 0 1 1 0 0 2 2 0 0 0 1 0 0 0 2 0 0 2 0 1 2 0 1 0 1 0 1 0 0 1 1 1 2 1 0 0 0 1 0 2 0 2 0 2 2 2 1 0 0 0 0 1 1 1 0 1 2 0 1 0 0 0 0 2 0 1 0 0 0 0 2 0 0 0 0 0 0 0 0 0 0 0 1 0 2 2 1 2 0
126 1 0 0 1 0 2 0 0 2 2 0 1 1 0 1 0 0 1 0 2 0 0 0 2 0 0 0 0 0 2 1 0 1 0 1 1 1 0 0 2 0 0 0 1 0 0 0 2 0 1 2 1 1 1 0 0 0 0 2 0 1 0 0 1 0 1 1 1 0 0 1 2 1 1 2 1 1 2 2 0 0 2 1 1 0 0 0 0 2 0 1 1 1 0 0 0 1 0 2 1 1 1 0 1 0 2 1 1 1 0 2 1 2 1 2 1 1 2 1 1 1 2 0 0 2 0 0 0 0 1 1 0 0 1 0 0 0 0 2 1 1 1 0 0 0 1 0 0 0 0 0 0 1 1 0 1 0 0 0 0 0 1 0 0 1 0 0 0 0 2 2 0 2 0 0 2 0 0 0 0 1 0 2 1 1 1 1 1 0 0 0 1 0 0 0 1 0 0 0 1 1 0 0 2 1 0 0 2 0 0 0 1 0 1 1 1 0 0 1 1 1 1 2 0 0 2 0 0 0 0 0 0 2 1 2 0 2 0 2 0 0 2 1 0 2 0 0 1 0 0 0 2 0 0 1 0 0 0 0 0 0 0 0 0 0 1 0 2 0 0 1 0 2 0 0 2 0 1 0 0 0 2 1 0 2 2 2 0 2 1 0 1 0 2 1 1 1 0 1 1 0 0 0 0 0 0 0 1 0 0 1 0 1 1 0 1 0 0 0 1 2 0 1 2 0 0 0 1 1 2 1 1 0 0 0 0 1 0 0 1 1 2 1 0 0 2 0 1 1 2 0 0 1 0 1 1 0 1 1 1 2 1 0 1 0 0 2 2 0 2 0 2 2 0 1 2 1 1 0 1 1 1 0 0 1 0 0 0 0 0 0 0 0 2 1 1 0 0 0 0 0 0 1 1 0 0 0 0 0 2 0 0 0 0 1 1 0 1 0 0 1 1 0 0 1 2 0 0 0 1 0 0 0 0 1 0 1 0 0 1 0 2 0 0 0 0 2 0 1 0 1 0 2 1 0 1 2 0 2 2 0 0 0 0 0 0 1 1 0 0 0 1 1 1 1 0 1 1 0 1 0 0 0 0 1 0 2 2 0 0 2 0 2 1 0 0 2 2 0 0 0 1 0 0 2 2 0 1 0 0 0 0 1 0 1 0 0 1 0 1 2 1 0 0 2 0 1 0 2 0 2 0 2 1 0 1 2 0 0 1 1 1 1 1 0 0 0 2 2 0 1 0 2 0 0 2 1 1 0 0 1 1 2 0 1 2 0 0 0 0 1 1 0 0 1 1 2 2 1 1 0 0 0 0 0 0 0 1 1 0 0 1 0 0 0 0 1 0 0 0 2 0 2 0 2 1 0 1 0 0 0 0 1 1 0 2 0 0 0 0 0 0 1 0 1 1 0 0 0 1 1 1 2 0 0 2 0 2 1 2 0 0 1 1 1 1 0 0 0 1 2 1 2 0 2 1 2 1 1 1 0 1 1 1 1 0 1 0 0 0 0 0 0 0 1 2 0 1 1 0 2 0 0 0 2 2 1 0 1 0 1 0 1 1 0 2 1 0 1 1 0 0 0 0 1 1 2 2 0 1 0 1 0 0 0 0 1 1 0 0 0 1 0 0 1 0 0 0 1 1 1 0 0 1 1 2 0 0 2 0 2 1 1 1 0 0 0 0 0 0 0 0 0 0 1 0 0 1 0 0 0 2 1 0 0 2 0 2 1 0 0 1 0 1 1 2 2 2 2 0 1 0 1 1 2 0 2 0 2 0 1 2 1 1 0 0 0 0 0 0 2 0 1 0 0 1 0 0 2 2 1 2 1 1 0 0 1 1 0 0 1 0 0 2 0 0 0 1 2 0 1 1 0 0 0 0 1 1 0 0 0 1 0 1 0 1 0 0 0 0 1 0 2 0 0 0 0 0 0 0 1 0 0 0 1 2 0 2 0 0 0 0 1 0 2 0 0 1 2 2 2 0 0 0 0 0 1 0 0 1 2 1 1 2 0 2 1 0 1 1 2 1 1 1 2 0 0 0 2 0 1 0 0 0 2 0 2 2 0 1 1 0 1 2 0 0 0 0 1 2 0 1 1 1 2 1 2 0 0 0 0 2 1 1 0 1 0 0 0 2 0 2 0 0 0 1 2 1 1 0 0 0 0 1 0 0 0 1 1 1 0 0 0 0 0 0 0 1 0 0 0 0 0 0 0 0 0 0 1 0 0 0 0 0 0 0 0 0 0 0 0
127 1 0 0 0 0 2 2 2 0 0 0 0 0 0 0 0 0 0 1 1 0 1 0 2 0 0 0 0 1 2 0 1 0 0 0 2 1 0 0 1 1 0 0 0 1 0 0 1 1 1 1 1 2 0 1 0 0 1 0 1 1 0 0 0 0 0 0 1 1 0 1 2 0 2 2 0 2 2 1 1 0 2 0 2 0 0 0 0 1 0 0 1 1 1 0 1 0 0 0 0 2 0 1 1 0 1 0 0 2 0 1 2 2 2 2 2 0 2 0 0 0 1 1 0 0 0 0 0 0 1 0 0 0 1 0 0 0 0 0 2 1 0 0 0 1 0 0 0 0 0 0 1 0 0 0 0 0 0 1 1 0 0 0 0 2 1 0 1 1 1 0 1 2 0 0 2 0 0 0 0 0 0 2 0 0 0 1 1 0 0 0 1 0 0 1 2 0 0 0 0 0 0 1 2 0 2 0 2 1 0 0 0 0 0 0 0 2 2 1 1 1 1 1 0 0 2 2 0 2 0 1 0 0 1 0 1 2 0 1 0 0 2 1 0 1 0 0 2 0 0 0 1 0 0 1 1 0 0 0 0 0 0 2 0 0 0 0 1 0 0 1 0 1 0 2 1 0 2 0 0 0 1 0 0 1 1 1 0 2 0 0 0 0 1 0 0 0 0 2 1 0 2 2 2 0 1 0 1 0 0 1 0 0 1 0 2 0 0 0 1 2 2 1 1 0 1 2 0 2 2 1 1 0 0 0 0 1 1 1 1 1 2 0 0 0 2 0 1 2 1 0 1 0 0 0 1 0 0 1 0 1 1 0 1 0 0 1 2 1 2 0 1 1 1 0 2 0 0 1 1 0 1 0 0 0 0 0 0 0 0 0 0 1 1 1 0 1 0 0 0 0 0 1 1 1 1 0 0 2 0 0 1 1 1 1 0 0 1 0 0 1 0 1 0 1 1 0 0 0 1 0 0 0 0 2 0 1 0 0 0 0 1 1 1 2 1 1 0 0 0 1 0 2 2 1 2 1 0 0 0 0 0 0 0 2 1 2 2 0 0 1 2 2 1 0 1 0 2 0 1 2 0 0 0 0 0 1 2 0 0 2 1 2 1 0 0 1 1 1 1 1 1 1 0 1 1 0 0 0 0 1 0 0 0 2 0 0 1 1 1 2 0 0 0 2 1 1 0 2 1 1 0 1 2 0 1 1 0 1 1 1 2 0 0 1 1 0 2 2 0 2 0 2 0 1 0 1 0 0 0 0 1 2 2 0 2 2 2 0 1 1 1 0 0 1 1 1 1 1 0 0 1 0 0 1 0 1 0 0 0 0 0 0 2 0 2 0 0 0 0 2 0 2 0 2 0 0 1 1 1 0 0 2 0 0 1 0 0 0 1 1 0 0 0 1 2 0 0 0 0 0 1 1 0 0 2 0 2 2 0 1 1 2 0 0 0 1 1 0 0 2 1 1 0 2 1 2 0 1 1 0 2 2 2 2 0 0 1 1 1 1 0 0 0 0 0 0 1 1 1 1 1 0 0 2 0 1 0 1 0 1 1 0 0 1 2 1 0 1 1 0 0 0 1 2 0 2 2 0 0 0 0 0 0 0 0 2 0 0 0 1 0 1 0 2 1 0 0 0 0 0 1 0 2 2 2 0 0 1 1 0 0 0 1 0 0 0 0 0 0 0 0 0 0 1 0 0 1 0 0 0 1 0 0 0 1 1 1 2 0 0 0 0 0 0 0 0 0 1 0 1 0 0 0 1 0 1 0 1 0 1 1 0 0 0 1 1 1 2 0 1 1 2 1 1 1 0 0 1 1 0 1 1 1 1 1 1 2 1 1 1 0 0 2 0 0 0 1 1 0 1 1 0 0 0 0 0 1 0 1 0 0 0 0 0 0 0 1 0 0 1 1 0 1 0 2 0 1 1 0 1 1 0 1 1 1 0 1 1 0 0 0 1 0 2 0 1 1 2 2 2 0 0 0 0 1 1 0 0 0 2 0 2 2 0 2 0 1 0 0 2 0 2 0 1 1 0 2 1 1 2 0 1 1 1 1 1 1 0 0 1 1 1 1 0 1 2 1 1 2 1 0 2 0 0 0 1 0 0 0 0 2 0 0 1 2 0 0 0 1 0 0 0 1 0 2 2 0 2 0 0 0 0 0 0 1 0 0 0 1 0 0 0 0 0 0 0 2 0 0 0 0 0 0 0 1 0 1 2 0 0 0 1 0 0 0 1 1 1 0 0
128 1 0 0 1 0 2 2 2 1 1 1 1 1 0 0 0 0 0 1 1 1 0 1 1 0 1 0 0 0 2 1 0 0 0 0 2 1 0 0 0 1 0 1 0 1 0 0 1 1 0 0 0 0 1 1 0 0 0 1 0 2 1 2 1 0 1 0 0 1 1 0 2 0 0 2 2 2 2 0 2 0 2 1 1 0 0 1 1 2 1 1 1 2 0 0 0 0 0 1 0 2 0 0 2 2 2 0 1 2 0 0 1 0 2 2 2 0 2 0 0 1 1 1 0 0 0 0 0 0 1 0 0 0 0 0 0 0 0 2 0 2 0 0 0 0 0 0 0 1 0 0 0 0 0 0 1 1 0 1 1 1 0 1 1 2 1 1 0 1 1 0 2 1 0 0 2 2 0 2 0 2 0 2 1 1 1 1 0 1 1 2 0 1 1 0 0 0 1 0 0 1 0 0 2 0 0 0 2 0 1 0 2 0 0 2 2 1 1 1 1 0 0 2 0 0 0 1 0 2 0 0 0 0 1 0 0 2 0 2 0 0 0 0 0 1 0 0 2 0 0 0 1 0 0 1 2 0 0 0 0 1 0 1 1 1 0 0 1 1 0 2 0 2 0 1 0 1 2 0 1 1 1 0 0 0 1 1 1 2 1 1 0 0 2 0 1 1 0 1 0 0 1 1 1 0 0 0 0 1 0 1 0 1 1 1 2 0 0 0 0 2 2 1 0 0 0 0 0 0 2 2 0 0 0 0 0 1 1 0 1 1 2 0 0 0 1 0 2 2 2 0 2 0 0 1 1 0 0 0 0 0 2 0 2 0 1 1 1 0 1 1 1 2 1 1 2 1 0 0 0 2 1 0 0 1 0 0 0 1 0 0 1 0 1 1 1 0 2 1 1 1 0 2 2 0 0 0 0 2 0 2 1 1 1 2 1 1 0 1 1 1 0 2 2 2 1 0 0 0 0 0 1 2 2 1 0 0 0 0 1 0 2 0 0 0 0 0 1 1 0 0 0 2 1 1 1 0 0 1 0 0 1 1 0 1 1 2 2 0 1 0 0 0 1 0 1 0 2 0 0 2 1 0 1 0 0 1 2 0 0 2 1 2 1 0 0 2 2 0 0 0 1 1 0 1 1 0 1 0 0 0 0 1 0 1 0 0 0 1 1 1 0 0 0 2 1 0 0 2 1 0 0 0 1 0 2 1 0 2 0 0 1 0 0 0 0 1 2 1 0 0 0 1 1 1 1 0 0 0 0 0 1 1 0 1 0 1 1 0 1 0 0 0 0 0 0 0 0 0 0 0 0 0 0 0 0 0 0 0 0 0 1 0 0 0 0 1 0 0 0 2 2 1 0 2 1 1 2 0 0 0 0 0 1 0 0 0 0 0 0 0 0 1 0 0 1 1 0 0 1 1 0 2 0 1 2 0 2 2 0 1 0 0 1 2 2 1 0 0 1 1 1 0 0 1 2 1 1 0 0 0 1 2 2 2 1 1 1 1 1 1 0 0 0 2 2 1 1 1 0 0 1 0 1 2 0 1 0 1 0 0 0 0 0 0 0 1 0 0 0 0 0 0 1 2 1 1 1 0 0 0 0 0 0 0 0 1 0 0 0 0 1 0 0 0 0 0 0 1 1 1 0 0 1 1 1 0 0 2 0 2 0 0 0 0 0 1 0 0 0 0 0 0 0 0 1 0 1 0 0 0 1 1 0 1 2 1 1 1 0 0 1 1 0 0 0 2 2 2 1 0 0 1 1 1 0 1 0 1 1 0 2 1 0 0 0 0 0 0 0 1 0 2 1 1 1 1 0 1 1 0 2 2 2 0 0 0 2 2 2 2 0 1 0 2 0 0 2 2 1 1 0 0 0 2 1 1 1 0 0 0 0 0 0 0 0 0 1 0 0 1 1 2 0 0 0 0 0 0 0 0 1 1 1 1 1 0 1 1 1 1 1 1 0 0 0 0 1 2 2 2 1 0 0 1 0 1 1 0 0 1 1 2 2 0 2 0 0 0 0 2 0 2 2 2 0 1 1 1 0 2 0 1 1 1 0 1 2 2 0 0 0 1 0 0 2 2 0 0 1 0 1 2 1 2 0 1 1 1 0 0 2 1 1 1 1 1 0 0 2 0 1 0 1 0 1 2 0 1 0 1 1 0 1 1 2 0 1 1 1 0 0 0 0 2 0 1 2 2 2 2 0 0 0 0 0 0 0 2 0 0 0 0 0 1 0 0 0 0 0 0
129 0 0 0 0 0 0 1 1 1 1 1 1 1 0 0 0 0 0 1 1 1 1 1 1 1 1 0 0 0 1 2 2 1 0 0 2 2 0 0 0 2 0 0 0 1 1 0 2 1 0 1 0 1 1 0 0 0 0 0 2 0 0 0 1 0 1 0 1 0 0 1 1 0 0 1 1 0 2 1 0 0 1 1 1 0 0 0 0 2 0 0 1 1 0 0 0 1 0 1 1 1 1 0 2 0 2 1 1 1 0 1 0 2 1 2 1 0 0 2 2 0 1 1 0 1 0 0 0 1 1 1 1 1 0 0 1 0 2 0 2 0 0 0 0 0 0 0 0 1 0 0 0 0 1 0 1 0 0 1 1 1 0 0 0 1 2 0 1 1 1 1 0 1 0 0 1 2 0 2 0 2 0 2 2 2 1 2 0 2 2 2 0 2 2 0 1 0 0 0 1 0 0 1 2 0 0 1 1 0 1 1 1 0 0 0 0 0 1 1 1 1 1 2 0 0 2 0 0 0 0 0 0 1 2 0 1 2 0 1 0 0 1 0 0 1 1 0 2 0 0 0 1 0 0 1 0 1 1 0 0 0 0 2 0 0 0 0 2 0 1 2 0 1 0 0 0 1 1 0 0 2 1 0 0 0 0 0 0 1 0 0 0 0 2 0 2 0 0 0 2 0 2 2 2 0 0 0 1 0 0 1 0 1 1 0 2 0 1 0 0 2 1 1 1 0 0 1 1 2 2 1 0 0 0 0 0 2 0 0 2 2 2 0 0 1 1 0 1 2 1 0 0 1 0 1 1 0 0 0 0 0 1 0 1 1 0 0 1 0 1 1 1 2 0 1 0 1 0 0 0 1 1 0 0 1 0 0 0 0 0 0 0 0 1 0 0 0 0 0 0 0 0 2 1 1 1 1 0 1 0 1 1 1 1 2 1 1 1 0 0 1 0 2 0 0 2 0 0 0 1 0 0 0 0 1 0 0 0 0 0 0 0 2 0 2 1 1 1 1 0 1 0 1 2 1 2 2 0 2 2 2 0 0 0 0 0 1 2 0 0 0 1 1 1 0 1 0 2 0 1 1 2 0 2 0 0 0 1 0 1 0 0 2 1 0 0 2 2 0 0 0 1 1 1 0 1 0 0 0 0 0 0 0 1 1 1 0 2 2 2 0 1 0 0 1 0 1 0 2 1 1 0 1 2 0 1 1 1 0 0 0 1 1 0 1 1 2 0 2 0 0 0 1 1 1 0 0 0 0 0 0 1 1 0 1 1 0 0 0 0 0 1 0 0 0 0 2 2 2 0 0 0 0 0 0 0 0 1 1 0 0 0 0 0 0 0 0 0 0 0 2 0 1 1 2 0 1 2 0 1 0 0 1 1 0 0 0 0 1 0 1 0 0 0 2 2 0 0 0 1 1 0 2 0 1 2 0 2 2 1 0 1 1 1 0 0 2 0 0 1 1 1 1 0 1 1 2 2 0 0 0 1 2 2 2 1 1 1 1 1 1 1 0 0 0 1 1 2 2 0 0 0 0 0 2 2 1 0 0 0 1 0 1 1 0 1 2 0 2 1 0 0 0 2 2 0 1 1 1 0 0 0 1 1 0 0 2 0 0 0 0 1 0 0 1 1 0 0 0 1 1 0 0 0 0 0 0 1 2 0 2 1 1 2 0 0 0 0 1 1 1 0 0 0 0 0 0 1 0 0 0 1 0 0 1 2 1 1 2 0 1 2 1 0 1 0 0 0 2 0 0 0 1 1 2 0 1 0 1 1 1 2 1 0 1 0 0 0 1 0 2 0 1 0 2 2 1 0 0 0 0 0 0 0 0 0 1 2 1 0 1 0 2 2 2 2 1 0 2 0 0 1 0 0 1 1 0 0 0 0 0 0 0 0 0 0 0 0 1 0 1 0 2 0 0 0 0 0 0 1 1 0 0 1 0 1 0 2 0 2 0 0 2 0 2 1 2 1 2 1 1 0 0 0 0 1 1 1 0 1 1 1 2 2 0 2 0 1 0 0 2 1 1 1 1 0 1 0 2 0 0 1 0 2 0 0 1 2 1 1 0 0 1 1 0 2 1 0 0 2 1 0 1 0 0 0 0 0 1 0 0 1 1 0 2 2 1 1 1 0 0 1 0 2 0 2 0 0 0 0 0 0 1 0 1 2 0 0 0 1 0 0 0 0 0 2 0 2 1 1 0 0 2 0 0 1 1 0 0 0 0 0 0 0 0 0 0 0 1 2 1
130 0 0 0 0 0 0 1 2 0 0 1 0 1 0 1 0 0 1 0 2 0 1 1 2 0 0 0 0 1 2 0 1 2 1 0 2 1 0 0 1 1 0 0 0 0 1 0 1 1 0 1 1 1 1 0 0 0 0 1 0 0 1 2 0 1 0 0 1 0 0 0 2 0 1 2 1 1 2 0 1 0 2 2 2 0 1 1 1 2 0 1 2 1 0 0 0 1 0 1 1 2 1 0 2 0 2 0 1 1 0 2 0 1 0 1 0 0 0 0 0 0 2 0 0 1 0 0 1 1 0 0 0 1 1 0 0 0 0 1 0 2 1 0 0 1 0 0 1 2 0 0 0 0 0 0 1 0 0 1 2 0 1 1 0 0 1 1 0 1 1 1 1 2 0 0 2 1 0 0 0 2 1 2 1 0 1 1 0 0 0 1 0 2 2 0 0 0 1 1 0 1 0 0 2 0 2 0 2 1 0 1 1 0 0 0 0 1 1 0 2 1 0 2 0 0 1 1 0 1 0 0 0 0 2 0 0 2 0 1 0 0 2 0 1 1 1 0 1 1 1 1 0 0 0 2 1 0 0 0 0 0 0 2 1 0 1 0 2 0 0 0 1 2 0 0 0 1 1 0 0 0 2 2 0 2 2 2 0 2 2 0 0 0 2 0 2 2 0 2 2 2 1 1 1 0 0 1 2 0 0 2 0 0 0 0 1 0 1 0 0 1 2 1 1 0 0 2 0 2 2 1 0 0 0 1 0 2 0 2 1 1 2 0 0 2 0 0 1 1 0 0 0 1 0 1 1 0 0 2 0 2 2 0 2 1 1 2 2 0 2 0 0 2 0 0 1 1 0 0 0 1 1 0 0 1 0 0 0 1 0 1 0 0 1 0 0 1 0 0 0 0 0 2 2 0 0 0 0 2 0 2 0 0 0 2 2 1 0 1 0 1 1 2 0 0 2 0 0 0 1 0 0 0 0 1 0 1 0 0 2 0 1 1 1 2 0 0 1 1 0 0 0 2 1 1 1 2 0 1 1 1 0 1 0 2 2 1 1 0 0 0 1 1 1 1 0 0 2 2 2 1 1 1 0 1 0 0 1 1 2 1 1 0 1 1 1 1 1 0 1 1 1 1 1 0 1 0 1 0 1 0 0 0 0 2 0 1 0 1 1 1 0 0 0 2 0 1 0 2 0 1 0 1 2 1 1 1 0 2 0 0 1 1 1 0 0 0 2 2 0 1 0 2 0 0 1 1 0 1 1 0 0 2 0 1 2 2 2 0 1 2 2 0 0 1 1 2 2 1 1 0 1 0 0 1 0 0 1 1 0 0 1 1 0 1 1 0 0 0 0 2 0 2 0 2 1 0 1 2 0 0 0 1 1 1 0 0 0 0 0 1 0 0 0 0 0 2 0 0 0 0 0 2 0 1 2 0 2 2 1 0 0 1 1 1 1 0 0 0 1 1 1 0 0 1 1 0 0 0 0 0 1 0 0 1 1 0 0 0 1 0 0 0 0 0 0 0 1 1 0 0 1 1 0 2 1 2 1 1 1 0 0 0 1 0 1 1 0 0 0 0 0 0 1 1 2 1 1 0 0 0 0 0 0 1 0 1 0 0 0 1 0 0 0 2 0 1 1 0 1 1 1 0 1 1 2 0 1 1 0 1 0 0 0 1 0 0 0 0 0 0 0 0 0 1 0 0 1 0 0 0 0 0 0 1 1 0 1 2 0 0 1 1 1 1 1 2 2 2 1 1 0 0 1 2 0 2 1 2 0 2 2 2 1 0 0 0 0 0 1 1 0 2 0 0 1 0 1 0 1 0 0 0 0 0 1 0 2 2 2 2 0 0 2 0 0 1 1 2 0 1 2 0 0 0 1 0 2 0 1 0 1 0 1 0 1 0 0 0 0 1 1 2 0 1 1 0 0 0 1 2 0 0 0 0 1 1 2 0 1 1 0 0 0 1 1 0 1 2 2 2 1 0 0 0 0 2 0 0 0 0 1 2 2 0 2 0 0 0 0 1 0 1 1 1 0 1 0 1 1 1 0 0 0 1 0 1 1 0 0 0 0 2 1 0 1 2 0 0 2 0 0 2 0 0 0 1 0 0 0 0 2 0 0 1 2 1 1 1 0 0 2 1 1 0 2 2 2 1 1 0 0 0 1 1 1 0 0 2 1 2 1 1 1 2 0 0 2 1 1 0 0 2 0 0 0 1 1 2 1 0 0 1 0 2 0 1 1 1 1 0
131 0 0 1 0 0 0 0 1 1 1 1 2 1 0 2 1 0 1 0 2 0 1 1 1 1 1 0 1 1 2 1 1 0 0 0 2 2 0 0 2 0 1 1 0 1 0 1 0 2 1 2 0 0 2 1 0 0 0 0 1 1 2 2 1 0 1 1 1 0 0 1 2 1 1 2 1 1 2 0 1 0 2 1 1 0 1 1 1 2 1 2 2 1 0 0 0 2 0 2 0 1 1 0 2 0 2 0 1 1 0 1 1 1 1 1 1 0 1 1 1 0 2 1 1 1 1 1 1 1 1 1 0 0 0 0 0 0 0 0 0 1 0 0 0 0 0 0 0 0 0 0 0 0 0 1 0 2 0 2 2 1 0 1 0 0 0 0 2 2 0 0 0 2 0 0 1 0 0 0 0 0 0 2 2 2 1 1 0 1 1 1 0 1 1 0 1 0 0 0 0 0 0 1 2 0 1 0 0 0 1 0 2 0 0 0 0 1 0 0 2 0 1 1 1 1 1 2 0 2 0 1 0 1 1 0 0 2 1 1 1 1 2 1 0 1 0 2 0 2 0 0 1 0 0 0 0 1 1 0 0 1 0 1 0 0 0 0 1 0 0 0 0 1 1 0 1 0 0 1 1 1 1 1 0 1 1 0 0 1 0 0 0 0 1 0 1 1 0 1 1 0 0 0 0 1 1 1 1 0 0 1 0 1 1 1 2 1 0 0 0 1 1 0 2 0 1 0 0 0 2 1 1 1 1 0 1 1 0 1 1 2 2 1 0 0 1 0 2 0 2 0 1 0 1 1 1 0 0 2 0 2 1 0 1 0 1 0 1 0 1 1 0 2 0 0 1 1 0 1 0 1 1 1 0 0 0 0 0 1 1 1 2 0 2 2 0 0 1 0 0 0 0 1 0 0 1 0 0 1 0 1 0 0 0 1 1 0 0 1 1 1 0 0 0 1 1 0 0 1 0 0 0 2 2 2 0 1 0 1 2 0 2 0 1 1 0 0 1 2 0 1 0 2 2 1 2 1 1 2 2 0 1 1 0 0 0 2 2 0 0 0 0 0 1 0 1 0 2 1 1 1 0 0 0 1 0 1 2 2 2 2 1 2 2 0 0 1 1 1 2 2 1 1 0 1 2 0 1 0 0 1 0 1 1 0 0 0 1 1 1 1 2 1 1 2 1 1 0 1 1 1 0 1 1 1 1 2 0 0 1 1 2 1 1 1 0 0 2 2 0 0 1 2 1 1 0 1 1 0 0 1 1 2 1 1 2 2 2 0 1 2 2 0 0 1 2 2 2 1 1 0 0 0 1 0 1 1 1 1 1 0 0 0 0 0 0 0 0 0 0 2 1 2 0 2 1 0 0 1 0 0 0 1 0 1 0 0 1 0 1 1 0 1 0 0 1 1 0 0 1 1 0 1 0 1 2 0 2 1 2 0 0 1 0 1 1 1 1 0 0 2 1 0 0 2 1 2 1 0 0 0 2 1 1 1 0 0 1 1 0 1 0 0 0 0 0 0 0 0 0 1 0 0 0 1 1 1 0 0 0 1 0 1 1 0 2 2 0 2 0 2 0 0 0 0 2 2 2 0 1 0 1 1 1 1 0 0 1 1 0 0 2 0 0 1 0 2 2 0 1 1 0 0 0 0 2 0 0 1 1 0 0 0 0 0 0 0 0 0 0 0 0 0 0 1 1 0 2 0 0 0 1 0 0 1 2 0 0 2 0 1 2 0 0 1 0 1 1 0 0 2 1 0 0 2 0 2 0 2 0 2 2 2 1 0 1 0 1 1 0 0 1 2 1 1 2 0 0 1 1 0 1 0 0 0 1 1 2 2 1 2 0 0 2 0 0 2 0 2 0 0 0 0 0 2 1 1 1 0 0 1 0 0 0 0 0 0 1 0 0 1 2 2 1 0 2 0 0 0 1 1 1 1 1 1 2 1 1 1 0 1 0 0 0 2 1 0 0 2 2 2 0 0 0 0 0 2 0 0 0 1 1 2 2 0 2 0 0 0 0 2 1 0 2 2 0 0 0 1 0 1 1 0 1 1 0 0 1 1 0 0 0 1 0 0 1 1 0 0 1 1 0 1 1 1 1 1 0 0 0 0 2 1 1 1 1 0 0 0 2 0 1 0 1 0 1 2 0 2 0 2 0 2 0 0 2 1 0 1 2 0 0 0 0 0 2 0 2 1 1 1 0 1 0 0 0 2 0 2 0 0 1 0 0 0 0 0 0 0 0 0
132 1 0 0 1 0 1 0 0 2 2 0 0 0 0 0 0 0 1 0 2 0 0 0 2 0 0 0 0 0 2 1 0 1 0 1 2 1 1 1 0 1 2 2 0 1 0 0 2 0 0 2 0 1 2 0 1 0 0 1 0 1 1 1 1 1 1 0 1 0 0 1 2 0 1 2 1 2 2 1 1 0 2 1 2 0 0 2 2 2 1 2 1 2 0 0 0 0 0 1 0 2 0 0 2 1 2 1 0 2 0 1 1 1 1 2 1 0 1 1 1 0 2 2 2 0 2 0 2 2 0 0 0 0 1 0 0 0 1 1 2 1 0 0 0 0 1 0 0 0 0 0 0 0 1 0 0 2 0 1 0 0 0 1 1 2 2 0 1 2 0 0 1 1 0 0 0 0 0 0 0 1 0 2 0 0 0 2 0 0 1 1 0 1 2 0 2 0 1 0 1 1 0 0 2 0 2 0 2 0 1 0 0 0 0 1 0 1 0 0 2 1 0 2 0 0 1 1 1 0 1 2 0 0 2 0 0 2 0 2 0 0 2 1 0 2 0 0 2 0 0 0 0 0 0 2 1 1 0 0 0 0 0 0 0 0 0 0 0 0 0 1 0 2 0 1 0 0 1 0 0 1 2 1 0 1 1 0 0 1 0 0 0 0 2 0 2 1 0 2 1 0 1 1 1 0 1 1 2 0 0 2 0 0 0 0 1 0 0 0 0 2 1 1 1 0 0 0 0 0 2 2 0 0 0 0 0 1 0 1 2 2 2 0 0 1 1 0 2 0 0 0 0 1 1 1 1 1 0 1 0 1 1 0 1 1 0 2 2 0 2 0 1 2 0 1 2 2 0 0 0 1 1 1 1 0 0 0 0 2 0 0 1 1 2 1 1 0 0 0 0 1 0 1 1 0 0 0 0 2 0 0 1 1 1 1 0 0 0 0 0 2 0 2 1 1 1 0 0 0 1 0 0 0 0 0 0 2 1 2 1 0 1 0 1 1 0 0 1 0 1 0 0 2 0 0 0 1 0 1 1 0 0 0 0 0 0 2 2 0 0 0 0 0 2 1 1 0 1 1 1 1 0 0 0 0 0 1 2 1 1 1 0 2 1 1 1 1 1 1 1 1 1 1 1 0 1 1 0 0 0 1 0 0 1 1 0 1 0 1 1 0 1 1 1 2 0 0 0 1 1 0 0 0 1 1 1 1 0 1 0 0 1 0 0 0 0 0 2 2 0 1 1 2 0 0 0 1 1 1 0 0 0 2 1 0 1 2 2 0 0 0 1 0 0 1 1 1 1 1 0 0 1 0 1 1 1 0 0 0 0 0 0 0 2 0 1 0 0 0 0 2 1 1 0 1 1 0 1 2 1 0 0 1 1 0 0 0 0 1 1 2 0 0 0 1 1 1 0 0 2 2 0 1 0 0 2 0 2 1 2 0 0 0 1 2 2 1 0 0 1 1 2 0 0 0 2 2 1 1 1 0 2 2 2 2 0 1 0 0 1 0 0 0 0 0 0 0 0 0 2 0 1 0 0 1 0 2 0 0 0 2 0 1 1 0 1 2 0 2 0 1 0 0 1 2 0 1 2 2 0 0 0 0 0 2 0 2 2 0 0 0 0 1 0 2 1 1 1 0 2 2 1 0 1 1 1 0 0 1 1 0 0 0 0 1 0 0 1 1 1 1 0 0 0 0 0 0 2 0 0 0 0 0 1 0 2 0 2 1 1 0 2 0 0 0 0 1 1 0 0 2 0 2 2 2 0 2 1 2 0 1 2 1 0 0 0 0 0 0 1 1 0 1 0 2 1 0 2 0 2 0 2 2 1 0 0 1 2 2 2 2 0 1 2 1 1 1 1 2 1 0 0 0 0 0 0 1 1 0 1 1 1 0 1 0 1 0 0 1 0 1 2 1 1 0 1 1 1 1 1 2 0 0 0 1 1 1 1 1 1 0 1 0 0 2 0 0 0 1 0 0 0 0 0 0 1 1 0 0 0 1 2 2 2 0 2 0 0 0 0 1 0 1 1 1 1 0 0 1 1 1 1 0 1 2 0 1 1 1 0 0 1 2 0 0 1 0 0 0 2 0 0 1 0 0 0 0 0 0 1 0 1 1 0 1 2 1 0 2 0 0 2 1 1 0 2 1 1 1 1 0 0 0 0 0 2 0 0 1 0 1 0 0 0 0 2 0 2 1 1 0 0 0 0 0 0 0 0 2 0 0 0 1 0 0 0 0 0 0 1 1
133 0 0 0 1 0 1 0 0 2 2 0 0 1 0 1 0 0 0 1 1 1 0 0 2 0 0 0 0 0 2 1 1 0 0 0 2 0 0 0 1 0 0 0 0 0 1 0 2 0 0 0 0 1 0 0 0 0 0 0 1 1 2 2 0 1 0 1 1 0 1 1 2 0 2 2 0 1 2 0 1 0 2 0 1 0 0 0 0 2 0 1 1 1 1 0 1 0 0 1 0 2 1 0 2 1 2 1 1 1 1 1 0 1 0 1 0 1 2 1 1 0 2 1 1 1 1 0 0 0 0 0 0 0 1 0 0 0 1 0 2 0 0 0 0 0 1 0 0 0 0 0 0 0 0 0 0 0 0 1 2 1 1 0 1 2 1 0 0 0 1 0 0 1 0 0 1 0 0 0 0 1 0 2 2 2 1 1 0 0 0 1 1 0 0 0 0 0 1 0 1 1 0 1 2 0 0 1 0 0 0 0 1 0 1 1 1 1 1 1 1 1 0 2 0 0 1 1 0 1 0 1 1 1 0 0 0 2 0 2 0 0 2 1 0 2 0 0 2 0 0 0 1 0 0 1 1 0 0 0 0 0 0 2 0 0 0 0 1 0 0 2 0 2 0 0 1 0 1 0 0 1 2 1 0 2 2 1 1 2 1 0 0 0 2 0 2 1 0 2 2 0 0 0 0 0 0 0 1 1 0 1 0 0 1 0 1 0 0 0 2 2 0 1 1 0 0 0 1 1 2 1 0 0 0 0 0 0 2 1 0 1 2 0 1 1 0 0 2 1 1 0 1 1 0 2 2 0 0 2 0 2 1 0 1 0 0 2 2 0 2 0 1 1 0 1 1 1 0 0 1 1 2 0 0 0 0 0 0 1 0 0 0 0 2 0 0 1 0 0 0 0 0 2 1 1 1 0 0 2 0 0 2 2 2 2 0 0 0 0 0 2 0 1 1 1 1 0 0 0 0 0 0 0 0 0 1 1 0 1 0 0 1 1 0 1 0 0 0 0 0 0 0 2 1 1 1 2 0 1 0 0 0 0 0 0 0 1 1 1 1 1 0 0 0 0 0 1 2 1 1 2 0 0 0 1 0 0 1 0 1 1 0 1 1 1 1 0 0 2 2 2 2 2 0 1 1 0 1 0 0 0 1 0 0 2 2 1 1 2 2 0 2 2 2 2 0 1 0 2 1 1 0 1 1 0 0 1 1 0 0 0 0 0 0 0 0 2 1 1 0 0 1 2 0 1 1 2 0 1 1 0 2 2 0 2 1 1 1 0 1 1 0 0 0 0 0 1 0 0 0 0 0 0 0 0 0 0 2 2 0 0 1 0 0 0 0 2 2 2 1 0 0 2 0 2 0 0 2 1 0 0 0 2 0 0 0 0 0 0 0 1 0 0 0 0 2 1 0 0 1 1 0 2 0 0 2 0 2 1 2 1 1 2 0 2 2 1 1 0 1 1 1 1 0 2 0 2 0 1 1 0 0 0 0 0 0 1 1 1 0 1 0 0 1 1 1 1 2 2 0 1 0 0 0 1 2 1 0 1 1 0 1 0 2 0 2 1 0 2 0 2 0 0 2 2 0 1 1 0 1 0 0 1 1 1 1 1 1 0 0 0 1 1 0 1 1 1 0 0 2 2 1 0 1 1 0 0 1 2 0 2 0 0 1 0 0 0 0 0 0 0 1 0 0 0 0 0 2 0 0 0 1 0 0 1 1 0 2 2 0 0 1 1 1 1 0 2 2 1 1 1 0 0 1 2 0 2 0 2 0 2 2 1 0 0 0 1 0 2 0 2 0 1 0 1 1 1 0 1 1 0 0 0 0 1 0 2 2 2 2 1 0 1 2 1 1 1 1 2 1 0 1 0 0 1 1 0 1 0 1 1 1 0 1 0 0 0 0 0 0 1 1 1 1 0 1 0 0 0 0 1 0 0 0 0 1 1 1 1 0 0 0 2 0 1 1 1 0 2 0 1 0 0 0 0 0 2 1 0 1 1 0 2 2 0 2 0 0 0 0 2 0 1 1 1 1 0 1 0 0 1 1 0 1 0 0 1 1 0 1 0 0 0 1 0 2 1 0 0 2 0 1 2 0 1 1 2 0 0 0 0 2 0 0 1 1 0 0 0 1 1 1 0 1 0 1 2 2 0 1 0 0 0 1 1 0 0 0 0 0 1 1 1 0 0 1 0 1 0 0 0 0 2 0 1 1 1 0 2 1 0 0 0 0 0 0 0 0 0 2 1
134 0 0 0 1 0 2 2 2 0 1 0 1 1 0 0 0 0 1 0 2 0 0 0 2 0 2 0 0 1 2 0 1 1 0 0 2 1 0 1 1 0 0 1 0 1 0 0 2 0 0 0 1 1 1 0 1 0 1 0 0 0 1 1 1 0 1 0 0 0 0 0 2 1 1 2 1 1 1 0 1 0 1 0 0 0 0 1 1 1 0 0 1 1 0 0 0 2 0 2 2 2 0 0 2 0 2 1 1 1 0 1 0 1 0 1 0 0 2 1 1 1 1 2 1 0 1 0 1 1 0 0 0 1 0 1 0 0 0 1 2 0 0 0 0 0 0 0 0 1 0 0 0 1 0 0 0 1 0 2 1 1 0 1 1 2 0 0 2 2 0 0 1 1 0 0 2 1 1 1 0 1 1 1 1 0 0 0 0 0 0 0 1 0 0 1 2 0 0 0 0 0 1 0 2 0 0 0 1 0 2 0 1 0 0 1 1 1 2 0 2 2 1 1 1 1 1 2 2 0 0 0 0 0 2 0 0 2 0 1 0 1 1 0 0 2 0 0 2 0 0 0 0 0 0 1 1 1 0 1 0 0 0 0 0 0 1 1 0 0 0 2 0 1 0 0 0 2 2 0 2 2 1 1 0 1 1 2 2 2 2 2 0 0 2 1 1 2 0 1 1 0 1 1 0 0 0 0 1 0 1 2 0 0 1 0 1 0 1 0 0 2 1 2 2 0 0 0 1 1 2 1 0 0 0 0 0 0 1 2 1 1 1 0 0 1 1 1 2 0 1 0 0 0 0 0 0 0 0 0 0 0 1 0 1 0 1 1 2 0 2 0 1 1 1 2 2 1 0 0 0 0 0 1 1 0 0 0 0 0 0 0 1 0 2 1 0 0 1 1 1 1 0 2 2 2 0 0 1 0 0 1 1 1 1 2 1 1 0 0 0 1 0 2 1 1 0 0 0 0 1 0 0 1 1 0 0 2 0 0 2 0 2 0 0 1 0 0 0 1 0 0 0 2 1 1 1 0 2 0 0 0 0 0 0 1 1 2 2 0 1 1 1 1 1 1 0 0 2 1 2 1 0 0 0 1 0 1 1 0 1 0 0 2 1 0 0 1 1 0 1 0 1 1 0 1 1 0 2 0 0 0 1 1 1 0 0 1 0 1 1 1 1 1 1 1 0 2 0 2 0 2 0 1 1 0 0 1 0 2 1 1 1 0 1 1 0 1 1 1 0 1 1 2 0 1 0 0 0 0 0 0 1 1 0 1 1 1 1 0 0 0 1 0 0 1 1 2 2 2 0 0 0 0 1 0 0 0 0 0 0 0 0 1 0 0 0 0 0 1 0 1 1 1 0 1 1 0 1 2 0 0 0 1 1 1 0 0 0 0 0 0 0 1 0 0 2 2 0 0 2 2 1 0 0 2 2 0 2 2 1 1 0 1 0 1 1 1 1 0 1 2 1 0 0 2 1 2 1 1 1 0 1 1 1 2 1 1 1 0 1 1 1 0 0 1 1 0 0 0 0 0 0 0 0 1 1 1 0 1 0 0 0 1 1 0 1 2 0 2 1 1 0 2 1 2 2 2 2 0 0 0 0 1 0 1 0 1 0 0 0 0 1 0 0 0 0 0 0 0 1 0 1 0 1 1 2 0 0 1 0 1 0 0 1 0 1 0 0 0 0 0 0 0 0 0 0 1 2 1 1 1 2 0 0 2 2 1 1 2 0 0 1 1 0 0 0 0 0 0 1 2 1 0 0 2 0 2 0 2 0 0 2 2 0 2 0 1 0 1 0 0 1 2 1 0 2 0 0 2 2 0 1 1 1 0 0 1 2 1 1 2 0 0 1 0 0 0 1 1 0 1 2 1 0 0 0 1 1 0 1 1 0 0 0 0 0 0 0 1 0 1 1 2 0 1 1 0 0 0 1 2 0 0 0 0 1 1 1 0 1 0 0 1 0 2 0 2 1 2 1 1 2 0 0 0 0 1 0 0 1 2 1 1 1 0 1 0 1 0 0 2 0 2 2 1 0 0 0 2 0 1 0 1 2 0 0 1 1 1 0 0 0 0 2 0 1 0 0 0 2 0 0 2 0 0 0 1 0 0 1 1 2 1 1 0 2 0 0 1 1 1 2 0 0 0 0 1 0 1 0 1 0 0 0 1 1 0 1 2 1 0 0 0 0 2 0 1 1 1 1 1 0 0 0 0 0 0 0 1 0 0 0 0 0 0 0 1 1 1 2 1
135 0 0 0 0 0 1 1 1 1 1 0 0 0 0 0 0 0 1 1 1 1 0 1 1 0 0 0 2 2 2 0 0 1 0 1 1 1 0 0 0 2 0 2 0 2 0 0 1 1 0 0 1 1 0 1 0 0 1 0 0 1 2 2 0 1 0 0 2 0 0 1 2 0 2 2 0 1 1 0 1 0 1 1 1 0 0 1 1 1 0 1 0 2 0 0 0 0 0 1 0 2 1 0 2 0 2 1 1 1 1 1 0 2 0 2 0 0 0 2 2 0 2 1 1 1 1 0 0 0 2 1 0 1 1 1 0 0 0 0 1 1 0 0 0 0 0 0 0 1 0 0 0 0 1 1 0 0 1 2 2 1 1 0 1 2 1 1 1 2 0 0 0 2 0 0 0 0 0 0 0 0 1 2 2 1 2 1 0 0 0 0 0 0 1 0 2 0 0 1 1 0 0 0 2 0 1 0 0 0 0 0 1 0 0 0 0 1 0 0 2 1 0 2 0 0 1 1 0 0 0 0 0 0 1 0 0 2 0 1 0 0 2 0 0 1 0 0 2 0 0 0 1 0 0 1 0 0 0 0 0 1 0 1 0 0 1 1 2 0 0 0 1 2 0 0 1 0 1 0 0 2 2 1 0 1 1 1 1 2 2 1 0 0 2 0 1 1 1 1 1 0 0 0 0 0 0 0 1 0 0 1 0 0 0 0 1 0 1 0 1 2 0 1 2 0 0 0 1 1 2 1 0 0 0 0 0 0 2 0 0 0 2 0 0 1 1 0 2 1 1 1 0 0 1 0 1 0 0 0 0 0 2 0 2 1 1 2 2 0 2 0 1 2 0 1 1 2 0 0 0 2 0 1 0 1 0 0 0 1 1 1 1 0 1 1 1 1 0 0 0 0 0 2 2 0 0 1 1 1 0 1 1 1 1 1 0 1 0 0 1 1 0 1 1 2 1 0 0 0 1 0 0 1 0 1 0 1 0 1 2 0 2 0 1 1 0 1 1 1 0 1 0 2 0 0 1 0 0 1 0 0 0 0 0 1 1 2 2 2 2 2 1 1 2 2 0 0 2 0 0 2 0 0 0 1 0 2 2 0 0 2 0 1 1 0 0 2 2 0 0 0 2 1 0 1 1 0 2 0 0 1 0 0 0 1 0 0 2 1 1 1 0 0 0 2 1 0 1 1 1 0 0 0 1 1 1 1 1 2 1 1 2 0 0 1 1 1 1 1 0 0 1 2 0 0 0 1 0 1 1 0 1 2 1 1 2 2 1 1 1 1 1 0 0 1 1 1 1 0 0 0 0 0 1 0 0 1 0 0 0 1 0 1 0 1 0 0 1 1 0 1 1 1 0 2 0 0 1 1 0 0 0 0 1 0 0 0 1 0 1 1 0 1 0 0 2 0 0 0 0 0 1 0 0 0 2 0 2 2 1 1 0 1 1 1 1 2 0 0 2 1 2 0 0 2 0 2 2 0 0 0 2 0 0 1 0 1 1 0 0 0 0 0 0 0 0 0 1 1 0 2 0 0 0 1 1 0 0 1 0 0 0 1 1 0 2 1 0 1 1 0 0 0 0 1 1 1 1 0 1 0 0 0 0 1 0 2 1 0 0 0 1 0 0 1 0 1 0 0 2 2 0 0 1 1 1 0 0 2 0 2 1 1 2 0 0 1 1 1 1 1 0 0 0 0 2 0 2 0 0 1 2 0 0 0 2 0 1 1 0 0 1 1 0 0 0 1 1 1 1 1 0 2 2 2 0 2 2 2 0 2 1 1 0 0 1 0 0 0 1 0 1 2 1 1 0 1 0 0 0 0 1 1 1 0 0 0 1 0 0 0 0 1 2 2 1 1 0 2 0 0 0 1 1 1 0 0 0 1 0 0 0 0 0 0 0 0 0 0 0 2 0 2 0 0 0 2 0 0 0 0 1 0 1 2 1 0 0 1 0 0 1 1 0 1 0 1 0 2 1 1 0 0 0 0 1 1 0 1 0 1 2 2 1 0 1 0 0 0 0 2 0 0 2 2 0 2 1 1 0 0 1 0 1 1 0 0 2 1 0 1 0 0 0 0 0 2 0 0 1 0 0 0 1 0 0 1 0 0 0 0 2 0 0 1 1 0 0 0 2 0 1 0 1 0 1 2 2 2 0 0 0 0 1 1 1 0 0 0 0 0 0 0 0 2 0 0 2 0 0 0 0 2 0 0 0 1 0 1 1 0 0 0 0 0 1 1 1 1 2 1
136 0 0 0 0 0 0 2 2 0 1 0 0 0 0 0 0 1 1 0 2 0 1 0 2 0 0 0 0 0 2 0 0 2 2 1 1 1 0 0 1 1 0 1 0 1 0 0 0 1 1 1 0 1 0 0 0 0 0 1 0 1 2 2 0 2 0 1 1 0 0 1 2 0 1 2 1 2 2 0 2 0 2 1 2 0 0 0 0 2 0 0 1 1 1 1 0 1 0 2 1 2 1 0 2 0 2 0 0 2 1 1 2 2 2 2 2 0 0 2 2 0 2 1 1 1 1 1 1 1 1 0 0 1 1 1 0 0 0 0 1 1 1 0 0 0 0 0 0 0 0 0 1 1 1 1 1 0 0 0 0 0 0 1 2 2 1 0 0 0 2 2 0 2 2 0 2 0 0 0 0 1 0 2 1 1 0 2 0 0 0 2 1 0 1 0 1 0 0 0 2 0 0 0 2 0 0 0 1 0 0 0 2 0 0 0 0 1 2 0 2 2 0 2 0 0 1 2 0 1 0 0 0 2 1 2 0 2 0 1 0 0 2 0 0 1 0 0 2 0 0 0 1 0 0 1 1 0 0 0 0 1 0 1 0 0 0 0 2 0 1 1 1 2 0 0 0 2 2 0 1 2 2 1 0 1 1 2 0 2 1 0 0 1 2 1 0 0 1 1 1 0 1 1 1 0 0 0 1 0 0 1 0 0 0 0 0 2 0 1 0 1 1 1 1 0 0 0 0 0 2 2 0 0 0 0 0 0 2 0 0 0 2 2 0 0 2 0 2 0 1 0 1 0 1 0 1 0 0 2 0 2 1 0 1 0 0 0 2 0 2 0 0 2 0 0 2 2 2 0 0 1 2 0 0 1 0 0 0 0 0 0 0 0 0 0 0 0 1 1 1 1 0 1 1 0 0 1 1 1 0 1 0 0 0 1 0 1 0 0 0 2 1 1 0 0 1 0 0 0 1 0 1 1 1 0 0 0 0 0 2 0 1 1 1 2 0 1 0 1 0 1 0 1 2 1 2 0 1 2 1 0 0 0 0 1 1 1 2 0 0 0 0 0 1 1 0 0 1 0 1 1 2 0 1 0 0 1 2 1 1 2 1 2 1 0 0 2 2 0 0 0 1 1 0 1 1 0 0 0 0 0 1 1 1 0 0 0 1 1 1 1 1 0 0 2 2 2 0 2 0 2 0 1 2 0 1 1 0 2 1 1 2 1 0 2 2 2 1 0 0 0 0 2 0 1 0 1 0 1 1 0 0 1 1 0 1 1 1 0 0 0 1 0 0 1 1 2 2 1 0 0 0 0 0 0 1 0 0 0 0 0 0 0 1 0 0 0 0 0 0 2 1 0 1 1 1 0 0 1 1 0 0 0 2 0 0 0 0 0 1 1 0 1 0 0 2 1 0 0 0 1 0 0 0 2 2 0 2 2 2 1 0 0 1 1 1 2 0 0 1 1 0 0 0 2 2 1 1 0 0 0 1 1 1 2 1 2 0 0 1 0 0 0 0 0 2 0 2 2 0 0 0 0 0 2 0 0 0 2 0 0 0 0 1 0 2 2 0 2 1 0 0 0 0 1 1 1 2 0 0 0 0 1 1 2 0 1 0 0 0 1 0 0 0 1 0 1 0 0 2 2 0 0 1 1 1 0 0 1 0 1 1 1 1 0 0 0 0 0 0 0 0 0 0 0 0 0 1 0 0 0 0 0 0 1 1 1 1 2 0 1 2 0 0 0 0 2 2 2 1 0 0 1 1 2 0 1 1 1 1 1 2 2 0 1 0 0 0 1 0 1 1 2 1 1 1 0 0 2 2 0 1 0 0 0 0 1 1 1 1 0 0 1 1 2 1 1 0 1 0 0 0 0 0 0 0 0 1 1 0 0 1 0 1 0 0 0 0 1 1 1 1 2 0 0 1 0 0 0 1 1 0 0 0 0 0 1 2 1 1 0 0 0 0 1 1 1 0 1 1 1 0 0 0 0 1 2 0 1 0 1 0 0 2 2 1 0 0 0 0 2 0 1 1 1 1 1 1 0 1 2 1 0 1 1 0 1 1 0 0 0 0 1 2 0 1 1 0 0 2 2 0 1 0 1 1 0 1 1 0 0 2 0 0 0 1 1 0 1 1 0 1 0 1 0 1 1 0 1 1 0 0 0 1 0 0 0 0 1 0 1 0 0 0 0 2 0 1 0 0 0 0 0 0 0 1 0 0 0 0 0 0 0 0 0 0 0 0 0 0 0
137 0 0 0 0 0 0 2 2 0 1 0 0 0 0 0 0 0 1 0 2 0 0 0 2 0 1 0 0 0 2 1 1 2 0 0 2 0 0 0 1 0 1 1 0 1 0 0 0 2 0 1 1 1 1 1 1 1 1 1 1 1 2 2 0 1 0 1 1 0 0 2 2 0 1 2 1 1 2 0 1 0 2 1 2 0 0 1 0 2 0 0 0 1 0 0 0 1 0 1 1 2 1 0 2 1 1 1 0 2 1 0 1 1 1 1 1 1 1 2 2 0 2 1 1 1 1 0 0 0 0 0 0 0 0 0 0 0 1 0 0 2 0 0 0 1 0 0 0 1 0 0 0 1 0 0 0 0 1 0 1 0 0 1 1 2 1 1 0 1 1 1 1 1 0 0 1 0 0 0 0 0 1 2 2 1 2 2 0 2 2 2 1 1 1 0 0 0 0 0 0 0 0 1 2 0 1 0 1 0 0 0 0 0 0 1 2 1 2 0 2 1 1 2 0 0 1 1 0 0 0 0 0 0 2 0 0 2 0 1 0 0 1 1 0 2 0 0 2 0 0 0 1 0 0 1 0 0 0 0 0 0 0 0 0 0 0 1 2 0 1 0 0 1 0 0 1 0 2 0 0 0 0 0 0 1 1 1 0 2 0 0 1 0 2 1 1 0 0 1 1 0 1 1 1 0 1 0 1 0 0 1 0 0 0 0 1 0 0 0 0 2 1 0 2 0 0 0 0 0 2 0 0 0 1 0 1 0 2 0 0 0 2 0 1 0 2 0 2 0 2 0 0 1 0 1 1 0 1 0 1 1 1 0 1 1 0 1 1 0 1 1 1 1 2 0 1 2 0 0 0 1 0 0 0 0 0 0 0 1 0 0 1 0 1 0 1 0 0 0 0 1 0 2 1 1 1 0 0 2 0 0 1 1 1 1 0 0 0 1 1 1 0 2 1 2 0 1 1 0 0 1 0 1 1 1 0 1 0 1 1 0 1 1 2 2 0 0 1 1 0 0 0 1 2 0 2 0 0 0 0 0 1 0 0 0 0 2 2 0 0 0 0 0 1 0 0 1 2 0 1 1 1 1 0 0 1 1 2 0 0 2 1 2 1 0 0 2 2 1 1 1 2 2 0 0 0 0 0 0 0 0 0 0 1 0 0 0 0 1 1 1 1 2 2 2 0 1 0 2 1 1 0 1 0 0 1 0 0 0 2 2 1 0 1 1 0 1 1 1 0 1 0 2 2 0 0 1 2 0 0 1 0 1 1 0 1 1 1 0 0 2 2 1 0 1 2 2 2 1 0 0 0 0 1 0 1 1 0 0 0 1 2 0 0 0 0 0 0 1 0 1 1 2 0 2 1 0 1 2 0 0 0 1 1 1 0 0 0 0 0 1 0 0 0 2 2 2 0 0 1 1 0 2 0 0 2 0 1 1 0 0 0 0 1 2 2 1 1 0 1 1 0 2 0 2 1 1 0 1 1 0 1 2 2 2 1 1 0 0 0 0 0 0 0 1 1 0 0 0 0 0 0 1 1 2 0 2 1 1 0 1 0 0 1 0 1 2 0 1 1 0 0 0 0 1 1 2 2 0 1 0 0 0 0 0 0 0 1 0 1 0 1 1 0 1 1 0 0 0 0 0 0 0 2 2 0 0 0 1 0 1 0 0 1 1 1 0 0 0 0 0 0 0 0 0 1 0 1 0 0 0 1 0 0 0 1 0 1 2 0 0 1 0 0 2 0 1 1 2 0 0 0 0 0 2 0 2 0 2 0 2 2 1 0 1 0 1 0 1 0 0 0 1 0 1 1 0 1 0 1 0 2 2 2 0 0 1 1 1 1 1 0 1 2 0 0 2 0 1 0 0 0 1 1 0 0 0 1 0 1 0 2 1 2 1 1 0 0 0 0 2 1 2 0 1 1 0 0 0 1 1 0 0 0 1 2 0 2 1 2 0 0 2 0 1 0 1 1 2 1 1 0 0 0 0 0 2 0 0 1 2 1 2 2 0 2 0 0 1 1 2 0 1 2 0 0 0 1 1 1 1 2 0 2 1 0 0 2 2 0 0 1 2 0 0 2 1 0 0 1 1 0 1 0 1 1 0 2 2 0 0 2 1 1 0 0 0 0 1 1 0 2 0 2 0 2 1 0 0 0 0 0 0 2 1 1 0 1 1 1 0 1 1 0 0 2 0 1 0 0 0 0 1 0 0 0 0 1 2 0 0 0 1 1 0 0 1 1 1 1 0
138 0 0 0 1 0 1 1 1 1 1 1 1 2 0 2 0 0 1 1 1 1 0 0 2 0 0 0 0 0 2 2 0 2 0 2 1 0 0 0 1 1 0 0 0 0 0 0 2 0 0 1 0 0 2 1 1 0 0 2 0 2 2 1 0 1 0 0 1 0 0 1 2 0 2 2 0 0 2 0 0 0 1 0 1 0 0 2 2 2 1 1 1 1 0 0 0 1 0 1 1 2 1 1 2 0 2 0 0 2 0 2 1 2 1 2 1 0 2 0 0 1 2 0 0 1 0 0 0 0 1 1 0 1 1 1 0 0 0 1 2 1 0 1 0 0 0 0 0 0 0 0 1 0 0 0 0 1 0 0 2 1 0 1 1 1 1 0 0 0 1 0 1 2 1 0 2 2 0 2 0 2 1 2 2 1 2 0 0 0 0 0 2 0 0 0 1 0 0 0 0 0 0 1 2 0 1 1 1 0 0 0 2 0 0 0 0 0 2 1 1 0 1 2 0 0 2 1 0 1 0 0 1 1 1 0 0 2 0 2 0 0 2 1 0 1 0 0 1 0 0 1 0 0 0 2 1 0 0 0 0 0 0 0 0 0 1 0 2 0 0 2 0 1 0 0 0 1 2 0 1 1 1 0 1 1 2 2 0 2 1 1 0 0 2 0 1 1 0 0 0 0 1 1 1 1 0 1 2 0 0 2 0 2 2 0 1 1 0 0 1 1 1 1 2 0 0 0 0 0 1 0 1 0 0 0 0 0 1 2 1 1 2 0 1 0 1 0 1 0 1 0 0 0 1 0 1 0 0 0 0 0 0 1 0 0 1 1 1 0 1 1 1 2 1 1 2 1 1 0 0 2 0 0 1 0 0 0 0 0 1 1 0 0 1 0 0 0 1 1 1 2 0 2 1 0 1 2 0 2 0 0 1 1 1 2 1 0 1 0 0 1 1 1 1 1 1 0 0 0 0 1 0 0 0 0 0 0 0 0 1 0 1 1 0 1 0 2 0 0 0 1 0 1 1 0 1 2 1 2 2 0 1 1 0 2 2 1 2 0 0 0 0 0 0 0 0 0 1 0 0 2 1 0 1 0 0 2 2 0 1 1 0 1 0 1 1 1 1 0 1 1 1 1 0 1 1 1 0 0 0 0 0 0 0 2 1 0 1 2 2 0 2 2 2 2 0 0 0 1 1 0 0 0 1 0 0 1 0 0 1 1 1 0 0 1 0 2 0 0 0 0 0 1 1 1 0 2 0 0 0 0 0 1 1 0 1 0 0 0 0 0 1 0 0 1 1 0 0 0 0 0 1 0 0 1 0 1 0 0 0 1 1 0 1 0 1 1 1 1 1 0 2 0 0 1 2 0 1 0 0 0 0 2 0 0 1 0 0 0 0 0 0 0 0 2 2 2 0 0 0 0 0 1 0 0 1 0 2 2 1 1 2 2 0 0 0 0 0 0 0 2 2 0 0 2 2 1 1 0 0 0 1 1 1 2 1 0 1 0 1 1 0 0 0 0 1 0 0 0 1 0 0 2 1 2 1 0 0 2 1 0 0 2 1 0 2 1 0 0 0 0 0 0 1 2 1 1 2 1 0 0 0 1 2 1 0 1 0 0 0 0 1 1 0 1 1 0 0 0 1 1 0 0 0 0 1 0 0 0 0 0 0 0 0 1 0 1 2 2 2 2 0 0 0 0 0 0 2 0 0 0 1 0 1 0 2 0 1 2 0 1 2 1 1 2 0 1 1 1 0 0 1 1 0 1 1 1 0 1 1 1 1 2 0 0 0 0 0 2 0 2 0 2 0 1 1 1 0 1 1 0 1 1 0 0 0 0 2 2 2 2 0 1 2 1 1 1 0 2 0 0 1 1 0 1 2 1 2 0 1 1 0 0 0 0 0 0 1 0 0 1 1 1 0 0 1 0 1 0 1 1 0 0 0 2 0 0 1 1 0 0 1 0 0 0 0 1 0 2 1 1 0 0 0 0 1 2 0 0 1 2 0 2 1 1 1 0 0 1 0 2 1 1 1 2 0 1 0 1 0 1 0 0 1 2 0 1 1 0 0 1 0 1 0 0 1 1 0 0 2 1 1 1 0 1 0 1 0 0 0 0 2 0 0 1 2 2 0 0 1 0 2 1 1 0 1 2 1 1 0 0 1 0 1 1 1 0 0 1 0 0 0 0 0 0 0 0 1 0 0 0 0 1 0 0 0 1 1 2 0 1 0 0 0 0 0 0 0 1 2 1
139 1 0 0 0 0 0 2 2 1 1 1 0 1 0 1 0 0 0 1 0 0 1 0 2 0 0 0 0 0 2 0 2 2 0 1 1 1 0 0 1 1 0 0 0 1 0 0 2 1 0 0 1 1 1 1 0 0 0 1 0 1 2 2 1 0 0 0 0 0 0 1 2 0 2 2 0 1 2 0 1 0 2 1 2 0 0 0 0 2 0 0 2 1 1 1 0 0 0 1 0 2 2 0 2 0 2 0 1 1 0 0 0 0 0 0 0 0 0 2 2 0 2 0 0 2 0 0 0 0 1 0 0 0 0 0 0 0 0 0 0 2 0 0 0 0 0 0 0 0 0 0 1 0 0 0 1 1 0 1 0 0 0 1 2 2 1 0 1 1 1 0 0 1 0 0 1 0 0 0 0 0 0 1 1 1 1 1 0 0 0 0 0 0 2 0 2 1 0 0 0 0 0 0 2 0 2 0 1 0 2 0 1 0 1 2 1 1 0 0 2 1 0 2 0 0 0 2 0 2 0 0 1 0 2 0 0 2 0 0 1 1 2 0 0 2 0 0 2 0 0 0 1 0 0 1 0 2 1 1 1 1 0 1 0 0 1 1 1 0 0 0 0 1 1 1 0 1 1 0 0 2 1 1 0 1 1 2 1 2 1 2 0 1 2 0 0 1 0 0 1 0 0 0 0 0 0 1 1 0 0 1 0 0 0 0 0 2 0 1 0 2 1 2 1 0 0 0 2 2 2 2 1 1 0 1 0 0 2 0 1 1 2 0 0 0 1 0 1 2 1 0 1 0 1 0 0 0 0 2 0 2 2 0 2 0 0 1 1 0 1 1 1 2 0 1 1 2 0 1 1 1 0 0 0 0 0 1 1 1 0 0 0 0 1 0 0 1 1 1 1 1 0 2 2 0 1 0 0 1 1 0 1 1 1 2 1 0 1 1 1 0 0 2 1 1 1 0 0 0 1 0 0 0 0 0 0 0 0 0 0 0 2 0 1 2 1 1 0 1 0 1 0 2 2 2 2 2 1 2 1 0 0 0 0 0 0 2 2 1 1 1 1 1 1 1 0 1 2 1 0 2 1 0 0 0 0 2 2 0 0 2 0 2 1 0 0 1 1 1 1 1 0 0 1 1 2 0 0 1 1 0 0 1 0 1 0 0 2 2 2 0 2 2 2 2 1 1 0 2 0 1 0 1 1 0 0 0 0 1 0 0 1 1 1 1 0 2 0 0 0 0 1 1 2 1 0 1 1 1 0 0 0 2 2 0 2 2 0 2 0 2 0 0 0 0 0 1 1 1 0 0 0 0 0 0 1 0 0 0 0 0 1 0 2 0 1 0 0 0 0 2 0 2 0 2 0 0 2 2 1 0 0 1 1 1 0 0 1 0 1 2 0 1 0 0 0 0 0 0 1 1 0 0 0 0 1 0 2 2 0 1 0 2 0 1 1 1 0 0 1 1 1 1 1 2 1 1 0 1 1 0 2 0 0 1 0 1 0 0 1 1 0 0 0 0 0 1 2 2 1 1 0 0 0 1 2 2 1 1 0 1 0 0 0 0 2 2 0 2 0 1 0 0 2 2 1 2 2 0 1 0 0 1 1 0 0 0 0 0 0 1 1 0 0 1 0 2 2 0 2 2 1 0 1 1 2 0 0 2 1 1 0 0 0 0 0 1 1 1 1 1 0 0 0 0 1 0 2 0 0 0 2 0 0 1 2 0 2 2 0 0 2 0 0 0 0 2 1 1 1 0 1 1 1 1 1 1 0 1 0 0 2 1 0 0 0 1 0 2 0 1 0 2 0 0 1 0 0 1 1 0 2 1 0 0 0 0 2 1 1 2 0 0 0 1 0 2 0 2 0 0 1 1 1 0 0 1 1 0 1 1 0 0 0 0 0 0 0 0 0 1 0 2 0 0 0 0 0 0 1 2 0 0 0 1 1 1 1 1 0 0 0 0 0 2 0 1 2 2 2 2 0 0 0 0 1 2 0 0 0 2 1 2 0 0 0 0 0 0 0 2 0 2 1 0 2 1 0 2 0 1 0 0 0 2 0 2 2 0 0 2 0 0 1 0 1 2 1 1 1 0 0 2 0 0 0 0 0 0 0 0 1 1 0 1 0 1 1 1 0 0 2 0 0 0 0 2 1 2 0 1 2 0 1 0 2 0 1 1 1 0 0 0 0 0 2 0 2 0 0 0 0 1 0 0 0 1 0 1 1 0 0 1 0 0 0 1 1 2 1 2
140 0 0 0 0 0 0 0 0 2 2 0 0 1 0 1 0 0 1 0 2 0 1 1 1 1 1 0 0 1 2 0 0 2 0 0 2 2 0 0 1 1 0 2 0 2 1 0 1 0 0 0 0 1 0 0 2 0 0 0 1 0 0 1 0 0 0 0 2 1 0 1 2 0 1 2 1 0 1 0 0 0 2 2 2 0 0 1 1 2 1 1 1 1 0 0 0 2 0 2 1 1 0 0 2 0 2 0 1 1 0 2 0 1 0 1 0 0 1 1 1 0 2 2 2 0 2 1 0 1 0 1 0 0 0 0 0 0 0 0 1 1 0 0 0 0 0 0 0 0 1 0 0 0 0 0 0 0 0 0 0 0 0 0 2 2 2 0 1 2 0 0 1 0 0 0 2 0 0 0 0 1 0 1 1 1 1 2 0 0 0 1 1 0 1 0 1 0 0 0 0 0 0 1 2 0 0 2 1 0 0 0 1 0 0 0 0 0 1 1 1 1 0 2 1 0 0 2 0 2 0 1 0 0 1 0 1 2 0 1 0 0 2 0 1 1 1 0 2 0 0 0 0 0 0 1 0 0 0 0 0 1 0 1 1 1 0 0 2 0 0 0 0 2 0 1 0 0 1 0 0 0 2 0 1 0 1 2 0 2 1 0 2 0 2 2 0 1 0 2 1 1 1 1 1 0 0 0 1 0 2 2 0 1 1 0 2 1 0 0 0 2 2 2 2 0 0 0 2 2 2 2 0 0 0 0 0 2 0 0 1 1 2 0 0 1 1 0 2 1 1 1 1 1 0 1 1 1 0 2 0 2 2 0 2 0 0 0 1 0 1 1 1 1 0 0 0 2 2 0 1 1 2 0 0 2 0 0 0 0 0 0 0 1 2 2 2 0 1 1 1 1 0 2 1 1 1 0 1 1 0 1 0 0 0 0 0 1 0 0 0 2 0 1 1 1 0 0 0 0 1 0 0 0 0 1 1 1 0 0 2 0 1 1 0 2 0 0 0 0 0 0 0 2 1 0 1 1 0 0 0 0 1 1 0 2 2 2 2 1 1 1 1 1 1 0 1 0 2 1 0 1 0 0 0 1 0 0 2 2 1 2 0 1 0 1 1 1 1 0 1 1 1 1 0 1 1 0 0 0 0 0 0 1 0 1 0 0 1 1 1 1 0 0 0 2 0 2 0 2 0 2 0 0 0 0 1 1 0 1 0 0 1 0 1 1 0 1 1 1 0 0 0 1 1 1 1 1 1 1 0 0 1 1 0 1 1 1 0 1 0 0 0 0 0 0 0 2 2 2 0 0 1 0 0 1 0 0 0 0 0 0 2 0 0 1 0 0 0 0 0 2 0 1 0 2 1 0 0 1 0 0 0 1 1 0 2 0 2 0 0 2 0 0 0 0 2 2 0 0 1 1 0 2 0 1 2 0 2 2 0 0 0 1 1 1 1 2 0 0 0 2 2 0 0 1 2 2 2 0 0 0 1 1 2 2 1 0 0 0 2 0 0 0 0 0 0 0 1 1 0 1 0 2 0 2 2 1 0 0 0 0 1 0 1 0 1 1 0 1 1 0 0 1 1 2 1 1 1 0 0 0 0 1 0 0 0 0 1 0 0 0 0 1 1 2 1 0 0 0 1 1 0 0 0 0 0 0 0 1 0 1 1 1 1 0 0 1 0 1 1 1 0 0 0 1 0 0 1 1 0 1 2 0 0 1 2 1 0 2 0 0 2 1 0 0 1 1 1 1 0 1 1 0 0 2 0 1 0 1 1 0 2 2 0 0 0 1 0 1 0 1 0 1 0 2 1 0 0 2 2 1 2 2 2 0 0 0 2 1 1 2 0 0 1 1 0 1 1 2 1 0 1 0 0 0 0 0 1 0 1 1 0 0 0 0 0 0 0 0 0 2 2 1 0 1 2 0 0 0 1 2 1 1 1 1 2 0 2 1 1 0 1 1 0 1 0 1 1 2 1 1 1 0 0 1 0 1 1 0 0 1 2 1 2 1 2 0 0 0 0 1 0 2 0 1 1 0 0 2 0 1 0 0 0 2 0 0 2 2 0 0 1 1 0 0 1 1 0 0 1 0 0 0 1 1 0 1 0 0 0 0 2 1 1 0 1 0 0 0 1 0 2 0 0 0 1 1 1 1 0 0 1 0 1 1 2 0 1 2 0 1 0 0 0 0 2 0 0 1 0 0 0 1 0 0 0 1 0 2 0 0 0 0 0 0 0 1 1 1 0 0
141 1 0 1 1 0 2 2 2 1 1 0 0 1 1 0 1 0 1 0 2 0 1 1 1 1 1 0 0 0 2 1 1 1 0 1 1 1 0 0 0 2 0 1 0 1 0 0 1 1 0 0 0 0 0 1 0 0 1 1 1 1 2 2 0 1 0 0 1 1 1 1 2 0 1 2 1 1 1 0 1 0 1 1 2 0 0 0 0 2 0 1 0 2 0 0 0 2 0 2 1 2 1 0 2 0 2 1 1 1 0 1 1 1 1 1 0 0 1 1 1 0 2 2 2 0 2 1 0 1 2 1 0 1 1 1 0 0 0 1 0 2 0 0 0 1 0 1 0 1 1 0 0 0 0 0 1 0 0 0 0 0 0 0 0 2 2 1 1 2 0 0 0 1 1 0 1 1 0 1 1 1 0 1 1 1 1 0 0 0 0 0 0 1 1 0 1 1 0 0 0 1 1 0 2 0 0 1 1 0 0 0 1 0 0 2 1 1 1 0 2 2 1 1 1 0 2 2 0 2 1 0 1 1 1 0 0 2 0 2 0 0 2 0 0 2 0 0 2 0 0 0 0 0 0 2 1 0 0 0 0 2 0 1 0 0 0 0 2 0 0 1 1 2 0 1 1 0 2 0 0 1 2 0 1 1 2 2 0 2 0 1 0 0 2 0 1 1 1 1 0 0 1 1 1 0 1 0 2 0 0 1 0 0 1 0 1 1 1 0 0 2 0 2 1 0 0 0 0 0 2 2 1 0 0 0 0 1 1 0 1 1 2 0 0 0 2 0 2 0 0 0 0 0 1 0 1 0 0 2 0 2 2 0 2 1 1 1 2 0 2 0 1 1 0 0 0 1 0 0 2 0 0 0 2 0 0 1 1 0 1 1 2 0 1 1 1 1 0 0 0 0 0 1 0 0 1 0 0 2 0 0 1 1 1 2 1 1 0 0 1 1 1 1 0 0 2 1 1 0 0 1 0 0 0 1 1 0 0 0 2 0 0 2 0 1 0 1 0 2 0 1 0 2 2 2 2 1 2 2 1 0 0 1 0 1 1 2 2 0 0 0 0 0 2 1 1 0 2 0 1 2 0 0 0 1 0 2 2 0 0 2 1 2 1 0 0 2 2 0 0 0 1 1 0 1 1 0 0 0 0 0 1 2 0 0 0 0 1 1 1 0 0 0 0 2 1 0 0 1 1 0 0 0 0 0 1 1 1 0 1 0 2 1 1 0 0 2 1 1 0 0 0 1 1 1 1 0 0 1 0 0 0 2 1 0 2 2 2 0 0 0 1 0 1 0 1 1 1 0 1 0 0 0 0 0 0 0 0 0 0 0 2 0 0 0 0 0 0 1 0 1 1 1 0 1 1 0 1 1 1 0 0 1 0 0 1 0 0 1 0 1 0 1 0 0 2 1 0 0 1 2 1 1 1 1 1 0 2 1 2 0 0 1 0 2 2 1 0 0 2 2 1 1 0 1 1 1 1 0 0 0 1 1 1 1 0 2 0 0 1 0 0 0 0 0 1 0 0 0 0 0 0 0 0 2 2 2 0 0 0 1 1 0 1 0 1 1 0 1 1 0 0 0 1 1 1 2 2 0 1 0 0 1 1 0 0 1 0 0 0 0 0 0 0 2 0 1 0 0 0 1 0 0 0 0 0 0 0 2 0 2 0 0 0 1 0 0 1 0 0 0 0 0 0 2 1 0 2 0 0 0 2 1 0 0 2 1 0 2 0 0 2 1 0 0 0 2 2 2 0 0 0 1 1 2 0 2 1 2 0 1 2 2 1 1 0 2 0 2 0 2 1 2 1 1 1 0 0 0 0 0 1 0 0 0 1 0 1 1 0 1 0 0 2 0 0 1 0 1 0 0 1 0 0 0 0 0 0 0 0 0 1 0 1 0 1 0 0 0 0 2 0 2 0 0 0 0 0 0 1 1 0 0 0 0 0 1 0 0 0 0 0 2 0 1 0 1 1 2 1 1 0 0 0 0 0 2 0 0 1 2 2 2 2 0 2 1 1 0 0 0 0 2 1 0 0 0 0 2 0 1 1 0 1 1 0 0 1 1 0 0 0 2 0 0 2 1 0 0 2 0 0 1 0 0 0 1 0 0 0 0 2 1 0 1 2 1 0 1 0 0 2 0 1 0 0 2 1 2 0 1 0 0 2 0 0 0 0 0 2 0 0 0 0 0 1 0 0 0 0 0 0 1 0 0 0 1 1 2 1 0 0 0 0 0 1 0 0 0 0 0
142 0 0 0 0 0 1 1 2 0 0 1 0 0 0 0 0 0 2 1 1 1 0 0 2 0 1 0 1 1 2 1 1 1 0 2 1 1 1 0 1 0 0 0 0 0 1 0 1 1 0 1 0 0 1 0 2 0 0 2 0 0 2 2 0 1 0 0 0 0 0 0 2 1 2 2 0 1 2 0 1 0 2 0 2 0 0 0 0 2 0 0 2 2 0 0 0 2 0 2 2 2 2 0 2 0 2 0 0 2 0 1 1 1 2 2 2 0 1 0 1 1 2 2 2 0 2 0 0 0 1 0 0 0 0 0 0 0 0 2 1 1 0 0 0 1 0 0 0 0 0 0 0 0 0 0 2 0 0 1 1 1 0 2 0 1 1 1 0 1 1 2 1 1 0 0 2 1 0 1 0 1 0 2 2 2 1 0 0 0 0 0 0 1 1 0 0 0 0 0 0 0 0 2 2 0 1 1 1 0 0 0 1 1 0 0 0 0 2 1 1 1 0 1 1 1 0 0 0 0 0 1 0 0 2 0 0 2 0 1 0 0 2 0 0 2 0 1 1 1 0 0 1 0 0 1 1 1 1 1 1 1 0 2 0 0 0 0 2 0 1 1 0 1 0 0 1 1 2 0 2 1 1 1 0 1 1 0 2 2 2 2 0 0 2 0 1 1 0 2 1 0 1 1 1 0 0 0 1 0 0 1 0 1 2 1 1 1 1 0 0 1 2 1 1 0 0 0 0 1 1 1 0 0 0 0 0 1 1 1 1 1 2 2 0 1 1 1 2 0 2 0 0 0 1 1 1 0 0 0 0 0 1 0 1 2 0 2 2 0 2 0 0 2 0 0 1 1 1 0 2 0 0 0 0 0 0 1 1 0 0 0 1 0 1 0 0 2 0 0 0 0 0 1 1 0 0 0 0 0 2 0 1 1 1 2 1 0 1 0 0 1 0 2 1 1 1 0 0 1 0 1 0 0 0 0 0 0 0 1 0 0 1 1 0 0 0 1 0 2 0 1 0 2 1 1 1 1 1 2 2 0 0 0 0 1 1 1 1 0 0 0 1 1 1 0 1 0 0 0 1 0 1 0 0 1 0 1 2 0 0 2 0 2 1 0 0 2 2 0 0 0 1 1 0 1 1 1 1 0 0 0 1 1 0 2 0 0 2 2 2 0 1 1 1 2 1 0 0 2 0 0 0 1 2 1 1 0 1 1 1 1 2 0 2 0 0 1 2 2 0 1 1 1 2 1 0 1 0 1 0 0 1 2 1 1 2 2 2 0 1 1 0 0 0 0 0 2 2 1 1 0 1 0 0 1 0 0 0 0 0 1 0 0 0 1 0 1 1 1 1 0 1 1 0 1 2 0 1 1 0 0 0 1 1 1 0 0 0 0 1 1 0 0 0 0 2 1 0 0 0 0 0 2 0 2 2 0 0 0 0 0 0 1 0 1 1 1 0 0 0 0 0 1 0 2 1 2 1 0 0 0 1 2 2 2 0 0 1 1 0 1 0 0 0 0 0 1 2 2 0 1 2 0 0 2 0 0 0 2 0 0 0 0 1 0 1 2 0 1 0 0 0 0 0 2 0 2 2 0 0 0 0 0 1 0 0 1 1 0 0 0 1 0 1 2 0 0 0 0 1 1 1 0 2 2 1 0 0 1 1 1 0 0 1 0 0 1 0 1 1 1 0 0 0 0 0 0 2 0 0 0 2 0 1 0 2 0 1 2 0 0 2 0 0 0 0 0 0 0 0 2 2 0 0 1 1 2 0 2 0 1 2 2 1 0 0 1 0 1 0 2 1 2 1 0 1 0 2 0 2 0 2 1 1 0 1 0 1 0 0 1 0 1 2 2 1 1 2 2 1 1 0 0 0 1 1 1 1 0 1 1 1 1 1 1 1 0 0 0 0 2 0 2 0 0 0 0 0 0 0 1 0 0 0 0 1 0 1 0 1 0 0 1 0 1 0 0 0 0 0 0 0 0 0 0 0 2 1 0 0 1 0 0 0 0 0 0 1 0 0 1 0 2 0 1 1 1 0 1 0 1 0 0 1 1 0 1 2 1 0 1 0 1 2 0 0 1 0 0 2 0 0 1 0 0 0 1 1 1 0 0 2 1 1 2 0 0 0 0 1 1 2 1 0 0 1 2 1 1 1 1 1 0 1 0 1 0 0 2 0 1 0 0 0 2 0 0 2 1 1 0 0 2 0 0 0 1 0 2 0 1 2 1 0 0 1 0 0 0 2 1
143 1 0 0 0 0 1 1 2 0 0 1 0 1 0 0 0 0 0 0 2 0 0 1 1 0 0 0 0 0 2 0 0 0 0 0 2 0 0 0 2 0 0 0 0 1 0 1 1 1 0 0 1 1 1 0 1 0 0 1 0 2 1 1 0 0 0 1 1 0 1 2 1 0 1 1 0 1 2 0 0 0 2 0 1 0 0 1 1 2 1 1 2 2 0 0 2 2 0 2 2 2 1 0 2 0 2 1 1 1 0 1 0 0 0 1 0 0 0 2 2 0 1 1 0 0 0 1 1 2 0 1 0 1 1 0 0 0 0 0 0 2 0 0 0 0 0 0 0 0 0 0 1 1 1 0 1 2 0 1 1 0 0 1 1 2 1 0 1 1 1 0 1 2 0 0 2 2 1 2 0 2 0 2 2 2 2 2 1 0 0 0 1 1 1 1 2 0 0 0 0 0 0 1 2 0 0 1 1 0 1 0 1 0 1 0 0 0 1 1 1 1 0 2 0 0 1 0 0 0 0 0 0 0 1 0 0 2 0 1 0 1 2 1 0 1 0 1 1 1 0 0 1 0 0 1 0 0 0 0 0 1 1 1 0 0 0 1 2 0 0 0 0 2 0 0 0 1 2 0 0 2 2 0 0 2 2 0 2 2 2 2 1 0 2 1 0 0 0 1 1 0 2 2 2 0 1 0 0 0 1 1 0 0 1 0 1 0 0 0 0 2 2 0 2 0 0 0 1 1 1 1 0 0 0 0 0 1 1 1 1 1 2 0 0 0 1 0 2 0 2 0 0 0 2 0 1 0 0 2 0 2 2 0 2 0 1 1 2 0 2 0 0 2 0 1 1 1 0 0 0 0 0 1 1 0 0 0 0 0 0 0 2 0 2 2 2 1 0 0 0 0 0 2 2 1 0 0 0 1 1 0 2 2 2 2 0 1 0 0 0 2 1 2 1 1 1 0 0 1 1 0 0 0 0 1 0 1 0 1 0 0 1 1 2 2 0 0 2 0 2 2 0 2 0 0 0 1 1 1 1 1 0 0 0 2 2 2 2 0 0 0 2 2 1 0 1 0 2 1 1 1 0 0 0 0 0 1 2 0 0 1 0 2 1 1 1 2 2 0 2 0 1 1 0 1 1 0 2 0 0 0 0 1 0 1 0 2 0 2 2 0 0 1 1 2 0 0 1 2 1 0 0 1 1 0 0 1 1 1 1 1 2 1 0 0 0 1 1 1 0 1 0 1 2 1 0 2 0 0 0 0 0 2 2 0 2 2 1 1 1 1 1 0 1 0 1 2 1 1 0 0 0 0 0 0 0 0 0 0 0 0 0 0 0 1 0 0 0 0 0 2 2 1 0 1 2 0 0 1 0 0 0 0 2 0 0 0 1 0 0 1 0 0 0 0 1 1 0 0 2 2 1 1 0 1 2 0 2 2 0 1 0 2 0 1 1 1 1 0 0 2 0 1 1 2 2 1 1 0 0 0 0 0 0 1 0 1 1 0 0 0 0 0 1 1 1 0 1 1 1 2 0 1 1 1 0 2 0 0 0 2 0 1 1 0 1 2 0 2 1 0 0 1 1 1 1 2 2 0 1 0 0 0 1 1 0 2 1 0 0 0 1 0 0 0 0 1 1 0 2 2 0 0 0 0 1 0 1 2 0 2 0 0 1 0 1 0 0 1 1 1 0 0 0 0 0 0 1 0 0 0 2 0 0 0 2 1 1 2 0 0 2 1 0 0 0 2 1 2 1 1 1 1 0 0 1 1 1 1 1 1 2 1 0 1 0 0 0 0 0 2 0 1 0 2 1 0 1 1 2 0 2 1 1 0 1 1 2 2 2 1 0 0 2 0 0 2 1 2 0 0 0 0 0 0 0 1 1 1 0 0 1 0 1 0 0 0 0 0 0 1 2 1 1 0 1 0 0 0 0 2 0 0 0 0 0 1 1 1 1 0 1 1 0 2 0 1 0 2 2 2 1 0 0 0 0 0 1 0 0 1 1 0 2 0 2 0 0 0 0 2 1 1 1 2 0 1 0 1 0 2 0 0 1 2 0 1 2 1 0 1 0 2 0 0 0 1 1 2 2 0 0 1 1 0 0 1 1 1 0 0 2 0 0 1 1 0 0 0 1 1 1 0 0 0 1 1 1 0 1 0 0 0 0 0 1 0 1 1 0 0 0 0 0 2 0 0 2 0 0 0 0 1 0 1 1 0 0 2 0 0 0 1 1 0 0 1 1 1 2 0
144 1 0 0 0 0 1 0 0 2 2 0 1 1 0 0 0 0 1 0 2 0 1 0 2 0 0 0 1 1 2 0 0 2 1 1 1 2 0 0 1 1 0 0 0 0 1 0 2 1 0 0 2 2 0 0 1 0 1 1 0 1 1 1 1 0 1 1 2 0 0 1 2 1 2 2 0 1 2 0 0 1 0 0 0 0 1 0 0 2 0 0 1 1 0 0 0 1 0 1 1 2 1 0 2 0 2 1 1 1 0 1 1 1 1 1 1 0 0 2 2 0 2 1 1 1 1 1 0 1 2 0 0 0 1 0 0 0 0 1 0 2 0 1 0 0 1 1 0 0 1 0 0 0 0 1 1 2 0 1 0 0 0 1 1 2 2 0 0 0 1 0 0 2 0 1 2 0 0 0 0 0 0 2 2 2 2 0 0 0 0 0 0 1 1 0 0 0 0 0 1 0 0 0 2 0 1 2 1 0 0 0 0 0 0 1 1 0 1 1 1 0 0 2 0 0 1 2 0 2 0 0 0 0 1 0 0 2 0 0 0 1 1 0 0 2 0 0 2 0 0 0 1 0 0 2 1 0 0 0 0 0 0 0 0 0 0 0 1 0 1 1 1 2 0 0 2 1 1 0 0 2 1 1 0 1 1 0 0 1 0 0 0 1 1 1 0 1 0 2 0 0 0 0 0 0 0 1 2 0 0 1 0 0 1 0 1 0 0 0 0 0 0 2 2 0 1 1 1 1 2 2 0 0 0 0 0 1 1 1 2 1 2 1 0 0 1 0 2 0 0 0 1 0 1 0 0 0 0 1 0 2 1 0 1 2 0 0 1 0 1 1 0 2 1 1 1 1 0 0 0 0 0 0 0 0 0 1 1 0 0 0 1 0 2 0 0 0 1 1 1 1 0 2 2 2 0 1 0 2 0 1 2 2 2 2 0 1 0 0 0 1 1 1 2 1 1 0 0 0 0 0 1 1 1 1 0 1 0 0 0 0 2 0 1 1 0 1 0 1 0 0 0 2 1 1 1 0 0 0 1 0 0 0 0 1 1 0 2 2 0 0 2 2 1 1 0 0 2 0 1 2 1 1 0 1 0 2 2 0 1 1 0 1 1 0 0 2 2 0 0 0 2 1 0 0 1 1 1 0 0 0 1 1 0 0 0 0 1 1 1 0 0 0 1 2 0 1 1 2 1 0 0 0 1 1 1 0 2 1 0 0 2 0 0 0 0 2 0 1 0 0 0 0 2 2 0 2 0 2 2 0 2 2 0 2 2 1 1 0 0 1 0 0 0 0 0 2 2 1 0 0 0 0 1 0 0 0 0 0 0 1 0 1 0 0 0 1 1 2 1 0 0 2 0 2 0 0 0 0 1 0 0 1 1 1 0 0 0 1 1 2 0 0 0 1 2 1 0 0 2 2 0 1 0 0 2 0 2 0 2 1 0 0 1 1 1 1 1 0 2 1 2 0 0 0 2 0 0 0 0 0 1 0 0 1 0 0 0 0 1 0 0 0 0 0 0 0 0 0 1 0 0 0 0 0 1 1 0 1 0 1 0 0 1 0 1 2 0 1 0 1 0 0 1 2 0 2 2 0 1 1 0 0 0 0 0 1 1 0 0 0 1 0 0 1 0 0 0 0 0 0 0 0 0 0 0 0 0 2 2 1 0 0 0 0 0 1 2 1 1 1 0 0 0 1 0 0 2 0 0 0 1 0 0 0 1 1 1 1 1 0 2 0 0 0 0 1 1 1 1 0 1 1 1 2 0 2 1 2 0 1 2 1 0 1 0 0 1 2 0 1 0 1 0 1 1 1 0 1 1 0 1 1 1 0 1 1 2 1 1 1 0 1 1 2 1 1 0 1 0 0 1 0 0 1 1 1 1 0 1 1 1 1 1 1 1 0 0 1 0 1 0 2 0 0 0 0 0 0 0 1 0 0 0 2 1 0 1 1 1 1 0 1 0 0 1 1 1 1 1 1 0 0 0 0 0 2 0 0 0 2 1 1 2 0 2 0 0 0 0 1 0 1 1 0 1 0 1 1 1 0 1 1 1 0 0 0 0 0 0 0 0 0 2 0 2 0 1 1 1 0 0 1 1 0 0 2 0 0 0 0 1 0 0 1 2 0 0 0 1 1 1 0 1 1 2 2 2 0 1 0 0 1 0 0 2 0 0 1 1 1 0 0 0 0 2 0 2 1 1 1 0 1 0 1 1 1 0 1 1 0 0 0 0 0 0 0 0 0 2 0
145 0 0 0 0 0 0 1 2 0 1 0 0 0 0 0 0 0 1 0 2 0 0 0 2 0 0 1 0 0 1 0 0 2 0 1 1 0 0 0 1 0 0 0 0 0 2 0 1 1 0 0 1 1 0 1 0 0 0 1 1 0 1 1 0 2 0 0 2 0 0 2 2 0 1 2 1 1 1 1 0 0 2 1 1 0 0 0 0 2 0 1 0 0 0 0 1 1 1 2 0 1 1 0 2 1 2 2 2 0 0 2 1 1 1 1 1 0 2 0 0 1 2 2 2 0 2 0 0 0 2 0 0 0 0 0 0 0 0 1 1 1 0 1 0 0 0 0 0 1 0 0 0 0 0 0 1 2 1 1 1 0 0 0 0 2 1 1 0 2 0 0 1 0 1 0 2 1 0 1 0 1 1 2 2 1 2 2 0 2 2 2 0 1 1 1 1 0 1 0 0 1 0 0 1 0 1 1 1 0 1 0 0 0 0 1 1 1 1 2 0 0 0 1 2 1 1 2 1 1 1 2 1 0 1 0 0 2 1 1 0 1 2 0 0 2 0 0 2 0 0 0 1 0 0 1 0 0 0 1 0 0 0 2 0 0 0 0 2 0 1 2 0 2 0 0 1 1 1 0 1 0 2 1 0 2 2 1 0 2 1 1 1 0 1 1 0 1 0 2 1 1 1 1 1 0 0 0 1 0 0 1 0 1 1 1 2 0 1 0 0 1 1 2 1 0 0 0 1 1 2 1 0 0 0 0 0 0 2 1 1 1 1 0 0 1 1 0 2 2 0 1 0 1 1 1 2 1 0 1 0 1 2 0 2 0 0 2 2 0 2 0 1 2 0 1 0 1 0 1 2 1 1 1 2 0 0 0 0 0 1 1 1 0 1 1 1 0 1 1 1 1 0 1 1 0 1 1 0 1 1 0 0 0 0 0 0 0 0 0 0 2 1 0 1 2 1 0 0 2 0 0 0 1 1 1 0 1 0 1 2 0 1 1 0 1 0 0 0 1 0 0 0 2 0 0 0 1 1 1 1 1 0 1 0 1 1 1 2 0 0 0 2 2 0 0 0 1 2 0 0 1 1 0 0 0 0 0 1 0 1 1 1 1 1 0 0 2 2 0 0 0 1 1 1 0 1 0 1 0 0 0 0 0 0 2 0 0 0 0 1 1 1 0 0 1 0 0 1 2 1 0 1 0 1 0 1 2 1 0 1 1 2 0 0 0 0 2 0 0 0 1 0 1 1 0 1 0 0 0 0 0 0 1 0 0 0 2 2 0 1 1 1 0 0 2 2 2 2 0 0 0 1 0 0 1 0 0 0 0 0 0 0 2 0 1 0 1 1 1 1 1 0 1 1 2 1 0 1 2 0 0 0 1 1 0 0 0 0 1 0 1 0 0 0 1 2 1 0 0 0 0 0 1 0 0 0 0 2 1 1 1 0 0 1 1 1 1 0 0 2 1 2 0 0 1 2 1 0 1 1 0 1 1 1 1 1 1 1 1 1 1 1 0 1 0 0 0 1 1 1 1 0 1 2 2 0 2 0 0 0 1 0 1 1 0 1 1 0 0 0 1 0 0 0 2 0 2 2 0 1 0 0 1 1 0 0 2 0 0 0 0 0 0 0 2 0 0 0 0 1 1 0 0 0 0 0 0 0 2 1 1 0 0 1 0 0 0 1 1 1 1 0 1 1 0 1 0 2 0 0 0 2 0 0 1 2 0 2 1 1 1 2 1 0 0 0 1 0 1 0 1 1 0 0 2 0 1 1 1 1 1 2 2 0 1 0 1 0 2 0 2 2 2 2 0 1 1 0 0 1 1 0 0 0 0 0 2 2 2 1 2 0 0 0 2 0 2 0 2 0 0 2 0 0 0 0 1 1 0 0 1 0 0 0 0 0 0 0 0 0 2 2 2 0 1 1 0 0 0 0 2 2 1 2 1 1 1 1 1 1 0 0 1 0 2 0 2 0 1 0 0 0 0 0 0 1 0 2 0 0 1 0 0 2 0 2 0 0 0 0 2 0 2 1 0 1 0 1 1 0 0 1 0 1 1 0 1 2 1 1 0 0 1 2 0 0 1 0 0 1 1 1 1 0 1 1 2 0 0 1 1 2 2 2 0 1 0 0 0 2 0 1 0 0 0 1 2 0 2 0 2 0 0 2 0 0 0 0 1 1 1 0 0 0 1 1 0 1 0 0 0 0 1 0 0 0 0 0 1 0 0 0 1 0 0 0 1 1 0 0 0
146 0 0 1 0 0 1 2 2 0 1 0 1 2 0 2 0 0 1 1 1 0 0 1 1 0 0 0 0 1 2 0 1 1 2 1 2 2 0 0 0 1 0 0 2 0 2 0 0 2 2 2 1 1 1 1 1 0 0 0 0 1 1 1 0 1 0 0 2 1 0 1 1 0 0 1 1 1 1 0 1 0 2 1 2 0 0 0 0 2 0 1 0 2 0 0 0 0 0 2 0 1 2 0 2 1 2 0 0 2 0 2 0 2 0 2 0 1 2 1 1 0 2 1 1 1 1 0 0 0 1 0 0 1 1 1 0 0 0 2 2 1 0 0 0 0 0 0 0 0 0 0 0 0 0 1 2 2 0 1 1 1 0 1 0 1 1 0 0 0 1 1 1 2 1 0 2 1 0 1 0 2 0 1 1 1 1 1 1 0 0 0 1 0 0 1 2 0 0 0 0 0 0 1 2 0 1 0 1 0 0 0 1 0 0 0 0 0 0 1 1 1 0 2 0 0 0 0 0 0 0 0 1 2 1 0 1 0 0 0 0 0 2 0 0 2 0 0 2 0 0 0 2 0 0 1 2 0 0 0 0 0 0 0 1 1 0 1 2 0 0 1 0 1 1 1 0 1 1 0 1 0 1 1 0 2 2 1 2 2 2 1 0 0 2 0 1 1 0 0 1 0 1 1 1 0 0 0 0 0 0 0 0 1 0 0 1 1 0 0 1 1 0 1 2 0 0 0 0 1 2 2 0 0 0 0 0 1 1 0 1 1 2 0 0 0 2 0 2 0 2 0 0 1 1 1 1 0 0 1 0 1 2 0 2 0 0 1 2 0 2 0 0 2 0 0 2 1 0 0 1 1 0 1 1 0 0 0 0 0 1 1 0 0 2 0 0 1 0 0 0 0 0 2 2 1 0 1 0 1 1 1 1 1 1 1 0 0 0 1 1 1 2 1 2 2 1 0 0 1 0 0 0 0 0 1 0 1 0 1 0 0 1 1 1 2 0 1 0 0 0 1 0 1 1 0 1 1 1 2 1 0 0 1 0 1 1 2 2 0 0 1 1 1 0 0 0 0 2 2 2 1 2 1 1 0 1 0 1 0 1 0 1 2 2 1 1 0 0 2 2 1 2 2 0 0 0 0 1 0 0 0 1 2 0 0 0 0 1 2 2 0 0 0 0 1 0 0 1 2 1 0 0 0 0 0 1 1 1 2 1 1 1 0 0 0 0 0 2 2 0 1 0 1 1 1 0 0 0 1 0 0 1 1 0 1 0 0 0 0 1 1 0 0 0 0 0 0 0 0 0 0 0 0 0 0 1 1 0 0 0 0 1 2 0 1 0 0 0 0 0 2 2 1 0 2 1 0 1 2 0 0 0 1 0 0 1 0 1 1 1 2 0 0 0 0 0 2 0 0 0 1 1 0 0 1 1 0 2 1 1 0 0 1 0 2 2 1 0 0 1 2 2 0 0 1 1 1 1 0 0 0 0 0 0 1 0 2 1 1 0 2 0 1 0 0 0 0 0 0 2 0 0 0 0 1 2 1 1 2 0 1 1 0 1 0 2 2 0 1 1 0 0 0 1 2 0 1 2 1 0 0 0 0 0 1 0 2 0 0 0 0 2 0 0 1 1 1 1 1 1 1 1 0 1 1 2 0 0 1 0 1 0 0 1 0 0 0 1 1 1 1 1 0 0 1 0 0 1 0 0 0 2 1 0 0 2 0 2 1 1 0 2 0 0 1 0 1 1 1 0 1 2 0 0 0 2 2 0 2 0 0 2 1 0 1 0 0 0 0 0 2 1 2 1 0 1 0 0 1 2 1 1 1 1 0 0 1 2 1 0 1 0 0 0 1 0 2 0 2 0 0 0 0 0 0 0 0 2 1 1 0 0 0 0 0 0 0 0 1 1 0 0 2 0 0 0 0 0 0 1 2 0 0 0 0 0 0 1 1 1 1 0 2 0 1 0 0 1 1 1 1 1 0 0 0 0 2 0 0 1 2 0 2 2 0 2 0 1 0 0 1 1 1 1 0 1 0 0 2 0 0 0 0 0 2 0 1 1 0 1 0 0 1 1 0 1 1 0 0 2 1 0 2 0 0 0 1 0 0 1 1 2 0 0 0 2 0 0 1 0 1 2 0 0 0 0 2 0 1 0 1 1 0 1 1 2 0 0 1 1 1 0 0 1 0 2 0 1 0 0 0 0 1 0 0 0 0 1 2 0 0 0 2 1 0 0 1 0 1 0 0
147 0 0 1 1 0 1 1 2 1 1 0 0 0 0 0 0 0 2 0 2 0 0 1 1 1 1 0 0 0 1 2 0 0 1 1 1 1 0 0 1 1 0 1 0 2 2 0 2 0 0 0 0 0 1 0 0 0 0 1 1 1 0 0 0 0 0 0 2 0 0 1 2 0 1 2 1 2 2 0 2 0 2 0 2 0 1 0 0 2 0 0 0 2 0 0 0 1 0 2 2 2 0 1 2 1 1 1 1 1 0 1 0 1 0 1 0 0 1 1 2 1 2 0 0 1 0 0 0 0 0 0 0 2 1 1 0 0 0 2 2 0 0 0 0 0 1 0 0 0 0 0 0 0 0 0 0 1 0 2 1 1 0 1 0 1 0 1 0 1 1 1 1 1 0 0 2 0 0 0 0 0 0 1 1 1 1 2 1 0 0 1 0 0 0 0 2 0 1 0 1 1 0 2 2 0 1 1 0 0 1 0 0 0 0 0 0 1 1 1 1 0 1 2 0 0 0 1 0 1 0 1 1 2 1 1 0 2 0 2 0 0 1 0 0 0 0 0 1 1 1 1 1 0 0 1 1 1 1 2 1 1 0 0 0 0 0 0 1 0 1 1 0 2 0 0 0 0 0 0 0 2 2 0 0 1 0 2 0 2 0 0 1 1 2 1 0 1 1 2 1 0 0 0 0 0 0 0 0 0 0 0 0 1 1 1 2 0 1 0 1 2 2 2 2 0 0 0 1 1 2 0 2 0 0 0 0 0 2 0 0 0 2 0 0 1 1 2 2 0 2 0 0 2 0 1 1 0 0 0 0 1 0 1 0 0 2 1 2 0 2 0 1 2 0 2 1 1 1 0 0 2 1 1 0 0 0 0 0 1 1 1 1 0 2 0 0 2 1 1 1 1 0 2 2 2 0 2 1 2 0 1 0 0 0 1 1 1 0 0 0 1 0 2 1 1 1 0 0 0 2 0 1 1 1 1 0 0 0 1 0 0 1 1 1 2 0 0 1 2 0 1 0 2 1 1 1 2 0 2 2 0 0 1 0 1 1 1 1 1 1 1 0 0 2 1 1 1 2 0 0 2 0 0 0 1 0 0 1 0 1 1 0 1 0 0 0 0 0 1 2 2 2 2 0 0 1 0 0 0 0 0 0 0 0 2 1 0 2 1 1 1 1 0 0 2 1 2 0 2 0 2 0 1 1 0 1 0 0 1 0 0 1 0 0 0 0 1 1 1 0 1 0 2 0 1 0 0 0 2 1 0 1 2 1 1 2 1 1 0 0 0 1 0 0 1 0 2 2 2 0 0 0 0 0 0 0 0 0 0 0 0 0 1 0 2 0 0 0 0 0 2 1 1 1 2 1 0 2 1 0 0 0 0 0 0 1 0 0 0 0 0 0 0 0 0 2 1 0 0 1 1 1 1 0 2 2 0 2 1 1 2 1 2 0 1 1 2 0 0 1 2 1 1 0 1 2 2 2 0 0 0 0 0 0 2 0 0 0 0 1 0 0 0 0 0 0 0 1 1 0 0 0 1 1 2 1 0 0 2 1 0 0 1 1 0 2 2 0 0 0 0 0 0 0 1 1 2 2 0 1 0 0 1 1 0 0 1 1 0 0 0 1 0 0 1 0 0 0 0 0 0 0 0 0 0 1 0 0 2 1 2 0 0 0 0 0 0 0 0 0 0 0 0 0 0 0 0 0 0 0 0 2 1 0 0 2 2 0 2 0 0 2 0 1 0 0 1 1 1 0 1 1 1 1 2 0 1 0 1 1 1 2 2 0 0 1 1 0 2 0 1 0 0 0 2 1 1 0 1 1 0 2 2 2 0 0 1 0 0 0 0 0 2 2 2 2 0 2 2 1 1 0 1 1 1 0 1 1 1 0 0 1 1 1 1 1 0 0 0 0 1 1 1 0 0 1 0 1 1 1 2 1 1 1 0 0 0 2 0 1 0 0 2 0 2 0 0 1 2 2 2 0 0 0 0 0 2 0 1 1 2 1 2 0 0 0 0 0 1 0 2 0 1 1 1 0 2 0 2 0 0 1 0 1 1 0 0 2 1 0 1 0 1 2 0 1 1 0 0 1 1 1 2 0 0 0 2 0 0 0 0 1 2 0 0 0 0 0 0 1 1 2 0 1 0 0 2 1 2 0 0 0 0 1 1 1 0 0 0 0 0 1 1 0 1 0 0 1 0 0 0 0 2 0 0 0 0 1 1 0 0 0 0 0 0 1 0 0 1 2 1
148 1 0 0 1 1 2 1 2 0 1 0 0 0 0 0 0 0 1 1 1 1 0 0 2 0 0 0 0 1 2 0 0 2 0 2 1 2 0 0 0 2 1 1 0 1 1 1 1 1 0 0 0 0 1 0 1 0 0 1 0 1 2 2 1 1 1 0 1 1 1 2 2 0 1 2 1 2 2 1 1 0 1 1 1 0 0 0 0 2 0 0 0 2 1 1 0 1 0 2 1 1 2 0 2 0 2 0 0 2 0 1 1 2 2 2 2 0 2 0 1 0 2 1 1 1 0 0 0 0 1 0 0 0 1 0 0 0 0 2 0 2 0 0 0 0 0 0 0 0 0 0 0 0 0 0 0 0 0 1 1 1 0 0 1 2 0 0 1 1 1 0 1 1 0 0 2 1 0 1 0 1 0 2 1 1 0 2 0 0 0 1 0 1 1 0 0 0 0 0 0 0 0 0 2 0 2 1 2 0 1 0 2 0 0 0 0 1 1 0 2 1 1 2 0 0 1 1 0 1 0 0 0 1 1 0 1 2 0 2 0 0 2 0 0 1 0 1 1 1 0 0 1 1 1 2 0 0 0 0 0 0 0 1 0 0 0 0 2 0 1 1 0 2 0 0 1 0 2 0 1 1 1 0 0 0 0 2 0 2 1 1 1 0 2 1 1 1 0 2 2 0 1 1 1 0 0 0 0 0 1 1 0 0 1 0 2 0 2 0 0 2 2 0 2 0 0 0 0 1 1 0 2 0 0 0 0 2 1 2 1 2 0 0 0 1 1 0 2 0 0 0 0 1 1 1 1 0 0 2 0 2 1 0 1 1 1 1 1 0 1 1 1 2 0 1 2 1 0 0 0 1 1 1 0 1 0 1 1 0 0 0 1 0 1 0 0 0 0 0 0 0 0 2 2 0 0 1 1 0 1 1 0 0 0 2 1 1 0 0 0 2 0 1 0 0 1 0 0 1 1 1 1 1 1 0 0 1 0 0 2 0 1 1 2 2 0 1 0 1 0 2 0 2 1 1 1 1 0 1 1 0 0 0 0 0 0 2 2 2 2 2 1 1 1 0 1 0 2 0 1 1 1 0 1 0 0 0 2 0 0 2 1 2 0 1 1 0 0 2 2 1 2 2 0 0 1 0 1 0 1 0 0 0 1 1 0 0 1 1 1 2 1 0 0 1 0 0 0 2 1 0 0 2 2 0 1 1 0 0 2 1 1 1 1 0 0 2 0 0 0 0 0 2 0 0 0 2 2 0 0 2 1 1 0 1 1 1 0 1 0 0 1 0 0 1 1 2 2 1 1 0 0 0 1 0 1 0 0 0 0 0 0 1 0 1 0 0 0 0 0 2 0 1 0 2 2 0 1 1 2 0 0 2 0 0 2 0 0 1 0 1 0 0 0 1 2 1 0 0 1 1 0 1 0 0 2 1 2 1 1 1 0 1 0 1 2 1 0 0 0 2 1 1 0 1 1 2 2 0 0 0 1 1 1 1 0 1 0 0 1 0 0 0 0 0 1 0 1 1 0 1 0 2 1 2 1 1 1 2 0 0 0 0 0 0 0 1 0 0 0 0 0 0 2 2 1 2 2 0 1 0 1 1 0 1 0 1 1 0 0 0 0 0 0 2 0 0 0 0 0 0 0 1 1 0 2 0 0 1 0 1 0 0 0 0 0 1 1 1 1 1 0 0 0 0 1 0 1 0 0 0 2 0 0 1 2 1 1 2 0 0 2 0 0 0 0 2 2 2 1 0 0 0 2 2 0 1 0 1 0 0 2 2 0 1 0 0 0 1 1 1 1 2 1 1 0 0 1 1 2 0 2 2 2 0 0 0 2 2 2 1 0 2 2 2 2 1 1 2 0 1 1 0 0 0 0 1 1 0 1 1 0 0 0 0 0 0 0 0 0 2 0 2 1 0 1 0 0 0 0 0 0 0 0 1 2 0 2 0 1 0 1 1 0 0 0 1 1 2 2 2 0 0 0 0 0 2 1 0 0 1 0 1 2 0 2 0 0 0 0 2 0 1 2 1 0 1 1 1 1 1 1 0 1 2 0 0 1 1 0 0 0 1 2 0 1 2 0 1 1 0 0 2 0 0 0 2 0 0 0 0 2 0 0 0 1 2 0 2 0 0 2 0 0 0 0 1 1 1 0 0 0 0 2 0 0 0 0 2 0 1 0 0 0 0 1 0 0 0 0 0 0 1 0 0 0 0 0 1 0 0 0 0 0 0 0 0 0 0 0 0
149 0 0 0 0 0 0 1 1 1 1 1 1 0 0 1 1 0 0 2 0 1 0 0 2 0 0 0 0 0 2 1 2 2 0 0 2 0 1 0 0 0 0 1 0 1 0 0 2 2 0 1 0 0 1 0 0 0 0 1 1 1 1 1 2 0 2 1 1 0 0 1 1 0 1 1 0 0 1 0 0 0 2 1 2 0 1 1 1 2 0 1 0 2 0 0 0 1 0 2 0 2 2 0 2 0 2 1 1 1 0 2 0 2 0 2 0 0 1 0 1 1 2 2 2 0 2 1 1 2 1 0 0 0 1 0 1 0 0 1 1 1 0 0 0 0 0 0 0 1 0 0 1 1 0 0 0 1 0 1 1 1 1 0 0 1 0 0 1 1 1 0 1 1 1 0 2 1 0 1 1 1 0 0 0 0 0 0 0 0 0 0 0 1 1 0 1 0 1 0 0 0 0 0 2 0 1 1 1 0 0 0 1 0 0 1 1 0 1 0 2 0 2 2 0 0 2 1 0 1 0 0 0 0 2 0 0 2 0 2 0 0 2 1 0 2 0 1 1 1 0 0 1 0 1 2 1 1 1 1 1 1 0 0 0 0 1 1 1 1 0 1 2 2 0 1 1 1 2 0 1 1 2 0 1 0 1 0 1 2 1 2 0 1 2 0 1 0 1 1 0 0 0 0 0 0 1 0 2 0 0 2 0 0 0 0 2 0 0 0 1 2 1 0 1 0 0 0 0 0 1 0 2 2 0 0 0 1 1 0 1 1 1 0 0 1 0 0 2 1 2 0 0 0 1 0 1 0 0 1 0 1 1 0 1 0 0 2 2 1 2 0 1 2 0 2 2 1 0 1 0 2 0 0 1 0 0 0 0 2 0 0 0 0 1 1 1 2 1 1 1 1 0 2 2 0 0 2 1 2 0 1 1 1 1 2 1 0 0 1 1 1 0 1 0 1 2 1 1 1 0 1 0 0 0 1 0 2 0 0 1 0 1 1 0 1 0 0 1 2 0 0 0 1 1 0 1 2 0 1 1 1 0 1 0 2 2 2 2 0 0 0 0 0 0 0 0 1 2 0 2 0 1 0 1 0 0 0 1 0 1 0 0 2 2 0 0 1 1 1 2 1 1 1 0 1 2 0 1 0 1 0 0 1 0 1 0 0 2 2 2 0 0 0 0 0 0 0 1 2 1 0 0 0 1 1 1 1 1 0 1 1 2 0 0 0 0 0 2 2 0 1 0 2 0 0 0 0 0 0 0 0 0 2 0 0 1 0 0 0 0 0 2 0 0 1 1 1 1 0 0 0 1 0 0 1 0 0 0 0 1 1 1 0 1 1 0 2 2 2 1 0 2 0 0 0 2 0 2 1 1 0 0 1 1 1 1 0 1 0 0 1 0 0 0 0 2 1 0 0 1 1 1 0 0 1 1 0 2 1 1 0 2 2 0 0 0 0 0 0 0 2 2 0 0 1 1 2 1 0 0 0 0 0 0 1 0 0 0 0 1 0 0 0 0 1 1 0 1 1 1 1 0 1 1 1 0 2 0 0 2 0 0 0 1 0 2 2 0 2 1 0 0 1 2 2 2 2 1 0 2 0 0 0 1 0 0 2 1 0 0 0 1 0 0 1 0 2 1 0 1 1 0 0 0 0 2 0 0 0 0 0 0 0 0 1 0 2 0 0 0 0 0 0 0 0 0 0 2 0 0 0 1 0 0 2 2 1 0 2 0 1 2 0 0 0 0 0 1 2 0 0 1 2 0 1 1 2 0 2 0 1 2 2 0 1 1 0 0 0 0 1 0 2 0 0 1 0 0 0 0 0 1 0 0 1 2 1 2 2 2 2 0 1 2 1 1 1 0 1 0 0 1 0 0 1 1 1 1 0 0 0 1 0 1 0 0 0 0 1 0 1 1 2 0 1 1 1 1 1 1 1 0 0 0 1 0 0 1 1 0 0 1 1 0 1 0 1 0 2 1 1 0 0 0 0 0 1 1 0 0 1 0 2 2 1 1 0 0 2 1 2 0 2 2 1 1 1 0 2 0 2 0 0 0 2 0 0 2 2 0 0 0 1 1 0 0 1 0 0 1 0 0 2 0 0 0 0 0 0 1 1 1 1 1 1 1 0 0 1 0 1 1 1 0 0 1 2 2 1 0 0 0 0 2 0 0 0 0 0 2 0 1 1 1 0 1 0 1 0 0 0 1 0 0 0 1 2 0 2 1 0 1 0 0 0 0 0 0 0 2 1
150 1 0 0 0 0 0 1 2 0 0 0 0 0 0 0 0 0 1 0 2 0 1 1 1 1 1 1 1 1 2 0 1 1 0 1 1 2 0 0 0 1 0 0 1 0 1 0 1 1 0 1 1 2 0 0 1 0 0 1 0 0 0 0 0 1 0 0 2 0 0 1 2 1 2 2 0 1 2 0 1 0 2 0 1 0 0 0 0 2 0 1 2 2 0 0 0 0 0 0 0 1 1 0 2 1 2 1 1 1 0 2 1 2 2 2 2 1 1 2 2 0 2 1 1 1 1 1 0 1 1 0 1 1 0 0 1 0 1 1 0 2 0 0 0 1 0 0 0 0 0 0 0 0 0 0 0 2 0 0 1 1 0 0 2 2 2 0 1 2 0 1 1 0 0 0 1 1 0 1 1 2 0 2 2 2 1 0 0 0 0 1 0 2 2 0 2 0 0 0 1 0 1 0 2 0 0 0 2 0 0 0 1 0 0 2 2 1 1 1 1 0 1 1 0 0 1 2 0 2 0 0 0 0 1 0 0 2 0 0 2 2 2 0 0 2 0 0 2 0 0 0 1 0 0 1 2 1 0 0 0 0 0 1 0 0 1 0 1 0 0 0 1 2 0 1 0 0 2 0 0 1 2 1 1 1 2 0 1 2 2 1 0 1 2 1 0 0 1 1 0 0 0 0 0 1 0 0 1 0 0 1 0 1 2 0 2 1 0 1 0 1 0 1 1 0 0 0 1 1 2 1 0 0 0 0 0 2 0 1 1 1 1 0 0 1 1 0 2 0 1 0 0 1 1 1 1 0 1 1 1 2 2 0 2 0 0 1 2 1 2 0 1 1 1 1 2 1 2 0 0 2 0 0 1 0 0 0 0 0 0 0 2 0 2 1 1 1 0 0 0 0 0 2 2 1 0 0 1 1 0 1 1 1 1 1 0 1 0 1 1 1 0 1 1 1 0 1 1 0 0 2 0 2 2 1 0 2 0 0 1 0 1 1 1 2 0 1 0 1 0 2 0 2 0 0 0 1 0 1 1 0 0 1 0 2 2 2 2 1 1 1 1 1 2 0 2 1 2 0 0 2 1 1 0 1 0 1 2 1 1 2 1 2 0 1 1 1 1 1 1 1 2 1 0 1 1 2 0 0 0 1 0 0 0 2 1 0 1 1 1 0 2 0 0 1 1 0 1 1 1 0 0 0 1 1 0 1 1 1 0 0 2 1 1 0 0 1 1 2 0 1 0 1 1 2 0 0 0 0 0 0 0 2 0 1 1 2 2 0 0 0 2 0 2 0 2 1 1 1 0 0 0 0 0 0 0 0 0 0 0 0 1 1 0 1 0 2 2 1 0 0 0 1 1 2 0 0 2 0 0 0 0 0 1 0 0 0 0 0 1 0 0 1 1 0 2 2 0 0 2 2 0 1 0 1 2 0 2 2 2 1 1 1 0 1 1 1 1 0 2 1 1 1 1 2 2 1 0 0 0 0 0 0 0 1 1 0 0 0 1 0 1 0 0 1 1 0 1 1 0 0 1 0 0 2 1 2 0 0 1 1 0 0 0 0 0 1 0 0 0 0 0 1 0 2 1 2 2 0 1 0 0 0 0 1 0 1 0 0 0 0 1 0 1 0 1 0 0 0 1 1 0 0 0 0 1 0 0 1 0 1 1 1 1 0 0 1 1 1 0 1 0 0 0 0 1 0 1 0 0 0 1 0 1 1 2 0 2 1 1 0 1 1 0 0 0 0 0 0 0 2 0 0 0 2 0 1 1 1 1 1 1 0 0 0 0 0 1 1 1 0 1 2 1 1 0 0 0 0 0 0 1 1 0 0 0 0 1 1 1 0 0 0 2 1 1 1 0 2 0 0 0 0 0 1 1 0 0 0 0 0 1 0 1 0 1 0 0 1 1 1 1 2 0 1 1 0 1 1 2 2 0 0 0 0 1 1 1 2 0 1 0 1 0 1 0 1 1 2 1 1 0 0 0 0 1 2 1 0 1 1 1 2 1 0 0 0 1 0 0 1 1 1 1 0 0 1 0 0 1 2 0 1 1 1 0 0 2 1 0 1 0 1 1 0 0 1 0 0 2 0 0 1 1 0 0 1 1 1 0 0 1 1 1 1 1 0 0 1 1 1 2 0 0 0 0 2 0 1 0 0 0 0 1 0 0 0 1 1 1 0 0 0 1 1 1 0 2 0 0 0 0 0 0 0 0 0 0 1 0 0 0 0 0 0 0 1 1 0 1 1
151 1 0 0 0 0 1 2 2 0 0 1 0 2 0 1 0 0 0 1 0 0 0 0 2 0 0 0 1 1 2 2 0 0 0 0 2 1 0 0 2 0 0 0 0 0 1 1 1 1 0 0 1 1 0 0 1 0 0 1 1 0 2 2 1 1 0 0 0 0 0 2 2 0 2 2 0 2 2 1 1 0 2 1 2 0 0 0 0 1 0 0 1 2 0 0 0 2 0 2 2 2 0 0 2 1 2 1 1 1 1 1 1 1 1 1 1 1 2 2 2 0 1 2 1 0 1 0 0 0 2 1 0 1 0 1 0 0 0 1 0 2 0 0 0 1 0 0 0 0 0 0 0 2 2 0 2 0 0 0 1 0 0 0 1 2 1 0 0 1 1 0 1 2 1 0 1 2 1 2 0 1 0 2 1 1 1 1 0 1 1 1 0 1 1 1 1 0 0 0 0 1 0 1 2 0 2 0 1 0 2 0 1 0 0 0 0 1 1 1 1 0 0 2 0 0 0 2 0 2 0 1 0 0 2 0 0 2 0 2 0 0 2 0 0 2 0 0 2 0 0 0 2 0 0 0 0 0 0 0 0 0 0 1 0 0 0 2 0 0 0 2 0 1 0 1 0 0 1 0 0 0 2 1 0 1 2 2 0 2 2 0 1 1 2 2 0 0 0 0 1 0 0 0 0 0 0 2 2 0 0 2 0 0 0 1 2 1 1 0 0 2 0 0 1 0 0 0 0 1 1 0 1 1 1 0 1 0 2 0 1 1 1 0 0 1 1 0 1 2 0 0 0 0 1 0 1 0 0 0 0 0 1 1 1 1 1 1 2 0 2 0 1 2 0 0 0 1 0 0 0 1 1 0 0 0 0 0 0 2 1 1 0 0 1 0 0 1 0 0 0 0 0 2 2 1 0 0 0 2 0 1 0 0 0 0 0 0 1 0 0 1 0 1 1 1 0 0 0 1 0 1 1 2 2 1 0 0 0 0 2 0 2 0 0 1 0 1 1 2 0 1 0 2 1 1 1 2 0 2 2 0 0 0 0 1 1 1 2 0 0 0 0 0 1 1 0 0 0 0 0 1 0 0 0 0 0 0 1 1 1 0 2 1 2 0 0 1 1 1 1 1 1 1 1 0 2 1 0 0 0 0 0 0 1 1 0 0 0 0 0 2 0 0 1 2 0 1 0 2 0 1 0 0 1 1 1 2 0 1 1 1 1 1 1 0 0 1 1 1 0 0 0 1 1 1 0 0 0 0 0 0 0 1 0 0 0 2 2 0 1 1 0 0 0 1 1 2 2 0 1 0 1 0 1 1 1 1 0 0 0 0 1 1 1 0 0 0 0 0 0 1 1 1 0 2 1 0 2 1 0 0 0 1 0 0 0 0 0 0 0 0 0 1 0 0 1 1 0 0 1 1 0 1 0 1 2 0 2 2 2 0 0 1 0 1 1 1 0 0 1 1 1 1 0 2 2 0 0 0 0 0 2 1 1 2 0 1 0 0 0 0 1 0 0 0 0 0 0 0 1 0 1 0 0 2 1 1 1 1 0 1 1 0 0 0 2 0 0 0 0 0 0 1 2 2 2 2 2 0 1 0 0 0 0 1 0 1 2 0 0 0 0 1 1 1 2 1 1 0 0 0 0 0 1 1 1 0 0 2 1 1 0 0 0 0 0 1 1 1 1 1 0 0 0 0 0 0 2 0 0 0 1 0 0 2 2 0 1 2 0 0 2 0 2 1 0 2 2 2 0 0 1 1 1 2 0 2 0 2 0 0 2 2 1 1 0 0 0 0 1 1 1 2 1 0 1 1 0 1 1 0 0 0 0 0 1 0 2 2 2 1 0 0 2 0 0 1 0 2 0 0 2 1 0 0 0 0 1 0 1 0 0 0 0 0 0 0 0 0 1 1 1 2 0 0 1 0 0 0 2 2 1 1 1 0 0 0 1 1 1 0 0 1 0 2 1 1 1 2 2 2 1 0 0 1 0 1 0 0 0 0 2 1 2 0 2 0 0 0 0 1 0 0 2 2 0 1 0 1 0 0 0 1 1 1 0 0 2 2 0 0 0 2 0 0 2 2 0 0 1 0 0 1 1 0 0 1 0 0 0 0 1 0 0 0 0 0 0 0 1 0 1 0 1 0 1 1 1 1 1 0 0 0 2 0 1 0 0 1 0 0 0 0 0 1 1 0 1 0 0 0 0 1 0 0 0 1 1 2 1 0 0 0 0 0 1 0 0 0 0 0
152 1 1 0 0 0 1 1 1 0 0 0 0 1 0 1 0 1 1 0 2 0 0 0 2 0 0 1 0 0 2 0 1 1 1 0 2 2 0 1 0 1 0 1 0 1 0 0 0 2 2 2 0 0 1 1 0 0 0 0 1 0 2 2 1 1 1 0 1 0 0 1 2 0 1 2 1 1 2 0 1 0 1 0 0 0 0 1 1 1 1 1 1 1 0 0 0 2 0 2 0 1 0 0 2 0 2 1 1 1 0 2 0 0 0 0 0 0 1 1 1 1 1 1 0 1 0 0 0 0 0 0 1 1 0 0 0 0 0 0 1 1 0 0 0 0 0 1 0 1 1 0 0 0 0 0 0 2 0 0 1 0 0 1 0 1 0 0 1 2 0 1 0 2 2 0 2 2 1 1 0 2 0 1 1 1 1 1 0 0 0 0 1 0 1 0 2 0 0 1 0 0 0 0 2 0 1 0 1 0 2 0 1 0 0 0 0 1 2 1 1 1 0 2 0 1 0 0 0 0 0 0 0 1 0 1 0 2 0 1 0 0 0 0 0 2 2 0 2 0 0 0 1 0 0 1 1 0 0 0 0 1 0 0 0 0 0 1 2 0 0 0 1 2 0 0 1 1 1 0 1 1 1 0 0 0 1 0 1 2 1 1 0 0 1 0 0 0 0 2 0 0 2 2 2 0 0 0 1 1 0 2 0 0 0 1 1 0 0 0 0 2 2 0 1 0 0 0 0 0 1 1 2 1 1 0 1 2 0 1 1 0 1 0 1 1 1 1 1 1 1 0 0 0 0 0 0 0 0 1 0 1 1 0 1 0 1 2 2 0 2 0 1 2 1 1 1 0 0 0 1 0 2 0 0 0 0 0 0 1 1 1 0 2 2 0 0 0 0 0 0 0 0 1 1 1 0 1 0 2 0 0 1 1 1 2 1 0 0 0 0 1 0 2 2 2 1 0 0 0 0 0 0 0 0 1 0 0 0 0 1 0 1 1 0 0 0 0 1 1 0 0 0 2 0 0 0 2 1 1 1 0 0 0 0 1 1 2 2 1 1 1 2 2 2 0 2 0 1 1 1 1 1 0 1 0 0 2 2 0 0 2 1 2 2 0 0 1 1 1 1 1 1 1 0 1 1 0 0 0 0 0 0 1 0 1 0 0 0 0 1 2 0 0 0 1 1 0 1 1 1 0 0 1 2 1 1 1 0 1 0 0 2 1 1 0 0 0 2 2 0 1 1 2 0 1 0 0 1 1 0 0 0 2 1 0 2 1 1 0 1 1 1 0 1 0 1 1 1 1 0 0 1 0 1 1 1 1 0 0 0 0 0 1 0 0 0 1 1 1 1 1 1 0 0 0 2 0 1 1 0 0 0 1 0 1 0 0 0 0 1 1 0 0 0 1 1 2 0 0 1 1 1 0 0 2 2 0 2 1 1 2 0 1 0 1 1 2 0 0 1 1 1 1 1 1 1 1 0 0 0 0 1 1 1 2 1 0 0 0 1 1 0 0 0 0 1 0 0 0 1 1 0 0 0 1 2 2 0 0 0 2 0 0 1 0 2 1 0 0 0 0 0 0 1 2 0 1 1 0 0 0 0 0 1 0 0 1 2 0 1 0 0 0 0 2 0 2 2 0 1 1 1 0 2 2 1 0 0 1 0 1 0 0 0 1 0 0 0 0 0 0 0 0 0 0 0 0 1 0 0 0 0 0 1 1 2 0 2 1 1 0 2 0 1 0 0 0 0 1 0 0 1 0 0 1 1 1 1 1 1 1 2 2 0 1 0 1 0 1 0 1 0 1 0 2 1 0 0 0 1 1 0 0 0 0 1 1 2 2 1 2 0 0 2 0 0 2 0 2 0 0 1 0 0 0 0 1 1 0 1 1 1 1 1 1 1 0 0 1 1 1 1 2 0 0 0 0 0 0 0 0 1 1 1 0 0 0 2 0 1 1 2 2 0 2 0 0 0 2 2 2 0 0 0 0 1 2 0 0 0 1 1 1 1 0 1 0 0 1 0 2 0 2 1 0 0 0 0 2 0 0 0 0 0 2 0 0 2 2 0 0 0 1 1 0 2 1 0 0 1 0 0 0 1 0 0 2 0 0 0 0 2 0 0 0 1 1 0 0 1 0 1 0 0 1 1 1 0 1 0 1 0 0 2 0 0 0 0 1 1 0 0 0 0 0 1 0 0 0 0 0 0 1 0 0 0 0 0 2 0 1 0 0 0 0 0 0 1 1 2 1
153 1 0 0 1 1 2 2 2 1 1 0 1 2 0 1 0 0 1 2 0 0 1 0 2 0 0 0 0 1 2 0 2 2 0 2 0 1 0 0 0 1 1 1 0 0 0 0 2 0 0 0 0 0 0 1 0 0 0 2 0 0 1 2 0 1 0 0 0 0 0 1 2 1 2 2 0 1 2 1 0 0 2 0 2 0 0 2 1 2 0 1 1 1 0 0 0 0 0 1 0 2 0 1 2 0 2 0 0 2 0 0 1 1 1 1 1 0 0 1 1 1 1 1 0 1 0 0 1 2 0 0 0 1 1 1 0 0 0 0 0 2 0 0 0 0 0 0 0 0 0 0 0 0 0 1 1 1 0 1 1 1 0 1 0 0 0 1 1 2 0 0 1 0 0 0 1 2 1 2 0 1 0 2 2 2 1 1 0 0 1 0 0 1 1 0 1 0 0 0 0 1 1 0 1 0 1 1 2 0 0 0 2 0 0 0 0 0 1 1 1 1 0 1 1 1 1 1 1 0 0 0 1 1 2 1 0 2 1 1 0 0 1 0 0 2 0 0 2 0 0 0 1 0 0 1 2 0 0 0 0 1 0 1 1 0 0 0 1 0 0 1 0 1 0 0 0 0 1 0 0 1 2 0 0 1 1 1 0 2 0 0 1 0 2 1 1 0 0 1 1 0 0 0 0 0 0 1 2 0 0 2 0 2 1 0 1 1 1 0 0 2 1 0 2 0 0 1 1 2 1 0 1 1 0 1 0 1 1 0 1 0 2 0 0 1 0 1 2 2 1 1 0 0 1 0 0 0 0 1 0 1 1 0 1 0 1 1 1 0 1 1 0 1 1 1 1 2 0 0 0 1 0 0 0 0 0 1 1 1 1 1 0 0 2 1 1 1 1 0 0 1 0 2 2 0 1 1 0 1 0 0 1 1 1 2 1 0 0 0 0 2 0 0 0 0 0 0 0 0 2 0 1 1 1 0 1 0 0 0 2 0 1 1 0 1 0 2 0 1 0 2 0 2 0 0 0 1 2 2 1 0 1 1 0 2 2 2 2 1 1 1 1 1 0 0 0 0 1 0 1 1 2 0 2 0 0 1 2 1 1 2 1 2 2 1 1 0 0 1 2 2 2 2 0 0 0 0 2 0 1 1 0 2 0 0 0 1 1 1 1 1 0 0 0 2 0 1 0 1 0 1 0 0 0 0 1 1 0 0 0 0 2 0 0 1 0 1 1 2 1 2 0 1 1 2 0 1 0 1 0 0 0 1 0 0 0 2 2 0 1 0 2 0 1 1 2 2 2 0 2 0 0 0 0 0 0 0 0 0 0 0 1 1 0 0 1 0 0 0 0 2 0 2 0 2 1 0 1 1 1 0 0 0 0 1 1 0 0 0 0 1 0 1 1 0 2 1 0 0 2 2 0 2 0 1 2 1 0 0 1 0 2 2 0 0 0 0 0 0 0 2 1 1 0 2 2 2 1 0 0 0 1 0 0 1 0 1 1 0 0 0 0 0 0 1 2 1 1 2 0 0 0 0 0 0 1 0 0 2 0 0 0 0 0 0 1 2 0 1 1 0 0 0 2 2 1 2 1 1 0 0 0 1 1 0 0 2 1 0 0 0 0 0 1 2 0 1 1 0 1 1 1 0 2 2 2 0 0 1 1 0 0 0 0 1 0 2 2 1 1 1 0 1 1 0 0 1 2 1 1 1 2 0 0 1 2 0 2 1 1 0 2 0 0 0 0 0 0 1 0 0 0 2 1 1 1 1 0 1 1 0 2 2 0 0 1 1 0 1 0 2 0 1 0 1 2 1 0 0 0 0 0 0 0 0 1 0 2 1 1 2 0 2 2 2 2 0 1 2 0 1 1 0 0 0 0 1 1 0 0 1 1 1 1 1 1 0 0 0 0 2 1 1 1 0 1 0 1 1 1 2 1 1 1 2 1 0 2 1 1 0 0 0 0 2 0 1 1 2 2 2 0 0 0 0 0 0 1 0 0 1 1 1 2 0 2 0 0 0 0 1 0 2 0 0 1 1 0 1 0 2 1 0 1 1 0 1 2 2 0 0 0 1 2 0 0 2 0 0 1 0 1 2 0 0 0 0 0 1 0 0 1 1 0 0 0 1 0 1 1 0 1 0 2 0 2 2 1 2 0 1 0 1 0 0 0 0 0 1 1 1 0 0 0 1 1 0 0 0 0 0 0 2 0 0 0 0 0 1 0 0 1 0 0 0 0 0 0 0 0 0
154 0 0 0 0 0 0 0 1 2 2 0 1 1 0 0 0 0 0 2 0 1 0 0 2 0 0 0 0 1 2 1 1 1 0 1 1 1 1 1 0 1 0 1 0 1 0 0 0 2 1 1 1 1 1 0 2 0 0 0 1 1 0 0 0 0 0 0 2 0 0 1 2 0 1 2 1 1 2 0 1 0 1 1 1 0 0 0 0 2 0 0 1 2 0 0 0 2 1 2 1 1 1 0 2 0 2 0 0 2 0 0 1 1 1 1 1 0 1 1 1 0 2 2 1 1 1 0 0 0 2 0 1 1 0 0 1 0 0 1 0 2 0 0 0 0 0 0 1 1 0 0 0 0 1 0 1 1 0 0 0 0 0 1 1 2 1 0 0 0 2 1 1 2 1 0 1 0 0 1 0 0 0 2 1 1 0 2 2 0 0 0 0 1 2 0 2 0 0 0 0 0 0 1 2 0 1 0 1 0 1 0 1 0 0 2 2 0 1 0 2 0 0 1 1 1 0 2 1 1 1 2 0 2 1 1 2 2 0 2 0 0 2 0 0 1 0 0 2 0 0 0 2 0 0 0 0 2 2 1 2 1 0 0 0 0 1 2 2 0 0 0 1 2 2 2 0 0 0 0 0 2 1 0 1 0 1 0 0 1 0 0 0 0 1 0 1 1 1 2 1 0 0 0 0 0 1 0 1 0 1 2 0 0 1 0 2 0 0 0 1 2 0 1 2 0 0 0 1 1 2 0 0 0 0 0 0 2 0 0 1 1 2 0 0 1 1 1 1 1 1 1 0 0 2 0 1 0 0 2 0 2 1 0 2 0 0 1 1 1 1 1 0 2 0 0 2 2 2 0 0 1 1 0 1 0 0 0 0 0 0 0 1 0 1 0 1 0 1 2 2 2 0 2 1 0 1 0 0 2 0 1 1 1 1 1 0 1 0 0 0 2 0 0 0 1 1 1 1 0 0 1 2 2 2 0 0 1 0 1 0 0 1 1 0 1 0 0 1 2 0 0 0 2 1 1 1 1 1 0 0 0 0 0 0 0 0 2 2 0 1 0 0 0 1 0 1 0 2 1 1 2 0 0 0 0 0 1 1 0 1 1 0 2 1 0 0 2 2 0 0 0 1 1 0 1 1 1 0 0 0 0 0 0 1 1 1 0 1 2 2 1 1 1 1 2 0 1 0 2 1 1 0 0 0 0 1 1 0 1 1 0 1 0 0 0 0 1 1 1 0 1 1 2 0 0 1 0 0 0 0 0 0 0 0 0 0 1 0 1 1 1 0 0 0 0 1 2 2 2 0 0 0 0 0 0 0 0 0 0 0 0 1 0 1 1 0 0 0 1 0 1 0 2 0 2 1 0 2 2 0 0 0 2 0 1 0 0 0 0 1 1 0 0 0 1 2 1 0 0 1 1 1 2 0 2 2 0 2 2 1 2 0 0 2 1 1 0 0 0 0 2 1 1 0 0 2 1 1 0 0 0 0 2 2 2 0 1 0 0 1 2 1 0 0 1 1 0 0 0 1 0 1 1 1 1 0 1 0 1 0 1 0 0 0 0 1 2 0 2 0 0 0 0 0 2 0 1 2 1 0 0 0 0 0 0 0 2 1 0 0 0 1 0 1 1 0 0 0 0 0 0 0 0 1 1 1 0 1 2 0 2 2 2 2 0 0 1 0 0 0 0 0 0 0 0 1 0 1 1 0 1 2 0 0 1 2 0 1 1 1 0 1 0 0 1 0 2 2 2 1 0 2 0 0 1 1 0 0 0 2 0 2 2 0 1 1 0 0 1 0 2 1 2 1 0 2 1 0 1 1 0 0 0 0 0 1 1 2 1 1 1 0 1 2 0 0 2 0 2 0 0 1 1 1 1 1 2 2 0 2 0 0 0 0 0 0 0 0 1 1 1 1 1 0 0 1 0 1 1 0 1 1 0 1 1 2 0 0 1 0 0 0 1 0 2 1 0 2 2 2 2 0 0 0 0 1 2 0 0 0 1 1 2 1 0 1 0 0 1 1 2 1 1 1 1 1 1 0 1 0 1 1 0 1 1 0 1 1 0 0 1 0 1 2 0 1 1 0 0 2 1 0 2 0 0 0 1 1 1 0 0 2 0 0 0 0 0 0 0 1 0 1 0 1 0 1 2 0 2 0 1 1 0 2 0 0 0 0 0 0 0 0 0 0 0 0 0 2 0 0 0 0 1 0 0 0 0 0 1 0 0 1 0 0 0 0 0 0 0 1 1
155 0 0 0 0 0 1 2 2 0 1 1 0 0 0 0 0 0 0 0 1 0 0 0 2 0 1 0 0 0 2 1 0 1 1 1 1 1 2 1 0 1 2 2 0 1 0 1 0 2 0 1 1 1 0 0 0 0 1 1 0 1 2 2 0 0 0 1 1 0 0 1 2 0 1 2 1 1 2 2 0 0 2 0 2 0 0 0 0 1 0 0 1 1 0 0 0 1 0 2 1 2 1 0 2 0 2 1 1 1 0 1 0 1 0 1 0 0 1 2 2 0 2 1 1 0 1 1 1 2 0 1 0 0 0 0 0 0 0 0 1 1 0 0 0 1 0 0 0 0 0 0 0 0 0 0 0 0 1 2 1 0 0 0 1 2 2 0 1 1 1 1 1 1 0 0 2 0 0 0 0 0 0 1 0 0 0 1 0 0 0 1 1 1 1 0 2 0 1 1 0 0 0 0 2 0 1 1 1 0 1 0 1 0 0 0 0 0 1 0 2 1 0 2 0 0 0 2 0 1 1 0 0 0 1 0 0 2 0 2 0 0 2 0 0 2 1 0 1 0 0 0 2 1 1 1 0 1 0 0 0 0 0 0 0 0 0 0 2 0 0 1 2 2 0 1 1 2 2 0 1 2 2 1 0 0 1 1 1 2 0 1 0 0 2 0 0 0 1 1 0 0 1 1 1 0 0 0 1 0 0 1 0 1 1 1 1 0 2 0 1 2 0 2 1 0 1 0 1 1 1 1 0 0 0 0 0 1 1 1 0 1 2 0 0 1 1 1 2 1 2 0 1 0 0 0 0 0 0 0 0 0 2 0 2 1 0 2 2 0 2 0 1 2 0 1 1 2 1 0 0 1 1 0 0 1 0 0 0 0 0 0 1 0 2 2 2 0 1 1 1 1 0 1 1 0 0 0 0 1 0 1 0 0 0 1 1 0 1 0 0 1 0 1 1 2 2 0 0 0 0 0 0 0 0 0 0 1 0 0 1 0 1 1 1 2 0 0 2 2 0 0 0 2 2 2 2 1 2 2 1 0 1 1 0 1 1 2 2 0 0 0 1 1 1 0 1 0 2 2 1 1 0 0 0 0 0 2 2 0 0 2 0 2 1 0 0 0 0 1 2 2 1 1 0 1 2 0 2 0 0 0 1 1 0 1 0 1 0 2 2 0 0 0 0 1 0 1 1 2 0 1 0 1 1 1 0 1 2 1 1 0 1 0 0 0 0 1 1 1 0 0 1 2 0 1 0 1 0 1 0 0 1 1 0 1 0 2 1 1 1 1 0 0 0 0 0 0 0 0 0 0 0 0 0 1 0 1 0 0 0 1 1 1 0 1 0 0 1 1 0 1 1 2 0 2 1 0 0 1 0 0 0 0 2 0 1 0 0 1 1 2 0 1 0 0 2 2 0 0 1 1 1 2 0 1 2 0 2 2 1 1 0 2 0 1 1 2 0 0 1 2 1 1 0 1 2 2 2 0 0 0 1 1 1 1 0 1 1 0 0 0 1 0 0 0 0 0 1 1 0 2 0 0 0 2 2 1 0 1 1 0 0 0 0 0 0 1 0 1 0 0 0 0 0 2 0 1 1 0 0 0 0 2 2 1 0 1 2 0 1 0 0 0 0 2 0 2 2 0 1 1 0 1 1 0 2 0 0 0 0 1 0 0 1 0 0 0 0 0 0 0 0 0 0 2 0 0 2 0 0 0 2 0 0 0 2 1 1 2 0 0 2 0 0 0 0 0 0 0 1 2 1 0 0 2 1 1 0 1 0 0 2 1 0 0 1 0 0 2 0 1 1 2 1 1 1 1 1 0 1 0 2 1 1 0 0 2 2 2 2 1 0 0 1 1 1 2 1 2 0 1 1 1 1 0 0 0 1 0 0 0 1 0 1 0 1 0 0 0 0 2 0 2 0 0 0 0 0 0 2 2 0 0 0 0 0 1 0 1 0 0 0 1 0 2 0 0 1 2 2 2 0 0 0 0 1 0 2 0 0 0 0 1 2 1 1 0 0 1 0 2 0 1 1 1 1 0 0 1 0 2 1 0 1 1 0 1 1 0 0 1 0 0 0 0 0 0 0 0 1 0 0 2 0 0 0 2 0 0 0 0 2 0 0 1 1 0 0 0 2 0 2 0 0 0 0 2 1 1 0 0 0 0 1 0 1 0 0 1 1 1 0 0 0 0 2 0 1 1 1 1 0 1 0 1 1 1 0 1 0 1 0 0 0 0 0 0 0 0 0 0
156 1 0 1 1 0 2 1 2 0 1 0 0 1 0 1 0 0 1 0 2 0 0 2 0 0 1 0 0 1 2 1 1 2 2 1 1 2 0 0 0 2 0 0 0 1 0 0 2 0 0 0 0 0 0 0 0 1 1 0 0 2 2 2 1 0 1 0 1 0 0 0 2 0 2 2 0 2 2 1 1 0 1 0 0 0 0 0 0 2 0 1 0 2 0 0 1 2 0 2 2 2 1 1 2 0 2 0 1 1 0 2 0 1 0 2 0 0 1 1 1 0 1 1 0 0 0 1 1 1 1 0 0 0 0 0 0 0 0 0 0 2 0 0 0 0 1 0 0 0 0 1 0 0 0 0 1 0 0 1 2 2 0 1 1 1 2 1 0 2 0 1 0 2 0 0 0 0 0 0 0 0 0 2 0 0 1 1 0 1 1 1 0 2 2 0 2 0 1 0 1 0 0 0 2 0 1 2 1 0 0 0 1 1 0 0 0 1 2 1 1 0 0 2 0 0 0 1 0 1 0 0 0 1 1 0 1 2 0 2 0 0 1 0 0 0 0 1 1 1 1 1 0 0 0 2 1 0 0 0 0 0 0 0 0 0 1 0 0 0 0 1 0 2 0 0 1 0 2 0 0 0 2 1 1 1 2 0 1 1 0 0 1 0 2 1 1 1 0 2 1 0 1 1 1 1 0 0 0 0 0 0 0 0 1 0 2 0 1 0 0 1 1 2 1 0 0 0 0 0 0 0 0 0 0 0 0 1 1 1 1 1 2 0 0 0 2 0 1 1 0 0 1 0 1 0 0 0 0 1 0 1 2 0 2 2 0 1 1 0 1 1 1 2 0 0 0 0 0 0 2 0 1 1 1 1 0 1 1 0 0 0 1 0 1 0 0 0 0 0 0 0 0 1 1 0 0 0 0 2 0 1 1 1 1 2 1 0 1 0 0 1 0 2 1 1 2 1 1 0 0 1 0 1 1 1 0 1 0 0 2 0 0 0 0 1 1 0 0 2 0 0 0 1 1 0 1 2 1 2 2 0 0 0 1 1 0 2 2 1 1 1 2 2 2 1 1 0 1 1 1 1 1 0 0 0 0 1 1 0 1 1 1 1 0 0 0 2 2 0 1 0 1 0 0 2 2 1 1 0 0 0 0 0 2 0 0 0 2 1 1 1 1 0 0 2 1 0 1 2 1 0 0 0 0 0 0 0 0 0 0 0 2 2 2 0 0 0 2 2 0 0 0 1 1 2 0 0 1 0 0 1 1 1 0 1 1 0 0 0 1 1 0 0 0 0 0 1 1 1 0 0 1 0 0 1 0 0 1 1 0 0 1 1 0 0 1 0 0 0 0 2 2 0 1 1 0 0 1 2 1 0 0 1 1 1 0 0 1 0 0 1 0 1 0 1 1 1 0 0 0 0 0 2 0 1 2 0 2 2 2 0 0 1 1 1 1 1 1 1 0 1 0 2 1 2 1 2 0 1 1 0 0 0 0 1 0 1 0 0 2 1 1 0 1 0 0 1 2 2 0 1 0 1 0 2 2 1 0 1 0 1 0 0 1 0 1 2 0 1 1 0 0 0 0 1 0 1 0 1 0 0 0 0 0 1 0 2 1 0 0 0 0 0 1 1 1 1 1 0 1 1 0 0 0 0 0 0 0 0 0 0 1 1 1 0 0 1 1 1 1 1 0 0 0 2 0 0 2 0 0 0 1 0 0 2 2 1 0 2 0 0 2 0 0 0 0 0 0 1 0 0 0 1 0 1 0 1 1 1 1 1 2 2 1 0 1 1 0 0 0 1 1 1 1 1 1 0 0 2 2 1 1 1 1 0 1 0 2 2 2 1 0 1 2 1 1 1 0 1 0 0 0 0 0 0 0 1 2 0 1 1 0 0 0 0 0 0 0 0 0 1 0 2 0 0 0 1 1 1 1 1 0 0 0 1 1 0 1 1 1 0 0 2 0 0 0 2 0 2 0 1 0 0 0 0 0 2 0 0 1 1 1 1 2 0 2 0 1 0 0 1 0 1 2 1 0 0 1 1 0 0 0 0 0 2 0 2 2 0 1 1 0 2 2 0 2 2 1 1 2 0 0 2 0 0 0 0 1 0 0 0 2 0 0 1 1 0 0 0 1 0 0 0 0 0 2 2 0 1 0 1 0 0 0 1 1 0 0 2 0 1 0 0 1 1 1 0 1 1 1 0 0 2 0 0 0 1 0 1 1 0 1 0 0 0 0 1 1 0 2 1
157 1 0 0 0 1 2 1 1 2 2 0 1 2 0 2 0 0 1 1 1 0 0 0 2 0 0 0 0 0 2 2 1 1 1 1 1 1 0 0 1 1 1 1 0 0 1 0 1 1 1 1 1 1 1 1 0 0 1 0 2 0 1 1 1 0 1 0 2 1 0 2 2 0 1 2 1 2 2 0 1 0 2 2 2 0 0 0 0 2 0 0 1 1 0 0 0 0 0 1 0 2 2 0 2 0 2 1 1 1 0 2 2 2 2 2 2 1 2 1 1 0 1 1 1 1 1 0 0 0 0 0 0 0 0 0 0 0 2 0 1 2 0 0 0 0 1 0 0 0 0 0 1 0 1 0 1 1 0 1 1 0 0 0 0 2 1 0 0 1 1 1 0 1 0 0 2 0 0 0 0 0 0 2 2 2 0 2 0 2 2 2 0 1 1 0 0 0 1 0 0 1 1 0 2 0 0 1 0 0 0 0 2 0 0 1 0 0 2 0 2 0 0 2 0 0 1 2 0 1 1 0 0 0 1 0 0 2 0 0 1 1 2 0 0 1 0 0 2 0 0 0 0 0 0 2 1 0 0 0 0 0 0 2 0 0 0 0 2 1 1 0 1 1 0 0 1 2 2 0 2 2 1 0 2 0 2 0 0 1 0 0 0 0 2 0 1 0 0 0 0 0 1 1 1 0 0 0 2 1 0 2 0 0 1 0 2 0 0 0 0 1 2 1 1 0 0 0 0 0 0 0 1 0 0 0 0 2 1 1 1 1 1 0 0 1 1 1 2 1 0 1 0 0 2 0 0 0 0 2 0 2 0 0 0 1 0 1 1 0 1 1 1 2 1 0 0 2 0 1 0 0 0 0 0 0 0 0 0 0 0 0 1 2 2 2 2 1 1 0 0 2 0 2 1 1 1 1 0 2 0 0 0 0 0 2 2 0 0 0 0 1 1 1 1 1 0 0 0 0 0 1 0 1 1 0 0 0 0 0 1 0 1 1 0 2 0 1 0 0 0 1 0 2 1 1 1 0 1 1 0 0 0 1 0 2 2 2 2 0 1 1 0 0 2 1 1 0 0 0 1 0 1 1 0 1 0 2 2 0 0 2 0 1 0 1 1 0 0 1 2 2 1 1 0 1 2 2 0 0 0 1 0 0 1 0 0 1 1 1 1 1 1 1 1 2 1 0 0 1 1 0 0 1 1 2 2 0 0 2 0 0 1 2 2 0 0 1 1 1 0 1 0 1 1 1 0 1 0 0 0 0 0 2 1 0 1 2 2 0 1 0 1 0 0 1 1 2 2 2 0 0 0 0 0 0 0 0 1 1 0 0 1 1 0 1 1 1 1 0 0 2 1 0 0 1 2 0 1 1 1 0 0 1 0 0 0 0 0 0 0 1 0 0 0 0 1 2 0 0 1 1 0 2 0 0 2 0 2 2 1 0 1 1 1 1 1 2 0 0 1 2 0 0 0 2 2 2 1 0 0 0 1 1 1 1 0 1 1 1 0 1 0 1 1 0 0 0 1 1 2 1 0 1 0 2 2 1 0 0 0 0 1 0 0 0 0 1 0 1 0 0 0 0 1 2 1 1 1 0 1 0 0 0 0 0 0 2 0 0 0 0 0 1 0 2 1 1 1 0 1 1 1 0 2 2 2 0 0 0 0 0 0 0 0 1 0 1 0 0 0 0 0 0 0 1 1 0 2 0 0 0 2 0 0 0 2 1 1 2 0 0 1 0 0 0 1 2 2 2 2 0 1 0 0 2 0 2 0 2 0 0 2 1 0 1 0 1 1 2 0 1 0 1 0 1 2 0 1 0 1 0 2 1 1 0 0 0 2 1 1 1 0 1 2 1 1 2 0 2 0 0 1 0 0 0 0 0 0 0 0 0 1 1 1 1 1 1 0 0 1 1 1 2 0 0 1 2 0 0 0 0 0 0 0 0 1 0 1 2 0 0 0 1 0 1 0 1 0 0 0 0 1 0 0 1 0 2 0 1 1 2 1 1 2 0 2 0 0 0 0 2 2 0 2 1 1 1 0 1 0 1 0 2 2 0 0 1 1 0 0 0 0 1 2 0 0 2 1 1 0 0 0 2 0 0 0 1 0 0 0 0 2 0 0 1 1 1 0 0 2 0 1 0 1 0 1 1 0 1 1 0 0 0 0 0 2 0 0 1 0 1 0 0 0 0 2 0 1 1 0 0 0 2 0 0 0 1 1 2 0 0 0 0 0 0 0 0 0 0 1 0
158 1 0 0 0 1 1 1 1 1 1 1 1 1 1 0 1 0 1 1 1 0 0 0 2 0 0 1 2 2 2 1 1 1 0 0 2 0 0 0 0 1 0 0 0 0 0 0 0 1 0 1 0 0 0 1 1 0 0 1 1 0 2 2 0 1 1 0 2 1 1 0 2 0 1 2 1 1 1 0 1 0 2 2 2 0 0 0 0 2 0 1 2 0 0 0 0 1 0 1 0 2 1 1 2 0 2 1 1 1 0 2 1 1 2 2 2 0 1 0 0 2 2 0 0 0 0 0 0 0 1 1 0 0 1 0 0 0 2 0 1 2 0 0 0 0 0 0 1 1 0 1 0 0 2 1 0 1 0 2 1 1 1 0 1 1 0 0 2 2 0 0 0 1 0 0 0 2 0 2 0 2 1 2 2 1 2 1 1 0 0 0 0 0 0 0 2 0 1 0 1 1 1 0 2 0 1 0 1 0 1 0 0 0 0 0 0 0 2 1 1 1 1 2 0 0 0 2 2 0 0 0 0 0 2 0 0 2 0 0 0 1 2 0 0 1 1 0 2 0 0 0 1 0 0 2 0 1 1 1 1 1 0 0 0 0 0 1 1 0 0 0 1 2 0 0 1 0 2 0 0 0 2 1 0 1 1 1 1 2 1 2 1 0 2 1 0 1 1 1 0 0 1 1 1 0 0 1 1 0 0 1 0 0 1 0 1 0 1 0 0 0 1 2 1 0 0 0 0 1 1 0 1 0 0 0 0 1 1 0 1 1 2 0 0 0 1 0 1 2 0 1 0 0 0 0 0 0 0 2 0 2 1 0 1 1 0 2 2 0 2 0 1 2 0 2 1 2 0 0 0 1 1 0 1 1 0 1 1 0 0 0 1 0 1 0 0 1 0 0 0 0 0 1 1 0 0 0 0 1 1 0 1 1 1 2 0 0 0 0 1 1 1 1 0 1 2 0 0 0 0 1 0 0 0 1 0 1 0 1 1 0 2 0 0 1 1 1 0 2 0 1 0 2 0 0 0 1 0 2 1 0 0 0 0 2 2 2 2 2 1 0 2 2 1 1 0 0 2 1 1 1 1 0 1 1 0 1 2 1 1 2 1 2 1 1 1 2 2 0 0 0 2 1 0 0 1 0 1 0 0 0 0 1 0 1 0 0 1 1 1 2 0 0 0 1 1 0 1 2 1 0 0 0 1 1 1 0 0 1 0 0 1 1 0 0 0 1 1 1 0 0 0 1 1 1 0 2 1 0 0 1 1 1 1 0 1 2 1 1 1 1 1 0 0 1 1 2 2 0 1 0 0 0 0 0 0 1 0 0 0 0 1 0 0 0 0 0 0 0 0 2 1 1 0 1 1 0 2 2 1 0 0 1 0 1 0 0 1 0 2 2 0 0 0 0 2 2 0 0 0 0 0 1 0 0 1 0 2 2 0 0 0 2 0 1 1 0 0 0 0 1 0 2 0 1 1 2 2 0 0 0 2 0 1 1 0 1 1 1 1 1 0 1 1 0 1 1 2 2 0 1 0 1 1 2 1 1 1 1 0 0 1 1 0 1 1 2 0 0 0 0 0 0 2 2 0 1 1 0 1 0 0 0 0 1 0 0 1 0 0 0 0 0 0 2 0 2 2 0 2 2 1 0 2 2 2 0 0 2 1 1 0 0 1 0 1 1 1 1 1 1 0 0 0 2 0 0 1 0 0 0 2 0 0 1 2 1 1 2 0 0 0 0 0 1 0 1 1 1 0 1 1 0 0 2 0 2 1 2 0 1 1 2 0 1 0 0 0 0 0 1 2 2 2 0 1 0 1 1 2 0 1 1 1 0 1 1 2 2 2 2 0 0 2 1 1 2 0 2 0 0 1 0 0 0 0 0 0 0 0 0 0 0 0 0 0 0 0 0 0 2 2 1 0 1 2 0 0 0 1 1 1 0 1 0 1 1 2 1 1 0 0 0 0 1 0 0 2 2 2 2 1 0 0 1 0 1 1 0 1 2 0 2 1 0 1 0 0 0 0 1 1 1 0 0 1 0 0 1 0 1 0 0 0 2 0 0 2 2 0 0 0 1 2 0 1 1 0 1 2 0 0 2 0 1 1 1 0 0 1 1 1 1 1 1 1 1 0 1 1 0 2 0 1 0 0 2 1 2 0 0 0 0 2 0 0 0 1 1 0 0 0 0 0 0 1 0 0 1 0 0 0 1 0 0 0 0 1 2 0 0 0 0 0 0 0 0 0 0 2 1
159 1 0 0 1 0 1 0 0 2 2 0 0 1 0 0 0 0 0 1 1 1 0 0 2 0 1 0 0 0 2 0 1 1 0 2 1 1 0 1 0 1 0 0 0 0 0 0 1 1 0 2 0 0 1 2 1 0 0 2 0 1 2 2 0 1 1 0 1 0 0 1 2 0 1 2 1 1 1 0 1 0 2 1 1 0 0 1 1 2 1 2 0 2 0 0 1 1 0 2 0 2 1 0 2 0 2 1 1 1 0 1 1 2 1 2 1 0 0 2 2 0 2 0 0 2 0 1 1 2 1 0 1 1 0 0 1 0 0 1 1 1 0 0 0 1 1 0 0 1 0 0 2 0 1 0 0 1 0 2 1 0 0 0 1 2 1 0 0 0 1 0 0 2 1 0 2 1 0 1 0 1 1 2 2 1 1 1 0 0 0 1 0 1 1 0 1 0 1 0 0 1 1 0 1 0 0 1 1 0 1 0 2 0 0 0 1 0 0 1 1 1 0 1 1 1 0 2 1 1 1 0 0 0 0 0 0 2 1 1 1 1 2 0 0 2 0 0 1 1 1 1 2 0 0 1 0 0 0 0 0 0 0 1 0 0 1 0 0 0 0 1 0 2 1 1 0 0 0 0 1 1 2 2 0 2 2 2 0 2 1 0 0 1 2 1 0 2 0 0 0 0 1 1 1 0 1 0 1 0 0 1 0 2 1 0 2 1 1 0 0 2 1 0 2 0 0 0 0 1 1 1 1 1 0 0 0 2 0 1 1 1 2 1 0 2 0 0 1 0 0 0 0 0 2 0 0 1 0 2 0 1 2 0 2 0 0 0 1 0 1 1 1 1 0 0 1 1 1 0 1 2 0 0 1 0 0 0 0 0 0 0 2 0 2 2 2 0 1 1 1 1 0 2 2 0 1 1 0 1 0 0 0 0 0 1 1 0 0 1 1 1 2 2 0 0 2 0 0 0 0 1 0 0 0 1 0 1 0 0 2 0 1 1 0 1 1 1 0 0 0 0 0 2 0 0 0 0 0 0 0 0 1 0 0 1 1 1 1 0 0 0 0 0 0 0 0 0 1 0 2 1 1 1 0 0 1 1 2 0 0 2 2 1 1 0 0 2 2 0 0 0 1 1 0 1 2 1 1 0 0 0 1 2 0 0 0 1 0 1 1 1 0 0 0 1 1 0 0 1 1 0 0 1 1 0 1 1 1 0 1 0 2 1 1 0 0 0 2 2 0 1 0 2 1 0 1 1 0 1 1 0 0 2 0 1 1 0 0 0 0 0 1 0 0 1 1 2 2 2 0 0 1 0 0 1 1 0 0 0 0 0 0 0 1 0 0 1 1 1 1 0 2 0 0 0 2 0 2 1 0 0 0 0 1 1 0 0 0 0 0 0 0 0 0 2 2 1 0 0 0 0 0 1 0 1 2 0 2 2 1 0 0 1 0 1 2 0 0 0 0 2 2 0 0 1 2 2 1 0 0 0 0 1 1 1 1 1 1 1 0 1 1 0 1 0 0 0 0 1 0 1 0 0 0 1 1 1 1 2 0 0 0 1 1 0 1 1 0 0 0 0 0 0 1 1 1 1 2 1 0 0 0 1 0 1 0 2 0 1 0 0 1 1 0 1 1 1 1 0 1 1 0 0 0 0 1 0 0 0 0 0 1 1 1 0 0 1 1 1 1 1 0 0 0 0 0 1 2 1 1 1 2 0 0 0 2 0 2 1 1 1 2 1 1 1 0 1 1 1 1 0 0 1 1 2 0 1 1 1 1 1 2 1 0 0 0 0 1 1 0 1 2 2 2 0 1 1 0 1 1 0 1 1 1 0 0 0 1 1 1 1 0 0 2 1 1 2 0 2 0 0 0 1 1 0 0 1 1 0 1 0 2 0 2 0 2 1 1 0 0 1 1 2 0 1 1 0 1 0 1 1 0 0 0 1 2 1 1 1 1 0 0 1 0 2 0 0 1 1 1 1 0 0 0 0 1 2 0 1 2 2 1 1 1 0 1 0 0 0 0 2 0 2 0 1 0 0 1 1 1 1 0 0 0 2 0 2 2 1 0 1 0 1 1 0 1 1 0 0 2 0 0 0 0 0 0 1 0 0 1 1 2 2 2 2 0 0 0 0 0 1 2 0 0 1 1 2 1 1 1 1 1 0 1 0 1 0 1 2 1 1 1 0 0 1 0 0 2 0 0 0 0 2 0 0 0 0 0 2 0 0 0 0 0 0 0 1 1 1 1 1
160 1 0 1 0 0 1 0 1 1 1 1 0 0 0 0 0 0 2 0 2 0 0 0 2 0 0 0 2 2 1 2 1 1 1 1 1 1 0 0 0 0 1 1 1 0 1 1 0 2 0 2 0 0 1 2 0 0 0 1 0 0 0 0 0 0 0 1 2 0 0 0 1 0 0 1 1 2 2 2 0 0 2 1 1 0 0 1 0 1 0 0 1 1 0 0 0 0 0 1 0 2 0 0 2 0 2 0 1 1 0 0 1 2 1 2 1 0 0 2 2 0 2 1 0 2 0 2 0 2 2 0 0 0 1 0 0 0 0 1 2 0 0 0 0 0 0 0 0 0 0 0 0 0 0 0 1 2 0 2 0 0 0 1 1 1 0 0 1 1 1 0 0 2 0 0 1 1 0 0 0 2 0 2 2 2 1 1 0 0 0 1 0 0 2 0 2 0 1 0 0 1 1 1 2 0 0 1 0 0 1 0 2 0 0 0 0 0 0 0 2 0 1 1 1 1 1 2 0 2 1 1 0 0 1 0 0 2 0 1 0 0 2 0 0 1 0 0 2 0 0 0 1 0 0 1 2 0 0 0 0 0 0 1 0 0 1 0 2 0 1 0 0 1 0 0 0 0 1 0 0 0 2 2 0 1 2 2 1 2 2 0 0 0 2 0 2 1 0 1 1 1 2 2 2 0 1 0 1 1 0 1 0 0 2 0 2 1 0 0 1 2 2 1 2 0 0 0 1 1 2 2 2 0 0 0 0 1 1 0 1 0 1 0 0 0 2 1 2 1 1 1 1 0 0 0 1 0 0 2 0 2 2 0 2 2 0 1 1 0 1 1 2 1 1 1 1 1 1 0 0 2 0 0 0 1 0 1 1 1 1 1 2 0 2 2 1 1 2 2 1 1 0 1 1 0 0 1 0 1 0 2 1 1 1 2 0 0 1 0 0 1 0 1 1 1 0 0 0 1 1 0 1 2 2 0 1 1 0 0 1 0 2 0 2 2 0 0 1 2 0 1 0 1 2 0 2 0 0 1 1 0 0 0 0 0 0 1 1 0 0 0 2 2 1 0 1 0 0 0 1 0 1 0 0 0 0 1 2 1 1 2 1 1 1 0 0 1 1 0 1 1 1 0 0 2 2 0 1 0 1 0 0 0 1 1 0 0 2 1 1 2 0 0 0 2 1 1 0 2 0 1 0 0 1 0 1 2 2 1 1 1 0 0 0 0 0 1 2 1 0 1 1 2 1 0 1 1 0 1 1 0 1 1 1 0 0 2 2 0 0 2 0 0 0 0 0 2 2 1 1 0 0 0 0 0 0 0 0 0 0 0 0 0 1 0 1 0 0 0 0 2 0 2 0 2 0 0 2 1 0 0 0 1 0 0 0 0 0 0 0 0 0 0 0 2 2 2 0 0 1 1 0 0 0 0 2 0 2 1 1 0 0 1 1 1 0 1 0 1 0 1 1 1 0 1 1 1 0 1 0 0 1 2 2 2 0 1 1 1 1 1 0 0 0 1 1 0 1 1 0 0 1 1 0 2 1 2 0 0 0 2 1 0 0 0 0 1 0 0 0 0 0 0 0 1 1 2 2 0 2 0 0 1 1 1 0 2 1 0 0 0 0 0 0 1 0 0 0 0 0 0 0 1 2 1 1 0 0 0 0 0 0 0 1 1 0 1 0 0 0 0 0 0 0 0 0 0 2 0 0 0 2 2 0 0 2 1 1 1 0 0 1 0 0 1 0 0 0 2 0 0 1 1 2 2 1 2 1 2 0 1 2 2 0 1 0 0 0 0 1 1 0 1 0 2 2 0 0 1 2 1 1 1 1 0 0 1 2 1 1 1 0 0 2 0 0 1 1 2 0 1 0 1 0 1 0 0 0 0 0 0 0 0 0 0 0 0 0 0 1 0 2 1 1 0 1 0 0 0 1 1 0 0 0 2 1 1 1 1 1 0 0 1 0 2 0 0 1 2 1 1 0 0 0 0 1 1 0 0 0 1 0 1 2 0 2 0 0 0 0 1 0 1 2 1 0 0 1 1 0 2 0 0 0 1 0 0 2 2 0 0 1 2 2 0 2 1 1 1 2 0 0 1 1 1 1 0 1 1 1 0 2 1 1 0 0 0 0 0 1 0 2 0 0 0 1 2 1 1 1 0 0 0 1 0 0 0 0 1 0 0 1 1 0 0 1 0 0 0 0 0 0 1 0 1 1 1 0 1 1 0 0 0 0 1 0 0 0 0 2 1
161 0 0 0 1 0 2 1 2 0 1 0 0 0 0 0 0 0 0 1 1 1 1 1 1 0 0 0 1 1 2 0 1 1 0 0 2 1 0 0 1 1 0 0 0 0 0 0 2 0 0 1 0 1 0 0 0 1 1 0 1 1 2 2 0 0 0 0 1 0 0 2 2 0 1 2 1 1 2 1 0 0 2 1 1 0 0 1 1 2 0 1 0 1 0 0 0 1 0 1 0 2 0 1 2 0 2 0 1 1 0 2 0 1 0 1 0 0 2 0 2 2 1 1 0 0 0 2 0 2 2 0 0 0 0 0 0 0 0 1 0 2 1 0 0 0 0 0 0 0 0 1 0 0 0 1 0 1 0 0 0 0 0 1 1 2 2 0 1 2 0 0 0 2 0 0 2 0 0 0 0 0 0 2 2 2 1 1 1 0 0 0 1 0 0 1 2 0 0 1 0 0 0 1 2 0 1 1 1 1 0 1 2 0 0 1 1 0 1 1 1 1 0 2 0 0 0 0 0 1 1 1 0 0 1 0 0 2 0 1 0 0 2 2 0 2 0 1 1 1 0 0 1 1 1 1 1 0 0 0 0 1 0 1 0 0 0 0 1 0 0 0 1 2 0 0 1 0 1 0 0 1 2 0 0 1 1 1 0 2 1 1 1 0 2 1 1 0 0 2 2 1 1 1 1 0 1 0 1 0 0 1 0 0 0 1 2 1 0 0 1 2 0 1 2 0 0 0 0 0 2 1 1 0 0 0 0 1 1 1 0 1 2 0 0 1 0 0 2 1 0 1 0 1 1 1 1 0 0 2 0 2 2 0 2 2 0 1 1 0 1 1 0 1 0 0 1 2 2 0 1 1 2 0 0 1 0 0 0 0 1 1 1 0 1 0 0 0 0 0 0 1 0 1 1 0 0 0 1 0 1 1 1 1 1 2 1 1 0 1 1 1 0 0 1 1 0 0 0 0 1 0 0 1 1 1 0 0 0 1 0 0 1 0 0 1 0 1 0 1 0 1 0 2 1 1 1 1 0 1 1 0 0 0 0 0 0 2 2 1 1 0 1 1 1 0 1 0 2 0 1 2 0 0 0 0 0 0 2 0 0 2 0 2 2 0 0 1 1 1 1 1 0 0 1 1 2 0 1 0 0 0 0 2 0 0 0 0 1 2 2 0 1 0 0 1 0 1 0 2 1 1 0 1 1 2 2 0 0 2 1 1 1 0 1 0 0 1 1 2 0 0 1 1 2 0 1 1 0 1 1 0 1 2 0 1 0 1 1 0 0 2 1 0 1 0 1 2 2 1 0 0 1 0 1 1 0 1 0 0 0 1 0 0 1 0 1 0 0 0 0 2 1 0 1 1 2 0 2 0 0 0 0 0 1 1 0 0 0 1 0 1 0 0 0 0 1 2 0 0 1 1 0 1 0 1 2 0 2 1 1 2 0 1 0 2 2 1 0 0 1 1 2 0 0 1 1 1 0 0 0 0 1 0 0 1 0 1 0 0 0 0 1 0 0 0 0 0 1 1 0 0 0 1 1 2 1 1 0 1 0 1 0 0 1 0 2 2 0 1 0 0 0 0 0 2 0 2 2 1 0 0 0 1 0 0 0 0 0 0 0 2 1 0 0 1 0 1 1 0 1 1 0 0 1 1 2 0 0 0 0 0 0 0 1 0 1 0 0 0 0 0 0 0 0 1 1 0 1 0 0 0 2 0 0 1 2 0 2 1 1 0 2 0 0 1 0 1 1 1 0 1 1 0 0 2 1 1 0 1 0 1 2 1 0 0 0 1 0 1 0 2 0 1 0 1 1 0 0 2 2 0 0 0 0 1 0 1 2 1 1 1 0 0 2 0 0 1 0 1 0 0 1 1 1 1 0 0 0 0 0 1 0 0 0 0 0 0 0 1 1 0 2 1 0 1 2 1 0 0 1 1 0 0 0 1 2 0 1 2 0 0 0 2 0 2 0 1 1 2 2 2 0 0 0 0 1 1 0 0 0 2 1 0 2 0 2 0 1 0 0 1 0 2 1 0 0 1 1 1 0 0 0 1 2 0 0 2 2 0 2 0 0 1 2 0 1 1 0 0 2 0 0 1 0 0 0 0 0 0 0 0 1 2 2 2 0 0 0 0 1 1 2 1 0 0 1 0 0 0 2 0 1 0 2 1 1 0 0 0 2 0 0 0 0 2 0 0 2 1 1 0 0 2 0 0 0 1 0 0 0 0 0 0 0 0 0 0 0 0 2 1
162 1 0 0 1 0 2 1 1 1 1 1 0 0 0 0 0 0 1 2 0 1 0 0 2 0 0 0 0 0 2 0 2 1 0 1 1 0 0 0 1 0 0 0 0 1 2 0 1 0 0 0 0 1 0 1 1 1 1 0 1 0 1 2 0 2 0 1 1 0 0 1 2 0 2 2 0 2 2 2 0 0 2 1 1 0 0 0 0 2 0 1 1 2 0 0 0 1 0 1 0 2 1 0 2 1 1 2 2 0 0 2 0 1 0 1 0 0 1 0 1 1 1 1 0 0 0 0 1 1 0 0 0 0 0 0 0 0 0 1 1 1 0 0 0 0 1 0 1 1 0 0 1 1 0 0 0 1 1 2 2 1 0 1 2 2 1 0 0 0 1 0 0 0 0 0 0 0 0 0 0 0 0 2 1 1 2 2 1 0 0 0 0 1 2 0 2 0 0 0 1 0 0 0 2 0 0 1 1 0 0 0 0 0 0 0 0 0 0 0 2 1 1 2 0 0 2 1 0 1 0 1 1 0 2 0 2 2 1 1 0 1 2 1 0 2 0 0 2 0 0 0 1 0 0 2 1 1 1 1 1 1 0 2 1 0 0 1 2 0 0 0 0 2 0 0 2 1 2 0 1 1 2 0 0 2 2 0 2 2 1 1 0 2 2 1 0 0 0 1 2 0 1 1 1 0 0 0 1 0 1 2 0 0 2 0 2 2 0 1 1 1 1 2 0 0 0 0 1 1 2 1 0 0 0 0 0 1 1 1 0 1 2 0 0 2 0 0 2 1 1 0 0 0 1 0 1 0 0 1 0 1 1 1 1 0 0 1 2 0 2 0 1 2 0 0 1 2 2 0 1 0 0 0 0 0 0 2 2 0 1 1 0 0 2 1 1 0 1 1 1 1 0 2 1 1 1 1 0 2 0 1 1 1 1 2 1 0 0 0 0 1 0 2 0 0 2 0 0 0 1 0 0 1 0 1 0 0 0 1 1 0 2 0 0 1 0 1 0 1 0 1 0 1 1 0 1 1 0 1 1 0 0 0 0 1 1 2 2 0 0 0 1 1 0 0 0 0 1 1 1 1 1 0 1 0 0 1 1 0 1 1 1 1 1 0 0 1 1 0 1 1 1 1 0 1 1 1 1 0 0 0 0 2 0 0 0 0 0 0 0 1 0 0 0 1 1 1 1 2 1 0 0 0 0 0 1 1 0 1 1 1 1 0 1 1 0 1 1 1 0 1 0 1 2 1 0 1 0 1 1 0 0 2 0 0 1 2 2 0 0 1 0 0 0 0 0 2 2 1 1 1 1 0 0 1 0 0 0 0 0 0 1 2 0 0 1 2 2 0 0 2 1 1 0 1 1 0 2 1 0 0 0 1 1 0 0 0 0 0 0 1 0 1 0 0 1 1 0 0 2 2 0 2 0 1 2 0 2 0 2 0 1 1 0 2 2 1 0 0 1 2 2 0 0 2 2 2 1 1 1 0 1 1 1 1 1 0 1 1 0 1 1 0 1 1 1 0 1 1 0 2 0 1 0 2 1 1 0 1 0 1 2 0 0 0 1 1 0 1 1 0 0 0 0 0 2 0 2 1 0 0 1 0 0 0 0 0 0 0 0 0 1 0 1 1 0 0 0 0 0 0 0 0 0 0 0 0 0 2 0 2 0 0 0 0 0 0 1 1 0 1 0 0 0 0 1 2 2 0 0 0 1 1 0 0 2 1 1 2 0 0 2 0 2 1 0 1 1 1 0 1 1 1 1 2 0 2 1 2 0 2 2 2 0 0 0 1 0 2 0 2 2 2 2 0 1 0 0 2 2 1 0 0 0 0 1 1 1 1 1 1 0 0 2 1 1 2 0 2 0 0 0 0 0 0 0 2 2 0 1 2 0 1 1 0 1 0 1 0 0 2 0 2 0 0 0 0 0 0 2 2 0 0 0 0 2 0 1 0 1 0 0 0 0 1 0 2 0 2 0 0 0 0 0 0 0 2 1 0 0 1 1 1 2 0 2 0 0 0 0 1 0 2 1 0 1 0 2 1 1 2 1 0 1 0 0 0 2 1 0 1 0 0 1 0 2 2 1 1 1 0 1 2 0 1 0 2 0 0 0 0 1 1 0 0 0 0 0 0 2 0 0 0 2 0 2 2 1 2 0 1 0 0 1 1 0 0 0 1 0 0 0 0 1 1 1 0 2 0 0 0 0 0 0 0 1 0 1 1 0 0 0 0 0 0 0 0 0 0 1 1
163 0 0 0 0 0 1 0 1 0 0 0 1 0 0 1 1 0 1 0 2 0 1 1 1 0 1 1 0 0 2 0 1 2 0 2 2 1 0 0 2 0 0 0 0 1 1 0 1 2 1 0 0 0 0 0 0 0 0 0 1 0 1 1 0 1 0 0 2 0 0 2 2 0 0 2 2 1 2 0 1 0 1 1 1 0 0 0 0 2 0 2 1 2 0 0 0 1 0 2 1 2 1 0 2 1 2 0 0 2 1 1 1 1 1 1 1 0 2 0 2 1 1 1 0 0 1 2 0 2 0 1 0 1 0 0 0 0 0 1 2 1 0 0 0 0 0 0 0 0 0 0 0 0 0 0 0 1 0 1 1 0 0 0 0 1 1 0 0 0 2 1 1 1 0 0 0 0 0 0 0 1 1 2 2 1 2 2 1 1 1 1 2 0 0 1 2 0 0 1 0 0 0 0 2 0 2 2 0 0 0 0 0 1 0 0 0 0 2 0 2 1 0 0 1 1 1 1 0 1 0 0 0 0 1 0 1 2 0 2 0 0 2 0 0 2 0 0 2 0 0 0 1 0 0 1 1 1 0 0 0 0 0 1 0 0 1 2 2 0 0 0 0 2 0 0 2 0 2 0 0 2 2 1 1 1 2 1 0 2 0 2 0 0 1 0 0 0 0 1 1 0 1 1 1 0 0 0 0 0 0 1 0 0 1 0 1 2 0 1 1 1 1 0 1 0 0 0 0 0 2 1 2 1 1 0 1 1 1 2 1 1 1 0 0 1 0 1 2 0 2 0 1 0 1 1 1 0 0 1 0 1 2 0 2 0 1 2 2 0 2 0 0 2 0 1 2 1 0 0 1 0 0 0 0 0 0 0 0 0 0 0 1 0 2 1 1 0 1 1 1 1 0 2 2 0 0 1 0 2 0 0 0 0 0 2 1 1 0 0 0 1 1 0 0 1 0 1 1 0 1 1 0 0 0 1 0 0 0 0 1 0 1 0 1 2 0 0 1 0 1 0 0 2 0 0 0 1 2 1 1 0 0 0 0 0 0 2 2 2 1 1 2 2 0 0 0 1 1 0 1 0 2 1 1 1 0 1 1 0 1 1 0 2 1 1 1 1 1 1 1 1 1 0 1 1 2 1 0 0 0 0 0 0 1 1 0 0 0 0 0 1 0 0 1 1 0 1 0 2 0 1 0 0 0 0 0 0 0 0 2 2 2 1 1 0 0 2 0 2 0 0 1 1 2 0 1 2 1 0 0 1 0 1 1 0 1 1 1 0 1 1 0 0 0 0 0 2 1 1 0 0 0 0 0 0 0 0 1 1 0 0 0 2 0 1 0 1 1 2 1 0 2 0 0 0 0 0 2 1 1 0 0 0 1 0 1 0 0 0 0 0 0 1 0 1 2 1 0 0 2 2 0 0 0 0 1 0 2 2 0 0 1 1 2 1 1 1 0 1 1 2 0 2 1 2 2 1 1 0 0 0 1 1 1 1 0 1 1 1 1 1 1 0 1 0 0 0 0 0 0 1 0 1 0 1 2 1 0 1 1 0 0 0 1 0 1 2 0 1 0 1 0 0 0 1 0 2 2 0 1 0 0 1 0 0 0 1 0 0 0 1 1 1 0 1 1 0 0 0 1 1 0 0 2 2 0 0 0 1 0 1 0 0 1 0 1 0 0 0 0 0 0 0 0 1 0 0 1 0 0 0 1 0 0 0 2 0 1 2 0 0 0 1 0 1 0 1 1 1 0 1 0 1 1 2 0 1 0 1 1 0 2 1 1 0 0 1 0 1 0 1 0 2 0 1 2 0 2 0 2 0 1 1 1 0 0 0 1 1 1 1 0 0 1 0 0 2 1 2 0 0 2 0 0 0 0 0 0 0 0 0 0 0 0 0 0 0 0 1 1 1 0 2 0 0 0 0 0 0 1 1 0 0 0 0 1 1 1 1 1 0 0 2 0 2 0 2 1 2 2 2 0 0 0 0 0 1 1 0 0 1 0 1 1 0 1 0 0 1 1 2 0 0 2 2 0 0 0 1 0 1 0 0 0 2 0 0 2 2 0 0 0 1 1 0 1 1 0 0 2 1 0 2 0 0 0 2 0 1 0 0 1 1 0 1 1 1 0 1 0 1 2 0 0 0 0 1 0 1 0 0 0 0 1 0 1 0 2 2 0 0 0 0 0 1 1 1 2 1 1 1 0 1 0 0 0 0 1 1 0 0 1 0 0 0 0 1 1 1 1 1
164 0 0 0 0 0 0 0 0 2 2 0 0 0 0 0 0 0 1 0 2 0 0 0 2 0 1 0 0 0 2 0 0 1 1 1 2 2 0 0 0 2 0 0 1 0 1 0 1 1 1 1 0 0 1 0 1 0 0 0 1 0 2 2 0 2 0 0 1 0 0 1 1 0 1 1 0 1 1 0 1 0 2 1 2 0 0 1 1 2 0 1 0 0 2 1 0 2 1 2 1 1 0 0 2 1 2 2 2 0 0 2 1 0 2 2 2 0 0 1 1 0 2 1 1 1 1 1 0 1 0 1 0 0 0 0 0 0 0 1 0 2 0 0 0 0 0 0 0 0 0 0 1 1 0 0 1 1 1 1 2 1 0 2 1 2 2 0 0 0 2 0 2 0 1 0 1 1 0 1 0 1 0 2 1 1 1 1 0 0 0 1 1 1 1 0 2 0 0 0 0 0 0 1 2 0 1 1 1 0 0 1 1 0 0 1 1 0 1 0 2 0 0 2 0 0 1 1 0 1 0 0 0 0 1 0 1 2 0 1 0 1 2 1 0 2 0 2 0 2 0 0 0 0 0 1 1 0 0 0 0 1 0 0 0 0 0 0 1 0 1 0 1 2 0 0 1 0 1 0 0 1 2 1 0 2 2 1 1 2 2 1 0 0 2 0 1 0 0 0 0 0 1 1 1 1 0 1 1 0 0 1 0 0 1 0 2 0 1 0 0 1 2 1 1 0 0 0 0 0 1 0 1 1 0 1 0 0 2 1 2 1 1 1 0 0 2 0 1 1 0 0 1 0 0 1 1 0 0 0 0 0 1 0 1 1 0 1 1 0 1 1 1 2 0 1 2 2 2 0 0 1 1 0 1 1 0 0 0 2 0 0 1 0 2 1 1 1 1 1 1 1 0 2 2 0 0 2 0 2 0 1 0 0 0 1 0 0 1 0 1 0 1 1 2 1 1 0 0 1 0 1 1 1 1 0 0 0 0 1 1 0 0 1 0 2 2 2 0 0 0 1 0 2 0 0 0 2 1 2 2 0 0 0 0 1 1 2 2 2 2 2 1 1 0 0 0 0 1 0 1 1 1 0 0 0 0 0 2 0 0 2 0 2 0 0 0 2 2 0 0 0 0 0 0 2 2 1 1 0 1 0 0 0 0 2 1 1 0 1 1 1 0 0 0 1 0 1 0 2 0 1 0 0 0 0 1 0 0 2 0 0 1 0 1 0 0 1 1 1 0 1 1 1 2 1 0 0 0 0 0 0 0 2 1 0 1 1 1 0 1 2 2 0 2 0 2 2 2 2 0 0 0 0 1 0 1 0 0 0 0 0 1 0 0 1 0 1 1 1 1 1 1 1 0 1 0 0 1 1 0 0 0 2 1 2 0 0 0 0 1 1 0 0 0 2 2 1 0 0 1 1 0 1 1 0 1 0 2 2 0 1 0 2 0 1 1 1 1 0 0 1 2 0 0 2 2 1 0 0 0 0 0 0 0 1 0 2 0 0 0 0 0 0 0 0 1 1 1 1 0 1 0 1 0 2 2 1 0 0 0 1 1 1 0 0 2 1 0 1 2 0 0 0 0 0 2 2 2 0 1 0 0 0 0 0 0 1 0 0 0 0 0 0 0 2 0 1 0 0 0 1 0 1 1 0 1 0 0 0 0 0 0 0 0 1 0 0 0 0 0 0 0 0 0 0 0 0 2 0 0 0 2 0 0 1 2 0 1 2 0 0 2 2 0 0 0 2 2 2 0 0 1 0 0 2 0 2 0 2 0 0 2 2 0 2 0 1 0 1 0 1 0 2 0 1 2 1 0 1 1 0 1 1 1 1 1 0 2 2 2 1 0 1 2 1 1 2 0 2 0 0 1 0 0 0 0 0 0 0 0 0 1 0 1 1 1 0 0 0 0 1 2 1 1 1 2 0 0 0 0 2 0 0 0 0 2 1 1 2 0 0 0 0 0 1 0 0 0 1 1 1 0 0 0 0 2 1 0 1 1 2 0 2 2 0 2 0 0 1 0 1 0 1 1 1 1 1 0 1 1 1 0 1 2 1 0 0 1 1 0 0 0 2 2 0 2 2 0 0 1 1 0 1 1 1 1 1 0 0 0 1 1 1 0 2 2 0 0 0 1 0 1 0 1 0 1 1 0 0 0 0 0 0 2 0 0 0 1 1 0 0 0 0 0 2 0 0 2 1 1 1 0 0 0 0 0 0 0 2 0 0 0 0 0 0 0 0 0 0 1 0
165 1 0 0 0 0 0 2 2 0 0 2 1 1 0 0 0 0 1 0 2 0 1 0 2 0 0 0 1 2 2 0 0 1 0 1 1 1 1 1 0 1 0 0 0 0 1 0 0 2 0 1 1 1 1 0 2 0 0 2 0 1 1 1 0 0 0 0 1 0 0 1 1 0 1 1 0 0 1 0 0 0 2 1 1 0 0 1 1 2 0 1 1 1 1 1 0 0 0 1 0 2 1 0 2 1 2 0 0 2 0 1 0 2 1 2 1 0 2 0 1 0 2 2 2 0 2 0 0 0 1 0 0 0 1 0 0 0 0 0 0 2 0 1 0 0 0 0 0 1 0 0 0 0 0 1 1 1 0 1 1 0 1 0 0 1 0 1 0 2 0 0 1 1 1 0 1 1 0 1 0 2 0 2 1 1 1 0 0 0 0 0 0 2 2 0 1 0 0 0 0 0 0 0 2 0 2 1 1 0 0 0 1 0 0 0 0 1 0 0 2 1 0 0 2 2 0 1 0 1 0 1 0 0 2 0 0 2 0 1 0 1 1 1 0 1 0 0 2 0 0 0 2 0 0 1 2 0 0 0 0 1 0 1 0 0 1 0 1 1 0 2 0 1 0 0 1 1 2 0 1 1 0 0 0 0 0 0 1 2 1 1 0 0 2 0 1 0 0 0 0 0 1 1 1 0 1 0 1 0 1 2 0 0 1 0 2 0 1 0 1 2 2 1 2 0 0 0 0 1 1 0 1 0 0 0 0 0 1 1 0 0 1 0 0 1 2 1 1 1 1 0 1 0 0 1 1 0 0 2 0 2 2 0 2 0 0 1 2 0 2 0 1 1 1 0 2 2 1 0 0 0 1 1 2 0 0 1 1 0 1 1 0 0 1 0 0 0 0 0 0 0 0 2 2 1 0 1 0 1 1 0 1 1 1 2 1 0 0 0 0 2 0 0 1 1 0 0 0 0 1 0 0 0 0 1 0 1 0 0 1 0 1 0 1 1 0 1 0 0 0 0 0 1 1 0 1 1 1 1 0 0 1 1 0 1 1 2 2 1 0 0 2 2 2 2 0 0 1 1 1 1 2 0 2 0 0 2 2 0 0 2 1 2 0 0 0 1 1 1 1 1 2 2 0 0 0 0 0 0 0 1 0 2 0 0 0 0 1 2 2 0 1 0 1 1 0 0 0 1 2 0 0 1 2 0 1 0 0 0 2 2 2 0 0 1 1 1 1 1 0 0 0 2 1 0 0 1 2 0 0 2 2 2 0 2 1 2 1 1 1 1 0 0 0 0 0 2 2 2 0 0 0 1 0 1 0 0 1 1 0 0 0 0 0 0 0 1 0 0 0 2 1 1 0 1 1 0 2 2 1 0 0 0 0 0 1 0 1 0 0 1 0 0 0 2 2 0 0 0 1 2 0 2 0 2 2 0 2 2 1 1 1 1 1 0 0 2 0 0 0 1 2 0 0 2 2 2 2 0 0 0 0 2 2 2 2 0 2 1 0 2 0 2 2 0 0 0 0 0 2 0 0 0 0 1 0 1 0 1 0 1 0 1 1 0 1 2 0 2 0 1 0 0 2 2 1 2 2 0 0 0 0 0 1 1 0 1 0 0 0 2 1 0 0 1 0 0 0 0 1 1 1 0 2 2 2 0 0 0 0 0 1 1 1 0 0 0 0 0 0 0 0 0 0 2 0 0 0 0 0 0 1 0 0 1 1 1 1 2 0 0 2 0 1 1 1 2 2 2 1 0 1 0 0 2 1 1 0 1 1 1 2 1 0 0 0 0 0 2 0 1 0 1 0 1 1 1 1 0 1 0 1 1 1 0 1 1 2 2 2 1 0 1 1 2 0 1 1 2 0 1 0 1 1 1 0 1 1 0 1 1 1 1 1 1 1 0 0 0 0 1 2 0 1 0 2 0 0 0 1 1 1 1 1 1 2 0 2 0 0 0 1 1 0 2 0 1 1 2 2 2 0 0 0 0 1 2 0 0 1 2 1 2 2 0 2 0 0 0 0 2 0 2 0 0 0 1 1 1 0 1 0 0 0 2 0 2 2 0 0 2 0 1 1 0 1 0 0 0 2 0 0 2 0 0 0 1 0 0 0 0 2 1 1 2 2 1 0 0 2 0 1 0 1 0 1 2 1 2 0 1 0 0 1 0 0 0 0 0 0 1 0 0 0 1 1 0 2 0 0 0 0 0 0 0 0 0 1 2 0 0 0 0 0 0 0 0 0 1 2 1
166 1 0 0 1 0 2 1 1 0 2 0 0 0 0 0 0 1 1 1 1 0 0 0 2 0 0 0 1 2 1 1 0 1 0 1 2 0 0 0 1 1 0 0 0 0 1 0 2 0 0 0 1 1 0 1 2 0 0 0 0 1 1 1 1 0 1 0 2 0 0 0 2 0 0 2 1 0 1 0 0 0 2 2 2 0 0 0 0 2 0 0 2 2 1 1 0 1 0 2 1 2 1 0 2 1 1 0 1 2 0 1 2 2 2 2 2 0 1 1 1 0 2 0 0 2 0 0 1 1 0 1 1 1 0 0 0 0 0 1 0 2 0 0 0 0 0 0 0 0 0 0 1 0 0 0 0 0 0 1 0 0 0 1 1 2 2 0 1 1 0 1 0 2 1 0 2 1 0 2 1 1 0 2 2 2 2 2 0 1 1 1 1 1 1 0 1 0 0 0 1 0 0 0 2 0 1 2 0 0 0 0 0 1 0 0 0 1 0 1 1 1 1 1 1 0 2 2 0 1 0 0 0 0 2 0 0 2 0 1 0 0 2 0 0 1 0 0 2 0 0 0 1 0 0 2 2 0 0 0 0 0 0 1 0 0 0 0 1 0 0 1 1 2 0 1 0 2 2 0 1 1 2 1 1 1 2 0 1 2 1 1 1 0 2 1 0 2 0 2 2 1 1 1 1 0 0 0 2 1 0 2 0 1 2 0 1 0 0 0 1 2 2 1 1 0 1 0 1 1 1 0 0 0 0 0 0 0 2 0 1 1 2 0 0 0 1 1 2 1 1 1 1 0 0 0 1 1 0 2 0 1 2 0 2 1 0 0 1 0 1 1 0 2 1 0 1 1 0 0 0 1 0 0 0 1 0 0 0 0 0 0 0 0 2 0 0 0 0 0 0 0 0 2 2 0 0 0 0 1 2 0 1 1 1 2 1 0 0 0 0 1 1 1 0 0 2 0 0 0 0 0 0 2 2 1 0 2 0 0 2 0 1 1 2 2 0 2 0 1 0 1 0 2 1 1 1 1 0 1 1 0 1 1 0 2 2 2 2 0 0 0 0 0 0 0 0 0 0 0 0 1 0 0 0 0 0 1 2 1 1 1 1 1 0 2 2 0 0 1 1 1 2 2 0 0 0 0 2 0 0 0 0 1 1 0 0 0 0 0 0 2 0 0 0 1 0 2 0 2 0 2 0 0 1 0 1 1 2 1 1 1 2 1 1 0 0 0 2 2 0 0 1 2 1 1 0 1 0 0 0 0 1 1 0 1 1 2 2 0 1 1 0 0 0 0 0 2 2 2 0 0 0 0 0 0 0 0 0 0 0 0 0 0 0 0 0 0 0 1 0 1 1 1 0 1 1 0 2 0 0 0 0 0 2 0 0 0 0 1 1 2 0 1 0 0 1 2 0 0 1 1 0 2 0 2 2 0 2 2 0 2 2 2 0 0 0 2 0 0 1 2 1 0 0 1 1 2 2 0 0 0 0 0 0 0 0 1 1 0 1 2 1 0 0 1 1 0 0 1 1 0 0 0 0 1 0 2 1 1 0 1 0 0 1 0 1 2 0 2 0 2 0 1 0 2 1 1 1 0 2 1 0 1 1 1 1 2 1 0 0 0 0 0 1 2 0 0 0 1 2 1 1 0 2 2 2 0 0 1 0 1 0 0 1 0 0 0 0 0 0 0 0 0 0 0 0 1 1 1 1 1 1 0 0 2 2 1 1 2 0 0 2 0 2 2 1 0 0 1 0 0 0 1 1 2 0 2 2 2 0 2 2 2 0 1 0 1 0 1 0 1 1 2 1 1 0 1 0 1 1 0 2 2 1 0 0 0 2 2 1 1 0 0 2 0 0 2 0 2 0 0 1 0 0 1 1 2 1 0 0 0 2 0 2 0 2 0 0 0 0 2 1 1 1 0 1 0 0 0 2 2 1 1 1 1 1 0 1 1 0 0 1 1 0 1 0 2 1 2 1 1 0 0 0 0 0 1 1 0 0 0 0 2 2 0 2 0 0 0 0 2 1 0 1 0 0 0 0 2 0 1 1 1 1 0 0 0 0 0 0 0 0 0 2 0 2 0 0 0 0 0 0 2 0 0 0 0 0 0 0 0 2 1 0 1 2 0 0 0 1 0 1 0 1 0 1 1 1 1 0 0 0 0 2 2 2 0 0 1 1 1 0 0 2 0 1 1 2 0 0 0 0 1 0 0 0 1 1 2 0 0 0 0 0 0 0 0 0 0 1 1
167 0 0 0 0 1 1 1 1 1 2 0 1 1 0 0 0 0 1 1 1 1 0 1 1 0 0 0 0 2 2 0 1 1 0 0 2 0 1 1 1 0 0 0 0 1 0 0 1 1 0 0 0 0 0 1 0 0 0 0 2 0 1 0 0 2 0 0 2 1 0 2 2 0 1 2 1 1 2 1 0 0 2 0 2 0 1 0 0 2 0 0 0 1 0 0 0 1 0 1 1 2 1 0 1 0 1 0 0 2 0 2 1 2 1 2 1 0 2 0 0 0 1 2 1 0 1 1 1 2 0 1 0 0 0 0 0 0 1 1 2 1 0 0 0 1 0 0 0 1 0 0 1 0 1 0 0 1 0 1 0 0 0 2 1 1 1 0 0 1 1 1 0 2 0 0 2 1 0 1 0 0 0 2 1 1 1 0 0 0 0 0 0 0 0 1 2 0 0 0 0 0 0 0 2 0 1 2 0 0 0 0 0 0 0 0 0 0 2 0 2 1 0 1 1 1 0 1 1 0 1 2 0 0 1 0 0 2 0 0 2 2 2 0 0 2 0 0 2 1 1 1 0 0 0 2 0 1 1 1 1 1 0 1 0 0 0 0 1 0 0 1 0 1 0 0 0 1 2 0 0 1 0 0 0 0 0 0 1 2 1 2 1 0 2 1 1 2 0 2 2 1 0 0 0 0 0 1 1 0 1 2 0 0 1 0 2 0 1 0 0 1 0 2 1 0 0 0 1 2 1 1 0 0 0 0 0 2 0 0 0 0 2 0 1 1 1 0 1 2 1 0 0 1 0 1 1 0 0 1 0 1 1 0 1 0 1 2 2 0 2 0 1 2 0 2 2 1 0 0 2 0 1 0 0 1 0 1 1 1 0 0 0 0 2 0 0 0 1 1 1 1 0 1 1 1 0 2 0 2 0 0 0 0 0 1 1 0 0 0 1 0 0 1 1 1 1 0 0 1 0 1 0 0 0 0 0 0 0 0 2 0 2 0 1 2 1 0 1 1 0 0 0 1 1 0 1 0 0 1 1 0 1 1 0 2 2 2 2 0 1 0 2 2 1 0 1 0 2 0 0 2 1 0 1 0 0 1 2 0 0 1 1 0 0 0 0 2 2 0 0 0 0 0 0 2 2 0 2 0 0 1 0 1 0 0 0 0 2 1 1 2 0 0 0 1 1 0 2 2 0 0 0 0 0 0 1 0 0 2 1 1 2 2 2 0 0 0 2 2 0 1 1 0 2 2 0 2 1 0 0 1 0 1 0 0 0 2 2 0 0 0 1 0 0 1 1 1 1 1 0 0 0 0 0 0 0 0 1 1 0 0 0 1 0 0 0 0 0 0 0 2 1 2 0 2 1 0 1 2 0 0 0 1 0 0 0 0 1 0 1 2 0 0 0 2 2 1 0 0 0 1 0 1 0 0 2 0 2 2 2 0 1 1 2 1 1 1 1 0 0 2 1 1 1 2 1 2 1 0 0 0 1 1 1 1 1 1 0 0 1 0 0 0 0 0 2 1 1 1 0 0 0 0 0 1 0 1 0 1 0 1 0 1 2 0 2 2 0 0 0 0 0 0 0 1 1 2 2 0 0 0 0 1 0 0 0 1 0 0 0 0 0 0 1 2 0 2 1 0 1 1 0 0 0 0 1 0 1 2 0 2 1 1 2 0 0 1 1 1 1 1 0 0 0 0 0 0 1 0 0 0 2 0 0 1 2 0 0 2 0 0 2 0 1 1 0 0 0 1 0 1 0 0 1 2 0 1 0 1 1 0 2 2 0 1 0 0 0 2 0 0 1 2 1 1 1 1 0 2 2 0 0 0 0 1 0 0 2 2 2 2 0 0 1 1 1 0 1 1 0 1 1 1 0 0 1 0 0 0 0 0 1 1 1 1 1 0 0 0 0 2 0 2 0 0 0 1 0 0 1 1 1 0 1 1 2 0 0 2 0 0 1 1 0 2 0 1 0 2 1 1 0 0 0 0 0 1 0 0 1 1 0 2 1 0 1 0 0 0 0 1 0 1 0 0 2 0 0 1 0 1 0 1 1 1 0 2 2 0 2 0 1 1 1 0 1 2 1 2 2 0 0 2 0 0 0 0 0 0 0 0 2 0 0 1 1 1 1 0 2 0 2 0 1 0 0 1 1 1 0 0 0 0 2 1 1 1 0 1 2 0 0 0 0 2 0 0 1 0 0 0 0 1 0 0 1 2 0 2 1 1 0 1 1 0 0 0 0 0 1 0
168 1 0 0 0 0 2 2 2 0 0 0 0 0 0 0 0 0 2 1 1 1 1 0 2 0 0 0 0 0 1 1 1 1 0 1 1 2 0 1 0 1 0 0 0 0 0 0 1 1 0 0 0 0 0 0 0 0 0 0 2 0 1 1 0 0 0 0 1 1 1 2 2 0 1 2 1 0 1 0 0 0 2 2 2 0 0 0 0 2 0 1 0 1 0 0 0 0 0 1 0 2 0 0 2 0 2 1 1 1 0 2 2 2 2 2 2 0 1 1 1 0 1 1 0 1 0 1 1 1 1 0 0 1 1 1 0 0 0 0 1 1 0 0 0 0 0 0 0 1 0 0 1 0 1 0 1 1 0 1 0 0 0 1 1 1 0 1 0 1 1 0 0 2 0 0 1 1 1 1 0 1 1 2 1 0 1 0 0 0 0 0 0 2 2 0 1 0 0 0 0 1 0 1 2 0 0 0 2 0 0 0 1 0 0 0 0 0 1 1 1 0 0 2 1 0 0 1 0 1 0 0 0 0 1 0 0 2 0 1 0 0 2 0 0 2 0 0 2 0 0 0 2 0 0 0 1 0 0 0 0 0 0 1 1 1 1 1 2 1 0 0 1 1 0 1 0 1 2 0 0 1 2 1 0 1 1 2 0 2 0 0 0 1 2 1 0 1 1 1 1 0 0 0 0 1 0 0 0 0 1 2 0 1 2 1 2 2 1 0 0 1 1 1 2 0 0 0 0 1 2 2 0 0 0 0 0 0 2 1 2 1 1 0 0 0 2 0 2 0 0 0 0 2 0 2 2 0 0 0 0 0 2 0 2 0 2 2 2 0 2 0 0 2 1 1 1 0 0 0 0 1 1 1 0 0 0 0 0 0 0 0 0 0 2 0 0 1 0 0 0 0 0 2 1 0 1 1 1 0 1 1 2 2 2 2 0 1 0 0 0 2 0 2 1 1 2 0 0 0 1 0 0 1 0 1 0 0 0 0 2 0 1 1 0 1 0 0 1 1 0 0 0 1 1 0 1 2 0 2 1 0 1 1 0 2 2 2 2 0 0 0 0 0 2 1 1 0 1 0 1 1 0 0 0 0 0 0 1 0 1 1 2 1 0 0 0 1 1 1 1 1 2 2 0 1 1 0 1 0 0 2 0 2 0 0 0 0 0 0 0 2 1 1 1 1 0 1 0 2 0 1 1 0 0 1 1 1 2 1 1 1 1 1 1 0 0 0 2 2 0 0 1 1 1 1 1 1 0 1 1 0 0 1 1 0 1 2 2 0 0 2 0 0 0 0 0 1 2 2 0 0 2 0 0 2 0 0 0 0 0 0 0 2 0 1 0 0 0 1 0 1 1 2 0 2 1 0 2 2 0 0 0 1 1 1 1 0 0 0 1 1 0 0 1 1 0 1 0 0 1 1 0 0 0 0 2 0 2 2 0 1 0 1 0 1 1 1 1 0 0 1 0 2 1 2 1 2 0 1 1 0 1 1 1 1 0 1 0 0 0 0 0 1 0 0 0 1 1 1 1 1 1 0 0 2 1 1 0 1 0 1 2 0 0 0 2 2 0 1 0 0 0 0 2 2 0 1 2 0 0 0 0 0 1 0 0 2 2 0 0 0 0 0 0 2 0 1 1 0 0 0 0 1 1 0 2 0 0 1 1 1 1 1 1 0 0 0 0 0 0 0 0 0 0 0 2 0 1 0 0 0 1 1 0 0 2 1 0 2 0 1 1 1 0 0 0 0 0 0 0 2 2 0 0 0 2 1 1 1 1 1 2 2 1 1 0 1 0 1 0 2 1 1 1 1 2 0 0 2 2 0 1 1 1 0 0 0 1 1 0 1 0 1 2 1 1 2 0 2 0 0 0 1 0 0 1 2 1 0 0 0 1 0 1 0 1 0 1 0 0 1 0 2 0 0 0 0 0 0 2 2 1 0 1 2 2 1 1 1 1 0 0 2 0 0 0 0 0 0 0 0 1 0 0 0 0 2 0 0 1 2 1 2 2 0 1 0 0 0 0 1 0 1 1 0 0 0 0 1 0 1 0 0 1 0 0 1 1 0 0 1 0 0 0 0 2 1 1 1 2 0 0 2 0 0 0 2 0 1 0 0 2 1 0 1 1 0 0 0 2 0 1 0 1 0 1 2 2 2 0 0 0 0 0 0 2 0 0 1 0 0 0 0 0 1 1 0 2 1 1 0 0 0 0 0 0 1 0 2 0 1 0 0 0 0 1 1 1 2 2 0
169 0 0 0 2 1 2 1 1 2 2 0 0 1 0 1 0 0 0 0 1 0 1 0 2 0 0 0 0 0 2 2 1 1 0 0 2 2 0 0 0 2 1 1 0 1 0 0 2 0 0 1 0 0 0 1 0 0 0 2 0 1 1 2 0 1 0 0 1 0 0 1 2 0 1 2 1 1 1 0 1 0 2 1 2 0 0 0 0 2 0 0 1 1 0 0 0 1 0 2 1 2 2 0 2 0 2 0 0 2 0 0 0 1 0 1 0 0 2 0 0 0 2 2 2 0 2 1 0 0 1 0 0 0 0 0 0 0 0 1 1 1 1 0 0 0 0 0 0 0 0 0 1 2 1 0 1 0 1 2 2 1 0 1 0 1 1 0 0 1 1 1 0 1 0 0 2 1 0 1 0 1 1 1 1 0 0 1 0 0 0 0 0 2 2 0 0 0 0 0 1 0 1 0 2 0 0 1 0 0 1 0 1 0 1 0 0 0 1 0 2 0 2 2 0 0 1 1 0 0 0 0 1 2 1 1 0 2 0 2 0 0 0 0 0 2 2 0 1 0 0 0 1 0 0 2 2 0 0 0 0 0 0 2 0 0 1 0 2 1 0 2 0 2 0 0 0 0 2 0 0 1 1 0 0 0 0 1 1 2 1 1 0 2 2 1 0 0 0 1 1 0 1 1 0 0 0 0 1 0 0 1 0 0 2 0 2 1 0 0 0 1 2 1 2 0 0 0 1 1 1 0 0 0 0 0 0 1 0 0 1 1 2 0 0 1 1 1 2 1 2 0 0 1 0 1 1 0 0 2 0 2 1 0 1 0 2 1 2 0 2 0 0 2 0 1 2 2 1 1 1 1 0 0 1 0 0 1 1 0 0 0 0 0 2 1 1 0 1 1 1 1 0 2 1 1 1 1 0 0 2 0 1 1 1 2 0 1 0 0 0 0 1 1 1 1 1 0 0 0 0 1 0 0 0 1 0 1 0 1 2 0 1 1 0 1 1 1 0 2 0 1 0 1 2 0 2 1 0 0 0 0 1 1 0 1 1 1 1 0 0 0 1 1 2 0 2 1 2 1 1 1 0 0 1 0 0 2 2 0 0 2 0 2 2 1 1 0 0 2 2 1 1 0 0 2 2 0 0 0 0 0 0 2 0 0 0 1 0 1 1 1 2 1 1 2 0 1 0 2 1 1 1 0 0 0 0 1 1 1 0 0 2 2 2 0 0 2 0 0 0 0 0 1 1 1 1 0 1 0 0 1 0 1 0 0 0 2 1 1 1 1 0 0 0 0 0 1 1 1 0 0 0 0 2 0 1 0 0 0 0 0 0 2 0 0 0 1 1 1 0 1 2 0 1 1 0 0 2 1 2 0 0 1 0 0 0 0 0 0 0 0 0 1 0 1 2 0 0 0 1 1 1 2 0 1 2 0 2 0 2 1 2 2 0 1 2 1 0 1 1 1 1 0 0 1 1 2 1 0 0 0 1 1 1 1 0 2 1 1 0 1 0 0 0 0 0 0 0 0 1 0 2 0 0 2 2 2 0 0 0 2 1 0 0 0 2 2 0 1 1 0 0 0 0 0 1 1 1 0 1 0 0 0 0 2 1 1 0 0 0 1 1 0 0 1 0 1 1 0 1 1 0 0 1 1 2 0 0 2 0 2 1 1 1 0 0 1 1 1 1 1 0 0 0 1 1 0 0 0 0 0 2 0 0 0 2 0 2 2 0 0 0 0 0 2 0 0 0 2 0 0 0 1 1 2 0 1 0 1 0 0 2 2 1 0 1 1 0 1 0 1 1 2 1 2 2 0 0 2 2 1 1 1 1 0 0 0 0 0 0 0 0 1 1 1 1 1 2 2 0 1 0 1 1 0 0 2 2 0 2 1 1 0 1 0 1 0 0 0 0 0 1 1 1 0 1 0 0 0 2 2 1 0 1 1 1 1 1 1 0 1 1 0 0 2 0 1 1 2 1 2 0 0 0 0 0 2 0 0 0 2 0 1 1 0 1 0 0 0 0 2 1 1 2 2 1 1 0 1 0 0 2 0 2 0 0 0 2 1 0 1 0 0 1 0 1 1 1 1 2 1 1 2 0 0 0 1 1 1 0 0 2 0 0 0 1 0 0 1 1 0 0 0 2 0 2 1 1 0 2 0 0 0 2 0 1 1 0 1 1 0 1 0 0 1 0 0 1 0 0 0 0 1 0 0 1 1 0 2 1 1 1 0 0 1 0 1 1 1 1 1
170 1 0 0 1 0 1 2 2 0 0 1 0 0 0 0 0 0 1 0 1 0 0 0 2 0 0 0 0 0 1 1 1 2 0 0 2 2 0 0 0 2 1 1 0 1 0 0 2 1 0 1 2 2 0 0 0 0 0 1 0 0 0 1 0 1 0 0 1 1 1 2 2 0 2 2 0 1 2 1 0 0 1 0 1 0 1 0 0 2 0 2 0 2 1 0 0 0 0 1 0 2 2 0 2 0 2 2 1 1 0 1 0 0 1 1 1 0 1 0 1 1 1 2 1 0 1 0 0 0 0 0 0 1 0 1 1 0 0 1 1 1 0 0 0 0 1 0 0 0 0 0 0 0 0 1 1 0 0 1 2 0 0 1 1 1 1 0 1 2 0 0 0 1 1 0 1 1 0 0 0 2 1 2 1 0 1 1 0 0 0 0 1 1 1 0 1 0 1 0 1 1 1 1 2 0 0 0 0 0 0 0 1 0 0 1 1 1 0 1 1 0 0 2 0 0 1 1 0 1 0 0 0 0 1 0 0 2 0 2 0 0 2 0 0 2 0 0 2 0 0 0 0 0 0 2 2 1 1 0 0 0 0 2 0 0 0 0 1 0 0 0 1 1 0 1 0 0 0 0 0 1 2 1 0 1 1 1 1 2 1 1 0 0 2 0 1 1 1 0 1 0 1 1 1 0 0 0 0 0 0 1 0 1 1 1 2 1 1 0 1 2 0 2 1 0 1 0 1 1 2 2 1 0 0 0 0 2 0 0 0 1 2 0 0 0 2 2 2 1 1 1 0 1 0 1 2 0 0 1 0 1 2 0 1 0 1 1 2 0 2 0 0 2 0 0 2 2 1 0 0 1 1 0 1 1 0 0 0 1 0 0 0 0 2 0 0 0 1 1 1 1 0 1 1 0 0 1 0 2 0 0 0 0 0 1 1 1 0 1 1 1 1 1 1 1 1 0 0 0 1 0 0 2 2 1 0 2 0 0 0 0 1 1 0 2 0 0 0 0 0 0 0 2 1 1 1 1 0 1 2 0 1 1 0 2 2 2 2 0 0 0 0 0 1 0 0 1 2 0 1 2 0 0 0 1 0 2 2 0 0 2 0 2 0 1 1 0 0 2 2 2 2 2 0 0 0 0 2 0 0 0 0 1 0 1 0 0 2 2 2 0 2 1 1 2 1 0 1 2 1 0 0 0 0 0 1 1 1 1 1 1 0 0 0 0 0 2 0 0 0 0 0 2 0 0 0 1 0 0 0 0 0 1 1 0 1 1 0 1 1 1 0 0 0 0 0 1 1 1 0 0 0 0 0 0 0 0 0 0 0 0 1 2 0 0 1 0 0 1 0 2 0 2 0 2 0 0 0 1 0 0 0 0 1 0 0 0 0 0 0 0 0 0 0 2 2 1 0 0 1 2 1 1 0 0 1 0 2 2 1 0 0 0 2 0 0 1 0 0 0 2 1 0 0 2 2 2 2 0 0 0 0 0 0 1 0 1 0 1 0 1 0 0 0 0 1 1 1 1 1 0 0 0 1 2 1 1 0 1 0 0 1 0 0 0 0 1 0 2 0 2 0 0 2 2 1 1 1 0 1 0 0 1 0 0 0 1 1 0 0 0 1 1 0 2 1 0 0 0 1 1 0 0 1 1 1 0 0 1 0 1 0 0 0 1 0 0 0 0 0 0 0 0 0 1 0 0 1 1 0 1 1 0 1 1 2 1 1 1 1 0 1 0 1 2 0 0 0 0 0 2 1 1 2 2 1 1 0 1 1 0 2 1 0 1 0 1 0 2 0 2 0 2 0 1 0 0 1 0 2 1 2 1 1 0 0 1 2 1 0 2 0 0 1 0 0 1 1 2 1 0 2 1 1 0 0 0 0 0 0 0 0 0 0 0 0 0 0 0 0 2 0 2 0 0 0 0 0 0 0 0 0 0 0 1 2 1 1 1 0 0 1 1 0 1 0 0 2 2 2 2 0 0 0 0 1 2 0 0 0 2 0 1 2 1 1 0 0 0 0 2 0 1 1 1 1 1 2 0 2 1 0 1 1 1 0 1 2 1 0 1 0 0 2 0 2 2 0 0 2 1 0 1 0 2 1 1 1 1 0 0 1 0 0 2 1 0 0 1 0 1 0 0 1 0 2 2 1 2 0 1 0 0 0 2 2 0 0 0 1 0 0 0 1 0 2 0 1 0 0 0 0 2 0 0 0 0 0 0 0 0 0 0 0 0 0 1 1 2 2 0
171 1 0 0 0 0 1 0 1 1 1 0 0 0 0 0 0 0 0 0 1 0 1 0 2 0 0 0 0 0 2 0 2 1 0 0 2 2 0 0 2 0 0 1 0 1 1 0 2 1 0 0 1 2 0 0 1 0 0 1 1 1 2 2 1 1 1 0 1 1 2 0 2 0 1 2 1 1 1 0 1 0 2 1 2 0 1 0 0 2 0 1 0 1 0 0 0 1 1 1 0 2 0 0 2 0 2 1 1 1 0 2 1 2 1 2 1 0 1 1 1 0 0 2 0 0 0 1 0 1 0 0 0 0 0 0 0 0 0 0 1 1 0 0 0 0 0 0 0 0 0 0 1 1 1 1 1 0 0 1 0 0 0 2 1 1 1 0 1 1 1 0 0 0 0 0 1 0 0 0 0 0 0 1 0 0 0 2 0 1 1 2 0 2 2 0 1 0 0 0 0 0 0 0 2 0 2 1 1 0 0 0 0 1 0 0 0 0 0 0 2 1 0 2 0 0 1 2 1 1 0 0 0 0 1 0 0 2 0 0 1 1 1 0 0 2 0 0 1 0 0 0 1 0 0 0 0 0 0 0 0 0 0 1 0 0 0 0 2 1 0 1 0 1 0 0 0 2 2 0 1 2 2 0 0 2 2 1 0 1 0 1 2 0 2 2 0 0 1 1 0 0 0 0 0 1 1 1 2 1 0 2 0 0 2 0 1 0 0 0 0 2 2 0 2 0 1 1 1 1 2 1 0 0 0 0 0 1 1 0 1 0 2 0 1 0 1 2 2 0 2 0 0 0 2 0 1 0 0 2 0 2 1 0 1 1 1 2 2 1 2 0 1 2 0 1 2 1 0 0 1 0 0 0 0 0 0 0 0 0 0 0 0 0 1 0 0 1 0 0 0 0 0 2 2 0 0 0 2 0 0 2 0 0 1 2 0 1 0 0 0 1 1 2 1 1 1 0 0 0 0 0 0 0 0 1 0 0 0 0 0 0 2 0 1 1 0 1 0 0 0 0 0 2 2 1 2 0 0 0 1 0 0 1 0 1 1 1 1 0 0 0 0 0 2 1 1 0 2 0 1 2 1 1 0 1 0 0 1 1 2 1 0 0 0 0 0 1 1 0 1 1 1 1 0 1 1 0 1 0 0 1 0 1 0 1 1 0 2 0 1 2 0 0 0 2 1 0 0 2 0 1 0 1 1 2 2 0 0 0 1 0 2 1 1 0 0 2 1 1 0 0 0 1 1 1 0 1 1 0 0 0 0 0 0 0 0 1 0 1 0 0 0 0 0 0 0 1 1 1 0 0 0 0 0 0 0 0 0 0 1 0 1 0 1 0 1 1 1 1 0 1 0 1 1 2 1 0 2 1 0 0 0 0 1 0 0 0 1 0 0 1 0 0 0 2 2 1 0 0 1 1 0 2 0 1 2 0 2 2 2 1 0 0 2 1 1 1 1 0 0 1 2 0 0 1 2 1 0 1 1 0 1 0 0 1 0 2 1 1 0 1 0 0 0 0 1 1 1 1 1 0 1 0 0 2 1 1 0 1 0 0 0 0 1 0 1 2 0 1 0 1 0 1 1 2 1 1 2 0 0 0 0 0 1 0 0 2 1 0 0 0 0 0 0 1 0 0 0 0 0 1 0 0 1 0 2 0 0 1 0 1 0 0 0 0 0 0 0 0 0 0 0 0 0 2 0 0 0 0 0 0 2 0 0 0 2 1 0 2 0 0 1 0 0 0 0 1 1 1 0 1 0 1 2 2 0 1 1 1 1 1 2 2 0 0 0 0 0 1 1 1 0 0 0 2 2 1 0 1 1 0 1 0 0 0 1 1 2 2 2 2 0 1 1 1 0 2 0 2 0 0 1 0 0 0 0 1 1 0 0 0 0 0 0 0 0 0 0 0 0 2 0 2 0 0 0 0 0 0 2 2 1 0 1 1 1 1 1 2 0 0 1 0 0 2 0 1 0 1 0 0 0 0 0 0 0 2 0 0 1 2 1 1 2 0 2 0 0 0 0 1 0 2 1 0 1 1 1 1 1 1 0 0 1 1 0 1 2 1 0 1 0 2 1 0 2 2 0 1 2 1 0 0 1 0 0 1 0 0 1 1 2 0 0 1 1 1 0 1 1 0 2 1 0 0 1 1 1 1 1 0 1 0 0 1 2 0 0 0 2 0 0 0 0 1 1 0 1 0 0 0 0 1 0 0 0 2 0 2 2 0 0 0 0 0 0 0 0 0 2 0
172 1 0 0 0 1 1 1 1 1 1 1 1 1 0 0 0 1 1 1 1 0 0 0 2 0 0 1 1 1 2 0 0 1 0 1 1 2 0 0 0 2 0 1 0 1 2 0 1 0 0 0 0 2 0 1 0 0 0 1 1 0 1 1 0 0 0 0 1 0 0 1 1 0 0 1 1 0 1 0 0 0 1 0 1 0 0 0 0 1 0 1 1 1 0 0 0 2 0 2 1 1 1 0 2 0 2 1 1 1 0 2 0 1 0 1 0 0 1 1 1 0 2 0 0 2 0 0 1 1 0 0 1 1 0 0 0 0 0 1 1 2 0 0 0 1 0 0 0 1 0 1 0 1 1 0 1 0 0 0 0 0 0 1 1 2 0 1 1 2 0 0 0 2 1 0 2 0 0 0 0 1 1 2 1 0 0 0 0 0 0 0 1 1 1 0 1 0 0 0 2 0 0 0 2 0 2 2 1 0 1 0 0 0 0 1 1 1 0 0 2 1 0 2 0 0 0 1 0 0 0 0 0 0 0 0 0 2 0 1 0 0 1 1 0 1 0 0 2 0 0 0 1 0 0 2 1 1 0 0 0 0 0 0 0 0 1 0 2 0 1 1 0 2 0 0 0 1 2 0 0 2 2 0 0 2 2 1 0 2 1 1 0 0 2 0 2 0 0 2 2 0 1 1 1 0 0 1 1 0 0 1 0 0 1 0 2 0 0 0 0 2 1 1 1 0 0 0 2 2 2 2 0 0 0 1 0 1 1 1 1 1 2 0 1 1 1 0 0 2 0 0 0 0 1 0 0 0 0 1 0 2 1 1 1 0 1 1 2 1 2 0 1 2 0 2 2 2 1 0 0 2 0 0 0 0 0 1 1 0 0 0 2 0 2 1 1 0 1 1 1 1 1 1 0 0 1 1 0 1 1 0 0 0 0 0 0 0 1 0 0 1 0 0 0 0 0 0 0 0 2 0 0 0 0 0 0 0 0 0 1 0 1 1 0 1 0 0 1 1 0 0 0 1 1 0 1 1 2 0 0 0 1 2 0 2 2 2 2 1 0 0 1 1 2 1 1 1 2 1 1 2 0 0 0 0 0 0 1 0 1 0 0 1 1 0 0 0 0 1 2 0 1 1 0 1 1 0 2 0 0 0 0 1 0 0 0 0 0 1 2 1 1 1 1 2 0 0 0 2 0 1 0 1 1 0 1 0 1 1 1 0 1 1 1 1 0 1 1 1 0 1 1 2 2 0 0 1 0 1 0 0 1 1 1 0 1 2 1 1 1 1 2 0 2 0 2 0 0 0 0 0 0 0 0 0 0 0 0 0 0 1 0 0 2 1 0 0 0 0 0 2 1 2 0 2 1 0 1 2 0 0 0 2 0 0 0 0 0 1 1 2 0 1 0 1 1 1 0 0 0 0 0 0 0 0 2 0 2 1 2 0 0 0 0 2 2 0 0 0 0 2 2 0 0 1 2 2 2 0 0 0 2 0 0 0 0 1 1 0 1 1 0 0 0 0 1 0 1 1 0 1 1 0 0 1 1 2 0 0 0 1 0 1 1 0 1 2 0 0 0 0 0 0 0 1 0 2 2 1 1 0 0 0 0 1 0 1 1 0 0 0 0 0 0 1 0 2 1 0 1 1 0 1 1 0 1 0 0 1 0 1 1 1 1 1 0 0 0 0 0 0 0 0 0 0 0 0 0 0 0 0 1 0 0 0 2 2 0 2 0 0 2 2 1 1 0 1 1 1 0 1 1 0 0 1 1 1 0 1 0 0 2 2 0 1 0 1 0 2 0 2 0 1 0 2 0 0 0 1 1 1 2 2 2 0 0 1 1 0 0 0 0 2 2 2 2 2 0 2 0 0 0 1 0 0 0 0 1 0 0 1 1 1 1 1 1 1 1 0 0 2 1 2 0 1 1 1 0 0 0 2 0 0 0 1 1 1 2 0 1 1 0 1 0 2 0 1 0 2 1 1 0 0 0 0 0 2 0 0 0 1 0 0 0 0 0 0 0 0 0 2 0 2 1 1 1 0 0 1 0 1 2 0 2 1 0 0 2 0 1 1 1 1 1 0 1 0 0 0 1 0 0 1 0 0 0 2 0 1 1 1 1 2 2 2 0 0 0 1 0 0 1 0 1 1 1 2 0 1 0 1 0 0 1 0 0 0 0 0 0 0 0 0 1 1 1 0 2 1 1 0 0 1 0 0 0 0 0 2 0 0 0 1 0 0 0 0 0 0 0 0
173 0 0 0 1 0 2 2 2 0 0 1 0 0 0 0 0 0 0 0 2 0 0 1 1 0 0 0 0 0 1 0 2 2 0 2 0 1 0 0 2 0 0 0 0 0 2 0 2 0 0 1 0 0 0 0 0 0 1 0 0 1 1 2 0 0 0 0 0 0 0 2 2 0 2 2 0 1 1 0 2 0 2 0 0 0 1 1 1 2 1 1 2 0 0 0 0 1 0 1 1 2 1 0 2 0 2 1 1 1 0 1 1 1 1 1 1 0 2 0 0 1 2 1 1 1 1 0 1 1 0 0 0 0 0 0 0 0 0 1 2 0 0 0 0 0 0 0 0 0 0 0 1 1 1 1 1 1 0 0 2 1 2 0 0 2 0 0 0 1 1 2 0 2 0 0 2 1 0 1 0 1 1 2 2 1 1 1 0 1 1 1 1 1 1 1 2 0 0 0 1 0 0 0 2 0 1 0 2 0 0 0 2 0 0 2 0 0 1 1 1 0 0 2 0 0 0 2 1 0 0 0 0 1 1 1 0 2 0 2 0 0 2 1 0 1 0 0 1 1 1 1 1 0 0 1 1 1 1 0 0 0 0 1 1 1 0 0 1 0 1 1 0 1 0 0 1 1 2 0 0 1 1 0 0 1 1 0 2 2 1 1 0 1 2 1 0 1 1 2 2 0 1 1 1 0 1 1 1 0 1 1 0 2 1 0 2 0 1 0 0 2 0 1 2 0 0 0 1 2 1 1 0 0 0 0 0 1 1 0 1 2 2 0 0 0 1 0 2 0 1 0 0 0 2 0 0 0 0 2 0 2 2 0 2 1 1 0 1 0 1 1 2 2 0 1 2 2 2 0 1 0 0 1 1 0 0 0 0 1 0 0 1 1 2 1 1 2 1 0 0 1 0 2 1 0 1 0 1 1 0 2 0 0 0 2 1 1 1 0 0 1 1 2 1 1 1 0 0 0 1 1 0 1 1 2 0 1 1 1 0 0 1 0 2 2 0 1 0 1 0 1 0 2 1 0 1 2 0 2 2 2 0 0 1 1 0 1 2 0 0 0 1 1 2 1 1 0 2 1 0 2 0 0 0 1 0 0 1 1 2 1 1 2 1 0 0 1 1 1 1 1 1 1 0 1 1 0 0 0 0 0 0 0 1 1 0 2 0 2 2 0 1 1 1 2 1 1 0 1 1 1 0 0 2 0 2 1 0 0 1 1 1 1 1 0 0 0 2 2 0 2 1 2 0 1 1 1 0 1 1 0 0 2 0 1 1 1 0 1 0 0 1 0 1 0 1 1 1 0 0 0 1 0 1 1 1 0 0 0 0 0 1 0 1 0 0 0 0 0 0 1 0 2 0 2 1 1 1 1 0 0 0 0 2 0 1 0 0 0 0 0 0 1 0 0 2 2 0 0 0 2 0 1 0 1 2 0 2 2 1 0 0 1 0 2 2 1 0 0 2 1 0 1 0 2 1 1 0 0 0 0 2 0 0 0 0 1 2 1 0 1 0 1 1 0 0 0 0 0 1 0 0 1 1 2 1 2 0 0 0 1 0 0 0 0 0 2 0 1 1 0 0 0 0 1 1 1 2 1 1 0 0 1 1 0 0 0 1 0 0 0 1 0 1 1 1 0 0 0 1 1 0 0 0 0 2 0 1 1 0 1 0 0 0 1 0 1 0 0 0 0 0 0 0 1 1 0 1 0 0 0 2 0 0 0 2 1 1 2 0 0 1 1 0 0 0 0 0 0 0 2 0 1 1 2 0 1 0 1 1 0 1 1 0 0 0 0 0 0 0 1 0 0 0 2 1 0 1 1 2 0 1 1 1 1 1 0 2 1 1 1 0 0 2 0 0 1 0 1 0 0 1 0 0 0 0 1 1 0 0 1 1 0 1 0 0 0 0 0 0 2 0 2 1 0 1 0 0 0 1 2 2 2 2 0 1 0 1 1 1 0 0 0 0 2 0 0 0 2 2 2 0 0 0 0 1 2 0 0 1 2 0 1 1 0 1 0 0 1 0 2 0 0 2 2 0 0 2 0 1 1 1 0 1 0 0 2 2 1 1 0 0 1 1 0 0 1 0 0 2 0 1 2 0 0 0 1 0 2 0 0 2 1 1 1 2 0 0 0 2 0 2 0 0 0 0 2 2 1 1 0 0 1 0 1 1 0 0 1 1 0 0 0 0 0 2 0 1 1 0 0 0 1 0 0 0 1 1 2 1 0 0 0 0 0 0 0 0 0 2 2
174 1 0 0 1 0 2 1 1 0 0 1 0 0 0 0 0 0 1 1 0 1 0 0 2 0 0 0 1 1 2 2 1 2 2 2 1 1 0 0 1 1 0 2 0 2 1 1 1 1 0 0 0 0 0 1 0 0 0 0 0 2 0 1 1 0 1 1 1 0 0 1 2 0 0 2 2 1 2 0 1 0 2 1 2 0 0 0 0 2 0 1 1 0 1 0 0 1 0 1 1 2 1 0 2 1 2 2 1 1 0 1 0 0 0 0 0 0 1 0 1 1 1 2 0 1 0 0 1 1 0 0 0 0 1 0 1 0 0 1 1 1 0 0 0 0 0 0 0 0 0 0 0 0 0 0 0 1 0 2 1 1 0 1 1 2 1 1 0 2 0 1 0 1 0 0 1 0 0 0 0 0 0 2 2 2 1 0 0 0 0 0 0 0 0 0 1 0 0 0 0 1 1 0 2 0 2 1 1 0 0 1 1 1 0 0 0 1 0 0 2 0 1 2 0 0 2 2 1 0 0 1 0 0 2 0 0 2 0 2 0 0 2 0 0 2 0 0 1 1 1 1 0 0 0 1 1 0 0 0 0 0 0 0 0 0 1 0 2 1 1 0 0 2 0 0 0 0 1 0 0 0 1 1 0 1 1 0 2 2 2 2 1 0 2 1 0 0 0 2 0 0 0 0 0 1 0 0 0 0 1 1 0 0 1 0 2 1 0 1 0 2 1 2 2 0 1 0 1 1 2 0 0 0 0 0 0 1 0 1 1 2 2 0 1 1 1 1 2 1 0 1 1 0 1 0 1 0 0 1 0 1 0 1 0 0 0 1 2 0 2 0 1 2 0 0 1 1 1 0 1 1 1 0 1 0 0 0 0 1 0 0 0 0 2 0 0 0 0 0 0 0 0 2 0 0 2 1 0 1 0 0 0 0 0 0 0 0 0 0 0 2 1 0 0 1 2 0 0 1 1 1 0 0 0 1 0 1 1 1 2 0 1 0 0 1 1 1 1 2 0 1 0 2 2 2 2 1 1 2 2 1 1 1 0 1 1 2 2 0 1 1 0 0 2 2 0 0 2 0 0 2 1 1 0 0 1 0 2 0 0 2 0 0 0 0 0 2 2 0 1 0 0 0 1 2 2 0 0 0 0 1 0 0 0 2 0 0 0 0 0 2 1 0 0 1 0 1 1 2 0 1 0 0 1 1 2 1 0 1 1 1 1 0 1 0 0 2 0 0 0 0 0 1 2 1 0 0 0 0 0 0 0 0 0 0 0 2 1 1 1 1 1 0 1 0 1 2 2 1 1 0 0 0 0 0 0 1 0 0 0 0 1 1 0 0 1 0 0 0 0 1 0 2 0 2 1 0 2 1 2 0 0 1 0 0 0 0 0 1 0 1 0 1 0 1 1 2 0 0 1 1 0 0 1 0 0 1 2 1 1 0 1 1 0 2 2 0 1 0 0 2 0 1 0 2 1 2 2 0 0 0 1 1 1 2 0 1 1 1 1 1 1 0 0 0 0 1 1 1 0 0 0 0 0 1 1 2 1 1 1 0 0 0 0 0 0 2 0 1 0 1 0 0 1 2 0 2 2 0 0 0 0 0 0 0 0 0 0 0 0 2 2 0 0 0 0 2 2 0 0 0 0 0 0 0 0 0 0 1 1 0 0 0 0 0 0 0 0 0 0 0 0 0 0 0 0 1 2 0 0 0 0 0 0 1 1 0 2 1 1 2 1 1 1 1 0 0 0 0 1 1 1 0 0 1 1 2 1 2 0 2 2 1 1 0 0 1 0 1 0 1 0 1 0 1 0 1 0 0 0 0 0 0 0 1 1 1 1 0 0 1 0 0 2 1 0 2 1 2 1 0 0 0 0 0 0 1 2 0 2 1 2 0 2 0 2 0 0 0 0 2 1 2 0 0 0 0 0 0 1 1 1 1 0 0 1 0 0 2 0 0 1 1 0 2 0 2 0 2 0 1 0 0 0 0 0 2 0 0 0 0 0 1 2 0 2 0 1 0 0 0 1 1 2 2 0 0 1 1 1 1 0 0 1 1 0 1 2 2 0 0 0 1 2 0 0 2 0 0 1 0 0 1 1 0 0 1 0 0 0 0 1 0 0 1 2 0 0 1 1 0 1 0 2 0 2 2 1 1 0 0 0 0 2 0 0 0 0 0 2 0 0 0 0 0 2 1 2 0 0 0 0 1 0 1 1 1 0 2 1 0 0 1 1 0 0 1 1 1 1 1
175 0 0 0 0 0 1 2 2 0 0 2 0 0 0 0 0 0 0 2 0 0 1 0 2 0 0 1 0 0 1 1 0 2 1 1 1 1 0 0 0 2 0 0 0 0 2 0 2 1 0 0 0 0 1 0 0 0 0 1 0 1 1 1 0 0 0 0 0 0 0 1 2 1 2 2 0 1 2 1 0 0 2 1 2 0 0 0 0 2 0 1 0 0 1 0 1 1 0 1 1 2 1 0 2 0 2 1 2 0 0 1 1 2 1 2 1 1 2 1 1 0 2 2 2 0 2 0 1 1 0 0 1 1 1 0 1 0 0 1 0 2 0 0 0 0 0 0 0 0 0 0 0 0 1 1 0 0 0 1 1 1 0 0 2 2 2 0 0 0 2 0 1 2 1 1 1 1 0 1 0 2 0 0 0 0 0 0 0 0 0 2 1 1 1 0 1 0 0 0 1 0 1 0 2 0 0 1 1 0 0 1 1 0 0 1 2 0 0 0 2 0 1 2 0 0 2 1 0 1 0 0 1 0 1 0 0 2 1 1 1 1 1 0 0 2 0 0 2 0 0 0 0 0 0 2 1 1 0 0 0 1 0 2 0 0 0 0 2 0 1 0 1 2 0 0 1 1 2 0 1 1 2 1 0 1 1 1 0 2 1 1 0 0 1 0 0 1 0 2 0 0 0 0 0 0 0 0 0 0 1 1 0 1 2 0 2 1 0 0 1 1 1 2 1 0 1 0 1 2 2 1 1 0 0 0 0 0 2 0 1 1 2 0 0 2 0 0 1 2 0 1 0 0 1 0 1 0 0 2 0 2 2 0 2 1 0 2 2 0 2 0 0 2 0 0 1 1 0 1 1 0 1 1 0 1 0 0 0 0 0 0 0 1 2 2 2 0 0 0 0 0 0 2 2 1 0 0 1 1 0 2 0 0 0 2 2 0 0 0 0 1 1 1 0 1 1 0 0 0 0 0 0 2 2 2 1 0 0 0 2 0 2 0 0 2 0 2 0 0 0 2 0 1 2 1 2 1 1 2 2 1 0 0 0 1 1 1 1 0 0 0 0 0 1 1 0 0 2 1 0 2 0 0 0 0 0 2 2 0 0 2 1 1 1 0 0 1 1 1 1 1 1 1 0 1 1 0 1 0 0 0 0 0 1 1 0 1 0 2 2 0 2 2 2 2 0 0 1 2 1 0 0 0 0 0 1 1 0 0 0 0 1 0 0 1 0 0 2 2 0 1 1 2 0 1 0 0 0 1 1 0 0 2 1 0 2 1 1 0 1 1 1 0 0 1 1 2 2 2 0 0 1 0 0 1 0 1 1 1 1 0 0 0 1 0 2 1 1 1 1 0 0 1 1 2 1 0 2 0 0 0 0 1 1 0 2 0 0 0 2 2 0 0 0 2 2 0 0 0 1 1 0 2 0 1 2 0 2 2 0 1 0 0 2 0 0 0 0 0 1 1 1 1 0 1 1 2 2 0 0 0 1 0 0 1 0 0 0 0 1 0 0 0 0 1 1 0 0 0 2 0 0 0 0 2 1 1 1 1 0 1 0 0 0 0 1 2 0 1 1 1 0 1 1 2 2 1 2 0 0 0 0 0 0 1 0 2 0 0 0 0 0 0 0 2 0 0 0 0 1 1 0 1 1 0 0 0 0 1 0 1 0 0 1 0 0 0 1 1 0 1 0 0 0 0 1 0 2 0 0 0 2 0 0 1 2 0 1 2 0 0 2 0 0 0 0 1 1 1 0 0 0 1 1 2 0 2 1 2 0 1 2 0 0 0 0 0 0 1 0 2 1 2 1 0 1 1 0 1 1 0 2 2 1 0 0 0 2 2 2 2 0 1 2 1 1 1 1 2 1 0 0 0 0 0 0 1 2 1 1 1 0 0 0 0 0 0 0 0 0 2 0 2 0 0 0 1 0 0 2 2 0 0 0 0 1 2 2 1 1 0 0 2 0 2 0 1 0 2 1 1 0 0 0 0 1 0 0 0 0 2 2 1 1 0 1 0 0 0 0 2 2 0 2 1 0 0 1 1 1 1 1 0 1 1 0 0 2 1 0 1 1 2 2 0 2 1 0 0 1 1 1 1 1 1 1 1 0 2 0 0 1 1 1 1 0 1 0 0 2 0 1 0 1 1 2 2 0 1 0 1 0 0 1 0 1 0 0 1 0 1 0 0 0 0 0 0 1 1 0 0 0 0 0 0 0 1 0 2 1 0 0 0 0 0 0 0 0 0 0 0
176 1 0 0 0 0 0 2 2 0 1 0 0 1 0 1 0 0 1 0 2 0 1 0 2 0 0 0 1 1 1 1 0 0 0 0 2 0 1 1 0 0 0 1 0 0 0 0 0 2 1 1 0 0 1 0 0 0 0 0 1 0 2 2 0 1 0 0 0 0 0 0 2 1 1 2 1 2 2 0 2 0 2 2 2 0 0 0 0 2 0 1 0 0 1 0 1 0 0 1 0 2 1 0 2 1 2 0 0 2 0 2 1 2 0 2 0 1 1 2 2 0 2 1 1 1 1 1 0 2 1 1 0 1 0 1 0 0 0 0 1 1 1 0 0 0 0 0 0 1 0 0 0 1 1 0 1 0 0 1 2 0 0 2 1 1 1 1 0 1 1 0 1 1 1 0 1 2 1 2 0 2 0 2 2 2 1 1 0 1 1 1 0 1 1 0 1 0 0 0 0 1 0 1 2 0 2 1 1 0 2 0 1 0 0 0 0 1 2 1 1 0 1 1 2 0 2 1 0 1 0 0 1 2 1 1 0 2 0 1 0 0 1 1 0 1 1 0 2 0 0 0 1 0 0 1 0 1 1 0 0 0 0 0 0 0 0 1 1 0 0 1 0 2 0 1 0 2 2 0 1 2 2 1 0 2 2 2 0 2 1 0 0 0 2 0 1 1 1 1 1 0 1 1 1 0 1 0 0 0 0 0 0 0 1 1 2 1 0 0 1 2 0 1 2 0 0 0 0 0 2 2 0 0 0 1 0 1 1 0 1 0 1 0 0 2 0 0 2 2 1 1 0 0 1 0 0 0 0 0 0 1 2 0 2 1 0 2 2 1 2 0 1 2 0 1 2 2 1 1 0 1 0 0 0 1 0 0 0 0 0 0 1 0 2 1 2 0 0 0 0 0 0 2 2 0 0 2 0 2 0 1 0 0 1 1 0 0 0 0 0 1 0 1 0 0 1 0 0 0 0 0 0 0 0 1 0 1 0 0 1 0 1 1 1 2 0 1 0 1 0 0 0 2 0 0 0 1 0 2 1 0 0 0 0 1 1 2 2 2 1 1 0 0 1 0 0 1 2 1 2 0 2 0 2 0 0 0 1 0 1 1 0 2 0 0 0 2 2 0 0 0 1 1 0 1 2 0 1 0 0 1 0 1 0 1 0 0 0 0 0 1 0 0 1 1 0 0 0 1 1 0 0 0 0 0 1 0 2 2 1 1 2 2 2 1 0 2 1 1 1 1 0 2 0 0 0 0 0 0 0 0 1 2 0 1 0 2 2 0 0 0 0 0 0 0 0 2 2 1 0 0 0 0 1 0 1 1 0 0 1 0 1 0 0 0 1 1 1 1 1 1 1 0 0 1 2 0 1 1 0 0 0 1 0 0 0 0 1 0 1 1 0 1 0 0 1 2 0 0 2 2 0 1 0 0 2 0 2 1 1 0 1 1 0 1 1 1 0 0 0 1 0 2 1 2 2 2 2 0 0 0 0 1 1 2 0 0 1 1 1 1 0 0 0 0 1 0 1 1 0 0 0 1 1 2 0 1 1 1 0 1 0 0 0 0 0 0 0 0 0 0 0 0 0 2 0 1 1 0 1 0 0 0 0 1 0 0 0 0 0 0 1 0 0 2 0 0 0 1 2 2 0 1 1 0 1 0 0 2 0 2 0 0 0 0 0 1 0 0 0 0 0 0 0 0 0 0 1 0 0 0 2 0 0 0 2 1 1 1 0 0 0 1 0 1 0 0 1 0 0 2 0 2 1 2 0 1 1 1 0 1 2 2 2 0 0 0 0 1 1 0 1 2 1 1 1 0 0 0 0 0 0 0 0 0 1 1 1 1 1 1 0 0 1 0 0 2 0 2 0 0 0 1 1 1 0 2 2 0 1 1 1 0 1 0 1 0 0 0 0 2 1 1 0 0 1 1 0 1 0 0 0 0 0 1 1 0 1 1 0 0 0 1 0 2 0 1 1 2 2 2 1 0 0 1 0 1 1 0 0 0 0 1 2 0 2 0 0 0 0 2 0 1 2 1 0 1 1 0 1 2 0 0 0 2 0 0 1 1 0 0 0 1 2 0 0 0 0 0 2 0 1 2 0 0 1 1 0 0 0 0 2 0 0 0 1 0 0 1 0 0 1 0 1 1 2 2 1 2 0 0 0 0 2 0 0 0 0 1 0 0 0 0 1 1 1 0 1 0 0 0 0 1 0 0 0 0 0 2 0 0 0 0 0 0 1 2 2 0 2 0
177 1 0 0 0 0 0 2 2 1 1 1 0 1 0 0 0 0 0 2 0 0 0 0 2 0 0 0 0 1 2 0 0 0 1 1 1 2 0 0 0 2 0 1 0 1 0 0 2 0 0 0 0 1 0 1 1 0 0 0 1 0 2 1 0 1 0 0 2 1 0 2 2 0 1 2 1 1 2 0 1 0 2 0 1 0 0 0 0 2 0 1 2 2 0 0 0 0 0 2 0 2 0 0 2 1 2 0 1 1 0 1 0 1 0 1 0 0 0 2 2 0 2 0 0 1 0 0 0 0 0 0 0 0 1 0 0 0 0 0 1 1 0 0 0 0 0 0 0 0 0 0 0 0 0 0 0 0 0 1 1 0 0 2 1 1 1 1 1 2 0 0 1 1 0 0 2 1 0 1 0 1 1 2 2 1 2 1 0 0 0 2 0 1 2 0 1 0 0 0 0 0 0 0 2 0 1 1 1 0 2 0 1 0 0 0 0 0 2 2 0 0 0 2 0 0 1 2 0 2 1 0 0 0 1 0 0 2 0 1 0 0 2 0 0 1 1 0 2 0 0 0 1 0 0 2 1 2 1 0 0 0 0 2 1 0 0 0 2 0 1 2 1 2 0 1 0 0 1 0 1 2 1 1 0 1 1 0 2 2 1 1 0 0 2 0 1 2 0 2 2 2 0 0 0 1 0 0 1 1 0 2 0 1 1 0 1 1 0 1 0 1 0 0 2 0 1 0 1 1 2 2 0 0 0 0 0 0 2 0 0 0 2 0 0 0 2 0 2 1 1 0 0 0 1 0 0 0 0 1 0 1 2 0 2 0 1 2 2 0 2 0 1 2 1 1 1 2 0 0 0 2 1 0 0 1 0 1 1 0 0 0 1 0 2 1 1 0 1 1 1 1 0 0 0 0 0 1 0 2 0 1 1 1 2 2 1 0 0 0 0 0 1 0 1 1 1 0 0 0 0 0 0 0 0 1 0 0 0 0 1 0 0 2 0 2 1 0 1 1 0 0 0 2 1 0 1 1 1 2 1 0 1 1 0 1 1 1 1 0 0 0 1 1 1 1 1 0 2 0 1 2 2 0 2 0 0 0 2 1 1 2 1 2 0 1 1 2 2 0 0 0 1 1 0 1 1 1 1 0 0 0 0 0 1 1 1 0 1 2 2 0 0 0 0 1 1 0 1 1 1 0 0 0 0 0 1 1 1 2 1 1 2 1 1 1 0 1 1 1 0 1 0 2 0 1 0 1 2 0 0 2 0 2 1 0 2 1 1 0 1 1 0 0 0 0 0 2 2 1 0 0 0 0 0 0 0 0 0 0 0 0 1 1 0 1 1 0 0 0 0 1 0 2 0 2 0 0 2 0 1 0 0 1 0 1 1 0 0 0 1 1 0 0 0 1 2 2 0 0 1 1 1 2 0 1 2 0 1 1 1 0 0 1 0 2 2 1 0 0 2 1 1 0 0 2 1 1 1 0 0 0 1 2 2 2 0 1 1 0 0 1 0 0 0 0 0 0 1 1 0 2 1 0 0 1 1 0 0 2 0 0 1 0 0 0 2 2 0 1 0 0 0 0 0 2 0 2 2 1 0 0 0 0 0 0 0 2 0 0 0 2 1 0 0 2 0 0 0 0 1 0 0 1 1 0 1 0 0 2 0 2 0 0 0 1 0 0 2 2 2 2 1 0 0 0 0 0 2 0 0 1 1 0 0 0 2 0 1 2 0 0 0 0 0 2 0 2 1 2 0 0 0 1 1 2 0 2 1 2 0 1 2 2 0 1 1 1 0 1 0 2 1 1 1 1 0 0 2 0 2 0 1 1 1 0 0 1 2 2 2 1 0 1 2 1 1 2 0 2 1 0 0 0 0 1 0 0 0 0 0 0 1 1 1 1 1 0 0 0 0 2 1 1 0 0 1 0 0 0 2 2 0 0 0 1 2 1 2 1 1 0 0 2 0 1 0 1 1 2 1 1 0 0 0 0 0 2 1 0 0 1 1 1 2 1 1 0 1 0 0 2 0 1 1 1 0 1 0 1 0 1 0 0 0 2 0 0 2 2 0 0 0 2 0 0 1 1 0 1 2 0 1 2 0 1 0 0 0 0 0 0 2 2 1 0 0 0 0 0 2 0 1 0 2 0 1 1 0 1 0 1 0 1 1 0 1 0 0 0 0 0 0 0 0 0 2 1 2 1 1 1 0 0 0 0 0 1 1 2 0 0 0 0 0 0 0 0 0 0 0 0
178 1 0 0 0 1 1 2 2 0 0 1 2 2 0 1 0 0 0 1 1 1 2 0 2 0 0 0 0 0 2 0 0 1 0 0 2 1 0 0 2 0 0 0 0 0 0 0 1 0 1 1 2 2 0 0 1 0 0 0 2 0 1 1 0 0 0 0 1 0 0 1 2 1 1 2 1 0 2 0 0 0 2 1 2 0 0 1 1 2 1 1 2 1 0 0 0 2 0 2 1 2 1 0 2 0 2 0 1 1 0 2 1 1 1 1 1 0 0 2 2 0 1 1 0 1 0 0 1 1 0 0 0 1 0 0 0 0 0 1 1 2 0 0 0 0 0 0 0 0 0 0 0 0 0 0 1 2 0 1 1 1 0 1 1 1 0 1 1 2 0 0 1 1 0 0 2 2 0 2 0 2 0 1 0 0 0 0 0 0 0 0 1 0 1 0 1 0 0 0 1 0 0 0 2 0 1 1 1 0 1 0 1 0 0 0 0 0 1 0 2 0 0 2 0 0 0 1 0 1 0 0 0 0 2 0 0 2 0 1 0 0 1 0 0 1 0 0 2 0 0 0 1 0 0 1 1 0 0 0 0 2 0 0 0 0 1 0 1 0 0 1 1 1 1 2 1 1 2 0 1 1 1 0 0 0 0 1 1 1 1 1 0 0 1 0 1 0 0 1 1 0 0 0 0 1 0 0 1 0 0 1 0 1 1 2 2 2 0 1 1 1 1 2 1 0 0 0 0 0 2 2 1 0 0 0 0 2 0 1 0 1 2 1 0 2 0 2 2 0 2 0 0 0 0 0 1 0 0 1 0 1 0 0 0 0 1 1 1 0 1 1 0 2 0 0 2 1 1 1 1 0 1 1 0 0 0 0 0 0 1 1 2 0 1 1 1 0 1 1 1 2 0 1 0 0 1 0 0 1 1 1 0 0 0 2 1 0 0 0 0 0 1 0 0 0 1 0 0 0 1 0 0 1 1 1 0 0 0 0 0 0 2 0 1 2 1 1 1 2 0 1 0 2 0 0 1 1 0 1 1 0 0 0 0 2 2 2 2 1 1 1 1 1 0 0 0 1 2 0 0 2 2 1 1 0 1 1 2 0 0 1 0 1 0 1 1 1 1 0 1 1 2 1 0 1 2 0 1 0 0 1 1 2 0 0 0 0 1 2 2 0 0 0 0 1 1 0 0 1 2 0 0 0 0 1 1 1 0 0 1 1 2 0 0 1 0 1 1 1 0 0 0 0 1 1 1 0 0 2 0 0 0 2 0 1 2 2 2 0 0 0 0 0 0 0 0 1 1 0 0 0 0 0 0 0 0 0 0 0 0 1 0 2 0 1 0 0 0 0 0 2 0 1 1 2 1 0 1 1 1 0 0 0 0 0 0 0 1 0 1 1 0 0 0 0 1 2 0 0 0 0 0 1 0 1 2 0 2 0 2 0 0 0 1 1 1 2 0 0 0 0 0 1 0 2 1 2 2 0 0 0 0 1 0 0 0 1 1 0 0 1 0 0 0 1 1 0 0 1 1 0 0 0 1 2 1 2 0 0 0 2 0 0 1 0 1 0 0 1 1 0 0 0 1 2 1 2 2 1 0 0 1 0 0 0 0 1 2 0 0 0 1 0 0 2 0 1 0 0 2 2 0 0 0 0 1 0 0 1 1 0 0 0 1 0 1 0 1 1 0 1 0 0 0 1 0 1 2 1 1 0 2 1 0 1 2 2 0 2 0 0 0 1 1 0 1 0 0 1 0 1 0 0 0 1 0 2 0 2 0 1 2 2 1 0 0 0 0 0 0 1 1 2 1 0 2 0 0 1 2 1 1 1 1 0 0 1 2 1 1 1 0 1 1 1 0 0 2 2 0 2 1 0 0 1 2 0 0 0 0 0 1 0 1 0 1 0 1 0 0 1 0 2 0 0 0 0 0 0 1 1 0 0 0 1 1 1 1 1 0 0 0 0 0 2 1 1 1 2 1 1 0 0 0 0 0 2 0 0 1 2 2 0 0 0 0 0 0 0 0 1 0 1 2 1 0 0 0 2 0 1 0 0 0 2 0 0 0 0 0 0 0 2 1 0 1 1 0 1 2 0 1 1 1 1 1 1 0 0 0 0 2 0 0 0 0 0 0 0 2 0 2 1 0 0 1 2 0 1 0 1 0 0 0 0 1 0 1 1 1 0 1 1 0 0 0 0 1 0 0 0 0 2 0 0 0 0 0 1 0 0 0 0 0 0 0 0 0 0 1 0
179 1 0 0 0 0 0 2 2 0 1 1 0 0 0 0 0 0 1 0 2 0 1 0 2 0 0 0 0 0 1 0 0 2 0 1 1 2 0 0 0 2 0 0 0 1 1 0 1 1 1 1 0 0 0 1 0 0 1 1 1 1 2 2 0 1 0 1 1 0 0 1 2 0 1 2 1 2 2 1 1 0 2 0 2 0 1 1 1 2 0 1 2 2 1 0 0 0 0 1 0 2 0 0 2 0 2 1 1 1 0 2 0 2 0 2 0 0 2 1 1 0 2 1 1 0 1 0 0 0 1 1 0 0 0 0 0 0 1 0 0 2 0 0 0 1 0 0 0 0 0 0 0 0 0 0 0 1 0 1 0 1 0 0 0 0 1 2 0 1 1 0 0 1 0 0 2 0 0 0 0 0 0 1 1 1 1 1 0 0 0 1 1 0 0 0 1 1 0 0 0 0 1 0 1 0 1 0 0 0 1 0 0 0 0 0 0 0 1 1 1 0 0 0 0 0 0 0 0 0 0 1 0 1 1 0 0 2 0 2 0 0 2 0 0 2 0 0 2 0 0 0 2 0 0 1 0 1 1 1 1 1 0 0 1 0 1 0 2 1 1 1 0 2 0 1 0 2 2 0 1 2 0 0 0 0 0 2 0 2 0 0 0 1 1 1 0 0 0 0 0 0 1 1 1 0 1 0 1 0 0 1 0 0 1 0 2 0 1 0 0 2 1 2 0 0 0 0 1 1 2 2 0 0 0 1 0 1 1 1 0 0 2 0 0 1 1 0 1 0 0 0 0 0 1 0 0 0 0 1 0 2 2 0 2 1 0 1 1 0 1 1 1 2 0 0 2 2 2 0 0 2 2 0 0 2 0 0 0 0 0 0 0 0 2 0 0 0 0 0 0 0 0 2 1 0 1 1 0 1 1 1 1 1 1 2 1 1 0 1 1 1 1 0 1 2 1 0 0 0 1 0 1 2 2 2 0 1 1 1 1 0 2 0 1 2 0 2 0 0 0 2 0 1 1 0 1 0 1 1 1 0 0 0 0 1 1 1 1 0 0 0 0 0 2 0 2 1 2 0 2 0 0 0 0 1 0 1 1 0 1 1 1 2 0 1 1 1 1 0 1 1 1 1 0 1 1 0 1 0 0 0 0 0 0 2 1 1 0 1 1 1 1 0 0 1 1 0 0 0 2 0 0 0 1 1 0 1 1 2 1 0 1 1 1 0 0 0 2 2 0 1 1 2 1 0 0 1 1 1 0 0 0 1 0 0 0 2 1 1 0 0 0 0 0 0 0 1 1 1 0 0 1 0 0 1 0 0 1 1 0 0 0 0 2 1 0 1 1 0 0 2 1 1 0 1 1 0 1 2 1 0 0 1 0 0 1 0 0 0 1 1 0 0 0 0 0 0 0 0 2 2 0 2 0 0 2 0 2 1 1 1 0 0 1 1 1 1 0 0 0 2 2 0 0 1 2 2 0 1 1 0 0 0 0 1 1 0 1 1 1 2 0 0 1 0 0 0 0 0 0 1 0 1 1 2 1 1 0 1 1 0 0 0 0 0 1 1 0 2 1 0 0 0 1 2 0 1 0 1 0 0 1 0 0 0 0 0 0 0 0 0 0 1 0 1 1 2 1 0 2 2 0 0 0 0 2 0 0 2 1 1 0 0 1 1 0 0 1 1 1 1 0 0 0 0 0 1 2 1 1 1 1 1 0 0 1 0 2 1 1 0 0 1 0 0 0 2 2 1 0 0 1 0 0 1 1 2 1 2 0 1 2 1 0 0 1 1 0 1 0 1 2 2 1 1 1 0 0 1 1 0 2 2 1 0 0 1 2 1 1 1 0 0 2 0 0 1 1 1 0 1 1 1 0 0 0 1 1 0 1 1 0 0 0 0 0 0 1 0 0 1 0 2 0 0 0 0 0 0 1 2 0 0 0 0 1 2 2 0 0 0 0 2 0 0 0 0 2 2 2 2 1 0 0 0 0 2 1 0 0 1 2 1 1 0 1 0 0 0 0 2 0 2 1 0 1 2 0 2 0 1 0 0 0 1 0 0 1 1 0 0 0 1 1 0 1 1 0 0 1 0 0 2 0 0 0 1 0 0 0 0 2 0 0 0 0 1 0 2 0 0 1 0 0 0 1 2 1 1 0 1 1 0 1 1 2 0 0 0 1 0 0 0 0 1 0 1 2 0 0 0 0 2 0 0 0 1 1 1 0 0 0 0 0 0 0 0 0 0 0 0
180 1 0 0 1 1 2 1 1 1 1 0 1 1 0 0 0 0 0 1 1 1 0 0 2 0 1 0 1 1 1 2 0 2 0 1 1 2 0 0 0 2 0 0 0 0 0 0 1 1 1 0 0 1 1 0 0 0 0 2 0 0 1 2 0 1 0 0 0 0 0 1 2 1 2 2 0 0 1 0 0 0 1 1 1 0 0 1 1 2 0 1 1 1 0 0 0 0 0 1 0 2 1 0 2 0 2 1 2 1 0 1 0 0 0 0 0 0 0 0 1 1 2 2 2 0 2 1 1 2 1 0 0 0 0 0 0 0 0 1 0 2 0 0 0 0 0 0 0 1 0 0 1 0 0 0 1 0 0 0 1 0 1 1 0 1 1 0 0 2 1 0 0 2 0 1 1 1 0 1 0 2 0 1 0 0 0 1 0 0 0 0 0 1 1 0 1 0 0 0 1 0 0 0 2 0 0 2 0 0 1 0 2 0 0 0 0 0 1 0 2 2 1 2 0 0 1 1 0 1 0 0 0 0 2 0 0 2 0 2 0 0 2 1 0 2 0 0 2 0 0 0 1 0 0 2 1 1 1 1 1 2 0 0 0 0 1 0 1 0 0 1 0 2 0 0 1 0 2 0 0 1 1 1 0 1 1 1 1 2 1 1 0 0 1 0 1 1 0 2 2 2 1 1 1 0 0 0 0 0 1 1 0 0 2 0 1 1 1 0 0 2 1 1 2 0 0 0 2 2 2 1 0 0 0 0 0 1 2 0 0 0 2 1 0 2 0 0 2 0 1 0 2 0 0 1 1 0 0 2 0 2 0 0 0 0 0 1 2 0 2 0 0 1 1 0 0 2 1 0 0 2 0 2 2 0 0 0 0 1 0 0 1 0 2 1 1 1 1 0 0 0 0 1 1 0 0 0 0 1 1 0 0 0 1 2 0 0 0 0 0 2 1 1 0 0 2 0 0 0 1 0 0 0 0 1 1 1 0 1 1 0 1 1 0 1 1 0 2 2 0 0 0 1 1 0 1 2 0 2 1 1 0 1 0 2 2 1 2 0 0 0 0 0 2 1 1 0 2 1 2 0 1 0 1 0 0 1 2 0 0 2 0 2 0 0 0 0 0 2 2 1 2 2 0 0 0 0 2 0 0 0 0 0 0 2 1 1 0 1 1 1 0 0 0 1 0 1 0 2 1 1 0 0 0 0 0 0 1 1 0 0 0 0 0 0 0 1 1 1 0 1 1 0 2 2 0 0 0 0 0 0 0 2 0 2 2 1 0 1 0 0 1 0 0 2 2 1 1 0 0 0 0 0 0 1 0 0 0 0 0 0 0 0 1 0 0 0 0 0 0 2 0 2 0 2 1 0 1 2 0 0 0 1 1 1 0 0 0 1 1 2 0 0 0 0 2 1 0 0 2 2 1 1 0 1 2 0 2 2 2 1 0 1 0 1 1 0 0 1 1 1 1 1 0 1 1 2 2 0 0 0 1 1 1 2 0 1 1 0 0 0 0 0 0 1 1 0 0 0 1 0 0 1 1 1 0 1 1 2 0 0 0 0 0 0 1 2 0 1 0 1 0 0 1 2 0 2 2 1 1 1 0 0 0 2 0 2 1 0 0 0 0 0 0 2 0 1 1 0 1 1 0 0 1 1 2 0 0 0 0 0 0 0 0 1 0 0 1 1 1 1 0 0 0 1 0 0 2 0 0 0 1 0 0 0 1 1 0 2 0 1 0 1 0 0 0 2 2 2 0 1 0 1 1 2 0 2 0 2 0 1 2 0 0 0 0 0 0 0 0 1 1 1 1 1 0 0 0 2 2 0 1 1 1 0 1 1 1 1 1 0 0 1 2 1 1 2 0 2 0 0 1 0 0 0 0 1 1 0 0 1 1 1 1 1 1 1 0 0 0 2 1 1 1 0 1 0 0 0 1 2 0 0 0 0 0 0 2 0 0 0 0 1 0 2 0 2 1 2 2 2 0 0 0 0 0 2 0 0 0 1 0 2 1 0 1 0 1 0 0 2 1 0 2 1 0 1 0 2 0 1 0 0 0 1 0 1 2 2 0 0 0 2 1 0 2 0 0 0 1 0 0 1 0 0 0 2 0 0 1 1 1 0 0 1 1 2 1 1 0 0 2 0 1 0 1 2 2 1 0 0 0 0 1 1 2 0 0 2 1 0 1 1 1 0 0 0 0 0 0 0 0 2 0 0 0 1 0 2 1 1 0 1 1 0 0 0 0 0 1 1
181 1 0 1 1 0 1 2 2 1 1 0 1 2 0 2 0 0 0 0 2 0 0 1 1 1 2 0 2 2 2 0 1 0 0 1 1 1 0 0 2 0 0 1 0 1 1 0 2 0 0 0 2 2 0 0 1 0 0 2 0 1 2 2 1 0 1 1 1 0 0 2 2 0 2 2 0 1 2 0 1 0 2 1 2 0 0 0 0 2 0 0 1 1 0 0 0 2 0 2 2 2 1 0 2 0 2 1 1 1 0 1 0 0 0 0 0 0 1 1 2 0 2 0 0 2 0 0 1 1 1 1 0 0 0 0 0 0 0 1 1 1 0 0 0 0 1 0 0 0 0 0 0 0 0 0 0 2 0 1 0 0 0 0 0 2 1 0 0 1 1 1 2 1 0 0 2 2 0 2 0 2 1 2 2 1 2 0 0 0 0 0 0 2 2 0 2 0 0 0 1 0 0 0 2 0 0 0 0 0 2 0 2 0 0 2 2 1 1 0 2 1 0 2 0 0 1 0 0 1 1 0 1 1 2 1 0 2 0 1 0 0 1 0 0 1 1 0 2 0 0 0 1 0 0 0 0 0 0 0 0 0 0 0 0 0 0 1 2 0 0 1 1 2 0 0 0 0 1 0 0 1 2 2 0 2 2 0 0 1 0 0 2 0 2 2 0 1 0 1 1 0 0 0 0 0 0 1 1 0 0 2 0 0 2 0 2 0 0 0 1 1 0 1 2 0 1 0 0 0 2 2 1 0 0 0 0 1 1 0 1 1 2 0 0 1 1 0 2 0 2 0 2 0 1 1 1 0 0 2 0 2 2 0 2 0 0 2 2 1 2 0 0 2 0 0 2 1 1 0 0 2 2 1 0 0 0 1 1 0 0 0 0 0 1 1 1 1 1 1 1 1 0 1 1 1 0 0 0 2 0 0 1 1 1 2 1 0 1 0 0 1 0 1 1 2 0 1 1 0 1 1 0 0 0 0 0 2 0 0 2 0 1 1 0 2 1 2 0 1 0 2 0 2 0 0 0 0 0 0 1 0 2 2 0 2 2 1 1 0 0 0 0 0 2 1 1 0 0 0 0 2 1 1 0 1 0 2 2 0 0 1 1 1 0 1 1 1 2 1 1 1 1 1 0 1 1 1 0 0 0 0 1 1 0 1 0 1 1 2 2 0 1 1 1 2 1 0 0 1 1 0 0 0 1 1 1 0 0 1 0 0 1 0 0 0 0 1 1 1 0 0 1 2 0 1 0 2 1 0 0 1 2 2 0 2 2 2 2 0 0 1 2 0 0 1 2 1 1 1 0 0 0 0 1 1 1 0 0 0 0 0 1 0 1 0 0 0 0 1 0 2 1 1 0 2 1 0 2 0 0 0 0 1 1 0 0 0 0 0 0 1 0 0 0 1 2 2 0 0 1 1 0 1 0 0 2 1 2 1 1 0 0 1 0 2 2 2 0 0 1 2 0 1 0 2 1 1 1 0 0 0 2 2 2 2 1 0 1 1 0 1 0 0 0 0 1 0 0 1 1 0 0 1 1 2 0 2 0 0 0 1 1 1 0 0 1 1 0 0 0 0 0 0 0 1 1 1 2 0 1 1 1 0 1 1 1 2 0 0 0 0 1 1 0 1 1 0 0 0 0 0 0 1 1 0 2 0 0 1 1 1 0 0 0 1 0 0 0 0 0 0 0 0 0 1 0 0 0 0 0 0 1 0 0 2 2 0 2 1 0 0 1 1 0 0 0 2 2 1 1 1 1 0 0 2 0 2 1 2 0 2 2 2 2 0 0 1 0 2 0 2 0 1 0 1 1 0 2 0 2 0 0 0 0 0 0 0 2 1 1 1 0 1 2 1 1 1 1 2 0 1 2 0 0 0 1 1 1 0 1 0 1 1 1 1 1 0 0 0 0 1 0 2 0 0 0 0 0 0 1 1 1 1 1 0 2 1 1 1 1 0 1 1 0 1 0 1 1 2 0 0 1 0 0 1 0 2 0 1 2 2 0 0 1 1 1 0 0 0 0 2 1 1 1 1 0 0 0 1 0 0 0 0 1 1 0 0 0 0 0 0 1 1 0 0 1 2 0 0 0 1 0 1 0 0 0 1 0 0 0 0 2 0 0 0 2 1 0 0 2 0 1 0 0 0 1 0 0 0 0 0 1 0 2 0 0 0 0 1 0 1 0 0 0 0 1 1 2 2 2 2 0 2 0 0 1 0 0 2 0 0 0 0 0 0 0 0 0 0 1 0
182 1 0 0 0 0 0 2 2 0 1 0 1 1 0 0 0 1 1 0 2 1 1 1 1 1 1 1 1 1 2 0 0 1 0 0 2 1 0 0 0 1 0 0 0 0 1 0 2 0 0 0 0 1 1 0 0 0 0 1 0 1 0 0 1 1 1 0 1 0 0 1 1 0 0 1 1 1 2 1 0 0 1 0 1 0 0 1 1 2 1 1 2 1 0 0 0 0 0 2 0 1 1 0 2 0 2 0 0 2 0 2 1 2 1 2 1 0 1 1 1 0 2 1 0 1 0 0 0 0 1 0 1 1 0 0 0 0 0 1 1 2 0 0 0 0 0 0 0 2 0 0 0 2 0 1 0 1 0 0 1 0 0 2 0 0 0 0 0 0 2 0 1 2 1 0 2 2 0 2 0 2 0 2 1 1 0 0 0 0 0 0 0 1 1 0 1 0 0 0 2 0 0 0 2 0 2 1 0 0 1 0 0 0 0 0 0 1 1 1 1 1 0 2 0 0 1 0 0 0 0 0 0 0 2 0 0 2 1 1 1 1 2 1 0 1 0 0 2 0 0 0 2 0 0 1 2 0 0 0 0 0 0 2 0 0 0 0 1 0 0 1 1 1 0 0 0 0 1 0 0 1 2 1 0 1 2 2 1 2 1 2 1 0 2 1 0 0 0 1 1 0 0 0 0 0 1 0 2 0 0 1 0 0 1 0 1 0 1 0 0 1 1 2 0 0 0 1 1 2 1 1 1 0 0 0 0 2 0 1 2 2 2 0 0 0 1 0 2 1 1 1 0 0 2 0 0 0 0 0 0 0 2 0 2 1 1 0 1 0 1 1 0 2 0 0 0 2 0 0 0 2 0 0 0 0 0 1 1 0 0 0 1 1 2 1 1 1 0 0 0 0 0 1 1 1 0 0 0 1 1 0 1 1 1 2 1 0 0 0 2 0 1 2 0 0 2 0 0 1 1 0 0 0 0 0 0 1 0 0 2 0 2 0 0 1 0 1 0 0 0 1 0 2 2 2 2 2 1 2 1 0 1 2 0 2 2 2 2 1 1 1 2 2 0 0 0 0 2 2 1 2 2 0 2 0 0 1 2 1 0 1 1 2 2 0 0 2 2 0 0 0 1 0 1 1 2 0 0 0 0 0 0 1 0 1 0 1 0 1 1 1 0 0 0 2 0 2 0 2 0 2 0 1 2 1 2 0 0 0 1 1 2 0 0 1 1 2 0 0 0 0 1 2 0 1 0 2 0 1 1 0 2 2 0 1 1 0 0 0 1 1 1 0 1 0 1 2 2 2 0 0 1 0 1 1 1 0 0 0 1 0 0 0 0 0 1 0 0 1 0 1 1 2 0 2 1 0 2 0 1 0 0 1 1 0 0 0 0 1 1 2 0 1 0 1 1 1 1 1 0 0 0 1 0 0 2 0 2 2 1 1 0 1 0 2 2 1 0 0 2 1 1 1 0 2 1 2 2 0 0 0 0 0 0 1 0 1 0 0 1 0 1 0 0 1 1 0 1 1 0 0 0 0 1 2 2 0 0 1 0 0 0 0 1 0 1 2 0 0 0 1 0 0 0 1 1 1 1 0 1 0 1 0 0 0 0 2 0 1 0 0 2 0 0 0 0 1 1 0 0 0 0 0 0 0 0 0 0 1 0 1 0 0 1 1 1 1 1 1 1 1 0 0 0 0 0 0 1 0 0 0 2 0 0 0 2 0 2 2 0 0 1 0 1 1 2 1 1 2 0 0 2 0 0 0 2 1 0 1 0 0 2 1 0 1 0 2 0 2 0 2 0 2 0 0 1 0 1 1 2 0 2 2 2 0 0 1 0 0 0 0 0 1 2 1 1 1 0 1 0 0 0 0 0 2 2 1 2 0 2 1 1 1 1 1 1 0 0 0 0 2 2 1 1 1 2 0 0 0 1 1 0 0 0 0 0 0 1 1 1 0 0 2 0 1 0 1 0 2 1 1 0 0 0 0 0 1 1 0 1 1 1 1 2 0 2 0 0 0 0 2 0 0 2 2 0 1 1 2 0 1 0 0 0 2 0 1 1 0 1 0 0 1 1 1 1 1 1 1 2 0 0 2 0 0 0 0 2 2 0 0 0 1 0 2 2 0 0 1 1 1 1 0 2 0 1 0 0 0 1 0 0 0 2 0 0 0 0 0 1 0 0 0 1 1 1 0 2 0 0 0 0 1 0 1 2 0 0 2 0 0 0 0 0 0 0 0 0 0 2 1
183 1 0 0 0 0 1 0 0 2 2 0 2 2 0 1 0 0 1 1 1 1 1 1 1 0 1 0 0 0 1 0 1 1 0 1 1 2 0 0 1 1 0 0 0 0 1 0 1 1 1 1 0 0 1 0 0 0 0 1 0 0 2 1 0 1 0 0 1 0 0 1 2 0 2 2 0 0 2 1 0 0 1 0 1 0 0 1 1 1 0 0 0 1 0 0 0 2 1 2 1 1 0 0 2 1 2 0 1 1 0 2 0 2 1 2 1 0 0 2 2 0 2 1 1 1 1 0 0 0 1 0 0 0 1 0 1 0 0 1 0 2 0 0 0 0 0 0 0 0 0 0 0 1 0 0 1 1 0 1 1 0 0 2 1 2 0 0 1 2 0 0 2 1 1 0 2 1 0 1 0 1 0 2 1 1 1 2 0 1 1 2 0 0 0 0 0 0 0 0 0 0 0 1 2 0 1 1 0 0 1 0 0 0 0 0 0 0 2 0 2 2 2 2 0 0 2 1 0 1 0 0 1 0 1 0 0 2 0 0 0 1 2 0 1 2 1 1 1 1 1 1 1 1 1 2 0 0 0 0 0 0 0 1 1 0 0 0 1 0 0 0 0 1 0 0 0 2 2 0 1 2 2 1 0 2 2 2 0 2 0 1 1 0 2 1 0 1 0 1 0 0 0 0 0 0 0 0 1 1 1 2 0 0 1 0 1 1 0 1 0 2 1 1 1 0 0 0 1 1 2 0 1 0 0 0 0 2 0 2 2 1 2 0 0 1 1 1 1 1 1 0 1 0 1 0 1 0 0 0 0 0 1 0 1 0 1 2 2 0 2 0 0 2 0 1 0 2 0 0 1 0 0 0 0 0 0 0 0 0 0 0 1 0 1 1 0 1 1 1 1 1 0 1 1 0 0 0 0 1 1 0 1 1 1 2 1 1 0 0 0 1 0 1 2 2 1 0 0 0 1 0 0 0 0 2 0 2 0 0 1 0 2 0 2 2 0 2 0 0 0 2 0 2 1 0 1 1 0 0 0 0 1 1 0 2 2 1 1 0 0 0 1 1 1 0 1 0 2 0 1 2 0 0 0 1 0 2 2 0 0 2 2 2 1 0 0 1 1 0 1 1 1 1 0 1 1 0 2 0 0 0 0 1 1 0 0 0 1 1 1 0 1 0 0 2 1 0 1 2 0 1 0 0 0 0 1 0 1 1 0 0 2 2 1 1 1 1 1 1 0 1 1 1 2 0 1 0 1 0 0 0 0 1 0 0 1 0 0 0 1 1 0 0 0 0 0 2 2 2 0 0 0 0 0 0 0 0 1 1 0 0 0 1 0 0 0 1 1 1 1 1 1 1 0 1 0 0 1 0 1 0 0 0 1 0 0 0 0 0 1 1 0 1 0 1 1 1 0 0 1 1 0 1 0 1 1 0 2 2 0 1 1 2 0 1 1 2 0 0 2 1 2 0 0 0 2 2 2 0 0 0 2 0 0 1 0 0 0 0 1 0 0 0 0 1 2 0 0 0 0 0 0 1 1 1 0 1 0 1 0 0 0 0 0 1 1 2 0 0 0 0 0 0 0 1 1 1 1 0 0 0 0 0 1 0 0 2 1 0 0 0 1 0 0 0 0 1 1 0 2 2 0 0 0 0 1 0 0 1 0 1 0 0 0 1 0 0 0 0 1 1 0 0 0 1 0 0 1 0 0 0 2 0 0 2 2 2 0 2 0 0 2 0 1 1 1 0 0 0 1 1 1 0 0 2 0 2 0 2 0 0 2 2 1 0 0 1 0 1 0 1 0 2 0 1 0 0 0 1 1 0 1 0 0 0 1 1 2 2 2 1 0 0 1 1 0 0 1 2 0 1 1 1 1 1 0 0 2 1 1 0 0 0 0 0 0 0 0 0 0 2 0 2 0 0 0 0 0 0 2 2 0 0 0 0 0 0 1 1 0 1 1 1 0 1 0 0 1 1 1 1 0 0 0 0 0 1 1 0 0 1 0 0 2 2 1 0 0 2 1 2 0 2 1 1 0 0 1 1 0 2 1 0 1 1 0 0 1 1 0 0 0 2 0 0 1 1 0 0 2 0 2 2 0 2 0 1 1 1 0 0 0 0 0 2 2 0 0 1 1 0 2 0 1 0 0 0 0 0 0 0 1 0 1 0 1 0 0 0 1 0 0 0 0 0 2 0 0 0 0 0 0 1 0 0 0 1 0 1 1 0 0 1 0 0 0 0 0 0 0 0
184 1 0 0 0 1 1 1 2 0 0 0 1 1 0 0 0 0 0 0 1 0 1 0 2 0 0 1 0 1 2 0 2 2 0 0 2 1 0 0 1 1 0 0 0 1 0 1 0 2 0 0 0 0 2 0 0 0 0 1 0 2 1 2 0 1 0 0 2 1 0 1 2 1 1 2 1 1 1 0 1 0 2 1 2 0 0 1 1 2 0 0 1 2 0 0 0 1 0 2 1 1 1 0 2 1 1 1 1 1 0 1 1 2 1 2 1 0 1 1 2 1 2 1 1 1 1 0 1 1 0 0 1 1 0 0 1 0 0 0 1 2 0 0 0 0 0 0 0 1 0 0 0 0 0 0 0 1 0 1 1 0 0 1 1 2 2 0 0 0 2 2 1 1 0 0 1 1 1 1 0 1 0 2 1 1 0 2 1 0 0 0 0 0 0 0 1 0 0 0 1 0 1 0 2 0 0 1 1 0 0 0 2 0 0 1 0 1 1 0 2 1 0 0 2 2 0 1 0 2 0 1 1 0 1 0 0 2 0 1 0 0 2 1 0 2 0 0 1 1 1 1 0 0 0 2 1 0 0 0 0 0 0 1 0 0 1 0 0 0 0 1 0 0 0 0 0 1 2 0 0 1 1 0 0 0 0 2 0 2 1 0 1 0 2 1 0 0 0 0 0 0 1 1 1 0 1 1 1 0 1 1 0 0 1 1 2 0 0 0 1 2 0 0 0 0 0 0 2 2 2 2 0 0 0 0 0 1 1 0 1 1 2 1 0 0 2 0 2 0 1 0 0 0 2 0 0 0 0 0 0 0 1 0 1 0 0 1 1 0 1 1 0 2 2 0 1 1 0 0 0 2 0 2 2 0 0 0 0 0 1 1 1 0 1 1 1 0 1 0 0 0 0 0 0 0 1 0 0 2 0 1 2 2 2 2 0 1 0 0 0 2 0 2 0 1 0 1 1 0 0 1 0 0 0 0 0 1 0 2 1 0 1 1 0 1 0 1 1 2 0 1 0 2 2 1 2 2 0 2 2 0 1 1 1 2 1 1 2 0 0 0 2 2 2 2 0 1 2 0 0 1 2 0 1 0 0 2 2 0 0 2 1 2 0 0 0 1 1 0 1 1 1 1 0 1 1 0 1 0 0 1 1 1 0 1 1 0 1 1 1 0 2 2 2 2 0 0 1 2 1 0 0 1 1 0 0 0 1 1 0 0 1 0 0 0 0 0 2 2 0 1 0 0 2 2 0 0 0 1 1 0 0 2 0 0 0 2 1 1 0 1 0 0 0 0 0 0 0 0 0 0 1 0 1 1 1 0 0 0 1 1 1 1 0 0 0 0 0 0 0 0 0 2 0 2 1 0 0 0 0 0 0 1 1 1 0 0 0 0 1 1 0 0 0 1 1 2 0 0 1 1 0 2 0 1 2 0 1 0 1 0 2 2 0 0 0 1 0 0 1 1 0 2 1 2 1 2 1 1 1 1 0 2 1 2 1 0 1 1 1 1 0 0 0 1 2 2 2 2 0 0 1 0 0 2 0 1 0 1 0 1 1 1 1 0 2 2 0 1 0 1 0 0 0 1 1 1 1 1 1 0 0 0 1 1 0 2 1 0 0 0 0 0 0 1 0 0 0 0 0 0 0 0 0 0 2 0 0 2 2 1 0 0 0 1 0 0 0 0 0 0 0 0 0 1 0 0 1 0 0 0 2 1 0 0 2 1 1 2 0 0 2 0 1 1 1 1 1 1 0 1 2 0 0 1 1 1 1 1 1 1 2 1 0 0 1 0 0 0 0 0 1 1 1 1 1 0 0 1 2 1 1 0 0 0 1 0 0 0 0 0 0 0 0 1 0 0 2 2 0 2 1 0 0 0 0 0 0 0 0 0 1 1 1 1 1 0 0 0 0 2 1 2 0 0 1 0 0 0 1 2 0 0 0 0 1 0 1 1 1 0 0 2 0 2 0 0 1 2 2 2 0 0 0 0 0 1 1 0 0 1 0 1 2 0 2 0 1 1 1 2 0 2 2 1 0 1 0 2 0 0 0 1 1 1 0 0 1 1 0 0 0 1 2 0 0 1 1 1 1 0 0 0 0 0 0 0 0 0 0 0 2 1 1 1 0 0 0 0 2 0 0 0 2 0 2 2 2 2 0 0 0 0 0 0 2 0 0 0 0 0 0 0 0 0 1 0 1 0 1 0 0 0 0 1 1 0 0 2 2 0 0 0 0 0 0 0 0 0 2 0
185 0 0 0 0 1 1 1 2 0 1 0 1 0 0 1 1 0 0 0 1 0 1 0 2 0 0 0 0 1 2 0 1 2 2 2 1 1 0 0 2 0 0 0 0 0 1 0 2 0 0 0 0 0 0 1 0 0 0 1 1 0 2 2 0 0 0 1 1 0 0 1 2 0 2 2 0 0 1 0 0 0 2 0 1 0 0 1 1 2 1 1 1 2 1 0 0 1 0 1 1 2 1 0 2 1 2 0 0 2 0 1 0 1 0 2 0 0 1 0 0 2 1 1 0 0 0 2 0 2 1 0 0 1 0 1 0 0 0 0 0 2 0 1 0 0 0 0 1 2 0 1 0 0 0 0 0 0 0 1 1 0 0 0 0 2 1 1 1 2 0 0 1 1 0 0 2 0 0 1 0 1 0 2 2 2 1 1 0 0 0 1 0 1 1 0 1 0 0 0 1 1 0 0 2 0 2 1 2 0 0 0 0 0 0 0 0 0 2 1 1 0 0 1 1 0 2 0 0 0 0 1 0 0 2 0 0 2 0 2 0 0 2 1 0 1 0 0 2 0 0 0 1 0 0 1 1 1 1 1 1 1 0 0 0 0 1 0 1 0 0 1 0 1 1 1 0 2 2 0 0 0 0 0 0 0 0 2 2 2 2 2 0 0 2 1 1 2 0 2 1 0 0 0 0 0 0 0 2 0 0 2 0 0 0 0 1 1 1 0 1 2 1 2 2 0 0 0 0 0 0 0 0 0 0 0 0 1 1 1 2 1 2 2 0 0 2 0 2 2 1 1 0 0 2 0 1 0 0 1 0 1 0 0 0 1 0 0 0 0 0 2 1 2 0 1 2 0 0 0 2 0 0 0 0 1 0 1 1 0 0 0 2 0 1 1 1 0 1 2 2 2 0 2 1 0 1 1 1 1 0 1 0 0 0 1 0 0 1 0 0 1 1 1 0 0 2 0 0 0 1 0 0 2 1 1 0 2 0 0 0 0 1 0 1 2 0 1 0 1 0 0 0 2 1 1 1 1 0 2 2 0 1 2 0 2 2 0 2 2 0 0 1 1 1 0 1 0 1 0 0 1 1 1 0 2 0 1 1 0 1 0 1 1 1 0 0 2 2 0 0 0 1 0 0 2 2 0 1 0 1 1 0 1 1 0 0 0 1 0 0 1 0 0 0 1 0 1 0 1 1 1 0 1 1 0 0 0 0 2 0 0 1 0 0 2 1 2 0 1 1 1 0 1 1 2 0 1 0 1 0 0 1 2 1 1 2 2 1 1 1 1 1 0 0 1 1 2 2 1 0 0 1 0 0 1 0 0 0 0 0 0 0 2 0 1 0 0 0 1 0 1 1 1 0 1 1 1 2 0 0 0 0 1 0 1 0 0 0 1 0 1 0 0 1 1 1 1 0 0 1 2 0 1 0 0 2 1 2 2 0 0 1 2 0 2 1 2 0 0 0 1 1 1 0 1 2 2 2 0 0 0 2 1 1 1 0 2 0 0 0 0 0 1 0 0 0 1 0 1 2 0 1 0 0 1 0 1 1 2 0 0 0 2 1 0 2 1 0 1 1 0 0 0 0 1 1 2 2 0 2 1 0 0 0 2 0 2 1 0 1 1 0 1 0 1 0 0 0 0 1 1 0 0 0 0 1 0 0 2 1 2 0 0 0 1 0 0 0 0 0 0 0 0 0 0 0 1 2 1 1 1 2 0 0 1 2 1 0 2 0 0 1 0 0 0 0 0 0 0 1 0 0 1 1 2 0 0 0 0 2 0 2 1 0 0 0 1 0 1 0 1 0 1 0 2 2 1 0 0 0 0 0 0 0 0 1 0 2 2 1 2 0 0 2 1 0 1 0 2 0 0 2 0 0 0 1 0 0 0 0 0 1 1 1 1 1 0 0 0 0 2 1 1 1 0 1 0 0 0 0 0 0 0 0 1 2 0 2 0 1 1 0 2 0 2 0 1 1 2 2 2 0 1 0 1 0 0 1 0 0 1 1 1 2 0 2 0 0 0 0 1 0 2 0 0 1 0 0 2 0 1 1 0 1 1 1 1 2 1 0 1 0 1 0 0 1 1 0 0 1 0 0 1 1 1 0 0 0 0 0 0 1 2 0 0 0 0 0 0 2 0 0 0 2 0 2 1 0 0 1 0 0 0 1 1 1 0 0 1 2 0 1 1 0 0 2 0 2 1 1 0 0 1 0 0 0 0 1 1 0 0 0 1 0 0 0 1 1 0 2 1
186 1 0 0 1 0 2 1 2 0 1 0 0 0 0 0 0 0 0 0 1 0 0 0 2 0 0 0 1 1 1 1 1 2 0 1 2 2 0 0 0 2 0 1 0 1 0 0 1 1 0 0 0 0 1 1 1 0 1 1 0 1 2 2 0 1 0 0 0 0 0 1 2 0 1 2 1 1 2 0 1 0 1 0 1 0 0 0 0 2 0 0 1 1 0 0 0 1 0 2 1 2 1 0 2 0 2 1 1 1 1 1 0 1 1 1 1 0 0 2 2 1 2 2 2 0 2 0 0 0 0 0 1 1 0 0 1 0 0 1 1 1 0 0 0 0 0 0 0 0 0 0 1 0 1 0 0 1 0 1 1 1 2 0 0 2 0 0 0 1 1 1 1 1 0 0 0 1 0 1 0 1 0 2 2 2 1 2 0 0 1 1 0 2 2 0 2 0 1 0 1 1 0 1 1 0 1 0 2 0 0 0 1 0 0 0 0 0 1 0 2 2 0 2 0 0 1 1 0 1 1 0 0 1 1 0 0 2 0 2 0 0 2 0 0 2 0 0 2 0 0 0 0 1 1 2 1 0 0 0 0 0 0 1 0 0 0 0 1 1 0 2 1 2 1 1 0 0 1 0 0 0 2 1 1 1 2 0 1 2 1 0 1 0 2 1 1 0 0 1 1 0 1 1 1 0 1 0 1 1 0 2 0 1 1 0 1 1 0 0 1 1 1 2 0 0 0 0 0 0 2 2 2 0 0 0 0 0 2 1 1 1 1 0 0 1 1 0 1 2 1 0 1 0 1 0 0 0 0 2 0 2 2 0 2 1 0 0 0 0 0 2 1 2 1 0 2 0 0 0 1 0 0 0 0 0 0 1 1 0 1 1 1 1 2 2 1 0 1 1 1 1 0 2 2 1 0 1 0 2 0 0 1 1 1 1 0 0 0 0 0 1 0 1 1 1 1 0 0 0 0 0 0 1 1 0 0 2 0 0 0 0 1 0 1 2 0 0 0 0 0 0 0 2 0 0 0 1 1 1 0 0 0 0 0 0 0 1 2 0 0 0 1 1 1 0 1 0 2 1 1 1 1 1 0 1 0 0 1 0 1 1 0 1 2 0 0 1 1 0 1 1 2 2 0 0 1 0 1 0 0 0 1 1 0 1 0 0 2 1 1 0 1 2 2 2 0 0 0 2 1 0 0 1 2 1 2 1 0 0 1 1 1 0 1 1 0 1 1 2 0 1 1 2 0 0 0 0 0 1 0 0 1 1 0 1 0 2 2 0 1 2 0 0 0 1 1 1 1 0 1 0 0 0 0 1 0 0 0 0 0 0 0 1 0 0 0 0 0 0 0 1 0 2 0 2 0 0 1 0 0 0 0 1 1 1 0 0 0 0 1 1 0 1 0 1 1 1 0 0 0 1 0 0 0 0 2 0 0 0 0 0 0 1 0 2 2 0 1 1 0 0 0 2 1 2 2 2 1 0 0 0 1 0 0 2 0 1 2 2 0 2 0 0 0 0 1 0 0 0 1 1 0 1 0 1 1 1 0 1 0 1 0 1 1 0 1 2 0 0 0 0 0 1 2 2 1 1 1 0 0 0 0 1 1 0 0 2 1 0 0 0 1 0 0 2 0 1 1 0 2 2 0 0 0 0 1 0 0 1 0 1 1 1 1 0 0 0 1 1 1 1 0 0 0 0 1 0 1 0 0 0 2 0 0 0 2 0 2 1 1 0 1 1 2 2 0 0 0 0 0 2 0 0 0 2 0 2 0 2 0 0 2 2 0 2 0 1 0 1 0 1 1 2 1 1 1 0 0 2 2 1 1 1 1 0 0 0 2 2 2 1 0 1 2 0 0 1 0 1 0 0 0 0 0 2 1 1 1 0 1 1 1 1 1 1 1 0 0 0 0 0 1 1 1 0 1 0 1 1 1 2 0 0 0 0 1 0 1 2 0 0 2 0 0 1 0 2 1 2 2 2 0 0 0 0 0 1 0 0 1 1 0 1 2 0 2 0 0 0 0 1 0 2 1 1 1 1 0 2 0 0 0 1 1 0 0 1 2 1 1 0 0 0 1 0 2 2 0 0 2 0 0 2 0 0 0 1 0 0 0 0 2 2 2 1 2 0 0 0 2 0 1 0 1 0 1 1 0 1 0 1 0 0 0 0 2 0 1 2 1 0 0 0 1 0 2 0 1 0 0 0 0 0 0 0 0 0 0 1 0 0 0 0 0 0 0 0 0 0 1 1
187 1 0 0 0 0 1 2 2 0 1 1 1 1 0 0 0 0 0 1 1 1 0 1 1 0 0 0 0 0 1 0 2 1 0 0 2 1 2 1 0 1 0 0 0 2 1 0 1 1 0 1 1 1 1 0 0 0 0 0 0 0 1 1 0 0 0 0 0 0 0 1 2 0 1 2 1 2 2 0 2 0 1 0 1 0 0 1 0 2 0 1 1 2 0 0 0 2 0 2 2 2 0 0 2 2 2 1 2 1 0 1 2 2 2 2 2 0 2 0 1 0 1 2 1 0 1 0 1 1 0 0 1 1 0 0 0 0 0 0 0 2 1 0 0 0 0 0 0 0 0 0 0 0 0 0 0 0 0 0 0 0 1 0 1 2 1 0 2 2 0 0 1 2 1 0 2 1 0 1 0 1 0 0 0 0 0 0 0 0 0 0 1 1 1 0 0 0 1 0 0 0 0 0 2 0 1 1 0 1 0 1 1 0 0 2 1 0 1 1 1 0 1 2 0 0 2 2 1 1 1 0 0 0 1 0 0 2 2 1 0 1 2 0 0 1 1 0 1 0 0 0 0 0 0 1 0 0 0 0 0 0 0 1 0 0 0 0 2 0 0 2 0 1 0 0 1 0 1 0 0 1 1 1 0 1 1 1 0 2 1 0 1 0 2 1 0 0 0 0 0 0 1 1 1 0 0 1 1 0 1 2 0 1 1 1 1 0 0 0 0 2 2 1 1 0 0 0 1 1 2 1 2 1 0 0 0 1 1 0 1 1 2 1 0 0 2 0 1 2 0 1 0 0 1 0 0 0 0 1 0 1 2 0 2 1 0 2 2 0 2 0 1 2 0 1 2 1 1 0 0 1 2 0 1 1 0 0 0 0 1 1 2 0 2 2 1 1 2 2 2 2 0 2 2 0 0 1 0 1 1 0 1 1 1 1 0 0 0 1 1 0 0 2 1 1 0 0 0 0 0 0 0 0 0 1 0 0 0 0 1 0 2 0 1 1 0 0 1 2 0 1 0 2 0 0 0 0 0 0 0 0 0 0 0 2 2 2 2 1 1 1 1 1 2 0 2 0 2 0 0 2 1 1 0 0 1 0 1 0 1 1 0 2 2 0 0 1 1 0 1 1 0 0 0 2 2 0 1 0 0 1 0 0 0 2 1 0 1 2 2 0 1 0 0 0 0 1 0 1 1 1 0 0 1 1 1 1 0 0 2 1 1 1 1 0 0 1 1 1 0 0 0 1 2 1 0 0 0 1 1 0 0 1 1 0 1 2 1 1 0 2 2 0 1 0 1 1 1 1 0 0 0 0 1 0 1 0 2 2 0 0 0 1 0 1 1 0 0 0 0 2 1 1 0 1 2 0 0 0 0 0 0 0 2 0 0 0 0 0 0 0 0 0 0 1 2 1 0 0 1 2 0 1 1 0 1 0 2 2 1 1 0 2 0 2 1 1 0 0 2 1 1 1 0 1 1 1 1 0 0 0 1 1 1 2 0 2 0 0 1 0 0 0 0 2 2 0 0 0 0 0 2 0 0 2 2 0 0 1 0 0 0 1 1 0 1 2 0 2 0 0 0 0 1 1 1 1 2 0 0 0 0 0 0 1 0 1 0 0 0 0 1 0 2 2 0 1 0 0 1 1 0 0 0 0 0 0 0 2 0 2 0 0 0 0 0 2 1 1 1 1 1 0 0 1 0 0 2 0 0 0 2 0 0 0 2 0 1 1 0 1 1 0 1 0 0 0 0 0 1 2 1 0 0 1 1 1 1 1 1 1 2 0 0 0 0 1 1 1 0 0 1 2 1 1 1 0 1 0 2 1 2 2 2 0 0 1 1 1 1 1 0 0 1 1 0 1 0 2 0 0 1 0 0 0 0 1 2 1 0 1 1 1 1 1 1 0 0 1 1 1 1 2 0 0 0 0 1 1 0 2 0 0 0 2 0 1 2 1 1 0 1 1 0 1 0 0 2 2 2 2 0 0 0 0 0 2 0 0 0 2 0 2 2 0 2 0 0 1 1 2 1 1 1 1 0 1 0 1 0 0 0 0 1 1 0 1 2 1 1 0 0 1 1 0 0 1 0 0 2 0 0 0 2 1 1 1 0 0 0 0 2 2 2 2 0 0 0 0 1 0 1 0 1 0 1 1 0 1 0 0 0 0 1 1 1 0 0 1 0 1 1 1 0 0 2 0 0 0 0 0 0 0 1 0 0 0 0 2 0 0 0 0 0 0 0 0 0 1 1 0
188 1 0 0 0 0 1 1 1 1 1 0 0 0 0 0 0 0 2 1 1 1 0 2 0 0 0 0 1 1 2 1 0 1 1 0 2 1 0 0 1 1 0 1 0 0 1 0 1 1 0 0 0 0 1 1 1 0 0 1 1 1 2 2 0 1 0 0 2 1 1 2 2 0 1 2 1 1 1 1 0 0 2 2 2 0 1 0 0 2 0 1 1 1 0 0 0 1 1 1 0 2 1 0 2 0 2 0 0 2 0 0 1 1 1 2 1 0 2 0 1 0 1 2 1 0 1 1 0 1 2 1 0 1 0 0 0 0 0 0 1 1 0 0 0 0 1 0 0 1 0 0 0 1 1 0 1 0 0 2 2 2 0 1 0 2 1 0 2 2 0 0 1 2 0 0 1 1 0 2 0 1 1 2 2 1 2 1 0 0 1 0 1 1 1 0 1 0 0 0 2 0 0 0 2 0 1 0 2 0 0 0 0 1 0 1 0 0 1 1 1 1 0 2 0 0 0 1 1 0 0 0 0 0 2 0 0 2 0 1 0 0 2 0 1 1 0 0 1 0 0 0 1 1 1 1 1 0 0 0 0 1 0 1 0 0 0 1 1 0 0 1 2 2 0 0 0 0 1 0 0 1 2 2 0 1 2 1 1 2 0 1 0 0 1 0 0 0 0 0 0 0 0 0 0 0 1 1 2 0 0 2 0 0 0 1 1 0 0 0 0 1 0 2 1 0 0 0 0 0 1 0 0 0 0 0 0 0 2 0 0 0 2 0 0 0 2 0 2 0 1 0 0 1 1 1 1 1 0 2 0 2 1 0 1 1 0 0 1 0 1 1 0 1 1 1 1 0 1 0 1 1 0 0 1 1 0 0 0 0 0 0 1 1 2 1 1 1 1 0 0 1 0 1 1 0 0 2 1 1 0 1 0 0 1 1 0 0 0 0 1 1 0 2 2 2 0 0 0 1 1 0 0 1 1 1 0 1 0 0 2 0 1 1 1 2 0 1 1 0 1 2 0 2 1 0 1 1 0 1 1 0 0 0 0 2 2 1 1 0 0 0 1 1 2 1 1 1 1 0 0 2 1 0 1 0 0 0 1 0 1 1 0 2 0 0 0 2 2 0 1 0 1 0 0 2 2 0 1 0 0 1 0 0 0 2 1 1 0 1 1 1 1 1 1 2 0 0 0 1 1 0 0 1 1 0 1 1 2 1 1 1 2 0 0 0 0 0 2 2 0 2 1 2 1 0 0 1 0 1 1 0 0 2 2 0 2 2 2 0 1 1 1 0 0 1 1 0 0 0 0 0 0 0 0 0 0 0 0 0 0 0 1 0 1 0 0 1 1 0 0 2 1 2 0 2 1 1 2 1 1 0 0 1 0 0 0 0 1 0 0 1 0 0 0 2 2 1 0 0 1 1 0 0 0 0 2 0 2 2 2 0 0 2 0 2 2 2 0 0 1 0 1 0 0 2 2 1 0 0 0 0 0 1 1 1 0 2 0 0 1 0 0 0 0 1 1 0 1 1 0 0 0 0 0 1 1 1 0 0 0 0 1 0 1 0 2 2 0 2 0 0 0 0 1 1 1 1 1 1 1 0 0 0 1 1 0 1 0 0 0 2 0 0 1 2 0 0 0 1 1 1 0 0 1 1 0 0 1 2 0 2 0 0 0 1 0 0 1 1 1 1 0 0 0 0 0 0 2 0 0 0 2 0 0 0 2 1 0 2 0 1 2 0 1 2 0 1 1 1 0 1 1 1 0 1 1 1 0 1 1 1 2 1 0 1 0 2 0 2 0 2 1 2 1 1 1 0 0 2 2 0 0 1 0 1 1 0 1 1 1 0 0 0 2 1 1 2 0 2 0 0 1 0 0 1 1 0 1 1 0 0 0 0 0 0 0 0 0 1 0 1 1 1 1 0 1 1 0 0 2 2 0 0 0 1 1 1 2 2 0 0 0 1 0 2 1 2 0 1 0 0 0 1 0 1 0 1 0 1 0 1 1 1 2 1 1 0 0 1 1 2 0 0 2 2 0 2 1 1 1 1 0 0 1 1 1 1 2 1 0 1 0 2 1 0 1 0 0 0 0 0 0 1 0 0 0 1 0 0 0 0 1 0 0 2 1 0 0 1 1 0 1 0 0 0 1 2 0 1 0 0 0 1 0 1 2 1 1 1 1 0 0 0 0 2 0 0 1 0 0 0 0 1 0 1 1 0 0 2 0 0 1 0 0 0 0 0 0 1 1 1
189 1 0 0 0 0 1 1 1 1 2 0 0 0 0 0 0 0 0 0 1 0 1 0 2 0 0 0 0 0 2 2 2 2 0 2 0 1 0 1 1 0 1 1 0 1 0 1 0 1 1 2 0 0 0 1 1 0 0 0 1 0 2 2 1 1 1 0 1 1 1 2 2 0 1 2 1 1 2 0 0 0 2 1 1 0 0 2 2 2 1 1 0 2 0 0 0 0 0 1 0 2 1 0 2 1 2 0 0 1 0 2 0 2 0 2 0 0 0 0 0 0 2 1 1 1 0 1 0 1 0 0 0 0 0 0 0 0 0 1 2 1 0 0 0 0 0 0 0 0 0 0 1 1 0 1 1 0 0 1 0 0 0 1 1 2 2 0 0 0 2 2 0 2 0 0 2 0 0 0 0 0 0 2 2 2 1 0 0 0 0 0 0 1 1 0 1 0 0 0 0 0 0 0 2 0 0 1 1 0 1 0 0 0 0 1 0 1 0 1 1 2 1 1 1 1 1 0 0 1 1 1 0 0 1 0 0 2 0 0 0 1 2 0 0 1 0 1 2 0 0 0 1 0 0 1 1 0 0 0 0 0 0 1 0 0 0 0 1 0 0 1 0 2 0 0 0 0 2 0 0 1 0 0 0 0 0 1 0 2 0 0 1 0 2 1 0 0 0 2 0 0 1 1 1 0 1 0 0 0 0 1 0 1 0 0 2 0 2 0 0 2 2 2 0 0 0 0 0 0 1 0 0 0 0 1 0 1 1 1 0 1 2 0 0 0 1 0 2 1 1 0 0 0 2 0 0 1 0 1 0 1 1 0 1 2 0 1 2 1 2 0 1 1 0 1 2 2 0 0 0 1 1 1 0 0 0 0 0 0 0 0 1 0 1 1 1 0 0 0 0 1 0 2 2 1 0 1 0 1 0 0 1 1 1 1 0 1 0 1 1 1 1 1 0 0 1 0 0 0 1 0 0 2 2 2 0 0 0 0 2 0 2 0 0 1 0 1 0 0 0 1 0 2 2 0 2 1 1 2 1 0 1 1 0 1 1 0 1 1 1 0 1 1 2 1 1 0 1 1 2 0 2 1 1 1 0 2 2 0 0 2 1 1 1 0 0 0 0 1 2 0 2 2 0 1 1 1 1 0 0 0 0 2 0 0 0 0 1 1 1 1 0 0 0 2 0 2 0 2 0 2 0 0 1 1 0 1 1 0 1 0 2 2 2 0 0 1 1 1 0 0 0 2 0 0 0 1 1 1 0 0 1 2 0 1 1 0 0 0 0 0 0 0 0 0 0 2 2 1 1 0 0 0 1 0 1 1 0 0 0 0 1 0 0 0 0 0 1 1 0 1 1 0 0 0 2 0 0 0 2 0 0 1 1 1 0 0 0 1 1 2 0 2 0 0 2 1 0 0 1 2 1 1 0 1 2 0 2 1 0 1 0 0 2 1 1 1 1 0 0 1 1 1 0 1 2 2 2 0 0 0 1 2 2 2 0 1 1 1 0 1 0 0 0 1 2 0 0 0 1 0 0 0 0 2 1 2 0 0 0 2 0 0 0 0 0 1 0 1 0 1 0 0 1 2 0 1 2 1 1 0 0 1 1 1 0 2 1 0 0 0 0 0 0 1 0 0 0 0 1 1 0 0 0 0 2 0 0 2 2 1 0 0 0 1 0 0 1 1 1 1 0 0 0 0 0 0 1 0 0 0 2 0 0 1 2 1 0 2 0 0 1 1 1 1 0 2 2 2 0 0 2 0 0 0 2 2 0 2 0 1 2 2 1 0 1 0 0 1 0 2 0 1 0 1 1 0 1 0 1 0 1 0 0 0 1 1 0 0 0 0 0 2 2 2 2 1 2 2 1 1 0 1 0 1 0 1 1 0 0 1 0 0 0 0 1 0 0 0 0 2 0 2 0 0 0 0 1 1 0 1 1 0 1 1 1 1 1 0 1 0 0 0 0 1 0 0 0 1 1 2 0 0 0 0 0 2 0 0 0 0 2 1 2 0 2 0 0 1 0 2 0 2 1 0 1 1 0 2 0 0 0 1 2 0 1 1 1 0 0 1 0 2 1 0 1 0 0 0 2 0 0 2 0 0 0 1 0 0 0 0 2 2 0 1 0 1 0 0 2 0 2 0 1 1 1 1 0 1 0 0 0 0 1 0 1 1 0 0 2 0 0 0 1 0 1 1 1 1 1 1 0 2 0 0 0 2 0 2 2 0 1 0 0 1 0 0 0 0 1 1
190 0 0 0 1 0 1 2 2 0 0 1 0 1 0 1 0 0 0 0 2 0 0 0 2 0 0 0 0 0 2 0 1 1 0 1 2 1 0 0 2 0 0 0 0 0 1 0 2 0 0 0 0 1 1 0 1 0 0 1 1 1 1 2 0 1 0 0 1 1 0 1 1 0 1 1 0 2 2 0 2 0 2 2 2 0 0 0 0 2 0 0 1 1 0 0 0 0 0 1 0 2 0 0 1 1 1 0 0 2 0 2 0 0 2 2 2 0 2 0 0 1 2 0 0 1 0 2 0 2 1 0 0 1 1 1 0 0 0 0 0 2 0 0 0 0 0 0 0 0 0 0 1 0 0 0 0 0 0 1 1 0 0 0 0 2 1 0 0 1 1 0 0 1 0 0 2 0 0 0 0 1 0 2 1 1 2 2 0 2 2 2 0 0 2 0 1 1 0 0 0 0 0 0 2 0 1 0 0 0 0 0 1 0 0 0 0 2 1 2 0 0 0 0 1 1 1 1 0 1 0 1 0 0 2 0 0 2 0 2 0 0 2 1 0 1 0 0 2 0 0 0 1 1 1 1 0 1 1 0 0 0 0 1 0 0 0 0 2 1 0 2 0 1 0 0 0 1 2 0 1 1 2 1 0 1 1 2 0 2 1 1 1 0 2 1 1 0 0 0 0 0 1 1 1 0 1 0 1 0 0 1 0 0 1 0 2 1 0 0 0 2 1 1 1 0 0 0 1 1 1 0 0 0 0 0 0 2 0 0 1 1 1 0 0 0 1 0 1 1 0 0 1 1 1 1 1 0 0 1 0 1 1 0 1 1 1 1 1 0 1 1 0 2 0 1 1 1 1 0 1 1 1 0 0 0 0 0 0 1 0 0 1 0 2 0 0 1 0 1 1 2 0 2 2 0 0 0 0 1 1 1 0 0 0 2 2 0 1 0 0 1 1 2 0 2 2 1 1 0 1 0 0 0 0 1 0 1 0 0 1 0 1 1 0 1 0 0 1 2 0 1 0 1 1 0 1 1 0 0 1 0 0 1 0 1 1 2 2 2 2 2 2 2 1 0 1 0 2 1 0 2 0 0 0 0 0 2 2 0 0 2 1 0 0 0 0 2 2 0 1 0 2 1 0 1 2 0 1 0 1 0 1 1 0 1 0 0 1 1 1 0 0 0 0 1 0 1 0 2 1 1 1 0 0 0 1 1 1 1 0 0 1 0 0 0 0 1 1 1 0 0 2 0 2 2 0 0 0 0 0 0 0 2 0 0 0 1 1 0 0 0 2 0 1 1 2 2 2 1 1 0 1 0 0 1 0 0 0 0 0 0 1 1 1 0 1 0 0 1 0 1 2 0 0 0 2 0 1 1 1 0 0 0 2 0 1 0 1 0 1 1 0 0 0 2 2 1 0 0 2 2 0 0 0 0 2 1 2 1 2 0 0 1 0 1 2 1 1 0 0 2 0 1 0 2 2 1 1 0 0 0 1 0 1 1 0 1 0 0 2 0 0 0 0 0 1 0 0 0 0 0 1 1 0 2 1 1 0 1 0 1 0 0 0 0 0 2 0 1 0 1 0 0 1 1 2 0 2 1 0 0 0 1 1 1 0 1 1 0 0 0 1 0 0 1 0 0 0 0 1 1 1 0 2 2 2 0 0 0 0 0 0 0 1 0 0 0 0 0 1 1 0 0 0 0 1 0 1 0 0 0 1 0 0 0 1 1 1 2 0 0 1 0 0 1 0 1 1 1 0 0 2 0 1 1 0 1 1 1 1 1 2 2 0 1 1 0 0 1 0 1 2 2 2 1 0 0 0 1 1 0 1 1 1 0 1 1 2 2 2 2 0 1 1 0 0 1 1 2 0 1 1 0 0 0 0 0 2 0 2 0 0 0 0 0 0 0 0 0 0 2 1 1 1 0 1 0 0 0 2 2 2 1 2 1 1 0 1 1 0 0 2 2 0 2 0 0 1 2 2 2 0 0 0 0 1 1 0 1 0 1 1 1 2 0 2 0 0 0 0 2 0 2 2 1 0 1 0 0 1 2 1 0 1 1 0 1 2 1 0 1 0 2 0 0 1 1 1 0 1 0 0 1 0 0 0 2 0 0 0 0 2 0 0 0 0 0 0 0 1 0 2 0 0 0 0 1 1 0 1 0 0 0 0 0 1 0 1 1 0 0 0 0 0 1 0 0 1 0 0 0 0 2 0 0 1 0 0 2 0 0 0 0 0 0 0 0 0 0 2 1
191 1 0 0 2 0 2 0 0 1 1 2 1 2 0 1 0 0 0 1 1 1 1 0 2 0 0 0 1 2 2 1 1 2 1 0 2 1 0 0 1 1 0 1 0 1 1 0 1 1 0 0 0 0 1 1 1 0 0 1 1 1 1 1 0 1 0 1 2 0 0 2 2 0 1 2 1 1 2 1 0 0 2 1 1 0 0 2 2 2 0 1 2 2 0 0 0 0 0 1 0 2 1 0 2 1 2 1 1 1 0 2 2 2 2 2 2 0 0 2 2 0 2 1 1 1 1 0 0 1 1 1 0 0 1 0 0 0 0 1 1 1 0 1 0 0 0 0 0 1 0 0 0 1 0 0 0 0 1 0 1 0 0 1 1 1 0 1 0 1 1 1 0 1 0 0 2 1 0 1 0 1 0 2 2 2 2 0 0 0 0 0 1 1 1 0 1 0 0 0 1 0 0 0 2 0 0 1 2 0 1 0 0 0 0 0 0 1 1 1 1 1 0 1 1 1 0 2 0 2 0 1 1 2 1 1 0 2 0 1 0 0 2 0 1 2 1 0 2 0 0 0 1 0 0 2 2 0 0 0 0 0 0 0 0 0 1 0 0 0 0 1 1 2 1 1 0 1 1 0 1 2 2 0 0 1 1 1 1 2 1 1 1 0 2 1 1 1 1 2 2 0 0 0 0 0 0 0 2 0 0 2 0 0 1 0 2 1 0 0 0 1 2 1 2 0 1 0 1 1 2 1 0 0 0 0 0 2 0 1 1 1 2 0 1 1 2 0 2 2 2 0 1 1 0 1 1 0 0 2 0 1 1 0 1 0 1 2 2 0 2 0 0 2 0 1 2 2 1 0 1 0 2 0 1 1 0 1 1 0 1 1 1 0 2 0 0 1 0 0 0 0 0 0 0 0 1 2 0 1 0 0 0 0 1 2 1 1 1 0 0 1 0 1 1 1 0 1 1 0 1 0 0 0 0 1 0 1 0 0 2 0 0 2 0 2 1 0 0 0 0 0 0 2 2 1 2 1 1 0 0 0 0 0 0 1 1 0 1 0 0 0 1 1 2 0 2 0 2 0 1 1 1 0 1 0 0 2 2 0 0 2 1 1 1 0 1 0 0 0 1 1 1 0 0 2 2 0 1 0 0 0 0 0 0 2 0 1 0 1 1 1 1 1 1 2 0 2 0 2 0 2 0 1 1 0 0 1 0 0 2 2 1 1 1 2 1 1 1 2 0 0 1 2 1 0 0 0 0 0 0 0 1 1 0 1 1 2 0 2 1 1 1 1 0 1 2 2 2 2 0 0 0 0 0 1 0 1 0 0 0 1 1 1 1 1 1 0 0 0 0 2 0 1 1 2 0 0 1 1 0 0 0 1 0 0 1 0 0 0 0 0 0 1 0 0 0 2 0 0 1 1 0 0 0 2 2 1 1 0 1 1 0 1 1 0 1 1 0 0 0 2 1 1 0 2 1 1 0 1 1 0 1 0 0 1 1 0 1 1 1 1 0 0 0 1 1 0 0 0 1 0 1 0 0 2 0 2 1 1 0 0 0 0 1 0 2 2 0 2 1 0 0 0 0 2 0 1 2 1 1 0 0 0 0 1 0 0 0 1 0 0 0 0 1 1 1 1 1 0 2 2 0 0 2 2 0 0 1 1 0 1 0 0 0 0 0 1 2 2 2 2 0 0 0 0 1 0 2 1 0 1 2 0 0 1 2 0 1 1 1 0 1 1 0 0 0 0 0 1 0 0 0 0 0 2 0 1 1 1 1 1 2 2 0 1 0 0 0 1 0 2 1 1 1 1 2 0 0 2 2 0 1 1 1 1 0 1 2 2 1 2 0 0 2 0 0 2 1 2 0 1 1 0 0 1 1 0 2 1 1 0 1 1 1 1 1 0 0 0 0 2 1 2 0 1 0 0 0 0 1 1 0 0 0 0 0 0 2 0 0 0 1 0 0 2 0 1 1 0 0 0 0 0 0 0 0 1 1 1 0 2 1 2 2 0 2 0 0 1 0 1 0 2 2 1 0 0 2 1 1 2 1 0 1 1 0 0 1 1 0 0 0 0 1 0 1 1 0 0 2 0 0 1 0 1 0 1 1 0 0 0 1 1 1 2 0 1 0 0 2 0 1 0 2 0 1 1 0 1 0 1 1 0 1 0 1 0 1 2 1 1 1 1 0 1 0 0 2 0 0 0 1 1 0 0 0 1 0 1 1 0 1 0 0 0 0 0 0 0 0 0
192 0 0 1 0 0 1 2 2 0 0 0 2 2 1 0 1 0 1 0 2 1 1 1 1 0 0 1 0 0 1 1 2 1 0 0 2 0 0 0 0 0 0 0 0 1 0 1 1 1 0 1 2 2 0 1 1 0 0 2 0 0 0 0 0 0 0 0 1 0 0 1 2 0 0 2 1 1 2 0 1 0 1 0 1 0 1 1 1 2 1 1 2 0 0 0 0 1 1 2 0 1 1 0 2 0 2 0 1 1 0 1 1 2 1 2 1 1 2 1 1 1 2 2 1 1 1 0 0 0 0 0 0 0 1 0 0 0 0 2 1 1 0 0 0 0 0 0 0 1 0 1 0 0 0 1 1 1 0 1 2 0 1 0 1 2 1 0 0 0 1 0 0 1 0 1 1 0 0 0 0 0 0 2 2 2 0 0 0 0 0 0 0 1 1 0 1 0 0 0 1 0 0 0 2 0 1 0 2 0 1 0 0 0 0 0 0 2 2 1 1 0 0 2 0 0 0 0 0 0 1 1 0 0 1 0 0 1 0 0 0 0 2 1 0 2 0 0 2 0 0 0 0 0 0 1 0 0 0 0 0 1 0 2 0 0 0 2 0 0 0 2 1 2 0 0 2 1 2 0 0 0 2 0 0 1 2 0 0 1 0 0 0 0 2 0 1 0 1 2 1 0 1 1 1 1 0 0 0 0 0 1 1 0 1 1 2 0 0 0 1 1 0 2 2 0 0 0 0 0 0 0 0 0 0 0 0 1 1 0 0 0 2 0 0 0 2 0 1 1 1 0 0 1 1 1 1 0 0 0 0 0 1 1 1 0 0 2 1 0 1 1 0 2 0 1 1 1 0 0 1 0 0 0 1 0 0 0 0 0 0 0 0 1 2 0 0 1 0 0 0 0 0 1 0 0 1 1 0 1 1 1 1 1 1 1 0 0 0 0 0 1 1 1 1 1 1 0 0 1 0 1 0 0 0 1 0 1 0 0 2 0 1 1 2 2 0 1 1 1 1 0 0 2 0 0 0 0 0 0 0 0 0 0 0 1 1 2 2 1 1 1 1 1 0 0 0 0 1 0 1 1 1 1 0 1 0 1 1 0 1 0 0 0 0 0 0 1 1 0 1 1 0 0 0 2 2 2 1 0 1 0 0 2 0 0 0 0 0 0 0 2 2 1 1 1 0 0 0 1 2 0 0 0 0 0 1 1 1 1 0 0 2 0 0 0 0 0 2 2 0 1 1 2 1 0 0 1 1 1 0 0 0 1 0 0 0 1 1 0 0 0 0 0 0 0 0 1 1 1 0 0 1 0 0 1 0 0 0 0 0 0 1 0 1 0 1 1 1 1 0 1 0 2 0 2 2 0 0 1 1 0 0 1 1 1 0 0 2 0 0 2 0 1 0 1 2 2 0 0 1 1 0 2 0 2 2 0 2 2 0 1 0 0 2 1 1 2 0 0 2 1 1 2 0 2 1 2 1 0 0 0 0 0 0 1 0 2 0 0 0 0 0 0 1 1 1 0 1 2 0 2 1 0 0 1 0 1 0 1 0 1 1 0 0 0 0 2 0 2 1 0 0 0 1 2 0 2 2 1 0 0 0 1 1 1 0 2 2 0 0 0 1 0 0 1 0 1 1 0 1 1 0 0 0 0 1 0 0 2 1 1 0 0 0 0 0 0 0 0 0 0 0 0 0 1 1 0 2 0 0 1 1 0 0 0 1 0 2 1 1 0 2 1 0 1 0 0 0 1 0 1 0 1 1 2 0 1 0 1 1 0 2 2 1 1 0 0 0 1 0 2 0 2 0 1 0 0 0 2 2 1 1 1 1 0 0 1 2 1 1 1 0 1 1 2 1 1 2 2 0 1 1 0 0 0 1 0 1 0 1 0 1 0 1 0 1 0 0 0 0 1 1 1 1 0 1 0 0 0 2 2 0 0 0 1 1 0 0 1 0 0 0 1 0 2 1 1 0 2 0 1 0 0 0 0 1 1 0 0 0 1 1 2 2 0 2 0 0 0 0 2 0 2 1 1 1 1 1 1 1 1 0 1 1 1 0 0 2 2 0 0 0 1 2 1 0 0 0 0 2 0 0 2 0 0 0 2 0 0 0 0 2 1 0 1 1 1 0 1 1 0 1 0 0 0 1 2 0 1 0 1 0 0 2 0 1 0 0 0 1 0 0 0 0 2 0 0 2 0 0 0 0 0 0 0 0 0 1 2 0 0 0 0 0 0 0 1 1 1 2 1
193 0 0 0 0 0 0 1 1 1 1 0 0 1 0 1 0 0 0 0 2 0 1 0 2 0 0 0 0 2 2 0 0 0 1 0 2 2 0 0 2 0 1 1 0 0 0 0 0 0 0 1 1 1 0 0 1 0 0 0 1 0 0 0 0 0 0 0 1 0 0 1 2 1 2 2 0 1 1 0 1 0 2 1 2 0 0 0 0 2 0 1 1 1 0 0 0 1 0 2 1 2 1 0 2 0 2 1 2 0 0 1 1 2 1 2 1 1 2 2 2 0 2 2 2 0 2 1 0 1 0 1 0 0 0 0 0 0 0 1 1 1 0 0 0 0 0 0 0 0 0 0 0 0 0 0 1 1 0 1 1 0 0 0 0 0 1 0 1 1 1 2 0 2 1 0 2 0 0 0 0 1 0 2 2 2 1 1 0 0 0 1 0 1 1 0 2 0 0 0 1 0 0 0 2 0 2 2 1 0 0 0 2 0 0 1 1 0 0 0 2 0 1 1 1 1 1 2 0 2 0 0 0 0 1 0 0 2 0 2 0 0 2 0 0 2 0 0 2 0 0 0 1 1 1 2 0 0 0 0 0 0 0 1 0 0 0 1 2 0 1 0 0 2 0 0 0 1 1 0 0 1 2 1 1 1 2 2 0 2 0 0 1 0 2 1 1 0 0 1 2 0 0 0 0 0 1 1 1 0 1 2 0 0 2 0 2 0 0 0 0 0 0 2 1 0 1 0 0 0 1 0 0 0 0 0 0 1 0 1 1 2 1 0 0 1 1 0 1 1 2 0 1 0 1 0 0 0 0 1 0 1 0 0 0 0 1 1 2 0 2 0 0 2 1 1 2 2 1 0 0 1 0 1 1 0 0 2 2 0 1 1 0 0 1 0 0 2 1 1 1 1 0 2 1 1 1 0 0 2 0 0 1 1 1 1 0 0 0 0 1 1 0 2 1 1 1 0 0 1 0 0 1 1 1 1 0 2 0 0 0 0 1 1 0 1 0 2 0 1 0 2 0 2 1 0 1 2 1 2 2 1 1 1 0 1 1 2 2 2 1 1 1 1 0 0 0 0 2 0 1 2 2 1 1 1 0 0 1 0 1 1 1 2 1 0 0 0 0 1 2 2 1 0 0 2 2 0 1 0 0 1 0 0 0 2 1 0 1 1 1 1 1 1 1 2 0 0 0 0 2 0 0 2 2 0 0 1 0 2 1 1 1 1 1 0 0 2 0 0 0 0 0 2 0 2 0 1 0 2 2 0 1 1 0 1 1 0 0 0 0 0 1 0 0 1 1 1 1 1 0 0 0 0 0 0 0 0 0 0 0 0 0 1 0 0 0 1 1 2 1 0 0 2 0 2 1 0 2 1 1 0 0 1 1 0 0 0 1 0 0 1 0 0 0 1 1 2 0 0 0 1 1 1 0 0 2 0 2 1 2 0 0 2 0 1 1 2 0 0 2 2 2 0 0 2 2 2 2 0 0 0 0 0 0 0 0 0 2 1 0 2 0 1 0 0 0 2 2 2 0 0 0 1 1 2 0 1 0 1 1 0 0 0 0 0 1 1 0 0 0 0 0 1 2 2 1 2 2 0 0 0 0 0 0 1 0 1 1 0 0 0 1 0 0 0 0 0 0 0 0 1 0 0 0 0 1 0 0 2 0 2 0 0 1 1 1 0 0 0 0 0 0 0 0 1 0 0 1 1 0 1 2 0 0 0 2 0 2 1 0 0 1 0 0 1 1 1 1 1 0 0 1 1 1 2 0 0 0 0 2 0 2 2 1 0 1 0 0 1 0 0 0 2 0 1 1 0 0 2 2 1 0 0 0 0 0 1 2 1 1 1 0 1 1 2 1 1 0 2 0 0 1 0 0 0 0 2 2 0 2 2 1 0 1 0 1 0 0 0 0 2 0 2 0 0 0 0 0 0 1 1 0 0 0 0 1 2 2 0 0 0 0 0 0 2 1 0 1 2 2 2 1 0 0 0 0 2 0 0 1 2 0 1 2 1 1 0 0 0 0 2 0 2 0 0 1 0 0 1 1 1 0 0 0 2 0 1 1 0 0 1 0 1 2 0 1 2 1 2 2 0 0 2 0 0 0 0 0 1 0 0 1 0 0 2 1 1 0 2 0 0 1 0 1 0 1 2 0 1 0 1 0 0 1 0 0 0 0 1 2 0 0 0 0 0 2 0 1 0 0 0 0 0 0 0 0 0 1 1 0 0 0 1 1 0 0 0 0 0 2 1
194 0 0 0 0 0 1 2 2 0 1 0 1 2 0 2 1 0 1 1 1 0 1 0 2 0 0 0 0 0 1 0 0 1 0 0 2 1 0 0 0 1 0 0 0 0 1 0 2 1 0 0 1 1 0 1 0 0 0 1 1 0 1 1 1 0 1 0 2 1 0 2 2 0 2 2 0 1 2 1 0 0 2 0 1 0 0 0 0 2 0 1 2 0 0 0 0 0 0 1 0 2 2 0 2 0 2 1 2 0 0 1 1 1 1 1 0 0 2 0 1 0 2 0 0 2 0 0 0 0 2 0 0 0 0 0 0 0 0 2 0 2 0 0 0 0 1 0 0 0 0 0 0 1 1 1 1 1 0 0 0 0 0 0 0 1 1 0 0 2 0 0 0 1 0 0 1 2 0 2 0 2 0 2 2 2 1 2 0 0 1 1 1 0 0 0 0 0 0 0 0 0 0 0 2 0 2 2 0 0 1 0 2 0 0 0 0 0 2 0 2 2 1 2 0 0 2 2 2 0 0 0 1 1 2 1 0 2 0 1 0 0 2 0 0 2 0 1 1 1 1 1 1 0 0 2 0 0 0 0 0 0 0 1 0 0 0 0 2 1 1 1 1 2 0 0 1 1 2 0 1 1 2 2 0 0 2 1 1 2 1 1 2 0 2 2 0 1 1 1 1 0 1 1 1 0 0 0 1 0 0 1 0 1 1 0 1 0 0 0 0 2 1 0 1 0 1 0 1 1 1 1 1 0 0 0 0 1 1 2 1 0 2 0 0 1 1 2 2 0 2 0 0 1 1 1 2 0 2 0 2 2 1 0 1 0 0 1 1 0 1 1 1 2 1 1 1 2 0 0 0 2 1 1 0 0 0 0 0 1 0 0 1 0 2 1 1 2 0 0 0 0 0 2 1 0 1 2 0 1 1 0 1 1 1 2 0 1 0 0 0 1 0 1 2 2 1 0 0 0 1 0 0 0 0 1 0 0 0 0 2 0 2 0 0 1 0 0 0 0 0 1 0 2 0 0 0 1 0 1 1 0 0 0 1 1 0 2 2 0 0 0 0 0 2 0 2 1 1 0 1 1 2 1 2 0 0 0 1 0 1 1 0 2 0 0 0 0 0 1 2 1 0 0 0 2 1 1 0 0 0 0 0 0 1 1 0 1 0 1 1 1 0 0 0 1 0 2 0 2 0 2 0 0 0 0 1 0 0 1 0 0 1 1 1 2 1 1 1 2 0 1 0 1 1 1 0 0 1 0 0 0 0 2 1 0 1 2 1 1 0 0 1 0 1 0 1 1 1 1 0 0 2 0 0 2 0 0 1 1 0 0 0 1 0 0 0 0 0 0 0 2 0 1 1 2 0 0 1 1 1 0 0 0 1 0 0 0 1 0 1 1 0 0 0 1 1 2 0 0 1 1 0 1 0 1 2 0 2 2 0 1 1 2 0 1 1 0 0 0 0 1 0 2 1 2 1 2 2 0 0 0 1 1 2 2 0 1 1 1 1 1 0 0 0 0 0 1 1 1 1 0 0 1 1 1 1 1 0 1 1 1 0 0 1 0 2 2 0 2 1 0 0 0 0 1 1 2 2 0 0 0 0 0 0 1 0 1 1 1 0 0 0 0 0 2 0 1 1 0 1 1 0 0 0 0 2 0 0 2 2 0 0 0 0 0 0 0 1 1 1 1 0 0 0 0 0 0 1 0 0 0 2 0 0 1 2 2 0 2 0 1 2 1 0 0 0 0 0 0 0 2 0 1 1 2 0 2 0 2 0 1 2 2 0 1 0 0 0 1 1 0 0 1 0 1 1 0 0 1 2 1 0 0 0 0 0 1 2 1 1 1 0 0 0 2 0 1 1 2 0 1 1 0 0 1 1 1 2 1 0 1 0 0 0 0 0 0 0 2 0 0 0 2 0 0 0 0 0 0 1 1 0 0 0 1 2 0 2 0 1 0 0 1 0 1 0 0 1 2 2 2 1 0 0 1 0 1 0 0 0 1 1 1 2 0 2 0 0 0 0 2 0 1 2 1 0 0 0 2 0 1 1 0 1 1 0 1 2 1 1 0 0 2 0 0 2 1 0 0 2 0 1 2 0 0 1 1 0 0 0 0 2 2 1 0 0 1 0 0 1 0 1 0 1 1 2 2 2 1 1 0 0 0 0 1 1 0 0 0 2 0 0 0 0 0 2 0 0 0 0 0 0 2 0 0 0 1 0 1 1 0 0 0 0 1 0 1 1 1 1 0
195 1 0 0 1 0 1 2 2 0 0 2 0 0 0 0 0 0 0 0 2 0 1 1 1 0 1 0 1 1 0 1 1 1 1 0 2 0 0 0 1 0 0 0 0 1 0 1 1 1 0 1 1 1 0 1 0 1 0 1 0 1 1 2 0 0 0 0 1 0 0 0 1 0 1 1 0 1 1 0 1 0 2 2 2 0 0 1 1 2 1 1 1 1 1 0 0 1 1 2 0 1 0 0 2 0 2 0 0 2 0 1 1 1 1 1 1 0 1 1 1 0 1 2 1 0 1 0 0 0 1 0 0 0 0 0 0 0 1 0 0 2 0 0 0 0 1 0 0 0 0 0 0 0 1 0 2 1 0 2 1 0 1 0 1 2 1 0 1 2 0 0 2 2 1 0 1 0 0 0 0 0 0 0 0 0 0 2 1 0 0 1 1 0 1 0 1 1 0 0 0 1 0 1 1 0 1 2 0 0 1 0 2 0 0 1 0 1 2 1 1 0 1 2 0 0 1 1 0 1 0 1 1 1 2 0 0 2 0 1 0 0 1 1 0 2 0 0 2 0 0 0 2 0 0 0 0 0 1 1 1 1 0 0 0 0 0 0 1 0 0 0 1 1 2 1 0 0 1 0 1 2 1 0 0 0 0 0 2 2 2 2 0 0 2 1 1 0 0 2 1 1 1 1 1 0 1 0 1 0 0 0 0 0 1 0 1 0 1 0 0 1 1 2 2 0 0 0 2 2 2 1 0 0 0 1 0 0 1 1 0 0 2 0 0 0 1 0 1 1 1 0 0 0 1 0 0 1 0 0 1 0 2 0 2 0 0 2 2 0 2 0 1 2 0 1 2 1 1 1 1 1 1 0 0 1 0 0 0 1 1 1 0 0 2 0 0 0 2 1 2 2 0 1 1 1 0 1 0 1 1 1 1 1 1 1 0 0 0 0 1 1 1 1 1 1 1 0 0 0 1 0 0 0 0 0 0 0 0 0 2 0 1 0 2 2 0 1 0 2 0 1 0 2 0 0 0 1 1 2 1 0 0 0 0 0 0 2 2 0 0 0 2 2 2 2 0 0 1 0 1 1 1 1 0 0 1 2 2 0 0 2 1 1 1 1 1 2 2 0 0 0 1 1 0 1 1 0 0 0 0 0 0 0 2 0 0 0 1 1 1 1 1 1 1 2 0 2 0 2 0 2 0 0 0 0 2 1 1 1 1 0 0 0 0 0 0 0 2 2 0 1 0 1 2 0 1 0 0 0 0 0 0 2 2 0 2 1 0 1 0 0 1 0 0 1 1 2 2 2 0 0 0 0 1 0 1 0 0 0 0 0 0 1 0 2 0 0 0 0 0 2 1 1 0 2 1 0 2 2 0 0 0 1 1 0 0 0 0 0 0 0 0 1 0 0 2 2 0 0 1 1 0 2 0 0 2 0 2 1 2 1 1 1 0 1 2 1 0 1 0 1 0 0 0 2 2 2 2 1 0 0 1 2 2 2 1 2 0 0 2 0 0 0 0 0 1 1 2 2 0 2 0 0 0 0 0 1 1 2 0 0 1 1 1 0 2 2 0 1 1 0 0 0 1 2 0 2 2 0 2 0 0 0 0 0 0 1 0 0 0 0 2 0 0 0 0 0 0 0 1 1 0 0 0 0 1 0 0 1 0 1 0 0 0 1 0 0 0 0 0 0 0 1 1 0 1 0 2 1 0 1 1 0 0 0 1 0 2 2 0 0 2 0 0 0 0 0 0 0 0 1 1 0 0 1 1 1 0 1 1 1 2 2 0 1 0 1 0 1 0 2 0 0 0 2 2 1 0 1 1 0 2 2 2 0 0 0 1 1 0 1 0 2 2 2 2 1 1 1 1 0 0 1 1 0 0 1 2 1 1 1 1 1 1 1 1 0 0 0 0 2 0 2 0 0 0 0 0 0 1 1 0 0 0 1 1 1 1 1 1 0 2 0 0 1 0 0 1 2 2 2 0 0 0 0 1 1 1 0 0 0 2 2 2 1 1 0 1 0 0 2 1 1 1 1 1 1 0 2 0 1 0 1 2 1 0 1 1 0 1 0 1 2 0 0 2 1 1 1 2 0 0 2 0 0 0 1 0 0 0 0 0 0 0 1 2 0 0 0 1 1 1 0 1 0 1 2 0 1 0 0 0 0 1 0 1 0 1 1 1 0 0 0 0 1 1 0 1 0 0 0 0 2 0 0 0 1 0 1 1 0 0 0 0 0 0 0 0 0 2 0
196 1 0 0 0 1 2 2 2 2 2 0 0 0 0 0 0 0 1 1 1 1 0 2 0 0 1 0 0 1 2 0 1 2 0 1 1 2 1 0 0 0 0 1 0 1 1 1 1 1 0 1 0 1 1 0 1 0 0 1 0 0 2 2 1 0 1 0 1 0 0 1 2 0 2 2 0 1 1 0 1 0 1 0 0 0 0 0 0 2 0 1 2 1 0 0 0 2 0 2 1 1 0 0 2 0 2 0 1 1 0 1 0 1 1 2 0 0 0 2 2 0 2 1 1 0 1 0 1 1 1 0 0 0 0 0 0 0 0 2 1 1 0 0 0 0 0 0 0 0 0 0 0 1 0 0 0 1 0 0 1 0 0 1 1 2 0 0 0 2 0 0 0 2 0 0 1 2 0 2 0 2 1 2 1 0 1 1 0 1 1 1 0 1 1 0 2 1 0 0 2 0 0 0 2 0 1 1 0 0 0 0 1 0 0 0 1 1 1 0 2 1 1 2 0 0 2 1 0 1 0 0 0 1 1 1 2 2 0 1 0 0 2 0 0 2 0 0 1 1 1 1 1 1 1 2 1 0 0 0 0 0 0 2 0 0 0 1 2 1 0 2 0 2 1 1 0 1 1 0 1 2 1 0 0 1 1 2 0 2 0 0 0 0 1 0 1 0 0 0 0 0 2 2 2 0 1 0 1 1 1 2 0 0 2 0 1 2 1 0 1 2 1 2 2 0 0 0 1 1 2 2 1 0 0 0 0 1 1 1 1 0 1 0 2 1 1 0 1 2 1 0 0 0 1 0 0 0 0 2 0 2 0 0 0 1 0 1 2 1 2 0 0 2 1 0 1 1 0 0 0 2 1 0 0 0 0 0 0 0 0 0 1 0 1 0 0 1 1 1 1 1 0 2 2 0 0 0 2 0 0 2 1 1 1 1 0 0 0 0 0 2 0 0 1 1 0 0 0 0 0 0 0 0 0 1 0 2 0 0 1 0 1 1 0 1 0 1 0 1 0 1 0 1 2 0 2 2 1 2 2 0 1 1 0 1 1 2 2 0 1 0 1 1 1 0 1 0 1 0 2 1 0 0 0 0 0 1 1 0 1 1 0 1 2 0 0 0 0 1 2 2 1 1 1 0 1 1 1 0 0 1 0 0 2 0 0 1 0 1 1 1 0 1 1 2 0 0 0 1 2 0 0 0 1 1 0 0 1 0 2 2 1 0 1 1 0 1 1 1 0 1 1 2 1 0 0 1 0 0 0 0 2 2 0 2 2 1 1 0 1 2 2 0 1 1 2 1 1 0 1 0 0 0 1 0 1 0 0 0 0 0 0 2 0 1 0 0 0 0 0 2 2 1 0 1 0 0 2 1 2 0 0 2 1 2 0 0 0 1 1 2 0 0 0 0 1 2 0 0 1 1 0 2 0 0 2 0 2 2 2 1 0 1 1 1 1 2 0 0 1 2 1 1 0 2 2 2 2 0 0 0 2 1 1 1 0 1 1 1 0 1 0 1 1 0 0 0 1 1 1 0 0 0 0 0 0 1 0 1 0 0 0 0 1 0 2 2 0 1 0 0 0 0 1 2 0 1 2 2 0 0 0 0 0 1 0 1 1 0 0 0 0 0 0 1 0 2 1 0 1 1 0 1 2 1 0 0 0 1 0 1 0 0 1 0 0 0 0 0 0 0 0 0 0 1 1 0 0 0 0 0 1 0 0 0 1 1 1 2 0 1 0 1 1 0 0 1 1 1 0 1 1 0 1 1 1 2 0 2 0 1 2 2 0 0 0 0 0 0 0 1 1 2 1 0 0 1 0 1 1 0 0 0 0 0 0 0 2 2 1 1 1 0 2 0 0 1 1 2 1 0 1 0 0 0 0 2 2 0 2 1 0 0 0 0 0 0 0 0 0 2 1 2 0 0 1 0 0 0 1 1 0 0 0 1 0 0 2 2 0 0 0 1 0 1 0 0 1 2 2 2 0 0 0 0 1 1 1 0 0 1 1 0 0 0 0 0 0 1 1 1 0 1 1 1 1 0 1 0 1 2 0 0 0 1 0 0 1 1 0 0 0 1 0 0 1 0 0 0 2 0 0 1 0 0 0 1 0 0 0 0 1 1 1 1 1 1 0 1 1 0 2 1 0 0 2 2 0 1 0 1 0 0 1 1 1 0 0 1 0 1 0 0 0 0 1 0 1 0 0 0 0 2 0 0 0 1 0 1 1 0 0 0 0 0 1 0 0 0 2 2
197 1 0 0 0 0 0 1 2 1 1 0 1 2 1 1 1 0 1 0 1 0 0 0 2 0 0 0 0 0 2 1 0 1 1 0 2 1 0 0 1 1 1 1 0 1 0 0 2 0 0 0 0 0 1 0 0 0 0 1 1 0 2 2 1 1 1 0 0 0 0 1 1 0 0 1 1 0 2 0 0 0 2 1 2 0 1 0 0 1 0 0 1 2 0 0 0 0 0 1 0 2 1 0 2 1 2 0 0 2 1 1 2 2 2 2 2 0 0 1 1 0 2 0 0 1 0 0 0 0 1 1 0 1 1 0 1 0 0 1 0 2 0 0 0 0 1 0 0 0 0 1 0 1 1 0 1 1 0 2 1 1 0 1 0 0 1 0 1 2 0 0 0 2 1 0 2 0 0 0 0 1 1 2 1 0 1 2 0 2 2 2 1 1 1 0 1 0 0 0 0 0 0 1 2 0 1 0 0 0 1 0 0 0 0 2 1 1 1 0 2 1 1 2 1 0 2 1 0 1 0 0 0 1 0 0 2 2 0 2 0 0 1 0 0 2 0 0 2 0 0 0 1 0 0 1 1 0 1 1 1 1 0 1 0 0 1 0 2 1 0 1 0 0 0 1 0 0 1 0 0 0 1 0 1 1 2 0 2 2 2 2 1 0 1 1 0 0 0 2 1 1 1 1 1 0 0 0 1 0 0 1 0 1 2 0 2 0 1 0 1 2 0 1 1 0 1 0 1 1 2 1 0 0 0 0 0 1 1 1 2 1 2 0 0 0 2 1 2 0 2 0 0 0 2 0 0 0 0 1 0 1 1 0 1 0 1 0 2 0 2 0 1 2 0 2 2 2 1 0 0 1 1 1 0 0 0 1 1 0 0 0 0 1 2 2 2 1 0 0 0 0 0 1 1 0 0 0 0 0 2 0 1 1 1 1 0 1 0 0 0 1 1 2 0 0 1 0 0 0 2 0 0 0 0 0 0 1 0 0 0 0 1 1 1 1 0 0 1 2 0 1 0 1 1 0 1 1 2 1 0 0 1 1 0 1 1 1 1 0 1 0 1 1 1 0 1 0 2 0 1 2 1 1 0 0 1 1 1 0 1 1 0 2 2 1 1 2 1 0 1 1 1 1 0 1 1 0 1 0 0 2 0 2 0 0 0 1 1 1 1 1 0 0 0 2 0 0 0 2 2 0 0 0 0 1 2 1 1 1 0 0 1 1 1 0 0 1 1 1 0 0 1 2 0 1 0 2 0 1 1 0 0 1 0 1 1 1 0 1 0 0 0 0 0 0 0 0 0 0 0 0 0 0 0 0 1 0 0 0 0 0 0 1 1 1 1 0 0 0 0 1 1 2 0 2 2 0 1 0 0 0 0 0 1 0 0 0 1 0 2 2 0 0 0 2 2 1 0 0 1 1 0 2 0 0 2 0 2 1 1 1 0 1 0 2 2 0 1 0 1 2 0 2 0 1 1 2 1 1 1 1 1 2 2 2 1 0 1 1 1 1 0 1 1 0 1 0 1 1 0 1 0 1 1 0 0 1 0 1 0 1 0 0 0 0 0 0 0 0 0 0 0 0 0 1 0 1 1 1 0 0 0 0 0 0 0 1 1 0 0 0 2 0 0 0 0 2 2 0 2 2 0 0 0 0 0 0 0 1 0 1 0 0 0 1 0 1 0 0 0 0 0 0 0 0 0 2 2 0 0 0 1 0 0 0 1 0 2 1 1 1 2 1 0 1 0 1 1 2 0 0 0 0 1 2 0 2 1 2 0 2 2 2 0 1 0 1 0 1 0 2 2 2 2 1 0 0 1 1 2 0 2 2 2 0 0 0 2 2 1 2 0 0 2 0 0 2 1 2 0 0 0 1 0 1 0 1 1 0 1 0 1 1 1 0 1 0 0 0 0 1 2 2 1 0 2 1 0 0 1 1 0 0 0 1 0 0 2 0 2 0 1 0 0 2 0 0 1 2 2 2 1 0 0 1 0 2 0 1 2 2 1 2 0 0 0 0 0 0 0 1 0 2 1 1 1 0 1 1 0 0 1 0 1 1 0 1 1 0 0 1 1 1 1 0 2 0 0 0 1 0 0 2 0 0 0 1 0 0 0 0 1 0 0 1 2 1 0 1 1 0 1 0 1 0 1 2 2 1 0 0 0 0 2 1 1 0 0 2 0 1 0 0 0 0 0 0 1 1 1 0 0 1 0 0 0 0 0 2 0 1 0 1 1 0 0 0 0 0 0 0
198 1 0 0 0 0 1 0 1 0 0 0 0 0 0 0 0 0 0 1 1 0 0 0 2 0 1 0 1 1 2 1 2 2 0 2 0 1 0 0 0 2 0 0 1 0 1 0 1 1 1 1 0 1 0 0 2 0 0 0 2 0 1 1 1 0 1 0 1 0 0 2 2 0 1 2 1 1 1 0 2 0 2 1 2 0 0 1 1 2 0 1 2 1 1 1 0 1 0 2 1 2 2 0 2 0 2 0 1 1 0 1 1 1 1 1 1 0 0 2 2 0 2 0 0 1 0 0 0 1 1 1 0 1 1 0 0 0 1 0 1 2 0 0 0 0 0 0 0 0 0 0 0 0 0 0 1 1 0 1 1 1 0 0 1 2 0 1 0 1 1 2 2 1 0 0 1 1 0 1 0 1 0 2 2 2 2 1 0 0 0 1 0 0 1 0 1 0 0 0 1 0 1 0 2 0 1 1 0 0 1 0 2 0 0 2 1 0 1 1 1 0 1 2 0 0 1 1 1 0 0 1 0 0 1 0 0 2 0 0 1 1 2 0 0 2 0 0 2 0 0 0 1 0 0 1 2 1 1 1 1 1 0 1 0 0 0 1 2 0 1 0 1 2 0 1 0 0 2 0 0 0 2 0 0 1 2 0 1 2 1 0 1 1 2 2 0 0 0 0 1 1 2 2 2 0 0 1 2 0 0 1 0 0 2 0 2 1 0 0 1 1 2 0 2 0 1 0 0 0 2 1 0 0 0 0 0 2 0 2 2 2 2 0 0 1 0 0 2 1 1 0 1 1 0 2 2 0 1 1 1 2 2 0 2 1 0 1 1 0 1 1 0 2 0 1 1 2 1 0 0 2 0 0 1 0 0 0 0 1 0 0 1 0 2 0 0 0 0 0 0 1 0 2 2 0 0 0 0 2 0 1 0 0 0 0 0 0 0 0 0 2 0 2 0 0 0 0 0 0 0 0 0 0 0 1 0 0 0 1 1 0 1 1 0 2 1 0 1 1 0 0 0 2 0 0 0 2 1 2 2 1 0 0 0 0 0 2 2 2 1 1 2 2 0 0 0 0 1 0 1 1 1 0 1 0 0 1 1 0 1 0 1 1 0 0 0 1 1 0 1 1 1 1 0 1 1 1 0 0 0 0 1 1 0 1 0 0 0 0 0 1 1 0 0 2 0 0 1 1 1 0 0 0 0 1 0 0 0 2 1 1 0 0 0 0 0 1 1 2 1 1 0 0 1 1 1 2 0 0 0 0 0 1 1 0 1 1 0 1 0 2 0 0 0 0 0 1 1 0 1 0 1 0 1 1 1 0 1 1 0 0 0 0 0 0 0 0 0 0 0 1 0 2 0 2 0 0 0 1 0 0 0 2 0 0 2 0 1 0 1 1 0 0 0 1 1 1 0 0 1 1 0 2 0 2 2 1 2 2 0 0 0 0 0 2 2 1 0 1 0 1 2 0 0 1 2 2 1 0 0 0 2 0 1 2 0 0 1 1 0 1 0 0 0 0 0 0 0 0 2 0 2 0 0 2 2 1 0 0 0 1 0 1 1 0 1 2 0 1 0 0 0 0 0 2 0 2 2 0 0 0 0 1 1 0 0 2 0 0 0 0 0 0 0 1 0 1 1 0 0 0 0 0 0 0 2 0 0 1 0 0 0 0 1 0 0 0 2 2 2 2 0 0 0 0 1 0 1 0 0 0 1 0 0 0 1 1 1 1 1 0 1 0 1 2 0 2 1 1 1 0 0 0 0 1 0 1 0 1 1 1 2 1 0 1 0 1 0 1 0 1 0 1 0 2 1 1 0 0 0 0 0 0 0 0 0 0 1 0 0 1 0 1 2 2 2 2 0 2 0 0 2 0 0 0 0 0 0 0 0 0 0 0 0 0 0 0 0 0 0 2 1 1 1 0 1 0 0 0 1 2 1 0 1 0 1 0 2 0 1 0 0 1 0 2 0 0 1 2 2 2 0 0 0 0 1 2 0 0 0 0 1 1 1 0 1 0 0 0 0 1 0 2 1 1 1 1 0 2 0 0 1 0 1 1 0 0 1 1 0 0 0 1 2 1 0 1 0 0 2 0 0 2 0 0 0 2 0 0 0 0 1 0 0 2 1 0 0 0 1 0 2 0 1 0 0 2 1 1 0 0 0 0 2 0 0 0 0 1 1 0 0 0 1 1 1 0 1 0 0 0 0 2 0 1 1 0 1 1 0 0 1 0 0 0 0 0 0 0 1 1
199 0 0 0 0 0 0 0 0 2 2 0 0 1 0 1 0 0 1 1 1 1 0 0 2 0 0 0 0 0 1 1 0 2 0 0 2 1 0 0 1 1 0 1 0 1 1 0 2 0 0 1 1 1 0 1 0 0 1 1 0 1 2 2 0 1 1 0 0 0 0 1 2 1 1 2 1 2 2 0 2 0 2 1 2 0 0 0 0 2 0 0 0 2 1 0 0 2 1 2 0 0 1 0 2 1 2 0 1 1 0 2 0 0 1 1 0 0 0 2 2 0 2 1 1 1 1 0 1 1 0 0 1 1 0 0 0 0 0 2 2 0 1 0 0 0 1 0 0 0 0 0 0 1 0 0 0 1 0 1 2 2 0 1 2 2 1 1 0 1 1 1 0 1 2 0 2 1 0 1 0 1 1 2 2 1 2 1 1 0 0 0 0 1 2 0 2 0 1 0 0 0 0 1 2 0 1 0 1 0 0 0 1 1 0 2 2 1 0 0 2 1 1 2 0 0 2 0 0 0 0 0 0 0 1 0 0 2 0 1 0 0 2 0 0 2 0 1 1 1 0 0 1 0 0 2 1 0 0 0 0 0 0 2 0 0 0 0 2 0 1 0 0 1 1 0 0 0 1 0 0 1 2 1 0 1 1 2 1 2 1 1 0 0 2 0 0 0 0 1 0 0 1 1 1 0 0 0 0 0 0 1 0 0 1 1 2 1 1 0 0 1 1 1 1 0 1 0 0 1 2 2 1 0 0 0 0 1 1 0 0 0 1 1 1 1 1 0 2 1 1 0 0 0 1 2 2 1 0 1 0 1 1 0 1 0 1 1 1 0 1 1 0 2 0 0 0 1 1 0 1 0 0 0 0 1 0 0 0 1 0 0 0 0 2 1 1 1 0 1 1 1 0 2 2 0 0 1 0 2 0 1 0 0 0 1 0 0 1 1 1 0 1 1 0 2 2 0 0 1 1 0 0 0 0 0 0 2 0 0 1 0 1 0 1 2 0 0 1 2 0 1 0 2 1 1 1 1 1 2 1 0 1 2 0 2 2 2 2 0 0 0 0 0 2 0 2 1 2 1 0 1 1 0 1 0 0 1 2 1 1 2 1 1 1 0 0 2 2 0 0 0 2 2 0 0 1 0 2 0 0 1 0 1 0 1 0 0 1 1 1 1 1 0 0 2 2 1 0 2 0 1 0 1 1 1 0 0 1 1 1 1 2 1 1 1 0 1 1 1 0 1 1 1 1 2 0 0 0 0 0 0 0 1 1 0 1 1 1 0 0 1 1 0 0 1 1 1 1 1 0 0 0 0 0 0 0 0 0 0 0 0 1 2 0 0 1 0 0 0 0 2 1 1 0 1 0 0 1 0 1 0 0 1 0 0 0 0 1 0 1 2 0 1 0 0 1 2 0 0 1 1 0 2 0 0 2 0 2 0 2 1 0 1 0 2 2 1 0 0 1 2 0 0 0 2 1 1 0 1 1 1 1 0 0 0 0 2 0 0 1 0 0 0 0 1 1 1 2 2 0 0 0 0 0 2 2 2 0 0 2 0 2 0 0 0 2 2 0 2 0 0 0 0 1 2 0 1 2 0 1 1 0 0 0 1 0 1 0 0 0 0 0 0 1 1 1 0 0 0 1 1 0 0 0 0 2 0 0 1 1 1 0 0 1 1 0 1 0 0 0 0 0 0 0 0 0 0 2 0 0 0 2 0 0 1 2 0 1 2 0 1 1 1 1 1 1 0 0 0 0 1 2 0 2 2 0 0 0 0 2 0 2 1 0 0 0 1 0 1 0 2 0 1 0 2 1 0 0 1 1 0 0 0 0 0 1 0 2 2 2 2 0 1 2 0 0 2 0 2 0 0 1 0 0 1 1 0 0 0 0 0 1 1 1 1 1 0 0 0 0 1 0 2 0 0 0 0 0 0 2 2 0 0 0 1 2 2 2 0 2 0 0 1 0 1 0 1 1 2 0 1 0 0 0 0 1 1 1 0 0 2 1 2 2 0 2 0 2 0 0 2 0 1 0 0 2 1 0 2 0 0 0 1 1 1 0 1 2 1 1 0 0 1 1 0 0 1 1 1 2 0 1 1 1 1 1 0 1 2 1 1 2 0 0 0 1 2 1 0 1 0 2 0 1 0 0 2 1 2 0 1 0 0 2 0 0 0 1 2 0 1 0 0 0 0 2 0 1 0 0 0 0 1 0 1 1 1 1 1 0 0 1 0 0 0 0 1 1 1 2 1
[truncated: 1,606,808 more chars]
