# Supplementary material for: KNN-MDR: a learning approach for improving interactions mapping performances in genome wide association studies
Source: BMC Bioinformatics. 2017 Mar 21;18:184. doi: 10.1186/s12859-017-1599-7 (PMC5361736; doi:10.1186/s12859-017-1599-7)
Supplement: Supplementary file 3 — The data set(s) supporting the results of Table 2. (ZIP 28603 kb) [file 12859_2017_1599_MOESM3_ESM.zip › 3/SINAN/S33/mkallsimul.dat]

1 0 0 0 0 0 0 2 0 1 1 1 0 1 0 0 0 0 2 0 0 0 0 2 2 0 1 1 2 0 1 1 1 2 0 0 2 1 1 0 1 0 1 1 0 1 0 0 0 0 1 1 1 1 1 1 0 0 1 1 0 0 1 1 0 0 1 1 1 1 1 1 2 0 2 2 0 2 2 2 0 0 2 1 1 0 0 1 1 2 0 0 2 0 1 1 0 2 0 2 0 2 2 0 0 0 2 0 0 2 1 1 2 2 2 2 2 1 1 1 1 1 1 1 1 1 1 1 1 1 1 1 0 0 1 0 1 0 0 0 2 0 0 0 1 0 0 0 0 0 0 0 0 0 0 0 0 1 1 0 1 1 0 2 2 2 0 1 0 2 2 0 1 1 0 0 2 0 0 0 0 0 0 2 0 0 2 0 0 0 0 2 0 1 2 0 1 0 0 0 0 0 0 0 2 0 2 0 2 0 0 0 1 0 1 1 0 0 2 1 2 1 2 1 1 1 0 0 0 1 1 0 0 0 0 0 0 1 0 0 0 0 2 1 0 0 0 0 0 0 0 0 0 1 0 0 0 0 0 0 0 0 0 0 2 2 0 0 1 0 1 1 2 2 1 0 0 2 2 1 1 1 0 0 2 1 0 1 0 1 0 0 1 0 2 0 1 1 0 2 1 0 2 0 1 1 1 0 0 0 1 1 2 1 2 0 0 0 0 0 0 2 2 1 0 0 0 0 1 1 2 1 0 0 0 0 1 1 0 0 0 1 2 2 0 1 1 0 2 1 2 0 0 1 0 1 1 2 0 1 1 0 2 0 2 1 0 2 2 1 1 1 1 2 1 1 0 1 0 0 0 1 0 0 0 2 0 0 0 0 0 0 0 0 2 0 0 1 0 0 0 0 0 1 2 1 0 1 1 1 0 1 0 0 1 1 1 0 0 0 1 0 0 1 1 2 0 0 1 0 1 0 0 2 1 1 0 0 0 0 2 0 0 0 0 1 1 0 0 1 0 0 0 1 2 1 2 0 0 0 1 1 0 0 1 1 1 2 0 0 0 0 2 1 2 0 0 0 0 1 1 1 1 1 1 0 1 0 0 0 0 1 1 0 0 0 1 0 2 1 1 2 2 0 2 0 2 1 0 0 0 1 0 1 1 0 0 0 0 1 1 1 0 0 0 0 0 0 0 1 0 1 0 0 1 0 2 1 0 1 0 0 1 0 0 0 1 1 1 1 0 1 2 1 2 1 1 1 0 0 0 0 2 0 0 2 2 0 0 0 1 1 1 0 0 0 1 0 1 0 2 0 0 0 0 0 0 0 0 2 0 0 0 2 0 0 0 0 0 1 1 1 1 0 0 1 0 1 0 2 1 0 0 0 1 0 1 0 0 0 2 0 1 1 1 0 1 2 0 0 1 1 0 1 2 1 0 0 0 0 0 1 0 1 0 0 2 0 0 1 0 1 0 1 1 0 1 2 2 0 0 0 1 0 2 1 1 2 0 0 0 0 1 0 0 2 2 0 1 0 1 1 1 2 0 1 0 2 1 0 0 1 0 1 0 0 0 2 0 2 0 2 1 0 2 0 0 2 0 1 2 1 0 1 0 0 0 1 1 0 0 0 1 0 0 0 0 0 1 0 0 0 0 2 0 0 1 0 1 1 0 1 0 0 0 0 0 1 0 1 1 1 0 0 0 1 0 0 0 0 0 2 2 0 0 1 2 1 0 1 1 0 0 0 0 0 1 0 1 1 2 2 0 0 0 2 0 0 0 2 0 2 1 2 1 1 0 1 0 0 0 0 1 0 1 0 1 0 2 0 2 0 0 0 1 1 1 2 2 0 1 2 0 2 0 0 1 0 0 1 1 0 2 0 0 0 0 1 1 1 1 2 0 0 0 0 0 0 0 0 0 1 1 2 1 0 1 0 0 0 0 0 0 0 0 0 1 0 2 0 0 0 0 0 0 0 0 0 0 2 0 1 2 0 0 0 0 1 0 0 0 1 1 1 1 0 1 0 0 0 1 2 1 1 1 2 0 1 0 0 0 0 0 0 1 0 0 0 1 0 0 1 0 1 0 1 1 1 0 1 0 0 0 1 0 0 0 0 0 0 0 0 2 1 0 0 0 1 0 0 1 0 2 0 1 0 0 1 2 1 1 0 0 1 1 0 2 0 2 2 0 1 1 0 0 1 0 0 0 1 1 0 0 0 0 0 0 0 1 2 0 0 2 2 0 0 0 0 0 0 1 2
2 0 0 0 0 0 1 1 0 0 0 1 1 1 1 0 1 0 0 1 1 1 1 2 2 0 0 1 2 0 1 1 2 1 0 2 0 0 0 0 1 0 0 0 0 0 0 0 0 1 1 0 1 1 1 1 0 1 1 1 1 1 0 2 0 0 0 1 2 0 0 1 2 0 1 2 1 0 1 0 0 0 2 2 2 0 0 0 0 2 0 0 1 0 0 1 0 1 1 0 1 2 1 0 0 0 2 1 1 1 0 1 0 2 2 0 2 0 0 2 2 1 1 1 0 0 0 1 1 1 0 0 0 1 0 0 0 0 0 0 0 0 0 0 0 0 0 0 0 0 0 1 0 0 0 1 0 1 1 0 0 1 0 2 0 1 0 1 1 2 0 0 1 2 2 0 2 0 0 0 0 0 0 1 1 1 1 1 1 0 0 2 0 0 1 0 1 0 0 0 0 0 1 1 2 1 1 0 0 0 1 0 1 0 1 1 1 1 0 1 1 1 1 1 1 0 1 0 0 1 0 0 0 1 1 0 0 1 0 0 0 1 2 0 0 0 0 0 1 1 1 1 0 1 0 0 0 1 0 0 0 0 0 0 1 0 1 0 1 0 1 0 1 1 0 0 0 2 2 1 1 0 0 0 2 1 0 1 0 1 1 1 1 1 2 1 0 0 0 1 0 0 2 0 2 0 0 2 1 0 0 1 2 0 0 0 2 2 1 0 0 2 1 0 2 0 2 0 1 0 0 2 0 0 0 2 1 2 0 2 1 1 2 2 0 0 2 0 2 2 2 0 1 0 0 1 1 1 0 1 2 1 0 0 0 1 0 1 1 0 2 0 1 2 0 1 0 2 0 0 0 1 0 0 1 2 0 0 0 0 0 1 0 0 1 1 0 2 0 0 0 0 0 0 0 0 0 0 0 1 0 0 0 0 1 0 0 0 0 0 0 0 0 0 0 2 0 0 1 0 1 0 0 0 0 1 0 1 0 0 1 0 2 1 1 1 0 0 0 0 0 1 0 2 1 1 1 2 1 2 2 2 0 0 0 0 0 0 0 0 0 0 2 2 1 0 0 0 0 1 0 0 1 1 2 1 0 1 1 0 2 2 1 1 0 0 1 0 1 1 1 1 2 0 2 0 2 1 1 0 0 2 1 1 0 0 0 2 0 2 2 0 1 0 0 0 0 1 1 2 0 1 0 1 1 1 1 1 0 1 0 0 2 0 1 2 0 1 1 0 1 1 1 1 2 1 1 0 1 0 1 0 0 0 0 1 1 2 1 1 0 1 2 0 1 1 2 1 1 1 1 0 2 0 1 1 1 0 2 1 2 0 0 0 1 1 0 2 0 1 1 0 2 0 0 1 1 1 0 2 0 0 0 0 0 0 1 0 0 0 1 0 0 0 0 0 1 2 0 0 0 1 0 2 1 0 0 0 0 2 1 1 0 1 1 0 2 1 1 1 0 2 0 1 1 0 1 1 1 0 0 0 2 0 2 2 1 2 0 0 1 0 0 1 0 2 2 0 1 0 1 1 1 1 1 1 0 2 2 0 0 1 0 1 0 0 0 2 0 2 1 1 0 2 1 0 1 2 0 0 1 0 0 1 0 0 1 2 2 0 0 0 0 0 0 2 0 0 1 0 1 1 0 1 1 1 1 0 1 1 0 1 0 0 0 1 2 1 0 2 2 2 0 0 0 0 0 0 0 0 0 1 2 2 0 0 2 2 0 2 0 0 0 1 0 0 1 0 1 1 1 2 0 1 0 1 0 0 0 2 0 2 2 2 1 1 0 0 0 2 1 1 1 0 1 1 0 0 0 1 1 0 1 0 2 2 2 1 2 0 2 2 0 2 1 0 0 0 0 1 0 1 0 0 0 0 0 0 0 0 0 1 1 0 1 0 0 0 0 0 0 1 1 1 1 0 1 0 0 0 0 0 1 0 0 1 1 0 0 0 0 0 0 0 0 0 0 1 2 2 2 0 2 0 0 0 0 1 0 0 0 2 1 1 2 0 2 0 0 0 1 2 0 0 0 0 2 0 0 1 0 0 0 0 0 2 2 1 2 1 0 2 0 1 1 1 1 1 0 0 0 0 1 2 0 0 0 0 2 2 0 2 2 1 1 1 0 1 0 0 2 0 1 0 1 0 1 0 0 0 0 2 1 0 1 0 1 0 1 1 0 1 0 0 0 1 1 0 2 0 0 0 2 2 0 1 1 0 0 2 0 0 0 2 0 0 0 0 1 0 0 0
3 0 0 0 0 0 2 1 1 2 1 0 0 0 0 0 0 0 0 2 2 2 0 2 2 0 2 0 1 1 1 1 0 1 0 1 1 1 0 2 0 0 0 1 0 1 0 0 0 0 0 0 0 0 1 0 0 0 0 1 0 1 0 1 0 0 1 1 1 0 0 0 2 0 1 2 1 1 2 0 1 0 1 0 1 0 0 0 0 2 0 0 2 1 0 1 0 2 1 0 1 2 1 0 1 1 2 1 2 0 0 1 2 2 2 2 2 0 2 0 0 1 1 1 1 1 1 1 0 1 1 1 0 1 0 0 0 0 0 0 1 0 0 0 0 0 1 0 0 2 0 0 0 0 1 1 1 2 0 1 1 1 1 2 0 2 0 0 0 0 0 1 0 2 1 1 1 1 0 1 1 0 1 2 2 1 2 2 1 1 1 2 0 1 2 0 0 0 0 0 0 0 0 1 1 0 1 0 1 0 1 0 1 0 0 2 0 0 1 1 1 1 2 1 1 1 0 0 0 1 0 0 0 0 1 0 0 1 0 0 0 0 2 1 0 0 0 0 0 0 0 0 0 0 1 1 0 0 0 0 0 0 0 0 1 0 0 0 1 0 1 0 0 0 0 0 0 1 2 1 1 0 1 1 1 1 1 0 0 2 1 1 1 0 2 0 0 1 1 0 0 0 1 1 1 0 0 0 1 0 0 1 1 0 2 0 0 0 0 0 1 2 0 0 1 0 1 1 0 0 2 2 0 0 0 0 0 1 0 0 0 0 1 2 0 1 1 2 2 2 2 0 0 1 1 1 1 2 0 1 1 0 0 0 0 0 1 2 2 0 2 0 0 2 1 1 0 2 1 0 1 1 0 1 2 0 0 0 0 0 0 0 1 0 2 0 1 2 1 1 0 1 0 1 1 1 1 1 0 2 0 0 0 0 1 0 1 0 0 0 1 1 0 0 1 2 1 0 1 0 1 1 0 1 0 0 0 1 1 0 1 1 2 0 0 1 1 0 0 0 0 1 0 1 2 1 2 2 1 2 2 2 0 0 0 1 0 1 0 1 1 1 2 1 1 1 1 0 0 1 1 0 0 0 2 1 0 0 1 0 2 2 1 2 0 0 1 1 2 1 1 2 2 0 2 0 2 0 0 1 1 1 1 0 0 0 0 0 0 2 2 0 0 0 0 1 1 0 0 2 0 1 0 0 0 0 1 0 1 2 0 0 2 0 2 1 2 1 1 0 0 1 0 2 2 1 0 2 0 0 0 2 1 0 0 1 1 1 1 0 1 2 1 0 1 0 0 0 0 0 0 0 1 0 1 0 0 0 0 1 0 0 0 0 0 0 2 1 0 1 1 1 1 0 1 2 1 2 0 0 1 0 0 1 1 1 0 0 0 0 0 0 1 1 1 0 1 0 0 0 0 1 0 1 1 2 0 0 0 0 0 0 0 1 2 1 2 1 0 1 0 1 0 0 1 0 2 2 1 0 0 0 1 1 0 0 0 0 0 2 0 2 0 0 0 1 1 0 0 0 0 0 1 1 1 1 1 2 0 1 0 1 0 1 0 0 0 1 0 0 0 1 0 0 1 0 1 2 0 0 0 0 1 0 0 1 0 1 1 0 0 0 0 0 1 0 0 0 0 0 1 0 1 2 1 1 2 0 1 1 0 1 0 0 0 0 0 0 0 0 0 0 0 0 1 1 1 0 1 1 0 0 2 0 0 0 2 2 0 2 0 0 0 1 0 0 1 0 1 1 1 1 0 0 1 2 1 2 2 2 0 2 1 2 1 1 0 1 0 1 1 2 1 0 1 0 1 0 0 0 0 0 0 0 2 1 2 2 2 0 1 1 0 2 1 0 0 0 0 1 0 1 1 1 0 1 0 0 1 1 1 2 2 0 2 0 2 1 0 0 0 2 1 1 1 0 1 0 1 1 0 0 0 0 1 0 0 0 2 0 0 0 1 0 0 0 0 0 0 1 1 0 2 0 0 0 0 1 0 0 0 1 0 1 1 0 1 0 0 0 0 2 1 1 1 2 0 1 1 2 1 0 1 1 1 1 1 2 2 0 2 0 0 2 1 0 1 1 0 1 0 0 1 2 0 0 0 0 0 0 0 1 2 0 0 0 0 1 0 1 1 0 1 0 1 0 1 1 1 0 2 0 0 1 2 0 1 0 1 1 0 0 0 0 0 2 0 1 1 1 1 1 0 0 0 0 0 0 1 1 0 1 0 2 0 0 0 0 0 0 1 0
4 1 0 0 0 0 1 1 1 2 2 0 0 1 0 0 0 0 0 2 1 2 0 1 1 1 1 1 2 1 1 0 0 1 1 1 2 1 0 1 2 1 0 0 1 0 0 0 0 2 1 1 0 1 1 1 0 0 2 0 1 1 0 1 0 0 1 0 1 1 2 1 2 0 2 2 0 1 2 1 0 0 2 2 2 0 1 0 0 1 0 0 2 2 0 1 0 1 0 1 1 2 1 0 1 1 2 0 1 1 1 1 0 1 2 1 1 0 0 2 2 0 0 0 0 0 0 2 1 2 0 0 0 0 1 0 0 0 1 0 0 0 0 0 0 0 1 1 1 1 0 0 0 1 0 0 0 0 1 1 2 0 0 2 1 1 1 1 0 1 1 1 1 0 0 0 1 0 0 2 2 1 1 2 2 1 1 1 1 0 0 1 0 1 2 0 1 0 1 0 0 0 0 1 2 0 1 0 0 0 0 0 1 0 0 2 0 1 0 1 1 1 2 2 0 0 1 0 0 1 0 0 0 0 2 0 0 2 0 0 0 0 2 1 0 0 0 0 0 0 0 0 0 1 0 1 1 1 0 0 0 0 0 0 2 0 2 0 1 0 1 2 0 0 0 0 0 1 2 0 0 1 1 1 2 1 0 0 0 1 1 1 1 0 1 1 0 1 1 1 1 0 2 0 2 0 1 1 1 0 0 1 2 1 2 0 0 1 0 0 0 2 1 0 1 0 2 0 1 1 2 2 0 0 0 0 0 2 0 0 0 0 1 2 0 1 1 0 1 0 0 0 0 0 1 0 1 1 0 2 2 0 1 0 1 0 0 1 1 1 1 1 1 1 2 1 0 2 1 0 1 2 0 2 0 0 0 0 0 0 0 0 1 0 2 0 1 0 1 2 0 2 0 1 1 0 1 0 0 2 0 0 0 0 1 1 0 1 0 0 0 0 1 0 0 2 0 0 2 2 0 1 0 0 0 1 0 2 1 0 0 2 2 2 2 2 0 0 0 0 0 0 0 2 0 0 0 1 0 0 0 0 0 0 1 1 1 1 0 1 1 1 1 1 1 1 0 0 0 1 1 0 2 2 0 0 2 1 1 1 2 1 1 2 1 0 1 2 2 2 0 2 1 1 1 0 1 1 0 0 0 0 1 0 0 0 1 1 0 1 1 1 0 1 1 1 1 0 0 1 0 0 0 0 0 0 0 0 1 1 1 1 1 0 0 0 1 0 0 1 0 1 2 1 1 1 1 0 1 0 1 0 1 0 0 2 1 1 1 0 0 0 1 0 1 1 1 1 1 1 1 0 1 0 0 0 0 1 1 2 1 0 0 1 1 2 0 1 0 1 1 1 0 1 2 2 1 1 0 1 1 0 0 1 1 0 0 0 0 0 1 0 0 0 0 1 1 1 0 0 0 2 0 2 2 2 0 0 0 1 0 0 0 1 0 0 2 1 0 1 1 1 1 0 1 1 2 2 2 0 0 0 1 1 0 0 1 0 1 1 0 2 0 0 0 2 2 0 0 0 1 0 2 2 2 2 2 1 2 1 1 1 0 0 0 0 0 1 0 0 0 0 0 2 2 0 2 2 0 0 0 0 0 2 0 0 1 1 2 1 0 1 0 0 1 0 0 0 1 0 1 1 0 2 1 1 2 0 0 0 0 0 0 0 0 0 1 0 0 1 1 1 1 0 0 0 1 0 0 0 0 1 2 2 0 0 2 1 0 1 1 0 0 0 0 0 0 0 1 1 2 2 1 1 2 2 2 2 1 2 0 1 1 2 1 1 0 1 0 2 1 1 1 0 1 0 2 0 1 1 2 0 0 0 2 2 2 1 2 1 1 2 0 2 0 0 2 0 0 1 1 0 0 0 0 1 0 1 1 0 0 1 0 0 0 0 0 0 0 1 1 0 0 2 2 0 0 0 0 0 0 0 0 0 0 1 1 0 1 0 1 0 2 0 0 0 0 1 1 2 2 0 2 0 0 0 0 2 0 0 0 1 1 1 2 0 2 0 0 0 1 2 1 0 2 2 0 0 1 1 0 0 1 1 1 1 1 1 1 0 1 0 0 1 1 0 1 1 0 1 0 1 0 1 0 0 0 2 2 0 0 1 2 1 0 2 0 0 0 0 2 0 1 0 0 1 1 1 1 0 1 1 1 0 1 0 1 0 2 1 1 0 0 1 1 1 0 0 1 1 0 0 0 0 0 0 0 0 0 2 1 0 1 2 0 0 0 0 0 0 2 0
5 1 0 0 0 1 1 2 1 1 1 0 1 1 0 1 0 0 0 2 2 2 0 2 2 0 1 0 1 1 1 0 1 1 1 1 1 1 0 1 0 0 0 1 0 1 1 0 0 1 1 1 0 0 2 0 0 0 1 2 0 0 0 0 1 1 2 1 2 1 0 1 2 0 1 2 1 1 2 0 0 0 2 1 1 0 0 1 1 1 0 1 0 0 0 1 1 2 0 1 1 1 1 0 0 0 2 0 0 2 2 2 1 2 2 1 2 0 0 2 2 0 1 1 1 1 1 0 0 0 0 0 0 1 2 1 0 0 0 0 2 0 0 0 1 0 0 0 0 1 0 1 0 0 0 0 1 0 2 0 0 1 1 2 1 2 0 1 1 2 1 0 0 2 2 0 2 0 0 1 1 0 0 1 1 1 0 1 1 1 1 2 0 1 1 0 1 0 0 0 0 0 1 1 2 0 0 1 1 0 0 0 1 0 0 2 0 1 1 0 2 2 2 2 0 0 1 0 0 1 0 1 0 0 2 0 0 2 0 0 0 1 2 0 0 0 0 0 0 0 0 0 0 0 0 2 0 2 1 0 0 0 0 0 2 0 1 0 1 0 0 1 2 1 0 0 0 2 2 1 1 0 1 1 1 1 1 0 0 2 1 1 1 0 1 0 1 1 1 2 0 0 2 0 1 0 0 0 1 0 1 2 0 0 1 0 1 1 0 0 0 1 0 0 1 0 2 0 1 2 2 0 0 0 0 0 0 2 0 0 0 0 2 1 0 0 1 0 2 2 2 0 0 0 1 0 1 0 0 1 1 0 0 0 0 0 0 2 2 1 1 1 1 2 1 0 0 2 1 0 0 1 0 2 0 0 0 0 0 0 0 0 0 1 2 1 0 1 1 1 0 1 0 0 0 0 0 1 1 2 0 0 0 0 0 0 2 1 0 1 1 1 0 1 1 2 1 0 0 0 0 0 0 1 1 1 1 0 0 0 1 1 1 1 1 2 0 1 0 0 0 0 0 1 2 1 2 1 1 0 0 0 1 0 1 1 1 1 0 0 2 2 1 1 2 0 0 0 0 1 2 0 1 1 1 0 1 1 1 0 2 2 1 1 2 0 2 0 2 2 0 2 0 2 0 0 1 0 0 0 0 2 1 0 0 0 1 0 1 2 2 0 0 0 0 0 0 1 0 1 0 1 0 1 1 0 0 0 0 0 1 1 2 1 1 1 1 2 2 0 0 0 0 1 1 1 1 0 1 0 1 0 1 0 0 1 1 1 0 0 0 0 1 0 1 1 1 2 2 2 2 0 2 0 1 1 1 0 1 2 0 0 0 1 0 1 1 1 0 2 2 0 2 1 1 1 0 0 0 1 1 0 0 0 1 0 0 0 0 0 0 0 0 1 1 0 1 1 0 0 0 0 0 0 2 0 0 1 0 2 0 1 0 0 1 0 2 0 0 0 0 1 0 1 1 0 1 2 1 0 0 0 2 1 1 0 1 1 0 1 1 1 0 0 0 1 1 0 0 0 2 0 2 2 2 2 1 1 2 1 0 1 1 1 2 0 0 1 0 1 1 0 0 1 2 0 1 2 0 0 0 0 0 1 1 1 0 1 1 0 0 0 0 0 0 0 0 0 0 0 0 0 0 2 0 0 2 1 1 2 0 2 0 0 0 0 0 1 0 1 1 1 0 2 1 0 0 1 0 0 1 0 2 0 0 0 2 2 0 1 0 0 0 0 0 0 0 0 1 1 1 1 0 0 1 1 0 0 0 2 0 2 0 1 1 0 0 1 0 1 1 2 0 1 1 0 1 0 0 1 2 1 0 0 0 1 0 0 1 0 1 1 0 1 0 0 0 0 0 0 1 1 1 2 0 0 0 0 0 0 0 0 0 0 0 0 0 0 0 2 0 0 0 2 2 0 0 1 0 0 0 0 0 2 0 0 1 0 1 0 0 0 0 1 0 1 0 2 2 2 2 0 2 0 0 0 0 1 0 0 0 0 1 1 1 0 1 0 0 0 0 2 2 2 1 1 1 2 0 1 0 1 1 0 2 0 0 0 1 0 0 1 0 1 1 1 1 0 0 0 0 1 0 2 0 0 0 1 1 0 0 0 1 1 1 1 0 1 0 0 2 0 0 0 2 0 1 0 0 1 0 1 0 1 2 0 1 1 2 1 0 0 0 0 0 1 0 0 0 1 1 0 1 1 0 0 0 0 0 0 0 0 0 1 0 0 0 0 0 0 1 1
6 1 0 1 1 0 1 0 0 2 0 1 0 0 0 0 0 0 0 1 1 1 0 2 2 0 1 1 2 0 1 0 0 1 0 1 1 1 0 1 2 1 0 0 0 1 0 0 0 1 0 0 1 2 0 2 0 0 1 1 1 1 0 0 2 2 1 1 1 0 0 1 2 0 1 2 1 1 1 0 0 0 2 2 2 0 0 0 0 2 0 1 0 0 0 1 0 0 0 0 1 2 2 0 0 0 2 1 2 0 0 1 0 1 1 0 1 0 1 1 1 0 1 1 1 1 1 2 2 2 0 0 0 1 0 0 0 0 0 0 1 0 0 0 0 2 0 0 0 0 0 1 0 0 0 1 0 1 0 0 0 0 0 2 1 2 1 1 1 2 0 0 0 2 1 0 1 0 0 2 2 0 1 2 1 0 2 2 0 0 0 1 0 2 2 0 2 0 0 0 0 1 0 1 2 0 1 1 1 0 1 0 1 0 0 2 0 0 2 0 2 1 2 1 1 1 0 0 0 1 0 0 0 0 1 0 0 1 1 1 0 0 2 0 1 1 1 0 1 0 0 0 0 0 0 1 1 1 0 0 0 0 1 1 1 0 1 0 1 1 1 1 1 1 1 1 0 0 1 0 0 1 1 1 2 0 0 1 0 2 0 0 0 1 2 1 0 1 0 2 1 0 2 0 2 0 2 0 0 0 0 1 2 0 1 0 0 0 0 0 2 2 1 0 2 0 2 0 0 0 2 1 0 0 0 0 0 0 0 0 0 0 2 2 0 1 1 0 2 2 2 0 0 0 1 0 0 0 0 0 1 1 2 1 2 1 0 2 2 0 2 0 0 2 0 0 0 2 0 0 0 2 0 0 0 1 0 0 0 0 0 0 1 1 1 1 0 0 1 1 0 1 0 2 2 1 0 1 0 2 0 0 0 0 2 0 0 0 0 0 0 0 1 0 0 2 2 0 1 0 1 0 0 2 2 2 0 0 0 0 1 1 2 0 0 0 0 0 0 0 0 0 0 2 1 1 1 2 0 2 1 2 0 0 1 1 1 1 0 1 1 1 2 1 1 0 1 0 0 1 1 0 1 1 1 0 1 1 1 0 2 2 1 2 0 0 1 1 2 1 1 1 2 0 2 0 1 1 0 0 0 2 0 1 1 0 0 0 0 1 1 0 0 0 1 1 1 0 0 2 0 1 0 0 1 0 1 0 2 2 1 1 0 0 0 2 0 2 2 0 0 0 1 2 2 0 0 0 1 0 0 0 1 0 0 1 1 2 1 0 0 0 2 0 1 0 1 0 1 0 1 0 1 0 1 0 0 0 0 0 1 1 0 0 0 0 0 0 0 1 1 1 0 1 2 2 2 0 0 1 1 0 1 1 0 1 0 0 0 0 0 0 0 0 0 1 1 1 0 0 0 0 0 2 0 0 0 1 1 2 1 1 1 1 1 0 2 1 0 0 0 2 0 0 0 1 2 2 2 0 0 0 2 0 0 0 0 1 0 0 1 0 1 0 1 2 2 0 0 0 0 1 2 2 1 2 1 1 1 2 0 0 2 0 2 1 1 1 0 1 1 0 1 1 1 1 1 1 0 0 1 0 0 1 0 0 1 1 0 0 0 0 1 0 1 0 1 0 0 0 1 0 0 2 1 1 2 0 1 1 0 1 0 0 0 1 2 0 0 0 0 0 1 0 0 1 1 0 1 0 0 2 2 1 0 0 2 1 0 2 0 1 1 0 0 0 1 0 0 0 0 0 0 0 1 2 1 2 2 2 0 2 1 2 2 0 0 1 1 2 1 1 1 0 1 0 1 0 0 1 1 0 0 0 1 2 1 1 2 0 1 1 0 1 0 0 0 0 1 1 1 1 1 2 0 1 0 0 1 0 0 1 1 0 1 0 1 1 0 0 0 2 2 1 1 0 1 0 1 1 0 0 1 1 1 1 0 0 1 0 0 0 1 0 0 1 0 1 1 2 2 0 1 0 0 1 0 1 0 0 0 1 1 1 2 1 1 0 0 0 0 1 2 2 2 2 0 0 0 1 0 2 0 0 1 1 1 0 1 0 0 1 0 1 1 0 2 1 2 0 1 1 0 2 0 0 0 0 1 1 0 1 2 1 0 1 0 0 0 0 1 0 2 0 1 0 0 1 1 0 1 1 2 0 1 1 1 0 1 1 0 1 0 0 0 1 0 0 2 0 0 0 1 1 0 0 1 0 0 2 0 0 1 1 0 0 0 0 0 0 0 0
7 1 0 0 0 0 1 2 0 0 0 0 1 1 0 1 0 0 2 1 2 2 0 1 1 1 1 0 2 1 1 1 1 1 0 0 2 1 1 0 1 0 0 0 0 0 0 0 0 1 1 1 0 0 2 0 2 0 1 1 0 1 1 1 0 0 0 0 1 1 1 1 1 0 1 1 0 1 2 0 0 1 2 1 2 0 1 0 0 2 0 1 2 0 1 1 0 2 0 2 1 2 1 0 0 0 2 1 2 0 0 2 0 1 1 0 1 0 0 2 2 0 1 1 1 1 0 0 0 1 0 0 0 0 0 0 0 0 1 0 1 0 0 0 0 0 0 0 0 1 0 0 0 0 0 0 0 1 0 0 1 1 0 2 1 1 0 1 0 1 0 1 1 2 1 0 2 0 0 0 0 0 0 2 2 2 1 0 0 0 0 1 2 0 0 1 1 0 0 0 0 0 0 1 2 0 1 0 0 1 0 1 1 0 1 1 0 1 1 1 1 1 2 2 0 0 0 0 0 0 0 0 0 0 1 0 0 2 0 0 0 0 2 0 0 0 0 0 1 1 1 1 0 0 1 2 1 2 0 0 0 0 0 0 0 0 2 1 1 0 0 0 1 1 0 0 0 0 2 1 0 0 1 1 2 0 0 1 0 2 1 2 1 0 1 0 1 1 0 1 0 0 2 0 0 1 1 0 1 0 0 1 2 0 1 0 1 0 0 0 1 1 0 0 2 0 2 0 2 0 1 2 1 1 0 1 1 2 0 0 0 0 1 2 0 1 1 1 2 1 1 1 0 0 1 0 1 1 0 1 1 0 2 0 2 0 0 1 1 0 2 0 0 2 0 0 0 2 2 0 0 2 0 0 0 1 0 0 0 0 0 1 0 0 1 1 0 0 1 1 0 1 0 0 0 0 1 0 0 1 1 0 0 0 1 1 1 0 0 0 0 1 0 1 1 2 0 0 1 1 0 1 0 1 0 0 0 1 1 0 1 0 1 1 0 2 0 0 0 0 0 0 0 1 2 1 2 0 0 0 0 0 0 0 1 1 1 2 0 1 2 2 1 1 1 0 1 0 0 1 1 0 0 0 2 0 0 0 0 0 0 0 1 2 0 0 1 0 0 2 0 2 1 1 1 0 1 0 0 0 0 1 1 0 1 0 1 0 0 1 1 1 2 2 2 0 0 0 1 1 1 1 0 0 0 0 0 1 0 2 1 0 2 1 0 1 1 0 0 0 0 1 1 1 2 2 2 1 2 0 0 0 1 0 0 1 1 1 0 1 1 1 1 0 0 0 1 1 2 2 2 0 2 0 1 0 0 0 0 0 1 0 0 0 0 0 0 1 0 0 0 2 0 0 1 2 1 0 0 1 1 0 0 0 2 0 0 0 0 0 0 0 0 0 1 1 1 0 0 0 0 0 0 0 2 2 1 1 0 1 0 0 0 0 2 0 1 2 0 1 1 1 1 0 1 0 1 2 2 0 0 0 1 0 1 0 2 2 0 1 0 1 0 0 0 2 2 1 1 1 1 0 2 1 1 2 0 0 1 1 0 1 0 1 0 0 0 1 0 1 1 1 0 0 0 0 2 2 0 0 0 0 0 0 1 1 0 1 0 0 0 0 0 0 1 0 0 0 1 0 1 1 0 2 0 0 2 0 1 1 0 1 0 0 0 1 1 0 0 0 0 0 2 0 1 1 0 0 0 0 0 0 2 2 0 0 2 2 0 1 0 0 0 1 1 0 2 0 0 0 1 2 0 0 0 1 0 2 1 1 1 1 1 1 1 0 2 0 0 2 1 1 2 0 0 0 0 1 0 0 0 0 0 0 2 2 2 1 2 0 1 1 0 1 0 0 0 0 0 1 1 0 1 1 0 1 1 0 0 0 1 1 1 0 1 1 0 0 0 1 1 1 2 1 1 0 1 0 0 0 0 0 0 0 0 1 2 0 2 0 0 0 0 0 0 0 0 1 1 2 1 0 0 0 0 0 2 0 1 1 2 2 0 1 2 0 2 0 0 1 0 2 0 0 1 1 0 1 0 2 2 1 0 0 1 1 1 0 1 0 0 1 0 0 1 0 1 2 1 0 0 1 0 1 0 0 0 1 1 0 0 2 2 2 0 0 0 1 0 0 1 0 1 0 0 1 1 1 1 0 2 0 0 2 2 0 0 0 2 2 0 1 0 0 0 0 0 0 2 0 0 0 0 0 0 0 0 0 1 1 0 1 1 2 0 0 0 0 1 1 0 0
8 1 0 0 0 0 1 1 0 2 2 0 0 1 0 1 0 0 0 2 1 2 0 2 2 0 2 0 1 1 1 0 1 2 0 0 2 1 0 1 1 0 2 2 0 1 0 0 0 1 1 1 0 0 1 1 0 0 1 1 1 2 0 1 0 0 1 1 1 0 0 0 2 0 1 2 1 1 2 0 1 0 2 0 2 0 0 1 1 2 1 2 1 1 1 2 1 1 0 1 0 2 0 1 1 0 2 1 1 1 1 2 2 2 2 2 2 0 0 2 2 0 1 1 1 1 1 1 0 2 0 0 0 0 1 0 0 0 0 0 1 0 1 0 1 0 0 0 0 1 0 1 0 0 1 1 1 0 0 1 1 1 1 1 0 1 0 1 0 1 0 1 1 2 2 1 1 0 1 0 0 1 0 2 1 1 1 0 0 0 0 0 0 1 2 0 1 1 1 0 0 0 0 0 2 0 1 1 1 0 0 0 2 0 0 2 1 1 1 1 1 0 2 2 0 0 0 0 0 1 1 0 1 0 2 0 0 2 0 0 0 0 2 0 0 0 0 0 1 1 1 1 0 0 0 0 0 1 0 2 1 1 0 0 1 0 0 0 2 0 0 1 0 0 0 1 1 1 2 1 1 0 1 1 2 0 1 1 1 2 0 1 0 0 2 0 0 1 1 1 1 1 2 0 1 0 1 0 0 0 1 2 2 0 0 0 0 0 0 0 0 1 1 1 1 0 1 0 1 0 2 1 0 0 0 0 0 1 1 1 0 1 2 1 1 0 2 0 2 1 0 1 0 0 1 0 1 2 0 1 1 1 2 2 2 1 0 2 2 2 0 2 0 2 0 0 0 1 0 0 0 0 0 0 0 0 0 0 0 0 0 0 0 0 1 1 0 1 0 0 0 0 0 1 1 0 0 0 0 2 0 0 1 1 1 0 0 0 0 0 0 0 0 2 0 2 0 1 1 0 0 1 0 1 1 1 1 1 2 1 1 0 0 0 0 2 0 1 1 0 0 0 0 2 2 2 2 2 2 2 1 2 1 0 0 0 0 1 0 0 0 0 2 1 2 0 0 0 0 1 2 0 0 0 2 2 0 0 0 0 0 0 1 1 0 0 0 1 1 2 0 2 0 2 0 0 0 1 0 0 0 1 0 1 1 0 0 1 0 1 1 1 0 0 0 1 1 0 0 2 0 2 0 0 2 0 0 0 0 1 1 0 1 1 0 2 0 0 0 0 0 0 0 2 1 1 0 2 0 0 1 0 2 0 0 2 2 2 1 1 0 2 1 0 1 0 1 1 2 1 2 0 2 0 1 1 1 0 0 1 0 0 0 1 0 2 0 1 0 1 1 1 0 1 2 2 2 0 1 2 0 0 0 0 0 1 0 0 0 0 1 0 0 0 0 1 1 2 0 0 0 0 0 1 2 2 0 1 0 2 1 1 0 1 2 0 2 0 0 0 0 0 0 2 2 0 0 2 2 1 0 0 0 1 0 0 0 0 2 0 1 0 1 0 0 1 1 0 0 0 0 1 1 1 1 2 2 2 0 1 0 2 0 2 0 0 0 1 0 1 0 0 0 2 2 0 2 2 0 0 1 0 0 1 0 0 0 2 1 0 0 0 0 0 1 1 0 0 1 0 0 0 0 2 0 0 0 1 1 2 1 1 0 0 0 1 1 0 1 1 0 1 0 1 1 1 1 0 1 1 0 0 2 0 0 0 2 2 0 2 0 0 1 1 0 0 0 0 1 1 0 0 1 1 0 2 0 2 1 1 1 1 1 2 1 1 0 0 0 1 1 1 1 0 1 0 1 0 0 0 1 1 0 0 1 2 1 2 2 1 1 2 0 2 0 0 0 0 0 0 0 2 1 1 0 1 0 0 0 1 1 1 1 0 1 0 1 0 0 0 0 1 1 1 1 0 1 0 1 1 0 0 0 0 0 0 0 0 2 0 0 0 1 0 0 0 0 0 0 2 1 1 2 0 0 0 1 1 1 0 1 1 0 2 2 0 2 0 0 0 2 2 1 1 2 2 0 0 0 0 0 0 0 0 1 0 0 1 2 2 0 2 0 1 2 0 2 1 0 0 1 0 0 1 0 0 0 1 2 1 0 2 2 2 1 0 0 0 0 0 1 0 0 0 0 0 1 1 1 1 0 1 2 0 2 0 0 0 1 1 0 1 0 1 1 1 0 0 2 0 0 0 0 1 0 0 0 0 2 2 0 1 0 2 0 0 0 0 0 0 1 0
9 0 0 0 0 0 1 0 0 2 1 0 2 2 0 2 0 0 0 2 2 2 0 1 1 0 0 1 2 0 2 0 1 1 0 0 2 1 1 0 1 0 1 2 0 1 0 0 0 1 1 1 0 1 0 0 0 0 1 1 1 1 0 1 2 2 1 2 2 0 0 2 2 1 1 2 1 1 2 1 0 0 1 1 1 0 0 0 0 2 0 0 1 0 0 0 0 0 0 0 2 1 1 0 0 0 2 0 1 1 1 2 0 1 1 1 2 0 1 1 1 1 2 2 0 0 0 1 1 1 0 0 0 0 0 0 0 0 0 1 1 0 0 0 1 0 0 0 0 0 0 0 0 0 0 0 0 0 1 0 1 0 0 0 0 0 0 0 2 2 1 0 0 2 1 1 1 0 0 1 1 0 1 2 2 1 2 1 0 0 0 2 1 1 1 1 2 0 0 0 0 1 0 0 2 0 1 0 0 0 0 0 2 0 0 2 2 0 2 0 2 0 1 1 0 0 1 0 0 0 0 0 0 1 0 1 1 2 0 0 0 1 2 0 0 0 0 0 0 0 0 0 0 0 0 2 1 2 0 0 0 0 0 0 0 0 0 0 2 1 0 2 1 0 0 0 0 0 0 0 1 1 0 0 1 0 1 1 0 2 1 0 1 0 2 0 1 2 0 1 0 0 2 0 1 1 1 0 0 0 0 1 1 1 0 0 0 0 0 0 1 2 1 1 1 0 1 0 0 1 1 1 0 0 0 1 0 1 0 1 1 1 1 2 0 0 2 0 1 1 1 0 0 1 1 1 1 1 0 0 0 0 2 0 2 1 1 2 2 1 1 1 0 2 0 0 0 1 0 0 0 1 0 0 0 0 0 1 1 0 0 0 2 0 2 0 2 1 1 1 0 1 0 0 1 0 0 0 1 2 0 1 0 0 1 0 0 0 0 0 0 0 0 0 1 2 2 1 2 0 0 1 0 2 1 1 1 1 0 0 1 0 1 1 0 1 0 0 0 0 0 1 0 2 1 1 1 2 1 2 1 1 0 0 1 1 1 1 0 0 1 1 2 1 2 0 1 0 0 1 2 0 1 1 2 2 0 0 1 0 1 2 1 0 2 0 2 0 0 2 0 2 2 0 2 1 2 0 0 1 1 0 1 1 0 0 0 0 0 1 1 1 2 0 0 1 1 1 1 1 1 0 0 1 1 0 1 1 0 1 2 1 1 1 1 1 2 0 0 0 0 0 1 2 2 2 0 1 0 1 0 0 1 0 0 0 0 1 1 0 0 0 2 0 0 0 2 2 2 2 2 0 2 0 1 0 0 1 1 2 0 0 0 1 0 1 0 0 0 2 2 0 1 0 2 2 1 1 0 2 1 0 1 2 0 1 0 0 0 0 1 0 0 0 0 0 2 0 0 0 2 0 0 1 2 1 0 2 0 2 0 0 0 2 2 0 2 1 0 0 0 0 0 1 1 0 1 2 1 0 0 0 1 1 0 0 1 1 1 0 0 0 1 0 1 2 1 0 2 0 0 1 2 0 2 2 0 0 2 2 0 0 1 0 1 0 0 1 0 1 0 1 0 0 1 0 1 2 0 0 0 0 0 1 0 1 0 1 2 1 0 1 0 0 0 0 0 0 1 0 2 1 0 2 0 0 1 0 1 0 0 1 0 0 0 0 0 1 0 0 0 0 0 0 0 0 0 0 0 0 0 1 2 0 0 1 2 1 0 2 0 0 2 1 1 0 1 0 1 1 1 1 0 0 0 2 0 1 1 2 0 2 1 1 0 1 0 0 0 0 0 1 1 0 1 0 2 0 0 1 1 0 0 0 2 1 2 2 2 1 0 2 0 2 0 0 0 0 0 1 0 1 1 0 0 0 0 1 1 0 0 0 1 0 1 0 1 0 0 0 0 1 0 2 2 0 0 1 0 0 0 0 0 0 0 1 1 0 1 0 0 0 1 0 0 0 0 1 2 2 2 0 2 0 0 0 0 1 0 0 0 0 0 0 2 0 2 0 0 0 0 2 1 1 1 1 1 1 0 0 0 0 0 0 1 1 2 1 2 0 1 1 0 0 1 0 1 2 0 0 0 0 0 1 1 0 0 1 1 0 0 1 2 2 1 0 0 1 0 0 2 0 2 0 1 0 0 0 0 0 0 0 0 0 0 1 1 0 1 1 0 0 0 0 0 2 0 0 1 0 0 0 1 1 0 1 1 0 0 1 0 0 0 0 0 0 0 0 0 0 2 1
10 0 0 0 0 0 2 1 0 1 1 1 1 0 0 0 0 0 1 1 1 2 0 1 1 0 1 1 1 1 1 1 0 1 2 1 2 1 0 2 0 0 1 1 0 1 0 0 0 0 0 1 0 1 0 0 0 0 1 0 1 2 0 2 1 1 1 1 1 0 0 0 2 1 2 2 0 0 2 0 0 0 1 1 1 0 0 0 0 2 0 1 2 0 0 1 0 2 1 1 2 2 1 0 1 1 2 1 2 0 0 1 1 2 2 2 2 0 1 1 1 1 0 0 0 0 0 1 1 1 0 0 0 0 0 0 0 0 1 0 1 0 1 0 2 2 1 0 0 1 0 0 0 0 1 2 0 0 0 0 0 1 0 2 1 2 0 2 0 1 0 0 1 1 1 0 1 0 0 0 0 0 1 2 1 0 2 2 0 0 0 2 0 2 2 0 1 1 0 0 0 0 0 0 2 0 1 0 0 0 0 0 1 0 0 2 0 2 0 1 1 0 1 1 1 0 0 0 0 2 0 1 0 0 1 0 0 2 0 0 0 1 2 0 0 0 0 0 1 1 1 1 0 0 0 1 0 1 0 0 0 0 2 2 2 0 0 1 2 0 0 0 2 2 0 0 1 0 1 0 0 0 1 1 2 0 1 0 0 2 1 1 2 0 2 0 0 2 0 2 0 2 1 1 1 0 0 0 0 0 0 1 2 0 1 0 0 0 1 0 1 2 0 0 1 0 1 0 1 0 2 0 1 1 0 0 0 0 0 0 0 0 2 1 0 1 1 0 2 0 0 0 0 1 0 1 2 0 0 2 2 0 0 0 0 0 0 2 2 1 1 1 0 2 0 1 0 1 0 0 1 1 0 0 0 0 0 0 0 0 0 0 0 0 2 0 1 0 0 1 0 1 0 2 2 2 0 0 0 1 0 0 0 0 0 0 1 1 0 0 0 0 0 1 0 1 0 0 1 0 1 0 0 1 0 1 0 0 0 1 0 2 2 0 0 1 0 0 0 1 0 0 0 2 0 0 0 2 1 2 2 2 0 0 0 0 0 0 0 0 0 0 1 1 1 0 1 0 0 1 0 0 0 0 2 0 0 0 0 0 0 2 1 0 1 0 2 0 0 2 0 2 0 1 1 1 2 1 1 0 0 2 2 1 0 1 0 0 0 1 1 1 0 0 1 1 1 2 2 0 2 0 0 1 1 1 1 1 1 2 0 0 2 0 0 2 1 1 1 0 0 1 0 2 2 1 0 0 1 0 1 0 1 1 1 1 2 2 0 2 1 1 0 0 0 0 0 2 2 2 2 0 2 0 2 0 0 1 0 1 0 1 1 0 0 0 0 0 0 0 0 2 0 0 2 2 1 0 0 0 1 0 1 1 1 1 0 0 0 0 2 0 1 1 1 0 1 2 0 0 0 1 0 1 0 0 1 0 0 2 0 1 0 2 2 0 1 0 0 0 0 2 0 1 1 0 0 2 2 0 0 0 0 0 2 2 1 0 1 1 0 2 1 1 1 2 2 0 0 0 0 1 2 2 1 2 1 1 1 1 0 2 1 1 1 0 0 2 0 2 0 2 0 0 1 0 1 2 0 0 0 0 0 1 0 0 0 2 1 0 0 0 0 0 1 0 0 0 0 0 2 0 0 2 1 1 1 1 0 1 0 1 0 1 0 0 1 0 0 0 0 0 0 0 0 0 1 0 1 1 0 1 2 1 0 1 1 1 0 1 1 1 1 0 0 0 1 0 1 1 1 1 1 1 1 2 1 2 0 0 2 0 1 2 2 0 1 1 0 1 1 2 0 0 2 1 2 0 0 2 2 0 0 0 2 0 1 1 2 0 1 2 0 2 0 0 0 0 0 1 0 1 0 0 0 1 1 0 1 1 1 1 1 0 1 0 1 0 0 0 0 2 0 2 2 0 0 1 0 1 0 1 0 0 0 1 0 0 2 0 0 0 1 1 0 0 0 1 1 2 2 0 1 1 0 0 1 1 0 0 0 0 0 1 1 0 1 0 0 0 1 2 2 2 1 1 0 0 0 1 1 1 0 0 1 1 2 1 2 0 1 1 0 1 1 0 1 0 0 0 0 1 0 1 0 0 1 1 2 1 0 1 2 1 0 1 0 1 0 1 0 0 1 0 1 0 1 1 1 1 1 0 1 0 1 0 1 0 2 1 0 0 0 0 0 0 0 0 2 0 0 0 1 1 0 0 0 0 0 1 0 0 0 1 1 0 0 0 1 1 2 1
11 0 0 1 0 0 1 0 0 1 0 1 0 0 0 0 0 1 1 1 1 1 0 2 2 0 0 0 1 0 0 1 1 2 0 1 1 1 0 2 1 1 0 0 0 1 1 0 0 0 1 1 0 0 2 1 0 1 0 0 0 0 0 0 0 0 1 0 2 1 0 0 2 0 2 2 0 1 2 2 0 0 1 0 0 0 0 0 0 2 0 1 0 0 0 1 0 0 0 0 2 2 0 0 2 2 1 1 1 1 0 2 0 1 1 0 1 0 1 1 1 0 1 1 0 0 0 1 1 1 0 0 0 0 1 0 0 0 0 0 0 0 1 0 0 1 1 0 0 1 0 0 0 0 0 1 1 0 0 1 1 0 0 2 2 2 0 0 0 1 0 0 0 2 2 0 1 0 1 0 1 1 1 2 2 1 1 0 0 0 0 1 0 1 2 0 0 0 0 0 0 1 0 1 2 0 2 2 1 0 2 0 2 1 0 2 0 1 1 1 1 1 2 2 0 0 0 0 0 0 0 0 0 1 1 2 2 2 0 0 0 0 2 0 0 0 0 0 0 0 0 0 1 1 1 2 0 2 0 2 1 1 0 0 1 0 0 0 2 1 0 1 1 1 1 1 0 0 2 0 0 0 0 0 1 0 0 0 0 2 1 1 1 0 2 0 1 2 0 1 0 0 1 1 1 0 0 0 1 0 0 1 2 2 1 0 0 0 1 0 1 2 0 0 0 0 0 0 0 1 2 0 1 0 0 0 0 0 0 0 0 0 1 0 1 1 1 0 2 1 1 0 1 1 0 2 2 2 0 1 1 0 2 0 2 2 0 2 2 2 0 2 1 2 0 1 0 2 0 0 0 1 0 1 0 0 0 0 0 1 1 1 1 0 2 0 0 0 0 0 0 0 0 1 1 1 1 0 0 2 0 0 0 0 0 0 1 0 0 0 1 0 0 0 2 2 1 0 2 1 1 2 0 2 1 1 0 1 0 0 1 1 1 0 0 1 1 0 1 0 0 0 0 1 1 0 1 1 0 0 0 0 0 0 0 0 0 2 0 1 1 1 1 1 1 0 1 0 0 1 1 0 1 1 1 0 1 1 0 1 1 1 0 0 0 0 1 0 1 1 1 2 1 1 1 0 2 0 1 0 1 1 0 1 0 1 0 0 0 1 1 1 1 1 1 0 0 0 0 2 0 2 0 0 1 0 1 1 0 1 0 0 0 0 0 2 0 1 1 0 0 0 0 2 1 0 0 0 2 0 1 0 1 0 0 1 1 1 1 0 0 0 0 0 0 0 0 1 1 1 1 0 2 0 0 0 0 0 0 1 0 0 1 1 0 1 1 0 0 1 1 1 1 0 1 2 0 1 1 1 0 0 0 1 1 2 0 0 0 0 0 0 0 0 0 0 1 2 0 0 0 1 0 0 2 1 0 1 1 1 1 2 0 0 1 0 2 1 0 1 0 2 0 0 1 0 2 2 2 1 0 1 1 1 1 1 2 0 1 1 0 1 1 0 1 2 2 0 0 0 1 0 2 1 2 2 0 1 1 1 0 1 0 1 0 0 0 1 0 1 1 1 0 1 1 0 2 2 0 0 1 0 0 0 0 2 1 0 1 0 0 0 1 0 0 1 0 0 0 0 1 0 0 2 1 1 1 1 0 1 1 1 0 1 0 0 1 0 0 0 0 0 1 0 0 0 1 0 1 0 0 1 2 0 0 1 2 2 0 2 0 0 0 1 0 0 0 0 1 1 1 1 1 1 0 1 0 2 1 2 0 1 1 1 1 0 0 1 0 0 0 1 0 0 2 1 2 0 1 0 1 0 0 0 2 2 2 1 1 0 1 2 0 2 0 0 0 0 0 1 0 1 0 1 0 0 0 1 1 0 1 1 1 0 1 1 0 0 0 0 0 2 1 1 1 0 1 0 0 0 0 0 0 0 0 0 0 0 1 0 0 0 2 0 0 0 1 0 0 0 0 0 2 0 0 0 0 1 0 0 0 1 0 2 2 0 2 0 0 0 0 2 2 2 1 0 2 0 0 1 1 1 0 0 2 1 2 0 0 0 0 0 0 1 2 0 1 1 0 0 0 0 0 1 0 0 0 1 1 0 0 0 2 2 2 0 1 1 0 0 1 0 1 0 1 0 1 0 0 0 2 0 1 0 0 1 2 0 0 0 0 0 1 0 0 0 1 1 2 1 1 1 1 1 0 0 1 0 0 2 1 0 0 1 0 0 0 0 0 0 0 0
12 0 0 0 0 0 0 1 0 1 1 0 0 0 0 0 0 0 2 1 1 2 1 2 2 0 1 0 1 1 1 0 1 1 0 0 2 2 0 1 1 0 0 0 0 0 1 0 0 0 0 1 1 1 1 1 1 0 2 0 1 1 0 1 1 0 1 0 1 1 1 1 2 0 1 2 1 0 1 0 0 0 2 1 1 0 0 0 0 2 0 0 0 0 0 0 0 1 0 0 0 2 0 1 0 1 1 0 1 1 1 2 0 0 1 1 0 0 1 0 0 2 2 2 2 2 2 0 0 1 0 0 0 0 0 0 0 0 0 0 1 0 0 0 0 1 1 0 0 0 0 1 1 0 0 0 0 0 0 0 1 0 0 1 1 2 1 0 0 0 0 1 0 2 1 0 2 0 0 1 1 0 1 1 1 0 1 1 1 1 1 1 0 1 1 0 0 0 0 0 0 0 0 1 2 0 1 0 1 0 0 1 0 0 0 2 0 2 0 2 0 0 2 2 0 0 0 1 0 2 0 1 0 0 1 0 0 1 0 0 0 0 1 0 0 0 0 0 0 0 0 0 0 0 0 2 0 2 1 0 0 0 0 0 1 0 0 1 2 0 1 0 1 1 0 0 0 0 1 0 0 2 2 2 2 0 2 0 1 2 1 2 1 0 2 0 1 0 0 2 0 1 2 0 0 0 0 0 0 0 0 1 0 0 2 0 1 0 0 0 1 1 1 0 1 0 1 0 1 2 2 0 0 0 0 0 0 1 0 1 1 1 2 2 0 1 1 2 2 1 1 0 0 1 1 1 1 1 0 1 2 1 1 1 1 0 1 2 2 2 0 2 1 2 1 2 0 0 0 0 2 0 0 2 0 0 0 1 1 0 0 0 0 1 2 0 0 1 1 1 0 1 0 1 1 1 0 0 0 2 0 0 0 0 1 0 1 0 0 0 0 1 0 2 0 2 0 1 2 1 0 1 0 2 2 2 0 0 1 1 0 1 2 1 1 1 0 0 0 0 1 0 0 2 0 0 0 2 0 2 1 2 0 1 0 1 1 2 0 1 2 2 2 1 0 0 0 1 1 0 1 1 2 2 0 0 2 1 1 2 0 2 0 0 0 0 1 1 1 2 0 2 2 0 2 0 2 0 1 0 1 1 1 1 0 0 1 1 0 2 2 0 1 1 1 1 0 0 0 2 0 1 1 0 0 0 0 1 1 1 1 0 1 1 1 2 1 2 2 0 0 0 0 2 1 0 0 0 1 0 1 0 1 0 0 2 2 1 0 0 1 2 0 0 0 1 1 0 1 0 2 0 1 0 0 0 0 0 1 1 0 0 1 2 0 0 0 0 0 0 0 2 1 0 1 2 1 2 0 0 0 0 0 1 1 0 0 0 1 1 0 1 0 0 0 1 1 0 0 0 0 1 0 1 1 0 1 1 0 0 0 1 0 1 2 0 2 1 0 2 0 1 0 2 2 0 0 1 1 0 0 0 2 0 0 0 0 2 0 0 1 0 2 0 0 2 0 0 0 0 0 1 2 2 1 2 0 1 2 1 0 1 0 0 0 0 0 2 0 1 1 0 1 1 1 1 1 2 0 0 0 0 0 1 0 0 1 1 1 0 0 0 0 0 0 0 0 0 1 0 1 0 0 2 0 0 1 0 1 1 0 1 0 0 0 0 0 0 0 2 2 2 1 0 0 0 0 0 0 0 0 1 2 2 0 0 2 1 0 2 0 0 1 2 2 0 1 0 0 0 1 1 1 1 1 2 1 1 0 1 1 1 0 1 1 0 0 0 0 0 0 1 1 0 1 0 2 0 0 2 2 0 1 1 1 2 2 0 2 0 1 2 0 2 0 0 1 0 1 0 1 2 0 2 0 0 0 1 1 0 0 0 1 0 1 0 1 0 0 1 1 1 1 2 2 0 0 1 0 0 0 0 0 0 0 1 1 0 2 0 0 0 0 1 0 1 0 0 0 0 0 2 2 0 0 0 0 2 1 0 1 1 0 1 2 1 1 0 0 0 1 2 2 1 1 1 1 0 1 1 0 0 0 0 1 2 2 0 2 0 0 2 0 1 2 0 1 1 0 1 0 0 0 1 0 0 0 2 2 1 0 0 2 1 0 1 0 0 0 0 2 0 1 0 1 0 1 2 2 0 2 0 1 0 1 0 1 0 1 0 0 0 0 0 0 1 0 0 2 0 0 0 0 0 0 0 0 0 1 1 0 1 0 1 0 0 1 0 0 0 2 2
13 1 0 0 0 0 2 0 0 2 1 0 1 1 0 1 0 1 2 1 2 2 0 2 2 0 1 1 1 1 1 0 1 2 0 0 2 2 0 0 2 0 0 0 0 0 0 0 0 0 0 0 1 1 1 1 0 1 0 1 0 1 0 1 1 0 1 1 1 1 1 1 2 0 1 2 1 0 1 0 0 0 1 1 1 0 0 0 0 2 0 0 0 0 0 2 1 1 0 1 0 2 1 0 0 0 2 1 2 0 0 1 1 2 2 1 2 0 1 1 1 0 0 0 0 0 0 1 1 1 0 0 0 0 1 0 0 0 0 0 1 0 1 0 0 0 0 0 0 0 0 1 1 0 1 0 0 1 1 0 0 1 0 2 1 1 0 1 1 2 1 1 1 0 1 0 1 0 0 1 1 0 0 2 1 1 2 1 0 0 0 1 0 2 2 1 2 0 0 0 0 0 0 0 2 0 1 1 2 0 1 0 1 0 1 1 1 0 1 1 1 1 2 2 0 0 0 0 0 0 0 0 0 0 1 0 0 2 0 0 0 1 2 0 0 0 0 0 0 0 0 0 0 0 0 2 1 2 0 0 0 0 0 0 1 0 2 1 2 0 0 0 2 1 0 0 0 1 2 0 0 1 1 1 1 0 2 1 0 1 1 0 0 0 1 0 0 0 0 1 1 0 2 0 2 0 0 0 0 0 0 1 1 0 0 0 0 0 0 0 0 2 0 0 1 0 1 0 1 1 2 1 0 0 0 0 0 2 0 1 2 2 2 1 0 0 1 0 2 1 1 0 0 0 0 0 1 0 0 2 2 0 1 1 1 1 0 2 2 1 1 1 1 1 0 0 0 2 0 0 0 0 0 0 0 1 0 0 0 1 1 1 0 0 2 0 1 2 0 0 0 0 0 0 0 0 0 1 0 2 0 0 0 0 0 0 1 0 0 0 1 0 1 0 0 2 0 0 1 0 0 1 0 1 1 1 0 0 0 0 1 1 1 1 0 2 1 0 1 0 0 0 0 1 2 1 2 2 1 1 0 0 1 1 1 2 2 1 0 0 1 1 2 1 2 0 0 0 0 0 2 0 2 2 0 0 1 0 1 0 2 1 1 1 0 0 2 1 1 2 0 2 0 2 0 1 2 0 1 0 1 0 1 0 1 0 1 0 0 2 2 0 1 1 1 0 0 0 0 2 0 0 0 0 1 0 1 1 0 2 1 0 1 0 0 1 1 0 0 0 0 1 0 2 0 0 0 0 0 1 0 0 1 1 1 1 2 1 1 0 1 1 0 0 0 0 0 1 1 1 1 0 1 0 0 0 0 0 0 0 1 0 0 1 0 0 0 0 0 0 0 2 1 0 1 1 1 0 0 1 0 0 0 0 1 0 1 0 0 0 0 0 1 0 1 0 2 0 0 0 0 2 1 2 1 1 0 0 0 0 0 1 0 1 1 0 2 2 0 1 0 2 0 0 0 1 2 2 2 1 0 0 2 1 0 0 2 1 1 0 0 1 2 0 0 2 1 1 2 1 1 0 2 2 2 2 1 0 2 2 0 1 1 0 0 0 1 2 0 2 0 0 0 1 1 0 2 2 0 0 0 0 0 2 0 0 0 0 1 0 0 0 0 0 1 0 0 0 2 0 1 1 0 2 1 1 0 0 0 0 0 0 0 0 0 1 1 0 0 0 0 0 0 1 0 1 0 1 0 0 0 1 2 1 0 0 2 2 0 2 0 0 1 0 0 0 0 0 1 1 1 1 0 0 1 1 1 2 0 2 0 0 0 0 0 0 0 1 0 1 1 1 1 0 1 0 1 0 1 1 2 0 0 0 2 2 2 2 2 0 0 1 0 2 1 0 0 0 0 0 0 2 1 2 0 0 0 0 1 0 0 1 1 0 1 0 0 0 0 0 1 0 1 1 1 0 1 0 0 0 0 0 1 0 0 1 1 1 1 0 0 0 0 1 0 0 0 0 1 2 1 1 2 1 0 1 0 2 0 0 0 1 0 1 2 0 2 0 0 0 0 2 1 1 2 2 1 0 1 1 0 1 0 0 1 1 1 0 1 0 0 1 0 1 0 0 1 1 1 0 0 0 0 0 0 0 0 1 1 0 0 1 2 1 0 1 0 1 0 0 0 0 2 0 1 0 1 1 2 1 0 0 0 0 1 0 1 0 2 1 0 1 0 0 0 0 0 0 1 1 0 0 0 0 0 0 0 0 0 1 0 0 0 1 1 0 1 0 1 1 1 1
14 0 0 0 0 0 1 1 0 1 1 1 0 1 0 0 0 1 1 1 2 2 0 2 2 0 1 2 2 1 1 2 1 2 0 1 1 2 0 0 2 0 0 1 0 2 2 0 0 0 0 0 0 0 1 1 0 0 1 1 0 1 0 2 1 1 1 2 2 0 0 2 2 0 1 2 1 0 1 0 0 0 2 1 2 0 0 1 1 2 0 1 1 1 1 1 0 1 0 1 0 2 0 0 1 1 2 0 1 1 0 1 0 0 2 1 1 0 0 2 2 0 1 1 1 1 1 0 0 1 1 1 0 0 1 0 0 0 0 0 0 0 1 0 0 0 0 0 0 0 0 1 0 1 0 0 2 1 1 0 0 1 1 2 2 1 0 0 0 2 1 0 0 1 1 0 1 0 0 0 0 0 0 1 1 1 1 1 0 0 0 1 1 0 1 1 1 0 0 0 0 2 0 1 2 1 2 1 0 0 2 0 1 0 0 2 1 2 1 0 2 1 0 1 1 0 1 0 0 1 0 1 1 1 0 0 0 1 0 0 0 0 2 0 0 0 1 0 0 1 1 1 0 0 0 1 1 1 0 0 0 0 1 1 1 0 0 0 2 2 0 1 2 2 0 0 0 0 2 1 1 1 0 1 2 0 1 0 0 2 0 0 0 1 2 1 0 0 0 0 0 0 1 1 0 0 0 2 2 0 0 2 1 0 0 0 0 1 0 0 1 2 1 1 1 0 0 0 2 1 1 1 1 0 0 0 1 1 0 0 0 0 2 2 0 1 1 0 2 2 2 0 0 1 0 1 1 0 0 1 1 0 1 1 1 0 1 2 2 1 1 1 2 1 0 0 0 1 0 0 1 1 0 0 0 0 0 0 0 0 0 0 1 0 2 0 1 1 0 0 0 0 0 1 1 1 0 1 0 2 0 0 0 0 1 1 0 0 0 0 1 0 0 1 0 1 0 0 0 0 0 0 1 0 1 1 0 1 0 1 1 0 1 0 0 0 0 1 0 0 0 0 0 2 1 1 1 2 2 2 1 2 1 2 1 2 2 2 0 0 0 0 1 2 1 0 1 0 0 1 1 0 0 0 2 0 0 0 0 0 0 1 1 2 1 0 2 0 1 1 1 1 0 1 1 2 2 0 0 0 0 1 1 0 1 0 1 1 0 2 2 0 1 0 1 1 0 0 0 1 0 0 0 1 1 0 0 2 0 1 1 1 1 1 1 1 2 1 1 0 0 0 1 2 2 1 0 0 1 0 0 0 1 0 1 1 2 2 0 1 2 2 0 0 0 0 0 0 1 0 2 0 1 0 1 1 1 0 0 1 0 0 1 0 0 0 0 0 0 0 0 2 0 0 2 2 2 2 0 1 1 0 1 2 0 1 0 0 0 0 0 0 0 1 0 0 2 2 0 0 0 0 0 2 1 1 0 2 1 2 0 1 0 0 1 0 1 1 0 2 1 1 1 1 2 0 1 2 2 0 0 0 0 0 1 1 1 0 1 1 0 2 0 0 0 2 2 1 1 1 2 0 1 1 1 1 0 1 2 1 1 0 0 0 0 0 0 2 0 2 1 1 0 0 0 0 2 2 0 0 0 0 0 0 0 0 0 1 1 0 0 0 0 0 1 0 0 1 0 0 2 0 0 2 1 0 0 1 0 1 1 0 0 0 0 0 0 0 0 0 0 1 0 0 0 1 0 0 1 1 0 0 2 2 0 0 2 2 0 2 0 0 0 1 1 0 1 0 2 2 2 2 0 0 2 2 2 1 1 2 0 2 1 2 2 0 0 1 0 1 1 2 1 0 1 0 2 0 0 2 2 0 0 0 2 0 1 2 1 0 1 1 0 0 0 0 0 0 1 0 1 2 1 1 0 0 0 0 0 0 0 0 1 0 1 0 1 1 0 0 0 2 1 2 1 1 1 0 1 1 0 0 0 0 0 0 0 0 2 1 1 0 0 0 0 0 0 0 1 2 1 1 2 0 0 0 0 2 0 1 1 2 1 1 2 1 2 0 0 0 0 2 0 0 2 1 1 1 0 1 0 1 1 1 2 0 1 1 1 0 0 1 0 1 1 0 0 1 0 0 0 0 0 2 0 0 0 0 1 1 0 2 2 0 0 0 1 0 0 0 0 0 0 0 1 0 1 0 0 0 1 1 1 0 1 0 1 0 1 1 0 0 0 1 1 1 1 1 1 0 0 0 0 0 0 0 0 0 0 2 1 0 0 2 1 0 0 0 0 0 2 2
15 0 0 1 0 0 1 1 0 2 1 0 0 1 0 2 0 0 0 2 1 2 0 1 1 0 1 0 1 1 1 0 0 1 1 1 2 2 0 2 0 0 0 1 0 1 1 0 0 2 2 2 0 2 0 0 0 0 0 0 2 2 0 2 1 1 1 0 1 1 1 2 2 0 1 2 1 2 2 0 2 0 2 1 1 0 0 0 0 2 0 0 1 0 0 1 0 1 0 1 1 1 1 0 1 1 2 1 2 0 0 1 1 2 2 1 2 0 0 1 1 1 1 1 0 0 0 2 2 2 0 0 0 0 0 0 0 0 0 0 0 0 0 0 0 0 0 0 0 0 0 1 0 0 0 0 0 0 0 1 2 1 0 2 1 2 1 0 1 2 0 0 0 2 1 0 2 0 1 0 1 1 0 2 2 2 1 1 1 1 1 2 0 2 2 0 1 0 0 0 0 0 0 0 2 0 0 0 0 0 0 0 1 0 0 2 0 2 2 1 1 0 2 2 0 0 0 0 0 1 1 0 0 0 1 0 0 2 0 0 0 0 2 0 0 0 0 0 0 0 0 0 0 0 0 1 0 2 2 0 0 0 0 0 1 0 2 1 1 0 0 1 0 0 1 0 0 1 1 0 0 0 0 0 0 1 0 1 0 2 1 1 1 0 2 1 1 1 1 0 0 0 1 1 1 0 1 1 0 0 1 2 1 0 0 0 1 0 0 0 1 2 0 1 1 0 1 0 1 1 1 1 1 1 0 1 0 2 0 0 0 0 2 2 0 1 1 0 2 1 1 0 0 0 2 0 0 2 0 1 1 0 0 0 0 0 0 1 1 0 2 0 1 2 0 0 0 1 0 0 0 0 0 0 1 1 0 0 0 0 0 0 2 0 1 1 0 2 1 1 1 1 0 2 2 1 0 1 0 1 1 0 0 0 0 0 1 0 0 0 0 1 0 0 1 2 2 0 1 1 0 1 0 0 1 2 0 0 0 0 2 0 2 1 1 0 0 0 0 0 0 0 0 2 0 0 0 1 0 1 1 1 1 2 0 2 2 0 0 0 0 0 2 0 1 1 1 0 0 1 0 1 2 2 1 0 1 0 1 0 1 2 1 2 1 0 0 2 2 2 0 2 1 1 2 1 2 1 0 0 0 2 2 1 0 0 0 0 0 0 1 2 0 0 0 2 0 1 2 1 2 0 1 0 0 0 0 1 0 1 0 0 1 0 0 2 0 1 1 0 0 0 0 1 1 0 0 1 1 0 1 1 1 1 1 1 2 2 1 0 0 0 1 0 1 1 2 1 1 1 2 0 0 0 0 0 0 0 0 0 1 1 1 0 1 0 0 0 0 0 0 2 0 0 2 2 1 1 0 2 0 0 0 1 1 0 0 0 0 0 1 0 0 0 0 1 1 1 0 0 0 2 1 0 1 0 1 0 1 2 0 0 0 1 1 0 1 1 1 1 0 1 0 0 0 0 2 2 2 0 0 0 0 1 1 1 1 2 0 0 0 1 0 0 0 2 2 0 0 0 0 1 2 1 2 2 1 1 2 1 1 0 0 0 0 0 0 2 0 2 0 2 0 0 1 0 1 2 0 0 0 0 0 1 0 1 1 1 1 0 0 0 1 0 1 1 0 0 0 0 1 0 0 2 0 0 0 0 0 0 0 0 0 1 0 0 1 1 0 0 0 0 0 0 0 0 0 0 0 0 0 1 2 1 0 0 2 1 0 2 0 0 1 1 1 0 1 0 1 1 2 2 0 0 0 2 0 1 0 1 1 1 2 2 2 0 1 1 1 2 1 1 0 0 2 0 1 0 0 2 2 0 1 1 1 1 1 2 2 1 1 2 0 2 0 0 1 0 0 0 1 1 1 1 0 0 0 0 0 0 0 0 1 0 1 0 1 0 0 0 0 1 2 1 1 0 1 0 0 0 0 0 0 0 0 0 0 0 1 0 0 0 1 1 0 0 0 2 2 2 2 0 2 0 0 0 0 2 0 0 0 2 0 1 2 0 2 0 0 1 0 1 2 1 1 1 1 0 0 0 0 0 0 0 1 1 1 0 1 0 0 1 0 0 2 1 1 0 1 0 0 2 1 1 1 1 1 2 2 0 1 2 1 1 1 0 0 1 0 1 1 0 1 1 0 0 1 0 0 0 2 0 0 0 0 0 0 0 2 1 0 0 0 1 1 1 1 1 1 2 2 2 1 2 0 1 2 0 0 1 0 0 0 1 0 1 0 0 0 0 2 2
16 0 1 0 0 1 2 1 0 1 0 1 0 0 0 0 0 0 2 0 0 0 0 2 2 0 0 2 2 0 2 1 1 1 2 2 1 2 0 1 1 0 0 0 0 0 1 0 0 1 0 0 0 0 2 2 0 0 1 0 2 2 1 1 0 0 1 0 1 0 0 0 2 0 2 2 0 0 1 0 0 0 1 1 1 0 0 1 1 2 1 1 2 1 0 2 1 1 0 0 1 1 1 0 0 0 2 0 1 2 0 1 0 0 2 2 2 1 0 2 2 0 1 1 1 1 1 1 1 1 1 1 1 1 1 0 1 0 0 0 1 0 0 0 0 1 0 0 0 0 0 0 0 0 1 1 1 0 0 1 2 1 0 2 1 2 1 0 0 1 1 0 0 2 2 0 1 0 0 0 1 1 1 2 1 0 2 1 0 0 0 2 0 2 2 0 2 0 0 0 0 0 0 0 2 0 2 0 0 0 0 0 1 0 0 2 2 1 2 0 2 1 2 2 0 0 1 0 0 1 0 0 0 0 2 0 0 2 0 0 0 1 2 0 0 0 0 0 0 0 0 0 0 1 0 1 2 0 0 0 0 0 0 0 1 0 2 0 2 1 0 0 1 1 0 0 0 1 2 1 1 0 1 1 1 1 1 0 0 2 1 1 0 1 2 0 0 0 0 1 0 0 2 0 0 0 0 1 0 1 0 1 1 0 1 0 0 0 1 0 1 2 1 1 1 0 0 0 0 0 1 2 0 0 0 0 0 1 0 1 0 1 2 1 0 1 1 0 1 0 0 0 0 0 0 0 0 1 0 1 2 1 2 0 2 0 2 2 2 0 2 0 1 2 1 2 0 2 0 0 0 0 0 0 0 1 0 0 0 0 0 0 1 0 0 2 0 0 0 1 0 1 0 1 2 1 0 0 0 2 0 0 0 0 0 0 0 0 0 0 0 1 0 0 2 2 1 1 2 1 0 1 2 0 2 0 0 0 1 1 0 0 1 0 0 2 0 0 0 0 0 0 0 2 2 2 2 2 1 2 2 2 0 0 0 0 0 1 0 0 2 2 2 1 0 1 0 0 0 0 1 0 0 0 2 0 0 0 1 0 1 2 1 2 0 0 0 1 1 2 0 2 2 0 2 0 1 2 1 0 1 1 2 0 0 0 0 0 0 1 1 1 1 0 0 0 0 0 0 1 0 0 0 0 1 0 1 2 1 1 0 0 2 2 2 1 1 2 2 0 0 0 0 0 2 2 2 0 2 0 0 0 1 0 0 1 1 2 1 1 1 1 1 0 1 1 1 0 2 0 2 0 2 0 1 1 1 1 0 1 0 0 0 0 0 0 0 1 1 0 1 2 0 0 2 2 2 0 1 2 1 1 0 1 0 1 0 1 1 1 0 0 0 0 0 0 1 1 0 0 0 2 2 2 2 0 1 2 1 1 0 1 0 1 2 0 2 0 1 1 0 2 0 0 1 1 2 2 1 0 0 0 2 0 0 0 1 1 0 1 0 1 0 0 0 1 1 0 1 0 1 0 2 2 2 2 1 1 1 1 0 1 1 0 0 0 0 2 0 2 0 1 0 1 1 0 2 1 0 0 0 0 0 1 0 0 1 1 1 0 0 0 1 0 0 1 1 0 0 1 1 0 0 2 0 0 0 0 1 1 0 1 1 1 0 0 1 0 0 1 1 1 0 0 0 0 1 0 0 0 0 1 2 2 0 0 2 1 1 0 1 0 0 0 0 0 1 0 2 2 2 2 0 0 2 2 2 2 1 2 0 1 0 1 1 0 0 1 0 1 1 2 1 0 1 0 1 0 0 1 1 0 0 0 2 2 2 2 2 0 2 2 0 2 0 0 1 0 1 0 2 1 2 2 0 0 0 0 0 0 0 0 0 0 0 0 0 0 0 0 0 2 1 1 1 0 1 0 0 0 0 1 0 0 0 1 0 1 1 0 0 0 2 0 0 0 0 2 2 2 2 0 1 0 0 0 0 1 0 0 0 1 0 1 2 1 1 0 0 1 0 1 1 1 1 0 1 1 0 1 1 1 0 0 1 1 2 1 2 0 1 1 0 2 1 0 1 1 1 0 1 0 0 1 0 0 1 1 1 0 0 2 2 1 0 1 0 1 1 0 2 0 1 1 1 0 1 0 0 0 2 0 1 0 0 1 1 0 1 1 0 0 0 0 0 0 1 0 2 1 1 0 1 1 0 0 1 0 1 2 0 0 1 2 0 0 0 1 1 0 0 0
17 1 0 2 0 0 0 2 1 1 1 0 1 1 0 0 0 0 1 1 1 1 0 2 2 0 1 2 2 2 2 0 0 1 1 1 1 1 0 1 1 0 1 1 1 1 0 0 0 1 0 1 1 1 1 1 0 0 1 0 0 0 0 2 1 0 0 0 1 0 0 1 2 0 2 2 0 1 1 0 1 0 1 0 0 0 0 0 0 2 0 0 0 0 0 0 0 2 0 2 1 2 1 0 1 1 2 2 2 0 0 2 2 2 2 2 2 0 0 2 2 0 1 1 1 1 1 1 0 1 0 0 0 0 0 0 0 0 1 0 0 0 0 0 0 0 1 0 0 0 0 0 0 0 0 0 0 0 1 0 0 1 1 2 2 0 0 1 0 1 1 0 1 1 2 0 2 0 0 0 0 1 0 1 1 1 1 1 1 0 0 1 1 1 1 0 1 0 0 0 0 0 0 1 2 1 2 1 1 0 1 1 1 0 1 1 0 1 1 1 1 0 1 2 0 0 1 2 2 0 0 0 1 1 1 0 0 2 0 0 0 1 1 0 0 0 0 0 1 0 0 0 0 0 1 1 0 2 1 0 0 0 1 1 1 0 1 0 1 0 0 1 1 1 0 0 1 2 2 2 2 0 0 0 1 1 0 0 0 2 1 1 1 0 2 0 2 1 0 0 0 0 2 0 1 1 1 0 0 0 0 1 1 0 1 0 1 1 1 0 0 2 2 0 2 0 2 0 1 1 2 1 0 0 0 0 0 0 0 1 0 1 2 2 0 0 2 1 2 2 2 0 0 0 1 1 1 1 0 1 1 0 1 0 1 0 1 2 2 0 2 0 0 2 0 0 0 2 2 0 0 2 0 1 0 1 0 0 0 0 0 0 0 0 2 0 1 0 0 0 0 0 0 0 2 0 0 1 0 1 1 0 0 0 0 0 2 0 0 0 0 1 1 1 1 1 1 0 0 0 0 0 1 1 1 0 0 2 1 1 2 0 2 0 0 1 0 2 2 0 0 0 0 2 2 1 2 0 0 0 0 0 0 0 1 1 1 1 0 0 1 1 2 1 1 0 1 0 0 1 2 0 2 2 0 0 1 0 1 0 1 2 0 1 0 0 2 2 2 2 0 2 0 2 0 0 1 0 1 0 1 1 0 1 0 1 0 0 0 0 0 2 0 0 0 1 1 1 1 1 1 1 0 0 1 0 1 1 0 1 1 0 2 0 0 2 1 0 0 0 0 1 0 2 1 0 0 0 1 1 0 0 0 2 2 0 2 2 2 0 0 0 0 0 0 0 0 0 1 0 2 0 2 0 1 1 1 0 0 1 1 0 0 0 0 1 0 0 0 0 0 2 2 0 0 0 0 2 0 2 1 0 0 0 0 0 1 0 0 0 0 0 0 0 0 0 2 1 0 0 1 1 0 2 2 1 0 2 0 1 0 2 0 0 1 0 2 0 0 0 0 1 1 0 1 1 2 1 1 0 0 0 1 1 1 1 0 0 1 0 1 0 1 0 0 2 1 1 1 1 1 0 1 1 1 1 0 0 2 2 0 1 0 0 0 0 0 2 0 1 0 1 0 0 2 1 1 2 0 0 0 0 0 2 0 0 0 2 1 0 0 0 0 0 0 0 0 0 0 0 1 0 0 2 0 0 0 1 1 2 0 2 0 1 0 0 1 1 0 1 1 1 0 0 0 0 0 0 0 0 0 1 2 0 0 0 2 0 0 0 2 0 0 0 0 0 0 0 1 1 1 2 0 0 0 2 0 2 0 1 1 0 1 2 1 0 0 1 0 1 1 1 0 1 0 0 1 0 2 0 2 0 1 1 0 2 1 1 2 0 0 0 0 2 0 0 1 0 1 0 1 2 0 0 0 0 0 0 0 0 0 0 0 0 0 0 0 0 1 0 0 1 0 2 2 0 1 0 1 1 0 0 0 0 0 0 1 0 1 0 0 0 1 1 0 1 0 1 1 2 2 0 2 0 0 0 1 1 0 0 0 1 1 1 2 0 2 0 0 0 1 2 0 0 2 1 0 0 0 2 0 1 1 1 1 1 1 2 2 1 0 1 1 2 0 1 1 1 1 1 0 0 0 2 0 0 0 1 1 0 0 0 2 1 0 0 0 1 0 0 0 0 2 0 1 0 0 0 1 1 1 0 1 1 2 0 1 0 1 0 0 0 0 0 0 0 1 0 0 1 1 0 0 1 0 0 0 0 1 1 0 1 0 0 0 0 0 0 1 0 1 2
18 0 0 1 0 0 1 2 1 1 1 0 0 1 0 0 0 0 0 2 2 2 0 1 1 1 0 1 2 2 1 1 1 1 2 2 1 2 0 0 2 0 1 1 0 0 2 0 0 1 0 0 0 0 2 1 1 0 2 1 0 2 0 1 0 0 0 0 0 0 0 0 2 0 1 2 1 1 1 0 2 0 1 2 2 0 0 0 0 1 0 0 1 0 1 1 0 0 0 1 2 2 1 0 1 1 2 1 2 0 0 2 0 1 1 0 1 0 1 1 1 1 0 0 0 0 0 0 0 1 0 0 0 1 1 0 0 0 1 1 0 0 0 0 2 2 2 0 0 0 0 1 0 1 0 0 2 1 1 0 0 1 1 2 1 2 0 0 1 1 1 1 0 0 2 0 1 0 0 1 1 1 0 2 2 2 1 2 2 0 0 2 1 1 2 0 2 0 0 0 0 1 1 0 2 0 0 1 2 0 0 0 1 0 0 2 0 1 1 1 1 0 2 1 1 0 1 0 0 0 0 0 0 1 1 0 0 2 0 0 0 0 2 0 0 0 0 0 1 1 1 1 0 0 0 0 0 1 0 0 0 0 0 0 1 0 1 0 2 0 1 0 2 2 0 0 0 0 2 0 0 0 0 0 2 1 0 1 0 2 1 0 0 0 2 0 0 1 0 1 1 0 2 0 1 0 0 0 0 0 0 0 2 0 1 0 1 0 0 0 0 1 1 1 1 0 1 0 1 1 1 2 0 0 0 0 0 2 0 1 0 0 2 2 0 1 0 0 2 1 1 1 0 1 1 1 2 0 0 2 2 0 1 1 1 0 1 2 2 1 1 1 0 2 0 0 0 1 1 0 1 0 0 0 0 1 0 0 0 0 0 0 2 0 2 0 0 0 0 0 0 0 0 0 0 0 2 0 0 1 1 0 0 1 1 0 0 1 0 0 0 0 0 2 1 1 1 0 2 1 1 1 0 0 0 1 0 0 0 0 1 0 1 1 0 2 1 0 0 0 0 1 0 2 2 1 2 1 1 0 0 0 0 1 0 2 1 2 0 0 1 1 2 0 0 1 0 1 1 1 2 0 1 1 1 1 1 0 2 0 2 2 0 1 1 0 2 0 0 2 0 2 2 0 2 0 2 0 0 0 0 2 1 0 1 0 0 0 0 0 0 2 1 0 1 1 1 1 1 0 1 0 0 0 1 0 1 1 1 2 0 0 1 1 1 2 1 0 0 0 0 1 1 2 2 1 1 1 0 1 0 0 1 0 0 1 1 2 2 0 0 0 1 0 1 1 1 1 1 1 2 0 1 0 1 0 0 0 0 1 0 1 2 0 0 0 0 0 0 0 0 2 0 0 2 2 2 0 0 0 0 0 1 0 1 0 2 0 0 0 1 0 0 0 0 1 1 2 0 0 1 1 0 0 2 1 0 0 0 0 0 0 0 1 2 0 1 1 1 1 1 1 0 1 1 0 1 2 2 0 0 0 0 1 1 1 1 0 0 0 1 0 0 0 1 2 2 0 0 0 2 0 0 0 0 0 0 1 0 1 0 1 0 0 0 0 0 2 0 1 1 1 1 1 2 0 1 2 0 0 0 0 0 2 0 2 1 1 1 0 0 0 1 0 0 1 1 0 1 0 1 1 0 2 0 0 1 1 1 2 0 2 1 0 0 1 1 0 0 0 0 0 0 0 0 0 1 0 0 0 0 0 2 1 0 1 1 1 0 2 0 0 0 0 0 0 1 0 1 1 1 1 1 0 2 2 1 2 0 2 0 0 2 2 2 0 0 1 0 1 1 1 1 0 0 1 1 0 0 1 1 0 0 0 2 0 1 1 2 1 1 2 0 2 0 0 1 0 0 0 0 2 0 0 0 0 0 0 1 0 0 1 0 0 0 0 0 0 0 0 0 2 1 1 1 0 1 0 0 0 0 0 0 0 0 1 0 0 2 0 0 0 0 0 0 0 0 0 1 0 0 0 2 0 0 0 0 1 0 0 0 1 1 0 2 2 2 0 0 1 0 2 2 2 1 2 0 1 0 1 1 0 0 0 0 0 1 0 1 1 0 2 0 1 1 0 0 0 0 1 0 1 0 1 1 0 0 0 2 2 0 0 2 2 2 0 1 0 0 0 2 0 1 0 1 0 1 1 1 0 2 0 0 2 2 0 0 0 0 0 0 0 0 1 1 1 1 1 1 0 0 0 0 0 0 0 0 0 0 2 1 0 1 1 0 0 0 0 0 0 0 0
19 0 0 0 0 0 0 1 0 1 1 1 0 0 0 0 0 0 2 1 1 2 0 1 1 0 1 2 2 1 2 0 1 1 0 0 2 1 1 0 1 0 0 0 1 0 0 0 0 2 0 1 0 0 2 0 0 0 0 0 0 0 0 2 0 0 1 0 1 0 1 0 1 0 1 1 0 0 1 0 0 0 1 1 1 0 0 0 0 2 0 1 0 0 0 1 1 1 0 1 0 2 2 0 0 0 2 0 0 2 0 0 0 0 0 0 0 0 2 0 0 0 1 1 1 1 1 0 0 1 0 0 0 0 0 0 0 0 1 0 1 0 2 0 0 0 1 0 0 1 0 1 0 0 0 0 0 0 0 0 1 0 0 2 0 1 0 0 0 2 0 0 2 1 1 0 1 0 0 1 1 0 1 2 1 0 2 1 0 0 0 1 0 2 2 0 0 0 1 0 0 0 1 0 1 0 0 0 0 0 0 0 1 0 0 2 0 0 2 1 1 1 2 2 0 0 1 1 1 2 1 0 0 0 2 0 0 2 0 0 0 0 2 1 0 0 0 0 1 1 1 1 0 0 0 2 1 2 0 0 0 0 0 0 1 0 0 0 2 1 0 1 1 1 1 1 0 2 2 2 2 0 1 1 1 1 1 2 1 2 0 1 1 0 2 0 1 1 1 1 1 0 2 0 1 0 0 0 1 0 0 1 1 0 1 0 0 0 0 0 0 0 0 0 0 0 1 0 0 1 2 1 1 1 0 0 0 1 0 1 0 1 1 1 0 2 0 0 2 1 1 0 0 2 0 1 1 0 0 1 1 0 1 1 1 1 1 1 1 0 2 0 0 2 1 0 0 2 2 0 0 0 0 0 0 0 0 0 0 0 0 0 1 0 1 1 0 0 1 1 0 1 0 2 2 2 0 1 1 2 0 1 0 0 1 0 1 0 0 0 0 0 0 0 2 1 0 0 1 0 1 0 0 0 0 1 0 2 1 0 0 2 1 1 1 1 0 1 0 0 0 0 0 2 0 0 1 1 0 0 0 0 0 0 1 1 1 0 0 0 1 1 2 2 1 0 0 1 1 0 1 0 2 2 1 1 0 0 1 0 1 2 1 1 0 0 2 0 2 2 0 2 1 1 1 0 1 0 0 0 0 0 1 0 0 0 0 1 0 1 1 1 1 1 1 0 0 1 1 1 1 1 0 1 2 0 1 0 1 2 1 1 2 2 2 2 2 1 1 1 0 1 0 2 2 1 0 1 0 0 0 0 1 0 0 2 2 1 0 0 0 0 2 0 1 1 2 0 2 0 2 0 2 0 2 0 0 0 1 1 0 0 0 0 0 0 0 0 0 0 0 2 1 0 0 1 0 0 0 0 2 0 0 0 2 0 0 0 0 0 1 0 0 0 0 0 1 2 0 0 1 0 1 1 2 1 1 1 0 2 0 0 1 1 2 0 1 1 0 0 0 0 0 1 2 0 1 1 0 0 0 0 2 0 1 1 1 2 0 0 2 0 0 0 0 1 1 1 1 1 2 0 2 2 2 2 1 1 2 1 0 1 0 0 0 0 0 2 0 1 0 1 0 0 2 0 0 1 0 1 1 1 0 0 0 1 1 1 1 0 0 0 1 0 0 1 0 0 0 0 1 0 0 2 0 0 2 1 0 1 0 1 0 0 0 1 1 1 0 1 1 1 1 0 0 0 1 0 1 1 0 1 2 2 0 0 2 2 0 2 0 0 0 1 1 0 2 0 1 1 1 1 0 1 0 1 0 2 0 1 1 0 1 2 1 1 0 0 0 0 0 2 1 0 1 1 2 0 0 2 2 0 1 1 1 2 2 2 2 0 2 1 0 2 0 0 0 0 0 1 1 2 1 1 0 2 0 0 0 0 0 0 1 0 1 0 1 0 0 1 1 0 2 2 0 2 2 1 0 0 0 0 0 0 0 0 1 0 2 0 0 0 1 0 0 0 0 1 1 2 2 0 1 0 0 1 1 2 1 0 1 2 0 1 2 1 0 0 0 0 1 1 0 0 0 0 2 0 1 1 0 0 0 0 1 0 0 1 2 0 1 1 0 1 2 0 1 0 1 0 0 1 0 1 1 0 2 0 1 1 0 0 0 1 0 0 1 0 0 0 2 0 1 0 0 0 1 0 1 1 0 1 1 1 1 1 1 0 1 0 0 0 0 0 0 0 0 0 1 0 0 0 1 1 0 1 1 1 0 0 0 0 0 2 0 1 0 0 1 1 1 1
20 1 0 0 0 0 1 2 1 1 1 0 1 1 0 1 0 0 1 1 1 2 0 0 0 1 0 2 2 1 1 1 1 1 1 1 1 1 1 0 1 0 1 1 0 1 0 0 0 1 0 0 2 2 0 0 1 0 1 1 0 0 0 0 0 0 2 1 1 0 0 1 1 0 1 1 0 2 2 0 2 0 1 0 1 0 1 0 0 2 0 2 1 0 0 2 0 1 1 1 2 1 2 0 0 0 2 1 1 1 0 1 1 1 1 1 1 0 0 0 0 1 0 0 0 0 0 1 0 2 1 1 0 0 1 0 0 0 0 0 1 0 1 0 0 0 0 0 0 0 0 0 0 0 0 0 0 0 0 0 1 2 0 2 0 1 0 0 1 1 0 1 1 1 1 0 1 1 0 1 0 0 0 1 0 0 1 0 0 0 0 1 1 0 0 0 1 0 0 0 0 0 1 0 2 0 1 0 1 0 1 0 1 1 0 2 0 0 2 0 2 0 2 2 0 0 0 0 0 2 1 1 0 1 1 1 1 2 0 0 0 0 2 0 0 0 0 0 1 0 0 0 0 1 0 1 0 0 0 0 0 0 0 0 1 0 2 0 1 0 0 1 1 1 0 1 0 0 2 0 0 0 0 0 1 1 0 0 1 1 0 1 2 0 2 0 0 0 0 2 0 0 1 0 1 0 1 0 1 0 0 1 2 0 1 0 2 1 1 0 0 2 1 0 1 0 1 0 1 0 2 0 0 0 0 1 0 1 0 0 0 0 0 0 0 2 0 0 2 1 1 0 1 0 1 0 0 1 0 1 1 0 2 1 2 0 1 2 2 1 1 1 0 2 1 1 0 0 0 0 1 1 0 0 0 0 0 1 1 1 1 1 1 1 2 0 2 1 1 1 0 0 0 2 2 1 0 1 0 0 2 0 0 0 1 0 1 0 0 0 0 2 0 1 1 1 1 0 1 0 1 1 0 2 1 1 0 1 1 0 2 0 1 0 0 2 1 1 1 1 0 0 0 2 1 1 1 2 1 1 1 1 0 0 1 2 1 0 0 0 2 2 2 0 1 0 0 0 0 1 1 0 2 2 1 1 1 1 0 1 0 2 1 1 0 0 0 0 0 2 0 2 1 1 1 0 2 0 0 0 0 0 1 1 0 0 0 0 0 2 2 0 0 1 1 0 0 1 1 1 1 0 0 0 0 0 1 0 1 1 0 0 1 1 1 1 0 1 1 0 0 0 1 1 2 1 1 2 1 0 0 1 0 0 0 1 1 1 0 1 0 0 0 0 0 1 1 1 1 1 1 0 2 0 1 1 1 0 0 0 0 1 1 0 1 0 0 1 0 0 0 2 1 1 1 1 0 0 0 1 0 0 0 2 0 0 0 0 0 1 0 1 1 1 1 0 1 2 0 0 1 1 0 2 0 0 0 0 0 2 1 1 0 0 1 0 2 1 0 0 1 1 0 0 2 0 2 2 2 1 0 1 1 1 1 0 1 2 0 0 0 0 1 0 0 2 2 0 0 0 0 0 2 1 1 1 2 2 1 0 0 2 2 0 1 0 0 2 0 1 1 1 1 1 1 0 2 0 0 0 0 0 1 0 0 1 0 1 0 0 0 0 0 0 0 0 0 0 0 0 0 0 0 2 2 2 2 0 1 1 0 1 0 0 0 0 0 0 0 1 1 1 0 0 0 0 0 1 0 1 0 1 2 0 0 1 2 2 0 2 0 0 0 1 0 0 1 0 0 0 0 1 0 0 0 1 0 2 1 2 0 1 1 1 1 0 1 0 0 1 1 1 1 0 1 0 1 0 0 1 1 0 0 0 2 2 2 2 1 0 1 1 0 0 0 0 0 0 0 0 0 2 1 1 0 1 1 0 0 0 0 0 1 0 1 1 0 0 0 1 0 1 1 2 1 0 1 0 0 0 0 0 1 0 0 0 1 0 2 0 0 0 0 1 0 0 0 1 1 2 2 0 2 0 0 0 0 0 0 0 0 1 0 1 2 1 1 0 0 0 0 2 0 0 2 2 0 2 0 0 0 0 0 0 0 2 2 1 2 0 1 1 0 1 2 0 1 2 2 0 2 0 0 1 0 0 0 0 0 0 0 1 2 1 2 0 0 1 0 0 2 0 1 0 1 1 1 0 0 0 2 0 2 0 2 0 0 0 1 2 1 0 0 1 1 0 0 0 0 0 0 0 1 2 0 1 2 0 0 2 0 0 0 1 0 0 0 1 1 1 1 1
21 0 0 0 0 0 0 2 0 1 0 1 1 2 0 1 0 0 1 1 1 2 0 1 1 0 2 1 1 1 2 0 0 1 1 1 1 1 1 1 0 0 0 0 1 0 1 0 0 1 0 1 1 1 1 1 0 0 1 0 1 1 0 2 1 0 2 0 0 0 0 1 2 1 1 2 1 1 2 0 1 0 2 2 2 0 1 0 0 2 0 0 0 0 0 2 1 1 0 1 0 2 0 1 1 1 1 0 1 1 1 1 0 1 1 0 1 0 1 1 1 1 1 1 1 1 1 2 0 2 2 2 0 0 0 0 0 0 0 1 1 0 0 0 2 2 0 0 0 0 0 1 2 1 0 1 1 2 2 1 2 0 0 2 0 1 0 1 1 2 1 0 1 1 1 0 2 0 0 0 0 0 0 2 0 0 1 1 1 1 1 2 1 1 1 1 2 0 0 0 0 1 0 0 2 0 1 1 1 0 0 0 0 0 0 2 1 0 1 1 1 0 2 2 0 0 0 0 0 1 0 0 1 1 1 1 0 2 0 0 0 0 2 0 1 1 1 0 0 0 0 0 0 0 0 2 1 1 0 1 1 1 0 0 1 0 1 0 1 1 0 1 0 0 0 0 0 2 2 1 1 0 0 1 2 0 0 1 0 2 0 0 2 0 2 0 1 0 0 2 0 0 2 0 2 0 1 0 0 0 1 1 0 0 2 0 1 0 1 0 0 2 2 1 0 0 0 0 2 0 2 1 1 0 0 0 0 1 0 1 1 1 2 2 0 0 1 2 2 2 2 0 0 2 0 2 2 1 0 1 1 0 2 1 2 1 0 2 2 1 1 1 1 1 1 0 0 2 1 0 0 1 0 1 0 0 0 0 0 0 0 0 0 0 2 0 1 1 0 0 0 0 0 1 1 1 0 0 0 0 2 0 0 0 2 1 0 0 0 0 0 2 0 1 0 1 0 2 2 0 0 1 0 0 0 2 1 1 0 1 2 0 0 0 0 2 2 0 0 0 0 0 0 1 2 1 2 2 1 2 1 1 0 0 0 1 0 0 0 0 1 1 1 1 1 0 1 2 2 0 0 0 1 1 1 0 0 0 1 0 1 2 2 0 1 0 1 0 1 1 1 2 1 1 1 0 1 0 0 0 0 1 1 1 1 0 0 2 0 2 2 0 1 1 1 0 0 0 0 2 0 2 1 0 1 0 0 0 1 1 0 0 0 0 0 0 1 0 0 0 0 2 1 1 2 1 1 0 2 0 1 0 1 0 0 1 1 2 0 0 0 0 1 0 1 1 2 1 1 1 1 0 0 0 1 0 0 0 0 1 0 0 2 0 0 0 1 0 0 0 0 1 0 1 2 2 0 2 0 2 1 0 0 0 1 0 0 0 0 0 0 0 0 0 0 0 2 1 0 0 0 0 0 1 2 0 0 1 2 1 0 1 0 0 2 0 2 1 0 0 0 1 0 0 2 0 2 2 2 0 0 0 1 1 0 0 1 0 0 1 1 1 0 0 0 2 1 0 1 0 0 0 2 1 1 2 0 0 2 2 0 1 0 1 1 0 0 2 0 2 0 0 0 0 1 0 1 2 0 0 0 0 0 2 0 0 1 1 0 0 0 0 1 1 0 1 1 0 1 0 1 1 0 1 0 0 2 2 0 2 1 0 0 0 0 0 0 1 0 0 0 0 0 0 0 1 0 0 2 1 0 0 2 2 0 0 2 0 0 1 1 0 1 0 0 0 2 0 2 2 2 2 0 0 1 2 1 2 1 1 1 1 1 2 2 0 0 1 0 1 1 2 1 0 1 0 1 0 1 1 2 0 0 0 2 2 2 2 2 0 1 1 0 2 0 0 0 0 0 0 0 2 2 0 0 0 0 0 0 0 0 0 2 0 2 0 1 0 0 1 0 1 1 2 1 1 0 1 2 2 0 0 0 1 1 0 0 0 2 0 0 0 2 1 0 2 0 1 1 1 1 0 2 0 0 0 0 1 0 0 0 2 1 2 2 0 2 0 0 0 0 2 2 2 0 0 1 1 0 2 0 2 0 0 1 1 1 0 2 0 0 2 0 0 1 0 1 2 1 0 0 0 0 1 1 0 0 1 1 0 0 1 2 1 0 0 0 0 0 0 0 0 0 1 1 0 1 0 0 0 2 0 0 1 1 0 2 0 2 0 0 0 0 0 0 1 0 0 1 0 0 0 2 2 0 1 2 0 0 0 0 0 0 0 0 0 0 0 0 0 2 1
22 1 0 0 0 1 2 0 0 2 2 0 1 1 0 1 0 0 1 1 1 1 1 2 2 0 2 1 1 1 1 0 0 2 0 0 2 1 1 0 1 0 0 0 0 0 2 0 0 0 1 2 0 0 1 1 0 0 2 0 1 2 0 0 1 1 1 2 1 1 0 1 2 0 1 2 1 1 2 1 0 0 1 1 1 0 0 0 0 2 0 0 1 1 0 1 0 1 0 1 1 2 0 0 1 1 2 1 1 1 1 2 1 1 1 1 1 0 0 2 2 0 1 1 1 1 0 2 2 2 0 0 0 0 0 0 0 0 0 0 2 0 0 0 0 0 1 0 0 1 0 0 0 0 0 0 1 1 0 1 1 1 0 2 1 2 1 0 0 1 0 1 1 1 1 0 2 0 0 0 0 1 0 2 2 2 2 2 1 1 1 2 0 1 2 0 0 0 1 0 0 1 0 0 2 0 2 1 1 0 0 0 2 0 0 2 0 1 2 2 0 0 2 2 0 0 2 1 1 0 0 0 0 0 1 0 0 1 0 0 0 0 2 0 0 0 0 0 1 1 1 1 2 0 1 1 0 1 0 0 0 0 1 1 0 1 0 2 2 0 0 1 0 0 1 1 0 0 2 0 0 1 0 1 2 0 1 2 0 2 0 0 0 1 2 0 0 1 1 0 0 0 2 0 1 0 1 0 1 0 0 1 2 1 2 0 0 0 0 0 0 1 1 0 1 0 2 0 0 0 2 1 0 0 0 1 1 1 0 0 0 0 2 1 0 0 1 0 2 1 1 0 0 1 0 1 1 1 0 1 1 0 1 1 1 0 2 1 1 1 1 1 1 2 1 1 0 1 1 0 0 0 0 0 1 1 0 1 1 0 0 0 2 0 2 0 0 1 1 1 0 1 0 0 0 0 1 1 0 2 0 0 0 0 1 0 0 0 0 0 0 2 0 1 0 2 0 2 2 0 0 1 0 2 1 1 0 0 0 0 1 1 0 2 1 2 1 0 0 0 0 0 0 2 0 0 0 1 0 0 0 0 0 0 0 0 0 1 0 0 1 1 2 0 0 1 0 0 0 0 2 0 0 0 2 0 0 0 0 0 0 1 1 0 0 0 0 0 1 2 0 2 1 0 2 1 2 0 1 0 1 1 1 0 1 0 1 0 0 1 1 1 1 1 1 1 1 1 1 1 1 0 0 0 1 0 1 1 0 0 0 0 2 0 0 2 1 0 0 0 0 1 1 1 2 1 1 1 0 0 0 1 0 1 1 0 1 2 1 1 0 0 1 0 1 1 1 0 1 0 2 0 2 0 2 0 0 0 0 0 1 0 0 0 2 1 0 0 0 1 1 1 0 0 1 2 1 0 1 2 0 0 0 0 0 1 1 0 0 0 1 0 0 1 1 0 1 1 0 0 1 2 1 2 2 1 0 1 1 2 1 1 0 1 1 0 1 0 1 2 0 0 0 1 2 0 1 2 2 0 0 0 1 0 1 0 0 1 1 0 0 0 1 0 1 2 2 0 0 0 2 0 2 0 2 2 1 1 1 2 0 0 0 1 2 0 0 1 0 2 0 0 0 1 1 0 2 1 0 0 1 0 0 2 0 0 0 1 1 0 0 0 1 1 0 1 1 2 1 1 2 0 1 2 1 1 2 1 0 1 1 0 0 0 0 0 0 0 0 0 0 0 0 1 0 1 1 0 0 0 0 2 2 1 0 0 2 2 0 2 0 0 0 0 0 1 1 0 1 1 1 2 0 1 0 1 0 2 1 2 0 1 1 1 0 1 0 1 0 2 2 2 0 0 2 0 2 0 1 0 2 1 1 1 1 1 2 1 1 0 0 1 0 2 1 0 1 0 0 0 0 2 0 0 0 0 0 0 0 0 1 1 1 0 1 0 1 1 0 0 0 2 1 2 2 0 0 0 0 0 0 0 0 0 1 0 1 1 1 0 0 0 2 1 0 0 0 2 2 2 1 0 2 0 0 0 0 1 1 1 1 2 0 1 1 0 1 0 0 0 1 2 2 1 1 1 1 0 1 1 0 0 0 0 1 0 0 1 1 1 0 1 0 0 1 0 1 0 1 1 1 0 0 2 0 0 0 2 2 0 0 1 2 2 1 0 0 0 0 0 1 0 1 0 0 0 2 1 1 0 2 0 1 0 1 0 0 0 1 1 0 1 0 1 1 0 0 0 1 1 0 0 1 1 0 1 1 0 1 2 1 1 0 0 0 0 0 0 0 0 0 0
23 1 0 0 0 0 1 1 0 1 0 1 0 1 0 0 0 0 2 0 0 0 0 2 2 0 1 1 1 2 0 1 2 1 0 1 1 0 0 1 0 0 0 0 0 0 0 1 0 1 0 0 1 1 1 0 1 1 1 1 1 1 0 0 1 1 2 1 0 0 0 0 2 0 1 2 1 1 2 0 1 0 1 2 2 0 0 0 0 2 0 1 1 1 1 2 0 2 1 1 1 1 0 0 2 1 1 0 1 1 0 1 0 0 1 0 1 0 0 2 2 0 1 1 0 0 0 1 1 1 0 0 0 0 0 0 0 0 1 0 1 0 0 0 1 1 1 0 0 2 0 2 1 0 0 1 1 1 1 0 0 1 0 2 0 2 0 0 1 1 0 1 0 1 2 0 2 0 0 1 1 1 1 2 1 0 2 1 0 0 0 1 0 2 2 0 1 0 0 0 0 0 1 1 2 0 0 0 2 0 2 0 1 0 1 1 1 0 0 0 2 2 2 2 0 0 1 1 1 0 0 1 0 0 1 0 0 2 0 0 0 0 1 0 0 0 0 0 1 1 1 1 0 1 1 1 2 2 0 1 1 1 0 0 0 0 1 1 2 0 0 0 1 1 1 1 0 1 2 1 1 1 1 1 2 0 0 1 0 2 1 1 1 0 2 0 1 0 1 2 1 0 1 1 1 0 1 0 0 0 0 1 1 0 2 0 2 1 0 0 0 2 2 1 2 0 1 0 1 0 2 0 0 0 0 0 0 0 0 0 0 0 1 1 0 2 0 0 0 0 0 0 0 0 1 0 1 0 0 1 1 0 1 0 1 0 1 2 2 0 2 0 2 2 1 2 0 2 1 0 0 1 0 0 0 1 0 2 2 1 1 1 0 1 2 0 1 0 0 0 0 0 0 2 2 0 0 0 0 1 1 0 0 0 1 0 0 1 0 0 0 0 1 1 1 2 1 1 1 0 0 0 0 0 0 2 0 1 1 1 1 1 2 1 1 1 0 0 1 0 0 0 0 2 1 0 1 0 0 1 1 1 0 0 0 0 0 1 0 0 1 1 1 1 2 0 0 0 0 1 2 0 0 0 2 1 0 0 2 0 2 2 1 1 0 0 1 1 2 2 0 2 1 0 2 1 2 1 1 0 0 2 2 0 0 0 2 0 0 0 0 2 1 1 1 0 0 1 1 1 1 0 0 1 2 0 1 0 1 1 1 1 2 0 0 1 0 1 1 0 0 1 0 1 2 2 1 2 1 0 1 0 1 0 0 1 2 0 0 0 0 1 1 0 0 0 1 1 2 1 2 0 0 0 0 0 0 0 0 0 0 0 1 0 2 0 0 0 0 0 0 2 0 0 1 2 1 1 0 2 2 2 0 0 1 1 0 0 0 0 1 0 1 2 2 0 0 2 0 0 1 1 0 2 2 0 0 1 0 1 1 1 0 1 1 0 2 0 1 2 0 2 0 1 1 0 1 1 1 0 0 0 2 0 2 2 2 1 1 0 0 2 1 0 0 2 2 0 0 0 1 0 2 1 2 2 1 1 2 1 0 1 0 0 0 0 0 1 0 1 0 0 0 1 2 0 2 2 0 0 0 0 0 1 0 0 0 1 0 0 0 0 1 1 0 1 1 0 0 0 1 0 0 2 0 0 0 1 0 1 1 1 0 0 0 1 1 1 0 0 0 0 0 1 0 0 1 0 1 0 0 0 2 0 0 1 1 2 0 2 0 0 1 1 1 1 1 0 1 1 0 0 0 0 0 1 0 2 1 1 1 1 2 2 2 0 1 2 0 2 2 2 1 0 1 0 0 1 0 1 1 0 1 1 1 2 2 1 2 0 2 1 0 2 0 0 0 0 0 0 0 2 0 1 0 1 0 0 1 0 0 1 0 0 0 0 0 1 0 0 1 1 0 2 2 0 0 0 1 1 0 0 0 0 0 1 0 0 1 0 0 0 0 1 0 1 0 0 0 2 1 1 1 0 0 0 1 2 1 0 1 1 1 1 2 0 2 0 0 1 0 2 1 1 1 2 0 0 0 1 1 0 1 1 1 1 1 1 2 1 0 2 0 1 0 0 0 1 0 1 0 1 0 2 0 0 0 0 1 0 0 0 2 2 1 0 0 1 0 0 2 0 1 0 0 0 0 0 0 0 1 1 2 0 2 0 0 0 0 1 0 0 0 0 0 1 0 1 1 2 2 2 0 0 0 0 1 0 0 1 0 0 0 1 0 0 0 1 1 0 0 0
24 0 0 0 0 0 1 0 0 2 2 0 1 1 1 0 1 0 0 2 2 2 0 2 2 0 1 2 2 0 2 0 1 1 0 0 2 1 1 1 0 0 1 1 0 1 1 0 0 0 0 2 0 1 0 0 1 1 2 1 1 2 0 0 0 0 1 0 0 0 0 1 2 0 0 2 2 0 1 0 0 0 1 1 1 0 0 0 0 2 0 1 1 0 2 2 0 1 0 1 0 2 2 0 0 0 2 0 0 2 1 2 1 2 2 2 2 0 0 2 2 0 1 1 1 1 1 1 0 1 1 1 1 1 0 0 1 0 2 1 1 0 0 0 0 1 0 0 0 0 0 1 0 0 0 1 0 1 1 0 0 1 0 1 2 2 0 0 0 1 0 1 2 1 1 0 2 0 0 1 1 0 0 2 1 1 2 1 1 0 0 2 0 2 2 0 1 0 0 0 0 0 1 0 2 1 1 1 1 0 2 0 1 0 0 2 0 0 2 1 1 1 1 2 0 0 1 0 0 2 0 0 0 0 1 0 0 2 0 0 0 1 2 0 1 1 1 0 0 0 0 0 0 0 0 2 0 1 0 0 0 0 0 0 1 1 2 0 1 0 0 1 0 0 0 0 1 0 1 1 0 0 1 1 2 0 1 1 0 2 0 0 1 0 2 0 1 2 0 2 0 2 2 0 1 0 0 0 0 0 0 1 1 0 2 1 0 0 1 0 1 2 0 0 1 0 1 0 1 2 2 0 0 0 0 0 0 1 0 0 0 0 2 2 1 0 2 0 0 0 0 1 0 0 1 0 1 1 0 0 0 0 0 0 0 1 0 2 2 2 0 2 1 2 2 2 0 2 0 0 0 0 0 0 0 0 0 1 1 0 0 0 1 0 2 0 1 0 1 1 0 1 0 1 1 1 0 0 0 2 0 0 0 0 2 2 0 0 0 0 0 2 0 1 0 1 0 0 1 1 0 2 2 0 2 0 0 0 1 1 1 1 2 0 0 1 0 0 0 0 0 0 0 2 2 2 2 2 1 1 1 1 1 1 0 1 1 2 0 0 2 2 1 1 1 1 1 0 0 1 2 0 0 0 2 0 0 0 1 0 1 2 1 0 1 0 2 0 1 1 1 1 1 1 1 0 2 1 2 0 1 1 1 1 0 0 0 0 0 1 1 1 1 1 1 0 0 1 1 1 1 1 0 1 0 1 1 0 1 1 1 1 2 1 1 0 2 1 1 0 0 0 0 1 2 2 1 1 1 1 0 0 0 0 0 0 0 1 1 0 0 0 1 0 0 0 1 1 1 1 2 0 1 0 1 0 0 0 1 2 1 1 0 0 0 0 1 0 0 0 0 2 0 1 2 2 1 0 0 1 0 0 1 1 1 1 1 0 0 0 0 0 0 0 0 0 2 1 0 0 0 2 1 2 1 0 0 0 0 0 0 0 0 2 2 0 0 0 1 1 0 2 0 0 2 0 1 2 2 0 0 0 1 0 1 1 0 1 0 0 0 0 0 0 1 1 1 0 0 0 1 0 2 1 2 2 1 1 1 2 0 0 0 0 1 0 0 1 0 1 1 0 0 1 2 0 1 1 0 1 1 1 0 2 0 0 2 1 1 0 0 0 1 0 0 2 0 2 0 1 2 0 0 2 1 1 2 0 0 0 0 0 0 1 0 0 1 1 0 0 0 0 1 0 1 1 2 0 0 0 0 2 2 1 0 1 2 1 0 1 1 0 2 0 0 0 1 1 0 1 2 1 0 0 1 2 1 2 2 2 0 2 1 2 1 1 0 0 0 1 1 2 0 0 2 0 1 0 0 0 0 0 0 0 2 1 2 2 1 0 1 1 0 2 0 0 0 0 1 0 1 2 1 1 0 1 0 0 1 0 1 1 0 0 0 0 0 0 0 0 0 2 1 1 1 0 1 0 0 0 0 0 0 1 0 1 1 0 0 0 0 0 1 0 1 1 1 0 0 1 0 1 2 0 0 0 0 1 1 1 1 2 0 1 1 0 1 0 0 0 0 2 1 1 0 2 0 2 0 1 1 1 0 0 1 1 1 2 2 2 0 2 0 1 0 0 1 1 0 0 0 1 1 1 0 0 0 0 0 0 0 2 1 2 2 0 0 0 0 0 2 0 1 1 0 0 1 0 0 0 1 1 1 1 1 1 0 0 0 0 0 0 0 0 0 1 0 0 1 0 0 0 1 1 0 0 2 0 0 2 0 0 0 0 0 0 0 0 1 0 0 0
25 1 0 0 0 0 0 2 0 1 0 0 0 1 0 0 0 0 1 1 1 2 0 2 2 0 0 1 1 1 0 1 0 0 0 2 0 2 0 0 2 0 0 0 0 0 0 0 0 1 1 2 1 1 0 0 1 0 1 1 0 1 0 1 0 0 1 2 0 0 0 0 2 0 2 2 0 1 2 0 1 0 1 1 1 0 0 1 1 2 0 1 0 0 1 2 1 0 0 0 2 1 1 0 2 2 1 1 0 2 0 0 0 1 1 0 1 0 0 0 0 1 0 0 0 1 0 1 0 1 0 0 0 0 1 0 0 0 2 1 1 0 1 0 0 0 0 0 0 0 0 0 1 0 0 0 0 1 0 1 1 0 0 2 2 0 0 1 0 2 1 0 0 1 2 0 1 0 0 0 0 0 0 1 1 1 1 1 0 0 0 1 0 1 2 0 1 0 0 0 0 1 0 0 2 0 0 1 1 0 1 0 0 1 0 2 1 1 1 1 1 1 2 1 1 1 0 1 0 2 0 1 0 1 1 0 0 2 0 0 0 1 2 0 0 0 0 0 0 0 0 0 0 0 0 2 1 2 1 0 0 0 0 0 1 0 0 1 1 0 0 0 1 1 0 0 0 0 1 0 0 0 0 1 2 0 0 1 0 2 2 1 2 0 2 0 1 1 0 1 0 1 2 0 1 0 0 1 0 0 0 2 2 0 1 0 0 1 0 0 0 2 1 0 2 0 2 0 1 0 2 2 0 1 0 0 0 1 0 0 0 0 2 1 0 0 1 1 2 0 0 0 0 0 1 0 1 0 0 0 0 0 2 1 2 0 1 2 2 0 2 0 1 2 0 0 0 1 1 1 0 0 0 0 0 1 0 2 2 1 1 1 0 0 1 1 0 1 0 1 0 1 0 1 2 1 0 1 0 1 0 0 0 0 2 1 0 0 0 0 0 1 0 0 1 2 0 0 0 0 0 0 0 2 0 0 0 1 0 0 1 1 0 0 0 1 0 0 0 0 0 0 0 2 1 1 1 1 0 1 1 1 0 0 1 2 1 1 0 0 1 1 1 1 1 0 1 0 0 2 1 1 1 1 2 0 0 1 0 0 1 1 1 2 2 0 2 1 2 2 0 2 1 1 1 0 1 1 0 0 0 1 1 1 1 0 0 0 0 1 1 1 1 0 0 1 1 1 1 1 0 2 0 2 0 0 0 2 1 1 1 1 2 0 1 2 1 2 2 0 1 1 0 1 2 0 0 0 0 1 0 0 1 1 1 1 2 2 2 0 0 0 1 0 1 1 1 1 1 1 2 0 2 0 0 0 0 0 1 1 0 0 0 1 0 0 0 0 0 0 0 1 1 0 1 1 2 1 0 1 1 0 0 0 2 0 0 0 1 0 0 0 0 0 0 1 1 1 0 0 1 1 0 1 2 1 0 0 0 0 1 1 0 1 1 0 2 2 0 0 0 1 0 2 2 0 0 2 2 0 0 0 1 1 0 0 0 1 0 0 1 0 0 0 0 1 1 1 2 1 1 1 2 1 1 2 0 1 2 1 0 0 0 1 0 0 0 2 0 1 0 0 0 1 0 0 1 0 1 0 0 0 0 2 0 1 0 1 1 0 0 0 0 1 1 0 2 1 1 0 1 0 0 2 0 0 1 1 0 1 1 1 0 0 0 2 2 1 0 0 0 0 1 0 0 0 0 0 0 0 0 2 2 2 0 0 2 1 1 0 1 0 1 1 1 0 0 1 1 2 2 1 0 0 0 1 0 2 0 0 2 0 1 2 2 0 1 1 0 1 1 1 0 0 1 0 2 0 1 0 1 0 1 1 0 1 1 2 2 0 0 1 0 2 0 0 1 0 0 0 0 2 2 2 0 0 0 1 1 1 1 1 1 1 1 0 1 0 0 0 0 2 1 2 1 1 1 1 1 1 0 0 1 1 0 2 0 0 2 0 0 0 1 0 0 0 0 1 1 2 2 0 1 0 0 0 1 1 0 0 0 2 0 2 2 1 1 0 0 0 1 2 2 2 1 1 0 0 0 1 0 0 1 1 1 0 0 0 2 0 0 2 0 0 1 0 1 1 1 1 1 0 0 0 2 0 1 1 1 0 0 0 2 1 0 0 0 1 0 0 1 0 1 0 0 1 1 1 1 1 1 0 1 0 0 1 1 0 2 1 0 0 0 0 0 0 1 1 1 1 1 1 0 0 0 0 1 0 0 2 0 0 0 2 1 0 0 0 0 0 0 0
26 1 0 1 1 0 1 1 0 1 0 0 0 0 0 0 0 0 2 0 1 2 0 2 2 0 2 2 2 0 2 1 0 0 0 0 2 2 0 0 2 0 0 1 0 1 0 0 0 1 1 2 0 2 0 0 0 0 1 0 1 1 0 1 0 0 1 1 2 1 0 1 2 0 1 2 1 2 2 1 1 0 2 1 2 0 0 1 1 2 1 1 1 0 1 1 0 1 1 0 1 2 2 0 1 1 2 2 2 0 0 2 1 1 1 1 1 0 0 2 2 0 1 1 1 1 1 0 0 0 0 0 0 1 1 1 0 0 0 0 1 0 0 0 0 1 0 0 0 0 0 0 1 1 0 0 1 1 0 0 0 0 1 1 0 1 0 0 0 1 0 1 1 2 2 0 2 1 0 0 0 0 0 2 1 1 2 2 1 0 0 2 0 0 0 0 1 0 0 0 0 1 0 0 1 0 1 0 1 0 1 0 1 0 0 2 0 1 2 0 2 1 1 1 0 0 1 2 1 0 0 0 0 0 2 0 0 2 0 0 0 0 2 1 0 0 0 0 0 0 0 0 0 0 0 1 0 1 0 0 0 0 0 0 1 0 0 0 1 1 0 1 2 2 1 0 0 1 1 1 1 0 0 0 1 0 2 1 0 2 1 1 2 0 2 0 2 1 0 1 0 0 1 1 0 0 0 0 0 0 0 0 1 0 0 0 0 0 0 0 1 2 1 1 0 0 1 0 1 1 2 1 0 0 0 0 0 1 1 1 0 0 2 1 0 0 1 1 2 1 0 0 0 0 2 0 0 2 0 1 1 0 2 1 2 0 1 2 2 0 2 0 1 2 1 1 0 2 1 0 0 2 0 0 0 1 0 2 2 0 0 0 2 0 2 0 2 0 1 2 0 2 0 1 2 0 1 1 0 1 1 0 0 0 1 0 0 2 0 2 0 1 1 0 1 2 1 1 1 0 0 1 0 1 0 1 0 1 0 0 1 1 1 1 0 1 1 0 0 0 0 0 0 2 2 1 2 0 0 0 0 0 0 0 1 1 1 0 0 0 2 2 1 1 1 0 1 0 0 1 1 0 0 0 2 1 0 1 0 0 1 1 1 1 2 0 2 0 1 1 1 1 1 1 2 1 2 0 2 0 0 2 1 1 1 0 0 0 0 1 1 1 2 2 2 0 0 0 0 2 1 0 0 1 0 0 0 2 1 2 1 1 1 1 1 1 2 0 0 0 0 0 1 2 2 1 0 0 1 0 0 0 1 1 1 0 0 1 0 1 2 2 0 0 0 0 0 1 2 1 2 0 0 0 0 0 0 0 0 1 1 0 0 0 0 0 0 0 0 0 0 1 1 1 1 1 0 0 0 1 0 0 0 0 0 0 1 0 0 0 2 0 0 1 1 0 1 0 0 0 0 2 0 1 1 0 0 0 1 1 0 0 0 1 2 0 2 0 0 0 0 1 0 1 2 0 1 2 2 0 0 0 2 0 2 2 0 2 0 0 0 0 1 0 0 2 2 0 1 0 1 0 1 0 1 1 1 2 1 1 1 0 0 0 1 0 0 2 0 2 1 1 1 1 0 0 2 2 1 0 0 0 0 1 0 0 2 0 1 1 0 1 0 0 0 1 0 0 0 0 1 0 0 2 1 1 2 0 1 1 0 0 0 1 0 1 2 0 0 0 0 0 1 0 0 1 1 0 0 0 0 0 2 1 0 1 1 2 0 2 0 0 0 1 1 0 1 0 1 1 1 1 0 0 0 0 0 2 1 1 1 1 1 1 1 0 1 0 0 2 0 0 0 0 2 0 2 0 0 0 0 0 0 0 2 1 1 2 2 0 1 1 0 2 1 0 0 0 1 0 2 1 1 2 0 0 0 0 0 1 0 0 0 0 0 0 0 0 0 0 0 2 0 2 2 0 0 0 0 0 1 0 0 0 1 0 2 0 1 0 0 0 2 0 0 0 0 0 0 1 0 1 2 0 0 0 1 2 0 0 0 1 0 1 1 0 1 0 0 1 0 2 1 1 0 0 1 0 0 0 0 1 1 1 1 1 1 0 2 0 0 2 0 0 1 0 1 1 1 0 1 0 0 2 0 0 1 0 2 2 0 2 2 1 1 0 1 0 0 0 2 0 1 1 1 0 0 0 0 0 1 1 0 1 1 0 0 0 1 2 0 0 0 0 0 1 0 0 1 0 0 0 0 1 0 0 0 0 0 1 0 0 0 0 0 0 1 1 1 1 1 1
27 0 0 0 0 0 1 1 1 1 1 0 0 1 1 0 0 0 2 0 0 0 0 0 1 0 0 1 1 2 0 0 1 2 1 1 0 2 0 0 2 1 0 1 0 1 1 0 1 2 0 1 0 1 1 1 1 0 0 0 2 2 0 1 0 0 1 0 1 1 1 1 1 0 0 1 1 2 2 1 1 0 2 0 2 0 0 0 0 2 0 1 1 0 0 0 0 1 0 1 1 2 0 0 1 0 2 0 0 2 1 2 1 1 1 1 1 0 0 2 2 0 2 2 2 2 1 0 0 0 0 0 0 0 1 0 0 0 1 0 1 0 1 0 0 0 0 0 0 0 0 1 1 1 1 1 0 0 0 0 0 2 0 2 1 1 1 0 0 0 0 0 0 2 1 0 2 0 1 1 1 1 0 2 0 0 2 2 1 0 0 2 1 0 0 1 2 0 0 0 0 0 0 0 2 0 0 1 0 0 1 0 1 0 1 1 1 1 1 1 1 1 1 1 1 0 2 0 0 1 0 0 1 0 2 0 0 2 0 0 0 0 2 0 0 0 0 0 0 0 0 0 1 0 0 2 0 2 1 0 0 0 1 1 1 0 1 0 1 0 0 0 1 1 0 0 0 0 0 0 0 0 1 1 1 1 1 2 0 2 0 0 2 0 2 0 0 1 0 1 0 0 2 0 1 0 0 1 0 0 0 1 1 0 0 0 0 1 0 0 0 1 0 0 1 0 1 0 1 1 2 0 0 0 0 0 0 0 0 1 0 1 2 1 1 0 2 0 2 1 1 0 0 1 1 1 1 0 1 0 1 1 1 1 1 1 1 2 2 2 0 2 1 2 1 0 0 1 1 1 1 2 0 0 0 1 0 0 0 0 0 0 0 0 2 0 0 0 1 1 0 1 0 0 0 0 1 1 1 1 0 1 0 0 0 0 1 0 0 0 0 1 1 1 0 2 0 0 0 0 0 1 0 2 2 2 0 2 1 0 2 0 1 0 0 0 0 0 0 0 0 1 0 1 2 0 2 1 0 1 1 1 1 0 0 0 0 2 0 0 2 2 1 1 0 0 0 0 0 2 2 0 0 0 1 0 0 0 0 0 0 1 1 2 1 0 0 0 0 2 0 2 1 1 1 1 1 0 0 0 0 0 0 1 1 0 0 0 0 0 0 1 0 1 1 0 0 1 1 1 1 0 0 1 0 0 0 1 0 1 2 2 1 0 1 2 0 0 0 0 0 1 1 1 1 1 1 0 0 1 0 0 0 0 0 0 0 1 0 1 0 1 1 0 1 1 1 1 1 1 1 0 1 1 1 0 0 1 0 1 0 0 1 0 0 0 0 0 0 0 0 1 1 0 1 1 1 1 1 1 1 0 0 0 0 0 0 0 0 0 0 0 0 0 0 1 1 1 0 0 0 2 1 2 1 0 1 2 0 2 0 0 0 0 2 0 2 2 0 0 0 2 0 0 1 0 2 2 1 0 0 0 1 0 2 2 0 2 0 0 1 0 1 0 0 2 2 0 0 0 0 1 2 1 1 2 0 1 2 1 1 0 1 1 1 1 0 1 0 1 0 0 1 1 2 0 1 1 0 0 0 0 0 1 0 0 0 2 0 0 0 0 2 0 0 2 0 1 1 1 2 0 0 2 1 1 1 0 0 0 0 0 0 0 0 1 1 0 0 0 0 0 1 0 0 0 1 0 0 0 0 0 2 2 0 1 2 2 0 2 0 1 1 1 1 0 1 0 0 0 1 2 0 0 0 2 0 2 0 0 2 0 0 2 2 0 0 0 0 0 0 0 1 0 1 0 2 0 0 0 1 1 0 0 2 1 1 2 1 0 0 1 0 2 0 0 1 0 1 0 2 1 1 0 0 2 0 0 0 0 0 0 1 0 1 0 1 0 0 0 0 1 1 1 1 0 1 1 0 0 2 0 0 0 0 1 1 0 1 0 0 0 2 0 0 0 0 1 1 2 2 0 2 1 0 0 0 2 0 0 0 2 1 2 2 0 2 0 0 0 0 2 2 2 0 1 1 2 0 1 0 0 2 2 2 0 0 1 1 1 0 1 0 1 2 0 0 0 0 2 0 0 0 2 0 0 0 0 2 2 0 0 2 1 1 0 1 1 0 1 1 0 1 0 0 0 1 0 0 0 1 0 1 0 1 0 0 0 1 0 0 0 0 1 1 0 0 0 1 0 0 0 1 1 0 1 1 0 1 1 0 0 0 2 1 0 0 0 0 0 1 0
28 1 0 0 0 0 1 0 0 2 2 0 0 1 0 1 0 1 1 1 2 2 0 1 2 0 1 1 1 1 2 0 0 0 1 1 1 0 0 2 1 1 0 1 0 1 0 0 0 2 0 1 1 1 1 0 1 0 0 1 0 2 0 0 0 0 2 1 2 0 0 1 2 0 1 2 1 0 1 0 0 0 2 1 1 0 0 1 1 2 1 2 1 1 0 2 0 0 0 0 2 2 0 0 0 0 2 1 1 1 0 1 0 0 0 0 0 0 0 1 1 0 1 1 0 0 0 2 1 2 0 0 0 1 1 1 1 0 1 0 0 0 0 0 1 1 0 0 0 1 1 1 0 0 0 0 0 1 1 1 2 0 0 2 0 1 0 1 0 1 1 0 0 1 1 0 2 1 0 0 0 1 0 2 2 2 0 1 0 0 0 1 0 1 1 0 1 0 0 0 0 0 0 1 2 0 0 2 1 0 0 0 1 0 0 2 0 1 1 1 1 0 1 2 0 0 1 1 1 1 0 0 0 0 1 0 0 2 0 0 0 0 0 0 0 0 0 0 0 0 0 0 1 0 0 1 1 0 0 0 0 0 0 0 0 0 0 1 1 0 0 0 2 2 1 1 0 1 2 1 1 0 1 1 2 1 0 2 0 2 0 0 2 0 2 0 0 0 0 2 0 0 2 0 0 1 1 0 0 0 1 2 2 0 1 0 0 1 0 0 1 2 1 2 1 0 1 0 0 0 2 1 0 0 0 0 0 0 0 0 0 0 2 2 0 0 2 0 1 0 0 0 0 2 0 1 1 2 0 1 1 0 1 1 1 0 0 1 1 0 2 0 1 2 0 1 0 1 0 0 0 1 0 0 1 1 0 0 0 0 0 0 1 0 1 1 0 0 0 0 0 0 0 1 1 0 1 0 0 1 1 0 0 0 1 1 0 0 0 0 0 1 0 0 1 2 1 0 0 0 0 0 0 0 0 0 0 0 0 0 1 0 2 0 0 1 0 1 1 0 0 1 0 1 2 1 2 2 2 2 1 2 0 0 0 0 0 1 0 0 1 1 0 2 1 1 1 0 0 0 2 0 1 1 1 0 1 1 0 1 1 1 2 0 1 0 1 0 2 1 1 2 1 1 1 0 1 0 1 0 0 1 0 2 0 0 0 0 0 1 1 1 0 0 0 1 0 0 0 2 0 1 0 1 1 0 1 1 1 1 2 2 2 0 1 2 0 1 1 0 0 0 0 0 2 2 1 0 1 1 0 0 2 0 0 1 1 1 1 0 0 1 0 0 0 0 0 1 1 1 2 0 2 0 2 0 0 0 1 2 0 0 0 0 2 1 0 0 0 0 0 2 0 0 1 2 0 1 0 1 0 0 1 1 0 1 0 0 0 0 0 0 1 1 1 0 1 1 0 0 0 1 0 1 2 1 0 2 0 2 0 0 0 1 2 0 2 0 0 1 0 2 0 0 2 0 2 2 2 0 0 0 1 1 1 1 1 2 0 0 0 1 1 0 0 2 1 0 1 0 0 2 1 1 1 1 1 2 2 0 2 0 0 0 0 0 0 2 0 2 2 0 1 1 2 0 1 2 0 0 0 0 1 1 0 0 1 0 2 0 0 0 2 0 0 1 0 0 1 0 1 1 0 1 2 1 1 0 1 1 0 1 1 2 0 0 2 0 0 0 0 0 1 0 0 0 0 0 1 0 0 2 2 1 1 0 2 2 0 2 0 0 1 2 1 0 2 0 1 1 1 1 0 1 0 1 0 2 0 1 1 0 1 2 2 0 0 1 0 1 1 2 0 0 2 0 1 0 0 1 1 0 0 0 0 2 0 2 2 0 2 2 0 2 0 0 1 0 0 0 0 2 0 1 0 1 0 0 1 0 0 1 0 0 0 0 0 0 0 0 0 2 2 0 0 0 2 0 0 0 0 0 0 0 0 0 1 0 2 0 0 0 2 0 0 1 0 0 0 1 1 0 1 1 0 0 1 1 0 0 0 1 2 1 1 0 1 0 0 0 0 2 1 1 1 2 0 1 0 1 1 1 0 0 1 1 1 1 2 0 0 2 0 0 1 0 1 1 1 0 2 0 0 0 0 0 0 1 0 0 1 0 1 1 0 0 0 0 0 1 1 0 2 0 0 0 0 1 1 0 1 0 1 0 1 0 1 0 1 0 0 0 0 0 0 2 0 0 0 1 1 0 1 1 0 0 1 0 0 2 1 0 0 1 0 0 0 0 0 1 2 1
29 1 0 0 0 0 1 2 1 1 1 0 1 1 1 0 1 0 0 2 2 2 0 2 2 0 1 2 2 1 1 2 0 1 1 1 1 0 0 0 1 0 1 1 0 0 1 0 0 2 0 1 0 2 0 0 0 0 0 0 1 2 0 1 0 0 1 1 2 1 1 2 2 0 2 2 0 0 2 0 0 0 2 0 2 0 1 2 1 2 1 2 1 0 0 1 0 2 0 2 0 2 2 0 1 1 2 2 1 1 0 1 0 1 1 0 1 0 0 0 0 1 1 1 0 0 1 0 0 1 0 0 0 0 0 0 0 0 0 0 0 0 0 0 2 2 1 0 0 0 0 0 1 2 1 0 1 1 0 1 1 1 1 2 1 2 0 0 1 2 0 0 1 2 1 0 2 1 0 1 1 0 1 2 1 0 2 1 0 0 0 2 0 2 2 0 1 0 0 0 0 0 0 0 2 0 1 1 1 0 0 0 1 0 0 2 0 0 1 0 2 1 2 2 0 0 0 1 1 1 0 1 0 0 2 0 0 2 0 0 0 1 2 2 0 0 0 0 0 0 0 0 0 0 0 1 1 2 1 1 1 1 2 2 1 0 0 0 1 1 0 1 1 1 0 1 0 2 2 1 1 1 0 0 2 1 0 0 0 2 2 2 1 1 2 0 0 0 0 1 0 0 2 0 0 1 1 1 0 0 0 2 2 0 0 0 0 1 0 0 0 0 1 0 1 0 1 0 1 0 1 2 0 0 0 0 0 1 0 2 0 2 2 1 0 0 1 0 2 0 0 0 0 1 1 1 1 1 0 1 1 0 0 0 0 1 1 1 1 0 2 0 1 2 1 1 0 2 1 0 1 0 0 0 1 0 0 0 0 0 0 0 2 0 2 0 1 0 1 1 0 1 0 0 0 0 2 1 0 2 0 0 0 0 0 0 0 0 0 0 0 1 1 1 1 2 1 1 1 0 0 2 1 0 1 1 0 2 1 0 2 0 1 1 1 1 0 0 0 0 0 0 0 2 1 1 1 1 1 1 1 1 1 1 0 1 1 0 0 0 0 0 1 1 1 0 1 0 0 2 0 1 0 0 2 0 0 0 1 0 1 1 0 1 1 0 1 1 1 2 0 2 0 1 1 1 2 0 1 0 0 1 1 0 1 0 0 0 0 1 1 2 1 0 0 1 1 0 0 1 0 1 0 1 2 0 0 0 1 1 2 2 2 1 1 1 2 1 1 0 0 0 1 1 2 1 1 1 1 0 1 0 1 0 0 1 1 2 1 1 0 0 1 0 0 1 2 1 1 1 1 0 1 0 1 0 0 0 0 1 0 0 2 0 0 0 0 0 0 1 1 1 1 0 1 2 1 1 0 2 0 0 0 1 0 0 0 0 0 0 0 0 0 1 1 0 0 0 0 0 0 0 0 2 0 0 0 2 1 2 2 2 0 2 1 0 2 1 0 2 1 1 0 2 2 0 0 2 2 0 0 0 1 0 2 1 2 0 2 0 0 1 2 0 0 2 1 0 1 0 1 0 2 2 1 1 2 1 2 1 1 0 0 1 0 0 0 2 0 1 0 0 0 1 0 0 2 2 0 0 0 0 0 1 0 1 0 1 0 0 0 0 0 1 0 0 0 1 2 0 2 1 0 2 0 0 1 0 0 0 0 2 0 0 0 1 1 1 0 2 2 2 1 0 0 0 1 0 0 0 0 1 2 2 0 0 2 0 0 2 0 0 1 0 0 1 2 0 0 0 0 1 0 0 1 2 1 1 1 2 0 2 2 2 2 0 0 1 0 2 1 1 1 0 1 0 1 0 0 2 2 0 1 1 1 2 2 2 2 0 2 2 0 2 0 0 1 0 0 1 0 1 0 1 0 1 0 1 1 0 0 0 1 0 1 0 0 0 0 0 0 2 1 2 1 1 0 0 0 0 2 0 1 0 0 0 2 0 0 0 1 0 1 0 0 0 0 0 1 2 1 1 2 0 0 0 0 0 1 1 1 2 0 2 2 1 1 0 0 0 1 2 2 2 1 1 1 2 0 0 0 0 0 1 2 0 0 1 1 0 0 1 0 1 0 0 1 1 0 0 0 0 1 2 0 0 0 2 2 0 0 1 2 2 0 1 0 2 0 1 0 0 1 0 0 0 1 0 0 0 1 1 1 0 0 1 2 0 1 1 0 1 0 0 0 0 0 0 1 0 0 0 1 1 0 0 0 0 0 1 1 0 1 2 0 0 0 0 0 0 0 0
30 1 0 0 0 0 0 0 0 2 1 0 0 0 0 0 0 0 2 1 1 2 0 2 2 0 0 1 2 2 2 0 0 1 0 1 1 1 0 1 1 0 0 1 0 1 1 0 0 0 0 0 1 1 0 1 1 1 2 1 0 1 0 0 0 0 0 0 0 0 0 0 2 1 2 2 0 1 2 0 1 0 2 1 2 0 0 1 0 2 0 0 0 0 1 1 0 2 1 1 2 0 1 0 1 1 1 1 1 1 0 2 1 2 2 1 2 0 1 1 1 0 2 2 2 2 2 1 0 1 0 0 0 0 0 0 0 0 0 1 1 0 0 0 0 0 0 0 0 0 0 1 0 0 1 0 0 1 0 2 2 1 0 1 2 2 1 1 1 2 0 0 1 1 2 0 1 0 0 2 2 0 0 2 1 1 2 2 1 1 1 2 0 0 1 0 1 0 0 0 0 0 1 1 2 1 1 0 1 0 1 0 2 0 1 1 1 1 0 1 1 0 2 1 1 1 0 0 0 2 0 0 1 0 2 0 0 2 0 0 0 0 2 0 0 0 0 0 0 0 0 0 0 1 0 2 1 1 0 0 0 0 1 1 1 0 1 1 1 0 1 2 0 0 0 0 0 1 2 1 1 0 2 2 2 0 2 2 0 2 1 1 0 1 2 0 0 1 0 1 0 0 1 1 0 0 0 0 1 0 0 1 2 2 2 0 0 0 0 0 0 2 1 0 0 0 0 0 1 1 1 1 1 0 0 0 0 0 0 0 0 0 2 1 0 1 1 1 1 0 0 1 0 1 1 1 2 1 0 1 1 0 1 1 1 1 0 1 1 1 1 1 0 2 0 0 0 1 1 0 0 1 0 0 0 0 0 0 0 0 0 0 2 0 1 1 1 1 0 0 0 1 0 2 2 0 0 1 0 2 0 0 0 1 1 0 0 0 0 0 0 2 1 1 0 1 0 0 0 0 0 1 0 1 0 1 0 0 1 2 1 1 1 1 1 2 1 0 0 1 1 1 0 2 1 1 1 0 0 1 1 1 0 0 0 1 0 1 0 1 1 1 1 2 0 1 0 0 0 1 0 1 0 0 2 0 0 0 1 0 1 2 1 0 0 0 1 1 1 2 0 2 2 0 2 1 2 0 2 0 0 2 1 1 0 0 1 0 0 2 2 0 1 1 1 0 0 0 0 2 0 1 0 1 1 0 2 1 1 2 0 0 2 1 1 2 2 2 2 0 0 1 1 1 1 1 1 1 0 1 0 0 0 1 1 0 1 1 0 1 0 0 2 0 2 1 2 2 2 2 2 0 2 0 0 0 0 0 2 2 0 0 0 1 0 0 0 1 0 1 1 1 0 0 2 2 1 1 0 1 0 0 0 0 1 0 0 0 0 0 2 0 0 0 0 1 0 1 0 0 1 1 0 1 2 0 0 0 0 2 1 1 0 2 2 0 1 0 0 1 0 1 0 1 1 0 1 1 1 0 0 0 1 0 0 0 0 2 0 1 0 1 0 0 0 1 1 0 2 0 0 1 2 1 1 1 2 0 1 1 0 0 1 0 1 0 0 0 0 0 0 0 0 1 2 0 2 2 0 0 0 0 0 1 0 1 0 1 0 0 0 0 0 0 1 0 0 1 1 1 2 1 0 1 2 1 1 0 0 0 0 0 0 0 0 1 2 0 0 1 1 1 0 0 0 0 1 0 1 0 0 1 2 1 0 1 1 1 0 1 1 2 1 1 1 0 1 0 1 1 1 2 1 1 1 2 1 2 0 1 1 0 1 1 1 0 0 1 0 1 1 1 2 0 0 1 0 0 0 2 2 0 1 1 1 1 2 1 2 0 0 0 0 2 0 0 1 0 0 0 1 1 0 1 0 0 0 0 0 0 0 0 0 0 0 0 0 0 0 0 0 2 1 2 1 1 1 0 0 0 0 0 1 1 0 2 0 0 1 0 0 0 2 0 0 1 0 0 0 2 1 1 0 0 0 0 2 2 0 0 0 2 0 1 2 0 2 0 0 1 0 0 1 1 1 1 1 2 0 1 0 1 0 0 1 1 1 1 2 1 0 2 1 1 0 0 1 1 1 0 0 1 0 2 0 0 0 2 2 0 0 0 1 1 0 1 1 0 0 0 1 0 2 0 0 0 0 1 1 1 0 1 0 1 2 0 0 0 1 0 0 0 0 0 0 1 0 0 2 0 0 0 1 1 0 2 2 0 0 2 1 0 1 2 1 0 1 0 2 1 2 1
31 0 0 0 0 1 2 1 0 0 0 1 1 1 0 0 0 0 1 1 1 1 0 2 2 0 0 0 2 2 0 2 1 1 0 0 2 1 0 0 1 0 1 1 0 1 1 0 0 1 1 1 0 0 2 0 2 0 2 1 1 2 0 1 1 0 0 1 1 0 0 1 2 1 2 2 0 0 1 0 0 0 2 1 2 0 0 0 0 2 0 0 1 1 1 1 0 2 1 1 0 2 1 0 1 1 2 0 0 2 2 2 1 2 2 1 2 0 1 1 1 0 2 2 1 1 1 0 0 2 1 1 1 1 0 0 1 0 1 0 1 0 0 0 1 1 0 0 0 0 0 0 1 1 1 0 1 0 0 0 0 0 0 2 2 1 1 1 1 2 1 0 1 1 1 0 2 0 1 1 1 1 0 1 0 0 1 1 0 0 0 1 0 2 2 0 2 0 0 0 0 0 0 0 2 0 1 1 0 0 1 0 2 0 0 2 2 0 2 0 2 1 2 2 1 0 0 0 0 1 1 0 0 0 2 0 0 2 0 0 0 0 2 0 0 0 0 0 2 2 2 2 0 0 0 0 0 2 0 1 1 1 1 1 1 0 0 0 1 0 0 0 1 1 0 0 0 1 1 1 1 0 1 1 2 0 2 0 0 1 0 0 0 0 1 0 0 1 0 2 0 0 0 2 0 0 0 0 0 0 1 1 1 0 0 0 0 0 0 0 0 2 1 0 0 0 0 0 1 0 1 2 0 0 0 0 0 2 0 1 1 1 2 2 0 1 1 0 1 0 0 1 0 0 1 0 0 2 0 0 0 0 2 2 2 1 1 2 2 0 2 0 0 2 0 1 0 2 1 0 0 0 0 0 0 0 0 0 0 0 0 0 1 0 2 0 2 1 0 0 0 0 0 1 1 0 0 0 0 1 1 0 0 0 0 0 2 0 0 0 1 2 1 0 0 2 0 0 2 2 0 1 0 1 0 1 0 0 0 1 1 1 1 0 0 1 0 1 1 0 0 0 0 2 2 1 2 1 0 1 1 1 1 1 0 1 1 1 0 1 1 1 2 0 2 0 0 0 0 1 1 1 0 0 2 2 0 0 1 0 1 1 0 1 0 0 1 1 2 1 1 1 0 0 2 2 2 0 1 0 1 1 0 1 0 1 0 0 0 1 2 1 1 1 1 0 0 0 0 1 0 0 0 1 0 0 0 1 1 1 0 0 1 0 0 2 0 1 1 0 0 1 0 2 0 0 0 0 0 2 0 0 0 1 1 0 1 2 2 0 0 0 1 0 0 0 1 1 2 1 2 0 0 0 0 0 0 0 0 1 0 0 1 0 2 0 0 1 0 1 1 1 1 0 1 1 1 2 0 1 1 0 0 0 2 0 0 0 0 0 0 0 0 0 0 0 2 2 0 0 1 1 0 0 1 1 0 0 0 0 0 0 0 0 1 0 2 1 0 0 0 1 0 1 1 0 1 1 1 1 0 1 1 0 0 0 1 1 0 1 0 1 0 0 0 1 1 0 0 0 0 0 2 2 2 2 2 0 1 1 0 0 0 0 0 0 0 1 0 1 1 0 0 0 0 0 1 2 0 0 0 0 0 1 0 0 0 1 0 0 0 0 2 0 0 2 1 0 1 0 1 0 0 2 0 0 0 0 2 2 0 2 0 0 0 0 1 1 0 2 2 2 0 0 0 1 1 0 1 0 0 1 2 2 0 0 2 0 0 1 1 0 2 0 0 0 1 1 0 1 0 0 1 1 1 2 1 1 0 2 0 1 2 2 0 2 0 1 0 1 1 2 0 1 0 0 1 0 2 0 2 0 1 1 1 2 2 2 2 0 2 1 0 2 0 0 0 0 0 0 0 2 0 1 0 0 0 0 1 0 1 1 0 0 0 0 0 0 0 0 0 2 2 1 0 1 2 0 1 1 0 0 0 1 0 0 0 0 1 0 0 0 1 0 0 1 1 0 0 1 1 0 2 0 0 0 0 2 1 0 1 2 0 1 1 0 1 0 0 0 0 2 1 1 1 1 1 0 0 1 1 1 0 0 2 1 1 2 2 1 1 1 0 1 2 0 1 1 0 0 1 0 0 0 1 0 0 1 1 0 0 2 2 1 0 0 0 0 0 0 2 0 2 0 0 0 0 1 1 0 2 0 1 0 1 0 0 0 2 1 0 0 2 0 0 0 0 0 2 0 0 0 1 1 0 1 2 0 0 2 1 0 2 2 0 0 0 0 0 0 1 0
32 0 0 0 0 0 1 1 0 1 0 0 0 1 0 0 0 0 1 1 2 2 0 0 0 1 0 1 2 2 1 2 2 2 1 0 2 1 0 0 1 0 0 1 0 1 1 0 0 1 1 1 0 0 2 1 0 0 1 2 0 2 0 1 1 0 0 0 1 0 0 1 2 0 0 2 2 2 2 0 2 0 2 0 2 0 0 0 0 1 0 1 2 1 0 2 0 2 0 2 0 2 0 0 0 0 2 0 0 2 1 1 0 0 0 0 0 0 0 1 1 1 1 1 1 1 1 0 0 2 1 1 0 0 0 0 1 0 0 0 2 0 0 0 0 0 2 0 0 1 0 2 0 0 0 0 1 1 0 0 2 1 0 1 0 2 0 1 1 2 0 0 0 2 2 0 0 1 0 0 0 0 2 2 2 0 2 2 1 0 0 2 0 1 1 0 1 0 0 0 0 0 1 0 2 0 2 0 0 0 1 0 1 1 0 2 0 0 1 1 1 1 2 2 0 0 1 1 0 2 0 1 0 0 2 0 1 2 0 0 0 1 2 0 0 0 0 0 0 0 0 0 0 0 1 1 0 1 0 0 0 0 1 1 1 1 0 1 1 0 0 1 0 0 0 0 1 1 1 0 0 0 0 0 2 2 0 1 0 2 1 0 1 0 2 0 1 2 0 1 0 0 2 0 1 0 0 0 0 0 0 0 1 0 0 0 1 0 1 0 1 1 1 0 2 1 1 0 1 0 2 2 0 0 0 1 0 1 0 0 0 0 1 1 1 1 1 1 2 1 1 1 1 0 1 0 0 0 0 1 0 0 0 0 0 1 0 2 2 1 1 1 1 1 1 0 0 2 0 0 1 0 0 0 0 1 0 0 0 0 0 1 0 0 1 1 0 2 2 2 0 2 0 1 1 1 1 0 0 1 0 0 1 0 1 1 0 0 0 0 0 1 0 0 0 2 0 0 2 2 0 0 1 1 1 0 0 0 1 1 1 1 1 2 2 2 0 0 0 0 0 0 0 2 0 0 0 1 0 1 1 1 1 0 0 0 0 1 0 1 1 1 2 0 2 0 1 0 0 1 1 0 1 1 1 0 1 0 2 0 2 2 1 2 0 0 1 0 2 1 1 2 1 1 1 0 1 0 1 0 1 0 0 0 2 0 0 0 0 2 2 0 1 0 0 1 0 1 1 1 1 0 0 0 0 0 1 1 0 1 1 0 2 2 2 1 2 1 1 0 1 2 0 1 1 1 1 0 1 1 0 0 0 1 1 0 1 1 0 2 1 0 0 0 0 0 0 0 2 0 2 0 0 0 1 0 0 0 1 1 0 0 0 0 2 0 2 0 0 0 0 1 0 0 2 2 1 1 0 2 0 0 1 1 0 2 1 0 0 0 1 0 0 1 1 1 0 1 0 0 0 2 1 1 2 0 1 2 0 1 1 1 0 1 1 0 2 1 1 1 0 1 0 0 1 1 2 2 2 0 0 0 1 1 1 0 2 2 0 0 0 0 1 0 0 2 2 0 0 0 2 0 2 1 2 2 2 0 2 2 0 0 0 0 1 0 0 2 0 2 0 0 0 1 2 0 1 2 0 0 1 0 0 0 0 1 0 1 1 0 0 0 0 1 1 0 2 0 0 0 0 0 0 2 1 1 1 0 2 2 0 2 0 0 0 1 1 1 0 0 0 0 0 0 0 0 1 0 0 0 0 0 2 1 0 0 2 1 0 1 1 1 1 1 1 0 0 0 0 0 0 1 0 0 0 2 0 2 0 0 2 0 2 2 2 0 0 2 0 2 2 2 2 0 0 1 1 0 0 0 0 0 0 0 1 1 1 2 1 0 1 1 0 2 0 0 0 0 0 0 0 2 1 2 0 0 0 0 0 0 0 0 1 0 1 0 1 1 0 0 0 2 1 2 2 0 0 1 0 0 0 0 0 0 1 0 2 0 2 0 0 0 2 0 0 1 1 1 0 2 1 0 0 0 0 0 2 1 0 0 0 0 1 1 0 0 0 0 0 0 0 2 1 1 1 2 0 2 1 2 1 1 0 0 1 1 1 0 1 0 0 1 1 1 2 0 1 1 0 0 0 1 0 1 0 0 0 0 1 1 0 0 2 1 1 1 0 0 0 0 1 0 0 0 1 1 2 1 1 1 1 0 1 0 2 0 1 0 1 0 0 0 1 0 0 0 0 0 1 0 0 0 2 2 0 0 2 0 0 1 0 0 0 0 0 0 1 0 0 0 0 0
33 0 0 0 0 2 2 2 1 1 1 0 0 2 0 2 1 0 0 1 2 2 1 1 2 0 1 1 2 1 1 1 1 1 0 0 2 2 0 1 1 1 0 1 0 1 0 1 1 2 0 1 0 0 2 2 0 0 1 2 0 2 0 1 1 0 2 0 2 1 1 1 2 2 2 2 0 1 2 0 1 0 2 1 1 0 0 0 0 1 0 0 1 1 1 2 1 0 0 0 1 2 1 0 2 2 2 1 1 1 0 1 0 0 0 0 0 0 0 1 1 0 1 1 1 1 1 2 1 1 0 0 0 2 1 1 1 0 0 0 2 0 0 0 0 1 0 0 0 0 0 1 2 1 0 1 0 0 0 1 2 2 1 2 0 2 0 0 1 1 0 0 1 1 0 0 2 0 0 1 1 0 0 2 2 2 1 2 2 1 1 2 0 1 1 0 1 0 0 1 0 2 1 0 2 0 1 0 0 0 2 0 1 0 0 2 0 2 2 1 1 0 1 2 0 0 1 0 0 2 0 0 0 0 2 0 0 2 0 0 0 0 2 1 0 0 0 0 1 0 0 0 0 0 0 2 0 1 0 0 0 0 1 0 0 0 0 0 1 1 0 1 2 2 1 1 0 0 1 0 0 1 0 0 1 1 0 1 0 2 1 2 0 1 2 1 0 1 0 1 1 1 2 0 1 0 0 0 0 0 0 0 2 0 1 0 1 0 0 0 0 0 1 0 1 0 1 0 1 1 2 2 0 0 0 0 0 2 0 0 0 0 1 1 0 2 0 0 2 1 1 0 0 1 0 1 0 0 0 1 1 0 0 0 0 0 1 2 2 0 2 0 0 2 0 0 0 1 0 1 2 0 0 0 0 0 0 0 0 1 1 1 0 0 2 0 0 0 1 1 0 1 0 1 2 1 0 1 0 1 1 0 1 1 1 0 1 0 0 0 1 0 0 1 1 2 1 1 1 0 0 2 0 0 0 2 0 0 1 0 1 1 1 1 1 0 0 0 1 0 0 0 0 1 2 0 2 0 0 0 0 0 0 0 1 1 1 2 0 0 1 1 1 2 1 0 0 0 0 0 0 0 1 1 1 0 1 1 0 0 1 2 0 1 0 0 1 1 1 2 0 2 2 0 2 0 2 0 1 0 1 0 1 0 1 0 1 1 0 1 1 1 1 1 1 1 1 0 0 2 0 1 0 1 0 0 2 1 0 1 1 0 1 1 0 1 1 1 1 0 0 1 0 1 1 1 1 2 1 0 1 0 0 1 1 0 1 2 1 0 0 0 2 0 0 0 2 2 2 2 2 0 1 0 0 0 0 0 0 2 0 0 0 0 0 0 0 0 0 0 0 1 1 0 1 1 1 1 1 2 0 0 0 0 2 0 0 0 0 0 1 0 2 2 2 0 0 1 0 0 0 2 1 1 1 1 0 0 0 0 0 1 0 1 0 0 2 1 0 1 0 1 1 0 1 1 2 2 1 0 0 0 1 1 1 1 2 1 1 0 0 0 0 0 0 2 2 0 1 0 1 0 2 1 1 1 1 1 2 1 0 1 1 0 0 0 1 2 0 2 0 0 1 1 1 1 1 1 0 0 0 0 0 0 1 1 0 2 1 0 0 0 1 0 0 2 0 1 0 0 1 0 1 1 2 2 2 0 1 1 0 1 0 0 1 1 1 1 0 1 1 1 0 0 0 0 0 0 0 0 0 0 2 1 0 1 1 0 0 1 1 0 1 1 1 0 1 0 0 0 1 2 1 1 1 2 1 2 2 2 0 2 1 1 0 1 0 2 0 2 2 2 1 0 1 0 2 0 0 1 2 1 0 0 1 0 1 2 2 0 1 1 0 2 1 0 1 0 0 0 0 2 1 1 0 1 0 0 0 0 1 1 0 0 0 0 0 0 0 0 0 2 2 1 0 1 2 0 0 0 0 0 0 0 0 0 0 0 2 0 0 0 1 0 0 2 1 2 2 2 1 0 2 0 0 0 0 2 1 0 0 2 0 1 2 1 1 0 0 0 0 2 0 0 2 2 0 2 0 1 0 0 0 0 1 1 2 0 1 1 0 1 0 1 0 0 1 0 1 0 1 0 0 2 0 0 0 0 2 2 0 0 1 2 0 1 0 0 0 1 1 0 1 0 1 0 1 0 0 1 0 0 1 1 1 1 0 0 1 1 0 0 0 0 0 2 0 0 1 0 0 0 1 1 0 0 0 0 0 2 1 0 0 2 0 0 0 0 1 0 1 1
34 1 0 0 0 0 1 1 0 2 0 0 0 1 0 1 1 0 1 1 1 1 0 0 0 0 0 1 2 0 2 1 0 1 1 0 2 2 0 2 0 0 0 0 0 1 0 0 1 2 1 0 1 1 1 1 0 0 1 0 1 1 0 0 0 0 2 1 0 0 0 1 2 0 2 2 0 1 2 0 1 0 2 0 1 0 0 1 1 2 0 1 2 0 0 2 0 2 0 0 1 2 1 0 0 0 2 1 0 2 0 0 2 2 2 2 2 0 0 2 2 0 2 2 1 1 1 1 0 1 2 2 1 1 0 0 1 0 0 0 1 0 0 0 0 2 0 0 0 1 0 1 1 1 0 1 0 1 0 0 1 1 0 2 0 2 0 1 0 2 1 1 1 1 0 0 1 0 0 0 1 1 0 2 0 0 2 1 1 0 0 2 0 0 1 0 0 0 0 0 0 0 0 0 2 0 1 1 1 0 1 0 1 0 0 2 0 1 1 1 1 1 2 2 0 0 2 0 0 1 0 0 0 0 2 0 1 2 0 0 0 0 2 0 0 0 0 0 0 0 0 0 0 0 1 2 1 2 0 2 2 2 0 0 0 0 0 0 1 0 1 0 0 0 0 0 0 1 2 0 0 0 1 1 1 0 1 1 0 2 2 0 2 0 2 0 2 0 0 1 0 0 2 0 1 0 0 0 0 1 0 2 1 1 1 0 0 0 0 0 1 1 1 1 0 0 0 0 0 1 1 2 0 0 0 0 0 2 1 0 0 2 2 1 0 1 1 0 1 0 0 0 0 1 0 1 1 1 0 1 1 0 0 0 0 0 0 2 2 2 0 2 0 2 1 1 0 1 0 0 1 0 0 0 0 2 0 0 0 0 0 0 1 0 2 0 2 0 1 1 0 1 0 1 1 1 1 0 1 0 1 0 1 0 1 1 1 0 0 0 0 0 0 1 0 2 0 1 2 1 0 2 0 2 1 1 0 0 0 0 1 1 2 0 0 1 0 0 0 0 0 1 0 2 0 0 0 2 2 2 1 1 1 0 0 0 0 2 0 1 1 1 2 1 1 1 1 0 0 1 1 0 1 1 1 0 1 1 0 1 0 1 0 1 1 0 1 1 1 2 0 2 1 1 1 0 1 0 1 0 0 1 1 0 1 1 0 0 0 0 1 2 1 1 1 0 0 1 1 1 1 1 0 1 0 0 1 0 0 0 0 0 2 2 2 2 1 0 0 0 0 1 1 1 2 1 1 1 1 0 1 0 0 2 1 1 2 1 1 0 1 1 0 0 0 0 0 0 2 0 2 0 1 0 1 1 1 0 0 0 0 0 0 1 0 2 0 0 0 0 0 2 0 0 2 2 1 1 1 1 1 0 0 2 0 0 0 0 0 0 2 0 0 1 1 0 1 0 0 0 0 1 0 1 2 0 1 0 0 2 0 1 0 1 0 0 2 1 0 0 0 2 0 1 2 0 1 2 1 0 0 0 0 1 0 0 0 1 0 1 0 1 0 0 0 2 2 1 1 1 2 0 1 2 0 1 0 2 0 1 0 1 1 1 1 0 0 2 0 1 0 1 0 1 0 0 0 2 0 0 0 0 0 1 0 1 0 1 0 0 0 0 1 0 0 2 0 0 0 0 1 0 0 2 1 1 2 0 2 2 0 2 0 0 0 0 0 0 0 0 0 0 1 1 1 2 0 2 0 0 1 2 2 1 0 0 2 1 0 2 0 0 2 0 0 0 2 0 0 0 1 1 2 1 2 2 2 1 0 2 0 1 1 1 0 1 0 1 0 2 1 1 0 0 2 0 2 0 0 1 1 0 0 0 2 1 2 2 1 0 1 1 0 2 0 0 0 0 0 0 1 1 2 2 0 0 0 0 1 0 1 1 1 1 1 0 1 1 0 0 0 2 0 2 2 0 0 1 0 0 0 0 0 0 0 0 1 0 2 0 0 0 1 2 0 2 1 0 0 2 2 0 2 1 0 1 0 2 0 0 0 1 1 0 2 1 2 0 0 0 0 1 1 1 1 1 1 0 0 0 0 0 0 0 1 1 1 0 2 1 0 2 0 2 2 0 2 0 0 1 0 0 0 1 0 1 0 2 2 0 0 1 2 1 0 0 1 0 0 0 1 0 1 1 0 0 0 1 1 0 0 0 2 0 1 0 1 0 0 0 0 0 0 2 2 1 0 0 1 0 0 0 0 0 0 0 0 0 0 2 0 0 0 1 1 0 0 0 1 0 0 0
35 1 0 0 0 1 2 0 0 2 1 0 0 0 0 0 0 0 0 2 2 2 0 2 2 0 2 1 2 0 1 2 0 0 1 2 1 2 0 1 1 0 0 0 0 0 0 0 0 1 0 1 1 2 0 0 1 0 2 1 1 2 0 0 0 0 1 2 2 0 0 2 2 0 2 2 0 0 2 0 0 0 2 0 2 0 0 1 0 2 0 1 1 0 0 2 0 0 0 0 2 2 1 0 0 0 2 0 2 2 0 0 0 1 2 1 2 0 0 1 1 1 2 2 1 1 1 0 0 0 0 0 0 0 0 0 0 0 0 0 1 0 0 0 2 1 0 1 1 1 0 1 0 0 0 0 0 0 1 0 1 1 0 2 0 1 0 0 1 1 0 1 0 2 1 0 2 0 0 1 2 0 0 2 1 1 2 0 0 0 0 0 0 2 2 0 1 0 1 0 0 0 0 1 2 0 0 2 1 0 0 0 2 0 1 1 2 1 2 0 2 1 2 2 0 0 2 0 0 2 0 0 0 1 0 0 0 2 0 0 0 0 2 0 0 0 0 0 0 0 0 0 0 1 0 1 0 2 1 1 1 1 0 0 1 0 1 0 0 0 1 1 0 0 0 0 0 0 0 0 1 0 1 1 2 0 0 2 0 2 2 0 1 0 2 0 1 0 0 1 0 0 2 0 1 0 1 0 0 0 0 1 1 0 0 0 1 0 2 0 0 2 0 0 1 0 1 0 0 1 2 0 0 0 0 0 0 2 1 2 0 1 2 2 0 1 2 0 2 1 0 2 0 1 1 1 1 0 0 2 2 0 1 1 1 0 2 2 2 2 0 2 1 2 1 1 0 1 1 0 1 1 0 0 0 1 0 0 0 1 1 1 1 0 2 0 0 0 1 2 0 2 0 0 1 0 1 0 0 2 0 0 0 0 1 0 0 1 0 1 0 1 0 1 1 2 0 0 2 1 1 2 0 1 1 1 1 1 0 0 1 1 1 0 0 2 1 0 1 0 0 1 0 2 1 1 1 1 0 1 1 1 0 0 1 2 2 1 0 0 1 1 1 1 2 0 0 1 1 0 0 0 2 2 0 0 1 1 0 1 0 2 1 1 0 0 2 0 2 1 1 2 0 1 1 1 1 1 1 0 0 1 0 1 1 0 0 0 0 1 1 1 1 1 1 1 0 0 0 2 0 1 1 1 1 0 1 1 0 1 2 1 2 2 1 1 0 1 1 1 0 1 0 1 2 2 1 0 1 0 1 0 0 1 1 0 1 2 0 1 0 0 1 0 0 0 1 0 2 0 2 0 1 0 1 1 1 0 0 2 0 0 0 0 0 0 0 0 0 0 0 2 0 0 0 2 0 1 0 0 1 0 2 2 0 1 0 0 0 0 1 0 0 1 1 1 0 0 0 0 1 1 1 2 1 1 1 0 0 1 1 1 0 0 2 0 2 0 0 0 0 1 1 0 1 0 1 2 2 0 0 0 0 2 0 0 1 0 0 1 1 1 1 0 0 1 1 0 1 0 0 2 2 2 1 1 0 0 1 1 0 1 1 0 0 0 0 1 0 1 0 0 0 1 1 0 2 1 1 0 0 0 0 2 0 1 0 1 0 0 0 0 0 0 1 0 0 0 1 0 1 1 0 1 2 1 1 0 2 2 0 2 0 0 0 1 1 1 0 1 0 1 1 0 1 1 0 0 1 1 0 1 2 1 0 1 1 0 0 2 0 0 1 0 0 0 0 0 1 1 2 2 0 0 0 0 0 1 1 2 0 2 0 1 1 0 0 0 0 0 0 1 2 0 0 0 0 0 0 2 2 0 1 1 1 2 2 2 2 0 1 2 1 2 0 0 0 0 0 0 1 1 2 2 0 0 0 0 0 1 1 1 1 0 1 0 0 0 1 0 0 1 0 2 2 0 0 0 0 0 0 0 1 1 0 0 1 0 1 0 0 0 1 0 0 1 1 2 2 2 2 0 1 0 0 0 1 2 1 0 1 1 1 0 0 0 0 0 0 0 0 2 2 1 1 1 1 0 1 1 0 0 0 0 1 1 1 0 1 0 0 1 0 1 2 0 1 1 1 0 1 0 0 0 1 0 1 1 1 0 0 1 2 2 0 1 1 0 0 0 0 1 2 0 0 0 0 1 1 0 2 0 1 0 1 0 0 0 1 2 1 1 0 1 1 1 0 0 0 0 0 0 1 1 0 0 1 0 0 1 0 0 1 2 0 0 0 0 0 1 1 0
36 1 0 1 0 0 2 2 0 2 1 0 0 1 0 0 0 0 0 2 2 1 0 2 2 0 2 2 2 0 2 0 2 1 0 0 2 1 0 1 1 0 0 0 0 0 1 0 0 0 0 0 1 1 0 0 0 0 0 1 1 1 0 1 1 0 2 1 1 0 0 1 2 0 1 2 1 0 2 0 0 0 2 2 2 0 0 2 2 2 1 1 0 0 0 2 0 1 0 1 0 2 1 0 1 1 2 0 1 1 0 1 1 2 2 1 2 0 2 0 0 1 1 1 1 1 1 1 1 1 0 0 0 1 0 0 1 0 0 0 1 0 0 0 1 1 1 0 0 0 0 0 1 0 0 0 0 1 1 0 0 0 2 2 1 2 0 0 2 2 0 0 0 1 1 0 2 1 0 1 0 0 0 1 1 1 1 1 1 0 0 1 0 0 0 1 2 1 0 0 0 0 1 0 2 0 0 0 0 0 1 0 1 0 0 2 1 0 1 0 2 1 2 2 0 0 1 0 0 1 0 0 0 0 2 0 0 2 0 0 0 0 2 1 0 0 0 0 1 0 0 0 0 0 0 1 0 2 0 0 0 0 0 0 0 0 0 0 2 1 0 0 2 2 0 0 1 0 2 1 1 0 0 0 2 1 0 0 0 2 2 2 0 0 1 0 0 1 1 1 1 0 2 0 0 0 1 0 0 0 0 0 2 1 2 0 1 0 1 0 0 2 0 0 0 0 0 0 1 0 2 0 0 0 0 1 1 2 1 0 0 0 2 1 0 0 1 1 1 1 1 0 1 0 0 0 1 0 0 2 2 0 0 0 0 0 1 2 2 0 2 0 1 2 0 0 0 0 0 0 1 1 0 1 0 0 0 1 1 1 1 1 0 0 2 0 0 1 1 1 0 1 0 1 1 0 0 1 0 0 2 0 0 0 1 0 1 0 0 0 0 1 1 1 1 1 0 1 1 0 0 1 0 1 1 2 0 0 0 0 2 0 1 2 2 2 0 0 0 0 0 1 0 2 2 2 2 1 0 0 0 0 1 1 1 2 2 1 0 0 0 0 2 0 1 1 1 1 1 0 1 0 2 2 0 0 1 1 0 0 1 2 1 1 0 0 1 0 2 0 2 1 1 1 1 0 2 0 1 0 1 2 1 0 0 0 0 1 0 2 2 0 1 0 0 2 1 1 1 1 1 0 0 0 2 0 1 1 1 2 1 1 2 0 1 2 1 1 1 1 0 1 0 0 2 2 1 0 1 1 0 0 1 0 0 1 1 2 0 1 2 2 1 0 1 2 2 1 1 0 1 0 0 0 0 0 0 0 1 1 0 0 0 2 0 1 1 0 0 1 1 1 1 0 0 1 1 2 0 0 1 0 0 0 2 0 0 0 0 0 0 0 0 0 0 1 1 1 0 0 1 1 0 2 1 2 0 1 2 1 0 1 0 2 1 0 2 1 0 1 0 2 0 1 1 0 1 2 2 0 0 0 0 1 2 2 0 1 1 0 0 1 0 0 0 2 2 0 1 0 0 1 2 1 1 1 1 2 1 1 1 0 0 0 0 0 0 1 0 1 0 0 0 1 1 0 2 1 1 0 0 0 0 0 0 0 1 2 0 0 0 0 1 1 0 1 1 0 1 0 1 1 0 2 0 0 1 0 0 0 0 0 0 1 0 0 2 2 0 1 1 1 0 0 0 0 2 0 1 0 0 0 2 2 0 0 2 2 0 2 0 0 2 1 1 0 0 0 0 0 0 0 0 0 1 2 0 2 0 2 0 0 1 2 2 0 1 0 0 1 1 2 2 0 0 0 0 0 1 0 1 0 1 1 1 2 2 1 0 0 0 0 0 1 0 0 1 0 0 0 0 2 1 2 0 0 0 0 1 1 1 2 0 0 0 0 0 0 1 0 0 1 0 2 2 0 0 1 0 0 0 0 0 0 0 0 1 0 2 0 0 0 1 1 0 1 0 0 1 2 1 1 0 0 0 0 2 1 0 0 0 2 0 1 1 0 1 0 0 0 0 2 0 0 2 2 0 1 0 1 0 1 1 1 1 1 1 0 0 0 0 0 0 2 1 0 1 1 0 1 0 0 0 1 0 0 0 1 1 1 0 2 2 2 1 1 0 0 0 0 1 0 0 0 2 0 1 2 2 1 1 0 1 1 1 1 0 0 2 1 0 0 2 0 0 0 0 0 0 0 0 0 1 1 0 0 1 1 0 2 0 0 0 2 0 0 0 0 0 0 1 1
37 0 0 1 1 0 2 0 0 2 0 0 1 1 0 1 0 1 2 0 0 1 0 2 2 0 1 2 2 0 1 2 0 1 0 1 1 1 0 1 1 0 1 1 0 0 0 0 0 0 0 1 0 0 1 1 2 0 1 0 1 2 0 2 1 1 1 1 0 0 0 0 2 0 1 2 1 2 2 1 1 0 1 0 1 0 0 0 0 2 0 1 1 0 1 2 0 0 0 0 1 2 1 0 0 0 2 1 1 1 0 1 0 1 1 0 1 0 0 2 2 0 2 2 0 0 0 2 1 2 0 0 0 2 2 2 0 0 0 0 1 0 0 0 0 2 0 0 0 0 0 0 1 0 0 0 0 1 1 0 0 1 1 1 0 1 0 0 2 2 0 0 1 2 1 0 2 2 0 1 0 1 0 2 2 2 2 1 1 1 1 2 0 1 1 1 1 1 0 0 0 1 0 0 2 0 0 1 0 0 0 0 0 1 0 2 0 0 2 0 2 0 2 2 0 0 2 0 0 1 0 0 0 1 1 0 0 1 0 0 0 0 2 0 0 0 0 0 0 0 0 0 0 0 0 2 0 2 0 0 0 0 0 0 1 0 0 0 1 0 1 2 0 0 0 0 1 1 1 0 0 1 0 0 0 0 0 2 0 2 0 0 1 1 2 1 1 0 1 2 1 0 1 1 0 0 0 0 0 0 0 0 0 0 1 0 0 0 1 0 0 2 1 0 2 0 2 0 0 1 2 2 1 0 0 0 0 1 0 0 0 0 1 1 0 2 0 0 2 1 1 0 0 0 2 0 0 0 0 1 1 0 2 1 2 0 0 2 2 2 0 2 1 2 1 0 0 2 2 0 0 2 0 0 0 2 0 0 0 0 0 0 1 1 2 0 1 2 2 2 0 2 0 1 1 1 0 1 1 2 0 0 1 0 2 1 0 0 0 0 0 0 0 2 0 1 0 0 0 0 1 0 0 0 0 1 1 0 0 0 2 0 0 0 0 1 2 0 0 0 0 1 0 2 2 2 2 2 1 2 2 2 0 0 0 0 0 0 0 0 0 0 0 2 1 1 0 0 0 1 1 1 0 0 2 0 0 0 1 0 1 2 0 0 1 0 1 0 1 2 0 2 2 0 2 0 1 0 2 0 0 2 1 0 0 0 0 0 0 1 1 1 2 1 1 1 1 1 1 1 0 2 0 1 0 0 2 1 1 1 1 1 2 1 1 2 0 2 2 0 0 0 1 1 2 1 0 2 0 0 0 1 0 0 0 1 1 2 2 0 0 0 1 0 1 1 1 1 1 1 2 0 1 0 0 1 1 0 0 1 0 0 0 0 0 0 1 0 0 0 0 2 0 0 2 2 2 0 0 1 0 0 1 2 0 1 0 0 0 0 1 0 0 1 1 1 0 1 0 0 0 0 1 0 2 0 0 1 1 2 1 1 0 1 2 0 2 1 0 1 0 1 0 1 1 1 1 2 2 0 0 0 0 2 0 0 1 0 0 1 1 1 1 0 0 1 0 1 1 1 2 0 2 2 0 2 0 2 1 0 0 1 0 0 1 0 0 1 0 1 0 0 0 1 2 0 1 1 0 0 0 0 0 0 0 1 1 2 1 1 0 1 1 0 0 2 0 1 2 0 2 1 0 2 2 2 1 1 0 1 1 0 0 1 0 0 1 0 0 0 0 0 1 0 0 0 1 0 0 0 0 1 2 0 0 1 2 2 0 2 0 0 0 0 0 1 2 0 1 1 1 1 0 0 0 1 0 1 1 2 0 2 1 2 2 0 0 0 1 2 0 0 0 1 1 0 2 0 1 0 1 0 1 1 1 1 2 1 2 1 0 2 0 2 0 0 0 0 0 0 0 2 2 2 0 0 0 2 2 0 0 0 1 0 1 0 1 1 0 0 0 2 1 2 1 1 1 1 1 1 0 0 0 0 0 0 0 0 0 0 0 0 0 0 0 0 0 1 0 2 1 0 1 0 0 0 1 1 1 0 1 2 1 1 1 0 1 0 0 0 0 2 0 0 0 0 2 1 1 1 0 1 1 1 2 0 0 0 1 1 0 1 0 1 2 0 1 1 1 0 1 0 0 1 0 0 0 0 1 1 0 0 2 2 1 1 0 2 0 0 1 0 1 0 0 1 2 0 0 0 1 1 1 0 0 0 1 0 1 1 0 0 0 0 0 1 0 0 0 1 1 0 0 0 0 0 0 1 0 0 0 0 1 2 0 0 0 0 0 1 1 1
38 0 0 0 0 1 2 1 0 0 0 0 0 1 0 0 0 0 0 2 2 2 0 1 1 1 2 0 1 1 1 0 0 1 1 1 1 1 0 0 1 0 2 2 0 0 0 0 0 1 0 0 0 0 2 1 1 1 1 0 1 1 0 1 2 2 1 0 1 0 0 0 2 0 1 2 1 0 1 0 0 0 2 1 1 0 0 0 0 2 0 1 2 0 0 0 0 1 0 1 0 2 1 0 1 1 2 0 1 1 0 1 0 0 0 0 0 0 1 0 0 1 2 2 1 1 1 1 1 2 0 0 1 2 1 1 0 0 0 0 0 0 0 0 1 1 0 0 0 0 0 0 1 1 0 1 0 0 1 0 1 0 1 2 0 2 0 0 0 2 1 0 0 2 2 0 2 0 0 1 1 0 1 2 2 1 1 0 0 0 0 1 0 1 2 0 1 0 0 0 0 0 1 0 2 0 0 0 0 0 0 0 0 0 0 2 0 0 1 1 1 0 2 1 1 1 1 1 1 1 1 1 1 1 1 1 0 2 0 0 0 1 2 0 0 0 0 0 0 0 0 0 0 0 0 2 1 0 0 0 0 0 0 0 0 0 0 0 1 1 1 1 2 2 1 1 0 0 2 0 0 1 0 0 2 0 0 0 0 1 0 0 1 0 2 0 1 1 0 2 0 2 2 0 1 0 0 0 1 0 0 1 2 1 2 1 1 0 1 0 1 2 2 2 1 0 1 0 2 1 2 0 0 0 0 1 2 2 0 0 0 0 2 1 0 1 1 0 1 0 0 0 0 0 1 0 0 2 0 0 0 0 2 1 2 0 0 1 1 1 1 1 1 1 0 0 0 2 0 0 0 0 1 1 1 1 0 1 1 0 0 0 0 2 2 0 1 0 1 1 0 1 0 1 1 0 0 2 0 1 1 0 0 0 1 0 1 1 0 1 0 1 0 1 0 1 0 0 2 0 2 1 0 1 0 1 0 2 1 0 1 1 2 1 1 2 0 0 0 0 0 0 0 2 1 1 1 1 1 2 2 2 1 1 1 2 2 1 0 1 1 1 2 1 1 0 0 0 0 0 2 0 0 0 2 0 0 1 1 0 2 2 0 2 1 0 2 1 2 1 1 1 1 1 1 0 2 2 1 0 1 1 1 1 0 0 0 0 0 0 0 1 1 0 0 0 0 1 1 1 0 0 0 1 1 0 0 0 2 2 0 0 1 0 1 1 1 0 0 0 0 1 0 2 2 1 0 0 0 1 0 0 0 0 0 0 0 2 0 2 1 1 1 0 1 1 1 1 1 1 1 0 1 0 0 0 0 1 0 1 1 0 1 0 1 0 1 0 0 0 0 2 1 0 1 1 1 0 0 0 1 0 0 0 2 1 0 0 1 1 1 0 0 0 0 1 1 0 0 0 0 0 1 1 1 1 0 0 0 2 0 1 0 1 1 0 2 1 1 1 0 2 1 0 1 0 1 2 2 1 1 0 1 0 2 2 2 0 2 0 0 0 0 1 1 1 2 0 0 0 1 0 2 2 1 2 1 1 1 1 1 1 0 0 0 0 0 2 0 2 1 1 0 0 0 0 1 1 1 0 1 0 0 2 0 1 0 1 2 1 0 0 1 0 0 1 0 0 1 0 2 1 0 2 0 0 0 1 0 1 0 1 0 1 0 0 1 0 0 0 0 0 1 0 0 0 1 0 1 1 0 1 2 0 0 1 1 0 0 2 0 0 0 1 0 0 1 0 1 1 1 1 0 0 0 1 0 2 1 2 0 1 2 2 2 0 0 1 0 1 1 2 0 0 2 0 1 0 0 0 1 1 0 0 1 2 1 1 1 1 0 1 0 1 0 0 0 0 0 1 0 1 0 1 0 1 0 1 1 1 1 1 0 0 0 0 0 0 0 0 1 0 1 2 1 1 1 0 1 1 0 0 0 0 1 0 1 0 1 0 0 0 1 0 0 0 0 1 1 2 2 0 1 0 0 0 0 2 1 0 0 2 0 1 2 0 2 0 0 0 1 1 1 1 1 1 1 0 0 0 0 0 1 1 2 1 1 0 2 0 0 2 0 1 2 0 0 0 0 1 0 0 0 1 1 0 1 0 2 1 0 1 2 1 1 0 1 0 0 0 2 0 1 0 2 0 1 1 1 0 2 0 1 0 1 1 1 0 2 1 1 0 0 0 0 1 0 1 2 1 1 1 0 0 0 0 1 0 0 1 0 0 0 2 0 0 0 0 1 1 1 1
39 0 0 0 0 0 0 1 0 1 1 0 1 1 0 1 0 0 1 1 1 1 0 2 2 0 0 0 1 1 1 1 1 2 0 1 1 2 0 0 2 0 1 1 0 1 0 0 1 2 0 0 0 0 0 0 0 0 0 0 1 1 1 1 0 0 1 0 1 0 0 0 1 0 0 1 1 2 2 1 1 0 1 0 2 0 0 0 0 2 0 1 2 0 0 0 0 0 0 0 1 2 0 0 2 2 1 1 1 1 0 1 2 2 2 2 2 0 0 2 2 0 1 1 1 1 1 1 0 1 1 1 0 0 1 0 0 0 0 0 1 0 1 0 0 1 0 0 0 1 0 2 0 0 0 0 0 0 0 0 0 1 0 2 0 1 0 1 1 2 1 1 2 2 2 0 1 0 0 0 0 0 1 1 1 0 1 2 0 0 0 2 1 1 1 1 2 0 0 0 0 0 0 2 2 0 0 0 0 0 0 0 2 0 0 2 1 0 1 0 2 1 2 1 1 1 0 2 1 1 1 2 0 0 2 0 0 2 0 0 0 0 2 0 0 0 0 0 0 0 0 0 0 0 1 2 0 2 0 0 0 0 0 0 0 0 0 0 2 1 0 2 1 1 1 1 0 2 2 1 1 1 0 0 1 1 0 2 0 2 2 0 1 1 2 1 0 0 0 1 0 0 2 0 0 0 0 0 0 0 1 2 1 0 0 0 1 0 1 0 1 2 1 0 0 0 0 0 1 1 1 1 0 0 0 0 0 1 0 0 0 1 2 2 1 1 2 0 2 2 1 1 1 0 1 0 0 1 0 0 0 0 2 1 2 0 0 2 2 1 1 1 1 2 0 0 0 1 1 0 1 1 0 0 0 1 0 0 0 0 0 0 0 0 2 1 1 0 0 0 0 0 0 1 1 0 1 0 0 1 1 0 1 1 1 0 0 0 0 0 0 1 0 0 1 2 1 1 1 0 0 1 1 0 1 2 0 1 1 0 2 0 2 1 1 2 0 1 1 0 0 0 0 2 1 1 1 2 1 2 2 2 0 0 0 1 0 1 0 0 0 0 1 1 0 0 0 0 0 1 1 0 1 1 2 2 0 0 0 0 0 2 0 0 0 0 1 0 2 1 1 1 0 1 1 1 1 0 0 0 0 0 1 0 0 0 2 0 0 0 1 2 1 0 1 1 0 0 0 2 0 2 0 1 2 0 1 1 0 1 2 2 1 0 0 1 2 0 0 1 0 1 2 1 1 1 1 1 1 0 1 0 0 0 0 0 0 1 0 1 0 0 0 0 0 1 1 2 2 2 2 0 1 0 0 0 0 0 1 1 0 0 0 0 0 0 0 0 0 0 0 2 1 0 0 0 0 1 0 1 2 0 0 0 2 0 1 0 0 0 0 0 1 1 1 0 0 0 0 0 0 1 0 1 2 0 0 0 0 0 0 1 0 1 1 0 2 1 1 1 1 1 1 0 1 0 1 2 2 0 0 0 0 1 1 1 1 1 0 1 0 1 0 0 0 2 2 0 0 0 2 0 2 1 2 2 1 1 1 1 0 1 0 0 0 0 0 2 0 2 0 0 0 1 1 0 2 2 0 0 0 0 1 1 0 0 2 1 2 0 0 0 1 0 0 1 0 0 1 0 1 1 0 2 1 1 1 0 0 0 0 0 0 0 0 0 0 0 0 1 1 1 0 0 0 1 0 0 1 1 0 0 2 1 0 1 2 0 0 1 1 0 0 0 0 0 2 0 1 1 1 1 0 0 1 2 0 2 0 2 0 0 2 2 2 0 1 0 0 2 1 1 0 0 2 1 1 0 0 0 0 0 1 1 0 2 1 1 1 1 0 1 0 2 0 0 1 0 0 0 1 1 1 1 0 0 0 2 2 1 1 1 0 0 0 0 0 0 0 0 0 2 0 2 2 0 0 1 0 1 0 1 1 0 0 1 0 0 1 0 0 0 2 0 0 0 0 0 0 1 0 1 2 0 0 0 0 2 1 0 1 1 0 1 1 0 1 0 0 1 0 2 1 1 1 1 1 1 0 1 0 1 0 1 2 0 0 1 2 1 0 2 1 1 2 0 2 1 0 0 1 0 0 1 1 0 0 0 0 0 0 1 2 1 0 1 0 0 0 0 1 0 1 0 1 0 1 0 0 0 1 1 1 1 2 0 0 0 2 1 0 1 0 0 0 1 0 0 0 0 0 0 1 1 0 1 1 0 0 1 0 0 0 1 0 0 0 0 1 0 0 0
40 0 0 0 0 0 2 0 0 1 0 1 0 2 0 2 0 0 1 0 0 0 0 1 1 1 0 2 2 0 2 0 0 2 0 0 2 2 0 0 1 0 0 0 1 0 1 0 0 0 0 0 1 1 1 1 0 0 0 1 0 0 0 2 0 1 1 0 1 0 0 0 2 0 1 2 1 2 2 0 2 0 2 1 2 0 0 1 1 1 0 0 1 0 1 2 0 0 0 0 1 1 1 0 1 1 2 0 0 2 0 1 1 1 2 0 1 0 0 2 2 0 2 2 1 1 1 1 1 1 1 1 0 0 1 0 0 0 0 0 1 0 0 0 2 2 0 0 0 0 0 0 0 0 0 0 0 1 0 0 1 1 2 2 1 2 0 1 0 2 1 0 0 2 2 0 2 0 0 1 1 0 1 2 2 1 2 2 2 1 1 2 1 0 0 1 1 0 0 0 0 0 0 0 2 1 1 2 1 0 0 0 1 0 0 2 0 1 2 1 1 0 2 2 0 0 1 0 0 0 0 0 0 0 2 0 0 2 0 0 0 1 2 1 0 0 0 0 0 0 0 0 0 0 0 1 1 2 0 1 1 1 0 0 0 0 1 1 1 1 0 1 1 1 0 1 0 0 1 0 0 0 0 0 0 0 0 2 0 2 0 0 1 0 2 0 1 0 0 2 1 0 1 1 0 0 0 1 1 0 0 1 0 0 1 0 1 0 1 0 1 1 2 1 1 0 1 0 0 1 1 2 1 1 0 0 0 1 0 0 0 0 2 2 0 1 0 1 2 2 2 0 1 1 0 2 2 1 0 1 1 0 0 0 0 0 2 2 2 0 2 0 1 1 0 0 0 1 0 0 1 1 0 1 1 0 0 0 0 0 0 0 1 0 2 0 0 2 0 0 0 0 0 0 0 0 2 0 0 2 0 0 0 0 1 1 0 1 0 1 0 1 0 1 1 1 1 0 1 0 1 0 0 1 1 1 0 1 0 0 0 2 1 1 1 0 0 0 0 0 1 0 0 2 2 2 2 2 1 2 1 1 0 0 1 1 1 1 0 1 2 1 2 0 0 1 0 0 0 1 1 0 0 0 2 1 0 0 1 0 1 1 2 2 0 0 2 1 2 1 1 2 2 0 2 0 1 0 1 0 0 2 1 0 1 0 0 0 0 2 2 0 1 1 1 0 0 0 0 2 0 1 0 2 1 1 1 2 1 1 0 0 1 0 0 1 1 1 1 1 0 1 1 1 2 1 1 0 1 0 0 0 1 1 1 0 1 1 1 0 0 0 0 0 0 0 0 0 2 0 2 0 2 0 1 1 1 0 1 1 0 0 1 0 1 1 1 0 0 1 1 1 2 0 0 2 0 1 0 2 0 0 1 2 0 1 0 0 0 0 0 0 0 1 1 0 1 1 0 0 0 1 0 1 2 0 1 1 1 1 0 0 0 2 2 0 1 1 0 1 0 1 0 0 2 0 2 0 0 0 0 0 0 1 0 0 2 1 1 0 0 1 1 0 0 2 2 0 0 0 0 0 2 2 2 2 2 2 1 1 0 1 0 1 0 0 0 2 0 0 0 1 0 1 1 0 2 2 1 0 0 0 1 0 0 0 1 1 0 0 0 0 1 0 0 2 0 1 1 1 2 0 0 2 0 0 0 0 1 0 0 1 0 0 0 1 1 0 0 0 0 0 0 0 0 0 0 0 0 0 0 0 1 1 0 0 2 1 0 2 0 0 0 0 0 1 2 0 1 1 1 1 1 1 1 2 0 2 1 2 0 1 2 2 1 1 0 1 0 1 1 1 1 0 1 1 1 1 0 1 1 0 1 1 1 2 1 1 2 1 0 2 0 2 0 0 0 0 0 0 0 2 1 2 0 1 1 0 1 0 0 1 1 0 1 1 0 0 0 0 0 1 1 1 1 0 1 0 0 0 0 0 0 0 0 2 0 0 1 0 0 0 1 0 0 0 0 0 0 2 1 1 2 0 0 0 0 2 0 0 0 1 2 1 1 0 1 0 0 0 0 1 1 0 2 2 0 1 0 1 0 1 0 0 0 1 2 1 2 1 0 2 0 1 0 1 0 1 0 0 0 0 1 1 0 0 2 1 1 0 0 2 2 2 1 2 0 0 0 0 1 0 2 0 0 0 1 1 1 1 0 1 0 1 1 0 0 0 2 1 0 1 0 0 0 1 0 1 1 1 1 1 0 0 0 0 0 0 0 1 0 0 2 2 0 0 1 0 1 0 0 0
41 1 1 0 0 0 0 2 1 1 1 1 0 1 0 0 0 0 1 1 1 1 0 2 2 0 1 1 1 1 1 0 0 1 1 1 1 2 0 0 1 0 1 1 0 1 1 0 0 1 0 0 0 1 1 1 0 0 0 2 0 2 0 2 0 0 1 0 1 0 0 0 2 0 0 2 2 0 2 0 0 0 2 0 0 0 0 0 0 1 0 0 0 0 1 1 0 0 0 0 1 2 0 0 0 0 2 0 1 1 0 1 0 1 1 1 1 0 0 2 2 0 1 1 1 1 1 2 2 2 0 0 0 0 0 0 0 0 0 0 2 0 1 0 1 2 1 0 0 1 0 1 0 0 0 0 0 0 1 0 1 1 0 2 0 2 0 0 1 1 0 0 0 2 1 0 2 1 1 0 0 1 0 2 2 2 2 1 0 0 0 1 0 1 1 0 1 0 0 0 0 0 1 0 2 0 1 1 1 0 0 0 0 0 0 2 1 1 1 0 2 1 2 2 0 0 0 0 0 1 0 0 2 0 2 2 1 2 0 0 0 1 1 1 1 1 1 1 1 1 1 1 0 0 0 2 0 0 0 0 0 0 2 2 1 0 0 0 0 0 0 1 1 1 0 0 1 0 0 0 0 1 0 0 2 1 0 0 0 2 2 2 2 0 2 0 1 1 0 0 0 0 2 0 1 1 1 0 0 0 0 0 2 0 2 0 0 1 0 0 1 2 2 1 1 0 2 0 0 0 2 1 0 1 0 0 0 2 0 1 0 1 2 2 0 1 1 0 1 1 1 0 0 1 1 1 1 1 0 1 1 0 2 1 2 0 1 1 1 0 2 0 0 2 0 0 0 0 1 0 1 1 0 0 0 0 0 0 0 0 0 0 0 1 1 1 0 1 0 1 0 1 0 2 2 1 0 1 0 2 0 0 0 0 0 0 1 0 0 0 0 0 0 2 0 1 0 0 0 0 0 0 0 2 1 1 0 1 1 0 1 1 2 1 1 1 0 0 0 0 0 1 0 2 0 0 1 2 1 2 2 2 0 0 0 0 0 1 0 0 1 1 2 0 1 1 1 0 0 0 2 0 1 1 1 1 1 0 0 0 1 1 0 1 0 0 1 0 1 2 0 2 1 1 1 1 2 0 0 0 0 1 0 1 1 0 0 0 0 1 1 2 0 0 0 0 0 0 0 2 0 2 0 1 0 0 1 1 0 1 2 2 1 0 0 2 0 1 1 0 0 0 0 1 2 2 1 1 0 1 0 1 1 1 1 1 2 1 1 0 0 0 0 0 0 1 1 1 1 1 2 0 0 0 0 0 0 1 0 1 1 0 0 0 1 0 0 0 0 0 0 1 0 0 2 2 0 1 0 0 1 0 0 1 0 1 0 0 0 0 1 0 0 0 0 2 0 1 0 0 1 1 0 0 2 0 0 1 1 2 0 0 0 1 1 0 2 1 0 0 0 2 1 1 2 0 1 2 2 0 0 0 1 0 2 2 1 1 1 0 0 0 0 0 0 2 2 0 1 0 1 0 1 1 1 1 0 2 1 0 0 2 0 1 0 0 0 2 0 2 0 0 0 1 1 0 2 2 0 0 0 0 0 1 2 1 1 1 1 0 0 0 0 0 1 0 0 0 0 0 1 0 0 2 0 0 1 1 0 1 1 1 0 0 0 1 1 0 0 0 0 0 0 0 0 0 0 0 0 0 0 1 2 1 0 1 1 2 0 2 0 0 0 0 0 0 1 0 1 1 1 1 0 0 0 1 0 2 0 1 1 0 1 1 1 0 0 0 0 1 0 0 1 0 1 0 2 1 0 1 1 0 0 0 1 2 1 1 2 0 1 1 0 2 0 0 2 0 0 0 1 1 1 1 0 0 0 0 0 0 0 1 0 0 0 0 0 0 0 1 1 1 0 2 2 0 0 0 0 0 0 0 0 0 0 1 0 0 2 0 0 0 1 0 0 0 0 1 1 2 0 1 1 1 0 0 1 2 1 0 1 1 0 2 2 0 2 0 0 0 1 2 0 0 2 2 0 0 0 1 1 1 1 1 1 1 1 1 2 1 0 2 0 2 0 0 0 1 0 0 0 0 0 1 0 0 0 1 2 1 1 0 2 2 0 0 0 0 0 0 1 0 1 0 1 0 1 0 0 0 2 0 1 0 2 0 0 0 1 1 0 0 0 0 0 1 0 0 1 0 0 0 2 2 0 0 2 0 0 1 1 0 1 2 1 0 1 0 0 0 0 0
42 1 0 0 0 0 2 1 0 2 1 0 1 2 0 2 1 0 1 1 0 0 0 0 1 0 0 1 1 0 1 0 0 0 0 0 2 2 0 0 2 0 0 0 0 0 1 0 0 1 1 2 1 1 1 1 0 1 0 0 1 2 1 1 0 0 1 1 1 1 1 1 2 0 1 2 1 2 2 0 2 0 1 0 0 0 0 0 0 2 0 0 1 1 0 1 0 2 0 2 0 2 1 0 1 1 2 1 1 1 0 1 2 2 2 2 2 0 0 1 1 1 2 2 1 0 1 1 1 1 0 0 1 1 1 0 1 0 0 0 1 0 0 0 2 2 0 0 0 0 0 0 0 1 1 0 1 1 0 2 2 2 2 1 0 2 0 0 1 1 0 2 0 2 1 1 1 0 0 1 1 0 1 1 1 0 1 2 1 0 0 2 1 0 0 0 0 0 1 0 0 0 1 0 2 0 0 1 0 0 1 0 1 0 0 2 0 0 2 0 2 0 1 1 1 0 2 1 1 0 0 1 0 0 2 0 0 1 0 0 0 1 2 1 0 0 0 0 0 0 0 0 0 1 1 1 2 1 0 0 0 0 0 0 0 0 0 1 1 0 0 0 1 1 1 1 0 1 2 2 2 0 1 1 1 0 0 2 0 2 1 0 1 1 2 1 1 0 0 1 0 0 0 2 0 0 0 1 1 0 0 2 2 1 1 0 0 0 1 0 0 1 0 0 1 0 0 0 1 1 1 1 0 0 0 0 0 0 0 1 0 0 2 2 0 2 0 0 1 1 1 0 0 2 0 2 2 1 0 1 1 0 2 0 2 1 0 2 2 0 2 0 1 2 1 1 0 1 0 0 1 0 0 1 0 1 0 1 1 1 2 2 0 0 1 1 0 1 0 0 0 0 1 1 2 1 0 0 0 2 0 0 0 0 0 0 1 0 0 0 0 0 1 2 0 0 0 1 2 1 0 0 0 1 1 1 0 1 0 0 1 1 2 2 2 2 0 0 0 0 0 1 0 2 2 2 2 1 0 1 1 1 1 1 1 2 2 1 0 0 0 0 2 2 0 1 0 0 0 0 1 0 2 2 0 0 1 0 1 0 1 0 1 2 1 0 1 0 2 0 2 2 0 2 0 0 1 0 0 0 0 1 0 0 2 0 0 0 0 0 0 1 1 1 1 0 0 0 0 2 0 2 0 1 0 0 1 0 0 1 0 0 1 1 1 1 2 0 0 0 0 1 1 1 2 2 2 1 1 0 0 0 0 0 1 0 1 1 1 1 0 1 1 0 1 1 1 1 1 1 1 0 0 0 0 0 0 0 0 1 0 0 1 0 1 0 1 1 0 0 0 2 0 1 2 2 1 2 0 1 0 0 0 0 1 0 1 0 0 0 0 0 0 0 0 0 2 1 0 0 0 2 0 2 2 0 1 2 1 2 2 2 0 2 1 0 2 0 0 0 1 1 0 0 2 0 2 1 0 0 0 0 1 1 1 1 1 1 1 0 0 0 1 0 1 2 2 0 2 0 0 0 1 0 0 0 1 2 1 1 0 1 0 0 0 0 0 0 0 0 0 0 0 0 0 0 2 2 1 0 0 0 0 1 0 0 0 1 0 0 0 0 1 0 0 0 0 0 1 0 1 1 0 1 1 1 1 1 0 1 1 0 0 0 0 0 1 0 0 1 1 1 0 0 0 0 0 0 1 1 0 2 1 1 0 0 2 1 0 2 0 1 0 2 2 0 1 1 0 1 2 1 1 1 0 1 0 2 1 1 1 1 2 2 2 0 1 1 0 2 2 2 0 0 2 0 1 0 0 1 1 0 0 0 2 1 1 2 2 0 1 2 0 2 0 0 1 0 0 0 0 2 1 1 0 0 0 1 1 0 0 0 0 1 1 0 1 0 0 1 0 1 0 2 2 0 0 0 0 0 0 0 0 0 1 0 0 0 2 0 0 0 2 0 0 0 0 1 1 2 2 0 2 0 0 0 0 1 0 1 0 1 0 1 2 1 1 0 0 0 1 2 2 2 1 1 0 1 0 1 0 1 0 0 1 1 2 0 2 0 0 2 0 0 0 0 0 0 0 1 0 0 0 1 0 0 0 1 1 0 0 0 2 1 0 0 0 0 0 0 1 0 1 0 0 1 2 1 1 1 0 0 1 0 1 1 1 0 0 0 0 0 0 1 1 0 0 0 1 0 0 0 0 0 0 0 0 0 0 0 0 0 0 2 0 1 0 0 0 0 0 0
43 0 0 0 0 0 0 2 0 1 0 1 0 0 0 0 0 0 2 0 0 0 0 2 2 0 1 1 2 1 1 2 0 1 0 0 2 1 0 1 1 0 0 0 1 0 0 0 0 1 0 0 0 0 2 2 1 0 1 2 0 1 0 2 1 1 1 1 1 0 0 1 2 0 2 2 0 1 2 0 1 0 0 0 0 0 0 1 1 2 0 0 1 1 1 2 1 0 0 0 2 2 1 0 0 0 2 1 0 2 0 0 0 1 1 0 1 0 0 1 1 0 0 0 0 0 0 2 0 2 1 1 0 0 0 0 0 0 0 0 0 0 0 0 2 1 0 0 0 0 0 1 0 0 0 0 0 0 1 0 1 1 0 2 0 1 0 1 0 1 1 1 1 0 1 0 2 0 0 0 0 0 1 2 2 1 2 1 0 0 0 2 0 2 2 0 2 1 0 0 0 1 0 1 2 0 0 1 2 0 0 0 1 0 0 2 0 0 1 0 2 1 1 2 0 0 1 0 0 2 0 0 2 1 1 2 0 2 0 0 0 0 2 0 0 0 0 0 1 1 1 1 1 0 1 1 1 2 0 0 0 0 0 0 0 0 1 0 1 0 0 0 1 1 0 0 1 0 1 0 0 0 1 1 2 0 0 0 0 2 1 0 1 0 2 0 1 0 0 1 0 0 1 1 0 0 0 1 0 0 0 1 2 0 2 0 0 0 1 0 0 1 1 1 0 0 1 0 2 0 2 1 0 0 0 0 0 1 1 2 1 1 2 1 1 0 2 1 2 1 1 0 0 0 1 0 0 1 0 0 1 1 2 1 2 0 2 2 2 2 0 2 0 2 1 1 0 1 0 1 0 2 0 0 0 0 0 0 0 0 0 0 1 0 1 1 1 0 1 1 0 1 0 1 2 0 0 0 1 0 1 0 0 0 0 0 0 0 0 0 0 2 0 0 0 2 0 0 2 1 1 1 1 1 1 0 0 1 0 0 1 1 2 0 0 2 0 1 2 0 0 0 0 2 2 0 2 2 1 2 1 2 1 1 0 1 1 1 0 1 1 1 2 0 2 0 1 0 0 1 1 0 0 0 2 0 0 0 1 0 1 1 0 1 0 0 1 0 2 1 1 1 1 1 1 0 2 0 1 0 0 1 1 1 0 0 1 0 0 1 2 1 2 2 2 0 0 0 0 1 0 1 0 1 1 0 0 2 1 1 1 1 2 0 0 2 0 2 2 0 0 0 0 2 1 0 0 0 1 0 1 0 0 1 1 0 1 1 1 0 1 1 0 0 0 1 1 1 2 1 2 0 1 0 1 0 0 1 0 1 0 0 0 0 1 0 0 0 0 0 0 2 0 1 2 2 0 1 0 1 1 0 0 0 1 0 0 0 0 0 1 0 1 1 1 0 1 1 0 0 1 1 1 1 1 0 1 1 0 1 0 0 0 0 1 0 2 0 1 1 0 2 1 1 2 0 1 2 2 0 0 0 2 0 2 2 0 2 0 0 2 0 0 0 1 2 2 0 1 0 0 1 2 0 2 2 0 2 1 0 1 1 0 1 1 0 0 1 0 2 0 0 0 1 1 0 2 2 0 1 2 1 0 2 0 0 0 2 1 0 0 0 0 0 0 1 0 0 1 0 1 1 1 2 1 0 2 1 1 2 1 1 1 0 0 0 2 1 0 1 1 1 0 0 0 0 1 0 1 1 0 0 2 0 0 1 1 1 0 1 1 1 1 0 0 2 2 0 2 2 2 2 0 0 0 0 0 2 0 2 0 0 1 1 0 1 0 1 0 1 1 1 2 0 0 0 0 0 0 1 2 1 0 0 2 2 2 1 2 0 2 1 0 2 1 0 1 0 0 1 0 2 1 2 0 1 0 0 1 0 0 0 0 0 0 0 0 0 0 0 0 1 1 2 1 1 1 0 0 0 0 1 0 0 0 0 0 0 2 0 0 0 0 2 0 2 0 1 1 2 2 0 2 1 0 1 0 1 0 0 1 2 0 1 2 0 2 0 0 0 0 1 1 1 1 2 0 1 0 1 0 1 0 0 1 1 1 0 2 1 0 2 0 0 2 0 1 1 0 1 0 0 0 1 1 0 0 1 2 1 0 1 1 1 1 0 1 1 1 0 0 0 1 0 0 2 2 0 0 0 0 1 1 0 0 1 1 0 1 1 0 0 0 1 1 0 0 0 2 0 0 0 1 1 0 1 1 0 0 0 0 0 0 1 0 0 0 0 0 0 1 1
44 0 0 0 0 0 1 0 0 2 2 0 0 1 0 1 1 0 0 2 2 2 1 2 2 0 0 2 2 0 2 0 1 2 0 0 2 2 0 0 2 0 1 1 0 0 1 0 1 0 0 1 0 2 0 1 0 1 1 2 0 1 0 1 1 1 1 1 1 0 0 1 2 0 2 2 0 2 2 0 2 0 2 1 2 0 1 1 1 1 0 0 1 1 0 1 0 1 0 1 1 2 2 0 0 0 2 0 0 2 0 0 2 2 2 1 1 0 1 1 1 0 1 1 1 1 1 2 2 2 0 0 1 1 0 0 1 0 0 0 2 0 0 0 1 2 0 0 0 0 0 0 2 1 0 1 1 0 0 0 1 1 0 2 1 1 1 0 0 1 1 0 2 1 2 0 0 0 1 0 0 1 0 2 2 2 1 1 0 0 0 1 0 1 2 0 2 0 0 0 0 0 0 1 2 1 1 1 0 0 1 0 1 0 0 2 1 0 0 2 0 0 2 2 0 0 2 0 0 1 0 0 1 1 1 0 0 2 0 0 0 0 2 0 0 0 0 0 0 0 0 0 0 0 0 1 0 0 0 0 0 0 0 0 0 0 0 0 1 0 0 1 1 1 0 0 0 2 2 2 2 0 0 0 1 0 0 0 0 2 1 1 0 0 2 0 0 1 0 2 0 0 2 0 1 0 0 0 0 0 1 2 0 0 1 0 1 0 1 0 0 2 0 0 0 0 1 0 0 1 2 1 0 0 0 0 0 1 0 0 0 0 1 2 0 0 2 0 1 1 1 0 0 1 1 1 2 0 0 1 1 0 0 0 0 0 0 0 0 0 2 0 2 1 0 0 0 1 0 0 2 1 0 0 0 0 0 0 0 0 0 0 0 0 2 0 0 2 0 0 0 0 0 1 1 0 1 1 0 1 1 0 0 0 0 0 1 0 0 0 0 2 1 0 1 2 0 0 1 1 0 1 0 0 0 1 0 1 0 0 1 1 0 0 0 0 0 0 0 0 0 0 0 2 1 1 1 2 2 2 1 2 1 1 1 2 2 2 0 2 2 2 2 1 2 0 1 0 0 0 1 1 1 1 2 0 0 0 0 0 0 1 0 0 0 0 1 0 1 1 1 1 1 1 1 0 2 0 0 1 1 0 0 2 0 0 0 0 0 2 2 0 0 0 0 0 0 1 1 1 1 0 0 0 0 0 0 1 1 2 0 0 1 0 0 2 0 0 0 0 0 1 1 2 1 0 0 0 1 0 1 0 1 0 0 1 1 0 0 0 1 1 0 0 0 0 0 1 2 1 2 0 1 0 1 0 0 0 1 1 0 0 0 0 0 0 0 0 0 1 1 0 0 1 2 2 1 0 1 2 1 0 0 1 1 1 0 0 0 0 0 0 0 0 0 0 2 2 0 0 0 1 0 2 1 1 0 1 2 2 1 1 0 1 1 0 2 1 0 2 0 1 0 0 1 0 2 2 2 1 0 0 1 1 1 1 2 1 1 0 0 2 0 0 2 2 2 1 1 1 1 0 1 1 1 1 0 0 2 2 0 0 0 0 0 0 0 1 0 1 0 1 0 1 2 0 2 1 1 0 0 0 0 2 1 1 0 2 1 0 0 0 0 0 1 0 0 0 0 0 0 0 0 2 0 0 1 0 1 1 0 1 0 0 0 0 1 1 0 0 0 0 1 0 0 1 0 0 0 0 0 0 2 1 0 1 2 2 0 2 0 0 2 2 1 0 1 1 0 1 1 1 0 0 1 2 1 1 0 2 0 1 1 1 0 1 0 0 0 0 0 1 1 0 1 0 2 0 1 1 2 0 1 1 0 2 1 2 0 0 0 0 0 1 0 0 0 0 0 0 0 2 0 0 0 0 0 0 0 0 0 0 1 0 1 0 1 0 0 0 0 2 1 2 1 1 1 0 0 0 0 1 0 0 0 0 0 0 2 0 0 0 1 0 0 1 2 0 1 2 2 0 2 0 0 0 0 2 1 0 1 2 2 1 1 0 1 0 0 0 0 1 2 2 1 1 0 0 0 1 1 1 0 0 2 1 2 0 2 1 0 2 0 1 1 0 1 2 1 0 1 0 0 1 0 0 0 1 2 2 0 1 2 2 0 1 0 0 0 0 1 0 0 0 1 0 1 0 0 0 0 1 1 1 2 0 0 1 1 0 0 0 0 0 0 2 0 0 1 1 1 0 0 1 0 0 1 0 0 2 0 0 1 1 0 0 1 0 0 0 1 0
45 1 0 0 0 0 2 1 1 2 1 0 0 0 0 1 0 0 2 0 1 2 0 2 2 0 0 0 1 1 1 0 0 0 0 0 2 1 0 0 1 0 0 0 0 0 1 0 0 1 0 0 0 0 2 2 1 0 1 1 1 1 0 1 1 1 1 0 0 0 0 0 2 0 2 2 0 1 2 0 0 0 2 1 2 0 1 0 0 2 0 2 1 0 0 2 0 0 0 0 1 2 0 0 1 1 2 2 1 1 0 1 0 2 2 0 2 0 0 2 2 0 2 2 0 0 0 1 1 1 0 0 0 0 0 0 0 0 0 0 2 0 0 0 0 1 0 0 0 0 0 0 1 1 0 0 1 1 0 0 1 0 0 2 1 2 0 0 0 2 0 0 1 1 2 0 1 0 0 1 1 0 0 2 1 1 2 0 0 0 0 2 1 0 0 0 1 0 0 0 0 1 0 1 2 0 1 2 1 0 1 0 2 0 0 2 2 0 1 1 1 1 1 1 0 0 2 0 0 1 0 0 1 2 1 0 0 2 0 0 0 0 2 0 0 0 0 0 0 0 0 0 0 0 0 0 0 1 0 0 0 0 0 0 0 0 0 0 0 0 1 1 1 1 0 0 0 1 1 0 0 1 0 0 1 1 0 0 0 1 0 0 2 0 2 0 2 0 0 2 0 0 2 0 2 0 1 0 0 0 0 1 2 1 2 0 0 1 1 0 0 2 1 1 0 0 0 0 0 0 1 1 0 0 0 0 0 2 0 1 1 1 1 2 0 1 1 1 2 1 1 1 0 1 1 1 0 2 0 1 1 0 1 1 1 0 2 2 2 0 2 0 0 2 1 1 0 1 1 0 0 1 0 0 0 0 0 0 0 1 1 1 0 0 1 1 0 0 0 0 0 0 0 2 2 0 0 2 1 1 0 0 0 0 1 0 1 0 0 0 1 0 0 0 2 2 2 1 2 0 0 1 1 1 2 2 1 2 0 0 1 1 1 0 0 0 0 0 0 1 0 0 0 1 2 0 2 2 2 2 1 1 0 0 1 1 1 1 0 1 2 1 2 0 2 0 1 1 1 0 1 0 2 2 1 1 1 0 0 0 0 1 0 0 0 0 1 1 1 2 0 2 1 0 2 1 2 2 0 0 0 2 1 1 1 0 0 1 0 1 1 1 1 0 0 0 0 0 1 1 1 1 0 0 1 0 1 0 2 2 0 0 0 0 0 2 0 2 2 0 0 0 1 1 2 2 1 0 1 0 0 0 2 0 0 2 2 2 1 1 0 2 0 0 0 0 0 0 2 0 2 0 1 0 1 0 0 1 0 1 0 0 0 0 0 0 0 1 0 1 1 1 2 0 0 0 0 1 0 1 0 0 0 0 1 0 0 0 0 0 2 0 0 0 0 0 2 1 0 0 0 0 0 2 1 1 1 1 0 2 0 0 0 0 2 0 1 1 1 2 0 1 0 1 2 0 1 2 2 0 0 0 1 0 1 0 2 2 0 0 0 0 1 0 0 2 1 0 1 0 1 1 2 2 2 2 1 0 2 2 0 0 0 0 0 0 1 2 0 2 0 0 1 1 2 0 1 2 1 0 0 0 1 1 0 2 2 0 0 0 0 0 2 0 0 2 0 0 0 0 1 0 0 2 0 0 1 0 1 1 0 1 0 1 0 1 2 1 0 0 0 0 0 0 0 0 1 1 0 1 0 0 2 1 1 0 2 1 0 2 0 1 1 0 0 0 1 0 1 1 1 2 0 0 0 1 0 1 0 2 0 1 1 2 2 0 0 1 0 1 1 2 2 0 0 1 1 0 0 1 1 0 0 0 2 1 1 1 2 0 1 1 0 2 0 0 2 0 0 0 1 1 0 1 0 0 0 0 1 0 0 0 0 0 0 0 0 0 0 0 0 2 0 2 2 0 0 0 1 1 0 0 0 0 0 0 0 0 1 0 1 0 1 1 0 1 0 2 2 2 2 0 1 0 0 0 0 2 1 1 2 2 0 2 2 0 2 0 0 1 0 0 1 1 1 1 1 2 0 0 0 0 0 1 2 0 0 1 2 1 0 2 0 1 2 0 0 1 0 1 0 0 0 1 0 0 0 0 2 2 0 0 2 2 1 1 0 0 1 1 0 0 0 0 1 0 1 1 2 1 1 0 0 0 1 0 2 0 1 0 0 0 0 0 0 0 0 0 0 0 0 0 2 2 0 0 2 0 0 1 0 0 0 2 1 0 0 0 1 0 0 0
46 0 0 0 0 1 2 1 0 1 1 0 0 1 0 0 0 0 1 1 1 1 0 1 1 0 0 1 1 1 1 1 0 2 0 2 0 1 0 2 0 0 0 0 1 1 2 1 0 2 1 2 1 1 1 1 1 0 1 2 0 1 0 0 1 1 0 0 1 1 1 1 2 0 2 2 0 2 2 0 2 0 1 1 1 0 0 2 1 2 0 1 1 0 0 2 0 0 0 0 2 2 1 0 0 1 2 0 0 2 1 1 0 2 2 2 2 0 0 2 2 1 2 2 2 2 2 1 0 1 1 1 0 0 0 0 0 0 0 0 0 0 0 0 2 2 0 0 0 0 0 0 0 0 0 0 0 0 1 0 1 1 0 2 0 2 0 0 0 0 0 2 0 2 2 0 2 1 0 0 0 1 0 2 2 2 1 1 1 1 1 1 0 1 1 0 1 0 0 0 0 1 0 1 2 0 1 1 1 0 0 0 1 0 0 2 0 2 1 1 1 1 0 0 2 0 2 0 0 0 1 1 0 1 0 1 1 2 0 0 0 0 2 0 0 0 0 0 0 0 0 0 0 0 0 0 0 2 0 0 0 0 0 0 1 0 0 0 1 0 1 0 2 2 0 0 1 0 1 1 1 0 0 0 0 0 0 1 0 2 1 0 0 0 1 0 0 0 0 2 0 0 2 1 1 0 0 0 0 0 0 1 2 0 1 0 1 0 0 0 2 2 1 1 2 0 2 0 1 0 2 2 0 0 0 0 0 1 0 0 0 0 2 2 0 0 2 1 2 1 0 1 0 0 1 0 1 1 0 1 2 1 1 0 1 1 0 0 0 0 2 0 0 2 0 0 0 2 2 0 1 0 0 0 0 0 0 1 1 1 0 0 1 0 1 1 0 0 0 0 0 0 0 1 2 1 0 1 0 2 0 0 0 0 1 0 0 0 0 0 1 1 0 1 1 2 2 0 1 0 1 1 0 0 1 2 0 1 0 0 1 0 2 0 0 0 0 1 0 0 0 0 0 2 0 0 0 2 1 2 1 1 0 0 1 1 1 1 0 1 1 1 0 2 0 0 0 1 1 1 2 0 1 1 2 2 0 2 0 1 1 1 0 2 0 0 1 0 1 2 0 2 2 0 1 0 1 1 0 0 0 1 0 1 1 0 0 0 0 2 2 0 2 2 2 0 0 0 0 1 0 1 1 0 0 1 1 1 2 2 1 1 2 1 1 1 1 0 0 1 0 1 1 1 2 2 1 0 2 0 0 0 1 0 0 2 2 2 0 2 1 0 0 0 0 0 0 1 2 1 2 0 2 0 2 1 1 1 0 1 0 1 2 0 1 1 1 0 0 0 0 2 1 0 1 1 1 0 0 0 1 0 0 0 2 0 0 0 1 2 0 2 0 0 0 1 1 0 0 0 1 2 0 2 1 1 0 1 1 2 0 0 0 1 1 0 2 2 0 1 0 2 1 0 0 1 2 2 2 0 0 0 0 0 2 2 2 1 1 0 0 0 0 0 1 2 2 0 0 0 1 0 2 1 1 2 0 2 1 1 0 0 0 0 0 0 0 1 0 1 1 1 0 0 1 0 1 1 1 0 0 0 0 1 0 1 1 1 1 0 0 0 1 0 0 2 0 1 1 0 1 0 1 2 1 1 2 0 1 1 0 1 1 1 0 0 1 0 0 1 1 1 1 0 1 1 2 0 0 0 0 1 2 1 0 1 1 2 0 2 0 1 1 0 0 0 0 0 2 2 2 2 0 0 0 2 0 2 1 1 1 1 1 1 1 0 1 0 1 1 0 1 0 0 2 0 0 0 0 1 1 0 0 0 2 2 2 1 1 0 1 0 0 2 0 0 1 0 0 1 0 1 0 0 0 1 0 0 0 0 0 0 2 0 2 1 1 0 0 0 0 2 0 2 2 0 0 0 1 1 0 0 1 0 0 2 0 0 1 0 0 0 1 0 0 1 0 1 1 2 2 0 2 1 0 0 0 2 1 0 0 2 0 1 1 1 1 0 0 0 0 2 1 1 1 2 0 2 0 2 1 1 0 0 0 2 2 0 1 0 0 1 1 0 2 0 1 1 0 1 0 1 0 1 0 0 1 1 1 0 0 1 1 2 0 0 1 0 0 0 1 1 0 0 1 0 1 0 0 0 1 1 1 0 0 0 0 0 2 2 1 0 0 0 0 0 1 0 1 0 0 0 1 1 0 0 2 0 0 2 0 0 1 2 0 0 0 1 1 0 1 1
47 1 1 0 0 1 2 1 0 0 0 2 0 0 0 0 0 0 0 1 2 2 0 2 2 0 2 2 2 0 2 1 1 2 1 1 0 1 0 0 1 0 0 1 0 1 0 0 1 0 0 0 0 0 2 0 0 0 0 1 0 1 0 0 1 1 2 1 2 0 0 1 2 0 0 2 2 0 2 0 0 0 2 1 2 0 0 0 0 2 0 0 0 0 0 1 0 0 0 0 2 2 1 0 1 1 2 0 0 2 0 0 0 0 0 0 0 0 1 1 1 0 1 1 0 0 0 0 0 0 0 0 0 0 1 0 1 0 0 0 0 0 0 0 1 1 0 0 0 0 0 1 0 0 0 0 0 1 0 0 1 0 0 2 0 2 0 1 1 2 1 0 1 1 1 0 2 1 1 0 0 1 2 2 2 0 2 1 1 0 0 2 0 2 2 0 2 1 1 0 0 0 0 0 2 0 0 1 0 0 0 0 1 0 0 2 0 2 2 0 2 1 2 2 0 0 0 0 0 1 0 0 0 0 1 0 0 2 0 0 0 1 2 0 0 0 0 0 0 0 0 0 0 0 0 1 1 2 0 1 1 1 0 0 0 1 0 0 0 0 0 0 1 1 0 0 0 1 2 1 1 0 0 0 2 1 0 2 0 2 1 1 1 0 2 0 1 0 0 1 0 0 1 1 0 0 0 0 1 0 0 1 2 0 0 0 1 0 1 0 0 2 2 1 0 0 0 0 1 1 2 0 0 0 0 1 1 0 0 0 1 1 1 1 0 1 2 0 2 2 2 0 0 0 1 0 0 0 0 2 1 0 1 0 1 1 0 1 1 1 1 1 0 2 0 0 0 1 0 0 2 1 0 0 0 0 0 0 0 0 0 0 1 0 2 0 1 1 0 0 0 0 0 2 2 1 0 1 0 1 2 0 1 1 1 0 0 0 0 0 0 1 0 1 1 1 1 1 1 0 1 0 1 1 2 1 0 1 1 1 0 2 1 0 0 0 0 0 0 0 0 1 0 2 1 0 1 0 0 0 0 0 0 0 0 0 0 1 0 0 2 2 2 0 1 1 1 1 1 1 1 1 2 2 0 0 1 0 2 0 2 2 0 1 2 0 2 0 0 2 0 2 2 0 0 0 0 1 1 0 0 2 1 0 0 0 0 1 0 1 1 1 1 0 0 0 0 1 1 1 1 1 0 2 0 0 0 1 1 2 0 0 0 0 0 1 0 1 1 0 0 0 0 1 2 1 1 0 1 0 0 0 1 1 1 1 2 0 0 0 1 1 0 0 0 0 1 2 2 2 2 0 2 0 1 0 0 0 0 0 1 0 1 2 0 1 1 1 0 0 0 2 0 1 2 2 2 0 0 0 1 1 1 1 1 1 0 0 0 0 0 0 0 0 0 0 2 1 0 0 0 2 0 2 2 0 1 0 1 2 1 1 0 1 1 0 2 2 0 0 0 2 1 0 1 1 2 1 1 0 0 0 2 0 2 2 2 0 1 1 1 1 0 0 2 2 2 0 2 0 0 1 2 2 2 2 1 2 2 1 0 2 0 0 0 0 0 2 0 2 0 0 1 1 0 0 2 1 1 0 1 0 0 1 0 0 0 2 1 1 0 0 1 0 0 1 0 0 1 0 0 0 0 2 1 1 1 1 1 2 1 1 0 0 0 0 0 0 0 0 0 0 0 1 0 0 0 1 2 2 0 0 2 2 0 0 2 2 0 2 0 0 1 1 1 0 1 0 0 0 1 1 1 1 1 2 1 2 0 2 0 0 1 1 1 0 0 2 0 2 2 2 1 0 0 0 2 1 0 1 1 0 0 0 1 1 1 2 2 0 2 1 0 2 0 0 1 0 0 0 1 1 1 1 0 0 0 0 0 0 0 0 0 0 0 0 0 0 0 0 0 1 0 2 2 0 0 2 0 0 0 0 1 0 0 0 2 0 1 0 1 0 1 0 0 1 0 2 2 2 2 0 2 0 0 0 0 2 1 0 1 2 2 0 1 1 1 0 0 1 0 2 2 2 1 1 0 1 0 1 1 2 0 0 1 1 2 1 2 1 0 2 0 1 2 0 0 1 0 0 1 0 0 2 0 0 0 1 1 0 0 0 0 0 0 0 0 0 0 0 2 0 0 0 0 0 1 2 2 1 1 0 0 0 0 2 1 0 1 1 1 0 0 0 0 0 1 0 0 1 1 0 0 0 0 0 0 0 2 2 0 1 1 1 0 0 0 0 0 0 0 0
48 1 0 0 0 1 2 2 0 0 0 0 0 0 0 0 0 0 1 1 1 2 0 2 2 0 1 1 2 2 1 1 1 2 0 1 1 1 1 0 1 0 0 0 0 0 1 0 1 1 0 1 0 0 2 1 0 0 2 1 1 2 0 2 1 1 1 0 2 1 1 1 1 0 0 1 1 2 2 1 0 0 1 0 0 0 0 2 1 2 0 1 2 0 1 2 0 1 0 1 1 2 1 1 0 0 2 1 1 1 0 1 0 0 1 1 1 0 0 2 2 0 2 2 2 2 2 1 0 1 0 0 0 0 0 0 0 0 0 0 1 0 0 1 0 0 0 0 0 1 0 0 0 0 0 0 2 2 0 0 0 1 0 2 1 2 0 0 0 0 0 2 0 1 2 0 1 0 1 1 1 1 0 2 2 2 2 1 0 0 0 1 2 0 0 0 1 0 0 0 0 0 0 0 1 0 1 1 1 0 2 0 1 0 0 1 0 0 2 1 1 0 2 1 1 1 0 0 0 0 0 0 0 0 2 0 0 1 1 1 0 0 2 0 0 0 0 0 0 0 0 0 0 0 0 0 1 2 0 0 0 0 0 0 1 0 0 0 1 0 1 2 1 1 0 0 1 0 1 1 0 0 0 0 1 1 1 0 0 2 2 2 0 1 2 1 0 1 0 1 0 0 2 0 0 0 0 1 0 0 0 2 1 0 0 0 0 1 1 0 0 2 2 1 2 0 2 0 0 0 1 2 0 0 0 0 0 2 0 0 0 1 2 2 0 0 1 0 2 2 2 0 0 1 1 1 1 1 0 2 2 0 0 0 0 0 0 2 2 0 2 0 0 2 1 1 0 2 2 0 0 1 0 0 0 1 0 0 0 0 0 0 0 0 2 0 0 1 0 0 0 0 0 1 1 1 0 0 0 2 0 0 1 1 1 0 1 0 0 0 0 2 0 1 1 1 1 0 1 0 1 0 0 1 1 2 0 1 1 0 0 2 1 2 2 2 0 0 0 0 0 0 0 2 0 0 0 1 1 1 0 1 1 1 0 1 1 2 0 0 2 2 1 1 2 0 0 0 0 0 2 0 1 1 2 0 0 0 0 0 0 0 1 1 0 0 2 0 0 2 0 2 2 0 2 0 2 0 1 0 0 2 0 2 0 0 0 0 0 1 1 1 1 0 0 0 0 1 1 1 1 0 0 1 1 0 1 0 0 1 0 0 1 0 1 1 0 1 1 0 0 2 0 2 2 0 0 0 2 0 2 0 2 0 0 1 1 1 1 1 0 2 1 0 0 0 1 1 1 1 1 0 2 0 2 0 0 0 1 2 0 0 1 1 0 1 1 1 0 1 1 1 1 0 1 1 1 1 0 0 0 0 0 1 1 0 0 0 0 0 1 0 1 1 1 0 0 0 0 0 0 0 0 1 2 0 1 0 0 2 1 1 0 1 2 0 2 2 0 0 0 2 0 1 1 0 1 2 2 0 0 0 1 0 2 2 0 0 1 0 1 0 0 0 1 2 2 0 1 0 1 1 1 1 1 1 1 1 2 1 0 1 1 0 0 0 1 1 0 1 1 0 0 1 2 0 1 2 0 0 1 0 0 2 0 0 0 2 2 0 0 0 1 0 0 1 0 0 0 0 1 0 1 2 2 1 1 0 1 1 0 2 0 0 0 1 1 1 1 1 0 1 0 1 1 0 0 0 0 0 0 0 2 1 0 1 2 2 0 2 0 1 1 1 1 0 1 1 0 1 1 0 0 0 0 0 0 2 1 1 1 1 2 2 2 0 2 0 0 0 0 2 0 0 2 0 1 0 0 1 1 0 0 0 1 2 1 1 1 0 0 0 0 1 0 0 1 0 1 0 2 1 0 1 0 0 0 1 1 0 0 0 0 0 0 0 0 0 0 0 0 1 0 2 2 0 0 0 0 0 0 0 0 0 0 0 0 0 2 0 0 0 1 0 0 0 0 0 1 2 1 1 1 0 0 0 1 0 1 1 1 2 0 1 2 0 2 0 0 0 0 2 0 0 2 1 1 0 0 1 1 1 0 0 2 1 2 2 2 0 0 2 0 1 1 0 1 1 0 0 1 0 0 2 0 0 0 0 1 0 0 0 2 1 0 1 0 0 0 0 1 0 2 0 0 0 0 0 0 0 2 0 1 1 1 1 0 0 1 1 0 0 0 0 0 0 1 0 2 0 0 0 1 1 0 0 2 0 1 2 1 0 0 1 0 0 0 0 1 1 1 1
49 0 0 0 0 0 2 2 0 1 0 0 0 1 0 1 0 0 0 1 1 1 0 2 2 0 1 2 2 1 1 2 0 1 0 1 1 1 0 2 0 0 0 1 0 1 1 0 0 1 0 0 0 0 2 1 1 0 1 0 0 1 0 2 0 0 0 1 2 1 1 2 2 0 0 2 2 1 2 1 0 0 1 0 1 0 0 0 0 2 0 0 1 1 1 2 0 1 0 1 2 1 1 0 1 1 1 0 1 2 1 1 1 1 1 1 1 0 1 1 1 0 1 1 1 1 1 1 1 1 0 0 0 1 0 0 0 0 1 0 0 0 0 0 0 1 0 1 1 1 0 0 0 0 0 0 0 0 0 1 1 1 0 2 0 1 0 1 1 2 1 0 0 2 2 0 1 0 0 0 0 0 1 2 2 1 2 0 0 0 0 2 1 1 1 0 0 1 0 0 0 1 0 0 2 0 1 0 0 0 0 0 1 0 0 2 0 1 2 0 2 1 1 1 1 0 1 0 0 1 0 0 1 0 1 1 1 2 0 0 0 1 2 0 0 0 0 0 0 0 0 0 0 0 0 0 0 2 0 0 0 0 1 0 0 0 0 1 1 0 0 2 1 1 0 0 0 0 2 1 0 0 1 1 1 0 1 0 0 2 1 1 2 0 2 0 0 2 1 2 0 0 2 0 1 1 1 1 1 0 0 1 2 1 2 0 0 0 1 0 0 2 1 0 1 0 1 0 1 1 2 1 0 0 0 0 0 1 0 0 0 0 2 2 0 1 1 0 1 1 1 0 0 0 2 0 0 0 0 1 2 1 1 1 1 0 1 2 2 0 2 0 0 2 0 0 0 2 2 0 0 2 0 0 0 1 0 2 2 1 1 1 1 0 2 0 0 1 1 1 0 1 0 1 1 1 0 2 0 1 0 0 0 0 0 0 2 1 0 0 0 0 0 1 1 2 0 1 1 0 0 1 0 2 1 1 0 0 1 0 2 0 2 0 0 2 0 0 0 0 0 1 0 2 2 1 2 1 1 1 1 1 0 1 0 1 1 0 0 0 0 0 2 0 1 0 1 0 0 2 1 0 0 0 2 1 0 0 2 0 2 2 1 1 0 0 0 0 1 1 1 1 2 0 2 0 1 1 0 0 0 1 1 0 1 1 0 0 0 1 1 1 0 1 1 1 1 1 1 1 1 1 0 0 1 0 0 1 0 2 1 0 2 1 1 1 1 1 1 0 0 2 0 0 2 2 2 1 1 1 1 0 1 0 0 1 1 1 1 0 0 0 1 0 1 1 1 1 2 2 2 0 0 0 0 1 1 0 0 0 0 0 0 0 2 1 0 0 0 0 0 1 0 1 0 2 0 1 0 1 0 0 0 1 1 0 1 0 0 0 0 0 1 0 1 0 2 1 0 0 0 0 0 2 1 1 0 0 0 2 0 1 0 0 1 0 2 0 0 0 0 1 0 1 2 0 1 2 2 0 0 0 1 0 1 0 0 1 1 0 1 1 2 0 0 2 2 0 2 0 0 0 2 1 2 2 2 0 2 2 0 0 1 0 0 0 0 1 0 1 1 1 0 1 0 0 1 0 0 0 0 0 0 1 0 0 0 2 1 0 0 0 1 0 0 1 0 0 0 0 1 0 0 2 1 1 0 1 1 2 0 2 0 0 0 1 1 0 0 0 0 0 1 2 0 0 1 1 0 0 1 2 2 2 0 0 2 1 0 2 0 0 1 2 2 0 2 0 0 0 0 0 0 0 1 2 1 1 0 2 0 1 0 1 1 0 0 0 0 0 0 1 1 0 1 0 1 1 0 1 1 0 2 2 0 2 2 2 1 0 1 1 0 2 0 0 0 0 0 0 0 2 0 1 0 1 0 0 0 0 1 1 1 0 1 1 1 0 0 0 0 2 0 2 2 0 0 0 0 0 0 0 0 0 0 0 0 0 2 0 0 0 0 0 0 0 0 0 2 2 2 0 2 0 0 0 0 1 0 0 0 1 0 2 1 0 1 0 0 0 1 2 1 1 0 2 0 1 0 1 0 1 0 0 1 1 1 0 2 1 0 2 0 0 1 0 0 0 0 0 1 0 0 2 0 0 0 1 1 0 0 0 2 1 0 0 0 0 0 0 0 0 0 2 0 0 2 1 2 1 1 0 1 0 0 1 1 0 2 2 0 1 0 0 0 2 0 0 0 0 0 0 0 0 0 0 0 0 0 1 0 0 0 1 0 0 0 0 0 0 0 0
50 1 1 0 0 0 1 2 1 1 1 1 0 1 0 0 0 0 0 2 2 2 0 1 1 0 1 2 2 1 0 1 1 0 2 1 1 2 0 0 2 0 0 1 0 1 1 1 0 2 1 2 1 1 1 1 0 0 2 0 1 1 1 0 1 1 1 0 1 0 0 0 2 0 1 2 1 1 2 2 0 0 1 1 1 0 0 0 0 2 0 0 2 2 0 0 0 0 0 0 1 2 0 1 1 1 1 0 0 2 0 1 0 1 1 0 1 0 1 1 1 1 2 2 2 2 1 0 0 0 0 0 0 1 1 1 0 0 0 0 2 0 1 1 0 0 0 0 0 1 0 2 0 0 0 1 0 0 0 1 1 1 1 2 2 2 0 0 0 0 0 1 2 1 0 0 2 0 0 0 1 0 0 2 0 0 2 1 1 0 0 2 1 1 1 0 0 0 0 0 0 0 1 0 2 0 0 0 0 0 0 0 0 0 0 2 1 1 2 0 2 1 1 1 1 0 2 0 0 1 0 0 0 0 2 0 0 2 0 0 0 1 2 0 0 0 0 0 0 0 0 0 0 0 0 0 0 2 0 1 1 1 0 0 0 0 0 0 1 0 1 0 1 1 0 0 0 0 2 0 0 0 1 1 1 0 1 0 0 2 0 1 1 0 2 0 1 1 0 1 0 1 2 0 1 0 0 0 0 0 0 1 2 0 1 0 1 0 1 0 1 2 2 1 0 0 1 0 1 1 2 0 0 0 0 0 0 0 0 0 0 0 2 2 0 1 0 0 2 0 0 0 0 0 2 0 2 1 0 1 0 0 1 0 1 0 1 2 2 0 2 0 1 2 1 1 0 1 0 0 0 1 0 1 0 0 0 1 1 0 0 0 0 0 2 0 1 0 0 0 0 0 0 1 1 0 0 0 1 1 0 0 0 0 1 0 0 1 0 1 0 1 0 1 0 1 1 2 2 0 0 1 1 1 0 0 0 2 0 1 1 1 1 0 0 0 0 0 1 0 0 0 0 2 1 0 1 2 1 2 2 2 0 1 0 1 1 1 0 1 1 1 1 1 1 0 0 0 0 1 0 0 1 1 1 0 1 0 1 0 1 2 0 2 1 0 1 0 1 2 0 2 1 1 1 0 1 1 0 0 0 1 1 2 0 0 0 0 0 0 0 2 1 0 1 1 0 1 0 2 0 1 0 0 0 0 1 0 0 2 1 1 2 0 0 1 0 1 1 1 0 1 1 2 1 0 0 0 1 0 1 1 1 0 0 1 1 2 1 0 1 1 1 0 1 2 2 1 2 1 2 0 0 0 0 0 0 0 1 1 0 0 1 0 1 1 1 1 0 1 1 1 0 1 2 2 2 2 0 2 1 0 0 0 1 0 0 0 1 1 0 0 1 2 2 0 0 2 0 0 1 1 0 1 2 0 0 1 1 2 1 1 0 2 1 0 2 2 0 1 0 2 0 1 1 1 1 2 2 0 0 0 1 0 1 1 2 2 0 0 1 0 0 0 0 2 2 1 2 1 1 2 2 1 1 1 1 1 1 0 0 2 0 0 0 0 0 2 0 2 1 0 0 1 1 0 1 2 0 0 0 0 0 2 0 0 0 1 2 1 0 0 1 0 0 1 0 0 0 0 0 0 1 2 2 1 1 0 1 1 0 1 1 2 0 0 2 0 0 0 0 0 0 0 0 0 1 0 1 0 0 0 2 1 0 1 1 1 0 1 1 0 0 0 0 0 0 0 0 0 0 0 0 0 0 2 0 2 1 2 0 1 2 2 0 1 0 1 0 2 1 1 1 0 2 0 1 0 0 1 1 0 0 1 1 2 2 2 2 2 1 2 0 2 0 0 1 0 0 0 0 2 1 1 0 0 0 0 0 0 0 0 2 0 2 1 0 1 1 0 0 2 0 2 2 0 0 0 0 0 0 0 0 0 0 0 0 0 2 0 0 0 1 0 0 0 0 0 0 2 2 0 2 0 0 0 0 2 0 0 0 0 2 1 2 0 2 0 0 0 1 2 0 0 1 2 0 0 1 1 0 1 1 1 1 1 1 0 0 0 0 0 0 1 1 0 2 0 0 0 0 1 0 2 0 0 0 0 0 0 0 0 1 1 0 0 0 0 0 0 2 0 2 0 0 0 0 2 1 0 2 0 1 1 1 1 2 0 2 0 0 0 0 0 0 2 0 0 1 0 0 0 2 2 0 0 2 0 0 2 0 0 0 2 0 0 0 0 0 0 1 0
51 0 0 1 0 0 1 0 0 2 1 0 0 0 0 0 0 0 2 1 1 2 0 2 2 0 2 1 2 1 1 1 1 2 0 1 1 0 1 1 1 1 0 0 0 0 0 0 0 1 0 0 0 0 1 0 0 1 2 1 1 1 0 2 1 1 2 0 2 0 0 0 2 0 2 2 0 1 2 0 1 0 2 1 1 0 0 1 1 2 0 1 2 0 1 2 0 1 0 1 0 2 1 0 0 0 2 1 1 1 0 1 0 2 2 2 2 0 1 1 1 0 0 0 0 0 0 2 0 2 2 2 0 0 0 0 0 0 0 0 0 0 0 0 1 1 0 0 0 1 0 2 0 0 0 0 0 1 0 0 1 0 0 1 1 2 0 1 1 2 0 0 1 1 2 0 1 1 0 0 0 0 0 1 1 1 1 1 0 0 1 1 0 2 2 0 0 0 1 1 0 1 0 0 2 0 2 0 1 0 1 0 1 0 0 2 1 1 1 2 0 0 2 1 1 1 1 1 1 1 0 0 0 0 2 0 1 2 0 0 0 0 2 0 0 0 0 0 0 0 0 0 0 0 1 1 0 1 0 0 0 0 0 0 0 0 0 1 1 0 0 0 0 0 0 0 1 0 2 0 0 1 2 2 2 0 2 0 0 2 2 2 2 0 2 0 2 0 1 1 0 0 2 0 1 0 0 0 0 0 0 2 1 1 1 0 0 0 1 0 0 1 0 0 1 0 1 0 0 1 2 1 0 0 0 0 0 1 0 0 0 1 1 2 0 0 2 0 2 1 1 0 1 0 0 0 1 2 0 2 2 0 1 0 1 1 1 0 0 0 2 0 1 2 1 1 0 2 2 0 0 1 0 1 0 0 0 0 0 0 0 0 1 0 1 1 0 1 0 0 0 0 0 1 1 0 0 1 0 2 0 0 0 0 1 0 1 1 0 1 1 0 1 0 1 2 1 0 1 1 0 1 0 2 1 0 0 1 1 0 1 1 2 0 0 1 0 0 0 0 0 0 0 1 2 1 2 1 1 1 0 0 0 0 0 0 0 1 0 0 2 2 1 1 1 0 1 0 0 1 2 0 1 1 1 0 1 2 0 1 1 2 2 1 0 0 0 0 1 1 1 1 1 1 1 1 1 0 0 1 1 0 1 0 1 0 0 1 0 1 0 2 1 1 1 0 0 1 1 1 1 0 0 0 2 0 0 2 2 2 1 1 1 0 0 1 1 1 1 1 0 1 0 2 1 0 0 0 1 0 1 0 0 0 0 0 0 0 0 0 0 0 0 0 0 0 0 1 1 1 1 0 0 0 0 0 0 0 0 0 0 0 2 0 1 1 1 0 0 0 0 2 1 0 1 1 1 0 0 0 0 0 1 1 0 2 0 0 0 0 0 0 0 0 0 1 1 1 0 0 1 0 0 1 2 1 0 1 0 2 0 0 0 0 1 0 2 2 0 0 0 1 0 1 2 0 1 2 2 0 0 0 2 0 0 0 1 0 1 1 0 1 0 0 0 1 1 0 1 0 1 0 1 0 1 1 0 1 2 1 0 1 1 0 1 0 0 1 0 2 1 0 1 1 1 0 2 1 0 0 0 0 0 2 0 1 0 2 1 0 0 0 0 1 1 0 1 0 2 0 2 2 0 2 2 2 0 1 0 1 1 1 0 0 0 0 1 0 0 0 0 0 0 0 0 0 1 0 0 0 0 1 2 1 0 0 2 2 0 2 0 0 0 1 1 0 0 0 1 1 1 1 0 0 1 2 1 2 0 1 1 0 2 2 1 1 0 0 0 1 1 2 0 0 2 0 2 0 0 1 1 0 1 1 1 1 1 1 2 0 1 2 0 1 0 0 0 0 1 0 1 2 1 1 0 1 1 0 1 0 0 0 1 0 1 1 0 0 0 0 0 2 0 2 2 0 0 1 0 0 0 0 0 0 0 2 1 0 2 0 0 0 1 1 0 0 0 0 0 1 0 1 2 0 0 0 0 0 0 1 0 2 1 0 0 0 0 0 0 1 0 1 1 1 1 1 0 1 1 1 0 1 0 0 1 1 1 0 1 0 0 1 0 2 1 0 1 1 0 1 0 1 1 2 0 0 0 1 2 1 0 1 2 2 1 1 0 0 0 0 0 1 0 0 0 1 1 0 0 0 2 0 1 0 1 0 1 0 0 0 0 0 0 0 0 0 0 0 2 0 0 0 2 2 0 0 2 0 1 1 0 1 0 2 1 0 0 0 2 0 0 0
52 1 0 0 0 0 1 2 0 1 0 0 0 1 0 0 0 1 2 1 2 2 1 2 2 0 0 1 1 1 0 1 0 1 0 1 1 2 0 0 2 1 0 0 1 0 0 0 1 1 0 1 1 2 0 1 0 0 1 0 2 2 0 1 0 0 1 1 1 0 0 1 2 0 0 2 2 1 2 1 1 0 2 1 2 0 0 0 0 2 0 0 1 1 1 1 0 1 0 1 1 2 1 0 1 1 2 1 2 0 0 1 0 0 0 0 0 0 1 1 1 1 0 0 0 0 0 2 0 2 1 1 0 1 0 0 0 0 0 0 0 0 0 0 0 0 0 0 0 1 1 1 0 0 0 0 0 0 0 0 2 0 1 2 1 2 0 0 1 2 0 0 0 1 2 0 1 0 0 0 0 0 0 2 1 1 2 1 0 0 0 2 0 2 2 0 1 0 0 0 0 0 0 1 2 0 2 1 0 0 1 0 2 1 0 2 0 2 2 0 2 2 1 1 1 0 2 0 0 0 1 1 0 0 1 1 0 1 0 1 0 0 2 0 0 0 0 0 0 0 0 0 0 1 0 2 0 1 0 1 0 0 0 0 1 0 0 0 2 1 0 1 0 0 0 0 0 1 1 1 1 0 1 2 2 0 1 0 0 2 2 2 1 0 2 0 1 0 0 1 0 0 2 0 0 0 1 0 2 0 0 2 2 0 1 0 0 1 0 0 1 0 2 1 1 0 1 0 2 0 1 1 1 0 0 0 0 0 0 0 0 0 2 1 0 1 1 0 2 1 1 1 0 1 0 1 1 1 0 2 1 0 1 0 1 1 0 2 2 0 2 0 1 2 2 2 0 1 1 0 0 0 0 0 0 1 0 0 0 0 1 1 1 0 0 2 0 0 1 2 0 2 0 1 1 1 0 0 0 2 0 0 0 0 1 0 1 1 0 1 0 2 2 0 0 2 1 0 2 0 2 1 0 1 0 0 0 1 0 0 2 0 2 0 0 1 0 2 2 0 0 0 0 2 0 0 0 2 2 2 1 1 0 1 1 2 2 0 0 0 0 0 2 0 1 0 1 0 0 1 2 0 1 1 1 0 1 1 0 1 1 0 2 0 1 0 1 0 0 2 0 2 2 1 2 0 1 1 1 0 0 2 1 1 0 0 1 1 0 2 2 1 0 1 1 1 1 0 0 1 0 0 0 1 1 1 0 0 0 1 1 1 1 0 0 0 1 0 0 1 0 1 1 2 2 1 0 0 0 0 0 0 0 1 1 0 1 2 2 0 0 0 2 1 2 2 2 0 1 0 1 0 1 0 1 1 1 0 0 1 0 0 0 0 0 0 0 0 0 0 0 1 1 0 1 1 1 1 0 0 0 0 0 1 0 0 0 0 0 0 0 0 0 1 1 0 0 1 0 0 1 1 0 0 2 1 0 0 0 1 0 1 0 0 2 0 2 2 0 0 0 2 0 1 2 0 1 2 1 0 0 0 1 0 2 2 0 2 0 0 0 1 0 0 0 2 1 0 0 0 1 1 2 1 2 2 2 2 0 1 0 1 0 1 0 0 0 2 0 1 0 0 0 0 0 0 2 1 1 0 0 0 1 1 0 0 0 1 0 0 0 0 0 1 0 1 1 0 0 0 1 0 0 2 2 2 0 1 0 1 1 1 0 0 0 1 1 0 0 0 0 0 1 0 0 1 0 0 0 0 0 0 2 1 1 0 2 1 0 1 1 0 0 1 0 1 0 0 0 0 1 1 0 0 0 0 0 2 0 1 1 0 1 1 0 1 0 2 0 2 2 2 2 0 0 1 1 1 0 0 0 0 1 1 0 2 1 1 1 0 1 1 0 2 0 0 0 0 0 0 1 1 1 1 0 0 0 0 0 0 0 0 0 0 0 0 0 0 0 0 0 2 2 1 1 0 1 0 1 1 0 0 0 0 1 1 1 0 1 0 0 0 2 1 0 0 0 1 1 2 2 0 2 0 0 0 0 1 0 0 0 1 0 1 1 0 1 0 0 0 0 2 1 1 1 1 1 0 0 1 0 1 0 0 0 2 2 1 1 0 1 0 0 1 1 0 0 1 0 1 0 0 0 1 0 0 1 1 1 0 0 0 2 2 2 1 0 1 1 0 1 0 1 0 0 0 1 0 0 1 0 1 0 1 1 0 2 0 2 1 0 0 1 0 0 0 0 0 1 2 2 1 1 1 0 0 2 0 0 2 0 0 1 1 0 0 0 0 0 1 1 0
53 1 0 1 1 0 1 2 0 1 1 0 1 2 0 1 0 0 0 2 2 2 0 1 1 0 1 2 2 0 2 0 1 2 0 1 1 1 1 0 1 0 0 0 2 0 1 0 2 2 0 1 0 0 2 2 1 0 2 0 1 1 0 0 0 0 0 2 2 0 0 2 2 0 0 2 1 1 2 1 0 0 2 0 2 0 0 0 0 2 0 1 2 0 0 2 0 1 0 1 1 1 0 0 2 1 2 1 1 1 0 1 1 1 1 1 1 0 0 1 1 1 2 2 2 2 2 0 0 0 0 0 0 0 0 0 0 0 0 0 0 0 0 0 1 1 0 0 0 0 0 0 0 0 0 0 1 0 1 0 2 1 0 2 0 1 0 0 2 2 0 0 1 1 0 0 2 1 1 0 0 1 0 2 2 2 2 0 0 0 0 2 1 1 1 0 1 0 0 0 0 0 0 1 2 0 1 1 2 1 0 1 1 0 0 2 1 0 2 0 2 1 2 2 0 0 0 0 0 1 1 0 1 0 2 1 1 2 0 0 0 0 2 1 0 1 1 0 0 0 0 0 0 0 0 1 0 1 0 0 0 0 0 0 1 0 0 0 2 1 0 1 0 0 0 0 0 1 2 1 1 0 2 2 2 0 1 2 0 2 2 1 0 1 1 1 0 0 0 1 0 0 2 0 0 0 1 1 0 0 1 2 2 1 1 0 1 0 2 0 0 1 2 1 1 0 1 0 1 0 2 2 0 0 0 0 0 1 0 0 0 0 2 0 0 1 1 0 1 0 0 0 1 0 0 0 0 2 0 2 2 0 1 0 1 0 0 1 1 0 2 0 1 2 1 1 0 1 0 0 0 0 0 0 1 1 0 0 0 0 0 0 1 0 1 1 1 0 1 1 1 1 0 1 1 1 1 0 0 1 1 0 1 1 2 0 0 0 0 0 1 0 1 1 1 2 1 0 1 1 1 1 0 2 1 1 0 0 1 0 1 1 2 0 0 2 0 0 1 0 0 0 0 2 1 1 1 1 0 1 1 1 0 0 1 1 1 1 0 0 1 1 1 2 1 0 1 0 0 1 2 0 0 0 2 1 0 1 1 0 2 2 0 1 2 0 2 0 1 1 1 2 2 0 2 0 2 0 1 0 0 1 0 1 0 1 0 0 0 0 1 2 0 0 0 0 0 1 1 1 1 0 0 0 0 0 1 0 0 1 0 0 2 0 0 1 1 1 1 0 0 0 0 1 1 1 1 0 1 0 0 0 0 0 0 0 1 2 2 0 1 1 0 0 0 0 0 2 2 2 2 0 2 0 2 0 0 0 0 0 0 0 1 1 0 1 1 0 0 0 0 2 1 0 1 2 0 1 0 2 0 0 0 0 0 0 1 1 1 1 0 0 0 0 0 1 1 1 0 0 0 2 0 2 1 1 1 1 1 2 0 1 0 1 1 0 2 1 0 2 0 1 0 1 2 0 1 2 2 0 0 0 1 0 2 2 0 0 1 0 1 0 1 0 1 1 1 0 2 0 0 0 0 0 0 0 0 2 1 0 0 2 1 0 2 0 0 1 0 2 1 0 0 0 0 0 2 2 1 0 0 0 0 1 0 0 1 0 1 0 0 0 1 0 0 1 0 0 1 0 1 1 0 2 0 0 0 1 0 1 1 0 0 1 0 0 1 1 0 0 0 0 0 0 0 0 0 0 2 1 0 0 2 0 0 2 2 2 0 2 0 0 0 2 2 2 2 0 1 1 2 2 1 1 1 1 1 2 1 2 0 1 2 2 1 0 0 1 0 2 2 2 2 0 0 1 1 0 0 1 1 0 1 1 0 2 2 2 2 0 2 2 0 2 0 0 1 1 0 0 1 1 0 0 0 0 0 1 2 0 0 0 1 0 1 0 1 0 0 0 0 1 1 2 2 0 0 0 0 0 0 0 0 0 0 0 1 0 1 0 0 0 1 0 0 1 0 2 2 2 1 0 1 0 0 0 1 2 0 0 0 2 0 1 1 0 1 0 0 0 0 2 1 1 2 2 1 1 0 0 0 0 1 1 2 0 0 0 1 0 0 1 2 1 2 0 1 1 1 0 0 1 1 2 0 0 1 1 1 0 0 0 1 1 1 1 1 1 1 0 0 0 1 0 1 0 1 0 1 1 1 0 1 0 1 1 1 0 1 1 0 1 0 0 0 0 0 0 1 1 1 0 0 1 0 0 1 0 0 2 1 0 1 1 0 0 0 0 0 0 0 0
54 1 0 1 0 0 1 1 0 2 0 0 0 0 0 0 0 0 2 0 1 1 0 1 1 0 0 0 2 2 1 2 1 1 0 0 2 1 0 2 0 0 0 0 0 0 1 0 1 1 0 0 0 0 2 0 2 0 0 0 1 2 0 0 0 0 2 1 1 0 0 0 1 0 0 1 1 1 1 1 0 0 1 0 0 0 0 1 1 2 0 2 1 1 0 1 0 0 0 0 2 2 1 0 1 1 2 0 0 2 1 2 0 1 1 0 1 0 0 2 2 0 1 1 0 0 0 1 1 1 1 1 0 0 0 0 0 0 0 0 2 0 0 0 1 1 0 0 0 1 1 1 0 0 0 1 1 0 0 0 1 0 0 0 0 1 0 0 1 2 0 0 1 1 1 0 2 2 0 0 0 0 0 2 2 2 1 2 1 0 0 2 2 0 0 1 1 0 0 0 0 0 0 1 2 0 1 2 1 0 0 1 0 0 0 2 0 1 2 0 2 1 1 1 0 0 1 0 0 1 0 0 0 0 2 0 0 1 0 1 0 1 1 1 0 0 0 0 0 0 0 0 0 0 0 1 1 2 0 1 1 1 0 0 1 0 0 0 2 0 0 0 0 0 1 0 0 1 1 1 1 0 1 1 2 0 1 1 0 2 2 0 2 0 2 0 2 2 0 2 0 0 1 1 1 0 1 0 1 1 0 2 2 0 1 1 0 0 2 0 0 2 0 0 1 0 1 0 1 1 2 1 0 1 0 0 0 2 0 0 0 0 2 2 1 0 1 1 1 1 1 0 1 0 0 0 0 0 0 2 2 0 1 0 1 0 1 1 1 0 2 0 0 2 1 0 0 2 1 0 0 0 0 0 0 1 0 0 0 0 0 0 1 0 2 1 0 2 0 0 0 0 0 1 1 1 1 1 0 2 0 0 0 0 2 0 0 0 0 0 0 0 0 0 0 2 0 0 2 0 2 0 0 0 0 1 0 0 1 1 1 1 1 1 1 1 0 0 0 0 0 1 0 2 2 2 2 1 1 1 0 0 0 1 1 2 2 2 0 0 0 0 1 1 2 0 2 1 1 0 1 1 1 1 2 1 0 0 1 0 2 1 0 1 1 0 1 0 0 2 0 2 1 1 1 1 2 1 0 0 0 1 0 1 0 0 0 0 1 1 1 1 1 1 1 1 1 0 0 1 0 1 0 1 0 0 0 0 0 2 0 0 1 0 0 2 1 1 1 0 1 1 0 0 2 2 2 0 2 0 1 0 1 1 1 0 0 2 2 0 0 0 1 0 1 1 1 0 2 0 2 0 1 0 1 1 1 0 0 0 0 0 1 0 0 0 0 1 0 0 0 2 0 0 2 2 1 1 0 0 0 0 0 1 1 0 1 0 1 0 1 0 1 1 1 0 0 1 0 0 0 0 1 2 1 0 0 1 0 2 0 2 0 2 2 0 1 1 0 2 0 1 1 0 1 1 2 2 2 1 1 0 2 0 1 1 1 0 1 1 0 1 0 0 0 2 2 0 1 0 0 1 2 2 1 2 1 1 2 1 0 1 0 0 1 0 0 2 0 2 1 0 0 0 2 0 1 2 0 0 0 0 0 1 0 0 0 1 2 0 0 0 1 0 1 0 0 0 2 0 2 2 0 2 0 0 2 1 0 2 1 0 1 2 0 0 2 1 1 1 0 1 1 0 0 0 1 0 0 0 0 1 2 0 0 1 1 1 0 2 0 1 1 0 0 0 0 0 0 0 2 2 1 1 2 2 2 2 1 2 0 1 2 2 1 1 0 1 1 2 1 1 0 0 2 0 0 1 0 1 1 0 0 0 2 2 2 2 2 0 1 1 0 2 0 0 1 0 0 0 0 2 0 0 0 1 0 1 1 0 0 0 0 0 0 0 0 0 0 0 0 2 0 2 2 0 0 0 0 0 1 0 0 0 0 2 1 0 1 0 0 0 2 0 0 0 0 1 2 2 2 0 2 1 0 0 0 2 0 0 0 0 1 1 2 0 2 0 0 0 0 2 2 2 0 0 1 1 1 1 0 0 0 0 1 1 2 1 1 0 1 0 0 1 1 0 1 1 0 0 0 0 0 1 1 0 0 1 1 0 0 1 2 1 1 0 1 0 0 0 1 1 0 0 1 0 1 0 0 0 1 1 1 0 1 1 1 0 1 1 0 1 1 0 0 0 0 0 2 0 0 0 1 1 0 0 1 1 0 2 0 0 0 2 1 0 0 0 0 1 1 1
55 1 0 0 0 0 1 1 0 1 1 1 0 1 0 0 0 0 0 2 2 2 1 2 2 0 2 1 1 2 0 0 0 2 0 1 1 1 0 0 0 0 0 0 0 1 2 0 0 1 0 0 1 1 1 1 1 0 1 1 0 1 1 1 0 0 0 0 1 0 0 1 2 0 2 2 0 2 2 1 1 0 2 1 2 0 0 1 1 1 1 1 0 0 1 1 0 0 0 0 2 2 2 0 0 0 2 0 0 2 0 0 0 1 1 0 1 1 0 2 2 0 1 1 1 1 1 2 2 2 2 2 0 2 1 2 0 0 0 0 0 0 0 1 0 0 0 0 0 1 0 2 0 0 0 1 0 0 0 0 1 1 0 2 1 2 0 0 0 2 1 0 1 1 1 1 1 0 0 0 0 0 0 2 0 0 1 2 2 1 1 2 0 1 1 0 1 1 0 0 0 0 0 0 2 0 1 1 0 0 2 0 2 0 0 2 1 0 1 1 1 0 1 1 2 0 2 0 0 1 0 0 0 0 2 1 1 1 0 0 0 0 2 0 0 0 0 0 0 0 0 0 0 0 0 2 2 2 1 0 0 0 1 0 0 0 0 2 2 0 0 0 1 1 0 1 0 1 1 1 1 0 0 1 2 0 1 1 0 2 1 2 0 0 2 0 0 1 0 1 0 1 2 0 1 0 0 0 0 0 0 0 1 0 1 0 0 0 0 0 0 2 0 0 0 0 1 0 0 2 1 1 0 0 0 0 0 0 0 0 0 0 1 1 0 0 2 2 2 2 2 0 0 1 1 0 1 2 0 1 1 0 1 1 1 1 0 2 2 1 1 1 1 2 0 1 0 1 0 0 0 0 0 0 0 0 0 0 0 0 0 0 0 0 2 0 0 1 0 0 0 0 0 2 2 2 0 1 0 2 0 0 0 0 1 0 1 0 1 0 0 1 0 2 0 1 0 0 0 0 0 0 1 1 1 0 0 0 1 0 2 0 2 2 2 2 0 1 1 0 0 1 0 2 1 1 1 2 1 2 2 2 1 1 0 1 1 1 0 1 0 0 2 0 1 0 1 1 1 0 1 1 1 1 1 0 1 0 1 0 1 1 0 1 0 0 1 0 1 1 1 2 1 1 1 0 2 1 2 0 1 1 0 2 0 0 0 1 0 1 1 1 1 1 1 1 1 0 0 2 0 2 0 0 0 0 2 0 1 1 1 1 1 0 1 1 2 1 1 0 0 1 0 2 2 1 0 1 1 1 1 0 0 2 2 0 2 1 0 0 0 0 1 0 0 0 1 1 2 1 2 0 0 0 0 0 0 0 1 2 0 0 0 0 2 2 1 1 0 2 2 0 1 0 1 1 1 0 0 1 1 0 0 0 2 0 0 0 0 0 0 0 1 1 1 0 1 2 0 0 0 2 0 2 1 1 1 1 1 1 0 0 0 1 1 0 2 0 1 1 0 2 0 1 2 0 1 1 0 0 0 0 0 0 1 1 1 1 0 1 1 1 0 1 1 2 2 2 2 2 2 1 2 2 2 2 1 1 1 1 0 1 0 0 0 0 0 2 0 1 0 1 0 1 1 0 2 2 0 0 0 0 0 1 0 0 0 2 1 0 0 0 1 0 0 1 0 1 0 1 2 0 1 1 2 2 2 1 0 1 1 1 0 1 0 0 2 0 0 0 0 0 1 0 1 1 1 1 1 1 1 0 2 1 0 0 2 1 0 1 1 0 0 0 0 1 1 0 1 1 2 2 0 0 0 2 0 2 1 2 0 1 2 2 2 0 0 1 0 1 1 1 2 0 0 1 1 1 0 1 1 0 1 1 1 2 2 1 1 0 0 0 0 1 0 0 0 0 1 0 1 2 2 0 0 0 0 0 0 0 0 1 0 0 0 0 0 0 0 0 0 1 0 2 2 0 0 0 0 0 0 0 0 0 0 1 0 0 2 0 0 0 2 1 0 2 1 1 1 1 0 2 2 0 0 0 0 1 0 0 0 1 0 2 2 0 2 0 0 1 1 1 0 0 2 2 0 0 1 2 0 1 0 0 1 1 1 0 1 0 0 1 0 1 1 0 1 1 0 1 0 1 0 1 0 0 1 0 0 0 0 1 2 2 1 0 0 0 0 0 1 0 1 0 1 0 0 1 1 0 2 0 1 1 1 1 0 0 2 2 0 0 0 0 0 2 0 1 2 1 1 1 0 0 0 0 0 0 0 0 0 0 0 1 0 0 0 1 1 1 2 2
56 0 0 0 0 1 1 1 1 2 1 0 1 2 0 2 1 0 0 2 2 2 0 1 1 1 0 2 2 0 1 2 0 1 1 0 2 0 0 2 0 1 0 1 0 1 1 0 0 0 0 0 2 2 0 1 0 0 2 0 1 1 0 1 1 1 2 0 1 1 0 0 2 0 1 2 1 1 1 0 1 0 1 1 1 0 0 0 0 2 0 1 0 0 0 1 1 0 0 0 1 2 1 0 1 1 2 1 1 1 1 2 0 1 1 0 1 1 0 1 1 0 1 1 1 1 1 1 1 2 0 0 0 0 0 0 0 0 0 0 1 0 1 0 1 2 0 0 0 1 0 1 1 1 0 0 0 1 0 1 2 1 0 2 1 2 1 0 0 1 0 1 0 1 1 0 1 1 0 1 1 0 1 1 1 0 1 2 1 0 0 2 1 0 1 1 2 0 1 0 0 0 0 0 2 0 1 1 1 0 0 0 1 0 0 2 1 0 2 0 2 0 1 1 1 0 1 0 0 0 0 0 0 1 1 1 1 2 0 0 0 0 2 1 0 0 0 0 1 1 1 1 0 1 0 1 0 1 0 0 0 0 0 0 0 0 1 1 0 0 1 1 1 1 0 0 0 2 2 2 2 0 1 1 2 0 2 1 0 1 1 0 2 0 2 0 0 0 0 0 0 0 1 1 1 0 1 1 1 0 0 1 2 1 1 0 0 1 0 1 0 1 0 1 0 0 1 0 1 0 1 2 0 0 0 0 0 1 1 1 0 1 2 1 1 1 0 0 2 0 0 0 0 0 0 0 0 1 0 2 2 0 1 1 1 2 0 1 1 0 2 0 0 2 0 0 0 2 1 0 1 1 0 0 0 1 0 0 0 0 0 0 2 0 1 1 1 1 0 0 0 0 0 1 2 0 0 1 0 1 1 0 0 0 0 0 0 1 0 0 0 1 0 1 1 2 0 1 1 0 0 2 2 0 1 0 1 1 0 0 1 1 1 1 1 1 0 0 2 2 0 0 0 2 1 1 0 2 1 2 2 2 1 1 0 1 1 0 0 0 1 1 1 2 0 1 0 0 0 1 1 0 2 2 0 0 1 1 1 0 2 2 0 1 0 0 1 0 2 2 0 2 0 1 1 1 1 1 1 0 0 2 0 0 0 0 0 0 1 2 2 0 1 0 0 2 1 0 0 2 0 0 1 0 0 0 1 1 0 1 0 0 1 0 0 1 0 2 2 0 0 0 1 2 2 1 1 0 1 0 1 0 0 0 0 0 0 2 1 1 0 0 0 0 0 0 0 1 1 1 2 0 1 0 1 0 0 1 1 2 0 1 0 0 0 0 0 0 0 0 0 2 0 0 2 2 1 1 0 2 0 1 0 0 1 0 0 0 0 0 0 0 0 0 0 1 1 0 0 0 0 0 0 1 1 0 1 0 0 1 1 1 0 0 1 0 2 1 0 2 1 1 0 1 1 0 1 2 1 0 0 0 1 0 2 1 2 0 1 0 1 0 0 0 1 2 2 0 0 0 0 0 2 0 2 2 0 1 1 2 0 0 0 1 0 0 0 1 0 2 0 0 0 1 2 0 1 2 0 0 1 0 0 1 0 0 0 1 1 0 0 0 0 1 0 0 1 0 0 0 1 0 0 2 0 0 1 1 1 2 1 2 0 1 0 1 2 0 0 0 0 0 0 0 0 1 0 0 1 1 0 1 2 1 0 0 2 1 0 2 0 1 0 0 0 0 1 0 1 1 1 2 0 0 0 0 0 2 1 2 0 1 1 2 1 1 0 0 0 0 0 1 2 0 0 0 2 0 1 1 2 0 1 1 1 1 2 2 2 0 2 2 0 1 0 0 1 0 0 1 0 1 0 2 0 0 0 0 0 0 0 0 1 1 1 0 0 0 0 0 0 1 2 1 0 1 2 0 1 1 0 0 0 0 0 0 1 0 1 0 0 0 1 0 0 1 0 1 1 2 0 0 2 2 0 0 0 1 0 0 0 2 2 1 1 0 1 1 0 0 0 0 0 0 2 2 0 1 0 1 1 1 0 0 2 1 1 0 0 0 0 0 0 1 2 1 1 0 0 0 0 2 0 2 0 0 0 1 1 0 0 1 2 2 0 0 0 0 0 0 1 1 1 1 0 1 2 1 1 0 1 1 1 0 1 0 1 1 2 1 1 0 0 0 0 2 0 0 0 1 1 0 2 2 0 0 1 0 1 2 0 1 1 2 0 0 0 0 1 1 2 2
57 1 0 1 0 0 1 2 1 1 1 1 1 1 0 1 0 0 2 0 0 1 0 2 2 0 0 1 1 2 0 1 0 2 0 1 1 0 1 0 0 0 0 0 0 0 0 0 0 1 1 1 0 0 2 0 0 0 1 1 0 0 0 1 0 0 1 1 2 0 0 1 2 1 1 2 1 1 2 0 0 1 2 0 1 0 0 1 0 2 0 0 1 0 1 2 1 0 0 0 2 1 1 0 1 1 2 1 1 1 0 1 0 2 2 0 2 0 1 0 0 0 2 2 0 0 0 0 0 0 1 1 0 0 0 0 0 0 0 0 1 0 0 0 0 0 1 0 0 1 0 2 0 0 1 0 0 2 1 0 1 1 0 2 1 1 0 1 0 0 0 0 0 2 0 0 2 0 0 2 2 0 0 1 0 0 1 1 0 0 0 1 0 1 1 1 1 1 0 0 0 2 1 1 2 0 1 1 1 0 0 0 1 0 0 2 0 1 2 0 2 0 1 2 0 0 1 0 0 1 0 0 0 0 0 0 0 2 0 0 0 0 2 2 0 0 0 0 0 0 0 0 1 1 0 2 1 1 0 1 1 1 1 1 1 1 0 0 1 0 0 1 1 1 0 0 1 1 2 1 1 1 2 2 2 0 1 1 0 2 0 1 0 1 2 0 0 2 0 2 0 1 2 0 2 0 2 0 1 0 0 2 2 1 2 0 1 0 0 0 2 2 0 0 0 0 1 0 1 0 1 1 0 0 0 1 0 1 0 0 0 0 2 2 0 0 2 0 1 0 0 0 0 1 0 1 2 0 0 1 1 0 1 0 1 1 0 2 2 0 2 0 1 1 1 1 0 1 0 0 0 1 0 0 1 2 0 0 0 0 0 0 1 0 2 0 1 0 2 2 0 2 0 0 0 0 1 0 0 1 0 0 0 0 0 0 0 1 0 1 0 2 0 1 1 2 0 0 1 1 0 1 0 2 0 0 0 0 1 0 2 0 2 0 0 1 0 0 0 0 0 0 0 2 0 0 1 2 2 2 1 2 1 1 0 1 1 1 0 0 1 1 2 2 1 0 0 0 0 1 0 0 1 1 1 1 0 0 1 0 1 2 0 0 0 0 2 1 1 2 0 2 1 1 1 1 2 0 1 0 0 2 1 1 0 0 0 0 0 2 2 0 0 0 0 1 1 1 1 1 1 0 0 0 0 0 0 0 0 1 1 0 2 0 0 2 1 1 1 1 0 1 1 2 2 0 0 0 0 0 0 0 0 0 0 1 1 1 0 0 0 1 0 0 0 0 0 0 0 0 1 0 1 0 1 0 0 0 1 2 0 0 1 2 0 0 0 0 0 0 0 2 0 0 1 2 0 0 0 1 0 0 1 1 0 1 1 0 0 0 0 0 0 1 1 0 0 2 0 0 0 1 1 0 1 0 1 2 1 1 1 1 0 2 2 0 0 1 0 1 0 2 0 1 1 1 1 1 1 0 0 0 1 1 0 0 0 1 1 0 0 0 1 0 0 2 1 0 0 0 2 0 2 2 1 2 1 2 1 1 1 0 1 1 1 0 0 0 0 0 0 0 0 1 1 0 1 1 0 0 0 0 0 2 0 1 1 1 0 0 0 0 1 0 0 1 1 1 1 0 1 0 0 1 1 0 0 0 0 0 0 0 0 1 0 1 2 0 0 0 0 0 1 1 0 0 0 0 0 0 0 0 2 2 0 0 2 1 0 2 0 1 0 1 1 1 2 0 1 1 1 1 0 0 0 1 0 2 1 2 0 1 1 2 1 1 0 1 0 1 1 1 1 0 1 0 2 0 1 1 2 0 1 1 1 2 2 2 2 0 2 1 0 2 0 0 0 0 0 0 0 2 0 1 0 0 0 0 0 0 0 0 1 1 1 0 1 0 0 0 0 2 1 1 1 0 1 0 0 1 0 0 0 0 1 0 0 0 2 0 0 0 2 1 0 1 0 1 1 2 1 1 2 0 0 0 0 1 0 0 0 0 0 2 2 0 2 0 0 0 2 2 0 0 2 2 0 2 0 0 0 1 1 1 1 1 2 0 1 0 0 1 0 0 1 0 1 1 0 0 0 1 0 2 0 0 0 1 1 0 0 0 1 2 1 1 1 0 0 0 1 0 1 0 0 0 0 0 0 0 2 0 0 1 1 0 1 0 0 0 0 0 0 0 0 2 0 0 2 0 0 0 1 1 0 0 1 0 0 2 0 0 1 2 0 0 0 0 0 1 2 2
58 0 1 0 0 0 1 2 0 1 1 0 1 2 1 1 1 0 1 1 1 2 0 2 2 0 0 0 2 1 0 1 0 0 0 0 2 1 0 0 1 0 0 0 0 0 0 0 0 2 0 1 0 0 2 1 1 1 2 1 1 1 1 0 0 0 2 2 1 0 0 1 2 1 1 2 1 0 2 0 0 0 2 1 2 0 0 0 0 2 0 1 0 0 0 1 1 0 0 0 2 1 2 0 0 0 2 0 0 2 0 1 1 2 2 1 2 0 0 1 1 0 2 2 1 0 1 1 1 1 0 1 0 0 1 0 0 0 0 0 1 0 1 0 0 1 0 0 0 0 0 0 0 0 0 0 1 1 0 0 0 2 0 1 0 0 0 0 1 1 0 1 1 0 1 1 1 1 0 1 1 0 1 1 1 0 1 0 0 0 0 0 0 1 2 0 0 0 1 0 0 0 0 1 2 0 0 2 1 0 0 0 1 0 0 2 0 1 1 1 1 1 2 1 1 1 0 0 0 2 0 0 0 0 1 0 0 2 0 0 0 0 2 1 0 0 0 0 0 0 0 0 2 0 1 1 0 1 1 0 0 0 0 0 0 0 1 1 1 1 0 1 1 1 0 0 1 1 2 1 1 1 1 1 1 0 2 2 0 2 0 0 1 0 2 0 1 1 0 0 1 0 2 0 1 0 1 0 0 0 0 1 2 0 2 0 0 0 0 0 1 1 1 0 0 0 1 0 0 1 2 0 0 0 0 0 0 1 1 2 1 1 1 2 0 1 1 0 1 0 0 0 1 0 0 0 1 0 0 1 1 0 1 0 1 0 0 2 2 0 2 0 0 2 1 0 0 2 1 0 1 2 0 0 0 0 0 0 0 0 0 0 0 0 1 1 0 0 1 1 0 1 0 1 1 0 1 1 1 1 1 1 0 0 1 0 1 2 0 2 0 2 1 0 1 2 0 2 2 0 0 1 0 0 0 1 0 0 1 0 1 1 2 0 0 1 0 0 2 2 0 0 0 1 1 0 1 1 0 0 0 0 0 0 0 0 0 1 0 1 0 0 1 1 1 0 0 0 0 0 1 0 0 0 2 1 0 0 1 0 1 2 2 1 0 0 0 1 2 2 0 2 1 1 1 0 1 0 0 0 0 2 0 1 0 0 0 0 0 1 1 0 1 1 1 0 0 1 1 1 1 0 0 0 0 0 0 1 1 0 1 1 2 1 0 0 0 2 2 0 0 0 0 1 1 0 0 1 0 1 0 0 0 0 0 0 0 1 1 0 1 1 1 0 0 0 1 0 2 0 2 0 1 0 1 1 1 0 0 2 0 0 0 0 0 0 0 1 0 1 1 1 1 0 1 1 1 0 1 2 0 0 2 2 0 2 0 0 0 1 1 0 0 1 1 0 0 1 0 0 0 0 0 1 1 0 1 1 0 2 1 1 0 1 1 0 2 1 0 0 1 1 0 2 2 0 0 1 1 0 0 0 0 2 0 0 0 0 1 0 1 1 1 0 0 2 2 0 0 0 0 1 1 0 1 1 0 1 1 1 0 0 0 0 0 0 0 2 0 1 0 0 0 1 2 0 1 1 0 0 0 0 0 2 0 0 0 2 0 0 0 0 0 1 0 1 1 0 0 0 0 0 0 1 2 1 1 2 0 2 0 2 0 0 0 0 0 0 0 0 0 0 1 0 1 0 1 0 0 0 0 0 2 2 0 0 2 1 0 1 1 0 2 1 1 0 1 0 0 0 0 1 0 0 0 1 0 2 0 0 2 0 1 2 2 0 1 0 0 1 1 1 1 0 0 1 1 0 0 0 0 0 1 1 1 2 2 2 2 0 2 2 0 1 0 0 0 0 0 0 0 2 1 1 0 0 0 0 0 0 0 0 1 0 1 0 0 1 0 0 1 1 0 2 2 0 0 0 0 0 0 0 0 1 0 0 1 0 0 0 1 0 1 0 0 1 0 0 1 1 0 0 1 1 0 0 1 1 0 0 1 1 0 1 1 0 1 0 0 0 0 1 1 1 1 0 1 1 0 1 1 1 0 0 1 1 1 1 2 1 0 2 0 2 2 0 2 1 0 0 0 1 0 2 0 0 0 1 1 0 1 0 2 1 0 0 0 0 0 0 2 0 0 0 0 1 1 0 0 0 1 1 0 0 0 0 1 0 2 2 1 0 0 1 1 1 0 1 0 0 0 0 0 0 0 0 1 0 0 1 0 0 0 2 0 0 0 0 0 0 2 2
59 0 0 1 0 0 1 1 0 1 1 1 0 0 0 0 0 0 0 2 2 2 0 2 2 0 1 2 2 1 2 0 1 2 0 1 1 2 0 0 2 0 0 1 1 1 2 0 0 0 0 0 0 0 2 0 2 0 0 0 0 1 0 0 1 1 0 1 2 0 0 1 2 0 1 2 1 0 1 0 0 0 2 0 1 0 0 0 0 2 0 0 1 0 0 1 0 1 0 1 1 2 2 0 0 0 2 0 1 1 1 1 1 1 2 2 2 0 2 0 0 0 2 2 2 2 2 0 0 0 1 1 1 1 0 0 1 0 0 0 1 0 1 1 2 2 0 0 0 0 1 0 0 0 0 0 0 1 1 0 1 0 1 2 1 1 0 1 0 1 0 2 0 2 0 1 1 0 0 0 0 0 0 1 1 1 1 1 0 0 0 2 0 2 2 0 0 0 0 0 0 1 0 0 2 0 2 1 1 0 1 0 2 0 0 2 0 2 0 1 1 0 2 2 0 0 1 2 2 0 0 0 1 0 2 0 0 0 1 1 0 0 2 0 0 0 0 0 1 0 0 0 0 0 1 1 0 1 0 0 0 0 0 0 0 0 0 0 2 0 0 1 1 1 0 0 0 0 1 0 0 0 1 1 1 0 2 2 2 2 0 1 1 0 2 0 1 0 1 1 0 0 2 0 0 0 0 1 0 0 0 1 1 0 2 0 1 1 0 0 0 2 1 0 0 0 0 0 0 0 1 2 0 0 0 0 0 1 0 0 0 0 2 1 0 0 1 0 0 0 0 0 0 1 0 1 1 0 0 1 1 0 1 1 1 1 1 2 2 1 1 1 0 2 0 0 0 2 2 0 0 1 0 0 0 0 0 0 0 0 0 0 0 0 2 1 1 0 0 0 0 0 0 0 1 0 1 0 0 2 0 0 0 0 0 0 1 0 0 0 1 0 0 2 0 0 0 0 0 0 0 0 0 1 0 1 1 1 1 1 0 1 1 0 0 2 1 1 1 0 0 0 0 2 2 2 2 1 0 0 0 0 0 0 1 1 1 2 0 1 2 2 2 0 1 1 1 0 0 0 1 1 1 1 1 1 1 1 0 0 1 1 0 2 1 0 1 0 2 1 1 1 1 1 2 1 1 0 2 0 0 2 1 1 0 0 1 1 0 1 1 0 0 0 0 1 1 0 0 2 0 2 0 0 2 0 0 0 0 0 1 1 2 2 2 1 2 1 1 0 0 1 0 1 1 1 1 0 1 0 1 0 0 0 0 0 0 2 2 0 0 0 1 0 1 1 1 1 1 1 2 0 1 0 0 1 1 0 1 1 0 0 0 2 0 2 0 0 0 0 0 2 0 0 2 2 1 1 0 2 0 0 0 0 0 0 1 0 0 0 0 0 0 0 0 1 1 1 0 0 1 1 0 2 1 0 0 0 0 0 0 1 0 1 1 0 2 1 0 0 1 1 0 1 1 0 1 2 2 2 1 1 0 2 0 0 1 0 1 0 1 1 2 0 0 2 2 1 2 1 1 1 2 1 1 2 0 1 2 1 1 0 0 1 1 0 0 2 0 1 0 0 0 0 1 0 1 2 0 0 0 0 1 0 1 1 0 1 1 0 0 0 1 0 0 1 0 0 0 0 0 0 0 2 0 0 0 1 0 1 1 1 0 2 0 0 2 0 0 0 0 0 1 2 0 0 1 0 0 0 0 1 2 2 0 0 2 2 0 2 0 0 0 1 1 0 1 0 1 1 2 2 0 0 1 2 1 2 0 1 1 0 1 2 2 0 0 0 0 2 0 0 1 0 1 0 0 0 1 0 1 0 0 0 2 1 1 2 2 0 0 1 0 2 0 0 1 0 0 0 1 1 1 0 0 0 0 0 0 0 0 0 1 0 1 0 1 0 0 0 0 1 1 2 1 0 1 0 0 0 1 0 0 0 0 0 0 0 1 0 0 0 1 1 0 2 0 0 1 1 1 0 1 0 0 0 1 0 0 1 1 2 1 0 2 1 2 0 0 0 0 1 2 2 0 0 2 2 0 1 1 1 0 0 1 1 1 1 2 2 0 2 0 1 0 0 1 1 0 0 0 0 0 1 0 0 0 1 2 1 0 0 2 1 0 0 0 1 1 0 0 0 0 0 1 0 1 0 0 0 1 1 1 0 0 1 1 0 1 1 0 0 2 0 0 0 0 0 0 1 1 0 0 0 0 0 0 0 1 2 1 0 0 2 0 0 0 0 0 0 0 0
60 1 0 0 0 0 1 1 0 0 0 0 0 1 0 0 0 0 2 0 1 2 0 1 2 0 1 1 2 1 1 2 0 1 0 1 1 2 0 0 2 0 0 0 0 0 1 0 0 1 1 2 0 1 0 0 0 0 1 1 1 1 0 0 0 0 0 1 1 0 0 1 2 0 1 2 1 0 2 0 0 0 2 2 2 0 1 0 0 1 0 0 1 0 0 1 0 0 0 0 1 2 0 0 0 0 2 0 0 2 1 1 0 1 1 0 1 0 1 1 1 0 1 1 1 1 1 1 0 1 1 1 0 1 0 0 0 0 0 0 1 0 0 0 1 2 1 0 0 1 0 0 0 0 0 1 1 0 1 0 1 1 0 2 1 1 0 0 0 2 1 0 2 2 2 0 1 1 0 0 0 0 1 2 2 1 2 1 1 1 1 2 0 0 1 0 1 0 0 0 0 1 0 1 1 0 1 0 1 0 1 0 1 0 0 2 0 0 1 0 2 1 2 2 0 0 2 0 0 1 1 0 0 0 2 0 0 1 1 1 0 1 2 1 0 0 0 0 0 0 0 0 0 0 1 1 0 1 1 0 0 0 0 0 2 1 0 0 1 1 0 0 0 0 0 1 0 0 1 1 0 0 2 2 2 0 2 0 0 2 2 2 1 0 2 0 1 1 1 2 0 0 1 1 1 0 1 1 0 0 0 1 1 0 0 0 0 1 1 0 0 1 1 0 1 0 1 0 0 1 2 2 0 0 0 0 0 2 0 0 0 0 2 2 0 0 2 0 2 0 0 0 0 0 0 0 0 1 0 0 0 0 1 0 1 1 0 2 2 0 2 0 1 2 2 1 0 0 1 0 0 2 0 0 0 1 0 0 0 0 0 0 0 0 1 1 0 1 1 1 0 1 0 1 1 0 1 0 0 2 0 0 0 0 0 0 0 1 0 0 0 2 1 0 1 2 1 1 1 0 0 1 0 2 1 1 0 0 1 0 1 1 2 1 1 2 0 0 0 0 0 1 0 2 1 1 1 2 2 2 0 2 0 0 0 0 0 1 0 0 2 2 1 1 1 0 0 0 0 1 1 0 1 1 1 0 1 0 1 0 0 2 0 1 1 0 0 0 1 2 0 2 1 1 1 0 1 0 1 0 0 2 1 2 0 0 0 2 0 2 2 0 1 1 1 0 0 0 0 1 0 1 0 1 0 0 2 1 0 1 0 0 1 1 1 2 0 0 0 0 0 0 1 2 1 0 0 2 0 2 0 0 0 0 0 0 1 2 2 0 0 1 0 0 0 0 0 2 2 2 2 0 2 0 2 1 1 0 0 0 0 1 1 2 0 0 0 0 0 0 0 1 2 0 0 2 0 1 0 0 1 0 0 1 1 0 0 0 0 0 1 0 0 0 0 1 1 0 0 0 0 1 0 2 1 0 0 0 1 2 0 1 0 1 1 0 2 1 0 0 0 2 2 0 0 1 2 1 1 1 1 0 1 1 0 0 1 0 1 0 1 0 0 0 1 2 2 0 0 0 1 0 2 0 2 2 0 1 1 2 0 1 0 1 0 0 0 2 0 1 0 0 1 0 0 0 1 2 0 0 0 0 0 1 0 0 0 1 1 0 0 0 1 0 0 1 1 0 0 0 1 0 1 2 2 1 1 0 1 1 0 2 0 0 0 1 2 0 0 0 0 0 1 0 0 2 0 0 0 0 0 0 2 0 0 0 2 1 0 1 1 0 0 1 1 0 1 0 0 0 0 0 1 1 1 2 1 2 0 2 0 0 1 1 1 0 1 1 0 1 1 2 1 0 1 0 1 0 0 1 1 0 1 1 1 1 2 1 1 0 1 1 0 2 1 0 0 0 0 0 0 2 1 1 0 1 1 0 0 0 0 0 0 0 0 0 0 0 0 0 0 1 0 2 2 0 1 0 0 0 0 0 0 0 0 0 0 0 2 0 0 0 0 1 0 1 0 1 1 2 2 0 2 0 0 0 0 2 1 0 1 1 2 1 1 0 1 0 0 0 0 1 2 2 2 2 0 0 1 1 0 0 0 0 2 1 2 1 2 1 0 2 0 1 2 0 0 2 1 0 0 1 0 1 0 0 0 0 0 0 1 2 2 1 0 0 1 0 0 0 1 0 0 0 1 0 1 1 0 0 1 1 0 0 1 1 0 0 1 0 0 0 1 0 0 0 0 0 1 0 0 0 0 0 0 0 0 0 0 2 0 0 0 2 0 0 1 0 0 0 2 2
61 0 0 0 0 0 2 0 0 2 2 0 0 2 0 1 0 0 0 2 2 2 0 2 2 0 2 2 2 0 1 2 1 0 0 1 1 2 0 1 1 0 0 0 0 0 1 0 0 1 2 1 0 0 2 2 0 0 2 0 2 2 0 2 1 0 2 0 1 0 0 0 2 0 2 2 0 0 2 0 0 0 1 0 1 0 1 0 0 2 0 1 2 0 0 1 0 0 0 0 2 2 0 1 0 1 1 1 1 1 0 1 1 1 1 0 0 0 0 2 2 0 1 1 1 1 1 1 0 2 0 0 0 0 0 0 0 0 0 0 0 0 0 0 1 0 1 0 0 1 0 0 0 1 0 0 1 0 1 0 1 1 0 2 0 2 0 1 0 2 0 0 1 2 1 0 2 0 0 0 0 0 0 2 1 1 1 2 0 1 1 2 0 1 1 0 1 1 0 0 0 1 0 0 2 0 1 1 1 0 0 0 2 0 0 2 1 1 2 0 2 1 2 2 0 0 1 0 0 0 0 1 0 1 1 1 1 2 0 0 0 0 1 0 0 0 0 0 1 0 0 0 0 0 0 1 0 2 0 1 1 1 0 0 0 0 0 0 1 1 0 0 1 1 1 1 0 2 2 2 2 0 0 0 1 1 0 2 2 2 0 1 1 0 2 0 1 0 0 1 0 0 2 0 2 0 1 0 0 0 0 0 2 1 1 0 1 0 0 0 0 0 2 1 0 0 0 0 2 1 1 1 0 0 0 0 0 0 0 0 0 0 2 2 0 1 1 0 2 1 1 0 0 0 0 0 0 1 0 0 0 0 1 1 1 0 1 2 2 2 0 2 1 2 2 2 0 0 0 0 0 0 0 0 0 0 0 0 0 0 1 1 2 1 2 0 1 0 1 1 0 1 0 1 1 0 0 0 0 2 0 0 0 0 0 0 2 0 0 0 0 0 0 0 1 2 1 1 2 0 1 0 0 0 0 1 0 2 0 0 1 1 2 1 1 1 0 0 0 0 1 0 0 2 2 2 2 2 2 0 0 0 0 1 1 2 2 0 0 0 0 0 1 2 2 0 2 0 0 0 2 2 1 1 1 0 1 1 0 0 1 1 1 1 0 0 1 0 0 2 0 2 1 1 1 0 1 0 1 0 0 2 0 2 0 0 1 0 0 2 2 0 0 0 0 1 0 0 0 2 0 0 0 1 0 0 0 1 0 0 1 1 2 1 1 1 0 2 2 0 0 1 0 2 0 0 0 1 1 0 0 0 0 1 1 0 1 0 0 1 0 0 0 0 0 0 0 1 2 1 2 0 1 1 1 0 0 0 1 1 0 0 0 0 0 0 0 0 0 0 0 2 1 1 1 1 1 1 0 2 1 0 1 1 1 1 0 1 1 1 0 0 0 0 0 1 1 2 0 0 0 0 0 2 1 2 0 0 0 1 1 1 0 1 2 0 1 1 0 1 0 1 0 1 2 0 1 2 2 0 0 0 2 0 1 1 0 1 0 1 1 1 2 0 0 2 1 0 1 0 0 1 2 2 0 2 0 1 0 1 0 1 1 0 0 0 0 1 0 1 0 0 0 0 1 0 1 1 0 0 0 0 0 0 1 1 0 1 1 0 0 0 0 1 0 0 1 0 0 0 0 0 0 2 1 0 1 0 2 2 0 2 0 1 0 0 1 0 0 0 0 0 0 0 0 0 1 0 0 0 0 1 2 2 0 0 2 1 0 1 1 0 0 1 0 0 1 1 0 1 1 0 0 1 1 1 1 2 0 2 0 0 1 2 1 1 0 1 0 1 1 2 0 0 2 0 2 1 0 1 1 0 1 1 1 2 2 1 0 0 0 0 0 2 1 0 0 0 0 1 0 1 1 2 0 1 0 0 1 0 1 1 1 0 1 0 1 1 0 0 0 2 0 2 2 0 1 0 1 1 0 0 1 0 0 0 1 0 1 0 0 0 1 1 0 1 0 0 0 2 1 1 1 0 0 0 1 1 0 0 0 1 1 1 2 1 1 0 0 0 0 2 0 0 2 2 0 1 0 2 1 1 0 0 1 1 1 0 1 1 0 2 0 2 0 0 1 1 1 0 1 0 1 1 0 0 2 2 2 0 0 0 1 2 1 1 1 1 0 1 0 0 1 0 1 0 1 0 0 0 1 0 1 0 0 2 1 0 1 0 0 0 0 0 0 0 0 0 0 0 0 0 2 2 0 1 1 0 1 2 0 1 0 2 0 0 0 0 0 1 2 2
62 1 0 0 0 0 2 1 1 2 2 0 0 1 0 0 0 0 1 1 1 1 0 2 2 0 2 0 2 0 1 2 0 0 0 0 2 1 0 2 0 1 0 0 1 0 0 0 0 0 0 0 0 0 2 0 2 0 0 2 0 2 0 2 1 1 1 2 0 0 0 0 1 0 1 1 0 1 1 0 1 0 2 1 2 0 0 2 2 2 1 1 1 0 1 2 0 2 1 1 0 2 1 0 0 0 2 1 1 1 0 1 1 1 1 1 1 0 2 0 0 0 2 2 0 0 0 1 1 1 0 0 0 1 0 0 0 0 0 0 1 0 0 0 0 0 1 0 0 0 0 0 0 0 0 1 1 1 0 0 1 0 0 1 0 2 0 0 1 1 0 1 0 2 2 0 2 0 0 1 1 1 0 2 1 1 2 2 1 1 2 2 1 0 0 1 1 0 0 0 0 0 0 1 2 0 1 2 1 0 0 0 1 0 0 2 0 0 2 0 2 1 1 1 1 0 2 1 1 1 1 1 1 1 1 1 0 2 0 0 0 0 2 0 0 0 0 0 0 0 0 0 1 1 0 1 2 1 0 0 0 0 0 0 0 0 1 0 1 0 0 0 2 2 1 0 0 0 1 0 0 1 0 0 1 0 2 1 0 2 2 0 1 0 2 0 1 1 1 1 1 0 2 1 0 0 0 0 1 0 0 1 2 1 1 0 0 0 1 0 0 2 0 0 1 0 2 0 1 0 2 1 0 0 0 0 0 0 0 0 0 0 1 1 0 2 0 1 2 2 2 0 2 0 0 1 1 0 0 0 1 1 1 0 1 0 1 2 2 0 2 0 2 1 1 1 0 2 1 0 0 1 0 1 1 1 0 0 0 0 0 0 1 0 1 1 1 0 0 0 0 0 1 0 1 0 0 1 0 2 0 0 1 0 1 1 0 0 0 0 0 0 0 1 0 1 0 1 2 1 0 1 0 1 1 0 0 0 1 1 0 1 1 0 0 0 0 0 0 1 0 0 0 2 2 1 2 2 2 2 1 2 0 1 0 1 1 1 0 0 0 0 2 0 2 0 0 0 0 2 1 1 0 0 2 0 0 0 0 0 0 1 1 2 1 0 1 0 1 2 0 2 1 0 2 1 2 1 0 0 0 1 2 0 0 0 1 1 0 1 0 2 0 0 0 1 0 2 2 0 2 0 0 1 1 0 1 1 0 2 2 2 1 0 0 2 1 2 2 0 0 0 0 1 1 0 0 0 1 1 0 0 0 2 2 0 2 0 0 0 0 0 1 0 0 0 1 1 1 1 2 0 0 0 0 0 0 0 0 0 0 0 1 0 0 1 1 0 0 1 1 1 1 0 1 2 1 0 0 1 0 0 0 0 2 0 0 0 0 0 0 0 0 0 0 1 1 1 0 0 0 0 0 2 1 0 2 0 2 2 1 2 0 2 2 0 0 2 0 0 0 1 0 1 1 0 1 2 2 0 0 0 1 0 1 1 0 0 1 1 0 1 0 0 0 2 2 0 0 0 2 0 2 2 2 2 1 1 1 0 0 2 0 1 0 0 0 1 0 1 1 0 0 0 0 0 2 2 0 0 0 0 0 2 0 0 0 2 1 0 0 0 0 0 0 1 0 0 2 0 1 1 0 2 1 1 2 2 0 2 1 0 0 1 0 1 2 0 0 0 0 0 0 1 1 0 0 0 0 0 0 0 2 1 0 0 2 2 0 2 0 0 0 0 0 0 1 0 2 2 2 2 0 0 0 1 0 2 0 2 0 0 0 1 1 0 0 1 1 2 1 1 0 1 0 0 1 0 0 2 2 0 0 0 1 0 1 2 2 0 1 2 0 2 0 0 0 0 0 0 0 2 0 1 0 1 0 0 0 0 0 0 1 1 1 0 1 0 0 0 0 2 1 2 1 1 1 1 0 0 1 0 0 0 0 1 1 0 2 0 0 0 1 0 0 0 0 1 1 2 2 0 1 0 0 0 1 2 1 0 1 1 0 1 2 1 1 0 0 0 2 2 2 2 0 1 1 1 0 1 1 1 0 0 1 2 2 2 2 0 2 0 0 1 1 0 0 2 1 1 0 0 0 1 0 0 0 0 2 2 0 0 2 0 0 1 0 0 0 0 1 0 0 0 1 0 1 0 0 1 1 0 2 0 1 0 1 0 1 0 0 0 0 0 0 0 0 0 1 0 0 0 1 1 0 0 1 1 0 1 0 0 1 2 1 0 0 0 0 0 1 0
63 0 0 0 0 1 2 2 0 0 0 1 1 1 0 1 0 0 1 1 1 1 0 2 2 0 0 1 1 2 0 1 1 1 0 1 1 2 0 1 1 0 1 1 0 1 0 0 0 0 0 0 1 1 1 0 0 0 2 0 1 1 0 1 1 1 2 0 2 1 1 1 2 0 1 2 1 2 2 0 2 0 2 0 1 0 0 0 0 2 0 0 1 0 0 0 0 1 0 1 1 2 1 0 2 1 2 1 1 1 0 1 0 2 2 0 1 0 0 1 1 1 1 1 1 1 1 1 1 1 1 1 0 0 0 0 0 0 0 0 0 0 0 0 1 2 0 0 0 0 1 0 1 1 1 0 0 0 0 0 1 0 1 2 1 1 0 0 2 2 0 0 1 2 1 0 2 0 0 0 0 0 0 2 2 2 2 1 0 0 0 1 0 1 1 0 2 0 0 0 0 0 0 0 2 0 1 0 0 0 0 0 2 0 0 2 0 0 1 1 1 0 0 1 1 0 2 0 0 1 0 0 0 0 2 0 0 1 1 1 0 0 1 0 0 0 0 0 0 0 0 0 0 0 0 1 1 0 0 0 0 0 0 0 0 0 1 0 0 0 1 1 1 1 0 0 0 2 2 1 0 0 0 0 0 1 0 1 0 2 1 2 1 0 2 0 1 1 0 0 1 0 2 0 0 0 0 0 0 1 0 1 2 0 1 0 0 0 1 0 0 2 0 0 1 0 1 0 0 1 1 1 1 1 0 0 1 2 0 0 0 1 2 2 0 1 0 0 2 2 2 0 1 0 1 0 0 2 0 1 1 0 2 1 2 0 0 2 2 2 0 2 2 1 1 0 0 2 0 0 0 0 0 0 0 1 0 0 0 0 0 0 0 0 1 2 0 1 0 0 0 0 0 2 2 2 0 0 0 2 0 0 0 0 0 0 1 0 0 0 0 0 0 1 0 2 0 0 2 0 2 0 0 2 0 0 0 0 1 1 0 1 2 1 1 2 1 0 0 0 0 1 0 2 0 0 0 2 2 1 1 1 0 0 0 0 0 1 0 1 1 1 1 1 1 0 0 0 0 1 1 0 2 2 0 0 2 0 0 0 0 1 0 1 0 0 1 0 1 1 1 1 2 0 2 0 2 0 1 0 0 1 1 0 1 0 0 1 0 1 1 1 0 0 1 0 0 0 0 2 0 0 0 0 1 0 1 0 0 2 0 0 1 0 1 0 0 2 2 0 0 0 1 2 1 0 0 1 1 1 0 0 2 0 0 1 2 1 0 0 0 0 2 0 0 0 2 2 2 2 2 0 1 0 0 0 0 1 0 1 0 1 1 2 0 1 1 0 0 0 0 2 0 1 2 2 2 0 1 0 1 0 0 2 0 0 0 0 1 0 1 0 0 0 0 0 2 2 0 0 0 2 0 0 2 1 1 1 0 0 0 0 0 1 2 0 2 0 0 0 1 1 1 0 1 0 1 2 2 0 0 0 1 0 1 1 0 0 1 1 0 2 0 0 1 1 1 0 1 0 1 1 1 0 0 0 1 2 2 0 0 0 1 1 1 0 0 1 0 0 0 0 0 1 1 0 2 2 0 0 0 0 0 2 0 0 0 0 0 0 0 0 0 1 1 0 1 1 1 1 1 0 0 2 0 0 0 0 0 0 0 0 0 1 0 0 2 0 0 2 2 2 0 0 1 0 0 0 1 1 0 1 2 2 0 0 2 2 0 2 0 0 0 0 0 0 1 1 1 2 2 1 1 1 1 2 1 2 0 2 0 0 2 2 2 0 1 0 1 2 1 1 0 0 2 1 0 0 0 1 2 1 0 0 1 2 1 2 1 0 1 0 0 2 0 0 1 0 0 0 0 2 1 2 0 0 0 0 1 0 0 1 0 0 0 0 0 0 0 0 0 1 0 2 2 0 0 0 0 0 2 0 0 1 0 1 0 0 2 0 0 0 1 0 0 0 0 0 0 2 2 0 1 0 0 0 1 2 0 0 0 0 0 2 1 0 1 0 0 0 0 2 1 1 1 1 1 0 0 1 1 1 0 0 1 1 1 1 2 0 0 2 0 0 1 0 0 0 0 1 0 0 0 1 0 0 0 0 1 1 0 1 0 1 0 0 0 0 0 0 1 0 2 0 0 0 0 0 0 0 2 0 1 1 1 1 1 1 2 1 0 0 0 0 0 2 0 0 0 0 0 0 1 1 0 1 2 0 0 2 1 0 1 1 0 0 0 0 0 1 2 0
64 0 0 0 0 0 1 0 0 2 2 0 0 1 0 0 0 0 1 1 1 2 0 1 1 0 1 1 1 1 1 1 1 1 1 0 2 0 0 2 0 1 0 1 0 1 1 0 0 0 0 0 1 1 1 1 0 0 1 2 0 0 0 2 0 0 0 1 2 0 0 1 2 0 1 2 1 0 2 0 0 0 2 1 1 0 0 0 0 2 0 1 1 0 0 1 0 0 0 0 2 2 1 0 1 1 1 1 2 0 0 1 1 2 2 1 2 0 1 0 0 1 0 0 0 0 0 0 0 0 0 0 0 2 1 1 0 0 0 0 0 0 1 0 0 1 1 0 0 1 1 0 1 0 1 0 0 0 1 0 1 0 0 2 1 1 0 1 0 1 0 0 1 1 1 0 0 0 1 1 1 1 0 1 1 1 0 2 1 1 1 2 0 1 1 1 0 0 0 0 0 1 0 1 2 0 1 0 0 0 0 1 1 0 0 2 0 0 1 1 1 0 2 1 1 1 0 1 0 2 0 1 0 0 2 0 0 1 1 1 0 0 2 1 0 0 0 0 0 0 0 0 1 0 0 0 2 0 0 0 0 0 0 0 2 0 0 0 1 1 1 1 0 0 1 0 0 1 1 1 1 0 0 0 2 1 0 1 2 2 0 1 0 1 2 0 0 0 0 1 0 0 1 1 0 0 0 0 0 0 1 1 2 0 2 0 0 1 1 0 0 2 2 2 0 0 1 0 2 1 1 1 0 0 0 0 0 1 0 1 1 1 2 1 0 2 0 0 2 0 1 1 1 0 1 0 0 1 0 1 1 0 2 1 2 1 0 1 1 0 2 0 0 2 1 0 0 1 0 0 1 1 0 0 0 1 0 0 0 0 0 0 0 0 2 0 0 1 0 0 0 0 0 0 1 0 1 0 0 1 0 0 0 1 1 0 0 0 0 0 1 0 0 1 1 2 0 1 2 1 0 1 0 1 0 1 0 0 1 1 1 0 1 0 0 1 0 0 0 0 0 0 0 2 1 1 1 1 0 1 1 1 0 0 0 0 0 1 0 0 2 2 1 1 1 0 0 0 0 0 1 0 1 1 1 1 1 0 0 0 0 2 0 1 1 0 1 0 2 2 0 2 1 1 1 0 2 0 1 0 0 2 0 2 0 0 0 1 0 1 1 1 1 1 1 1 1 0 0 2 0 1 0 0 0 0 0 1 0 1 0 0 1 1 1 2 0 2 2 0 0 0 0 2 1 1 0 0 1 1 0 0 0 0 0 1 2 2 1 1 1 1 0 0 0 0 0 1 2 1 2 0 0 0 0 0 0 0 0 2 0 0 1 0 0 0 1 0 0 0 0 2 0 1 2 2 1 0 0 1 0 0 1 1 0 1 0 0 1 1 1 1 0 1 1 0 1 2 0 0 1 0 0 2 1 1 1 1 1 1 2 1 0 2 2 0 0 1 0 1 1 1 0 1 2 0 1 0 0 0 0 0 2 1 1 0 0 1 1 1 0 1 1 0 0 2 2 0 0 0 1 0 2 1 2 2 1 2 1 1 0 1 0 2 0 0 0 2 0 1 0 0 1 1 2 0 1 2 0 0 0 0 0 1 1 1 0 1 1 0 0 0 0 0 0 1 0 0 0 0 1 0 0 2 0 0 2 0 0 0 0 0 1 0 0 0 2 1 0 2 2 2 0 0 0 0 2 0 1 1 0 1 2 2 0 0 2 1 0 2 0 0 0 0 0 1 0 0 0 0 2 2 0 1 0 1 0 1 0 1 0 1 0 0 0 0 0 0 0 1 1 1 1 0 1 0 0 0 1 0 1 0 2 2 0 2 2 2 2 0 2 2 0 1 0 0 1 0 1 0 1 2 1 2 0 0 0 0 1 0 0 0 0 0 0 0 0 1 0 0 0 2 1 2 1 1 1 1 1 1 0 0 0 0 0 2 0 0 2 0 0 0 1 2 0 2 1 1 1 1 1 0 1 1 0 0 1 2 2 0 1 2 0 2 1 0 1 0 0 1 0 2 2 2 0 0 1 1 0 0 0 1 0 0 2 0 1 0 2 1 0 2 1 2 2 0 0 2 0 1 0 0 1 1 0 0 2 2 2 0 0 1 2 2 2 0 0 1 0 1 0 0 1 1 0 0 1 0 0 0 1 1 1 0 0 1 2 0 1 1 0 0 0 0 0 0 0 0 2 0 0 0 0 0 0 0 0 0 0 2 1 0 0 1 0 0 0 0 0 0 1 1
65 0 0 1 0 0 1 1 1 2 1 0 0 1 0 0 0 0 1 2 1 2 0 2 2 0 1 0 0 1 1 0 0 0 1 0 2 0 0 1 0 0 0 0 0 0 0 0 0 1 0 1 2 2 0 0 1 0 0 0 1 1 0 0 0 0 1 0 2 1 0 0 2 0 0 2 2 1 1 0 1 0 1 1 1 0 0 1 1 2 1 1 2 0 0 0 0 1 1 0 1 2 1 0 1 1 1 0 1 1 1 2 2 2 2 1 1 0 0 2 2 0 0 0 0 0 0 2 1 2 0 0 0 0 0 0 0 0 0 0 0 0 0 0 0 1 1 0 0 0 0 1 0 0 0 0 0 1 1 0 0 1 0 2 1 2 1 0 0 0 0 1 0 1 1 0 1 0 0 0 0 1 1 2 1 0 2 1 1 0 0 2 0 1 1 0 1 0 0 0 0 0 0 0 2 0 0 2 2 0 0 0 1 0 1 1 1 2 1 1 1 1 1 1 0 0 1 0 0 1 0 0 0 0 1 0 0 2 0 0 0 0 2 0 0 0 0 0 0 0 0 0 0 0 0 1 0 2 2 0 0 0 0 0 0 0 2 1 1 0 0 0 1 1 1 1 0 0 1 0 0 0 1 1 2 0 1 1 0 2 1 1 1 0 2 0 1 1 1 1 1 0 2 0 2 0 1 0 0 0 0 0 2 1 1 0 0 1 0 0 1 2 1 1 0 0 0 0 0 2 2 0 0 0 0 0 0 0 0 0 1 1 2 2 0 0 2 2 2 2 2 0 1 0 1 1 2 2 0 0 0 0 1 1 1 1 1 2 2 1 1 1 1 2 1 1 0 1 0 1 0 0 0 0 0 0 0 0 0 0 0 0 0 0 2 0 0 0 2 2 1 2 0 2 2 2 0 1 0 2 0 0 0 0 0 0 0 0 0 0 0 0 2 0 0 2 1 0 0 0 0 1 1 1 1 0 0 1 0 0 2 0 1 0 0 1 0 0 0 0 0 0 0 2 1 1 1 0 0 1 0 1 0 0 2 2 2 0 0 1 1 1 2 0 1 1 1 1 1 0 1 0 1 1 2 1 0 1 1 0 2 2 1 2 1 0 1 0 2 0 2 1 1 1 1 1 2 0 2 0 0 2 1 1 0 0 1 0 0 1 1 2 2 1 1 0 0 1 1 1 1 0 0 0 1 0 2 1 1 2 0 0 2 0 0 2 1 1 1 0 0 0 1 2 1 1 0 2 0 0 0 1 0 0 0 1 2 2 2 0 0 0 0 0 0 0 0 1 1 1 2 0 0 0 0 0 0 0 1 2 0 0 1 0 0 0 1 0 0 0 0 2 0 0 1 2 0 1 0 2 0 0 0 2 0 0 1 0 0 0 0 0 0 0 0 0 2 2 0 0 0 1 0 2 1 0 0 2 1 2 0 0 0 0 1 0 2 1 1 2 0 1 1 0 1 0 1 2 2 0 0 0 1 1 0 0 0 1 0 0 1 0 0 1 1 1 2 0 1 0 1 0 2 1 2 2 2 1 2 1 0 1 0 0 1 0 0 1 0 0 0 0 0 0 0 0 2 2 0 0 0 0 0 2 0 0 2 1 0 0 0 0 0 0 0 0 0 1 1 0 1 1 0 2 1 1 1 1 0 1 0 1 0 1 0 0 1 1 0 1 1 1 0 0 0 0 2 1 0 0 1 1 2 2 0 0 2 2 0 2 0 1 1 1 1 0 0 1 0 1 2 1 0 0 0 2 0 2 0 0 2 0 2 2 1 1 0 1 0 2 2 2 1 0 1 0 0 1 0 0 0 0 0 0 2 2 2 2 2 0 2 2 0 2 0 0 1 0 0 0 1 1 1 1 1 0 0 1 1 1 1 2 1 0 1 0 1 0 0 0 0 2 0 2 2 0 0 1 0 0 0 0 0 0 0 0 0 0 1 0 0 0 1 1 0 1 0 1 1 2 2 0 2 0 0 0 0 2 1 0 1 2 0 1 2 1 1 1 0 0 0 2 1 0 2 2 0 0 0 1 0 1 0 0 1 1 2 1 2 0 1 1 0 1 0 0 1 0 0 1 0 1 0 2 0 0 0 0 1 1 0 1 2 2 2 1 1 0 0 0 2 0 0 0 1 1 1 1 0 1 1 0 1 0 1 0 0 0 1 2 1 0 0 0 0 0 0 0 1 0 0 0 1 1 0 0 1 0 0 1 0 0 0 1 1 0 1 0 0 0 1 1
66 0 0 0 0 0 0 2 0 1 1 0 0 0 0 0 0 0 1 1 1 2 0 2 2 0 0 1 2 0 2 1 0 1 0 1 1 1 0 1 1 0 1 1 0 1 0 0 0 1 1 1 1 1 1 1 0 0 1 1 1 2 0 0 0 0 1 0 0 0 0 0 2 0 1 2 1 1 1 0 1 0 2 0 2 0 0 1 0 1 0 0 2 1 0 2 0 0 0 0 1 2 1 0 0 0 2 1 1 1 0 1 0 1 1 0 1 0 0 0 0 2 0 0 0 0 0 1 1 1 0 0 1 1 0 0 1 0 0 0 0 0 0 0 1 2 1 0 0 0 0 1 1 0 0 0 1 1 0 0 1 2 0 2 0 2 0 1 1 2 1 0 0 2 1 0 1 1 0 1 1 0 0 2 2 2 1 2 0 0 0 1 0 0 0 1 2 0 0 0 0 0 0 0 2 1 0 0 1 0 1 0 2 1 0 2 0 0 1 1 1 0 2 1 1 1 0 0 0 1 0 0 0 0 2 0 0 2 0 0 0 1 2 1 0 0 0 0 0 0 0 0 0 0 0 2 1 1 0 1 1 1 0 0 0 0 1 0 1 0 1 1 1 1 0 0 0 1 2 1 1 0 1 1 2 1 1 1 0 2 0 0 1 0 1 0 0 0 2 2 2 0 1 1 0 0 0 0 1 0 0 2 2 0 1 0 2 0 1 0 0 2 1 0 2 0 1 0 0 1 2 2 1 1 0 0 0 0 0 2 1 2 2 1 0 1 0 1 2 1 1 0 1 0 1 0 1 0 0 0 1 1 1 1 1 0 0 1 1 0 2 0 1 2 0 1 0 1 0 0 0 2 0 0 0 0 0 0 0 0 0 0 1 0 0 2 0 2 1 1 0 1 0 0 1 0 0 0 0 1 1 0 1 1 1 0 0 0 0 0 0 1 0 0 1 2 2 0 2 1 1 1 0 0 0 0 0 2 1 0 1 1 2 0 0 1 0 1 0 0 0 0 0 2 0 0 0 2 0 2 0 1 1 1 0 1 1 2 0 0 2 2 2 0 1 1 0 0 0 1 1 1 1 1 1 0 1 0 1 0 1 0 0 1 0 0 2 1 1 2 0 2 1 1 1 0 1 0 0 0 0 1 0 1 0 0 0 0 0 1 1 2 1 0 0 2 1 0 0 1 0 1 0 1 1 0 0 1 1 1 0 0 1 0 1 0 0 1 1 0 0 2 1 2 1 0 0 0 0 1 0 0 0 0 0 0 1 2 1 0 1 2 0 0 0 0 0 0 1 0 1 0 2 0 2 1 1 1 0 2 0 0 0 1 0 0 0 0 0 1 1 1 1 0 1 1 1 0 0 1 0 0 0 0 1 1 1 0 0 0 1 0 0 0 0 1 1 1 0 0 1 0 0 2 1 2 0 0 1 0 0 1 0 2 2 0 1 2 0 0 0 1 1 0 1 0 1 1 1 1 0 1 2 0 0 0 1 1 1 0 0 1 0 0 1 2 2 0 1 0 1 0 2 2 1 2 1 1 2 1 0 1 0 0 0 0 0 2 0 1 0 0 0 0 0 0 1 0 0 1 1 1 0 1 0 2 0 1 0 0 0 0 0 0 1 0 0 0 0 0 1 0 0 2 0 0 1 0 0 0 0 1 0 1 0 0 1 0 0 0 0 0 0 1 0 1 1 1 1 1 1 1 2 1 0 0 2 0 0 2 0 0 2 2 1 0 1 0 1 1 2 2 0 0 1 2 1 2 1 2 0 1 0 0 0 0 0 0 0 1 1 2 2 0 0 0 0 0 0 2 2 0 0 0 2 2 2 1 2 1 1 2 0 1 0 0 1 0 0 1 0 1 0 1 0 0 1 0 0 0 0 1 2 0 2 0 2 0 0 0 0 2 2 2 2 0 0 0 0 0 1 0 0 0 0 0 2 1 2 0 1 0 0 1 0 0 0 1 0 2 2 0 1 0 0 0 1 2 0 0 0 1 1 0 2 0 2 0 0 0 0 1 2 2 2 2 0 1 1 1 0 1 0 0 1 0 1 0 2 0 0 2 0 1 1 0 0 2 1 0 0 1 0 1 0 0 0 1 1 0 0 0 2 2 0 1 0 0 0 0 1 0 0 0 1 0 2 1 1 1 1 0 0 0 0 2 1 0 1 0 0 0 0 0 0 0 0 1 2 1 1 1 1 1 0 0 2 1 0 1 1 0 0 1 0 0 0 0 0 0 0 0
67 0 0 0 0 0 0 1 0 1 1 1 0 0 0 0 0 0 2 0 0 1 0 2 2 0 2 2 2 0 1 2 0 0 0 0 2 1 0 1 1 0 0 1 0 1 0 0 0 0 0 0 0 0 2 0 0 0 1 0 2 2 1 1 0 1 1 1 1 1 1 1 2 1 1 2 1 0 2 0 0 0 2 0 1 0 0 0 0 2 0 1 1 0 0 2 0 1 0 1 1 2 2 0 0 0 2 0 0 2 1 1 1 1 1 0 0 0 1 1 1 0 0 0 0 0 0 0 0 0 0 0 0 0 0 0 0 0 0 0 0 0 0 0 0 0 1 0 0 1 1 1 1 0 0 0 0 1 0 1 2 2 0 2 0 1 0 0 1 2 1 0 1 1 2 0 1 0 0 1 1 1 2 2 2 0 2 1 0 0 0 2 0 1 2 0 1 0 0 0 0 0 0 1 2 0 1 2 1 0 0 0 2 0 0 2 0 1 1 1 1 1 1 2 0 0 0 0 0 2 0 0 0 0 1 0 0 2 0 0 0 1 2 1 0 0 0 0 0 0 0 0 0 0 0 1 1 1 0 0 0 0 0 0 0 0 1 0 2 0 0 1 2 2 0 0 1 1 2 0 0 1 0 0 2 1 1 0 0 1 0 0 0 0 2 0 0 1 0 1 0 0 0 2 0 0 0 0 1 1 0 2 1 0 1 0 1 0 1 0 1 2 2 2 0 0 1 0 1 0 2 2 0 0 0 0 0 2 0 2 0 1 1 0 1 1 1 0 1 0 0 1 1 0 1 0 0 0 0 1 2 1 2 1 2 0 0 2 2 1 1 1 1 1 0 1 0 1 0 0 1 1 0 0 1 0 0 0 0 0 0 0 1 0 2 0 0 1 1 1 0 2 0 1 1 0 0 0 1 2 0 1 0 0 1 0 0 0 0 0 0 1 0 1 1 2 1 0 2 2 0 2 0 2 1 0 0 1 1 0 0 2 1 0 0 0 0 0 0 0 0 1 0 2 2 1 2 0 0 0 0 0 0 0 0 0 0 0 0 0 0 0 1 2 1 0 1 0 0 2 1 0 0 0 2 0 0 0 0 0 0 0 1 1 0 0 1 0 0 2 0 2 2 0 2 0 2 1 1 0 0 2 1 1 1 0 0 0 0 1 1 1 0 0 0 1 0 1 1 1 1 1 0 1 2 0 1 0 1 1 0 0 1 1 1 2 0 0 0 0 0 1 1 2 1 0 0 0 1 0 1 0 0 1 1 0 1 1 1 0 1 1 0 0 0 1 1 2 2 1 2 0 1 0 1 0 0 2 0 2 0 1 1 0 0 1 1 0 0 0 0 0 2 0 0 0 0 1 0 1 0 0 0 0 1 0 1 0 0 1 0 1 0 0 0 1 0 1 0 0 0 2 0 1 2 0 1 1 0 1 0 1 0 2 2 0 1 1 0 1 0 2 0 0 1 0 2 2 2 0 0 0 0 1 1 1 2 2 0 0 0 0 1 0 0 2 2 0 0 0 0 1 2 1 2 2 1 1 2 1 0 1 0 0 0 0 0 2 0 2 1 0 0 0 1 0 1 2 0 0 0 0 0 2 0 0 1 0 1 0 1 0 0 0 1 0 1 0 1 0 0 0 0 2 0 0 1 2 0 2 1 0 0 1 0 0 1 1 0 1 1 1 2 1 0 1 0 1 0 0 0 2 2 2 0 0 2 0 0 1 1 0 0 0 0 2 1 0 0 1 1 2 0 0 1 2 1 2 0 2 0 0 1 2 2 0 0 0 0 2 1 1 0 0 2 0 1 1 0 1 1 0 1 1 1 2 2 2 2 1 2 2 0 1 0 0 0 0 0 0 1 1 1 2 0 1 0 0 0 0 0 0 0 0 0 0 0 0 0 0 0 2 2 2 2 0 0 0 0 0 0 0 0 0 0 1 0 0 2 0 0 0 1 0 0 1 0 2 2 2 2 0 2 0 0 0 0 1 0 1 0 0 0 1 2 1 1 0 0 0 0 1 2 2 1 1 0 0 0 1 1 1 0 0 2 0 1 0 2 0 0 2 0 2 2 0 2 0 0 0 0 0 0 1 0 0 1 1 2 1 0 1 1 2 0 0 0 1 1 0 1 0 0 0 1 0 1 1 1 0 2 0 1 1 1 1 0 0 0 0 0 0 1 0 0 0 0 0 0 0 0 0 1 1 0 1 2 0 0 0 0 0 0 1 1 0 0 0 0 0 1 1
68 0 0 1 0 0 1 1 0 2 0 0 0 0 0 0 0 0 1 1 1 1 0 2 2 0 0 2 2 0 1 1 0 1 2 0 2 2 0 0 2 0 0 1 0 1 1 1 0 2 0 1 0 0 2 2 0 0 1 1 1 1 0 0 1 1 2 0 0 0 0 0 2 1 2 2 0 1 1 0 0 0 1 1 1 0 1 0 0 2 0 0 2 0 0 0 0 1 0 1 0 2 0 0 1 0 2 1 1 1 1 2 1 1 1 1 1 0 0 2 2 0 1 1 0 0 0 1 1 1 0 0 1 1 0 0 0 0 0 0 1 0 0 0 0 0 0 0 0 1 0 1 0 0 0 0 0 1 1 0 1 1 0 2 1 2 1 0 0 0 0 1 1 0 1 0 2 2 0 1 0 0 0 1 0 0 1 1 0 0 0 2 0 1 1 0 1 0 0 0 0 0 1 0 2 0 2 1 0 0 1 0 2 1 0 2 0 1 2 0 2 0 1 2 0 0 0 0 0 2 0 0 0 1 1 1 1 2 0 0 0 1 2 0 0 0 0 0 0 0 0 0 0 0 1 1 0 2 0 1 1 1 0 0 1 0 0 1 2 0 0 0 1 2 0 0 2 1 1 1 1 1 0 0 1 0 1 1 0 2 0 1 0 1 2 1 0 1 0 2 0 0 2 0 1 0 0 2 2 0 0 2 2 2 1 0 0 0 0 0 1 2 2 2 1 0 0 0 1 1 2 1 0 0 0 0 0 2 0 2 2 2 2 1 0 1 1 0 2 1 1 1 0 0 1 0 1 1 0 0 0 0 1 1 1 1 0 2 2 1 1 1 1 1 0 0 0 2 0 0 0 0 0 0 0 0 0 0 0 0 0 0 0 0 1 2 0 1 0 0 0 0 0 1 1 1 0 1 1 2 0 0 0 0 1 1 0 1 0 1 0 1 1 0 1 2 1 0 1 0 1 0 0 1 1 2 0 1 1 1 1 1 2 0 0 1 0 0 1 0 0 0 0 1 1 0 1 0 0 0 0 0 1 1 0 1 1 1 0 0 1 0 2 0 0 2 0 0 0 0 2 0 0 0 2 0 0 1 0 0 1 1 1 2 1 0 1 0 1 1 1 2 1 1 1 0 2 1 0 0 0 1 0 2 0 0 1 0 0 2 2 0 0 0 0 1 0 1 1 1 1 1 0 0 1 0 1 0 0 1 2 2 1 1 1 1 0 1 1 0 1 1 2 1 1 1 1 0 0 0 0 0 1 0 0 1 2 2 2 0 0 0 1 0 1 1 1 1 2 1 2 0 2 0 2 1 1 0 0 0 0 0 1 0 0 0 0 0 0 1 1 1 2 2 2 2 1 1 0 1 0 0 0 0 1 0 1 0 0 0 1 0 0 0 0 1 1 0 0 0 0 1 1 2 1 0 0 0 0 1 0 0 0 2 2 0 1 1 0 2 1 1 0 1 2 0 1 2 2 0 0 0 1 1 1 0 2 0 0 1 0 1 1 0 0 2 2 2 2 2 2 0 2 2 1 1 2 2 1 0 1 1 0 0 0 0 0 2 0 1 0 1 0 1 1 0 2 1 0 0 1 0 0 2 0 1 1 0 1 0 0 0 0 0 0 0 0 0 0 0 1 0 0 2 0 0 1 1 0 1 1 0 0 0 0 0 0 0 0 1 1 1 0 0 0 0 0 0 1 1 0 1 2 1 0 0 2 1 0 1 1 0 1 0 0 0 1 0 0 0 1 2 0 0 0 1 0 2 0 1 1 0 0 2 2 0 0 1 0 2 2 2 0 0 2 0 1 1 0 0 0 0 0 0 1 1 1 2 1 0 1 0 0 1 0 0 2 0 1 0 2 1 0 0 0 0 0 0 0 0 0 1 0 0 0 0 0 0 1 0 0 1 1 1 1 0 1 0 0 0 0 0 0 0 1 0 1 0 1 0 0 0 0 1 0 1 0 0 0 1 0 2 2 0 0 0 0 1 1 0 1 1 0 1 1 0 1 0 0 0 0 2 1 1 0 0 2 1 1 1 0 1 0 0 1 1 1 1 1 1 0 1 0 2 1 0 1 0 0 0 0 0 0 2 0 0 0 0 1 1 0 0 2 2 0 1 0 1 0 1 0 0 1 1 0 0 0 1 2 1 1 0 1 1 1 0 1 0 1 1 0 1 0 0 0 0 1 0 1 1 1 0 2 2 0 0 1 1 1 2 0 0 0 2 1 1 0 0 0 0 2 2
69 0 0 0 0 0 2 1 1 2 2 0 0 0 0 0 0 0 1 1 1 2 0 2 2 0 0 2 2 0 2 1 0 0 1 0 2 1 0 0 1 0 0 0 1 0 0 0 0 0 0 0 0 1 1 1 0 0 0 0 1 1 0 0 0 0 0 0 1 1 0 0 2 0 2 2 0 2 2 0 2 0 1 1 2 0 0 1 1 2 0 1 0 0 1 2 1 0 0 0 2 2 0 0 1 1 2 1 1 1 1 2 1 1 1 1 1 0 1 1 1 0 1 1 2 2 2 1 1 1 0 0 0 0 1 0 1 0 1 0 0 0 0 0 0 0 0 0 0 1 0 1 0 0 0 0 1 1 0 0 1 2 0 2 0 2 0 1 1 2 1 0 1 1 1 0 2 0 0 2 2 0 0 2 2 2 1 0 0 0 0 1 0 1 2 0 2 0 0 0 0 0 1 0 2 1 1 1 1 0 0 0 1 0 0 2 1 1 2 0 2 0 2 1 1 1 0 0 0 0 0 0 0 0 1 0 0 2 0 0 0 1 2 0 0 0 0 0 0 0 0 0 0 0 1 2 1 1 0 0 0 0 0 0 0 0 0 0 2 0 0 0 0 0 0 0 0 0 1 0 0 0 0 0 2 0 0 1 0 2 2 0 0 0 2 0 0 0 0 1 0 0 2 0 1 0 1 0 1 0 0 2 1 0 0 0 0 0 0 0 0 2 1 2 1 0 1 0 1 0 2 1 0 0 0 0 0 1 0 0 0 1 2 1 1 1 1 0 1 0 0 0 0 0 0 0 0 0 0 1 2 1 1 0 1 1 1 2 2 1 1 1 1 2 1 1 0 1 1 0 2 1 0 0 0 0 0 0 0 0 0 0 1 1 2 0 2 1 0 0 0 0 0 0 0 0 2 1 1 2 0 1 0 0 0 0 2 1 0 1 0 1 0 1 0 2 0 0 2 1 1 1 0 0 0 1 1 0 1 0 1 1 2 0 0 1 0 0 0 0 0 0 0 2 1 1 1 1 1 1 0 0 1 0 0 0 0 0 0 0 1 1 2 1 2 0 0 0 0 1 2 0 1 1 1 1 0 0 0 0 0 1 0 1 2 0 2 0 1 1 1 1 2 0 2 1 2 0 2 0 0 2 1 0 0 0 0 1 0 1 1 1 2 2 2 1 1 2 2 1 1 0 0 1 1 0 1 1 1 1 0 0 2 1 1 1 1 2 2 0 1 1 1 1 1 1 1 0 2 0 0 0 0 1 1 0 1 2 1 1 1 0 1 0 1 0 0 1 1 1 2 1 1 0 1 1 1 0 0 1 0 0 0 0 0 0 2 0 0 1 2 0 0 0 1 2 1 0 0 0 0 0 0 0 1 1 0 0 0 0 1 0 0 1 1 0 0 1 0 0 0 2 0 1 2 2 0 0 0 0 0 0 0 1 1 0 2 2 0 0 0 2 0 0 1 0 2 2 2 1 1 0 0 1 1 1 2 1 1 0 0 0 0 0 0 0 0 0 0 0 1 0 2 2 2 2 1 2 1 1 0 0 0 1 2 0 0 2 0 1 1 0 0 0 0 0 1 2 0 0 0 0 0 1 0 1 0 0 1 0 0 0 1 0 0 1 0 0 1 0 1 1 0 2 2 2 2 0 1 1 0 1 0 0 0 1 1 0 0 0 0 0 2 1 2 0 0 1 0 1 0 1 2 2 0 0 2 2 0 2 0 0 0 1 1 0 0 0 1 1 1 1 0 0 1 2 1 1 0 1 1 1 1 2 2 0 1 1 0 2 2 2 2 0 1 0 1 0 0 1 2 1 0 0 2 1 1 2 2 0 2 2 0 2 0 0 2 0 0 0 0 2 1 2 0 0 0 0 0 0 0 0 1 0 1 0 0 0 0 0 0 1 1 2 1 1 1 2 0 0 1 0 0 0 1 0 1 0 1 0 0 0 0 1 0 1 0 1 1 2 2 0 2 1 0 1 0 2 0 0 0 1 1 1 1 0 1 0 0 0 0 1 2 2 1 1 1 2 0 1 0 1 0 0 1 1 1 2 2 1 1 1 0 2 0 0 0 1 0 1 0 0 0 1 1 0 0 0 0 0 0 1 1 1 0 1 0 0 0 1 0 0 0 0 1 0 2 1 1 0 2 0 1 1 2 0 0 1 1 0 0 0 0 0 0 0 0 0 2 0 0 0 0 0 0 0 1 0 1 1 0 1 0 2 0 0 0 0 1 0 2 1
70 1 0 0 0 0 2 2 1 2 1 0 0 1 0 1 0 0 1 1 1 1 0 2 2 0 0 1 1 2 0 0 2 2 0 1 1 0 0 2 1 1 1 1 1 1 1 0 0 1 0 1 0 1 0 0 0 0 0 1 0 2 0 1 0 0 1 0 1 0 0 0 2 0 2 2 0 1 1 1 0 0 1 0 1 0 0 1 1 2 1 2 1 0 0 2 2 2 0 2 1 2 0 1 1 1 1 0 0 1 1 2 0 0 0 0 0 0 1 1 1 0 2 2 1 1 1 1 1 1 0 0 0 0 0 0 0 0 0 0 0 0 1 0 2 2 1 0 0 0 1 0 0 0 0 0 1 0 0 0 1 0 1 2 2 1 0 0 2 2 0 0 0 2 0 1 1 0 0 1 1 1 0 1 1 1 1 1 0 0 0 2 1 0 0 1 1 0 1 0 0 1 0 2 2 0 1 1 0 0 0 0 0 0 0 2 1 1 1 1 1 1 2 2 0 0 1 1 1 1 1 2 1 1 1 1 0 2 0 0 0 0 2 1 0 0 0 0 0 0 0 0 0 0 1 1 1 1 0 0 0 0 0 0 0 0 0 0 1 0 0 2 2 2 0 0 2 1 2 2 2 0 1 1 2 0 1 0 0 2 1 1 2 0 2 0 2 0 0 1 0 0 2 0 1 0 0 1 1 0 1 2 1 1 1 0 1 0 0 0 1 1 0 0 0 0 1 0 2 0 2 0 1 1 0 0 0 1 1 2 0 2 2 2 0 2 0 1 2 2 2 0 0 1 1 1 1 2 0 1 1 0 1 1 1 1 1 2 2 1 1 1 0 2 0 0 0 0 0 0 2 2 0 0 0 2 0 0 0 0 0 1 1 1 2 0 1 0 1 1 0 1 0 1 1 1 0 2 0 2 0 0 0 1 1 0 0 0 0 0 0 0 1 1 0 2 0 0 1 1 0 2 0 2 1 0 0 2 1 0 0 2 0 1 1 2 1 0 0 0 0 0 0 2 0 0 0 2 0 2 2 2 0 0 1 1 1 0 0 0 1 1 2 1 2 0 1 0 0 1 0 0 0 0 2 0 0 0 1 0 0 2 0 2 2 0 2 0 2 1 1 2 1 1 1 0 1 0 1 0 0 1 2 0 0 0 1 0 0 1 1 1 0 0 0 1 1 1 1 0 1 0 0 1 1 0 1 0 0 0 1 1 0 0 0 2 0 1 1 0 0 1 0 0 2 2 2 0 2 0 1 0 1 0 0 2 1 1 1 0 0 0 0 0 0 0 0 1 1 1 2 0 1 0 0 0 0 0 0 1 0 0 1 0 0 0 1 0 0 1 1 1 1 1 2 2 1 1 0 1 0 0 0 1 0 0 0 0 0 0 1 0 0 0 0 1 1 1 0 0 1 1 0 1 2 0 0 0 0 1 0 0 0 1 0 0 2 1 0 0 0 1 0 0 0 0 2 2 1 0 0 0 1 1 0 0 1 1 1 0 0 0 0 1 0 2 2 0 1 0 1 0 2 1 2 2 1 1 1 1 0 1 0 0 0 0 0 2 0 2 2 0 0 0 0 0 1 1 1 0 0 0 0 2 0 1 1 1 0 0 0 0 0 0 1 0 0 0 0 0 1 0 0 2 2 1 2 1 0 2 1 0 0 1 0 0 1 0 0 1 1 1 0 0 0 0 1 0 0 0 0 1 2 1 0 0 2 2 1 2 0 0 0 2 2 2 2 0 0 0 0 0 1 1 1 2 1 1 1 2 0 2 1 1 1 0 2 0 0 2 2 2 1 0 1 0 0 0 0 1 2 1 0 0 2 1 1 1 2 0 2 2 0 2 0 0 1 0 1 0 1 2 1 0 0 0 0 1 1 0 0 1 1 0 1 0 1 0 0 1 0 1 1 2 1 1 1 0 1 1 0 0 1 0 0 2 0 0 1 0 0 0 0 0 0 1 0 1 2 2 1 0 2 0 0 0 0 2 0 0 1 2 0 2 2 0 2 0 0 0 1 2 2 2 2 2 0 1 0 0 0 0 0 0 0 1 1 0 1 0 0 1 0 1 1 0 1 0 0 1 0 0 0 2 0 0 0 1 2 0 0 0 1 1 0 1 1 1 0 0 1 0 2 0 0 0 0 2 2 0 2 0 0 1 2 0 0 0 1 1 1 0 0 0 0 0 0 0 0 0 0 0 2 2 0 0 2 1 0 2 0 0 1 2 0 0 0 0 1 0 0 0
71 0 0 1 0 0 2 1 0 2 2 0 0 1 0 0 0 0 2 0 1 1 0 2 2 0 0 2 2 0 2 0 0 1 0 1 1 1 0 0 1 0 0 1 0 2 2 0 0 0 0 0 1 1 1 1 2 0 1 1 0 1 0 2 0 0 1 0 1 0 0 0 2 1 1 2 1 2 2 0 2 0 2 1 2 0 0 1 1 2 1 1 2 1 1 1 0 1 0 0 1 2 1 0 1 1 2 0 1 2 0 1 2 2 2 2 2 0 0 2 2 0 2 2 1 1 1 1 1 1 0 0 0 1 1 1 1 0 0 0 0 0 0 0 0 1 0 0 0 0 0 1 2 1 1 1 0 0 0 0 0 0 0 2 0 2 0 0 2 2 0 0 1 2 1 0 2 0 0 0 0 0 1 1 1 0 1 1 0 0 0 0 0 0 1 0 0 0 0 1 0 1 0 0 2 0 1 1 1 0 0 0 1 0 1 1 0 0 2 0 2 1 2 2 0 0 0 0 0 2 0 0 0 0 2 0 0 1 0 1 0 1 2 0 0 0 0 0 0 0 0 0 1 0 0 1 2 2 0 1 1 1 0 0 0 0 0 1 2 1 0 0 2 2 0 0 0 0 0 0 1 1 1 1 2 0 1 2 0 2 0 0 2 0 2 0 1 0 0 0 0 0 2 0 2 0 1 1 1 0 0 1 2 0 2 0 0 1 0 0 0 1 2 1 0 0 1 0 0 0 2 1 0 0 0 0 0 1 1 1 1 1 1 1 0 1 2 1 1 0 0 1 0 1 1 1 1 0 0 1 1 0 2 0 2 0 1 2 2 0 2 0 1 1 0 0 0 1 0 0 2 0 0 0 1 0 0 0 0 0 0 0 0 0 2 0 1 0 1 2 0 2 0 2 2 0 0 0 0 1 1 0 0 0 0 0 1 0 0 0 0 0 0 1 1 2 1 2 2 0 0 1 0 2 1 0 0 0 0 0 2 0 1 1 1 0 0 0 0 0 0 0 0 2 1 0 1 1 0 0 0 0 0 0 1 1 1 1 0 0 1 0 2 0 1 0 1 0 0 2 0 0 0 0 1 0 0 0 2 0 2 2 2 1 0 0 0 0 0 2 0 2 1 1 1 0 2 1 0 0 0 1 1 0 0 0 0 0 0 1 1 1 1 1 1 0 0 1 1 1 1 0 0 1 0 0 0 0 0 0 0 0 0 0 0 0 1 1 1 0 0 1 0 0 2 2 1 1 0 1 0 0 0 0 0 0 0 2 1 0 1 1 1 0 1 1 1 0 1 0 1 0 1 0 0 0 0 0 0 0 0 1 1 0 0 0 1 2 0 2 2 0 2 0 1 1 1 1 0 1 1 0 0 0 1 1 0 0 1 1 1 0 0 0 1 1 1 1 0 0 0 1 1 2 2 0 1 1 0 2 1 1 0 0 0 0 2 1 0 1 0 1 0 1 1 1 2 1 1 0 0 0 1 0 1 0 0 2 0 0 2 0 1 0 0 2 2 1 2 1 1 0 2 1 2 2 1 1 2 1 0 1 0 0 0 1 1 2 0 1 1 0 0 1 1 0 2 2 0 0 0 0 0 2 0 0 0 1 1 0 0 0 0 1 0 1 1 0 2 0 1 0 1 1 1 1 1 2 0 2 1 0 0 1 0 0 1 1 0 1 1 1 1 0 0 0 1 0 0 0 0 1 2 2 0 0 2 1 0 2 0 0 1 1 1 0 0 0 0 0 1 1 1 1 1 2 1 2 2 2 0 2 1 1 1 0 1 0 0 1 1 1 1 0 1 0 2 0 0 1 1 0 0 0 1 2 1 2 2 0 2 1 0 2 0 0 0 0 0 0 1 2 0 0 0 1 1 0 0 0 0 1 1 0 1 0 1 1 1 0 0 1 2 1 0 1 2 0 0 0 0 0 0 0 0 1 0 0 0 0 0 0 2 0 0 1 0 1 1 2 1 0 2 1 0 1 0 1 0 0 0 2 0 2 2 0 2 0 1 0 1 2 2 2 1 1 1 0 0 2 1 2 0 0 0 2 2 1 1 0 0 1 1 0 0 0 1 2 1 0 2 0 0 1 1 0 0 1 1 0 0 1 2 1 0 0 1 1 0 0 1 0 1 0 0 0 1 0 0 2 0 0 0 1 1 0 0 0 2 1 0 1 0 1 1 1 0 0 2 0 0 0 0 0 0 0 0 0 0 2 0 0 0 1 0 1 0 0 0 1 1 1
72 1 1 0 0 1 1 2 0 0 0 2 0 1 0 1 1 0 1 1 1 1 1 2 2 0 1 1 0 2 0 0 1 1 0 1 1 1 1 0 1 0 1 1 1 2 0 0 0 0 0 2 0 1 1 0 0 0 2 0 0 0 0 2 0 1 1 0 1 1 0 0 2 0 0 2 1 0 2 0 0 0 1 0 1 0 0 0 0 1 0 0 0 0 0 1 1 0 0 0 1 2 1 0 1 1 1 1 1 1 0 1 1 2 2 1 2 1 0 2 2 0 1 1 1 1 1 2 0 2 2 2 0 1 0 0 0 0 0 0 0 0 0 0 2 2 2 0 0 1 0 1 0 0 0 1 0 0 1 2 2 1 0 1 0 1 1 0 0 1 0 1 0 0 1 0 0 0 0 0 0 0 0 2 1 1 2 2 1 1 1 2 1 1 2 0 2 1 0 0 0 1 1 0 2 0 1 0 0 0 0 0 1 0 0 2 0 0 2 0 2 0 2 2 0 0 0 0 0 0 0 1 0 0 2 0 0 2 0 0 0 1 2 0 0 0 1 0 0 0 0 0 0 0 0 2 1 2 1 1 1 1 0 0 1 0 0 0 1 0 0 1 0 0 0 0 0 2 2 1 1 0 0 0 2 1 0 1 0 2 1 1 1 0 2 0 1 1 0 1 0 1 2 0 0 0 1 1 1 0 0 2 2 1 1 1 0 1 0 0 1 0 0 0 1 0 1 2 0 2 2 1 0 0 0 0 0 1 0 0 0 0 2 1 0 0 1 1 2 2 2 0 1 0 1 0 0 1 0 2 2 0 1 1 1 0 0 2 2 0 1 1 1 2 2 1 0 2 1 0 0 1 0 0 0 1 0 0 0 0 0 0 1 0 2 0 1 1 0 1 0 1 0 1 2 1 0 1 0 1 1 0 0 0 2 0 0 1 0 1 0 1 1 0 1 2 0 0 2 1 1 0 0 2 0 0 0 1 1 0 1 1 2 0 0 1 1 0 1 0 0 0 0 1 1 0 1 2 0 2 2 2 0 0 1 2 1 0 0 0 2 2 1 1 1 1 0 0 0 1 1 0 1 1 1 0 1 0 2 0 2 2 1 1 1 0 1 0 1 2 0 2 2 0 2 0 2 0 0 0 0 2 2 2 0 0 0 0 0 1 1 1 0 0 0 1 1 0 0 1 0 0 0 1 1 0 1 1 1 2 0 0 1 1 1 1 1 1 1 0 1 2 0 2 2 1 0 1 0 1 0 0 0 0 0 0 0 1 0 0 1 2 1 0 1 2 2 0 0 0 1 0 1 0 1 0 0 0 0 0 0 1 1 1 0 1 1 0 0 1 1 1 1 0 1 2 1 1 1 1 1 0 0 0 0 0 0 0 0 0 0 0 0 0 0 0 1 2 0 0 0 0 0 1 2 2 0 0 1 1 0 1 0 0 2 0 2 1 0 1 1 1 0 1 2 0 1 2 1 1 1 0 0 2 0 0 1 1 0 0 1 0 0 0 0 2 2 0 0 0 1 0 1 0 1 1 1 0 2 2 0 0 1 1 0 0 0 2 0 1 1 0 0 1 1 0 2 0 0 1 1 1 0 1 1 1 1 2 1 0 0 0 1 0 0 1 1 0 1 0 0 0 0 2 0 0 1 2 0 2 1 0 0 0 0 0 1 0 0 1 1 1 1 1 1 0 0 1 0 1 0 0 2 1 1 0 2 2 0 1 0 0 0 1 1 0 2 0 2 2 2 2 0 0 0 1 0 2 0 1 1 0 1 2 2 0 1 0 0 2 2 2 2 0 0 0 0 0 0 2 2 0 1 1 1 2 2 1 2 0 1 2 1 2 0 0 0 0 0 0 0 2 0 1 0 2 1 0 1 0 0 0 0 0 0 0 0 0 0 1 0 1 0 2 2 0 0 0 1 1 0 1 1 0 0 0 0 0 1 0 0 0 1 0 0 0 0 1 1 2 2 0 2 0 0 0 0 1 0 1 0 2 0 1 1 0 1 0 1 0 0 1 2 2 1 1 1 2 0 1 1 2 0 0 2 1 1 1 2 0 1 1 0 1 1 0 1 1 0 1 0 0 0 1 0 0 0 1 1 0 0 2 2 2 1 1 0 0 0 0 1 0 1 0 0 0 1 0 1 1 1 1 2 0 1 0 1 0 0 0 0 0 0 0 0 1 1 0 0 1 1 0 1 1 0 1 1 1 1 2 0 0 0 1 0 1 0 0 0 0 1 1
73 1 1 0 0 1 2 1 0 0 0 0 1 2 0 1 0 0 0 2 1 2 0 2 2 0 1 1 1 1 1 0 0 1 0 1 1 1 0 0 2 0 0 1 0 1 2 1 0 1 1 2 0 0 2 0 0 0 0 2 0 2 0 2 1 1 1 1 1 0 0 1 2 0 0 2 2 2 2 1 1 0 1 1 1 0 0 1 1 2 1 1 1 0 0 1 0 1 1 0 1 2 2 0 0 0 2 0 1 1 1 1 0 0 0 0 0 1 0 2 2 0 0 0 0 0 0 2 1 2 1 1 0 1 1 1 0 0 0 0 0 0 2 0 0 0 0 1 1 1 0 0 0 0 0 0 0 0 1 0 1 1 0 2 1 1 1 0 0 0 0 1 0 2 1 1 1 0 0 0 0 0 0 1 1 1 1 2 1 1 1 2 0 1 2 0 1 0 0 0 0 2 0 0 2 0 1 1 1 0 0 0 2 0 0 2 1 1 2 1 1 0 2 1 1 1 0 0 0 1 1 0 0 0 2 0 0 1 0 0 0 0 2 0 0 0 0 0 0 0 0 0 0 0 0 2 1 2 1 0 0 0 1 1 1 0 1 1 1 0 0 0 2 2 0 0 1 0 1 0 0 0 1 1 2 1 0 1 0 2 0 0 1 0 2 0 1 0 0 1 0 0 2 0 0 0 1 0 1 0 0 1 2 0 1 0 0 1 0 0 1 2 2 1 0 0 0 0 1 0 1 2 0 0 0 0 0 0 0 0 0 0 2 1 1 1 0 0 2 1 1 0 1 0 1 0 1 0 0 2 2 0 1 1 1 0 0 0 0 0 2 0 0 2 1 1 0 2 0 0 0 1 0 1 0 0 0 0 0 0 0 0 1 0 2 0 0 0 1 1 0 1 0 2 2 2 0 1 0 1 1 0 0 0 1 1 0 0 0 0 0 1 1 1 2 1 1 0 1 0 1 0 1 1 1 0 0 0 1 1 0 0 2 1 1 0 0 0 0 0 0 1 0 1 2 1 2 2 1 2 1 2 1 1 0 0 0 0 0 0 0 0 2 1 0 0 0 1 1 1 1 1 0 0 2 0 0 2 0 2 2 0 1 0 1 0 1 0 2 2 0 2 1 1 1 0 1 1 2 0 0 2 0 2 0 0 0 0 0 1 2 1 1 0 0 2 2 0 0 1 0 1 0 1 2 0 1 1 1 2 1 0 1 0 1 1 1 0 0 0 0 1 0 2 1 0 0 1 1 1 0 0 1 1 1 1 2 2 1 0 0 0 0 0 0 0 0 0 2 0 2 0 1 0 1 0 0 0 1 1 0 0 0 0 2 1 0 1 0 1 1 1 1 0 1 1 1 0 0 0 2 0 0 1 1 0 0 0 0 0 1 0 0 0 0 0 2 2 0 0 1 1 0 1 2 1 0 0 0 2 0 1 0 2 2 0 1 0 0 1 0 1 0 1 2 0 1 1 1 0 0 0 2 0 2 2 1 1 0 1 0 1 0 0 0 1 1 0 1 0 1 1 2 1 1 1 1 1 2 1 0 1 2 0 1 0 0 0 0 0 0 0 0 0 0 0 2 2 0 0 1 0 0 1 0 0 0 2 1 0 0 0 0 0 2 0 0 0 0 0 0 0 0 2 1 1 1 0 1 0 1 0 0 1 0 0 1 0 0 0 0 0 1 0 0 0 2 0 0 0 0 1 2 1 0 1 1 1 0 2 0 0 1 1 1 0 1 0 0 0 1 1 1 1 0 1 0 1 0 2 0 1 1 2 2 0 1 1 0 1 1 1 1 0 1 0 1 0 1 0 1 0 0 0 2 1 1 2 2 0 2 2 0 1 0 0 0 0 0 0 0 2 1 2 0 0 0 0 0 0 0 0 0 0 0 0 0 0 0 0 0 2 1 2 1 1 1 0 1 1 1 0 0 0 0 0 0 0 2 0 0 0 0 1 0 0 0 2 2 2 2 0 1 0 0 0 1 1 0 0 0 1 1 1 1 0 1 0 0 0 0 1 2 2 1 1 1 1 0 1 1 1 1 1 1 0 1 1 1 1 0 1 0 1 1 1 1 1 1 0 1 0 0 2 0 0 0 1 2 1 0 1 2 2 0 0 0 1 0 0 2 0 1 1 0 0 1 0 0 0 0 2 1 1 1 0 0 0 1 0 0 0 1 0 0 1 0 0 1 0 0 0 0 0 0 0 0 0 0 2 0 0 0 1 0 0 1 0 1 1 1 1
74 1 0 0 0 0 2 1 1 1 1 0 0 1 0 0 0 0 2 0 1 1 0 1 1 0 2 1 2 0 2 0 0 2 0 2 0 2 0 0 1 0 0 1 0 1 1 1 0 1 1 1 2 2 0 1 1 0 1 1 0 0 0 2 1 0 0 0 1 0 0 0 2 0 0 2 2 1 2 0 1 0 2 1 2 0 1 1 1 2 0 1 2 0 0 0 0 0 0 0 1 2 0 0 1 1 1 1 0 2 0 0 1 2 2 2 2 0 0 2 2 0 2 2 0 0 0 0 0 0 0 0 0 0 1 0 0 0 0 1 1 0 0 0 1 1 0 0 0 1 1 1 0 0 0 0 1 1 1 0 1 1 0 2 0 1 0 0 0 1 0 1 1 2 1 1 1 1 0 1 1 2 1 2 1 0 2 2 1 1 1 2 0 1 2 0 0 0 0 0 0 0 0 0 2 0 1 2 0 0 0 0 1 0 0 2 1 0 2 0 2 0 2 2 0 0 1 0 0 1 1 1 1 0 2 0 0 2 0 0 0 1 2 0 0 0 0 0 0 0 0 1 0 0 0 0 0 1 0 0 0 0 0 0 0 0 0 1 0 0 0 0 2 2 1 0 0 1 2 0 0 0 2 2 2 0 2 2 0 2 1 0 0 1 2 1 0 0 0 0 0 0 2 0 2 0 0 1 0 0 0 2 1 1 1 0 1 0 1 0 0 2 0 0 1 0 2 0 2 1 1 2 0 0 0 1 2 1 0 0 2 1 1 1 0 0 1 0 2 1 1 1 0 0 1 0 0 1 0 0 1 0 0 0 0 0 2 0 0 0 2 0 0 2 1 1 0 2 1 0 0 0 0 0 0 1 0 1 1 0 0 0 0 0 2 0 0 2 2 2 0 2 0 0 0 0 1 1 0 2 0 0 0 0 0 0 1 1 0 1 1 2 1 1 0 2 0 0 0 0 0 0 0 2 1 1 0 0 1 0 1 1 1 0 0 1 0 0 0 0 0 0 0 1 1 0 1 2 2 2 1 2 0 1 1 2 2 0 0 0 0 0 2 0 2 0 2 1 1 1 1 0 2 2 1 1 1 0 0 0 1 0 1 2 0 0 2 2 2 2 0 2 1 1 1 0 1 0 0 0 0 1 0 1 0 0 0 1 0 1 1 1 0 0 1 1 1 0 0 1 0 0 0 2 1 1 1 0 0 1 1 0 2 0 0 1 0 2 2 0 0 0 0 1 1 0 0 2 0 0 0 2 0 0 0 0 1 2 1 0 1 1 1 0 0 0 1 0 1 0 1 0 1 0 1 0 0 0 1 1 0 0 0 0 0 0 0 1 1 1 2 1 1 0 1 1 1 1 0 0 0 0 0 0 0 1 1 0 0 0 0 0 0 0 0 0 2 1 0 0 0 2 0 2 2 0 2 1 1 2 0 0 0 0 1 0 2 1 0 0 0 2 0 1 2 0 1 2 2 0 0 0 2 0 2 2 1 1 0 0 1 0 0 0 0 2 2 0 0 0 0 0 2 2 2 2 1 1 2 1 0 1 0 0 0 0 0 2 1 1 0 0 0 0 1 0 1 2 0 0 0 0 0 1 0 0 1 2 0 0 0 0 1 1 0 1 1 0 2 0 1 1 0 2 0 0 2 1 0 1 1 1 0 0 0 1 2 0 0 0 0 0 0 1 1 0 0 0 0 0 0 1 2 2 0 0 2 1 0 1 1 0 0 2 2 2 2 0 1 1 2 2 0 0 1 2 1 2 1 2 0 2 0 1 1 0 0 0 0 1 1 2 1 0 1 0 1 1 0 2 2 0 0 0 2 2 2 1 1 0 1 1 0 2 0 0 2 0 0 0 1 1 1 1 0 0 0 0 0 0 0 0 2 0 2 1 1 0 0 0 0 2 1 2 2 0 0 0 0 0 0 0 1 0 0 0 0 0 0 0 0 0 1 1 0 1 0 0 0 1 0 1 2 0 0 1 0 2 0 0 0 0 0 1 1 0 1 0 0 1 0 2 1 1 1 2 0 1 0 1 1 1 0 0 2 0 0 1 2 2 0 2 0 1 1 0 1 1 0 0 1 0 0 2 1 0 0 1 2 1 0 0 2 2 0 0 0 1 0 1 0 0 2 0 1 0 0 0 1 1 1 0 0 0 1 0 0 0 2 1 1 0 0 0 0 0 0 1 1 0 0 0 0 0 0 0 0 0 0 2 0 0 0 2 0 0 1 0 0 1 0 0
75 0 0 0 0 0 1 0 0 1 1 1 1 0 0 0 0 1 1 2 2 2 1 1 1 0 1 2 2 1 2 1 1 1 1 1 1 2 0 1 1 1 0 0 1 0 0 0 0 1 1 1 2 2 0 0 0 1 2 1 1 1 0 0 0 0 1 0 2 1 1 1 2 0 0 2 2 1 1 0 1 0 2 0 2 0 0 1 1 2 1 1 1 0 0 2 0 2 0 2 1 2 0 0 0 0 2 1 1 1 1 2 1 1 1 1 1 1 1 1 1 0 1 1 1 1 1 2 1 2 1 1 0 1 0 0 0 0 1 1 2 0 2 0 0 0 0 0 0 1 0 2 1 0 0 0 1 2 1 0 1 0 0 2 2 2 0 1 0 2 1 0 0 1 1 0 1 0 0 0 0 0 0 1 1 1 1 1 1 0 0 1 1 0 0 1 2 0 1 0 0 1 0 0 2 0 1 1 0 0 0 0 0 0 0 2 0 0 2 0 2 2 2 1 1 1 0 0 0 2 1 0 0 0 2 0 0 2 0 0 0 0 2 0 0 0 0 0 0 0 0 0 1 0 0 1 1 1 0 0 0 0 1 1 1 0 1 0 1 0 0 1 2 2 1 1 0 1 2 1 1 0 0 0 1 1 1 0 1 2 1 2 1 0 2 0 1 0 1 2 1 0 1 1 1 0 0 0 1 0 0 1 2 0 2 0 0 0 0 0 0 1 2 0 2 1 1 0 2 0 2 1 2 1 0 1 0 0 0 0 1 1 1 1 0 0 2 0 1 1 1 0 0 0 0 0 0 0 0 2 2 0 0 0 0 0 1 2 2 0 2 0 1 2 0 0 0 2 1 0 0 0 0 0 0 1 0 0 0 0 0 0 0 0 0 2 0 2 1 1 0 1 0 2 2 0 0 1 0 2 0 0 0 0 1 0 0 0 0 0 0 0 2 0 0 2 1 0 1 1 0 2 0 0 0 1 0 1 1 1 1 1 1 1 1 1 0 0 0 0 0 1 0 2 2 2 2 1 1 1 1 1 0 0 0 1 0 1 0 1 1 1 1 1 1 0 0 0 0 1 1 0 0 0 2 0 0 0 1 0 1 2 1 1 0 0 2 1 1 2 0 2 1 1 1 0 2 1 1 0 0 2 0 1 0 1 0 0 0 1 1 1 0 0 1 1 1 0 0 1 0 1 0 0 1 0 1 1 0 1 1 0 1 0 0 2 0 0 0 0 0 0 0 1 1 1 1 2 0 0 0 1 1 0 0 1 1 1 0 0 1 1 0 0 0 1 1 0 0 0 0 0 1 0 1 0 0 1 0 1 0 0 0 2 0 2 0 0 0 0 0 2 0 0 1 2 1 1 0 0 0 0 0 0 1 1 0 0 0 0 1 0 0 0 0 1 1 2 0 0 1 1 0 2 1 1 0 0 1 2 0 1 0 0 2 0 2 1 0 2 0 0 0 1 1 0 1 2 2 0 0 0 1 0 2 1 2 2 0 0 0 0 0 0 2 2 2 0 1 0 1 0 2 2 1 2 1 0 2 2 0 0 0 0 0 0 0 2 0 2 0 2 1 1 1 1 1 2 0 0 0 0 0 1 0 0 0 0 0 0 0 0 0 0 0 0 0 0 1 0 1 1 0 2 1 0 2 0 1 1 0 2 0 0 0 1 1 0 0 0 0 0 0 0 0 1 0 0 1 1 0 0 2 1 0 1 2 1 0 2 0 0 0 1 1 1 1 0 0 0 0 0 0 0 0 2 0 1 1 2 0 2 0 1 1 0 0 1 0 2 2 2 0 0 2 0 2 0 0 0 1 1 1 1 1 2 2 2 2 0 2 2 0 1 0 0 0 0 1 0 1 2 0 0 0 2 2 0 0 0 0 0 1 0 1 0 0 0 0 0 0 2 1 2 1 1 1 0 0 0 0 0 1 0 0 1 0 0 2 0 0 0 2 0 0 1 1 0 0 1 1 0 2 0 0 0 0 2 0 0 0 2 0 2 1 0 1 0 0 0 0 1 0 0 0 0 2 1 0 0 0 0 0 0 1 1 2 1 2 1 0 2 0 1 0 0 1 0 0 1 1 0 0 0 0 0 0 1 2 1 0 1 2 1 0 1 0 2 1 0 0 0 1 0 0 0 1 0 1 1 0 1 0 0 1 1 1 0 2 2 0 1 0 0 0 1 1 0 0 0 0 0 2 2 0 0 2 0 1 2 1 1 0 1 0 0 0 1 2 1 2 2
76 0 0 0 0 1 2 2 0 0 0 0 1 2 0 1 0 0 1 1 1 2 0 0 0 0 0 1 2 1 1 0 2 1 0 2 0 2 0 0 2 0 0 1 0 0 1 0 2 2 0 0 1 1 1 1 0 0 1 1 1 1 0 0 0 0 1 2 0 0 0 0 2 0 1 2 1 1 2 0 0 0 2 0 1 0 0 0 0 1 0 0 2 2 0 1 0 0 0 0 1 2 1 0 0 0 2 1 0 2 1 1 1 1 1 1 1 0 0 1 1 0 1 1 1 1 1 0 0 1 0 1 0 0 1 0 0 0 0 0 1 0 0 0 2 1 0 0 0 0 0 0 0 0 0 0 2 1 0 0 0 0 0 2 1 2 1 0 1 2 1 0 0 1 1 0 1 0 0 0 0 0 0 2 2 2 2 1 0 0 0 2 0 1 2 0 0 0 0 0 0 1 1 0 2 0 1 0 0 0 0 0 1 0 0 2 0 0 0 1 1 1 2 1 1 1 0 0 0 2 0 0 0 0 1 0 0 2 0 0 0 1 2 1 1 1 1 0 0 0 0 0 0 0 1 1 1 1 0 0 0 0 0 0 1 1 2 0 1 0 0 0 1 1 0 0 0 1 2 0 0 1 0 0 1 1 0 2 0 2 2 0 0 0 2 0 0 0 0 1 0 0 2 0 0 0 0 0 0 0 0 1 1 0 0 0 1 1 1 0 0 1 0 0 1 0 2 0 1 0 1 1 0 0 0 0 0 1 0 0 0 1 1 1 0 1 1 2 2 2 2 0 0 0 1 0 1 1 0 2 2 0 0 0 0 1 0 2 2 1 1 1 1 2 1 0 0 1 0 0 0 2 0 1 0 0 0 1 1 1 1 1 1 0 1 1 1 0 1 1 0 1 0 0 0 0 2 0 0 1 0 0 0 0 0 0 1 1 0 1 0 1 0 0 2 2 1 1 1 0 0 2 1 1 2 1 0 1 0 0 1 1 2 1 1 1 0 1 1 0 0 0 0 2 0 0 0 1 0 1 1 1 0 1 1 2 2 0 0 0 0 0 2 1 1 0 1 0 0 0 2 1 1 1 1 0 1 0 0 0 1 1 1 2 1 0 2 0 1 2 0 2 0 2 0 0 1 0 2 0 0 2 1 0 0 1 1 2 0 2 2 0 0 0 0 1 1 0 0 2 0 0 0 0 1 0 1 1 0 2 1 0 2 1 1 0 1 2 2 0 0 0 0 1 2 1 1 2 0 0 0 1 0 0 0 0 0 2 1 1 1 1 0 0 0 0 0 2 2 1 2 0 1 0 1 0 0 0 0 1 0 0 0 0 0 0 1 0 0 0 0 2 1 0 1 2 1 1 0 1 0 1 0 1 0 0 0 0 0 0 0 0 1 1 1 1 0 1 0 0 0 1 0 1 1 0 1 0 1 2 0 0 0 0 1 0 2 1 0 1 0 2 0 1 1 0 1 1 1 0 0 0 0 1 1 1 1 1 1 0 0 0 0 0 0 1 1 0 1 0 1 1 2 2 2 2 2 1 1 1 0 1 1 0 0 0 0 1 0 1 1 0 0 1 0 0 2 2 1 0 0 0 0 1 0 1 1 2 1 0 0 0 2 0 0 1 1 0 0 0 1 0 0 2 0 0 1 1 1 2 0 2 0 0 0 1 1 0 0 0 0 1 0 1 0 0 0 1 0 0 1 2 2 1 1 0 2 1 0 1 1 0 0 2 1 1 1 0 1 1 1 2 0 0 0 2 0 2 2 2 0 2 1 2 2 0 1 0 0 1 1 2 0 0 2 0 2 0 1 0 1 0 0 0 1 2 1 2 2 1 1 2 0 2 0 0 0 0 0 0 0 2 1 1 0 0 0 0 1 0 0 1 0 0 0 0 0 0 0 0 0 1 1 1 1 0 1 0 0 0 1 0 0 0 0 1 1 0 0 0 1 0 1 0 0 1 1 0 0 1 0 1 2 0 0 0 0 1 0 0 0 0 0 2 2 0 2 0 0 0 0 1 2 2 2 2 0 1 1 2 1 0 0 0 1 1 1 0 1 0 0 1 0 1 1 0 1 0 0 1 0 1 1 1 1 1 1 1 1 0 0 2 2 2 1 1 0 0 0 0 0 0 1 0 1 0 0 2 2 0 2 0 1 1 1 1 0 1 1 0 0 0 1 0 0 1 0 0 0 0 0 0 1 1 0 0 1 0 0 1 1 0 0 2 1 0 0 0 0 0 0 0
77 0 0 0 0 0 1 1 0 2 0 0 0 1 0 0 0 0 1 2 2 2 0 2 2 0 1 2 2 0 2 1 1 1 1 1 1 0 1 1 1 1 0 0 0 0 0 0 0 0 1 1 0 1 1 0 0 1 0 2 0 1 0 0 1 1 2 1 1 0 0 1 1 0 0 1 1 2 2 2 0 0 2 1 2 0 0 0 0 2 0 1 0 0 0 0 0 1 0 1 0 2 0 0 1 1 1 0 0 2 1 1 1 1 1 1 1 0 1 1 1 0 0 0 0 0 0 2 2 2 0 0 0 0 0 0 0 0 0 0 1 0 0 0 0 1 0 0 0 0 0 1 0 0 0 1 0 0 1 0 1 1 0 2 1 1 0 0 1 1 0 2 0 1 2 0 1 0 0 1 1 0 0 2 1 1 2 2 0 1 1 2 0 2 2 0 2 0 1 0 0 1 0 0 2 0 1 1 1 0 1 0 1 0 0 2 1 1 1 1 1 0 2 2 0 0 0 1 1 1 0 0 0 0 2 0 0 1 1 1 0 0 2 0 0 0 0 0 0 0 0 1 0 0 0 2 1 2 1 1 1 1 0 0 1 0 2 0 1 1 0 1 0 0 0 1 1 0 1 0 0 1 0 0 2 0 0 1 1 2 1 1 1 1 2 1 1 0 1 1 0 0 2 0 0 0 0 0 0 0 1 2 1 0 1 0 0 0 0 0 0 1 1 0 1 0 1 1 0 1 2 1 0 0 0 0 0 2 1 0 0 1 2 1 1 0 2 1 2 1 2 0 2 0 1 1 1 1 0 1 1 0 0 0 0 2 0 0 0 0 2 0 0 2 0 0 0 2 2 0 0 1 0 0 0 0 0 1 1 0 0 0 0 0 2 0 0 0 0 0 0 0 0 1 1 1 1 2 0 2 0 0 0 0 0 0 1 0 0 0 0 1 0 0 0 0 0 0 1 1 0 0 0 0 0 1 1 2 0 0 1 1 1 0 0 1 0 0 0 1 0 0 0 1 1 0 1 1 0 1 0 1 0 0 1 2 1 1 0 0 1 1 1 1 1 0 0 0 0 1 2 0 0 0 2 1 0 0 1 0 1 2 0 1 1 0 1 0 2 2 0 2 1 1 1 1 1 0 2 0 0 2 0 2 0 0 0 1 0 1 1 1 1 1 1 0 0 0 0 2 0 0 1 0 1 0 0 2 1 2 0 0 2 0 0 1 1 1 1 0 1 2 1 1 2 1 1 0 2 0 0 0 0 0 0 1 1 2 0 2 2 2 1 0 1 1 1 2 2 2 2 0 1 0 1 1 1 0 0 0 1 1 0 0 1 1 1 1 0 1 1 1 1 0 1 1 1 1 0 2 0 0 0 0 2 0 0 0 1 0 0 0 0 0 0 1 1 1 0 0 0 1 0 1 1 1 1 0 0 1 0 0 0 1 1 0 2 0 0 0 0 1 0 1 2 0 1 1 1 0 0 0 0 1 0 0 1 1 0 0 1 0 1 0 0 2 2 0 1 0 0 0 2 1 1 1 2 2 1 0 0 1 1 0 1 0 0 1 0 1 1 0 0 0 1 0 0 2 0 0 0 0 0 1 0 0 0 1 2 0 0 0 1 0 1 1 0 0 1 0 2 1 0 2 0 0 0 0 0 0 0 0 0 1 0 0 1 0 0 0 0 0 1 0 0 0 0 0 1 1 0 0 2 1 0 0 2 1 0 2 0 0 1 1 1 1 1 0 1 1 1 2 1 1 2 2 2 2 0 2 0 0 2 2 1 0 0 0 0 1 1 2 0 0 2 0 1 0 0 1 1 0 0 0 0 2 0 1 2 0 1 1 0 2 0 0 1 0 0 0 0 2 0 0 0 2 2 0 0 0 1 1 0 0 0 0 0 0 0 1 0 1 1 1 1 0 1 0 0 0 0 1 0 1 0 1 1 1 1 0 0 0 1 1 0 1 0 0 0 1 0 1 2 0 0 0 0 1 0 1 0 2 0 1 2 1 0 0 0 0 0 2 1 0 2 2 0 2 0 1 0 0 0 0 1 2 2 0 2 1 0 2 0 1 1 1 1 0 1 0 0 2 0 2 0 0 0 0 1 0 0 0 2 2 2 0 1 1 0 1 0 0 1 1 0 1 2 0 0 0 2 0 0 0 0 0 1 0 1 0 0 0 0 0 0 1 0 0 0 0 0 0 1 1 0 0 0 0 0 2 0 0 0 1 0 0 0 0 0 0 2 1
78 0 0 0 0 0 2 1 2 2 2 0 0 0 0 0 0 1 0 2 1 2 0 1 1 1 1 1 2 1 1 2 2 1 0 1 1 1 0 1 1 0 0 2 0 1 1 0 0 1 0 0 1 1 1 0 2 0 1 0 0 0 0 2 1 1 1 1 1 1 1 1 1 0 0 1 1 2 2 0 2 0 2 0 0 0 0 0 0 2 0 1 2 1 0 0 0 1 1 0 1 2 1 0 0 0 2 1 1 1 1 2 1 2 2 2 2 0 1 1 1 0 2 2 2 1 2 0 0 0 0 0 0 0 1 0 0 0 0 0 1 0 0 0 0 1 0 0 0 0 0 1 0 0 0 0 1 2 1 0 1 0 0 2 0 2 0 0 1 1 0 1 1 1 1 0 1 1 0 0 0 1 0 1 1 1 1 0 0 0 0 0 0 2 2 0 1 1 0 0 0 0 0 0 2 0 1 0 0 0 0 0 0 0 0 2 0 0 1 0 2 0 2 2 1 0 2 1 1 0 1 1 0 1 1 1 1 2 0 0 0 0 2 0 0 1 1 0 0 1 1 1 0 0 0 0 0 1 0 0 0 0 0 0 0 0 2 1 1 1 0 1 1 1 0 0 1 0 1 0 0 1 0 0 2 0 0 0 0 2 1 1 0 1 2 1 0 0 0 1 0 0 2 0 0 0 0 0 2 0 0 2 2 0 1 0 0 1 0 1 0 2 2 1 2 0 2 0 2 0 2 0 0 0 0 0 0 1 0 0 1 1 1 2 0 1 1 1 1 1 1 0 0 1 0 1 0 1 0 0 1 1 2 1 2 1 0 2 2 2 0 2 1 2 0 1 0 1 1 0 0 1 0 0 0 1 0 1 1 1 1 1 0 0 2 0 0 1 0 0 0 1 0 1 2 1 0 1 0 2 0 0 1 1 1 0 0 0 0 0 0 0 0 1 0 2 0 1 1 0 0 2 1 1 1 0 0 1 0 0 0 2 0 1 1 1 0 0 0 0 0 1 0 2 0 0 0 1 1 0 0 0 0 0 0 0 0 0 0 0 1 1 2 0 1 1 1 0 0 1 0 0 1 1 1 0 1 0 1 0 0 1 1 1 2 0 2 0 1 1 1 2 1 0 2 1 2 0 1 0 1 0 0 1 1 0 0 0 0 1 1 1 1 0 0 0 0 1 1 1 1 1 0 2 0 1 1 1 1 1 0 0 1 0 0 1 1 0 0 0 0 1 1 1 2 1 1 1 0 1 0 0 1 1 1 0 1 2 1 1 1 1 0 0 0 0 0 2 2 2 2 0 0 0 0 0 0 1 1 2 0 0 1 1 0 2 0 2 0 1 1 0 1 0 1 1 1 2 0 0 1 1 1 2 0 2 0 0 0 0 2 0 0 0 0 0 1 2 0 0 0 0 0 2 1 1 1 0 0 0 0 1 0 0 1 0 2 0 1 2 0 0 0 1 2 0 1 2 1 0 0 0 1 1 0 0 1 0 2 0 0 0 0 0 1 2 2 0 1 0 1 1 2 1 0 1 2 2 1 1 0 1 0 0 0 0 0 1 0 0 0 0 0 0 0 0 1 1 0 0 0 0 0 0 0 1 0 1 0 0 0 0 1 0 1 1 0 0 0 0 1 0 0 2 1 1 1 0 1 1 0 2 0 0 0 1 1 1 0 1 1 1 0 0 0 0 1 0 0 0 0 0 2 1 0 1 1 0 0 1 1 0 0 1 0 0 1 1 1 2 2 1 1 1 1 2 1 2 0 1 1 0 0 1 1 0 0 2 0 2 2 2 0 1 1 0 1 0 0 0 0 0 0 0 1 2 2 1 0 0 0 0 0 2 0 0 0 0 0 1 0 1 0 0 0 1 1 0 0 0 0 0 0 0 0 0 0 0 0 0 0 1 0 2 2 0 0 0 2 2 0 0 0 0 0 0 1 1 2 0 0 0 0 0 0 0 0 0 1 2 1 1 2 0 0 0 0 1 0 0 0 0 1 0 0 0 0 0 0 0 0 1 1 1 2 2 1 1 0 1 0 1 0 0 1 1 1 1 2 2 0 2 0 0 1 0 2 1 1 0 0 1 1 1 0 0 1 1 2 1 0 0 1 1 1 0 0 1 0 0 2 0 1 0 1 0 1 1 1 2 0 0 0 0 0 1 1 0 2 1 0 1 0 0 0 1 0 0 1 1 1 0 0 0 0 0 0 0 0 0 0 0 0 1 0 0 0 0 1 1 2 0
79 1 0 0 0 0 0 1 1 2 2 0 0 0 0 0 0 0 2 0 0 1 0 2 2 0 0 1 2 1 1 1 2 1 0 1 1 2 0 0 1 0 0 0 1 1 2 0 0 1 1 2 0 0 2 0 0 1 1 1 1 1 0 0 0 0 1 0 1 0 0 0 1 0 0 1 1 0 1 0 0 0 2 1 1 0 0 0 0 1 0 0 1 1 1 2 1 2 0 2 0 2 1 0 0 0 2 1 2 0 0 1 2 2 2 2 2 0 1 1 1 0 1 1 1 1 1 0 0 0 0 0 0 0 0 0 0 0 1 0 0 0 0 0 1 2 0 0 0 0 0 1 0 0 0 0 0 0 1 1 1 0 0 2 2 2 0 0 0 1 0 1 1 0 2 0 0 0 1 0 0 1 0 2 1 1 2 2 1 0 0 2 1 0 0 1 2 0 0 0 0 1 0 0 2 0 0 0 1 0 1 0 1 0 0 2 0 2 2 1 1 1 2 2 0 0 1 0 0 2 0 0 0 0 2 0 0 2 0 0 0 0 2 0 0 0 0 0 0 0 0 0 0 0 0 2 2 1 1 0 0 0 0 0 1 0 0 2 1 0 1 1 1 0 0 0 1 0 1 0 0 1 0 0 2 1 1 0 0 2 2 2 0 1 1 1 0 1 1 2 0 0 1 1 1 0 1 0 1 0 0 2 2 0 1 0 1 0 1 0 0 1 2 2 0 0 0 0 1 1 1 2 0 0 0 0 0 2 0 0 0 0 2 2 0 0 1 1 1 0 0 0 0 1 1 1 2 0 0 1 2 1 0 0 0 1 0 2 2 2 0 2 0 2 0 0 0 2 1 0 0 0 0 0 0 2 0 1 1 0 0 0 1 0 2 0 0 2 1 2 0 1 0 1 1 0 1 0 0 2 0 0 0 0 0 0 0 0 0 0 0 1 0 1 1 1 1 0 1 1 0 0 0 1 1 1 0 2 0 1 1 0 2 0 0 2 0 0 0 0 0 1 0 2 2 0 2 2 2 2 1 2 0 0 1 1 1 2 0 1 1 1 2 1 0 0 0 0 0 0 2 1 1 1 2 0 0 0 0 0 0 1 0 1 0 0 1 1 2 1 1 2 2 0 2 0 2 0 1 0 0 2 1 1 1 0 0 0 0 0 0 2 0 0 0 0 0 1 2 1 1 1 0 1 0 0 1 2 1 2 0 0 2 0 0 1 0 1 1 0 0 0 0 2 1 1 0 1 0 1 0 0 1 0 0 1 1 2 1 1 1 1 0 0 0 0 0 0 0 0 1 0 1 0 1 0 0 0 1 1 0 0 1 2 0 0 0 1 0 1 1 0 0 1 2 2 0 0 0 1 1 0 2 2 0 2 1 0 0 1 0 1 0 1 1 0 0 0 0 0 0 2 0 2 1 1 1 1 0 1 1 1 0 1 2 0 2 0 0 2 0 1 0 1 2 0 1 2 2 0 0 0 0 1 0 0 2 2 0 0 0 0 1 0 0 1 0 0 0 0 2 0 2 2 1 2 1 1 1 1 0 1 0 1 0 0 0 0 0 1 0 0 0 1 2 0 1 2 0 0 0 0 0 1 0 1 1 1 0 0 0 0 2 0 0 0 0 0 1 0 1 0 0 2 1 1 2 0 1 0 1 0 0 1 0 1 2 1 0 1 1 1 1 1 1 0 0 0 0 0 0 0 2 1 0 0 2 1 0 2 0 0 0 1 1 0 1 0 0 0 1 1 0 0 0 1 0 2 0 1 1 0 1 1 0 1 0 1 0 1 1 1 0 0 2 0 2 0 0 0 0 0 1 1 1 2 2 2 0 0 0 0 0 2 1 0 0 0 0 0 1 1 0 1 0 1 0 1 1 1 1 1 0 0 0 0 0 0 0 1 0 1 1 2 1 1 1 0 0 0 0 0 1 1 0 1 0 0 2 0 0 0 2 1 0 1 1 2 2 2 2 0 0 0 0 0 2 1 0 1 0 2 1 1 1 0 1 0 0 0 0 2 2 2 0 0 1 1 1 1 0 0 0 0 2 0 1 1 2 0 0 2 1 1 1 0 0 0 0 0 0 0 0 1 1 0 0 1 2 1 0 0 2 2 1 1 0 1 0 0 0 0 0 1 0 0 0 0 0 0 1 1 0 0 1 0 2 0 1 1 0 0 1 0 0 2 0 1 1 0 0 0 0 0 0 0 0 0 0 1 0 0 0 1 0 0 1 1 1 0 1 1
80 0 0 0 0 0 1 1 0 1 0 1 0 1 0 1 1 0 0 2 2 2 0 2 2 0 0 2 2 1 2 0 1 2 0 2 0 1 0 2 0 0 1 1 0 1 0 0 0 0 0 0 0 0 2 1 2 0 0 0 1 2 0 1 0 0 1 0 1 0 0 0 2 1 1 2 1 2 1 1 0 0 2 0 0 0 0 1 1 2 0 0 1 0 0 1 0 0 0 0 2 2 1 0 2 1 2 0 1 1 0 2 0 0 1 1 1 0 0 1 1 0 1 1 1 1 1 0 0 0 0 0 0 1 1 0 0 0 1 0 1 0 0 0 2 2 2 1 1 1 0 0 0 0 0 1 1 0 2 1 1 2 0 2 1 2 0 1 1 2 0 0 0 1 1 0 1 0 0 0 1 1 0 2 0 0 2 1 0 0 0 2 0 1 1 0 1 0 0 0 0 0 0 0 2 0 1 2 1 0 0 0 0 0 0 2 1 2 0 2 0 0 1 1 1 0 2 0 0 2 0 0 0 0 1 0 0 2 0 0 0 1 1 0 0 0 0 0 0 0 0 0 0 0 1 1 0 1 0 0 0 0 0 0 0 0 0 0 0 0 0 1 0 0 0 0 1 0 2 1 1 0 1 1 1 0 1 0 0 2 1 1 2 0 2 0 1 1 0 1 0 0 1 1 0 0 1 0 0 0 0 1 1 1 1 0 0 1 1 0 0 2 1 1 0 0 0 0 1 0 2 1 0 1 0 0 0 1 0 0 1 1 1 2 0 1 1 1 2 1 1 1 0 1 1 1 2 1 0 2 2 0 2 1 2 1 0 1 1 0 2 0 1 2 1 0 0 2 1 0 0 0 1 1 0 0 0 0 0 0 0 0 2 0 2 0 0 0 1 1 0 1 0 0 1 0 0 0 0 2 0 0 0 0 1 0 0 0 0 0 0 0 0 0 2 2 1 0 1 1 0 1 1 1 1 0 0 0 0 0 1 0 2 0 0 0 0 1 1 0 0 0 0 2 1 0 1 1 0 0 0 0 1 1 0 1 1 1 0 1 1 1 1 1 1 0 1 0 0 0 2 0 1 1 2 1 0 0 0 0 0 0 1 1 1 0 1 1 1 2 0 2 1 1 1 1 1 1 0 0 0 0 1 1 0 0 0 1 0 2 2 0 0 0 0 2 2 1 1 0 1 0 0 0 0 0 1 0 1 2 0 0 1 2 2 0 2 1 1 0 0 0 0 1 2 1 1 0 0 1 0 1 1 1 1 1 2 2 1 1 1 0 0 0 0 0 0 1 2 1 2 0 1 0 1 0 0 0 1 1 0 0 0 1 1 0 1 0 0 1 1 1 0 0 1 2 1 0 0 1 0 0 0 0 1 1 0 0 0 0 0 0 0 0 0 1 0 1 0 0 0 0 0 1 2 1 0 0 0 1 0 0 0 0 1 0 2 1 0 2 0 0 0 1 1 0 1 1 1 0 0 0 0 1 0 0 1 0 1 0 1 0 1 0 1 2 2 0 0 0 1 0 2 2 2 2 2 1 1 1 0 1 1 0 0 0 0 2 0 1 1 0 0 0 1 0 1 2 0 0 0 0 0 2 0 1 2 0 0 0 0 0 1 0 0 2 0 1 1 0 1 0 0 2 1 1 1 0 1 1 0 1 0 0 0 0 1 0 1 1 0 1 1 0 0 0 0 1 0 1 0 1 2 1 0 1 1 2 0 2 0 1 1 2 2 0 1 0 0 0 0 0 2 2 2 2 2 2 0 1 1 0 1 2 1 1 0 1 1 2 1 1 0 0 2 0 1 1 0 1 1 0 0 0 1 0 1 2 2 0 1 1 0 2 0 0 0 0 0 1 1 2 2 2 0 0 0 0 2 0 1 1 0 0 0 0 0 0 0 0 0 1 1 2 1 1 1 0 0 1 0 0 1 0 0 2 0 0 2 0 0 0 2 0 0 1 0 0 0 1 0 1 2 1 0 1 0 1 1 0 1 1 1 1 2 0 2 0 0 0 0 1 2 2 0 0 1 1 0 0 0 1 0 0 1 1 1 0 1 0 0 1 1 2 0 0 2 0 0 1 0 0 1 2 1 0 0 0 1 0 0 0 2 2 0 1 0 0 0 0 2 0 1 0 0 0 0 0 0 0 2 0 0 1 1 0 2 0 1 0 0 0 1 0 0 0 1 0 2 0 0 0 0 2 0 0 2 0 0 1 0 0 0 2 0 0 0 0 2 0 0 0
81 1 0 0 0 0 2 1 1 2 1 0 0 0 0 0 0 0 1 0 0 0 1 1 2 0 1 1 1 1 1 1 2 2 0 1 1 2 0 1 0 0 0 1 0 0 1 0 0 1 0 0 2 2 0 1 1 0 1 1 1 1 0 1 2 1 2 0 1 1 1 1 2 1 2 2 0 2 2 1 1 0 0 0 0 0 0 1 1 2 0 2 0 0 1 2 0 2 0 2 1 2 1 0 1 1 2 1 0 2 0 0 1 1 2 2 2 0 0 2 2 1 1 1 1 1 1 1 0 1 0 0 0 0 2 0 0 0 1 0 1 0 1 0 0 0 0 0 0 0 0 0 0 0 1 1 0 0 0 0 0 1 1 1 0 1 0 1 0 2 1 0 0 0 1 0 2 0 0 0 1 2 1 2 2 1 2 2 0 0 0 2 1 0 0 1 2 0 0 0 0 1 0 2 2 0 0 1 1 0 2 0 2 0 0 2 0 0 1 0 2 1 1 1 2 0 2 0 0 1 0 0 0 0 2 0 1 1 0 0 0 1 2 0 0 0 1 0 0 0 0 1 0 0 0 1 0 1 0 0 0 0 1 1 1 1 0 1 1 0 1 2 0 0 0 0 0 1 2 0 0 0 0 0 1 1 0 0 0 1 1 1 2 0 2 0 2 0 0 1 0 0 2 0 2 0 1 1 0 0 1 1 2 1 2 1 0 0 0 1 1 1 2 1 0 0 1 1 0 1 2 1 0 0 0 0 0 1 0 1 0 1 2 1 0 1 1 0 2 1 1 0 0 1 0 1 1 0 0 1 2 1 0 0 0 2 0 1 1 0 2 0 0 2 1 1 0 2 0 0 0 0 0 0 0 1 0 0 0 0 1 1 0 0 2 0 0 0 1 1 0 1 0 1 1 1 1 2 0 2 0 0 0 1 1 0 0 0 0 0 0 0 0 2 0 1 0 0 0 0 0 0 0 2 1 1 0 0 0 0 1 1 2 2 2 2 0 0 1 0 1 0 0 2 1 0 1 2 2 2 1 2 0 0 1 1 1 0 0 0 1 1 2 0 0 0 0 0 0 1 1 0 0 0 1 0 0 1 0 1 0 2 1 2 0 0 2 0 0 2 0 2 1 1 1 0 2 0 0 0 0 1 2 2 0 0 0 0 0 1 1 1 0 0 0 1 0 1 1 1 1 1 0 0 1 0 1 1 1 0 1 1 2 1 1 2 0 0 0 0 0 0 0 1 2 1 1 1 1 1 0 0 1 1 2 0 2 1 0 0 0 0 1 0 1 1 1 1 1 1 2 0 1 1 1 0 0 1 0 1 0 1 1 2 0 2 1 0 0 0 0 2 1 1 0 1 0 1 0 0 0 0 0 0 2 0 0 0 0 0 1 0 1 1 1 0 1 1 0 0 1 1 0 1 2 1 0 0 0 0 0 0 0 1 2 1 2 0 0 1 0 1 0 1 1 0 2 2 2 1 0 1 1 0 1 1 0 1 1 0 0 1 2 0 0 1 2 0 1 0 1 0 2 1 2 2 1 1 2 1 1 0 1 1 1 0 0 1 0 2 1 0 0 1 1 0 1 2 0 0 1 0 0 1 0 1 0 0 1 0 0 0 0 0 0 2 0 0 2 0 0 0 0 2 1 1 1 0 0 0 0 1 0 0 0 1 1 0 0 0 0 0 1 0 1 1 0 0 0 0 0 0 2 1 0 0 2 0 0 1 1 0 0 0 0 1 1 0 1 1 1 1 0 0 0 1 0 2 0 2 0 0 1 1 1 0 0 0 0 1 0 1 1 0 1 2 1 0 0 2 2 0 0 0 1 2 1 2 2 0 2 2 0 2 0 0 1 0 0 0 0 2 1 1 0 0 0 1 1 0 0 0 1 0 1 0 1 0 0 0 0 2 1 2 1 0 1 0 0 0 0 0 0 1 0 2 0 0 2 0 0 0 1 0 0 0 0 2 2 2 1 0 2 0 0 0 0 1 0 0 0 2 0 2 2 0 2 0 0 0 1 2 2 2 1 2 0 1 0 2 0 1 0 0 0 2 2 0 2 0 0 2 0 1 0 1 1 1 0 0 0 0 0 2 0 0 0 1 1 0 0 1 2 2 1 1 0 1 0 0 2 0 1 0 1 0 1 1 1 0 0 1 1 1 2 0 2 0 0 0 0 0 0 0 0 0 0 0 2 0 0 0 0 1 0 0 0 0 0 1 1 0 0 2 0 1 1 0 0 0 2 2
82 0 1 0 0 1 2 2 1 1 1 1 0 1 0 1 1 0 2 0 0 1 0 2 2 0 1 1 1 2 0 1 0 0 0 0 2 1 0 1 0 0 0 1 0 0 1 1 0 2 0 0 0 0 2 2 0 0 1 2 0 0 0 1 1 1 1 1 1 0 0 0 1 0 1 1 0 1 2 0 1 0 1 0 0 0 1 0 0 2 0 0 0 0 1 1 0 1 1 0 1 2 1 0 0 0 2 1 1 1 1 2 0 1 1 0 1 0 0 1 1 1 2 2 1 1 1 1 1 1 0 0 0 1 1 1 0 0 2 1 1 0 0 0 0 0 1 0 0 0 0 2 0 0 0 1 1 0 1 0 1 1 0 2 2 2 0 1 0 1 1 1 2 1 2 0 2 1 0 1 1 2 0 1 0 0 1 2 1 0 0 2 0 2 2 0 0 0 1 0 0 0 0 0 1 0 1 0 0 0 0 0 0 0 0 2 0 2 2 1 1 1 2 2 0 0 2 0 0 1 0 0 0 1 0 0 0 1 0 1 0 0 2 0 0 0 0 0 0 0 0 0 1 1 1 1 1 2 0 1 1 1 0 0 0 0 1 0 2 1 0 2 2 2 0 0 0 0 1 0 0 0 2 2 2 0 2 2 0 2 0 0 0 1 2 0 0 0 0 0 1 0 2 0 1 0 0 0 0 0 0 0 0 0 1 0 0 1 1 0 0 2 1 0 0 0 0 0 1 0 1 2 1 1 0 0 0 2 0 1 1 1 2 2 0 1 1 1 1 0 0 1 0 0 1 0 0 1 0 1 2 1 2 1 2 1 0 1 1 0 2 0 1 2 0 0 0 1 0 0 0 2 0 0 0 0 0 0 0 1 1 1 1 0 2 0 2 2 1 1 0 1 0 1 1 0 0 0 0 2 0 0 0 0 2 0 0 0 0 0 0 2 0 1 0 1 1 0 2 1 0 1 0 2 2 1 0 1 2 1 0 1 1 1 1 1 0 0 1 0 0 0 0 1 2 1 2 1 0 0 0 0 0 0 2 2 2 1 0 0 1 1 2 0 2 0 1 2 2 0 0 1 1 1 2 1 0 0 1 0 1 2 0 2 0 0 1 0 1 1 1 1 0 2 0 0 2 0 1 0 0 2 0 1 1 0 0 0 0 1 1 1 0 1 1 1 1 0 0 1 0 1 0 1 2 0 1 1 0 2 2 2 0 0 0 0 1 1 1 0 0 1 1 1 1 1 1 0 2 0 2 0 1 0 0 1 1 1 1 0 0 1 0 0 0 1 1 0 1 0 2 0 1 0 0 0 0 0 0 0 0 0 0 2 0 0 0 0 0 0 0 2 1 1 1 2 0 1 0 1 2 1 1 1 0 1 0 0 0 0 0 0 0 1 1 1 1 2 0 0 1 1 0 1 2 1 0 0 1 1 0 2 0 2 2 0 1 0 1 1 0 1 0 1 1 1 1 1 1 0 0 0 1 0 2 2 1 1 1 0 0 0 2 0 0 2 2 0 0 0 2 0 2 1 1 2 0 2 0 0 0 1 0 1 0 0 0 1 0 1 0 1 0 0 0 0 1 1 0 1 2 1 0 1 0 1 1 2 1 0 0 0 0 0 0 1 0 0 0 0 1 0 0 2 1 1 1 1 1 2 0 2 0 0 0 0 0 1 0 1 1 1 0 0 0 0 0 0 1 0 0 1 2 2 0 0 2 0 0 2 0 0 1 1 1 0 1 0 1 1 2 2 1 0 0 0 0 2 1 2 0 1 0 1 1 0 0 0 0 0 0 1 0 0 2 0 2 0 0 2 2 0 1 1 1 2 2 1 2 0 1 2 0 2 0 0 1 0 0 0 0 2 2 2 0 0 0 1 1 2 2 2 0 0 0 0 0 0 0 0 0 1 1 2 1 0 0 1 1 1 0 0 0 0 0 1 0 0 2 0 0 0 1 0 0 1 1 1 1 2 1 1 2 0 0 0 0 2 0 0 0 0 0 2 2 0 2 0 0 1 0 1 1 1 2 2 0 1 0 1 0 1 0 0 0 1 1 2 2 1 0 2 0 0 1 0 0 2 0 1 0 0 0 0 2 0 0 0 2 1 0 1 2 2 0 1 0 1 0 0 0 0 1 1 0 0 1 0 0 0 0 0 1 1 0 0 1 0 2 1 0 1 0 0 0 0 0 0 0 0 0 0 0 0 0 0 0 0 1 2 0 1 0 2 0 1 0 0 0 0 2 2
83 0 0 0 0 0 2 1 1 2 1 0 0 1 0 0 0 0 0 2 2 1 0 2 2 0 0 1 1 0 1 0 1 1 0 2 2 1 0 0 0 0 0 1 0 1 1 0 0 2 1 1 0 0 2 1 1 0 2 0 2 2 0 2 1 1 2 1 1 0 0 1 2 1 2 2 0 1 2 0 1 0 2 1 2 0 0 0 0 2 0 0 0 0 1 1 0 2 0 2 2 2 0 0 0 0 2 0 0 2 2 2 1 0 2 2 2 0 0 2 2 0 2 2 1 1 1 1 1 1 0 0 0 1 1 1 0 0 0 0 0 0 0 0 1 2 1 0 0 1 0 2 1 1 1 0 0 0 0 0 1 2 0 2 1 2 1 0 1 2 0 0 0 1 2 0 1 1 0 0 1 0 0 2 2 2 2 2 0 0 0 1 0 1 1 0 0 0 1 0 0 0 0 0 2 0 2 1 2 0 0 0 1 1 0 2 0 0 2 1 1 0 2 2 0 0 2 0 0 1 0 0 0 0 2 0 0 0 0 1 0 0 1 1 0 0 0 0 0 0 0 0 0 1 0 1 0 1 0 0 0 0 0 0 1 0 0 0 0 0 0 1 1 2 0 0 0 2 2 2 2 0 0 0 2 1 0 1 0 2 1 2 2 0 2 0 0 2 1 2 0 0 2 0 1 1 1 1 1 0 0 1 1 1 1 0 0 0 1 0 0 2 1 1 1 0 1 0 2 1 1 2 0 0 0 0 0 2 1 0 0 0 2 0 0 1 1 0 1 0 0 0 0 2 0 2 2 2 0 1 1 0 1 0 1 1 0 1 1 0 2 0 1 1 0 0 0 2 2 0 0 1 0 0 1 1 0 0 0 0 0 0 1 0 1 1 1 0 0 0 0 0 0 1 1 1 1 0 0 0 0 0 1 1 1 0 1 1 0 0 0 0 0 1 1 2 0 0 0 0 0 0 2 0 2 1 0 1 1 0 1 1 0 0 0 1 2 0 0 0 0 0 0 2 1 0 1 2 0 2 2 2 0 0 0 0 0 1 0 0 1 0 2 1 0 0 0 0 0 1 1 0 1 1 1 0 1 0 1 0 2 1 1 1 2 0 1 0 1 1 1 2 1 1 1 0 1 1 0 0 0 1 1 1 1 0 0 1 0 1 1 1 0 0 0 1 1 1 1 1 1 1 0 0 2 0 1 0 0 2 0 0 2 1 1 1 0 2 2 0 0 0 0 1 2 1 0 1 0 0 0 0 0 0 0 0 0 2 1 1 0 2 0 0 0 0 0 2 2 1 2 0 2 0 2 1 1 1 0 1 0 0 1 1 0 1 0 0 0 1 1 1 1 0 1 2 1 1 0 2 0 1 0 1 1 0 0 0 0 0 0 0 0 0 0 0 1 0 0 0 0 1 1 2 1 1 1 1 0 2 0 0 0 0 2 0 2 2 0 1 0 1 2 2 2 0 0 2 2 1 1 0 0 1 0 0 0 2 0 0 0 1 1 0 0 1 0 0 1 0 1 1 2 2 2 2 1 1 1 0 0 2 0 0 0 0 0 0 0 0 0 0 0 0 1 0 1 1 1 0 1 0 0 1 0 1 0 2 0 0 0 0 1 0 1 0 0 0 1 0 1 0 0 2 0 0 1 0 0 0 0 0 1 2 0 0 2 0 0 1 1 1 0 1 0 0 0 1 0 0 0 2 2 0 0 1 1 1 0 1 0 1 1 0 0 1 1 0 0 0 1 2 0 0 0 1 0 2 0 2 0 0 1 2 2 0 1 0 0 1 1 1 0 0 2 0 2 0 0 2 2 0 0 0 1 2 1 2 2 0 2 2 0 2 0 0 0 0 0 0 1 1 0 0 0 1 0 0 1 0 0 1 0 0 0 0 0 1 0 0 1 1 0 2 2 0 0 0 1 1 0 0 0 0 0 0 0 0 2 0 0 0 2 0 0 1 0 1 1 2 2 0 1 0 0 0 1 1 0 0 0 2 1 1 1 0 1 0 0 1 0 2 1 1 1 2 0 1 0 0 0 1 0 0 0 1 2 2 2 0 2 0 1 0 1 0 1 0 0 0 0 1 0 1 0 0 0 1 2 1 0 1 1 2 1 0 1 0 0 0 2 0 2 0 0 2 2 1 2 1 1 0 1 0 1 0 0 0 1 2 1 1 0 1 1 0 0 0 1 0 0 0 1 1 0 2 2 1 0 1 1 0 0 2 0 1 0 0 0 0 1 1
84 1 0 0 0 0 2 1 0 2 0 0 1 1 0 1 0 0 1 1 1 2 0 2 2 0 1 1 2 1 1 2 0 1 1 1 2 2 0 1 1 1 0 0 0 0 0 0 0 1 0 0 0 0 2 0 0 0 2 1 1 2 0 0 0 0 1 1 1 0 0 1 2 0 1 2 1 1 1 1 0 0 2 0 2 0 1 0 0 2 0 0 2 1 0 2 1 1 0 1 1 1 1 0 0 1 2 1 0 2 0 0 1 1 2 2 2 0 1 0 0 2 1 1 1 1 1 1 0 1 0 0 0 0 0 0 0 0 0 0 1 0 0 0 1 1 1 0 0 0 1 0 0 0 1 1 1 0 0 0 1 0 0 1 0 1 0 2 0 2 1 0 0 1 1 0 1 1 0 0 0 0 0 2 2 2 2 1 1 0 0 2 0 1 2 0 1 0 1 0 0 0 0 0 2 0 1 1 1 0 0 0 1 0 0 2 1 2 1 1 1 0 1 1 0 0 2 1 1 0 0 1 0 0 2 0 0 0 2 2 0 0 2 0 0 0 0 0 0 0 0 0 1 0 0 0 1 0 0 0 0 0 0 0 1 0 1 1 2 0 0 1 1 2 0 0 1 0 1 0 0 0 0 0 0 0 0 1 0 1 1 0 2 0 2 0 2 1 1 0 0 0 2 0 1 0 1 1 1 0 0 1 2 0 2 0 0 0 1 0 0 2 1 0 2 1 1 0 1 0 1 2 0 0 0 0 0 1 0 1 1 1 1 1 0 2 0 1 1 1 1 0 0 0 1 0 1 1 0 0 0 0 1 2 1 0 1 1 1 1 1 1 0 2 1 0 0 1 0 0 2 1 0 0 0 1 0 0 0 0 0 0 2 0 2 0 1 0 0 0 0 0 0 0 0 0 1 0 0 1 0 0 0 0 0 0 2 0 0 0 1 1 0 2 2 2 2 0 0 0 0 1 0 0 0 0 0 1 2 1 1 0 1 0 0 0 0 0 0 0 0 0 0 2 0 0 0 1 1 1 0 1 0 0 1 1 1 2 0 0 2 2 1 2 2 0 2 0 0 0 1 0 0 0 2 0 0 0 0 0 0 1 0 1 1 0 1 0 2 1 1 2 1 0 2 1 2 1 1 0 0 2 1 0 0 1 0 0 0 2 2 0 0 1 1 0 0 0 0 1 0 1 0 2 2 0 0 1 0 2 2 1 1 1 1 1 1 1 1 0 0 1 0 2 2 1 0 1 1 0 0 0 1 0 0 2 2 1 1 0 1 1 0 0 0 1 1 0 2 0 2 0 0 0 0 0 0 1 0 1 0 0 1 0 1 1 1 0 0 0 0 2 1 1 1 2 0 0 0 2 0 0 0 0 1 0 0 0 0 0 1 0 0 1 0 0 2 0 0 0 0 0 1 1 2 1 0 0 0 1 1 1 0 0 1 0 2 1 0 1 1 0 0 1 1 1 1 2 2 0 0 0 1 1 1 0 1 1 0 2 0 2 1 0 0 2 1 0 0 0 0 1 2 1 2 2 1 2 0 1 0 2 0 0 0 0 0 1 0 0 0 0 0 0 1 0 2 0 0 0 0 0 0 1 0 1 0 1 1 0 0 0 2 0 0 0 0 0 1 0 1 1 0 1 1 0 0 1 0 2 1 0 0 1 0 1 2 1 0 0 0 0 1 0 0 0 1 1 0 1 0 0 2 1 0 1 2 0 0 2 0 0 0 0 0 0 2 0 0 0 0 1 0 0 0 2 0 1 0 2 0 1 0 0 0 0 0 0 0 1 0 1 1 0 1 0 1 0 0 1 2 1 1 1 1 1 1 1 0 0 0 0 0 2 0 0 1 0 0 1 0 1 0 1 0 0 0 0 0 0 0 1 2 0 2 2 0 0 0 0 0 1 1 2 2 0 0 0 0 0 0 0 0 0 0 0 2 0 0 0 0 0 0 1 0 1 0 1 1 1 0 0 2 0 0 0 0 1 0 1 0 2 0 1 1 0 1 0 0 0 1 2 2 2 2 2 0 1 0 1 0 1 0 0 2 0 1 0 1 0 0 1 0 1 0 0 1 1 1 1 1 0 0 1 0 0 0 1 1 0 0 2 0 0 0 1 0 1 1 0 1 0 1 0 1 0 0 0 0 0 1 1 2 0 2 0 0 0 0 0 0 0 0 0 0 1 0 0 2 0 0 0 1 1 0 0 1 0 0 1 0 0 0 1 0 0 0 0 0 0 1 1
85 1 0 0 0 0 1 0 0 1 1 0 0 0 0 0 0 0 1 1 1 2 0 2 2 0 1 1 2 1 1 0 0 1 0 0 2 1 0 1 1 0 0 0 1 1 1 0 0 1 1 2 0 0 2 0 0 0 1 1 0 1 0 2 1 1 1 0 2 1 1 1 2 2 2 2 0 1 2 0 1 0 2 2 2 0 1 0 0 2 0 0 0 0 0 0 0 2 1 1 0 2 0 0 1 1 2 0 0 2 2 2 0 1 1 1 1 0 0 1 1 1 1 1 1 1 1 1 1 1 0 0 0 0 1 0 0 0 1 1 1 0 1 0 1 2 0 0 0 1 0 1 2 1 1 1 0 1 2 1 1 0 0 1 0 2 0 2 0 2 2 2 2 1 1 0 1 1 0 0 0 1 1 2 2 1 1 2 1 0 0 2 0 1 2 0 1 0 0 0 0 1 0 1 2 0 1 1 1 0 0 0 1 0 0 2 0 0 2 0 2 0 2 2 1 0 0 1 0 1 0 1 0 0 2 0 0 2 0 0 0 0 2 0 0 0 0 0 0 0 0 0 1 0 0 0 0 1 0 0 0 0 0 0 1 0 1 0 2 0 1 1 0 0 0 0 0 0 1 0 0 0 0 0 2 0 1 0 0 2 1 0 0 1 2 0 0 0 1 2 1 0 1 1 1 0 1 0 0 0 0 0 1 0 0 0 0 0 0 0 0 1 0 0 0 0 1 0 1 1 2 1 0 0 0 0 0 2 0 0 0 0 2 1 0 0 1 0 1 0 0 0 0 0 1 1 1 2 0 1 1 0 1 0 1 0 1 2 2 1 1 1 0 2 0 0 0 1 1 0 1 0 0 0 0 1 0 0 0 0 0 0 1 0 2 0 1 0 1 1 0 1 0 1 1 1 1 1 0 0 2 0 1 0 1 1 1 1 0 1 0 0 0 1 0 1 0 0 1 0 1 0 0 2 0 0 0 0 1 1 1 1 0 0 0 1 2 1 1 1 0 0 0 2 0 0 0 2 1 2 1 2 1 1 0 1 1 0 0 0 0 0 1 1 1 0 0 0 0 0 2 0 1 1 1 0 1 0 0 0 1 1 0 2 1 0 2 1 1 2 0 2 1 1 1 0 1 0 1 0 1 2 2 0 0 0 1 2 0 2 2 1 0 0 0 0 0 0 0 2 0 0 0 1 0 0 0 1 0 1 2 1 1 1 1 2 0 1 1 0 0 1 1 2 1 0 0 2 1 0 1 0 0 0 1 0 1 2 0 1 1 2 0 0 0 1 1 0 2 0 2 0 1 0 0 1 1 0 0 1 0 0 0 1 1 0 0 0 0 0 0 2 1 0 1 1 1 0 0 0 0 0 0 1 1 0 0 0 1 1 0 1 0 0 0 2 0 0 0 0 0 0 0 2 0 0 0 1 2 2 1 1 0 0 2 0 1 2 0 0 0 2 0 0 1 0 2 2 1 0 0 0 1 0 2 2 1 2 0 0 0 1 1 0 0 2 2 0 0 0 1 0 1 1 0 1 0 2 2 1 1 0 0 1 2 0 0 2 0 2 2 0 0 1 2 0 1 1 0 0 0 0 1 0 1 1 0 1 2 0 0 0 1 1 0 1 1 0 0 0 0 0 0 2 0 0 1 2 0 2 2 0 1 0 0 0 1 1 0 0 0 0 0 0 0 0 1 0 0 0 0 0 2 1 0 0 2 1 1 0 1 0 1 2 1 0 0 0 0 0 1 1 1 1 1 2 1 2 1 1 1 1 2 2 2 0 0 0 0 0 0 0 0 0 2 0 1 0 0 2 2 0 0 0 2 2 2 0 2 0 0 1 0 2 0 0 1 0 1 1 1 1 2 2 0 0 0 0 1 0 1 2 0 0 0 0 0 1 0 0 0 2 1 2 1 1 1 0 1 1 0 0 0 0 0 1 1 0 2 0 0 0 2 0 0 1 1 1 1 1 1 0 2 0 0 0 0 1 0 0 1 1 0 2 2 1 2 0 0 1 0 1 1 1 1 1 1 1 0 2 1 1 0 0 1 1 2 1 2 0 1 1 1 1 0 0 1 1 0 0 0 0 0 0 1 0 0 1 2 1 0 0 2 1 0 0 0 0 0 0 1 0 0 0 2 0 2 1 1 0 2 0 0 0 1 1 1 0 2 2 1 1 0 0 0 0 0 0 1 0 0 0 1 1 0 1 2 0 0 2 2 0 0 1 0 1 0 0 0 0 1 1
86 1 1 1 0 0 2 1 0 1 1 0 0 0 0 0 0 0 1 1 1 1 0 2 2 0 1 1 2 1 1 0 1 1 0 0 2 1 0 2 0 0 0 0 0 0 2 0 0 1 0 1 0 0 1 1 0 0 0 1 0 1 0 0 0 0 0 0 1 0 0 0 2 0 0 2 2 1 2 0 1 0 1 1 1 0 0 1 1 2 1 1 1 0 0 1 0 0 0 0 2 1 1 0 0 0 2 1 1 1 0 1 1 1 1 1 1 0 1 1 1 1 0 0 0 0 0 1 1 1 0 0 0 0 0 0 0 0 0 0 1 0 1 0 1 1 1 1 1 1 0 0 1 0 0 0 0 1 1 0 1 1 0 2 2 1 0 2 0 2 1 1 1 2 2 0 2 0 0 1 1 0 1 2 2 1 2 1 0 0 0 2 0 1 1 0 1 0 1 0 0 0 1 0 2 0 0 0 2 0 0 0 2 0 0 2 1 0 1 1 1 1 2 2 0 0 1 0 0 2 0 0 1 0 1 0 0 1 1 1 0 0 2 0 0 0 0 0 0 0 0 0 0 0 1 1 0 2 0 1 1 1 1 0 0 0 0 0 1 0 0 1 1 1 0 0 0 0 2 0 0 0 2 2 2 0 2 2 0 2 2 0 1 1 2 0 1 1 1 2 1 1 2 0 1 0 2 0 0 1 0 2 2 0 1 1 0 0 0 0 0 1 0 0 2 0 2 0 0 0 2 0 0 0 0 0 0 0 0 2 1 1 2 1 0 2 0 1 2 2 2 0 1 1 0 2 2 1 0 2 1 0 1 1 1 0 0 2 2 1 1 1 0 2 1 1 0 1 0 0 0 0 0 0 1 1 0 0 0 0 0 0 1 1 2 0 2 0 0 0 0 0 0 2 2 2 0 0 0 1 0 0 0 0 1 0 1 0 0 0 0 1 0 1 1 1 1 1 1 0 0 1 1 1 1 0 0 0 1 0 2 0 2 0 0 1 0 0 0 0 0 0 0 1 2 1 2 0 0 0 0 0 0 1 1 1 1 0 0 0 1 0 2 1 1 1 1 0 0 1 1 0 2 2 2 1 0 1 0 1 1 1 1 1 1 0 1 1 2 1 1 1 1 0 2 1 2 0 0 0 0 1 1 0 0 0 1 0 0 0 0 2 0 0 0 1 1 1 1 1 1 0 0 0 0 0 1 1 0 1 0 0 1 1 0 1 1 0 0 0 0 2 1 1 2 1 1 0 1 0 0 0 1 1 1 0 2 1 1 0 0 1 0 0 0 1 1 2 2 2 2 0 1 0 0 0 0 1 0 2 1 0 0 0 1 0 0 1 1 1 2 1 2 0 0 0 0 0 0 0 1 0 0 0 2 0 1 0 0 0 0 0 0 0 0 1 0 2 0 0 0 1 0 1 2 1 0 1 1 1 1 2 0 1 2 0 2 1 0 1 0 2 0 0 1 0 2 2 2 0 0 0 1 1 0 0 1 2 0 0 1 0 1 0 0 1 1 0 0 0 1 0 1 0 1 1 1 1 2 1 1 0 0 0 0 0 0 1 0 1 1 0 0 1 1 0 2 2 0 0 1 1 1 0 1 1 0 1 2 0 0 0 0 0 0 0 0 1 0 1 1 0 0 2 1 1 0 1 0 1 1 1 0 1 0 0 2 0 0 1 0 1 1 0 0 1 1 0 0 0 0 1 2 1 0 1 2 1 0 1 1 0 1 1 1 0 1 0 1 1 1 1 1 1 1 2 1 2 1 1 0 1 2 2 1 1 0 0 1 1 0 0 0 1 1 0 1 1 0 1 1 0 0 0 2 0 0 2 2 1 1 2 0 2 0 0 0 0 1 0 1 2 0 0 0 1 0 0 1 1 1 1 1 1 2 0 2 1 0 0 0 1 1 2 1 1 0 1 0 0 0 0 0 0 0 0 0 1 2 0 0 0 1 0 0 0 0 0 0 1 0 1 2 0 0 0 0 1 0 0 0 2 0 1 1 0 1 0 0 0 1 2 2 2 0 0 2 1 0 0 0 0 0 0 1 1 1 1 2 0 0 2 0 1 0 1 1 1 0 0 0 0 0 1 0 0 1 1 1 0 0 1 0 2 1 0 1 1 0 0 1 0 2 0 1 0 1 0 0 0 2 0 0 0 0 0 1 0 2 2 1 0 0 0 0 2 0 0 1 1 1 0 1 1 0 0 1 0 1 2 0 1 1 2 1 0 0 0 0 0 1 1
87 1 0 0 0 0 1 0 0 2 1 0 0 0 0 0 0 0 0 2 2 2 0 2 2 0 0 1 1 0 1 0 0 0 0 0 2 2 0 1 1 0 2 2 0 0 0 0 1 1 0 1 0 0 2 1 0 0 0 0 1 2 0 2 0 0 1 1 2 0 0 1 2 0 2 2 0 2 2 1 0 0 1 1 1 0 0 1 1 2 0 1 1 0 0 1 0 1 0 0 2 1 1 0 1 1 2 0 0 2 1 1 1 0 2 2 2 0 0 1 1 0 0 0 0 0 0 0 0 0 0 0 0 0 0 0 0 0 0 0 2 0 1 0 1 1 1 0 0 1 0 2 0 0 0 1 0 1 0 0 0 1 1 1 0 1 0 0 1 1 0 0 0 1 1 0 1 0 0 0 0 0 0 2 1 1 2 0 0 0 0 2 1 1 1 0 1 0 0 0 0 0 0 0 2 0 1 2 1 0 1 0 2 1 0 2 0 0 1 1 1 0 1 1 0 0 1 0 0 0 1 1 0 0 2 0 0 2 0 0 0 1 1 0 0 0 0 0 0 0 0 0 0 0 0 2 0 2 0 1 1 1 1 0 1 0 1 1 1 0 0 0 1 1 0 0 0 1 1 1 1 0 1 1 2 1 1 2 0 2 2 0 1 0 2 0 1 1 0 1 0 0 2 0 1 0 0 0 1 0 0 1 2 0 1 0 1 1 0 0 1 2 1 0 1 0 2 0 1 0 1 2 0 0 0 0 0 1 0 0 0 0 1 2 0 0 2 0 2 0 0 0 0 1 1 1 0 0 0 1 2 1 2 2 2 1 0 2 2 0 2 0 0 2 0 0 0 2 0 1 1 1 0 0 0 0 0 0 0 0 0 0 2 0 2 0 1 0 1 1 0 1 0 1 2 0 0 2 0 2 0 0 0 0 1 0 1 0 0 0 0 1 1 1 1 1 1 0 2 1 1 0 2 0 2 0 0 0 1 1 1 1 0 0 0 2 1 1 0 0 0 1 0 2 1 1 1 2 1 2 1 2 0 0 0 1 0 1 0 0 1 1 2 1 0 0 0 0 0 2 0 0 0 0 2 1 0 0 2 0 2 2 2 1 0 0 0 1 1 2 0 2 2 0 2 0 1 1 1 0 0 2 0 2 0 0 0 0 0 1 1 1 0 0 0 1 1 0 0 2 0 0 0 1 1 0 0 0 1 1 2 2 0 0 0 1 2 0 0 0 0 0 0 2 2 1 0 1 0 0 0 1 0 1 1 0 1 1 1 0 0 0 1 0 0 0 1 0 1 0 1 0 0 0 0 0 0 0 1 1 0 0 0 0 0 0 0 0 0 0 0 2 1 0 1 2 1 1 0 0 0 0 0 0 1 0 1 0 0 0 0 0 1 1 1 0 1 0 0 0 1 2 0 2 2 0 0 0 1 2 1 2 0 1 1 0 2 1 0 0 0 1 0 0 0 0 2 2 1 0 0 0 2 0 1 1 0 1 0 0 1 0 0 0 1 2 2 0 0 0 0 0 2 1 2 2 2 1 1 1 0 1 0 1 0 0 0 2 0 2 0 0 2 1 1 0 1 1 0 0 1 0 0 2 0 0 0 0 1 1 0 1 0 0 0 1 0 0 1 0 0 0 0 2 0 0 1 0 1 1 0 1 1 1 0 0 1 1 0 1 0 1 1 2 0 0 1 0 0 0 0 2 2 0 0 1 1 1 0 0 1 0 0 1 1 0 1 0 1 1 0 1 0 0 0 2 0 2 1 2 0 1 2 2 1 0 0 1 0 1 1 2 0 1 1 0 1 1 0 1 1 0 0 0 1 2 1 2 0 0 0 0 0 2 0 0 1 0 0 0 1 1 0 0 0 2 0 1 1 1 1 1 2 0 2 1 1 0 0 0 0 2 0 2 2 0 0 0 0 0 0 0 1 1 1 1 0 0 0 0 0 0 1 1 0 1 1 1 2 2 2 0 2 0 0 0 0 1 0 0 1 2 0 2 2 0 2 0 1 0 0 2 2 2 1 1 1 0 0 0 0 0 1 1 1 1 2 0 2 0 0 2 0 2 1 0 1 0 0 0 0 0 0 1 0 0 1 0 1 1 0 0 0 0 0 0 0 1 0 0 1 0 2 0 1 0 0 0 0 1 0 1 1 1 1 1 0 1 2 0 0 0 0 0 0 1 0 1 2 1 1 1 1 1 0 1 1 0 0 2 1 0 0 0 0 0 0 0 1 1 2 1
88 0 0 0 0 0 1 2 0 0 0 1 0 0 0 0 0 0 0 2 1 2 0 2 2 0 0 2 2 0 2 0 0 0 0 2 0 1 0 2 0 0 0 0 0 0 1 0 0 2 2 2 1 1 1 1 0 1 0 2 0 0 0 2 0 0 1 0 1 1 0 0 2 0 1 2 0 2 2 1 1 0 2 2 2 0 1 0 0 2 0 0 2 1 0 0 0 0 0 0 2 1 2 0 0 0 2 0 1 1 1 1 0 0 0 0 0 0 1 1 1 0 1 1 0 0 0 1 0 2 1 1 0 1 0 0 0 0 0 0 1 0 0 0 2 2 0 0 0 1 0 1 1 0 1 0 0 1 0 1 2 0 0 1 0 1 0 1 1 2 0 0 1 0 1 0 0 0 0 1 1 0 0 2 1 1 1 2 0 0 0 2 0 2 2 0 1 1 0 0 0 1 0 0 2 0 1 0 0 0 0 0 2 0 0 2 2 0 1 1 1 0 2 2 0 0 1 0 0 0 0 0 0 0 2 0 0 1 1 1 0 0 2 1 0 0 0 0 0 0 0 0 0 0 0 2 0 1 0 0 0 0 1 1 1 0 0 2 1 0 1 1 1 1 1 0 1 1 2 0 0 1 0 0 2 1 0 0 0 2 1 1 2 0 2 0 1 2 0 1 0 0 1 1 0 0 0 0 0 0 0 1 2 0 0 0 1 0 0 0 1 1 1 1 1 0 0 1 0 2 0 2 0 0 0 0 0 0 0 0 0 0 2 1 0 0 1 1 2 1 1 1 0 1 1 1 2 2 0 1 1 0 2 2 2 0 0 1 1 0 2 0 1 2 1 1 0 1 1 0 0 1 0 0 1 1 0 0 0 0 0 0 0 0 1 1 0 0 0 0 0 0 0 1 1 0 0 0 0 2 0 0 0 0 1 1 0 1 0 0 0 1 0 1 1 2 1 0 2 1 1 1 0 2 1 1 0 0 1 1 1 0 2 0 0 2 0 0 1 0 0 1 0 1 1 0 1 1 1 1 0 0 1 0 0 0 0 2 0 1 2 2 2 0 1 1 0 0 0 0 1 1 1 1 1 1 0 2 0 0 2 2 0 1 0 0 1 0 2 2 0 2 2 0 1 0 1 0 1 0 1 0 0 2 0 0 0 0 0 1 2 1 0 0 0 1 1 0 0 2 0 2 0 0 0 0 2 0 1 1 0 0 0 1 1 1 1 2 2 0 0 0 1 2 2 1 0 0 0 1 0 0 0 0 0 0 0 1 1 1 0 0 2 0 0 0 2 1 1 1 1 0 1 0 1 0 0 0 0 1 0 0 0 2 0 1 0 0 0 0 0 2 1 1 1 1 1 2 0 0 1 0 1 1 0 1 0 0 0 0 0 0 0 0 0 0 1 0 0 0 0 1 0 2 0 1 0 0 1 1 0 1 0 0 1 0 2 0 0 0 0 1 0 0 1 0 2 2 2 1 1 0 1 1 1 0 0 0 1 1 0 2 1 0 1 2 2 0 1 0 1 1 2 2 2 2 2 1 2 1 0 0 0 1 0 0 0 2 0 1 0 0 0 1 1 0 2 1 0 0 1 0 0 0 0 1 2 1 2 0 0 0 2 0 0 2 0 0 1 0 1 1 0 2 1 1 1 0 1 1 0 1 0 0 0 0 0 1 0 1 1 1 0 0 0 2 0 0 0 0 0 0 2 1 0 0 2 1 0 2 0 0 0 0 0 0 1 0 0 0 0 0 1 1 1 2 1 2 1 1 1 1 1 1 1 0 0 1 0 2 2 2 0 0 2 0 1 1 1 0 1 0 0 0 2 1 2 1 1 0 0 1 0 2 0 0 2 0 0 0 1 1 1 2 0 1 0 0 0 0 0 0 0 0 0 0 0 0 0 0 0 2 0 2 2 0 0 0 0 0 0 0 0 0 0 0 1 0 1 0 0 0 1 1 0 1 0 0 1 2 1 1 1 0 0 0 0 1 1 0 1 2 0 1 2 0 2 0 0 0 0 2 1 1 2 2 0 0 0 2 0 2 0 0 1 1 2 0 0 0 0 0 0 1 2 1 0 1 0 0 0 1 0 2 0 0 0 1 0 0 1 0 2 1 1 0 0 1 0 1 0 0 0 1 1 0 1 1 1 1 1 0 1 0 1 0 1 1 0 0 0 0 1 0 0 1 0 0 1 0 0 0 0 1 0 0 1 1 0 1 0 0 1 2 0 0 1 1 1 0 0 0
89 0 0 0 0 0 0 1 0 1 1 1 1 1 0 1 0 0 1 1 1 1 0 2 2 0 1 2 1 1 0 1 1 2 0 1 1 1 1 1 0 0 0 1 0 0 0 0 0 1 1 1 1 1 1 1 0 0 0 0 1 1 0 2 0 0 1 1 2 0 0 1 1 1 1 1 0 0 1 0 0 0 2 1 2 0 1 1 1 2 1 1 1 1 1 2 0 1 0 1 1 2 1 0 1 1 2 2 2 0 0 2 0 1 1 0 1 1 1 1 1 1 0 0 0 0 0 0 0 0 0 0 1 1 1 0 1 0 0 0 2 0 0 0 1 1 0 0 0 0 0 2 1 0 1 0 0 1 1 0 0 1 0 2 2 0 0 0 1 1 0 0 1 0 0 0 2 1 0 0 0 0 1 2 2 1 2 0 0 0 0 1 0 1 1 1 1 0 0 0 0 1 0 1 2 1 1 0 0 0 1 0 2 0 0 2 1 1 2 0 2 0 1 1 1 0 2 1 0 2 0 1 0 0 2 0 0 1 1 1 0 0 2 0 0 0 0 0 1 0 0 0 0 0 0 0 0 0 0 0 0 0 0 0 0 0 1 0 2 0 0 1 0 0 0 0 1 1 1 1 1 0 0 0 1 0 0 1 0 2 1 2 1 0 2 0 1 0 0 0 0 1 2 0 1 0 0 0 0 0 0 1 1 0 1 0 1 0 0 0 1 0 1 1 1 0 1 1 0 1 2 1 0 0 0 1 0 1 0 1 1 1 2 1 0 1 1 1 2 1 1 1 0 0 0 0 1 0 0 1 2 1 0 0 0 0 0 2 2 2 0 2 0 2 1 1 0 2 1 0 1 2 0 0 0 1 0 0 0 0 0 0 0 0 2 0 1 0 0 0 0 0 0 0 0 0 0 0 0 1 1 0 0 0 0 0 2 1 0 1 0 2 0 0 1 2 1 0 1 0 1 0 1 1 2 1 0 2 1 0 1 1 1 1 1 2 1 0 0 1 1 1 0 2 0 0 0 1 1 1 1 1 0 0 1 1 1 1 0 0 1 1 2 0 1 0 1 0 0 1 2 0 1 1 1 1 1 0 1 0 0 1 1 0 1 0 2 0 1 1 1 2 2 0 2 0 2 0 1 0 0 1 0 0 1 1 1 1 0 2 1 0 1 0 1 1 1 1 1 1 1 1 0 0 1 0 1 0 0 1 2 2 2 0 0 2 1 0 0 1 0 1 0 2 2 1 0 1 1 1 0 0 0 1 1 0 1 1 1 0 0 1 0 0 0 0 0 0 1 0 1 0 1 0 1 0 0 0 0 0 0 0 1 0 0 0 0 1 0 1 1 1 0 0 1 2 1 1 0 1 0 0 0 0 0 0 2 0 0 0 1 0 1 1 1 0 2 1 0 0 0 1 0 2 2 0 0 1 1 2 1 1 0 2 2 0 0 1 0 1 0 1 1 0 0 1 2 1 1 0 0 0 1 0 1 1 2 0 0 1 0 1 0 1 0 2 2 0 0 0 1 1 2 2 1 2 0 2 1 0 0 1 2 0 2 0 0 2 0 1 0 1 0 0 1 0 1 2 0 0 0 0 0 1 0 0 1 1 0 0 0 0 0 0 0 0 0 0 1 0 0 0 0 2 0 0 1 1 1 2 0 2 0 0 0 0 0 2 0 0 0 0 0 0 0 0 1 2 0 1 1 1 2 0 0 1 1 1 0 1 1 0 0 0 0 1 1 0 0 0 1 2 0 0 0 0 0 2 0 1 1 0 0 1 1 0 0 1 0 1 1 1 0 0 2 0 2 1 1 0 1 0 0 0 2 2 2 2 1 0 0 1 0 1 0 0 1 0 0 0 0 2 1 2 0 1 0 0 0 0 1 1 1 0 1 0 1 0 0 0 0 2 0 2 2 0 0 1 0 0 1 0 0 0 0 1 1 0 2 1 1 0 1 0 0 0 0 1 1 1 1 0 2 0 0 0 0 1 0 0 0 1 1 2 2 0 2 0 0 0 0 2 2 2 1 1 1 0 0 1 1 1 0 0 1 1 1 1 1 0 1 0 0 2 0 0 2 2 0 1 2 0 0 1 0 0 0 0 1 0 0 0 1 0 0 0 0 1 0 0 2 0 0 0 2 0 2 2 2 0 2 0 1 0 1 0 1 0 1 0 0 0 0 0 0 1 0 0 0 0 0 0 0 1 0 0 1 0 0 1 0 0 1 2 0 0 0 0 0 0 0 0
90 0 0 0 0 0 1 2 0 1 1 0 0 1 0 1 1 0 1 1 1 1 0 2 2 0 0 0 2 1 0 1 0 0 0 0 2 0 0 1 0 0 1 1 0 0 2 1 0 1 0 1 0 0 2 2 0 0 1 0 2 2 0 1 1 0 1 2 0 0 0 0 2 1 1 2 1 2 2 0 2 0 2 1 2 0 0 0 0 2 0 0 1 1 0 1 0 1 1 0 1 2 1 0 0 0 2 0 0 2 1 1 0 2 2 0 2 0 0 1 1 0 2 2 2 2 2 0 0 0 0 0 0 0 0 0 0 0 0 0 1 0 0 0 1 1 1 0 0 1 0 1 1 0 0 0 0 1 0 0 0 0 0 2 1 1 0 0 0 0 0 0 1 0 1 0 2 0 0 0 0 0 0 2 2 2 2 1 1 0 0 2 1 1 1 0 0 0 0 0 0 1 0 1 2 0 1 0 0 0 1 0 1 0 0 2 0 2 2 1 1 1 2 2 0 0 1 0 0 2 0 0 0 0 2 0 0 1 0 0 0 0 1 0 1 1 1 0 0 0 0 0 1 1 1 2 0 2 1 1 1 1 0 0 0 0 0 0 1 0 1 2 1 1 0 0 1 0 0 0 0 0 2 2 2 0 2 1 0 2 1 1 2 0 2 0 2 1 0 0 0 0 2 0 2 0 1 1 1 0 0 2 2 0 1 0 0 0 1 0 0 1 0 0 0 0 0 0 1 2 2 0 1 1 0 0 0 0 0 0 1 1 2 1 0 1 1 1 1 0 0 1 0 0 1 2 2 0 0 1 1 0 1 0 1 1 0 2 2 2 0 2 0 2 1 1 0 1 1 0 0 1 0 1 0 0 0 0 0 1 1 1 0 0 1 1 0 2 2 2 0 2 0 1 1 0 1 0 1 2 0 1 0 0 1 1 1 0 0 0 0 0 0 2 0 1 0 0 0 0 0 0 0 2 0 0 0 0 0 0 1 1 2 0 0 1 0 0 0 0 1 0 0 1 2 1 2 2 1 2 1 2 1 1 0 1 1 1 0 1 1 1 2 1 2 0 1 0 0 0 2 1 1 1 1 0 1 0 1 0 1 2 0 1 1 0 0 0 0 2 0 2 1 1 1 2 2 0 1 0 0 2 1 0 1 0 1 0 0 1 2 1 2 1 1 0 0 0 0 1 0 1 0 1 0 1 0 1 0 1 0 0 1 1 1 1 2 1 1 0 0 0 0 2 0 0 0 0 0 2 0 0 1 0 0 1 1 1 1 0 0 0 1 0 0 0 1 0 2 0 2 0 2 0 2 1 1 1 0 2 0 0 0 0 1 0 1 0 0 1 1 1 2 0 1 1 1 0 0 0 0 0 0 0 2 0 1 0 0 0 0 0 2 1 2 0 1 1 0 0 0 1 0 2 2 1 0 1 0 1 0 1 0 0 2 0 2 0 0 1 1 1 1 1 1 1 1 1 1 0 0 0 1 1 0 0 2 2 0 1 1 1 0 0 0 1 2 1 1 1 2 0 2 1 1 2 0 1 1 2 0 0 1 0 0 0 0 1 0 1 0 0 0 0 2 0 1 2 0 0 0 0 0 2 0 1 0 2 0 0 0 0 2 0 0 2 0 0 1 0 1 0 0 2 1 1 2 0 1 1 0 1 0 0 0 1 1 1 0 1 1 1 0 1 0 0 0 0 2 2 0 0 2 0 0 1 2 1 0 1 1 0 0 2 1 0 2 0 2 2 1 1 2 1 2 2 2 1 1 2 0 2 2 2 2 0 0 1 0 2 2 2 1 0 1 0 1 1 1 0 1 0 0 0 2 1 2 2 1 0 1 0 0 2 0 0 2 0 0 0 0 2 0 0 1 0 0 0 0 0 0 0 1 0 1 0 1 0 0 0 0 2 1 1 1 0 1 0 1 0 0 0 0 0 0 1 0 1 2 0 0 0 2 0 0 0 0 0 2 2 2 0 1 0 0 0 1 2 0 0 0 1 0 1 2 0 2 0 0 0 2 2 2 2 2 2 0 0 0 0 0 0 1 1 1 1 2 0 1 0 0 1 1 1 2 0 1 1 1 0 1 0 0 0 1 0 0 1 1 0 0 0 2 2 1 0 1 0 0 1 0 0 2 0 0 0 0 2 2 0 2 0 0 0 0 0 1 0 2 1 0 1 0 0 0 1 0 0 1 0 0 0 1 1 0 0 1 0 0 0 0 0 0 2 0 0 0 0 0 1 2 2
91 0 0 0 0 0 0 1 1 2 1 0 0 0 0 0 0 0 1 1 1 2 0 2 2 0 2 1 2 1 1 1 0 0 2 1 1 1 0 0 1 0 0 1 0 1 1 0 1 0 0 0 1 1 1 0 2 0 1 1 1 1 2 0 0 0 1 0 0 0 0 0 2 0 0 2 2 0 1 0 0 0 2 2 2 0 0 2 2 2 0 1 2 1 1 2 0 1 0 1 0 2 2 0 0 0 2 0 0 2 0 0 0 2 2 0 2 0 0 0 0 1 0 0 0 0 0 1 1 1 0 0 0 0 1 0 0 0 0 0 0 0 0 0 1 1 1 0 0 0 0 1 0 0 0 0 0 0 1 0 2 1 0 2 0 2 1 1 0 1 1 1 0 2 2 0 1 0 0 1 1 1 1 2 2 1 1 2 1 0 0 2 0 1 1 1 1 1 0 0 0 1 0 0 2 0 2 0 0 0 1 0 1 0 1 1 0 0 1 1 1 0 2 1 1 0 1 0 0 0 0 0 0 1 1 0 0 2 0 0 0 1 2 1 0 0 0 0 0 0 0 0 0 0 1 1 0 1 0 0 0 0 1 1 1 0 1 1 0 0 0 1 1 1 0 0 1 0 1 1 0 0 0 0 1 1 0 1 0 2 1 1 0 0 2 0 0 0 0 1 0 0 2 0 0 0 1 0 1 1 0 2 1 1 1 0 0 1 0 0 0 2 1 1 1 0 1 0 0 1 2 0 0 0 0 0 0 2 0 0 0 0 2 2 0 0 2 0 1 0 0 0 0 1 1 1 2 1 0 1 1 0 2 1 2 0 2 2 2 1 1 1 0 2 0 0 0 0 0 0 2 1 0 0 0 0 0 1 1 1 1 1 1 0 2 1 1 0 0 0 0 0 0 1 2 1 0 0 0 1 1 0 0 0 1 0 0 0 0 0 0 0 0 0 2 1 0 0 0 0 0 0 1 1 2 1 0 0 1 1 0 0 2 0 0 2 0 0 0 0 0 1 0 2 1 1 1 2 1 2 1 2 0 1 1 2 2 1 0 1 1 1 2 1 2 0 0 1 1 0 1 0 1 1 1 0 1 1 1 1 2 1 1 0 2 0 2 0 1 1 1 1 0 2 0 0 2 1 0 0 0 2 0 1 1 0 0 0 0 0 0 1 1 1 1 1 1 0 0 2 0 0 0 0 0 0 0 0 1 1 0 0 1 1 1 2 1 2 2 0 0 0 1 1 1 1 2 1 1 0 1 0 0 1 1 0 1 2 1 0 0 0 0 0 0 0 0 2 2 2 2 0 1 0 1 0 0 0 0 1 0 0 2 0 0 0 0 1 0 1 1 1 0 0 2 2 1 2 0 0 0 0 0 1 1 1 0 0 0 0 2 0 1 1 1 0 2 1 0 0 1 1 0 1 2 1 0 1 0 2 0 1 0 1 2 0 1 0 0 1 1 1 0 0 1 0 2 2 2 1 0 1 1 1 0 0 1 1 0 1 0 1 0 0 0 2 2 0 1 0 0 2 2 1 2 2 0 2 1 0 0 1 0 1 0 0 0 2 0 1 0 0 0 1 2 0 1 2 0 0 0 0 0 2 0 1 0 0 1 0 0 0 1 0 0 2 0 2 1 1 2 0 0 2 0 1 1 0 1 0 0 1 0 0 0 0 0 0 0 0 0 0 0 0 0 0 2 1 1 0 1 1 2 2 0 0 2 2 0 2 0 0 1 1 1 0 1 0 1 1 2 2 1 1 0 2 0 2 0 1 1 0 2 2 2 0 2 0 0 0 0 2 1 0 1 1 0 0 0 2 2 0 1 1 1 2 2 2 2 0 2 2 0 2 0 0 1 0 0 0 1 1 1 1 0 0 0 0 0 0 0 0 1 0 1 0 0 1 0 0 0 2 0 2 2 0 0 0 0 0 0 0 1 1 0 0 1 1 1 0 0 0 1 1 0 0 0 1 1 2 2 0 2 0 0 0 0 2 1 0 1 1 1 1 1 0 1 0 0 0 0 2 1 1 2 2 0 0 1 1 0 1 0 0 1 1 1 0 2 1 0 2 1 1 2 0 1 2 0 0 0 0 0 1 1 0 0 2 2 0 0 1 1 2 1 0 0 0 0 0 0 0 0 0 1 0 1 1 1 0 2 0 1 0 2 1 1 0 1 1 1 0 0 0 0 0 0 1 2 1 1 1 1 1 0 1 1 0 0 2 1 0 1 2 0 0 0 0 0 0 0 0
92 1 0 0 0 0 1 0 0 1 1 1 1 1 0 1 0 0 1 1 1 2 0 2 2 0 1 0 1 2 0 1 1 2 0 0 2 1 0 0 1 0 0 1 0 0 1 0 0 0 0 0 0 1 1 0 0 0 0 1 1 2 0 1 0 0 2 0 2 1 0 0 2 0 0 2 2 1 1 0 1 0 1 0 0 0 0 1 1 2 1 1 1 0 1 2 0 1 0 1 0 2 0 0 2 1 1 1 1 1 0 1 0 0 1 1 1 0 2 0 0 0 1 1 1 1 1 0 0 1 0 0 0 1 0 0 0 0 1 0 1 0 0 0 2 2 0 0 0 1 0 2 1 0 0 1 1 0 0 0 1 0 0 2 2 1 0 0 1 1 0 0 0 1 1 0 1 0 0 0 1 1 0 1 1 1 0 2 1 1 1 2 1 0 1 0 1 0 0 0 0 0 1 0 1 0 1 1 1 0 2 0 1 0 0 2 0 0 1 1 1 1 2 2 0 0 0 1 1 0 0 1 0 1 1 0 0 2 0 0 0 1 2 0 0 0 0 0 0 0 0 0 0 0 0 0 0 1 1 0 0 0 0 0 1 1 0 1 2 0 0 1 1 1 0 0 1 1 1 0 0 1 1 1 2 1 0 1 1 2 0 1 1 0 1 0 1 2 0 2 0 0 1 1 1 0 0 1 1 0 0 2 1 1 1 0 0 1 0 0 0 2 2 1 0 0 0 0 0 1 2 1 0 0 0 0 1 1 0 0 0 1 2 2 0 0 1 1 2 2 2 0 1 0 0 0 1 0 0 2 2 0 0 0 0 0 0 1 1 1 1 1 1 1 0 0 0 2 0 1 1 1 0 1 0 0 0 0 0 2 2 2 0 0 2 0 0 1 1 1 0 1 0 1 2 0 0 0 0 1 0 0 0 0 1 1 1 0 0 0 1 0 0 1 1 2 1 0 0 0 0 0 0 0 1 1 0 0 0 0 2 0 1 0 0 1 0 0 0 0 1 0 0 2 0 0 0 2 1 2 1 2 1 1 0 2 2 1 0 0 1 1 2 1 1 0 1 0 0 1 1 0 0 0 2 0 0 0 2 0 2 2 0 2 1 0 2 1 2 1 1 1 2 0 2 0 1 1 0 0 0 1 1 0 0 0 2 1 0 1 1 1 0 0 0 0 0 1 1 1 1 0 0 0 0 0 2 0 0 0 0 0 2 0 0 2 1 2 2 0 0 0 0 2 2 1 0 0 0 0 0 0 1 0 0 1 1 2 2 0 1 1 1 0 1 1 1 1 1 1 1 0 0 0 0 0 0 1 1 2 1 0 0 0 1 0 0 0 0 0 0 2 0 1 1 2 1 1 0 1 0 0 0 1 1 0 1 0 0 0 1 0 0 1 1 0 0 1 0 0 0 0 0 2 1 0 0 1 1 2 1 1 0 1 1 0 2 0 0 1 0 2 0 2 2 0 0 1 1 0 0 0 2 0 2 1 1 1 0 1 0 1 1 1 1 2 2 0 0 0 2 0 2 2 2 2 1 0 2 2 0 0 0 0 0 0 0 1 0 1 0 0 0 0 0 0 2 2 0 0 1 0 0 1 0 1 1 2 1 1 0 0 0 1 0 0 1 0 0 0 0 0 0 2 1 1 0 1 1 2 1 2 0 0 0 1 1 0 0 0 0 0 1 1 1 0 0 1 0 1 0 1 2 2 0 0 2 0 0 2 0 0 0 0 0 0 1 0 1 1 2 2 0 0 1 2 1 2 1 2 0 2 2 2 2 0 0 1 0 1 1 1 1 0 1 0 1 0 0 2 2 0 2 2 0 2 2 2 1 0 0 1 0 2 1 0 0 0 0 0 0 2 2 2 0 0 0 0 1 0 1 2 1 0 1 0 0 0 1 0 0 1 1 2 1 1 1 0 0 0 0 0 0 0 1 0 2 0 1 0 0 0 0 1 0 0 0 1 1 1 1 1 2 1 0 0 0 1 0 0 1 1 1 1 2 0 2 0 0 0 0 1 2 2 0 0 2 1 0 0 0 0 0 0 1 2 2 1 2 0 1 1 0 0 0 0 2 0 0 0 0 0 0 2 0 0 0 1 1 0 0 0 2 2 1 0 0 0 0 0 2 0 0 0 1 0 2 1 1 0 1 1 1 0 1 1 1 0 0 0 0 0 0 0 0 0 1 0 0 0 0 0 0 0 0 0 2 0 0 1 0 0 1 1 0 0 0 0 0 0 1 1
93 1 0 0 0 0 2 0 0 2 2 0 0 0 0 0 0 0 1 2 2 2 1 2 2 0 0 2 2 0 1 2 1 1 1 1 1 1 0 0 2 0 0 1 0 1 0 1 0 1 0 1 1 1 1 0 0 0 1 1 0 1 0 0 0 1 2 1 1 0 0 1 2 0 0 2 1 0 2 0 0 0 2 1 1 0 0 0 0 2 0 0 1 0 0 2 0 0 0 0 1 2 2 0 0 0 2 2 2 0 0 2 0 0 0 0 0 1 0 2 2 0 1 1 1 1 1 1 1 1 1 1 1 1 0 0 1 0 0 0 1 0 0 1 1 1 1 0 0 0 0 1 1 0 0 0 1 0 0 0 0 2 0 2 1 1 0 0 0 1 1 0 0 1 2 0 1 0 0 1 1 1 1 1 1 0 1 2 1 0 0 2 1 1 2 0 2 0 0 0 0 2 0 2 2 0 0 1 1 0 1 0 1 0 0 2 0 2 2 0 2 2 2 2 0 0 2 1 1 1 0 0 0 0 1 0 0 2 0 0 0 0 2 0 0 0 0 0 0 0 0 0 0 0 1 2 1 2 0 1 1 1 0 0 0 0 0 0 1 1 0 0 0 0 1 1 0 0 1 0 0 1 0 0 0 1 0 0 0 2 1 0 2 0 2 0 1 0 0 1 0 0 2 0 2 0 1 1 1 0 0 1 2 1 1 0 0 1 0 0 0 2 1 0 2 0 1 0 1 1 2 1 0 0 0 0 0 2 0 0 0 0 2 2 0 1 1 2 2 2 2 0 0 0 2 0 0 0 0 0 1 1 0 0 0 1 1 2 2 1 2 0 0 2 0 0 0 2 0 0 1 0 0 0 0 0 0 0 0 1 1 1 0 0 1 1 0 1 1 1 0 1 0 1 1 1 0 1 0 2 0 0 0 0 0 0 1 0 0 0 0 1 0 0 0 2 0 0 1 0 1 0 0 1 0 1 0 0 1 1 1 1 1 2 2 1 0 1 0 0 0 0 0 2 1 1 1 0 0 0 0 0 0 0 0 2 0 1 0 1 1 1 1 1 2 0 0 0 0 1 1 0 0 0 2 1 0 1 0 1 0 1 0 1 0 0 1 0 1 1 1 1 1 1 1 0 1 0 0 0 0 0 0 1 0 0 0 0 0 1 1 1 0 0 0 1 1 0 0 2 0 1 0 1 0 0 0 0 0 2 0 0 2 1 1 1 1 0 0 0 0 1 0 1 1 1 1 1 1 0 0 0 0 0 0 0 0 1 0 0 1 1 1 0 1 1 1 0 0 0 2 0 2 0 2 1 1 0 1 1 0 0 0 1 0 2 0 1 0 1 1 0 1 1 2 2 0 2 0 1 0 0 0 1 1 0 0 0 0 0 0 0 0 0 0 1 1 2 0 0 0 1 0 2 1 1 0 1 1 2 1 1 0 1 2 0 1 0 0 0 1 1 0 1 2 0 1 2 1 0 0 0 2 0 1 1 0 2 0 0 2 0 0 1 0 2 2 0 1 0 1 1 2 0 1 1 1 2 1 1 0 0 0 1 0 0 0 1 0 1 0 0 0 1 1 1 0 1 1 0 0 0 0 1 1 1 0 0 1 0 0 0 2 0 0 0 0 0 0 0 0 0 0 2 0 0 1 2 0 2 2 0 0 0 0 0 1 0 0 0 0 0 1 0 0 1 0 1 0 1 0 1 2 1 0 0 2 2 0 2 0 0 0 0 0 0 1 0 1 1 1 1 0 0 1 2 1 0 0 2 0 2 1 2 2 0 0 1 0 1 1 1 0 1 0 0 1 0 0 1 1 0 0 0 1 1 1 2 2 1 1 1 0 2 0 0 1 1 0 0 1 1 1 2 0 0 0 0 1 0 0 1 2 1 2 0 2 0 0 0 0 1 2 1 0 0 2 0 1 1 0 0 0 0 1 2 0 0 2 0 0 0 1 2 0 1 0 1 0 2 1 0 2 2 0 1 0 1 0 2 0 1 1 0 2 2 1 1 0 0 0 2 2 1 0 0 2 1 0 0 0 1 0 0 1 1 1 1 1 1 0 1 0 1 2 0 2 1 0 0 0 1 1 1 0 0 0 1 1 0 0 0 2 0 0 0 1 0 0 0 1 0 1 1 0 0 1 0 0 1 0 1 0 1 1 0 2 0 2 2 0 1 0 0 0 2 0 0 1 0 0 0 1 1 0 1 2 0 0 2 1 0 0 1 0 1 0 0 0 0 1 1
94 0 0 0 0 0 1 0 0 1 0 0 0 1 0 1 1 0 0 1 1 1 0 2 2 0 2 1 1 1 1 0 1 1 1 2 0 2 0 1 1 0 1 1 1 2 0 0 1 2 0 1 1 1 1 1 0 1 0 0 1 2 0 0 0 0 1 0 1 0 0 0 2 0 1 2 1 0 1 0 0 0 2 0 1 0 0 0 0 1 0 0 2 2 0 1 0 0 0 0 1 2 0 0 1 2 2 1 1 1 1 2 2 2 2 2 2 0 0 0 0 1 1 1 1 1 1 1 1 1 0 0 0 0 0 0 0 0 0 0 1 0 0 0 0 1 0 0 0 0 0 1 2 0 1 0 1 2 0 1 1 0 0 2 0 2 0 0 0 1 1 1 0 1 1 0 1 1 0 0 0 0 0 2 2 2 1 2 0 0 0 2 0 1 2 0 1 0 0 0 0 0 1 0 2 0 2 1 1 0 0 0 0 0 0 2 0 0 1 0 2 2 1 1 2 0 2 0 0 1 0 0 0 0 2 0 0 0 0 0 0 0 2 0 0 0 0 0 0 0 0 0 0 0 0 1 0 0 0 1 0 0 0 0 0 0 1 0 1 0 0 2 1 1 0 0 0 1 2 1 1 0 0 0 2 1 0 0 0 2 0 0 1 0 2 0 1 1 1 2 1 0 1 1 0 0 0 0 0 0 0 1 2 0 1 0 2 1 0 0 2 1 2 0 1 0 1 0 1 0 0 2 0 0 0 0 0 2 0 2 0 1 2 1 1 1 0 0 2 2 2 0 0 1 1 1 1 0 0 1 2 1 0 0 0 0 0 2 2 0 2 0 0 2 0 0 0 0 0 0 1 1 0 0 0 1 0 0 0 0 0 0 0 0 1 1 0 2 1 1 0 1 0 1 1 1 0 1 0 1 1 0 0 0 1 0 0 0 0 0 0 1 0 1 0 1 1 1 1 0 0 1 0 2 2 2 0 1 0 0 0 2 1 0 0 2 0 0 0 0 0 1 0 2 1 1 1 1 0 1 1 1 0 0 2 2 2 1 0 0 0 0 2 0 1 1 0 0 0 0 2 0 0 0 2 0 0 0 0 0 0 2 0 1 0 0 1 0 1 2 0 2 1 1 1 0 2 1 0 0 0 2 2 0 0 0 0 0 0 1 2 1 2 1 1 1 1 1 1 1 1 1 0 1 1 0 0 1 1 2 0 0 2 2 2 1 2 2 2 0 0 0 1 2 1 0 0 0 2 0 0 0 1 0 0 1 1 1 1 0 0 0 0 0 0 1 1 1 1 1 1 0 0 0 0 0 0 0 2 2 1 0 1 0 0 1 1 0 0 0 0 2 1 1 2 2 1 0 0 1 0 0 0 0 1 1 0 0 0 0 0 0 0 0 0 1 1 1 0 0 0 1 0 1 2 2 0 1 1 2 1 1 0 2 1 0 2 2 0 2 1 0 0 0 1 0 2 1 1 0 0 0 0 1 1 0 1 0 1 0 1 0 1 0 0 2 2 0 2 0 0 0 2 2 2 2 1 0 2 2 0 1 0 1 0 0 0 2 0 2 1 1 0 1 1 0 1 1 0 0 0 0 0 2 0 0 0 1 1 0 0 0 1 0 0 1 0 0 0 0 1 0 0 2 1 1 1 1 1 2 1 1 1 1 0 0 1 0 0 0 0 0 0 0 0 1 0 0 1 0 0 2 2 1 1 0 2 2 0 2 0 0 0 1 1 0 2 0 0 0 1 1 0 0 0 1 0 2 0 1 1 0 0 1 1 0 0 2 0 2 2 2 0 0 1 0 1 1 1 0 1 0 1 1 1 2 2 1 2 1 1 2 0 2 0 0 0 0 1 0 2 0 0 0 0 1 0 0 0 1 1 1 1 0 1 0 0 0 0 1 0 2 0 2 2 0 0 0 1 1 0 0 0 0 1 1 1 0 1 0 0 0 1 0 0 1 1 1 1 2 1 0 0 0 0 0 1 1 0 0 0 1 0 2 1 0 1 0 0 0 1 2 1 1 1 1 1 0 0 1 0 1 0 0 0 2 2 0 2 0 0 2 1 1 1 0 1 1 1 0 0 0 0 1 0 0 0 1 1 0 0 1 2 2 0 0 0 0 0 0 1 0 0 0 0 1 1 1 1 1 1 0 1 0 1 0 1 0 0 0 0 0 0 0 0 0 0 0 0 0 0 0 0 0 0 0 0 1 1 2 0 0 0 1 1 0 0 0 0 1 2 2
95 1 0 0 0 0 1 2 0 0 0 0 0 0 0 0 0 0 1 1 1 1 0 1 1 1 2 2 2 0 2 0 2 2 1 0 2 1 1 0 1 1 0 0 1 0 1 0 0 0 0 0 0 0 2 0 1 0 1 1 0 0 0 0 0 0 0 1 1 0 0 1 2 0 1 2 1 0 1 0 0 0 1 1 1 0 0 2 2 2 2 2 1 1 0 1 0 1 0 1 1 1 0 1 0 0 2 0 0 2 0 1 1 1 2 1 2 0 0 2 2 0 1 1 0 0 0 1 1 1 0 0 0 0 1 0 0 0 0 0 1 0 0 0 1 1 1 0 0 1 1 0 0 1 0 0 0 0 0 0 1 0 0 2 0 1 0 0 1 2 0 0 1 0 0 0 2 0 0 1 1 1 0 2 1 1 1 1 0 0 0 2 0 0 0 0 1 1 0 0 0 0 0 0 2 0 0 0 1 0 1 0 1 0 0 2 0 0 1 1 1 0 2 2 0 0 0 0 0 0 0 1 0 1 1 0 0 2 0 0 0 2 2 0 0 0 0 0 1 1 1 1 0 0 1 2 1 2 1 1 1 1 1 0 1 0 0 0 2 1 0 0 1 1 1 1 0 0 1 0 0 1 0 0 2 0 0 1 0 2 1 1 0 0 2 0 0 1 1 2 1 0 1 1 0 0 0 0 0 0 0 1 2 0 1 0 0 2 1 0 0 2 1 1 0 0 0 0 1 1 2 1 0 0 0 0 0 0 0 2 1 2 1 1 0 1 0 0 1 1 1 0 0 1 1 1 0 0 0 2 2 0 0 0 0 2 0 1 1 0 2 0 1 2 1 1 0 2 0 1 1 1 0 0 1 1 0 0 0 0 1 1 0 0 1 1 0 0 0 0 0 0 0 0 1 0 1 1 0 2 0 0 0 0 0 0 0 0 0 0 0 1 1 0 1 2 2 0 0 0 0 0 1 1 1 0 0 1 1 0 0 2 2 0 0 1 0 0 0 0 0 0 0 2 1 1 1 2 0 1 1 1 0 0 0 0 0 1 0 1 2 1 2 2 0 2 0 0 0 0 2 0 0 0 2 0 0 0 1 0 1 1 1 1 0 0 0 1 2 0 2 1 1 0 2 1 1 0 2 0 1 1 0 1 1 0 0 1 1 2 2 0 0 1 1 0 0 0 0 2 0 2 0 1 1 0 1 1 0 1 0 0 1 0 0 2 0 0 0 0 0 0 1 0 2 2 2 2 1 0 1 0 0 0 0 0 1 1 0 0 1 1 1 0 0 0 1 0 1 0 2 0 0 0 0 0 0 0 1 1 1 0 0 0 0 1 0 0 0 0 0 2 0 1 1 2 1 0 0 1 1 0 1 1 1 1 0 0 0 0 0 0 0 1 1 0 1 2 0 0 0 1 1 0 2 0 0 1 0 0 0 0 0 1 2 0 2 0 0 0 0 2 0 0 1 0 2 2 2 0 0 0 1 1 1 1 1 1 0 1 0 1 1 0 0 1 1 0 0 0 1 0 2 0 2 2 0 1 1 2 0 0 1 0 2 0 0 2 0 1 0 0 0 1 2 0 1 2 0 0 1 0 0 1 0 1 1 1 2 0 0 0 1 0 0 2 0 0 0 0 2 0 0 2 1 1 0 1 1 2 1 1 1 1 0 1 1 0 0 0 0 0 0 2 0 0 2 0 1 0 0 1 2 1 0 1 1 1 0 2 0 1 1 2 2 0 0 0 2 2 2 2 0 0 0 1 0 2 0 2 0 0 1 2 2 0 1 0 0 0 0 0 0 0 1 0 1 0 1 0 1 0 0 0 2 2 2 0 2 0 0 2 0 2 0 0 1 0 0 0 1 1 2 2 0 0 0 0 0 0 0 0 1 0 1 0 1 0 0 0 0 1 1 1 1 0 1 2 0 0 0 0 0 0 0 1 1 0 2 0 0 0 0 0 0 0 0 1 1 2 2 0 2 0 0 0 0 1 0 0 0 1 0 1 2 1 1 0 1 0 0 2 1 0 2 2 0 1 0 1 0 0 0 0 1 1 2 1 2 1 0 2 0 2 0 0 0 0 0 0 0 1 0 2 0 0 0 0 0 0 1 2 2 1 0 0 0 0 1 0 1 0 1 0 0 0 1 0 0 0 1 1 0 1 1 0 1 0 2 2 0 1 0 0 0 1 0 0 1 0 0 0 0 0 0 0 0 0 1 1 0 1 1 2 0 0 0 0 0 0 0 0
96 0 1 0 0 1 1 0 0 2 2 0 0 0 0 0 0 0 1 1 2 2 0 2 2 0 2 2 2 0 2 1 2 1 0 0 2 2 0 0 2 0 0 1 0 0 0 0 0 0 0 0 0 0 2 2 1 0 0 0 0 1 0 0 0 0 0 1 0 1 0 0 2 0 2 2 0 0 1 0 0 0 2 0 2 0 1 1 1 2 1 1 1 0 0 2 0 0 0 0 2 2 1 0 0 0 2 0 1 1 0 1 0 1 1 0 1 0 0 1 1 1 2 2 2 2 2 1 1 1 0 0 0 0 1 0 0 0 0 0 1 0 2 0 0 0 1 0 0 0 0 1 0 0 0 0 1 1 0 2 2 2 0 2 0 2 0 0 0 0 0 1 0 1 1 0 0 0 0 1 1 0 0 2 2 2 2 2 1 1 1 2 0 1 1 0 0 0 0 0 0 0 0 1 2 0 2 1 2 0 0 0 2 0 0 2 0 1 2 1 1 0 2 2 0 0 0 0 0 1 0 0 0 0 2 0 0 2 0 0 0 0 1 0 0 0 0 0 1 0 0 0 0 1 0 1 0 0 0 0 0 0 0 0 1 0 0 0 1 1 1 1 1 1 1 1 0 2 2 1 1 0 1 1 1 0 0 0 0 2 2 2 0 1 2 1 0 1 0 2 1 0 1 1 0 0 0 0 0 0 1 2 2 1 1 1 0 0 0 1 1 1 2 2 0 0 0 0 1 0 2 1 0 0 0 0 0 0 0 0 0 1 1 1 1 0 1 0 1 1 1 0 1 0 0 0 0 0 0 1 2 1 1 1 1 0 0 2 2 2 0 2 0 2 1 1 0 1 0 0 1 0 0 0 0 0 0 0 0 0 0 0 0 0 2 0 0 0 1 0 0 0 0 2 2 2 0 1 0 2 0 0 0 0 0 0 0 0 0 0 1 1 1 0 0 2 0 0 1 0 0 0 0 1 0 1 0 0 0 1 1 1 1 0 0 2 1 0 0 0 0 1 0 1 1 0 1 2 2 2 1 2 0 0 0 0 0 2 0 0 2 2 2 0 2 0 2 0 0 1 1 0 1 1 1 0 1 0 2 0 2 2 1 2 1 0 0 0 1 1 1 1 1 1 1 0 1 0 1 0 0 1 1 0 1 0 0 0 0 1 1 1 0 1 1 0 0 0 0 1 0 1 0 0 0 0 1 2 1 1 1 1 2 2 2 2 1 1 1 0 0 0 0 2 2 2 0 1 0 0 0 1 0 0 0 0 0 1 1 0 1 1 2 0 1 1 2 1 1 1 2 1 2 0 2 0 0 0 1 2 0 0 1 1 0 2 0 0 0 0 0 1 0 0 2 2 1 2 0 1 0 0 1 0 0 0 1 0 1 0 0 0 1 2 1 0 1 2 0 0 0 0 0 1 2 0 0 1 1 1 0 0 0 1 2 0 2 0 0 0 0 1 0 1 1 0 1 2 2 0 0 0 1 0 2 2 0 1 0 0 1 0 0 0 0 1 2 0 0 0 2 0 2 2 2 2 2 1 1 1 0 1 0 0 1 0 0 2 0 2 0 0 0 1 2 0 1 1 0 0 0 0 0 1 0 1 0 1 1 0 0 0 0 0 0 1 0 1 0 0 1 0 1 1 1 1 1 1 1 2 0 2 0 0 0 0 0 0 0 2 2 2 0 0 0 0 1 0 1 1 0 1 2 1 0 0 2 0 0 2 0 0 0 1 1 0 1 0 1 1 1 1 1 1 1 1 1 2 1 1 1 1 1 2 2 0 0 0 0 1 1 1 0 1 1 0 2 1 0 1 1 0 0 0 2 1 1 2 2 0 1 2 0 2 0 0 1 0 0 1 0 1 1 1 0 0 0 1 1 1 1 1 0 1 1 0 1 0 0 0 0 2 1 1 1 0 1 0 0 0 0 0 0 0 0 0 0 0 1 0 0 0 2 1 0 1 1 1 1 2 1 1 2 0 0 0 0 2 1 0 0 1 0 1 1 0 1 0 0 0 1 2 1 1 2 2 0 0 0 2 0 1 0 0 1 1 2 1 1 0 0 1 0 1 2 0 0 1 1 0 1 0 1 1 0 0 1 1 2 1 1 0 2 1 0 0 0 1 1 0 0 0 2 0 0 0 0 0 0 0 1 1 2 0 1 1 0 0 1 1 1 0 0 0 0 1 0 0 2 0 0 0 0 1 0 0 1 0 0 1 0 0 0 1 0 1 0 0 0 1 2 2
97 1 0 0 0 0 1 2 0 0 0 0 1 2 0 1 0 1 1 1 1 2 0 1 2 0 1 1 2 0 1 1 2 1 0 1 1 1 0 1 1 0 0 1 1 1 2 1 1 1 0 0 0 0 2 0 0 1 0 0 1 2 0 2 1 0 0 0 0 0 0 1 1 0 1 1 0 2 2 2 0 0 2 1 2 0 0 1 1 2 1 1 0 0 0 1 0 0 0 1 1 2 0 0 1 1 1 2 2 0 0 2 1 2 2 1 2 0 0 0 0 1 2 2 2 2 2 1 1 1 1 1 0 0 0 0 0 0 0 0 1 0 0 0 0 1 0 0 0 0 0 0 0 0 1 0 0 2 0 0 0 0 0 1 1 2 0 1 0 2 2 0 0 1 1 1 1 0 0 0 0 0 1 2 2 1 2 0 0 0 0 2 0 1 1 0 2 0 0 0 0 1 0 0 2 2 2 1 1 0 0 0 1 0 1 1 1 0 0 0 2 2 0 0 2 0 2 0 0 1 0 0 0 0 0 0 0 1 1 1 0 0 2 0 0 0 0 0 0 0 0 0 0 0 1 2 1 1 0 0 0 0 1 1 1 0 1 0 2 0 0 0 0 0 0 0 0 0 2 1 0 0 0 0 1 0 1 2 2 2 0 1 2 0 2 0 0 0 0 2 0 0 2 0 0 0 0 2 1 0 0 2 2 0 1 0 0 1 1 0 0 2 1 0 2 0 2 0 1 1 2 2 0 0 0 0 1 0 1 2 1 1 2 2 0 0 1 0 2 2 2 0 0 0 1 1 1 0 0 1 2 1 1 1 1 0 1 2 2 1 1 1 1 1 1 0 0 2 0 0 0 0 0 1 0 1 0 1 1 1 1 1 1 0 1 1 0 2 2 2 0 2 0 1 1 1 1 1 1 2 0 0 0 0 0 0 0 0 0 0 0 1 0 0 1 2 1 0 0 0 1 0 0 1 0 1 0 1 1 1 1 1 2 1 1 1 0 0 1 0 0 0 0 2 2 2 2 2 0 1 2 1 1 1 0 1 1 1 0 0 1 1 2 1 2 0 0 0 0 1 2 0 2 2 1 1 0 0 1 0 1 2 0 2 0 0 0 1 1 1 1 1 1 1 1 0 1 0 0 0 0 1 0 1 0 0 0 0 0 2 2 0 0 0 0 2 1 0 0 1 0 0 1 0 0 1 1 2 1 1 1 1 2 2 2 1 2 1 1 0 1 1 0 2 2 1 0 1 0 0 0 0 1 1 1 1 2 2 0 1 1 1 0 0 0 1 1 0 1 0 1 0 1 0 1 0 0 0 0 1 1 0 0 1 1 1 1 0 0 0 0 2 1 0 1 2 1 0 1 1 0 0 0 0 2 0 0 0 0 0 2 0 0 0 0 0 2 1 0 0 1 1 0 0 2 1 0 1 1 2 0 0 0 1 1 0 2 1 0 0 0 2 0 0 2 0 2 2 2 0 0 0 1 0 1 1 0 1 0 0 1 0 1 1 1 2 2 1 1 1 1 2 1 1 1 1 0 2 1 1 1 0 0 0 0 0 0 1 0 1 0 0 0 1 1 0 2 2 0 0 1 0 0 2 1 2 1 2 0 0 0 0 0 0 0 1 0 0 0 0 0 0 0 1 1 0 1 1 1 2 2 0 1 0 0 0 0 0 0 0 0 0 1 0 0 0 0 0 1 1 0 1 2 2 0 0 2 1 0 1 1 0 1 1 1 0 1 0 2 2 2 2 0 1 0 1 0 1 1 2 0 2 1 2 2 0 0 0 1 1 0 1 0 0 2 1 1 0 0 1 1 0 0 0 1 2 1 1 2 0 2 0 0 2 0 0 0 0 0 1 0 1 1 1 0 1 1 0 0 0 1 1 0 0 0 0 0 1 0 0 1 1 1 2 1 0 1 0 0 0 0 0 0 0 0 1 0 0 2 1 1 0 0 1 0 1 0 0 0 1 0 1 2 1 0 1 0 1 0 0 0 1 0 1 2 0 2 0 0 0 1 2 1 1 1 1 1 0 0 1 0 2 1 1 1 1 1 1 2 1 0 2 0 1 2 1 0 2 0 1 0 0 1 1 0 0 0 0 2 2 0 0 1 1 0 0 0 2 0 0 2 0 2 0 1 0 0 1 1 0 2 0 0 0 0 1 1 0 2 2 0 2 0 0 0 1 0 0 0 0 0 0 1 0 0 0 0 0 0 2 1 0 1 1 0 0 0 0 1 0 0 0
98 1 0 0 0 0 1 0 0 2 1 0 1 1 0 1 0 0 0 2 1 2 0 1 1 0 2 2 2 0 2 1 1 1 0 1 1 2 0 2 0 0 0 0 0 1 0 1 0 1 0 1 0 0 2 1 0 0 0 1 0 1 0 1 0 0 0 2 1 0 0 1 2 0 1 2 1 2 2 0 2 0 2 0 1 0 0 0 0 2 0 0 0 0 1 2 1 2 2 0 1 2 1 0 1 1 1 1 1 1 0 2 0 0 0 0 0 0 2 0 0 0 2 2 2 2 2 2 1 2 1 1 0 0 1 0 0 0 1 0 0 0 0 0 0 1 0 0 0 0 0 1 1 0 0 1 1 2 0 1 1 0 0 0 0 1 0 0 0 0 0 2 0 2 1 1 1 0 0 0 0 0 1 2 1 0 2 1 1 1 1 2 0 2 2 0 0 0 0 0 0 0 0 1 2 0 1 1 0 0 0 0 2 0 0 2 1 1 2 0 2 1 2 2 1 0 2 0 0 1 1 0 0 0 2 0 0 2 0 0 0 1 2 0 0 0 0 0 0 0 0 0 0 0 1 1 0 2 0 0 0 0 0 0 0 0 0 0 1 0 0 0 2 1 1 1 0 1 1 1 1 0 0 0 0 0 0 2 1 2 0 1 0 0 2 0 0 2 0 2 0 2 1 1 0 0 0 0 1 0 1 2 1 0 0 0 1 0 1 0 1 2 1 0 1 0 1 0 1 1 2 1 0 0 0 0 0 1 0 0 0 0 2 2 0 1 1 1 2 0 0 0 0 0 0 0 1 1 0 0 0 0 0 0 0 2 0 1 1 0 2 0 1 2 1 1 0 1 1 0 1 1 0 0 0 0 0 0 0 0 0 0 2 0 2 0 1 0 1 1 0 1 0 1 1 0 0 0 1 2 0 1 0 0 1 1 0 0 0 0 0 0 1 2 1 2 2 0 2 2 0 2 0 1 1 1 0 1 0 0 2 0 1 1 0 1 0 0 0 0 1 0 0 2 1 1 1 1 0 0 1 1 1 1 0 1 1 0 0 0 0 0 2 0 2 0 1 1 1 1 0 0 1 1 2 0 0 0 1 0 1 2 1 1 0 0 1 1 2 1 1 2 2 0 2 0 1 1 0 0 0 2 1 1 0 0 0 0 0 1 1 1 1 1 1 0 0 0 0 1 0 1 0 0 0 0 1 1 0 2 1 0 0 0 0 1 2 2 2 0 0 0 0 2 2 1 0 0 1 0 1 0 0 0 0 0 0 2 1 0 0 0 0 0 0 0 0 1 2 1 2 0 2 0 2 0 0 0 2 1 2 0 0 0 2 1 1 0 0 0 0 1 1 1 0 1 0 1 0 0 0 0 0 0 0 0 1 0 0 0 0 0 0 1 1 0 1 2 0 0 0 0 1 1 2 0 1 1 0 1 0 1 0 0 0 0 2 0 0 1 1 1 1 0 1 1 2 2 1 1 1 0 2 0 2 2 1 1 1 0 0 0 0 0 2 2 2 0 0 0 1 0 1 1 0 1 0 2 1 1 0 0 0 0 1 0 0 1 0 0 0 0 1 0 2 0 0 2 0 0 1 0 0 2 0 0 0 1 1 0 0 0 0 0 1 0 0 1 1 0 1 0 0 1 1 0 0 2 0 2 2 0 0 2 0 0 2 0 0 0 0 0 1 0 0 0 0 0 0 0 0 1 2 1 0 1 1 2 0 2 0 0 1 1 0 0 1 1 0 1 2 2 1 1 1 2 1 2 1 1 1 1 2 2 0 2 0 0 0 1 0 0 0 1 0 0 1 0 1 0 1 0 1 1 1 2 2 2 1 0 0 0 0 2 0 0 1 0 0 0 0 2 2 2 0 0 0 0 1 0 1 1 1 1 1 0 1 0 0 0 0 1 2 0 0 0 2 0 0 0 1 0 0 0 0 1 0 0 1 0 0 0 1 1 0 1 0 2 2 2 1 0 0 1 0 0 0 1 1 0 1 2 0 1 2 0 2 0 0 0 0 2 2 2 1 1 1 1 0 0 0 0 0 0 2 0 1 1 2 0 1 1 2 0 2 0 2 1 0 1 0 0 0 2 0 0 0 1 2 0 1 1 0 2 1 0 1 2 0 1 0 0 1 0 1 0 0 1 1 1 0 1 0 1 2 0 0 0 0 0 0 0 0 0 0 0 1 0 1 0 0 0 0 0 0 0 1 0 0 2 1 0 0 2 1 0 0 0 0 0 0 0
99 1 0 0 0 0 0 1 0 2 1 0 1 1 0 1 0 0 1 1 1 2 0 1 1 0 2 2 2 0 2 2 1 1 0 1 1 0 0 1 0 0 0 0 0 0 0 0 0 1 1 0 2 2 0 0 0 1 1 0 1 2 0 1 0 0 1 1 2 0 0 0 2 0 0 2 2 1 2 1 0 0 2 1 2 0 1 1 1 2 1 2 1 0 0 1 0 2 1 1 1 1 1 0 1 1 2 0 0 2 2 2 1 1 2 2 2 1 0 2 2 0 1 1 1 1 1 1 0 2 0 0 0 1 1 1 0 0 0 0 1 0 0 1 0 0 0 0 0 0 0 0 0 0 0 0 0 1 1 0 0 1 0 2 1 1 1 1 0 1 1 0 0 2 2 0 1 0 0 1 0 0 0 2 1 1 2 1 1 0 0 2 1 1 1 0 1 0 0 0 0 0 0 0 2 0 1 1 0 0 2 0 2 0 0 2 1 0 2 0 2 0 1 1 1 0 2 0 0 0 0 0 0 0 0 0 0 2 0 0 0 0 2 0 0 0 0 0 2 0 0 0 0 1 0 1 0 1 0 0 0 0 0 0 1 0 1 1 1 0 0 2 1 2 0 0 0 0 1 0 0 1 1 1 2 0 1 1 0 2 0 0 1 0 2 0 1 1 0 2 0 0 1 1 0 0 0 0 1 1 0 2 2 0 1 0 0 1 1 0 0 2 2 0 1 0 1 0 1 0 2 2 0 0 0 1 0 1 0 1 1 1 2 2 1 1 2 0 2 2 2 0 0 0 0 0 1 0 0 2 2 0 1 0 1 0 1 2 2 0 2 0 0 2 1 0 0 1 0 0 2 0 0 0 0 1 0 0 0 0 0 0 0 0 2 0 0 1 1 1 0 1 0 0 0 0 0 0 0 2 0 0 0 0 1 0 1 0 0 0 1 0 0 1 1 2 1 0 0 0 0 1 1 1 1 0 0 0 0 0 1 1 1 0 0 0 0 0 0 0 0 0 0 2 1 1 1 1 0 0 0 0 1 1 0 1 1 1 0 1 1 1 0 2 0 0 0 0 0 2 1 0 2 2 1 1 1 0 1 0 0 1 1 1 1 0 2 1 1 2 0 2 2 0 2 0 1 0 0 0 0 1 0 2 0 0 0 1 0 1 1 1 1 1 1 1 1 0 0 2 0 1 0 0 1 0 1 2 1 2 0 0 2 0 0 1 1 1 1 0 0 1 0 2 2 2 0 0 1 0 0 0 1 0 0 0 1 1 0 1 2 2 1 0 1 2 2 1 1 1 2 0 1 0 0 0 0 0 0 0 0 0 0 0 0 0 1 1 0 0 0 2 2 0 1 1 1 2 0 0 1 0 0 0 2 0 0 0 0 0 1 0 0 1 1 0 1 1 0 0 0 0 0 0 1 1 0 0 0 0 0 0 0 1 2 0 2 2 0 1 0 2 0 1 2 0 1 2 2 1 0 1 0 0 2 2 2 1 0 0 1 0 1 0 0 1 1 0 0 0 2 0 1 1 1 1 1 1 2 1 0 1 0 0 1 0 0 1 0 1 0 0 0 1 1 0 2 2 0 0 0 0 0 2 0 1 2 0 0 0 0 0 0 0 1 0 0 1 0 0 2 0 0 1 1 1 1 0 1 1 0 0 0 0 0 1 1 0 0 1 1 1 1 1 1 2 0 0 0 0 0 1 2 1 0 0 2 2 0 2 0 0 1 0 0 0 1 0 1 1 1 1 1 1 0 1 0 2 1 2 0 1 1 1 1 0 1 1 0 1 2 1 0 0 2 0 1 0 0 1 1 0 1 1 1 2 2 1 2 0 1 0 0 2 0 0 2 0 0 0 1 1 0 0 0 0 0 0 0 0 0 0 1 0 1 0 1 0 0 2 0 0 0 2 2 0 0 0 0 0 0 0 1 0 0 1 1 0 1 0 1 0 1 0 0 2 1 0 0 1 0 1 2 1 0 1 0 2 1 0 1 1 0 1 2 1 1 0 0 0 0 2 2 2 2 2 0 1 1 2 1 0 0 0 0 1 1 1 1 1 0 1 0 1 1 0 0 0 0 0 0 1 0 2 0 0 0 1 2 1 0 2 1 2 0 0 0 0 0 0 1 0 0 0 2 0 1 0 0 0 1 1 1 0 1 0 0 0 0 0 0 0 0 1 1 1 0 0 0 1 1 0 2 2 0 0 1 0 0 0 0 0 0 2 0 0 0 1 1 1 2 0
100 0 0 0 0 0 1 0 0 2 2 0 0 1 0 1 1 0 2 0 1 1 0 2 2 0 2 2 2 0 2 0 1 1 0 1 1 2 1 0 1 0 0 0 0 2 1 0 0 0 0 1 0 1 1 0 0 0 0 0 0 0 1 0 0 0 2 0 2 1 0 1 1 0 1 1 0 1 2 0 1 0 2 1 2 0 0 1 1 2 1 1 1 0 0 2 0 1 0 1 0 2 0 1 0 0 2 0 0 2 1 1 0 0 1 1 1 0 0 2 2 0 1 1 0 0 0 2 2 2 0 0 0 1 0 0 0 0 0 0 1 0 0 0 2 2 1 0 0 2 0 2 0 0 0 0 1 0 0 0 0 1 1 1 0 1 0 0 2 2 1 0 0 0 1 0 2 0 1 0 1 1 0 2 1 1 2 2 1 1 1 2 1 0 0 1 1 0 0 0 0 0 1 1 1 0 1 0 0 0 0 0 0 0 0 2 1 1 0 1 1 1 2 2 0 0 0 0 0 0 0 0 0 0 2 0 0 2 0 0 0 1 2 0 1 1 1 0 1 0 0 0 0 0 0 2 1 2 0 1 1 1 1 1 1 0 0 0 0 0 1 1 0 0 0 0 1 0 0 0 0 1 1 1 1 0 1 0 0 2 1 0 1 1 2 1 1 2 0 1 0 0 2 0 0 1 2 0 0 0 0 0 0 0 1 0 0 0 0 0 1 1 2 1 0 0 0 0 0 2 2 0 0 0 0 0 0 1 0 0 0 0 2 2 0 0 2 0 2 1 0 2 1 0 1 0 0 0 1 0 1 1 0 0 0 1 0 1 1 1 1 1 1 1 0 1 0 2 1 0 0 0 0 0 0 0 0 0 0 0 1 1 1 1 1 1 0 1 1 1 0 1 0 2 2 0 1 2 0 1 1 0 0 0 1 1 0 0 0 0 0 0 0 1 1 1 1 0 0 0 0 0 0 1 0 0 0 1 1 0 1 1 2 2 1 2 1 0 0 0 1 0 0 2 2 1 2 2 1 2 1 2 0 0 0 0 0 1 0 0 2 1 2 1 1 1 1 1 1 0 0 0 0 0 2 1 0 0 1 0 1 2 2 0 1 0 1 0 0 2 0 2 2 0 1 0 1 0 2 0 0 2 1 1 0 0 0 0 0 0 0 2 0 0 0 0 0 2 2 0 2 0 0 0 0 0 1 1 0 1 0 0 1 1 1 2 1 1 1 0 0 0 1 2 2 2 0 1 1 1 0 0 1 1 1 0 0 0 0 0 0 0 1 0 1 0 1 1 1 1 1 0 1 0 0 0 0 0 1 1 0 0 0 0 1 1 2 1 0 1 1 1 1 0 1 2 0 1 0 0 1 0 1 2 0 1 0 0 0 0 0 0 0 0 0 1 1 1 0 0 0 0 0 1 2 1 0 0 0 0 0 0 0 0 0 0 2 0 0 0 0 0 2 0 0 1 2 2 2 0 0 0 2 1 0 0 1 2 0 0 0 0 1 0 0 1 1 0 1 0 1 0 2 1 1 1 2 2 1 1 1 0 0 1 0 0 0 2 0 2 1 0 0 0 0 0 2 1 0 0 1 0 0 1 0 0 1 1 0 0 0 0 1 1 0 1 1 0 2 0 2 2 0 2 0 0 0 1 1 2 0 2 0 0 0 0 0 1 1 2 0 2 2 1 2 1 0 0 0 0 0 0 2 1 0 0 2 2 0 2 0 0 0 0 0 0 1 0 0 0 0 0 0 0 0 1 0 2 0 0 2 0 1 2 2 0 0 1 0 1 1 1 1 0 1 0 0 0 0 2 2 0 0 0 2 2 2 1 2 0 1 1 0 2 0 0 2 0 1 0 1 2 1 0 0 0 0 0 0 0 0 1 0 0 0 0 0 0 0 1 0 1 0 2 2 0 0 0 0 0 0 0 0 0 0 0 0 1 1 0 0 0 1 0 0 1 1 0 0 0 0 0 2 0 0 0 0 1 0 1 1 2 0 1 2 1 0 0 0 0 0 2 1 1 1 1 1 2 1 2 1 1 0 0 1 2 2 0 2 0 0 2 1 1 0 0 2 1 1 0 1 0 0 2 0 0 0 1 2 1 0 0 1 1 0 1 0 0 0 0 1 0 1 0 0 1 1 0 0 0 2 0 1 0 0 1 0 0 1 0 0 0 0 1 1 1 0 0 2 1 0 0 0 0 0 0 1 0 0 2 0 0 0 2 1 0 0 0 0 0 1 1
101 0 0 0 0 0 0 1 1 2 2 0 0 0 0 0 0 0 2 0 1 1 0 1 1 0 1 1 1 1 1 0 1 1 0 0 2 2 0 1 1 0 0 0 0 0 1 0 0 0 0 0 1 1 1 1 0 0 0 2 0 2 0 2 1 0 2 2 1 0 0 2 1 0 1 1 0 0 1 0 0 0 2 1 1 0 0 0 0 2 0 0 1 1 0 1 0 2 1 1 2 2 1 0 0 0 2 1 2 0 0 1 0 1 1 0 1 0 0 2 2 0 0 0 0 0 0 1 0 1 1 1 0 1 0 0 0 0 0 0 0 0 0 0 1 1 0 0 0 0 0 0 0 0 0 0 0 0 0 1 1 1 2 1 0 2 0 0 1 1 0 1 0 2 1 0 2 0 0 0 1 1 0 1 1 1 1 1 0 0 0 1 0 2 2 0 0 0 0 0 0 0 0 0 2 0 1 1 2 0 0 0 1 0 0 2 0 2 2 0 2 1 1 2 0 0 0 1 1 0 0 0 0 0 2 1 1 2 0 1 0 1 2 1 0 0 0 0 0 0 0 0 1 0 0 2 0 1 0 0 0 0 1 1 1 0 0 0 0 0 0 1 1 1 0 0 0 1 1 0 0 0 1 1 1 0 2 2 0 2 2 0 1 0 2 0 1 0 0 0 0 1 2 0 0 0 0 0 1 0 0 1 2 0 1 0 1 1 1 0 0 1 1 1 0 0 0 0 0 0 2 1 0 0 0 0 0 0 0 0 0 1 2 2 1 0 1 0 1 1 1 0 0 0 2 0 1 1 0 1 1 0 1 1 1 1 1 2 2 2 0 2 2 2 1 1 0 1 0 0 1 1 0 0 0 0 0 0 0 0 0 0 0 0 2 0 0 1 1 1 0 1 0 1 2 0 0 1 0 2 0 0 0 0 1 0 1 1 0 1 0 1 0 1 1 2 0 0 0 0 1 0 0 2 0 0 0 1 2 1 0 0 2 2 2 2 0 0 0 0 0 0 0 2 0 0 0 1 1 2 1 2 0 0 0 0 0 2 0 1 1 1 2 0 1 1 0 0 0 1 2 0 2 2 0 0 1 0 1 0 1 2 1 1 0 0 1 0 1 1 1 1 2 0 2 1 2 1 1 0 0 1 0 0 1 0 0 0 0 0 0 1 0 0 0 1 0 0 0 2 1 0 0 0 1 0 1 1 0 0 2 1 2 1 1 2 0 1 1 0 0 1 0 1 2 1 1 1 1 1 0 0 0 0 0 1 0 0 0 0 0 0 1 0 0 0 1 1 1 1 1 0 1 0 1 0 0 0 0 1 0 0 1 0 0 1 1 0 0 0 0 2 1 1 2 2 1 1 0 1 1 0 0 1 1 0 0 0 1 1 0 1 0 0 0 2 0 1 0 0 0 1 0 1 2 1 0 1 0 2 0 2 0 2 2 0 0 2 0 0 0 2 0 0 2 0 2 2 2 0 0 0 1 1 1 1 1 1 1 0 0 1 0 0 0 1 1 1 2 1 1 1 2 1 2 2 2 1 2 1 1 1 0 1 2 0 0 1 0 1 1 0 0 0 1 0 2 2 1 0 0 0 0 2 0 1 2 1 0 0 0 0 2 0 0 2 0 0 0 0 0 0 0 2 1 1 1 1 1 2 0 2 0 0 0 1 1 1 0 1 1 1 1 0 0 0 0 0 0 0 0 2 2 0 0 2 2 0 0 2 0 0 0 0 0 1 1 0 1 1 2 2 0 0 0 1 0 2 0 0 2 0 1 1 0 1 0 1 0 1 1 1 1 0 1 0 0 0 0 1 1 0 0 0 2 1 2 1 2 0 1 0 0 2 0 0 0 0 1 0 2 1 1 2 0 0 0 0 1 0 0 1 0 0 0 0 0 0 0 0 0 1 1 2 1 0 1 0 0 0 1 0 1 0 0 2 0 0 2 1 0 0 1 0 0 0 0 0 1 2 2 0 2 0 0 0 0 1 0 2 0 1 1 1 2 0 2 0 0 0 0 2 1 1 1 2 1 0 1 1 0 0 1 1 2 0 0 1 2 1 0 2 0 0 1 0 1 0 0 0 0 1 0 1 1 0 0 1 2 1 0 1 2 1 0 1 0 1 0 1 1 0 0 1 0 0 1 0 2 2 0 0 2 0 1 1 1 0 2 1 0 0 0 0 0 0 0 0 1 1 0 0 0 2 0 0 2 0 0 0 0 0 0 1 1 0 0 0 0 0 1 1
102 0 0 2 0 0 0 0 0 1 1 0 1 1 0 1 0 0 0 2 2 2 0 1 1 1 1 1 1 2 0 1 0 0 0 1 1 1 0 0 1 0 1 1 0 1 0 0 1 2 1 1 1 2 0 0 1 0 1 0 0 0 1 0 0 0 1 1 2 1 1 2 2 0 1 2 1 1 1 0 1 0 2 1 2 0 0 2 2 2 1 1 1 0 0 2 0 0 0 0 2 2 2 0 0 0 2 2 2 0 0 2 1 2 2 1 2 0 1 1 1 0 1 1 2 2 2 2 2 2 0 0 0 0 1 0 0 0 2 0 2 0 0 0 0 0 0 0 0 0 0 0 1 1 0 0 1 1 0 0 0 1 0 1 0 0 0 1 1 2 0 1 2 1 1 0 1 0 0 0 0 0 1 2 2 1 1 0 0 0 0 1 0 0 1 0 1 0 0 0 0 0 1 0 2 1 1 1 2 0 1 0 2 0 0 2 0 0 1 0 2 2 2 2 0 0 1 1 1 0 1 2 0 0 2 0 0 2 0 0 0 0 2 1 0 0 0 0 0 0 0 0 0 1 0 1 1 1 1 0 0 0 0 0 1 0 0 1 1 1 1 1 1 1 0 0 0 0 1 0 0 0 0 0 1 1 0 1 0 2 1 1 1 0 2 0 0 2 0 2 0 2 2 0 1 0 2 1 0 0 2 2 1 0 1 0 0 0 1 0 0 1 1 0 1 0 1 0 1 1 1 1 1 1 0 0 0 0 1 2 1 1 2 1 0 0 1 0 0 0 0 1 0 0 2 0 0 1 1 0 2 1 1 1 1 2 0 2 2 0 2 0 1 2 0 0 0 2 1 0 1 2 0 1 1 1 0 0 0 1 1 1 1 0 1 1 0 2 0 0 0 0 0 1 1 0 1 0 0 1 0 0 0 0 0 0 1 0 0 0 1 1 1 1 0 1 0 0 1 0 1 0 0 1 1 1 0 0 0 0 1 1 1 0 0 1 1 0 0 0 0 0 0 1 2 0 2 0 0 1 1 1 1 0 0 0 0 1 0 0 1 1 2 1 2 0 1 1 1 0 1 1 0 0 2 1 0 1 1 1 2 1 1 2 1 0 1 0 1 1 1 2 0 1 1 1 1 0 0 1 1 0 0 0 2 0 0 0 0 1 1 1 1 1 1 0 0 0 0 2 0 0 0 0 0 0 0 1 0 1 2 2 2 1 1 2 2 1 1 0 0 1 0 1 2 1 0 0 0 0 0 0 1 1 1 1 2 1 0 0 1 1 0 0 0 0 0 1 1 1 2 0 1 0 2 0 0 1 1 2 0 0 1 0 0 0 0 0 0 1 1 1 1 0 1 1 1 1 0 1 1 1 0 2 0 2 0 0 0 0 1 0 0 0 0 0 2 1 0 0 0 2 0 0 2 1 0 2 1 2 1 2 0 1 2 0 2 2 0 2 1 0 0 1 2 0 1 1 1 1 1 0 2 0 1 0 2 1 0 1 0 1 0 0 0 1 1 0 1 0 0 1 2 2 2 2 2 2 0 2 0 0 0 0 0 0 0 2 0 1 0 0 0 1 2 0 2 2 0 0 1 0 0 1 0 0 0 2 1 1 0 1 1 0 1 1 0 0 1 0 2 1 0 2 0 0 1 1 0 1 0 1 1 0 0 1 1 0 0 0 0 0 0 0 0 1 0 0 0 0 0 0 2 1 1 0 2 0 0 1 1 0 0 0 0 0 0 0 0 1 1 2 0 0 1 2 1 2 1 2 0 1 1 1 0 1 0 0 1 1 1 2 1 0 1 0 1 0 1 0 1 0 1 1 1 2 2 2 2 1 1 1 0 2 0 0 0 0 0 0 0 2 1 1 0 0 0 0 1 0 0 1 1 1 1 0 1 0 0 0 0 2 1 2 2 0 0 0 0 0 0 0 0 1 0 0 0 0 2 0 0 0 1 0 0 0 0 2 2 2 2 0 2 1 0 1 0 1 0 1 0 1 0 1 1 0 1 0 1 0 0 2 1 0 2 2 0 2 0 2 1 1 0 0 0 2 2 1 1 1 0 1 0 0 1 0 0 1 1 0 1 0 1 2 0 0 0 1 1 0 0 1 1 0 0 1 0 1 0 0 2 0 1 1 0 0 1 1 2 1 1 0 0 2 2 0 1 0 0 1 0 0 0 1 1 1 1 0 1 0 0 0 1 1 0 0 1 0 0 1 1 0 1 2 0 0 0 0 1 0 0 0
103 1 0 0 0 1 1 2 1 1 1 1 1 1 0 1 0 0 1 1 1 1 0 2 2 0 1 2 2 1 1 2 2 1 0 1 1 2 0 0 2 0 0 0 0 0 0 0 0 1 0 1 0 2 0 1 0 0 1 0 1 2 0 1 1 1 2 0 1 1 0 0 1 0 1 1 0 2 2 0 2 0 2 1 1 0 0 0 0 2 0 0 0 0 1 2 0 1 0 2 2 2 1 0 0 0 2 0 0 2 2 2 1 1 1 0 0 0 0 0 0 1 2 2 1 1 1 1 1 2 0 0 0 1 1 0 0 0 0 0 2 0 0 0 2 2 0 0 0 0 0 1 1 1 1 0 0 1 0 1 2 0 1 2 1 2 0 0 1 1 0 0 2 1 1 0 1 0 0 1 1 0 1 1 1 0 1 1 0 0 0 2 0 1 1 0 2 0 1 0 0 1 0 0 2 0 0 0 0 0 0 0 1 0 0 2 0 1 1 0 2 2 2 2 0 0 2 0 0 1 0 0 1 1 1 0 0 2 0 0 0 0 2 1 0 0 0 0 0 0 0 0 0 0 0 1 0 2 1 1 1 1 0 0 1 0 1 0 1 0 0 1 0 0 0 0 1 2 2 2 2 0 0 0 0 1 0 1 0 1 1 0 2 0 2 0 1 0 0 0 0 0 2 1 1 0 0 0 0 0 0 1 2 0 2 0 1 0 0 0 0 1 1 1 1 0 1 0 1 0 1 2 0 0 0 0 0 2 0 2 2 2 2 2 0 1 1 0 1 0 0 0 0 0 2 0 0 0 0 2 2 0 1 1 1 0 1 1 1 1 1 1 0 2 0 1 0 1 0 0 0 0 0 1 0 1 0 1 1 0 0 0 1 0 2 0 1 0 1 1 0 1 0 0 0 0 0 1 1 1 0 1 1 1 2 0 1 0 0 0 0 1 0 2 0 2 1 1 2 0 1 1 0 0 0 0 0 0 0 0 2 0 0 0 0 1 0 0 0 0 0 1 0 2 1 1 1 0 0 1 1 1 0 0 1 2 1 0 0 0 1 1 2 1 1 0 0 0 0 1 1 0 0 0 2 0 0 0 2 0 1 2 0 2 2 0 2 0 1 2 0 2 2 0 2 0 2 0 1 0 0 1 0 1 1 0 0 0 0 2 2 0 0 0 0 0 0 0 0 1 0 0 0 1 1 0 0 1 0 2 0 0 2 1 1 1 2 1 1 1 0 1 1 0 2 2 2 1 0 1 0 0 0 0 0 1 1 2 2 0 0 0 1 0 1 1 1 1 1 1 1 0 0 0 0 0 0 0 0 1 0 0 1 2 0 0 1 0 0 0 0 2 1 0 1 1 1 2 0 2 0 0 0 1 1 0 0 0 1 0 0 0 0 0 0 0 2 2 0 0 0 2 0 1 1 0 1 2 0 1 0 2 0 1 1 0 2 2 0 0 0 1 2 0 0 1 2 2 1 0 0 0 1 0 1 0 0 1 0 1 0 1 0 0 0 2 1 1 1 1 2 0 2 2 2 2 2 0 2 2 0 1 1 0 0 1 1 2 0 2 0 1 0 1 1 0 2 1 1 0 0 0 1 1 0 1 2 1 2 1 0 1 0 0 0 0 0 0 1 0 1 1 0 2 1 1 1 1 0 1 1 0 0 0 0 0 1 0 0 0 0 0 1 0 0 0 1 0 2 1 0 0 2 1 0 1 1 0 0 1 1 0 1 2 2 0 1 0 1 1 1 2 0 1 1 1 1 1 0 1 1 1 0 1 1 0 0 0 0 1 1 1 0 1 1 0 0 0 0 2 2 0 0 0 1 2 1 2 2 0 2 1 0 1 0 0 0 0 0 0 0 2 1 2 0 1 0 0 0 0 0 0 0 0 0 0 0 0 0 0 0 2 1 2 1 1 1 0 1 1 0 0 0 1 0 1 1 0 1 0 1 0 1 0 0 0 0 0 1 2 1 1 2 0 0 0 0 0 0 0 0 1 0 2 2 0 2 0 0 0 0 1 2 2 1 2 0 0 0 0 0 0 0 0 2 1 2 0 1 0 0 1 0 1 2 0 0 1 0 0 0 0 0 2 0 0 0 1 1 0 0 0 2 0 0 1 0 1 0 1 1 0 0 1 1 0 1 1 1 0 1 0 1 0 0 1 0 0 2 2 0 0 0 0 0 0 0 0 0 0 0 0 1 1 0 0 1 0 0 0 0 0 0 2 0 1 0 0 0 1 1 0
104 1 0 0 0 0 1 2 0 0 0 1 0 0 0 0 0 0 0 1 2 2 0 2 2 0 2 1 2 1 1 2 2 2 0 1 1 0 1 1 1 1 0 0 0 0 1 0 1 2 0 0 0 0 2 0 0 0 2 0 0 1 0 1 0 0 1 1 1 0 0 1 2 0 2 2 0 1 2 0 1 0 2 1 2 0 0 0 0 2 0 0 1 0 0 2 0 1 0 0 2 1 0 0 2 2 0 1 1 1 0 1 0 1 1 0 1 0 0 2 2 0 2 2 1 1 1 1 1 1 0 0 0 0 0 0 0 0 0 0 2 0 0 0 1 2 1 0 0 0 0 2 0 0 0 0 0 1 1 0 0 1 0 2 1 1 1 0 1 1 0 1 1 2 1 0 2 1 0 0 0 0 0 2 1 1 2 0 0 0 0 2 1 1 1 1 1 1 0 0 0 1 1 0 2 0 1 0 1 0 0 0 2 0 0 2 1 1 1 1 1 0 2 2 0 0 1 0 0 0 0 1 0 0 1 0 0 2 0 0 0 0 2 1 0 0 0 0 0 0 0 0 0 0 0 1 1 2 1 1 1 1 1 0 0 0 0 0 2 0 0 2 1 2 0 0 1 0 1 1 1 0 0 0 1 1 0 1 0 1 1 0 2 0 2 0 0 0 0 1 0 0 2 0 0 1 1 0 0 0 0 1 1 0 1 0 0 0 1 0 0 1 0 0 1 0 1 0 1 1 2 2 0 0 0 0 0 2 0 0 0 0 1 2 0 0 2 0 1 1 1 0 0 0 1 0 1 1 0 1 1 0 1 1 1 1 1 2 2 0 2 0 2 2 2 1 0 2 1 0 0 0 0 0 0 2 0 0 0 0 0 0 0 0 1 1 0 1 1 1 0 1 0 1 1 1 0 0 0 2 0 0 0 0 0 0 1 1 0 0 0 1 2 0 0 2 1 2 2 0 0 1 0 2 1 1 0 0 1 1 1 1 1 0 0 0 0 0 0 0 0 1 0 2 1 1 1 0 0 0 0 0 1 0 0 1 1 1 0 0 0 0 2 0 1 1 1 1 1 0 1 0 0 0 2 0 0 1 0 1 1 1 2 2 0 0 0 1 2 1 1 1 2 0 2 0 2 0 1 0 1 1 1 1 0 0 0 0 1 2 2 0 2 2 2 0 0 0 0 1 0 0 0 1 0 0 1 1 0 1 0 0 1 1 1 2 1 2 2 0 0 0 0 1 1 1 1 1 2 0 1 0 1 0 0 1 1 1 0 1 0 1 2 0 2 2 2 1 2 1 2 0 1 0 1 0 0 2 0 2 0 0 0 0 2 0 1 0 0 1 1 1 0 0 1 2 0 1 0 1 1 0 0 0 1 0 0 0 0 0 0 0 0 0 0 0 2 1 0 0 1 1 0 1 1 0 0 0 0 2 1 1 0 1 1 0 2 1 0 1 0 1 0 1 2 0 1 2 1 0 0 0 0 2 0 0 1 0 2 1 0 1 0 0 1 2 2 0 0 0 0 0 2 1 2 2 2 1 1 0 0 0 0 1 0 0 0 2 0 1 1 0 1 2 2 1 1 2 0 0 0 0 0 1 1 1 1 1 1 0 0 0 0 0 0 2 0 0 0 0 1 0 0 0 2 0 0 0 1 1 0 1 0 0 0 0 1 0 0 0 0 0 0 0 0 0 0 0 0 0 0 1 2 2 0 0 2 2 0 2 0 0 0 0 0 0 1 0 0 0 2 2 1 1 1 2 1 2 0 1 1 0 1 1 1 0 0 1 1 1 0 0 1 0 1 0 1 0 0 0 0 0 0 0 2 1 2 2 1 0 1 0 0 2 0 0 0 0 1 0 0 2 0 0 0 0 0 1 1 0 0 0 0 0 0 0 0 1 0 0 0 1 0 2 2 0 0 1 0 0 1 0 0 0 0 1 1 0 0 0 0 0 1 1 0 1 0 0 0 1 0 1 1 0 0 1 1 1 0 0 0 0 0 2 1 1 1 0 0 0 0 1 1 1 0 2 0 1 0 0 0 0 0 0 1 1 1 0 2 0 0 2 0 0 1 0 1 1 0 1 0 0 1 2 0 0 0 1 1 0 1 1 1 0 0 1 0 1 0 0 0 0 1 0 0 0 0 1 1 1 1 0 1 0 1 0 1 0 1 0 0 0 0 1 1 0 0 0 1 0 0 0 1 2 0 0 1 0 0 2 0 0 1 2 0 0 0 1 1 1 2 0
105 1 0 0 0 0 2 0 0 1 1 1 1 1 0 1 0 0 0 2 0 2 0 2 2 0 2 2 2 0 2 1 0 1 1 0 2 1 0 2 0 0 0 0 1 0 0 1 0 1 0 0 0 0 2 0 1 0 0 1 1 2 0 2 0 0 1 0 0 0 0 0 2 0 2 2 0 1 1 0 1 0 2 1 2 0 1 2 2 2 1 2 1 1 0 1 0 1 1 0 2 1 0 0 0 0 2 1 1 1 0 1 2 2 2 2 2 0 1 1 1 0 0 0 0 0 0 2 1 2 0 0 0 1 2 1 1 0 0 0 0 0 0 0 0 0 0 0 0 1 0 2 0 0 1 1 1 1 0 1 2 0 0 2 0 1 0 1 0 1 0 2 1 1 2 0 1 0 0 1 1 0 0 2 2 2 2 2 1 0 0 2 1 1 0 1 2 0 0 0 0 0 0 0 2 0 1 0 0 0 1 0 1 0 0 2 0 0 2 0 2 0 2 2 0 0 1 0 0 0 0 0 0 0 0 0 0 1 0 0 0 0 2 0 0 0 0 0 0 0 0 0 0 0 0 1 1 1 0 1 0 0 0 0 0 0 0 0 2 1 0 2 0 0 0 0 0 0 1 0 0 1 1 1 1 0 0 2 0 2 1 0 2 0 2 0 2 0 0 1 0 0 2 0 1 0 1 1 1 0 0 2 1 0 0 0 0 1 0 0 1 2 0 0 0 0 1 0 1 0 1 1 0 0 0 0 0 1 0 0 0 0 2 1 0 0 2 0 0 0 0 0 0 0 1 1 2 0 1 0 1 1 2 1 2 1 0 2 2 2 0 2 0 2 0 0 0 2 0 1 0 1 0 0 0 0 0 0 0 0 0 0 1 0 2 0 2 0 0 0 0 0 0 1 2 0 0 1 1 2 0 0 0 0 1 0 0 1 0 0 0 0 0 1 1 2 0 1 2 0 1 0 0 2 0 0 0 0 0 0 2 0 1 0 0 1 0 0 0 0 0 1 0 2 2 2 2 1 1 1 1 1 1 1 1 2 2 2 0 1 1 1 1 2 2 0 0 0 0 1 1 1 1 1 1 1 1 0 0 0 0 1 1 2 1 0 2 2 2 2 0 2 1 1 1 0 2 0 2 0 0 2 1 0 1 0 0 1 0 1 1 1 0 0 0 1 0 0 0 2 0 1 0 0 0 0 0 0 0 1 1 1 1 1 1 1 1 1 1 0 0 0 0 2 0 0 0 0 2 0 0 0 0 0 0 0 0 0 0 1 0 0 1 0 0 0 1 0 0 0 2 0 0 0 0 0 0 0 0 0 1 0 0 1 0 1 0 1 0 1 1 0 2 0 1 1 1 1 0 1 0 0 0 0 1 1 0 0 1 1 1 1 0 1 1 1 1 2 0 0 0 1 1 2 1 1 0 0 1 2 0 0 0 1 1 0 2 1 0 2 1 1 0 2 2 0 0 1 1 0 0 0 1 0 2 2 0 1 0 0 2 0 0 0 0 1 1 0 0 0 1 1 2 2 1 1 0 1 1 1 0 1 1 0 1 0 0 2 0 2 0 2 0 1 0 0 2 2 0 0 0 0 0 1 0 1 0 2 1 1 0 1 1 0 0 0 0 1 0 1 1 0 0 2 1 0 2 0 1 1 0 1 0 0 0 0 0 0 0 0 0 0 0 0 0 0 0 0 1 0 0 0 2 1 0 1 1 2 0 2 0 0 0 0 0 1 1 0 1 1 1 2 0 0 0 0 0 1 0 1 1 1 0 0 0 0 1 1 0 1 1 2 0 0 1 1 1 0 0 2 2 0 0 0 2 0 1 1 2 0 1 2 0 2 0 0 1 0 0 0 0 2 1 2 0 1 1 0 0 1 1 1 0 0 0 0 0 0 0 0 0 2 0 2 2 0 0 0 0 0 0 0 0 0 0 0 0 0 1 0 0 0 1 1 0 1 0 1 1 2 0 0 2 0 0 0 0 2 0 0 0 0 1 0 2 0 2 0 0 0 0 2 1 1 1 2 0 1 0 0 0 1 0 0 1 1 2 0 2 1 0 2 0 0 1 0 0 1 1 0 0 1 0 1 0 0 0 0 2 2 0 2 2 2 1 0 0 0 0 0 1 0 1 1 0 0 1 1 1 0 2 0 1 0 0 0 2 0 1 1 0 1 0 1 1 0 0 1 1 1 1 1 1 1 0 1 2 0 0 2 1 0 0 2 1 1 0 0 0 0 2 2
106 0 0 0 0 0 2 0 0 2 2 0 0 1 0 0 0 0 0 1 2 2 0 2 2 0 0 2 2 0 2 0 0 0 0 0 2 1 0 0 2 0 0 1 0 0 0 1 0 1 1 1 0 0 1 0 0 0 2 1 1 1 0 1 1 2 2 0 2 0 0 1 2 0 1 2 1 2 2 0 2 0 2 1 1 0 0 1 1 2 1 2 1 0 1 2 0 1 0 1 0 2 1 0 0 0 2 2 1 1 0 1 0 0 1 1 1 0 0 0 0 1 1 1 0 1 1 0 0 1 0 0 0 0 2 0 0 0 0 0 0 0 0 0 0 1 0 0 0 0 0 1 0 0 1 0 0 1 0 0 0 1 0 2 2 2 0 0 1 1 0 0 1 0 0 0 2 0 0 0 1 1 0 1 0 0 1 1 0 0 1 1 0 1 2 0 0 1 0 0 0 1 0 0 2 0 0 0 0 0 0 0 1 0 0 2 0 0 2 0 2 0 1 1 1 0 2 0 0 2 0 0 1 1 0 0 0 1 0 0 0 0 2 0 0 0 0 0 0 0 0 0 0 1 0 1 0 1 0 0 0 0 0 0 0 0 0 0 1 0 0 0 0 1 0 0 0 0 0 0 0 0 2 2 2 0 2 0 0 2 2 2 0 0 2 0 0 0 0 1 0 0 1 1 0 0 0 0 1 0 0 2 1 0 1 0 1 0 0 0 1 1 0 0 1 0 1 0 1 2 2 0 0 0 0 0 0 0 0 1 1 1 2 0 0 0 1 0 2 1 1 0 0 1 1 1 1 1 0 0 0 0 0 0 0 2 0 2 2 0 1 1 1 2 0 0 0 1 1 0 1 1 0 0 1 1 0 0 0 0 0 0 0 0 2 0 0 0 1 1 0 1 0 1 1 1 1 1 0 2 0 0 0 0 2 0 0 0 0 0 0 1 0 1 1 2 0 0 0 0 0 1 0 1 0 1 0 1 1 1 1 1 1 1 1 1 0 1 1 0 0 0 0 2 1 1 1 2 1 1 0 1 0 0 1 1 1 0 0 0 0 0 2 0 2 0 1 0 0 0 1 1 2 2 0 0 1 0 2 0 2 2 1 1 0 0 2 1 2 2 0 2 1 0 2 1 2 0 1 0 0 2 1 0 1 0 1 2 0 2 2 0 0 0 0 0 0 1 1 0 1 0 0 0 1 0 1 1 0 0 2 1 2 0 0 2 0 0 0 1 0 1 0 1 2 1 1 1 1 0 0 0 0 0 0 0 0 1 0 1 1 2 1 0 1 1 1 1 1 1 2 0 1 0 0 0 0 0 1 1 0 0 0 1 1 0 0 0 0 0 0 2 2 0 0 1 0 0 0 0 1 0 1 1 0 1 1 0 0 0 0 0 0 1 0 0 2 0 0 0 0 1 0 1 2 0 1 1 1 2 0 0 0 1 2 0 2 2 0 0 0 2 0 1 2 0 1 1 1 0 0 0 1 1 1 1 0 1 0 0 1 0 1 0 1 2 1 0 1 0 1 0 2 2 2 2 1 1 2 1 1 1 0 0 0 0 0 2 0 1 0 1 0 1 1 0 2 0 0 1 1 1 0 0 0 1 0 2 0 0 0 0 1 0 1 0 0 0 0 0 0 0 1 2 2 2 2 1 0 1 0 1 0 0 0 1 1 2 0 1 1 1 0 0 1 1 1 0 0 0 0 2 2 0 1 0 2 2 0 2 0 0 1 1 1 0 0 0 1 1 1 2 1 1 1 2 1 2 1 1 1 1 2 2 2 0 1 1 0 1 1 1 1 1 0 1 2 0 0 2 2 0 1 1 1 2 2 1 2 0 1 1 0 2 1 0 1 0 0 0 0 2 2 2 0 0 0 1 1 0 0 0 0 0 0 0 0 0 1 0 0 1 1 1 1 0 0 0 0 0 0 1 0 0 0 0 1 0 2 0 0 0 1 1 0 1 0 0 0 2 1 1 2 0 0 0 0 2 1 0 1 1 0 2 2 0 2 0 1 1 0 1 1 1 2 2 0 1 0 1 0 1 1 1 2 1 1 0 1 0 0 1 0 1 1 0 2 1 1 0 1 0 0 1 0 0 0 1 1 0 0 2 2 1 0 1 0 1 1 0 0 0 1 0 0 1 1 0 0 0 0 0 2 0 2 1 1 0 2 2 0 1 0 0 0 0 0 0 2 0 0 0 1 1 0 0 1 0 0 2 0 0 1 1 0 0 0 0 0 1 1 1
107 0 0 0 0 0 2 0 0 2 2 0 0 1 0 0 0 0 1 1 1 2 0 2 2 0 2 2 2 0 2 0 1 1 0 0 2 1 0 1 2 1 0 0 0 2 0 0 0 2 1 1 1 2 1 0 1 0 1 1 1 1 0 2 1 1 1 0 2 1 1 1 2 0 0 2 2 2 2 1 0 0 2 0 1 0 0 0 0 2 0 1 1 0 0 2 0 1 0 0 1 2 1 0 1 1 1 1 1 1 0 1 0 1 2 1 1 1 0 2 2 0 0 0 0 0 0 0 0 0 0 1 0 0 0 0 0 0 0 0 0 0 0 0 1 2 0 0 0 1 0 2 2 1 0 1 1 1 0 1 2 0 0 2 1 1 0 0 2 2 0 0 2 2 2 0 2 0 0 2 2 0 1 2 2 1 2 1 0 0 0 1 0 1 1 0 1 0 1 0 0 0 0 0 2 0 2 1 0 0 1 0 1 0 0 2 0 0 2 0 2 0 1 2 0 0 1 0 0 1 0 0 0 1 1 0 0 2 0 0 0 0 2 0 0 0 0 0 0 0 0 0 0 0 0 0 0 0 0 0 0 0 0 0 1 0 0 0 0 0 0 1 0 0 0 0 0 1 2 0 0 0 0 0 2 0 1 2 0 2 2 0 1 1 2 0 0 1 0 2 0 0 1 1 0 1 1 0 2 0 0 2 2 1 2 0 0 0 1 0 1 2 1 1 1 0 0 0 1 0 2 0 0 0 0 0 0 1 0 1 0 0 1 1 1 0 2 2 2 0 0 2 0 0 0 0 0 0 0 0 0 0 2 1 2 1 1 2 2 1 1 1 0 2 1 1 0 1 1 0 2 1 0 1 0 0 0 0 0 0 0 0 2 0 2 0 2 0 1 1 0 1 0 0 0 0 1 1 0 2 0 0 0 0 1 0 0 0 0 0 0 2 0 0 0 0 0 0 1 1 0 1 2 0 2 1 0 1 1 1 1 1 1 1 0 1 1 0 0 1 0 0 0 2 1 0 1 1 1 1 1 0 0 0 0 2 2 2 0 1 2 2 2 2 1 0 1 0 0 0 2 0 0 0 1 1 0 0 0 0 0 1 0 1 0 0 1 1 1 2 0 2 0 1 1 2 2 0 0 0 0 1 0 0 1 1 1 0 1 2 2 0 1 0 0 1 0 0 0 1 0 1 0 0 1 0 1 1 1 2 0 0 1 0 0 0 1 2 2 0 0 0 1 1 2 1 1 1 1 1 0 0 0 0 0 0 0 1 1 1 0 0 1 0 1 1 1 1 1 1 1 0 1 0 1 0 0 0 0 2 0 0 1 0 1 1 1 0 0 0 0 1 1 0 1 2 1 1 0 1 1 0 0 1 0 1 0 0 0 0 1 0 1 1 1 0 2 2 0 0 0 1 0 1 2 0 0 1 1 1 0 0 0 0 2 0 2 0 1 1 0 2 0 1 1 0 1 2 2 1 0 1 2 0 2 2 1 0 1 0 1 1 1 0 0 1 0 0 0 0 1 0 2 0 2 2 0 1 1 1 0 0 1 1 0 0 0 2 0 2 0 0 0 1 1 0 2 0 0 1 1 1 1 1 0 0 1 1 1 0 0 0 1 1 0 0 1 1 0 1 1 0 0 2 1 1 2 1 0 1 1 0 0 1 0 0 1 1 0 1 1 1 0 1 0 1 1 1 0 1 0 0 2 1 0 0 2 1 0 2 0 0 0 0 0 0 0 0 0 0 2 2 0 0 0 2 0 2 0 1 1 0 0 1 1 0 0 0 0 0 0 2 1 0 1 0 1 0 1 1 2 0 0 0 2 1 1 0 2 0 2 2 0 2 0 0 1 0 1 0 1 2 1 1 0 0 0 1 2 1 1 1 0 0 0 0 0 0 0 0 1 0 0 2 2 0 0 2 0 0 1 0 0 0 0 1 0 0 1 0 0 0 1 0 0 1 2 0 0 1 0 1 2 1 0 1 0 2 1 0 0 2 0 2 2 0 2 0 0 1 0 1 1 1 1 1 1 0 0 1 0 1 1 1 1 1 1 0 1 0 0 1 0 2 1 0 1 0 0 0 0 0 0 1 0 0 0 2 2 0 0 1 1 1 1 0 0 0 0 0 1 1 0 0 2 0 2 0 0 0 2 0 0 1 2 0 0 0 0 1 0 0 0 0 0 1 0 0 1 0 0 0 1 1 0 0 0 1 0 1 0 0 0 2 0 1 1 0 1 0 0 0
108 1 0 0 0 0 2 1 0 2 2 0 0 1 0 0 0 0 1 1 1 1 0 2 2 0 1 2 2 0 2 1 1 1 0 1 1 1 1 0 0 0 1 1 0 1 0 1 0 2 0 1 0 1 1 0 1 0 0 2 1 1 1 0 1 2 1 0 1 0 0 0 2 0 2 2 0 1 2 0 1 0 2 0 1 0 0 0 0 2 0 1 0 0 0 1 1 0 0 1 1 2 1 0 0 0 2 0 1 1 0 1 2 2 2 2 2 0 0 2 2 0 2 2 2 2 2 1 0 1 1 1 0 0 1 0 0 0 0 0 1 0 2 0 1 1 1 0 0 0 0 0 1 0 1 0 0 1 0 0 2 2 0 2 0 1 0 0 1 1 0 0 1 1 2 0 2 0 0 1 2 0 0 2 1 1 1 2 0 0 0 2 0 1 1 0 1 0 0 0 0 0 0 1 2 0 2 1 1 0 1 0 2 0 0 2 1 1 1 1 1 2 2 1 1 1 1 0 0 1 0 0 0 1 2 0 0 2 0 0 0 0 2 0 0 0 0 0 0 0 0 0 0 0 0 2 0 0 0 0 0 0 0 0 1 0 0 1 2 1 0 2 1 1 0 0 0 0 1 0 0 1 0 0 1 0 0 2 0 2 0 0 0 0 2 0 0 1 0 1 0 0 1 1 0 0 0 0 0 0 1 1 2 1 0 0 0 1 1 0 0 2 0 0 1 0 0 0 1 1 1 2 0 1 0 0 0 0 0 0 1 1 2 1 0 0 1 0 1 1 1 0 0 0 0 0 0 1 0 2 1 0 0 0 0 0 1 1 1 0 2 0 1 1 0 0 0 2 1 0 0 2 0 0 1 0 0 0 0 0 0 0 2 0 1 2 0 0 0 0 0 0 0 0 0 0 1 0 0 2 0 0 0 0 0 0 0 1 0 1 0 1 0 1 0 2 0 0 0 0 0 0 0 1 0 0 0 1 0 0 2 0 1 2 2 2 0 0 0 0 0 0 0 1 2 1 2 1 1 1 0 0 1 1 0 1 1 0 0 0 0 0 1 2 2 0 0 1 1 1 1 1 1 1 1 0 1 1 1 1 1 2 1 2 1 0 1 2 2 1 1 1 1 1 1 0 1 0 0 0 0 1 1 0 1 1 0 1 0 1 1 1 0 0 0 1 1 0 0 2 0 2 1 1 0 0 0 1 0 2 0 0 2 2 2 2 2 1 1 1 0 1 1 2 2 1 0 0 2 0 1 0 1 1 1 1 2 0 0 0 0 0 1 0 1 0 1 1 1 1 1 0 1 0 0 0 0 0 0 0 0 0 1 1 0 0 1 1 0 0 0 2 0 0 2 2 0 1 0 1 1 1 0 0 1 0 1 0 1 1 0 1 1 1 1 1 0 1 0 0 1 1 1 2 1 1 0 0 1 2 0 0 0 2 2 0 0 2 0 1 0 2 0 1 1 0 1 2 2 0 0 0 0 1 0 0 0 1 1 0 1 0 1 0 0 1 0 0 0 0 0 0 1 0 0 0 1 2 0 0 0 1 0 0 0 0 1 2 0 2 1 0 0 0 1 0 2 2 0 1 1 1 0 0 0 1 1 1 1 0 0 0 0 0 1 0 0 0 0 0 1 0 0 2 1 1 2 0 1 1 0 0 0 0 0 1 1 0 0 0 0 0 1 1 0 1 2 1 1 1 1 1 2 2 0 0 2 2 0 2 0 1 0 0 0 1 1 0 0 0 2 2 0 0 0 2 0 2 2 2 0 2 1 1 1 0 2 0 0 0 0 1 1 0 1 1 1 0 0 0 0 0 0 0 2 2 2 2 1 0 1 1 0 2 0 0 1 0 0 0 0 2 1 2 0 1 1 0 0 0 0 0 1 0 1 0 1 1 0 0 0 2 1 2 1 1 1 0 0 0 0 0 0 0 0 1 0 0 2 0 0 0 2 0 0 1 0 0 0 2 0 1 2 0 0 0 0 2 0 0 0 1 0 1 1 0 1 0 0 0 1 2 2 2 2 2 0 0 0 0 0 1 0 0 2 1 1 1 2 1 0 2 1 2 1 0 0 0 1 1 2 0 0 1 0 0 1 1 1 0 1 0 2 0 0 0 1 0 0 0 1 0 0 0 2 0 2 0 0 0 2 0 1 0 2 1 1 0 2 1 1 0 0 0 0 0 0 0 0 0 0 0 1 1 0 0 1 1 0 1 0 0 0 1 1 0 0 0 0 0 0 0
109 0 0 0 0 0 1 2 0 0 0 0 1 1 0 1 0 0 1 1 1 1 0 2 2 0 0 1 2 1 1 1 1 0 0 1 1 1 0 1 2 1 0 0 0 0 1 1 0 1 0 1 0 0 2 0 0 0 1 2 0 0 0 2 1 1 1 0 1 0 0 1 2 2 2 2 0 2 2 1 0 0 2 0 0 0 0 0 0 1 0 0 2 1 0 0 0 0 0 0 2 2 1 0 1 1 2 1 2 0 0 1 0 0 0 0 0 0 1 1 1 0 1 1 0 0 0 1 0 2 1 1 0 0 0 0 0 0 0 0 0 0 0 0 2 2 0 0 0 1 0 1 0 0 1 1 0 2 0 0 1 1 0 1 1 2 0 0 1 1 0 2 1 2 1 0 2 0 0 1 1 0 0 2 0 0 2 1 0 0 0 2 0 1 1 0 1 0 0 0 0 0 1 0 2 0 1 0 2 0 2 0 1 0 0 2 0 0 2 0 2 0 1 1 1 0 0 0 0 1 0 0 0 0 2 0 1 2 0 0 0 0 2 0 0 0 0 0 0 0 0 0 0 0 0 1 1 2 0 0 0 0 0 0 0 0 0 1 1 0 0 0 2 2 0 0 1 2 2 1 1 0 1 1 1 0 0 0 0 2 0 1 1 0 2 0 1 1 0 0 0 0 2 0 1 0 0 0 0 0 0 1 2 2 1 0 0 0 1 0 1 1 0 0 1 0 1 0 1 0 2 0 0 1 0 0 0 2 1 1 0 1 2 0 0 0 2 0 2 1 1 0 1 0 1 1 2 1 0 0 1 1 2 0 2 1 0 1 1 0 2 0 0 2 1 1 0 1 0 0 0 0 0 0 0 1 0 0 0 0 0 0 2 1 2 0 1 1 1 1 0 1 0 1 1 1 1 0 0 1 0 0 0 0 1 0 1 0 0 0 0 0 0 0 2 2 1 0 2 2 0 1 0 2 2 1 0 1 0 0 1 1 1 1 1 2 1 0 0 0 0 0 0 2 1 1 1 2 1 2 1 2 1 1 0 1 1 1 0 0 1 1 1 2 0 0 0 0 0 0 2 0 2 2 1 1 1 0 1 0 2 2 1 1 0 0 0 0 0 2 0 2 0 2 0 0 1 1 0 0 0 1 0 1 1 0 0 1 0 1 1 1 0 1 1 0 0 0 0 2 0 1 0 0 0 0 1 2 1 2 0 0 2 0 1 1 1 1 1 0 0 0 1 0 2 2 2 2 0 1 0 0 1 0 0 1 1 1 1 0 1 2 0 0 0 0 0 0 1 0 1 0 2 0 2 1 1 0 1 2 0 0 1 0 1 0 1 0 0 0 0 2 1 0 2 2 1 1 0 1 1 0 1 2 0 2 0 0 0 0 1 0 1 1 1 0 1 0 0 0 0 0 0 1 2 1 0 1 1 1 1 1 0 2 2 0 1 1 0 1 0 1 1 1 1 1 1 2 2 0 0 0 2 0 2 2 1 1 1 0 0 0 0 0 0 1 2 1 1 1 1 1 2 1 1 2 1 2 1 0 0 1 1 0 0 0 1 2 0 2 2 0 0 2 2 0 2 2 0 1 1 1 0 2 0 0 0 1 1 0 0 0 1 0 0 2 0 0 1 0 1 1 0 2 0 0 1 0 0 0 0 0 1 1 0 1 2 1 0 0 0 0 1 0 1 1 0 0 2 1 0 0 1 0 0 1 2 2 0 2 0 0 1 0 0 0 2 0 1 1 1 2 0 0 0 2 0 2 0 1 1 0 1 1 1 0 1 2 0 2 2 2 1 0 1 0 0 0 0 2 2 0 1 1 1 2 2 2 1 0 0 0 0 2 0 0 0 0 0 0 1 1 1 2 0 0 0 0 1 0 0 0 0 0 1 0 1 0 0 0 0 1 1 1 1 0 1 0 0 0 0 0 0 0 0 0 0 0 1 0 0 0 1 1 0 2 0 0 0 2 2 0 1 1 0 1 1 1 1 0 1 2 0 2 2 0 2 0 0 0 0 2 2 1 1 1 1 0 1 1 0 0 0 0 1 1 2 1 2 0 1 1 0 1 1 0 2 0 1 1 1 1 0 2 0 0 0 0 1 1 1 1 2 1 1 0 0 1 0 1 0 0 1 1 0 0 0 0 0 1 0 1 0 0 0 0 0 0 1 1 1 0 0 1 1 0 0 0 2 0 0 0 0 0 0 0 0 0 1 2 0 0 0 2 0 1 1 1 1 0 1 1
110 0 0 0 0 1 1 1 0 1 0 0 1 2 0 2 0 1 0 2 1 2 1 0 1 1 0 1 1 1 1 0 1 2 0 1 1 2 0 0 2 0 0 0 0 0 1 0 0 0 0 1 0 1 0 0 0 0 0 1 0 1 0 1 1 1 0 1 1 0 0 1 2 0 1 2 1 2 2 0 2 0 2 0 2 0 0 0 0 2 0 1 2 0 0 2 0 1 0 1 1 2 2 0 0 0 2 0 2 0 0 2 0 0 0 0 0 0 0 2 2 0 1 1 0 0 0 2 0 2 0 0 0 0 0 0 0 0 1 0 1 0 0 0 0 0 0 0 0 2 0 0 1 0 0 0 0 0 1 0 1 0 0 2 1 2 1 0 1 1 0 0 0 2 2 0 2 0 0 0 0 0 0 2 1 1 1 1 0 0 0 2 0 1 1 0 2 0 0 1 0 1 0 0 1 0 1 1 1 0 2 0 2 0 0 2 1 1 1 1 1 1 0 1 1 0 2 0 0 1 0 0 1 1 1 0 0 1 1 1 0 0 1 1 0 0 0 0 0 0 0 0 0 0 0 1 1 0 0 0 0 0 1 1 1 0 1 0 1 0 0 0 1 1 1 1 0 2 2 2 2 0 1 1 1 1 1 0 1 2 1 2 2 0 2 0 1 2 0 1 0 1 2 0 1 0 1 0 0 1 0 1 2 1 1 0 0 0 0 0 1 2 1 0 0 0 0 0 1 2 2 0 0 0 0 0 0 1 0 0 0 0 2 1 0 1 1 0 1 1 1 0 1 0 1 0 1 1 0 0 0 0 2 1 2 1 0 2 2 1 1 1 0 2 1 1 0 1 0 0 0 1 0 0 0 0 0 0 0 1 1 1 0 0 2 0 1 0 1 1 0 1 0 0 0 0 1 0 0 0 0 1 1 0 1 1 0 0 0 0 0 0 0 0 1 1 1 0 0 0 1 0 0 1 1 1 0 1 0 0 1 1 1 0 0 0 0 0 0 1 0 0 0 2 1 1 0 2 2 2 2 1 1 1 0 2 2 1 0 1 0 0 2 0 2 0 1 0 0 0 0 0 2 2 0 0 1 0 1 0 1 2 0 1 1 0 1 0 1 2 0 2 0 0 1 1 1 0 0 0 0 0 1 1 1 0 0 1 0 1 1 1 0 0 0 1 1 0 0 1 0 1 0 1 1 1 1 0 2 2 1 1 2 1 1 2 1 2 2 0 0 0 0 1 2 1 1 1 1 0 1 1 1 0 0 1 1 1 0 2 0 1 0 0 0 0 0 1 2 1 2 0 2 0 1 1 1 0 0 1 0 0 0 0 0 0 2 0 0 1 1 1 0 1 1 2 0 0 0 0 1 0 0 0 0 0 1 0 0 0 0 0 0 2 2 0 0 1 0 0 0 1 1 0 2 1 1 0 0 0 0 0 0 1 1 0 1 0 0 0 0 2 1 0 1 0 1 2 1 0 0 0 2 0 2 2 0 1 1 0 0 0 0 0 0 1 1 0 0 0 0 0 2 1 2 2 1 1 2 1 1 0 0 1 1 0 0 1 0 1 1 0 0 0 2 0 1 1 1 0 1 0 0 1 0 0 0 0 0 0 0 0 1 0 1 0 0 1 0 1 1 0 0 2 1 0 2 0 2 2 0 2 1 1 0 0 1 1 0 1 1 1 0 0 1 0 0 1 0 0 1 2 2 0 0 1 1 0 0 1 1 0 1 2 2 0 2 0 1 1 1 1 1 1 1 1 1 2 0 2 0 0 2 2 1 1 1 1 0 1 1 2 0 1 1 0 0 0 1 0 1 0 0 0 2 1 1 1 1 0 1 1 0 2 0 0 1 0 0 1 0 1 0 1 0 0 0 1 2 0 1 2 0 0 0 0 0 0 0 0 0 2 1 1 1 0 1 0 0 0 1 0 0 0 0 1 1 0 1 0 0 0 0 0 0 0 0 1 1 2 2 0 2 0 0 0 0 2 0 0 1 1 1 1 2 0 2 0 0 1 0 1 2 2 2 2 0 0 1 2 0 1 0 0 1 2 2 0 1 0 0 1 0 2 1 0 1 1 0 0 1 0 0 1 1 0 0 1 1 0 1 1 1 1 0 0 1 1 0 0 1 0 1 0 1 0 2 1 1 0 2 0 0 1 2 0 0 0 1 1 1 0 0 0 0 0 1 0 0 0 0 0 0 0 0 0 0 0 0 2 1 0 0 1 0 1 0 0 1 0 1 1
111 0 0 0 0 0 0 2 0 0 0 1 0 1 0 0 0 0 0 2 2 2 1 2 2 0 0 1 1 1 1 0 0 1 1 2 0 1 0 1 1 0 2 2 0 0 0 0 0 0 1 2 0 0 2 1 0 0 1 1 1 2 0 0 0 0 0 1 2 0 0 1 2 0 1 2 1 2 2 1 1 0 2 0 2 0 0 1 1 2 1 2 1 0 0 2 0 2 0 1 1 1 1 0 1 1 2 0 0 2 2 2 0 2 2 0 2 1 1 1 1 0 2 2 1 1 1 1 1 1 0 0 0 0 1 0 0 0 1 0 1 0 1 0 0 0 0 0 0 0 1 0 0 0 1 0 0 1 0 0 1 1 0 2 1 1 0 0 0 0 0 1 2 2 2 0 1 1 0 1 1 2 0 2 2 2 2 2 2 1 1 2 0 2 2 0 1 0 0 0 0 0 1 0 2 0 0 2 1 0 0 0 1 0 0 2 1 0 2 0 2 0 2 1 1 1 0 0 0 2 1 0 0 0 1 0 0 1 0 0 0 0 1 0 0 0 0 0 0 0 0 0 0 0 1 2 1 2 0 0 0 0 1 1 1 0 0 0 0 0 1 1 1 1 0 0 1 0 2 1 1 1 1 1 2 1 0 1 0 1 1 0 1 0 2 0 1 2 0 2 0 1 2 0 0 0 0 0 0 0 1 2 2 0 0 0 0 1 0 0 0 2 0 0 1 0 1 0 2 1 1 1 0 0 0 1 1 0 0 0 0 0 2 1 0 0 1 0 2 2 2 0 0 1 0 1 1 0 0 0 1 1 2 1 2 0 1 1 1 0 2 0 0 2 1 1 0 2 0 0 0 1 0 0 0 0 0 1 1 0 0 0 0 0 1 1 0 0 0 0 0 0 0 1 1 1 1 0 0 2 0 0 0 0 0 0 0 1 0 1 0 2 0 0 0 2 0 0 1 1 0 2 1 0 1 1 0 1 1 1 1 1 0 0 0 1 2 1 1 1 0 0 0 1 2 1 2 2 2 2 1 2 1 0 0 0 0 1 0 0 1 1 2 1 2 0 0 1 1 0 1 0 1 1 2 1 0 0 0 0 0 1 1 1 1 0 1 0 2 1 1 2 1 1 1 0 2 0 0 0 0 1 1 1 0 1 0 0 0 2 2 0 1 1 1 1 0 0 0 2 0 1 0 0 0 0 1 2 2 2 1 1 2 1 1 0 1 1 1 0 1 1 1 2 2 1 1 0 2 0 2 0 0 0 0 0 0 2 2 0 1 1 2 0 1 1 2 1 1 1 2 0 1 0 0 0 0 0 0 0 0 0 1 0 1 1 2 0 0 0 0 2 2 0 0 1 0 1 0 2 0 0 0 1 1 0 0 0 1 1 1 1 0 1 1 0 1 1 0 0 0 1 0 2 2 0 2 0 1 2 1 2 0 1 2 0 2 1 0 1 0 1 0 0 1 0 2 1 1 0 0 0 1 1 1 0 1 2 0 0 0 1 2 0 0 2 1 0 1 0 0 1 2 2 2 2 1 0 2 2 1 0 0 0 0 0 0 0 0 1 0 0 0 1 2 1 0 1 0 0 0 0 0 2 0 0 1 1 2 0 0 0 0 1 1 0 2 1 0 1 1 0 0 2 1 1 0 0 2 2 0 2 0 0 0 1 1 1 1 1 0 1 0 0 0 0 1 0 1 1 0 0 2 1 0 1 1 2 0 2 0 0 1 0 0 1 0 0 2 2 2 2 1 1 1 2 1 2 0 1 1 0 1 2 1 1 0 1 0 2 2 2 0 0 2 0 0 0 0 1 1 0 0 0 1 0 0 2 1 0 1 0 0 2 0 0 1 0 0 0 0 2 1 1 0 1 1 1 1 1 1 2 2 0 2 1 1 0 0 0 0 2 2 1 0 1 2 0 0 0 1 0 0 0 1 0 1 1 2 0 0 0 1 0 0 1 0 0 1 2 2 0 2 0 0 1 0 2 0 0 0 1 0 2 2 0 2 0 0 0 0 2 2 2 0 0 2 0 0 1 1 2 0 0 1 1 2 2 2 1 1 1 0 1 2 0 0 2 0 1 0 0 0 2 0 0 0 0 0 0 0 1 2 1 2 0 0 0 1 1 0 0 0 0 1 0 2 0 0 0 1 1 0 1 2 0 1 0 1 0 0 0 0 0 0 0 1 0 0 0 0 0 0 0 0 0 0 0 0 2 2 0 0 1 0 0 0 0 0 1 1 1
112 1 0 0 0 0 0 0 0 2 1 0 0 0 0 0 0 0 1 2 1 2 0 2 2 0 0 1 2 1 1 2 1 0 1 1 1 1 1 0 1 0 0 1 0 0 0 0 0 1 0 0 0 0 2 0 0 1 0 0 0 0 0 1 0 0 1 0 1 1 0 0 1 0 0 1 1 1 1 0 1 0 2 1 2 0 1 0 0 2 0 0 1 0 0 2 0 0 0 0 2 0 0 1 0 0 2 0 1 1 0 2 0 1 2 1 1 0 0 1 1 1 1 1 1 1 1 0 0 0 0 0 0 0 1 0 0 0 0 0 2 0 0 0 0 1 0 0 0 0 0 1 0 0 0 0 0 1 1 0 1 1 0 2 1 2 0 2 0 2 1 0 0 1 2 0 2 0 0 1 1 1 1 2 1 0 2 1 1 0 0 2 0 2 2 0 2 0 0 0 0 1 0 0 2 0 1 1 1 0 1 0 1 0 0 2 2 1 1 1 1 0 1 2 0 0 1 1 1 1 1 2 0 0 1 0 0 1 0 1 0 1 2 0 0 0 0 0 0 0 0 0 0 0 0 1 0 2 0 2 2 2 0 0 1 0 0 1 2 0 0 0 1 1 0 1 0 0 1 0 0 1 0 0 1 0 1 0 0 1 0 0 0 1 1 1 0 2 0 1 0 1 2 0 0 1 1 0 0 0 1 2 1 0 0 0 0 1 1 0 0 2 1 0 0 0 0 0 0 1 2 0 0 0 0 0 0 2 0 0 0 0 2 0 0 1 1 0 1 1 1 0 1 0 0 0 0 0 0 1 1 0 1 0 1 0 1 2 2 0 2 0 2 1 0 0 0 1 0 1 2 0 0 0 0 0 0 0 0 0 0 0 0 0 2 0 0 0 0 1 0 1 0 0 1 0 0 1 0 1 1 0 0 0 0 0 2 0 0 0 0 1 1 1 0 1 0 1 1 0 0 2 1 0 0 0 0 0 0 1 0 2 1 1 0 2 2 0 0 0 1 1 0 2 1 0 1 2 2 0 0 0 0 0 2 2 2 2 0 0 2 2 1 1 1 0 1 0 0 0 1 0 0 0 1 0 0 1 1 0 2 2 0 1 1 0 2 0 1 1 1 1 1 1 1 0 2 0 1 0 0 1 1 0 0 0 1 0 0 1 1 0 0 0 1 0 0 1 2 1 2 0 0 0 0 0 0 1 1 2 0 0 2 2 2 1 1 0 0 0 0 1 1 1 2 1 1 0 2 0 0 0 0 2 2 0 2 2 1 0 0 1 0 0 0 0 0 0 0 0 0 0 1 0 0 0 0 1 0 1 1 0 0 0 1 1 2 1 0 1 1 1 1 0 1 1 1 1 0 0 2 2 0 1 1 0 1 0 1 1 0 1 0 0 0 1 0 1 0 0 0 1 1 2 2 0 1 0 0 1 0 1 0 1 1 0 2 2 0 1 0 1 0 0 1 0 2 1 0 0 0 0 1 1 0 0 1 0 2 0 0 1 1 0 0 2 2 1 2 1 1 1 2 2 1 2 1 1 1 2 0 0 0 0 0 0 0 1 0 0 0 0 1 1 1 1 1 2 1 0 0 0 0 1 0 0 0 1 2 0 0 0 0 1 0 1 1 1 0 1 2 0 0 2 1 1 1 1 0 1 1 0 0 1 0 1 2 0 0 0 0 0 0 0 0 0 1 1 0 1 0 0 2 1 0 0 2 2 0 2 0 0 0 0 0 0 2 0 0 0 0 0 0 0 1 1 0 1 1 2 0 2 1 1 0 1 0 1 0 2 2 2 0 0 1 0 2 0 0 1 1 0 0 0 2 2 2 2 1 1 0 1 0 2 0 0 2 0 0 1 0 2 0 1 0 0 0 0 1 0 0 1 1 0 1 1 0 0 0 1 0 2 0 2 2 0 0 0 0 0 0 0 0 0 0 1 0 0 1 0 0 0 1 0 0 0 0 1 1 2 1 0 2 1 0 0 0 2 0 0 0 1 0 1 1 0 1 0 0 0 1 2 1 1 0 1 0 1 0 1 0 1 1 1 1 1 1 0 2 1 0 2 0 0 1 0 0 1 0 0 0 0 0 2 0 0 0 0 1 1 0 0 0 0 0 0 0 1 0 0 0 0 0 0 0 0 1 0 0 1 0 0 1 0 1 1 1 0 2 0 0 0 0 1 1 1 0 0 2 0 0 0 0 1 0 0 1 0 0 1 0 0 0 1 0 0 1 0 0 1 2 1
113 0 0 1 0 0 0 0 0 2 1 1 1 1 0 1 0 0 0 2 1 2 0 2 2 0 0 0 1 1 1 0 0 1 0 1 1 1 0 1 1 0 0 0 0 0 0 0 1 1 0 1 2 2 0 0 1 0 1 1 1 1 0 1 1 1 1 0 1 0 0 1 2 0 1 2 0 0 1 0 0 0 2 0 2 0 0 0 0 2 0 1 2 1 0 1 0 0 0 0 1 2 0 0 1 1 2 0 0 2 0 1 0 2 2 0 2 0 0 2 2 0 1 1 0 0 0 2 2 2 0 0 0 0 0 0 0 0 0 0 1 0 1 0 1 1 0 0 0 1 0 1 0 1 0 0 2 1 0 0 1 1 0 0 0 2 0 0 0 1 0 1 1 1 1 0 2 0 0 0 0 0 0 2 0 0 2 0 0 0 0 2 0 1 2 0 2 0 0 0 0 0 1 0 2 0 1 0 2 0 0 0 1 0 0 2 1 1 1 1 1 1 2 2 0 0 1 0 0 0 0 0 0 0 1 0 0 2 0 0 0 1 2 0 0 0 0 0 2 0 0 0 0 0 1 1 0 2 0 0 0 0 0 0 0 0 0 0 2 0 0 1 0 0 0 0 1 2 2 2 2 0 0 0 1 0 1 0 0 1 0 0 2 0 2 0 1 0 0 2 0 1 2 0 2 0 1 0 0 0 0 1 1 0 0 0 1 1 0 0 0 2 1 0 0 0 0 0 2 1 1 2 1 1 0 0 1 1 0 1 1 1 2 0 1 0 2 1 1 1 1 0 0 0 2 0 1 1 0 2 2 0 2 0 2 0 1 2 2 1 1 1 0 1 1 1 0 1 1 0 0 0 0 0 0 2 0 0 0 0 0 0 1 0 2 0 0 0 1 1 0 1 0 2 2 2 0 1 0 1 2 0 0 1 1 0 0 0 1 0 1 1 1 0 0 2 2 1 1 0 0 1 0 0 1 0 0 1 1 0 0 2 2 2 1 2 1 0 0 0 0 0 0 2 1 0 1 1 1 1 0 1 0 0 0 0 0 1 0 1 2 2 2 0 2 0 2 2 2 0 0 0 0 0 2 1 0 0 1 0 0 1 0 1 0 0 1 1 1 2 0 2 2 0 1 0 1 0 2 0 0 2 1 1 1 0 0 0 0 0 0 2 1 1 2 0 0 0 0 2 0 2 0 1 0 0 0 0 0 0 0 0 1 1 1 1 1 1 1 0 0 0 0 2 1 0 0 1 1 0 0 0 1 0 0 2 2 1 1 0 0 1 1 0 0 0 1 2 2 2 2 0 2 0 2 0 0 2 0 2 0 1 0 0 0 1 1 0 0 0 0 2 1 0 1 1 1 1 0 2 0 0 0 1 1 0 0 0 0 0 0 0 0 0 0 1 1 1 0 0 1 0 1 1 2 0 0 0 1 1 0 0 0 2 2 0 1 1 0 1 0 1 0 0 1 0 2 2 2 1 0 0 0 1 1 1 0 2 0 0 1 0 0 0 0 1 1 0 0 0 2 0 2 1 2 2 0 0 2 2 0 1 1 0 1 0 0 2 0 2 0 1 0 1 2 0 1 2 0 0 1 0 0 1 0 2 1 1 1 0 1 0 0 1 1 0 1 0 0 0 1 1 0 1 1 0 0 0 0 0 0 0 0 0 0 0 1 1 0 1 1 1 2 0 0 0 0 0 0 0 0 1 2 0 0 1 1 1 0 2 0 0 0 0 0 0 1 0 0 0 1 1 1 1 0 2 0 2 1 1 1 1 2 2 2 0 1 0 0 1 1 2 2 0 0 0 1 0 1 0 1 0 1 1 0 2 1 1 2 0 1 1 0 2 0 0 0 0 0 0 0 2 1 2 0 0 0 0 1 0 1 1 0 0 0 0 0 0 0 0 0 2 1 2 1 1 1 1 0 0 0 0 0 0 0 0 0 0 1 0 0 0 1 0 0 2 1 0 1 1 0 0 1 0 0 1 1 2 0 0 0 1 0 1 1 0 1 0 0 1 0 0 2 2 1 1 0 2 0 0 0 1 1 1 1 1 1 0 1 0 0 1 0 0 0 0 2 0 0 1 0 0 0 2 0 0 0 1 1 0 1 1 0 0 1 1 0 1 0 0 2 0 0 0 0 1 1 1 2 1 1 0 2 0 2 2 2 0 2 1 0 1 0 1 1 2 0 1 1 1 1 1 1 1 0 1 2 0 1 2 0 1 0 2 0 0 0 0 0 0 1 0
114 0 0 0 0 0 1 2 0 1 0 1 0 1 0 0 0 0 1 1 1 1 0 2 2 0 0 2 2 0 0 0 0 0 0 1 1 2 0 2 0 0 1 1 0 1 0 0 0 2 1 1 1 2 0 0 1 1 0 1 0 1 0 1 1 1 2 1 2 1 1 1 1 0 1 1 0 1 1 0 1 0 2 1 2 0 0 1 1 2 0 1 1 0 0 2 0 0 0 0 1 2 1 0 0 0 2 0 0 2 1 1 0 0 1 1 0 0 1 1 1 0 2 2 1 1 1 1 0 1 0 0 0 0 0 0 0 0 0 0 0 0 0 0 0 0 0 0 0 1 0 0 1 1 0 1 0 2 1 0 1 1 0 2 0 2 0 1 0 2 0 0 0 1 1 0 2 0 0 1 1 0 1 2 1 0 2 1 1 0 0 2 0 2 2 0 2 0 0 0 0 0 0 0 2 0 2 2 2 0 0 0 1 0 0 2 1 0 2 0 2 0 2 1 1 1 0 2 1 1 0 0 0 0 2 0 0 1 1 1 0 0 2 0 0 0 0 0 1 1 1 1 0 0 0 0 1 1 1 0 0 0 0 0 0 0 0 0 1 0 0 2 0 0 0 0 0 0 2 0 0 0 0 0 2 1 0 1 0 2 0 0 1 1 2 1 1 1 0 1 0 1 1 1 0 0 0 0 0 0 1 2 2 1 1 0 0 0 0 0 0 1 1 1 2 0 1 0 1 2 2 0 1 0 0 0 0 1 0 0 0 0 2 2 0 1 1 0 1 2 2 0 1 1 0 1 1 1 0 2 2 0 2 1 2 0 2 2 2 0 2 0 2 1 1 1 0 2 1 0 0 1 0 1 0 1 0 0 0 0 0 0 2 0 1 2 0 1 0 0 0 0 0 1 1 1 1 1 0 1 1 0 0 0 1 1 1 1 0 0 0 2 0 1 1 2 2 0 0 0 0 1 1 1 1 0 0 2 0 0 2 0 2 0 0 1 0 0 1 0 0 0 0 1 1 0 1 1 0 1 1 0 0 0 1 1 1 0 0 0 0 0 1 1 0 1 0 0 0 1 2 0 2 2 1 1 0 0 0 0 1 0 0 1 1 0 2 1 1 2 0 2 0 2 0 0 1 1 1 0 0 2 1 1 0 1 0 1 0 2 2 0 0 0 0 1 1 0 0 2 0 2 0 0 0 0 0 0 1 2 1 1 0 0 0 1 0 1 1 0 0 1 0 2 1 0 0 0 0 0 0 0 1 0 0 2 2 1 0 1 0 0 0 0 0 0 0 1 2 2 2 0 2 0 2 0 0 0 0 1 0 0 0 0 0 0 0 0 0 0 0 2 1 0 2 2 1 1 0 0 1 0 0 0 1 0 0 0 0 0 1 0 0 0 0 0 1 2 0 0 1 0 1 1 2 0 0 1 1 2 0 0 0 1 1 0 2 1 0 0 0 0 0 1 2 0 1 2 2 0 0 0 1 0 1 1 1 1 1 0 0 0 0 0 0 2 2 2 2 2 2 1 1 0 0 0 1 0 2 2 0 0 1 0 0 0 1 2 0 2 1 1 0 0 0 0 1 2 0 0 1 0 0 2 0 0 1 1 0 0 0 0 1 1 0 1 1 0 0 0 1 0 0 2 0 0 1 1 1 2 1 2 1 1 0 0 2 1 0 1 1 1 0 0 0 1 0 1 0 0 1 2 2 2 0 0 2 2 1 2 0 0 2 1 1 0 1 0 1 1 1 1 0 0 0 1 0 1 0 1 1 1 2 2 0 2 0 0 0 0 0 1 0 0 1 1 2 0 0 1 2 1 0 0 1 1 1 2 2 0 0 1 0 2 0 0 1 0 0 1 1 0 0 1 0 0 0 0 1 0 0 1 0 0 0 0 0 0 0 1 1 1 2 0 0 0 2 0 0 0 0 0 1 0 0 1 1 0 1 0 0 0 2 0 0 1 1 1 1 2 2 0 1 0 0 0 1 2 0 0 0 1 0 2 2 1 2 0 0 0 0 2 1 1 0 1 0 1 0 1 0 1 0 0 0 2 2 1 2 0 0 2 0 0 1 0 1 1 0 1 0 0 1 2 0 0 1 1 2 0 0 1 2 1 1 0 0 0 1 0 1 0 0 0 1 1 2 0 0 0 1 0 2 0 1 1 1 0 2 2 1 0 0 0 0 0 0 0 0 0 0 0 0 0 0 0 1 0 1 2 0 0 0 2 0 0 0 0 1 1 2 0
115 0 0 0 0 1 2 2 1 1 1 0 2 2 0 2 0 0 0 2 2 2 0 2 2 0 1 0 1 1 1 1 1 1 0 1 1 1 0 0 0 0 0 0 0 2 2 0 1 0 0 1 1 1 1 1 0 0 2 0 0 1 0 1 0 1 1 2 2 0 0 2 2 0 2 2 0 2 2 0 2 0 2 2 2 0 0 0 0 2 0 0 2 0 0 1 0 0 0 0 1 2 0 0 1 1 2 1 1 1 0 1 1 0 2 2 2 1 0 2 2 0 2 2 2 2 1 0 0 0 0 0 0 1 1 1 1 0 0 0 2 0 0 0 1 0 0 1 1 1 0 0 1 0 0 0 0 1 0 2 2 1 0 2 1 0 0 0 0 0 0 2 0 2 0 1 1 0 0 0 0 0 1 2 1 0 2 0 0 0 0 2 0 2 2 0 1 0 0 0 0 0 0 1 2 0 1 1 0 0 0 0 1 0 0 2 0 2 1 1 1 1 0 1 0 0 1 0 0 0 0 0 0 0 2 0 0 2 0 0 0 0 2 0 0 0 0 0 0 0 0 0 0 0 0 2 2 2 1 1 1 1 0 0 1 0 0 0 0 0 0 0 1 1 0 0 1 1 1 2 2 0 0 0 1 1 0 1 1 2 1 1 0 1 1 1 0 2 0 2 0 0 2 0 1 0 1 0 0 0 1 1 2 0 1 0 0 0 0 0 0 1 1 1 1 0 1 0 2 1 2 2 0 0 0 0 0 1 0 0 0 0 1 1 0 0 1 1 2 1 1 1 0 0 1 0 1 0 0 1 1 0 2 1 2 1 1 2 2 1 1 1 0 2 1 1 0 0 0 0 1 1 0 0 0 0 0 0 0 0 0 0 2 0 1 1 1 0 1 1 0 1 0 1 1 0 1 0 0 2 0 0 0 0 1 0 0 0 0 0 0 1 0 0 1 2 1 0 1 0 1 0 0 0 0 1 0 0 1 1 1 0 2 0 0 2 1 0 0 0 0 0 0 2 1 1 1 1 1 1 1 1 0 0 0 1 0 1 0 1 1 1 1 2 2 0 0 1 1 0 0 0 2 2 0 0 2 0 1 0 1 2 0 1 0 0 2 1 2 2 0 2 1 1 1 0 2 0 1 0 1 2 1 1 0 0 1 1 0 2 2 0 0 0 0 1 1 0 0 1 0 1 0 1 0 1 0 1 1 2 0 0 1 0 1 0 0 1 1 0 0 0 0 2 1 0 0 1 1 0 1 0 1 0 0 2 1 2 1 1 0 1 0 0 0 0 0 1 2 1 2 0 2 0 2 2 2 0 0 0 0 0 1 0 0 0 0 0 0 1 1 1 0 0 2 2 2 1 0 2 0 0 0 0 2 0 0 0 1 1 1 1 0 0 0 1 1 1 0 0 0 0 0 0 2 1 0 1 1 2 1 1 0 0 1 0 2 0 0 2 0 1 0 2 2 0 1 2 2 0 0 0 0 0 2 2 1 0 2 0 0 0 0 0 2 2 2 0 1 0 1 1 2 2 2 2 1 0 1 1 0 0 1 1 1 0 0 2 0 1 1 0 0 0 1 0 1 2 0 0 1 0 0 1 0 1 1 1 1 0 0 0 0 1 0 0 1 2 0 1 2 0 0 2 0 0 1 2 0 2 1 0 1 1 0 0 2 0 0 0 0 0 1 0 0 0 0 0 1 0 0 2 2 1 0 1 2 1 0 1 1 0 0 2 1 1 1 0 1 1 2 2 1 1 0 1 0 2 1 1 1 1 2 2 2 0 2 0 0 1 0 1 1 0 1 0 1 0 0 1 1 0 0 0 1 2 1 2 2 0 0 0 0 2 0 0 1 0 0 1 0 1 0 1 0 0 0 0 0 0 0 0 0 0 0 0 0 0 0 0 0 2 1 2 1 0 1 1 2 2 0 0 0 0 0 1 0 0 0 0 1 0 0 2 0 2 0 1 1 2 2 0 2 0 0 0 1 1 2 0 2 2 1 1 1 0 1 0 0 0 0 2 0 0 2 2 0 0 0 1 1 1 0 0 0 2 2 0 2 0 0 2 0 1 0 0 2 1 0 0 0 0 1 1 0 0 1 2 2 0 0 0 1 2 1 0 0 1 0 0 1 0 2 0 0 0 0 1 1 0 1 1 0 2 2 0 2 2 2 0 0 0 1 1 2 1 0 0 0 0 0 0 0 0 0 0 0 0 0 2 1 0 2 2 0 0 1 0 0 0 0 0
116 1 0 0 0 0 0 0 0 2 2 0 0 0 0 0 0 0 0 2 2 2 0 2 2 0 1 1 2 1 1 0 1 2 0 1 1 2 0 0 2 1 0 0 0 0 0 0 0 0 0 0 1 1 1 1 0 0 0 2 0 2 0 1 0 0 0 1 2 0 0 1 2 0 2 2 0 2 2 1 1 0 2 1 2 0 1 1 1 1 1 1 1 0 0 1 0 0 0 0 2 2 1 1 0 0 2 1 1 1 0 1 2 2 2 2 2 0 0 1 1 1 2 2 2 2 2 0 0 1 0 0 0 0 0 0 0 0 0 0 1 0 0 0 0 0 0 0 0 0 0 1 1 1 1 0 0 0 0 0 1 1 0 2 1 2 1 0 0 0 0 1 0 2 2 0 2 0 0 1 1 0 0 2 1 1 2 1 1 1 1 1 0 0 0 0 1 0 0 0 0 0 1 0 2 0 0 1 0 0 1 0 1 0 0 2 1 0 1 1 1 0 1 2 0 0 2 0 0 0 0 0 0 0 1 0 0 2 0 0 0 0 1 0 0 0 0 0 0 0 0 0 0 0 0 1 0 1 1 1 0 0 1 1 1 0 0 1 2 0 0 1 1 1 0 1 0 2 2 1 1 0 1 1 1 0 0 1 0 2 1 0 0 1 1 2 0 1 1 2 1 1 1 1 0 0 0 0 1 0 0 2 2 0 1 0 1 0 0 0 1 1 1 1 2 0 1 0 0 1 2 1 0 0 0 0 1 1 0 1 1 1 2 2 0 0 1 2 2 2 2 0 0 2 0 1 1 1 0 1 1 0 1 1 1 0 1 2 2 0 2 0 0 2 0 0 0 1 0 0 1 1 1 1 0 1 0 0 0 0 0 0 2 1 2 0 1 0 0 0 0 0 0 2 2 0 0 0 0 2 0 0 0 1 1 0 0 1 0 0 0 1 0 1 1 1 1 1 2 1 0 1 0 2 1 1 0 1 1 0 1 1 1 0 0 0 0 0 1 0 0 0 0 2 1 1 1 2 1 2 1 2 0 0 0 0 0 0 0 0 1 1 1 1 1 0 1 0 0 0 2 1 1 1 1 0 1 0 0 0 0 1 1 1 1 0 2 0 1 1 1 1 2 0 2 0 2 1 1 0 0 2 1 1 0 0 1 1 0 2 2 0 0 0 0 2 2 0 0 2 0 1 0 1 1 0 0 1 1 2 1 0 2 0 0 1 1 0 0 0 0 1 0 0 2 2 2 2 1 0 1 0 0 1 1 0 2 2 1 1 0 1 1 0 0 0 1 1 1 1 2 0 0 0 0 0 0 0 0 0 0 0 2 0 0 0 1 0 0 0 0 1 1 0 1 2 1 1 0 2 1 0 0 0 1 0 0 0 0 0 1 0 0 0 0 1 1 2 0 0 1 1 0 2 2 0 1 0 0 1 0 1 0 0 1 0 1 1 0 2 0 1 0 2 2 0 0 0 0 0 0 0 1 0 1 1 1 0 0 1 1 1 0 0 1 1 1 0 0 0 1 1 2 2 2 2 2 0 1 1 0 0 0 0 0 0 0 1 0 2 1 0 0 1 2 0 2 2 0 0 0 0 0 2 0 1 1 2 1 0 1 0 1 0 0 2 0 0 0 0 0 0 0 2 0 1 2 0 1 1 0 1 0 0 0 0 1 0 0 0 0 0 0 0 0 0 0 0 2 1 0 0 2 0 0 1 1 2 0 2 0 0 0 1 1 0 2 0 1 1 1 2 0 0 0 1 0 2 0 2 0 0 2 2 1 0 0 0 0 0 0 0 1 0 1 0 1 0 0 1 1 0 0 0 0 2 0 2 2 0 2 1 0 2 0 0 2 0 0 0 0 2 1 2 0 1 0 1 2 1 2 2 0 0 0 0 0 0 0 0 0 2 1 1 1 0 1 0 0 0 0 0 0 0 0 0 1 1 1 0 0 0 1 0 0 1 0 0 0 1 0 1 0 0 0 0 2 2 1 0 0 1 1 0 2 2 1 0 0 0 0 2 1 1 1 1 1 2 0 0 0 0 0 0 1 2 2 2 2 2 0 2 2 0 2 0 2 1 1 1 1 0 0 2 0 0 0 2 2 0 1 0 0 1 0 0 1 0 0 0 1 0 1 0 0 1 1 0 0 0 0 2 1 0 1 0 0 0 0 0 0 0 0 0 0 2 0 1 1 0 0 0 1 1 0 0 1 0 0 2 1 0 1 1 0 0 0 0 1 1 2 2
117 1 1 0 0 1 1 2 0 0 0 0 1 1 0 2 0 0 2 0 0 1 0 1 2 0 2 1 1 1 1 0 0 1 0 1 1 0 0 1 0 0 0 0 1 0 1 0 0 1 1 1 1 1 1 1 1 1 2 1 1 1 0 1 1 1 1 1 2 0 0 1 2 1 2 2 0 0 0 0 0 0 1 0 0 0 0 2 1 2 0 1 1 0 0 1 0 0 0 0 1 2 1 0 0 0 2 0 1 1 0 1 1 1 2 0 1 0 0 1 1 0 1 1 1 1 1 2 1 2 1 1 0 1 1 1 0 0 0 0 2 0 0 0 1 0 0 0 0 0 1 0 1 1 1 0 0 1 0 0 1 1 0 2 1 1 0 1 0 1 1 1 0 1 2 0 1 1 1 0 0 1 2 2 2 0 2 2 1 1 1 2 0 1 1 0 0 0 1 0 0 0 1 1 2 0 1 0 1 0 0 0 0 0 0 2 0 0 1 1 1 0 2 2 0 0 1 0 0 2 0 0 1 0 1 0 0 2 0 0 0 0 1 0 0 0 0 0 0 0 0 0 0 1 0 0 0 1 1 0 0 0 1 1 1 0 0 0 2 1 0 0 1 1 1 1 1 2 2 1 1 0 0 0 1 1 1 0 0 2 1 2 0 1 2 1 0 1 0 1 0 1 2 1 0 0 0 0 0 0 1 2 1 1 1 0 0 0 0 0 0 0 1 1 2 0 1 0 1 0 0 2 0 0 0 0 0 1 0 1 1 1 2 2 0 0 2 0 2 1 1 0 0 0 2 0 0 1 0 2 1 0 1 1 1 1 0 1 1 0 2 0 1 1 1 0 0 2 1 0 1 2 0 0 1 1 0 0 0 0 0 0 0 0 2 0 0 2 1 1 0 1 0 1 2 0 0 0 0 0 0 0 0 0 2 1 0 0 0 0 0 2 2 0 0 2 1 0 0 1 0 0 0 0 0 1 0 0 1 2 1 1 2 0 0 2 1 0 0 0 0 1 0 1 2 0 2 2 0 2 2 2 1 1 0 1 1 2 0 0 2 2 1 2 1 0 1 0 0 2 1 1 2 2 0 0 2 0 1 0 0 2 0 1 0 0 1 0 1 2 0 2 1 1 1 0 2 0 1 0 1 1 1 0 1 0 0 0 0 0 1 2 1 1 1 0 0 1 1 2 0 1 0 0 1 0 1 0 1 1 1 1 1 1 1 2 2 2 2 0 0 0 0 2 2 0 0 0 1 1 0 0 0 0 0 0 0 1 1 0 0 1 0 0 0 0 0 1 2 1 2 0 1 0 0 0 0 2 0 1 0 0 0 0 0 0 0 0 0 0 0 1 2 0 0 0 0 0 0 1 1 0 1 1 0 1 1 1 0 1 1 1 1 1 1 0 1 1 0 0 0 1 1 1 1 1 0 0 0 1 0 0 0 1 1 0 2 1 0 1 0 2 0 1 2 0 1 1 1 0 0 0 1 0 2 2 1 1 1 0 0 1 0 0 1 2 2 1 0 0 1 0 2 1 1 2 0 1 0 1 0 1 0 2 1 0 0 2 0 2 1 0 0 0 1 0 1 2 0 0 2 0 1 0 0 0 1 1 0 0 0 0 0 1 1 0 1 0 0 0 0 0 0 2 0 0 1 1 1 2 1 1 0 0 0 1 1 0 0 0 0 0 1 1 0 0 0 0 0 0 0 1 2 2 0 0 2 0 0 2 0 0 0 0 0 1 1 0 1 1 2 2 0 1 0 1 0 1 0 1 1 1 1 2 2 0 0 1 0 1 1 2 0 0 2 0 1 0 0 1 1 0 0 0 2 2 2 2 2 1 2 1 0 2 0 0 1 0 0 0 0 2 1 0 0 0 0 0 0 0 0 0 2 0 2 0 2 0 0 1 1 1 0 2 2 0 0 1 0 0 0 0 0 0 0 0 0 0 1 0 0 0 1 0 0 2 1 1 2 2 2 0 2 0 0 0 0 2 0 0 0 2 1 0 2 2 1 0 0 0 0 2 1 1 1 1 0 1 0 1 0 2 0 0 1 1 2 1 2 0 1 1 1 1 0 0 2 0 1 0 0 1 0 2 0 0 0 0 1 1 0 0 1 2 0 0 0 0 0 0 1 0 1 1 0 0 1 1 1 1 0 1 0 0 0 0 0 0 2 2 1 0 0 0 0 1 0 1 2 1 1 1 1 2 0 1 2 0 0 2 2 0 0 2 0 1 0 0 1 0 1 1
118 0 0 0 0 0 2 2 1 1 1 0 0 0 0 0 0 0 0 2 2 2 0 2 2 0 2 2 2 1 0 2 1 1 0 0 2 2 0 1 1 0 1 2 0 1 0 0 0 0 0 0 2 2 0 0 1 0 1 1 1 2 0 0 1 1 0 2 2 0 0 2 2 0 1 2 1 0 1 0 0 0 1 0 1 0 0 0 0 2 0 0 2 0 0 2 0 0 0 0 2 1 2 0 0 0 2 2 2 1 0 2 0 1 2 1 1 0 0 2 2 0 1 1 0 0 0 0 0 0 0 0 0 0 1 0 0 0 0 0 1 0 0 0 1 1 1 0 0 1 0 2 1 0 0 1 1 0 1 0 1 0 0 2 1 2 1 0 1 1 0 0 0 1 1 0 1 0 0 0 0 1 0 1 1 1 1 1 0 0 0 2 0 1 1 0 1 0 1 1 0 1 0 0 2 0 1 1 1 0 1 0 1 0 0 2 0 0 1 1 1 0 2 2 0 0 1 0 0 0 0 0 0 0 2 0 0 1 0 0 0 0 2 1 0 0 0 0 0 0 0 0 0 1 0 0 0 2 0 0 0 0 2 2 2 0 0 0 2 1 0 1 1 1 1 0 0 0 0 0 0 1 1 1 2 0 0 1 0 2 1 2 1 0 2 0 1 0 0 1 0 0 2 0 1 0 0 0 2 0 0 2 2 0 2 0 0 0 1 0 0 1 0 0 1 0 2 0 0 2 2 0 0 0 0 0 0 1 0 1 1 2 2 2 0 1 1 0 2 1 1 0 0 0 0 0 1 0 0 1 2 1 1 1 1 2 0 2 2 1 1 1 1 2 1 0 0 1 1 0 2 1 0 0 0 0 0 0 0 0 0 0 0 0 2 0 1 1 0 0 0 0 0 1 1 1 1 0 1 2 0 0 0 0 0 0 2 1 0 1 0 1 0 1 1 1 0 0 1 0 1 0 1 0 1 0 0 1 0 0 2 0 2 1 1 1 0 0 0 0 0 0 0 2 2 2 2 2 2 2 1 2 0 0 1 1 1 1 0 0 1 1 1 1 2 0 2 0 0 0 2 1 1 1 2 1 0 1 1 1 2 1 2 2 1 0 2 2 2 2 0 1 1 0 2 1 2 0 1 0 0 1 0 1 0 0 0 0 0 2 2 0 0 0 0 1 0 1 1 1 1 1 0 0 1 0 1 1 1 2 1 1 1 0 0 1 0 1 1 0 1 2 1 2 0 0 0 1 0 1 0 0 0 1 1 0 1 0 0 0 0 1 2 0 0 0 2 2 2 2 2 0 1 0 1 0 0 0 0 2 0 0 1 0 0 0 1 0 0 1 1 1 1 1 2 2 1 0 0 1 0 0 0 0 1 0 1 0 0 0 1 0 0 0 0 0 2 0 0 0 0 1 0 2 2 0 0 2 0 0 0 1 0 1 2 0 2 0 0 2 0 1 0 0 1 0 2 2 2 0 0 0 2 0 2 1 1 1 0 1 1 1 1 0 0 2 2 1 2 1 1 0 2 2 2 2 0 2 1 0 0 1 0 0 0 0 0 1 0 0 0 0 0 1 2 0 1 1 1 0 0 0 0 2 0 0 0 0 0 0 0 0 0 0 0 1 0 1 1 0 1 0 0 2 0 0 0 0 0 0 0 0 0 1 0 0 1 0 0 0 0 0 1 0 0 0 0 0 0 0 0 0 2 2 0 0 2 1 0 2 0 1 0 0 0 0 1 0 0 0 1 2 1 1 1 2 1 1 0 1 0 1 1 2 2 0 0 0 0 2 1 1 0 0 2 0 1 0 0 1 2 1 1 0 2 2 2 2 1 0 1 0 0 2 0 0 1 0 0 1 0 1 0 1 0 1 0 0 0 0 0 0 1 0 1 0 1 0 0 2 0 0 0 2 2 0 0 0 1 1 0 0 0 0 0 1 0 0 1 0 0 0 1 1 0 2 1 1 1 2 2 0 2 0 0 0 0 1 1 0 1 1 1 1 1 0 1 0 0 0 0 2 2 2 1 1 1 0 0 1 0 2 1 1 1 1 1 1 2 0 1 1 0 1 0 1 1 2 2 0 2 0 0 2 0 0 0 1 2 2 0 1 1 2 1 0 0 0 0 0 2 0 2 0 1 0 0 0 1 1 1 0 0 1 2 0 1 0 2 1 1 0 0 0 0 0 0 0 0 0 0 0 0 0 0 0 0 0 0 0 0 0 0 0 0 0 0 0 0 0 2 2
119 0 0 1 0 0 1 1 0 1 0 1 1 1 0 1 0 0 0 2 2 2 1 2 2 0 1 2 2 0 2 1 2 2 0 2 0 2 0 0 2 0 0 0 0 0 1 0 0 1 0 0 2 2 0 0 0 0 1 1 1 2 0 2 0 0 1 1 2 1 0 1 2 0 1 2 1 0 1 0 0 0 2 2 2 0 0 2 2 2 0 1 0 0 1 2 1 1 1 0 0 2 0 1 0 0 2 1 1 1 0 1 1 2 2 1 2 0 1 1 1 0 2 2 2 2 2 1 1 2 1 1 1 1 0 0 1 0 0 0 1 0 0 0 1 0 0 0 0 0 0 1 0 0 1 0 0 0 1 0 1 0 0 2 1 2 1 2 0 1 0 0 1 1 1 0 2 1 0 0 0 0 1 2 2 1 2 1 1 0 0 2 0 1 1 0 1 0 0 1 0 1 0 0 2 0 1 1 0 0 1 0 0 0 0 2 0 0 2 0 2 1 2 2 0 0 0 1 1 0 0 1 0 0 1 0 0 2 0 0 0 0 2 1 0 0 0 0 0 0 0 0 0 0 0 1 0 2 1 0 0 0 0 0 1 0 0 0 2 0 1 1 1 1 0 0 1 1 1 1 1 0 2 2 2 0 2 1 1 2 1 1 1 0 1 0 0 0 0 0 0 0 1 1 0 0 0 0 0 0 0 2 2 0 1 0 2 1 0 0 0 1 1 0 0 0 0 0 1 1 1 1 0 0 0 0 0 0 0 0 0 0 1 2 0 1 1 1 2 1 2 0 1 0 1 1 2 0 0 2 2 0 1 1 1 0 1 1 1 0 2 0 2 1 1 1 0 1 1 0 0 1 0 0 0 1 0 0 0 0 0 0 1 0 2 0 1 1 0 1 0 1 0 2 2 1 0 2 0 2 0 0 0 0 1 0 0 0 0 0 0 2 0 0 1 2 1 0 2 0 2 0 2 0 2 0 0 1 1 1 0 2 2 0 0 2 1 0 0 0 0 1 0 1 2 1 2 2 1 2 2 2 1 1 0 1 1 1 0 1 1 1 2 1 2 0 2 0 0 0 1 0 1 1 2 0 0 1 1 1 1 1 0 1 1 0 1 0 1 2 0 2 1 1 1 0 1 1 0 0 0 2 1 1 1 0 0 0 0 0 1 2 2 1 1 0 0 1 1 1 1 1 0 0 1 0 1 0 0 0 0 0 2 1 1 0 2 0 0 0 0 1 0 1 2 2 1 0 1 1 1 0 0 1 1 0 2 2 0 0 0 0 1 0 0 0 1 0 0 0 1 0 2 0 1 1 1 0 1 1 0 1 1 0 1 1 1 0 0 0 0 2 0 1 2 2 2 0 0 2 0 1 0 1 1 0 2 0 0 0 1 0 0 1 1 0 1 0 0 0 1 2 0 2 1 1 0 1 0 2 0 2 0 1 2 0 1 1 0 1 0 2 0 0 2 0 2 2 2 0 0 0 2 1 1 0 1 0 1 1 0 1 0 0 1 2 2 0 0 0 1 0 2 2 2 2 2 1 1 1 0 1 0 0 0 0 0 0 0 1 1 0 0 2 2 0 2 1 0 0 0 0 0 2 0 0 0 1 1 0 0 0 0 0 1 0 0 0 0 0 1 0 0 2 1 1 1 0 0 0 0 0 0 0 0 1 1 0 0 0 0 0 1 1 1 2 0 0 0 0 0 1 2 1 0 0 2 1 0 2 0 0 1 1 0 0 2 0 1 1 1 2 0 0 0 2 0 2 1 1 1 1 1 1 0 1 0 0 0 0 0 2 1 0 0 0 2 0 0 1 2 1 1 1 1 1 1 2 2 0 2 1 0 2 0 0 1 0 0 0 1 1 1 0 0 0 1 0 0 0 0 1 0 0 0 0 0 0 0 0 0 1 0 2 2 0 0 0 1 1 0 0 0 1 0 0 1 0 2 0 0 0 1 0 0 0 0 1 1 2 1 0 2 0 0 0 0 0 0 0 0 2 0 1 2 1 1 0 1 1 0 1 1 1 1 1 0 2 0 0 0 1 1 1 1 0 0 0 1 0 0 1 1 1 1 0 1 1 0 0 0 0 0 2 0 0 0 2 2 0 0 2 2 2 1 0 0 1 0 0 2 0 0 0 1 0 1 1 2 2 0 0 1 0 1 1 1 0 1 1 1 0 0 0 0 1 0 0 0 1 1 0 2 2 0 0 2 1 0 2 0 1 0 2 0 0 0 0 0 2 2 1
120 1 0 0 0 0 0 2 0 0 0 1 0 1 0 0 0 0 1 1 1 2 0 2 2 0 2 2 2 0 1 2 0 2 0 0 2 1 0 1 1 1 2 2 0 0 0 0 0 0 0 0 1 1 1 1 0 0 2 2 0 2 0 1 1 1 1 1 1 0 0 0 2 0 2 2 0 1 2 0 1 0 2 1 2 0 1 2 2 2 1 2 1 0 0 0 0 1 0 1 2 1 2 0 0 0 2 0 1 1 0 1 2 2 2 2 2 0 0 1 1 1 1 0 0 0 0 1 1 2 0 0 0 0 0 0 0 0 0 0 0 0 0 0 1 0 0 0 0 1 0 0 0 0 0 1 1 0 0 0 1 1 0 2 0 2 0 2 0 2 2 2 2 1 1 0 2 0 0 0 0 0 0 2 2 2 2 2 0 0 0 2 0 0 1 0 1 0 0 0 0 1 0 1 2 0 1 2 2 0 1 0 2 1 0 2 0 0 0 1 1 1 2 2 0 0 1 0 0 1 0 0 0 0 0 0 0 1 0 0 0 0 2 0 0 0 0 0 1 1 1 1 0 1 0 1 1 1 0 0 0 0 0 0 1 0 0 0 0 0 0 0 1 1 0 0 1 1 2 0 0 0 0 0 0 1 0 1 0 2 0 0 1 0 2 0 1 1 0 0 0 0 2 0 1 0 0 1 1 0 0 2 1 1 2 0 0 1 0 0 0 1 0 0 1 0 0 0 1 1 1 1 1 1 0 0 0 1 1 1 1 1 1 1 0 2 0 0 1 1 1 0 0 0 1 0 0 0 0 1 2 1 2 2 2 1 0 2 2 1 1 1 2 2 1 2 0 2 1 1 0 1 0 0 0 1 0 0 0 0 0 0 1 0 2 0 0 1 1 1 0 1 0 0 1 0 1 2 0 1 1 0 0 0 2 2 0 0 0 0 1 0 1 0 1 2 1 0 2 1 1 2 0 2 0 0 1 1 0 0 2 0 1 0 0 0 0 0 0 0 1 0 0 2 1 1 1 1 1 1 1 1 0 0 0 0 0 1 0 1 1 1 1 1 1 0 0 0 0 1 1 0 0 0 2 0 0 0 1 0 0 1 0 2 2 0 2 0 0 2 0 2 1 1 1 0 2 0 1 0 0 1 1 0 1 1 0 0 0 1 1 1 0 0 0 1 0 0 0 2 0 0 0 2 0 0 1 1 0 1 1 1 2 1 1 0 2 1 1 1 0 1 1 2 2 2 1 0 1 0 1 0 0 1 1 0 1 1 1 0 0 0 1 0 0 0 1 1 1 1 1 0 0 0 0 0 0 0 0 0 1 1 1 1 0 0 0 0 0 0 0 2 2 0 0 0 0 2 0 1 1 0 0 0 1 1 0 0 0 0 0 0 0 0 0 0 1 1 0 0 0 0 0 2 1 1 0 1 1 1 0 0 0 1 1 0 2 1 0 1 1 1 0 1 1 1 1 2 2 0 0 0 1 0 2 1 0 1 1 0 0 0 1 0 1 2 1 0 1 0 0 2 2 2 1 2 1 1 1 1 0 0 0 0 0 0 0 2 0 1 1 0 0 0 2 0 0 0 0 0 0 0 0 2 0 0 0 1 0 0 0 0 1 0 1 0 0 1 0 1 2 0 0 2 0 0 0 0 1 1 0 2 0 0 0 0 0 0 0 0 0 0 0 0 0 0 1 0 1 0 0 1 2 2 0 0 2 2 0 2 0 1 0 1 1 0 1 0 1 1 1 1 1 1 0 1 0 2 0 1 1 1 1 2 2 0 0 1 0 2 2 2 0 0 2 0 1 0 0 1 1 0 1 2 0 2 1 2 2 0 1 2 0 2 0 0 0 0 0 0 0 2 1 1 0 0 0 1 2 1 2 2 2 0 2 1 0 0 0 1 1 1 0 2 2 0 0 0 0 0 1 0 2 0 0 1 0 0 1 0 0 0 1 1 0 0 1 0 0 2 2 0 2 1 0 1 0 1 0 0 0 2 2 0 0 0 0 0 0 0 2 2 1 1 1 2 0 1 0 1 0 1 0 0 0 2 2 1 2 0 1 1 0 2 1 0 1 1 0 1 0 0 0 1 0 0 0 1 2 1 0 2 0 1 1 0 0 0 0 0 1 0 0 0 1 0 1 1 1 1 0 0 0 1 2 0 0 0 2 2 0 0 1 0 0 1 0 0 1 1 0 0 0 0 0 0 0 0 0 2 1 0 0 2 1 0 0 2 2 0 2 1
121 0 0 0 0 0 1 1 0 1 1 1 0 0 0 0 0 0 2 0 0 1 0 0 1 0 0 0 2 2 0 2 0 1 0 0 2 1 0 0 1 0 0 0 2 0 1 0 0 1 1 1 0 0 2 0 0 0 0 1 0 2 0 1 0 0 0 0 2 0 0 0 2 0 1 2 1 2 2 2 0 0 2 1 1 0 0 1 1 2 1 2 0 0 2 2 0 0 0 0 2 0 0 0 1 0 2 0 0 2 0 1 0 0 0 0 0 0 0 2 2 0 0 0 0 0 0 1 1 2 0 0 0 0 0 0 0 0 0 0 2 0 0 0 1 2 1 0 0 0 1 0 0 0 0 0 0 1 0 1 1 1 0 2 1 2 0 2 0 2 1 0 1 2 2 0 2 1 0 0 0 0 1 2 1 0 2 2 0 0 0 2 1 0 0 0 0 1 0 0 0 1 0 0 2 0 2 0 1 0 0 0 0 0 0 2 1 1 2 0 2 0 1 2 0 0 1 1 0 2 0 1 0 0 0 0 0 2 0 0 0 0 1 0 0 0 1 0 0 0 0 0 0 0 1 2 1 1 0 0 0 0 0 0 0 0 1 0 2 1 0 1 1 1 0 0 0 2 2 2 1 0 1 1 1 0 2 0 0 2 1 1 1 0 2 0 1 2 0 2 0 2 2 0 0 0 0 0 2 0 0 2 0 1 0 0 1 0 1 0 0 2 1 0 0 0 1 0 0 0 2 1 0 0 0 0 0 0 0 0 1 1 2 1 1 1 2 0 2 1 1 1 0 0 1 1 1 2 0 1 1 0 1 0 1 1 0 2 2 0 2 0 1 2 2 1 0 2 1 0 0 0 0 0 1 1 0 1 1 0 0 0 2 0 1 1 1 0 0 1 0 1 0 1 1 1 1 0 0 1 1 0 0 0 0 0 0 0 0 0 1 0 0 1 1 2 2 0 2 1 1 1 0 0 0 1 0 0 1 1 0 2 2 1 1 1 0 1 1 0 0 0 0 1 1 0 1 2 1 2 1 2 0 0 0 0 0 1 0 0 2 2 1 2 2 0 2 0 0 1 2 0 1 1 1 0 1 0 0 0 1 2 1 1 0 0 2 1 1 2 0 2 1 0 2 1 1 0 0 0 0 1 2 0 0 0 2 0 0 2 2 0 1 0 0 1 0 0 0 2 0 2 0 2 0 1 1 0 0 1 1 1 2 0 1 2 0 0 0 0 0 2 0 2 2 1 0 2 0 1 0 0 1 1 1 0 0 2 2 0 0 1 1 0 1 0 1 0 1 0 1 0 1 0 1 1 1 0 0 1 0 1 0 0 1 0 0 0 0 0 0 2 1 1 1 1 0 1 1 1 1 0 0 1 1 0 0 0 0 0 1 0 0 0 0 0 2 1 0 0 0 1 0 1 1 0 1 0 1 1 0 0 0 1 2 0 1 2 0 1 0 2 0 1 1 0 0 2 1 0 0 0 1 1 1 1 1 1 0 1 0 1 0 0 1 2 2 1 1 1 2 0 0 0 0 1 1 1 1 1 0 1 0 0 0 0 0 1 0 1 0 0 0 0 0 0 2 2 0 0 0 0 0 1 0 0 0 2 1 0 0 0 1 0 0 1 0 0 0 0 1 0 0 2 0 0 1 1 0 1 1 0 1 0 0 0 0 0 0 0 0 0 1 0 0 2 0 0 0 0 0 2 2 0 0 0 2 1 1 1 0 0 0 0 0 0 2 0 1 1 1 1 1 1 1 2 1 2 0 1 1 0 0 1 1 0 0 1 0 2 2 2 1 0 1 0 1 0 1 0 1 0 1 1 0 2 1 2 2 0 0 0 0 2 0 0 1 0 0 0 1 2 0 1 0 0 0 0 1 0 1 1 1 0 1 0 1 0 0 0 0 1 1 2 1 1 1 0 0 0 1 0 0 0 1 0 0 0 1 0 0 0 1 0 0 0 0 0 1 2 2 0 2 0 0 0 0 1 0 1 0 2 0 2 2 0 2 0 0 0 0 2 0 0 1 2 0 0 0 0 0 0 0 0 1 1 1 1 1 0 1 0 0 1 1 0 1 0 0 1 0 0 0 0 0 0 0 0 1 1 0 1 2 1 0 0 1 0 0 0 0 1 2 0 0 0 0 0 0 0 1 1 2 0 2 2 2 0 1 2 1 0 0 0 0 0 0 0 1 0 0 0 1 1 0 1 2 0 0 2 0 0 0 1 0 0 0 0 0 1 2 2
122 1 0 0 0 1 2 1 0 2 0 0 0 1 0 1 1 0 1 1 1 2 0 0 0 0 1 0 2 2 0 2 0 1 2 2 1 0 0 0 1 0 0 1 0 0 0 1 0 1 0 0 0 1 1 1 1 0 2 0 1 1 0 1 0 0 0 0 2 1 0 0 1 0 0 1 1 2 2 0 2 0 2 1 1 0 0 0 0 2 0 0 0 0 0 1 1 0 0 0 2 1 1 0 1 1 1 0 0 2 2 2 0 1 1 0 1 0 1 1 1 0 2 2 2 2 2 0 0 0 0 0 0 0 0 0 0 0 0 0 2 0 0 0 0 0 0 0 0 0 0 1 0 0 0 2 1 1 0 0 1 1 0 2 2 1 1 1 1 2 0 0 0 0 2 0 1 0 0 0 0 0 0 1 0 0 1 0 0 0 0 2 0 0 2 0 1 0 0 0 1 1 0 0 2 0 1 0 0 0 0 0 1 0 0 2 0 2 2 0 2 1 2 2 0 0 1 0 0 1 0 1 0 0 1 0 1 2 0 0 0 0 2 1 0 0 0 0 0 0 0 0 0 0 0 2 1 1 0 0 0 0 0 0 0 0 0 1 1 1 0 1 1 1 1 1 0 0 2 0 0 0 1 1 1 0 1 0 0 2 0 0 2 0 2 0 2 0 0 1 0 0 1 0 0 0 0 1 0 0 0 2 1 1 1 0 0 1 0 0 0 1 0 0 1 0 2 0 2 1 2 2 0 0 0 0 0 1 1 1 1 1 2 2 1 0 1 1 1 0 0 1 0 1 1 1 1 1 0 2 2 0 1 1 1 1 1 1 1 0 2 0 1 2 2 2 0 2 0 0 0 0 0 0 0 0 0 0 0 0 0 0 0 0 2 0 0 0 0 0 0 0 0 1 2 0 0 0 0 1 0 0 0 0 1 1 0 0 0 0 0 1 0 1 1 1 1 1 2 0 1 0 0 2 2 2 0 0 1 1 0 0 2 0 0 0 0 0 0 0 0 0 0 2 1 1 1 2 1 1 0 1 0 0 1 1 1 2 0 1 1 1 2 1 1 1 0 1 1 0 1 0 1 1 1 1 1 1 0 1 0 2 1 1 0 0 2 1 2 0 2 1 2 0 2 0 2 0 1 0 0 1 1 1 1 0 0 0 0 2 2 0 0 0 0 1 1 2 2 0 2 0 0 1 0 0 2 1 1 2 1 0 2 0 0 1 0 1 1 0 0 0 0 2 2 0 0 0 2 0 0 0 2 0 0 2 2 1 1 0 0 0 0 0 0 0 0 0 2 0 2 0 1 0 1 0 0 0 1 1 0 0 1 0 1 0 1 0 0 0 0 2 0 1 0 2 0 1 0 2 0 0 0 0 2 0 0 0 0 0 0 0 0 0 0 0 1 2 0 0 0 1 0 1 2 0 0 0 0 1 1 1 0 0 1 0 2 2 0 2 0 1 0 1 1 0 1 1 1 0 0 0 1 0 0 0 1 1 1 0 0 1 0 0 0 2 2 0 0 0 1 0 2 2 2 2 1 1 2 1 1 0 0 1 0 0 0 2 0 1 1 0 1 2 2 1 1 2 0 0 1 0 0 2 0 1 0 2 0 0 0 0 0 0 0 0 0 0 1 0 1 0 0 2 0 0 1 0 1 1 0 1 1 1 0 2 2 0 0 0 0 0 1 0 0 0 0 1 0 0 1 2 2 1 0 0 2 1 0 2 0 0 0 1 1 0 2 0 1 1 1 1 2 1 1 1 1 0 0 2 0 2 0 1 1 0 0 0 0 1 0 1 1 0 1 0 1 0 2 0 2 0 1 1 1 2 2 1 2 0 1 1 0 2 0 0 1 0 1 0 2 1 2 2 0 0 0 0 0 1 0 0 0 0 0 0 0 0 0 0 0 2 0 2 2 0 0 1 0 0 0 0 0 0 1 0 1 0 2 1 1 0 2 0 0 1 0 1 1 2 1 0 1 1 0 1 0 1 0 0 0 2 1 1 2 0 2 0 0 0 0 2 1 1 1 1 1 0 0 0 0 0 1 1 1 1 1 1 2 1 0 2 0 2 0 0 0 2 0 0 0 2 0 1 1 0 0 1 1 0 0 0 0 1 0 0 1 1 0 1 0 0 1 0 0 0 1 0 1 1 0 1 1 1 2 0 0 0 1 1 0 1 0 0 0 1 1 0 2 0 0 0 1 2 0 0 2 0 0 0 0 0 0 2 1 0 0 0 1 0 0 0
123 1 0 0 0 0 1 2 1 1 1 1 1 1 1 0 1 0 1 2 2 2 0 1 1 1 1 2 2 0 2 1 0 1 0 0 2 2 0 0 1 0 0 1 0 0 1 0 0 0 0 0 0 0 1 1 0 0 1 0 0 2 0 1 0 1 1 0 0 0 0 0 2 0 1 2 1 0 2 0 0 0 1 0 1 0 0 2 1 2 0 1 1 0 1 1 0 1 0 1 0 2 0 0 1 1 2 0 0 2 1 1 1 2 2 1 2 0 1 0 0 0 1 1 1 1 1 1 0 2 0 0 0 0 0 0 0 0 0 0 0 0 0 0 2 1 0 0 0 0 0 1 0 1 0 1 0 0 0 1 1 1 0 2 1 1 0 0 1 1 0 0 0 2 2 0 2 0 0 0 0 0 0 2 2 2 1 0 0 0 0 2 1 0 0 1 2 0 0 0 0 1 0 1 2 0 0 2 1 0 0 0 0 0 0 2 0 0 2 0 2 1 2 2 0 0 2 1 0 1 0 1 0 0 1 1 0 1 0 0 0 0 2 0 0 0 0 0 0 0 0 0 0 0 0 1 0 1 0 0 0 0 0 0 1 0 0 1 2 1 0 2 0 0 0 1 1 0 0 0 0 1 0 0 1 1 0 1 1 2 1 2 1 0 2 0 0 1 0 1 0 1 2 0 1 0 2 0 1 0 0 2 2 0 1 0 0 1 0 0 1 2 0 1 0 0 1 0 0 1 2 0 0 0 0 0 0 2 0 0 0 0 1 2 0 1 1 0 2 1 1 0 0 0 0 0 0 0 0 1 0 0 1 1 1 0 0 2 2 0 2 0 0 2 1 0 0 2 2 0 1 1 0 0 0 0 0 1 1 0 0 0 0 0 1 1 0 1 1 1 0 1 0 1 2 1 0 1 0 1 1 0 0 0 1 0 0 0 0 0 0 0 0 1 1 2 2 0 0 0 0 0 0 0 0 1 0 0 0 0 1 1 2 1 1 1 0 1 1 0 1 0 0 2 1 1 1 1 1 1 1 1 1 1 0 1 1 2 0 0 1 1 0 2 1 1 0 0 0 1 2 0 1 1 2 1 0 0 0 0 0 2 0 0 0 0 1 0 1 1 1 2 1 1 1 0 1 0 2 0 1 1 0 0 1 0 0 0 0 0 0 1 1 0 1 0 0 0 0 2 0 1 1 0 0 1 1 1 1 2 0 0 1 0 0 2 0 1 1 0 0 0 0 1 1 0 0 0 1 0 1 0 1 0 0 1 1 1 1 0 0 1 0 0 0 0 0 1 1 1 1 0 1 0 1 0 0 0 0 0 0 0 0 1 0 0 0 1 0 1 1 1 1 1 0 1 0 1 1 1 0 0 1 1 0 1 1 0 0 0 0 0 0 0 0 0 2 1 0 0 0 1 1 1 1 0 1 0 0 1 0 0 0 2 2 0 2 2 0 1 0 1 0 1 2 0 1 2 2 0 0 0 0 1 0 0 1 1 1 0 0 0 1 0 0 1 2 0 0 0 1 0 2 2 1 2 1 1 2 1 1 0 1 0 2 0 0 2 0 2 1 0 0 0 1 0 1 2 0 0 0 0 1 1 0 0 1 0 1 0 1 0 0 0 0 0 0 0 2 0 2 1 0 2 1 2 2 0 0 0 0 0 0 0 0 0 1 1 0 0 0 0 2 1 2 1 0 1 0 0 1 2 1 0 0 1 1 2 0 2 0 0 0 1 1 0 1 0 0 1 1 0 2 1 2 2 2 2 1 1 1 1 2 2 1 0 1 0 0 0 0 1 1 0 1 0 1 0 1 1 2 0 0 0 1 0 1 2 2 0 1 0 0 2 0 0 1 0 0 1 0 1 0 1 0 0 0 0 1 0 0 1 2 0 2 0 2 0 1 0 0 0 1 2 1 1 1 0 0 0 0 0 0 0 0 2 0 0 1 0 1 0 1 1 0 1 1 0 0 2 2 0 2 0 0 0 0 1 0 0 0 2 0 2 2 0 2 0 0 0 0 1 1 1 1 1 1 1 0 0 0 0 0 0 2 0 0 0 2 0 0 2 1 1 1 0 0 2 1 0 0 1 0 1 0 0 0 1 2 0 0 0 2 2 1 1 0 0 0 0 1 0 1 0 0 0 2 1 1 0 1 1 0 1 1 0 1 0 2 1 0 0 0 0 0 0 0 0 1 2 2 1 0 0 0 0 0 0 1 2 1 1 1 2 0 0 0 0 0 0 1 1
124 1 0 0 0 0 0 1 0 2 2 0 0 0 0 0 0 0 0 2 2 2 0 2 2 0 1 1 1 2 1 0 0 1 1 1 1 1 0 2 0 0 1 1 1 1 0 1 0 2 0 1 0 0 1 1 2 0 0 1 0 1 0 1 0 1 1 1 2 1 1 2 1 0 1 1 0 2 2 0 2 0 2 2 2 0 1 1 1 2 1 2 2 1 0 1 0 0 0 0 2 2 0 1 1 0 2 2 2 0 0 2 0 2 2 0 2 1 0 2 2 0 1 1 1 1 0 1 1 1 0 0 0 0 1 0 0 0 0 0 0 0 1 0 1 2 1 0 0 1 0 2 1 1 0 0 1 1 0 0 0 1 0 2 2 0 0 0 1 2 0 0 1 1 1 0 2 1 1 0 0 1 0 2 2 2 1 1 1 0 0 2 0 1 1 0 2 0 0 0 0 0 0 0 2 0 1 0 1 0 2 0 1 0 0 2 1 0 1 0 2 0 0 0 2 0 2 0 0 0 0 0 0 0 2 0 0 1 0 0 0 0 2 0 0 2 2 0 1 1 1 1 0 0 0 1 0 2 0 0 0 0 0 0 1 0 0 0 1 0 0 1 1 1 0 0 0 0 0 0 1 0 1 1 1 1 1 1 0 2 1 1 1 0 2 0 1 0 1 0 0 0 1 1 0 0 1 1 0 0 1 2 2 0 0 0 0 0 1 0 0 2 0 0 1 0 1 0 1 1 2 1 0 0 0 1 1 0 0 0 0 1 2 2 0 1 1 0 2 2 2 0 0 1 0 1 1 0 0 2 2 0 1 0 1 0 1 0 0 0 2 0 1 2 1 0 0 2 1 0 0 2 0 0 0 2 0 0 0 0 0 0 0 1 2 1 0 0 0 0 0 0 0 1 1 1 1 0 0 2 0 0 0 0 1 1 0 0 0 0 0 1 0 0 1 2 1 0 1 0 1 0 0 2 0 0 0 1 1 1 1 1 0 0 0 1 2 0 0 0 0 0 0 2 2 1 2 1 0 1 1 1 0 0 0 1 1 1 0 1 1 1 0 2 1 0 0 2 2 0 0 0 1 1 1 0 1 0 0 0 0 1 0 2 1 0 2 0 1 2 0 2 1 1 1 0 2 0 1 0 1 0 1 0 0 0 0 0 0 1 1 1 1 0 0 1 1 1 1 1 1 1 0 0 1 0 1 1 0 0 1 1 1 0 0 2 1 1 1 0 0 1 0 1 2 1 1 0 1 0 1 0 1 0 0 2 2 1 1 1 0 1 0 0 0 0 0 1 2 2 2 0 1 0 0 0 0 1 1 2 0 1 1 0 0 0 1 0 0 0 0 2 1 1 0 1 0 0 0 1 1 0 1 1 0 1 0 0 1 1 1 1 0 0 0 0 1 2 0 0 0 1 1 2 1 0 1 1 0 2 1 1 0 1 1 0 2 1 0 1 0 1 0 0 1 0 2 1 1 0 0 0 2 0 2 2 0 2 0 0 1 0 0 0 2 2 2 1 2 1 1 2 2 2 2 2 1 0 2 2 0 0 0 1 0 0 0 1 0 1 0 0 1 0 1 0 1 1 0 0 1 0 0 2 0 1 0 0 1 0 0 0 2 0 0 2 0 0 1 0 0 0 0 2 0 0 0 0 1 1 0 1 0 1 0 0 1 0 0 2 2 2 0 0 0 0 1 0 1 1 0 1 2 0 0 2 0 1 0 2 0 0 0 0 0 1 1 0 0 0 0 1 0 0 1 2 1 2 1 1 1 1 0 1 1 0 0 0 1 1 1 2 1 0 1 0 0 0 1 1 2 0 0 0 2 0 0 2 2 0 2 1 0 2 0 0 0 0 0 0 0 2 0 0 0 0 0 0 0 0 0 0 1 0 1 1 0 0 0 0 0 2 0 2 2 0 0 0 0 0 1 0 0 0 1 0 0 0 2 0 0 0 1 0 0 0 0 1 1 2 2 0 1 0 0 0 1 2 0 1 0 1 0 2 1 0 1 0 0 0 0 2 0 0 2 2 0 0 0 1 1 0 0 0 0 1 1 1 2 1 0 2 0 1 0 0 1 1 0 1 0 0 0 2 0 0 0 2 2 0 0 1 2 1 1 0 0 0 0 0 2 0 1 1 0 0 1 1 2 1 1 0 0 0 0 0 1 0 1 1 1 0 0 0 0 2 0 0 1 0 0 0 1 1 0 0 1 0 1 2 0 0 0 2 0 0 0 0 0 0 1 1
125 1 0 0 0 1 1 1 0 2 0 0 0 1 0 0 0 0 2 0 0 0 0 1 1 1 2 1 2 2 1 2 1 1 0 1 1 2 0 0 1 0 0 1 0 1 0 0 0 1 1 1 1 1 1 0 0 0 1 1 0 2 0 2 0 0 1 2 0 0 0 0 2 0 1 2 1 2 2 1 1 0 2 0 0 0 0 1 1 2 1 1 1 1 0 1 0 1 0 1 0 2 2 0 0 0 2 0 1 1 0 1 1 2 2 1 2 0 1 1 1 0 0 0 0 0 0 2 1 2 0 0 0 0 0 0 0 0 0 0 1 0 0 0 0 0 0 0 0 0 0 0 1 1 1 0 1 1 0 1 2 1 0 2 0 1 0 1 1 2 0 0 1 2 2 0 2 1 0 0 0 0 1 2 2 1 2 1 0 0 0 1 0 2 2 0 1 0 0 1 0 1 0 0 2 0 2 2 1 0 1 0 1 1 0 2 0 0 1 1 1 1 1 1 1 0 1 0 0 1 0 1 0 1 1 0 0 2 0 0 0 0 2 1 0 0 0 0 0 0 0 0 0 0 0 1 0 1 0 0 0 0 0 0 0 0 0 0 1 0 0 1 0 0 0 0 0 0 1 0 0 1 1 1 1 0 1 0 0 1 0 0 1 0 2 0 0 0 0 1 0 0 2 0 1 0 0 0 1 0 0 2 1 0 0 0 0 0 0 0 2 2 1 1 1 0 1 0 0 1 2 1 0 0 0 0 0 1 0 1 1 1 2 2 0 1 1 0 1 0 0 1 0 0 2 0 1 0 0 1 1 0 1 1 1 1 0 2 2 0 2 0 0 2 0 0 0 1 1 0 0 0 0 0 0 2 0 0 0 0 0 0 1 0 1 1 0 1 1 1 0 1 0 1 1 1 1 0 0 2 0 0 0 0 2 1 0 1 0 0 0 0 0 1 1 1 0 0 0 0 0 0 0 2 1 1 0 1 1 0 0 2 1 0 0 1 1 1 1 0 0 0 0 2 2 1 2 2 2 1 1 1 1 1 0 1 1 1 0 0 1 1 2 1 1 0 1 0 0 1 0 0 1 1 1 0 1 0 1 0 1 2 0 2 2 0 2 1 1 2 0 2 1 1 1 1 1 0 0 0 0 1 1 0 0 1 0 0 0 1 1 1 2 2 2 0 0 0 0 2 1 0 0 0 1 0 1 1 0 1 2 2 2 1 1 1 2 2 2 0 0 0 1 2 2 1 0 0 2 0 1 0 0 1 1 0 1 1 1 0 1 1 0 0 0 0 0 1 1 1 2 0 0 0 0 0 0 1 0 1 0 0 0 1 0 0 0 0 0 1 1 1 0 0 2 2 2 0 1 1 0 0 0 2 0 0 1 0 0 1 0 1 0 1 1 1 0 1 0 0 1 0 0 2 2 1 0 0 1 1 0 0 0 1 1 0 2 1 0 2 1 1 0 0 1 0 2 2 2 0 0 0 1 1 0 0 0 2 0 0 0 0 0 1 0 2 2 1 1 1 1 2 1 1 1 1 0 2 1 1 0 0 1 0 1 0 0 1 0 1 0 0 0 1 2 0 2 2 0 0 0 0 0 2 0 0 0 2 0 0 0 0 0 0 0 0 0 0 1 0 0 0 0 2 1 1 2 0 2 2 0 2 0 0 0 0 1 1 0 1 1 1 1 0 0 1 0 0 0 0 0 1 1 0 1 1 2 2 0 2 0 0 0 2 2 0 1 0 1 1 1 1 0 0 0 0 0 1 1 2 0 2 1 1 0 1 0 0 0 1 1 2 0 1 1 0 0 0 0 0 0 0 0 0 1 1 1 2 2 2 1 2 0 2 0 0 0 0 1 0 1 2 1 0 0 0 0 0 0 0 0 1 1 0 1 0 1 0 0 0 0 2 1 2 1 1 1 0 0 0 0 0 1 0 0 0 0 0 1 0 0 0 0 1 0 0 0 1 1 1 1 1 2 0 0 0 0 2 1 1 2 2 1 0 2 0 2 0 0 1 0 2 1 1 1 1 1 0 0 0 0 1 1 1 2 0 0 1 1 1 0 1 0 1 2 0 0 0 0 0 0 1 0 2 0 0 0 1 1 0 0 0 2 1 0 1 0 1 0 0 2 0 1 0 1 0 1 0 0 2 0 0 1 0 0 1 1 0 1 0 0 0 0 0 0 1 0 0 2 0 0 0 2 2 0 1 1 0 0 2 1 0 0 2 0 0 0 1 1 0 1 0
126 0 0 0 0 0 0 1 0 1 1 1 1 2 0 1 0 1 1 2 2 1 0 2 2 0 0 1 2 0 1 0 0 0 0 0 2 1 0 2 1 1 1 1 0 1 0 0 0 0 0 0 1 2 0 0 1 0 0 2 0 1 1 0 0 0 0 0 0 0 0 0 2 1 2 2 0 0 1 0 0 0 2 0 1 0 0 0 0 2 0 0 2 0 0 1 0 1 1 0 2 1 0 0 1 1 2 0 0 2 1 1 0 2 2 1 2 0 2 0 0 1 1 1 1 1 1 1 1 1 0 0 0 0 1 0 0 0 0 0 1 0 1 0 1 2 0 0 0 1 0 1 1 1 0 0 1 2 1 1 1 2 0 2 2 2 0 0 0 0 0 1 1 2 2 1 1 2 0 1 0 1 0 1 1 1 1 0 0 0 0 2 0 2 1 0 0 0 0 0 1 0 0 0 2 0 0 1 1 0 0 0 0 1 0 2 1 2 1 1 1 1 1 2 0 0 1 1 1 0 0 1 0 0 1 0 0 2 0 0 0 1 2 1 0 0 0 0 1 1 1 1 0 1 0 1 2 2 0 1 1 1 0 0 1 0 0 1 2 0 0 0 0 0 0 1 1 2 2 2 2 0 0 0 2 1 1 1 0 2 1 0 1 0 2 0 1 2 1 2 0 0 1 1 1 0 0 0 0 0 0 2 1 0 1 0 0 0 0 0 1 1 1 0 2 0 2 0 2 0 2 0 1 0 0 0 0 0 0 0 1 1 2 1 1 1 1 0 1 0 0 0 0 1 1 1 1 1 0 0 1 1 1 1 1 0 1 0 0 0 2 0 1 2 1 1 0 1 0 0 0 1 0 0 0 1 0 0 0 0 0 0 2 0 2 0 2 1 0 0 0 0 0 0 0 0 1 1 1 0 0 0 0 0 1 0 0 0 0 0 1 1 0 0 0 2 1 0 0 0 0 1 0 1 0 0 0 1 1 1 0 1 2 0 0 1 0 0 0 0 0 0 0 2 2 2 2 1 0 1 1 1 1 1 0 1 1 2 0 1 1 1 2 0 1 0 1 0 0 1 2 0 0 0 2 1 0 0 1 0 1 2 0 1 0 0 0 1 1 2 0 2 1 1 1 0 1 2 0 0 0 2 1 1 0 0 0 0 0 2 2 0 0 0 1 1 1 1 1 1 1 1 0 0 0 0 1 2 1 2 1 1 0 0 0 1 2 2 2 0 0 0 1 2 2 1 1 1 0 0 0 0 1 0 0 0 0 1 0 0 1 2 1 0 1 1 1 1 2 1 2 0 0 0 0 0 0 0 1 2 1 0 1 0 0 0 0 1 0 2 2 0 1 0 1 2 1 0 1 1 1 0 0 0 2 0 0 0 0 0 0 0 1 1 1 1 0 2 0 0 0 2 0 0 2 0 0 0 1 1 0 0 0 1 1 0 2 0 0 1 0 0 0 0 1 0 2 2 1 0 0 0 0 1 1 1 2 1 1 1 0 1 0 0 0 0 0 0 0 0 1 0 2 2 2 2 2 2 1 1 0 1 1 1 1 1 1 2 0 2 0 1 0 0 1 0 2 1 0 0 0 0 0 1 0 0 0 2 1 0 0 0 0 0 0 0 0 0 0 0 0 0 0 2 0 0 2 1 0 1 1 0 1 1 0 0 1 0 0 0 0 0 1 0 0 0 1 0 2 2 0 0 2 0 0 1 1 1 0 2 0 0 0 0 0 1 1 0 1 1 2 2 0 0 0 1 0 2 0 1 1 0 2 2 0 2 0 1 0 2 2 2 1 0 1 1 0 0 0 0 0 0 0 0 1 1 0 2 2 0 2 1 0 2 0 0 1 0 0 0 1 1 0 1 0 0 0 0 0 1 1 1 0 0 0 0 0 0 0 0 0 2 2 2 0 2 2 0 0 0 0 0 0 0 0 1 1 0 1 0 0 0 1 1 0 1 0 1 0 2 1 0 2 0 0 0 0 2 0 0 0 0 0 2 2 0 2 0 0 0 0 2 0 0 2 2 0 0 0 1 0 1 0 0 1 1 1 1 1 0 1 0 0 2 1 0 2 1 1 0 1 0 0 2 0 0 0 1 1 0 0 0 1 1 0 0 1 1 0 1 1 0 1 0 1 0 1 0 1 1 1 0 2 0 1 1 1 0 1 0 0 0 0 0 0 0 0 0 1 0 0 0 0 0 0 1 1 0 0 1 1 0 1 1 0 0 0 0 0 0 1 0
127 1 0 0 0 1 1 1 0 1 1 1 1 1 0 1 0 0 1 0 0 0 0 2 2 0 1 1 1 0 1 2 1 0 0 0 2 1 0 1 1 0 2 2 0 0 0 0 1 0 0 0 0 0 2 1 0 0 1 0 0 2 0 2 0 0 1 0 1 0 0 0 2 0 1 2 1 0 1 0 0 0 2 1 1 0 0 1 1 2 1 2 2 0 0 0 0 1 0 0 2 2 2 0 0 0 2 2 2 0 0 2 0 0 2 2 2 0 2 0 0 1 1 1 0 0 1 2 1 2 0 0 0 0 0 0 0 0 0 0 0 0 0 0 0 1 0 0 0 0 0 1 1 0 0 1 1 0 0 0 0 0 0 2 0 1 0 0 0 0 0 1 1 1 1 0 1 2 0 1 0 1 0 2 2 2 2 1 0 0 0 2 2 0 0 2 2 0 1 0 0 0 0 0 2 0 1 0 1 0 1 0 2 0 0 2 0 1 1 1 1 0 1 2 0 1 0 0 0 0 0 0 0 0 2 0 0 2 0 0 0 0 2 0 0 0 0 0 1 0 0 0 1 0 0 1 1 0 0 0 0 0 0 0 1 0 0 0 2 0 1 1 1 1 0 0 1 1 1 0 1 0 0 0 1 0 0 0 0 2 1 0 1 0 2 0 1 1 1 1 1 0 1 1 1 0 0 1 1 0 1 2 0 1 1 0 0 2 1 0 0 2 1 0 2 0 2 0 0 0 2 2 0 1 0 0 0 2 0 1 1 1 1 1 0 1 1 0 2 2 2 0 0 1 0 1 1 2 0 2 2 0 2 1 2 1 1 2 2 1 1 1 1 2 1 1 0 2 1 0 0 1 0 1 1 0 0 1 1 0 0 0 0 0 2 0 0 0 0 0 0 0 0 0 0 0 1 2 1 1 0 0 0 0 1 1 1 0 0 0 0 1 0 1 0 1 0 1 1 0 0 2 0 1 1 0 0 1 1 1 0 2 1 1 1 1 0 1 1 1 0 0 0 2 0 0 0 2 0 1 1 1 1 1 0 1 1 0 0 0 1 0 2 0 1 1 1 0 0 0 1 0 0 0 2 1 0 0 0 0 1 1 1 1 0 0 2 0 0 2 0 2 1 1 1 1 1 1 0 0 0 1 1 0 1 0 1 0 0 1 2 1 0 0 0 2 1 0 0 1 0 0 0 0 0 0 0 0 2 2 0 0 2 2 2 2 2 1 1 0 1 2 1 2 1 1 0 0 2 0 1 0 1 0 0 0 0 1 1 1 0 0 0 0 0 0 0 2 2 2 2 0 0 0 0 0 0 0 0 1 0 1 1 1 0 0 0 1 0 0 0 1 1 0 1 1 1 0 0 1 0 0 2 2 0 2 1 0 0 0 2 0 0 0 0 0 2 1 0 0 0 2 2 2 2 0 1 0 0 0 1 1 0 1 1 0 1 2 0 0 0 2 0 1 1 0 1 2 2 0 0 0 1 0 1 1 0 0 0 1 1 1 1 0 0 1 1 0 1 0 1 1 2 1 2 2 1 0 2 2 0 0 0 0 0 0 0 2 0 2 1 1 0 1 1 0 2 1 0 0 1 0 0 2 1 1 0 1 0 0 0 0 1 0 0 1 0 0 1 0 1 0 0 2 1 1 2 2 0 2 1 2 0 1 0 0 1 0 0 0 0 0 0 1 0 1 1 0 1 0 0 0 2 2 0 0 2 2 0 2 0 0 0 1 1 0 1 0 1 1 1 1 2 1 2 2 2 1 1 2 0 2 1 1 1 0 0 0 0 0 0 1 0 0 2 0 2 2 0 0 0 0 1 1 1 2 2 2 1 0 1 1 0 2 0 0 1 0 0 0 0 2 1 1 0 1 0 0 0 1 1 1 0 0 0 0 0 0 2 0 0 0 1 2 2 0 0 0 1 0 1 0 1 0 0 2 0 0 1 0 0 0 0 1 0 0 0 0 0 2 2 0 2 0 0 0 0 2 0 1 0 1 1 1 1 0 1 0 0 0 0 2 1 1 0 1 0 0 1 2 0 2 0 0 2 1 1 0 1 0 0 1 0 0 0 0 0 1 0 0 0 1 0 1 1 0 0 0 0 0 0 1 2 2 1 0 1 0 0 1 1 0 1 1 0 1 1 2 2 0 2 0 2 0 2 0 1 0 0 0 0 0 1 0 0 1 0 0 2 0 0 0 1 1 0 1 1 0 0 2 2 0 1 2 1 0 0 0 0 0 2 2
128 1 0 0 0 0 1 0 0 2 2 0 1 2 0 1 0 0 2 0 0 0 0 2 2 0 1 0 1 1 1 0 0 1 0 0 2 1 1 0 1 1 1 1 0 1 0 0 0 1 0 0 1 1 1 1 0 0 0 1 0 1 2 0 0 0 1 0 1 0 0 1 2 0 2 2 0 0 0 0 0 0 2 0 1 0 0 0 0 2 0 0 1 1 1 1 0 0 0 0 2 2 1 0 1 1 1 1 1 1 0 1 0 0 1 0 0 1 0 2 2 0 2 2 1 1 1 2 1 2 0 0 1 1 1 0 1 0 0 0 2 0 0 0 0 0 0 0 0 0 0 0 1 1 1 0 0 1 1 1 1 1 0 2 0 2 1 0 1 1 0 1 1 2 1 0 2 1 0 0 0 1 2 2 2 0 2 1 0 0 0 1 1 0 0 1 1 0 0 0 0 0 1 0 2 0 0 2 2 0 1 0 1 1 0 2 0 1 1 1 1 0 1 2 0 0 1 0 0 1 1 0 0 0 1 0 0 1 0 0 0 0 2 0 0 0 0 0 2 2 2 2 0 0 0 2 2 2 0 0 0 0 0 0 1 0 0 0 1 0 1 0 1 1 0 1 0 0 1 0 0 1 0 0 0 0 0 1 0 2 1 1 2 0 2 0 0 1 1 1 1 0 2 0 0 0 1 0 0 0 0 0 2 0 1 0 1 0 0 0 0 2 1 1 0 0 0 0 1 2 2 0 0 1 0 1 1 0 0 0 1 1 2 2 0 0 2 0 2 0 0 0 2 0 0 2 2 1 1 0 2 1 2 1 2 1 0 2 2 0 2 0 0 2 1 1 0 1 1 0 0 0 0 0 0 1 0 0 0 0 0 0 0 0 2 0 0 1 0 0 0 0 0 1 1 0 1 2 0 2 0 0 0 0 2 1 0 0 0 0 1 0 0 2 0 1 0 0 0 0 0 0 1 1 1 0 0 2 0 0 1 1 1 1 0 2 0 0 0 0 0 0 0 1 1 0 1 2 1 1 0 1 0 0 1 2 1 0 0 0 0 0 2 0 1 1 1 0 0 0 2 1 1 1 1 0 1 0 0 0 0 0 0 1 1 0 1 0 1 2 0 2 1 1 1 0 1 0 1 0 0 1 1 1 0 0 0 1 0 1 1 1 1 1 1 1 1 1 1 1 0 2 1 0 0 0 1 0 1 2 1 1 1 0 1 2 0 2 2 0 0 0 1 1 2 1 1 1 0 0 0 2 0 1 1 0 1 0 0 0 0 1 0 0 0 0 1 1 1 1 1 0 0 0 0 1 1 0 0 0 0 1 0 1 1 1 0 0 0 0 0 1 2 0 0 1 0 0 0 2 0 1 0 0 2 0 0 0 0 0 0 0 1 1 1 0 0 1 0 0 0 2 0 0 2 2 1 1 1 1 0 1 0 1 2 0 1 1 1 1 0 1 0 1 2 0 1 2 2 0 0 0 1 0 1 2 0 0 1 0 1 0 0 0 1 1 1 0 0 0 1 0 1 0 0 0 1 2 1 1 0 0 0 0 0 0 0 2 0 2 1 1 1 0 0 0 1 2 0 0 0 0 0 1 0 0 0 1 1 0 0 0 0 0 0 0 0 0 0 0 1 0 0 2 1 1 2 1 0 1 1 1 0 0 0 0 1 0 0 0 0 0 1 0 0 0 0 0 1 1 0 1 2 2 0 0 2 2 0 2 0 0 0 1 1 0 2 0 1 1 2 2 0 0 0 2 0 1 0 1 1 1 2 2 0 2 0 0 0 1 0 1 0 1 1 0 2 0 0 0 1 1 1 1 0 2 1 1 1 0 1 1 0 2 0 0 1 0 1 0 2 1 0 0 0 0 0 0 0 0 0 0 1 0 1 1 0 0 0 0 0 1 1 2 1 1 1 0 0 0 1 0 0 1 0 0 0 0 2 1 1 0 0 0 0 0 0 0 2 2 2 0 1 0 0 0 1 2 0 0 1 2 1 1 1 0 1 0 0 0 0 2 2 2 0 0 2 1 0 0 0 1 1 1 1 1 1 1 2 1 0 2 0 0 1 0 0 0 1 0 0 2 0 0 1 0 0 0 1 0 0 0 2 1 1 1 0 1 0 0 1 0 2 0 0 2 2 1 1 0 2 0 0 1 1 0 1 0 1 1 0 1 0 0 0 2 0 0 2 0 0 0 0 0 0 0 1 0 0 2 0 0 1 2 0 0 0 0 0 0 1 0
129 0 0 0 0 0 2 2 0 1 1 0 1 1 0 2 0 0 0 1 2 2 0 1 1 1 1 0 1 2 0 1 2 1 0 1 1 1 0 2 0 0 0 1 0 0 0 0 0 0 0 0 0 0 1 0 1 0 1 1 0 1 0 2 0 0 0 1 2 1 1 2 2 0 0 2 1 0 2 1 0 0 2 1 2 0 0 0 0 1 0 1 1 1 0 1 0 0 0 0 0 2 1 0 1 1 2 2 2 0 0 2 1 1 1 1 1 0 1 0 0 0 0 0 0 0 0 1 1 1 0 0 0 0 0 0 0 0 0 0 0 0 1 0 2 1 1 0 0 0 0 1 0 1 0 0 2 1 2 0 0 1 0 2 0 2 0 1 0 0 0 0 0 2 2 0 1 0 0 1 1 0 0 2 1 1 1 1 0 0 0 1 1 0 1 0 1 0 0 0 0 1 0 0 2 0 0 1 0 0 0 0 1 0 0 2 1 0 2 0 2 0 2 2 0 0 0 0 0 1 1 0 0 0 1 0 0 1 1 1 0 0 2 0 0 0 0 0 0 0 0 0 0 1 0 1 0 2 0 0 0 0 0 1 1 0 0 1 2 0 0 1 0 1 0 0 1 1 1 1 1 0 0 1 2 0 1 1 0 2 2 1 0 0 2 0 0 1 0 1 0 1 2 0 0 0 1 1 1 0 0 1 2 1 0 0 0 0 1 0 1 2 1 1 0 0 0 0 1 0 1 2 0 0 0 0 0 1 0 0 0 0 2 2 0 2 0 1 2 1 1 0 0 0 1 0 1 1 0 1 1 0 2 1 2 0 1 1 1 1 1 1 0 2 1 0 0 1 0 0 0 0 0 0 0 0 0 0 0 0 0 0 1 0 2 0 0 0 1 1 0 1 0 0 0 0 1 0 0 2 0 0 0 0 1 0 0 0 0 0 0 2 1 0 0 2 2 0 1 0 2 1 1 0 1 2 0 1 0 0 1 1 1 0 0 1 1 0 0 1 0 0 0 2 2 0 2 2 1 2 1 1 0 0 1 2 1 1 0 1 2 2 2 0 2 0 0 1 1 0 1 0 0 0 2 0 0 0 0 0 1 1 2 1 2 0 2 2 2 2 0 2 1 1 1 0 1 0 2 0 0 2 1 0 0 0 0 0 0 1 1 2 1 0 0 2 1 1 1 1 1 0 0 0 1 0 1 1 1 1 1 1 0 1 1 1 1 1 1 0 0 0 0 2 2 0 0 1 1 0 0 0 0 0 0 1 1 1 0 0 0 1 0 0 0 0 0 0 1 0 1 0 1 0 1 0 0 0 0 1 0 0 0 0 0 0 1 0 0 0 0 2 1 1 2 2 2 0 1 0 0 0 0 0 1 0 1 0 0 1 1 0 0 0 0 0 2 1 0 0 0 1 0 1 2 1 0 1 2 2 2 2 0 2 2 0 1 1 0 0 0 0 0 1 1 0 1 0 0 0 0 0 1 0 2 2 0 1 0 0 1 0 1 0 1 2 2 0 1 0 0 2 2 1 2 2 1 1 0 0 0 0 0 1 0 0 0 2 0 1 1 0 0 1 1 0 1 0 0 0 0 0 0 2 0 1 2 1 0 0 0 0 1 0 1 0 0 0 0 0 0 0 0 2 1 0 0 0 1 1 0 1 0 0 0 1 1 0 0 0 0 1 0 0 0 1 0 1 0 1 0 1 2 1 0 1 2 2 1 1 0 0 0 1 1 0 1 0 2 2 2 2 1 1 1 1 1 2 0 0 2 0 2 2 2 0 1 0 0 1 0 1 0 0 2 1 1 1 0 0 0 0 0 0 2 1 1 2 2 2 1 2 0 2 0 0 1 0 1 0 2 1 1 1 0 0 0 0 0 0 0 0 0 0 0 0 0 0 0 0 0 2 1 1 1 0 1 0 0 0 1 0 0 0 0 0 0 0 1 0 0 0 1 0 0 0 0 0 0 1 0 1 2 0 0 0 0 2 1 0 1 1 1 1 0 0 0 0 0 0 0 2 1 0 1 1 1 1 0 0 0 0 0 0 1 1 2 1 2 1 0 2 0 0 2 1 1 1 1 0 0 1 1 2 1 0 0 0 0 0 0 0 1 2 2 0 0 0 0 0 2 0 0 0 1 0 1 0 0 0 2 0 1 0 0 1 2 0 0 0 0 0 0 0 0 1 0 0 2 0 0 0 0 0 0 0 0 0 0 2 1 0 0 2 0 0 0 0 0 1 1 1
130 0 0 0 0 1 2 0 0 2 2 0 0 0 0 0 0 0 0 2 2 2 0 2 2 0 1 2 1 1 1 0 0 1 1 1 1 1 0 1 1 0 0 0 0 1 0 0 1 1 0 0 0 0 2 1 0 0 1 1 1 2 0 1 1 1 0 2 1 0 0 1 2 1 1 2 1 2 2 2 0 0 2 0 0 0 1 1 1 2 0 1 2 1 0 1 0 2 1 1 2 2 2 0 0 0 2 0 1 1 1 1 0 0 0 0 0 0 0 2 2 0 2 2 2 2 2 1 1 1 0 0 1 1 0 0 0 0 0 0 1 0 1 1 0 0 0 0 0 0 1 0 0 0 0 0 1 1 0 0 0 0 0 2 1 2 1 0 0 1 0 1 1 1 2 0 0 1 0 0 0 0 1 2 1 0 2 1 0 0 0 1 0 1 1 0 1 0 0 0 0 0 0 0 2 0 1 1 1 0 1 0 1 0 0 2 0 1 0 1 1 0 1 1 1 0 2 0 0 0 1 1 1 0 1 1 1 2 0 0 0 1 2 0 0 0 0 0 0 0 0 0 0 0 0 2 2 1 0 0 0 0 0 0 0 0 1 1 2 0 0 0 0 0 0 0 0 1 1 1 1 0 0 0 2 1 1 2 0 2 1 0 0 0 2 0 0 1 0 0 0 0 1 1 1 0 0 0 1 0 0 1 2 0 2 0 0 1 1 0 0 2 2 1 1 0 1 0 1 0 1 2 1 0 0 0 0 0 0 1 0 1 2 0 0 1 1 0 2 2 2 0 1 0 1 0 1 1 0 2 2 0 2 1 2 2 0 1 1 1 1 1 2 1 1 0 0 1 0 0 2 1 0 0 1 0 0 0 0 0 0 0 0 0 2 0 1 0 1 1 0 1 0 2 2 1 0 2 0 1 1 0 0 0 1 0 0 0 0 0 0 0 0 0 1 1 0 0 1 0 0 1 0 2 0 0 1 1 0 0 2 0 0 1 1 1 0 0 0 0 0 1 0 2 0 0 0 1 1 1 0 1 1 1 0 1 1 1 0 0 1 1 2 0 2 0 1 0 0 2 1 0 1 1 1 1 0 0 1 0 1 2 1 1 0 0 2 0 2 1 1 1 1 1 1 0 1 0 1 0 0 2 1 0 0 1 0 0 0 1 1 0 0 0 0 0 0 0 0 1 0 0 0 1 1 0 0 0 1 1 1 1 1 1 1 1 1 0 0 0 0 1 1 2 0 0 0 0 2 0 0 0 0 0 1 1 2 2 2 0 1 1 0 0 0 0 0 1 2 1 2 0 1 0 0 0 0 0 0 1 0 0 0 0 1 1 0 0 0 0 0 2 1 0 1 1 1 0 0 0 0 0 1 1 1 1 1 0 0 0 0 0 1 1 1 0 1 1 0 0 0 2 0 0 2 0 0 0 0 2 0 1 0 1 0 0 2 1 1 2 2 1 0 1 2 0 1 1 1 0 0 0 0 0 1 1 1 1 0 0 1 0 1 0 0 2 2 1 2 1 1 0 1 1 1 1 0 1 1 1 0 1 0 0 0 0 0 1 0 1 1 0 0 0 0 0 1 2 0 0 0 0 0 2 0 1 0 2 1 1 0 1 1 1 0 1 1 0 1 0 1 1 0 2 0 0 2 1 1 2 1 1 0 0 0 1 1 0 0 0 0 0 1 1 0 1 2 0 1 1 0 1 2 2 0 0 2 1 0 1 1 1 1 1 0 1 2 0 0 0 0 0 0 0 1 2 1 1 0 2 0 1 0 1 1 0 1 0 1 1 0 1 0 0 2 0 2 0 0 2 2 0 0 0 1 0 1 1 2 1 1 1 0 1 0 0 0 0 0 0 1 1 1 1 0 1 0 1 2 0 1 2 1 0 1 0 1 0 0 0 0 2 1 2 1 1 1 0 0 0 0 0 0 0 0 1 1 0 1 0 0 0 1 1 0 1 0 0 0 1 1 0 2 0 0 0 0 2 0 0 0 2 0 2 2 0 2 0 0 0 0 2 2 2 0 0 1 0 0 2 0 1 0 0 0 2 2 1 2 1 0 2 0 1 0 0 1 1 0 0 0 1 1 1 0 0 1 0 1 1 0 0 2 0 0 1 0 0 0 0 0 0 1 0 1 0 1 1 1 1 1 0 2 1 2 0 1 0 0 0 0 0 1 0 0 0 0 0 1 0 0 0 0 0 0 0 0 0 0 1 0 0 0 1 0 0 0 0 0 0 1 0
131 0 0 1 0 0 0 2 1 2 1 0 0 1 0 0 0 0 2 0 0 1 0 2 2 0 0 2 2 1 2 0 1 1 0 1 1 1 0 1 1 0 0 0 0 0 2 0 0 0 0 0 1 1 1 0 1 0 1 0 1 2 0 0 0 0 2 1 2 0 0 1 2 0 1 2 1 0 1 0 0 0 1 1 1 0 0 0 0 2 0 0 1 0 0 1 0 1 1 0 1 2 1 0 1 1 1 1 1 1 0 1 0 1 1 0 1 0 2 0 0 1 0 0 0 0 0 1 1 1 0 0 0 0 0 0 0 0 0 0 0 0 0 0 1 1 0 0 0 2 0 2 1 0 0 1 0 1 1 1 1 2 0 2 2 2 0 1 0 1 0 1 0 2 2 0 2 0 0 2 2 0 0 2 1 1 1 1 1 0 0 2 1 1 1 0 1 0 0 0 0 0 0 0 2 0 2 1 0 0 1 0 1 0 0 2 0 1 1 1 1 1 2 1 1 1 0 0 0 1 0 0 0 1 1 0 0 1 1 1 0 0 2 0 0 0 0 0 0 0 0 0 0 0 0 2 0 1 0 0 0 0 0 0 1 0 1 0 1 1 1 1 0 0 0 0 0 0 1 0 0 0 1 1 2 1 1 1 0 2 1 0 0 0 1 0 0 0 0 1 0 0 0 2 0 0 0 0 0 1 0 2 1 0 1 0 1 0 1 0 0 2 0 0 1 0 1 0 1 0 0 2 0 0 0 0 0 1 0 1 1 1 2 2 1 0 1 0 0 0 0 1 1 0 1 1 1 1 0 2 1 0 1 1 1 1 1 1 1 0 2 0 0 2 1 1 0 2 0 0 0 0 0 0 0 1 0 0 0 0 0 0 1 0 2 0 1 0 1 1 1 1 0 1 1 1 1 1 1 2 0 0 1 0 1 1 0 0 0 0 0 2 0 1 1 1 0 0 1 0 1 0 0 2 1 1 0 0 0 0 1 0 1 2 2 1 0 0 0 0 1 0 0 2 1 1 1 1 0 2 1 2 0 0 1 1 1 0 0 0 0 0 1 2 2 0 2 1 0 1 1 0 2 2 1 0 1 2 0 1 1 1 2 1 2 0 2 1 2 2 0 2 2 0 2 0 2 0 1 0 0 1 0 2 0 0 0 0 0 0 0 2 2 2 2 0 0 0 0 1 0 1 0 1 0 0 0 0 0 1 2 2 2 0 0 2 0 1 1 0 0 1 0 2 2 2 0 0 2 0 2 0 0 0 0 0 0 2 0 2 1 1 2 0 1 1 2 1 2 1 2 0 2 0 2 1 1 0 0 1 1 0 0 1 0 0 0 0 0 0 0 2 1 0 0 0 0 0 0 0 0 0 0 1 1 0 0 0 0 0 0 0 0 0 0 0 1 1 0 0 1 1 1 2 1 0 2 0 1 1 1 2 0 1 2 0 2 0 1 1 0 1 1 1 1 1 1 2 2 0 0 0 0 2 0 0 1 0 1 1 0 2 0 0 1 2 2 1 0 1 0 0 2 1 1 1 2 2 2 1 0 2 1 0 0 1 1 2 0 2 0 1 0 1 2 0 1 1 1 0 1 0 0 2 0 1 1 2 1 0 1 0 0 0 0 0 0 0 2 0 0 0 1 0 2 1 1 0 1 1 0 1 0 0 0 0 0 1 0 0 0 0 0 0 0 0 2 0 0 0 0 0 2 1 0 1 2 0 0 2 0 0 0 1 0 0 1 0 0 0 1 1 1 1 1 2 1 2 0 2 0 0 1 2 2 0 0 0 1 1 1 2 0 0 2 0 1 0 0 2 2 0 1 1 1 2 2 2 2 1 1 2 0 2 0 0 2 0 0 0 0 2 0 1 0 1 0 0 0 0 0 0 1 0 1 0 1 0 1 0 0 1 1 2 1 1 1 0 1 1 1 0 0 0 1 0 0 0 2 0 0 0 1 1 0 1 0 1 1 2 2 0 1 0 0 0 1 2 0 0 0 1 1 1 2 0 2 0 0 0 1 1 0 0 2 1 0 1 0 0 0 0 1 1 1 0 1 0 1 0 0 1 1 2 1 0 1 0 0 0 0 1 1 2 0 0 0 0 1 1 0 1 2 1 1 1 0 0 0 0 2 0 0 0 0 0 2 0 0 0 2 0 0 2 2 0 1 0 0 0 0 0 0 0 0 0 0 0 0 0 0 0 0 1 0 0 0 0 0 2 1 0 0 2 1 0 0 0 0 0 2 0
132 0 0 0 0 2 2 1 0 1 1 0 1 1 0 1 0 0 2 0 0 1 0 2 2 0 0 1 2 0 2 0 2 1 0 0 2 1 0 0 1 0 1 2 0 1 0 0 0 1 0 0 0 0 2 0 0 0 2 0 2 2 0 0 0 0 2 1 1 0 0 1 2 0 2 2 0 1 2 0 1 0 1 1 1 0 0 0 0 2 0 2 0 0 0 1 1 1 0 1 1 2 0 1 1 0 2 0 1 1 1 2 0 0 1 2 1 0 0 2 2 0 1 1 0 0 0 1 0 1 0 0 0 1 1 1 0 0 0 0 2 0 0 0 0 0 1 0 0 0 0 0 0 0 0 0 0 0 0 0 1 0 0 2 0 1 0 0 1 2 0 0 0 1 2 0 2 1 0 0 0 0 0 2 1 1 2 1 1 0 0 2 1 0 0 0 1 1 0 0 0 1 1 0 1 0 1 2 1 0 0 0 0 1 0 2 1 0 2 1 2 1 1 0 2 1 1 0 0 1 0 1 0 0 1 0 0 1 0 0 0 0 2 0 0 0 0 0 0 0 0 0 0 0 0 1 0 1 0 0 0 0 0 0 0 0 0 0 0 0 1 1 1 1 0 0 1 1 1 1 1 0 0 0 0 0 0 2 0 2 1 1 1 1 2 1 1 0 0 1 0 0 2 0 1 0 1 0 0 0 0 2 1 0 2 0 1 1 0 0 0 2 1 1 1 0 1 0 1 1 1 1 1 1 0 0 0 0 0 0 0 0 2 2 0 1 1 1 1 0 0 1 0 1 1 1 2 0 0 2 2 0 0 0 0 0 1 2 2 1 1 1 2 1 1 1 0 1 1 0 1 1 1 1 1 1 0 0 0 1 1 1 1 0 2 0 1 1 1 1 0 2 0 2 2 2 0 0 0 1 0 0 0 0 1 0 1 0 1 0 0 1 1 0 1 1 1 0 0 0 0 1 0 2 0 0 0 1 0 0 1 1 2 1 1 1 0 0 0 0 0 0 0 1 1 0 1 0 0 1 0 1 0 0 1 1 1 1 0 1 1 1 2 0 1 1 1 0 0 1 2 0 2 2 0 0 2 0 0 0 0 0 2 0 1 0 1 0 2 1 1 1 0 1 1 1 1 1 0 0 0 1 1 2 0 0 0 1 0 1 1 1 0 0 0 1 1 1 1 1 1 0 0 1 0 0 2 0 0 1 0 0 0 0 0 2 1 0 0 1 0 1 1 2 1 0 0 0 1 1 1 0 0 0 0 0 1 1 0 0 0 1 0 0 0 0 0 1 1 1 1 0 0 0 0 0 0 0 1 2 0 0 0 0 0 0 0 1 0 0 0 2 0 0 1 2 1 1 0 2 0 0 0 0 2 0 0 0 1 2 0 2 0 0 0 0 2 1 0 0 0 2 0 1 2 1 0 1 1 2 0 0 0 1 1 0 2 2 0 1 1 1 2 0 0 1 2 2 2 1 0 1 1 0 2 2 0 1 0 1 0 1 0 0 0 2 2 1 2 1 1 2 2 2 2 2 1 1 1 1 0 1 0 0 0 0 0 2 0 2 0 1 0 0 0 0 2 2 0 0 0 0 0 1 0 0 0 2 1 0 0 0 0 1 0 0 1 0 0 0 0 0 0 2 1 1 2 0 1 1 0 1 0 0 0 0 0 1 0 0 0 0 1 0 0 0 1 0 1 0 0 0 2 2 0 0 2 1 0 2 0 0 0 1 0 0 0 0 0 0 0 0 0 0 0 1 0 2 1 1 1 1 1 2 2 0 0 1 0 2 1 1 1 0 1 1 2 0 0 2 2 0 1 1 1 2 2 1 2 0 1 2 0 2 1 0 0 0 0 0 0 2 0 1 0 1 0 0 1 0 0 0 0 0 0 0 0 0 1 0 0 0 0 2 2 0 0 0 0 0 0 0 1 1 0 0 1 0 1 0 0 0 1 0 0 0 0 0 0 1 1 0 2 0 0 1 0 1 0 0 0 0 0 2 2 0 2 0 0 0 0 2 0 0 2 2 0 0 1 1 0 0 0 0 1 1 2 1 2 1 0 2 0 2 1 0 1 0 1 0 0 1 0 2 0 0 0 1 2 1 0 0 1 1 1 0 0 0 0 1 1 0 0 0 1 1 2 1 1 0 1 0 0 0 1 0 1 0 1 1 1 0 2 0 0 0 0 0 1 0 0 0 0 0 0 0 1 0 0 2 1 0 0 2 0 1 0 0 1 1 1 0
133 0 0 0 0 0 1 1 0 1 0 0 0 1 0 1 1 0 2 0 1 1 0 0 0 1 1 1 2 1 1 1 1 1 0 1 1 2 0 0 1 0 1 1 1 2 1 0 0 0 0 0 0 0 1 0 0 0 0 0 1 1 0 1 0 0 1 1 2 1 1 2 2 0 1 2 1 1 2 0 1 0 2 1 2 0 1 1 0 2 0 0 1 0 0 1 0 2 0 1 1 1 0 0 1 1 2 1 1 1 0 1 1 1 2 0 1 0 1 1 1 0 1 1 0 0 0 0 0 0 0 0 0 1 0 0 0 0 0 0 1 0 0 0 1 0 0 0 0 1 0 1 0 0 1 1 0 0 1 0 1 1 0 2 0 1 0 0 0 0 0 2 1 2 1 0 2 1 0 0 0 0 0 2 1 1 2 2 1 1 1 2 0 1 2 0 1 0 1 0 0 0 1 0 2 0 1 1 2 0 1 0 0 0 0 2 0 0 2 0 2 0 1 1 1 0 1 0 0 1 0 0 0 0 2 0 0 2 0 0 0 0 2 0 0 0 0 0 0 0 0 0 0 1 0 1 1 1 1 0 0 0 0 0 0 0 0 0 2 1 0 1 0 0 0 0 1 1 2 1 1 1 1 1 1 0 0 1 0 2 1 0 0 1 2 0 0 0 0 1 0 0 1 1 0 0 0 1 1 0 0 2 2 0 2 0 0 0 1 0 0 2 1 1 0 0 2 0 1 0 1 2 0 0 0 0 0 1 1 2 0 0 2 1 0 0 1 0 1 1 1 0 0 0 0 0 1 0 0 1 1 0 1 1 1 0 1 1 1 0 2 0 1 2 2 1 0 1 0 0 1 0 0 0 0 0 0 0 0 0 0 0 0 0 2 0 1 0 0 1 0 1 0 1 1 1 0 0 0 1 0 0 1 1 1 0 0 0 0 0 0 0 1 0 1 2 0 0 1 0 0 0 1 1 0 0 0 1 0 0 2 0 1 1 1 1 0 0 0 0 0 0 0 2 1 1 0 2 0 1 1 1 0 1 1 2 2 0 0 0 0 0 2 0 2 0 1 0 0 1 1 0 1 1 2 1 0 0 0 0 0 1 1 0 1 0 1 0 1 1 1 1 1 0 2 1 2 0 0 0 0 1 0 1 0 1 0 1 0 1 1 1 2 0 0 1 1 1 1 1 1 0 0 1 0 0 1 0 0 1 2 2 2 1 1 1 0 2 2 0 1 1 0 1 1 1 1 2 0 1 0 0 0 0 0 0 0 1 1 1 1 1 1 0 1 1 1 1 2 1 2 0 0 0 0 0 0 1 0 1 0 0 1 1 1 0 0 0 0 0 0 2 1 0 1 1 1 1 0 2 0 0 0 0 1 0 0 0 0 0 0 1 0 0 0 0 2 2 0 0 1 1 1 1 2 0 2 0 0 1 0 2 0 1 1 0 2 1 0 1 0 2 1 0 1 1 2 1 1 1 2 0 0 1 0 0 1 2 0 0 0 0 0 0 1 2 2 0 0 0 1 1 2 1 2 2 1 2 0 1 0 1 1 0 0 0 0 1 0 0 0 0 0 1 1 0 2 2 0 1 1 1 0 2 0 1 0 1 1 0 0 0 2 0 0 2 0 0 1 0 0 0 0 2 0 0 1 0 2 2 0 2 0 1 0 0 1 0 0 0 0 0 1 1 1 2 0 0 0 0 0 1 2 0 0 1 2 1 0 2 0 0 0 1 1 0 1 0 0 0 2 2 0 0 0 2 0 2 1 2 0 1 2 2 1 0 1 1 0 2 2 2 0 0 2 1 1 0 0 1 2 1 1 1 0 2 2 2 2 0 2 2 0 2 1 0 0 0 0 0 0 2 0 0 0 1 0 2 2 1 1 1 1 0 1 0 1 0 0 0 0 1 1 1 1 0 1 1 0 0 1 0 0 0 0 1 1 0 2 0 0 0 2 0 0 1 0 0 0 1 0 1 0 1 0 0 0 2 1 0 0 1 0 0 2 0 2 0 0 0 1 2 0 0 2 2 0 0 1 1 0 2 0 0 0 2 2 1 2 2 0 2 0 2 0 0 1 2 0 0 0 0 1 2 0 0 0 1 1 0 0 1 2 0 0 0 1 0 0 0 1 0 2 0 0 0 0 1 1 1 1 0 1 0 0 1 1 0 2 2 1 0 0 0 0 0 0 0 0 0 0 0 1 1 0 0 1 1 0 2 0 0 0 0 0 0 1 0 0 0 1 1
134 0 0 0 0 0 0 1 0 1 0 0 0 0 0 0 0 0 1 1 1 2 0 2 2 0 2 1 2 2 1 2 1 1 0 0 2 2 0 2 0 0 0 0 0 0 0 0 0 1 1 1 0 1 1 0 0 0 1 1 0 0 0 2 1 0 0 0 0 0 0 0 2 0 1 2 1 0 1 0 0 0 2 1 2 0 0 0 0 2 0 1 1 1 0 2 0 2 1 0 1 2 1 0 1 1 1 0 2 0 0 2 0 0 0 0 0 0 1 0 0 0 2 2 1 1 1 0 0 1 0 0 0 0 1 0 0 0 0 0 0 0 1 0 2 2 1 0 0 0 0 1 1 0 0 0 0 1 0 1 1 0 0 2 0 1 0 0 1 1 0 1 0 2 1 0 1 2 0 0 0 0 0 2 2 2 1 2 0 0 0 2 0 0 0 0 0 0 1 1 0 1 1 0 2 0 0 1 0 0 0 0 0 0 0 2 0 0 2 0 2 0 2 1 1 1 0 0 0 1 0 0 0 0 1 0 0 1 1 1 0 1 2 1 1 1 1 0 0 0 0 0 0 0 1 2 1 0 0 0 0 0 0 0 0 0 0 1 2 1 0 2 1 1 0 0 0 1 1 1 1 0 0 0 0 0 0 0 0 1 1 1 0 0 2 0 0 2 0 1 0 0 2 0 1 0 0 0 0 0 0 1 1 0 1 0 0 0 1 0 1 2 0 0 1 0 1 0 1 1 1 1 0 0 0 0 0 1 0 1 0 1 2 1 1 1 0 1 1 2 1 1 0 0 2 0 0 1 0 2 2 0 1 0 1 0 0 2 2 0 2 0 0 2 0 0 0 1 1 0 1 2 0 0 0 1 0 1 1 0 0 0 1 0 2 0 0 0 1 1 0 1 0 2 2 2 0 0 0 2 0 0 0 0 0 0 0 0 0 0 0 1 0 0 1 2 2 0 2 0 1 0 2 0 2 0 0 0 0 1 0 2 2 1 1 1 0 0 0 0 0 0 0 1 2 1 2 2 1 1 0 1 0 0 0 0 0 2 0 1 2 2 2 1 2 0 1 0 0 2 1 0 2 2 0 0 2 0 0 0 0 1 1 2 0 0 0 2 2 2 0 1 2 0 2 0 2 0 1 0 0 2 0 0 1 0 0 0 0 1 2 0 0 0 0 1 1 0 0 2 0 2 0 2 1 0 2 1 0 0 2 1 2 2 2 1 2 2 2 0 0 0 1 2 2 0 0 1 0 0 1 0 0 0 0 0 0 2 1 1 0 2 1 0 1 1 1 1 1 1 2 0 1 0 1 0 0 0 1 2 0 0 0 0 0 2 0 1 0 1 1 0 1 0 2 2 1 2 0 0 0 0 0 1 0 0 1 0 0 1 1 0 0 0 0 1 1 1 0 0 0 0 1 0 2 0 1 1 1 1 0 1 0 1 2 0 2 1 0 1 0 2 0 0 1 0 2 2 2 0 0 0 0 1 1 0 1 2 0 0 0 0 0 0 0 1 1 0 0 0 1 1 1 0 0 0 1 1 1 1 1 1 0 0 0 0 1 1 0 1 1 0 0 1 2 0 1 2 0 0 1 0 1 1 0 0 0 1 1 0 0 0 0 0 0 2 0 1 0 0 1 0 0 2 0 0 1 1 0 1 1 1 0 1 0 0 1 0 0 0 0 0 1 0 1 1 1 0 0 0 0 0 2 1 0 0 2 0 0 1 1 0 0 0 0 0 1 0 0 0 0 0 0 0 0 1 0 2 1 2 0 1 1 2 2 0 1 0 0 1 1 1 1 1 0 1 2 0 1 0 1 0 1 1 1 1 1 1 2 0 2 2 0 2 0 0 0 0 0 1 0 2 1 1 0 2 0 0 1 0 0 0 0 0 0 0 0 0 1 0 0 1 0 2 2 0 0 1 0 0 2 0 0 0 0 0 1 1 1 0 0 0 0 0 0 0 0 1 1 2 0 1 2 0 0 0 0 1 0 0 0 0 1 0 2 0 2 1 0 0 0 2 0 0 2 2 0 0 0 1 0 2 0 0 2 1 1 1 1 1 0 1 0 1 1 0 0 1 0 0 0 0 0 1 0 0 2 1 2 1 0 0 2 1 0 1 0 0 0 0 1 0 1 0 0 1 1 1 1 1 0 1 0 0 0 0 1 0 2 0 0 0 0 0 0 1 0 0 1 0 0 0 1 1 0 1 2 0 0 2 1 0 0 2 0 1 0 1 1 0 1 0
135 1 0 0 0 1 2 0 0 2 2 0 1 1 1 0 1 1 1 1 1 1 0 2 2 0 0 0 0 1 0 1 2 2 0 2 0 0 1 0 0 0 0 0 1 0 1 0 0 0 0 1 1 1 1 0 0 0 0 0 0 1 0 1 1 1 1 2 2 0 0 2 2 0 2 2 0 2 2 1 1 0 2 1 1 0 0 0 0 2 0 0 0 0 0 1 0 2 0 1 1 2 2 0 0 0 2 0 0 2 1 1 0 1 1 0 1 0 0 1 1 1 2 2 2 2 1 0 0 0 0 0 1 1 0 0 1 0 0 0 1 0 2 0 0 0 0 0 0 0 0 0 0 0 0 0 1 1 0 1 2 0 0 1 0 2 0 0 0 1 1 1 2 1 1 0 2 0 0 0 0 0 1 2 2 1 2 1 1 0 0 2 0 2 2 0 1 0 1 0 0 0 1 0 2 0 0 1 0 0 1 0 1 0 0 2 0 1 2 0 2 1 2 2 0 0 0 1 1 1 1 1 0 0 0 0 0 2 0 0 0 0 1 0 1 1 1 0 0 0 0 0 0 0 1 1 0 1 0 1 1 1 0 0 0 0 0 1 2 0 0 1 0 0 0 0 0 0 1 1 0 0 2 2 2 0 2 2 0 2 1 0 1 0 2 0 0 1 0 2 0 0 1 1 0 0 0 0 0 0 0 1 1 0 1 0 1 0 0 0 1 1 1 0 2 0 2 0 0 0 1 2 0 0 0 2 1 1 0 1 1 1 2 2 0 2 0 0 2 0 0 0 0 1 0 1 1 0 0 2 2 0 0 0 0 0 1 2 2 0 2 0 1 1 0 1 0 1 0 0 2 1 0 0 1 1 0 1 1 1 1 1 1 0 1 1 0 0 0 0 0 0 0 1 1 1 1 0 0 2 0 0 0 0 0 0 1 0 0 0 1 0 1 0 1 2 1 0 1 0 1 0 0 2 1 1 0 1 0 0 0 1 1 2 2 2 0 1 1 0 0 0 0 1 1 0 1 1 1 1 0 2 0 1 1 2 2 1 0 0 2 2 1 1 1 1 1 0 0 0 2 0 2 2 0 0 2 0 0 0 1 1 1 1 0 0 0 1 2 2 0 2 1 1 1 0 1 0 1 0 0 1 1 0 0 1 0 2 0 2 2 0 0 0 0 0 0 1 1 1 1 1 0 0 0 0 1 1 0 1 1 1 1 1 0 0 0 1 1 0 0 1 0 1 1 1 1 1 0 1 0 0 1 0 0 0 0 1 1 0 1 1 2 0 0 0 2 0 0 0 1 0 0 0 1 0 0 0 0 1 1 0 0 0 0 0 0 0 0 0 0 2 1 1 0 0 0 1 0 2 0 0 0 1 0 1 0 0 0 0 0 0 1 1 1 0 1 1 0 0 0 0 0 2 1 0 0 1 0 1 0 0 0 1 0 0 2 1 0 2 1 1 0 0 2 0 2 2 2 1 0 1 0 1 1 0 2 0 0 2 0 2 2 0 0 2 0 0 1 0 1 0 2 2 2 2 1 2 1 1 0 1 1 0 1 0 0 1 0 1 0 1 0 1 1 1 0 2 0 0 0 0 1 1 1 2 1 1 1 0 0 0 1 0 1 0 0 1 0 1 1 0 0 2 1 1 1 1 0 1 1 0 1 1 0 0 1 1 0 1 1 1 2 1 1 0 1 1 1 0 1 1 2 2 0 0 2 2 0 2 0 0 0 1 1 0 2 0 0 0 1 1 0 0 0 1 0 2 1 2 0 1 2 2 0 2 0 1 0 2 1 1 0 0 2 1 1 0 0 1 1 0 0 0 1 0 1 2 2 0 2 2 0 2 0 0 2 0 0 0 0 2 0 0 0 1 1 1 1 1 1 1 1 0 1 0 1 0 0 0 0 1 1 1 1 0 1 0 0 0 0 1 1 0 0 2 0 0 2 0 0 0 0 0 0 0 0 0 2 2 2 0 2 1 0 1 0 2 1 0 1 2 1 0 2 2 1 0 0 0 1 2 2 2 0 1 0 0 0 0 0 0 0 0 1 1 2 0 1 0 0 1 0 1 0 0 2 1 0 0 0 0 1 2 0 0 0 0 1 1 0 1 1 2 2 0 0 1 0 1 0 0 1 0 1 0 2 1 2 1 1 0 0 0 0 1 2 2 2 0 0 0 0 0 0 0 0 0 1 0 0 0 0 0 0 0 1 0 0 2 0 0 0 0 0 0 0 0 0 0 2 2
136 0 0 0 0 0 0 0 0 2 1 0 0 1 0 1 0 0 1 2 1 2 0 1 1 0 0 2 2 1 2 1 2 1 0 1 1 1 0 1 1 0 0 0 0 0 1 1 0 1 0 1 2 2 0 0 0 1 2 1 1 1 0 1 1 1 2 0 0 0 0 0 2 0 1 2 1 2 1 1 0 0 2 0 1 0 0 0 0 1 0 0 0 0 1 2 1 1 0 1 2 1 0 0 1 1 2 1 1 1 0 1 1 1 1 1 1 0 0 2 2 0 2 2 2 2 2 1 0 2 1 1 1 1 0 0 1 0 0 0 1 0 0 0 1 2 0 0 0 0 0 1 2 2 0 0 0 0 1 2 2 1 0 2 0 1 0 0 0 0 0 2 1 1 1 0 2 0 1 0 0 1 0 1 1 1 1 2 1 1 1 2 0 1 2 0 0 0 0 0 0 1 0 0 2 0 0 0 2 0 2 0 2 0 0 2 1 1 2 0 2 1 1 2 1 0 1 0 0 1 1 1 0 0 2 0 0 2 0 0 0 0 2 0 0 0 0 0 0 0 0 0 0 0 1 2 1 2 0 1 1 1 0 0 0 0 1 0 1 1 0 0 1 1 0 0 0 1 1 0 0 1 0 0 2 1 0 0 0 2 1 1 0 0 2 0 0 1 0 1 0 1 0 2 0 0 0 0 1 0 0 2 2 2 2 0 0 0 0 0 1 1 0 0 2 0 2 0 1 1 1 1 0 0 0 0 0 1 0 1 0 1 2 2 0 1 1 1 1 0 0 1 1 0 0 0 0 0 1 0 1 1 2 2 2 1 1 2 2 1 1 1 2 2 0 1 0 2 0 1 0 1 0 1 1 0 0 0 0 0 0 0 0 0 1 1 1 0 0 0 0 0 0 0 1 0 1 1 0 2 0 0 0 0 1 0 1 0 0 0 1 1 1 1 2 2 1 0 1 0 0 0 0 1 0 0 0 0 0 0 2 0 2 0 0 1 0 0 0 0 0 0 0 2 2 2 2 1 0 1 1 1 1 1 0 1 1 1 0 1 1 1 2 1 0 1 0 0 0 0 2 0 2 2 0 0 2 0 0 0 0 0 0 1 1 0 1 1 2 1 1 1 0 2 0 1 1 0 1 0 0 2 1 0 1 0 0 0 0 0 1 2 2 1 1 0 0 0 0 2 0 1 0 0 0 0 1 1 0 1 0 0 0 0 0 1 0 1 1 0 0 0 0 1 2 1 1 2 1 0 0 1 1 0 0 2 1 1 1 1 1 1 0 0 0 1 1 1 1 1 1 0 1 0 1 1 1 0 0 1 0 0 0 1 0 0 0 0 0 0 0 1 0 1 2 2 1 1 0 2 0 0 0 0 1 0 0 0 0 0 1 0 0 0 0 0 1 1 0 0 1 0 0 1 1 0 0 0 1 0 0 1 0 0 0 0 2 2 0 1 1 0 0 1 1 0 0 1 1 0 0 0 1 1 0 0 1 0 0 1 2 0 0 0 0 2 2 2 2 2 2 0 2 2 2 2 1 1 0 1 0 0 0 0 0 0 0 2 0 2 1 0 0 0 1 0 1 2 0 0 0 0 0 1 0 0 0 1 1 0 0 0 0 0 0 0 0 1 0 1 1 0 0 2 0 0 2 0 2 2 0 2 0 0 0 0 0 0 0 0 0 0 0 0 0 0 0 0 1 1 0 1 2 2 0 0 2 2 0 2 0 1 1 0 0 0 1 0 1 1 1 0 1 1 1 2 1 1 1 2 0 2 1 2 2 0 1 0 1 1 1 1 1 1 0 1 1 0 1 0 1 0 0 0 1 1 0 2 2 0 2 1 0 2 0 0 0 0 0 1 0 1 1 2 0 0 0 1 2 1 1 2 1 0 1 0 1 0 0 0 0 2 0 2 2 0 0 0 0 0 0 0 0 0 0 1 0 0 2 0 0 0 2 0 0 0 0 1 1 1 1 0 0 0 0 0 2 2 0 0 0 0 1 1 2 1 1 0 0 0 0 2 1 1 1 1 0 0 0 1 1 0 1 1 2 0 0 0 1 1 0 1 1 1 1 0 0 1 0 0 0 0 0 2 0 0 0 1 1 0 0 0 2 1 0 1 0 0 0 0 1 1 1 0 0 1 1 0 0 1 1 0 1 0 0 1 2 0 0 0 0 0 0 0 0 0 0 0 0 0 0 0 1 0 0 0 0 0 0 0 0 0 0 2 0 1 0 0 1 0 0 0
137 1 0 0 0 0 1 1 0 1 1 0 0 0 0 0 0 0 1 0 0 2 0 2 2 0 1 1 1 2 0 1 2 2 0 2 0 2 0 0 2 0 0 0 1 1 1 0 0 0 0 1 0 0 1 1 0 0 2 1 1 2 0 2 0 0 0 2 0 0 0 0 2 0 1 2 1 0 2 1 0 0 2 0 2 0 0 0 0 2 0 1 1 0 0 1 0 1 0 1 1 2 1 0 2 1 2 0 0 2 1 1 1 2 2 1 2 0 0 1 1 0 2 2 1 1 1 1 1 1 0 0 1 1 0 0 1 0 0 0 1 0 0 0 1 1 1 0 0 0 0 0 0 0 0 1 0 1 0 0 2 1 0 2 2 1 0 1 1 2 1 0 0 0 1 0 1 1 0 0 0 1 0 2 1 1 2 0 0 0 0 1 0 1 2 0 0 0 0 0 0 0 1 0 2 0 0 1 0 0 1 0 1 0 0 2 0 1 2 0 2 1 1 2 0 0 1 0 0 2 0 0 1 1 2 1 1 1 0 0 0 0 2 0 0 0 0 0 1 0 0 0 1 1 0 1 2 1 0 1 1 1 1 1 1 0 1 1 1 1 0 1 1 1 0 1 0 2 2 2 2 0 1 1 1 0 2 1 0 2 0 2 2 0 2 0 0 0 0 0 0 0 1 0 0 0 0 0 0 0 0 1 2 1 2 0 1 0 0 0 1 2 1 1 0 0 0 0 1 2 2 0 0 0 0 0 0 1 0 0 0 0 2 1 0 2 0 1 2 0 0 0 1 1 0 2 2 1 0 1 1 0 2 1 2 0 1 2 2 1 1 1 0 2 0 0 0 2 0 0 0 2 0 1 0 0 0 0 0 1 0 0 0 0 2 0 1 0 0 1 0 1 0 1 1 1 1 1 0 2 0 0 0 0 0 0 1 0 0 0 0 1 0 1 0 2 0 0 0 0 0 0 0 0 0 0 0 1 0 0 2 0 1 1 0 2 1 1 1 0 0 1 0 2 1 1 1 2 1 2 1 2 0 0 0 0 0 1 0 0 2 2 2 1 0 0 0 0 0 1 2 0 2 1 1 0 1 1 0 1 1 1 1 2 0 0 1 1 1 2 0 2 1 1 1 0 1 1 1 0 0 2 1 0 0 0 0 1 0 2 2 0 0 0 0 1 1 1 1 1 1 0 0 0 0 0 1 2 0 1 1 1 2 0 0 2 1 1 1 0 0 0 0 1 2 1 1 1 1 0 0 0 1 0 1 1 2 2 1 1 1 1 0 0 0 0 0 1 1 1 2 0 2 0 2 0 0 0 0 0 0 1 1 0 1 0 0 1 0 1 1 1 0 0 1 2 1 1 0 0 0 0 0 0 2 0 0 0 0 0 0 0 0 0 0 0 1 1 0 0 0 2 0 2 1 1 1 0 0 1 0 0 0 1 1 0 2 0 0 1 0 0 0 0 1 0 2 2 2 0 0 0 2 0 2 2 1 1 1 1 0 1 1 0 1 2 2 0 0 0 1 1 2 2 2 2 1 1 2 0 0 1 1 0 0 0 0 2 0 2 0 2 0 1 1 0 2 2 0 0 2 0 0 2 0 0 1 2 0 0 0 0 2 0 0 1 1 0 1 0 0 0 1 1 2 2 2 0 0 0 0 0 0 0 0 0 1 1 0 0 0 0 1 1 1 0 0 2 0 0 1 2 2 2 0 0 2 2 0 1 0 1 2 2 0 1 0 0 1 1 2 2 0 0 1 2 1 2 0 1 1 0 1 2 2 0 1 0 0 0 0 0 1 0 1 0 1 0 0 2 2 0 1 1 1 2 2 2 2 0 1 0 1 2 0 0 0 0 0 1 1 2 2 2 0 0 0 0 1 0 1 1 0 0 0 0 0 0 0 0 0 2 1 2 1 1 1 0 0 0 0 0 0 0 0 1 1 0 1 0 0 0 1 1 0 1 0 0 0 1 0 1 2 0 0 0 0 1 0 0 0 2 0 1 2 1 0 1 0 0 0 2 1 1 2 2 0 0 0 1 0 1 0 1 2 0 0 1 1 1 0 1 1 1 0 0 2 1 0 0 0 0 0 2 0 0 0 2 2 0 0 1 2 2 2 1 1 1 0 1 1 0 0 0 2 0 2 0 0 0 1 1 1 0 1 1 1 0 2 1 0 0 0 0 0 0 0 0 0 1 1 0 0 0 0 0 0 0 1 2 0 0 0 2 0 1 0 0 0 1 2 1
138 1 0 1 0 0 2 1 0 1 1 0 0 1 0 0 0 0 2 0 0 1 0 1 1 1 0 0 1 0 1 1 1 1 0 1 1 1 1 0 1 1 1 1 1 0 1 0 2 2 0 0 1 1 0 1 0 0 1 1 1 2 0 0 0 0 0 0 1 1 2 1 1 0 0 1 1 0 1 0 0 0 2 1 2 0 1 0 0 1 0 0 0 0 0 1 0 1 0 1 2 1 0 0 0 0 2 0 2 1 0 2 1 1 1 1 1 1 0 1 1 1 2 2 0 0 0 1 1 1 0 0 0 0 0 0 0 0 0 0 1 0 0 0 0 1 0 0 0 0 0 1 0 0 0 0 0 1 0 0 2 1 0 2 1 2 1 0 1 2 0 1 0 2 2 0 2 0 0 0 1 1 1 2 1 0 2 2 1 1 1 2 0 1 1 0 2 1 0 0 0 0 0 0 2 0 2 1 1 0 0 0 0 1 0 2 1 1 1 1 1 0 2 1 1 1 1 0 0 1 1 0 1 1 1 0 0 2 0 0 0 1 2 1 0 0 0 0 0 0 0 0 0 0 1 1 0 2 1 0 0 0 1 1 0 1 0 0 2 0 0 0 0 0 0 0 0 1 2 1 1 0 0 0 0 0 0 1 0 2 1 1 1 1 2 1 0 0 0 1 0 0 1 0 0 0 0 0 0 0 0 1 2 1 1 0 0 0 1 0 1 2 1 0 0 0 0 1 1 1 1 1 0 0 0 0 0 2 1 0 1 1 2 0 0 1 2 0 1 1 1 0 0 0 2 0 1 0 0 0 1 1 2 2 2 0 0 1 1 0 2 0 0 2 0 0 0 1 0 0 1 1 1 1 0 0 0 0 0 0 0 0 2 0 1 1 1 1 0 0 0 0 0 1 2 0 0 1 0 2 0 0 0 0 1 0 1 2 0 2 0 2 0 1 0 2 0 0 2 1 1 0 0 2 1 1 0 0 0 0 2 0 2 0 0 0 0 0 0 0 0 0 0 2 1 1 1 2 1 1 0 1 0 0 1 1 1 0 0 0 1 1 2 1 2 0 1 1 1 0 1 1 2 2 1 1 0 0 1 0 1 2 1 1 0 0 0 0 2 2 0 2 1 1 1 0 2 0 2 0 0 2 1 0 0 0 2 0 0 2 2 0 0 0 0 1 1 0 0 2 0 1 0 1 1 0 0 1 1 2 0 0 1 1 1 2 1 0 0 1 0 1 0 2 2 2 0 0 0 0 0 0 0 0 0 1 0 1 0 1 1 1 0 0 0 0 0 1 1 1 2 0 2 0 1 1 1 1 0 1 1 0 0 0 1 0 1 0 0 1 1 1 2 0 1 2 1 2 0 0 1 0 0 0 1 1 0 0 0 0 1 0 0 0 1 2 0 2 0 0 1 1 1 0 2 0 1 1 0 2 0 0 0 1 1 0 2 1 0 1 0 2 0 0 1 0 2 1 1 0 0 0 1 1 1 1 0 0 1 0 1 0 1 0 0 2 1 0 0 0 0 1 2 2 2 2 1 0 2 2 0 0 0 0 1 0 0 2 0 1 0 1 1 1 2 0 1 2 0 0 1 0 0 2 0 0 0 1 0 0 0 0 1 0 0 1 0 0 2 0 1 1 0 0 2 0 0 0 0 0 0 0 0 0 0 1 1 0 0 0 0 0 1 0 0 0 0 0 0 0 0 1 2 1 0 1 1 2 0 1 0 0 0 0 0 1 2 0 0 0 2 2 1 1 1 1 1 1 0 2 0 1 0 0 0 0 1 2 0 2 2 2 0 0 2 0 2 0 1 1 2 0 1 1 1 1 2 1 2 0 1 2 0 2 0 0 0 0 1 0 1 2 0 1 0 1 0 1 1 1 1 1 1 0 1 0 1 0 0 0 0 1 1 2 1 1 0 1 0 0 1 0 0 0 0 0 1 0 2 0 0 0 2 0 0 0 0 1 1 2 2 0 1 0 0 0 1 2 0 0 1 1 0 1 1 0 1 0 0 0 0 1 1 1 1 1 1 1 0 0 0 0 0 0 1 1 2 0 2 0 0 2 0 1 2 0 1 1 0 1 0 0 0 0 2 0 0 0 2 2 0 0 2 1 0 2 0 0 1 0 1 0 2 0 0 0 0 1 1 0 2 0 0 1 1 0 0 0 1 1 0 0 0 0 0 0 1 0 0 0 0 0 0 0 0 0 0 0 0 1 0 0 0 1 1 0 1 0 0 0 2 2
139 0 0 0 0 0 1 0 0 2 1 0 1 2 0 2 0 0 0 2 1 2 0 1 1 0 1 0 1 2 0 1 2 1 0 2 0 2 0 0 1 0 0 1 0 0 0 0 0 2 2 2 1 1 1 1 0 0 1 1 1 1 0 0 0 0 0 0 1 0 0 0 2 0 1 2 1 1 2 0 1 0 2 1 2 0 0 0 0 1 0 0 1 1 0 1 0 1 0 1 2 2 0 0 0 0 2 1 1 1 0 2 0 1 1 0 1 0 1 1 1 0 1 1 1 1 1 0 0 0 0 0 0 2 1 2 0 0 0 0 1 0 0 1 0 0 0 0 0 0 0 0 0 0 0 1 1 1 0 0 0 1 0 2 0 2 0 1 0 2 0 0 0 2 1 0 2 0 0 1 1 0 1 2 1 0 2 2 0 1 1 2 0 1 1 1 1 0 1 0 0 0 0 0 2 0 1 0 1 0 0 0 2 1 0 2 0 1 1 0 2 2 2 2 0 0 2 0 0 1 0 0 0 2 0 0 0 2 0 0 0 1 1 0 0 0 0 0 0 0 0 0 0 0 0 2 1 0 0 0 0 0 0 0 0 0 0 0 1 0 1 2 1 1 0 0 0 0 2 1 1 0 1 1 2 0 2 0 0 2 1 1 0 1 2 0 0 1 0 2 0 0 2 0 1 0 1 1 1 0 0 2 1 1 1 0 1 0 0 0 1 0 1 1 0 0 0 0 1 1 2 1 0 0 0 0 0 2 0 2 0 1 2 2 0 1 1 0 2 0 1 1 0 0 1 0 1 1 0 2 2 0 1 1 1 0 1 2 2 0 2 0 0 2 1 1 0 1 0 0 1 1 0 0 0 0 0 0 0 0 0 0 1 0 2 0 1 1 0 0 0 0 0 0 0 0 0 2 0 2 0 0 0 0 2 1 0 0 0 0 0 1 0 1 1 1 1 0 2 1 1 0 1 0 1 2 0 0 0 0 0 1 2 0 0 2 0 0 0 0 0 0 0 2 0 0 0 0 0 0 0 0 0 0 1 1 1 0 0 0 0 0 2 0 0 1 0 0 0 0 2 1 1 1 1 0 1 2 0 0 2 2 1 2 1 0 1 2 2 2 0 2 1 1 1 0 2 0 1 0 0 1 1 1 1 0 0 0 0 1 1 1 2 1 1 1 1 1 1 1 1 1 0 0 0 0 0 0 0 2 0 0 1 1 1 2 1 1 1 0 0 0 1 2 2 1 0 1 0 0 0 0 1 1 0 1 2 1 0 0 1 1 0 0 0 0 0 1 1 1 2 0 2 0 1 1 1 1 0 1 0 0 1 1 0 0 0 1 0 0 0 2 1 0 2 2 1 0 1 2 0 0 0 0 2 0 0 0 0 0 0 0 0 0 0 0 1 1 0 0 0 0 0 1 1 0 1 1 1 1 0 0 0 0 1 0 2 1 0 1 0 2 1 1 2 0 1 2 2 1 0 1 1 1 0 0 1 1 1 0 0 2 1 0 0 1 2 0 2 0 0 1 2 2 2 2 1 1 2 1 0 1 1 0 0 0 0 2 0 1 0 0 0 1 2 0 1 2 0 0 1 0 0 1 0 1 1 0 1 0 0 0 1 0 1 1 0 0 1 0 1 0 0 2 1 2 2 1 0 1 1 0 0 1 0 0 1 0 0 0 0 0 0 1 1 0 0 1 1 0 1 1 2 1 0 1 1 2 0 2 0 0 0 0 0 0 1 0 1 1 1 1 0 0 0 0 0 2 0 1 1 0 2 2 1 1 0 2 0 2 2 2 0 1 1 0 1 0 1 1 2 0 1 1 1 1 2 2 2 1 1 1 0 2 1 0 0 0 0 1 0 1 1 0 0 0 0 0 0 0 0 0 0 0 0 0 0 1 0 0 0 1 0 2 2 0 0 1 0 0 0 0 0 0 0 0 0 0 1 0 0 0 2 0 0 1 0 1 1 2 2 0 2 0 0 0 0 2 1 0 0 2 0 2 2 0 2 0 0 0 0 1 1 1 1 1 0 1 0 2 0 2 0 0 1 1 2 1 2 0 0 1 0 2 1 0 0 1 1 0 1 1 0 2 0 0 0 1 1 0 0 2 2 1 0 0 1 1 0 1 1 0 2 0 1 0 0 1 1 0 1 0 1 0 0 1 2 0 0 0 0 0 0 0 0 1 1 0 0 1 1 0 0 1 0 0 1 0 0 1 0 0 1 1 0 0 0 0 1 0 1 1
140 0 0 1 0 0 1 2 1 1 1 1 0 0 0 0 0 1 1 1 1 2 0 2 2 0 0 1 1 0 1 1 0 0 0 0 2 1 1 0 0 0 0 1 0 1 0 0 1 0 0 0 1 1 1 1 0 0 1 0 0 1 0 0 1 1 0 2 1 0 0 2 2 0 2 2 0 2 2 0 2 0 1 0 1 0 0 0 0 2 0 1 0 0 0 2 1 0 0 0 2 2 0 0 1 0 2 1 2 0 0 2 1 1 2 2 2 0 2 0 0 0 1 1 0 0 0 1 0 1 0 0 1 1 0 0 1 0 1 0 0 0 0 0 1 1 1 0 0 0 0 0 0 0 0 0 0 2 1 0 2 0 0 1 1 1 0 2 0 2 1 1 1 1 1 0 2 0 1 0 0 1 1 1 1 0 1 2 1 1 1 2 1 1 1 1 2 0 1 0 0 0 0 0 2 0 0 1 0 0 1 0 1 0 0 2 1 1 2 0 2 2 2 2 0 0 0 0 0 2 1 0 0 0 2 0 0 2 0 0 0 0 1 0 1 1 1 0 0 0 0 0 1 0 0 2 1 1 0 0 0 0 0 0 0 0 0 1 1 0 0 2 1 1 0 0 1 2 2 1 1 1 2 2 2 0 1 1 0 2 1 1 1 0 2 0 2 1 0 0 0 0 2 0 1 0 0 1 0 0 0 2 2 0 1 0 0 0 0 1 0 1 0 0 1 0 2 0 0 0 1 2 0 0 0 1 1 2 0 0 0 1 2 0 0 1 1 0 2 1 1 1 0 0 1 0 0 1 0 0 0 0 1 0 1 1 0 2 2 0 2 0 1 1 0 0 0 1 1 0 2 1 0 0 1 1 0 0 0 0 0 0 1 0 2 0 1 0 0 1 0 1 0 1 1 0 0 1 0 2 0 0 0 0 2 1 0 1 0 1 0 1 0 1 1 1 1 0 0 0 0 0 0 0 0 1 0 0 0 0 0 1 1 1 1 1 0 0 0 2 0 0 0 2 0 0 0 1 0 1 1 1 0 0 1 1 1 1 0 0 1 1 2 1 2 0 1 0 0 0 2 0 2 2 0 0 2 0 0 0 0 1 0 0 2 0 2 1 1 2 0 2 2 0 1 0 1 1 1 0 1 0 1 1 0 0 1 0 0 1 1 1 0 0 0 1 0 0 0 1 0 1 0 1 1 1 1 0 1 1 2 2 2 1 1 2 1 0 0 0 0 1 0 1 2 1 1 2 1 0 1 0 1 0 0 1 2 1 1 0 0 1 1 0 1 1 1 0 0 0 1 0 1 0 2 0 0 1 0 1 0 0 0 0 0 0 0 0 0 1 1 1 1 1 1 1 1 1 0 1 1 1 0 0 2 0 1 0 0 0 1 0 1 1 1 0 1 2 0 0 0 1 0 1 1 0 0 2 1 2 1 2 0 2 2 0 1 2 0 0 0 2 0 0 1 0 2 1 1 0 0 0 2 0 1 0 0 1 0 1 1 1 0 1 1 1 2 0 0 0 1 0 2 2 2 2 1 2 1 1 1 0 1 0 1 0 0 1 0 1 1 0 0 1 2 0 1 2 0 0 0 0 0 1 1 1 0 2 0 0 0 0 1 0 0 1 0 1 0 1 2 0 0 2 0 0 1 0 0 0 0 0 0 1 0 0 1 1 0 0 0 0 1 0 0 0 1 0 1 1 0 1 2 0 0 1 1 0 0 2 0 0 1 2 2 0 1 0 0 0 0 1 0 0 0 2 0 2 0 1 1 0 1 1 1 0 1 1 0 2 2 2 0 0 2 0 2 1 1 0 1 0 1 1 1 2 2 2 2 0 2 2 0 2 0 0 1 0 0 0 0 2 0 1 0 1 0 1 1 1 1 1 0 0 0 0 0 0 0 0 0 2 0 2 2 0 0 0 0 0 0 0 0 0 0 0 0 0 1 0 0 0 2 0 0 1 0 1 1 2 2 0 2 0 1 0 0 2 0 0 0 2 1 1 2 0 2 0 0 0 0 2 2 2 1 1 0 0 0 0 0 0 0 0 1 1 2 0 2 0 0 2 0 2 1 0 2 1 0 1 0 1 0 1 0 0 0 1 2 1 0 0 2 1 1 0 0 0 1 1 0 0 0 0 1 0 1 0 0 0 1 1 1 0 0 0 1 1 1 0 0 0 1 0 0 0 1 0 0 0 0 0 1 1 0 0 0 0 0 0 0 0 0 2 0 0 1 0 0 0 1 1
141 1 0 0 0 0 1 2 1 1 1 1 1 1 0 1 0 0 2 0 1 1 0 1 1 0 1 2 2 0 2 1 1 0 0 1 1 1 1 1 0 0 0 0 0 0 2 1 0 1 0 0 0 0 2 1 0 0 2 1 1 2 0 1 1 0 2 2 1 1 0 1 2 0 2 2 0 1 2 0 1 0 2 1 1 0 0 0 0 1 0 0 1 1 1 2 0 2 1 1 0 2 1 0 0 0 2 0 0 2 2 2 1 2 2 1 2 0 0 0 0 0 1 1 1 1 1 1 1 2 1 1 0 0 0 0 0 0 0 0 0 0 0 0 2 1 0 0 0 1 0 2 0 1 1 0 2 0 0 0 0 1 0 2 2 0 0 1 0 1 0 2 2 1 2 0 1 2 0 0 0 0 0 2 1 1 1 2 1 1 1 2 2 0 0 2 2 0 0 0 0 0 0 0 2 0 2 0 0 0 0 0 2 1 0 2 0 1 0 1 1 1 2 2 0 0 0 0 0 2 1 0 0 0 2 0 0 0 0 1 0 0 2 0 0 0 0 0 0 0 0 0 0 0 1 2 1 2 0 1 1 1 0 0 1 1 1 1 1 1 0 1 1 2 0 0 0 1 1 0 0 1 0 0 2 0 0 1 0 2 1 1 2 0 2 0 0 1 0 2 0 0 1 1 1 0 0 0 0 0 0 2 2 0 1 1 0 0 0 0 0 1 1 1 0 0 0 0 1 1 1 1 0 0 0 0 0 1 0 0 0 0 0 1 0 2 0 0 1 0 0 0 0 0 1 0 0 1 0 2 2 0 1 0 1 0 1 1 1 0 2 0 1 2 1 1 0 1 1 1 1 0 0 0 0 0 0 0 0 0 0 0 0 0 2 0 0 0 0 0 0 0 0 2 2 0 0 0 0 2 0 0 0 0 1 1 0 0 0 0 0 0 0 1 0 2 1 0 0 0 0 1 0 2 2 2 0 0 1 0 1 1 2 0 0 0 0 0 0 0 0 0 0 1 1 0 1 2 1 2 1 1 0 0 0 0 0 1 0 2 2 2 1 2 0 1 0 0 0 0 2 0 0 0 2 1 0 0 2 0 2 2 0 0 0 0 1 1 2 1 1 1 1 1 1 0 1 0 1 0 0 2 1 1 0 0 0 0 0 2 2 0 0 0 0 0 0 1 1 1 1 1 0 0 0 0 1 2 0 2 1 1 2 2 2 1 1 1 1 0 1 2 1 2 2 1 0 0 1 0 1 1 1 1 1 1 1 1 0 2 0 0 0 0 0 0 0 0 1 0 2 0 0 0 0 0 0 0 2 2 0 0 0 2 0 1 0 0 0 0 0 1 1 0 2 2 1 1 0 1 0 0 0 1 1 0 0 0 1 1 0 1 1 0 1 1 1 1 0 0 0 0 0 0 2 1 0 1 0 1 0 0 0 1 1 0 1 0 0 0 1 1 0 1 2 0 1 2 2 0 0 0 1 0 1 0 0 1 0 1 0 1 0 0 0 1 1 0 0 0 1 0 2 0 2 2 0 2 2 0 0 2 0 0 0 0 0 0 0 1 0 1 0 1 2 0 2 2 0 1 1 1 1 1 0 0 2 2 2 0 0 0 1 0 0 2 0 0 0 0 1 0 0 2 0 0 1 1 0 1 0 1 1 0 0 0 1 0 0 0 0 0 1 0 0 1 0 0 0 0 0 0 2 2 0 0 2 1 0 2 0 0 1 1 0 1 2 0 0 0 0 1 0 0 0 2 0 1 1 2 0 2 1 1 0 1 0 1 0 1 1 1 0 0 2 0 1 0 0 2 2 0 2 2 0 2 2 1 2 1 1 1 0 2 0 0 0 0 0 0 1 1 1 0 0 0 0 0 0 0 0 1 1 0 1 1 0 0 0 1 0 1 0 2 2 0 0 0 0 0 0 1 1 1 0 1 0 0 1 0 0 0 1 0 0 2 1 1 2 2 2 0 2 0 0 0 1 2 0 0 0 2 1 1 2 0 2 0 0 0 0 2 2 2 0 0 1 0 0 1 0 1 0 0 0 2 2 1 2 1 0 2 0 2 0 0 1 1 0 1 0 1 1 1 1 0 1 1 1 0 0 1 2 2 0 0 0 1 0 0 1 0 1 0 1 0 1 1 1 0 2 0 1 1 1 1 2 0 2 1 0 0 1 0 0 1 0 0 1 0 0 0 0 2 0 0 2 0 1 2 0 1 0 1 0 0 0 0 1 0 2 1
142 1 0 0 0 0 0 1 1 2 1 0 0 0 0 0 0 0 1 1 1 1 0 2 2 0 1 0 2 0 1 2 0 1 1 1 2 1 0 1 1 0 0 0 0 0 1 0 0 0 0 0 1 1 1 1 0 0 1 2 0 1 1 1 0 0 1 0 1 0 1 0 2 1 1 2 1 0 2 0 0 0 2 0 0 0 1 0 0 2 0 0 1 0 0 2 0 0 0 0 1 2 2 0 0 0 2 1 1 1 1 2 1 2 2 1 2 0 1 1 1 0 2 2 1 1 1 1 0 1 0 0 0 0 0 0 0 0 0 0 1 0 1 0 0 1 0 0 0 0 0 1 0 0 0 0 0 2 0 1 2 1 0 1 1 1 1 0 0 0 0 0 0 0 0 0 2 1 0 0 0 1 0 2 2 2 2 1 0 0 0 1 1 0 0 1 1 0 0 0 0 1 1 0 2 0 2 1 1 0 2 0 0 0 0 2 0 2 2 0 2 1 2 2 0 0 2 1 1 0 0 1 0 0 1 0 0 2 0 0 0 1 2 0 0 0 0 0 0 0 0 1 0 0 0 1 0 0 0 0 0 0 0 0 0 0 0 0 1 0 0 0 0 0 0 0 2 0 1 1 0 0 0 0 2 0 0 1 0 2 1 0 0 1 2 1 0 2 0 2 0 1 2 0 2 0 0 0 0 1 0 1 1 1 1 0 0 1 0 0 0 2 1 0 0 0 0 0 1 0 2 0 0 0 0 0 0 1 0 0 0 0 1 1 0 2 0 0 1 1 1 0 0 0 1 0 1 1 0 1 1 0 1 1 1 0 1 2 2 0 2 0 0 2 1 1 0 1 0 0 0 1 0 0 0 0 0 0 0 0 0 0 1 0 2 0 1 0 0 0 0 0 0 1 2 0 0 0 0 1 1 0 0 1 1 0 0 0 0 0 1 0 0 1 1 1 0 1 2 1 0 2 0 0 0 0 0 2 1 0 1 1 2 0 0 1 1 0 0 0 1 0 0 2 1 1 1 1 1 1 0 1 0 0 1 1 1 1 0 1 1 1 2 1 2 0 2 0 0 0 1 0 2 2 0 0 2 0 0 0 0 0 2 2 0 0 1 2 2 2 0 2 1 1 1 0 2 0 2 0 0 2 1 2 0 0 0 1 0 1 1 1 0 0 0 1 1 1 1 1 1 0 0 0 1 0 1 1 0 1 1 0 0 0 0 0 1 1 1 0 0 1 1 2 1 0 0 1 0 1 0 1 1 0 0 1 1 1 1 0 1 0 1 0 1 1 1 0 2 0 2 0 1 0 1 0 0 0 0 0 0 0 0 1 0 0 0 1 0 0 0 2 1 0 1 1 1 0 1 2 0 0 1 2 0 2 0 0 0 0 0 0 0 0 0 1 1 0 0 0 1 1 0 0 2 2 0 0 0 0 0 1 0 1 2 0 2 1 0 2 0 2 0 1 2 0 1 2 2 1 0 0 1 1 0 0 1 1 0 0 1 0 1 0 0 1 2 0 1 1 1 0 2 2 2 2 1 1 2 1 0 1 1 0 1 0 0 1 0 1 0 0 0 0 0 0 2 1 0 0 2 0 0 2 0 0 0 2 0 0 0 0 1 0 0 1 0 1 1 0 1 0 0 2 0 0 1 0 1 1 0 1 0 1 0 0 2 0 0 0 0 0 0 0 0 0 0 0 1 1 0 0 1 0 0 1 1 1 0 2 0 0 1 1 1 0 2 0 0 0 1 2 1 1 1 2 1 2 1 1 1 1 1 1 0 1 0 0 0 1 1 2 2 0 0 1 2 0 0 0 0 0 0 0 2 0 1 1 2 0 2 1 0 1 0 0 0 0 0 0 0 2 1 1 0 1 1 1 2 1 0 2 2 0 2 1 1 0 0 0 0 1 0 2 2 0 0 0 0 0 0 0 0 0 0 1 1 0 0 0 1 0 0 1 0 1 0 1 2 2 1 0 0 0 0 0 2 0 0 1 1 2 0 1 1 0 1 0 0 0 0 1 2 2 1 2 0 1 1 2 1 0 0 0 0 2 2 2 2 2 0 2 0 2 0 0 2 0 1 0 0 1 1 2 0 0 0 1 1 0 0 0 2 2 0 0 0 0 0 1 1 0 1 0 2 0 1 0 0 0 2 0 2 0 2 1 1 0 1 1 0 0 1 0 0 0 1 0 1 0 0 0 0 0 0 0 0 0 0 0 0 0 0 1 0 0 0 1 1 0 1 1
143 1 0 0 0 0 1 2 0 1 1 0 1 1 0 0 0 0 1 1 1 1 0 2 2 0 1 2 2 0 2 1 1 1 0 0 2 1 1 1 0 0 0 1 0 1 2 0 0 0 0 0 1 2 0 1 0 0 1 1 1 2 0 1 2 1 2 1 1 0 0 1 2 0 0 2 2 1 2 0 1 0 1 0 0 1 0 0 0 2 0 0 1 0 0 2 0 1 0 0 2 2 1 0 1 1 1 1 2 0 0 1 1 1 2 2 2 0 0 2 2 0 1 1 0 0 0 1 0 1 0 0 0 0 0 0 0 0 1 1 0 0 0 0 1 2 0 0 0 0 0 0 1 2 0 0 0 0 1 0 1 1 0 2 0 2 1 0 1 1 0 0 1 0 2 0 0 1 0 0 0 0 0 2 2 2 2 1 0 0 0 2 0 2 2 0 0 1 0 0 0 0 0 1 2 0 0 0 0 0 2 0 1 0 0 2 0 0 2 0 2 1 2 1 0 0 1 0 0 2 0 0 0 0 2 0 0 2 0 0 0 1 2 0 0 0 0 0 0 0 0 0 2 0 1 2 1 2 1 0 0 0 0 0 1 0 1 0 1 1 0 1 2 2 0 0 0 0 1 0 1 2 1 1 2 0 0 1 0 2 0 0 1 0 2 1 1 0 1 1 0 0 1 0 1 0 1 0 1 0 0 1 2 0 1 0 0 1 0 0 0 1 0 0 1 0 0 0 0 1 2 1 1 0 0 0 1 1 1 0 0 1 2 1 0 1 0 0 2 1 2 0 2 0 0 2 2 1 0 1 1 0 1 1 1 0 0 2 2 0 2 0 1 1 1 0 0 1 1 0 1 1 0 0 0 1 0 1 1 1 1 1 0 0 2 0 0 0 1 1 0 1 0 2 2 1 0 1 0 1 1 0 0 0 0 0 0 1 0 1 0 1 0 0 2 2 1 1 1 0 0 1 1 1 1 0 0 0 0 0 1 1 2 1 1 0 0 0 1 0 0 1 1 2 0 0 0 1 0 1 1 1 1 1 0 1 1 1 0 1 2 2 2 1 1 1 1 0 0 0 1 0 1 1 2 1 0 0 0 0 0 0 0 0 0 0 2 2 2 2 0 1 1 1 1 0 0 0 1 0 0 2 1 1 0 0 1 0 0 1 1 1 0 0 0 1 1 0 0 1 0 0 0 0 1 0 0 1 0 1 1 1 1 0 0 1 1 2 2 0 0 0 1 2 2 0 0 1 0 0 0 1 0 0 0 0 0 2 2 0 0 0 0 0 0 0 0 1 1 1 1 0 2 0 0 0 0 0 0 1 0 0 0 1 1 1 1 0 0 1 1 1 1 0 0 1 1 0 0 1 0 0 0 1 0 0 1 0 0 0 0 0 0 1 1 1 0 0 0 0 0 0 0 0 2 2 0 0 0 2 0 1 0 1 2 0 2 1 0 1 0 2 0 0 1 0 2 1 1 0 0 0 2 0 2 2 0 1 0 0 2 0 1 0 0 1 0 0 0 0 2 0 2 0 2 2 1 2 1 1 1 0 0 0 0 0 0 0 0 0 0 0 0 1 0 0 1 2 0 0 1 0 0 1 0 1 1 1 1 0 0 0 1 0 0 2 0 1 1 0 1 0 0 2 1 1 0 0 1 1 1 0 0 0 0 1 1 0 0 0 0 0 1 0 1 1 0 0 1 0 0 0 2 1 0 1 1 0 0 2 0 0 1 1 1 0 0 0 0 0 1 1 0 0 0 1 0 2 0 1 0 0 1 2 1 1 0 1 0 1 1 2 0 0 2 0 2 1 0 1 1 0 0 0 1 1 1 1 2 0 1 1 0 2 0 0 1 0 0 0 0 2 0 1 0 0 0 0 0 0 0 0 2 1 2 1 1 0 0 0 0 1 1 1 0 1 2 0 0 0 1 0 0 0 0 2 1 0 1 0 0 0 0 1 0 1 0 1 1 2 1 0 1 1 0 1 1 1 1 0 1 2 1 1 2 0 2 1 0 0 0 1 1 0 2 2 0 1 0 0 0 0 0 0 0 2 2 0 1 0 0 1 0 1 1 0 2 2 1 0 0 1 0 1 0 0 1 1 1 0 0 1 2 1 0 1 0 1 0 1 0 0 2 0 1 0 0 1 1 0 2 0 1 0 1 0 1 0 1 2 1 0 0 0 0 0 0 1 1 1 1 1 1 1 0 0 1 0 0 1 0 0 0 1 1 0 1 0 0 0 0 0
144 1 0 0 0 1 2 0 0 2 2 0 1 0 0 0 0 0 0 2 1 2 0 1 1 0 1 0 1 1 1 1 0 1 2 1 2 1 1 0 1 0 0 1 0 1 1 1 1 2 0 2 1 2 0 0 1 0 2 1 1 1 0 0 0 0 0 0 2 2 2 2 1 0 0 1 1 1 2 1 0 0 2 0 1 0 0 0 0 2 0 0 1 1 0 2 0 2 0 2 1 2 0 0 0 0 2 0 1 1 0 1 1 1 1 1 1 0 0 1 1 1 2 2 2 2 2 1 0 1 0 0 1 1 0 0 1 0 0 0 1 0 0 0 0 2 0 0 0 0 0 1 0 0 0 0 0 0 0 1 1 1 0 1 1 1 1 1 1 2 0 0 0 2 1 1 1 1 1 1 0 1 0 1 0 0 1 1 0 0 0 2 0 0 0 0 0 0 1 0 0 1 0 1 2 0 1 1 0 0 1 0 1 0 1 1 0 0 1 1 1 0 2 2 1 0 2 0 0 1 1 0 0 0 2 0 0 1 1 1 0 0 2 0 0 0 0 0 0 0 0 0 0 0 0 2 1 0 0 0 0 0 0 0 1 0 0 0 0 0 0 0 2 2 0 0 0 0 0 0 1 1 0 0 1 1 0 2 0 2 1 0 0 0 2 0 0 0 0 1 0 0 2 0 0 2 2 0 0 0 0 1 2 0 1 0 1 0 1 0 0 2 2 1 1 0 1 0 2 0 2 1 0 0 0 0 0 1 0 1 1 1 2 0 0 0 2 0 0 0 0 0 1 0 1 0 1 0 0 1 2 1 1 1 1 0 0 2 2 0 2 0 1 2 1 1 0 1 0 0 0 1 0 0 1 0 0 0 0 0 0 0 0 0 1 1 0 0 0 0 0 0 0 1 2 0 0 1 1 2 0 0 0 0 0 0 0 1 0 0 0 0 1 0 0 1 0 0 0 0 0 1 0 1 0 1 0 1 1 0 1 1 1 0 0 1 0 0 0 0 0 0 0 1 2 1 2 2 1 1 1 1 1 1 0 1 1 1 0 0 1 1 2 0 1 1 0 0 0 1 2 0 1 1 1 0 1 0 0 0 1 1 1 1 0 0 2 1 2 1 1 1 1 1 1 1 2 0 0 0 0 1 2 0 0 0 0 0 0 1 1 1 1 1 1 1 1 0 0 2 0 1 0 0 0 0 1 1 0 2 1 1 2 2 2 2 2 0 0 0 0 0 1 1 2 1 1 0 1 0 0 0 1 0 0 1 0 1 1 0 0 2 0 0 0 0 0 1 1 1 2 0 1 0 1 1 1 0 1 1 0 0 1 2 0 1 1 1 0 0 0 2 2 0 0 1 0 0 1 0 0 0 0 0 2 0 0 0 1 0 1 0 0 0 0 0 0 1 0 0 0 1 0 1 1 0 1 0 0 1 0 1 0 1 1 0 2 2 0 0 0 2 0 1 1 0 2 2 2 0 0 0 1 1 1 1 1 1 1 0 1 1 0 0 0 1 1 0 0 0 0 1 2 2 2 2 1 1 1 1 0 1 0 0 0 0 0 2 0 2 1 0 0 0 1 0 2 1 0 0 0 0 0 2 0 0 0 2 1 0 0 0 1 1 0 0 1 0 0 0 1 0 0 2 0 0 0 1 0 1 1 0 1 2 0 0 2 1 0 0 0 0 0 0 0 1 1 0 0 0 0 0 2 1 0 1 2 2 0 2 0 0 1 1 1 0 1 0 2 2 2 2 1 1 1 1 1 2 0 2 0 0 0 0 0 0 0 1 0 2 2 2 0 0 2 0 1 1 0 1 1 0 0 0 1 1 1 2 2 0 1 2 0 0 0 0 0 0 0 1 1 0 1 1 0 0 0 0 0 0 0 0 1 0 1 0 1 0 1 0 0 1 1 2 1 1 1 0 0 0 0 0 0 0 0 0 1 0 0 0 0 0 2 1 0 1 1 0 0 1 1 0 2 0 0 0 0 1 0 1 0 2 0 2 2 0 2 0 1 0 0 1 1 1 2 2 0 1 0 1 0 1 0 0 0 1 1 1 2 1 0 2 0 2 0 0 2 1 1 0 1 1 1 1 1 0 1 0 0 0 0 1 1 0 0 1 0 0 0 0 1 0 0 0 1 0 1 0 0 0 1 1 0 0 0 1 1 0 2 1 0 0 0 0 0 1 0 0 2 0 0 0 1 1 0 0 1 0 1 2 0 0 0 1 0 0 0 0 0 0 0 0
145 0 0 0 0 1 1 2 0 0 0 2 0 0 0 0 0 0 0 1 1 1 1 2 2 0 2 2 2 0 2 1 0 0 1 0 2 1 0 0 0 0 0 0 0 0 0 0 0 2 0 1 0 2 0 0 0 0 1 1 1 2 0 1 0 0 2 0 1 0 0 1 2 0 1 2 1 2 1 1 0 0 2 0 0 0 0 0 0 2 0 1 0 0 0 0 0 0 0 0 2 2 0 0 0 0 2 0 1 1 1 2 0 2 2 1 2 0 1 1 1 0 2 2 0 0 0 1 1 1 0 0 0 1 0 0 0 0 0 0 1 0 0 0 2 1 0 0 0 0 1 0 0 0 0 1 0 0 2 1 1 2 0 2 2 1 1 1 1 2 0 0 0 2 1 0 1 1 0 1 0 0 0 2 0 0 2 1 0 0 0 2 0 2 2 1 1 0 1 0 0 1 1 0 2 0 2 0 0 0 0 0 1 0 0 2 0 0 2 0 2 0 2 1 1 1 0 0 0 2 0 0 0 0 1 0 0 2 0 0 0 1 2 0 0 0 0 0 1 1 1 1 1 0 0 1 2 1 0 0 0 0 0 0 0 0 1 0 0 0 0 1 1 1 0 0 1 0 1 0 0 1 1 2 2 0 1 1 0 1 0 1 1 0 2 0 1 0 0 0 0 0 1 1 0 0 0 0 0 0 0 0 1 0 1 0 1 0 1 0 1 2 1 0 1 0 2 0 1 1 2 1 0 0 0 0 0 1 0 1 1 2 2 1 0 1 1 0 0 0 0 0 0 1 0 2 2 0 0 2 2 0 2 0 2 1 1 2 2 2 0 2 1 2 1 1 0 2 1 0 0 0 0 0 0 1 0 0 0 1 1 1 0 0 2 0 1 1 1 1 0 1 0 0 0 0 1 0 0 0 0 0 0 0 0 0 0 0 0 0 0 2 0 1 1 1 1 0 0 0 0 0 0 2 1 1 0 0 0 0 2 0 0 0 0 1 2 1 1 0 0 0 0 2 2 2 2 2 1 1 1 0 1 1 0 1 1 1 0 0 1 0 1 1 2 0 2 0 0 1 0 0 0 0 2 1 0 0 0 0 1 1 0 1 0 0 1 1 1 2 0 2 1 1 1 0 1 0 1 0 0 1 1 0 0 1 0 1 0 1 1 1 1 1 1 1 1 0 0 1 0 0 0 0 0 1 0 1 1 1 0 0 0 0 0 0 2 2 2 0 0 0 0 1 2 2 1 0 0 1 0 0 0 0 0 0 0 2 1 1 1 1 0 0 0 1 1 2 2 2 2 0 2 0 2 0 0 0 0 0 0 0 1 0 0 1 1 0 0 1 1 1 1 1 1 1 1 1 0 1 1 0 0 1 1 0 0 0 0 0 0 0 0 0 0 0 2 1 0 0 1 0 1 0 2 0 1 0 0 0 0 0 0 0 1 0 2 0 0 1 0 1 0 1 2 0 1 2 2 1 1 0 0 1 1 0 2 0 2 1 0 1 0 0 0 2 2 0 1 0 1 0 1 1 1 2 2 2 0 2 0 0 0 1 0 0 0 2 0 2 0 2 0 1 1 0 2 2 0 0 0 0 0 1 1 1 0 1 0 0 0 0 1 0 0 1 0 0 0 0 0 0 0 2 2 2 2 1 1 2 1 1 0 0 0 1 1 0 0 0 0 0 1 0 0 1 0 1 0 0 0 2 2 1 0 0 2 1 0 2 0 1 0 1 1 0 2 0 1 1 1 1 0 0 0 2 0 2 1 1 0 1 1 1 1 0 0 0 0 0 0 0 0 0 2 0 2 0 1 0 1 0 1 1 0 2 2 2 2 0 2 2 0 1 0 0 0 0 0 1 0 1 0 1 0 2 1 0 0 0 0 0 1 0 1 0 1 0 1 0 0 1 1 2 1 1 1 0 0 0 0 0 0 0 0 1 0 0 2 0 0 0 1 1 0 1 0 0 0 1 0 1 2 0 0 0 0 1 1 0 1 2 0 2 0 0 0 0 0 0 1 2 2 2 1 1 1 0 0 1 0 2 0 0 2 1 1 2 2 1 1 1 0 0 1 0 1 1 1 1 1 0 0 2 0 0 0 2 2 0 0 2 0 1 0 0 0 1 0 0 1 0 1 1 0 1 2 0 1 1 1 0 0 1 1 0 2 1 2 1 0 0 0 0 0 0 0 0 0 0 0 0 2 2 0 0 2 0 0 0 0 0 0 0 0 0 0 0 0 0 1 1
146 0 0 0 0 0 1 1 0 2 0 0 0 1 1 0 1 0 0 2 2 2 0 2 2 0 0 1 1 0 1 0 0 1 0 1 1 1 0 0 0 0 0 1 0 1 1 1 0 1 0 2 0 0 1 1 2 0 0 0 1 1 0 1 1 0 1 1 1 1 0 0 2 0 1 2 1 2 2 0 2 0 2 0 2 0 1 0 0 1 0 0 0 0 0 1 0 0 0 1 1 2 2 0 0 0 2 1 0 2 0 0 0 1 1 0 1 0 0 2 2 0 2 2 2 2 2 1 0 1 1 1 0 0 0 0 0 0 0 0 0 0 0 0 1 1 0 0 0 1 0 1 0 0 0 0 1 0 1 0 1 1 0 1 2 2 0 0 0 0 0 2 0 2 2 0 2 0 0 0 0 0 0 1 1 1 1 1 0 0 0 2 0 1 1 1 1 1 0 0 0 1 0 0 2 0 1 0 0 0 0 0 2 0 0 2 0 1 1 0 2 1 2 2 0 0 1 0 0 1 0 0 0 0 2 0 0 2 0 0 0 0 2 0 0 1 1 0 0 0 0 0 0 0 0 0 0 1 0 0 0 0 1 1 1 0 0 0 2 0 0 0 2 2 1 1 0 1 2 0 0 0 1 1 1 0 2 0 0 2 1 1 1 0 2 0 1 0 0 2 0 1 2 0 0 0 0 0 0 0 1 2 2 0 2 0 0 0 0 0 0 1 0 0 0 0 0 0 1 1 1 1 0 1 0 1 1 2 1 2 2 1 2 1 1 1 0 0 2 2 2 0 0 1 0 1 1 0 0 2 2 0 1 1 1 1 0 2 2 1 1 1 0 2 0 0 0 1 0 0 0 2 0 0 0 0 0 1 1 0 0 0 1 0 2 0 1 0 0 0 0 0 0 2 2 1 0 2 0 2 0 0 0 0 2 1 0 1 0 1 0 2 1 0 0 2 0 0 1 0 1 1 0 2 0 1 0 1 1 1 1 1 1 0 0 0 0 1 1 0 0 1 0 1 2 1 2 1 0 1 1 1 1 1 0 1 1 2 0 0 1 1 2 0 1 0 1 0 0 1 2 0 0 0 2 1 0 0 1 0 1 1 1 0 0 0 1 0 1 2 0 2 2 0 2 0 2 0 1 0 0 1 0 1 0 0 1 0 0 0 1 2 0 0 0 0 0 1 1 1 1 1 0 0 0 0 1 1 0 1 0 0 1 0 0 1 1 1 1 0 0 0 0 0 2 2 2 1 0 1 0 0 0 0 0 0 0 1 0 1 0 2 0 0 0 0 0 1 1 1 1 0 2 0 1 1 1 0 0 1 0 0 1 1 0 0 1 1 0 1 1 1 1 0 1 2 0 2 0 2 1 1 0 1 1 1 0 0 0 0 0 0 2 2 2 0 0 2 0 0 0 1 0 1 1 1 1 0 0 2 1 1 0 1 2 0 2 1 1 1 0 2 1 0 1 1 2 2 2 0 0 0 1 1 1 1 0 0 0 1 0 1 0 1 1 1 2 1 1 1 1 0 1 1 1 1 1 2 1 0 2 0 0 1 0 0 0 1 0 1 0 0 0 1 2 0 2 2 0 0 1 0 0 2 0 1 0 1 0 0 0 0 1 0 0 0 0 1 1 0 1 0 0 2 1 1 2 0 0 0 0 1 0 0 0 0 0 1 0 0 0 0 1 0 0 1 0 0 0 0 0 0 1 1 1 0 2 1 0 2 0 0 0 0 0 0 1 0 1 1 2 2 1 0 0 1 0 2 0 1 0 0 2 2 2 0 1 1 0 1 1 1 0 0 2 0 1 1 0 1 1 0 1 1 1 2 2 2 2 0 2 2 0 1 0 0 1 0 0 1 1 0 0 1 0 0 0 0 1 0 0 0 0 0 0 0 0 0 0 1 0 1 1 2 1 1 0 0 1 1 0 0 0 0 0 0 1 0 1 0 0 0 1 1 0 1 0 0 0 1 1 0 2 0 0 0 0 1 0 0 0 1 0 2 1 0 1 0 0 0 0 2 1 1 1 2 0 1 0 1 0 0 0 0 1 1 1 2 2 1 1 1 0 1 1 0 2 0 0 1 0 1 0 1 0 0 1 0 1 0 0 0 2 2 0 1 0 0 1 1 0 0 0 0 0 1 1 0 0 0 1 1 2 0 2 1 1 0 1 1 1 0 2 0 1 0 0 1 2 2 1 1 1 1 0 0 1 0 0 2 1 0 0 0 0 0 0 0 0 0 0 0
147 0 0 0 0 0 1 2 1 1 1 1 0 0 0 0 0 0 2 0 1 2 0 2 2 0 0 1 1 1 0 1 2 2 0 1 1 2 0 0 1 0 0 0 0 0 1 0 0 0 0 0 1 1 0 1 1 0 1 1 1 2 0 2 1 1 2 1 0 0 0 0 2 0 1 2 1 1 2 0 1 0 2 0 0 0 0 1 1 2 1 2 1 0 0 2 0 2 1 1 0 2 0 0 1 0 2 0 1 1 0 1 1 1 1 1 1 1 0 1 1 1 1 1 1 1 1 0 0 0 0 0 0 1 1 1 0 0 0 0 1 0 0 0 0 0 0 0 0 2 0 2 0 1 1 0 1 0 0 0 2 0 0 2 0 1 0 0 0 0 0 0 0 2 1 0 2 0 0 1 1 0 0 2 2 2 2 0 0 0 0 2 0 1 2 1 1 0 0 0 0 0 0 0 2 0 0 1 2 1 0 1 1 0 1 1 0 0 1 2 0 0 1 2 0 0 2 0 0 0 0 0 0 0 0 0 0 2 0 0 0 0 1 1 0 0 0 0 0 0 0 0 0 0 0 2 1 1 0 0 0 0 0 0 0 0 2 0 2 1 0 1 1 1 0 0 0 0 1 0 0 1 0 0 1 0 0 0 0 1 0 0 1 0 2 0 0 1 0 1 1 1 1 1 1 0 1 0 1 0 0 1 1 1 2 0 0 1 0 0 0 1 1 0 1 0 1 1 1 1 1 1 0 0 0 0 0 2 0 0 0 1 2 2 0 1 1 0 2 1 1 0 0 2 0 1 1 1 0 1 1 0 2 1 2 0 1 2 2 1 1 1 1 2 0 1 0 2 2 0 0 2 0 1 0 0 0 0 0 0 0 0 2 1 2 0 1 0 0 1 0 1 0 1 2 1 0 0 0 1 0 0 0 0 1 1 1 0 0 0 0 2 1 0 0 2 0 0 0 0 0 0 0 1 0 1 1 1 0 0 1 1 2 0 0 0 0 0 0 0 0 0 0 1 2 1 2 2 1 2 1 2 0 0 1 1 1 0 0 0 0 0 2 1 0 2 0 0 0 0 2 0 0 0 2 1 0 1 1 1 2 1 2 1 2 0 2 0 2 2 0 2 1 1 1 0 2 1 0 0 0 1 1 1 1 0 0 0 0 2 2 0 0 0 0 0 0 1 1 1 1 1 0 1 0 0 0 1 0 2 1 0 2 1 1 0 2 1 1 0 0 0 0 2 2 0 0 1 0 0 0 1 2 0 0 1 1 2 1 0 1 1 1 0 1 1 1 1 1 1 2 0 1 0 1 0 0 0 0 0 0 0 0 1 0 0 0 1 0 1 1 1 1 0 1 2 1 0 0 0 2 2 0 2 0 2 0 0 0 0 0 1 0 0 0 0 2 1 0 0 0 2 0 1 1 2 0 0 0 1 0 2 0 1 2 0 2 1 0 1 0 0 0 1 2 0 1 1 1 0 0 0 1 1 1 0 2 1 0 1 0 1 0 0 0 1 1 1 1 1 2 0 2 2 1 2 0 2 1 0 1 1 1 0 0 0 0 2 0 1 0 1 0 1 2 0 1 2 0 0 1 0 0 0 0 1 1 0 0 0 0 0 1 0 0 0 0 0 0 0 0 0 1 2 1 0 1 1 0 1 1 0 1 1 0 0 1 1 0 1 1 1 0 1 0 1 0 0 0 0 0 2 2 1 0 0 2 1 1 0 1 0 1 0 0 0 1 0 1 1 1 1 0 0 0 1 0 1 1 2 0 2 1 1 1 0 1 0 1 1 1 2 0 0 1 0 2 0 1 0 1 0 1 1 1 2 2 2 1 0 0 0 0 2 1 0 0 0 0 0 1 1 0 0 0 1 0 0 0 0 0 0 0 0 0 0 0 0 0 0 0 2 0 2 2 0 1 0 0 0 0 0 0 0 0 0 1 1 1 0 0 0 0 0 0 0 0 0 1 2 2 0 2 0 0 0 0 1 0 0 0 0 1 1 2 0 2 0 0 0 1 1 2 2 0 0 2 1 0 0 0 0 0 0 1 1 1 0 1 0 0 1 0 1 0 0 1 0 1 0 0 0 1 1 1 1 1 1 1 0 0 0 1 1 1 0 0 1 1 0 0 0 1 1 1 0 1 1 1 0 1 1 1 0 1 0 0 0 2 1 0 1 0 0 0 1 0 0 0 0 0 0 1 1 0 0 1 1 0 2 0 1 0 2 0 0 0 0 0 0 1 1
148 1 0 0 0 0 0 1 0 1 1 0 0 1 0 0 0 0 0 2 2 1 0 1 1 0 0 1 2 2 0 2 1 1 2 1 2 1 1 0 1 0 0 0 0 0 0 1 0 1 0 0 0 0 2 1 1 0 2 1 0 0 0 1 0 0 1 0 1 1 2 1 2 1 1 2 1 1 2 0 1 0 1 0 1 0 1 1 0 1 0 0 1 1 1 2 0 1 0 1 1 2 1 0 0 0 2 0 1 2 0 1 0 1 1 0 1 0 0 2 2 0 1 1 1 1 1 2 2 2 0 0 0 1 1 1 0 1 1 1 1 1 1 0 0 0 0 0 0 0 0 0 0 0 0 1 0 0 0 1 1 1 1 1 0 1 0 0 0 0 0 0 0 1 2 0 1 1 0 0 0 0 0 1 1 1 1 0 0 0 0 1 0 1 1 0 1 0 0 0 0 0 1 0 2 0 1 1 1 0 1 0 1 0 0 2 1 0 2 0 2 2 2 2 0 0 0 0 0 2 1 0 0 0 0 0 0 2 0 0 0 0 2 1 0 0 0 0 0 0 0 0 0 1 0 2 1 2 1 0 0 0 0 0 2 0 1 0 2 2 0 1 2 2 0 0 1 1 1 0 0 1 0 0 0 1 0 1 0 2 1 1 0 1 2 1 0 2 2 2 1 0 2 0 1 0 0 0 0 0 1 1 2 0 2 0 0 0 1 0 0 2 1 0 1 0 2 0 0 0 0 2 0 0 0 0 0 1 0 0 0 0 2 1 1 0 2 1 1 1 1 0 0 0 1 0 0 0 0 0 0 0 0 0 0 1 0 1 1 0 2 0 0 2 0 0 0 1 0 1 0 2 0 0 0 2 0 0 0 0 1 1 1 0 1 1 1 2 1 2 0 1 0 0 1 0 1 0 1 1 0 0 0 0 2 0 0 1 0 1 0 1 0 1 1 1 0 0 1 1 0 1 1 0 1 1 0 0 2 2 1 1 2 0 0 2 0 1 1 0 1 0 0 2 1 1 1 2 0 1 1 1 0 0 0 0 0 0 0 0 0 0 1 2 1 1 0 0 0 1 0 0 1 1 2 1 0 0 1 0 1 1 1 2 0 0 1 1 2 2 0 2 2 0 2 0 2 0 1 0 1 0 0 0 1 0 0 0 0 0 0 2 1 0 0 1 0 0 0 1 0 1 0 1 0 0 0 0 1 1 1 1 2 0 0 2 1 0 0 1 0 1 1 2 1 0 0 1 1 1 1 0 1 1 1 1 2 1 1 1 0 2 0 0 0 1 1 1 2 1 2 0 2 0 2 1 1 1 0 2 0 0 0 1 0 0 0 0 0 0 0 2 2 0 0 1 0 2 0 0 1 0 0 1 0 1 1 0 0 0 0 0 1 1 1 0 1 1 0 0 0 2 0 0 1 1 0 1 1 2 0 0 0 1 1 0 2 1 1 1 0 2 0 1 1 0 1 1 1 0 0 0 1 1 1 1 2 1 0 1 0 1 1 0 0 1 1 1 1 1 2 0 2 2 2 2 2 2 0 1 0 1 1 1 0 0 0 2 0 1 0 1 1 2 2 1 1 2 0 0 1 0 0 1 1 1 0 1 0 0 0 0 2 0 0 2 1 0 1 0 1 0 0 2 2 2 2 0 1 1 0 1 0 1 0 1 2 0 0 0 0 0 0 0 0 0 1 1 1 1 0 1 2 1 0 0 2 2 0 1 0 0 0 1 0 1 2 0 2 2 2 2 1 1 1 2 1 2 0 2 0 1 1 1 0 1 0 1 0 1 1 1 0 0 2 0 1 0 1 0 1 0 1 1 1 2 2 1 0 0 0 0 0 1 0 0 0 0 0 0 1 2 0 1 0 0 0 1 1 0 1 1 0 0 0 0 0 1 0 0 0 2 1 1 1 0 1 0 0 0 0 0 0 1 0 2 0 0 1 0 1 0 1 0 0 0 0 0 1 0 0 0 1 0 0 0 1 1 0 1 0 2 1 1 2 1 2 0 0 0 0 2 1 1 0 0 2 0 0 1 1 1 0 0 1 1 1 0 2 0 0 2 0 1 1 0 1 1 0 1 0 1 0 2 0 0 0 1 2 1 0 2 1 2 2 0 0 1 0 1 0 0 1 0 0 0 0 1 1 0 2 0 1 1 1 1 2 0 0 0 0 0 0 0 0 1 0 0 0 0 0 0 0 0 0 1 1 0 1 1 0 0 0 2 0 0 0 0 1 0 0 0
149 0 0 0 0 0 1 1 0 2 0 0 1 2 0 2 0 0 1 1 1 2 0 1 1 1 1 2 2 0 1 2 0 0 0 2 0 1 0 1 1 0 0 1 0 1 0 0 0 0 0 0 0 0 2 0 1 0 1 0 1 1 0 2 0 0 1 2 1 1 0 1 2 0 1 2 1 1 1 0 1 0 1 1 1 0 0 1 1 2 0 1 0 0 1 2 1 1 0 1 1 2 0 1 1 0 2 1 1 1 1 2 1 2 2 1 2 1 0 2 2 0 2 2 0 0 0 0 0 0 0 0 1 1 0 0 1 0 0 0 1 0 0 0 0 1 0 0 0 0 0 0 0 0 1 0 1 2 0 0 0 0 0 2 0 1 0 0 1 1 1 1 0 2 1 0 2 0 1 0 1 1 1 2 1 0 2 0 0 0 0 0 0 2 2 0 2 0 1 0 0 1 0 0 2 0 0 0 1 0 1 0 1 0 0 2 0 0 0 1 1 0 2 2 0 0 0 0 0 0 0 0 0 0 1 0 0 2 0 0 0 0 2 0 0 0 0 0 0 0 0 0 0 0 0 0 0 2 1 1 1 1 0 0 1 1 0 1 2 0 0 0 0 0 0 0 1 1 2 0 0 0 0 0 2 1 0 1 0 2 2 1 2 0 2 0 1 0 0 2 0 0 2 0 0 1 2 1 1 0 0 1 1 0 0 0 0 2 0 0 0 2 0 0 1 0 1 0 1 1 1 2 0 0 0 0 0 2 0 1 0 1 2 1 0 1 0 0 1 1 1 0 0 2 0 1 1 0 0 0 1 1 2 0 2 1 1 2 2 1 1 1 0 2 1 0 0 1 1 0 0 0 0 0 1 1 0 0 0 0 1 1 2 0 2 0 1 1 0 0 0 0 0 2 2 2 0 1 0 2 0 0 0 0 0 0 1 1 0 1 0 1 1 1 0 1 0 0 0 0 0 0 2 0 2 0 0 1 1 1 1 1 2 2 2 1 0 0 0 0 0 1 0 2 1 1 0 2 1 1 1 1 1 1 0 1 1 1 0 0 1 1 1 1 0 0 0 0 0 1 1 0 1 1 2 0 0 1 0 1 1 0 0 1 0 0 1 0 1 1 1 2 1 0 2 1 2 0 2 0 1 1 0 0 0 0 2 1 0 2 2 0 0 0 0 1 0 0 1 2 0 1 0 0 1 0 0 1 1 1 1 1 1 1 1 2 2 1 1 0 0 0 1 2 1 1 0 1 0 1 0 1 1 0 0 2 2 2 1 1 0 1 2 0 1 0 1 0 2 0 2 0 1 0 0 0 0 0 0 0 1 0 1 0 1 0 1 1 1 0 1 2 1 0 1 1 1 0 1 1 0 0 0 1 1 0 0 0 0 0 2 0 0 0 0 1 1 1 0 0 1 2 1 2 1 1 1 1 1 1 0 1 0 2 1 0 2 2 0 0 0 2 0 1 1 0 1 2 2 1 1 0 0 0 2 2 2 1 0 0 2 0 0 0 1 1 1 1 1 1 2 0 2 2 2 2 1 2 1 1 1 0 1 0 0 0 1 2 0 2 1 0 1 1 2 0 1 1 0 0 1 0 0 1 0 0 0 2 1 0 0 0 2 0 0 2 0 0 1 0 1 0 0 2 2 2 1 1 0 1 1 1 0 0 0 0 2 1 0 0 0 0 1 2 1 0 0 0 2 2 0 0 1 1 0 0 2 2 0 2 0 1 0 0 0 0 0 0 2 2 2 2 0 0 0 2 0 1 1 2 0 2 2 2 2 0 1 1 0 1 1 1 1 0 1 0 2 0 1 1 2 0 0 0 2 1 2 2 2 0 0 1 0 2 0 1 0 0 0 0 0 2 0 1 0 0 0 0 0 0 0 0 1 0 1 0 1 0 0 1 1 0 1 1 1 0 1 0 1 1 0 0 0 0 0 0 0 0 1 0 0 0 1 1 0 1 0 1 1 2 2 0 2 0 0 0 0 0 0 0 0 1 0 1 2 0 2 0 0 0 0 1 2 2 0 0 1 0 0 1 0 1 0 0 1 0 0 1 2 0 0 2 0 1 1 0 1 2 0 0 0 0 0 2 0 0 0 0 0 0 0 1 2 1 0 2 0 0 1 0 1 0 0 1 1 0 2 0 0 0 2 0 1 0 2 0 0 1 1 1 0 0 0 0 0 0 0 0 2 0 0 0 0 1 0 1 1 0 0 1 0 0 2 2 0 0 1 0 0 0 2 2
150 0 0 0 0 0 1 2 0 0 0 0 0 0 0 0 0 0 0 2 2 1 0 2 2 0 1 1 2 2 1 1 1 1 0 0 2 1 0 2 0 1 0 1 0 1 0 0 0 0 0 1 1 1 0 0 0 0 1 0 1 1 0 2 0 0 1 0 1 1 1 1 2 0 1 2 1 1 2 1 0 0 2 1 2 0 0 0 0 2 0 1 0 0 0 1 1 2 1 1 1 1 1 0 0 0 2 2 1 1 0 1 1 1 1 1 1 0 0 2 2 0 0 0 0 0 0 0 0 2 1 1 0 1 2 1 0 0 0 0 1 0 0 0 0 0 0 0 0 0 0 0 0 0 0 0 1 1 0 0 0 2 0 2 0 1 0 1 0 1 0 1 0 2 1 0 1 0 0 0 0 0 0 2 2 2 0 2 0 0 1 2 0 1 2 0 0 0 0 0 0 0 0 1 2 0 1 0 1 0 0 0 1 0 1 1 1 1 2 0 2 1 2 2 0 0 1 0 0 1 0 1 0 1 2 0 0 2 0 0 0 1 2 0 1 1 1 0 1 1 1 1 1 0 0 1 1 2 0 0 0 0 0 0 2 0 1 1 0 0 0 1 0 0 0 0 0 0 2 0 0 0 0 0 2 1 0 1 0 2 0 0 1 0 2 0 1 1 1 1 0 0 2 0 1 0 0 0 2 0 0 2 2 0 1 0 0 1 0 0 2 1 1 1 1 0 1 0 1 0 2 0 1 1 0 1 1 1 0 0 0 0 1 2 0 0 2 0 1 0 0 1 0 1 1 1 2 1 0 2 2 0 0 0 0 0 2 2 2 0 2 0 0 2 1 1 0 2 0 0 0 1 0 0 0 1 0 0 0 0 0 0 2 0 2 0 0 2 1 1 0 1 0 1 1 0 0 2 0 1 1 0 0 0 0 0 1 0 0 0 0 1 1 0 0 1 0 0 1 0 1 0 0 2 1 1 0 0 1 0 2 0 2 2 2 2 0 0 0 0 0 0 0 2 1 1 1 1 1 1 1 1 0 0 0 0 0 1 0 0 1 1 1 1 1 0 0 0 0 0 2 0 2 2 2 2 0 0 2 0 1 2 0 1 1 0 1 1 1 2 0 2 1 1 1 0 1 1 1 0 0 2 0 2 0 0 0 0 0 0 0 2 1 0 1 1 0 0 0 1 0 1 0 1 2 0 0 1 1 2 1 1 2 2 2 1 2 1 1 0 0 1 0 0 2 2 2 1 1 0 0 0 0 1 1 0 1 2 0 0 2 2 0 0 0 0 0 0 0 0 1 0 1 0 1 1 1 0 0 0 0 1 0 0 0 0 0 0 0 0 0 2 1 0 1 1 1 1 0 1 0 0 0 0 0 0 0 0 0 0 1 0 0 0 0 0 2 1 0 0 0 1 0 1 1 0 1 0 1 1 1 1 0 1 1 0 2 1 0 2 0 2 1 0 0 1 2 2 2 0 0 0 1 1 1 0 2 0 1 0 1 0 1 0 0 1 1 0 1 0 1 2 1 1 1 1 0 1 1 2 0 1 0 0 1 0 0 2 0 1 0 0 0 0 0 0 1 2 0 0 1 0 1 1 0 1 2 1 1 0 0 0 0 0 0 0 0 0 0 0 0 0 0 2 1 1 2 0 0 0 0 0 0 0 1 1 1 0 0 0 0 0 1 0 0 0 1 0 1 0 0 0 2 1 0 1 1 1 0 2 0 1 0 0 0 0 1 0 0 0 2 2 2 2 2 2 2 1 0 1 1 1 1 2 2 0 0 0 0 1 1 2 1 0 1 0 0 1 0 0 1 1 0 0 2 1 2 2 2 0 2 1 0 2 0 0 2 0 0 1 0 1 1 1 0 1 0 0 0 1 1 1 1 0 1 0 1 0 0 0 0 2 2 0 0 0 2 1 0 0 0 1 0 0 0 0 0 0 1 0 0 0 1 1 0 1 0 1 1 2 2 0 2 0 0 0 0 1 0 0 0 2 1 1 1 0 1 0 0 0 0 1 2 1 2 2 0 1 0 1 1 1 0 0 0 2 2 1 2 0 1 1 0 0 2 0 2 0 1 1 1 1 0 1 0 0 0 2 2 0 0 1 1 0 0 1 0 0 0 1 0 0 0 0 0 1 1 1 1 0 2 0 2 0 2 1 1 0 0 0 0 0 0 0 0 0 0 1 2 1 1 1 1 1 0 0 1 0 0 2 0 0 0 2 0 0 0 0 0 1 1 1
151 1 0 1 0 0 1 1 0 1 1 1 1 2 0 1 0 0 2 0 1 2 0 2 2 0 0 1 1 0 0 1 1 2 0 1 1 1 0 1 1 0 0 0 0 0 1 0 0 2 2 2 1 1 1 0 0 0 2 0 2 2 0 1 0 0 1 2 2 0 0 2 2 0 1 2 1 2 2 0 2 0 1 0 1 0 0 0 0 2 0 0 0 0 0 1 0 1 0 1 0 2 0 0 1 0 2 0 2 2 0 0 0 1 2 1 2 1 1 1 1 0 2 1 0 0 0 0 0 0 0 0 0 1 0 0 1 0 1 0 1 0 1 1 0 0 0 0 0 0 0 0 0 0 0 0 1 1 0 0 0 0 0 1 0 2 0 1 0 1 0 1 1 2 2 0 2 0 0 1 1 1 0 2 0 0 2 1 0 0 0 1 1 0 0 1 1 0 0 0 0 1 0 0 2 0 2 1 0 0 1 0 1 0 1 1 0 0 2 1 1 0 1 2 0 0 0 0 0 2 0 1 0 0 1 0 0 2 0 0 0 0 2 0 0 0 0 0 0 0 0 0 0 0 1 1 0 1 0 0 0 0 0 0 0 0 1 0 0 0 0 1 1 1 1 1 0 1 2 0 0 1 2 2 2 0 2 1 0 2 1 1 1 0 2 0 0 0 0 2 0 0 2 0 1 0 0 1 0 0 1 1 1 0 2 0 0 0 0 0 1 1 1 1 0 0 0 0 0 2 2 1 1 0 0 0 0 1 0 2 0 2 1 2 0 1 1 2 2 1 1 0 1 0 1 0 0 2 0 0 0 0 0 0 0 0 0 2 2 1 1 1 0 2 0 0 0 1 1 1 1 0 0 0 0 0 0 0 0 0 0 0 0 1 2 0 1 1 1 2 0 2 0 1 2 0 0 0 0 1 0 0 0 0 1 0 1 0 0 0 0 1 0 1 1 1 1 0 1 0 1 0 1 1 2 1 0 0 1 0 1 1 2 0 0 1 0 0 0 0 0 0 0 2 1 1 1 1 1 1 0 1 0 0 0 0 0 2 0 2 2 2 2 1 1 0 0 0 0 1 2 0 0 0 2 1 0 1 1 0 2 2 0 2 0 0 1 1 1 2 0 2 0 1 1 1 2 1 1 0 0 2 0 2 0 0 0 0 0 0 0 2 1 0 0 2 2 0 0 1 0 0 0 1 0 0 1 1 0 1 2 2 1 0 0 1 1 1 1 0 0 0 1 2 1 1 0 1 0 1 0 0 1 1 1 0 2 2 2 0 0 1 0 0 0 0 0 1 1 1 1 0 1 0 0 1 0 0 1 2 0 0 0 0 1 0 1 2 0 2 2 0 1 1 2 2 2 0 0 1 1 0 0 0 2 0 0 1 1 0 1 0 1 1 1 0 1 2 0 0 1 1 0 1 1 2 0 1 0 2 1 1 0 1 2 0 2 1 0 0 0 0 0 2 2 0 0 2 2 0 0 0 1 0 1 0 0 0 1 1 0 1 0 1 0 2 2 0 1 0 1 0 2 2 2 2 2 1 2 1 0 0 0 0 0 0 0 2 0 2 0 2 0 1 1 0 2 2 0 0 0 0 0 1 0 0 0 2 1 0 0 0 2 0 0 2 1 0 1 0 0 0 1 2 2 1 1 1 0 1 0 1 0 1 0 0 1 0 0 1 1 1 1 0 1 1 1 0 1 1 0 1 2 0 0 0 2 1 0 2 0 0 0 0 0 1 1 0 1 1 1 1 0 0 1 1 1 2 1 1 1 1 0 1 1 0 0 2 0 2 2 2 0 1 1 0 1 0 0 1 1 0 1 1 1 1 1 2 2 0 2 2 0 2 0 0 1 0 0 0 1 1 2 2 0 0 0 0 0 0 0 0 0 0 0 0 0 0 1 0 0 1 1 1 1 0 1 0 1 1 0 0 1 0 0 1 0 0 1 0 0 0 0 0 0 0 0 0 1 2 1 1 2 0 0 0 0 1 0 0 0 2 1 1 2 0 2 0 0 0 1 1 2 2 1 1 1 0 0 1 0 1 0 0 0 2 2 0 2 0 0 2 1 2 0 0 2 1 0 0 0 0 0 1 0 0 0 0 0 0 0 0 2 1 1 0 1 0 0 1 1 0 1 1 0 0 1 0 1 1 1 0 0 0 1 0 1 1 2 1 0 0 0 1 1 0 2 0 1 0 0 0 0 0 0 0 0 0 0 1 0 0 0 1 1 0 1 0 1 0 0 0
152 1 0 0 0 0 1 1 0 1 0 0 0 2 0 1 0 1 2 1 2 2 0 1 1 1 1 0 2 1 0 1 0 1 0 1 2 1 0 1 2 1 0 0 0 0 0 1 0 1 0 0 1 1 1 1 0 0 1 0 1 2 0 2 0 0 0 1 1 0 0 0 2 0 2 2 0 0 2 0 0 0 1 0 0 0 1 0 0 2 0 0 2 1 0 2 2 2 0 2 0 2 2 0 0 0 2 1 0 2 1 1 0 0 1 1 0 0 0 2 2 0 2 2 2 2 2 1 1 1 0 0 0 0 0 0 0 0 1 0 1 0 0 0 0 1 0 0 0 0 0 0 0 0 0 0 1 1 0 0 1 1 1 1 0 1 0 1 0 1 0 1 1 2 2 0 1 0 0 0 0 1 1 2 2 1 2 0 0 0 0 0 0 1 1 1 1 0 0 0 0 1 1 0 2 0 2 0 1 0 0 1 0 1 0 2 0 1 2 0 2 0 2 2 0 0 1 1 1 1 0 0 0 1 1 0 0 2 0 0 0 0 2 0 0 0 0 0 0 0 0 0 0 0 1 0 0 1 0 1 1 1 0 0 0 0 0 0 2 1 0 1 1 1 0 1 0 0 2 0 0 1 0 0 2 0 0 1 0 2 2 1 1 0 2 0 1 1 0 2 0 0 2 0 1 1 1 0 1 0 0 1 2 1 2 0 1 1 0 0 1 2 0 0 2 0 2 0 0 0 1 1 0 0 0 0 0 2 1 1 1 1 1 1 1 0 1 0 1 1 1 0 0 0 0 0 0 1 0 1 1 0 1 1 1 1 0 0 0 0 2 0 1 2 0 0 0 0 0 0 2 0 0 0 0 0 0 0 0 0 1 1 0 0 2 0 1 0 1 1 0 1 0 0 1 0 0 2 0 2 0 0 0 0 1 1 1 0 0 0 0 0 1 0 0 1 0 1 2 1 0 1 1 1 1 0 0 1 0 0 2 0 2 0 0 1 1 1 1 0 0 1 0 2 2 2 2 2 0 2 2 2 1 1 0 1 1 1 0 0 0 0 2 0 1 0 1 0 0 1 0 0 1 1 1 0 1 0 1 0 1 1 1 1 1 0 2 0 1 1 1 1 1 1 1 0 2 0 1 0 0 1 0 2 0 0 0 1 0 2 2 0 0 0 0 1 1 1 1 1 1 0 0 1 0 1 0 1 0 1 0 0 2 0 0 1 0 0 0 0 0 2 1 0 2 2 2 0 2 0 2 0 0 0 0 0 0 2 2 0 0 0 2 0 1 1 2 2 2 2 2 0 2 0 2 0 0 1 0 2 1 0 0 0 1 0 0 2 0 1 1 0 0 0 2 2 2 0 0 0 2 0 1 1 0 1 1 0 0 0 0 0 0 0 0 0 0 1 0 0 0 2 0 1 1 0 0 1 0 0 1 2 0 0 1 0 2 1 0 1 1 1 1 0 0 1 2 1 0 0 0 0 0 1 0 0 1 1 0 0 0 0 0 1 1 1 2 1 1 1 1 0 1 1 0 1 0 1 1 1 1 1 0 1 0 0 0 2 0 1 0 1 0 0 0 0 2 1 0 0 2 0 0 2 0 2 1 1 2 0 1 0 0 0 0 0 0 0 1 0 1 1 0 2 0 0 0 1 0 1 1 0 0 1 0 1 2 0 0 0 0 0 0 0 0 0 0 0 0 0 0 0 2 2 0 0 2 0 0 2 0 0 1 1 1 0 2 0 1 1 2 2 2 1 0 1 0 1 0 2 0 1 2 2 2 0 0 1 0 2 2 2 0 0 2 0 2 0 0 2 2 0 0 0 1 1 0 1 2 0 2 1 0 1 0 0 1 0 0 0 0 2 0 0 0 1 1 0 0 0 1 1 0 0 0 0 0 0 0 0 0 2 0 2 2 0 0 0 1 1 0 0 0 1 0 0 0 0 1 0 0 0 0 0 0 0 0 0 1 2 2 0 2 0 0 0 0 2 0 1 0 1 1 1 2 0 2 0 0 0 0 1 2 2 0 0 2 0 0 0 0 0 0 0 1 0 0 0 1 1 0 1 0 2 1 0 1 1 1 0 1 0 0 1 1 0 0 1 1 0 0 1 2 2 0 1 0 2 0 0 1 0 0 0 1 0 1 0 0 0 1 1 2 0 0 1 0 0 1 1 1 0 0 0 0 1 0 0 1 0 0 0 1 1 0 0 0 0 0 1 0 0 1 1 0 0 1 0 0 0 0 0
153 0 0 0 0 0 0 2 1 2 1 0 1 1 0 1 0 0 0 2 2 2 0 2 2 0 0 1 1 2 0 1 0 1 0 1 1 1 0 0 2 0 0 0 0 0 0 0 2 2 0 1 0 0 1 0 1 0 1 2 0 2 0 0 0 0 2 0 1 0 0 0 2 1 1 2 1 2 2 0 2 0 2 0 2 0 0 0 0 1 0 0 1 0 1 2 0 2 1 1 1 1 0 0 1 1 2 1 1 1 1 2 1 2 2 1 2 1 1 1 1 0 1 1 0 0 0 2 1 2 0 0 1 1 0 0 1 0 0 0 0 0 0 0 2 1 0 0 0 1 0 1 2 1 2 0 0 1 0 0 0 1 0 2 1 1 0 1 0 1 1 2 0 2 1 0 2 0 0 1 1 0 2 2 2 0 2 2 0 0 0 2 0 1 1 0 2 0 0 0 0 0 0 1 2 0 0 0 0 0 0 0 1 0 0 2 0 0 2 0 2 0 1 2 0 1 0 0 0 0 0 1 0 0 1 0 0 2 0 0 0 0 2 0 0 0 0 0 1 1 1 1 0 0 0 0 0 1 0 1 1 1 0 0 1 0 0 0 1 0 0 1 2 2 0 0 1 0 2 0 1 0 2 2 2 0 0 0 0 2 1 2 0 1 2 1 0 0 1 2 1 1 1 1 0 0 0 0 0 0 1 1 1 1 1 0 0 0 0 0 1 1 1 0 0 0 0 0 1 0 1 2 0 0 0 0 0 0 0 0 0 0 2 1 0 0 2 0 2 2 2 0 0 1 1 1 2 0 0 2 2 0 2 1 2 0 1 1 1 0 2 0 1 1 1 0 0 2 1 1 1 2 0 1 1 1 0 0 0 0 0 0 0 0 2 0 1 1 0 2 0 2 0 1 2 1 0 1 0 0 1 0 0 0 0 0 1 0 0 0 0 1 1 2 0 1 1 0 0 0 0 1 0 1 1 0 0 2 1 0 1 1 1 0 0 0 0 0 0 0 0 1 0 2 2 0 2 2 1 2 1 2 0 0 1 1 1 1 0 0 1 1 2 0 0 2 0 0 0 1 1 1 0 0 2 0 0 0 2 0 2 2 1 2 0 0 1 0 2 2 0 2 1 1 1 0 1 1 1 0 0 1 0 1 0 0 0 1 0 1 1 1 0 0 0 2 1 0 0 2 0 0 0 0 1 0 0 1 1 1 1 1 2 0 1 2 0 1 1 0 0 1 1 2 1 1 0 0 0 0 0 0 0 0 0 0 0 0 0 0 0 1 1 0 1 0 0 0 1 0 1 0 1 0 1 0 0 0 0 0 0 0 0 2 0 1 0 1 0 1 1 1 2 2 2 2 1 0 0 1 2 0 0 0 2 0 0 0 0 0 2 0 0 0 0 0 2 1 0 0 0 2 1 2 1 1 0 1 1 1 0 1 0 2 2 0 1 1 1 2 0 1 1 1 1 1 1 1 0 0 0 0 0 0 1 1 1 0 2 0 0 0 2 0 0 2 1 0 1 0 0 1 2 2 0 2 0 1 2 1 0 1 0 0 0 0 0 1 0 1 0 0 0 0 1 0 1 1 0 0 0 0 0 2 1 1 0 2 0 0 0 0 0 0 0 0 0 0 0 0 1 0 0 2 0 0 2 0 0 0 0 0 0 0 0 0 1 1 0 0 0 0 1 0 0 1 0 1 0 0 1 2 2 2 0 0 2 2 0 2 0 0 0 1 0 1 2 0 0 0 1 1 0 0 0 2 0 1 0 2 0 1 1 2 2 0 0 0 0 1 0 1 1 0 1 0 0 0 0 0 0 0 0 0 1 1 0 1 2 0 2 2 1 2 0 0 0 0 0 0 0 2 0 0 0 0 0 0 0 0 0 0 1 0 1 0 1 0 0 0 0 2 1 2 1 1 1 0 0 0 0 0 0 0 0 0 1 0 0 0 1 0 1 0 0 0 0 1 1 2 2 0 2 0 0 0 0 2 2 0 1 2 0 2 2 0 2 1 0 0 0 2 1 1 2 2 0 1 0 0 0 0 1 1 2 0 0 2 2 1 1 1 1 1 2 1 0 2 0 0 1 0 0 0 0 0 1 0 0 0 0 0 2 2 1 0 0 0 0 0 1 0 1 0 1 1 1 1 2 1 1 0 0 0 0 0 2 0 0 0 0 0 0 0 0 2 0 0 1 0 0 0 1 1 0 1 1 1 0 0 0 0 0 0 0 0 1 0 0 0 0 0
154 0 0 0 0 0 1 0 0 2 0 0 0 1 0 0 0 0 0 2 1 2 0 2 2 0 1 0 2 2 0 2 1 0 1 0 2 1 0 0 2 0 0 0 0 0 1 0 0 1 1 1 2 2 0 0 1 0 0 1 1 2 0 1 1 0 1 1 2 1 0 1 2 0 0 2 2 1 2 0 1 0 1 0 1 0 0 2 2 2 2 2 0 0 0 1 1 0 0 0 1 1 0 0 2 0 1 1 1 1 0 1 1 2 2 2 2 0 1 1 1 0 1 1 1 1 1 1 1 1 1 1 0 1 0 0 0 0 0 0 2 0 0 0 1 1 1 0 0 0 0 1 0 0 1 1 0 0 1 0 1 1 1 1 1 1 1 0 0 1 1 0 1 0 2 0 2 0 0 0 1 0 0 1 1 1 0 1 0 0 0 1 1 0 0 1 2 0 1 0 0 1 0 0 2 0 0 0 0 0 1 0 2 1 0 2 0 0 1 0 2 0 1 1 0 0 0 0 0 0 0 1 1 2 1 0 0 2 0 0 0 0 2 1 0 0 0 0 1 1 1 1 0 1 0 2 1 2 0 0 0 0 0 0 1 0 0 0 1 0 0 1 2 2 0 0 1 1 1 1 1 0 1 1 2 0 0 0 0 2 1 2 2 0 2 0 2 0 0 1 0 0 2 0 1 0 1 0 0 0 0 1 2 0 1 0 2 1 0 0 0 2 2 0 1 0 1 0 1 1 1 1 0 0 0 0 0 2 0 1 1 1 2 2 0 0 2 0 1 2 2 0 0 1 0 1 1 0 0 1 1 0 1 1 1 0 1 2 2 1 1 1 1 1 0 0 0 2 1 1 0 1 1 1 1 1 0 0 0 0 0 0 0 0 1 1 0 0 0 0 0 0 0 1 1 1 0 0 0 2 0 0 0 0 2 0 0 0 0 0 0 2 0 1 1 1 1 2 2 0 0 1 0 2 1 1 0 1 1 0 0 2 1 2 1 2 0 0 0 0 0 0 0 2 0 0 0 2 2 2 1 2 0 0 1 1 1 1 0 1 0 0 2 0 2 0 1 0 0 1 1 0 1 1 1 0 1 0 1 0 1 2 1 0 1 0 2 1 2 2 0 2 2 0 2 0 2 1 0 0 0 2 1 0 1 0 0 0 0 0 0 2 0 0 0 2 0 2 2 1 1 0 0 1 0 0 2 1 1 1 0 0 1 0 0 2 0 0 0 0 0 2 0 2 1 1 0 0 0 1 0 0 1 0 0 1 2 0 0 0 0 0 1 0 1 1 1 1 2 1 2 0 0 0 0 0 0 1 0 2 1 0 0 0 0 0 0 0 0 0 0 1 1 0 1 2 1 1 0 1 1 0 0 0 0 0 0 0 1 0 0 0 0 0 0 0 1 0 0 0 0 1 0 1 0 0 1 0 0 1 0 0 0 1 2 1 2 1 0 0 0 0 0 0 0 1 2 1 1 0 0 0 1 1 1 0 2 0 1 0 1 0 0 1 1 1 2 0 0 0 0 1 1 1 1 1 1 2 1 0 0 1 0 0 0 0 0 1 0 1 0 1 0 1 1 1 0 2 0 0 0 0 0 1 0 0 0 1 0 0 0 0 1 0 1 1 0 0 0 0 0 0 0 2 1 1 1 1 1 2 1 1 1 2 0 0 2 0 0 1 1 1 0 0 0 1 0 0 1 1 0 0 2 1 0 1 2 1 0 2 0 0 1 0 0 0 1 0 2 2 2 2 2 1 0 1 0 2 0 2 0 0 2 2 2 0 0 1 0 1 1 1 0 0 2 0 1 1 0 1 1 0 0 0 2 1 1 2 2 0 2 2 0 2 0 0 1 0 0 0 1 1 0 0 0 0 0 0 0 1 1 1 1 1 1 0 1 0 0 0 0 2 1 1 1 0 0 0 0 0 1 0 1 0 0 1 1 0 2 0 0 0 1 1 0 1 0 2 2 2 2 0 2 0 0 0 0 1 1 0 1 2 1 1 2 0 2 0 0 0 0 2 1 1 1 2 0 0 0 1 0 1 0 0 0 1 1 0 2 1 1 1 0 2 1 1 0 1 2 0 2 0 0 1 0 0 0 1 1 0 0 0 1 2 0 0 0 0 0 0 2 0 1 0 0 0 1 0 0 0 1 0 1 0 0 0 2 0 0 0 0 0 0 0 0 0 1 0 1 0 0 0 1 1 0 1 1 0 0 2 0 0 0 1 0 0 0 0 0 0 1 1
155 1 1 0 0 0 1 0 0 2 1 0 0 0 0 0 0 0 2 0 0 2 0 0 0 0 0 0 1 0 0 2 1 2 0 1 1 1 0 1 2 1 0 0 0 0 1 0 0 1 0 0 0 1 0 0 0 1 2 1 1 1 0 0 2 1 1 0 2 0 0 2 2 0 2 2 0 0 0 0 0 0 2 2 2 0 1 0 0 1 0 0 0 0 0 0 0 2 0 2 0 2 1 0 1 1 2 0 1 1 1 2 1 1 1 1 1 0 2 0 0 1 2 2 1 1 1 2 1 2 0 0 0 0 0 0 0 0 0 0 0 0 0 0 1 2 1 0 0 1 0 2 0 0 0 0 1 2 1 0 0 0 0 2 0 2 0 0 0 1 1 1 0 2 2 0 2 0 0 2 2 1 0 2 2 2 2 2 1 0 0 1 0 2 2 0 2 0 0 0 0 1 0 0 2 0 1 1 1 0 0 0 0 0 0 2 1 1 2 0 2 1 2 2 0 0 0 0 0 1 0 0 0 0 0 0 0 2 0 0 0 1 2 1 0 0 0 0 0 0 0 0 0 0 0 2 1 2 0 0 0 0 0 0 1 1 0 1 1 0 1 2 0 0 0 0 1 2 2 1 1 0 1 1 2 0 1 2 0 2 1 1 0 0 1 0 1 0 2 2 2 0 2 0 1 0 0 1 1 0 0 1 1 0 1 1 0 1 1 0 0 2 1 0 1 0 1 0 2 1 2 2 0 0 0 0 0 1 0 0 0 0 1 1 0 0 2 0 1 1 1 0 1 0 0 1 1 2 0 1 1 0 2 1 2 2 0 1 1 0 2 0 0 2 1 1 0 2 0 0 0 1 0 0 0 0 0 0 0 0 0 0 0 0 1 1 0 2 1 1 0 1 1 1 2 0 0 1 1 1 1 1 0 1 2 0 0 1 0 0 0 0 0 2 1 1 1 0 1 1 0 1 0 0 0 1 0 1 1 0 1 1 2 1 0 1 0 1 1 0 0 0 0 2 0 0 1 2 1 2 1 2 0 0 0 0 0 0 0 0 1 1 2 1 2 0 1 0 0 2 0 1 2 2 0 0 2 2 0 1 0 2 0 1 1 0 2 0 1 2 0 2 1 1 1 0 0 0 1 0 0 1 0 1 1 0 0 1 0 1 1 1 0 0 0 1 0 1 1 1 1 0 0 0 1 0 0 1 0 2 1 0 1 0 0 2 1 2 2 0 0 0 1 2 2 0 0 1 1 1 0 0 0 1 1 0 1 1 1 0 1 1 1 0 0 0 1 0 0 0 2 0 2 0 1 1 1 0 1 2 0 0 0 2 0 1 0 0 0 0 0 1 1 0 0 2 0 0 0 1 1 1 0 0 1 0 0 0 0 0 0 0 0 1 1 0 1 1 0 0 0 1 0 1 2 0 1 0 0 1 0 0 0 2 2 0 1 1 1 1 1 1 0 2 2 0 0 1 1 0 0 0 2 0 1 1 0 1 1 0 0 0 0 0 2 2 2 0 0 0 2 0 2 2 2 2 2 2 0 1 0 1 0 0 0 0 0 2 0 2 0 0 0 0 0 0 1 2 0 0 0 0 0 1 0 0 0 1 2 0 1 0 1 0 1 0 0 0 1 0 0 0 0 2 0 0 0 0 1 1 0 1 0 0 0 0 1 1 0 1 1 1 1 0 0 1 0 1 0 0 0 2 2 2 0 0 2 0 0 1 1 0 0 0 0 1 1 0 1 1 2 2 1 1 1 2 1 2 1 2 0 1 0 1 1 0 0 1 0 1 1 2 0 1 1 0 2 0 1 1 2 0 2 2 0 2 2 2 2 0 0 2 0 2 0 0 0 0 0 0 0 2 0 0 0 0 0 0 1 0 1 1 1 0 1 0 1 0 0 0 0 2 0 2 2 0 0 1 0 0 0 0 0 1 0 2 0 0 2 0 0 0 1 1 0 1 0 1 1 2 2 1 0 1 0 0 2 0 0 1 1 2 0 1 2 0 2 0 0 1 0 1 1 1 2 1 0 1 0 1 1 1 0 0 1 2 2 1 2 0 0 2 0 1 1 0 0 1 0 1 0 0 0 1 0 0 0 1 1 0 0 0 2 1 1 1 0 0 0 1 1 0 0 0 2 0 2 0 0 0 0 1 2 0 1 0 1 0 1 1 1 0 0 0 0 0 0 0 2 0 0 0 0 0 0 0 1 0 1 2 0 0 0 0 0 0 1 1 1 0 1 1
156 1 0 0 0 0 0 0 0 1 1 0 1 1 0 1 0 0 1 1 1 2 0 2 2 0 0 2 2 0 0 0 1 0 0 1 1 1 0 0 2 0 0 0 2 0 1 0 0 0 0 0 0 0 1 1 0 1 0 2 0 1 0 0 0 0 1 2 1 1 0 1 2 0 1 2 0 1 2 1 0 0 2 1 2 0 1 2 1 2 1 2 1 0 0 1 0 0 0 0 2 1 1 0 1 1 2 1 1 1 1 2 1 1 1 1 1 0 0 2 2 0 2 2 0 0 0 0 0 0 0 0 0 1 0 0 0 0 0 0 1 0 0 0 1 1 0 0 0 0 0 1 0 0 1 0 0 1 0 0 1 1 0 1 2 1 1 0 1 1 0 0 1 1 0 0 1 0 0 2 2 1 0 1 1 1 1 1 1 0 0 2 0 0 0 0 1 0 0 0 0 2 0 1 2 0 1 1 1 0 0 0 1 0 1 1 0 0 1 0 2 1 2 2 0 0 1 2 1 1 0 0 0 0 1 0 0 1 0 1 0 0 2 0 0 0 0 0 0 0 0 0 0 0 1 2 0 0 0 0 0 0 0 0 0 0 0 1 0 0 0 0 1 1 1 0 0 0 1 0 0 0 0 0 1 1 1 1 0 2 1 1 2 0 2 0 1 0 0 1 0 0 1 1 1 0 0 1 0 0 0 1 1 1 1 0 0 0 0 0 0 2 0 0 1 0 1 1 1 2 2 1 0 0 0 0 0 2 0 0 0 0 0 0 0 2 0 0 0 0 0 0 0 0 2 0 0 1 0 1 1 0 2 2 2 1 0 2 2 1 1 1 1 2 2 2 0 1 1 0 0 0 0 0 0 0 0 0 0 0 0 0 1 0 1 1 0 1 1 1 0 2 0 1 1 0 0 0 0 0 2 0 1 1 1 0 1 0 0 0 0 1 0 1 0 2 0 0 0 0 0 0 0 1 0 1 1 0 0 0 2 0 1 1 1 2 0 1 1 1 0 0 0 1 2 1 2 2 1 2 1 2 0 1 0 1 1 1 0 0 2 2 1 1 0 1 0 0 0 1 2 0 1 1 1 0 1 0 0 0 1 1 1 2 0 0 1 0 1 2 0 2 1 1 1 0 2 0 1 0 0 1 1 1 0 1 0 0 0 1 1 0 1 1 1 1 1 1 2 1 2 0 0 0 0 0 0 0 0 1 0 0 2 1 1 0 2 2 2 0 0 0 0 2 1 0 0 0 1 0 1 0 1 0 0 1 1 1 0 1 1 1 1 0 0 0 1 1 1 1 1 0 2 0 2 1 1 0 0 0 0 0 1 1 0 1 0 1 1 0 1 2 1 0 2 2 1 1 0 0 0 0 0 0 2 0 0 0 0 0 0 0 1 1 1 0 1 0 0 0 0 1 0 1 2 2 0 0 1 1 1 2 0 2 1 0 2 0 1 2 0 2 1 0 0 1 2 2 2 1 0 1 2 1 1 1 0 0 1 1 1 1 1 0 1 2 1 1 1 1 1 1 2 2 2 2 1 1 1 2 0 0 0 1 0 0 0 2 0 2 0 0 0 1 0 0 2 0 0 0 0 0 0 0 0 0 0 1 0 0 0 0 1 0 0 1 0 1 0 0 2 0 0 0 2 0 0 1 1 2 1 1 0 1 0 0 1 1 0 0 0 0 0 1 0 1 0 0 1 1 0 1 2 2 0 0 2 1 0 2 0 0 1 0 0 1 1 0 1 1 2 0 0 0 0 2 0 2 0 1 1 0 1 2 1 1 0 0 0 1 1 2 0 0 2 0 2 0 0 1 1 0 1 1 1 1 1 2 2 0 1 0 0 2 0 0 1 0 0 0 1 1 0 1 0 0 0 0 0 0 0 0 0 0 0 0 0 0 0 1 1 0 1 2 1 1 1 0 0 0 1 0 0 0 0 1 0 0 2 0 1 1 1 0 0 0 0 1 1 2 1 1 2 0 0 0 0 2 0 0 0 0 0 1 1 0 1 0 0 0 0 2 2 1 1 1 1 0 0 1 0 1 1 1 1 1 1 1 1 1 0 1 0 0 1 0 0 1 1 1 1 0 0 2 0 0 0 0 0 0 0 0 2 1 0 0 1 0 0 0 2 0 1 1 0 1 2 2 1 0 2 0 1 0 1 1 1 0 1 0 0 0 0 1 1 1 0 0 2 0 0 0 2 2 0 0 2 0 0 1 0 0 0 2 0 1 0 0 0 1 1 0
157 1 0 0 0 0 1 2 1 1 1 1 0 2 0 1 1 0 2 0 0 1 0 2 2 0 1 1 1 2 0 1 1 1 0 1 1 2 0 2 1 0 0 0 0 0 0 0 0 1 0 0 1 1 1 0 0 0 0 1 0 1 0 1 1 0 1 0 1 0 0 1 2 0 2 2 0 2 2 0 2 0 1 0 0 1 0 0 0 2 0 1 1 1 0 1 0 0 0 0 1 2 1 0 1 1 1 0 1 1 1 2 1 2 2 1 2 0 0 1 1 0 2 2 2 2 2 1 1 2 0 0 0 0 0 0 0 0 0 0 1 0 0 0 0 1 0 0 0 1 0 0 0 1 1 0 1 1 0 0 1 1 0 2 0 2 0 0 1 2 0 0 2 0 1 0 1 0 0 1 1 0 1 2 2 1 2 2 0 1 1 1 0 0 1 0 1 0 1 0 0 1 0 1 2 0 1 1 2 0 0 0 0 0 0 2 1 0 1 0 2 0 1 1 1 0 2 0 0 1 1 0 0 1 1 0 0 1 0 0 0 0 2 1 0 0 0 0 0 0 0 0 0 1 0 1 0 1 0 0 0 0 0 0 0 0 0 1 2 0 0 1 0 1 0 0 1 1 1 1 1 2 1 1 2 0 2 1 0 2 1 1 1 0 1 0 1 0 0 1 0 0 2 0 1 0 0 1 1 0 0 2 1 0 2 0 1 0 0 0 0 0 2 1 0 0 0 0 0 1 2 1 1 1 0 0 0 1 0 0 0 0 2 1 0 2 1 0 2 2 2 0 0 0 2 0 1 0 0 0 0 0 1 0 1 0 1 2 2 0 2 0 0 2 0 1 0 2 1 0 1 0 0 0 1 1 0 0 0 0 0 0 2 0 2 0 2 0 2 1 0 1 0 2 2 2 0 0 0 2 0 0 0 0 0 0 0 0 0 0 0 0 0 1 1 1 0 0 1 1 0 1 1 0 0 0 0 0 0 0 2 0 0 0 0 0 0 0 0 0 0 0 0 2 0 0 0 1 0 1 1 1 1 1 0 1 1 2 0 1 2 2 2 0 2 0 0 0 0 0 2 0 1 1 2 0 0 1 0 1 1 0 1 1 0 0 2 1 1 2 0 2 0 2 0 0 1 0 1 0 0 1 1 1 1 0 0 0 0 0 0 2 0 0 0 1 0 0 0 2 0 2 0 0 0 0 1 0 1 2 1 0 1 1 1 1 1 1 1 0 0 2 0 2 2 1 0 1 0 1 0 0 1 0 0 2 2 1 1 0 0 0 0 0 0 1 1 1 1 1 2 0 1 0 1 0 0 1 1 2 0 1 1 0 0 0 1 0 0 1 1 1 1 1 1 1 1 0 0 1 0 0 0 0 1 0 0 0 0 0 1 0 0 0 0 1 1 1 0 0 0 1 1 1 2 0 2 0 2 2 1 1 0 1 2 0 2 1 0 0 0 2 0 1 2 0 1 1 1 0 0 0 1 1 0 0 0 0 1 1 0 2 0 0 0 2 2 0 0 0 2 0 2 1 2 2 1 1 1 1 0 1 0 0 1 0 0 1 0 1 0 0 0 1 1 0 2 2 0 0 0 0 0 1 0 0 0 1 1 0 0 0 1 0 0 1 0 0 0 0 0 0 1 0 1 0 0 1 1 2 1 2 0 1 0 0 1 0 0 0 0 0 1 0 0 1 0 0 2 2 0 0 2 0 0 2 1 0 0 1 1 0 1 1 1 0 1 0 1 1 1 1 1 1 1 2 1 1 0 2 0 1 1 1 0 1 0 0 1 1 0 0 0 0 0 1 1 1 0 1 1 0 0 0 2 2 2 2 2 0 0 2 0 2 1 0 0 0 0 0 1 1 1 1 0 1 0 0 1 1 1 1 1 0 1 0 1 0 0 0 0 2 0 2 2 0 0 1 0 0 0 0 0 0 1 0 1 1 1 0 0 0 0 0 0 0 0 0 1 0 0 0 2 0 0 0 0 1 0 0 0 0 0 0 2 0 2 0 0 0 0 2 2 1 2 2 0 2 1 1 0 0 0 0 1 1 2 0 2 0 0 2 0 1 0 0 1 1 0 2 0 0 0 2 0 0 0 2 2 0 1 1 2 2 1 1 0 0 0 0 1 0 1 0 2 0 1 0 0 0 1 0 0 1 2 0 0 0 0 0 0 0 0 0 0 0 0 0 0 0 0 0 0 0 0 0 0 0 0 0 0 0 0 1 0 0 1 0 0 0 1 1
158 1 0 0 0 0 1 2 0 1 0 1 2 1 0 1 0 0 2 0 0 2 0 2 2 0 0 1 1 2 0 1 1 2 0 1 1 2 0 0 2 0 0 1 0 1 0 0 0 0 1 1 1 2 0 0 1 0 0 2 0 2 0 2 0 0 1 1 1 0 0 0 2 0 2 2 0 0 1 0 0 0 2 1 2 0 0 0 0 2 0 0 2 0 0 2 0 1 1 0 1 2 0 0 0 0 2 1 1 1 0 1 1 1 1 1 1 0 0 2 2 0 2 2 0 0 0 0 0 1 0 0 0 2 1 1 1 0 0 0 1 0 1 0 0 0 0 0 0 0 0 0 0 0 0 2 1 2 0 0 0 0 1 2 0 0 0 0 0 1 0 1 1 1 1 0 1 1 0 0 0 0 0 1 0 0 1 2 0 0 0 2 2 0 0 2 2 0 0 0 0 0 0 0 2 0 1 1 1 0 0 0 2 0 0 2 0 0 1 1 1 1 1 2 0 0 2 0 0 1 0 1 0 1 1 0 0 2 0 0 0 0 2 0 0 2 2 0 0 0 0 1 0 0 0 1 0 1 0 0 0 0 1 0 2 0 1 1 1 0 0 2 0 0 0 0 1 2 2 2 2 0 1 1 2 1 0 1 0 2 1 0 1 0 2 0 1 2 0 1 0 0 2 0 0 0 0 1 0 0 0 1 1 0 0 0 0 2 0 0 0 2 1 0 0 0 0 0 2 0 2 1 1 0 0 0 0 2 0 2 0 1 1 2 0 0 2 0 2 1 1 1 0 1 1 1 1 0 0 2 2 0 1 0 1 0 0 2 2 0 2 0 2 1 0 0 0 1 0 0 0 0 0 1 0 1 0 0 0 0 0 0 1 0 2 0 2 0 0 0 0 0 0 2 2 2 0 1 1 1 1 1 0 0 0 0 1 1 0 0 0 1 0 0 1 2 2 0 1 0 1 0 1 1 1 0 0 1 1 1 1 1 1 1 1 2 1 0 0 0 0 1 0 2 0 0 0 1 0 1 2 2 0 0 1 1 1 1 0 0 1 1 2 0 1 1 1 0 0 1 1 1 2 2 1 1 1 1 0 1 0 1 1 1 0 0 1 1 1 2 0 2 1 1 1 1 2 1 0 0 0 0 0 1 1 0 0 0 0 1 1 0 0 0 1 0 0 1 1 1 1 0 0 1 0 0 0 1 0 1 2 2 2 1 1 1 1 0 0 0 0 0 0 1 2 1 0 2 0 0 0 2 0 0 0 2 2 1 1 1 0 1 1 0 1 1 1 0 1 0 2 0 2 0 2 1 1 1 0 1 0 0 0 0 0 0 1 0 0 1 1 0 1 2 2 2 0 1 0 1 1 0 2 2 0 1 0 0 1 1 0 1 0 0 0 1 1 2 0 0 1 1 0 2 2 0 1 0 1 2 1 2 0 0 2 0 2 2 0 1 1 1 1 1 2 0 1 1 1 1 1 0 1 0 2 2 0 1 1 0 0 0 0 0 0 1 1 1 2 1 1 2 2 1 0 1 2 2 1 0 0 1 2 0 2 0 0 2 0 2 1 0 0 1 0 0 1 2 0 0 1 0 0 0 0 0 0 2 1 0 1 0 0 0 1 1 0 0 1 0 1 1 1 1 2 0 1 1 0 1 1 0 0 1 0 0 1 0 0 0 0 1 0 0 0 0 2 0 1 1 0 0 2 1 0 0 2 1 0 2 0 0 0 1 1 0 1 0 1 1 1 2 0 0 0 2 0 1 1 2 0 2 1 1 0 1 0 0 0 0 0 1 1 0 1 0 1 1 0 1 1 0 1 1 1 2 2 1 1 0 1 0 0 2 0 0 2 0 0 0 0 2 1 1 0 0 0 0 0 0 0 0 0 0 0 0 0 0 0 0 0 1 2 1 0 0 2 0 0 0 1 0 0 0 0 1 0 0 0 0 0 0 1 1 0 1 0 1 1 2 2 0 2 1 0 1 0 2 0 0 0 1 0 2 2 1 1 0 0 0 0 1 2 2 1 1 0 0 0 1 1 1 0 0 1 1 2 0 2 1 0 2 0 0 2 0 1 1 2 0 1 1 0 1 0 0 2 1 1 0 0 0 1 2 2 0 0 0 0 0 2 0 1 0 0 0 1 0 0 0 2 0 0 0 0 1 1 0 1 0 0 1 0 0 0 1 0 0 2 0 0 0 2 2 0 0 2 0 0 1 0 0 0 2 0 1 0 0 0 1 2 1
159 0 0 0 0 0 0 1 1 2 2 0 1 2 0 1 0 0 0 1 2 2 0 1 1 1 1 1 2 0 1 0 1 0 0 1 1 1 0 0 2 0 0 0 0 0 0 0 0 2 1 1 0 0 2 1 0 0 2 0 2 2 0 0 1 1 1 1 2 0 0 1 2 0 1 2 1 2 2 2 0 0 2 2 2 0 0 0 0 2 0 0 1 0 0 1 0 2 0 2 2 2 1 0 1 1 2 0 1 1 0 1 1 1 1 1 1 0 0 2 2 0 2 2 2 2 2 1 1 1 1 1 1 1 0 0 0 0 1 1 2 0 0 0 0 2 0 0 0 0 0 2 1 0 1 0 0 0 0 0 0 0 0 2 1 2 1 0 1 1 0 0 2 1 2 0 1 1 0 0 0 0 0 2 2 2 1 2 0 0 0 2 1 1 2 0 2 1 0 0 0 2 0 1 2 0 0 1 2 0 0 0 1 1 0 2 0 2 0 2 0 0 1 2 0 0 2 0 0 2 0 0 0 0 2 0 1 2 0 0 0 1 2 0 0 0 0 0 0 0 0 0 0 0 0 0 0 1 1 0 0 0 0 0 0 0 0 0 2 2 0 1 0 0 0 0 1 0 1 0 0 0 0 0 1 0 1 1 1 2 0 1 0 1 2 1 0 1 1 1 1 0 0 2 0 0 0 0 1 0 0 1 2 0 1 0 2 0 1 0 0 1 0 0 2 0 2 0 1 0 1 2 0 0 0 0 0 2 0 0 0 0 2 1 0 1 1 1 1 0 0 0 0 0 2 0 1 1 0 1 2 1 1 1 1 0 1 1 1 0 2 0 0 2 0 0 0 1 0 0 2 0 0 0 0 2 0 0 0 1 1 1 1 0 2 0 1 0 0 0 0 0 0 1 2 0 0 1 0 1 1 0 0 0 1 0 0 0 0 0 1 0 1 0 2 2 2 0 2 2 0 2 0 1 1 1 0 2 1 0 1 1 2 1 1 0 0 0 0 0 0 0 0 2 0 0 0 2 1 2 1 2 0 0 1 1 1 2 0 0 2 2 2 0 2 0 2 0 0 1 1 1 1 1 2 1 0 0 2 0 2 2 1 1 1 0 2 0 2 2 0 2 0 1 1 1 1 0 1 0 0 2 0 1 0 0 0 2 0 2 2 0 0 1 1 0 0 0 0 2 0 2 0 1 1 0 0 0 1 2 1 1 0 0 1 0 2 0 0 0 0 1 1 1 2 1 1 1 1 0 1 0 0 0 0 1 1 2 1 0 0 0 0 0 0 0 0 0 1 0 2 0 1 0 1 0 0 0 1 1 0 1 0 1 0 1 0 1 0 1 1 1 1 1 1 1 0 0 0 1 1 0 0 2 0 0 0 0 0 0 1 0 1 1 1 0 1 1 0 0 0 2 1 2 1 0 1 0 0 2 1 2 0 2 2 0 0 1 0 0 0 1 1 0 1 1 2 1 1 0 0 0 2 1 1 0 1 2 0 0 0 0 1 1 0 2 2 0 0 0 0 0 2 2 2 2 2 1 1 2 0 1 1 1 0 0 0 2 0 1 0 1 0 1 2 0 1 2 0 0 2 0 0 1 1 1 0 2 0 0 0 0 0 1 0 0 1 0 1 0 1 0 0 2 0 1 1 1 0 1 1 0 1 0 0 1 1 0 0 1 1 1 2 0 0 1 0 1 0 0 1 2 1 0 0 1 1 2 0 2 0 0 0 0 0 2 1 0 2 2 2 2 1 1 1 2 1 2 0 1 1 0 1 1 1 0 0 0 0 1 0 1 1 0 1 0 1 0 0 1 1 0 0 0 2 1 1 0 2 0 0 1 0 2 0 0 2 0 0 0 0 2 0 0 0 1 1 0 0 0 0 0 0 0 0 0 0 0 0 1 0 1 1 2 1 0 1 1 0 0 0 0 0 0 0 0 0 0 1 0 1 0 1 0 0 1 0 1 1 2 2 0 1 0 0 0 1 1 0 0 0 1 1 1 1 0 1 0 0 0 0 2 1 1 1 1 0 0 0 1 0 2 0 0 0 2 2 2 2 0 1 1 1 1 0 0 2 1 0 1 0 0 0 1 0 0 0 0 0 0 1 2 2 1 0 0 1 0 0 0 1 0 1 0 1 0 1 1 2 1 0 0 2 0 2 0 0 0 1 1 1 0 0 1 1 0 0 0 1 0 0 0 0 1 0 0 0 0 0 0 0 0 1 1 0 0 0 0 0 0 0 0
160 1 0 0 0 1 1 1 0 1 1 1 1 1 0 1 0 0 1 1 1 1 0 2 2 0 1 1 2 1 2 0 1 2 0 1 1 2 0 0 2 0 0 0 0 0 1 0 0 0 1 2 0 0 2 1 0 0 0 1 0 1 0 1 1 1 1 1 1 0 0 0 2 1 2 2 0 0 1 0 0 0 2 1 1 0 0 2 2 2 1 1 0 0 0 0 0 1 0 1 0 2 2 0 0 0 2 0 0 2 2 2 1 1 1 1 1 1 1 1 1 0 1 1 1 1 1 2 0 2 1 1 1 1 0 0 0 0 1 0 1 0 0 0 0 1 0 0 0 0 0 0 2 1 1 1 0 2 0 0 0 2 0 2 1 1 0 1 0 1 1 1 1 0 2 0 2 1 0 0 0 1 0 2 1 1 2 2 1 1 1 2 0 2 2 0 1 0 1 0 0 1 0 0 2 2 2 0 0 0 1 0 1 0 0 2 0 0 2 0 2 0 2 1 2 1 1 0 0 1 1 0 0 0 0 0 0 2 0 0 0 0 2 1 0 0 0 0 1 1 1 1 0 0 0 1 0 2 1 0 0 0 0 0 1 0 0 0 2 0 0 2 0 0 0 1 0 1 2 2 2 0 1 1 1 0 2 2 0 2 2 0 1 0 1 0 0 0 0 1 0 0 2 0 0 0 0 0 0 0 1 2 2 0 2 0 0 0 1 0 1 2 0 0 0 0 0 0 0 1 2 1 0 0 0 0 0 2 0 0 0 0 1 1 0 0 1 0 2 2 2 0 0 0 2 0 1 1 0 2 2 0 2 1 2 1 0 1 1 0 2 0 0 2 0 0 0 1 1 0 0 1 0 0 1 1 0 1 1 0 0 0 0 0 2 0 1 1 0 1 0 1 0 2 2 2 0 0 1 2 0 0 1 0 0 0 0 0 0 0 0 1 0 1 0 1 0 1 2 1 0 1 1 1 1 0 0 1 1 1 0 1 0 0 0 0 0 0 0 0 0 1 0 2 2 2 2 2 0 2 2 2 1 1 0 1 1 1 0 1 2 1 1 1 0 1 0 0 0 0 1 1 1 1 2 0 0 1 0 1 1 0 2 0 1 0 1 0 1 2 0 2 2 0 2 0 2 0 0 0 0 1 1 0 0 0 1 1 0 1 1 1 1 1 2 0 0 0 0 2 0 0 0 0 0 0 2 0 0 0 0 0 2 1 1 2 1 0 0 0 0 2 0 1 1 1 1 0 1 0 0 1 2 0 0 2 2 1 1 0 1 1 0 0 0 0 0 0 1 0 2 0 1 0 0 0 0 1 0 1 1 1 1 1 0 0 0 0 0 0 0 2 1 0 0 2 0 1 0 1 0 0 0 1 0 0 1 0 0 0 0 0 0 0 0 0 1 2 0 0 1 1 0 1 1 1 0 0 0 2 1 1 0 1 1 0 2 1 0 2 0 2 1 0 1 0 1 2 2 1 0 0 1 0 1 0 1 1 0 0 2 0 1 0 1 2 2 0 1 0 1 1 0 0 0 0 0 1 2 1 1 0 0 0 0 0 0 0 0 1 0 1 0 1 1 0 2 2 0 0 0 0 0 2 0 0 0 2 1 1 0 0 1 0 0 1 0 0 0 0 0 0 0 2 0 0 2 0 0 0 0 0 0 0 0 1 1 1 0 0 0 0 1 0 0 1 0 0 0 0 0 2 2 2 0 0 2 1 0 1 1 1 0 1 1 0 1 0 1 1 1 1 1 1 1 2 0 2 1 1 1 1 2 2 1 0 0 1 0 1 2 1 0 0 2 0 2 0 1 0 1 0 1 1 1 2 2 2 2 0 1 1 0 1 0 0 0 0 0 0 1 1 1 1 0 0 0 0 0 0 0 0 0 0 0 0 0 0 0 1 1 0 0 2 2 0 0 0 1 1 0 0 0 0 1 0 1 0 1 0 0 0 1 0 0 1 2 1 1 2 1 1 2 0 0 0 0 2 0 0 1 2 0 1 1 0 1 0 0 0 0 2 2 2 1 1 1 1 1 1 0 0 0 0 1 1 1 1 2 1 0 2 0 1 1 0 1 0 0 0 0 0 0 2 0 0 1 0 0 0 0 1 1 1 0 1 1 0 0 0 1 0 0 0 1 0 1 0 0 1 1 0 0 1 1 0 0 0 2 0 0 0 0 0 0 1 0 0 0 0 0 0 1 1 0 1 1 0 0 1 0 0 0 1 0 0 0 0 0 0 1 1
161 1 0 0 0 0 1 1 0 1 1 1 1 1 0 1 0 0 1 1 1 1 0 2 2 0 0 2 2 1 1 2 0 0 0 0 2 0 1 0 0 0 0 0 1 0 1 0 0 1 0 0 1 1 1 1 1 0 2 1 1 2 0 1 0 0 1 2 1 0 0 2 2 0 0 2 1 0 2 1 0 0 2 1 2 0 1 0 0 1 0 0 0 0 0 0 0 1 0 1 1 2 2 0 0 0 2 0 0 2 1 1 1 1 1 0 0 0 0 1 1 0 0 0 0 0 0 2 1 2 0 0 0 0 0 0 0 0 1 0 1 0 0 0 0 0 0 0 0 0 0 1 2 1 0 1 0 1 0 1 1 1 0 2 1 0 0 2 0 1 1 1 1 1 1 0 2 0 0 0 0 0 1 2 2 1 1 1 1 1 1 2 0 1 1 0 1 0 0 0 0 0 1 1 2 0 1 1 0 0 1 0 1 0 0 2 1 0 2 0 2 0 2 2 0 0 1 0 0 0 0 0 0 0 2 0 0 1 1 1 0 0 2 1 0 0 0 0 0 0 0 0 0 0 1 1 0 2 0 1 1 1 0 0 0 0 0 0 1 0 0 1 2 2 1 1 0 0 0 0 0 0 1 1 1 0 1 2 0 2 1 1 1 1 2 0 1 0 0 2 0 1 2 0 1 1 2 0 1 0 0 1 1 0 0 0 1 0 0 0 1 2 1 0 1 0 1 0 0 0 2 1 1 2 0 0 0 2 0 0 0 0 1 2 0 1 1 1 2 1 2 0 0 1 1 0 1 1 0 0 0 0 0 0 0 2 0 0 0 0 2 0 0 2 1 1 0 1 1 0 0 0 0 0 1 1 0 1 1 1 1 1 0 0 1 1 0 0 0 1 0 1 0 0 0 0 1 1 0 2 0 0 0 0 0 0 0 0 0 0 0 1 0 0 0 2 0 0 1 1 0 2 0 0 1 2 0 1 0 0 2 0 2 0 0 0 0 0 0 0 0 0 0 2 1 1 1 2 1 2 2 2 1 1 1 2 2 1 0 1 1 1 2 1 1 1 1 1 1 0 1 0 1 1 2 0 0 1 1 0 2 2 1 1 0 0 0 1 2 1 1 1 1 1 1 2 2 0 1 0 0 1 1 0 1 0 1 1 0 1 0 2 1 1 2 0 0 0 0 1 0 0 0 1 0 0 0 0 0 1 0 0 2 1 1 2 0 1 1 0 0 0 0 0 2 2 2 0 1 0 1 0 1 0 0 1 1 2 2 0 0 0 0 0 0 0 0 1 1 1 2 0 1 0 1 0 0 0 1 1 0 0 0 0 0 0 0 1 1 0 1 2 0 0 2 2 1 1 0 1 1 0 0 1 0 0 0 0 0 0 0 0 1 1 1 0 1 1 0 0 0 1 2 2 2 0 0 1 0 1 0 1 0 1 1 0 2 1 0 1 0 2 1 2 2 0 0 2 2 1 0 1 2 0 2 2 1 1 1 0 0 2 1 0 0 1 1 0 0 0 1 0 2 2 2 2 1 1 1 0 0 1 1 0 0 0 0 2 0 0 0 1 0 0 2 0 0 2 0 0 0 0 0 1 0 0 0 1 0 0 0 0 2 0 0 2 0 0 1 0 1 1 0 2 1 0 1 0 1 1 0 1 0 1 0 0 2 0 0 0 0 0 0 0 0 0 0 1 0 0 1 2 2 1 0 1 2 2 0 2 0 0 2 1 1 0 0 0 0 0 0 0 0 0 0 0 0 2 0 1 1 0 1 2 2 0 0 0 0 1 1 1 1 0 1 0 1 0 0 1 2 1 0 0 1 2 1 1 2 0 1 2 0 2 0 0 0 0 0 0 1 1 0 1 0 1 0 0 0 0 1 1 0 0 0 0 0 0 0 0 0 2 2 1 1 0 1 0 0 0 1 0 1 0 0 0 1 0 2 0 0 0 1 1 0 1 0 0 0 1 0 1 1 0 0 0 1 2 1 0 1 1 1 1 1 0 1 0 0 0 1 2 1 1 1 2 0 2 0 0 0 0 0 0 1 1 2 1 2 0 1 1 0 2 0 0 1 0 1 0 0 1 0 1 0 0 1 2 2 0 0 1 2 2 2 1 0 0 0 0 0 0 1 0 0 0 1 0 0 0 2 0 1 0 0 1 1 0 2 1 1 0 1 0 0 1 0 1 1 1 1 1 1 1 0 0 1 0 0 1 1 0 0 1 0 0 0 0 1 1 1 1
162 1 0 0 0 0 2 2 1 1 1 0 1 1 0 1 0 0 0 2 2 2 0 2 2 0 0 1 2 0 2 1 2 2 0 1 1 1 0 1 0 0 0 0 0 0 0 0 0 2 0 2 0 1 1 0 0 1 2 1 1 1 0 1 0 0 0 0 1 0 0 0 2 0 1 2 1 1 2 0 1 0 2 1 1 0 0 0 0 2 0 1 1 0 1 2 0 2 1 0 2 1 1 0 2 2 1 1 1 1 1 2 2 2 2 2 2 0 0 0 0 1 2 2 1 1 1 2 1 2 0 0 0 1 1 1 0 0 0 0 0 0 0 0 2 0 0 0 0 1 0 0 1 0 0 0 0 1 0 0 1 0 0 2 0 1 0 0 1 2 0 2 1 1 1 0 0 1 0 1 1 0 1 1 1 0 1 1 0 0 0 1 1 1 1 1 1 1 0 0 0 0 0 1 2 0 0 0 1 0 1 0 2 0 0 2 1 1 2 0 2 1 1 2 0 0 1 0 0 0 0 0 0 0 1 0 0 1 0 0 0 0 2 1 0 1 1 0 0 0 0 0 0 0 0 2 1 1 0 0 0 0 0 0 2 0 2 1 1 0 0 1 0 0 0 0 1 1 2 1 2 0 1 1 1 0 2 0 1 2 0 2 1 0 2 0 1 0 1 0 0 0 2 0 1 0 0 0 0 0 0 1 2 0 1 1 0 0 0 0 0 1 0 0 0 0 0 0 1 1 2 1 0 0 0 0 0 1 0 0 0 0 2 0 0 0 1 0 2 0 0 0 0 0 1 0 0 0 0 1 1 0 1 2 1 0 1 2 2 1 1 1 2 2 2 2 0 1 0 0 1 1 0 0 1 2 0 1 1 0 0 0 0 0 2 1 1 0 1 1 0 1 0 1 1 1 1 1 0 2 0 0 0 0 0 0 1 0 0 0 0 2 0 0 1 2 1 0 2 0 2 0 0 1 0 0 0 0 1 1 1 1 2 1 1 1 0 0 0 0 0 0 0 1 2 0 2 0 0 1 1 1 1 1 0 1 1 0 0 0 1 0 2 1 0 1 0 2 2 0 0 0 0 0 1 0 0 0 0 0 1 2 2 1 0 0 0 1 1 2 0 2 0 2 0 1 1 1 1 0 1 1 0 1 1 0 0 1 0 2 2 0 0 0 0 1 1 1 1 1 1 1 0 1 1 0 1 1 1 2 0 0 2 2 2 2 1 2 2 0 0 0 0 0 2 2 2 2 0 0 0 1 0 1 1 0 1 2 1 0 0 0 0 0 0 0 0 0 2 0 2 0 1 0 1 0 0 0 1 2 1 0 0 0 0 0 0 0 0 1 1 1 0 0 1 2 0 1 0 1 1 0 0 0 0 0 0 0 0 0 1 0 0 0 0 1 1 0 0 0 1 1 0 1 2 1 0 1 1 2 0 0 0 1 2 0 1 0 0 1 1 1 0 2 2 0 0 1 1 0 0 0 1 0 1 1 2 1 0 1 0 1 0 2 2 2 2 0 1 0 0 0 1 1 1 1 1 1 2 1 0 1 1 0 0 0 0 2 0 0 0 1 0 1 1 0 2 1 0 0 0 0 0 1 0 1 1 0 0 0 0 0 0 0 0 2 0 0 1 0 1 1 0 1 1 0 0 0 1 1 0 1 0 0 0 0 2 0 0 0 0 0 0 0 0 1 0 0 1 1 0 1 2 0 0 1 1 2 0 2 0 0 0 1 1 0 2 0 1 1 1 1 0 0 0 1 0 2 0 1 0 0 1 2 2 0 0 0 0 1 1 2 1 1 0 1 0 1 0 1 1 0 0 0 2 2 2 2 2 0 2 2 0 2 0 0 1 0 0 0 0 2 0 1 0 0 0 1 1 1 1 1 0 0 0 0 0 0 0 0 0 2 0 2 2 0 0 0 0 0 0 0 0 1 0 1 0 0 1 0 1 0 1 0 0 1 0 1 1 1 0 2 2 1 0 0 0 1 2 0 2 2 0 2 2 0 2 0 0 0 0 2 2 1 2 2 0 0 0 1 0 1 0 0 1 1 1 2 2 2 0 2 0 1 1 0 0 1 1 0 0 0 0 2 0 0 0 1 1 0 0 0 2 0 0 0 1 0 0 0 1 0 2 0 0 0 0 1 2 1 1 0 0 0 1 0 2 0 2 1 0 1 0 0 0 1 0 0 0 1 1 0 0 0 0 0 1 0 0 2 1 0 2 2 0 0 0 0 1 1 1 1
163 0 0 0 0 0 1 2 1 2 1 0 0 0 0 0 0 0 0 2 2 2 1 1 2 0 0 0 1 2 0 1 0 2 0 0 2 1 0 1 1 0 1 1 0 0 1 0 1 2 0 1 0 0 2 1 0 0 0 1 0 1 0 1 0 0 1 0 0 0 0 0 2 1 1 2 1 1 2 0 1 0 2 0 2 0 0 1 1 2 1 2 2 1 0 1 0 1 0 1 1 2 0 0 1 1 2 2 2 0 0 2 0 2 2 0 2 0 1 1 1 1 2 2 1 1 1 2 2 2 0 0 0 0 0 0 0 0 0 0 0 0 0 0 0 0 0 0 0 1 0 0 0 0 0 0 0 0 1 0 1 0 0 2 1 1 0 0 1 2 0 0 0 1 1 0 2 0 0 1 1 0 1 2 2 1 2 2 0 0 0 1 1 0 0 1 2 0 0 0 0 0 0 1 2 0 0 1 0 0 0 0 2 0 0 2 2 0 0 1 1 1 2 2 0 0 1 0 0 0 0 0 0 0 2 0 0 1 1 1 0 0 2 0 1 1 1 0 0 0 0 0 0 0 0 2 1 2 1 0 0 0 0 0 1 0 0 0 1 0 0 2 0 0 0 0 1 1 2 0 0 1 0 0 2 2 0 1 1 2 0 1 1 0 2 0 2 0 0 2 0 0 2 0 1 0 0 0 0 0 0 1 1 1 2 0 0 0 1 0 0 1 1 1 1 0 1 0 1 1 2 1 0 0 0 0 0 2 0 2 1 1 1 1 0 0 2 0 2 2 2 0 1 0 1 1 1 2 0 0 0 0 2 0 2 0 1 2 2 0 2 0 0 2 2 0 0 2 0 0 0 0 0 1 0 1 0 1 1 1 1 1 2 0 2 0 1 0 0 0 0 0 0 2 2 1 0 1 0 1 1 0 0 0 1 0 0 0 0 0 0 1 1 0 1 1 1 0 2 1 0 1 0 2 1 1 0 0 2 2 1 0 1 0 0 0 0 0 0 0 0 0 0 1 2 1 2 2 2 2 2 1 1 1 1 2 2 1 0 1 2 2 1 2 1 1 0 1 1 1 1 0 1 1 1 1 1 0 1 0 1 1 1 0 1 0 2 1 1 2 0 2 1 1 1 0 1 1 0 0 0 2 2 0 0 0 1 0 0 1 1 0 1 1 1 0 0 0 0 1 0 1 0 1 0 1 0 1 0 1 0 0 1 2 2 0 2 2 2 0 1 1 0 0 2 2 1 1 2 0 2 0 1 0 0 1 1 1 1 0 0 1 0 0 0 0 0 1 1 1 2 0 1 0 0 0 0 0 0 1 0 1 0 1 0 0 0 0 0 0 0 2 1 0 0 2 0 0 0 1 1 0 0 1 1 0 0 0 0 0 1 0 1 1 1 0 1 2 0 0 1 0 0 1 2 1 0 0 0 0 0 1 0 1 1 0 2 2 0 0 0 2 1 0 0 1 2 2 1 0 0 0 1 2 0 0 2 0 1 0 0 0 0 0 2 2 2 0 0 0 1 0 2 2 2 2 1 1 2 1 0 1 0 0 1 0 0 1 0 1 0 0 0 2 2 0 2 0 1 0 0 0 0 1 0 0 0 1 1 0 0 0 2 0 0 1 0 1 1 0 1 0 0 2 0 0 1 0 1 1 0 1 0 0 0 0 0 0 0 1 1 1 2 0 0 1 0 0 1 0 0 0 2 1 0 0 2 2 1 2 0 0 0 0 0 0 1 0 2 2 2 2 0 0 0 2 0 2 1 2 0 1 2 2 1 1 1 0 0 0 0 1 0 0 1 0 2 1 0 1 1 0 1 1 1 2 2 2 1 0 1 0 0 2 0 0 0 0 0 0 0 2 2 2 0 1 1 0 0 0 0 0 0 0 0 0 0 0 0 0 0 1 2 2 0 2 2 0 0 0 0 0 1 0 0 1 0 0 1 0 0 0 0 0 0 1 0 0 0 2 2 0 2 0 0 0 1 1 0 0 1 1 0 1 2 0 2 0 0 0 1 1 2 2 1 1 0 2 1 1 0 0 0 0 1 1 2 0 2 0 0 2 0 0 0 0 1 0 1 1 0 1 1 2 0 0 0 1 1 0 0 1 2 2 2 1 0 1 0 0 2 0 1 0 0 1 2 0 0 0 1 1 0 0 0 1 1 0 1 1 0 1 0 0 0 0 1 0 2 0 0 0 0 0 0 0 0 0 0 2 1 0 1 1 0 0 1 0 0 1 0 0
164 1 1 1 0 0 1 0 0 2 2 0 1 2 0 2 0 0 0 2 1 2 0 2 2 0 2 2 2 0 2 1 2 1 0 0 2 1 0 0 2 0 0 0 0 0 1 1 0 1 0 2 0 0 1 0 1 0 2 2 0 2 0 0 0 0 1 1 2 1 1 2 2 0 1 2 1 1 2 0 1 0 2 0 2 0 1 1 1 1 0 0 1 1 0 1 0 0 0 0 1 2 1 0 1 1 2 2 1 1 0 1 0 2 2 0 2 0 0 2 2 0 0 0 0 0 0 0 0 0 0 1 0 0 0 0 0 0 0 0 0 0 0 0 0 0 1 0 0 1 0 0 0 1 0 0 1 0 1 0 1 1 0 2 2 1 0 0 2 2 0 0 0 2 1 0 2 0 0 1 1 0 0 2 2 2 1 1 1 0 0 2 1 1 1 1 1 0 0 0 0 1 1 0 2 0 0 0 0 0 1 0 1 0 1 1 1 0 1 1 1 1 2 2 0 0 1 0 0 1 1 0 0 0 2 0 0 2 0 0 0 0 2 0 0 0 0 0 0 1 1 1 0 1 0 2 1 0 0 0 0 0 0 0 1 0 0 0 2 0 0 1 1 1 0 0 0 1 2 2 2 0 1 1 2 0 1 0 1 2 1 2 0 1 2 1 0 0 0 1 0 0 2 0 2 0 0 1 1 0 0 2 2 0 0 0 0 0 0 1 0 1 0 0 0 0 0 0 0 1 2 1 0 0 0 0 0 0 0 0 0 0 1 1 1 0 2 0 1 1 1 0 0 1 1 1 2 0 0 1 2 1 2 2 2 1 1 1 1 0 2 0 1 2 1 1 0 0 0 0 2 2 0 0 0 0 0 0 0 1 0 0 1 0 1 1 0 1 0 0 0 0 0 0 1 0 0 0 0 1 0 0 0 0 0 0 2 0 0 0 0 0 0 0 1 2 1 0 0 0 0 1 0 0 1 0 0 0 0 0 1 1 1 1 1 1 0 1 1 0 0 0 0 2 2 1 2 2 2 2 1 2 0 0 1 1 1 1 0 0 1 1 2 1 1 0 1 0 0 0 2 0 2 2 2 1 0 0 0 0 0 1 0 0 0 0 1 0 1 1 1 2 0 1 1 2 2 0 2 0 0 2 0 1 1 0 0 0 0 1 1 2 1 1 1 0 0 0 0 2 0 2 0 0 0 0 2 0 1 1 0 0 2 0 0 2 1 2 2 0 0 0 1 2 2 0 0 0 2 0 0 0 0 0 0 0 0 1 0 0 1 1 0 0 0 0 0 1 1 1 2 0 0 0 0 0 0 0 0 0 0 1 0 2 0 1 0 1 0 0 0 2 1 0 1 1 1 1 0 1 0 0 0 1 1 0 1 0 0 0 0 0 1 1 1 1 0 0 0 0 0 0 1 2 1 0 1 0 0 0 1 1 0 1 1 0 1 0 1 1 0 2 0 1 2 0 1 2 2 0 0 0 1 0 1 1 1 1 1 0 0 1 0 0 0 2 2 0 0 0 2 0 1 1 1 1 0 0 2 2 0 0 0 0 0 0 0 1 0 1 1 0 0 1 0 0 1 1 0 1 1 1 0 2 0 0 0 1 1 0 0 0 0 0 1 1 0 0 0 0 1 0 0 2 0 0 1 0 0 0 0 0 0 1 0 1 2 1 0 0 0 0 2 0 0 0 0 1 0 0 1 0 2 1 0 1 2 0 0 1 1 0 0 0 0 1 1 0 0 0 0 0 0 0 0 1 0 2 0 1 1 0 1 2 2 0 1 1 0 1 1 2 1 1 0 0 2 0 0 0 0 0 0 0 0 2 0 2 2 0 1 1 0 2 0 0 1 0 1 0 1 2 0 1 0 0 0 0 0 0 0 1 0 0 0 0 0 0 0 0 0 2 2 2 2 0 0 0 1 1 0 0 0 0 0 1 0 0 1 0 0 0 1 1 0 0 0 1 1 1 1 0 1 0 0 0 1 1 1 0 1 1 0 1 1 0 1 0 0 0 1 2 2 2 0 0 1 0 0 1 0 1 0 0 1 1 1 0 1 1 0 1 0 1 1 0 2 1 1 0 1 1 0 2 0 0 1 1 1 0 0 0 2 0 0 0 0 0 0 0 1 0 1 0 1 0 1 0 0 0 1 1 2 1 2 0 1 0 1 1 0 0 0 0 0 0 0 0 1 0 0 0 0 0 0 0 0 0 1 1 0 1 2 2 0 0 0 0 0 0 1 0
165 0 0 0 0 0 2 1 1 2 2 0 2 2 0 2 0 0 2 0 1 2 0 2 2 0 2 1 2 1 1 1 1 1 0 0 2 0 0 1 0 0 0 0 0 0 1 0 0 1 1 1 0 0 2 1 0 0 1 2 0 0 0 1 0 0 0 1 1 1 0 0 2 0 2 2 0 1 2 0 1 0 1 1 1 0 0 0 0 2 0 0 0 0 0 2 0 0 0 0 1 2 0 0 1 0 2 0 2 2 0 0 1 2 2 2 2 0 0 0 0 1 2 2 1 1 1 0 0 0 0 0 0 0 1 0 0 0 1 0 2 0 1 0 0 1 0 0 0 1 0 1 0 0 0 0 1 1 0 0 1 1 0 2 1 2 0 0 1 2 0 1 0 0 0 0 1 0 0 0 0 0 1 2 1 0 2 2 0 0 0 1 0 1 1 0 0 0 0 1 0 1 0 0 2 0 2 1 2 1 0 1 2 0 0 2 1 0 1 1 1 1 2 1 1 1 0 2 2 0 0 0 0 0 1 0 0 2 0 0 0 0 2 0 0 0 0 0 0 0 0 0 0 1 1 1 1 2 0 1 1 1 1 0 0 0 0 1 2 0 0 1 0 0 0 0 0 0 0 0 1 0 0 0 2 1 1 2 0 2 0 0 1 0 2 0 0 1 0 0 1 0 1 1 0 0 0 0 0 0 1 1 1 1 1 0 0 0 0 0 1 1 0 0 2 0 2 1 0 1 2 1 1 0 0 0 0 1 0 1 1 1 2 2 0 0 2 0 1 1 1 0 0 1 1 1 1 1 0 1 1 0 1 0 1 0 0 2 2 1 1 1 1 2 0 1 0 1 1 0 1 1 0 0 0 0 0 0 0 0 0 0 1 0 2 0 2 1 1 1 0 1 0 2 2 1 0 0 0 2 0 0 0 0 1 0 1 0 0 0 0 1 0 2 1 0 0 0 0 0 0 0 0 1 1 1 0 0 2 2 1 0 1 0 0 1 1 0 0 0 0 1 0 1 1 0 1 2 1 1 0 0 0 0 1 1 1 0 0 0 0 0 2 1 1 1 1 0 0 2 1 0 1 1 1 0 0 1 0 0 1 2 1 0 1 0 1 0 0 2 0 2 1 1 1 1 2 0 2 0 0 2 1 0 0 0 0 0 0 0 1 2 1 0 0 0 0 0 0 1 0 0 0 1 0 1 1 1 0 1 2 1 1 0 1 0 0 1 1 0 0 1 1 2 0 0 0 1 0 0 0 0 0 1 1 0 1 0 0 1 0 0 1 0 1 1 1 1 1 1 1 0 1 0 1 1 1 0 0 0 1 0 2 0 1 1 1 0 0 1 1 1 1 1 2 2 1 0 0 1 0 0 1 1 0 1 0 0 0 0 0 0 0 0 0 1 1 1 0 0 0 2 0 2 0 0 0 1 0 2 1 1 0 1 2 0 2 0 0 0 0 1 0 0 2 0 2 2 2 0 0 0 1 0 1 1 0 0 1 0 1 0 2 0 0 2 1 0 0 0 1 0 2 2 2 2 2 2 1 0 0 2 0 1 0 0 0 2 0 1 0 1 0 1 1 0 2 2 0 0 1 0 0 2 0 1 0 1 1 0 0 0 1 0 0 0 0 0 0 0 0 0 0 1 1 0 0 2 0 2 1 0 0 0 0 0 0 0 0 0 0 0 1 0 0 0 0 1 0 1 0 0 2 1 0 1 1 2 0 2 0 0 0 1 1 0 1 0 1 1 1 1 0 0 0 1 0 1 1 2 0 2 0 1 1 0 0 1 1 2 1 1 0 0 2 0 1 0 1 1 2 0 0 0 2 0 1 2 1 0 1 1 0 2 0 0 1 0 0 0 0 2 0 0 0 0 0 0 0 0 1 1 1 0 1 0 1 0 0 0 0 1 0 2 2 0 0 0 0 0 0 1 0 0 0 0 0 0 1 0 0 0 1 0 0 0 0 0 0 2 0 1 2 0 0 0 0 1 0 1 0 2 1 1 1 0 1 0 0 0 0 1 1 1 1 1 0 0 0 1 1 1 0 0 0 2 2 1 2 0 1 1 0 1 0 0 1 1 0 1 0 0 0 2 0 0 0 0 1 1 0 0 1 2 1 0 1 0 0 0 1 0 1 0 0 0 1 1 1 1 1 0 1 0 2 0 0 0 2 2 0 1 0 0 0 0 1 0 0 0 0 0 0 0 0 0 1 0 0 2 1 0 1 2 0 0 1 0 0 0 0 0
166 0 0 0 0 0 0 2 0 1 1 1 1 1 0 1 0 1 2 1 1 1 0 2 2 0 0 1 1 0 1 1 0 0 1 2 1 2 0 2 0 0 1 2 0 1 0 0 0 1 1 1 2 2 0 0 1 0 0 1 0 1 0 1 1 1 2 1 1 0 0 0 2 1 1 2 1 1 2 1 0 0 2 1 2 0 0 0 0 2 0 0 1 1 0 0 0 1 0 1 1 2 1 0 0 0 2 0 1 1 1 1 1 1 1 1 1 0 1 1 1 0 2 2 2 1 2 2 0 2 0 0 0 0 0 0 0 0 1 0 1 0 0 0 1 1 0 0 0 0 0 1 0 0 0 0 1 0 1 0 0 1 0 2 1 1 0 2 0 2 1 0 2 0 2 0 0 0 0 0 0 0 0 2 2 2 2 1 0 0 0 2 0 2 2 0 2 0 1 0 0 0 0 1 2 0 2 1 0 0 1 0 2 0 0 2 0 1 0 1 1 1 2 2 0 0 1 0 0 1 0 0 1 0 2 1 0 2 0 0 0 0 2 0 0 0 0 0 0 0 0 0 0 0 0 1 0 1 0 0 0 0 0 0 1 0 1 0 1 0 0 0 0 0 0 0 1 1 2 1 1 0 2 2 1 0 1 1 0 2 0 0 1 0 1 0 1 1 0 1 0 0 2 0 1 0 0 0 0 0 0 0 2 0 1 0 0 1 0 0 0 1 1 1 0 0 0 0 0 1 1 2 1 1 0 0 1 2 1 2 0 1 2 1 0 0 2 1 1 1 1 0 0 0 0 0 0 0 0 1 2 1 2 2 2 1 1 1 1 1 1 1 0 2 0 0 0 2 0 0 0 1 0 0 0 0 0 0 0 0 0 0 0 0 1 1 0 0 1 1 0 1 0 2 2 2 0 1 0 0 2 0 0 0 0 0 1 0 0 0 0 1 0 1 1 2 0 0 1 0 1 0 1 1 2 1 0 1 0 0 1 1 2 0 0 0 0 0 0 0 0 0 0 1 1 0 1 1 0 1 1 1 0 0 0 0 0 0 0 0 0 0 2 0 1 1 0 0 0 1 1 0 1 1 1 0 0 0 2 0 2 2 1 1 1 0 2 0 1 2 0 2 2 0 2 0 2 0 1 0 0 1 0 2 0 0 0 0 0 2 2 0 1 0 0 0 0 0 0 1 0 1 0 1 0 0 2 1 0 1 0 0 2 1 1 1 1 1 1 0 0 1 1 2 1 1 0 0 2 0 1 0 1 1 1 0 1 1 0 1 1 1 1 0 0 0 1 0 0 0 1 0 1 0 0 0 0 1 1 2 0 0 0 1 0 0 0 0 0 0 0 2 1 0 0 2 0 2 0 1 1 0 0 1 0 0 0 0 0 0 1 0 0 0 0 1 0 2 0 0 1 1 0 1 1 1 0 0 0 1 0 0 0 2 2 0 1 1 0 0 1 1 1 0 0 1 2 2 2 0 0 0 1 0 2 2 1 1 1 0 0 0 0 0 0 2 2 0 0 0 0 1 2 1 2 2 2 2 1 0 0 1 0 1 2 0 0 2 0 2 0 2 1 0 0 0 1 1 0 0 1 0 0 2 0 0 2 2 0 0 0 0 0 1 1 0 2 1 1 1 2 1 0 2 0 0 0 0 2 2 0 2 0 0 0 1 1 1 0 0 0 0 1 1 1 0 0 1 0 1 0 1 2 1 0 0 2 1 0 2 0 0 1 0 0 0 0 1 0 1 2 2 0 0 1 2 1 2 0 1 1 0 2 2 1 1 1 0 1 1 0 0 2 0 0 0 0 1 0 1 1 0 0 0 2 0 1 2 2 0 2 2 0 2 0 0 1 0 1 0 2 1 1 1 0 0 0 0 0 0 0 0 0 0 0 0 0 0 0 0 0 1 0 2 2 0 0 0 0 0 2 0 0 0 0 1 0 0 0 0 0 0 1 0 0 0 0 1 1 1 1 0 2 0 0 0 0 2 1 0 1 2 0 2 1 0 1 0 0 0 0 1 1 1 2 2 0 1 0 1 1 1 0 0 1 1 1 0 2 1 0 2 0 1 0 0 1 2 0 0 0 1 0 0 1 0 0 0 1 1 0 1 1 2 0 0 1 0 0 0 1 0 0 0 0 0 2 1 1 0 2 0 1 1 2 0 0 0 0 0 0 0 0 0 0 0 0 0 0 0 0 0 0 1 0 0 0 1 0 1 0 0 0 0 0 0 0 0 0 0 2 0
167 0 0 0 0 1 2 1 0 1 1 1 0 0 0 0 0 0 2 0 0 0 1 2 2 0 1 1 2 1 1 2 1 1 0 0 2 0 1 0 0 0 0 0 0 1 0 0 1 1 0 1 2 2 0 0 0 0 0 0 2 2 0 0 0 0 0 1 1 0 0 1 2 0 1 2 1 1 1 0 1 0 2 1 2 0 0 0 0 2 0 0 2 1 0 1 0 1 0 0 2 1 0 0 1 0 2 1 1 1 0 1 2 2 2 2 2 0 0 2 2 0 1 1 0 0 0 1 0 2 1 1 0 1 1 1 0 0 0 0 1 0 0 0 2 2 0 0 0 0 0 0 0 1 0 0 1 1 0 1 1 1 0 2 2 2 0 0 0 1 0 1 2 2 2 0 2 0 0 1 1 0 0 1 1 1 1 1 1 0 0 2 1 1 1 0 1 0 0 0 0 0 0 0 2 0 1 2 1 0 1 0 1 0 0 2 0 0 0 2 0 0 1 1 1 0 2 1 1 0 1 2 0 0 1 0 0 1 0 2 0 0 2 0 0 0 0 0 0 0 0 0 0 0 0 0 0 0 0 0 0 0 0 0 1 0 0 1 1 1 1 1 0 0 0 0 0 1 2 2 2 0 0 0 2 1 0 0 0 2 1 1 0 1 2 0 0 1 1 2 0 0 2 0 1 0 1 0 0 0 0 0 2 0 2 0 0 0 1 0 0 2 1 1 1 0 1 0 1 1 1 1 0 0 0 0 0 1 0 0 0 1 2 2 0 0 1 0 1 1 1 0 1 0 1 1 1 0 0 1 1 0 0 0 0 0 1 2 2 1 1 1 0 2 0 0 0 1 0 1 2 0 0 1 0 1 0 0 0 0 0 0 0 0 1 1 0 2 1 1 0 1 0 2 2 0 1 0 0 1 0 0 0 0 2 2 0 0 0 0 0 1 0 1 1 2 1 1 2 0 0 1 0 0 0 1 0 1 1 1 1 1 1 1 1 1 0 0 1 0 0 1 0 2 0 0 0 2 1 2 2 2 0 1 0 1 1 0 0 1 1 1 2 1 1 0 1 0 0 2 1 1 1 1 2 0 0 0 0 0 0 1 1 0 1 0 2 1 1 2 0 2 1 1 1 0 2 0 0 0 0 0 1 1 0 0 1 1 0 1 1 1 2 2 2 0 0 0 0 2 0 1 1 0 0 0 1 1 2 1 1 0 2 0 0 1 1 2 2 0 0 0 0 2 2 1 0 0 0 1 0 0 0 0 0 0 0 1 1 0 0 0 1 0 1 1 1 2 2 2 2 0 1 0 1 1 1 1 0 1 0 0 0 1 0 1 1 1 0 2 2 0 1 0 1 1 1 1 0 1 1 0 0 1 1 0 0 0 0 0 0 0 0 0 1 2 0 0 0 0 1 1 0 1 1 0 1 0 0 1 0 0 0 1 1 0 2 1 0 0 0 1 0 1 2 0 1 2 1 0 0 0 1 1 0 0 1 0 1 0 1 0 1 0 0 2 1 0 0 0 2 0 2 1 1 2 0 1 1 1 0 1 0 1 0 0 0 2 0 2 1 1 0 0 0 0 2 2 0 0 0 0 0 2 0 1 0 0 2 1 0 1 1 0 0 1 0 0 1 0 1 0 0 2 0 0 1 1 0 1 1 1 0 0 0 0 1 0 0 0 0 0 1 0 0 0 0 1 0 0 1 2 2 1 0 0 2 1 0 1 1 0 1 1 1 0 1 0 1 1 2 2 0 0 1 1 1 2 0 1 1 0 1 2 2 0 1 1 0 1 1 2 1 0 1 1 0 0 1 0 1 0 2 2 0 2 2 1 2 0 1 1 0 2 0 0 1 0 0 1 0 1 1 1 0 0 0 1 2 1 2 2 0 0 0 0 0 0 1 0 0 1 2 2 0 2 2 0 0 0 1 1 1 0 0 2 0 0 0 0 0 0 1 0 0 0 0 1 0 2 1 0 1 0 0 0 1 1 0 0 1 1 1 1 1 0 1 0 0 0 0 2 1 1 2 2 0 0 0 1 0 2 0 0 1 2 2 1 2 0 1 1 0 2 0 0 2 1 1 0 0 0 0 0 0 0 1 0 1 1 0 0 2 2 1 0 1 1 1 0 0 0 1 0 1 0 1 1 1 0 2 0 0 0 0 1 1 0 1 1 0 1 0 0 0 1 0 0 1 0 0 0 1 1 0 0 0 0 0 1 0 0 0 2 0 0 1 0 0 0 1 1
168 1 0 0 0 1 2 0 0 2 1 0 0 0 0 0 0 0 1 1 1 2 0 2 2 0 0 1 1 1 1 0 1 1 0 1 1 1 0 0 1 0 0 0 0 0 1 0 1 1 0 1 0 0 2 1 0 0 1 1 1 2 0 0 0 0 0 1 1 0 0 0 2 0 1 2 1 0 1 0 0 0 2 1 1 0 0 0 0 2 0 1 1 0 0 1 0 1 0 0 2 2 1 1 0 0 2 1 0 2 0 0 1 0 2 2 2 0 0 2 2 0 2 2 2 2 1 2 2 2 2 2 0 0 0 0 0 0 0 0 1 0 0 0 1 1 0 0 0 1 0 0 0 0 0 0 0 1 0 0 1 1 0 1 0 1 0 1 0 1 0 1 0 2 2 0 2 0 0 0 0 0 1 1 1 0 1 2 2 2 2 2 1 1 1 0 1 0 0 0 0 1 1 0 2 1 1 0 1 0 0 0 0 0 0 2 1 0 2 0 2 1 2 2 0 0 2 0 0 1 1 0 0 0 1 0 0 0 0 1 0 0 2 0 0 0 0 0 0 0 0 0 0 1 0 0 0 0 0 0 0 0 0 0 2 0 0 2 0 0 0 2 0 0 0 0 0 0 1 0 1 2 1 1 2 0 1 2 0 2 1 1 1 0 2 0 1 2 0 2 0 2 1 1 1 0 1 0 0 0 0 1 1 1 1 0 0 1 0 0 0 1 2 1 0 0 0 1 1 1 2 0 0 0 0 0 0 1 0 0 1 1 1 2 0 2 0 0 2 0 0 0 1 0 0 0 2 1 0 1 1 0 1 1 1 2 0 1 1 0 2 0 1 2 0 0 0 1 0 0 2 0 0 1 0 1 0 0 0 0 0 0 0 0 2 0 1 2 1 1 1 1 0 1 2 1 0 2 0 2 0 0 0 1 1 0 0 1 0 1 0 1 1 0 1 2 1 0 0 0 0 0 0 2 0 0 0 1 0 0 1 0 1 0 0 2 1 0 0 1 0 2 0 2 0 0 1 2 1 2 1 2 0 0 0 0 0 0 0 0 1 0 2 1 2 0 0 0 0 0 2 1 1 1 2 0 0 1 0 1 0 2 1 1 1 0 1 0 1 1 1 1 0 2 0 0 2 0 1 0 0 2 0 0 0 0 2 1 0 2 2 0 0 0 0 1 0 1 1 2 0 1 1 0 0 0 1 0 0 2 1 1 1 1 1 1 1 1 1 0 0 0 0 2 1 0 0 0 2 0 2 0 0 0 0 0 0 1 1 0 0 2 1 0 1 1 1 1 2 1 2 0 2 0 2 1 1 0 0 1 0 1 0 0 0 0 1 1 0 0 0 1 0 0 2 2 1 0 0 1 0 0 0 0 2 0 0 0 0 1 1 0 0 1 0 0 2 1 0 0 2 1 0 0 1 0 0 1 0 0 0 0 0 1 2 0 2 0 0 0 0 0 0 0 1 0 2 1 1 0 0 0 1 0 2 2 0 1 1 0 1 1 0 0 1 1 1 0 0 0 1 0 2 2 2 2 2 0 1 1 0 0 0 0 1 0 0 2 0 1 0 0 0 1 2 0 2 2 0 0 1 0 0 0 0 0 1 1 0 0 0 0 0 0 1 0 0 0 1 0 1 1 0 2 1 1 2 0 1 1 0 1 0 0 0 1 1 0 0 0 0 0 1 0 0 0 0 1 0 0 1 2 2 1 0 1 2 1 0 2 0 0 0 0 0 1 0 0 0 0 0 0 1 1 1 2 1 2 0 1 1 0 0 0 0 0 0 0 0 2 1 1 1 1 0 1 2 0 1 0 1 0 0 0 0 1 0 2 2 0 2 2 0 2 0 0 1 0 1 0 1 2 0 1 0 1 0 1 1 1 1 1 1 0 1 0 1 0 0 0 0 1 1 2 2 0 0 0 0 0 0 1 0 1 0 1 0 0 1 0 1 0 0 1 0 1 0 1 1 2 2 0 2 0 0 0 0 2 0 1 0 1 1 2 2 0 2 0 0 0 0 2 2 2 1 1 1 2 0 1 1 2 0 0 0 1 2 0 2 0 0 2 0 2 2 1 1 1 0 0 0 0 0 2 0 0 0 1 1 0 0 0 1 1 1 1 1 2 0 0 1 0 0 1 1 0 1 1 2 1 1 0 1 0 1 0 2 0 1 1 0 1 0 0 0 1 0 0 0 1 1 0 1 1 0 2 2 0 0 2 0 0 0 2 0 0 0 0 2 1 2 1
169 1 0 0 0 0 0 1 0 1 0 1 0 0 0 0 0 1 2 1 1 1 1 1 1 0 1 2 2 0 2 0 2 1 0 0 2 0 0 2 0 0 1 1 0 1 0 0 0 2 1 1 1 2 0 1 0 0 0 2 0 0 0 0 0 0 1 2 0 0 0 0 1 0 0 1 1 1 2 0 1 0 2 2 2 0 0 1 1 2 1 1 0 0 0 0 0 1 0 1 2 2 0 1 1 1 1 0 0 2 1 1 2 2 2 2 2 0 0 1 1 0 2 2 1 1 1 2 0 2 0 0 0 0 0 0 0 0 1 0 2 0 1 0 0 1 0 0 0 0 0 0 0 0 0 0 1 1 0 1 1 1 0 2 0 2 0 0 0 1 0 2 0 1 2 0 2 0 0 1 1 0 1 2 2 1 2 1 0 0 0 2 1 1 1 0 2 1 0 0 0 0 0 0 2 0 1 2 2 0 1 0 1 0 0 2 0 0 1 0 2 1 1 0 2 1 1 1 1 0 1 0 0 0 1 0 0 2 0 0 0 0 2 2 0 0 0 0 0 0 0 0 2 0 1 1 0 1 0 0 0 0 0 0 0 0 0 1 1 0 0 0 2 2 0 0 0 1 1 0 0 0 2 2 2 0 2 2 0 1 0 0 1 1 2 0 1 0 0 1 0 1 2 0 1 0 0 0 0 0 1 2 1 1 1 0 0 0 0 0 0 1 1 0 0 0 1 0 0 1 2 1 0 0 0 0 0 1 0 1 0 1 2 2 0 0 2 1 2 1 0 0 0 0 1 0 0 1 0 0 0 0 1 0 1 1 1 2 2 1 1 1 0 2 1 1 0 1 0 0 1 0 0 0 0 0 0 0 0 0 0 0 0 0 2 0 0 0 0 0 0 0 0 1 1 0 1 1 0 1 1 0 0 0 2 1 0 0 0 0 0 0 0 1 0 1 0 0 0 0 0 0 1 1 1 0 0 1 0 0 1 0 2 1 1 1 0 1 1 0 0 0 0 2 1 1 1 2 2 2 1 2 1 1 1 2 2 1 0 1 1 1 2 0 1 0 1 0 0 1 1 0 2 2 0 0 1 1 1 0 2 2 0 1 0 0 1 0 0 2 0 2 1 1 1 0 2 0 0 0 0 1 0 1 0 1 0 0 0 1 1 1 0 0 1 1 1 1 1 2 0 0 0 0 0 0 0 1 1 2 0 0 2 1 1 1 2 0 0 1 0 1 1 1 2 1 1 1 0 1 0 0 1 0 0 2 2 2 1 0 1 1 1 0 1 1 1 1 2 1 2 0 0 0 0 0 0 0 0 0 0 0 0 0 1 2 0 0 0 0 0 1 1 0 1 2 1 1 0 1 1 1 0 0 1 0 0 0 0 0 1 0 0 1 1 0 1 1 0 0 1 0 0 0 1 0 0 1 1 2 0 0 0 1 1 0 2 2 0 1 0 1 0 0 2 0 2 1 1 0 0 0 1 0 2 2 0 2 0 0 0 0 0 1 0 2 2 0 1 0 1 0 2 1 2 2 1 2 1 0 0 1 0 0 1 0 0 1 0 2 0 0 0 0 1 0 1 2 0 0 0 0 1 0 0 0 1 2 0 0 0 0 0 0 1 0 0 0 0 0 0 0 0 2 0 0 1 1 1 2 1 1 0 0 0 0 0 1 0 0 0 0 0 0 0 0 1 0 0 0 0 2 2 1 0 1 1 2 0 2 0 1 1 0 0 0 1 1 0 1 1 1 1 1 1 1 1 1 0 1 1 1 1 2 2 0 1 1 0 1 1 2 0 0 2 0 2 0 0 2 2 0 0 0 2 2 2 2 1 0 0 1 0 1 0 0 0 0 0 0 1 1 0 0 0 2 0 0 1 0 1 1 0 0 0 0 0 0 0 1 1 1 0 2 2 0 0 0 0 0 0 0 0 0 1 0 0 1 1 0 0 0 1 0 0 0 0 1 1 2 2 0 2 0 0 0 0 2 0 0 0 1 1 1 2 1 2 0 0 0 0 2 2 2 0 0 1 1 0 1 1 2 1 1 1 0 0 0 1 0 0 1 0 2 2 0 1 0 0 1 0 0 0 0 0 0 0 1 1 0 0 2 2 1 0 0 1 0 0 0 2 0 0 0 1 1 2 1 1 0 2 0 0 0 1 0 0 0 1 1 1 0 0 1 1 1 1 0 0 0 1 0 0 0 0 0 1 0 1 2 1 0 1 2 0 1 0 0 1 0 2 1
170 0 0 0 0 0 1 1 0 1 1 1 1 2 0 1 0 1 2 1 1 1 0 0 1 0 0 0 1 0 0 2 0 1 0 1 1 0 0 1 0 0 0 1 0 0 1 0 0 1 0 0 0 0 2 0 0 0 2 1 0 2 0 2 0 0 1 1 1 1 1 1 2 0 1 2 1 2 2 0 2 0 2 1 2 0 0 1 1 2 0 2 2 0 0 2 0 1 1 0 1 2 2 0 0 0 2 2 2 0 0 2 2 2 2 2 2 0 1 1 1 0 2 2 1 1 1 0 0 0 0 0 0 0 0 0 0 0 0 0 1 0 1 0 0 1 0 0 0 0 0 1 0 1 1 0 1 0 0 0 1 0 0 2 0 2 0 0 0 0 0 2 1 0 0 0 2 0 0 0 1 0 0 2 2 2 2 2 1 0 0 2 2 0 0 2 2 0 0 0 0 0 0 0 2 0 1 0 0 0 2 0 1 0 0 2 0 1 2 0 2 1 0 1 1 0 2 0 0 0 1 1 0 0 2 1 1 2 0 0 0 1 2 0 0 0 0 0 0 0 0 0 0 0 0 0 0 1 0 0 0 0 1 1 1 0 0 0 1 0 0 1 0 0 0 0 0 0 0 0 0 0 1 1 1 0 1 2 0 2 1 1 1 0 2 0 1 0 0 2 0 0 2 0 0 0 0 0 0 0 1 2 2 1 1 0 1 0 0 0 1 1 2 0 0 0 2 0 1 0 2 1 0 0 0 0 0 2 0 0 0 0 2 2 0 1 1 0 2 1 1 0 2 0 0 2 2 0 0 1 1 0 0 0 0 1 0 2 2 0 2 0 1 2 1 0 0 1 0 0 0 2 0 0 0 1 0 0 0 0 0 0 2 0 2 0 1 0 1 2 0 2 0 1 2 0 0 1 0 1 1 0 0 0 0 0 1 0 0 0 0 1 0 0 2 2 2 0 2 2 0 2 0 1 0 1 0 0 1 1 1 1 1 0 0 0 0 0 0 0 1 0 0 2 1 1 1 2 1 2 1 2 0 0 1 1 1 2 0 0 1 1 1 1 1 0 0 0 0 1 1 0 2 2 0 0 0 1 1 1 1 2 0 2 1 0 1 0 0 2 0 2 1 1 1 0 2 1 1 0 0 2 1 1 1 0 0 0 0 1 1 1 1 0 0 0 0 1 1 1 1 0 0 1 0 1 0 1 0 1 0 0 1 1 1 1 2 2 2 0 0 0 0 1 1 1 1 0 2 0 2 0 2 0 1 1 2 2 2 0 1 1 0 0 0 1 1 1 2 1 2 0 1 0 0 0 0 0 0 0 0 1 0 1 1 0 0 0 0 0 0 2 0 0 2 2 1 0 0 2 0 1 0 0 2 0 1 0 0 0 0 0 0 0 0 0 1 2 0 0 0 0 0 0 2 1 0 2 1 2 2 2 0 1 1 0 2 0 1 1 0 2 1 0 0 1 2 2 2 0 0 0 1 0 2 1 1 0 0 1 1 1 0 0 2 2 2 1 2 1 1 0 2 2 1 2 1 1 1 2 0 0 1 0 1 0 0 2 0 2 0 0 0 0 0 0 1 2 0 1 2 1 0 0 0 0 1 2 0 0 0 0 1 0 1 0 0 0 1 0 1 1 0 2 1 1 1 1 1 2 1 2 0 0 0 0 1 0 0 0 0 0 1 0 1 1 0 0 1 1 0 0 2 1 0 0 2 2 0 2 0 0 1 0 0 1 1 0 1 1 2 2 0 0 0 1 0 2 1 2 0 1 1 2 1 1 0 0 0 0 0 1 0 0 2 1 1 0 1 1 2 0 0 0 2 0 1 2 2 0 1 0 0 2 0 0 0 0 0 0 0 2 1 1 0 0 0 2 2 0 0 0 2 0 2 0 1 0 0 1 1 1 0 2 2 0 0 0 0 1 0 0 0 0 1 0 0 0 1 0 0 0 1 0 0 0 0 0 1 2 2 0 2 0 0 0 0 2 0 1 0 1 0 2 2 0 2 0 0 0 0 1 2 2 0 0 1 0 0 1 0 1 0 0 0 2 2 0 1 0 0 1 0 1 1 0 0 1 0 0 0 1 1 1 1 1 1 1 1 0 0 1 2 1 0 1 0 1 0 0 1 0 0 0 2 0 2 0 0 0 1 1 1 0 1 0 1 0 0 1 0 1 0 0 0 0 0 1 2 1 1 1 0 0 0 0 0 0 0 2 1 0 0 2 0 0 0 0 0 1 2 2
171 0 0 1 1 0 1 0 0 2 2 0 0 0 0 0 0 0 2 0 0 1 0 1 1 0 0 2 1 1 1 0 1 1 0 0 2 1 0 0 1 0 0 0 0 0 0 0 0 1 0 0 0 2 0 0 0 0 2 0 0 1 1 1 0 0 1 0 0 0 0 0 2 0 2 2 0 1 2 0 1 0 2 1 1 0 0 1 1 2 1 2 2 0 1 2 0 1 0 1 1 2 2 0 0 0 2 1 1 1 0 1 1 1 1 1 1 1 1 1 1 1 1 1 1 1 1 2 2 2 1 1 0 1 0 0 0 0 0 0 1 0 0 0 1 1 0 0 0 1 0 0 0 0 0 0 2 0 0 0 1 2 0 2 1 2 1 0 0 0 0 1 0 0 1 0 0 0 0 1 1 0 0 2 1 1 1 2 1 0 0 2 0 0 2 0 1 0 0 0 0 0 1 1 2 0 0 0 0 0 0 0 2 0 0 2 0 2 1 1 1 0 1 1 1 0 2 0 0 1 0 0 0 0 2 0 0 0 2 2 0 0 2 0 0 1 1 0 1 1 1 1 0 0 0 1 0 2 0 0 0 0 0 0 1 1 0 0 0 0 0 1 1 1 0 0 0 2 2 2 2 0 0 0 0 0 0 1 0 2 2 1 1 1 2 0 1 0 0 0 0 0 2 0 1 0 0 1 1 0 0 2 2 1 2 0 0 0 0 0 1 2 1 1 1 0 2 0 0 1 1 2 1 0 0 0 0 1 0 1 1 1 2 2 0 0 2 0 1 0 0 0 0 0 1 0 1 1 0 0 0 0 1 0 1 0 0 1 1 1 1 1 1 2 1 1 0 1 1 0 1 0 0 1 1 1 0 0 0 0 0 0 0 1 2 0 0 0 1 1 0 1 0 1 1 0 1 0 0 2 0 0 0 0 0 0 0 0 0 0 0 1 0 1 2 2 2 0 0 0 0 0 1 1 1 1 0 1 1 1 0 2 1 0 0 0 0 0 0 0 0 1 0 2 0 0 0 2 1 2 1 2 0 0 0 0 0 1 0 0 2 1 1 2 2 0 0 1 1 0 1 0 2 2 0 0 1 0 1 0 1 2 1 2 1 0 0 0 1 2 0 2 2 0 0 0 0 1 1 0 0 2 1 2 0 0 0 0 0 1 2 1 0 0 0 0 0 1 1 1 1 0 0 1 0 0 1 1 1 1 2 2 0 0 0 1 2 1 1 0 0 0 0 1 2 1 1 0 1 0 1 0 0 0 0 0 0 1 0 0 0 1 0 0 0 0 0 1 2 1 2 0 1 0 1 1 1 0 0 0 1 0 1 0 1 0 1 1 0 1 1 1 0 0 1 2 1 0 0 0 2 0 0 0 1 1 0 0 1 2 0 2 0 1 1 1 0 1 0 0 0 2 1 2 1 0 0 1 2 2 1 1 0 1 1 0 2 1 0 1 0 2 0 0 2 0 2 2 2 0 0 0 1 0 2 1 2 0 0 1 1 1 1 0 0 2 1 0 1 0 1 1 2 2 2 2 1 0 2 2 0 0 1 0 0 0 0 2 0 1 0 1 1 0 0 0 1 2 0 0 0 0 0 2 0 0 0 2 1 0 0 0 1 0 0 1 0 0 0 0 0 0 0 2 1 1 0 0 1 1 0 1 0 1 0 0 2 1 0 1 1 1 0 0 0 0 1 0 1 0 0 2 2 2 0 0 2 1 0 2 0 0 0 1 1 0 1 0 1 1 0 1 0 0 0 1 0 2 1 1 1 1 0 2 2 0 0 0 1 1 0 0 1 0 1 0 0 1 0 1 1 0 0 0 2 2 2 1 1 1 1 1 0 2 0 0 2 0 0 0 0 2 1 1 0 1 1 0 0 0 0 0 1 0 1 1 0 0 0 0 0 2 0 2 2 0 0 0 0 0 0 0 0 0 0 0 1 0 1 0 0 0 1 0 0 0 0 1 1 2 2 0 2 0 0 0 0 1 1 1 1 2 0 2 2 0 2 0 0 0 0 2 1 1 1 1 0 0 0 1 1 0 0 0 1 1 1 0 1 0 0 1 1 1 1 0 1 1 1 0 0 0 0 0 1 0 0 1 2 0 0 0 2 1 0 1 0 0 0 0 2 0 0 0 1 0 1 1 1 1 1 0 0 1 2 0 1 0 2 1 0 0 0 0 0 0 1 0 2 0 0 0 2 2 0 0 2 0 0 2 1 0 0 1 1 0 0 0 0 0 1 0
172 0 0 0 0 1 2 0 0 1 1 1 1 2 0 1 0 0 2 0 1 1 1 2 2 0 2 1 1 1 1 0 0 2 0 1 1 1 0 0 2 0 1 1 0 0 0 1 1 2 0 2 1 2 0 0 0 0 2 0 1 1 0 1 0 0 1 2 2 0 0 2 1 1 1 1 0 0 1 0 0 0 2 1 1 0 0 0 0 2 0 0 0 0 0 0 0 2 1 1 2 0 1 0 0 0 2 2 1 1 0 1 1 1 1 0 0 0 0 2 2 0 1 1 1 1 1 0 0 0 0 0 0 0 0 0 0 0 1 1 0 0 0 0 1 2 0 0 0 0 0 1 0 0 0 0 0 0 1 0 1 0 0 2 0 2 0 1 1 2 1 0 0 1 2 0 1 0 0 0 0 0 0 2 1 1 1 1 0 0 0 2 1 0 0 1 1 0 0 0 0 1 1 0 2 0 1 0 0 0 1 0 2 0 0 2 2 1 1 1 1 0 2 2 0 0 0 1 0 0 0 0 0 0 1 0 0 2 0 0 0 0 1 1 0 0 0 0 1 1 1 1 0 1 0 0 1 1 0 0 0 0 0 0 2 0 0 0 1 0 0 1 1 1 0 0 0 2 2 1 1 1 0 0 1 1 0 1 0 1 1 2 1 0 2 0 1 2 0 1 0 0 2 0 1 0 0 1 1 0 1 2 2 0 0 0 0 1 0 0 0 2 1 1 2 0 2 0 0 1 1 1 0 0 0 0 0 1 0 0 0 0 2 2 0 1 2 1 2 1 1 1 0 1 1 1 1 1 0 2 2 0 1 1 1 1 1 0 0 0 2 0 0 2 1 0 0 1 0 0 1 0 0 0 0 1 0 0 0 0 0 0 0 0 1 1 1 1 1 1 0 1 0 2 2 0 0 1 0 2 0 0 0 0 0 0 1 0 0 0 0 2 0 0 1 1 1 0 0 0 0 0 0 1 0 0 0 1 0 1 1 1 1 0 0 1 0 2 2 0 0 0 0 2 0 0 0 2 0 2 2 2 1 1 0 1 1 1 0 1 1 1 2 0 1 0 1 0 0 1 1 1 0 0 1 0 0 0 1 0 1 2 0 2 0 0 1 0 2 0 2 2 0 2 0 0 1 1 1 0 0 2 1 1 0 0 1 0 0 2 2 0 2 2 2 1 1 1 0 1 0 1 0 1 0 0 1 0 1 2 1 1 1 0 0 0 1 1 1 0 0 1 0 0 2 2 2 2 0 0 1 0 1 1 1 0 0 1 0 1 0 0 0 0 0 0 0 1 1 1 2 0 2 0 2 0 0 0 0 1 1 1 0 1 0 1 0 0 0 0 0 1 0 1 2 2 1 2 0 0 1 0 0 1 0 1 0 0 0 0 0 0 0 0 0 1 1 0 0 0 0 1 1 2 2 0 1 0 1 1 0 1 0 1 1 0 1 1 0 1 0 0 0 0 1 0 2 2 2 0 0 0 2 1 1 1 0 2 0 1 0 1 1 0 0 2 1 1 2 1 1 1 2 1 1 2 0 2 1 1 1 0 1 0 0 0 0 2 0 2 1 1 0 1 0 0 2 2 0 1 1 1 0 2 0 0 1 1 0 0 0 0 1 1 0 0 1 0 0 0 1 0 0 2 0 0 1 0 1 1 0 1 0 0 0 0 0 0 0 0 0 0 0 0 0 0 1 0 0 0 0 1 2 1 0 0 2 1 0 2 0 0 0 0 0 0 1 0 1 1 1 2 0 0 0 2 0 2 1 2 0 1 1 1 0 1 0 1 0 1 1 1 1 0 1 0 0 0 0 1 1 0 0 0 1 2 1 2 2 1 1 2 0 2 0 0 1 0 0 0 1 1 1 1 0 0 0 0 0 0 1 1 1 0 1 0 1 1 0 0 0 1 0 2 2 0 0 0 0 0 0 0 0 0 0 0 1 1 1 0 1 0 2 0 0 1 0 1 1 2 2 0 2 0 0 1 1 1 0 0 0 2 1 1 2 0 2 0 0 0 0 2 1 0 2 2 0 1 0 0 0 1 1 1 1 0 1 1 1 1 0 1 1 1 1 0 2 0 0 0 1 0 1 2 0 0 0 0 0 0 0 1 2 1 0 0 0 0 0 0 2 0 1 0 1 0 1 2 2 0 2 0 0 1 1 0 1 0 2 2 1 0 0 0 0 0 0 0 0 0 0 0 0 0 0 0 0 0 0 2 1 0 0 2 1 0 0 0 0 0 1 1
173 0 1 0 0 1 1 2 0 1 1 1 2 2 1 1 1 1 2 0 0 2 0 2 2 0 2 1 2 1 1 2 0 1 2 0 2 0 1 1 0 0 1 1 0 1 1 0 0 1 1 1 0 1 1 1 1 0 2 0 2 2 0 1 0 0 1 1 0 1 1 1 2 1 1 2 1 0 1 0 0 0 2 1 2 0 0 2 2 2 1 2 2 0 0 2 0 0 0 1 2 2 1 0 1 1 1 0 1 1 1 2 2 2 2 1 1 0 0 2 2 0 2 2 0 0 0 1 1 2 0 0 0 0 1 0 0 0 0 0 0 0 1 0 0 0 0 0 0 0 0 1 0 0 1 0 0 0 0 1 1 1 0 2 1 2 0 0 0 0 0 1 0 2 1 0 1 1 0 0 0 0 0 2 2 2 1 0 0 0 0 1 0 1 1 1 2 0 1 1 0 1 0 1 2 0 0 0 1 0 0 0 1 0 0 2 0 2 0 1 1 0 2 2 0 0 1 0 0 1 0 1 1 1 1 1 0 1 0 1 0 0 2 0 1 1 1 0 0 0 0 0 0 0 0 0 0 1 0 0 0 0 0 0 1 0 2 0 0 0 0 1 0 0 0 0 1 2 2 1 1 0 1 1 2 0 0 1 0 2 1 1 1 0 2 0 1 1 1 2 0 0 2 0 0 0 1 0 0 0 0 0 2 0 1 0 0 0 1 0 0 2 2 2 1 0 1 0 1 0 2 2 0 0 0 0 0 1 0 1 1 1 2 2 1 0 2 0 2 1 0 0 0 0 2 0 2 2 0 1 1 0 1 1 1 0 0 2 2 0 2 0 2 1 0 0 0 2 1 1 1 2 0 0 0 0 0 0 0 0 0 0 1 0 2 0 1 1 0 0 0 0 0 1 1 1 0 0 0 1 0 0 0 0 2 0 0 0 0 0 0 0 0 1 0 2 0 2 2 0 0 1 0 2 0 0 0 0 1 1 2 0 1 1 1 2 1 1 1 0 0 0 0 2 1 1 1 2 1 2 1 1 0 0 1 1 1 1 0 0 1 1 0 2 1 1 0 0 0 1 2 0 2 2 1 1 1 1 0 1 0 2 2 1 0 0 0 0 1 2 0 2 1 1 1 1 2 0 0 0 0 0 1 0 1 0 0 0 0 2 2 0 0 1 1 1 1 1 1 1 0 2 0 1 0 0 0 1 2 1 1 0 1 0 1 1 1 1 1 1 0 1 0 2 2 1 0 0 1 1 1 0 0 0 0 0 0 1 1 0 1 1 0 0 0 0 0 1 1 1 2 0 1 0 1 0 0 0 0 1 0 0 0 0 2 1 1 1 0 1 1 1 2 1 1 1 0 1 1 1 1 1 0 1 0 0 0 0 0 0 0 0 0 0 0 0 1 1 0 0 1 1 1 1 1 1 0 0 0 2 1 1 0 1 2 0 2 2 0 2 1 0 0 2 2 0 0 2 2 1 0 1 1 0 2 2 0 0 0 1 0 1 1 0 0 1 2 0 0 0 2 0 2 1 2 2 0 1 0 1 0 1 0 0 1 0 0 1 0 0 0 0 1 1 2 0 1 2 0 0 0 0 0 1 0 1 0 2 1 0 0 0 1 1 0 1 1 0 0 0 0 0 0 2 1 1 2 1 0 1 1 1 0 0 0 1 1 0 0 0 0 0 0 0 0 1 0 1 1 1 1 0 2 1 0 1 1 2 0 2 0 0 0 0 0 0 2 0 0 0 0 1 0 0 2 2 2 1 0 2 0 1 2 2 1 0 0 0 0 1 0 0 2 0 0 0 0 0 0 1 2 1 1 1 0 2 2 1 2 0 1 2 0 2 0 0 2 0 0 0 0 2 2 2 0 0 0 1 1 0 0 0 0 0 0 0 0 0 0 0 0 1 1 1 1 0 1 0 0 0 1 0 0 0 0 1 1 0 1 0 0 0 1 0 0 0 1 1 1 2 2 0 2 0 0 0 0 1 0 0 1 1 0 2 2 0 2 0 0 0 1 2 1 1 1 2 0 1 0 1 1 1 1 1 2 0 1 0 0 0 0 0 0 1 0 0 2 1 0 1 0 0 1 2 1 0 0 0 1 0 0 0 0 1 0 1 0 0 0 0 1 0 1 0 0 0 1 1 0 0 1 1 2 0 1 1 1 0 0 0 0 0 0 0 0 1 0 0 0 1 1 0 0 0 0 1 1 0 0 2 1 0 1 1 0 0 0 0 1 1 1 1
174 0 0 1 1 0 1 2 1 1 1 1 0 0 0 0 0 0 1 1 1 1 0 2 2 0 1 2 2 0 1 2 0 0 1 0 2 1 0 2 1 1 0 1 0 0 0 0 0 0 0 0 0 0 0 0 0 0 1 0 2 2 1 0 0 1 1 1 0 0 0 1 2 1 1 2 0 2 2 0 2 0 1 1 1 0 0 0 0 2 0 2 0 0 0 1 0 0 0 1 1 2 0 0 1 0 2 2 2 0 0 2 0 1 1 0 1 0 0 2 2 0 1 1 1 1 1 2 1 2 0 0 0 1 1 1 0 0 0 0 0 0 0 0 1 1 1 0 0 0 0 1 0 0 0 0 0 2 0 1 1 1 0 2 1 1 0 1 0 2 1 1 0 1 1 0 1 0 1 0 1 1 0 2 1 1 2 0 0 0 0 1 0 1 2 1 1 0 0 0 0 1 0 2 2 0 1 1 1 0 1 0 2 0 0 2 1 1 2 0 2 1 1 1 1 0 2 1 1 0 0 1 0 0 2 0 0 2 0 0 0 0 2 0 0 0 0 0 1 1 1 1 0 1 0 1 2 1 1 0 0 0 0 0 1 0 0 1 1 1 0 1 1 1 0 0 1 0 1 0 0 2 1 1 2 1 0 2 0 1 1 1 0 0 2 0 0 0 0 2 0 0 1 1 1 0 0 0 1 0 0 1 2 0 0 0 1 0 1 0 0 1 0 0 1 0 1 0 1 1 2 0 1 1 0 0 0 1 0 0 0 1 2 2 0 1 1 0 1 1 1 0 0 0 1 0 0 2 0 0 0 0 1 2 1 0 1 1 1 0 2 0 0 2 1 0 0 1 0 0 2 1 0 0 0 1 0 1 1 1 1 1 1 0 1 1 1 0 0 0 0 1 0 1 1 0 1 1 1 1 1 1 0 0 0 0 0 0 0 0 0 0 0 1 1 2 1 0 1 1 1 1 0 2 1 1 1 0 0 1 0 2 0 0 0 2 0 0 0 0 0 0 0 2 0 0 0 2 0 1 1 1 0 0 0 0 0 0 0 0 0 0 2 1 1 1 1 0 0 1 2 0 1 1 1 1 1 1 0 0 1 2 0 0 1 0 1 0 1 2 0 2 2 0 2 0 2 1 0 0 0 2 1 0 1 1 0 1 0 1 1 1 1 1 2 0 0 0 0 1 0 1 0 0 1 0 1 0 1 1 0 0 0 0 1 0 2 1 1 0 0 0 0 1 1 1 1 2 0 2 0 0 0 0 0 2 2 1 1 0 1 1 1 0 0 0 1 0 1 0 2 0 0 0 0 0 0 0 0 0 0 0 1 0 0 0 1 1 0 0 0 2 1 1 1 1 1 1 0 2 2 0 1 1 1 1 1 0 0 0 0 0 0 0 0 1 1 1 0 0 0 1 0 2 1 1 0 1 1 2 1 1 0 1 1 0 2 0 0 0 0 2 0 0 1 1 2 1 1 0 0 0 0 1 1 1 1 1 0 1 1 1 1 0 0 2 1 0 0 0 2 0 2 1 2 2 1 1 0 1 0 0 0 0 0 0 0 2 0 2 1 0 1 0 1 0 0 2 0 0 0 0 0 0 0 1 0 1 0 0 0 0 1 1 0 0 1 0 1 0 1 1 0 2 2 2 2 0 2 2 0 2 0 0 0 1 1 1 0 0 0 0 1 0 0 1 1 0 0 0 0 2 2 0 0 1 1 2 0 2 0 0 0 1 1 0 1 0 2 2 2 2 1 1 0 2 0 2 0 2 0 0 1 2 2 0 0 0 0 1 1 1 1 0 1 0 1 0 0 1 1 0 0 0 1 0 0 2 1 0 1 1 0 2 0 0 1 0 1 0 1 2 2 2 0 0 0 0 1 0 0 1 0 0 0 0 0 0 1 0 1 0 1 1 1 0 1 0 1 1 1 0 0 0 0 0 1 0 1 0 0 0 0 1 0 1 0 1 1 2 1 1 2 0 0 0 0 2 0 0 1 1 0 1 2 0 2 0 0 0 1 1 0 0 2 1 0 0 0 2 1 2 0 0 1 1 1 1 1 1 0 1 1 1 0 0 2 1 0 0 0 0 1 2 0 0 0 1 2 1 0 1 2 0 0 1 0 0 0 0 1 0 2 0 0 0 0 0 0 0 0 1 0 1 2 0 1 0 2 1 0 1 0 0 0 2 0 0 0 0 0 0 0 1 0 0 1 0 0 0 0 0 2 2 0 0 0 0 1 1 1 1
175 0 0 0 0 1 2 0 0 2 1 0 1 2 0 2 0 0 0 2 2 2 0 1 1 0 2 2 2 1 1 1 0 2 0 0 2 1 0 0 0 0 0 1 0 1 0 0 0 1 0 0 1 2 0 0 1 0 1 1 1 2 0 2 1 1 1 0 1 0 0 1 1 0 1 1 0 2 2 0 2 0 1 0 1 0 0 0 0 2 0 1 1 0 0 0 0 0 0 0 2 1 1 1 0 0 2 1 1 1 0 1 1 1 1 1 1 0 2 0 0 0 1 1 1 1 1 1 1 2 1 1 0 0 0 0 0 0 1 1 0 0 0 0 0 0 0 0 0 1 0 1 0 0 0 0 0 0 2 0 0 1 1 2 1 1 0 1 0 1 1 0 1 0 2 0 2 0 0 0 0 0 1 2 2 1 2 0 0 0 0 1 0 0 1 0 0 0 1 0 0 1 0 1 2 0 1 2 1 0 0 0 1 0 0 2 1 0 1 0 2 0 2 2 0 0 1 1 1 2 1 0 1 0 2 1 0 1 1 1 0 0 2 0 0 0 0 0 0 0 0 0 0 1 0 1 2 0 0 0 0 0 0 0 1 1 0 1 1 0 0 0 0 0 0 0 0 2 2 1 1 1 0 0 2 1 1 2 0 2 2 1 1 0 2 0 1 0 2 2 2 0 1 1 0 0 0 0 0 0 0 1 1 0 1 1 0 1 0 0 0 2 1 0 1 0 1 0 1 0 2 0 0 0 0 0 0 2 0 0 0 0 2 2 0 0 2 0 1 1 1 0 0 1 0 1 1 1 0 0 1 0 2 1 2 0 0 2 2 1 1 1 0 2 0 0 0 2 0 0 0 0 0 0 0 0 0 0 0 1 1 1 0 0 1 1 0 0 0 0 0 0 0 0 0 0 2 2 0 2 0 0 0 0 1 0 0 0 0 0 0 0 1 2 0 1 1 1 1 0 0 0 0 2 0 0 0 1 1 0 1 0 1 0 0 1 0 0 0 0 0 1 0 2 1 1 1 1 1 1 1 1 1 1 0 1 1 1 0 1 1 1 2 0 2 0 2 0 0 2 0 1 2 2 1 2 0 0 1 0 1 2 1 1 1 0 1 0 0 2 0 2 1 1 1 0 1 0 0 0 0 1 0 1 1 0 0 1 0 1 1 1 2 2 2 0 0 0 0 2 0 1 0 0 1 0 2 0 0 1 2 2 1 0 1 1 1 1 1 0 1 1 1 0 2 2 2 0 1 1 0 0 0 1 1 0 1 1 0 1 1 1 1 0 1 1 1 0 0 0 2 0 1 1 1 0 0 0 1 1 0 0 1 0 0 1 1 0 0 0 0 2 0 0 1 2 1 1 1 1 0 0 1 1 0 2 0 0 0 0 0 0 0 0 0 0 2 1 0 0 0 2 0 1 2 1 0 1 1 1 2 1 0 1 2 0 2 1 0 0 1 2 0 0 2 0 2 2 1 0 0 0 0 1 1 1 2 1 1 0 0 1 1 0 1 1 1 0 0 0 0 0 1 1 1 1 1 2 1 0 2 0 0 0 0 0 0 2 0 1 0 0 0 1 2 0 2 2 0 0 0 0 0 1 0 0 0 2 1 0 0 0 0 1 0 1 1 1 0 0 2 0 0 2 0 0 2 0 1 0 0 1 1 1 0 0 1 0 0 0 0 0 0 1 0 0 0 0 0 0 0 1 2 1 1 0 2 1 0 2 0 0 0 0 0 0 1 0 0 0 1 2 2 1 1 1 0 2 1 1 1 1 0 0 0 0 0 0 0 2 1 1 2 0 0 0 1 0 0 0 0 0 1 1 1 2 2 2 2 0 1 1 0 2 0 0 0 0 0 0 1 1 0 1 0 1 0 0 1 0 0 0 0 1 1 0 1 0 1 0 0 1 1 2 1 1 1 0 1 1 0 0 0 0 1 2 0 0 2 0 0 0 1 1 0 1 1 2 2 2 1 0 2 0 0 0 0 1 0 0 0 2 0 1 1 0 1 0 0 0 0 1 2 2 0 1 1 0 1 2 1 0 0 0 1 2 2 1 2 0 0 2 1 2 2 0 0 1 0 1 0 0 1 2 0 0 0 0 0 0 0 1 2 1 0 1 0 0 0 1 1 0 0 0 2 0 1 0 0 0 1 1 0 0 0 1 2 0 1 1 0 0 0 1 1 1 0 0 1 0 0 0 0 0 0 0 1 0 0 1 0 0 0 2 0 0 0 0 0 0 1 1
176 1 1 1 0 0 2 1 0 1 1 0 0 0 0 0 0 0 0 2 2 2 1 2 2 0 2 2 2 1 2 1 0 1 1 1 2 1 0 1 2 1 1 2 0 1 0 0 1 1 0 1 2 2 0 2 0 1 0 2 0 1 0 2 1 1 1 0 2 1 0 1 2 0 1 2 1 0 2 1 0 0 1 1 1 0 0 2 1 2 0 1 1 1 0 1 0 1 0 0 2 2 1 0 1 1 2 0 1 2 0 1 1 2 2 1 2 0 0 1 1 1 0 0 0 0 0 1 1 1 0 0 0 0 1 0 0 0 0 0 0 0 0 0 2 2 1 0 0 0 0 2 0 0 0 1 1 2 0 1 1 0 0 1 1 2 0 1 0 2 1 1 1 2 2 0 1 0 0 1 1 1 0 1 0 0 1 1 1 1 1 2 0 1 1 0 1 0 0 0 0 0 0 0 2 1 1 1 0 0 0 0 1 0 1 1 1 1 0 1 1 1 1 2 0 0 1 0 0 2 0 0 1 2 1 0 0 2 0 0 0 0 2 1 0 0 0 0 0 0 0 0 0 0 0 2 1 1 1 0 0 0 0 0 0 0 0 0 2 2 0 1 1 1 0 0 1 1 2 0 0 1 1 1 1 0 0 0 0 1 0 0 0 1 2 1 0 2 0 2 0 1 1 1 0 0 0 0 0 0 1 2 1 1 2 0 0 0 0 0 0 1 2 1 0 0 0 0 1 0 1 2 0 0 0 0 0 0 1 2 1 1 1 1 0 0 2 0 2 2 2 0 0 0 1 0 0 1 0 2 1 0 1 1 1 1 1 2 2 2 0 2 0 2 1 1 0 1 1 0 1 1 0 0 0 1 0 0 0 2 2 2 0 0 1 1 0 0 0 0 0 0 0 1 1 1 1 2 0 2 0 0 0 0 1 1 1 0 0 0 2 1 2 0 1 2 1 0 2 0 1 0 0 2 1 0 0 0 0 0 2 0 1 0 0 1 0 0 0 0 0 0 0 2 1 1 1 1 0 0 1 1 0 0 2 2 2 0 0 0 0 0 0 2 1 1 0 0 0 2 0 2 0 0 1 0 0 0 1 0 0 1 0 1 1 0 2 0 1 1 1 2 2 0 1 0 1 1 0 0 0 0 0 1 1 0 0 1 1 2 2 0 1 1 1 0 0 0 0 1 0 0 0 2 1 0 2 1 0 1 1 0 2 0 0 2 1 0 0 0 0 0 0 1 1 0 0 0 0 1 0 0 0 0 1 0 1 1 1 0 0 0 2 0 1 1 2 2 2 2 2 0 2 0 1 0 0 0 0 0 0 1 0 0 1 0 0 0 0 1 2 1 1 0 2 2 2 1 0 1 2 0 1 1 0 1 0 0 0 0 0 0 0 0 0 0 0 1 0 0 0 0 0 2 1 1 1 0 0 0 0 0 1 1 1 0 2 2 0 1 1 1 0 1 1 0 1 2 2 0 0 0 2 0 1 0 0 0 0 1 0 1 2 0 0 2 0 0 0 0 1 1 2 1 2 1 0 2 0 0 0 2 0 0 0 0 0 2 0 2 0 2 0 1 0 0 1 1 1 0 1 0 0 2 0 1 0 1 1 0 0 0 1 0 0 1 0 1 0 1 1 0 0 2 0 0 0 1 0 1 1 0 0 0 0 0 0 0 0 1 1 1 0 0 1 0 0 0 0 0 0 1 2 1 0 0 2 2 0 2 0 1 2 1 1 0 1 0 1 1 1 2 1 1 1 2 1 2 0 1 1 0 1 2 1 1 0 1 0 1 1 1 1 0 1 1 0 1 0 1 1 0 0 0 2 2 2 2 1 0 1 1 0 2 1 0 1 0 0 1 0 1 0 0 0 0 0 0 0 0 0 0 0 0 0 0 0 0 2 0 0 0 1 1 1 0 1 0 0 0 0 0 0 0 0 2 0 0 2 1 1 0 1 0 0 0 0 0 0 1 0 2 2 0 0 0 0 1 0 1 0 1 0 1 1 0 1 0 0 0 0 2 2 2 1 1 0 0 0 0 0 0 0 0 2 1 1 1 1 1 0 1 0 1 1 0 1 1 0 0 0 1 0 2 0 0 0 1 2 1 0 0 2 2 2 1 1 1 0 1 0 0 1 0 1 1 2 2 2 0 2 0 0 1 2 0 1 0 0 0 0 0 0 0 0 0 0 0 0 0 0 0 1 1 0 0 2 0 0 2 1 0 0 2 1 0 0 0 0 0 1 1
177 0 1 0 0 1 1 1 0 1 1 0 0 2 0 0 0 0 0 1 1 1 0 2 2 0 1 0 1 0 1 1 0 2 0 2 0 2 0 1 1 0 0 0 0 0 1 0 0 0 1 2 1 2 0 0 1 0 1 0 0 2 0 1 1 0 1 1 2 0 0 1 2 0 0 2 2 0 1 0 0 0 2 2 2 0 0 0 0 1 0 0 2 0 1 1 0 0 1 0 2 0 1 0 1 1 1 0 1 2 0 1 0 2 2 0 2 0 0 2 2 0 2 2 2 2 2 2 1 1 0 0 0 2 2 2 0 0 1 0 0 0 0 1 0 0 0 0 0 0 0 1 1 0 0 0 1 0 0 1 2 2 0 1 2 2 1 1 0 1 0 1 1 0 0 0 1 0 0 0 0 1 1 2 1 0 2 1 0 0 0 2 0 2 2 0 0 0 0 0 0 0 0 0 1 0 1 0 1 0 0 0 1 0 0 2 1 0 2 1 1 0 2 2 0 0 0 0 0 2 0 0 0 0 1 0 0 2 0 0 0 0 0 0 0 0 0 0 0 0 0 0 0 0 0 1 1 2 0 1 1 1 0 0 1 1 1 0 0 0 2 2 0 0 0 0 0 2 2 2 2 0 0 0 1 1 0 0 0 2 2 2 0 1 2 1 0 1 0 0 0 0 2 0 1 0 0 1 1 0 0 1 1 0 1 0 0 0 0 0 0 1 0 0 0 0 1 0 2 1 2 2 0 0 0 0 0 1 1 1 0 1 1 1 0 2 0 0 2 1 2 0 0 2 0 2 2 1 0 2 2 0 0 0 0 2 0 2 2 1 1 1 0 1 0 0 0 1 1 0 0 1 0 0 0 0 0 0 0 1 0 0 1 0 2 0 1 0 1 1 0 1 0 1 2 1 0 1 1 1 0 0 0 0 0 0 2 0 0 0 0 1 0 1 0 2 0 0 0 0 0 1 1 1 2 1 0 1 1 1 0 2 2 1 1 1 0 1 0 0 0 0 0 2 1 1 1 2 2 2 1 2 0 1 0 1 1 1 0 0 2 2 2 0 1 1 1 0 0 2 0 2 2 2 1 1 1 0 1 0 1 2 0 1 0 0 1 0 1 2 0 2 2 0 2 0 2 1 1 0 0 2 1 1 0 0 0 0 0 1 1 1 0 0 0 1 1 1 1 1 1 1 0 1 0 0 0 2 1 2 0 0 1 0 1 1 0 1 1 1 0 1 1 2 1 0 0 0 1 1 0 0 0 1 1 0 1 1 0 0 0 0 0 0 0 0 0 0 1 0 1 0 2 0 2 0 0 0 1 2 0 0 1 0 1 0 1 0 0 0 0 2 0 1 2 2 2 0 0 1 0 0 1 1 1 0 0 0 1 1 0 1 0 0 0 1 0 1 0 0 1 0 0 0 2 0 0 1 0 0 0 0 0 0 1 0 2 1 1 2 1 1 0 1 1 0 1 1 1 0 0 0 2 0 1 1 0 1 0 1 0 1 0 1 1 1 2 0 0 0 0 0 1 1 1 0 0 0 2 2 1 0 2 0 2 0 0 2 0 2 0 0 1 1 1 0 2 2 0 0 1 0 0 1 0 1 1 2 1 0 0 0 1 0 0 1 0 0 1 0 0 0 0 2 0 0 0 1 1 2 1 1 0 0 0 0 0 0 0 0 0 0 0 0 1 0 0 2 0 0 2 1 2 0 1 1 2 1 0 2 0 0 1 0 0 0 1 0 1 1 1 1 1 1 1 2 1 1 0 2 0 1 2 2 2 0 1 0 0 2 1 1 2 0 0 1 1 0 0 2 2 0 0 0 2 2 2 2 2 0 2 1 0 2 0 0 0 0 0 2 0 2 2 2 0 0 0 0 1 1 1 2 0 0 0 0 0 0 0 0 0 2 1 2 1 1 1 0 1 1 1 0 0 0 1 0 1 0 2 1 1 0 1 0 0 0 0 2 2 2 2 0 1 0 0 0 1 1 0 1 0 0 0 1 1 0 1 0 0 0 0 1 1 0 1 1 0 0 0 0 0 0 0 0 1 2 2 0 1 0 0 1 0 1 1 0 2 1 1 0 1 1 0 2 0 0 0 1 1 0 0 0 2 1 0 0 0 0 0 0 1 0 1 0 2 0 1 0 1 1 1 0 1 1 1 1 0 0 1 2 1 0 1 0 0 0 0 0 1 0 0 0 0 0 0 0 0 0 0 2 1 0 1 2 0 0 0 2 2 0 2 1
178 1 0 0 0 1 1 2 1 1 1 1 1 1 0 1 0 0 0 2 2 2 0 2 2 0 0 0 1 1 1 0 1 1 0 2 2 1 0 0 0 0 0 2 0 1 1 0 0 1 0 1 0 0 2 0 0 1 1 0 1 1 1 0 0 0 1 1 1 0 1 0 2 2 2 2 0 0 1 0 0 0 2 0 2 0 0 0 0 2 0 0 0 0 0 1 0 0 0 0 2 1 1 0 0 0 2 0 1 2 1 1 0 0 1 1 1 0 0 2 2 0 2 2 1 1 1 0 0 2 1 1 0 0 0 0 0 0 0 0 0 0 0 0 0 1 0 0 0 1 0 1 1 0 0 1 1 2 1 0 1 1 0 2 0 2 0 0 1 0 0 0 0 2 2 0 2 0 0 1 1 1 0 2 1 1 1 1 0 0 0 2 1 1 1 0 1 0 0 0 0 1 1 1 2 0 1 0 0 0 1 0 1 0 1 1 1 1 1 2 0 0 1 1 1 0 1 0 0 0 0 0 0 0 1 0 0 1 1 1 0 0 1 1 1 1 1 0 1 0 0 0 0 0 0 2 2 2 1 0 0 0 1 1 1 0 1 0 0 0 0 1 1 1 0 0 0 0 2 1 1 0 1 1 2 1 0 2 0 2 2 0 2 0 2 0 1 1 0 1 1 1 2 0 2 1 1 0 1 0 1 2 2 1 1 0 0 1 0 0 1 2 1 0 0 0 0 0 1 1 2 1 0 0 0 1 0 2 0 0 0 0 1 1 0 2 0 0 2 0 0 0 0 0 1 0 1 1 0 2 2 0 1 1 1 0 1 2 2 0 2 0 1 2 1 0 0 1 0 0 1 0 0 0 1 0 0 0 0 0 0 0 0 0 2 0 1 2 0 0 0 0 0 1 1 0 1 1 1 2 0 1 0 0 0 0 2 0 0 0 0 1 0 1 0 2 0 1 2 0 1 0 0 2 0 0 0 1 0 0 2 0 0 0 0 2 2 0 0 0 0 0 0 2 1 1 1 2 0 0 0 0 0 0 2 2 2 1 0 1 2 2 1 1 0 0 0 0 0 1 2 1 2 2 0 0 1 1 1 1 1 2 1 1 0 0 2 1 1 2 0 2 1 1 1 0 1 0 1 0 0 2 1 0 0 0 0 0 0 1 1 1 0 0 0 0 0 2 2 0 1 1 0 1 0 0 1 1 2 1 1 0 1 0 0 1 1 1 1 1 0 1 0 0 2 1 1 0 0 1 0 0 0 1 1 0 2 1 1 0 0 0 1 0 0 0 1 1 2 1 2 0 0 0 0 0 0 0 0 1 0 0 0 0 2 1 1 0 0 1 1 1 0 1 2 2 2 0 1 1 1 0 0 1 1 0 0 0 0 1 0 1 0 0 0 0 2 1 0 0 1 1 1 2 2 0 1 0 0 0 0 0 0 0 1 0 2 0 0 1 1 1 1 0 1 0 1 1 0 0 0 0 2 0 0 0 0 1 0 1 0 1 0 0 0 1 1 0 1 0 1 0 2 2 2 2 0 1 1 1 0 0 0 1 1 0 0 2 0 1 0 1 0 1 0 0 1 1 0 0 0 0 0 1 1 1 0 2 2 0 0 0 1 0 1 0 0 0 1 0 1 0 0 2 0 0 1 0 0 0 0 1 0 1 0 0 2 0 0 0 0 0 0 0 0 0 1 0 1 1 0 0 2 1 0 1 1 2 0 2 0 1 1 1 0 0 1 0 1 1 0 0 1 1 1 2 1 2 1 2 0 1 1 2 2 0 0 1 0 1 1 1 0 1 1 0 0 0 0 1 1 0 0 0 2 1 2 1 2 0 2 2 0 2 0 0 1 0 0 0 0 2 2 0 0 0 0 0 0 0 0 0 0 0 0 0 0 0 0 0 0 2 2 1 0 1 2 0 0 0 0 0 0 0 0 2 1 0 2 0 0 0 0 1 0 0 0 1 1 2 2 0 2 0 0 0 0 1 0 1 0 2 1 1 1 0 1 0 0 0 0 1 2 2 1 1 1 0 0 2 1 1 0 0 0 2 2 0 2 0 0 2 0 1 2 0 1 1 0 0 0 0 0 2 0 0 0 1 1 0 0 1 0 0 1 1 0 0 0 1 0 0 2 0 0 1 1 0 0 0 2 0 0 1 1 0 1 0 0 0 0 0 0 1 1 1 0 0 2 0 0 0 1 1 0 0 0 0 0 2 0 0 0 2 0 0 0 0 1 1 1 1
179 1 0 0 0 0 1 2 1 1 1 0 0 0 0 0 0 0 0 2 2 2 0 1 1 0 1 1 2 0 1 0 1 1 1 1 1 0 0 1 0 0 0 0 0 1 0 0 0 1 0 0 0 0 2 1 0 0 1 1 0 1 0 2 0 0 1 0 0 0 0 1 2 0 1 2 1 2 2 2 0 0 2 0 1 0 0 0 0 2 0 0 1 1 0 2 0 1 1 0 1 2 2 0 0 0 2 0 0 2 2 2 1 2 2 1 2 0 0 2 2 0 1 1 1 1 1 0 0 0 0 0 0 1 0 0 0 0 0 0 1 0 0 0 0 1 0 0 0 0 0 1 0 0 0 0 0 1 0 0 1 0 1 2 2 1 0 1 0 1 0 0 0 2 1 0 2 0 0 1 1 1 0 2 2 2 0 2 1 1 1 2 1 0 0 0 0 0 1 0 0 1 0 0 2 1 1 1 1 0 0 0 1 0 0 2 0 0 1 1 1 0 2 2 0 0 1 0 0 2 0 0 1 0 2 1 1 1 0 0 0 0 2 1 0 0 0 0 0 0 0 0 2 0 1 2 1 0 0 0 0 0 0 0 1 0 1 0 1 0 0 0 0 0 0 1 1 1 2 0 0 1 0 0 2 1 1 0 0 2 1 1 1 1 2 1 1 0 0 0 0 0 2 0 1 0 2 0 0 0 0 1 2 0 0 0 0 0 0 0 0 1 2 1 1 0 1 0 0 1 2 1 0 0 0 1 2 1 1 1 0 0 1 2 0 0 2 1 1 0 0 1 0 1 1 1 1 1 0 2 2 0 0 0 0 0 1 2 2 0 2 0 1 1 0 1 0 0 0 1 1 1 1 1 1 1 0 0 0 0 0 0 1 0 1 1 1 0 0 0 0 0 0 1 1 0 1 1 1 1 1 1 0 0 1 0 0 0 0 0 0 0 0 2 1 1 1 0 1 0 1 1 0 1 1 1 0 1 0 0 2 0 1 2 2 1 0 0 0 1 0 0 0 2 2 1 2 2 2 2 1 2 0 0 0 0 0 2 0 1 1 1 1 1 1 0 0 0 0 1 1 0 1 1 1 0 1 1 0 1 0 2 2 0 1 0 1 1 2 2 0 1 1 1 1 1 1 0 0 0 0 0 0 0 0 0 2 0 0 1 1 2 0 1 1 0 0 1 1 1 1 0 0 1 0 0 0 1 0 0 0 0 2 1 1 1 0 0 0 0 0 0 0 1 2 2 1 1 0 0 0 0 0 0 0 0 0 2 2 0 0 0 1 0 1 1 1 1 2 1 2 0 0 0 0 0 0 1 0 2 0 0 0 1 0 1 1 0 0 1 1 0 0 0 2 2 1 2 0 2 1 0 0 0 1 0 0 0 0 0 0 0 0 1 1 0 1 1 0 0 0 1 0 2 1 1 1 0 0 1 0 0 0 1 2 0 2 1 0 1 0 1 0 2 2 0 0 2 2 1 0 1 0 2 0 0 1 1 0 1 0 1 1 0 0 1 1 0 1 0 1 0 2 2 1 2 1 2 2 0 0 1 1 0 1 0 0 2 0 1 0 1 0 1 2 0 2 1 1 0 0 0 0 0 0 0 0 1 0 0 0 0 0 0 1 0 1 0 1 0 2 1 0 2 1 1 1 0 1 1 0 1 0 1 0 1 2 0 0 1 1 1 0 0 0 0 1 0 0 0 0 0 2 2 0 0 2 2 0 2 0 0 1 1 1 0 1 0 1 1 1 2 0 0 0 1 0 2 0 2 0 0 1 2 2 0 1 0 0 1 1 2 2 0 0 1 0 1 0 0 1 1 2 2 0 2 2 2 2 1 1 2 0 2 0 0 2 0 0 0 0 2 1 1 0 0 0 0 0 0 0 0 1 0 1 0 1 0 0 0 0 2 1 2 1 0 1 0 0 0 1 0 0 0 0 2 0 0 1 0 0 0 1 2 0 2 0 0 0 1 0 2 2 0 0 0 0 2 1 0 1 1 0 2 2 0 2 0 0 0 0 1 2 2 1 1 0 2 1 1 0 1 0 0 1 1 2 0 1 0 0 1 0 1 0 0 0 1 0 1 0 0 0 1 0 0 0 1 1 0 0 1 2 0 0 1 0 0 0 0 1 0 1 0 0 0 1 0 0 0 1 0 1 0 1 0 1 0 1 1 0 0 0 0 0 0 0 0 0 0 0 0 1 1 0 1 1 0 0 1 0 0 0 2 0 0 0 0 0 0 1 1
180 0 0 0 0 0 1 0 0 2 2 0 1 1 0 1 0 0 2 0 1 2 0 2 2 0 0 1 1 1 1 0 1 1 0 1 1 1 1 0 1 0 0 1 1 1 2 0 0 0 0 0 1 2 0 1 0 0 0 2 0 0 0 1 0 0 2 0 0 0 0 0 2 0 1 2 1 1 2 0 1 0 2 1 1 0 0 1 1 2 1 1 1 1 0 1 0 0 0 0 2 2 1 0 2 2 2 2 2 0 0 2 1 1 1 1 1 0 1 1 1 0 1 1 1 1 1 1 1 1 0 0 0 0 0 0 0 0 0 0 1 0 0 0 1 1 0 0 0 0 0 0 0 1 0 0 0 0 1 0 2 0 0 2 2 2 1 1 1 2 1 0 0 1 1 0 1 0 0 1 1 1 0 1 0 0 1 1 1 1 1 1 1 0 0 1 2 0 0 0 0 1 1 0 0 0 1 0 2 0 2 0 1 0 0 2 2 0 2 1 1 0 1 1 1 0 2 0 0 1 0 0 0 1 1 0 0 2 0 0 0 0 2 0 0 0 0 0 0 0 0 1 0 1 0 1 0 1 0 0 0 0 0 0 1 0 2 0 2 1 0 1 0 0 0 0 0 1 1 0 0 0 1 1 2 0 2 1 0 2 0 0 0 0 1 0 0 0 1 2 0 0 1 1 1 0 0 0 1 0 0 1 1 0 0 0 0 0 0 0 0 2 1 0 0 0 1 0 1 0 0 2 0 1 0 0 0 1 0 1 1 2 1 2 0 1 1 0 2 0 0 0 1 0 0 0 0 0 0 2 2 0 2 1 2 0 1 1 1 0 2 0 1 2 1 0 0 2 2 0 0 0 0 0 0 0 0 0 0 0 0 0 0 0 1 1 1 1 1 1 0 1 0 0 1 0 1 0 0 0 2 0 0 0 0 0 1 0 1 0 0 2 1 0 1 1 1 0 1 1 0 1 0 1 1 1 0 1 0 0 0 2 1 0 0 1 0 2 2 0 0 0 0 2 0 0 0 1 0 0 0 0 0 0 0 1 0 2 0 2 2 2 2 0 0 0 0 0 0 1 2 0 2 2 0 0 2 0 1 0 1 1 0 1 1 0 2 1 2 1 1 2 1 1 1 2 1 0 0 0 0 2 0 1 0 0 0 0 0 0 0 1 0 0 0 1 1 1 1 1 1 1 0 1 0 0 0 0 0 2 1 1 2 0 1 1 1 0 0 0 0 0 1 1 1 1 1 1 0 0 0 0 0 0 0 0 0 1 1 0 1 2 0 0 0 0 0 0 1 0 2 0 0 0 0 0 0 1 0 1 0 1 1 0 1 0 1 0 0 0 0 2 0 1 2 2 0 1 0 1 0 0 0 0 1 0 0 0 1 1 0 1 1 1 1 0 0 2 0 0 1 0 0 0 2 1 0 1 0 2 1 1 0 1 2 0 2 0 1 1 0 2 0 1 2 0 1 1 1 0 0 0 1 1 1 1 1 1 1 0 1 0 1 0 0 1 1 0 0 0 2 0 2 2 2 2 1 1 2 1 0 1 0 1 0 0 0 1 0 1 0 0 0 1 1 0 1 2 0 0 0 0 0 1 0 0 0 1 2 1 0 1 0 0 0 0 0 0 0 0 1 0 0 2 1 1 2 0 1 1 0 1 0 0 0 0 1 0 0 0 0 0 1 0 0 0 0 0 1 1 0 0 1 1 0 0 2 1 0 0 1 0 1 0 0 0 0 0 0 0 1 1 0 0 1 2 0 1 0 1 1 1 1 1 1 0 0 0 0 1 1 2 0 0 2 1 1 0 0 1 1 0 0 0 2 1 2 2 2 0 2 2 0 2 0 0 0 0 1 0 1 2 0 1 0 0 0 0 0 0 0 0 2 0 2 1 1 0 0 0 0 2 0 2 2 0 0 0 0 0 1 0 0 0 0 0 2 0 1 0 0 0 2 1 0 1 0 0 1 2 2 0 2 0 0 1 0 0 0 0 0 1 1 1 1 1 0 0 0 0 0 2 1 1 1 0 1 0 0 0 0 1 0 0 1 1 1 0 2 0 0 2 0 0 2 0 2 2 1 0 0 1 0 2 0 0 0 0 1 1 0 1 2 0 0 1 0 2 1 0 0 0 1 1 0 1 2 0 0 0 0 1 1 1 1 1 0 0 2 1 0 0 1 0 0 0 0 0 1 0 0 0 0 1 0 0 0 0 0 2 1 0 0 2 0 0 0 1 1 0 0 0
181 1 0 0 0 0 1 1 1 2 2 1 1 1 0 1 0 0 1 1 1 2 0 2 2 0 1 2 2 0 1 1 0 2 0 1 1 2 0 1 1 0 0 0 0 0 0 0 0 1 0 0 1 1 1 1 0 0 0 1 1 1 0 0 0 0 2 0 1 0 0 0 2 0 2 2 0 0 0 0 1 0 2 0 2 0 0 1 1 2 1 1 0 0 0 2 1 1 0 1 1 2 0 1 1 1 1 0 0 2 2 2 0 1 2 1 1 0 1 1 1 0 1 1 0 0 0 2 2 2 0 0 0 0 1 0 0 0 0 0 1 0 1 0 0 1 0 0 0 1 0 0 0 1 1 1 2 1 2 0 0 1 0 1 1 1 0 0 1 1 0 0 0 1 1 0 1 0 0 1 1 1 2 2 2 0 2 2 0 0 0 2 1 0 1 0 1 1 0 0 0 0 0 0 2 0 0 1 2 0 0 0 1 1 0 2 0 0 1 1 1 1 1 1 1 0 2 0 0 1 1 0 0 0 1 0 0 2 0 0 0 1 2 0 1 0 0 0 0 0 0 0 0 1 0 0 1 2 1 0 0 0 0 0 2 0 1 1 1 0 0 1 1 1 1 1 0 1 2 0 0 0 1 1 1 0 0 1 0 2 2 0 1 0 1 0 0 2 0 1 0 0 2 0 1 1 2 0 0 0 0 2 1 0 1 0 0 1 0 0 2 1 2 2 1 0 1 0 0 1 2 0 0 0 0 1 0 1 1 2 0 0 2 2 0 0 2 1 2 2 2 0 0 0 0 0 0 1 0 0 0 0 1 1 1 0 0 2 2 2 0 2 0 2 1 1 0 1 0 0 0 0 0 0 0 0 0 0 0 0 0 0 0 0 1 1 0 1 1 1 0 1 0 2 2 1 0 1 0 2 0 0 0 0 1 1 1 0 0 0 0 0 0 0 1 1 0 1 1 0 0 0 0 1 0 0 0 0 0 1 1 0 1 1 1 0 0 0 0 1 0 0 1 2 1 1 1 1 0 1 1 1 0 0 0 1 0 1 0 1 1 1 2 0 1 0 1 0 0 1 1 0 1 1 1 1 1 1 1 0 1 2 0 1 0 0 1 1 1 2 0 2 1 1 1 0 2 0 2 0 0 2 0 2 0 0 0 1 0 1 1 0 0 0 0 0 0 0 0 1 0 0 0 1 1 0 0 0 0 1 1 0 2 1 1 1 1 0 0 0 0 1 1 2 1 1 0 1 0 1 0 0 0 0 0 0 1 1 0 1 0 1 1 0 1 1 1 1 2 1 2 0 2 0 1 1 1 1 0 1 1 0 0 1 0 0 1 0 0 0 0 1 0 0 2 2 2 0 0 1 1 1 0 0 2 0 0 0 0 0 0 0 0 0 0 0 2 1 0 0 0 1 0 0 2 0 0 0 0 1 0 0 0 1 1 0 2 1 0 1 0 1 0 0 2 0 2 1 1 0 0 0 1 1 0 0 1 0 1 0 1 0 1 1 1 2 2 0 1 0 0 1 2 2 2 2 1 1 1 2 0 0 1 0 0 0 0 1 0 2 1 0 0 0 1 0 1 2 0 0 0 0 0 2 0 0 0 1 1 0 0 0 1 0 0 1 0 0 1 0 1 1 0 1 1 0 1 1 1 2 1 1 0 1 0 1 2 1 0 1 1 1 1 0 1 0 1 1 0 1 0 0 2 1 0 1 1 2 1 1 0 0 0 0 0 0 0 0 1 1 1 1 1 1 1 2 0 1 1 2 0 2 1 1 0 1 0 1 0 1 1 2 0 0 2 1 1 0 0 2 2 0 1 1 1 1 2 2 1 0 1 1 0 2 0 0 1 0 1 0 2 1 1 0 0 0 0 0 0 0 1 1 1 0 1 1 0 0 1 0 0 1 2 1 0 0 2 0 0 0 0 0 0 0 0 0 2 0 2 0 0 0 2 0 0 0 0 1 2 2 2 0 2 0 0 1 0 2 1 0 1 1 0 1 1 0 1 0 0 0 0 1 0 0 2 1 1 1 0 1 1 1 0 0 2 1 1 1 2 0 0 2 0 0 1 0 1 0 0 1 0 1 0 2 0 0 0 0 0 0 0 1 2 2 2 0 0 0 0 0 0 0 0 0 1 0 1 0 0 0 1 1 0 1 2 0 1 0 2 1 0 0 0 0 0 0 0 0 0 0 0 0 1 2 0 2 2 0 0 0 0 0 0 2 0 0 0 0 0 0 1 0
182 0 0 0 0 0 1 1 0 1 1 1 1 1 0 2 0 1 2 0 0 1 0 2 2 0 1 1 2 1 1 1 0 1 1 1 1 1 0 0 1 0 0 0 0 0 0 0 1 1 0 0 1 1 1 1 2 0 1 2 0 0 1 0 1 1 0 0 1 1 2 1 2 2 2 2 0 1 1 0 1 0 1 0 1 0 0 0 0 1 0 0 0 0 0 0 0 0 0 0 1 2 1 0 1 1 2 0 1 2 1 1 0 0 2 2 2 0 2 0 0 0 2 1 1 1 1 1 0 1 0 0 1 1 0 0 1 0 0 0 0 0 1 0 1 1 0 0 0 0 1 0 0 0 0 0 0 1 0 0 0 1 0 2 1 2 0 0 0 0 0 0 0 1 1 0 2 0 1 0 0 0 1 2 2 1 2 1 0 0 0 2 0 1 1 0 1 0 0 0 0 2 0 0 2 0 1 1 1 0 1 0 1 0 0 2 0 1 0 2 0 0 2 1 1 1 1 0 0 2 0 0 0 0 2 0 0 2 0 0 0 1 2 1 0 0 0 0 0 1 1 1 0 0 1 2 1 1 0 0 0 0 0 0 1 0 0 0 1 0 0 0 1 1 0 0 1 1 2 0 0 1 0 0 2 1 0 1 0 2 0 0 2 0 2 0 0 1 1 0 0 0 2 0 1 0 1 0 2 0 0 2 1 0 1 0 0 0 0 0 1 1 0 0 1 0 2 0 0 0 1 2 1 0 0 0 1 1 0 1 1 1 2 1 0 0 1 0 1 0 0 1 0 0 2 0 0 0 0 2 2 0 0 0 0 0 1 2 2 1 1 1 0 2 0 0 0 2 2 0 0 2 0 0 0 0 0 0 0 0 0 0 1 0 2 0 1 1 0 0 0 0 0 0 1 0 0 1 0 2 0 0 0 0 1 0 1 0 0 0 1 0 0 2 0 2 0 0 0 0 1 0 0 1 1 1 0 1 1 0 1 0 2 0 0 2 0 1 1 0 0 0 0 2 2 2 2 1 0 1 1 1 0 1 1 2 2 2 0 1 2 2 2 1 2 0 1 0 0 1 2 0 0 0 2 0 0 0 1 0 1 1 1 2 0 0 1 2 2 2 0 2 2 0 1 0 1 0 1 0 1 1 1 1 0 0 1 0 0 2 2 0 0 0 0 0 0 1 1 1 1 0 0 1 1 0 1 1 1 1 0 0 1 1 1 1 2 1 1 0 0 0 0 0 2 2 2 2 1 0 1 0 1 1 1 1 2 2 0 1 0 0 0 0 0 0 0 2 2 2 2 0 2 0 1 0 0 0 0 1 0 0 0 0 1 1 0 0 0 0 0 2 1 0 1 2 1 0 0 1 1 0 1 1 1 1 0 1 1 0 1 0 0 0 0 1 1 2 0 0 1 1 1 1 2 1 1 0 1 1 0 1 0 1 2 0 1 0 1 1 0 2 0 2 2 0 0 2 1 0 0 0 2 0 2 2 1 1 0 1 0 1 0 0 1 2 2 0 1 0 1 0 1 1 1 1 1 2 2 0 0 0 0 0 1 0 0 2 0 1 1 0 0 1 2 0 1 1 0 0 0 0 0 1 0 0 0 2 1 0 0 0 0 0 0 0 0 1 0 1 2 0 1 1 2 2 2 0 1 1 0 1 0 0 0 1 1 1 0 2 2 2 0 0 0 0 1 1 0 0 1 2 1 1 0 0 2 2 1 1 0 0 0 1 1 1 2 1 0 1 1 1 1 1 1 1 1 2 1 1 1 1 2 2 2 0 1 1 0 1 1 2 1 0 0 1 1 0 1 0 1 0 1 1 1 2 2 1 2 0 1 2 0 1 0 0 0 0 0 0 1 1 0 1 0 0 0 0 0 0 0 0 0 0 0 0 0 0 0 0 0 2 1 1 1 0 1 0 0 0 0 0 0 0 0 0 1 0 2 0 0 0 1 0 0 0 0 0 0 2 2 0 2 1 0 1 0 1 0 0 0 2 0 2 2 0 2 0 0 0 0 1 1 1 1 1 1 0 0 1 0 1 0 0 1 1 1 2 2 2 0 2 0 2 0 0 2 1 0 1 0 0 0 2 0 0 0 1 1 0 0 1 2 2 1 0 0 0 0 0 0 0 2 0 0 0 0 0 0 0 1 1 1 1 1 0 1 0 2 1 0 0 0 1 1 1 0 0 0 0 0 0 2 2 0 1 1 0 0 1 1 0 0 0 0 0 1 0 0 0 0 0
183 0 0 0 0 1 1 0 0 2 2 0 1 1 0 1 0 0 2 0 0 0 0 2 2 0 2 0 0 1 0 1 1 0 1 0 2 1 1 0 1 0 0 1 1 1 1 0 0 1 1 2 1 1 1 0 1 0 0 0 0 1 0 0 1 1 2 0 0 0 0 1 2 0 1 2 1 1 1 0 1 0 1 0 0 0 0 0 0 1 0 1 1 0 1 2 0 1 0 1 1 2 0 1 1 1 1 2 2 0 0 2 1 2 2 1 2 0 0 1 1 1 1 1 1 1 1 0 0 0 0 0 0 1 0 0 0 0 0 0 0 0 0 0 0 0 0 0 0 0 0 1 0 1 1 0 1 0 1 0 1 0 0 2 0 1 0 2 0 2 1 1 1 1 0 0 1 0 0 0 0 0 1 2 2 1 2 0 0 0 0 2 1 0 0 0 1 0 0 0 0 0 1 0 2 0 1 1 0 0 0 0 2 1 0 2 0 0 1 0 2 1 2 1 1 1 1 0 0 2 0 0 0 0 2 0 0 2 0 0 0 0 1 1 0 0 0 0 0 0 0 0 0 0 0 1 0 2 0 0 0 0 0 0 2 1 0 0 1 0 0 0 1 1 0 0 1 2 2 1 1 0 0 0 0 1 0 2 0 2 1 1 2 0 2 0 1 0 0 1 0 0 1 1 1 0 0 0 0 0 0 0 1 1 1 0 0 1 1 0 0 2 2 1 0 0 0 0 0 0 2 1 1 1 0 0 0 1 1 1 1 1 2 2 1 0 2 0 2 2 2 0 0 0 2 0 2 2 0 1 1 0 0 0 0 0 0 1 1 0 2 0 0 2 0 0 0 1 1 0 0 1 0 0 1 2 0 0 0 0 0 0 0 0 2 0 0 1 0 0 0 0 0 1 1 0 1 0 0 2 0 0 0 0 1 0 1 0 0 0 0 2 0 0 1 2 1 0 0 0 0 0 0 1 0 1 0 2 0 0 1 1 1 1 1 1 0 0 0 0 0 0 0 2 1 1 1 2 1 1 1 1 1 1 0 1 1 1 0 0 0 0 1 2 1 0 0 0 0 1 0 1 2 2 0 0 2 1 0 1 0 2 0 0 0 0 1 0 1 1 1 2 2 0 2 0 2 0 1 0 0 1 0 1 1 1 0 1 0 1 1 1 0 0 0 0 0 0 0 2 0 2 0 0 1 0 0 0 0 0 0 0 2 0 0 1 0 2 2 0 0 0 1 2 1 0 0 0 2 0 0 0 1 0 0 1 1 1 1 1 0 0 1 0 0 0 1 1 1 1 1 0 2 0 2 1 1 1 1 2 1 0 0 0 0 0 0 0 0 0 0 2 1 0 0 2 0 1 0 1 0 0 0 0 2 0 0 0 0 0 1 0 0 1 1 0 1 1 0 0 0 2 0 2 1 1 0 2 0 2 1 1 0 1 1 0 2 1 1 1 0 2 0 1 2 0 1 1 1 0 0 0 1 1 1 1 1 1 0 0 1 0 1 1 2 2 2 0 1 0 0 1 2 1 1 2 0 1 2 1 0 0 0 0 1 0 0 1 0 0 0 0 0 0 0 0 2 1 0 0 1 0 0 0 0 0 0 2 1 0 0 0 0 1 0 0 1 0 0 0 0 0 0 2 0 0 1 1 1 2 1 1 0 0 0 0 1 2 0 1 1 1 0 0 0 0 0 0 1 1 0 0 2 1 0 0 2 2 0 2 0 0 0 0 0 2 1 0 0 0 0 1 0 0 0 2 0 2 1 1 1 1 2 2 2 0 0 0 0 2 0 0 0 0 2 0 1 0 2 0 1 0 1 1 1 1 1 1 2 0 1 1 0 2 0 0 1 0 0 0 0 2 1 2 0 0 0 0 1 0 1 1 0 0 0 0 0 0 0 0 0 2 1 1 1 0 1 0 0 0 0 0 1 0 0 1 1 0 2 0 0 0 0 0 0 0 0 2 2 2 2 0 1 0 0 0 1 1 0 0 1 1 0 2 1 0 1 0 0 0 0 2 1 0 2 2 0 0 2 2 1 1 0 0 0 2 2 1 2 0 0 2 1 2 0 0 1 2 1 0 0 1 1 1 0 0 0 0 0 0 0 0 1 2 0 0 1 0 0 0 2 0 0 0 1 0 1 0 1 1 1 0 2 1 1 1 1 0 1 1 0 0 1 1 1 1 0 0 2 1 1 0 1 1 0 0 2 0 0 2 0 0 1 1 0 1 1 0 0 0 0 0
184 0 0 0 0 0 1 2 1 1 1 1 0 1 0 1 1 0 0 2 2 2 0 2 2 0 1 2 2 0 1 1 0 0 1 0 2 1 0 0 1 0 0 0 0 0 1 0 1 2 0 1 1 1 1 2 0 0 2 1 1 1 0 1 0 0 1 1 2 1 1 2 2 2 2 2 0 1 1 0 1 0 1 1 1 0 1 0 0 1 0 0 2 1 0 1 0 0 0 1 2 2 0 0 1 1 2 2 2 0 0 2 0 1 1 0 1 0 1 1 1 0 1 1 1 1 1 1 0 1 2 2 0 0 0 0 0 0 1 0 1 0 0 0 1 1 0 0 0 1 0 2 1 1 2 0 0 0 1 0 1 0 0 2 2 0 0 1 0 1 1 1 0 1 2 0 2 1 0 0 0 0 1 2 1 0 2 2 1 1 1 2 2 0 0 1 1 0 0 0 0 1 1 0 2 0 1 0 0 0 0 0 1 0 0 2 0 1 2 0 2 1 1 2 0 0 1 0 0 0 0 1 0 1 1 1 1 2 0 0 0 0 2 0 0 0 1 0 1 1 1 1 0 0 1 2 2 1 0 0 0 0 1 1 1 0 1 0 0 0 0 1 1 1 0 0 2 1 2 1 1 0 0 0 2 1 0 2 0 2 0 0 0 0 2 0 0 1 0 1 0 1 2 0 1 0 1 0 0 0 0 1 2 0 2 0 0 0 1 0 0 2 1 0 2 0 2 0 2 1 1 1 0 0 0 0 0 2 1 1 0 0 2 2 0 0 2 0 1 0 0 0 1 0 1 1 2 2 0 1 1 0 2 2 2 1 0 2 2 1 2 0 1 2 1 1 0 1 1 1 1 0 0 0 0 2 0 0 0 0 0 0 1 0 2 0 2 0 1 1 0 1 0 0 1 0 1 0 0 2 0 0 0 0 0 0 1 1 0 1 0 2 0 1 1 2 2 0 2 1 1 1 1 1 1 0 0 1 0 0 2 1 2 2 1 2 1 0 0 0 0 0 0 2 1 0 1 1 1 2 1 2 1 1 0 2 2 0 0 0 1 1 2 1 2 0 1 0 0 1 0 0 1 1 1 0 1 0 0 0 0 1 0 1 1 0 2 1 1 2 0 2 1 1 1 0 2 1 0 0 0 2 1 1 1 0 0 1 0 1 1 1 1 0 0 0 0 0 0 1 0 1 0 0 1 0 0 2 0 0 1 1 2 2 2 1 1 2 2 0 0 0 1 2 2 1 0 0 1 0 1 0 0 0 0 0 0 1 0 0 0 0 1 0 1 1 1 0 1 0 2 0 2 0 1 0 0 1 0 2 0 1 1 0 1 0 1 0 0 0 0 1 1 1 1 1 1 2 0 2 0 0 1 2 0 2 0 0 1 0 1 0 0 0 0 1 1 2 0 0 0 0 0 2 1 1 1 0 0 0 0 0 0 1 1 0 2 1 0 0 0 2 0 1 2 0 1 2 2 0 0 0 0 0 2 2 2 2 0 0 0 0 0 0 1 2 2 0 0 0 0 0 2 2 2 2 2 1 0 0 0 2 0 1 0 0 0 0 0 0 0 0 0 0 1 0 1 0 0 0 1 0 0 0 0 1 1 1 1 0 0 0 0 0 0 1 0 0 0 0 1 0 0 2 0 0 1 1 0 1 0 1 0 0 0 0 0 1 0 0 0 0 0 0 0 0 0 0 1 1 0 0 2 1 0 0 2 2 0 2 0 0 0 1 0 1 1 0 2 2 2 2 0 0 0 1 0 2 0 2 0 0 1 2 2 0 1 0 0 1 0 1 2 0 0 1 2 1 0 1 1 0 0 0 1 0 0 1 2 1 1 2 0 1 0 0 0 0 0 1 1 0 1 1 1 0 0 0 0 1 1 1 1 0 1 0 0 0 0 0 0 2 1 1 1 0 1 1 0 0 0 0 0 0 0 2 0 0 2 0 0 0 1 1 0 1 0 0 1 2 2 0 2 0 0 0 0 2 1 1 2 2 0 1 2 1 1 0 0 0 0 2 2 1 1 1 1 1 0 1 0 0 0 0 2 1 1 1 2 0 1 1 0 1 1 0 1 1 0 0 0 0 0 0 1 0 0 1 1 0 0 1 2 2 1 1 1 1 0 0 0 0 0 0 1 0 1 1 1 1 1 0 1 0 1 1 1 0 1 1 0 0 1 0 0 1 0 1 2 1 1 1 1 1 0 0 2 0 0 2 1 0 0 1 0 1 0 0 0 0 2 1
185 1 0 0 0 0 2 0 0 2 1 0 0 1 0 0 0 0 1 1 1 2 0 1 1 1 1 2 2 0 2 0 2 1 0 1 1 1 0 1 2 1 1 1 0 1 0 0 1 2 0 1 1 1 0 1 0 0 1 1 0 0 0 1 1 1 2 2 2 0 0 2 2 2 2 2 0 1 2 0 1 0 2 0 2 0 0 0 0 2 0 1 1 0 0 2 0 0 0 0 1 2 1 0 0 0 2 0 1 1 0 1 0 0 1 1 0 0 0 2 2 0 1 1 1 1 1 0 0 0 0 0 0 1 1 1 0 0 1 0 2 0 1 0 1 1 0 1 1 1 0 0 1 2 1 0 1 0 0 0 0 1 0 2 0 1 0 0 1 2 1 0 0 2 1 0 1 2 0 0 0 0 0 2 2 2 1 0 0 0 0 1 0 2 2 0 2 0 1 1 0 1 1 0 1 0 0 1 0 0 1 0 1 0 0 2 1 2 1 1 1 1 2 2 0 0 2 0 0 1 0 1 0 0 0 0 0 2 0 0 0 0 2 0 0 1 1 0 0 0 0 1 0 0 0 2 0 2 1 1 1 1 0 0 1 0 0 0 0 0 0 1 0 0 1 1 0 1 2 1 1 0 1 1 1 0 2 1 0 2 2 1 2 0 2 0 1 0 0 0 0 0 2 0 1 0 1 0 0 0 0 1 1 0 2 0 1 0 1 0 0 2 0 1 0 0 1 0 0 0 2 1 0 0 0 0 0 1 1 1 0 1 2 2 0 1 1 1 2 1 1 0 0 1 0 1 1 0 0 1 2 1 2 1 2 0 0 1 1 0 2 0 0 2 0 0 0 1 1 0 0 0 0 0 0 0 0 0 0 0 0 0 1 0 2 1 0 0 0 0 0 0 0 2 2 1 0 0 0 1 1 0 0 0 2 2 0 0 0 0 1 0 0 1 0 1 0 0 1 0 1 0 0 1 0 0 0 1 0 0 1 1 1 0 0 0 0 0 0 0 0 0 0 1 1 0 1 0 0 0 0 0 0 0 1 1 1 1 0 1 1 1 1 1 1 0 1 0 0 0 2 1 1 1 1 0 0 1 1 0 2 2 0 0 1 0 2 1 1 2 0 2 2 0 2 0 2 0 2 0 0 2 0 2 0 0 0 0 0 1 1 1 1 1 1 0 0 1 1 1 1 1 0 0 0 0 2 0 0 1 2 2 1 1 1 1 2 1 1 1 0 1 1 2 1 0 0 0 0 1 0 1 0 0 0 0 0 1 1 0 0 0 1 0 0 0 1 0 2 0 2 0 1 0 1 1 1 0 0 0 0 0 0 1 1 1 1 1 0 0 0 2 1 0 0 1 1 0 0 1 0 0 1 1 0 1 0 0 0 0 1 0 0 0 0 0 2 1 0 0 0 0 1 1 2 1 0 1 1 1 1 2 0 2 2 0 2 1 1 1 0 1 1 0 1 1 2 2 2 0 0 0 0 2 0 0 1 0 0 1 1 1 0 0 0 1 1 0 0 0 1 1 1 1 1 1 1 0 2 2 0 0 0 0 0 0 0 1 0 1 0 1 0 1 1 0 2 0 0 1 1 1 0 1 0 2 0 2 0 0 0 0 0 0 0 1 1 1 1 0 1 0 1 1 1 1 2 1 1 2 2 0 0 0 0 0 0 1 0 0 0 0 1 0 0 0 0 0 0 0 0 1 2 1 0 1 2 2 0 2 0 0 0 0 0 0 1 0 1 2 2 1 0 0 0 2 0 2 0 1 1 0 0 1 1 0 0 2 0 2 2 2 0 0 2 0 1 0 0 1 2 1 1 1 1 2 2 2 2 1 1 2 0 2 1 0 0 0 0 0 1 1 0 0 0 1 0 0 0 0 1 1 2 0 2 1 1 0 0 1 0 1 0 2 2 0 0 0 0 0 0 0 0 0 0 0 0 0 2 0 0 0 0 1 0 0 0 1 1 2 1 0 2 0 0 0 0 2 0 0 0 0 0 1 2 1 1 0 1 0 0 2 2 2 1 1 1 1 0 0 0 0 1 1 1 1 1 2 2 1 1 1 1 1 1 0 0 1 1 0 1 0 0 2 0 0 0 1 1 0 0 0 2 2 0 0 0 2 0 1 0 0 0 0 1 0 1 1 2 1 1 0 0 0 1 1 0 1 2 1 0 0 0 0 0 0 0 0 1 0 0 0 0 0 0 0 0 0 1 2 0 0 0 2 0 1 1 0 0 0 1 0
186 0 0 0 0 0 0 1 0 2 2 0 0 1 0 0 0 0 1 0 0 0 0 2 2 0 0 2 2 1 1 2 0 0 1 1 1 2 1 0 1 0 2 2 0 0 0 0 0 0 0 1 1 1 0 1 1 0 0 1 1 2 0 2 1 1 2 0 1 0 0 0 2 0 2 2 0 1 1 0 2 0 2 0 0 0 1 0 0 2 0 1 1 1 1 1 0 0 0 0 2 2 1 0 1 1 2 1 1 1 1 2 0 0 0 1 1 0 0 2 2 0 1 1 1 1 1 1 1 1 0 0 0 0 0 0 0 0 1 0 0 0 0 0 0 2 0 1 1 1 0 0 0 0 0 0 1 0 1 1 2 0 1 1 0 1 0 1 0 2 1 1 1 1 1 0 2 0 0 0 0 0 1 2 1 0 2 1 0 0 0 2 0 1 1 0 1 0 0 0 0 0 0 1 2 0 2 1 0 0 1 0 2 0 0 2 1 1 1 2 0 1 1 1 1 0 1 0 0 0 0 0 0 1 1 0 0 2 0 0 0 0 2 0 0 0 0 0 1 1 1 1 0 1 0 1 0 2 1 1 1 1 0 0 1 0 0 0 2 1 0 0 2 2 0 0 1 1 1 1 1 1 1 1 2 1 1 0 0 2 1 1 2 0 2 0 0 1 1 2 0 0 2 0 1 0 1 0 0 1 0 1 2 1 0 0 0 1 0 0 1 2 1 1 0 0 0 0 2 1 1 2 0 0 0 0 1 2 0 1 1 1 2 1 0 2 0 1 1 0 0 1 0 0 1 0 0 1 0 1 1 0 2 1 2 0 2 1 1 0 2 0 1 2 1 1 0 2 0 1 1 1 0 0 0 1 0 0 0 0 0 0 0 0 2 0 0 1 0 0 0 0 0 1 1 1 0 0 0 2 0 0 0 0 2 2 0 0 0 0 0 2 0 1 0 2 0 0 0 0 0 0 0 1 1 1 0 1 0 1 2 0 1 0 0 1 0 0 0 0 0 1 0 1 2 0 2 2 1 1 0 1 0 0 1 1 1 1 0 0 0 0 2 1 1 0 0 1 1 0 1 0 1 1 1 0 0 1 1 0 2 2 0 1 1 0 1 0 1 1 1 2 2 0 2 0 2 0 1 0 0 2 1 0 0 0 1 0 0 0 0 2 1 0 1 1 0 1 1 1 1 0 0 2 0 1 1 1 1 2 0 0 1 0 1 0 1 1 1 0 0 0 1 1 2 1 1 1 0 0 0 2 0 0 0 1 1 2 2 0 0 0 1 0 1 2 2 1 1 1 2 0 1 0 1 1 1 0 0 0 0 0 1 2 0 1 0 0 0 0 0 1 0 0 1 2 1 1 0 2 0 0 1 2 0 1 0 0 0 0 0 0 0 0 0 1 0 2 0 0 1 0 1 1 2 1 0 1 1 2 0 2 0 1 2 0 2 2 0 0 0 2 0 2 2 0 0 2 2 2 1 1 0 0 2 2 1 1 1 0 0 0 1 0 0 2 2 0 0 0 2 0 2 1 1 1 1 1 0 1 0 1 0 0 0 0 0 2 0 2 0 1 0 1 2 0 1 2 0 0 1 0 0 1 0 0 0 2 1 0 0 0 1 0 0 1 0 0 2 0 0 0 0 2 0 0 0 1 1 2 1 2 0 0 0 0 0 0 0 0 0 0 1 0 0 0 0 0 1 0 0 0 2 1 0 0 2 1 0 2 0 0 0 0 0 0 1 0 0 0 0 0 1 1 1 2 1 1 0 2 0 1 2 2 2 0 1 1 0 1 1 2 0 0 1 1 0 1 0 1 1 0 1 1 1 2 1 2 1 0 1 1 0 2 0 0 0 0 0 0 0 2 0 1 0 1 0 0 0 0 0 0 1 0 1 0 1 0 0 0 0 2 2 2 0 2 2 0 0 0 1 0 0 0 0 0 1 0 1 0 1 0 2 1 0 0 0 1 1 2 2 0 2 0 0 0 0 2 1 1 2 2 0 1 2 0 2 0 0 0 1 2 1 1 2 2 1 0 0 1 1 1 0 0 1 1 1 1 2 1 0 2 0 2 2 0 2 1 1 0 1 1 0 2 0 0 0 1 2 1 0 0 2 0 0 1 0 1 0 1 0 0 1 0 1 0 1 1 1 1 0 0 0 0 1 0 0 0 2 1 0 1 0 0 0 1 0 0 1 0 0 0 1 1 0 1 2 1 0 1 1 0 0 1 0 0 0 0 0 1 0 0
187 1 0 0 0 0 1 0 0 2 2 0 0 0 0 0 0 0 1 1 1 0 0 2 2 0 1 1 1 2 0 1 0 2 0 0 2 0 1 0 0 0 0 2 0 1 1 0 0 0 1 1 0 0 2 1 0 0 2 0 1 1 0 1 1 1 1 0 0 0 0 0 2 1 1 2 1 2 2 2 0 0 1 0 0 1 0 0 0 2 0 1 1 0 1 1 0 1 0 0 2 1 1 0 0 0 2 1 1 1 0 1 0 2 2 0 2 0 1 1 1 0 1 1 0 0 0 1 1 2 1 1 0 0 0 0 0 0 1 0 1 0 0 0 1 0 0 0 0 0 0 0 2 1 2 0 0 1 1 0 0 1 0 2 2 0 0 0 2 2 0 0 0 1 1 0 2 0 0 0 0 0 1 2 1 0 2 0 0 0 0 2 0 1 2 0 0 0 0 0 0 0 0 0 2 0 2 2 1 0 1 0 1 0 1 1 1 1 1 0 2 2 1 1 1 0 1 0 0 1 1 0 1 1 1 1 0 0 2 2 0 0 2 0 0 0 0 0 0 0 0 0 0 0 1 2 1 1 0 0 0 0 0 0 0 0 0 0 2 0 0 1 1 1 1 1 0 1 1 1 1 0 2 2 2 0 2 1 0 2 0 0 0 0 2 0 0 1 1 2 0 0 1 1 0 0 0 1 1 0 1 2 1 0 1 0 0 0 1 0 0 2 2 0 1 0 1 0 1 1 2 1 0 0 0 0 0 0 0 2 1 1 1 2 2 1 1 0 1 1 1 0 1 0 1 0 0 1 0 1 1 0 0 0 0 1 1 2 2 0 2 0 1 1 0 0 0 2 1 1 0 1 0 0 0 1 0 1 1 1 1 1 1 0 2 0 1 0 0 0 0 1 0 1 1 1 0 1 0 2 0 0 0 0 1 0 1 0 0 0 0 2 1 1 0 1 1 0 0 0 0 0 0 2 1 1 1 0 1 2 1 1 2 1 1 2 0 0 1 0 0 0 0 2 0 0 0 2 0 2 2 2 0 0 1 2 2 1 0 0 0 0 2 1 0 1 0 0 0 1 1 1 2 2 0 0 0 0 0 0 0 1 0 0 0 0 1 1 2 2 0 2 2 1 2 0 1 0 2 0 1 1 0 2 0 0 0 0 0 2 2 0 0 0 1 0 0 0 0 1 0 0 0 0 1 0 1 1 1 2 0 0 2 1 0 1 1 0 0 0 0 1 1 2 2 1 0 1 0 1 0 0 2 0 0 1 1 1 1 0 0 0 1 0 0 0 1 1 1 1 2 0 2 0 1 0 0 0 0 0 1 0 0 0 0 0 0 0 0 0 0 2 1 0 1 1 1 2 0 2 1 1 0 0 1 1 0 0 0 0 0 0 0 0 0 0 1 2 0 0 0 1 0 0 2 1 1 0 0 1 0 0 0 1 2 0 1 0 0 0 0 0 1 0 2 0 2 2 1 0 0 0 1 1 1 1 1 2 0 0 0 1 0 0 0 1 1 0 1 0 1 0 2 2 1 2 1 1 2 1 0 1 0 0 0 0 0 2 0 1 0 0 0 1 1 1 0 1 1 0 0 0 0 2 0 0 1 0 1 0 0 0 1 0 0 2 0 0 0 0 1 0 0 2 1 1 2 0 0 0 0 0 1 1 0 0 1 1 0 1 1 1 0 0 0 0 0 0 1 1 0 1 2 1 0 0 2 0 0 2 0 0 0 1 1 0 2 0 1 1 1 1 0 0 0 1 0 1 1 2 0 2 1 1 0 1 0 1 0 1 1 2 1 0 1 0 0 0 0 0 0 0 1 1 1 2 2 2 1 0 0 1 0 2 0 0 1 0 1 0 2 1 0 0 0 0 0 0 1 0 0 1 2 0 2 0 1 0 0 0 0 2 0 2 2 0 0 0 0 0 0 0 0 1 0 0 0 0 1 0 0 0 1 0 0 1 0 0 0 2 2 0 1 0 0 0 1 1 1 0 1 2 0 2 2 0 2 0 0 0 0 0 2 2 1 1 0 0 0 1 0 1 1 1 2 1 1 0 0 0 0 0 0 1 2 1 0 2 0 1 0 0 0 2 0 0 0 2 2 0 0 1 2 2 1 0 0 0 0 1 1 0 0 0 2 0 1 0 0 0 2 0 2 0 1 1 0 1 1 0 0 0 1 0 0 2 0 0 0 0 0 0 0 0 0 1 1 0 1 2 0 1 0 1 0 0 0 0 0 0 1 1
188 1 0 0 0 1 2 1 0 1 0 1 1 2 0 2 1 0 1 1 1 1 0 2 2 0 1 1 2 1 1 2 1 2 0 1 1 0 0 2 1 1 0 0 0 0 1 0 0 0 0 1 0 0 2 0 0 0 1 1 1 2 0 0 0 1 2 0 0 0 0 0 2 0 0 2 2 0 1 0 0 0 2 2 2 0 0 0 0 2 0 1 1 1 1 2 1 1 0 0 2 2 0 0 2 2 0 0 1 1 1 1 0 1 1 0 1 0 0 2 2 0 1 1 1 1 1 0 0 0 0 0 1 1 0 0 1 0 0 0 0 0 1 0 0 1 0 0 0 0 1 0 0 0 0 0 0 1 0 0 0 1 0 2 1 1 1 1 1 2 1 0 2 1 1 0 2 0 0 1 1 0 0 1 1 1 1 0 0 0 0 2 0 0 0 0 0 0 0 1 0 1 0 0 2 0 1 1 1 0 1 0 1 1 0 2 0 1 1 1 1 1 2 2 0 0 1 0 0 1 1 0 1 1 2 1 1 2 0 0 0 0 2 1 0 0 0 0 0 0 0 0 0 0 0 0 0 2 0 0 0 0 1 1 1 0 0 1 1 1 0 1 1 1 0 0 0 0 1 0 0 0 1 1 1 0 1 1 0 2 0 0 0 1 2 0 0 0 0 1 0 1 2 0 0 0 0 1 0 0 2 2 0 0 2 0 1 1 1 0 0 1 1 1 1 0 1 0 0 2 2 0 0 0 0 0 1 0 0 0 0 1 1 1 0 2 0 1 2 2 2 0 2 0 1 1 1 1 0 2 2 0 2 1 2 1 0 1 1 0 2 0 0 2 1 1 0 0 0 0 1 1 0 0 0 1 0 0 0 0 0 0 0 0 1 1 1 0 2 2 1 2 0 0 0 0 2 1 0 0 1 0 0 0 1 0 0 0 0 0 0 1 0 1 1 1 1 1 2 0 0 1 0 2 2 1 0 0 1 0 1 1 2 1 1 2 0 2 2 0 0 0 0 2 0 0 0 1 1 1 0 1 0 0 0 2 2 1 0 0 0 0 2 0 1 0 1 0 0 0 1 0 2 2 0 0 2 0 2 0 2 2 0 1 1 0 1 0 1 1 1 1 1 1 2 1 1 1 0 0 0 0 0 0 1 0 0 2 0 2 2 0 1 1 1 1 1 0 0 2 0 1 0 1 0 0 0 1 0 2 0 0 1 0 0 1 1 0 0 1 0 1 1 2 1 0 0 0 0 0 0 0 1 0 0 1 1 2 0 1 0 0 0 0 0 0 0 1 2 1 2 0 0 0 0 0 0 0 1 2 0 0 1 2 0 2 1 1 0 1 1 0 0 0 2 2 2 1 0 2 0 0 0 0 1 0 0 0 0 0 1 0 0 0 0 1 1 2 0 0 0 0 0 1 2 1 0 0 1 2 0 1 0 1 2 0 1 1 0 0 1 2 0 1 2 0 1 2 2 0 0 0 1 0 1 0 0 0 1 1 0 2 1 0 0 1 2 0 0 0 1 0 1 1 0 1 0 2 1 0 1 1 0 1 0 0 0 2 0 0 0 1 0 0 1 0 2 1 0 0 0 0 0 0 0 1 0 1 1 0 0 0 0 0 0 1 0 0 0 0 0 0 1 2 1 0 2 1 0 1 1 0 0 0 0 0 0 0 0 0 0 0 1 0 0 0 1 0 0 0 0 0 2 2 0 0 2 2 0 2 0 0 1 1 1 0 1 0 1 1 2 2 1 2 1 2 1 1 0 2 0 1 2 2 0 2 0 1 0 1 1 2 1 0 1 0 2 0 0 1 2 1 0 0 1 2 1 2 2 0 1 1 0 2 0 1 1 0 1 0 2 1 1 1 0 1 0 0 0 0 0 0 1 0 1 0 1 0 1 0 0 0 0 2 2 0 0 1 0 0 1 0 0 0 0 1 0 1 2 0 0 0 2 0 0 0 0 0 1 2 1 1 1 0 0 0 1 1 0 0 0 1 0 2 1 0 1 0 0 0 0 2 1 1 1 1 0 1 0 1 1 1 0 0 1 1 1 1 1 1 0 1 0 1 1 0 0 2 1 0 2 0 0 2 0 0 0 2 2 0 0 1 2 2 1 0 0 0 0 0 1 1 0 0 1 0 1 0 0 0 0 2 1 0 0 0 1 0 1 1 0 1 0 0 0 1 0 1 1 0 0 0 1 1 0 0 1 0 0 0 0 0 1 1 0 0 0 0 1 0 0 0
189 0 0 0 0 0 0 2 0 1 0 1 1 2 0 2 0 0 0 2 2 2 0 1 2 0 1 1 1 2 1 0 1 1 0 0 2 1 0 2 1 1 0 0 0 0 1 0 0 2 0 1 1 1 0 1 1 0 1 1 1 1 0 1 0 1 1 1 1 0 0 1 2 1 2 2 0 2 2 0 2 0 2 0 1 0 0 2 1 2 0 1 1 1 0 0 0 1 0 1 1 2 1 0 1 1 2 0 0 2 2 2 0 2 2 0 2 0 0 2 2 0 1 1 0 0 0 1 1 1 0 0 0 1 1 1 0 0 0 0 0 0 0 0 1 2 0 0 0 0 0 0 0 0 0 0 1 0 2 1 1 1 0 2 1 2 1 2 0 2 2 0 1 1 1 0 2 0 0 1 1 0 1 2 1 0 2 2 1 0 0 2 1 0 0 1 1 0 0 0 0 0 0 0 2 0 1 1 1 0 1 0 1 0 0 2 1 1 0 2 0 1 2 2 0 0 0 0 0 1 0 0 0 1 2 0 0 1 1 1 0 0 2 0 0 0 0 0 0 0 0 0 0 0 0 0 0 1 0 0 0 0 0 0 1 0 1 1 2 0 0 0 2 2 0 1 2 0 1 0 0 0 1 1 2 0 2 0 1 2 1 2 1 0 2 0 1 0 1 0 1 0 2 0 1 0 0 1 0 0 0 2 1 0 0 0 0 1 0 0 1 2 1 0 0 0 1 1 0 1 0 2 0 0 0 0 0 1 0 1 1 1 1 2 0 0 2 1 2 1 1 1 1 0 1 0 0 2 0 0 0 0 1 1 1 0 0 2 2 0 2 0 1 2 0 0 0 1 0 0 2 1 0 0 0 2 0 0 0 0 0 0 0 0 1 1 1 1 0 0 0 0 0 0 0 0 1 0 0 2 0 0 0 0 0 0 0 0 0 0 1 0 1 1 0 2 0 0 0 0 0 1 1 1 2 1 0 1 1 1 1 1 1 1 1 0 0 0 0 0 0 0 1 2 0 0 0 2 1 2 1 1 0 0 2 2 2 1 0 1 1 1 2 1 1 1 1 0 0 0 2 1 0 0 2 0 0 0 0 0 0 1 0 2 2 0 2 0 1 2 0 2 2 0 2 0 2 1 1 0 1 0 1 0 0 0 0 1 0 1 1 1 0 0 0 0 0 1 1 1 0 1 0 0 0 0 1 2 0 2 1 1 1 1 1 1 2 2 2 0 1 1 0 1 1 1 1 0 1 1 0 0 0 0 0 1 1 0 0 0 0 1 0 0 0 1 1 2 2 2 2 0 0 0 1 0 0 0 1 1 0 1 0 1 1 0 1 0 0 1 1 1 2 0 0 0 0 1 0 2 1 0 0 0 1 0 1 0 0 0 1 0 1 2 2 0 0 1 0 0 0 2 0 1 1 1 1 0 1 1 1 1 0 1 1 0 2 2 0 1 0 2 0 1 2 0 1 1 1 0 0 0 2 1 1 0 0 0 1 1 0 2 0 0 0 2 1 1 1 1 2 0 2 2 2 2 2 1 2 1 0 0 1 0 1 1 1 2 0 1 0 0 0 1 0 0 1 1 1 0 1 0 0 2 0 0 0 1 0 0 0 0 0 1 1 0 2 0 1 0 1 1 0 2 0 0 1 0 0 0 0 0 0 0 0 0 0 1 0 0 0 0 0 0 0 0 0 1 1 1 1 0 2 2 0 0 2 2 0 2 0 0 0 2 2 0 1 0 1 1 2 2 0 0 0 2 0 1 0 1 0 1 1 1 1 0 1 0 0 0 0 1 0 0 2 0 0 1 1 0 1 0 2 2 0 2 2 2 2 0 2 1 0 2 0 0 1 0 0 1 0 1 1 1 0 1 0 0 1 0 0 1 0 0 0 0 0 0 0 0 0 2 2 2 1 1 1 1 0 0 1 0 0 0 0 1 1 0 0 0 1 0 1 1 0 1 0 0 0 2 1 0 2 0 0 2 0 1 0 0 0 0 1 2 2 0 2 0 0 0 1 2 2 2 0 0 1 0 0 0 0 1 0 0 1 1 1 0 1 0 0 1 1 2 2 0 2 0 0 0 0 1 0 2 0 0 0 0 1 1 0 1 2 1 1 0 1 0 0 0 1 0 1 1 0 1 2 2 2 0 2 0 0 0 0 0 2 0 2 1 0 0 0 0 0 2 0 0 2 0 0 0 0 1 0 0 1 0 0 1 1 0 0 0 0 0 1 0 0 0 0 0
190 1 0 0 0 0 1 1 0 1 0 1 1 2 0 1 0 0 0 2 2 2 0 1 1 1 1 1 2 1 1 1 1 2 0 0 2 1 0 1 2 1 0 0 0 0 0 0 0 1 1 1 0 0 2 1 0 0 0 0 0 1 0 1 1 1 0 1 2 0 0 1 2 0 2 2 0 1 2 1 0 0 1 1 1 0 0 0 0 2 0 0 1 0 0 1 0 1 0 1 1 2 0 0 0 0 2 0 0 2 0 0 0 1 1 0 1 0 1 0 0 1 1 1 1 1 1 0 0 0 0 0 0 0 0 0 0 0 1 0 2 0 0 0 1 1 0 1 1 1 0 0 0 0 0 0 2 1 0 0 2 0 1 2 1 2 0 0 0 1 0 1 0 2 2 0 2 0 0 0 0 0 0 1 0 0 1 1 0 0 1 1 1 1 1 1 2 0 0 0 1 1 0 1 2 1 1 0 0 0 0 0 1 0 0 2 0 1 1 0 2 1 1 1 1 0 2 0 0 1 0 0 0 0 0 0 0 1 0 0 0 0 2 1 0 0 0 0 0 0 0 0 0 0 0 0 0 1 0 1 1 1 1 0 0 0 0 1 2 0 1 0 0 0 0 0 0 1 2 1 1 0 1 1 2 1 1 1 0 2 1 1 1 0 2 0 1 0 0 2 0 0 2 0 1 0 0 0 1 0 1 2 1 1 1 0 1 0 1 0 0 2 2 1 0 0 0 0 2 2 2 0 0 0 0 0 0 1 0 0 0 0 2 2 0 1 1 1 1 1 1 0 0 1 1 0 1 0 0 0 0 0 1 0 1 0 0 2 2 1 1 1 0 2 0 0 0 2 0 0 0 0 0 0 1 0 0 0 0 0 0 0 2 0 2 0 1 1 0 1 0 1 0 0 1 0 0 1 0 1 1 0 0 0 2 1 0 1 0 1 0 1 1 0 0 1 1 0 2 0 2 0 0 0 0 1 0 1 0 0 0 2 2 0 0 0 0 0 0 0 0 0 0 2 2 2 2 2 0 2 2 2 0 0 0 2 2 0 0 0 0 0 2 0 0 1 0 0 0 1 0 0 0 0 1 0 0 0 1 0 0 1 1 2 1 0 1 1 1 2 0 2 1 1 1 0 2 0 0 0 0 0 0 2 0 0 0 2 0 2 2 0 0 0 0 0 0 1 1 0 1 0 1 0 0 1 1 1 0 1 0 0 0 0 0 1 0 1 1 0 0 0 0 2 0 0 0 1 0 0 0 0 1 1 1 0 0 2 0 0 0 0 0 0 0 1 1 1 2 1 2 0 1 0 0 0 0 0 0 1 0 0 0 0 0 0 1 0 0 0 0 2 2 0 1 2 1 1 0 2 0 0 0 1 1 0 0 0 0 0 2 0 0 0 0 1 1 1 0 0 0 1 0 1 1 0 1 1 0 2 1 1 0 2 2 0 0 1 0 2 0 0 0 1 2 0 1 1 1 0 0 0 0 1 1 0 1 2 0 0 0 1 1 0 0 1 1 0 0 0 1 0 2 1 1 2 1 2 0 2 0 0 1 0 1 0 0 2 0 2 0 0 0 0 1 0 0 2 0 0 1 0 0 2 0 0 0 0 0 0 0 0 2 0 0 2 0 0 1 0 0 0 0 2 1 1 1 1 1 2 1 1 0 0 0 0 0 0 0 0 0 0 0 0 0 0 0 0 1 0 0 0 2 2 0 0 2 2 0 2 0 0 2 2 1 0 1 0 0 0 1 2 2 2 2 2 2 2 0 1 1 0 1 1 1 0 1 1 0 0 0 1 0 0 2 0 0 0 0 2 2 0 0 0 2 1 2 2 1 0 1 1 0 2 1 0 1 0 0 0 1 1 2 1 0 0 0 0 0 0 0 0 0 0 0 0 0 0 0 1 0 1 2 2 0 2 2 0 0 0 0 0 0 0 0 1 0 0 2 0 0 0 1 1 0 1 0 1 1 2 2 0 2 0 0 1 0 2 0 0 1 2 1 1 2 0 2 0 0 0 0 2 2 2 0 0 1 1 0 0 0 0 1 1 1 1 1 1 2 0 1 1 0 0 1 0 1 1 1 0 0 0 0 1 1 0 0 1 2 1 0 0 1 2 1 0 1 1 1 0 2 0 1 1 1 0 0 1 2 1 1 0 0 0 2 0 0 0 1 0 0 0 0 0 0 1 0 0 2 0 0 0 0 0 0 0 0 0 0 2 0 0 0 2 0 1 0 0 0 0 2 2
191 1 0 0 0 0 2 2 1 1 1 1 0 0 0 0 0 0 2 0 1 1 0 1 1 0 1 1 1 1 1 0 0 2 0 2 0 2 0 2 1 0 0 0 1 0 1 0 0 0 0 1 0 1 0 0 0 0 0 0 1 1 0 1 1 0 1 1 2 0 0 0 2 2 2 2 0 2 2 0 2 0 2 0 2 0 0 0 0 2 0 1 1 1 0 1 0 1 0 1 1 2 2 0 0 0 2 1 1 1 0 1 0 2 2 0 2 0 1 1 1 0 1 1 0 0 1 2 1 2 0 0 0 0 0 0 0 0 2 0 2 0 1 0 0 0 0 0 0 0 0 0 2 1 2 0 0 0 0 0 2 2 0 2 0 2 0 0 2 2 1 0 0 0 1 0 2 0 0 0 1 1 0 2 0 0 2 1 1 1 1 2 2 0 0 1 1 0 0 0 0 0 0 0 2 1 1 0 0 1 0 1 2 0 0 2 1 1 1 1 1 0 2 1 1 1 1 0 0 1 0 0 0 1 2 0 0 2 0 0 0 1 2 0 0 0 0 0 0 0 0 0 0 0 1 1 0 0 0 0 0 0 0 0 1 0 1 0 1 0 0 1 1 1 0 0 0 1 1 1 1 0 1 1 2 0 0 1 0 2 0 0 1 0 1 0 1 0 0 2 0 0 2 0 0 0 1 1 1 0 0 1 2 0 0 0 1 1 0 0 0 1 1 0 1 0 2 1 1 1 2 0 0 0 0 0 0 2 1 1 0 1 2 2 0 0 2 0 2 0 0 0 0 1 0 1 0 1 0 1 1 0 0 0 0 0 0 2 2 2 0 2 0 2 0 0 0 0 0 0 2 1 0 0 0 0 0 1 1 0 0 0 0 1 2 1 0 0 1 1 0 1 0 2 2 1 0 0 0 1 0 0 0 0 0 0 2 1 0 1 0 1 0 0 0 2 1 0 1 0 0 0 0 2 1 1 0 1 0 0 2 1 1 1 0 2 1 0 0 0 0 0 0 2 2 1 2 2 0 2 1 1 0 0 1 1 1 0 0 1 1 1 2 1 1 1 1 0 0 2 0 0 1 1 2 1 0 1 1 0 2 2 1 1 0 0 2 1 2 2 0 2 0 2 0 0 1 0 2 0 0 2 1 1 0 1 1 1 0 1 1 1 0 0 0 1 0 0 0 1 0 1 0 0 0 1 0 1 1 1 1 0 1 1 0 1 2 2 2 0 1 1 0 1 2 2 1 0 0 1 0 0 1 0 0 2 2 1 0 1 0 0 0 0 0 0 0 1 1 1 2 0 0 0 0 0 0 0 1 2 0 0 1 1 0 1 1 0 0 0 0 2 1 1 0 0 0 0 0 1 0 0 0 0 1 0 0 0 0 0 0 0 1 1 1 0 1 2 0 0 0 0 2 2 2 0 0 0 1 2 1 2 0 0 1 0 2 1 0 0 0 1 0 1 1 0 1 2 2 0 0 0 1 0 2 2 0 1 1 0 0 1 0 1 1 2 2 0 1 0 0 2 1 1 0 1 0 0 2 2 0 0 0 1 0 0 0 2 0 1 0 0 1 2 2 1 1 1 1 0 1 0 0 0 0 0 0 2 1 0 0 0 2 0 0 2 1 0 0 0 1 0 0 2 2 1 1 0 0 0 0 0 0 0 0 1 1 1 0 2 2 2 0 0 0 1 1 1 0 0 1 2 2 1 0 0 2 2 0 2 0 0 1 1 1 0 0 0 0 0 0 0 1 1 0 2 0 1 0 2 0 1 1 2 2 0 0 0 0 1 1 2 2 0 0 0 2 1 0 1 1 0 1 1 1 2 2 2 2 0 2 1 0 2 0 0 1 0 0 0 0 2 0 0 0 2 0 0 0 0 1 1 1 1 1 0 1 0 0 0 0 1 2 0 0 0 2 0 1 1 0 0 0 0 0 1 0 0 1 0 0 0 2 0 0 0 0 2 2 2 2 0 2 0 0 0 0 1 0 0 0 1 1 0 2 0 2 0 0 0 0 2 0 0 2 2 0 1 0 1 0 1 2 2 2 0 0 0 1 0 0 1 0 1 2 0 1 1 0 0 0 0 0 1 0 0 0 0 0 0 0 0 2 0 0 0 0 0 0 0 1 0 0 0 1 0 1 1 1 1 1 0 1 0 2 1 2 0 1 1 0 0 1 1 1 1 0 0 1 0 0 0 1 1 0 0 1 0 0 2 2 0 0 1 0 0 1 0 0 1 2 2
192 1 0 1 0 0 1 2 1 1 1 0 1 2 0 2 1 0 1 2 2 2 0 2 2 0 2 1 1 0 0 1 0 1 1 1 1 1 0 1 1 0 0 1 0 1 0 0 0 1 0 0 1 1 1 1 0 0 2 0 2 2 0 1 0 0 0 2 1 1 0 1 2 1 1 2 1 1 2 1 0 0 2 1 1 0 0 1 1 2 1 1 1 1 0 0 0 0 0 0 1 2 1 0 1 1 2 2 2 0 0 2 1 1 1 1 1 0 0 2 2 0 1 1 1 1 1 2 2 2 0 0 0 0 0 0 0 0 0 0 1 0 0 1 1 1 1 0 0 1 0 1 0 0 0 0 1 1 0 0 0 1 0 2 1 1 0 0 0 0 0 2 1 1 1 0 1 1 0 0 0 1 0 2 2 2 1 1 0 0 1 1 1 0 0 1 1 1 0 0 0 1 0 0 2 0 0 1 1 0 1 0 1 0 0 2 2 0 2 0 2 2 1 1 1 0 1 0 0 2 0 0 1 1 2 1 1 2 0 0 0 0 2 0 0 0 1 0 1 0 0 0 0 0 0 2 1 0 0 0 0 0 0 0 0 0 0 0 0 0 1 1 2 2 0 0 1 2 2 1 1 0 1 1 2 1 1 2 0 2 1 0 0 0 2 0 0 0 0 0 0 0 1 1 0 0 0 0 1 0 0 1 2 0 1 0 0 0 1 0 0 2 0 0 1 0 2 0 0 1 2 0 0 0 0 0 0 2 0 0 0 0 1 1 0 1 2 1 2 1 1 1 0 1 0 1 1 1 0 1 1 0 2 2 2 1 0 1 1 0 2 0 0 2 0 0 0 2 1 0 0 1 0 0 0 1 0 0 0 0 0 0 1 0 2 0 1 2 0 0 0 0 0 2 2 2 0 0 0 1 1 0 0 1 1 0 0 0 0 0 0 1 1 0 0 2 1 1 2 0 1 0 0 2 2 2 0 1 1 0 1 1 1 1 0 1 0 0 0 0 0 0 0 2 1 1 1 1 1 0 0 0 0 0 0 1 0 2 0 0 2 2 1 1 2 0 2 1 1 1 1 1 2 2 1 0 1 1 0 0 0 1 1 1 1 0 1 0 2 1 1 0 1 1 1 0 1 1 0 0 0 1 1 0 1 0 1 1 0 2 2 0 1 0 0 2 1 0 0 2 0 0 0 0 0 0 1 1 1 1 0 0 1 0 0 1 0 1 1 0 0 0 1 2 2 0 0 0 1 0 0 0 0 2 2 0 2 2 2 0 1 1 0 0 0 0 0 2 2 2 2 0 0 0 0 0 0 0 0 1 0 0 0 0 0 0 0 0 0 0 0 1 0 0 1 2 0 0 0 1 1 0 1 1 0 2 1 0 0 0 1 0 0 0 0 1 1 0 0 0 0 2 0 2 1 1 0 0 0 1 1 1 0 0 2 0 0 2 0 1 0 1 0 0 1 0 2 2 2 0 0 0 1 2 0 0 2 1 0 1 0 1 0 0 0 2 2 0 0 0 2 0 2 2 2 2 1 1 1 1 0 0 1 0 0 1 1 1 0 1 0 0 0 2 2 0 2 2 0 0 0 0 1 1 0 1 0 1 1 0 1 0 1 0 0 2 0 0 1 0 1 1 0 2 0 0 2 0 0 0 0 0 0 0 0 0 0 0 0 0 0 0 1 1 0 0 0 1 1 1 1 0 2 1 0 0 2 0 0 2 0 0 1 1 1 0 1 0 1 1 2 2 1 1 0 2 0 2 1 1 1 1 1 1 0 1 0 0 0 0 0 0 0 0 2 1 0 0 1 0 1 0 1 1 1 1 2 2 2 0 2 2 0 2 0 0 0 0 0 1 1 0 1 2 0 1 0 0 0 0 0 0 0 0 1 0 1 0 1 0 1 0 0 2 2 0 0 0 0 0 0 0 0 0 0 0 1 0 1 0 1 0 1 0 0 0 0 1 1 2 2 0 2 0 0 0 0 2 1 0 0 1 1 1 2 1 2 0 0 0 0 1 1 1 1 2 0 0 0 0 0 1 1 1 1 1 1 1 1 1 0 1 0 0 0 0 0 2 1 0 1 0 0 2 0 0 0 1 2 1 0 2 2 2 2 0 1 1 0 0 2 0 1 0 1 0 1 1 1 0 2 0 0 1 2 0 1 0 1 0 0 0 0 0 0 0 1 0 1 0 0 0 0 0 0 0 0 0 1 2 1 1 0 2 1 0 0 0 1 1 1 1
193 0 0 0 0 0 1 1 0 1 0 1 0 0 0 0 0 0 0 2 1 2 0 2 2 0 1 1 2 0 1 0 0 1 1 1 1 1 0 1 1 0 0 0 0 0 1 0 0 0 1 2 0 0 2 1 0 0 1 0 2 2 0 0 1 1 1 1 2 1 1 2 2 0 0 2 2 2 2 1 1 0 2 1 2 0 0 0 0 2 0 0 2 1 0 2 2 1 0 0 2 1 0 0 0 0 2 0 1 1 1 2 2 2 2 2 2 0 0 1 1 1 0 0 0 0 0 1 1 1 0 0 0 0 0 0 0 0 0 0 0 0 1 0 0 1 0 0 0 1 1 1 0 0 1 0 0 1 0 0 1 0 0 2 1 2 1 0 0 0 0 0 1 2 2 0 2 0 0 0 0 0 0 2 2 2 0 0 0 0 0 2 1 1 1 1 1 0 1 0 0 1 0 0 2 0 0 0 0 0 1 0 1 0 0 2 0 0 1 0 2 1 2 1 1 1 0 0 0 1 0 0 0 0 1 0 0 1 0 0 0 0 2 1 0 0 0 0 1 1 1 1 0 1 0 1 2 1 0 0 0 0 0 0 0 0 0 0 1 1 1 1 1 1 1 0 0 0 2 0 0 1 0 0 1 0 1 0 0 1 0 0 0 1 2 1 0 0 0 0 0 1 2 0 1 0 1 0 0 0 0 1 1 0 0 0 0 0 1 0 0 2 2 1 1 0 1 0 1 2 2 1 0 0 0 0 0 1 0 0 0 0 2 2 1 0 2 0 1 1 1 0 0 0 0 0 1 2 0 1 1 0 1 1 1 1 1 2 2 1 1 1 1 1 2 0 0 2 1 0 0 1 0 1 2 0 0 0 0 0 0 0 0 0 2 0 1 0 0 0 0 0 0 1 1 0 0 1 0 1 2 0 0 0 0 0 0 0 0 0 1 1 0 0 0 2 0 0 0 0 0 0 0 2 0 0 0 0 0 0 2 0 2 0 0 2 1 0 0 0 0 0 0 1 1 0 1 2 0 2 2 2 0 0 1 1 1 2 0 0 1 1 2 0 0 0 0 0 0 1 2 0 0 0 2 0 0 0 1 0 1 1 1 0 1 0 2 0 0 2 0 2 2 0 2 0 2 1 1 0 0 2 1 0 1 0 0 0 0 2 2 0 0 0 1 0 0 1 2 1 1 1 0 0 0 1 0 2 1 1 1 1 1 1 1 1 2 0 0 0 0 1 0 1 2 1 1 2 1 0 1 0 0 0 0 1 2 0 0 0 1 1 1 0 0 0 1 1 1 1 2 0 1 0 1 1 1 1 0 1 1 0 0 1 0 0 0 0 0 0 0 1 2 1 1 1 0 0 0 0 1 1 0 0 2 0 0 0 1 0 0 0 0 1 1 1 0 2 0 0 0 1 0 2 1 1 0 1 0 2 1 1 0 0 1 0 2 1 0 0 0 2 0 1 1 1 1 0 0 0 0 0 1 0 1 1 0 0 0 0 2 0 0 0 1 2 2 0 0 0 1 0 1 1 1 1 0 1 2 1 0 1 0 0 0 0 0 1 0 2 0 1 1 1 1 1 1 1 0 0 1 0 0 0 0 1 1 1 2 0 0 0 0 0 0 1 0 1 0 1 2 0 0 2 0 0 1 0 0 0 0 1 0 1 0 0 1 0 0 0 0 0 0 0 0 0 0 0 0 0 0 0 2 1 0 0 2 1 0 1 1 0 1 0 0 0 1 0 1 1 2 2 0 0 0 2 0 1 0 2 0 1 2 2 1 1 0 0 1 2 1 1 0 0 2 1 1 0 2 0 2 0 0 0 1 2 1 1 2 0 1 1 0 2 1 0 1 0 0 0 0 2 0 0 0 0 0 0 1 0 1 1 1 0 1 0 1 0 0 0 0 1 0 2 2 0 0 0 0 0 0 0 0 1 1 0 2 0 2 0 0 0 0 0 0 0 0 1 1 2 2 0 1 1 0 1 0 2 0 0 0 1 0 1 1 0 1 0 0 0 0 1 1 1 1 1 1 2 0 0 0 1 0 0 0 1 1 2 2 0 2 0 0 2 0 0 1 0 0 1 0 0 0 2 0 0 0 0 0 0 0 1 2 2 1 0 1 1 1 0 2 0 0 0 2 0 1 1 1 0 2 0 0 0 0 1 1 0 2 2 1 1 0 1 1 1 1 0 2 0 0 0 2 2 0 0 1 0 0 2 0 0 0 1 0 0 1 0 0 1 2 1
194 0 0 0 0 0 1 1 0 2 1 0 1 2 0 1 0 0 2 0 1 1 0 1 1 0 2 1 2 1 1 2 0 1 0 1 1 1 0 1 2 1 1 1 0 1 0 0 0 1 1 1 2 2 0 0 0 1 1 2 0 1 0 1 1 1 0 1 1 0 0 1 2 2 2 2 0 0 2 1 0 0 2 0 1 0 0 1 1 1 0 0 1 0 0 0 0 1 0 1 1 2 0 0 1 1 2 0 0 2 1 1 1 2 2 1 2 0 1 1 1 1 1 1 0 0 0 1 1 1 0 0 0 0 1 0 0 0 0 0 0 0 0 0 0 0 1 0 0 0 1 0 0 0 0 0 0 2 1 0 1 0 0 2 2 2 0 1 0 2 0 0 2 1 1 0 2 1 0 0 0 0 0 1 1 1 1 1 0 0 0 1 0 1 1 0 1 1 1 0 0 0 0 0 2 0 0 0 0 0 0 0 1 1 0 2 0 2 2 1 1 1 2 2 0 0 0 1 1 2 1 0 0 0 2 0 0 2 0 0 0 1 1 0 0 1 1 0 0 1 1 1 0 0 0 2 2 2 0 1 1 1 0 0 0 0 0 0 0 0 1 1 1 1 1 0 0 2 2 2 2 0 0 0 2 2 0 1 0 2 0 0 1 0 2 0 2 2 0 1 0 0 1 1 0 1 1 0 0 0 0 0 2 2 2 0 0 0 0 0 2 2 0 0 0 0 0 1 1 2 1 1 0 0 0 0 0 2 0 0 0 0 2 1 1 1 1 0 2 2 2 0 0 0 0 0 1 1 0 1 1 0 0 0 0 0 1 1 1 1 1 1 0 2 0 0 0 1 1 0 1 1 0 0 0 0 0 0 0 0 0 0 1 0 1 1 0 0 0 1 0 1 0 1 2 1 0 0 0 2 0 0 0 0 0 0 1 1 0 1 0 0 1 0 1 2 1 2 2 0 0 1 0 0 0 1 0 1 1 0 1 1 1 1 1 1 0 0 0 0 0 0 0 1 1 0 1 2 1 2 1 2 1 0 0 1 1 1 0 1 1 1 2 0 1 1 1 0 0 1 1 0 1 1 1 0 1 0 1 0 1 1 0 2 2 0 2 1 2 2 0 2 0 1 1 2 2 0 1 0 1 1 0 1 0 1 0 1 0 2 1 0 1 1 1 1 0 0 1 1 1 1 0 0 0 0 1 1 1 2 1 1 0 0 0 1 1 1 1 0 0 0 0 0 2 1 1 1 1 0 0 0 0 1 1 0 1 1 1 0 1 1 2 0 2 1 1 1 1 1 2 0 2 0 1 0 0 1 0 1 1 0 1 1 0 0 1 1 0 1 1 1 2 1 1 2 0 1 0 1 1 1 0 0 1 0 0 0 1 1 0 1 0 0 0 1 1 1 0 0 1 1 1 0 2 1 1 1 0 1 0 0 0 0 2 0 1 1 0 1 0 2 0 1 2 0 1 2 2 0 0 0 1 0 0 0 0 1 0 1 0 1 0 0 0 1 2 0 1 0 0 0 1 1 1 1 1 2 1 0 1 1 2 0 2 0 0 2 0 1 0 0 0 1 1 0 2 2 0 0 2 0 0 1 0 1 1 1 1 0 0 0 1 0 0 2 0 0 1 0 0 0 0 2 0 0 1 0 1 1 0 1 0 0 0 1 2 0 0 1 1 1 1 0 0 0 0 0 2 1 0 0 2 2 0 0 2 1 0 1 1 0 0 1 0 0 2 0 0 0 1 1 0 0 0 2 0 1 0 2 0 1 0 0 0 0 0 0 0 1 1 2 1 0 1 1 0 1 0 1 1 0 0 0 1 1 1 2 1 0 1 1 0 2 0 0 0 0 0 0 0 2 0 1 0 0 0 1 1 0 0 0 1 0 1 0 1 0 0 0 0 2 1 1 1 0 1 0 1 1 0 0 0 0 0 0 0 0 1 0 0 0 1 0 0 0 0 0 0 2 1 0 2 0 0 0 0 2 1 0 1 2 1 1 0 0 0 0 0 0 1 1 0 0 2 2 0 1 0 0 0 0 0 0 1 1 1 1 2 1 0 2 0 1 1 0 1 1 1 0 0 2 0 1 0 0 0 1 1 0 0 0 2 1 0 1 0 0 0 0 1 0 1 1 0 0 1 1 0 1 0 1 0 0 0 1 1 0 1 1 0 0 1 1 2 1 0 0 0 0 0 0 0 0 0 0 0 0 0 2 0 0 1 1 0 0 0 0 0 1 1 1
195 0 0 1 0 1 1 1 0 1 1 0 0 1 0 0 0 0 1 1 0 2 0 1 1 1 2 0 2 2 0 2 1 2 0 0 2 1 0 0 1 0 2 2 0 1 0 0 0 0 0 0 1 1 0 2 2 0 1 0 2 2 1 0 0 0 1 1 2 0 0 1 2 0 2 2 1 0 1 0 0 0 2 0 2 0 0 1 1 2 0 2 2 1 0 2 0 1 1 1 2 1 1 0 0 0 2 0 0 2 1 1 0 1 1 1 1 1 0 1 1 1 2 2 2 2 2 1 1 2 0 0 0 0 1 0 0 0 0 0 1 0 1 0 0 0 0 0 0 0 0 0 2 1 0 1 1 2 0 1 1 1 0 2 0 1 0 0 1 2 0 0 0 2 2 0 2 0 0 1 1 0 0 2 2 2 1 1 0 0 0 2 0 1 2 0 0 0 0 0 0 0 0 0 2 0 0 0 1 0 0 0 1 0 0 2 0 1 1 1 1 1 2 2 0 0 0 1 1 1 1 1 0 1 2 0 0 1 1 1 0 0 2 0 0 0 0 0 0 0 0 0 0 0 1 1 0 1 0 1 1 1 0 0 1 0 0 1 2 0 0 0 1 1 0 1 0 1 2 0 0 1 1 1 1 0 0 1 0 2 1 0 0 0 1 0 0 1 1 1 1 1 2 0 1 0 1 0 0 0 0 1 1 0 0 0 0 0 1 0 0 1 2 1 0 0 0 0 1 1 2 1 0 1 0 0 0 1 1 1 1 1 1 1 0 0 2 0 2 1 1 0 0 0 1 0 0 1 0 0 0 0 0 0 0 0 0 2 2 0 2 0 1 2 0 0 0 1 0 0 2 0 0 0 0 0 0 0 0 0 0 0 0 0 1 1 0 2 1 1 0 1 0 1 1 0 0 0 0 1 0 0 0 0 1 0 1 0 0 0 0 1 0 1 0 2 0 0 1 0 0 1 0 1 1 1 0 0 1 0 0 1 2 1 1 1 0 0 0 2 0 0 0 2 1 0 1 1 1 1 0 1 0 0 1 1 1 1 0 0 1 1 0 2 1 1 0 0 0 1 2 0 1 1 2 0 0 1 0 1 0 1 1 1 0 0 0 0 0 2 0 2 1 1 1 1 2 1 1 0 0 2 1 0 1 0 0 0 0 1 1 1 0 0 0 1 1 1 1 1 1 0 0 0 0 0 0 1 1 1 1 1 1 0 0 2 0 1 1 1 0 1 0 2 2 0 0 0 1 0 1 1 1 0 0 1 1 1 1 1 0 2 0 0 0 0 0 0 1 0 1 0 0 0 1 0 0 0 0 0 0 1 0 0 0 0 0 0 0 0 0 0 0 1 2 2 2 1 0 2 0 0 0 2 0 0 0 0 0 0 1 0 0 0 0 2 0 2 0 0 0 2 0 1 1 1 0 0 0 0 0 1 0 0 1 0 2 0 0 1 1 1 1 0 0 1 2 2 1 0 0 0 1 0 2 1 2 0 1 1 0 2 1 0 0 2 1 0 1 0 0 0 1 0 1 1 0 2 2 0 1 1 0 0 0 0 0 1 0 1 0 1 0 1 1 0 2 2 0 0 0 0 0 2 0 1 0 2 2 0 0 0 0 0 0 0 0 0 1 0 0 0 0 2 0 0 1 1 0 1 1 0 0 0 0 0 0 0 0 0 0 0 1 0 1 1 1 1 1 0 1 1 2 1 0 1 1 2 0 2 0 0 0 0 0 0 0 0 0 0 0 0 0 0 0 2 0 2 0 2 0 0 2 2 2 0 0 0 0 0 0 1 1 0 1 0 0 1 0 1 1 0 0 0 1 1 1 2 2 0 2 1 0 2 0 0 1 0 0 1 0 1 0 0 0 2 2 0 0 0 0 0 0 1 1 0 1 1 0 0 0 2 1 2 1 1 1 0 1 1 0 0 0 0 0 1 0 0 2 0 0 0 1 0 0 0 0 1 2 2 2 0 2 0 0 0 0 2 0 0 0 0 0 2 2 0 2 0 0 0 0 1 2 2 0 1 0 2 0 1 1 1 0 0 1 1 1 1 1 2 0 2 0 1 0 0 1 1 0 1 0 1 0 2 0 0 0 2 2 0 1 1 2 2 1 0 2 1 0 2 1 0 2 0 0 0 0 0 1 0 0 1 0 0 0 0 1 0 2 2 1 0 0 0 0 1 0 1 2 2 1 1 0 0 0 0 0 1 0 0 0 0 1 1 0 0 1 0 0 0 2 2
196 1 0 0 0 1 1 0 0 2 2 0 1 0 0 0 0 0 1 1 0 1 0 2 2 0 1 2 2 1 2 1 0 0 0 0 2 1 0 0 2 0 0 0 0 0 0 0 0 1 0 0 0 0 1 0 0 0 0 0 0 0 0 1 1 0 2 2 0 0 0 0 2 0 0 2 1 1 1 0 1 0 1 1 1 0 0 0 0 2 0 0 1 0 0 1 1 1 1 0 1 2 1 0 1 0 2 1 1 1 1 2 1 1 2 0 1 0 1 1 1 0 1 1 0 0 1 1 1 1 0 0 0 0 0 0 0 0 1 1 1 0 0 1 0 0 0 0 0 0 0 1 0 0 0 1 1 1 0 0 1 0 0 2 1 2 1 1 0 1 1 1 0 1 1 1 1 1 0 0 0 0 0 1 1 1 1 2 1 1 1 2 1 0 0 1 2 0 0 0 0 0 0 0 2 0 1 1 1 0 1 0 1 0 0 2 2 0 2 0 2 0 2 1 1 1 1 0 0 1 0 1 0 0 1 0 0 1 0 1 0 1 0 0 0 0 0 0 0 1 1 1 1 0 0 1 0 2 1 1 1 1 0 0 1 0 1 0 1 1 0 0 2 2 1 1 0 0 0 0 0 1 0 0 2 0 1 0 0 1 0 0 1 1 2 1 1 0 0 2 0 1 2 0 1 0 0 0 0 1 0 1 1 0 1 0 1 0 1 0 1 2 1 1 0 0 2 0 0 0 1 2 0 0 0 0 0 2 1 1 0 1 1 1 0 0 1 1 2 1 1 1 1 0 0 1 1 1 0 1 1 0 1 0 1 0 0 1 1 0 2 0 0 2 0 0 0 2 0 1 1 1 0 1 0 2 0 0 0 0 0 0 0 1 2 0 2 0 0 0 0 0 0 0 0 0 1 1 1 2 0 0 1 1 2 0 0 0 0 0 0 1 0 1 1 1 1 0 0 0 0 0 0 2 1 1 0 0 1 1 1 1 2 1 1 1 0 0 0 0 0 0 0 2 1 1 1 1 0 0 1 1 0 0 1 2 1 2 0 2 2 2 1 2 2 0 2 0 0 2 0 0 1 1 2 2 0 0 0 0 0 1 1 2 2 0 2 1 1 2 0 2 0 1 1 2 2 0 2 0 1 1 0 1 1 0 0 1 0 1 1 1 0 1 1 0 0 1 1 1 1 0 0 1 1 0 0 0 1 2 1 1 2 0 0 1 1 1 1 1 0 1 0 1 2 1 1 0 2 0 1 0 0 0 0 0 0 1 1 0 0 1 0 0 0 0 0 1 1 1 2 1 0 0 0 0 0 1 0 1 0 1 0 0 0 0 0 0 0 0 0 2 2 0 0 0 0 1 1 1 1 0 0 2 0 0 0 0 1 0 0 0 1 0 1 1 1 0 0 0 0 0 0 1 1 0 1 0 0 1 0 0 0 0 1 0 2 0 0 1 0 1 0 1 1 0 1 2 2 0 0 0 0 0 2 2 1 1 1 0 0 0 1 0 0 1 1 1 2 1 1 0 2 2 2 2 1 0 1 1 0 0 1 0 0 0 1 2 0 2 1 1 1 2 2 1 1 1 1 0 1 0 0 2 0 0 1 1 0 0 0 0 2 0 0 2 0 0 0 0 0 0 0 2 0 0 1 0 0 0 0 0 0 0 0 1 1 1 0 0 0 0 0 0 0 0 1 0 0 0 0 1 2 0 0 1 1 2 0 1 0 0 0 1 1 0 2 0 2 2 2 2 1 1 1 2 1 1 0 2 0 1 0 2 2 0 0 0 0 0 0 2 1 0 1 0 1 0 0 2 2 0 1 1 1 2 2 2 2 0 2 1 0 2 0 0 1 0 0 0 1 1 0 0 0 1 1 0 1 0 0 1 1 1 1 0 1 1 0 0 0 2 0 2 2 0 0 0 2 2 0 0 0 0 0 1 1 0 2 0 0 0 2 0 0 0 1 1 1 2 2 0 2 0 0 0 0 0 0 1 0 2 0 1 2 0 2 0 0 0 1 2 1 1 1 2 0 0 0 2 1 1 0 0 1 1 1 0 0 0 0 0 1 1 0 0 1 1 2 0 2 0 0 2 0 0 0 0 1 1 0 1 1 1 0 0 0 2 1 0 0 0 1 0 0 1 1 0 0 0 2 0 1 1 2 0 0 0 1 1 0 0 0 1 1 0 0 0 0 0 0 0 0 0 0 0 0 0 1 2 0 0 1 2 0 0 0 1 2 1 2 2
197 0 0 0 0 0 2 1 0 1 0 0 1 1 0 1 0 0 1 1 1 2 0 2 2 0 0 2 2 0 2 0 1 0 1 0 2 2 0 0 2 1 0 0 0 0 0 0 0 1 0 0 1 1 1 2 0 0 2 0 2 2 0 0 0 0 1 0 1 0 1 0 2 0 1 2 1 1 2 0 1 0 2 2 2 0 1 0 0 2 0 1 1 1 1 1 0 1 0 1 1 2 1 0 1 1 2 2 1 1 0 1 1 1 2 2 2 0 0 1 1 0 1 1 0 0 0 1 0 2 0 0 0 1 1 1 0 0 0 0 2 0 0 0 1 1 0 0 0 2 0 1 0 0 1 0 0 1 1 1 2 0 0 2 1 0 0 0 1 2 0 1 1 2 1 0 2 0 0 1 1 0 0 2 1 1 2 2 1 0 0 1 2 0 0 2 2 1 0 0 0 1 0 1 2 0 1 0 1 0 0 0 0 1 0 2 1 1 0 1 1 1 2 2 0 0 1 1 0 2 0 1 0 0 2 0 0 2 0 0 0 1 1 0 0 0 1 0 0 0 0 0 0 0 0 2 0 2 0 0 0 0 1 0 2 0 1 1 1 0 0 1 2 2 0 0 1 0 0 0 1 1 1 1 2 0 0 1 0 2 0 0 1 1 2 1 0 1 0 2 0 0 1 1 0 0 0 1 2 0 0 2 2 0 2 0 0 0 0 0 1 1 0 0 0 0 1 0 0 0 1 1 0 0 0 0 0 2 0 0 0 0 2 2 0 1 0 0 2 1 1 0 0 1 0 1 1 2 0 2 2 0 1 1 1 1 1 2 2 0 2 0 0 2 1 1 0 2 0 0 1 0 0 1 1 1 0 0 0 0 0 0 0 0 2 0 0 1 0 0 0 0 0 1 2 1 0 0 0 2 0 0 0 0 0 0 0 0 0 0 0 1 1 1 2 1 1 0 1 0 1 1 0 2 2 2 0 1 0 0 1 1 2 0 0 1 0 1 1 0 0 1 0 2 1 0 1 2 2 2 1 2 1 2 0 2 2 1 0 1 1 1 2 0 1 0 0 0 0 0 2 1 1 1 1 0 0 0 1 0 0 1 1 1 0 0 1 0 2 2 0 2 0 1 1 1 2 1 2 0 1 1 1 1 1 0 0 0 0 2 2 0 0 0 0 1 1 0 0 1 0 1 0 1 1 0 2 0 1 2 1 0 1 1 0 1 2 2 2 0 0 0 0 2 2 1 0 0 1 0 0 0 0 0 0 0 0 1 0 2 1 0 0 0 0 0 0 1 1 1 2 0 2 0 1 1 1 0 1 1 1 0 0 1 0 1 0 1 0 0 0 2 1 0 1 2 1 1 0 2 0 0 0 0 1 2 0 0 0 0 0 0 0 0 0 1 1 1 0 0 0 2 0 2 1 1 0 1 0 1 0 0 0 1 1 0 2 1 0 1 0 2 0 1 1 1 1 1 1 1 0 1 0 1 1 0 2 2 0 0 0 1 0 0 0 2 1 0 1 0 1 0 2 1 0 1 1 2 1 0 0 1 0 0 0 0 0 2 0 2 0 1 1 0 1 1 2 1 0 0 0 0 0 2 0 0 0 0 0 0 0 0 1 0 1 1 0 1 0 0 2 0 0 2 0 0 2 0 1 1 0 1 0 0 0 0 0 0 0 0 0 0 0 1 1 1 1 1 1 1 1 0 1 0 1 1 2 1 0 2 0 0 1 0 0 0 1 0 1 1 2 2 0 0 0 2 0 2 0 1 1 0 2 2 2 0 1 2 0 2 2 2 0 0 2 0 0 0 0 0 0 0 1 1 1 2 2 2 2 0 0 0 0 2 0 0 1 0 0 1 1 0 1 1 0 0 0 0 0 0 0 0 0 1 1 0 1 0 0 0 0 2 1 1 1 0 1 0 1 1 0 0 0 0 0 1 0 0 1 0 0 0 2 0 0 1 0 2 2 2 2 0 0 0 0 0 2 2 1 0 1 1 1 1 1 0 1 0 0 1 0 1 0 0 2 1 0 1 0 1 0 0 0 0 1 1 2 1 2 1 0 2 0 1 2 0 1 1 0 0 0 0 0 1 1 0 0 2 2 0 0 1 1 0 0 0 1 0 1 1 0 0 2 0 0 0 0 0 0 1 1 0 1 1 2 0 0 1 0 0 0 0 0 1 1 1 0 0 1 0 0 0 0 1 0 0 0 0 1 2 1 1 0 1 0 0 0 0 0 0 0 0
198 0 0 0 0 0 2 0 0 2 2 0 1 1 0 1 0 0 0 2 1 2 0 1 1 0 1 2 2 0 2 1 1 1 0 1 1 1 0 1 1 0 0 0 2 0 2 0 0 0 0 0 0 0 2 1 1 0 1 0 1 1 0 0 0 0 0 1 2 1 1 2 2 0 2 2 0 1 2 0 1 0 2 2 2 0 0 0 0 2 0 1 0 0 0 1 0 2 1 1 0 2 0 0 1 1 2 0 0 2 0 0 0 1 1 0 0 0 0 2 2 0 2 2 0 0 0 1 1 2 0 0 0 1 0 0 0 0 0 0 0 0 0 0 0 1 0 0 0 0 0 1 0 1 0 1 0 1 1 0 0 1 0 2 0 2 0 0 1 2 0 0 0 2 2 0 2 0 1 0 0 1 0 2 2 2 1 0 0 0 0 0 0 0 0 1 2 0 0 1 0 1 0 1 2 1 1 1 0 0 1 0 1 0 0 2 1 0 1 1 1 0 2 2 0 0 0 0 0 0 0 0 0 0 1 0 0 2 0 0 0 1 2 0 0 0 0 0 0 0 0 0 0 0 0 0 0 1 0 1 1 1 0 0 0 0 1 0 2 1 0 1 0 0 0 0 0 0 1 1 0 0 0 0 1 1 1 1 0 2 2 1 0 0 1 0 0 1 1 2 1 0 1 1 0 0 0 0 1 0 0 2 2 0 1 0 2 0 1 1 0 1 1 0 1 0 1 0 2 0 2 0 0 0 0 1 1 2 0 1 1 0 1 2 0 0 2 0 2 2 2 0 1 0 1 0 0 0 0 0 1 1 1 1 1 1 1 1 1 0 2 0 0 2 0 0 0 0 0 0 2 1 0 0 0 0 0 0 0 1 1 1 0 0 2 0 0 2 2 2 0 2 0 2 2 0 0 0 0 2 0 0 0 0 0 0 1 0 0 0 0 1 0 2 1 2 1 0 0 0 0 0 1 1 1 1 0 2 0 0 1 1 2 0 0 1 0 0 0 0 0 0 0 2 1 1 0 2 1 1 1 1 0 0 1 1 1 1 0 1 1 1 1 1 0 0 0 0 0 0 2 0 1 1 1 1 1 1 1 1 1 2 0 1 1 0 0 0 1 1 1 1 2 0 2 0 2 0 2 0 0 2 0 1 1 0 0 0 0 1 1 1 0 0 0 1 1 0 0 1 0 1 0 1 0 0 1 0 0 1 0 0 1 1 1 1 2 0 0 0 0 1 1 2 2 0 0 0 2 0 0 0 1 0 0 1 1 1 1 0 0 0 1 0 0 0 1 0 0 0 2 0 2 0 1 1 1 0 0 0 0 0 0 1 0 0 0 0 0 0 0 2 1 0 2 2 2 2 0 0 0 0 0 0 1 1 0 0 0 0 0 0 1 1 1 0 0 1 0 0 0 2 1 2 1 0 0 1 0 2 1 1 0 1 1 0 1 1 1 1 0 1 0 2 2 0 0 2 2 0 0 0 1 1 1 1 1 1 0 1 0 1 1 0 0 2 2 0 0 0 2 0 1 0 1 1 0 1 1 1 0 1 0 0 0 0 0 2 0 2 1 0 0 1 1 0 1 2 0 0 0 0 0 1 0 0 0 1 0 0 0 0 1 0 0 1 0 0 0 0 1 0 1 2 1 0 1 0 0 0 0 0 0 1 0 0 1 1 0 1 1 1 1 0 0 0 1 0 0 0 0 2 2 0 0 0 2 1 0 2 0 0 0 1 1 0 1 0 0 0 2 2 0 0 0 1 0 2 0 1 1 1 2 2 2 0 0 0 0 1 1 1 1 0 1 0 1 1 0 1 1 0 2 2 0 2 2 2 2 0 2 2 0 2 0 0 1 0 0 0 1 1 0 0 0 1 0 0 0 0 1 1 1 0 1 1 0 0 0 0 0 1 2 1 0 1 2 0 0 0 0 1 0 0 1 0 1 0 2 0 0 0 0 2 0 2 0 2 2 2 2 0 1 0 0 0 1 2 1 0 0 1 2 0 2 1 2 0 0 0 0 2 2 2 1 2 0 1 0 1 1 1 0 0 0 2 2 0 1 0 0 1 0 2 1 0 1 2 1 0 0 1 1 2 0 0 0 0 1 1 0 1 2 2 2 0 1 0 0 0 1 0 0 0 2 0 2 1 2 0 2 0 1 0 1 0 1 1 2 1 1 0 0 0 0 2 0 0 1 0 0 0 0 0 0 0 0 0 0 2 2 0 1 2 0 0 0 0 0 1 1 1
199 0 0 1 0 0 1 2 0 1 0 0 0 0 0 0 0 0 0 2 1 2 0 2 2 0 1 2 2 1 2 1 2 2 0 2 0 2 0 0 2 0 0 0 0 0 1 0 0 2 2 2 0 1 1 1 0 0 0 2 0 1 0 0 0 0 2 1 1 0 0 1 2 0 0 2 2 2 2 1 1 0 2 0 2 0 1 0 0 2 0 1 0 0 0 1 0 0 0 0 1 2 1 0 0 0 2 0 1 1 1 2 0 1 1 0 1 0 1 1 1 0 2 1 0 0 0 0 0 0 0 0 0 0 1 0 0 0 0 0 1 0 0 0 0 0 0 0 0 0 0 1 0 0 0 0 2 2 0 0 1 1 1 2 0 1 0 0 2 2 0 0 0 2 2 0 2 0 0 1 1 0 0 1 1 1 0 1 0 0 0 2 0 0 2 0 1 0 0 1 0 1 0 0 2 0 1 1 2 0 0 0 1 0 0 2 0 1 2 0 2 0 2 2 0 0 1 0 0 2 1 0 0 1 1 0 0 2 0 0 0 1 1 0 0 0 0 0 0 0 0 0 0 1 0 0 1 1 0 0 0 0 0 0 0 0 1 0 0 0 0 1 1 0 0 0 0 1 2 1 1 0 0 0 1 0 0 2 0 2 1 1 0 1 1 1 0 1 0 1 0 0 2 0 0 0 0 1 0 1 0 1 2 0 2 0 0 0 1 0 1 2 2 0 1 0 1 0 0 0 2 1 0 0 0 0 0 0 0 0 0 0 2 1 1 0 2 0 2 0 0 0 0 1 0 1 1 1 0 1 1 0 0 0 0 1 0 2 2 0 2 0 2 2 1 2 0 2 0 1 1 1 0 1 0 1 0 2 2 1 1 1 0 0 2 0 0 1 1 1 0 1 0 2 2 1 0 1 1 2 0 0 0 0 0 0 0 0 0 0 1 0 1 1 1 2 1 0 1 0 1 0 0 2 2 2 0 1 1 1 1 1 1 0 0 2 2 0 0 0 0 0 0 2 1 1 1 2 0 2 0 1 0 1 0 1 1 0 0 0 1 0 1 1 1 1 0 0 0 0 2 0 2 2 1 1 1 1 1 1 2 1 0 2 1 0 2 0 0 2 0 2 1 1 1 0 2 1 0 0 0 1 2 0 0 0 1 1 0 1 1 1 0 0 0 1 1 1 1 1 1 0 0 1 0 1 1 1 0 0 1 1 1 1 0 1 1 1 1 1 0 1 1 2 2 0 0 1 0 1 0 0 1 1 1 1 1 2 2 0 1 1 1 0 1 1 1 1 2 2 2 0 2 0 2 0 0 0 1 0 1 0 1 2 0 0 0 0 0 0 0 0 1 0 2 2 1 2 0 0 1 0 0 0 2 0 0 0 0 0 1 0 1 1 1 0 2 1 0 0 0 1 0 2 1 1 0 1 1 1 0 1 0 1 2 0 1 1 0 1 0 1 0 0 1 0 2 1 1 0 0 0 1 1 1 0 1 0 2 0 0 0 0 0 2 2 2 0 0 0 2 0 2 1 1 2 1 2 1 1 0 1 0 1 0 0 0 2 0 2 0 2 0 0 2 0 0 1 0 1 1 1 0 0 0 0 0 1 1 0 0 0 1 0 0 1 0 0 0 0 0 0 0 2 0 1 2 0 0 0 0 0 0 0 0 0 1 0 0 0 0 0 0 0 0 0 0 0 0 0 0 0 2 1 0 0 2 2 0 2 0 0 0 1 1 0 2 0 0 0 0 0 2 2 2 2 2 1 0 1 0 1 2 2 2 0 0 1 0 1 1 1 0 0 2 0 0 0 0 2 2 0 0 0 1 2 1 2 2 1 1 1 0 2 1 0 0 0 0 0 0 2 1 1 0 1 0 0 0 0 0 0 2 0 2 1 1 0 0 1 1 0 0 2 2 0 0 0 0 0 0 0 0 0 0 1 1 0 2 0 0 0 0 0 0 0 0 1 1 2 1 1 1 1 0 1 0 2 0 0 0 0 2 1 1 0 1 0 0 0 1 2 0 0 2 1 0 0 0 1 1 1 1 1 2 1 1 1 1 1 0 1 1 1 2 0 2 0 1 0 0 0 0 1 0 0 0 1 2 1 0 1 2 2 1 1 1 1 0 0 1 0 0 1 1 0 2 0 0 0 1 1 1 0 0 1 1 0 2 1 0 0 0 0 0 1 0 0 2 0 0 0 0 1 0 0 1 0 0 2 1 0 0 1 1 0 0 0 0 0 2 2
[truncated: 1,606,808 more chars]
