# Supplementary material for: KNN-MDR: a learning approach for improving interactions mapping performances in genome wide association studies
Source: BMC Bioinformatics. 2017 Mar 21;18:184. doi: 10.1186/s12859-017-1599-7 (PMC5361736; doi:10.1186/s12859-017-1599-7)
Supplement: Supplementary file 3 — The data set(s) supporting the results of Table 2. (ZIP 28603 kb) [file 12859_2017_1599_MOESM3_ESM.zip › 3/SINAN/S34/mkallsimul.dat]

1 1 1 1 0 0 1 1 0 1 0 0 1 1 0 0 1 0 0 1 2 1 0 1 0 0 1 1 1 2 1 1 1 1 1 1 2 2 0 2 1 0 0 1 1 0 0 0 1 1 0 0 0 0 2 1 0 0 0 1 0 0 1 1 0 0 1 0 1 2 1 2 1 0 1 2 2 0 0 1 0 1 0 2 2 0 0 1 1 2 1 2 1 2 1 0 0 1 0 1 1 0 0 1 2 0 2 1 1 0 0 2 0 1 0 1 1 0 2 0 0 0 2 0 0 0 2 0 1 0 0 0 0 0 0 0 0 0 0 0 2 0 0 0 0 0 1 0 0 0 0 1 1 0 0 0 0 0 1 2 2 1 0 1 2 2 1 2 1 1 1 0 1 0 1 1 1 2 0 1 0 1 1 0 2 1 1 1 0 1 0 1 0 0 2 0 0 2 0 1 1 0 0 0 0 2 0 1 0 0 1 1 2 0 1 1 2 0 1 0 0 0 0 0 0 0 0 1 1 1 0 0 0 0 0 0 0 2 0 0 0 1 1 0 1 1 0 0 0 0 0 0 0 0 0 0 2 0 1 0 0 0 0 1 1 1 0 1 1 0 0 2 1 1 1 1 0 2 1 0 1 0 1 0 2 1 0 2 0 2 0 0 1 1 1 0 0 1 0 1 1 0 1 0 0 0 0 0 0 0 0 0 0 1 1 0 2 0 0 0 1 1 1 0 1 0 1 0 1 1 2 1 0 1 0 0 0 1 0 0 1 0 2 1 1 0 0 0 2 1 1 0 0 1 1 1 1 0 0 1 1 0 2 0 2 0 0 1 1 0 2 0 1 1 1 0 0 0 0 0 1 1 0 0 0 0 0 0 0 0 0 0 1 0 2 1 1 0 1 1 0 0 0 0 0 0 0 0 1 1 0 0 0 0 0 1 0 0 0 0 0 2 0 1 0 2 1 0 0 0 0 0 0 1 0 0 0 2 1 1 2 0 0 1 1 0 1 1 1 1 0 1 2 2 2 2 0 1 0 1 1 0 0 0 0 1 0 2 0 0 0 0 2 2 0 2 0 2 1 0 0 0 0 0 2 2 0 0 1 0 1 1 0 2 0 0 0 0 0 2 2 1 1 1 0 1 1 0 0 1 1 0 0 0 0 2 1 2 0 1 1 1 1 1 0 1 1 1 1 0 1 0 0 0 0 0 0 0 1 1 0 0 0 1 0 0 0 2 0 0 0 0 0 0 1 2 1 0 0 0 0 1 0 0 0 0 1 1 1 1 0 0 0 0 0 0 1 0 0 2 1 2 0 0 0 0 0 0 0 0 0 0 0 1 1 0 2 0 0 0 0 1 1 2 0 2 1 1 0 0 1 0 0 1 2 0 0 1 1 0 2 2 0 0 0 0 2 0 0 0 0 0 0 1 0 1 2 0 0 0 2 2 0 1 2 1 0 2 1 0 1 0 1 1 1 2 0 1 0 0 0 0 2 2 2 2 1 2 1 1 1 0 1 0 0 0 1 1 1 1 0 0 2 0 0 1 1 1 1 1 0 0 0 0 0 0 2 0 0 0 0 0 0 1 2 1 1 1 1 0 1 1 0 0 0 1 0 0 0 0 0 0 0 0 1 1 0 1 1 1 1 1 0 2 0 0 0 0 0 0 0 0 0 0 0 0 0 0 0 0 0 0 0 0 0 0 1 1 2 0 0 0 2 0 0 0 0 2 0 2 1 0 2 0 0 0 1 0 1 1 1 1 2 0 0 0 2 2 1 2 0 1 2 2 1 0 1 0 0 1 0 0 1 0 0 1 2 1 1 0 0 0 1 0 0 1 1 1 2 1 1 1 0 1 0 0 0 1 0 1 0 1 2 1 0 0 0 0 0 0 0 0 1 0 0 1 1 0 0 1 1 0 0 2 2 0 0 0 0 0 2 2 1 0 0 0 0 1 2 0 0 0 0 0 0 0 1 0 1 1 1 0 2 0 0 0 0 1 0 0 2 0 1 1 2 0 2 0 0 0 0 2 0 0 1 2 0 1 0 2 1 0 0 0 2 0 1 1 2 1 0 2 0 1 2 2 0 1 0 1 0 2 0 0 0 0 0 0 1 1 0 0 1 0 0 1 1 1 1 0 0 0 2 1 1 0 0 1 1 1 1 1 1 0 2 0 0 0 1 0 0 1 0 0 0 0 1 0 1 0 0 1 1 1 0 0 0 0 0 2 0 0 0 0 0 0 0 0 0 0 1 1
2 1 0 2 0 0 1 1 0 2 0 0 0 0 0 0 0 0 1 2 1 0 0 0 0 0 0 0 2 1 1 2 0 0 1 0 1 2 0 1 1 1 1 0 1 0 1 0 2 0 0 0 2 1 0 1 1 0 1 1 0 1 2 2 1 1 1 2 0 0 0 1 1 1 1 2 1 0 0 2 0 2 0 1 2 0 0 0 0 2 0 0 1 1 1 0 0 2 0 1 1 0 1 0 2 1 2 1 1 0 0 1 0 2 0 1 1 0 0 2 2 0 2 0 2 0 0 0 0 0 0 0 0 0 0 0 1 0 0 0 0 2 1 0 0 0 1 0 0 0 0 0 0 0 1 1 0 0 1 0 1 1 0 1 0 1 1 1 1 1 1 0 1 1 1 0 2 2 0 1 0 0 0 0 0 0 0 2 0 0 1 2 0 0 2 0 0 1 0 0 0 1 0 0 1 0 2 1 1 0 1 0 0 0 1 2 1 2 1 1 1 1 2 2 0 0 0 0 0 1 0 1 0 0 0 0 0 2 0 2 0 0 0 0 2 2 2 0 0 0 0 0 0 0 0 0 0 0 0 0 0 0 0 0 1 1 0 0 1 0 0 2 1 0 0 0 0 1 1 0 1 1 1 0 2 1 1 2 0 2 1 1 0 0 2 0 2 1 0 0 0 1 2 2 0 1 0 0 1 0 1 0 0 2 2 1 1 0 1 1 0 1 2 1 1 0 1 2 0 1 1 2 1 1 0 0 0 1 0 0 0 0 1 1 0 0 1 1 2 1 1 0 0 0 0 0 0 0 0 0 0 0 2 0 2 0 1 2 2 0 2 0 0 2 0 0 0 1 1 0 1 1 0 0 0 0 0 1 1 0 0 0 2 1 2 2 2 1 1 1 0 1 0 1 1 1 0 0 0 2 0 0 0 0 1 0 0 0 0 0 0 1 1 0 0 2 0 0 0 1 0 1 0 1 1 1 0 2 0 0 1 0 0 0 1 1 1 1 1 0 0 0 1 2 1 1 0 2 0 2 0 0 0 1 0 1 1 2 0 0 1 1 1 1 1 0 1 2 1 0 1 0 0 0 2 0 0 2 2 2 0 0 2 2 1 0 1 1 1 1 1 0 1 1 0 1 1 0 0 0 0 1 0 0 1 0 0 2 0 0 0 1 0 1 0 1 1 2 2 0 2 0 1 0 0 0 0 0 2 2 1 1 0 1 1 0 2 2 0 0 0 0 0 0 2 1 1 0 0 0 0 2 0 1 0 0 1 1 1 1 0 1 1 0 1 0 2 1 0 1 2 0 2 0 1 1 1 2 0 0 1 0 0 0 0 0 0 0 0 0 0 2 1 1 0 1 1 2 0 0 0 0 0 0 2 0 1 2 0 0 1 2 0 0 0 0 2 1 0 0 0 0 0 1 0 2 2 2 0 0 0 0 0 1 0 1 1 1 1 0 0 0 0 1 0 1 0 0 2 0 0 0 1 1 1 1 1 1 0 0 0 1 1 0 0 1 1 0 2 0 0 0 2 1 1 1 0 2 0 2 0 0 0 2 2 0 2 1 0 2 2 0 0 0 0 2 1 2 2 0 0 0 0 0 0 1 0 1 1 1 0 0 0 0 0 1 0 1 0 0 0 0 0 2 0 0 1 0 1 1 1 0 0 0 0 0 0 0 0 1 1 0 0 0 0 1 1 0 2 0 0 0 2 1 0 0 0 2 0 2 2 0 0 0 0 1 1 0 0 0 2 2 0 0 1 2 0 2 2 1 0 0 2 2 2 1 0 0 1 0 0 0 0 0 2 0 1 0 1 1 1 0 0 0 0 2 0 0 2 2 2 1 0 2 0 0 0 1 1 0 0 1 2 0 0 1 0 0 1 0 0 1 0 0 0 0 0 0 0 0 0 0 1 2 1 0 2 0 1 0 1 1 2 0 0 0 1 0 0 0 0 0 1 0 0 0 0 0 0 2 2 0 2 0 0 0 1 0 0 1 1 0 0 2 2 0 1 0 0 0 0 2 0 0 1 1 0 1 0 1 0 0 1 1 2 1 1 1 2 0 0 2 0 2 2 2 2 0 0 1 1 1 0 1 0 0 0 2 2 0 0 1 1 2 0 0 1 0 0 0 1 0 1 2 1 0 1 0 0 0 2 0 0 0 1 1 1 0 1 0 0 0 0 0 0 0 1 0 1 0 0 0 1 1 0 0 0 0 1 2 0 0 0 0 0 0 0 0 1 1 1 1
3 1 1 1 0 1 1 1 0 1 0 0 0 1 0 0 0 0 1 1 1 1 0 0 0 0 1 1 1 2 2 0 2 2 2 1 2 0 0 0 0 2 1 0 1 0 1 0 2 0 0 0 0 0 2 2 0 1 1 1 1 1 0 0 0 0 2 1 0 0 0 0 1 0 0 2 2 0 1 1 1 2 0 0 1 0 0 0 0 2 0 0 1 2 1 0 0 1 1 2 1 0 0 0 2 1 2 1 1 1 0 1 0 0 0 0 0 0 1 2 2 0 2 0 1 0 0 1 2 1 0 0 0 0 1 1 1 0 2 0 0 2 0 1 0 0 0 0 0 0 0 1 0 1 0 1 1 0 1 0 0 1 0 2 1 2 1 1 0 0 1 0 2 2 2 0 1 0 0 1 0 1 0 1 1 1 1 0 0 0 0 0 0 0 1 0 2 1 0 1 1 0 1 0 2 0 2 1 1 0 1 1 1 0 2 2 1 1 1 1 1 1 1 2 0 1 1 0 0 2 0 0 1 1 0 0 0 2 1 1 0 0 2 1 2 2 0 0 0 1 1 1 0 2 0 0 1 0 1 1 0 0 0 1 1 1 0 1 2 0 0 2 1 1 1 1 0 0 1 0 0 1 2 1 2 0 1 0 0 2 0 0 0 1 1 0 1 1 0 0 0 0 0 0 0 0 0 0 0 0 0 2 0 0 0 0 1 0 0 0 1 1 1 0 1 0 2 2 0 0 2 0 1 1 0 0 0 1 0 0 1 0 2 1 0 0 2 0 2 0 1 0 0 0 2 0 0 1 0 2 2 0 2 0 2 0 1 1 1 0 2 0 1 1 1 1 0 0 0 0 1 1 0 0 0 0 0 0 0 1 0 0 1 0 2 0 1 0 2 2 0 2 0 2 1 0 1 1 0 1 0 0 0 0 0 1 0 0 0 0 0 1 0 1 1 1 1 1 2 0 0 0 0 0 0 0 1 0 0 0 2 0 0 0 1 1 1 0 2 2 0 0 0 2 0 0 0 2 0 0 0 0 1 1 0 1 1 2 0 0 0 0 2 2 0 1 0 0 0 0 0 0 1 1 1 1 1 2 2 1 0 0 0 1 0 0 0 1 1 1 1 1 1 1 0 1 1 0 0 0 0 2 0 1 0 1 0 2 0 1 0 0 1 1 1 0 0 0 0 2 0 2 2 2 2 0 1 0 2 2 0 0 0 0 1 0 0 2 0 0 0 0 0 0 0 0 0 0 0 1 0 0 0 0 0 0 0 1 1 0 1 1 0 0 0 0 2 1 0 2 1 0 1 0 1 0 1 0 0 0 0 0 0 0 0 0 0 0 0 1 0 2 2 0 0 0 0 1 0 2 1 0 0 1 0 1 1 0 0 0 0 0 0 1 0 1 1 0 0 0 0 0 0 1 0 0 2 2 1 0 1 2 0 0 1 2 2 1 1 0 0 2 0 1 0 1 0 1 1 0 0 0 0 1 2 2 0 2 1 1 0 0 0 0 1 0 1 1 0 2 0 1 2 0 0 1 1 1 1 1 0 0 0 0 1 0 1 1 0 1 0 1 0 1 1 2 2 1 1 0 1 1 0 0 0 1 0 0 0 0 0 2 1 0 0 1 1 1 0 0 0 0 0 2 0 0 0 0 1 1 0 0 0 0 0 0 0 0 0 0 0 0 0 1 1 1 1 0 2 0 0 0 2 0 0 0 1 2 0 2 1 0 2 1 1 0 1 0 0 1 0 0 1 1 1 2 0 2 2 2 0 0 2 2 2 2 0 0 0 0 0 0 1 0 0 1 2 0 0 2 2 0 0 2 2 2 2 0 2 0 0 0 0 2 0 0 0 2 1 0 0 2 2 2 0 0 0 1 1 0 0 0 0 0 0 0 0 0 0 0 0 0 0 1 1 0 1 1 0 0 1 1 0 0 0 1 1 2 2 0 0 0 0 0 0 1 1 2 2 2 2 0 2 0 0 0 1 0 1 1 0 0 0 2 2 0 2 0 1 1 1 2 0 0 0 0 2 0 1 1 0 0 1 1 2 1 1 1 2 1 0 2 0 0 1 1 1 2 0 1 0 2 0 1 0 0 1 1 1 0 0 0 1 0 0 0 2 1 0 0 1 0 2 1 1 1 2 0 1 1 0 0 1 0 1 1 1 1 1 0 0 0 0 0 0 0 2 0 2 1 1 0 1 1 0 1 1 1 0 2 0 0 0 0 0 0 0 0 0 0 1 0
4 1 2 1 0 0 1 1 0 0 0 1 0 0 0 0 0 0 0 0 1 1 0 0 0 0 0 0 1 1 0 1 1 0 2 1 2 1 0 0 0 2 0 0 2 0 0 0 2 0 0 0 0 0 2 1 0 0 0 0 1 1 2 1 0 0 0 1 0 0 0 0 2 2 2 2 1 1 2 0 1 2 1 0 0 0 0 1 1 2 0 1 2 2 0 1 0 1 1 2 1 0 1 1 2 0 2 0 2 0 0 2 1 1 0 0 0 0 1 1 1 0 1 1 0 1 1 1 2 0 1 1 0 0 0 0 0 0 0 0 1 1 0 0 0 0 2 0 1 1 0 2 0 0 1 1 0 1 2 0 0 1 1 1 0 2 0 0 0 2 0 0 0 1 1 0 1 1 0 0 0 0 0 0 1 1 0 2 2 1 1 2 0 1 1 0 0 1 0 0 0 0 0 0 2 1 1 1 2 0 1 2 1 0 2 2 0 1 2 1 0 0 2 2 0 0 0 1 1 2 0 1 1 1 1 1 0 2 0 1 0 1 2 0 1 1 0 0 0 0 0 0 0 0 1 1 1 1 1 2 1 1 0 0 0 0 0 1 1 1 0 2 1 1 0 0 0 0 2 0 0 0 2 0 2 0 1 2 0 2 2 2 0 0 2 0 1 1 0 1 1 0 2 1 1 1 1 0 0 0 0 1 0 0 0 0 1 0 0 0 2 2 0 0 1 0 1 2 1 1 2 0 1 2 0 0 0 0 0 0 1 1 2 1 0 0 1 0 2 2 2 0 0 0 1 0 0 0 0 2 2 0 1 0 1 0 0 0 1 1 1 1 1 1 1 2 0 0 0 0 1 1 0 1 1 1 0 0 0 1 0 0 2 0 2 2 2 0 0 0 0 0 0 1 1 0 0 2 0 1 0 0 0 0 0 0 1 0 0 0 1 2 0 1 1 1 1 0 0 0 0 0 0 1 1 0 1 0 0 0 0 0 1 1 1 2 2 1 2 1 0 1 1 2 0 0 0 1 1 0 1 0 0 0 0 0 0 2 0 0 0 0 0 0 1 0 1 2 0 0 1 1 0 0 1 1 0 0 2 1 0 0 0 1 1 0 1 2 2 1 0 0 2 2 0 0 2 1 1 0 0 1 0 0 2 0 0 1 0 1 1 1 0 0 0 2 0 0 1 1 1 1 0 0 0 0 2 1 2 2 0 0 0 2 2 0 2 1 1 1 0 0 0 0 0 0 0 0 1 1 1 0 0 0 0 0 1 0 1 0 0 0 0 0 0 0 1 2 0 2 2 0 1 0 1 1 0 1 0 0 1 1 2 0 1 0 1 1 0 1 1 1 0 2 0 2 2 2 0 2 0 0 0 1 1 0 1 0 0 0 1 1 0 0 0 1 2 1 0 0 0 0 0 2 0 0 2 1 1 0 1 2 0 2 0 0 0 1 0 1 0 2 0 1 0 1 0 1 1 0 0 0 1 2 2 2 2 2 1 0 0 0 0 0 1 0 0 0 2 1 1 0 1 1 0 0 1 0 2 0 0 0 1 0 0 1 1 0 0 1 0 1 0 1 1 2 2 1 1 0 1 1 0 0 0 1 0 1 1 1 0 0 0 0 0 1 0 0 0 0 0 0 0 2 0 1 0 0 1 0 0 0 0 0 0 2 0 0 0 0 0 0 0 1 0 2 1 0 2 0 0 0 1 0 0 1 0 2 0 2 1 0 2 1 1 2 0 0 1 1 1 1 1 1 2 2 0 1 1 2 0 1 2 1 0 0 0 1 1 0 0 0 1 0 1 2 2 0 2 0 2 0 1 1 1 2 2 0 2 2 2 2 0 2 1 0 0 2 1 0 0 2 0 1 0 1 0 0 0 0 0 0 1 0 0 0 1 0 1 0 0 0 0 2 1 0 1 0 0 0 1 1 0 0 0 0 0 2 2 0 1 0 2 1 0 2 0 1 1 2 1 1 2 0 0 0 0 1 0 0 2 0 0 1 1 0 2 0 0 1 0 2 1 0 2 2 0 0 0 1 0 0 1 2 2 0 0 2 2 1 0 1 0 1 2 2 2 1 0 0 0 1 0 1 0 0 0 1 2 0 1 1 1 1 0 0 2 0 0 0 2 0 2 0 1 0 1 0 1 0 1 1 0 0 0 2 2 0 0 0 0 0 0 0 1 0 0 0 1 0 0 0 0 0 0 0 0 0 0 1 0 0 1 1 0 0 0 1 1 0 1 1
5 0 2 0 0 0 0 1 0 1 1 2 0 0 0 0 0 0 0 1 1 1 0 0 0 0 1 1 0 1 1 1 1 1 2 1 2 2 0 0 0 0 0 1 2 1 0 0 1 1 1 1 0 0 2 0 0 0 1 0 0 1 2 2 0 0 0 0 0 0 0 0 1 0 1 2 2 0 1 0 2 2 0 2 2 0 0 2 2 2 1 1 1 2 0 0 0 1 0 1 1 0 0 0 2 0 2 2 0 0 0 2 0 1 0 1 1 0 0 1 1 1 2 0 1 0 1 1 2 1 0 0 0 0 0 0 0 0 0 0 0 2 0 0 0 0 1 0 2 1 1 1 0 0 1 1 1 1 0 0 1 0 0 0 1 2 1 0 0 2 0 0 0 1 2 0 1 1 0 0 0 0 0 0 0 0 0 2 2 1 1 2 0 0 2 0 0 0 0 0 0 0 0 1 2 1 2 2 0 0 1 0 1 0 1 2 0 0 2 0 0 0 2 1 1 1 0 0 0 1 0 0 1 1 0 0 1 2 1 1 1 0 2 1 1 1 0 0 0 0 0 0 0 0 0 0 1 0 0 0 0 0 0 0 0 0 0 0 2 0 0 2 0 1 0 0 0 0 2 0 0 0 2 1 2 0 1 1 1 2 0 1 1 0 1 0 0 1 1 0 0 0 2 1 0 0 0 0 1 0 1 1 0 2 2 0 1 0 2 2 0 0 1 1 0 0 2 1 2 2 2 1 0 0 0 0 0 0 0 1 1 1 2 1 0 0 1 0 2 0 0 0 1 0 1 1 1 0 0 2 2 0 2 0 2 1 0 2 2 0 2 0 0 2 0 0 0 0 0 0 2 2 0 0 0 1 0 0 0 1 0 0 1 0 2 0 0 2 0 0 0 1 0 1 0 0 1 1 0 2 0 0 0 0 0 0 0 0 0 0 0 2 0 1 0 2 0 0 1 0 1 0 0 1 1 0 0 1 0 0 2 1 0 1 1 1 1 1 1 2 0 0 0 2 0 0 0 1 1 1 0 0 0 0 0 1 0 2 0 0 1 1 0 0 0 1 0 1 0 0 0 0 1 1 1 1 1 1 2 0 0 0 1 2 2 0 0 2 2 2 0 0 2 0 1 1 1 1 0 0 0 1 0 1 0 1 0 2 1 2 1 0 0 0 0 1 0 0 0 1 0 1 0 0 0 0 1 0 2 2 0 1 0 0 0 1 0 1 1 2 0 0 0 0 1 2 2 1 0 1 0 0 0 0 0 0 0 1 0 1 0 0 0 0 0 0 1 0 0 2 2 1 0 0 0 0 0 1 0 0 0 0 0 0 1 0 0 1 0 0 0 2 0 2 0 2 1 0 0 1 0 0 0 0 1 0 0 1 1 0 0 2 0 0 0 0 2 1 0 0 0 1 0 1 0 0 2 1 1 0 1 1 0 1 0 2 2 1 1 0 1 2 1 1 1 2 0 1 1 0 0 0 1 0 0 1 1 2 1 1 1 0 1 0 0 1 1 1 1 1 0 0 1 1 0 0 0 1 1 1 0 0 1 0 0 0 0 1 0 2 0 0 0 1 1 1 1 2 1 0 0 0 0 0 0 0 0 0 0 0 0 0 0 0 0 1 0 1 1 1 1 1 0 2 0 0 1 0 0 0 0 0 0 0 0 0 0 1 0 0 0 0 0 0 0 2 0 0 2 0 0 0 2 0 0 0 0 2 1 1 0 0 1 1 1 2 1 0 0 1 0 0 0 0 0 2 0 2 1 2 0 1 2 1 0 0 0 0 0 1 0 0 1 0 1 1 1 0 0 2 2 0 1 1 1 1 1 0 2 1 1 2 0 2 0 0 0 1 1 0 0 1 2 2 0 0 0 0 0 0 0 0 1 0 0 1 1 1 0 0 0 0 0 1 1 0 1 1 1 0 2 2 0 0 1 0 1 0 1 0 1 0 0 0 0 0 0 1 2 2 1 0 0 1 1 2 0 0 1 0 1 0 1 1 1 0 2 0 0 0 0 2 0 0 1 1 1 2 1 1 0 0 2 2 2 0 0 2 1 1 0 2 0 2 0 0 2 0 0 0 0 2 0 1 0 0 0 1 2 0 0 2 2 2 1 0 1 0 0 0 0 1 1 1 2 1 2 0 0 1 0 2 0 0 2 0 0 0 1 0 0 0 0 0 0 0 0 0 0 0 0 0 0 0 0 0 0 0 0 1 0 0 0 0 0 0 0 0 1 1 0 0
6 0 0 2 0 0 2 2 0 1 0 0 1 2 0 1 0 0 0 1 2 1 0 2 0 0 0 2 0 2 1 0 1 1 1 1 1 2 0 1 1 1 0 1 1 1 0 0 1 1 0 0 1 1 1 1 0 0 0 1 0 1 0 0 0 0 1 1 1 1 0 0 1 0 1 2 1 0 1 1 0 2 1 1 1 1 1 1 1 2 0 1 1 1 1 0 0 0 0 2 2 0 0 1 2 0 2 0 2 0 0 2 1 1 2 2 2 0 1 2 2 0 2 0 0 1 1 2 2 1 0 0 0 0 0 0 0 0 0 0 0 2 2 0 0 0 1 0 0 0 0 0 0 1 0 0 0 1 0 2 2 1 1 0 2 2 0 1 1 2 0 0 0 2 1 0 1 1 0 0 0 2 0 0 1 1 0 1 1 1 1 2 1 1 2 0 1 1 0 0 0 0 0 2 2 0 2 1 1 0 2 1 1 0 2 2 2 2 0 0 1 1 2 2 0 0 1 0 0 2 0 0 0 0 0 0 0 2 0 1 0 1 2 2 2 2 0 0 0 0 0 0 0 0 0 0 0 0 1 1 0 0 0 0 0 0 1 0 1 1 1 2 1 1 0 0 0 1 1 0 1 0 1 0 2 1 1 1 1 2 1 2 1 0 2 0 1 2 0 1 0 0 2 0 0 1 0 0 1 0 0 1 0 2 2 0 1 1 1 1 1 1 2 1 2 0 2 0 2 2 2 1 1 1 0 0 0 1 0 0 1 0 1 1 1 0 1 0 1 1 1 0 1 0 1 1 1 0 0 2 2 0 2 0 2 1 1 1 1 0 2 0 0 2 0 1 0 0 0 0 2 1 0 0 0 1 0 0 0 0 1 1 0 0 2 0 0 0 1 1 0 1 0 2 2 2 0 1 0 1 0 0 0 0 1 1 0 0 0 0 0 1 2 0 0 1 0 0 1 0 1 0 0 0 0 0 1 0 0 0 1 0 0 0 0 2 2 1 2 0 0 1 2 2 1 1 0 2 0 2 2 0 0 0 0 1 0 2 0 0 2 2 0 0 1 1 1 2 0 0 0 0 0 0 2 2 0 1 2 0 1 0 1 2 1 0 1 2 2 2 0 0 2 2 0 0 2 0 0 0 0 2 1 1 1 1 0 2 0 0 0 2 0 0 1 1 1 0 0 2 0 1 1 0 1 0 1 0 2 2 2 1 0 1 1 0 1 0 2 2 0 1 0 0 0 1 0 0 0 1 0 0 0 0 0 0 0 1 1 1 0 1 0 0 0 0 1 1 0 2 2 1 0 0 0 0 1 0 0 0 0 0 0 0 0 0 0 0 0 0 0 2 0 2 0 2 2 1 0 2 0 0 0 0 2 0 0 0 0 0 2 2 0 1 0 1 1 0 0 0 1 1 0 0 0 0 1 1 2 0 1 1 0 1 1 2 2 1 2 0 1 2 0 1 0 1 0 1 1 0 0 0 1 1 2 2 0 2 0 2 2 0 0 0 0 0 0 1 1 1 1 2 2 0 2 2 0 1 1 0 0 0 1 0 2 0 2 0 0 0 0 0 0 1 2 1 1 2 2 0 0 0 0 0 1 1 0 1 0 0 1 0 1 0 0 1 1 2 2 1 0 0 0 2 0 1 0 0 1 1 1 0 0 1 2 0 0 2 0 1 1 1 0 0 0 1 0 0 2 0 0 0 1 0 0 0 1 1 0 2 0 2 2 1 1 0 0 0 2 2 0 0 1 0 1 2 0 1 0 2 0 2 2 2 1 0 1 0 0 1 0 0 1 0 1 0 1 0 0 2 2 0 1 1 1 2 2 1 0 0 0 0 0 2 0 0 0 1 1 0 0 0 2 1 0 0 0 0 0 0 0 1 1 0 0 1 1 0 0 0 0 0 1 1 1 0 1 0 0 0 2 2 1 1 0 1 2 0 1 0 0 0 1 2 0 2 0 2 1 1 0 1 2 0 0 0 0 0 1 0 1 0 0 1 1 0 2 0 0 0 0 2 2 0 2 1 1 0 0 0 0 0 1 1 1 0 1 1 2 1 0 2 1 0 1 1 1 1 1 0 1 1 1 2 1 1 1 0 1 0 0 0 0 0 0 0 0 0 0 0 1 0 2 1 0 1 1 0 1 1 2 0 1 0 1 1 1 0 1 0 0 1 0 0 0 1 1 0 0 0 0 0 0 0 0 0 0 1 1 1 0 0 1 0 0 0 0 0 0 0 0 1
7 1 1 1 0 0 1 1 0 1 0 0 0 1 0 1 0 0 0 1 0 0 0 0 0 0 0 2 0 2 2 0 0 0 1 0 1 1 0 1 1 1 1 0 2 0 0 0 2 2 0 0 0 0 2 2 0 1 1 0 1 2 0 0 0 0 1 0 0 0 0 0 2 0 2 2 2 0 1 1 1 2 0 2 2 0 1 1 1 2 1 2 1 1 1 0 0 2 2 2 0 0 0 0 2 2 2 1 1 1 0 2 0 0 0 0 0 0 1 2 2 0 1 1 0 1 1 0 1 0 0 0 0 0 0 0 0 0 0 0 1 1 0 0 0 0 0 0 0 0 0 1 0 0 0 0 0 2 0 0 0 2 0 0 1 2 1 2 1 2 0 1 0 2 1 1 1 0 0 1 0 0 0 1 2 2 1 0 0 2 0 2 0 0 0 1 1 2 0 0 0 1 0 0 1 1 1 0 1 0 0 2 0 0 1 2 0 2 1 1 1 1 1 1 1 0 0 0 0 1 0 0 0 0 0 0 0 2 0 2 0 0 1 0 0 0 0 0 0 0 0 0 1 0 0 0 1 2 0 0 0 0 0 0 0 1 0 0 1 0 1 0 1 1 0 0 0 1 1 0 1 1 1 0 1 0 0 2 0 2 1 1 1 1 1 0 0 1 0 0 1 0 1 0 0 0 1 0 0 0 0 1 0 1 1 0 2 0 0 0 2 2 2 0 1 0 2 2 0 0 1 1 0 2 0 0 0 0 0 0 0 0 0 2 1 0 1 0 1 0 0 0 0 1 0 1 1 0 0 0 0 0 1 0 1 0 1 0 2 2 0 2 1 2 0 1 0 1 1 0 0 1 0 1 0 0 0 0 0 0 0 0 1 0 2 1 1 0 1 1 0 1 0 2 2 1 0 1 0 2 0 0 0 0 2 0 0 0 0 1 0 0 0 1 1 1 1 2 2 2 0 1 0 0 1 1 0 0 0 0 0 0 0 1 1 2 1 0 1 2 0 0 0 2 0 0 0 0 1 0 2 0 0 0 1 1 1 2 0 0 0 1 1 1 0 0 0 0 0 0 0 0 1 1 1 2 1 0 1 0 1 1 0 2 2 0 0 2 2 2 0 0 1 0 0 2 1 1 1 0 0 1 0 0 0 1 1 2 0 0 0 1 0 1 0 1 1 1 1 1 0 2 0 0 0 0 1 0 1 2 2 2 0 0 0 0 1 0 2 2 0 0 0 0 1 2 1 0 2 0 0 0 1 0 0 0 1 0 1 0 0 0 0 0 0 0 1 0 0 0 2 0 0 0 0 0 0 1 0 0 0 0 0 0 0 0 0 0 0 0 0 2 2 1 0 1 1 0 0 1 1 0 0 2 0 1 0 1 0 1 0 1 0 1 0 0 1 1 0 0 0 1 0 0 0 0 2 0 0 0 1 1 0 1 1 1 1 1 2 0 1 2 0 1 0 2 0 0 1 1 1 1 1 1 0 0 2 2 1 1 1 0 0 1 0 1 1 1 1 1 1 0 2 0 0 2 1 1 1 1 0 0 0 0 0 0 0 0 0 1 0 1 0 2 2 2 2 1 1 0 2 2 0 0 0 0 0 1 1 1 0 0 0 0 1 2 0 1 1 1 0 0 0 2 0 0 0 0 0 1 0 1 0 0 1 1 0 0 0 0 0 0 0 1 1 1 1 1 2 0 0 0 1 0 0 1 1 1 0 2 0 0 1 0 0 2 2 0 1 1 2 1 1 0 1 1 0 2 2 2 0 0 2 2 0 0 0 1 0 0 0 0 1 0 1 1 0 0 1 1 1 0 0 1 1 2 1 2 2 2 0 2 0 2 0 0 0 2 0 0 0 2 2 0 0 1 0 0 1 0 1 1 1 0 0 0 1 0 1 0 1 0 0 2 2 0 0 1 0 1 1 2 0 0 0 0 2 0 1 0 0 0 0 1 0 1 0 1 2 2 2 0 2 0 0 0 1 0 0 0 1 0 1 0 2 0 1 0 0 0 0 2 0 1 2 2 0 0 0 1 0 0 0 0 1 1 1 2 1 1 0 2 0 1 0 0 1 1 1 0 2 1 1 1 0 0 1 1 2 1 1 0 0 0 0 1 1 1 0 0 2 0 1 2 1 0 1 1 1 2 1 0 0 1 0 2 2 0 0 0 0 0 0 0 0 2 2 0 1 0 0 0 0 0 0 0 0 1 1 1 0 0 0 2 1 0 0 0 0 0 2 0
8 0 1 1 0 0 1 1 1 0 0 0 0 1 0 1 0 0 1 1 1 0 0 0 0 0 1 1 1 2 1 2 2 1 2 0 2 0 0 0 0 2 0 0 0 0 0 0 2 1 0 1 0 0 2 1 0 0 0 0 1 2 1 1 0 0 1 0 0 0 0 1 1 0 1 2 2 0 1 0 1 2 0 1 2 0 1 0 0 1 0 0 0 0 0 0 1 2 0 1 1 0 1 0 2 0 2 2 0 0 0 0 1 1 0 0 0 0 2 2 2 0 1 1 0 0 1 0 1 0 0 0 0 0 1 1 0 0 0 0 1 1 1 0 0 0 0 1 2 1 0 0 0 0 0 0 0 0 0 0 0 0 0 1 1 2 0 1 1 1 0 0 2 1 1 0 2 0 0 1 0 1 1 0 1 0 0 0 0 2 0 2 1 1 2 0 1 2 0 0 0 2 0 1 2 0 2 1 2 0 2 0 1 0 1 1 1 2 1 1 1 1 1 2 0 1 1 0 0 1 0 0 0 0 0 0 0 2 0 1 0 0 2 1 2 1 1 0 1 1 1 1 0 0 0 0 2 0 0 0 0 0 0 1 1 0 0 0 1 0 0 1 1 1 0 0 1 2 1 0 1 0 1 0 2 1 1 1 0 2 1 2 0 0 1 0 0 1 0 1 1 1 2 2 2 0 0 0 0 1 0 2 0 2 2 0 1 0 0 0 1 1 1 1 1 0 1 1 1 1 2 1 1 1 0 0 0 1 0 0 0 0 1 1 0 0 1 0 1 1 1 1 1 0 1 0 0 0 0 2 2 0 1 1 1 0 1 1 1 0 2 0 1 1 0 1 0 0 0 0 1 1 0 0 0 0 0 0 0 2 1 1 1 0 2 1 1 1 1 1 0 1 0 2 1 0 1 1 0 2 0 0 0 1 0 0 1 0 2 0 0 0 0 0 0 1 0 0 2 1 1 0 0 0 1 1 1 1 1 1 1 0 0 1 1 2 2 0 1 0 0 0 1 1 2 1 1 1 1 1 0 0 0 0 1 1 1 2 0 0 1 1 0 0 0 1 0 2 0 1 0 0 1 1 2 1 0 1 2 0 0 0 1 1 0 0 1 1 2 1 1 1 0 0 0 2 2 1 2 0 1 1 0 0 2 0 0 1 0 1 1 1 0 0 1 1 1 0 0 2 0 2 1 1 1 0 1 0 1 1 0 1 0 0 0 0 1 1 1 1 0 0 0 1 2 0 1 1 1 0 0 0 1 0 1 1 0 1 2 0 1 2 1 0 1 0 1 0 0 1 1 0 2 0 2 0 1 0 0 0 1 0 1 0 0 0 1 1 0 0 0 2 1 1 0 2 0 2 0 2 1 0 0 0 1 0 0 2 0 0 0 0 0 0 0 1 1 2 0 0 0 0 0 2 0 0 2 1 0 0 0 1 0 0 2 0 0 1 1 0 1 2 0 1 0 2 0 1 0 0 0 0 2 1 2 2 0 2 0 1 1 0 0 1 0 0 0 0 2 1 1 0 1 0 0 1 0 1 2 0 0 0 1 1 1 1 2 0 0 1 0 0 0 1 1 2 1 1 2 1 0 0 0 0 0 0 0 0 0 0 0 0 0 0 1 1 0 1 1 1 1 1 0 1 0 1 1 0 0 0 0 0 0 0 1 0 0 0 0 1 0 1 0 0 0 0 0 1 2 1 1 1 1 0 0 1 0 1 0 1 1 2 2 0 0 0 1 0 0 0 2 2 0 1 0 1 0 1 1 1 0 1 2 2 1 0 1 0 0 1 0 0 1 0 1 1 0 0 0 2 2 0 0 1 1 1 1 0 2 2 2 1 1 2 0 0 1 1 0 0 0 2 2 0 0 1 0 0 0 0 0 0 1 1 0 0 1 0 1 0 0 0 0 2 1 0 0 0 1 0 1 2 0 0 0 0 1 0 1 0 1 1 1 0 0 0 0 1 2 2 2 0 2 0 0 0 0 0 1 0 1 0 0 2 0 0 2 0 0 0 0 2 0 0 1 1 1 2 0 0 0 0 0 0 0 2 2 1 2 2 0 2 0 0 1 1 1 0 0 1 0 2 0 2 1 1 0 0 0 0 1 2 2 2 1 1 1 1 1 0 0 0 2 0 0 0 0 1 2 1 1 1 0 0 2 0 0 0 1 0 0 0 0 1 0 2 2 0 1 1 1 0 1 1 0 1 1 1 0 2 1 0 0 0 0 1 0 0 0 0 1 1
9 0 1 1 0 1 1 0 0 1 0 1 0 0 0 0 0 0 1 2 1 1 0 1 1 1 0 1 1 2 0 1 1 1 0 0 2 1 0 0 0 2 0 0 2 1 0 0 1 2 0 0 1 1 1 1 0 1 0 2 0 1 0 0 0 0 2 1 0 0 0 1 1 0 1 2 2 0 2 0 2 2 0 0 2 0 0 0 0 1 0 1 1 2 1 0 0 0 0 2 2 0 0 0 2 1 2 1 1 0 0 2 2 2 2 2 2 0 1 1 1 0 1 1 0 0 1 1 2 1 0 0 0 0 0 0 1 0 0 0 1 1 0 0 0 0 0 0 0 0 0 0 0 0 0 0 0 1 1 0 0 1 0 1 2 2 0 0 0 2 0 0 1 0 1 1 1 0 0 1 0 1 0 1 1 1 1 2 0 0 0 2 1 1 2 0 1 1 0 1 0 0 0 1 1 1 1 1 1 0 1 1 2 0 1 2 0 0 0 0 1 1 1 2 0 0 0 0 1 1 0 0 0 0 0 0 1 2 1 1 1 0 2 0 1 1 0 0 0 0 0 0 0 0 0 0 0 0 0 0 0 0 1 2 1 0 1 0 1 0 0 2 2 2 1 1 0 1 2 0 1 0 2 1 2 0 0 2 0 2 1 1 0 0 2 0 1 0 0 0 0 0 1 1 1 0 0 0 0 0 0 1 0 2 2 0 1 0 0 0 1 1 2 0 1 0 1 0 1 1 1 2 0 1 0 0 0 1 0 0 0 0 0 2 0 0 2 0 1 1 1 1 1 0 1 0 0 0 1 0 0 0 1 1 1 0 0 0 1 1 1 1 0 2 1 0 0 1 1 0 1 2 0 0 0 1 0 0 0 0 0 0 0 0 2 1 1 1 1 1 0 1 0 2 1 0 1 0 0 1 0 0 0 0 0 0 2 0 0 0 0 1 0 0 0 1 0 1 2 1 1 1 0 0 0 0 0 0 0 0 1 0 0 0 2 1 1 1 2 1 0 0 0 2 0 0 0 0 1 0 0 0 0 0 1 1 1 1 0 1 1 1 0 0 1 0 1 1 0 1 1 0 1 1 1 1 1 0 1 1 1 1 1 1 0 0 0 2 2 1 0 0 2 2 0 0 2 1 2 0 1 1 0 0 1 0 0 2 0 2 2 0 0 0 1 1 0 2 2 1 1 0 0 0 1 1 1 0 2 2 1 1 0 1 1 1 2 0 2 2 0 1 0 0 0 2 0 0 0 1 1 0 1 0 1 1 0 2 1 1 1 1 0 0 0 0 1 0 0 0 2 0 2 0 2 0 1 2 0 0 0 0 0 0 0 0 0 1 0 1 1 1 1 0 0 1 1 1 0 1 1 0 0 0 1 0 0 1 1 0 0 1 0 1 0 0 2 1 0 0 0 0 0 1 0 1 2 0 1 0 0 1 0 0 1 1 1 0 0 0 0 1 0 0 0 0 0 1 1 0 0 0 1 1 2 2 0 1 1 1 1 1 1 0 1 0 1 0 2 0 1 0 1 1 1 1 0 1 0 0 0 0 0 0 2 0 2 0 0 1 0 0 0 1 1 1 0 1 2 1 0 0 0 1 0 0 0 0 0 0 0 0 0 0 1 0 1 0 0 1 0 0 0 2 0 1 0 0 0 2 0 2 1 1 2 0 0 0 0 0 0 0 0 0 0 0 0 0 1 0 0 0 1 0 0 1 1 1 0 2 1 1 2 1 1 0 1 0 2 2 1 0 0 1 1 1 0 2 1 1 1 1 2 2 2 1 0 1 0 0 0 0 0 0 2 1 2 0 0 2 2 0 1 1 1 2 2 1 1 0 0 0 0 2 0 0 0 1 0 0 0 2 2 0 0 1 0 1 2 1 1 1 0 0 0 0 1 0 0 0 0 0 0 2 2 0 0 0 0 0 1 1 0 0 1 0 1 1 2 0 1 0 0 0 0 0 0 1 1 2 2 0 2 0 0 0 1 0 1 0 1 0 0 2 2 0 2 0 0 2 1 1 0 0 2 2 0 1 0 1 0 0 0 0 1 1 1 0 1 1 0 1 1 1 1 1 1 0 1 0 0 2 1 1 1 1 1 2 2 0 0 0 2 0 0 2 2 0 0 0 1 0 2 0 0 2 2 1 1 0 1 1 0 0 1 1 1 0 1 0 0 0 0 0 0 1 1 0 2 0 0 0 1 2 0 0 0 0 0 1 0 0 0 0 0 2 0 0 0 0 0 1
10 1 0 2 1 0 2 1 0 1 0 0 1 0 0 0 0 0 2 2 1 0 0 1 1 1 1 2 0 2 1 0 2 2 1 0 1 2 1 0 0 0 0 1 1 1 0 0 2 0 0 1 1 0 1 0 0 0 1 0 2 2 0 0 0 0 1 2 0 0 0 2 2 0 1 2 2 1 1 0 1 2 1 1 1 0 0 0 0 2 0 0 0 1 0 0 0 2 1 1 0 0 0 0 2 1 2 0 1 0 0 1 0 2 0 2 1 1 1 1 1 0 2 0 0 0 2 0 1 0 0 0 0 0 0 0 0 0 0 0 1 1 0 0 0 1 0 0 0 0 0 1 0 0 0 0 0 1 0 0 0 0 1 0 2 2 1 2 0 0 2 2 0 1 1 0 1 0 0 0 0 0 0 1 1 1 1 2 0 0 1 2 0 1 2 0 0 2 0 1 1 0 0 1 0 1 2 1 1 0 2 0 1 0 1 1 0 1 1 0 1 1 2 2 0 1 1 0 0 1 1 0 0 1 1 0 1 2 0 2 0 0 1 0 1 1 0 0 0 0 0 0 0 0 1 1 1 1 0 1 1 1 1 1 1 0 0 0 1 1 0 1 1 2 0 1 0 1 1 0 1 0 1 0 1 0 1 2 0 2 1 0 0 0 2 0 1 0 0 0 0 0 1 1 0 0 1 1 0 0 0 1 0 2 2 0 2 0 0 0 1 1 2 2 1 0 1 1 1 1 1 0 2 0 0 0 0 1 0 1 1 1 2 2 0 0 2 0 0 0 0 0 1 0 1 1 1 1 0 1 1 0 2 0 2 1 0 2 2 0 2 0 1 2 0 1 0 0 0 0 1 0 0 0 0 0 0 0 0 0 0 0 0 0 2 1 1 1 1 1 0 0 0 2 2 0 0 0 1 0 0 0 0 0 2 0 0 0 0 0 0 1 0 1 0 1 0 0 0 0 0 0 0 1 0 0 0 0 0 0 0 0 0 1 0 1 1 0 2 1 0 1 2 2 2 2 0 2 1 2 2 0 0 0 0 0 0 1 0 1 0 0 2 2 0 0 0 2 0 0 2 2 2 2 0 2 2 1 2 1 1 0 0 2 2 0 0 2 2 1 0 0 2 2 0 0 2 1 1 0 0 1 1 0 1 0 0 1 0 2 1 0 0 0 1 1 1 0 0 2 0 1 0 0 0 0 0 0 0 1 1 1 0 1 1 1 2 0 2 2 0 1 0 0 1 1 0 0 1 1 1 0 0 0 0 0 1 0 0 0 0 0 0 0 0 0 2 0 0 0 2 0 2 0 0 2 0 0 0 0 0 0 0 1 1 0 1 1 0 1 1 0 2 0 0 0 0 1 0 0 1 0 0 0 2 0 0 1 0 0 0 0 0 0 0 0 2 1 0 0 1 1 1 1 0 2 2 2 0 0 0 2 0 1 1 1 1 2 0 0 0 1 0 1 0 2 1 1 0 0 0 0 1 0 0 1 1 2 0 1 0 0 0 0 0 1 2 0 1 1 0 0 2 0 0 1 1 2 2 0 0 0 0 1 1 1 2 0 0 1 0 0 0 0 1 0 1 2 1 0 0 0 0 0 0 1 0 0 0 0 0 1 1 0 0 2 0 0 0 0 0 0 0 2 0 0 0 0 1 2 0 2 1 0 2 0 0 1 0 1 1 0 0 0 0 0 0 1 2 1 1 0 2 0 0 0 1 1 0 1 0 1 2 1 1 1 2 0 1 1 1 0 0 0 1 2 0 1 0 2 0 2 2 2 1 0 0 0 0 0 1 0 0 0 2 0 1 0 2 0 2 0 0 1 1 2 1 0 2 1 1 1 0 2 0 0 0 2 1 0 0 2 1 0 0 0 0 0 0 0 0 0 1 0 0 1 1 0 1 0 0 0 0 2 2 0 0 0 0 0 1 1 0 1 0 0 0 0 1 0 0 0 0 1 0 1 0 1 2 2 1 1 2 0 0 0 0 0 0 0 2 0 1 1 2 1 2 0 0 0 0 2 0 0 1 1 0 1 0 0 0 0 0 0 1 1 1 2 2 1 0 1 0 1 1 2 2 1 0 0 0 2 0 2 0 0 0 1 1 0 0 0 2 1 0 1 2 0 0 0 1 0 1 0 1 0 1 0 0 0 2 0 0 0 2 0 0 0 0 0 0 0 0 0 0 0 1 0 2 0 0 0 1 1 0 0 0 0 1 2 1 0 0 1 1 0 0 1 1 0 0 0
11 0 1 1 0 0 1 2 0 2 0 0 0 0 0 0 0 0 1 1 2 1 0 2 1 1 0 1 1 1 1 2 2 1 1 1 1 1 0 1 1 1 0 0 1 0 1 0 0 2 0 1 1 1 0 0 1 1 2 1 0 1 0 0 0 0 1 1 0 0 0 1 2 0 1 2 2 0 2 0 2 2 0 1 2 0 1 0 0 2 0 1 0 2 1 0 0 1 0 1 1 2 0 0 2 2 2 0 2 0 0 2 1 2 0 2 1 0 1 1 1 0 1 1 0 0 1 1 1 1 0 0 0 0 0 0 1 0 0 0 0 2 0 0 0 0 1 0 1 1 0 0 0 0 0 0 0 1 0 0 1 1 0 0 2 2 1 1 1 1 1 1 0 1 1 0 2 0 0 1 0 2 1 1 2 1 1 2 1 2 0 2 0 1 2 0 0 2 0 1 1 0 0 1 1 1 2 2 1 0 1 0 1 0 1 2 0 1 2 2 0 0 2 2 0 1 1 0 0 0 0 0 1 0 0 0 0 2 0 1 0 1 2 1 2 2 0 0 0 0 0 0 0 0 0 0 1 1 0 1 1 1 0 2 0 0 0 0 1 1 0 2 1 1 1 1 0 0 2 1 1 1 2 0 2 0 1 1 1 2 0 1 0 0 2 0 0 1 1 0 1 0 0 0 0 0 0 0 0 0 0 2 0 0 0 0 2 0 1 1 1 2 1 0 0 0 1 2 0 0 2 1 0 1 0 0 0 1 0 0 1 0 1 1 0 0 1 0 1 0 0 1 0 0 0 0 0 0 0 0 0 0 1 0 1 0 1 2 2 0 2 0 0 2 0 0 0 1 1 1 1 2 0 0 1 2 0 0 0 0 0 0 2 0 2 2 2 0 1 1 0 1 0 1 1 0 0 0 0 1 0 0 0 0 1 0 1 0 0 0 0 2 2 2 0 1 0 0 1 1 0 0 1 1 2 1 0 1 0 0 2 0 0 1 1 1 1 1 1 2 0 0 1 1 2 1 1 1 2 0 0 0 0 0 0 0 0 2 0 0 1 1 2 2 0 0 0 2 1 1 1 0 0 0 2 1 0 0 1 0 1 1 1 1 0 0 0 2 2 1 0 0 2 1 0 1 1 1 1 0 0 2 0 0 1 1 0 2 0 1 1 1 0 0 0 2 2 1 1 1 1 0 1 0 1 0 1 1 2 1 0 1 0 0 0 1 0 1 1 1 0 0 0 0 1 1 1 0 0 0 0 0 1 0 0 0 1 1 0 1 0 1 0 0 0 0 1 0 0 1 2 0 1 0 1 0 1 0 0 0 0 0 1 1 1 0 0 0 0 0 0 2 1 1 0 1 1 1 0 0 0 0 0 1 0 0 0 1 1 0 0 1 0 0 0 0 2 0 0 0 0 0 1 1 0 0 2 0 1 0 0 2 1 1 1 0 0 1 1 0 1 2 0 2 0 2 0 0 1 0 0 0 2 0 0 1 0 1 0 0 0 1 0 0 0 1 1 1 1 1 0 1 2 0 0 1 2 1 2 0 1 1 0 0 0 0 0 0 0 1 0 0 0 0 0 2 2 1 2 0 0 0 0 0 0 1 0 2 2 2 0 0 0 0 0 1 0 0 0 0 0 0 0 2 0 1 0 0 1 2 0 0 0 0 0 0 0 0 0 1 1 1 0 1 0 0 0 0 1 0 0 0 1 1 0 1 1 2 0 2 0 0 0 1 1 2 1 0 1 1 2 1 0 0 1 2 1 0 0 2 0 2 2 2 2 1 1 0 0 0 0 0 2 0 0 0 1 1 0 0 0 0 0 1 1 2 1 1 2 2 2 2 0 0 0 0 0 1 0 0 0 2 1 2 0 1 0 0 1 0 0 1 0 0 0 0 0 0 0 1 0 0 0 1 1 0 1 0 1 0 1 2 0 0 0 0 1 0 1 0 0 0 1 0 0 0 0 1 2 2 2 0 2 0 1 1 0 1 0 0 2 0 0 1 2 1 1 0 1 1 1 1 0 0 0 0 2 0 1 1 0 0 0 0 1 1 1 1 2 1 0 2 0 0 0 1 2 1 0 0 0 2 0 2 0 0 1 2 2 0 0 0 2 0 0 0 1 0 0 0 1 0 2 0 0 0 0 0 0 1 1 0 0 0 1 1 1 0 0 1 0 0 1 1 0 1 1 0 0 0 0 0 0 0 0 0 0 0 0 1 0 0 0 0 0 0 1 0 0 0 1 0
12 0 2 1 0 0 1 0 0 2 0 0 0 0 0 0 0 0 2 1 1 1 0 1 0 0 1 1 0 2 1 0 2 2 0 0 1 1 0 2 2 0 0 0 1 0 1 0 2 0 0 1 1 0 1 1 0 1 1 2 0 1 1 0 0 0 1 0 0 0 0 1 2 0 2 1 1 0 1 1 1 2 1 0 0 0 0 0 0 2 0 0 0 2 0 0 0 2 0 1 1 1 0 0 1 1 1 0 1 0 0 1 1 2 1 2 2 0 1 0 0 1 1 1 1 1 0 0 0 0 0 0 0 0 0 0 0 0 0 0 1 1 1 0 0 0 1 0 0 0 0 1 0 0 0 0 0 1 1 1 1 0 0 1 2 2 2 0 1 2 0 0 1 1 1 0 2 2 0 1 0 0 1 1 2 1 2 2 1 1 0 2 1 1 1 1 0 2 0 1 1 0 1 0 1 0 2 1 2 0 1 1 2 0 2 2 0 0 0 1 1 1 1 1 1 1 1 0 0 1 0 0 0 0 0 0 0 2 0 0 1 1 1 0 2 1 1 0 0 0 0 0 0 0 0 0 1 0 0 0 0 0 0 1 1 0 1 0 1 0 1 2 2 2 0 0 1 1 2 0 0 0 1 0 1 1 0 2 0 2 0 0 0 0 2 0 0 0 0 0 0 0 1 0 0 0 1 0 0 0 0 1 0 1 1 0 1 0 1 1 0 0 2 0 1 0 1 2 0 0 1 1 1 1 0 0 0 1 0 0 0 0 2 1 0 0 2 0 1 0 0 1 0 1 1 1 1 0 0 1 1 0 2 0 2 0 2 0 0 0 2 0 0 2 0 0 0 0 0 0 1 0 0 0 0 0 0 0 0 1 0 0 0 1 2 0 0 1 1 0 0 0 0 1 1 1 0 1 0 1 0 0 0 0 0 2 0 0 1 0 0 1 0 1 1 2 0 0 1 0 0 0 0 1 0 0 2 1 1 1 2 0 0 1 1 0 1 2 2 0 0 0 1 2 1 1 0 0 1 0 0 0 1 0 0 1 1 2 0 0 0 0 0 0 1 1 1 1 0 1 1 0 1 1 1 2 1 1 2 0 0 0 2 1 0 0 0 0 0 2 2 2 1 0 0 2 1 0 1 0 1 1 0 0 1 0 0 2 1 2 1 0 0 0 0 1 0 0 0 2 0 2 2 0 2 0 0 0 0 1 1 1 0 0 0 0 1 1 2 1 0 0 0 0 1 1 1 0 1 1 1 0 1 1 0 0 0 0 1 0 0 2 0 0 0 0 0 1 0 2 1 1 1 0 1 1 0 2 0 0 0 0 0 1 1 0 1 1 0 1 1 1 1 1 0 2 1 2 0 1 0 0 0 0 1 0 1 0 0 0 0 0 0 0 0 0 2 1 0 0 0 0 0 2 0 1 2 1 1 0 0 0 1 1 1 1 1 2 2 0 0 1 0 0 0 1 0 0 1 0 0 0 1 1 1 1 1 2 1 0 0 0 1 0 0 0 0 0 1 1 0 1 2 0 0 2 1 1 1 0 0 0 2 0 0 1 2 0 0 1 0 1 0 2 2 2 1 2 2 0 1 1 0 0 0 0 0 0 0 0 0 1 2 0 0 1 0 1 0 0 0 0 0 1 0 1 0 0 2 2 1 0 0 0 0 1 0 1 0 0 0 0 0 0 1 0 0 0 1 0 0 0 0 0 0 2 1 2 0 1 1 0 1 0 0 0 1 0 1 2 1 0 0 0 0 2 0 2 1 2 0 1 1 0 0 0 0 1 0 0 0 0 0 0 1 2 2 0 1 1 2 0 1 0 0 1 1 1 2 2 1 2 1 2 0 0 1 1 0 1 0 1 1 1 0 0 0 0 0 1 1 0 2 0 1 1 1 0 0 0 0 0 0 1 1 0 1 1 0 0 1 1 0 0 0 0 0 0 1 0 0 1 2 0 0 1 0 0 1 1 1 0 0 0 0 1 0 0 0 0 1 0 0 2 2 0 2 0 0 0 0 2 0 1 1 1 1 1 0 0 0 0 0 0 2 1 1 2 2 2 0 2 0 0 1 0 0 1 0 0 0 2 0 1 1 1 1 1 1 0 0 1 1 1 1 0 0 0 0 0 2 0 2 1 0 1 1 0 1 1 1 0 0 0 1 0 0 0 1 0 0 1 0 0 1 1 1 0 1 0 0 0 0 0 0 0 0 0 1 2 0 0 0 0 0 0 0 1 1 0 0 0
13 0 2 1 0 0 0 0 0 1 0 0 0 1 0 1 0 0 0 1 0 0 0 0 0 0 1 2 0 2 1 2 1 1 1 0 1 2 0 0 0 0 0 0 2 0 1 0 1 2 0 0 1 0 0 0 0 0 1 0 1 2 2 2 0 0 2 1 0 0 0 1 1 1 1 2 2 0 1 1 1 2 0 1 2 0 0 0 0 2 0 2 0 0 0 0 1 2 1 1 0 0 0 1 2 0 2 1 1 0 0 2 1 1 1 1 1 0 0 1 1 1 1 1 0 0 1 0 2 0 1 1 0 0 0 0 0 0 0 1 1 1 0 0 0 0 0 0 0 0 0 2 0 1 0 1 1 0 0 0 2 0 0 0 1 2 2 1 1 2 0 0 1 1 1 0 2 0 0 1 0 1 0 0 0 0 0 2 1 2 0 2 1 2 2 1 1 2 0 1 1 1 0 0 1 1 1 0 1 0 0 2 2 0 2 2 0 0 1 1 0 0 1 1 1 0 0 0 0 2 1 0 1 1 1 0 1 2 0 2 0 0 2 1 2 2 0 0 0 0 0 0 0 0 0 0 0 1 1 2 1 1 1 1 1 1 0 0 1 0 0 1 0 0 1 1 0 0 1 0 0 1 2 0 0 1 0 2 0 2 0 1 0 0 2 0 0 2 0 2 0 0 2 1 1 0 0 0 0 0 0 1 0 1 1 0 2 1 1 1 0 0 0 0 1 0 1 1 1 1 2 1 0 1 0 0 0 2 1 0 0 0 1 1 0 0 1 1 2 2 2 0 1 1 0 2 2 0 0 2 2 0 1 1 1 0 0 0 1 1 1 1 1 2 0 2 0 0 0 0 0 0 2 2 2 2 0 1 1 0 1 1 1 0 2 0 1 1 0 0 0 0 0 2 1 0 1 0 0 1 0 0 0 1 1 0 1 0 0 0 0 0 0 0 1 2 2 1 2 0 2 0 0 0 1 1 0 1 1 1 0 0 0 1 0 2 2 1 1 1 0 0 1 1 2 1 1 1 0 0 0 0 0 1 0 1 1 2 0 0 0 0 0 0 0 1 0 2 1 0 0 0 1 1 1 1 0 1 2 1 1 0 0 2 0 0 0 0 0 2 2 2 1 1 0 1 2 2 1 0 0 1 0 1 1 1 0 2 0 1 1 1 0 0 0 1 0 0 0 2 0 1 1 0 1 0 2 0 1 1 0 1 0 1 1 1 1 2 1 1 0 0 0 1 2 0 1 0 1 0 0 0 0 1 0 0 1 2 1 1 1 0 1 0 0 0 1 1 0 1 2 0 1 0 1 1 0 2 1 1 0 0 1 0 0 0 1 0 0 1 0 2 1 2 0 2 1 1 0 0 0 0 0 0 1 1 0 1 1 0 1 2 0 0 0 0 2 0 1 1 0 0 2 1 0 1 2 2 0 1 0 0 0 1 0 1 1 2 0 0 0 2 0 2 0 2 0 1 1 0 0 0 2 2 2 2 1 2 0 2 1 0 1 0 0 0 1 0 2 0 1 0 2 1 0 0 2 2 1 0 0 0 0 0 1 0 1 0 0 1 1 0 0 2 2 2 2 2 2 0 0 0 0 1 0 0 0 0 0 0 0 1 0 1 0 1 1 0 0 0 0 0 0 2 0 0 0 0 1 1 0 0 0 0 0 0 0 1 0 0 0 0 0 1 1 0 1 0 2 0 0 0 2 0 0 0 1 2 0 2 0 1 1 0 0 0 1 0 1 0 2 2 0 1 1 2 1 1 1 1 1 1 2 1 1 1 0 0 0 0 0 0 0 0 2 2 1 1 0 0 0 0 1 0 0 2 1 1 2 2 1 2 0 2 0 0 0 1 1 0 0 1 1 0 0 1 0 0 2 0 0 1 1 0 0 0 0 0 0 0 0 0 0 2 2 0 0 0 0 0 0 0 0 0 1 0 0 0 2 0 1 0 2 1 0 0 0 1 2 2 1 0 2 0 0 0 1 1 0 0 2 0 1 1 2 1 2 0 0 0 0 1 0 1 2 2 0 1 0 1 0 0 0 0 1 1 2 2 2 2 0 2 1 1 2 2 2 1 0 0 0 2 0 2 0 0 0 0 2 2 0 0 1 1 0 2 2 1 0 0 1 0 2 1 0 0 1 1 1 1 2 0 2 0 0 2 2 0 1 1 0 0 0 0 0 2 2 0 1 0 0 0 1 1 1 2 2 0 0 0 0 0 0 0 0 0 1 0 0 0 0 0
14 1 1 1 1 1 2 1 0 0 0 0 0 2 1 1 0 0 1 1 1 1 0 0 0 0 0 2 0 2 1 1 0 0 2 0 2 1 0 0 0 1 0 1 1 1 0 0 2 1 0 0 0 2 0 1 0 0 1 1 0 1 2 0 0 1 2 0 0 0 0 1 1 0 1 1 1 0 2 0 2 2 0 1 1 0 0 0 0 1 0 0 2 1 0 0 0 0 0 1 2 0 0 0 2 0 1 1 1 0 0 2 0 1 0 1 0 0 2 0 0 0 2 0 0 0 2 0 1 0 0 0 0 0 0 0 0 0 0 0 1 1 0 0 0 0 0 0 0 0 0 1 1 0 1 1 0 0 1 0 0 1 0 1 0 1 0 0 1 2 0 0 0 0 0 0 2 0 0 2 0 2 0 0 1 1 0 1 1 2 0 2 1 1 1 0 0 2 1 0 0 1 1 0 1 0 2 1 1 0 0 2 1 0 1 2 0 0 2 0 0 0 2 2 0 1 1 0 1 2 0 0 0 1 1 0 0 2 0 1 0 1 2 0 1 1 1 0 0 0 0 0 0 0 0 1 1 0 1 1 0 0 0 1 0 0 0 0 1 0 0 1 0 0 0 0 0 1 2 0 2 0 2 0 1 1 0 1 1 2 1 2 1 0 2 0 1 1 0 0 0 1 1 0 0 0 0 0 0 0 0 1 0 0 0 0 2 0 2 2 0 0 0 0 1 0 2 2 0 0 2 1 0 1 0 0 0 0 0 0 0 0 2 2 0 0 1 0 2 2 2 0 0 0 2 0 0 0 0 2 2 0 2 0 2 1 1 1 2 1 1 1 1 2 0 0 0 1 1 0 0 0 0 0 0 0 0 1 1 0 0 0 1 0 1 1 1 0 1 2 0 2 0 2 2 1 0 0 0 1 0 0 0 0 2 0 0 1 0 0 0 1 0 2 1 2 1 0 1 0 1 0 0 1 1 0 0 0 1 0 1 0 0 1 1 2 2 2 2 1 0 0 0 2 1 0 1 1 2 0 1 0 0 1 1 2 2 1 0 1 0 0 1 1 1 1 1 1 1 0 1 0 0 0 2 2 0 0 0 0 2 2 0 1 0 0 0 1 1 2 0 0 1 1 0 1 1 1 1 0 0 2 0 0 0 0 0 2 0 0 0 2 1 1 0 1 0 0 0 0 0 0 2 2 2 0 1 0 0 1 1 1 0 1 1 0 1 2 0 0 0 0 0 0 1 2 1 2 1 1 1 0 1 0 0 0 1 1 1 0 1 2 1 0 0 0 2 2 0 2 2 0 1 0 1 0 0 0 0 0 1 1 0 0 0 0 1 1 0 1 1 1 0 1 1 2 1 1 0 0 0 0 0 1 2 0 0 2 0 1 0 1 0 0 0 1 1 1 0 0 0 0 1 0 0 1 1 0 1 0 1 2 0 0 2 0 0 1 2 0 1 1 0 0 1 1 0 0 1 0 0 0 0 2 2 2 2 1 0 0 0 1 0 1 0 0 0 0 1 1 0 1 1 0 0 1 0 2 1 1 0 0 0 1 1 0 1 0 0 0 0 0 0 0 1 1 0 2 2 0 1 0 0 2 0 1 0 0 0 0 0 0 0 1 0 2 1 2 1 1 0 0 0 2 0 0 1 0 1 2 0 1 0 1 1 0 0 1 0 0 0 0 0 0 0 0 0 0 1 0 0 0 1 0 0 1 1 2 0 2 0 0 2 2 2 2 1 0 1 1 1 1 0 0 0 2 0 1 1 1 0 1 2 2 2 0 0 0 0 1 0 0 2 0 0 1 0 0 0 2 2 0 2 0 0 2 2 1 2 2 1 2 0 2 1 0 0 1 0 1 0 1 2 2 0 0 0 1 1 1 1 0 0 0 0 0 0 0 1 0 0 0 0 2 2 0 0 1 0 0 2 2 0 0 0 0 0 1 0 0 0 0 1 1 0 1 0 0 1 2 2 0 2 0 0 0 1 0 0 0 1 0 1 2 2 0 2 0 0 2 1 1 0 0 1 1 1 1 0 1 0 0 1 1 2 1 1 1 2 0 0 2 0 1 0 1 2 2 1 0 1 1 0 1 0 0 0 1 1 0 0 1 2 2 0 1 1 0 0 0 1 0 2 1 0 1 2 0 0 1 1 0 0 0 1 0 0 1 1 0 0 0 0 0 0 0 1 0 2 0 0 0 0 0 0 0 0 0 0 2 0 0 0 1 1 0 1 0 0 0 1 0
15 0 2 1 0 0 0 0 0 1 0 0 0 0 0 0 0 0 0 1 0 0 0 0 0 0 0 1 2 2 1 1 1 1 1 0 1 0 0 1 0 1 0 1 2 1 1 0 0 2 0 1 1 0 1 0 1 0 0 1 1 2 0 0 1 1 2 0 0 0 0 1 1 0 0 2 2 0 1 0 1 2 0 1 1 1 1 0 0 2 0 0 2 2 1 0 0 1 0 0 0 1 0 0 2 1 2 1 1 0 0 2 1 2 1 1 1 0 1 1 1 1 2 0 0 0 2 1 2 0 0 0 1 0 0 0 2 0 0 0 0 2 0 0 0 0 0 0 0 0 0 2 0 0 0 0 0 0 1 0 1 0 0 0 1 2 0 0 0 2 0 1 0 2 0 0 1 0 0 0 0 0 0 1 2 2 1 0 0 2 0 2 0 0 2 0 0 2 0 1 1 0 0 0 2 1 1 0 0 0 2 1 1 0 2 2 0 0 0 1 1 1 2 2 0 2 2 0 0 1 0 0 0 0 0 0 0 2 0 2 0 0 2 0 2 2 1 0 0 0 0 0 0 0 1 1 1 1 0 0 0 0 0 1 1 0 1 0 1 0 0 2 0 0 0 0 0 1 2 0 1 0 2 1 2 0 0 0 0 1 0 0 1 0 2 0 0 0 0 0 1 0 0 0 0 0 0 0 0 0 0 1 0 1 0 0 2 0 1 1 0 0 0 0 1 0 1 1 0 0 2 1 0 2 0 1 1 1 0 0 0 0 2 2 0 0 2 0 2 2 2 0 1 0 0 1 1 0 0 0 1 1 1 0 1 0 0 2 2 0 2 0 0 2 0 0 0 0 0 0 1 0 0 0 0 1 0 0 0 1 0 0 0 0 2 0 1 1 1 1 0 1 0 2 2 0 0 0 1 1 0 0 0 0 2 0 0 1 0 0 1 1 0 1 1 2 1 0 0 0 0 0 0 0 0 0 1 2 1 1 1 0 0 1 1 2 2 0 0 2 0 2 1 2 1 1 0 1 1 1 1 0 1 0 1 1 1 2 0 0 1 1 1 1 0 0 1 0 0 0 0 0 0 0 2 1 0 0 1 1 1 1 1 1 0 0 0 2 2 2 0 0 2 2 0 0 1 1 2 0 0 2 0 1 1 1 1 2 0 1 0 0 0 1 1 0 0 1 1 0 1 0 0 0 0 0 2 0 2 2 0 2 0 1 1 2 1 0 2 2 0 1 0 0 1 1 0 0 1 0 0 0 0 1 0 0 0 1 1 1 0 1 1 0 1 0 1 1 0 2 2 1 2 0 2 0 1 1 1 1 0 0 1 1 1 0 0 0 0 0 0 1 1 0 1 1 0 1 0 0 0 0 0 0 1 0 1 1 1 0 0 2 0 0 0 1 1 0 0 0 0 0 1 1 0 1 2 2 0 0 1 1 0 1 1 2 2 1 1 0 0 2 0 0 0 1 0 0 0 1 1 0 0 1 1 1 1 2 2 0 1 0 0 2 0 0 0 0 2 0 0 0 1 0 0 1 1 1 2 0 0 0 1 0 0 2 2 0 0 0 0 0 0 1 0 2 2 2 2 1 0 0 0 0 0 0 0 1 1 1 0 0 1 0 0 1 0 0 0 0 0 0 0 2 0 1 1 0 1 1 1 0 0 1 1 0 0 1 0 0 0 0 0 1 0 1 2 0 2 0 0 0 1 0 0 1 2 0 0 2 0 0 1 0 0 0 2 0 0 0 1 1 1 1 0 1 1 2 1 2 0 1 2 1 1 0 0 1 0 0 0 0 2 0 0 0 1 0 1 1 1 0 0 2 2 2 2 0 1 1 1 1 0 2 0 1 0 1 0 0 0 2 1 1 0 1 0 0 1 0 1 1 1 0 0 1 1 0 0 0 0 0 0 2 2 0 0 0 0 0 1 2 0 0 1 0 0 0 1 0 0 0 1 0 0 0 0 2 2 2 1 1 2 0 0 0 0 0 0 0 1 0 0 1 1 1 1 1 2 0 0 2 0 2 2 2 0 1 0 0 0 0 0 0 1 1 1 2 2 1 0 1 0 2 0 1 1 1 1 0 0 0 1 2 1 0 0 2 2 0 1 1 2 2 1 1 2 0 0 0 1 0 2 0 0 0 0 0 0 2 0 1 0 0 1 1 1 0 1 0 0 0 0 0 0 0 0 0 1 0 0 0 2 2 0 0 1 0 0 1 0 0 0 0 0 0 0 0 0 0 0 1
16 0 1 1 1 0 1 2 0 1 0 0 0 0 0 0 0 0 0 1 0 0 0 0 0 0 1 1 0 2 1 0 1 1 1 0 1 1 0 0 0 0 0 1 1 1 1 0 1 1 1 1 0 0 2 0 0 0 2 1 1 1 0 0 1 1 0 1 0 0 0 0 2 0 1 2 1 0 2 0 2 2 0 1 2 0 0 0 0 2 0 1 2 2 0 1 0 1 1 2 2 0 0 1 2 0 2 1 1 0 0 2 1 2 1 2 2 0 1 1 1 1 2 0 1 0 1 2 2 0 0 0 0 0 1 1 1 0 0 0 2 0 2 0 0 0 0 2 2 2 0 0 0 2 0 1 0 0 0 0 2 0 0 1 2 2 0 1 0 0 2 1 2 0 2 0 1 0 0 1 0 1 1 0 1 0 1 1 0 0 0 1 0 1 2 1 1 2 0 2 2 0 0 1 1 2 2 1 1 0 0 2 1 0 1 2 1 0 2 2 0 0 2 2 0 1 1 1 1 0 0 0 0 0 0 0 0 2 0 1 0 1 1 1 2 2 0 0 1 1 1 1 0 0 0 0 1 0 0 1 1 1 0 0 0 0 1 0 0 0 0 2 1 1 1 0 0 1 1 0 1 0 0 0 0 0 0 0 0 1 0 0 0 1 0 1 0 1 0 1 1 0 1 0 0 0 0 0 1 0 1 0 0 1 1 0 1 0 1 1 0 1 1 0 2 0 2 0 2 2 2 1 0 1 0 0 0 0 0 0 1 0 1 1 0 0 1 0 0 0 0 2 1 0 1 0 0 0 0 0 1 1 2 0 2 1 0 1 1 0 2 0 1 1 0 1 0 0 0 0 0 0 0 0 0 0 0 0 0 1 1 2 0 0 2 1 1 0 0 0 0 0 0 0 0 0 0 0 0 2 0 0 0 0 0 0 2 0 0 0 0 0 1 1 1 2 1 0 2 2 0 0 1 0 0 0 1 0 0 0 0 0 0 1 0 1 2 2 2 0 0 0 0 2 1 0 1 1 1 0 0 0 0 0 1 1 1 1 0 1 1 1 1 1 2 0 1 1 1 1 1 0 0 0 1 1 1 1 1 1 1 1 1 2 1 0 0 1 1 2 1 1 2 2 0 0 1 1 1 0 0 2 1 0 2 0 0 2 0 0 0 2 1 1 1 0 0 0 0 2 0 0 1 1 1 0 1 0 1 1 2 2 0 2 2 0 2 1 1 1 0 0 0 0 2 1 1 1 1 1 1 0 0 0 0 0 0 0 1 0 0 0 0 0 0 0 1 2 0 2 2 0 1 0 1 0 1 2 0 0 1 1 2 0 0 0 0 0 0 0 0 1 0 2 0 2 0 1 0 0 0 0 0 0 2 1 0 1 0 0 1 0 0 1 0 1 1 0 0 0 0 0 0 1 0 0 2 0 0 0 0 1 0 1 0 1 1 0 1 0 0 1 0 0 0 1 0 0 1 0 0 0 2 0 1 1 0 1 0 0 0 2 0 0 0 1 1 0 2 0 0 0 2 0 0 2 1 1 2 0 0 0 1 0 1 1 2 0 0 1 0 0 0 0 1 1 1 2 2 0 0 0 0 0 0 1 0 0 0 0 0 0 0 0 0 1 0 1 1 1 1 1 1 2 0 1 1 0 0 0 0 0 0 1 1 0 0 0 0 1 1 1 1 1 0 0 0 0 1 0 0 0 2 1 0 0 0 2 0 2 1 0 2 0 0 1 2 0 1 2 2 0 2 0 0 1 1 1 0 2 0 2 2 2 1 0 1 0 0 0 0 2 1 0 1 1 1 1 1 0 0 0 2 0 0 2 2 0 2 1 1 2 0 2 0 0 0 2 0 0 0 2 1 0 0 0 0 0 2 0 0 2 0 0 0 0 0 0 0 0 0 0 0 2 2 0 0 0 0 0 0 1 1 0 0 0 0 0 1 0 1 0 1 0 0 0 0 1 0 0 0 0 2 0 0 0 1 0 1 1 2 0 1 1 2 0 2 0 0 0 0 1 0 0 1 1 0 1 0 0 0 0 0 0 0 2 2 0 2 1 1 1 0 1 2 2 1 0 1 0 0 1 0 2 0 0 0 0 1 1 0 0 1 1 1 1 1 1 0 0 1 0 2 1 1 0 1 0 0 1 1 1 0 0 1 1 1 1 0 0 0 0 0 0 1 0 0 0 2 0 0 0 2 2 0 1 1 0 0 2 0 0 0 0 0 0 0 0 0 0 1 0
17 0 1 2 1 0 1 0 0 2 0 0 0 0 0 0 0 0 1 0 2 2 0 1 0 0 0 2 0 2 2 0 2 1 2 1 2 0 0 0 0 1 0 0 2 0 0 0 2 0 0 0 0 1 1 0 0 0 0 1 1 1 1 1 0 0 0 1 0 0 0 2 1 1 1 2 2 0 0 0 1 1 0 1 2 0 0 2 2 2 1 1 1 1 1 0 0 0 0 1 1 0 1 0 2 0 2 1 1 1 0 2 0 2 0 2 2 1 2 0 0 0 2 0 0 0 2 1 2 0 0 0 0 0 0 0 0 0 0 0 2 0 0 0 0 0 0 0 1 1 0 1 0 0 0 0 0 0 0 0 2 0 0 1 1 1 1 0 1 1 1 0 1 0 1 0 2 0 0 1 0 1 0 0 0 0 0 1 0 1 0 2 1 2 2 1 1 2 0 1 1 0 0 1 2 0 2 1 1 0 2 1 1 0 2 2 0 2 1 1 1 1 2 1 1 1 0 0 0 0 0 0 2 1 1 1 0 2 0 1 0 1 1 1 1 1 0 0 1 1 1 1 0 0 0 0 0 1 0 0 0 0 0 1 2 0 0 0 1 0 0 1 1 1 0 0 0 0 2 0 0 0 1 1 1 0 0 1 2 2 0 1 0 1 1 1 1 2 0 1 0 0 2 1 0 1 0 0 2 0 2 1 0 2 2 0 1 0 1 1 0 0 2 2 1 0 0 1 2 2 2 1 1 1 0 0 0 1 0 0 1 1 2 2 0 0 2 0 2 1 1 0 0 0 1 0 0 0 0 0 0 0 1 0 1 0 0 1 2 1 1 1 0 2 0 1 0 0 0 0 0 0 0 0 0 0 0 0 0 0 0 0 0 1 2 0 0 1 0 1 0 1 0 1 1 0 0 1 1 0 0 0 0 0 1 0 0 0 1 0 0 1 1 1 2 1 0 0 2 2 0 0 0 0 0 0 0 1 0 0 2 0 0 0 1 2 2 1 2 1 0 0 1 2 1 1 0 0 1 0 1 0 0 0 1 1 1 0 0 1 1 0 2 2 0 0 0 2 0 0 1 1 1 1 1 1 1 1 2 1 0 0 0 0 0 0 0 1 1 1 1 1 1 0 0 2 1 0 0 0 0 1 1 0 1 0 0 2 0 0 0 2 0 0 1 0 0 0 0 2 0 1 2 1 2 0 1 0 1 1 1 1 0 0 0 0 1 2 0 1 0 0 0 0 1 1 1 1 1 1 1 0 1 0 1 1 0 0 2 0 0 2 1 0 1 0 1 0 0 1 1 0 1 0 0 1 0 2 1 1 0 0 1 1 1 0 1 1 0 0 0 1 1 1 0 1 1 0 1 0 0 0 0 0 0 0 0 1 0 0 0 0 0 0 0 1 1 2 0 0 0 0 0 1 0 0 1 2 1 0 0 0 0 1 1 0 0 0 1 0 0 1 0 1 0 2 0 0 2 0 0 0 0 1 1 2 0 2 0 0 0 2 1 1 0 0 0 0 1 2 0 1 0 0 0 0 0 1 2 0 1 1 1 0 1 0 1 0 0 0 0 0 0 1 2 1 1 2 2 0 0 0 0 0 0 1 0 1 1 1 0 0 0 0 0 1 0 2 1 1 0 0 1 2 0 0 0 0 0 0 0 0 0 0 0 1 0 2 0 1 1 1 0 0 0 0 0 1 2 0 0 0 2 0 0 0 0 1 0 1 0 1 1 1 1 0 1 0 1 2 0 0 0 0 0 2 0 2 0 2 0 2 2 2 2 1 0 1 0 0 0 0 1 0 1 1 1 1 1 0 1 0 0 1 1 2 1 0 2 2 1 1 0 2 1 0 0 0 1 1 0 0 1 2 0 1 0 1 2 1 1 1 1 0 1 0 0 0 1 0 0 0 0 2 1 0 1 2 0 0 2 2 0 0 0 0 1 0 1 0 1 0 2 1 0 0 0 1 2 2 1 0 2 0 0 0 0 1 0 0 2 0 1 1 1 0 2 0 0 0 0 1 0 0 0 1 1 1 0 0 0 0 0 0 1 1 1 1 1 1 0 1 0 1 0 0 0 0 0 0 1 1 1 1 0 0 1 1 1 0 0 0 1 2 0 0 1 0 0 1 0 0 2 0 1 0 1 0 0 0 2 0 1 0 1 1 1 0 1 0 0 0 0 0 0 1 1 1 2 0 0 1 0 1 0 0 0 1 1 1 0 0 0 0 0 0 1 0 0 0 1 0
18 1 1 1 0 0 1 2 1 0 0 0 0 2 0 2 0 0 1 2 0 0 1 0 0 0 1 1 0 1 1 1 1 1 1 0 1 0 0 0 0 2 0 2 2 1 1 0 0 2 0 1 1 1 1 1 0 1 1 1 1 1 0 0 0 0 1 0 1 1 0 0 2 0 2 1 1 0 1 0 0 1 0 2 2 0 0 1 1 2 1 2 1 2 1 0 0 1 1 1 0 0 2 0 2 0 2 1 1 1 0 2 0 2 0 2 1 0 1 1 1 0 2 0 0 0 1 1 1 1 0 0 0 0 0 0 0 0 0 0 0 2 0 0 0 0 0 0 0 0 0 1 0 0 0 1 0 0 0 0 1 1 0 0 0 1 1 1 1 1 1 1 0 1 1 0 2 0 0 1 0 2 0 1 1 1 1 1 0 2 0 2 0 0 2 0 1 2 0 0 0 2 0 1 0 1 2 0 1 0 1 1 2 0 2 2 1 0 2 1 0 0 1 1 1 1 1 1 0 1 0 1 0 0 0 0 0 2 0 1 0 0 2 0 1 1 0 0 0 0 0 0 0 0 0 0 2 0 1 1 0 0 0 1 1 0 0 2 2 0 0 2 0 0 0 1 1 0 1 0 0 0 2 1 1 0 0 0 0 1 1 1 1 0 2 0 0 1 1 0 1 1 0 0 0 0 0 0 0 0 0 1 0 0 0 0 2 0 1 1 1 1 0 0 1 0 1 1 1 1 2 2 0 2 0 1 0 2 0 0 1 0 2 2 1 0 1 0 2 1 1 0 0 1 0 2 2 0 0 1 1 0 1 0 1 1 0 1 2 1 1 1 1 1 0 0 0 0 0 0 0 2 0 0 0 1 0 0 0 0 0 0 0 1 2 0 0 2 0 0 0 1 0 2 2 0 0 0 0 2 0 0 0 1 0 0 1 0 1 0 0 1 2 0 1 1 0 0 1 1 0 0 0 1 0 0 0 2 2 2 0 0 0 1 1 1 1 1 1 2 0 0 1 2 1 1 0 1 1 2 1 0 1 1 0 1 1 1 0 1 0 0 1 1 1 0 0 1 0 0 1 1 2 2 1 1 1 1 1 0 1 1 1 1 0 0 1 1 1 2 2 2 2 1 0 1 2 1 0 0 0 2 1 1 1 2 1 2 0 0 0 2 0 0 0 1 0 2 2 0 1 1 0 0 0 0 1 0 2 2 2 1 0 1 1 0 2 1 1 2 0 0 0 1 2 1 1 0 0 0 0 0 0 0 0 0 0 1 0 1 0 0 0 0 0 0 2 1 0 1 2 0 1 0 0 1 0 0 0 0 0 0 1 1 1 0 1 0 0 1 0 2 1 2 0 2 2 1 0 0 0 0 0 1 0 1 0 0 0 0 0 0 0 1 0 0 2 0 0 0 0 0 0 1 0 0 1 0 0 1 1 1 0 1 0 2 2 1 2 1 0 1 0 2 0 2 0 0 1 0 0 0 1 0 0 1 0 2 1 0 0 1 1 0 1 0 0 1 1 1 0 0 2 0 0 1 2 2 1 1 1 1 0 0 0 0 2 1 0 2 0 2 0 0 1 1 1 2 1 0 0 0 0 1 0 1 0 0 0 0 0 1 0 1 0 1 1 0 0 0 0 0 0 2 0 2 0 0 1 1 1 0 0 0 0 1 0 0 0 0 0 0 0 0 0 0 2 0 1 0 0 0 2 0 0 0 0 1 0 1 0 0 1 2 1 2 0 0 1 1 1 1 2 0 0 0 2 1 1 1 1 1 2 1 1 0 0 0 1 0 0 0 1 0 1 1 0 1 1 0 1 0 2 0 0 2 2 0 1 0 0 1 0 1 0 0 0 0 1 1 1 1 2 1 0 0 0 0 1 0 0 0 1 0 0 1 1 0 0 0 0 0 0 2 2 0 0 0 0 1 1 1 0 0 0 0 1 1 2 1 2 0 0 1 0 1 0 2 2 2 2 0 1 0 0 1 0 0 1 0 1 0 1 0 2 0 2 0 2 1 1 1 0 1 1 1 0 0 0 1 1 0 0 0 0 2 2 1 1 1 0 2 1 1 1 1 2 0 1 0 0 2 1 2 1 0 1 2 2 0 0 1 2 2 0 0 0 1 1 0 1 0 1 1 1 0 0 0 0 2 0 1 0 0 2 0 0 0 1 0 0 0 0 0 0 1 1 0 0 0 0 0 0 1 0 0 0 0 0 2 0 1 0 1 1 0 0 0 0 0 0 1
19 0 1 1 1 0 1 1 1 1 0 0 0 1 0 1 0 0 0 2 0 0 0 1 0 0 0 2 0 2 2 1 0 1 1 0 2 0 1 0 0 1 0 1 2 2 2 0 2 0 0 0 0 0 2 0 1 0 2 1 1 1 2 1 0 0 1 0 0 1 1 2 0 0 0 2 1 0 0 1 1 2 0 1 1 0 0 0 0 1 0 1 1 1 0 0 0 2 2 2 0 0 0 0 2 1 2 2 0 0 1 2 1 1 1 2 2 0 1 2 2 0 1 1 0 1 1 1 2 0 0 0 0 0 0 0 0 0 1 0 0 2 0 0 0 1 1 0 0 0 0 0 0 1 0 0 0 1 1 0 0 1 1 0 1 1 1 0 1 2 0 0 1 1 1 0 2 0 0 1 0 1 0 0 0 0 0 0 0 0 0 0 0 0 2 0 2 2 0 0 0 1 1 0 0 0 2 0 0 0 1 1 2 0 0 1 0 2 1 0 1 1 1 1 0 1 1 0 0 1 0 1 0 0 0 0 1 2 0 2 0 0 1 1 1 1 0 0 1 1 1 1 0 0 0 0 1 0 0 0 0 0 0 1 1 0 0 1 1 1 0 2 0 0 0 2 1 2 2 0 1 0 2 2 2 0 1 0 0 2 1 1 0 0 2 0 2 1 0 0 0 0 0 0 0 0 0 0 0 0 0 1 0 2 2 0 1 0 0 0 1 1 2 1 0 0 0 2 1 2 1 1 0 2 0 0 0 2 0 1 2 0 2 1 1 0 0 0 2 2 2 0 0 0 1 0 0 0 0 0 0 0 1 0 1 0 0 1 1 0 2 0 1 2 1 1 0 0 0 1 1 1 0 0 0 1 0 0 0 0 0 0 0 0 2 1 1 0 0 0 0 0 0 2 2 0 0 1 0 2 0 0 1 1 0 0 0 0 0 0 0 2 0 1 1 2 1 0 2 2 0 0 1 1 1 0 0 0 0 0 2 0 0 0 1 1 1 2 2 0 0 0 1 1 2 0 1 2 1 1 1 0 1 1 0 1 1 1 0 1 1 0 1 1 1 0 0 2 1 0 2 1 2 2 0 2 2 0 1 0 1 1 0 1 0 0 1 2 2 1 1 0 2 2 0 0 2 1 1 0 0 2 0 0 0 2 1 2 0 1 0 1 1 1 0 0 0 1 1 1 1 1 0 0 0 0 0 1 2 1 1 1 0 2 2 0 2 2 0 0 0 0 0 0 2 1 1 0 0 0 0 2 0 1 0 0 0 1 1 1 0 1 1 0 1 0 1 1 0 1 2 0 0 0 0 0 0 1 1 1 0 0 1 1 1 0 1 0 0 1 0 2 0 2 0 2 1 0 1 1 1 0 0 2 0 1 0 1 1 0 0 1 0 0 0 0 2 1 0 0 0 0 0 1 0 0 2 1 1 0 0 1 0 0 1 1 1 1 1 0 0 1 0 2 0 2 0 0 1 1 1 0 1 2 2 2 1 1 1 0 0 1 1 0 0 0 0 0 2 0 1 0 1 0 0 1 1 0 1 0 0 0 0 0 1 0 1 0 0 2 0 0 0 0 0 2 2 1 2 1 0 0 0 0 0 1 0 0 0 0 0 1 0 0 0 1 0 1 1 1 1 1 0 2 0 1 0 0 2 2 1 0 0 1 2 0 0 0 0 0 0 0 0 0 1 0 1 0 0 0 0 0 1 0 0 1 1 2 0 2 0 1 2 0 0 1 1 0 1 0 2 2 0 1 2 2 1 1 1 1 1 1 2 2 0 0 0 0 0 0 0 0 2 0 0 0 1 0 0 2 2 0 1 1 1 2 2 2 2 2 0 2 0 2 0 0 0 1 0 1 0 1 2 2 0 0 0 0 0 0 0 0 1 1 0 0 0 0 1 0 0 1 0 1 1 0 1 0 0 0 1 1 0 0 0 1 1 0 2 0 0 0 1 1 0 1 0 1 2 2 0 1 1 0 0 1 0 0 1 0 0 0 1 0 0 0 1 0 0 0 0 1 0 1 2 2 0 0 1 2 0 0 0 0 1 1 1 0 2 0 2 0 1 1 0 0 1 1 0 0 1 1 1 1 2 2 2 2 2 0 0 1 2 2 1 1 1 1 0 1 1 0 2 0 0 0 0 0 0 0 2 0 0 1 1 1 1 0 2 0 0 0 0 0 0 2 2 0 0 0 0 0 1 2 0 1 1 0 0 2 0 1 0 0 0 1 0 0 0 0 0 0
20 1 1 1 0 0 1 1 0 1 0 1 0 0 0 0 1 0 0 1 2 1 0 0 0 0 0 1 0 1 0 1 1 1 2 1 2 2 0 0 0 1 0 0 2 0 0 0 1 0 0 0 0 0 2 1 1 0 0 1 0 1 0 0 0 0 1 1 1 1 0 1 2 0 1 2 2 0 0 0 0 0 1 1 1 0 0 1 1 2 0 1 1 1 1 0 0 2 0 1 1 0 0 0 2 2 2 1 0 0 0 1 0 1 0 1 1 0 1 1 1 0 1 1 0 1 1 0 1 0 0 0 0 0 0 0 0 0 0 0 1 1 1 0 0 0 1 0 1 1 0 2 1 0 0 0 0 1 0 0 0 1 0 0 2 2 2 0 0 2 0 0 0 0 0 0 1 0 0 0 0 0 0 1 1 1 1 0 0 1 0 2 0 1 2 1 0 2 0 0 0 0 0 0 1 1 1 0 2 0 2 1 1 0 2 2 1 1 0 0 1 1 2 2 0 2 2 0 0 2 0 0 0 0 0 0 0 2 0 1 0 1 2 0 1 1 0 0 0 0 0 0 1 0 0 0 1 0 0 1 0 0 0 1 1 0 1 0 1 0 0 1 2 2 0 0 0 0 0 0 0 1 2 2 2 0 2 2 0 2 0 0 1 0 1 0 0 0 0 0 0 0 0 0 0 0 0 0 0 0 0 1 0 2 2 0 2 1 1 1 1 1 1 0 0 0 0 2 1 1 2 2 0 2 0 0 0 2 0 0 0 0 2 1 1 0 0 0 2 0 0 0 0 0 1 0 0 0 0 2 2 0 1 1 1 0 0 2 2 0 2 0 2 2 0 2 0 0 0 0 1 0 0 0 1 0 0 1 1 0 0 0 0 0 1 0 1 1 0 0 0 0 0 1 1 0 0 0 1 1 0 0 0 0 1 0 0 2 0 0 0 2 1 1 1 1 1 0 0 0 0 1 0 1 1 0 1 2 1 1 2 0 0 0 1 1 1 1 1 2 0 0 0 2 0 0 0 1 0 1 1 0 0 0 1 1 1 1 0 1 0 0 1 1 1 0 0 1 0 0 1 0 1 1 1 1 1 1 1 1 1 1 1 2 0 0 1 1 1 1 1 1 2 0 1 1 1 2 0 0 0 1 0 1 1 1 0 2 0 0 0 2 1 1 0 0 0 0 0 2 0 2 0 0 0 1 0 0 1 1 0 0 1 1 1 0 2 2 0 0 0 0 0 0 1 0 0 0 0 0 0 0 1 0 0 1 1 1 1 0 1 0 0 0 0 0 0 2 0 2 2 1 2 0 2 0 1 2 0 0 0 0 0 0 0 0 0 1 0 1 1 1 1 1 0 1 1 0 0 1 0 0 0 1 0 1 0 0 0 1 0 1 0 1 0 0 2 1 0 0 1 0 1 2 0 1 1 0 0 0 0 0 0 1 0 2 2 0 1 0 0 1 0 1 0 2 0 2 1 1 1 0 1 2 2 2 2 2 1 0 0 1 1 0 0 0 1 0 1 1 0 0 2 0 0 1 1 1 1 1 1 1 2 0 0 0 2 0 0 1 1 0 0 1 0 2 1 2 2 0 1 1 0 0 0 0 0 1 1 1 0 0 0 0 0 1 0 1 1 1 0 0 0 2 0 0 1 0 1 1 0 0 0 1 2 0 0 1 0 0 0 0 0 0 0 0 0 0 1 0 0 1 1 0 0 0 1 1 0 1 0 1 2 0 0 0 1 0 1 1 1 1 1 0 0 1 1 2 1 1 1 1 2 1 1 1 0 1 0 0 1 0 1 1 0 0 1 0 0 2 2 0 0 2 2 2 2 1 2 1 0 1 0 1 0 0 0 1 1 0 0 1 2 2 0 0 0 0 1 0 0 0 0 0 0 0 0 0 1 0 1 0 0 2 2 0 0 1 0 0 1 1 0 0 0 1 1 1 2 0 1 0 1 0 0 0 0 2 1 1 0 1 1 1 1 1 0 1 0 0 2 0 0 1 2 0 2 0 0 1 0 2 1 0 1 1 0 0 1 2 0 0 1 1 1 1 1 2 1 1 0 1 1 1 2 2 2 0 0 0 1 1 0 0 1 1 1 1 1 1 1 1 1 1 0 0 0 0 1 0 1 0 1 2 2 0 1 1 1 0 1 1 0 1 0 2 2 0 2 0 0 0 0 0 0 1 1 0 1 0 0 0 1 1 0 0 0 0 0 1 0 0 0 0 0 0 0 0 0 0 1 0
21 0 2 0 0 0 0 1 0 1 0 0 0 0 0 0 0 0 0 1 0 0 0 1 1 1 1 2 0 2 2 1 1 2 0 0 2 2 0 2 2 0 0 1 2 1 0 0 2 0 0 0 1 0 1 0 1 1 1 2 0 1 1 0 0 0 1 1 0 1 1 2 1 0 1 1 1 0 1 0 0 1 1 0 0 0 1 0 0 2 0 0 0 2 2 0 0 0 0 1 2 0 1 0 2 1 2 0 2 0 0 2 1 2 1 2 2 0 1 1 1 0 2 0 0 0 1 1 2 1 0 0 0 0 0 0 0 0 0 0 0 2 0 0 0 0 0 0 0 0 0 1 0 1 0 0 0 0 0 0 1 1 0 0 1 2 1 1 0 0 2 0 0 1 2 0 1 0 0 1 0 2 0 0 0 0 0 2 2 0 2 2 0 0 2 0 0 1 0 0 0 0 0 1 1 1 2 1 2 0 2 0 1 0 0 2 0 0 1 1 0 1 1 2 1 0 0 0 0 1 0 0 1 1 0 0 0 2 0 1 0 0 1 0 2 2 1 0 0 0 0 0 0 0 0 0 0 0 0 0 0 0 0 1 0 0 0 0 0 0 0 2 1 0 0 0 0 1 1 0 1 1 2 0 2 0 1 1 0 2 0 0 0 0 2 1 1 0 0 0 0 0 2 1 0 0 0 0 0 0 0 0 0 1 1 0 2 0 0 0 0 0 2 0 1 0 1 0 1 1 2 1 1 1 0 0 0 0 0 0 0 0 1 2 0 0 2 0 1 0 0 1 0 1 1 1 2 0 0 1 1 0 1 0 1 0 0 0 2 2 0 2 0 2 0 1 0 1 1 0 0 2 0 0 0 0 0 0 0 1 0 0 0 0 1 1 2 1 0 0 0 0 0 2 1 0 1 1 0 1 0 0 0 0 1 0 0 0 1 0 0 1 0 2 1 1 1 0 1 0 1 0 0 2 0 0 0 0 1 0 1 0 0 2 0 1 1 1 1 1 0 1 1 2 1 1 0 1 0 0 0 0 0 0 0 1 0 2 0 0 1 0 1 1 0 0 0 2 1 0 1 0 1 1 1 2 1 2 2 0 0 0 2 1 0 0 0 2 2 2 0 0 1 1 0 0 2 1 1 0 0 2 0 0 0 1 1 2 0 1 1 1 1 0 0 1 0 1 1 1 1 0 0 0 0 0 0 0 2 2 0 1 0 0 0 0 1 1 1 1 0 0 1 0 1 1 1 1 0 1 0 0 1 0 1 1 1 0 1 0 0 1 0 0 0 0 1 1 0 1 2 1 2 0 1 1 1 1 0 0 0 0 0 0 1 0 0 1 0 1 1 1 1 2 0 2 1 1 0 0 2 0 0 0 2 0 0 1 0 0 2 2 0 1 0 1 1 1 0 0 0 0 0 2 0 1 2 0 0 0 0 0 0 1 1 1 1 1 1 0 0 2 0 0 0 1 0 0 0 1 1 0 2 0 0 1 1 1 1 0 0 1 1 0 0 0 2 0 2 0 0 0 2 1 0 1 2 1 1 0 0 0 1 1 0 1 1 1 0 1 1 0 0 1 1 2 1 2 1 1 0 0 0 0 0 0 0 1 1 1 0 1 2 0 0 2 0 0 0 0 0 0 0 1 0 0 0 0 0 1 0 0 0 1 1 0 0 1 0 0 0 0 0 0 0 2 0 0 0 0 0 0 2 0 0 0 1 2 0 2 1 0 2 0 0 0 1 0 1 1 1 1 0 1 1 2 1 2 2 1 0 0 2 2 2 1 0 1 0 0 0 0 1 0 1 1 1 0 0 1 1 0 0 2 2 2 2 0 2 2 1 2 0 2 0 0 0 0 2 0 1 1 2 0 0 1 1 0 1 0 0 0 1 0 1 1 0 0 0 0 0 0 0 2 2 0 0 0 0 0 1 2 0 0 0 0 1 0 2 0 0 0 2 1 0 0 0 1 1 2 0 1 0 0 0 0 0 0 0 1 1 0 0 1 1 0 1 0 0 1 0 1 1 0 1 1 0 1 1 1 1 0 0 0 0 2 2 1 1 1 0 1 0 1 0 0 2 0 0 0 0 1 0 2 0 0 0 2 2 1 0 0 0 0 0 0 2 1 0 0 1 0 2 0 0 0 0 2 1 1 2 0 0 0 1 1 1 0 1 1 0 0 1 1 0 0 0 0 2 1 1 0 1 1 0 1 1 1 0 2 0 0 0 0 0 0 0 0 0 0 1 0
22 0 1 1 0 0 1 1 0 0 0 0 0 1 0 1 0 0 0 1 0 0 0 0 0 0 1 1 1 0 0 2 1 1 1 0 2 1 0 0 0 1 0 0 2 0 0 0 0 2 0 1 0 0 2 1 0 0 2 0 1 1 0 0 0 0 1 1 0 0 0 0 2 0 1 2 2 0 1 1 1 2 0 1 1 1 1 0 0 2 0 2 1 2 0 0 0 1 0 2 2 1 1 0 2 0 2 2 0 0 0 0 1 2 2 2 2 0 1 1 1 0 1 1 0 1 0 0 2 0 0 0 0 0 0 0 0 0 0 1 0 2 0 0 0 0 0 0 0 0 0 1 0 0 1 0 0 1 1 0 1 1 0 0 0 2 1 1 1 2 0 2 0 2 1 0 2 0 0 1 0 1 0 1 1 1 1 2 2 1 1 2 0 0 2 0 1 1 0 1 1 0 0 0 2 1 1 0 1 0 1 1 2 0 2 2 0 1 0 1 1 1 1 1 1 0 0 1 1 0 0 1 0 0 0 0 0 0 0 0 0 0 2 0 2 2 0 0 0 0 0 0 0 0 2 1 1 0 0 0 0 0 1 1 1 0 0 0 2 0 0 0 1 1 1 0 0 1 1 0 0 0 2 0 1 0 1 1 1 2 1 2 1 0 1 1 0 0 0 0 0 0 1 0 0 0 0 0 0 0 0 0 0 2 2 1 1 0 1 1 0 0 1 0 1 0 1 0 1 1 2 0 0 2 0 0 0 1 0 1 1 1 2 1 1 0 1 0 1 0 0 1 0 0 2 0 1 0 0 2 2 0 2 0 2 0 0 1 1 0 2 0 1 2 0 0 0 1 1 1 1 1 0 0 0 1 0 0 0 1 0 0 0 0 1 1 2 1 0 0 0 0 0 2 1 0 1 0 0 2 0 0 0 0 1 0 0 0 1 0 1 1 0 1 1 2 2 0 1 0 1 0 0 0 1 1 0 0 0 0 1 1 0 1 0 2 2 1 1 1 0 1 0 2 0 0 0 1 0 0 0 0 0 0 2 2 2 1 0 1 0 0 2 2 1 0 0 1 0 1 1 0 1 1 2 0 0 0 1 0 2 1 1 1 2 0 0 0 0 2 2 2 1 0 0 2 1 1 1 0 0 1 0 0 0 1 0 1 0 2 2 0 1 0 2 0 0 1 1 2 0 1 0 0 0 0 0 0 2 2 0 1 1 0 0 0 0 0 2 2 0 0 0 0 2 2 2 0 2 0 0 0 0 1 0 0 1 1 1 0 1 0 1 0 1 0 2 1 0 2 1 0 1 0 1 0 1 1 1 1 0 0 0 0 0 0 0 1 0 1 1 1 2 1 0 1 0 0 1 1 0 0 0 1 0 0 0 2 0 0 0 0 0 0 0 0 2 0 0 0 1 0 0 1 0 1 2 0 1 0 0 1 0 0 1 1 1 0 1 0 0 1 0 1 0 1 0 1 0 1 1 1 1 1 2 2 0 2 2 0 1 0 1 0 0 1 1 0 2 0 0 1 2 0 0 0 2 2 1 2 0 0 0 0 1 1 2 1 0 2 1 0 0 1 1 2 0 1 2 1 1 1 0 1 0 0 0 1 1 1 0 0 0 0 0 1 0 1 1 1 1 1 1 2 0 1 1 0 1 2 0 0 0 0 0 1 0 0 0 1 1 1 0 0 0 1 0 0 0 0 0 0 0 0 0 1 1 1 0 2 0 0 2 0 0 1 1 0 0 0 1 1 2 0 0 1 1 2 2 2 0 0 2 1 1 1 0 0 0 1 0 0 2 0 0 1 0 0 0 2 2 0 1 1 1 2 2 1 1 1 1 1 0 2 0 0 0 2 1 0 1 2 2 1 1 0 0 0 1 0 0 1 0 0 0 0 0 0 2 0 0 0 0 2 2 0 0 0 1 0 1 2 0 0 0 0 2 0 1 0 0 0 1 0 0 0 0 1 2 1 1 0 2 1 1 1 0 1 0 1 1 0 1 1 2 0 2 0 0 0 0 2 0 1 2 2 0 1 1 0 0 0 0 0 0 2 2 0 1 0 0 2 0 0 1 1 2 0 0 2 0 2 0 2 0 0 0 2 2 0 0 1 1 1 1 1 1 1 0 2 1 0 2 0 0 0 0 1 1 1 2 0 0 0 1 0 0 0 1 0 0 0 0 0 0 1 1 0 1 0 0 0 0 2 0 1 1 0 1 1 0 1 0 0 0 0 0 1 1 0 1 0
23 1 2 0 0 0 0 1 0 0 0 1 1 2 0 2 0 0 0 1 0 0 0 0 0 0 1 1 0 2 2 0 2 1 2 0 1 1 0 1 1 1 0 0 1 0 1 0 2 0 0 0 1 0 1 1 0 0 2 0 2 2 1 0 1 1 2 0 0 0 0 1 2 0 2 1 1 0 2 0 1 2 0 0 2 0 0 1 1 1 0 0 1 2 0 1 1 1 1 1 0 1 1 0 2 0 2 2 1 0 0 2 1 2 1 2 2 0 1 1 1 0 1 1 1 1 0 0 1 0 0 0 0 0 0 0 0 0 0 0 0 2 1 1 0 0 1 0 0 0 0 0 1 0 1 1 1 1 0 0 0 0 0 0 1 2 2 1 0 1 0 0 1 0 0 0 2 0 0 1 0 1 0 2 2 2 2 0 0 1 0 1 1 1 1 1 1 2 0 1 1 1 0 0 1 0 2 0 1 0 2 0 2 0 2 2 1 0 1 1 0 0 2 2 0 1 1 0 0 0 0 0 0 0 0 0 0 2 1 1 1 0 2 1 2 2 0 0 0 0 0 0 0 0 0 0 0 1 1 2 1 1 1 1 1 0 1 2 2 0 0 2 1 1 0 1 0 0 1 0 0 1 2 1 2 1 0 1 0 2 1 1 0 1 1 1 1 1 0 1 0 0 1 1 0 0 0 1 0 0 0 2 0 2 2 0 0 1 0 0 1 1 1 0 0 0 1 1 1 1 1 2 1 1 0 0 0 2 1 0 2 1 2 1 1 1 1 0 1 0 0 1 0 0 2 0 0 0 0 1 1 0 0 1 0 0 0 1 2 1 1 1 0 2 1 1 0 1 1 0 1 2 0 0 0 2 0 0 0 0 0 0 0 0 1 0 0 0 0 0 0 0 0 1 0 0 1 0 1 1 0 0 0 0 1 0 1 1 0 0 0 1 0 1 0 1 1 0 1 0 1 0 0 0 1 1 0 0 0 0 1 0 0 0 1 1 1 1 2 1 0 0 1 2 2 1 1 0 1 0 0 0 0 0 1 2 1 0 0 2 0 0 1 1 0 0 0 1 0 0 0 0 1 1 1 2 1 1 2 1 1 1 1 2 0 0 0 1 1 2 1 1 1 1 0 1 1 2 1 0 0 2 0 0 0 0 0 2 0 2 1 0 2 2 0 0 0 1 1 1 1 1 0 0 0 0 1 0 1 1 2 2 0 0 0 0 1 2 0 0 0 0 0 0 1 2 1 0 1 0 0 0 0 0 0 0 1 1 0 1 0 0 1 0 0 0 1 1 0 2 1 0 0 0 0 0 0 0 0 0 0 0 0 0 0 0 0 0 0 0 0 1 1 1 1 2 1 0 0 1 1 0 0 0 2 0 1 1 1 0 0 0 0 1 0 1 1 1 1 1 0 0 0 0 0 0 2 0 0 0 0 1 0 1 0 2 2 1 2 0 1 1 0 1 0 2 0 1 0 0 0 0 1 1 1 1 0 2 1 0 0 0 0 1 0 1 1 1 0 2 0 1 2 1 1 1 1 1 2 0 0 0 0 0 0 0 0 0 0 0 0 0 0 0 0 2 2 0 1 2 0 0 0 0 0 0 0 1 0 0 1 0 0 0 0 1 0 0 0 0 0 0 0 2 0 0 1 0 1 2 1 1 0 0 1 0 0 1 0 0 0 0 0 0 0 0 0 0 2 0 0 0 1 0 1 0 1 2 0 2 0 1 1 2 1 2 0 0 1 1 0 0 1 0 0 1 1 1 1 1 0 1 2 2 0 0 0 0 0 0 0 0 0 0 2 1 2 0 0 1 2 1 1 0 0 1 1 1 1 1 1 2 0 2 0 0 0 2 0 0 0 2 1 1 0 1 0 0 1 0 0 0 1 0 0 1 1 0 0 0 0 0 0 1 1 0 1 0 0 0 1 1 0 0 1 1 1 0 1 0 0 0 1 0 0 0 0 0 1 2 2 0 2 0 1 1 0 0 1 0 2 0 1 0 2 0 2 0 0 0 0 2 0 0 1 1 1 0 1 1 1 0 0 0 1 1 1 2 1 1 0 2 0 2 2 2 1 1 0 0 0 2 1 1 0 1 0 2 2 0 0 0 1 2 2 0 1 0 0 0 1 0 2 1 0 1 1 0 0 1 1 0 0 1 1 1 1 0 1 1 0 0 0 0 0 1 1 1 1 0 0 1 0 0 0 0 0 0 0 2 0 0 0 1 1 0 1 0 0 0 0 0
24 0 1 2 0 0 2 1 1 0 0 0 0 1 0 0 0 1 1 1 0 0 0 0 0 0 2 1 0 2 1 0 1 1 1 1 1 1 0 1 1 1 2 0 2 0 0 0 1 0 0 0 0 0 0 0 0 0 1 1 0 1 2 1 1 0 2 1 0 1 1 1 1 0 1 2 2 0 1 0 1 1 0 2 2 0 0 1 1 2 0 0 1 0 0 1 0 0 0 1 1 0 1 0 1 0 1 1 1 0 0 2 0 1 0 2 1 0 0 2 2 0 1 1 0 0 2 0 1 0 0 0 0 0 0 0 1 0 0 0 1 1 0 0 0 0 0 0 0 0 0 1 0 0 0 0 0 1 0 0 2 2 0 1 0 0 0 1 0 1 1 1 1 0 0 0 2 0 0 1 0 2 1 1 2 1 2 2 0 1 0 1 0 0 1 0 1 2 0 0 0 2 0 0 0 1 2 0 2 0 1 1 2 0 2 2 0 0 1 1 0 0 2 2 0 1 1 0 0 0 0 0 1 0 1 1 0 2 0 1 0 0 2 0 1 1 1 0 0 1 1 1 0 0 0 0 1 0 1 1 0 0 0 1 1 0 1 0 0 0 0 2 0 0 0 1 0 1 1 0 1 0 1 1 2 1 0 0 0 2 1 1 1 0 2 0 1 0 0 0 0 0 1 1 0 0 0 1 0 0 0 1 0 1 2 0 2 1 1 1 1 1 1 0 1 0 1 0 2 1 1 1 0 0 0 0 0 2 1 1 0 1 2 2 0 0 1 1 1 0 0 1 0 0 1 0 0 0 0 2 2 0 1 0 1 0 1 1 2 1 1 1 1 2 1 1 0 0 0 0 2 0 0 0 0 1 0 1 1 0 0 0 0 0 2 1 1 0 0 0 0 0 0 2 2 1 0 0 0 2 1 1 0 0 2 0 0 1 0 0 1 2 1 1 1 2 0 0 1 0 1 0 0 0 1 1 0 0 1 0 1 0 0 0 2 2 2 1 1 1 1 0 2 2 2 2 0 1 1 0 1 0 1 0 0 0 0 1 0 1 1 1 1 1 1 0 1 0 0 0 0 0 1 1 2 0 0 1 2 0 0 0 1 2 1 0 1 0 0 2 2 2 2 2 0 0 2 1 1 0 0 2 0 0 2 0 0 2 0 0 0 2 2 2 0 0 0 0 0 2 0 0 1 1 1 0 0 0 1 1 2 2 0 0 0 0 1 1 1 1 0 0 0 0 0 0 0 1 0 1 1 0 1 0 1 1 0 1 2 0 1 1 1 0 0 0 1 0 0 1 2 0 2 0 2 1 1 1 0 0 0 0 1 1 1 0 0 0 0 0 0 2 1 1 0 2 1 0 0 0 1 0 0 1 1 0 1 0 0 0 0 0 0 0 0 0 2 1 0 0 0 0 0 1 1 0 1 1 0 0 0 1 0 1 2 1 1 0 2 1 0 1 1 0 1 2 0 1 1 0 0 0 1 2 2 2 1 2 0 1 0 1 0 1 0 1 1 0 2 0 0 0 0 0 0 0 0 1 2 0 0 0 0 0 0 0 1 0 0 0 0 0 0 1 1 2 1 2 2 0 1 1 0 0 0 1 0 0 1 0 0 1 1 0 1 1 1 1 1 1 0 0 0 2 0 2 1 0 0 0 0 0 0 1 1 0 0 0 0 0 0 0 0 1 1 0 1 0 2 0 0 0 2 0 0 0 0 2 0 2 1 0 2 0 0 0 0 0 1 1 1 0 1 1 1 1 1 1 0 2 0 2 2 0 0 0 0 0 0 1 0 1 1 0 1 1 1 1 0 1 1 0 1 1 1 2 2 0 1 0 0 1 0 2 0 0 0 1 0 1 0 1 1 1 0 1 0 0 1 0 0 1 1 0 0 1 1 0 0 0 0 0 0 1 1 0 1 1 0 0 0 2 0 0 0 0 0 0 0 0 0 0 0 1 0 0 0 0 1 2 2 0 2 1 0 0 1 1 0 0 2 0 0 2 1 0 2 0 0 0 0 1 0 0 1 1 0 1 1 1 0 0 0 0 1 1 1 0 2 2 0 2 0 2 1 1 1 0 0 0 0 2 0 1 0 0 0 1 2 1 0 1 0 0 0 0 2 0 0 1 1 0 2 1 1 0 0 1 1 1 2 0 1 0 2 0 0 0 2 0 0 1 0 0 0 1 1 0 1 0 0 0 1 1 0 0 0 0 0 0 0 0 0 1 1 0 0 1 1 0 2 0
25 1 2 1 0 0 1 1 0 0 0 0 0 0 0 0 0 0 0 1 0 0 0 0 0 0 1 1 1 1 1 1 0 1 1 0 2 1 1 0 0 0 0 1 2 1 0 0 0 2 0 1 2 1 0 1 0 0 1 1 0 1 1 1 0 0 1 1 0 0 0 1 0 0 0 2 2 1 1 0 1 2 2 0 0 0 0 0 0 1 0 0 1 0 0 0 0 2 1 2 2 0 0 0 2 1 2 2 1 0 0 2 0 0 0 1 0 0 0 2 2 1 1 1 0 1 1 0 0 0 0 0 0 0 0 0 0 0 0 0 1 1 1 0 0 0 0 0 0 0 0 1 0 0 0 0 0 0 1 2 2 1 0 1 1 2 0 2 0 2 0 0 1 0 1 0 0 1 0 0 1 1 0 1 1 1 1 1 1 2 0 2 0 0 2 0 0 2 0 1 1 0 0 0 2 1 1 0 2 0 2 1 2 0 2 2 0 1 2 0 1 1 2 2 0 1 1 0 0 0 0 0 0 1 1 0 1 2 0 2 0 0 2 0 1 1 0 0 1 1 1 1 0 1 1 1 2 0 1 1 0 0 0 0 0 0 0 0 2 0 1 0 0 0 0 0 1 1 2 0 1 0 1 0 2 2 0 1 0 1 0 0 0 1 0 1 0 1 1 1 0 0 2 1 0 0 0 0 0 1 0 1 0 0 0 0 2 1 0 0 1 1 2 1 0 0 1 0 1 1 2 1 0 2 0 2 0 0 0 0 0 0 1 1 0 0 1 0 1 0 0 1 0 0 2 0 0 0 0 0 1 1 0 0 0 0 0 0 1 1 1 1 1 2 0 0 0 0 0 0 2 1 0 1 1 0 0 0 1 0 1 1 0 0 2 0 0 1 0 0 0 0 1 1 0 0 1 0 0 2 0 0 0 0 1 1 0 1 0 0 1 2 0 1 1 2 1 0 1 0 1 0 0 0 0 0 1 0 1 0 1 0 0 0 1 1 1 1 1 1 0 1 1 1 2 1 1 1 1 1 1 0 1 0 0 0 0 2 0 0 0 0 0 0 1 1 1 2 1 1 1 0 1 1 2 0 0 2 2 0 0 0 0 1 1 0 1 2 2 2 1 0 1 0 0 2 2 0 0 1 1 1 0 0 2 0 0 2 0 1 1 1 1 1 0 1 1 1 0 2 0 1 0 0 0 0 1 0 0 1 1 1 0 1 0 0 0 1 1 2 0 0 0 0 0 1 0 0 0 1 1 0 0 0 0 0 2 0 0 0 0 1 1 0 0 0 2 0 0 0 2 1 0 0 1 0 0 1 1 1 0 0 1 0 1 0 0 0 0 0 0 2 1 2 0 2 1 1 0 1 0 0 0 1 0 1 0 0 0 0 1 1 0 1 0 0 2 2 0 0 0 1 1 2 0 0 2 0 0 1 1 1 0 0 1 1 1 1 1 0 0 0 0 1 0 2 0 1 1 0 0 0 1 1 1 2 0 2 1 1 1 0 0 0 0 1 1 0 1 1 0 1 1 0 0 1 1 1 1 1 0 0 0 0 1 0 2 0 0 0 0 1 0 0 0 2 2 1 2 1 1 1 1 0 0 1 0 1 1 1 0 0 1 0 0 2 0 0 0 0 0 0 0 2 0 2 0 0 0 0 0 0 1 1 2 0 0 0 0 0 0 0 0 0 0 0 0 0 1 0 0 0 1 0 0 1 0 1 0 2 0 0 2 0 0 1 0 0 0 1 0 0 1 0 0 0 1 2 1 2 0 0 2 1 1 1 0 1 0 0 0 0 0 0 2 1 1 0 1 1 1 0 0 2 2 2 2 0 2 2 2 1 0 2 0 0 0 1 2 0 0 0 2 2 0 0 0 0 0 0 0 0 0 0 1 0 0 0 0 0 0 0 0 2 1 0 1 0 0 0 1 1 0 0 0 2 2 1 1 0 1 0 1 0 0 2 0 2 2 2 2 0 2 0 0 0 1 0 0 0 2 0 0 1 1 0 1 1 1 0 0 2 0 0 2 2 0 0 0 0 0 0 0 0 1 1 2 0 1 0 0 2 0 1 1 1 0 1 0 1 0 2 0 1 0 0 0 1 2 1 0 2 2 2 2 0 0 0 0 0 1 0 1 0 2 1 2 1 1 0 1 1 1 0 1 1 2 0 2 0 0 1 0 0 0 0 0 0 1 0 0 0 1 2 0 0 0 1 2 1 0 1 0 0 0 1 0 0 0 0 0 0
26 1 2 1 0 0 1 1 0 1 0 0 1 1 0 0 1 0 0 1 1 0 0 2 0 0 1 1 0 2 1 0 2 1 0 0 1 2 0 2 2 0 1 0 2 1 0 0 2 0 0 0 1 0 1 0 0 0 1 0 1 1 0 0 2 2 1 1 0 0 0 0 1 1 1 2 2 0 2 0 0 2 0 1 2 0 0 2 2 2 1 2 0 1 1 0 0 1 1 2 1 0 0 0 2 1 2 1 0 0 1 1 0 1 0 1 1 0 0 2 2 0 1 1 0 0 1 1 2 0 1 1 0 0 0 0 0 0 0 0 0 2 0 0 0 0 0 1 1 1 0 0 0 0 1 0 0 0 0 0 0 0 1 0 0 2 1 0 1 1 1 0 1 1 0 0 2 0 0 0 1 1 1 1 2 1 2 2 0 1 0 1 1 1 1 1 1 2 0 0 0 0 1 0 1 1 1 0 1 0 1 1 1 0 1 2 0 1 1 1 1 1 1 1 0 2 2 0 1 1 0 0 0 0 0 0 1 2 0 2 0 0 2 0 1 1 0 0 0 1 1 1 0 1 0 0 1 1 0 1 1 1 0 0 0 0 1 1 1 0 0 2 0 0 0 0 0 1 1 0 1 1 1 0 1 0 1 0 0 1 0 0 0 0 2 0 0 1 1 0 0 0 2 1 1 0 0 0 2 0 2 0 0 2 2 0 1 0 0 0 1 1 1 0 1 0 1 1 1 1 2 2 0 1 0 0 0 1 0 0 1 1 2 2 1 0 2 0 2 1 1 0 0 1 1 1 1 1 0 1 1 1 1 0 1 0 0 2 2 0 2 0 1 2 0 2 0 2 2 0 0 0 0 0 0 0 0 0 0 1 1 1 1 0 1 1 1 0 1 1 0 1 0 0 0 0 0 0 0 2 0 0 0 0 1 0 1 0 0 0 0 0 1 1 0 1 0 1 2 1 0 1 0 0 1 1 1 1 1 0 0 0 0 1 0 0 2 1 1 1 1 1 0 1 1 0 1 1 0 1 1 0 0 0 0 0 0 2 0 0 1 0 1 1 2 0 1 1 0 0 0 0 2 2 2 0 0 1 1 1 1 1 1 1 0 0 0 1 2 2 1 1 2 2 0 0 2 0 1 0 1 0 1 0 1 0 0 2 0 2 0 0 1 1 0 1 1 0 0 2 0 1 0 0 1 0 0 0 1 1 1 2 0 0 0 0 1 1 1 2 1 1 0 0 1 0 0 0 1 0 0 0 0 0 0 0 1 1 1 0 1 1 1 0 1 0 1 0 0 1 2 0 2 0 1 2 0 0 0 0 0 0 1 0 2 0 0 1 0 0 0 1 1 1 0 1 1 2 0 1 0 0 0 1 0 0 0 1 0 0 0 0 0 1 0 1 1 1 0 0 1 1 0 1 0 0 2 0 0 0 0 0 0 1 1 0 0 1 1 0 0 1 1 1 1 2 0 0 2 0 0 0 1 1 1 1 1 2 1 1 0 0 1 0 1 0 1 0 2 0 1 0 2 0 0 1 1 2 1 0 0 0 0 0 1 0 1 0 0 1 0 0 0 0 0 2 1 2 2 1 0 0 0 1 0 1 0 0 0 0 0 1 0 0 0 2 0 2 1 1 0 0 1 2 0 1 1 0 0 0 0 0 1 0 2 0 0 0 0 0 0 0 0 1 1 1 1 0 1 0 0 0 0 0 0 2 1 1 0 2 1 0 2 0 0 0 1 0 1 1 1 1 1 0 1 1 1 2 2 2 0 0 2 2 1 0 1 1 0 0 1 0 0 0 2 2 1 1 0 1 1 0 0 2 2 2 2 0 2 2 2 2 0 2 0 0 0 1 1 0 0 1 2 0 0 0 0 0 2 0 0 1 1 1 0 0 1 0 0 0 0 0 0 2 2 0 0 0 1 1 1 1 0 0 0 1 1 0 1 0 0 0 0 1 0 0 0 2 2 2 2 0 2 0 0 0 2 0 0 0 1 0 0 2 2 0 2 0 0 2 1 1 0 0 1 2 0 0 0 1 0 0 0 0 1 2 2 0 2 0 2 0 1 1 1 1 1 2 2 0 2 0 0 2 0 0 0 1 1 0 0 1 2 1 1 1 1 1 0 0 2 0 2 1 1 0 0 0 0 0 1 1 0 0 0 1 1 0 2 0 0 0 0 0 0 0 0 0 2 0 0 0 0 1 0 0 0 0 1 1 0 0 0 0 0 0 0 0 0 0 0 0
27 0 1 1 0 0 0 1 0 0 0 1 1 1 0 0 1 0 0 0 1 1 0 0 0 0 2 1 0 2 0 0 0 1 1 0 2 1 0 0 0 1 0 0 2 1 1 0 2 1 0 0 0 2 0 0 0 1 0 1 1 2 2 1 0 0 2 1 1 1 0 2 2 1 1 2 2 0 0 0 1 1 0 2 2 0 0 1 1 2 1 2 2 2 0 0 0 0 0 1 1 0 1 0 2 0 2 1 1 0 1 2 0 1 0 1 1 0 2 0 0 0 1 1 0 1 1 1 2 1 0 0 0 0 1 1 0 0 0 0 2 0 0 0 0 0 0 1 1 1 0 0 0 1 0 0 0 2 2 1 2 0 0 1 0 1 1 0 0 1 1 0 0 2 0 1 1 0 0 0 0 0 0 1 1 1 1 0 0 2 0 2 0 0 1 0 0 2 0 0 0 2 0 0 1 2 1 1 1 0 1 1 1 0 1 2 1 2 0 0 1 1 1 1 0 2 2 1 1 1 1 0 1 0 0 0 0 2 1 1 1 0 2 0 0 0 0 0 0 0 0 0 0 0 0 1 1 1 0 0 0 0 1 1 1 1 0 1 1 0 0 1 1 1 0 0 1 1 2 0 2 0 1 0 1 0 0 2 0 2 0 0 0 0 2 0 1 1 1 1 0 0 2 1 1 0 0 1 1 0 1 2 0 1 1 0 2 1 1 1 1 1 1 0 1 0 0 1 0 1 1 2 1 0 0 1 0 2 0 0 0 0 2 2 0 0 2 0 2 2 2 0 0 0 1 0 0 0 0 1 1 0 2 0 2 0 2 0 2 2 0 2 2 2 0 1 0 1 1 0 1 0 0 0 1 1 0 0 0 0 0 0 0 0 2 1 2 0 1 1 1 0 0 2 2 0 0 1 0 1 1 1 0 0 0 1 0 0 1 0 0 1 2 2 0 1 0 1 2 2 0 1 1 1 1 1 1 0 1 0 2 0 0 0 2 2 1 0 0 2 0 2 0 2 2 1 1 2 0 2 2 0 0 0 1 1 1 2 0 0 1 1 2 2 1 1 0 2 1 1 0 0 1 1 1 2 1 2 2 1 0 0 0 1 1 0 0 2 2 2 0 0 1 1 0 1 2 2 0 0 0 0 0 1 0 1 0 2 0 0 0 1 0 0 1 1 1 1 1 1 1 1 2 2 2 0 1 0 0 0 1 1 0 0 0 0 0 1 1 2 0 0 0 0 0 1 0 0 1 1 1 0 1 0 1 1 0 1 0 1 0 0 1 0 1 0 0 1 0 2 2 0 1 0 1 0 1 1 0 0 0 0 1 0 1 0 1 0 0 1 0 2 1 1 0 2 1 0 0 1 0 0 0 2 1 2 0 1 1 0 1 2 0 1 0 0 1 1 0 0 1 0 1 1 0 1 2 0 1 0 1 2 0 0 1 1 1 1 1 0 0 1 1 1 1 2 0 0 1 0 0 0 0 1 1 2 2 2 1 1 1 1 1 0 0 0 1 1 1 1 1 0 2 0 0 2 0 2 1 0 2 2 0 0 1 0 2 0 0 0 0 0 0 0 1 1 1 2 2 0 0 0 0 0 0 1 0 1 1 1 0 0 0 0 1 2 0 0 0 0 0 0 0 2 0 1 2 0 0 0 0 0 1 0 1 0 0 1 0 0 0 0 1 0 1 1 0 0 2 0 0 0 1 0 0 1 0 2 1 1 0 0 1 1 1 0 1 0 0 0 2 2 2 0 1 1 1 1 0 2 0 2 2 1 1 0 0 0 0 1 0 0 1 1 0 0 0 0 1 1 1 0 0 2 2 2 2 2 2 2 2 1 0 2 0 0 0 1 2 0 0 0 1 1 0 0 0 0 0 0 0 0 1 1 0 0 1 0 0 0 0 0 0 2 1 1 1 2 0 0 0 0 1 0 0 2 2 1 2 0 1 1 2 1 0 2 1 1 1 1 1 1 1 0 0 1 1 0 0 0 2 0 0 2 2 0 2 0 0 0 0 2 0 0 2 2 0 1 0 0 0 0 0 0 1 1 1 0 2 0 2 0 0 1 0 0 2 0 0 1 0 2 0 0 0 0 0 1 1 0 0 0 2 0 0 0 1 0 0 0 1 0 1 0 1 0 1 0 0 0 2 0 0 0 0 1 1 0 2 0 1 0 0 0 0 2 2 0 1 0 0 0 0 1 0 1 0 0 0 1 1 0 0 0 0 0 0 0 1 1 1 1
28 1 1 1 0 0 1 2 1 0 0 0 1 1 0 2 0 0 0 1 0 0 0 0 0 0 1 1 0 1 1 2 0 1 1 0 2 1 0 0 0 2 0 0 1 0 1 0 0 2 1 0 0 1 1 1 0 0 2 0 0 0 2 1 1 0 2 0 0 1 1 0 2 0 2 2 2 1 2 0 1 2 0 0 2 0 0 0 0 2 0 1 1 1 2 0 0 2 0 2 2 0 0 0 2 1 1 1 0 0 0 0 0 1 1 1 1 2 2 0 0 2 1 1 1 1 0 0 2 0 1 1 0 0 1 0 0 0 0 0 0 2 1 0 0 0 0 0 1 1 0 2 0 1 0 0 0 1 0 0 1 1 0 2 0 0 1 2 0 0 2 0 1 0 0 0 2 1 0 1 0 1 1 0 1 0 1 0 0 2 0 2 0 0 1 0 1 2 0 1 1 1 1 1 0 1 2 1 2 0 1 1 2 0 2 2 0 1 2 1 0 0 2 2 1 1 1 0 0 1 0 0 1 1 0 0 0 2 0 1 0 1 0 0 2 2 2 0 1 1 0 0 0 0 1 1 1 0 0 0 0 0 1 1 0 0 0 0 1 0 1 0 1 0 0 0 0 1 1 0 0 1 2 1 2 0 1 1 0 1 1 0 0 0 2 0 1 0 1 0 0 0 2 1 0 1 0 0 0 0 1 2 1 1 0 0 2 0 0 0 0 0 1 0 0 0 1 1 1 2 1 2 1 1 0 0 0 2 1 1 0 2 2 2 0 0 1 0 2 0 0 0 0 0 1 2 2 0 0 2 2 0 1 1 1 0 0 1 2 1 1 1 0 2 0 1 0 0 0 0 0 1 0 0 0 1 0 0 0 0 0 0 1 0 2 2 2 0 0 1 0 1 0 2 2 0 0 0 0 1 0 0 0 0 0 0 0 1 0 0 0 2 0 1 1 2 1 1 1 1 0 2 0 0 1 1 1 1 1 0 0 0 0 0 1 2 2 2 2 1 0 0 1 2 1 1 0 1 0 1 1 0 0 0 0 0 0 2 0 0 0 0 0 0 2 0 2 1 0 0 0 0 1 1 2 1 0 1 1 0 1 1 1 2 1 0 0 1 1 2 0 0 1 1 0 1 1 1 0 0 0 0 1 0 1 0 0 1 0 2 1 0 0 0 0 1 0 0 0 2 0 1 2 2 2 0 0 0 2 2 2 1 0 0 0 0 1 2 0 1 0 0 0 0 1 0 0 0 2 0 0 0 0 0 0 0 1 1 1 0 1 2 0 0 0 0 0 0 0 2 2 1 1 0 1 1 0 2 0 0 1 1 1 0 1 0 0 0 0 0 0 2 0 2 0 2 1 0 0 0 1 0 0 1 1 1 0 1 1 0 2 2 0 0 0 1 2 2 0 0 1 1 0 2 0 1 2 1 0 0 0 2 0 0 0 2 2 1 1 0 1 1 0 1 0 2 0 0 2 0 0 0 0 1 1 1 1 2 1 1 1 0 2 0 0 0 0 0 2 1 0 0 2 1 1 1 1 2 1 0 2 2 0 1 1 1 2 0 0 1 1 0 0 0 0 2 1 2 2 0 2 2 0 1 1 1 0 0 0 0 0 0 0 0 0 2 0 0 0 0 0 0 0 2 0 1 0 0 1 1 0 0 0 0 0 0 0 1 0 1 1 1 0 1 0 1 1 0 2 0 0 1 2 0 0 0 1 1 0 1 0 1 1 0 0 0 2 1 0 1 2 1 1 1 0 1 1 2 2 1 1 0 2 2 1 0 0 0 0 0 0 0 1 0 1 1 1 1 1 0 1 0 0 1 1 2 2 1 2 2 1 2 0 2 0 0 0 1 1 0 0 1 1 1 0 0 0 0 1 0 0 0 1 0 0 1 1 0 1 0 1 0 0 2 1 0 1 0 0 0 2 2 0 0 0 1 1 0 1 0 0 0 1 0 0 0 0 1 2 2 2 0 2 0 1 1 0 1 1 0 0 1 1 1 1 0 2 0 1 0 0 0 0 0 1 1 1 0 0 0 0 0 0 0 1 1 1 1 2 0 0 2 0 1 1 1 1 1 0 1 0 2 0 1 0 1 1 1 1 0 0 0 2 2 2 0 0 0 0 0 0 1 2 1 0 1 2 1 2 1 1 1 0 0 0 2 2 0 2 0 1 0 0 0 0 1 1 0 2 0 0 1 0 1 0 1 0 0 1 2 0 0 0 0 0 1 0 0 0 0 1 1
29 1 2 1 0 0 0 2 0 0 0 1 0 0 0 0 0 0 2 1 0 0 0 0 0 0 1 1 1 1 1 2 0 0 1 0 2 1 0 0 0 2 0 0 1 0 0 1 1 0 0 1 0 0 1 0 1 0 2 2 0 2 1 1 1 0 2 1 0 0 0 1 2 1 2 2 2 0 1 0 2 2 1 0 1 0 0 0 0 2 0 0 1 1 1 0 0 1 0 2 2 0 0 0 2 1 2 1 1 0 0 2 0 0 0 0 0 0 1 1 1 0 0 2 0 1 0 0 0 0 0 0 0 1 1 1 1 0 0 0 0 2 0 0 0 0 0 2 2 2 0 0 1 0 1 1 0 1 0 0 1 1 0 2 1 2 1 0 0 1 1 1 0 0 1 0 1 0 0 1 0 1 1 0 1 0 0 0 0 2 0 2 0 0 1 0 1 1 0 2 2 0 0 0 2 0 2 2 1 0 1 1 1 0 1 1 1 0 1 0 0 0 2 2 1 1 1 0 0 2 1 1 0 0 0 0 0 2 0 1 0 0 1 0 2 1 1 0 0 0 0 0 0 0 0 0 0 0 0 0 0 0 0 1 0 0 1 0 1 0 1 2 0 0 0 0 0 0 2 0 1 0 0 0 0 0 0 0 0 2 1 1 0 0 2 0 1 1 1 0 1 0 1 0 0 0 0 0 0 0 0 1 0 1 1 0 2 0 0 0 0 0 1 1 1 0 1 0 2 2 2 0 1 2 0 0 0 1 0 0 1 0 2 2 1 0 0 0 1 0 0 1 0 0 1 2 2 0 0 1 1 0 2 0 2 0 2 1 2 1 1 1 0 2 0 0 0 0 0 0 2 0 0 0 1 1 0 1 1 0 0 0 0 0 2 1 1 1 1 0 0 0 0 1 1 1 0 0 0 2 0 0 0 1 1 0 1 2 0 0 0 2 0 1 0 2 1 0 1 0 0 0 0 0 2 2 0 0 1 0 0 0 0 0 2 1 1 0 2 1 0 0 1 2 1 1 0 1 2 0 0 0 0 0 0 1 0 2 0 0 1 1 1 1 2 0 1 0 0 0 1 1 2 2 0 2 2 1 1 1 1 1 0 2 0 0 2 2 2 0 0 0 2 1 1 0 2 0 0 0 0 1 1 1 1 1 0 2 0 1 1 1 0 0 0 1 0 0 0 2 0 2 0 0 0 0 1 0 0 0 0 0 0 0 1 0 1 1 1 1 0 0 0 0 1 1 1 1 1 1 1 0 0 0 0 0 2 2 2 0 2 0 1 0 0 0 0 2 0 2 2 0 1 0 0 1 1 1 0 0 0 0 0 0 1 0 2 0 0 0 0 1 1 1 0 1 1 1 0 1 0 0 0 2 0 0 1 2 1 0 1 1 0 0 0 0 2 0 0 0 0 0 1 1 0 1 2 1 0 0 0 1 0 0 2 2 1 1 1 0 0 1 0 1 0 2 0 1 1 0 0 0 0 0 0 1 0 2 1 1 1 1 2 0 0 0 0 0 2 0 0 0 1 0 0 1 1 1 1 1 0 0 0 0 1 0 1 0 0 2 0 2 0 1 0 1 1 1 1 1 0 0 0 1 0 1 0 1 1 1 0 0 1 0 1 0 1 1 1 1 1 1 1 1 0 1 1 0 1 1 1 0 0 0 0 0 0 1 0 1 1 0 0 0 0 2 0 0 1 0 0 0 2 0 0 0 1 1 0 2 1 0 1 0 0 1 2 0 2 2 2 0 1 0 0 2 0 2 1 2 0 1 2 2 1 1 0 1 0 0 0 0 1 0 1 1 2 0 1 1 1 0 0 2 2 2 2 0 1 1 1 0 0 1 0 0 0 0 1 0 0 1 2 1 0 0 0 0 0 0 0 0 1 0 1 0 0 0 0 0 0 0 0 1 1 0 1 0 0 0 2 2 0 0 1 0 2 1 2 1 2 0 1 0 0 0 0 2 2 2 2 0 1 1 1 2 0 0 0 0 0 0 0 2 1 1 2 0 0 1 0 2 0 0 1 1 1 0 1 1 1 1 0 0 0 2 2 1 1 1 0 1 0 1 1 1 1 1 1 1 1 1 0 1 0 0 0 2 2 0 1 2 2 1 0 1 2 0 0 0 1 1 1 1 1 0 1 1 1 0 1 1 0 0 2 0 0 1 2 0 1 0 0 0 1 0 0 0 0 0 0 0 0 2 0 1 1 0 0 2 1 0 0 0 0 1 0 0 0 0 0 1
30 1 2 1 0 0 1 2 0 0 0 1 0 2 0 2 0 0 0 1 1 1 0 0 0 0 1 1 1 2 0 1 0 0 2 0 2 2 0 2 1 0 0 1 2 1 0 0 2 0 0 0 1 0 0 0 0 1 0 1 1 1 1 1 1 1 0 1 0 0 0 1 2 1 2 2 2 0 2 0 1 2 0 0 1 0 0 1 1 2 1 2 1 1 1 0 0 0 0 0 2 0 1 0 2 1 2 1 1 1 0 1 0 2 0 2 2 0 1 2 2 0 1 1 0 2 0 1 2 1 0 0 0 0 0 0 0 0 0 0 1 1 0 0 0 0 0 1 1 1 0 0 1 0 1 0 0 1 1 0 0 1 0 1 0 1 0 1 1 2 0 0 1 2 1 0 2 1 0 1 0 1 0 1 0 0 0 2 2 1 1 2 1 2 2 0 0 1 0 0 0 1 0 0 1 0 2 1 0 0 2 1 2 0 1 2 0 1 0 0 1 1 2 1 1 2 1 0 0 0 0 1 0 0 0 0 0 2 1 1 1 0 2 1 2 2 0 0 1 1 0 0 0 0 0 0 0 0 0 0 0 0 0 1 2 0 0 0 1 0 0 1 1 1 0 0 0 2 1 0 1 0 1 0 1 0 0 2 0 2 2 0 2 0 2 0 0 1 0 1 0 1 2 2 0 0 0 0 1 0 1 0 0 2 2 0 2 0 0 0 1 1 2 2 1 0 1 1 0 0 2 0 1 1 0 1 0 2 1 1 0 1 2 2 2 0 0 2 2 1 1 0 0 0 2 0 0 0 0 0 1 1 1 0 1 0 1 2 2 0 2 0 1 1 2 0 0 1 1 1 2 0 0 0 0 0 0 2 2 0 1 1 0 0 1 1 2 0 1 1 0 1 0 2 2 0 0 1 0 2 0 0 0 0 1 0 0 0 1 1 0 0 0 1 0 2 1 1 1 1 0 2 0 0 0 0 1 0 0 0 1 0 0 1 0 1 2 1 1 0 0 0 1 2 1 1 0 1 0 1 0 0 0 0 0 0 0 2 0 0 1 1 1 1 0 1 0 2 1 1 1 0 0 0 2 0 0 0 2 2 0 0 0 2 0 0 0 1 1 1 1 1 1 1 0 1 1 2 1 0 0 1 0 0 1 0 0 2 0 2 2 0 1 0 0 1 1 0 0 2 0 0 0 0 0 0 1 0 1 1 1 1 0 0 0 0 0 0 2 2 0 1 0 0 2 0 0 0 1 0 0 0 1 1 1 1 0 0 1 0 0 2 1 0 1 1 2 1 0 2 2 0 1 0 0 1 0 1 1 1 1 1 0 0 0 0 0 1 1 0 0 1 0 2 0 2 2 1 0 2 2 0 0 1 1 0 0 2 0 0 0 0 0 1 0 0 2 2 0 0 0 0 0 1 0 0 2 1 0 0 0 0 0 2 0 1 1 1 2 0 0 1 0 0 1 1 0 0 2 0 0 0 1 0 0 0 1 1 0 0 0 1 1 0 0 0 0 0 2 0 0 0 2 1 1 2 1 2 1 2 0 0 1 0 0 1 1 0 0 1 0 1 0 0 2 0 0 1 1 1 0 0 0 0 0 0 0 0 0 0 0 1 0 1 1 1 2 0 0 0 0 0 0 1 0 0 0 0 0 2 1 0 0 0 1 0 1 0 0 0 0 0 0 0 0 1 0 0 1 0 0 0 1 0 0 1 0 0 0 2 0 0 1 2 2 2 1 0 2 2 0 0 0 0 0 2 0 2 1 1 1 1 2 2 2 0 0 1 0 0 0 0 1 0 1 0 1 1 0 0 0 0 0 0 0 2 0 2 2 2 2 1 0 2 1 0 0 1 1 0 0 1 1 1 0 0 0 0 1 0 0 0 2 0 0 2 2 0 0 0 0 0 0 2 2 0 0 0 0 0 2 2 0 0 0 0 1 0 2 0 0 0 2 0 0 1 0 1 0 1 1 0 1 0 0 0 1 1 2 0 1 1 0 2 2 1 2 0 0 1 1 1 0 1 1 1 0 0 0 1 0 0 1 1 1 1 1 1 1 1 0 1 0 1 1 2 1 1 0 0 1 1 0 1 0 0 0 2 2 0 0 0 1 0 0 0 2 0 0 0 1 0 2 1 1 0 1 2 1 1 2 0 0 0 1 2 2 0 1 0 0 0 0 0 0 0 0 0 0 0 0 0 1 1 1 2 2 0 1 1 0 1 0 1 1 0 1 1 1 0 0 0
31 0 1 2 1 0 2 1 0 0 0 0 1 1 0 0 1 0 2 1 1 1 0 1 0 0 2 1 0 1 1 1 0 0 2 0 2 1 0 0 0 2 0 0 2 0 1 0 1 1 0 1 1 1 0 0 1 0 0 0 2 2 2 2 1 0 2 0 0 0 0 1 2 0 2 2 1 0 2 0 1 2 1 1 1 0 0 0 0 2 0 0 0 2 0 0 0 2 2 2 0 0 2 0 2 0 2 2 2 2 0 0 1 1 1 1 1 0 0 2 2 0 1 1 0 1 1 0 2 0 0 0 0 0 1 1 1 0 0 0 1 2 0 0 0 0 0 1 1 1 0 0 0 0 0 0 0 0 1 0 0 1 0 0 1 2 1 0 1 2 0 0 1 1 2 0 1 0 0 0 0 0 1 1 2 1 2 2 0 0 1 2 0 0 1 1 0 2 1 0 0 1 0 0 2 1 1 0 1 0 0 2 1 0 1 2 0 0 1 1 0 0 1 1 1 0 0 0 0 1 1 0 0 0 0 0 0 2 0 1 0 0 2 0 2 2 0 0 0 0 0 0 0 1 0 0 1 0 1 1 0 0 0 0 0 0 0 0 0 0 0 2 1 1 1 1 0 1 1 0 1 0 2 2 2 0 1 2 0 2 0 0 1 0 2 0 0 2 0 1 0 0 2 1 0 0 0 1 0 0 0 2 0 2 1 0 2 2 0 0 1 1 2 0 1 0 1 2 0 0 2 1 1 1 0 0 0 1 0 0 0 0 1 2 1 0 1 0 1 1 1 1 0 0 2 0 0 0 0 0 1 1 1 0 1 1 0 1 2 1 1 1 1 2 1 1 0 0 0 0 1 1 0 0 1 0 0 0 0 1 0 0 0 0 2 0 0 1 0 0 0 0 0 2 1 0 1 1 0 2 0 0 0 0 1 0 1 1 1 0 0 1 0 1 2 1 1 0 2 1 1 0 0 2 0 0 0 0 0 0 2 0 0 1 1 2 2 1 1 1 1 0 2 2 2 2 0 1 1 0 0 0 1 1 0 1 1 1 0 2 0 0 2 2 0 1 0 2 0 0 1 1 0 0 2 0 0 0 1 1 1 1 0 1 1 0 0 2 1 1 1 1 2 0 2 0 2 1 1 0 1 1 1 0 2 0 0 2 0 1 0 1 2 2 0 0 0 1 1 1 1 0 1 0 1 0 1 0 1 1 1 1 0 0 0 0 1 2 0 0 0 0 0 0 1 1 1 0 1 1 1 0 0 1 0 0 0 1 1 0 1 0 0 0 0 0 2 1 0 2 2 1 0 0 0 1 0 1 0 0 0 0 1 1 1 0 1 0 0 0 0 2 0 1 0 2 0 1 0 1 0 0 0 0 1 1 0 1 0 1 0 1 0 1 0 0 2 2 0 0 1 0 0 1 0 0 1 1 1 0 1 2 0 0 2 0 0 2 1 0 0 2 0 2 0 2 1 0 0 1 1 0 1 1 1 1 1 1 1 0 0 1 1 0 0 0 0 0 1 2 0 1 2 0 0 0 2 1 0 0 0 0 1 0 0 2 2 0 0 2 1 1 0 1 1 1 1 2 2 0 0 0 0 0 0 1 0 0 0 0 0 1 1 1 1 1 2 1 1 1 0 0 0 1 0 0 0 0 0 0 0 0 0 0 0 1 0 0 0 0 0 0 0 0 0 0 0 0 2 0 0 0 2 0 0 0 1 1 1 0 0 0 1 1 1 0 1 0 1 1 1 1 0 1 1 2 0 1 1 2 0 1 2 2 2 0 0 1 0 1 0 0 1 0 1 1 0 0 0 2 2 0 0 1 1 1 1 0 2 1 1 2 0 2 1 0 0 2 0 0 0 2 2 0 0 1 1 0 0 0 0 0 0 0 0 0 0 0 0 0 0 0 1 1 1 0 1 0 1 0 2 2 0 0 0 0 1 0 1 0 0 0 1 1 0 1 0 1 2 2 2 0 2 0 0 0 1 0 0 0 1 0 0 1 2 1 1 0 0 1 0 1 0 0 2 2 0 0 0 1 0 0 0 0 0 2 2 0 1 0 0 2 0 1 1 1 0 2 0 0 1 1 0 1 1 1 1 0 0 0 1 0 2 2 1 0 1 1 1 0 2 0 1 2 2 0 1 1 2 1 1 1 0 0 2 0 0 0 0 0 0 0 0 0 1 0 1 0 2 0 0 0 1 1 0 1 0 0 1 1 0 0 0 0 0 0 1 0 0 0 2 0
32 1 1 2 1 0 1 2 0 0 0 2 0 0 0 0 0 0 0 1 1 1 0 1 1 1 1 1 2 1 1 1 0 0 1 0 1 1 0 2 2 0 0 0 1 0 1 0 2 0 0 0 1 1 1 1 0 0 0 2 1 2 1 1 1 1 0 1 1 1 0 1 1 1 1 2 1 1 1 0 1 2 0 0 1 0 0 0 0 2 0 1 0 2 0 0 0 1 0 0 1 1 0 1 2 0 2 1 1 0 0 2 0 1 0 0 0 0 1 1 1 1 2 0 0 0 2 2 2 2 0 0 0 0 1 1 0 0 0 0 1 1 1 0 0 0 1 0 1 1 0 2 0 0 0 0 0 0 1 0 1 0 1 0 1 1 1 1 1 1 1 0 0 2 2 0 2 1 0 0 0 0 1 1 2 1 1 1 1 1 0 1 0 0 1 1 0 2 0 0 0 2 0 2 1 2 1 1 2 0 1 1 1 0 0 2 1 2 0 0 1 1 1 2 0 1 1 0 1 1 0 0 1 1 1 1 0 2 0 1 0 0 2 2 2 2 0 0 0 0 0 0 1 0 0 0 1 0 0 0 0 0 0 0 0 1 0 1 0 0 0 2 0 1 0 1 0 0 2 0 0 0 1 1 1 0 1 2 0 2 1 0 0 1 1 1 0 1 0 0 0 0 2 2 1 1 0 1 1 1 1 0 0 1 1 0 2 1 0 0 2 2 1 0 0 0 0 0 1 1 2 2 1 0 0 0 0 0 0 0 0 0 2 1 1 0 0 0 1 1 1 1 0 0 2 0 0 0 0 1 1 0 2 0 2 1 0 1 2 1 1 1 1 2 2 0 0 0 0 0 1 0 0 0 0 0 0 0 0 0 1 1 0 0 1 1 1 2 0 0 0 0 0 2 2 0 0 0 0 1 0 0 0 0 1 0 1 2 0 0 0 2 1 1 1 2 0 1 2 1 1 1 0 2 0 0 0 2 1 0 1 0 0 1 1 2 2 0 0 0 0 0 0 1 1 0 1 1 2 0 1 0 0 1 0 1 1 2 0 0 1 1 1 1 2 0 2 2 0 0 0 0 1 1 1 1 0 2 2 1 1 1 0 2 1 0 0 2 2 2 2 0 1 1 1 0 2 1 1 0 0 1 0 0 1 0 1 2 0 1 0 1 0 0 1 1 1 0 0 1 0 1 0 0 0 0 1 0 0 0 0 1 0 0 0 0 2 1 1 1 0 0 0 0 1 1 1 0 0 0 0 1 0 0 0 0 1 0 0 0 0 1 2 0 1 0 2 1 0 1 2 0 0 0 0 0 0 0 0 0 0 0 0 0 0 0 0 1 0 1 1 2 0 1 1 2 1 2 0 2 2 0 0 0 2 0 0 1 0 0 0 1 0 0 1 1 1 1 0 0 0 0 0 2 0 1 2 2 0 0 1 1 0 0 2 0 0 2 1 0 0 2 1 0 1 2 0 0 1 0 0 0 1 1 1 1 0 2 0 0 0 1 0 0 1 0 1 2 0 2 0 0 1 1 0 0 1 1 2 0 0 0 0 0 0 0 0 0 0 1 0 0 0 0 0 2 1 2 2 0 1 1 0 0 1 2 0 1 1 1 0 0 2 0 0 2 0 0 0 0 0 0 0 1 0 1 1 0 0 1 0 0 0 0 0 1 0 0 0 0 0 0 0 1 1 0 0 1 1 1 1 0 2 0 0 0 0 2 0 2 0 1 1 1 1 2 0 0 1 2 1 0 0 1 1 2 0 1 0 2 0 2 2 2 1 1 0 1 0 0 0 0 1 0 1 1 1 1 1 0 0 0 0 1 1 2 1 0 1 1 1 0 0 2 1 0 0 1 1 0 0 1 1 1 0 0 0 0 1 0 0 1 1 0 1 0 0 1 0 0 0 0 0 1 1 0 1 1 0 1 1 1 1 0 0 2 1 1 2 0 2 0 1 0 0 0 0 0 1 2 2 0 1 1 1 2 0 0 1 0 1 0 0 2 2 0 2 0 1 1 1 2 0 0 0 0 1 0 0 1 0 0 0 1 2 0 0 0 0 0 0 0 1 2 2 2 2 1 0 0 0 2 1 1 1 1 1 1 1 0 0 1 2 1 0 0 1 0 0 0 0 0 2 0 0 0 0 1 0 1 1 0 0 0 2 0 0 0 1 0 0 0 0 0 0 0 0 0 1 0 0 0 0 0 0 0 0 0 1 2 0 0 0 0 0 0 0 0 0 0 0 1
33 1 1 1 1 0 1 2 1 0 0 1 2 2 0 0 1 0 0 1 0 0 0 0 0 0 1 2 0 2 2 1 1 1 1 0 2 2 0 1 1 0 1 0 1 1 1 0 1 1 1 1 0 1 1 0 0 0 1 0 0 0 2 2 1 1 1 0 0 0 0 0 1 1 1 2 1 0 1 0 0 1 0 2 2 1 1 0 0 1 0 1 2 2 1 1 0 0 0 2 2 0 0 0 2 1 2 2 1 1 0 1 0 0 0 0 0 0 1 1 1 0 1 2 0 1 0 2 2 2 2 2 1 0 0 0 1 0 0 0 1 2 0 0 0 0 0 0 0 0 0 0 0 0 0 0 0 1 2 0 1 2 0 0 2 2 2 0 1 2 0 0 0 1 2 0 2 0 0 0 0 1 1 0 1 0 0 1 1 2 0 2 2 2 2 2 2 1 0 0 0 1 1 0 1 2 2 1 0 0 2 0 2 0 1 2 1 0 2 1 0 1 2 0 1 1 1 0 0 1 0 0 0 0 0 0 0 2 0 1 1 0 2 2 2 2 0 0 0 0 0 0 1 1 0 0 1 0 0 0 0 0 0 1 1 0 0 1 1 0 0 2 1 1 2 2 0 0 1 0 0 1 2 0 2 1 0 0 0 1 1 0 1 0 2 0 1 1 1 0 1 0 2 1 0 0 0 1 0 0 0 1 0 2 2 0 1 0 1 1 1 1 2 1 0 0 0 0 0 0 2 2 0 1 0 0 0 2 0 0 0 0 2 0 0 0 2 1 2 2 2 0 1 1 1 1 1 0 0 2 2 0 2 0 2 0 2 2 2 0 2 0 1 1 2 0 0 0 0 0 2 2 0 0 0 2 0 0 0 2 0 1 0 0 2 0 0 2 0 0 0 1 1 1 0 0 1 1 0 2 0 0 0 0 0 0 0 0 0 0 0 1 0 1 2 2 2 0 0 1 0 0 0 1 1 1 0 1 1 0 2 0 0 2 0 2 2 0 2 2 0 0 1 2 1 0 1 1 1 0 1 0 0 0 0 1 0 1 0 1 0 0 2 2 1 0 0 1 0 0 0 0 1 1 2 0 0 0 1 0 1 1 0 0 0 0 0 2 1 1 1 1 1 1 0 1 2 1 1 0 1 1 0 0 0 1 1 2 0 0 0 2 0 0 1 1 1 1 1 1 1 0 2 1 2 0 2 0 2 2 2 2 0 0 0 0 1 1 1 1 0 0 0 0 2 1 1 1 2 0 0 0 1 1 1 1 0 1 0 1 0 0 0 0 0 0 1 0 0 2 2 1 0 0 1 0 0 0 0 0 0 0 1 0 1 1 0 0 0 1 0 2 1 1 0 1 1 0 0 0 0 0 0 1 0 0 0 1 1 0 0 1 0 0 0 1 2 1 0 0 0 0 0 1 0 1 1 1 0 0 0 1 0 1 0 1 1 1 1 0 0 2 0 1 0 1 0 0 1 0 0 0 1 1 1 1 1 1 1 1 1 1 1 1 0 0 0 1 1 1 0 0 2 1 0 1 2 2 2 0 0 0 1 1 0 1 2 0 0 2 1 0 0 2 2 2 1 1 1 0 1 1 0 0 0 0 0 0 0 0 0 0 0 0 0 0 0 1 1 1 1 1 0 2 0 1 1 0 1 1 1 0 0 1 1 0 0 0 0 0 0 0 0 0 0 0 0 2 2 2 1 2 1 1 0 1 0 1 0 1 1 1 1 0 0 0 2 0 0 0 1 1 0 0 1 2 0 2 2 2 0 0 2 2 2 1 1 2 0 0 0 0 1 0 1 0 1 0 1 1 2 0 1 0 0 2 1 0 2 1 1 2 0 2 0 0 0 1 2 0 0 0 1 0 0 0 0 0 0 0 0 0 0 0 0 0 0 1 0 0 0 0 0 2 1 0 1 0 0 0 1 2 0 0 0 0 1 1 2 0 1 1 1 0 0 1 0 0 2 2 2 0 2 0 0 0 1 1 0 1 1 0 2 1 1 0 2 0 0 0 0 2 0 1 1 2 0 0 0 1 0 0 0 0 1 1 1 1 1 1 0 1 0 0 1 1 1 1 0 0 0 2 1 1 0 0 0 1 1 0 0 1 0 1 0 0 1 0 0 0 1 1 1 1 1 0 1 0 1 0 1 1 1 0 1 1 1 0 1 0 0 0 1 1 1 0 1 0 1 0 0 0 0 0 0 1 1 0 1 2 0 0 0 0 0 0 0 0 1 0 0 1
34 0 2 0 0 0 0 2 0 0 0 0 1 1 0 0 1 0 0 1 0 0 0 1 1 1 1 2 0 2 2 1 1 1 1 0 2 2 1 0 0 0 0 1 1 1 1 0 2 0 0 0 0 0 2 1 1 0 1 0 2 2 1 1 0 0 0 0 0 0 0 0 2 0 2 2 2 0 1 0 1 2 1 0 1 0 0 0 0 2 0 0 0 2 1 0 0 1 1 1 1 0 0 0 2 0 2 1 1 0 0 2 0 0 0 0 0 0 0 2 2 0 2 0 1 0 1 0 1 0 0 0 0 0 0 0 0 0 0 0 0 2 1 0 0 0 0 0 1 1 0 0 0 1 0 1 0 0 0 0 1 0 0 1 1 2 0 1 0 0 1 0 0 2 2 0 2 2 0 1 0 1 0 1 1 1 1 1 0 1 0 2 0 0 1 0 1 2 0 0 0 1 0 1 1 1 1 2 0 0 1 0 1 0 2 2 0 0 1 0 0 0 1 1 1 0 0 1 1 1 1 0 0 1 1 0 1 2 1 2 0 0 2 1 2 2 0 0 0 0 0 0 0 0 0 0 0 0 1 1 0 0 0 1 1 0 1 0 0 0 1 2 1 1 1 0 0 0 2 0 0 0 2 1 2 0 0 2 0 2 0 0 0 0 2 0 1 2 0 1 0 1 2 1 1 1 0 0 0 0 0 1 0 2 2 0 2 0 1 1 0 0 0 0 1 0 1 1 0 1 2 1 0 1 0 0 0 1 0 0 1 1 2 2 1 0 1 0 2 1 1 0 1 0 0 1 1 0 0 2 2 0 2 0 2 0 2 0 1 0 2 0 0 2 1 0 0 0 0 0 1 0 0 1 0 0 0 0 0 0 0 0 0 0 0 0 0 0 1 1 0 1 0 2 2 0 0 2 0 2 0 0 0 0 0 0 0 0 0 0 0 0 0 1 1 2 1 0 1 0 0 0 0 0 2 2 0 2 1 1 2 0 0 0 1 1 1 0 1 1 0 1 1 2 1 1 0 2 0 2 2 0 1 1 1 2 2 1 0 1 0 0 0 0 0 1 0 0 0 0 0 0 1 1 1 1 1 2 2 1 0 0 0 1 0 0 0 2 2 1 0 0 1 1 0 1 2 1 1 0 0 2 0 0 0 2 1 1 0 2 1 0 1 1 0 1 1 1 1 2 0 0 2 1 2 0 1 1 2 1 0 2 0 0 0 0 2 1 1 1 0 0 0 0 1 2 1 0 1 0 0 0 1 0 0 0 1 1 1 0 1 0 0 0 0 0 1 2 0 2 2 0 0 0 0 0 0 1 0 0 0 0 1 0 1 0 0 0 0 0 0 2 0 2 0 2 2 2 0 0 1 0 0 1 1 1 1 0 0 0 0 0 0 1 0 0 2 1 0 0 0 0 1 0 0 1 2 0 0 0 1 1 0 0 2 0 0 0 1 0 0 0 1 0 1 2 0 0 2 0 0 0 0 1 1 1 1 2 0 1 0 0 1 1 0 0 0 0 1 1 0 0 2 0 1 1 1 2 0 2 0 0 0 0 1 0 1 0 0 1 0 0 0 1 1 2 2 1 2 1 0 0 0 0 0 0 0 1 1 1 0 0 1 0 1 1 1 2 1 1 1 1 0 2 0 0 0 0 2 2 1 0 1 0 0 1 0 1 0 0 0 0 0 0 0 0 0 1 1 0 0 0 1 1 0 1 1 2 0 2 0 0 1 1 1 0 2 0 1 1 2 1 1 1 1 1 1 2 2 1 1 0 2 1 1 1 0 1 0 0 0 0 0 0 2 1 0 0 1 1 2 0 0 2 1 2 2 1 0 0 0 0 0 2 0 1 0 1 1 0 0 1 2 0 0 1 1 0 1 0 0 1 1 1 0 0 1 0 0 0 0 0 0 1 1 0 1 1 0 2 0 2 0 0 0 1 1 0 2 0 0 0 1 1 0 1 0 0 2 2 2 0 2 0 0 0 0 0 0 0 2 0 0 2 2 0 2 0 1 0 0 2 0 0 1 1 1 0 0 1 0 0 0 0 0 2 2 0 2 0 0 2 0 1 2 2 0 1 1 0 1 0 0 2 0 0 0 1 1 0 0 0 2 2 2 0 0 0 0 0 1 0 2 0 0 0 0 1 1 1 2 0 1 0 1 1 1 0 1 0 0 0 0 0 0 1 1 0 1 0 0 0 1 1 0 1 0 0 1 2 1 1 0 0 0 1 0 1 1 0 0 0
35 0 1 1 1 0 1 0 0 1 0 1 1 1 0 1 0 0 0 1 1 1 0 1 0 0 1 2 0 2 2 1 1 1 2 2 2 1 0 1 1 1 1 0 2 1 0 0 1 0 1 1 2 1 0 1 0 0 2 1 1 1 1 2 1 1 1 0 0 0 0 0 1 0 1 2 2 0 1 0 0 1 0 2 2 1 1 1 1 2 1 1 1 2 1 0 0 0 0 1 1 1 0 1 2 1 1 2 0 0 1 2 0 1 0 1 2 1 1 1 1 0 1 1 1 0 0 1 1 1 0 0 0 0 0 0 0 0 0 0 1 1 0 0 0 0 2 0 1 1 0 1 0 0 0 0 0 1 0 1 2 2 0 2 0 2 0 2 0 0 2 0 0 2 0 0 2 0 0 0 0 0 0 1 2 2 1 1 0 1 0 2 0 0 1 0 1 1 0 0 0 1 0 1 0 2 0 1 1 0 1 0 1 0 2 1 0 2 0 0 1 1 1 1 1 1 1 1 1 0 0 1 0 1 1 1 0 2 0 2 0 0 2 0 1 1 0 0 1 1 1 1 0 2 0 0 1 2 0 2 2 2 0 0 0 0 0 0 1 1 0 2 1 1 0 0 0 0 1 0 0 0 2 0 2 1 0 1 1 1 0 1 1 1 1 1 0 2 0 1 0 0 1 1 0 0 1 1 0 0 0 2 0 2 2 0 2 0 2 2 0 0 0 0 1 0 1 1 0 0 0 2 1 0 0 1 0 1 0 0 0 0 2 1 0 0 1 2 2 0 0 0 1 0 1 1 1 0 0 1 1 0 1 0 1 1 0 1 2 1 1 1 1 2 0 0 0 2 1 0 0 0 0 0 0 1 0 0 0 0 0 0 1 1 2 1 1 1 0 0 0 1 0 2 2 0 1 1 0 2 0 0 1 1 1 0 0 1 0 0 0 1 0 2 1 1 1 0 1 2 0 1 0 2 0 0 0 1 1 0 0 0 1 1 2 1 1 0 1 1 0 1 0 1 2 0 2 2 0 0 0 0 1 1 0 1 1 1 0 1 1 1 0 0 2 0 2 2 0 1 2 0 1 1 2 0 0 0 1 0 1 1 0 1 0 0 0 2 2 2 1 1 2 2 0 0 2 2 2 0 0 2 0 0 1 1 0 2 0 1 0 1 0 0 1 1 0 0 0 1 0 0 0 0 0 0 0 0 1 1 0 0 0 1 1 0 1 0 2 2 0 0 0 0 0 1 0 2 1 1 1 0 0 0 0 0 2 0 2 0 0 1 1 0 0 0 1 1 0 1 2 0 2 0 1 1 0 2 0 0 0 0 0 0 0 0 0 0 0 0 0 2 1 1 0 1 1 2 0 1 1 0 0 2 1 2 0 1 0 0 0 0 0 0 0 0 2 1 0 0 0 1 0 2 0 0 2 0 0 1 1 1 0 1 0 1 1 1 1 0 0 0 0 0 0 1 0 1 1 0 0 0 0 2 2 2 2 2 0 0 0 1 1 1 0 0 0 0 2 0 1 0 1 0 0 0 1 0 2 0 1 1 1 0 1 0 1 0 0 0 0 0 0 1 2 1 1 1 1 0 1 1 0 0 0 1 0 0 1 0 0 0 0 1 0 1 1 0 0 0 0 0 1 1 0 1 0 0 1 1 1 0 0 0 0 0 0 0 0 0 0 0 0 0 1 1 1 1 1 0 0 0 2 0 0 0 1 1 0 1 0 1 2 0 0 0 1 0 1 1 1 1 2 0 0 2 0 2 2 1 1 0 2 2 2 1 0 0 0 2 0 0 1 0 1 2 1 0 0 1 1 0 0 1 1 2 1 0 2 1 1 1 0 0 0 0 0 1 1 0 0 1 1 0 0 0 0 0 1 0 0 1 1 0 0 1 1 1 0 0 1 0 0 1 1 0 1 0 0 0 1 2 0 0 1 0 1 0 1 0 0 0 0 0 0 0 0 0 1 2 1 0 1 1 1 2 0 0 1 1 1 0 0 1 1 0 1 1 1 0 0 2 1 0 1 1 1 0 1 1 1 1 0 0 1 1 2 1 1 1 0 1 0 2 0 0 1 0 1 0 0 0 0 2 0 0 0 2 2 0 1 2 1 1 0 0 1 0 0 0 1 0 2 1 1 0 0 0 0 1 0 2 0 0 1 0 0 0 2 1 1 0 0 0 1 2 2 0 1 1 0 0 2 2 0 0 0 0 0 1 0 0 0 0 0 1 0 0 0 0 0 0
36 0 2 0 1 0 1 1 0 0 1 2 1 1 0 0 1 0 1 1 0 0 0 0 0 0 0 0 1 1 0 1 1 1 1 0 2 1 1 0 0 1 0 1 1 0 1 0 1 1 0 1 1 1 1 1 0 1 1 1 0 1 2 1 0 0 1 1 1 1 0 0 2 0 2 2 2 0 1 0 1 1 0 2 2 0 1 0 0 2 0 1 1 1 0 0 0 0 0 2 2 0 0 0 2 1 2 0 2 0 0 2 1 2 1 2 2 1 2 0 0 0 2 0 0 1 0 0 0 0 1 1 0 0 0 0 1 0 0 0 1 1 0 0 0 0 0 0 1 2 0 0 0 1 0 1 1 0 1 0 2 1 1 1 0 1 0 2 1 2 0 0 0 1 1 0 2 1 0 1 0 2 1 1 2 1 2 1 0 0 1 1 1 2 2 1 2 1 0 0 0 0 0 1 2 0 2 1 2 0 2 0 1 0 2 2 0 1 1 1 0 0 2 2 0 2 2 0 0 1 1 0 0 0 0 0 0 2 0 0 0 1 2 0 1 1 0 0 0 0 0 0 0 0 0 0 0 0 0 0 0 0 1 2 0 0 0 1 0 0 0 2 2 2 0 1 0 0 2 0 0 0 2 1 2 1 0 0 0 1 1 1 0 0 1 0 1 2 0 2 0 2 2 0 0 0 0 0 0 1 0 1 0 2 2 0 2 1 1 1 1 1 2 2 1 0 1 2 0 0 2 0 1 1 0 0 0 1 0 0 1 0 2 1 0 0 1 0 2 1 1 0 0 0 1 0 0 0 0 1 1 0 0 1 0 0 0 1 2 1 1 1 0 2 1 0 0 0 0 0 1 1 0 0 0 0 0 1 1 0 0 0 0 0 2 1 1 1 1 1 0 1 0 0 0 0 0 1 0 0 0 0 0 0 0 1 0 1 0 0 0 2 0 2 1 1 1 0 1 0 1 0 0 0 1 1 0 0 0 0 1 0 0 2 0 1 1 2 2 0 0 0 1 2 1 1 0 1 1 1 0 0 0 0 1 1 1 2 0 0 0 0 1 1 0 1 0 2 0 0 0 0 1 1 2 2 0 0 1 0 1 1 1 2 1 0 0 2 2 2 0 0 2 1 0 1 2 0 0 0 0 1 0 0 0 2 1 2 0 2 1 0 1 1 1 0 0 0 0 2 0 1 0 0 0 0 1 0 2 2 0 1 0 1 1 0 1 0 2 2 0 0 0 0 0 0 0 0 1 0 0 1 0 1 0 0 0 1 2 0 1 1 0 0 0 0 2 1 0 1 2 0 1 0 0 1 0 1 1 1 0 0 1 0 1 0 1 1 0 1 1 1 1 1 0 1 1 2 0 2 0 0 0 0 2 0 0 0 0 0 0 1 0 0 0 0 2 1 0 0 0 0 0 0 0 0 2 0 0 1 0 0 1 1 1 1 1 1 1 0 0 2 0 1 0 2 0 0 1 0 0 0 1 0 0 0 0 2 1 1 0 0 1 0 0 0 2 0 1 1 0 0 2 0 0 2 0 1 1 1 0 0 1 0 1 0 1 1 1 1 0 0 0 2 2 2 1 1 1 0 2 2 0 1 0 1 0 2 1 1 1 0 0 0 0 1 0 0 0 0 0 0 0 2 0 1 1 0 1 1 1 0 0 0 2 0 1 1 0 0 0 0 1 0 0 0 0 1 1 1 1 1 2 0 0 0 0 1 0 2 1 0 2 0 0 1 1 0 1 1 2 1 0 0 0 1 1 1 0 2 0 2 2 2 2 0 0 1 0 0 0 0 1 0 1 1 0 0 1 1 1 0 0 0 0 2 0 0 2 2 2 2 0 2 0 0 0 1 1 0 1 2 2 1 0 0 0 1 2 1 2 0 1 0 0 1 1 0 1 0 0 1 0 2 2 0 0 0 0 1 0 1 0 0 0 1 1 0 2 1 1 0 0 0 0 0 0 1 1 2 1 1 1 1 0 2 0 0 0 1 1 0 0 1 2 1 1 0 2 1 1 1 0 0 2 2 0 0 0 0 0 0 0 0 1 1 2 2 2 2 0 2 0 0 1 1 1 1 0 0 0 2 0 2 0 0 0 2 2 0 0 1 1 2 0 0 2 0 0 0 2 0 2 1 0 0 1 1 2 1 1 1 0 0 1 1 2 0 0 0 0 0 0 0 0 1 1 0 1 1 0 0 0 0 0 0 0 0 0 1 1 0 1 0 0 0 0 0 0 0 0 0
37 1 1 1 1 0 1 1 0 0 0 0 1 1 0 1 0 0 0 2 1 1 0 0 0 0 1 1 0 1 1 1 1 1 1 0 2 2 1 1 1 0 0 2 2 1 1 0 1 1 1 1 1 0 1 0 0 0 1 0 1 1 2 2 0 0 0 1 0 0 0 0 2 0 2 2 2 0 0 0 1 1 0 2 2 0 0 0 0 2 0 0 0 2 0 1 1 1 1 1 1 0 0 0 2 0 2 0 2 0 0 2 2 2 2 2 2 0 0 2 2 0 2 0 0 0 2 1 1 1 1 1 0 0 0 0 1 0 0 0 0 2 0 0 0 0 1 0 0 0 0 2 0 2 0 0 0 0 1 0 1 1 0 1 1 1 2 1 1 2 0 0 1 1 0 0 2 0 0 0 0 0 0 0 2 2 0 0 0 2 0 2 1 0 2 0 1 1 0 0 0 0 0 1 2 0 2 0 1 0 2 0 1 0 1 1 0 0 2 0 1 1 1 1 1 0 0 0 0 2 1 0 0 0 0 0 0 1 0 1 0 0 2 1 2 1 1 0 0 0 0 0 0 0 1 1 2 0 0 0 0 0 0 0 0 0 0 1 2 0 0 2 0 0 0 1 0 0 2 0 0 0 2 1 2 0 1 1 1 1 0 1 1 0 2 0 0 2 1 1 0 0 2 1 0 0 2 1 1 0 0 2 0 2 2 0 1 0 0 0 1 1 0 0 0 0 1 0 2 2 2 1 0 0 0 0 0 2 0 0 0 0 2 2 1 0 1 0 2 0 0 0 1 0 0 0 0 0 0 0 0 0 1 0 1 1 0 0 1 1 1 1 1 2 0 2 0 1 0 1 2 2 0 0 0 0 0 2 2 0 1 1 1 0 2 0 0 0 1 1 0 1 0 1 1 0 0 0 0 2 0 0 0 0 0 0 0 1 0 1 0 1 0 2 1 2 1 2 2 0 0 1 0 0 0 0 0 1 0 0 0 0 0 1 1 1 1 1 1 2 0 0 1 2 1 1 0 0 1 0 1 0 0 0 0 0 0 1 0 1 1 1 0 0 1 0 1 0 0 0 0 0 0 0 1 1 0 1 2 0 0 0 0 2 2 0 0 1 1 2 1 0 0 0 0 2 0 1 0 0 0 0 0 0 1 1 1 1 0 1 1 1 1 0 0 1 1 1 1 1 1 1 1 1 1 0 0 0 1 1 0 1 0 0 0 0 1 1 1 2 0 0 0 1 1 0 0 1 2 1 0 0 2 1 1 1 0 1 1 1 0 0 0 0 0 0 1 1 0 2 2 1 1 0 1 0 1 1 0 0 0 0 1 0 0 0 1 1 0 1 1 1 2 0 1 1 1 0 0 0 1 0 0 2 0 2 1 1 1 0 0 1 0 0 0 1 1 2 0 0 2 0 0 2 0 0 2 1 1 0 0 0 0 1 1 1 1 1 1 0 1 1 0 0 0 1 0 0 0 0 0 0 2 2 2 2 1 1 0 1 1 1 1 0 0 0 1 0 1 1 0 0 2 0 0 2 0 1 2 0 0 0 1 0 0 0 1 0 0 0 0 0 0 0 0 2 1 1 1 0 0 0 0 1 0 1 0 1 1 1 0 0 0 0 0 1 0 1 1 1 1 1 0 2 0 1 0 0 0 0 0 0 0 1 2 0 1 1 0 1 1 1 0 0 1 0 1 1 1 0 0 0 2 0 1 0 0 1 0 1 1 1 2 0 0 0 2 0 2 2 1 0 0 1 0 1 1 2 2 0 2 0 2 2 1 0 0 0 0 0 0 0 1 0 1 0 0 0 0 2 2 0 1 0 0 1 1 2 1 1 1 1 0 2 0 0 0 1 0 0 0 2 2 1 0 0 0 0 1 0 0 0 2 1 0 1 2 0 0 0 0 0 0 2 1 0 1 0 0 0 1 1 0 0 1 0 1 0 2 0 0 0 1 0 0 0 0 1 1 2 2 0 2 0 1 1 0 0 1 0 1 0 1 0 2 2 1 0 2 1 1 2 0 0 1 1 1 1 1 1 0 0 0 0 1 1 2 0 2 1 1 1 1 1 1 1 2 1 0 0 0 2 0 2 0 0 0 1 1 0 0 0 1 0 0 1 1 0 0 0 1 0 1 2 1 0 1 0 0 0 2 0 0 0 1 1 1 1 2 0 0 0 0 0 0 1 1 0 0 0 0 0 2 2 0 0 0 0 0 1 0 0 0 1 0 0 0 0 0 0 1 1
38 0 2 0 0 0 1 2 0 0 0 1 0 1 0 1 0 0 1 1 0 0 0 1 1 1 1 2 0 1 1 2 1 0 2 1 2 2 1 1 0 0 0 0 2 0 1 0 1 1 1 1 1 0 1 1 2 0 0 1 0 1 1 1 0 0 1 1 0 1 1 0 1 0 1 2 2 0 2 0 1 2 1 0 2 1 1 0 0 2 0 0 1 1 0 0 0 1 1 1 0 1 0 0 2 2 2 1 1 1 0 1 1 1 1 1 1 0 2 1 1 0 1 1 0 1 1 2 2 0 0 0 0 0 0 0 0 0 0 0 2 0 0 0 0 0 0 0 1 1 0 2 0 0 1 1 0 0 1 0 1 0 0 1 1 2 1 0 1 2 0 0 1 0 0 0 2 1 1 1 0 1 0 1 1 1 1 2 2 1 1 2 0 0 0 0 2 2 0 1 1 0 0 1 1 1 2 0 1 0 0 1 2 0 2 2 0 0 2 0 1 1 0 0 0 0 0 1 0 2 0 1 0 0 0 0 0 2 0 2 0 0 2 1 1 1 0 0 1 1 0 0 0 0 0 0 0 0 0 0 0 0 1 1 1 1 0 0 0 0 1 2 0 0 0 0 0 1 2 0 1 0 1 0 1 0 1 1 0 1 0 0 0 0 0 0 1 0 0 0 0 0 2 1 0 0 0 0 0 0 0 2 0 2 2 0 2 0 1 1 1 1 1 1 1 0 1 0 1 1 2 1 1 2 0 0 0 0 0 1 1 0 2 1 1 0 1 0 1 1 1 1 0 0 1 0 0 0 0 1 1 0 2 0 2 1 0 2 2 0 2 0 0 2 0 0 0 1 1 0 2 1 0 0 0 0 0 0 0 0 0 0 2 1 2 2 2 1 1 1 0 1 0 2 2 0 1 1 0 0 0 0 0 0 0 0 0 1 0 1 0 1 0 1 1 2 0 0 0 0 0 0 0 0 0 0 1 0 0 0 1 0 0 2 0 2 2 0 2 2 0 0 1 2 0 0 0 2 1 1 0 0 0 1 0 1 1 0 0 2 0 0 0 0 2 0 2 1 0 0 1 0 1 1 1 1 1 1 2 2 0 0 0 2 0 0 0 1 1 2 1 1 1 1 0 1 1 1 0 0 0 1 0 1 0 1 0 2 0 1 0 0 1 1 0 1 1 1 1 2 0 1 0 0 0 0 1 0 1 1 0 1 0 0 1 0 0 2 0 0 0 0 0 0 0 1 0 0 1 0 0 0 1 0 1 1 1 1 1 1 0 1 0 0 0 0 1 1 0 2 2 0 2 0 0 2 0 1 0 0 1 0 0 0 1 0 0 1 0 0 0 1 1 2 0 2 2 0 1 2 1 0 0 0 0 0 0 2 0 1 1 2 0 1 0 0 1 1 0 0 1 0 0 2 0 0 2 1 1 0 0 0 0 1 0 2 2 0 0 0 0 0 0 0 0 1 0 0 1 0 0 0 0 1 1 2 1 2 1 1 1 1 0 1 0 0 0 1 0 2 0 0 2 0 1 1 1 2 1 1 0 0 0 1 2 0 2 0 0 2 0 2 0 0 1 1 1 2 2 0 1 1 0 0 0 1 0 0 0 0 0 1 0 0 0 1 0 1 1 1 1 1 0 2 0 0 1 0 1 1 0 0 0 0 1 1 1 0 0 0 0 0 0 0 0 0 1 1 2 1 1 1 1 0 0 1 1 1 1 1 0 0 2 1 1 1 1 0 0 0 2 1 2 0 0 1 1 2 1 2 0 1 2 2 1 0 0 1 0 0 0 0 1 0 1 1 2 0 1 1 1 0 1 0 0 1 1 0 1 1 1 1 0 2 0 0 0 1 0 0 0 2 2 1 0 0 0 0 0 0 0 0 1 0 0 1 1 0 1 0 0 0 0 2 2 0 0 0 0 0 1 1 0 0 0 2 2 0 1 0 0 0 0 0 0 0 0 0 2 2 2 0 2 1 1 1 0 2 0 0 2 0 1 0 0 0 1 0 0 0 0 2 0 0 1 1 1 0 1 1 0 0 0 1 1 1 1 1 2 1 0 2 0 1 0 1 1 1 1 0 1 1 0 2 0 1 1 0 0 0 0 1 2 1 1 0 2 0 0 0 0 1 2 1 0 1 1 2 1 1 2 0 0 0 1 1 1 0 0 0 0 0 0 0 0 0 0 1 2 1 1 1 0 1 1 1 0 0 0 0 0 0 0 1 0 0 0 0 0 0 1 1
39 1 0 1 0 0 1 2 0 1 0 0 1 2 0 0 1 0 0 1 1 1 0 0 0 0 1 2 0 2 2 1 2 2 0 0 1 2 0 2 2 0 0 0 1 0 0 0 1 1 0 1 0 0 2 1 0 0 0 2 0 2 2 2 0 0 0 0 0 1 1 2 1 1 1 2 1 0 0 0 1 2 0 0 2 1 2 0 0 1 0 0 0 2 1 0 0 2 0 2 2 0 1 0 2 0 2 2 0 0 1 1 0 0 0 0 0 0 0 2 2 0 1 1 0 1 1 1 2 2 0 1 0 0 0 0 0 0 0 0 0 2 0 0 0 0 0 0 0 0 0 0 0 0 0 1 1 0 0 0 0 0 1 1 0 2 0 1 0 1 1 0 1 2 1 0 2 0 1 0 0 1 2 0 2 0 1 0 0 0 0 0 0 1 2 1 0 2 0 1 1 1 1 0 0 1 2 0 1 0 0 1 1 0 1 2 1 1 1 0 1 1 2 2 0 2 2 0 0 2 0 0 0 0 0 0 0 2 1 0 1 0 2 0 1 1 0 0 0 0 0 0 1 0 0 0 0 1 0 0 0 0 0 0 1 0 1 1 1 1 0 1 0 0 0 0 0 0 1 0 1 0 1 0 2 1 0 1 0 2 1 1 0 0 1 0 2 1 0 1 0 1 2 0 0 0 0 0 1 0 1 0 0 1 1 0 2 0 2 2 0 0 1 0 0 0 0 1 0 0 2 0 0 2 0 0 0 2 0 1 1 1 1 1 1 0 1 0 2 2 1 0 0 1 1 0 0 0 0 1 2 1 1 0 1 1 0 1 2 1 1 1 1 2 0 1 0 0 0 0 1 0 0 1 0 0 0 0 0 1 0 0 1 0 2 1 1 0 0 1 0 0 0 2 2 0 0 1 1 1 0 0 1 1 1 0 0 0 1 0 0 1 0 0 0 1 0 1 2 0 0 1 0 0 1 1 1 0 0 0 0 0 0 1 1 2 1 1 1 0 0 1 1 2 1 1 0 0 1 0 0 0 0 0 1 1 1 1 0 1 1 1 0 0 1 1 1 2 1 1 1 1 2 2 0 2 1 0 1 0 1 1 0 0 1 0 1 2 2 2 0 0 1 1 0 1 2 0 1 0 0 0 0 0 0 1 0 2 0 1 0 2 2 2 0 0 0 0 0 1 0 1 1 1 1 1 1 0 1 1 2 2 0 0 1 0 1 1 1 2 0 0 0 0 0 1 0 1 0 1 1 0 2 0 1 1 0 1 0 1 0 2 1 0 0 0 1 0 0 1 1 0 1 0 0 1 0 1 0 0 0 0 0 0 2 1 0 0 0 0 0 1 0 2 0 2 2 1 0 1 2 0 0 1 1 0 0 0 0 0 1 1 0 0 0 0 2 1 0 0 1 0 0 2 0 0 1 0 0 0 0 2 0 1 0 2 2 1 2 0 0 0 1 0 0 0 0 0 0 1 1 0 1 0 2 2 0 2 1 0 0 0 1 0 0 1 2 0 1 1 0 1 2 1 1 2 0 2 1 0 0 0 1 0 0 0 1 0 0 0 0 0 0 1 1 2 2 2 1 0 0 0 0 1 0 0 0 1 1 1 0 1 2 0 0 2 1 1 1 1 1 1 0 2 0 1 1 0 0 1 0 0 1 1 2 0 0 0 0 0 0 0 0 0 0 0 0 0 0 0 0 0 2 0 0 0 1 2 0 2 1 1 2 0 0 0 1 0 0 0 2 2 0 2 1 1 1 2 2 2 0 1 2 1 1 0 0 1 0 0 0 0 1 0 1 0 1 0 2 0 0 0 0 1 1 2 1 0 2 0 0 0 0 2 0 0 0 1 1 0 0 1 1 1 0 0 0 0 0 0 0 0 0 0 0 0 0 0 0 0 0 0 0 1 0 1 2 0 0 1 0 1 0 0 0 0 1 1 1 0 0 1 1 0 0 1 0 0 1 2 2 0 2 2 0 2 0 0 0 1 1 0 0 1 1 0 1 0 0 0 0 1 1 0 2 2 0 1 0 1 1 0 0 0 0 1 1 1 2 2 0 2 1 1 0 0 2 0 1 0 0 1 0 1 0 1 0 1 1 0 0 1 2 1 1 1 1 1 0 0 2 0 1 1 1 0 1 2 2 2 2 0 0 1 0 1 1 1 1 0 0 0 0 0 0 1 2 0 1 0 0 0 1 1 0 1 1 1 0 2 1 0 0 0 0 0 0 1 1 0 0 0
40 0 1 1 1 0 1 1 0 1 1 2 1 1 0 1 0 0 1 1 1 1 0 0 0 0 1 1 0 2 1 0 1 1 0 0 1 1 0 0 0 2 0 1 1 0 1 0 0 2 0 2 2 0 0 0 0 1 1 1 1 2 1 1 1 0 1 1 0 0 0 2 2 1 2 2 2 0 1 0 0 1 0 0 2 0 0 0 0 2 0 1 0 2 0 0 0 0 0 0 2 0 2 0 2 0 2 1 0 0 0 0 0 1 1 1 1 0 2 0 0 0 2 0 1 0 1 1 2 0 0 0 0 0 0 0 1 0 0 0 1 1 0 0 0 0 0 0 0 0 0 0 1 0 1 0 0 1 0 1 2 2 0 1 1 2 0 1 1 1 1 0 0 1 1 0 2 0 0 1 0 2 0 1 1 1 0 1 0 0 0 0 0 1 2 0 1 2 0 1 1 0 0 0 0 2 2 2 0 0 2 1 1 0 2 2 1 1 1 1 0 0 2 2 0 0 0 0 0 0 0 1 0 0 0 0 0 2 0 2 0 0 2 0 1 1 1 0 0 0 0 0 1 0 0 0 0 1 1 2 1 1 0 0 0 0 1 2 2 0 0 1 0 0 0 1 0 1 1 0 1 1 1 0 0 1 0 2 0 2 1 0 0 1 0 1 0 1 0 0 0 0 2 2 1 0 1 0 1 0 1 0 0 1 1 0 2 0 0 0 0 0 1 0 1 0 1 1 1 1 2 0 1 2 0 0 0 2 0 0 0 0 1 0 1 0 1 0 1 1 1 1 0 0 0 0 0 0 0 1 1 0 0 0 0 1 0 0 2 1 1 1 1 2 0 0 0 0 0 0 0 2 0 0 0 0 0 1 1 1 0 0 2 1 2 2 2 0 1 2 0 2 0 2 1 1 1 1 1 1 0 0 0 1 1 0 1 0 1 0 0 0 0 0 1 1 1 1 2 0 0 0 1 1 1 0 1 1 1 1 2 0 0 1 1 0 1 1 1 0 0 1 0 2 0 0 0 1 0 2 2 0 0 0 1 1 1 2 0 0 1 1 1 1 1 0 1 2 1 1 2 1 2 2 1 1 1 0 1 0 1 1 0 2 0 0 0 2 2 1 0 0 1 1 0 1 2 1 0 0 0 1 0 0 1 0 0 2 0 1 0 1 0 0 0 2 2 1 1 1 1 0 1 0 1 0 0 0 1 1 1 1 0 1 1 0 2 1 1 1 0 0 0 0 2 1 1 0 0 0 0 1 1 0 0 0 1 0 0 0 0 0 1 0 0 0 0 1 0 1 2 0 1 0 0 1 0 2 1 1 1 0 1 0 0 0 0 0 0 0 0 2 1 1 0 1 1 1 0 0 1 0 0 1 1 1 1 0 0 0 1 1 0 0 0 1 1 0 0 0 0 0 0 0 0 0 1 0 1 0 0 1 0 1 0 1 1 1 1 0 0 1 0 0 0 2 0 0 1 0 0 0 1 1 1 1 0 2 1 0 0 2 0 0 0 2 2 0 2 0 0 0 2 0 2 2 0 1 2 0 0 0 0 1 1 1 1 1 0 2 0 2 0 0 1 1 1 2 2 0 1 1 0 0 0 1 0 1 1 1 0 1 0 0 1 2 0 1 1 1 1 1 0 2 0 1 1 0 1 2 0 0 0 1 1 1 0 0 0 0 0 0 0 1 1 0 1 0 1 0 0 0 2 0 0 0 1 1 0 2 0 0 2 0 0 1 1 0 0 0 2 2 0 0 1 2 0 1 0 2 0 2 1 2 2 0 0 0 0 1 0 0 1 0 1 0 1 1 0 1 1 0 1 1 1 2 2 0 2 2 2 2 0 2 0 0 0 2 0 0 0 2 2 1 0 1 0 0 0 0 0 0 0 0 0 0 0 1 0 0 0 0 0 2 1 1 1 1 0 0 0 2 1 0 0 2 2 0 2 1 0 1 2 0 0 1 0 0 2 2 2 0 1 0 0 1 1 1 0 0 2 0 0 2 2 0 2 0 0 0 0 2 0 0 1 1 0 2 0 0 0 0 1 1 1 0 1 2 2 2 0 2 0 1 1 1 1 1 0 1 0 2 0 2 0 0 0 1 1 0 0 0 1 1 1 0 1 0 0 0 1 0 2 0 0 0 0 1 0 1 0 1 1 0 1 1 2 0 2 1 1 0 1 1 0 1 1 0 2 0 0 0 1 1 0 1 1 0 0 1 1 0 0 0 0 0 1 1 1 0 1 0
41 1 2 0 0 0 0 2 1 0 0 0 0 0 0 0 0 0 0 2 0 0 0 0 0 0 1 1 1 0 0 2 0 1 1 0 2 1 1 0 0 1 0 0 2 0 1 0 2 0 0 1 1 0 0 0 1 0 1 1 0 1 0 0 1 1 1 0 1 1 0 1 1 0 1 2 1 0 1 0 1 1 0 0 2 0 0 1 1 2 1 2 2 1 1 0 0 1 1 2 0 0 0 0 2 0 2 1 1 0 0 1 0 1 0 2 1 0 1 1 1 0 1 1 1 0 0 1 1 0 0 0 0 0 0 0 0 0 0 0 0 2 0 0 0 0 1 0 0 0 0 2 0 0 0 0 0 0 1 0 1 0 0 2 0 0 1 2 0 0 2 2 2 1 2 0 2 1 0 1 0 0 0 1 1 1 1 1 0 1 0 1 0 0 1 0 0 2 0 1 1 0 0 0 1 1 1 1 0 0 1 0 1 0 2 2 0 2 1 1 0 0 2 2 0 0 0 1 1 1 1 0 0 0 0 0 0 2 0 1 0 1 2 0 2 2 0 0 1 1 1 1 0 0 0 0 0 1 0 0 0 0 0 1 0 0 0 0 1 0 0 0 2 2 1 0 0 1 2 0 1 0 1 0 2 1 1 1 0 2 2 0 1 1 1 0 0 0 0 0 0 0 2 1 1 0 0 0 0 0 0 1 0 1 1 0 2 0 0 1 1 1 2 2 0 0 0 1 1 1 2 0 0 1 0 0 0 1 0 0 0 0 2 2 1 0 1 0 2 0 0 0 1 1 0 2 2 0 0 2 2 0 1 0 1 0 0 1 1 0 2 0 0 2 1 0 0 0 0 0 1 0 0 0 1 2 0 0 0 0 0 0 1 0 2 0 1 0 1 0 0 0 0 2 2 1 0 1 0 2 0 0 0 0 1 0 0 1 0 0 0 1 1 2 0 2 1 0 0 0 0 0 0 2 1 1 0 0 0 0 0 0 0 1 0 1 2 1 2 2 0 0 0 1 1 0 1 2 0 1 1 1 0 0 0 0 0 2 0 0 1 1 0 0 2 0 2 1 1 0 0 0 1 1 2 1 0 1 2 1 0 0 0 2 0 0 0 1 1 1 1 1 2 2 0 0 2 1 1 0 0 2 0 0 0 0 0 2 0 0 0 2 0 0 2 0 0 1 1 1 1 0 1 1 1 0 0 0 0 1 0 0 0 1 1 0 2 1 1 1 0 0 0 0 0 0 0 1 1 0 0 0 0 2 0 0 0 0 0 0 0 0 0 0 0 0 2 0 0 1 1 0 1 0 1 1 0 0 0 0 0 0 0 0 0 0 0 0 0 0 0 2 0 1 0 2 0 0 0 1 0 0 0 1 0 0 1 0 0 0 1 1 0 1 0 0 2 1 0 0 0 0 0 1 0 1 2 2 0 0 0 0 0 0 1 1 1 0 0 0 0 1 0 0 0 1 0 1 1 0 0 0 2 2 2 2 1 2 0 1 0 0 0 0 1 0 1 0 2 0 1 0 2 1 0 1 2 1 1 0 0 0 1 1 0 0 1 0 0 1 1 0 0 2 2 2 2 2 2 0 0 0 0 0 0 1 0 0 0 0 0 1 1 0 0 2 1 1 1 1 1 1 0 2 0 0 1 0 0 2 0 1 1 0 1 0 0 0 0 0 0 0 0 0 0 0 0 0 1 0 0 0 1 0 0 0 2 1 0 2 0 0 1 1 2 0 2 0 2 2 0 0 0 0 0 2 0 2 1 2 0 1 2 2 2 1 1 1 0 1 0 0 1 0 1 2 1 0 0 2 2 0 1 0 0 1 1 0 0 0 0 0 0 2 0 0 0 1 0 0 0 2 2 0 0 1 1 0 1 0 0 1 1 0 0 1 1 0 0 0 0 0 0 2 2 0 0 0 0 0 1 2 0 0 1 1 1 1 2 0 1 0 0 1 0 1 0 2 1 2 1 1 1 1 1 2 0 0 1 1 2 0 1 0 2 1 2 1 2 0 0 2 1 0 0 0 1 0 1 1 0 0 0 0 0 2 2 2 2 2 0 2 0 1 1 0 0 2 0 0 0 1 0 2 0 0 0 1 2 0 0 0 2 0 0 0 0 0 0 0 2 0 0 1 2 0 2 0 1 0 1 1 0 0 1 1 1 0 0 0 0 0 0 0 0 1 1 0 0 0 0 0 0 1 0 0 0 0 0 2 1 0 0 0 0 0 0 0 0 0 0 0
42 0 1 1 0 0 1 1 1 1 0 0 0 0 0 0 0 0 0 1 1 0 0 0 0 0 0 2 0 2 1 1 0 0 2 0 1 1 1 0 0 1 0 1 2 1 0 0 0 2 1 1 1 1 1 0 0 0 0 1 1 2 1 1 0 0 1 1 1 1 0 2 2 0 2 2 2 0 0 1 1 2 1 0 0 1 1 0 0 2 0 0 0 0 0 0 1 0 0 2 2 0 0 0 2 1 2 1 1 1 0 0 1 2 1 2 2 0 2 0 0 1 1 1 0 0 0 1 2 1 0 0 1 0 0 0 0 0 0 0 1 1 0 0 0 0 1 1 1 1 0 0 0 0 1 0 0 0 1 0 1 1 0 0 1 2 0 1 1 1 1 0 1 1 2 0 1 0 0 0 0 0 0 1 2 2 1 2 2 2 0 2 1 1 1 1 0 2 0 1 1 0 0 0 2 0 2 1 1 0 2 1 0 0 2 2 0 0 0 0 1 1 1 2 0 1 1 1 0 0 0 0 0 0 1 1 1 2 0 2 0 0 2 0 1 1 1 0 0 0 0 0 0 1 0 0 2 0 0 0 0 0 0 2 2 0 1 0 1 0 0 1 1 1 0 1 0 1 0 0 0 1 2 0 1 0 1 2 0 2 2 0 1 0 2 0 1 1 0 0 1 0 0 0 0 0 0 0 0 0 0 0 0 2 2 0 2 1 0 0 1 1 0 0 1 0 1 1 1 1 2 2 1 1 0 0 0 1 0 0 1 0 2 1 0 0 1 0 2 0 1 0 0 0 1 0 0 0 0 2 2 0 1 1 1 0 1 1 2 1 1 1 2 2 0 1 0 0 0 0 2 1 0 0 1 0 0 0 0 1 0 0 0 0 1 0 1 1 1 1 1 1 0 2 2 0 0 1 0 1 0 0 0 0 1 0 1 1 1 0 0 0 0 1 0 2 0 0 1 0 1 0 0 0 1 1 0 1 1 0 1 0 0 2 0 2 2 1 1 0 0 1 1 2 2 1 1 2 0 1 2 0 0 1 0 1 1 2 0 0 0 0 1 1 0 1 0 2 0 0 1 0 1 1 1 2 1 1 1 0 1 1 1 2 1 0 1 2 2 1 0 0 1 1 0 1 1 2 0 0 0 1 0 0 1 1 1 2 0 1 0 1 2 2 0 0 0 0 0 2 0 1 0 0 0 0 1 1 2 1 0 2 0 1 1 0 0 2 1 0 0 0 0 0 0 1 0 0 0 0 0 2 0 0 0 0 1 2 0 2 0 0 2 0 2 0 2 2 0 2 2 0 0 0 0 0 0 2 1 1 1 0 0 0 1 0 0 1 0 1 0 1 1 1 0 1 1 1 0 1 0 0 0 0 2 0 0 2 1 1 1 2 0 1 0 1 1 0 0 0 0 0 0 2 0 0 2 1 0 0 1 1 0 0 2 1 1 1 1 0 0 2 0 2 0 2 0 1 1 0 0 0 0 1 2 2 1 1 0 1 1 0 0 0 1 1 1 0 0 2 0 1 2 0 1 2 1 2 0 1 0 0 0 1 1 0 2 0 0 1 0 0 0 0 1 1 1 2 2 0 0 0 0 0 0 1 0 2 2 2 0 0 0 0 1 1 0 1 1 1 1 1 0 2 0 0 1 0 1 1 0 0 1 0 1 0 1 1 0 0 0 0 0 0 0 0 0 0 2 0 0 0 2 1 0 0 0 2 0 1 1 0 2 0 0 0 1 0 2 2 2 0 1 1 1 2 0 2 1 2 0 1 2 1 1 1 0 1 0 1 0 0 1 0 1 1 0 0 1 0 1 0 1 0 0 2 1 0 2 2 2 1 0 2 0 0 0 1 1 0 0 1 1 0 0 0 0 1 2 2 2 0 1 0 0 0 0 0 1 0 0 0 0 1 1 0 1 1 0 0 1 1 0 0 0 0 0 0 0 0 0 0 0 1 0 1 0 0 1 2 2 0 2 1 1 1 0 1 0 0 2 0 0 1 2 0 2 0 1 0 0 2 0 0 2 2 1 0 1 2 1 0 1 1 2 0 1 1 2 2 0 2 0 1 2 2 2 1 0 1 0 1 0 2 0 0 0 1 2 1 0 2 1 0 0 0 2 0 0 0 2 0 1 0 1 0 1 1 2 1 1 1 0 0 0 2 2 0 2 0 0 1 0 0 0 1 1 0 0 0 0 0 1 1 0 0 0 0 0 1 0 0 0 1 1 0 0 0 0 0 1 0
43 1 2 0 0 0 0 1 0 0 0 0 1 2 0 1 1 0 0 1 1 0 0 1 1 1 0 1 0 1 1 1 2 2 0 0 1 0 0 0 0 2 0 0 0 0 1 0 0 2 0 2 0 2 0 1 0 0 1 1 0 1 0 0 0 0 1 1 0 1 1 0 2 0 2 1 1 0 2 0 1 2 0 2 2 0 1 0 0 2 0 0 2 2 1 0 0 2 1 2 2 1 0 0 1 0 1 1 1 0 0 2 1 2 1 2 2 0 2 1 1 0 1 1 0 1 1 0 1 0 1 1 0 0 0 0 0 0 0 0 1 1 0 0 0 1 0 0 1 0 0 1 0 0 0 0 0 1 0 1 2 1 0 1 1 1 0 1 1 2 0 0 1 1 1 0 0 0 0 0 0 1 1 0 1 0 0 0 0 0 0 0 1 1 2 0 0 2 0 1 1 1 1 1 2 0 2 1 1 0 1 0 2 0 2 2 0 1 1 1 1 1 2 2 0 0 0 1 1 1 1 0 0 0 0 0 0 2 0 1 0 1 2 0 2 2 0 0 0 0 0 0 0 0 0 0 0 0 0 0 0 0 0 1 0 0 0 0 1 0 0 2 2 2 0 0 1 2 2 0 1 0 2 2 2 0 2 0 1 2 1 2 1 0 2 0 0 1 0 1 1 0 1 1 0 0 0 0 0 0 0 2 0 0 0 0 2 0 0 0 0 0 1 1 0 0 0 1 0 0 2 0 0 1 0 0 0 0 0 0 1 1 1 1 0 0 2 0 2 2 2 0 0 0 1 0 0 0 0 2 2 0 1 0 1 0 1 1 1 0 2 0 0 2 0 0 0 0 0 0 2 0 0 0 1 2 0 1 1 0 0 0 0 1 2 2 2 1 0 0 0 0 0 1 1 0 0 0 1 1 0 0 0 0 2 0 0 1 0 1 0 1 1 1 0 1 0 0 1 0 1 0 0 0 2 2 0 0 0 0 1 0 1 2 0 2 2 1 1 2 0 0 1 1 2 1 1 2 2 1 1 0 0 0 0 0 0 1 0 0 0 0 0 0 1 0 1 1 1 0 0 0 0 0 1 0 0 1 1 1 1 1 1 1 0 0 0 1 1 2 1 0 1 0 0 2 1 1 0 0 0 0 0 0 1 1 1 1 1 1 1 1 2 1 1 0 0 0 0 1 0 1 1 1 2 0 0 0 2 2 0 0 0 1 1 1 0 2 0 0 0 0 0 0 0 0 0 0 1 1 1 0 1 0 0 0 1 0 2 0 0 2 0 0 0 0 1 1 0 2 2 0 1 0 1 0 1 0 0 0 0 0 0 0 0 0 0 0 0 0 0 2 1 1 0 1 2 1 0 1 0 0 0 1 0 1 1 0 0 0 1 1 0 0 0 0 2 2 0 0 0 0 0 0 0 0 2 1 1 1 1 2 0 0 0 2 2 1 1 0 1 1 0 2 0 2 0 0 1 1 1 0 2 0 1 1 0 2 2 0 0 0 1 0 0 0 2 0 2 0 0 0 0 0 0 0 0 0 2 0 0 0 0 2 2 0 2 0 0 2 1 0 0 1 1 1 2 1 2 2 0 0 0 0 1 1 0 1 1 1 0 0 0 0 1 2 0 1 1 1 1 1 0 2 0 1 0 0 0 1 0 0 0 0 1 1 1 0 0 0 0 0 0 0 0 0 0 2 2 0 0 0 1 0 1 1 1 2 0 1 1 0 2 1 1 0 2 1 0 1 2 1 0 0 0 1 0 1 1 1 1 1 2 0 0 0 0 1 0 0 0 0 1 0 1 0 1 0 1 1 2 0 0 2 2 2 2 0 2 2 1 2 0 1 0 0 0 0 1 0 1 2 2 2 0 0 0 0 1 0 1 0 1 1 0 0 1 0 1 0 0 0 0 2 2 0 0 0 0 0 1 1 0 0 0 0 1 1 1 0 1 0 0 1 0 1 0 2 1 1 0 1 2 0 0 0 0 0 0 0 2 0 1 1 2 1 1 0 0 0 0 1 0 0 1 2 0 1 0 1 0 0 0 1 1 1 1 1 1 1 0 2 0 1 2 1 1 1 0 0 0 1 0 2 0 0 0 0 0 0 0 1 1 2 2 0 1 1 0 0 2 0 2 1 1 1 2 0 0 2 0 1 2 0 0 2 2 0 1 0 0 0 1 1 0 1 1 0 1 0 0 0 1 1 1 2 2 0 1 2 0 2 0 0 0 0 1 1 0 0 0 1
44 1 0 2 0 0 1 2 1 0 0 1 0 0 0 0 0 0 1 1 0 0 0 0 0 0 1 0 1 1 0 1 2 2 1 1 2 1 0 0 0 2 0 0 2 0 1 0 2 0 0 0 2 0 0 0 1 0 1 1 1 2 0 0 0 0 2 1 0 0 0 0 2 0 2 2 2 0 1 0 1 1 0 0 2 0 0 2 2 2 1 2 2 1 1 0 0 2 1 1 0 0 1 0 2 1 2 0 2 0 0 2 2 2 2 2 2 0 1 1 1 1 2 0 1 0 1 2 2 1 0 0 0 0 0 0 1 0 0 0 0 2 0 0 0 0 0 0 0 0 0 0 0 0 0 0 0 1 0 0 0 0 0 1 1 1 1 1 0 1 1 1 0 2 2 0 2 0 0 0 0 0 0 0 1 1 0 0 0 1 0 1 0 0 0 1 1 2 0 0 0 0 0 1 2 1 1 0 0 0 1 1 1 0 2 2 0 1 0 0 2 2 2 2 0 1 1 0 0 0 0 1 0 1 1 0 1 2 0 1 0 0 2 0 1 1 0 0 1 1 0 0 0 1 0 0 1 1 1 2 1 1 1 1 1 0 0 0 0 0 0 2 1 1 0 0 0 0 1 0 1 0 2 1 2 0 1 1 0 1 1 1 0 0 1 0 1 0 0 0 0 0 2 0 0 0 0 0 0 0 0 0 0 1 0 0 1 0 0 0 1 1 1 0 0 0 0 1 0 0 1 2 0 2 0 0 0 2 1 1 1 1 2 1 1 0 1 2 2 1 1 0 1 0 1 0 0 0 0 2 2 0 2 0 2 1 0 2 2 0 2 0 1 1 1 1 0 1 1 1 2 0 0 0 0 1 0 0 1 0 1 1 0 1 2 2 2 0 1 1 0 1 0 2 1 0 1 0 0 1 0 0 0 0 0 1 1 0 1 0 0 0 1 2 0 2 0 1 2 0 1 0 0 1 1 1 0 0 0 0 2 0 0 1 1 2 2 1 1 1 0 0 0 2 0 0 0 2 2 2 1 0 1 1 0 1 1 2 0 0 0 1 0 0 0 0 0 1 0 0 1 0 1 1 2 2 0 1 1 1 1 1 1 2 1 0 0 1 1 1 1 1 0 0 0 2 1 1 2 0 0 2 0 0 0 2 0 2 0 1 0 2 0 0 2 0 0 2 2 1 1 0 1 1 1 0 0 0 1 1 0 1 0 0 0 0 2 2 1 0 0 0 0 0 0 1 1 1 0 1 0 1 1 0 1 1 1 2 0 1 0 0 1 0 1 0 0 1 0 1 2 0 1 0 1 0 1 0 0 0 0 0 0 1 1 0 1 1 1 0 0 1 1 1 0 1 1 0 0 1 0 0 0 1 0 0 1 1 0 0 0 0 0 0 0 0 2 1 0 0 0 0 1 2 0 2 2 1 0 1 1 2 0 1 0 2 2 1 1 0 0 2 0 1 0 1 0 1 2 0 0 0 1 2 2 2 0 1 1 0 0 1 0 0 0 1 2 0 2 0 2 0 2 0 1 2 1 0 2 0 0 0 2 0 0 2 2 0 0 1 0 0 0 1 1 1 2 2 2 1 1 1 0 0 0 1 0 0 1 1 0 0 1 1 0 1 1 0 0 0 0 0 0 2 0 0 1 0 1 2 0 1 1 1 2 0 0 1 0 0 0 0 0 0 0 0 1 0 0 0 0 0 1 0 0 1 1 1 0 1 0 1 1 1 1 1 1 0 1 1 1 1 1 0 0 1 0 2 2 1 1 0 1 2 2 1 0 0 0 1 0 0 0 0 2 2 1 1 0 1 1 0 0 2 2 2 2 2 2 2 1 2 0 2 0 0 0 1 1 0 0 1 1 2 0 1 0 0 1 0 0 1 1 0 0 1 1 0 1 0 0 0 0 2 2 0 0 0 0 0 1 2 0 0 1 0 0 0 0 0 0 0 1 1 0 1 0 1 1 2 1 1 2 1 1 1 0 0 0 0 1 0 0 2 2 0 2 0 0 0 0 1 0 0 1 1 0 1 0 0 0 0 0 0 1 1 1 1 1 0 0 1 0 1 2 0 1 2 0 0 0 1 1 2 0 0 0 1 1 0 0 0 2 1 0 0 0 1 1 0 2 0 1 0 1 0 1 0 0 1 0 2 0 0 1 1 1 0 1 0 0 0 0 0 0 1 1 0 1 0 0 0 1 1 0 0 0 0 1 2 1 0 0 1 0 0 0 1 1 0 1 1
45 1 2 1 1 0 1 1 2 0 0 0 0 1 0 1 0 0 1 2 0 0 0 0 0 0 0 2 1 2 2 0 1 1 0 0 0 1 0 0 0 2 0 0 1 0 0 0 1 1 1 1 1 0 1 1 0 0 0 1 2 2 2 2 0 0 2 0 0 0 0 0 2 1 2 2 2 0 2 0 2 2 2 0 0 0 0 1 1 2 1 1 1 2 1 0 0 2 0 2 2 0 0 0 2 2 0 2 0 0 0 1 1 2 1 2 2 1 1 1 1 0 1 1 0 1 1 1 1 1 0 0 0 0 0 0 0 0 0 0 0 2 0 0 0 0 0 0 1 1 0 1 1 1 0 0 0 1 0 0 2 1 0 1 1 2 2 1 1 1 1 1 1 1 0 0 2 0 0 0 0 1 1 0 1 0 0 0 0 1 0 1 0 1 2 0 1 1 0 0 0 1 0 1 1 1 2 0 2 0 1 1 2 0 1 2 1 1 0 0 1 1 1 1 1 1 1 0 0 1 0 0 0 0 0 0 0 2 0 1 0 0 2 0 1 1 0 0 0 0 0 0 0 0 0 0 1 0 0 0 0 0 0 0 0 0 1 2 0 0 0 2 0 0 1 1 0 1 2 0 1 0 2 1 1 0 2 0 0 1 1 1 1 0 1 0 0 2 0 1 0 0 2 1 0 0 0 0 0 1 0 1 0 1 1 0 2 0 1 1 0 0 2 1 0 0 0 1 1 1 2 1 0 2 0 0 0 0 0 1 1 1 1 2 0 0 2 0 1 1 1 0 0 0 2 0 0 0 0 1 1 0 2 0 2 1 1 1 2 1 1 1 1 2 0 1 0 2 1 0 1 1 0 0 0 2 0 0 0 1 0 0 0 1 2 1 1 0 0 0 0 0 0 1 0 0 1 1 0 2 0 0 0 0 0 0 2 0 1 0 0 1 0 2 1 2 0 0 0 0 0 0 0 2 1 1 1 0 1 0 1 0 1 2 0 1 2 1 1 2 0 1 1 2 1 1 0 1 1 0 1 0 0 0 1 1 1 1 0 1 0 0 2 2 0 1 0 1 0 0 1 0 0 0 2 0 0 1 1 0 1 1 1 1 1 0 0 1 1 2 1 1 1 1 0 1 1 0 1 0 1 1 0 0 1 0 0 2 0 1 1 1 0 0 1 0 0 0 0 2 0 0 1 0 1 0 1 0 2 2 0 0 0 1 1 0 2 1 1 1 0 0 0 0 1 1 1 0 0 1 0 0 0 0 0 0 0 1 0 1 0 1 1 0 1 0 1 2 0 2 2 0 2 0 1 1 1 0 0 0 0 0 0 0 0 0 0 1 1 0 0 1 0 2 0 2 1 0 0 2 1 0 0 0 2 0 0 0 0 0 0 0 0 1 0 0 2 1 0 0 0 0 1 2 0 1 2 1 0 1 0 1 0 1 1 0 0 1 1 0 1 1 0 1 0 1 0 1 1 1 1 1 2 1 1 2 0 1 1 0 0 1 0 0 0 1 1 0 2 1 1 0 1 1 1 1 0 0 2 0 0 0 1 0 0 0 0 0 0 1 0 0 0 1 1 2 0 1 2 0 0 0 0 0 0 0 0 0 0 0 0 0 0 1 1 2 1 1 0 0 0 0 1 2 0 2 1 0 0 1 0 1 0 0 0 1 0 0 0 0 0 0 0 1 1 0 0 0 1 0 0 0 2 0 0 0 2 2 1 1 0 0 2 0 0 0 1 1 1 2 1 0 1 1 1 1 1 2 1 1 1 1 1 1 1 0 1 2 0 0 0 0 0 0 2 1 1 0 1 1 2 0 1 1 1 2 2 0 2 2 1 2 0 2 1 0 0 1 1 0 1 2 2 1 0 1 0 0 2 0 1 0 1 1 0 1 2 0 0 0 0 0 0 2 2 0 0 0 0 1 0 1 0 0 0 1 2 0 1 0 0 0 2 1 0 0 0 1 1 2 2 0 2 1 1 1 0 0 1 0 1 1 0 2 1 1 2 0 1 1 1 1 0 0 1 1 0 1 0 0 0 0 0 0 0 2 2 2 2 2 0 2 0 1 1 0 1 2 0 0 0 2 1 2 1 0 1 2 2 0 0 0 1 1 0 1 2 1 0 1 1 0 2 2 0 0 1 1 1 1 1 1 1 0 1 0 0 0 0 0 0 0 0 0 1 0 1 0 2 0 0 0 0 0 0 0 0 0 0 2 1 0 0 0 0 1 0 0 0 0 1 1
46 1 0 2 0 0 1 1 0 2 0 0 0 0 0 0 0 0 0 2 0 0 0 0 0 0 2 0 1 1 0 1 1 1 1 0 2 0 0 0 0 1 0 0 2 0 1 0 1 1 0 0 1 1 1 1 0 0 1 0 1 1 0 0 0 0 2 1 0 1 1 1 1 0 1 2 2 0 0 1 1 2 0 0 1 0 0 0 0 2 0 1 0 2 1 0 1 1 0 1 1 1 0 0 2 1 2 1 1 0 0 2 1 2 0 1 0 1 2 0 0 0 1 1 0 0 0 1 2 0 0 0 0 0 0 0 0 0 0 0 0 2 0 0 0 0 0 0 0 0 0 0 1 0 0 1 1 1 0 0 2 1 0 2 0 1 1 0 0 0 2 2 2 1 2 0 1 0 0 0 0 1 0 1 1 1 1 0 0 0 0 0 0 0 1 0 2 2 0 0 0 1 0 0 1 0 2 0 1 0 1 0 2 0 1 2 1 0 0 0 1 1 1 2 0 1 1 0 0 0 0 0 0 1 1 0 0 2 0 2 0 0 1 0 2 1 1 0 1 1 1 1 0 0 0 0 1 0 0 0 0 0 0 0 0 0 1 0 1 0 0 1 0 0 1 1 0 1 2 0 2 0 2 0 1 1 1 1 1 1 0 1 0 0 2 0 2 0 0 0 0 0 2 2 1 0 1 0 0 0 0 1 0 0 0 0 2 0 1 1 1 1 1 0 0 0 0 2 1 2 2 0 0 2 0 0 0 1 0 0 0 0 2 1 0 0 1 1 1 2 1 0 1 0 1 0 0 0 0 2 2 0 2 0 2 0 0 1 2 1 1 1 0 2 1 0 0 0 0 0 1 1 0 0 1 0 0 0 0 1 0 0 0 0 2 0 0 0 0 0 0 0 0 2 2 0 0 0 0 2 0 0 0 0 0 0 1 1 0 1 0 1 0 2 2 2 1 1 2 0 0 1 1 1 2 2 0 1 0 0 2 0 0 0 2 1 1 0 0 0 0 0 1 1 1 0 1 0 0 0 0 0 1 1 1 2 2 1 0 1 0 0 0 0 0 1 0 1 0 0 2 0 1 1 1 1 0 2 2 1 0 0 1 2 1 0 1 1 1 2 1 1 1 1 0 1 1 0 1 0 1 0 1 1 1 1 1 2 0 0 1 2 0 0 0 1 1 0 0 1 0 1 1 1 1 0 1 0 1 2 0 0 0 1 1 0 2 0 2 2 0 0 0 1 2 0 0 1 1 0 0 0 0 0 0 0 1 1 1 1 0 1 1 0 0 0 1 2 0 2 2 0 1 0 1 1 0 1 0 0 1 0 0 1 2 0 1 2 0 0 0 2 0 1 1 2 1 0 0 0 0 0 1 1 1 0 0 2 1 1 0 2 0 1 0 0 1 1 0 0 0 0 1 1 0 1 2 0 0 0 0 0 0 1 1 1 1 1 0 0 0 2 0 1 0 2 0 1 2 0 0 0 1 2 2 2 2 1 1 0 0 0 1 0 1 1 1 0 2 0 0 1 2 0 0 2 1 2 1 0 0 0 1 1 1 1 2 0 0 0 0 1 0 1 1 2 1 2 2 0 0 0 0 0 0 1 0 0 0 0 0 0 0 1 0 1 0 0 0 0 0 0 0 2 0 0 1 0 1 1 0 0 0 1 1 1 0 0 0 0 0 0 0 1 1 0 2 0 0 0 0 0 2 1 0 0 1 2 0 2 2 0 2 1 1 1 1 0 1 1 1 1 1 0 0 2 0 1 0 2 0 2 2 1 1 0 0 0 0 0 0 0 0 0 2 2 2 2 0 0 0 0 0 1 1 2 1 1 2 1 1 0 0 2 0 0 0 2 0 0 0 2 2 1 0 0 0 0 0 0 0 0 2 0 1 1 1 0 0 0 0 0 0 2 1 0 0 0 1 0 0 1 1 0 0 2 1 0 1 0 1 0 1 0 0 0 1 2 2 2 1 1 0 0 0 2 0 0 1 0 1 0 0 2 2 0 2 0 0 0 0 2 1 1 2 2 0 2 1 1 0 0 0 0 0 2 2 1 2 1 0 2 0 2 1 0 1 1 0 0 1 1 0 2 0 0 0 1 2 1 0 1 1 2 0 0 0 0 0 0 1 0 2 0 0 0 0 1 1 1 0 1 0 0 1 1 1 0 2 0 1 0 0 0 0 1 1 0 1 1 0 0 0 0 0 0 0 1 1 1 0 0 1 0 0 0 0 0 1 0 0 0
47 0 2 1 0 1 1 1 0 0 0 0 1 1 0 0 1 0 0 1 1 0 0 1 1 1 2 1 0 2 0 0 1 1 1 0 2 2 0 2 1 0 0 0 0 2 2 0 1 1 1 1 1 0 1 0 1 0 2 1 0 1 2 2 1 1 2 1 0 0 0 0 2 0 2 2 1 1 0 0 2 2 0 1 2 0 0 0 0 1 0 0 1 2 1 1 0 2 2 2 0 0 0 0 2 0 2 0 2 0 0 2 0 2 0 2 2 0 0 2 2 0 1 1 0 0 1 1 1 0 1 1 0 0 0 0 0 0 0 0 1 1 0 1 0 0 0 0 0 0 0 1 1 0 1 0 0 1 1 0 0 1 0 1 1 1 1 1 1 1 1 1 0 1 1 0 2 1 0 1 0 1 1 0 2 1 1 1 0 0 0 1 1 1 2 0 1 2 0 1 1 1 0 0 1 1 2 1 1 0 2 0 1 0 1 1 0 0 0 0 0 0 2 2 0 1 1 1 0 2 0 1 0 0 0 0 0 2 0 2 0 0 2 0 1 1 0 0 1 1 0 0 0 0 1 1 0 1 0 2 2 2 0 1 1 1 0 0 1 0 1 1 1 1 0 0 0 2 2 0 2 0 2 1 2 0 0 2 0 2 1 0 0 0 2 0 2 0 1 0 0 0 1 1 0 0 0 0 2 0 2 0 0 2 2 0 2 2 0 0 1 1 1 0 1 0 0 1 0 0 1 1 0 0 0 0 0 1 0 0 0 0 1 1 1 1 0 0 1 1 1 1 0 0 0 0 0 1 0 1 1 0 0 0 0 0 0 0 2 2 0 2 0 2 0 0 0 0 0 0 2 1 0 1 1 1 0 0 0 1 0 0 1 0 2 1 1 2 0 0 0 0 0 1 1 0 0 0 0 2 1 1 0 0 2 0 0 0 1 0 0 1 1 2 1 1 1 1 2 0 2 0 0 0 1 1 0 2 1 0 2 0 0 2 0 2 2 1 2 1 0 0 0 1 1 0 1 2 0 2 2 0 0 0 0 0 0 1 0 1 2 1 1 1 1 0 0 2 0 0 2 1 1 1 1 1 1 0 1 0 1 1 1 2 0 0 0 1 1 2 1 1 0 0 0 2 0 1 2 0 1 1 1 0 2 0 0 2 0 1 0 1 1 2 0 0 0 1 1 1 1 1 1 1 1 0 0 1 2 2 0 0 0 0 1 0 1 2 1 1 0 0 0 1 1 0 0 1 1 1 0 0 0 0 0 0 1 0 2 0 0 2 1 0 0 0 2 0 0 1 1 0 1 0 0 0 0 1 0 0 0 0 1 0 0 0 0 0 0 0 0 1 0 2 0 2 0 2 0 0 0 0 0 1 2 0 0 0 0 0 0 1 0 0 0 0 2 1 0 0 1 0 0 1 0 0 2 2 0 0 0 0 0 2 0 1 2 0 0 0 0 0 0 2 0 2 0 1 2 0 0 0 1 0 1 2 0 2 0 0 0 1 1 0 0 0 0 1 0 2 0 1 1 0 0 1 1 1 1 0 0 0 0 0 1 0 1 1 0 1 0 1 0 0 0 2 2 2 2 1 0 0 0 0 0 1 1 0 1 1 0 1 2 0 1 0 1 0 0 0 0 0 0 2 0 0 0 0 0 1 0 1 1 0 2 0 1 1 0 1 0 1 0 0 0 0 1 0 2 0 0 0 1 0 0 1 2 1 0 2 0 0 2 0 0 0 1 0 1 2 0 0 0 0 1 2 0 2 2 1 1 0 2 2 1 1 0 1 0 0 0 0 0 0 0 0 0 0 1 1 2 0 1 1 1 2 2 0 2 1 1 1 0 2 1 0 0 2 0 0 0 2 2 1 0 1 0 0 0 0 0 0 0 0 0 0 0 0 0 0 0 0 1 2 1 0 2 1 0 0 2 2 0 0 1 0 0 0 1 0 1 0 1 0 0 0 0 0 1 2 2 0 2 0 0 0 0 0 1 0 1 0 0 1 2 0 2 0 0 0 0 2 0 0 1 1 1 0 1 1 0 0 1 1 1 0 0 0 2 1 0 2 0 2 1 1 2 1 0 0 0 2 0 2 0 0 0 0 0 0 0 0 2 2 1 1 0 1 0 0 2 0 1 2 2 0 1 1 0 1 0 1 0 0 1 0 0 0 1 0 0 1 1 1 0 1 1 0 1 0 0 0 0 1 0 1 2 0 1 1 0 0 1 0 0 0 0 0 0 0 1 1
48 1 1 2 0 0 2 1 0 1 0 0 0 0 0 0 0 0 0 1 0 0 0 2 0 0 0 0 0 2 1 0 1 1 1 0 1 0 0 0 0 2 0 1 1 0 1 0 0 2 0 2 0 0 2 0 1 0 0 1 1 2 1 1 1 1 2 2 0 0 0 0 1 0 1 2 2 0 1 0 2 2 0 2 2 0 0 0 0 2 0 0 2 1 2 0 0 1 1 1 1 0 0 0 2 1 1 1 1 1 0 2 1 2 1 2 2 0 1 1 1 0 2 0 0 0 2 0 1 0 1 1 0 0 1 1 1 0 0 0 1 1 0 0 0 0 0 0 0 0 0 0 0 0 0 0 0 0 1 0 2 1 0 0 0 2 1 0 0 2 0 1 0 1 0 0 2 2 0 0 0 0 0 1 2 2 1 1 0 1 0 1 0 0 2 0 0 2 0 0 0 1 0 0 0 2 0 2 1 0 0 2 2 0 2 2 1 1 1 0 1 1 1 0 2 1 0 1 1 0 0 1 0 0 0 0 0 2 0 1 0 0 2 0 1 1 0 0 1 1 0 0 0 0 0 0 0 0 0 0 0 0 1 2 1 0 0 1 1 0 0 2 0 0 0 0 0 0 2 0 0 0 2 0 1 1 1 1 0 1 1 1 0 0 2 0 2 0 0 0 0 1 2 0 0 0 1 0 0 0 0 2 0 0 0 0 2 0 0 0 2 2 1 1 2 0 1 2 1 1 2 0 1 2 0 0 0 2 0 0 1 0 1 2 0 0 2 0 1 0 0 1 1 0 0 0 0 0 0 1 1 0 1 0 1 0 1 2 2 0 2 0 1 1 1 0 0 0 0 0 2 1 0 0 0 0 0 1 1 0 0 0 0 2 2 0 0 0 1 0 0 0 0 0 0 0 0 2 0 1 0 0 0 0 0 0 2 0 1 1 0 0 1 1 0 2 0 0 0 0 0 0 0 2 0 0 0 0 0 0 1 0 0 1 1 2 2 1 1 2 0 0 2 2 2 2 0 0 0 0 0 0 1 1 1 2 2 2 0 0 2 2 1 1 1 1 1 0 0 0 1 1 2 2 1 1 1 1 1 1 1 1 1 1 1 0 1 1 1 2 1 1 1 1 0 1 1 1 1 0 0 1 0 1 1 1 1 1 0 2 1 0 0 0 0 1 1 0 0 1 0 1 1 0 1 0 1 0 2 2 0 1 0 0 0 1 1 2 0 0 0 0 0 0 0 1 0 1 1 0 0 1 1 0 0 0 0 2 1 1 1 0 0 0 0 0 0 1 0 2 1 0 2 0 1 1 1 1 0 0 0 0 0 1 1 0 1 1 0 1 1 1 0 1 0 2 1 0 0 1 1 0 0 1 1 0 0 1 1 0 1 2 0 0 0 0 2 0 0 0 2 0 1 2 0 0 2 1 0 0 1 1 0 0 2 0 0 0 1 0 0 2 0 2 0 2 0 0 1 0 0 0 1 1 1 1 0 2 2 0 0 0 1 0 1 0 0 0 2 1 0 0 1 0 0 1 0 1 1 2 0 0 1 0 1 0 1 0 0 1 1 0 0 1 2 1 1 2 2 0 2 1 0 0 0 1 0 0 0 0 0 0 1 0 0 0 1 0 0 1 0 0 0 2 0 0 1 0 0 2 1 0 1 0 1 0 0 1 0 2 2 1 0 1 1 0 0 0 1 0 0 0 0 0 1 0 1 1 0 1 0 0 1 0 0 1 2 0 2 2 0 0 2 0 1 1 1 2 1 1 1 1 2 1 0 0 0 1 0 0 0 0 1 0 1 2 2 0 1 1 1 0 0 1 1 2 1 0 0 0 0 0 0 2 0 0 0 1 1 0 0 1 2 1 0 1 0 1 2 1 0 2 1 0 0 1 1 0 0 0 0 0 0 1 1 0 1 0 0 0 0 0 0 0 0 0 2 1 2 0 1 0 0 0 0 0 0 1 2 2 2 0 2 0 0 0 1 0 0 1 1 0 0 1 2 1 2 0 0 0 0 2 0 0 2 2 0 1 1 0 0 0 0 0 1 2 2 0 1 0 0 1 0 1 0 0 0 1 0 0 0 2 0 1 0 0 0 0 0 0 0 2 1 0 0 0 1 1 0 0 2 0 0 1 2 0 2 1 0 1 1 0 0 0 1 1 1 0 2 0 0 0 1 1 0 0 1 0 1 0 0 0 0 0 2 2 2 0 0 0 0 0 0 1 1 1 0 0 1 1 0 0
49 1 2 1 0 0 1 1 0 0 0 0 1 2 0 1 0 0 0 0 0 0 1 1 0 0 1 0 1 1 0 1 2 1 0 0 1 2 0 1 0 0 0 0 1 0 0 0 0 1 0 0 2 0 0 0 0 0 0 1 1 1 2 0 0 0 0 2 0 0 0 1 0 0 0 2 2 1 1 0 0 1 0 0 0 1 1 0 0 1 0 0 1 2 0 0 0 0 0 1 1 0 0 0 2 0 2 1 1 0 0 1 1 2 1 2 2 0 0 2 2 0 1 1 0 1 0 1 2 1 1 1 0 0 0 0 0 0 0 0 1 1 0 0 0 0 0 0 0 0 0 0 0 0 0 1 1 1 1 1 1 1 0 0 1 1 1 1 0 2 0 0 0 1 1 0 2 0 0 0 0 0 0 0 0 0 0 0 0 2 0 2 0 1 1 1 1 2 0 0 0 1 0 0 1 0 2 0 1 0 2 0 1 1 2 2 0 1 1 1 1 1 2 2 0 0 0 0 0 2 1 0 0 0 0 0 0 2 0 2 0 0 1 0 1 1 0 0 0 0 0 0 0 0 0 1 1 0 0 0 0 0 0 0 0 0 1 1 2 0 0 2 0 0 0 0 0 0 2 0 1 0 0 0 0 0 0 0 0 1 1 1 0 0 2 0 1 0 0 0 0 0 2 1 1 0 0 0 2 0 2 0 0 1 1 0 2 0 1 1 1 1 0 0 0 0 0 2 0 0 2 0 0 2 0 1 1 1 0 0 0 0 2 2 1 0 1 1 2 1 1 0 1 0 1 1 1 0 0 2 2 0 2 0 2 0 0 1 2 1 2 0 0 2 0 0 0 0 0 0 2 1 0 0 0 1 0 0 0 0 1 1 1 0 1 1 2 0 1 2 0 2 0 2 2 1 0 0 0 1 0 0 1 1 0 0 0 0 0 0 0 1 0 1 0 1 0 0 0 0 0 0 0 0 0 0 0 1 0 0 2 0 0 0 1 0 1 2 2 1 0 1 0 1 1 0 1 1 0 1 1 0 0 0 1 1 1 1 0 1 0 0 1 1 1 0 0 1 0 1 1 0 0 0 2 1 0 2 2 1 0 0 0 2 1 0 1 1 1 1 1 1 1 1 0 1 1 0 0 0 0 0 0 1 0 1 0 2 0 1 1 1 0 0 1 1 1 0 0 2 0 0 0 0 0 0 1 0 0 0 0 0 0 2 2 0 2 0 2 2 0 0 0 0 2 1 1 0 0 2 2 0 2 0 1 1 0 0 1 0 0 1 1 0 1 0 1 1 0 2 2 1 1 0 0 1 0 1 1 1 0 0 0 0 2 0 1 1 0 0 0 2 2 1 0 1 0 0 0 0 2 0 0 1 1 0 0 1 0 1 0 1 0 0 0 0 2 1 0 0 0 0 0 1 0 0 2 0 1 1 0 0 0 0 2 1 1 0 0 0 0 1 1 1 1 2 0 0 1 0 0 0 1 2 2 2 1 2 0 0 0 0 0 1 0 0 0 1 1 1 1 0 2 0 0 2 1 1 2 0 0 0 1 1 1 1 2 1 0 0 0 1 0 1 1 2 1 1 2 0 1 1 0 0 0 0 0 1 1 1 0 1 1 0 0 1 0 0 0 0 0 0 0 2 0 1 2 0 2 2 1 0 0 0 1 0 1 1 1 1 0 1 0 0 0 2 0 0 2 0 0 0 2 0 0 0 1 1 0 2 0 0 2 0 0 0 1 0 1 2 1 1 0 1 0 2 0 1 1 1 1 1 2 1 0 0 0 0 0 0 0 0 0 1 1 2 2 1 0 1 1 0 0 1 1 1 1 0 1 1 1 0 0 2 0 0 0 1 0 1 0 1 1 1 0 1 0 0 0 0 0 0 1 0 0 0 0 0 1 0 0 1 0 2 1 0 1 0 0 0 1 1 0 0 0 0 1 0 1 0 0 0 1 0 0 0 0 2 1 1 0 2 2 0 0 0 2 0 1 0 0 0 0 1 2 0 2 0 1 0 0 2 1 0 2 2 0 1 1 1 0 0 0 0 1 2 2 1 2 1 0 2 0 0 1 1 0 1 0 1 0 2 0 1 1 1 1 1 1 0 0 0 2 2 1 0 1 0 0 1 1 0 2 0 0 0 0 0 1 1 0 1 2 0 0 2 2 0 2 1 0 1 0 0 0 1 2 0 1 0 0 1 0 1 1 1 1 0 0 2 0 1 0 0 0 0 0 0 0 0 0 0
50 1 1 2 0 1 1 2 0 0 0 0 0 0 0 0 0 0 2 1 1 1 0 1 1 1 2 1 0 2 1 1 1 1 0 0 1 1 0 1 1 1 0 1 2 1 1 0 1 1 1 1 0 0 2 0 0 0 1 1 0 1 1 1 0 0 1 0 0 0 0 1 2 1 2 2 2 0 0 0 0 0 0 1 1 0 0 1 0 1 0 0 0 1 0 0 0 1 1 2 1 0 0 1 2 1 1 0 2 0 0 2 0 0 0 0 1 0 0 1 1 0 1 1 0 1 1 0 2 0 1 1 0 0 0 0 1 0 0 0 1 1 0 0 0 0 1 0 1 1 0 2 0 0 0 0 0 1 0 0 2 0 0 2 1 1 1 0 1 1 1 2 1 1 0 0 1 2 0 1 0 0 0 1 2 2 1 1 0 0 0 1 1 0 2 0 2 1 0 0 0 0 0 1 1 0 2 0 2 0 1 2 0 0 1 2 0 0 1 0 0 0 2 1 1 0 0 0 0 1 0 0 0 0 0 0 1 2 0 1 0 0 2 0 2 2 0 0 0 0 0 0 0 0 0 0 0 0 0 0 0 0 0 0 0 0 0 1 2 1 0 1 1 1 0 0 0 0 2 0 0 1 1 0 1 0 0 1 0 2 1 0 0 0 1 0 1 0 0 0 0 0 2 1 0 0 1 0 0 0 0 0 0 1 1 0 2 1 1 1 1 1 1 0 1 0 0 0 1 1 2 1 1 2 0 0 0 1 0 0 0 0 2 0 0 0 0 0 2 1 1 0 0 0 1 0 1 0 0 0 0 0 2 0 2 1 0 0 2 2 0 2 1 2 0 1 0 0 0 0 0 2 0 0 1 1 0 0 0 1 0 0 0 0 1 0 0 2 0 1 0 1 0 1 1 1 0 0 0 0 0 0 0 0 0 1 1 1 0 0 0 1 1 0 0 2 0 0 1 1 0 0 1 1 1 0 0 0 1 0 1 0 0 0 1 1 1 0 2 1 0 0 1 2 1 1 0 2 1 0 0 0 0 0 0 0 0 1 0 1 0 0 1 1 1 1 1 2 0 2 2 1 2 2 1 0 0 0 0 0 2 2 2 1 0 0 0 2 2 2 0 0 2 2 0 0 2 1 1 0 0 2 0 2 0 2 0 1 0 1 1 1 1 1 0 0 0 0 0 2 0 0 2 0 2 0 2 1 2 1 0 2 0 0 0 0 1 1 1 1 0 0 0 0 1 1 1 1 1 0 0 1 0 1 0 0 0 0 1 0 0 1 1 0 1 0 1 1 0 2 1 1 2 0 2 0 2 1 0 0 0 0 1 0 0 0 0 1 0 0 0 2 2 1 0 2 1 0 0 1 0 0 0 1 0 2 0 2 1 1 0 2 0 0 0 2 1 0 0 0 0 0 1 1 0 1 2 0 0 0 0 0 0 1 1 1 0 1 1 0 0 0 1 1 1 2 0 0 2 0 0 0 2 2 2 2 1 1 1 0 0 1 1 0 0 0 0 0 2 0 0 0 2 1 1 2 0 1 2 1 0 0 1 0 0 1 2 0 0 1 0 0 0 0 1 1 1 2 2 0 0 0 0 0 0 1 0 0 0 0 0 2 0 1 0 1 1 1 1 1 1 1 1 2 0 1 1 0 1 2 0 1 0 0 1 1 1 1 0 0 0 0 0 0 0 2 0 0 2 0 0 0 2 0 0 0 1 1 0 1 0 0 1 1 1 2 2 0 1 1 2 2 1 0 0 2 0 1 1 2 0 1 1 1 1 0 1 0 0 1 0 0 2 0 0 0 1 0 0 2 2 0 0 1 1 1 1 0 2 1 1 0 0 1 0 0 0 2 2 0 2 2 2 0 0 0 0 0 1 0 0 0 1 0 0 1 1 0 1 0 0 0 0 2 2 0 0 0 0 1 0 2 1 0 0 2 2 0 2 0 1 0 1 0 0 0 0 1 2 2 1 1 1 0 0 1 0 0 1 0 0 0 0 1 1 0 2 0 0 1 0 2 0 1 1 1 1 1 0 0 0 0 0 0 1 1 2 1 2 2 0 2 0 0 1 0 0 0 0 1 0 2 0 1 0 1 0 0 1 1 0 2 2 2 1 0 1 1 0 0 1 0 2 0 0 0 0 0 0 1 1 0 0 1 0 1 1 0 2 1 0 0 1 1 1 0 0 0 1 0 0 0 1 1 0 0 0 0 0 0 0 0 0 0 0 1 0 0 0 0 0 0
51 1 1 1 1 0 2 0 0 1 0 0 0 0 0 0 0 0 0 2 1 1 0 0 0 0 0 1 0 1 0 1 1 1 1 1 2 1 0 1 1 1 0 0 2 0 2 0 0 2 0 1 1 0 1 0 1 0 1 2 0 2 0 0 0 0 1 2 0 0 0 1 2 0 1 2 2 0 0 0 0 1 0 1 2 0 0 0 0 2 0 1 1 2 1 0 0 1 1 2 1 0 1 0 2 1 2 1 1 0 0 2 1 2 2 2 2 0 0 2 2 0 0 2 0 2 0 0 2 0 0 0 0 0 0 0 1 0 0 0 0 2 0 0 0 0 1 0 0 0 0 2 0 0 0 0 0 1 1 0 0 1 0 1 0 2 2 1 1 1 1 1 0 2 1 0 1 0 0 1 0 1 0 1 1 1 1 1 1 1 0 1 0 0 2 0 1 2 0 0 0 1 0 0 1 0 2 0 2 0 1 0 1 1 1 2 0 0 0 0 0 0 2 2 0 0 0 0 0 1 1 0 0 1 1 0 0 2 0 2 0 0 2 0 2 2 0 0 0 0 0 0 1 0 0 0 1 1 0 2 2 2 0 1 1 0 1 1 2 1 0 1 0 0 0 1 1 0 2 0 0 0 1 0 1 0 0 2 0 2 0 0 0 0 2 0 1 1 1 0 0 0 2 1 0 0 1 0 0 0 0 1 0 1 1 0 1 2 1 1 1 1 2 1 1 0 2 2 0 0 2 1 2 0 0 0 0 1 0 0 0 0 2 2 2 0 0 0 2 2 2 0 0 0 0 0 0 0 0 1 2 1 1 0 1 0 1 2 2 0 2 0 0 2 0 0 0 0 0 0 0 2 0 1 0 1 0 0 0 1 0 0 0 1 2 0 1 2 0 0 0 1 0 1 0 0 1 0 0 1 0 0 0 0 0 0 1 1 1 0 0 1 1 0 0 1 1 0 0 0 0 1 0 0 1 1 0 1 1 0 1 0 0 2 0 2 1 0 0 0 0 1 0 2 0 0 0 1 0 0 1 0 1 1 0 1 1 0 0 2 0 0 0 0 2 0 0 1 1 0 0 0 1 1 2 2 0 2 2 1 1 1 1 2 0 0 0 2 2 0 0 0 1 1 0 1 1 2 1 0 0 1 0 1 0 1 0 2 0 1 0 2 0 0 0 1 0 0 0 2 0 1 1 1 1 0 1 1 1 0 0 0 0 1 1 0 1 1 1 2 0 0 0 0 2 0 0 0 0 0 0 0 0 0 0 0 2 1 0 1 0 2 0 0 0 0 1 0 0 2 0 0 2 0 2 1 0 0 0 0 0 0 0 1 1 0 1 0 0 1 0 2 2 2 0 2 1 0 0 1 0 0 0 0 2 0 0 1 0 1 1 2 0 0 0 1 1 0 0 0 0 0 0 1 1 0 1 1 0 0 1 2 0 0 1 1 1 0 1 0 1 1 0 1 0 1 0 0 2 0 0 0 2 1 1 2 1 2 0 2 2 0 0 2 0 0 0 0 1 1 0 0 2 1 0 1 0 1 1 1 0 0 0 0 0 0 0 0 0 1 1 1 0 1 1 2 1 0 1 1 1 1 0 1 0 0 0 0 0 0 0 0 1 0 0 2 0 2 1 1 0 0 0 2 0 1 0 0 1 1 1 0 0 0 0 1 0 0 0 0 0 0 0 0 0 0 1 0 1 0 0 0 2 0 0 0 0 1 0 1 0 0 1 1 1 0 1 0 1 1 1 1 0 0 0 1 0 2 1 1 0 1 2 2 1 0 0 1 0 0 1 0 1 0 1 1 2 1 1 0 1 0 0 1 1 1 1 1 2 1 1 2 0 2 0 0 0 2 1 0 1 2 2 0 0 0 0 0 1 1 1 0 1 0 0 1 1 0 0 1 0 0 0 2 2 0 0 0 0 0 2 2 0 0 0 0 1 0 1 0 1 1 2 1 0 2 0 1 2 2 1 0 2 0 0 0 1 1 0 0 2 0 0 1 2 1 1 0 0 0 0 1 0 0 2 2 0 1 0 0 0 0 1 1 2 0 1 2 1 1 0 2 0 1 1 2 2 0 1 0 0 2 0 0 1 2 1 1 2 1 0 0 0 0 0 0 1 0 0 1 1 0 0 2 2 0 2 0 1 0 1 1 0 1 1 1 1 0 1 0 0 1 0 0 1 0 1 0 0 0 0 0 1 1 0 1 1 1 2 1 0 1 0 0 0 1 1 0 0 0 0 0
52 0 1 1 0 0 1 2 0 1 0 0 0 2 0 2 0 0 0 0 1 0 2 0 0 0 1 2 0 2 2 1 1 1 1 1 2 2 1 0 0 0 0 0 2 0 0 0 0 0 0 1 1 1 1 1 0 0 1 0 0 1 1 0 0 0 0 1 0 0 0 0 2 0 2 2 0 0 0 1 0 1 0 1 2 0 0 0 0 2 0 1 1 2 1 0 0 1 1 1 0 0 0 1 2 1 1 2 0 0 0 2 1 1 1 1 1 1 1 0 0 1 2 0 1 0 1 0 2 0 1 1 0 0 0 0 0 0 0 0 1 1 2 0 0 0 0 0 0 0 0 0 0 0 1 1 0 1 0 1 2 0 0 0 1 2 2 0 0 0 2 1 0 1 2 0 1 0 0 1 0 1 0 1 1 1 1 2 1 1 1 2 0 0 1 0 1 1 0 0 0 0 1 1 0 1 1 1 2 0 1 2 1 0 2 2 1 0 1 0 0 0 1 1 1 0 0 0 0 1 1 0 0 1 1 0 1 2 0 2 0 0 2 0 1 2 0 0 0 0 0 0 0 0 0 0 1 1 0 1 1 1 0 0 0 0 0 0 2 0 0 2 2 2 0 0 0 1 1 0 0 0 2 1 2 0 0 1 0 2 2 1 0 0 2 0 0 0 0 0 0 0 2 2 0 0 0 1 0 0 0 1 0 1 1 0 2 0 1 1 0 0 1 0 2 0 2 1 0 0 2 2 1 1 0 0 0 2 1 1 1 1 1 2 0 0 2 0 2 2 2 0 0 0 0 0 0 0 0 2 2 0 1 1 1 0 0 1 1 0 2 0 0 2 0 0 0 0 0 0 1 1 0 0 1 0 0 2 2 0 1 1 0 1 2 1 1 0 1 1 0 1 0 1 1 0 0 2 0 2 0 0 0 0 2 0 0 0 1 0 1 1 0 2 1 2 1 0 0 0 0 0 0 0 0 0 0 0 0 0 1 0 0 0 1 1 1 1 1 0 1 0 1 2 1 0 1 2 1 1 1 0 1 1 1 2 2 2 0 0 1 1 1 1 0 0 0 0 0 0 0 0 1 1 2 0 0 0 2 1 0 0 0 0 0 0 0 1 1 2 1 1 1 0 0 2 2 0 0 0 0 2 0 1 1 1 0 2 0 2 1 0 1 0 0 2 1 1 1 1 1 1 0 0 0 0 1 0 2 2 0 1 0 0 0 0 0 0 2 2 0 1 0 0 0 2 0 1 0 1 0 0 0 0 0 0 1 1 2 0 1 0 2 0 1 0 2 1 0 2 1 0 1 0 1 0 1 0 0 0 0 0 0 0 0 0 0 0 0 1 0 2 0 1 1 2 1 1 0 0 1 0 0 0 2 0 1 2 0 0 1 1 0 0 0 1 1 0 0 0 1 0 0 0 0 0 2 0 1 0 1 2 0 2 0 1 1 2 1 0 0 2 0 1 0 2 0 1 2 0 0 0 1 0 0 1 1 2 0 2 2 0 0 1 1 0 0 0 0 2 0 0 2 1 1 1 1 1 0 1 0 0 0 1 0 1 1 0 0 1 1 0 0 1 2 1 1 1 1 0 0 0 0 0 1 2 1 1 1 1 0 0 1 0 0 2 0 1 1 1 1 1 0 2 0 0 1 0 1 2 1 1 0 0 0 0 0 1 0 0 0 0 0 1 1 1 0 1 2 0 0 0 2 0 0 0 0 1 0 1 0 0 2 0 0 0 2 0 2 2 0 0 0 0 0 2 0 2 0 2 0 2 2 1 1 1 0 0 0 0 0 0 0 0 2 2 1 1 1 0 0 0 1 0 0 2 1 1 2 2 2 2 0 1 0 0 0 1 1 0 1 2 1 1 0 0 0 0 1 0 1 1 0 0 0 0 0 0 1 0 0 0 0 1 1 0 1 0 0 0 2 2 0 0 0 1 1 0 1 0 0 0 0 1 0 0 0 1 2 2 1 1 1 1 0 2 0 0 0 0 2 0 0 2 2 0 2 0 1 0 0 2 0 0 1 1 1 1 0 1 0 0 0 0 1 2 2 2 2 2 0 2 1 2 2 2 2 1 1 0 0 2 2 2 2 2 2 0 2 2 0 1 2 1 0 0 1 1 1 0 1 0 2 0 0 0 0 1 0 1 0 1 1 0 1 1 1 0 1 0 0 1 0 0 0 1 1 0 1 0 0 0 0 1 1 1 0 0 1 2 0 0 1 0 0 0 0 0 0 0 0 0
53 1 0 2 0 0 2 1 0 1 0 0 0 0 0 0 0 0 0 1 1 1 0 1 0 0 1 2 0 2 2 1 1 1 1 0 1 1 1 1 1 0 1 0 1 1 0 0 2 0 0 1 0 0 2 2 1 1 2 0 2 2 2 1 0 0 2 1 0 0 0 0 2 0 2 2 2 0 0 1 0 1 0 1 1 0 0 1 1 2 1 2 1 1 0 0 2 1 1 2 1 0 1 0 2 0 2 1 1 0 0 1 1 2 0 2 2 0 1 1 1 0 2 0 1 0 1 1 1 0 0 0 0 0 0 0 1 0 0 0 1 1 0 1 0 0 0 0 1 1 0 0 0 1 0 0 0 1 0 0 0 2 0 0 1 1 1 2 1 1 1 1 2 1 2 1 1 0 0 2 0 1 0 1 1 1 1 1 0 2 0 2 1 0 2 0 2 1 0 0 0 0 0 1 0 1 1 0 1 0 2 1 1 0 1 2 0 0 1 2 0 0 2 2 0 0 0 1 1 0 0 1 0 1 1 1 0 2 0 2 0 0 1 0 1 1 0 0 1 1 0 0 1 0 0 0 2 1 0 0 0 0 0 1 1 0 0 1 0 0 0 2 0 0 0 0 0 0 2 0 0 0 1 1 2 1 2 0 0 2 1 1 0 0 2 0 0 2 0 2 0 2 2 1 0 0 0 0 0 0 0 1 0 2 2 0 1 0 1 1 1 1 1 0 2 0 2 0 0 0 2 1 0 0 0 0 0 1 0 1 2 1 2 2 1 0 1 0 1 0 0 1 0 0 1 0 0 0 0 1 1 0 0 1 0 0 0 1 1 0 2 0 2 1 1 1 0 1 1 0 2 0 0 0 0 0 0 2 2 0 1 1 0 0 2 1 1 0 1 1 0 1 0 1 1 0 0 0 0 2 0 0 0 0 0 0 2 0 0 0 0 1 2 0 1 1 0 0 2 0 2 0 0 1 1 1 0 0 0 0 0 0 1 1 2 1 1 2 2 0 0 0 0 2 0 0 0 2 0 1 0 0 0 0 0 0 0 2 0 0 0 0 1 1 1 1 0 2 0 0 1 0 0 0 2 0 0 1 1 0 1 1 0 1 0 0 0 1 1 2 1 1 1 1 0 1 1 2 2 0 0 2 0 0 1 1 0 1 0 1 1 1 0 0 0 1 0 1 1 1 1 0 1 0 0 0 0 0 2 2 0 1 0 0 0 0 1 1 1 2 0 0 0 0 0 0 0 0 0 0 0 2 1 0 0 0 0 1 1 0 1 1 0 0 0 0 1 1 0 2 2 0 1 0 1 0 0 1 1 1 0 0 0 0 0 0 0 0 0 1 0 2 0 2 0 2 0 2 0 2 0 0 0 0 2 0 0 0 0 0 0 0 0 0 0 0 2 2 0 0 0 0 0 2 0 1 2 0 0 0 1 1 0 2 0 1 0 1 2 1 0 2 0 2 0 2 0 1 0 1 1 1 0 2 2 2 2 1 1 1 1 1 2 0 0 0 1 1 0 2 1 1 0 0 0 0 0 2 1 0 1 1 0 0 0 0 0 0 0 1 0 1 0 1 1 2 2 1 1 1 0 0 0 0 0 0 0 1 0 0 1 0 1 0 1 1 1 0 0 0 0 0 0 2 0 0 0 0 0 0 0 0 0 0 0 1 0 0 0 0 0 0 0 2 1 0 0 1 2 1 1 1 1 0 1 0 1 1 0 2 1 1 2 0 0 2 1 0 0 0 2 2 0 2 2 2 0 2 0 2 0 2 1 2 2 0 0 1 0 0 0 0 2 0 0 1 0 1 0 2 2 0 1 0 0 2 1 0 1 1 1 0 0 2 0 0 0 2 2 0 1 2 2 1 0 1 1 1 1 0 1 1 2 0 0 0 0 1 0 1 0 0 0 2 2 0 0 0 0 0 1 2 0 0 0 1 1 0 0 0 0 2 1 1 0 1 0 2 2 1 0 1 1 0 1 1 0 0 0 0 2 0 0 2 2 0 1 0 0 0 0 2 0 2 2 2 0 0 0 1 1 0 0 0 1 1 2 0 2 1 1 1 0 0 1 0 0 0 1 1 1 1 1 1 2 2 2 0 2 2 0 0 2 1 0 0 1 1 1 0 1 0 2 0 0 0 0 1 1 2 1 0 1 0 0 2 2 0 1 0 0 0 0 0 0 1 1 0 1 0 0 0 0 1 0 0 0 0 1 2 0 0 0 0 0 0 0 0 0 0 1 1
54 0 2 0 0 0 0 2 0 1 0 0 1 1 0 0 1 0 2 1 1 1 0 1 0 0 0 2 0 2 2 1 2 1 2 0 2 2 0 1 1 1 0 0 1 0 1 0 2 1 0 1 0 1 1 0 1 1 1 2 0 1 0 0 0 0 2 1 0 0 0 1 2 1 1 2 2 0 2 0 0 2 0 1 2 0 0 1 1 1 0 0 0 1 1 0 0 2 1 1 0 0 1 0 2 0 2 2 0 0 1 2 1 2 1 2 2 0 0 2 2 0 1 1 0 0 1 0 0 0 0 1 0 0 0 0 1 0 1 0 0 2 0 1 0 0 0 0 0 0 0 0 0 1 0 1 1 0 0 0 2 0 0 2 0 1 1 2 1 1 1 1 1 2 2 0 2 1 0 1 0 1 0 1 1 1 1 2 2 0 2 2 1 1 1 1 2 2 0 0 0 0 0 0 1 1 2 0 2 0 2 1 1 1 2 2 0 0 2 0 1 1 2 2 0 2 2 0 1 1 2 1 0 0 0 0 0 2 0 1 0 1 2 0 0 0 0 0 0 0 0 0 0 0 1 1 2 1 0 1 1 1 0 1 0 0 0 0 1 0 1 2 2 2 1 0 0 2 1 0 1 0 2 0 2 0 0 2 0 2 1 1 1 0 2 0 1 0 0 0 0 0 1 1 0 0 0 0 1 0 1 0 0 1 1 0 1 1 1 1 0 0 2 1 0 0 0 1 1 1 2 1 2 1 0 0 0 0 0 0 0 0 2 1 1 0 1 0 1 0 0 1 0 0 1 0 0 0 0 1 1 0 1 1 1 0 0 1 2 1 1 1 0 1 1 0 0 0 0 0 0 0 0 0 0 0 0 0 0 2 0 1 1 0 2 1 1 1 0 0 0 0 0 2 1 1 1 0 0 2 0 0 0 0 0 1 1 0 1 0 0 1 0 2 1 1 0 0 1 1 0 0 0 1 0 0 1 0 1 0 1 0 0 1 1 0 1 0 0 0 1 0 0 2 0 0 0 1 1 1 1 0 0 0 0 0 0 2 0 0 1 0 0 0 2 0 1 1 0 0 0 0 1 1 1 2 1 0 2 1 1 0 0 2 2 0 0 1 1 1 1 1 2 2 0 0 2 1 1 0 0 2 0 1 0 2 0 2 0 1 0 1 1 0 0 2 1 1 1 1 1 0 0 0 0 0 2 0 0 0 1 1 0 1 1 0 1 1 1 1 0 0 0 0 0 1 1 0 0 1 1 1 0 0 0 0 1 2 0 2 0 1 0 0 0 0 1 0 0 0 2 0 1 0 1 0 1 1 1 1 0 0 1 0 0 0 1 0 0 0 0 2 0 1 1 2 1 1 0 2 0 0 0 1 0 0 0 0 0 1 1 1 0 1 0 1 0 1 0 0 0 1 1 1 0 0 2 2 0 0 0 0 0 1 0 2 2 1 1 0 0 2 0 0 1 1 0 1 1 0 0 0 0 0 0 1 1 2 0 0 0 2 1 0 0 0 1 0 2 0 0 1 2 0 0 1 1 0 1 1 0 0 1 0 0 1 1 0 0 1 0 0 0 1 2 1 1 2 2 0 0 0 0 0 0 0 0 0 0 0 0 0 0 0 0 0 1 1 1 1 0 0 0 2 0 1 0 0 0 0 0 0 0 1 2 0 1 1 0 0 0 0 0 1 0 0 0 0 2 0 0 1 2 0 0 0 0 2 0 2 1 0 2 1 1 0 1 0 1 0 2 2 1 0 1 1 0 2 1 1 1 1 2 1 1 0 0 1 0 0 0 0 0 0 1 0 0 0 1 1 1 0 1 1 1 2 1 0 2 1 1 1 0 2 0 0 0 2 0 0 0 2 2 2 0 0 0 0 0 0 0 0 1 1 0 0 1 0 0 0 0 0 0 1 1 0 1 0 1 0 0 1 0 0 0 1 1 1 1 0 1 0 2 0 0 0 0 0 2 2 2 0 1 1 1 1 0 0 1 0 1 0 1 1 2 0 2 0 0 1 0 2 1 0 1 1 1 1 0 1 0 0 0 0 1 0 0 1 2 1 1 1 0 2 1 1 0 1 0 1 0 2 2 2 2 1 1 1 2 1 0 1 0 1 0 0 1 0 0 0 1 0 1 0 1 0 1 1 1 1 0 2 0 1 0 2 2 1 1 0 0 0 0 0 1 0 1 0 1 0 0 0 0 1 0 0 0 0 1 2 0 0 0 0 0 1 1 0 0 0 0 0
55 0 0 2 0 1 1 1 0 1 0 0 0 1 0 1 0 0 1 1 1 1 0 1 0 0 0 0 1 1 0 1 1 0 1 0 1 2 0 0 0 1 0 0 1 0 0 0 1 2 1 1 0 0 2 1 1 0 0 2 0 2 2 1 0 0 0 2 0 0 0 1 2 0 2 2 2 1 1 0 1 2 1 0 1 0 0 0 0 2 0 0 1 1 0 0 0 0 0 1 2 1 0 0 2 0 2 0 1 0 0 1 1 1 0 0 0 1 2 0 0 0 2 0 0 0 2 0 2 0 0 0 0 0 1 1 0 0 0 0 1 1 0 0 0 0 0 0 1 1 0 0 0 0 0 0 0 1 0 2 2 2 0 1 1 2 0 0 1 2 0 1 0 2 2 0 2 0 0 0 1 2 0 1 1 1 1 2 1 1 1 2 0 0 1 0 1 2 0 1 1 0 0 0 1 0 2 1 1 0 2 1 1 0 1 2 0 0 2 0 1 1 1 2 1 0 0 1 0 2 0 1 0 0 0 0 0 2 0 2 0 0 1 1 2 2 0 0 0 0 0 0 0 0 0 0 1 0 0 0 0 0 0 0 0 0 0 0 1 0 1 1 0 0 0 0 0 0 1 0 0 0 2 1 2 0 0 2 0 2 1 0 1 0 2 0 1 2 2 0 1 0 2 2 0 0 0 0 1 0 1 2 0 2 2 0 1 0 0 0 2 2 0 0 1 0 1 1 1 0 1 2 0 1 0 1 0 1 0 0 1 0 2 2 0 0 2 0 1 1 1 1 1 0 1 1 1 0 0 1 1 0 1 0 1 0 1 2 2 1 1 1 2 1 2 0 0 0 0 0 0 1 0 1 0 0 0 0 0 0 0 0 0 0 2 1 1 0 2 1 0 1 0 2 1 0 1 2 0 2 0 0 0 0 1 1 0 1 0 0 1 1 0 1 1 2 1 0 0 0 1 0 0 0 0 0 1 0 0 0 1 0 0 0 2 2 2 1 1 0 1 1 1 2 1 1 0 2 0 2 0 0 1 0 0 1 1 2 0 0 2 2 0 0 0 1 0 2 0 0 1 1 1 1 2 0 0 2 2 1 0 0 1 2 1 0 0 2 2 2 0 0 2 1 0 1 2 1 0 0 0 1 1 0 1 1 0 2 0 2 0 2 0 0 0 0 0 1 2 1 2 1 2 2 2 0 1 0 1 1 2 2 0 0 0 1 0 2 0 0 0 0 0 1 1 2 1 0 0 0 0 0 0 0 0 0 0 0 1 0 0 1 0 0 0 0 2 2 0 2 2 0 1 0 1 0 1 0 0 0 1 1 0 1 2 0 1 0 0 0 0 2 1 2 0 2 1 0 0 0 1 0 0 1 1 1 0 0 0 0 1 1 0 0 0 0 2 1 0 0 0 0 0 1 0 0 2 1 0 1 0 0 0 0 1 2 2 0 0 0 0 0 0 2 0 2 0 1 2 0 0 0 0 1 1 2 0 1 0 0 0 2 0 1 0 1 1 0 2 0 0 0 2 1 1 2 2 1 2 0 0 0 0 0 0 0 2 0 0 2 0 0 0 1 1 2 1 1 1 1 1 1 0 0 0 1 0 1 1 1 0 0 1 0 0 2 0 2 1 1 1 1 0 2 0 1 1 0 0 1 0 1 0 0 2 0 1 1 0 0 0 0 0 0 0 0 2 0 1 0 0 0 1 0 0 1 0 1 0 1 0 1 0 1 1 0 0 0 2 2 0 0 2 0 0 1 1 2 1 1 1 1 2 2 2 1 1 0 0 2 0 0 1 0 1 1 0 0 0 0 1 1 1 0 0 1 2 1 2 2 1 2 0 2 1 0 0 1 1 0 0 1 1 0 0 0 0 0 0 0 0 0 1 0 0 0 1 0 0 0 0 0 0 2 2 0 0 0 1 0 1 1 1 0 0 0 0 1 2 1 2 0 1 2 0 1 0 0 2 2 2 0 2 0 0 0 0 0 0 0 2 0 1 1 1 0 2 0 0 0 0 1 0 0 1 1 0 1 0 0 0 0 1 1 1 2 2 1 1 1 0 1 0 1 0 1 2 2 0 0 1 1 0 2 0 0 0 1 1 0 0 0 2 0 0 0 1 0 0 0 0 1 1 2 1 0 1 1 1 0 0 2 0 0 2 2 2 0 0 0 0 0 0 0 0 0 1 0 2 0 0 0 0 1 0 0 0 0 0 1 1 0 0 0 0 0 2 1 1 0 1 1
56 1 0 2 0 0 2 1 0 1 0 1 0 0 0 0 0 0 1 2 0 0 1 0 0 0 2 1 1 2 1 1 0 0 2 1 2 1 1 0 0 0 0 0 1 0 1 0 2 1 0 1 1 1 0 0 0 0 0 2 0 1 0 0 2 1 1 0 1 1 0 2 2 0 2 2 1 0 2 0 2 2 0 2 2 0 0 1 1 2 0 1 2 2 1 0 0 2 2 2 0 0 0 0 2 1 2 1 1 1 0 2 1 1 0 0 0 0 1 1 1 0 1 1 0 1 1 1 2 1 0 0 0 0 1 1 2 0 0 0 1 1 0 0 0 0 0 0 1 1 0 1 0 0 1 0 0 1 0 0 0 0 1 0 0 1 0 2 0 0 1 0 0 1 1 0 2 1 0 1 0 0 0 0 0 0 0 0 0 2 0 2 0 0 2 0 1 2 0 0 0 0 1 0 0 1 2 1 1 0 1 1 0 0 1 2 0 0 0 0 2 2 2 2 0 1 1 0 0 1 0 0 0 0 0 0 1 2 0 2 0 0 1 0 0 0 0 0 0 0 0 0 0 0 0 0 0 0 0 0 0 0 0 0 0 0 0 0 2 0 0 2 1 1 0 0 0 1 1 0 1 1 1 1 2 1 0 1 0 2 0 0 0 0 1 0 1 1 0 0 0 0 1 1 0 0 1 0 1 0 1 0 0 1 1 0 2 0 1 1 1 1 1 0 1 0 1 0 1 1 2 1 0 1 0 1 0 1 0 0 0 0 2 1 0 0 1 1 2 2 2 0 0 1 0 1 2 0 0 1 2 1 1 0 1 1 0 0 1 1 1 1 0 2 0 0 0 1 1 0 1 2 0 0 0 1 0 0 0 0 0 0 1 0 1 1 2 1 0 0 0 0 0 2 2 0 0 0 0 2 0 0 0 0 1 0 0 0 0 0 0 2 0 0 0 0 0 0 1 0 0 0 0 0 2 1 1 0 0 0 1 0 0 1 0 1 2 1 2 1 0 0 2 2 2 2 0 2 1 2 2 0 1 1 1 2 2 1 0 1 0 0 2 2 1 1 0 1 0 1 1 0 1 1 1 2 1 0 1 1 1 1 1 2 1 0 1 1 1 2 2 1 2 1 0 1 1 1 0 0 0 1 0 1 0 2 1 2 0 1 0 1 1 1 0 1 0 0 0 1 0 1 1 0 1 0 1 1 1 0 0 0 0 0 0 0 1 2 0 0 0 0 0 0 1 1 1 0 0 1 0 1 1 0 0 0 0 1 1 0 1 1 1 0 1 0 1 1 0 1 2 0 1 0 0 1 0 0 0 0 1 0 1 0 0 0 1 1 0 1 1 0 2 0 0 0 0 2 0 2 1 0 0 0 0 0 1 0 0 0 0 1 0 1 0 1 1 1 0 0 1 0 0 1 0 1 2 1 1 1 1 2 0 1 1 1 1 1 1 0 1 2 0 2 0 2 0 1 1 1 1 0 1 2 2 2 2 1 1 0 0 1 0 0 1 0 0 1 1 1 0 1 2 0 0 1 1 0 2 0 0 0 0 1 0 0 2 0 0 0 0 0 0 1 1 2 2 1 1 0 0 0 0 1 0 0 0 0 0 0 0 1 0 0 1 2 0 1 1 1 1 1 0 2 0 0 0 0 1 1 1 0 0 0 1 0 0 1 0 0 0 0 0 0 0 0 1 0 1 0 0 0 1 0 0 1 0 1 0 0 1 1 1 0 0 0 1 1 1 2 2 0 1 0 1 1 1 2 1 2 0 1 2 2 1 0 1 1 0 0 0 0 1 1 0 1 2 0 0 2 2 0 1 1 1 2 2 0 2 1 1 2 0 2 0 0 0 1 0 1 0 1 1 2 0 1 0 0 1 0 1 0 0 0 0 0 0 0 0 0 0 0 0 1 1 0 1 1 0 0 0 2 1 0 0 0 1 0 1 0 0 0 1 0 0 0 0 2 1 1 0 1 2 1 0 0 0 0 1 0 0 0 1 1 2 1 1 0 1 0 0 2 0 0 2 2 0 0 1 2 0 0 0 0 1 2 2 2 0 2 0 2 0 0 1 2 1 1 0 0 1 2 0 1 0 0 0 0 1 1 0 0 2 1 0 1 2 0 1 1 0 0 2 1 0 0 0 1 1 2 1 1 0 0 1 1 1 0 0 0 0 0 0 0 0 1 1 0 1 0 0 0 1 1 0 1 1 0 1 1 0 0 0 0 0 0 0 0 0 0 1 0
57 1 0 2 0 0 1 1 0 0 1 0 1 1 0 0 1 0 0 2 1 1 0 0 0 0 1 1 0 2 1 0 0 0 2 0 2 0 0 1 1 1 0 0 2 0 0 0 0 2 0 1 0 0 2 0 0 1 2 0 0 1 2 0 0 0 1 1 0 0 0 2 2 0 2 1 2 0 1 1 0 2 0 0 2 0 1 0 0 2 0 1 1 1 1 0 0 0 0 1 2 0 0 0 1 0 1 1 1 0 1 2 0 1 1 1 1 0 1 0 0 1 1 1 0 0 1 0 1 0 0 0 0 0 2 2 0 0 1 0 0 2 1 0 0 1 0 0 0 0 0 1 0 0 0 0 0 1 1 1 1 1 1 0 2 2 1 1 0 0 2 1 1 2 2 0 1 0 0 0 0 0 1 0 1 0 2 0 0 2 0 2 0 1 1 0 0 2 1 0 0 0 0 0 0 2 0 1 1 0 2 0 0 0 1 2 0 1 0 1 1 1 1 1 1 0 0 0 1 1 0 0 0 0 0 0 0 2 1 1 1 0 2 0 1 2 0 0 1 1 1 1 0 0 0 0 0 0 1 2 1 1 0 0 1 0 1 1 1 1 0 2 1 1 0 0 0 1 1 0 0 0 2 1 1 1 1 1 0 2 1 1 1 0 2 0 0 0 0 0 0 0 1 0 0 0 1 0 0 0 0 1 0 2 2 1 2 1 0 0 1 1 1 1 1 0 1 2 1 1 1 2 1 0 0 0 0 2 0 0 0 0 1 1 1 0 1 1 1 0 0 1 0 0 1 2 2 0 0 0 0 0 2 0 2 1 0 1 2 1 1 1 0 2 0 1 0 0 0 0 0 2 0 1 0 2 0 1 1 0 0 0 0 0 1 0 1 1 1 1 0 1 0 1 0 0 1 1 0 2 0 0 0 0 0 0 1 0 0 1 0 0 0 2 0 2 1 1 2 0 2 0 0 0 2 1 1 1 1 0 1 0 0 0 2 1 2 1 1 2 0 0 1 1 1 0 1 1 1 1 1 0 1 1 0 1 1 2 0 0 0 1 2 2 1 0 0 2 0 0 1 0 1 1 2 1 0 2 2 1 0 0 0 1 0 0 0 2 2 1 0 0 0 0 1 1 2 0 0 0 0 2 0 1 0 2 0 1 0 1 1 1 2 1 0 1 1 0 0 2 0 1 2 2 2 0 1 0 2 1 1 2 0 1 1 1 0 1 1 1 0 1 1 0 1 1 1 0 0 0 0 0 1 1 1 1 0 1 1 0 1 2 2 0 1 0 2 1 0 2 1 0 1 0 0 0 0 1 0 0 1 0 0 0 0 0 0 0 0 0 0 2 2 2 0 2 1 1 0 2 0 0 0 0 2 0 0 0 0 0 1 1 0 0 0 1 1 1 0 0 1 0 0 1 0 0 1 0 0 0 1 1 0 1 1 1 1 1 1 0 1 1 0 1 0 2 0 0 1 1 1 1 1 1 1 2 0 2 0 2 2 0 0 0 0 1 2 0 2 0 0 0 1 0 0 1 1 1 2 0 0 0 0 0 0 0 1 0 0 0 0 0 0 0 1 1 1 1 1 1 1 1 0 2 0 0 0 0 0 0 0 0 1 0 0 1 1 1 1 1 0 0 0 2 0 1 1 0 1 1 0 0 1 0 2 0 0 0 0 0 0 0 0 0 0 0 0 0 1 0 0 0 1 0 2 0 0 2 0 2 0 0 2 1 1 1 0 0 2 2 1 0 1 0 0 1 1 2 1 1 1 1 1 2 1 0 0 0 0 1 0 0 1 0 1 1 0 0 0 1 2 1 0 1 1 2 1 0 2 2 2 1 0 2 0 0 0 2 2 0 1 2 2 1 0 1 0 0 1 0 0 0 1 0 0 1 1 0 2 0 0 0 0 0 0 0 2 0 0 0 1 2 1 0 0 1 2 0 1 0 1 0 1 0 0 1 0 0 0 1 1 0 2 0 0 0 0 0 0 0 2 0 1 1 2 1 2 0 0 0 0 2 0 0 2 2 0 2 0 0 0 0 0 0 1 1 2 2 1 1 0 2 0 2 1 1 1 0 0 0 1 1 0 0 0 0 0 1 1 0 0 2 2 2 0 0 0 0 0 0 2 0 1 1 1 0 1 1 1 1 0 1 0 0 2 0 0 0 0 0 0 0 0 0 0 0 2 0 1 0 0 0 1 1 0 0 0 0 0 2 0 1 0 0 0 0 1 1 1 0 0 1
58 1 2 2 0 1 1 0 0 0 0 0 1 1 0 0 1 0 2 2 0 0 0 1 1 1 2 1 0 2 1 0 2 2 0 0 1 0 0 0 0 2 1 0 2 1 1 0 1 1 0 0 0 0 2 0 0 0 1 1 0 1 2 2 1 0 2 1 0 0 0 0 1 0 0 2 2 0 0 1 0 1 0 1 2 0 0 0 0 2 0 1 0 2 1 0 1 1 1 1 0 1 0 0 2 1 2 2 0 0 0 1 0 0 0 0 1 0 1 2 2 0 2 0 0 0 2 2 2 1 0 0 0 0 0 0 0 0 0 0 2 0 0 1 0 0 1 0 0 0 0 0 1 0 1 1 1 1 0 0 1 1 0 0 1 2 1 0 0 2 0 0 0 2 1 1 1 1 1 0 0 1 1 0 2 1 1 1 0 1 0 1 1 0 2 0 1 1 0 1 1 0 1 0 2 1 2 0 1 0 0 2 0 0 1 2 0 1 1 1 0 0 1 1 1 1 1 1 1 0 0 1 0 0 0 0 0 2 0 1 0 0 2 0 2 2 0 0 0 0 0 0 0 0 0 0 1 1 0 1 1 1 1 1 1 0 0 0 0 0 0 2 1 0 0 0 0 2 2 0 2 0 2 1 2 0 0 0 1 2 0 1 0 0 1 0 0 1 0 0 0 0 1 1 1 0 0 0 0 0 0 1 0 1 1 0 2 0 1 1 0 1 1 0 2 0 2 2 2 2 2 0 0 1 1 1 1 1 1 0 1 1 2 2 0 0 2 1 1 0 0 1 0 2 0 2 2 1 0 2 2 0 1 0 1 0 0 1 2 1 1 1 0 1 1 0 0 0 0 0 1 0 0 0 0 0 0 0 0 1 0 0 0 1 2 1 1 0 1 1 0 1 0 2 2 0 0 0 0 1 0 0 0 0 1 0 1 0 0 0 0 2 1 2 0 1 0 0 0 0 0 0 0 1 2 1 0 2 0 0 0 0 0 0 2 0 1 0 1 2 0 0 0 2 0 0 0 1 1 0 1 0 0 0 0 0 0 1 0 1 0 0 0 0 1 1 1 1 0 1 0 0 1 1 2 2 0 1 2 0 0 0 1 1 0 0 1 1 1 2 0 0 1 1 0 1 1 2 1 0 0 1 1 1 1 1 0 2 0 1 1 1 0 0 0 2 2 2 2 0 2 0 2 1 2 0 1 1 2 1 0 1 0 0 1 1 1 1 1 1 0 0 0 0 1 1 0 0 0 0 0 2 1 0 0 0 1 2 0 2 0 1 1 0 1 0 2 0 0 1 1 1 0 0 0 0 0 1 1 1 0 0 1 0 0 0 2 2 0 2 1 1 2 0 0 0 0 2 0 0 0 1 0 2 0 0 1 0 0 0 1 1 0 0 0 0 2 2 0 0 0 0 1 2 0 0 2 0 0 0 0 1 0 2 0 1 1 2 1 0 1 0 0 2 0 2 1 0 2 0 0 0 2 1 1 2 1 2 1 0 0 1 0 0 0 2 2 1 1 1 0 0 2 1 0 1 2 2 1 0 2 2 0 0 0 0 2 0 0 1 0 1 0 1 1 2 2 2 1 1 0 0 0 0 0 0 0 1 1 1 0 1 1 0 0 1 0 1 0 0 0 0 0 1 0 1 2 0 0 0 0 0 0 0 0 1 0 0 0 1 1 1 0 1 1 1 2 0 2 0 0 0 1 0 0 0 1 1 0 2 0 0 1 1 1 0 1 0 0 2 0 0 2 0 0 0 2 1 0 2 0 2 2 1 0 0 0 0 0 0 0 0 1 0 1 0 1 0 2 0 1 0 2 0 0 2 2 0 2 2 2 2 0 2 0 0 0 0 1 0 0 1 1 0 0 0 0 0 1 0 0 1 2 0 0 0 0 0 0 1 0 0 0 2 1 0 0 1 1 0 2 2 0 0 0 0 1 0 2 1 1 0 0 0 0 0 0 0 1 2 2 0 2 0 0 0 1 0 1 0 1 1 1 0 2 2 1 1 1 0 0 0 0 0 2 2 1 1 1 1 1 0 0 0 0 1 1 2 2 2 0 2 1 1 1 1 1 0 1 0 0 1 1 1 0 0 1 2 2 0 0 2 1 0 0 0 0 0 0 1 1 0 2 1 1 0 1 1 1 1 2 0 0 0 2 1 1 0 1 0 1 0 0 1 0 2 2 1 2 1 1 1 1 1 0 0 1 0 0 0 0 0 1 0 0 0 0 0 1 0 1 1
59 1 2 1 1 0 1 1 0 1 1 2 1 2 0 1 1 0 0 1 0 0 0 1 1 1 1 2 1 2 2 1 1 0 2 0 2 2 0 0 0 2 0 0 2 0 0 0 2 0 0 0 0 1 0 0 0 1 2 0 1 1 2 1 0 0 2 1 0 0 0 2 1 0 1 2 2 0 2 0 2 2 0 1 1 0 0 0 0 2 0 0 2 0 0 0 0 1 1 2 2 0 1 0 2 0 2 1 0 0 0 1 0 1 0 1 1 0 0 2 2 0 2 0 0 0 2 0 1 0 0 0 0 0 0 0 0 0 2 0 1 1 1 0 0 0 0 0 0 0 0 0 1 0 0 1 0 0 0 0 1 1 0 0 1 2 1 0 0 2 0 0 0 2 0 0 2 0 0 2 0 2 1 0 1 0 0 0 0 1 0 1 0 0 1 0 1 1 0 0 0 0 1 0 0 1 2 1 1 0 0 2 1 0 2 1 1 1 1 1 0 0 2 1 2 1 0 1 0 2 0 0 0 0 0 0 0 2 0 2 0 0 2 0 1 1 0 0 1 1 0 0 0 0 0 0 0 1 0 1 1 1 1 1 1 1 0 0 0 0 0 1 1 1 0 0 1 1 1 0 1 1 2 1 2 0 0 1 0 2 1 1 0 1 1 1 1 1 0 0 0 0 1 0 0 0 1 0 0 0 0 0 0 1 1 0 2 1 1 1 1 1 1 0 1 0 1 0 2 1 1 1 0 2 0 0 0 2 1 1 1 0 2 2 1 0 1 0 2 1 1 0 0 1 0 1 1 0 0 2 2 0 1 1 1 1 0 1 1 0 2 0 0 2 0 1 0 1 1 1 2 0 0 0 0 1 0 0 0 1 0 0 0 0 2 1 1 0 1 2 0 2 0 2 2 1 0 1 0 0 0 0 0 0 1 0 0 0 0 0 1 2 1 1 1 2 0 0 1 0 1 0 0 1 1 1 0 1 1 0 0 0 0 1 0 1 2 1 1 2 0 0 0 2 0 0 0 2 1 1 2 0 0 0 0 0 0 2 0 0 1 1 0 0 2 0 1 2 0 1 1 1 1 1 2 0 0 1 1 1 1 1 0 2 1 0 0 1 1 2 1 0 2 1 0 1 2 1 1 0 1 1 0 1 1 1 1 2 0 1 0 1 1 1 0 1 0 1 1 1 1 1 1 0 1 0 1 0 1 1 1 1 0 0 0 1 0 1 1 2 0 0 0 0 0 1 0 2 1 1 1 0 1 0 1 1 0 0 1 0 0 2 0 0 0 0 2 0 0 2 2 1 0 0 0 0 0 1 0 0 1 0 0 0 0 0 0 0 0 0 0 2 0 1 0 2 0 1 0 0 0 0 0 1 1 0 0 1 0 1 0 1 0 0 0 1 1 1 0 0 2 0 0 0 0 0 2 2 0 0 0 0 0 0 2 0 0 1 2 0 0 1 1 0 1 2 0 0 0 1 1 0 2 1 1 2 0 1 1 0 0 0 0 1 0 1 1 0 1 1 1 1 2 1 1 2 1 2 1 1 1 1 0 0 1 0 1 0 0 1 1 0 0 0 1 2 2 1 1 0 0 0 0 2 0 0 0 1 1 1 0 0 0 0 0 2 0 0 0 0 0 0 0 2 0 0 0 0 1 1 1 0 0 0 0 1 0 0 0 0 0 0 0 0 0 0 1 0 1 0 0 0 2 0 0 0 0 1 0 2 0 0 0 0 0 0 0 0 0 1 1 1 0 0 0 2 0 2 2 2 0 0 2 2 2 1 0 1 0 0 0 0 1 0 1 0 0 1 1 0 1 0 0 2 2 2 2 2 2 2 1 2 0 2 0 0 0 1 1 0 1 2 2 1 0 0 0 0 0 0 0 0 0 0 0 0 0 1 0 1 0 0 0 2 2 0 0 0 0 0 1 1 1 0 0 2 1 0 2 0 1 0 0 1 0 1 0 1 2 2 2 0 2 0 0 0 0 0 1 0 1 0 2 1 1 0 2 0 1 0 0 2 0 1 2 2 0 0 0 1 1 0 0 0 1 1 2 0 0 0 0 0 0 2 0 0 0 1 0 0 0 1 0 2 0 0 0 1 2 1 0 0 1 0 0 0 2 0 0 0 2 0 2 1 1 0 0 1 1 1 0 1 0 0 1 0 0 0 2 0 1 0 0 0 1 1 2 0 1 0 0 0 1 1 0 0 0 0 0 2 0 2 1 0 0 1 1 0 0 0 0 2
60 0 2 1 0 0 1 1 1 1 0 0 1 1 0 1 0 0 1 2 0 0 0 1 1 1 0 1 0 2 0 0 2 1 2 2 2 1 1 0 0 0 0 1 1 1 2 0 1 1 1 1 0 0 2 1 0 0 0 0 1 2 0 0 0 0 1 0 1 1 0 1 2 0 0 2 1 0 2 0 2 2 0 1 1 0 0 0 0 2 0 1 2 0 0 0 0 0 0 1 1 1 1 0 2 0 2 1 1 1 0 1 1 1 1 1 1 0 0 2 2 0 0 2 0 2 0 0 2 0 1 1 0 0 0 0 0 0 0 0 1 2 1 0 0 0 1 0 0 0 0 0 0 0 0 1 0 2 1 0 1 0 0 1 0 1 0 0 1 1 1 2 0 2 2 0 2 0 0 0 0 2 0 2 2 2 2 2 1 2 0 2 1 1 2 0 1 2 0 0 0 0 0 0 1 1 2 1 1 0 1 1 1 0 1 2 0 0 2 0 2 2 2 2 0 1 1 0 0 2 0 0 0 0 0 0 0 2 0 1 0 0 2 1 2 2 0 0 0 0 0 0 0 1 0 0 0 0 0 0 0 0 0 2 1 1 1 0 0 0 0 1 1 1 0 0 0 2 2 0 2 0 2 1 2 0 1 0 1 1 0 2 0 0 2 0 2 0 0 0 0 0 2 1 0 0 1 0 1 0 1 0 0 2 2 0 2 1 0 0 1 1 1 1 1 0 1 2 1 1 2 0 1 1 0 0 0 0 0 0 0 0 2 0 0 0 1 0 0 0 0 1 0 1 1 1 1 0 0 2 2 0 2 0 2 0 1 1 1 0 2 0 0 2 1 1 0 0 0 0 1 0 0 0 1 0 0 0 1 0 1 1 2 0 2 2 2 0 0 0 0 0 0 1 1 0 0 1 0 2 0 0 0 0 0 0 1 0 1 0 0 1 1 1 0 2 0 0 2 1 1 0 1 1 2 2 0 0 1 0 1 0 0 1 1 1 1 1 2 2 0 0 1 1 2 1 1 0 1 1 1 0 1 1 0 1 1 2 0 0 2 2 1 1 1 1 1 0 0 0 0 0 2 2 0 2 2 1 1 1 0 0 0 1 1 0 1 1 1 2 1 1 1 1 0 1 1 1 0 0 0 0 0 0 1 0 0 2 0 1 1 1 2 2 0 0 0 0 0 2 0 2 1 1 1 1 1 0 2 2 1 2 0 0 0 0 2 2 0 1 0 0 0 0 1 1 1 1 1 1 0 0 0 0 0 0 0 0 0 0 0 2 2 0 1 0 2 1 0 1 2 1 2 0 1 1 1 1 0 0 0 0 2 0 0 0 0 0 0 0 0 2 2 0 0 1 0 0 0 0 1 0 0 1 1 0 0 1 1 0 0 0 0 0 0 0 2 1 0 0 0 0 0 1 1 0 2 0 1 0 1 1 0 1 1 2 2 1 2 0 1 1 1 0 1 1 0 0 1 0 0 0 1 2 2 2 1 2 1 0 0 0 0 0 0 0 0 0 2 0 1 0 2 0 0 2 0 1 1 1 0 0 0 0 1 0 1 1 0 2 1 0 0 1 1 2 2 2 2 0 0 0 0 0 0 0 0 0 0 0 0 2 1 0 1 1 0 0 0 0 0 0 1 2 0 0 0 0 1 1 1 0 0 1 2 0 1 0 0 0 0 0 0 1 0 0 0 0 2 1 0 1 2 1 0 0 0 1 0 1 0 1 1 0 0 2 2 0 0 0 2 2 0 0 0 2 0 1 1 1 1 1 2 1 0 0 0 0 0 1 1 0 1 0 1 0 1 1 0 0 1 1 2 0 0 2 2 0 2 2 2 1 0 2 0 0 0 0 1 0 0 1 1 0 0 0 0 0 0 0 0 0 0 0 0 0 0 0 1 0 0 0 0 2 2 0 0 0 0 0 0 1 0 0 0 2 1 0 1 0 1 0 0 1 0 1 0 1 1 2 2 0 2 0 0 0 1 0 1 0 1 0 1 1 1 0 2 0 0 1 0 0 1 0 1 1 1 1 0 1 0 0 1 1 1 1 1 0 1 0 1 0 0 1 1 0 1 1 1 1 0 2 0 2 0 0 0 2 2 0 0 2 0 1 0 1 2 0 0 0 2 0 1 0 1 0 1 0 0 2 1 0 0 0 1 0 0 0 0 0 0 0 0 0 0 0 0 0 1 0 0 0 0 0 0 0 0 0 0 2 0 0 0 0 0 1 0 1 1 0 1 1
61 0 1 2 1 0 1 0 0 2 0 0 1 1 0 0 1 0 0 1 1 1 0 1 1 1 0 2 1 2 1 1 1 1 1 0 1 2 1 0 0 0 0 1 1 1 0 0 2 0 0 0 0 1 0 0 0 1 1 0 1 1 1 1 0 0 0 1 0 0 0 1 2 0 2 2 2 0 2 0 2 2 0 1 2 0 1 0 0 1 0 0 2 2 0 0 2 2 1 2 2 0 0 0 2 0 2 1 1 1 0 1 0 2 2 2 2 0 2 2 2 0 2 0 0 2 0 0 2 0 0 0 0 0 1 1 1 0 0 0 1 1 1 0 0 0 1 0 2 2 0 1 0 0 2 1 0 2 0 0 1 1 0 0 2 2 1 2 1 1 1 1 0 1 1 0 1 0 0 0 0 0 0 0 0 0 0 0 0 2 0 2 0 0 0 0 0 2 0 0 0 1 0 1 1 0 2 1 1 0 0 1 1 0 1 2 0 0 1 1 1 1 2 2 0 1 1 0 0 1 0 1 0 0 0 0 0 2 1 0 1 0 1 0 1 1 0 0 1 1 0 0 0 0 0 0 0 1 0 0 0 0 1 2 1 0 1 0 1 1 0 2 1 0 0 0 0 0 1 0 0 0 2 1 1 0 2 1 0 2 1 0 1 0 1 1 0 0 0 0 0 0 2 0 0 1 0 2 1 0 1 1 0 0 0 0 2 0 1 1 0 0 0 0 1 0 1 1 1 1 2 1 0 1 0 1 1 1 0 0 1 0 1 1 0 0 1 1 2 1 0 0 1 0 1 0 0 0 0 0 0 0 1 0 1 2 0 1 1 1 1 1 0 2 0 1 0 0 0 0 0 1 0 0 0 1 0 0 1 0 2 2 0 0 1 1 1 1 0 1 0 1 0 0 0 0 0 2 0 1 0 0 0 0 1 0 1 0 0 0 0 1 1 1 0 2 0 0 0 0 0 0 0 0 1 1 0 1 1 0 1 0 0 0 2 1 1 1 1 1 0 0 1 2 1 0 0 0 2 0 0 0 0 0 0 0 0 1 0 1 0 0 1 1 2 0 2 1 1 0 1 1 1 1 1 1 1 1 2 0 1 0 0 2 1 0 1 1 1 2 1 1 1 1 0 1 2 0 0 0 0 1 0 1 0 1 1 2 0 1 1 1 0 0 1 0 0 0 0 1 0 1 1 1 1 0 2 0 0 1 0 2 0 1 1 0 2 2 0 0 0 0 0 0 1 2 1 0 1 1 1 0 0 0 0 0 2 0 1 0 0 2 1 0 1 0 1 1 0 1 2 0 2 0 1 1 1 1 0 0 1 1 0 0 0 0 0 0 0 0 0 2 0 2 0 2 1 2 0 1 0 0 0 0 1 0 0 1 0 0 1 1 0 0 0 1 1 0 1 1 0 0 0 1 0 1 2 2 1 0 0 0 0 0 1 1 1 2 1 0 1 1 1 0 1 1 0 0 0 0 0 0 1 1 2 2 1 2 1 1 0 0 1 0 0 1 1 1 0 2 1 0 2 0 0 2 1 2 1 0 0 0 1 0 1 1 2 1 0 1 1 1 0 1 2 1 1 2 2 0 1 1 0 0 0 1 0 1 1 1 0 0 1 0 0 1 0 0 0 0 0 0 0 2 0 1 1 0 1 1 0 0 0 1 1 0 0 0 0 1 1 0 0 0 1 0 1 0 1 0 0 0 0 0 0 1 2 2 1 1 0 0 2 0 0 0 1 0 2 2 1 0 1 0 0 2 0 2 2 2 0 0 2 1 1 1 1 1 0 0 0 0 0 1 1 1 1 0 1 1 1 0 0 0 0 1 0 0 2 2 2 1 0 2 0 0 0 1 1 0 1 2 2 2 0 0 0 0 0 0 0 0 0 0 1 0 0 0 0 1 1 0 0 2 2 0 0 2 0 0 2 2 0 0 1 0 1 1 2 1 1 0 1 1 0 1 0 2 2 2 2 0 0 1 0 0 0 1 0 0 2 0 0 1 2 1 1 0 0 0 0 1 0 0 1 1 1 0 0 1 0 0 1 1 1 1 2 1 1 1 0 1 0 1 1 1 1 1 0 1 0 2 0 1 0 0 0 2 2 0 0 0 2 1 0 1 1 0 0 0 1 0 1 1 1 0 0 0 0 1 1 0 0 1 1 1 1 0 2 0 1 0 0 0 1 0 1 0 2 0 0 0 0 0 1 1 1 1 0 0 0 0 0 0 0 0 1 0 0 0 0 1
62 0 0 2 0 1 2 2 0 0 0 0 0 1 0 1 0 0 1 0 1 1 0 1 1 1 1 0 0 1 0 1 2 1 1 1 2 1 0 0 0 1 1 0 1 1 0 0 2 0 0 0 0 0 1 0 0 2 2 2 0 2 1 1 0 0 1 1 0 0 0 0 1 0 1 2 2 0 0 0 0 1 0 1 1 0 0 1 1 2 1 1 1 1 0 0 0 2 1 2 2 0 1 0 2 0 2 1 1 0 0 2 1 1 1 1 1 1 1 1 1 0 2 0 0 0 1 0 1 0 0 0 0 0 0 0 1 0 1 0 2 0 0 0 0 1 0 0 0 0 0 0 0 0 0 0 0 1 1 0 1 0 0 0 1 2 1 1 0 0 2 1 1 2 2 0 2 0 1 1 0 1 0 1 1 1 1 0 0 1 0 1 0 0 1 0 1 1 0 0 0 0 1 1 1 0 2 1 0 0 1 1 1 0 2 2 1 0 2 0 2 2 2 2 0 0 1 0 0 1 1 0 0 0 0 0 1 2 0 2 0 0 2 1 1 1 0 0 0 0 0 0 0 0 0 0 0 1 0 0 0 0 0 0 1 0 1 1 1 0 0 2 1 1 0 0 0 1 1 0 0 0 0 0 1 1 0 1 0 1 1 0 0 1 1 0 1 1 0 0 0 0 2 1 0 1 0 0 0 0 0 1 0 2 2 0 1 0 0 0 1 1 1 0 0 0 0 1 1 1 1 2 1 1 0 0 0 2 1 0 2 1 2 0 1 0 1 2 2 1 1 0 0 1 1 1 1 0 0 1 1 0 2 0 2 0 2 1 1 0 2 0 0 2 0 0 0 1 1 0 0 1 0 0 1 1 0 0 0 0 0 0 0 0 2 0 0 1 0 0 0 0 0 1 1 0 0 2 0 2 0 0 1 1 1 0 0 0 0 0 0 2 1 2 0 2 0 0 1 1 0 0 0 0 2 2 0 1 1 1 2 0 0 0 2 2 0 1 1 0 0 0 1 2 0 0 0 1 0 1 1 0 1 2 0 2 2 2 0 0 0 0 2 2 1 0 1 0 0 0 0 0 1 1 1 1 1 1 2 1 0 0 2 1 2 0 0 1 1 2 1 1 1 1 0 1 1 1 1 0 0 2 0 0 2 0 0 2 0 1 1 1 1 1 1 0 0 0 0 1 0 0 1 0 1 0 1 0 1 1 0 1 0 1 1 0 2 1 1 2 0 0 0 0 2 0 0 0 2 0 0 0 1 1 1 1 0 1 1 1 0 1 1 0 0 1 2 0 0 0 2 0 1 0 0 1 0 0 0 0 0 0 0 0 0 0 0 0 0 0 0 1 1 2 0 2 1 1 0 1 0 0 0 1 1 0 2 1 1 0 1 2 0 0 0 0 2 1 0 0 0 0 0 2 0 0 2 1 2 0 1 1 0 0 1 0 2 1 0 0 1 1 0 1 0 2 0 0 2 0 0 0 0 1 1 1 0 2 0 1 0 0 1 0 0 0 1 0 1 1 0 2 2 2 1 1 1 2 1 1 0 0 0 0 1 0 2 0 0 0 0 0 0 1 2 1 1 1 1 0 1 1 0 0 0 1 0 0 0 0 0 0 0 0 0 2 0 2 1 1 0 0 0 2 0 1 1 0 0 0 0 0 0 0 0 2 0 1 0 0 0 0 0 1 1 1 0 0 1 1 0 1 2 0 0 0 0 2 0 2 1 1 2 1 1 1 1 0 0 0 1 1 1 0 0 1 1 2 2 1 1 0 2 1 1 1 0 1 0 0 0 0 0 0 2 2 1 0 0 1 1 0 2 0 0 2 2 1 2 1 1 1 0 2 1 0 0 1 1 1 0 0 1 1 0 0 0 0 1 0 1 1 1 0 0 1 1 0 1 0 0 0 0 2 1 1 1 0 0 0 1 1 0 0 0 1 2 2 2 0 1 0 0 0 0 0 0 1 2 2 1 1 2 1 1 1 0 0 0 0 1 0 0 1 1 0 1 0 0 0 0 1 0 1 1 2 0 1 0 1 1 1 0 1 2 0 0 2 1 1 0 2 0 0 0 1 2 0 0 0 0 2 0 1 0 0 0 2 2 0 0 0 2 0 0 0 1 0 0 0 2 0 2 1 2 0 1 0 0 1 1 0 1 0 0 2 2 0 0 0 0 0 0 0 0 2 2 0 0 1 0 0 0 1 0 1 2 0 1 2 0 0 0 1 1 1 0 0 0 0 2 0
63 0 1 1 0 0 1 1 1 1 0 0 0 1 1 0 0 0 0 1 1 1 0 1 1 1 1 1 2 1 1 2 2 1 0 0 1 2 1 0 0 1 1 0 2 0 0 0 0 2 1 0 1 0 0 0 0 1 1 1 0 1 0 0 0 0 1 1 0 0 0 2 1 0 1 2 2 0 1 1 1 1 1 0 1 0 0 1 1 1 0 0 1 1 0 0 0 1 0 2 1 1 0 0 2 0 2 1 1 0 0 1 0 1 0 1 0 2 2 0 0 2 1 1 1 0 0 0 1 0 0 0 0 0 0 0 0 0 0 0 1 1 1 1 1 0 0 0 1 1 0 1 0 0 0 0 0 1 0 1 1 1 0 0 1 2 1 0 0 1 1 0 2 1 2 0 2 0 0 2 0 2 0 1 1 1 1 1 0 1 0 2 0 0 2 0 2 1 0 0 0 1 0 1 1 1 1 1 1 0 2 0 0 0 1 2 0 0 2 2 0 0 1 2 0 0 0 1 1 1 1 0 0 0 0 0 0 2 0 0 1 1 2 0 2 2 1 0 0 0 0 0 1 0 0 0 1 1 0 1 1 1 0 0 1 0 0 0 2 0 0 2 0 0 0 0 0 1 1 0 1 0 1 1 2 1 0 1 1 2 1 1 0 0 2 0 1 1 0 1 0 0 2 1 0 0 2 1 0 0 0 1 0 2 2 0 0 2 1 1 0 0 1 1 1 0 0 1 0 0 1 2 2 0 0 0 0 2 0 2 1 1 1 0 1 0 1 1 2 2 2 0 0 0 2 0 1 0 0 2 2 0 1 0 1 1 1 0 1 1 1 1 1 2 0 1 0 2 2 0 1 0 0 0 0 1 0 0 0 0 0 0 0 0 2 0 1 0 1 1 0 1 0 2 1 1 1 1 0 2 0 0 0 0 2 0 0 1 1 0 0 1 0 1 1 1 1 1 2 1 1 0 0 0 1 1 0 1 2 1 1 0 0 0 2 1 1 1 2 1 1 0 0 2 0 0 0 0 1 0 0 0 1 1 0 1 1 2 0 0 2 2 0 0 1 0 1 1 0 0 1 0 2 2 0 2 2 0 2 1 0 0 1 1 0 0 0 2 2 2 0 0 2 2 0 0 1 0 1 0 1 1 1 1 1 1 0 2 0 2 2 0 0 1 0 1 1 0 1 1 1 1 1 0 1 0 1 0 0 0 2 1 1 0 0 0 0 1 1 1 0 0 0 0 1 1 1 0 1 0 0 0 0 0 0 0 0 2 1 1 1 1 1 0 1 0 0 1 0 2 2 0 1 0 0 1 0 0 0 0 0 0 0 0 0 0 0 0 0 0 0 2 1 1 0 1 1 2 0 1 0 0 0 1 1 1 1 0 0 0 2 2 0 1 0 0 2 1 0 0 0 0 0 2 0 1 2 0 0 0 0 1 0 1 1 1 0 0 1 0 0 2 0 0 0 0 0 1 2 0 0 0 1 2 2 2 1 2 0 1 1 1 0 1 0 1 1 1 2 1 2 0 2 1 1 2 1 2 0 1 0 0 1 0 0 0 2 0 0 0 0 0 0 1 1 1 2 2 2 0 0 0 0 1 0 0 0 0 0 0 0 0 1 1 0 2 1 0 0 0 0 0 0 2 0 1 1 0 1 0 0 0 0 0 0 0 0 0 0 0 0 0 0 2 0 0 1 0 2 0 0 0 2 1 0 0 0 1 0 1 0 1 2 0 0 0 1 0 1 1 1 2 0 0 0 1 0 2 2 0 2 0 2 1 1 1 0 0 0 0 0 0 1 0 1 1 0 0 0 2 2 0 0 1 0 1 1 1 1 0 0 1 0 2 0 0 0 1 1 0 1 2 1 0 0 1 0 0 1 0 1 1 1 0 0 1 1 0 0 0 0 0 0 0 0 0 2 0 0 0 1 1 0 0 0 0 1 0 1 0 1 0 0 2 0 2 0 2 1 2 1 1 2 0 0 0 0 0 0 0 1 0 0 1 2 1 1 0 0 0 0 1 0 1 1 1 0 1 0 1 0 0 0 0 0 1 1 0 1 0 0 2 0 1 0 1 2 1 0 0 0 2 0 1 0 0 0 1 1 0 0 1 2 1 0 0 1 0 0 0 1 0 2 2 1 0 2 0 0 1 1 1 0 0 2 0 0 0 1 0 0 1 0 0 0 1 1 1 2 0 0 1 0 0 0 0 0 0 0 1 0 1 1 0 0 0 0 0 0 0 0 1
64 0 1 1 0 0 1 2 1 0 0 0 0 0 0 0 0 1 1 1 0 0 0 0 0 0 1 1 0 2 1 0 1 1 0 0 1 2 0 1 1 1 1 0 1 1 0 0 1 1 1 1 0 0 2 2 0 1 1 0 1 2 1 1 0 0 1 1 0 0 0 1 1 0 1 2 2 0 0 1 0 1 0 1 2 0 0 0 0 2 0 0 0 2 0 0 0 0 0 0 1 0 0 0 2 2 2 0 2 2 0 2 2 2 2 2 2 0 0 2 2 0 0 2 0 2 0 0 1 0 1 1 0 0 0 0 0 0 0 0 2 0 0 0 0 0 0 0 1 1 0 1 0 0 1 0 0 0 0 0 1 1 0 0 2 2 2 2 1 1 1 0 2 1 0 0 2 0 0 2 0 2 1 0 1 0 0 1 0 1 0 2 1 1 1 0 1 1 0 0 0 0 0 0 2 1 1 1 1 0 1 1 1 0 1 2 0 1 2 2 0 1 1 1 1 1 1 2 1 1 1 1 1 1 1 1 0 2 0 1 0 0 2 0 0 0 0 0 0 0 0 0 1 1 1 1 1 0 0 0 0 0 0 0 0 0 0 0 1 1 0 2 1 1 0 0 0 0 0 0 0 2 2 1 1 0 1 1 0 2 2 1 0 0 1 0 1 1 1 0 1 0 2 0 0 0 1 0 1 0 1 1 0 2 2 0 2 0 1 1 0 0 0 0 1 0 1 1 0 0 2 1 1 2 0 0 0 2 1 1 0 1 2 1 1 0 0 0 2 1 1 0 0 0 1 0 0 1 0 1 1 0 1 0 1 1 0 2 2 0 2 0 0 2 1 1 0 0 0 0 1 0 0 0 0 1 0 0 0 0 0 0 1 0 1 1 1 0 0 0 0 0 0 2 2 1 0 0 0 2 0 0 0 0 1 0 0 0 1 1 0 0 0 2 1 2 0 0 1 2 0 0 0 0 1 1 0 2 1 1 2 0 0 0 0 1 2 0 0 1 1 0 0 2 0 0 0 2 1 1 2 0 0 1 1 2 2 2 0 0 1 1 1 1 0 0 0 1 0 0 1 0 0 0 2 1 0 2 2 1 0 0 1 2 0 0 0 2 2 2 0 0 2 2 0 0 2 1 0 0 0 1 0 2 0 2 0 2 0 1 1 1 1 1 0 0 0 1 1 1 1 0 1 0 1 0 0 0 1 1 1 1 0 1 1 0 1 1 1 2 0 0 0 0 1 0 0 0 1 0 0 0 0 0 0 0 2 0 0 0 0 0 0 0 0 0 0 2 0 2 2 1 2 0 2 0 1 2 0 0 0 0 1 0 0 0 0 1 0 0 0 1 1 0 1 2 0 1 0 0 0 0 0 0 2 0 1 1 1 0 1 1 0 0 0 1 1 1 0 0 1 0 0 2 0 1 2 1 0 0 0 0 0 1 2 1 1 1 1 0 0 1 0 0 0 1 0 1 0 1 1 1 2 0 0 1 2 2 1 0 0 2 1 1 0 0 0 1 1 1 0 1 2 1 1 2 1 0 2 1 0 0 0 0 1 0 1 0 0 2 1 1 1 0 1 2 2 2 2 0 2 2 0 0 0 0 0 2 2 2 0 0 1 0 0 2 0 2 2 2 0 0 1 2 0 1 1 0 0 1 0 1 0 1 1 0 0 1 0 1 1 1 0 1 1 0 0 0 1 0 0 0 0 0 0 2 2 1 0 2 0 0 2 1 1 1 1 0 2 2 1 1 0 0 0 1 0 2 2 2 0 0 2 1 1 0 0 1 0 0 0 0 0 0 2 2 0 0 0 2 2 0 0 1 0 0 1 1 1 1 0 1 0 2 0 0 0 1 0 0 0 2 2 1 0 0 0 1 2 0 1 1 0 0 0 0 0 0 1 0 0 0 0 2 2 0 0 0 0 1 1 2 0 0 1 0 2 1 1 0 1 0 1 1 0 1 0 2 2 2 2 0 1 0 1 2 0 0 1 0 1 0 1 1 2 0 2 0 0 0 0 2 1 1 2 1 0 1 0 0 0 0 0 0 0 2 2 1 2 2 0 2 0 1 2 2 1 1 0 0 0 1 0 1 0 0 0 1 2 1 0 1 1 1 0 1 1 0 0 1 0 0 2 0 0 0 0 1 1 1 2 0 0 0 1 1 2 0 0 0 0 0 0 0 0 1 1 0 2 0 0 0 1 1 0 0 0 0 1 1 0 1 1 0 0 0 0 0 0 0 0 1
65 0 2 1 0 0 1 2 0 0 0 1 0 1 0 1 0 0 1 2 0 0 0 1 1 1 1 1 0 2 1 0 2 2 0 0 0 2 1 0 0 0 0 0 2 0 0 0 0 2 0 1 1 0 1 1 0 0 0 1 0 1 0 1 1 1 1 1 0 0 0 1 2 0 2 2 2 0 0 0 1 1 0 2 2 0 0 1 0 2 0 0 1 1 0 0 0 1 1 2 1 0 0 0 2 1 2 1 1 0 0 1 1 2 1 2 1 0 2 2 2 0 2 0 2 0 0 1 2 1 1 1 0 0 0 0 0 0 0 0 1 1 0 0 0 0 0 0 0 0 0 2 0 0 1 0 0 1 1 0 0 1 0 2 0 1 1 0 1 2 0 0 1 1 2 0 0 0 0 1 0 1 0 2 2 2 2 0 0 2 0 2 1 1 1 1 1 2 0 0 0 1 0 0 1 1 1 1 1 0 1 1 0 0 1 2 0 0 2 0 1 1 1 1 1 1 1 0 1 1 0 0 1 0 0 0 0 2 1 1 1 0 1 0 2 2 0 0 0 0 0 0 0 0 0 0 0 0 0 0 0 0 0 0 0 0 0 1 0 0 0 2 1 1 0 0 0 1 1 0 1 0 2 1 1 0 1 0 1 2 0 1 0 1 1 1 1 1 1 0 0 0 1 0 0 0 2 0 0 0 0 0 0 1 1 0 2 1 0 0 0 0 1 0 0 0 1 1 1 2 2 0 0 2 0 0 0 2 0 0 1 0 1 0 0 0 1 0 1 0 0 1 0 0 2 0 0 0 0 2 2 0 1 0 1 1 1 1 2 1 1 1 0 2 0 1 0 1 1 0 0 0 0 0 0 0 0 0 0 0 0 0 1 0 2 1 1 1 0 1 0 1 0 2 2 1 0 1 0 2 0 0 0 0 0 0 2 1 0 0 0 1 0 2 1 2 0 2 2 2 0 1 0 0 0 0 0 2 0 0 0 0 0 2 0 0 2 2 2 1 0 1 1 2 2 1 1 1 1 0 1 0 1 0 0 1 1 1 0 1 0 0 1 1 2 0 1 2 1 1 1 1 1 1 1 2 1 0 2 0 1 0 0 2 1 0 1 1 1 2 1 0 2 1 1 0 2 2 2 0 0 2 0 1 0 2 1 1 0 2 1 0 1 0 0 0 0 0 0 2 0 0 1 0 1 0 0 0 2 2 0 1 0 1 1 2 0 0 2 2 0 0 0 0 0 2 0 1 1 0 0 0 0 0 0 0 1 1 0 1 0 1 0 0 0 0 2 0 0 2 2 0 1 0 1 0 0 1 0 0 1 0 0 0 0 0 0 1 0 2 1 1 0 2 0 2 0 1 0 2 2 0 0 0 1 0 0 0 0 0 1 1 0 0 0 1 2 1 0 0 2 0 0 2 0 2 2 1 1 1 0 0 0 1 1 0 0 2 0 0 0 2 0 1 0 2 0 0 1 0 0 0 1 2 2 2 0 2 0 0 0 1 2 0 0 0 0 0 2 0 1 0 1 1 1 1 0 1 0 0 0 0 0 1 1 0 2 1 0 1 0 0 0 2 2 2 1 2 1 2 0 0 0 0 0 0 0 1 1 1 0 0 0 1 0 2 1 1 1 1 1 1 0 2 0 0 0 0 0 0 0 0 0 1 2 0 1 1 0 0 0 0 0 1 0 1 1 0 1 0 0 0 1 1 0 1 0 1 0 1 1 1 2 0 1 0 1 0 0 0 2 1 0 1 0 1 0 2 1 2 0 1 2 1 0 0 0 1 0 0 0 0 1 0 1 0 1 0 1 1 1 0 1 0 0 2 1 1 1 1 1 2 0 2 0 0 0 2 0 1 1 2 1 1 0 1 0 1 0 0 0 0 0 0 0 0 0 1 1 0 0 0 0 2 2 0 0 1 0 0 0 0 0 0 0 0 2 2 2 0 0 1 1 0 0 0 1 1 2 2 2 0 2 0 0 0 0 0 1 0 1 0 1 1 1 0 2 0 2 2 1 2 0 1 2 2 0 1 0 1 0 0 0 0 1 1 2 1 2 1 1 1 0 2 1 1 1 1 2 0 1 0 0 2 0 1 1 1 2 1 0 1 1 0 0 0 1 1 1 0 1 0 1 1 1 1 1 1 2 0 0 2 0 0 0 1 1 0 2 0 0 1 0 0 0 1 1 0 1 0 0 0 0 1 0 0 0 0 0 2 1 0 1 0 0 0 0 0 0 0 0 1
66 0 2 0 0 0 0 1 0 1 0 0 0 0 0 0 0 0 1 2 1 1 0 1 1 1 1 1 0 1 1 1 0 0 2 1 1 1 0 1 1 1 2 0 2 0 0 0 0 1 0 2 1 1 1 1 0 0 1 0 1 2 1 1 0 0 0 1 0 0 0 2 1 0 0 2 2 0 2 0 2 2 1 0 1 0 0 0 0 2 0 0 1 2 1 0 0 2 2 2 0 0 0 0 2 1 2 2 1 1 0 1 1 1 1 1 1 0 2 0 0 0 1 1 0 1 0 0 2 0 0 0 0 0 0 0 0 0 0 0 1 1 0 0 0 0 1 0 0 0 0 1 0 1 1 1 0 1 1 0 0 1 0 1 2 2 0 0 2 2 0 0 0 1 1 0 2 0 1 0 0 1 0 1 2 2 1 2 0 0 1 1 2 2 2 1 1 2 0 0 0 1 0 1 1 1 1 1 1 0 2 1 1 0 2 2 0 0 1 1 0 0 1 2 0 0 0 0 0 2 0 0 0 0 0 0 0 2 1 1 1 0 2 1 2 2 0 0 0 1 1 1 1 0 0 0 2 0 1 1 0 0 0 0 0 0 0 0 1 0 0 0 1 1 0 0 0 1 0 0 0 1 1 0 0 0 1 0 0 1 0 0 0 0 1 0 1 0 0 0 0 0 2 1 0 0 1 0 0 1 0 1 0 1 1 0 2 1 1 1 0 0 0 0 1 0 1 1 0 1 1 1 2 2 0 1 1 1 0 0 2 1 2 2 0 0 2 0 1 1 1 1 0 0 2 0 0 0 0 1 1 0 2 0 2 1 1 1 2 1 1 1 0 2 0 0 0 0 0 0 1 1 0 0 1 1 0 0 0 2 0 1 1 0 1 0 2 0 0 1 0 0 0 2 2 0 0 1 0 2 0 0 0 0 1 0 0 0 0 0 1 2 0 1 0 1 0 2 2 2 0 1 0 0 0 0 1 0 0 0 2 0 0 0 2 1 1 1 1 0 0 0 0 1 1 0 1 1 1 0 1 0 0 0 2 2 2 2 0 0 1 1 0 0 1 0 1 1 0 0 0 0 1 1 1 2 0 0 1 1 1 1 0 1 1 0 1 1 1 2 1 1 1 1 0 1 2 2 0 0 0 0 0 0 1 1 2 2 0 1 1 1 1 1 0 1 0 0 0 2 0 0 0 0 0 0 1 0 1 2 1 1 0 0 0 0 1 1 1 1 0 0 0 0 0 0 0 0 0 1 0 1 0 0 0 0 0 1 0 1 0 1 1 0 1 0 2 0 0 0 2 0 1 0 1 0 0 0 0 0 1 1 0 0 0 0 1 0 0 0 0 2 1 2 0 2 1 1 0 1 0 0 0 1 0 0 0 0 0 1 1 2 0 0 0 0 2 2 0 0 1 0 0 1 1 1 1 1 1 0 0 0 0 1 0 1 1 1 2 0 0 2 0 0 1 1 0 0 1 0 0 0 1 1 1 2 1 2 1 0 0 0 0 0 1 0 1 0 1 1 0 1 2 0 0 2 0 2 2 0 0 0 0 1 1 0 1 0 0 1 0 0 0 1 1 2 2 2 2 0 0 0 0 1 0 0 0 0 0 0 0 0 1 0 0 2 0 0 0 0 0 0 0 2 0 0 1 0 0 1 0 0 0 1 1 0 0 0 0 0 0 0 0 0 0 1 1 0 1 0 0 0 2 0 0 0 0 1 0 2 0 0 2 0 0 0 1 0 1 1 2 1 0 0 0 1 1 2 1 2 0 1 2 2 2 1 0 0 0 0 1 0 1 1 0 1 2 2 0 0 0 0 0 2 1 1 2 0 2 2 2 2 0 1 0 0 0 1 0 0 0 2 1 1 0 1 0 0 1 0 1 0 1 0 0 1 1 0 1 0 0 0 0 1 1 0 1 0 0 0 0 0 0 1 0 0 2 0 2 0 1 1 1 0 0 0 0 0 1 1 1 0 2 0 0 0 0 0 1 0 1 0 0 1 1 0 2 0 0 1 0 2 0 0 2 2 0 0 0 0 0 0 0 0 1 1 1 1 1 1 0 1 0 1 0 1 1 1 0 1 0 2 1 1 2 1 2 1 1 0 0 0 2 1 0 0 1 0 0 0 1 1 0 1 2 0 2 1 2 2 2 0 0 0 1 0 0 0 0 0 0 0 0 0 0 1 1 1 1 0 0 1 0 0 0 0 0 0 0 1 0 0 0 1 1 0 0 0 1 1 1 0
67 0 2 0 0 0 0 2 1 0 0 0 0 0 0 0 0 0 1 1 1 1 2 0 0 0 1 0 2 0 0 2 1 0 1 0 1 1 0 0 0 2 0 0 1 0 1 0 1 0 0 0 0 0 1 0 1 0 0 0 0 0 1 0 0 0 1 0 0 1 1 0 1 0 1 2 1 0 0 0 2 2 1 1 1 0 0 0 0 2 0 0 1 1 1 0 0 1 1 1 1 0 0 0 2 2 2 2 1 1 0 0 0 1 1 1 1 0 1 1 1 0 0 2 0 1 0 1 1 1 1 1 1 0 0 0 0 0 1 0 1 1 0 0 0 0 0 0 0 0 0 1 0 0 0 0 0 0 0 1 2 0 0 1 1 2 1 0 0 1 1 1 2 1 2 0 1 1 0 0 0 0 1 1 2 1 2 0 0 2 0 2 0 0 2 0 1 1 0 0 0 0 0 1 1 2 2 1 1 0 2 0 0 0 1 2 0 2 1 1 1 1 2 2 0 1 1 2 1 1 1 1 0 0 0 0 1 1 0 1 0 0 2 0 1 1 0 0 1 1 0 0 0 0 1 1 1 1 0 0 0 0 0 1 1 0 0 0 1 1 0 2 1 1 0 0 0 1 2 0 1 0 2 1 2 1 1 0 0 1 1 1 1 0 2 0 1 2 0 2 0 0 1 1 0 0 0 0 1 0 1 1 0 1 1 0 1 0 0 0 1 1 2 0 0 0 1 1 1 2 1 2 0 2 0 0 0 0 0 0 0 0 0 2 0 0 2 1 2 1 1 0 1 0 1 0 0 0 0 0 1 1 1 0 1 0 0 2 2 0 2 0 1 2 1 1 0 0 0 0 0 0 0 0 1 1 0 0 0 1 0 0 0 0 1 1 1 1 0 0 0 0 0 2 1 1 1 2 0 1 0 0 0 0 1 0 1 0 1 0 0 1 0 1 0 0 0 0 2 2 0 0 0 0 0 0 0 2 2 2 2 0 0 0 1 1 2 0 0 1 0 0 2 2 2 2 0 2 1 1 2 0 0 0 2 2 2 0 0 1 1 0 0 0 1 0 2 1 1 0 1 0 2 2 1 1 0 1 1 1 1 1 0 1 1 0 2 2 2 1 0 0 1 1 0 1 1 1 1 0 1 0 0 1 1 1 0 2 0 1 1 1 0 0 1 1 0 1 1 1 1 0 1 0 0 0 1 0 1 1 0 0 0 0 1 0 0 2 0 0 0 0 0 1 2 0 0 0 0 0 0 1 0 0 0 0 2 1 0 1 0 1 0 0 1 1 2 0 0 1 2 0 1 0 1 0 0 0 0 0 0 0 2 0 1 0 0 0 0 1 0 2 1 1 0 1 1 1 0 1 0 0 0 0 1 1 0 1 1 0 1 1 0 1 0 1 1 1 0 0 0 0 1 0 0 2 2 0 1 1 0 0 0 0 0 2 2 1 2 0 1 2 0 1 0 2 0 0 2 0 0 0 1 2 1 2 2 2 1 0 0 1 1 0 1 0 0 1 1 1 1 0 1 0 0 1 0 1 1 0 0 0 0 0 0 0 0 0 0 0 0 0 0 0 1 1 1 2 2 1 1 0 0 0 0 0 0 0 0 0 0 0 0 0 0 1 0 0 0 0 0 0 0 2 0 0 1 0 0 0 0 0 0 0 1 1 0 0 0 1 1 1 0 0 0 0 2 0 1 0 0 0 1 0 0 1 1 2 0 1 1 0 2 0 0 0 2 0 2 2 0 0 0 0 0 2 0 2 2 1 0 0 2 2 1 0 1 0 0 0 0 1 0 0 2 0 1 0 1 1 1 0 1 1 1 2 2 0 2 2 1 2 0 2 0 0 0 1 1 0 0 1 2 1 0 1 0 0 2 1 1 1 1 0 0 0 0 0 0 0 0 0 0 2 2 0 0 1 0 0 1 1 1 0 1 0 1 1 0 0 0 1 1 0 0 0 0 1 1 1 0 1 2 0 0 0 1 0 1 0 0 0 0 1 2 0 2 0 1 2 2 2 0 0 2 2 0 1 0 2 0 0 0 0 1 1 1 0 2 0 0 2 0 2 0 1 0 0 1 0 0 0 0 2 0 0 0 0 0 0 0 1 2 1 0 0 1 1 0 1 0 0 2 0 1 1 1 1 2 1 1 1 0 0 2 0 1 0 2 0 0 0 1 1 0 0 0 0 1 0 0 0 1 1 0 1 0 0 0 2 0 0 1 0 0 0 0 0 0 0 1 0
68 0 1 1 1 0 1 1 0 0 0 0 0 0 0 0 0 0 0 2 0 0 0 0 0 0 0 1 1 2 1 0 0 0 2 0 2 2 0 0 0 1 0 1 2 1 1 0 0 2 0 1 1 1 1 1 0 1 1 1 1 1 1 0 0 0 0 0 0 0 0 1 2 0 2 2 2 0 2 0 1 2 0 1 2 0 0 0 0 2 0 0 0 1 1 0 0 0 0 0 2 0 0 0 2 1 2 2 0 0 0 1 0 2 0 2 1 0 1 2 2 0 1 1 0 0 1 1 2 1 0 0 0 0 0 0 0 0 0 0 1 1 0 0 0 0 1 0 0 0 1 0 0 1 0 0 0 2 0 0 0 1 0 0 0 2 1 1 0 1 1 1 0 1 1 0 2 2 0 0 0 0 0 1 1 1 1 1 0 0 1 1 1 1 2 1 0 2 0 1 1 0 0 0 2 0 2 2 0 0 1 0 2 0 2 2 1 0 2 1 0 0 2 2 0 1 1 0 0 1 1 1 0 0 0 0 0 2 1 1 1 0 2 0 1 1 0 0 1 1 0 0 0 0 0 0 0 0 0 0 0 0 0 0 0 0 0 1 1 0 0 2 1 2 0 1 0 0 2 0 0 0 1 0 2 1 0 1 0 2 1 2 0 0 2 0 1 1 1 0 0 0 1 0 0 0 0 0 0 0 0 0 0 1 1 0 2 0 0 0 1 1 1 0 1 0 1 1 0 0 2 1 2 2 0 1 1 2 0 1 1 1 2 1 1 0 1 0 2 1 1 0 0 1 1 1 1 0 0 1 1 0 2 0 2 0 1 1 1 0 2 0 0 2 1 0 0 0 0 0 1 1 0 0 0 1 0 0 0 0 0 0 2 0 2 2 2 0 1 1 0 1 0 1 0 0 1 1 0 1 0 0 0 0 0 0 1 0 1 0 1 1 1 1 1 2 1 0 1 0 0 0 0 0 0 0 1 0 1 0 0 0 0 1 0 1 2 1 1 1 0 1 1 1 2 1 1 1 0 1 1 0 0 0 0 1 0 2 0 0 1 1 2 2 0 1 0 2 0 0 2 1 1 1 2 0 0 0 1 0 1 1 1 1 0 0 0 1 1 2 1 1 2 1 1 0 1 2 0 0 0 0 0 0 1 1 2 1 0 2 1 0 0 0 0 1 1 1 1 1 1 1 1 0 1 0 1 0 2 1 1 2 1 1 1 0 2 1 1 2 0 0 0 0 0 1 0 2 1 0 0 0 1 0 0 0 0 1 1 0 1 1 0 0 0 0 1 1 0 2 1 1 1 0 1 0 0 2 2 2 1 0 1 0 0 0 0 1 0 0 0 1 1 1 0 1 0 0 0 2 0 0 0 0 2 0 0 1 0 0 1 1 0 1 0 0 2 2 0 0 0 0 0 2 0 1 2 0 1 0 1 1 0 1 0 1 1 0 0 0 0 0 0 0 0 2 0 1 1 0 0 0 1 2 2 2 0 1 0 0 0 1 1 0 0 0 0 0 2 1 1 1 1 1 0 0 0 0 1 0 0 0 0 1 1 1 2 0 0 2 1 0 0 1 2 1 1 1 2 1 1 0 0 0 0 1 0 1 1 1 0 0 0 0 0 1 0 0 0 0 0 0 0 2 0 2 1 0 0 0 0 0 0 0 1 0 0 1 0 1 1 1 0 0 0 0 1 0 2 0 0 0 1 0 0 1 0 2 0 2 0 0 2 0 0 0 0 0 0 0 2 2 1 0 1 2 0 2 2 2 0 0 2 2 2 0 1 2 0 0 0 0 0 0 2 2 0 0 1 1 1 0 0 2 2 2 2 0 2 0 0 0 0 1 0 0 0 2 0 0 0 2 1 1 0 1 0 0 0 0 0 0 1 0 0 1 1 0 0 0 0 0 0 2 2 0 0 0 0 1 1 2 1 0 0 1 1 0 1 0 1 1 1 0 0 0 0 0 1 2 2 0 2 0 0 0 1 2 0 0 2 0 0 1 1 0 2 0 0 0 0 2 0 0 1 1 1 0 1 2 1 0 0 0 1 1 1 2 2 1 0 1 0 0 1 1 2 1 1 0 1 1 1 2 1 0 1 0 1 1 0 0 1 1 0 1 1 1 0 0 1 0 2 0 1 2 2 1 2 1 1 1 0 0 1 1 1 0 2 0 0 0 0 0 0 0 1 0 0 0 0 0 0 0 0 0 0 0 1 2 1 0 1 0 0 0 0 0 0 0 1 1
69 1 2 2 0 0 1 2 1 0 0 0 0 1 0 1 0 0 0 1 1 1 0 0 0 0 0 1 1 2 1 1 0 2 0 0 2 2 0 1 1 1 1 0 2 0 1 0 2 0 0 0 0 0 2 1 0 1 2 0 2 2 1 0 0 0 2 1 0 0 0 1 2 0 1 1 1 0 2 0 1 2 1 0 0 0 0 0 0 2 0 0 0 2 0 0 0 1 1 2 1 0 0 1 2 0 2 1 1 1 0 1 0 1 0 1 1 0 2 0 0 0 2 0 0 0 2 0 2 0 0 0 0 0 1 0 2 0 0 0 1 1 1 0 0 1 0 0 0 0 1 0 0 0 0 0 0 0 0 0 2 1 0 1 1 2 2 1 1 2 0 0 1 1 2 0 2 0 0 1 0 1 1 0 2 1 1 1 1 2 0 2 0 1 2 0 2 2 0 0 0 0 1 0 0 2 1 0 2 1 1 1 1 0 1 2 0 1 1 0 1 1 2 1 1 2 1 0 0 0 0 0 1 0 0 0 0 2 0 1 0 0 0 0 1 2 1 0 0 0 0 0 0 1 0 0 2 0 1 1 0 0 0 0 0 0 0 0 2 0 1 1 1 1 0 0 0 0 1 0 1 0 2 0 1 0 1 1 0 1 0 0 0 0 2 0 0 0 0 1 0 0 0 0 0 0 0 1 0 0 0 1 0 2 2 0 1 1 0 0 2 2 1 0 0 0 1 2 0 0 2 2 0 2 0 0 0 2 1 2 2 1 2 1 1 0 1 2 2 2 2 0 0 1 1 1 1 0 0 1 1 0 2 0 2 0 2 1 1 0 2 0 2 2 0 1 0 0 0 0 1 0 0 0 0 0 0 0 0 0 0 0 1 0 2 0 1 1 1 1 0 1 0 2 2 0 0 1 0 2 0 0 1 0 0 1 1 1 0 1 0 1 1 1 0 2 0 0 0 0 0 0 0 0 1 1 0 0 0 0 2 0 0 1 0 1 2 1 2 1 0 0 0 2 0 0 0 1 1 1 1 0 0 0 1 2 2 1 0 1 0 0 1 1 1 1 1 2 1 0 2 1 1 1 2 0 0 1 2 1 0 0 1 2 2 0 0 0 0 2 2 2 1 0 0 2 1 1 1 0 1 0 0 0 0 2 0 2 0 1 1 1 2 1 0 1 1 0 0 2 0 1 2 1 2 0 1 1 2 1 1 2 0 0 0 0 1 1 1 1 0 0 0 0 0 1 0 0 1 0 0 0 0 1 0 0 1 2 2 0 2 0 2 0 1 0 1 1 0 1 2 1 1 0 1 0 0 2 0 0 1 0 0 0 0 0 0 0 0 0 0 2 0 1 1 2 0 1 0 2 0 0 0 1 1 0 2 0 0 0 0 0 0 0 0 0 2 0 0 0 0 0 0 0 0 0 1 0 0 0 1 2 0 0 1 0 2 0 1 0 0 2 0 1 0 1 0 1 2 0 0 0 1 2 2 2 1 2 1 0 0 1 1 0 1 0 1 0 2 0 0 0 2 0 1 2 0 1 1 1 0 0 0 0 0 0 1 0 0 1 1 0 0 0 0 2 2 1 1 0 1 1 0 0 0 1 0 0 0 0 0 0 0 0 1 1 0 1 1 1 1 1 0 2 0 1 1 0 0 1 0 0 0 0 0 1 0 2 0 1 1 1 0 1 0 1 1 0 2 0 0 0 2 0 0 0 1 1 0 2 0 0 1 1 1 0 1 0 1 1 2 1 0 1 1 2 0 2 2 2 0 0 2 1 0 0 0 1 0 0 0 0 0 0 1 0 0 0 2 0 1 0 0 1 1 1 1 0 2 2 2 1 0 2 0 0 0 0 2 0 0 0 2 1 0 1 1 0 1 0 0 1 1 0 0 1 1 0 1 0 0 1 0 2 2 0 0 0 0 1 1 2 0 0 0 1 1 0 1 0 1 0 1 0 0 0 0 0 0 1 0 1 2 0 0 1 0 0 0 1 1 0 1 1 1 0 2 1 1 0 0 2 1 0 1 1 1 1 1 1 1 0 0 0 0 2 2 1 1 1 0 1 1 2 0 0 1 1 0 0 0 2 0 2 0 1 1 2 2 1 0 1 2 2 2 1 1 0 0 0 1 0 2 0 1 1 1 1 0 0 1 1 0 0 1 0 0 0 2 0 1 0 0 0 0 0 0 0 1 0 0 0 1 1 0 0 0 0 0 2 0 0 0 0 0 1 0 1 1 0 0 0
70 0 2 1 0 0 1 1 0 1 0 0 0 0 0 0 0 0 0 2 0 0 0 0 0 0 0 2 0 2 1 1 2 2 1 0 2 0 0 1 1 1 1 0 1 1 0 0 2 1 0 0 0 1 1 1 0 0 0 1 1 2 2 1 0 0 2 2 0 0 0 0 2 0 2 2 2 0 1 0 2 2 0 1 2 0 0 0 0 2 0 0 1 1 1 0 0 1 0 2 2 0 1 0 2 0 2 2 1 0 0 1 1 2 1 2 2 1 2 0 0 0 1 1 0 0 1 1 1 0 0 0 1 0 0 0 0 0 0 0 0 2 0 0 0 0 0 0 1 0 1 0 0 1 0 0 0 1 0 0 1 2 2 0 1 2 1 1 1 1 1 2 1 0 2 0 2 1 0 0 0 2 0 0 0 0 0 1 0 1 0 2 0 0 1 0 0 0 0 1 1 0 1 0 1 0 2 2 0 0 1 1 0 0 2 2 0 0 1 0 1 1 2 2 0 0 1 1 1 1 1 0 0 0 0 0 0 2 0 1 0 1 2 0 2 2 1 0 0 0 0 0 1 1 0 0 1 1 0 1 1 1 0 0 0 0 0 0 1 0 0 2 1 2 0 1 0 1 2 0 1 0 1 0 0 0 1 0 0 2 2 2 0 0 1 0 0 2 0 1 0 0 2 2 1 0 1 0 1 0 1 1 0 2 2 0 1 2 1 1 1 1 2 1 0 0 0 1 0 1 2 1 0 1 0 0 0 1 0 1 2 1 2 2 0 0 2 0 1 1 1 0 1 0 1 1 1 0 0 2 2 0 1 0 1 1 0 1 1 0 2 0 2 1 1 1 0 0 0 0 2 1 0 0 0 1 0 1 1 0 0 0 0 0 2 0 1 0 0 1 0 1 0 2 2 0 0 0 0 1 0 0 0 0 0 1 1 1 1 0 0 1 1 1 1 1 1 0 0 1 0 0 0 1 0 0 1 0 1 0 1 0 0 0 2 0 0 1 1 1 0 1 0 1 1 0 1 1 0 1 1 0 2 2 0 2 2 1 0 1 0 0 2 2 0 0 0 2 2 0 0 0 0 0 2 1 0 1 2 1 0 0 0 2 0 0 1 2 2 2 0 0 2 1 1 0 2 0 0 0 0 1 0 0 0 1 0 2 0 2 0 0 0 0 1 1 1 0 0 1 0 1 2 1 2 0 0 0 2 2 2 2 0 1 1 0 1 2 0 0 0 0 0 0 0 0 0 1 0 0 0 0 2 0 2 2 0 0 0 0 0 2 1 0 1 0 2 0 0 1 1 0 0 0 0 1 0 0 0 0 0 0 1 0 0 0 0 0 0 1 0 2 1 2 0 2 1 0 0 0 1 0 0 0 2 0 0 1 1 0 0 1 0 1 0 1 1 1 0 0 1 0 1 0 0 0 2 0 0 0 0 0 0 0 2 2 1 0 1 0 0 2 1 0 2 2 0 0 1 0 0 0 1 1 1 2 0 2 2 0 1 0 0 0 1 1 1 0 1 1 0 2 2 1 0 0 2 0 2 0 0 0 0 1 1 1 2 0 0 1 1 0 0 1 2 1 1 2 0 0 1 1 0 0 0 1 0 2 2 2 0 0 0 0 0 1 0 0 0 1 0 0 0 2 0 0 0 0 0 1 0 1 1 1 2 0 0 0 0 1 1 1 0 1 1 0 1 0 1 0 0 0 2 0 0 0 0 1 0 2 0 0 2 0 0 0 1 0 1 1 2 1 1 0 0 2 0 1 1 1 1 1 2 1 1 0 0 0 0 0 1 0 1 0 1 1 1 0 0 1 2 1 1 1 1 2 2 0 2 2 1 2 0 2 0 0 0 1 0 1 0 1 2 0 0 1 1 1 2 1 1 1 0 0 0 0 0 0 0 1 1 0 0 2 2 0 0 0 0 0 2 2 0 0 0 1 2 1 0 0 0 0 0 1 0 1 0 0 1 1 1 0 1 0 0 1 1 0 0 0 1 0 0 1 2 0 2 0 1 1 1 2 0 0 1 1 1 0 0 1 0 0 0 0 0 1 1 1 1 1 0 1 0 0 0 0 0 1 1 0 1 1 0 2 0 0 0 0 0 0 0 1 2 2 2 0 1 0 0 0 2 0 2 1 0 1 1 0 0 1 1 1 0 0 2 0 0 0 0 0 0 0 0 0 0 2 2 0 0 0 0 0 2 2 0 0 1 0 0 1 0 0 0 0 0 0 0 1 1 0 0 1
71 1 2 0 0 0 0 2 0 0 0 2 0 0 0 0 0 1 2 0 2 2 0 0 0 0 0 1 2 2 1 2 1 1 0 0 0 2 0 2 2 0 0 1 2 1 1 1 1 1 0 2 0 1 0 0 0 1 1 1 1 1 2 2 0 0 0 0 0 0 0 1 2 0 2 2 2 0 0 0 1 1 1 0 1 0 1 0 0 2 0 0 2 2 1 0 1 1 1 1 1 0 1 0 2 0 2 1 1 1 0 0 1 1 1 1 1 1 1 1 1 0 1 1 1 0 0 0 0 0 0 1 1 0 0 0 1 0 0 0 2 0 0 0 0 0 0 0 1 1 0 2 0 0 1 1 0 1 0 0 1 1 0 1 0 1 1 0 0 1 1 1 0 1 1 0 2 0 0 1 0 2 0 1 1 1 1 2 1 0 2 2 1 0 1 0 1 2 0 1 1 1 0 2 2 0 2 1 0 0 2 1 1 0 2 2 0 1 1 1 0 0 1 2 0 1 1 0 0 1 1 0 0 0 0 0 0 2 0 2 0 0 2 1 2 2 0 0 0 0 0 0 0 0 0 0 0 0 0 0 0 0 0 1 1 0 0 1 1 0 0 2 0 0 0 0 0 0 1 0 0 1 1 0 2 2 0 0 0 2 1 1 0 2 0 1 0 2 0 1 0 0 2 1 0 0 0 0 0 1 0 2 0 1 1 0 2 0 1 1 1 1 2 0 2 1 1 1 1 1 2 1 1 2 0 0 0 1 0 0 0 0 1 2 1 0 1 1 1 0 0 1 0 1 0 1 1 0 0 2 2 0 1 1 1 1 0 1 1 0 2 0 1 2 0 0 0 2 2 0 0 0 0 0 1 0 0 0 0 0 0 0 0 0 2 0 0 0 0 0 0 0 0 2 1 0 1 0 0 1 0 0 0 0 1 0 0 0 0 0 0 0 0 2 1 2 0 1 1 0 0 0 0 0 1 1 0 0 0 0 2 0 0 0 1 2 2 1 2 1 0 0 1 1 2 1 1 0 1 0 0 0 0 0 0 0 0 1 0 1 0 0 1 1 0 1 0 2 1 0 0 0 1 1 1 2 1 0 1 1 1 1 0 1 0 0 0 1 1 2 1 0 2 2 0 0 2 1 1 0 1 1 0 0 1 1 1 2 0 2 1 0 0 1 1 0 0 1 1 1 1 0 0 0 0 1 1 0 2 2 0 0 0 1 1 0 2 2 1 1 1 1 0 0 1 0 0 0 0 1 1 0 1 1 0 0 0 0 1 0 0 0 1 0 0 0 1 1 0 1 2 0 1 0 0 1 0 0 0 0 0 0 0 0 0 0 0 0 0 1 0 2 0 1 0 2 1 1 0 2 0 0 0 1 1 1 0 2 1 0 0 1 0 1 0 0 2 2 0 0 0 0 0 2 0 0 2 0 0 1 0 1 0 1 1 0 0 1 0 0 0 1 0 1 0 1 0 0 0 0 0 0 2 1 1 2 2 1 0 0 0 2 0 0 0 0 0 0 2 1 0 1 2 1 0 0 2 0 2 0 0 0 1 0 1 0 1 1 0 1 0 0 0 0 2 0 1 2 2 0 0 0 0 0 0 1 0 1 1 1 0 0 1 0 0 2 0 1 1 1 1 1 0 2 0 1 0 0 0 1 0 0 1 0 2 0 0 0 0 0 0 0 0 0 1 0 1 0 2 1 0 1 2 0 0 0 0 2 0 2 1 1 2 0 0 0 0 0 1 1 1 1 1 0 1 1 1 2 1 2 0 1 2 2 1 1 0 0 0 0 0 1 0 0 2 1 2 1 0 0 1 1 0 1 1 1 2 1 2 1 1 1 0 1 0 0 0 1 1 0 0 1 2 1 0 0 0 0 2 0 1 0 0 0 0 0 0 0 1 0 0 1 0 1 0 0 2 0 1 1 1 2 0 0 0 1 1 0 0 0 1 0 0 0 0 0 1 0 1 1 1 0 2 0 1 1 0 0 1 0 1 0 0 2 2 0 2 0 0 2 2 2 0 1 1 1 1 0 0 0 0 0 0 0 1 1 1 1 1 1 0 1 0 1 2 2 2 1 0 0 0 2 1 1 2 1 1 1 1 0 1 0 2 2 1 0 2 0 0 0 0 0 1 1 1 0 1 0 2 0 0 2 1 0 1 1 1 0 0 0 0 0 0 0 0 2 2 0 1 1 0 0 1 1 0 1 0 0 0 2 0 0 0 1 1 0 0 0 0 0 1 1
72 1 1 1 1 0 1 2 0 0 0 2 0 0 0 0 0 0 1 1 1 1 0 1 1 1 0 1 0 2 1 1 2 2 1 1 2 1 0 1 0 1 0 0 2 0 0 0 2 1 0 1 0 1 1 1 0 0 1 1 1 2 0 0 0 0 1 1 0 0 0 1 2 0 2 2 2 0 1 1 1 2 0 1 1 0 0 0 0 2 0 1 1 1 1 0 0 0 0 1 1 1 0 0 2 2 2 0 2 1 0 1 1 2 1 2 2 0 1 2 2 0 2 0 0 2 0 1 2 1 1 1 0 0 0 0 1 0 1 0 0 2 1 0 0 0 1 0 0 0 0 0 0 1 0 0 0 0 2 1 1 2 0 1 0 1 2 1 1 1 0 0 1 1 2 0 1 0 1 0 0 2 1 0 1 0 1 1 0 0 0 1 0 0 1 0 1 1 0 0 0 0 1 0 0 1 2 1 0 0 0 2 0 0 2 2 1 1 1 0 1 1 2 2 0 1 1 0 0 1 0 1 1 1 0 0 0 2 0 2 0 0 1 0 0 0 0 0 0 0 0 0 0 0 0 0 0 1 0 0 0 0 0 1 1 0 0 0 2 2 0 2 0 0 0 0 0 0 1 0 0 1 2 1 1 0 2 0 0 2 2 2 0 0 1 0 0 1 0 1 0 0 2 1 1 0 0 0 0 0 1 2 0 2 2 0 1 1 1 1 0 0 1 1 0 0 0 0 0 0 2 1 1 0 0 1 0 1 0 1 1 1 2 1 1 0 1 1 2 0 0 0 1 0 1 1 1 0 0 2 2 0 1 0 1 0 0 0 2 2 0 2 0 2 0 1 0 1 1 0 0 0 0 0 1 1 0 1 1 1 0 0 0 0 1 1 2 2 0 0 0 0 0 2 2 0 0 1 0 2 0 0 0 0 2 0 0 0 1 0 0 1 0 0 0 1 1 0 0 0 0 0 0 0 0 0 1 1 1 0 1 0 2 2 1 2 2 0 1 2 0 0 2 2 2 2 0 0 1 0 0 0 0 0 1 1 1 2 0 0 0 0 1 1 0 1 0 1 0 1 1 0 0 0 2 1 0 1 1 0 1 1 1 2 2 0 0 1 1 2 1 0 1 0 1 1 2 1 1 0 0 2 1 0 1 2 0 2 0 1 1 1 0 0 0 1 1 0 0 2 0 2 1 1 0 0 1 0 1 1 1 1 0 1 1 0 2 2 1 1 0 0 0 0 0 1 0 0 0 0 0 0 0 0 0 0 2 2 0 1 0 0 1 0 1 0 2 1 0 2 2 0 0 0 0 0 0 1 0 0 0 0 0 0 0 0 0 1 0 0 0 2 1 1 0 2 1 1 0 2 0 0 0 1 0 1 2 0 0 0 1 2 0 0 0 0 2 1 0 0 1 0 0 2 0 0 2 0 0 1 0 1 0 1 0 2 2 2 0 0 0 2 0 1 0 2 0 0 1 1 1 0 1 0 0 1 1 2 0 1 1 1 2 0 0 0 1 0 1 1 1 0 2 0 0 2 1 2 1 1 0 0 0 0 0 1 1 1 0 2 1 0 0 2 2 2 2 2 2 1 1 0 0 0 0 0 0 0 0 0 0 1 0 0 0 2 0 1 0 0 0 0 0 2 0 1 0 0 0 0 0 0 0 0 1 0 0 1 0 0 0 0 0 1 0 1 1 0 1 0 0 0 1 1 0 1 0 2 0 1 1 0 2 1 1 0 2 0 0 0 1 1 0 0 0 2 0 0 0 2 0 2 2 1 0 0 0 1 0 0 0 0 1 0 1 0 1 0 1 1 1 0 0 0 0 0 1 0 2 2 2 1 0 2 0 0 0 2 1 0 0 1 1 0 0 0 0 0 0 1 1 0 2 0 0 2 2 0 0 1 0 0 0 1 1 0 1 0 0 1 1 2 1 0 0 1 2 0 1 0 0 0 1 0 0 1 0 0 2 2 2 0 2 0 0 0 0 0 0 1 2 0 1 0 2 2 1 0 1 0 0 2 0 1 1 1 1 2 1 1 0 0 0 0 0 2 2 1 2 1 0 2 0 0 2 2 2 1 0 0 0 2 0 1 0 0 0 2 2 0 0 2 0 0 0 1 1 1 0 0 2 0 1 1 1 0 1 1 1 1 2 0 0 0 1 0 0 0 2 0 1 0 0 0 0 0 0 0 0 0 0 0 1 1 0 0 0 0 0 1 0 0 0 0 0 0 0 0 0 0 1 1
73 0 0 2 1 0 2 0 0 2 0 0 0 0 0 0 0 0 1 1 1 1 0 0 0 0 1 0 1 1 0 1 0 0 1 0 2 1 1 0 0 0 0 0 1 0 1 0 0 2 0 1 0 1 0 0 0 1 1 1 1 1 1 0 0 0 2 0 1 1 0 1 1 0 1 2 2 0 1 1 1 2 1 0 0 1 1 0 0 2 0 0 1 1 0 0 0 0 0 2 2 0 1 0 2 1 2 1 1 0 0 2 1 1 1 1 1 0 1 1 1 0 1 1 0 1 1 0 1 0 1 1 0 0 1 0 0 0 0 0 2 0 1 0 1 0 0 0 1 1 0 2 0 1 0 0 0 1 0 0 0 1 0 1 0 0 1 0 0 1 1 1 0 1 0 0 2 0 0 1 0 1 0 1 1 1 1 0 0 2 0 2 0 1 2 1 1 1 0 0 0 0 0 0 0 2 1 0 2 0 2 0 1 0 2 2 0 2 2 1 1 1 2 2 0 1 1 0 1 2 0 0 1 1 0 0 0 2 1 1 1 0 2 0 1 1 1 0 0 0 0 0 0 0 0 1 1 0 0 0 0 0 0 1 0 0 0 1 1 0 0 2 1 1 0 0 0 1 1 0 1 0 1 1 2 1 1 0 0 2 1 1 1 0 1 0 0 0 0 0 0 0 1 1 1 0 1 0 0 0 0 1 0 2 2 0 2 1 0 0 2 2 0 0 1 0 1 1 0 0 2 0 0 0 0 0 0 0 0 0 1 1 2 2 1 0 1 1 2 0 0 0 0 2 0 2 2 0 0 2 2 0 1 0 1 1 1 0 1 1 1 1 0 2 0 0 0 0 0 0 1 1 0 0 0 1 0 0 0 1 1 1 1 0 1 1 2 0 0 1 0 1 0 1 1 0 0 0 1 2 0 0 0 0 1 0 0 0 0 0 0 1 1 1 1 2 1 2 2 2 0 1 0 0 2 2 0 2 1 0 2 0 1 2 0 1 2 1 2 2 0 0 2 2 2 1 0 0 0 0 0 0 1 1 0 1 1 2 0 0 1 1 0 0 2 0 2 2 1 1 2 1 1 1 1 1 1 2 2 1 0 0 0 2 0 0 0 1 1 1 1 1 2 1 1 0 1 1 1 0 1 0 0 0 0 2 1 2 0 0 1 1 0 0 1 1 1 1 1 1 1 0 0 0 0 0 1 0 2 2 1 1 0 0 1 1 1 2 1 1 1 1 0 0 0 0 0 0 0 0 0 0 1 0 1 1 0 1 2 0 1 0 0 0 0 0 1 2 0 2 2 1 1 1 1 1 0 1 0 0 0 0 0 0 0 1 0 0 0 1 0 1 1 2 0 2 1 1 0 2 2 0 0 1 0 0 1 2 1 0 0 1 0 0 0 1 1 0 0 0 1 0 0 2 0 1 2 2 1 0 1 2 0 1 1 1 1 1 1 0 0 1 0 0 0 2 0 0 1 0 0 0 2 2 2 2 1 2 1 0 0 1 1 0 0 0 1 0 2 0 0 2 1 1 0 0 1 2 1 1 1 1 0 0 1 0 1 0 0 2 1 0 0 1 2 1 1 2 2 0 1 1 0 0 0 0 0 1 2 1 0 0 0 0 1 2 0 0 0 1 1 1 1 1 0 0 2 0 0 0 0 0 0 0 0 0 0 0 0 0 0 0 0 1 1 0 0 0 1 1 0 1 1 0 0 0 2 0 0 0 1 0 1 1 1 0 0 0 1 1 1 1 0 1 2 2 0 2 1 1 1 1 1 1 1 0 1 2 0 0 0 0 0 1 0 0 1 0 0 1 2 1 0 1 1 1 0 1 1 0 0 0 0 2 0 0 0 1 0 1 0 1 1 1 0 0 0 0 0 0 0 0 2 0 1 1 1 0 2 0 0 1 0 1 0 0 2 1 0 2 0 2 0 0 0 0 1 0 1 0 0 0 0 0 0 0 0 1 1 2 1 1 2 0 0 0 0 1 0 0 1 0 0 2 2 0 2 0 0 0 0 1 0 1 0 0 1 1 1 1 0 0 0 0 1 1 2 2 2 2 0 2 0 2 1 2 2 1 0 0 1 1 0 1 0 0 0 1 1 0 0 1 2 2 1 0 1 2 1 0 0 0 2 2 1 0 1 1 1 0 1 1 0 0 1 1 1 0 2 0 0 1 0 0 1 0 1 0 1 0 0 0 1 1 1 1 1 0 0 1 0 0 0 1 1 0 0 1 1 0 0 1
74 0 1 1 0 0 1 1 1 0 0 0 0 1 0 1 0 1 1 1 0 0 0 0 0 0 1 1 1 1 1 2 0 0 2 0 2 2 0 2 1 0 0 0 2 0 2 0 1 1 0 1 1 0 1 1 0 2 2 2 0 2 1 1 1 0 2 1 0 0 0 1 1 0 0 2 2 0 0 2 0 2 0 1 2 0 0 2 2 2 2 2 0 2 0 0 0 2 2 2 1 0 0 0 2 1 1 2 2 2 0 0 1 1 1 1 1 0 2 0 0 0 2 0 1 0 1 1 2 1 1 1 0 0 0 0 0 0 1 0 1 1 0 0 0 1 0 0 0 0 0 1 0 0 0 0 0 2 1 0 1 0 0 0 0 1 2 1 0 1 1 0 0 2 2 0 2 0 0 0 0 0 0 0 0 0 0 1 0 1 0 2 0 0 2 0 0 2 0 1 0 0 0 0 2 0 2 0 2 0 1 1 2 0 1 2 1 0 1 1 1 1 2 2 0 1 1 0 0 0 0 1 0 0 0 0 0 1 0 0 0 0 2 0 2 2 0 0 1 1 0 0 1 0 1 1 1 1 1 2 1 1 0 0 1 0 1 0 0 0 1 2 1 0 0 0 0 1 1 0 1 1 1 0 0 1 0 1 0 2 0 1 1 0 2 0 1 1 0 1 0 0 2 0 0 0 0 0 0 0 0 0 0 1 1 0 2 0 1 1 0 1 2 1 1 0 1 2 1 1 2 0 0 1 0 0 0 0 0 0 0 0 2 2 1 0 1 1 2 1 1 0 1 0 0 1 1 0 0 0 0 0 1 1 1 0 1 2 2 0 2 0 2 2 0 2 0 1 1 1 1 2 0 0 0 0 0 0 0 1 0 0 2 0 1 1 1 1 0 0 0 0 0 2 2 1 0 2 0 1 0 0 0 0 2 0 0 1 0 0 0 2 0 2 2 2 1 0 2 1 1 0 0 1 1 1 0 1 1 0 2 0 0 0 1 1 2 0 0 0 0 1 1 2 2 1 1 1 1 0 0 0 1 1 0 1 1 2 0 0 0 0 1 1 1 0 0 0 0 0 0 0 2 2 1 0 0 1 1 0 1 1 0 1 0 0 0 1 1 1 1 1 2 1 0 1 2 1 0 0 0 0 1 1 0 2 1 2 0 2 1 0 0 0 1 0 0 0 1 1 0 0 1 1 1 0 1 0 2 2 0 0 0 0 1 0 0 2 0 0 0 0 0 0 2 1 1 0 1 1 1 0 0 0 0 0 1 2 0 2 0 2 1 0 1 0 1 0 0 0 2 0 0 0 0 0 0 2 0 0 1 0 0 0 0 0 0 1 0 1 1 1 2 0 0 0 0 1 0 1 1 0 0 0 2 0 0 1 1 0 0 0 0 2 0 0 0 0 0 0 1 1 0 2 0 0 2 2 1 0 0 1 0 1 1 0 0 1 2 0 2 1 0 2 0 2 0 0 1 1 1 1 0 1 1 1 2 2 1 0 0 1 1 0 0 0 1 0 1 1 0 0 2 0 0 2 0 1 1 0 0 0 0 0 1 0 1 1 0 2 1 1 0 0 1 1 0 1 1 0 0 0 0 0 0 1 0 0 0 0 0 2 0 1 0 1 1 0 0 0 0 0 1 2 0 1 1 0 1 2 1 1 1 0 0 1 0 0 0 0 0 0 0 0 0 0 0 1 2 1 0 1 1 0 0 1 1 1 0 2 0 0 2 0 0 0 1 0 0 1 0 0 0 0 0 2 0 1 1 2 0 1 2 1 0 0 0 0 0 0 0 0 1 0 1 1 2 0 1 1 2 0 1 1 1 2 2 1 2 2 2 2 0 2 0 0 0 1 1 0 0 1 2 1 0 1 0 0 1 1 1 0 1 0 0 0 0 0 0 0 0 0 0 1 1 0 1 0 1 0 1 2 0 0 1 2 2 1 0 0 0 1 1 0 0 0 0 1 1 1 0 2 0 0 0 2 0 0 0 2 1 0 0 2 1 0 2 0 1 2 2 2 0 0 0 1 1 1 1 1 1 0 0 0 1 1 2 2 2 2 0 2 0 1 1 1 2 0 0 0 0 1 1 2 1 0 1 0 1 1 0 0 1 1 0 1 1 1 0 0 1 0 1 0 1 0 1 1 2 1 1 1 0 0 2 2 2 0 2 0 0 1 0 0 0 0 1 0 1 0 0 0 0 0 0 0 0 0 0 1 0 1 0 1 1 0 0 0 0 0 0 1
75 1 2 0 0 0 0 2 1 0 0 0 0 0 0 0 0 0 1 2 1 1 0 1 0 0 1 2 0 2 1 2 0 0 1 0 1 2 0 0 1 1 0 1 2 0 0 0 0 2 0 1 0 1 1 1 0 1 2 0 1 1 2 2 0 0 0 0 0 0 0 2 2 1 2 1 1 0 2 0 1 2 0 1 2 0 0 2 2 2 1 2 1 0 1 0 0 2 2 2 2 0 1 0 1 0 1 1 1 0 0 2 2 2 1 2 1 0 1 1 1 1 0 2 0 2 0 1 2 0 0 0 0 0 1 1 0 0 0 0 1 1 1 0 0 0 0 0 0 0 0 0 0 1 0 0 0 1 0 1 1 2 0 1 0 1 0 0 0 1 1 0 0 0 1 0 1 0 0 1 0 1 0 1 1 1 1 1 0 1 0 2 0 0 1 0 0 1 0 1 1 0 1 0 0 1 2 0 1 0 0 2 1 0 2 2 0 2 1 1 1 1 2 1 1 0 0 0 0 0 0 0 0 0 0 0 1 2 0 2 0 0 2 0 1 1 1 0 1 1 0 0 1 0 0 0 1 0 1 1 0 0 0 1 1 0 0 0 2 0 1 2 0 0 0 0 0 2 2 0 2 0 2 0 1 1 0 1 0 1 0 0 0 0 0 0 0 2 0 2 0 0 1 0 0 0 0 1 1 0 1 1 0 2 2 0 0 0 1 1 1 1 2 1 0 0 0 1 0 0 2 1 1 1 0 0 0 0 0 0 0 0 1 0 1 0 1 0 2 1 2 0 0 1 0 1 1 0 1 0 0 0 1 0 1 1 0 0 2 2 0 2 1 1 2 0 0 1 1 1 2 2 0 0 0 0 0 0 0 0 2 2 0 0 1 1 1 1 0 1 0 1 0 2 1 0 1 0 0 2 0 0 0 0 2 0 0 1 1 0 0 1 1 1 1 1 0 1 1 1 1 0 0 0 0 0 0 2 1 1 1 0 0 0 2 1 1 1 1 1 0 0 0 2 0 0 0 0 1 0 1 0 0 0 0 0 0 2 0 0 1 1 0 0 2 0 2 2 0 0 1 1 2 2 0 2 1 1 1 0 1 1 0 2 1 0 0 2 2 0 0 0 2 2 0 0 2 1 0 0 0 1 0 0 0 2 0 2 0 1 0 1 1 1 0 1 0 0 0 1 0 1 2 1 2 0 1 0 2 2 1 2 0 0 1 1 1 1 1 1 0 0 0 0 0 1 0 0 0 0 0 1 1 0 1 1 0 1 0 1 0 1 0 0 0 0 1 1 0 2 1 0 2 0 2 0 1 1 0 0 1 1 1 0 0 1 0 0 0 0 0 2 1 2 0 2 1 0 1 1 1 0 0 2 0 0 0 1 0 1 0 1 0 1 0 1 0 2 0 0 0 0 0 0 0 1 2 0 1 1 0 0 0 0 1 1 1 1 0 0 1 0 0 1 0 2 0 1 1 1 1 0 1 1 1 1 1 2 0 2 2 0 0 0 1 0 0 0 1 1 0 1 1 0 0 0 1 2 0 1 0 0 1 0 0 1 1 0 0 1 0 0 0 1 1 2 2 2 2 0 1 1 0 0 0 2 0 2 2 2 0 0 1 0 1 2 0 1 1 1 0 0 0 2 0 1 0 0 1 1 0 0 0 1 1 0 0 0 0 0 0 0 0 1 1 0 1 0 2 0 0 0 2 1 0 0 0 1 0 2 2 1 2 1 2 0 2 0 1 1 1 1 1 0 0 1 1 1 1 2 0 1 2 2 2 1 0 0 0 1 0 0 0 0 2 1 1 0 1 1 1 0 0 1 1 2 1 0 2 2 1 2 0 2 0 0 0 1 0 0 0 2 2 0 0 1 1 0 0 0 0 0 1 0 0 1 1 0 0 0 0 0 0 1 1 0 1 0 1 0 1 2 0 0 0 0 1 0 1 0 1 0 1 0 1 1 1 1 2 2 2 0 2 0 0 0 0 0 0 0 2 0 0 2 2 0 2 0 0 1 0 2 2 0 2 1 1 1 0 1 0 0 0 0 1 1 2 0 0 0 0 0 0 0 0 1 1 0 1 0 1 0 0 0 1 1 1 0 0 0 0 1 1 2 2 0 1 1 0 0 0 0 2 1 0 1 1 0 0 2 0 0 0 0 1 1 1 0 0 1 0 0 0 0 0 2 2 0 1 0 0 0 1 1 0 1 1 0 0 0 0 0 0 0 0 0 0 0 0 0 1 1
76 0 1 1 0 0 1 2 0 0 0 0 0 1 0 1 0 1 2 1 1 1 0 0 0 0 2 2 0 1 0 1 1 1 1 0 1 1 1 0 0 0 0 1 2 1 0 0 2 1 0 0 1 1 0 1 1 0 2 0 0 0 2 0 0 0 1 1 0 0 0 0 2 0 2 1 1 0 0 0 1 2 1 1 1 0 0 0 0 2 0 0 0 1 1 0 1 2 2 2 0 0 0 0 2 0 1 2 0 0 0 1 1 2 1 2 2 0 1 1 1 0 1 1 0 0 1 0 1 0 0 0 0 0 0 0 0 0 0 0 1 1 0 0 0 0 0 0 0 1 0 2 0 0 0 0 0 1 1 0 0 1 0 0 0 2 1 1 2 2 0 0 0 2 0 1 1 0 1 0 0 0 1 1 2 1 1 1 1 2 0 2 2 2 2 1 1 2 0 0 0 1 1 0 2 1 2 0 2 0 1 1 2 0 2 2 0 1 2 1 1 1 2 2 0 2 2 0 0 2 0 0 0 0 0 0 0 2 0 2 0 0 2 0 1 1 0 0 0 0 0 0 0 0 0 0 1 0 1 2 1 1 0 1 0 0 0 0 1 0 0 0 1 1 0 1 0 1 0 0 0 1 1 1 2 1 0 1 0 2 1 1 0 0 2 0 1 1 0 1 0 1 2 1 1 0 0 1 0 0 0 1 0 2 1 0 2 0 1 1 1 1 1 1 1 0 1 1 1 2 2 0 1 2 0 0 0 2 0 0 0 0 2 1 1 1 1 0 2 1 1 0 0 0 1 0 0 0 0 1 1 0 2 0 2 0 1 0 1 1 1 1 1 1 2 0 0 0 0 0 2 1 0 0 0 0 0 0 0 0 0 0 1 0 1 0 0 0 1 1 0 1 0 2 2 0 1 1 1 1 1 1 0 0 0 1 1 1 0 0 0 1 0 1 0 0 0 2 2 2 0 0 0 1 1 0 0 1 0 0 0 0 0 0 2 1 1 0 1 1 1 0 2 2 2 2 0 1 0 1 1 0 0 0 1 1 1 2 0 0 1 1 1 1 0 1 0 2 0 2 1 1 0 0 2 0 0 0 2 1 1 0 0 2 0 0 2 0 0 2 2 0 1 1 0 1 1 1 1 0 0 1 0 0 0 1 0 2 0 1 1 1 1 1 1 0 0 1 1 1 1 0 1 1 1 0 1 0 2 2 0 0 0 0 0 1 1 0 2 2 0 0 0 0 0 0 0 0 1 2 0 0 1 1 1 1 0 1 1 0 1 1 0 0 0 0 1 1 0 2 1 0 1 0 1 0 0 0 0 0 0 0 0 0 1 0 1 0 0 1 1 0 0 2 0 2 0 0 0 2 0 0 0 0 1 0 0 1 0 0 0 1 0 0 0 1 1 1 0 0 1 0 1 2 0 2 2 0 0 0 0 0 0 1 1 1 0 1 0 0 0 1 0 1 0 1 0 1 2 0 0 0 1 2 2 2 0 2 0 0 0 1 1 0 0 0 2 0 2 1 0 0 2 0 1 2 1 1 2 0 1 1 0 0 1 0 1 0 0 1 0 1 0 1 2 1 1 1 1 1 0 0 1 0 1 2 0 1 1 1 0 0 0 0 0 1 0 1 0 0 0 0 0 2 0 2 1 0 0 0 0 0 0 0 1 0 0 0 0 0 0 0 0 0 0 1 0 0 2 0 0 0 1 0 0 1 2 0 0 2 0 0 2 1 1 1 2 0 1 1 1 1 1 0 1 1 1 2 1 2 0 1 2 0 0 0 0 2 0 0 0 0 0 0 2 1 1 0 1 1 1 0 0 1 1 1 1 0 2 2 2 2 0 2 0 0 0 2 1 0 0 1 2 1 0 0 0 1 1 0 1 1 1 0 1 1 1 0 0 0 0 0 0 2 2 0 0 0 0 2 0 1 0 0 0 0 1 0 1 0 0 0 2 0 0 1 0 1 2 2 1 1 1 1 1 2 0 0 1 1 2 0 1 0 2 2 1 0 0 1 0 2 1 0 2 2 0 1 0 1 0 0 0 0 0 2 2 1 0 0 0 1 0 2 1 1 0 2 0 0 0 2 0 1 0 0 0 1 1 0 0 0 2 0 0 1 1 0 0 0 0 1 1 1 1 1 1 0 0 1 1 0 0 1 0 2 2 0 1 0 0 0 1 1 0 2 2 1 2 1 1 1 2 2 0 0 1 0 0 2 0 1 0 0 0 0 1 1 1 0 0 1
77 0 2 1 0 0 0 1 0 1 0 0 0 0 0 0 0 0 1 1 1 1 0 0 0 0 1 2 0 2 1 0 1 1 1 0 1 0 0 0 0 2 0 0 0 1 0 0 0 2 0 2 0 0 2 0 2 0 2 0 2 2 2 2 0 0 1 1 0 0 0 0 1 1 1 2 2 1 0 0 2 2 0 0 0 0 0 0 0 2 0 1 1 0 0 0 0 1 0 1 0 0 0 0 2 0 2 2 0 0 0 2 1 2 1 2 2 0 1 2 2 0 2 0 1 0 1 0 1 0 1 1 0 0 0 0 0 0 0 0 1 1 0 0 0 1 0 0 0 0 0 1 1 0 1 0 0 1 0 0 1 1 0 1 1 1 0 0 1 1 0 1 0 1 1 0 1 0 0 1 0 1 0 1 1 1 1 1 0 2 0 2 0 1 1 1 0 2 0 0 0 1 0 1 1 2 0 0 2 0 2 0 2 0 2 2 1 0 1 1 0 0 1 2 0 0 0 1 1 1 1 1 1 1 0 0 0 2 0 2 0 0 2 0 1 1 1 0 0 0 0 0 0 0 0 1 1 1 0 0 0 0 0 1 1 0 0 0 1 0 0 1 1 1 0 0 0 1 1 0 1 0 1 1 2 1 1 0 0 2 2 2 0 0 1 0 1 0 0 0 0 0 2 1 1 0 1 0 1 0 1 1 0 2 2 0 0 0 0 0 0 0 1 1 1 0 1 1 0 0 1 1 0 1 0 1 1 1 0 0 2 1 2 2 0 0 2 0 2 2 2 0 0 1 0 1 2 0 0 0 0 0 2 0 2 0 2 2 2 0 2 0 0 2 0 1 0 0 0 0 1 1 0 0 0 1 0 0 0 0 0 0 1 0 2 1 1 2 0 0 0 0 0 1 0 0 1 1 0 1 1 1 0 0 2 0 0 1 0 0 0 2 0 0 1 1 1 0 0 0 0 0 1 1 1 0 0 1 0 0 1 0 1 2 0 2 1 0 2 2 0 0 0 1 1 0 1 2 0 2 2 2 1 1 0 2 2 1 0 1 0 0 1 1 0 2 0 2 0 1 1 0 2 2 0 2 2 2 2 0 0 0 0 1 0 0 0 1 1 2 1 1 2 0 1 1 1 1 1 0 1 0 1 0 1 0 0 2 0 2 1 0 0 0 0 1 1 0 0 2 0 1 2 0 1 0 2 0 1 1 2 2 0 1 1 1 2 2 0 0 0 0 0 0 1 1 1 0 1 0 0 0 0 0 0 0 2 1 0 1 0 2 1 0 0 0 2 1 0 2 2 1 0 0 1 0 0 0 0 0 0 0 0 0 0 0 0 1 0 2 1 1 1 2 0 2 0 1 0 2 1 0 0 0 1 0 2 0 0 1 0 1 0 0 0 1 1 0 0 0 1 0 0 1 0 0 1 0 0 0 0 1 0 1 1 2 2 0 2 0 0 2 0 0 0 1 0 1 1 0 0 0 1 1 1 1 1 2 0 1 1 1 0 0 0 0 0 0 2 0 0 0 2 1 1 2 1 1 2 0 0 0 1 0 1 1 2 0 0 0 0 0 0 0 2 0 0 1 2 1 0 0 0 0 0 1 0 1 1 1 0 0 0 0 1 1 0 1 1 1 1 1 0 2 0 0 1 0 1 2 1 1 0 0 0 1 0 0 0 0 1 1 0 0 0 1 0 0 2 0 0 0 2 1 0 0 0 1 0 2 1 1 1 1 1 0 0 0 1 1 0 0 0 0 0 1 0 2 2 1 1 0 2 1 1 1 0 0 1 0 0 1 0 0 2 2 0 0 1 1 1 0 1 1 1 2 2 0 2 2 2 2 0 2 0 0 0 1 2 0 0 0 2 0 0 1 1 1 2 1 1 1 1 1 0 0 0 1 0 0 0 0 0 2 2 0 0 1 1 1 0 1 0 0 0 1 0 0 0 0 0 0 0 2 0 2 0 1 2 2 2 1 2 1 1 1 0 0 0 0 1 0 0 2 1 0 2 0 0 0 0 2 1 1 2 2 0 0 2 1 1 0 0 0 0 1 1 1 2 1 0 2 0 1 2 2 2 1 1 0 1 1 0 0 0 1 0 0 0 0 0 0 1 1 1 1 1 2 1 0 0 0 2 1 0 0 0 0 1 0 1 1 0 0 2 1 1 1 2 1 0 0 0 0 0 1 2 1 2 0 0 1 0 1 0 1 0 0 0 2 1 0 0 0 0 0 0 0 0 0 0 0
78 1 0 2 0 1 2 1 0 2 0 0 0 0 0 0 0 0 1 2 0 0 1 0 0 0 2 1 0 2 1 0 1 1 2 1 2 1 0 1 1 1 0 0 0 0 1 0 1 1 1 1 0 0 2 0 0 0 1 1 1 2 1 1 0 0 1 0 1 2 1 2 2 1 2 2 2 0 1 0 2 2 0 0 2 0 0 0 0 2 0 1 0 2 0 0 0 0 0 0 1 0 1 1 2 0 2 2 0 0 0 2 0 0 0 0 0 0 2 0 0 0 2 0 0 0 0 0 1 0 0 0 0 0 0 0 0 0 0 0 1 1 0 0 0 0 0 0 0 0 0 1 0 0 2 0 0 1 0 0 0 2 0 2 1 1 1 0 0 2 0 2 1 1 0 0 2 0 0 0 0 0 0 0 0 0 0 1 0 0 0 1 0 1 2 0 0 0 0 0 0 1 0 0 1 1 2 0 2 0 1 1 2 0 2 2 2 1 1 2 0 0 1 1 0 2 2 0 0 0 0 0 0 0 0 0 0 2 0 1 0 0 1 0 1 1 0 0 0 0 0 0 0 0 0 0 0 1 0 0 0 0 0 1 1 0 0 1 1 0 0 1 2 2 1 1 0 1 2 0 1 1 2 0 1 1 0 1 1 2 0 1 0 0 1 0 1 1 0 1 0 0 2 1 1 0 1 1 1 0 1 1 0 2 2 0 1 0 0 0 1 1 0 0 0 0 1 0 1 1 2 2 0 1 0 0 0 1 0 0 0 0 1 1 1 0 1 1 2 1 2 0 0 1 1 1 1 0 0 1 2 1 1 1 1 0 1 1 2 1 1 1 1 2 0 1 0 1 1 1 2 0 0 0 0 0 0 0 0 1 0 0 1 0 2 0 1 1 0 0 0 0 0 2 2 0 0 0 0 2 0 0 0 0 0 0 2 0 0 0 0 1 1 1 0 2 0 0 0 0 0 0 0 0 1 1 0 1 1 1 2 0 0 2 0 2 2 2 2 1 0 0 1 1 2 1 1 1 1 0 1 0 0 0 0 1 1 1 0 0 0 0 0 0 1 0 1 2 0 0 1 0 1 1 1 2 1 2 2 0 0 0 1 1 0 0 0 2 2 1 0 0 2 2 0 0 2 1 1 0 0 2 0 0 2 0 0 2 0 2 1 1 0 0 0 1 1 0 0 1 0 0 1 0 1 0 1 1 2 1 1 1 0 1 1 0 1 2 0 0 0 0 0 0 0 1 0 0 0 1 1 0 0 0 0 0 2 0 0 0 0 0 0 0 0 0 1 1 0 1 2 0 1 0 1 0 0 0 0 0 0 0 1 0 1 0 0 0 0 0 0 2 1 1 0 1 1 1 1 2 1 0 0 0 1 0 0 0 0 0 0 0 0 0 0 0 0 1 0 0 1 0 0 2 0 0 2 0 1 0 0 1 0 2 0 1 1 0 0 0 1 1 0 0 0 2 0 0 1 0 0 0 2 1 1 2 1 2 1 1 1 1 0 1 0 1 1 0 2 0 1 1 1 0 0 1 0 2 0 1 0 0 1 0 0 1 1 0 0 0 0 1 0 1 1 2 2 1 1 1 0 0 0 1 0 1 0 0 0 0 0 0 0 1 0 2 1 0 0 1 0 0 0 2 0 1 1 0 0 0 0 0 0 0 0 0 0 0 0 2 2 2 0 0 0 0 2 0 2 0 0 0 1 0 0 1 1 1 0 1 1 0 2 0 0 1 1 0 1 1 1 1 1 0 1 2 0 2 1 1 1 1 2 2 2 1 0 1 0 0 1 0 2 0 0 0 1 1 0 1 1 0 1 2 2 2 2 0 2 1 1 2 0 2 0 0 0 1 0 1 0 1 2 2 0 0 0 0 0 0 0 0 1 0 0 1 1 1 0 0 0 0 0 2 2 0 0 0 0 0 1 1 0 0 0 0 1 1 1 0 0 1 1 1 0 2 0 1 2 2 2 0 2 0 0 0 0 1 0 0 1 0 1 1 1 0 2 0 1 0 0 2 0 1 1 1 1 1 0 1 0 0 0 0 0 2 2 1 2 0 0 2 0 2 1 2 2 0 1 0 0 0 1 2 0 0 0 1 2 1 0 0 2 2 0 1 1 0 0 0 2 0 2 0 1 1 1 0 0 0 2 0 0 0 0 2 2 0 1 0 0 0 0 0 0 2 2 0 0 0 0 0 0 0 0 0 0 0 0 2 1 0 0 0 0 1 1 0 0 0 1 0
79 0 2 0 0 0 0 2 0 2 0 0 1 2 0 1 1 0 1 1 0 0 0 0 0 0 1 0 2 1 1 2 1 1 1 0 1 0 0 1 1 0 0 0 2 0 0 0 1 1 1 1 0 0 2 0 0 0 0 1 1 2 0 0 1 1 0 0 0 0 0 1 1 0 1 2 2 0 0 1 0 1 0 1 1 0 0 0 0 2 0 1 1 2 0 0 1 2 2 2 0 0 0 0 2 1 1 2 0 0 0 1 0 0 0 0 0 0 2 0 0 0 1 1 0 1 1 1 2 0 0 0 0 0 1 1 0 0 0 0 1 1 1 0 0 0 0 0 1 1 0 0 0 0 0 0 0 0 1 0 0 1 0 0 0 2 1 0 1 1 1 0 0 2 0 0 2 0 0 1 0 2 0 0 0 0 0 0 0 1 0 1 0 1 2 1 1 1 0 0 0 1 0 1 1 1 1 1 1 0 1 1 1 0 2 1 0 1 1 0 2 2 2 1 1 1 0 0 1 1 0 0 1 1 1 0 1 2 0 1 0 0 1 0 2 2 0 0 0 0 0 0 0 0 0 0 0 1 0 0 0 0 2 2 1 0 0 0 1 0 1 2 1 1 0 1 0 1 1 0 0 0 0 0 0 0 0 1 0 1 0 0 0 0 2 0 1 1 0 1 0 1 2 1 1 0 0 0 0 0 0 1 0 2 2 0 2 0 0 0 0 0 2 1 0 0 0 2 0 1 1 2 1 2 0 0 0 1 0 1 1 1 2 2 0 0 2 1 2 2 2 0 0 0 2 0 0 0 0 0 0 0 0 1 0 0 1 0 0 0 2 0 1 2 1 0 0 0 0 0 2 1 0 0 0 0 0 0 0 1 0 0 1 0 2 1 1 0 2 2 0 2 0 1 0 0 1 1 0 2 0 0 1 1 0 0 0 1 0 1 0 1 0 1 2 2 1 0 1 0 1 0 1 2 1 0 0 0 0 0 2 0 0 1 1 1 1 1 2 1 0 0 0 1 1 0 1 1 1 0 0 0 0 0 0 0 0 2 0 0 1 1 0 0 1 1 1 0 0 0 0 0 1 1 1 2 1 1 1 0 1 1 0 0 0 0 0 1 1 2 0 0 2 1 1 0 1 0 0 0 0 2 0 0 1 1 0 2 0 1 1 1 1 0 1 0 0 1 1 1 1 1 2 1 2 0 0 0 1 1 0 0 0 2 2 0 1 2 0 0 0 0 0 0 1 0 0 1 0 2 1 0 0 0 0 0 0 1 1 0 1 1 2 0 2 0 2 1 0 1 2 0 1 0 1 0 1 1 0 0 1 1 0 0 0 0 1 0 0 0 0 1 1 1 0 1 0 1 0 1 2 0 0 1 0 2 1 0 0 0 1 1 0 0 0 1 1 2 0 0 0 0 1 0 0 1 2 0 0 0 0 1 0 1 1 0 0 0 1 0 0 2 0 1 0 1 0 0 2 0 0 0 1 1 0 1 0 1 0 0 0 1 0 1 0 0 0 0 2 0 0 1 2 1 1 1 2 0 2 0 0 0 2 0 0 1 2 1 0 1 0 1 0 1 1 1 1 2 1 0 0 0 1 1 0 1 0 0 0 0 0 0 0 0 0 0 0 1 0 0 0 0 0 2 0 1 1 0 0 0 0 0 1 1 2 0 0 0 0 1 1 1 0 1 2 1 0 0 2 0 0 0 2 0 0 0 2 1 0 2 0 0 2 2 2 0 1 0 2 2 1 0 1 1 0 2 0 2 2 0 2 0 2 2 1 1 0 0 0 1 1 0 2 0 0 0 1 0 1 1 2 0 1 1 1 2 2 0 2 1 0 1 0 1 0 0 0 2 2 0 1 2 1 1 0 0 0 0 0 0 0 0 0 0 0 0 0 0 2 0 0 0 0 2 2 0 0 0 0 0 1 1 2 0 0 2 2 0 1 0 0 1 1 0 0 0 0 1 2 2 2 0 2 0 0 0 0 0 0 0 2 0 0 2 2 0 2 0 0 0 0 2 2 0 2 1 0 2 0 1 0 0 0 0 1 1 1 1 2 1 0 2 0 0 1 0 1 0 0 2 0 2 0 0 0 1 0 2 2 0 0 1 1 2 1 0 0 1 0 0 2 0 2 0 1 1 1 0 0 1 1 1 1 0 1 1 1 0 1 1 0 0 0 0 0 1 1 0 1 0 0 0 1 2 0 1 1 0 0 2 0 1 0 1 1 0 0 0 0 0 0 0
80 0 0 2 1 0 2 0 0 2 0 0 0 1 0 1 0 0 0 2 0 0 0 1 0 0 2 1 0 2 1 0 1 1 1 0 1 1 1 0 0 0 0 0 1 0 1 0 2 0 0 0 1 1 0 1 0 0 0 1 2 2 2 0 0 0 0 2 0 0 0 2 2 0 1 2 2 0 1 0 2 2 0 1 2 0 0 1 1 2 0 1 2 1 0 0 0 1 1 1 0 0 0 0 2 0 2 1 1 0 0 2 1 1 1 1 1 0 1 1 1 1 0 2 0 0 0 0 1 0 1 1 0 0 0 0 0 0 1 0 1 1 0 0 0 0 0 0 0 0 0 2 0 0 0 0 0 0 0 1 2 1 1 0 2 2 0 1 0 1 1 0 1 0 1 0 2 0 1 0 0 1 0 1 1 1 1 0 0 1 0 1 0 1 1 0 0 1 0 0 0 1 0 2 2 0 2 0 0 0 1 1 2 0 2 2 1 2 1 1 1 1 1 2 0 1 1 0 0 2 1 0 0 0 0 0 0 2 0 1 0 0 2 0 2 2 1 0 0 0 0 0 1 0 0 0 2 1 1 2 1 1 1 1 0 0 0 1 2 0 0 1 1 1 0 0 0 1 1 0 1 0 2 1 2 0 2 0 1 2 1 2 1 1 1 1 0 0 0 0 0 0 0 0 0 0 0 0 1 0 0 1 0 2 1 0 2 0 0 0 1 1 1 1 1 0 0 2 2 2 2 0 1 1 0 0 0 1 0 0 0 0 1 2 1 0 1 0 1 1 1 1 1 0 1 0 0 0 0 1 1 0 1 0 1 2 0 2 2 0 2 0 0 2 0 1 0 0 0 0 2 0 0 0 1 0 0 0 0 0 1 1 0 1 2 1 1 0 0 1 0 1 0 1 0 0 1 1 0 2 0 0 0 0 1 0 0 0 1 0 1 1 1 1 1 1 0 0 1 0 1 0 1 1 1 0 0 1 1 1 0 0 0 0 1 1 2 2 2 1 0 0 0 2 0 0 0 2 0 2 2 0 0 1 0 1 1 2 0 0 0 0 1 1 1 0 1 2 0 0 1 0 1 1 1 1 1 2 2 1 0 0 1 1 1 0 0 0 0 2 2 1 1 1 0 2 0 2 2 0 0 2 0 1 0 2 0 2 0 1 0 0 1 0 0 1 1 1 1 1 1 1 0 0 0 0 0 0 2 2 0 1 0 0 0 0 1 2 1 0 0 0 0 0 1 1 1 1 1 1 1 0 1 0 0 0 1 2 1 1 1 2 1 0 1 0 1 0 0 2 0 0 0 0 1 0 0 2 2 2 1 0 0 0 0 0 1 0 0 0 0 2 1 1 0 2 0 0 0 0 0 0 0 1 0 0 0 2 1 1 0 1 0 0 0 0 2 1 0 0 1 0 0 1 0 0 2 0 0 0 0 2 0 2 0 1 0 1 1 0 0 1 0 0 0 1 0 0 2 0 0 0 1 0 0 0 0 1 1 0 0 1 0 0 0 0 0 0 1 1 0 1 2 0 0 2 1 2 1 0 1 1 1 0 0 1 1 1 0 2 0 1 0 1 1 2 1 2 2 0 1 1 0 1 1 1 0 0 0 0 0 0 0 1 1 1 2 0 0 0 0 0 0 2 1 0 1 0 0 1 0 0 0 0 0 0 0 0 0 0 0 0 0 0 0 0 1 0 1 0 0 0 2 0 0 0 1 2 0 2 0 1 2 0 0 0 2 0 1 1 1 1 1 1 1 2 0 2 2 1 1 0 2 1 1 1 0 0 0 1 0 0 1 0 1 1 2 0 0 2 2 0 1 1 0 1 2 1 1 1 1 1 0 2 0 0 0 2 0 0 0 2 2 0 0 0 0 1 1 0 1 0 1 0 0 1 1 0 0 0 0 0 0 1 1 0 1 0 0 0 1 2 0 0 0 0 1 0 1 0 1 0 1 0 0 0 0 1 2 2 2 0 2 0 0 0 0 1 0 0 1 0 1 1 2 0 2 0 0 0 0 1 0 1 2 2 0 1 0 0 0 0 0 0 0 2 2 2 1 1 0 2 0 1 2 0 0 0 1 0 0 2 0 1 0 0 0 1 2 1 0 0 1 0 0 1 1 0 0 1 0 0 2 1 1 0 1 0 0 1 1 0 0 1 1 1 1 0 0 0 0 0 0 0 1 1 2 0 1 0 0 0 1 1 0 1 1 0 1 1 0 1 0 0 0 0 0 0 0 0 1 0
81 0 2 0 1 0 1 0 0 2 0 0 0 0 0 0 0 0 0 1 1 0 0 1 0 0 1 2 1 2 2 0 1 1 2 0 2 2 0 1 1 0 0 1 1 0 0 0 2 0 0 0 0 2 0 1 0 0 2 0 1 1 2 2 0 0 0 1 0 0 0 2 2 1 2 2 2 0 0 0 1 1 1 0 1 0 0 0 0 2 0 2 0 2 1 0 1 0 0 2 2 0 0 0 2 0 2 0 2 0 0 2 1 2 2 2 2 0 2 1 1 0 2 0 0 0 2 0 2 0 0 0 0 0 0 0 0 0 0 0 1 1 0 0 0 0 0 0 0 0 0 1 0 0 1 0 0 1 0 0 1 1 0 2 0 0 1 1 1 1 1 2 1 1 2 0 1 0 0 0 0 0 0 0 1 1 0 1 1 0 1 1 1 0 2 0 1 2 0 0 0 1 0 2 2 0 2 0 1 0 1 1 1 0 0 2 1 0 2 1 0 0 2 2 0 2 2 0 0 1 1 0 0 0 0 0 1 2 0 1 0 0 2 0 1 1 0 0 0 0 0 0 0 0 0 0 0 1 0 0 0 0 0 0 1 0 1 0 2 0 1 0 1 0 0 0 0 0 1 0 0 1 0 0 0 0 0 0 0 1 1 1 0 0 2 0 1 1 0 1 0 0 2 2 1 0 1 0 1 0 1 0 0 1 1 0 1 0 2 2 0 0 2 1 0 0 0 1 0 0 2 1 1 0 0 0 0 2 0 0 0 0 2 1 0 0 1 0 2 0 0 0 0 1 1 1 1 0 0 1 1 0 1 0 1 0 1 1 2 1 1 1 1 2 0 0 0 0 0 0 2 1 1 1 0 0 0 0 0 0 0 0 0 0 0 0 0 0 1 1 0 2 0 2 2 0 0 1 0 2 0 0 0 0 0 0 2 0 1 1 0 0 0 2 0 2 0 0 0 0 0 0 0 1 2 2 0 0 1 0 1 0 0 1 1 2 2 1 1 0 0 1 1 2 1 0 0 2 1 2 2 0 0 0 1 1 1 2 0 0 1 0 1 1 1 0 0 2 1 0 1 0 0 0 2 1 0 1 2 0 0 0 1 2 0 0 1 1 1 1 1 1 1 0 2 0 2 1 1 0 1 0 0 0 1 0 0 2 0 1 1 1 0 0 1 1 1 1 1 1 1 0 1 1 1 1 1 0 2 2 0 1 0 0 0 0 2 1 1 1 0 0 0 0 2 1 1 0 1 1 1 0 0 2 0 0 0 1 0 1 0 2 1 0 1 0 0 1 0 1 2 1 1 0 0 1 0 1 0 0 0 0 0 0 1 0 2 1 0 1 1 1 0 1 0 2 1 1 0 1 0 0 0 1 0 1 1 1 1 0 0 1 0 0 0 0 2 1 0 0 0 0 0 2 0 0 2 1 1 0 1 1 0 1 1 1 1 0 1 0 0 2 1 0 1 2 0 1 2 0 0 0 0 1 2 2 1 2 1 1 1 0 2 0 0 0 2 0 1 1 1 0 2 1 0 1 1 1 2 0 0 0 1 1 0 1 1 1 0 1 1 0 0 1 1 2 2 0 1 2 0 0 0 0 0 1 0 1 1 1 0 1 0 0 1 1 0 0 0 0 0 0 0 2 0 1 0 0 0 1 0 0 0 0 0 1 0 0 0 0 0 0 0 1 1 1 0 1 2 0 0 0 2 0 0 0 0 2 0 2 1 0 2 1 1 1 2 0 0 0 2 2 1 0 1 1 1 1 1 1 1 1 2 1 1 0 0 1 0 0 0 0 1 0 1 2 1 1 0 1 1 0 1 1 1 2 2 0 2 2 2 2 0 2 0 0 0 1 1 0 0 1 2 0 0 0 1 0 1 0 0 1 1 0 0 1 1 0 1 0 0 1 0 2 1 0 1 1 0 1 1 2 0 0 0 0 2 1 2 1 2 0 1 0 0 0 0 1 2 2 2 0 2 1 1 1 0 0 0 1 2 0 0 2 2 0 2 0 0 0 0 2 1 1 2 2 0 0 1 1 0 0 1 1 1 1 1 1 1 1 0 1 0 1 0 0 0 0 0 1 0 2 1 1 1 1 2 1 1 0 1 1 2 2 2 0 1 0 0 0 1 0 2 1 1 0 1 1 1 2 1 0 0 0 0 2 2 0 2 2 0 0 0 0 2 1 2 0 1 1 0 0 1 2 0 0 0 0 0 2 0 1 0 0 0 0 0 0 0 0 1 1
82 1 2 0 1 0 1 0 0 1 0 0 0 0 0 0 0 1 1 0 1 1 0 0 0 0 1 1 1 2 0 1 2 2 2 0 2 1 0 2 2 0 0 0 2 0 1 0 0 2 0 1 1 0 1 1 0 0 1 0 0 0 2 1 1 0 0 1 0 0 0 0 2 0 1 2 2 0 2 0 0 2 0 1 2 0 1 1 1 2 0 1 2 0 0 0 0 1 1 1 1 0 0 0 2 0 2 2 0 0 0 1 0 0 0 0 1 1 1 1 1 0 2 0 1 0 0 0 0 0 0 0 0 0 1 1 1 0 0 0 1 1 0 0 0 1 0 0 1 1 0 1 0 0 0 0 0 2 0 1 1 0 0 1 1 2 0 2 2 2 0 0 1 1 1 0 0 1 0 0 0 0 0 1 2 2 1 1 0 0 0 2 0 0 2 0 1 2 0 0 0 1 0 1 2 1 2 2 0 0 2 0 1 0 2 2 0 0 1 0 0 0 1 1 0 0 0 0 0 2 0 0 0 0 0 0 2 2 1 2 0 0 2 0 1 1 0 0 0 0 0 0 0 0 0 0 1 0 0 0 0 0 0 2 1 0 0 1 1 0 0 2 0 0 1 1 0 1 1 0 1 1 2 1 1 1 1 0 0 2 2 1 0 0 2 0 2 0 0 0 0 0 2 1 0 0 2 0 1 1 0 2 0 1 1 0 2 2 0 0 1 1 1 1 0 0 0 1 0 1 2 1 1 1 0 0 0 2 0 1 2 0 2 0 0 0 1 0 2 1 1 0 1 0 1 0 0 0 0 2 2 0 2 0 2 0 1 1 2 1 1 1 0 2 0 0 0 1 0 0 0 1 0 0 0 1 0 0 0 0 0 0 0 0 2 1 1 0 0 0 0 0 0 2 2 0 0 1 0 1 0 0 0 0 1 0 1 0 1 0 0 1 0 1 0 2 1 0 1 1 0 0 1 1 2 1 0 1 1 0 0 0 0 0 2 1 1 1 1 0 0 1 0 2 0 0 0 1 0 1 1 0 1 1 1 2 2 2 0 0 2 2 2 2 0 0 0 1 0 0 0 0 0 0 2 0 0 0 1 0 1 1 0 1 0 0 0 2 2 2 0 0 0 0 0 2 0 1 1 0 0 1 0 1 0 1 0 2 0 1 0 0 1 1 0 0 0 0 0 1 0 1 0 0 0 0 0 0 2 2 0 2 0 0 1 0 0 0 2 2 0 0 0 0 1 2 1 0 2 0 0 0 1 0 1 1 0 0 1 0 0 1 1 0 1 0 1 1 0 1 2 0 1 0 0 1 0 0 0 0 1 1 1 0 0 0 0 1 0 1 1 1 1 2 0 2 0 0 1 0 1 0 0 0 1 0 1 1 1 0 0 0 0 1 0 1 1 0 0 0 1 0 1 2 0 1 2 0 0 1 1 1 0 2 0 1 2 1 1 1 0 2 0 1 0 2 0 0 2 0 0 0 2 2 2 2 1 2 0 1 0 1 0 0 0 1 1 0 2 0 1 0 2 0 0 2 0 1 1 1 0 0 1 1 0 1 1 0 0 1 0 0 0 0 0 2 2 2 2 0 1 1 0 0 0 1 0 1 1 1 0 0 0 0 1 1 0 1 0 0 0 0 0 2 0 1 0 0 1 1 1 0 1 1 2 0 0 0 0 0 0 0 0 0 0 0 2 0 1 0 0 0 2 0 0 0 1 1 1 0 0 0 2 0 0 2 2 0 1 1 1 1 1 0 0 2 0 2 2 2 0 0 2 2 2 1 0 1 0 0 0 0 0 0 2 2 1 0 0 1 2 1 0 1 1 1 1 2 1 1 1 1 0 2 0 0 0 1 0 0 0 2 1 0 0 0 0 0 0 0 0 0 0 0 0 0 0 0 0 0 0 0 0 2 2 0 0 0 0 0 2 2 0 0 0 1 1 1 1 0 0 0 2 1 0 1 0 0 1 2 2 0 2 0 0 0 1 2 1 0 2 0 0 2 2 1 2 0 0 0 0 2 0 0 2 2 0 0 0 2 0 0 0 0 0 2 2 2 1 2 0 2 1 0 1 1 1 1 1 0 1 1 1 1 0 0 0 1 1 0 0 0 2 2 0 1 2 0 0 0 0 0 2 1 0 1 1 0 0 0 2 0 0 0 2 0 0 0 2 0 0 1 0 0 1 1 1 0 2 0 0 0 0 0 0 0 0 0 0 2 1 0 0 0 0 0 0 0 0 0 2 0
83 0 1 2 0 1 1 1 0 2 0 0 0 0 0 0 0 0 0 1 0 0 0 0 0 0 2 1 1 2 1 0 1 0 1 0 1 2 0 0 0 1 0 1 2 1 1 0 1 1 1 1 1 0 1 0 1 1 1 1 1 2 2 2 0 0 1 0 0 0 0 1 2 0 2 2 2 0 2 0 1 2 1 1 1 0 0 2 2 2 0 1 2 0 0 0 0 1 1 2 0 0 0 0 2 0 2 1 1 1 0 0 0 0 0 0 0 0 0 1 1 1 1 1 0 1 0 2 2 2 2 2 0 0 1 1 0 0 1 0 1 1 0 1 0 0 1 0 2 1 1 1 0 0 0 0 0 0 0 0 1 1 0 1 2 2 1 0 1 2 0 0 0 1 1 0 1 0 0 0 0 0 0 1 1 1 1 0 0 1 0 1 0 0 1 0 2 2 0 1 1 0 0 2 1 2 1 0 0 0 2 1 2 1 0 2 1 1 2 1 1 1 2 2 0 0 0 0 0 2 0 0 0 0 1 1 0 2 0 1 0 0 2 0 1 1 0 0 1 1 0 0 0 0 0 0 1 1 1 2 1 1 0 0 0 0 0 0 1 0 0 1 0 0 0 0 1 2 2 0 2 0 2 1 2 0 1 1 0 1 1 0 1 0 1 0 1 1 0 1 0 1 2 1 1 0 0 0 0 0 0 0 0 1 1 1 2 0 1 1 0 0 1 0 2 0 2 0 1 1 1 1 1 1 0 0 0 2 1 1 1 1 1 2 0 0 2 0 0 0 0 1 1 0 1 0 0 0 0 0 2 2 2 0 2 1 1 1 1 1 1 1 0 2 0 0 0 1 1 0 2 2 0 1 0 0 0 0 0 1 0 0 1 0 2 0 1 0 1 1 0 1 0 1 0 0 1 2 0 1 0 0 0 0 1 0 0 0 0 0 1 2 0 2 1 2 1 0 1 0 2 0 2 2 2 0 0 1 0 0 2 0 0 1 1 0 1 1 2 1 0 1 1 2 1 1 0 0 1 0 0 0 0 0 0 1 0 2 0 0 1 1 2 2 0 1 0 2 1 0 1 1 1 1 1 1 1 1 2 0 1 0 0 1 1 0 1 1 1 2 1 1 2 1 1 0 1 1 1 0 0 2 0 0 2 0 0 2 1 2 1 0 1 1 0 0 0 0 0 2 0 2 2 1 2 0 1 0 0 1 1 1 0 0 1 1 1 0 2 2 0 1 0 0 0 1 0 0 1 1 1 0 0 0 0 0 1 2 2 0 2 0 1 0 1 0 1 0 0 1 2 0 2 0 0 2 0 1 0 0 1 1 0 0 0 0 1 1 0 1 1 1 1 1 0 1 0 0 1 0 0 0 0 2 0 1 0 0 0 0 0 0 0 0 0 2 0 2 0 0 1 1 0 1 0 2 2 0 1 0 0 0 0 1 0 1 1 1 2 0 1 1 1 1 1 2 0 1 2 0 0 0 2 1 1 2 0 1 0 1 1 1 1 1 0 0 0 0 1 2 0 1 2 1 0 1 1 1 2 0 0 0 0 2 1 1 2 0 0 2 0 0 0 1 1 2 2 2 2 0 0 0 0 1 0 0 0 1 1 1 0 0 0 0 0 1 0 0 0 0 0 0 0 2 0 0 0 0 1 1 0 0 0 0 0 0 0 1 1 2 0 2 0 0 0 1 0 0 2 0 0 0 1 0 1 0 1 1 0 2 0 0 0 1 1 1 0 1 0 2 0 0 0 1 0 1 0 1 1 2 0 1 2 1 1 1 0 0 0 0 0 0 1 0 0 0 1 0 1 1 2 0 0 1 1 2 1 0 2 2 2 1 0 1 0 0 0 1 0 0 0 2 2 2 0 0 0 0 1 0 0 1 0 0 0 0 0 0 0 0 0 0 0 1 1 0 1 0 0 0 1 1 2 0 0 1 2 1 1 0 1 0 2 1 0 0 0 0 1 2 2 0 0 0 0 2 0 0 1 0 0 0 0 2 2 0 2 0 1 0 0 2 0 0 1 1 1 1 1 1 1 0 0 0 1 0 1 2 2 2 0 2 0 1 2 2 0 0 0 1 0 2 0 1 0 0 0 1 1 0 0 0 2 0 0 1 2 0 0 0 0 0 2 0 0 0 0 0 0 1 0 1 0 0 1 0 0 1 2 1 0 0 0 0 0 0 0 1 2 0 0 2 0 2 0 1 0 0 1 1 0 0 0 1 0 0 0 0 0 0 0 0
84 0 2 1 1 0 1 1 1 0 0 0 1 1 0 1 0 0 0 1 1 0 0 0 0 0 0 2 0 2 2 0 1 1 1 0 1 1 0 1 1 1 0 1 2 1 0 0 1 1 0 1 2 0 0 0 0 0 2 0 1 1 2 1 1 1 1 0 1 1 0 2 2 0 2 2 2 0 2 0 1 2 0 0 2 0 0 0 0 2 0 0 1 2 1 0 0 0 0 2 2 0 0 0 2 1 2 0 1 0 0 1 1 1 0 0 0 0 2 0 0 0 1 1 1 0 0 0 2 0 0 0 0 0 0 0 1 0 1 0 1 1 0 0 0 0 0 0 0 0 0 0 0 1 1 0 0 1 0 1 2 2 0 1 1 2 2 1 0 1 1 1 0 1 1 0 1 1 0 1 0 0 1 0 1 0 1 2 1 0 1 2 0 1 2 0 0 1 0 0 0 0 0 0 0 2 1 0 1 0 0 2 1 0 2 2 1 1 0 1 0 0 1 0 1 2 1 0 0 1 1 1 0 0 0 0 0 2 0 1 0 0 2 0 2 2 0 0 0 0 0 0 0 0 0 0 1 1 1 2 1 1 0 2 1 0 1 0 1 0 0 2 0 0 0 0 0 0 2 0 0 1 1 1 1 0 0 0 0 2 2 1 0 0 2 0 1 1 0 1 0 0 2 1 1 0 1 0 0 0 0 1 0 1 1 0 1 1 0 0 0 0 2 1 2 0 1 2 1 1 2 0 1 0 0 0 0 1 0 0 0 0 2 1 1 0 0 1 2 1 1 0 0 0 1 1 1 0 0 1 2 1 1 0 1 1 0 1 1 0 2 0 1 2 0 0 0 1 1 0 1 1 0 0 0 0 0 1 1 0 0 0 0 0 2 0 0 0 1 1 0 2 0 2 2 2 0 1 0 2 0 0 0 0 0 0 2 0 1 0 0 1 0 1 0 1 0 0 0 0 0 0 1 1 1 0 0 0 0 0 2 0 0 0 1 1 2 0 1 2 0 0 1 1 2 1 1 1 1 1 1 0 0 0 0 0 0 2 0 0 1 0 2 2 1 1 1 1 0 0 0 0 2 2 1 1 1 1 1 0 1 1 2 1 1 0 1 2 2 2 0 0 1 1 0 1 1 1 0 0 0 2 0 0 0 1 1 2 0 0 0 1 1 1 1 0 0 0 0 2 0 0 1 0 1 0 1 1 2 1 1 2 0 0 0 0 1 2 0 0 0 0 0 0 1 1 1 1 0 0 0 1 0 0 0 0 1 0 1 0 0 1 1 0 0 0 1 2 0 2 2 0 2 0 1 1 1 1 1 1 0 0 1 0 0 0 0 0 0 0 0 2 1 1 0 1 1 0 0 1 0 0 0 0 1 0 0 0 0 0 1 1 0 0 0 0 2 2 0 0 0 0 0 1 0 0 2 0 1 0 0 0 0 2 0 0 1 1 2 1 0 2 0 1 0 2 0 1 1 0 0 0 2 1 1 2 2 2 0 1 1 1 0 0 0 0 0 1 1 1 1 0 2 1 0 0 2 2 1 0 1 1 1 0 1 0 1 0 0 2 1 0 0 1 1 2 2 2 2 0 0 0 0 1 0 0 0 1 1 1 0 1 0 0 0 0 0 0 0 0 0 0 0 2 0 0 0 0 0 0 0 0 0 0 0 2 0 0 0 0 0 0 0 0 1 0 0 0 1 0 0 0 2 0 0 0 1 1 0 2 0 0 0 1 1 0 1 0 0 0 2 1 1 1 1 1 1 2 1 2 0 1 2 1 1 0 0 0 0 1 0 0 1 1 0 1 2 0 0 2 2 0 0 0 0 1 0 1 0 0 0 0 0 1 0 0 0 2 0 0 0 2 0 1 0 1 0 0 1 0 1 1 0 0 0 0 0 0 2 0 0 0 0 2 2 0 0 1 0 1 0 2 0 0 0 1 0 1 2 0 1 0 2 0 0 0 0 1 2 2 2 0 2 0 0 0 1 0 0 0 1 0 0 2 1 1 2 0 1 0 0 2 0 1 1 1 0 1 0 2 0 0 0 1 2 0 0 1 2 1 0 2 1 2 0 0 1 0 1 0 0 2 0 1 0 0 0 1 1 0 0 1 2 2 1 0 0 1 0 1 0 1 0 2 2 0 2 0 0 0 2 0 0 1 0 2 2 0 0 0 0 0 0 0 1 1 2 0 2 0 0 0 1 1 0 0 0 0 1 2 0 2 0 0 0 0 0 0 0 0 0 1
85 0 0 1 0 0 1 0 0 1 0 1 0 1 0 1 0 0 1 0 0 0 0 0 0 0 0 2 0 1 1 2 2 2 1 1 2 1 0 1 1 1 0 0 1 1 0 0 0 1 0 0 1 1 1 1 0 0 1 2 0 0 1 1 1 0 1 1 0 0 0 2 2 0 2 2 1 0 0 1 1 2 0 0 1 0 0 0 0 1 0 0 0 1 2 0 0 2 1 1 0 0 2 0 2 0 2 2 0 0 0 2 0 1 0 2 1 0 0 2 2 0 1 1 1 0 1 0 1 0 1 1 0 0 0 0 1 0 1 1 1 1 0 0 0 0 1 0 1 1 0 0 0 1 1 0 0 1 2 0 0 1 1 0 2 2 0 0 1 1 1 0 0 1 1 0 2 0 0 1 0 1 0 1 1 1 1 2 1 0 1 2 0 1 1 0 0 2 0 2 2 0 0 0 1 0 2 1 0 0 1 1 2 0 1 2 1 1 2 1 1 1 2 1 1 2 1 1 1 0 1 1 0 0 0 0 1 2 1 1 1 0 2 1 2 2 1 0 1 1 0 0 0 0 0 0 1 1 0 1 1 1 0 0 0 0 1 0 2 1 0 0 0 0 0 0 0 0 1 0 1 0 0 0 2 2 0 1 0 2 2 0 1 1 1 1 0 1 0 1 0 1 2 1 1 0 0 0 1 0 1 1 0 2 2 0 1 0 1 1 1 1 0 1 1 0 1 2 1 2 1 1 0 0 0 0 0 1 0 1 2 1 1 2 1 0 1 1 2 2 2 0 2 0 0 1 1 0 0 0 1 1 2 0 2 2 0 1 2 1 1 1 1 2 0 1 0 0 0 0 1 1 0 0 0 1 0 0 0 0 0 0 0 0 2 0 0 0 1 1 0 1 0 1 1 0 0 0 0 2 0 0 0 0 0 0 2 0 1 0 0 1 1 2 1 2 1 0 2 1 1 0 1 1 1 1 1 1 0 0 2 0 0 1 1 2 2 0 0 0 0 1 2 2 2 2 0 2 1 1 2 0 0 0 0 0 0 2 0 0 0 0 1 1 1 0 0 1 0 0 0 0 0 0 2 1 0 1 1 0 1 1 0 1 0 1 0 2 2 1 0 0 1 0 2 0 2 0 0 0 0 1 0 1 0 2 0 1 0 2 2 0 0 0 1 0 0 0 0 1 0 0 0 0 0 0 1 0 2 2 0 1 0 0 0 0 1 0 2 2 0 0 0 0 1 1 1 1 2 0 0 0 0 1 0 0 1 1 2 0 1 1 1 0 1 0 0 1 0 2 1 0 1 0 1 0 1 1 1 1 0 1 1 1 1 0 1 0 0 1 0 2 0 2 0 2 2 1 1 1 0 0 0 1 0 0 0 1 0 1 0 1 0 1 0 1 1 1 0 0 2 0 0 1 0 0 2 2 0 0 1 1 0 0 2 0 0 1 1 0 1 2 1 0 2 2 0 1 0 1 1 0 1 1 1 1 0 2 1 1 0 1 1 0 0 1 2 0 2 0 0 0 1 0 0 1 0 1 2 0 0 0 0 1 1 0 1 0 0 0 0 0 0 0 1 1 1 2 2 0 1 1 0 0 0 1 0 1 1 1 0 0 0 1 0 1 0 1 1 1 0 0 1 1 0 1 0 0 2 2 1 0 0 0 0 1 0 0 0 0 0 0 0 0 0 0 1 0 2 1 0 1 2 0 0 0 1 1 0 1 1 0 2 0 0 1 1 0 2 2 2 1 1 0 0 2 0 2 1 1 1 1 2 0 0 0 0 1 0 0 0 0 1 0 1 0 1 0 0 1 2 1 1 1 1 2 2 0 2 2 2 1 0 2 0 0 0 2 0 0 0 1 2 1 1 0 0 0 1 0 0 1 0 0 0 0 0 0 0 0 0 0 0 2 2 0 0 0 0 0 0 0 0 0 0 0 0 1 1 0 0 0 0 1 0 1 0 2 1 1 0 1 2 0 0 0 0 0 1 0 0 0 0 1 2 1 1 0 0 0 0 2 1 0 1 2 0 1 0 1 0 0 1 1 2 1 1 1 2 0 0 2 0 1 2 0 1 1 0 0 1 0 0 1 0 0 0 0 0 0 0 1 2 2 1 0 0 0 0 0 1 0 2 1 1 1 1 1 2 1 1 1 0 0 2 1 1 1 1 0 0 0 1 1 1 0 1 0 2 1 0 0 1 1 0 0 0 0 1 1 0 0 0 0 0 1 0 1 1 0 1 1
86 1 1 1 0 0 0 2 1 0 0 1 0 0 0 0 0 0 1 1 0 0 0 0 0 0 0 2 0 2 2 1 2 2 0 0 1 1 0 2 2 0 0 0 2 0 1 0 1 1 0 1 1 0 1 0 1 0 1 0 2 2 1 1 1 1 2 0 0 0 0 1 2 1 2 2 2 0 1 0 2 2 1 0 0 0 0 1 0 2 0 0 0 2 0 0 0 0 0 1 2 0 0 1 2 0 2 2 0 0 0 2 0 2 1 2 1 0 0 2 2 0 1 1 0 1 1 1 1 0 0 0 1 0 0 0 0 0 0 0 1 1 0 0 0 0 1 0 1 0 1 0 0 0 0 0 0 1 0 0 0 1 0 0 2 2 1 0 2 2 0 0 0 1 1 0 2 0 0 0 0 1 0 1 2 2 1 1 1 1 1 2 0 0 2 0 0 2 0 2 2 0 0 0 1 0 2 1 1 0 0 2 1 0 1 2 0 0 0 1 1 1 2 2 0 2 2 1 0 2 0 1 0 1 1 0 0 2 0 1 0 0 2 1 2 2 0 0 0 0 0 0 0 0 0 0 1 0 0 0 0 0 0 1 1 0 1 1 1 0 0 1 1 1 1 1 0 1 2 0 1 0 2 2 2 0 0 0 0 2 2 2 1 0 1 0 1 1 0 0 0 0 2 1 1 0 1 2 1 0 1 2 0 2 2 0 0 1 0 0 0 0 1 0 1 0 1 1 0 0 2 1 1 1 0 0 0 2 0 2 1 1 1 2 1 0 0 0 2 2 2 0 1 0 0 0 0 0 0 2 2 0 1 0 1 0 1 1 2 1 1 1 0 2 0 1 0 0 0 0 1 0 0 1 0 1 0 1 1 0 1 1 0 0 1 0 1 0 0 0 0 1 0 2 1 1 1 0 0 2 1 1 0 0 0 0 2 0 0 0 0 1 0 1 1 2 1 0 1 1 0 2 0 1 0 0 1 1 0 0 2 0 0 0 1 1 1 1 1 1 0 0 0 1 1 0 1 1 1 1 1 0 1 1 0 2 2 2 0 0 0 0 1 1 1 0 1 2 0 2 2 1 1 1 2 0 0 0 1 1 1 1 1 2 0 0 0 1 1 2 1 1 1 0 1 1 2 2 1 0 0 1 0 0 0 1 0 2 0 2 0 0 0 0 0 1 0 1 1 1 1 1 0 0 0 0 0 0 1 1 0 1 0 1 1 0 2 1 1 1 0 0 0 0 0 1 0 0 0 0 0 2 0 2 0 0 0 1 1 1 0 0 1 0 0 0 1 2 0 2 2 0 0 0 0 0 0 0 0 0 0 0 0 1 1 0 1 0 0 0 0 1 1 1 0 1 1 1 0 0 1 0 0 1 0 0 0 1 1 0 0 1 0 0 0 2 1 2 0 0 0 1 0 2 0 0 2 1 0 0 1 1 0 1 1 1 1 2 0 0 0 1 0 1 0 1 0 0 2 0 0 0 1 0 0 1 1 1 0 0 0 1 0 0 0 1 2 0 2 0 0 0 2 0 0 1 1 1 1 0 0 0 1 1 1 1 2 0 0 2 0 1 0 0 0 2 2 2 1 1 0 0 0 0 0 0 0 1 1 1 0 0 1 0 0 2 0 0 0 0 0 0 0 2 0 0 1 0 0 1 0 1 0 0 0 1 0 0 0 1 1 0 0 1 0 1 1 0 2 0 0 0 2 0 0 0 0 2 0 2 0 1 2 0 0 0 1 2 0 1 2 1 0 1 1 2 0 2 1 1 0 1 2 2 1 1 0 0 0 0 0 0 2 0 0 1 0 0 0 2 2 0 2 0 0 2 2 1 1 1 1 1 0 2 0 0 0 1 0 1 0 1 1 0 0 2 0 0 0 0 0 0 1 1 0 0 1 0 0 0 0 0 0 1 1 0 1 0 0 0 2 2 0 1 0 0 0 0 1 1 0 0 1 0 0 1 0 1 2 2 2 0 2 0 0 0 0 0 0 0 2 0 0 0 2 0 2 0 0 0 0 2 0 1 1 1 0 1 0 2 0 0 0 0 1 1 2 2 1 2 0 2 0 1 0 1 0 1 1 1 0 2 0 2 0 0 0 1 1 0 0 0 2 2 1 0 2 1 0 0 1 0 0 1 1 0 2 1 1 2 1 1 0 0 2 0 0 0 0 0 0 0 0 0 0 0 0 0 2 0 0 0 0 0 1 1 1 0 0 2 0 0 0 0 0 0 0 0 0 0 0 0
87 1 2 0 0 0 1 2 0 0 0 1 1 2 0 2 0 0 0 1 0 0 0 1 0 0 2 2 1 2 2 0 2 1 1 0 1 2 0 2 2 0 0 0 1 0 0 0 2 1 0 0 0 0 2 2 1 0 0 0 2 2 1 0 1 1 1 0 1 1 0 1 2 0 2 2 2 0 1 0 0 1 0 0 0 0 0 0 0 2 0 1 0 2 1 0 1 0 0 2 2 0 0 0 2 0 2 2 0 0 0 2 1 2 1 2 2 0 1 2 2 0 2 0 0 0 2 0 2 0 0 0 0 0 1 0 2 1 1 1 0 1 0 0 0 0 2 0 0 0 0 0 0 0 0 0 0 2 1 0 2 0 0 0 1 2 1 1 1 2 0 0 1 1 0 0 1 1 0 1 0 1 0 0 0 0 0 0 0 2 0 2 1 1 1 1 2 2 0 1 1 0 1 0 1 2 1 1 0 0 2 0 1 0 2 2 0 1 0 0 1 1 1 1 1 0 0 0 1 2 0 0 0 0 0 0 0 2 0 1 1 0 2 0 1 1 0 0 0 0 0 0 0 0 0 0 1 0 0 0 0 0 1 1 1 0 1 0 2 0 0 0 0 0 0 0 0 1 2 0 1 0 2 0 2 0 0 2 0 2 0 0 0 0 1 0 1 0 0 0 0 0 2 1 0 0 0 1 0 0 0 1 0 2 2 0 1 1 0 0 2 2 2 1 0 0 0 2 1 1 1 1 2 1 0 0 0 2 0 1 1 1 2 2 0 0 2 1 2 1 1 0 1 0 1 0 0 0 0 0 1 1 0 0 0 0 1 1 2 1 1 1 2 1 0 1 0 1 1 0 1 2 0 0 0 1 0 0 0 1 1 1 1 0 2 1 1 1 0 0 0 0 0 2 2 1 0 1 1 0 0 0 0 0 1 1 0 0 1 0 1 1 0 1 2 2 1 0 1 1 0 0 0 1 1 0 1 1 1 0 2 0 0 0 2 1 0 0 1 0 0 0 0 2 0 0 0 2 0 2 2 0 1 1 0 1 1 2 0 0 0 0 1 1 1 1 1 1 0 0 0 0 0 0 2 1 0 1 2 0 0 0 1 0 1 0 1 1 1 2 1 1 1 0 0 1 2 2 0 0 0 1 0 0 1 1 0 1 0 2 2 0 0 0 1 1 1 0 0 1 0 1 1 1 1 0 1 0 2 2 1 1 0 0 0 0 1 1 1 1 0 0 0 0 1 2 1 1 1 0 0 0 1 0 1 1 0 2 0 2 0 0 0 0 0 0 2 1 0 1 2 0 1 0 0 1 0 1 1 1 0 0 0 1 1 0 1 1 0 1 1 1 2 2 0 2 0 1 0 0 0 0 0 1 0 1 0 0 0 0 2 2 0 0 0 0 1 0 0 0 0 0 1 2 0 0 2 1 0 1 1 2 0 1 1 1 1 1 0 1 0 2 0 1 0 2 0 0 2 0 0 0 1 1 1 1 1 2 1 1 0 0 0 0 2 0 0 0 1 1 0 0 2 2 2 2 0 1 2 0 0 0 1 0 0 1 2 0 0 2 1 0 0 1 1 2 1 2 2 1 0 0 0 1 1 1 0 1 1 1 0 0 0 0 0 1 0 1 1 1 0 0 0 2 0 1 0 0 0 1 0 1 0 0 0 0 0 0 0 1 1 1 0 1 0 1 0 0 2 1 0 1 0 0 0 1 1 0 0 2 0 0 1 0 0 1 0 0 0 0 2 2 0 0 0 2 0 2 1 2 0 2 2 1 1 1 0 0 0 2 0 0 1 0 1 1 1 0 1 1 1 0 0 2 2 2 2 0 1 1 1 1 0 2 0 0 0 1 0 1 0 1 2 0 0 1 0 1 2 1 1 0 0 0 0 0 0 0 0 1 0 0 0 1 0 1 2 0 1 1 1 1 0 0 0 1 0 1 2 0 1 1 0 0 0 0 0 0 1 1 1 0 2 0 0 0 0 1 1 0 0 1 0 1 1 0 1 0 0 0 0 2 0 0 0 0 2 1 0 1 0 0 1 1 2 0 0 0 2 1 1 1 0 1 2 2 0 0 0 0 0 1 0 1 0 0 0 1 1 0 0 0 2 1 0 0 0 0 1 0 0 0 1 0 1 0 1 1 0 0 2 0 0 0 0 2 2 0 1 0 0 0 1 1 0 1 1 1 2 0 0 0 1 1 0 1 1 0 0 1 1 1 0 1 0 0 0 0 0 0 1 1
88 1 1 1 0 0 1 1 0 1 0 0 0 0 0 0 0 0 1 2 0 0 0 1 0 0 0 1 2 1 1 1 1 1 0 0 2 2 0 0 0 1 1 0 2 1 0 0 2 0 0 0 0 0 2 2 1 1 2 0 1 2 0 0 0 0 2 0 0 0 0 1 2 0 2 1 1 0 1 1 1 2 0 1 2 0 0 0 0 2 0 0 1 1 1 0 0 2 0 1 1 0 1 0 1 0 1 0 2 0 0 2 1 2 2 2 2 0 1 2 2 0 1 1 1 1 0 1 2 1 0 0 0 0 0 0 0 0 0 0 1 1 0 1 0 0 0 0 0 0 0 1 0 0 0 1 1 2 0 1 1 1 0 0 0 1 1 2 0 0 2 0 1 2 1 0 2 0 0 1 0 0 0 1 2 2 1 2 0 0 0 2 1 1 2 1 1 1 0 0 0 0 0 1 1 2 2 2 0 0 1 1 1 0 2 1 1 0 1 0 0 0 2 2 0 0 0 0 1 1 0 0 2 0 2 2 0 2 0 1 0 1 2 1 2 2 0 0 0 0 0 0 0 0 0 0 2 0 0 0 0 0 0 0 0 0 0 0 2 2 0 2 0 0 0 0 0 1 2 0 1 0 2 2 2 0 2 1 0 2 1 1 1 0 2 0 0 1 0 1 0 0 1 1 0 0 0 0 0 0 0 1 0 2 2 0 0 0 2 2 0 0 0 0 1 0 1 2 0 0 2 0 0 1 0 0 0 0 0 0 1 1 2 1 0 0 1 0 0 0 0 2 0 0 1 0 0 0 0 2 2 0 1 0 1 0 0 2 2 0 2 0 0 2 0 0 0 1 1 1 2 0 0 0 0 1 0 0 0 1 0 0 1 0 2 1 2 0 1 1 0 1 0 2 1 1 1 1 0 2 1 1 0 0 1 0 1 1 0 0 0 2 1 0 0 1 1 0 1 0 1 0 0 0 0 0 1 1 1 1 1 0 0 1 0 2 2 1 1 2 0 0 2 2 0 0 0 2 1 1 2 0 0 0 1 2 1 1 0 1 1 1 0 0 0 1 0 1 0 1 0 0 0 0 2 1 0 1 2 1 0 0 0 2 0 0 0 2 2 2 0 0 2 1 0 1 2 2 1 0 0 2 0 0 2 0 0 2 0 2 0 0 0 0 1 0 0 0 0 2 0 0 0 0 0 1 1 0 1 1 0 1 0 1 1 2 1 0 2 2 0 1 0 0 1 0 0 0 1 1 1 0 0 1 0 0 0 1 0 1 0 2 1 0 1 0 1 0 0 1 2 0 1 0 1 0 1 1 0 0 1 1 1 0 0 0 0 1 0 2 0 1 1 1 0 1 1 1 0 0 2 0 0 1 1 0 0 1 0 1 0 1 0 0 0 0 2 1 0 0 0 0 0 1 0 0 2 0 0 0 0 0 0 1 1 2 2 0 0 0 0 0 0 0 0 1 0 1 1 0 0 0 0 0 0 1 0 2 2 1 0 0 2 0 0 0 2 0 1 1 0 0 2 0 0 1 1 2 2 0 1 1 0 0 1 0 1 0 0 2 0 1 0 1 2 1 1 1 1 0 1 1 0 0 1 2 0 1 1 1 0 1 0 1 1 2 1 2 2 2 1 1 1 2 0 0 0 0 0 2 1 0 0 0 0 1 0 0 0 0 0 0 1 0 0 0 1 0 1 0 0 0 2 0 0 0 0 2 0 2 0 1 0 0 0 0 0 0 1 0 2 2 1 1 1 1 0 2 2 2 0 0 2 1 1 1 1 0 0 1 0 0 0 0 2 1 1 0 0 2 2 0 0 1 1 2 2 0 2 2 1 2 0 2 0 0 0 2 0 0 0 2 2 1 0 1 1 0 1 0 0 0 0 0 1 0 0 1 0 0 0 0 0 2 2 0 0 1 0 0 2 2 1 0 0 1 2 0 0 0 0 1 1 1 0 0 0 1 1 2 2 0 2 1 0 1 0 1 0 0 2 0 1 0 2 0 1 0 1 0 0 2 0 0 0 1 1 1 0 0 0 0 0 0 0 2 2 1 2 1 0 1 1 0 0 0 1 2 1 1 0 2 0 2 0 0 0 0 2 2 0 0 1 1 0 1 1 0 0 0 1 0 1 1 1 0 1 0 0 1 1 0 0 0 1 0 0 0 0 0 0 0 0 0 0 1 1 0 1 0 0 0 0 0 0 0 1 0 0 2 0 0 0 0 0 0 0 0 0 0 0 1
89 0 0 2 0 0 1 1 1 1 0 0 1 1 0 0 0 0 0 0 1 1 0 2 1 1 0 2 0 2 2 1 2 2 1 0 1 2 1 0 0 1 0 0 2 0 2 0 0 2 0 1 0 1 0 0 0 0 0 1 0 0 0 0 0 0 2 0 0 0 0 2 2 1 2 1 1 0 1 0 0 1 0 1 1 0 0 0 0 2 0 0 0 2 1 0 0 1 1 1 0 1 0 1 1 0 1 2 1 1 0 1 1 2 1 2 2 0 0 2 2 0 2 0 0 0 1 1 1 0 0 0 1 0 0 0 0 0 1 1 0 2 0 0 0 0 0 0 0 0 0 1 0 0 0 0 0 2 1 0 0 0 1 0 2 2 1 0 0 2 0 0 1 0 1 1 1 1 0 1 0 1 0 1 1 1 1 2 1 0 1 2 0 1 2 1 1 2 0 0 0 0 0 0 0 2 1 1 0 0 0 2 1 0 0 2 0 0 0 0 0 0 2 2 0 1 1 1 0 2 0 1 0 1 1 0 1 2 0 2 0 0 2 0 1 2 0 0 0 0 0 0 0 1 0 0 2 0 0 0 0 0 0 0 0 0 0 1 1 0 0 0 1 1 0 2 1 1 1 0 1 0 1 1 2 0 1 1 0 2 2 0 1 0 2 0 0 2 2 0 1 0 2 1 0 0 1 0 0 0 0 1 0 2 2 0 2 1 1 1 1 1 1 0 0 0 0 0 1 1 2 1 0 1 0 1 1 1 0 0 0 0 1 2 1 0 1 1 1 1 1 1 0 1 1 1 1 0 0 0 1 1 1 0 1 0 1 1 2 1 1 1 1 1 1 0 0 0 0 0 0 0 0 1 0 1 0 0 0 0 0 0 2 0 2 2 2 0 1 1 0 1 0 1 1 1 0 2 0 1 0 0 0 0 0 2 0 1 0 0 1 2 0 0 0 2 0 0 1 0 2 0 2 1 1 0 0 0 0 0 2 0 1 1 1 2 2 1 2 1 0 0 0 2 0 0 0 2 0 2 2 0 1 1 0 1 1 2 0 0 0 0 0 0 1 0 1 1 0 0 1 1 0 0 2 0 0 2 2 2 0 0 2 1 2 0 0 0 0 2 2 0 2 1 0 1 2 1 1 0 0 1 0 1 1 1 0 2 0 0 0 2 2 2 0 0 0 1 1 1 1 0 1 0 1 0 0 0 1 2 1 2 0 1 1 0 1 0 2 2 0 0 0 0 0 1 0 0 1 1 1 0 2 0 2 2 0 0 0 0 0 1 0 0 0 0 1 0 0 0 2 0 2 0 2 0 0 0 0 0 0 0 0 0 0 0 0 0 0 0 0 1 0 1 0 2 1 2 0 2 0 0 0 0 0 0 0 2 2 0 0 2 0 0 0 0 0 1 0 0 0 0 0 2 0 0 2 0 0 0 0 0 0 1 1 2 2 1 2 0 0 1 0 0 0 2 0 0 2 0 0 0 1 2 2 2 1 2 0 1 0 1 0 0 1 0 1 0 2 0 0 0 1 0 0 1 0 1 1 0 0 0 0 0 0 0 0 0 0 2 1 0 0 1 2 1 2 2 2 0 0 0 0 0 0 0 0 1 1 1 0 0 0 1 0 2 1 0 0 0 0 0 0 2 0 0 0 0 0 2 0 2 0 0 1 0 0 1 0 2 2 1 0 0 0 0 1 2 2 2 2 1 0 0 0 1 2 2 0 2 0 1 1 1 1 1 1 0 2 2 2 1 0 1 2 2 0 2 1 1 1 1 2 2 1 0 0 0 0 1 0 0 0 0 2 0 2 0 1 1 2 0 1 1 1 2 2 0 2 2 2 2 0 0 0 0 0 1 0 0 0 2 2 0 0 0 0 0 1 0 0 0 1 0 0 1 1 0 0 1 0 0 0 2 2 0 0 0 1 0 2 2 0 0 1 0 0 1 2 1 1 0 0 1 0 1 0 2 1 1 0 1 2 0 0 1 0 0 1 0 1 1 1 2 2 0 2 0 0 1 1 2 0 0 2 0 2 0 0 0 0 0 0 0 2 1 1 1 1 0 0 1 0 1 0 0 0 1 1 0 1 1 0 0 0 1 0 1 1 0 0 0 1 2 1 0 0 0 0 1 1 0 2 0 1 1 1 1 1 1 2 0 0 0 2 0 0 0 0 0 0 0 0 0 0 1 2 0 2 0 0 0 1 1 0 2 1 0 0 2 0 0 0 0 0 0 0 1 1 0 2 0
90 0 2 1 0 0 0 2 1 0 0 0 0 1 0 1 0 0 0 2 1 1 0 1 0 0 0 1 1 1 1 2 2 2 0 0 1 2 0 0 0 1 0 0 2 0 1 0 2 1 0 1 1 1 1 1 0 1 1 1 0 0 1 1 0 0 1 1 0 0 0 0 2 0 2 2 2 0 1 0 1 2 0 1 2 0 0 0 0 1 0 0 1 1 0 0 0 1 0 1 2 1 1 0 1 0 1 2 0 0 0 2 0 1 1 1 1 0 0 2 2 0 1 1 0 1 1 0 1 0 1 1 0 0 1 1 0 0 0 0 1 1 1 1 0 0 0 0 1 1 0 0 0 1 1 0 0 2 0 1 1 0 0 1 1 2 1 1 0 1 1 1 2 1 1 0 2 1 1 1 0 1 0 0 0 0 0 1 1 2 0 2 0 0 2 0 2 2 0 0 0 0 0 1 1 1 1 2 0 0 1 0 0 0 1 2 1 0 2 1 1 1 2 1 1 0 0 1 1 0 0 0 0 0 0 0 0 2 0 0 0 0 2 0 1 2 0 0 0 0 0 0 0 0 0 0 0 1 0 1 1 1 0 1 0 0 0 0 1 0 0 2 0 1 0 0 0 1 0 0 0 0 2 2 2 0 2 1 0 2 0 0 1 0 1 0 0 1 1 1 0 0 2 1 1 0 1 0 0 0 0 2 0 2 2 0 2 1 0 0 2 1 1 1 1 0 1 1 1 2 1 1 0 1 0 0 0 2 1 0 0 0 0 0 1 2 0 1 1 1 1 1 1 0 1 0 0 0 0 2 2 0 1 0 1 0 2 0 1 1 1 1 1 2 0 0 0 0 0 0 0 2 0 0 0 0 0 0 0 0 0 0 0 0 2 0 0 1 1 1 0 1 0 1 1 0 0 0 0 1 0 0 0 0 1 0 0 1 0 0 0 2 1 1 0 2 0 0 2 1 1 1 0 1 1 0 0 2 1 1 2 0 0 0 1 2 2 0 1 0 1 1 1 2 2 1 1 1 1 1 0 0 0 1 1 2 2 2 0 0 1 1 0 0 1 1 0 2 0 0 1 0 1 1 2 1 0 0 1 0 1 1 0 2 0 0 2 1 1 2 1 0 2 2 0 0 2 1 0 0 0 0 0 0 0 1 0 2 0 1 1 1 1 1 0 1 1 0 0 2 0 0 0 0 0 0 2 0 2 2 1 2 0 0 0 1 0 1 1 1 0 0 0 0 1 2 1 0 1 0 0 0 1 0 0 0 1 0 1 0 0 1 0 0 0 0 1 1 0 2 2 0 1 0 0 1 1 1 0 0 0 0 0 0 0 0 0 1 0 1 1 2 0 2 0 2 0 1 0 2 1 0 0 1 0 0 0 1 1 0 0 1 0 0 0 0 2 1 0 0 0 0 0 2 0 0 2 2 1 0 0 0 0 1 0 1 1 2 0 0 0 1 1 1 1 2 0 0 1 0 0 0 1 1 1 1 2 2 0 1 0 1 1 0 0 1 1 0 2 0 0 1 2 0 0 0 2 1 2 0 1 1 0 1 1 0 1 1 0 1 0 0 0 1 1 2 1 1 1 1 0 0 1 0 0 1 1 1 1 1 0 0 0 1 1 2 1 0 0 0 0 0 1 2 0 0 0 0 1 1 0 0 0 0 0 1 0 0 0 0 0 0 0 0 0 1 0 0 1 0 0 0 0 0 0 1 1 0 0 2 0 0 0 1 1 0 1 0 1 1 2 1 2 0 0 0 2 2 2 2 0 0 2 1 1 0 0 1 1 0 0 0 0 0 2 2 0 0 0 2 2 0 0 1 1 1 1 0 1 1 1 1 0 2 0 0 0 1 1 0 0 1 2 1 0 1 1 0 0 0 0 1 0 0 0 0 0 0 0 0 0 0 0 1 1 0 1 0 0 0 0 1 0 0 0 1 1 0 2 0 0 0 1 0 0 0 0 0 1 2 2 0 2 0 0 0 1 0 0 1 0 0 0 2 2 0 2 0 0 1 0 1 0 0 1 1 0 0 0 0 0 0 0 0 0 1 1 0 1 1 0 1 0 1 2 2 0 0 0 0 1 1 0 1 0 0 0 2 2 0 0 1 2 1 0 0 2 0 0 0 1 0 2 1 2 0 1 1 1 1 2 0 0 1 0 2 2 1 2 1 0 0 1 1 0 0 0 0 2 0 0 0 1 1 0 0 0 0 1 2 0 0 0 0 0 1 0 0 0 0 0 2
91 0 0 2 0 1 1 2 1 0 1 1 0 0 0 0 0 0 0 1 0 0 0 0 0 0 2 2 1 2 2 1 2 1 0 0 1 2 0 0 0 1 0 0 0 0 0 0 1 1 0 0 0 0 2 0 0 1 1 2 0 1 2 2 0 0 1 0 0 0 0 1 1 0 1 2 2 0 2 0 0 2 0 1 2 1 1 1 1 1 1 1 0 2 0 0 0 1 1 2 1 0 0 1 2 0 2 1 1 0 0 2 1 1 0 0 0 1 2 0 0 2 0 2 0 2 0 1 1 1 0 1 0 0 0 0 0 0 0 0 0 2 1 0 0 0 1 0 0 0 0 2 0 0 0 0 0 2 0 0 1 1 2 0 1 1 2 0 1 2 0 0 1 1 1 0 2 0 0 0 0 1 0 0 1 1 0 1 0 1 0 2 0 1 1 0 0 2 0 0 0 1 0 0 1 2 0 1 1 0 2 2 1 0 2 2 2 1 1 1 1 1 1 1 0 0 0 0 0 1 0 0 0 0 0 0 0 2 0 1 1 0 2 0 2 2 0 0 1 1 1 1 1 0 0 0 0 0 0 0 0 0 0 0 0 0 1 0 1 0 0 2 1 1 0 0 0 0 1 0 0 1 1 0 0 0 0 0 0 1 1 2 1 0 1 0 0 2 0 1 0 0 2 0 0 0 0 0 1 0 1 1 0 1 1 0 1 1 0 0 1 1 1 0 1 0 1 2 1 1 1 2 2 1 0 0 0 2 1 1 1 1 2 2 2 0 0 0 1 1 1 0 1 0 0 0 1 0 0 1 1 0 0 1 0 2 0 1 2 1 1 1 1 2 0 1 0 2 2 1 1 1 0 0 1 1 0 0 0 1 0 0 0 0 2 0 0 0 1 1 1 0 0 2 2 1 0 2 0 1 0 0 0 0 1 1 0 0 0 0 1 2 1 2 2 2 1 0 2 1 1 0 0 0 0 0 2 1 0 0 1 0 0 0 0 1 2 1 1 2 0 0 1 1 1 0 1 2 1 2 2 0 1 1 0 1 1 2 0 1 0 0 2 2 2 0 2 2 0 2 0 0 1 1 2 0 0 0 1 0 2 1 0 1 0 0 0 2 2 1 0 0 1 1 0 1 1 1 1 0 1 0 0 1 0 2 0 2 0 2 0 0 1 1 0 1 0 1 1 1 1 0 0 0 0 1 1 0 2 2 1 1 0 0 0 0 0 1 1 1 0 0 0 0 0 0 0 0 1 1 1 0 1 0 1 1 0 0 0 0 0 1 1 0 0 0 0 0 0 1 1 1 2 0 2 0 1 1 1 1 0 0 0 0 1 0 0 0 0 0 0 2 2 0 0 0 0 1 0 0 0 0 0 2 0 2 0 1 0 0 2 2 0 1 0 0 2 1 0 0 0 2 1 2 0 0 2 1 0 0 0 0 0 2 0 1 1 0 1 0 0 0 1 0 1 1 0 1 2 0 0 0 2 1 1 1 0 2 0 1 0 0 0 2 0 0 0 0 0 2 1 1 2 1 1 2 0 1 2 0 0 0 0 2 1 1 2 0 0 2 0 1 0 1 1 2 1 1 1 0 1 0 0 1 0 0 0 1 0 0 1 0 1 0 0 2 0 0 0 0 0 0 0 2 0 1 1 0 0 2 0 1 0 0 1 0 0 1 0 1 1 1 0 0 0 1 0 0 1 0 0 0 1 1 0 1 0 0 0 1 0 1 2 0 0 0 1 0 0 1 1 1 2 0 1 1 1 2 2 1 1 0 2 2 2 0 1 1 0 0 0 0 1 0 1 0 0 0 1 1 1 0 1 0 0 2 1 0 1 1 0 1 0 2 0 0 0 2 0 0 0 2 2 0 0 1 1 0 1 1 0 0 2 0 0 0 0 0 0 1 0 0 0 2 2 0 0 0 0 0 1 1 0 0 0 0 0 0 1 0 1 1 2 0 0 1 0 1 2 2 1 1 2 0 0 0 1 0 0 0 1 0 0 1 1 0 1 0 0 1 0 1 0 0 1 2 0 2 1 1 1 0 0 0 0 2 2 0 1 0 0 1 0 2 1 1 2 0 0 0 0 0 0 1 0 0 1 1 1 0 0 0 2 2 2 0 0 2 0 1 0 0 2 1 0 0 1 0 0 1 1 0 0 0 1 0 0 0 2 1 1 0 0 0 1 0 1 0 1 0 0 0 0 0 0 0 0 0 0 2 0 1 0 0 0 0 0 1 2 0 1 0
92 1 1 2 0 1 1 0 0 2 0 0 0 1 0 1 0 0 0 1 1 1 0 0 0 0 1 2 0 2 1 1 2 2 0 0 1 1 0 0 0 1 0 0 0 1 1 0 2 0 0 0 1 1 0 0 0 1 2 0 2 2 0 0 2 1 1 0 0 0 0 1 2 1 2 2 2 0 0 0 0 0 0 1 1 0 0 0 0 1 0 1 1 1 1 0 0 2 1 2 1 0 0 0 2 2 2 1 1 0 0 2 1 2 0 2 2 0 1 1 1 1 1 1 0 1 1 1 1 0 1 1 0 0 1 1 1 0 0 0 0 2 0 0 0 0 1 0 0 0 0 1 0 0 0 0 0 0 0 0 0 0 0 1 1 1 0 0 0 0 2 1 1 1 0 0 2 0 0 0 0 0 0 2 2 2 2 1 0 0 1 1 0 0 2 0 1 1 0 0 0 0 0 0 1 0 2 1 1 0 1 0 1 0 1 2 1 1 1 0 2 2 2 2 0 2 2 0 0 1 1 0 1 1 1 1 0 2 0 1 0 0 2 0 1 1 0 0 1 1 1 1 1 0 0 0 2 0 0 0 0 0 0 0 1 0 0 0 2 1 0 0 2 2 0 1 0 0 2 0 0 0 2 0 1 1 0 2 0 2 0 0 0 0 2 0 1 1 1 0 1 0 2 0 0 0 0 0 1 0 1 0 0 2 2 0 0 0 0 0 1 1 1 1 0 0 2 2 0 0 0 2 0 2 0 0 0 2 1 1 1 1 1 1 0 0 1 0 2 1 1 0 0 1 1 1 1 1 0 1 1 0 0 0 0 0 2 1 1 0 2 0 1 2 0 1 0 0 0 0 2 0 1 1 1 1 0 0 0 1 0 0 0 0 2 0 0 1 0 1 0 1 0 0 0 0 0 0 1 0 0 0 0 0 1 0 0 0 0 0 0 1 0 1 1 2 1 0 1 0 2 0 0 1 0 0 1 0 0 0 1 0 0 0 1 2 2 1 1 1 0 0 1 2 1 1 0 2 0 1 1 0 0 0 0 1 0 1 0 1 0 0 2 2 1 1 0 2 0 1 1 1 1 1 1 2 1 0 1 1 1 1 1 2 1 0 0 1 1 1 1 1 1 1 0 1 1 1 0 0 0 2 0 0 0 2 0 1 0 2 1 0 2 1 0 1 1 1 1 1 1 0 1 1 1 0 1 0 0 1 1 1 0 0 0 0 0 0 2 2 0 0 0 0 0 2 0 0 0 1 1 0 1 0 0 0 0 1 1 1 0 0 0 0 0 0 2 1 0 2 1 0 1 0 0 1 0 2 0 0 1 0 0 0 1 0 1 0 0 0 0 2 0 2 0 2 1 2 0 1 0 0 0 0 2 1 0 1 0 1 1 2 0 0 0 1 1 0 0 0 1 0 0 2 0 1 2 2 0 0 0 2 0 0 2 1 1 1 1 0 0 1 0 0 0 2 0 1 0 1 1 0 2 2 2 2 1 2 0 1 1 1 0 1 0 0 0 0 2 0 0 0 2 0 0 1 2 2 1 1 0 0 0 0 1 0 1 0 0 1 0 0 0 1 1 2 2 1 1 0 0 0 0 0 0 1 0 1 2 1 0 0 0 0 0 1 0 0 0 0 0 0 0 2 0 1 0 0 1 1 0 0 0 0 1 0 0 0 0 0 0 0 1 0 1 2 0 0 2 0 0 0 0 0 0 2 2 2 0 2 1 1 2 1 2 0 2 0 1 0 2 2 2 0 2 2 0 2 2 1 1 0 2 1 1 1 0 0 0 1 0 0 0 0 1 1 2 0 1 1 2 0 1 0 0 1 2 0 1 1 1 1 0 2 0 0 0 1 0 1 0 1 2 0 0 0 0 2 2 0 0 0 1 0 0 1 1 0 0 1 0 0 0 1 0 1 2 0 0 0 1 2 0 0 1 0 2 1 2 1 1 0 1 0 0 0 0 1 2 2 1 1 1 0 0 1 1 1 0 0 1 0 0 1 2 1 1 0 0 0 0 1 0 0 1 1 1 1 0 1 0 0 0 0 1 1 2 0 2 0 1 1 0 1 2 2 1 0 1 0 1 1 0 2 0 1 1 0 1 1 0 2 1 2 1 0 0 1 0 0 2 0 1 0 1 0 1 1 0 1 1 1 0 0 0 2 2 1 2 0 1 0 0 0 0 0 0 0 1 0 0 0 0 0 0 0 0 0 0 1 0 0 1 0 0 0 0 0 0 0 0 0
93 1 1 1 0 0 1 2 0 0 0 2 0 2 1 1 0 0 0 2 1 1 0 0 0 0 2 2 0 2 1 2 2 1 1 0 2 2 0 2 2 0 0 0 1 1 1 0 1 1 0 0 0 0 2 1 1 1 1 1 1 1 1 0 0 0 1 1 1 1 0 2 2 0 1 2 2 0 2 0 2 1 0 1 1 0 0 0 0 2 0 0 1 1 2 0 0 1 1 1 0 0 0 0 1 1 1 2 0 0 0 1 1 2 1 2 1 0 1 1 1 0 1 1 0 1 1 0 2 0 0 0 0 0 1 0 0 0 0 1 0 2 0 0 0 0 0 0 0 0 0 1 0 1 0 0 0 2 1 0 1 0 0 1 1 1 1 0 1 1 1 2 0 1 1 0 2 0 1 1 0 1 2 0 2 0 0 1 0 1 0 1 1 1 2 1 0 1 0 2 2 0 0 0 0 2 0 0 2 1 2 1 1 0 2 2 1 0 2 1 0 0 2 0 1 1 1 0 0 0 0 0 1 1 1 0 1 2 0 0 0 1 2 2 2 2 0 0 0 0 0 0 0 0 0 0 0 0 0 0 0 0 0 1 0 0 0 0 0 0 0 2 0 1 0 0 0 2 2 0 2 0 2 1 2 0 0 1 0 1 1 1 0 0 2 0 1 0 0 0 0 0 2 1 1 0 0 0 1 0 1 1 0 0 0 0 2 0 0 0 1 1 1 0 0 0 0 0 1 1 2 1 0 2 0 0 0 1 0 0 0 0 1 1 0 0 1 0 1 1 1 1 1 0 1 0 0 0 0 1 1 0 1 0 1 0 1 2 2 0 2 0 0 2 0 1 0 1 1 0 2 1 0 1 0 0 0 1 1 0 0 0 2 0 2 2 2 1 1 0 0 0 0 1 1 1 0 0 0 1 0 0 0 1 0 0 1 0 1 0 0 1 1 1 0 2 0 0 0 0 0 0 0 0 1 1 0 0 0 0 2 0 0 2 0 0 2 1 1 1 0 0 1 1 2 1 1 1 0 1 1 0 0 0 1 1 1 2 0 1 1 2 1 1 0 1 0 2 0 0 1 0 1 1 2 0 0 0 1 0 1 1 0 0 1 0 1 1 1 1 1 0 2 1 0 1 2 0 0 0 0 2 0 0 1 1 0 2 0 0 0 2 1 1 1 0 0 1 1 2 0 1 0 0 0 0 0 0 0 1 1 1 1 0 0 0 2 1 1 1 0 0 0 0 1 1 1 0 1 0 0 0 1 0 1 1 1 0 0 0 0 0 1 0 1 0 2 1 0 1 2 0 1 0 1 0 0 1 0 0 0 0 0 0 0 0 0 1 0 0 0 2 1 1 0 1 1 0 0 1 1 0 0 0 2 0 1 1 1 0 1 1 0 1 0 0 1 1 0 0 0 0 0 2 0 0 2 0 0 2 0 0 0 1 1 0 1 0 1 1 0 0 1 0 2 2 0 1 0 1 1 0 1 2 2 2 0 1 1 0 0 0 1 0 0 0 1 0 2 1 0 0 2 2 1 1 1 1 1 2 0 0 1 0 1 0 2 0 0 1 0 0 1 0 2 1 1 2 0 0 1 1 0 0 0 0 1 1 1 1 0 1 1 0 0 2 0 1 1 0 0 0 0 2 0 1 0 0 1 1 0 0 0 0 2 0 1 1 0 0 0 0 0 0 0 1 0 0 2 0 0 1 1 1 0 0 1 1 0 1 1 0 2 0 0 0 0 0 2 2 1 0 2 0 0 2 0 2 1 1 0 1 2 2 2 0 0 1 1 0 0 0 0 0 1 0 0 1 0 0 0 0 2 0 0 2 2 0 2 2 2 1 0 2 0 0 0 1 1 1 0 0 2 0 0 1 0 1 1 0 0 0 1 0 0 1 1 1 1 0 0 1 0 2 1 1 1 0 0 0 1 1 0 0 0 0 1 2 1 0 0 0 0 1 0 1 0 2 1 1 0 1 0 0 0 1 0 0 1 0 0 0 1 1 1 0 2 0 0 1 0 2 0 0 2 2 0 0 2 2 1 0 0 1 2 0 0 2 1 1 0 2 0 0 1 1 1 0 0 1 0 1 0 1 0 0 1 0 0 0 0 1 2 1 0 2 2 0 0 0 0 0 1 1 1 0 1 1 1 1 2 0 0 0 0 0 0 0 2 0 0 1 0 0 0 0 1 0 0 0 0 0 1 1 0 0 0 0 0 1 0 0 1 0 0 0 0 0 0 0 0 0
94 0 2 1 0 0 1 2 1 0 0 1 1 1 0 2 0 0 0 1 1 1 0 0 0 0 0 2 0 2 2 0 0 0 2 0 2 1 1 0 0 1 1 0 2 0 0 0 1 1 0 0 0 1 1 1 0 0 0 0 1 1 2 2 0 1 1 2 0 0 0 1 2 0 1 2 1 0 2 0 2 1 0 0 2 0 0 1 1 2 1 1 1 0 0 0 0 0 0 0 1 0 0 0 2 2 2 1 1 1 0 1 2 2 1 2 2 0 0 2 2 0 1 1 0 1 1 1 2 1 1 1 0 0 0 0 0 0 0 0 0 2 0 0 0 0 1 0 0 0 0 1 0 0 1 0 0 1 1 0 0 1 0 2 1 1 1 0 0 1 1 0 1 2 2 0 2 0 0 0 0 1 0 1 1 1 1 2 0 0 1 2 0 0 1 0 0 0 0 0 0 0 0 1 1 1 1 1 1 0 2 1 0 0 1 2 0 1 0 0 1 1 2 2 0 1 1 0 0 1 1 0 0 0 0 0 0 2 0 1 0 1 0 0 0 0 0 0 0 0 0 0 0 0 0 0 0 0 0 0 0 0 1 1 1 1 0 0 1 1 0 1 0 0 0 0 0 1 1 0 0 0 2 1 2 0 2 2 0 2 1 1 1 0 2 0 1 0 1 0 0 0 1 0 0 0 0 0 1 0 1 1 0 1 1 0 2 0 1 1 0 0 1 1 1 0 1 2 0 1 1 1 2 2 0 1 1 1 0 0 1 1 1 2 1 0 1 0 2 1 1 0 0 1 1 1 1 1 1 1 1 0 2 0 2 0 0 1 1 0 2 0 1 1 1 0 0 1 1 0 1 2 0 0 1 2 0 1 1 0 0 0 1 0 1 0 0 1 0 1 0 1 0 2 2 0 0 0 0 2 0 0 0 0 1 0 0 0 0 0 0 2 2 2 0 1 0 0 1 0 2 0 0 0 0 0 0 1 1 0 0 0 0 0 1 1 1 1 2 1 0 0 1 2 1 1 0 2 0 2 2 0 0 0 0 0 0 1 0 1 0 0 0 0 1 0 1 2 0 0 1 0 0 0 1 1 1 1 2 1 0 0 2 0 0 0 1 1 1 1 1 1 2 1 0 1 1 1 1 0 1 0 0 0 1 1 1 2 0 1 1 1 0 0 1 0 0 1 1 1 1 0 0 0 0 0 1 0 2 2 0 1 0 0 0 0 2 0 2 2 0 0 0 0 1 2 1 2 1 1 0 0 0 0 0 0 1 0 0 0 0 0 1 0 1 0 1 2 0 2 2 0 2 0 2 0 1 0 0 0 0 0 0 0 0 0 0 0 0 0 0 2 0 2 0 2 2 0 0 0 0 0 0 2 0 1 0 0 0 0 2 2 0 0 0 2 0 1 0 0 0 1 0 0 0 1 2 0 0 1 0 1 0 2 0 1 1 1 0 0 0 2 0 1 0 2 0 1 1 0 0 0 2 1 1 2 1 2 1 1 1 0 2 0 0 0 0 0 2 0 0 0 2 0 0 0 2 0 1 0 0 0 1 0 1 0 1 0 0 1 0 0 0 0 1 1 2 1 2 0 0 0 1 0 1 1 0 0 0 0 0 0 0 1 0 1 0 0 0 0 0 0 0 2 0 0 0 0 1 1 0 0 0 1 1 1 0 0 0 0 0 0 0 0 0 0 1 0 2 0 0 0 2 0 0 0 1 1 0 2 0 0 2 0 0 1 1 0 0 0 2 2 1 1 0 0 1 2 2 1 1 0 2 0 0 0 0 0 0 0 0 0 1 0 1 1 1 0 1 1 1 0 0 1 1 2 1 0 2 2 2 1 0 2 0 0 0 1 0 0 0 2 2 1 0 0 0 0 0 0 0 0 0 0 0 0 0 0 0 0 0 0 0 2 1 0 1 0 0 0 1 2 0 0 1 0 2 1 2 0 1 0 0 0 0 0 0 2 0 0 0 2 2 0 0 0 0 1 2 0 1 1 0 2 1 0 2 0 1 0 0 1 1 0 1 2 0 0 2 2 1 0 0 0 1 1 1 1 1 1 0 1 0 1 0 1 1 2 1 1 0 2 0 1 0 0 0 1 2 0 0 1 2 2 1 1 2 1 0 0 1 0 2 1 0 0 1 1 2 0 0 2 0 0 1 1 1 0 1 0 0 0 1 1 0 0 0 0 2 0 0 0 0 0 1 1 0 0 0 2 0 0 0 0 0 1 0 0 0 0 0 0
95 0 1 2 1 0 2 0 0 1 0 1 0 1 0 1 0 0 0 1 0 0 0 2 1 1 1 1 1 2 2 0 1 1 1 1 1 0 0 0 0 2 1 0 1 0 1 0 1 1 1 1 0 0 2 0 1 0 0 2 0 1 1 1 0 0 1 0 0 1 1 2 2 0 1 2 2 0 0 1 1 2 0 1 1 0 0 2 2 2 0 1 0 2 2 0 0 1 0 1 1 0 0 0 2 0 2 2 0 0 0 2 0 2 0 2 2 0 1 2 2 0 2 0 0 1 1 0 2 0 0 0 0 0 1 1 1 0 0 0 1 1 0 0 0 0 0 0 1 1 0 1 1 0 0 1 0 1 0 0 1 1 0 1 1 2 0 1 0 0 1 0 1 2 1 0 2 1 0 1 0 1 0 1 1 1 1 2 1 1 0 2 0 0 1 0 1 2 0 2 2 0 0 0 1 1 2 1 1 0 2 0 0 0 1 2 0 1 0 0 1 1 2 2 1 0 0 0 0 0 0 0 0 0 0 0 0 2 0 0 1 1 2 1 2 2 0 0 0 0 0 0 0 0 0 0 0 1 0 1 1 1 0 1 1 0 0 0 1 0 0 2 1 1 1 2 0 2 2 0 2 0 2 2 2 0 1 0 0 1 1 2 1 0 2 0 1 1 1 0 0 0 2 1 1 0 0 0 0 0 0 2 0 2 2 0 1 0 0 0 1 1 1 0 2 0 2 1 2 2 2 0 1 1 0 0 0 2 0 0 0 0 1 2 1 0 1 0 1 1 1 1 0 1 0 1 1 0 0 1 1 0 2 0 2 1 0 1 1 0 2 0 0 2 0 0 0 0 0 0 0 1 0 0 1 0 0 0 0 0 0 0 1 1 2 1 1 0 1 1 0 1 0 1 1 1 0 1 0 0 0 0 0 0 1 0 1 0 0 0 0 0 0 2 1 2 1 0 0 0 0 0 0 1 1 1 0 1 0 0 1 0 0 0 2 2 2 0 0 1 0 0 0 2 0 0 0 0 0 0 0 0 1 1 0 2 2 1 0 1 1 1 0 0 2 0 2 2 0 1 1 1 1 1 1 2 1 1 1 1 0 0 1 1 0 0 1 2 2 1 0 0 2 2 0 0 1 0 0 0 0 2 0 0 1 1 1 2 0 1 1 1 0 0 2 0 0 0 0 2 0 2 0 0 0 0 0 0 1 1 0 2 0 1 1 0 1 1 1 1 0 0 0 0 2 2 2 2 1 1 0 0 0 0 0 0 0 0 1 1 0 0 0 0 0 0 1 1 0 1 2 0 1 0 0 0 0 1 0 0 1 1 1 0 0 0 0 0 0 0 0 2 0 1 1 2 0 2 0 2 1 0 0 0 2 0 0 0 0 0 2 2 0 1 0 0 2 1 0 0 0 0 0 0 1 1 1 0 1 0 1 2 0 2 0 2 2 1 2 0 0 1 0 1 0 1 0 0 2 0 0 0 1 2 2 2 1 2 0 1 0 1 0 0 0 1 1 0 1 1 0 1 2 1 1 2 1 1 1 1 0 0 1 0 0 1 2 0 0 2 0 0 0 1 0 2 1 2 2 0 0 0 0 0 0 1 0 1 2 1 0 0 0 0 0 0 0 0 0 0 0 0 0 1 0 0 0 0 1 1 0 0 0 0 1 0 1 1 0 1 0 1 0 0 0 0 0 0 2 0 0 0 2 0 0 0 1 1 0 1 0 0 1 0 0 0 1 0 2 2 0 0 0 0 1 2 0 2 1 1 1 1 2 2 2 0 0 1 0 1 0 0 0 0 2 2 1 0 1 1 2 0 1 1 1 2 2 1 2 2 1 2 0 2 1 0 0 2 0 0 0 2 2 0 0 0 0 0 0 0 0 0 0 0 0 0 0 0 0 2 0 0 0 2 1 1 1 1 1 1 0 1 0 0 0 1 1 0 2 0 0 0 1 0 0 0 0 2 2 1 1 0 2 0 0 0 1 1 1 0 1 0 2 0 1 0 2 0 1 0 0 2 0 0 0 0 1 1 0 1 1 0 0 0 1 1 2 0 1 0 1 0 0 1 2 2 0 1 0 0 0 1 0 1 0 0 0 0 0 0 0 1 1 1 0 0 0 0 0 0 1 0 2 0 0 0 0 0 0 1 0 1 0 0 1 1 1 0 1 0 0 0 0 0 1 1 1 1 1 0 0 1 0 0 0 0 0 0 1 2 0 0 0 1 1 0 0 1 1 0 0 0
96 1 1 1 0 0 0 0 0 2 0 0 0 1 0 1 0 0 0 2 0 0 0 0 0 0 1 1 1 1 1 1 0 2 0 0 2 0 0 0 0 1 0 1 1 0 0 0 2 0 0 0 1 0 0 1 0 0 1 0 1 2 2 2 0 0 0 0 0 0 0 2 0 0 0 2 1 0 0 1 0 2 0 0 2 1 2 1 1 2 1 2 1 1 1 0 0 1 1 1 0 1 0 0 2 0 2 2 0 0 0 1 0 1 0 1 0 0 0 1 1 0 2 0 0 0 1 2 2 2 1 1 0 0 0 0 0 0 0 0 2 1 0 0 0 0 0 0 0 0 0 0 0 0 0 0 0 2 0 1 2 1 0 2 2 2 2 1 1 1 1 2 0 2 2 0 1 0 0 1 0 1 0 1 1 1 1 1 1 2 0 2 1 1 2 1 1 2 0 0 0 0 0 0 1 2 1 0 0 0 1 1 1 0 2 2 0 1 2 1 1 1 1 0 2 0 0 0 0 1 1 0 0 0 0 0 0 2 0 1 0 0 1 0 0 0 0 0 1 1 0 0 0 0 0 0 0 1 0 1 1 1 1 2 0 0 0 0 1 0 0 1 0 0 0 1 1 1 0 0 0 1 1 0 2 1 0 2 0 2 1 1 0 1 1 1 1 0 0 0 1 0 2 0 0 0 0 1 1 1 1 0 0 1 1 0 2 2 0 0 2 2 2 1 0 0 0 2 0 0 2 1 1 0 0 0 0 0 0 1 0 2 2 2 0 0 2 0 2 1 1 0 1 0 0 0 1 0 0 1 1 0 1 0 1 1 0 1 1 0 2 0 1 2 0 1 0 0 0 0 2 0 0 0 0 1 0 0 0 0 2 2 1 0 2 1 1 2 0 0 0 0 0 2 1 0 1 1 0 2 0 0 0 0 0 0 1 0 0 0 0 2 0 2 0 2 1 2 2 1 0 2 0 1 1 1 0 0 0 0 2 0 0 0 2 1 1 0 0 0 0 0 1 2 1 0 0 1 0 0 0 0 1 1 0 1 1 2 0 0 1 1 0 0 1 1 1 1 1 1 1 0 1 1 1 1 1 1 1 1 1 1 0 0 0 0 0 1 1 1 1 1 2 2 0 0 2 0 1 0 1 0 0 0 2 0 0 2 0 1 1 1 0 1 1 0 0 1 1 1 0 0 2 1 2 0 0 0 0 0 1 2 0 0 0 2 1 2 0 0 0 0 0 0 0 0 0 1 1 1 0 0 0 1 0 0 0 1 0 1 0 1 1 1 2 0 2 0 0 1 1 1 1 1 1 1 0 1 0 0 1 1 1 0 1 0 0 0 0 0 0 2 1 2 0 2 0 1 0 1 1 0 0 1 1 1 1 1 0 1 0 1 0 1 0 0 2 2 0 0 0 0 1 2 0 2 2 0 0 0 1 1 0 1 0 1 2 1 1 0 1 2 0 0 0 2 0 1 1 0 0 0 1 1 1 2 0 1 0 0 0 1 1 0 0 0 2 0 2 1 0 0 2 0 0 2 1 1 2 0 0 0 0 1 1 0 1 0 0 1 0 1 0 0 0 2 1 2 2 0 0 0 0 0 0 0 0 0 0 0 0 1 0 0 0 0 0 1 1 1 1 1 0 2 0 0 0 0 0 0 0 0 0 1 1 0 0 0 0 1 1 1 1 1 1 0 0 0 1 0 0 0 1 0 0 0 1 2 0 2 1 0 1 1 1 1 2 0 0 0 2 2 0 1 1 2 0 2 1 1 1 1 2 1 0 0 0 0 0 0 1 0 0 0 2 1 0 0 2 0 1 0 0 2 2 2 2 1 2 1 0 1 0 2 0 0 0 2 1 0 1 2 2 1 0 1 1 0 0 0 0 0 0 0 0 0 0 0 0 1 0 0 0 2 1 0 1 0 0 0 0 1 0 0 1 1 1 0 1 0 0 0 1 0 0 1 0 1 1 2 1 1 2 0 0 0 0 1 0 0 2 0 0 1 1 0 1 0 1 0 0 1 0 0 1 1 1 1 1 1 0 0 1 1 2 0 1 0 2 2 0 2 0 0 0 1 1 1 0 1 0 2 1 2 1 0 0 1 1 0 0 0 1 1 0 1 1 0 0 0 1 0 1 1 2 0 2 1 1 1 2 0 0 0 1 2 2 0 2 0 0 0 0 0 0 0 0 0 1 0 0 0 2 2 0 1 1 0 0 2 1 1 0 1 0 0 0 1 1 0 0 0
97 0 1 1 0 1 1 1 0 2 0 0 0 2 0 2 0 1 1 2 1 1 0 1 0 0 1 0 0 2 1 0 1 0 2 0 2 1 0 2 2 0 0 1 1 0 0 0 1 2 0 1 0 0 2 1 0 0 1 0 1 2 1 1 0 0 1 1 0 1 1 1 2 0 2 1 0 0 0 1 1 2 0 0 2 0 0 0 0 1 0 0 2 2 0 0 0 0 0 1 1 0 0 0 2 2 2 0 2 1 0 1 1 2 1 2 2 0 0 1 1 1 1 1 1 0 0 1 2 0 1 1 0 0 0 0 0 0 0 0 0 2 0 0 0 0 0 0 0 0 0 0 0 0 0 0 0 1 1 0 0 1 0 0 0 1 1 0 0 1 1 0 1 1 1 0 2 0 0 1 0 2 0 1 0 0 0 1 0 1 0 1 0 0 1 1 0 2 0 0 0 0 0 0 1 1 2 1 1 1 2 0 2 0 2 2 0 0 0 0 0 0 2 1 1 2 1 0 1 1 0 0 0 0 0 0 0 2 0 1 0 0 2 1 2 2 0 0 1 1 1 1 1 1 1 1 1 0 0 0 0 0 0 0 0 0 1 0 2 1 0 2 1 1 1 1 0 1 1 0 0 0 1 0 1 0 1 0 0 2 2 2 0 0 1 0 0 1 0 1 0 1 1 1 1 0 0 0 0 0 0 1 0 2 2 0 2 0 1 1 0 0 2 0 0 0 1 1 1 2 2 0 0 0 0 0 0 1 0 1 1 2 2 2 1 1 1 0 1 1 1 0 0 0 2 0 0 0 0 2 2 0 0 0 0 0 0 1 1 1 1 1 1 2 1 1 0 1 1 1 1 1 0 0 0 1 0 0 0 1 0 0 0 0 2 1 1 1 0 0 0 1 0 2 1 0 1 2 0 2 0 0 0 0 1 1 0 0 2 0 0 0 1 0 0 2 0 0 2 0 2 0 0 0 1 1 0 0 0 0 1 0 1 0 1 1 1 0 2 2 0 0 1 2 1 0 1 2 0 2 2 0 0 0 0 0 0 2 0 0 1 1 0 0 1 0 1 1 0 0 1 1 2 2 1 1 1 2 2 0 0 0 1 1 1 0 0 2 2 2 0 0 2 1 0 1 2 1 1 0 0 1 1 0 1 0 0 2 0 1 1 1 0 0 0 1 0 1 1 1 1 0 2 1 1 0 1 0 2 2 1 0 0 0 0 1 0 0 2 2 0 0 0 1 1 1 0 1 0 2 1 0 0 0 0 0 2 1 0 1 0 2 1 0 0 0 2 0 0 1 1 0 1 1 1 1 0 1 0 0 0 0 0 1 1 0 1 0 0 1 0 2 2 0 1 1 1 1 0 2 1 0 0 0 1 0 1 1 1 0 0 1 0 0 0 0 2 1 0 0 0 0 1 0 0 1 1 0 1 0 1 2 0 2 0 0 1 0 1 0 0 1 0 1 0 2 0 0 2 0 0 0 0 2 2 2 1 2 0 1 0 0 1 0 0 1 1 0 1 1 0 2 2 0 0 2 0 1 2 0 0 0 0 0 0 0 1 0 0 1 0 0 0 1 1 2 2 2 2 1 0 0 0 0 0 1 0 1 1 1 0 0 0 0 0 1 0 1 0 0 0 0 0 2 0 0 1 0 0 1 0 0 0 0 1 1 0 1 0 1 1 1 0 0 0 0 0 0 1 0 0 0 2 0 0 0 1 1 0 1 0 1 1 1 1 0 2 0 2 2 1 0 0 1 2 2 1 1 1 1 1 1 2 2 2 1 0 0 1 0 0 0 0 0 2 2 1 0 1 1 2 0 0 2 2 2 2 0 2 2 2 1 0 2 0 0 0 2 2 0 0 1 2 1 0 2 0 0 1 0 0 0 1 0 0 1 1 1 0 0 0 0 0 1 0 0 2 0 0 0 1 2 2 0 0 2 2 0 1 0 1 0 0 2 0 2 0 1 2 2 1 1 2 0 0 0 0 0 0 0 1 0 0 2 2 0 2 0 0 0 0 2 1 0 2 2 1 1 0 0 0 0 0 0 1 1 2 2 2 2 0 2 0 0 1 0 0 2 0 0 0 1 0 2 0 0 0 1 1 0 0 0 2 1 1 0 0 0 0 0 1 0 2 1 0 0 1 1 1 1 2 0 0 1 1 1 1 0 0 0 0 0 0 0 0 0 0 0 1 0 0 0 0 0 0 0 0 1 0 1 0 0 0 1 1 0 0 0 0 0 0 0
98 0 2 1 2 0 2 1 0 1 0 1 0 2 0 2 0 0 0 1 0 0 0 0 0 0 2 1 0 2 1 0 2 2 2 1 2 1 1 0 0 1 0 0 1 0 0 0 2 0 0 1 0 0 2 1 0 0 1 2 0 0 0 0 0 0 1 2 0 0 0 2 2 1 2 2 2 0 0 1 0 1 0 0 2 0 0 0 0 2 0 1 1 0 0 1 0 2 1 2 1 0 0 0 2 0 2 1 1 1 0 1 1 1 1 1 1 0 0 2 2 0 1 1 0 0 1 0 1 0 0 0 1 0 0 0 0 0 0 1 1 1 0 0 0 1 0 0 0 0 0 0 0 0 0 0 0 0 0 0 0 0 1 1 1 2 1 1 2 2 0 0 1 2 2 0 2 0 0 0 0 1 1 0 1 0 0 1 0 1 0 2 1 1 1 0 0 1 0 1 1 0 0 1 0 2 0 0 1 0 1 1 1 0 0 2 0 1 1 0 1 1 2 2 0 2 2 0 0 2 1 0 1 1 1 0 1 2 1 1 1 0 2 0 2 2 0 0 1 1 1 1 1 0 0 0 1 0 0 1 1 1 1 1 0 0 0 0 1 0 1 1 1 1 0 0 0 0 2 0 0 0 2 1 2 0 1 1 0 2 1 1 0 1 1 1 1 1 0 1 0 0 2 1 0 0 1 0 1 0 1 0 0 1 1 0 2 0 0 0 1 1 2 1 0 0 0 0 2 2 2 0 0 1 0 0 0 1 0 0 1 1 2 2 1 1 0 0 1 0 0 0 0 1 1 1 1 0 0 0 0 0 2 0 2 1 1 1 1 0 2 0 1 2 0 0 0 0 0 0 2 1 0 0 0 0 0 1 1 0 0 0 0 0 1 0 0 2 0 0 0 1 0 1 1 1 0 0 0 2 0 0 0 0 1 0 1 0 0 0 0 1 0 0 0 1 0 0 2 0 2 0 0 1 1 1 0 1 0 0 2 0 1 1 0 2 2 1 1 2 0 0 1 2 1 1 0 0 0 0 1 0 0 1 0 1 1 2 0 0 0 0 0 0 1 1 0 2 1 1 1 0 1 1 2 0 0 0 2 0 0 0 1 2 1 0 0 1 1 2 2 2 2 2 0 0 2 0 0 0 0 2 0 1 0 1 0 1 0 2 2 0 0 0 0 2 1 0 0 2 0 0 0 0 0 0 1 0 1 2 1 1 0 0 0 0 1 1 1 2 0 0 0 0 1 1 1 0 0 1 0 1 0 0 0 0 0 1 1 1 0 1 1 0 1 0 2 1 0 1 2 0 1 0 1 0 1 0 0 0 0 0 0 0 1 0 0 1 1 0 0 1 0 2 0 2 2 0 0 1 0 0 0 1 1 1 0 1 0 1 1 2 0 0 0 0 2 1 0 0 0 0 0 0 0 1 2 0 0 2 0 0 0 2 0 0 0 1 1 0 0 1 0 0 0 1 0 0 1 0 0 0 1 1 1 1 0 2 0 0 0 0 1 0 0 1 1 0 1 1 0 0 2 1 1 1 1 0 2 0 0 0 1 1 1 1 2 0 0 0 0 0 0 1 1 2 1 2 2 0 0 0 0 0 0 0 0 1 0 0 1 0 2 0 0 2 1 0 0 0 0 0 1 2 0 0 0 0 1 1 0 0 0 0 0 1 0 0 0 1 1 1 0 0 1 1 0 0 2 0 0 0 0 0 0 1 1 0 0 2 0 0 2 0 0 1 1 0 2 1 2 1 2 0 0 2 0 2 2 0 1 0 2 2 1 0 0 0 0 0 0 0 0 0 2 0 1 0 0 2 2 0 0 1 1 1 1 0 1 1 1 1 0 2 0 0 0 0 1 1 0 0 2 0 0 2 1 0 1 0 1 1 2 0 0 1 1 0 0 0 0 0 0 2 2 0 0 0 0 1 1 1 1 0 0 2 1 0 0 0 0 0 1 0 0 1 0 0 0 0 0 0 2 0 0 0 1 1 0 1 1 0 0 1 1 0 1 0 0 0 0 2 0 0 2 2 1 1 0 1 1 0 1 1 1 0 0 1 1 1 0 1 0 1 0 1 1 1 0 1 0 1 0 2 0 0 0 0 2 2 0 1 1 2 0 0 1 0 0 0 1 1 0 1 2 0 2 2 2 2 2 0 0 0 2 0 0 0 1 0 0 0 0 0 0 1 1 0 1 0 0 0 1 1 0 1 0 1 0 1 0 0 0 0 0 1 0 0 0 0 0 0
99 1 1 1 0 0 0 2 0 2 0 0 0 2 0 2 0 0 1 2 1 1 0 0 0 0 0 2 0 2 2 1 0 1 0 0 2 1 0 1 0 1 0 0 0 0 1 0 0 1 0 2 1 0 1 0 0 0 1 0 1 2 1 0 0 0 1 0 0 1 1 1 2 0 1 2 2 0 2 0 0 1 1 0 1 0 0 1 1 2 1 2 1 1 0 0 0 1 0 2 2 0 0 0 2 0 2 2 0 0 0 1 1 2 2 2 2 0 0 2 2 0 2 0 0 0 2 1 1 1 1 1 0 0 1 1 1 0 1 0 1 1 1 0 0 0 0 1 2 2 0 0 0 0 0 0 0 0 0 0 1 0 0 1 0 0 1 0 0 1 1 0 1 0 0 0 2 0 0 2 0 2 1 1 2 1 1 0 0 1 0 1 1 1 2 1 1 1 0 0 0 0 0 1 1 1 1 0 0 0 2 1 1 0 1 2 1 2 1 1 1 1 1 2 1 0 0 0 1 2 0 0 1 0 0 0 0 2 0 1 0 0 2 0 0 0 0 0 0 0 0 0 0 0 0 0 1 1 0 1 1 1 0 1 0 0 0 0 1 0 1 0 1 1 0 0 1 2 1 0 1 1 2 0 2 0 0 1 0 2 2 1 0 1 0 0 0 1 0 1 0 1 1 0 0 0 0 0 0 0 0 1 0 1 1 0 2 1 0 0 2 1 0 0 0 0 0 0 1 1 1 1 0 2 0 0 0 0 0 0 0 0 2 2 1 0 1 1 2 1 1 0 0 2 0 2 2 0 0 2 2 0 1 0 1 0 1 1 1 0 2 0 2 0 1 0 0 1 0 1 2 2 0 0 0 0 0 0 0 0 0 0 0 0 2 0 1 0 0 0 0 0 0 2 2 1 0 0 0 2 0 0 1 1 0 0 0 0 0 2 0 0 1 0 1 2 0 0 1 1 0 1 0 1 0 0 0 0 0 0 1 0 0 1 1 2 1 2 2 2 0 0 0 2 0 0 0 2 0 1 2 0 0 0 1 2 1 2 0 0 0 0 0 0 0 1 0 1 0 0 0 0 1 1 1 1 1 0 1 1 1 1 1 0 0 0 0 0 0 2 2 2 1 0 2 0 2 0 0 0 0 1 0 1 0 1 0 2 0 2 1 0 0 0 0 1 0 0 0 2 0 2 1 0 1 0 1 0 1 1 0 1 0 1 0 2 0 0 2 2 0 0 0 0 1 1 0 2 0 0 0 0 1 0 0 0 0 0 0 0 0 1 1 0 1 0 1 0 0 1 1 1 1 1 1 1 0 0 0 0 1 1 0 0 2 0 2 1 1 0 0 1 0 2 0 2 0 1 0 2 0 0 0 1 1 0 0 2 1 0 0 1 0 1 0 0 2 1 0 0 1 0 0 1 0 0 2 0 0 1 0 0 0 2 0 2 2 1 1 0 0 1 0 0 0 1 0 0 1 1 1 1 0 0 0 0 1 2 1 1 0 1 0 1 1 0 0 0 1 1 0 0 2 0 0 1 2 0 2 0 0 0 1 0 0 1 1 0 0 1 0 1 0 1 1 1 2 2 2 1 0 0 0 1 0 1 0 1 1 1 0 0 0 0 0 1 0 2 1 1 1 1 0 2 0 1 1 0 0 0 0 0 1 0 0 1 0 0 0 2 2 2 1 0 1 1 0 0 0 0 0 0 1 1 0 1 1 1 0 1 0 1 1 1 1 0 2 0 0 1 0 0 1 1 1 1 1 1 1 2 0 1 2 2 2 1 0 0 0 0 0 0 1 0 2 1 1 0 1 1 1 0 1 1 1 2 2 0 2 2 2 2 0 2 0 0 0 1 0 0 0 2 2 1 0 0 0 0 1 0 0 1 0 0 0 0 0 0 1 0 0 1 0 2 2 0 0 0 0 0 2 2 0 0 0 0 1 0 1 0 0 1 1 0 0 0 0 1 2 2 2 0 2 0 0 0 0 1 0 0 2 0 1 1 2 0 2 1 0 0 0 2 1 0 2 1 0 1 1 1 1 0 1 1 1 1 1 0 1 0 0 1 0 0 1 1 1 1 0 0 1 1 0 2 0 0 0 0 1 1 0 0 1 0 0 0 0 0 0 1 1 0 2 1 1 0 0 0 0 0 2 0 0 0 1 2 2 0 1 0 0 0 0 0 0 1 2 0 2 0 0 0 0 0 0 0 0 0 0 2 0 0 0 0 0 1 1 0 0 0 1 0
100 0 2 1 1 0 1 2 0 0 0 1 1 1 0 1 0 0 1 1 1 1 0 2 0 0 0 2 0 1 1 1 2 2 2 0 2 1 1 0 0 1 0 0 1 0 0 0 2 0 0 0 2 0 0 0 1 1 2 0 2 2 2 2 1 1 2 0 0 0 0 0 1 0 1 1 1 0 2 0 0 2 1 0 1 0 1 0 0 2 0 2 2 2 1 0 0 0 0 2 2 0 0 0 2 0 2 1 1 1 0 1 1 1 1 1 1 0 0 2 2 0 0 2 0 1 0 0 2 0 0 0 0 0 0 0 0 0 0 0 0 2 1 0 0 0 0 0 0 0 1 0 0 0 0 0 0 1 0 1 1 1 0 1 1 2 0 1 1 1 1 1 2 2 2 0 2 0 1 0 0 1 0 1 1 1 1 2 0 0 0 1 0 0 2 0 2 1 0 0 0 0 0 1 1 0 2 1 0 0 1 2 1 0 2 2 0 1 2 1 1 1 2 1 1 2 1 0 0 1 0 0 1 0 1 1 0 2 0 1 0 0 0 0 1 1 0 0 0 0 0 0 0 0 1 0 0 0 1 1 0 0 0 1 1 0 0 0 1 0 0 1 1 1 1 0 0 1 1 0 1 0 1 0 2 1 1 2 1 2 0 1 1 0 1 0 0 0 0 0 0 0 1 1 0 0 0 1 0 0 0 1 0 2 2 0 1 1 0 0 1 1 0 0 0 0 1 1 0 0 1 2 0 2 0 0 0 1 0 0 1 1 1 1 1 0 1 0 1 0 0 1 0 1 1 1 1 0 0 2 2 0 2 0 2 1 0 1 2 1 1 1 0 2 0 1 0 0 0 0 1 1 0 0 0 1 0 1 1 0 0 0 1 0 2 2 2 0 0 0 0 0 0 2 2 0 0 0 0 2 0 0 0 0 0 0 2 0 0 0 0 0 0 1 0 1 0 0 1 1 0 0 1 2 1 0 1 1 1 1 2 0 1 0 1 0 1 0 0 2 0 0 0 1 1 0 1 1 0 1 0 0 1 1 0 1 1 2 0 0 0 0 1 1 0 1 0 1 0 0 1 0 1 1 2 0 0 0 2 2 0 0 0 1 2 0 0 1 1 2 1 1 2 2 0 0 2 1 0 0 0 1 0 0 0 1 1 2 0 1 1 1 1 1 0 1 1 0 0 1 0 1 2 1 2 0 1 0 0 0 0 0 0 1 1 1 0 2 0 0 0 0 0 0 1 0 0 0 1 0 0 0 1 0 1 1 1 0 0 0 0 1 2 0 2 0 2 1 0 1 2 0 0 0 0 0 0 0 0 0 1 0 0 0 0 0 0 0 0 0 0 2 1 2 0 2 2 0 0 1 0 0 0 0 1 1 0 1 1 0 1 0 0 0 0 0 2 1 0 0 1 0 0 1 1 1 1 2 0 0 0 0 0 1 1 1 1 1 0 0 0 1 0 1 0 1 0 0 0 0 0 0 2 2 2 2 1 2 0 0 0 2 1 1 0 0 0 0 2 0 0 2 2 1 1 0 1 2 2 0 1 1 0 1 1 0 1 0 0 2 0 1 0 2 1 2 1 2 2 1 1 1 0 1 1 1 0 0 0 0 0 1 1 0 0 2 1 1 1 1 1 1 0 2 0 0 1 0 0 0 0 0 1 0 1 0 0 0 0 0 0 0 0 0 0 0 0 0 2 0 0 0 2 0 1 0 0 1 0 1 1 0 2 1 1 0 1 0 1 1 1 1 0 0 0 1 0 0 0 2 0 2 2 1 1 1 0 0 0 1 0 0 1 0 1 1 1 0 0 2 2 0 2 0 0 2 2 0 2 2 1 2 0 2 0 0 0 2 2 0 2 2 2 1 0 1 0 1 1 0 0 0 0 0 0 0 0 0 0 1 0 0 0 1 1 0 1 1 1 0 2 2 0 0 0 0 0 0 2 0 0 0 2 1 0 1 1 1 1 1 1 0 1 0 0 1 1 0 0 0 2 0 1 1 1 0 2 0 1 0 0 1 0 1 2 2 0 0 1 0 0 0 0 0 0 2 2 2 1 2 0 2 0 2 2 0 2 1 0 1 0 1 0 1 0 1 0 1 2 1 0 1 2 1 0 0 2 1 1 0 0 0 1 0 2 1 2 1 1 1 2 0 0 1 1 1 1 0 1 0 0 0 0 0 0 0 0 1 2 0 0 0 0 1 0 0 0 0 0 2 1 1 0 0 0 1 0 2 2 0 0 0
101 1 0 2 0 1 1 2 0 1 0 0 0 0 0 0 0 0 1 1 1 0 0 0 0 0 1 1 0 2 1 0 0 0 2 0 1 1 0 0 0 2 0 2 2 1 0 0 1 1 1 2 0 1 1 1 0 1 1 1 1 1 1 0 1 1 2 1 0 0 0 1 2 0 2 2 2 0 0 1 0 1 0 2 2 0 0 1 1 2 0 1 0 1 0 0 0 0 0 2 2 0 1 0 2 1 2 1 1 1 0 1 0 2 2 2 2 0 2 1 1 0 1 1 1 1 0 1 2 1 0 0 0 0 0 0 0 0 1 0 1 0 0 0 0 0 0 0 1 1 0 1 1 0 0 0 0 0 1 0 1 1 0 0 0 2 2 1 0 1 1 0 0 1 2 0 2 1 0 1 0 0 0 1 2 2 1 2 0 0 1 2 0 0 2 1 1 2 0 0 0 1 1 0 1 0 2 1 1 0 2 1 0 0 2 2 0 0 1 0 1 1 2 1 1 1 0 0 0 1 1 0 1 1 0 0 0 2 0 1 0 0 2 0 1 1 1 0 0 0 0 0 0 0 0 0 1 0 0 0 0 0 0 0 0 0 0 1 2 0 0 1 1 1 1 1 0 1 2 0 0 0 2 1 1 0 1 0 0 2 2 2 0 0 2 0 1 0 0 0 0 1 2 1 0 0 0 1 0 0 0 1 0 2 2 0 2 0 2 2 0 0 2 2 1 0 1 2 1 1 2 1 2 2 0 1 1 1 0 1 1 1 1 0 1 0 1 1 1 1 1 1 0 0 2 0 0 0 0 1 1 0 0 1 0 0 0 1 1 0 2 0 1 2 0 1 0 1 1 0 1 2 0 0 0 0 0 0 0 0 0 0 0 0 2 1 2 2 0 0 0 0 0 2 1 0 1 0 0 2 0 0 0 0 0 1 0 0 1 0 1 1 0 0 0 1 0 0 2 0 2 0 0 1 0 0 0 0 0 0 2 0 0 2 0 0 2 1 1 0 1 0 1 2 1 1 0 2 0 2 1 0 0 0 2 2 2 2 0 0 1 1 0 0 0 0 0 1 0 1 1 0 1 1 1 2 1 0 1 0 1 1 1 2 2 0 1 1 1 2 1 1 2 1 1 0 2 2 2 0 0 2 0 0 1 1 0 2 0 1 1 1 1 1 0 1 1 0 0 1 0 1 2 0 1 0 2 0 1 1 1 1 0 0 0 0 2 0 2 2 0 0 0 0 0 0 0 2 1 0 0 0 1 1 0 0 0 2 1 1 1 2 1 0 0 0 2 0 0 1 1 1 1 0 1 0 0 2 1 1 0 0 1 0 0 0 1 0 0 1 0 2 2 1 0 1 0 0 0 1 1 0 0 0 2 0 0 1 1 0 0 1 0 1 0 1 1 1 0 0 1 0 0 2 0 0 2 1 0 0 0 0 0 1 1 1 0 1 1 0 0 2 0 2 0 2 0 1 0 1 1 0 1 1 1 2 0 2 0 1 0 1 1 1 0 0 1 0 1 2 0 0 2 0 0 1 1 1 2 1 0 0 1 0 1 0 1 0 0 2 1 0 0 0 1 1 1 1 1 1 1 0 0 0 0 2 0 1 1 1 0 0 0 1 1 2 1 0 0 0 0 0 0 2 0 1 0 0 0 0 0 0 0 1 1 0 0 0 0 0 0 0 0 0 0 0 0 0 2 1 0 1 1 0 1 0 0 2 0 2 0 0 2 0 0 0 1 0 1 1 1 1 0 1 1 2 0 1 1 2 0 1 2 1 1 1 0 1 0 1 0 0 0 1 1 1 1 0 0 2 2 0 0 0 0 1 1 1 1 1 0 1 0 2 0 0 0 1 0 1 0 1 1 1 0 0 0 0 2 0 2 0 1 0 1 0 0 0 1 0 0 1 0 2 1 0 0 0 0 1 0 2 0 0 0 0 0 0 2 0 0 0 1 0 0 0 0 0 2 2 2 0 2 0 0 0 0 1 0 0 2 0 0 2 2 0 2 0 0 1 0 1 1 0 2 2 0 1 0 0 0 0 1 1 1 1 1 0 2 0 1 1 1 1 1 1 1 0 0 0 0 2 0 0 0 0 0 2 2 0 0 2 1 0 0 1 1 0 0 0 1 1 2 1 0 0 0 0 0 1 1 0 0 1 1 1 1 0 1 0 0 1 0 0 1 1 1 0 2 0 0 0 1 1 0 0 0 0 1 2 0 1 0 1 1 0 0 0 0 0 0 0
102 0 0 2 0 1 2 0 0 1 0 0 0 0 0 0 0 0 0 1 0 0 1 0 0 0 1 1 1 2 1 0 1 1 1 0 1 1 0 2 2 0 2 0 2 0 0 0 1 2 0 1 1 1 0 0 0 1 1 2 0 1 2 0 0 0 1 0 0 0 0 1 2 0 2 1 1 0 2 0 2 2 0 0 1 0 0 0 0 2 0 1 0 2 1 0 1 1 1 1 1 0 0 0 2 0 2 1 1 0 0 1 0 0 0 0 0 0 1 1 1 0 1 1 0 1 1 0 0 0 0 0 0 0 0 0 0 0 0 0 0 2 0 0 0 0 0 0 2 1 1 0 1 0 0 1 1 1 0 1 1 1 0 0 0 2 2 1 2 2 0 0 1 1 0 0 2 1 0 1 0 1 0 2 1 1 2 1 0 1 0 1 1 1 2 1 2 2 0 1 1 0 0 0 1 1 2 0 2 0 2 0 1 0 2 2 0 0 1 0 0 0 2 2 0 2 2 1 0 0 0 0 0 1 1 0 1 2 0 1 0 0 2 2 2 2 0 0 0 0 0 0 0 0 0 0 2 0 0 1 1 1 0 1 1 0 1 1 1 0 0 1 1 1 0 1 0 1 1 0 1 1 0 0 0 0 0 2 0 2 2 0 1 0 1 0 0 2 0 2 0 0 2 1 1 0 1 0 0 0 0 0 0 1 1 0 2 0 0 0 0 0 0 0 0 0 0 0 1 1 1 2 1 0 0 0 0 0 0 0 0 0 2 1 1 0 2 0 1 0 0 1 1 0 0 1 1 0 0 1 1 0 1 1 1 1 0 1 1 0 2 0 2 2 0 1 0 0 0 0 1 1 0 1 0 1 0 0 0 1 0 0 1 1 2 2 2 1 1 1 0 0 0 2 2 2 0 1 0 2 0 0 0 0 0 1 0 0 0 2 0 0 0 0 0 1 0 0 1 2 0 1 0 0 0 0 1 1 1 1 2 0 0 0 1 1 1 2 2 0 0 0 1 1 2 1 1 2 1 1 2 1 0 0 0 0 0 1 0 1 0 0 1 1 1 1 0 1 0 0 0 0 1 1 1 2 1 0 1 0 1 1 2 2 1 0 0 0 0 2 2 2 2 2 0 2 0 1 1 0 0 2 0 0 0 2 0 2 0 2 1 0 0 0 0 1 1 0 0 1 0 0 0 0 0 0 2 0 0 1 0 2 1 0 0 0 1 2 1 1 0 0 0 0 0 1 0 1 1 1 1 0 0 0 0 0 2 0 1 0 0 0 1 0 1 0 2 1 0 2 1 1 2 0 0 2 1 2 1 1 1 0 0 1 2 0 1 0 0 0 0 2 0 1 0 2 1 2 0 0 0 0 0 0 2 0 1 1 1 0 0 1 0 0 0 0 2 1 0 0 1 0 0 1 0 1 2 0 0 1 1 1 0 1 0 2 2 1 1 0 0 1 0 1 0 2 1 0 1 1 1 1 2 1 1 2 2 2 2 0 0 0 0 1 0 0 0 0 2 0 1 0 1 0 0 1 0 1 2 0 0 0 1 0 1 0 1 0 0 0 0 0 0 2 1 2 1 2 2 0 0 0 1 0 0 0 0 1 1 1 0 0 0 0 0 0 0 1 1 1 0 0 0 2 0 1 0 0 2 2 0 0 0 1 1 0 0 0 1 1 0 1 0 0 0 0 1 0 0 0 0 0 2 0 0 0 0 1 0 2 0 0 1 1 1 1 2 0 0 0 2 2 0 1 1 2 0 1 1 2 0 1 2 0 0 0 0 1 0 0 0 0 0 0 2 1 2 0 0 1 2 1 0 2 2 2 2 0 2 2 2 1 0 2 0 0 0 0 1 1 0 0 2 0 0 1 0 1 1 0 0 0 0 0 1 0 0 0 0 1 0 0 0 1 0 0 2 0 0 0 0 1 0 0 0 1 1 0 1 0 1 0 1 0 0 0 0 1 1 2 1 1 2 0 0 0 0 0 0 0 0 0 0 2 1 0 2 0 0 1 1 1 0 0 1 1 2 0 1 2 1 0 1 1 1 1 1 0 2 1 1 1 0 0 1 1 0 0 0 0 1 1 0 2 0 0 0 2 2 0 0 1 2 0 0 0 1 0 0 0 2 0 2 0 0 0 0 0 0 0 2 0 0 0 0 0 0 1 2 0 1 0 1 0 0 1 0 0 1 0 0 0 0 1 0 1 0 0 0 1 1 0 0 0 0 0 0 0 0 0 1 0
103 1 2 1 1 0 1 2 0 0 0 1 0 0 0 0 0 0 2 1 1 1 0 0 0 0 0 2 0 2 2 0 1 1 2 1 2 2 0 2 2 0 0 0 0 0 0 0 1 1 1 1 0 0 1 1 1 1 0 1 0 1 2 2 1 0 2 0 0 0 0 1 2 0 2 2 2 0 2 0 2 2 0 0 2 0 1 0 0 2 0 0 1 1 0 0 0 1 0 2 2 0 1 0 2 0 2 2 0 0 1 2 2 2 1 2 1 0 1 1 1 0 2 0 1 0 1 1 1 1 0 0 0 0 1 1 0 0 1 0 1 1 0 0 0 0 0 1 1 1 0 0 1 1 0 0 0 0 0 0 2 1 0 1 0 1 0 1 0 2 0 0 1 1 1 0 2 0 0 0 0 1 2 0 2 0 2 1 1 2 0 2 0 0 1 0 0 1 0 0 0 0 1 0 0 1 2 0 2 0 2 0 1 0 2 2 0 0 1 1 0 0 1 2 0 0 0 0 0 2 0 0 0 1 1 0 1 2 0 1 0 1 1 0 2 2 0 0 0 0 0 0 0 0 1 1 1 1 1 2 1 1 0 1 0 0 0 0 2 0 0 1 0 0 0 0 0 1 2 0 1 0 1 1 1 0 1 2 0 2 1 0 0 1 1 0 0 1 0 1 0 1 1 1 0 0 0 0 0 0 0 0 0 2 2 1 2 2 0 0 2 2 2 1 0 0 0 2 0 0 2 1 1 0 0 0 0 1 0 0 2 1 2 1 2 0 0 0 1 1 1 1 1 0 0 0 0 0 0 2 2 0 1 0 1 0 1 2 2 0 2 0 0 2 0 0 0 0 0 0 0 0 0 0 0 2 0 0 0 0 0 0 0 0 1 0 0 1 0 0 0 0 0 1 1 0 0 1 0 1 0 0 0 0 1 0 1 0 1 0 1 1 0 1 0 0 0 0 1 2 0 0 1 1 1 0 0 0 0 0 0 0 0 0 1 0 1 0 2 2 0 0 1 1 2 1 1 2 0 2 2 0 0 0 1 1 1 1 0 1 1 1 1 1 1 0 1 2 0 0 1 0 1 1 1 2 0 2 2 1 0 0 1 2 1 0 0 1 1 2 1 1 2 1 1 0 2 1 1 0 0 2 0 0 0 1 0 2 1 2 2 0 1 2 0 0 0 0 0 2 0 0 1 1 1 0 2 0 2 2 0 1 0 0 1 0 1 1 1 1 0 0 0 0 1 2 1 0 0 1 1 0 2 1 1 1 0 2 0 2 0 0 1 0 0 1 2 2 0 2 2 1 1 0 1 0 1 1 0 0 0 0 1 0 0 0 0 1 1 0 0 1 1 1 0 1 1 0 1 1 1 0 0 1 1 0 0 0 0 0 0 0 0 0 0 0 2 1 0 0 0 1 1 2 0 1 2 0 0 0 0 1 0 1 0 1 1 2 1 0 0 2 0 0 0 0 0 0 2 0 0 0 0 1 1 1 0 2 1 1 1 0 0 0 0 1 1 0 1 1 0 0 1 0 0 1 1 1 1 1 0 0 1 0 0 1 1 1 0 0 0 1 0 0 1 1 1 1 1 0 1 1 0 1 0 0 0 1 1 1 0 0 1 0 0 1 0 0 0 0 0 0 0 2 0 1 0 0 1 1 0 1 0 0 1 0 1 0 0 0 0 0 0 0 0 0 0 0 0 0 0 0 0 0 0 2 2 0 0 0 2 0 2 0 0 1 0 0 2 1 1 1 2 0 0 0 2 2 1 2 0 1 1 2 2 1 0 1 0 0 0 0 1 0 1 1 1 0 1 0 1 0 0 1 1 1 1 0 2 2 1 2 0 2 0 0 0 1 0 1 0 1 1 1 0 0 0 0 1 0 0 0 0 0 0 0 0 0 0 1 0 0 0 2 2 0 0 0 0 0 0 1 0 0 0 0 1 1 2 0 1 0 1 0 0 0 0 1 2 2 2 0 1 0 0 1 0 0 0 0 2 0 1 2 2 0 2 0 1 2 2 2 0 1 1 1 1 2 0 0 0 0 0 0 1 1 2 2 1 1 0 2 1 0 2 2 2 1 1 0 1 1 0 1 0 0 0 1 2 1 0 1 2 1 1 0 2 0 0 0 1 0 2 0 0 0 0 0 1 1 0 1 0 0 0 2 2 0 1 0 0 0 0 0 0 0 0 0 1 0 0 0 1 1 0 0 0 0 0 1 0 0 1 0 0 0 0 0 0 0 0 1
104 1 1 2 0 0 0 1 0 0 0 0 1 1 0 1 0 0 0 0 1 0 0 0 0 0 1 2 0 2 1 2 2 2 0 0 0 1 0 1 1 1 1 0 2 2 0 0 0 1 0 0 1 1 0 0 0 0 1 1 0 1 2 2 1 1 2 2 0 0 0 0 2 0 2 2 2 0 1 0 2 1 0 0 2 1 0 0 0 2 0 0 0 1 1 0 0 0 0 1 1 0 1 0 2 0 2 0 2 0 0 2 0 0 0 0 0 0 1 1 1 1 1 1 0 1 1 0 2 0 0 0 1 0 0 0 1 0 0 0 1 1 0 0 0 0 1 0 0 0 0 0 0 0 0 0 0 2 1 0 1 1 0 1 0 2 2 1 1 2 0 1 1 1 1 0 1 0 0 0 0 1 0 2 2 2 2 0 0 1 0 1 0 0 0 0 1 2 0 0 0 0 0 0 2 0 2 1 0 0 1 1 2 0 2 2 1 0 1 1 0 0 1 1 1 0 0 1 0 2 0 0 0 0 0 0 1 2 1 1 1 0 2 1 1 1 0 0 0 0 0 0 0 0 0 0 0 0 0 0 0 0 0 0 0 0 1 0 1 0 0 1 2 1 0 1 0 0 1 0 0 1 0 0 2 1 0 1 0 2 1 1 1 0 1 0 0 1 0 0 0 0 2 1 1 0 1 0 0 0 0 1 0 0 0 0 2 1 1 1 1 1 2 0 1 0 1 1 0 0 2 2 0 1 0 0 0 0 0 1 1 1 2 1 1 0 1 0 2 1 1 0 0 1 1 1 1 0 0 2 2 0 1 0 1 0 1 1 1 0 2 0 1 2 0 0 0 0 0 0 0 1 0 0 0 1 0 0 0 0 0 0 1 0 2 1 1 0 2 2 0 1 0 2 2 0 0 0 0 1 0 0 1 1 0 0 0 0 0 2 0 0 0 1 0 2 1 0 1 1 1 0 0 0 0 0 2 1 1 0 1 0 0 0 2 2 1 2 2 2 0 0 0 2 0 0 0 0 0 0 0 0 1 1 1 2 2 1 0 1 0 0 0 0 2 0 0 2 0 1 1 1 1 1 1 2 1 1 2 1 1 0 0 1 1 0 1 0 0 2 1 1 2 2 0 2 0 2 1 0 0 1 0 0 0 2 1 2 0 1 1 1 0 0 0 1 0 1 0 2 0 1 0 0 0 0 1 1 2 1 0 1 0 0 0 0 1 0 2 2 0 0 0 0 1 1 1 1 2 0 0 0 2 0 1 1 0 2 1 1 1 1 0 0 0 0 1 1 0 1 2 0 0 0 0 0 0 0 0 0 1 0 0 0 0 0 0 0 0 1 0 2 2 0 0 0 0 1 0 1 2 0 0 1 0 1 0 0 0 1 1 2 0 0 0 0 2 1 0 0 0 0 1 0 0 0 2 0 0 1 0 1 0 0 2 0 0 1 0 1 0 1 0 0 0 2 0 0 2 0 0 0 0 2 2 2 2 2 1 1 0 0 0 1 0 0 1 0 1 1 0 0 1 0 0 1 1 2 1 0 0 0 0 0 1 0 1 0 0 1 0 0 0 1 1 2 2 2 2 1 1 1 0 0 0 0 0 2 2 2 0 0 0 0 0 2 0 1 1 1 0 0 0 2 0 0 0 0 1 1 0 0 0 0 0 1 0 0 0 0 0 0 1 0 1 0 1 0 2 1 0 1 1 0 0 1 0 1 0 1 0 1 2 0 0 1 0 0 0 0 2 1 1 0 0 1 1 2 0 2 0 2 2 2 1 0 0 0 1 0 0 1 0 0 2 2 0 0 0 1 2 1 0 0 0 2 0 0 2 2 2 2 0 1 0 0 0 1 1 1 0 0 1 1 0 0 0 0 1 1 0 0 1 0 0 1 1 0 0 0 0 0 0 1 0 0 2 0 0 0 1 1 0 0 0 1 0 1 1 0 0 0 0 0 0 0 0 1 2 2 2 0 2 0 0 0 0 0 0 0 1 0 1 1 1 0 2 0 0 1 0 1 0 0 0 1 1 0 1 2 1 0 0 0 2 0 0 2 2 1 0 2 1 2 2 2 0 1 0 0 0 2 0 1 1 1 1 0 0 0 0 2 2 1 0 0 2 0 0 0 2 0 2 0 1 1 1 0 0 0 1 1 0 0 1 0 0 0 1 0 0 1 0 0 0 2 2 0 0 0 0 0 1 1 0 1 1 1 2 1 0 1 0 2 1 0 0 2 2 0 0 0
105 0 1 1 1 0 1 1 1 0 0 0 0 1 0 1 0 0 1 2 0 0 0 1 0 0 1 0 2 0 0 2 1 0 2 2 2 2 1 0 0 1 0 0 2 0 2 0 2 0 0 0 0 0 2 0 0 1 2 0 2 2 1 1 0 1 1 1 0 0 0 2 2 1 1 2 2 0 0 0 1 1 0 1 2 1 1 0 0 2 0 0 1 0 0 0 0 0 0 1 1 1 0 0 2 1 2 2 0 0 0 1 1 2 1 2 2 0 2 0 0 0 1 1 0 0 1 0 0 0 1 1 0 0 1 1 1 0 0 0 0 2 0 0 0 0 1 0 0 0 0 1 1 0 0 1 1 0 0 0 2 0 0 1 0 0 0 0 0 1 1 1 1 0 0 0 2 0 0 0 0 0 0 0 2 2 0 0 0 2 0 2 0 0 2 0 1 2 1 1 1 0 0 0 0 1 1 1 1 0 2 2 2 0 2 2 0 0 2 2 0 0 2 2 0 1 1 0 0 1 0 0 0 0 0 0 0 1 0 1 0 0 2 0 2 2 0 0 1 1 1 1 0 0 0 0 1 0 0 0 0 0 0 2 1 0 0 0 2 0 1 0 1 1 2 2 1 2 1 0 1 1 2 0 1 1 0 0 0 2 2 1 0 1 1 1 0 1 1 0 1 0 2 1 0 1 0 0 0 0 0 1 0 2 2 0 1 0 1 0 0 1 2 2 1 0 1 0 1 1 2 1 0 2 0 0 0 2 0 0 0 0 2 0 1 0 1 1 2 1 1 0 1 0 0 0 0 0 0 0 1 1 2 0 2 1 0 1 2 1 1 1 2 1 0 2 0 0 0 0 0 0 0 0 0 2 0 0 0 0 0 0 1 0 2 1 1 2 0 0 0 0 0 2 2 2 0 1 0 1 0 0 0 0 2 0 0 1 1 0 0 1 0 1 1 1 1 0 1 0 2 0 0 0 1 1 0 0 0 0 2 0 0 1 1 2 2 0 0 1 0 0 1 1 2 1 1 1 1 2 1 0 0 0 0 0 0 1 0 1 2 1 1 1 0 0 1 1 0 0 2 0 2 2 0 2 0 1 2 1 0 0 0 2 1 0 0 0 0 2 2 0 2 2 0 0 2 2 0 0 0 1 0 2 0 2 0 2 0 1 0 1 2 2 0 0 0 1 1 0 1 0 2 1 2 0 1 0 0 0 1 1 0 0 0 0 0 0 2 2 0 1 0 0 2 2 2 1 1 1 1 0 1 0 1 1 0 1 1 0 1 0 0 0 0 0 2 1 0 2 2 0 0 0 0 0 0 0 0 0 0 0 0 0 0 0 0 1 0 0 0 1 0 1 0 2 1 1 0 2 0 0 0 0 1 0 1 1 0 0 2 2 0 1 0 0 1 1 0 0 0 0 0 1 0 0 2 1 0 0 0 2 0 0 2 1 1 1 1 0 1 1 0 2 0 2 0 0 1 0 0 0 2 1 1 1 1 2 0 0 0 1 0 1 1 0 0 0 1 1 1 1 2 0 0 2 1 0 2 1 0 0 2 0 0 1 1 1 0 1 1 1 0 0 1 1 1 2 1 0 0 0 0 2 0 0 0 1 1 1 0 0 0 0 0 0 0 1 1 1 0 0 0 2 0 0 1 0 2 2 1 0 0 0 0 1 0 0 0 0 0 0 0 0 0 1 0 0 2 0 0 0 2 1 1 0 0 1 0 1 0 0 2 0 0 0 0 0 1 0 2 2 1 0 0 2 0 2 2 1 1 0 2 2 1 1 0 0 0 0 0 0 0 0 1 0 0 0 0 0 0 0 1 1 1 2 2 0 2 2 2 1 0 2 0 0 0 1 0 0 0 2 2 1 0 1 0 0 0 0 0 0 1 0 0 1 1 0 2 0 0 1 0 2 2 0 0 1 0 0 2 2 0 0 0 0 1 1 1 0 0 0 1 0 0 0 0 0 1 1 1 0 2 0 0 0 0 0 0 1 2 1 1 1 2 0 2 0 0 0 0 2 1 0 2 2 0 0 1 2 1 0 0 0 1 1 1 2 1 1 0 1 0 1 1 1 1 1 0 1 0 2 0 0 0 1 0 1 2 1 0 1 2 1 1 0 0 1 1 0 1 0 1 0 1 0 1 1 1 0 0 2 1 0 0 2 2 0 1 1 0 0 0 0 0 1 1 0 1 0 0 0 2 2 0 0 1 0 0 1 1 0 0 0 0 0 0 0 0 0 0 0
106 0 1 1 1 0 1 1 1 1 0 0 1 1 0 1 0 0 1 1 0 0 0 1 0 0 1 1 0 2 1 0 1 0 2 0 2 0 0 0 0 1 0 0 1 0 0 0 1 0 0 1 1 1 0 2 2 0 0 1 0 1 2 2 0 0 1 2 0 0 0 1 2 0 2 1 1 0 2 0 2 2 1 0 2 1 1 1 1 2 1 1 1 1 1 0 0 0 0 1 1 0 0 0 1 0 2 0 2 0 0 2 0 1 1 1 1 0 1 1 1 1 1 1 0 0 1 2 2 1 1 1 0 0 1 1 1 0 0 0 0 2 0 0 0 0 0 0 0 0 0 0 0 0 0 0 0 0 0 0 0 0 0 1 1 1 0 1 1 2 0 0 0 2 2 0 1 0 0 2 0 2 0 1 2 2 1 0 0 2 0 2 1 1 2 1 1 2 1 0 0 0 0 1 0 2 2 1 1 0 1 1 1 0 1 1 0 1 2 1 0 0 1 2 0 1 1 2 2 0 0 0 0 0 0 0 0 2 0 2 0 0 2 0 2 2 0 0 0 0 0 0 0 0 0 0 1 1 1 1 0 0 0 1 1 0 0 1 1 1 0 2 0 1 0 0 0 0 2 0 0 0 2 1 1 0 1 1 0 2 0 0 0 0 1 0 1 1 0 1 0 1 0 0 0 0 0 0 0 0 0 1 0 2 2 1 2 0 2 2 0 1 2 1 0 0 1 2 1 1 1 1 1 2 0 0 0 2 0 0 0 0 1 1 2 0 0 1 2 2 2 0 0 1 1 1 1 0 0 0 0 0 2 0 2 1 0 0 2 1 1 1 0 1 0 0 0 0 0 0 2 1 0 0 1 2 0 0 0 0 0 0 0 0 2 0 0 0 0 0 0 0 0 2 1 1 1 0 0 2 0 0 0 0 0 0 0 1 1 0 0 1 0 2 1 1 1 0 2 0 1 1 0 0 1 1 1 1 0 0 1 0 0 1 0 1 1 1 1 0 1 0 0 2 1 0 1 2 0 1 1 0 0 1 0 1 1 2 0 0 1 1 1 1 1 1 1 2 1 1 2 1 0 0 2 1 0 0 1 0 1 1 0 1 1 0 0 0 0 2 2 1 2 1 0 1 1 2 2 0 0 2 0 0 1 1 1 2 0 0 0 2 2 2 0 1 1 0 0 1 0 0 1 0 1 0 1 0 2 2 0 1 0 0 0 1 1 1 1 2 0 0 0 0 1 2 1 1 0 1 1 0 0 1 0 0 0 1 1 0 1 1 1 0 0 0 1 2 0 2 2 0 1 0 0 1 0 2 2 2 0 0 1 0 0 0 0 0 0 0 0 1 1 1 0 2 0 0 0 1 0 0 0 1 0 2 1 1 0 0 1 0 0 0 0 1 1 2 0 0 1 0 0 2 0 0 2 0 0 0 0 0 0 0 2 1 1 1 2 0 2 1 0 1 0 1 0 0 0 0 0 0 1 0 0 1 2 1 0 0 0 1 0 0 0 1 1 1 0 2 1 0 0 0 0 0 0 1 1 1 0 0 0 0 2 0 2 0 0 1 0 0 0 2 2 2 1 2 2 0 0 0 0 0 0 1 1 0 0 0 0 0 0 0 0 0 0 0 0 0 0 0 0 2 0 1 1 0 0 1 0 1 0 1 2 0 1 0 0 0 0 0 0 0 0 0 0 0 1 0 0 0 1 1 0 1 1 2 0 2 1 1 2 1 1 2 1 0 1 2 0 0 1 1 1 1 1 1 1 2 0 1 2 2 2 1 0 0 0 1 0 0 1 0 1 1 1 1 0 1 1 0 0 1 1 2 1 1 1 0 0 0 0 2 0 0 0 1 1 0 0 1 0 1 0 2 1 0 0 0 0 0 0 0 0 0 0 0 0 0 0 0 0 2 2 0 0 0 1 0 2 2 0 0 0 0 1 0 1 0 0 0 1 0 0 0 0 0 1 2 2 0 2 0 0 0 1 0 1 0 0 0 0 2 2 0 2 0 0 1 0 1 0 0 1 1 1 1 0 1 1 1 0 0 0 1 1 1 2 2 0 2 0 1 1 2 2 0 1 0 0 2 0 1 0 1 0 0 1 1 1 1 2 2 0 1 2 1 1 0 1 0 2 1 1 0 0 0 0 1 1 0 0 1 0 2 2 0 1 1 0 0 0 0 0 2 2 0 1 0 0 0 1 1 0 0 0 1 0 2 1 0 0 1 0 0 0 1 1 0 0 0
107 1 1 1 0 0 1 1 0 0 0 1 1 1 0 1 0 0 0 2 0 0 0 0 0 0 2 1 0 2 1 0 0 0 2 0 2 1 1 0 0 1 0 0 1 0 1 0 2 0 0 0 0 0 2 0 0 0 1 0 2 2 1 0 1 1 2 0 0 0 0 0 2 1 1 2 2 0 1 0 0 1 0 1 2 0 0 0 0 2 0 0 2 2 1 0 0 1 0 2 2 0 0 0 2 0 2 1 1 0 0 1 1 2 0 1 0 0 1 1 1 0 1 1 0 1 1 2 2 0 0 0 0 0 0 0 0 0 0 0 1 1 2 0 0 0 0 0 2 1 1 0 0 1 0 1 1 1 1 0 0 1 0 0 1 2 1 1 1 1 1 2 0 2 1 0 1 0 0 1 0 2 1 0 1 0 1 1 1 0 1 2 0 1 2 0 1 2 0 1 1 0 0 0 1 1 2 0 1 0 2 1 2 1 0 2 0 1 1 1 0 0 2 2 0 1 1 1 0 2 0 0 0 0 0 0 1 2 0 1 0 1 2 0 1 1 0 0 0 0 0 0 0 0 0 0 1 1 1 2 1 1 0 0 1 1 0 0 1 0 0 0 2 1 1 1 0 1 2 0 1 0 1 0 2 2 0 1 1 2 0 1 0 0 2 0 2 2 0 2 0 1 0 0 0 0 0 2 1 0 1 1 0 0 0 0 1 0 0 0 1 1 2 1 0 0 0 1 0 0 1 2 1 1 0 1 0 1 0 0 0 0 2 2 0 0 2 0 1 1 1 1 0 1 0 1 1 0 0 1 1 0 1 0 1 0 0 1 2 1 1 1 0 2 0 1 0 1 1 0 1 2 0 0 0 2 0 0 0 0 0 0 1 0 2 0 0 2 0 0 0 0 0 2 2 0 1 0 0 1 0 0 0 0 0 1 0 0 1 0 1 1 0 2 1 2 1 0 0 0 0 0 0 2 0 0 0 1 1 1 1 0 0 0 2 0 0 2 2 0 0 0 2 2 2 2 0 2 0 0 0 0 0 0 1 1 1 1 0 1 0 0 0 0 1 0 0 1 0 0 0 0 0 0 2 0 0 1 1 1 1 1 0 1 0 0 2 2 2 2 1 1 2 1 1 1 2 2 0 0 0 2 0 1 0 2 1 1 0 2 1 1 1 1 0 0 0 1 1 1 0 0 0 0 0 0 1 0 2 2 0 1 1 1 1 0 1 2 0 0 0 0 0 0 2 0 0 0 0 1 1 0 1 1 0 0 0 0 1 0 0 1 1 0 1 0 1 1 0 2 2 0 0 0 0 0 0 1 1 1 0 0 1 0 0 0 0 1 0 1 1 2 1 1 0 1 1 0 0 1 0 0 0 1 1 0 0 1 0 0 1 1 0 0 0 0 2 0 0 0 0 0 0 1 0 0 0 0 1 0 1 1 0 1 0 2 2 1 1 0 0 2 1 1 1 2 0 0 2 0 0 0 2 1 1 1 0 2 1 0 0 0 1 0 0 1 2 1 1 1 1 0 2 2 1 1 1 2 1 1 0 0 0 1 1 1 2 0 0 2 0 0 0 0 0 2 2 1 2 1 1 1 1 0 0 1 0 2 2 2 0 0 0 1 0 2 1 1 1 1 1 1 0 2 0 1 1 0 0 1 0 0 0 1 1 0 0 0 0 0 0 0 0 0 0 1 1 2 2 0 0 0 1 0 0 1 0 2 0 2 1 0 0 0 0 1 2 0 1 1 2 1 1 1 2 2 0 1 0 2 0 2 2 1 1 1 0 1 0 0 0 1 0 0 2 1 1 0 1 1 1 0 1 0 0 1 1 0 2 2 2 1 0 2 1 0 0 1 1 0 0 2 2 0 0 0 0 0 0 0 0 0 0 0 0 0 0 0 1 0 1 0 0 2 1 0 0 0 0 0 2 2 0 0 0 0 0 1 1 0 1 0 0 1 0 1 0 1 1 1 1 1 2 1 1 1 0 1 0 1 1 0 0 1 2 1 1 0 0 0 0 2 0 0 2 2 0 1 1 1 0 0 0 0 1 1 1 2 2 2 0 2 0 1 1 1 1 1 1 0 0 1 1 2 1 1 1 2 2 0 0 0 2 2 0 1 1 2 0 0 1 0 2 1 0 1 2 1 1 0 0 2 0 0 1 0 0 0 1 0 1 0 0 0 0 0 0 0 1 0 0 0 0 0 0 0 0 0 1 1 0 0 0 0 0 0 0 1 1 0 1 0
108 0 1 1 0 0 1 0 0 2 0 0 1 1 0 0 1 0 1 1 1 1 0 1 1 1 1 2 0 2 2 0 1 1 1 0 1 0 0 1 0 1 0 0 1 0 0 0 1 1 0 0 1 0 0 0 1 0 1 2 0 0 2 1 1 1 1 0 0 0 0 1 2 2 2 2 1 0 1 0 1 1 0 1 1 0 0 0 0 2 0 1 1 1 0 0 0 1 1 1 2 1 0 0 2 0 2 0 1 0 0 1 0 2 1 2 2 1 2 0 0 0 0 2 0 2 0 1 2 0 0 0 0 0 0 0 1 0 0 0 1 1 2 0 0 0 1 0 0 1 0 1 0 0 0 0 0 1 0 1 2 1 0 1 2 2 2 1 0 1 0 1 0 2 2 0 2 1 0 1 0 2 1 0 1 0 0 1 0 0 0 1 0 1 1 1 1 2 0 0 0 1 0 0 1 1 1 1 0 0 2 0 1 0 2 2 1 1 2 1 0 0 2 2 0 1 1 0 0 1 0 0 0 0 1 1 1 2 0 2 0 0 2 0 2 2 0 0 0 1 1 1 0 0 0 0 0 0 0 0 0 0 0 0 0 0 0 0 2 0 1 0 0 0 0 1 0 0 1 0 0 1 2 2 2 0 1 2 0 2 0 0 0 0 0 0 0 1 1 0 1 1 2 1 1 0 1 2 1 0 1 2 0 2 2 1 2 1 1 0 0 0 1 0 1 0 1 0 0 0 2 2 0 2 0 1 0 2 0 0 0 0 1 2 1 0 1 0 1 1 1 0 0 0 2 0 1 1 0 2 2 0 2 0 2 1 1 0 2 2 0 2 0 2 0 0 0 0 0 0 2 0 1 1 1 0 0 0 0 0 2 2 0 0 2 0 0 1 0 0 0 0 0 2 1 1 1 0 0 2 0 0 0 0 1 0 1 0 2 0 0 0 0 1 1 2 2 0 0 0 0 0 1 0 0 0 0 1 0 0 1 0 0 2 0 2 2 0 1 1 1 0 1 1 2 1 1 0 0 0 0 0 0 0 0 0 0 1 0 1 0 0 1 1 0 1 0 2 1 0 1 0 1 1 2 0 0 2 2 1 0 0 0 2 0 0 2 2 2 2 0 0 2 1 0 1 2 1 0 0 0 1 0 0 0 0 0 1 0 1 1 1 0 0 1 1 1 0 0 2 0 0 1 0 1 0 1 0 1 1 2 2 0 1 1 1 1 0 2 2 0 0 0 0 1 2 1 1 2 0 0 0 0 0 0 0 0 2 0 2 0 2 1 0 1 0 1 1 0 2 2 1 1 0 1 0 1 0 0 0 0 0 1 1 1 0 1 0 0 1 0 1 0 2 0 2 1 0 0 1 1 0 0 0 2 0 0 1 0 0 1 1 0 2 0 0 0 1 0 0 1 0 0 1 0 1 2 0 0 1 0 1 0 2 0 1 1 1 2 0 0 0 1 0 0 1 0 0 2 0 0 0 1 2 2 2 1 2 1 1 0 0 1 0 0 0 1 2 0 2 0 0 1 0 0 1 0 1 2 0 0 0 2 0 0 1 2 1 0 1 0 1 0 1 1 2 1 2 2 0 1 1 0 1 1 1 0 1 1 1 0 0 0 0 1 1 0 1 1 1 1 1 0 2 0 0 1 0 0 1 0 1 0 0 1 0 0 1 0 1 0 1 0 1 1 0 0 0 2 0 0 0 1 0 0 1 1 1 0 2 0 0 2 0 0 1 2 0 2 2 0 0 1 0 0 2 0 0 0 2 0 2 2 2 1 1 0 1 0 0 0 0 2 0 0 0 1 0 1 1 1 0 1 1 0 1 2 0 0 0 0 0 0 2 0 0 0 1 1 0 1 2 0 0 0 0 0 1 1 0 1 0 0 0 0 0 0 0 1 0 0 0 0 2 1 0 1 1 1 0 2 2 0 0 0 0 1 1 2 0 1 0 1 0 0 0 0 0 2 2 1 0 2 0 0 0 1 0 0 0 2 0 0 1 2 1 1 0 1 0 0 2 0 0 1 1 1 2 0 0 0 0 1 1 1 1 1 1 2 2 0 2 0 1 1 0 1 2 2 0 1 1 0 1 1 1 1 1 1 0 1 1 2 1 1 0 1 0 1 0 1 0 2 0 0 0 0 1 1 1 0 2 0 0 1 1 1 0 1 0 0 0 0 0 0 0 1 0 0 1 0 0 0 0 0 1 1 0 0 2 1 0 0 0 0 0 1 0 0 0 0 0
109 1 1 1 1 0 1 0 0 2 0 0 1 1 0 1 0 0 0 1 1 1 0 2 1 1 1 1 0 2 0 0 2 1 1 0 2 0 0 0 0 1 0 0 2 0 0 0 0 2 0 1 2 1 0 1 0 1 2 0 1 1 1 1 1 1 2 1 0 1 0 2 2 1 2 2 2 0 2 0 1 2 0 0 0 0 0 0 0 2 0 0 1 1 0 1 0 0 0 1 2 1 0 0 2 0 2 2 0 0 0 2 0 1 0 1 1 0 2 0 0 0 2 0 1 0 1 2 2 2 1 1 0 0 0 0 0 0 0 0 0 1 0 1 0 0 0 0 0 0 0 0 0 1 1 0 0 2 0 0 0 1 0 0 1 1 1 1 0 1 1 0 1 1 1 0 0 0 0 0 1 1 0 1 1 1 1 1 0 1 0 2 1 1 2 1 2 2 0 0 0 1 0 1 1 1 1 1 2 0 1 2 1 0 2 2 0 1 0 0 0 0 1 2 0 0 0 0 0 1 1 0 0 0 0 0 0 2 0 2 0 0 2 1 2 2 0 0 0 0 0 0 0 0 0 0 0 0 0 0 0 0 1 1 0 0 0 1 1 1 0 2 1 0 0 0 0 1 0 0 0 1 2 2 2 0 1 1 0 1 0 0 0 1 1 1 0 1 0 0 0 0 1 1 0 0 1 1 0 0 0 2 0 1 1 0 2 1 0 0 0 0 1 0 1 0 1 1 0 0 1 2 0 1 0 0 0 1 0 0 0 0 2 2 0 0 2 1 2 1 1 0 0 0 2 0 0 0 0 1 1 0 2 0 2 0 0 1 2 1 1 1 2 1 2 0 0 0 0 0 2 0 0 0 0 1 0 0 0 1 0 0 1 0 2 1 2 1 1 1 0 1 0 1 1 0 0 0 0 1 0 0 1 0 1 1 0 1 0 0 1 1 1 1 1 1 1 0 0 0 0 0 0 0 1 1 0 1 1 0 2 0 0 0 1 1 1 0 0 0 1 0 0 2 0 0 0 2 0 2 1 0 0 0 1 1 1 1 0 0 0 0 0 0 2 0 2 0 0 0 0 0 1 1 2 2 0 1 1 1 1 1 1 1 0 0 1 1 1 2 1 1 2 0 1 1 2 2 2 0 0 2 0 0 1 0 0 2 0 1 1 1 1 0 1 0 0 1 1 1 1 0 1 0 1 0 0 0 1 1 1 1 0 0 0 0 1 1 1 1 0 0 0 0 1 0 0 0 1 0 0 0 2 0 1 1 0 0 2 0 0 1 1 0 0 0 1 1 0 2 2 0 0 0 0 0 0 1 0 0 0 0 0 0 2 0 0 0 0 0 0 2 2 2 0 2 0 1 0 2 0 0 0 1 1 0 0 1 0 1 1 1 0 1 0 1 1 2 0 0 2 0 1 0 0 1 2 1 0 1 0 1 0 1 0 1 1 0 1 0 0 2 0 1 0 1 0 0 2 0 0 0 0 1 1 1 2 2 2 0 0 0 1 0 2 0 0 1 1 1 0 1 2 1 0 1 2 0 2 0 0 0 0 0 0 1 1 0 0 2 0 2 0 1 1 2 2 1 1 0 0 0 0 0 0 0 0 1 1 1 0 1 0 0 0 1 0 2 2 2 1 1 0 2 0 1 0 0 0 2 1 0 0 1 2 0 1 0 0 0 0 0 0 1 1 0 1 0 2 0 0 0 0 0 0 1 1 2 0 2 1 1 2 2 2 0 1 0 2 2 1 0 0 1 1 1 0 2 2 0 2 0 2 1 1 1 0 0 0 1 0 0 0 0 2 1 1 1 0 0 1 1 1 1 1 2 2 2 2 2 1 2 0 2 0 0 0 1 2 0 1 1 2 0 0 1 0 0 1 0 0 0 0 0 0 0 0 0 0 0 0 0 0 2 2 0 0 1 0 0 0 2 0 0 1 0 1 0 1 0 0 0 0 0 0 0 0 0 2 1 1 0 2 0 0 0 0 0 0 1 2 1 0 2 2 0 2 0 0 1 1 2 1 0 1 1 1 0 1 2 1 0 0 0 1 1 1 1 1 1 0 2 0 1 0 1 1 0 0 0 0 2 1 2 1 1 1 1 2 1 0 0 2 1 1 0 2 0 0 1 0 0 1 0 1 0 1 0 0 0 2 0 0 0 1 0 0 1 2 0 0 0 0 0 0 1 1 0 0 0 0 0 1 2 0 1 1 0 1 1 0 0 0 0 0 1 0 0 0 0 1 0
110 0 1 0 0 0 0 1 1 1 0 0 0 0 0 0 0 0 0 1 0 0 0 1 1 1 1 0 0 2 1 0 0 0 1 1 2 2 0 1 1 1 0 1 1 0 0 0 1 1 1 1 0 0 2 0 0 2 0 1 0 1 1 1 1 1 1 0 0 0 0 2 1 0 1 2 2 0 0 1 1 2 1 0 0 0 0 0 0 1 0 0 1 1 1 0 0 1 1 1 0 1 0 0 2 2 2 2 0 0 0 1 0 1 0 1 1 0 1 2 2 0 1 1 0 0 1 0 1 0 1 1 0 0 0 0 0 0 0 0 0 2 0 0 0 0 0 0 0 0 0 1 0 0 1 1 1 2 0 0 0 1 0 1 0 2 0 2 2 2 0 0 1 0 1 0 0 0 0 0 1 1 0 1 2 2 1 0 0 2 0 2 0 0 1 0 1 2 0 1 1 0 0 0 1 1 1 1 1 0 2 0 1 0 2 2 0 0 1 1 0 0 1 2 0 1 1 0 1 2 0 0 0 0 0 0 0 2 0 1 0 1 1 0 2 2 1 0 0 0 0 0 0 1 0 0 0 0 0 0 0 0 0 1 2 1 0 0 0 0 1 1 2 2 1 1 0 0 1 0 0 1 1 0 2 1 1 1 1 2 1 2 0 0 2 0 1 2 0 1 0 0 1 1 0 0 0 0 0 1 0 1 0 2 2 1 2 0 0 0 1 1 2 1 0 0 0 1 1 1 2 1 1 2 0 0 0 2 0 0 0 0 1 1 0 0 2 0 1 1 1 1 0 1 1 1 1 0 0 0 0 0 1 0 1 2 0 2 2 0 2 0 0 2 0 0 0 0 0 0 0 0 0 0 1 0 0 0 0 1 0 0 0 0 2 0 0 1 0 0 0 0 0 2 2 0 0 0 0 2 0 0 0 0 0 0 0 1 0 0 0 1 0 1 0 1 0 0 1 1 0 0 0 0 1 1 1 1 2 1 0 0 0 1 0 2 2 1 2 0 0 0 2 2 2 2 0 2 0 2 2 0 0 0 0 1 0 1 0 1 0 0 1 1 1 0 1 1 0 0 0 0 2 2 1 1 0 2 2 2 0 0 1 2 2 0 1 1 1 2 1 1 2 2 0 0 2 1 0 0 0 1 0 0 1 0 0 2 0 1 0 1 0 0 0 0 0 0 0 1 0 0 1 0 1 0 1 1 1 0 1 2 0 0 0 0 1 0 2 2 0 0 0 0 1 2 1 1 1 1 0 0 0 1 0 0 0 1 2 0 1 1 0 0 0 0 1 1 0 1 2 0 0 0 0 0 0 1 0 0 0 0 0 0 1 0 0 0 0 0 0 1 0 2 0 2 1 0 0 0 0 0 0 1 0 1 1 0 0 0 1 1 0 1 0 0 2 0 0 0 0 0 0 2 0 0 2 1 1 0 1 1 0 1 1 0 0 1 1 0 1 1 0 0 0 1 0 0 2 0 0 0 1 1 1 2 1 2 1 0 0 1 2 0 0 0 1 1 1 1 0 0 2 1 1 2 1 0 2 0 0 0 1 0 0 0 1 0 0 0 0 0 0 1 2 1 2 2 2 0 1 1 1 0 1 1 0 0 0 0 0 2 1 0 0 2 0 1 0 0 0 0 0 2 0 0 1 0 0 1 0 1 1 0 0 0 0 1 0 0 0 0 0 0 0 0 2 0 2 0 0 0 1 1 0 1 0 2 0 2 0 0 2 0 0 0 1 0 1 0 2 2 1 0 0 1 1 1 1 1 0 1 2 2 1 0 0 0 0 1 0 0 0 0 2 1 1 0 0 2 2 0 0 1 1 1 1 1 2 2 2 1 0 2 1 0 0 1 0 1 0 1 2 2 0 0 0 0 1 0 0 1 0 0 0 1 1 0 0 0 0 0 0 1 1 0 1 0 1 1 1 1 0 0 0 0 1 0 2 0 1 0 1 0 1 1 1 1 2 2 1 1 2 0 1 1 1 0 1 1 1 0 0 2 2 0 2 0 0 1 0 1 1 0 1 1 1 0 1 1 0 0 0 0 0 1 1 1 1 1 0 1 0 1 2 2 0 0 1 0 0 0 0 1 1 1 1 1 1 0 0 1 2 1 1 0 1 1 1 2 0 0 1 1 1 0 1 0 0 2 0 2 0 1 0 2 2 0 2 0 1 0 0 0 0 1 1 0 0 0 0 0 1 1 0 1 1 0 0 2 1 0 0 1 0 0 0 0 0 0 0 0
111 1 2 1 0 0 1 0 0 2 0 0 0 0 0 0 1 0 1 1 1 0 0 0 0 0 0 1 1 2 1 1 0 1 2 0 2 2 1 1 1 0 0 0 1 0 1 0 1 1 0 1 2 1 0 1 0 0 0 2 0 2 2 2 0 0 0 2 0 0 0 0 2 0 2 1 1 0 1 0 0 1 1 1 1 0 0 2 1 2 1 1 2 1 0 0 0 2 1 2 1 0 0 0 2 2 2 1 1 0 0 1 1 2 1 2 2 1 2 0 0 0 1 1 0 1 1 0 2 0 0 0 0 0 1 1 0 0 0 0 1 1 0 0 0 0 0 0 1 1 0 1 0 0 1 0 0 0 1 0 1 2 1 0 2 2 1 0 0 1 1 0 0 1 2 0 2 1 0 1 0 1 0 1 1 1 1 2 1 2 0 2 2 2 2 1 1 1 0 1 1 0 0 0 2 1 2 1 0 0 0 1 2 0 2 2 1 0 1 1 0 0 2 1 1 2 1 0 0 1 1 0 0 0 0 0 0 2 0 2 0 0 1 0 2 2 0 0 0 0 0 0 0 1 0 0 0 0 0 0 0 0 0 1 1 1 0 0 2 0 0 1 1 1 0 1 0 0 1 0 0 1 2 1 1 0 0 1 0 2 1 1 1 0 2 0 1 0 0 0 0 0 2 2 1 0 0 1 0 0 0 2 0 1 1 0 2 0 0 0 1 1 1 0 0 0 1 1 0 0 1 2 0 2 0 0 0 1 0 0 1 1 2 1 0 0 1 0 1 1 1 1 0 1 1 1 1 0 0 2 2 0 2 0 2 0 0 1 2 1 1 1 0 2 1 0 0 1 1 0 2 1 0 0 2 2 0 0 0 1 1 1 1 0 2 2 2 0 1 1 0 1 0 2 1 0 1 2 0 2 0 0 0 0 0 0 1 1 0 0 0 2 0 1 2 2 2 0 2 1 1 0 0 0 1 1 0 2 2 2 2 0 0 2 0 2 2 1 2 2 0 0 1 1 2 1 1 0 0 0 0 0 0 1 0 2 1 2 0 0 1 1 2 2 0 1 0 2 1 1 1 0 1 1 2 1 0 0 2 2 0 0 1 2 1 0 0 1 1 2 1 1 2 1 0 1 2 0 0 0 0 1 0 1 1 1 0 2 0 1 0 1 0 0 0 1 0 1 1 1 1 0 1 0 1 0 0 0 1 1 1 1 0 0 0 0 2 1 1 2 0 0 0 0 0 1 0 2 0 0 0 0 1 0 1 1 0 1 1 1 0 1 0 1 1 0 2 0 0 2 2 1 1 0 1 0 1 2 0 0 0 0 1 0 0 0 0 0 0 0 0 2 1 1 1 2 0 1 0 0 0 0 0 1 0 0 0 1 0 0 1 1 0 0 1 1 1 0 0 0 1 0 1 2 0 1 1 1 0 0 1 1 0 2 0 1 1 1 1 0 0 2 1 0 0 1 0 0 1 0 0 0 1 1 1 2 0 2 1 1 0 1 0 1 0 0 1 0 2 0 1 0 2 1 1 2 0 1 1 0 0 0 1 0 0 0 1 1 0 1 1 1 0 0 0 2 2 2 1 0 1 1 0 1 1 1 0 2 1 1 1 0 0 0 0 1 0 0 0 0 0 0 0 2 0 0 0 0 2 2 1 0 0 1 1 0 0 0 0 0 0 0 0 0 0 1 0 0 1 0 0 1 2 2 0 0 0 1 0 2 0 0 2 0 0 0 1 0 0 1 2 1 0 0 0 1 0 1 1 2 0 1 2 1 1 0 0 0 0 0 0 0 0 0 2 2 0 0 1 0 1 0 2 0 0 2 2 2 1 1 1 1 0 1 0 0 0 2 1 0 0 1 1 1 0 0 0 0 0 0 0 0 1 1 0 0 1 0 0 0 0 0 0 2 1 1 1 0 0 1 1 2 1 0 0 1 2 1 2 0 1 1 2 1 0 1 0 1 2 2 2 0 0 0 0 2 0 0 0 1 1 0 0 1 2 1 1 0 0 1 0 2 0 0 1 1 0 1 0 0 0 0 0 0 1 1 1 2 2 0 0 2 1 1 0 1 2 2 0 0 0 2 0 1 0 0 0 1 2 1 0 1 2 1 0 0 1 0 0 0 1 0 2 1 0 0 0 0 0 0 2 0 0 0 2 0 1 0 1 0 0 0 0 0 0 1 1 0 2 1 1 0 1 1 0 0 0 0 1 2 0 2 0 0 0 1 1 1 1 0 1 0
112 0 2 1 0 0 1 1 1 0 0 0 1 1 0 0 0 0 0 1 1 0 0 1 1 1 1 1 1 1 1 1 1 1 1 0 2 0 0 0 0 1 0 0 1 0 0 0 1 1 1 2 1 0 1 0 1 1 1 1 1 1 2 2 0 0 1 0 0 0 0 1 2 2 2 2 2 0 2 0 1 2 0 0 1 0 0 0 0 2 0 0 1 2 0 0 0 1 0 2 2 0 0 0 2 1 2 0 2 1 0 1 0 2 0 2 2 0 1 1 1 0 1 1 0 0 1 0 1 0 0 0 1 0 0 0 1 0 0 0 2 0 0 0 0 0 0 0 1 1 0 2 0 1 0 0 0 0 1 0 1 0 0 1 1 1 0 0 0 1 1 1 1 0 1 0 2 0 0 0 1 2 1 1 2 1 1 1 0 1 0 2 1 1 1 0 0 0 0 0 0 0 0 1 0 1 1 0 1 0 1 1 1 0 1 2 1 1 0 0 1 1 1 0 1 2 1 1 1 1 0 0 0 0 1 1 0 2 0 0 1 1 2 1 2 2 0 0 1 1 1 1 0 0 0 0 0 0 0 0 0 0 1 1 0 0 0 0 1 0 0 1 1 1 0 0 0 2 2 0 1 0 1 1 1 0 1 1 1 2 1 2 0 0 1 0 0 1 0 0 0 0 2 0 0 0 0 0 1 0 1 0 0 1 1 1 2 1 1 1 0 0 1 0 1 0 0 1 2 2 2 0 1 1 0 0 0 1 0 1 1 1 2 2 0 1 0 0 2 2 2 0 0 0 1 0 0 1 0 2 2 0 2 0 2 0 0 1 1 0 2 0 1 1 0 0 0 0 0 1 1 1 0 0 0 2 0 0 0 0 0 0 0 0 2 1 1 1 0 0 0 0 0 2 2 0 0 2 0 2 0 0 0 0 1 0 1 0 0 0 1 2 0 2 1 2 1 0 0 0 0 0 1 1 1 0 1 1 2 1 1 1 0 1 1 0 1 0 1 0 0 0 1 2 1 1 0 1 1 1 2 1 0 1 1 2 2 2 0 0 1 1 2 2 0 0 0 1 0 0 1 1 0 0 2 1 0 2 2 0 0 0 0 0 0 0 0 0 0 2 2 2 2 2 0 1 1 1 1 0 1 1 1 0 1 0 0 2 0 1 1 1 0 0 0 0 0 0 0 1 0 0 2 1 2 0 2 0 1 1 0 1 0 0 1 2 0 2 0 0 0 0 0 0 0 1 0 1 0 1 1 0 0 1 0 0 0 2 0 2 0 0 1 0 1 0 2 1 0 1 2 0 1 0 0 1 1 1 0 0 0 0 0 0 1 0 1 0 0 2 0 2 0 2 0 2 2 2 0 2 0 0 0 1 0 0 1 1 0 1 1 2 0 0 0 1 2 1 0 0 1 0 0 1 0 0 2 1 0 1 0 0 0 0 1 2 2 0 1 0 0 1 0 1 0 1 0 0 1 0 0 0 1 0 0 1 1 1 1 0 0 1 0 0 0 1 2 0 2 0 1 0 2 1 1 1 1 2 1 1 1 1 1 0 1 0 1 0 0 1 0 1 0 0 2 0 1 1 2 1 0 0 0 0 0 0 0 1 1 1 0 0 0 0 0 1 0 1 1 1 1 1 0 2 0 0 1 0 0 0 0 0 1 0 1 0 0 0 0 1 1 0 0 1 0 2 1 0 0 0 0 0 2 0 0 0 1 2 0 2 1 1 2 0 0 0 1 0 1 1 2 1 1 0 0 2 0 2 2 1 0 0 2 2 1 0 1 0 0 0 0 0 0 0 2 0 1 0 2 0 2 0 0 0 0 2 0 1 1 1 1 1 0 2 0 0 0 1 0 1 0 1 2 0 0 0 0 0 1 0 0 1 1 1 0 1 2 0 0 1 1 0 1 1 1 0 1 1 0 0 1 1 0 0 0 2 2 2 2 0 0 2 1 0 0 0 0 2 2 1 0 1 0 0 0 2 0 1 0 0 2 0 1 0 0 0 2 0 1 0 0 1 0 0 2 2 0 1 2 2 1 0 1 1 2 0 0 2 1 1 0 1 0 1 2 2 0 0 0 1 0 2 0 1 0 0 0 0 2 2 0 1 2 1 1 1 1 0 0 0 1 0 2 0 0 0 0 0 0 0 2 0 0 0 1 1 1 0 2 1 1 0 0 0 0 0 0 0 1 0 0 0 0 1 1 1 1 0 0 1 0 1 0 0 0 0 0 0 0 1 0 0
113 1 1 1 0 1 1 1 0 0 0 1 1 2 0 1 1 0 1 2 0 0 0 0 0 0 1 1 0 1 1 1 1 1 0 0 2 1 0 0 0 1 1 0 2 1 0 0 1 1 1 1 0 0 2 1 1 0 2 0 0 0 1 1 1 0 2 1 0 0 0 0 1 0 1 2 2 0 0 1 1 2 0 0 1 0 0 0 0 2 0 1 1 1 2 0 0 0 0 1 2 0 1 0 2 1 2 0 2 1 0 1 0 1 0 2 1 1 1 1 1 0 1 1 0 0 1 1 2 0 1 1 0 0 0 0 0 0 1 0 0 2 0 0 0 0 2 1 1 1 0 1 0 2 1 0 0 1 0 1 2 1 0 0 0 1 1 2 0 0 1 1 1 1 1 0 2 0 0 2 0 2 0 0 2 2 0 2 1 1 0 2 0 0 2 0 0 1 0 0 0 1 0 1 1 1 1 1 0 0 1 1 1 0 0 2 0 1 0 0 2 2 2 2 0 1 1 0 0 0 0 0 0 0 0 0 0 2 0 2 0 0 2 0 1 1 0 0 1 1 1 1 1 0 0 0 0 0 0 0 0 0 0 2 0 0 0 0 2 2 0 1 2 2 1 0 0 0 0 0 0 2 0 0 2 2 0 1 1 2 1 2 1 0 2 0 1 0 0 0 0 0 2 1 0 1 0 1 0 0 0 2 0 2 2 1 1 1 0 0 0 0 0 0 2 0 2 1 0 0 1 1 0 0 0 0 0 0 0 0 1 1 2 1 0 0 1 0 1 0 0 0 1 0 1 1 1 0 0 2 2 0 0 0 0 1 1 1 1 0 2 0 0 2 1 0 0 0 0 0 1 1 0 0 0 0 0 0 0 0 0 0 1 0 2 1 1 1 0 0 0 0 0 2 1 0 1 1 0 2 1 1 0 0 0 0 1 0 1 0 0 0 2 2 0 2 0 1 2 0 0 0 0 1 1 0 1 1 0 0 2 0 0 2 0 0 2 2 2 0 0 1 1 2 1 0 1 0 1 0 0 0 0 0 1 1 1 2 0 0 2 2 0 0 2 0 0 1 0 0 0 0 2 2 1 2 1 1 1 0 1 1 1 1 0 0 0 2 2 1 0 0 1 1 0 1 2 1 0 0 0 0 0 0 0 2 0 1 0 1 1 1 1 1 0 0 0 1 1 1 1 0 2 1 1 1 1 0 0 1 0 1 0 2 2 0 1 0 2 2 0 1 0 0 1 1 1 0 1 0 0 1 0 0 0 0 1 1 1 0 1 1 1 0 0 0 1 1 0 2 1 0 1 0 0 1 0 1 0 0 1 1 1 0 0 0 0 0 0 0 0 2 1 2 0 2 0 2 0 2 1 0 0 1 0 1 0 1 0 1 0 1 0 1 0 0 2 1 0 0 1 0 0 2 0 1 2 2 1 0 0 1 0 1 1 1 1 2 0 0 0 2 0 1 0 1 0 0 2 0 0 0 1 1 1 1 0 2 0 2 0 0 0 0 0 1 1 0 1 1 0 1 2 2 0 0 1 2 1 1 0 0 1 0 0 0 0 0 0 1 1 0 0 1 1 1 2 2 2 0 0 0 0 0 2 1 1 1 1 1 0 0 0 0 1 2 0 0 0 0 0 0 0 2 0 1 1 0 1 1 0 0 0 0 0 1 0 0 0 0 0 0 0 0 0 0 0 0 0 0 0 0 2 1 0 0 0 0 0 0 1 0 2 1 1 0 2 0 0 0 2 2 0 1 1 2 0 2 2 2 0 0 2 1 1 0 0 1 0 1 0 0 0 0 1 2 2 0 2 0 2 0 0 1 1 1 1 1 1 1 1 1 0 1 0 0 0 1 1 0 0 1 1 1 0 1 0 0 1 0 0 0 1 0 0 0 0 1 1 0 0 0 0 2 2 0 0 0 0 1 0 1 0 0 0 0 1 0 0 0 1 1 1 0 0 2 0 1 2 2 2 0 2 0 0 0 0 0 0 0 2 0 0 2 2 0 2 0 0 0 0 2 0 0 0 1 0 0 0 1 0 0 0 0 1 0 0 0 1 1 0 1 1 1 2 2 1 1 0 1 0 1 0 1 0 0 0 1 1 0 0 1 0 1 0 0 1 0 0 0 2 0 1 2 2 0 2 1 1 2 1 0 1 0 1 1 1 0 2 0 0 1 0 0 1 1 2 0 1 1 0 0 0 1 0 0 0 0 0 2 1 0 0 0 0 0 2 1 1 0 0 1
114 0 2 1 0 0 0 1 0 1 0 0 0 1 0 1 0 0 1 0 1 1 1 0 0 0 0 2 0 2 2 0 1 1 0 0 0 1 0 2 2 0 0 1 2 1 0 0 0 2 0 1 1 0 1 0 1 0 0 0 0 0 2 1 0 0 1 2 0 1 1 1 2 0 1 2 2 0 0 0 0 0 0 1 1 0 0 0 0 2 0 2 2 2 0 0 0 1 1 1 0 0 0 0 1 0 2 1 1 0 0 2 1 2 1 2 2 0 1 1 1 0 0 2 0 0 0 0 2 0 1 1 1 0 0 0 1 0 0 0 0 2 0 0 0 0 1 0 0 0 0 0 0 1 1 0 0 0 1 0 0 2 0 1 2 2 2 1 1 1 0 0 2 0 2 0 0 1 0 1 0 1 1 1 2 1 1 1 1 0 1 2 0 0 2 0 1 2 0 1 1 0 0 0 0 2 0 0 1 0 0 2 1 0 1 2 0 1 1 0 0 0 2 2 0 1 1 0 0 0 0 0 0 0 0 0 0 2 1 1 1 0 1 0 2 2 0 0 0 0 0 0 0 0 1 1 1 0 0 0 0 0 0 1 1 0 0 1 1 1 0 2 0 0 0 0 0 1 1 0 0 1 2 0 1 0 0 0 0 0 0 0 1 0 1 0 1 0 0 0 0 0 2 1 0 1 1 0 1 0 1 0 0 2 2 0 1 0 0 0 2 2 1 0 0 0 0 1 0 1 1 1 2 2 0 1 1 1 0 0 0 0 2 1 0 0 1 0 2 1 1 0 0 0 0 0 0 0 0 1 1 0 1 0 1 1 1 1 1 0 2 0 1 1 1 0 0 0 0 0 1 1 0 0 0 0 0 0 0 2 0 1 0 0 2 1 1 0 0 0 0 0 0 1 0 0 1 1 0 2 0 0 0 0 2 0 0 0 0 0 0 1 0 1 1 1 1 0 1 1 0 1 0 1 0 0 0 1 2 1 1 0 1 1 1 2 1 1 1 1 0 0 0 1 1 0 1 1 1 0 1 1 1 1 0 1 1 1 0 1 0 0 0 0 2 0 0 1 0 0 1 1 2 2 0 2 2 2 2 0 0 0 2 1 2 0 0 2 2 2 0 0 1 1 0 1 1 0 0 0 0 2 0 0 0 2 1 2 0 1 0 2 0 0 2 0 0 0 0 1 0 1 2 0 1 0 1 0 0 0 0 0 0 0 0 1 0 0 2 2 0 0 0 0 2 2 2 0 0 1 1 0 1 0 1 1 0 2 0 2 0 2 2 0 1 0 2 1 0 2 1 0 1 0 1 1 0 1 0 0 2 1 1 0 1 0 1 0 0 0 0 2 1 1 1 2 0 1 0 0 0 0 0 2 0 0 1 1 0 0 1 1 0 1 0 0 2 0 1 1 0 0 0 2 0 0 2 1 0 0 0 1 0 2 1 1 1 2 1 0 0 2 0 0 1 1 0 1 2 0 0 0 0 1 1 2 1 1 0 0 0 1 1 0 0 0 1 0 2 0 1 0 1 0 0 0 1 2 1 1 0 0 1 0 1 0 2 1 0 2 2 0 0 1 0 1 1 2 2 0 0 0 0 0 0 0 0 0 0 0 0 1 1 0 0 2 0 1 1 1 1 1 0 2 0 0 2 0 0 1 0 1 0 0 0 0 0 0 0 0 0 0 1 0 1 1 0 0 1 0 0 0 2 1 0 0 0 1 0 2 0 1 1 0 0 2 1 0 1 0 1 1 0 1 0 1 0 1 1 1 0 1 1 2 2 0 0 2 0 0 0 0 0 0 2 1 0 0 0 2 2 0 0 2 2 2 2 1 2 1 1 1 0 1 0 0 0 1 0 1 0 1 1 1 0 0 0 1 2 0 0 0 1 0 1 0 0 0 0 0 0 0 0 1 1 0 1 0 0 0 0 0 0 0 1 0 2 0 1 0 1 0 1 1 0 1 0 1 1 2 1 1 2 0 0 0 0 1 0 0 1 0 1 1 1 0 2 0 0 2 1 1 0 0 1 1 1 0 1 2 1 0 0 0 1 1 1 2 2 2 0 2 0 1 0 0 1 1 1 0 1 1 0 1 0 0 0 1 1 0 1 0 2 1 0 1 1 0 0 0 1 0 2 0 0 0 0 1 1 2 1 0 0 0 1 1 1 0 2 0 0 1 0 0 0 1 1 0 2 0 0 0 0 0 0 0 0 0 0 1 0 0 0 2 1 0 0 0 0 0 1 0
115 1 0 2 0 0 2 2 0 0 0 1 1 2 0 1 1 0 1 2 0 0 0 0 0 0 0 0 0 2 1 0 0 0 1 1 2 0 0 0 0 2 0 0 2 0 1 0 2 0 0 0 0 1 1 0 0 0 0 2 0 2 2 0 0 0 1 2 0 1 1 1 1 0 1 1 1 0 1 0 1 1 0 0 1 0 0 1 1 2 1 2 1 1 1 0 0 0 0 0 1 0 0 0 2 1 2 2 0 0 0 1 0 1 0 1 1 0 0 2 2 0 2 0 1 0 1 0 0 0 0 0 0 0 1 1 1 0 0 0 1 1 0 0 0 0 1 0 0 0 0 2 0 0 0 0 0 0 0 0 0 0 0 1 0 1 2 1 2 2 0 0 0 2 2 0 2 1 0 0 0 0 0 0 0 0 0 2 0 1 0 1 0 1 1 0 2 2 0 1 1 0 0 1 2 0 2 1 1 0 1 0 1 0 1 1 0 1 2 1 0 0 2 2 0 0 1 0 0 1 0 1 0 0 0 0 0 2 1 1 0 0 0 0 0 0 0 0 0 0 0 0 0 1 0 0 2 0 0 0 0 0 1 2 2 0 0 1 1 0 1 1 1 1 1 1 0 0 2 0 0 0 2 0 2 0 0 1 0 2 1 1 0 0 2 0 2 1 0 1 0 0 1 0 0 0 1 0 0 0 0 2 0 1 1 0 2 1 1 1 1 1 0 0 0 0 0 0 1 1 2 1 1 1 0 0 0 1 0 1 2 1 1 1 2 0 0 1 2 1 1 0 0 1 1 1 1 0 0 2 2 0 2 0 2 1 1 2 2 0 2 0 0 2 1 1 0 0 0 0 0 0 0 1 0 1 0 0 0 0 0 0 0 0 1 0 0 0 0 0 0 0 0 1 0 0 1 0 0 2 0 0 0 1 1 0 1 0 1 0 1 1 0 1 1 1 1 0 0 0 0 0 0 0 1 1 0 1 1 0 2 0 0 0 1 2 2 1 1 1 0 0 0 1 1 0 1 1 0 1 1 0 1 1 1 2 2 0 0 1 1 0 1 1 1 0 0 2 0 0 2 1 0 0 2 0 0 1 2 1 0 0 0 1 1 0 1 0 0 2 2 0 1 1 1 0 2 1 1 0 0 2 1 0 2 0 0 1 1 2 2 0 1 1 0 1 1 0 0 2 0 0 1 0 1 0 2 1 1 1 0 0 0 0 1 0 0 1 2 1 0 0 0 0 1 1 0 1 0 1 0 1 1 1 1 1 0 1 0 1 0 1 0 0 0 0 1 2 0 2 2 0 0 0 0 0 0 2 0 0 1 0 0 0 0 0 0 0 0 0 0 2 0 2 0 2 1 1 0 2 1 0 0 1 1 0 0 1 0 0 2 2 0 0 0 0 2 2 0 0 1 0 0 1 0 0 1 2 1 0 1 2 0 0 2 2 1 1 1 0 1 1 0 0 0 1 0 0 2 0 0 0 1 0 0 0 2 2 0 1 1 0 1 0 1 0 0 0 2 0 0 0 2 0 0 2 0 0 2 0 0 0 0 0 1 0 1 0 0 0 0 0 0 1 0 2 1 2 2 0 0 0 0 1 0 1 0 0 1 1 0 1 1 0 1 2 0 1 1 1 0 0 1 1 0 2 1 0 0 0 0 0 0 0 0 1 0 0 0 1 1 0 0 0 0 0 0 0 1 0 0 0 2 0 0 0 0 2 0 2 0 1 2 0 0 1 0 0 1 1 1 0 0 1 0 1 0 2 2 1 1 0 2 0 0 0 0 2 0 0 0 0 1 0 1 1 0 1 0 1 1 0 1 0 0 2 1 0 2 2 2 2 0 2 1 0 0 1 0 0 0 2 1 0 0 1 0 0 0 0 0 0 0 0 0 0 0 0 2 0 0 1 0 2 1 0 1 0 0 0 1 1 0 0 1 0 1 1 0 0 0 0 2 0 0 0 0 2 2 2 1 1 2 0 1 1 0 1 0 0 2 0 0 2 2 0 2 0 0 0 0 1 0 0 1 1 0 0 0 0 0 0 1 1 2 0 0 2 2 2 0 2 0 1 2 2 0 0 1 0 0 2 0 1 1 1 1 1 1 0 1 0 2 2 0 0 2 0 0 0 2 0 1 1 1 0 1 1 1 0 1 1 0 0 2 0 0 0 2 0 0 1 0 0 0 0 0 0 1 0 0 0 1 1 0 0 0 0 0 1 0 0 0 0 0 0 0 0 0 0 1 1
116 1 1 1 1 0 2 1 0 2 0 0 0 0 0 1 0 0 0 2 0 0 0 1 0 0 1 1 0 2 1 1 1 1 1 0 2 2 1 1 1 0 0 0 2 0 0 0 2 0 0 1 0 1 0 0 0 1 2 1 0 1 2 0 0 0 0 1 1 1 0 2 1 1 1 2 2 0 1 0 2 2 1 0 0 0 0 2 2 2 2 2 0 2 0 0 0 1 1 2 1 0 1 0 2 0 2 1 1 0 0 2 1 1 1 1 1 0 0 2 2 0 1 1 0 1 1 1 2 1 0 0 1 0 0 0 1 0 0 0 0 2 1 0 1 0 0 0 0 0 0 1 0 0 0 1 1 1 0 0 1 1 0 1 0 2 1 0 1 2 0 1 0 1 1 0 2 0 0 0 0 1 0 1 1 1 1 1 0 1 0 2 1 1 2 0 2 2 0 0 0 0 0 0 1 1 1 2 1 0 0 1 1 0 1 2 0 0 0 1 1 1 1 2 0 1 1 0 0 0 0 1 0 0 0 0 0 1 0 0 0 0 1 0 2 1 1 0 0 0 0 0 0 1 1 1 0 0 0 0 0 0 0 0 0 0 1 1 1 0 0 1 2 2 0 0 1 0 2 0 1 0 2 1 2 0 2 2 0 2 2 0 0 1 0 0 0 1 1 0 1 0 1 1 1 0 0 0 1 0 0 1 0 1 0 0 1 0 0 0 2 2 2 1 1 0 1 1 1 2 1 2 0 1 0 0 0 2 1 1 1 1 0 1 1 0 1 0 2 1 1 0 0 0 0 0 1 1 0 1 1 0 0 0 0 1 0 1 2 1 1 1 0 2 1 1 0 0 0 0 1 2 0 1 1 1 0 0 0 0 1 1 1 0 2 1 1 0 1 1 0 1 0 1 1 0 0 1 0 1 0 0 0 0 1 0 0 0 0 0 1 1 0 0 0 2 1 0 0 0 0 0 1 1 1 0 0 2 1 1 2 0 0 0 1 1 2 0 1 2 0 0 0 2 1 0 1 1 1 0 0 0 0 0 0 0 0 1 0 1 1 0 1 1 1 0 0 2 0 1 2 0 1 1 1 2 0 0 1 0 2 1 0 2 0 0 2 1 1 2 1 1 1 0 0 2 1 1 1 0 0 2 0 1 1 1 0 2 0 2 1 0 1 1 0 1 1 1 1 1 1 1 1 0 1 0 1 0 0 1 2 0 0 1 1 0 0 1 1 1 0 0 0 0 1 1 1 0 1 0 0 0 0 1 0 0 0 2 0 1 0 0 1 0 0 0 1 1 0 1 2 0 0 0 0 0 0 1 0 0 0 0 0 0 0 1 0 0 0 1 0 2 1 1 0 1 1 2 0 0 0 1 0 0 1 0 0 1 0 1 0 1 0 1 0 0 2 1 0 0 0 0 1 2 0 2 2 2 2 0 2 2 0 1 0 2 2 1 0 0 0 2 0 2 0 1 0 1 1 0 0 0 0 0 0 1 1 1 0 1 2 1 0 1 0 0 0 0 2 0 0 1 1 1 1 1 0 2 0 1 0 0 0 2 2 0 2 0 0 1 0 1 0 1 1 1 1 1 1 0 0 0 0 2 0 1 0 2 1 1 1 0 0 0 1 1 0 0 0 0 0 0 0 2 0 1 0 0 0 1 0 1 1 1 2 0 0 1 0 1 1 1 1 1 1 0 0 0 1 0 0 0 1 0 0 1 1 2 0 2 0 1 2 0 0 0 1 0 1 1 1 1 2 0 0 1 1 2 2 1 1 0 2 1 1 0 0 0 0 0 0 0 1 0 1 1 1 0 0 2 2 0 1 1 1 2 2 0 2 2 2 1 0 2 0 0 0 1 1 0 0 1 1 1 0 0 0 0 1 0 0 1 1 0 1 0 0 0 1 0 0 0 0 2 2 0 0 0 0 0 1 1 0 0 1 1 1 1 0 0 0 1 1 0 0 0 0 0 1 2 2 0 2 1 1 1 0 0 0 0 2 0 0 1 1 0 1 0 0 0 0 2 1 0 2 2 0 1 1 0 0 0 0 0 1 2 2 1 1 1 0 2 0 1 0 0 0 1 0 1 0 2 0 1 0 1 0 0 0 0 0 0 0 1 0 0 1 0 0 1 0 0 1 1 2 1 2 0 0 0 2 0 0 0 2 1 1 0 0 0 0 0 0 0 0 2 2 0 2 1 1 0 2 2 0 1 1 0 0 2 1 0 0 0 0 1 0 0 1 0 0 1
117 1 2 0 0 0 1 1 0 1 0 0 0 0 0 0 0 0 0 2 0 0 0 0 0 0 1 2 0 2 2 0 1 1 2 1 2 1 0 1 1 1 0 0 2 0 0 0 0 2 0 2 1 1 1 1 1 0 2 0 1 1 1 1 0 0 1 1 0 0 0 0 2 0 1 2 2 0 0 1 1 2 0 1 1 0 0 0 0 2 0 1 1 1 0 0 2 0 0 1 1 0 1 0 2 0 2 1 1 1 0 0 0 0 0 0 0 1 1 0 0 2 2 0 1 0 1 2 2 2 1 1 0 0 0 0 1 0 0 0 0 2 0 0 0 0 0 0 1 1 0 0 0 0 1 0 0 1 1 0 0 1 0 1 1 2 0 1 1 2 0 1 0 2 1 0 2 0 0 1 0 1 1 0 1 0 1 0 0 2 0 2 0 0 1 0 0 2 0 1 1 1 0 1 2 0 2 2 0 0 1 1 0 0 1 2 0 1 2 2 0 0 2 1 1 1 1 0 0 0 0 1 0 0 0 0 0 2 0 1 0 1 2 1 1 1 0 0 2 2 0 0 0 0 0 0 2 0 0 0 0 0 0 1 1 0 0 1 1 0 0 2 1 1 0 1 0 1 1 0 0 0 2 1 1 1 1 0 0 2 2 2 0 0 0 0 0 0 0 0 0 1 2 0 0 0 0 1 0 0 0 2 0 2 2 0 2 1 1 1 1 1 1 1 0 0 1 1 1 1 1 2 0 2 0 0 0 0 0 1 2 1 2 2 0 0 2 1 2 1 1 0 0 1 1 1 1 0 0 2 2 0 2 0 2 2 0 0 1 0 2 0 1 2 0 1 0 0 0 0 2 1 0 0 0 0 0 0 0 1 0 0 0 0 2 1 1 0 1 1 0 2 0 1 1 0 0 1 0 2 0 0 0 0 2 0 0 1 1 0 0 1 1 2 0 1 0 0 0 0 0 0 0 1 2 2 0 0 1 0 1 0 0 2 0 2 2 1 1 1 0 0 1 2 1 1 0 1 2 1 1 0 1 2 0 2 2 2 0 0 1 1 2 2 0 0 0 2 0 0 2 0 2 2 0 2 1 0 2 1 0 0 0 1 1 0 1 1 1 2 1 1 2 1 1 0 2 2 0 0 0 0 0 0 1 1 1 2 0 1 1 1 0 0 1 1 0 0 0 2 0 0 2 1 2 0 1 0 0 0 0 0 0 0 0 0 1 1 1 1 0 0 0 0 2 1 1 1 0 0 0 1 1 0 0 0 1 1 0 1 0 0 0 0 0 0 1 1 0 2 2 1 0 0 1 0 0 1 1 1 0 0 0 0 1 0 0 0 0 1 0 1 1 2 0 2 1 1 0 0 1 0 0 1 1 1 0 1 0 0 0 1 0 2 0 0 0 1 0 0 1 0 0 1 0 0 2 0 1 0 0 1 0 1 0 2 2 1 1 0 0 1 0 0 0 1 0 0 1 0 0 0 1 1 1 2 0 2 0 0 0 0 1 0 0 0 1 1 1 1 0 0 0 0 0 0 0 0 2 0 0 0 1 0 1 0 1 0 0 2 1 0 0 1 2 1 1 2 1 0 0 0 0 0 0 0 0 1 0 0 0 1 0 0 0 1 0 0 0 0 0 0 0 2 0 0 0 0 0 0 0 0 0 0 1 0 1 0 0 0 0 0 1 0 1 1 0 0 1 0 0 0 1 0 0 0 1 1 0 2 1 0 0 0 0 2 1 0 1 1 2 1 0 1 0 1 0 2 2 1 1 0 1 1 1 0 1 0 0 0 0 0 1 0 1 0 1 0 1 1 2 0 0 2 2 2 2 0 1 0 0 1 0 1 0 0 0 1 1 0 1 2 2 1 0 1 0 0 1 0 0 0 0 0 0 0 0 0 0 0 0 0 1 1 1 0 1 0 0 0 1 2 0 0 0 0 1 0 1 0 0 0 0 1 0 1 0 1 2 2 2 0 2 2 2 1 0 2 0 0 2 0 0 1 1 0 1 1 0 0 0 1 0 0 2 0 2 1 1 1 0 0 0 0 0 2 2 0 1 0 0 1 0 2 1 1 1 2 0 0 0 1 0 1 0 0 0 1 2 1 0 1 1 1 1 0 0 2 0 1 0 0 2 2 2 0 2 1 1 2 1 0 0 0 0 2 2 0 0 0 0 0 0 0 0 1 2 0 1 0 0 0 2 2 0 1 1 1 0 2 1 0 1 1 0 0 0 0 0 0 0 1
118 1 1 1 0 1 1 1 0 2 0 0 1 1 0 0 0 0 0 2 0 0 1 0 0 0 1 1 2 2 1 1 0 1 0 0 2 1 1 0 0 1 0 0 1 0 1 0 0 2 0 2 1 1 1 1 0 2 1 2 0 0 1 1 1 1 2 1 0 0 0 1 1 0 1 2 1 0 1 1 1 2 0 1 1 0 0 1 0 2 0 1 0 2 1 0 0 1 1 2 2 0 0 0 2 1 2 1 1 0 0 1 1 2 2 2 2 0 1 2 2 0 1 1 0 1 1 0 1 0 0 0 0 0 2 2 0 0 0 0 0 2 0 0 0 0 0 0 1 1 0 0 0 0 0 0 0 0 0 0 2 1 0 2 2 2 2 1 1 2 1 0 1 2 1 0 2 0 0 0 0 2 1 0 1 0 0 2 1 0 1 2 0 0 1 0 1 1 0 0 0 1 0 0 0 0 2 2 0 0 0 2 1 1 1 2 0 0 2 1 1 1 2 2 0 1 1 0 0 2 1 0 0 0 0 0 0 2 0 1 0 0 2 0 2 2 0 0 1 1 0 0 0 0 0 0 1 0 0 0 0 0 0 0 0 0 1 0 1 1 0 1 1 1 0 1 0 0 0 0 0 2 2 2 2 0 2 0 1 2 1 2 1 0 2 0 1 1 0 1 0 0 2 0 0 0 1 1 1 0 1 1 0 2 2 0 0 0 2 2 0 1 0 0 1 0 1 0 0 0 2 2 2 0 0 0 0 1 0 0 1 1 1 1 1 0 2 1 2 0 0 0 0 1 0 1 1 1 0 1 1 0 2 0 2 1 0 2 2 1 1 1 1 2 0 2 0 0 0 0 0 1 0 0 0 1 0 0 0 1 0 1 1 0 2 1 1 0 2 1 0 1 0 1 0 0 1 1 0 2 0 0 0 0 0 1 1 0 0 2 0 0 0 1 2 2 1 0 1 1 1 1 0 0 0 0 1 0 0 0 2 0 0 1 0 2 2 2 2 1 0 1 0 1 2 1 2 2 0 2 2 0 0 0 0 0 0 1 0 1 0 0 2 2 1 0 1 1 0 0 2 0 0 0 2 0 0 0 0 0 2 2 1 1 0 0 1 2 2 1 0 0 2 2 0 0 2 0 0 0 0 1 0 1 1 1 1 2 0 2 2 0 0 0 1 1 1 1 1 1 1 0 0 0 0 0 1 0 1 1 2 2 0 1 1 0 1 0 2 2 0 0 0 0 1 0 0 1 2 1 0 0 2 0 2 2 0 0 1 0 0 0 0 0 0 0 1 1 0 1 2 0 0 0 0 0 0 2 1 1 0 0 1 1 1 0 1 0 0 0 0 2 0 1 1 2 1 0 0 0 0 0 0 0 2 0 0 2 0 0 2 2 0 1 0 0 1 2 0 0 1 0 0 0 0 0 1 1 0 0 0 0 0 0 2 0 0 1 2 0 1 1 0 1 0 1 1 1 2 0 0 0 2 1 1 1 1 2 2 0 0 0 0 0 0 1 1 0 2 0 0 0 2 1 1 2 2 0 2 0 0 0 0 0 1 0 1 0 0 1 0 1 0 1 2 1 1 1 2 0 0 0 0 0 0 0 0 2 2 2 0 0 1 0 0 1 1 0 0 0 0 0 0 2 0 1 1 0 1 1 0 0 0 0 0 1 0 0 0 0 0 0 0 0 1 0 0 0 1 0 0 0 1 0 0 1 1 1 0 1 0 0 2 1 1 0 1 0 2 2 2 0 1 0 0 1 1 2 2 2 0 0 2 1 1 0 0 0 0 0 0 0 0 0 2 1 2 1 0 1 1 0 1 0 0 2 1 1 2 2 1 2 0 2 0 0 0 2 0 0 0 2 1 1 0 0 0 1 2 2 2 0 1 0 0 1 1 0 0 2 0 0 0 2 2 0 0 0 0 0 1 1 1 0 1 0 1 0 1 0 0 0 2 1 0 1 0 0 2 2 1 0 2 0 0 0 0 0 0 1 2 0 2 0 1 1 2 0 0 2 1 1 0 0 1 1 1 0 1 1 0 0 1 1 1 1 1 2 2 2 0 2 0 2 1 2 2 1 0 1 0 2 0 1 0 0 0 1 1 0 0 1 2 2 0 1 1 0 0 0 2 0 1 0 1 0 1 1 2 1 1 1 0 0 1 1 1 0 2 1 0 0 0 0 0 1 2 0 0 0 0 0 0 0 0 0 0 0 1 2 1 0 0 1 0 0 0 0 0 0 0 0
119 0 0 2 0 0 2 0 0 2 0 0 1 2 0 1 0 0 1 0 1 1 0 0 0 0 0 1 0 2 1 0 1 1 1 0 1 2 0 2 2 0 1 0 2 0 1 0 0 2 0 1 0 0 2 1 1 0 0 0 0 1 1 0 1 2 1 1 0 1 1 1 2 0 2 1 1 0 0 0 1 1 0 1 2 0 0 0 0 2 0 1 1 1 1 0 0 1 0 0 0 1 0 0 2 1 1 1 1 0 0 2 0 1 1 1 1 0 2 1 1 0 1 1 0 1 1 0 2 0 0 1 1 0 0 0 1 0 0 0 1 1 1 0 0 0 0 0 1 0 1 0 0 0 1 1 1 1 2 0 1 2 0 1 2 2 1 1 1 1 1 1 2 0 2 0 1 1 0 0 0 0 1 0 1 0 2 1 0 0 0 1 1 1 1 0 1 2 0 1 0 1 0 1 1 1 2 2 0 0 0 2 2 0 1 2 0 2 1 1 1 1 2 1 1 1 0 0 0 1 0 0 0 1 1 0 1 2 2 0 2 0 1 0 2 2 0 0 0 0 0 0 0 0 0 0 0 0 0 0 0 0 0 0 0 0 1 0 2 1 0 2 0 0 0 1 0 0 2 0 0 0 2 0 1 1 1 2 0 2 0 0 1 0 2 0 0 0 0 0 0 0 2 2 1 0 1 0 0 0 0 1 0 1 1 0 2 2 1 0 2 2 2 1 2 0 2 1 0 1 2 1 1 1 0 0 0 1 0 0 0 0 2 1 0 0 2 1 2 1 1 0 0 0 2 0 0 0 0 1 2 1 1 0 1 1 0 0 1 1 1 1 0 2 0 0 0 0 0 0 1 0 0 1 0 1 0 0 0 1 0 0 1 1 2 2 2 1 1 0 0 0 0 1 0 0 1 2 0 2 0 0 0 0 1 0 0 0 1 1 0 0 0 1 1 1 0 0 1 1 0 0 0 0 0 0 0 0 0 0 0 0 0 1 1 2 1 1 2 0 0 0 1 1 2 1 1 1 0 2 1 0 0 0 0 0 0 1 0 0 0 0 0 0 0 0 0 2 0 0 2 2 2 2 1 1 1 1 2 0 0 0 0 1 0 0 2 2 2 1 1 0 1 1 0 1 2 1 1 0 0 1 0 0 0 2 1 2 0 2 1 0 1 0 0 1 0 1 1 2 0 1 0 0 0 0 2 0 0 0 1 1 0 0 0 0 1 1 1 1 0 0 0 0 0 0 0 0 2 0 0 0 1 1 1 1 0 0 2 0 0 1 2 0 1 0 2 0 0 1 2 1 1 0 0 1 1 2 1 1 0 0 0 0 0 0 0 0 0 1 0 2 0 1 1 2 1 1 0 0 0 0 0 0 0 0 0 0 0 0 2 2 0 0 0 1 1 1 0 0 0 0 0 1 0 2 2 0 1 0 1 1 0 1 0 1 1 0 1 1 0 1 0 0 0 1 0 1 2 0 0 0 1 2 2 2 1 2 0 0 0 1 0 0 1 0 0 0 2 0 0 0 1 0 0 1 1 1 1 0 1 1 2 0 0 2 2 0 0 0 0 0 0 1 2 1 2 1 1 0 1 1 0 0 0 1 0 1 1 1 0 0 0 0 0 2 0 1 1 1 1 1 0 2 0 0 0 0 1 2 0 0 0 0 1 1 1 1 0 1 1 1 0 0 0 1 0 0 2 0 0 0 1 0 0 0 2 1 0 2 0 0 2 1 1 1 1 1 0 1 2 1 1 1 1 1 1 1 0 2 0 2 2 2 2 0 1 0 0 0 0 0 0 0 2 1 0 0 0 1 2 1 1 0 0 2 1 0 1 1 1 1 1 2 0 0 1 1 1 0 0 1 2 0 0 0 0 1 2 1 1 1 2 0 1 1 1 0 1 0 0 0 0 2 2 0 0 0 0 1 1 2 0 0 0 0 2 0 2 0 0 0 0 0 0 0 0 1 2 2 0 1 1 0 0 1 1 0 0 1 2 0 0 1 2 1 2 0 0 0 0 1 0 0 0 0 1 0 1 1 0 0 0 0 0 2 2 1 0 0 0 1 0 1 1 2 2 1 0 1 0 2 2 2 2 1 1 1 2 1 0 1 0 1 1 0 1 1 0 0 1 0 1 1 1 1 1 0 0 0 0 2 0 0 1 1 1 0 1 0 0 0 1 0 0 1 2 1 2 0 0 0 1 1 0 0 0 0 0 2 0 1 0 0 0 0 1 1 0 0 0 1
120 1 1 1 0 0 0 1 1 0 0 0 0 1 0 1 0 0 0 2 0 0 0 2 1 1 1 0 2 1 0 2 1 1 1 1 2 2 0 1 1 0 1 0 1 1 0 0 2 2 0 0 1 1 1 1 0 1 1 2 0 0 2 2 0 0 1 1 0 0 0 1 2 0 2 1 1 0 0 0 2 2 0 0 1 0 0 0 0 2 0 1 1 2 1 0 0 1 1 2 2 1 1 0 1 0 1 1 1 0 0 2 0 1 0 1 1 0 1 2 2 0 2 0 1 0 1 0 2 0 0 0 0 0 2 2 0 0 0 0 1 1 0 0 0 0 0 0 0 0 0 0 0 0 0 0 0 2 0 1 1 1 0 1 0 2 2 0 1 2 0 0 0 2 1 0 1 0 0 0 0 1 0 0 1 1 0 0 0 1 0 1 0 1 1 0 0 0 0 0 0 0 0 0 2 0 2 0 1 0 2 0 1 0 1 1 0 1 1 0 2 2 1 1 1 0 0 0 0 0 0 0 0 0 0 0 0 2 0 1 0 0 2 1 1 1 0 0 1 1 1 1 0 0 1 1 1 1 1 1 0 0 0 0 1 0 1 1 2 0 0 2 1 1 0 0 0 0 0 0 0 2 2 0 1 0 0 1 0 2 0 1 0 1 0 2 0 0 0 0 0 0 0 0 0 0 0 0 1 0 1 1 0 0 0 0 2 0 1 1 0 0 1 0 2 1 1 0 1 1 1 2 0 1 0 0 0 1 0 0 0 0 2 2 0 0 2 0 1 1 1 1 0 0 1 0 0 0 0 1 1 0 2 0 2 1 0 1 2 1 1 1 0 2 0 0 0 1 0 0 1 0 0 0 0 0 0 0 0 2 0 0 1 0 2 1 1 0 2 2 0 2 0 2 2 1 0 1 0 2 0 0 0 0 1 0 1 0 1 0 1 0 1 0 1 2 0 0 0 0 0 0 0 1 0 0 0 0 1 0 2 0 0 0 2 0 0 1 1 1 0 1 0 1 1 0 1 0 1 0 0 0 0 0 0 0 0 2 0 0 0 0 0 0 0 1 0 2 0 0 2 1 2 2 0 2 1 0 2 1 1 0 1 1 0 0 0 2 2 1 0 0 1 0 1 2 1 1 0 0 0 2 0 1 0 2 1 2 0 1 1 1 0 0 0 2 0 0 1 2 0 0 0 0 0 0 0 0 1 1 0 1 0 0 0 1 0 1 1 1 0 0 0 0 0 1 0 0 1 1 1 0 0 0 0 0 2 2 2 0 2 0 0 0 0 0 0 0 0 1 2 0 0 0 0 0 1 2 1 1 0 0 0 0 0 0 0 0 0 0 0 2 1 1 0 2 1 1 0 0 0 0 0 1 1 0 0 0 0 0 0 0 0 0 0 0 2 1 0 0 0 0 0 1 0 0 2 1 2 0 2 2 0 1 0 1 1 1 1 0 0 2 1 0 2 2 0 0 0 0 0 0 1 1 1 1 2 2 1 0 0 0 0 1 0 0 0 0 2 0 1 0 1 0 1 1 0 0 2 0 1 1 0 0 1 0 1 0 0 1 0 0 0 0 1 1 2 1 1 0 1 1 0 0 0 1 0 2 2 2 0 0 0 0 0 1 0 0 0 0 0 0 0 2 0 0 1 0 0 1 0 1 0 0 0 1 0 1 0 1 1 0 0 1 1 0 1 0 2 0 0 0 1 0 0 1 0 1 0 1 0 1 2 1 1 0 1 0 1 1 1 0 1 0 0 2 0 1 1 2 0 1 2 2 2 1 0 1 0 1 0 0 0 0 2 0 1 1 1 0 1 0 0 1 1 2 1 0 1 1 1 1 0 2 0 0 0 1 0 1 0 1 2 1 0 1 0 1 1 0 0 1 1 0 0 0 0 0 0 1 0 0 0 1 1 0 1 0 0 0 1 2 0 0 0 0 0 0 1 0 1 1 1 0 0 0 0 2 2 1 1 0 0 0 0 0 0 0 0 0 1 0 0 2 2 0 2 0 0 0 0 2 0 0 2 2 1 1 0 1 1 0 1 1 2 0 0 1 1 1 0 1 0 1 2 1 1 1 1 0 1 1 0 2 0 0 0 1 2 1 0 0 2 1 0 0 1 0 0 0 1 0 1 2 2 0 1 1 1 1 1 1 0 0 0 2 2 0 2 0 0 2 0 0 0 1 1 0 1 0 0 0 1 1 0 0 0 0 0 2 1 1 0 0 0 0 0 0 0 0 1 0
121 0 2 0 0 0 0 1 0 2 0 0 1 2 0 2 0 0 1 2 1 0 0 1 1 1 1 2 1 2 2 1 2 1 0 0 1 2 1 0 0 1 2 0 2 0 0 0 0 2 2 2 2 0 0 0 0 0 1 0 2 2 1 0 0 1 2 0 0 1 1 1 1 1 1 2 2 0 0 0 1 1 0 1 2 0 0 1 1 2 1 2 0 2 0 0 0 2 2 2 1 0 0 0 2 1 2 2 0 0 0 1 1 2 2 2 2 0 2 0 0 0 0 2 0 1 0 1 2 1 1 1 0 0 0 0 1 0 1 0 0 2 0 0 0 0 0 0 0 0 0 1 0 1 0 1 1 0 0 0 1 1 0 1 1 2 1 1 0 1 1 0 0 1 1 0 2 0 0 2 0 2 1 0 2 1 1 2 0 0 1 2 0 1 2 0 0 1 0 0 0 1 0 2 1 2 1 2 1 0 0 2 2 0 1 2 1 1 1 0 1 1 2 2 0 0 0 0 0 0 0 0 0 1 1 1 0 2 0 2 0 0 2 0 2 2 0 0 1 1 1 1 0 1 1 1 0 1 0 0 0 0 0 1 0 0 2 1 1 0 0 0 0 0 0 0 0 1 1 0 0 0 2 0 1 1 0 2 0 2 1 2 0 0 2 0 2 1 1 0 0 0 2 2 1 0 1 0 0 0 0 1 0 2 2 0 1 0 1 1 0 0 2 0 1 0 1 2 0 1 1 1 0 1 0 0 0 2 0 0 0 0 2 1 0 0 1 0 2 2 2 0 1 0 1 1 1 0 0 2 2 0 2 0 2 0 0 1 2 1 2 0 0 2 1 1 0 1 1 0 0 1 2 2 2 2 0 0 0 1 0 0 0 0 1 1 2 1 1 1 0 1 0 1 1 1 0 1 0 1 0 0 1 1 1 0 0 0 1 0 0 1 0 2 1 2 1 0 2 2 0 0 0 0 0 0 0 0 0 0 2 0 0 1 1 1 1 0 2 1 0 0 1 1 2 0 1 1 1 1 1 0 1 1 0 1 1 2 0 0 1 1 1 1 2 0 1 2 1 1 0 0 1 1 1 1 1 0 1 0 1 1 0 1 0 0 0 0 0 2 2 1 1 1 0 1 1 1 1 0 0 2 0 0 0 0 0 2 0 1 0 1 0 0 0 1 0 0 0 2 0 1 1 1 1 0 0 0 1 1 1 0 0 0 1 0 1 2 0 1 0 0 0 0 1 1 1 0 0 0 0 1 0 2 0 0 1 1 1 0 1 0 0 0 1 1 1 2 0 2 2 1 1 0 1 0 1 1 0 0 1 0 0 0 1 0 0 1 0 0 0 2 1 2 0 2 2 0 1 1 0 0 0 1 0 0 0 2 0 1 0 1 0 0 0 0 2 2 0 0 0 0 0 1 0 0 1 0 0 2 0 0 0 1 2 1 1 1 2 0 1 1 0 0 0 2 0 0 1 0 0 0 1 0 0 1 1 2 1 0 0 1 2 0 0 0 1 0 1 1 1 1 2 0 0 2 1 1 2 0 0 0 1 1 0 2 2 0 0 1 0 0 0 1 2 1 1 2 1 0 0 0 0 1 0 0 0 1 1 1 0 1 0 0 0 2 0 1 0 0 0 0 0 2 0 0 1 0 1 1 1 0 0 0 0 1 0 0 0 0 0 0 0 1 0 0 0 0 2 0 0 0 1 1 0 0 1 1 0 2 1 0 2 0 0 2 2 0 2 2 1 0 2 0 0 2 0 2 1 2 0 1 2 2 2 1 0 1 0 1 0 0 1 1 0 0 1 0 2 0 2 0 1 1 1 2 2 2 1 1 1 1 0 2 0 0 0 2 0 0 0 2 2 1 0 1 1 0 0 0 0 0 2 0 0 0 0 0 0 0 0 0 0 1 0 0 2 1 0 1 0 1 0 0 0 1 0 0 2 0 0 0 0 0 0 0 0 0 2 2 2 0 2 0 0 0 0 0 0 0 2 0 2 1 2 0 2 0 0 1 0 1 1 0 2 2 0 0 0 1 0 0 0 0 2 1 2 1 2 1 0 1 1 2 1 2 0 1 1 1 1 1 0 1 1 1 1 0 1 0 0 0 2 2 0 1 2 0 0 1 0 0 1 0 1 0 1 0 0 0 2 0 0 0 1 1 1 1 0 0 0 0 0 0 0 0 0 0 2 0 0 0 0 1 1 1 1 0 1 1 0 1 0 0 0 1 0 0 0 0 1 0
122 1 0 2 1 1 2 1 0 1 0 0 0 0 0 0 0 0 1 2 0 0 0 0 0 0 1 1 0 2 1 0 1 2 1 0 1 0 0 0 0 1 0 0 2 0 0 0 2 0 0 0 0 1 0 0 0 0 0 1 0 0 0 0 0 0 1 0 1 1 0 0 1 0 1 1 1 0 2 0 0 2 0 1 2 0 1 0 0 1 0 0 1 1 0 0 0 1 0 0 0 1 0 0 2 0 2 2 0 0 0 0 1 2 1 2 2 0 1 1 1 0 1 1 0 1 1 1 2 0 1 1 0 0 1 1 1 0 0 0 2 0 1 0 0 0 1 2 2 2 0 0 0 1 0 1 0 2 1 0 1 0 1 0 2 2 2 1 1 2 0 0 0 2 2 0 1 1 0 0 0 0 0 0 0 0 0 2 0 1 0 1 0 0 1 0 1 2 0 1 1 0 0 0 2 1 2 0 1 0 1 1 1 0 1 2 0 2 1 1 1 1 1 2 0 1 1 0 0 1 0 1 0 0 0 0 1 2 0 2 0 0 2 0 2 2 0 0 0 0 0 1 0 0 0 0 0 1 0 1 1 1 0 1 0 0 0 1 2 1 0 1 0 0 0 0 0 1 2 0 2 0 2 0 2 1 0 0 0 2 0 0 2 0 2 0 0 1 1 0 1 1 1 0 0 0 1 0 1 0 1 0 0 0 0 0 1 0 0 0 1 1 0 0 2 0 1 0 0 0 2 2 1 1 0 0 0 2 1 1 1 1 2 1 0 0 1 1 2 0 0 0 0 0 2 0 0 0 0 1 1 0 0 1 0 0 0 2 2 0 2 0 1 2 0 1 0 0 0 0 1 1 0 0 0 1 0 0 0 0 0 0 1 1 2 1 1 1 1 1 0 1 0 2 1 1 1 1 0 2 0 0 0 1 1 0 1 0 1 0 0 1 0 2 1 1 1 1 2 1 1 0 0 1 0 0 1 0 0 0 2 0 1 1 1 1 1 1 1 1 0 0 1 2 1 1 0 1 1 0 1 1 0 0 0 0 0 2 0 0 0 0 2 2 2 0 2 0 0 0 0 0 2 2 0 2 2 1 1 0 2 2 1 1 1 0 0 1 1 1 1 0 2 2 0 0 2 2 1 0 0 1 0 0 0 2 0 2 0 2 1 0 0 1 0 0 0 0 0 1 0 1 2 1 1 1 1 0 2 2 0 1 0 0 0 1 1 2 0 0 0 0 0 0 0 2 0 0 1 1 1 0 1 0 0 0 1 1 0 1 0 0 1 0 1 0 2 2 0 2 2 0 1 0 1 0 1 1 0 0 0 0 0 0 1 0 0 1 0 1 0 1 0 2 0 2 2 1 0 0 1 0 0 2 0 0 0 1 0 1 1 2 0 0 0 2 0 0 0 0 0 0 0 1 0 0 1 0 1 0 0 0 0 1 1 0 0 1 1 0 0 2 0 1 0 2 0 0 1 0 0 0 1 1 1 1 1 2 1 1 0 0 1 0 1 0 0 0 2 0 0 0 2 1 0 0 2 1 2 0 1 1 0 1 1 1 2 0 0 1 0 1 0 1 1 2 2 1 2 1 1 0 0 2 0 2 0 1 1 1 0 0 0 0 0 1 0 1 1 0 0 0 0 2 0 1 1 0 1 1 1 0 0 0 0 1 0 1 0 1 1 1 0 0 0 0 1 2 2 2 2 1 1 0 0 0 2 2 0 2 0 0 1 1 1 0 2 0 1 2 0 0 0 1 1 2 0 2 0 2 0 2 2 1 1 1 1 0 0 1 0 0 0 0 2 1 1 0 1 0 1 0 0 1 1 2 1 0 2 1 1 2 0 2 1 0 0 2 1 0 1 2 0 1 0 2 1 0 1 0 0 1 2 0 0 2 2 0 0 0 0 0 0 1 1 0 1 0 0 0 2 2 0 0 0 1 1 1 2 0 1 1 2 0 0 0 0 2 1 1 0 1 1 0 0 1 0 1 0 1 1 0 0 2 2 0 1 0 2 2 1 2 1 0 2 2 0 1 1 0 0 0 0 0 0 2 2 1 1 1 0 1 0 1 0 0 0 1 0 0 0 1 1 1 0 0 1 0 2 2 0 0 1 2 0 1 1 2 0 0 1 0 2 0 0 0 0 0 0 2 0 0 2 0 0 2 2 0 0 0 0 0 0 0 1 0 1 1 2 0 0 0 1 1 0 0 0 0 1 2 0 2 1 0 0 0 0 0 0 0 2 0
123 0 0 2 0 1 1 1 0 2 0 0 1 1 0 1 0 0 1 0 2 2 0 0 0 0 0 2 0 2 2 0 2 1 1 0 1 2 1 1 0 0 1 0 1 1 0 0 2 1 0 0 0 0 1 1 1 0 0 0 2 2 0 0 1 1 0 1 0 0 0 1 2 0 0 2 1 0 1 0 0 1 2 0 0 0 0 0 0 2 0 0 1 1 1 0 0 1 1 1 1 0 0 0 2 1 2 0 2 0 0 2 1 2 1 2 2 0 1 1 1 0 1 1 1 1 0 0 1 0 0 0 0 1 1 1 1 0 0 0 0 2 1 0 0 0 0 0 0 0 0 1 0 0 0 1 0 1 1 1 1 1 0 0 0 1 1 1 1 2 0 0 1 0 0 0 2 1 0 0 0 1 0 1 2 2 1 2 1 2 0 2 0 0 2 0 0 2 0 0 0 0 0 0 1 1 2 0 2 0 2 0 1 0 2 2 1 0 0 0 0 0 2 2 0 1 1 0 0 1 0 0 0 0 0 0 0 2 0 1 0 0 1 0 2 2 2 0 1 1 1 1 0 0 0 0 0 0 0 0 0 0 0 0 0 0 0 0 2 2 0 2 0 0 0 0 0 1 2 0 1 1 0 0 0 0 0 2 0 2 0 0 1 0 1 0 0 1 0 1 1 0 2 2 0 0 0 1 1 1 1 0 0 2 2 0 2 0 1 1 0 0 0 0 1 0 1 1 1 1 1 0 2 1 0 0 0 1 0 0 1 0 1 2 0 1 1 0 1 1 1 1 1 0 0 0 0 0 0 1 1 0 0 1 0 0 0 2 2 0 2 0 0 2 0 0 0 1 0 0 2 1 0 0 0 1 0 0 0 1 0 0 1 0 2 0 0 0 0 0 0 0 0 2 2 1 0 1 0 0 0 0 0 0 2 0 0 1 0 0 0 2 0 0 0 1 0 0 2 1 1 0 0 1 1 1 0 0 1 0 2 0 0 1 0 1 2 1 2 2 0 0 0 2 1 0 1 2 0 2 2 0 1 0 1 1 1 2 0 0 0 0 1 1 1 1 1 2 0 1 0 0 2 2 0 2 2 1 2 1 0 0 1 2 1 0 1 0 0 2 2 1 2 2 0 1 1 1 1 0 0 1 0 1 1 1 0 2 0 1 1 1 0 0 1 1 1 0 0 2 0 0 2 2 2 0 0 0 1 1 1 2 0 1 1 0 1 1 2 2 0 0 0 0 1 0 0 0 2 0 0 0 0 0 0 0 0 1 1 0 1 0 1 0 1 0 0 1 0 1 2 0 2 0 2 0 1 1 0 0 1 0 0 0 2 1 0 0 0 1 0 2 0 1 0 2 2 0 1 1 2 0 0 1 1 1 0 1 0 1 0 1 0 0 0 0 2 1 0 0 1 0 1 2 0 0 1 1 0 0 0 1 0 1 1 0 0 1 2 0 0 2 0 2 0 2 0 1 2 0 0 0 2 1 1 1 0 2 1 0 0 0 0 0 2 0 0 0 2 0 0 0 2 0 0 1 1 0 2 0 0 0 0 0 1 0 1 0 0 1 1 0 0 1 0 2 2 2 2 1 1 1 0 0 0 0 0 2 2 2 0 0 0 0 1 1 0 1 0 0 0 0 0 0 0 0 0 0 1 1 0 0 0 0 0 1 0 0 0 0 0 0 0 1 0 0 2 0 1 0 0 0 2 0 0 0 1 1 1 0 0 0 2 0 0 1 1 0 0 0 2 2 1 1 1 1 1 1 1 2 0 1 2 2 1 1 0 1 0 0 0 0 0 1 1 2 0 0 1 1 2 0 0 1 1 1 1 0 1 1 1 1 0 2 0 0 0 2 1 0 0 1 2 0 0 1 0 0 0 0 0 0 1 0 0 0 1 0 0 1 1 0 0 2 1 0 1 0 1 0 0 0 0 0 0 0 2 1 1 0 0 0 1 0 0 0 0 0 1 2 2 0 2 1 0 1 0 0 0 1 2 1 1 2 2 0 2 0 0 1 1 2 0 1 1 1 1 1 0 1 0 0 1 1 1 1 1 0 2 0 1 1 0 1 2 2 0 1 1 0 1 1 1 2 1 0 0 1 2 1 0 2 0 0 0 1 1 0 0 0 0 1 2 0 0 0 0 0 0 0 0 2 0 0 1 1 1 0 2 1 1 0 0 0 0 0 0 0 1 0 0 0 0 0 0 0 0 0 1 2 1 0 0 1 0 0 1 0 0 0 0 0
124 0 2 1 0 0 0 0 0 1 0 0 1 1 0 0 1 0 0 1 1 1 1 0 0 0 1 2 0 1 1 1 1 2 1 0 2 1 0 1 1 1 1 0 1 1 0 0 1 1 0 0 1 0 0 0 1 2 2 0 1 1 2 1 0 0 2 1 0 0 0 1 2 0 2 1 1 0 2 0 2 2 0 2 2 0 0 1 1 2 1 2 0 2 0 0 0 2 1 2 1 0 1 0 2 1 2 2 2 2 0 0 1 1 1 1 1 1 1 1 1 0 2 0 0 0 2 1 2 0 0 0 0 0 0 0 0 0 0 0 0 2 0 0 0 0 0 1 1 1 0 0 0 0 0 0 0 1 0 2 2 2 0 1 1 2 0 1 0 1 1 1 1 1 0 0 2 0 0 1 0 2 0 1 2 2 2 2 1 0 1 2 1 0 2 0 1 2 1 1 1 0 0 1 0 1 2 1 1 0 2 1 1 0 1 2 1 0 2 0 1 1 2 2 0 0 0 0 0 2 0 0 0 0 0 0 0 2 0 1 0 1 1 0 1 1 0 0 1 1 1 1 0 0 0 0 0 1 0 0 0 0 0 0 0 0 0 1 1 0 0 1 1 1 0 0 0 0 2 0 1 0 2 0 1 1 0 1 0 2 1 0 0 0 2 0 2 1 0 1 0 1 2 1 0 0 0 1 0 0 0 1 0 2 2 0 1 2 0 0 1 1 0 0 1 0 1 2 1 1 2 1 1 0 0 1 0 2 1 0 2 1 2 2 0 0 2 0 1 0 0 0 0 0 0 0 0 0 0 0 1 1 2 0 2 1 0 1 2 0 1 1 1 2 0 1 0 1 1 0 1 2 0 0 0 0 0 0 0 0 0 0 2 0 2 2 2 0 0 0 0 0 0 2 2 0 0 0 0 2 0 0 0 0 1 0 1 0 0 0 0 1 1 2 0 2 0 1 2 1 0 1 0 1 1 0 0 0 0 0 1 0 0 1 1 2 2 2 2 1 0 0 1 2 1 1 0 2 0 0 0 0 1 1 0 1 1 1 0 1 2 0 1 1 1 1 1 1 0 1 0 0 1 1 1 1 1 1 1 0 1 1 0 1 1 0 0 2 1 1 1 1 2 1 0 1 2 1 1 0 1 1 0 1 1 1 1 1 0 2 1 0 1 1 0 0 0 0 0 2 0 2 1 0 1 0 2 0 1 1 0 1 0 1 1 1 0 1 2 2 0 0 0 0 1 0 0 1 1 1 0 0 0 2 0 0 0 1 1 0 1 0 1 0 0 0 1 0 0 0 2 0 1 0 1 1 0 0 0 0 0 0 2 0 1 0 0 0 0 0 0 2 1 1 0 2 1 1 0 2 0 0 0 0 2 0 0 2 0 0 1 1 0 0 0 0 2 1 0 0 0 0 1 1 0 1 2 0 0 0 0 2 0 0 2 0 0 1 2 0 1 1 0 0 0 2 0 0 1 0 0 0 0 1 1 2 0 2 0 0 0 1 1 0 1 0 1 0 2 0 0 0 2 1 0 1 1 2 1 0 1 1 1 0 1 0 1 0 0 1 0 1 0 1 1 2 2 0 1 1 0 0 0 0 0 0 0 0 0 0 0 2 0 0 2 2 0 0 0 0 0 0 1 1 0 1 1 0 1 2 1 1 0 0 0 0 0 0 0 1 1 1 0 0 0 1 0 0 1 1 0 0 1 0 0 1 0 0 0 1 0 0 2 1 1 1 1 0 1 1 1 1 0 1 2 2 0 2 2 2 0 0 2 2 2 0 0 1 0 0 0 0 0 0 2 2 1 0 1 1 2 0 0 1 1 2 1 0 2 1 1 1 0 1 0 0 0 1 1 0 1 2 1 1 1 0 0 0 0 0 0 0 0 0 0 0 0 1 0 1 0 0 0 1 1 0 1 0 0 0 0 0 0 1 0 0 2 0 1 0 1 0 1 0 0 0 0 1 1 1 0 1 1 0 0 1 0 0 0 1 0 0 0 2 2 0 2 0 1 0 0 2 0 1 2 2 0 1 1 0 0 0 1 1 1 0 0 1 1 1 0 1 1 1 0 1 2 0 0 0 1 1 1 1 2 1 2 0 1 0 0 0 0 2 1 0 1 0 0 0 1 0 1 0 1 0 1 0 0 0 0 2 1 0 1 2 2 0 2 0 0 0 0 0 0 1 1 0 2 0 0 0 0 0 0 0 0 0 0 2 0 0 0 0 0 0 0 1 1 0 1 0
125 0 2 0 1 0 1 2 0 2 0 0 1 1 0 1 0 0 0 2 0 0 1 0 0 0 1 2 0 2 2 1 1 1 2 0 2 1 0 0 0 2 0 0 1 0 1 1 2 0 0 2 1 0 1 1 0 1 0 0 0 0 2 2 0 0 1 1 0 0 0 2 2 0 2 2 2 0 2 0 1 2 0 1 2 0 0 1 0 2 0 1 1 1 0 0 2 0 0 1 2 0 0 0 2 1 2 0 2 0 0 2 0 2 0 0 1 0 0 2 2 0 2 0 0 0 2 0 0 0 0 0 0 0 0 0 1 0 0 0 2 1 0 0 0 0 2 0 0 0 0 0 0 0 0 0 0 0 1 1 2 0 0 0 2 2 1 0 0 1 1 0 0 2 1 0 1 1 0 1 0 1 0 0 0 0 0 1 1 1 0 1 0 0 2 0 2 2 0 2 2 0 1 0 1 0 2 1 1 0 2 2 1 0 2 2 0 1 1 1 0 0 2 2 0 0 1 1 1 0 1 1 0 0 0 0 0 2 0 2 0 0 2 0 1 1 0 0 0 0 0 0 1 0 0 0 1 0 0 0 0 0 0 1 1 0 0 0 0 0 0 2 0 0 0 0 0 0 2 0 1 0 2 0 2 1 0 1 0 2 1 1 0 0 2 0 2 0 0 0 0 0 2 1 0 0 0 0 0 0 0 0 0 1 1 0 1 1 0 0 2 2 1 0 0 0 0 1 1 1 2 0 1 1 0 0 0 2 0 2 1 1 2 1 1 0 1 0 2 2 2 0 1 0 0 0 0 0 0 1 2 1 2 0 2 1 1 1 2 1 1 1 1 2 0 2 0 1 1 0 1 0 1 1 0 0 0 0 0 1 0 0 0 0 1 1 1 2 0 0 0 1 0 2 2 0 0 1 0 1 0 0 0 0 1 1 0 1 0 1 0 1 0 1 0 2 2 1 1 1 0 2 1 0 0 0 0 2 1 1 2 0 0 1 0 1 2 0 0 1 0 0 0 2 0 0 0 0 0 0 0 0 0 0 0 0 0 0 0 2 0 1 0 0 2 0 1 2 1 0 1 0 0 0 2 1 0 2 2 1 0 0 1 1 0 0 0 1 1 2 1 1 2 1 0 1 1 2 2 0 0 2 0 1 1 1 1 2 0 2 1 0 0 0 0 1 1 0 0 1 0 0 1 0 1 0 1 0 2 2 2 2 0 1 1 1 1 2 0 0 0 0 0 0 1 2 1 1 1 1 1 0 0 0 0 0 2 2 1 1 1 1 1 0 1 0 2 0 1 1 2 0 2 0 1 1 1 1 0 0 0 0 0 0 2 0 0 0 0 0 0 2 0 2 0 2 2 0 1 1 0 0 0 0 2 0 0 1 1 0 0 1 0 1 0 0 2 2 0 0 1 0 0 2 0 0 2 1 0 0 0 0 0 2 0 1 1 1 1 0 1 1 0 1 0 1 0 0 1 1 1 1 2 1 1 2 2 1 0 0 0 0 0 0 0 1 2 1 2 1 2 0 2 1 1 2 0 1 1 0 1 1 0 1 2 0 2 0 0 0 0 0 0 1 2 1 1 1 1 0 0 0 0 1 0 0 0 2 2 2 0 0 1 0 0 2 0 1 1 0 0 0 0 2 0 0 0 0 0 1 0 1 0 0 0 0 0 0 0 0 0 0 0 0 0 0 1 0 2 0 0 0 2 0 0 0 0 0 0 1 1 0 0 1 1 0 1 0 2 1 0 0 0 1 1 2 0 2 1 2 0 1 2 2 2 1 1 1 0 1 0 0 1 0 1 2 0 0 1 1 1 0 0 2 2 2 2 2 1 1 1 1 0 2 0 0 0 1 0 0 0 2 2 2 0 1 1 1 1 0 0 0 1 0 1 0 0 0 0 0 1 0 0 0 0 0 2 0 0 0 1 1 0 0 0 1 0 0 2 0 0 0 1 0 0 0 1 1 2 2 1 1 1 1 1 2 0 2 0 0 2 0 0 2 2 0 2 0 1 0 0 1 0 0 1 1 0 2 0 0 0 0 0 0 1 1 2 0 1 1 0 2 1 2 2 2 0 0 0 0 0 1 0 0 0 0 0 0 1 1 0 0 0 1 0 0 1 0 0 1 1 0 1 1 1 0 1 1 1 1 0 1 1 0 1 1 2 0 1 0 1 0 0 0 0 0 0 0 2 1 1 0 0 1 0 0 0 0 1 2 0 0 0 2 1 0 0 0 0 0 0 0
126 0 0 2 0 1 2 1 1 1 0 0 0 0 0 0 0 0 2 2 0 0 0 1 1 1 1 2 0 2 2 1 1 1 1 0 1 1 0 0 0 2 0 1 1 1 1 0 2 1 0 0 0 0 2 1 0 1 0 0 0 0 1 0 0 0 0 1 1 1 0 1 2 1 2 2 2 1 2 0 1 2 0 0 1 0 0 0 0 1 0 0 1 1 0 2 0 1 0 1 1 0 0 0 2 2 0 2 1 1 0 1 1 1 1 1 1 0 0 1 1 1 2 0 2 0 0 0 2 0 1 1 0 0 0 0 0 0 0 0 1 1 0 0 0 0 0 0 0 0 0 0 1 1 1 0 0 0 0 1 1 1 1 0 1 2 1 0 0 1 1 1 1 2 1 1 1 1 0 1 0 0 0 1 1 1 1 1 1 1 0 1 0 0 2 0 2 1 0 0 0 1 0 0 2 0 2 1 0 0 1 1 1 0 1 2 0 1 0 1 1 1 2 2 0 2 2 0 0 0 0 0 0 1 1 1 0 2 0 1 0 0 1 0 2 2 0 0 0 0 0 0 0 0 0 0 1 1 0 0 0 0 0 1 0 0 0 0 2 0 0 2 1 1 1 0 0 0 1 0 1 1 0 0 2 2 0 1 0 1 1 0 1 0 2 0 1 2 0 2 0 1 0 0 0 0 0 1 1 0 1 1 0 1 1 0 2 1 1 1 0 0 0 0 1 0 1 1 1 1 2 1 1 1 0 0 0 0 0 0 0 1 2 1 0 1 0 0 2 1 1 0 0 0 2 0 0 0 0 0 0 0 2 0 2 0 1 2 2 0 2 0 1 2 1 1 0 1 1 0 2 1 0 0 0 1 0 0 0 1 0 0 1 0 2 1 1 0 1 1 0 1 0 1 0 0 1 0 0 2 0 0 0 0 0 1 1 1 0 0 0 1 0 0 0 1 0 0 0 0 0 0 0 0 1 1 1 1 0 0 1 0 0 0 1 1 1 0 1 0 1 0 1 1 2 1 1 0 0 0 1 0 0 1 1 2 2 2 0 0 0 0 1 1 1 0 1 2 0 0 2 0 2 2 1 1 1 2 2 1 0 0 1 2 2 0 0 1 1 2 1 1 1 1 0 1 2 0 1 0 1 1 0 0 0 2 0 2 0 2 1 0 0 0 0 0 0 0 0 2 0 1 0 0 0 0 1 0 2 2 0 1 0 1 0 0 0 1 1 1 0 0 0 0 0 0 0 0 2 0 0 0 1 0 0 0 1 0 1 0 0 0 0 0 0 0 1 0 0 1 1 1 1 0 0 1 0 1 1 1 0 0 1 0 0 0 1 0 0 0 0 1 0 1 1 2 1 0 0 1 0 0 0 0 0 1 0 1 1 0 1 1 1 0 1 0 1 1 0 0 0 1 0 2 0 1 2 1 1 0 0 1 0 0 2 1 1 1 1 0 1 1 1 1 1 2 0 1 0 1 1 0 0 0 0 0 1 2 1 1 1 0 0 0 0 0 0 0 1 1 0 0 2 0 0 1 1 0 2 0 0 0 1 0 1 0 1 1 0 2 0 0 0 0 1 1 1 1 2 0 1 0 0 0 0 0 0 1 1 1 0 0 1 0 0 1 0 0 0 0 0 0 1 2 0 0 0 0 1 1 0 0 0 2 2 0 0 1 0 0 0 0 1 0 1 1 0 0 0 0 0 0 2 0 0 0 1 0 0 2 0 0 1 0 0 1 2 0 1 1 2 1 0 1 1 2 0 1 0 2 0 2 2 2 2 0 0 0 0 0 0 1 0 0 2 2 2 0 1 1 1 0 1 0 0 2 1 0 1 1 0 1 0 2 0 0 0 2 1 0 0 1 2 2 0 0 0 1 1 0 1 0 1 0 0 0 1 0 0 1 0 0 0 2 1 1 1 0 0 0 1 1 0 0 1 0 1 0 1 1 0 1 1 0 0 1 0 1 2 2 2 0 2 0 0 0 0 1 0 0 1 0 1 1 1 0 2 0 1 1 0 2 0 0 0 1 0 1 1 2 1 0 1 1 1 1 1 1 2 1 0 2 0 0 1 1 1 0 1 0 1 0 0 1 0 0 0 1 1 0 0 1 2 2 1 0 0 0 0 0 1 0 2 0 0 0 0 1 1 2 1 1 0 0 2 1 1 0 1 0 0 1 0 0 0 1 1 0 2 0 0 0 0 1 0 0 0 0 0 2 0 2 0 2 1 0 0 1 0 0 0 1
127 0 0 2 1 1 2 1 0 1 0 0 0 1 0 1 0 0 1 1 1 1 0 0 0 0 0 2 0 2 1 0 1 1 2 2 2 1 0 0 0 1 0 0 1 0 0 0 1 1 1 1 1 1 1 1 0 0 0 1 0 2 1 1 0 0 1 1 0 0 0 0 2 0 2 2 1 0 2 0 2 2 0 1 2 0 0 1 0 2 0 1 0 2 0 0 0 0 0 1 1 0 0 0 2 1 2 2 0 0 1 2 1 1 1 1 1 1 1 0 0 1 2 0 0 0 2 0 2 0 0 0 0 0 1 1 0 0 0 0 0 2 1 0 0 0 0 0 0 0 0 2 0 1 0 0 0 1 0 0 1 0 0 2 0 1 1 1 0 1 1 1 0 1 2 0 2 0 0 1 0 1 0 1 1 1 1 2 2 0 2 2 1 1 2 0 2 1 0 0 0 0 1 0 1 1 1 1 2 0 1 2 2 0 2 2 0 0 0 0 1 1 2 2 0 1 1 0 0 1 0 0 0 0 0 0 0 2 1 1 1 0 2 1 2 2 0 0 0 0 0 0 0 0 1 1 1 0 0 1 1 1 0 1 1 1 0 0 1 0 1 1 1 1 1 2 0 0 1 0 0 1 2 1 2 0 0 1 0 2 1 1 0 0 2 0 1 1 0 1 1 0 2 1 0 1 0 0 0 0 0 2 0 2 2 0 1 0 1 1 2 0 0 0 1 0 2 2 2 2 2 0 0 2 0 0 0 2 0 1 1 1 2 1 1 0 0 0 1 1 1 1 0 0 2 0 1 0 0 1 1 0 2 0 2 0 0 1 2 1 1 1 0 2 1 0 0 1 0 0 0 0 0 0 1 1 0 1 1 1 0 0 1 0 2 1 1 1 1 1 0 1 0 2 1 0 1 1 0 1 0 0 0 0 0 0 2 0 0 0 0 1 1 2 0 2 0 0 1 0 0 0 0 0 0 0 0 1 1 0 1 0 0 0 1 1 2 1 1 2 0 0 1 2 1 0 0 1 1 1 1 0 1 1 0 1 1 2 0 1 0 0 1 1 0 1 0 1 0 0 0 0 1 1 2 0 0 1 2 0 1 0 1 1 0 0 0 0 0 2 2 2 1 1 0 1 1 0 0 0 0 2 0 0 1 0 0 2 0 1 1 1 2 1 0 0 0 1 1 1 1 0 2 0 2 0 2 0 1 1 0 0 0 0 0 0 1 1 1 1 0 0 0 0 1 1 1 0 2 0 0 0 0 1 0 0 0 1 1 0 1 1 2 0 1 0 1 0 0 1 1 0 1 0 1 0 1 1 0 0 0 0 1 0 0 0 0 0 0 0 0 1 2 0 1 1 1 0 1 0 0 0 0 1 0 1 0 1 0 0 0 0 0 0 0 0 2 1 0 0 0 0 0 2 0 1 2 0 0 0 0 1 0 1 1 1 1 0 1 0 0 1 0 1 0 2 0 0 1 1 1 1 1 2 1 1 1 2 1 0 0 0 1 0 0 1 1 1 2 1 2 0 2 0 0 2 1 1 2 0 1 1 0 1 2 0 2 0 0 1 0 0 0 1 2 1 1 1 2 0 0 1 0 1 0 0 0 1 1 1 0 0 1 0 0 1 0 1 1 0 0 0 0 2 0 1 1 0 0 2 0 2 0 0 1 1 1 0 0 0 0 0 1 1 1 0 0 0 2 0 0 0 1 0 0 1 1 1 0 1 1 1 2 1 1 0 2 0 2 2 0 0 1 0 1 1 1 1 0 2 0 2 2 2 2 1 0 0 0 0 0 0 1 0 1 1 2 0 1 1 1 0 0 1 0 0 1 1 2 2 1 2 0 2 1 0 0 1 0 0 0 2 2 1 0 0 0 0 1 0 0 0 1 0 0 0 0 0 1 0 0 0 0 2 1 1 1 0 0 0 1 1 0 0 1 0 1 0 1 0 1 0 0 1 0 1 0 1 2 2 1 1 2 0 0 0 0 0 1 0 1 1 0 1 2 1 1 0 1 0 0 2 0 0 2 2 1 0 1 1 1 0 1 1 1 1 1 2 1 1 0 2 0 1 0 1 1 0 1 0 1 0 1 0 0 1 1 1 1 0 0 1 1 1 1 1 1 0 0 0 2 0 2 0 1 1 1 0 0 0 2 0 1 0 0 2 2 0 0 0 0 0 0 0 1 0 1 0 0 0 0 0 1 1 1 2 2 0 1 2 1 1 0 1 0 0 0 0 1 0 0 1
128 0 0 2 0 1 1 1 0 1 0 1 0 2 1 1 0 0 1 1 0 0 0 0 0 0 1 0 0 2 1 0 1 1 1 0 2 1 0 1 1 1 0 1 1 1 2 0 2 1 0 0 0 1 1 1 0 0 0 2 0 1 2 2 0 0 0 1 0 1 1 1 1 0 0 2 2 0 1 0 1 1 0 0 2 0 0 1 1 1 0 1 2 2 1 0 0 1 0 1 1 0 0 0 2 1 1 2 0 0 0 0 1 1 1 2 1 0 0 2 2 0 1 1 0 2 0 1 2 1 0 1 0 0 0 0 1 0 0 0 1 2 0 0 0 0 0 0 0 0 0 1 0 1 1 2 0 1 0 0 1 0 1 0 0 1 0 0 2 2 0 0 1 1 1 0 2 0 1 0 0 0 0 1 1 1 1 1 0 0 1 1 1 1 1 0 1 1 0 1 1 1 0 1 1 1 1 1 1 0 2 0 1 0 2 2 1 0 2 1 0 0 1 1 1 0 0 0 1 2 0 0 0 0 0 0 0 2 0 1 0 1 2 1 2 2 0 0 0 0 0 0 0 0 0 0 0 2 0 1 1 1 0 2 2 0 0 1 2 0 0 0 0 0 0 0 0 0 2 0 0 0 2 1 2 1 0 2 2 2 0 1 1 0 2 0 1 0 0 0 0 0 2 0 0 1 0 0 1 0 1 1 0 1 0 0 2 0 1 1 1 1 2 2 0 0 0 0 1 1 2 1 1 1 0 0 0 0 0 0 0 0 1 2 1 0 1 0 2 2 2 0 0 0 2 0 1 0 0 1 1 0 0 0 0 0 0 0 1 0 2 0 0 2 0 1 0 1 1 0 0 0 0 0 1 2 0 1 1 0 0 0 0 0 1 0 0 1 1 1 0 2 0 1 1 0 0 0 0 2 0 0 0 0 1 0 1 0 0 0 1 2 0 1 1 2 2 0 1 0 1 0 1 1 1 0 0 0 0 0 1 0 0 0 2 1 1 0 1 2 0 0 0 1 1 0 1 2 0 1 0 0 1 1 0 2 1 2 0 0 0 0 1 1 2 0 2 1 0 2 2 1 0 0 2 0 0 0 1 1 1 1 1 1 2 0 0 0 0 2 2 2 0 1 0 2 1 1 0 0 0 1 0 1 0 2 1 2 0 1 1 1 1 0 0 1 1 2 2 0 2 0 1 0 0 1 0 0 1 1 1 1 0 1 1 0 1 0 2 2 0 1 0 0 1 1 1 0 0 1 1 0 0 0 0 0 1 1 2 0 1 1 0 0 0 0 2 1 0 1 2 0 0 0 0 0 0 2 0 0 1 1 1 0 0 0 1 1 0 1 1 0 1 1 1 2 1 0 0 1 0 0 0 1 1 0 0 1 1 0 1 2 0 0 0 0 2 2 0 0 2 0 0 1 0 0 2 0 1 0 0 2 0 2 1 1 1 1 1 0 1 1 1 0 0 1 0 0 1 1 1 0 1 1 1 1 0 1 1 0 0 1 0 0 0 0 0 1 1 1 1 0 1 1 1 1 0 1 2 0 1 1 1 0 0 0 0 1 0 1 0 1 0 1 1 2 2 1 2 0 0 0 0 0 0 0 0 2 2 2 0 0 2 0 0 1 0 0 0 0 0 0 0 2 0 0 0 0 0 1 0 1 0 0 0 1 0 1 0 0 0 0 1 1 1 0 0 0 1 0 0 0 2 0 0 0 1 1 0 1 0 1 1 0 0 1 2 0 1 1 1 1 1 1 1 1 1 2 1 2 0 1 2 2 2 1 0 0 1 0 0 0 0 0 2 1 1 0 0 2 2 0 1 0 0 2 1 1 2 2 1 2 0 2 0 0 0 1 0 1 0 1 2 2 0 0 0 0 0 0 0 0 0 0 0 0 0 0 0 1 1 0 0 2 1 1 1 0 0 1 0 2 0 0 0 1 1 0 0 0 0 1 1 0 0 1 0 1 1 1 1 1 0 0 0 2 0 1 0 0 2 0 0 2 1 0 2 0 0 0 0 2 0 0 2 2 0 0 1 1 0 0 1 1 2 0 0 2 2 2 0 2 0 0 1 1 1 1 0 1 0 2 0 0 2 1 1 1 1 0 0 1 1 1 0 0 0 0 0 0 0 0 1 0 1 0 1 1 1 0 1 1 0 0 2 2 2 0 0 0 0 0 0 0 0 1 1 0 2 0 0 0 1 2 0 0 0 0 0 2 0 0 0 1 0 0 0 0 0 0 0 1
129 0 1 1 0 0 1 2 1 0 0 0 0 0 0 0 0 0 0 2 0 0 0 0 0 0 1 1 0 2 0 0 2 2 0 0 1 0 0 1 0 1 0 0 1 0 0 0 0 2 2 2 1 1 1 1 0 1 0 1 0 1 0 0 0 0 1 1 0 0 0 0 1 0 1 2 2 0 2 0 1 2 1 1 1 0 0 1 1 2 0 1 2 2 1 0 0 1 0 1 1 0 1 0 2 0 2 2 0 0 0 2 0 0 0 0 0 0 0 2 2 0 1 1 0 0 1 1 2 0 1 1 0 0 0 0 0 0 0 0 0 2 0 0 0 1 0 0 0 0 0 1 0 1 1 0 0 0 0 0 1 0 1 1 2 2 2 0 1 2 0 0 1 0 2 0 0 0 0 2 0 1 1 0 1 0 1 0 0 2 0 2 1 0 2 0 1 1 0 0 0 0 0 0 1 0 2 1 0 0 2 0 1 0 1 2 0 1 0 0 0 0 2 2 0 1 1 1 1 1 0 0 0 1 2 1 2 2 0 2 0 0 2 1 2 2 0 0 0 0 0 0 0 0 1 1 1 1 0 0 0 0 0 0 0 0 0 0 1 1 0 1 1 1 0 0 0 1 1 0 1 1 2 0 1 0 1 0 0 1 1 2 0 1 1 1 0 1 0 0 0 0 2 1 1 0 1 0 0 0 0 1 0 2 2 0 1 0 0 0 1 1 0 0 1 0 1 2 1 1 2 2 0 2 0 0 0 1 0 0 2 1 2 1 0 0 1 0 2 1 1 0 1 1 0 2 2 0 0 1 2 1 2 0 2 0 2 0 2 2 0 2 0 2 0 0 0 0 0 0 1 1 0 0 0 1 0 0 0 1 0 0 1 0 2 1 1 0 0 0 0 0 0 2 0 0 2 1 1 1 0 1 0 0 2 0 0 0 0 0 0 1 0 1 0 1 1 0 1 0 1 0 0 0 2 2 0 1 0 0 1 0 0 0 2 1 1 1 2 1 0 1 1 2 1 1 0 1 0 0 0 0 1 1 1 2 2 2 0 0 1 1 1 1 1 0 1 1 0 1 0 0 0 0 2 1 0 1 1 0 1 1 0 0 1 0 1 1 1 1 1 0 2 1 0 1 2 0 0 0 0 2 0 0 0 2 1 2 0 2 0 0 0 1 0 1 1 1 2 1 2 1 2 2 2 1 0 0 2 2 1 1 0 0 0 0 0 0 2 2 0 0 0 0 0 0 0 0 1 0 0 0 1 0 0 1 1 0 0 0 0 0 0 0 0 0 1 0 0 0 2 0 0 0 0 0 0 2 0 0 1 1 1 0 1 0 1 2 0 0 0 2 0 2 0 2 2 2 0 1 1 0 0 0 2 0 0 1 1 0 1 1 0 0 0 0 2 1 0 0 0 0 0 2 0 1 2 2 0 1 0 0 0 2 0 2 2 1 0 0 1 1 0 1 0 2 0 0 1 0 0 0 1 1 1 1 0 2 2 0 0 0 0 0 1 1 1 0 1 1 0 0 2 2 1 1 1 1 2 0 0 0 0 0 1 0 2 0 0 2 0 0 0 2 2 2 2 1 1 0 0 0 0 0 0 0 0 0 1 0 0 0 1 0 1 2 0 0 0 0 0 0 1 2 0 0 0 0 0 1 0 0 0 1 1 0 0 1 0 1 0 1 0 1 1 0 1 0 1 1 0 1 1 0 1 0 0 1 0 2 1 0 2 0 0 1 2 0 2 2 0 0 1 0 0 0 1 1 0 2 0 2 2 2 1 1 0 1 0 0 1 0 1 0 1 1 1 1 0 0 1 1 1 1 1 2 2 1 2 2 2 2 0 1 0 0 0 2 0 0 0 2 1 0 0 0 0 0 1 0 0 1 0 0 0 0 0 1 0 0 0 0 0 2 1 0 0 0 0 0 1 1 0 0 0 1 1 0 1 0 1 0 2 1 0 1 0 0 1 2 2 0 1 0 0 1 0 0 0 1 1 0 0 1 1 0 1 0 0 1 0 1 0 0 1 1 0 1 0 1 0 0 0 0 2 1 2 0 2 0 2 0 0 2 1 0 0 2 1 0 2 0 0 0 0 1 0 1 2 1 0 0 2 1 0 1 2 1 0 0 1 0 2 0 0 1 1 0 0 1 0 1 0 0 1 2 2 0 1 0 0 0 0 0 1 2 2 0 2 0 0 0 1 1 0 0 0 1 0 0 0 0 0 0 0 0 0 1 1 0 0 0
130 0 1 2 1 0 2 1 0 1 0 1 1 2 0 2 0 0 0 1 1 1 0 0 0 0 2 1 0 2 1 0 0 0 2 0 2 0 0 0 0 1 0 0 0 2 2 0 2 0 0 1 1 1 1 0 0 0 0 0 2 2 2 1 1 1 0 1 1 1 0 2 2 0 1 2 2 0 0 0 1 2 0 0 1 0 0 0 0 2 0 0 0 1 1 0 0 0 0 0 1 0 0 0 2 2 2 1 1 0 1 2 0 2 0 2 2 0 1 2 2 0 1 1 1 1 0 0 1 0 0 0 0 0 0 0 1 0 0 0 1 1 2 0 0 0 0 0 0 0 0 0 0 0 0 0 0 0 0 0 1 0 1 0 1 2 1 1 1 1 1 1 1 1 2 0 1 0 0 1 0 0 1 0 1 0 1 1 0 1 0 2 0 0 1 0 2 1 0 1 0 0 1 0 1 1 1 1 1 0 2 1 1 0 0 2 1 1 1 0 0 0 2 2 1 1 1 0 0 0 0 1 0 0 0 0 0 2 0 0 0 0 1 0 2 2 0 0 0 0 0 0 0 0 0 0 1 0 0 0 0 0 1 1 0 0 1 0 0 0 1 2 1 1 1 1 0 0 2 0 0 1 2 2 2 0 2 1 0 2 0 0 1 0 1 0 0 1 0 1 0 1 2 1 1 0 1 0 0 1 0 1 0 2 1 0 2 0 1 1 1 1 1 1 1 0 2 1 1 0 0 2 0 1 0 1 1 1 0 0 0 0 2 2 0 0 1 0 1 1 1 0 1 0 1 1 1 0 0 0 1 1 1 0 1 0 0 2 2 0 2 0 0 2 1 1 0 0 0 0 0 0 0 1 0 1 0 0 0 1 1 1 1 0 1 0 1 1 0 0 0 0 0 2 2 1 0 2 0 1 0 0 0 0 0 0 2 0 0 0 2 2 0 2 2 2 1 1 1 0 0 2 0 0 0 0 1 2 1 1 2 0 0 2 0 2 2 1 2 2 0 0 0 2 0 0 0 2 0 1 0 0 0 0 0 2 0 2 0 0 0 0 1 1 2 0 1 2 0 0 1 1 1 1 1 2 1 1 1 1 1 1 1 2 1 0 1 2 2 0 0 0 1 1 0 1 1 1 1 0 0 2 0 0 1 1 1 1 0 2 2 0 0 0 2 0 0 0 0 1 0 1 0 0 0 0 1 0 1 1 0 0 0 1 1 1 1 0 2 2 0 0 0 0 2 1 1 1 0 2 2 0 0 1 0 0 0 1 0 1 0 0 0 0 0 0 1 1 0 2 1 0 0 0 1 0 0 0 0 0 1 1 0 0 2 0 0 0 0 1 0 2 2 0 0 0 0 2 0 2 0 0 0 1 0 0 0 1 1 0 0 1 0 0 0 0 2 2 0 0 2 0 0 2 0 1 2 1 1 0 0 0 0 0 2 1 1 1 2 0 2 1 0 1 0 2 0 1 2 0 0 0 0 0 0 0 0 1 1 0 0 1 0 1 1 0 0 0 2 0 1 0 2 1 0 0 2 2 0 1 0 0 1 0 1 1 2 0 0 0 0 0 0 1 1 2 2 0 1 1 1 1 0 0 0 1 0 1 1 1 0 0 0 0 0 0 0 0 0 0 0 0 0 1 0 0 0 0 1 2 0 1 0 0 1 0 0 0 0 0 0 0 0 1 1 0 1 0 1 0 0 0 2 0 0 0 1 1 0 1 0 0 0 1 1 1 0 1 0 2 0 0 1 0 1 1 1 0 1 2 0 2 2 2 2 0 0 2 0 0 0 0 1 1 0 0 0 0 1 1 2 0 1 0 0 1 1 0 2 2 2 2 0 2 0 0 0 2 0 1 0 1 2 0 0 1 0 0 2 0 0 1 0 0 0 0 0 0 1 1 0 0 0 2 2 0 0 1 0 1 0 1 0 0 0 1 1 0 1 0 0 0 2 0 0 1 0 1 2 2 1 1 2 0 0 0 0 0 0 1 2 0 0 1 1 1 2 0 0 1 0 1 0 0 0 0 1 0 0 0 0 0 0 0 1 0 0 0 1 0 1 0 0 2 1 1 0 0 0 1 0 2 0 1 0 0 0 0 0 0 0 0 1 2 0 0 0 0 0 0 1 0 2 2 1 0 1 0 0 0 2 0 0 1 0 2 2 0 0 0 0 0 0 0 0 0 0 0 1 1 0 0 1 2 0 1 1 0 0 1 0 0 0 1 0 0 0 1 1 0 0 1
131 1 1 2 1 0 1 2 0 1 0 0 0 2 0 2 0 0 0 0 1 1 0 1 0 0 0 1 0 2 1 2 1 2 1 0 2 1 0 0 0 2 0 0 1 0 1 0 2 0 0 0 0 0 2 1 0 1 0 1 1 1 1 0 0 0 1 1 1 0 0 1 1 0 1 2 1 0 2 0 2 2 1 1 1 0 0 0 0 2 0 1 1 0 0 1 0 0 0 1 2 0 0 0 2 2 2 2 0 0 1 2 1 2 1 2 2 0 0 2 2 0 1 1 1 0 0 0 1 0 1 1 0 0 0 0 0 0 0 0 1 2 2 0 0 0 0 0 1 1 0 2 0 0 1 0 0 1 0 0 1 0 0 0 2 2 2 1 1 2 0 0 1 0 0 0 1 0 0 1 0 1 0 1 1 1 1 2 1 2 0 2 1 1 2 1 2 2 0 0 0 0 0 1 0 1 2 2 1 0 1 1 1 0 2 2 0 1 1 1 0 0 2 1 1 0 0 0 0 1 0 0 0 0 0 0 0 2 0 2 0 0 2 0 2 2 0 0 0 0 0 0 1 0 1 1 1 0 1 1 0 0 0 1 1 0 1 1 2 0 0 2 0 1 0 0 0 2 1 0 1 0 1 1 2 1 1 0 0 2 2 1 0 0 1 0 1 1 0 0 0 0 2 1 0 0 0 0 0 0 0 0 0 2 2 0 2 0 0 0 0 0 1 0 2 0 2 1 2 2 2 0 0 1 0 0 0 1 1 2 1 2 2 1 0 0 1 1 2 1 1 0 0 1 0 1 1 0 0 1 1 0 2 0 2 0 0 1 2 1 1 1 0 2 1 1 0 0 0 0 1 0 0 0 1 0 0 0 0 0 0 0 1 1 2 2 2 2 0 0 0 1 0 2 2 1 0 2 0 2 0 0 0 0 1 0 1 0 0 1 0 1 0 0 1 1 0 0 1 0 1 0 0 0 1 1 0 0 1 0 1 0 0 2 0 2 2 2 2 2 0 1 2 2 2 2 0 2 0 2 2 0 0 0 0 0 0 2 0 0 1 1 0 0 2 0 2 2 0 2 1 0 1 1 1 1 1 0 1 0 1 1 1 1 1 0 1 0 0 2 2 0 1 0 0 2 2 0 0 0 0 2 0 0 1 1 2 1 0 1 1 1 0 1 0 1 1 1 1 1 1 0 1 0 1 0 1 0 1 1 1 1 0 0 0 0 1 0 2 2 0 1 0 0 0 0 0 0 1 0 0 0 1 0 0 0 1 1 0 1 0 1 0 0 0 0 0 0 0 1 2 1 0 0 0 0 0 2 2 2 2 0 0 0 0 0 0 0 0 0 0 2 1 2 0 2 1 1 0 1 0 0 0 0 2 0 0 0 0 0 0 0 0 0 0 2 0 1 0 0 0 0 0 2 0 0 2 1 0 0 0 0 0 1 0 1 2 0 0 0 1 1 0 1 0 1 0 0 2 0 0 0 2 1 1 1 0 2 0 0 0 2 0 2 0 0 0 0 1 1 0 0 1 0 0 1 1 0 1 0 0 0 0 0 0 1 1 0 0 1 0 0 0 1 1 2 1 0 1 2 0 0 0 0 0 0 0 2 2 2 0 0 2 0 0 1 0 1 0 0 0 0 0 2 0 0 0 0 1 2 1 0 0 2 2 0 0 0 0 1 1 1 0 0 0 1 0 0 0 0 0 0 0 0 0 1 1 2 0 2 1 1 0 0 0 0 0 0 1 1 1 1 0 0 0 1 0 2 2 1 1 0 2 2 1 0 0 1 0 0 0 0 0 1 1 1 1 1 0 0 0 0 2 0 0 2 2 0 1 1 1 1 0 2 0 0 0 1 1 0 0 1 2 2 0 0 0 2 1 0 0 0 1 0 1 1 0 0 0 1 0 0 0 1 1 0 1 0 0 0 2 2 1 0 0 2 2 0 0 0 0 1 1 1 0 1 0 2 2 2 2 0 2 0 0 0 1 0 0 0 2 0 0 2 2 0 2 0 0 1 0 1 0 1 1 2 0 2 1 1 1 0 1 1 1 1 1 2 1 1 0 2 0 1 1 1 2 1 0 0 0 2 0 1 0 0 0 1 2 1 0 0 2 1 0 0 1 0 0 0 1 0 2 1 1 0 2 0 2 0 0 2 0 0 0 2 2 0 0 0 0 0 0 0 1 0 1 0 1 0 0 0 1 2 0 0 0 0 0 1 0 0 0 1 0 0 0 0 1 0 1 1
132 1 2 0 0 0 0 1 0 0 0 0 0 0 0 0 0 0 1 0 1 1 0 0 0 0 2 2 1 2 1 2 1 1 1 1 1 1 0 1 1 1 0 0 1 0 0 0 2 1 0 0 0 0 1 1 1 0 1 0 1 2 0 0 0 0 1 0 0 0 0 0 1 0 1 1 1 0 1 0 2 2 0 0 0 0 0 1 1 2 0 1 1 2 0 0 0 1 0 2 1 0 2 0 2 0 2 2 0 0 0 0 1 2 1 2 2 0 1 2 2 0 0 2 0 0 0 0 1 0 0 0 0 0 1 1 1 0 0 0 0 2 1 0 0 0 0 0 1 0 1 0 1 1 0 1 1 0 1 0 1 1 0 0 1 2 2 1 1 1 1 1 1 2 1 0 2 0 0 1 0 1 0 1 0 0 0 2 0 0 0 1 0 1 2 0 0 2 0 0 0 1 0 0 0 1 2 1 1 0 1 0 2 0 2 2 1 2 1 1 1 1 2 2 0 1 1 1 0 2 0 1 0 0 0 0 0 2 1 1 1 0 2 0 2 2 1 0 0 0 0 0 0 0 0 0 1 0 0 0 0 0 0 2 1 0 1 1 2 0 1 1 0 0 1 1 0 0 1 0 0 0 2 0 2 0 0 1 0 2 2 1 1 0 2 0 1 1 0 1 0 1 1 1 0 0 0 0 1 0 1 0 0 1 1 0 2 0 0 0 1 1 0 0 1 0 2 2 1 1 1 2 0 1 0 0 0 1 0 1 2 1 2 2 0 1 0 1 1 0 0 1 0 0 2 0 1 0 0 1 1 0 2 0 2 0 0 2 2 0 2 0 2 2 0 1 0 1 1 1 2 0 0 0 0 1 0 0 0 0 0 0 0 1 2 1 1 1 1 2 0 2 0 2 2 0 0 0 1 2 0 0 1 1 0 0 1 0 2 0 0 0 1 1 1 2 1 1 2 2 0 1 1 1 1 0 0 2 1 1 2 0 0 1 0 1 2 1 1 1 0 0 0 2 0 0 0 1 1 1 1 0 1 1 0 1 1 2 0 0 0 0 2 2 1 1 1 1 0 0 0 0 1 1 2 0 0 1 2 1 1 0 0 1 0 0 0 0 0 2 2 1 1 1 0 1 1 1 1 0 0 2 0 0 0 1 0 1 0 2 1 0 2 1 0 0 0 1 1 1 1 0 1 1 1 0 1 0 1 2 1 0 0 1 1 2 1 2 0 0 0 0 0 0 0 0 0 1 1 1 0 0 1 0 1 1 0 0 0 0 0 1 0 0 0 0 1 0 0 0 2 0 2 0 2 0 1 2 1 1 1 0 0 0 1 0 0 0 0 0 0 2 0 1 0 2 0 0 0 0 0 0 0 0 2 0 0 1 1 0 0 1 0 1 0 0 1 1 0 0 0 0 1 1 0 0 1 1 0 0 1 2 0 0 1 0 0 0 1 0 0 1 0 2 0 2 1 1 2 0 0 0 2 1 1 2 1 2 0 2 2 0 0 1 0 1 1 0 2 0 1 0 2 0 0 2 0 1 1 1 0 0 0 0 0 0 0 0 0 1 0 1 0 2 2 2 1 1 2 0 1 1 0 2 0 0 0 0 0 0 0 0 0 0 0 1 0 0 0 0 0 0 1 1 0 1 0 0 0 0 0 0 0 0 0 0 0 0 0 0 0 0 0 0 0 1 0 0 1 0 0 0 1 0 0 1 0 1 0 2 0 1 0 0 0 2 1 0 1 1 2 1 2 0 0 1 1 1 1 2 0 1 2 2 2 1 1 1 0 0 0 1 0 0 2 2 1 2 0 0 0 0 0 1 1 2 1 0 2 1 1 1 0 1 0 0 0 2 2 0 0 1 2 0 0 0 0 1 1 1 1 0 1 0 0 0 1 0 0 0 0 0 0 1 1 0 1 0 0 0 2 2 1 0 0 1 2 0 1 0 0 0 0 0 0 1 1 2 2 2 0 1 1 1 1 1 0 0 2 0 0 0 1 0 2 0 1 0 2 1 1 1 1 0 2 1 0 2 0 1 0 0 1 1 2 0 0 1 2 1 0 1 0 2 1 1 1 1 0 1 0 2 0 2 0 0 0 1 2 1 0 0 2 2 1 1 1 0 0 0 0 1 1 1 1 0 1 2 1 1 2 0 0 0 1 1 1 0 2 1 0 1 0 0 0 2 2 0 2 1 1 0 0 2 0 1 1 0 0 1 0 0 1 0 0 0 0 0 0 0 1 1
133 1 1 1 1 0 2 1 0 0 0 1 0 1 0 1 0 0 0 2 1 1 0 0 0 0 0 2 0 2 2 1 0 1 1 0 2 1 0 0 0 2 0 0 0 2 2 0 1 1 0 0 1 1 1 1 0 0 1 1 1 1 1 1 0 0 2 0 0 1 1 1 2 0 2 2 2 0 2 0 1 2 1 1 1 1 1 0 0 1 0 0 1 1 0 0 0 2 1 2 1 0 1 0 2 0 2 2 0 0 0 2 0 1 0 1 1 0 1 1 1 1 1 1 0 0 0 0 2 0 1 1 0 0 0 0 2 0 0 0 0 2 0 1 0 0 1 0 2 1 1 1 0 1 0 0 0 0 1 0 1 1 0 1 1 2 1 0 0 2 0 0 1 0 1 0 1 1 0 0 0 0 0 1 1 1 0 2 1 0 1 2 0 0 2 1 1 1 0 0 0 0 0 1 1 1 1 0 2 0 2 1 2 0 2 2 0 2 1 2 0 0 2 2 0 1 1 0 0 2 0 0 1 0 1 1 0 2 0 2 0 0 1 0 2 1 1 0 0 0 0 0 0 1 0 0 0 1 1 2 1 1 0 0 0 0 1 1 2 0 0 1 0 0 0 1 0 0 1 0 0 1 1 0 1 0 1 0 0 2 2 1 0 0 0 0 0 0 0 0 0 0 2 1 0 0 2 1 0 0 0 1 0 2 1 0 1 1 1 1 0 0 1 0 0 0 1 1 2 2 2 0 1 1 0 0 0 1 0 0 1 0 1 2 1 0 1 0 1 0 0 1 0 0 1 0 0 0 0 1 1 0 2 0 2 0 0 0 2 2 0 2 0 2 0 1 0 1 1 1 2 2 0 0 0 1 0 1 1 0 0 0 0 1 2 0 0 0 1 0 0 0 0 1 0 0 1 1 1 0 0 0 0 0 1 1 0 1 0 0 0 1 0 1 1 2 2 0 2 0 2 0 0 1 0 0 1 1 0 0 1 0 0 0 2 1 1 0 2 2 0 0 1 1 2 0 1 1 0 1 0 0 1 2 0 2 2 2 0 0 0 0 1 1 0 1 0 2 1 1 1 1 2 2 1 1 1 2 2 2 0 0 1 2 1 0 0 1 1 1 1 1 1 0 0 1 2 1 0 0 0 1 0 1 0 2 0 1 0 2 1 0 0 0 1 0 0 0 0 1 0 1 0 0 1 1 1 0 2 2 0 0 0 0 0 1 0 1 1 1 0 0 0 0 1 0 0 1 2 0 0 0 2 1 1 1 0 1 0 1 0 0 1 0 1 0 1 1 0 2 2 0 0 0 0 0 0 1 0 0 1 0 0 0 0 0 0 0 0 1 0 2 2 0 1 1 1 1 0 0 1 0 0 1 0 1 1 1 0 0 2 1 0 0 0 1 1 2 0 0 0 1 0 1 1 0 1 0 0 1 0 0 0 1 1 1 1 1 1 0 1 2 0 0 0 1 0 0 0 2 2 1 1 1 1 1 1 1 1 0 0 1 0 0 0 0 2 0 2 0 0 1 2 0 0 1 2 1 1 1 0 0 1 0 0 1 1 0 0 0 0 0 0 0 0 2 1 2 2 0 1 1 0 1 0 0 0 2 2 2 0 0 0 0 0 2 0 0 0 0 0 0 1 0 0 1 1 0 2 2 1 0 0 0 1 1 0 0 0 0 0 0 0 0 1 1 1 1 2 1 1 1 1 0 0 1 0 1 0 2 1 0 2 0 0 0 1 0 1 1 1 1 0 2 2 2 0 2 1 1 1 1 2 2 2 1 1 1 0 1 0 0 0 1 1 0 2 0 0 1 2 1 0 0 0 2 0 0 2 2 2 1 0 0 0 0 0 1 1 0 0 1 1 1 0 0 0 1 2 0 0 1 1 0 0 1 1 0 2 0 0 1 0 1 1 0 1 0 0 0 2 2 1 0 0 1 2 0 2 1 1 0 1 0 0 0 0 1 2 2 2 0 2 0 0 0 0 0 1 0 0 0 0 1 2 0 2 0 1 1 1 1 1 0 2 2 0 1 0 0 0 0 1 1 1 0 0 2 2 2 0 2 0 1 0 0 1 1 1 0 1 1 0 2 1 1 0 0 1 1 0 0 2 1 1 0 0 0 0 0 1 0 1 1 1 0 1 0 1 0 1 1 1 0 1 1 1 0 2 1 1 0 0 0 0 2 2 0 2 0 0 0 0 0 1 1 1 0 0 1 1 0 0 1 1 0 0 1 1 0 1 0
134 1 1 1 0 0 0 1 0 0 0 1 1 1 0 0 1 0 2 2 1 0 0 0 0 0 1 1 0 2 1 0 1 2 1 0 2 0 0 0 0 2 0 0 2 0 0 0 0 2 0 1 1 1 1 1 0 0 1 1 0 0 1 0 0 0 2 1 0 0 0 2 2 0 1 2 2 0 1 1 1 2 0 1 1 0 0 1 1 2 0 0 1 1 1 0 0 0 0 0 1 0 0 0 2 2 2 1 1 0 0 1 1 2 2 2 2 0 2 1 1 0 1 1 0 1 1 0 2 0 0 0 0 0 1 1 1 0 0 0 1 1 0 0 0 0 0 0 0 0 0 0 0 0 1 0 0 1 1 0 1 1 0 0 0 1 1 1 1 2 0 1 1 1 1 0 2 1 0 0 0 0 0 0 0 0 0 2 1 1 0 1 1 1 1 1 1 2 0 0 0 0 0 0 1 1 2 1 1 0 1 2 1 0 2 2 0 0 2 0 2 2 2 2 0 0 0 0 0 1 0 0 0 0 0 0 0 2 0 2 0 0 0 0 1 1 0 0 0 0 0 0 0 0 0 0 1 0 0 0 0 0 1 1 0 1 0 0 2 0 0 2 1 1 0 0 0 0 2 0 1 0 1 0 2 1 1 2 0 2 2 0 1 0 1 0 1 0 0 0 0 0 2 0 0 0 1 0 1 0 1 1 0 1 1 0 2 1 0 0 0 0 2 1 0 0 0 2 0 0 2 1 1 0 0 0 0 2 0 1 2 2 2 1 0 0 1 0 2 2 2 0 1 0 1 0 0 0 0 1 1 0 2 0 2 0 0 1 1 0 2 0 1 1 0 1 0 1 1 0 1 0 0 0 0 2 0 0 0 1 0 0 1 0 2 1 1 0 0 1 0 1 0 2 2 0 0 1 0 2 1 1 0 0 2 0 0 0 0 0 0 2 0 0 1 1 1 0 2 2 0 0 0 0 1 1 1 2 1 0 2 0 0 1 1 2 1 0 1 0 0 0 2 2 2 2 0 1 0 0 0 0 0 1 1 2 2 2 0 0 1 1 1 1 2 0 2 2 0 1 0 0 2 2 0 2 2 1 1 1 1 0 1 1 0 0 1 2 2 2 1 1 1 1 0 1 2 2 0 0 0 0 0 0 0 2 0 1 0 1 1 0 1 1 0 1 0 1 1 1 1 0 1 1 1 0 1 0 1 1 1 1 0 0 0 1 0 2 0 0 0 0 0 0 0 2 0 0 1 0 0 0 0 1 0 0 1 1 0 1 0 1 1 0 0 0 1 0 0 0 2 0 1 0 0 1 0 0 0 0 0 0 1 0 0 0 0 0 0 1 0 2 0 2 0 2 0 1 0 1 1 0 0 2 0 0 0 1 1 0 1 2 0 0 0 1 1 2 0 0 0 1 0 2 0 0 2 1 0 0 0 0 0 2 0 1 0 2 1 0 0 1 0 1 0 2 0 1 1 0 0 0 0 2 2 2 2 1 0 1 1 1 0 0 1 1 1 0 2 1 1 0 2 0 1 2 1 0 1 0 0 0 1 0 1 0 1 1 0 1 1 1 0 0 0 2 2 2 2 0 0 0 0 0 0 0 0 0 0 0 0 0 0 0 1 0 1 0 0 0 0 0 1 2 0 0 0 0 1 2 1 1 1 0 0 1 0 0 0 0 0 0 0 0 0 0 0 0 1 1 0 0 1 0 0 1 1 1 0 2 0 0 2 1 1 1 2 0 2 2 1 0 0 1 1 2 0 2 1 1 1 1 2 2 2 0 1 1 0 0 0 0 0 1 1 1 1 1 0 0 1 1 0 0 0 2 0 0 2 1 1 1 0 1 0 0 0 1 1 0 1 2 2 1 0 1 1 0 2 1 1 0 0 0 0 0 0 0 0 1 0 0 0 2 1 1 1 0 0 1 0 1 0 0 0 0 2 0 1 0 1 0 2 1 0 1 1 1 2 2 2 0 2 0 0 0 0 0 1 0 1 0 0 2 2 0 2 0 0 0 0 2 0 0 1 1 1 0 0 0 0 0 0 0 0 2 2 1 1 1 0 1 0 2 1 1 1 1 1 0 1 1 0 2 0 0 0 1 1 0 0 1 0 2 1 0 1 1 1 1 0 0 1 1 1 0 1 0 0 2 0 0 0 0 2 0 0 0 0 0 0 0 1 1 0 2 2 0 1 0 0 0 0 1 0 1 0 0 0 1 0 0 0 0 0 1 0 1 1 0 0 0
135 0 2 0 0 0 0 2 1 0 0 1 0 1 0 1 0 0 0 1 0 0 0 0 0 0 2 2 0 2 2 0 1 1 1 0 1 2 1 0 0 1 0 1 2 1 1 0 2 0 0 0 0 1 0 0 0 0 1 1 1 2 0 0 0 0 2 1 0 0 0 0 2 0 2 2 2 0 1 1 1 2 0 2 2 0 0 1 1 1 0 0 2 2 1 0 1 1 0 2 1 1 1 0 2 0 2 1 1 0 0 1 0 2 0 2 2 0 1 0 0 1 2 0 0 0 2 0 1 0 0 1 0 0 0 0 0 0 0 0 2 0 0 0 0 0 0 0 0 0 0 0 0 0 1 0 0 2 1 1 1 2 0 1 0 1 1 1 1 2 0 0 1 2 1 1 1 1 0 1 0 1 0 0 0 0 0 1 0 1 1 2 0 0 2 0 2 2 0 0 0 0 1 0 1 0 2 1 1 0 2 0 1 0 1 2 1 1 0 0 0 0 2 2 0 1 1 0 0 2 0 0 0 0 0 0 0 2 1 1 0 0 2 0 1 1 0 0 0 0 0 0 1 0 0 0 1 2 0 1 1 1 1 1 1 0 1 1 1 0 0 0 0 0 0 0 0 0 2 0 0 0 2 2 2 0 2 1 0 2 1 1 1 0 1 1 0 0 0 0 0 0 1 0 0 0 1 0 1 0 1 1 0 2 2 1 2 0 0 0 1 1 0 0 1 0 1 2 1 1 2 2 1 1 0 0 0 2 0 0 0 0 2 1 1 0 1 0 2 2 2 0 0 0 0 0 0 0 0 1 1 0 0 1 0 0 1 1 2 0 2 0 0 2 0 1 0 1 1 1 2 0 0 0 0 2 0 0 0 0 0 0 0 0 2 0 0 0 1 1 0 1 0 1 1 0 0 1 0 2 0 0 0 0 0 0 2 0 0 0 0 0 1 1 2 1 0 1 1 1 0 1 2 2 2 0 0 0 0 0 1 0 0 0 2 2 2 1 1 0 0 1 1 2 1 1 0 2 0 2 1 0 0 0 2 2 2 2 0 0 1 1 1 1 1 1 0 1 0 0 1 1 0 0 2 0 0 1 1 1 1 1 0 2 0 0 0 0 0 2 2 1 2 2 0 0 2 1 1 0 0 2 1 1 1 1 0 1 0 1 1 0 1 0 0 1 1 1 2 1 1 0 1 0 1 0 0 0 1 1 1 1 1 0 0 0 2 0 2 2 0 0 0 0 0 0 0 1 2 1 0 0 0 1 0 0 0 0 2 0 0 0 2 0 0 0 2 1 0 2 1 0 1 0 0 1 0 0 0 0 0 0 0 0 0 0 0 0 0 0 0 2 2 1 0 1 0 0 1 1 0 0 0 2 0 1 0 1 1 0 1 2 0 0 0 1 1 0 1 1 0 0 0 2 0 1 2 2 0 0 0 0 0 2 0 1 1 0 1 0 0 2 0 2 0 2 0 0 2 0 0 0 2 1 2 2 0 2 1 0 0 0 0 0 0 1 1 0 1 1 1 1 2 0 0 0 2 1 2 0 1 1 1 1 0 1 2 0 0 1 0 2 0 0 1 1 0 1 1 1 0 0 0 0 1 1 1 1 1 1 0 0 0 0 0 1 0 1 0 0 0 0 0 2 0 0 1 0 0 0 0 0 0 0 0 0 0 0 0 0 0 0 0 0 0 0 0 0 1 0 0 0 0 0 0 2 0 0 0 2 0 0 2 0 0 0 1 0 2 1 1 1 2 0 0 2 0 2 1 2 0 1 2 2 1 0 0 1 1 0 0 0 0 0 2 2 2 1 1 0 1 0 0 2 2 2 2 0 2 2 2 2 0 1 0 0 0 0 1 1 1 1 1 2 0 1 1 1 2 1 1 0 0 0 0 0 0 0 1 0 0 1 0 2 1 0 1 0 0 0 2 2 0 0 0 1 1 0 0 0 1 1 0 1 0 1 0 0 1 2 2 0 2 0 0 0 0 2 0 0 2 0 0 1 2 0 2 0 0 0 0 2 0 0 1 1 1 1 1 1 1 0 1 1 2 1 1 1 1 1 0 1 0 2 1 2 1 1 1 1 1 1 0 2 0 0 0 0 0 0 0 1 2 2 1 0 0 1 0 0 2 0 2 0 0 0 0 0 0 2 0 1 0 1 0 2 2 0 1 1 0 0 0 0 1 0 1 0 2 0 0 0 1 1 0 0 1 0 0 2 0 0 0 0 0 0 1 0 0 0 0 1
136 1 2 1 1 0 2 1 0 1 0 0 0 2 1 1 0 0 0 0 1 0 0 0 0 0 0 1 2 1 0 2 2 2 2 1 2 1 0 1 1 1 1 0 1 1 0 0 2 0 0 0 1 1 0 0 0 0 1 1 0 1 1 2 1 1 1 1 0 0 0 1 2 0 1 2 1 0 1 0 0 1 0 0 1 0 0 0 0 2 0 1 2 1 0 0 0 2 0 2 2 0 2 0 2 0 2 1 0 0 0 0 0 2 0 1 1 2 2 0 0 0 1 1 0 2 0 1 1 0 0 0 0 0 0 0 0 0 0 1 0 2 0 0 0 0 0 0 0 0 0 1 1 0 0 0 0 0 0 1 1 1 0 1 0 0 0 1 2 2 0 0 1 2 2 0 2 0 0 1 0 2 0 0 0 0 0 1 0 0 0 0 0 1 2 0 0 2 0 0 0 1 1 0 0 1 2 2 1 0 2 0 2 0 1 2 0 0 2 1 1 1 1 1 1 0 0 0 0 1 1 1 1 0 1 1 0 2 0 1 0 1 2 0 1 1 0 0 0 0 0 0 1 0 0 0 2 0 0 0 0 0 0 1 1 1 0 0 1 0 0 1 1 2 0 1 0 0 1 0 0 0 2 1 2 0 1 2 0 2 1 1 0 0 2 0 1 2 0 1 0 0 2 2 1 0 1 1 0 0 0 2 0 2 2 0 2 1 0 0 2 2 1 0 2 0 2 0 1 1 1 2 0 1 0 0 0 1 0 0 1 1 2 2 2 0 0 0 2 1 1 0 0 0 0 0 0 0 0 1 1 0 1 0 1 0 0 2 2 0 2 0 0 2 0 1 0 0 0 0 2 1 0 0 0 1 0 2 2 0 1 1 0 0 1 0 0 1 1 1 0 1 0 2 2 1 0 0 1 1 0 0 0 0 0 0 1 1 1 0 0 1 0 0 0 0 0 0 1 0 1 0 0 0 1 1 0 0 0 0 2 0 0 0 2 2 2 0 0 1 0 0 0 2 0 0 0 2 0 2 1 0 0 0 1 1 1 2 0 0 2 2 0 0 1 0 1 2 0 0 0 0 1 1 1 1 1 2 2 1 0 0 0 1 1 0 0 1 1 2 1 1 2 2 0 1 1 1 0 0 0 2 0 0 0 1 1 1 0 1 1 1 2 2 0 0 0 1 1 1 1 0 0 0 0 0 2 0 2 2 0 0 0 0 1 1 1 1 1 1 0 1 0 0 1 1 1 1 1 1 0 0 0 1 0 0 0 0 0 0 0 1 1 0 1 0 1 1 0 2 1 1 1 0 1 0 0 1 0 0 0 0 1 0 0 0 1 1 0 0 0 2 0 2 0 2 0 1 0 2 1 0 0 0 2 0 0 1 1 0 1 2 0 0 0 0 2 2 0 0 0 0 0 2 0 0 2 0 0 0 0 0 0 2 0 1 1 1 1 0 0 1 1 1 1 2 0 0 1 1 1 1 2 0 0 1 2 1 0 0 0 1 1 0 0 1 2 0 2 2 1 1 2 1 0 1 2 1 1 0 0 0 1 0 0 1 2 0 0 1 1 0 0 1 2 1 1 2 2 0 1 1 0 0 0 1 0 0 0 0 0 2 0 0 0 1 0 1 1 1 1 1 1 1 0 1 0 0 1 1 1 0 0 1 1 0 0 2 0 0 0 0 0 0 0 0 0 0 2 0 0 0 2 0 0 0 1 1 0 1 0 0 2 1 1 1 0 0 1 1 1 1 1 0 0 0 1 2 0 2 0 2 2 2 1 0 1 0 0 2 0 0 1 0 1 1 1 1 0 1 1 0 0 1 1 0 0 0 2 1 1 1 0 2 0 1 0 2 0 0 0 2 2 1 0 1 1 0 2 0 0 1 0 0 0 0 0 0 1 0 0 1 0 2 2 0 1 1 1 0 2 2 0 0 0 0 2 0 1 0 0 0 1 0 0 0 1 2 1 1 0 1 1 0 0 1 0 0 0 0 0 0 1 1 2 0 2 0 1 0 0 2 0 0 2 2 0 0 1 1 1 0 1 0 2 0 0 0 0 0 0 0 0 2 0 1 1 0 1 0 1 0 0 1 0 0 0 0 0 0 0 0 2 1 0 0 1 1 0 1 0 0 2 2 0 0 1 1 2 1 1 1 1 0 1 1 1 0 0 0 0 0 0 0 1 2 2 0 2 0 0 0 1 1 0 1 1 0 0 1 0 0 0 1 0 0 0 0 0 1 0 0
137 1 1 1 0 1 1 1 0 1 0 1 1 1 1 0 0 0 0 1 1 0 0 1 0 0 0 2 0 2 2 1 1 2 0 0 2 2 0 1 1 1 0 0 1 0 0 0 2 1 0 1 0 0 2 1 1 1 1 1 0 0 1 1 1 0 0 0 0 0 0 0 0 0 0 2 1 0 2 0 1 2 1 1 1 0 0 1 1 2 1 1 1 1 2 0 0 0 0 0 1 0 0 0 2 0 2 2 0 0 0 1 1 1 1 1 1 0 1 1 1 0 1 1 0 0 1 1 2 1 0 0 0 0 0 0 0 0 0 0 1 2 1 0 0 1 0 0 0 0 0 1 0 0 0 0 0 0 0 0 1 0 1 1 0 1 1 0 0 0 2 1 2 1 1 0 2 2 0 0 0 0 2 0 2 0 1 1 0 1 0 2 1 1 1 1 2 2 0 0 0 1 0 1 2 0 2 0 2 0 2 0 1 0 2 1 0 1 0 1 1 1 1 1 1 1 1 0 0 1 1 0 0 0 0 0 0 2 0 1 0 0 2 1 2 2 0 0 0 0 0 0 0 1 0 0 1 0 0 0 0 0 0 0 1 0 2 0 1 0 1 2 2 2 0 1 1 1 2 0 1 0 1 1 2 1 1 0 0 1 0 0 1 0 2 0 0 1 0 1 0 0 1 0 0 0 0 0 0 0 0 1 0 1 1 0 2 0 2 2 0 0 2 0 0 0 2 1 1 0 1 2 0 1 0 1 1 1 0 0 1 0 2 1 0 0 2 0 2 2 2 0 0 1 0 1 1 0 0 2 2 0 1 0 1 0 1 1 1 0 2 0 2 1 1 1 0 0 0 0 0 0 0 0 1 1 0 0 0 0 0 0 1 0 2 1 1 0 0 0 0 0 1 2 2 0 0 0 0 1 0 0 1 1 0 0 0 0 0 1 0 1 0 0 1 1 1 0 1 0 0 0 0 2 0 0 0 1 1 0 2 0 0 1 0 1 2 1 2 0 0 1 0 2 0 0 0 2 1 2 2 0 0 0 0 0 0 2 0 0 0 0 1 1 1 0 1 1 0 1 1 0 1 1 1 2 0 2 2 1 0 0 0 2 2 0 0 1 1 2 1 0 1 1 0 1 1 0 0 0 0 2 0 0 1 0 0 2 0 1 1 1 1 0 1 1 1 0 0 2 0 2 2 1 2 1 0 0 1 1 1 2 0 1 1 0 1 0 2 2 0 1 0 0 0 0 0 1 1 0 0 0 0 0 0 0 1 1 0 1 0 2 1 0 1 0 1 1 0 2 2 1 1 0 1 1 0 0 0 0 1 0 0 0 0 0 1 1 0 1 0 1 1 1 0 1 1 1 0 1 2 0 0 1 1 0 1 0 0 0 0 0 0 0 0 0 2 0 0 0 0 0 1 1 0 2 2 0 1 1 0 0 0 0 2 1 1 1 1 0 1 1 0 0 1 1 0 0 1 1 1 0 0 1 1 1 1 2 0 0 0 0 0 1 0 0 0 0 1 1 1 1 2 1 1 2 1 1 1 1 0 0 1 1 0 1 2 0 0 1 1 0 0 0 0 2 2 2 2 0 0 0 0 0 0 0 0 0 0 0 0 1 0 0 0 0 0 1 1 0 0 0 0 2 0 0 1 0 0 1 0 1 0 0 1 0 1 0 0 0 0 0 0 0 0 0 0 0 1 0 0 0 1 0 0 1 0 1 0 1 0 0 2 0 0 0 1 0 2 2 1 0 1 0 0 2 0 1 1 1 1 1 2 2 2 1 0 0 0 0 0 0 0 0 2 2 1 0 1 1 2 0 0 1 1 1 1 0 2 1 1 1 0 2 1 0 0 0 1 1 0 0 2 1 0 0 0 0 1 0 1 0 0 0 0 0 0 1 1 0 0 0 0 2 2 0 0 0 1 0 2 2 0 0 0 1 2 2 2 0 0 2 1 0 0 0 0 2 1 1 0 2 2 0 0 0 1 0 1 1 0 0 1 1 2 0 2 0 0 1 0 2 1 0 1 2 0 0 1 1 1 1 0 0 0 2 2 1 1 1 1 1 0 1 1 1 2 2 0 0 0 2 0 2 0 0 0 1 2 1 0 2 1 2 1 2 2 1 0 0 1 0 2 1 0 0 1 1 1 0 1 1 0 0 1 0 0 0 0 0 0 0 0 0 0 0 0 0 1 0 0 0 0 0 0 0 0 0 0 2 0 1 0 1 0 0 0 1 1 0 0 0
138 1 1 1 1 0 2 1 1 1 0 0 1 1 0 1 0 1 1 1 0 0 0 1 0 0 1 1 1 2 1 0 1 1 1 1 2 2 0 1 1 0 0 0 1 0 0 0 0 2 0 1 0 1 1 1 0 0 1 1 1 1 0 1 0 0 0 0 0 1 1 1 2 0 2 2 2 0 1 1 1 2 1 0 0 0 0 0 0 2 0 1 0 2 0 0 0 0 0 2 2 0 0 0 2 2 2 2 1 1 0 1 0 1 0 1 1 0 0 1 1 1 2 0 0 0 2 0 0 0 0 0 1 0 0 0 0 0 0 0 0 2 0 0 0 0 0 0 0 0 0 1 0 1 0 0 0 0 0 0 0 1 1 0 1 2 1 2 0 0 1 0 0 0 0 0 1 0 1 0 0 1 0 1 2 2 1 1 0 1 0 2 1 2 2 1 2 1 0 0 0 0 0 1 1 0 2 1 1 0 1 1 2 0 1 2 0 0 2 0 1 1 1 2 0 1 1 0 0 1 0 0 0 0 0 0 0 2 0 1 0 0 2 0 1 1 0 0 0 0 0 0 0 0 0 0 0 1 0 0 0 0 0 1 1 0 0 0 1 0 0 2 1 1 0 0 0 0 2 0 0 1 0 0 1 0 0 2 0 2 2 0 0 1 1 1 0 0 0 0 0 0 1 2 0 0 0 0 0 0 0 0 0 1 1 0 2 1 0 0 2 2 1 1 1 0 1 1 2 2 2 1 0 1 0 0 0 1 0 1 2 1 2 0 1 1 2 0 1 0 0 0 0 2 0 2 2 1 0 1 1 0 0 1 0 0 0 1 2 1 1 1 0 2 1 0 0 1 1 0 2 0 1 1 1 1 0 0 0 0 0 0 1 1 2 2 2 0 2 2 0 2 0 2 2 1 0 1 0 2 0 0 0 0 1 0 1 1 1 0 0 1 0 2 1 2 0 1 2 1 1 1 0 0 1 1 0 1 0 0 2 0 0 0 1 1 1 1 1 1 0 0 1 2 1 1 0 0 1 0 0 0 1 0 0 0 0 2 0 0 1 1 0 0 1 0 1 1 0 1 1 0 2 1 1 2 1 1 2 0 1 0 0 2 1 0 0 1 1 2 1 1 1 1 0 1 1 2 0 0 0 1 0 1 0 2 0 1 0 1 1 1 0 0 0 1 0 0 0 1 0 0 1 1 1 0 0 0 1 2 0 1 0 0 0 0 0 1 1 1 0 0 0 1 2 1 1 0 1 0 0 0 0 1 0 0 0 0 1 0 0 0 1 0 1 0 1 2 0 2 2 1 1 0 1 0 0 1 0 0 0 0 1 0 0 0 1 0 0 0 0 2 1 1 1 2 0 0 1 1 0 0 0 1 1 1 0 0 0 0 0 0 0 1 0 1 1 2 0 0 0 0 0 2 0 0 2 0 0 1 0 2 0 2 0 2 2 0 1 0 1 1 0 0 0 0 0 0 0 2 2 1 2 2 2 2 1 2 0 1 0 0 1 0 0 0 1 0 2 0 0 0 2 2 1 1 1 0 2 0 0 0 0 0 1 0 1 1 0 2 1 0 0 2 2 2 2 2 2 0 1 1 0 1 0 1 0 0 0 0 0 1 1 0 1 2 0 0 0 0 0 0 0 2 0 2 1 0 0 1 0 0 0 0 0 1 0 1 0 1 1 1 0 0 0 0 1 1 2 1 1 1 1 1 0 1 1 1 0 1 0 1 2 1 1 0 0 0 1 1 1 1 1 0 0 0 1 2 1 2 0 1 2 2 2 0 0 1 0 0 0 0 0 0 2 1 1 0 0 1 2 1 1 1 1 2 2 0 2 2 2 1 0 2 0 0 0 1 1 0 1 2 0 1 0 1 0 1 2 0 0 0 1 0 0 0 1 0 0 0 0 0 0 1 0 0 2 0 1 0 1 2 0 0 0 0 1 1 1 0 0 0 1 1 0 1 0 0 1 2 2 0 2 0 0 0 0 0 1 0 1 0 0 2 2 0 2 0 0 0 0 2 0 0 1 1 1 1 1 2 1 0 1 1 1 1 1 2 2 2 0 2 0 1 0 1 2 2 0 1 0 2 0 2 0 0 0 0 1 1 0 0 2 2 1 0 1 0 0 0 2 0 1 2 1 0 1 0 0 2 0 1 0 0 2 1 1 0 2 2 0 0 0 0 1 0 1 0 0 1 0 0 1 1 1 1 1 0 0 2 1 0 0 0 0 1 0 0 0 0 1 1
139 0 1 2 0 0 2 0 0 2 0 0 0 0 0 1 0 0 0 1 2 1 0 2 0 0 0 2 1 2 2 0 2 2 2 0 2 1 0 0 0 0 0 0 1 0 0 0 2 0 0 1 0 1 0 0 0 1 2 1 1 2 0 0 0 0 2 0 0 0 0 2 1 0 1 2 1 0 2 0 1 2 1 1 1 0 0 0 0 2 0 0 1 2 1 0 0 0 0 0 1 1 1 0 2 0 2 2 0 0 0 1 0 0 0 0 0 0 1 1 1 0 1 1 0 1 1 2 2 1 0 0 0 0 0 0 0 0 0 0 1 1 0 0 0 0 0 0 0 0 0 0 0 0 0 0 0 1 0 1 1 0 0 0 0 1 1 1 0 0 2 1 1 0 1 0 2 1 0 1 0 0 1 0 1 0 0 2 0 0 0 2 0 1 2 0 0 2 0 0 0 2 1 1 0 1 1 1 1 0 2 0 1 1 1 2 0 1 1 1 0 0 1 1 1 1 1 2 1 1 1 1 2 1 1 1 0 2 0 1 0 1 2 0 1 1 0 0 1 1 0 0 0 0 0 0 1 0 0 0 0 0 0 1 0 0 0 0 0 0 0 1 0 0 0 0 1 0 1 0 0 0 1 1 2 1 1 0 0 1 1 1 1 0 2 0 1 0 0 0 0 0 1 0 0 0 0 0 0 0 0 1 0 2 2 0 1 0 1 1 1 0 2 0 2 0 2 1 1 1 2 0 0 2 0 0 0 1 0 0 1 0 2 1 1 0 1 0 2 1 1 0 0 0 2 0 0 1 0 1 1 1 1 0 1 2 0 0 1 1 1 1 0 2 0 0 0 0 0 0 0 0 0 0 0 1 0 1 1 0 0 0 0 1 2 0 0 2 0 0 0 0 0 2 2 0 0 1 0 1 0 0 0 0 1 0 0 0 0 1 0 0 1 0 0 2 0 0 2 1 1 0 0 2 0 0 0 0 1 0 1 0 0 1 1 1 1 1 1 0 0 1 2 2 1 1 0 1 0 1 1 0 0 0 1 1 1 1 0 1 0 0 0 0 0 1 0 1 0 0 1 1 2 2 0 2 1 0 1 0 2 1 1 2 0 0 0 2 2 2 0 0 2 1 0 1 1 1 1 0 1 0 0 0 0 1 1 2 0 1 0 2 1 0 0 1 0 1 1 1 1 1 1 1 1 0 1 0 1 1 1 1 0 1 1 1 1 1 1 2 0 1 0 0 0 0 0 0 0 1 0 0 2 0 1 1 0 0 2 0 0 0 1 0 1 0 1 1 0 2 1 0 0 0 0 0 0 1 1 1 0 0 0 0 1 0 0 1 1 0 0 1 2 1 0 2 0 2 0 1 1 0 0 2 0 0 1 1 1 0 1 2 0 0 0 1 1 1 0 0 0 1 0 2 0 1 2 1 0 1 0 0 0 1 0 2 2 0 1 0 0 2 0 1 0 2 0 0 1 0 0 0 2 0 1 1 0 2 0 0 0 1 1 0 0 1 2 0 2 0 0 0 1 1 1 0 1 2 2 1 0 0 0 2 2 0 2 1 0 2 1 1 0 0 2 0 1 2 2 0 1 1 0 0 0 0 0 1 1 1 0 0 0 0 0 0 1 1 1 1 0 0 0 2 0 0 0 0 1 2 1 1 0 0 0 1 0 0 0 1 1 1 0 0 0 1 1 0 0 0 0 0 1 0 0 1 0 2 0 2 1 0 0 1 1 1 0 0 1 1 1 1 1 1 0 2 0 2 0 2 0 2 2 0 0 0 0 1 0 0 0 0 1 1 0 1 2 1 0 1 1 0 0 1 1 0 0 1 0 0 0 0 0 2 0 0 0 1 0 0 0 2 2 2 0 0 0 0 0 0 0 0 2 0 1 1 1 1 0 1 0 0 0 1 1 0 1 0 0 0 2 2 0 0 0 0 0 1 1 0 0 0 1 0 0 0 0 1 2 2 1 1 2 0 0 0 0 0 0 0 1 0 0 1 2 1 1 0 0 0 0 1 0 0 0 1 1 1 0 0 0 0 0 0 1 1 2 2 2 2 0 2 0 0 2 2 1 0 0 1 0 2 1 2 1 1 0 0 0 0 1 0 2 1 0 0 1 0 0 0 0 0 2 0 1 1 1 0 0 1 1 1 1 0 0 2 2 0 1 0 0 0 0 0 0 0 1 0 2 0 0 0 0 0 0 0 0 0 1 1 0 0 0 0 0 1 0 0 0 0 0 0
140 0 1 1 0 1 1 2 1 0 0 0 1 0 0 0 0 0 0 2 0 0 0 0 0 0 0 1 1 2 0 1 1 1 1 0 2 1 0 1 1 1 0 0 2 0 0 0 2 0 0 0 1 1 1 1 0 0 1 0 1 1 1 1 2 2 1 0 1 1 0 2 1 0 1 1 1 0 2 0 1 2 1 0 0 0 0 0 0 1 0 1 2 2 1 0 0 1 1 2 1 0 1 0 2 0 2 0 2 0 0 2 1 1 1 1 1 0 1 1 1 1 2 0 0 0 2 0 1 0 1 1 0 0 0 0 0 0 0 0 0 2 0 0 0 0 0 0 1 0 1 1 0 0 0 0 0 1 0 0 0 0 0 1 0 1 0 2 0 0 1 1 2 0 2 0 0 1 0 1 0 2 0 1 1 1 1 1 1 1 1 2 1 0 2 0 1 2 0 1 1 1 1 0 2 0 2 1 1 0 2 0 1 1 2 2 0 0 1 0 1 1 0 0 2 0 0 0 0 2 0 0 0 0 1 1 0 2 0 1 0 1 2 0 1 1 1 0 0 0 0 0 0 0 0 0 0 2 0 1 1 1 1 1 1 0 1 1 1 0 1 1 0 0 0 0 0 1 1 0 1 1 1 0 1 0 2 1 0 1 0 0 0 1 1 1 0 1 0 0 0 0 1 0 0 0 0 0 0 0 0 2 0 1 1 0 2 0 1 1 1 1 1 0 2 0 2 1 1 1 2 1 0 0 0 0 0 1 0 0 0 0 2 1 1 0 1 0 2 2 2 0 0 0 1 0 1 0 0 2 2 0 2 0 2 0 0 1 2 1 1 1 1 2 0 1 0 0 0 0 0 1 0 0 1 2 0 0 0 1 0 0 2 0 2 2 2 2 0 0 0 0 0 2 1 0 1 0 1 0 0 0 0 0 1 0 1 0 0 0 0 2 0 1 1 2 1 1 1 0 0 0 0 0 1 1 0 2 0 0 0 0 0 0 1 1 1 2 1 1 0 0 1 1 2 1 1 1 1 1 2 1 1 1 0 1 1 1 0 1 0 0 0 0 2 0 1 2 0 0 1 0 2 2 1 1 1 1 2 1 0 0 1 2 1 0 1 1 1 1 1 1 1 1 0 1 1 1 1 0 0 1 0 0 2 0 0 2 0 1 1 0 0 0 1 1 0 0 0 2 0 2 2 1 2 0 1 0 1 1 1 2 0 0 0 1 0 2 1 1 0 0 0 0 1 1 1 0 1 0 0 1 1 0 1 1 0 0 0 0 0 1 0 0 0 0 2 2 0 2 2 0 0 0 0 0 1 1 0 0 1 0 0 0 0 0 0 0 0 0 0 2 0 2 0 2 2 2 0 0 0 0 0 0 2 0 0 1 1 0 1 2 0 0 0 1 1 0 0 0 0 0 0 2 0 0 2 1 1 0 1 2 0 1 1 1 1 1 1 0 0 1 0 1 0 1 0 0 1 1 1 1 0 0 0 1 1 2 1 1 0 0 0 0 1 0 0 0 2 0 1 0 2 0 0 2 1 2 1 1 0 0 1 0 0 1 1 0 0 0 0 0 0 1 2 1 1 1 1 0 1 1 0 0 0 0 0 1 1 1 0 0 1 0 0 1 0 0 0 0 0 0 0 2 0 1 1 0 1 1 0 0 0 0 0 1 0 0 0 0 0 0 0 0 0 0 0 0 0 0 0 0 2 0 0 0 2 1 0 1 0 0 0 1 1 1 0 0 1 1 1 1 2 0 0 0 2 2 1 2 0 1 2 2 2 0 0 0 0 0 0 0 0 0 1 1 1 0 1 1 2 0 1 1 1 2 2 1 2 2 2 2 0 2 1 0 0 0 1 0 0 1 1 0 0 1 0 0 0 0 0 0 1 0 1 0 0 0 1 0 0 0 0 2 2 0 0 0 0 1 1 2 0 0 0 0 1 0 0 0 0 0 0 2 0 2 0 1 2 2 2 0 2 0 1 1 0 0 0 0 2 0 0 1 2 0 2 0 0 0 0 1 1 0 2 2 0 0 1 1 0 0 0 0 2 1 1 0 2 1 1 1 0 2 2 0 2 1 1 0 0 2 0 2 0 0 0 1 2 1 0 0 0 1 0 1 2 0 0 0 0 1 0 2 2 0 2 2 2 2 2 0 0 0 2 0 0 0 0 0 0 0 1 1 0 1 1 1 2 0 0 1 0 1 0 1 0 0 1 1 0 0 0 1 1 0 0 1 1 0 0 0
141 0 1 1 0 0 1 1 1 0 0 0 0 1 0 2 0 0 0 2 0 0 0 0 0 0 0 0 0 2 1 0 2 2 0 0 1 1 0 0 0 2 0 0 1 0 1 0 0 1 1 1 0 0 2 1 0 0 1 1 0 1 2 2 1 0 2 0 1 1 0 2 1 1 1 2 1 0 2 0 2 2 0 2 2 1 1 2 2 2 1 2 0 1 2 0 0 0 0 2 2 0 0 0 1 0 1 1 1 0 0 1 0 0 0 1 0 1 1 0 0 1 1 1 1 1 0 0 0 0 0 1 1 0 0 0 0 0 0 0 0 2 0 1 0 0 1 0 1 1 0 2 1 0 0 1 0 1 1 0 0 1 0 1 1 1 2 0 2 2 0 0 1 2 2 0 1 0 0 1 0 1 0 2 2 2 2 1 0 0 0 2 0 0 2 0 0 2 0 0 0 0 0 1 1 1 2 0 2 0 2 1 1 0 2 2 0 1 0 1 1 1 2 2 0 0 0 0 0 0 0 0 0 0 0 0 0 2 0 1 0 0 2 0 2 2 0 0 0 0 0 0 0 0 0 0 0 0 0 0 0 0 0 1 1 0 1 0 2 0 0 0 1 1 0 1 0 1 2 0 1 0 0 0 2 1 0 1 1 2 1 2 0 0 2 0 1 2 0 2 0 0 2 1 0 0 0 0 0 0 0 1 0 2 2 1 1 0 1 1 1 1 1 0 0 0 0 1 1 0 0 2 1 1 0 0 0 1 0 0 0 0 2 2 0 0 1 0 1 2 2 0 0 1 0 1 1 0 0 2 2 0 1 0 1 1 0 1 2 1 1 1 0 2 0 0 0 2 2 0 0 0 0 0 0 0 0 0 0 0 0 0 0 0 1 1 1 2 0 0 0 0 0 1 0 0 1 2 0 2 0 0 1 1 1 0 0 0 0 0 0 1 0 1 0 1 0 0 0 0 0 0 0 0 0 0 0 1 2 0 1 0 0 0 1 2 2 0 0 0 1 1 0 1 2 0 2 1 1 1 1 0 0 0 0 0 0 1 0 1 0 0 1 1 1 0 1 1 0 0 1 0 2 2 1 1 0 2 2 2 0 0 2 1 0 0 0 2 2 2 2 0 1 1 0 1 2 0 1 0 1 1 0 1 0 1 0 2 0 1 1 0 0 0 0 1 0 0 0 2 0 1 1 0 1 0 1 0 2 2 0 1 0 1 1 1 1 1 1 1 0 0 0 0 2 1 1 0 1 0 0 0 2 0 2 2 0 1 1 0 1 0 0 0 0 0 1 0 0 2 2 1 1 0 2 0 0 1 0 0 2 1 0 0 0 0 0 0 0 0 0 1 0 1 1 2 1 0 0 1 1 0 0 0 2 0 0 0 0 0 2 1 0 0 0 0 2 0 0 0 0 0 0 2 0 0 2 0 1 0 0 0 0 2 0 1 1 0 1 0 1 1 0 1 0 1 0 1 1 0 0 0 0 1 1 1 1 2 2 0 0 0 0 1 0 0 1 0 1 1 0 0 2 0 0 2 1 1 1 2 0 0 1 0 0 1 1 0 0 2 1 1 0 1 1 2 2 1 1 0 0 0 0 1 0 0 0 1 1 1 0 0 1 0 0 2 0 1 1 1 1 1 1 0 0 0 0 0 1 1 0 0 0 0 0 0 0 1 0 1 1 0 0 1 1 1 1 0 2 0 0 0 1 0 1 0 1 1 0 1 0 0 2 0 0 0 1 1 0 1 2 1 0 1 1 2 0 2 2 2 0 0 2 1 0 0 0 1 0 1 0 0 1 0 1 1 2 0 1 1 2 0 1 0 0 2 1 0 1 0 0 0 0 2 0 0 0 0 1 0 0 1 1 0 0 0 0 0 0 0 0 0 1 0 0 0 0 0 0 0 0 0 0 1 1 0 1 0 0 0 0 0 0 0 0 1 1 0 0 0 0 1 0 0 0 1 0 0 2 2 2 0 2 0 0 0 0 0 2 0 0 0 0 2 2 0 2 0 1 0 0 1 1 0 1 1 0 2 0 0 0 0 1 0 2 0 0 1 1 0 0 1 0 1 2 1 1 0 0 0 0 1 1 1 1 1 1 1 1 0 0 0 2 2 1 0 0 0 0 0 2 0 2 0 1 1 1 0 0 1 1 0 0 0 1 1 2 0 2 0 0 1 1 1 0 2 2 0 2 0 0 0 1 1 0 1 1 0 0 2 0 0 0 0 0 0 0 0 0 0 0 0
142 1 2 0 0 0 0 1 0 1 0 0 2 2 0 2 0 0 2 0 2 0 0 0 0 0 2 2 0 2 1 1 2 2 0 0 1 0 0 0 0 2 1 1 2 1 0 0 1 1 0 1 0 0 2 2 0 0 2 1 1 1 2 0 0 1 2 2 0 0 0 0 2 0 1 2 1 0 1 0 1 1 0 2 2 0 0 0 0 2 0 1 0 2 1 0 0 1 1 1 1 0 1 0 2 0 2 2 0 0 0 0 0 1 0 1 0 0 1 2 2 0 1 1 0 1 0 0 2 0 1 1 1 0 0 0 1 0 0 0 1 1 1 0 0 0 0 0 0 0 0 0 0 0 0 0 0 0 1 0 1 1 0 1 1 2 1 0 0 1 1 1 1 1 1 0 0 0 0 1 0 1 0 1 1 1 1 1 0 0 0 1 1 1 2 1 1 2 0 2 2 0 0 1 1 0 2 1 1 0 1 1 1 0 2 2 0 0 1 0 0 0 2 2 0 0 0 0 0 2 0 0 1 1 2 1 1 2 0 2 0 0 2 0 1 1 0 0 0 0 0 0 0 0 0 0 0 0 0 1 0 0 0 1 1 0 0 1 1 1 0 2 0 0 0 0 0 0 1 0 0 1 1 1 2 1 0 0 0 2 1 1 1 0 2 0 0 0 0 0 0 0 2 1 1 1 1 0 0 0 0 1 0 2 2 0 1 1 1 1 0 0 0 0 0 0 1 1 0 0 1 1 0 0 0 0 0 2 1 0 2 1 2 2 0 0 1 0 2 1 1 0 0 1 1 1 1 0 0 1 1 0 1 0 2 0 0 1 1 0 2 0 0 2 0 0 0 1 1 0 1 1 0 0 1 1 0 0 0 1 0 0 1 1 2 2 2 0 0 0 0 0 0 2 1 1 1 0 0 2 0 0 0 0 0 0 1 0 0 1 0 1 0 0 0 2 0 1 2 1 0 1 0 0 0 0 0 1 0 0 1 0 0 1 1 1 1 1 1 1 0 1 1 2 1 1 0 1 0 0 0 0 1 1 0 1 1 1 0 1 0 0 2 2 0 0 0 2 1 1 1 0 1 1 2 0 0 2 2 1 0 0 1 1 0 0 1 1 1 1 1 1 0 0 0 2 1 1 1 0 0 2 1 0 1 0 0 2 0 1 1 2 0 0 1 1 1 1 1 0 1 0 0 0 0 0 0 1 2 1 0 1 0 0 0 0 1 2 1 1 1 1 0 0 1 1 1 0 1 1 1 0 0 0 0 0 1 1 2 0 1 1 0 0 0 0 1 0 0 1 2 0 2 0 2 0 1 2 2 2 0 0 0 0 0 0 0 0 0 1 0 1 1 1 2 2 0 1 0 0 0 0 0 0 1 0 0 0 0 0 1 1 0 0 0 0 2 1 0 0 1 0 1 0 0 0 2 1 0 0 1 1 0 1 0 1 2 1 1 0 0 0 0 1 0 2 0 0 2 0 0 0 1 2 2 2 0 2 0 0 0 1 0 0 0 1 1 1 0 2 0 0 2 0 0 2 1 1 1 0 0 0 0 1 1 0 1 0 0 0 0 0 0 1 2 1 2 2 2 1 0 0 0 1 0 1 0 1 0 0 1 0 0 0 0 0 0 1 0 0 0 0 0 2 0 1 1 0 1 1 0 0 1 0 1 0 0 1 0 2 2 1 0 0 0 0 1 1 2 1 1 1 1 0 0 1 0 2 1 1 0 0 1 0 0 0 1 1 0 2 0 0 0 2 1 1 1 2 2 2 0 0 2 1 1 0 0 0 1 0 0 0 0 0 2 2 1 0 0 1 1 0 1 0 0 1 1 1 2 1 1 1 0 2 0 0 0 2 0 1 1 2 2 1 1 0 0 0 1 0 0 1 1 0 0 0 0 0 0 1 1 0 0 2 2 0 0 0 0 0 2 2 1 0 1 1 0 0 1 0 1 0 1 0 0 1 0 1 2 2 0 0 2 0 0 0 1 0 0 1 1 1 0 2 1 0 2 0 1 1 0 1 0 0 1 1 1 1 2 2 1 0 0 0 2 1 1 0 1 0 0 1 0 0 1 1 0 1 0 0 0 2 0 0 0 1 0 1 1 0 0 0 1 0 0 0 0 0 0 0 2 0 1 1 1 0 1 0 0 0 2 0 0 0 1 1 1 0 0 0 0 0 0 0 0 1 2 0 1 1 1 0 1 1 0 0 0 0 0 2 1 1 0 0 0 0 0 0 0 0 0 1
143 0 0 2 0 0 1 2 1 0 0 0 0 0 0 0 0 0 0 2 1 1 0 0 0 0 2 2 0 2 2 1 1 1 2 0 2 1 0 1 1 1 2 0 2 0 0 0 1 1 1 1 0 0 2 0 0 0 1 2 0 0 2 2 0 0 2 0 0 0 0 2 2 0 1 2 2 0 1 0 1 2 0 1 2 0 1 1 1 2 1 1 2 0 0 0 0 0 0 2 2 0 0 0 2 2 2 1 1 0 1 2 1 1 1 1 1 0 0 2 2 0 2 0 1 0 1 1 2 1 0 0 1 0 0 0 0 0 0 0 0 2 0 0 0 0 1 0 0 0 0 0 0 2 0 0 0 0 1 0 1 0 0 0 0 1 1 0 1 2 0 0 2 1 1 0 2 1 0 0 1 1 0 1 1 1 1 1 0 0 0 1 1 0 2 0 2 1 0 0 0 0 1 0 1 1 2 0 1 0 1 1 1 0 2 2 0 0 1 1 0 0 2 2 0 0 0 0 1 1 0 0 1 1 0 0 0 2 1 1 1 0 2 0 2 2 1 0 0 0 0 0 0 0 0 0 0 1 0 1 1 1 0 1 1 0 0 0 1 0 0 1 0 0 0 0 0 1 2 0 2 0 2 1 2 0 0 0 1 2 0 1 0 1 0 0 0 0 0 0 0 0 2 1 1 1 0 1 0 0 0 2 0 1 1 0 1 0 0 0 1 1 0 0 0 0 0 2 0 1 1 1 0 2 0 0 0 2 0 2 1 1 1 1 0 0 1 1 2 0 0 1 0 0 0 0 0 0 0 0 0 0 1 0 1 1 1 1 2 1 1 1 1 2 0 2 0 0 0 0 1 0 0 0 0 1 0 0 0 0 1 1 0 0 2 1 1 0 1 0 0 1 0 2 2 0 1 1 0 2 0 0 0 0 1 0 1 0 0 1 0 1 0 1 2 2 1 0 1 0 0 0 0 0 1 1 0 1 2 0 1 0 0 2 0 2 2 1 1 1 0 0 1 1 2 0 1 0 1 0 2 0 1 1 0 1 1 2 0 0 0 0 0 0 1 1 1 1 0 0 1 1 1 1 2 0 0 1 2 0 0 0 0 2 1 0 0 0 0 2 2 2 2 2 0 1 1 1 1 0 0 2 0 0 0 1 1 2 0 1 1 1 2 2 0 0 0 1 0 2 0 1 1 1 1 1 1 0 2 2 2 1 0 1 1 2 1 1 1 1 0 0 0 0 1 1 1 0 0 1 0 0 1 1 1 1 0 0 1 0 0 2 1 0 1 0 2 0 0 1 2 1 0 0 0 0 0 2 0 0 0 0 1 0 2 0 1 0 0 1 0 2 1 1 0 1 1 2 0 2 0 0 0 0 0 0 0 1 1 0 0 1 0 1 0 1 1 1 0 0 0 0 1 1 0 2 2 1 2 0 0 1 0 1 0 1 2 1 1 0 0 1 0 1 0 1 0 0 0 0 0 0 0 1 1 1 2 2 2 0 1 0 1 0 0 1 1 0 1 1 0 1 2 0 0 2 0 1 1 1 0 0 0 1 2 0 2 0 0 0 0 0 0 1 0 2 1 2 2 0 1 1 0 0 0 0 0 1 1 1 0 0 0 0 0 2 0 0 0 0 0 0 0 2 0 1 1 0 1 1 0 1 1 0 1 0 0 2 0 1 1 1 0 0 0 0 2 0 1 0 0 0 2 1 0 0 0 2 0 2 0 0 2 0 0 0 2 0 0 0 2 2 0 0 0 2 0 2 1 1 1 1 2 2 2 1 0 1 1 0 0 0 0 0 2 2 1 0 1 1 1 0 1 1 1 2 2 0 2 1 1 2 0 2 0 0 0 1 2 0 2 2 1 1 1 0 0 1 2 0 0 0 1 0 0 1 1 0 0 1 0 0 0 1 1 0 1 0 0 0 1 1 0 0 0 0 1 0 1 0 0 0 0 0 0 0 0 1 2 2 1 1 2 0 0 0 1 1 0 0 1 0 0 2 2 0 2 0 1 0 0 1 0 0 0 0 1 1 0 0 1 0 0 0 1 2 2 2 1 1 0 2 0 2 1 1 1 1 1 2 0 2 0 1 0 0 0 2 2 0 0 0 1 2 2 0 1 1 0 1 0 0 2 1 1 0 1 1 2 1 1 1 0 0 0 2 2 0 1 0 0 1 1 1 0 2 2 0 1 0 0 0 1 2 0 2 2 0 0 1 0 0 0 0 0 0 0 0 0 0 0 0
144 0 2 1 0 0 1 1 1 1 0 0 1 1 0 1 0 0 1 1 1 0 0 0 0 0 0 2 0 2 2 0 1 2 1 0 2 2 0 1 0 2 1 0 2 1 0 0 1 1 1 1 0 0 2 1 0 1 1 1 0 1 2 0 0 0 1 1 0 0 0 1 2 0 2 2 2 0 0 0 1 1 0 1 1 0 0 0 0 2 0 1 2 0 1 0 0 1 1 1 0 0 1 0 2 0 2 0 2 2 0 2 1 1 0 0 0 0 0 2 2 0 1 1 1 0 0 1 2 1 0 0 0 0 0 0 0 0 0 0 0 2 0 0 0 0 0 0 0 0 0 0 0 1 0 0 0 1 0 0 2 2 0 2 1 2 2 0 1 1 1 0 1 2 2 0 1 0 0 0 0 1 0 1 1 1 1 0 0 2 0 2 0 0 0 0 0 1 0 0 0 1 0 0 2 0 2 1 0 0 2 0 1 0 2 2 1 1 0 1 1 1 2 1 1 0 0 0 0 1 0 0 2 0 2 2 0 2 1 1 1 0 2 0 1 1 0 0 0 0 0 0 1 0 0 0 1 0 0 0 0 0 0 0 1 1 0 0 2 1 0 0 0 0 0 0 0 1 2 0 1 0 2 1 2 0 1 0 0 1 0 0 0 0 1 0 2 0 0 0 0 0 2 1 1 0 0 0 0 0 0 0 0 2 2 0 1 1 2 2 0 1 1 0 0 0 1 1 1 2 1 2 0 2 0 0 0 1 0 0 0 0 2 2 0 0 2 0 1 0 0 1 0 0 2 0 0 0 0 1 1 0 2 0 2 0 1 0 2 1 1 1 1 1 1 0 0 0 0 0 0 1 0 0 0 0 0 0 0 1 0 0 0 0 2 1 1 0 0 0 0 0 0 2 1 0 1 0 0 2 0 0 0 0 2 0 0 0 0 0 0 1 0 0 0 1 0 0 1 0 1 0 0 0 1 1 0 0 0 0 2 0 1 0 1 1 1 2 2 0 0 1 2 2 2 2 0 2 1 2 2 0 0 0 0 0 0 1 0 1 0 0 1 1 0 1 0 1 0 0 0 0 1 1 2 0 0 1 2 0 2 0 0 2 0 0 0 0 0 2 2 1 0 0 0 2 1 1 1 0 1 0 0 0 0 2 0 2 0 1 0 1 1 1 0 1 0 1 1 1 1 0 2 2 2 0 0 0 0 0 0 0 0 1 0 1 1 1 1 1 0 0 0 0 1 0 0 0 1 0 0 0 0 0 0 0 1 2 0 2 0 1 0 0 0 0 0 0 0 2 2 1 0 0 1 0 0 1 0 0 1 1 0 0 0 0 0 0 0 0 0 1 0 2 0 2 2 2 0 2 0 0 0 1 1 0 0 1 1 0 1 1 0 0 0 1 2 2 0 0 0 0 0 1 0 1 2 2 1 0 2 2 0 0 2 2 1 1 2 0 0 2 0 1 1 2 0 1 2 0 0 0 0 1 2 2 1 2 0 0 0 1 0 0 1 0 1 1 0 2 0 0 1 0 0 1 0 1 1 0 0 0 1 1 1 1 2 0 0 1 1 0 0 1 1 2 2 1 1 0 0 0 0 1 0 1 0 0 0 0 0 0 0 0 0 2 0 1 1 1 0 0 0 1 0 0 0 0 1 2 1 1 1 0 2 0 0 0 0 0 0 0 0 0 0 0 0 0 2 0 0 0 2 0 0 0 1 1 0 2 0 1 2 0 0 1 2 0 2 1 2 1 1 0 0 2 0 1 0 2 0 2 2 1 1 1 0 1 1 0 0 0 1 1 0 0 1 0 1 1 1 0 1 1 1 2 2 2 1 1 1 1 0 2 0 0 0 1 1 0 1 2 1 2 0 1 0 0 0 1 1 0 2 0 0 1 1 0 1 0 0 0 0 1 1 0 1 1 0 0 2 2 0 0 0 0 1 0 1 0 0 0 1 1 0 1 0 1 2 2 2 0 2 0 0 0 2 0 2 0 0 0 0 2 1 0 1 0 0 0 0 1 0 0 1 1 1 1 0 1 0 0 0 0 0 2 2 1 0 0 0 1 0 2 1 1 2 1 1 2 0 2 0 1 1 0 0 2 2 0 0 0 2 1 0 0 2 0 0 0 2 0 1 0 1 0 1 0 0 0 2 0 0 0 2 0 0 0 1 0 0 0 0 0 0 0 0 0 1 0 0 0 0 0 0 0 0 0 0 2 0 0 0 1 0 0 0 1 1 0 0 1
145 1 2 2 0 1 1 1 2 0 0 0 1 2 0 2 0 0 1 0 0 0 0 0 0 0 0 0 1 2 0 1 0 0 2 0 2 0 0 0 0 2 0 0 1 0 1 0 2 0 0 0 0 1 1 0 1 0 1 0 1 1 2 1 1 1 1 0 1 1 0 2 1 0 1 2 2 0 1 1 0 2 1 0 2 1 1 0 0 2 0 1 1 1 0 0 0 1 1 1 0 0 0 0 2 0 2 0 2 1 0 1 2 2 2 2 2 0 2 1 1 0 1 1 0 1 1 1 2 1 1 1 0 0 0 0 0 0 0 0 1 1 0 0 0 0 0 0 0 0 0 0 0 0 0 1 1 0 0 0 1 1 0 1 1 1 1 2 0 0 2 0 1 1 1 0 2 0 1 1 0 2 0 0 2 2 0 1 1 2 0 2 1 1 1 1 2 2 0 1 0 0 1 0 2 0 2 0 1 0 1 0 1 0 2 2 0 2 1 1 1 1 2 2 0 1 1 0 0 1 0 0 0 1 1 0 1 2 0 1 0 0 2 0 1 0 1 0 0 0 0 0 1 0 0 0 0 1 0 1 1 1 0 0 0 0 1 0 2 1 0 2 1 1 0 0 0 0 2 0 0 0 2 1 2 0 0 0 0 2 2 2 1 1 1 1 0 1 1 1 0 0 2 1 1 0 0 0 0 0 0 1 0 1 1 0 2 0 0 0 1 1 0 0 0 0 0 2 0 0 2 1 1 1 0 0 0 0 0 0 0 0 2 2 1 0 1 1 1 0 0 2 0 2 0 2 2 0 0 1 1 0 1 0 1 0 1 2 2 0 2 0 1 2 0 0 0 0 0 0 0 0 0 0 0 1 0 0 0 1 0 0 1 0 2 1 1 1 0 0 0 1 0 2 2 0 0 1 0 0 0 0 0 0 0 0 2 0 0 0 1 2 0 1 0 2 0 0 1 1 0 2 0 0 0 0 0 1 1 0 2 0 0 1 1 1 1 2 2 0 0 1 2 2 0 0 0 1 1 1 1 0 0 0 0 0 0 2 0 0 0 0 1 1 2 0 1 2 0 0 0 0 0 0 2 0 0 0 1 0 1 1 0 2 1 0 0 2 2 2 1 1 1 1 0 1 1 1 1 0 0 1 0 0 2 0 0 2 0 0 0 2 1 1 0 0 0 0 0 2 0 1 2 1 2 0 0 0 1 1 0 1 0 0 0 0 1 2 0 0 0 0 0 0 2 2 2 2 1 1 1 0 0 1 0 0 0 1 0 1 0 2 0 0 0 0 1 1 0 2 1 1 1 0 0 1 0 1 0 0 0 0 1 0 0 0 2 0 0 1 0 2 0 2 0 2 1 0 0 0 0 0 0 2 0 2 0 0 0 0 1 1 0 0 0 1 1 2 0 0 0 1 0 1 0 1 2 0 2 0 1 1 0 1 1 0 0 0 1 0 0 1 0 1 0 2 0 0 0 1 1 0 1 1 0 0 2 2 0 0 0 0 1 1 0 0 1 0 0 2 1 1 1 0 0 0 1 1 1 0 0 0 1 0 0 1 1 0 0 0 0 0 0 1 2 1 1 2 1 1 0 0 1 0 0 1 1 1 1 1 0 0 0 0 0 2 0 0 0 0 0 0 0 2 0 1 1 0 0 0 0 0 0 0 0 0 0 0 0 0 0 0 0 1 1 2 0 0 1 0 0 0 2 1 0 0 1 1 0 1 0 0 2 0 0 1 1 0 2 2 0 0 1 1 1 1 1 2 1 1 1 1 2 0 0 0 0 0 0 1 0 0 1 0 1 1 0 0 1 0 1 0 0 1 1 1 1 0 2 2 2 2 0 1 0 0 0 1 1 0 0 1 1 2 0 1 0 0 1 0 0 0 0 0 0 0 0 0 1 0 1 0 0 0 0 0 2 0 0 0 0 0 0 0 0 1 1 0 0 0 0 0 1 0 0 0 0 1 2 2 2 0 1 0 0 0 1 0 0 0 2 0 2 1 1 0 2 0 0 0 0 2 0 1 2 2 0 0 0 1 0 0 0 0 2 0 1 1 2 1 0 2 0 1 2 2 0 1 1 0 1 1 1 1 2 1 1 1 1 0 0 2 2 1 0 0 1 0 0 0 1 0 2 1 2 1 1 0 0 0 1 0 0 0 2 2 2 0 2 1 0 2 0 0 0 0 0 0 1 1 0 0 1 2 0 1 1 0 0 2 0 0 1 0 0 0 0 0 1 0 1 1
146 1 2 0 1 0 1 0 0 1 0 0 0 0 0 0 0 0 0 1 0 0 0 2 0 0 1 2 0 2 1 1 0 0 2 1 2 1 0 1 1 1 0 0 0 1 1 0 0 1 0 0 1 1 1 1 0 0 1 0 1 1 2 2 1 1 2 0 1 1 0 1 2 0 2 2 2 0 2 0 1 2 0 1 1 1 1 0 0 2 0 0 1 1 0 0 0 1 1 1 0 1 0 0 2 1 2 2 0 0 0 1 1 2 1 2 2 0 0 2 2 0 1 1 1 1 0 1 2 1 0 0 0 0 0 0 0 0 0 0 0 2 0 0 0 0 1 0 0 0 0 1 0 0 0 1 0 1 0 0 1 1 1 0 0 1 0 0 1 2 0 0 1 1 1 0 2 1 0 0 0 0 1 0 1 0 0 2 1 2 0 2 0 0 2 0 1 2 0 0 0 1 1 1 1 0 2 1 1 0 2 1 2 0 2 2 0 1 1 2 0 1 2 2 0 1 1 0 0 0 0 0 0 1 1 0 1 1 0 1 0 0 2 0 1 1 0 0 1 1 0 0 0 0 0 0 0 1 0 0 0 0 1 1 1 0 0 0 2 1 0 2 1 1 0 2 1 0 1 0 1 0 2 0 2 1 0 2 0 2 1 1 0 0 2 0 1 0 0 0 0 0 0 0 0 0 0 0 0 1 0 1 0 1 1 0 2 0 0 0 1 1 2 1 0 0 0 0 0 0 1 1 1 2 0 1 1 1 0 1 1 0 1 1 0 0 1 0 1 0 0 0 1 1 0 2 2 0 0 1 2 1 2 0 2 0 1 0 0 0 2 0 1 1 1 0 0 2 2 0 0 1 0 0 0 1 0 0 0 1 0 0 2 0 2 2 2 0 0 0 0 0 0 2 0 0 1 0 0 1 0 0 0 0 1 0 0 1 0 1 0 1 1 1 1 2 1 0 1 1 0 0 0 1 1 0 0 0 0 0 2 0 0 2 0 2 2 1 1 1 1 0 1 1 2 1 1 1 1 0 1 1 0 0 0 0 0 2 0 0 1 1 1 1 1 1 1 2 0 0 2 0 0 0 2 1 0 0 1 1 1 1 2 2 1 0 1 1 1 1 1 1 2 1 0 1 2 0 0 0 0 1 0 0 1 1 0 2 0 1 1 1 0 0 0 1 1 1 1 1 1 0 2 1 1 0 0 0 1 1 1 0 0 0 0 0 0 0 2 2 0 0 0 0 0 1 0 1 1 1 1 0 0 0 0 0 0 1 0 1 0 2 1 0 1 0 1 1 0 2 2 0 1 0 1 0 0 1 0 0 0 0 0 1 1 0 1 1 0 1 1 1 2 0 0 0 0 0 0 1 1 0 0 1 1 1 1 2 1 0 0 1 0 1 0 1 0 0 0 0 1 0 1 1 0 1 2 1 1 0 0 0 0 0 1 1 1 1 0 0 0 2 0 0 1 2 0 1 2 0 0 0 1 0 1 1 1 1 1 0 0 1 0 0 0 1 2 0 1 1 1 1 1 0 0 0 1 1 1 1 0 0 1 0 0 0 1 0 0 2 1 1 0 0 0 2 2 2 1 0 0 0 0 1 0 1 0 2 2 2 0 0 1 0 0 2 0 1 1 1 1 1 0 2 0 1 0 0 1 0 0 0 0 0 1 0 1 1 0 1 1 0 0 0 0 0 1 0 1 0 0 0 1 1 0 1 0 2 0 2 1 1 2 1 1 1 0 0 2 2 1 0 1 0 1 1 1 1 1 1 1 1 2 2 2 1 0 1 0 0 1 0 0 0 0 0 0 1 0 0 0 0 1 1 1 2 2 0 2 2 2 1 0 2 1 0 0 2 0 0 0 2 2 0 0 0 0 0 1 0 0 1 1 0 0 1 1 1 0 0 0 0 0 2 2 0 0 0 0 0 1 1 0 0 0 1 0 0 1 0 0 0 1 1 0 1 0 2 2 2 0 1 2 0 0 0 1 0 0 0 1 0 0 1 2 0 2 0 0 2 2 2 0 1 2 2 0 1 1 1 1 0 1 1 2 1 1 1 1 1 0 2 0 1 1 1 1 0 1 1 1 2 0 2 0 0 0 1 2 1 0 1 2 2 2 0 1 0 0 0 1 0 2 1 0 1 2 0 0 1 0 1 1 0 1 1 1 0 1 0 0 0 0 0 0 0 0 0 2 0 0 0 0 1 1 1 0 0 0 0 0 0 0 1 1 0 0 0 0 0 0 0
147 1 1 1 0 0 1 0 0 1 0 1 0 0 0 0 0 1 0 2 1 1 0 0 0 0 1 1 1 1 1 1 1 1 1 1 1 2 1 1 1 0 0 1 2 1 0 0 0 2 1 1 0 0 2 1 0 0 2 1 0 1 1 0 0 0 0 0 0 0 0 1 2 0 2 1 1 0 0 2 0 2 0 1 1 0 0 0 0 2 0 1 0 2 0 0 0 1 1 1 0 0 1 0 2 0 2 1 1 1 0 2 0 0 0 0 0 0 0 2 2 0 2 0 1 0 0 0 1 0 0 0 1 0 0 0 1 0 1 0 1 1 0 0 0 0 0 0 1 1 0 1 0 0 2 0 0 1 0 0 0 0 0 1 1 2 0 0 0 1 0 0 1 1 2 0 1 1 0 0 0 0 1 0 1 0 2 2 0 0 0 2 0 0 0 0 0 2 0 1 1 1 0 0 1 2 1 1 1 0 0 2 1 0 1 2 0 0 0 0 2 2 2 2 0 0 0 0 0 2 0 0 0 0 0 0 0 2 1 1 0 0 2 0 2 2 0 0 0 0 0 0 0 0 0 0 0 0 1 2 1 1 1 1 0 0 1 0 0 0 0 2 2 2 0 0 1 0 2 0 0 0 2 1 1 1 1 1 0 2 1 1 0 0 2 0 2 1 0 1 1 0 1 1 0 0 1 1 1 1 1 0 0 1 1 0 2 2 0 0 2 0 2 0 0 0 0 2 0 1 1 1 2 1 0 0 0 2 0 2 1 1 2 0 0 0 1 1 1 1 1 1 0 0 1 0 0 0 0 1 1 0 2 0 2 1 1 0 1 1 1 1 0 2 0 1 0 0 0 0 1 0 0 0 0 0 0 0 0 0 0 0 0 0 2 0 0 0 0 1 0 2 1 1 0 0 1 0 1 1 0 0 0 0 1 0 1 0 0 0 0 0 1 2 1 1 0 0 0 0 0 0 1 1 1 0 0 1 1 0 1 0 0 0 2 0 0 0 2 0 0 0 1 2 1 1 0 2 0 1 2 0 0 0 1 1 1 2 0 0 0 0 0 0 1 0 0 0 0 0 1 1 2 2 1 1 1 1 2 2 0 0 0 1 0 0 0 2 2 1 0 0 2 2 0 0 2 2 2 0 0 2 1 1 1 1 0 2 0 1 1 1 1 0 1 1 1 0 0 2 0 0 2 1 1 0 1 1 2 1 0 1 0 0 0 1 0 2 0 0 0 0 0 0 0 0 0 0 0 0 0 1 0 0 0 0 0 2 2 0 2 1 1 0 1 0 2 1 0 1 2 0 1 0 1 0 1 0 0 0 0 0 0 0 0 0 0 1 0 0 0 2 0 2 0 2 2 0 0 1 0 0 0 1 1 1 0 1 0 1 0 1 0 0 0 1 1 1 0 0 0 0 1 0 0 2 2 0 1 0 1 2 0 2 0 1 2 1 2 1 0 1 1 0 1 2 0 0 2 0 0 0 1 1 1 1 1 2 0 0 0 1 1 1 0 0 0 1 0 2 0 2 1 0 0 1 0 1 1 0 0 0 1 1 1 1 2 0 0 1 0 0 0 2 2 2 2 2 1 2 0 0 0 1 0 0 0 1 1 1 0 0 1 0 1 1 1 1 0 0 0 0 0 2 0 1 0 0 0 0 0 0 0 1 1 0 0 0 0 0 0 0 0 0 0 2 0 0 2 0 0 0 0 0 0 1 2 1 0 1 0 0 2 1 1 0 1 0 0 0 2 2 1 0 1 1 1 1 0 2 0 2 2 2 0 0 0 0 1 0 0 1 2 0 0 0 2 0 0 1 1 0 0 1 0 0 1 0 2 1 1 2 0 2 0 0 0 2 1 0 1 2 2 1 0 0 0 1 1 0 0 0 0 0 0 0 0 1 0 0 0 0 0 2 2 0 0 0 0 0 1 1 1 0 0 2 2 0 1 0 0 0 2 0 0 0 0 0 0 2 2 0 1 0 0 1 1 0 1 0 1 0 0 1 1 0 2 0 0 2 1 2 0 0 1 1 0 2 0 0 0 0 0 0 1 1 1 2 2 1 0 2 0 1 2 2 1 1 0 0 1 1 1 1 1 1 1 2 2 0 1 2 2 1 0 0 0 0 0 0 2 0 0 0 2 0 2 1 1 2 1 0 0 0 2 0 1 1 1 0 0 0 0 0 0 0 1 0 1 0 0 0 2 2 0 0 1 0 0 2 0 2 0 0 0 0 0 1 1 0 0 0
148 0 1 1 0 0 2 1 0 1 0 0 0 1 0 1 0 0 1 2 0 0 0 0 0 0 2 1 1 0 0 2 1 1 2 0 2 1 1 0 0 0 0 0 1 0 1 0 2 0 0 0 1 0 1 0 0 0 1 0 1 1 0 0 0 0 2 0 1 1 0 1 2 0 0 2 1 0 1 1 1 2 0 0 1 0 0 1 1 2 1 1 2 1 2 0 0 2 0 2 2 0 1 0 2 1 2 1 1 0 0 2 1 2 2 2 2 1 2 0 0 0 1 1 1 0 0 0 1 0 0 0 0 0 1 1 2 0 0 0 1 2 0 0 0 1 0 0 1 1 0 0 0 1 0 0 0 1 1 0 1 0 0 1 1 2 1 1 2 2 0 0 0 2 2 0 2 1 0 1 0 1 0 2 2 2 2 1 0 1 0 2 1 1 1 1 1 1 0 0 0 0 0 1 1 2 2 1 0 0 0 1 0 0 2 2 0 0 1 0 0 0 1 2 0 0 0 1 1 0 0 1 0 0 0 0 0 2 0 1 0 1 2 0 1 1 0 0 1 1 1 1 0 1 0 0 1 0 0 0 0 0 0 0 0 0 0 0 2 0 1 0 0 0 0 0 0 1 2 0 1 0 2 1 1 1 0 1 0 2 1 2 1 0 2 0 1 1 0 0 0 1 2 1 0 0 1 0 2 0 2 0 0 2 2 0 1 0 0 0 1 1 1 0 1 0 1 1 2 2 2 0 2 0 0 0 0 2 0 0 1 0 1 1 0 1 2 1 1 1 1 1 1 0 0 0 0 0 0 2 2 0 2 0 2 0 1 2 2 0 2 0 0 2 0 0 0 0 0 0 0 2 0 0 1 1 0 0 0 0 0 0 0 0 2 0 1 0 1 1 0 1 0 2 2 0 0 0 0 2 0 0 1 0 0 1 0 0 1 0 1 0 1 2 0 2 1 0 0 0 0 0 0 1 0 0 1 0 0 0 2 0 0 0 0 1 0 0 0 1 1 0 2 2 2 2 0 2 1 1 2 0 0 0 0 0 0 2 0 0 1 0 0 0 0 1 0 1 0 1 1 0 0 0 1 1 0 0 2 1 0 0 1 1 0 0 0 0 0 2 2 2 1 1 0 1 2 1 1 0 0 2 0 0 1 1 0 2 0 2 0 0 1 1 0 1 1 1 1 1 1 0 2 2 2 0 1 0 2 2 1 2 0 0 0 1 2 1 1 1 0 0 0 0 1 1 1 0 1 0 0 0 0 1 0 0 0 0 1 0 0 0 1 0 1 0 2 0 0 1 1 1 1 0 1 0 1 2 1 1 0 0 0 0 0 1 0 0 0 0 0 2 1 2 0 2 1 0 0 1 0 0 0 0 0 0 0 1 1 0 1 0 0 0 0 0 2 2 0 0 0 0 0 2 0 1 2 2 1 0 0 1 0 1 1 1 1 1 1 0 0 2 0 1 0 1 0 0 2 0 0 0 0 1 1 1 1 2 0 1 1 1 1 0 0 1 2 0 2 0 2 0 2 0 0 1 1 2 0 0 0 0 0 1 0 0 1 0 0 1 1 0 0 0 0 1 2 2 2 0 1 1 0 1 0 0 0 1 1 1 0 0 0 0 0 2 0 0 0 0 0 0 0 2 0 0 0 0 0 1 0 1 0 0 0 2 0 1 0 0 0 0 0 0 0 0 1 0 1 0 0 0 1 0 1 0 1 2 0 2 0 0 2 0 0 0 2 0 2 2 2 1 0 1 0 1 1 0 0 2 0 2 2 1 0 0 0 1 0 0 0 0 2 0 0 0 2 0 1 0 1 1 1 1 0 1 2 2 1 1 1 1 0 1 0 0 0 1 2 0 2 2 2 1 0 1 0 0 1 1 1 0 0 0 0 0 0 0 1 0 0 0 0 1 1 0 1 1 0 1 0 1 1 0 0 1 1 1 0 0 0 1 0 1 0 0 0 0 1 0 0 0 1 0 0 1 0 1 0 0 2 0 0 2 2 0 2 0 0 1 0 1 0 0 1 1 0 1 1 2 1 0 1 1 1 0 0 2 2 2 0 2 0 0 2 2 2 2 0 0 0 2 1 2 1 1 0 0 1 1 0 0 0 1 0 0 1 1 0 0 2 0 2 0 0 0 0 1 2 1 1 1 0 0 0 2 2 0 1 0 0 0 0 0 0 0 1 0 0 0 0 0 1 1 0 1 1 0 1 2 1 1 0 1 0 1 0 1 1 0 0 1
149 1 1 1 1 0 2 1 0 1 0 1 0 0 0 0 0 1 1 1 0 0 0 0 0 0 2 1 0 2 1 0 1 1 1 0 2 1 0 0 0 2 0 1 2 1 0 0 1 1 1 1 0 0 2 0 0 0 0 2 0 1 0 0 0 0 1 0 0 0 0 2 1 0 1 2 2 0 1 0 0 1 0 1 1 0 0 0 0 2 0 1 2 1 1 0 0 2 1 2 1 0 0 0 2 0 2 2 0 0 0 2 0 1 0 1 1 1 2 0 0 0 2 0 0 0 2 1 2 0 0 0 0 0 2 1 0 0 0 0 0 2 2 0 0 0 0 0 0 0 0 1 0 0 1 1 0 0 1 0 1 1 0 1 1 1 1 0 1 1 1 0 0 2 2 0 2 0 0 0 0 0 1 1 2 1 1 1 1 2 0 2 0 1 2 0 0 1 0 1 1 0 0 1 2 0 2 1 1 0 2 1 1 0 1 2 0 2 0 0 1 1 2 2 0 2 2 0 0 0 0 0 0 0 0 0 1 2 0 2 0 0 2 1 2 2 0 0 0 1 1 1 0 0 0 0 0 0 0 0 0 0 0 0 0 0 1 0 1 1 1 2 1 2 0 1 0 1 2 0 0 0 1 1 1 0 1 0 0 2 1 1 0 0 2 0 1 1 0 1 0 0 2 0 0 0 0 0 1 0 1 0 0 1 1 0 2 0 0 0 0 0 1 0 1 0 1 0 1 1 2 2 1 0 0 0 0 1 0 1 1 1 2 1 1 1 1 0 1 1 1 1 1 0 1 0 0 0 0 2 2 0 1 1 1 0 0 0 1 1 1 1 1 2 0 0 0 0 0 0 2 2 0 0 1 0 0 0 0 0 0 0 0 0 1 0 1 0 0 1 0 1 0 1 1 0 0 1 0 1 0 0 1 1 1 0 0 1 0 0 0 2 0 2 1 2 1 0 0 0 0 0 0 0 1 1 0 1 0 0 2 0 0 0 2 1 1 2 2 1 0 0 2 2 2 2 0 2 0 2 2 0 0 1 1 2 2 2 0 0 2 2 0 0 0 0 0 1 0 0 1 0 1 1 2 0 0 1 2 0 1 0 0 1 0 0 0 0 0 2 2 1 1 1 0 1 2 1 1 0 1 0 1 1 1 2 1 2 0 2 1 0 0 0 1 0 0 0 0 2 0 2 2 1 2 0 0 0 1 1 1 1 0 0 0 1 1 1 1 1 0 0 0 0 0 1 0 1 1 1 1 0 0 0 0 0 1 2 0 2 0 0 1 0 0 0 1 1 0 2 2 0 2 0 1 1 1 1 0 0 0 0 0 0 1 0 0 0 0 0 0 2 0 2 0 2 2 0 0 2 0 0 0 0 1 0 0 1 0 0 0 0 0 1 0 0 1 1 0 0 0 0 0 1 0 0 1 1 0 0 0 1 0 1 2 1 1 1 1 0 0 1 1 0 1 2 0 0 0 0 0 0 0 1 2 2 1 2 1 1 1 0 1 0 0 0 1 0 2 1 1 1 2 1 0 0 2 1 1 1 0 0 0 0 0 0 0 1 0 2 0 1 0 1 1 1 1 2 1 0 0 0 0 0 1 1 0 0 0 0 0 1 0 0 1 2 0 1 1 1 0 0 0 2 0 1 1 0 1 2 0 0 1 0 2 0 1 0 0 1 1 1 0 0 0 1 0 0 2 0 0 0 2 0 1 0 0 1 0 1 1 0 2 0 0 0 1 0 0 0 2 1 0 0 0 2 0 2 1 1 1 1 2 1 1 1 0 1 0 0 0 0 0 0 1 1 1 0 0 2 2 0 1 1 1 2 2 1 2 2 1 2 0 2 0 0 0 2 0 0 0 2 2 2 0 0 0 0 2 1 1 0 1 0 0 0 0 0 0 1 0 0 0 1 0 0 2 0 0 0 1 2 0 0 0 2 1 2 1 0 0 0 0 2 0 2 0 2 1 1 0 2 1 1 1 2 0 0 0 0 1 0 0 1 2 1 1 0 0 1 0 0 1 0 1 1 1 0 0 2 0 0 0 0 2 0 1 1 2 1 0 2 1 2 0 0 1 0 0 1 0 2 0 1 0 0 0 1 2 1 0 1 2 2 1 0 0 0 0 0 1 0 0 1 2 0 2 1 1 1 2 0 0 1 1 1 1 1 2 0 0 0 0 0 0 1 2 1 1 0 0 1 0 1 0 1 0 0 0 2 0 1 0 0 0 0 0 0 0 0 2 0
150 1 1 1 0 1 2 1 0 1 0 1 1 2 0 1 0 0 0 2 0 0 0 0 0 0 1 2 0 2 2 0 2 2 0 0 1 1 0 1 1 1 0 0 0 0 1 0 1 1 0 1 1 0 1 0 1 0 1 1 0 1 2 1 0 0 0 1 0 0 0 2 2 0 0 2 1 0 2 0 2 2 0 1 2 0 0 1 1 2 0 1 0 2 0 0 0 1 0 2 2 0 0 0 2 1 1 1 1 0 0 2 0 1 0 1 1 1 2 0 0 0 2 0 1 0 1 0 2 0 1 1 0 0 0 0 0 0 0 0 0 2 0 0 0 0 0 0 1 1 0 2 0 0 0 0 0 0 0 1 0 0 0 1 1 1 1 0 2 2 0 0 2 2 2 0 1 0 0 0 0 1 0 0 2 2 0 2 1 2 0 2 0 0 0 1 1 2 0 1 1 0 0 0 0 1 2 1 1 0 1 1 1 0 0 2 0 0 0 0 0 0 2 2 0 0 1 1 1 0 0 1 0 1 1 0 1 2 0 1 0 1 2 0 1 2 0 0 0 0 0 0 2 0 0 0 1 0 1 1 0 0 0 0 1 0 1 1 1 1 0 2 1 1 1 1 0 0 1 0 1 1 0 0 0 0 0 0 1 1 0 1 1 0 2 0 0 1 0 1 0 0 2 1 0 0 0 0 1 0 1 1 0 1 0 0 2 1 1 1 0 0 0 0 1 0 2 2 2 2 2 0 0 1 0 0 0 2 0 2 2 1 1 1 0 0 2 0 2 2 2 0 0 0 1 0 0 0 0 2 2 0 2 0 2 1 0 1 1 0 2 0 1 2 0 1 0 1 1 1 2 0 0 0 0 1 0 1 1 0 0 0 0 0 2 0 0 0 1 1 0 1 0 2 1 1 1 0 0 1 0 0 0 0 1 0 1 0 1 0 0 0 0 2 1 1 0 0 1 1 0 0 0 1 0 0 0 1 1 1 0 0 0 1 0 2 2 0 0 0 0 0 0 1 1 0 1 0 1 0 0 0 0 0 1 1 1 1 0 1 0 0 1 1 1 0 1 2 0 0 0 0 2 2 0 2 1 1 2 0 0 0 1 2 0 0 0 1 1 2 1 0 1 0 0 1 1 0 1 0 1 1 0 0 1 1 1 2 0 0 0 2 1 0 1 1 1 1 1 1 0 0 0 0 0 0 0 0 0 0 0 0 0 2 2 0 2 1 1 2 0 0 0 0 1 2 1 0 1 1 0 0 0 1 0 0 1 0 1 0 0 0 1 0 0 0 1 1 0 1 2 0 2 0 2 0 1 1 0 0 0 0 0 0 1 0 0 0 0 1 0 2 1 1 0 1 2 0 0 1 0 0 0 1 1 0 0 2 0 1 0 1 0 1 0 0 2 0 0 0 0 0 0 1 0 0 2 0 0 1 0 0 0 1 0 1 1 2 1 1 1 1 0 1 0 2 0 0 2 0 0 0 0 2 2 2 2 2 0 1 1 0 1 0 0 0 2 0 2 0 0 0 2 1 2 2 0 1 1 1 0 0 0 0 1 0 1 1 0 0 0 1 0 1 2 1 2 2 2 0 0 0 0 0 0 1 1 2 1 1 1 0 2 0 1 1 1 0 0 0 0 0 0 2 0 1 0 0 1 1 0 0 1 0 1 0 0 0 0 0 0 0 0 1 1 0 1 0 2 0 0 0 0 0 1 0 2 1 0 2 1 0 1 0 0 0 0 1 0 1 2 1 0 0 1 2 0 1 0 2 0 2 1 0 0 0 0 1 0 0 1 0 0 1 1 0 2 1 0 1 1 0 1 0 0 2 1 1 1 0 0 0 0 2 0 0 0 1 1 0 0 1 1 1 0 0 0 0 2 0 1 0 0 0 1 0 0 1 1 0 0 1 0 1 1 0 1 0 0 1 0 2 0 0 0 0 1 0 2 0 2 0 0 1 0 1 0 1 2 2 1 1 2 1 1 1 0 0 0 0 1 0 1 1 1 0 2 0 0 0 0 1 0 1 2 2 0 1 2 2 1 0 0 0 0 1 1 1 1 1 0 1 1 1 1 0 0 1 1 0 1 1 0 2 0 1 1 0 2 2 0 0 2 2 2 0 1 2 0 1 0 0 2 0 0 0 0 1 1 1 2 0 0 0 2 0 0 0 2 1 0 0 0 0 1 1 2 0 2 0 0 0 1 1 0 0 0 0 0 2 0 0 0 0 0 0 0 1 1 0 1 0
151 0 0 2 1 1 2 2 0 0 0 1 0 1 0 1 0 0 0 2 0 0 0 0 0 0 1 2 1 2 1 2 2 1 1 0 2 1 1 0 0 0 0 1 2 0 1 0 2 0 0 0 1 2 0 2 0 0 0 0 2 2 1 1 0 0 1 0 0 0 0 1 2 2 2 2 2 0 1 1 1 2 0 0 0 0 0 0 0 2 0 2 0 1 1 0 0 0 0 1 2 1 0 0 2 1 1 1 1 0 0 2 0 0 0 0 0 0 0 2 2 0 0 2 0 2 0 0 1 0 0 0 0 0 0 0 0 0 0 0 0 2 0 0 0 0 0 0 1 1 0 1 0 0 1 1 1 0 0 0 1 1 0 1 1 2 1 1 0 1 1 1 1 1 2 0 1 0 0 0 0 0 0 1 2 2 1 1 0 0 0 1 0 0 1 0 1 2 0 1 1 0 0 1 1 0 2 2 0 0 1 1 1 0 2 1 1 0 2 0 2 2 1 1 1 0 0 0 0 1 0 1 0 0 0 0 0 2 0 1 0 1 1 0 2 2 0 0 0 1 1 1 0 0 0 0 1 0 1 1 0 0 1 1 1 0 0 1 1 1 0 2 1 1 1 0 0 1 2 0 1 1 0 0 1 1 0 1 0 2 0 0 0 0 2 0 0 0 0 0 0 0 0 0 0 0 0 0 0 0 0 1 0 1 1 0 1 0 0 0 1 1 1 0 2 0 2 2 0 0 1 2 0 2 0 0 0 2 1 2 1 1 1 1 1 0 0 0 2 1 1 0 0 0 1 0 0 0 0 0 1 1 1 1 1 0 0 1 1 0 2 0 0 2 2 0 0 0 0 0 0 0 0 0 1 1 0 0 0 1 0 0 0 1 2 2 2 0 1 1 0 1 0 2 1 0 1 0 0 2 0 0 0 0 0 0 0 1 0 1 0 1 0 2 0 0 0 1 1 1 0 1 0 1 0 0 1 2 0 0 2 0 0 0 2 0 0 0 0 1 1 0 0 1 1 0 1 2 0 2 2 0 1 1 1 2 2 2 0 0 0 1 2 2 1 0 0 2 1 0 0 0 1 1 1 2 1 0 1 0 1 1 1 1 0 0 1 1 1 2 0 0 1 0 0 2 1 1 0 0 0 1 0 1 1 1 0 2 1 2 2 0 1 1 0 1 1 1 1 1 0 2 1 1 1 0 1 0 1 1 0 1 0 0 0 0 1 1 2 1 0 0 0 0 0 0 0 1 1 1 1 0 0 0 0 0 1 2 0 2 0 2 0 0 0 0 2 0 0 0 2 1 0 0 0 0 0 1 0 0 0 0 0 0 0 0 0 0 0 0 0 2 1 2 0 2 2 0 1 0 1 0 0 0 1 0 0 0 0 0 2 2 0 0 0 0 2 1 0 0 0 1 1 1 1 1 1 1 1 0 1 1 0 2 0 2 1 1 1 0 0 1 0 1 0 2 0 0 1 0 0 0 1 1 2 2 0 1 0 0 0 0 0 2 0 0 0 0 2 0 0 0 1 1 1 1 0 1 2 1 0 0 1 0 0 0 2 0 0 1 0 0 0 1 1 2 2 1 1 0 0 0 0 0 0 0 0 0 1 0 0 1 0 0 1 1 0 0 0 0 0 0 1 2 0 1 1 0 0 0 0 0 0 0 0 0 0 0 0 0 0 0 0 1 1 0 2 0 1 0 0 0 1 0 0 0 1 2 0 2 0 1 2 0 0 1 0 0 0 0 2 2 0 1 2 2 0 2 2 1 0 0 2 1 0 0 0 1 0 0 0 0 1 1 0 1 2 0 0 2 2 0 1 1 1 2 2 0 2 1 1 1 0 2 0 0 0 1 0 1 0 1 2 2 0 0 0 1 1 0 0 0 1 0 0 1 1 0 0 0 0 0 0 2 1 0 1 0 0 0 1 1 0 0 1 1 1 0 1 0 1 0 1 1 0 1 0 2 2 2 2 0 1 1 1 1 0 0 0 0 2 0 0 2 2 0 2 0 0 0 0 1 0 0 1 1 2 0 0 1 1 0 0 0 1 0 1 0 2 1 1 1 1 1 1 1 1 1 1 0 1 1 0 2 0 0 0 0 0 0 0 0 2 2 0 0 0 0 0 0 2 0 0 0 2 0 2 2 2 2 2 0 0 0 2 0 1 0 0 0 0 0 0 0 0 0 1 0 2 0 0 0 0 0 1 1 1 0 1 1 0 1 0 0 0 0 0 1 1 0 0 1
152 0 1 2 1 0 1 1 0 1 0 0 1 2 0 2 0 0 0 1 0 0 0 0 0 0 1 1 0 2 1 1 2 2 0 0 1 0 0 0 0 2 0 0 2 0 2 0 2 0 0 1 2 1 0 2 0 0 1 1 1 1 2 2 1 1 1 0 0 0 0 2 2 0 1 2 2 0 1 0 0 1 0 1 2 1 1 0 0 2 0 1 1 1 1 0 0 1 1 2 1 0 1 1 2 0 2 0 2 0 0 2 1 2 2 2 2 0 1 1 1 0 2 0 0 0 1 1 2 0 0 0 0 0 0 0 0 0 0 0 1 1 1 1 1 0 0 0 0 0 0 1 0 1 0 1 1 1 0 0 1 2 0 2 0 1 1 0 0 2 0 0 0 2 1 0 2 1 0 1 0 0 0 2 2 2 2 0 0 0 0 0 1 1 2 1 2 1 0 0 0 0 1 1 0 1 1 0 2 0 1 2 2 0 2 2 2 0 1 1 0 0 1 1 1 0 0 0 0 0 0 1 0 0 0 0 0 2 0 1 0 1 2 0 1 2 0 0 1 1 1 2 0 0 0 0 1 1 0 1 1 1 0 2 1 0 0 1 2 1 0 1 1 1 0 1 0 1 1 0 0 0 1 0 1 1 1 2 0 2 2 0 1 0 1 0 0 0 0 0 0 0 2 1 0 1 1 1 0 0 0 1 0 2 2 0 2 0 0 0 1 1 1 0 2 0 2 0 2 2 2 1 0 2 0 0 0 1 1 2 1 1 2 1 2 0 0 0 1 1 1 1 1 0 0 0 0 0 0 0 0 0 2 0 2 2 0 1 1 0 2 0 1 1 1 0 0 0 0 0 1 2 0 0 0 0 0 1 1 0 0 0 1 0 2 0 0 0 1 1 0 1 0 2 1 0 1 1 0 1 0 0 0 0 1 0 0 1 1 0 0 1 1 2 1 2 1 0 2 1 1 0 0 1 1 1 0 0 1 0 2 0 0 1 1 1 1 2 2 0 0 0 0 1 1 0 1 1 1 1 1 0 0 0 1 1 1 2 0 1 0 0 0 0 0 0 0 1 1 0 0 0 1 1 1 2 1 0 0 0 2 2 0 2 1 0 0 2 2 1 0 0 1 1 0 1 2 1 1 0 0 2 0 1 0 1 0 2 0 1 1 2 1 1 1 0 0 0 0 1 0 1 0 0 0 0 0 0 2 2 0 1 0 1 1 0 2 0 2 2 0 0 0 0 1 1 0 0 0 0 0 0 0 0 0 0 1 1 1 1 0 1 1 0 0 0 1 0 0 2 1 2 1 0 0 0 0 0 0 0 0 0 0 1 2 0 0 0 0 0 0 2 0 2 0 2 2 1 0 2 0 0 0 0 0 1 0 1 0 1 1 2 0 1 0 0 2 0 0 0 1 0 0 0 0 1 2 0 0 0 0 0 0 2 0 1 0 2 0 0 0 2 0 1 1 2 0 0 0 0 0 0 2 1 1 2 0 2 1 0 0 0 1 0 0 0 1 1 1 1 0 0 1 0 0 1 1 0 2 1 0 0 0 2 1 1 2 1 0 2 0 1 0 1 2 1 1 1 2 1 0 0 0 1 0 0 0 1 0 0 1 0 0 1 0 2 1 1 1 1 1 1 0 1 0 0 0 0 0 1 1 0 0 0 0 0 0 0 0 0 0 0 0 2 1 0 0 0 2 0 0 0 0 0 0 1 2 1 0 2 0 0 2 1 1 0 1 0 1 2 0 0 1 0 0 2 0 2 2 0 2 0 2 1 1 0 0 1 0 0 0 0 0 0 2 1 1 1 1 0 1 0 0 0 0 0 0 1 2 2 1 2 0 1 0 0 0 0 2 0 1 1 2 1 0 1 0 0 0 0 0 0 0 0 0 0 0 0 0 0 0 0 0 1 1 0 1 0 0 0 1 1 0 0 0 0 2 1 2 1 2 0 0 2 0 2 0 0 2 2 2 0 0 0 0 2 0 0 1 0 1 0 1 2 2 0 2 0 0 0 0 2 0 1 1 1 1 0 0 1 0 0 0 0 0 1 2 0 1 0 0 2 0 1 0 1 1 0 0 0 1 1 1 2 1 1 1 1 1 0 0 1 2 0 0 0 0 0 0 1 1 0 2 0 0 1 2 0 0 1 1 0 0 0 2 0 0 0 0 0 0 0 0 0 1 0 1 0 0 0 0 0 0 0 0 1 1 0 0 2 0 1 0 0 0 0 0 0 0 0 2 0
153 1 1 1 0 0 1 0 0 2 0 0 1 1 0 0 1 0 0 1 1 0 1 0 0 0 0 0 0 2 1 0 2 1 1 0 2 0 0 1 1 1 1 0 2 2 0 0 1 1 1 1 0 0 1 1 2 0 0 1 1 2 1 1 0 0 2 1 0 1 1 1 0 0 0 2 1 1 2 0 2 2 0 1 2 0 0 1 0 1 0 0 1 1 0 1 0 0 0 0 1 0 0 0 2 1 2 2 1 1 0 1 0 1 1 1 1 0 0 2 2 0 1 1 0 2 0 1 1 1 0 0 1 0 0 0 1 0 0 0 0 2 0 0 0 0 0 0 1 1 0 0 1 0 1 0 0 1 0 1 1 0 0 1 1 1 2 2 1 1 0 1 1 1 2 0 1 0 0 1 0 1 1 1 2 1 1 1 1 2 0 2 1 1 1 0 1 2 0 0 0 0 0 1 2 0 2 1 1 0 0 2 2 0 2 2 2 2 1 1 1 1 2 2 0 2 2 1 1 2 1 0 0 0 0 0 0 2 0 0 0 0 1 0 1 1 0 0 1 1 1 1 0 0 0 0 1 0 0 0 0 0 0 2 1 1 1 0 1 1 0 2 0 0 1 2 0 1 2 0 2 0 1 0 1 1 0 1 0 2 0 0 1 0 1 0 0 0 0 0 0 0 2 1 1 0 1 1 1 0 1 1 0 1 1 0 2 1 0 0 1 1 1 0 1 0 1 1 1 1 1 2 1 0 0 1 0 1 0 1 0 0 2 2 0 1 0 0 2 1 1 0 0 0 2 0 0 0 0 2 2 0 1 0 1 0 1 1 1 0 2 0 1 2 0 0 0 2 2 0 2 2 0 1 1 0 0 0 0 0 0 0 1 0 1 0 1 1 1 0 0 0 0 2 1 0 1 0 0 2 0 0 1 0 0 0 1 0 0 0 0 2 0 2 1 2 2 0 0 0 0 0 0 1 2 1 0 0 0 0 2 0 0 0 1 2 2 1 1 0 0 0 1 2 1 1 0 0 1 1 1 0 0 0 1 1 1 2 0 0 1 1 2 2 1 0 0 2 0 2 1 0 1 1 1 2 1 1 2 0 0 0 0 2 1 0 0 1 1 2 1 1 1 1 0 1 1 0 0 0 0 2 0 1 0 1 0 1 0 2 1 0 1 0 0 1 1 1 1 0 1 0 0 0 0 0 0 0 2 2 0 1 0 1 1 0 1 0 2 2 0 0 0 0 1 1 1 1 0 1 1 0 1 0 1 1 0 1 1 0 1 0 0 0 0 0 2 0 0 0 2 0 1 0 1 1 0 2 0 0 0 0 1 0 1 0 0 0 0 0 0 2 1 2 0 2 1 0 0 1 0 0 0 0 1 0 2 1 0 0 0 0 0 1 0 0 2 2 0 0 0 0 1 2 0 2 2 0 0 0 1 2 0 0 1 2 2 1 1 0 1 1 0 0 1 1 0 1 1 0 0 0 1 2 2 2 1 1 1 0 0 1 0 1 0 0 0 2 0 2 0 0 1 0 0 0 1 1 1 1 0 0 0 1 2 0 2 0 0 1 1 0 0 0 0 2 1 1 2 0 0 0 0 0 0 0 0 0 0 0 0 0 0 0 0 0 0 1 0 0 0 0 0 2 0 1 0 0 0 0 0 0 1 1 2 0 0 0 0 0 0 0 0 0 0 0 0 0 1 0 0 0 1 1 0 1 1 1 0 1 0 1 1 1 1 0 1 0 2 2 1 0 1 0 0 2 1 1 1 1 0 1 2 1 1 0 1 0 1 0 1 0 0 0 2 1 1 1 1 0 1 0 0 1 1 2 1 0 1 1 1 1 0 2 0 1 0 1 1 0 0 1 1 1 0 0 0 0 1 0 0 1 1 0 0 1 1 0 1 0 0 0 0 2 2 0 0 0 0 0 2 2 0 0 0 0 1 0 1 0 0 1 1 0 0 1 0 2 2 2 2 0 1 0 0 0 1 1 0 0 2 0 1 1 1 0 2 0 1 0 0 2 0 0 1 2 0 1 0 1 0 0 0 0 1 1 2 1 1 1 0 2 1 2 0 1 1 2 2 1 0 2 0 1 1 1 1 1 2 1 0 2 2 1 0 0 1 0 0 1 1 0 0 1 2 0 2 1 2 1 0 2 0 0 1 0 0 1 1 0 0 0 0 0 0 0 1 1 1 0 0 1 0 0 0 0 0 1 0 2 0 0 0 1 1 0 1 1 1 0 2 0
154 1 1 2 1 0 2 0 0 2 0 0 0 1 0 2 0 0 2 1 1 1 0 1 0 0 1 1 0 2 1 1 0 0 0 0 1 1 0 1 1 1 0 2 2 1 0 0 1 1 1 2 2 1 0 1 0 0 1 1 1 2 2 2 0 0 0 0 0 1 1 1 2 1 2 2 2 0 1 0 1 1 0 0 2 0 0 0 0 2 0 0 0 1 0 0 0 0 0 2 1 0 0 0 2 1 2 0 2 0 0 2 1 1 1 1 1 0 0 2 2 0 2 0 0 1 0 0 0 0 0 0 0 0 0 0 0 0 0 0 0 2 0 0 0 0 1 0 0 0 0 0 1 0 0 0 0 0 1 1 2 0 0 1 2 2 1 0 0 1 1 0 2 2 2 0 1 0 0 0 0 1 0 0 1 1 0 0 0 0 0 0 0 0 2 0 1 2 0 0 0 0 0 0 1 1 1 1 1 0 1 1 1 0 1 2 2 1 1 0 1 1 1 0 2 1 0 0 0 1 1 0 0 0 0 0 0 2 0 0 1 1 1 0 2 2 1 0 1 1 1 1 0 0 0 0 1 0 1 1 0 0 1 2 2 0 1 1 1 0 0 2 1 1 0 1 0 0 1 0 0 0 1 1 1 0 0 1 0 1 0 1 1 0 2 0 1 1 1 0 1 0 2 1 1 0 0 0 1 0 1 0 0 2 2 0 2 0 1 1 1 1 1 0 0 0 0 1 2 2 2 0 0 1 0 0 0 1 0 0 0 0 1 2 0 0 2 0 2 1 1 0 0 1 0 1 1 0 0 0 1 1 1 0 1 0 1 1 1 0 2 0 0 2 0 0 0 0 0 0 0 1 2 2 2 2 0 0 0 0 0 0 0 0 1 0 0 2 0 1 0 1 0 2 2 1 0 0 2 0 0 0 0 0 0 0 1 1 0 0 0 0 0 2 1 2 1 1 1 1 0 0 0 0 0 0 0 2 1 0 1 0 0 1 1 1 1 2 2 1 0 1 0 2 1 0 1 1 1 0 0 0 0 0 2 2 2 1 0 1 0 0 1 1 1 1 0 0 0 0 1 1 0 0 2 0 0 2 2 1 0 0 0 1 0 0 0 2 2 0 0 0 2 2 0 0 2 2 2 0 0 2 1 0 1 2 0 1 0 2 1 0 0 0 2 0 0 0 0 2 0 2 0 0 0 0 2 1 2 1 1 1 0 1 1 0 2 1 1 2 0 0 0 0 1 1 1 0 0 1 0 1 1 0 1 1 0 2 0 2 0 0 0 0 0 0 0 0 0 0 2 0 1 0 1 0 0 2 2 2 2 0 1 0 1 1 1 0 0 0 0 2 2 1 0 1 0 0 0 0 1 0 0 1 1 0 0 1 0 1 1 2 0 1 0 1 0 2 0 0 1 0 0 2 0 1 2 1 1 0 1 1 0 0 1 0 1 1 2 0 0 1 0 0 1 1 0 0 2 0 0 0 1 1 1 1 1 1 0 0 0 2 0 0 0 1 1 0 1 1 0 2 2 0 0 1 1 1 2 0 0 0 1 0 0 0 0 0 0 1 1 0 0 1 0 2 0 2 2 0 0 0 0 0 0 1 0 1 1 1 0 0 0 0 0 0 0 0 0 0 0 0 0 2 0 0 0 0 1 1 1 0 0 0 0 1 0 1 0 1 1 1 0 0 0 0 0 0 1 0 0 0 2 0 1 0 0 1 0 1 1 2 1 0 0 0 0 0 1 1 1 1 2 0 0 0 2 2 2 1 1 0 2 1 0 0 0 0 0 0 0 0 1 0 1 0 1 0 0 2 2 0 2 0 0 2 2 1 2 1 1 1 0 2 0 0 0 2 1 0 1 2 0 0 0 1 0 0 2 0 0 1 2 0 0 1 1 0 0 1 1 0 0 2 2 0 0 0 0 0 2 2 0 0 0 1 1 0 1 0 0 0 0 0 0 0 0 0 1 2 2 0 2 0 0 0 0 0 0 1 2 0 1 2 2 0 2 0 1 0 0 0 1 0 1 1 1 1 0 1 0 0 0 0 1 1 1 2 2 2 0 2 0 2 1 2 1 0 0 0 0 2 1 1 0 0 0 2 2 0 0 2 2 1 1 0 0 0 0 0 2 0 2 0 0 0 0 0 0 1 1 0 1 0 2 0 0 0 0 0 0 0 0 0 0 1 1 0 0 0 0 0 1 1 0 0 0 0 0 2 0 1 1 0 0 0 0 1 1 0 0 0
155 1 0 2 0 1 2 1 0 0 0 0 0 0 0 0 0 0 0 0 1 1 0 0 0 0 2 2 0 2 2 0 1 1 1 0 1 1 0 0 0 0 1 0 1 1 0 0 2 0 0 0 0 0 2 1 1 1 0 0 2 2 1 1 0 0 1 0 0 0 0 2 1 0 1 2 2 0 1 0 1 2 0 0 1 0 0 0 0 2 0 0 1 2 1 1 0 1 1 1 1 0 0 0 2 0 2 1 1 0 0 1 0 0 0 0 0 0 0 2 2 0 2 0 0 0 2 0 1 0 0 0 0 0 0 0 0 0 0 0 0 2 0 0 0 0 0 0 1 1 0 2 0 0 0 0 0 0 0 0 1 1 1 1 0 1 1 1 1 1 1 1 0 2 1 0 1 0 0 1 0 2 1 0 2 1 0 2 1 2 0 2 0 1 2 0 1 1 0 0 0 1 0 0 0 2 0 2 1 0 1 1 1 0 0 2 0 0 1 1 1 1 2 2 0 1 1 0 0 0 0 1 0 0 0 0 1 2 0 1 0 0 2 0 2 2 0 0 0 0 0 0 1 0 0 0 1 1 0 0 0 0 0 1 1 0 0 0 2 2 0 2 1 0 0 0 0 1 0 0 0 0 2 0 1 1 0 2 0 2 1 0 1 1 1 1 0 0 0 0 0 0 2 0 0 1 0 1 0 0 0 1 0 2 2 0 2 0 1 1 0 0 2 0 1 0 1 1 0 0 1 2 0 0 0 0 0 2 0 2 2 1 2 1 1 0 0 1 1 0 0 1 0 0 1 0 1 1 0 1 1 0 1 0 1 0 1 2 2 0 2 0 1 2 0 1 0 1 1 0 0 0 0 0 0 0 0 0 0 1 0 0 1 0 2 2 2 2 0 0 0 0 0 1 0 0 1 0 1 0 0 0 1 1 0 0 0 0 1 0 0 1 0 2 1 2 2 1 1 1 0 1 0 0 2 1 1 0 0 0 2 0 0 1 0 1 2 0 0 2 0 0 0 1 1 0 1 1 0 1 1 0 1 1 0 1 1 2 0 0 0 0 0 0 1 0 1 2 0 0 2 1 1 1 2 0 0 1 2 0 1 0 0 2 1 0 1 2 2 2 0 0 1 1 0 2 0 1 1 0 0 1 0 0 1 1 0 2 0 1 1 1 1 1 1 0 0 0 0 1 0 1 2 1 2 0 0 0 2 2 0 1 0 1 0 0 0 1 1 1 0 0 0 0 0 0 0 1 0 2 2 0 0 0 0 0 1 0 2 0 0 1 1 0 1 0 2 1 0 2 1 1 0 0 0 0 0 1 1 1 0 0 1 0 0 1 0 0 0 1 0 2 0 2 0 2 2 0 0 1 0 0 0 1 1 0 0 0 0 0 1 1 0 0 0 0 2 0 0 0 0 0 0 1 0 1 2 0 1 0 0 0 0 1 1 0 0 1 1 0 1 0 0 0 0 1 0 0 0 1 1 0 1 1 1 1 2 2 0 1 1 0 0 1 0 0 0 0 2 0 1 0 2 0 0 1 2 2 2 0 0 0 1 0 0 2 2 0 0 1 0 0 0 0 1 1 1 1 2 1 0 0 0 0 0 0 0 0 0 0 0 1 1 0 0 1 0 2 1 1 0 0 0 2 0 0 2 0 1 2 1 1 0 0 0 0 0 0 0 1 1 1 0 0 0 1 0 1 2 1 0 1 2 0 0 0 0 2 0 2 0 1 2 0 0 1 1 0 1 2 1 1 1 1 1 2 0 0 0 2 0 2 2 2 2 1 0 1 0 0 0 0 1 0 1 1 0 1 0 1 1 0 0 2 1 1 2 0 2 1 1 2 0 1 0 0 0 2 1 0 0 2 2 1 0 0 0 0 1 0 0 0 0 0 0 0 0 0 2 0 0 1 0 2 2 0 0 0 0 0 1 1 0 0 0 0 1 1 1 0 0 0 2 0 0 1 0 0 1 1 1 0 1 1 1 1 0 0 1 0 1 1 1 1 0 0 2 0 0 0 0 2 0 0 1 1 0 0 1 1 1 0 0 0 0 2 2 1 1 1 0 1 1 1 1 1 1 2 0 0 0 2 0 1 0 0 0 0 0 0 0 0 2 1 0 0 1 1 0 0 2 0 1 0 1 0 1 0 0 0 2 0 0 0 1 1 2 1 2 0 0 0 1 1 1 0 1 0 1 0 0 0 1 0 0 1 0 0 1 1 0 0 0 1 1 0 0 1 1 0 0 0
156 0 2 1 0 0 0 2 0 1 0 0 0 0 0 0 0 0 0 1 0 0 0 0 0 0 1 2 0 2 2 0 2 1 0 0 1 1 0 0 0 1 1 0 2 2 1 0 2 0 0 0 0 0 2 1 1 0 0 1 0 0 0 0 0 0 1 1 0 1 0 1 1 0 1 2 2 0 2 0 2 2 0 1 2 0 0 1 1 2 0 1 1 1 0 0 0 1 0 1 1 0 0 0 2 1 2 0 2 0 0 2 1 2 2 2 2 0 1 1 1 0 2 0 0 1 1 0 1 0 0 0 0 0 1 1 1 0 0 0 1 1 1 0 0 0 0 0 0 0 0 1 0 0 0 0 0 0 0 0 0 0 0 2 1 1 1 1 0 1 1 1 0 1 1 0 2 0 0 1 0 1 0 1 1 1 1 2 1 1 0 1 1 1 1 1 1 2 0 0 0 0 0 0 1 0 2 1 1 0 0 1 1 0 1 2 0 1 0 0 2 2 2 2 0 1 1 0 0 2 1 0 0 0 1 1 1 2 0 1 0 1 2 0 1 1 1 0 0 0 0 0 0 0 0 0 0 1 0 0 0 0 1 1 1 0 1 0 1 0 0 1 0 0 0 2 0 0 0 0 0 2 1 1 2 1 1 1 0 2 0 0 0 0 1 0 1 0 0 0 0 0 2 1 0 0 2 1 1 0 1 1 0 1 1 0 2 1 0 0 2 1 2 0 2 0 2 1 0 1 1 1 0 2 0 0 0 2 0 0 0 0 1 0 0 0 1 1 2 1 1 0 1 0 0 0 0 0 0 1 1 0 2 0 2 1 0 1 2 0 1 1 1 1 1 0 0 0 0 0 1 1 0 0 0 1 0 1 1 0 0 0 0 0 2 0 0 0 1 1 0 1 0 2 1 0 1 1 0 2 0 0 0 0 0 0 0 0 0 1 0 0 0 1 1 2 1 1 2 0 2 0 0 1 0 0 2 2 0 0 0 0 0 0 2 0 0 1 1 1 0 1 0 1 1 0 1 1 1 1 1 0 1 1 0 1 1 2 0 0 0 0 2 2 0 1 0 2 0 0 1 0 1 1 1 2 1 1 2 1 0 0 0 1 1 0 0 0 0 2 2 1 2 2 0 1 1 1 1 0 0 2 0 0 1 1 0 2 0 1 0 1 1 0 0 0 0 1 1 2 0 0 0 0 0 0 0 0 0 0 1 1 0 1 1 0 1 2 0 0 0 0 0 0 2 0 0 0 0 0 0 1 0 2 0 0 1 1 1 0 1 0 1 0 1 0 2 1 0 1 2 0 1 0 1 0 1 2 2 2 0 0 0 0 0 0 0 0 0 0 0 2 1 1 0 2 1 1 0 2 2 0 0 0 2 0 0 0 0 0 1 1 0 1 0 1 1 1 0 0 0 0 2 2 0 1 2 1 1 0 0 0 0 1 0 1 1 1 1 0 0 2 1 0 1 1 0 0 1 1 0 0 1 1 1 1 1 1 0 1 1 1 0 1 0 1 1 0 2 0 1 0 2 0 0 2 0 1 2 0 0 0 1 0 1 0 2 0 0 1 0 0 1 0 1 2 2 2 2 0 0 0 0 0 1 1 0 1 1 1 0 0 0 0 0 1 0 2 1 1 1 1 0 2 0 0 0 0 0 1 0 1 0 0 0 1 0 1 0 0 0 0 0 0 1 0 0 1 2 1 1 1 1 0 0 1 0 2 0 2 2 0 2 1 1 1 1 0 2 2 1 0 1 0 1 2 0 2 2 2 0 0 2 2 1 0 0 0 0 1 0 0 0 1 1 0 2 0 1 1 2 0 0 0 0 0 0 0 1 1 1 1 0 2 1 0 0 1 1 0 0 1 0 0 0 1 0 0 1 0 0 1 1 0 0 1 1 0 0 0 0 0 0 2 0 2 2 1 2 0 1 2 0 0 0 1 1 0 2 0 2 0 1 0 0 2 0 0 2 2 2 0 2 0 1 1 1 0 0 0 2 0 1 1 1 0 2 0 1 2 2 2 1 0 2 2 1 1 1 1 1 0 0 0 0 2 2 2 1 2 0 2 0 0 1 1 1 0 0 0 0 2 0 2 0 0 1 0 0 0 0 0 2 1 0 1 1 0 0 0 2 0 2 1 1 0 0 0 0 1 1 0 0 1 0 2 2 0 2 0 0 0 0 0 0 0 0 0 2 0 0 0 0 1 0 0 0 0 0 2 1 0 0 2 1 0 0 0 0 0 0 0
157 0 1 1 0 0 1 2 0 1 0 1 0 1 0 1 0 0 0 2 0 0 0 0 0 0 1 2 1 2 1 2 1 0 2 0 2 2 0 0 0 1 1 0 1 0 1 0 2 0 0 0 1 1 1 1 0 1 2 0 1 2 2 1 1 1 1 1 0 0 0 0 2 0 2 1 0 0 0 1 1 2 0 0 2 0 0 0 0 2 0 1 1 2 1 0 0 1 1 1 0 0 0 0 2 0 1 1 0 0 1 1 1 2 1 2 2 0 1 1 1 0 1 1 0 1 1 0 1 0 0 0 0 0 0 0 0 0 0 0 0 2 0 0 0 1 1 0 1 0 0 1 1 0 1 0 0 1 0 0 2 0 0 1 0 0 0 0 0 2 0 0 0 0 1 0 2 0 0 1 0 1 0 1 1 1 1 1 0 0 0 1 0 0 1 0 1 2 0 1 1 1 0 1 2 1 2 1 1 0 1 1 1 0 2 2 0 0 1 0 0 0 0 0 0 0 0 0 0 0 0 0 0 0 1 1 0 2 0 0 1 1 1 1 2 2 1 0 0 0 0 0 1 1 1 1 1 1 0 0 0 0 0 1 0 0 1 0 1 1 0 1 1 1 1 1 0 1 0 0 0 1 2 0 2 1 0 2 0 2 0 1 1 0 1 0 0 1 1 1 1 0 2 0 0 0 0 0 1 0 0 1 0 2 2 0 1 0 1 1 1 1 2 2 1 0 0 0 1 1 1 1 0 1 0 0 0 1 0 0 1 0 2 2 0 0 1 1 2 1 0 0 0 0 2 0 0 0 0 1 1 0 2 0 2 1 0 0 1 1 1 1 0 2 0 0 0 0 0 0 0 0 0 0 0 1 0 0 0 1 0 1 0 0 2 0 0 1 0 0 0 0 0 2 2 0 0 0 0 1 0 0 1 0 1 1 0 0 0 0 0 1 0 2 1 2 1 0 1 1 0 0 0 0 1 1 0 0 0 0 1 0 0 1 0 2 2 0 2 1 0 0 1 1 2 1 1 2 1 0 0 0 1 1 0 1 1 2 0 0 1 1 0 0 2 0 1 0 0 0 0 0 0 0 2 1 0 1 1 0 2 2 0 2 1 0 0 1 1 1 1 1 2 1 1 0 2 1 0 0 0 1 0 1 1 1 0 2 0 1 0 1 2 1 0 1 1 0 0 2 0 2 0 0 0 0 2 0 1 1 0 0 0 0 0 1 0 2 0 0 0 0 0 0 1 1 1 0 0 0 0 0 1 0 0 0 1 0 0 0 0 1 0 0 0 0 0 1 0 1 2 0 0 0 0 0 1 1 0 0 0 0 1 1 1 0 0 1 0 2 1 1 1 2 0 2 1 1 0 2 0 0 0 0 2 0 0 0 0 0 1 1 0 1 0 0 2 1 0 0 0 0 0 0 0 1 2 0 0 0 1 1 0 0 1 1 1 1 0 0 0 1 0 1 0 2 0 0 1 0 0 0 2 2 2 2 1 2 0 1 1 1 1 0 0 0 1 1 1 1 1 2 2 2 1 1 1 0 2 0 0 0 0 0 2 0 2 1 0 2 0 2 0 1 2 1 2 2 2 1 0 0 0 0 0 0 0 2 2 2 0 0 0 0 0 0 0 0 0 0 0 0 1 2 0 0 0 0 0 1 0 0 0 1 2 0 1 0 0 0 0 0 1 1 1 0 0 0 0 0 0 0 2 0 0 0 1 2 0 2 0 1 2 2 2 2 1 0 1 1 1 1 0 1 1 2 0 2 2 2 0 0 1 0 0 0 0 1 0 0 0 0 0 0 2 2 0 0 0 1 2 1 1 0 0 1 1 1 2 2 1 2 0 2 0 0 0 1 1 0 0 1 1 1 0 0 0 0 0 0 0 0 1 0 0 0 0 0 1 0 0 0 0 2 1 0 1 1 0 1 0 0 0 0 0 1 1 0 2 0 2 0 1 0 0 0 0 0 1 2 2 0 2 0 0 0 0 0 0 1 0 0 1 2 2 0 2 0 1 0 0 2 1 0 1 1 1 2 0 0 0 0 0 0 1 0 0 2 2 2 0 2 0 1 2 2 2 1 0 0 0 2 0 2 0 0 0 0 1 1 0 2 0 1 0 2 2 0 0 0 1 0 2 0 0 0 0 1 1 0 0 2 0 0 1 1 2 0 1 0 0 1 0 0 0 0 0 1 2 0 0 0 0 0 0 0 0 0 0 1 0 0 1 0 0 1 1 0 0 0 0 1
158 1 2 1 0 0 0 2 0 0 0 1 0 1 0 1 0 0 0 2 0 0 0 0 0 0 0 2 1 2 2 1 1 1 1 0 2 0 0 0 1 1 0 0 2 0 1 0 0 2 1 1 0 0 2 0 1 1 0 0 0 0 1 0 0 0 2 0 0 0 0 1 2 0 2 1 1 0 1 0 1 1 0 2 2 0 1 0 0 1 0 0 1 2 0 0 0 1 0 0 0 1 1 0 2 0 2 2 1 1 0 1 1 2 1 2 2 1 1 0 0 1 1 1 0 1 1 0 1 0 0 0 0 0 1 0 0 0 0 0 0 2 0 0 0 0 0 0 1 1 0 2 0 1 0 1 1 0 1 0 0 1 1 1 0 0 1 0 0 1 1 1 2 2 2 0 2 1 0 0 0 0 0 2 1 1 1 0 0 1 0 1 0 0 2 0 2 2 0 1 1 1 0 1 1 1 1 0 1 0 0 1 1 0 1 2 0 0 1 0 0 0 2 2 0 0 0 0 0 0 0 0 0 0 0 0 0 2 1 1 1 0 1 0 2 2 0 0 0 0 0 0 0 0 0 0 2 0 0 0 0 0 0 1 1 0 0 1 1 0 0 1 0 0 0 0 0 0 2 0 0 0 2 1 2 0 1 2 0 2 2 2 0 0 2 0 1 0 0 0 0 0 2 1 0 0 0 1 0 0 0 2 0 2 2 0 1 0 0 0 0 0 2 0 1 0 2 0 2 2 2 2 2 1 0 0 0 1 0 0 1 0 2 2 1 0 1 1 1 0 0 1 0 0 1 0 0 0 0 0 0 0 2 0 2 1 1 1 2 1 1 1 0 2 0 0 0 1 0 0 2 1 1 1 1 1 0 0 0 1 1 1 1 0 2 2 2 0 1 1 0 1 0 1 0 0 1 1 0 1 0 0 0 0 0 1 1 0 0 0 0 2 0 2 2 2 1 0 1 1 0 0 0 0 1 1 0 1 1 0 1 0 0 0 1 2 2 1 1 0 1 0 1 2 2 1 1 0 1 1 1 0 0 0 0 0 0 2 0 0 1 1 0 0 0 1 0 2 0 0 0 0 1 1 1 1 1 1 2 1 0 0 2 0 0 0 0 2 2 2 0 0 2 2 0 0 2 0 0 0 0 2 0 1 0 1 0 2 0 1 1 1 2 2 0 0 0 0 0 2 0 2 0 0 0 0 0 0 2 2 1 2 1 0 0 0 0 2 0 0 0 0 0 0 2 1 1 0 0 0 0 1 0 0 0 0 2 0 1 0 0 2 0 0 0 0 2 2 0 2 2 0 1 0 1 1 0 2 0 0 0 0 1 0 0 1 0 0 0 0 0 2 1 2 0 2 1 0 1 1 2 0 0 0 2 0 0 1 1 0 1 2 0 0 0 0 2 1 0 0 1 0 1 1 0 0 1 0 0 0 1 2 0 0 1 1 1 1 1 1 0 2 0 0 0 2 0 1 1 0 0 0 2 0 1 1 0 2 0 0 0 1 0 0 0 1 1 1 1 1 1 0 2 1 0 1 2 0 1 0 0 0 1 1 0 0 0 0 0 1 0 1 0 1 1 2 1 2 2 0 1 1 0 0 0 0 0 0 0 0 0 0 1 0 0 2 0 0 0 0 0 0 0 2 0 0 0 0 0 2 0 1 0 0 0 1 0 1 0 0 0 0 0 0 0 1 0 0 1 0 0 0 2 0 0 0 1 1 0 1 0 1 1 0 0 0 0 0 0 1 1 1 0 1 1 2 0 2 2 1 1 0 2 0 0 0 0 0 0 0 1 0 1 1 0 1 2 0 0 2 2 0 1 1 1 2 2 1 1 0 0 1 0 2 0 0 0 2 0 0 0 2 2 1 0 1 1 2 2 0 0 0 1 1 0 0 1 0 1 0 0 1 0 1 1 0 1 0 0 0 1 1 1 0 1 0 1 1 1 0 1 0 1 0 0 0 0 0 1 2 2 0 1 0 0 1 0 0 1 0 1 0 0 1 1 0 2 0 1 0 0 0 1 0 1 1 1 2 0 0 0 0 0 0 0 1 1 2 2 1 0 2 0 0 1 1 1 1 1 0 0 1 0 2 0 0 0 1 2 0 0 2 1 1 1 1 1 0 0 0 2 0 2 1 1 0 1 0 0 1 0 1 1 0 1 1 1 0 1 0 1 0 1 1 0 1 2 0 2 0 0 0 0 0 1 1 1 0 0 1 0 0 0 0 0 0 0 1 1 0 1 0
159 0 2 0 0 0 0 1 0 1 0 1 0 0 0 0 0 0 2 1 1 0 0 0 0 0 1 2 0 2 1 1 1 1 0 0 1 1 0 1 1 1 0 0 1 0 1 0 2 1 0 0 0 0 1 1 0 2 2 0 1 1 0 0 0 0 1 1 0 0 0 1 2 1 2 2 2 1 1 0 0 2 0 1 1 0 0 0 0 2 0 0 1 2 1 0 0 2 1 2 1 0 0 0 2 0 2 1 1 1 0 1 0 1 0 2 1 0 1 1 1 0 0 2 0 2 0 0 2 0 1 1 0 0 2 2 0 0 0 0 1 1 1 0 0 0 1 0 0 1 0 1 0 1 0 0 0 0 0 1 2 2 0 0 0 2 1 1 0 0 2 1 1 2 1 0 2 0 0 0 0 0 1 0 1 0 1 2 0 0 0 1 0 0 2 0 1 2 0 1 1 0 1 1 2 0 2 0 1 0 2 0 0 0 1 2 1 1 1 1 0 0 1 1 1 0 0 0 1 2 0 0 0 0 1 1 2 2 0 2 0 0 2 1 2 2 0 0 0 0 0 0 0 0 0 0 1 0 0 0 0 0 0 0 0 0 1 0 2 1 0 1 1 1 0 1 0 0 1 0 0 0 2 0 1 1 1 1 0 1 0 0 0 0 1 0 0 0 0 0 0 0 2 0 0 0 0 0 1 0 1 1 0 0 0 0 1 0 1 1 1 1 1 0 0 0 1 1 1 1 2 1 1 0 0 0 0 0 0 0 0 1 2 2 0 0 1 0 1 1 1 1 0 1 1 1 1 0 0 0 0 0 1 1 1 0 0 0 1 1 1 1 0 2 0 1 0 0 0 0 0 0 0 0 1 1 0 0 1 0 1 1 0 0 2 0 1 0 0 0 0 0 0 2 1 1 1 0 0 2 0 0 0 0 1 0 1 0 0 0 0 0 0 0 0 1 0 0 0 0 0 0 0 1 0 0 1 0 0 0 2 0 0 1 0 1 2 1 1 2 0 0 1 1 1 0 1 1 1 1 0 0 0 0 1 1 1 2 0 0 0 0 1 1 0 0 0 2 0 0 0 0 0 0 2 1 0 2 2 0 0 0 0 2 1 0 0 2 2 1 0 0 2 1 0 1 2 0 0 0 0 1 0 2 0 2 0 2 0 1 1 1 0 0 0 1 1 0 0 2 0 0 1 1 1 0 1 0 2 2 1 1 0 0 0 1 0 0 2 2 0 1 0 0 0 2 0 1 1 1 1 0 1 1 1 1 0 0 1 0 0 2 0 0 1 1 1 0 0 2 2 0 2 0 1 1 1 1 1 1 1 1 0 0 0 0 0 0 0 0 0 1 0 2 0 2 0 0 0 0 0 0 0 1 0 0 0 2 1 1 0 2 0 1 0 0 1 1 0 0 0 0 0 2 0 0 2 1 0 0 0 0 0 0 2 0 0 1 1 0 0 2 0 1 0 1 0 0 2 0 0 0 0 1 1 2 1 2 0 2 0 0 0 0 1 0 1 0 1 1 0 0 2 0 0 2 0 1 2 0 0 0 0 1 1 0 2 0 0 1 0 1 0 2 2 2 2 0 1 2 0 0 0 0 0 1 0 0 0 0 0 0 0 1 0 1 1 1 1 1 0 0 0 2 0 1 1 0 0 1 1 0 0 1 1 0 0 0 0 1 1 1 0 0 1 1 1 0 1 0 0 0 2 0 0 0 0 1 0 2 1 0 2 1 1 0 1 0 1 1 1 1 1 0 0 2 0 2 1 2 0 1 2 1 0 0 0 1 0 0 0 0 1 0 1 0 1 0 1 1 1 0 1 0 0 1 2 1 2 2 2 2 0 2 0 0 0 2 2 0 2 2 1 0 0 2 0 0 1 0 0 1 1 1 0 0 1 0 0 0 0 0 0 1 1 0 1 0 0 0 1 2 0 0 1 0 1 0 1 0 1 1 1 0 0 0 0 0 1 2 2 0 0 1 0 0 0 2 0 0 1 0 1 1 1 0 2 0 0 0 0 2 0 0 1 1 0 1 1 1 0 0 0 0 0 2 2 1 1 1 0 1 0 1 0 1 1 1 1 0 0 1 0 1 1 1 1 0 2 2 0 1 2 1 0 0 1 0 0 0 2 0 2 1 1 0 0 0 0 1 0 2 0 0 0 0 0 1 2 0 0 0 0 0 0 1 1 1 1 0 0 1 0 0 0 0 0 0 0 2 1 0 0 0 0 0 0 0 0 0 1 0
160 1 2 1 0 0 1 2 1 0 0 1 0 1 0 1 0 0 0 0 0 0 0 0 0 0 1 1 1 2 1 0 1 1 1 1 1 1 1 0 0 1 2 0 2 0 0 0 2 0 0 0 0 0 2 2 0 2 2 1 1 2 2 1 0 0 0 1 0 0 0 0 1 0 1 2 2 0 2 0 2 2 0 1 2 0 1 1 1 2 1 2 1 1 1 0 0 0 0 2 2 0 0 0 1 0 2 1 1 0 0 2 0 0 0 0 0 0 1 1 1 0 2 0 0 0 2 0 2 0 0 1 0 0 0 0 0 0 0 0 1 1 0 0 0 0 0 0 1 1 0 0 0 0 0 0 0 1 0 0 1 0 0 0 0 1 1 1 1 1 1 2 0 2 0 0 2 1 0 0 0 0 0 1 1 1 1 0 0 0 0 0 0 0 1 0 1 1 0 0 0 1 0 0 2 1 2 0 1 0 0 2 1 0 2 2 1 0 1 1 0 0 2 2 0 1 1 0 0 1 0 0 0 0 0 0 0 2 0 1 0 1 2 1 2 2 0 0 0 0 0 0 0 0 0 0 1 1 0 0 0 0 0 0 0 0 0 0 1 1 1 2 0 0 0 0 0 0 2 0 0 0 1 1 2 1 1 1 0 2 2 1 1 1 1 0 0 2 0 2 0 1 1 1 0 0 1 0 1 0 1 0 0 1 1 0 1 0 0 0 1 1 0 0 0 0 1 1 1 1 2 0 0 0 0 1 0 0 0 0 1 1 2 1 1 0 1 1 1 1 1 1 0 0 0 0 1 0 0 0 0 0 0 1 0 0 0 0 2 1 1 1 2 2 0 2 0 1 1 0 0 1 0 0 0 1 0 0 0 1 0 0 0 0 2 0 0 0 0 0 0 0 0 2 2 0 0 2 0 1 0 0 0 0 0 1 1 0 1 0 1 1 0 2 1 1 1 0 0 1 0 1 0 0 0 0 0 2 0 0 0 0 0 1 1 2 2 1 1 0 0 0 1 2 1 0 0 2 0 1 2 0 0 0 1 1 1 1 0 1 0 0 2 2 1 0 0 2 0 1 0 0 1 1 1 2 1 2 2 1 0 0 0 1 1 0 1 2 2 1 0 0 1 1 0 1 1 1 1 0 0 2 0 0 0 0 0 2 0 1 1 1 0 0 1 0 0 0 0 1 0 0 1 1 1 0 0 0 2 2 2 2 0 2 2 1 1 1 1 2 0 0 0 0 1 1 1 0 1 0 0 0 0 0 0 0 1 1 1 0 1 0 1 0 1 0 1 2 0 2 2 0 1 0 1 1 0 0 0 0 0 0 0 0 0 0 0 1 0 0 0 1 1 2 0 2 1 2 0 0 0 0 0 0 1 0 0 0 0 0 0 0 0 1 0 1 1 2 0 0 0 0 0 1 0 0 1 1 1 0 0 0 0 1 0 1 1 0 0 0 0 0 0 1 0 1 0 0 2 0 0 0 2 0 0 2 1 0 0 0 0 1 1 0 0 0 1 0 1 2 0 1 2 0 0 2 0 1 1 0 0 0 0 0 1 0 2 1 0 2 0 1 0 0 0 2 1 2 2 0 0 0 0 0 0 0 0 1 1 1 0 0 0 1 0 1 1 1 1 1 0 0 0 2 0 0 1 0 0 2 0 1 0 0 0 0 0 0 0 0 0 0 0 0 0 1 1 0 2 0 0 0 0 0 0 2 2 0 0 0 1 0 1 2 2 2 1 0 2 2 1 0 0 1 1 1 0 1 1 2 0 1 1 0 0 0 0 1 0 1 0 0 1 0 1 1 0 0 0 1 1 0 0 1 1 1 1 0 2 1 1 2 0 1 0 0 0 1 1 0 0 1 2 0 0 1 0 0 2 0 0 1 0 0 0 0 0 0 0 1 0 0 0 2 2 0 0 0 0 0 1 1 0 0 0 0 1 1 0 0 0 1 0 0 0 0 0 2 2 1 0 0 1 1 0 2 0 0 1 0 1 0 0 2 1 0 2 0 1 1 0 1 0 0 1 1 1 0 0 1 1 0 0 0 1 1 1 0 1 0 0 2 0 0 2 2 2 1 0 0 1 1 1 2 1 1 0 1 1 0 0 1 2 1 0 1 1 1 1 0 1 0 1 0 1 0 1 1 1 2 1 0 0 0 2 2 2 0 2 1 1 0 1 1 0 1 1 0 2 0 0 0 0 0 0 1 0 0 0 1 0 1 0 1 0 0 0 0 0 0 0 0
161 0 2 0 1 0 1 2 0 0 0 0 1 1 0 0 1 0 0 1 0 0 0 0 0 0 0 2 0 2 2 0 1 1 0 0 2 1 0 0 0 2 1 0 2 1 0 0 1 0 0 0 0 0 2 1 0 1 2 0 1 1 0 0 0 0 1 0 1 1 0 0 2 0 1 2 2 0 2 0 2 2 1 1 1 0 0 0 0 2 0 1 2 2 1 0 0 2 2 2 0 0 0 0 2 1 2 2 0 0 0 2 0 1 0 1 1 0 0 1 1 1 2 0 1 0 1 0 1 0 0 0 0 0 0 0 0 0 0 0 1 1 0 0 0 0 0 0 0 0 0 1 0 0 0 1 1 1 1 0 1 1 1 1 1 2 1 0 0 0 2 1 1 2 1 0 2 0 0 1 0 2 0 0 1 1 0 1 0 1 0 2 1 1 1 0 1 2 0 2 2 0 0 0 1 1 2 1 1 1 2 0 1 0 0 1 1 1 1 2 0 0 2 2 0 1 1 0 0 1 0 0 0 0 0 0 0 2 0 1 0 1 2 0 2 1 0 0 0 0 0 0 0 1 0 0 0 2 0 1 1 1 0 0 0 1 0 1 1 0 1 1 0 0 1 1 0 1 2 0 1 0 1 0 2 1 1 2 0 2 0 0 1 0 2 0 0 0 0 1 0 0 1 1 0 0 1 0 0 1 0 1 0 1 1 0 2 0 1 1 1 1 1 0 0 0 0 2 1 1 1 1 0 1 0 0 0 2 0 0 1 0 2 1 0 0 2 1 2 0 0 0 0 0 1 0 0 0 0 1 1 0 1 0 1 1 1 0 1 0 2 0 0 2 0 0 0 0 0 0 0 1 0 1 0 1 0 0 0 0 0 0 0 0 2 0 0 0 1 0 0 1 0 2 2 0 0 0 0 1 0 0 0 0 1 0 1 0 0 0 0 1 0 2 0 0 0 0 0 0 1 0 0 1 0 0 1 1 1 0 2 0 0 0 2 1 2 1 2 1 0 0 0 2 0 0 0 2 0 1 2 0 1 1 1 2 2 1 0 1 0 0 0 0 0 0 0 1 0 0 0 0 2 2 0 2 2 1 2 2 0 0 0 1 0 0 0 1 1 1 1 1 2 1 0 1 1 1 1 0 0 1 0 0 1 1 0 1 0 1 1 1 0 0 0 0 0 0 0 0 0 0 0 0 0 0 1 0 2 2 0 1 0 1 1 0 1 1 1 1 0 1 0 1 2 0 1 1 0 1 1 0 0 0 0 0 0 1 1 1 0 1 1 0 1 0 1 1 0 1 2 1 1 0 0 1 0 1 0 0 0 0 0 0 0 0 0 1 0 1 1 1 0 2 0 2 2 2 0 0 0 0 0 1 0 0 0 0 0 0 1 1 0 0 1 1 1 2 0 0 1 0 0 1 0 0 2 0 1 1 1 2 0 1 0 2 2 1 2 1 0 1 0 1 1 2 0 0 1 0 0 0 1 1 1 2 0 2 1 0 0 1 1 0 0 0 1 1 1 1 0 1 1 0 0 1 1 2 2 0 0 0 1 0 1 0 2 1 0 1 0 1 0 2 1 2 1 2 1 0 0 0 1 0 1 1 0 2 2 2 0 0 0 0 0 2 0 2 1 1 1 1 1 2 0 0 0 0 1 1 0 0 0 0 1 0 1 0 0 1 1 1 0 0 0 0 0 0 0 0 0 0 2 0 0 0 0 1 0 2 2 1 2 0 1 0 1 0 2 2 0 0 1 1 0 1 1 1 1 1 1 1 2 2 2 0 0 1 0 1 0 0 1 0 1 0 2 0 0 2 2 0 1 1 1 2 2 0 2 2 2 2 0 2 0 0 0 2 1 0 0 1 2 2 0 0 0 0 0 1 1 0 1 0 0 1 1 0 0 0 0 0 0 2 2 0 0 0 0 1 0 1 0 0 0 0 2 0 1 0 1 0 0 1 0 1 0 1 1 2 2 0 2 0 1 1 0 1 0 0 1 0 1 2 2 0 2 0 1 1 1 1 0 0 0 0 2 0 1 0 0 0 0 0 0 1 2 2 1 1 0 2 0 0 1 1 1 1 1 0 1 1 1 1 2 2 2 1 1 0 0 0 0 1 1 0 1 1 0 0 1 0 2 1 1 0 0 0 0 2 0 0 0 0 1 1 2 0 2 0 1 0 0 0 0 1 1 0 2 0 0 0 1 1 0 1 1 0 1 2 0 2 0 0 0 0 0 0 1 1 0 0
162 1 2 1 1 0 1 0 0 0 0 1 1 2 0 1 0 0 1 0 1 1 0 1 0 0 0 2 0 2 0 0 1 1 0 0 1 2 0 1 1 1 0 1 2 0 1 0 1 0 0 0 0 1 1 0 2 0 2 1 1 1 2 2 0 0 1 0 0 0 0 2 2 0 2 1 2 0 1 0 1 1 1 0 0 0 0 0 0 2 0 1 1 2 1 0 0 2 2 2 0 0 2 0 2 0 2 1 1 1 0 2 1 2 1 2 2 0 1 1 1 0 1 1 0 0 0 0 1 0 0 0 0 0 0 0 0 0 0 0 0 2 1 0 0 0 1 0 0 0 0 2 0 0 0 0 0 1 0 0 0 2 0 0 1 2 2 1 0 1 1 1 0 2 1 0 1 0 0 1 0 2 1 0 1 0 1 1 0 1 0 2 1 0 2 0 1 1 0 0 0 0 1 0 1 2 1 1 1 0 1 1 1 0 1 2 1 0 2 1 0 0 2 2 0 1 1 0 0 1 0 0 0 0 0 0 0 2 2 0 2 0 2 0 1 1 1 0 0 0 0 0 0 0 0 0 0 1 0 0 0 0 0 0 0 0 1 0 2 1 1 0 1 1 0 0 0 1 1 0 1 0 1 1 2 0 1 1 0 1 0 0 1 0 1 0 0 0 0 0 0 0 1 1 1 0 0 0 0 0 0 0 0 1 1 0 2 1 1 1 0 0 1 1 0 0 0 0 1 1 2 1 0 2 0 1 0 1 0 0 0 1 1 1 0 0 1 0 2 1 1 0 0 0 2 0 0 1 0 1 1 0 1 0 1 0 0 1 1 0 2 0 1 1 0 1 0 1 0 0 1 0 0 0 0 2 0 0 0 0 0 0 0 0 2 0 0 1 1 0 0 0 0 2 1 0 1 0 0 1 0 0 1 1 0 0 0 0 1 0 0 0 1 1 0 2 0 0 2 0 1 0 0 2 1 1 1 1 1 0 0 0 0 2 0 2 2 0 1 1 0 1 1 2 1 1 0 1 2 0 1 0 0 0 1 1 1 1 0 1 2 2 1 1 0 1 0 2 0 1 0 0 1 1 2 0 0 1 2 1 1 0 0 0 0 0 0 2 2 1 0 0 1 0 0 2 1 0 0 0 0 2 0 0 1 1 1 2 0 1 1 1 1 1 0 1 1 1 1 1 1 1 1 0 1 0 2 0 1 1 1 1 0 0 0 0 1 0 2 2 0 0 1 0 2 2 2 0 0 0 0 0 1 0 1 1 0 2 0 1 0 0 2 0 1 0 2 1 0 1 2 0 1 0 1 0 1 0 0 0 0 0 0 0 0 0 0 0 0 0 0 2 0 2 0 2 1 1 1 1 1 0 0 1 1 0 0 0 0 0 0 0 0 1 0 0 2 2 0 0 1 0 0 1 0 0 2 1 0 0 0 0 0 1 2 1 1 1 1 0 0 1 0 1 0 2 0 1 2 0 0 0 1 0 0 0 0 2 1 1 1 0 0 1 0 0 0 0 2 1 1 1 2 2 2 2 1 1 1 0 0 0 0 0 0 0 0 0 0 0 0 0 0 1 2 1 1 1 1 0 0 0 0 1 0 0 0 1 0 0 1 0 1 0 0 2 0 1 1 1 1 1 0 2 0 0 0 0 1 1 0 1 0 1 1 0 0 0 0 1 1 1 1 0 0 0 0 0 2 0 0 0 1 0 0 1 1 1 0 2 0 0 1 0 0 2 0 0 1 1 2 1 1 1 1 1 1 2 2 1 1 0 2 2 2 0 0 0 1 0 0 0 0 0 2 2 0 0 0 2 2 0 0 0 0 2 0 1 1 0 0 0 0 1 0 0 0 2 0 0 0 2 1 1 1 0 0 1 1 1 1 0 0 0 0 0 0 0 1 0 0 0 0 2 1 0 1 0 0 0 0 0 0 0 0 0 1 0 1 0 0 0 1 0 0 0 0 2 1 1 0 2 2 1 1 1 1 0 0 0 1 0 0 2 1 0 2 0 1 0 0 2 1 0 1 1 1 0 0 0 0 0 0 0 1 1 1 0 1 0 1 0 0 1 1 0 0 1 1 0 1 1 1 2 0 0 0 1 1 0 0 0 2 1 0 0 2 0 0 0 1 1 1 1 2 1 2 0 0 2 0 1 0 1 1 1 1 0 1 0 0 0 1 1 0 1 1 0 2 0 0 0 2 2 0 0 0 0 0 2 0 0 0 0 0 0 0 0 0 0 1 1
163 1 1 2 0 0 1 1 1 1 0 0 1 1 0 0 1 0 0 1 1 1 0 1 0 0 2 1 0 2 1 1 1 2 1 0 2 1 0 1 1 1 1 0 2 1 1 0 1 1 0 1 0 0 1 1 0 1 1 1 1 1 2 2 1 1 2 0 1 1 0 1 1 0 1 2 2 0 2 0 2 2 0 0 1 0 0 0 0 2 0 1 1 1 0 0 0 1 1 2 1 0 1 0 2 0 2 1 1 1 0 1 1 2 1 2 2 0 1 1 1 0 1 1 0 0 1 1 2 1 0 0 0 0 0 0 1 0 0 1 0 2 1 0 0 0 0 0 0 0 0 1 1 1 0 0 0 0 1 0 1 0 0 0 0 2 1 1 1 1 1 1 1 0 1 0 1 1 0 0 0 0 0 1 1 1 1 1 1 1 0 1 1 1 2 1 2 1 0 1 1 0 0 1 1 1 1 0 2 0 1 0 0 0 1 2 1 0 2 1 0 0 2 1 1 1 0 0 0 0 0 0 1 1 0 0 0 2 0 1 0 1 2 0 1 1 0 0 0 0 0 0 0 0 0 0 0 0 0 0 0 0 0 1 1 1 0 1 1 0 0 1 0 0 0 0 1 1 1 0 2 0 2 0 1 1 0 1 0 2 2 1 0 0 2 0 1 0 0 1 0 0 2 1 0 0 2 2 2 0 2 2 0 1 1 0 2 0 1 1 0 0 2 1 1 0 2 2 1 2 2 1 1 1 0 0 0 1 0 0 1 0 1 2 0 0 2 1 1 0 0 1 0 2 0 2 2 0 0 2 2 0 1 0 1 0 2 1 1 0 2 0 1 1 2 0 0 0 0 0 2 1 0 0 0 0 0 0 0 0 0 0 0 0 2 0 0 1 0 0 0 0 0 2 2 0 0 1 0 1 0 0 0 1 0 0 1 0 1 0 1 1 0 2 1 2 1 0 1 1 0 0 0 1 1 1 0 1 1 0 1 0 0 0 2 1 1 1 1 1 1 0 1 2 1 1 0 1 0 1 1 0 1 1 0 0 0 1 0 1 0 0 1 1 1 1 1 1 0 0 1 1 1 1 2 0 0 2 2 0 0 0 1 1 0 0 1 1 1 2 0 0 0 0 0 2 1 2 2 0 0 2 1 0 1 0 0 2 0 1 1 1 0 0 1 0 0 2 2 0 2 0 0 0 0 0 0 0 2 2 0 1 0 0 1 1 0 1 2 2 0 0 0 0 0 1 1 1 1 0 0 0 1 0 0 0 1 0 1 0 0 1 1 0 0 0 0 0 0 1 1 0 1 0 1 1 0 1 0 0 2 1 0 1 1 0 1 0 0 1 0 2 0 2 0 2 2 1 0 2 0 0 0 0 1 0 0 0 0 0 0 1 0 1 0 0 2 2 0 0 0 1 0 1 0 0 1 0 0 0 1 1 0 1 1 1 1 2 0 0 0 2 0 2 0 2 0 0 2 0 0 0 1 2 2 2 1 1 0 1 1 1 1 0 0 1 1 0 1 1 1 2 2 0 1 2 1 1 1 0 0 0 1 0 1 0 2 0 0 1 1 0 0 1 1 2 2 1 1 0 0 1 0 0 0 1 0 1 1 1 0 0 0 0 1 2 0 2 2 1 1 1 0 2 0 0 0 0 1 2 1 1 0 1 1 0 0 0 0 1 1 1 0 0 0 0 0 0 1 0 0 0 1 0 0 1 0 2 0 2 0 1 1 1 1 1 1 0 1 2 0 0 0 2 2 2 0 2 2 1 1 0 2 1 0 0 0 0 0 1 0 0 1 0 1 0 2 1 0 1 1 0 2 0 0 2 2 0 2 2 2 2 0 2 0 1 0 1 0 1 0 1 2 0 0 2 1 1 2 1 2 0 1 0 0 1 1 0 0 1 0 0 0 2 1 0 1 0 0 0 2 2 0 0 0 0 1 0 1 0 0 0 1 0 0 0 0 0 1 1 1 0 2 0 0 0 0 0 0 0 2 0 1 1 1 0 2 0 0 0 0 2 0 1 2 2 0 1 0 1 0 0 0 0 1 2 2 0 1 0 1 0 1 0 1 1 1 2 2 0 2 1 0 1 0 0 0 0 2 2 0 1 2 1 1 0 0 0 0 0 2 0 1 1 1 0 1 0 0 1 1 0 0 0 2 1 1 0 2 0 0 1 0 0 0 1 1 1 2 0 0 1 0 0 0 0 0 0 0 2 1 0 0 0 0 0 1 0 0 0 0 0
164 1 2 1 0 0 1 1 0 2 0 0 0 0 0 0 0 0 0 1 1 1 0 1 1 1 1 2 0 2 2 0 2 2 2 1 2 1 1 0 0 1 0 1 2 1 0 0 1 1 0 0 1 1 0 2 2 1 2 0 1 1 2 2 1 1 2 1 0 1 0 1 2 0 2 2 1 0 1 0 1 2 0 1 1 1 1 1 1 2 0 1 1 2 1 0 0 1 0 0 0 0 0 0 2 1 2 1 1 0 0 1 0 2 0 2 2 1 1 0 0 1 2 0 0 0 2 1 2 0 1 1 0 0 1 1 0 0 0 0 0 2 1 0 0 0 1 0 0 0 0 0 0 0 0 0 0 2 0 0 0 2 0 1 1 2 2 0 0 1 1 0 0 0 2 0 1 0 1 0 1 1 0 1 1 1 1 1 1 0 1 2 0 1 2 0 2 2 0 1 1 1 0 0 0 2 1 1 1 0 2 1 2 0 2 2 0 0 2 0 1 1 1 1 1 0 0 1 0 1 0 0 0 0 0 0 0 2 0 1 0 0 1 0 0 0 0 0 0 0 0 0 0 0 0 0 0 0 1 1 0 0 1 1 1 0 1 1 0 0 0 2 1 1 1 1 0 0 2 0 0 0 2 1 2 0 1 0 0 1 0 0 0 1 0 1 0 2 0 1 0 1 2 1 1 0 0 1 0 0 0 2 0 1 1 0 2 0 0 0 1 1 2 0 1 0 2 1 1 0 1 2 0 2 0 0 0 1 1 1 1 1 2 2 1 0 1 0 1 0 0 0 0 0 0 0 0 0 0 0 1 1 1 1 1 0 0 2 2 0 2 0 1 2 1 1 0 0 0 0 1 1 0 0 2 1 0 0 0 1 0 0 1 0 2 2 2 0 2 2 0 2 0 1 1 0 0 2 0 1 0 0 0 0 0 0 1 0 0 0 0 0 0 0 0 1 0 0 2 0 2 0 0 1 2 1 0 1 0 0 1 0 1 1 1 2 2 2 2 0 0 0 0 2 0 0 0 1 0 1 1 1 0 0 1 1 1 1 0 1 1 0 1 1 2 0 2 2 0 1 2 0 1 1 2 2 0 2 2 1 0 0 0 1 0 0 0 1 1 2 1 1 1 1 0 1 1 1 0 0 0 0 0 0 0 1 0 2 0 1 1 1 0 0 0 1 0 0 0 2 0 0 0 0 0 1 0 0 0 1 0 0 0 0 0 0 1 2 0 0 0 0 0 0 1 0 0 1 1 1 1 0 0 0 0 0 0 1 1 1 0 1 2 0 1 0 2 1 0 2 2 1 0 0 0 1 0 1 0 0 0 0 1 1 1 0 1 0 0 0 0 1 1 0 0 1 1 0 1 1 0 0 0 0 2 0 1 1 0 0 1 1 0 0 0 1 1 1 0 0 1 0 0 2 0 0 2 0 0 2 0 0 0 1 1 0 0 1 1 1 0 2 1 0 1 1 0 1 2 0 0 0 0 1 1 1 2 2 0 0 0 1 2 0 0 1 1 0 2 0 0 0 2 1 0 1 0 2 1 1 1 1 0 0 0 1 1 0 0 2 0 1 0 1 2 1 0 2 2 0 1 1 0 0 0 0 0 1 1 1 0 0 2 0 1 0 1 0 0 0 0 0 0 2 0 0 1 0 0 1 0 0 1 0 0 0 0 0 0 0 0 0 0 0 0 1 0 0 0 0 0 0 0 0 1 0 1 2 0 2 0 1 1 1 1 1 1 0 1 0 2 2 1 1 1 1 0 1 1 1 1 1 2 2 2 1 0 0 1 0 0 0 0 0 2 1 2 0 0 2 2 0 1 1 1 2 2 1 1 1 0 1 0 2 0 0 0 1 0 0 0 2 1 0 0 2 0 0 1 1 1 0 1 1 0 0 0 0 0 1 1 0 0 2 2 0 0 1 0 1 1 2 0 0 0 1 0 0 2 1 0 1 1 0 0 1 0 0 2 2 2 0 2 0 0 0 2 0 0 0 2 0 0 0 2 0 2 0 1 1 1 2 0 0 1 2 0 1 0 0 0 0 0 0 1 1 1 1 2 2 0 2 1 1 2 2 1 0 0 0 0 1 0 2 0 0 1 1 2 1 0 1 1 1 0 1 2 1 1 2 0 0 1 2 1 0 1 0 0 0 2 0 1 0 1 1 1 0 1 0 0 1 1 1 0 1 1 0 1 1 0 0 1 1 1 2 2 0 0 2 0 0 0 0 0 0 0 0 0 0 0 1
165 1 1 1 1 1 2 1 0 0 0 1 0 0 0 0 0 0 0 1 1 1 0 0 0 0 1 1 0 2 1 0 1 1 0 0 2 0 0 0 0 1 0 0 1 0 0 0 2 0 0 1 0 0 2 0 0 0 2 1 1 1 1 0 1 1 2 0 0 0 0 1 1 0 0 2 2 0 0 2 0 2 0 0 2 0 1 1 1 2 1 2 1 1 0 0 1 2 2 2 0 0 0 1 2 0 2 2 0 0 0 1 0 0 0 0 0 0 0 2 2 0 2 0 0 0 2 0 0 0 0 0 0 0 2 1 0 0 0 0 0 2 0 0 0 0 1 1 1 1 0 0 0 1 0 1 1 2 1 0 1 0 1 1 0 2 0 1 1 2 0 0 0 2 1 0 1 0 0 1 0 2 0 0 0 0 0 1 1 0 1 1 0 0 1 0 2 2 0 0 0 0 0 1 2 0 2 1 0 0 1 1 2 0 1 2 0 0 2 1 0 0 1 1 1 0 0 0 0 1 0 0 0 0 0 0 0 1 0 0 0 0 2 0 1 1 0 0 1 1 1 1 0 0 0 0 1 1 0 1 1 1 0 1 0 0 0 0 2 0 1 0 0 0 0 2 0 0 2 0 0 0 1 1 1 0 0 0 0 1 0 0 0 0 0 0 0 0 0 0 0 0 2 0 0 1 0 1 0 0 0 1 0 1 1 0 1 0 0 0 1 1 2 1 0 0 0 1 1 1 2 1 0 1 0 1 0 1 0 0 0 0 2 2 0 0 1 1 1 1 1 0 0 1 0 1 1 1 0 1 1 1 2 0 2 1 0 1 2 1 1 1 1 2 0 1 0 0 0 0 1 0 0 1 1 0 0 0 0 0 0 0 1 0 2 2 2 1 0 0 0 0 0 1 1 0 0 2 0 1 0 0 0 0 1 1 0 0 0 0 0 1 0 2 1 2 1 0 0 0 0 0 0 1 0 0 0 1 1 1 1 0 0 0 1 2 2 1 2 1 0 1 0 2 0 0 0 2 2 2 1 0 0 0 0 0 0 1 0 1 1 1 0 0 1 0 1 1 0 0 0 0 1 1 1 2 1 1 2 0 0 0 1 2 1 0 1 1 1 2 0 0 2 2 0 0 2 1 1 0 0 2 0 0 1 0 0 1 0 1 1 1 1 1 0 1 1 0 0 1 0 0 0 0 0 0 0 0 1 1 1 1 1 1 1 0 2 0 2 2 0 1 0 0 1 1 1 0 0 0 0 2 2 0 1 1 0 0 2 0 0 1 2 0 1 0 2 2 0 2 2 1 1 0 1 1 0 2 1 1 1 0 0 0 0 0 0 1 0 1 0 1 1 2 0 2 0 0 1 0 0 0 0 0 2 0 0 1 0 1 0 1 0 1 0 0 2 1 0 0 0 0 0 2 0 0 2 0 0 0 0 0 0 1 1 0 0 0 1 0 0 2 0 0 1 1 0 0 1 0 0 0 1 1 2 2 0 2 1 1 1 2 0 0 1 0 0 0 1 1 0 0 1 0 0 1 0 1 1 1 0 0 0 1 0 1 1 1 0 1 0 1 0 2 2 2 2 1 2 2 0 0 0 0 1 2 0 2 2 2 0 0 1 1 0 2 1 1 1 0 0 0 0 2 0 0 0 0 2 2 1 0 0 0 0 0 0 1 0 0 0 0 0 0 0 0 1 0 1 1 0 1 2 1 0 0 0 1 0 1 1 0 1 1 1 0 1 1 1 1 2 2 1 0 0 2 0 2 2 1 1 0 2 0 0 0 0 1 0 0 1 0 0 0 2 2 2 0 1 1 2 0 0 2 2 2 2 2 1 1 1 1 0 1 0 0 0 1 0 1 0 1 2 1 0 1 1 0 1 1 1 0 0 0 0 0 0 0 2 0 0 1 0 2 2 0 0 0 0 1 0 1 0 0 0 2 2 1 2 0 2 0 2 1 0 2 1 1 2 1 0 0 2 0 0 0 0 0 0 0 2 0 0 1 2 1 1 0 0 0 0 2 0 1 2 2 0 0 0 1 0 0 0 0 1 2 2 0 2 0 2 0 0 1 2 0 1 1 0 1 0 1 0 1 1 1 1 2 2 0 0 1 1 2 1 0 0 1 0 0 2 0 1 1 1 0 1 1 2 2 2 0 0 0 1 1 1 1 2 1 0 0 0 0 0 2 2 0 2 1 1 0 0 2 0 1 0 0 0 2 1 0 0 0 0 1 0 0 0 0 0 0
166 0 1 2 1 0 1 0 0 2 0 0 0 0 0 0 0 0 1 1 2 1 0 0 0 0 1 2 0 2 2 1 0 0 2 0 2 0 0 0 0 2 0 1 1 0 1 0 2 0 0 0 1 0 1 0 0 0 0 1 1 1 2 1 0 0 2 0 0 1 1 2 2 0 1 2 2 0 1 0 1 1 0 0 0 0 0 0 0 2 0 0 2 1 0 0 0 1 1 2 1 0 1 0 2 1 2 1 1 0 0 2 1 1 2 2 2 0 1 2 2 0 0 2 0 2 0 1 1 1 0 0 0 0 1 1 0 0 0 0 0 2 0 0 0 0 1 0 0 0 0 1 1 0 1 1 1 0 0 0 0 1 0 1 2 2 1 1 0 1 1 1 0 2 0 0 2 0 0 0 0 1 0 2 2 2 2 2 1 0 1 2 2 2 2 1 1 1 0 0 0 0 0 1 1 0 2 0 2 0 1 2 1 1 1 2 0 1 1 1 1 1 2 1 1 1 0 1 0 1 0 0 0 1 1 0 1 2 0 1 0 1 2 1 1 1 0 0 1 1 1 2 0 1 1 1 0 1 0 1 1 1 0 1 1 1 0 0 0 0 0 2 0 0 0 0 0 1 2 0 1 0 2 1 1 1 1 2 0 2 0 0 0 0 1 0 1 0 0 0 0 0 1 1 0 0 0 0 0 0 0 1 0 2 2 0 2 0 0 0 1 1 1 0 0 0 0 0 0 0 2 2 1 2 0 0 0 2 1 2 2 1 1 2 1 0 1 0 1 0 0 2 0 0 0 0 0 0 0 0 1 1 1 0 1 0 0 0 1 1 1 1 0 2 0 0 0 0 0 0 0 1 0 0 0 1 0 0 0 0 0 0 1 0 2 1 1 0 0 1 0 0 0 1 0 0 1 0 0 2 0 0 1 1 0 0 0 1 0 1 0 1 1 1 1 2 2 0 1 1 1 1 1 1 2 2 0 2 0 0 0 0 0 0 2 0 1 0 2 2 0 0 1 2 1 0 0 2 0 2 2 0 1 2 0 2 2 2 0 0 1 1 0 0 1 0 1 2 1 1 2 1 0 0 2 0 0 1 2 1 0 0 0 2 1 0 1 1 1 1 1 0 0 0 0 2 1 1 1 0 1 1 0 1 0 2 0 2 1 2 1 0 1 1 0 0 0 0 0 2 0 2 1 1 1 0 1 0 2 2 1 2 0 1 0 0 0 2 0 0 0 0 0 0 0 1 0 2 1 0 0 0 1 1 0 0 0 1 0 1 0 2 2 0 2 0 1 1 0 2 2 1 1 0 1 0 0 2 0 0 0 0 1 0 0 0 0 2 0 2 2 0 0 2 0 2 2 2 0 2 1 0 0 1 0 0 0 0 0 0 0 0 0 2 0 0 0 1 0 0 0 0 0 0 0 1 2 0 0 1 0 0 0 0 2 1 1 1 1 0 0 2 1 1 0 1 0 1 2 0 0 0 0 1 1 1 1 2 1 0 0 0 1 0 0 0 1 0 2 0 1 1 2 1 0 1 1 1 1 0 0 0 0 0 1 0 1 0 0 2 0 0 0 2 1 2 1 1 1 0 0 0 1 0 1 2 0 1 1 1 0 1 0 0 0 0 0 1 1 1 1 1 0 2 0 0 0 0 0 0 0 0 0 0 0 2 0 0 0 1 1 1 0 1 0 1 1 0 1 0 0 0 2 0 0 0 0 1 0 2 0 0 1 1 1 1 1 0 0 1 0 0 1 1 1 1 1 1 1 1 1 1 2 1 1 0 0 1 0 0 1 0 2 0 0 1 0 0 0 2 2 0 1 1 1 2 2 0 2 1 1 1 0 2 0 0 0 2 0 0 0 2 2 0 0 0 0 1 2 0 1 1 1 0 0 1 1 0 0 0 0 0 0 2 2 0 0 0 0 0 1 2 0 0 1 0 2 0 0 0 0 0 1 0 0 0 0 0 2 1 1 0 2 0 0 0 0 0 0 1 2 0 0 1 1 0 2 0 1 0 0 2 2 0 2 1 0 2 0 0 0 0 1 1 1 0 1 1 1 1 0 1 0 0 1 1 0 0 0 1 0 1 0 1 0 0 0 0 1 0 0 0 1 0 0 0 2 0 0 0 1 0 1 0 1 0 1 1 1 1 2 0 0 0 0 2 2 0 1 0 0 0 0 0 0 0 0 0 2 0 0 0 1 1 0 0 0 0 0 2 0 0 0 1 0 0 0 0 0 1 0 0
167 0 1 1 1 0 1 2 0 0 0 0 0 0 0 0 0 1 0 2 1 1 1 0 0 0 1 1 1 1 1 2 1 1 2 2 2 2 1 1 1 0 1 0 2 1 0 0 0 2 2 2 1 1 0 0 1 0 1 0 1 1 2 0 0 0 0 1 1 1 0 1 2 1 2 2 2 0 2 0 2 2 0 2 2 0 0 1 0 2 0 0 1 1 1 0 1 1 0 1 1 0 1 0 2 1 2 0 2 1 0 1 1 2 2 2 2 1 1 1 1 0 2 0 1 0 1 0 2 0 0 0 0 0 0 0 0 0 0 0 1 1 0 0 0 0 1 0 1 1 0 2 1 0 0 0 0 1 0 0 0 0 0 2 1 2 1 0 0 2 0 0 0 1 1 0 2 0 0 0 0 0 0 1 1 1 1 0 0 2 0 2 0 0 1 0 0 2 0 1 1 1 0 0 2 0 2 2 1 0 1 1 1 0 1 1 0 1 2 2 0 0 1 2 0 1 1 1 0 1 0 1 0 0 0 0 0 2 0 1 0 0 1 0 2 2 1 0 0 0 0 0 0 0 1 1 0 0 0 0 0 0 1 0 0 0 1 0 2 1 1 1 2 2 0 0 0 1 1 0 1 1 2 2 2 0 2 1 0 2 2 0 0 0 2 0 1 1 0 1 0 1 1 1 0 0 1 0 0 0 0 0 0 1 1 0 2 0 1 1 1 0 2 2 0 0 1 1 1 1 2 1 1 2 0 0 0 1 0 1 2 1 1 2 1 0 1 0 2 1 1 0 0 0 2 0 0 0 0 1 1 0 2 0 2 0 1 1 2 0 2 0 1 1 1 0 0 0 0 0 2 1 0 0 0 0 1 0 0 0 1 1 1 0 1 1 1 1 0 1 0 1 0 2 1 0 1 0 1 1 0 0 0 0 0 0 0 1 0 0 0 2 0 0 0 1 0 0 2 2 0 0 0 1 1 0 0 0 0 0 2 0 0 0 1 1 2 1 2 2 0 0 1 2 1 1 0 2 0 2 1 1 0 0 0 0 0 1 0 1 1 1 0 0 2 0 2 2 0 0 1 1 0 0 2 0 0 0 1 1 1 1 1 2 2 0 0 1 1 2 0 0 1 0 1 1 2 2 1 0 0 2 1 1 1 1 0 2 0 2 0 0 1 1 0 1 0 0 0 1 0 1 2 1 2 0 0 0 1 2 0 1 0 1 2 0 1 1 2 1 0 0 0 0 0 1 0 0 0 1 1 0 1 1 1 1 0 1 2 0 1 1 1 0 1 0 2 1 0 2 2 1 1 0 1 0 0 0 0 0 0 0 1 0 0 0 0 0 0 0 0 2 0 2 0 2 1 0 0 0 0 0 0 1 1 1 0 0 0 0 0 0 0 0 0 1 2 1 0 0 0 0 1 1 0 1 2 1 0 0 0 0 0 1 1 1 1 0 0 0 0 0 1 1 1 2 0 1 0 0 0 0 0 1 1 1 1 1 0 0 0 1 1 0 0 0 0 0 2 0 0 0 2 1 0 1 2 1 1 0 0 0 1 1 0 0 1 0 0 1 0 0 0 0 0 2 2 2 2 0 1 1 0 0 0 0 0 0 1 1 0 0 0 0 0 0 0 1 1 0 0 0 0 1 0 1 2 0 0 1 0 0 0 1 2 0 0 1 0 2 2 2 0 0 0 2 0 0 2 0 0 0 1 0 0 0 1 2 0 2 0 1 2 1 1 0 2 1 0 1 2 1 1 1 1 1 1 2 1 1 1 1 2 1 1 0 0 1 0 0 0 0 1 0 1 1 2 1 1 0 1 0 0 0 0 2 0 0 0 0 0 0 0 1 0 0 0 2 0 0 0 2 2 1 0 1 1 1 1 0 0 0 1 0 0 0 1 1 1 0 0 0 0 2 2 0 0 0 1 0 2 2 0 0 0 0 1 0 1 0 1 0 0 1 0 0 0 0 1 2 2 0 2 0 0 0 0 0 1 0 1 0 1 1 2 0 2 0 1 1 1 2 0 0 0 1 1 0 1 2 1 0 0 0 2 1 2 1 1 1 0 1 0 1 1 1 1 1 0 0 0 1 0 2 0 1 1 0 1 1 0 0 2 1 1 0 2 0 0 0 0 0 2 0 1 1 1 0 0 2 0 0 0 0 1 0 0 0 1 0 0 0 0 0 0 0 1 1 1 0 0 1 1 1 0 0 0 0 0 1 0 1 0 0 0 0 0 1 1 0 0 0
168 1 2 0 0 0 0 1 0 1 0 0 1 1 0 1 0 0 2 1 1 1 0 0 0 0 0 1 0 2 1 0 0 0 2 0 2 2 1 0 0 1 0 0 2 1 1 0 1 0 0 1 0 0 2 1 1 0 1 2 0 1 1 1 1 0 1 0 0 0 0 0 1 0 1 2 2 0 0 1 1 2 0 2 2 0 1 1 1 2 1 1 1 1 1 1 1 2 1 2 2 0 1 0 2 0 2 2 0 0 0 1 1 2 2 2 2 0 0 2 2 0 2 0 0 1 1 0 0 0 0 0 0 0 0 0 0 0 0 0 1 1 0 0 0 0 1 0 1 1 0 1 0 0 0 0 0 0 0 2 2 0 0 1 0 1 1 2 1 2 0 1 1 1 1 0 1 0 0 0 1 2 0 0 0 0 0 1 0 2 1 2 1 1 2 0 1 0 0 0 0 0 0 1 1 0 2 1 1 0 1 1 1 0 2 2 1 0 2 0 2 2 1 1 1 0 0 0 0 0 0 0 0 0 0 0 0 2 0 1 0 1 2 0 2 2 0 0 0 0 0 0 0 0 0 0 0 1 0 1 1 1 0 0 1 0 0 0 2 1 0 0 2 2 1 1 0 1 1 0 1 1 1 1 1 0 0 1 0 2 2 1 0 1 0 1 0 0 0 0 0 0 2 1 1 0 1 0 0 0 0 0 0 2 2 0 1 0 1 1 1 1 1 1 0 0 0 1 1 0 1 2 1 2 0 0 0 1 0 1 1 1 2 1 0 0 1 0 2 1 1 0 0 1 1 1 1 0 0 0 0 0 2 0 1 0 1 0 2 2 0 2 1 2 0 1 0 1 1 0 1 0 0 0 0 2 0 0 0 0 0 0 1 0 2 1 1 0 0 0 0 0 0 2 1 0 1 1 0 1 0 0 0 0 0 0 1 0 0 0 0 2 1 0 0 2 0 0 0 0 0 0 2 2 2 1 0 1 2 0 1 0 0 0 1 1 1 1 1 0 1 1 1 2 1 1 0 2 0 2 2 0 1 1 1 2 2 1 0 1 0 0 1 1 2 0 1 2 1 0 1 0 0 0 2 0 0 1 1 0 1 1 0 1 1 0 0 1 1 2 1 1 0 0 0 2 1 0 0 0 0 2 0 1 0 1 0 2 0 1 0 1 0 0 2 0 0 0 0 2 0 1 2 1 2 0 1 0 2 2 1 1 0 0 0 0 1 1 1 1 0 0 0 0 1 1 1 0 2 0 0 0 1 0 1 1 1 1 0 1 0 2 2 0 2 0 2 2 0 2 2 0 1 0 1 0 0 2 0 0 1 1 0 0 2 0 0 0 0 0 0 2 2 1 0 2 1 1 1 2 1 0 0 0 1 0 0 1 0 0 0 0 0 1 0 0 2 2 0 0 1 0 1 1 0 1 2 0 0 0 0 1 0 1 1 2 2 1 0 0 0 1 1 0 1 2 0 0 1 0 0 0 2 2 2 2 1 2 0 2 1 0 1 0 0 1 1 0 1 1 0 0 2 0 0 1 2 2 0 0 0 0 0 1 1 0 2 0 0 1 0 0 0 1 0 2 1 0 0 1 1 1 0 0 0 0 0 0 0 0 0 0 1 0 0 1 0 0 0 0 0 0 0 2 0 1 1 0 0 1 0 1 0 0 0 0 0 0 0 0 0 0 1 1 0 0 0 0 1 0 0 0 2 0 0 0 1 2 0 1 1 0 1 0 0 0 2 0 0 0 2 1 2 1 1 1 0 2 2 1 1 0 1 2 1 0 0 1 0 0 0 0 1 0 1 2 0 1 0 0 0 0 0 1 1 1 1 0 2 2 2 2 0 2 0 1 0 1 1 0 0 1 1 0 0 0 0 0 0 0 0 0 1 0 0 1 1 0 1 0 0 0 0 1 1 0 1 0 0 0 0 2 0 0 0 0 0 0 1 0 1 0 0 0 0 0 0 1 2 2 1 1 2 0 0 0 0 0 1 1 1 0 1 1 2 0 2 0 1 0 0 2 1 0 1 1 0 1 0 0 0 0 0 0 1 1 1 1 1 1 0 1 0 1 1 1 1 1 1 0 1 1 0 1 1 1 1 0 2 2 0 1 2 0 0 0 0 0 0 0 1 0 2 2 0 0 1 0 0 0 2 0 0 0 2 0 0 0 0 0 0 0 0 0 0 2 2 0 1 0 0 0 1 1 0 1 1 0 1 2 0 0 0 0 0 1 0 1 1 0 0 0
169 0 1 1 0 0 0 0 0 2 0 0 1 1 0 0 1 0 0 2 0 0 0 1 0 0 1 2 0 2 2 0 2 2 0 0 1 2 0 2 2 0 0 0 2 0 1 0 2 0 0 0 1 1 1 1 0 1 1 0 1 2 1 1 1 1 1 1 1 0 0 1 1 0 1 2 2 0 2 0 1 2 0 1 2 0 1 0 0 2 0 0 1 1 1 1 1 0 0 2 2 0 2 0 2 0 2 1 1 0 1 2 1 1 1 1 1 1 2 0 0 0 0 2 0 2 0 2 2 1 0 0 0 0 0 0 0 0 0 0 0 2 1 0 0 0 0 0 1 1 0 1 0 0 1 0 0 0 0 0 1 0 0 1 0 0 0 1 1 2 0 0 0 2 1 0 1 1 0 1 0 0 0 0 0 0 0 1 1 2 0 2 1 1 2 0 0 1 0 0 0 0 0 0 2 0 2 0 2 0 1 1 1 1 2 2 0 1 2 2 0 0 1 1 1 0 0 0 1 1 0 0 0 0 0 0 1 2 1 1 0 0 2 1 2 2 0 0 0 0 0 1 0 0 0 0 0 1 0 1 1 1 0 1 1 0 1 0 2 1 0 1 0 0 0 0 0 0 1 0 0 0 1 0 2 2 0 2 0 2 1 0 0 0 1 0 1 1 0 1 0 0 2 0 0 1 0 0 0 0 0 1 0 1 1 0 2 1 1 1 0 0 1 0 1 0 1 1 1 1 2 1 0 1 0 0 0 2 0 0 1 0 2 1 0 0 2 0 0 0 0 1 1 0 0 1 1 0 0 0 1 1 2 0 2 1 1 1 2 1 1 1 1 2 0 1 0 0 0 0 2 1 0 0 0 0 0 0 0 1 0 0 1 0 2 1 1 1 1 1 0 1 0 2 1 1 1 2 0 2 0 0 0 0 1 0 1 0 1 0 0 1 0 1 1 2 1 0 1 1 0 0 0 0 1 1 0 0 1 0 1 0 0 0 0 2 2 0 0 2 0 0 1 2 1 1 0 0 0 0 0 0 1 1 0 1 1 2 0 0 1 1 1 1 1 0 1 2 0 1 0 0 1 1 1 1 1 2 2 0 0 0 1 1 0 0 0 1 1 2 1 1 2 1 1 0 2 1 1 0 0 1 1 0 1 1 0 2 0 1 1 1 0 0 0 1 0 0 1 1 1 1 1 0 1 0 0 0 0 1 1 1 0 1 0 0 0 0 2 2 0 0 0 0 0 1 0 1 1 0 0 1 0 0 0 0 1 1 0 1 0 1 1 0 1 0 1 2 0 2 2 1 1 0 1 0 0 1 0 0 1 1 1 0 0 0 0 0 0 0 0 2 1 2 0 2 1 1 0 2 0 0 0 0 0 0 1 1 0 0 1 0 0 0 0 1 1 2 0 0 0 1 0 1 0 1 2 0 0 0 0 0 0 1 0 1 1 1 2 0 1 1 0 0 0 1 0 0 1 0 0 0 2 1 1 2 2 2 0 0 0 0 0 0 2 0 0 1 1 1 1 0 1 1 0 0 1 1 1 1 0 0 0 2 2 0 2 0 0 1 1 1 0 0 2 0 0 2 2 1 0 0 0 2 0 0 0 0 0 0 0 2 0 0 0 2 0 1 1 0 0 0 0 2 0 0 0 0 1 1 1 0 0 0 0 1 0 1 0 0 0 0 0 0 1 1 2 2 2 0 0 0 2 0 0 0 0 1 0 2 0 0 2 1 1 0 0 0 1 2 2 0 0 0 1 2 0 1 0 2 0 2 2 1 1 0 0 0 0 0 0 0 0 1 1 0 2 0 1 1 2 0 0 0 0 2 0 1 2 1 1 1 0 2 0 0 0 1 2 0 0 1 1 1 0 0 0 0 1 1 0 0 0 0 0 0 0 0 0 0 0 0 0 2 2 0 0 0 0 0 1 1 0 0 0 1 2 0 2 0 2 0 2 0 0 1 0 1 1 2 1 1 2 1 1 1 0 0 0 0 2 0 1 0 2 2 1 0 0 0 0 2 0 0 1 1 0 0 1 2 0 0 0 0 1 0 0 2 1 1 0 2 0 1 2 2 1 1 0 0 0 2 0 1 0 0 0 1 1 0 0 2 2 1 1 1 1 0 0 0 1 0 2 1 0 0 1 1 2 0 1 1 0 0 2 0 1 0 1 0 0 0 0 0 0 1 1 0 2 0 0 0 2 2 0 1 1 0 1 2 0 2 0 1 1 0 0 0 0 0 0 0
170 0 1 1 1 0 1 1 0 0 0 1 1 1 1 0 0 0 0 1 0 0 0 0 0 0 2 0 1 2 0 1 1 2 1 0 2 1 0 1 1 1 0 0 1 0 1 0 2 0 0 0 1 0 1 0 1 1 2 0 0 1 1 1 0 0 1 0 0 0 0 0 1 1 1 2 1 0 1 0 1 1 1 0 1 0 0 2 2 2 1 2 2 1 0 0 0 0 0 1 1 1 0 0 2 1 2 2 0 0 0 1 1 2 1 1 1 0 1 1 1 0 2 0 0 0 2 0 1 0 0 0 0 0 0 0 1 0 0 0 1 1 1 0 0 1 0 0 0 0 0 0 0 0 0 0 0 0 1 0 2 1 0 1 0 0 0 0 1 2 1 1 0 2 1 0 2 2 0 1 0 1 0 1 1 1 1 1 1 2 0 2 1 1 2 1 2 2 0 0 0 0 1 0 1 1 2 0 2 0 2 1 1 1 1 2 0 1 1 0 1 1 2 1 1 2 1 0 0 1 0 0 0 0 0 0 0 2 0 1 0 0 2 0 2 2 0 0 0 0 0 0 0 0 0 0 0 0 0 0 0 0 0 1 1 0 0 0 1 1 0 1 0 0 0 0 0 1 1 0 1 0 1 1 1 0 0 1 0 2 2 1 0 0 2 0 1 1 0 1 0 0 1 0 0 0 0 0 0 0 0 0 0 2 2 1 2 0 0 0 0 0 0 0 1 0 1 2 0 0 2 1 0 0 0 0 0 2 0 0 1 0 2 1 1 0 0 1 1 0 0 1 1 0 1 1 1 0 0 1 1 0 2 0 2 1 0 1 1 0 2 0 1 2 0 0 0 0 0 0 1 1 0 0 2 1 0 1 1 0 0 0 0 0 1 1 1 1 1 1 1 1 0 1 0 0 1 1 0 2 0 0 0 0 2 0 0 1 0 0 0 2 0 1 0 2 0 0 2 1 1 1 0 1 0 0 1 1 0 0 1 0 0 0 2 0 0 2 2 0 0 0 2 2 2 2 0 2 0 2 1 1 1 1 0 1 1 2 0 0 0 1 1 1 1 0 0 2 0 2 1 1 2 2 0 2 2 1 2 0 0 0 1 1 1 0 1 1 1 2 1 1 1 1 0 1 2 1 0 0 0 1 0 0 0 2 1 2 0 1 1 1 0 1 1 0 0 1 1 1 0 1 1 1 1 0 0 0 1 1 1 1 0 1 1 0 1 2 0 0 0 0 0 0 0 0 0 1 1 1 0 0 0 2 0 0 0 0 1 0 0 1 2 0 0 0 0 1 0 2 1 0 1 0 0 1 1 0 0 0 1 0 0 0 0 0 0 1 0 1 1 1 1 2 0 2 1 2 0 2 0 0 0 2 0 2 1 1 1 0 2 2 0 0 0 0 2 1 0 0 1 1 1 1 0 0 1 1 0 0 0 0 0 0 1 0 2 1 1 0 0 1 0 1 0 2 0 1 2 0 0 0 2 1 1 1 0 2 0 2 1 0 0 0 1 0 0 0 1 1 0 1 2 0 0 2 1 1 1 1 0 0 1 0 1 0 2 0 0 0 0 0 0 1 2 1 1 1 1 0 1 1 0 1 0 1 0 1 1 1 0 0 1 0 0 2 0 2 1 1 0 0 0 2 0 0 1 0 0 0 0 0 0 1 2 0 1 0 0 0 0 0 0 0 0 0 0 0 1 1 0 1 2 0 0 0 0 1 0 1 1 1 2 0 0 1 0 0 2 2 0 0 2 0 0 0 2 2 2 1 1 0 2 1 1 0 0 0 1 1 0 0 0 1 1 0 2 0 0 2 2 0 0 2 2 2 2 0 2 1 1 1 0 2 0 0 0 2 0 0 0 2 2 1 0 1 1 0 0 0 0 0 0 0 0 0 0 0 1 0 0 0 0 2 2 0 0 0 0 0 1 2 0 0 0 0 2 0 1 0 1 0 2 0 0 0 0 2 2 2 2 0 2 0 0 0 1 1 1 0 1 1 0 1 1 0 2 0 1 0 0 0 0 0 0 0 1 0 0 1 0 0 0 0 1 1 2 1 1 1 0 1 1 2 0 0 1 2 0 0 0 2 1 1 1 1 1 0 1 1 0 1 2 2 2 0 0 1 1 0 1 0 2 0 0 0 0 1 1 1 2 0 0 0 1 0 0 1 2 0 0 0 0 0 1 1 1 0 0 0 0 0 0 0 0 0 0 0 0 2 1 0 0 0 0 0 0 1 1 0 0 0
171 0 2 0 0 0 0 0 0 2 0 0 0 0 0 0 0 0 1 2 0 0 0 1 0 0 1 1 0 2 2 1 0 0 2 0 2 1 0 2 2 0 1 0 2 0 1 0 2 0 0 1 0 0 2 0 1 0 1 0 0 0 1 2 1 1 1 0 0 0 0 2 2 0 1 2 2 0 1 0 0 1 0 1 1 0 0 1 1 1 1 1 1 1 0 0 0 1 1 1 2 0 1 0 2 1 2 2 0 0 0 2 1 2 1 2 2 0 1 2 2 0 2 0 0 1 0 2 2 1 2 2 0 0 0 0 0 0 0 0 0 2 0 0 0 0 1 0 0 0 0 1 0 0 0 0 0 0 0 0 1 0 0 1 1 2 0 2 0 0 2 0 0 2 0 0 2 0 0 2 0 2 1 0 1 0 0 0 0 1 0 2 0 0 2 0 0 1 0 1 1 0 0 0 1 1 1 0 2 0 2 0 0 0 1 2 0 0 2 2 0 0 2 2 0 2 2 0 0 1 1 0 1 0 0 0 2 2 0 1 0 0 2 0 1 1 0 0 0 0 0 0 0 0 0 0 0 1 0 1 1 1 0 0 1 0 0 0 2 0 0 0 1 1 1 1 0 1 1 1 1 1 2 0 0 1 0 1 0 2 1 1 0 0 2 0 1 1 0 1 0 1 1 0 0 0 0 0 1 0 0 2 0 1 1 0 1 0 0 0 0 0 0 0 1 0 1 1 0 1 2 1 0 1 0 0 0 1 0 1 0 1 1 2 1 0 1 0 1 0 0 1 0 0 2 0 0 0 0 2 2 0 1 0 1 1 0 0 1 1 1 1 0 2 1 1 0 0 0 0 0 1 0 1 0 1 0 0 0 0 0 0 0 2 2 0 0 0 1 1 0 1 0 2 1 0 1 0 0 2 0 0 0 0 1 0 0 0 0 0 0 2 0 0 0 1 0 0 0 0 0 0 0 0 1 1 0 0 0 0 2 0 0 0 1 2 1 0 0 1 0 0 0 2 0 0 0 2 0 1 1 0 0 0 1 1 1 1 0 1 0 0 1 1 0 0 0 1 0 0 0 0 0 0 2 1 0 1 1 1 1 1 0 1 0 0 0 1 1 1 1 1 2 1 0 1 2 0 0 0 0 2 0 1 0 2 0 1 0 1 1 1 1 0 0 1 0 0 0 2 0 2 1 0 1 0 0 0 0 0 0 2 0 1 1 0 2 1 1 1 0 0 0 0 1 1 1 1 1 0 0 0 0 0 0 0 0 1 1 1 0 0 1 0 1 0 2 0 0 0 2 0 1 0 1 0 0 0 0 0 0 0 0 0 2 0 0 0 0 1 0 1 0 2 0 2 0 2 0 0 0 0 0 1 1 1 0 1 1 1 0 1 0 0 0 0 2 1 0 0 0 0 0 1 1 0 1 0 0 0 0 1 0 1 0 2 2 1 1 0 1 1 1 0 1 2 0 0 2 0 0 0 0 1 1 2 0 2 2 0 0 1 1 0 0 1 1 0 1 1 1 1 1 1 0 0 1 2 0 1 0 0 0 0 1 0 2 1 0 2 1 1 0 1 1 2 1 2 2 0 1 1 0 1 1 1 0 0 0 0 0 2 0 1 0 1 1 1 0 0 0 0 1 2 0 0 0 0 0 1 0 0 0 1 1 1 0 0 0 1 1 1 0 1 1 1 2 1 2 0 0 0 2 0 0 0 1 1 0 2 0 0 2 0 0 0 0 0 0 1 0 0 0 0 0 1 0 2 1 1 1 1 2 2 2 1 0 1 0 1 0 0 2 0 0 0 2 0 2 0 2 0 2 0 0 2 2 0 2 1 1 2 0 2 0 0 0 1 0 1 0 1 1 1 0 0 0 0 1 0 0 1 0 0 0 0 0 0 0 0 0 0 0 1 1 0 1 1 0 0 2 2 1 0 0 1 1 0 2 0 0 0 2 0 0 0 0 1 2 2 1 1 2 0 0 0 1 0 1 0 1 0 0 2 1 0 2 0 0 1 0 2 0 0 2 2 0 0 0 0 0 0 1 1 1 1 1 2 1 1 0 2 1 1 1 1 1 2 1 0 0 2 0 0 0 1 0 0 1 0 0 0 2 2 1 0 0 2 0 0 1 0 2 0 0 0 0 0 0 2 0 1 0 0 1 1 1 0 2 0 0 0 0 0 0 0 0 1 1 0 0 1 0 0 0 0 0 0 0 1 0 0 1 1 0 0 0 0 0 0 0 1
172 1 1 1 1 0 2 1 0 0 0 1 0 2 0 2 0 0 1 0 1 0 0 0 0 0 1 1 0 2 0 0 2 2 0 0 1 1 0 0 0 2 0 0 1 0 0 0 2 0 0 1 0 0 2 1 1 1 1 2 0 1 1 2 1 1 1 0 0 0 0 1 1 0 0 2 2 0 1 1 1 2 0 0 0 0 0 1 1 2 0 1 1 2 1 0 0 0 0 0 1 0 1 0 2 0 2 1 1 0 0 1 1 2 1 2 2 0 2 1 1 1 2 0 0 0 2 0 2 0 0 0 1 0 0 0 0 0 0 0 0 2 2 0 0 0 0 0 0 0 0 1 0 0 0 0 0 2 0 1 1 0 0 0 1 2 1 0 0 2 0 0 2 1 1 0 1 0 0 1 0 2 0 1 2 2 1 0 0 2 0 2 2 2 2 1 1 2 0 2 2 0 1 1 2 1 2 0 1 0 1 1 0 0 1 2 0 0 1 1 1 1 1 2 0 1 1 0 0 2 0 0 0 0 0 0 0 2 0 2 0 0 2 0 1 1 0 0 0 0 0 0 0 1 0 0 1 0 0 0 0 0 0 0 0 1 0 2 2 0 0 2 0 0 1 1 0 0 2 0 0 1 2 1 2 0 1 1 0 2 1 2 0 1 1 1 1 1 1 0 1 0 2 1 0 1 1 0 0 0 0 1 0 0 0 0 2 0 0 0 1 1 1 1 1 0 1 2 1 1 1 1 1 0 0 0 0 1 0 1 1 1 2 2 0 0 1 0 1 1 1 0 0 0 2 0 0 0 0 1 2 1 1 0 1 0 0 1 2 1 1 1 0 2 0 1 0 0 0 0 1 0 0 0 0 1 0 0 0 1 0 0 0 0 1 0 1 1 0 1 0 1 0 2 2 0 0 0 1 1 0 0 1 1 0 0 1 1 0 0 0 2 0 1 2 2 1 2 2 1 0 2 0 0 0 0 2 0 0 0 2 0 0 0 0 1 2 1 2 1 0 1 1 1 1 0 1 1 1 0 1 0 0 0 0 0 0 1 0 1 0 0 2 2 1 0 1 2 1 1 2 1 2 1 1 2 1 2 2 1 0 0 0 1 1 0 0 0 0 2 2 2 1 0 0 2 2 1 0 1 1 0 0 0 1 1 1 2 0 1 1 1 2 0 0 2 0 0 0 1 0 0 0 0 0 0 1 0 1 1 1 1 0 1 1 0 1 2 1 1 1 1 0 0 0 0 0 1 2 1 0 0 0 0 0 0 0 1 1 1 0 1 0 0 0 0 1 0 0 1 1 0 2 0 2 1 1 1 0 0 0 0 1 0 0 0 0 1 0 0 0 2 0 2 0 2 1 1 0 0 0 0 0 1 0 0 0 0 0 0 0 0 0 1 0 0 1 1 0 0 0 0 1 1 0 2 2 0 0 0 0 1 0 0 1 1 1 1 1 0 0 1 0 1 1 2 0 0 1 0 0 0 0 2 2 2 2 1 1 0 0 1 1 0 0 1 1 0 2 0 1 0 2 1 1 2 1 1 1 1 0 0 0 0 1 0 1 0 0 1 0 1 0 1 2 1 1 2 2 0 0 0 0 2 0 0 0 0 0 0 0 0 0 1 0 1 1 2 2 1 0 0 0 2 0 2 0 0 1 1 0 0 0 0 0 1 0 1 0 0 0 0 0 1 1 0 1 0 2 0 0 0 2 0 0 0 0 0 0 1 0 1 1 1 1 0 2 0 0 1 1 1 1 0 0 2 0 1 0 2 0 2 2 2 2 1 0 0 0 1 0 0 0 0 0 2 2 0 0 2 2 0 1 1 1 2 2 0 2 2 2 2 0 2 0 0 0 0 1 0 0 1 0 0 0 0 0 0 2 0 0 1 2 0 0 2 2 0 1 0 0 0 0 1 1 0 1 0 0 1 1 2 0 0 0 0 1 1 1 0 1 0 1 1 0 1 0 2 1 1 0 1 2 0 1 1 0 0 0 0 1 0 0 2 2 0 2 0 0 0 0 1 0 0 1 2 0 0 1 1 1 0 0 0 0 2 2 2 1 1 0 2 1 2 1 1 1 1 1 0 2 1 0 1 1 0 1 1 2 1 0 1 1 2 0 0 1 1 0 0 2 0 1 0 1 0 1 1 1 1 2 0 0 0 2 0 0 0 2 1 0 0 0 0 0 0 0 0 1 0 0 0 1 2 0 2 1 0 0 1 0 0 0 0 0 0 0 0 1 1 1 0
173 0 1 1 1 0 2 1 0 1 0 0 1 1 0 0 1 0 0 2 1 1 0 0 0 0 0 2 0 2 2 0 1 1 0 0 2 2 0 1 1 1 0 1 1 1 1 0 2 0 0 0 0 0 2 2 0 0 2 0 2 2 1 1 0 1 1 1 0 0 0 1 1 0 1 2 2 0 1 0 0 2 0 0 0 0 0 1 1 1 0 0 1 2 1 0 0 1 1 2 1 0 1 0 2 0 2 2 0 0 0 2 0 0 0 0 1 0 0 2 2 0 1 2 0 1 0 0 2 0 1 1 1 0 1 1 0 0 1 0 1 1 1 0 0 0 0 0 1 1 0 2 0 1 1 1 1 0 0 0 1 1 0 1 0 1 1 0 1 2 0 0 1 1 0 0 2 1 0 0 0 0 0 1 1 1 1 1 0 1 0 2 0 2 2 0 0 1 0 0 0 0 0 0 1 1 2 0 0 0 1 1 1 1 2 2 0 1 1 0 1 1 1 1 1 0 0 0 0 0 0 0 0 0 0 0 0 2 0 2 0 0 2 0 2 2 0 0 1 1 1 1 0 0 0 0 0 0 0 0 0 0 0 1 1 0 1 0 2 2 0 1 1 1 1 1 0 1 2 0 1 0 2 1 2 0 0 2 0 2 1 1 0 0 2 1 1 1 1 0 1 0 2 1 0 0 0 1 0 0 0 1 0 1 1 0 1 2 0 0 0 0 2 0 1 0 1 0 0 1 2 1 2 0 0 0 0 1 0 0 1 0 2 2 0 1 0 1 1 0 0 1 0 1 1 1 1 0 0 0 0 0 1 0 1 1 0 2 2 0 2 0 0 2 0 0 0 0 0 0 1 0 0 0 1 0 0 0 0 1 1 1 0 0 2 0 0 0 0 0 0 0 0 1 1 0 0 1 0 1 1 1 0 0 1 0 1 0 0 0 0 2 1 0 0 0 0 0 1 0 0 0 0 1 0 0 0 0 0 0 2 0 0 0 1 2 2 0 0 1 0 0 0 2 0 0 0 1 1 0 0 0 0 0 1 1 1 2 0 0 0 0 1 1 0 1 0 1 0 1 1 0 2 2 1 1 1 1 1 0 1 1 0 2 1 0 0 1 1 1 1 1 2 1 1 0 2 1 1 0 0 2 0 1 0 2 0 2 0 2 1 0 0 0 1 1 1 1 1 1 1 1 1 1 2 0 1 0 2 2 0 2 0 0 0 0 1 2 0 2 0 0 1 0 1 1 1 0 0 0 0 2 0 0 0 0 0 0 2 0 0 2 2 0 1 0 2 1 0 1 2 0 2 0 2 0 2 2 1 1 1 0 1 0 0 0 2 0 0 0 0 1 1 1 0 2 0 1 0 1 0 0 0 1 0 1 0 0 0 0 1 1 0 0 0 0 2 1 0 0 1 0 0 2 0 0 2 1 0 0 0 0 0 2 0 0 0 1 1 0 0 0 0 2 0 2 1 0 1 0 0 0 1 0 1 1 0 2 0 1 1 1 1 0 1 0 0 0 1 1 1 1 1 0 0 1 0 1 2 0 1 1 0 1 1 0 2 1 0 2 0 1 0 0 0 2 2 0 1 2 0 0 0 0 0 0 0 0 0 0 0 2 0 1 0 1 1 1 0 0 0 0 0 2 0 0 1 0 0 1 1 0 0 1 1 0 0 1 0 0 0 0 0 0 0 0 1 0 2 0 0 0 0 0 0 1 1 2 0 2 0 1 2 0 0 0 1 0 0 1 2 1 1 0 0 1 1 1 1 2 0 1 2 2 2 0 0 0 0 1 1 0 0 1 1 1 1 0 1 1 1 0 0 2 0 0 2 1 1 1 1 1 0 2 0 0 0 1 0 1 0 1 2 1 0 0 0 0 0 0 0 0 1 0 1 0 0 0 0 1 0 0 1 1 1 0 1 0 0 0 0 0 0 0 0 0 2 0 2 0 0 0 1 1 0 1 0 0 2 2 1 0 2 0 0 0 1 1 0 1 1 0 0 2 2 0 2 0 1 0 0 2 1 0 2 2 0 2 0 1 0 0 0 0 0 2 2 1 1 1 0 2 0 0 0 0 1 1 0 0 1 1 0 2 0 0 0 2 2 0 0 0 0 1 1 0 1 1 0 0 2 0 2 1 0 0 1 0 0 2 0 2 0 0 2 0 0 0 2 1 0 0 0 0 0 1 1 0 1 0 0 0 1 1 0 0 0 0 0 2 0 0 0 1 1 0 1 0 0 0 0 2
174 0 1 1 1 0 1 2 1 0 0 0 0 1 0 0 0 0 1 1 0 0 0 0 0 0 0 1 0 2 1 1 1 1 1 0 2 1 0 1 1 1 0 0 2 0 1 0 2 0 0 0 1 0 1 0 0 0 0 1 1 2 2 2 0 0 1 0 0 0 0 2 2 0 1 2 2 0 2 0 1 2 0 1 1 0 0 0 0 2 0 1 1 2 0 0 0 1 1 2 1 0 0 0 2 1 2 1 1 0 0 1 1 2 2 2 2 0 1 1 1 0 2 0 0 0 2 0 1 0 0 0 0 0 0 0 0 0 0 0 1 1 0 0 0 1 0 0 0 0 0 0 0 1 0 0 0 1 1 1 1 2 0 0 1 2 1 1 1 1 0 0 0 0 1 0 2 0 0 0 1 1 1 0 2 1 1 1 0 1 0 2 0 0 2 0 1 2 0 0 0 1 0 0 1 1 1 0 1 0 0 2 2 0 2 2 0 2 0 0 2 2 2 2 0 1 1 0 0 1 1 0 0 0 0 0 0 2 0 2 0 0 2 0 2 2 0 0 0 0 0 0 0 0 0 0 1 1 0 0 0 0 0 2 2 2 0 0 1 1 0 2 1 1 0 0 0 1 0 0 0 1 0 0 1 1 0 0 0 2 1 1 0 0 1 0 0 0 1 0 0 0 2 1 0 0 2 0 0 0 0 1 0 2 2 0 1 1 0 0 1 1 1 0 2 0 2 0 0 0 2 1 0 1 0 0 0 2 0 0 0 0 1 2 0 0 2 0 0 0 0 2 0 1 0 1 1 0 0 2 2 0 0 1 0 0 0 1 1 0 2 0 2 2 0 1 0 0 0 0 1 1 0 0 0 1 0 0 0 0 0 0 0 0 1 1 2 0 1 1 1 0 0 2 2 0 0 0 0 1 0 0 0 0 0 1 1 0 0 0 1 2 2 1 2 2 1 0 0 0 0 0 1 1 1 0 0 0 0 0 1 0 0 1 1 0 1 0 0 1 1 0 1 2 1 1 0 2 1 2 2 0 1 1 1 2 2 1 0 1 0 0 0 0 0 0 0 1 0 1 0 0 0 0 2 1 0 1 1 1 1 1 0 1 1 0 1 1 1 2 1 1 1 0 2 0 2 1 1 0 0 2 0 0 2 0 0 2 0 1 1 1 1 0 0 1 1 0 0 2 0 2 1 1 1 0 0 0 2 2 0 2 0 0 0 0 1 1 1 2 1 1 0 0 1 1 1 1 0 1 1 0 0 2 0 0 0 0 2 0 0 2 0 0 0 0 0 1 0 2 2 1 1 0 1 0 0 1 0 0 0 0 0 0 1 0 1 0 0 0 0 2 1 0 1 1 0 2 0 2 0 0 0 2 1 2 0 1 1 0 1 1 0 0 0 0 2 0 0 0 0 0 0 2 0 1 2 2 1 0 1 1 0 1 0 2 2 1 2 0 0 1 0 1 0 2 0 0 1 1 1 1 0 1 2 2 0 2 1 0 0 1 0 1 0 0 0 1 1 1 1 2 2 1 0 1 1 1 1 0 0 0 1 0 1 0 1 1 0 2 1 0 0 1 2 1 1 2 2 0 1 1 0 1 0 0 0 0 0 0 0 0 1 0 0 2 0 1 0 0 0 0 0 1 0 0 0 0 0 0 0 0 0 0 0 1 0 1 0 1 1 1 0 0 0 0 0 0 2 1 0 1 2 0 0 0 2 1 0 1 1 1 1 1 1 2 2 0 0 0 1 1 0 0 0 2 0 1 0 2 0 2 1 1 1 0 1 1 0 0 0 0 1 0 1 1 1 1 0 1 1 0 0 0 0 1 1 0 2 2 2 1 0 2 0 0 0 2 0 0 0 2 1 0 0 1 0 0 1 0 1 1 0 0 0 0 0 0 0 0 0 0 0 2 1 0 1 0 0 0 0 0 0 1 0 0 1 0 1 0 0 0 1 0 0 1 0 1 1 2 1 1 2 0 0 0 0 1 0 0 2 0 0 2 2 0 2 0 0 0 0 2 2 0 2 1 0 0 1 1 0 0 0 0 2 1 2 1 2 1 0 2 0 1 1 0 1 1 1 1 1 1 0 1 0 0 0 0 1 1 0 0 2 2 2 1 1 0 0 0 0 1 1 2 1 0 1 1 1 1 2 0 0 0 2 0 0 0 2 0 1 1 1 1 0 1 1 0 0 0 0 0 1 1 0 1 1 0 0 2 0 0 1 0 0 0 0 1 1 0 1 0
175 0 1 1 0 0 1 1 1 1 0 0 1 2 0 2 0 0 1 1 1 1 0 0 0 0 0 1 0 2 0 0 1 0 2 0 2 2 0 2 2 0 1 1 2 1 0 0 1 1 1 1 1 1 1 1 0 2 1 1 1 2 0 0 0 0 1 0 0 0 0 0 2 0 1 2 1 0 1 0 1 1 0 0 1 0 0 0 0 2 0 1 0 1 2 0 0 0 0 1 1 0 0 0 2 1 1 1 1 0 0 2 2 2 2 2 2 0 1 2 2 0 2 0 0 0 2 1 1 0 0 0 0 0 1 1 0 0 0 0 0 1 1 0 0 0 0 1 1 1 0 0 2 0 1 0 0 0 0 1 2 2 0 0 1 2 1 2 0 0 2 0 1 2 1 0 2 1 1 0 0 2 0 0 0 0 1 2 1 0 1 2 1 1 2 0 0 2 0 0 0 0 1 0 0 2 1 0 0 0 1 1 2 0 1 1 1 2 0 0 2 2 2 2 0 0 0 2 1 0 0 0 0 0 0 0 0 2 1 0 1 1 2 0 2 2 0 0 0 0 0 0 0 0 0 0 0 0 0 0 0 0 0 0 0 0 1 0 2 1 0 1 1 1 1 1 0 1 1 0 1 0 2 0 2 1 0 1 0 2 1 1 1 0 2 0 1 1 0 0 0 0 2 1 0 0 1 1 0 0 0 2 0 2 2 1 1 2 0 0 1 1 1 0 2 0 2 0 0 0 2 2 0 1 0 0 0 1 1 2 1 2 2 2 0 0 2 0 2 1 1 0 0 0 2 0 0 0 0 2 2 0 1 0 1 1 0 1 2 1 1 1 1 2 0 1 0 0 0 0 1 1 0 0 0 1 0 0 0 0 0 0 1 1 2 1 1 1 1 1 0 1 0 2 2 0 0 1 0 2 0 0 0 0 0 0 2 0 1 1 0 0 0 1 2 2 1 0 0 0 0 0 0 1 0 0 0 1 1 0 2 0 0 1 0 2 2 0 1 1 0 0 2 2 2 0 0 2 1 1 1 0 0 0 2 2 2 1 0 1 1 1 0 0 1 1 1 2 0 0 0 0 0 0 2 0 0 1 1 0 1 1 0 1 0 0 0 2 2 1 1 0 2 1 0 1 2 2 2 0 0 2 0 1 1 1 0 2 0 2 0 0 0 0 1 0 0 0 0 0 0 0 0 0 0 0 1 0 0 0 0 0 0 2 1 1 1 1 2 2 0 0 0 0 0 0 0 1 0 1 1 0 1 0 1 1 0 2 0 2 0 1 0 0 0 0 1 2 0 2 2 1 2 0 2 0 0 1 0 0 0 0 0 0 0 0 0 1 0 0 0 2 0 2 0 2 2 1 0 2 1 0 0 2 0 1 0 1 0 0 0 1 0 0 0 1 2 2 0 0 0 1 0 0 0 1 2 2 1 0 2 2 0 1 0 1 1 0 1 0 0 1 0 1 0 2 0 0 1 1 1 0 2 2 2 2 1 1 0 0 0 2 1 0 0 1 1 0 2 1 0 1 2 1 1 2 0 1 1 1 0 0 1 0 0 0 0 0 0 2 1 1 0 0 1 2 1 1 2 1 1 1 0 0 0 1 0 2 2 2 0 0 0 0 0 0 0 2 2 2 1 1 0 2 0 0 1 0 2 2 2 0 0 1 1 0 0 0 0 0 0 0 0 0 0 2 0 0 1 0 0 0 2 0 0 0 0 2 0 2 1 0 2 0 0 1 1 0 0 2 1 1 1 0 0 1 1 1 1 1 1 1 2 2 2 0 0 0 1 0 0 0 0 0 2 1 2 1 0 1 1 0 1 1 1 2 2 1 2 1 1 2 1 2 0 0 1 1 0 0 0 2 1 1 0 0 0 0 2 0 0 2 0 0 0 0 0 0 1 0 0 0 1 1 1 0 0 0 0 0 0 0 0 0 0 0 1 1 2 0 1 0 0 2 0 2 0 0 1 1 1 0 0 0 0 2 0 0 1 0 1 0 2 1 2 0 2 0 0 2 1 1 0 1 1 1 0 0 1 1 1 0 2 2 2 0 0 2 2 2 0 2 0 0 2 2 2 0 1 0 0 2 0 1 0 0 0 0 0 0 0 1 0 0 0 0 0 0 0 0 1 0 2 0 0 0 0 0 0 2 1 0 1 0 1 1 2 0 1 0 0 1 0 0 0 2 2 1 2 0 0 2 0 0 0 0 0 0 0 0 0 0 0 1 1 0 1 0 0 0 0 0
176 0 1 1 1 1 2 2 0 0 0 0 1 1 0 0 1 0 0 1 0 0 0 0 0 0 2 1 1 2 1 1 1 1 1 1 2 2 0 2 2 0 0 0 0 0 0 0 1 1 1 1 1 1 1 1 0 2 1 2 0 2 1 0 1 1 2 0 0 0 0 1 2 0 2 2 2 0 0 1 1 2 0 2 2 0 0 0 0 2 0 0 2 2 0 1 0 1 0 2 2 0 1 0 1 0 1 1 1 1 0 2 0 2 0 2 2 0 2 1 1 0 2 0 0 0 2 0 2 0 0 0 0 0 0 0 0 0 0 0 2 0 0 0 0 0 2 0 1 1 0 1 0 0 0 0 0 0 0 0 1 0 0 1 2 2 1 0 0 0 2 1 1 2 1 0 2 0 0 0 0 0 0 1 2 2 1 0 0 1 0 1 0 0 2 0 0 2 0 1 1 0 0 0 0 2 2 0 2 0 2 1 0 0 1 2 0 1 2 1 0 0 2 2 0 0 0 0 0 1 0 0 0 0 0 0 0 2 0 1 0 1 1 0 2 2 0 0 0 0 0 0 0 0 0 0 1 1 0 0 0 0 0 1 0 0 0 0 1 0 0 2 1 0 0 0 0 0 2 0 0 0 2 1 2 0 1 2 0 2 1 0 1 0 1 0 0 2 0 2 0 1 2 1 0 0 0 1 1 0 1 0 0 1 0 0 2 1 0 0 2 2 0 0 1 0 2 1 1 1 2 1 0 2 0 0 0 1 0 1 1 1 2 0 0 0 1 2 2 2 2 0 0 0 1 2 2 1 1 1 2 1 1 0 1 0 0 0 1 1 1 1 0 2 1 0 0 1 0 1 2 2 0 0 1 2 0 0 0 1 0 0 1 0 2 1 2 0 0 0 0 0 0 2 1 0 1 1 0 1 0 0 0 0 0 0 2 0 0 0 0 2 0 2 1 2 1 1 1 0 0 0 1 1 1 0 1 2 1 1 2 0 1 1 1 2 2 1 1 0 0 0 1 2 1 1 0 2 0 1 2 0 0 0 1 1 1 2 0 0 1 1 1 1 1 0 1 1 0 1 1 0 1 1 1 1 1 1 2 1 0 0 0 0 0 0 0 2 2 2 0 0 2 2 0 0 2 1 1 0 0 1 0 0 0 0 0 2 0 1 0 1 1 0 1 0 0 0 0 1 0 0 2 1 2 0 2 0 1 1 1 1 0 0 0 0 1 1 1 1 0 0 0 0 1 1 1 0 0 1 1 0 1 0 1 1 0 0 0 0 0 0 0 0 0 0 1 0 0 1 1 0 2 0 1 1 1 2 0 0 0 0 0 1 1 0 1 1 0 1 1 1 2 1 0 1 0 1 0 1 1 0 0 1 0 0 1 0 0 0 0 1 0 0 0 0 2 1 0 0 0 0 0 0 0 2 2 0 0 0 1 1 0 0 1 0 2 1 2 0 0 1 0 0 0 2 0 0 0 1 1 0 0 0 0 1 0 2 1 0 0 1 0 1 0 0 0 1 1 1 0 0 1 0 0 1 0 1 2 0 0 0 1 1 1 1 2 0 0 2 1 1 0 1 2 1 1 1 2 0 1 1 0 0 0 0 0 0 0 0 0 1 0 0 0 1 0 1 0 0 0 0 0 2 1 0 1 0 0 1 0 1 0 2 2 0 0 0 0 0 0 0 1 1 2 0 0 0 1 0 0 0 0 0 0 1 2 1 0 1 0 1 2 0 0 0 0 0 1 1 1 1 2 0 0 2 0 1 1 1 1 1 2 1 1 1 0 0 0 1 0 0 2 0 0 0 1 1 0 1 1 0 1 1 1 2 2 0 2 2 2 1 0 2 0 0 0 1 1 0 0 1 1 1 0 0 0 1 1 0 1 1 1 0 0 1 1 0 0 0 0 0 0 2 2 0 0 0 1 0 0 1 0 0 0 0 1 1 2 1 1 0 1 1 0 1 0 1 1 2 2 0 0 0 0 1 0 0 0 1 2 0 0 2 1 0 2 0 1 0 0 2 0 0 0 0 1 0 0 2 1 0 0 0 1 2 2 1 0 0 0 1 0 0 1 1 1 0 0 0 0 2 0 1 0 0 0 2 2 0 0 1 2 1 0 0 2 0 0 0 0 0 1 1 1 0 1 0 0 1 0 1 0 0 0 1 1 0 1 0 0 0 0 0 0 0 0 0 1 0 0 0 1 1 1 1 1 1 0 2 1 0 1 0 0 0 0 1 1 0 1 1
177 1 2 1 1 0 2 1 0 1 0 0 0 1 0 1 0 0 0 1 1 1 0 0 0 0 1 0 0 2 1 0 1 0 2 0 1 2 0 1 0 1 0 0 2 0 1 0 1 1 0 0 0 1 1 0 0 1 2 1 1 2 2 2 0 0 1 2 0 1 1 1 1 1 1 2 1 0 1 0 1 2 1 0 1 0 0 0 0 1 0 1 2 2 0 0 0 1 1 1 2 0 0 0 2 0 2 1 1 0 0 1 1 2 1 2 1 1 2 0 0 0 1 1 1 1 0 1 2 1 0 0 1 0 0 0 1 0 0 0 0 2 0 0 0 0 1 0 1 0 1 0 0 1 0 1 1 2 0 0 1 1 0 0 1 2 0 1 1 1 1 2 1 1 1 0 2 0 1 1 0 2 0 1 1 1 1 2 1 0 1 2 0 1 1 1 1 2 0 1 1 0 1 0 0 1 2 0 1 0 1 1 0 0 1 2 1 1 0 0 1 1 2 2 0 2 2 1 0 2 0 1 0 0 0 0 0 1 0 1 0 0 2 0 2 2 1 0 0 0 0 0 0 0 0 0 1 0 1 2 1 1 1 1 1 0 0 0 1 0 0 1 0 0 0 1 1 0 2 0 1 0 1 0 2 1 1 1 0 1 0 0 0 1 1 1 1 1 0 1 0 0 1 1 0 0 1 1 0 0 0 1 0 0 0 0 2 0 0 0 2 2 2 1 0 0 0 1 0 0 1 2 0 2 0 0 0 0 0 0 0 0 1 2 1 0 1 0 1 1 1 0 2 0 0 1 1 0 0 0 0 1 1 0 2 0 0 1 2 1 1 1 0 2 0 0 0 0 0 0 2 0 0 0 1 1 0 1 1 0 0 0 1 0 2 1 1 0 1 0 0 0 0 2 2 1 0 0 1 2 0 0 0 0 1 0 1 0 1 1 0 0 1 1 1 2 0 2 2 1 0 1 1 1 1 0 0 1 1 1 1 0 0 0 1 2 2 2 2 0 0 1 2 2 2 1 0 1 0 1 1 0 0 0 1 1 1 1 0 1 0 0 2 2 2 0 2 1 1 0 1 1 0 0 2 1 0 0 1 0 2 1 1 2 0 0 0 0 0 2 2 1 2 2 0 0 1 1 1 0 0 1 0 0 0 2 1 2 0 0 0 2 0 0 1 1 1 0 0 2 0 2 1 1 1 0 0 0 0 1 0 0 0 1 1 0 1 1 1 1 0 0 0 0 0 1 0 0 1 1 0 0 1 0 1 1 1 0 1 0 0 0 1 0 1 0 1 1 0 2 1 0 1 0 0 1 0 2 2 2 1 0 0 0 0 0 0 2 0 2 2 1 2 0 0 1 0 0 0 0 0 0 0 1 0 0 1 0 0 0 0 0 0 0 0 1 1 0 0 0 1 0 0 1 0 0 2 0 1 0 0 0 0 0 2 2 1 1 0 0 0 2 0 0 0 2 0 0 1 1 0 0 1 2 2 2 1 2 1 0 0 0 0 0 0 1 2 1 0 2 1 0 1 0 0 1 0 2 1 1 0 0 0 0 0 0 0 0 0 1 1 0 0 0 1 1 1 2 2 0 0 0 0 0 0 0 0 2 2 2 0 0 1 0 0 2 0 0 0 0 0 0 0 2 0 1 0 0 1 2 1 1 0 0 0 1 0 0 0 1 1 0 0 1 1 2 0 0 1 0 0 0 2 0 0 0 0 2 0 2 0 1 2 1 1 1 1 0 1 1 2 1 0 0 0 1 0 1 1 2 0 1 2 2 1 0 0 1 0 0 0 0 0 0 2 2 0 0 0 1 2 1 0 2 2 2 2 0 2 1 1 2 0 2 1 0 0 0 2 0 0 0 2 0 0 0 0 0 1 0 0 0 2 0 1 0 1 0 0 0 0 0 0 1 1 0 1 0 0 0 1 2 0 0 1 0 1 0 2 0 0 0 2 0 0 1 0 2 1 0 0 0 0 0 0 2 0 2 1 0 2 0 0 2 1 0 2 0 0 1 0 0 1 0 1 0 1 1 0 1 0 0 0 0 1 1 2 1 1 1 0 1 0 1 1 1 1 1 1 0 1 1 0 1 0 0 0 1 1 0 0 0 1 0 0 0 0 0 0 0 1 0 0 2 2 0 2 0 1 0 1 1 0 0 2 1 1 0 1 0 0 0 0 0 0 0 0 0 1 0 0 0 0 0 0 0 0 0 0 1 0 0 0 0 0 0 0 0 0 0 1 1
178 1 1 1 1 0 1 1 0 0 1 0 0 0 0 0 0 0 0 1 1 1 0 1 1 1 2 0 1 1 0 2 0 0 2 0 2 2 0 1 1 1 0 0 2 0 2 0 0 2 0 2 1 0 1 0 1 0 1 1 0 1 2 2 0 0 1 1 0 1 0 2 2 1 1 2 2 0 0 1 0 1 0 2 2 0 0 0 0 2 0 0 0 0 1 0 0 0 0 2 2 0 0 0 2 0 2 1 1 0 0 1 0 1 0 1 1 0 0 2 2 0 1 1 0 1 1 0 1 0 0 0 0 0 0 0 0 0 0 0 0 2 0 0 0 0 1 0 0 0 0 0 1 0 0 0 0 1 0 0 2 2 0 0 1 2 1 1 0 1 1 0 0 1 1 0 2 0 0 1 0 1 0 1 2 2 1 1 0 0 0 1 1 1 1 0 1 2 0 1 1 0 0 1 1 0 2 0 1 0 2 0 0 0 2 2 1 1 2 2 0 0 2 1 1 1 0 1 2 1 1 1 0 0 1 1 2 2 0 0 0 1 2 0 1 1 1 0 1 1 1 1 0 0 0 0 1 1 0 1 1 1 1 1 1 0 0 0 0 0 0 1 1 1 0 0 0 1 2 0 2 0 1 1 2 1 0 2 0 2 1 0 0 0 2 0 1 1 0 0 0 0 2 1 0 0 0 0 0 0 0 2 0 2 2 0 1 0 0 0 0 0 0 0 2 0 2 2 0 0 2 0 1 1 0 0 0 0 0 0 0 0 1 1 0 0 2 0 2 0 0 0 1 1 0 1 1 0 0 0 1 1 1 0 1 0 1 0 2 2 0 2 0 2 1 1 0 1 1 1 2 2 0 0 0 1 0 0 0 0 0 0 0 0 2 1 1 0 0 0 0 0 0 1 0 0 1 1 0 1 0 0 0 0 1 0 0 1 0 0 0 2 1 1 0 1 0 2 2 2 0 1 0 1 1 0 1 0 0 0 1 0 0 1 1 1 1 1 1 0 1 0 1 2 1 1 0 0 1 0 0 0 1 0 0 0 0 2 0 0 1 1 2 2 0 1 0 2 0 0 2 1 0 0 2 0 0 1 2 1 1 0 0 2 0 0 2 1 1 2 1 1 1 0 1 1 2 1 1 0 0 1 0 0 1 1 0 2 0 1 1 1 0 0 0 0 0 1 1 1 1 0 1 1 1 1 0 0 2 2 1 1 0 1 1 1 1 0 2 2 0 0 0 0 0 1 0 0 2 0 0 0 2 0 2 2 0 1 2 0 1 2 0 0 0 0 2 2 0 2 2 0 0 0 0 0 1 0 0 0 0 0 1 0 0 0 0 1 0 1 0 1 2 0 1 1 1 0 0 1 0 0 0 1 1 0 0 1 1 0 0 1 0 0 0 2 0 1 0 0 0 1 0 1 0 0 1 1 0 0 0 0 0 1 1 1 1 1 2 1 0 1 0 0 0 2 0 1 1 1 1 1 0 1 1 2 1 2 1 0 0 0 0 1 0 0 0 0 2 1 1 1 2 1 0 0 2 1 2 0 0 0 0 0 0 0 0 1 0 1 0 0 0 1 1 2 2 1 2 2 0 0 1 0 0 0 0 0 0 0 0 0 0 0 1 1 0 0 0 0 0 0 0 2 0 0 1 0 0 0 0 0 0 0 1 0 0 0 0 0 0 0 0 0 0 0 0 0 2 0 0 0 1 1 0 1 1 1 0 2 0 0 2 0 0 0 1 0 1 2 0 0 1 1 1 1 1 2 2 1 1 0 2 1 0 0 0 1 0 0 0 0 0 1 1 0 2 0 1 1 1 0 0 2 2 2 2 0 2 2 2 2 0 2 0 0 0 1 1 0 1 2 1 1 1 0 0 0 1 1 1 0 0 0 0 0 0 0 0 0 0 0 0 2 1 0 0 2 0 0 2 2 1 0 0 0 1 2 2 0 1 0 1 1 0 1 0 2 2 1 1 0 2 0 0 0 0 0 0 0 2 0 0 1 2 1 1 0 1 0 0 1 1 0 1 1 1 0 0 0 0 0 0 0 0 2 2 1 1 1 0 1 0 1 2 1 1 1 1 0 1 1 1 1 0 0 0 2 2 0 0 0 1 1 0 0 0 0 0 0 2 0 2 0 1 1 1 1 1 1 2 0 0 0 1 1 1 0 0 0 0 0 0 0 0 1 1 0 1 0 0 0 1 1 0 0 0 0 0 1 0 0 0 0 0 0 0 0 0 0 1 0
179 0 1 2 1 0 2 1 0 1 0 1 0 2 0 1 0 0 1 1 1 0 1 0 0 0 1 0 1 1 0 1 1 1 0 0 1 2 0 1 1 1 0 0 1 0 1 0 2 0 0 0 1 1 1 1 0 0 0 1 0 1 0 0 0 0 0 0 0 0 0 0 1 0 1 1 1 1 2 0 2 2 0 1 1 0 0 0 0 2 0 1 1 2 1 0 0 0 0 1 1 1 0 0 2 1 2 2 1 0 0 1 0 2 0 2 2 1 2 0 0 1 1 1 0 1 1 0 2 0 0 0 0 0 0 0 1 0 0 0 1 2 2 0 0 0 0 0 1 0 1 0 0 1 0 0 0 1 0 1 0 2 0 1 0 0 1 1 0 1 1 1 0 2 2 0 2 0 0 0 0 2 0 1 1 1 1 0 0 2 0 2 0 0 2 0 1 2 0 0 0 0 0 1 2 2 1 0 0 0 2 1 1 1 2 2 0 0 2 2 0 0 1 1 1 1 1 0 0 1 0 0 0 0 0 0 0 2 0 1 0 1 2 1 2 2 1 0 0 0 0 0 0 0 1 1 2 0 0 0 0 0 0 2 1 0 1 1 0 0 1 1 0 0 0 0 0 2 2 0 1 0 2 1 1 0 2 1 0 2 1 0 1 0 2 0 1 1 0 0 0 0 2 0 0 0 0 0 1 0 1 0 0 2 2 0 2 1 0 0 2 2 2 1 0 0 0 1 1 1 2 1 0 2 0 0 0 1 0 0 0 0 2 2 0 0 2 0 1 1 1 1 0 0 2 0 0 0 0 1 1 0 2 0 2 0 0 1 1 0 2 0 1 1 1 0 0 1 1 1 1 1 0 0 1 1 0 0 1 0 1 1 0 0 2 1 1 2 0 0 0 0 0 1 0 0 1 1 0 2 0 0 0 0 1 0 0 1 1 0 0 1 1 1 0 1 0 1 1 1 0 1 0 0 0 0 0 0 0 0 1 0 0 0 2 0 1 2 2 1 0 0 0 1 1 0 1 1 1 0 1 0 0 0 1 2 2 2 0 1 1 2 2 2 0 0 0 2 1 0 1 1 2 2 1 1 1 2 2 2 0 0 1 1 1 0 0 1 1 2 1 1 1 0 0 2 1 0 0 0 0 2 0 0 1 1 0 0 0 2 2 0 1 1 1 0 0 0 0 2 0 1 0 0 1 0 0 0 1 1 0 2 1 1 1 0 2 0 2 2 0 0 0 0 0 1 0 0 0 1 1 0 2 0 1 1 0 1 1 0 1 0 1 0 1 0 2 2 0 2 2 0 1 0 1 0 0 1 1 1 0 0 0 0 1 0 0 0 0 1 1 2 1 1 0 1 1 1 0 1 0 0 0 2 0 1 0 2 0 1 0 1 0 1 0 0 2 1 0 0 0 0 0 1 1 0 1 0 1 0 0 0 0 0 1 1 1 1 2 0 0 1 1 0 1 1 0 0 2 0 0 0 1 2 2 2 1 1 0 0 0 1 0 1 0 0 0 0 2 0 0 0 2 0 0 2 1 1 1 1 0 0 1 0 0 1 2 0 0 1 0 1 0 1 1 2 1 2 2 0 0 0 0 0 0 1 0 2 2 2 0 0 0 0 0 2 0 2 2 2 1 1 1 2 0 1 1 0 1 2 0 1 0 0 0 1 0 0 0 0 0 0 0 0 0 0 0 0 2 1 0 1 0 0 0 1 2 2 0 2 0 0 2 0 0 0 1 1 0 1 2 1 1 0 1 1 0 0 0 2 0 2 2 2 2 1 0 0 0 0 0 0 1 0 0 1 2 0 0 2 2 0 0 2 2 2 2 1 2 2 1 2 0 2 0 0 0 1 1 0 0 1 2 2 0 0 0 0 2 0 0 1 0 0 0 0 1 0 0 0 0 0 0 0 0 0 2 0 0 0 1 2 0 0 0 0 1 1 2 0 2 0 0 1 0 1 0 1 1 2 1 1 2 0 0 0 1 1 1 0 1 0 0 2 2 1 2 0 0 0 0 2 1 0 2 2 0 0 2 1 1 0 1 1 1 1 1 1 1 0 0 1 0 0 0 0 0 0 1 1 0 2 0 0 0 0 1 1 1 0 0 0 2 1 0 0 0 0 0 0 1 0 0 1 2 0 2 0 1 1 2 0 0 0 2 0 0 0 0 0 0 0 0 0 0 2 2 0 2 0 0 0 0 1 0 0 0 0 0 1 0 0 1 1 1 0 0 0 1 0 0 0
180 0 2 0 1 0 1 1 0 0 0 1 0 0 0 0 0 0 0 0 1 1 0 0 0 0 0 2 1 2 1 2 1 0 1 1 1 1 0 0 0 2 1 0 2 1 1 0 1 1 0 0 0 0 2 2 0 0 0 0 1 2 2 1 2 1 2 1 0 0 0 0 2 0 2 2 2 0 2 0 2 1 0 0 2 0 0 0 0 1 0 0 0 2 1 0 0 2 0 2 2 0 0 0 2 0 2 1 1 1 0 1 1 1 1 1 1 0 1 1 1 0 1 1 0 2 0 0 1 0 0 0 0 0 0 0 0 0 1 0 0 2 0 0 0 1 0 0 0 0 0 1 0 0 0 0 0 0 0 0 2 1 0 1 0 2 1 1 1 2 0 0 1 2 2 0 2 0 0 0 0 0 0 1 2 2 1 1 0 2 0 2 1 1 1 0 1 2 0 0 0 1 0 1 1 1 1 2 1 0 0 1 2 1 0 2 1 1 1 1 1 1 2 2 0 2 2 0 0 2 0 0 0 0 0 0 0 2 0 0 2 0 2 0 1 2 0 0 0 0 0 0 0 0 0 0 0 0 0 0 0 0 0 0 0 0 1 0 2 1 0 2 2 2 0 1 1 0 0 0 0 1 2 0 2 1 0 1 0 1 1 0 1 0 2 0 1 1 0 1 0 1 2 1 0 1 0 2 1 0 1 0 0 1 1 0 0 0 1 1 1 1 2 0 1 0 1 1 0 1 0 2 1 1 0 0 0 2 0 0 0 0 2 2 0 0 2 0 2 2 2 0 1 1 0 2 2 0 0 1 1 0 0 0 0 0 2 1 1 0 2 0 1 2 0 1 0 0 0 0 1 0 0 0 0 0 0 1 1 0 0 0 0 0 1 0 0 1 1 2 0 1 0 2 2 1 0 0 0 2 0 0 0 0 1 0 1 1 0 0 1 2 0 1 2 2 2 1 1 1 0 1 1 1 2 1 0 2 1 1 2 0 0 0 1 0 1 1 1 1 0 0 0 2 0 0 0 1 1 1 1 0 0 0 0 0 0 2 0 0 0 0 1 1 1 1 1 2 0 1 2 0 1 1 1 1 1 1 2 1 0 0 1 0 0 0 0 0 0 2 2 2 2 2 0 0 2 0 0 0 0 1 0 0 0 1 0 2 0 1 0 2 0 0 1 0 0 0 0 1 0 1 0 0 0 0 1 0 1 1 0 1 0 0 1 0 2 0 2 2 0 0 0 0 0 0 0 1 0 1 1 0 1 0 0 0 1 1 2 0 1 0 1 0 2 1 2 1 0 2 2 0 1 0 1 0 0 1 1 1 0 0 1 0 0 0 0 1 0 2 1 1 0 1 1 2 1 1 1 1 1 0 0 1 0 1 1 0 0 0 1 1 0 0 0 1 2 2 0 0 0 0 0 0 1 0 0 0 0 2 0 0 0 0 1 2 2 1 1 0 1 2 0 1 1 2 0 1 1 0 0 0 1 1 1 1 1 2 1 0 0 0 1 0 0 0 0 0 1 1 1 2 2 1 1 1 1 0 2 0 0 0 1 0 1 1 2 1 0 1 1 0 0 1 2 1 2 2 2 0 1 1 0 0 0 1 0 1 1 1 0 0 0 0 0 2 0 0 0 0 0 0 0 1 0 1 1 0 0 1 0 1 0 0 0 0 0 0 0 0 0 0 0 0 0 1 0 1 2 1 1 1 2 0 0 0 0 1 0 1 0 0 1 1 1 2 2 0 1 0 1 1 0 0 0 2 0 2 0 2 0 2 2 2 2 0 1 0 0 0 1 0 1 0 1 0 0 0 0 1 2 1 2 0 0 2 2 1 2 1 1 1 0 0 0 0 0 0 1 0 0 1 1 0 0 0 0 1 2 0 0 0 0 0 1 0 0 0 0 0 0 0 0 2 2 0 0 0 1 0 1 1 0 0 0 0 2 0 1 0 0 0 1 0 0 0 0 0 2 2 2 0 2 1 1 1 0 0 0 0 2 0 0 2 2 0 2 0 0 0 0 2 1 0 2 2 0 0 0 0 0 0 0 0 2 0 1 1 0 0 0 0 0 1 0 2 1 1 1 0 1 1 0 2 0 0 1 1 1 0 1 1 0 1 0 0 1 0 0 1 1 0 2 0 0 2 2 1 1 2 1 0 0 0 1 0 0 0 1 0 1 0 1 1 0 0 0 1 2 0 0 1 0 0 0 0 0 0 1 2 0 1 0 0 0 0 0 0 0 0 0 0
181 1 2 1 0 0 0 2 0 1 0 0 0 1 0 1 0 0 0 1 1 0 0 1 0 0 0 1 1 0 0 2 1 0 1 1 1 1 0 1 1 1 0 0 2 0 0 0 2 0 0 0 1 0 1 0 1 1 1 1 2 1 2 2 0 0 1 0 0 0 0 1 2 0 2 1 2 0 0 1 0 1 1 0 1 0 0 0 0 2 0 1 1 1 0 0 0 1 1 1 1 0 1 0 2 0 2 1 1 0 1 2 1 2 0 1 0 0 1 1 1 1 0 2 0 2 0 1 2 1 1 1 0 0 0 0 0 0 0 0 0 2 1 1 1 0 0 0 0 0 0 0 0 0 0 1 0 1 1 0 0 1 0 1 1 1 1 0 0 2 0 0 0 1 1 0 2 0 0 2 0 2 0 1 1 1 1 2 1 0 2 2 0 1 2 1 1 1 0 0 0 0 0 2 1 1 2 1 1 0 2 1 0 0 1 2 1 0 0 0 0 0 2 2 0 0 0 0 0 1 1 0 0 0 0 0 0 2 0 2 0 0 2 0 1 1 0 0 0 0 0 0 0 2 0 0 1 1 0 1 1 1 0 1 1 0 1 0 2 0 0 1 1 1 0 0 0 2 2 0 2 0 1 1 1 0 1 0 0 1 0 0 0 1 0 1 0 1 1 0 1 0 1 1 0 0 0 0 0 0 0 1 0 0 0 0 2 1 0 0 2 2 2 1 0 0 0 0 1 1 2 2 1 1 0 0 0 2 0 0 0 0 1 1 0 0 1 1 2 0 0 1 0 1 1 1 1 0 0 1 1 0 2 0 2 0 1 0 1 1 1 1 0 2 0 0 0 0 0 0 1 1 0 0 0 0 0 0 0 1 0 0 1 0 2 1 1 1 1 1 0 1 0 1 1 0 0 0 0 1 0 0 0 1 1 0 1 0 1 0 1 1 0 1 0 2 0 0 1 0 1 0 2 2 2 0 0 1 0 0 2 0 0 1 0 1 2 1 1 0 0 0 1 2 1 1 0 2 0 2 1 1 0 0 0 1 1 2 0 0 1 1 1 1 1 0 1 2 0 2 1 0 1 1 1 2 0 0 1 0 1 1 0 1 1 0 2 2 2 2 0 0 2 1 0 0 2 1 1 0 0 1 0 0 1 1 1 2 0 1 1 0 0 0 1 0 0 0 0 2 0 1 2 1 1 0 0 0 0 0 0 1 0 0 0 0 1 1 1 2 0 0 0 0 1 1 0 2 1 1 0 0 1 1 1 1 0 0 1 0 0 0 0 0 1 0 2 1 0 2 1 0 1 0 0 1 0 0 0 0 0 0 1 0 0 0 0 1 0 0 0 2 1 1 0 1 1 0 0 1 1 0 0 2 0 1 0 2 1 0 0 1 0 1 0 0 1 1 0 0 0 0 1 1 0 0 2 1 0 2 0 0 0 0 1 1 1 0 0 0 0 0 0 0 0 1 0 1 1 0 0 0 1 2 1 1 1 2 0 1 0 1 1 0 1 0 0 2 0 2 0 0 2 0 0 1 2 2 1 1 0 0 0 0 0 1 1 1 0 2 0 0 0 1 1 1 2 0 1 0 0 0 0 0 0 0 0 0 0 0 0 0 0 0 1 2 0 0 0 0 0 0 0 2 0 0 0 0 0 0 0 0 1 0 1 0 0 1 0 1 1 0 0 0 0 1 0 0 1 0 0 0 1 0 0 1 1 2 0 2 0 0 1 0 0 2 1 0 1 1 1 0 2 0 0 2 0 1 1 2 0 1 2 1 1 0 0 1 0 0 0 0 0 1 1 1 0 0 0 2 2 0 1 0 0 2 1 0 2 2 2 1 0 2 0 0 0 2 2 0 2 2 2 1 0 0 0 0 1 0 0 0 0 0 0 0 0 0 1 0 0 0 0 2 2 0 0 0 0 0 2 2 0 0 0 0 0 1 1 0 0 1 1 0 0 1 0 0 1 2 2 0 2 0 0 0 0 1 0 0 2 0 0 2 2 0 2 0 1 0 0 0 0 0 1 1 1 1 0 1 0 0 0 0 2 0 0 1 2 0 0 2 0 1 2 2 2 1 0 0 0 2 0 1 0 0 0 1 2 0 0 1 0 0 0 1 1 0 0 0 2 0 1 1 1 0 1 0 0 1 1 0 0 0 2 0 0 1 2 0 1 0 0 0 1 0 1 0 0 0 0 0 1 1 0 1 1 0 1 2 0 0 1 0 0 0 0 1 1 0 0 1
182 0 0 2 1 0 2 1 2 0 0 0 0 0 0 0 0 0 1 0 1 1 0 1 1 1 1 1 1 2 1 0 2 2 0 0 1 1 0 0 0 1 0 1 2 0 1 0 1 1 0 2 0 0 1 1 1 0 0 2 0 1 2 1 1 0 2 1 0 0 0 1 1 0 1 2 2 0 0 1 0 1 0 2 2 0 0 0 0 2 0 1 2 1 1 0 0 1 0 1 2 0 1 0 2 0 2 0 2 0 0 2 1 2 1 2 2 0 1 2 2 0 0 2 0 1 0 2 2 1 1 1 0 0 0 0 1 0 0 0 1 1 0 0 0 0 0 0 0 0 0 1 1 1 0 0 0 0 1 0 0 1 1 0 1 1 1 1 1 1 1 1 1 0 1 0 1 0 0 0 0 1 1 0 1 0 0 1 1 1 0 1 0 0 2 1 2 0 0 0 0 0 0 0 2 1 2 1 0 0 1 1 1 0 0 1 1 2 0 0 2 2 2 2 0 0 0 0 0 1 0 0 0 0 0 0 0 2 0 2 0 0 1 0 2 2 1 0 1 1 0 0 0 0 0 0 0 0 1 1 0 0 0 1 0 0 1 1 1 0 1 1 0 0 0 0 0 0 2 0 0 1 2 1 1 0 2 1 0 2 0 0 1 0 2 0 1 1 0 1 0 0 2 0 0 0 0 1 0 0 0 1 0 2 2 1 2 1 1 1 0 0 0 0 1 0 1 0 1 1 1 1 0 2 0 0 0 0 0 0 0 0 2 1 0 0 1 0 2 2 2 0 1 0 1 1 1 0 0 0 0 0 1 0 1 0 1 1 2 1 1 1 0 2 2 0 0 0 0 0 2 0 0 1 1 1 0 0 0 1 0 0 0 0 2 0 0 1 0 0 0 0 0 2 1 0 1 1 1 0 0 0 0 0 1 0 1 0 2 0 0 0 0 2 1 1 1 0 1 1 0 0 1 1 2 1 0 2 1 1 2 0 0 0 2 2 2 2 2 0 0 0 1 2 1 1 0 2 2 1 1 0 0 0 0 0 0 1 0 1 0 0 0 0 2 0 1 2 0 2 2 1 1 1 1 1 0 2 2 1 0 0 0 1 1 0 1 1 2 2 1 1 1 1 0 1 2 1 2 0 0 2 0 0 1 1 0 2 0 0 0 1 0 0 0 1 1 1 1 1 1 0 1 0 1 0 1 0 1 1 0 0 0 0 1 0 0 0 2 2 0 0 0 0 2 2 2 0 0 1 1 0 1 0 1 1 0 1 0 1 0 0 0 1 1 0 2 1 0 2 2 0 1 0 1 0 0 1 1 1 1 0 1 1 1 0 1 1 0 0 0 2 1 1 0 1 1 1 0 1 0 0 0 0 2 0 0 1 1 0 2 2 0 0 0 1 1 1 0 0 1 0 0 1 1 0 1 0 0 1 0 0 0 0 0 2 2 0 0 0 0 0 0 2 0 2 0 0 2 0 0 0 2 1 1 2 1 2 1 1 1 0 0 1 0 1 1 0 1 1 1 2 2 0 0 2 0 1 1 0 0 0 1 0 0 0 2 0 0 1 1 0 0 0 2 0 1 2 2 0 0 0 0 0 0 1 0 1 1 1 0 0 1 0 1 2 0 0 0 0 0 0 0 2 0 1 0 0 1 1 1 0 1 0 1 0 0 0 0 1 1 1 0 0 0 0 0 0 1 0 0 0 0 0 1 1 1 1 0 1 0 0 2 0 0 1 0 0 1 2 2 0 1 0 0 1 1 2 1 1 1 1 2 1 1 1 0 1 0 0 0 0 2 0 0 1 1 1 0 0 0 0 0 1 1 1 1 1 1 0 0 1 0 1 0 0 0 0 2 0 1 1 2 0 0 0 0 0 0 0 0 0 0 0 0 1 1 0 0 1 0 0 0 2 2 0 0 0 1 0 1 2 0 0 0 0 1 0 1 0 1 0 1 0 0 0 0 1 1 2 1 0 0 0 0 2 0 0 0 1 2 0 0 1 1 0 1 0 0 1 0 1 0 0 2 2 0 1 1 1 1 0 0 0 1 1 1 1 2 2 0 2 1 1 1 1 2 1 1 1 1 1 0 0 2 1 1 1 1 0 1 0 2 2 0 1 1 0 0 0 2 0 1 1 1 0 1 1 1 0 1 1 0 0 1 0 0 0 2 0 0 0 0 0 0 1 1 1 2 0 0 1 0 0 0 0 0 0 0 0 0 0 0 0 0 0 0 0 0 0 0 0
183 0 1 0 0 0 0 1 0 1 0 0 0 0 0 0 0 0 1 1 1 1 0 1 0 0 1 1 0 2 1 2 1 0 1 0 1 0 1 0 0 1 0 0 1 0 0 0 1 1 0 0 1 0 1 1 0 1 0 1 0 1 1 1 1 0 1 1 0 0 0 1 1 0 1 2 1 0 2 0 1 2 0 0 1 0 0 0 0 2 0 1 0 1 0 0 0 0 0 1 1 1 0 0 2 0 2 0 2 0 0 2 1 1 1 1 1 0 1 1 1 0 1 1 0 1 1 1 2 1 0 0 0 0 0 0 0 0 0 0 0 2 1 0 0 0 0 0 1 1 0 2 1 0 1 0 0 0 2 1 1 1 1 0 1 2 1 1 0 2 0 0 1 0 1 0 0 0 0 0 1 1 1 0 2 1 1 2 1 2 0 2 0 1 2 0 0 1 0 0 0 1 1 1 2 1 2 1 0 0 2 1 0 0 2 2 1 0 2 1 1 1 1 1 1 1 1 2 2 0 0 0 0 0 0 0 0 2 1 0 1 0 2 2 2 2 0 0 0 0 0 0 1 0 0 0 1 1 0 0 0 0 0 1 1 0 0 0 2 1 0 2 1 1 1 0 0 0 2 0 1 0 1 1 2 1 1 1 0 2 1 1 0 0 2 0 2 0 0 0 0 0 2 0 0 1 0 0 0 0 0 1 0 2 2 0 2 0 0 0 0 0 0 0 1 0 0 1 0 1 1 2 0 1 0 0 0 0 0 0 0 0 2 2 0 0 2 0 1 1 1 1 0 0 2 0 1 0 0 0 1 1 2 0 2 1 0 2 2 0 2 0 0 2 0 1 0 0 0 0 1 1 0 0 0 1 0 0 0 0 0 0 0 0 2 0 1 2 0 1 0 1 0 2 2 0 0 1 0 1 0 0 0 0 1 0 1 0 0 0 1 2 0 1 1 2 2 1 1 1 0 1 0 0 0 0 1 0 0 0 1 0 0 1 1 1 1 1 1 0 0 0 0 1 1 0 1 1 0 0 0 0 0 0 1 1 1 1 0 1 0 0 1 1 0 0 0 0 0 0 0 0 1 1 1 2 1 2 2 2 0 0 0 1 0 0 1 2 2 1 0 0 2 2 0 0 2 1 0 0 0 1 0 0 1 0 0 2 0 0 0 1 1 1 1 0 0 0 0 2 0 2 1 0 1 0 0 0 0 0 0 2 0 0 0 0 0 1 1 1 0 0 1 0 1 1 1 0 0 1 1 1 0 0 0 0 2 2 1 1 1 1 0 0 0 0 2 1 0 2 1 1 1 0 1 0 0 1 1 1 0 0 2 0 0 2 0 0 0 1 0 1 1 2 0 2 1 1 0 1 1 0 0 2 0 1 0 1 1 0 0 1 0 1 0 0 1 0 0 0 0 0 1 0 0 1 1 1 2 0 2 2 0 1 0 1 1 1 2 0 0 1 0 1 0 2 0 0 2 0 0 0 2 1 1 1 0 1 0 1 0 1 1 0 0 0 1 0 1 1 0 1 1 0 0 1 1 1 1 1 0 0 0 0 0 0 1 0 0 0 0 0 0 1 2 1 2 1 2 0 0 0 0 0 0 1 0 0 0 0 0 1 2 0 0 1 0 0 0 0 0 0 0 2 0 0 0 0 0 0 0 0 0 0 0 0 0 1 0 1 1 1 0 0 0 1 0 0 1 0 0 0 1 1 0 0 1 2 0 2 0 1 2 0 0 0 1 1 0 2 0 0 2 0 1 1 1 2 0 2 0 2 2 2 1 0 0 1 0 0 0 0 0 0 2 1 1 0 0 1 1 0 2 0 0 2 2 0 2 2 2 2 0 2 0 0 0 0 1 0 1 2 1 1 0 1 0 0 2 1 1 0 0 0 0 0 1 0 0 0 0 0 0 2 1 0 1 0 0 0 1 2 1 0 0 2 2 1 2 0 0 0 1 0 0 1 0 0 1 2 2 0 2 1 0 1 0 0 0 1 2 0 1 0 2 2 1 0 1 0 0 2 1 0 0 0 1 1 0 1 0 0 0 0 0 2 2 0 1 0 0 1 0 0 1 1 0 2 1 0 2 0 1 1 0 1 0 0 1 1 0 1 2 0 0 1 1 2 0 0 2 0 2 1 1 0 1 0 0 0 1 1 0 0 1 1 2 0 1 0 0 0 0 0 0 1 2 0 1 0 0 0 1 1 0 2 1 0 0 1 0 0 0 0 0 0 1 0 0 0 1 0
184 0 0 2 1 1 2 2 0 0 0 0 1 1 0 0 1 0 1 0 2 1 0 0 0 0 1 2 1 2 2 1 1 1 1 1 1 1 0 1 1 1 0 1 1 1 1 0 2 0 0 0 1 1 1 1 0 0 1 1 1 2 2 1 1 1 0 1 1 1 0 2 1 0 1 2 2 0 0 1 0 2 0 1 2 0 0 0 0 2 0 0 2 2 0 1 0 0 0 0 2 0 1 0 2 1 2 2 0 0 0 1 0 1 1 1 1 0 1 2 2 0 1 1 0 1 1 1 2 1 1 1 0 0 0 0 1 0 0 0 0 2 0 0 0 0 0 0 1 0 1 0 1 0 1 0 0 2 0 1 1 0 0 0 0 1 1 1 1 2 0 1 0 1 1 0 1 0 0 0 0 1 0 2 1 1 1 0 0 0 0 0 1 1 1 1 2 2 0 0 0 0 0 1 1 1 2 1 1 0 0 2 1 0 0 2 0 1 0 0 0 0 2 2 0 0 0 0 0 0 0 0 0 0 1 1 0 2 0 2 0 0 2 0 2 2 1 0 0 0 0 0 0 0 0 0 0 0 0 0 0 0 0 1 2 0 0 1 1 1 0 2 1 1 0 1 0 0 2 0 0 0 1 0 2 1 0 0 0 0 0 0 1 0 2 0 1 0 0 0 0 0 2 2 0 0 1 1 1 0 1 1 0 1 1 0 2 1 0 0 2 2 2 2 1 0 0 1 1 1 2 1 0 1 0 0 0 2 0 1 1 1 0 2 1 0 1 0 2 1 1 0 0 0 1 0 0 0 0 0 1 1 1 0 1 0 2 2 2 0 2 0 2 1 0 0 0 1 1 0 1 0 0 0 0 2 0 0 0 0 0 0 2 0 1 1 1 1 0 0 0 0 0 2 2 0 0 0 0 1 0 0 0 1 1 0 1 0 0 0 1 2 0 2 2 2 2 0 1 0 1 0 0 0 0 0 0 1 1 0 1 0 0 0 0 1 2 1 1 1 0 1 0 2 0 0 0 1 0 0 0 0 1 1 0 1 1 2 0 0 1 0 1 1 1 0 0 2 0 2 2 1 0 0 2 1 0 0 2 0 0 0 0 1 1 0 0 2 2 2 0 0 1 1 0 1 2 1 1 0 0 2 0 1 1 1 0 0 0 2 2 0 1 1 1 0 0 1 1 1 1 1 0 0 0 0 1 0 1 1 0 1 0 0 0 0 1 1 1 1 0 1 0 0 1 1 0 0 0 0 0 1 0 1 0 0 1 0 1 0 0 1 2 0 1 0 2 0 0 2 1 2 1 0 0 0 0 0 0 0 0 0 2 0 0 0 0 0 0 0 0 1 1 1 0 1 1 1 0 1 0 0 0 1 1 0 0 2 1 1 1 2 0 0 0 0 2 2 0 0 0 0 0 2 0 1 2 1 1 0 2 1 0 0 2 1 1 2 0 0 0 1 0 0 0 0 0 1 2 0 0 0 2 1 1 1 1 1 0 1 1 1 1 1 0 0 0 0 1 1 0 1 2 0 0 1 1 1 2 0 0 0 0 0 0 0 1 0 0 1 1 0 0 1 1 2 2 2 2 0 0 0 0 1 0 1 0 2 2 2 0 0 1 0 0 1 1 0 0 0 0 0 0 2 0 0 0 0 0 0 0 0 0 1 1 0 0 0 0 0 0 0 0 0 0 0 0 0 1 0 0 0 2 0 1 0 0 1 0 1 0 0 2 0 0 0 1 0 2 2 1 0 0 1 1 2 0 2 2 1 1 0 2 1 1 0 0 0 0 0 0 0 1 0 1 0 1 0 0 2 2 0 1 0 0 1 1 1 0 0 0 0 0 2 0 0 0 1 1 0 0 1 2 1 0 1 1 0 0 0 0 0 1 0 0 1 1 0 0 0 0 0 0 2 1 1 1 0 1 0 1 2 0 0 0 0 1 0 2 0 1 0 0 0 0 0 0 1 1 2 2 0 1 0 0 1 0 1 0 0 1 0 0 1 1 0 1 0 0 0 0 2 0 0 0 0 1 0 0 1 0 0 0 0 2 1 1 2 2 2 0 2 0 1 0 1 0 2 1 0 1 1 0 1 0 0 0 1 1 0 0 0 2 2 1 0 1 0 0 0 2 0 2 2 0 0 2 1 0 1 1 0 2 0 2 1 1 0 1 0 1 0 0 0 0 0 0 1 1 0 0 0 1 1 0 0 0 0 0 0 0 0 0 0 0 1 0 0 0 0 0 0
185 1 0 2 0 0 1 0 0 0 0 0 1 0 0 0 0 0 0 1 1 0 0 0 0 0 0 2 0 2 2 1 1 1 2 0 2 1 0 0 0 2 0 0 1 1 1 0 1 1 0 1 0 0 2 1 0 0 1 1 0 1 0 0 0 0 2 1 0 0 0 0 2 0 1 2 2 0 0 1 1 2 0 0 2 0 0 1 1 2 1 2 0 1 1 0 0 1 0 2 2 0 0 0 2 0 2 2 1 1 0 1 0 2 0 1 1 0 2 0 0 0 1 1 0 0 0 1 2 1 0 0 0 0 0 0 0 0 0 0 0 2 0 0 0 1 0 0 0 0 0 1 0 0 0 0 0 1 0 0 2 0 0 1 2 2 0 0 0 2 0 0 0 0 2 0 1 0 0 0 0 0 0 1 2 2 1 1 0 1 0 1 1 1 1 0 0 1 0 1 1 1 0 2 1 1 2 0 1 0 0 2 0 0 0 1 1 1 0 0 1 1 2 1 1 2 1 0 0 1 0 0 0 0 0 0 0 2 0 2 0 0 2 0 2 2 1 0 0 0 0 0 0 1 0 0 2 0 0 0 0 0 1 0 1 0 0 0 1 0 0 1 1 1 0 0 0 0 1 0 0 1 2 1 2 0 0 2 0 2 0 1 0 0 2 0 1 1 0 1 1 0 2 1 0 0 0 0 1 0 1 0 0 0 0 0 1 0 0 0 2 2 0 1 0 0 1 2 0 0 2 1 0 2 0 1 0 0 0 0 0 0 2 2 0 0 2 1 2 1 1 0 0 0 1 0 0 0 0 1 1 0 1 0 1 0 1 2 2 0 2 0 1 1 2 0 0 0 0 0 0 0 0 0 0 1 0 0 0 1 0 0 0 0 1 0 0 0 1 1 0 1 0 2 2 1 1 0 0 2 0 0 0 0 1 0 0 2 0 0 0 2 0 2 1 1 1 0 0 0 0 0 1 2 1 1 0 1 1 0 1 0 0 1 1 0 1 0 2 0 0 0 0 1 1 0 1 1 1 0 0 0 1 1 1 2 2 2 0 0 0 0 0 0 1 0 1 1 0 0 0 0 2 2 0 2 2 0 2 1 1 0 1 2 1 0 0 1 1 2 1 1 1 1 0 1 1 1 1 0 0 1 0 0 1 0 1 2 0 1 0 2 0 0 1 1 0 1 1 0 1 0 1 1 1 0 2 0 2 2 0 1 0 1 1 0 2 1 1 1 0 1 0 0 0 0 0 0 1 0 0 0 0 0 0 0 1 1 2 0 1 1 0 0 0 0 2 2 0 2 2 0 1 0 1 0 0 1 0 0 0 0 1 2 1 0 1 1 0 1 0 1 1 1 0 1 1 1 0 1 0 0 0 0 1 0 2 0 0 0 0 1 0 1 0 0 1 0 0 0 0 0 0 2 0 1 2 0 0 0 0 0 0 1 1 1 1 2 1 0 0 1 0 2 0 2 0 1 1 0 0 0 1 2 2 2 1 1 0 1 1 1 0 0 0 1 1 0 1 1 0 1 1 0 0 1 0 2 2 0 0 0 1 0 1 1 2 0 0 1 0 0 0 2 2 2 2 1 2 1 0 0 0 0 0 0 0 2 2 2 0 0 0 0 1 1 0 1 1 1 1 1 0 2 0 1 0 0 0 1 0 1 0 0 0 1 0 1 0 0 0 0 0 0 0 0 0 0 0 0 0 0 1 0 0 1 1 1 0 1 0 1 1 0 0 1 2 0 0 1 1 1 1 0 0 1 1 0 0 2 0 2 2 2 2 0 0 1 0 0 0 0 0 0 2 1 1 0 1 1 2 0 1 0 0 2 1 1 1 1 1 1 0 2 0 0 0 1 1 0 0 1 1 1 0 0 0 0 1 0 1 1 0 0 0 0 0 0 0 0 0 0 0 2 2 0 0 0 1 0 1 2 0 0 0 1 2 1 1 0 0 1 2 0 0 0 0 0 1 2 2 0 1 0 0 1 0 2 0 0 2 0 0 2 2 0 2 0 0 1 0 2 0 0 2 2 0 1 0 0 0 0 0 0 0 0 1 1 2 2 0 2 0 1 2 2 1 2 0 0 0 2 0 2 0 0 0 1 1 1 0 1 1 0 0 1 1 0 0 0 2 0 2 0 0 0 0 1 2 1 1 1 1 0 1 1 2 0 1 1 0 0 1 1 1 0 0 0 1 0 0 0 1 1 0 1 1 0 0 2 1 1 2 0 0 0 0 0 0 0 0 1
186 1 2 1 0 0 0 2 0 0 0 2 0 1 0 1 0 0 0 2 1 1 0 0 0 0 1 1 0 1 1 2 1 1 1 0 2 0 0 1 1 1 0 0 2 0 2 0 1 0 0 0 1 0 1 0 0 0 0 0 0 1 0 0 0 0 1 1 0 1 1 0 2 2 2 2 2 1 1 0 2 2 1 0 1 0 1 0 0 2 0 0 1 2 1 0 0 1 1 2 1 0 1 0 2 0 2 0 2 0 0 2 1 2 0 2 1 0 1 1 1 1 0 2 0 2 0 1 2 0 1 1 0 0 0 0 1 0 0 0 0 2 0 0 0 1 1 0 1 1 0 1 0 0 1 1 1 2 0 1 1 1 0 1 2 2 1 1 0 1 1 1 0 2 1 0 1 0 0 1 0 1 0 2 1 1 1 1 0 2 0 2 0 0 2 0 1 2 0 0 0 0 0 0 0 2 2 0 1 0 0 1 1 0 2 2 0 0 0 0 0 0 2 2 0 1 1 0 0 2 1 0 0 0 1 1 0 2 0 1 0 1 2 0 1 1 1 0 1 1 0 0 1 0 0 0 2 0 0 0 0 0 1 2 2 0 1 0 2 0 0 2 0 0 0 0 0 1 2 0 1 1 2 1 2 0 0 0 0 1 1 1 1 0 2 0 1 0 1 0 0 0 1 1 1 0 0 0 1 0 1 1 0 1 1 0 2 0 0 0 0 0 1 0 2 1 1 0 0 0 2 2 1 1 0 0 0 2 0 1 1 0 2 2 1 0 1 0 1 1 1 0 1 1 0 2 2 0 0 2 2 0 2 0 2 0 2 1 2 1 1 1 0 2 0 1 0 0 0 0 0 0 0 0 1 2 0 0 0 0 0 0 1 0 2 0 0 1 0 0 0 1 0 1 0 0 1 0 0 2 0 0 1 1 1 0 0 0 1 1 0 0 1 1 2 1 0 0 1 1 0 0 0 2 0 0 0 2 1 0 2 0 0 0 2 1 1 0 2 2 0 0 1 2 1 1 0 0 1 0 0 0 0 0 0 1 1 1 0 1 0 0 1 1 0 0 0 2 0 2 1 1 1 1 1 1 1 1 2 0 2 0 0 1 0 0 0 2 2 2 0 0 1 0 0 2 2 1 1 0 0 1 1 2 0 2 0 2 0 1 1 1 1 1 0 0 0 0 0 2 0 1 0 0 0 0 0 0 0 0 0 0 0 0 0 0 1 1 1 1 0 0 0 0 0 0 0 1 2 0 0 0 0 0 0 0 0 0 0 0 0 2 0 0 0 0 1 1 0 1 2 0 1 0 0 1 0 2 0 0 0 0 0 0 0 0 0 1 1 0 0 1 1 0 1 2 0 0 0 1 0 0 0 0 2 0 1 1 1 0 0 1 0 2 0 0 0 1 0 0 0 0 0 2 0 1 2 0 1 0 0 2 0 1 0 1 1 0 2 0 0 1 0 1 1 2 0 0 1 0 0 0 1 1 1 1 2 2 1 1 0 1 1 0 0 0 0 0 2 0 1 0 1 0 0 1 1 1 1 0 1 1 0 0 0 0 0 0 0 1 0 1 0 2 2 1 2 1 1 0 1 1 0 0 0 1 0 0 0 0 0 0 0 0 0 0 0 0 0 0 0 0 0 2 0 1 1 0 1 1 0 0 0 0 0 0 0 0 0 0 0 0 0 0 0 0 0 0 2 0 0 0 2 0 0 0 1 2 0 2 0 1 2 0 0 1 1 0 1 2 0 0 1 1 1 2 0 2 1 1 1 1 2 2 1 0 1 1 1 0 0 0 0 1 1 2 2 0 1 1 1 0 0 1 1 1 1 0 1 0 0 0 0 2 0 0 0 1 1 0 0 1 2 1 0 1 1 0 0 0 0 0 1 0 1 0 0 0 0 1 1 0 0 2 2 0 0 0 1 0 2 2 0 0 1 0 1 1 1 0 1 0 1 0 0 1 0 1 1 1 1 1 1 0 0 1 1 1 0 0 2 0 1 1 1 1 1 0 0 0 0 2 0 0 0 1 0 1 0 1 0 0 0 0 0 1 1 2 2 2 0 2 0 2 1 1 2 0 0 1 0 2 0 0 0 0 0 0 0 0 0 1 2 2 1 1 2 0 0 1 1 0 1 1 1 0 1 1 1 1 2 0 0 0 2 1 1 0 2 2 0 0 1 0 0 0 0 1 1 0 0 0 1 1 0 1 1 0 1 2 0 0 0 0 0 2 0 0 0 0 0 0
187 0 1 1 0 0 1 2 1 0 0 0 0 0 0 0 0 1 0 2 1 1 0 1 0 0 1 2 1 2 2 0 2 1 2 0 2 2 0 1 1 1 0 1 1 0 1 0 1 1 1 1 0 0 2 1 0 2 2 2 0 2 2 2 0 0 1 0 0 0 0 2 2 0 1 2 2 0 1 0 2 2 0 1 1 0 0 1 0 2 0 0 2 0 0 0 0 1 0 2 2 0 1 0 2 0 2 2 0 0 0 2 0 1 0 2 1 1 2 0 0 0 1 1 0 0 1 2 2 2 0 0 0 0 0 0 0 0 0 0 2 0 0 0 0 0 0 0 0 0 0 1 0 1 0 0 0 0 0 1 2 0 0 1 2 2 1 1 0 1 1 1 1 0 0 0 2 0 0 1 0 0 0 0 0 0 0 0 0 1 0 1 0 2 2 0 0 1 0 1 1 0 0 0 2 0 2 1 1 0 1 1 2 1 1 2 0 1 1 0 1 1 1 2 0 1 1 0 0 1 1 0 0 1 1 1 0 2 1 1 1 0 2 0 1 1 0 0 0 0 0 0 0 0 0 0 0 1 0 1 1 1 0 0 0 0 1 0 2 0 0 0 1 1 0 0 1 0 2 0 0 0 1 0 0 1 0 1 0 2 2 1 1 1 1 1 0 1 0 1 1 0 1 0 0 0 1 0 2 0 2 1 0 0 0 0 2 1 1 1 0 0 1 1 0 0 0 0 1 1 1 2 1 2 0 0 0 2 0 0 0 0 2 0 1 0 1 1 2 1 0 0 0 1 1 1 1 0 0 0 0 0 1 1 1 0 0 2 2 0 2 0 0 2 1 1 0 0 0 0 1 0 0 0 0 1 0 0 0 0 1 1 0 0 2 0 0 1 0 0 0 1 0 2 2 0 0 0 0 2 0 0 0 0 1 0 0 1 0 1 0 1 1 1 1 1 1 0 0 0 0 0 1 1 1 1 1 1 0 0 0 0 0 0 2 1 1 0 1 2 0 0 0 1 1 0 1 2 0 2 2 0 1 2 0 2 2 2 0 0 2 2 1 1 2 0 1 2 0 0 1 0 0 0 2 0 0 1 2 2 0 0 1 2 0 0 0 1 1 2 1 1 2 2 0 2 0 1 0 0 0 0 0 0 1 0 0 2 0 2 1 0 1 1 0 0 0 0 0 2 0 0 0 0 0 0 0 0 0 1 1 1 0 1 1 0 2 0 2 2 0 0 0 0 1 1 0 1 2 0 0 0 1 0 0 0 1 0 0 0 0 2 0 0 0 0 1 2 0 2 2 0 0 0 0 0 0 2 1 1 1 1 0 0 0 0 0 0 0 1 0 1 0 2 0 2 0 0 0 0 1 0 0 0 0 1 1 0 0 0 2 2 0 1 0 1 0 0 1 1 0 0 1 0 0 2 2 0 0 1 0 1 0 1 0 2 2 2 2 0 0 1 0 2 0 2 0 1 2 0 0 0 1 1 1 2 0 2 0 1 1 1 0 1 1 0 0 1 1 1 1 0 1 0 0 1 1 2 1 0 1 1 0 0 1 0 1 0 0 1 0 1 0 1 1 1 1 2 2 0 0 0 0 0 0 0 0 1 1 1 0 0 0 0 0 2 0 1 1 1 1 1 0 2 0 1 1 0 0 1 0 1 0 0 0 1 0 0 0 1 1 1 0 0 0 1 0 0 1 0 0 0 1 1 0 1 0 1 0 2 0 0 2 1 1 0 1 0 1 0 1 1 1 0 0 1 0 2 1 2 0 1 2 1 1 0 1 1 0 0 0 0 1 0 1 0 1 0 2 0 1 0 0 1 1 1 1 1 2 2 2 2 0 0 0 0 0 1 1 0 0 0 1 0 0 2 0 0 2 0 0 2 1 0 0 0 0 0 0 1 0 0 0 2 2 0 0 0 0 0 1 1 0 0 0 1 1 1 1 0 0 0 1 0 0 0 0 2 2 1 0 0 0 0 0 2 0 2 0 0 2 0 1 1 1 0 2 0 1 0 0 1 2 0 2 1 0 0 1 2 0 0 0 0 1 0 1 1 2 1 1 1 0 1 1 1 0 0 0 0 0 2 0 1 0 0 0 2 2 0 0 0 2 2 1 1 1 0 0 0 0 0 1 0 1 0 1 0 0 1 1 0 0 0 0 2 2 0 0 0 0 0 0 0 0 1 1 0 1 1 0 0 0 1 0 0 0 0 0 2 0 0 0 2 1 0 0 0 0 0 1 0
188 0 1 1 0 0 1 1 1 0 0 0 0 0 0 0 0 0 1 0 1 1 0 1 0 0 1 1 0 2 1 2 1 1 1 0 2 1 0 0 0 1 0 0 1 1 1 0 1 0 1 2 0 1 1 1 0 0 1 1 1 2 1 0 0 0 0 0 1 1 0 1 2 0 2 2 1 0 2 0 1 2 1 1 1 0 0 0 0 2 0 0 2 1 0 0 0 1 0 1 1 1 1 0 2 0 2 2 0 0 0 1 0 1 0 1 1 0 1 2 2 0 1 1 0 1 1 0 2 0 0 0 0 0 0 0 0 0 0 0 1 2 0 0 0 0 0 0 1 1 0 2 0 1 1 0 0 0 1 0 1 1 1 1 1 2 1 0 2 2 0 0 1 0 0 0 1 0 0 0 0 1 0 2 2 2 2 0 0 0 0 1 0 0 2 0 0 2 0 0 0 1 0 0 2 1 2 1 0 0 1 2 1 0 0 2 1 0 1 1 0 0 1 1 1 0 0 0 0 1 0 0 0 0 0 0 0 2 0 2 0 0 2 0 2 2 0 0 0 0 0 0 0 0 0 0 1 1 0 0 0 0 0 1 1 0 0 0 1 0 0 2 1 1 0 1 0 1 2 0 1 1 2 0 2 0 1 1 0 2 1 1 1 0 1 0 0 1 0 1 0 1 2 1 1 0 1 1 0 0 0 1 1 1 0 0 2 1 1 1 1 1 2 2 0 0 0 2 0 0 2 1 0 0 0 0 0 1 0 0 0 0 2 1 0 0 1 0 2 1 1 0 0 0 0 0 0 0 0 2 2 0 1 0 1 0 1 2 2 0 2 0 0 1 1 0 0 1 1 1 2 0 0 0 0 1 0 0 0 0 0 0 1 0 1 1 2 0 1 1 0 1 0 1 0 0 1 0 0 1 0 0 0 0 0 0 2 1 0 0 0 2 0 2 1 1 0 0 1 0 0 0 0 1 0 0 0 2 1 0 1 0 0 0 1 0 1 1 1 0 1 0 0 2 0 0 0 2 0 0 0 0 0 0 2 2 2 2 0 0 1 0 1 1 1 1 1 2 1 0 2 1 0 0 2 0 0 2 2 2 0 0 1 2 1 0 1 1 1 2 1 1 2 0 1 1 2 0 0 0 0 2 1 0 1 0 0 1 1 1 1 1 0 1 0 1 1 1 1 1 1 0 1 1 1 1 1 0 2 2 1 1 0 1 1 1 0 2 0 1 1 1 0 0 1 0 0 1 0 2 2 0 1 0 0 0 1 2 1 1 1 1 0 0 0 0 1 0 0 2 2 1 2 0 1 1 0 0 0 0 0 0 1 0 1 0 1 0 0 0 0 2 1 0 1 2 0 2 0 1 0 0 0 0 1 0 0 0 0 1 1 2 0 1 0 1 1 1 0 0 1 0 0 2 0 0 2 0 0 0 0 0 0 2 0 1 1 1 1 0 1 2 0 1 0 2 0 0 1 0 0 0 2 1 2 2 0 2 1 0 0 0 0 0 1 0 0 0 1 1 0 2 1 0 0 1 0 1 1 1 0 0 1 1 0 1 2 0 0 0 0 0 0 0 1 1 1 2 2 0 1 1 0 0 0 1 0 1 1 1 0 0 1 0 0 1 0 2 2 1 1 1 0 2 0 0 0 0 0 0 0 0 0 0 0 1 0 0 0 0 0 0 0 0 0 1 0 0 2 0 0 0 2 0 0 0 0 0 0 2 0 0 1 0 0 1 0 0 1 1 1 1 1 0 0 2 0 2 1 2 0 1 2 2 2 2 0 0 0 1 1 0 0 0 2 2 0 1 0 0 1 1 0 0 0 1 0 1 2 2 0 2 0 1 0 0 0 1 0 0 0 2 1 1 0 0 0 0 0 0 0 0 1 0 0 0 0 1 0 0 0 0 0 2 2 0 0 0 1 0 2 2 0 0 0 1 1 0 1 0 0 0 1 0 0 0 0 0 2 2 1 0 2 0 0 0 0 0 1 1 2 0 1 2 2 0 2 0 0 1 1 2 0 0 1 0 2 1 1 1 1 0 0 0 1 1 1 0 2 2 0 2 0 2 0 2 2 1 0 0 0 1 0 2 0 0 0 1 2 1 0 1 2 1 0 0 2 0 0 0 2 0 2 1 1 0 1 1 1 1 2 0 0 1 0 2 2 0 0 0 0 0 0 0 0 1 1 0 1 0 0 0 2 2 0 0 0 0 1 2 1 0 1 0 0 0 0 0 0 0 0 2
189 1 1 1 0 0 0 1 0 0 0 0 0 1 0 1 0 0 0 0 1 1 0 0 0 0 0 2 0 2 1 1 1 1 2 1 2 2 0 2 1 0 0 0 1 0 0 0 2 0 0 0 0 0 1 1 0 0 2 1 0 1 2 2 1 1 1 1 0 0 0 1 1 0 1 1 1 0 0 1 0 1 0 0 2 0 0 0 0 2 0 1 1 1 0 0 0 1 1 2 0 0 0 0 2 0 2 1 1 1 0 1 0 1 0 1 1 0 2 0 0 1 1 1 0 1 1 0 2 0 1 1 0 0 1 1 0 0 0 0 2 1 0 0 1 0 0 0 1 0 1 0 0 1 0 0 0 0 1 0 1 1 0 0 0 1 1 2 1 1 1 1 0 1 1 0 1 0 0 0 0 1 0 2 2 2 2 1 0 1 0 2 1 1 2 1 2 1 0 0 0 1 0 0 1 0 2 0 2 0 1 1 2 1 1 2 0 1 0 0 1 1 2 2 0 1 1 0 1 2 0 0 0 0 0 0 0 2 0 1 0 0 1 1 2 2 0 0 0 0 0 0 0 0 0 0 0 0 0 0 0 0 0 0 0 0 1 0 0 0 0 2 2 2 1 1 0 1 1 0 0 1 2 0 1 1 0 1 0 2 2 1 0 0 2 0 2 0 0 0 0 0 1 0 0 0 0 0 0 0 0 1 0 2 2 0 1 1 0 0 1 1 1 1 2 0 2 2 0 0 1 2 1 1 0 1 0 1 1 2 1 1 1 1 0 0 1 0 2 1 1 0 0 0 1 0 0 0 0 2 2 0 2 0 2 1 0 2 2 0 2 0 1 1 1 0 0 0 0 0 2 1 0 0 0 1 0 0 0 1 0 0 0 0 2 0 0 1 0 1 0 1 0 2 0 0 2 1 0 2 0 0 0 0 2 0 0 0 0 0 0 1 0 0 1 1 0 0 0 0 0 0 0 0 1 1 0 0 0 0 2 0 0 1 1 0 1 0 1 1 0 0 1 1 2 1 1 0 1 0 0 0 0 0 0 0 0 1 0 1 0 0 0 0 1 1 0 0 0 0 0 0 1 1 1 2 1 1 2 2 0 0 0 1 1 0 1 1 1 1 1 1 2 1 1 0 1 0 0 0 0 2 1 0 2 0 0 2 0 2 1 0 0 0 1 0 0 1 1 1 0 0 1 1 2 0 0 0 1 1 2 2 0 1 1 0 2 0 2 2 0 0 0 0 1 1 0 1 1 1 1 0 0 0 0 0 1 0 1 0 0 0 0 0 0 0 1 1 0 1 2 0 2 0 2 0 1 1 0 0 0 0 0 0 2 0 0 0 0 0 0 2 0 2 0 2 2 1 0 1 0 0 0 1 0 0 0 1 0 0 0 0 0 1 0 0 1 2 0 0 1 0 0 1 0 0 2 2 2 0 2 2 0 1 1 1 1 0 1 1 0 1 0 2 0 1 0 0 0 1 1 0 1 2 2 2 1 2 2 1 0 0 1 0 0 0 1 0 2 0 1 0 2 1 1 2 1 1 1 1 0 0 0 0 1 0 1 1 0 1 0 1 0 1 1 2 2 1 1 1 0 0 0 0 0 2 1 1 1 1 0 0 0 0 1 2 0 0 0 0 0 0 0 2 0 1 0 0 2 2 1 0 0 0 0 2 0 1 0 1 1 1 0 1 1 2 0 0 0 0 0 0 1 0 0 1 0 2 0 1 1 0 1 1 1 0 1 0 1 1 1 1 2 0 0 1 1 2 0 2 0 2 2 2 2 1 0 0 0 0 0 0 1 0 1 1 0 0 0 2 2 0 1 1 1 2 2 0 2 2 2 1 0 2 1 0 0 2 0 0 0 1 2 0 0 1 0 2 2 0 0 0 2 0 0 2 2 0 1 0 0 0 0 1 1 0 1 0 0 1 1 2 0 0 0 0 2 0 1 0 0 0 2 0 0 1 0 1 1 2 2 0 2 0 0 0 0 1 0 0 2 0 0 1 0 0 2 0 0 0 0 2 1 0 2 1 0 1 1 1 1 0 0 0 1 1 1 1 1 1 1 1 0 1 1 0 2 0 1 1 1 1 0 2 0 0 0 1 1 0 0 1 1 2 1 0 1 1 0 1 0 1 1 2 2 0 2 0 0 2 0 0 0 1 1 1 1 0 0 0 0 0 0 0 0 2 2 0 0 0 0 0 0 0 0 0 0 0 1 2 1 1 0 0 0 0 0 2 2 0 0 0
190 0 1 2 1 0 1 1 0 0 0 1 0 0 0 0 0 0 2 1 1 1 0 1 1 1 1 1 0 1 0 1 2 2 1 0 2 1 1 0 0 0 0 0 0 2 0 0 2 0 0 0 1 0 1 1 0 0 2 1 1 1 1 0 1 1 1 1 0 0 0 1 1 0 1 2 2 0 2 0 1 2 0 1 1 0 0 1 1 2 1 1 1 0 0 1 0 1 1 1 1 0 1 0 2 1 1 1 1 0 0 2 1 2 1 2 2 1 2 1 1 1 1 1 0 1 1 1 1 0 0 0 0 0 0 0 0 0 0 0 0 2 1 0 0 1 0 0 1 0 1 0 1 1 0 1 1 1 0 1 1 1 0 2 1 2 2 0 1 2 1 1 1 1 2 0 1 0 1 0 0 0 0 0 0 0 0 1 1 1 0 2 2 2 2 1 1 2 0 0 0 1 0 0 1 1 2 1 2 0 1 1 1 0 2 2 0 1 1 0 1 1 2 2 0 0 0 0 0 2 0 0 0 0 0 0 0 2 0 1 1 0 2 1 1 1 0 0 0 0 0 0 0 0 1 1 2 0 1 1 0 0 0 0 0 0 1 0 1 1 1 2 1 1 0 0 0 1 1 0 1 2 2 1 2 0 1 1 0 1 0 0 0 0 1 0 1 0 0 0 0 0 2 1 0 0 0 1 0 0 0 2 0 0 0 0 2 0 0 0 1 1 2 0 1 0 2 0 1 1 2 1 1 1 0 0 0 1 0 0 0 0 2 2 0 0 2 0 2 0 0 0 0 0 2 0 0 0 0 2 2 0 2 0 2 1 1 1 2 1 1 1 0 2 1 0 0 0 0 0 2 1 0 0 0 0 0 0 0 0 0 0 1 0 1 0 2 1 0 1 0 1 0 1 1 0 0 1 0 2 1 1 0 0 1 0 1 0 1 0 0 1 0 0 0 0 0 0 1 0 1 0 0 0 0 0 0 0 0 0 2 0 0 1 0 1 1 1 2 1 0 1 0 2 1 0 1 1 0 0 0 0 0 0 1 1 1 1 0 1 0 0 0 0 2 0 1 2 1 1 0 0 0 0 2 0 0 1 2 2 0 0 0 2 0 0 0 2 2 0 0 0 2 1 0 1 2 1 0 0 0 1 0 0 1 0 1 2 0 1 1 1 1 1 1 0 0 1 1 0 1 0 1 0 0 0 0 0 1 1 2 2 1 1 1 0 2 1 1 1 0 1 0 0 1 1 1 0 2 0 0 0 0 1 0 0 0 1 0 1 0 0 2 0 2 0 1 0 0 0 2 0 2 0 2 0 1 1 1 1 1 0 1 1 1 0 1 0 0 0 0 2 0 1 1 2 1 1 0 0 1 0 0 0 2 0 0 1 0 0 1 1 0 0 0 1 2 0 0 0 0 0 0 0 0 2 2 0 0 2 0 0 0 1 1 1 1 0 0 1 0 1 0 0 0 1 0 2 1 0 0 0 1 0 0 1 1 2 0 0 0 0 0 0 0 1 1 1 1 1 0 0 0 0 0 0 0 2 1 0 0 0 0 1 2 0 2 0 0 0 0 1 0 1 2 1 1 2 1 0 0 0 0 1 0 1 0 1 1 1 0 0 0 1 0 1 1 0 0 0 0 0 0 2 0 0 0 0 1 1 0 0 0 1 2 0 1 1 1 2 0 2 0 1 0 0 0 0 1 0 0 0 2 0 0 0 1 2 0 2 1 1 1 1 1 0 2 0 1 1 1 1 1 1 1 2 0 2 0 2 0 2 2 0 0 0 1 1 0 1 0 0 1 0 1 2 1 0 0 2 2 0 1 1 1 2 2 0 2 1 0 2 0 2 1 0 0 0 2 0 1 1 2 2 0 0 0 0 0 0 0 0 1 0 0 0 0 1 1 0 0 2 0 1 0 0 2 0 1 0 1 2 0 1 0 0 0 0 2 0 2 0 1 0 0 0 0 0 0 2 2 0 2 1 1 1 1 1 0 1 1 0 0 1 1 0 2 0 0 0 0 1 1 0 2 2 0 2 1 2 1 1 0 0 1 2 2 1 1 0 0 1 0 1 0 0 1 0 0 2 0 2 0 1 0 0 1 0 1 1 0 0 1 0 0 0 1 1 0 0 1 0 1 2 1 0 1 0 1 0 1 1 1 0 1 1 1 0 1 1 0 0 0 0 0 1 1 0 2 0 0 0 1 1 0 0 0 0 0 0 0 0 0 0 0 1 0 1 1 0 0 0
191 1 1 1 0 0 1 1 0 1 0 1 1 1 0 1 0 0 0 0 1 0 0 0 0 0 1 2 1 2 2 0 1 1 1 1 1 1 0 1 0 1 0 0 1 0 1 0 1 0 0 1 0 0 2 2 0 0 1 1 1 2 2 2 1 1 1 1 1 1 0 1 1 0 0 2 2 0 1 1 1 1 1 1 1 0 0 0 0 2 0 0 1 1 0 0 0 0 0 1 2 0 0 0 2 1 2 2 0 0 0 2 1 2 1 2 2 0 1 1 1 0 1 1 0 0 1 1 1 1 0 0 0 0 2 2 0 0 0 0 1 1 0 0 0 0 0 1 1 1 0 0 0 0 0 0 0 2 1 0 1 0 0 2 1 0 0 0 1 2 0 0 1 1 0 0 2 0 0 1 0 1 0 1 1 1 1 0 0 1 0 1 1 1 2 1 0 1 0 0 0 1 1 1 2 0 2 0 1 0 2 1 1 0 1 2 0 1 1 0 1 1 1 1 1 1 1 0 0 0 0 0 0 0 0 0 0 2 0 2 0 0 2 1 1 1 0 0 1 1 0 0 0 0 0 0 1 1 0 0 0 0 0 0 0 0 0 0 1 0 1 1 1 1 0 0 0 1 1 0 1 1 2 2 2 0 1 0 0 2 2 2 1 0 2 0 0 0 0 0 0 0 2 0 0 0 2 0 0 0 0 1 0 2 2 0 1 1 1 1 1 1 1 1 1 0 1 0 0 0 2 2 2 0 0 0 0 1 0 0 1 1 2 0 0 0 2 1 2 1 1 0 0 1 1 1 1 0 0 2 2 0 1 0 1 1 1 1 1 0 2 0 0 2 0 0 0 0 0 0 1 1 0 0 1 1 0 0 0 1 0 0 0 0 2 1 1 0 0 1 0 1 0 2 2 0 0 0 0 0 0 0 0 0 1 0 1 0 1 0 0 1 0 1 1 2 1 1 1 1 0 0 2 1 1 0 0 0 1 0 0 0 0 0 1 1 2 2 2 0 0 1 1 2 1 1 0 1 0 1 1 0 0 0 0 1 0 2 0 0 1 1 1 1 1 0 1 1 0 1 1 0 0 0 1 2 0 2 2 0 0 0 0 1 1 0 1 0 0 2 2 1 2 1 0 1 2 1 1 0 0 2 0 1 0 2 0 2 0 1 1 1 0 0 0 2 0 0 0 1 0 1 2 2 2 0 2 0 0 1 0 2 0 0 0 1 0 2 1 0 0 0 0 0 1 0 0 1 1 0 0 0 1 0 0 0 1 0 1 0 0 2 0 0 0 0 1 1 0 2 2 0 0 0 0 0 0 1 1 1 0 0 0 0 0 0 1 0 0 0 0 1 2 1 0 1 0 0 0 0 2 0 0 0 1 0 0 0 0 0 0 1 0 1 0 0 2 2 0 0 0 0 0 2 0 1 2 0 1 0 0 1 0 1 0 2 2 1 1 0 1 1 0 1 0 2 0 1 2 0 0 0 2 1 1 1 0 2 1 1 1 0 1 1 0 0 0 0 1 1 0 1 2 2 1 1 1 0 1 0 0 0 0 2 1 0 2 0 0 1 0 0 0 1 1 2 2 2 2 2 0 0 0 0 0 0 0 1 1 1 0 0 0 0 1 2 0 0 0 0 0 0 0 2 0 0 1 0 1 2 1 1 0 1 1 0 0 1 0 1 1 1 0 0 0 0 0 1 1 1 1 1 2 0 0 0 0 1 0 2 0 2 1 1 1 0 2 1 1 2 1 0 0 0 0 1 0 2 2 1 1 0 2 2 1 1 0 0 0 1 0 0 2 0 0 0 1 1 0 1 1 0 0 2 1 1 2 0 2 2 1 2 0 2 0 0 0 1 1 0 0 1 2 2 0 0 0 0 1 0 1 0 1 1 0 0 1 0 0 0 0 0 0 2 2 0 0 1 0 0 1 1 0 0 0 2 2 0 1 0 0 0 0 1 0 1 0 0 1 2 2 0 2 1 1 1 0 0 1 0 1 0 1 1 1 0 2 0 0 1 0 2 0 0 1 1 1 0 1 2 1 0 0 0 0 2 2 1 2 1 0 2 0 0 0 0 1 1 0 0 0 2 0 1 0 0 0 0 1 0 0 0 2 2 2 1 2 0 0 0 0 1 1 1 1 0 1 1 2 1 0 2 0 0 1 1 1 0 2 1 0 0 0 0 0 0 0 0 0 0 0 0 0 1 0 0 0 0 0 2 0 1 0 0 0 0 0 0 0 0 0 0
192 1 1 1 0 0 1 0 0 0 0 0 2 2 0 2 0 0 1 1 0 0 0 0 0 0 2 1 1 1 1 2 1 1 1 1 1 0 0 0 0 1 0 1 2 1 0 0 2 1 0 0 0 0 2 1 1 0 0 1 0 1 1 1 0 0 1 0 0 0 0 2 2 0 1 2 2 0 1 1 1 2 0 1 2 0 1 0 0 2 0 1 1 1 0 0 0 2 0 2 2 0 0 0 2 0 2 2 0 0 0 0 1 2 1 2 2 0 1 1 1 0 0 2 0 2 0 1 2 2 0 1 0 0 0 0 1 0 0 0 1 2 0 0 0 0 0 0 0 0 0 0 1 0 1 0 0 0 0 1 2 0 0 0 0 0 1 1 1 2 0 0 1 1 1 0 2 0 0 1 0 1 0 1 1 1 1 1 0 1 0 2 1 1 2 1 1 0 0 0 0 0 0 0 1 0 2 0 0 0 1 1 1 0 1 2 0 0 0 0 2 2 2 2 0 0 0 1 1 2 1 0 0 0 0 0 0 2 0 1 0 1 2 0 1 0 1 0 0 0 0 0 0 0 0 0 1 2 0 1 1 1 1 1 2 0 1 0 0 0 2 1 1 1 0 0 1 0 1 0 0 0 2 0 1 1 1 0 1 1 0 2 0 0 2 0 0 0 0 1 0 0 1 1 0 0 1 0 1 0 1 1 0 2 2 0 0 0 0 0 1 1 2 1 0 0 0 1 2 2 2 0 0 1 0 0 0 1 0 0 0 0 2 2 1 0 2 1 1 0 0 1 0 2 0 2 2 0 0 1 1 0 1 0 1 1 0 1 2 0 1 0 2 1 1 1 0 1 1 1 2 0 1 1 1 1 0 0 0 0 0 0 1 0 2 0 0 0 1 0 0 0 0 2 2 0 0 1 0 1 1 1 0 0 1 0 0 0 1 0 1 1 0 1 1 2 1 0 2 1 1 1 0 0 0 0 1 1 0 0 2 0 0 1 0 1 2 2 2 1 0 0 1 2 1 1 0 1 2 0 0 0 0 0 1 2 1 2 0 1 1 1 1 1 2 0 1 1 0 0 0 0 1 1 2 0 0 1 2 0 0 0 0 2 2 0 0 0 0 2 2 2 1 1 0 1 2 1 0 0 0 1 0 0 2 0 0 2 0 2 1 0 0 0 1 1 0 0 0 2 0 1 0 0 0 0 1 0 1 1 0 2 0 0 0 0 1 2 0 1 0 0 0 0 2 0 0 0 0 1 1 0 0 1 0 0 0 1 0 1 0 2 0 0 0 0 0 1 0 2 2 1 1 0 1 0 1 1 0 0 1 0 0 0 0 0 1 0 0 0 0 2 0 2 0 2 1 0 0 0 1 0 0 1 0 0 1 0 0 0 1 1 0 0 1 1 0 1 0 0 0 0 0 2 0 0 2 1 0 0 1 1 0 1 1 1 1 2 0 0 0 1 1 0 1 2 0 0 1 0 0 0 1 1 1 1 2 2 0 0 0 2 0 1 0 0 1 1 1 1 0 1 2 1 1 2 1 2 0 0 0 0 0 0 0 1 1 0 0 1 0 0 0 1 2 1 1 2 2 1 0 0 0 0 0 0 1 2 1 1 1 0 1 1 1 1 2 0 0 0 0 0 0 2 0 1 1 0 1 1 0 0 0 0 0 0 0 0 0 0 0 0 0 0 1 1 1 0 2 0 0 1 2 0 0 0 1 2 0 2 1 1 1 1 1 2 1 0 1 1 2 1 0 0 0 2 0 2 2 0 2 0 1 1 1 0 0 0 0 0 0 0 1 0 0 1 2 1 1 0 0 0 0 1 1 2 1 0 1 0 0 0 0 2 0 0 0 2 1 0 0 1 2 0 0 0 0 0 1 1 1 0 1 0 1 0 0 0 0 0 0 0 0 2 2 0 0 1 0 0 1 1 0 0 0 2 2 1 1 0 1 0 0 2 0 2 0 0 1 2 2 0 2 0 2 2 0 0 1 0 1 0 0 2 1 0 2 1 1 0 0 0 0 0 0 0 1 0 0 2 1 0 0 0 0 1 1 1 2 1 1 1 0 1 1 1 1 1 0 0 1 1 0 1 1 1 1 1 2 1 0 1 0 1 0 0 1 1 0 1 0 0 1 2 2 0 2 1 0 1 1 1 0 1 1 1 1 0 1 0 0 1 0 0 0 1 1 0 1 0 0 0 0 0 0 0 0 0 0 1 0 0 1 1 1 0 0 0 0 0 0 1
193 1 1 1 0 1 1 2 0 1 0 1 0 1 0 1 0 0 0 1 2 1 0 0 0 0 1 1 0 2 2 0 0 0 2 0 2 1 0 1 1 1 0 0 1 0 1 0 1 1 0 1 0 1 1 0 0 1 1 1 1 2 1 1 1 1 2 1 0 1 1 1 0 0 0 2 2 0 0 1 1 2 1 0 0 1 1 0 0 2 0 0 1 1 1 0 0 1 1 1 1 0 0 0 2 0 2 1 1 0 0 2 1 2 1 2 2 0 1 2 2 0 1 1 0 2 0 1 2 2 0 1 0 0 0 0 0 0 0 0 1 1 0 0 0 0 0 0 0 0 0 2 0 0 0 0 0 0 1 0 1 1 1 0 2 2 2 0 1 2 0 0 0 1 2 0 1 0 0 1 0 1 1 0 0 0 0 1 0 1 0 1 1 1 1 1 0 1 0 1 1 0 0 1 1 1 2 0 1 0 1 1 1 0 1 2 0 0 1 0 0 0 2 2 0 2 2 0 0 1 1 0 0 0 1 1 0 2 0 1 0 1 2 0 1 2 0 0 0 0 0 0 0 0 0 0 0 0 0 0 0 0 1 2 2 0 1 0 0 0 0 1 0 0 0 1 1 1 1 0 0 1 1 0 1 0 1 1 0 1 0 0 1 0 2 0 0 2 0 1 0 0 2 1 1 0 1 0 0 0 0 1 0 1 0 0 1 1 1 1 0 0 2 1 1 0 2 2 0 0 2 1 0 2 0 0 0 2 0 0 1 0 2 2 0 1 0 0 1 0 0 1 1 0 0 0 0 0 0 0 0 0 2 0 2 0 2 1 1 0 2 0 0 2 0 0 0 1 1 0 0 1 0 1 0 0 0 1 1 0 1 1 2 0 1 1 1 2 0 0 0 0 0 1 1 0 0 0 1 1 0 0 0 0 0 0 0 0 0 1 0 1 0 2 2 2 1 0 0 0 0 0 1 1 1 0 0 0 1 0 1 0 0 0 1 1 1 2 2 0 0 1 2 2 2 0 0 1 2 0 0 0 0 0 1 1 1 2 0 0 1 1 1 1 0 0 0 2 0 0 1 0 1 1 1 2 1 1 2 1 1 0 1 0 0 0 0 1 1 2 1 1 1 1 0 1 1 1 2 0 0 2 0 1 0 2 1 1 0 2 2 0 0 1 0 0 0 2 2 0 2 0 0 0 0 0 1 0 2 2 0 1 0 0 1 0 1 1 1 1 0 0 0 1 1 0 0 1 2 1 0 0 0 2 0 0 0 0 1 0 0 1 1 0 1 0 1 1 1 2 2 0 0 0 0 0 0 2 0 0 1 0 0 0 1 0 1 0 0 0 0 2 1 2 0 2 2 0 0 0 0 0 0 0 0 0 1 0 0 0 1 1 0 0 0 1 1 0 0 0 1 0 1 1 0 1 2 0 1 0 0 1 0 0 2 1 1 0 0 1 0 1 0 1 0 2 0 0 1 0 0 0 0 1 1 1 0 2 1 1 1 0 1 0 0 0 1 1 0 2 0 1 2 1 0 0 2 1 1 0 0 0 0 0 0 0 0 0 0 1 0 1 0 2 2 2 1 1 1 0 0 0 0 1 1 1 0 0 0 0 0 1 0 0 0 0 0 0 0 0 0 0 0 2 0 2 0 0 0 0 0 0 1 0 2 0 0 0 0 0 0 0 0 0 0 0 1 1 1 1 1 1 0 0 0 2 1 2 0 2 0 1 2 0 0 1 2 0 1 1 1 1 1 0 0 2 0 2 0 2 0 2 2 2 2 1 1 1 0 0 0 0 1 0 1 1 1 1 0 0 0 0 0 1 1 2 1 1 2 1 1 2 0 1 0 0 0 0 2 0 0 0 2 1 0 1 0 0 0 0 0 0 1 0 0 1 1 1 0 0 0 0 0 2 2 0 0 0 0 0 1 1 0 0 0 0 1 1 2 0 0 0 1 1 0 0 0 0 2 2 2 0 2 1 1 1 0 1 0 0 2 0 1 1 2 0 2 0 0 0 0 1 0 1 2 2 0 1 0 0 0 0 0 0 1 0 0 1 1 1 0 1 0 1 1 0 1 0 1 1 2 0 0 1 1 1 1 1 1 0 0 1 2 2 2 0 0 2 1 0 0 0 2 1 1 0 0 1 1 2 1 0 0 0 1 1 2 2 2 0 0 0 1 1 0 1 1 0 2 0 0 0 0 0 0 0 0 0 0 2 0 0 0 0 0 1 0 1 1 0 0 0
194 0 2 1 0 0 0 1 0 1 0 1 1 1 0 0 1 0 0 1 0 0 0 0 0 0 0 1 0 2 2 0 2 2 1 1 1 1 0 1 1 1 0 0 2 0 1 0 2 1 0 0 1 0 1 0 0 0 1 2 0 2 0 0 0 0 0 1 0 0 0 0 2 0 1 1 1 0 1 0 1 2 0 1 2 1 1 0 0 1 0 0 1 1 0 0 0 0 0 2 1 0 0 0 2 1 2 2 1 0 0 2 0 1 0 1 1 1 1 0 0 1 2 0 0 0 2 1 2 1 0 0 0 0 0 0 1 0 0 0 0 2 0 0 0 0 0 0 1 0 1 0 0 0 0 0 0 0 1 0 1 1 0 1 1 2 0 0 0 1 1 1 0 2 2 0 2 1 1 0 0 1 0 0 0 0 0 1 0 0 0 1 1 0 2 0 1 1 0 0 0 0 0 0 1 1 2 1 2 0 2 0 0 0 1 2 1 1 0 0 1 1 1 1 1 1 1 0 0 1 0 1 0 0 0 0 0 2 0 0 1 1 1 0 1 1 0 0 0 0 0 0 0 1 0 0 2 0 1 1 0 0 0 0 1 0 1 0 0 0 1 2 0 1 0 0 0 1 1 0 0 0 2 0 0 0 1 1 0 1 1 0 0 1 1 1 0 1 0 1 1 0 1 0 0 0 0 1 1 0 1 1 0 1 1 0 2 0 1 1 0 0 1 1 1 0 1 1 1 1 2 2 1 2 0 0 0 1 0 0 0 0 2 1 0 0 0 0 1 0 0 1 0 1 1 1 1 0 0 1 1 0 2 0 2 2 0 1 1 0 2 0 2 2 0 1 0 0 0 0 2 1 0 0 0 0 0 0 0 0 1 1 0 0 2 1 1 1 1 2 0 2 0 1 0 0 1 1 0 2 0 0 1 1 1 0 0 0 0 1 0 0 0 1 2 2 2 0 0 1 0 1 0 1 1 1 0 0 0 0 1 0 0 0 0 2 2 1 1 2 0 0 0 2 0 0 0 2 0 0 0 0 0 0 0 0 0 2 0 0 0 0 0 0 1 0 1 2 0 0 0 0 1 1 1 1 1 2 2 1 0 0 1 1 1 0 0 2 2 2 0 0 1 1 0 1 1 2 1 0 0 2 0 0 0 1 0 2 0 2 1 0 1 1 0 0 0 2 2 0 2 0 1 1 1 2 0 0 0 0 1 1 0 0 0 0 1 0 2 2 0 0 0 0 0 1 0 0 0 2 2 0 1 0 0 0 1 1 1 1 0 1 0 0 0 0 0 1 0 2 2 1 1 0 1 0 1 0 0 0 0 0 0 0 0 0 0 1 0 0 0 2 0 2 0 2 1 2 0 1 1 0 0 2 0 0 0 0 0 0 0 1 0 0 0 0 2 1 0 0 0 0 0 1 0 1 2 1 1 0 1 1 0 1 1 1 1 2 0 0 0 2 0 1 0 2 0 0 1 1 1 1 1 1 1 2 1 2 0 2 2 0 1 0 0 0 1 0 1 2 0 1 1 0 0 1 0 2 1 0 0 0 0 0 0 1 1 0 0 1 1 0 0 1 0 2 1 1 1 0 0 0 0 0 0 1 0 1 1 1 0 0 0 0 0 1 0 0 0 0 0 0 0 2 0 1 0 0 0 1 0 0 0 0 0 0 0 1 0 1 1 0 0 0 0 0 0 1 2 0 0 0 1 1 0 1 1 1 0 2 1 0 2 0 0 0 1 0 1 2 0 0 0 0 0 1 0 1 0 2 0 2 1 1 1 0 0 1 0 0 1 0 1 0 1 0 1 0 0 0 2 2 1 0 0 2 1 1 1 1 1 1 0 2 1 0 0 1 0 1 0 2 0 1 0 0 0 1 2 1 1 1 1 0 0 1 1 0 0 2 0 0 1 1 1 0 0 0 0 1 0 2 0 0 0 0 1 0 1 0 0 0 0 0 0 2 0 2 2 2 2 0 2 0 0 0 0 1 0 0 2 0 1 2 2 0 2 0 0 1 0 2 0 0 0 1 1 1 1 1 1 0 0 0 0 2 2 1 1 1 1 1 0 1 0 1 0 2 0 0 1 1 0 2 0 0 0 1 1 0 0 0 2 1 0 0 2 0 0 0 1 0 2 0 1 0 1 0 0 0 2 0 0 0 2 0 0 0 2 0 0 0 0 0 1 1 2 0 1 0 0 0 0 0 0 0 0 0 0 1 0 1 1 0 0 0 0 0 0 0 0 0
195 1 1 2 1 0 1 1 1 1 0 0 1 0 0 0 0 0 1 1 1 0 0 1 1 1 1 1 1 0 0 2 1 0 1 1 1 2 0 1 1 1 0 0 2 0 0 0 1 1 1 1 0 0 2 1 0 0 1 1 1 1 1 1 1 0 2 1 0 0 0 0 2 1 1 2 2 0 1 0 2 2 0 1 1 0 0 1 1 2 0 1 1 1 2 0 0 2 1 1 0 0 0 0 2 1 1 2 0 0 1 2 1 1 1 2 1 0 1 1 1 0 2 0 0 0 2 1 2 1 0 0 0 0 0 0 1 0 0 0 0 2 0 0 0 1 0 0 0 0 0 0 0 1 0 1 0 0 0 1 1 1 0 1 0 2 1 0 1 2 0 1 0 2 1 0 2 1 1 0 0 2 1 0 1 0 1 2 1 0 1 2 0 0 2 0 2 2 0 0 0 1 0 1 2 0 2 1 2 0 1 2 1 0 0 2 0 0 1 1 0 0 2 2 0 0 0 0 0 0 0 0 0 0 0 0 0 2 0 1 0 1 2 0 2 2 0 0 0 0 0 0 0 2 0 0 1 0 1 1 0 0 0 1 1 0 1 0 2 1 0 2 1 1 0 0 0 0 1 0 0 1 2 1 1 1 0 1 0 2 0 0 1 1 1 1 0 0 0 1 0 0 1 1 0 0 1 0 1 1 1 1 0 0 0 0 2 1 0 0 2 1 1 0 1 0 1 1 0 0 1 1 0 2 0 2 0 2 0 1 1 0 2 1 1 0 0 0 1 0 0 1 0 0 2 0 1 0 0 1 1 0 0 1 0 0 2 1 1 0 2 0 0 2 0 0 0 1 1 0 2 1 1 1 0 0 0 0 0 1 0 0 1 0 1 1 2 0 0 0 0 0 0 2 2 1 0 0 0 2 0 0 0 0 2 0 0 0 0 0 1 2 1 1 0 1 1 2 2 1 0 1 0 0 1 1 1 1 0 0 1 0 0 0 2 2 0 0 1 1 0 1 1 2 1 1 0 1 0 1 0 0 1 1 0 1 1 2 0 0 1 1 0 0 2 0 2 2 0 1 1 1 1 1 2 1 0 0 1 0 1 1 1 2 0 0 0 1 1 2 1 1 0 0 0 2 0 1 1 0 1 2 0 1 0 1 0 2 0 1 1 1 0 1 1 0 0 0 0 2 0 0 1 1 1 0 2 0 2 2 2 2 0 0 0 0 1 1 1 1 0 0 1 0 2 2 2 0 1 1 1 0 0 2 0 0 0 2 1 1 1 0 1 0 1 0 1 1 0 1 2 0 0 0 0 0 0 1 1 1 1 0 1 0 1 0 0 0 0 0 0 2 2 2 0 2 0 1 0 1 2 0 0 1 0 1 0 1 0 0 0 0 0 1 0 1 1 1 0 0 0 0 1 1 0 0 2 0 1 0 1 2 0 1 1 0 0 1 2 0 1 1 0 1 0 1 0 0 2 0 0 0 1 2 2 2 0 2 1 1 0 1 0 0 1 0 1 0 2 0 0 0 2 0 0 1 1 1 1 1 0 0 1 0 0 0 1 1 0 1 1 0 0 1 1 2 1 0 1 1 1 1 0 0 0 0 0 0 0 0 0 0 0 1 0 1 1 1 1 1 1 1 1 2 0 1 0 0 1 1 1 0 1 0 1 0 0 0 0 0 0 0 0 0 0 0 2 0 1 0 0 0 2 0 0 0 1 2 0 2 1 0 2 1 1 0 1 0 2 1 2 1 1 1 0 0 1 1 0 2 0 2 2 1 0 0 0 1 0 0 0 0 2 0 1 1 1 0 2 0 1 0 0 1 1 1 0 0 2 2 2 1 0 2 0 0 0 2 1 0 0 1 2 0 0 1 0 0 1 1 0 0 0 0 0 0 0 0 0 0 0 0 0 2 2 0 0 1 0 0 2 2 0 0 0 0 0 0 2 0 0 0 1 0 0 1 0 0 0 0 0 0 2 0 0 0 2 1 0 0 2 0 1 2 2 0 2 0 1 1 0 2 0 0 1 1 1 1 2 2 1 0 0 0 1 1 1 2 1 1 0 2 0 1 2 2 0 0 0 0 1 1 0 1 0 0 0 1 1 0 0 2 0 1 0 0 1 1 1 0 2 0 2 1 0 1 2 1 1 1 0 1 0 0 1 1 1 1 2 0 0 0 0 0 0 1 1 0 2 0 0 0 1 1 0 0 0 0 0 2 0 0 1 0 0 0 0 1 1 0 0 0
196 1 0 2 1 0 2 0 0 2 0 0 0 0 0 0 0 0 1 1 0 0 0 1 0 0 2 1 0 2 0 0 1 0 1 0 1 1 0 0 0 1 0 1 2 1 0 1 1 0 0 1 0 1 1 1 0 0 1 2 0 0 2 2 1 0 2 1 0 0 0 1 1 1 1 2 2 0 1 1 1 1 0 1 2 0 0 0 0 2 0 1 2 0 0 0 0 1 1 2 1 0 1 0 2 0 2 1 1 0 0 2 0 1 1 1 1 0 2 1 1 0 2 1 0 1 1 0 1 0 0 0 0 0 0 0 1 0 0 0 0 2 1 0 0 0 1 0 1 1 0 0 1 0 2 0 0 1 0 0 0 0 0 2 0 2 0 0 1 1 0 1 1 2 1 0 2 0 0 0 0 1 1 0 2 1 1 0 0 1 0 1 0 0 1 0 1 2 0 0 0 1 1 1 2 0 2 0 1 0 1 0 1 0 2 2 0 0 1 0 1 1 2 1 2 1 0 0 0 1 0 0 1 1 1 0 1 2 0 0 0 1 2 0 2 2 1 0 0 0 0 0 0 0 0 0 0 0 0 0 0 0 0 1 1 0 0 1 1 0 0 1 1 1 1 0 0 1 1 0 1 0 2 1 2 0 0 2 1 2 0 1 0 1 1 1 0 0 0 0 1 0 2 1 0 0 2 0 0 0 0 1 0 2 2 0 2 0 0 0 1 1 2 1 0 0 0 2 0 0 2 1 0 0 0 0 0 1 0 0 0 0 2 0 2 0 0 1 2 0 1 0 1 0 1 0 0 0 0 1 1 0 0 1 0 2 0 0 2 2 0 2 1 2 0 0 0 0 0 0 2 1 0 0 0 1 0 0 0 1 0 0 1 0 2 0 1 1 1 1 0 1 0 2 2 0 0 0 0 1 0 0 0 0 1 0 1 0 0 1 0 1 1 1 0 2 0 0 2 1 1 0 0 1 0 0 1 0 1 0 1 0 0 1 1 0 1 2 2 0 0 0 1 2 1 1 0 1 1 1 1 0 0 0 1 1 1 2 0 1 0 0 1 1 1 0 0 2 0 1 2 1 1 1 1 2 0 2 2 1 0 0 0 2 1 0 1 2 2 2 1 0 2 1 0 1 2 1 1 0 0 1 0 0 2 0 0 1 0 2 1 0 1 0 0 0 0 1 1 2 0 1 1 1 1 0 1 0 1 2 1 2 0 0 0 0 2 1 1 2 1 1 0 0 1 0 0 0 0 0 0 2 1 1 1 1 0 2 2 0 2 0 2 0 1 0 2 1 1 2 2 0 2 0 2 0 1 0 0 0 1 1 0 0 0 0 0 0 0 0 0 1 0 2 0 2 1 1 0 0 0 0 0 0 2 0 1 1 1 0 1 0 0 0 0 0 2 1 0 0 1 0 1 0 0 1 2 1 1 0 1 1 0 1 1 1 1 1 1 0 1 1 1 1 1 2 0 0 1 0 0 0 2 1 1 2 0 2 1 1 1 0 0 0 0 0 0 0 2 0 0 1 1 0 0 1 1 1 2 0 0 0 2 0 0 1 1 0 0 1 0 1 0 1 1 2 2 1 1 1 0 0 0 0 0 0 0 1 1 1 0 0 1 1 0 1 1 2 1 1 0 0 0 2 0 0 1 0 1 2 1 1 1 0 1 1 1 0 0 0 0 0 0 1 1 2 0 0 2 0 0 0 1 0 0 0 1 1 0 1 1 0 1 1 1 1 1 0 1 2 0 0 2 0 0 0 2 1 0 2 0 2 2 2 2 2 0 0 0 0 0 0 1 0 1 0 1 0 1 1 1 0 1 0 0 2 1 0 1 1 1 1 0 2 0 0 0 0 1 0 0 1 1 1 0 1 0 1 2 1 1 1 1 0 1 0 0 0 1 0 0 0 0 1 0 0 2 0 0 1 0 2 0 0 0 0 2 0 2 0 0 0 1 1 0 1 0 0 1 2 2 0 1 0 0 1 0 0 1 0 1 0 1 1 1 0 1 0 0 0 0 2 0 0 1 1 1 0 0 2 0 0 0 0 2 0 1 1 2 2 0 2 0 2 2 2 1 1 1 0 1 1 1 2 1 0 1 0 1 1 0 0 2 2 1 0 2 0 0 1 1 0 1 2 2 0 1 1 0 0 2 0 0 0 0 1 1 0 0 0 0 0 0 0 0 0 1 0 0 0 0 0 0 0 0 0 0 0 0 1 0 0 0 0 0 0 0 0 0 0 0 0
197 0 0 2 0 2 2 1 0 0 0 0 0 1 0 1 0 0 0 2 0 0 0 0 0 0 1 2 0 2 1 1 1 1 1 0 1 0 0 0 0 1 0 1 2 1 0 0 2 0 0 0 0 0 2 1 1 0 1 0 1 1 0 0 0 0 2 0 0 0 0 0 1 0 1 2 2 0 1 0 2 2 0 2 2 0 0 0 0 2 0 0 0 1 0 0 0 0 0 1 2 0 0 1 2 0 2 2 0 0 0 2 1 1 1 1 1 1 1 1 1 0 0 2 0 2 0 0 1 0 0 0 0 0 0 0 0 0 1 0 2 1 1 0 0 0 1 0 0 0 0 1 0 1 1 1 0 1 0 1 1 0 1 0 1 2 1 1 1 2 0 1 1 2 2 0 1 0 0 1 0 1 0 1 2 2 1 2 2 0 2 2 0 0 1 0 1 2 0 0 0 0 0 0 1 1 1 0 0 0 1 1 1 0 1 2 0 0 1 1 0 1 1 1 1 1 1 0 0 0 0 0 0 1 1 0 1 2 0 2 0 0 2 1 1 1 0 0 0 0 0 0 0 0 0 0 0 1 0 0 0 0 0 0 0 1 0 1 1 0 0 2 2 2 1 1 0 0 2 0 0 0 1 0 1 0 0 0 0 1 1 0 2 0 2 0 0 0 0 0 0 0 2 1 1 0 1 0 0 0 0 1 0 1 1 0 2 0 2 2 0 0 2 0 1 0 1 1 1 1 1 1 0 1 0 0 0 2 1 0 2 1 0 2 1 0 1 0 2 1 1 0 0 1 1 0 0 0 0 0 0 0 1 0 1 0 2 0 2 2 0 2 1 2 1 1 0 2 2 1 1 1 0 0 1 1 0 0 0 2 1 1 0 0 2 0 0 2 0 0 0 0 0 2 2 0 0 1 0 2 0 0 0 0 0 1 0 1 0 0 0 1 1 1 1 2 1 0 1 0 1 0 0 0 0 0 0 0 0 0 1 0 0 0 1 2 1 2 2 0 0 1 1 2 0 0 0 2 0 2 1 0 0 1 0 1 1 2 0 0 1 1 2 2 1 0 1 2 0 0 1 0 0 0 2 1 0 1 2 1 1 0 1 2 1 0 1 0 0 2 2 1 1 1 0 1 2 2 1 0 0 2 0 1 0 1 1 2 0 0 0 2 0 1 0 0 0 1 1 1 1 0 2 1 2 0 1 0 1 1 0 1 0 1 1 1 1 1 1 1 0 0 0 1 1 2 1 0 0 1 1 0 0 0 0 0 0 2 2 0 2 1 0 0 0 0 1 0 0 0 2 0 1 0 1 1 0 1 0 0 0 0 0 0 0 0 0 0 0 0 0 2 2 1 0 2 0 1 1 1 0 0 0 0 1 0 0 0 0 0 1 1 0 0 0 1 1 1 0 0 1 0 0 2 0 1 2 1 1 0 0 1 0 1 1 1 1 1 2 0 0 2 1 0 0 0 0 0 2 0 0 0 2 1 1 2 2 1 0 0 0 1 0 0 0 1 1 0 1 1 0 1 2 1 1 1 0 1 1 1 0 0 0 0 1 0 1 0 0 1 0 0 0 1 1 2 1 2 2 0 0 0 0 1 0 0 0 0 0 0 0 0 0 0 0 1 0 2 2 2 2 2 0 2 0 1 1 0 1 1 1 0 0 1 1 0 0 0 0 0 0 0 0 0 0 0 0 0 2 0 0 0 2 0 0 0 1 1 0 1 1 1 2 0 0 0 1 0 1 1 1 1 1 0 0 1 1 1 0 2 0 2 2 1 0 0 0 2 0 0 0 0 1 0 1 1 1 0 0 2 2 0 0 1 1 1 0 1 2 2 2 2 0 1 0 0 0 0 2 0 1 1 1 1 1 0 0 0 2 0 0 1 1 0 1 0 0 0 0 0 0 0 1 1 1 0 1 0 0 0 2 2 1 0 0 0 0 0 1 0 1 0 1 0 0 0 0 1 1 1 0 1 2 0 0 0 1 2 0 0 2 0 0 1 2 0 2 0 1 0 0 1 1 0 2 2 1 0 2 2 1 0 0 0 1 2 2 1 1 0 1 0 0 1 1 1 1 0 1 0 2 1 0 1 0 0 0 1 2 1 0 0 2 2 1 0 0 1 0 1 1 0 2 1 1 0 1 0 0 1 1 0 1 0 1 1 2 0 0 0 0 0 1 1 0 2 2 0 0 0 0 0 0 1 1 1 0 0 1 2 1 2 0 1 1 0 1 0 0 0 0 2
198 0 0 2 0 0 2 1 0 0 0 0 1 2 0 2 0 0 0 1 0 0 1 0 0 0 2 2 0 2 2 1 2 1 1 1 1 1 0 1 1 1 0 1 2 1 0 0 2 1 0 0 1 1 1 1 0 0 0 1 0 1 2 2 0 0 2 1 0 0 0 0 0 0 0 2 2 0 1 0 1 2 0 2 2 0 0 0 0 2 0 0 1 1 0 0 0 0 0 1 1 2 0 0 2 2 2 1 1 0 0 1 1 2 1 2 2 1 2 0 0 0 1 1 0 1 1 1 2 1 0 0 0 0 0 0 0 0 0 0 2 0 0 0 0 1 0 0 1 1 0 1 0 0 0 1 0 0 0 1 1 1 1 1 0 1 1 2 1 1 1 1 2 2 2 0 2 1 0 0 0 0 1 0 1 0 0 1 0 0 0 1 1 1 2 1 2 0 0 1 1 0 0 0 1 0 2 1 1 0 2 0 1 0 1 2 1 0 1 1 0 0 1 1 1 0 0 0 0 0 0 1 1 1 0 0 0 2 0 1 0 0 2 0 1 1 0 0 0 0 0 0 1 0 0 0 0 0 0 0 0 0 0 1 1 0 0 1 2 0 0 1 1 1 0 0 0 1 1 0 1 1 2 1 1 0 1 1 0 2 1 1 1 0 2 0 0 0 0 0 0 0 2 1 1 1 0 0 0 0 0 1 0 2 2 0 1 1 0 0 2 2 1 0 0 0 1 1 1 0 0 2 2 2 0 0 0 0 0 0 1 1 2 1 0 0 1 1 1 0 0 2 0 0 1 0 1 0 0 0 1 1 2 0 2 2 0 0 1 0 2 0 0 2 1 1 0 2 2 0 1 1 0 1 0 1 0 1 1 0 1 1 0 0 2 0 0 1 1 1 0 1 0 1 0 0 1 0 0 1 0 0 0 0 2 0 0 1 1 0 0 1 0 1 1 1 1 1 1 1 0 0 0 1 0 0 1 0 0 0 1 0 0 0 1 1 1 2 2 0 0 0 2 2 2 2 0 1 0 1 1 0 0 0 0 0 0 1 0 1 0 0 1 1 1 1 1 2 0 0 2 1 2 2 1 1 1 2 2 1 0 0 1 1 1 0 1 0 0 2 2 1 1 0 1 1 2 0 2 0 2 0 0 0 1 1 0 2 0 1 0 1 0 0 0 1 1 1 1 1 1 1 1 1 1 0 1 0 1 1 2 2 0 0 0 1 0 2 0 0 0 0 0 0 1 1 2 1 0 2 2 0 1 0 0 0 0 1 0 1 0 1 0 0 0 0 1 0 0 0 2 0 1 0 1 0 1 1 0 0 1 1 1 0 0 0 0 0 0 0 0 2 0 2 0 2 2 1 0 1 0 0 0 0 2 0 0 2 0 1 0 1 0 0 0 0 1 1 0 0 0 1 0 1 0 1 2 0 1 0 1 2 0 0 1 1 1 1 0 0 1 1 0 0 0 1 0 0 1 0 0 0 0 0 0 1 1 2 0 0 0 1 0 0 1 0 1 0 1 1 1 1 2 0 0 2 1 1 2 0 0 0 0 0 1 0 1 0 0 1 0 1 0 1 1 2 2 2 2 1 0 0 0 0 0 1 0 1 1 1 0 0 1 0 0 1 0 0 0 0 0 0 0 2 0 0 1 0 0 1 0 1 0 0 0 1 0 1 0 1 1 1 0 0 0 1 1 0 1 0 0 0 2 0 0 0 1 1 0 2 0 0 2 0 0 1 2 0 0 0 2 2 1 0 0 2 0 1 0 2 0 2 2 2 2 1 0 0 0 0 0 2 1 0 1 1 2 1 0 1 1 0 0 0 0 0 1 1 1 1 1 1 0 2 0 0 0 1 1 0 0 1 2 1 0 1 1 0 2 1 1 1 0 0 0 0 0 0 0 0 0 0 0 2 1 1 1 0 0 1 0 1 0 0 0 1 1 0 1 0 1 1 0 0 0 0 0 2 2 2 2 0 1 1 1 1 0 0 1 0 1 0 1 1 2 0 2 0 1 0 0 1 0 0 1 1 1 1 0 1 0 0 0 0 2 0 0 2 2 2 0 2 1 1 2 1 0 0 1 1 0 2 1 2 1 0 1 1 1 0 0 0 0 0 0 1 1 0 0 0 1 0 2 0 0 0 0 1 2 1 1 1 0 0 2 0 0 0 2 0 1 0 0 0 1 0 0 0 0 0 0 0 1 1 0 2 1 0 0 0 0 0 0 1 0 1 0 0 0 0 0 0
199 1 2 1 1 0 1 2 0 0 0 1 0 0 0 1 0 0 2 2 1 0 0 0 0 0 1 1 0 2 1 0 1 1 1 1 1 1 1 0 0 1 1 0 2 1 0 0 0 2 1 1 1 1 1 1 0 1 1 1 1 1 0 0 0 0 2 1 0 1 1 1 0 0 0 2 1 0 1 1 1 2 0 1 1 0 0 0 0 2 0 0 0 1 1 0 0 1 1 2 0 0 0 0 2 1 2 2 1 1 0 0 1 2 1 2 2 0 1 2 2 0 2 0 0 0 1 0 0 0 0 0 0 0 0 0 0 0 0 0 0 2 0 0 0 0 1 0 0 0 0 1 0 1 0 0 0 0 0 1 1 1 2 0 0 2 0 1 0 1 1 1 2 1 2 0 0 1 0 1 0 1 0 0 1 1 0 1 0 1 0 2 0 0 2 0 0 2 0 1 1 1 0 1 2 1 1 0 2 0 2 0 1 0 1 2 0 0 2 2 0 0 2 2 0 1 1 0 0 0 0 0 0 0 0 0 0 2 0 2 0 0 2 2 2 2 0 0 0 1 1 1 0 0 1 1 2 0 2 2 0 0 0 0 0 0 0 0 2 1 0 2 0 0 0 0 0 1 2 0 2 0 2 0 1 1 0 1 0 2 0 0 1 0 2 0 0 2 2 0 1 0 2 2 1 0 1 0 1 0 1 1 0 2 2 0 1 0 1 1 2 0 1 0 0 0 0 0 1 1 2 2 1 2 0 0 0 1 0 1 2 1 2 2 0 0 2 0 2 2 1 0 2 0 0 1 1 0 0 0 0 0 1 0 1 0 1 1 2 1 1 1 1 2 0 0 0 1 1 0 0 0 0 0 0 2 0 0 0 1 0 0 0 0 2 0 1 0 1 1 0 1 0 2 2 1 0 2 0 1 0 0 1 0 1 1 0 0 0 1 0 1 0 2 1 2 1 0 1 1 1 0 1 1 1 0 0 1 1 0 2 0 0 0 1 0 1 0 0 0 0 1 1 1 2 1 1 1 0 1 1 0 0 0 1 1 1 2 0 0 1 1 1 1 2 0 1 2 0 0 0 0 1 1 2 2 0 0 2 1 1 0 1 2 2 0 1 0 0 2 2 2 1 0 0 2 1 0 1 0 1 1 1 1 0 2 1 1 0 2 2 0 0 0 2 1 1 0 0 2 0 1 0 0 0 0 1 0 2 2 1 0 0 0 0 1 1 2 0 0 0 0 0 0 2 1 1 2 0 0 0 0 0 0 0 0 1 1 2 0 1 1 0 0 0 0 1 1 0 2 2 0 2 0 1 1 0 0 0 0 0 0 1 0 0 0 1 1 0 0 0 2 0 0 2 2 0 1 0 0 0 0 0 0 0 1 0 0 0 0 0 0 0 0 0 0 2 0 0 0 0 0 0 2 0 1 2 1 0 1 0 1 0 2 0 0 0 0 1 0 1 1 0 1 0 1 1 0 2 0 0 0 1 1 2 2 1 2 0 1 1 1 0 0 0 1 1 0 1 1 0 0 2 1 0 0 2 2 0 0 0 0 0 2 2 0 2 0 0 1 0 0 0 0 1 1 1 2 2 0 0 0 1 0 0 0 0 0 0 0 0 0 0 1 0 1 1 1 1 1 1 1 0 2 0 1 0 0 0 1 0 1 1 1 2 0 0 0 0 0 0 0 0 0 0 0 2 1 2 1 0 1 2 1 0 0 1 2 1 1 0 1 2 0 0 0 1 0 0 0 2 1 1 0 0 1 1 2 2 1 1 0 2 2 1 1 0 1 0 0 0 0 0 0 2 2 1 1 1 0 0 0 1 1 1 2 2 0 2 2 2 2 0 2 0 0 0 0 2 0 1 1 2 0 0 1 1 1 2 1 1 1 1 0 0 1 1 0 0 0 1 0 0 1 1 0 1 1 0 0 1 1 0 0 0 1 1 0 1 0 1 0 0 1 0 0 0 0 2 2 2 0 2 0 0 0 0 0 1 0 1 0 2 0 1 0 2 0 0 1 1 1 0 0 2 2 0 1 0 0 0 0 1 1 1 1 1 0 2 1 1 1 0 1 0 0 1 2 0 0 0 2 0 2 0 0 0 1 1 0 0 0 2 1 0 0 1 0 0 0 1 0 1 2 2 0 2 1 1 2 1 0 0 0 1 1 1 0 2 0 0 0 0 0 0 0 0 0 2 0 0 0 1 1 0 0 0 0 1 2 0 1 0 0 0 0 0 0 0 0 0 0
[truncated: 1,606,808 more chars]
