# Supplementary material for: KNN-MDR: a learning approach for improving interactions mapping performances in genome wide association studies
Source: BMC Bioinformatics. 2017 Mar 21;18:184. doi: 10.1186/s12859-017-1599-7 (PMC5361736; doi:10.1186/s12859-017-1599-7)
Supplement: Supplementary file 3 — The data set(s) supporting the results of Table 2. (ZIP 28603 kb) [file 12859_2017_1599_MOESM3_ESM.zip › 3/SINAN/S35/mkallsimul.dat]

1 1 0 2 0 0 0 2 0 0 0 0 0 1 0 0 0 0 0 1 1 0 1 0 2 0 1 1 2 0 2 0 0 1 1 0 1 0 0 1 1 0 0 0 0 1 0 0 0 1 1 0 0 0 2 1 0 0 2 0 0 2 1 1 0 0 0 0 1 1 1 2 2 2 1 2 2 0 1 0 0 0 2 0 2 0 1 1 1 1 0 1 1 1 0 0 1 0 0 0 0 2 0 0 2 0 2 0 1 1 0 1 0 2 2 0 2 0 2 0 0 0 0 2 0 0 0 0 0 0 1 1 1 1 0 0 0 2 0 1 2 1 0 0 2 1 0 0 0 0 0 0 0 0 0 0 0 1 0 1 0 1 0 2 0 2 0 0 0 0 1 1 0 2 2 0 0 0 0 0 0 0 1 1 1 1 1 0 0 0 0 0 2 2 2 0 0 1 0 0 0 1 0 1 2 2 1 1 1 0 2 0 0 0 2 1 1 0 0 0 0 0 0 0 0 1 1 2 0 0 0 0 1 1 1 1 0 2 2 2 0 0 2 0 0 0 0 0 0 0 0 0 0 1 1 0 1 1 0 0 0 0 0 0 0 0 1 1 1 1 0 1 1 2 0 0 0 1 1 0 0 1 2 2 0 0 2 1 1 2 0 2 1 0 2 1 1 0 0 0 1 1 2 2 2 0 0 0 0 1 0 1 0 2 1 0 0 0 0 0 1 2 2 0 1 0 1 2 2 0 2 1 0 0 0 0 0 2 1 2 0 1 1 0 0 0 1 1 2 1 1 1 0 2 0 0 2 1 0 0 0 0 1 0 1 1 0 1 2 0 2 2 1 1 0 0 2 0 0 0 0 0 0 0 1 0 0 0 0 1 0 0 1 1 2 2 1 0 1 1 1 1 1 1 0 0 0 0 0 0 1 0 1 1 0 2 0 1 1 0 1 1 0 2 1 2 1 2 1 1 1 1 0 2 1 1 1 1 0 0 2 0 1 1 1 2 0 1 2 0 0 0 0 2 0 0 0 2 0 1 1 2 0 1 1 2 2 1 1 0 0 0 2 1 1 1 2 1 1 0 1 0 0 0 2 0 0 0 2 0 1 2 0 0 0 0 1 1 2 1 0 1 2 0 2 0 1 0 0 0 0 1 0 0 0 1 0 2 0 0 0 2 1 1 0 1 0 0 0 2 0 0 0 2 2 1 1 0 1 1 0 0 2 0 2 2 0 1 0 1 0 1 0 2 0 0 0 2 0 0 0 0 0 2 1 0 2 0 1 0 1 1 1 0 1 1 1 0 0 1 2 0 0 0 0 0 0 2 1 1 0 1 1 0 0 1 1 1 1 2 2 1 0 2 0 2 0 0 0 1 1 0 0 0 0 0 0 1 0 1 0 1 0 1 0 0 1 1 0 0 0 0 0 2 0 1 0 0 1 0 0 1 0 0 1 1 1 1 0 2 0 0 0 0 2 2 2 2 2 0 0 0 1 0 1 2 0 2 0 0 1 0 1 0 0 0 1 0 2 0 1 0 2 1 0 1 2 0 2 2 1 0 1 1 0 0 1 1 0 1 1 0 0 0 1 0 0 1 0 0 1 0 0 0 0 1 1 1 0 0 0 0 0 2 0 2 2 1 0 0 1 0 0 0 0 0 1 0 1 1 1 1 0 0 0 0 0 1 0 0 0 0 0 0 0 1 0 0 2 1 0 0 2 2 0 0 1 1 1 2 0 0 0 0 0 1 1 1 1 1 0 2 0 0 0 2 0 2 1 2 0 1 2 2 1 1 1 1 0 0 0 1 1 2 1 0 1 0 0 2 2 0 2 0 2 2 0 1 2 1 1 1 0 1 0 0 1 0 0 0 0 2 2 0 0 0 0 0 1 0 0 0 1 0 1 1 2 1 1 0 1 1 0 0 0 0 0 0 0 0 0 1 0 0 1 0 0 0 1 0 1 0 2 0 2 2 0 0 2 1 2 2 0 0 0 1 0 1 0 2 0 0 0 1 2 2 2 1 1 0 0 1 2 0 0 0 1 0 0 1 0 1 0 0 0 2 0 0 1 1 0 2 0 1 2 1 1 2 0 0 0 0 1 1 0 0 1 0 1 0 0 1 1 0 0 1 1 0 2 0 1 1 0 2 0 0 2 1 0 0 0 0 2 0 2 1 1 0 1 1 0 0 0 0 0 1 1 0 0 0 0 0 1 2 0 1 1 1 0 1 0 1 0 1 1 0 0 0 1 0 0 0
2 0 2 0 0 0 0 2 0 1 1 0 0 0 0 0 0 0 0 1 1 1 0 0 2 0 0 0 1 0 1 1 2 2 2 1 2 1 0 0 0 0 1 0 0 1 1 0 0 0 0 0 0 0 2 2 0 0 0 0 2 2 0 2 1 0 1 0 2 1 0 1 2 2 1 2 2 0 1 0 1 0 2 0 2 0 1 2 2 2 1 2 1 2 1 0 1 1 1 0 0 2 0 0 2 2 0 0 0 2 0 2 1 2 2 1 2 0 1 1 1 0 1 1 0 1 0 0 1 0 0 0 0 0 0 0 0 1 0 0 1 2 0 0 0 0 0 0 0 0 0 1 0 0 1 0 0 2 0 0 1 0 1 1 0 2 1 0 2 0 0 0 2 0 0 1 0 0 1 1 1 1 2 2 2 2 2 2 0 2 2 2 2 1 2 1 1 0 0 0 0 0 0 0 2 2 1 1 1 1 1 0 2 0 2 1 1 0 1 0 1 1 0 1 0 0 0 0 0 0 0 0 0 0 0 0 0 2 2 1 0 1 2 0 0 0 0 0 0 0 0 0 1 1 1 0 1 0 0 0 0 0 1 1 0 0 1 1 2 0 1 1 0 2 0 0 0 2 2 0 0 0 2 2 1 0 0 0 1 1 1 1 0 1 0 1 0 1 0 0 0 0 0 0 0 1 0 0 1 0 0 1 0 2 2 1 0 1 1 1 0 2 1 0 1 0 2 0 0 0 1 1 0 0 0 0 0 1 0 0 0 0 2 0 1 1 0 1 1 0 1 1 0 1 0 1 0 1 0 1 1 1 0 0 0 1 0 1 1 1 1 1 1 1 1 1 1 0 0 0 1 1 0 0 1 0 0 0 0 0 0 0 1 1 2 2 1 0 1 1 1 1 2 0 0 1 0 1 0 0 0 0 0 0 1 2 0 1 0 0 0 1 0 1 2 1 1 1 1 0 1 0 2 0 2 1 0 2 0 0 2 0 2 0 1 1 0 1 2 0 0 0 1 2 1 1 1 2 2 0 1 2 0 1 1 2 2 2 2 0 0 0 2 2 1 1 1 2 0 1 1 0 2 2 0 0 1 0 2 0 0 2 0 1 1 0 1 0 1 2 1 2 2 0 2 0 0 1 2 0 1 0 0 0 0 2 0 2 1 2 1 0 0 1 0 1 0 1 1 2 1 0 0 1 1 0 1 0 0 1 0 0 2 1 2 1 1 1 1 0 0 0 1 1 1 1 1 1 0 0 1 0 0 2 2 0 2 1 0 1 0 2 1 0 0 1 1 1 0 0 1 1 1 1 1 1 1 1 0 0 0 0 0 0 0 1 0 0 1 0 1 1 0 1 0 1 1 0 0 1 0 0 0 0 0 0 0 0 0 0 0 1 0 0 0 1 1 2 0 0 1 1 0 2 0 0 0 0 0 0 0 1 0 0 2 0 2 0 1 1 1 2 0 1 1 2 1 2 1 1 1 0 1 0 0 2 2 0 2 1 0 2 0 0 0 0 2 1 1 1 2 0 2 2 1 2 1 1 2 1 2 0 0 1 1 0 1 0 0 2 1 1 0 1 1 1 1 1 0 0 0 0 0 0 0 1 1 1 0 0 0 0 0 2 1 0 1 2 2 0 2 1 0 0 0 0 1 0 1 1 0 1 1 1 0 1 0 0 0 0 0 0 0 0 0 1 1 0 1 0 0 0 2 1 1 0 0 1 1 1 0 0 2 0 0 0 1 0 1 0 0 2 1 0 0 1 1 1 0 2 0 1 2 2 1 1 0 0 1 1 0 1 0 2 0 1 1 1 0 0 1 1 0 0 0 0 1 1 2 2 1 2 0 0 0 0 1 0 1 0 0 1 1 0 0 0 1 0 1 0 1 1 1 0 1 0 1 0 0 0 2 2 1 0 0 0 0 0 0 0 0 1 0 0 0 0 0 0 1 0 0 0 1 1 2 1 0 1 1 2 1 1 0 0 0 0 0 1 0 2 0 0 0 0 2 2 2 1 0 0 0 2 2 0 1 1 1 1 0 1 1 1 0 0 0 1 0 0 1 0 0 1 0 1 0 0 1 0 0 1 0 0 0 2 0 0 0 0 1 0 0 0 1 0 2 0 1 0 1 0 1 0 2 0 0 0 2 2 0 0 0 1 2 0 2 1 1 0 0 0 1 0 0 0 0 1 1 2 2 0 0 2 1 2 0 0 0 1 0 1 0 0 1 2 1 0 0 0 1 0 2 2
3 1 0 2 0 0 0 1 1 0 1 0 0 1 0 0 0 0 0 2 0 1 0 1 1 0 0 0 2 1 2 1 1 1 0 0 1 2 0 1 1 0 1 1 0 1 0 0 0 0 0 0 1 1 1 0 0 0 1 0 0 1 0 0 0 0 0 0 2 0 0 1 2 2 1 2 2 0 1 0 1 0 2 1 2 1 1 0 2 2 0 0 1 1 0 0 1 0 0 0 2 2 1 0 2 0 2 2 1 1 0 1 0 2 2 0 2 0 1 1 1 0 2 0 0 2 0 1 0 0 0 0 0 0 0 0 0 0 0 0 1 1 0 0 0 1 0 0 1 1 0 2 0 0 1 0 0 0 0 0 2 0 0 2 0 2 0 1 1 1 1 0 2 0 2 2 2 0 1 1 1 1 1 2 1 1 1 2 0 0 0 1 1 1 1 1 0 0 0 0 0 0 0 2 2 0 2 0 2 1 1 2 1 0 2 1 0 0 0 0 2 2 1 0 0 1 1 2 0 0 0 0 0 0 0 0 0 2 2 2 0 0 2 0 0 0 0 0 0 0 0 0 0 0 0 0 2 0 0 0 0 0 1 1 1 0 0 0 2 2 0 1 0 0 1 2 0 1 1 0 0 1 1 2 0 0 0 2 0 2 0 0 0 0 2 0 1 1 1 0 1 1 0 0 0 0 1 2 2 0 2 2 0 1 1 0 1 0 0 0 1 1 1 2 0 0 0 0 0 0 2 1 0 0 0 0 0 2 0 2 1 1 1 1 2 2 0 0 0 1 0 0 0 1 0 0 1 0 0 2 0 0 2 0 2 1 0 0 1 1 1 1 0 0 0 1 2 0 0 0 0 1 1 0 0 0 0 0 0 0 0 0 0 0 1 0 0 0 0 0 0 0 1 0 0 1 2 1 1 1 0 2 1 0 1 2 0 0 0 1 1 1 1 1 0 2 0 0 0 0 0 1 1 1 1 0 0 1 0 1 0 0 0 2 0 1 0 1 1 0 0 0 1 2 1 1 2 2 2 1 0 1 0 0 0 1 1 2 2 1 0 0 1 1 2 0 2 2 0 1 1 1 1 1 1 0 1 0 2 0 2 2 1 1 0 0 1 0 2 1 0 2 1 1 1 0 2 1 0 0 0 1 0 1 1 1 0 2 1 2 1 0 1 2 1 2 0 0 0 2 0 1 0 0 0 0 2 0 0 0 2 0 1 0 2 2 0 0 2 0 0 0 0 2 2 0 0 0 0 0 1 0 0 1 1 0 1 0 1 0 1 2 0 0 0 0 1 2 0 2 2 0 0 0 0 0 0 0 0 0 0 2 1 1 1 0 1 0 0 0 0 1 1 0 0 0 0 0 0 2 1 0 0 0 1 1 0 0 0 0 0 0 0 1 0 0 1 1 0 0 1 1 1 0 0 1 0 0 1 0 0 0 0 2 2 1 1 0 1 1 0 2 0 0 1 1 2 2 2 0 0 0 2 0 1 2 2 1 0 0 2 0 0 0 0 0 2 1 0 1 1 1 2 1 1 1 1 1 2 1 1 1 1 1 0 1 2 0 0 1 0 0 0 0 0 0 0 2 0 0 1 0 0 0 0 0 1 0 2 2 0 0 0 2 0 1 1 1 1 0 2 1 1 0 1 0 1 0 0 1 0 1 0 0 0 1 0 1 1 1 1 1 0 0 0 0 1 0 2 0 0 2 1 1 0 0 1 0 2 2 2 0 2 0 0 0 1 0 1 0 0 2 0 0 0 2 1 1 0 2 0 1 2 2 0 0 1 1 0 1 0 1 0 2 1 0 1 0 0 2 2 0 0 2 0 2 0 1 2 2 2 2 0 1 0 0 1 0 2 0 1 1 2 0 0 0 0 1 1 1 0 1 1 0 1 1 1 0 2 0 0 0 1 0 0 1 1 0 0 0 0 1 0 0 0 1 1 0 0 1 0 0 1 1 1 1 0 0 0 0 1 1 0 0 0 0 0 2 1 2 0 0 0 2 2 2 2 2 0 0 0 1 2 0 1 1 0 2 0 1 1 2 0 0 1 1 0 1 2 1 0 2 0 2 2 0 0 1 1 1 0 0 0 1 0 0 0 0 2 1 0 0 0 1 1 0 0 0 1 1 1 0 0 0 2 0 2 2 1 1 1 1 2 0 1 1 1 0 2 1 0 1 0 0 0 2 2 0 1 0 0 1 0 0 0 0 0 0 1 0 0 1 0 0 0 0 0 0 0 0 2 2
4 0 1 1 1 0 1 1 0 0 0 1 0 1 0 0 1 0 0 2 0 0 0 0 2 0 2 0 2 0 1 1 1 1 1 1 1 1 0 1 1 0 0 0 1 1 2 0 0 1 1 0 0 0 2 0 0 1 1 1 0 1 1 1 0 1 0 1 1 0 0 0 2 1 1 1 1 0 2 1 0 0 2 0 2 0 1 0 1 1 0 0 0 0 1 0 0 1 0 1 1 2 1 1 2 0 2 0 0 2 0 0 1 2 2 2 2 0 1 2 2 0 1 1 0 0 0 1 0 1 1 1 0 0 0 0 0 0 0 0 0 2 0 0 1 0 0 1 2 1 1 1 0 0 0 0 0 1 0 0 1 0 0 1 0 0 1 0 1 1 0 1 1 1 1 1 0 0 1 0 1 1 0 2 1 1 0 1 0 0 0 0 1 1 1 0 1 0 0 0 0 1 0 1 2 1 2 1 1 0 0 2 1 0 0 1 1 0 0 0 0 0 0 1 0 1 1 1 0 0 1 1 0 0 0 0 0 2 2 1 0 0 2 1 0 0 0 0 0 0 0 1 2 0 0 0 0 1 0 0 0 0 0 0 0 0 1 0 2 0 0 2 0 2 0 1 0 1 1 0 1 0 1 1 1 1 1 1 1 2 0 1 1 0 2 1 1 0 0 0 1 0 1 1 1 0 0 0 0 0 0 1 0 2 1 0 1 1 1 1 0 2 2 2 1 0 0 1 1 0 2 0 1 1 0 0 0 2 0 0 0 1 2 0 0 0 2 0 0 0 1 1 0 2 0 0 1 1 0 0 0 0 2 0 2 1 0 1 2 0 2 2 0 0 1 1 2 0 0 0 0 0 0 0 0 1 1 1 1 2 2 2 0 0 2 0 0 0 0 0 0 0 0 1 0 0 1 1 0 0 0 0 0 0 1 2 0 1 0 0 0 1 1 1 2 2 1 1 0 0 0 0 0 2 2 2 0 2 0 0 1 0 0 2 0 1 0 0 1 1 0 0 1 2 1 1 1 1 1 0 2 1 0 1 1 1 1 2 2 1 1 1 1 1 0 2 0 1 0 1 2 0 1 1 1 0 1 0 2 0 0 2 1 1 2 0 2 1 1 2 1 2 1 1 1 0 2 0 1 0 0 1 0 1 0 1 0 1 1 2 1 1 0 2 0 2 1 1 1 2 0 0 0 0 0 0 2 1 2 0 2 0 1 1 1 2 0 1 1 0 0 0 1 1 1 1 1 1 0 1 0 0 2 2 0 0 2 0 1 0 0 0 1 0 1 1 1 2 0 0 2 1 1 0 1 1 1 2 1 0 1 1 0 0 0 1 0 1 1 0 0 1 0 1 0 1 1 0 0 0 1 1 0 1 0 0 2 0 0 0 0 0 0 1 0 0 0 1 0 0 0 0 0 0 0 1 0 0 0 1 0 0 0 1 2 0 0 0 0 0 0 2 1 1 1 2 1 2 1 0 0 0 0 1 0 1 0 1 0 0 0 0 0 0 0 1 1 0 1 0 0 1 1 0 0 1 0 0 1 1 1 1 1 1 0 0 0 0 0 1 1 0 0 0 2 0 1 2 0 0 1 0 0 0 1 0 1 1 0 0 0 0 1 2 1 0 0 0 0 0 1 0 0 1 1 1 2 0 0 1 0 0 0 0 0 0 0 1 2 2 2 2 0 0 0 0 1 0 1 0 0 1 2 2 2 0 0 0 2 2 0 0 2 1 0 1 1 0 0 2 0 0 0 0 0 1 1 2 1 1 1 1 2 2 2 2 0 0 0 0 0 1 0 0 0 1 0 0 2 0 1 0 0 2 0 2 0 0 2 2 0 2 0 1 0 0 1 0 1 1 0 0 2 1 0 0 0 0 1 0 0 1 1 0 1 0 0 0 0 0 1 1 0 0 0 0 0 0 0 0 0 1 1 0 1 1 1 0 2 1 1 0 1 1 1 2 0 1 1 1 1 1 0 0 0 0 1 1 0 1 1 0 0 2 2 2 2 2 0 0 0 1 1 0 1 1 0 0 0 1 1 1 2 0 2 0 0 1 2 1 0 1 0 1 1 0 1 2 0 0 0 0 1 1 0 0 1 0 1 0 0 1 2 0 1 2 2 0 1 0 1 0 2 0 0 0 0 2 0 0 0 0 2 0 1 1 1 0 2 1 0 1 0 1 0 1 2 0 0 0 0 0 0 0 0 0 0 1 0 1 0 0 0 1 0 0 1 0 0 0 2 1
5 1 0 2 0 1 1 1 0 0 0 1 0 0 0 0 0 0 0 0 2 0 0 0 2 0 2 0 2 0 1 2 2 2 0 0 1 1 0 0 0 0 0 0 0 0 0 0 0 0 0 0 1 1 1 1 0 0 1 0 1 2 0 2 1 1 1 0 2 1 1 2 1 2 1 2 1 0 2 0 2 0 2 0 1 0 0 0 2 2 0 0 1 2 0 0 0 1 0 1 0 2 1 0 2 0 2 0 0 2 1 2 1 1 1 1 1 0 1 1 1 0 0 2 0 0 0 1 1 0 1 1 0 1 1 1 0 0 0 0 1 1 0 0 1 0 0 0 1 1 0 1 0 1 0 0 0 1 0 0 1 0 1 2 1 2 1 1 1 1 0 1 1 0 0 1 0 0 0 0 0 0 2 2 2 2 2 1 1 0 0 0 2 2 2 0 0 0 0 0 0 0 0 0 2 2 1 1 1 0 2 0 1 0 2 0 1 0 1 0 0 0 0 0 0 0 0 1 0 0 0 0 0 0 0 0 1 2 1 1 0 0 2 1 0 0 0 0 0 0 0 0 2 0 0 0 0 1 0 1 1 1 0 0 0 0 0 1 1 0 0 0 0 2 0 0 0 2 2 0 0 0 2 1 1 1 1 0 0 1 1 0 0 0 1 0 1 0 0 1 1 0 0 0 0 1 0 0 0 0 0 1 0 2 2 0 0 0 1 1 0 2 0 1 0 0 0 0 0 1 2 2 0 1 0 0 0 1 0 1 1 1 1 0 1 1 0 0 2 2 0 0 0 1 0 1 1 0 0 2 0 0 2 0 1 1 1 1 1 1 1 1 1 1 0 0 1 0 0 0 1 0 0 0 1 1 1 0 0 0 0 0 1 0 0 0 0 2 0 0 0 0 0 1 1 0 1 2 0 0 0 0 0 0 2 2 0 1 0 0 0 2 0 2 1 2 1 2 1 0 2 0 0 1 0 1 0 0 0 2 1 0 2 0 1 0 0 2 2 0 0 1 0 1 1 0 1 2 0 2 1 1 0 1 1 2 2 1 1 1 1 1 0 0 0 1 0 1 0 0 2 0 2 2 1 1 1 1 2 1 0 2 0 1 1 0 1 1 1 2 1 2 2 0 2 0 0 1 0 0 0 0 0 0 1 0 0 2 1 2 1 0 2 2 2 2 0 0 0 2 0 0 0 0 0 0 1 0 1 1 1 0 0 0 1 1 0 0 2 0 0 0 0 2 1 1 0 0 0 0 2 0 1 2 0 1 1 0 2 0 1 0 1 0 1 1 1 1 0 1 1 0 1 0 1 1 1 1 0 0 0 2 0 0 2 0 2 0 0 0 0 2 0 0 0 0 0 0 0 2 2 0 0 0 0 0 1 0 0 1 0 1 0 0 0 0 2 1 0 0 0 0 1 1 0 1 0 0 1 0 1 0 0 1 2 2 2 0 1 1 0 1 0 1 2 2 1 1 0 1 1 0 1 0 2 2 0 1 0 0 1 2 0 0 0 0 1 0 1 0 0 2 2 2 1 2 1 1 2 1 2 1 0 0 0 0 0 0 0 2 1 0 0 1 1 1 1 1 0 0 0 0 0 0 0 1 0 1 1 1 0 1 0 2 0 1 1 0 0 1 1 0 1 0 2 1 2 0 1 2 1 1 1 1 0 0 0 1 1 1 1 1 0 0 0 0 0 0 1 0 0 1 2 2 1 0 0 0 1 1 1 0 1 1 0 0 2 0 0 2 0 0 0 0 1 2 0 2 0 2 0 0 2 2 1 1 1 1 0 0 0 1 0 2 1 0 1 0 1 1 2 0 2 0 1 1 0 2 1 1 0 1 0 0 1 0 0 0 1 0 0 2 2 0 0 0 0 0 0 1 0 1 2 0 2 1 2 0 0 0 2 2 0 0 0 0 0 0 0 0 0 0 0 0 0 1 1 0 1 1 1 0 0 2 1 2 1 1 1 1 1 1 2 0 0 1 0 2 0 0 0 0 1 2 1 1 1 2 0 0 0 2 1 1 2 2 0 1 1 1 0 1 0 0 2 2 0 0 2 0 0 2 0 0 2 0 2 2 0 0 0 2 0 1 1 0 0 1 1 0 0 1 1 2 1 0 0 1 0 0 1 0 0 0 2 0 2 2 1 2 1 2 2 0 2 1 1 0 1 0 1 1 0 0 0 0 1 2 2 0 0 2 1 1 0 0 0 0 1 0 0 0 0 1 1 0 0 0 1 1 2 2
6 0 2 0 0 0 0 2 1 1 2 0 0 2 0 0 0 0 1 0 2 0 1 1 1 1 1 0 2 1 2 2 0 1 1 0 2 1 0 0 0 0 0 0 0 0 1 0 0 0 0 0 0 1 1 1 0 0 2 0 1 2 0 0 0 0 0 1 1 0 0 0 1 2 1 2 2 0 2 0 1 0 1 0 1 0 0 0 1 2 0 0 0 1 0 0 0 1 0 1 1 2 0 0 1 1 1 1 1 1 0 1 1 2 2 1 2 0 0 2 2 0 1 1 0 1 0 1 1 0 0 0 1 2 1 0 0 0 0 0 2 0 0 0 0 1 0 0 1 1 0 1 0 0 0 0 0 1 0 0 0 2 1 0 0 0 1 0 1 1 0 0 1 1 1 1 0 1 0 0 0 0 1 2 2 2 1 1 0 1 1 1 1 0 0 0 0 0 0 0 0 1 0 1 2 0 2 2 1 0 0 1 1 1 2 1 0 0 1 0 1 1 1 1 0 1 1 2 0 0 0 0 0 0 0 0 0 2 2 1 0 0 2 0 0 0 1 0 0 0 0 0 1 0 0 0 1 0 0 0 0 0 0 2 0 0 1 0 1 0 0 2 0 1 0 0 0 1 1 0 0 1 1 1 0 1 0 1 1 2 0 1 0 0 2 0 0 0 0 0 0 0 0 0 0 0 0 1 1 0 1 1 0 1 1 0 1 0 0 0 0 2 1 1 1 0 1 1 1 0 2 1 0 0 0 0 0 1 0 0 0 1 2 0 1 1 1 0 0 1 0 0 0 2 0 0 1 0 0 1 0 0 2 0 2 0 0 1 1 1 1 1 0 0 0 0 1 2 2 0 0 0 1 0 0 0 0 0 0 0 0 0 0 1 2 0 0 1 1 1 1 1 0 1 1 0 1 0 0 0 1 1 0 0 1 1 1 0 0 0 0 1 0 2 1 0 0 0 0 0 0 0 0 2 1 1 0 2 0 0 1 0 1 1 0 1 0 0 0 2 2 0 1 2 1 1 1 2 1 0 1 0 0 1 1 1 1 2 2 0 0 0 2 2 1 1 1 2 0 1 2 0 0 0 1 0 0 2 2 1 0 2 1 1 1 0 0 1 2 2 1 2 1 1 1 0 1 0 1 0 0 0 0 0 1 0 0 2 0 0 0 2 0 2 0 2 1 0 0 2 0 2 0 2 1 0 2 1 0 2 1 1 1 0 1 0 1 2 0 0 0 0 0 2 1 1 0 1 0 1 0 0 0 0 0 0 0 1 1 1 0 1 0 0 0 0 1 2 0 2 2 0 2 1 2 0 0 0 0 0 0 1 1 0 1 0 1 0 0 0 0 1 0 0 1 1 0 1 0 1 0 0 0 2 1 0 0 0 0 0 0 1 0 1 0 0 1 0 0 0 1 1 0 1 0 1 1 0 1 0 0 0 0 0 0 0 0 0 0 1 0 2 0 1 2 2 1 2 1 0 0 0 1 0 2 2 0 1 0 0 2 0 0 0 1 0 2 0 1 0 0 1 2 1 0 2 1 0 2 2 1 0 0 1 2 0 2 0 0 1 1 0 0 0 1 0 1 1 1 1 2 1 0 0 0 1 0 1 1 1 1 0 0 1 1 1 1 0 0 1 1 0 0 0 0 0 1 0 0 0 0 0 0 0 0 0 0 1 1 1 1 1 0 0 0 1 0 0 2 0 0 1 2 0 0 0 0 0 0 0 0 0 2 0 0 0 0 0 1 0 0 2 0 0 0 0 1 2 1 1 0 1 2 2 2 2 0 2 0 0 0 2 0 1 0 1 2 1 0 1 1 0 1 0 1 1 1 2 2 2 2 2 0 0 0 0 0 0 0 0 0 2 1 1 0 0 0 0 0 0 1 1 1 1 1 0 1 0 0 0 1 1 1 0 0 1 1 0 0 0 0 1 0 0 0 1 1 0 2 0 0 0 1 0 2 1 0 1 2 2 2 2 0 0 0 2 0 0 0 2 0 0 2 0 0 0 0 2 0 0 0 2 2 1 1 2 0 1 0 0 0 0 0 0 2 2 0 0 0 1 0 2 0 2 0 0 0 1 1 1 0 0 1 2 0 0 1 2 2 0 0 1 2 0 1 0 1 0 1 0 1 0 0 0 2 0 2 2 0 1 0 1 2 0 2 0 0 0 2 0 0 1 1 1 0 0 0 2 2 0 0 2 0 0 0 0 0 2 0 2 0 0 0 2 0 1 0 0 1 0 0 0
7 1 2 2 0 0 0 1 0 1 1 0 1 1 0 0 0 0 0 1 1 1 0 0 2 0 1 0 2 0 2 0 0 1 1 0 2 2 0 1 1 0 0 0 1 0 1 0 0 1 1 0 0 0 1 0 0 0 1 0 1 1 0 1 0 0 0 0 0 0 0 0 2 2 0 2 2 0 1 0 0 0 1 1 0 0 0 0 1 2 0 0 1 2 0 0 1 2 0 2 0 2 1 0 2 1 1 0 1 1 0 1 0 1 1 0 1 0 0 2 2 0 2 0 0 1 0 0 1 0 1 1 0 0 0 0 0 0 1 0 0 2 0 0 1 0 1 0 1 1 0 0 0 0 1 0 0 1 0 1 0 1 2 2 1 2 1 1 1 0 1 0 1 1 2 1 0 1 0 0 0 0 0 2 0 0 0 2 1 0 0 0 0 0 0 0 0 1 0 0 0 1 1 0 2 2 1 1 1 0 1 1 2 0 0 1 0 1 1 0 0 0 0 0 0 1 1 2 0 0 0 0 1 1 1 0 0 2 2 1 0 0 2 0 1 1 1 0 0 0 0 0 1 0 0 0 1 1 0 1 1 1 0 2 1 0 0 0 2 2 1 1 0 1 0 0 0 1 1 0 0 2 2 2 0 1 0 0 0 1 1 1 0 0 1 0 1 0 0 0 0 0 2 2 2 0 1 0 1 0 0 2 0 1 1 0 0 0 1 1 1 2 1 1 1 0 1 1 0 1 2 1 0 0 0 0 0 0 0 1 1 1 2 0 0 0 1 0 1 0 0 0 0 2 0 0 1 1 0 2 0 0 1 0 1 1 0 2 2 0 2 2 1 1 0 0 2 0 0 0 0 0 2 0 1 1 1 0 0 0 0 1 0 0 2 1 1 1 0 0 0 0 1 1 0 0 0 1 1 0 1 1 0 0 1 2 0 0 0 0 0 0 0 0 1 1 0 1 2 2 0 1 0 0 0 1 0 2 0 0 0 0 2 0 1 2 1 1 2 0 0 0 2 2 2 2 2 1 1 0 1 2 1 0 0 1 1 1 2 0 0 0 2 2 0 1 0 1 0 1 1 0 2 2 0 0 2 1 2 0 2 2 1 1 1 0 1 0 1 2 1 2 2 0 2 0 0 0 1 0 0 0 0 0 1 1 0 2 0 0 0 2 1 2 1 1 0 0 0 2 0 0 0 1 1 0 1 0 0 1 0 0 1 0 1 2 0 0 2 0 0 0 1 1 2 1 1 1 0 0 1 0 1 1 1 1 0 0 1 0 1 1 0 0 0 0 2 1 0 1 2 0 1 1 0 0 1 1 0 0 0 0 1 0 0 0 0 0 0 0 0 2 0 1 0 1 1 0 1 1 1 1 0 1 0 0 0 0 0 0 0 0 0 0 0 1 1 1 0 0 0 0 0 2 0 2 0 0 1 0 0 0 0 1 1 1 1 0 0 2 0 2 0 1 2 1 1 0 0 0 0 0 2 0 1 2 1 0 1 1 1 2 0 0 0 1 1 1 1 0 0 0 2 1 0 2 1 2 2 0 2 2 0 2 1 0 2 0 0 1 0 1 0 0 1 0 0 1 0 0 0 0 0 0 0 0 0 1 1 1 0 0 1 2 0 1 1 1 1 0 1 0 0 0 0 0 0 1 0 2 0 0 0 0 0 0 0 0 1 1 0 1 0 0 0 0 0 0 0 0 0 0 2 1 0 1 1 0 2 2 0 0 2 0 0 0 2 0 2 0 0 2 1 0 0 0 2 2 2 2 0 2 2 2 0 0 1 0 0 1 0 1 0 2 0 0 2 0 0 1 1 0 1 1 0 1 0 2 2 2 2 1 0 0 0 0 0 0 1 0 0 1 1 1 0 0 1 0 2 0 1 1 1 0 1 1 1 1 0 0 2 2 1 0 1 0 1 0 0 0 0 2 1 0 1 1 1 0 1 1 0 0 1 1 2 2 1 1 2 2 2 2 0 0 0 1 0 2 1 0 1 0 0 1 2 1 1 2 0 0 0 2 1 1 2 2 0 1 0 2 1 0 1 0 1 1 0 0 1 1 0 2 0 2 2 0 2 1 1 1 0 0 0 2 0 0 0 0 1 1 0 0 2 0 0 0 1 1 1 1 0 1 1 0 1 0 1 2 0 0 0 0 2 0 1 1 2 0 0 0 1 0 0 0 0 0 0 0 0 0 0 0 1 2 0 0 1 1 1 1 0 0 0 1 1 1 0 0 2 1 0 0
8 1 0 2 0 1 1 2 1 1 1 0 1 1 0 0 0 0 1 0 2 0 1 0 2 0 1 0 1 2 1 1 0 1 1 0 2 1 0 0 0 0 0 0 0 0 0 0 0 0 1 0 1 2 0 1 0 0 1 1 1 1 0 1 1 1 1 0 1 1 0 0 1 2 1 2 2 0 1 0 1 0 2 0 2 0 0 0 2 2 0 0 1 1 0 0 0 1 0 1 2 2 0 0 2 1 2 1 1 1 0 2 1 2 2 2 2 1 2 1 1 1 1 1 0 1 0 1 1 1 0 0 1 1 0 0 1 1 0 0 2 0 0 0 1 2 0 0 0 0 0 1 0 0 1 1 1 1 1 1 0 0 2 2 1 1 2 0 0 1 1 0 0 2 1 0 0 0 0 0 0 0 0 2 1 0 0 2 0 0 0 2 1 0 0 0 1 0 1 0 0 0 1 0 0 1 1 0 2 1 2 1 1 0 1 2 0 0 2 1 0 0 0 0 0 0 0 1 0 0 0 0 0 0 0 0 0 2 1 1 0 0 2 0 0 0 0 0 1 1 0 0 1 1 1 0 0 0 0 0 0 0 0 2 0 0 0 0 2 1 0 2 1 2 2 2 0 1 1 0 1 0 1 1 0 2 0 1 1 2 0 0 1 0 1 1 0 0 0 0 0 0 0 0 0 0 1 0 1 0 1 0 0 2 2 0 0 0 1 1 1 2 0 1 1 0 2 1 1 2 2 1 0 0 0 0 0 0 0 0 1 1 2 0 0 0 2 0 0 0 0 0 0 2 0 0 0 0 0 1 0 0 0 0 0 0 0 0 2 0 2 2 0 0 0 0 1 2 2 0 0 0 0 0 2 0 1 0 0 1 1 1 1 1 2 1 1 0 0 0 0 0 0 2 0 0 1 1 0 0 2 0 0 0 0 2 0 1 0 0 0 1 0 1 0 1 1 1 2 0 0 1 0 2 0 0 0 0 0 0 2 0 2 0 1 1 0 1 1 0 0 0 1 2 2 1 2 1 1 0 1 0 0 0 0 1 1 2 2 1 1 1 2 2 0 2 0 2 1 0 0 1 1 1 1 0 1 0 0 0 0 0 0 1 1 0 1 0 0 2 2 2 0 2 0 1 2 1 1 0 0 1 0 0 1 1 0 2 2 2 0 0 0 2 1 2 0 1 1 1 1 1 0 0 0 0 2 1 2 1 1 0 1 0 2 1 0 0 2 0 0 0 0 2 2 0 0 1 0 0 0 0 0 1 1 0 1 1 0 1 1 1 1 0 1 1 1 2 1 1 2 0 2 2 2 0 2 1 0 1 0 0 1 0 1 0 0 0 1 0 0 2 0 2 0 2 1 0 1 0 0 0 0 0 0 0 0 1 0 0 0 1 0 1 0 0 1 2 0 0 0 1 0 0 0 0 1 0 1 0 0 2 0 1 2 1 0 0 0 1 0 1 0 0 1 2 2 2 2 0 0 0 1 0 1 1 1 1 0 0 1 0 0 0 0 0 1 2 2 0 2 0 1 1 1 1 0 1 1 0 0 2 0 1 1 0 2 0 0 1 0 1 0 0 1 0 0 1 0 0 1 0 0 0 0 0 0 0 0 0 1 0 1 2 1 0 1 1 0 0 1 0 0 0 1 1 2 0 1 2 1 2 0 0 0 1 0 0 0 0 0 0 0 0 0 0 0 0 2 1 0 1 2 1 0 0 2 1 0 0 0 0 2 0 2 1 1 0 1 0 0 2 0 0 0 1 1 1 0 2 0 1 2 2 0 0 1 1 0 0 0 2 0 1 0 1 0 0 1 1 1 0 0 1 0 1 0 2 1 1 1 1 0 2 0 0 1 0 0 1 0 1 1 0 0 0 0 1 1 0 1 0 0 0 0 0 0 0 0 0 1 1 1 0 0 0 1 0 0 0 2 2 0 0 0 1 1 0 2 0 0 0 0 2 0 1 0 0 0 0 1 1 0 0 0 0 1 1 0 2 0 0 1 2 2 2 2 0 2 1 1 0 0 0 1 2 0 1 0 1 0 1 0 0 2 1 0 1 2 1 0 2 0 0 0 0 2 2 0 0 1 1 0 1 0 0 1 1 1 0 0 0 2 0 1 0 0 1 1 1 0 1 0 1 1 0 2 2 0 0 0 0 0 2 2 0 0 1 1 0 1 0 0 0 1 1 1 1 1 0 0 1 0 0 0 0 1 1 0 1 0 0 1 1 2 0 0 0 1 0 0 0
9 1 0 1 0 0 0 2 1 1 2 0 0 0 0 0 0 0 0 0 2 0 0 0 2 0 1 0 1 2 2 0 1 1 0 0 1 1 0 1 0 1 0 0 0 1 1 0 0 0 0 0 2 2 0 0 0 0 0 0 0 1 0 1 0 0 0 0 1 0 0 1 1 1 1 1 1 0 2 0 0 0 2 0 1 0 0 0 2 2 0 0 1 2 0 0 0 1 1 0 2 1 2 0 2 0 2 0 0 2 0 1 1 2 2 1 2 0 1 1 1 0 0 2 0 0 0 0 1 0 0 0 0 0 0 0 0 0 0 0 2 0 0 0 1 1 2 1 2 1 1 1 1 0 0 0 0 0 0 0 1 1 1 2 1 1 0 2 0 2 0 2 0 0 0 0 0 0 2 2 2 0 0 2 1 0 2 2 0 2 2 2 1 1 2 0 0 0 0 0 0 1 0 2 2 0 2 1 1 0 0 2 1 0 2 0 0 0 2 2 0 0 0 0 0 1 0 2 1 0 0 0 0 0 0 0 0 2 2 1 0 1 2 1 0 0 0 0 0 0 0 0 1 0 0 0 1 0 0 0 0 0 1 1 0 0 0 0 2 1 1 2 0 0 0 1 0 2 2 0 0 0 1 2 1 0 1 0 1 2 0 1 1 0 2 1 0 0 0 0 1 0 0 0 0 1 0 0 2 0 2 1 0 2 2 1 0 0 0 0 2 2 1 2 0 0 0 1 1 1 1 0 0 0 0 0 0 1 0 0 0 1 1 0 0 0 2 1 1 1 1 0 0 0 0 2 0 2 0 1 0 0 1 0 0 1 1 0 0 2 0 0 1 1 0 0 2 0 0 0 2 1 1 0 1 1 1 0 0 0 0 0 1 0 2 1 1 1 0 0 0 0 1 1 1 1 0 0 0 0 0 2 0 0 1 2 0 0 0 0 0 0 0 1 0 1 1 0 1 1 0 0 0 0 0 2 0 1 0 1 0 0 1 1 0 1 0 0 0 0 0 1 0 1 1 0 1 1 1 0 2 0 1 0 0 1 1 1 1 0 0 0 2 2 1 0 2 2 1 0 1 0 1 1 2 0 0 1 1 0 1 1 0 1 0 0 1 0 2 1 1 2 2 0 2 0 1 1 0 0 0 0 0 0 1 0 0 2 1 1 0 1 1 2 1 2 1 0 0 2 0 0 0 1 1 1 2 2 1 1 0 1 2 0 2 1 0 1 1 0 0 0 0 1 1 1 1 1 0 2 0 0 1 1 0 0 1 0 1 0 0 1 1 0 1 1 2 2 0 1 2 0 2 2 2 1 2 0 0 0 0 1 1 0 0 0 0 0 2 0 0 2 0 1 0 2 0 0 0 2 0 0 0 0 0 0 1 0 0 0 1 1 0 1 0 0 1 2 0 0 0 1 0 2 0 1 0 0 0 0 0 1 0 1 1 1 1 0 0 2 0 1 0 1 2 2 1 2 2 0 0 0 0 0 1 2 1 0 1 1 1 1 0 0 1 0 2 1 2 0 1 0 1 0 0 1 0 0 1 1 2 1 1 2 0 0 0 0 0 2 0 1 0 0 0 0 0 1 1 0 0 0 0 0 1 1 0 2 1 1 0 0 1 2 0 0 0 0 0 0 1 0 0 0 0 0 1 0 1 1 0 2 1 1 0 0 1 1 2 2 1 2 0 0 0 0 0 0 2 0 0 1 2 1 0 0 0 2 0 0 0 0 2 0 0 0 1 0 2 0 0 2 0 0 0 0 1 1 1 2 0 2 2 2 1 1 0 2 0 0 0 2 0 0 0 2 1 0 0 2 2 0 0 0 0 0 1 2 1 1 1 1 0 0 0 0 0 0 1 0 0 1 0 0 0 0 0 0 0 0 0 1 0 0 0 0 0 0 0 1 0 0 1 0 0 0 1 1 2 0 1 2 0 0 0 0 2 0 1 1 0 0 2 0 2 1 0 1 2 2 2 2 0 0 0 0 1 1 0 1 0 0 1 0 2 2 2 2 0 1 0 0 1 0 2 2 1 0 0 1 1 1 0 0 0 1 0 0 1 0 0 1 1 1 0 0 2 2 1 1 0 1 0 0 1 0 1 2 2 0 0 1 2 2 2 0 0 0 0 1 1 0 0 0 1 0 2 1 0 0 0 0 0 2 2 0 0 0 2 0 1 0 0 0 0 0 0 2 2 0 0 2 0 0 0 0 0 0 0 0 0 0 0 2 2 0 0 0 1 0 2 2
10 1 1 1 0 0 0 2 0 0 0 0 1 1 0 0 0 1 1 0 1 0 0 0 2 0 1 0 2 1 2 0 1 1 0 0 1 1 0 0 0 0 0 0 0 0 0 0 0 0 0 0 1 1 1 1 0 0 2 0 0 2 0 1 0 0 0 0 2 1 0 1 2 1 2 1 1 1 2 0 1 0 1 1 1 0 0 1 1 2 0 1 0 0 0 0 0 1 0 1 2 2 0 0 2 1 2 0 0 2 0 0 1 2 2 2 2 0 2 0 0 0 2 0 0 2 0 0 1 0 0 0 0 1 0 0 0 0 0 0 2 2 1 0 0 1 0 0 0 0 0 2 0 0 2 0 0 0 0 0 1 0 2 2 1 2 1 2 1 1 0 1 0 1 2 2 1 0 1 2 2 0 0 2 1 0 0 1 0 0 0 0 2 2 2 0 1 0 0 0 0 0 0 1 2 1 1 0 1 0 2 0 2 1 1 1 0 1 2 0 2 2 0 0 0 1 1 1 1 0 0 0 0 1 1 1 1 1 0 0 0 0 2 0 0 0 0 0 0 0 0 0 2 0 0 1 0 0 0 0 0 0 0 1 0 0 0 0 2 1 0 1 0 1 0 0 0 2 2 0 0 0 2 2 0 0 0 0 0 2 0 0 1 0 2 1 0 0 0 0 0 0 0 0 0 1 0 0 1 0 0 1 0 1 1 0 1 0 1 1 0 1 1 1 2 0 2 2 2 1 1 2 2 1 1 1 0 2 1 0 0 2 2 0 0 0 1 0 1 1 0 0 0 2 0 0 0 0 0 0 1 1 1 0 1 2 0 1 1 1 1 1 0 0 1 1 2 1 1 1 1 1 1 1 1 0 1 0 0 0 0 0 1 0 2 1 1 0 1 1 1 1 1 1 1 0 0 0 1 1 0 1 0 0 1 2 0 1 0 1 1 1 0 2 1 1 0 1 1 0 1 0 0 2 0 0 0 1 0 1 2 0 2 0 0 2 0 1 1 0 0 0 1 2 1 1 1 1 1 0 1 2 0 1 1 1 1 1 2 0 0 0 2 2 1 0 1 2 0 0 0 0 1 1 2 1 0 0 1 0 1 1 1 1 1 0 0 1 2 2 1 2 1 1 1 0 1 0 1 0 0 0 0 1 0 2 0 2 2 2 0 0 0 1 0 1 0 0 0 2 0 0 0 0 0 0 2 1 2 1 1 1 1 1 1 1 0 1 1 0 0 0 0 2 2 1 0 2 1 1 0 1 1 1 0 0 1 1 2 0 0 1 1 0 1 1 2 2 0 2 2 1 2 2 2 0 2 1 1 0 0 2 1 0 0 0 0 1 1 0 0 1 0 2 0 2 2 0 1 1 1 1 0 0 0 0 0 0 0 0 0 0 0 0 0 1 1 1 0 0 2 2 1 2 0 1 0 0 1 0 1 1 0 1 2 1 2 0 1 2 1 1 0 2 2 2 0 2 2 0 0 0 1 1 0 1 0 2 0 0 2 0 0 0 0 0 2 1 1 0 1 0 1 1 0 1 0 0 1 1 1 1 1 2 0 0 1 1 0 2 1 0 0 0 2 0 0 2 0 0 0 0 0 0 0 1 1 2 1 1 0 0 0 2 0 2 2 1 1 0 1 1 0 0 2 2 2 0 0 1 0 1 0 0 0 1 0 0 0 0 0 0 1 0 0 0 0 0 1 0 0 0 2 0 0 1 1 1 1 1 0 0 2 1 1 1 2 0 1 0 0 2 1 1 2 2 0 1 0 1 1 1 2 0 0 0 0 1 0 0 0 1 0 1 0 2 0 1 0 1 1 0 2 0 0 0 0 1 2 1 1 1 0 0 1 0 0 0 0 1 0 1 1 0 0 0 0 0 1 0 1 1 2 1 2 1 2 0 0 0 2 2 1 0 0 0 1 0 0 0 0 1 1 0 1 2 0 0 1 0 0 0 1 1 2 2 0 1 1 2 1 1 0 0 0 1 0 0 1 1 1 0 1 1 2 2 2 2 0 1 1 0 0 0 0 0 2 2 0 1 1 2 0 0 0 2 0 0 0 1 0 2 0 0 0 0 1 2 1 1 2 0 0 0 0 1 1 0 2 1 0 2 2 0 0 0 2 0 0 0 0 2 1 0 1 0 1 1 0 0 0 0 1 1 2 0 0 0 1 0 2 0 0 0 0 1 1 1 1 0 0 2 1 1 0 1 1 1 0 1 0 0 0 1 0 0 1 0 1 1 2 2
11 1 1 1 0 0 0 1 0 1 1 1 0 0 0 0 0 0 1 1 1 1 0 0 2 0 2 0 1 1 2 1 0 1 1 0 1 2 0 0 0 0 0 0 1 1 0 0 0 0 0 0 2 2 0 0 0 0 0 1 1 1 0 1 0 0 0 0 1 0 0 1 2 1 2 1 1 0 1 0 0 0 1 1 0 0 0 0 2 2 0 0 1 0 1 0 0 2 0 2 1 2 0 0 2 1 2 2 1 1 0 1 1 1 2 2 1 0 2 0 0 0 1 1 0 1 0 1 1 0 0 0 0 0 0 0 0 0 0 0 0 2 1 0 1 2 1 0 1 1 0 1 1 0 1 1 1 2 0 0 1 1 1 2 1 2 2 1 1 0 1 0 0 0 1 0 0 0 0 2 1 1 0 2 1 0 1 0 0 0 0 0 1 0 1 0 0 0 0 0 0 0 0 1 2 0 2 1 2 0 1 1 1 0 0 1 1 0 1 0 1 1 0 1 0 0 0 0 0 0 0 0 1 1 1 1 0 2 2 1 0 0 2 2 0 0 0 0 0 0 0 0 1 0 0 1 2 0 0 0 0 0 1 1 0 0 1 1 1 1 0 2 0 1 0 2 0 1 0 0 0 0 1 1 1 1 1 2 0 2 0 0 1 1 1 2 0 0 1 0 1 1 0 0 0 0 0 1 1 0 0 2 0 2 2 0 1 0 0 0 0 2 1 1 1 0 0 2 0 0 2 0 1 1 0 0 0 0 0 0 0 0 2 0 0 0 2 0 1 0 0 0 0 1 0 1 1 1 0 1 0 0 1 0 1 0 0 1 1 1 1 1 1 1 1 1 1 2 2 0 0 1 0 0 2 1 2 1 1 0 0 0 1 0 1 1 1 1 0 1 0 1 2 0 0 1 0 0 0 0 0 0 0 0 0 2 0 1 0 0 0 1 0 2 1 2 1 1 0 1 0 1 0 0 1 2 0 0 0 0 1 0 1 1 0 2 0 0 1 0 0 0 2 2 2 2 2 0 0 0 2 1 0 0 0 0 0 2 2 0 0 0 1 1 1 1 0 2 0 1 1 0 2 2 0 0 2 0 1 0 1 1 1 1 1 0 1 0 1 2 1 2 2 0 2 1 1 0 0 0 0 2 0 0 1 0 0 2 0 1 0 0 0 2 1 2 0 0 0 2 0 0 0 1 1 0 2 1 0 1 0 1 2 0 2 2 0 1 1 0 0 0 0 2 1 0 0 0 1 1 0 0 1 2 1 0 2 2 0 2 0 0 0 0 0 0 1 2 0 1 2 0 2 1 2 1 2 2 2 1 0 0 1 1 1 0 0 1 1 1 1 1 1 1 0 2 1 0 0 1 0 0 0 1 0 0 0 2 2 0 0 2 0 0 0 2 2 1 0 0 0 0 1 1 0 1 0 1 0 1 0 1 0 2 2 0 0 0 0 1 0 1 0 2 2 2 0 2 2 0 0 0 1 0 0 2 0 0 1 1 1 1 1 0 0 0 1 1 2 0 2 0 1 0 0 1 0 1 2 1 1 0 0 0 1 0 1 0 0 1 0 1 0 0 0 0 0 1 0 0 1 0 0 1 1 1 1 1 1 1 0 1 1 2 0 1 1 1 1 0 2 1 1 0 1 0 0 0 1 2 0 2 0 0 0 1 0 0 0 1 0 1 0 0 0 1 0 0 1 0 0 0 2 1 0 0 2 1 1 1 1 0 1 1 1 1 1 0 0 2 1 1 1 1 1 2 0 2 1 1 1 1 2 1 0 0 0 1 0 0 0 1 0 1 1 1 0 1 1 0 0 0 1 1 1 2 0 2 2 2 1 2 0 1 0 0 1 0 0 1 0 1 2 0 0 1 0 0 1 0 1 1 0 0 0 0 0 0 0 0 2 2 1 0 0 1 1 0 0 0 0 2 0 0 0 1 1 0 2 1 0 0 1 1 2 2 0 0 1 1 2 2 0 0 0 1 0 1 1 1 1 0 1 1 2 2 2 2 0 0 0 2 1 1 1 2 0 1 0 1 0 1 0 0 1 1 0 0 1 0 0 1 0 0 1 0 0 1 1 1 0 0 1 1 0 0 0 0 0 1 0 0 1 0 0 1 1 0 1 0 2 0 2 0 1 0 1 1 0 0 0 0 1 0 1 0 1 0 1 0 0 0 0 0 1 0 0 1 1 0 0 1 0 0 0 1 1 0 1 0 0 0 1 1 1 0 0 0 2 0 0 0
12 1 0 2 0 0 0 2 0 2 2 0 0 0 0 0 0 0 0 1 1 1 1 0 2 0 0 0 2 0 2 2 0 1 1 0 2 1 0 0 0 0 1 1 0 2 0 0 0 1 1 0 0 0 1 1 0 0 0 1 0 1 0 1 1 1 1 0 0 0 0 0 2 2 1 2 2 0 2 0 1 0 2 0 2 0 0 0 2 2 0 0 1 2 0 0 1 0 0 1 2 2 0 1 2 0 2 0 1 1 0 2 0 1 2 1 1 0 1 2 2 0 1 1 0 1 0 1 0 1 0 0 0 1 1 1 1 0 0 0 1 1 0 0 0 1 0 0 1 1 0 1 0 1 0 0 0 1 0 0 0 0 2 2 2 2 1 1 1 1 0 1 0 1 2 0 0 1 1 1 1 1 0 2 1 0 1 1 1 0 0 0 2 2 2 0 2 0 0 0 0 0 0 1 2 1 1 1 1 0 2 0 1 1 1 0 0 1 2 1 1 1 1 0 0 1 1 2 0 0 0 0 0 0 1 1 0 2 2 2 0 0 2 0 0 0 1 0 0 0 0 0 0 1 1 0 1 1 0 0 0 0 1 1 0 0 1 1 1 0 0 2 0 2 0 1 1 1 1 0 0 0 1 0 2 0 1 1 1 1 1 0 1 0 2 1 1 1 0 0 1 0 1 1 1 0 0 0 2 0 2 1 0 2 2 0 1 0 0 0 1 1 1 2 0 0 0 0 0 1 2 1 0 0 0 0 0 2 0 0 0 1 2 0 0 0 1 1 1 0 1 1 0 1 0 1 2 0 0 1 1 1 2 0 2 2 0 1 2 0 2 2 1 1 2 2 1 0 0 0 1 1 1 0 2 0 0 0 0 0 0 0 0 0 2 0 0 0 0 0 0 0 1 0 0 0 1 0 1 0 0 0 0 0 0 0 2 1 0 0 0 1 1 1 1 1 1 0 0 0 0 0 0 2 2 1 0 1 1 1 0 0 2 0 2 2 0 1 1 0 0 0 1 1 2 1 2 1 0 1 0 2 1 0 0 1 1 2 2 0 0 1 1 1 1 1 0 1 0 0 1 0 0 0 2 1 0 0 2 0 0 2 0 2 1 0 0 0 0 2 2 2 0 2 0 0 2 1 1 0 0 0 0 0 1 0 0 2 1 1 0 1 0 0 0 1 0 2 2 0 2 0 0 0 0 0 1 1 2 0 1 1 1 0 2 0 1 0 2 0 0 0 0 2 2 1 0 0 0 1 0 0 0 1 0 1 0 1 0 1 1 1 2 0 1 2 2 2 0 2 2 0 1 0 1 0 0 1 1 0 0 0 0 0 1 0 2 1 1 1 1 1 0 1 1 2 0 0 0 1 0 0 0 0 0 0 1 1 0 1 1 1 0 0 0 0 1 0 0 0 1 1 0 2 0 1 0 0 0 0 0 1 0 1 1 1 1 0 0 1 0 1 1 0 1 2 1 2 0 1 1 0 1 1 0 1 1 1 0 0 1 0 0 0 0 1 1 0 0 0 0 0 2 2 2 2 0 1 2 1 2 1 0 1 1 0 1 0 0 1 0 1 0 0 2 0 0 1 1 0 1 0 0 0 1 0 1 1 0 0 0 1 0 2 0 1 2 1 1 0 1 0 0 0 1 1 1 0 0 0 0 0 0 0 0 1 1 1 1 1 1 1 0 0 0 0 0 0 2 1 0 0 2 1 1 1 0 2 0 0 0 0 2 0 0 0 0 0 0 2 0 0 0 1 0 2 0 0 0 2 0 2 2 1 0 0 1 0 1 0 0 0 0 2 1 2 0 1 1 0 0 0 0 2 0 2 0 2 1 1 0 1 0 0 0 0 0 0 0 1 0 1 1 0 0 0 0 0 1 0 0 0 2 0 2 2 2 0 0 0 2 2 0 0 0 0 0 1 1 0 1 2 2 1 2 2 0 0 1 1 0 0 1 1 2 2 0 0 1 1 2 2 1 0 0 1 0 0 0 2 0 0 0 1 1 1 1 1 1 0 0 1 0 0 2 1 1 1 0 0 0 0 1 0 1 1 0 0 1 1 0 2 0 2 2 0 0 2 1 1 0 0 0 0 1 0 1 0 2 1 0 2 1 1 1 0 2 1 1 1 0 0 1 0 1 0 1 2 0 0 0 2 0 2 2 0 0 0 2 0 1 2 1 1 0 1 1 0 1 1 1 1 1 1 0 1 1 1 0 1 0 1 0 0 0 0 0 0 0 0 1 1
13 1 2 0 0 0 0 2 0 2 2 0 0 0 0 0 0 0 0 0 1 0 0 0 2 0 0 0 1 0 1 2 0 1 2 1 2 1 0 0 0 0 0 0 0 0 1 0 0 0 0 0 2 2 0 1 0 0 0 0 0 1 0 0 0 1 0 0 1 1 0 1 2 2 1 2 2 0 2 0 1 0 2 0 2 0 0 1 1 1 0 0 1 1 0 0 0 1 0 1 0 2 0 0 2 0 2 1 1 1 0 2 0 1 1 0 1 0 2 1 1 0 1 1 0 1 0 1 1 1 0 0 0 0 0 0 0 0 0 0 2 0 1 0 0 1 0 0 1 1 0 0 0 0 0 1 1 1 0 0 1 1 1 2 2 2 1 0 0 1 0 0 1 2 1 2 0 0 1 1 1 0 1 2 2 2 1 1 1 0 0 0 2 1 2 0 1 0 0 0 0 0 0 1 2 2 1 1 1 0 2 0 1 0 2 0 0 0 2 1 0 0 1 0 0 1 1 0 0 0 0 0 0 0 0 0 0 2 1 1 0 0 2 1 0 0 0 0 0 0 0 0 1 0 0 1 2 1 0 1 1 1 0 0 0 0 0 0 2 2 0 1 0 2 1 0 0 2 2 0 0 0 0 1 0 0 0 1 1 2 0 1 1 0 2 1 0 0 0 0 0 0 0 0 0 0 1 1 2 0 0 2 0 2 2 0 0 0 0 0 0 1 1 1 2 0 1 0 0 1 2 2 0 0 0 0 0 1 0 0 0 0 2 0 0 0 1 0 1 1 0 0 0 1 0 1 1 0 0 0 0 0 1 0 0 2 0 0 1 1 1 1 0 0 2 0 2 0 0 0 0 1 0 1 1 0 0 0 0 0 0 0 1 0 1 1 1 1 0 0 0 0 1 1 1 1 0 0 0 0 0 1 0 0 1 1 1 0 0 0 0 1 0 1 1 1 1 0 1 1 0 1 0 2 0 0 0 1 0 1 2 0 2 0 0 0 0 1 1 0 0 0 1 1 2 1 2 2 0 1 0 2 0 0 0 0 0 1 1 0 0 0 1 1 0 0 0 2 0 2 2 0 0 0 2 0 0 1 2 1 0 2 1 0 2 0 2 1 1 2 1 2 1 1 1 1 2 0 1 0 0 0 0 0 1 1 1 1 2 1 0 1 2 1 1 1 0 1 0 2 0 1 0 1 1 0 2 1 2 0 1 1 1 0 2 1 0 1 1 0 0 0 0 2 2 0 0 0 0 0 0 0 0 1 0 1 0 2 1 1 1 1 0 0 0 0 1 2 0 2 2 0 1 0 1 0 0 1 1 0 0 1 1 0 0 0 0 0 1 0 1 1 0 2 0 2 0 0 0 1 1 1 0 0 0 0 0 1 0 0 1 1 0 0 0 1 1 0 0 0 1 1 1 2 0 0 0 0 1 0 0 1 0 1 1 1 1 1 0 0 0 1 0 1 2 2 2 2 2 0 0 0 0 0 2 2 0 2 0 0 1 0 0 1 1 0 2 0 2 0 0 0 0 0 0 0 0 1 2 1 1 1 0 1 1 0 1 0 0 1 0 1 0 0 2 0 1 2 0 0 0 0 0 0 0 0 0 1 2 2 0 0 0 2 0 1 1 0 0 0 1 0 0 0 0 0 0 0 0 0 0 0 0 0 0 1 0 1 1 1 1 1 0 0 0 0 0 0 1 0 1 0 2 0 0 2 0 0 0 0 0 0 2 0 0 1 0 0 1 1 0 1 0 0 1 2 0 1 0 2 0 1 2 1 1 1 0 0 0 1 0 2 0 1 0 2 1 1 1 0 0 0 2 0 2 2 0 2 2 2 1 1 0 1 0 0 1 0 2 0 1 1 1 0 0 0 0 0 0 0 0 0 1 0 1 0 0 0 0 1 1 1 0 0 0 0 0 0 0 0 0 2 0 0 0 0 1 0 2 1 1 0 1 1 2 2 0 0 0 0 1 1 0 0 0 0 1 1 0 1 1 0 2 1 2 1 1 2 0 0 0 1 1 0 2 2 0 0 0 1 0 1 0 0 1 1 0 1 2 2 0 2 0 1 1 0 2 2 0 0 0 0 0 2 0 0 0 1 1 0 0 0 2 0 1 1 2 0 1 1 0 1 1 1 0 0 1 2 0 0 0 1 2 0 2 2 2 0 1 0 1 0 0 0 0 0 1 0 0 0 0 1 0 1 0 0 0 0 0 0 0 0 1 2 1 1 0 0 0 0 1 1
14 1 2 0 0 0 0 1 1 0 1 1 0 0 0 0 0 0 0 0 2 0 0 0 2 0 0 0 2 0 2 0 2 1 1 0 2 2 0 0 0 0 0 0 0 1 0 0 0 0 0 0 0 0 2 0 0 0 1 0 1 1 0 2 0 0 1 0 1 0 0 1 2 1 2 1 1 0 2 0 2 0 1 1 0 0 1 0 2 2 0 0 1 2 1 0 1 0 0 0 2 1 0 0 2 1 2 1 1 1 0 2 1 2 2 2 2 0 0 2 2 0 2 0 0 2 0 0 0 0 1 1 0 1 0 0 0 0 0 0 0 2 0 0 1 1 0 0 0 0 0 2 0 0 1 1 1 1 0 0 0 1 2 2 2 2 1 0 1 0 0 0 0 2 2 0 0 0 0 2 2 1 1 2 1 1 1 2 0 1 1 2 1 0 1 0 2 0 0 0 0 1 0 1 2 1 2 1 1 0 1 0 1 0 1 0 0 2 2 0 2 2 0 1 0 0 0 0 0 0 0 0 0 1 1 0 1 2 2 0 0 1 2 1 0 0 0 0 1 1 0 0 1 0 0 0 0 1 0 1 1 1 0 0 0 0 0 0 2 2 1 1 0 1 0 0 0 2 2 0 0 1 1 1 0 0 0 0 1 2 0 1 0 0 2 0 2 0 0 0 1 0 1 1 1 0 2 0 2 1 1 1 0 1 0 0 1 1 0 0 0 2 1 2 0 0 0 1 1 1 1 0 0 0 0 0 0 0 0 0 0 0 2 0 0 0 2 0 0 1 0 0 0 2 0 0 0 1 0 1 0 0 2 0 2 0 1 1 1 1 1 1 2 2 0 0 2 0 0 0 0 1 2 0 2 1 1 1 1 0 0 0 1 0 2 1 1 0 1 2 2 2 0 0 0 1 1 0 0 0 0 1 0 0 1 2 0 0 0 1 1 1 1 1 0 0 0 2 2 0 1 0 0 2 1 1 0 2 0 0 2 0 1 1 1 1 0 0 1 0 0 0 1 2 2 2 2 1 1 1 1 0 0 0 1 2 2 1 1 0 0 0 2 2 0 0 0 1 0 0 1 0 0 0 2 0 0 1 1 0 1 1 1 0 2 0 2 0 1 1 1 2 1 1 1 0 1 1 0 0 0 0 0 0 1 1 0 2 0 2 2 0 0 1 1 1 0 1 1 1 1 1 0 1 1 0 2 1 2 0 2 0 1 0 1 1 0 0 2 0 0 0 0 2 0 0 0 0 0 0 1 0 1 2 0 1 1 1 0 1 0 0 0 0 0 0 2 1 0 1 1 0 1 1 0 0 1 2 1 1 1 1 0 0 0 1 0 0 0 1 1 2 0 2 0 2 2 0 1 1 1 1 0 0 0 0 0 2 0 0 0 2 0 0 0 2 2 2 0 0 2 2 0 2 0 0 0 0 0 0 0 1 0 1 0 0 0 0 0 1 0 1 0 1 2 1 1 2 0 1 1 0 0 1 1 1 0 1 1 1 1 1 0 0 1 0 2 1 2 0 1 0 2 2 1 2 1 1 1 0 1 2 0 1 1 0 1 0 0 1 0 0 0 1 1 0 1 0 1 0 0 0 0 0 0 0 1 1 1 1 0 1 0 2 0 1 1 1 1 0 1 1 0 0 0 0 2 0 0 1 0 1 0 0 0 1 0 0 0 0 0 0 0 0 0 1 2 0 2 0 0 2 2 2 2 0 1 1 1 1 0 0 2 0 0 0 1 0 0 2 0 0 0 0 0 0 1 1 1 2 0 2 2 2 0 0 1 0 2 0 0 0 0 1 0 2 1 0 0 2 2 2 2 0 0 0 0 2 2 2 2 2 0 0 1 0 0 0 1 0 0 2 2 0 0 1 0 0 0 0 1 1 1 0 1 1 1 0 0 1 0 0 1 0 0 1 1 0 1 1 0 1 0 0 0 2 0 0 2 1 2 0 1 1 2 2 0 1 1 1 1 1 1 0 0 2 0 1 0 1 0 0 1 2 2 2 2 2 0 0 0 2 2 0 2 0 2 1 0 1 0 2 0 0 0 2 0 1 2 0 1 1 0 1 1 0 2 1 0 0 0 0 0 2 0 0 0 1 1 0 0 1 2 1 1 2 2 0 1 0 2 0 1 0 1 0 1 2 0 0 0 0 0 2 2 0 1 0 2 0 2 0 0 0 0 0 0 1 1 0 0 2 0 0 0 0 0 1 0 1 0 0 2 2 2 0 0 0 0 0 2 1
15 1 1 1 0 1 1 1 0 1 1 1 1 2 0 0 0 0 0 0 1 0 0 0 2 0 0 2 2 1 2 1 0 1 2 1 2 1 0 0 0 0 1 0 0 0 1 0 0 1 1 0 0 2 0 0 0 1 1 0 1 2 1 0 1 1 1 0 1 1 1 1 2 2 1 2 1 0 2 0 0 0 1 1 1 1 1 0 2 2 0 0 2 2 0 0 0 1 0 1 2 2 1 0 2 0 2 1 1 1 0 2 0 0 0 0 0 0 0 2 2 0 1 1 0 1 0 2 0 2 2 2 0 0 0 0 0 1 0 0 2 0 0 0 0 0 0 0 0 0 0 1 0 0 0 1 1 2 0 1 0 2 0 2 0 2 0 1 1 1 0 2 0 0 1 1 0 0 1 1 1 0 1 2 2 2 1 0 0 0 0 0 2 2 2 0 0 0 0 0 0 0 0 1 2 0 2 0 2 0 2 1 1 0 1 0 0 0 0 0 2 2 1 0 0 1 1 1 1 0 0 0 1 1 1 1 0 2 2 2 0 0 2 0 0 0 0 0 0 0 0 0 1 1 1 0 0 0 0 0 0 0 0 1 1 0 0 0 0 0 0 2 0 2 1 0 1 1 1 0 1 1 1 2 0 0 0 2 2 2 0 2 1 1 1 1 0 0 0 0 0 0 1 1 1 1 0 0 1 0 1 1 0 1 1 0 1 1 0 0 1 1 1 1 0 0 1 1 1 0 1 2 0 0 1 1 0 2 0 0 0 1 2 2 1 1 1 0 0 1 0 0 0 2 0 0 1 0 0 2 0 0 2 0 1 1 0 2 2 0 2 2 1 1 0 0 1 0 0 0 0 1 1 1 0 2 2 0 0 0 1 1 2 0 2 1 1 1 1 1 1 1 0 2 1 0 0 0 0 0 0 2 0 0 1 2 0 1 0 0 0 2 0 1 0 1 1 0 2 2 0 1 0 2 0 0 0 2 0 0 2 0 2 0 2 2 0 1 1 0 0 0 1 2 1 1 1 2 2 1 1 2 1 1 0 2 2 2 2 2 2 2 0 0 2 0 2 2 2 0 0 0 0 0 2 0 0 0 2 0 1 2 1 0 1 0 2 1 1 2 1 2 1 1 1 1 0 1 1 0 1 0 0 0 2 0 0 1 1 2 1 0 0 2 0 1 0 1 1 1 1 0 0 0 1 0 2 0 2 0 0 2 1 1 1 1 0 0 2 0 0 0 0 2 1 1 0 0 1 1 0 0 0 1 0 0 1 0 1 0 0 1 0 0 0 0 2 2 0 1 2 0 1 1 1 0 0 0 0 0 0 0 0 0 0 0 0 0 0 0 0 2 0 1 0 2 2 0 0 0 1 0 1 1 1 1 1 1 0 1 1 1 0 0 0 1 1 1 0 0 2 2 0 2 0 1 0 0 0 0 1 1 0 1 2 2 2 0 1 1 0 2 0 2 2 2 1 1 1 0 0 0 0 1 0 1 1 0 0 0 2 0 0 1 1 0 2 1 1 1 2 0 1 0 0 1 1 1 2 1 2 1 1 1 0 0 1 1 0 1 1 1 0 0 1 0 0 2 0 0 0 0 0 0 0 1 0 1 0 0 0 0 0 1 1 0 0 0 0 0 0 0 0 1 2 1 2 0 1 2 2 2 0 0 0 0 0 1 0 0 0 0 0 0 0 0 0 0 2 0 0 2 2 0 0 1 0 0 2 2 1 0 2 2 0 0 1 0 0 2 0 0 2 1 0 1 1 2 0 2 0 1 2 1 0 0 0 0 1 1 0 1 0 1 1 0 0 0 2 0 2 0 1 0 0 0 0 2 2 2 2 2 0 2 0 0 1 0 0 1 0 1 2 0 0 0 0 1 1 0 1 1 0 0 0 0 0 0 0 0 2 2 1 0 0 0 1 0 1 1 0 2 0 0 0 1 1 0 2 0 1 0 2 0 2 1 0 0 0 1 1 1 0 0 0 0 0 2 0 1 0 0 0 1 1 1 1 2 0 1 0 2 1 0 1 1 1 2 0 0 0 0 0 0 1 2 0 0 1 0 0 1 0 0 1 0 1 2 0 0 0 0 0 0 1 0 1 0 1 1 0 1 2 1 1 1 1 1 1 1 0 1 1 0 1 0 1 0 0 0 0 0 0 0 0 0 2 0 1 1 1 0 0 0 0 0 1 1 1 0 0 1 0 0 0 0 0 0 2 0 0 1 0 2 1 0 0 0 1 0 2 2
16 0 2 2 0 0 0 2 0 0 0 0 1 1 0 0 0 0 0 0 0 0 0 0 2 0 0 0 2 0 2 1 1 1 0 0 0 2 0 0 0 0 0 0 0 0 0 0 1 0 0 0 1 1 0 0 0 0 0 1 1 1 0 0 0 0 0 1 1 0 0 0 2 2 2 2 2 1 1 1 0 0 2 1 1 0 0 0 2 2 0 1 2 2 0 0 1 0 0 0 1 2 0 0 2 0 2 1 1 1 0 2 0 2 2 0 2 0 0 2 2 0 0 2 0 0 0 1 1 1 0 0 0 1 1 1 0 0 0 1 0 2 0 1 1 1 1 0 1 1 0 1 0 0 0 0 0 0 0 0 1 0 0 2 0 1 1 2 1 1 0 0 0 1 2 1 1 0 1 2 1 1 1 2 2 2 1 1 1 0 0 0 2 0 2 0 0 0 0 0 0 1 0 0 2 1 2 1 1 0 2 0 1 0 2 2 1 0 0 0 2 2 0 0 1 0 0 2 1 0 0 0 0 0 0 0 0 2 2 2 0 0 2 0 0 0 0 0 0 0 0 0 2 0 0 0 0 0 1 1 0 1 0 0 0 0 1 0 1 1 0 2 1 2 0 0 0 1 0 0 2 0 2 2 0 1 1 2 0 2 0 0 0 0 2 1 1 1 0 1 2 1 0 0 0 1 0 0 1 0 0 1 0 0 0 0 1 0 0 0 1 2 1 0 1 0 1 1 0 1 1 2 0 0 0 0 0 1 0 1 1 1 1 0 1 1 1 0 2 0 1 1 0 1 0 1 1 2 0 1 0 0 2 0 2 0 1 1 1 1 1 1 0 0 1 0 2 1 1 0 0 1 0 0 1 1 1 0 0 0 0 0 0 0 2 0 0 2 0 1 1 1 0 0 0 0 2 2 0 0 0 1 0 0 1 2 0 2 0 0 0 2 0 2 2 1 2 0 1 0 0 0 0 0 0 0 0 2 0 0 1 0 2 0 0 0 0 1 1 0 0 0 0 1 2 0 2 1 0 1 1 1 0 0 0 1 1 2 2 1 1 1 1 1 1 0 0 2 0 1 2 0 2 2 0 0 2 0 1 0 0 2 1 1 2 0 2 0 1 2 1 2 1 1 1 1 2 1 1 0 0 0 0 0 1 0 0 2 2 2 0 0 1 2 1 2 0 1 1 1 1 0 0 1 2 0 2 1 0 1 2 0 1 1 1 2 0 0 2 0 0 0 0 1 1 1 1 1 0 0 2 0 1 2 0 0 1 1 0 1 0 1 0 0 0 0 0 2 0 2 2 0 1 1 0 0 2 0 0 0 0 0 0 0 1 0 0 0 0 1 1 2 0 1 0 2 1 0 0 1 2 0 0 1 0 0 0 2 1 1 0 1 0 1 0 0 0 2 0 0 0 0 0 2 0 2 0 0 1 0 1 1 1 1 2 0 0 1 0 0 0 2 0 0 1 2 2 1 1 0 0 0 1 0 1 1 1 1 0 0 0 0 0 0 2 0 2 0 1 0 1 1 2 1 1 2 0 1 2 1 2 0 0 1 1 0 2 0 0 1 0 0 0 0 2 0 0 1 1 0 0 0 1 0 1 1 1 2 1 1 0 0 0 1 0 0 0 0 0 0 1 0 0 0 1 1 1 0 0 0 0 0 0 0 0 0 0 0 0 0 0 0 0 0 0 0 0 0 1 1 0 0 2 0 0 1 1 1 1 1 1 1 2 1 0 0 2 0 1 2 0 1 1 1 1 2 0 1 0 1 0 1 2 1 0 0 0 1 0 0 0 1 0 1 0 1 2 0 1 1 2 0 1 1 1 2 0 2 1 0 0 0 0 1 0 0 0 0 1 0 0 1 1 1 0 0 0 0 0 0 0 1 1 0 1 0 1 0 0 0 2 2 0 0 0 0 0 0 0 0 0 2 1 0 1 1 0 0 1 1 1 0 2 0 2 2 0 0 0 1 0 0 1 0 0 1 0 1 1 1 1 0 0 1 2 1 2 1 1 0 0 0 2 0 0 0 1 1 0 1 1 0 2 0 2 0 0 2 1 1 0 2 0 1 1 0 1 0 0 0 0 1 1 2 0 0 0 0 0 1 1 2 2 0 0 0 2 2 0 1 0 0 1 0 1 0 1 2 0 1 0 1 1 0 1 1 1 0 0 0 2 0 0 0 0 1 1 1 1 1 1 1 0 1 0 0 0 1 0 1 0 1 0 0 0 0 0 0 0 0 0 0
17 1 0 2 0 1 1 2 0 2 2 0 0 0 0 0 0 0 1 2 0 2 0 1 1 0 1 0 1 1 2 0 2 2 0 0 0 1 0 1 0 1 1 1 0 1 0 0 0 0 0 0 1 1 1 1 0 0 2 0 0 1 0 1 1 0 1 0 1 1 0 0 2 2 2 2 1 0 2 1 0 0 2 1 2 1 1 0 1 2 0 0 0 1 0 0 0 1 0 1 0 2 1 0 2 1 2 0 0 2 0 1 1 1 2 2 1 0 2 1 1 0 2 0 1 1 0 1 0 1 1 1 0 0 0 0 1 0 0 0 1 1 0 0 1 0 0 0 1 1 0 1 0 0 1 0 0 1 0 0 1 0 0 2 2 2 1 1 2 0 0 0 0 1 1 1 0 2 0 0 0 0 2 2 2 2 2 1 0 0 0 0 2 1 1 0 1 0 0 0 0 1 0 0 2 1 2 0 2 0 1 1 1 0 2 0 0 2 0 0 1 1 1 0 0 1 1 2 0 0 0 0 0 0 1 1 0 2 2 2 0 0 2 0 0 0 0 0 0 0 0 0 0 0 0 1 1 0 0 0 0 0 0 1 1 0 2 0 2 0 0 2 1 2 0 0 0 2 2 0 2 0 2 1 1 0 2 1 1 2 0 1 1 0 2 1 1 0 0 0 0 0 1 1 1 1 0 0 0 0 0 0 0 2 2 0 0 0 0 0 1 2 1 0 0 0 0 1 1 0 1 2 1 1 0 0 0 2 1 0 1 2 2 0 0 0 1 0 1 1 0 0 0 1 0 1 0 1 0 1 0 0 1 0 1 0 1 2 2 0 2 2 0 0 0 0 1 1 1 1 0 1 0 0 0 0 0 1 1 1 1 1 1 1 1 0 0 0 1 1 1 1 0 2 1 0 0 0 0 0 1 0 0 1 0 1 1 1 0 0 0 2 0 0 0 0 0 0 1 1 0 2 0 1 1 1 0 2 0 0 1 0 1 1 0 2 1 2 2 0 0 0 0 2 0 0 1 1 1 1 1 0 0 0 0 0 0 2 2 0 0 0 2 2 0 0 0 0 0 0 2 1 2 2 1 1 1 1 1 0 1 1 1 1 0 0 1 1 1 2 1 2 2 0 1 0 1 0 2 0 1 1 0 0 1 1 2 2 1 1 0 1 1 2 1 1 0 1 1 1 1 0 0 0 1 0 2 0 2 1 0 1 1 0 2 0 0 1 0 1 0 1 0 1 1 1 1 0 1 1 0 0 0 1 0 0 1 1 1 0 0 1 0 0 0 0 1 1 0 0 2 0 1 2 1 0 2 0 0 0 0 1 0 0 0 1 0 1 1 1 1 1 1 2 0 2 2 0 0 2 0 0 0 1 0 1 0 0 0 0 0 0 0 1 0 0 1 0 0 0 1 1 1 1 0 1 0 0 1 0 1 1 0 0 1 1 1 0 0 0 0 2 0 0 1 1 2 1 1 0 0 0 1 0 0 2 1 0 0 0 2 0 1 0 0 0 1 1 2 0 1 0 2 1 0 2 0 0 2 2 1 0 1 2 1 0 2 0 0 2 0 1 0 0 1 0 2 2 0 0 0 0 0 0 0 1 0 2 2 1 0 0 1 2 0 0 1 1 1 0 0 0 0 0 0 1 2 0 1 1 1 1 0 0 0 0 0 0 1 1 1 1 0 0 0 0 0 0 1 0 0 1 2 2 1 0 1 0 2 2 1 0 2 1 0 1 1 0 0 1 1 1 0 0 0 2 0 2 0 2 0 1 2 2 0 0 0 0 0 0 1 0 1 2 1 1 0 0 0 2 2 0 0 2 0 2 0 2 2 2 2 1 0 0 0 0 0 0 0 1 0 1 2 0 0 0 0 0 0 0 1 1 2 0 2 1 2 0 0 0 1 0 2 0 0 0 0 0 0 0 1 1 0 0 0 0 0 0 2 1 0 0 0 2 1 1 0 0 1 1 2 1 0 0 0 0 1 1 2 2 1 0 0 1 1 1 1 2 1 0 0 1 2 0 1 1 1 1 0 0 0 1 0 0 1 1 0 0 1 0 0 2 1 2 0 0 2 1 1 1 0 0 0 1 0 0 0 0 1 2 1 1 1 0 0 0 0 0 0 0 1 1 1 1 0 0 1 1 0 0 0 1 2 0 1 0 1 0 2 2 0 0 0 0 0 1 1 0 1 0 0 1 1 1 0 1 1 1 0 0 0 1 1 2 2 0 0 0 1 1 2 2
18 1 1 1 0 1 1 2 0 1 1 0 2 1 0 0 0 0 1 1 1 0 0 0 2 0 1 1 2 1 2 0 0 0 1 0 1 2 0 0 0 0 0 0 0 0 1 0 0 0 0 0 1 1 1 2 1 1 1 0 1 1 0 2 1 1 1 0 1 0 0 0 1 2 1 2 2 0 2 0 1 0 2 1 2 0 0 1 2 2 1 1 2 2 1 1 1 2 0 2 0 2 2 0 2 0 2 2 2 0 0 2 2 2 2 1 2 0 0 2 2 0 1 1 0 1 0 1 1 1 0 0 0 1 1 0 0 0 0 0 1 1 0 0 2 2 1 0 1 1 0 1 0 1 0 1 0 1 0 0 0 1 0 2 0 0 1 1 1 1 0 1 1 1 1 1 0 0 1 1 1 1 0 0 0 0 0 2 1 0 0 1 2 0 1 1 1 0 0 0 0 0 1 0 0 1 1 0 1 0 2 1 1 0 2 0 1 0 0 0 0 0 0 0 0 0 0 1 0 0 0 0 0 0 0 0 0 2 2 1 0 0 2 0 0 0 0 0 1 1 0 0 1 0 0 0 0 1 1 2 1 2 0 0 0 0 0 0 2 0 0 1 0 2 1 2 1 2 2 0 0 0 2 2 0 0 0 0 0 2 0 1 0 0 2 0 2 1 0 1 1 1 1 1 1 0 1 0 1 0 0 1 0 2 2 0 0 1 0 0 2 2 1 1 0 0 1 2 2 2 2 0 0 0 0 0 1 0 0 0 0 0 2 1 1 1 1 1 2 0 1 1 0 0 0 2 0 1 0 0 0 0 1 0 1 1 0 1 1 1 1 1 0 0 1 0 0 1 1 0 0 1 0 0 1 1 1 0 0 1 1 1 0 1 1 1 0 1 0 0 0 0 0 2 2 0 0 0 1 0 0 0 0 0 1 2 0 1 0 0 0 1 0 0 1 1 1 0 0 0 0 1 1 1 1 0 0 2 0 0 2 0 1 1 0 2 2 2 2 0 0 0 0 1 1 0 1 1 0 1 1 1 0 0 0 2 1 2 2 2 2 2 1 1 0 2 1 2 0 2 2 0 1 1 1 0 0 0 2 0 1 2 0 1 1 0 2 1 2 1 0 1 2 0 2 0 0 0 1 0 1 1 0 1 0 1 0 2 1 1 0 0 0 1 0 1 0 0 0 2 0 0 0 0 0 0 2 1 0 1 1 0 0 0 1 1 0 1 1 0 0 0 0 2 2 0 0 0 0 0 0 0 1 2 0 0 2 0 2 0 1 1 0 0 0 0 1 1 0 2 2 0 2 0 2 1 2 2 2 0 0 0 1 1 1 0 1 0 0 0 0 2 0 2 0 2 1 0 0 1 1 0 0 1 0 0 1 0 0 0 0 0 0 0 0 2 2 2 0 0 1 2 1 0 0 0 0 0 0 0 0 1 0 1 1 0 0 0 0 0 0 1 0 1 2 1 1 2 2 0 0 0 2 0 1 1 1 0 1 0 0 0 0 0 0 0 2 0 1 0 1 1 0 0 0 0 0 0 1 2 2 0 0 0 0 0 1 0 0 1 0 1 0 1 1 1 1 1 0 0 0 0 1 0 0 1 0 2 1 1 0 0 1 2 0 0 0 2 2 0 2 2 0 0 0 0 0 0 1 1 0 1 0 0 0 1 0 1 0 0 0 0 0 0 0 1 2 0 2 0 0 1 2 1 0 0 1 1 0 0 0 1 1 0 0 0 2 0 1 0 1 2 0 0 0 2 1 1 0 1 0 1 2 1 0 0 1 1 0 0 1 2 0 2 0 0 0 1 1 0 1 0 1 0 1 2 1 2 2 2 2 1 0 2 0 0 2 0 0 0 0 2 1 1 0 1 0 0 0 0 1 1 0 0 0 0 0 1 1 0 2 2 1 0 0 0 1 1 0 0 0 2 1 0 1 1 0 0 1 1 1 0 2 0 2 2 0 0 0 0 0 0 0 0 0 0 0 2 1 1 1 0 0 1 1 0 0 1 1 1 2 0 0 0 2 2 0 2 0 0 0 0 0 0 0 2 0 1 2 0 1 1 0 1 1 0 0 1 0 0 0 0 0 1 1 0 0 1 1 0 0 1 0 0 0 0 1 0 1 0 1 1 2 0 0 0 0 2 0 0 0 1 0 0 0 1 1 0 1 0 1 1 0 0 1 2 2 1 2 0 0 2 1 1 0 1 1 0 1 0 0 1 1 2 1 0 0 0 0 0 1 0
19 1 0 2 0 1 1 2 0 2 2 0 0 2 1 1 1 0 2 2 0 0 0 1 1 1 2 0 2 0 2 0 1 1 0 0 1 2 0 1 1 0 0 0 0 1 0 0 0 0 0 0 2 2 0 0 0 0 0 0 1 2 0 1 1 1 1 0 2 0 0 1 2 2 1 2 2 0 2 0 0 0 1 1 1 0 0 1 2 2 0 0 1 1 0 0 0 0 0 0 1 2 0 1 2 1 1 0 0 2 0 1 1 1 1 1 1 0 1 2 2 1 2 0 0 1 0 0 1 0 0 0 0 0 0 0 0 0 0 0 1 2 0 0 1 1 1 0 1 1 0 2 0 0 0 0 0 1 0 0 1 2 1 2 1 1 1 0 0 0 1 0 1 1 1 1 0 0 1 2 2 0 1 2 1 1 1 1 0 1 1 1 1 0 0 0 1 0 0 0 0 1 0 0 2 1 1 0 1 0 2 0 1 0 2 0 0 0 1 1 0 0 2 0 0 2 2 1 0 0 0 0 1 1 1 1 0 2 2 1 0 0 2 0 0 0 0 0 0 0 0 0 1 0 0 0 0 0 0 1 1 1 1 1 0 0 1 1 2 1 1 1 0 0 0 1 0 1 1 0 1 0 0 1 0 1 0 2 1 2 0 0 0 1 1 1 0 2 0 1 1 0 2 2 2 1 0 0 2 1 0 1 0 1 1 0 1 1 0 0 0 2 1 1 1 0 1 2 1 0 2 1 0 0 0 0 0 1 0 0 0 0 2 1 0 0 1 1 1 1 1 1 0 1 0 1 0 1 0 2 0 0 1 0 0 0 0 1 1 1 1 1 1 1 0 0 2 0 0 0 0 2 0 1 2 0 1 0 0 1 1 1 0 0 2 1 1 0 1 2 2 2 1 1 1 1 0 0 0 0 1 1 0 0 0 1 1 0 1 0 1 1 0 2 1 1 0 0 1 0 0 0 0 2 1 1 0 0 0 1 2 0 2 0 1 1 0 1 2 0 0 1 1 2 1 1 1 1 0 1 2 0 0 0 0 1 0 1 1 0 0 0 2 2 1 0 0 1 0 0 2 0 0 0 1 0 0 0 2 0 1 2 0 2 2 0 1 0 1 1 1 1 2 1 1 1 1 0 2 0 1 0 0 1 1 1 0 2 2 2 0 0 2 1 0 1 1 2 2 0 1 1 0 0 0 0 2 0 2 0 0 2 2 2 2 1 0 1 1 0 0 0 0 1 2 2 1 1 0 0 1 0 0 1 0 1 0 1 0 1 0 2 1 0 1 1 1 1 0 1 2 0 1 1 0 0 1 1 1 0 0 2 0 0 2 0 0 1 1 1 1 0 0 0 0 2 0 1 0 2 1 1 0 1 0 0 0 1 0 0 0 0 0 1 0 0 0 2 0 0 0 0 0 2 0 0 1 0 2 0 0 0 0 1 2 2 2 0 0 0 0 2 0 1 1 1 1 2 1 1 1 0 1 1 1 1 1 0 1 1 1 1 0 0 0 0 2 1 2 0 1 0 2 1 1 2 1 1 2 1 1 1 1 2 1 0 2 1 0 1 1 0 0 0 2 0 1 2 0 0 0 0 0 1 0 1 0 1 0 0 0 0 0 2 0 0 0 0 0 1 1 0 0 0 1 1 2 0 2 2 2 2 0 0 0 1 0 0 0 0 0 0 0 0 0 0 1 0 0 0 0 0 2 1 0 0 2 0 2 2 0 0 2 0 0 0 1 0 1 1 1 2 1 1 0 2 0 2 1 1 1 1 2 2 0 0 0 0 0 1 0 2 0 2 0 1 1 0 0 1 2 1 1 0 1 2 1 2 1 1 0 1 0 0 0 0 0 0 2 0 2 2 1 0 0 1 0 0 0 0 1 1 1 0 1 1 1 1 0 0 2 2 0 0 0 0 0 0 0 0 0 1 1 0 1 1 1 0 1 1 0 0 2 0 2 2 0 1 0 1 0 1 0 1 0 1 0 1 0 2 0 0 1 1 2 2 2 2 0 1 0 0 2 0 0 1 1 2 0 1 1 1 0 0 1 1 0 1 2 0 0 2 0 1 0 0 2 1 1 0 1 0 0 1 1 0 0 1 1 0 1 0 2 2 2 0 0 2 0 2 0 0 2 0 0 0 0 2 0 0 0 0 1 1 1 1 1 1 2 0 1 0 0 0 1 1 1 0 0 0 0 0 0 1 0 0 0 0 0 0 0 0 0 2 1 1 0 0 2 1 1 0
20 1 1 1 0 0 0 2 1 1 2 0 0 1 0 0 1 0 0 1 0 1 0 0 2 0 1 1 2 0 2 0 1 1 1 0 2 1 0 2 2 0 0 0 0 0 2 0 0 1 1 0 1 1 1 1 0 0 1 0 1 2 0 2 0 0 0 0 1 0 0 1 1 1 1 1 1 0 2 0 0 0 1 1 0 0 0 0 2 2 0 0 2 2 0 0 1 0 1 0 1 2 1 0 2 0 2 1 1 1 0 2 1 1 2 2 1 0 1 1 1 0 2 0 0 1 0 0 0 0 0 0 0 0 0 0 0 0 2 0 1 1 0 0 2 2 0 0 1 1 0 0 0 0 0 0 0 2 0 0 0 1 1 2 2 2 2 1 0 1 1 2 1 1 2 2 1 0 0 1 0 0 2 2 2 2 2 1 0 0 0 1 2 2 2 0 0 0 0 0 0 0 0 0 2 2 0 0 1 0 1 1 1 0 0 1 0 0 0 0 2 2 0 0 0 0 0 2 0 1 0 0 1 1 1 1 0 2 2 2 0 0 2 0 0 0 0 0 0 0 0 0 1 1 1 1 0 0 0 0 0 0 0 0 0 0 0 0 2 1 0 1 1 2 0 0 1 2 2 0 0 1 2 2 0 0 0 1 1 2 0 2 0 0 2 0 2 1 0 1 1 0 0 0 0 0 0 0 1 0 1 0 0 1 1 0 0 1 2 2 0 2 1 1 2 0 2 1 1 0 1 2 0 0 0 0 0 1 0 1 0 1 0 0 0 0 2 0 1 1 1 1 0 2 0 0 2 1 0 2 0 0 2 0 2 0 2 0 2 0 2 2 0 0 1 1 2 0 0 0 0 1 2 0 2 0 1 0 0 0 0 0 0 0 1 0 0 0 0 0 1 1 0 2 2 0 0 0 0 0 0 1 0 0 1 2 0 1 0 0 0 1 0 1 0 0 0 0 1 0 1 0 0 2 1 1 0 0 0 0 0 0 1 1 0 2 0 1 2 0 0 0 1 2 1 1 1 2 1 1 1 1 0 0 1 1 1 2 2 1 0 0 1 1 0 1 1 2 0 0 2 0 1 1 1 1 1 1 2 0 2 1 0 1 1 0 1 0 1 1 1 2 1 1 1 0 1 0 1 0 0 1 1 0 1 0 0 1 0 1 1 1 1 1 0 1 1 1 1 1 1 0 0 1 0 0 1 1 1 1 1 0 1 1 1 2 0 0 2 0 0 0 0 1 1 0 0 0 0 0 1 0 0 1 1 0 1 1 0 1 0 0 0 0 0 0 1 1 0 1 2 1 1 1 1 0 1 1 1 1 1 0 1 0 1 0 1 1 1 1 1 1 1 1 0 2 1 0 0 1 0 0 0 1 1 1 0 1 1 0 0 1 1 1 1 2 2 2 0 0 0 0 0 2 0 1 0 0 1 0 1 1 0 1 1 1 1 0 1 2 0 1 0 2 2 2 0 1 1 0 0 0 2 0 2 1 0 1 1 0 0 1 0 1 1 0 2 0 2 0 1 0 2 2 2 2 0 0 1 2 2 0 0 0 0 0 0 0 0 1 0 1 0 0 0 0 1 1 1 0 1 0 0 0 0 0 1 2 0 0 0 0 0 2 0 1 1 0 0 0 0 0 0 0 0 0 1 0 0 2 0 1 0 0 0 0 0 0 0 0 0 0 0 0 0 0 0 0 0 0 0 0 2 2 1 0 0 0 2 2 0 0 2 1 1 1 2 0 1 1 1 2 0 0 2 2 0 2 1 1 1 1 2 2 1 0 0 1 0 0 0 1 0 1 0 1 0 0 1 0 2 1 0 1 0 2 0 2 2 2 2 2 0 0 0 0 1 0 0 0 0 2 2 0 0 0 0 0 0 0 0 0 1 0 1 1 1 0 1 0 1 1 2 0 2 0 2 0 0 0 0 0 0 0 0 1 1 0 1 0 0 0 0 1 1 1 0 2 2 2 2 2 1 0 0 1 0 2 0 2 0 0 0 1 2 1 1 2 0 0 0 1 1 0 1 1 1 2 0 0 0 1 0 0 1 0 0 0 1 0 0 1 0 0 1 0 0 2 0 0 2 0 0 1 0 0 0 1 1 0 1 1 1 2 2 1 2 0 0 0 2 0 0 0 2 0 2 2 0 0 0 1 0 0 0 0 0 1 1 0 0 0 0 0 0 1 1 0 0 1 0 1 0 0 0 0 0 2 0 2 0 0 1 1 0 0 1 0 0 0 0 0
21 0 1 2 0 0 0 0 0 0 0 2 1 1 0 0 0 0 0 0 1 0 0 0 2 0 0 0 2 2 2 2 1 1 1 0 1 1 0 0 0 0 0 0 0 2 2 0 0 1 0 0 1 1 1 0 0 0 2 0 0 1 0 0 1 1 1 0 0 0 0 0 1 2 1 2 2 0 2 0 1 0 2 0 2 0 0 0 1 2 0 1 0 1 0 0 0 1 0 1 1 2 0 0 2 0 2 2 2 0 0 2 1 1 1 1 1 0 2 0 0 0 1 1 0 1 0 1 0 0 0 0 1 1 0 0 1 0 0 0 1 1 0 0 0 0 1 0 0 0 0 0 0 0 0 0 0 0 0 0 1 1 1 2 0 2 0 1 0 2 0 1 0 0 2 2 2 0 0 0 0 1 1 1 1 1 1 2 0 0 0 1 2 1 2 0 1 0 0 0 0 1 0 2 2 0 2 1 1 0 2 2 1 0 1 0 0 0 1 2 0 0 0 0 0 0 0 1 0 0 0 0 1 1 1 0 1 2 2 1 0 1 2 0 0 0 0 0 0 0 1 0 0 0 0 1 0 1 0 1 1 1 0 0 0 0 1 0 2 0 0 1 0 2 0 1 1 1 2 0 1 0 2 2 0 0 0 0 1 2 0 2 0 0 2 0 2 1 0 0 1 0 2 2 2 0 1 0 1 0 0 1 0 1 1 0 1 0 1 1 0 1 1 1 2 0 2 2 2 1 2 0 0 0 0 0 0 2 0 1 1 1 0 0 2 2 0 0 1 1 1 1 0 0 0 2 1 1 0 2 0 0 1 0 1 1 0 0 1 1 1 1 0 0 1 1 2 0 0 0 2 1 0 0 2 1 1 0 0 0 0 0 0 0 2 1 1 1 0 0 0 0 0 2 1 0 0 0 0 0 0 0 1 1 1 2 0 1 0 0 0 1 0 1 0 1 0 1 2 1 1 0 0 2 2 1 0 0 0 1 2 0 1 0 1 1 0 2 2 0 0 0 0 2 0 0 0 0 0 0 2 1 1 0 0 1 1 2 2 1 1 1 0 0 0 1 0 2 2 0 0 0 1 1 1 0 0 0 2 0 2 2 1 0 1 0 2 0 1 2 1 2 2 0 0 0 2 0 1 0 0 0 0 0 2 0 0 2 1 2 1 0 0 2 1 2 1 0 0 2 0 1 0 1 1 0 1 2 0 2 0 1 0 0 2 2 0 1 1 0 0 0 0 2 1 0 0 1 0 2 0 0 0 0 0 0 0 2 1 1 0 0 0 0 0 0 0 0 0 0 1 1 0 0 0 0 0 1 1 1 0 1 1 0 1 0 0 1 1 0 0 1 0 1 0 1 1 0 1 1 0 0 0 0 0 0 0 1 0 1 0 0 0 1 0 0 1 0 0 0 0 0 0 1 0 1 0 0 1 0 2 0 0 2 2 1 1 0 0 1 0 2 0 2 2 2 0 2 1 1 1 0 0 1 0 1 2 1 0 0 0 0 0 0 0 0 2 0 1 0 0 1 2 2 0 2 2 1 1 1 1 1 0 0 0 0 2 0 0 2 0 0 0 0 0 0 0 2 0 0 0 0 0 2 0 2 1 0 0 0 0 0 0 2 0 0 0 1 1 0 0 0 0 0 0 0 0 0 2 2 1 2 0 0 1 1 0 0 1 1 1 1 0 0 0 1 0 0 2 2 0 0 2 2 2 0 0 1 0 0 0 0 2 0 0 0 1 0 1 1 1 2 0 0 0 1 0 1 0 1 1 1 2 2 0 0 0 1 0 0 0 2 0 2 1 0 0 1 0 0 1 1 1 0 1 1 2 2 2 2 2 2 0 0 0 0 0 0 1 0 0 1 2 0 0 1 0 0 0 0 0 1 0 0 0 0 0 0 0 0 2 2 1 0 0 1 1 0 1 1 0 2 1 0 1 1 0 1 1 1 1 0 1 2 1 0 0 0 0 0 1 1 0 0 0 0 1 2 0 1 1 0 1 1 1 1 1 2 0 0 0 2 0 0 2 2 0 2 0 2 0 1 0 0 1 1 0 1 1 1 0 1 0 1 1 0 0 2 1 1 0 1 0 1 1 0 1 1 1 0 0 2 2 2 2 0 1 1 0 1 1 0 1 0 0 0 2 2 0 0 0 0 1 0 1 0 2 0 2 0 1 0 0 0 0 0 1 2 2 1 0 2 0 0 0 0 0 0 0 1 0 0 1 2 2 0 0 0 1 0 0 0
22 0 1 1 0 1 1 1 0 0 0 1 0 0 0 0 0 0 0 2 0 0 0 0 2 0 1 1 2 1 2 0 0 0 2 1 1 2 0 1 1 0 0 0 0 1 1 0 0 0 0 0 1 1 1 1 0 0 0 0 0 2 0 2 1 1 1 0 1 0 0 0 1 2 1 2 2 0 2 0 1 0 2 0 2 0 0 0 1 2 0 0 2 1 0 0 0 0 0 0 1 2 0 0 2 1 2 1 1 1 0 2 0 2 2 2 2 0 0 2 2 0 1 1 0 1 0 0 0 0 0 1 1 1 1 0 0 1 0 0 2 1 0 0 1 0 0 0 1 1 0 0 0 0 0 0 0 1 0 0 0 1 2 2 0 2 1 1 0 2 0 0 0 1 1 0 0 0 0 0 0 0 0 2 2 1 1 2 1 0 0 1 2 1 1 0 2 0 0 0 0 0 0 0 2 1 1 2 1 1 1 0 1 0 1 0 0 1 1 1 0 0 0 0 0 0 0 0 0 0 0 0 0 0 0 0 0 2 2 2 0 0 1 0 0 0 1 0 0 0 0 0 1 0 0 0 1 0 0 0 0 0 1 2 0 0 0 0 2 1 0 2 0 2 0 0 0 2 2 0 1 1 2 2 0 0 1 0 2 2 0 2 0 0 2 1 1 0 0 0 0 0 1 1 1 0 0 1 1 0 1 0 0 2 2 0 0 2 0 0 0 2 2 2 0 0 0 1 0 1 1 1 1 0 0 0 0 2 0 2 1 1 2 0 0 0 1 0 0 1 0 0 0 0 0 2 0 1 0 2 0 0 2 0 1 0 1 1 2 0 2 2 1 1 0 0 2 1 1 1 1 1 1 0 2 1 1 0 0 0 1 1 0 0 2 0 0 0 1 1 0 1 0 0 0 0 2 1 1 1 0 2 0 0 1 2 0 0 0 0 0 0 0 2 0 1 2 1 0 0 0 0 1 1 2 1 0 0 0 1 0 0 2 0 1 1 0 1 2 0 0 0 0 2 0 0 0 1 0 1 1 1 0 0 0 0 0 2 2 0 0 0 1 1 0 2 1 2 0 0 0 1 2 2 1 1 1 0 2 0 0 2 0 1 0 0 2 0 2 2 1 2 1 2 0 0 2 0 0 0 0 0 1 0 1 0 0 2 0 0 0 2 1 1 0 1 0 2 2 1 1 0 0 0 2 0 2 0 1 1 0 1 1 1 1 1 0 0 2 0 0 0 0 2 2 1 0 1 0 0 2 0 0 2 0 1 1 0 2 0 2 1 1 0 1 0 0 2 0 1 2 1 2 1 1 1 2 1 1 1 1 0 0 0 1 0 0 0 0 0 0 1 0 1 0 1 1 1 0 2 1 0 0 1 0 1 0 1 1 0 0 1 0 0 0 2 2 1 0 0 2 2 2 1 0 1 0 1 0 1 1 0 0 1 2 2 2 0 0 1 0 1 0 0 1 1 2 2 1 0 0 0 1 1 1 1 0 1 1 1 1 1 0 0 1 0 2 1 0 1 1 1 2 1 0 2 2 1 1 0 1 2 0 1 0 0 1 0 0 1 0 1 0 0 0 0 1 0 0 1 1 1 0 0 1 0 1 1 1 1 0 1 1 2 0 1 1 1 1 0 1 1 0 0 0 0 1 0 1 1 0 1 0 0 0 0 1 0 0 0 0 0 0 0 0 0 0 0 1 0 0 0 2 1 1 0 0 1 1 1 0 1 2 0 0 0 0 0 1 1 0 2 0 0 0 2 0 1 0 2 0 1 2 2 0 0 1 0 1 0 0 0 0 1 0 2 1 0 1 1 2 0 1 1 1 2 0 2 2 1 1 2 0 1 0 0 0 0 1 1 0 0 2 0 0 0 1 0 0 0 0 1 2 0 2 0 2 0 0 0 2 2 1 0 0 1 1 0 0 0 1 1 1 0 1 0 1 0 2 1 1 0 2 0 2 2 0 1 1 1 2 1 0 0 0 1 1 2 1 2 0 0 0 1 2 2 2 1 0 0 0 2 2 0 0 0 1 1 0 1 0 1 1 0 1 1 0 0 0 1 0 1 1 1 0 0 1 1 1 1 1 0 1 2 0 0 1 1 1 0 0 1 1 1 1 0 1 2 0 1 0 0 0 0 1 1 1 1 1 1 1 1 0 1 2 0 0 0 1 0 2 0 0 0 1 1 1 1 1 0 0 1 1 1 0 0 1 1 0 0 1 0 0 2 1 0 0 1 2 0 0 0
23 1 2 1 0 0 0 2 0 1 1 0 0 0 0 0 1 0 0 1 1 1 0 1 1 1 1 0 1 2 2 1 2 2 0 0 1 1 0 1 1 0 0 0 1 0 0 0 1 0 0 0 1 1 1 1 0 1 1 0 1 1 0 0 0 0 0 0 2 2 2 2 1 2 1 2 1 0 2 1 0 0 2 0 1 2 0 0 2 2 0 0 0 2 1 0 1 1 0 1 1 1 1 0 2 2 2 0 1 1 0 2 0 0 0 0 0 0 2 0 0 0 0 2 0 0 0 0 1 0 1 1 2 2 0 0 2 0 0 0 1 2 0 0 1 2 0 0 0 0 0 1 0 0 1 0 0 1 0 1 1 0 1 2 2 2 1 1 1 1 0 0 1 1 1 0 0 0 0 1 0 1 1 2 2 1 2 1 1 0 0 0 1 1 2 0 0 0 0 0 0 1 0 1 2 1 2 0 1 0 0 1 1 0 2 0 1 0 1 1 0 0 1 0 0 1 1 0 0 0 0 0 0 0 0 0 0 2 2 2 0 0 2 0 0 0 0 0 0 0 0 0 1 1 1 0 0 0 1 1 0 1 2 2 0 0 0 0 2 0 0 1 0 2 0 0 0 2 2 0 2 0 2 2 0 0 1 1 0 2 0 1 0 0 2 0 0 2 0 2 2 0 1 1 1 0 1 0 1 0 0 1 0 0 0 0 0 1 0 0 1 2 1 2 0 0 0 1 0 2 1 1 0 0 0 0 0 1 1 1 0 1 1 0 0 0 1 0 0 1 0 0 0 1 0 1 0 1 0 2 0 0 1 0 1 0 1 2 2 0 2 2 1 0 0 0 0 1 1 0 2 0 0 0 2 2 2 1 1 1 1 1 0 0 2 1 1 1 0 0 0 0 1 1 0 0 0 2 0 0 1 0 0 0 1 1 1 0 0 0 0 1 1 1 2 1 2 0 1 1 0 1 0 1 1 1 0 1 0 1 1 0 0 0 0 2 1 2 2 0 0 1 1 1 2 1 2 1 0 1 1 1 0 0 0 0 0 1 1 0 0 0 1 1 1 1 0 2 1 1 1 1 1 1 1 1 1 0 2 0 1 2 1 1 1 0 1 1 1 1 1 1 2 0 2 0 0 0 1 0 0 0 1 2 0 2 0 2 2 2 0 0 1 2 1 1 0 0 0 2 0 1 0 0 0 1 1 0 1 0 1 0 1 1 1 2 0 0 2 0 0 0 0 0 2 2 2 1 0 1 1 0 0 2 1 1 1 1 1 1 0 0 1 0 0 1 1 1 0 1 1 1 2 1 1 1 2 1 1 0 0 0 0 1 1 0 1 0 0 0 0 2 0 1 0 2 0 0 0 0 0 0 0 0 0 0 0 0 0 0 0 1 0 1 0 0 1 0 0 0 2 2 0 1 0 0 1 0 1 0 0 2 0 2 2 1 1 0 0 0 0 2 0 2 2 2 0 1 1 0 0 0 2 0 0 2 1 1 0 0 1 1 0 1 1 0 2 1 2 0 1 1 2 2 0 2 1 0 1 1 0 1 0 1 0 0 1 0 0 2 0 1 0 0 0 0 1 1 1 0 0 0 0 0 0 0 0 0 2 2 0 0 0 1 1 0 0 1 1 0 1 1 1 0 1 1 1 0 1 2 0 0 0 0 0 0 0 1 1 1 0 1 0 0 0 0 1 0 0 0 0 0 2 1 0 1 1 0 2 2 0 0 1 1 1 1 0 0 0 2 1 1 2 1 1 1 1 1 1 2 0 2 2 1 0 0 0 1 0 1 0 2 0 2 0 2 1 0 0 1 1 0 1 0 1 2 1 2 2 2 2 2 0 0 0 0 0 0 1 0 0 1 1 0 0 0 0 0 0 0 0 0 1 0 1 1 1 0 1 1 0 0 1 0 0 0 1 0 0 0 0 0 0 0 0 1 0 0 0 2 0 0 0 2 2 2 0 0 1 1 2 2 0 0 0 0 0 2 0 2 0 0 1 1 2 1 2 2 0 0 0 2 1 0 2 2 0 1 0 0 0 0 0 0 2 0 0 0 0 1 0 2 1 1 1 0 1 2 0 0 0 0 0 0 1 0 2 0 1 0 0 0 2 2 2 0 0 0 0 1 0 0 0 0 2 0 2 1 0 0 0 0 1 0 1 0 2 1 1 0 0 0 1 1 0 1 2 1 2 0 0 2 0 1 0 0 0 0 1 0 0 0 0 1 0 0 0 0 1 0 2 1
24 0 2 0 0 0 0 2 0 2 2 0 1 1 0 0 0 0 1 1 1 0 0 0 2 0 0 1 2 1 2 0 0 2 0 0 1 0 0 2 1 1 0 0 0 0 0 0 0 0 0 0 1 1 1 0 0 0 0 1 0 0 1 0 0 0 0 0 1 0 0 1 2 2 2 2 2 0 2 1 1 0 2 0 2 0 0 0 1 2 0 0 1 2 0 0 1 0 0 0 2 2 1 0 2 0 2 0 2 0 0 1 1 2 2 1 2 1 1 2 2 1 0 2 0 0 0 0 0 0 0 1 1 1 0 0 0 0 0 0 0 2 0 0 0 0 0 0 1 1 0 0 0 1 0 0 0 0 1 1 0 1 2 1 0 1 0 1 0 1 0 1 2 2 2 1 0 0 1 1 1 0 0 2 2 1 0 0 0 0 0 0 2 1 2 0 2 0 0 0 0 0 0 1 2 1 1 0 1 0 1 1 1 0 1 0 0 0 2 1 1 1 0 0 0 1 0 2 1 1 1 1 0 0 0 0 0 1 1 1 0 0 2 0 0 1 1 0 0 0 0 0 1 0 0 1 0 0 0 0 0 0 1 1 0 0 0 0 2 1 1 1 0 2 0 1 0 2 2 0 0 0 1 1 0 1 1 1 1 1 1 2 1 1 1 2 0 0 0 0 1 0 1 1 1 0 1 1 1 0 0 1 0 1 1 0 2 0 1 1 0 2 1 1 1 0 0 2 1 0 0 2 1 1 0 0 0 1 0 0 0 1 2 0 0 0 2 0 0 2 0 0 0 2 0 0 2 0 0 1 0 0 0 0 0 0 1 2 2 0 2 2 1 1 2 1 2 1 0 0 0 0 1 0 2 0 2 0 0 0 1 1 0 0 1 0 0 2 0 0 0 0 0 1 0 0 2 0 1 1 0 1 0 0 0 0 2 1 0 1 1 1 0 2 1 2 1 2 1 1 0 0 0 2 1 1 0 1 0 1 1 0 1 1 0 1 0 1 1 0 0 1 1 2 1 1 1 0 0 0 2 1 0 0 1 1 1 2 2 0 0 0 1 1 0 0 0 2 0 0 0 0 2 2 0 0 1 0 1 0 0 1 0 1 0 0 2 1 1 2 1 2 1 1 1 0 2 0 2 0 0 0 0 0 1 1 0 1 0 1 1 1 0 1 0 1 1 1 1 1 1 0 0 1 1 0 2 0 2 2 0 1 0 0 0 0 0 1 1 0 0 0 0 1 2 2 1 1 0 1 0 0 0 2 1 1 1 2 1 1 0 0 0 0 0 0 2 2 0 1 2 0 1 2 2 0 2 0 0 0 0 2 0 0 1 0 0 0 0 0 0 2 0 1 0 2 1 1 0 2 1 0 0 2 0 2 0 1 1 0 0 1 0 0 0 1 2 0 0 0 0 0 0 2 0 0 0 0 1 0 0 1 0 0 1 1 1 0 1 1 0 1 0 1 2 2 1 1 1 0 0 0 1 1 1 1 0 1 0 0 1 0 0 0 0 0 1 1 2 0 1 0 2 1 0 2 0 0 1 1 1 1 1 1 0 1 2 0 0 2 0 0 0 0 2 0 1 2 0 0 1 0 0 0 0 0 1 1 1 1 0 0 0 2 0 1 1 1 1 0 1 1 0 0 0 0 1 0 0 1 0 0 0 0 0 1 0 1 0 0 0 0 0 0 0 1 0 0 1 0 0 0 2 0 0 0 0 0 2 2 0 1 0 1 1 1 1 0 1 0 0 2 0 0 0 1 1 2 0 2 0 0 2 2 0 0 1 0 1 0 0 2 0 1 0 2 1 0 0 1 1 0 0 2 0 2 0 2 1 1 1 1 0 1 1 0 1 0 2 0 1 1 1 1 0 1 2 0 0 0 0 0 0 0 0 0 0 0 0 0 1 1 0 0 0 0 0 0 0 1 0 1 2 1 2 2 0 0 0 2 0 0 0 2 2 2 0 0 0 2 2 2 0 0 0 0 1 2 2 1 2 0 2 1 1 1 1 1 1 0 0 1 1 0 1 1 1 1 0 1 0 0 0 0 0 2 0 1 2 1 0 1 0 0 0 0 0 2 0 0 2 0 0 1 0 0 0 2 2 0 0 0 1 2 2 0 1 0 0 0 2 0 0 0 2 0 2 1 0 0 0 0 2 0 1 1 2 0 0 0 2 0 0 0 1 1 1 1 1 0 0 1 1 1 0 0 0 0 0 0 0 0 0 2 1 1 0 0 1 0 2 1
25 0 0 2 0 1 1 2 1 0 1 0 0 0 0 0 0 0 0 1 1 1 0 1 1 0 1 0 2 0 2 0 1 2 0 0 1 1 0 0 0 0 0 0 0 0 2 0 0 0 0 0 0 0 2 0 0 0 1 0 1 1 0 0 0 0 0 0 1 1 0 1 1 2 1 2 2 1 2 1 1 0 2 1 1 0 0 0 0 2 0 0 2 2 0 0 1 1 0 1 0 2 0 0 2 1 2 2 2 0 0 2 0 2 1 0 1 0 0 2 2 0 0 2 0 0 0 2 0 1 0 0 0 0 0 0 0 0 0 0 1 1 0 0 1 1 2 0 1 1 0 0 0 0 0 0 0 0 0 0 1 1 1 2 0 2 1 1 1 1 0 0 0 2 2 0 0 0 0 0 0 0 1 2 2 1 2 1 0 0 0 1 2 2 2 0 0 0 0 0 0 1 0 1 2 1 2 0 2 1 1 2 1 0 1 1 1 1 1 0 0 0 2 0 0 2 2 2 2 2 0 0 0 0 0 0 0 2 2 2 0 0 2 0 0 0 0 0 1 1 1 1 1 1 1 0 0 0 2 2 0 2 1 2 0 0 0 0 2 1 0 1 0 1 0 2 1 1 1 0 0 0 1 1 0 1 1 2 1 2 0 0 0 0 0 0 1 0 0 0 1 0 2 2 2 2 0 0 1 0 1 0 0 0 0 0 1 0 0 0 0 2 1 1 0 0 0 2 1 2 1 1 0 0 0 0 0 2 1 0 0 0 2 0 1 1 0 0 0 1 1 1 1 2 0 0 1 1 0 0 0 0 0 0 0 0 0 1 2 0 2 2 1 1 1 1 1 1 1 1 0 1 1 0 0 0 0 0 0 0 1 1 1 0 1 0 0 0 1 1 1 1 0 1 0 0 0 0 0 0 0 1 0 0 0 2 0 0 0 1 1 0 1 2 1 1 2 0 1 1 0 1 1 0 1 0 0 0 0 0 1 0 2 0 0 0 0 2 2 0 0 1 0 2 0 0 0 2 0 2 0 2 0 0 0 1 1 2 2 0 1 1 2 2 0 1 0 2 1 1 1 1 1 1 2 1 0 1 2 0 2 2 0 1 1 0 1 1 2 2 0 2 2 1 1 1 1 1 0 0 0 0 0 0 2 0 0 2 0 1 1 1 1 2 1 2 0 0 0 2 0 1 0 1 1 0 2 0 0 2 0 0 2 2 2 2 0 1 1 0 0 0 0 2 1 0 0 1 0 0 1 1 1 1 0 0 1 0 1 0 0 1 0 0 0 0 1 1 0 0 1 0 1 1 0 0 1 2 2 1 0 1 1 0 0 0 0 1 1 1 1 1 0 1 0 1 1 0 0 2 1 0 0 2 0 0 1 0 0 0 0 0 0 0 0 1 2 1 0 0 1 1 1 2 0 1 0 0 1 0 1 1 0 0 1 1 1 0 0 1 0 2 0 1 2 2 1 2 1 1 1 1 2 0 0 2 0 1 0 0 1 0 1 0 0 0 2 1 2 0 2 0 2 2 0 2 2 0 1 2 2 0 0 1 1 0 1 1 0 2 0 0 0 1 0 0 1 1 0 0 1 0 0 0 0 1 0 0 1 1 0 0 1 2 0 0 0 0 0 0 0 0 0 0 0 0 2 0 0 1 0 0 1 1 0 0 0 0 1 2 0 2 1 0 0 0 0 0 2 0 0 1 2 1 1 1 0 0 2 2 0 0 1 1 0 0 0 0 1 1 1 2 0 0 0 0 2 1 0 2 0 1 2 1 0 0 0 0 1 1 0 1 0 2 1 0 0 0 0 2 2 0 1 0 1 2 1 2 2 2 2 1 0 2 0 0 2 0 1 0 0 1 1 0 0 0 0 0 1 1 1 2 0 0 0 0 0 0 0 0 2 1 0 0 0 0 0 2 0 0 0 1 0 0 0 0 2 0 1 2 0 0 1 1 1 2 0 2 2 2 2 2 1 0 0 1 0 2 1 2 0 0 0 1 1 1 1 2 0 0 0 2 1 0 2 2 0 2 0 1 1 2 1 1 2 0 0 0 1 0 0 1 0 1 2 0 1 1 0 0 0 0 0 2 0 0 0 0 1 0 0 1 1 1 1 0 1 1 1 0 2 0 1 1 0 0 1 2 0 0 0 0 0 0 0 0 2 0 1 0 0 0 0 0 0 1 1 0 0 0 0 0 1 1 0 0 0 0 0 1 0 1 0 2 0 0 0 0 0 1 1 0
26 0 1 2 0 0 0 2 0 2 2 0 0 0 0 0 0 0 1 0 2 0 1 1 1 1 0 1 2 0 2 1 0 2 0 0 1 2 0 0 0 0 2 1 0 1 0 0 0 1 1 0 1 1 1 0 0 0 1 1 1 2 0 2 0 0 1 1 1 0 0 0 2 2 2 2 1 0 1 0 0 0 2 0 0 0 0 1 2 2 1 1 1 2 0 0 1 0 0 0 2 1 1 0 2 1 2 0 1 1 0 1 0 1 2 1 1 0 2 0 0 0 2 0 0 0 0 0 0 0 0 0 0 0 0 0 0 0 0 0 1 1 1 0 0 0 0 0 0 0 0 1 0 0 1 0 0 2 0 0 1 1 1 2 1 2 0 1 2 0 0 0 0 2 1 0 0 1 0 0 0 0 1 2 1 1 1 2 0 0 0 2 2 1 1 1 2 1 0 0 0 0 0 0 1 1 1 0 1 0 1 1 1 0 0 0 0 0 1 1 0 1 2 0 0 2 2 0 0 0 1 1 0 0 0 0 0 2 2 2 0 0 2 0 0 0 0 0 0 0 0 0 0 0 0 0 2 1 0 1 1 1 1 1 0 0 0 1 0 0 0 2 1 1 0 0 0 2 2 0 1 1 2 1 1 1 0 0 0 1 1 0 0 1 1 1 1 0 0 0 2 0 0 0 0 2 0 0 2 0 1 1 0 2 2 0 0 0 1 1 0 1 1 2 1 0 1 1 0 0 2 2 0 0 0 0 0 1 0 0 0 1 2 0 0 0 1 0 0 0 0 0 0 1 0 1 1 0 0 2 0 0 2 0 1 0 1 1 2 0 1 2 1 1 0 0 0 1 1 1 0 1 0 0 1 0 1 0 0 0 0 0 0 0 1 0 0 0 1 1 1 1 2 0 0 0 1 1 0 0 0 1 0 0 1 2 0 1 0 0 0 1 0 2 2 0 0 1 1 0 1 0 0 2 1 1 0 1 0 1 1 0 1 1 0 1 0 2 2 0 0 1 1 2 1 1 1 2 1 1 1 1 1 1 0 1 1 2 2 0 0 0 2 2 0 0 0 1 0 0 1 0 0 0 2 0 0 0 2 0 0 1 1 2 0 0 1 0 1 1 1 2 2 1 1 1 2 0 1 0 0 1 0 0 1 0 0 2 2 0 0 2 0 2 0 2 2 1 1 1 1 0 0 1 2 0 1 0 2 2 0 0 2 1 2 1 0 0 2 0 1 1 0 2 0 0 0 1 0 0 0 0 1 2 2 0 2 1 0 1 0 1 0 0 0 0 1 2 0 1 2 0 2 1 1 1 2 0 0 0 0 0 0 0 0 0 0 0 1 0 0 1 1 2 0 2 1 0 0 1 0 0 0 0 0 0 1 2 0 0 0 0 0 0 0 0 1 2 0 0 1 1 0 2 0 1 0 0 0 0 0 1 0 2 2 1 1 0 0 1 1 0 0 0 2 2 2 2 1 0 0 0 1 1 1 1 0 1 0 0 0 0 0 0 0 1 1 1 2 0 1 0 1 0 0 1 0 1 2 1 2 1 1 2 1 0 2 0 0 2 1 0 0 0 0 0 0 1 0 0 1 0 0 0 1 1 0 1 1 1 0 0 1 2 0 0 0 1 1 0 2 0 0 1 1 1 2 0 1 2 1 1 0 0 0 0 0 0 1 1 1 1 0 0 0 1 0 0 1 0 0 1 2 1 0 1 1 0 2 2 0 0 2 0 0 0 1 0 1 0 0 2 0 0 0 2 0 1 1 2 0 2 2 2 1 1 1 0 0 0 0 1 0 2 0 2 1 1 1 0 0 0 1 0 1 1 1 2 2 2 2 2 0 0 0 0 0 0 0 0 0 2 1 1 1 0 0 0 0 0 1 1 0 0 0 0 0 0 0 0 2 2 2 0 1 1 2 0 1 0 0 1 1 0 1 1 0 0 2 0 0 0 2 0 1 2 0 1 0 0 0 0 0 0 0 0 1 2 1 1 1 0 1 2 1 1 1 2 1 0 0 0 0 0 2 2 0 2 1 2 0 2 0 0 1 1 0 2 2 1 1 1 0 1 1 0 1 0 0 0 1 0 1 2 0 0 0 0 2 0 0 0 1 0 0 0 0 0 0 0 1 1 1 0 1 0 1 2 0 0 0 0 1 0 1 0 0 0 0 0 1 0 0 0 0 0 0 2 2 0 0 2 0 1 0 0 0 1 0 1 0 0 0 2 0 0 0 0 2 0 2 1
27 0 2 0 0 0 0 2 0 0 0 1 0 1 0 0 0 0 0 0 2 0 0 0 2 0 1 0 2 0 2 0 0 1 2 1 2 1 1 1 1 0 0 0 0 0 0 0 0 0 0 0 1 2 0 0 0 0 2 0 0 0 0 1 0 0 0 1 1 0 0 0 2 1 2 1 1 0 2 0 1 0 1 1 1 1 1 0 1 2 0 0 0 2 0 0 2 1 0 0 2 2 1 0 2 0 2 1 1 1 0 1 2 2 2 2 2 0 2 0 0 0 2 0 0 1 0 1 0 1 0 0 0 0 0 0 0 0 0 0 1 1 0 0 1 2 1 0 0 0 0 0 0 0 1 0 0 2 0 0 0 1 2 2 2 2 2 1 0 1 0 1 0 0 0 0 0 0 1 1 1 0 2 2 2 2 2 2 0 1 1 2 1 0 1 0 1 0 0 0 0 0 0 0 2 2 2 0 1 0 0 2 1 0 2 0 0 0 2 2 0 0 0 0 0 0 0 2 1 1 0 0 0 0 0 0 0 2 2 1 0 0 2 0 0 0 0 0 0 0 0 0 1 1 1 0 0 1 0 1 1 1 0 0 0 0 1 0 2 0 0 2 1 2 0 0 0 2 2 0 1 0 2 1 1 0 1 1 0 2 0 0 1 0 2 1 1 0 0 1 0 0 1 1 1 1 0 2 2 0 2 2 0 1 1 0 0 2 0 0 1 1 0 1 1 0 2 1 0 0 2 1 0 0 0 1 1 1 0 0 0 0 1 0 1 2 0 0 0 1 0 0 1 2 1 0 1 0 0 2 0 0 1 0 1 1 0 0 0 2 0 0 0 0 0 0 1 0 0 0 2 2 1 1 1 1 1 0 0 0 0 0 2 0 2 1 1 0 0 1 1 1 1 0 0 0 1 0 0 0 1 1 0 1 0 0 2 0 0 0 0 1 1 0 1 1 0 1 2 1 1 0 0 2 2 2 0 1 0 0 1 0 0 2 1 1 0 1 1 1 1 0 2 2 2 2 2 2 1 0 2 1 0 1 1 2 2 1 1 1 2 1 2 2 1 1 1 2 0 2 2 1 1 1 1 0 1 0 2 0 2 2 0 1 1 0 1 1 1 2 2 2 2 0 2 1 1 0 0 0 0 1 0 0 2 0 0 1 1 2 2 0 0 0 0 1 0 1 1 1 1 0 0 1 2 1 1 0 1 0 0 2 1 0 1 0 0 0 2 0 0 0 0 2 2 1 0 0 1 0 0 0 1 1 0 0 0 0 0 0 0 1 2 0 2 1 1 1 0 1 1 1 0 0 0 0 0 0 0 0 0 0 1 0 0 0 0 0 0 0 0 2 0 2 0 2 2 0 0 1 0 0 0 0 0 0 0 1 0 0 0 1 0 1 0 0 0 0 0 0 1 1 0 1 0 0 1 0 0 0 1 1 1 1 2 0 0 0 0 2 0 1 0 1 2 2 2 1 1 0 0 0 0 0 1 1 1 1 2 1 0 1 0 0 0 1 2 1 2 0 1 0 1 0 0 1 0 0 1 1 2 0 1 1 1 0 2 0 0 2 0 2 0 1 2 1 1 2 0 0 0 0 0 0 0 0 0 1 0 0 0 0 1 2 0 1 1 1 1 0 2 1 0 0 0 1 2 0 0 1 0 1 0 0 0 1 0 0 0 0 0 0 1 0 0 1 1 0 1 0 0 1 2 0 0 0 0 1 0 0 0 0 0 1 0 1 0 0 1 1 1 2 1 1 1 2 0 2 0 1 0 0 2 1 0 0 1 0 0 0 0 1 0 2 1 1 2 0 1 1 1 0 0 1 0 2 1 1 2 2 2 2 0 2 0 0 2 0 2 0 1 1 1 0 0 0 0 0 0 0 0 0 1 0 1 1 1 0 0 0 2 2 0 0 0 0 0 2 0 0 0 0 1 0 1 1 0 0 2 1 2 0 0 2 0 0 0 0 0 1 2 1 0 0 0 1 0 1 1 1 0 0 1 2 2 2 2 0 0 0 0 2 2 2 2 2 0 2 0 0 0 0 0 0 0 2 0 1 2 2 0 2 0 0 2 0 2 1 0 1 0 0 0 1 0 1 0 1 1 0 0 0 1 0 0 0 0 1 1 1 0 0 1 0 2 0 2 2 0 0 0 0 1 0 1 0 1 0 0 0 1 0 0 0 0 0 1 1 1 0 0 1 2 2 0 0 0 0 0 0 0 0 0 1 1 0 0 0 1 0 0 0
28 1 2 1 0 0 0 1 0 1 1 1 0 1 0 0 0 1 0 1 1 1 0 0 2 0 1 0 2 2 1 2 1 0 1 0 1 2 0 0 0 0 1 0 0 0 1 0 1 0 0 0 1 1 0 1 0 0 1 0 0 0 0 1 1 0 1 1 2 1 0 1 0 2 0 2 2 0 2 1 0 0 2 0 2 0 0 1 2 2 0 0 1 0 0 0 0 0 0 1 2 2 1 0 2 1 1 2 2 0 0 2 0 2 2 1 2 0 1 1 1 0 2 1 0 1 0 0 2 0 1 1 1 1 0 0 1 1 0 0 0 2 0 0 1 2 1 0 0 0 0 2 0 0 1 0 0 0 0 1 0 2 1 2 0 1 0 1 1 0 1 0 0 2 2 1 0 0 1 1 1 0 1 2 1 1 1 0 0 0 0 0 2 1 1 0 1 0 0 0 0 0 0 1 2 1 2 0 1 0 1 1 2 0 1 1 1 0 1 1 1 1 0 0 0 1 1 1 1 0 0 0 1 1 0 0 0 2 2 2 0 0 2 0 0 0 0 0 0 0 0 0 1 0 0 1 1 1 0 1 1 1 0 0 0 0 0 1 2 2 0 0 0 2 0 0 0 1 0 0 2 0 2 1 1 1 1 2 1 2 0 0 2 0 2 2 0 2 0 1 1 0 1 1 1 0 2 0 0 0 0 2 0 2 2 0 0 0 1 1 0 1 1 1 0 0 2 2 2 1 2 2 0 0 0 0 0 2 0 0 0 0 0 0 2 2 0 1 1 0 1 1 0 1 0 1 0 1 0 0 1 1 2 0 2 2 0 1 2 0 2 2 0 0 1 1 2 1 1 0 0 2 1 0 1 1 1 0 0 2 2 2 0 0 1 0 0 2 0 0 0 0 1 1 1 1 0 0 0 0 0 0 0 0 0 2 0 0 0 0 0 0 0 0 0 0 0 0 2 1 0 1 0 2 1 1 1 1 0 0 1 0 1 1 0 2 0 1 1 0 0 0 1 2 1 1 1 2 0 1 0 2 0 1 1 1 1 2 2 0 0 0 1 1 1 1 0 1 0 2 2 1 1 1 2 0 0 1 2 1 0 2 1 0 1 0 2 0 1 2 1 2 1 1 1 0 2 0 1 0 0 0 0 0 1 0 0 2 1 1 0 1 2 2 1 2 0 0 0 2 0 2 0 1 1 0 2 2 1 0 2 0 2 0 2 1 0 1 0 1 0 1 0 1 1 1 1 1 0 2 0 0 0 1 1 0 1 0 1 0 2 2 2 0 1 2 2 1 0 1 2 1 1 1 0 0 1 1 1 0 0 0 0 1 1 1 1 1 1 2 2 1 0 1 1 2 1 0 0 1 0 0 0 0 1 1 0 1 0 1 1 2 0 2 1 1 1 1 0 0 1 2 0 1 0 0 1 1 1 0 1 0 0 1 1 1 1 0 0 0 0 1 0 0 0 1 2 1 1 0 0 0 1 0 1 2 0 1 0 0 0 0 0 0 0 0 2 2 2 0 2 0 2 2 1 2 1 2 2 1 2 2 0 0 1 0 1 0 0 0 0 0 0 1 1 0 1 2 1 0 0 0 0 0 0 1 2 2 0 0 0 0 0 2 0 1 1 0 0 0 1 0 0 1 1 1 1 0 0 1 0 0 0 0 0 0 0 0 1 1 0 1 0 0 0 0 0 0 1 0 0 1 2 2 0 0 0 0 1 2 0 0 2 0 0 0 0 0 0 2 0 1 0 0 0 0 2 2 1 1 1 1 2 1 0 0 0 0 0 1 0 1 0 2 1 0 1 0 2 0 1 0 0 1 0 2 1 2 2 2 2 2 0 0 0 0 0 0 1 0 0 1 1 0 0 0 0 0 0 0 0 0 0 0 1 0 1 0 0 1 1 1 2 0 1 0 1 0 0 0 0 2 0 0 0 1 1 0 1 1 1 0 1 0 2 2 0 1 1 2 2 2 0 0 0 0 0 0 0 1 0 0 1 1 1 0 0 2 2 1 1 0 2 0 1 1 1 1 0 0 0 1 0 0 0 2 0 0 1 0 1 0 0 1 2 0 2 2 1 1 1 0 0 0 0 1 1 1 1 1 0 0 2 1 1 0 1 1 0 0 1 0 1 0 1 0 1 1 1 1 1 1 2 0 1 0 1 1 2 0 1 0 0 0 0 1 1 0 0 1 1 0 0 1 0 0 0 0 0 0 0 0 1 2 2 0 0 0 0 0 1 1
29 0 0 2 0 1 1 2 0 0 0 1 1 1 0 0 0 0 0 0 2 0 0 0 2 0 2 0 2 2 0 2 0 2 1 0 2 2 0 0 0 0 1 1 0 1 0 0 0 1 1 0 2 2 0 1 0 0 1 2 0 1 0 2 0 0 0 0 1 0 0 1 1 2 0 2 2 1 0 0 0 0 2 0 2 0 0 0 2 2 0 1 1 0 0 0 1 1 0 1 0 2 1 0 2 1 2 0 0 2 0 2 0 2 2 0 2 0 1 0 0 0 2 0 0 2 0 0 0 0 0 0 0 1 1 0 1 0 2 0 2 0 0 0 2 2 1 0 1 1 0 0 0 0 1 0 0 0 0 1 0 2 0 0 0 1 0 0 1 1 0 0 1 2 2 2 1 0 0 0 0 0 1 2 2 2 1 1 1 0 0 0 1 0 1 0 2 0 1 0 0 0 0 0 2 1 1 1 1 0 2 2 2 0 1 2 2 0 1 0 2 2 0 0 0 2 1 1 1 0 1 1 0 0 0 0 0 0 0 0 0 0 2 0 0 0 0 0 0 0 0 0 1 0 0 0 0 1 0 2 2 2 1 1 1 0 0 1 1 0 0 2 0 2 0 0 0 1 1 0 0 1 2 0 2 0 0 1 1 2 0 1 0 0 2 0 1 2 2 0 0 0 1 1 1 0 1 0 0 0 1 0 0 2 2 0 1 2 0 0 0 2 1 2 0 0 0 1 1 0 1 1 0 0 0 0 0 1 0 0 0 0 2 0 1 1 0 0 1 1 0 0 0 2 0 0 0 1 0 0 0 0 2 0 2 1 0 1 2 0 2 2 1 1 2 0 1 0 0 0 2 1 0 0 1 1 1 1 1 0 0 0 2 0 1 1 1 0 0 0 0 0 1 0 0 0 1 1 0 0 0 2 0 0 0 2 0 1 0 0 0 1 1 1 0 1 1 1 1 0 1 0 0 2 2 1 0 0 0 1 1 0 1 1 1 2 0 2 2 0 0 1 0 2 0 0 0 2 2 1 1 2 1 0 0 1 1 1 1 1 2 1 1 1 2 0 2 2 0 0 0 0 0 0 2 1 0 1 1 1 1 0 0 1 0 0 1 2 2 2 0 1 2 0 2 0 1 1 0 0 0 0 0 0 0 1 1 2 2 1 1 1 0 2 0 2 0 0 0 2 0 0 0 1 1 0 2 0 1 1 0 1 2 2 2 2 0 0 2 0 0 0 0 2 1 0 0 0 0 1 0 0 1 2 1 0 2 0 1 0 0 1 0 0 0 0 1 1 0 1 1 0 1 1 1 0 1 0 0 0 0 2 0 0 0 2 0 0 0 0 0 2 0 1 0 1 1 0 0 1 0 0 0 0 0 0 0 1 1 0 0 1 0 0 0 1 1 1 0 0 2 2 1 0 0 1 0 0 0 0 0 1 0 2 2 1 1 1 0 1 1 1 0 1 2 2 1 1 1 0 0 0 0 0 1 2 1 1 1 1 0 1 1 0 0 0 1 0 2 0 0 0 2 1 0 2 1 0 0 1 1 1 1 2 1 0 1 0 0 0 0 1 0 0 1 0 1 0 0 1 1 1 0 0 0 1 1 1 1 1 0 0 0 2 0 2 2 0 0 0 0 0 0 0 1 0 2 0 2 2 2 2 0 0 0 0 0 1 0 0 0 0 0 0 0 0 0 0 1 0 0 1 2 1 0 0 1 1 1 1 0 0 1 1 1 1 1 0 0 2 0 0 0 0 0 1 1 2 0 1 0 0 1 1 0 0 0 1 1 0 0 1 0 2 1 0 1 2 0 0 0 0 2 0 2 2 0 2 2 2 1 2 0 0 0 0 0 0 1 0 0 1 0 2 1 0 0 0 0 0 0 0 2 0 2 1 2 0 0 1 1 1 2 1 0 0 2 1 0 1 0 1 0 0 0 0 1 1 1 1 1 0 0 2 1 2 0 0 1 1 1 1 1 1 0 2 0 2 0 1 0 0 1 0 2 0 2 0 1 2 2 0 2 0 2 0 2 1 0 1 0 1 1 0 1 1 0 0 2 0 0 2 0 1 1 0 2 1 1 1 0 0 1 2 0 0 0 2 2 1 0 1 2 2 2 0 0 0 0 1 1 1 1 0 1 0 1 2 0 0 0 0 0 1 1 0 1 0 1 0 2 0 0 0 0 2 2 0 0 0 0 0 0 1 0 0 0 2 0 0 0 2 0 2 2 0 0 0 1 0 0 0
30 0 1 1 0 0 0 0 0 1 1 1 1 1 0 0 0 0 1 2 0 2 0 0 2 0 1 1 2 1 2 0 0 2 1 0 2 1 0 1 1 0 1 1 0 0 0 0 0 0 0 0 0 0 2 1 0 0 2 0 0 2 0 2 0 0 0 0 0 0 0 0 2 2 2 2 2 1 2 2 0 0 1 1 1 0 0 1 2 2 0 1 1 0 0 0 1 0 0 0 2 2 1 1 2 0 2 1 0 2 0 1 0 1 1 1 1 0 2 1 1 0 2 0 1 0 0 1 0 1 1 1 0 1 0 0 0 0 0 0 0 2 0 0 0 0 1 0 1 1 0 0 0 0 1 0 0 1 0 0 1 1 2 2 1 2 1 1 0 2 0 0 0 2 2 0 0 0 1 2 1 1 2 2 2 2 2 2 0 0 0 2 2 2 2 1 2 0 0 1 0 1 0 0 2 2 0 1 2 0 2 0 1 0 0 0 1 0 2 2 0 0 0 0 0 0 0 2 0 0 0 0 1 1 1 1 0 2 2 1 0 0 2 0 0 0 0 0 1 1 1 1 1 0 0 0 0 0 0 0 0 0 1 2 0 0 0 0 2 2 0 1 0 2 0 1 1 2 2 0 0 0 2 2 0 0 0 0 1 1 1 1 1 0 2 1 0 1 0 1 1 0 0 0 0 0 0 1 1 0 0 2 0 1 1 0 2 0 1 1 0 1 1 1 1 0 1 0 0 1 2 0 0 0 0 0 0 0 0 0 0 1 1 1 0 0 2 0 1 1 1 0 0 2 0 0 1 2 1 1 0 0 1 0 1 1 0 2 2 0 2 2 0 0 1 0 2 1 1 0 0 1 0 0 1 0 0 0 0 0 0 0 0 0 2 0 1 1 0 1 0 1 0 2 0 0 0 2 0 0 1 0 0 0 0 2 0 0 0 0 0 2 0 2 1 1 0 1 1 0 1 0 0 1 1 1 0 2 0 0 1 0 1 1 0 1 1 2 2 0 0 0 1 2 2 1 2 1 0 1 1 1 0 1 1 1 1 2 2 0 0 0 2 2 0 0 0 0 0 0 0 0 1 1 1 0 1 1 2 0 1 2 0 0 1 0 2 0 0 2 2 2 1 1 1 0 1 1 0 0 0 1 0 0 0 1 1 2 1 1 0 1 0 0 0 0 0 1 1 1 1 0 0 2 2 0 2 0 1 1 1 0 0 0 1 2 0 2 0 0 0 0 0 1 1 1 1 0 0 1 0 0 1 2 0 0 1 1 1 0 0 0 0 0 0 0 2 1 0 1 1 0 0 0 0 0 0 1 1 1 0 1 1 0 0 0 0 0 0 0 0 2 0 0 1 1 1 1 0 2 0 0 0 0 0 0 0 1 1 0 0 1 0 0 0 2 2 1 0 0 1 2 0 0 0 1 1 0 0 0 1 1 0 2 2 1 1 2 0 0 0 1 0 0 0 2 2 2 2 0 0 0 1 1 1 1 0 1 1 1 1 1 0 0 1 0 2 1 1 1 1 0 2 1 0 2 1 1 2 1 0 1 0 1 0 0 1 0 0 2 0 1 0 0 2 0 0 2 0 0 0 0 0 0 1 0 1 2 0 0 0 0 0 2 0 1 2 0 0 0 1 0 0 0 2 2 2 0 2 2 1 2 0 0 0 1 0 1 0 0 0 0 0 0 0 0 1 0 2 0 0 2 2 0 0 1 2 0 2 2 1 0 2 1 1 1 0 0 1 0 0 2 0 0 0 0 1 1 0 1 1 1 2 2 0 0 1 0 1 0 0 0 0 2 1 0 1 0 1 0 1 1 1 0 1 2 1 0 1 1 0 1 0 2 0 0 2 0 2 0 0 0 1 2 0 1 0 1 1 0 1 0 1 0 1 1 1 0 0 0 2 2 0 0 0 0 0 1 0 0 0 2 1 0 1 0 0 0 1 0 0 0 1 1 2 2 0 1 1 0 1 1 0 0 0 0 0 1 0 2 0 0 1 1 2 2 2 2 1 2 2 0 1 1 1 2 0 2 0 0 0 1 0 0 2 0 0 0 1 0 0 1 0 0 1 0 2 0 0 0 1 0 0 2 0 0 1 1 1 0 0 0 1 1 0 0 2 0 1 0 1 1 1 1 0 0 2 2 0 0 0 0 0 2 2 0 0 0 2 0 0 1 0 0 0 1 1 1 1 1 0 1 2 2 0 0 0 0 0 1 0 0 0 0 0 0 0 0 1 0 0 0
31 0 1 2 0 0 0 2 0 0 0 0 0 0 0 0 0 0 0 0 2 0 0 0 2 0 0 0 2 1 2 1 0 0 2 0 2 2 0 0 0 0 1 1 0 1 1 0 0 1 1 0 0 0 1 0 0 0 0 0 1 2 0 0 0 0 0 0 2 1 0 0 1 1 1 1 1 0 2 0 2 0 2 0 1 0 0 0 1 1 0 0 2 1 0 0 0 1 0 1 1 1 1 0 2 0 2 1 0 2 1 1 1 1 2 2 1 0 0 2 2 0 1 1 0 1 0 0 1 0 0 0 0 0 0 0 0 1 0 0 1 1 0 0 0 0 0 0 1 1 0 0 1 0 0 1 1 0 0 0 0 1 2 2 0 2 1 0 0 2 0 2 1 1 0 1 0 0 1 1 1 0 1 2 2 1 1 1 0 0 0 0 1 1 1 0 1 0 0 0 0 0 1 2 2 0 2 0 1 0 2 0 1 0 1 1 0 0 1 1 0 0 0 0 0 0 0 1 1 1 0 0 0 0 0 0 0 2 2 2 0 0 1 0 0 0 0 0 1 1 1 1 0 0 0 1 0 0 0 0 0 0 1 0 0 0 0 0 2 0 0 1 1 2 0 0 0 1 1 0 0 1 0 2 0 0 0 0 1 2 0 2 1 0 2 1 0 1 0 1 0 0 0 0 0 0 0 1 1 0 0 2 0 0 0 0 1 1 0 0 0 1 2 2 0 0 2 1 1 2 2 0 2 1 1 1 0 2 0 0 0 0 1 0 0 0 1 0 0 1 0 0 0 2 0 0 2 0 0 1 1 1 2 0 1 1 1 2 2 0 2 2 0 0 1 1 2 0 0 0 0 2 0 0 0 0 0 0 0 0 0 1 1 1 2 2 2 2 0 0 0 0 2 0 0 0 1 0 1 0 1 0 0 0 1 1 1 0 0 0 0 2 0 2 2 2 1 0 2 0 0 1 0 2 1 0 0 2 0 0 1 0 1 1 1 1 0 0 0 0 0 1 0 2 0 0 0 1 1 0 2 1 1 0 0 1 1 2 2 0 0 0 0 0 0 1 0 1 0 2 2 1 0 0 2 0 0 0 2 0 1 2 2 0 1 0 1 0 1 1 1 1 0 2 0 0 2 1 1 0 0 1 0 0 0 0 0 2 0 1 1 1 2 2 1 2 0 0 0 2 0 0 0 1 0 0 1 1 1 1 1 0 1 0 2 1 0 2 0 0 0 0 0 2 1 0 0 1 0 2 0 0 0 0 0 0 0 0 1 0 0 1 0 0 0 0 1 1 0 0 2 2 2 1 1 1 2 1 0 0 0 0 0 1 1 1 1 0 0 1 1 2 2 1 0 1 1 0 0 2 1 0 0 0 0 0 0 1 0 0 0 1 0 1 0 0 0 1 0 0 1 1 0 2 0 1 1 0 0 0 1 1 0 2 1 1 0 0 0 2 2 0 0 0 1 1 2 2 0 1 1 0 0 1 1 1 1 1 0 0 1 0 1 0 1 0 1 2 1 1 2 0 2 1 2 2 0 0 0 0 2 0 0 1 0 0 0 1 0 1 0 1 0 0 1 0 1 1 0 0 0 0 0 1 1 1 1 1 1 1 0 0 0 1 0 1 1 1 1 0 1 1 0 1 2 1 1 0 1 1 0 0 0 0 0 0 1 0 1 0 0 0 0 0 0 0 0 0 2 1 0 0 1 0 0 0 0 1 0 0 0 0 1 0 1 1 2 0 0 1 0 1 0 0 0 1 1 2 0 2 0 0 2 2 0 0 0 0 1 1 0 1 0 1 1 0 1 0 1 1 2 0 2 0 2 2 0 1 2 2 2 1 0 1 0 0 0 0 1 0 1 2 2 0 0 0 0 0 1 0 1 1 1 0 1 0 1 0 0 1 0 0 1 0 0 0 0 0 0 0 0 1 0 0 0 1 1 0 2 2 0 0 0 2 1 1 0 1 2 2 2 2 0 0 0 0 2 1 0 0 1 1 0 2 2 2 2 1 0 1 1 1 1 0 2 2 0 1 0 0 0 0 0 0 2 1 0 1 1 1 0 2 1 0 1 0 1 0 0 1 0 0 0 1 0 0 0 1 2 1 0 0 2 0 0 1 2 0 0 0 1 1 1 0 1 0 1 2 0 0 0 0 0 0 1 1 1 0 1 0 0 1 0 0 0 2 2 1 1 0 0 1 1 1 0 0 0 0 0 0 0 0 1 1 1 0 0 0 2 0 2 2
32 0 0 2 0 1 1 2 1 0 1 0 0 0 0 0 0 0 0 2 0 0 0 0 2 0 1 0 2 1 2 2 1 1 2 0 2 0 0 2 1 1 0 0 0 0 0 0 0 0 0 0 0 0 2 2 0 0 1 0 0 1 0 0 0 0 0 1 1 0 0 0 2 2 1 2 2 0 1 1 1 0 2 0 2 0 0 1 2 2 1 1 0 2 1 0 1 1 0 0 2 2 1 1 2 0 2 0 0 2 0 1 0 2 2 0 1 0 0 2 2 0 2 0 1 0 0 1 0 0 1 1 0 0 0 0 0 2 0 1 2 1 0 0 0 0 1 0 0 0 0 0 0 0 0 0 0 1 0 0 0 1 1 2 1 2 2 1 0 2 0 0 0 2 1 0 0 0 0 1 0 1 1 2 1 1 1 2 0 1 1 2 1 0 0 0 0 0 0 0 0 0 0 2 2 1 1 1 0 1 1 2 1 0 2 0 0 0 1 1 0 0 0 0 0 1 1 0 0 0 0 0 0 0 0 0 0 2 1 2 0 0 2 0 0 0 0 0 0 0 0 1 1 1 1 0 1 1 0 1 1 1 0 0 0 0 0 0 1 0 0 2 1 2 2 2 0 0 0 0 0 0 1 1 0 0 1 0 1 2 0 2 0 0 2 0 0 0 0 0 0 0 2 2 2 0 1 1 1 0 0 2 0 2 2 0 1 1 1 1 0 2 1 1 0 0 1 2 0 0 2 0 0 0 0 0 0 0 0 1 0 1 1 0 0 0 1 0 0 0 0 0 1 2 1 0 0 2 0 1 0 0 1 0 1 1 1 1 1 1 1 1 0 0 0 1 1 0 0 0 2 1 2 0 1 2 1 1 1 0 0 0 1 0 2 1 0 2 0 1 1 1 0 2 1 0 0 2 0 0 0 1 0 0 1 2 0 0 1 0 1 0 0 1 1 0 0 1 1 0 1 0 0 0 0 1 0 0 0 0 1 0 1 1 0 0 0 0 0 0 0 0 0 1 1 0 1 1 1 0 2 1 0 0 0 0 0 2 2 1 1 0 2 1 1 0 1 1 0 0 2 0 0 0 2 0 0 1 2 1 1 2 0 1 1 0 1 0 0 2 2 2 1 1 1 0 1 0 0 0 0 0 1 0 2 0 0 2 1 1 1 0 0 2 1 1 0 0 0 2 0 0 0 0 0 0 2 1 1 0 1 1 2 1 2 2 0 2 0 0 0 0 0 2 2 0 0 0 0 0 1 0 0 2 0 1 1 0 1 0 1 2 0 0 0 0 0 2 0 1 2 1 2 1 2 1 2 1 1 1 0 2 0 0 2 1 1 0 0 0 0 2 0 1 0 1 1 0 0 2 1 0 0 0 0 0 0 2 2 0 0 2 0 0 0 1 2 2 0 0 0 1 1 1 0 0 1 0 0 0 1 1 0 2 2 0 0 0 0 0 0 2 0 0 0 1 2 2 2 0 0 0 1 0 1 1 0 2 0 0 1 0 0 0 0 0 1 1 1 1 1 0 2 1 0 2 1 0 2 2 2 0 2 2 0 0 2 0 0 1 0 0 0 0 1 0 1 2 0 0 0 0 0 0 0 1 1 1 0 0 0 0 1 2 0 0 0 0 0 0 1 0 0 0 0 0 1 0 1 2 0 2 0 0 0 1 0 0 0 0 0 0 0 0 0 0 0 0 2 0 0 1 2 1 1 1 0 2 0 0 0 0 1 1 0 0 2 0 1 0 0 2 0 0 0 1 1 2 1 2 0 1 2 2 1 0 1 0 0 0 0 1 0 1 0 1 0 0 1 0 2 1 1 0 1 1 1 2 2 1 0 1 0 1 0 0 1 0 0 0 0 2 2 2 0 0 0 0 1 0 1 1 1 1 1 0 1 1 0 0 1 1 0 0 0 0 0 0 0 0 0 1 0 0 0 1 1 0 1 1 0 0 1 1 1 2 0 0 0 0 1 1 0 0 0 1 1 2 0 1 1 0 1 1 1 1 1 2 0 0 0 1 1 0 1 1 1 0 1 1 0 1 0 0 1 1 0 1 2 0 1 1 0 0 1 0 1 0 0 1 0 0 0 1 0 0 1 0 0 0 0 0 0 0 0 0 1 2 0 1 0 0 1 0 1 0 1 2 1 1 1 2 1 0 1 0 1 0 2 0 1 0 0 0 1 0 0 1 1 0 0 1 0 1 0 0 0 0 0 0 0 0 1 1 0 0 0 0 2 0 1 0
33 0 1 2 0 0 0 2 0 0 0 1 0 2 0 0 0 0 1 0 2 0 0 0 2 0 1 0 1 2 2 1 0 1 1 0 1 0 0 1 1 0 0 0 0 1 0 0 0 0 0 0 1 1 1 1 0 0 2 1 1 1 1 1 0 0 0 1 1 0 0 1 0 2 0 2 2 0 1 0 0 0 1 1 0 0 0 0 1 2 0 0 1 2 0 0 0 0 0 0 2 2 0 0 2 2 0 0 0 2 0 0 0 0 0 0 0 0 0 2 2 0 0 2 0 0 0 2 0 1 1 1 0 0 0 0 0 0 2 0 1 1 0 0 2 0 0 0 0 0 0 0 0 0 1 0 0 0 1 1 0 1 1 2 0 2 1 2 1 0 1 1 1 2 1 1 1 0 1 1 1 1 0 2 2 1 1 1 0 0 0 0 1 1 1 0 2 0 0 0 0 0 0 2 2 1 2 1 1 0 0 1 1 1 0 0 0 0 1 0 1 1 0 0 0 0 0 1 0 0 0 0 0 0 1 0 0 0 0 0 0 0 2 0 0 0 0 0 1 1 1 1 1 0 0 0 1 1 0 1 1 1 1 1 1 1 0 1 2 1 0 2 1 2 0 0 0 2 2 0 0 0 2 1 0 0 1 1 0 2 0 1 0 0 2 0 1 0 0 1 2 0 1 1 1 0 0 0 0 0 0 0 0 1 1 0 1 1 1 1 0 2 0 2 2 0 2 1 0 1 1 1 0 0 0 0 0 2 0 0 0 0 1 0 0 0 2 0 1 1 0 0 0 1 0 1 2 0 0 2 0 0 1 1 0 1 0 1 2 0 2 2 0 0 0 0 1 0 0 0 1 0 1 0 0 0 0 0 0 0 0 0 0 0 2 1 1 1 1 1 0 1 0 2 1 0 0 1 0 0 0 0 0 0 0 0 2 1 0 0 0 1 2 2 0 0 1 0 1 1 0 1 0 2 1 1 0 0 0 1 2 1 1 1 0 1 0 1 2 0 0 1 1 1 1 0 1 2 2 0 2 2 0 0 0 0 0 2 2 0 1 1 2 2 1 1 1 2 0 0 0 0 2 2 2 2 0 0 1 0 1 1 0 1 1 0 2 1 2 2 0 2 1 1 1 1 2 1 0 0 0 1 1 1 1 1 0 2 1 2 0 0 0 2 0 1 0 0 0 2 0 2 0 1 1 0 1 0 2 1 1 0 2 1 2 1 0 1 1 0 0 0 0 2 2 2 1 1 0 1 0 0 0 2 2 0 2 1 0 1 1 2 2 0 1 2 2 1 0 1 2 0 0 0 0 0 0 2 2 1 0 0 0 0 1 1 1 0 1 1 1 2 1 0 1 2 0 0 0 2 1 0 0 0 0 0 0 0 0 0 0 1 0 0 0 0 0 2 0 0 1 1 0 1 0 1 0 0 0 0 0 1 0 1 1 1 1 0 0 1 0 1 0 0 1 2 2 1 1 0 0 0 0 1 0 1 1 1 2 2 0 2 0 0 1 1 1 2 2 0 2 0 1 1 1 1 0 1 2 1 1 1 1 1 0 0 1 0 0 1 0 1 0 0 2 0 1 1 0 0 0 0 1 0 0 1 0 0 1 1 0 0 1 2 1 0 1 0 0 0 1 0 1 0 2 2 2 0 0 1 0 1 0 0 0 1 0 0 0 0 0 0 0 0 0 0 1 1 1 1 0 0 2 2 1 0 1 0 2 2 1 0 1 1 1 1 1 0 1 1 0 1 1 1 1 2 0 2 1 1 0 1 2 2 0 0 1 1 0 0 0 1 0 1 2 0 1 0 0 2 2 0 1 1 0 1 1 2 1 1 1 1 0 0 0 0 0 0 0 0 0 2 2 0 0 0 0 0 1 0 1 1 2 0 2 0 0 0 0 0 2 2 0 0 0 0 0 2 0 0 0 0 1 1 1 1 1 0 1 0 1 0 1 1 1 2 0 0 1 1 2 2 0 0 0 0 1 1 0 2 0 0 1 1 1 1 1 1 2 0 0 2 1 0 1 1 1 0 0 2 0 0 0 0 0 2 0 1 2 1 0 2 0 0 1 0 2 0 0 0 1 0 0 2 0 0 0 0 1 0 0 0 1 2 1 0 2 0 2 1 1 0 1 0 1 1 1 1 0 0 0 0 1 0 1 0 1 1 2 0 1 1 1 1 0 0 0 0 0 0 0 0 2 2 0 0 0 1 0 0 1 0 0 2 1 0 0 0 0 0 2 2
34 0 0 1 0 0 0 2 0 0 0 0 1 2 1 1 0 0 2 1 1 1 0 0 2 0 1 0 1 1 2 0 0 1 1 0 1 2 0 0 0 0 0 0 1 0 0 0 1 0 0 0 1 1 1 1 0 0 0 1 0 1 0 1 1 0 0 0 1 1 1 1 2 2 1 2 1 0 2 0 1 0 2 0 2 1 1 0 2 2 0 1 1 0 1 0 0 1 0 1 1 2 0 0 2 1 2 0 0 2 0 2 0 1 1 0 0 0 1 1 1 0 2 0 1 1 0 0 1 0 0 0 1 2 1 0 0 0 2 0 2 0 0 0 1 1 1 0 0 0 0 1 0 2 0 0 0 0 0 0 0 2 2 2 0 2 0 0 1 0 1 0 2 0 1 1 0 0 0 1 0 1 1 1 1 1 1 2 0 0 1 1 2 1 1 0 1 0 0 0 0 0 1 0 2 1 2 1 0 0 1 2 0 0 1 2 1 1 2 1 1 1 0 0 1 0 0 0 0 0 0 0 0 0 0 0 0 2 2 0 0 0 2 0 0 0 0 0 0 0 0 0 1 1 1 0 2 0 0 0 0 0 0 2 0 0 0 0 0 0 0 2 0 2 0 0 0 2 2 0 1 1 2 2 0 0 1 1 1 2 0 2 0 0 2 0 1 2 0 2 2 0 0 0 0 0 0 0 1 0 1 0 0 1 1 0 1 0 0 0 0 2 2 0 1 0 1 0 0 1 2 1 1 1 0 0 0 2 0 1 2 2 2 0 0 0 2 0 1 1 0 0 0 2 0 0 0 1 0 0 0 0 2 0 2 0 0 1 1 1 1 1 1 0 0 0 0 0 0 0 0 1 0 0 1 0 0 1 1 1 1 1 0 0 2 1 1 2 0 0 0 0 1 0 0 1 0 2 0 0 0 1 0 0 2 2 0 2 0 0 0 2 1 0 2 2 1 0 2 0 0 1 1 1 2 1 0 0 0 0 1 0 2 0 0 1 0 0 1 0 0 0 1 1 1 0 1 1 1 1 2 1 0 0 0 0 0 1 1 1 0 0 2 2 0 0 0 1 0 1 2 1 2 2 0 0 1 0 2 0 1 2 1 2 0 0 1 1 1 2 0 2 2 0 2 0 0 0 2 0 1 0 1 0 2 0 0 2 0 0 0 2 0 0 0 0 0 0 0 2 0 2 0 1 2 1 2 1 2 1 0 1 1 1 1 0 1 0 2 0 0 0 0 1 2 1 1 1 0 0 2 0 2 2 0 0 1 0 1 0 1 1 1 0 1 1 2 0 0 0 2 1 2 0 2 1 1 2 2 2 1 0 0 0 0 0 0 0 0 0 0 2 0 1 0 1 1 1 0 2 0 0 0 1 0 0 0 1 0 1 1 2 0 0 0 1 1 0 0 0 1 1 0 2 0 1 0 0 0 0 0 0 0 1 2 1 1 0 0 0 1 0 0 1 1 1 1 2 0 2 2 0 2 0 1 2 0 2 0 0 1 0 0 0 0 0 2 0 2 0 2 0 2 2 0 2 2 0 1 2 1 0 0 0 0 0 1 1 0 1 0 1 0 0 2 0 2 2 0 0 0 0 0 0 0 1 0 1 0 0 0 0 1 2 0 1 1 1 1 0 2 1 0 1 1 1 2 0 0 1 0 0 1 1 0 0 0 1 2 2 1 2 0 0 0 0 1 0 0 0 0 0 2 0 0 1 1 0 1 1 0 0 2 1 0 0 1 0 1 1 1 2 0 0 0 1 0 0 0 2 0 2 2 2 1 0 1 0 0 0 0 2 0 1 1 2 0 0 0 2 2 1 1 1 1 2 0 1 2 1 1 2 0 1 0 0 0 0 2 0 1 1 2 0 0 0 0 1 2 0 1 0 0 0 0 0 0 0 0 0 2 2 0 0 0 0 0 0 0 0 0 0 0 0 0 0 2 0 2 0 1 0 1 0 2 1 0 0 0 1 2 2 0 0 0 0 0 2 0 2 0 0 0 0 2 0 1 2 0 1 0 2 0 0 2 2 0 1 0 1 1 1 1 0 1 1 0 0 1 0 0 1 0 0 1 1 0 1 0 0 0 0 0 2 0 0 0 0 0 0 0 1 0 0 0 1 1 0 2 0 1 0 1 0 1 1 1 1 0 1 1 1 1 0 1 0 1 0 2 1 1 0 0 1 0 2 2 0 0 0 0 0 1 1 0 0 0 0 0 0 0 0 0 1 0 0 1 0 1 0 0 0
35 1 2 1 0 0 0 2 0 0 0 1 0 0 0 0 0 0 0 1 1 0 1 2 0 1 0 0 2 1 1 2 2 2 0 0 0 1 0 1 1 0 1 0 0 0 0 0 1 0 0 0 1 1 1 0 0 1 0 1 0 1 0 2 1 1 1 0 0 0 0 0 2 2 2 2 2 0 1 0 1 0 2 0 0 1 1 0 2 2 0 0 1 2 0 0 2 0 0 0 2 1 0 0 2 1 2 1 1 0 0 2 1 1 1 1 1 0 0 2 2 0 2 0 1 1 0 1 1 1 0 0 1 1 0 0 1 2 0 0 1 1 0 0 2 1 0 0 0 0 0 0 0 0 0 0 0 1 0 0 1 1 1 2 1 2 1 1 1 1 0 0 0 1 1 0 0 0 1 1 1 0 0 1 0 0 0 1 0 0 0 0 2 1 1 0 1 0 0 0 0 0 0 0 2 1 1 0 1 0 1 2 2 0 1 0 0 0 2 0 2 2 0 0 0 0 0 1 0 0 1 1 1 1 2 2 0 2 2 1 0 1 2 1 0 0 0 0 0 0 0 0 2 0 0 0 1 1 0 0 0 0 0 1 0 0 1 0 2 2 0 1 1 2 1 2 0 2 2 0 1 0 0 0 0 2 0 0 1 2 0 2 1 0 1 1 0 1 0 0 0 0 1 1 1 0 0 0 1 1 0 1 0 1 1 0 0 0 1 1 0 0 2 1 0 0 0 2 1 2 1 1 0 0 0 0 0 1 0 0 0 1 1 0 2 2 0 0 1 1 0 0 1 2 1 0 1 0 0 0 1 1 0 1 0 0 0 0 1 1 1 2 0 0 1 0 1 0 0 0 2 0 1 0 1 1 1 0 0 0 0 0 2 0 2 1 1 0 1 1 1 1 0 2 2 0 0 0 1 0 0 1 1 1 0 1 1 0 0 0 0 0 0 0 0 0 0 0 1 1 1 0 0 1 1 1 0 1 0 0 2 0 1 1 0 0 0 1 1 0 0 0 0 2 0 0 0 2 0 1 1 2 0 0 1 2 2 2 2 0 0 0 2 2 1 1 0 2 2 0 0 1 1 1 1 0 1 1 2 1 2 1 1 1 1 0 1 2 2 2 2 2 1 2 0 0 2 1 0 0 0 0 0 0 1 1 0 1 1 2 2 0 2 2 2 2 0 1 0 2 0 1 0 1 1 0 2 0 1 0 1 1 1 0 2 0 1 0 2 0 0 0 0 2 2 1 0 2 0 1 0 0 0 2 1 0 2 0 2 0 0 0 1 0 1 1 2 1 0 2 2 0 1 0 0 0 0 2 2 2 1 0 0 0 0 0 0 0 0 1 0 2 0 1 1 2 1 0 0 2 1 1 0 0 0 0 0 1 0 1 0 0 0 1 0 0 0 1 0 0 1 1 1 2 0 1 0 0 2 0 1 1 0 1 2 2 2 0 0 0 0 0 0 1 1 2 1 2 2 0 0 0 1 0 0 2 2 0 1 0 0 0 0 0 0 0 2 1 2 0 1 0 2 1 0 2 0 0 2 2 1 0 1 2 0 0 2 0 0 2 0 0 0 0 0 0 0 2 0 0 0 0 0 0 0 0 0 1 1 1 0 1 0 2 0 0 0 1 0 0 1 0 0 0 1 1 2 0 1 2 1 1 0 0 0 0 0 1 0 0 0 0 0 0 0 0 1 0 2 1 0 1 2 1 0 1 0 2 0 0 0 0 0 1 1 0 1 0 1 1 0 1 1 0 0 1 1 1 0 2 0 1 2 1 0 0 0 0 1 0 1 0 0 2 1 1 0 0 1 1 1 0 1 0 1 1 1 2 1 0 0 0 0 1 0 0 1 0 1 0 0 1 2 0 0 0 0 1 2 0 2 2 1 0 1 1 1 0 1 0 1 1 1 1 0 0 1 1 0 0 0 0 0 0 0 1 1 0 2 0 0 0 2 0 2 2 0 0 0 1 2 2 1 0 0 2 0 1 0 2 0 0 1 1 1 1 1 2 0 1 1 0 2 1 1 2 0 0 0 0 0 0 0 1 1 1 0 1 2 1 0 2 0 2 1 0 1 2 0 0 0 1 0 1 0 1 0 2 2 0 0 1 2 0 0 0 2 1 0 0 0 1 0 0 1 0 2 2 0 0 0 2 1 0 0 0 2 0 2 1 0 0 0 0 0 1 1 1 1 0 0 1 1 1 0 1 1 1 1 1 0 0 1 2 1 0 0 0 0 0 1 1
36 0 1 2 0 0 0 1 0 2 2 0 1 1 0 0 0 0 1 2 0 0 1 0 2 0 1 0 1 1 2 0 1 1 2 0 2 0 0 2 1 1 0 0 0 0 1 0 1 0 0 0 0 1 1 1 0 0 0 1 0 0 1 0 1 1 1 0 0 0 0 0 2 2 2 2 2 0 2 0 1 0 2 1 2 0 0 0 2 2 0 0 1 0 0 0 1 0 0 0 2 1 1 0 2 1 2 0 0 2 0 0 1 2 2 1 2 0 0 2 2 0 1 1 1 0 0 0 0 0 0 0 0 0 0 0 0 0 0 0 1 1 0 0 0 0 1 0 1 1 0 0 0 0 0 0 0 0 0 1 0 1 2 2 2 2 1 1 2 0 0 0 0 2 1 0 0 0 1 1 1 0 2 2 2 2 2 1 0 1 1 1 2 1 1 0 1 0 0 0 0 1 0 0 2 2 0 1 1 0 2 1 0 0 2 0 0 0 1 0 1 1 0 0 0 2 1 1 0 0 0 0 1 1 1 1 0 2 1 1 0 0 2 0 0 0 0 0 1 1 0 0 2 0 0 0 0 1 0 1 1 1 0 1 1 1 1 1 1 1 0 2 0 1 0 0 0 2 2 0 1 0 0 0 0 2 0 1 1 2 0 1 0 0 0 0 0 2 0 1 1 0 2 2 1 0 1 0 0 0 0 0 0 1 1 0 0 0 0 0 0 2 0 2 0 0 1 0 0 1 2 1 0 0 0 0 0 2 1 1 0 1 0 0 2 2 0 1 1 0 1 1 0 1 0 1 2 1 0 2 0 0 2 0 1 0 1 1 2 0 2 2 1 1 1 0 1 0 0 0 0 1 1 0 0 1 1 0 0 0 0 0 1 0 2 1 1 1 1 1 1 1 1 1 1 0 0 1 0 0 0 0 0 0 0 1 1 1 0 0 0 2 1 1 0 2 1 0 0 0 0 1 0 2 0 0 0 0 0 0 0 0 1 1 0 1 1 2 2 0 0 0 1 2 1 0 1 2 1 1 0 2 0 0 0 0 0 2 2 0 1 0 1 1 1 1 0 2 0 1 2 0 1 1 2 1 0 0 2 0 1 1 1 1 1 0 0 1 2 0 0 1 2 1 2 1 1 0 1 0 0 0 0 0 1 1 2 1 0 1 1 1 0 2 0 2 0 0 0 2 0 1 0 0 0 0 0 0 2 2 1 1 2 2 2 1 1 2 0 0 0 0 0 1 2 1 1 0 0 0 1 0 0 2 1 1 1 1 1 0 1 0 0 0 0 0 1 0 0 0 2 1 1 0 1 1 1 1 1 0 0 0 2 0 1 0 0 0 0 0 0 1 0 1 0 2 0 0 0 0 0 0 1 1 1 1 0 0 0 0 0 0 0 1 0 0 0 1 0 0 1 1 1 2 0 0 2 0 0 0 1 1 0 2 2 1 1 1 0 0 0 0 0 1 1 2 1 1 1 0 0 0 0 1 1 1 0 1 0 0 1 0 0 0 0 0 2 1 2 0 2 0 1 0 0 1 1 1 1 0 1 2 0 1 1 0 2 0 0 0 0 0 0 0 2 0 1 1 0 0 0 0 0 2 1 0 0 1 0 0 0 0 0 2 0 1 1 1 1 0 0 0 0 0 0 0 0 0 0 1 0 0 0 0 0 0 0 0 2 2 1 2 0 0 0 0 0 0 1 0 0 0 2 1 0 1 2 0 1 1 0 0 1 1 0 1 2 0 0 2 0 0 1 1 1 2 0 2 1 2 0 1 2 2 1 1 0 0 0 0 0 1 0 2 2 0 1 0 1 1 1 0 1 1 1 2 0 2 2 2 2 1 0 0 0 0 0 0 0 1 0 1 2 1 0 0 0 0 1 0 0 0 0 0 0 0 0 0 0 0 1 1 1 0 1 0 1 0 0 1 0 1 0 0 0 0 0 0 1 1 0 0 0 1 2 1 0 1 1 1 1 1 1 0 0 1 0 2 2 1 2 0 0 2 1 1 1 2 0 0 0 2 2 1 1 1 1 1 0 2 1 2 0 1 1 1 0 0 1 0 0 1 1 1 1 0 1 2 0 0 1 1 0 1 0 0 0 0 1 0 1 1 0 0 1 1 2 1 0 0 2 0 1 0 1 0 1 1 0 0 0 1 1 0 1 0 1 0 0 0 2 0 0 0 0 1 1 0 0 0 0 0 0 0 0 0 0 0 0 0 0 0 1 2 1 0 0 1 2 0 1 1
37 1 0 2 0 1 1 2 0 1 1 1 1 0 0 0 0 0 1 2 0 1 0 0 2 0 1 0 2 0 2 2 2 1 2 1 2 1 0 1 1 0 0 0 0 0 0 0 1 0 0 0 0 1 1 0 1 0 1 0 0 1 0 1 1 1 1 0 0 0 0 0 1 2 0 2 2 0 2 0 1 0 1 1 0 0 0 0 1 2 0 0 0 2 0 0 0 2 0 2 0 2 1 0 2 0 2 1 1 1 0 2 0 1 1 0 1 0 1 1 1 0 1 1 0 1 0 2 0 0 1 1 0 0 0 0 0 0 0 0 2 1 0 0 2 2 2 0 0 0 0 1 0 0 0 0 0 1 0 0 1 0 1 1 1 2 0 1 0 1 1 2 1 2 1 0 0 0 1 1 1 1 0 2 1 1 1 0 0 0 0 0 1 0 0 0 1 0 0 0 0 0 0 1 2 2 1 0 0 0 1 1 1 0 2 0 0 0 1 0 2 2 1 0 0 1 1 0 0 0 1 1 0 0 0 0 0 2 1 1 0 0 2 0 0 0 0 0 0 0 0 0 1 0 0 2 0 0 0 0 0 0 0 2 1 1 0 2 1 1 0 1 0 1 0 0 1 1 0 0 0 1 2 1 1 0 1 2 0 2 0 1 1 0 2 1 0 1 0 1 1 0 1 1 1 0 1 2 2 0 1 2 0 1 1 0 0 0 1 1 0 1 2 2 1 0 0 0 0 1 1 2 1 0 0 0 0 2 0 0 0 0 2 0 1 1 1 0 0 1 0 0 0 1 0 1 1 1 0 1 0 0 2 0 0 0 0 1 1 1 1 1 2 1 0 0 2 0 0 1 1 1 2 0 0 1 1 1 1 0 0 0 1 0 2 1 1 0 0 1 1 2 1 0 0 0 1 1 1 1 0 1 1 1 1 2 0 0 0 0 0 1 0 2 2 0 0 1 1 0 1 0 0 2 1 1 0 0 0 2 1 0 1 1 1 1 0 2 2 0 0 0 1 2 1 1 1 2 1 0 1 1 0 2 1 2 1 1 1 0 0 0 2 2 1 0 0 2 0 2 2 0 2 2 0 0 2 0 1 0 1 0 1 2 1 0 1 1 1 2 2 2 1 0 1 1 2 1 0 0 0 0 0 0 2 0 0 2 1 1 0 1 0 2 0 2 1 0 0 2 0 1 0 0 0 0 2 1 1 0 2 0 2 0 2 2 0 1 1 0 0 0 0 1 1 0 0 0 0 1 1 0 1 1 1 0 1 0 1 0 0 1 0 0 0 0 1 0 0 0 1 0 2 1 0 0 1 2 1 1 0 0 1 0 0 0 0 0 0 0 0 1 1 2 0 2 1 0 0 1 1 1 1 1 1 0 0 0 0 0 0 0 0 0 0 2 2 1 0 0 1 1 0 1 0 1 0 1 0 1 1 0 0 1 2 2 2 0 1 1 0 2 0 0 1 1 2 1 1 0 0 0 1 0 0 2 1 1 1 0 1 0 0 0 0 0 2 1 2 0 0 1 2 2 0 2 1 1 2 1 2 0 0 2 2 0 2 1 0 2 1 0 0 0 0 0 1 2 0 0 1 0 0 0 0 0 0 1 1 1 0 0 0 2 0 2 2 0 0 0 1 0 1 0 1 1 1 0 0 1 0 0 0 0 0 0 0 0 0 0 0 1 0 1 1 0 0 0 1 1 0 0 2 2 1 0 1 0 2 2 0 0 1 0 0 1 0 0 2 0 0 2 1 1 1 2 0 1 0 2 0 1 2 2 1 1 1 0 0 0 1 0 0 2 0 1 0 0 0 1 2 1 2 0 2 2 0 1 1 1 0 1 0 1 0 0 1 0 0 0 0 2 1 0 0 1 0 1 1 0 0 0 1 0 1 1 1 0 0 0 2 2 2 0 1 1 2 0 0 0 0 1 2 1 2 1 1 0 2 1 0 0 0 2 2 2 0 0 0 0 1 1 0 0 0 0 0 2 1 1 1 0 1 1 2 2 2 2 1 0 0 1 1 0 1 1 1 2 0 0 0 0 0 0 1 1 0 0 2 0 0 2 0 0 2 0 1 2 0 0 0 1 0 1 0 0 1 0 0 0 0 0 0 0 0 0 0 1 0 2 0 0 1 0 1 0 1 2 0 0 0 0 1 1 2 0 0 0 0 0 1 0 0 0 1 1 1 1 1 0 0 1 1 2 0 0 0 1 0 0 0 2 0 1 1 0 0 0 0 0 0 0
38 1 2 0 0 0 0 1 0 2 2 0 1 2 0 0 0 0 0 0 1 0 1 0 2 0 2 0 2 1 1 2 1 2 1 0 2 2 0 0 0 0 0 0 0 0 1 0 1 0 0 0 0 1 1 0 0 0 0 0 0 1 0 2 1 0 1 1 2 1 1 2 1 1 1 1 1 0 1 0 0 0 2 1 2 1 1 1 2 2 1 1 2 0 0 0 0 1 0 1 2 2 1 0 2 1 1 2 2 0 0 2 0 0 0 0 0 0 1 1 1 0 0 2 0 0 0 1 1 1 0 0 0 0 0 0 0 0 0 0 0 2 0 0 0 2 0 0 0 0 0 1 0 1 1 0 0 1 0 0 1 2 1 1 0 1 0 2 1 0 1 0 0 1 1 1 1 0 0 1 1 0 0 1 0 0 0 2 1 1 1 1 1 1 1 0 0 0 0 0 0 1 0 0 2 1 1 0 2 0 2 0 0 0 1 0 0 2 0 0 1 1 0 0 0 0 0 1 0 0 0 0 0 0 1 1 0 2 2 1 0 0 2 0 0 0 0 0 1 1 0 0 1 1 1 0 0 0 1 1 0 1 0 0 0 0 0 0 1 0 0 1 0 2 0 0 0 2 2 1 0 1 2 2 0 1 1 1 0 1 1 1 1 0 1 1 0 0 0 1 1 0 2 2 2 2 0 0 1 1 0 2 0 2 0 0 0 1 1 1 0 2 2 1 1 0 2 2 1 0 1 2 0 0 0 0 0 1 0 0 0 0 2 0 1 1 2 1 1 0 1 1 1 2 1 0 0 0 0 1 0 0 1 0 1 0 1 0 1 1 1 1 0 0 0 0 1 0 0 0 0 0 0 0 1 0 0 0 0 0 1 1 1 0 1 0 0 1 0 0 0 0 0 1 1 0 1 0 0 0 0 2 0 0 1 2 0 0 1 0 1 0 0 2 0 2 1 0 0 0 0 0 0 2 1 1 0 0 0 0 1 0 0 2 1 2 1 1 1 0 0 0 0 2 0 0 0 2 0 2 0 2 0 0 0 1 1 2 2 0 0 1 2 2 1 0 1 1 0 0 1 1 1 1 1 0 0 0 1 0 0 1 0 1 0 0 1 0 1 1 1 1 0 2 0 0 2 0 1 0 0 1 0 2 0 2 0 1 0 1 1 1 1 2 2 2 0 0 0 2 0 0 0 0 0 0 1 1 1 0 1 0 2 0 2 2 0 0 2 0 0 0 0 2 1 1 0 0 0 1 1 0 0 2 2 0 2 0 2 0 1 1 0 0 1 1 1 2 0 2 2 0 1 0 1 1 1 0 0 0 0 1 0 0 0 0 0 1 1 0 0 2 0 2 0 2 0 0 0 1 0 0 0 0 0 0 0 0 0 0 0 0 0 0 0 0 1 2 0 0 1 1 0 1 0 0 1 0 0 0 0 0 0 1 1 1 1 1 0 1 1 1 0 2 2 2 1 2 2 0 0 0 0 1 0 1 1 1 1 1 1 1 0 0 0 0 2 1 1 1 2 0 1 1 0 1 1 0 1 2 2 0 0 2 2 0 2 1 0 1 1 0 0 0 2 0 1 2 0 0 1 0 0 0 0 2 1 1 0 0 1 0 1 2 1 0 1 1 1 0 2 1 0 1 1 1 1 0 0 0 0 0 0 0 0 0 0 0 0 0 0 0 0 0 0 0 1 1 1 1 0 0 2 1 1 0 1 1 1 1 0 0 2 0 0 0 2 0 0 2 0 1 1 1 1 2 0 2 0 0 1 0 2 2 1 0 0 0 0 0 0 1 0 2 1 1 2 0 0 2 2 0 2 0 1 1 0 0 2 2 0 2 0 1 0 0 1 0 0 0 0 2 1 0 0 0 0 0 1 0 0 0 1 1 1 0 0 1 0 0 1 1 1 1 0 0 0 0 0 1 0 2 1 1 1 0 1 0 1 1 1 0 1 1 1 2 0 1 1 1 2 2 1 0 0 1 0 2 0 0 0 0 1 1 1 1 1 1 0 2 1 0 1 0 2 2 0 1 0 0 0 1 1 0 1 0 0 1 2 0 0 1 0 0 2 0 2 0 0 0 0 0 0 1 0 0 0 2 2 0 0 0 2 1 1 1 2 0 0 1 0 0 1 1 0 0 1 0 0 0 0 0 0 0 1 1 0 0 1 0 1 1 0 0 1 0 0 1 2 0 0 2 2 2 0 0 0 1 0 0 1 0 0 1 1 0 0 0 1 0 1 1
39 0 2 0 0 0 0 1 1 0 1 1 1 1 0 0 0 0 1 0 2 0 0 0 2 0 1 0 1 2 2 1 0 1 1 0 1 2 0 1 1 0 1 0 0 0 1 0 0 0 0 0 0 0 2 2 0 0 0 0 1 2 0 1 1 1 1 0 2 1 1 2 2 2 2 2 2 0 2 1 0 0 2 0 2 0 0 1 1 2 1 1 1 1 0 0 0 0 0 0 1 2 1 0 2 1 2 1 1 1 0 2 0 1 2 1 1 0 2 1 1 0 2 0 0 1 0 0 0 0 0 0 0 0 0 0 0 0 0 0 2 0 0 0 2 1 0 0 0 0 0 1 0 0 0 0 0 0 0 0 1 0 1 2 1 1 1 2 0 2 0 2 0 2 0 1 0 0 0 0 0 0 1 2 1 1 1 1 0 0 0 1 2 2 2 0 1 0 0 0 0 0 1 1 2 2 1 0 1 0 0 1 0 0 1 1 1 0 2 1 0 0 0 0 1 0 0 1 0 0 0 0 0 0 0 0 0 2 2 2 0 0 2 0 1 1 1 0 0 0 0 0 1 1 1 0 0 0 0 0 0 0 0 2 0 0 1 1 1 1 0 1 0 1 0 0 0 2 2 0 0 1 2 2 0 0 1 1 1 2 0 1 1 1 1 2 0 1 1 0 0 0 2 2 1 1 0 0 1 0 0 0 0 2 2 0 1 0 0 0 1 2 1 1 1 0 1 1 0 1 2 1 0 0 0 0 0 2 0 0 0 1 1 0 0 0 2 0 0 1 0 0 0 0 0 2 0 1 0 2 0 0 2 0 2 0 0 2 1 1 1 1 0 0 0 0 2 0 0 0 0 0 0 0 1 0 1 0 0 0 0 0 2 0 2 0 0 0 1 2 2 2 1 1 0 0 0 1 0 0 1 0 0 0 1 2 0 0 1 0 1 0 0 1 0 1 1 1 1 0 1 0 0 2 1 1 0 0 0 0 2 0 1 1 0 0 0 0 1 0 0 1 1 1 2 1 2 1 1 0 2 0 0 1 1 1 1 2 2 0 0 0 2 2 2 0 1 2 0 2 2 0 2 2 1 1 0 0 1 0 1 1 0 1 2 0 1 0 2 1 0 2 1 1 1 0 1 1 0 0 0 0 0 0 1 1 0 1 0 1 1 2 0 2 0 1 1 1 1 1 1 1 0 1 1 0 2 1 0 1 1 0 2 1 2 1 0 0 2 0 0 0 0 2 2 1 0 0 0 1 0 0 1 2 1 0 2 2 1 1 0 0 1 0 1 1 2 0 0 0 2 1 1 0 1 1 1 2 2 1 0 1 0 0 0 1 0 0 0 0 0 1 0 2 0 2 2 0 0 2 0 0 1 1 0 1 0 0 0 0 0 2 0 0 0 2 2 1 0 0 1 2 0 1 0 0 1 1 0 1 1 0 0 2 2 1 1 0 0 2 0 2 1 0 1 2 2 1 1 0 0 0 2 0 1 2 0 1 0 0 1 0 0 0 0 0 2 0 1 0 0 1 2 2 1 2 1 0 0 1 2 2 0 1 1 0 1 0 0 1 1 0 0 0 0 0 1 2 0 0 0 0 0 0 0 0 0 2 2 1 0 0 1 2 0 1 1 2 2 0 1 0 0 0 0 1 1 0 1 1 0 0 0 0 0 1 0 1 2 1 1 1 0 0 0 0 0 0 2 0 1 2 2 2 1 0 1 0 2 2 0 0 2 1 0 0 1 0 0 2 0 0 0 0 1 2 0 2 0 1 1 0 2 2 1 1 0 0 0 0 0 0 1 2 1 1 0 1 0 1 1 0 1 1 0 1 0 2 2 2 2 2 0 0 0 0 0 0 0 1 0 2 2 0 0 0 1 0 0 0 0 0 1 0 1 1 1 0 0 1 1 0 0 0 0 0 1 0 0 1 0 1 1 1 1 1 0 0 2 0 1 0 0 2 1 1 0 1 1 1 2 1 1 0 0 1 0 2 1 2 0 0 0 2 2 2 2 2 0 0 0 2 1 0 1 1 1 2 1 1 0 1 0 0 1 1 0 1 2 1 0 2 0 1 0 0 1 2 0 0 2 0 0 0 0 0 0 1 1 1 0 1 1 2 1 0 0 2 0 1 0 0 2 0 0 0 0 0 0 1 1 1 2 0 1 1 1 0 0 0 1 0 1 1 0 0 0 1 1 0 0 1 0 0 0 0 0 1 0 1 0 0 1 2 2 0 0 0 1 0 1 0
40 0 1 1 0 0 0 2 0 1 1 1 0 1 0 0 1 0 0 1 1 1 1 0 2 0 0 0 2 1 2 2 2 1 1 0 2 1 0 0 0 0 1 1 0 1 0 0 0 1 1 0 0 0 1 0 0 0 2 0 0 1 1 1 0 1 0 0 1 0 0 1 2 1 1 1 1 0 2 0 1 0 2 0 2 0 0 1 1 2 0 1 1 1 0 0 1 0 0 0 1 2 1 0 2 1 2 1 1 1 0 1 0 0 0 0 0 0 0 0 0 0 2 0 0 2 0 2 0 2 1 1 1 1 0 0 1 0 0 0 1 1 1 0 0 1 1 0 0 0 0 2 0 0 0 0 0 1 0 0 0 1 2 2 1 2 1 1 1 1 0 0 1 1 1 2 0 0 0 0 0 0 0 1 1 0 0 0 0 0 0 0 1 0 1 0 0 0 0 0 0 0 0 2 2 1 2 1 1 0 1 1 1 1 1 0 0 0 1 0 1 1 1 0 0 2 2 1 1 0 0 0 0 0 0 0 0 2 1 0 0 1 2 0 0 0 0 0 0 0 0 0 1 0 0 1 1 0 0 0 0 0 0 1 0 0 1 0 0 0 0 2 0 2 0 0 0 2 2 0 0 1 2 2 0 0 1 0 2 2 0 1 1 0 1 1 0 0 0 0 0 0 1 1 1 0 2 0 1 0 1 1 0 0 0 0 1 0 2 2 0 2 1 1 2 0 2 1 0 1 2 0 0 0 1 1 0 2 0 0 0 0 2 0 1 1 1 0 0 1 0 0 0 2 0 0 0 0 0 1 0 0 1 0 1 0 1 1 2 0 2 2 2 2 0 0 1 1 1 1 0 0 0 0 0 0 0 0 0 1 1 1 1 0 2 1 1 1 0 0 1 0 0 0 0 1 2 0 0 0 0 1 0 0 0 2 0 0 0 1 1 0 0 2 2 0 0 1 0 1 0 1 0 2 2 2 0 0 0 1 1 0 2 0 0 1 0 0 0 0 0 0 1 2 1 1 1 2 1 1 1 1 0 0 0 1 0 1 2 0 0 0 2 1 0 1 0 2 0 1 2 0 1 1 2 0 0 0 2 0 2 2 1 1 0 0 1 1 2 1 0 2 2 0 2 1 1 0 0 0 0 0 0 0 2 0 0 2 1 2 1 0 0 2 1 2 1 0 0 2 0 0 0 1 1 0 2 0 2 1 0 1 1 1 2 1 0 1 1 0 0 0 0 2 1 1 0 0 0 1 0 0 0 0 0 0 0 0 2 0 1 2 0 0 0 0 1 1 0 1 1 1 1 1 1 0 1 2 2 1 0 0 1 0 0 1 1 1 1 1 1 1 0 1 0 1 1 0 0 2 1 0 0 0 0 0 0 0 0 0 0 0 0 1 0 0 0 0 0 0 1 1 1 1 1 0 0 0 0 0 0 1 0 2 2 1 1 0 0 2 0 1 1 1 2 1 1 2 1 0 0 0 2 0 1 2 0 0 0 0 1 0 0 0 1 0 2 1 1 1 1 2 2 2 1 2 2 0 0 2 2 0 0 1 1 0 2 0 0 1 0 0 0 0 1 0 1 2 0 0 0 0 0 1 1 1 0 1 0 0 1 0 0 2 1 0 0 1 1 0 1 1 1 0 0 0 1 0 1 1 1 1 2 2 0 0 0 1 1 1 0 1 0 0 0 0 0 0 1 0 0 0 2 1 1 0 0 1 1 1 1 0 2 0 0 1 1 0 1 1 0 1 0 0 0 2 0 1 1 2 0 2 2 2 0 0 0 0 2 0 0 0 0 2 0 1 1 1 0 1 1 0 0 1 0 1 1 2 2 2 2 2 0 2 0 0 2 0 0 1 0 1 2 0 0 1 1 0 0 0 1 1 1 0 1 0 0 0 0 1 1 1 1 0 0 0 1 0 0 0 2 2 0 0 0 1 0 0 2 1 0 0 0 2 1 1 0 0 0 0 0 0 0 0 0 0 0 1 0 2 0 0 0 1 1 1 1 2 1 0 0 1 1 0 0 0 1 1 0 0 0 1 1 1 2 1 0 1 2 1 0 2 0 2 2 1 1 0 0 0 0 0 1 1 0 0 2 0 2 1 0 1 2 0 1 1 1 1 1 0 2 0 0 1 1 0 2 2 0 1 0 1 1 0 0 0 0 0 1 0 0 0 0 0 0 1 1 0 1 0 0 0 1 1 0 0 0 0 1 0 0 1 0 1 1 0 0 2 1 0 2 1
41 1 2 0 0 0 0 0 0 0 0 2 1 1 0 0 0 0 1 1 1 1 0 1 1 1 2 0 2 0 1 1 1 1 2 1 2 1 1 0 0 0 1 1 0 1 1 0 0 1 1 0 1 1 1 0 0 0 0 2 0 0 0 2 1 1 1 0 1 1 1 1 2 2 2 2 2 0 1 0 1 0 2 1 2 0 0 0 1 2 0 0 1 2 1 0 1 1 1 0 2 1 1 1 2 0 2 0 0 2 0 1 0 1 2 1 2 0 1 1 1 0 0 2 0 0 0 0 1 0 0 0 0 0 0 0 0 1 0 1 1 1 1 0 0 0 0 0 0 0 0 0 0 0 0 0 0 2 0 0 0 1 1 1 0 1 1 0 1 0 1 0 0 1 1 0 0 0 0 2 1 1 1 2 1 1 1 2 2 0 0 0 2 1 1 0 1 0 0 0 0 2 0 1 2 1 2 2 1 1 1 0 2 0 2 0 0 1 1 1 0 0 1 0 0 2 2 0 0 0 0 0 0 0 0 0 0 2 2 0 0 1 2 0 0 0 0 0 0 0 0 0 2 1 1 0 0 1 0 0 0 0 0 1 1 0 2 0 2 0 0 1 0 0 0 1 0 1 1 0 0 0 1 1 1 0 0 0 2 2 0 2 0 0 2 0 1 2 0 2 1 1 1 1 1 1 0 0 1 0 0 2 0 1 1 0 1 1 1 1 0 1 0 0 0 0 1 1 1 2 2 1 0 0 0 1 1 1 0 0 2 1 2 0 1 1 1 1 1 1 1 1 0 1 0 1 1 2 0 1 0 0 1 0 1 1 0 0 1 1 1 2 0 0 1 1 1 0 0 0 2 1 0 0 2 1 2 0 0 0 0 0 0 0 1 0 0 0 1 1 1 1 2 1 0 0 0 1 0 0 0 1 0 0 1 2 0 1 0 1 1 1 0 1 0 1 2 0 1 0 1 0 0 1 0 1 0 2 0 0 2 0 2 0 0 0 0 1 2 0 0 1 0 1 2 0 2 1 0 1 1 1 0 0 0 0 0 1 1 0 0 0 1 1 1 1 0 2 0 1 1 0 1 1 2 0 0 1 2 1 0 2 0 2 2 0 1 0 0 2 2 2 1 1 1 1 2 0 0 0 0 0 0 0 0 2 0 2 1 1 0 1 2 2 2 2 0 1 1 1 0 1 0 1 1 0 2 0 2 2 1 0 2 2 2 2 0 2 0 0 0 0 0 1 2 1 1 1 1 1 0 0 2 1 0 0 1 0 1 0 1 1 1 0 1 1 2 1 0 1 2 0 0 0 0 0 0 1 1 0 1 1 0 0 0 1 0 0 0 1 2 2 0 1 0 1 0 0 0 2 0 0 0 1 0 0 0 1 1 0 0 1 0 0 0 1 2 1 0 0 2 2 0 1 0 0 1 0 1 0 1 0 0 1 2 2 2 0 0 1 0 0 1 0 2 0 2 2 2 0 0 0 2 0 2 1 0 2 1 1 0 1 0 0 0 1 1 1 0 1 1 1 2 2 0 2 2 1 2 1 2 0 1 2 1 0 2 0 0 1 0 0 0 0 2 0 2 1 0 0 0 0 0 0 0 1 0 0 0 0 0 1 0 2 1 0 0 1 1 0 1 0 0 0 0 0 0 0 0 0 0 0 1 1 0 0 0 0 0 0 0 0 0 0 0 1 0 0 1 0 1 1 2 1 1 1 0 0 2 2 1 0 1 2 1 1 2 0 1 1 0 1 0 0 0 1 0 1 1 2 0 2 2 2 1 1 0 1 0 0 0 1 0 0 0 2 1 0 0 1 1 0 1 1 1 2 0 2 2 2 2 2 0 2 0 0 2 0 1 0 1 2 2 0 0 0 0 0 1 0 1 1 0 0 0 0 0 0 0 0 1 1 0 0 0 0 0 0 0 0 0 2 1 1 1 1 0 0 0 1 0 0 1 1 1 2 0 1 0 0 0 0 0 0 0 1 0 2 1 1 2 0 1 1 1 1 1 2 1 0 0 2 1 0 2 2 0 2 1 1 0 2 1 0 1 1 0 1 2 0 0 2 2 2 2 0 1 2 0 1 0 0 0 1 1 0 0 1 1 0 0 0 1 1 1 0 0 0 1 0 2 0 2 0 0 0 0 1 1 1 1 1 1 0 1 0 0 0 1 0 1 0 0 0 0 0 0 0 0 1 1 0 0 0 0 0 1 1 0 1 0 0 1 1 1 0 0 1 1 1 2 2
42 0 1 1 0 1 1 2 0 0 0 0 0 0 0 0 0 0 1 1 1 0 1 0 2 0 0 0 1 1 2 1 0 1 1 0 2 1 0 0 0 0 1 1 0 1 0 1 0 1 0 1 1 1 1 0 0 0 0 0 0 1 0 1 1 0 1 0 1 1 0 1 2 2 2 2 2 0 2 0 2 0 2 0 1 0 0 0 1 2 0 0 1 1 0 0 1 2 0 2 1 2 0 0 2 0 2 1 1 1 0 2 1 2 2 1 2 0 0 2 2 0 2 0 0 2 0 1 0 1 1 1 0 0 0 0 0 0 0 0 1 1 0 0 0 0 0 0 2 2 0 1 0 1 1 1 0 1 0 0 1 0 1 2 2 2 1 1 1 1 0 0 0 1 2 2 1 2 1 0 0 0 0 2 0 0 0 2 1 0 0 0 1 1 1 0 0 0 0 0 0 0 0 1 2 2 0 1 2 0 1 2 1 1 2 0 0 0 0 0 0 0 2 0 0 2 2 1 0 0 1 1 0 0 0 0 0 2 2 1 0 1 2 1 0 1 1 0 0 0 0 0 2 0 0 0 0 0 0 0 0 0 0 1 0 0 0 1 2 2 1 2 0 2 0 0 0 1 1 0 1 0 1 1 0 1 1 1 1 2 0 0 0 0 2 0 2 0 0 0 0 0 0 0 0 0 0 0 2 1 1 1 0 2 1 0 1 1 1 1 0 2 0 1 1 0 1 0 0 1 1 2 1 1 0 0 0 1 0 0 0 1 2 1 0 0 1 0 1 1 0 0 1 1 0 1 0 0 0 0 0 0 2 0 1 1 1 1 2 0 2 2 1 1 1 2 2 0 0 0 1 0 2 0 1 1 1 1 1 0 0 0 0 0 2 1 1 2 0 0 0 0 0 1 0 0 1 2 0 0 0 1 0 0 0 0 2 2 0 0 0 2 1 1 0 0 0 0 0 0 1 0 0 0 1 1 0 0 0 2 1 0 1 1 0 1 0 1 1 1 0 1 1 2 1 1 1 1 1 2 0 2 0 0 0 1 0 2 2 0 0 0 2 2 1 0 1 2 0 0 1 0 1 1 2 1 0 0 2 0 0 2 1 1 0 0 0 0 2 1 1 1 1 1 1 0 2 0 0 0 0 1 0 0 1 1 1 2 0 2 1 0 0 1 0 1 0 1 1 1 1 0 0 0 0 0 0 1 1 2 0 1 1 1 1 1 0 0 1 1 0 1 0 1 1 0 0 1 0 1 0 0 0 2 1 0 2 0 1 0 2 2 0 0 0 0 2 0 0 0 1 0 1 1 1 0 0 1 1 1 1 0 0 0 1 0 0 2 2 2 2 1 0 2 0 2 2 0 1 0 1 1 0 1 0 0 0 0 0 0 0 1 0 2 1 0 1 2 0 0 1 1 0 2 0 1 1 0 1 0 1 0 0 1 2 1 1 0 0 1 1 1 0 0 1 1 2 2 1 0 0 0 2 0 0 2 1 1 0 0 0 0 0 0 0 1 1 1 0 1 1 1 2 2 0 2 1 0 1 2 2 0 1 2 0 1 2 0 0 2 1 0 0 0 0 0 1 1 0 0 1 0 1 0 0 0 2 1 1 1 0 0 0 2 0 2 2 2 2 0 2 2 1 1 2 2 2 0 0 1 0 1 1 1 0 0 0 0 0 0 0 0 0 0 0 0 1 0 2 1 0 0 2 1 1 1 0 0 1 1 1 0 2 0 1 1 1 0 0 1 0 1 1 0 0 0 2 2 0 1 0 0 2 1 0 0 2 0 0 0 1 0 0 1 0 2 2 0 1 1 2 0 1 0 1 2 1 2 2 2 2 2 0 0 1 0 0 0 1 1 1 1 1 1 0 1 0 0 0 0 0 1 1 0 1 1 1 0 0 0 1 1 1 0 0 0 1 1 0 0 0 2 0 0 0 2 1 0 1 1 1 0 1 1 2 1 0 1 1 1 1 1 0 0 0 0 0 1 0 2 0 0 1 1 1 1 1 2 0 0 0 0 2 0 1 1 0 2 0 0 0 1 0 0 0 2 0 2 2 2 0 2 1 1 1 0 1 2 0 0 0 0 0 2 0 0 0 0 2 0 0 0 2 1 1 0 0 1 1 0 2 0 2 0 0 0 0 0 0 0 0 0 0 0 0 1 1 1 1 0 0 0 0 0 0 0 0 1 2 0 0 1 1 2 0 1 1 1 0 1 0 0 0 1 0 1 0 0 1 0 1 1
43 0 2 0 0 0 0 1 1 0 1 1 0 0 0 0 0 0 0 1 1 1 0 2 0 0 1 0 2 1 2 0 0 2 1 0 1 1 0 2 2 0 0 0 0 0 0 0 1 0 0 0 0 0 2 2 0 0 2 0 2 2 0 0 1 1 1 0 1 0 0 0 1 2 1 2 2 0 1 1 0 0 2 1 2 1 0 0 2 2 0 0 1 2 0 0 0 0 0 1 2 2 0 1 2 0 2 1 1 1 0 2 0 1 1 0 1 1 1 2 2 1 1 1 0 1 0 0 2 0 0 0 1 1 0 0 1 0 0 0 1 1 1 0 1 1 0 0 0 0 0 1 0 0 1 0 0 1 0 0 0 0 2 2 1 2 0 0 2 0 0 0 0 2 1 1 0 0 0 1 1 0 0 1 0 0 0 1 1 0 0 0 2 2 2 0 0 0 0 0 1 1 0 1 2 1 2 0 1 0 2 0 0 0 1 0 0 1 1 0 1 1 0 1 0 0 0 2 1 1 1 1 0 1 1 0 1 2 2 1 0 1 2 0 0 0 0 0 1 1 1 1 0 1 1 0 1 1 0 1 1 1 0 0 0 0 1 1 2 1 1 0 0 2 0 0 1 1 0 0 2 0 1 1 0 2 0 0 1 2 0 1 1 0 2 1 1 0 0 0 0 0 0 0 0 0 1 0 1 0 0 1 0 0 0 0 1 0 0 0 0 0 2 0 1 0 1 1 0 1 2 1 0 1 0 0 0 2 0 0 0 1 2 0 0 0 2 0 1 1 0 0 0 2 0 0 2 0 0 0 0 0 0 0 0 0 1 1 1 1 1 1 0 0 1 1 2 0 0 0 1 0 2 0 0 0 0 0 0 0 0 0 2 0 1 1 1 1 1 1 1 1 0 1 0 0 1 0 0 0 0 0 0 0 1 1 1 1 0 0 0 2 0 2 2 2 2 0 2 0 2 0 0 2 2 2 0 1 0 1 0 0 1 1 0 2 0 2 2 0 0 0 1 2 1 1 1 2 1 0 1 2 1 0 0 1 1 1 2 0 0 0 2 2 1 0 0 2 0 0 1 1 0 0 2 1 0 0 2 0 2 1 0 1 0 0 2 0 1 1 1 2 2 0 2 0 0 1 1 0 0 0 1 0 2 0 0 2 1 1 0 1 1 2 1 2 1 0 0 2 0 0 0 1 1 0 1 1 2 0 2 0 1 1 2 0 0 1 1 0 0 0 0 1 2 1 1 0 1 0 0 1 2 2 0 0 1 0 2 0 2 1 0 0 0 0 1 2 0 2 2 0 2 2 0 0 2 1 1 1 0 2 0 1 2 0 0 0 0 1 2 2 0 1 0 1 1 0 0 0 1 0 0 0 0 1 1 1 0 1 0 1 0 0 0 1 1 1 0 0 1 2 0 2 0 0 2 0 0 0 0 0 0 0 0 0 0 0 0 1 0 0 0 0 2 2 2 2 2 0 0 0 2 0 0 2 1 1 0 0 1 0 0 0 0 1 1 0 1 0 0 2 2 2 1 2 1 0 1 2 1 0 0 1 1 0 2 0 0 1 0 1 0 0 0 0 0 1 0 0 0 0 0 1 1 0 0 1 1 1 0 0 0 2 0 0 0 2 2 0 1 1 0 0 0 0 1 0 0 2 0 0 0 0 0 0 0 0 0 0 0 0 0 0 0 0 0 0 2 0 1 2 2 1 1 1 1 1 1 1 0 0 2 1 1 1 2 0 1 1 0 1 1 0 0 0 2 1 0 2 0 1 2 1 1 1 0 1 1 0 0 1 0 1 0 1 1 1 1 0 1 0 1 1 1 2 0 2 2 1 1 2 0 1 0 0 1 0 0 0 0 2 2 0 0 0 0 0 1 0 1 1 0 0 0 0 0 0 1 0 1 1 0 0 0 0 0 0 0 1 0 1 0 0 0 0 0 0 1 0 1 0 1 1 2 2 0 1 1 1 2 2 0 0 0 1 1 1 0 1 0 0 1 2 1 1 1 1 1 0 0 0 2 2 2 2 0 1 0 1 0 2 0 0 0 0 0 2 2 1 0 1 0 1 1 0 0 2 0 0 1 1 0 1 1 0 0 1 1 1 0 1 0 0 0 1 1 0 0 1 0 0 0 0 2 0 2 2 1 0 1 1 1 0 2 0 0 0 0 0 1 0 0 0 0 0 0 1 2 0 0 1 1 2 0 1 2 1 0 1 0 1 0 2 2 0 0 0 0 0 2 2
44 0 1 2 0 0 0 2 0 0 0 0 0 0 0 0 0 0 0 0 2 0 0 0 2 0 1 1 2 1 2 0 1 1 2 1 1 1 1 1 1 0 0 0 1 0 1 0 0 1 1 0 1 1 1 1 0 0 1 0 1 2 0 0 0 0 0 0 2 1 1 2 2 2 1 2 2 0 2 0 1 0 2 0 1 0 0 0 1 1 0 0 1 1 0 0 1 0 0 0 1 2 2 0 2 0 2 1 1 1 0 2 1 2 2 2 2 0 1 1 1 0 0 2 0 0 0 0 0 0 0 0 0 0 0 0 0 0 0 0 0 2 0 0 1 0 0 0 2 2 0 0 0 0 1 0 0 1 1 2 1 2 1 2 1 2 1 0 0 2 0 1 1 2 1 1 0 1 0 1 0 1 1 1 1 1 1 0 0 0 0 1 0 0 0 1 1 0 0 0 0 1 0 2 2 0 2 0 1 0 0 2 2 0 1 1 0 0 2 2 0 0 0 1 0 1 0 2 1 1 0 0 1 1 1 0 1 2 2 1 0 0 2 1 0 0 0 0 0 0 0 0 2 0 0 0 1 1 0 0 0 0 0 1 0 0 0 0 2 1 0 1 1 1 2 1 0 1 1 0 1 0 0 1 0 1 0 0 1 2 0 1 0 0 2 0 1 0 0 0 2 0 1 1 0 0 1 2 1 0 1 2 0 1 1 0 2 0 1 1 0 0 1 1 0 0 0 1 0 1 2 1 0 0 0 0 0 0 0 1 0 2 2 2 1 1 1 0 0 1 0 0 0 1 0 1 0 0 0 1 0 0 2 0 2 1 0 2 2 0 2 2 0 0 1 1 0 0 0 0 0 1 0 0 1 0 1 0 0 0 0 0 0 1 2 2 2 0 0 1 1 2 0 2 0 0 0 0 0 0 0 0 0 0 1 1 1 1 0 0 0 2 1 0 1 1 0 1 1 0 1 0 0 1 1 2 0 1 0 1 0 0 1 1 0 1 0 0 1 0 0 0 1 1 2 1 2 2 0 2 1 1 0 0 0 0 0 1 1 0 0 0 2 2 0 2 0 2 1 0 1 0 2 2 0 0 1 1 2 0 2 2 0 1 0 0 1 0 2 1 0 2 1 1 1 0 1 0 1 0 0 0 0 0 2 0 0 1 0 2 2 0 1 2 1 2 0 1 1 1 1 0 0 2 2 0 2 0 1 0 0 2 2 0 1 2 0 1 1 0 0 0 0 2 2 0 0 0 0 0 0 0 0 2 1 1 1 0 0 0 0 0 1 0 1 1 1 1 0 1 1 0 1 1 0 0 1 1 1 1 0 0 0 0 0 0 0 0 0 0 0 1 0 2 0 2 1 0 1 1 1 0 0 0 0 0 0 1 1 0 0 1 0 0 0 2 2 1 0 0 1 1 0 2 0 1 1 0 1 0 1 1 0 1 2 2 2 0 0 1 0 2 0 0 1 2 2 1 1 0 0 0 1 0 1 2 1 0 1 1 1 2 1 0 0 0 0 2 0 2 2 1 2 2 1 2 2 1 2 1 2 0 0 1 1 0 1 0 0 2 0 1 0 0 1 0 0 2 0 0 1 0 0 1 1 1 0 0 1 1 0 0 1 2 0 0 0 1 1 0 0 0 0 0 1 1 0 0 0 1 0 0 0 0 0 0 0 0 1 1 1 1 0 1 1 0 0 0 1 0 0 0 2 2 1 0 1 0 1 1 0 0 1 0 0 0 1 0 2 0 0 2 1 1 1 2 0 2 0 0 2 0 2 2 0 0 0 0 0 0 0 0 0 1 0 2 2 1 1 0 1 0 1 1 1 1 0 2 1 1 1 1 0 0 0 0 0 0 1 0 1 2 0 0 0 1 0 1 1 0 1 0 1 0 1 0 0 0 0 1 1 1 1 1 0 0 1 0 0 0 0 1 1 1 0 0 1 0 1 1 0 0 1 1 2 2 0 1 1 1 1 1 0 0 0 1 1 2 0 1 0 1 1 1 2 2 2 2 0 1 0 2 0 0 2 2 0 2 0 2 0 1 0 0 0 2 0 1 1 0 0 1 0 0 0 0 1 1 0 0 0 0 0 2 0 0 0 2 2 0 0 0 1 1 0 0 1 1 1 2 0 0 1 0 1 0 1 2 0 0 0 0 1 1 2 0 0 0 2 1 0 0 0 0 0 0 0 0 2 0 0 0 1 2 0 0 0 0 0 0 0 0 0 1 0 0 0 0 1 0 0 0
45 1 1 2 0 0 0 1 1 1 2 1 0 0 0 0 0 0 0 0 1 0 1 1 1 0 0 0 2 1 1 1 0 1 2 0 2 1 0 1 1 0 0 0 0 1 1 0 0 0 0 0 0 1 1 1 0 0 2 0 1 1 0 1 0 0 0 0 0 0 0 0 2 2 2 2 1 0 0 0 1 0 2 0 2 0 0 0 2 2 0 0 1 1 0 0 0 2 0 2 0 2 1 0 2 1 2 2 2 0 0 2 0 2 2 0 2 0 0 2 2 0 2 0 0 2 0 0 0 0 1 1 0 1 1 1 0 1 1 1 1 2 0 0 1 1 0 0 0 0 0 0 1 0 1 0 0 0 0 1 0 1 2 2 0 2 0 1 1 1 0 1 0 2 2 0 0 0 0 1 0 1 1 2 1 1 1 2 0 1 1 2 2 2 2 0 0 1 0 0 0 0 0 2 2 1 1 1 1 1 2 0 2 0 0 0 0 1 2 1 1 1 1 0 0 2 2 1 0 0 0 0 0 0 0 0 0 2 2 2 0 0 2 1 0 0 0 0 0 0 0 0 1 1 1 0 2 0 0 0 0 0 0 0 0 0 0 0 2 0 1 1 0 2 0 0 0 2 2 0 1 0 2 1 1 0 1 2 0 2 0 0 1 0 2 1 0 1 0 0 1 1 1 1 1 0 0 0 2 1 0 2 0 1 1 0 1 1 1 1 0 1 1 1 0 0 0 2 1 0 1 1 0 1 0 1 1 0 0 1 1 1 1 0 0 0 2 0 2 1 0 0 0 1 0 1 1 1 0 1 0 0 1 0 1 0 1 1 1 1 1 1 1 1 1 2 2 0 0 0 0 0 0 0 0 0 0 0 0 0 0 0 0 0 1 0 0 1 0 2 1 2 1 0 0 0 1 1 0 0 0 1 0 0 1 2 0 0 0 0 0 1 2 1 1 1 1 2 1 1 0 1 0 2 1 1 0 0 0 0 2 0 2 0 1 1 0 0 0 2 2 0 1 2 1 0 1 2 2 0 2 2 0 1 1 1 1 2 2 1 1 1 1 1 2 0 1 1 0 0 2 0 0 0 2 1 0 0 2 0 2 1 1 1 0 0 1 0 1 2 1 2 0 1 0 0 1 0 2 0 0 1 0 0 0 2 0 1 0 2 2 0 1 2 1 2 1 1 2 1 1 0 0 1 1 0 1 2 2 0 0 2 2 2 2 2 0 1 1 0 0 0 0 2 2 2 0 1 1 0 0 1 0 2 2 0 2 0 0 0 1 1 0 0 0 0 2 1 0 0 2 1 2 2 2 0 1 0 0 0 0 1 1 0 0 2 1 0 0 0 0 2 0 1 0 2 0 0 0 0 0 0 0 0 0 0 0 1 0 0 0 0 0 1 0 1 1 1 0 0 0 0 2 2 0 1 1 0 0 0 1 1 0 2 1 1 0 0 0 1 1 1 0 1 2 1 1 2 2 0 0 0 2 0 1 2 1 0 0 1 0 0 0 1 1 0 2 1 0 1 1 1 1 0 0 1 1 0 2 2 1 0 0 1 0 0 0 1 0 2 1 0 0 0 1 0 0 1 1 0 2 0 0 0 0 2 1 0 1 1 0 0 0 1 1 1 1 1 0 0 0 0 0 0 2 2 0 0 1 2 1 2 0 0 0 0 0 0 2 1 0 1 0 0 0 0 0 0 1 0 0 0 2 0 0 0 0 0 2 2 0 1 1 1 0 1 1 0 2 0 0 2 0 0 0 1 1 2 1 1 1 1 2 1 0 0 0 1 0 0 0 1 0 1 0 1 1 1 0 0 1 1 1 0 1 1 1 2 2 2 2 1 0 0 0 0 0 0 0 1 0 1 1 1 0 1 0 0 1 0 0 0 0 0 0 0 0 0 0 0 2 2 1 0 1 0 1 1 0 2 0 2 0 0 0 0 1 0 1 1 1 0 0 2 1 1 0 1 2 2 2 2 0 0 0 0 1 2 0 0 0 0 0 1 2 2 2 1 1 0 0 1 1 0 2 2 0 2 0 2 1 1 0 0 2 0 0 1 2 0 1 1 0 1 2 0 1 0 0 0 0 0 0 2 0 0 0 1 1 1 1 1 0 0 0 1 1 0 1 1 1 0 0 1 1 0 2 1 0 0 0 0 1 1 1 0 1 0 2 0 0 1 0 0 0 0 1 0 0 1 0 0 0 1 0 0 0 0 1 0 1 1 1 2 1 1 0 0 2 0 1 0
46 1 1 0 0 0 0 2 1 1 1 0 1 1 0 0 0 0 1 1 0 0 0 2 0 0 1 0 1 1 2 0 1 0 2 0 2 1 0 2 2 0 0 0 0 0 0 0 0 0 0 0 1 1 0 2 0 0 0 1 0 0 0 2 0 1 0 0 0 0 0 1 2 2 1 2 2 0 2 1 0 0 2 0 1 1 0 1 1 2 1 1 1 1 0 0 0 0 0 0 1 2 1 0 2 1 2 2 2 0 0 2 0 1 1 0 1 0 1 1 1 0 1 1 0 1 0 0 1 0 1 1 1 1 0 0 1 0 0 0 0 2 0 0 0 1 0 0 0 0 0 0 1 0 1 1 1 0 1 1 0 1 0 1 0 0 0 1 1 1 0 1 0 2 0 0 0 1 0 0 0 1 0 2 2 2 0 1 0 0 0 1 2 1 1 1 2 0 0 0 0 0 0 2 2 0 2 1 1 0 1 1 1 0 0 0 1 0 1 1 0 0 0 0 0 0 0 1 0 0 0 0 0 0 0 0 0 2 2 1 0 0 2 0 0 0 0 0 0 0 0 0 1 0 0 0 1 0 0 0 0 0 0 0 0 0 0 0 2 2 0 1 1 2 0 1 0 2 2 0 0 1 0 2 0 0 0 1 1 2 0 1 0 1 1 1 0 0 0 0 1 0 1 1 1 0 2 0 2 0 0 2 0 1 0 0 0 0 0 0 0 2 2 1 0 0 1 1 1 0 1 1 0 0 0 0 0 2 0 2 0 1 2 0 0 0 1 0 0 1 0 0 0 0 0 2 0 0 0 2 0 0 2 0 1 1 1 0 0 2 0 0 1 1 1 0 2 1 1 1 1 0 0 0 1 0 0 2 2 0 0 0 0 0 2 1 1 0 0 0 0 0 1 1 0 0 1 0 0 0 0 2 0 0 0 1 1 0 0 1 1 1 0 1 2 1 1 0 0 0 0 0 0 2 0 0 0 0 0 0 0 0 1 1 1 1 0 1 1 0 0 0 0 2 0 0 0 2 1 1 1 2 0 0 0 1 0 2 2 1 2 1 1 1 0 1 0 1 0 0 1 0 0 0 2 2 0 0 2 0 1 1 0 1 1 0 0 0 0 2 2 2 1 1 1 0 1 0 1 0 0 1 0 1 1 1 0 2 1 2 1 0 0 2 1 2 0 0 0 2 0 2 0 0 1 0 1 1 2 2 0 0 2 1 2 1 0 1 1 0 0 0 0 2 0 0 0 0 1 1 0 1 0 2 1 0 2 0 0 0 0 1 0 0 0 0 2 2 0 0 2 0 0 0 0 0 0 1 1 0 0 0 2 0 1 0 0 0 0 1 1 2 0 1 0 1 2 1 1 1 0 0 0 0 0 1 0 1 0 0 0 0 0 1 0 0 0 1 0 0 0 0 1 0 0 1 1 0 0 1 0 0 0 2 2 1 1 0 0 2 0 1 0 1 2 2 1 1 1 0 0 0 1 1 0 1 0 1 0 0 2 0 0 0 1 0 2 0 1 0 0 2 2 2 0 1 2 1 2 1 2 0 0 2 1 0 2 1 1 1 0 0 0 0 2 0 0 2 0 0 1 0 0 0 0 1 0 1 0 0 0 0 0 2 0 1 2 1 1 0 1 1 1 0 2 2 2 0 0 0 0 0 0 0 0 1 0 1 0 0 0 0 0 0 0 2 1 0 0 0 0 0 2 1 1 1 0 1 0 0 0 0 0 1 0 1 2 0 0 1 0 1 0 0 0 2 0 2 0 1 1 0 2 1 1 1 0 0 0 2 0 2 0 2 0 1 1 0 2 0 1 0 1 1 1 1 1 1 1 0 0 1 0 0 0 0 0 0 0 0 0 2 1 1 0 0 0 0 0 0 0 0 1 0 1 0 1 0 0 0 2 2 0 0 0 0 0 0 0 0 0 2 0 0 0 0 0 0 1 0 0 0 1 1 1 0 0 1 1 1 1 1 0 0 0 1 0 2 0 1 0 0 0 1 2 1 2 2 0 0 0 0 0 0 2 2 0 1 0 1 0 1 1 0 2 0 0 0 2 0 0 2 0 1 2 0 2 2 0 0 1 1 0 1 1 0 0 0 2 0 0 1 2 1 1 0 2 1 0 0 1 0 0 0 1 0 1 1 0 1 0 1 1 1 2 0 0 0 1 0 2 0 0 0 0 1 1 0 0 0 0 0 1 1 0 0 0 0 0 0 1 1 0 1 0 0 0 0 1 0 0 0
47 0 2 0 0 0 0 2 0 1 1 1 1 2 0 0 0 0 0 1 1 1 0 0 2 0 2 1 2 1 2 0 1 1 1 0 2 1 0 2 2 0 0 0 1 0 1 0 1 0 0 0 0 0 1 1 0 1 0 0 1 1 0 2 0 0 0 1 2 0 0 1 1 2 1 2 2 0 2 1 0 0 2 0 2 1 1 0 1 2 0 1 2 2 0 0 0 2 0 2 1 2 1 0 1 1 1 0 1 1 0 1 1 2 2 2 2 0 1 1 1 0 1 1 0 1 0 1 0 0 1 1 0 1 1 1 0 1 0 0 1 1 0 0 0 0 0 0 1 1 0 2 0 0 0 0 0 1 0 0 0 1 1 2 1 2 0 1 1 1 1 0 0 2 1 0 0 0 0 1 1 1 1 2 1 1 1 1 1 0 0 0 2 2 2 1 2 0 0 0 0 0 0 1 2 2 1 1 0 0 1 2 2 0 0 2 1 0 0 0 1 1 1 0 0 2 2 2 1 1 1 1 0 1 0 0 1 2 1 1 0 0 2 0 0 0 0 0 0 0 0 0 1 0 0 1 1 0 1 1 0 1 2 2 0 0 0 0 2 2 1 1 0 1 0 0 0 2 2 0 2 0 2 2 1 0 0 1 1 1 1 1 0 0 2 1 0 0 0 0 1 0 0 0 0 1 0 1 2 0 0 2 0 1 1 0 0 1 0 0 1 1 2 2 1 0 1 1 0 2 1 1 0 0 0 0 0 1 0 1 0 1 2 0 0 0 1 0 1 0 1 1 0 1 0 1 1 0 0 2 0 0 1 1 1 0 0 1 1 1 1 1 1 1 0 1 2 0 0 0 2 1 1 0 1 1 1 0 0 1 1 1 1 0 1 1 1 1 1 0 0 0 0 2 1 0 0 0 1 1 0 1 0 0 0 2 0 0 1 0 1 0 0 2 2 2 1 0 0 0 0 0 0 2 1 1 0 1 1 1 2 0 1 1 0 2 1 0 2 0 0 1 0 2 0 0 0 2 1 1 0 2 0 1 0 0 0 0 2 2 0 0 2 2 1 0 0 2 0 2 2 1 2 2 0 0 1 2 2 1 1 2 0 1 0 0 0 0 1 1 1 1 2 0 2 1 1 0 0 0 0 0 0 1 0 1 0 2 1 1 0 1 0 2 1 2 0 1 1 1 0 0 0 0 0 0 1 2 1 0 1 0 2 1 2 1 0 2 0 0 0 0 0 2 2 1 0 0 0 0 0 0 2 2 0 0 1 0 2 0 1 1 2 0 2 2 2 2 0 2 2 0 0 1 1 0 1 2 1 0 0 2 0 0 1 0 0 0 0 0 0 2 0 2 0 2 1 0 0 2 1 0 0 0 0 0 0 0 0 0 0 0 0 1 0 0 0 1 0 0 1 1 0 0 1 0 1 0 0 1 0 1 0 0 1 1 1 0 1 1 0 2 0 0 2 1 2 2 1 0 0 0 2 0 1 2 0 0 1 1 0 1 0 0 0 0 2 0 2 0 0 1 1 1 1 1 0 1 2 1 2 0 0 1 1 0 1 0 0 1 0 0 0 0 1 0 0 2 0 0 1 0 0 0 0 1 0 2 1 1 0 0 1 2 0 0 0 1 1 0 1 1 1 1 2 2 2 0 1 1 1 1 0 0 0 0 1 1 0 0 0 0 0 0 0 1 0 0 1 1 0 0 2 1 0 0 1 0 0 0 0 0 1 1 0 0 2 0 0 2 0 0 1 1 1 1 1 2 1 2 0 1 2 2 0 0 1 0 0 0 0 2 0 2 0 0 1 1 0 1 1 0 0 0 0 2 2 2 2 1 1 2 0 0 0 0 1 0 1 0 0 1 2 0 0 0 0 0 0 0 0 0 0 0 0 0 0 1 0 0 2 2 2 0 0 1 2 0 1 0 0 2 1 1 1 1 0 0 1 1 0 0 2 0 2 2 0 0 1 1 2 2 0 0 0 0 1 0 1 0 2 0 1 1 1 1 1 2 0 0 0 1 2 0 1 1 1 2 0 1 1 1 0 0 1 0 1 1 2 1 0 1 1 1 0 0 1 1 1 1 1 0 1 2 0 0 1 1 2 0 0 2 2 1 2 0 0 1 1 1 1 0 2 0 1 0 1 2 0 1 0 1 2 0 1 1 1 0 2 1 0 1 0 0 0 1 1 1 1 0 0 1 0 0 0 0 0 0 0 0 0 0 0 0 0 0 0 0 0 0 1 1
48 1 2 0 0 0 0 2 1 1 1 0 1 2 0 0 0 0 0 1 1 1 0 0 2 0 2 0 2 2 1 2 1 2 0 0 2 0 0 2 2 1 1 1 0 1 1 0 0 0 0 0 0 1 1 0 0 0 0 1 0 1 1 0 1 1 1 0 0 0 0 0 2 2 1 2 2 0 2 0 1 0 2 0 2 0 1 0 2 2 0 0 1 2 0 0 0 1 0 1 1 2 0 1 2 0 2 1 1 1 0 2 0 0 0 0 0 0 1 0 0 0 2 0 0 2 0 0 1 0 0 0 1 2 1 1 0 0 0 0 1 1 0 0 2 2 0 0 1 1 0 1 1 0 0 0 0 2 0 1 1 0 2 2 1 2 1 0 2 0 0 0 1 0 0 1 0 0 2 2 2 0 0 2 1 0 1 0 0 0 0 1 2 2 2 0 1 0 0 0 0 0 0 0 2 1 1 1 1 0 2 2 1 0 1 0 0 0 2 2 0 0 1 0 0 0 0 1 0 0 0 0 0 0 0 0 0 2 2 2 0 0 2 1 0 0 0 0 0 0 0 0 2 1 1 0 0 0 0 0 0 0 0 1 0 0 1 1 1 1 0 2 0 2 0 1 1 2 2 0 0 1 2 1 1 0 1 0 1 2 0 1 0 0 2 0 1 1 0 1 1 0 1 1 1 0 1 0 1 0 1 1 0 2 2 0 0 0 1 1 1 2 1 2 0 0 0 0 0 1 2 0 1 0 0 0 0 2 1 1 0 2 2 0 0 0 2 0 1 1 0 0 0 2 0 0 1 0 0 2 0 0 2 0 2 0 1 2 2 0 2 2 0 0 1 1 2 1 1 0 0 0 1 0 1 0 0 1 1 0 0 0 1 0 2 1 1 0 1 1 1 1 0 2 1 0 0 0 0 0 0 1 0 0 2 2 0 0 0 0 0 1 0 0 2 1 0 1 1 0 1 0 0 2 1 0 0 1 0 0 0 0 1 1 1 1 0 0 0 0 0 1 0 2 0 0 1 2 2 1 0 1 1 1 1 2 2 2 2 1 1 0 2 2 1 0 0 1 0 0 1 0 0 0 2 1 0 0 1 0 1 1 0 1 1 0 1 0 0 2 2 2 2 0 2 0 0 0 0 0 0 1 0 0 2 0 0 2 0 1 1 1 0 1 0 1 0 1 1 2 0 1 0 0 1 0 1 1 1 2 0 1 2 1 2 0 1 1 1 0 0 0 0 1 2 1 0 2 0 0 0 0 0 2 0 2 0 0 2 0 0 0 0 0 0 0 0 2 0 1 2 0 1 0 1 0 0 2 1 0 0 1 0 0 1 0 1 0 0 0 0 2 0 1 0 1 0 0 0 2 0 0 0 1 0 0 0 0 0 0 0 1 0 1 0 0 0 2 0 0 0 0 0 1 0 1 0 0 0 0 1 0 0 0 0 0 0 0 0 1 0 1 0 1 1 1 1 2 2 0 0 0 1 0 1 2 0 0 1 0 0 0 0 0 0 1 1 1 2 0 1 1 2 1 0 2 1 0 1 2 1 1 0 2 1 0 2 0 0 1 0 1 0 0 1 0 2 2 0 0 0 0 0 1 0 0 0 1 1 1 1 0 0 2 0 2 2 0 0 1 2 0 0 0 0 1 1 0 1 1 1 1 1 1 0 0 0 0 0 0 0 0 0 0 0 2 0 0 1 0 0 1 2 1 0 1 2 0 2 2 1 0 1 1 1 0 2 0 1 1 1 1 0 0 0 2 0 2 1 2 0 2 2 2 0 0 1 1 0 0 0 2 0 1 0 2 2 0 1 1 1 0 1 0 0 0 2 1 1 0 0 1 0 1 0 1 0 0 0 1 0 1 2 0 0 0 0 0 0 0 0 0 0 0 0 0 0 0 0 0 1 1 1 0 1 0 1 0 0 0 1 2 0 0 0 1 1 0 1 1 0 0 2 0 2 2 0 0 1 1 2 2 0 0 0 0 1 2 0 0 0 0 1 1 2 2 2 2 0 0 0 2 0 0 1 0 0 2 0 1 0 1 0 0 0 2 0 0 1 1 0 2 0 0 0 0 0 0 0 0 1 0 0 0 0 0 0 1 2 0 0 1 2 1 1 1 1 0 0 0 1 1 2 0 0 0 0 1 0 1 1 1 0 0 0 0 2 0 0 1 1 0 0 0 0 0 0 1 2 0 0 2 1 1 0 0 0 1 0 1 0 1 1 2 1 0 1 0 1 1 2 2
49 1 0 1 0 0 0 2 1 0 1 1 0 0 0 0 0 0 0 0 2 1 0 0 2 0 0 0 1 1 2 1 0 1 0 0 2 1 1 0 0 0 0 0 0 0 1 0 0 0 0 0 1 1 0 2 0 0 0 0 0 2 0 2 1 1 1 0 2 1 0 1 2 2 2 2 2 0 2 0 2 0 2 0 2 0 1 1 1 2 0 1 2 2 1 0 0 2 0 2 2 2 1 0 2 0 2 1 1 1 0 2 1 2 2 1 2 0 1 1 1 0 1 1 0 1 0 1 1 0 1 1 0 0 0 0 0 1 0 0 0 2 0 0 1 1 0 0 0 0 0 0 1 1 1 1 1 0 0 1 0 1 0 1 0 0 0 0 1 0 1 0 1 1 1 2 0 1 0 1 0 1 0 2 1 0 1 1 1 0 0 0 2 0 1 1 2 0 0 0 0 1 0 0 2 2 1 0 2 0 2 0 2 0 2 0 0 0 1 0 1 2 0 0 0 1 1 2 0 1 0 0 0 0 0 0 0 2 2 2 0 0 2 0 0 0 0 0 0 0 0 0 1 0 0 0 0 0 0 0 0 0 1 1 0 0 0 1 2 2 0 1 1 2 2 2 0 1 1 0 0 0 1 1 0 2 0 0 1 2 0 1 0 0 2 0 2 2 0 1 2 1 1 1 1 0 1 0 2 0 0 1 0 2 2 0 2 1 1 1 0 2 1 1 2 0 1 0 0 2 2 0 0 0 0 0 0 1 0 0 0 0 2 0 0 0 2 0 1 2 0 0 1 2 1 0 0 0 0 1 0 0 2 0 2 1 0 1 2 0 2 2 0 0 0 0 0 0 0 0 0 1 1 0 1 0 0 0 0 1 1 1 0 0 1 1 1 0 0 0 0 0 0 1 1 0 1 1 1 1 0 1 0 0 1 2 0 0 1 0 1 1 0 2 0 0 0 1 2 1 1 0 1 0 1 1 0 0 0 1 0 0 1 1 0 2 0 1 1 0 0 0 1 2 1 1 1 1 0 1 1 1 1 1 1 2 2 2 2 2 1 1 2 2 0 1 0 2 1 0 0 1 1 1 1 0 0 0 2 0 2 2 0 1 0 0 0 0 1 1 1 2 1 1 2 0 2 0 1 0 0 1 0 1 0 2 0 2 1 1 1 1 0 1 0 1 1 0 0 2 0 0 0 2 1 0 2 0 2 2 0 1 2 2 2 1 0 1 1 0 0 0 0 2 2 1 0 1 0 1 0 0 0 2 2 0 2 0 0 0 1 1 0 0 0 0 2 2 0 1 2 0 2 2 2 0 2 2 1 0 0 2 0 0 0 0 0 0 0 1 1 2 0 2 0 2 1 0 0 1 0 0 0 0 0 0 0 2 1 0 0 1 0 0 0 1 2 2 0 0 1 1 0 1 0 1 0 0 0 0 1 0 0 1 1 0 0 0 0 0 0 2 0 1 2 2 1 1 1 0 0 0 1 0 1 2 1 2 0 0 1 0 0 1 1 0 2 1 1 0 0 2 2 2 0 2 2 1 2 1 2 1 0 0 0 0 1 1 0 1 1 0 0 0 1 0 2 1 1 0 2 0 0 0 1 1 0 2 2 2 0 0 1 2 0 0 1 0 0 0 1 0 0 0 1 0 0 0 0 1 0 0 1 1 0 0 0 1 0 0 0 0 0 0 0 0 0 0 2 0 1 2 2 1 0 0 2 1 1 1 0 0 0 1 1 1 1 0 1 1 0 1 1 1 1 2 0 1 0 1 1 1 2 1 1 1 0 2 0 0 0 1 0 2 0 0 0 1 0 1 1 1 0 1 0 1 1 1 2 1 1 1 0 1 0 0 1 0 1 0 1 2 1 0 0 0 0 0 0 0 0 0 0 0 0 0 0 0 0 0 2 2 1 0 0 0 1 0 0 0 1 2 0 0 0 2 0 1 1 1 1 0 2 0 2 2 0 2 2 2 2 2 1 0 0 1 0 2 1 1 1 0 1 1 1 1 1 2 0 1 1 1 2 0 0 1 0 2 1 2 0 2 0 0 1 1 0 1 2 0 1 1 0 1 1 0 2 2 0 0 0 1 1 2 0 0 1 1 2 2 0 2 1 2 2 1 2 1 1 0 1 0 2 0 0 0 0 1 0 0 0 0 2 0 2 2 2 1 2 1 0 1 0 0 0 0 1 1 1 0 0 1 0 0 0 1 1 0 1 0 1 1 0 2 2 0 0 0 0 0 2 2
50 0 1 2 0 0 0 2 0 1 1 1 1 2 0 0 0 0 1 1 1 0 1 1 1 1 0 0 2 0 1 0 1 1 1 0 2 2 0 1 1 1 1 1 0 0 0 0 0 0 0 0 0 0 0 0 0 0 1 0 1 2 0 2 0 0 0 1 1 1 0 0 2 2 2 2 2 0 2 0 2 0 2 0 1 0 0 1 1 1 0 1 1 0 1 1 0 2 0 2 1 1 0 0 2 1 2 2 2 0 0 2 0 2 2 2 2 0 1 1 1 0 0 2 0 0 0 2 0 0 1 1 0 0 0 0 0 0 0 0 1 1 0 0 0 0 0 0 0 0 0 0 0 1 2 1 0 2 0 0 0 1 1 2 0 2 2 1 0 1 0 1 0 2 2 1 0 1 0 1 1 0 1 2 1 1 1 1 1 0 0 0 2 1 1 0 0 0 0 0 0 0 1 1 2 0 2 0 1 0 1 2 1 0 0 1 0 0 2 0 2 2 0 0 0 1 1 1 0 0 1 1 0 0 0 0 0 2 2 1 0 1 2 0 0 0 0 0 2 1 0 0 1 0 0 0 1 1 0 0 0 0 0 1 0 0 0 0 1 1 0 1 0 1 0 0 0 2 2 0 0 0 2 2 1 0 0 0 0 2 0 0 0 0 1 0 1 0 0 0 1 0 1 1 1 0 1 1 1 0 0 1 0 1 0 0 0 0 1 1 0 2 2 1 1 0 1 1 0 1 2 1 0 0 1 1 0 2 0 1 1 1 2 1 2 2 0 1 1 0 1 1 0 2 0 0 1 2 0 0 1 1 0 0 0 1 0 2 2 0 2 2 1 1 1 0 2 1 0 0 0 1 0 0 1 0 0 0 0 0 0 0 1 0 2 1 1 2 0 0 0 0 0 1 0 1 0 1 0 0 1 1 0 0 0 1 1 0 0 1 1 0 0 1 0 0 0 0 0 0 1 0 0 2 1 1 0 1 0 0 1 0 0 0 0 2 1 1 1 0 0 0 1 2 1 1 1 2 1 1 1 2 1 0 0 1 1 2 2 0 0 0 2 2 1 0 1 0 0 0 2 0 0 0 2 0 0 0 1 0 0 1 1 1 1 0 1 0 1 2 1 2 1 1 1 0 1 0 1 0 0 0 0 0 1 0 1 2 1 2 1 0 0 2 0 2 1 0 0 2 0 0 0 1 0 1 1 0 2 1 1 1 0 0 0 1 1 0 2 0 0 0 0 1 1 0 0 0 0 0 0 0 1 1 0 0 0 1 2 0 0 0 1 0 1 1 1 1 0 0 1 0 2 1 2 2 2 1 1 1 0 1 1 0 0 0 0 0 0 2 2 2 0 1 0 1 1 1 0 2 0 0 0 0 0 0 0 1 0 1 1 2 0 0 0 0 0 1 0 0 0 0 0 2 0 0 0 0 0 0 1 0 0 1 1 0 0 0 1 2 0 1 0 1 1 1 1 2 0 1 1 0 0 1 0 1 1 1 2 1 0 1 1 0 0 0 1 0 2 0 2 0 2 2 0 2 2 0 0 1 1 1 1 2 1 1 2 1 0 2 1 0 0 1 1 1 1 2 0 0 0 0 0 0 0 1 0 0 0 0 1 0 1 2 0 0 0 1 1 0 0 0 0 0 0 0 0 0 1 1 0 1 0 0 0 0 0 0 0 0 0 0 0 0 0 2 0 0 1 0 0 1 2 0 0 0 0 1 0 0 0 1 1 1 0 0 1 0 0 1 0 1 0 0 0 0 2 2 2 2 0 2 2 2 0 0 1 0 1 1 0 1 0 0 0 2 2 1 1 0 0 0 1 0 1 2 1 2 2 2 2 1 0 0 0 0 1 0 2 0 1 2 1 0 0 0 0 2 2 0 1 0 1 1 1 0 1 1 0 0 1 1 1 0 0 0 0 0 0 0 0 1 0 0 0 2 0 0 2 0 1 0 2 0 2 1 0 1 1 2 2 2 0 0 0 0 0 1 0 2 0 0 0 2 2 2 2 2 0 1 0 1 2 0 1 1 0 2 0 0 0 0 0 0 2 0 0 1 2 1 0 2 0 1 2 1 1 2 0 0 0 1 0 1 0 0 0 2 2 0 0 2 0 0 0 0 1 0 0 0 1 1 0 1 1 0 2 0 0 0 0 0 1 0 1 1 1 1 1 0 0 0 0 0 0 1 1 0 0 0 0 1 0 1 0 0 1 0 1 0 0 0 0 2 0 1 0 0 1 0 0 0
51 1 1 1 0 0 0 2 0 0 0 1 0 0 0 0 0 0 0 1 1 0 0 2 0 0 0 0 2 0 2 0 0 1 1 0 2 1 0 0 0 0 0 0 0 1 0 0 0 0 0 0 1 1 1 0 0 0 2 0 0 2 0 0 1 1 1 0 2 1 0 1 1 2 1 2 2 0 2 0 1 0 2 0 1 0 0 0 1 1 0 0 1 1 0 0 0 2 0 2 0 2 1 0 2 1 2 0 0 2 0 2 0 2 2 0 2 0 0 1 1 0 0 2 0 0 0 1 1 0 1 1 0 1 1 1 0 0 0 0 0 2 1 0 1 1 0 0 0 0 0 0 0 0 0 0 0 1 0 0 0 0 1 2 0 0 0 1 0 2 0 2 0 1 1 1 0 1 1 1 1 0 0 2 2 0 2 1 0 1 1 1 2 1 2 0 2 0 0 0 0 1 0 1 2 2 1 1 1 1 2 1 0 0 2 0 0 1 1 0 0 0 1 0 0 2 2 0 0 0 0 0 1 1 1 1 0 2 1 1 0 0 1 0 0 0 0 0 0 0 0 0 1 1 1 0 0 0 1 1 0 1 2 2 0 0 0 0 2 1 0 2 2 2 0 0 0 1 1 0 2 0 1 2 0 0 1 2 0 2 0 0 1 0 2 1 0 0 0 0 0 0 1 1 1 0 1 1 2 1 1 0 0 1 0 0 0 0 0 0 1 1 1 0 0 0 1 1 1 1 1 1 0 0 0 0 0 1 0 1 1 1 2 0 1 1 0 0 1 0 0 0 1 2 1 0 0 2 0 1 0 0 0 1 0 0 0 0 1 1 1 1 1 1 1 0 2 1 1 1 0 0 0 0 1 0 0 0 0 0 0 0 0 0 2 1 1 0 1 1 1 1 1 1 0 0 0 2 0 0 0 0 0 0 1 2 0 1 0 0 0 2 0 1 2 1 1 2 1 1 0 0 0 1 1 1 0 1 1 1 1 0 1 1 1 0 0 0 0 0 0 1 0 2 1 1 1 1 1 0 1 1 0 2 2 2 2 1 2 1 0 0 1 1 2 0 2 1 0 0 0 1 1 1 1 1 1 1 2 1 0 2 0 1 1 0 0 1 1 2 1 2 1 1 1 1 1 0 1 0 1 0 0 0 2 0 0 2 2 1 0 1 2 2 2 2 0 0 0 2 0 1 0 1 1 0 0 0 2 2 1 1 1 0 1 1 0 1 1 0 0 0 0 2 2 0 0 0 1 1 0 1 1 1 0 0 1 2 1 1 0 0 1 0 1 1 1 1 0 0 1 1 1 1 0 0 1 1 0 0 0 0 2 0 1 0 1 1 1 2 2 1 1 1 0 2 1 0 0 2 1 1 0 0 0 0 0 0 0 0 0 1 0 0 0 0 2 0 0 0 0 0 2 2 0 1 1 0 0 0 0 0 0 1 1 1 1 0 1 1 0 2 1 0 0 2 2 2 1 1 1 1 2 0 1 2 0 1 0 0 1 0 0 0 0 1 1 0 0 0 0 1 2 2 0 2 1 0 1 1 0 1 2 2 0 0 2 0 0 2 0 0 0 0 1 0 1 1 0 0 0 0 0 0 0 0 0 2 1 1 0 0 2 2 0 0 0 1 1 0 1 0 0 1 1 1 2 0 0 1 0 0 0 0 0 0 1 2 0 0 0 0 0 0 0 1 1 0 0 0 0 0 2 1 1 0 0 1 0 0 0 0 2 0 1 1 1 0 0 1 1 1 0 0 0 0 2 2 1 2 0 1 2 2 0 0 1 0 0 1 0 1 0 2 1 1 0 0 0 1 1 0 2 0 2 2 0 2 2 1 1 1 0 0 0 0 0 0 1 0 1 2 2 0 0 0 0 0 1 1 0 1 1 0 1 1 1 1 0 0 2 2 0 0 0 0 0 0 0 0 0 1 1 0 1 1 0 0 1 1 1 0 1 1 0 1 0 1 1 1 2 2 0 0 0 0 0 1 0 1 0 0 2 1 1 1 1 2 1 0 0 0 0 1 2 2 0 1 0 2 1 2 1 0 2 0 0 0 2 0 0 2 0 0 1 0 1 2 1 1 1 0 0 1 0 1 0 2 2 0 0 2 2 0 0 0 1 0 0 0 1 1 1 0 1 0 1 2 0 0 0 0 1 0 2 0 0 0 0 0 1 0 0 0 0 1 2 0 1 1 0 0 1 1 0 0 0 1 1 1 0 0 0 0 0 0 0 0 1 0 0 0
52 1 0 2 0 1 1 2 1 0 1 0 0 0 0 0 0 0 0 2 0 0 0 0 2 0 2 0 2 1 0 1 1 1 2 0 2 1 0 0 0 0 0 0 0 0 0 0 0 0 0 0 0 0 1 0 0 0 1 0 0 2 0 2 1 1 1 0 1 0 0 1 1 1 1 1 1 1 2 1 0 0 2 0 2 1 1 0 1 1 0 0 1 2 0 0 0 0 0 0 1 2 1 0 2 0 2 1 1 1 1 2 0 2 2 0 2 0 1 2 2 0 2 0 1 0 0 0 0 0 0 0 0 0 0 0 0 1 0 0 1 1 0 0 2 1 1 0 0 0 0 1 0 0 0 0 0 0 1 1 0 0 2 2 2 2 2 1 1 1 0 1 1 0 1 1 1 1 0 0 0 1 1 2 2 2 1 0 0 0 0 0 1 0 0 1 2 1 0 0 0 0 0 1 2 0 2 1 1 0 1 1 1 0 1 0 1 1 1 1 0 0 0 0 0 1 1 2 1 1 0 0 0 0 0 0 0 2 2 1 0 0 2 1 0 0 0 0 0 0 0 0 1 0 0 0 0 0 1 1 0 1 0 0 1 0 1 0 1 0 0 2 0 2 0 1 0 1 1 0 0 0 2 2 0 1 0 0 2 2 0 2 0 0 1 0 1 0 0 0 1 1 1 1 1 2 1 0 2 0 2 1 0 1 1 0 0 0 0 0 0 1 1 1 1 0 0 1 1 2 2 1 0 0 0 1 2 1 1 1 0 1 2 0 1 1 1 0 1 0 1 1 0 1 0 1 1 2 0 0 0 0 0 0 0 2 0 1 2 0 2 2 1 1 1 1 1 0 0 0 0 0 1 0 2 1 0 0 0 0 0 1 0 0 1 1 1 1 0 0 0 0 0 2 2 0 0 1 1 1 0 2 0 0 1 1 1 1 0 0 0 1 0 2 1 1 0 1 0 0 0 0 0 1 1 0 0 0 0 1 2 1 2 0 1 1 0 2 2 0 0 0 1 2 0 0 0 2 0 2 0 2 1 1 1 2 2 2 2 1 1 1 2 2 0 2 0 1 0 1 2 0 1 1 1 0 1 1 2 1 0 2 2 2 1 0 2 1 2 1 0 1 1 1 1 1 2 0 2 0 0 0 0 0 0 1 0 1 0 1 2 1 1 2 1 1 0 1 1 1 0 0 0 1 2 1 2 0 2 2 1 0 1 0 2 2 0 1 1 0 0 0 0 2 2 0 0 0 0 1 0 0 0 1 1 0 1 2 0 2 0 0 0 0 0 0 0 1 0 1 1 0 0 0 0 0 0 1 1 0 0 1 0 0 1 1 0 0 0 0 0 2 0 1 0 2 1 0 0 1 1 0 1 1 1 1 0 1 1 0 0 0 0 1 0 1 1 0 0 0 1 1 0 1 0 0 1 0 0 0 0 0 0 1 1 1 1 0 0 1 1 1 0 1 1 2 0 2 1 0 0 0 1 0 1 2 1 1 1 1 0 1 0 1 1 0 2 0 1 0 0 1 2 2 1 2 0 0 2 2 2 0 1 2 1 0 1 0 0 2 1 1 0 0 1 0 1 1 0 0 1 0 0 0 1 0 1 1 1 1 0 0 0 2 0 0 1 2 2 0 0 0 0 0 1 1 0 0 0 1 0 0 0 0 0 0 0 0 0 0 0 0 0 0 0 0 0 0 2 2 0 0 2 1 1 0 0 0 2 2 0 0 1 2 0 0 2 1 0 2 0 0 0 0 2 2 0 2 1 1 1 1 2 1 0 0 1 0 0 1 0 2 1 2 0 0 0 1 1 0 0 0 1 0 1 2 1 1 1 1 1 1 0 1 1 0 1 0 0 1 0 1 2 0 0 0 0 1 1 1 1 2 1 0 1 1 1 0 0 1 1 1 2 1 0 0 1 0 1 2 0 2 0 0 0 1 0 0 0 0 0 0 1 1 2 2 0 0 0 1 0 0 0 0 0 0 0 2 0 2 0 0 0 1 1 1 1 2 0 0 0 1 2 1 1 1 1 1 0 0 0 0 0 0 1 1 0 1 0 1 0 1 0 2 0 1 1 0 0 0 0 0 0 2 0 0 0 0 2 1 0 2 1 0 1 2 2 0 0 0 2 0 0 1 1 0 2 2 0 0 0 0 1 1 0 0 1 0 1 0 1 0 0 1 0 2 2 1 1 1 1 1 0 0 0 0 0 0 0 0 0 0 0 2 1 0 0 0 2 0 1 1
53 0 2 1 0 0 0 2 0 1 1 0 1 1 0 0 0 0 1 0 2 0 0 0 2 0 1 0 2 0 1 1 1 1 1 1 2 2 1 0 0 0 0 0 1 0 1 0 1 0 0 0 0 0 2 1 1 1 2 0 1 2 0 1 0 0 0 0 2 0 0 2 2 1 2 1 2 0 2 0 0 0 1 1 1 0 1 1 1 2 0 1 0 0 0 0 1 0 0 0 1 1 1 0 2 1 2 2 1 1 0 1 1 2 2 2 2 0 0 2 2 0 2 0 1 0 0 0 1 0 1 1 0 0 0 0 0 0 0 0 1 1 0 0 1 1 0 0 0 0 0 0 0 0 0 0 0 1 0 1 0 2 2 2 0 1 1 0 0 2 0 0 1 1 1 1 0 1 1 1 1 0 1 2 2 1 2 1 1 0 0 0 2 0 1 1 2 1 0 0 0 1 1 0 2 1 2 1 2 1 1 2 1 0 1 0 0 0 0 0 2 2 0 0 0 1 1 1 0 0 1 1 0 0 0 0 0 2 2 1 0 0 2 1 0 1 1 0 0 0 0 0 0 0 0 0 1 0 0 0 0 0 1 1 0 0 1 0 2 2 0 0 0 1 0 0 0 1 1 0 0 1 1 2 0 0 0 0 1 2 0 1 1 0 2 1 1 0 0 0 0 0 2 2 2 0 2 2 2 0 1 1 0 1 1 0 1 0 0 0 1 1 2 1 0 0 0 2 2 1 1 2 0 0 0 0 0 2 0 0 0 0 2 0 0 0 1 0 0 1 0 0 0 0 0 2 1 2 0 0 0 0 0 0 0 0 2 2 2 0 2 2 0 0 0 0 1 1 1 0 0 2 1 1 1 1 1 0 0 0 0 0 0 0 2 0 0 1 1 1 1 1 1 0 0 1 1 1 1 1 1 1 0 0 0 0 2 0 0 0 0 1 0 2 0 1 2 0 2 1 0 2 0 1 0 0 0 1 0 1 0 0 2 0 1 1 0 0 1 0 0 1 0 1 1 0 1 1 1 0 1 1 1 0 0 2 2 1 1 1 1 1 2 2 0 0 0 1 0 1 2 0 0 0 2 1 0 1 1 0 1 1 0 0 0 0 2 1 1 2 1 2 2 1 2 1 2 0 0 0 0 1 0 0 0 0 0 2 2 1 0 1 0 2 1 2 0 1 1 1 1 0 0 1 1 0 1 1 2 0 0 0 2 1 2 1 0 1 1 0 0 0 0 1 1 0 0 0 0 2 0 0 0 1 1 0 1 0 0 0 0 2 2 0 2 1 2 2 0 2 2 0 0 0 0 0 0 0 0 0 0 0 1 0 0 0 0 0 0 1 1 1 1 1 1 2 1 0 0 1 0 0 0 0 0 0 1 1 1 0 0 1 0 2 0 0 0 2 0 0 1 1 0 2 0 0 0 1 1 1 1 0 0 1 2 1 2 0 0 0 0 2 1 1 1 2 1 2 1 0 0 0 2 0 0 2 2 0 0 0 2 0 0 0 0 0 2 1 2 0 1 0 2 2 0 2 2 1 2 1 2 0 0 2 1 0 2 0 0 1 0 0 0 1 1 1 1 1 0 0 0 0 0 0 1 1 0 0 1 1 0 0 0 1 0 0 0 1 1 0 1 1 0 0 0 0 2 0 1 2 1 1 1 1 0 0 0 0 0 0 0 0 0 0 0 0 0 1 1 1 0 0 2 2 1 0 0 0 2 2 0 0 2 0 0 1 0 0 1 0 0 2 0 1 0 1 0 2 0 1 1 0 2 2 0 0 1 0 1 1 0 1 0 2 0 1 0 0 1 1 2 0 2 0 1 1 0 1 2 0 0 0 0 1 1 0 1 0 0 0 0 2 1 1 1 0 0 0 0 0 0 0 0 0 0 0 0 0 0 0 2 2 1 0 0 1 1 1 0 1 0 1 2 1 2 1 0 0 1 1 0 0 1 1 1 1 0 1 1 1 1 1 1 0 0 1 0 2 0 1 0 0 1 2 2 2 2 2 0 0 0 1 1 0 2 1 0 1 0 0 0 0 0 0 1 1 0 1 1 1 0 1 0 0 2 1 1 2 0 0 1 1 0 2 0 0 0 1 1 0 0 0 1 1 2 0 1 1 0 0 1 1 1 0 1 0 1 2 0 0 0 0 0 0 1 0 0 0 0 0 2 0 2 0 0 0 0 0 0 1 1 0 1 1 0 1 1 0 0 0 0 0 0 2 1 1 0 0 1 0 2 2
54 1 2 0 0 0 0 1 0 1 1 0 1 1 0 0 0 0 1 0 2 0 1 0 2 0 0 0 2 0 2 1 0 1 1 0 2 1 0 1 1 0 0 0 1 0 0 0 0 0 0 0 0 1 1 0 0 0 2 0 1 1 0 1 1 1 1 0 2 1 0 1 1 1 1 1 1 1 2 1 1 0 2 1 2 0 0 1 1 1 0 1 1 2 1 0 1 0 0 0 2 2 2 0 2 0 2 0 1 1 0 1 1 2 2 0 1 0 2 0 0 0 2 0 0 2 0 0 0 0 1 1 0 1 1 1 0 0 0 0 2 0 0 0 1 1 0 0 0 0 0 2 0 0 0 1 1 0 0 0 1 1 2 2 1 2 1 1 1 1 0 2 0 2 2 1 0 0 0 0 0 1 0 1 0 0 0 0 0 0 0 0 2 0 0 0 0 0 0 0 0 2 0 1 2 1 1 1 0 0 2 1 1 0 0 0 1 0 1 0 1 1 1 0 0 2 2 1 0 0 0 0 0 0 0 0 0 2 2 2 0 0 2 0 0 0 0 0 0 0 0 0 1 0 0 0 1 0 1 2 0 2 0 1 0 0 0 1 2 1 0 1 0 2 0 1 1 2 2 0 2 0 1 1 1 1 1 1 1 2 0 1 0 0 1 0 0 0 0 0 0 0 1 1 1 0 0 0 1 0 1 1 0 1 1 0 1 0 0 0 1 1 1 1 1 0 1 0 0 0 1 1 0 0 0 1 0 0 0 0 0 0 2 2 1 1 1 0 0 1 0 0 1 2 1 0 1 0 0 1 1 1 1 0 1 1 0 2 2 0 2 2 0 0 0 0 2 1 1 0 1 0 2 1 2 0 2 2 2 1 1 1 0 0 2 1 1 0 1 1 1 1 1 0 0 1 1 0 0 0 0 1 0 0 1 2 0 0 0 1 1 1 0 0 0 0 0 1 0 1 0 1 0 2 1 1 0 1 0 0 1 0 1 1 1 1 0 0 2 1 1 0 1 2 2 1 2 2 1 0 1 2 0 0 0 0 0 2 2 0 0 0 2 1 1 0 1 2 0 0 2 0 1 1 2 0 0 1 2 0 2 1 1 1 1 0 1 0 2 2 1 2 2 1 1 1 2 1 0 0 0 0 0 0 0 2 1 2 1 1 0 1 1 2 1 2 1 0 0 2 0 0 0 0 1 0 2 0 2 1 1 0 1 1 1 2 0 1 1 0 0 0 0 2 2 0 0 0 1 0 0 1 2 2 0 0 2 1 0 0 0 2 0 0 0 0 2 2 0 1 2 0 0 0 0 0 0 2 2 1 1 1 0 0 1 0 0 0 0 0 0 1 0 0 1 1 0 0 1 0 0 0 0 0 0 0 1 1 1 0 0 1 0 0 0 1 1 1 0 0 1 1 0 1 0 0 1 0 1 1 1 0 0 1 2 2 2 0 0 1 0 2 0 2 2 2 0 2 2 0 0 0 0 1 1 1 2 0 1 1 1 1 0 0 0 1 1 0 1 0 1 1 2 2 1 2 1 0 0 1 2 1 0 0 0 0 0 0 0 1 0 0 0 0 1 0 0 1 0 0 2 1 0 1 0 0 0 2 0 0 0 0 0 2 0 1 1 0 0 0 1 0 0 0 0 0 2 0 0 1 0 1 1 1 0 0 1 1 1 1 1 1 0 0 0 1 0 1 1 1 0 0 1 0 0 0 0 2 0 0 0 0 1 1 0 1 2 0 1 1 1 2 2 1 0 1 1 2 1 2 0 1 2 1 0 0 1 0 1 1 0 1 0 2 1 1 1 0 1 0 2 1 1 0 1 1 0 2 1 1 1 1 0 0 0 0 0 0 1 0 0 1 1 0 0 0 0 0 0 0 0 0 0 0 0 0 0 0 0 0 1 1 1 0 1 0 1 0 0 0 0 1 0 0 0 0 0 0 1 2 0 0 0 2 2 2 0 0 0 2 1 2 0 0 0 0 2 1 0 0 1 1 0 2 2 1 2 2 0 0 0 1 1 0 1 1 0 0 0 0 0 1 1 1 2 0 0 2 2 0 2 0 1 2 2 0 1 0 0 0 1 0 0 2 0 0 0 0 1 1 0 0 0 0 0 0 0 0 2 0 2 0 0 0 2 0 2 1 0 1 1 1 0 2 2 0 0 0 1 0 1 1 1 1 0 0 0 1 1 1 0 1 0 1 0 0 0 1 1 0 0 1 1 2 1 0 0 0 1 0 0 0
55 0 1 2 0 0 0 1 0 1 1 1 0 0 0 0 0 0 1 1 1 1 0 0 2 0 0 0 2 0 2 1 1 1 1 0 1 1 0 0 0 0 0 0 0 0 0 0 0 0 0 0 1 1 1 1 0 0 0 0 1 2 0 0 0 0 0 0 2 0 0 2 1 2 0 2 2 0 2 0 1 0 2 0 2 0 0 0 2 2 0 0 1 1 0 0 0 2 0 2 0 2 0 1 2 0 2 1 1 1 0 2 0 1 2 1 2 0 1 2 2 0 1 1 1 0 0 0 2 0 1 1 0 0 0 0 0 0 0 0 2 1 0 0 1 0 0 0 0 0 0 1 0 0 1 1 0 2 0 0 0 1 1 1 1 1 1 1 1 1 0 0 2 0 2 2 2 0 1 1 1 1 1 2 2 2 1 1 0 0 0 1 1 0 0 0 1 0 0 1 0 1 0 1 2 1 2 0 0 0 1 1 1 0 2 1 1 1 2 1 0 0 0 0 1 0 0 2 0 1 0 0 0 0 0 0 0 2 2 1 0 0 2 0 0 0 0 0 0 0 0 0 1 1 1 0 0 1 0 1 1 1 1 1 1 1 0 0 1 0 0 1 0 2 0 0 0 2 1 0 1 0 1 1 0 1 0 2 0 2 0 1 0 1 1 1 1 0 0 0 1 0 1 1 1 1 1 2 2 0 1 1 0 1 1 0 0 1 0 0 0 1 0 1 1 0 2 1 1 1 1 1 0 0 0 0 0 0 0 0 0 0 2 0 0 0 1 0 0 2 0 0 0 2 0 0 1 1 0 2 0 0 2 0 1 1 1 2 2 0 2 2 0 0 1 0 1 1 1 0 2 0 0 0 0 0 0 0 0 0 0 0 0 0 2 1 0 1 1 2 2 2 0 1 0 0 1 2 0 0 0 1 0 0 1 1 1 0 0 0 0 2 1 1 1 1 1 0 1 1 0 2 1 0 1 0 0 0 0 0 2 0 1 1 1 2 1 1 1 0 0 0 0 2 0 0 0 2 1 1 1 2 1 1 1 2 2 2 2 1 1 1 2 2 2 0 0 2 0 1 1 0 2 2 2 2 0 1 2 1 1 2 1 2 0 0 1 0 1 1 1 1 0 2 0 1 2 1 1 0 1 0 0 0 1 1 1 2 1 1 0 1 1 2 1 1 0 0 0 2 0 1 0 1 1 0 2 1 1 2 0 1 2 0 2 1 1 0 2 0 0 0 0 2 2 1 0 0 0 1 0 0 0 2 1 0 2 1 1 0 1 0 1 0 1 1 2 2 0 2 2 2 2 1 2 1 2 0 0 0 0 2 1 0 1 0 1 0 1 0 0 2 0 1 0 1 0 0 0 1 1 0 1 1 1 1 1 0 0 1 1 1 0 1 0 0 0 2 0 0 0 0 1 2 0 1 0 0 1 0 2 0 0 1 1 0 0 0 0 1 0 2 1 0 2 0 2 1 1 0 0 0 2 1 1 1 2 1 1 1 0 1 0 0 1 1 1 0 1 0 0 1 2 1 0 1 2 0 2 2 0 0 0 1 1 0 1 1 0 1 0 1 0 0 0 0 1 1 0 0 1 0 0 0 1 0 1 1 0 0 1 0 0 2 0 1 1 1 1 0 1 0 0 0 1 0 1 0 2 2 1 2 0 0 0 0 1 0 0 0 0 0 0 0 0 1 0 0 2 0 0 1 2 1 0 0 0 1 0 0 0 1 2 0 0 0 1 0 1 0 0 1 0 0 0 1 1 2 0 0 2 0 2 1 0 0 1 2 0 0 0 2 0 0 0 1 2 1 0 1 1 0 0 2 0 2 0 1 2 1 1 1 0 0 0 0 0 0 1 0 0 1 2 0 0 0 0 0 1 0 1 1 0 0 0 0 0 0 1 0 1 1 1 0 0 0 1 0 0 0 0 1 1 0 1 1 1 1 2 1 1 0 2 0 1 2 0 2 2 1 1 1 0 0 0 1 0 1 1 1 1 0 1 2 2 2 2 2 0 0 0 1 2 0 0 1 1 0 0 0 0 0 0 0 2 1 0 0 1 0 0 1 0 0 1 0 0 0 0 0 0 0 0 1 0 0 1 1 1 0 0 1 2 0 0 1 1 1 0 1 0 0 0 0 2 0 2 2 0 0 0 0 0 0 1 0 0 0 0 0 2 0 0 0 2 1 1 1 1 0 0 1 1 2 0 0 0 0 0 0 0 0 0 1 1 0 0 0 0 0 1 0
56 1 1 1 0 1 1 1 0 0 0 1 0 1 0 0 0 0 1 1 0 0 1 0 2 0 2 0 2 1 2 2 0 2 1 0 2 1 1 0 0 0 0 0 0 0 0 0 0 2 2 0 1 1 1 1 0 0 1 1 0 0 0 2 0 0 0 0 2 0 0 1 2 2 2 2 2 0 2 0 0 0 2 0 2 0 1 1 2 2 1 1 2 1 0 0 1 1 0 1 0 2 1 0 2 1 2 1 1 1 0 2 2 2 2 2 2 0 0 1 1 0 1 1 0 1 0 0 2 0 0 0 0 1 1 0 1 1 0 0 1 1 1 0 1 1 0 0 1 1 0 0 0 0 0 0 0 2 0 1 2 2 2 2 2 2 2 1 1 0 1 1 1 1 2 2 2 0 0 1 1 1 1 2 2 2 1 0 0 0 0 0 2 2 2 1 2 0 0 0 0 1 0 1 2 1 1 1 1 0 2 0 1 0 1 1 0 1 1 0 1 1 0 0 1 0 0 0 0 0 0 0 0 0 1 1 0 2 2 2 0 0 2 0 0 0 0 0 0 0 0 0 1 1 1 0 0 1 0 1 1 1 0 2 0 0 0 0 2 0 0 1 0 2 0 1 0 2 2 0 0 0 1 1 1 1 1 2 2 2 0 1 1 0 1 1 0 1 0 1 1 1 1 1 1 0 0 0 0 0 0 0 0 2 2 0 0 0 1 1 0 2 1 2 2 0 2 2 1 1 2 0 0 0 0 0 0 0 0 0 1 1 2 0 1 1 1 0 2 0 0 0 0 0 0 2 0 1 0 1 0 0 0 0 0 0 0 2 2 0 2 2 0 0 0 1 1 2 2 0 0 0 0 0 1 0 0 0 0 0 0 0 1 0 2 1 1 0 0 0 0 0 0 0 0 0 2 0 0 0 1 1 0 0 1 2 0 0 0 1 1 1 0 1 1 1 0 1 2 0 2 0 0 0 1 1 0 1 0 1 2 0 1 1 0 1 0 1 2 0 0 1 0 1 1 0 1 1 0 1 1 1 0 0 0 1 1 2 2 0 0 0 0 0 1 0 0 2 0 0 0 0 2 2 2 2 0 1 2 0 1 2 0 2 2 0 0 0 1 2 1 2 1 1 1 1 2 0 2 0 0 0 0 0 0 1 0 2 1 0 1 2 0 1 1 1 0 0 1 1 1 1 0 1 0 0 1 0 2 0 1 1 1 1 2 1 1 0 2 0 0 0 0 1 2 1 1 1 0 0 0 0 0 2 2 0 2 0 0 0 0 0 0 0 0 0 2 0 0 0 1 1 0 0 0 0 0 2 1 1 1 1 0 0 0 1 1 0 1 1 1 2 0 2 0 2 2 0 0 1 0 0 0 0 0 0 0 0 0 0 0 0 0 0 0 0 0 0 0 0 1 1 0 2 0 1 1 1 0 0 0 1 0 1 1 1 1 0 0 1 0 2 1 0 1 1 2 2 2 0 0 0 1 1 0 1 0 2 0 0 0 0 0 0 1 0 2 1 2 0 1 0 2 1 1 1 1 0 2 2 2 0 1 1 0 0 0 1 0 2 2 0 0 1 1 0 1 2 0 0 0 0 0 0 0 0 0 1 1 1 0 0 0 2 0 1 1 1 1 0 2 1 0 0 1 1 1 0 1 1 1 1 0 0 0 1 1 0 0 0 0 0 0 0 0 0 0 0 2 1 0 1 2 0 0 1 2 0 0 0 0 0 1 0 0 1 1 0 1 0 0 2 0 0 0 2 0 2 1 2 0 1 2 1 0 0 2 2 0 0 0 2 0 2 1 1 2 0 0 2 2 0 2 0 1 1 0 2 2 1 0 2 0 0 0 0 1 0 0 1 0 1 1 0 0 0 0 0 1 0 1 1 1 1 1 0 1 0 0 0 1 1 1 1 0 0 2 0 0 0 0 1 0 0 0 1 0 0 2 0 1 0 1 1 1 1 0 1 1 1 1 1 0 0 0 0 0 1 0 1 0 0 0 1 2 2 2 1 0 0 0 1 1 0 2 2 0 2 0 1 0 1 0 0 1 0 0 0 1 0 0 1 0 1 0 0 1 0 0 0 0 0 0 1 0 0 0 0 0 0 0 1 1 1 1 0 1 1 1 0 2 0 2 0 0 0 0 2 0 0 0 0 1 0 0 1 2 0 0 0 1 0 0 0 0 0 1 0 2 0 0 0 0 1 0 0 0 0 0 0 0 0 0 1 1 0 0 0 1 0 0 0
57 1 2 0 0 0 0 1 0 1 1 1 0 1 0 0 0 0 2 0 2 0 0 1 1 0 2 0 0 1 2 1 1 2 1 0 2 1 0 0 0 0 0 0 0 1 0 0 0 0 1 0 0 0 1 1 0 0 0 1 0 1 1 0 1 2 2 0 1 0 0 1 1 2 1 2 2 0 2 1 0 0 2 0 2 0 0 1 2 2 0 1 2 1 0 0 1 1 0 1 1 2 1 0 2 0 2 2 2 0 0 2 1 2 2 1 2 0 1 1 1 0 1 1 0 1 0 0 1 0 1 1 0 0 0 0 0 0 0 0 1 1 0 0 0 1 0 0 0 0 0 1 0 1 1 0 0 0 0 0 1 0 2 1 0 1 0 0 0 2 0 2 1 2 1 0 0 1 0 0 0 0 1 2 2 1 2 0 0 0 0 0 0 0 0 0 0 0 0 0 0 0 0 1 2 0 2 1 1 0 1 1 1 0 2 0 1 1 1 0 0 0 1 0 0 1 1 0 0 0 0 0 0 0 0 0 0 2 2 1 0 1 2 0 0 0 0 0 0 0 0 0 1 1 1 0 1 1 0 2 2 2 0 1 0 0 0 1 1 0 0 0 0 2 0 0 0 1 0 0 2 0 2 2 0 0 1 1 0 2 0 1 0 0 2 0 1 1 1 0 1 0 0 0 0 0 0 1 1 0 0 2 0 1 1 0 1 0 1 1 0 2 2 1 0 0 1 2 1 0 0 2 0 0 0 0 0 1 1 1 0 1 1 0 1 1 1 0 1 2 0 0 0 0 0 2 0 1 0 1 0 0 2 0 2 0 1 2 2 0 2 2 1 1 0 0 1 2 2 0 0 1 0 0 0 1 1 0 0 0 0 0 0 0 2 1 1 0 2 1 1 1 2 0 0 0 0 0 1 1 0 1 0 0 0 0 2 1 0 1 1 1 0 2 1 2 1 1 1 0 1 0 1 1 1 0 0 1 0 0 0 0 2 0 0 2 1 1 1 0 0 0 1 2 1 1 1 2 1 1 1 1 0 0 0 1 0 2 2 0 0 0 2 2 0 0 0 1 0 0 1 0 0 0 2 0 0 0 2 0 2 2 1 1 1 0 0 0 1 2 1 2 2 0 2 0 1 1 1 0 0 1 1 0 2 0 0 2 0 1 1 1 2 2 2 2 0 0 0 2 0 0 0 1 1 0 2 0 1 0 0 2 1 0 1 1 0 0 2 0 1 1 0 2 2 0 0 0 1 0 0 1 1 2 0 0 2 1 2 0 0 2 1 1 2 2 2 2 0 1 2 0 0 0 0 0 0 1 0 0 0 0 0 0 0 0 0 0 0 0 0 2 0 1 1 2 1 0 0 0 0 0 1 1 1 1 0 1 0 0 0 0 0 1 0 0 1 2 0 0 1 1 1 1 0 2 0 0 1 0 1 0 0 0 1 1 1 0 0 2 0 1 0 0 1 1 2 2 2 0 0 0 2 0 0 2 1 0 2 1 0 2 0 0 0 1 1 1 2 0 1 1 1 0 0 1 1 2 2 0 2 0 0 1 0 0 1 0 0 1 1 0 0 1 1 1 2 2 0 0 1 0 0 1 1 0 0 2 1 1 0 0 1 2 0 2 2 2 2 0 2 1 1 0 2 2 2 0 1 1 0 1 0 0 0 0 1 1 0 0 0 0 1 0 0 0 1 0 2 0 0 1 2 2 2 0 0 0 2 2 0 0 2 0 0 0 1 1 0 1 0 2 0 1 0 1 1 2 0 0 2 0 2 2 0 0 1 0 1 1 0 1 0 2 1 0 1 0 1 1 1 0 0 0 0 0 1 1 1 1 1 1 0 1 0 0 1 0 2 0 1 1 2 0 0 2 0 1 1 1 0 1 1 0 1 1 1 0 0 1 1 1 0 0 0 0 0 0 0 0 0 1 0 0 0 1 0 0 2 0 1 0 2 0 2 2 0 0 0 0 0 0 0 0 0 0 0 1 0 0 0 0 0 1 2 2 2 2 0 0 0 1 2 0 1 1 2 1 0 0 0 1 0 0 1 1 0 1 2 1 0 2 1 0 1 0 1 2 1 1 0 1 1 0 1 0 1 1 2 0 0 1 2 0 1 1 2 0 2 0 2 0 1 0 1 0 2 1 0 0 0 0 0 0 1 0 0 0 2 0 0 0 0 0 0 2 2 0 0 0 0 0 0 2 0 0 1 1 0 1 0 0 0 1 0 1 0 0 1 0 0 0
58 1 1 1 0 1 1 2 0 1 1 1 1 1 0 0 0 0 0 0 1 0 0 0 2 0 0 0 2 0 2 1 1 1 1 0 1 2 0 0 0 0 0 0 0 0 0 0 0 0 0 0 0 1 0 0 0 0 1 0 1 1 0 2 0 0 1 0 2 1 0 1 2 2 1 2 2 0 2 0 0 0 1 1 0 0 0 1 1 2 0 1 1 0 1 1 0 0 0 1 1 2 1 0 2 0 2 1 1 1 0 2 0 1 1 0 1 0 0 2 2 0 2 0 0 2 0 1 1 1 1 1 0 1 1 0 1 0 1 0 1 2 0 0 0 2 0 0 0 0 0 0 0 0 0 0 0 1 0 0 1 0 0 2 1 2 1 0 0 2 0 1 1 1 2 2 2 0 1 1 1 0 1 2 1 1 1 1 0 0 0 1 2 2 2 0 2 0 0 1 0 1 0 2 2 0 2 2 1 1 1 0 1 1 1 0 0 2 2 0 2 2 1 0 0 1 1 2 0 0 0 0 1 1 0 0 0 2 2 1 0 1 2 0 0 0 0 0 0 0 0 0 1 0 0 0 2 2 0 1 1 1 0 0 0 0 1 0 1 0 0 2 0 1 0 1 0 2 2 0 1 0 2 1 1 0 1 2 1 2 0 0 0 0 1 0 2 1 0 0 1 1 0 0 0 1 0 0 1 0 1 0 0 2 2 0 1 1 1 1 0 1 1 1 2 1 1 2 2 1 1 1 0 0 0 0 0 0 0 0 0 0 0 0 1 1 1 0 1 2 0 0 1 2 1 0 0 1 0 2 0 0 0 0 0 2 0 2 2 0 2 2 1 1 0 0 0 0 0 0 1 1 2 0 1 1 1 0 0 0 1 2 2 0 2 2 2 0 0 0 0 0 1 1 1 0 0 0 0 0 0 2 0 0 1 2 0 0 0 1 1 0 0 0 0 0 0 0 1 0 0 0 0 0 0 0 0 1 0 0 2 0 2 0 0 1 0 1 2 0 0 0 1 2 1 1 1 2 0 2 1 1 0 1 0 0 0 1 1 0 0 0 1 1 0 1 0 2 0 2 2 0 1 1 2 0 0 1 2 0 1 2 1 1 1 0 0 1 1 2 1 2 1 1 1 0 1 1 0 0 0 0 0 0 1 1 0 2 0 2 2 0 1 2 1 1 1 0 0 2 0 0 0 0 1 0 1 1 2 0 2 0 1 0 2 1 0 2 0 0 0 0 0 0 2 1 1 1 0 2 0 0 0 0 0 0 0 0 2 0 2 1 0 0 0 0 0 1 0 1 2 0 1 0 2 0 0 1 1 1 0 1 0 1 1 0 1 0 0 1 1 2 0 1 1 2 0 0 0 2 1 0 1 1 1 1 0 1 0 1 1 1 0 0 0 0 2 1 0 0 1 2 0 2 0 1 1 0 0 0 1 0 0 2 2 2 2 0 0 2 0 1 0 1 1 1 1 2 2 0 0 0 1 0 1 2 0 1 0 0 1 0 0 0 1 0 2 0 2 0 0 1 1 1 0 1 0 1 1 1 2 0 2 2 0 0 2 0 0 1 0 1 0 0 2 0 1 1 0 0 0 0 0 0 0 2 1 1 0 0 0 0 0 2 0 1 1 0 0 0 1 0 0 1 2 2 2 0 1 1 1 1 0 0 0 0 0 0 0 0 0 0 0 0 0 1 1 0 2 1 0 1 2 2 1 0 1 0 1 1 1 0 1 1 1 2 0 0 2 0 0 2 0 0 0 2 0 2 1 2 0 1 1 1 0 0 0 1 0 0 0 1 0 2 1 1 0 0 1 1 2 0 0 2 0 2 0 1 2 2 2 2 0 0 0 0 0 0 1 0 1 2 1 0 0 0 0 0 0 0 0 1 1 0 1 1 1 0 0 0 1 1 0 0 1 0 1 0 0 0 1 2 1 1 1 1 0 0 1 0 0 0 2 0 1 0 0 1 1 2 2 2 0 0 0 0 0 1 0 2 0 0 1 2 0 0 0 1 0 0 0 2 2 0 0 1 1 0 0 0 0 1 0 1 1 1 0 1 2 0 0 2 0 1 2 1 1 1 0 0 0 0 0 0 1 0 0 1 2 0 0 1 2 0 0 0 1 0 0 1 1 0 0 0 2 1 2 0 0 0 0 0 2 0 1 0 2 0 0 0 0 0 0 0 0 0 1 0 0 1 1 0 0 1 0 0 0 0 0 0 0 0 0 1 1 0 0 0 0 0 0 0
59 1 0 2 0 1 1 2 0 0 0 0 0 0 0 0 0 0 0 0 1 0 0 0 2 0 0 0 1 0 1 1 1 1 2 1 2 1 1 0 0 0 1 0 0 0 1 0 1 0 0 0 1 1 0 2 0 0 1 1 0 0 0 1 0 0 0 0 1 1 1 1 2 2 2 2 2 0 2 1 0 0 2 1 2 0 0 0 2 2 0 0 1 0 1 1 0 2 2 0 1 2 2 0 2 0 2 2 2 0 0 2 0 0 0 0 0 0 2 0 0 0 0 2 0 1 0 0 0 0 0 0 1 1 1 0 0 0 0 0 0 2 0 0 0 1 0 0 0 0 0 0 1 1 1 0 0 1 0 0 0 1 1 2 1 1 1 0 0 1 1 1 0 1 0 1 0 0 2 2 2 0 0 1 1 0 0 1 0 0 0 1 1 1 1 1 1 0 0 1 0 1 0 1 2 1 1 0 1 0 1 1 2 0 1 1 1 0 1 0 1 1 0 0 0 1 0 1 0 0 0 0 0 0 0 0 0 2 2 0 0 1 2 1 0 0 0 0 1 1 0 0 1 0 0 0 1 1 1 1 0 1 0 0 0 0 1 0 1 0 1 1 1 2 0 0 0 0 0 0 0 2 1 0 2 0 1 0 1 1 1 1 0 1 0 1 0 0 0 0 0 0 2 2 2 0 0 0 1 0 0 1 0 2 2 0 0 2 0 0 0 1 1 1 2 0 2 0 0 0 1 1 0 0 0 0 0 1 0 0 0 1 2 0 0 0 2 0 0 2 0 0 1 2 1 0 2 0 0 0 0 0 1 1 1 0 1 2 2 0 2 2 0 0 0 0 1 1 1 0 0 0 0 0 0 0 0 0 0 0 0 0 1 0 1 1 1 0 0 1 0 1 0 2 1 0 0 0 0 0 0 0 0 0 2 2 0 0 0 0 0 1 0 1 1 0 0 1 1 0 1 0 0 1 0 1 0 1 0 0 2 0 1 1 2 2 0 2 2 0 0 1 1 2 1 1 1 2 1 1 1 2 1 0 0 1 1 1 1 0 0 0 1 1 2 0 2 1 0 0 2 0 1 1 2 1 0 1 2 1 0 2 0 1 1 0 2 1 1 2 1 2 1 1 1 0 1 0 1 0 0 0 0 1 1 1 1 2 1 2 0 0 1 2 1 2 0 0 0 2 0 2 0 0 0 0 1 1 2 0 2 0 1 0 2 2 0 1 0 1 0 1 0 0 2 1 1 1 0 2 0 0 1 2 0 0 2 0 2 0 0 0 0 0 0 0 1 1 0 1 2 0 0 1 0 0 1 1 0 0 0 1 0 0 0 0 1 0 0 0 0 2 0 1 0 1 1 0 0 2 0 0 0 1 1 0 0 1 0 1 0 0 0 1 0 1 1 2 0 0 0 0 2 1 0 1 0 1 0 0 0 1 0 1 1 1 1 0 0 1 1 0 0 1 1 1 1 2 2 0 0 0 1 0 2 1 0 2 0 0 1 0 0 0 0 1 1 0 2 0 0 1 1 1 0 1 1 1 1 1 2 0 0 2 1 0 2 0 0 1 0 1 0 0 2 0 0 1 1 0 0 0 0 0 0 0 0 1 0 0 0 1 1 2 0 1 2 0 0 0 1 0 0 0 1 1 1 0 1 2 1 1 0 0 0 1 0 0 1 1 0 1 0 0 0 1 0 0 2 0 0 1 2 1 0 0 0 1 1 1 1 1 1 1 1 1 0 0 0 2 1 1 0 0 0 1 1 2 0 1 1 0 1 1 0 0 1 1 0 0 0 1 0 2 2 1 0 1 1 0 0 0 1 1 1 2 0 1 2 1 1 0 0 1 0 0 2 0 0 0 0 2 1 0 0 0 0 0 0 0 0 1 0 0 0 0 1 0 0 0 2 2 2 1 0 0 1 0 0 0 0 0 0 0 0 0 1 0 1 0 0 0 1 1 2 1 0 0 0 0 1 1 0 0 0 2 0 1 0 1 0 0 1 1 2 1 1 1 1 1 1 1 1 0 1 1 0 2 0 0 0 1 1 0 1 1 0 1 2 0 1 1 0 0 0 0 0 1 0 0 1 0 1 1 1 0 1 0 0 1 0 1 2 0 0 1 1 0 0 0 1 0 2 0 1 0 1 2 0 1 0 1 1 0 2 0 0 0 1 0 0 0 1 1 0 1 2 1 2 0 0 2 1 2 0 2 2 0 0 0 0 1 0 0 1 0 0 0 1 0 1 0
60 1 1 2 0 0 0 2 0 0 0 0 1 1 1 1 0 0 1 0 2 0 0 0 2 0 0 0 1 0 1 2 0 1 1 1 2 2 0 1 1 0 1 1 0 1 1 0 0 0 0 0 1 2 0 0 0 0 1 0 1 1 0 1 1 1 1 0 2 1 1 2 2 2 1 2 2 0 2 0 1 0 2 1 2 0 0 1 1 1 0 0 2 1 1 1 0 2 0 2 1 2 1 0 2 1 2 0 0 2 1 2 0 1 1 1 1 0 0 2 2 0 1 1 0 1 0 1 0 1 1 1 1 1 0 0 1 0 0 0 1 2 1 0 0 1 0 0 1 1 0 1 0 1 1 0 0 0 0 0 0 0 2 1 2 2 2 1 0 1 1 2 0 2 2 1 0 0 0 0 0 0 1 2 2 2 1 2 1 0 0 0 0 0 1 0 0 0 0 0 0 0 0 1 2 2 0 1 1 0 0 2 1 0 2 0 0 0 1 0 1 1 0 0 1 0 0 1 0 0 0 0 1 0 0 0 0 2 2 2 0 0 2 0 0 0 0 0 0 0 0 0 1 0 0 1 0 1 1 1 0 1 0 1 1 0 0 0 1 1 0 1 0 1 0 1 0 2 2 0 1 1 2 1 0 1 1 1 0 2 0 1 0 1 0 0 0 1 1 0 0 0 0 0 0 1 1 0 1 0 1 0 0 2 2 0 1 1 0 0 1 1 0 1 1 0 2 2 1 0 2 1 0 0 0 0 0 1 0 2 0 2 2 0 1 1 1 0 2 1 0 0 0 1 0 1 1 1 0 1 0 0 1 0 0 1 1 2 2 0 2 2 1 1 1 1 0 0 0 0 0 1 1 0 1 1 0 0 0 0 0 0 0 0 0 0 0 0 1 1 1 1 1 1 1 1 0 1 0 0 0 1 0 0 0 2 0 1 0 0 0 2 1 2 0 1 1 1 2 0 2 0 0 2 0 0 0 0 0 0 1 0 1 1 0 0 0 2 1 0 0 0 2 2 2 2 2 2 1 2 0 2 0 0 0 1 1 2 2 0 0 0 2 2 1 1 1 2 0 1 1 0 1 1 1 0 0 1 2 1 1 2 1 2 1 0 0 0 2 1 0 1 2 0 2 0 2 0 0 0 0 0 0 0 2 0 0 2 0 1 1 1 0 1 0 1 1 2 2 1 1 0 0 2 2 0 2 2 0 0 1 1 2 1 1 0 0 2 0 0 0 0 0 1 2 2 1 1 0 1 0 0 0 2 1 0 2 1 2 0 0 0 1 0 1 1 1 0 0 0 1 1 1 1 0 0 1 0 0 0 0 2 0 0 0 1 1 0 1 0 0 2 0 0 0 0 0 0 0 2 1 0 1 1 1 1 1 1 0 0 0 1 0 0 0 0 1 1 0 0 0 0 2 1 0 1 0 1 1 1 1 0 0 1 2 2 2 0 0 0 0 2 0 1 2 2 1 2 1 0 0 0 2 0 0 2 0 0 0 0 1 1 0 0 0 0 1 1 2 0 2 0 1 1 1 1 0 2 2 1 2 2 1 2 1 0 2 0 0 2 0 0 0 1 1 1 2 2 1 0 0 0 0 0 0 1 1 2 2 2 0 0 1 2 0 1 1 1 1 0 2 1 0 0 1 1 1 0 0 0 0 0 0 0 0 1 0 0 0 0 0 0 0 0 0 0 0 0 1 1 0 0 2 1 0 1 0 0 0 0 0 0 0 1 1 1 0 0 1 1 0 1 0 0 0 1 2 2 0 1 1 0 2 1 0 0 1 0 0 0 0 1 0 2 1 1 2 1 0 0 1 1 1 0 1 1 1 1 0 0 0 0 0 1 0 0 0 0 1 0 0 1 1 0 0 0 1 0 0 0 0 0 1 0 1 1 1 0 0 1 0 0 2 0 0 0 0 0 1 0 1 2 1 1 1 1 1 0 1 1 0 0 2 1 1 1 0 1 0 0 1 1 0 0 0 0 0 2 0 1 1 0 0 2 2 1 2 1 1 0 0 1 0 0 2 2 0 0 0 1 0 2 1 0 1 1 0 1 2 0 0 2 0 1 2 0 1 2 0 0 0 0 1 1 0 0 2 1 2 0 0 1 1 0 0 0 2 1 0 1 0 0 0 0 2 0 2 1 0 0 0 0 0 0 0 0 2 1 2 0 0 0 0 0 1 0 0 1 1 0 0 1 1 1 0 1 1 1 1 0 0 2 0 2 0 1 0 0 2 0 0 0
61 0 2 0 0 0 0 2 0 1 1 1 0 1 0 0 0 0 0 1 1 1 1 0 2 0 0 0 2 1 2 1 1 1 1 0 2 1 0 1 0 2 0 0 0 0 2 0 1 0 0 0 1 2 0 1 0 0 2 0 1 2 0 1 0 0 0 0 1 0 0 1 2 2 2 2 2 0 2 1 1 0 2 0 1 0 0 0 2 2 0 0 1 2 0 0 0 0 0 0 2 2 0 0 1 2 1 0 0 2 0 2 0 2 1 0 0 0 1 0 0 0 1 1 0 1 0 0 1 0 0 0 0 0 0 0 0 0 0 0 1 1 1 0 1 2 0 0 1 1 0 1 0 0 0 1 1 1 0 0 0 0 2 2 1 2 2 0 0 1 0 0 1 2 2 0 0 1 0 0 0 0 1 2 2 2 1 2 1 0 0 0 2 1 1 1 2 0 0 0 0 1 0 1 2 2 2 0 1 0 1 2 0 1 2 1 0 1 1 0 1 1 0 0 0 0 0 2 1 1 0 0 0 0 0 0 0 2 2 1 0 1 2 1 0 1 1 0 0 0 0 0 1 0 0 0 0 0 2 2 0 2 0 0 0 0 1 0 1 0 0 2 0 2 0 1 0 1 1 0 0 0 1 2 0 0 0 1 0 2 0 0 0 0 1 0 1 0 0 0 0 0 1 1 1 0 0 0 2 1 1 1 0 2 2 0 0 0 0 0 0 2 0 0 0 0 0 2 1 2 2 1 1 1 0 0 0 2 0 0 0 1 2 0 1 1 1 0 1 1 1 1 0 1 0 1 1 1 0 2 0 0 1 1 1 0 0 2 2 0 2 2 0 0 0 0 2 0 0 0 1 0 1 0 1 2 1 0 0 1 1 1 1 0 1 0 0 1 0 0 0 0 0 2 1 0 1 0 0 0 0 0 1 0 1 1 1 1 0 0 0 2 0 2 1 1 1 0 1 0 1 0 0 2 2 0 0 0 0 0 1 0 1 1 0 0 0 2 2 0 0 1 2 2 0 0 0 2 0 1 0 2 1 1 1 2 2 2 2 0 0 0 0 0 1 0 1 2 0 0 1 0 2 2 0 0 2 2 2 1 1 2 1 1 2 0 2 1 2 1 1 2 2 0 2 0 0 0 0 0 0 1 0 0 1 0 0 2 2 0 0 2 0 1 0 1 1 0 1 2 0 0 0 0 1 0 2 0 1 1 0 1 2 1 2 1 0 0 2 0 0 0 0 1 1 0 0 0 1 0 1 1 0 0 0 0 0 2 1 1 0 1 1 0 1 1 2 2 0 1 2 0 0 0 1 0 0 2 2 1 0 0 0 0 2 0 0 0 0 0 0 2 1 1 0 1 1 0 0 2 0 0 0 0 0 0 1 1 0 0 0 0 0 0 0 1 1 2 0 0 1 1 1 0 0 1 0 0 0 1 0 0 0 1 1 1 1 0 0 1 0 2 1 0 1 2 2 1 1 0 0 0 0 0 2 2 0 1 0 0 1 1 0 0 0 0 2 0 2 0 2 0 2 1 0 2 1 0 1 1 2 0 0 1 1 0 1 0 0 2 0 0 1 0 2 1 2 1 0 0 0 0 0 1 0 0 0 2 0 0 0 1 0 2 0 0 0 1 0 0 1 0 1 0 1 0 1 0 1 1 0 1 0 0 0 0 0 0 0 0 0 0 0 0 0 0 0 0 1 0 1 1 2 1 0 1 1 0 2 2 1 0 2 2 0 0 1 0 0 2 1 1 0 0 1 2 0 1 0 2 0 1 2 2 0 0 1 0 0 1 1 0 0 1 0 1 1 1 0 1 1 0 2 0 2 2 0 2 2 2 2 2 0 1 0 0 0 0 1 0 0 1 1 0 0 0 0 0 1 0 1 1 0 0 0 0 0 0 0 0 2 2 0 0 0 0 0 0 0 0 0 2 0 0 0 1 0 0 1 1 0 0 1 2 2 2 0 1 1 1 1 1 0 0 0 0 1 2 0 0 0 0 1 1 1 1 1 1 1 1 2 0 2 0 1 1 0 2 0 1 1 2 1 0 1 2 0 0 2 0 0 2 1 2 0 0 1 1 0 0 0 0 1 1 0 0 2 1 1 1 0 0 1 1 1 0 1 1 0 1 1 0 2 0 1 1 1 1 0 0 0 0 2 0 1 1 1 0 0 0 0 0 0 0 0 0 0 1 1 0 0 1 2 2 0 0 0 1 1 1 0 2 0 1 0 0 1 0 1 0 2 0
62 0 1 1 0 0 0 1 1 1 2 0 1 2 0 0 0 0 1 0 2 1 0 1 1 0 0 0 2 0 2 1 2 2 0 0 0 1 0 0 0 0 0 0 0 1 0 0 0 0 0 0 0 0 2 1 0 0 1 2 0 0 1 1 0 0 0 0 1 0 0 0 0 2 0 2 1 0 2 0 2 0 2 0 1 0 0 0 2 2 0 0 0 1 0 0 0 1 0 1 1 2 0 0 2 0 2 0 1 1 0 2 2 2 2 2 2 0 2 1 1 0 2 0 0 2 0 0 0 0 0 0 1 1 0 0 0 0 0 0 0 2 0 0 1 1 0 0 0 0 0 0 0 0 0 1 0 0 0 0 2 1 1 1 1 2 2 2 0 2 0 1 0 2 2 1 0 1 0 0 0 0 1 2 1 1 1 1 0 0 0 1 2 0 0 1 1 0 0 0 0 0 0 2 2 2 2 1 1 0 0 1 1 0 2 0 0 0 0 0 0 0 0 1 1 0 0 2 0 0 0 0 0 0 0 0 0 2 2 0 0 1 2 0 0 0 0 0 0 0 0 0 1 0 0 0 0 0 0 0 0 0 0 2 0 0 0 1 1 0 0 2 0 2 0 1 0 1 1 0 0 1 2 2 0 1 0 2 1 2 0 0 0 0 1 0 1 0 0 0 1 0 0 0 0 1 0 0 1 0 1 0 0 2 2 0 0 0 1 1 0 2 0 1 1 0 1 0 0 2 2 0 1 0 0 0 0 2 0 1 1 1 2 1 2 2 0 0 0 0 0 0 0 1 0 1 0 1 0 2 0 0 0 0 0 0 1 1 1 1 1 1 1 1 1 1 2 1 1 0 1 2 0 0 1 0 1 0 0 0 0 1 0 1 2 0 0 1 0 0 0 0 0 2 1 0 0 0 0 0 1 0 0 0 2 2 0 2 0 0 0 2 1 1 0 2 1 1 1 0 1 0 0 1 0 1 0 0 0 1 1 0 2 0 1 1 0 0 0 0 0 1 1 2 2 1 2 2 0 2 0 2 0 1 0 1 1 1 1 0 0 0 2 2 0 1 0 1 0 0 1 0 1 1 1 0 1 1 2 1 2 1 2 0 1 0 1 2 2 2 0 2 2 0 2 0 1 1 0 0 0 0 1 0 1 1 0 2 2 2 1 0 1 2 1 2 1 2 2 0 2 0 1 0 1 0 2 2 1 1 0 1 2 0 1 1 0 1 1 0 0 0 0 1 2 1 1 0 2 0 0 0 1 2 1 0 2 0 1 0 0 1 0 0 0 0 2 0 0 0 2 0 1 1 0 0 1 2 2 1 0 0 1 0 0 0 0 0 0 0 0 2 1 2 0 2 0 0 1 1 1 0 0 1 0 0 0 0 0 0 0 1 0 1 0 0 1 1 0 0 1 1 0 2 0 1 1 1 1 1 0 0 0 1 2 2 2 0 0 1 0 0 0 1 1 2 0 2 1 1 1 0 1 0 1 2 0 0 1 1 1 2 1 0 0 0 1 0 1 0 0 0 1 1 2 2 0 0 1 1 1 1 0 1 1 0 1 0 0 0 0 0 0 0 2 0 2 2 0 0 0 0 0 0 0 0 0 1 2 1 0 0 0 1 0 0 0 2 2 0 2 2 0 0 2 1 1 0 1 2 0 2 0 0 0 0 1 0 0 0 0 0 0 0 0 0 1 0 2 1 1 1 2 1 0 1 1 2 0 0 0 0 1 0 0 0 1 0 0 2 1 1 1 1 1 1 1 2 1 2 0 1 2 0 0 0 0 1 0 0 1 1 0 1 0 1 0 0 0 2 2 0 1 1 0 1 0 2 2 2 2 2 0 0 0 1 0 0 0 0 0 2 1 1 0 0 0 0 0 0 0 0 0 0 0 0 0 0 0 0 0 0 0 0 0 0 0 0 1 0 0 1 1 0 1 1 0 0 1 1 0 0 1 0 2 2 0 1 1 1 2 2 0 0 0 0 1 2 1 2 1 0 1 2 2 2 2 2 1 1 1 0 0 0 2 1 0 1 0 2 1 1 0 1 2 1 0 0 2 0 0 2 1 1 0 0 2 2 1 2 0 0 0 1 0 0 0 0 1 1 0 1 1 0 1 1 1 1 1 1 0 1 0 1 0 0 1 2 0 0 0 0 2 0 2 2 2 0 0 0 0 0 0 0 0 0 0 1 1 0 0 1 1 2 0 0 0 1 0 0 0 2 0 2 1 0 0 0 1 1 2 2
63 0 1 1 0 0 0 2 1 0 1 0 0 0 0 0 0 0 0 0 2 0 1 0 2 0 2 0 1 1 2 0 1 1 2 0 2 0 0 1 1 0 0 0 0 0 0 0 0 1 1 0 0 1 1 1 0 0 0 1 0 1 0 2 0 0 1 0 1 0 0 1 2 2 2 2 1 0 2 0 0 0 2 0 1 0 0 0 1 1 0 0 0 2 0 0 0 1 0 1 1 2 2 0 2 0 2 0 0 2 0 2 0 0 0 0 0 0 0 2 2 0 1 1 1 0 0 1 1 0 0 0 0 0 0 0 0 0 0 0 0 2 0 0 1 2 0 0 0 0 0 1 0 0 1 0 0 2 0 0 1 1 2 2 1 1 1 1 0 1 1 1 1 2 2 2 0 0 0 1 1 0 1 2 2 2 1 1 0 0 0 1 0 0 0 1 1 1 0 0 0 0 0 1 2 1 2 1 1 1 2 0 1 0 1 0 0 0 1 0 2 2 0 0 0 0 0 0 0 0 0 0 0 0 0 0 0 2 1 0 0 1 2 0 0 1 1 0 1 1 1 1 1 0 0 0 0 0 0 0 0 0 1 1 0 0 0 1 1 1 0 2 0 1 0 0 0 2 2 0 1 0 2 2 0 0 0 1 0 2 0 1 0 0 1 0 1 1 1 0 0 0 1 1 1 1 0 0 1 0 0 0 0 2 2 0 0 0 0 0 1 2 1 1 0 0 0 1 1 0 2 1 0 0 0 0 0 2 0 0 0 0 2 0 0 0 2 0 1 2 0 0 1 2 1 0 1 0 0 1 1 1 0 1 0 0 0 1 2 0 2 2 0 0 0 0 0 0 0 0 2 1 0 1 1 1 1 0 0 0 0 0 1 0 2 1 1 1 1 1 1 1 0 2 1 0 0 1 0 0 1 0 0 0 1 2 0 0 0 0 0 1 0 2 2 2 2 0 1 1 0 0 0 1 0 1 0 1 0 0 0 0 1 1 0 0 0 1 2 1 1 0 1 2 2 1 2 1 1 0 2 1 0 0 0 1 0 2 2 0 0 0 2 2 0 0 0 2 0 2 2 0 0 0 1 0 1 0 1 0 1 0 1 2 1 0 1 1 1 1 1 1 2 0 2 0 1 0 2 0 0 0 0 0 0 1 1 2 1 1 0 0 1 2 1 2 1 0 0 2 0 1 0 1 1 0 0 1 2 1 0 0 2 2 2 1 1 1 1 0 0 0 0 1 2 1 1 0 0 1 0 0 0 1 0 0 1 0 1 0 0 1 0 0 0 0 0 1 0 1 2 1 1 1 1 0 1 2 2 0 0 2 0 0 0 0 0 1 1 1 1 1 1 2 0 2 1 0 0 0 1 0 0 0 0 0 1 1 0 1 0 1 0 1 0 1 1 1 0 0 0 0 0 1 0 0 1 0 0 0 0 1 0 1 1 1 1 1 0 1 0 1 0 2 2 2 0 2 0 2 2 0 1 0 1 2 1 0 1 1 0 1 0 0 1 0 2 1 2 0 2 0 2 2 1 2 1 1 1 0 1 2 0 0 0 0 1 0 0 2 0 1 0 0 1 0 0 1 0 0 0 0 0 1 0 1 0 1 2 2 0 0 1 2 0 1 2 1 1 0 0 0 1 0 1 0 1 0 0 0 0 0 1 1 0 1 0 1 2 1 1 1 0 0 0 0 0 1 2 1 0 2 2 0 0 1 1 1 1 1 0 0 0 2 2 1 0 0 1 0 1 2 1 1 2 2 1 2 1 2 0 1 2 1 0 0 0 1 0 1 0 2 0 1 1 0 2 0 1 1 1 0 1 1 1 2 0 2 2 1 1 1 0 1 0 0 0 0 2 0 0 0 1 1 0 0 0 1 2 1 1 2 1 0 1 0 0 0 0 0 2 2 0 0 0 0 0 0 1 1 0 2 0 0 0 1 0 0 1 0 0 0 2 0 2 1 0 1 1 0 1 1 0 0 0 2 0 1 0 2 0 0 1 0 2 0 1 1 0 0 0 1 1 0 2 2 0 2 0 1 1 2 1 0 1 1 0 0 1 0 0 1 0 0 0 0 2 1 0 0 0 1 0 2 0 0 0 0 1 1 0 0 2 2 2 1 0 0 0 1 1 0 0 0 2 0 2 2 0 1 0 1 1 0 1 1 1 0 1 0 0 0 0 0 0 2 2 1 1 0 0 2 0 1 0 0 0 1 0 0 0 0 0 2 0 1 0 0 1 0 0 0
64 1 1 1 0 1 1 2 0 1 1 1 1 0 0 0 0 0 0 0 2 0 1 0 2 0 0 0 2 0 2 1 0 1 0 0 2 1 0 1 1 0 0 0 0 0 1 0 0 0 0 0 0 0 2 0 0 0 1 1 0 1 0 0 1 1 1 0 2 0 0 1 0 2 0 2 2 0 2 1 1 0 2 0 1 0 0 1 1 1 0 1 2 0 0 0 0 0 0 0 1 2 0 0 2 0 2 0 1 1 0 1 0 0 0 0 0 0 1 1 1 0 2 0 2 0 0 1 1 1 0 0 0 0 0 0 0 0 0 0 0 1 0 0 1 0 0 0 0 0 0 0 1 1 0 0 0 0 0 0 1 1 1 1 0 1 1 0 0 1 1 1 0 2 1 0 0 0 1 1 1 1 0 1 1 0 1 0 0 0 0 0 1 0 0 1 1 0 0 0 0 1 0 1 2 0 2 0 0 1 2 1 0 0 1 1 0 0 2 0 1 1 0 0 1 0 0 0 0 0 0 0 0 0 0 0 0 2 2 0 0 1 1 0 1 1 1 0 1 1 0 0 0 0 0 1 0 0 0 1 0 1 1 2 1 1 1 1 2 0 1 1 0 1 1 1 0 1 1 0 0 1 2 1 1 1 0 0 1 1 1 0 0 1 1 1 0 1 0 1 1 0 1 1 1 0 1 1 1 0 0 0 0 2 2 0 0 0 0 0 0 1 1 2 1 0 1 0 0 0 1 1 0 1 0 0 0 2 0 0 0 1 2 0 1 1 0 0 2 2 0 0 0 2 0 0 2 1 0 1 0 0 1 0 1 0 1 1 2 0 2 2 0 0 1 1 2 0 0 0 1 1 2 0 2 0 1 0 0 0 0 0 0 0 0 0 0 1 0 0 0 0 0 1 0 0 2 1 0 0 0 0 0 0 0 1 1 0 0 1 1 1 0 2 1 1 0 0 0 1 0 1 0 1 0 0 0 1 0 0 2 0 0 2 0 2 0 0 1 0 0 0 2 2 2 2 2 0 0 0 2 0 1 0 0 0 0 2 2 0 0 0 1 1 0 2 1 2 0 0 0 0 1 1 1 0 0 1 1 1 0 1 2 1 2 0 2 1 2 2 0 2 2 0 2 0 1 0 0 0 0 0 0 1 0 2 1 2 0 2 2 0 0 0 0 0 0 0 0 2 0 1 0 0 0 0 0 0 2 2 0 0 0 0 0 1 0 2 0 0 0 0 0 2 1 0 0 0 0 0 1 0 1 2 1 0 2 0 1 0 0 1 2 0 1 2 2 1 0 1 1 1 1 0 1 1 1 1 1 1 0 1 1 0 2 0 1 1 1 1 1 1 1 2 0 2 1 0 0 1 0 0 0 1 0 1 1 2 0 1 1 1 0 1 0 0 0 0 0 0 1 1 0 2 0 0 0 0 0 1 1 0 0 1 2 2 2 0 0 0 0 1 0 1 2 2 1 0 0 0 0 0 1 1 1 1 1 1 0 0 1 0 1 0 1 0 1 0 2 0 1 0 2 2 0 2 1 1 1 1 2 1 0 2 1 0 2 0 0 2 1 1 0 0 2 0 1 2 0 0 1 0 0 0 0 2 1 0 0 0 0 0 1 2 0 0 0 0 0 0 1 0 0 0 0 0 2 0 1 1 0 1 1 1 0 0 1 0 1 1 0 1 0 0 0 1 0 0 2 1 0 1 2 2 0 0 1 0 2 2 1 0 1 1 0 1 1 0 0 2 0 0 0 0 0 2 0 1 0 2 0 1 2 1 1 1 0 0 0 2 0 2 0 1 1 2 1 0 0 2 2 1 1 1 1 2 0 1 2 1 1 1 0 1 0 1 0 0 1 1 0 0 2 1 1 0 0 1 1 0 0 0 0 0 0 0 0 0 0 0 2 2 1 0 0 0 1 0 0 0 0 2 0 0 0 1 1 0 1 1 0 0 0 2 0 1 0 1 1 2 2 2 1 0 0 1 1 0 0 2 0 0 0 2 1 1 1 2 0 0 0 1 1 1 2 2 0 2 0 1 1 2 0 0 1 0 0 1 1 0 0 1 0 2 1 0 1 2 1 1 2 0 1 1 0 0 2 2 2 0 0 1 1 0 1 1 1 0 1 1 1 1 1 0 2 1 2 1 0 1 1 2 1 0 1 0 0 0 1 0 1 0 0 0 0 1 1 0 1 1 0 0 0 1 0 0 0 0 0 0 0 0 0 1 1 0 0 1 2 1 2 2
65 1 1 1 0 0 0 2 0 1 1 0 1 2 1 1 0 0 0 1 1 1 1 1 1 1 1 0 2 0 1 0 1 1 2 0 2 1 0 0 0 0 0 0 0 1 0 0 0 1 1 0 1 1 1 1 0 0 1 0 0 2 1 1 0 0 0 0 2 0 0 1 2 2 2 2 2 0 2 0 1 0 2 0 2 0 0 1 1 2 0 1 1 2 0 0 0 0 0 0 2 2 1 0 2 0 2 1 1 1 0 1 0 1 1 0 1 0 2 0 0 0 1 1 0 1 0 1 1 0 0 0 0 0 0 0 0 0 0 0 0 2 1 0 1 2 0 0 0 0 0 1 0 1 1 0 0 1 0 0 1 0 1 2 0 2 1 1 0 2 0 0 0 2 2 1 0 2 0 0 0 1 0 2 1 0 1 1 0 1 1 1 2 0 0 2 2 1 0 0 0 2 0 2 2 0 2 0 1 0 1 1 1 0 1 0 0 0 0 0 1 1 0 0 0 0 0 1 0 0 1 1 0 0 0 0 0 2 1 1 0 0 1 1 0 0 0 0 1 1 0 0 1 0 0 0 0 0 1 1 0 1 0 1 0 0 0 0 1 1 2 1 0 0 1 1 0 1 1 0 1 0 2 0 1 1 0 2 0 2 0 0 0 0 2 0 1 2 0 1 1 0 2 2 2 0 1 2 1 0 1 1 0 1 1 0 1 0 0 0 2 2 2 1 0 0 0 0 0 0 1 2 0 0 0 0 0 1 0 1 1 1 2 0 0 0 1 0 1 0 1 1 0 2 0 0 1 2 0 0 1 1 1 0 1 0 0 1 1 1 1 1 0 0 0 0 1 0 0 0 2 1 2 0 2 1 2 1 1 0 0 0 1 0 1 1 1 0 0 0 0 0 0 2 1 0 0 1 0 0 0 0 0 0 2 2 0 1 0 0 0 1 0 1 1 2 2 1 1 0 1 0 0 2 2 2 0 0 0 0 2 0 2 0 1 2 0 1 2 0 0 1 1 2 1 1 1 1 0 1 1 1 0 1 1 1 1 1 2 0 0 0 2 2 1 0 1 2 1 1 1 0 1 1 2 0 0 1 1 0 1 1 1 1 1 0 1 0 0 2 2 2 2 0 2 1 1 0 1 0 0 1 0 1 0 2 0 2 0 1 1 1 1 2 1 2 1 1 1 2 0 0 0 1 1 0 2 1 1 1 1 0 0 0 0 0 0 0 2 0 0 0 0 2 2 1 0 0 0 0 1 0 0 2 1 0 2 0 1 0 0 1 1 0 0 1 1 2 0 0 2 0 0 0 0 0 0 0 0 0 0 1 0 0 0 1 0 0 0 0 0 1 0 1 0 2 1 0 0 2 0 0 0 0 0 0 1 1 1 0 0 1 0 1 0 0 0 1 0 0 1 2 0 1 0 1 0 0 1 1 1 0 0 1 1 1 1 0 1 2 1 1 0 1 1 2 1 1 1 0 0 0 1 0 0 2 1 2 0 0 0 0 0 0 0 1 1 1 1 1 2 0 2 2 1 2 1 0 1 1 1 1 0 2 1 0 2 0 0 1 0 1 0 0 2 0 1 1 1 0 0 0 0 0 1 0 0 2 2 1 0 0 0 1 1 0 0 2 1 0 2 0 0 0 1 1 1 0 1 2 1 1 1 1 0 0 0 1 0 0 0 0 0 0 0 0 0 0 2 2 0 0 2 1 0 0 0 1 1 1 1 0 1 2 0 0 0 0 2 0 0 2 2 2 1 1 1 2 1 1 1 1 2 1 0 0 0 0 0 1 0 2 0 1 0 1 1 0 0 2 2 2 2 0 1 1 0 2 2 2 2 1 0 0 0 0 1 0 0 1 0 1 2 1 0 1 0 0 0 0 1 1 0 0 0 0 0 0 0 0 2 1 1 1 0 0 1 0 0 0 0 1 1 1 1 1 1 0 2 0 1 0 1 1 2 2 0 1 2 2 2 2 0 0 0 1 0 1 0 2 1 1 1 1 2 2 2 2 0 1 0 1 1 0 1 1 1 2 0 1 1 2 0 0 0 2 0 1 1 1 0 2 0 1 2 0 0 1 0 1 0 0 0 1 1 0 1 1 1 0 0 0 2 0 1 1 2 0 0 1 1 1 1 0 1 1 1 1 0 1 1 1 0 1 1 0 1 0 0 1 1 0 0 0 0 2 2 1 1 0 0 0 0 0 0 0 0 0 0 0 0 0 0 1 0 0 1 0 0 0 1 1
66 1 1 2 0 0 0 2 0 1 1 0 0 0 0 0 0 0 0 0 1 0 0 1 1 1 1 0 2 1 2 1 0 0 2 1 2 2 0 0 0 1 0 0 0 0 0 0 0 0 0 0 0 0 2 1 0 0 0 1 0 2 0 2 1 1 1 0 0 0 0 0 2 1 2 1 2 0 2 0 1 0 2 0 2 0 0 1 2 2 0 1 0 1 0 0 0 0 0 0 2 2 1 0 2 0 2 0 1 1 0 2 0 1 2 1 1 0 1 1 1 0 2 0 0 2 0 0 0 0 0 0 0 0 0 0 0 0 2 0 1 1 0 0 0 0 0 0 2 2 0 1 0 1 0 0 0 1 0 1 1 1 1 2 1 2 0 1 1 0 1 2 0 2 1 0 0 1 0 0 0 0 0 2 2 1 1 0 0 0 0 0 1 1 1 0 1 0 0 0 0 0 0 1 2 2 1 0 1 0 2 0 1 0 1 0 0 1 1 1 0 0 0 0 1 0 0 1 0 0 0 0 0 0 0 0 1 2 2 1 0 0 2 0 0 0 0 0 1 1 0 0 2 0 0 0 0 1 1 2 1 2 0 1 0 0 0 1 1 1 0 2 0 2 1 1 0 0 0 0 0 0 0 1 0 1 0 1 1 2 0 1 1 0 2 1 0 0 0 0 1 0 0 0 0 0 0 0 0 0 0 0 1 1 0 0 0 0 0 0 0 2 1 2 0 0 0 1 1 1 1 1 0 0 0 0 0 2 0 0 0 2 1 0 1 1 1 0 0 1 0 0 1 1 0 1 0 0 0 2 0 0 2 0 2 1 0 2 2 0 2 2 2 2 1 1 1 0 0 0 1 0 1 0 1 1 0 0 0 0 0 0 0 1 2 0 0 0 1 1 1 1 1 1 1 0 0 1 0 0 0 1 0 0 0 1 1 0 0 1 1 0 1 0 1 1 0 1 0 0 0 0 1 0 1 1 0 1 0 0 2 0 1 0 0 1 1 1 1 0 0 1 1 2 1 1 1 2 2 1 1 1 1 0 0 1 1 1 1 1 1 0 2 2 1 1 0 1 0 1 1 0 1 1 2 0 0 0 2 0 2 2 0 0 2 0 2 0 0 2 2 2 1 1 1 0 2 0 2 0 0 0 1 2 0 2 0 2 0 0 0 1 2 2 2 2 0 1 1 1 1 0 0 0 1 0 2 0 1 2 0 1 1 1 1 2 0 0 2 0 1 1 0 1 2 2 2 1 1 1 1 0 1 2 0 1 1 1 0 1 0 0 0 0 0 0 2 1 0 0 1 0 1 0 1 0 0 1 0 0 1 1 1 0 0 1 0 0 0 0 0 2 0 2 0 2 1 0 0 1 1 0 1 1 1 1 0 1 0 0 0 2 0 1 0 0 0 0 0 0 0 0 2 1 0 1 0 0 0 1 1 0 0 2 2 0 0 0 1 2 0 0 0 1 2 2 1 1 1 0 0 0 0 1 1 1 1 1 1 1 0 1 0 0 0 0 2 0 1 0 1 1 2 1 0 2 1 1 2 1 1 1 1 2 1 0 2 1 0 0 0 0 0 0 1 0 1 1 0 0 0 0 0 0 0 0 1 1 1 1 0 1 1 2 0 0 0 0 0 0 1 0 0 0 0 0 1 0 0 1 0 0 1 1 0 0 0 0 0 0 0 0 0 0 0 1 0 0 1 0 0 0 2 1 1 0 0 0 2 2 0 0 2 1 0 1 1 2 0 1 0 1 1 1 1 2 0 2 0 2 0 0 2 2 0 0 1 1 0 0 0 1 0 2 2 0 2 0 1 1 2 0 1 0 1 2 1 1 2 1 1 0 0 0 0 0 0 0 1 0 0 1 1 0 0 0 0 1 2 1 1 2 0 0 0 0 0 0 0 0 1 1 1 0 0 0 1 0 1 0 1 2 0 0 0 0 1 0 2 0 1 0 1 1 1 2 0 0 2 2 2 2 1 0 0 1 0 1 0 1 0 0 1 0 2 0 2 2 0 1 0 0 2 0 1 1 1 1 0 0 0 0 0 0 0 2 0 1 2 1 0 2 0 1 1 0 1 2 0 0 0 1 1 1 0 0 0 0 0 0 1 2 2 0 0 1 1 0 1 0 1 1 0 1 1 0 2 2 1 1 1 1 1 0 1 0 2 1 2 0 0 0 0 0 0 1 2 0 0 0 0 0 0 0 0 0 0 1 1 1 0 0 0 2 0 1 0 0 1 0 2 2
67 0 0 2 0 2 2 1 0 1 1 0 0 0 0 0 0 0 1 2 0 1 1 0 2 0 1 0 1 1 2 0 0 1 1 0 2 0 0 1 1 0 0 0 0 0 1 0 1 0 0 0 2 2 0 0 0 0 1 1 1 1 1 0 0 0 0 0 2 1 1 1 2 2 2 2 1 0 2 0 2 0 2 0 2 0 0 0 2 2 0 0 2 2 1 1 0 1 0 0 1 2 1 0 2 1 2 1 1 1 0 1 1 2 2 0 1 0 1 1 1 0 2 0 0 0 0 0 0 0 0 0 0 0 0 0 0 0 0 0 1 2 0 0 1 2 0 0 1 1 0 0 0 0 0 1 1 1 0 1 0 1 2 2 0 1 2 1 0 1 1 1 0 2 0 0 0 0 0 0 0 0 1 2 1 1 1 2 0 1 1 2 1 1 1 0 1 0 0 0 0 0 0 2 2 0 2 0 2 1 1 2 2 0 2 1 1 2 2 0 2 2 0 0 0 2 2 0 0 0 0 0 1 1 0 0 1 2 1 1 0 0 2 0 0 0 0 0 0 0 0 0 1 1 1 0 0 0 0 0 0 0 0 0 0 0 1 1 2 2 0 0 2 2 0 0 0 1 1 0 1 0 2 2 1 0 2 2 0 2 0 0 0 0 1 0 1 0 0 0 1 0 0 0 0 0 0 0 0 1 0 1 0 2 2 0 1 0 1 1 0 1 2 1 2 0 2 1 1 0 2 1 0 1 0 0 0 0 0 0 0 1 1 0 0 0 2 0 2 1 0 0 0 1 0 1 1 0 0 1 0 0 1 0 0 0 1 2 2 0 2 2 1 1 1 2 2 2 1 0 0 0 1 0 1 1 1 0 0 0 0 0 0 0 2 1 0 0 1 1 1 1 0 1 0 0 1 0 1 1 0 1 0 0 1 2 0 0 0 0 0 2 1 1 1 0 1 0 0 0 0 0 1 1 2 1 0 1 0 0 1 1 2 0 1 1 0 1 2 0 0 0 1 1 2 1 2 0 0 0 2 1 0 1 0 0 0 1 2 0 0 0 2 2 2 0 2 2 0 0 0 2 0 0 2 1 0 0 1 0 0 0 0 0 1 0 2 1 2 2 0 2 2 0 2 0 1 0 1 0 0 0 0 0 2 0 0 2 2 1 1 2 2 2 2 2 0 0 0 2 0 1 0 2 1 1 2 1 1 1 1 0 1 0 0 0 0 0 2 0 0 0 0 1 1 1 2 0 1 1 0 1 1 2 0 0 0 2 0 2 0 0 0 1 1 1 2 2 0 1 2 0 1 1 1 0 0 0 0 0 0 2 0 0 1 0 1 0 0 0 0 1 0 2 0 2 2 0 1 1 1 1 1 1 1 1 0 1 1 0 0 2 0 0 0 0 0 0 0 0 1 1 0 1 1 0 1 0 0 0 0 2 0 1 1 0 0 0 1 2 2 1 0 0 1 1 2 2 1 0 0 0 2 1 1 2 1 2 0 0 1 0 0 0 0 0 2 0 1 0 1 0 1 1 0 1 1 0 2 2 1 0 0 2 0 0 2 0 0 2 0 0 0 1 1 0 1 1 0 0 0 0 1 0 0 0 1 0 0 0 0 0 1 2 0 0 0 0 0 0 0 0 0 0 1 1 1 0 0 0 0 0 0 0 0 1 0 0 0 0 0 0 0 0 0 0 0 0 2 0 0 0 2 1 0 0 1 0 2 2 1 0 1 1 0 0 2 0 1 1 1 1 0 0 0 2 0 2 1 2 0 1 2 2 0 0 1 1 0 1 0 2 0 1 0 1 2 2 0 0 0 0 1 0 1 2 1 1 1 1 1 1 0 0 0 0 0 0 0 1 0 2 2 0 0 0 0 0 0 0 1 1 0 0 0 0 0 0 0 0 2 2 0 0 0 0 0 0 0 0 1 2 0 0 0 2 0 0 2 1 1 0 2 1 2 1 0 0 0 0 0 0 0 0 0 0 0 1 0 2 0 0 0 1 2 2 2 1 0 0 0 2 1 1 2 2 0 1 0 1 1 0 0 1 1 1 0 1 1 0 1 0 0 0 1 0 2 1 0 0 0 0 1 1 1 0 1 0 2 1 0 1 2 0 1 0 1 1 0 1 1 0 1 0 1 0 1 1 0 1 1 1 1 0 2 0 0 0 1 0 0 1 0 0 1 1 1 1 1 1 0 1 0 0 1 0 0 0 0 0 1 0 1 1 1 0 1 0 2 1 2 1
68 0 0 2 0 0 0 2 0 0 0 1 0 0 0 0 0 0 2 1 1 1 1 2 0 1 0 1 1 1 2 0 1 0 1 0 1 1 0 1 0 1 0 0 1 0 0 0 0 0 0 0 2 2 0 1 2 0 1 0 0 1 0 0 0 0 0 0 1 0 0 1 2 2 2 2 2 0 2 1 1 0 2 1 1 0 0 1 2 2 1 1 1 2 1 0 1 1 1 0 1 2 1 1 2 0 2 1 1 1 0 2 0 1 1 1 1 0 2 0 0 0 2 0 1 1 0 1 0 1 1 1 0 0 0 0 0 0 0 0 0 2 0 0 1 1 0 0 0 0 0 1 0 1 0 0 0 1 0 0 0 1 0 2 1 2 1 0 0 1 1 1 0 2 1 1 1 0 1 1 1 0 1 1 1 1 1 0 0 0 0 0 0 0 0 0 0 0 0 0 0 0 0 0 2 2 0 2 1 0 0 2 1 0 2 2 1 1 2 0 2 2 0 0 1 0 0 2 0 0 0 0 0 1 1 0 1 2 2 0 0 1 2 0 0 0 0 0 0 1 1 1 2 1 1 0 0 0 1 1 0 1 1 2 0 0 0 0 1 1 0 1 0 2 1 1 0 2 1 0 0 0 1 1 1 1 1 2 0 2 0 0 0 1 0 0 0 0 0 1 2 0 1 1 1 0 1 2 2 0 2 2 0 2 2 1 1 0 0 0 1 1 2 0 1 0 1 2 2 1 2 0 0 0 0 0 0 1 0 1 0 1 1 0 1 1 1 2 2 1 1 1 0 2 0 0 1 2 0 0 0 0 1 1 1 0 0 1 1 1 1 1 0 0 0 0 0 1 1 0 0 1 0 0 0 0 0 0 0 0 0 0 1 0 1 0 0 0 2 1 1 1 2 0 0 0 0 1 0 0 1 1 0 0 2 2 0 1 0 0 0 2 0 2 1 2 1 0 0 0 0 0 1 0 1 0 0 1 0 1 0 0 1 1 0 2 0 0 1 0 0 0 1 2 1 1 1 2 1 0 1 0 0 1 1 2 2 1 1 0 0 0 0 0 2 0 2 2 1 1 1 0 1 1 2 1 0 1 1 0 1 1 0 1 1 0 2 0 2 1 1 1 2 0 2 0 0 1 0 0 0 0 0 0 1 0 0 2 1 1 0 1 2 2 2 2 0 1 2 1 1 0 0 0 1 0 1 0 1 0 0 2 2 2 2 1 0 1 0 1 0 1 0 2 2 0 0 0 1 0 0 1 1 1 0 0 1 0 1 0 1 1 0 0 0 0 1 2 0 1 2 0 1 1 1 0 0 2 0 0 0 1 0 0 0 0 1 0 0 1 1 2 1 2 0 2 2 0 0 2 0 0 0 1 1 1 0 2 0 1 0 1 0 0 0 0 2 0 0 0 1 1 1 0 0 1 0 0 1 0 0 1 0 1 2 1 1 0 0 0 0 2 0 1 1 2 1 1 0 0 0 0 0 1 0 1 2 1 1 1 1 1 0 0 1 1 1 1 2 0 1 1 2 2 1 2 0 1 1 1 1 1 0 2 0 0 2 0 0 1 0 0 0 0 1 0 2 1 1 0 1 0 0 0 1 1 0 0 1 1 0 1 1 2 0 1 1 0 0 0 1 0 1 0 2 2 2 0 2 2 0 2 1 1 0 0 0 1 1 1 1 1 0 0 0 0 0 0 1 1 0 0 2 1 0 1 1 0 2 2 1 0 1 1 0 0 0 0 0 2 0 1 0 0 0 0 2 1 0 1 1 1 2 1 0 0 2 0 0 0 1 1 0 1 0 1 1 1 1 0 1 0 1 1 0 1 0 2 2 1 1 2 0 0 0 0 0 0 0 0 0 2 2 0 0 0 0 1 1 0 1 1 0 0 0 0 0 1 0 0 2 2 1 0 1 0 1 0 0 0 0 1 1 1 1 1 2 0 1 2 0 1 2 0 2 2 0 0 0 0 1 1 0 0 0 1 0 1 0 1 0 1 1 2 2 2 2 2 0 2 1 0 2 0 1 1 1 1 0 2 1 1 1 0 2 0 0 1 1 1 0 1 0 0 2 0 2 2 1 1 1 1 1 2 0 0 0 0 0 0 0 1 2 2 2 0 0 0 0 1 1 1 2 0 0 0 1 2 0 1 0 1 1 0 1 1 2 0 0 0 2 0 0 1 0 1 1 1 1 0 0 2 0 2 0 0 0 1 0 1 0 0 0 1 1 0 0 1 1 1 2 2
69 0 1 2 0 0 0 1 0 0 0 0 0 1 0 0 0 0 0 0 1 0 0 0 2 0 1 0 1 2 2 0 0 1 2 2 2 1 0 1 0 1 0 0 1 1 1 0 0 0 0 0 0 0 2 2 0 0 0 1 0 1 0 2 1 1 0 0 1 0 0 1 1 2 1 2 2 0 2 0 0 1 2 0 2 0 0 1 2 2 1 1 1 2 0 0 1 1 0 1 1 2 1 0 2 1 2 0 0 2 0 1 0 0 0 0 0 0 0 2 2 0 2 0 0 2 0 1 0 0 1 1 1 1 0 0 0 0 0 0 0 2 0 0 0 1 0 0 0 0 0 0 1 0 0 0 0 1 0 0 0 1 0 1 0 1 1 1 1 1 0 0 1 2 2 2 0 1 0 0 0 0 1 2 1 1 1 1 0 0 0 0 2 0 1 1 1 0 1 0 0 0 0 0 2 1 1 0 1 0 2 0 2 1 1 1 0 0 0 0 0 0 1 0 0 1 0 2 0 0 0 0 0 0 0 0 0 2 2 0 0 1 1 0 1 1 1 0 0 0 0 0 0 0 0 1 0 1 0 1 1 1 0 0 1 0 0 0 2 2 0 1 1 1 0 1 0 2 2 0 0 1 2 1 0 0 1 2 0 2 0 0 1 0 2 1 1 0 0 0 0 0 1 1 1 0 1 0 1 0 1 1 0 2 2 0 0 0 0 0 0 1 1 2 0 0 0 0 0 2 2 0 1 1 0 0 0 1 0 0 0 0 2 0 0 0 1 0 0 0 0 0 0 1 0 1 1 0 0 2 0 0 0 0 0 2 0 1 2 0 2 2 0 0 1 0 1 1 1 0 0 1 1 0 1 1 1 0 0 1 1 1 0 1 2 2 2 0 0 0 0 0 0 1 0 0 1 1 0 0 0 1 1 1 1 2 0 0 0 1 1 0 0 1 1 1 1 1 2 0 2 0 1 0 1 0 1 0 0 1 1 0 2 0 1 1 0 1 1 0 0 0 0 1 2 0 2 1 0 1 1 1 0 0 1 1 1 2 2 0 0 0 1 1 0 1 1 2 0 0 0 1 1 1 2 1 0 0 2 0 1 2 1 0 0 0 1 1 1 1 1 1 2 1 2 1 2 1 1 0 0 0 0 1 0 2 0 2 1 1 0 0 0 1 0 1 0 0 0 2 0 2 0 0 1 0 2 1 2 1 0 1 2 2 2 1 1 1 1 0 1 1 0 1 1 0 0 1 0 1 0 0 0 2 0 2 0 0 1 0 1 1 0 0 0 0 0 2 0 1 2 0 1 1 0 0 0 1 1 1 0 0 1 1 1 1 1 0 0 1 1 2 0 2 0 2 2 0 0 1 1 0 0 0 0 0 1 2 1 0 0 1 0 1 0 0 0 1 0 0 0 0 0 0 0 2 1 0 0 1 1 0 0 0 1 1 1 0 1 1 0 2 0 1 1 2 0 0 0 0 0 0 2 1 0 1 1 0 1 1 1 2 0 0 1 0 2 0 2 0 0 1 2 0 0 2 1 1 2 1 2 1 0 0 1 0 2 0 0 1 0 1 0 1 1 1 1 1 0 0 0 0 0 0 0 2 1 1 2 2 0 0 2 2 0 0 0 2 2 0 0 0 0 0 0 0 0 0 1 2 1 2 1 1 0 0 0 1 1 1 0 1 0 0 0 0 0 1 2 1 0 1 2 2 1 0 1 0 2 2 0 0 2 0 0 1 0 0 0 1 0 1 1 1 1 2 0 2 1 1 1 1 2 2 2 1 0 1 0 0 0 2 0 2 0 1 2 0 0 1 2 1 1 0 1 1 0 2 2 1 0 2 0 0 1 0 0 0 1 0 1 2 1 0 0 0 0 0 0 0 0 0 1 1 1 0 1 0 0 1 1 1 1 0 1 0 1 0 1 0 0 2 2 1 2 2 0 0 1 1 0 0 2 1 2 2 0 1 1 1 1 1 0 0 0 0 1 1 0 1 0 0 0 1 2 2 2 1 0 1 1 1 1 0 1 1 1 1 0 1 0 1 0 0 1 1 0 1 1 0 0 1 0 1 2 0 1 2 0 1 1 0 0 1 0 0 0 1 2 0 0 1 1 1 1 0 0 0 0 0 2 0 2 0 0 0 0 1 0 0 0 0 0 2 2 0 0 1 2 0 0 0 0 0 0 1 1 0 1 0 0 0 1 1 0 0 0 1 0 0 0 0 1 2 1 0 0 0 1 0 2 2
70 1 1 1 0 1 1 2 0 2 2 0 1 1 0 0 0 0 2 1 1 1 0 0 2 0 1 0 2 1 1 2 1 1 0 0 1 1 1 0 0 0 0 0 0 0 1 0 0 0 0 0 0 1 0 0 0 0 1 0 1 2 0 0 1 1 1 0 1 1 1 1 2 2 0 2 1 0 2 1 0 0 0 2 0 0 0 0 0 2 0 0 2 1 0 0 1 0 0 0 2 1 2 0 2 0 2 0 1 2 0 1 1 1 1 1 1 0 2 0 0 0 2 0 0 2 0 0 1 0 0 0 0 1 1 1 1 1 0 0 1 1 0 0 0 0 0 0 0 0 0 1 0 0 0 0 0 2 0 0 1 1 1 2 1 2 2 0 0 1 0 0 0 1 2 1 1 0 2 2 2 0 1 1 1 1 1 2 1 0 0 0 1 0 0 0 1 1 0 0 0 1 0 0 2 2 1 2 1 0 0 2 1 0 1 2 1 1 1 1 1 1 1 0 0 0 0 1 1 1 0 0 0 0 0 0 1 2 2 1 0 0 2 0 0 0 0 0 0 0 0 0 0 1 1 0 0 0 0 0 0 0 1 1 0 0 0 0 2 2 0 1 1 1 0 0 0 2 2 0 0 1 2 1 0 0 1 0 1 2 0 1 0 0 1 0 1 0 0 0 0 0 0 0 0 1 1 1 1 0 0 1 0 2 2 0 0 1 0 0 0 2 1 1 0 0 1 1 1 1 2 2 1 1 0 0 0 1 0 0 0 1 2 0 1 1 2 0 1 1 0 0 0 2 0 0 1 2 0 2 0 0 1 0 0 0 1 0 1 1 1 1 1 1 1 0 1 1 1 0 0 0 1 0 2 0 0 0 0 0 0 0 2 0 2 2 2 1 0 0 0 1 0 1 0 0 1 1 0 0 0 0 0 0 1 1 1 0 0 0 0 2 0 1 1 1 1 0 2 2 0 1 0 2 1 1 0 0 0 0 2 0 2 0 1 0 0 2 2 0 0 1 1 2 2 1 2 2 0 2 1 1 1 0 0 0 0 2 2 1 1 1 2 2 0 2 0 0 0 0 1 0 1 1 1 0 1 0 2 0 1 1 0 2 2 0 0 1 1 2 0 2 1 1 1 0 1 0 1 0 0 1 0 1 0 1 0 2 1 2 1 0 2 1 1 1 0 0 0 2 0 2 0 0 0 0 1 1 1 0 1 1 1 0 1 1 0 0 1 1 0 1 0 1 1 1 1 0 0 0 1 0 1 2 0 0 2 0 0 0 0 0 1 0 1 1 2 2 0 0 2 0 1 1 1 0 1 0 0 0 0 0 0 0 0 0 0 0 0 0 0 0 0 1 0 1 1 0 0 1 0 0 0 1 1 0 0 2 1 1 0 1 0 0 0 0 0 0 0 0 0 0 0 1 0 0 0 0 1 0 0 1 0 1 1 0 1 0 0 0 1 2 0 1 2 2 2 2 2 0 0 0 2 2 0 0 2 1 0 0 2 0 0 0 0 1 1 0 1 0 1 0 2 2 0 2 1 1 1 0 2 1 1 1 0 0 2 0 0 2 0 2 0 0 1 0 0 0 0 0 1 0 0 2 2 1 1 1 0 0 1 0 0 2 0 0 1 0 0 0 1 0 0 1 1 1 0 0 0 0 0 0 0 0 0 2 0 1 0 0 0 0 0 0 0 0 1 0 2 2 0 0 2 1 0 1 1 1 1 1 0 0 2 1 1 2 1 0 0 2 0 0 0 0 0 0 2 2 1 2 0 1 2 2 0 0 0 1 0 0 0 1 0 2 0 0 2 1 1 0 1 0 2 0 1 0 1 2 2 2 2 1 0 2 0 0 2 0 0 1 0 1 2 0 0 1 0 0 0 0 0 0 0 0 0 0 0 0 0 0 2 2 1 0 0 0 0 0 0 0 0 2 2 0 2 2 0 0 1 1 0 0 1 1 1 1 0 1 2 2 2 2 1 0 0 1 0 2 1 0 2 0 1 1 2 2 2 2 0 0 0 1 1 1 2 2 0 1 1 1 0 0 0 0 1 1 0 1 1 1 0 2 0 0 0 0 0 2 1 1 0 0 0 0 1 0 0 1 2 0 0 1 2 0 1 0 1 1 0 0 1 1 0 0 2 0 2 1 0 0 0 0 1 0 1 0 0 0 0 0 1 0 0 0 1 1 1 0 1 0 0 1 0 0 0 0 0 1 0 1 0 0 0 1 1 0 0 0 2 1 1 1
71 1 1 0 0 0 0 2 0 2 2 0 0 1 0 0 0 0 1 1 1 1 1 0 2 0 0 0 1 2 1 1 1 2 0 0 0 2 0 2 2 0 0 0 0 0 1 0 1 0 0 0 1 1 1 1 0 0 0 0 0 1 0 0 0 0 0 0 2 1 1 1 1 2 1 2 2 0 2 0 1 0 2 0 0 0 0 2 2 2 0 1 1 1 0 0 1 0 0 0 2 2 1 0 2 0 2 1 1 1 0 2 0 1 1 0 1 0 0 2 2 0 2 0 0 2 0 1 0 1 0 0 1 2 0 0 0 1 0 0 1 2 0 0 0 0 0 0 0 0 0 1 0 0 1 0 0 0 0 0 1 0 1 2 1 2 1 1 0 1 0 1 2 1 1 0 0 0 1 1 1 0 1 1 1 1 1 1 0 0 0 1 1 0 1 0 0 0 0 1 0 2 0 2 2 0 2 0 1 0 2 0 2 0 2 1 0 1 1 0 0 0 0 0 0 2 1 1 1 1 0 0 0 0 0 0 1 2 1 1 0 0 2 0 0 0 0 0 0 0 0 0 1 0 0 2 0 0 0 1 1 1 2 2 0 0 0 0 2 2 0 2 0 2 0 0 0 2 2 0 0 0 1 2 0 0 1 1 1 2 0 2 0 2 0 1 0 1 1 1 1 0 0 0 0 0 0 0 1 0 1 1 0 2 2 0 0 1 1 1 1 2 1 2 1 0 1 1 1 1 2 0 0 0 0 0 0 1 0 0 1 1 2 0 0 0 2 0 1 0 0 0 1 1 0 1 1 0 0 1 0 0 1 0 1 1 0 2 2 0 2 2 0 0 0 0 1 1 1 1 0 0 0 0 2 2 2 0 0 1 1 1 1 0 2 2 2 0 1 2 2 2 0 1 0 0 1 2 0 0 1 0 0 0 1 1 1 1 0 0 0 1 0 1 0 1 1 1 1 0 1 0 0 0 1 0 0 0 0 0 1 0 2 0 1 2 1 1 1 0 0 1 0 2 0 0 0 0 0 0 1 0 0 0 1 1 1 2 2 0 1 0 1 1 1 0 1 0 0 0 1 0 0 0 2 1 0 0 2 0 1 2 0 2 0 0 1 0 1 2 1 2 2 0 2 1 1 0 0 0 0 0 0 0 1 0 0 2 2 1 1 2 0 2 1 2 1 0 0 2 0 0 0 1 2 0 2 0 2 1 0 1 2 1 2 0 1 2 0 0 0 0 0 2 1 1 0 1 0 1 0 0 2 2 0 0 1 0 1 0 2 2 0 0 0 0 1 1 0 1 1 0 0 0 0 0 0 1 1 0 0 1 0 0 2 1 1 0 0 0 0 0 0 1 0 1 1 0 0 2 0 0 0 1 0 0 1 1 0 1 1 1 0 0 0 0 1 1 0 0 1 1 0 2 0 0 0 1 1 1 0 0 0 2 2 2 2 0 0 1 0 2 0 0 1 1 2 2 1 0 0 0 0 1 1 1 1 1 1 0 0 0 0 0 0 1 1 1 2 0 2 0 2 2 0 2 2 1 1 0 1 1 1 2 0 0 2 0 0 2 1 1 0 0 2 0 1 1 0 1 1 1 0 0 0 1 0 1 0 0 0 1 2 2 0 0 1 1 1 0 1 1 0 0 0 0 1 0 0 1 0 0 0 0 0 1 0 1 1 1 1 1 1 0 0 1 0 0 2 1 0 1 2 1 1 1 1 0 1 0 0 0 2 0 0 0 1 0 2 0 0 2 0 0 0 0 2 1 0 2 0 1 2 2 0 0 1 0 1 0 0 0 0 2 0 0 1 0 1 1 1 0 1 0 0 0 2 2 1 1 1 0 0 1 0 0 1 0 0 0 0 2 2 0 0 0 0 0 0 0 0 1 1 0 1 1 1 0 0 0 2 1 2 1 0 0 2 0 0 1 0 2 0 0 0 1 2 0 1 0 1 0 1 1 2 2 0 0 1 1 1 1 0 0 0 0 0 1 1 2 1 0 0 0 1 0 0 2 0 0 0 1 1 1 2 2 0 1 0 0 0 0 0 0 2 1 0 0 2 0 0 2 0 0 0 0 2 0 0 0 1 0 1 2 0 0 1 0 0 1 0 0 1 0 0 0 0 0 0 0 1 1 1 0 1 0 1 0 0 0 0 0 0 0 1 0 2 0 2 0 0 0 0 0 0 0 1 1 1 0 0 1 0 1 0 1 1 1 0 1 0 0 0 2 1 0 0 0 1 0 0 0
72 1 2 0 0 0 0 2 0 1 1 1 2 2 1 1 0 0 1 1 1 0 0 0 2 0 2 0 2 1 2 0 0 0 2 0 2 1 1 0 0 0 0 0 0 1 0 0 0 0 0 0 1 1 1 2 1 0 1 1 0 1 0 0 1 1 1 1 1 0 0 0 0 2 0 2 2 0 2 0 2 0 2 0 0 1 1 1 2 2 0 1 2 2 0 0 1 0 0 0 2 2 1 0 1 1 1 0 1 1 0 2 2 2 2 1 2 0 1 1 1 0 0 2 0 0 0 1 1 1 1 1 0 0 0 0 0 0 0 0 1 2 0 0 1 1 0 0 1 1 0 2 0 0 0 0 0 1 0 0 0 1 1 1 1 2 0 0 1 0 1 1 0 1 1 0 0 1 0 0 0 0 1 2 2 2 1 2 0 0 1 1 2 2 2 0 0 0 1 0 0 0 0 0 2 1 2 1 1 0 1 0 1 0 2 0 0 1 1 1 1 1 0 0 0 0 0 1 0 0 0 0 0 0 0 0 0 2 1 1 0 0 2 0 0 0 1 0 0 0 0 0 1 1 1 0 0 0 0 0 0 0 0 2 0 0 1 1 1 1 0 2 0 2 0 1 1 2 2 0 0 0 1 2 0 0 1 0 0 1 1 1 0 0 1 0 1 1 0 1 1 0 0 0 0 0 1 0 2 0 1 0 0 2 2 0 0 1 0 0 1 1 2 2 0 0 1 1 0 0 2 1 0 0 1 1 0 1 0 1 0 1 1 0 0 0 1 0 2 1 0 0 0 1 0 1 1 1 0 2 0 0 1 0 0 0 1 1 1 1 1 1 0 0 0 0 1 1 1 0 1 1 0 1 1 0 0 0 0 0 0 0 1 0 2 0 0 2 0 0 0 0 2 0 0 2 2 1 0 0 1 1 0 0 0 1 1 1 0 0 0 1 0 1 0 1 1 0 1 0 0 0 0 1 0 0 0 1 0 0 2 0 2 0 1 2 0 2 2 0 0 0 1 1 2 1 2 2 2 0 1 2 1 0 0 1 1 0 0 0 0 1 2 2 0 1 0 2 0 1 1 0 2 2 0 0 1 1 2 1 2 1 0 1 2 0 1 1 2 1 0 2 2 1 1 0 1 0 1 0 0 1 0 2 0 2 0 1 1 2 1 0 0 0 0 0 0 0 0 2 0 2 0 1 0 0 1 1 1 1 1 0 0 0 2 1 0 2 0 0 0 0 0 2 2 0 0 0 0 0 1 0 0 2 1 1 1 1 2 0 1 1 0 0 0 0 1 0 0 0 1 1 1 0 1 0 0 0 0 0 0 1 0 1 1 0 1 0 0 0 0 2 0 1 1 2 1 0 0 1 0 0 0 0 0 0 0 0 0 0 0 0 0 0 0 1 2 1 0 0 2 2 1 1 0 0 1 0 0 1 0 0 0 1 1 1 1 0 0 1 0 2 1 0 1 2 1 2 1 0 0 0 0 1 1 0 1 1 1 1 1 1 0 0 1 1 1 1 2 0 1 1 1 1 1 1 0 1 2 1 0 1 1 2 1 1 2 0 0 1 0 1 0 1 2 1 1 2 0 1 1 1 0 1 1 0 0 1 1 1 0 0 0 1 1 1 1 1 1 0 1 1 0 0 0 0 2 0 1 0 0 0 0 0 0 1 0 2 1 1 1 1 1 0 0 0 0 0 2 0 2 1 2 1 0 0 2 0 1 1 0 0 1 1 1 2 0 0 0 2 0 0 1 1 1 2 0 1 0 2 0 1 2 2 1 1 0 0 1 1 0 1 0 1 1 1 1 0 1 1 1 0 1 1 1 2 0 1 2 2 1 1 0 0 0 0 0 0 2 0 2 2 2 0 0 0 0 1 2 1 1 2 1 1 1 0 1 0 0 0 2 1 1 0 1 0 1 0 0 0 0 1 0 0 0 1 1 0 1 0 1 0 2 0 2 2 0 1 1 1 2 2 0 0 0 0 0 1 0 1 0 0 1 1 2 1 2 2 1 0 0 1 1 0 1 2 0 1 1 1 0 1 0 1 1 1 0 0 1 0 0 1 0 1 1 0 0 0 0 0 1 0 0 2 0 0 1 0 2 0 0 1 2 2 2 0 0 2 0 0 2 0 0 0 1 0 2 1 0 0 0 0 1 0 1 0 1 0 1 1 1 0 0 0 0 0 1 1 1 0 0 1 1 1 0 0 0 0 0 0 0 0 0 2 1 0 0 1 1 1 1 1
73 0 0 2 0 0 0 2 1 1 2 0 0 1 0 0 0 0 1 1 1 0 1 0 2 0 0 0 1 1 2 1 0 2 1 0 1 2 0 0 0 0 0 0 0 0 1 0 0 0 0 0 1 1 1 0 0 0 1 1 0 0 0 1 0 0 0 0 2 1 0 1 2 2 2 2 2 0 2 0 2 0 2 0 2 0 0 0 2 2 0 1 0 2 0 0 0 1 1 0 2 1 1 1 2 0 2 1 0 2 0 1 1 2 2 2 2 0 0 2 2 0 2 0 1 1 0 0 0 0 0 0 0 0 0 0 0 0 0 0 0 2 0 0 1 2 0 0 1 1 0 0 1 0 1 0 0 1 0 0 1 1 2 2 1 2 2 2 1 1 0 0 0 1 0 1 0 0 1 1 1 0 0 2 0 0 1 2 1 0 0 1 1 0 0 1 1 0 0 0 0 0 0 1 2 1 1 0 1 0 1 1 1 0 1 0 0 1 2 0 1 1 1 0 0 1 1 2 0 0 0 0 0 0 0 0 0 2 2 2 0 0 2 0 0 0 0 0 0 0 0 0 0 1 1 0 0 0 0 0 0 0 0 2 1 1 1 0 2 0 0 2 0 2 0 0 1 2 2 0 0 0 2 1 0 1 1 1 0 2 0 0 0 1 1 1 0 0 0 0 0 0 1 1 0 0 1 0 2 0 0 2 0 2 2 0 1 0 1 1 1 2 0 1 1 0 1 2 2 1 2 0 0 0 0 0 0 0 0 2 1 2 2 0 1 1 1 0 1 0 0 0 1 2 1 0 1 1 0 2 0 0 0 0 0 0 0 2 2 0 2 2 0 0 0 0 1 0 0 0 0 0 1 1 2 1 2 1 1 1 1 1 1 0 2 1 0 1 1 1 1 1 0 1 1 0 1 1 0 0 1 1 1 0 2 2 0 0 0 0 0 1 1 1 2 1 2 0 2 1 0 2 0 0 0 0 0 0 0 0 0 0 2 0 1 0 0 0 2 0 0 0 0 2 1 0 1 0 0 0 2 0 0 1 1 2 2 2 2 1 1 1 1 1 2 0 2 1 1 0 1 0 1 1 1 1 1 1 2 1 2 1 0 1 1 0 1 0 1 2 1 2 2 0 2 1 1 0 0 0 0 0 1 0 2 0 0 2 0 0 0 2 0 2 0 1 0 0 0 2 0 1 0 0 1 0 1 1 2 1 0 1 2 0 2 2 0 1 1 0 0 0 1 2 2 0 0 1 0 1 0 0 0 0 0 0 0 1 2 0 0 0 1 0 1 1 1 2 0 1 2 0 1 0 1 0 0 2 0 0 0 0 1 0 0 0 0 0 0 0 0 1 1 1 0 1 1 0 0 0 1 0 0 0 0 0 0 1 0 0 0 0 0 0 0 1 1 1 0 0 0 0 2 1 0 1 0 0 0 0 1 0 0 1 1 1 1 0 0 1 0 2 1 0 1 2 1 2 1 1 1 0 0 1 1 1 0 0 1 1 1 1 0 1 0 0 2 0 1 0 0 2 1 1 1 1 0 1 1 0 0 0 1 1 0 0 2 0 0 2 0 0 0 0 1 0 0 2 0 1 1 1 0 0 1 1 0 2 1 1 1 0 1 2 0 1 1 1 1 0 1 1 0 0 1 1 2 1 0 1 0 1 0 0 0 1 1 0 1 1 1 1 1 0 0 0 1 0 2 2 0 0 2 2 0 0 1 1 1 1 0 0 1 2 1 1 2 0 1 1 0 1 0 0 0 2 0 2 0 2 0 0 2 2 0 0 0 0 1 1 0 1 0 2 2 1 0 1 1 0 1 0 1 1 1 1 0 2 2 2 2 1 0 1 1 0 1 0 0 0 0 2 2 0 0 0 1 0 1 0 1 1 0 0 0 0 0 0 0 0 1 1 0 0 0 0 0 0 0 0 0 0 0 0 0 0 0 0 1 0 1 0 2 1 2 1 0 1 1 1 2 2 0 0 0 1 1 2 0 2 0 0 0 2 2 2 2 1 0 0 0 1 2 0 1 1 1 1 0 0 0 0 0 0 0 2 0 0 1 0 0 1 0 1 1 0 2 2 0 0 1 1 1 2 0 0 0 1 2 0 0 0 0 0 0 0 1 0 1 1 1 0 0 0 1 0 2 2 0 1 0 1 0 1 1 0 0 0 2 0 0 1 0 0 0 0 0 0 0 0 0 1 0 0 0 0 0 1 0 1 0 1 0 2 0 2 0 0 1 1 1 1
74 1 2 1 0 0 0 2 0 0 0 0 2 2 1 1 0 0 2 0 2 0 0 0 2 0 0 0 2 0 2 0 0 0 1 0 1 2 0 0 0 0 0 0 0 0 0 0 0 1 1 0 1 1 1 1 0 0 1 0 0 2 0 0 0 0 0 0 2 2 2 2 1 2 0 2 2 0 2 0 2 0 2 0 2 0 0 0 2 2 0 0 1 1 1 0 2 0 0 1 2 2 1 0 2 1 2 0 0 2 0 1 1 2 2 1 2 0 1 0 0 0 1 1 0 1 0 2 0 1 1 1 0 0 0 0 0 0 0 0 2 0 0 0 2 2 1 0 0 0 0 1 0 0 0 0 0 0 0 0 0 0 1 2 1 2 1 0 1 1 0 0 0 0 1 0 0 0 0 0 0 0 1 2 2 2 1 1 1 0 0 0 0 0 0 0 1 1 0 0 0 0 0 2 2 0 2 1 1 0 1 1 1 1 0 1 1 0 1 0 1 1 1 0 0 1 1 2 1 0 0 0 0 0 0 0 1 2 2 1 0 0 2 0 0 0 0 0 0 0 0 0 2 0 0 0 0 1 0 1 1 1 0 0 1 1 1 1 2 1 0 2 0 2 0 0 0 2 2 0 1 0 2 2 0 0 2 1 1 2 0 1 0 0 2 0 1 0 0 1 1 0 2 2 2 0 1 0 0 0 0 0 0 1 0 0 0 1 1 1 0 2 1 2 0 0 0 1 0 2 2 0 1 1 0 0 0 1 0 1 1 1 1 0 1 1 0 0 1 0 1 0 0 2 0 0 1 0 0 1 0 0 2 0 2 1 0 2 2 0 2 2 1 1 2 1 0 0 0 0 0 0 0 0 1 0 0 0 0 1 1 1 0 0 2 0 0 0 0 1 0 1 1 1 1 1 0 1 1 1 0 2 0 0 2 2 0 1 0 0 0 2 0 2 1 1 1 0 1 1 0 0 0 1 1 1 0 0 0 0 0 0 1 1 0 0 0 0 0 0 0 0 1 2 1 1 1 2 1 1 1 1 1 0 0 1 1 2 2 0 1 1 2 2 1 0 0 0 0 0 2 0 1 1 1 0 1 0 2 0 1 2 1 2 0 0 1 2 2 1 0 1 0 2 0 0 2 1 2 0 1 0 0 0 0 1 0 2 0 1 1 1 0 2 0 1 0 0 0 2 0 2 0 0 1 0 2 1 2 2 0 0 0 0 0 1 0 2 0 0 0 0 0 2 2 1 1 1 1 0 0 1 1 2 0 0 2 2 1 1 0 2 1 0 1 1 2 0 0 0 1 1 0 0 0 0 0 1 1 0 0 0 0 1 1 0 1 1 1 1 1 1 0 2 0 2 1 0 0 2 1 0 0 0 0 0 1 1 0 1 0 0 0 0 0 1 2 1 0 0 0 0 0 2 0 1 1 1 0 0 0 0 0 0 2 2 2 0 0 0 0 1 0 2 2 2 0 1 0 0 0 0 2 0 0 2 1 0 1 1 0 1 0 0 0 1 1 1 1 1 1 1 2 2 1 2 1 1 0 1 2 1 1 1 1 0 1 1 0 1 0 1 0 0 0 0 1 1 1 0 1 0 0 1 0 0 0 0 1 1 0 0 1 2 0 0 0 0 0 0 1 0 1 0 2 1 1 0 1 1 0 1 0 0 0 1 0 1 1 1 1 1 0 0 0 1 0 0 0 0 0 0 2 0 0 0 1 1 1 1 0 0 1 1 0 0 1 0 1 2 0 1 1 0 0 1 1 2 1 1 0 1 2 2 1 0 0 1 1 0 0 1 0 2 1 1 0 0 0 1 2 1 2 0 1 1 0 2 2 2 2 2 0 0 1 0 0 0 1 0 0 1 1 1 0 1 0 0 1 1 0 1 2 0 2 2 2 0 0 0 2 2 1 0 1 0 1 0 1 0 0 2 1 0 1 0 1 0 0 1 0 0 0 2 1 2 0 1 1 1 2 2 0 0 0 1 0 1 1 2 1 0 0 0 0 0 0 2 0 1 0 1 0 0 2 2 0 1 0 1 0 1 0 0 2 0 0 1 2 0 0 2 0 0 0 0 0 1 0 0 1 0 0 1 0 0 1 0 2 1 0 0 1 0 0 0 0 0 0 1 1 0 1 0 1 0 1 1 0 1 1 1 0 2 2 0 0 0 2 0 1 0 0 0 0 0 0 1 2 0 0 2 0 1 0 0 2 0 0 0 0 0 0 0 0 0 1 0 1 1 2 1
75 1 1 0 0 0 0 2 0 1 1 1 0 0 0 0 0 0 0 1 1 1 0 0 2 0 1 0 1 1 2 1 0 1 0 0 1 2 0 1 1 0 1 0 0 1 0 0 0 0 0 0 0 0 2 0 0 1 0 1 0 1 0 0 0 0 0 0 2 0 0 0 1 2 1 2 1 0 2 0 2 0 1 1 2 0 0 0 1 2 0 0 2 2 1 1 0 2 1 1 2 0 0 0 2 1 2 0 0 2 0 1 0 1 1 0 1 0 2 0 0 0 1 1 0 1 0 1 0 1 0 0 0 0 0 0 0 0 0 0 0 2 0 0 1 1 1 0 2 1 0 0 0 0 1 1 1 1 0 1 0 1 2 2 1 2 2 0 2 0 0 0 0 2 1 0 0 1 1 1 1 0 2 2 2 2 2 0 0 0 0 0 1 0 0 0 1 1 0 0 0 2 0 1 2 0 2 1 0 0 0 1 2 0 2 1 1 0 0 0 2 2 0 0 0 0 0 2 0 0 0 0 0 0 1 1 0 2 0 0 0 0 2 0 0 0 0 0 0 0 0 0 1 0 0 0 0 0 1 1 0 1 0 1 0 0 2 0 1 1 0 2 0 2 1 1 0 1 1 0 0 1 1 1 0 1 0 1 0 1 1 1 0 0 2 0 1 0 0 0 1 0 0 0 0 0 0 0 2 0 1 0 0 2 2 0 0 0 2 2 0 2 1 1 0 0 0 1 1 1 1 1 0 0 0 0 0 0 0 1 0 0 2 0 1 1 1 0 1 1 0 0 0 2 0 0 1 1 1 0 1 1 0 0 0 0 2 1 2 0 2 2 2 2 0 0 1 0 0 0 1 1 2 0 1 0 0 0 0 0 0 0 1 0 1 1 0 1 1 1 1 1 1 0 0 0 1 1 1 1 0 1 0 0 1 2 0 0 0 2 2 0 0 0 0 1 1 0 1 1 0 0 0 1 1 0 0 0 0 0 2 0 0 2 0 1 1 0 0 0 0 0 1 2 1 1 1 2 1 0 1 2 1 0 0 1 1 1 2 0 0 0 2 2 0 1 0 1 1 0 1 0 1 1 1 1 1 2 2 2 0 2 1 2 1 0 0 0 1 1 1 1 2 0 2 0 0 1 1 0 0 0 0 0 0 1 0 2 0 1 1 1 1 2 1 2 1 0 0 2 0 1 0 0 0 0 1 0 2 1 0 1 1 1 1 1 0 1 1 0 0 0 0 1 2 1 1 2 0 1 0 0 1 2 0 0 1 1 2 0 0 1 1 0 0 1 1 0 0 1 2 0 0 0 0 0 0 1 1 1 0 0 0 0 0 0 2 0 0 0 0 2 0 2 0 2 1 0 1 0 1 0 0 0 0 0 0 1 1 0 0 2 0 0 0 1 1 1 0 0 1 1 0 2 0 1 1 0 1 1 1 1 0 1 1 0 1 0 1 1 1 1 0 1 1 2 1 2 2 0 0 0 0 1 1 1 1 0 0 0 2 0 0 0 0 1 1 0 2 0 0 0 2 2 1 1 0 0 1 2 1 1 0 1 1 0 1 0 0 1 0 0 0 0 1 0 0 0 1 0 0 0 0 0 0 0 0 2 1 1 0 0 0 2 0 2 2 0 0 0 1 0 0 0 0 0 0 0 1 1 0 1 0 0 1 0 0 1 0 0 0 0 0 0 0 2 0 0 1 0 1 1 2 2 1 0 1 1 1 1 1 0 2 1 0 0 2 1 0 1 1 1 0 0 0 2 0 2 1 1 1 1 2 2 0 0 0 1 0 0 0 2 0 1 0 1 2 0 0 0 1 1 1 1 0 1 0 1 2 2 1 2 0 1 0 0 0 0 2 0 0 1 0 1 0 1 0 0 0 0 0 1 0 0 0 0 0 0 0 0 1 1 1 0 0 1 1 0 0 0 0 2 0 0 0 2 1 1 1 1 1 0 0 2 1 1 0 0 0 0 0 0 1 0 0 1 0 2 2 1 2 0 2 2 2 1 1 0 0 1 0 1 2 1 1 1 1 2 1 1 0 1 0 0 0 1 0 1 1 1 0 2 0 0 0 0 1 0 0 1 0 0 0 2 0 0 0 2 2 0 0 0 2 0 1 0 1 1 1 0 2 0 0 0 1 1 1 2 0 0 0 0 1 1 2 0 0 0 2 1 0 1 0 0 0 0 1 1 2 0 0 2 1 2 0 0 0 1 1 1 0 2 0 1 0 0 0 0 1 0 1 1
76 0 0 2 0 0 0 2 0 1 1 0 0 0 0 0 0 0 0 0 1 0 0 1 1 0 2 0 1 2 2 1 0 0 2 1 1 1 0 0 0 0 0 0 0 0 1 0 0 0 0 0 0 1 0 0 0 0 0 0 0 1 2 0 0 0 0 0 1 1 1 1 2 2 0 2 2 0 2 1 1 0 2 0 2 0 1 0 2 2 0 0 0 0 0 0 0 0 0 0 2 2 1 0 2 1 2 0 1 1 0 2 0 2 2 0 2 0 2 0 0 0 2 0 0 2 0 1 0 1 0 0 0 0 0 0 0 0 0 0 2 1 0 0 1 1 0 0 0 0 0 1 0 0 0 0 0 0 0 0 1 1 2 2 1 2 1 2 2 0 0 0 0 0 0 0 0 0 0 1 1 0 1 2 2 2 1 1 0 1 1 1 1 0 1 0 0 0 0 0 0 1 0 1 2 2 2 1 0 0 2 0 0 0 2 1 1 0 1 1 1 1 1 0 0 0 0 2 1 1 1 1 0 0 0 0 0 2 2 2 0 0 2 0 0 0 0 0 0 0 0 0 2 0 0 0 0 0 0 0 0 0 0 0 0 0 0 0 2 0 0 2 0 1 0 0 0 2 2 0 1 0 1 1 0 1 0 2 0 2 0 0 1 0 2 1 1 1 1 0 1 0 1 1 1 0 2 0 2 0 2 0 0 0 0 0 1 1 1 0 0 1 2 2 0 0 2 1 1 1 2 0 0 1 0 0 0 0 0 0 0 0 1 0 1 0 1 1 1 0 1 1 1 2 1 0 1 1 0 0 1 1 2 0 2 1 0 0 2 0 2 2 0 0 0 1 2 0 0 0 1 1 0 0 1 1 1 1 1 0 0 0 2 0 2 2 0 1 1 1 1 1 0 1 0 0 1 2 0 0 1 0 0 0 1 2 0 1 0 0 0 2 1 1 1 0 1 0 2 2 0 1 0 1 0 1 0 1 1 1 0 0 2 0 2 1 0 1 1 0 0 0 2 2 2 1 2 1 0 1 1 1 0 0 0 0 0 1 2 1 1 1 2 2 1 0 2 1 1 0 1 1 2 2 1 1 1 0 2 0 1 1 2 0 1 0 1 0 1 2 1 2 1 1 1 0 1 1 0 0 0 1 1 0 1 0 0 2 0 1 1 1 1 2 1 2 1 1 1 1 1 1 0 0 1 0 2 0 1 0 1 1 2 0 2 1 0 1 1 0 0 0 0 2 1 0 0 2 0 2 0 0 1 2 0 0 0 1 0 1 1 1 0 0 0 0 1 2 0 1 2 0 1 0 1 0 0 1 1 1 0 0 0 0 0 1 0 1 1 2 2 1 1 0 0 1 0 0 0 2 1 0 1 1 1 1 1 0 0 0 0 0 0 0 0 1 1 1 0 0 1 1 0 1 0 0 2 0 1 0 0 1 0 2 2 2 1 0 0 1 0 1 1 0 0 2 1 1 1 0 0 0 2 0 0 2 1 1 1 0 0 1 0 0 0 0 2 1 1 0 1 0 1 1 1 1 0 1 2 1 2 0 1 2 1 0 2 1 0 2 0 0 0 0 2 0 0 1 0 0 0 0 0 1 1 0 0 0 1 1 0 0 0 2 0 1 1 0 0 0 1 0 0 0 0 0 0 0 0 1 0 0 0 0 0 0 1 0 1 1 0 1 0 0 0 0 0 0 1 1 0 0 2 1 0 0 1 0 2 2 0 0 2 1 1 1 0 0 0 2 1 1 1 1 0 2 0 1 0 2 0 1 1 1 1 1 0 0 0 1 0 2 0 1 0 1 1 0 1 1 1 0 1 0 1 2 1 2 2 1 1 0 0 0 0 0 0 0 1 0 1 2 1 0 0 0 0 1 2 0 2 1 0 0 0 0 0 0 0 1 1 1 1 0 0 0 1 0 1 0 0 1 0 0 0 2 1 0 1 1 0 0 2 0 2 2 0 1 1 1 2 2 0 0 0 0 0 2 1 1 1 0 1 1 2 2 2 2 0 0 0 1 2 0 1 1 1 1 0 1 1 1 0 0 1 1 0 1 2 0 1 1 0 1 1 0 2 2 0 0 0 0 1 2 0 0 0 0 0 0 0 1 1 1 1 1 1 1 1 1 0 0 2 0 0 0 0 1 0 0 0 0 1 1 2 0 0 0 1 0 1 0 1 0 1 1 0 0 1 0 0 0 0 1 0 0 0 0 0 0 1 0 0 1 0 0 0 0 1 0 0 0
77 0 0 2 0 1 1 2 1 0 1 0 0 1 0 0 1 0 1 0 2 0 0 0 2 0 1 0 1 1 2 0 1 2 0 0 1 1 0 0 0 0 1 0 0 0 0 0 0 0 0 0 0 0 2 0 0 0 0 0 0 2 0 2 0 0 0 1 1 0 0 0 2 2 2 2 2 0 2 0 0 0 1 1 0 0 0 1 2 2 0 1 1 2 0 0 1 2 2 0 2 0 0 0 1 2 1 1 1 1 1 2 0 0 0 1 1 0 0 0 0 0 2 0 0 2 0 1 1 1 0 0 1 1 0 0 0 0 0 0 1 2 0 0 1 1 0 0 2 2 0 0 0 1 0 0 0 1 0 0 0 1 0 0 0 1 0 1 1 1 0 0 1 1 0 1 0 0 0 0 0 0 1 2 2 2 1 1 0 0 0 0 1 1 1 0 0 0 0 0 0 0 0 1 2 1 1 1 1 1 1 1 1 0 1 2 1 0 2 2 0 0 1 0 0 1 1 1 0 0 0 0 0 0 0 0 2 2 2 1 0 1 2 1 0 0 0 0 0 0 0 0 1 0 0 0 0 1 0 0 0 0 0 1 0 0 1 0 2 0 0 1 1 2 0 1 0 2 2 0 0 1 2 1 1 0 1 1 0 2 0 1 1 0 2 1 0 0 0 0 0 0 2 2 2 1 0 0 0 0 0 2 0 2 2 1 1 0 0 0 0 2 0 0 0 0 0 1 1 1 2 1 0 0 0 0 0 2 0 0 0 0 2 0 0 0 1 0 1 1 1 1 0 1 0 1 0 0 0 2 0 0 2 0 2 0 1 2 2 0 2 2 0 0 0 1 1 0 0 0 1 1 1 0 1 1 1 1 1 1 1 1 0 0 1 0 0 0 0 0 0 0 1 1 1 0 0 1 0 0 0 1 0 0 1 1 1 0 0 0 0 1 0 2 1 2 1 0 2 0 2 0 0 1 0 1 0 1 0 0 1 0 1 1 0 0 0 0 0 2 2 0 1 2 1 1 1 2 1 1 1 1 1 0 0 1 2 2 2 2 1 1 2 2 0 0 0 1 0 1 2 0 0 0 2 1 0 1 2 0 1 2 0 1 0 0 0 1 1 2 1 2 1 1 1 2 1 0 2 0 0 0 0 0 0 1 0 2 0 0 0 2 0 1 0 1 1 0 0 2 0 1 0 0 0 0 1 0 1 1 1 0 1 1 1 2 0 1 1 0 1 1 0 1 2 1 1 0 0 0 1 0 0 2 1 1 1 2 1 1 1 1 0 0 0 0 0 1 0 0 1 1 2 2 2 0 2 0 0 0 0 2 1 0 0 1 2 0 0 0 0 2 1 1 0 2 1 0 1 0 0 0 0 1 0 0 0 1 0 0 0 1 0 0 0 1 1 2 0 0 1 1 0 1 0 0 1 0 0 1 1 0 0 1 2 1 2 0 0 0 0 1 1 2 2 2 0 2 2 0 0 0 1 1 1 1 0 2 0 0 1 0 2 0 0 0 0 1 1 0 1 0 2 1 0 2 1 1 2 1 1 0 0 1 1 0 1 0 0 0 0 0 0 0 1 0 1 1 0 0 2 1 0 0 0 0 0 2 0 0 2 0 0 2 0 1 1 0 0 0 0 0 0 0 1 1 1 0 0 1 0 0 0 0 0 0 0 0 0 0 0 0 0 0 0 0 1 0 1 0 0 0 2 1 0 0 0 0 2 2 1 0 2 0 0 0 0 0 1 1 0 1 0 0 1 2 0 2 0 1 1 0 2 2 1 0 0 1 0 0 0 1 0 1 1 2 1 0 0 2 2 0 2 0 1 2 0 1 1 1 1 2 0 2 0 0 2 0 0 1 0 1 1 0 0 0 0 0 1 0 0 0 2 0 2 2 2 0 0 1 1 1 1 0 0 0 0 1 0 0 0 2 0 0 0 0 1 0 1 0 1 0 2 0 2 2 0 1 1 2 2 2 0 0 0 1 0 1 0 2 0 0 0 1 1 1 1 1 0 0 0 2 1 0 1 1 1 1 0 2 1 0 1 0 1 1 0 2 1 1 1 1 1 1 0 0 1 1 1 1 1 0 0 1 1 0 1 1 1 1 0 1 2 0 1 0 1 1 1 0 2 0 2 0 0 0 0 1 0 0 0 0 0 0 0 0 2 1 2 0 0 0 0 0 0 0 0 1 2 0 0 1 2 2 0 1 1 1 1 0 1 0 0 1 0 0 0 1 2 0 1 1
78 1 1 2 0 0 0 1 0 1 1 1 1 0 0 0 0 0 0 0 1 0 0 0 2 0 2 0 2 0 1 0 0 0 2 0 1 2 0 2 2 0 0 0 0 0 0 0 0 0 0 0 0 1 1 1 0 0 2 0 0 0 0 2 0 0 1 0 1 1 0 0 2 2 1 2 2 0 2 0 1 0 2 0 1 1 1 0 0 2 0 0 1 1 0 0 0 2 0 2 0 2 2 0 2 0 2 0 1 2 0 1 0 1 1 0 0 0 1 1 1 0 1 1 0 1 1 1 0 1 0 0 1 1 0 0 1 0 1 0 2 0 0 0 0 0 0 0 1 1 0 0 0 0 0 0 0 1 0 0 1 0 1 1 1 1 2 1 0 1 0 1 0 1 1 0 0 1 1 1 1 0 0 2 2 2 0 2 1 0 0 0 2 1 1 1 2 0 0 0 0 0 0 1 2 1 2 0 1 0 1 1 1 0 1 2 0 0 1 1 0 0 0 0 0 0 0 1 0 0 1 1 0 0 2 2 0 2 2 1 0 1 1 0 0 0 0 0 0 0 0 0 1 1 1 0 0 1 0 2 1 2 0 1 0 0 0 0 2 1 0 2 0 2 0 0 0 1 1 0 0 0 1 1 0 1 0 0 2 2 0 2 1 0 1 1 0 1 0 0 1 0 2 2 2 0 2 1 1 0 0 2 0 2 2 0 0 1 1 1 0 2 2 2 1 0 1 1 1 2 2 1 0 0 0 0 0 2 0 1 2 2 2 0 0 0 1 0 1 0 0 0 0 1 0 1 0 2 0 1 0 0 2 0 2 1 1 0 0 2 0 0 0 0 1 0 1 0 0 0 0 0 1 0 1 1 1 0 0 0 0 0 2 0 2 1 1 1 0 0 0 0 1 0 0 1 2 1 0 0 1 0 0 0 0 1 1 1 0 0 0 2 0 1 1 0 0 0 0 0 0 0 0 1 1 1 1 1 0 0 2 0 1 0 0 1 0 0 1 0 0 0 1 2 1 1 1 0 0 0 2 0 0 0 0 2 0 2 2 1 1 1 1 0 1 0 0 2 0 0 1 0 1 1 2 0 0 0 1 0 0 1 1 2 1 0 0 1 1 2 1 2 1 2 0 1 1 0 0 0 0 2 0 0 0 2 1 2 0 1 1 0 1 2 1 2 0 0 0 2 0 2 0 1 1 0 1 2 1 1 0 1 1 0 2 0 1 2 0 0 0 0 0 2 2 1 0 0 0 0 1 0 0 2 1 1 1 0 1 0 0 0 0 0 0 0 1 2 0 0 2 0 1 1 0 0 1 1 1 0 0 1 0 1 2 0 1 1 1 1 1 1 0 2 0 2 2 0 0 1 0 0 0 1 0 0 0 1 1 0 0 1 0 0 0 0 2 1 0 0 0 0 1 2 0 1 0 1 0 0 0 0 0 2 2 1 1 0 0 1 0 1 1 1 2 1 1 1 1 0 0 0 1 0 1 2 1 2 0 0 0 1 0 0 0 1 1 1 0 1 1 1 2 2 0 2 1 1 2 1 1 0 0 1 1 0 1 0 0 1 1 0 0 0 1 0 0 2 0 0 1 0 0 0 0 1 1 1 1 1 0 0 0 1 1 0 0 1 1 0 1 1 0 0 0 1 1 0 0 1 0 0 0 0 0 1 0 1 0 0 0 0 0 0 0 0 0 0 2 1 0 1 2 1 0 0 1 1 1 1 0 0 1 1 1 1 0 0 0 1 1 2 1 0 0 0 2 2 0 1 1 0 2 2 0 0 1 0 0 1 0 2 0 2 0 2 2 0 1 1 1 0 2 0 1 1 1 1 2 2 2 2 0 1 0 0 1 0 1 0 0 1 2 1 0 1 0 0 0 0 0 1 2 0 2 2 2 0 0 1 1 1 1 0 0 1 1 0 0 0 0 1 0 0 0 1 0 0 1 1 0 0 0 1 1 1 0 1 1 2 2 2 0 0 0 2 0 2 0 1 1 0 1 2 2 2 2 2 1 0 0 1 1 0 1 1 1 1 0 2 1 2 0 0 0 2 0 0 2 0 0 2 0 1 1 1 1 2 1 1 0 0 0 1 0 0 1 0 1 0 0 0 1 1 1 1 1 0 0 0 2 0 1 0 1 0 1 1 0 0 0 0 1 0 1 0 0 1 2 1 0 1 0 0 0 2 2 2 2 0 0 2 0 1 0 0 0 0 2 0 0 1 0 0 0 0 1 1 2 0 1 1
79 0 1 2 0 0 0 1 0 1 1 0 0 0 0 0 1 0 1 2 0 2 0 1 1 0 0 1 2 0 1 0 1 1 0 0 1 1 0 0 1 0 1 1 0 0 0 0 0 1 0 0 1 1 1 1 0 0 1 0 1 2 0 0 0 0 0 0 1 0 0 0 1 2 0 2 2 0 2 0 1 0 2 0 2 0 0 0 2 2 0 0 1 1 0 0 0 1 0 1 1 2 0 0 2 0 2 1 1 1 0 2 1 2 2 1 2 0 1 1 1 0 1 1 1 0 0 0 1 0 1 1 0 1 0 0 0 0 0 0 2 1 0 0 2 2 1 0 0 0 0 1 0 0 0 0 0 1 0 0 0 1 2 2 0 0 0 1 2 0 0 0 0 2 1 1 1 2 0 0 0 0 0 1 1 0 0 1 0 0 0 0 2 0 2 0 0 1 0 0 0 1 0 0 2 2 1 2 1 0 1 1 0 0 2 0 0 0 1 1 1 1 0 0 0 0 0 1 0 0 1 1 0 1 1 0 1 2 2 2 0 0 2 0 0 0 0 0 1 1 1 1 2 0 0 0 1 0 0 0 0 0 1 2 0 0 0 1 1 1 1 2 0 2 0 0 0 2 2 0 1 0 2 1 1 0 2 1 0 2 0 0 0 0 0 0 0 1 0 1 1 0 0 0 0 0 0 0 2 0 2 0 0 2 2 0 2 1 1 1 0 1 2 1 0 0 0 1 1 0 2 1 0 0 0 0 0 1 0 1 0 0 2 0 1 1 2 0 0 0 0 0 0 2 0 0 1 0 0 1 0 0 2 0 0 1 0 0 1 1 1 1 0 0 1 1 2 1 1 0 0 0 1 0 1 0 0 0 0 0 0 0 0 0 2 1 0 1 0 0 0 0 0 1 0 0 1 0 0 0 0 1 0 0 0 2 0 0 0 0 0 1 1 1 0 2 0 1 1 0 1 0 0 1 0 1 0 1 0 0 1 0 1 1 1 1 0 1 1 0 0 1 2 2 2 2 2 1 1 0 2 0 0 0 0 1 0 1 1 0 0 0 2 2 0 1 0 1 0 0 1 0 2 2 0 0 1 2 2 1 1 1 0 1 1 0 0 1 2 1 1 1 2 0 2 1 2 0 0 0 0 0 0 0 0 1 0 2 2 1 1 1 0 2 0 2 1 0 0 2 0 1 1 0 0 0 1 1 1 0 0 1 0 0 0 1 1 1 1 0 0 0 0 2 2 1 0 1 0 1 0 0 0 1 1 0 1 0 2 0 0 0 0 0 0 0 2 2 0 2 2 0 1 1 1 0 1 1 1 0 0 1 0 0 0 0 0 1 1 1 1 1 1 2 0 2 2 0 0 2 1 0 0 1 0 0 0 1 1 0 0 1 0 0 0 1 1 0 0 0 1 2 0 0 0 0 1 0 0 0 1 1 0 2 2 1 1 1 0 1 0 2 0 2 2 2 1 2 2 0 0 0 2 1 1 2 1 1 1 1 1 1 0 0 0 1 1 0 2 0 1 1 2 1 0 1 2 0 1 2 2 0 0 1 0 0 1 1 0 1 1 0 0 0 1 0 0 1 0 0 0 0 0 1 1 2 0 2 0 0 0 0 0 2 0 1 1 2 1 0 2 1 1 0 1 1 1 0 1 2 0 2 0 0 0 0 0 0 1 1 1 1 0 0 0 2 0 0 2 0 1 2 2 1 1 0 0 0 2 2 1 0 2 0 0 0 1 0 1 2 0 1 1 1 0 2 0 1 0 1 1 1 1 1 0 0 0 0 0 0 0 1 0 2 1 0 1 0 0 1 2 1 0 1 0 1 1 1 2 1 1 1 0 1 0 0 1 0 1 0 1 2 2 0 0 1 1 0 0 0 1 1 1 0 1 0 1 0 0 0 2 2 1 0 0 1 1 1 0 0 2 2 0 0 0 0 1 0 2 1 1 0 0 2 0 1 0 1 1 1 2 1 1 0 0 1 0 0 0 1 0 1 1 2 2 2 2 2 0 0 0 2 2 1 1 1 1 1 0 0 0 0 0 0 1 1 0 1 2 1 1 1 1 1 0 0 1 0 0 1 0 0 0 1 0 0 1 1 1 0 0 0 2 1 1 0 1 0 0 0 0 2 2 0 1 0 1 2 0 1 0 1 0 0 0 0 2 0 1 0 0 0 0 0 1 0 0 1 2 0 0 1 1 1 0 1 1 0 0 0 0 1 0 1 1 0 0 0 0 0 2 2
80 0 1 1 0 0 0 1 0 0 0 0 0 0 0 0 0 0 1 0 2 0 0 0 2 0 2 0 1 1 2 0 1 1 1 0 2 1 0 1 1 0 0 0 0 0 1 0 0 0 0 0 2 2 0 0 0 0 2 0 1 1 0 2 1 1 1 0 2 1 0 1 2 2 1 2 2 0 1 0 0 0 2 1 2 0 0 0 0 2 0 0 0 1 0 0 0 1 0 1 1 2 0 0 2 1 2 0 1 1 0 1 1 1 1 0 1 0 1 1 1 0 1 1 0 0 0 2 0 1 1 1 0 0 0 0 0 0 0 0 0 2 0 0 0 1 0 0 1 1 0 0 1 0 0 1 1 0 0 0 1 2 1 2 1 2 0 2 0 2 0 0 2 0 2 1 2 1 0 1 1 1 1 2 1 1 1 1 0 0 0 1 1 0 0 0 1 0 0 0 0 1 0 0 2 2 2 1 1 1 1 1 1 0 0 0 0 0 1 1 0 0 0 0 0 0 0 2 0 0 0 0 0 0 0 0 1 2 2 1 0 0 2 0 0 0 0 0 0 0 0 0 1 0 0 0 2 0 0 0 0 0 0 1 0 0 1 0 1 1 0 2 0 2 0 0 1 2 2 0 0 0 1 2 0 0 1 1 1 2 0 2 1 0 2 1 1 0 0 0 1 0 0 0 0 0 0 0 1 0 0 1 0 1 0 0 0 0 0 0 1 2 0 1 1 0 1 1 1 1 1 1 0 0 0 0 0 0 0 0 0 0 2 0 1 1 1 0 0 1 0 0 0 0 0 2 1 1 0 2 0 0 1 1 1 0 0 1 2 0 2 2 0 0 1 1 1 0 0 0 1 1 2 0 1 2 1 0 0 0 0 0 1 0 2 1 0 0 0 1 0 1 0 1 0 2 2 1 1 1 0 2 0 0 2 2 0 0 1 0 1 0 1 1 1 1 1 1 1 1 0 0 1 0 1 2 0 2 0 0 1 0 1 1 1 0 0 2 2 0 0 0 0 2 0 0 0 2 0 2 1 1 0 2 2 2 2 2 2 0 1 1 1 1 0 1 0 2 0 1 2 0 0 0 2 1 0 0 2 0 1 2 1 0 2 0 1 0 1 2 1 2 1 1 1 0 1 0 1 0 0 0 0 1 1 1 0 2 1 1 1 1 0 1 0 1 0 0 0 2 0 0 0 0 0 0 1 1 1 0 2 0 2 0 2 1 0 0 2 0 0 0 0 1 2 1 1 0 1 0 0 1 0 2 1 0 2 0 1 0 0 0 0 0 0 0 2 2 0 2 2 0 1 1 0 1 2 0 0 0 0 1 0 1 1 0 1 0 0 1 1 2 0 2 0 2 2 0 0 2 1 0 0 0 0 0 0 1 0 0 0 1 0 0 0 1 1 2 0 0 0 0 0 1 0 0 1 0 0 0 0 0 0 2 2 0 0 0 0 1 0 1 1 1 1 2 1 2 2 0 0 0 1 1 1 1 2 1 1 0 1 1 0 1 0 1 1 2 1 1 2 0 2 1 0 2 1 0 1 1 1 1 0 2 1 0 2 1 0 1 0 0 0 0 0 0 1 2 0 0 0 0 0 0 1 0 1 1 2 2 0 0 0 1 2 0 0 1 1 0 1 1 0 0 2 2 0 0 0 0 0 0 0 0 0 1 0 0 0 0 0 0 0 0 0 0 1 0 1 1 0 0 2 1 0 1 0 0 1 1 0 1 2 0 1 1 1 0 1 1 0 1 0 0 1 1 1 2 1 1 1 1 2 2 2 2 0 0 0 0 0 0 0 2 2 0 1 0 1 1 1 0 2 0 1 1 0 2 2 1 1 2 0 2 0 0 1 0 0 0 0 2 1 1 0 0 0 0 0 0 0 0 0 0 0 0 0 0 0 0 1 1 1 0 0 0 0 0 0 0 2 2 1 1 1 1 2 0 2 0 1 0 1 1 1 1 0 1 1 2 2 2 0 0 0 1 1 1 0 1 0 0 0 2 2 2 2 1 1 1 1 1 1 0 0 0 1 1 0 1 0 1 1 0 1 0 0 1 1 1 0 2 1 1 0 0 1 2 1 1 0 1 0 1 1 0 0 1 2 0 0 1 2 2 2 0 1 0 2 0 0 0 1 0 0 0 0 1 0 0 0 1 0 0 0 0 1 0 2 1 1 0 1 1 0 0 0 0 2 0 0 0 1 2 0 0 0 1 0 1 0 0 0 0 0 0 0 0 0 1 1 0
81 1 0 2 0 0 1 1 0 1 1 1 1 1 0 0 0 0 0 1 1 1 0 0 2 0 1 0 0 1 2 1 0 1 2 1 2 1 0 0 0 0 0 0 1 0 0 0 0 0 0 0 1 1 1 1 0 0 1 0 0 1 0 2 0 0 1 0 1 1 0 0 2 2 2 2 1 0 2 0 1 0 2 0 2 0 0 1 1 2 1 1 1 1 0 0 1 1 0 0 1 2 0 0 2 1 1 0 0 2 0 1 1 1 1 1 1 0 2 0 0 0 1 1 0 1 0 1 0 2 0 0 0 0 0 0 0 0 0 0 0 2 2 0 2 2 1 0 0 0 0 0 0 0 1 1 1 0 0 0 0 1 1 2 0 1 1 1 0 1 1 1 0 2 2 2 2 0 0 0 0 1 1 2 1 1 1 2 2 0 0 0 2 0 0 2 2 0 0 0 0 0 0 2 2 1 2 2 1 1 1 0 1 0 1 0 0 0 0 0 0 0 0 0 0 0 0 1 0 0 0 0 0 0 1 1 1 2 2 2 0 0 1 1 0 0 0 0 0 0 0 0 1 0 0 0 0 0 0 0 0 0 0 1 0 0 0 1 2 1 1 1 0 2 0 1 0 2 2 0 0 0 0 1 0 1 0 1 0 2 0 1 0 1 1 1 0 1 0 0 0 0 1 1 1 0 2 1 1 0 0 1 0 1 1 0 1 0 1 1 0 1 2 2 1 0 1 2 1 1 2 1 0 0 0 0 0 0 0 1 1 1 2 0 0 0 1 0 1 0 0 0 0 0 0 1 1 1 0 0 1 1 0 0 0 0 0 0 2 0 2 2 1 1 0 0 0 0 0 0 0 0 0 0 1 0 0 0 0 1 1 1 2 0 2 2 2 2 0 0 0 0 1 1 1 1 0 1 1 1 0 0 0 0 1 2 0 1 0 0 0 1 0 1 1 1 0 0 1 2 0 0 0 2 2 0 0 1 0 1 1 0 1 1 1 2 1 2 2 0 0 0 1 1 2 1 2 2 1 1 0 2 0 0 0 0 0 2 2 0 0 0 2 2 0 0 0 2 0 1 2 0 2 2 1 1 1 0 1 0 1 0 2 1 0 0 0 1 1 2 1 2 1 1 1 0 2 0 0 0 0 1 0 0 1 1 1 2 2 1 0 1 0 1 0 1 0 0 0 2 0 1 0 0 0 0 2 1 1 1 1 0 1 1 1 2 0 1 1 0 0 0 0 2 1 0 0 0 0 0 2 0 1 2 1 0 2 0 1 0 1 1 0 0 0 0 0 1 0 0 1 0 1 1 1 0 1 1 0 0 1 1 0 0 0 2 0 0 0 0 0 2 1 2 0 2 2 0 0 2 0 0 1 1 1 1 1 0 0 1 0 1 0 2 0 0 0 1 0 0 0 1 0 1 0 1 0 0 1 0 0 0 0 0 1 1 1 0 1 1 0 1 0 2 2 2 1 1 1 0 0 0 0 1 0 1 1 0 1 0 0 0 0 0 0 0 2 2 0 2 2 0 2 2 1 2 1 0 1 1 1 1 1 2 0 1 1 0 0 0 0 0 0 0 1 0 1 1 1 0 1 0 0 0 1 0 1 1 1 1 0 0 0 2 0 0 0 0 0 0 1 0 0 0 0 0 2 0 0 0 0 0 0 0 0 0 0 1 0 0 0 0 0 0 0 0 0 0 1 0 0 0 1 0 0 1 0 0 2 2 0 0 2 1 1 1 2 0 0 1 0 1 1 1 1 1 1 2 0 1 1 0 2 1 0 0 0 1 0 1 0 2 0 2 1 0 0 0 1 0 1 0 1 0 1 1 1 2 2 1 1 2 0 1 0 0 1 0 1 0 1 2 2 0 0 0 0 0 0 0 1 1 0 0 0 0 0 0 0 0 2 2 1 0 0 1 1 0 1 1 0 1 0 0 0 1 1 0 1 1 1 0 1 1 1 1 0 0 0 0 2 2 1 0 0 1 0 1 0 1 0 0 0 2 2 2 2 2 0 0 0 2 0 0 2 1 0 2 0 1 1 1 0 0 2 0 0 0 2 0 0 2 0 0 1 0 1 0 0 0 1 0 0 1 1 0 1 0 0 0 0 1 1 1 1 0 0 0 0 0 2 0 1 0 1 0 1 1 0 0 0 0 0 0 0 2 0 1 1 0 1 0 0 0 0 0 1 1 1 0 0 1 1 1 0 1 1 0 1 0 0 1 0 2 0 1 0 0 2 1 1 1
82 0 0 2 0 0 0 2 1 1 2 0 0 1 0 0 0 1 1 1 0 1 1 2 0 1 0 0 1 1 1 1 0 0 0 0 1 1 0 1 1 0 0 0 1 0 1 0 0 0 0 0 1 1 0 1 0 1 1 0 1 2 0 0 1 1 1 0 1 0 0 0 1 2 1 2 2 0 2 0 2 0 2 0 2 0 1 0 2 2 0 0 0 2 1 0 1 0 0 0 1 2 0 0 1 2 1 0 0 2 0 1 1 1 1 1 1 1 1 2 2 1 1 1 0 0 0 0 0 0 0 0 0 2 2 2 0 0 0 0 1 1 0 0 2 1 1 1 1 0 1 0 0 0 1 0 0 0 1 1 0 0 1 1 0 2 2 1 1 1 0 0 0 1 1 1 0 0 0 1 1 1 0 1 0 0 0 1 0 0 0 1 1 1 2 0 0 0 0 0 0 0 0 0 1 1 2 1 1 0 0 2 2 1 1 1 0 0 2 1 0 0 1 1 0 0 0 1 0 0 0 0 0 0 0 0 0 2 2 2 0 0 2 0 0 0 0 0 0 0 0 0 1 1 1 0 0 0 0 1 1 1 1 1 0 0 0 0 1 1 0 2 0 1 1 0 0 2 2 0 0 0 1 1 0 1 0 2 0 2 0 0 1 0 2 1 0 0 0 0 1 0 1 1 1 0 1 0 0 0 0 1 0 1 1 0 0 1 2 2 0 2 1 0 0 0 0 0 0 0 2 1 0 0 0 0 0 1 1 0 0 2 2 0 1 1 1 0 0 0 0 0 0 2 0 0 2 1 0 1 0 0 1 0 1 0 1 2 2 0 2 2 1 1 1 1 2 0 0 0 0 0 2 0 2 1 2 0 0 0 0 0 0 0 1 0 0 0 1 1 1 1 0 1 1 0 1 0 1 0 1 0 1 0 1 1 1 1 0 1 1 1 1 1 0 2 1 1 1 0 0 0 0 1 1 2 0 0 0 1 2 1 1 1 0 1 0 0 0 0 0 1 0 2 0 0 0 1 0 0 1 0 0 0 0 0 0 2 2 1 1 1 2 2 1 0 1 1 0 1 1 0 1 1 2 1 0 2 2 1 0 2 0 2 2 0 2 0 2 1 1 2 2 0 2 0 1 1 1 0 0 0 0 0 0 1 0 1 0 1 1 1 0 2 0 2 1 0 0 2 0 0 0 0 0 1 2 1 1 0 0 2 1 0 2 0 1 0 2 0 0 0 0 2 1 1 0 0 1 0 0 1 0 1 0 0 1 1 2 0 0 0 0 0 0 0 2 2 0 1 2 2 2 2 1 0 1 2 2 2 0 2 0 0 0 0 2 0 0 0 0 2 1 1 0 2 1 0 0 2 0 0 0 2 1 1 0 2 2 0 0 2 0 1 0 0 0 1 0 0 1 1 0 2 0 0 0 0 0 1 0 0 0 0 1 1 1 0 0 2 0 1 0 0 2 2 2 1 1 0 0 0 0 1 1 1 0 0 1 1 1 1 0 0 0 1 1 0 2 0 0 0 2 2 0 2 2 0 2 0 1 1 0 2 1 0 2 0 0 1 0 0 0 0 0 0 1 2 0 0 0 0 0 0 1 0 1 2 1 1 0 0 0 2 0 2 2 1 0 0 2 0 0 0 0 0 0 0 1 0 0 1 1 1 0 0 0 0 0 0 0 0 0 0 0 2 0 0 1 0 0 0 2 1 1 0 0 0 2 2 1 0 2 1 0 0 2 0 2 0 0 2 0 0 0 1 1 2 1 1 1 1 2 2 0 0 0 0 0 0 0 1 0 2 0 0 1 0 0 2 2 0 1 1 0 1 0 1 2 2 1 2 0 2 0 0 2 0 1 0 1 2 2 0 0 0 0 0 0 0 0 0 1 0 1 0 1 1 1 0 1 1 1 0 1 0 1 2 0 0 0 1 0 0 0 0 1 0 1 1 1 0 1 2 1 0 0 0 1 1 1 1 1 0 0 1 0 2 0 2 0 0 0 2 2 2 2 2 0 0 0 1 1 1 2 2 0 2 0 0 0 0 0 0 1 1 0 0 0 0 0 0 0 1 2 0 0 2 0 0 1 0 0 0 0 0 1 1 1 0 0 2 2 2 2 0 0 0 0 0 0 2 0 0 2 0 2 1 0 0 0 0 0 0 0 2 0 0 1 0 1 0 0 0 0 2 2 1 1 0 0 1 2 2 0 0 0 0 1 0 0 0 0 2 0 1 0 0 2 0 0 0
83 1 0 2 0 0 0 2 1 1 2 0 0 1 0 0 0 0 0 2 0 0 1 0 2 0 2 0 2 1 2 1 1 1 2 1 2 0 0 2 2 1 0 0 2 0 1 0 0 0 0 0 0 1 1 1 0 0 0 0 1 2 0 1 0 0 0 0 2 2 1 1 2 2 1 2 2 0 2 0 0 0 2 1 1 0 0 0 1 1 0 0 1 1 0 0 0 0 1 0 2 0 0 0 2 0 2 2 2 0 0 2 1 2 2 2 2 0 0 2 2 0 2 0 1 1 0 0 0 0 0 0 0 0 0 0 0 0 0 0 0 2 0 0 1 1 0 0 1 1 0 1 0 0 0 1 0 2 0 0 0 1 2 2 0 1 1 2 1 1 0 0 0 2 1 1 1 0 1 1 1 1 0 2 1 0 0 0 0 0 0 0 2 1 1 0 1 0 0 0 0 0 0 1 2 1 2 1 1 0 1 1 1 1 2 0 0 0 2 2 0 0 0 0 0 1 1 2 1 1 1 1 0 0 0 0 0 2 2 1 0 1 2 2 0 0 0 0 0 0 0 0 1 0 0 0 1 0 0 0 0 0 0 0 0 0 0 0 2 2 0 2 1 2 0 0 1 2 1 0 2 0 0 1 0 1 0 0 0 1 1 1 0 1 1 0 1 2 0 2 2 1 0 0 0 0 0 0 0 0 0 0 0 2 2 0 1 0 0 0 0 1 0 2 1 0 1 2 2 1 1 1 0 0 0 0 0 0 0 0 0 0 1 0 0 0 1 0 1 2 0 0 0 1 0 1 0 1 0 2 0 0 1 0 1 0 0 1 1 1 1 1 1 1 0 0 2 0 0 0 1 1 0 0 1 0 0 0 0 0 0 0 0 0 2 0 1 0 1 1 1 1 0 2 0 0 0 0 0 0 0 0 0 0 1 1 1 1 0 0 0 2 0 2 0 0 0 1 2 0 2 0 0 0 0 1 1 1 0 1 1 0 1 1 0 1 1 1 1 0 0 0 1 2 1 1 1 1 0 1 2 1 1 0 0 1 1 2 2 0 0 0 2 2 1 0 1 1 0 0 1 1 0 0 2 1 0 1 2 0 2 2 1 1 1 0 1 1 2 1 1 2 1 1 1 0 2 0 1 0 0 0 0 0 0 0 0 2 0 0 0 2 0 2 0 2 1 0 0 2 0 1 0 1 1 0 2 0 1 1 0 0 1 0 1 0 1 0 2 0 0 0 0 2 1 0 0 1 0 1 0 0 1 1 0 1 0 0 1 0 1 1 0 0 0 0 0 2 0 2 2 0 2 2 2 0 2 2 1 0 0 2 1 0 0 0 0 0 0 0 0 2 0 1 0 1 1 0 0 1 0 0 1 1 1 1 0 0 0 0 0 1 1 1 1 2 2 2 0 0 0 0 1 1 0 1 1 0 1 0 0 0 0 1 1 0 0 0 0 1 0 2 1 0 1 1 2 2 2 0 0 0 1 0 1 2 1 1 0 0 0 0 1 0 0 1 1 2 0 2 2 0 2 2 1 2 1 1 1 1 1 0 1 2 1 0 2 0 0 2 1 0 0 0 2 0 0 1 1 0 1 0 0 2 2 1 1 0 0 0 0 2 0 2 0 0 0 0 0 0 0 0 0 1 1 1 2 0 0 0 0 0 0 0 0 0 0 0 1 1 1 1 0 0 0 0 0 0 0 0 0 0 2 2 1 0 1 2 0 0 0 0 1 1 1 1 2 1 0 2 1 1 0 0 0 0 1 1 0 1 1 1 2 1 0 0 1 1 1 0 0 0 0 2 0 1 1 0 2 0 2 0 2 0 1 1 0 2 1 1 1 1 0 1 0 0 0 0 0 1 0 1 2 0 0 0 0 0 1 0 0 0 0 0 0 0 0 0 0 0 2 2 2 0 0 1 2 0 0 0 0 1 1 0 1 2 0 0 2 0 1 0 1 0 2 2 0 1 1 1 1 1 0 0 0 1 0 0 0 2 0 0 1 1 0 0 0 1 0 0 0 2 1 0 1 1 1 2 0 0 0 0 0 0 1 1 0 0 2 0 0 2 0 1 1 0 2 0 0 0 1 0 1 1 0 0 1 2 2 0 0 0 2 0 1 0 0 1 1 0 2 0 0 0 1 0 2 2 1 1 1 1 2 0 1 0 1 0 1 1 1 0 0 0 0 0 1 0 1 0 0 0 0 1 0 0 0 1 0 1 0 1 0 1 0 0 0 0 1 0 0 0
84 1 0 2 0 1 1 2 0 0 0 0 0 1 0 0 0 1 1 2 0 1 0 0 2 0 0 0 1 2 2 0 1 1 0 0 2 1 0 0 0 0 0 0 0 0 1 0 0 0 0 0 0 0 0 0 0 0 1 1 1 1 0 0 0 0 0 0 0 0 0 0 2 2 1 2 2 0 2 0 0 0 2 0 2 0 1 1 2 2 1 1 1 2 1 0 1 1 0 0 1 2 1 0 2 0 1 0 0 2 0 1 0 2 2 2 2 0 1 0 0 0 0 2 0 0 0 0 1 0 0 0 0 0 0 0 0 0 0 0 0 2 1 0 1 1 0 0 0 0 0 0 0 0 1 0 0 1 0 0 1 0 2 2 1 1 1 2 2 0 0 0 0 1 1 2 1 1 0 1 1 1 1 2 1 1 1 1 0 0 0 1 2 0 2 0 0 0 0 0 0 0 0 2 2 1 2 0 2 0 1 1 1 0 2 1 0 1 1 0 1 1 0 0 0 0 0 2 1 1 1 1 1 0 0 0 0 1 1 1 0 0 2 0 0 0 0 0 0 0 0 0 1 1 1 0 0 0 0 0 0 0 2 2 0 0 0 1 1 0 0 0 0 2 0 0 0 2 2 0 0 0 0 0 0 2 0 1 2 2 0 1 0 1 1 0 1 1 0 0 0 0 2 2 2 0 1 0 1 0 0 1 0 1 1 0 0 0 0 0 0 1 1 2 1 0 1 0 0 1 1 1 0 0 0 2 1 1 0 0 0 0 2 0 1 1 0 0 1 0 0 0 0 1 0 1 2 0 0 1 0 0 0 0 0 0 1 0 0 2 0 0 1 1 1 0 1 0 0 0 0 0 0 1 2 0 0 0 0 0 0 0 2 0 2 2 2 0 1 1 1 1 1 1 1 1 0 1 0 0 0 0 0 0 1 2 0 0 0 0 0 1 0 2 1 1 1 0 1 1 0 0 0 1 0 1 0 2 0 0 0 0 1 1 1 2 0 1 1 0 0 1 0 2 0 0 0 1 1 0 1 1 0 2 1 2 1 2 2 1 1 1 2 2 0 0 0 1 0 0 1 0 1 1 2 0 0 0 2 0 1 2 0 0 0 0 1 0 1 1 1 2 1 1 2 0 2 1 0 0 0 0 1 0 1 0 0 2 0 2 2 0 0 1 0 1 0 1 1 1 1 0 0 1 1 0 1 0 1 2 0 0 1 0 1 2 0 0 2 0 0 0 0 2 1 1 0 1 0 0 1 1 0 2 0 0 2 1 2 0 1 1 0 0 0 0 2 1 0 1 2 0 1 0 1 1 1 1 1 0 0 0 0 0 0 0 2 1 1 1 1 1 1 1 0 1 0 0 0 1 0 0 0 1 0 0 0 0 0 0 0 1 0 1 0 0 0 1 0 0 1 1 0 2 0 2 0 0 1 1 1 0 1 1 1 1 1 0 1 1 0 1 0 0 2 1 2 2 1 0 0 0 1 0 2 2 1 2 1 0 0 0 0 0 0 0 2 1 2 0 1 1 2 1 0 2 1 0 0 1 1 1 0 2 1 0 2 0 0 2 0 0 0 0 2 0 1 0 0 0 0 0 0 0 1 0 0 2 0 0 0 1 0 1 1 1 1 2 2 0 2 1 0 0 0 0 0 0 0 1 0 0 0 0 0 1 0 0 0 0 0 0 0 0 0 0 0 0 2 0 0 0 2 1 0 0 2 1 0 0 0 0 2 0 0 0 1 0 1 1 0 0 0 0 0 0 1 2 0 2 0 0 2 1 0 0 0 1 0 0 0 2 0 1 0 2 0 0 0 1 1 1 1 0 1 2 1 2 2 2 2 2 0 2 0 1 1 0 0 1 0 1 1 0 0 0 0 0 1 0 1 1 0 0 0 0 0 1 0 0 2 2 1 0 2 0 1 0 0 0 0 1 0 0 0 0 1 0 2 1 1 0 0 1 1 1 0 1 1 2 2 2 1 0 0 1 0 2 2 1 2 0 2 2 2 2 2 1 1 0 0 1 0 0 0 0 2 1 1 1 0 0 0 0 1 0 0 1 2 1 0 2 0 0 0 0 0 1 0 0 0 1 0 2 0 0 0 2 2 0 0 1 2 1 1 0 1 0 0 0 1 1 1 0 1 0 1 2 0 2 0 2 1 1 2 0 0 0 2 0 1 1 0 0 1 0 0 2 2 1 0 2 0 0 0 0 0 1 0 0 1 0 1 2 1 0 0 0 0 0 1 1
85 0 1 1 0 0 0 2 0 2 2 0 0 1 0 0 0 0 0 1 1 0 0 0 2 0 0 0 2 0 1 0 1 1 0 0 1 1 0 1 1 0 1 1 0 1 0 0 0 2 2 0 1 2 0 1 0 0 1 0 0 0 0 1 0 0 0 0 0 0 0 0 2 2 1 2 2 1 1 1 0 0 2 0 1 0 0 0 1 2 0 0 2 1 0 0 2 0 0 0 2 2 1 1 2 0 2 2 2 0 0 2 1 1 1 1 1 0 2 0 0 0 1 1 0 0 0 0 1 0 1 1 1 1 1 0 0 0 0 0 0 2 0 0 1 1 1 1 1 0 1 0 0 0 0 0 0 2 0 0 1 2 1 2 0 1 2 2 1 1 0 1 0 1 1 0 0 0 1 1 1 0 0 2 2 2 0 0 0 0 0 0 1 0 0 1 1 0 0 0 0 1 0 1 2 1 1 1 0 0 1 0 1 0 1 0 0 1 2 1 1 1 0 0 1 0 0 1 0 0 0 0 1 1 1 0 1 2 2 0 0 1 2 1 0 0 0 0 1 1 1 1 2 0 0 0 1 1 0 0 0 0 2 2 0 0 0 0 2 2 0 0 0 1 0 2 1 1 1 0 0 2 1 2 0 0 0 0 1 1 1 1 0 1 1 0 1 0 0 0 0 0 1 1 1 0 0 1 1 0 0 1 0 2 2 0 0 0 0 0 0 2 1 2 1 0 1 2 2 2 2 1 0 0 0 0 0 1 0 0 0 1 2 0 1 1 2 0 1 0 0 0 0 2 0 0 1 1 0 1 0 0 2 0 2 1 1 1 1 1 2 2 1 1 1 1 1 0 0 0 0 0 0 0 1 1 1 0 0 0 0 0 1 0 2 1 1 1 0 0 0 0 0 1 0 0 1 1 1 1 0 1 0 0 1 2 0 1 0 1 1 1 1 0 1 1 0 0 2 2 0 1 0 1 0 1 0 1 0 0 1 0 2 0 1 0 0 0 0 2 2 0 0 1 1 0 1 1 1 0 1 1 0 1 1 1 1 2 2 0 0 0 0 0 1 0 1 2 0 1 1 0 0 0 1 0 0 0 1 0 1 0 1 0 1 0 1 1 1 2 1 2 2 0 2 0 0 0 0 0 0 0 0 0 1 1 0 2 1 0 0 2 0 2 0 2 0 0 0 2 0 0 0 0 0 0 1 1 2 0 2 0 1 1 1 1 0 1 1 0 0 0 0 2 2 0 0 0 0 0 1 0 0 1 0 1 0 0 1 0 0 1 2 0 1 2 2 1 0 1 1 0 2 2 2 0 2 1 1 1 1 0 1 1 1 1 1 0 0 1 1 2 0 2 0 2 1 0 0 1 0 0 0 0 0 0 0 0 0 0 0 1 0 2 0 0 0 1 0 0 0 0 0 1 0 1 1 0 1 0 0 1 0 1 1 1 1 0 0 0 0 1 0 1 1 2 2 1 1 0 0 0 1 0 2 1 0 1 0 0 1 0 0 0 0 2 0 1 2 0 1 1 2 2 1 2 1 0 1 2 2 1 0 1 1 0 1 0 0 1 0 0 0 0 1 0 2 1 1 0 1 0 0 0 1 0 0 2 1 1 0 0 1 2 1 0 1 1 0 0 1 0 0 0 0 0 2 0 0 0 0 0 0 0 0 0 0 0 0 0 0 0 0 0 0 0 1 0 0 0 0 0 2 2 0 1 1 0 1 1 0 0 2 0 0 0 1 1 0 2 0 0 0 0 0 2 0 2 0 0 1 0 2 2 0 0 2 1 0 0 1 1 0 2 0 2 2 0 0 2 2 0 1 0 1 2 1 2 2 2 2 1 0 0 0 0 0 0 1 1 0 0 2 0 0 0 0 0 0 0 1 1 0 0 0 0 0 0 0 0 1 1 1 0 1 0 1 0 0 0 0 1 0 0 0 0 2 0 2 0 1 0 1 1 1 1 0 1 1 0 1 0 0 0 0 1 1 2 0 1 0 1 1 1 2 2 2 1 1 1 1 1 2 0 2 2 0 0 0 1 1 1 0 0 1 2 0 1 1 0 1 0 0 1 2 0 1 2 0 0 0 0 0 2 0 0 0 1 1 0 1 1 2 0 0 0 2 1 1 0 2 0 1 0 1 0 1 0 0 1 1 1 1 0 1 0 0 0 1 0 2 0 2 0 0 0 0 1 1 0 0 2 1 1 0 0 0 2 0 2 0 0 0 2 2 0 0 0 1 0 1 0
86 1 2 0 0 0 0 1 0 1 1 1 1 1 0 0 0 0 1 0 1 0 0 1 1 0 2 0 2 0 2 0 1 1 1 0 2 1 0 1 1 0 0 0 1 0 0 0 0 0 0 0 0 0 2 1 0 0 0 1 0 1 0 1 2 2 2 0 1 0 0 0 0 2 0 2 2 0 1 0 0 0 2 0 1 0 0 1 2 2 1 1 1 1 0 0 1 1 0 1 1 2 1 0 2 1 2 1 1 1 0 1 0 1 1 0 1 0 1 1 1 0 0 2 0 0 0 1 0 1 1 1 0 0 0 0 1 1 0 0 2 0 0 0 0 1 0 0 0 0 0 0 0 0 0 0 0 1 0 0 0 0 0 2 2 2 1 1 1 0 1 0 0 1 1 0 0 0 0 1 1 1 0 2 1 0 1 1 0 0 0 2 2 2 2 0 1 1 0 0 0 0 0 1 2 2 1 1 1 0 2 1 1 0 0 2 0 1 0 0 0 0 1 0 0 1 1 0 0 0 0 0 1 1 1 0 1 2 2 1 0 1 2 0 0 0 0 0 0 0 0 0 1 1 1 1 0 0 0 0 0 0 0 0 0 0 0 0 2 1 1 0 0 2 0 1 0 2 2 0 1 0 1 1 0 1 2 0 2 2 0 2 1 0 2 1 1 0 0 0 0 0 0 0 0 1 0 0 1 0 1 0 0 0 0 0 1 0 1 1 1 2 0 2 1 0 1 2 1 1 1 1 0 1 0 0 0 1 0 0 0 0 2 0 0 0 1 1 1 0 1 1 0 1 0 1 1 1 0 0 0 0 1 1 1 0 1 1 1 1 1 1 0 0 0 0 2 1 1 1 0 2 1 0 1 1 1 0 0 0 0 0 0 0 1 0 0 0 0 0 0 0 0 2 1 0 0 0 0 0 1 0 0 0 1 2 0 0 1 0 1 0 0 2 1 1 1 1 1 0 1 0 0 2 1 1 0 1 0 0 1 0 1 1 2 1 0 2 2 0 0 1 1 2 1 0 1 1 0 2 0 2 0 0 0 1 0 0 0 0 0 1 2 2 1 0 2 2 1 0 0 0 1 1 1 1 1 0 2 0 1 1 2 1 2 0 2 1 2 1 0 2 1 1 1 0 2 0 1 0 0 0 0 0 1 0 0 1 0 1 1 1 0 2 0 2 0 0 0 2 0 0 0 0 1 0 1 1 1 1 1 0 2 2 2 1 0 1 1 0 0 0 0 2 2 0 0 1 0 0 2 0 0 0 0 0 0 0 1 0 1 1 0 0 0 0 2 1 0 0 1 0 0 0 0 0 0 1 0 0 0 0 0 0 0 0 0 0 0 0 0 1 0 1 0 2 1 0 0 0 1 0 0 1 0 0 0 0 0 0 0 1 0 1 0 0 0 1 0 0 0 0 0 1 0 0 1 0 1 0 1 0 0 0 2 0 1 0 1 2 0 1 0 1 2 2 1 2 2 0 0 0 1 0 1 2 0 2 0 0 1 0 0 1 1 0 2 0 1 0 0 1 1 1 1 1 0 0 2 2 2 0 1 1 0 0 1 0 0 1 1 0 0 0 0 0 0 1 0 0 1 0 0 0 0 0 0 1 0 0 0 0 0 2 0 1 2 1 1 0 1 0 0 0 0 0 1 0 1 2 0 2 0 0 0 0 0 0 0 0 0 0 0 0 0 0 1 0 1 0 0 0 2 1 0 0 1 1 1 1 0 0 1 1 1 2 2 0 0 2 0 0 0 0 0 1 1 1 0 2 0 1 2 2 1 0 0 0 0 2 0 2 0 2 1 0 1 0 1 1 1 0 2 0 2 2 0 2 2 2 2 2 0 0 0 0 0 0 0 0 0 2 2 0 0 0 0 0 0 0 0 0 1 0 1 1 1 0 0 0 2 2 1 0 0 0 0 0 0 0 0 1 0 0 0 0 1 0 0 1 0 0 1 1 1 2 0 1 1 2 2 2 0 0 0 0 1 2 0 2 0 0 0 1 1 1 1 1 1 0 0 1 2 1 1 1 1 2 0 0 0 1 0 0 2 0 0 0 1 0 0 1 0 0 1 0 1 1 0 0 0 1 0 1 0 0 1 0 1 2 1 1 0 0 0 0 1 0 1 0 1 0 1 0 1 0 0 1 0 0 0 0 2 0 2 1 2 0 0 0 0 0 0 0 0 0 0 1 1 0 0 1 1 1 0 0 0 2 0 0 1 0 2 2 1 0 0 0 0 0 1 1
87 0 0 2 0 0 0 1 0 1 1 0 0 0 0 0 0 0 2 1 1 1 0 1 1 0 2 0 2 1 1 1 2 1 2 1 2 2 0 0 1 0 0 0 0 0 0 0 0 0 0 0 0 1 0 0 0 0 0 0 1 2 0 2 0 0 0 0 2 1 0 1 2 2 1 2 2 0 2 0 2 0 2 1 2 0 0 2 2 2 1 1 2 1 0 0 1 1 0 1 0 2 0 1 2 0 2 0 1 1 0 1 0 2 1 0 1 0 0 2 2 0 2 0 0 1 0 0 1 0 0 0 0 1 1 1 0 0 0 0 0 2 0 0 1 2 0 0 2 2 0 1 0 1 1 0 0 1 0 0 0 1 1 2 0 1 1 1 1 1 0 0 1 2 1 1 0 1 0 0 0 0 0 0 0 0 0 0 0 0 0 0 1 0 0 1 2 0 0 0 0 0 0 2 2 0 2 2 0 0 1 1 1 0 1 0 0 1 1 1 0 0 1 0 1 0 0 2 1 1 0 0 0 0 0 0 0 2 1 0 0 1 2 1 0 0 0 0 0 0 0 0 1 0 0 0 1 0 0 0 0 0 0 0 0 0 0 1 2 1 1 1 0 1 0 0 0 1 1 0 1 1 1 1 0 1 0 1 0 1 1 0 0 2 0 1 0 0 1 0 1 0 0 0 0 0 0 1 2 0 0 2 0 1 1 0 0 1 0 0 0 2 1 1 1 0 1 0 0 1 2 1 0 0 0 0 0 1 0 0 1 2 2 1 1 1 1 0 2 2 0 0 0 0 0 2 1 0 0 2 0 0 1 0 1 0 0 1 2 0 2 2 0 0 0 0 1 1 1 1 0 0 1 0 1 1 1 0 0 0 0 0 0 1 2 0 0 0 0 0 0 0 0 1 0 2 2 1 1 1 0 1 0 0 2 2 0 2 0 0 0 2 0 2 2 0 0 1 1 0 1 0 0 2 2 2 0 1 0 0 1 0 2 0 0 0 0 0 2 0 0 0 1 1 2 1 2 0 0 0 2 0 1 0 1 2 2 2 2 0 0 0 2 2 1 0 1 1 0 0 2 0 2 2 1 1 0 0 1 0 0 0 0 1 1 0 0 0 2 1 1 2 2 1 2 1 2 0 1 0 0 0 0 0 1 1 1 2 1 1 1 1 0 0 0 1 0 2 2 1 1 0 0 2 2 0 1 0 2 0 1 1 1 0 2 2 0 2 0 0 0 0 0 1 2 1 0 0 0 0 1 0 0 2 0 1 1 1 2 0 1 0 1 0 1 1 1 1 0 1 1 0 1 1 1 0 0 0 0 0 0 0 1 0 0 0 0 0 0 0 0 2 0 1 0 2 1 0 0 0 0 0 0 0 1 1 0 0 0 0 0 0 0 0 0 0 1 1 0 0 0 0 0 2 0 0 1 0 0 0 1 0 0 1 2 0 0 0 0 0 0 2 0 1 2 2 1 0 0 0 0 0 1 0 1 1 1 1 0 0 1 1 0 0 2 0 2 1 2 0 1 0 2 2 1 2 1 1 1 0 1 1 0 1 1 0 2 0 0 1 0 1 0 0 0 0 0 0 0 0 0 0 0 0 0 0 0 2 1 1 0 0 0 2 0 2 2 1 1 0 1 0 1 0 1 0 0 0 2 2 1 2 0 0 0 1 0 0 0 0 0 0 0 0 0 1 1 0 2 1 0 1 2 2 1 0 1 1 1 1 0 0 2 0 0 1 0 0 1 2 0 0 0 0 0 2 1 2 1 2 0 1 2 2 0 0 0 1 0 0 0 1 0 2 1 0 1 1 0 1 1 0 0 2 0 2 0 2 2 2 2 2 0 1 0 0 1 0 1 0 1 2 2 0 0 0 0 0 0 0 0 0 2 0 2 0 1 0 0 1 0 0 1 0 0 0 0 0 0 0 0 1 0 0 0 0 2 0 1 2 0 0 1 1 1 2 0 0 1 1 2 2 2 0 0 2 0 0 0 2 1 0 1 2 1 1 1 2 0 0 0 1 1 1 1 0 1 0 0 2 1 1 1 0 2 0 0 1 2 1 0 2 0 1 1 0 1 2 0 0 1 0 0 2 0 0 0 1 2 0 0 1 2 0 1 1 2 0 2 1 1 0 1 0 1 0 1 1 0 0 0 0 1 0 1 0 1 0 0 0 0 0 1 0 0 0 1 1 2 0 0 2 0 0 0 1 1 0 0 0 0 0 0 2 1 0 0 0 1 1 1 0
88 1 2 0 0 0 0 0 0 1 1 0 0 1 0 0 1 0 1 2 0 1 1 0 2 0 2 1 2 1 2 0 0 0 2 0 2 2 0 2 2 0 0 0 0 1 0 0 0 0 0 0 0 0 0 0 0 0 0 0 1 1 0 2 1 1 1 0 1 1 1 1 1 2 1 2 2 0 2 0 0 0 1 1 0 0 0 0 1 2 0 0 1 1 0 0 1 0 0 0 2 1 1 1 2 0 2 1 1 1 0 2 1 2 2 2 2 0 1 2 2 0 1 1 0 1 0 0 2 0 0 0 0 1 1 1 0 0 0 0 0 2 0 0 0 0 0 0 0 0 0 1 1 0 1 0 0 0 0 0 1 0 1 2 2 2 1 0 1 0 1 0 1 1 1 1 0 0 0 1 1 2 1 2 2 1 2 0 0 0 0 0 1 1 1 0 0 0 0 0 0 0 0 2 2 2 1 1 2 0 2 0 2 0 2 0 0 0 2 0 1 1 0 1 1 0 0 1 0 0 0 0 0 0 0 0 0 1 1 1 0 0 1 0 0 0 0 0 0 0 0 0 1 0 0 0 0 0 0 0 0 0 0 0 0 0 0 1 0 0 0 2 0 2 0 0 0 2 2 0 0 1 1 2 0 0 0 0 2 2 0 2 0 0 2 0 0 1 0 0 0 0 0 0 0 0 0 1 2 0 0 2 0 0 0 0 0 0 0 0 0 0 2 0 2 0 2 1 1 2 2 0 1 0 0 0 1 1 0 1 1 1 1 0 1 1 0 0 1 2 0 0 0 2 0 0 1 1 0 2 0 0 2 0 2 0 1 1 2 0 2 2 0 0 1 0 1 0 0 0 1 1 1 0 0 0 0 1 1 0 0 0 1 0 1 0 0 0 0 1 0 1 2 0 0 0 0 0 0 0 1 0 0 0 0 2 0 0 0 0 1 1 1 2 0 1 1 1 2 0 2 0 0 2 0 0 0 0 0 1 1 0 1 1 0 2 2 1 1 0 0 0 0 1 1 0 1 1 0 1 1 1 0 1 2 2 2 2 2 0 1 1 2 2 2 0 1 1 0 0 1 0 1 1 1 0 0 0 1 0 1 1 0 1 0 0 2 0 1 2 1 2 1 1 1 0 2 1 1 0 0 0 0 0 1 1 0 2 1 1 1 1 1 1 0 1 1 1 1 1 1 1 1 1 2 0 0 1 2 0 1 1 1 0 2 2 0 1 1 0 0 0 0 2 1 0 0 0 0 2 0 0 2 2 0 0 2 1 1 0 1 2 0 0 0 0 1 1 0 0 1 0 2 2 1 0 2 2 1 0 0 0 2 0 1 1 1 0 0 1 1 2 0 1 0 1 1 0 0 1 1 0 0 0 0 0 0 0 0 0 0 0 0 0 0 1 1 1 0 0 1 1 1 1 0 0 0 1 0 0 0 1 0 2 2 1 2 0 0 0 0 2 0 1 1 2 1 1 1 0 0 0 1 1 1 1 1 2 1 0 0 0 0 1 0 0 2 1 1 1 1 1 2 2 0 2 1 1 2 1 1 0 0 1 1 0 1 0 0 2 0 2 0 1 1 1 1 1 1 0 2 0 0 1 1 1 1 1 0 0 0 1 0 2 0 0 1 0 0 1 1 0 0 0 1 1 1 0 0 0 1 1 0 0 0 0 0 1 1 1 1 1 0 0 0 1 0 0 2 1 0 0 2 1 1 1 1 2 0 0 0 0 2 2 1 1 0 1 0 2 1 1 1 1 1 1 0 2 0 2 0 0 1 1 0 0 0 0 0 1 0 2 0 2 1 1 0 0 0 2 2 0 1 0 1 1 1 1 0 0 0 0 0 1 0 0 1 0 0 0 0 2 1 1 0 1 1 0 0 1 0 1 1 0 1 0 0 0 0 0 1 1 1 0 1 0 1 1 0 0 0 2 0 0 0 0 1 0 2 0 2 0 1 1 2 2 0 0 0 0 1 1 0 0 0 2 0 2 0 1 1 0 1 1 1 1 1 2 0 1 0 1 2 0 0 1 1 1 0 0 0 0 0 0 2 1 0 2 2 2 0 2 0 1 1 0 1 1 0 0 0 1 0 2 0 0 0 1 1 0 0 2 2 0 0 0 1 0 0 0 1 1 0 0 2 0 2 2 0 0 0 0 1 1 2 0 0 1 2 0 0 0 0 0 0 2 2 1 1 0 0 1 0 0 0 0 0 0 1 0 0 0 1 1 1 0 0 0 1 0 2 1
89 0 1 2 0 0 0 2 0 0 0 1 1 1 0 0 0 0 0 1 1 0 0 0 2 0 1 0 2 0 2 0 1 2 1 0 2 1 0 2 2 0 1 1 0 1 1 0 0 1 1 0 0 1 1 1 0 0 0 0 0 1 0 2 0 0 0 1 2 1 1 2 1 2 1 2 2 0 2 0 1 0 2 0 2 0 0 1 2 2 0 0 1 1 0 0 0 1 0 1 0 2 1 0 2 1 2 0 0 2 0 1 0 1 2 1 1 0 0 2 2 0 2 0 0 0 0 0 1 0 0 0 0 0 0 0 0 0 0 0 1 2 0 0 0 0 0 0 0 0 0 0 0 0 0 0 0 0 0 1 2 1 2 2 1 2 2 0 1 1 0 1 2 1 1 0 0 0 1 1 1 1 1 2 2 1 2 0 0 0 0 0 2 2 2 0 1 0 0 0 0 1 1 1 2 1 2 1 1 0 1 0 1 0 1 2 2 0 2 1 1 1 0 0 0 1 1 1 0 0 0 0 0 0 0 0 0 2 2 2 0 0 2 0 0 0 1 0 1 1 0 0 0 0 0 0 1 1 0 0 0 0 0 0 1 1 0 1 1 1 0 2 0 2 0 1 1 0 0 0 0 2 1 1 0 1 2 2 0 2 0 0 0 0 1 0 1 2 2 0 0 0 0 0 0 0 1 0 1 0 0 2 0 1 2 0 2 1 0 0 1 1 1 0 1 0 2 1 1 0 1 2 0 0 0 0 0 0 0 1 2 1 2 0 1 1 1 0 1 1 0 0 0 1 0 1 2 1 0 1 0 0 2 0 2 0 1 0 1 1 1 1 1 1 1 1 2 0 0 0 2 1 0 0 1 1 1 1 1 1 2 2 1 0 1 1 1 1 0 2 1 2 0 2 0 0 0 0 0 0 1 0 0 0 0 0 2 0 0 1 1 1 1 1 1 0 1 1 0 1 0 1 0 2 0 0 0 0 0 0 2 0 1 1 1 2 1 2 2 0 0 0 0 2 0 0 0 1 0 1 1 1 1 0 0 1 2 1 1 0 0 0 1 1 1 0 1 2 1 1 1 1 0 0 2 1 0 0 1 0 1 0 1 1 1 0 1 0 0 2 2 2 1 1 1 0 1 0 1 0 0 1 0 0 2 0 0 2 0 1 0 1 1 2 1 2 1 0 0 2 0 0 0 0 0 0 1 2 0 0 1 1 1 0 1 1 0 2 0 0 0 0 0 2 1 0 0 0 0 0 1 0 1 2 1 0 2 1 1 1 0 1 0 0 0 0 1 1 0 0 2 0 1 0 1 1 1 1 1 1 1 0 1 0 0 1 1 0 0 0 0 2 0 0 0 0 0 0 0 0 0 0 0 2 1 2 0 2 2 0 0 2 0 1 0 1 1 2 0 0 0 2 0 1 0 0 1 0 2 0 2 0 0 0 2 2 2 0 0 1 0 1 0 1 1 2 1 1 1 0 0 0 1 1 1 1 1 1 0 0 1 0 0 0 0 1 1 1 2 0 1 0 2 2 1 2 1 0 0 0 0 2 0 1 1 0 1 0 0 1 0 0 0 0 2 0 0 1 1 0 0 0 0 0 1 0 0 1 2 2 0 0 0 2 0 0 1 0 0 1 2 0 1 0 2 2 2 0 1 2 1 2 0 0 0 0 0 1 0 0 0 0 0 1 0 0 0 0 2 0 0 1 2 1 0 0 1 0 2 2 2 0 2 0 2 1 1 0 0 2 0 0 0 0 1 2 0 2 0 2 0 0 2 2 1 1 0 1 0 0 0 2 0 2 1 2 2 1 1 0 0 0 1 1 1 2 0 1 2 1 1 2 0 1 0 0 0 0 1 0 0 1 1 2 0 1 0 0 0 0 0 0 1 0 1 1 1 0 0 0 1 1 2 0 1 0 2 1 1 1 0 1 1 1 1 0 0 0 2 0 0 0 2 0 1 1 0 0 0 0 1 1 0 0 0 0 0 1 0 2 0 0 0 1 2 2 2 2 0 0 0 2 1 0 1 1 1 2 0 1 0 1 0 0 0 1 0 1 2 1 0 2 0 0 1 0 1 1 1 1 1 0 0 1 0 0 0 0 2 1 0 1 2 0 1 0 1 0 1 0 1 1 2 0 0 0 0 2 1 1 1 1 0 0 2 0 0 0 0 0 1 0 1 0 1 1 0 2 2 0 0 2 1 1 0 0 0 0 0 0 0 0 1 2 1 0 0 0 1 1 2 0
90 0 2 1 0 0 0 1 0 1 1 0 0 0 0 0 0 0 0 2 0 0 0 0 2 0 0 0 2 0 2 1 0 1 0 0 2 1 0 1 1 0 0 0 0 0 1 0 0 0 0 0 0 0 2 1 1 0 2 0 0 1 1 1 0 0 0 0 1 0 0 0 1 2 0 2 2 0 1 0 1 0 2 2 2 1 1 1 1 1 0 0 1 2 0 0 0 0 0 0 2 2 1 0 2 1 2 0 2 0 0 2 0 1 1 0 1 1 1 1 1 1 1 1 0 1 0 0 0 0 1 1 0 0 0 0 0 0 0 0 1 1 0 0 2 0 0 0 0 1 0 1 0 0 1 0 0 1 0 0 1 1 2 2 0 1 1 0 1 1 0 0 0 1 1 1 0 1 0 1 1 1 0 2 1 0 1 1 0 0 0 1 2 1 2 0 0 0 0 0 0 0 1 0 2 2 1 0 2 0 2 1 2 0 2 0 0 0 2 1 1 1 0 0 0 1 0 2 0 0 0 0 0 0 0 0 0 2 2 1 0 1 1 0 0 0 0 0 1 1 1 1 1 0 0 0 1 0 0 0 0 0 0 0 0 0 0 1 2 0 1 1 1 1 1 1 0 2 2 0 1 0 1 2 0 0 0 0 1 1 1 0 0 0 1 0 1 2 0 1 1 0 0 0 0 1 1 0 0 0 0 1 0 2 2 0 0 0 1 1 0 2 2 1 0 0 0 0 0 1 2 1 0 0 0 0 0 1 0 0 0 0 2 0 1 1 1 0 2 1 0 0 0 2 0 0 1 0 0 2 0 0 1 0 0 0 2 1 2 0 2 2 2 2 0 0 2 1 1 0 1 0 1 1 1 0 0 0 0 0 0 0 1 0 0 0 0 0 1 1 1 1 0 1 0 1 0 1 0 0 0 2 0 0 0 2 0 1 0 0 0 1 0 2 1 2 2 1 0 1 0 1 0 1 0 1 0 1 0 0 1 0 2 0 0 0 0 1 2 0 0 0 2 2 2 1 2 2 1 0 2 1 1 0 0 1 1 2 2 0 0 0 2 2 2 0 2 1 0 1 2 0 0 0 2 0 0 1 2 1 2 1 1 2 1 0 1 0 0 2 2 2 1 1 2 0 1 2 0 0 0 1 1 0 1 0 0 2 1 2 1 0 0 1 0 1 1 0 0 2 0 1 0 1 0 0 2 0 2 0 1 1 0 0 2 0 0 1 1 0 0 0 0 2 1 0 0 0 0 0 1 0 1 2 0 0 2 1 2 0 1 2 2 0 2 2 2 2 0 1 2 0 1 1 0 0 0 1 1 1 1 0 1 0 1 0 0 0 0 1 1 2 0 1 0 1 1 0 0 2 0 0 0 1 0 1 0 0 0 0 0 2 0 1 0 0 0 2 0 0 0 0 1 1 0 1 1 1 0 0 0 1 0 2 2 1 0 0 0 1 0 2 1 0 1 2 1 2 2 0 0 0 0 0 1 2 0 0 2 2 0 2 0 0 0 1 1 1 1 0 1 0 2 2 0 2 1 1 1 1 2 0 0 1 0 0 1 0 0 1 0 0 0 0 2 0 2 2 0 0 1 0 0 0 0 0 0 1 0 0 0 1 0 2 0 2 2 0 0 1 2 0 0 0 0 0 0 0 0 0 0 0 0 0 0 0 0 0 0 0 0 0 0 0 0 0 2 0 0 0 0 1 2 1 0 1 1 0 2 2 0 0 1 2 1 1 2 1 0 2 0 0 0 0 0 1 0 2 0 1 1 1 1 0 0 0 0 0 0 0 0 0 0 2 1 1 1 0 2 0 2 0 0 2 0 2 0 2 1 1 1 1 0 0 0 0 0 0 1 0 0 2 1 0 0 0 0 0 1 0 1 2 1 0 1 1 1 0 0 0 2 2 1 1 0 0 2 1 1 0 0 2 1 1 1 0 0 0 2 0 1 0 2 0 2 2 1 0 0 0 2 1 0 0 0 1 0 0 0 2 0 0 1 1 2 2 2 2 0 0 0 2 2 1 1 1 1 2 0 1 1 1 2 0 2 0 0 1 2 0 0 1 0 0 0 0 1 1 0 0 0 0 0 1 1 0 0 1 1 0 0 0 1 1 2 0 0 0 0 1 1 1 1 0 1 0 2 1 0 1 1 1 0 1 1 1 0 0 0 0 1 0 0 0 0 0 1 0 0 0 0 0 0 1 0 0 0 0 0 1 0 0 1 2 2 0 0 0 1 0 0 0
91 1 1 1 0 0 0 1 0 0 0 1 0 1 0 0 1 0 0 0 2 0 1 1 1 1 1 0 2 1 2 0 0 0 2 2 2 1 0 1 1 0 0 0 0 0 2 1 0 0 0 1 1 1 1 1 0 0 2 0 1 1 0 0 0 0 0 0 1 0 0 0 2 2 2 2 2 0 1 0 0 0 2 1 2 0 0 1 2 2 1 1 2 1 0 0 1 1 0 1 0 2 1 0 2 0 2 1 1 1 0 2 1 1 1 1 1 0 2 0 0 0 1 1 0 1 0 0 1 0 1 1 0 1 1 1 0 0 0 0 0 2 0 0 1 1 0 0 0 0 0 1 0 1 1 0 0 1 0 1 0 0 2 2 1 1 2 1 1 1 1 0 1 1 1 0 0 1 0 0 0 0 0 1 0 0 0 1 0 0 0 1 2 1 1 1 0 1 0 0 0 2 0 1 2 1 2 2 0 0 1 1 2 0 2 1 1 0 1 1 0 0 0 0 0 1 1 0 0 0 1 1 0 0 0 0 0 2 2 2 0 0 1 0 0 0 0 0 0 0 0 0 1 0 0 0 1 0 1 2 0 2 1 1 0 0 0 0 1 0 0 1 1 2 0 0 1 2 2 0 0 0 2 2 0 1 0 0 1 1 1 1 0 0 2 0 1 0 0 0 0 0 0 0 0 0 1 0 1 0 0 2 0 1 1 0 0 1 0 0 1 1 1 1 1 0 1 2 1 1 2 0 0 0 0 0 0 2 0 0 0 0 2 0 1 1 0 2 2 0 2 2 0 2 0 0 1 2 0 1 0 0 0 1 0 0 0 0 0 2 0 0 0 0 1 1 2 0 0 0 0 0 2 0 2 1 2 0 0 1 1 1 0 0 2 1 1 0 1 1 1 1 1 1 1 1 1 0 0 0 0 1 0 0 1 2 0 0 0 0 0 1 1 1 0 1 1 0 0 0 0 0 0 2 1 1 1 0 1 1 0 0 1 1 0 1 1 1 1 0 0 0 1 2 1 1 1 2 2 2 1 1 0 0 0 0 0 1 1 1 0 0 0 0 1 0 1 1 0 0 0 0 0 0 2 0 0 1 2 0 2 2 1 2 1 0 0 0 0 2 1 2 2 1 1 0 1 0 1 0 0 0 0 0 1 0 0 2 0 1 1 1 0 2 0 2 1 0 0 2 0 0 0 1 1 0 2 1 1 0 2 0 2 1 2 0 1 1 1 0 0 0 0 1 1 1 1 1 0 1 0 0 1 2 0 0 1 1 0 1 0 2 1 0 0 1 1 1 0 0 2 1 2 2 2 0 1 0 0 0 0 0 1 0 1 0 1 0 0 0 0 2 0 1 1 2 1 0 0 2 0 0 0 0 0 0 0 1 1 0 0 1 0 0 0 1 1 1 0 0 1 2 1 0 0 2 0 0 0 0 1 0 0 0 2 2 2 0 0 0 0 1 1 0 0 2 1 2 1 1 1 1 1 0 0 2 1 1 0 0 0 0 0 0 0 1 1 0 1 0 0 2 2 1 0 2 1 0 2 2 0 0 0 0 0 0 0 1 0 2 0 1 0 0 2 0 1 2 0 0 0 0 0 0 0 1 1 0 1 1 0 0 1 2 1 0 1 1 0 0 2 0 0 0 1 0 0 0 0 0 0 0 0 0 0 1 0 0 0 0 0 0 0 0 0 0 1 0 0 0 0 1 2 1 1 0 0 0 1 1 0 0 1 0 0 0 1 0 0 2 0 0 1 1 1 2 0 2 0 1 1 0 2 1 1 1 0 0 1 1 0 1 0 1 1 1 0 0 0 1 2 1 2 0 2 2 0 2 2 2 2 2 0 0 1 0 0 0 0 0 0 2 1 0 0 0 0 1 1 0 0 0 0 0 0 0 0 0 0 0 2 2 0 0 0 0 0 1 0 2 0 2 0 0 0 0 0 1 1 2 0 0 1 1 1 2 0 1 2 2 2 2 1 0 0 2 0 1 0 2 0 0 1 1 2 1 1 2 0 1 1 0 2 0 1 1 0 1 0 0 0 0 0 0 1 1 0 1 1 1 0 2 0 2 0 0 1 1 1 0 1 0 0 2 0 0 0 1 2 0 0 1 2 0 2 0 0 1 0 1 1 0 0 0 2 0 2 1 0 1 1 1 0 0 0 1 1 0 0 0 2 0 0 0 0 0 1 1 1 0 0 1 0 2 0 0 0 1 0 1 0 1 0 2 0 1 0 0 1 0 1 1
92 0 0 2 0 1 1 2 1 0 1 0 1 2 0 0 0 1 2 1 1 1 0 0 2 0 1 0 2 0 2 2 1 1 1 0 2 1 0 0 0 0 0 0 1 0 0 0 0 1 1 0 0 1 1 0 0 0 1 0 0 1 0 0 0 0 0 0 2 0 0 2 1 1 1 1 1 0 1 1 1 0 2 1 2 1 0 1 2 2 1 1 1 2 1 0 1 0 0 0 1 2 0 0 2 0 2 0 0 2 0 1 1 2 2 1 2 0 1 1 1 0 2 0 1 1 0 0 2 0 1 1 0 0 0 0 0 0 0 0 1 1 0 0 0 1 0 0 1 1 0 2 0 0 0 0 0 2 0 0 0 1 2 2 0 2 1 0 0 1 1 0 0 2 2 1 0 0 1 1 1 0 1 1 1 1 1 1 1 0 0 0 1 1 1 0 1 0 0 0 0 1 0 2 2 1 2 0 1 1 1 2 1 0 0 1 1 0 0 0 1 1 1 0 0 1 1 1 0 0 0 0 1 1 0 0 0 2 1 1 0 0 2 0 0 0 0 0 0 0 0 0 1 0 0 0 0 0 0 0 0 0 0 1 0 0 0 0 1 0 0 2 0 2 1 0 0 1 1 0 1 0 1 1 0 0 1 1 0 2 0 0 0 1 1 1 0 1 1 0 1 0 0 0 0 1 1 1 0 0 0 1 0 1 1 0 0 1 0 0 0 2 2 1 1 0 2 0 1 1 1 1 0 0 0 0 0 1 0 0 1 1 2 0 0 0 1 0 0 2 0 0 0 2 0 0 1 0 0 2 0 0 1 1 0 0 1 2 2 0 2 2 1 1 0 1 2 0 0 0 0 0 2 0 1 1 1 0 0 0 0 0 0 0 1 0 0 0 1 1 0 1 1 1 1 0 0 1 0 0 0 1 0 0 1 2 0 1 0 0 0 1 0 0 0 0 0 1 2 0 0 1 1 1 2 1 0 0 0 1 1 0 1 0 1 2 1 0 0 0 0 1 1 2 1 1 1 0 0 0 1 0 0 0 0 0 0 1 2 0 0 0 2 2 1 0 1 1 0 0 0 0 0 0 2 0 0 1 2 1 0 2 0 2 1 0 2 0 1 2 1 2 2 0 1 0 1 1 0 0 0 0 1 0 1 0 0 2 0 2 2 1 0 0 0 1 0 1 1 1 1 0 1 0 1 0 1 0 1 1 1 0 1 0 1 1 0 1 1 0 0 0 0 1 2 1 1 0 1 1 0 0 0 1 0 0 1 1 1 0 0 1 0 0 0 0 0 2 0 1 2 0 1 0 1 0 0 1 0 0 0 1 0 0 0 0 0 0 0 0 0 1 0 1 1 2 1 0 0 2 0 0 0 1 0 1 0 0 0 1 1 1 0 0 0 0 0 1 0 0 1 1 0 0 0 0 0 1 0 0 2 0 0 1 2 2 2 1 0 0 0 0 0 1 2 2 1 2 1 1 1 0 1 0 0 2 1 2 1 1 1 1 2 0 0 0 0 1 2 0 1 0 2 2 1 2 1 1 2 1 2 1 0 1 1 0 1 0 0 2 0 0 0 0 2 0 0 2 0 0 1 0 0 0 1 0 0 2 2 2 0 0 1 2 0 0 0 1 1 0 2 1 0 0 0 0 1 0 1 1 1 1 1 1 0 0 0 1 1 1 1 1 0 1 1 0 0 0 2 0 0 1 2 2 1 0 0 0 2 2 1 0 2 0 0 1 1 0 1 1 1 2 0 0 1 2 0 2 1 2 0 2 2 2 0 0 0 1 0 0 0 1 0 2 1 0 0 1 1 0 1 0 0 1 0 2 1 2 1 0 0 0 0 0 0 0 1 0 1 0 0 1 2 1 0 1 0 1 1 1 1 2 1 0 2 0 1 0 0 0 2 1 2 2 0 0 2 0 1 0 0 2 0 0 0 1 1 1 2 1 1 0 0 1 1 1 0 0 1 1 1 1 0 0 0 0 1 1 0 1 0 0 1 1 2 2 2 2 0 0 0 1 1 0 0 0 2 0 0 1 0 1 0 0 1 1 0 0 1 0 0 1 0 0 0 0 0 2 1 1 2 0 0 2 0 0 0 2 2 1 0 1 0 0 0 1 1 1 1 1 1 0 1 0 1 0 1 1 0 0 0 0 0 1 2 0 0 0 1 0 1 1 0 0 0 2 2 1 1 0 0 2 1 1 0 0 1 0 1 0 0 0 0 1 1 0 0 0 0 0 1 0
93 1 2 1 0 0 0 2 0 1 1 1 0 1 0 0 0 0 0 0 2 0 0 0 2 0 0 0 2 0 2 0 2 2 1 1 2 0 1 1 1 0 1 0 0 2 0 0 0 1 1 0 0 0 1 0 0 0 0 0 1 2 0 0 2 2 2 0 1 0 0 1 2 2 2 2 2 0 2 2 0 0 2 0 2 0 0 0 1 2 0 0 2 0 0 0 1 2 1 1 2 2 0 0 1 1 1 1 1 1 0 1 1 2 2 1 2 0 1 1 1 0 1 1 0 1 0 0 1 0 0 0 0 0 0 0 0 0 1 0 1 2 0 0 0 2 0 0 0 0 0 1 0 0 1 0 0 2 0 0 1 0 2 2 1 2 2 1 1 1 0 1 1 1 1 0 0 0 0 0 0 1 0 1 1 0 1 0 0 0 0 0 2 2 2 0 2 0 0 0 0 1 1 0 1 1 1 0 1 0 0 2 2 0 1 1 1 1 2 0 1 1 1 0 0 1 1 2 0 0 0 0 0 0 0 0 0 2 1 1 0 0 2 0 0 0 0 0 1 1 1 1 1 1 1 0 1 1 0 1 1 1 0 1 0 0 0 0 2 2 0 1 0 2 1 0 0 2 2 0 0 0 2 2 0 0 2 0 1 2 0 1 1 0 1 1 0 1 0 1 1 0 0 0 0 1 0 0 0 0 0 1 0 1 1 0 1 1 0 0 1 2 2 1 0 0 0 0 0 1 2 1 0 0 0 0 1 1 0 0 1 1 2 0 0 0 1 1 1 0 1 1 0 1 0 1 1 1 0 1 0 0 2 0 2 0 1 2 2 0 2 2 0 0 1 0 1 0 0 0 1 1 0 0 0 0 0 1 1 0 0 0 0 0 2 1 1 1 0 0 1 0 0 2 1 0 0 1 0 0 0 0 0 0 2 2 0 1 0 0 0 2 1 1 1 1 0 2 2 0 2 0 0 2 1 1 0 1 0 0 2 0 2 0 0 2 0 1 1 0 0 0 1 1 2 0 2 2 1 1 1 2 1 0 0 1 1 2 2 0 0 0 2 2 1 1 1 2 0 0 0 0 1 1 2 0 0 0 1 0 1 0 1 1 1 0 2 1 1 2 1 1 1 1 1 0 2 1 1 0 1 0 0 0 2 0 0 1 0 1 2 1 1 2 1 2 1 1 1 2 0 1 0 1 2 0 2 0 1 0 1 0 1 0 1 1 0 2 0 0 0 0 0 1 2 2 1 1 0 1 0 0 0 1 1 0 1 0 1 0 0 0 1 0 1 1 2 2 0 1 2 0 1 1 1 0 1 2 1 1 0 0 1 0 1 0 0 0 0 0 0 2 0 0 2 2 0 0 0 2 0 0 0 0 0 1 0 1 0 1 1 2 0 2 0 0 0 2 0 0 1 1 1 1 0 1 0 1 0 0 0 0 0 1 2 1 1 0 1 2 0 2 0 1 1 2 1 2 2 0 0 0 0 0 1 1 1 1 1 0 0 1 0 0 0 0 2 0 1 0 1 1 2 2 0 2 2 1 1 1 1 0 0 0 0 0 0 0 0 0 0 0 0 0 2 0 2 2 0 0 0 0 0 1 1 0 0 1 0 0 0 0 0 2 0 2 2 0 0 0 1 0 0 1 2 2 1 0 1 2 0 2 1 1 0 0 0 1 1 1 0 1 0 0 0 0 0 0 1 1 0 0 2 2 0 0 2 0 2 2 1 0 1 1 1 0 2 0 0 1 1 2 0 0 0 1 0 2 0 1 1 0 2 2 0 0 1 0 0 1 0 2 0 1 1 0 1 1 0 1 1 0 1 0 1 2 1 2 1 1 1 1 0 1 0 0 1 1 0 0 0 1 1 1 0 1 0 0 0 0 0 0 1 1 1 0 0 0 0 0 1 1 0 0 0 0 0 0 0 0 1 1 1 1 1 1 0 0 2 0 0 0 1 0 1 1 0 1 1 2 2 2 1 0 0 1 1 2 0 2 0 0 1 2 2 2 2 2 0 1 0 0 1 0 1 1 1 2 0 0 0 0 0 0 1 1 0 1 1 1 0 1 0 0 0 0 2 2 1 1 1 0 1 2 0 0 0 1 1 1 0 1 1 2 2 0 1 1 1 1 1 0 1 0 1 0 1 2 0 0 0 0 0 0 0 1 1 0 1 0 1 1 1 1 0 0 0 2 2 0 0 2 1 1 0 0 0 0 1 0 0 1 0 1 0 0 0 1 1 1 2 2
94 1 1 1 0 0 0 1 0 1 1 1 0 0 0 0 0 0 0 1 1 1 0 0 2 0 1 0 2 0 2 2 0 1 1 1 1 0 1 1 1 0 0 0 1 0 0 0 0 0 0 0 1 2 0 0 0 0 1 0 2 2 0 1 0 0 0 0 1 0 0 0 2 1 2 1 1 0 2 0 0 0 2 0 2 0 0 1 2 2 1 1 1 2 1 1 0 2 0 2 0 2 0 0 2 1 2 1 1 1 0 1 0 2 1 0 0 0 1 1 1 0 1 1 0 0 0 0 0 0 0 0 0 0 0 0 0 0 0 0 2 2 0 0 0 2 0 0 0 0 0 1 0 0 1 0 0 0 0 0 0 2 2 2 1 2 1 2 1 1 0 0 0 1 1 2 1 0 1 1 1 0 0 1 0 0 0 1 0 0 0 1 2 1 2 0 0 0 0 0 0 0 0 1 2 0 2 1 1 0 2 0 2 0 2 2 1 0 2 1 0 0 0 0 0 2 1 2 0 0 1 1 0 0 0 0 1 2 2 2 0 0 2 1 0 0 0 0 0 0 0 0 0 0 0 0 2 1 0 0 0 0 1 2 0 0 0 0 1 0 0 2 0 2 1 0 0 2 2 0 1 1 1 1 0 1 0 2 0 2 0 0 1 0 2 1 0 0 0 0 1 0 1 1 1 0 1 0 1 0 1 0 0 1 1 0 0 0 1 1 0 1 0 1 1 0 1 1 0 2 0 2 0 0 0 0 0 1 0 1 1 1 2 0 0 0 2 0 2 0 0 0 0 2 0 0 0 1 0 1 0 0 0 1 0 0 0 2 2 0 2 2 1 1 2 2 1 0 0 0 0 2 0 0 1 0 1 1 1 0 0 0 2 0 2 2 1 0 2 2 2 2 0 1 0 1 2 0 0 0 0 1 0 0 0 0 2 0 0 0 0 1 1 1 0 2 1 0 0 0 0 0 0 2 0 0 0 1 0 0 2 0 1 1 1 1 0 0 0 0 0 0 1 2 1 1 1 1 0 2 0 2 0 0 0 1 0 1 1 0 0 0 2 2 0 1 0 1 1 0 0 0 1 1 1 0 0 0 2 0 1 2 1 2 0 0 1 1 1 2 0 2 2 0 2 0 2 1 1 0 1 0 0 1 0 1 0 2 1 1 0 1 2 2 1 2 0 1 1 1 1 0 0 1 1 0 2 1 2 2 0 0 1 1 1 2 0 1 1 0 0 0 0 2 2 0 0 0 0 0 1 0 0 1 0 0 1 0 2 0 1 0 1 0 0 1 2 1 0 1 2 1 1 2 1 0 2 2 1 1 0 1 1 1 2 0 1 1 1 2 2 1 0 0 2 2 0 0 0 1 0 0 1 1 1 1 0 1 1 0 0 0 0 1 0 0 1 0 0 0 1 1 0 2 0 0 1 0 0 1 0 0 0 1 2 2 2 0 1 1 1 1 0 1 2 2 1 2 0 1 1 0 1 1 1 1 1 0 1 0 1 0 0 2 2 0 2 0 1 0 1 1 1 1 0 1 1 1 1 0 1 1 1 1 1 0 1 0 0 1 0 0 0 1 1 0 1 1 0 0 1 0 0 0 1 0 0 1 0 0 0 1 1 2 0 0 0 1 1 0 0 0 0 0 0 0 1 0 0 0 0 0 0 0 0 0 0 1 0 0 0 0 0 0 0 0 1 0 2 2 0 0 2 2 2 0 0 0 2 2 0 0 2 0 0 0 0 0 1 1 1 2 0 0 0 1 0 2 0 1 1 0 2 1 0 0 1 1 0 0 0 1 0 2 0 1 1 1 0 1 1 0 1 2 0 2 1 2 1 1 1 1 0 1 0 0 1 0 0 0 0 2 2 0 0 2 0 0 1 1 0 1 0 0 0 0 0 0 0 0 1 1 0 0 0 0 0 0 2 0 0 2 0 0 0 2 1 0 1 1 0 0 1 1 2 2 0 0 1 1 2 2 0 0 0 0 0 1 0 2 0 0 0 1 2 2 2 2 0 0 0 2 1 0 1 1 1 1 0 0 0 1 0 0 1 0 0 0 2 0 0 2 0 1 1 0 0 2 0 0 0 1 1 1 1 1 0 2 2 0 0 1 2 0 0 0 1 0 1 0 1 1 0 0 2 0 2 2 0 0 0 0 0 0 0 1 1 2 2 0 1 0 0 0 0 2 2 1 1 0 0 2 1 2 0 1 2 1 1 1 0 0 0 1 1 0 0 0 2 0 0 0
95 0 1 1 0 0 0 2 0 1 1 0 0 0 0 0 0 0 0 2 0 1 0 0 2 0 0 0 1 0 0 2 0 0 2 1 2 1 0 1 1 0 0 0 0 0 1 0 0 0 0 0 0 0 2 0 0 0 0 1 0 1 0 0 0 0 0 0 0 0 0 1 1 2 1 2 2 0 2 0 1 0 0 2 0 0 0 0 0 2 0 0 1 2 0 0 1 1 1 0 2 1 1 0 2 1 1 2 2 1 0 2 0 2 2 1 2 0 2 1 1 0 1 1 1 0 0 1 1 1 0 0 0 0 0 0 0 0 1 0 1 1 0 0 0 1 0 0 0 0 0 2 0 0 0 0 0 1 0 0 1 1 0 2 0 0 1 2 1 1 0 0 1 1 1 1 0 0 0 1 0 0 0 1 1 1 0 0 0 0 0 0 2 2 2 0 0 0 0 0 0 0 0 2 2 0 2 1 0 1 2 0 0 0 1 1 0 0 1 1 0 1 0 0 0 2 1 1 0 0 0 0 0 0 0 0 0 2 2 0 0 0 2 1 0 0 0 0 0 0 0 0 1 0 0 0 0 0 0 0 0 0 0 0 1 0 0 0 1 0 0 2 0 2 0 0 0 2 2 0 0 0 1 1 0 1 1 2 0 2 0 0 0 0 1 0 0 2 0 2 2 1 0 0 0 0 0 0 0 0 0 0 0 0 0 0 1 0 0 0 1 1 1 1 1 0 1 0 0 0 2 2 0 1 0 0 0 1 0 0 0 0 2 0 1 1 1 1 1 1 1 1 0 2 0 0 1 0 0 0 0 0 0 0 0 2 0 0 1 1 1 2 0 0 0 0 0 1 1 0 0 1 0 0 0 0 0 0 0 0 1 1 0 0 2 0 0 0 2 1 1 1 1 2 0 0 0 1 0 0 1 1 0 0 2 2 0 0 0 0 0 2 1 1 0 2 0 0 0 0 0 0 1 1 1 0 0 2 0 0 1 0 0 2 0 1 0 0 0 0 0 0 2 2 2 2 2 2 1 1 0 2 1 0 0 1 1 2 2 0 0 0 2 2 1 1 0 2 1 0 0 0 1 1 1 0 1 0 2 0 0 2 1 2 1 0 1 0 0 2 2 2 2 1 1 1 1 0 1 0 0 0 0 0 0 2 0 2 0 1 1 1 1 2 1 2 1 2 2 0 2 0 0 1 1 0 2 0 2 0 1 1 1 0 1 1 0 1 1 0 0 0 0 1 2 1 1 0 0 0 1 0 0 1 0 1 0 1 2 0 1 1 1 0 1 1 1 2 0 0 2 0 1 0 1 1 1 1 1 0 0 0 0 0 1 0 0 0 0 0 0 2 1 2 0 2 1 0 0 0 1 1 0 1 1 1 0 0 0 0 0 1 0 1 0 1 1 1 0 0 1 1 0 0 0 0 0 1 0 1 0 1 0 0 1 1 1 1 0 2 0 1 0 1 1 2 1 2 2 0 0 0 0 2 0 0 1 1 0 0 1 2 1 0 0 0 1 0 1 0 1 1 2 0 0 2 0 0 1 1 0 0 0 1 0 0 1 0 0 2 0 0 0 0 0 0 1 2 0 0 0 0 0 0 0 0 1 1 1 1 0 1 0 1 0 1 1 0 0 0 1 0 0 1 1 1 2 0 1 2 1 1 0 0 0 0 0 0 0 0 0 0 0 1 0 0 0 0 2 1 0 1 2 2 1 0 0 0 2 2 0 0 1 0 0 1 2 0 1 1 1 1 0 0 1 2 1 2 1 1 1 1 2 1 1 1 0 1 0 1 0 1 0 2 1 1 2 0 1 1 1 0 1 1 1 2 0 1 0 0 0 0 0 0 0 0 0 0 1 1 0 0 2 0 0 0 0 0 0 0 0 1 0 0 0 0 0 0 0 0 2 2 1 0 0 0 1 0 0 0 2 2 0 0 0 0 1 1 1 1 0 0 0 1 2 2 0 1 1 1 2 2 0 0 0 1 0 1 0 1 0 0 0 0 2 0 1 1 0 0 0 2 2 0 1 1 1 2 1 1 0 2 0 0 1 1 0 1 2 0 1 1 0 0 2 0 2 2 0 1 0 1 0 2 0 0 0 0 2 0 0 1 2 1 1 0 0 2 0 0 1 0 0 0 2 0 2 2 0 0 0 0 1 0 0 1 2 1 1 0 0 0 0 0 0 0 0 1 1 0 0 1 1 1 0 0 0 0 0 0 1 0 1 2 1 0 0 0 1 0 0 0
96 0 1 1 0 1 1 1 0 1 1 1 0 1 0 0 1 0 1 0 2 1 0 0 2 0 2 0 2 1 1 2 0 1 1 0 1 2 0 1 1 0 1 1 0 1 1 0 0 0 0 0 1 1 1 1 0 0 0 0 1 2 0 0 0 0 0 1 1 0 0 1 1 2 1 2 2 0 2 0 0 0 1 1 0 0 0 0 1 1 0 0 1 1 2 2 0 1 0 1 1 2 1 0 2 0 2 1 1 1 0 1 1 2 2 1 2 0 0 2 2 0 1 1 0 0 0 1 0 1 1 1 0 0 0 0 0 0 0 0 0 2 0 0 2 2 0 0 0 0 0 1 0 0 0 1 1 2 0 1 0 0 2 2 0 2 1 0 2 0 0 0 1 2 1 0 0 1 1 1 1 0 0 1 1 0 1 1 1 0 0 0 2 2 2 0 1 1 0 0 0 2 0 2 2 1 2 1 2 1 1 1 1 0 1 0 0 0 1 0 0 0 1 0 0 1 1 0 0 0 0 0 0 0 0 0 1 2 2 1 0 0 1 0 1 1 1 0 0 0 0 0 1 0 0 0 2 0 0 0 0 0 1 1 0 0 0 0 0 0 0 2 1 1 2 1 0 2 1 0 1 0 0 1 0 1 0 2 1 2 0 1 1 1 1 2 0 1 0 2 2 2 1 1 1 0 0 0 2 0 0 2 0 1 1 0 0 1 0 0 1 2 2 0 2 0 2 1 0 0 1 2 0 0 1 1 0 1 0 0 0 0 2 0 0 0 1 0 0 2 0 0 0 0 0 2 0 1 0 1 0 0 1 0 0 0 2 1 2 0 2 2 0 0 1 1 0 0 0 0 0 1 1 0 1 0 0 1 1 1 1 1 1 0 2 1 0 0 1 2 2 2 2 0 0 1 1 1 0 0 0 2 0 0 1 1 1 1 0 1 1 1 0 2 0 0 0 1 1 1 0 0 1 1 2 1 0 0 0 0 1 0 2 0 1 0 0 1 1 0 0 1 0 2 0 0 1 0 0 0 2 1 0 1 1 1 1 2 2 1 1 1 2 2 1 0 1 1 0 0 2 0 2 2 1 1 1 0 2 0 1 2 0 1 0 0 1 1 2 2 1 2 2 0 2 0 0 1 0 0 0 1 0 0 1 0 0 2 1 1 1 1 0 2 1 2 0 0 0 2 0 1 0 1 1 0 0 1 1 2 0 0 0 0 0 1 1 2 0 0 0 0 0 2 2 0 0 0 0 1 0 0 1 1 0 0 1 1 0 1 0 1 1 0 1 1 1 1 0 1 2 1 0 0 0 0 0 1 1 0 0 1 0 0 0 1 1 0 0 0 0 2 1 1 0 2 0 0 1 1 0 0 0 1 0 0 0 0 0 0 0 2 0 1 0 1 1 1 0 0 0 1 0 2 0 0 0 0 1 0 0 1 0 0 1 1 1 1 0 0 0 0 0 1 2 1 1 0 0 0 0 0 1 1 0 1 1 0 0 0 2 0 0 0 0 1 1 1 1 0 1 1 1 1 0 1 0 0 2 2 2 0 2 2 0 1 2 0 0 2 0 1 0 0 1 0 1 1 1 0 0 0 0 0 0 1 0 2 1 1 0 1 0 2 0 1 1 0 0 1 1 0 0 0 1 0 1 0 2 2 1 2 0 0 0 0 1 0 1 1 1 1 0 0 0 1 0 0 2 0 0 1 2 2 0 0 1 2 0 0 0 0 2 0 0 0 1 0 0 1 1 2 0 0 0 2 0 1 1 2 0 2 2 1 0 0 0 1 0 0 0 1 0 1 0 1 2 0 1 1 2 0 1 0 1 1 1 2 2 2 2 2 0 0 0 1 0 0 0 0 0 2 2 0 0 0 0 0 0 0 0 0 0 0 0 0 0 0 0 0 2 1 0 0 0 0 1 0 0 1 0 1 1 0 1 0 1 0 1 1 0 0 1 0 2 2 1 1 0 1 1 1 0 0 0 2 0 1 0 1 0 1 2 2 2 2 2 2 0 0 0 2 1 0 0 0 2 2 0 1 0 2 0 1 1 1 0 0 0 0 0 0 0 1 1 0 2 0 0 1 0 0 0 0 2 0 0 0 1 0 0 0 2 0 0 0 1 1 1 1 0 1 1 0 1 0 1 2 0 0 0 0 0 0 1 1 1 0 1 0 2 0 0 0 0 1 1 2 2 0 0 2 1 2 0 1 1 1 1 0 0 2 0 1 0 1 0 0 0 0 2 2
97 0 0 2 0 1 1 2 0 1 1 0 0 1 0 0 0 0 1 1 0 0 0 0 2 0 1 0 2 2 1 2 0 1 2 0 2 1 0 1 1 0 0 0 0 0 0 1 0 0 0 1 0 1 1 1 0 0 0 1 0 1 1 1 0 0 0 0 1 0 0 1 2 2 0 2 2 1 2 1 1 0 1 1 0 0 0 1 2 2 1 1 1 1 1 0 0 2 1 1 0 2 2 0 2 0 2 0 1 1 0 0 0 2 2 0 1 0 0 2 2 0 0 2 0 0 0 1 0 1 0 0 0 0 0 0 0 0 0 0 0 2 0 0 1 1 1 0 0 0 0 1 0 0 0 1 1 2 0 1 2 2 1 2 1 2 2 1 2 0 0 0 0 2 2 0 0 0 0 0 0 0 0 2 1 0 1 1 0 0 0 1 2 2 2 0 0 0 0 1 0 1 0 1 2 0 2 0 1 0 0 2 1 0 2 0 0 0 1 0 0 0 1 0 0 2 2 2 1 0 0 0 0 0 0 0 0 2 1 1 0 1 2 0 0 0 0 0 0 0 0 0 0 0 0 0 2 0 0 0 0 0 0 0 0 0 0 1 1 1 0 0 1 2 0 0 0 1 1 0 0 0 2 1 0 1 0 2 0 2 0 0 0 0 2 0 2 1 1 1 2 0 0 0 0 1 0 0 1 0 1 1 0 1 1 0 0 0 0 0 1 1 2 2 1 0 1 0 0 0 1 1 0 0 0 1 1 0 0 0 1 1 1 0 1 1 1 1 2 1 1 1 1 1 1 1 1 1 1 0 0 0 2 0 1 0 0 1 1 1 1 1 0 0 1 1 1 0 0 0 1 1 1 1 1 1 2 0 0 0 0 0 0 0 1 0 0 1 0 1 0 1 0 2 1 0 0 1 1 0 0 1 0 0 1 1 1 0 0 0 0 1 1 1 0 2 1 0 2 0 2 0 0 2 0 0 0 1 0 0 1 0 2 0 1 1 0 2 2 0 0 1 1 1 1 0 1 1 0 1 1 1 1 0 0 1 1 2 2 0 0 0 2 2 0 2 0 1 0 0 2 0 1 1 1 0 1 0 1 0 1 1 0 2 1 0 2 1 2 0 0 1 2 1 1 1 1 1 0 0 0 0 0 0 0 1 0 2 1 1 1 1 0 1 0 2 0 1 1 1 1 0 0 0 0 0 0 1 2 0 2 0 2 0 2 2 0 0 2 0 0 0 0 2 1 1 0 0 0 1 1 0 1 2 1 0 2 1 0 1 0 1 0 0 0 0 1 2 0 2 2 0 1 1 1 0 1 2 1 0 0 0 1 0 1 1 1 0 0 1 2 2 0 1 0 2 1 0 0 1 0 0 0 1 0 1 2 0 0 0 0 2 0 1 0 0 1 1 0 0 1 1 0 1 0 0 1 0 0 0 0 1 0 0 1 1 1 1 0 1 0 1 1 0 1 2 1 1 1 0 0 0 0 0 1 1 0 0 1 0 0 0 0 0 0 2 0 2 1 1 2 1 2 1 1 2 0 1 0 1 2 1 1 1 0 0 1 0 0 0 0 0 0 0 2 0 1 1 0 0 0 0 0 1 0 1 0 2 2 2 0 0 0 2 0 1 2 2 2 0 2 1 0 0 0 0 2 0 1 1 0 2 0 0 0 1 0 1 0 0 0 0 0 0 0 0 0 0 2 0 0 1 2 0 0 0 0 0 1 1 0 1 1 1 1 1 0 0 2 0 0 2 2 2 2 2 0 2 0 1 1 0 2 1 0 0 1 0 1 1 0 1 0 2 2 0 1 0 0 2 2 1 0 2 0 2 0 2 2 1 1 2 0 0 0 0 0 0 1 0 0 1 2 0 0 1 1 1 2 0 2 1 1 0 1 1 2 0 0 0 2 2 2 1 0 0 2 0 0 0 1 2 1 0 1 2 0 0 2 0 0 0 1 0 2 2 0 1 0 0 1 1 0 0 0 0 1 1 0 2 0 0 1 1 2 1 1 2 0 1 1 1 1 0 2 2 0 2 0 1 1 2 0 0 0 2 0 0 2 0 0 2 0 2 1 0 0 0 0 0 0 1 0 2 0 0 0 0 0 1 0 1 0 1 1 0 1 0 0 0 1 1 1 0 1 0 1 2 0 0 0 0 0 2 2 0 1 0 1 0 1 1 0 0 0 1 1 1 1 0 0 1 0 1 0 0 0 1 0 0 1 0 0 2 0 0 1 0 0 0 2 2
98 0 1 1 0 1 1 1 0 0 0 1 0 1 0 0 1 0 0 1 1 1 1 0 2 0 1 0 2 1 2 1 1 1 0 0 1 2 0 0 0 1 1 0 0 0 1 0 2 0 0 0 1 1 1 1 0 1 1 0 1 2 0 2 1 1 1 0 1 0 0 1 2 2 1 2 2 0 2 1 1 0 1 1 1 0 0 1 2 2 1 1 1 1 1 0 1 0 0 1 1 2 1 0 2 0 2 1 0 2 0 0 1 1 1 1 1 0 2 0 0 0 1 1 0 1 0 0 0 0 0 0 1 1 0 0 0 0 0 0 1 1 0 0 0 0 0 0 1 1 0 2 0 0 2 0 0 2 1 1 0 0 1 1 1 1 1 0 1 0 1 1 0 1 2 2 1 0 0 0 0 1 1 2 2 2 1 1 0 0 1 0 1 0 1 0 0 0 0 0 0 1 0 2 2 0 2 0 2 0 2 1 0 0 1 1 1 1 0 0 0 0 1 0 0 1 1 0 0 0 0 0 0 0 0 0 0 2 2 1 0 0 2 0 0 0 0 0 0 0 0 0 1 0 0 0 0 0 0 0 0 0 0 1 0 0 0 0 1 0 0 1 0 1 1 0 0 0 0 0 0 0 2 2 0 0 0 2 0 2 0 1 0 0 1 0 1 0 0 0 2 0 1 1 1 0 1 0 1 0 1 2 0 1 0 0 1 0 0 0 1 2 0 0 2 0 2 2 2 1 1 1 0 1 0 0 0 2 0 0 0 0 2 0 2 2 0 0 0 1 0 0 0 2 0 0 1 2 0 1 0 0 1 0 1 0 0 1 2 0 2 2 0 0 0 0 1 0 0 0 1 1 0 0 0 0 0 0 0 0 0 0 0 0 2 0 0 0 1 1 1 1 0 1 0 0 1 1 0 0 0 1 0 0 1 1 1 0 0 0 0 1 1 2 1 1 1 1 0 1 0 1 0 2 1 1 1 1 0 0 2 0 1 1 1 1 0 2 2 0 0 0 2 2 2 2 2 2 1 1 1 2 0 0 1 1 1 2 2 0 0 0 2 2 0 1 0 1 0 1 2 0 0 0 2 0 0 0 1 0 1 1 1 2 0 0 2 1 1 2 1 2 0 2 0 0 1 0 0 0 0 0 0 1 1 1 0 1 1 2 1 0 0 2 0 2 1 0 0 2 0 0 0 1 1 1 1 0 1 1 1 0 2 1 2 2 0 1 1 0 0 0 0 2 1 0 0 1 0 2 0 0 0 1 0 1 0 1 2 0 0 1 0 0 0 0 1 2 0 1 2 0 1 1 1 0 1 0 0 0 1 0 1 0 0 0 0 0 0 0 0 1 0 2 0 2 1 1 0 2 1 0 0 2 0 0 1 1 0 1 1 2 0 0 0 1 1 0 0 0 0 0 0 2 0 0 0 1 0 0 0 0 0 1 2 2 2 0 0 1 0 1 0 0 1 1 2 2 0 1 1 0 1 0 1 2 1 1 0 0 0 0 0 1 1 0 2 2 1 1 2 0 2 1 0 1 2 0 1 1 1 1 0 1 0 0 1 1 0 2 1 1 0 0 2 0 1 1 1 0 1 0 0 0 0 0 1 1 1 1 0 0 0 2 0 1 2 0 0 0 0 0 0 0 0 0 1 0 1 1 1 1 0 0 0 0 0 1 1 1 0 1 0 0 0 0 0 0 2 0 1 2 2 2 0 1 1 1 1 1 0 0 2 1 0 0 1 0 0 0 1 2 0 0 0 0 2 1 0 2 0 1 2 1 0 0 0 2 0 0 0 2 0 2 1 0 1 0 0 1 1 0 1 1 1 2 0 1 2 2 2 2 0 0 1 0 0 0 0 0 0 2 1 0 0 0 0 1 2 0 2 1 0 0 0 0 0 0 0 1 1 1 1 0 1 0 1 0 0 0 0 1 0 0 0 0 1 0 2 0 0 0 2 0 2 2 0 0 0 2 2 2 0 1 0 2 0 0 0 0 0 0 0 2 2 2 2 2 0 1 0 1 1 0 2 2 0 2 1 1 0 1 1 0 2 1 0 1 1 0 1 0 1 1 0 0 1 2 0 0 0 0 1 1 0 0 2 0 0 1 0 1 1 1 2 1 2 0 1 0 1 0 1 0 2 0 2 0 0 0 0 0 1 0 1 0 1 0 1 0 2 0 0 0 0 0 1 0 0 0 0 0 0 1 0 0 0 1 0 1 0 0 0 2 0 1 0 0 0 0 1 1
99 1 1 1 0 0 0 2 1 1 2 0 0 0 0 0 0 0 0 1 0 1 0 0 2 0 1 0 2 0 2 0 2 2 0 0 1 1 0 0 0 0 0 0 0 0 0 0 0 0 0 0 0 0 2 0 0 0 1 1 0 0 0 2 0 0 1 1 1 0 0 0 1 2 1 2 2 0 2 1 0 0 2 0 1 0 0 0 0 2 0 0 2 0 0 0 1 2 0 2 0 2 1 0 2 0 2 0 1 1 0 1 1 2 2 1 2 0 1 1 1 0 2 0 0 1 0 0 1 0 0 0 0 0 0 0 0 0 0 0 1 2 0 0 0 0 0 0 0 0 0 0 0 0 1 0 0 1 0 0 0 0 0 1 0 0 0 0 1 1 0 0 0 2 2 2 0 1 0 0 0 0 1 2 2 2 1 2 0 1 1 1 2 1 2 0 0 0 0 0 0 1 0 1 2 0 2 2 1 0 1 1 2 0 1 0 0 0 2 1 0 0 1 0 0 0 0 0 0 0 0 0 1 1 1 1 0 2 2 2 0 0 2 0 0 0 0 0 0 0 0 0 2 1 1 1 1 0 1 1 0 1 0 0 1 1 0 0 1 0 0 2 1 2 0 1 0 1 1 0 0 0 2 2 0 1 0 2 0 2 0 0 0 0 2 0 0 1 0 1 1 0 2 2 2 0 0 0 1 0 1 0 0 1 1 0 0 0 0 0 0 2 1 1 1 0 1 0 0 1 2 2 0 0 0 0 0 1 1 2 0 0 1 0 1 1 1 0 2 1 0 0 0 2 0 0 2 0 0 2 0 0 2 0 0 0 0 1 1 1 1 1 1 1 0 0 2 0 0 0 1 1 0 0 1 0 0 0 0 0 0 0 0 0 1 0 0 0 1 1 1 1 0 2 0 1 1 1 0 0 0 2 0 0 2 2 0 0 0 0 0 1 0 0 1 1 0 1 2 0 2 0 0 1 1 1 0 0 0 1 0 0 2 0 1 1 0 2 2 0 0 0 0 2 0 0 0 0 0 0 2 1 0 0 0 0 0 2 2 1 1 1 2 2 1 1 1 1 0 0 1 0 1 1 2 0 0 1 2 1 2 1 1 2 1 0 0 0 1 2 1 2 2 0 2 0 1 0 2 0 0 0 0 1 0 2 0 2 2 0 0 2 1 2 0 2 1 0 0 2 0 2 0 0 0 0 2 1 1 1 0 2 0 0 1 1 0 2 0 0 0 0 0 2 1 0 0 1 0 1 1 0 1 2 1 0 2 0 1 0 0 0 1 0 0 1 1 2 0 2 2 0 1 2 1 0 2 1 1 1 0 1 0 0 0 0 0 0 0 0 0 2 0 2 0 2 2 0 1 1 1 1 0 2 1 1 0 0 0 0 0 2 0 1 0 0 0 0 0 0 1 1 0 1 0 0 1 0 0 0 0 1 0 1 2 1 0 0 0 1 1 1 0 1 1 2 2 2 2 0 0 0 2 1 0 1 1 1 1 0 0 1 0 0 1 0 2 0 1 0 1 1 2 1 0 2 2 1 2 1 2 1 1 2 1 0 1 0 0 1 1 0 0 0 2 0 1 1 0 0 1 0 0 1 1 0 0 1 2 2 0 0 0 2 0 0 1 1 1 0 1 1 0 0 0 0 2 0 0 0 0 0 0 0 0 0 0 1 0 0 0 0 0 0 0 1 0 0 2 0 0 2 2 1 1 0 1 0 2 2 0 0 2 0 0 1 1 1 0 2 0 0 2 1 0 1 1 2 1 2 0 1 2 2 1 0 1 1 0 1 0 2 0 1 0 2 1 1 0 1 1 0 1 0 1 2 1 2 2 2 2 2 0 1 0 0 0 0 1 1 1 1 2 0 0 0 0 0 0 0 0 0 0 0 0 0 0 0 0 0 2 2 1 0 0 0 0 0 0 1 0 2 0 0 0 0 1 0 1 0 1 0 0 2 1 1 0 1 1 1 2 2 0 0 0 1 0 2 0 2 0 0 1 1 1 0 0 2 0 0 0 1 1 0 2 2 0 0 1 1 0 1 0 0 2 1 0 1 2 1 0 2 0 1 1 0 0 1 1 0 1 0 0 1 0 0 0 0 0 0 0 1 2 0 0 1 2 1 0 0 0 0 0 0 2 0 2 0 0 2 2 2 0 0 0 0 2 0 1 1 1 0 1 0 1 1 0 0 1 0 0 1 1 1 0 1 1 0 0 1 0 0 0 2 0 0 0 0 0 0 2 2
100 0 1 2 0 0 0 1 0 1 1 1 0 0 0 0 0 0 1 2 0 2 0 0 2 0 2 0 2 0 2 0 1 1 1 0 2 1 1 0 0 0 0 1 0 0 1 0 0 1 1 0 1 1 0 2 0 0 1 0 1 2 0 0 0 0 0 0 1 1 1 2 2 2 1 2 2 0 1 1 0 0 2 0 1 0 0 0 1 2 0 0 1 1 0 0 0 0 0 0 2 2 2 0 2 0 2 1 2 0 0 1 1 2 2 1 2 0 2 0 0 0 1 1 1 0 0 0 1 0 0 0 0 0 0 0 0 0 0 0 0 2 0 0 0 1 0 0 1 0 0 1 0 0 0 0 0 1 0 0 1 1 1 2 0 2 2 2 0 1 1 0 2 2 2 2 0 0 2 1 2 0 0 2 1 0 1 2 0 1 1 1 1 1 1 0 1 0 0 0 0 0 1 0 2 1 2 1 0 0 0 2 1 0 1 2 1 1 1 0 1 1 0 0 0 1 1 1 0 0 1 1 1 1 1 0 1 2 2 1 0 1 2 0 0 0 0 0 0 0 0 0 2 0 0 0 0 1 0 1 1 1 0 1 0 0 0 1 1 0 0 2 0 2 1 1 0 2 2 0 1 1 2 2 0 1 0 0 2 2 0 2 1 0 1 1 0 1 0 1 2 0 0 0 0 0 1 0 2 0 0 2 0 0 0 0 0 2 0 0 1 1 2 1 2 0 1 1 1 2 2 0 0 1 0 0 0 1 0 0 0 0 2 0 0 0 2 0 2 1 0 0 0 1 0 1 1 1 1 0 0 0 1 0 1 0 0 1 1 1 1 1 0 0 0 0 1 1 1 1 1 0 0 0 1 0 0 0 0 0 0 0 1 0 2 1 0 0 0 0 0 0 0 2 1 0 0 1 0 0 0 1 0 1 1 1 1 1 0 0 0 1 0 2 2 0 0 0 1 1 0 1 0 2 1 1 0 2 0 0 2 0 1 0 1 1 0 2 2 0 0 0 0 1 1 0 1 2 1 1 0 2 0 0 1 1 1 0 0 0 0 1 2 2 1 0 1 1 1 0 1 0 1 1 1 0 0 1 2 0 1 2 0 2 1 0 1 1 1 2 1 2 2 0 2 0 1 0 0 0 0 1 0 0 2 0 1 2 0 2 2 0 1 2 0 2 2 0 0 2 0 2 0 0 0 0 2 0 1 1 1 1 1 1 1 1 0 1 1 0 0 0 0 2 2 1 0 0 0 0 2 0 0 1 0 1 0 0 0 0 1 1 0 0 0 0 1 0 0 0 2 1 1 1 0 0 1 1 1 0 0 2 1 0 0 2 1 0 0 0 0 0 1 2 0 2 0 0 0 0 0 0 1 1 1 1 0 1 0 1 0 0 0 0 0 0 0 1 0 0 2 2 0 0 0 0 0 0 0 0 1 0 0 2 2 2 2 1 0 1 0 2 0 0 1 2 2 2 1 1 1 0 1 1 0 1 0 1 0 0 1 0 0 0 0 2 0 0 2 0 1 0 2 2 1 2 0 0 2 2 1 1 1 1 0 0 0 0 0 2 0 0 0 1 2 1 1 2 0 0 2 0 0 1 0 1 1 2 1 1 0 0 0 1 1 0 1 0 0 0 0 0 0 0 0 0 1 0 0 1 0 1 0 0 0 0 0 1 1 1 1 1 0 1 1 0 0 0 2 2 0 0 2 1 0 1 2 0 2 2 0 0 2 0 0 1 0 0 1 1 0 2 1 1 1 1 1 2 0 2 0 0 2 1 0 0 1 2 0 0 0 2 0 1 1 2 2 0 0 1 2 1 0 0 0 0 1 2 2 2 2 1 0 0 0 0 0 0 1 0 0 1 1 1 0 1 0 0 1 0 1 1 1 0 1 0 1 0 0 1 1 1 1 0 0 0 0 0 0 0 0 2 1 1 1 0 1 0 2 1 1 0 1 1 1 2 0 1 0 0 1 1 1 0 0 2 0 1 1 1 1 0 0 2 2 2 2 2 0 0 0 1 2 0 0 0 1 2 0 1 1 1 0 0 1 2 0 1 2 0 1 1 0 1 0 0 1 2 0 0 1 0 0 1 1 0 0 2 2 0 0 2 2 0 1 0 1 0 2 1 1 0 1 0 0 0 0 2 0 2 0 2 2 0 2 0 0 0 1 0 2 0 0 0 0 0 0 2 2 0 0 2 0 1 0 0 0 0 0 1 0 0 0 0 1 0 0 0 1 2 2 1
101 0 2 0 0 0 0 2 0 0 0 1 0 0 0 0 0 0 1 1 1 0 0 1 1 0 0 0 1 1 2 1 2 1 0 0 0 1 0 1 0 1 0 0 0 0 1 0 0 2 2 0 0 1 1 0 0 0 1 1 1 1 0 1 1 1 1 0 1 1 1 1 1 2 1 2 2 0 1 0 1 0 2 0 2 0 1 0 1 2 0 0 2 1 0 0 1 1 0 1 1 1 0 0 2 1 2 2 2 0 0 2 0 2 2 0 2 0 1 1 1 0 1 1 0 1 0 0 0 0 1 1 0 1 1 0 0 0 1 0 0 2 0 0 1 0 0 0 0 0 0 1 0 0 0 0 0 1 1 1 1 1 2 2 0 1 1 1 0 1 0 0 1 2 2 1 1 0 0 0 0 0 1 2 2 1 2 1 0 0 0 1 1 0 1 0 0 0 0 0 0 0 0 1 2 0 2 1 1 0 1 2 1 0 0 0 0 0 2 0 1 1 0 0 0 0 0 2 0 0 0 0 0 0 0 0 0 2 2 1 0 0 2 0 0 0 0 0 0 1 0 0 1 0 0 0 1 0 0 0 0 0 0 0 0 0 0 1 0 0 0 2 0 2 0 0 0 2 2 0 0 0 2 1 1 0 1 2 0 2 0 0 0 0 2 0 0 1 0 0 0 0 1 1 1 1 0 0 0 0 0 2 0 2 2 0 1 2 0 0 1 1 1 2 0 0 0 1 1 1 1 2 1 1 0 0 0 0 0 0 0 0 2 0 0 0 2 0 2 2 0 0 1 1 1 1 0 1 0 2 0 0 1 0 0 0 0 2 2 0 2 2 1 1 0 0 0 1 1 0 0 0 0 0 0 0 0 1 1 0 0 0 1 1 2 2 2 0 1 1 1 1 1 0 0 0 1 1 0 0 0 1 0 0 1 1 1 0 0 0 0 1 0 0 1 1 0 1 1 1 0 0 1 1 1 0 0 0 0 0 1 0 1 1 0 0 0 2 2 0 0 0 1 2 1 1 1 1 0 1 1 1 1 0 1 2 2 2 2 0 0 0 1 0 1 0 0 2 0 0 1 0 2 2 1 1 1 0 2 0 1 2 1 2 0 0 1 1 1 2 1 2 1 1 1 0 1 0 1 0 0 0 0 0 0 2 0 1 0 1 1 1 0 0 0 1 0 1 1 1 1 0 0 0 1 0 2 0 1 1 1 0 2 2 2 2 0 0 1 1 0 1 0 1 2 0 0 0 0 1 0 0 0 0 0 0 0 2 0 1 0 0 1 0 0 1 2 0 0 0 1 0 2 0 2 1 1 0 0 0 0 0 1 0 0 1 0 2 2 2 2 1 1 1 0 1 1 0 0 1 0 0 0 2 1 2 0 1 1 0 0 2 0 0 0 1 2 1 0 0 1 2 0 2 0 1 0 1 1 1 0 0 0 1 2 2 2 1 0 0 0 0 1 0 1 2 2 2 1 1 1 0 0 1 1 1 1 1 1 1 0 1 0 0 0 2 0 1 2 0 1 0 2 1 0 2 0 0 0 1 1 1 0 1 0 0 0 0 0 1 0 1 0 0 2 0 1 1 0 0 0 0 1 0 0 0 1 0 1 1 0 0 0 2 0 2 2 0 0 0 1 0 1 0 2 1 1 0 1 0 0 1 0 0 0 0 0 0 1 1 1 1 1 0 0 0 1 0 2 0 0 1 2 1 0 0 0 2 0 0 0 0 2 0 0 0 1 0 0 1 1 2 0 0 0 1 1 2 0 1 0 0 2 2 0 0 0 1 0 0 0 1 0 2 1 2 1 1 0 1 1 0 2 0 1 1 0 2 2 2 2 1 0 1 0 0 2 0 1 0 0 1 2 0 0 1 0 0 1 0 1 1 0 0 0 0 0 0 0 0 2 2 1 0 0 0 1 2 0 0 0 1 0 0 0 0 1 0 2 0 1 0 2 0 2 2 0 1 2 2 2 2 0 0 0 1 0 1 1 1 1 0 2 2 2 2 2 1 0 2 1 0 2 0 2 2 0 1 0 1 0 0 0 0 0 1 0 2 1 1 1 1 1 1 2 0 2 2 0 1 0 1 0 2 0 0 0 0 1 1 0 1 2 1 1 0 1 1 1 1 1 0 2 0 0 0 1 2 0 1 0 1 1 1 2 0 0 1 2 1 0 0 0 0 0 0 0 1 1 1 0 1 0 0 0 0 0 0 0 0 1 0 0 2 0 0 1 0 0 0 1 1
102 0 2 1 0 0 0 2 0 1 1 0 0 0 0 0 0 0 1 0 2 0 1 1 1 1 1 0 2 1 1 2 1 0 2 0 2 2 0 0 0 0 0 0 0 0 1 0 1 1 1 0 0 1 0 0 0 0 1 0 1 2 0 1 0 0 0 0 2 0 0 2 2 2 2 2 2 1 1 1 1 0 1 1 1 0 0 0 1 2 0 0 1 1 0 0 1 0 1 0 2 0 1 0 2 1 1 1 1 1 0 1 0 0 1 1 0 0 1 1 1 0 1 1 0 0 0 0 2 0 0 0 0 0 0 0 0 1 1 0 1 1 0 0 0 0 0 0 0 0 0 1 1 0 0 0 0 0 0 1 1 0 2 2 1 2 1 0 0 1 0 0 2 0 0 1 0 0 1 0 1 0 1 1 1 1 1 0 0 0 0 0 2 1 1 1 1 0 0 0 0 0 0 1 2 1 2 1 0 0 2 0 2 0 1 1 1 1 1 0 1 1 1 0 0 1 1 1 1 1 1 1 0 0 0 0 0 2 2 2 0 0 2 0 0 0 0 0 0 0 0 0 1 0 0 0 2 1 1 2 1 2 0 0 1 0 0 0 2 1 0 2 0 1 0 1 0 2 2 0 2 0 1 1 0 1 1 2 0 2 0 1 0 1 1 0 1 1 1 0 0 0 1 1 1 0 2 0 2 0 0 1 0 1 1 0 0 2 1 0 0 1 2 2 1 0 1 0 0 0 1 2 0 0 0 0 0 2 0 0 0 0 1 0 1 1 1 0 1 0 0 0 0 2 0 0 1 2 0 1 0 0 1 1 1 0 0 1 2 0 2 2 2 2 0 0 1 0 0 0 2 1 1 1 2 1 1 0 0 0 0 0 1 0 1 0 0 0 1 1 0 0 0 2 1 0 0 1 0 0 2 0 0 0 1 2 0 1 0 0 0 2 2 2 1 1 1 0 0 0 0 0 1 1 2 1 0 2 0 1 1 0 1 1 0 2 0 0 0 2 2 0 0 2 1 0 1 2 1 1 1 2 0 0 0 0 0 2 2 2 1 1 2 2 1 0 1 2 0 0 0 0 0 0 2 0 0 0 1 0 1 1 1 2 2 0 2 0 0 2 2 2 1 2 0 1 1 2 0 0 0 1 0 1 1 1 0 2 0 0 0 2 2 2 1 2 0 0 0 2 1 1 0 1 1 0 1 1 2 1 0 1 0 1 1 2 0 1 1 0 0 0 0 2 2 0 0 2 0 0 0 0 0 1 0 1 0 1 0 1 0 0 0 0 0 0 2 2 0 1 2 0 0 0 0 0 0 0 0 0 0 0 2 0 1 0 1 0 0 0 0 1 0 2 0 2 2 0 0 1 1 0 0 2 0 0 0 0 0 0 0 1 0 0 0 0 1 2 0 0 0 0 0 2 0 0 1 0 0 0 0 0 0 1 2 1 1 0 1 2 0 2 0 0 2 2 2 2 0 1 1 0 1 1 1 1 1 0 1 1 0 1 1 1 2 0 2 0 2 0 2 0 1 1 1 1 0 1 2 1 1 1 0 0 0 0 0 0 0 1 0 0 0 0 2 0 1 2 0 0 1 0 0 0 1 0 1 1 0 0 0 2 0 1 1 0 1 0 0 0 1 0 1 0 2 2 1 0 1 1 0 1 0 0 0 1 1 1 1 1 0 1 0 0 0 0 1 1 2 1 0 2 2 2 0 0 2 0 1 1 0 0 1 1 0 0 1 0 1 0 0 2 0 0 0 2 0 0 0 2 0 2 2 1 0 0 0 1 0 0 0 2 0 1 0 2 1 0 1 1 2 0 1 1 1 2 0 2 1 1 1 0 0 1 0 0 1 0 0 1 0 1 1 1 0 1 0 0 0 1 0 1 2 0 2 1 1 0 0 0 1 1 1 0 0 0 1 1 0 1 0 1 1 0 1 1 0 0 1 1 0 0 0 2 1 1 0 2 1 1 1 1 0 0 0 0 1 2 1 2 0 0 0 1 2 1 1 2 0 0 0 2 0 0 2 2 0 2 0 1 1 1 1 0 1 1 0 1 2 1 0 2 0 1 1 0 1 1 1 1 1 0 0 1 1 0 1 2 2 0 0 1 1 0 2 0 1 0 0 0 2 0 0 0 1 0 2 2 0 0 0 0 2 0 1 1 1 0 1 0 1 0 0 1 0 2 2 2 2 0 0 2 1 1 0 1 1 1 0 1 0 0 0 1 0 0 0 0 1 1 1 1
103 1 1 1 0 0 0 2 0 1 1 1 1 1 0 0 0 0 1 1 0 0 1 1 1 1 1 0 2 1 1 2 0 1 2 0 1 2 0 0 0 0 1 1 0 0 1 0 0 0 0 0 0 0 2 0 0 0 0 1 0 1 0 1 1 0 0 0 1 0 0 1 1 2 1 2 2 0 2 0 1 0 2 1 2 0 0 1 2 2 1 1 0 0 0 0 1 1 0 1 1 2 1 0 2 1 2 0 0 2 0 2 0 1 1 0 0 0 1 1 1 0 2 0 0 2 0 0 0 0 0 0 0 1 0 0 0 0 0 0 1 1 0 0 0 0 0 0 0 0 0 1 0 1 1 0 0 1 0 0 0 0 2 2 1 2 1 1 0 1 0 0 2 1 1 0 0 0 0 0 0 0 1 2 1 1 1 2 0 1 1 1 1 1 1 0 1 0 0 0 0 0 0 2 2 0 2 1 1 0 2 0 2 1 2 2 2 0 2 1 0 0 0 0 0 0 0 1 0 0 0 0 1 1 1 0 1 2 1 1 0 0 2 0 0 1 1 0 1 1 0 0 1 1 1 0 0 0 1 1 0 1 0 1 0 0 0 0 2 0 0 1 1 1 0 0 0 1 1 0 1 0 2 2 0 0 0 1 1 1 1 1 1 0 2 1 0 0 0 0 0 0 1 1 1 1 0 1 1 0 0 1 0 2 2 0 0 0 0 0 2 2 1 2 2 0 1 2 2 0 2 1 1 0 0 0 0 2 1 2 2 2 2 0 0 0 2 2 2 1 1 1 0 0 0 2 0 0 0 1 1 1 2 0 2 1 0 1 2 0 2 2 0 0 1 1 2 0 0 0 0 1 2 0 1 1 1 0 0 0 0 0 0 0 2 1 1 0 1 1 1 1 1 1 0 0 0 1 1 0 1 1 1 1 1 2 0 1 0 1 1 1 0 1 0 0 0 0 0 0 0 0 0 2 1 0 0 0 0 0 1 0 1 0 1 2 1 1 2 0 0 0 1 1 2 0 2 0 0 0 1 0 0 1 1 1 1 2 2 2 2 2 2 2 1 0 0 1 0 0 1 0 1 1 2 0 0 0 2 0 1 2 0 2 0 0 0 1 2 2 1 2 1 1 1 0 1 0 2 0 0 0 0 2 0 2 1 2 0 2 2 0 1 0 0 0 0 0 0 2 0 2 0 0 0 0 1 1 1 1 1 0 1 0 1 1 0 0 2 0 0 0 0 2 0 0 0 0 0 0 1 0 1 1 0 0 1 0 2 0 0 0 0 0 0 0 1 1 0 1 1 1 2 1 2 1 2 1 0 0 0 0 1 0 0 0 0 0 0 0 0 2 1 1 0 2 0 0 0 1 1 1 1 1 1 1 0 2 0 0 0 2 0 0 0 1 2 1 0 0 0 0 1 2 0 1 0 0 0 1 0 0 0 1 2 2 2 0 0 2 0 1 0 2 2 2 0 0 0 0 0 0 1 1 0 1 0 1 0 0 1 0 0 0 1 0 2 0 1 0 0 1 1 1 1 1 0 0 1 1 1 1 1 2 0 0 2 0 0 2 1 0 0 0 2 0 1 2 0 0 1 0 0 0 1 1 0 1 1 1 0 0 1 2 0 1 1 1 1 0 1 0 0 0 0 0 1 0 0 0 0 1 1 1 0 0 0 1 1 1 1 1 0 0 0 0 0 0 2 0 0 2 2 2 0 0 1 1 1 1 0 0 2 1 1 2 1 0 1 1 1 2 1 0 0 1 1 2 1 1 1 1 2 2 0 0 1 0 1 0 0 0 0 1 0 1 1 0 2 0 0 0 2 0 2 2 0 0 1 1 0 1 0 0 0 0 1 0 0 0 0 2 2 1 0 1 0 0 0 0 0 0 0 0 0 0 0 1 0 0 2 1 1 0 0 0 1 0 0 0 0 2 1 0 1 0 1 1 1 1 0 0 1 1 1 0 0 0 1 1 1 1 0 0 0 0 1 1 0 1 0 0 1 0 0 0 0 2 1 1 1 0 1 0 1 1 1 2 0 0 1 2 0 0 1 1 0 2 2 2 0 2 1 2 1 0 0 2 0 1 1 0 0 2 0 0 0 2 2 0 0 1 2 1 1 0 0 0 1 0 1 0 0 0 2 0 2 2 0 0 0 0 0 0 0 1 1 0 2 0 0 1 0 0 0 0 0 1 1 0 0 1 0 0 0 0 0 0 0 0 0 0 0 0 0 0 0 0 0 1 2 0
104 1 0 2 0 0 0 2 0 1 1 0 0 1 0 0 1 0 1 0 2 0 0 0 2 0 0 0 2 0 2 2 0 0 2 0 2 1 0 2 2 0 0 0 0 0 1 0 0 0 0 0 0 0 2 2 0 0 2 0 1 1 0 1 2 1 1 0 0 0 0 0 1 2 1 2 2 0 1 0 1 0 2 0 1 0 0 2 2 2 0 1 1 1 0 0 0 2 1 1 2 0 0 0 1 2 1 2 2 0 0 2 0 1 1 1 2 0 1 2 2 0 1 1 0 1 0 0 0 0 0 0 1 1 1 0 0 0 0 0 2 1 0 0 0 0 0 0 1 1 0 1 0 2 0 0 0 1 1 1 0 1 0 1 1 1 1 1 0 1 0 1 1 0 1 1 1 0 0 0 0 0 1 2 2 1 2 1 0 0 0 0 2 1 2 0 1 0 0 0 0 0 1 1 2 2 2 1 1 1 2 0 1 0 1 1 0 0 2 2 0 0 1 0 0 1 1 2 1 0 0 0 0 1 1 0 1 2 2 1 0 0 2 1 0 0 0 0 0 0 0 0 1 0 0 0 0 0 0 0 0 0 1 1 0 0 1 1 1 1 0 2 0 2 0 0 0 2 2 0 0 1 2 1 1 1 0 2 0 2 0 0 0 0 0 0 0 1 0 1 1 1 0 0 0 0 0 1 2 0 1 2 0 1 1 0 1 1 0 0 1 1 1 2 1 0 1 2 2 0 2 1 0 0 0 0 0 1 0 0 0 0 1 0 1 1 1 0 0 1 0 0 1 2 1 0 1 1 1 0 1 1 1 1 1 0 0 1 1 1 1 1 0 0 0 0 1 2 2 1 0 1 2 0 2 1 1 0 0 0 0 0 0 0 1 0 0 1 1 0 0 0 0 2 0 0 0 0 0 0 0 1 0 0 2 2 0 1 0 0 0 2 0 2 1 2 1 0 2 1 0 1 0 0 0 2 1 0 0 1 1 0 2 0 1 0 0 0 0 0 0 0 1 2 2 1 2 2 0 2 1 1 1 1 0 2 2 2 2 0 0 0 2 2 0 0 0 1 0 1 2 0 2 2 1 1 1 1 2 0 2 1 2 2 0 0 2 0 0 2 2 2 0 2 0 0 1 0 1 0 0 0 0 1 0 2 0 2 2 1 0 1 1 2 1 1 1 1 1 1 1 1 0 1 1 0 2 1 1 1 1 0 0 0 2 1 0 1 1 0 0 0 0 2 2 0 0 1 0 1 0 0 0 1 1 0 1 1 1 1 1 2 0 0 0 0 1 2 0 2 2 0 1 1 1 0 1 2 1 0 0 1 0 0 0 0 0 0 0 0 0 1 0 2 0 2 1 0 0 1 1 1 0 1 1 1 0 0 0 0 0 0 0 0 0 0 1 1 0 0 1 1 0 1 0 0 2 0 0 0 1 1 0 2 1 1 1 0 0 0 0 2 0 1 1 2 1 2 2 0 0 0 2 0 2 2 0 1 0 0 2 1 0 0 0 1 1 0 2 0 0 1 1 0 0 1 1 1 2 1 1 1 1 2 1 0 1 0 0 1 0 0 0 0 2 0 2 1 0 0 1 0 0 0 0 0 1 1 0 0 0 1 1 1 0 0 0 0 0 0 1 0 0 1 1 1 2 0 0 2 0 2 0 0 1 1 0 0 0 0 0 0 0 0 0 0 0 1 1 1 0 0 2 0 0 1 0 0 2 2 0 0 1 1 0 0 0 0 1 1 0 1 1 1 0 1 1 2 0 1 1 0 2 1 0 0 0 0 0 1 0 2 0 2 1 0 1 0 1 0 0 0 2 0 2 2 0 2 2 1 1 1 0 0 0 0 0 0 0 0 0 2 2 1 1 0 0 0 2 0 2 2 1 0 1 0 1 0 0 0 2 2 1 0 1 0 1 0 0 1 0 1 0 0 0 0 2 0 1 1 0 0 1 1 1 1 0 1 1 2 2 2 0 0 0 0 1 2 0 1 0 1 0 1 1 1 2 1 0 1 0 1 2 0 0 0 1 1 0 0 0 0 0 0 0 1 0 0 2 0 0 2 0 0 2 0 2 1 0 0 0 1 1 2 0 0 0 0 1 0 0 1 1 1 2 0 0 1 1 0 0 0 0 0 2 0 2 2 0 0 0 0 0 0 0 0 2 0 0 0 2 0 0 0 0 0 2 0 0 0 0 1 1 1 0 1 2 0 1 0 0 1 1 1 0 0 1 0 1 0 1 1
105 1 0 2 0 1 1 1 0 0 0 1 0 1 0 0 0 0 1 1 0 1 0 0 2 0 1 0 1 2 2 1 1 1 2 1 2 1 0 1 0 1 1 1 0 1 0 0 0 1 1 0 0 0 2 2 0 0 0 0 1 1 0 0 0 0 0 0 0 0 0 0 1 2 1 2 2 0 2 1 1 0 2 0 2 0 0 2 2 2 1 2 2 2 0 0 1 2 0 2 0 2 1 0 2 1 1 0 0 2 0 0 0 0 0 0 0 0 0 2 2 0 1 1 0 0 0 0 0 0 0 0 1 1 1 0 0 0 0 0 0 2 0 0 0 0 0 0 1 1 0 0 0 0 0 0 0 1 0 0 0 0 1 1 1 2 2 0 0 2 0 2 0 1 1 1 1 0 0 0 0 1 1 2 1 1 1 2 1 0 0 0 2 2 2 0 2 0 0 0 0 1 0 1 2 2 1 0 1 0 2 0 0 0 1 0 0 2 2 0 2 2 0 0 0 1 1 1 0 0 1 1 0 0 0 0 0 2 2 2 0 0 2 0 0 0 0 0 0 0 0 0 1 1 1 0 1 1 0 1 1 1 0 1 0 0 0 1 2 1 0 2 0 2 0 0 1 0 0 1 0 1 1 1 0 0 1 0 1 2 0 2 0 0 1 0 1 0 0 0 0 0 1 1 1 0 1 2 1 0 1 2 0 2 2 0 0 0 2 2 0 2 1 0 2 0 2 0 1 2 2 1 1 0 0 0 0 2 1 0 0 0 2 0 0 0 1 0 0 0 0 0 1 2 1 0 0 1 0 1 0 0 2 0 2 2 0 1 1 1 1 1 1 0 1 1 1 0 0 0 0 1 0 0 1 0 0 0 0 0 0 0 0 1 2 1 1 0 0 0 0 0 1 2 0 0 0 1 0 0 0 0 0 0 0 1 1 0 1 0 1 1 0 2 2 2 1 0 0 0 0 0 0 2 0 0 0 0 0 0 1 0 1 1 0 2 2 1 2 0 0 0 2 2 2 2 2 2 1 1 1 2 1 1 1 2 2 2 2 0 0 0 2 2 0 0 0 2 0 0 1 1 0 0 2 0 0 1 2 0 1 2 2 1 0 0 0 0 1 2 1 2 2 1 1 1 2 1 1 0 0 0 0 1 0 1 1 2 0 1 0 2 1 2 1 2 0 0 0 2 0 1 0 1 1 0 0 0 0 1 0 1 0 0 0 1 0 1 1 0 0 0 0 2 0 0 0 0 0 0 1 0 1 1 0 0 1 2 1 1 0 0 0 0 0 0 1 2 0 1 2 0 1 1 0 0 1 0 0 0 0 1 1 0 0 0 0 0 0 0 0 2 0 1 0 1 1 0 1 0 1 0 0 0 0 0 0 0 0 0 0 2 0 0 0 0 2 1 0 0 2 2 0 1 0 1 0 0 0 0 0 1 0 1 1 1 1 1 1 1 0 2 1 1 1 2 1 2 1 0 0 0 1 0 1 1 1 1 1 1 0 1 0 0 0 1 1 1 0 1 1 0 2 2 0 1 2 1 2 1 1 1 0 1 1 0 2 0 0 1 0 1 0 1 2 1 1 2 0 0 0 0 0 0 0 1 2 2 1 1 0 0 0 2 0 2 2 0 0 0 1 0 0 0 0 0 1 0 1 2 1 2 0 0 0 0 0 0 1 1 0 1 0 0 0 0 0 0 1 0 0 0 1 1 0 0 1 0 2 2 1 0 1 1 1 1 2 0 1 1 0 1 1 1 1 2 0 1 0 2 0 1 2 2 0 0 1 0 0 0 0 1 0 2 1 0 1 0 0 1 1 0 1 1 1 2 0 1 2 2 2 2 0 0 0 0 0 0 0 0 0 2 1 1 0 0 0 0 0 0 0 1 1 0 1 0 1 0 1 0 1 1 0 0 0 0 0 0 0 0 0 1 0 0 1 0 0 0 2 0 0 0 2 0 2 2 0 0 0 1 0 0 0 0 0 0 1 1 0 2 0 0 0 1 2 1 2 2 0 0 0 1 0 0 2 1 1 1 0 0 0 0 0 0 0 2 0 2 2 2 0 2 0 0 0 0 0 0 0 0 0 0 0 2 0 0 0 1 1 0 0 1 1 1 0 0 2 0 0 0 1 1 2 0 0 0 0 1 0 0 0 0 1 0 1 1 0 0 2 0 0 1 0 0 0 0 0 0 0 0 0 0 2 2 0 0 0 0 2 0 0 1 0 1 0 0 0 0 2 0 1 1
106 1 2 1 0 0 0 2 0 1 1 1 0 1 0 0 0 0 1 1 1 0 0 0 2 0 2 0 2 2 0 2 2 1 1 0 2 1 0 0 0 0 0 0 0 0 0 0 1 0 0 0 0 0 2 2 0 0 1 1 0 0 0 1 0 0 0 1 2 0 0 1 2 2 2 2 2 0 2 0 1 0 2 0 1 0 0 1 2 2 0 1 1 1 0 0 1 0 0 0 2 2 2 0 2 0 2 1 2 1 0 1 0 0 1 1 0 0 2 0 0 0 1 1 0 1 0 1 0 1 1 1 1 1 0 0 1 0 0 0 1 1 0 0 1 0 0 0 0 0 0 0 1 0 1 1 1 2 0 0 0 0 2 2 0 2 0 1 0 1 0 0 1 2 1 0 0 1 0 1 1 1 1 2 2 2 1 2 0 1 1 2 0 0 0 0 1 0 0 1 0 1 0 1 2 2 1 1 1 0 0 1 0 0 1 0 0 0 2 1 0 0 0 0 0 1 1 0 0 0 0 0 0 1 1 1 0 2 1 1 0 0 1 0 0 0 0 0 0 0 0 0 2 0 0 1 0 1 0 1 1 1 0 1 0 0 1 0 2 0 0 1 0 1 2 2 1 2 2 0 0 0 0 2 0 0 0 1 1 2 0 0 0 0 1 0 0 0 1 0 1 0 0 0 0 0 0 0 2 0 2 0 0 2 2 0 0 0 0 0 0 0 2 2 0 0 0 1 0 1 2 2 0 0 1 1 0 1 0 0 0 1 1 0 0 0 2 0 2 2 0 0 0 1 0 1 0 1 0 2 0 0 1 0 1 0 0 1 2 0 2 2 1 1 0 0 2 1 1 0 1 0 1 0 0 1 1 1 1 0 0 0 1 0 2 0 0 0 1 1 0 0 0 0 0 0 2 0 0 0 0 0 0 0 2 2 0 1 0 0 0 2 1 1 2 2 0 1 1 0 1 0 0 2 2 1 0 1 0 0 1 0 1 0 1 1 0 0 1 0 0 0 1 2 2 1 2 2 1 1 2 0 0 1 1 1 1 2 2 1 1 1 0 0 2 0 2 2 1 0 0 0 2 2 0 0 1 0 1 0 0 0 1 2 1 0 0 1 1 1 1 1 2 0 1 0 1 0 0 1 1 0 0 1 0 1 0 2 2 0 0 2 0 1 0 1 0 1 1 1 1 1 0 1 2 0 1 0 0 1 1 0 1 1 1 1 1 0 2 0 0 0 0 2 2 1 0 0 0 1 0 0 0 0 0 0 0 1 1 0 0 0 0 0 0 0 2 0 0 0 1 1 2 1 1 1 2 1 1 1 0 0 0 1 1 1 1 0 1 1 1 2 0 2 0 2 1 0 0 0 0 0 1 1 1 1 0 1 1 0 0 2 0 1 0 1 1 1 0 0 0 0 0 0 0 0 0 0 0 0 1 0 0 2 2 1 2 1 0 1 0 1 0 0 1 1 2 2 1 0 0 0 1 1 0 1 1 0 1 1 0 1 0 0 0 0 2 1 1 0 1 2 2 2 0 2 2 1 1 0 1 0 0 1 1 0 1 0 0 1 0 0 0 0 2 0 0 2 0 0 1 0 0 1 0 0 0 2 2 2 0 0 0 2 0 1 2 1 1 1 2 1 1 0 2 2 1 0 0 1 0 0 0 0 0 1 0 0 0 0 0 0 0 0 0 0 0 0 2 1 0 1 2 0 0 1 0 0 2 2 0 0 2 0 0 0 1 0 1 1 0 1 1 1 2 2 1 2 0 2 0 0 1 0 0 0 0 1 0 1 0 2 0 1 1 1 1 1 1 0 1 0 1 0 1 1 1 2 2 2 2 2 0 1 0 0 1 0 2 0 0 0 1 0 0 0 0 0 0 0 0 0 1 0 1 0 1 0 0 0 2 2 1 0 1 0 1 0 0 0 1 2 0 0 0 0 1 0 2 0 1 0 2 0 2 2 0 0 1 1 1 1 1 0 0 1 0 1 0 2 0 0 0 2 2 2 2 1 1 0 0 0 1 0 2 2 1 1 0 1 0 1 0 0 0 2 0 1 2 1 0 2 0 1 2 1 1 1 0 1 0 0 0 2 0 0 1 1 2 0 0 0 1 0 0 1 1 2 0 2 0 0 1 0 0 0 2 2 0 1 0 1 2 0 1 1 1 1 1 0 0 0 0 1 1 0 0 1 1 0 0 0 1 2 0 0 0 0 0 0 1 0 0 1 0 1 0 0 0 0 1 0
107 1 1 1 0 0 0 2 0 1 1 0 2 1 0 0 0 0 1 0 1 1 1 1 1 1 1 1 2 0 2 0 1 1 2 0 2 0 1 0 0 0 0 0 1 1 0 0 0 2 2 0 1 1 1 0 1 0 1 1 1 1 0 1 0 0 0 0 1 0 0 0 1 2 0 2 2 0 2 0 1 0 2 0 2 0 1 1 2 2 1 1 0 1 1 0 1 1 0 1 1 1 1 0 2 0 2 0 0 2 0 1 0 1 1 0 1 0 1 1 1 0 1 1 0 0 0 0 0 0 0 0 0 1 1 1 1 0 1 0 2 0 0 0 0 1 0 0 2 2 0 1 0 0 0 0 0 2 0 1 0 0 2 2 1 2 2 1 0 1 1 1 1 1 1 0 0 0 1 1 1 0 1 2 2 2 2 2 0 1 1 2 2 1 1 1 2 0 0 0 0 1 0 1 2 1 1 1 0 1 2 0 2 0 2 1 1 0 2 2 0 0 1 1 0 0 0 0 0 0 0 0 0 1 0 0 1 2 2 1 0 1 2 0 0 0 0 0 0 0 0 0 2 0 0 0 0 0 2 2 0 2 0 0 0 0 0 1 1 1 0 0 1 1 0 0 0 1 1 0 1 0 2 2 1 0 1 1 1 1 1 1 0 1 1 0 1 0 0 0 1 0 0 0 0 0 1 1 0 0 1 1 0 1 1 0 0 1 0 0 0 2 1 2 0 0 0 2 2 0 2 0 0 0 0 0 0 2 0 2 0 2 2 0 1 1 0 0 1 2 0 0 1 1 1 1 1 1 0 0 1 1 2 0 2 2 0 2 1 1 1 1 1 1 1 1 2 1 0 0 2 1 1 1 1 1 2 0 0 0 0 0 0 0 1 0 0 0 1 1 1 1 1 0 0 0 1 0 0 0 0 0 0 0 1 2 0 2 0 0 0 2 1 0 1 2 2 0 0 1 0 0 0 1 0 1 0 1 0 0 0 0 1 1 2 1 0 0 1 0 0 0 1 2 1 1 1 0 0 0 2 0 1 1 1 2 2 2 2 0 0 0 1 1 1 0 1 1 1 0 1 0 2 2 0 0 1 1 2 1 2 1 0 1 1 0 1 0 0 2 2 2 1 1 1 2 2 0 1 0 0 1 1 1 1 1 0 2 1 1 0 1 0 1 0 1 1 0 0 2 0 1 0 0 0 0 2 0 1 0 0 1 0 0 1 1 0 1 0 1 0 1 0 1 1 1 1 0 0 1 0 0 0 0 0 0 0 0 2 0 1 1 1 0 1 1 1 2 0 2 2 0 1 0 1 1 1 1 1 0 0 1 0 0 0 1 0 1 1 1 1 1 0 1 0 1 1 0 0 1 0 0 0 1 0 0 1 1 0 1 1 1 0 0 0 2 2 1 0 0 0 0 0 2 0 1 0 1 0 2 0 0 0 1 2 1 1 0 0 2 1 0 0 1 1 1 1 2 1 0 0 0 1 0 2 1 0 1 0 0 1 0 0 0 0 0 2 1 2 0 1 0 1 1 0 1 1 0 2 2 2 0 0 1 0 0 0 0 0 0 0 0 0 0 2 0 0 1 0 0 0 0 0 1 1 0 0 0 1 1 0 0 0 2 0 2 2 1 0 0 1 0 0 0 1 0 1 0 0 0 0 0 0 0 0 1 0 1 1 1 1 1 0 0 0 0 0 0 0 0 0 0 2 1 0 1 1 1 1 1 0 0 1 1 2 2 0 0 0 2 0 1 1 1 1 2 0 2 1 1 1 1 2 2 0 0 1 0 0 0 0 1 0 1 0 2 2 1 1 0 0 0 1 0 1 1 2 1 1 1 1 1 0 1 0 0 1 0 1 0 1 2 1 0 0 2 1 1 1 0 1 0 0 0 0 0 0 0 0 0 2 2 0 0 0 0 0 1 0 1 0 1 0 0 0 2 1 0 2 0 1 0 0 2 1 1 0 0 0 0 2 2 0 0 0 0 1 0 0 1 0 1 2 1 1 1 1 2 0 1 1 1 1 0 1 2 0 1 0 0 0 0 0 1 1 2 0 1 2 1 0 1 1 2 1 0 2 1 0 0 0 0 0 1 0 1 0 1 1 0 0 0 2 2 2 1 2 0 1 1 1 0 1 1 1 0 2 2 0 1 0 1 1 0 1 1 0 1 1 0 1 0 0 0 0 0 0 0 0 0 0 0 2 2 0 0 0 0 0 0 0 0 1 2 1 0 0 0 0 0 2 1
108 0 2 0 0 0 0 1 1 0 1 1 0 2 0 0 0 0 1 1 1 0 1 0 2 0 0 0 1 2 2 0 1 1 1 1 2 0 1 0 0 0 0 0 1 0 0 0 0 0 0 0 1 1 1 0 0 0 1 0 2 2 0 0 0 1 0 0 0 1 1 1 0 2 0 2 2 0 2 1 1 0 2 0 1 0 0 0 2 2 0 0 1 0 1 1 0 1 0 1 1 1 0 0 2 0 2 0 0 1 0 2 0 1 2 1 1 0 1 0 0 0 1 1 0 1 0 1 0 0 0 0 0 0 0 0 0 0 0 0 1 1 0 0 1 1 1 0 1 0 0 1 0 0 0 0 0 0 0 0 1 1 1 2 1 1 1 1 1 1 0 0 0 2 0 1 0 0 2 2 2 0 0 2 1 0 0 2 1 0 1 0 2 1 1 1 0 1 0 0 0 1 0 1 2 2 0 1 1 0 2 1 1 0 2 0 0 1 1 0 1 1 2 0 0 2 2 2 0 0 0 0 0 0 0 0 0 2 2 2 0 0 2 0 0 0 1 0 0 0 0 0 1 0 0 0 0 0 0 0 0 0 0 0 0 0 0 0 2 1 0 0 0 2 0 1 0 1 0 0 2 0 2 2 0 0 1 2 0 2 0 0 0 0 1 0 0 1 0 1 1 1 0 0 0 1 1 0 1 0 1 1 0 1 1 0 1 0 0 0 1 2 1 2 1 0 1 2 1 2 1 1 0 0 0 0 0 0 0 0 0 1 1 1 0 0 2 0 0 0 0 0 0 2 0 0 2 0 0 1 1 1 0 1 0 0 1 1 1 1 1 1 1 1 2 1 1 0 0 0 1 1 2 1 2 0 2 0 0 0 0 0 0 0 1 0 0 0 1 1 1 1 1 0 0 1 0 1 0 0 0 0 0 0 2 2 0 1 0 0 0 1 1 0 1 1 0 0 1 1 0 2 0 2 1 0 0 2 0 0 1 0 1 1 0 1 0 1 1 0 0 0 1 2 1 0 1 1 0 1 1 1 0 0 0 0 0 1 2 1 2 2 2 2 1 0 0 2 1 1 1 1 1 1 2 0 0 1 2 1 1 0 0 1 1 0 1 1 1 2 1 2 1 1 1 0 1 0 0 0 0 0 0 0 0 2 1 1 0 2 2 0 0 1 1 1 0 0 0 2 0 1 0 0 0 0 2 0 1 0 0 2 1 0 1 1 0 0 2 0 0 0 0 2 1 1 0 0 0 0 1 0 0 1 0 1 0 0 2 0 2 2 0 0 0 0 1 0 0 0 0 0 0 0 0 0 0 1 1 0 0 1 0 0 0 0 2 0 0 0 0 2 0 1 0 2 0 0 0 0 0 0 1 2 1 1 0 2 0 1 1 2 0 1 0 0 0 1 0 0 0 1 0 2 0 0 0 0 1 0 0 2 0 0 1 1 1 0 1 1 0 1 0 0 0 1 2 1 1 0 0 0 0 0 1 1 1 2 0 0 2 0 1 0 0 1 1 0 0 0 0 0 1 1 0 1 0 1 1 0 1 2 1 2 0 0 2 1 0 1 1 0 0 1 0 0 1 1 0 0 0 0 0 0 0 0 0 2 0 0 0 1 1 2 1 0 0 2 1 0 1 1 0 0 0 0 0 0 1 1 0 1 0 0 0 0 0 0 0 0 0 0 0 0 0 0 1 0 2 0 0 1 2 1 0 1 0 0 2 2 1 0 1 2 2 2 2 0 1 2 0 0 0 0 0 0 2 2 1 2 0 1 2 1 0 0 0 0 0 1 1 0 1 2 1 2 2 0 2 0 1 0 2 0 2 2 0 1 2 1 1 1 0 0 0 0 0 0 0 0 0 2 2 0 0 0 0 0 0 0 1 1 1 0 1 0 0 0 1 0 1 1 1 0 0 0 1 0 1 0 0 2 0 0 0 0 0 0 1 1 0 0 1 1 2 1 0 0 1 1 1 1 1 0 0 1 1 1 0 2 0 0 1 1 2 2 2 1 2 2 1 0 1 0 2 2 0 1 0 1 0 1 0 0 1 0 0 1 2 1 0 2 0 0 0 0 0 0 0 0 0 0 2 2 0 0 2 0 0 0 0 1 1 2 1 0 0 0 1 0 1 0 2 0 0 0 0 2 0 0 0 0 0 0 1 0 2 0 1 0 1 1 1 1 0 2 2 1 1 0 0 2 0 1 0 0 0 0 0 1 0 1 0 0 0 0 0 0 2 1 2 1
109 1 1 1 0 0 0 2 0 2 2 0 1 1 0 0 0 0 1 1 1 1 0 0 2 0 0 0 2 0 2 0 0 1 1 1 2 1 0 2 2 0 0 0 0 0 1 0 1 0 0 0 0 0 2 2 0 0 0 2 0 0 0 2 0 0 1 0 0 0 0 0 2 2 0 2 1 0 1 0 1 0 1 1 0 0 0 1 2 2 1 1 1 0 1 1 0 1 0 1 1 1 1 0 2 1 2 0 0 2 0 1 1 2 2 2 2 0 1 1 1 0 0 2 0 0 0 1 0 1 0 0 0 0 0 0 0 0 1 0 0 2 1 0 1 1 0 0 2 2 0 0 0 0 1 0 0 2 0 0 0 0 1 2 1 2 0 1 1 1 0 1 0 2 2 1 0 0 0 0 0 0 1 2 1 1 1 2 0 1 1 2 2 2 1 0 1 0 0 0 0 0 0 1 2 0 2 2 1 0 1 1 2 0 1 2 2 0 2 1 1 1 0 0 0 2 1 0 0 0 1 1 0 0 0 0 0 2 1 1 0 0 1 0 0 0 0 0 0 0 0 0 0 0 0 0 1 0 0 0 0 0 0 1 1 0 1 0 1 0 0 1 1 2 0 0 0 2 2 0 0 1 2 2 0 0 0 0 2 2 0 2 1 0 2 1 1 0 0 0 1 0 1 1 1 1 1 0 0 0 0 1 0 2 2 0 0 1 1 1 0 2 0 0 0 0 1 0 0 1 1 2 0 0 0 0 0 1 0 0 0 1 2 0 1 1 1 0 2 1 0 0 0 2 0 0 1 1 0 0 1 1 1 0 0 1 0 1 2 0 2 2 0 0 1 1 1 0 0 0 1 1 0 0 1 0 0 0 0 0 0 0 0 0 2 1 1 1 0 0 0 0 1 1 1 0 0 0 0 0 0 2 0 0 2 2 0 0 0 1 1 1 1 1 0 1 1 1 1 0 1 0 0 1 0 1 0 2 0 0 1 0 1 1 0 1 0 2 2 0 0 1 1 2 1 1 1 1 1 0 0 1 0 1 1 1 1 1 1 1 1 1 2 2 1 0 1 1 0 0 1 1 0 0 2 0 0 0 1 0 1 0 1 2 2 0 1 1 2 1 0 2 2 0 2 1 2 1 1 0 0 0 0 1 0 2 0 1 1 2 1 0 2 2 2 2 0 1 1 1 1 0 2 0 0 1 2 0 0 0 2 0 1 0 2 0 1 1 0 1 0 1 0 1 2 1 1 1 0 1 1 0 0 1 1 0 1 1 1 0 0 0 0 0 1 1 1 2 0 1 2 0 2 2 2 0 2 1 1 0 0 1 0 0 0 0 0 1 1 1 1 1 0 1 1 2 1 0 0 2 2 0 0 1 0 0 0 0 0 0 0 0 0 1 0 0 0 2 0 0 1 1 0 1 0 1 0 0 0 0 0 0 0 2 2 2 1 0 0 1 0 0 0 0 1 0 2 1 1 0 0 0 2 0 2 1 0 1 0 0 1 0 1 0 0 0 1 1 1 1 2 0 1 1 0 1 2 0 1 2 2 0 0 2 1 0 2 0 0 2 0 0 0 0 2 0 1 2 0 1 2 1 0 1 1 0 0 0 1 1 0 0 0 2 0 1 2 0 0 0 0 0 0 0 0 0 1 0 1 1 0 0 0 0 0 1 1 1 0 0 0 0 0 0 0 0 0 0 1 0 0 1 2 2 1 0 1 1 1 1 0 0 1 1 1 2 2 0 0 2 0 1 1 1 1 1 1 1 1 2 0 2 2 1 0 0 0 1 0 0 0 1 0 1 0 2 1 0 0 1 1 0 1 2 0 2 1 2 1 1 1 1 0 0 0 0 0 0 2 0 0 0 2 1 0 1 0 0 0 0 2 2 0 0 0 0 0 0 0 0 2 2 0 0 0 0 1 1 0 0 0 2 1 0 1 1 1 0 2 0 1 0 1 1 2 2 0 0 1 1 2 2 0 0 0 0 1 1 0 2 0 0 1 1 0 0 0 2 1 0 0 1 2 0 1 1 1 0 1 1 0 0 0 0 1 2 0 0 1 0 0 1 0 2 1 0 1 1 0 0 1 0 0 1 0 0 0 0 1 0 0 1 2 2 2 0 0 0 0 0 2 0 1 0 1 0 1 2 1 1 1 1 0 0 0 0 1 2 2 0 0 0 0 0 1 1 1 1 2 0 0 2 1 1 0 0 0 0 0 0 0 0 0 1 1 0 0 0 1 1 1 1
110 0 1 1 0 0 0 2 0 0 0 1 0 0 0 0 0 0 0 0 2 1 0 1 1 0 2 0 2 1 2 1 2 2 0 0 0 2 0 0 0 0 1 1 0 1 1 0 0 0 0 0 0 0 2 1 1 1 0 1 0 1 0 0 1 1 1 0 2 0 0 1 2 2 2 2 2 1 1 1 0 0 2 0 2 1 1 0 1 1 0 0 0 0 1 0 0 0 0 1 2 2 0 0 2 0 2 0 0 2 0 1 1 2 2 0 1 1 2 1 1 1 1 1 0 1 0 1 0 1 0 0 1 1 1 0 0 0 1 0 0 2 0 0 1 1 0 0 0 0 0 2 0 1 1 1 0 2 0 0 0 1 1 2 2 2 2 1 1 1 0 1 1 0 0 1 0 1 0 0 0 0 0 0 0 0 0 1 0 1 1 2 1 1 1 0 2 0 0 0 0 0 0 1 2 1 2 0 0 0 1 1 1 0 2 1 1 0 1 0 1 2 0 0 0 0 0 1 0 0 0 0 0 1 2 2 0 2 1 1 0 0 2 0 0 0 0 0 0 0 0 0 1 0 0 0 0 1 0 1 1 1 0 1 0 0 1 0 2 2 0 0 0 2 0 0 0 2 2 0 0 0 2 2 0 0 0 1 1 2 0 1 0 0 1 0 2 0 0 0 1 0 0 0 0 1 0 0 2 0 1 1 0 0 0 0 0 0 1 1 0 2 1 0 1 0 1 2 2 1 1 1 0 0 0 1 2 1 0 0 0 0 2 0 0 0 2 0 2 1 0 0 0 2 0 0 1 0 0 2 0 0 1 1 0 1 0 1 2 0 2 2 0 0 1 1 2 0 0 0 0 0 1 0 2 0 2 1 1 1 1 1 1 1 2 1 1 0 1 1 1 1 1 1 1 0 0 0 0 0 0 0 1 1 0 1 1 1 0 1 1 1 0 2 1 1 1 1 2 1 1 0 0 1 0 0 0 0 0 0 1 0 1 1 0 1 1 2 2 0 0 1 2 2 2 2 2 2 0 2 0 2 1 1 1 2 2 2 2 1 1 1 1 1 2 0 2 2 0 1 1 1 1 1 2 0 0 0 0 0 0 0 0 0 1 0 2 0 0 2 1 2 0 2 0 0 1 0 1 0 0 0 0 0 1 1 0 1 1 2 1 0 0 0 0 0 0 0 0 2 0 1 0 0 0 0 1 0 0 1 0 1 2 2 2 1 1 1 1 0 0 0 0 2 2 1 0 0 1 1 0 1 1 2 1 0 2 2 1 1 1 1 1 0 0 0 1 1 0 1 2 0 1 1 0 0 1 1 0 0 0 0 1 0 0 0 1 0 0 0 0 2 0 1 0 2 1 0 0 2 2 0 0 0 0 0 0 1 1 0 0 2 0 0 0 0 1 2 0 0 0 0 1 1 0 0 1 0 1 0 1 0 1 1 1 0 1 0 0 0 1 1 0 1 2 2 1 1 0 0 0 0 0 1 1 1 2 1 1 1 0 1 0 0 0 0 2 1 1 1 2 0 2 1 1 2 0 0 1 2 2 0 1 1 0 0 1 0 0 2 0 1 0 1 1 0 1 2 0 0 0 0 1 0 1 0 0 2 1 1 0 0 0 2 0 1 2 0 0 1 1 0 0 0 1 1 0 0 1 1 1 1 1 1 0 1 0 2 1 1 1 1 0 0 0 0 1 0 0 0 0 0 2 1 1 1 0 2 0 0 0 0 1 1 1 1 0 0 0 2 0 1 0 0 0 1 2 2 0 0 1 0 2 2 1 1 1 0 0 1 0 1 1 2 1 1 1 0 1 1 1 0 1 1 0 1 0 2 2 2 2 2 0 1 0 0 1 0 0 0 0 2 1 1 0 0 0 1 1 1 0 1 2 0 2 1 1 0 1 0 1 1 2 0 1 0 2 1 0 1 0 1 0 0 0 1 0 0 2 0 0 0 2 0 2 2 0 1 1 2 2 2 0 0 0 1 0 1 0 2 0 0 2 1 2 2 2 2 0 0 0 1 1 0 1 2 0 1 0 0 0 1 0 0 1 1 0 1 2 0 1 1 0 1 1 0 2 0 0 0 0 0 0 1 0 0 1 1 2 0 0 0 2 0 1 0 1 1 0 1 0 0 2 0 0 0 2 0 0 0 0 0 1 1 0 0 1 0 1 0 0 0 0 0 1 0 0 0 0 0 0 0 1 1 0 1 1 0 0 0 0 0 0 2 0 1 0 0 1 0 0 0
111 0 1 1 0 0 0 1 1 0 1 1 2 2 0 0 0 0 0 1 1 1 0 0 2 0 0 0 2 0 2 1 0 1 1 0 2 1 1 0 0 0 1 1 0 1 0 0 0 0 0 0 0 0 2 1 0 0 0 2 0 0 0 0 0 0 0 1 1 0 0 0 1 2 0 2 2 0 2 0 1 0 2 0 1 0 0 0 1 1 0 0 1 1 1 0 2 1 0 1 0 2 0 0 1 2 1 0 0 2 1 1 1 1 1 1 1 1 1 2 2 1 1 1 1 0 0 2 0 2 2 2 0 0 0 0 0 0 1 0 0 2 0 0 1 2 0 1 1 0 1 0 0 0 0 0 0 2 0 0 1 0 0 1 0 0 0 0 1 1 0 0 1 2 1 0 0 0 1 1 1 0 1 1 1 1 1 1 1 0 0 0 2 1 2 0 1 0 0 0 0 1 0 0 2 2 0 1 0 0 0 2 1 0 0 2 0 0 1 1 0 0 0 0 0 0 0 1 0 0 0 0 0 0 0 0 0 2 1 1 0 0 2 0 0 0 0 0 0 0 0 0 2 0 0 0 0 1 0 0 0 0 1 1 0 0 0 0 1 1 1 2 0 0 1 0 1 2 2 0 0 0 2 1 1 1 0 2 0 2 0 0 0 0 1 1 1 0 0 0 1 0 0 0 0 1 1 0 2 0 2 0 0 1 1 0 0 0 0 0 0 2 1 2 1 0 1 0 0 1 1 1 0 0 0 0 0 2 0 0 0 1 2 0 0 0 2 1 1 0 1 1 0 1 0 1 0 0 0 1 0 0 1 0 0 0 1 2 2 0 2 2 1 0 0 1 2 1 1 0 0 1 0 0 0 0 0 0 0 0 0 0 0 0 1 0 0 0 0 0 0 0 2 0 0 1 0 1 0 0 0 0 0 0 2 2 0 1 0 1 1 1 0 1 0 1 1 1 1 0 1 0 0 0 0 1 1 1 0 1 1 0 1 1 0 1 1 0 0 0 0 1 0 2 0 0 0 2 1 1 1 1 0 1 1 2 2 1 1 0 1 0 1 1 0 1 1 1 0 0 1 1 1 1 1 0 1 0 2 0 2 2 1 2 1 0 1 1 2 2 0 2 1 1 1 0 1 0 2 0 1 0 0 0 0 1 0 2 1 2 1 0 2 2 2 2 0 1 1 1 1 0 1 0 0 0 2 0 1 1 0 0 1 1 1 2 0 1 1 0 0 0 0 1 2 1 1 0 0 0 2 0 0 2 0 1 1 0 1 0 0 1 1 0 1 1 2 2 0 1 2 0 1 2 1 0 2 2 0 0 0 1 1 0 0 0 0 2 2 2 2 0 0 2 0 2 0 0 0 2 0 0 0 0 0 0 0 1 1 0 0 1 0 1 0 0 1 0 0 0 2 2 1 0 0 1 0 0 0 0 0 1 1 1 2 0 0 0 0 1 0 1 0 2 2 2 0 2 2 0 0 0 0 1 1 1 1 1 0 0 1 0 1 0 0 1 1 1 0 1 1 2 2 2 1 2 1 0 2 2 2 1 0 1 1 0 2 0 0 2 0 1 0 0 2 0 1 2 1 0 0 0 0 1 1 0 0 0 2 2 0 0 1 2 1 0 1 2 1 0 1 0 0 0 1 1 1 0 1 2 1 2 0 0 0 1 0 0 0 1 0 1 0 0 0 0 0 0 2 1 0 1 2 0 0 1 1 2 0 0 0 0 2 1 2 2 2 0 1 1 0 1 0 0 1 1 1 0 0 2 0 2 2 1 0 0 0 0 0 1 0 2 0 1 0 2 0 0 1 1 1 0 1 0 1 2 1 2 2 2 2 2 0 1 0 0 1 0 0 0 0 2 1 0 0 0 0 0 1 0 1 1 1 0 1 1 1 0 0 0 2 2 2 0 1 0 1 1 1 0 0 2 0 0 0 1 0 0 1 1 0 0 1 1 1 1 0 1 1 1 2 2 0 0 0 0 0 2 1 1 1 0 1 1 1 1 1 2 1 0 0 0 1 0 2 2 0 2 1 1 0 0 1 0 1 1 0 1 2 0 1 1 0 0 0 0 1 2 0 1 0 1 0 0 1 0 0 0 0 0 0 1 1 1 1 0 0 0 0 0 0 2 1 1 0 0 2 2 0 1 0 1 0 2 2 0 0 0 1 0 1 1 0 0 0 1 1 0 0 0 0 0 0 1 0 0 0 0 0 0 0 1 0 2 0 0 0 0 1 0 2 1
112 0 2 0 0 0 0 1 0 0 0 1 0 1 0 0 0 0 0 0 1 0 0 0 2 0 1 0 2 1 2 0 2 1 2 1 2 1 0 2 1 1 0 0 0 0 0 0 0 1 1 0 1 1 1 1 0 0 1 0 0 2 0 1 1 1 1 0 1 1 0 0 2 2 2 2 2 0 2 1 0 0 1 2 1 0 0 1 2 2 1 1 1 1 0 0 0 1 0 1 0 2 1 0 2 1 2 2 2 0 0 2 2 2 2 2 2 0 0 2 2 0 2 0 0 2 0 1 1 0 0 0 0 0 0 0 0 1 0 0 1 1 0 0 0 0 0 0 0 0 0 1 0 0 1 1 0 2 0 0 1 0 2 2 1 2 1 0 1 1 0 0 0 2 0 1 0 0 1 1 1 1 0 2 0 0 0 0 0 0 0 0 2 1 1 0 1 0 0 0 0 0 1 1 2 0 2 0 1 0 2 0 1 0 1 1 1 0 0 0 1 1 2 0 0 2 2 1 0 0 0 0 0 0 0 0 0 2 2 2 0 0 2 0 0 0 0 0 1 1 0 0 1 1 1 1 0 1 0 1 1 1 0 1 0 0 0 1 2 2 0 0 0 1 0 0 0 2 2 0 1 1 1 1 0 2 0 1 0 2 0 1 1 1 1 2 0 0 0 0 1 0 0 0 0 1 1 1 2 0 1 2 0 1 1 0 0 1 0 0 2 2 1 0 0 0 0 2 2 2 2 0 0 0 0 0 1 1 0 0 0 1 2 0 1 1 0 0 1 2 0 0 1 2 1 0 1 1 0 1 0 0 2 0 2 0 0 2 2 0 2 2 1 1 1 1 2 0 0 0 1 1 2 0 0 2 2 0 0 0 0 0 0 0 1 0 0 0 0 0 0 0 0 2 0 0 1 0 0 1 0 1 0 0 0 0 2 1 0 0 0 1 1 1 1 2 0 0 1 1 0 0 0 0 1 2 0 0 0 1 2 0 0 2 0 1 1 0 0 0 0 1 2 2 2 2 2 1 0 2 0 2 1 0 0 1 1 1 1 0 0 0 2 2 1 1 1 1 1 0 1 0 0 0 2 0 0 2 2 1 1 2 1 1 1 0 2 1 2 1 0 1 1 1 1 1 0 1 0 0 0 0 0 0 0 1 0 2 2 2 0 0 0 1 0 1 1 0 0 2 0 2 0 0 1 0 0 1 0 2 0 0 1 0 1 2 0 2 0 0 1 1 0 2 1 0 0 1 0 2 0 0 1 2 0 1 1 1 1 1 1 1 2 0 2 1 2 2 0 0 2 0 2 2 2 0 2 2 1 0 1 0 1 0 0 1 1 1 1 0 0 1 0 2 0 2 2 0 0 0 1 0 1 2 1 1 0 1 0 0 0 0 0 0 0 0 1 1 0 0 1 1 0 2 0 0 0 0 0 0 0 1 0 1 1 1 1 0 1 2 1 2 0 1 1 2 1 1 0 1 1 0 0 1 0 1 2 2 0 0 1 0 0 0 0 0 2 1 0 1 1 0 2 2 0 2 1 0 0 1 1 1 0 1 2 0 2 1 1 1 0 0 0 0 2 0 1 2 0 0 0 0 0 0 0 1 1 0 1 1 0 0 1 2 0 0 1 1 1 0 1 0 0 0 0 0 2 0 1 1 1 1 0 0 0 0 0 1 2 1 1 1 0 0 0 0 0 0 2 2 0 0 2 0 0 0 0 1 1 1 1 0 1 0 1 2 1 0 1 1 0 1 1 1 1 1 1 2 0 2 0 0 2 2 2 2 0 0 1 0 0 2 0 1 1 2 1 2 0 0 0 0 0 1 0 1 0 2 2 2 1 2 0 1 0 0 1 0 0 0 0 2 2 0 0 0 0 0 0 0 0 0 0 0 0 0 0 0 1 0 0 0 1 1 0 0 1 0 0 0 0 2 0 0 0 0 1 0 1 1 0 0 2 1 2 1 0 1 1 0 0 0 0 0 0 1 0 1 0 2 1 0 2 2 2 2 2 2 1 0 0 0 2 0 1 1 1 2 0 1 1 1 0 0 1 1 0 1 2 1 0 2 1 1 0 0 1 2 1 1 1 0 0 1 0 0 0 1 1 1 0 0 1 1 1 1 1 1 1 0 1 0 1 0 1 0 1 2 0 1 0 1 2 0 1 1 2 0 2 0 0 0 0 0 1 2 2 0 0 0 0 1 1 1 0 1 1 1 0 0 0 1 0 1 0 0 0 0 0 0 0 0
113 0 2 0 0 0 0 2 0 1 1 1 0 0 0 0 0 0 0 0 1 0 1 0 2 0 0 0 1 0 1 0 1 2 1 0 2 2 0 1 1 0 1 1 0 1 0 0 0 1 1 0 0 0 2 1 0 1 1 1 0 1 0 1 1 0 1 0 0 0 0 0 2 2 2 2 2 0 2 0 1 0 1 1 0 0 0 0 1 2 0 0 1 0 1 0 0 1 0 1 0 2 0 0 2 1 2 1 2 0 0 1 0 2 2 0 2 1 1 2 2 1 0 2 0 0 0 1 0 0 0 0 0 0 0 0 0 0 0 0 1 1 1 0 0 0 0 1 1 0 1 0 0 0 0 0 0 0 0 1 0 1 0 2 1 1 2 0 0 1 1 0 1 1 1 1 0 0 1 1 1 1 1 2 1 1 1 2 1 1 1 1 2 1 2 0 0 1 0 0 0 0 0 2 2 0 2 1 2 0 1 1 0 0 2 0 0 1 0 0 0 0 0 0 0 1 1 2 0 0 0 0 1 1 0 0 1 2 2 1 0 1 2 0 0 0 0 0 1 1 1 1 1 0 0 0 0 0 0 0 0 0 0 1 0 0 0 0 1 1 0 2 0 2 0 0 0 2 2 0 0 1 2 2 0 0 0 2 0 2 0 2 1 0 1 1 1 0 0 0 0 0 0 0 0 0 0 1 2 0 1 1 0 2 1 0 1 1 1 1 0 1 1 1 1 0 1 1 1 0 2 1 0 0 0 0 0 2 1 0 1 2 1 0 1 1 1 0 0 1 0 0 0 0 0 1 1 1 0 1 0 0 1 0 0 1 0 1 2 0 2 2 2 2 1 1 1 1 1 0 0 0 1 0 1 0 0 0 0 0 0 0 0 0 2 1 1 1 0 1 1 1 1 1 0 0 1 1 0 0 0 0 1 0 1 1 1 0 0 0 0 1 0 1 0 0 0 0 2 1 1 0 0 2 1 1 0 0 0 0 2 0 2 0 0 1 0 1 2 0 0 0 0 1 1 0 1 2 2 0 0 0 0 0 0 1 0 1 1 0 0 0 1 1 1 0 2 2 0 1 2 0 1 1 2 1 0 1 2 0 2 2 1 2 2 0 2 0 0 2 2 2 1 1 1 1 2 0 1 0 0 0 0 1 0 2 0 1 0 1 1 1 1 2 1 2 1 0 0 2 0 1 0 0 0 0 1 0 1 1 0 1 2 0 2 2 0 0 2 0 1 1 0 1 2 1 1 0 0 0 1 0 0 2 1 0 2 0 1 0 0 0 0 1 1 1 2 1 0 1 2 1 2 2 2 1 2 0 0 0 1 1 0 0 0 1 0 0 0 0 0 2 1 2 0 2 2 0 0 0 2 2 1 1 1 1 0 1 1 0 0 1 0 1 0 1 1 1 0 0 1 1 0 1 0 1 0 0 0 0 0 1 0 1 0 0 0 0 0 1 0 2 1 0 0 2 2 2 1 0 0 0 2 1 0 1 1 1 0 0 1 0 0 0 0 0 2 1 2 0 1 0 1 1 0 1 0 0 0 0 1 2 0 1 1 0 1 0 0 2 0 0 0 1 2 1 1 2 0 0 1 1 0 0 0 1 0 1 0 0 0 0 1 2 0 1 1 1 1 0 1 0 1 0 1 0 0 0 0 0 0 1 1 1 1 0 0 1 0 0 0 0 0 0 0 0 1 0 2 0 0 1 2 2 1 0 1 1 1 1 1 0 2 1 0 0 1 1 1 1 0 1 2 1 2 2 0 2 0 0 1 0 2 1 1 1 0 1 0 0 0 2 0 2 1 1 0 0 0 0 2 2 2 0 2 2 0 1 2 1 1 2 0 0 0 0 0 0 2 0 2 2 1 1 0 0 0 1 1 0 1 0 1 0 1 0 1 0 0 0 2 1 1 0 0 1 1 0 1 0 0 2 0 0 0 0 2 0 2 1 0 0 0 2 1 1 0 1 1 1 1 1 0 0 0 0 1 2 1 0 2 0 1 1 2 1 1 1 1 0 0 1 2 0 2 2 0 1 0 0 0 0 0 0 1 0 1 1 2 0 0 2 1 1 0 0 0 1 0 0 0 1 0 1 0 0 0 0 2 1 0 0 2 2 2 1 1 0 0 0 2 0 1 0 0 0 1 1 0 1 0 1 2 0 2 1 1 0 0 0 1 0 0 0 1 1 1 0 0 1 0 1 0 0 0 0 0 1 0 1 0 1 0 2 1 1 0 0 1 0 0 0
114 0 2 2 0 0 0 2 0 1 1 0 1 1 0 0 0 0 0 0 2 0 1 0 2 0 1 0 2 0 2 0 0 0 1 1 2 1 0 1 1 0 1 1 0 0 0 0 0 0 0 0 0 0 2 1 0 0 1 0 1 1 0 0 0 1 0 0 1 1 0 0 0 2 0 2 2 0 2 0 0 0 2 0 2 0 0 0 2 2 0 0 1 2 0 0 1 1 0 1 1 2 1 0 2 0 2 0 0 2 0 1 0 2 2 1 1 0 0 2 2 0 1 1 0 1 0 0 0 0 0 0 0 0 0 0 0 0 1 0 2 0 0 0 1 0 0 0 0 0 0 0 0 0 0 1 1 1 0 0 0 1 2 2 0 2 1 1 1 1 0 1 1 2 2 2 0 1 0 0 0 0 1 2 2 2 1 1 0 0 0 1 2 1 2 1 0 1 0 0 0 2 0 0 2 2 0 0 0 0 1 1 1 1 2 0 0 1 2 1 0 0 0 1 0 0 0 2 0 1 0 0 0 0 1 1 1 2 2 1 0 0 2 0 0 0 0 0 0 0 0 0 1 1 1 0 1 0 0 0 0 0 0 0 1 1 0 1 1 1 0 1 0 1 1 1 0 1 1 0 0 0 2 2 0 1 0 1 1 2 0 2 0 0 2 1 1 1 0 1 2 0 1 1 1 1 0 1 1 0 0 1 0 2 1 0 1 1 1 1 0 1 0 1 1 0 1 1 0 1 2 1 1 1 0 0 0 2 0 0 0 2 2 0 0 0 2 0 0 2 0 0 0 2 0 0 2 1 0 0 0 0 2 0 2 0 1 2 2 0 2 2 0 0 0 1 2 1 1 0 0 0 0 0 0 0 0 0 0 0 0 0 0 0 2 1 1 0 1 1 1 1 1 2 0 0 0 2 0 0 0 0 0 0 2 2 0 0 0 0 0 1 1 0 1 1 1 1 2 0 2 0 0 2 1 0 0 2 0 0 1 0 1 1 0 1 1 1 1 0 0 0 2 2 2 2 2 2 0 2 1 1 0 1 1 1 1 1 1 0 1 0 1 1 1 0 0 2 0 1 1 0 1 1 1 0 1 1 1 0 0 1 0 2 1 0 1 2 2 2 0 1 1 1 1 0 1 0 1 0 0 0 0 0 0 1 1 2 0 1 0 1 1 1 0 1 0 0 1 1 1 1 0 0 0 0 2 0 1 2 0 0 2 0 1 1 0 1 0 1 0 1 0 1 2 1 1 0 1 0 0 1 1 2 0 0 2 0 0 0 0 0 1 0 1 1 2 2 0 0 2 1 1 1 1 1 1 0 0 0 0 1 0 1 2 0 0 2 2 2 2 1 0 2 0 2 2 0 0 1 0 0 0 1 0 0 0 2 0 0 0 2 0 1 0 0 1 1 0 0 2 2 0 0 0 0 0 1 0 0 1 0 0 0 2 2 2 0 0 1 0 1 0 2 2 2 0 2 2 0 0 0 1 0 0 2 2 1 1 0 0 1 0 0 0 1 1 0 1 0 0 1 2 1 0 2 0 0 1 1 2 0 2 2 0 0 2 0 0 2 0 1 0 0 1 0 0 1 1 0 1 0 0 0 0 0 0 0 0 0 0 0 0 2 0 1 2 1 1 0 0 0 1 0 1 1 1 0 0 1 1 1 1 1 0 1 0 1 2 2 2 2 0 0 0 0 0 1 2 1 0 1 2 1 1 0 0 2 0 0 0 0 1 0 0 1 1 0 0 2 0 0 0 0 0 2 0 2 1 2 0 1 2 1 0 0 0 0 0 0 0 2 0 2 0 0 0 0 0 2 2 0 0 2 0 2 0 2 2 2 2 1 0 1 0 0 1 0 1 0 1 2 2 0 0 0 0 0 0 0 0 0 0 0 0 0 0 0 0 1 1 1 2 1 0 0 1 0 0 0 0 0 0 0 0 1 1 0 1 0 1 0 1 1 1 0 0 0 0 0 1 0 1 0 0 1 0 2 0 2 0 0 1 2 2 2 2 2 0 0 0 1 1 0 1 1 1 1 0 2 0 1 0 0 1 1 0 0 1 0 0 1 0 0 2 0 2 1 0 0 0 0 0 1 0 0 1 1 2 2 0 1 2 1 1 2 2 2 0 2 0 0 0 1 1 0 2 1 1 2 1 2 1 0 1 1 2 0 1 0 1 0 0 0 0 1 1 2 2 0 0 2 1 1 0 1 0 0 0 0 0 0 0 1 0 0 0 0 1 0 1 1
115 0 1 1 0 1 1 2 1 1 2 0 0 1 0 0 0 1 1 1 1 0 1 0 2 0 1 0 2 0 1 1 1 2 0 0 1 1 0 0 0 0 0 0 0 0 0 0 0 0 0 0 1 1 1 0 0 0 1 0 1 1 0 0 0 0 0 1 2 0 0 1 2 1 2 1 1 0 2 2 0 0 2 0 1 0 0 0 0 1 0 0 0 2 0 0 1 0 0 0 1 2 1 0 2 1 2 0 1 1 0 1 0 0 0 0 0 0 0 2 2 0 2 0 0 2 0 2 0 1 1 1 1 1 0 0 0 1 0 0 0 2 0 1 0 0 0 0 0 0 0 0 0 0 0 1 1 1 0 0 1 0 2 1 0 1 0 0 0 1 0 0 0 1 1 0 0 0 0 1 1 2 0 1 1 0 0 2 2 0 0 0 2 0 2 0 0 0 0 0 0 0 0 2 2 1 1 1 1 2 2 1 2 0 1 0 0 0 2 0 2 2 1 0 0 1 1 1 1 0 0 0 0 1 2 2 0 2 2 2 0 0 1 0 0 0 0 0 0 0 0 0 1 0 0 0 0 0 2 2 0 2 0 0 0 0 0 0 1 0 0 2 0 1 1 0 0 1 1 0 0 1 2 2 0 0 0 1 0 2 0 1 0 0 2 0 2 2 0 1 1 0 0 0 0 0 0 0 1 0 1 0 0 2 2 0 0 0 1 1 0 1 2 2 1 0 1 1 1 0 2 1 0 0 0 0 0 2 0 0 0 1 2 0 1 1 1 0 1 1 1 1 1 2 1 0 1 1 0 2 0 0 1 1 1 1 0 1 2 0 2 2 0 0 0 0 2 0 0 0 0 0 0 0 0 0 0 0 0 0 1 1 0 0 2 1 1 0 1 1 0 1 0 1 0 2 2 1 1 1 0 2 0 0 1 1 1 0 0 2 1 0 0 1 2 1 1 1 2 0 0 1 1 1 1 0 0 0 0 0 1 0 1 1 1 2 0 2 2 0 0 0 1 2 1 1 1 2 1 1 1 1 0 0 0 1 1 2 2 1 1 1 1 0 1 0 0 2 0 0 0 0 2 2 1 1 1 0 1 0 1 0 0 1 0 0 1 1 1 1 1 1 1 0 2 0 2 1 0 0 0 1 0 0 1 1 1 2 0 1 1 1 1 2 1 2 1 0 0 2 0 2 0 0 1 0 1 0 2 1 0 1 1 0 2 1 0 0 1 1 0 1 0 2 1 0 0 1 0 1 0 0 0 2 1 1 1 1 1 1 1 1 0 0 0 0 2 2 0 2 2 0 1 1 1 0 1 1 0 0 0 1 1 0 0 0 0 0 0 1 1 2 0 1 0 1 0 0 0 2 1 0 1 1 1 1 1 1 1 0 0 2 0 0 0 1 1 1 0 0 0 0 0 2 0 1 1 0 0 0 0 1 0 0 0 0 0 0 0 1 0 1 0 0 1 1 2 2 2 0 0 0 0 0 1 2 0 1 1 0 1 1 0 0 0 0 2 1 1 1 1 0 1 0 0 1 2 1 1 0 2 1 1 2 1 0 1 0 0 2 0 0 0 0 1 0 1 2 0 0 1 0 0 1 1 1 0 0 1 1 0 1 2 2 0 1 0 1 1 0 1 0 0 1 1 1 0 0 0 0 0 0 1 1 1 0 0 1 0 0 0 0 0 0 0 0 0 0 1 0 0 1 2 1 0 0 0 0 2 2 0 0 2 0 0 0 1 0 0 1 0 1 1 0 1 1 1 2 1 2 0 1 2 2 0 0 0 2 0 0 0 2 0 2 1 0 1 0 1 1 1 0 1 0 1 2 1 2 2 2 2 1 0 1 0 0 0 0 0 0 0 2 2 0 0 0 0 0 1 0 1 1 1 0 1 0 1 1 0 0 1 1 1 1 0 0 1 1 1 0 0 2 0 0 0 1 1 0 0 2 1 0 1 0 2 2 1 0 0 1 2 2 0 0 0 0 1 1 0 1 0 0 1 1 2 1 1 2 0 0 0 1 1 0 2 2 0 2 1 1 0 2 0 0 0 2 0 0 2 1 0 2 0 1 1 0 0 0 0 0 1 0 0 1 1 0 0 2 2 0 0 1 1 1 1 0 1 0 0 0 1 1 0 1 1 0 2 2 0 0 0 0 1 0 0 0 1 0 2 0 2 0 0 0 0 2 2 1 1 1 0 1 1 2 0 0 0 0 0 0 0 0 1 2 1 0 1 1 2 0 1 1
116 1 1 1 0 0 0 2 0 0 0 0 0 0 0 0 0 0 0 1 1 1 0 0 2 0 1 0 2 2 1 2 2 2 0 0 0 1 0 0 0 0 0 0 0 0 1 0 0 1 1 0 0 0 1 1 0 0 2 0 0 1 1 1 1 1 1 0 0 0 0 0 2 2 1 2 2 1 2 2 0 0 0 2 0 0 0 0 2 2 0 0 1 1 1 0 1 1 1 0 2 1 1 0 2 2 2 0 0 2 0 1 0 2 2 1 2 0 1 2 2 0 0 2 0 0 0 0 0 0 0 0 0 1 0 0 0 1 0 0 2 0 0 0 0 1 0 0 1 1 0 0 0 1 0 0 0 2 0 0 0 1 0 2 1 2 1 0 0 1 0 1 1 1 1 1 0 0 0 1 1 1 0 2 2 0 1 1 0 0 0 0 2 0 0 2 2 0 0 0 0 0 0 0 2 2 0 2 1 0 1 1 1 0 1 1 1 0 1 0 2 2 0 0 0 0 0 1 0 0 0 0 0 0 0 0 1 2 2 2 0 0 2 0 0 0 0 0 0 0 0 0 2 0 0 0 0 1 0 1 1 1 1 1 1 0 0 1 2 2 0 1 0 2 0 0 1 2 2 0 1 0 2 2 1 0 2 1 0 1 1 1 0 0 1 1 1 0 0 1 2 0 0 0 0 0 1 0 1 0 0 0 0 2 2 0 1 2 0 0 0 1 2 2 0 0 0 0 0 0 1 2 0 0 1 1 0 2 0 1 2 2 2 0 0 0 1 0 0 1 0 0 0 2 0 0 2 2 0 2 0 0 2 0 2 1 0 2 2 0 2 2 0 0 1 1 1 0 1 0 0 1 1 0 1 0 0 1 1 0 0 0 0 0 1 0 0 1 1 1 1 1 0 1 0 1 1 2 0 0 1 0 0 0 1 1 1 1 0 0 0 2 0 2 1 1 0 0 1 1 0 1 0 1 0 0 0 0 0 0 1 0 2 0 0 1 0 2 2 0 0 0 1 2 1 1 1 2 0 2 0 1 0 1 1 1 1 1 1 0 0 0 1 1 1 1 0 1 0 1 1 1 1 1 2 1 0 0 1 0 0 1 1 0 2 0 2 0 2 1 0 1 1 1 1 0 2 0 1 0 0 0 0 1 0 2 0 2 1 1 0 1 0 1 1 1 0 1 1 1 1 1 0 1 2 0 1 1 0 0 1 1 1 1 2 2 0 0 2 0 0 0 0 2 1 0 0 1 0 1 0 0 1 1 0 0 1 1 1 0 0 1 0 0 0 0 2 0 0 1 2 0 1 1 1 0 0 1 1 1 1 0 0 0 1 0 0 0 0 0 0 2 0 1 0 2 2 0 0 1 1 1 0 1 0 1 0 1 1 0 0 2 0 0 0 0 1 2 0 0 0 1 0 2 0 1 0 0 0 0 0 1 0 0 1 1 1 0 0 0 0 2 0 0 0 2 2 2 1 1 1 1 1 0 1 2 1 0 1 1 1 1 0 1 1 0 2 1 2 0 2 0 1 1 0 1 1 0 0 0 2 0 0 1 0 0 1 0 0 2 1 1 0 0 1 0 2 2 0 0 0 0 0 0 0 1 0 1 0 0 0 0 0 2 0 1 1 0 0 0 1 0 1 0 2 2 2 0 1 2 0 2 1 1 0 0 0 0 1 1 0 1 1 0 0 0 0 0 1 0 0 0 2 0 0 0 0 1 1 2 1 0 2 0 0 0 1 0 1 1 1 2 0 0 0 1 1 1 1 2 0 2 2 2 0 0 0 1 0 0 0 2 0 2 2 0 2 0 0 1 2 1 1 1 1 2 0 2 2 2 2 2 0 0 0 0 0 0 1 0 0 1 2 0 0 0 0 1 1 0 1 1 1 0 1 1 2 0 0 1 0 0 2 0 1 0 2 0 1 0 0 2 2 2 2 0 1 0 0 1 0 0 1 1 0 0 0 0 0 1 2 2 2 0 0 2 0 2 0 2 0 0 0 2 2 2 2 1 0 1 1 0 2 0 1 1 0 2 0 1 1 1 0 0 1 1 0 1 1 0 1 0 0 0 2 0 2 2 0 1 1 0 1 2 0 0 0 1 2 0 0 1 2 0 2 0 0 0 1 0 1 0 0 0 1 0 2 1 0 0 0 0 1 0 1 0 1 2 2 0 0 0 0 0 0 0 1 2 2 0 0 2 0 0 0 0 0 1 0 1 0 1 1 1 1 0 0 0 1 0 0 0
117 0 2 1 0 1 1 2 1 1 2 0 0 1 0 0 0 0 0 0 2 0 0 0 2 0 2 0 1 0 1 1 0 0 2 0 1 2 0 0 0 0 1 1 0 1 0 0 1 0 0 0 1 1 1 1 0 0 1 0 1 2 0 1 1 2 1 0 1 1 1 1 2 2 1 2 2 0 1 0 1 0 2 0 2 0 1 1 2 2 1 1 0 1 0 0 1 1 0 1 1 2 0 0 2 1 2 0 0 2 0 0 0 0 0 0 0 0 0 2 2 0 1 1 0 1 0 0 2 0 0 0 1 1 0 0 1 0 1 0 1 2 0 0 1 2 0 0 1 1 0 2 0 0 1 0 0 0 0 0 0 1 1 1 1 2 2 1 1 1 0 2 0 1 1 0 0 0 1 1 1 0 1 1 1 1 1 2 0 0 0 2 2 1 1 0 2 1 0 0 0 0 0 2 2 0 2 0 1 0 2 1 2 1 0 0 0 1 2 1 0 0 0 0 0 1 1 2 0 0 0 0 0 0 0 0 0 2 2 0 0 1 2 1 0 0 0 0 0 0 0 0 0 1 1 0 1 0 1 1 0 1 0 0 1 1 0 0 1 1 0 2 1 2 0 0 0 2 2 0 0 0 2 2 0 0 1 1 1 2 0 0 0 0 2 0 1 1 1 0 1 0 2 2 2 1 0 0 0 0 0 0 0 1 1 0 1 2 1 1 0 2 1 0 1 0 1 0 0 0 1 1 0 0 0 0 0 1 0 0 0 1 2 1 1 1 1 1 1 0 1 1 0 2 0 0 1 0 0 0 1 1 1 0 1 0 0 1 2 0 1 2 1 1 0 1 1 0 0 0 1 1 1 0 1 1 1 0 0 0 0 0 0 0 1 1 1 1 0 0 0 0 0 1 0 0 1 1 0 0 0 1 0 0 0 2 0 1 0 1 1 1 1 1 0 1 0 0 0 0 0 1 0 0 0 1 0 1 0 0 1 0 2 0 0 1 0 2 2 0 0 0 0 2 0 0 0 2 1 1 1 1 1 0 0 1 1 1 1 1 1 1 1 1 0 1 0 2 2 0 0 0 0 0 2 1 0 0 2 0 1 2 1 0 1 0 2 0 1 2 1 2 2 0 2 1 1 0 0 1 1 0 0 1 0 1 1 2 1 1 0 1 1 2 2 2 0 0 0 2 0 2 0 0 0 0 1 0 1 2 1 0 1 0 1 1 0 1 1 0 0 0 0 1 2 2 1 1 0 1 0 0 0 2 0 1 1 0 1 0 1 0 2 0 2 1 1 2 0 2 2 0 1 1 0 0 0 0 0 0 1 1 0 0 1 1 0 0 0 0 0 1 0 1 0 2 1 0 0 2 0 1 1 1 1 1 0 2 1 1 0 2 0 1 0 0 0 1 0 0 0 0 0 1 0 0 0 0 1 0 0 0 0 1 2 2 2 0 0 1 0 1 0 0 1 2 2 1 1 0 0 0 1 1 1 1 0 2 0 0 0 0 1 0 0 1 0 1 1 1 1 0 2 1 1 2 1 1 1 1 2 0 0 1 1 0 2 0 0 1 0 0 0 0 1 0 0 2 0 0 0 0 0 0 0 0 1 2 0 0 0 0 1 2 0 0 0 1 1 0 1 1 0 1 2 2 2 0 2 2 1 2 0 0 0 0 0 0 1 1 1 1 0 0 0 1 1 0 2 0 1 1 2 1 0 0 1 0 1 1 0 0 2 1 0 0 1 0 0 2 0 0 1 1 0 2 0 1 1 2 0 2 2 2 1 0 1 1 0 1 0 2 0 2 0 2 0 0 0 1 1 0 0 1 0 2 1 1 2 1 1 1 0 0 0 0 0 0 1 1 0 0 2 0 0 2 2 0 0 0 1 1 2 0 2 0 1 0 0 0 2 2 2 0 0 1 2 1 0 0 0 1 1 0 1 2 1 0 2 0 1 0 2 0 2 2 0 1 1 1 1 1 0 0 0 0 0 2 1 1 1 0 1 0 2 2 2 2 2 1 1 0 1 0 1 1 1 1 0 1 1 1 0 0 0 2 0 0 2 0 0 2 0 1 2 0 0 1 0 0 0 0 0 1 1 0 1 2 2 0 0 0 1 1 1 0 1 0 0 0 2 0 1 0 1 0 1 1 0 1 1 1 2 0 2 0 0 0 1 0 0 0 1 0 0 0 1 0 1 0 0 0 0 1 0 0 0 0 0 0 1 0 0 2 0 2 0 0 1 0 0 0
118 1 1 0 0 0 0 2 0 2 2 0 0 0 0 0 0 0 0 0 1 0 0 0 2 0 0 0 1 0 1 1 0 2 1 0 1 2 0 2 2 0 1 1 1 1 1 0 0 1 0 0 0 1 1 1 0 0 2 0 0 2 1 0 0 0 0 0 2 1 1 1 1 2 1 2 2 0 2 2 0 0 2 0 1 0 0 1 2 2 0 0 1 1 1 1 0 0 0 0 1 2 1 0 2 0 2 1 1 1 0 1 0 0 0 0 0 0 0 1 1 0 2 0 1 1 0 0 1 0 1 1 0 0 0 0 0 0 0 0 1 2 0 0 0 0 0 0 0 0 0 1 0 0 0 1 1 0 0 0 0 0 2 2 1 2 1 1 1 1 0 0 1 2 1 0 0 0 0 1 1 0 1 2 2 1 2 2 0 0 0 1 2 0 2 0 0 0 0 0 0 0 0 1 2 0 2 1 1 1 1 0 1 1 0 0 0 0 1 1 1 1 0 0 0 0 0 1 0 0 1 1 0 0 0 0 0 2 2 1 0 0 2 0 0 0 0 0 0 0 0 0 1 0 0 0 1 0 0 1 1 1 1 1 0 0 1 0 1 0 0 2 0 2 0 0 0 1 1 0 0 1 2 1 1 0 1 0 2 2 0 2 1 0 2 1 1 0 0 0 1 0 0 0 0 0 0 0 0 0 0 2 0 2 2 0 0 0 0 0 1 1 2 1 1 0 2 0 0 1 2 0 1 1 0 1 1 1 1 0 0 2 1 0 1 1 1 0 1 2 0 0 0 2 0 0 0 2 0 1 0 0 2 0 2 2 0 2 2 0 2 2 0 0 0 0 1 1 1 0 0 2 1 1 1 1 1 0 0 0 0 0 1 0 2 1 1 2 0 1 1 1 2 0 0 1 0 0 0 0 0 0 0 1 1 1 1 0 0 1 1 0 1 1 2 2 1 1 0 1 0 1 0 2 1 1 0 0 0 0 1 0 2 0 1 2 0 1 1 0 0 0 1 2 1 1 1 1 1 1 2 0 1 0 0 1 1 2 2 1 1 0 2 2 1 0 1 1 0 0 1 1 1 1 1 0 0 1 2 0 1 2 0 1 1 0 1 0 0 2 2 2 0 1 0 0 2 0 1 0 1 0 0 0 1 0 1 2 1 2 0 0 1 2 1 2 1 0 0 2 0 1 0 1 1 0 1 0 1 2 0 0 1 0 2 1 0 1 1 0 1 1 0 2 2 0 0 0 0 0 1 0 1 2 0 1 1 0 0 0 1 1 0 0 0 0 2 1 0 0 1 0 1 1 0 0 1 1 1 0 0 1 2 0 0 2 2 0 0 0 0 2 0 0 0 1 0 0 0 1 0 0 1 2 1 1 0 2 2 0 0 2 0 1 0 0 1 1 0 0 1 1 0 2 0 0 0 0 0 0 1 0 0 1 2 0 0 0 0 1 0 2 0 1 1 2 1 2 2 0 0 0 1 1 0 1 0 0 0 0 1 0 0 0 0 1 1 1 2 0 2 0 2 2 0 2 2 0 0 1 1 1 1 2 1 1 2 0 0 1 0 0 0 1 2 1 1 1 0 0 1 0 0 2 1 0 0 1 1 1 0 0 0 1 1 1 1 0 0 0 1 0 0 0 1 1 1 0 1 1 0 2 0 0 0 1 0 1 0 0 0 0 0 0 0 0 0 0 2 0 0 2 2 1 0 0 2 0 2 2 0 0 2 0 0 0 1 0 0 2 1 1 0 0 0 2 0 1 0 2 0 1 2 2 0 0 0 2 0 0 0 2 0 2 1 1 0 1 1 0 1 0 1 1 0 1 0 1 2 1 1 0 0 0 0 0 0 0 1 0 1 2 2 0 0 0 0 0 0 0 0 0 1 0 1 0 0 0 0 0 2 2 2 0 1 0 1 1 1 0 1 2 0 0 0 1 0 0 1 1 0 0 1 1 1 2 0 1 1 1 1 1 0 0 0 0 0 2 0 2 0 0 2 1 2 2 2 2 0 0 0 0 2 0 1 1 1 1 0 0 0 1 0 0 1 1 0 1 2 0 1 1 0 1 2 0 2 2 0 0 0 0 0 1 1 0 0 0 1 1 0 1 2 1 1 1 1 0 2 0 1 0 2 0 0 0 0 1 1 1 1 1 1 0 1 0 1 1 2 1 0 0 0 1 0 2 2 1 1 0 0 2 0 1 0 0 1 0 0 0 0 0 0 0 1 0 0 0 1 0 1 1
119 0 1 1 0 0 0 1 0 1 1 1 0 0 0 0 0 0 0 1 1 1 0 0 2 0 1 0 2 0 2 1 1 2 1 0 1 1 0 0 0 0 1 1 0 1 2 0 0 0 0 0 1 1 1 1 0 1 2 1 1 1 0 2 0 0 1 0 2 1 0 0 2 1 2 1 1 0 2 1 1 0 2 0 2 0 0 0 2 2 0 0 1 1 0 0 1 2 0 2 0 2 1 0 2 0 2 1 1 1 0 2 0 2 2 0 2 0 2 0 0 0 0 2 0 0 0 0 0 0 0 0 1 1 0 0 1 0 0 0 0 2 0 0 1 1 1 0 0 0 0 1 0 0 1 0 0 1 0 0 0 1 2 2 0 2 1 1 0 2 0 1 0 2 0 0 0 0 0 0 0 0 1 2 1 1 1 1 0 0 0 1 2 2 2 0 2 0 0 1 0 1 0 2 2 1 2 0 1 0 0 2 1 0 1 0 0 0 1 1 1 1 1 0 0 0 0 1 0 0 0 0 0 0 1 1 0 2 2 1 0 1 2 1 0 0 0 0 0 0 0 0 2 0 0 0 0 1 0 0 0 0 1 1 0 0 0 0 2 2 0 2 0 0 1 2 0 2 2 0 0 0 1 1 0 0 0 1 1 1 1 1 0 0 2 0 1 0 0 0 1 0 1 1 1 0 0 0 0 1 0 1 0 2 2 1 0 0 0 0 0 2 1 1 2 0 2 1 1 1 2 1 0 0 1 1 0 1 0 2 0 2 0 0 0 0 2 0 0 0 0 0 0 2 0 0 2 0 0 0 1 1 1 0 0 0 1 1 2 0 2 2 1 1 2 1 2 0 0 0 0 0 0 0 2 0 0 0 0 0 0 0 1 0 2 1 1 0 0 0 0 0 1 1 0 0 0 0 0 0 1 0 0 0 0 2 0 0 0 0 0 1 0 1 1 0 0 1 1 0 1 0 0 1 1 1 0 1 0 0 0 0 0 2 0 1 1 1 1 0 0 0 0 2 1 0 1 1 1 0 1 1 1 0 0 0 0 0 1 0 0 0 1 1 2 0 2 1 0 1 1 1 1 1 1 1 1 0 2 0 1 2 2 0 2 0 0 0 1 1 1 1 1 2 0 1 2 0 1 0 0 1 0 0 2 0 0 2 1 1 0 1 1 2 0 1 0 1 1 1 1 0 0 0 0 0 2 0 1 1 0 0 1 0 2 2 0 1 1 0 0 0 0 2 1 0 0 0 0 0 0 0 0 0 0 0 0 1 0 1 0 2 0 0 0 0 1 2 0 1 2 0 2 0 2 1 1 1 1 1 0 0 0 0 1 1 1 0 0 0 0 1 1 0 0 0 0 0 0 1 0 0 0 2 0 0 0 1 1 0 0 2 0 1 0 1 1 1 0 0 0 0 0 1 0 0 0 0 1 0 0 1 0 1 2 1 2 0 0 0 0 2 1 0 2 0 2 1 0 0 0 0 0 0 2 2 1 0 1 1 1 1 0 0 2 0 2 1 2 0 1 0 1 1 0 1 1 0 2 2 1 0 0 1 0 0 0 0 0 2 0 0 0 0 0 0 0 0 0 0 1 0 0 0 0 1 0 0 1 1 0 0 1 2 0 0 0 0 0 0 0 0 0 0 0 0 1 0 1 1 1 1 0 0 0 0 0 0 0 0 0 0 0 0 0 0 0 0 2 0 0 2 2 0 0 1 0 1 0 0 0 0 2 1 0 1 1 0 0 1 1 2 0 0 0 2 0 2 2 2 0 2 2 1 0 0 0 0 0 1 1 1 0 2 1 0 1 0 1 1 1 0 0 1 0 1 1 1 1 1 1 1 0 1 0 0 1 0 1 1 1 1 2 0 0 0 0 0 0 1 0 1 1 0 1 1 1 0 0 1 1 0 0 0 0 0 0 0 0 0 1 1 0 0 0 1 0 0 2 0 1 0 2 0 2 2 0 1 1 2 2 2 0 0 0 0 1 1 0 1 0 0 0 1 1 1 1 2 0 0 0 2 0 0 2 2 0 0 0 1 0 1 0 0 1 1 0 1 2 0 0 2 0 2 1 0 0 1 0 0 0 0 1 1 1 0 0 2 2 0 1 2 2 0 0 0 0 0 2 0 1 1 1 0 0 0 2 1 0 0 0 0 1 0 1 0 1 1 2 0 0 0 0 0 0 0 1 2 2 0 0 2 1 2 0 0 0 0 0 0 1 0 0 2 0 1 0 0 1 0 0 0
120 0 1 2 0 0 0 1 2 0 2 0 0 0 0 0 0 0 0 2 0 0 2 1 1 1 1 0 1 0 1 2 0 1 0 0 1 2 0 1 1 0 2 2 0 1 1 0 1 0 0 0 0 0 1 1 0 0 1 1 1 1 1 0 0 0 0 1 1 0 0 0 2 2 1 2 2 1 2 2 0 0 2 0 2 0 0 1 2 2 0 1 0 2 0 0 0 1 1 1 1 2 0 0 2 0 2 2 1 1 0 1 1 2 2 2 2 0 0 2 2 0 2 0 0 2 0 0 2 0 2 2 0 1 1 1 1 0 0 0 1 1 0 0 0 0 0 0 0 0 0 1 1 0 0 0 0 0 0 0 1 1 2 2 2 2 1 2 0 1 1 0 2 0 2 1 2 0 1 2 2 0 0 2 1 0 1 1 1 0 0 0 1 1 1 0 0 0 0 0 0 1 1 2 2 1 1 2 0 0 1 1 1 0 2 0 0 1 1 0 1 1 0 0 1 1 1 2 0 0 0 0 0 0 0 0 0 2 2 1 0 0 2 1 0 0 0 0 0 0 0 0 1 0 0 0 0 0 0 0 0 0 0 1 0 0 0 1 2 2 0 1 0 2 0 1 0 2 2 0 0 1 2 2 1 0 2 1 0 2 0 0 1 0 2 1 0 0 0 0 1 0 1 1 1 0 0 1 2 0 0 0 0 2 2 0 2 1 0 0 1 2 1 2 2 0 2 1 2 1 2 1 0 0 0 0 0 1 0 1 1 1 2 0 0 0 2 0 0 1 0 0 1 1 1 1 0 0 0 1 1 1 1 0 1 0 0 1 1 1 1 1 0 0 0 0 1 0 0 0 0 0 0 0 0 0 0 0 0 0 0 1 0 0 2 0 0 0 1 1 1 1 2 0 0 1 0 1 0 0 1 1 0 0 1 2 0 1 0 1 1 1 1 1 0 0 1 0 0 0 0 0 1 1 1 0 0 1 0 0 2 0 1 1 0 0 0 1 1 0 0 1 1 2 1 1 1 1 1 0 2 0 1 1 1 2 2 2 2 1 1 1 1 1 1 0 0 1 0 0 1 0 1 1 2 1 0 0 2 0 0 2 0 1 0 0 2 0 1 2 1 2 1 1 1 0 1 1 0 0 0 0 0 0 2 0 0 2 0 2 1 0 1 2 1 2 0 1 1 1 1 0 0 1 1 0 1 1 1 1 1 0 1 1 1 1 0 1 1 0 0 0 0 2 0 0 0 1 0 1 0 0 1 1 0 0 1 1 1 0 0 0 1 0 1 0 1 1 0 1 2 0 1 1 0 0 1 1 1 0 1 0 0 0 0 0 0 0 0 0 0 2 0 2 0 2 2 0 0 2 0 0 0 1 0 0 1 0 0 1 1 1 0 1 0 0 0 1 0 0 0 0 1 1 0 0 0 0 0 0 0 0 0 2 2 1 2 0 1 1 1 1 0 0 0 1 2 2 2 0 0 0 2 2 0 0 2 2 1 0 0 0 0 0 0 0 2 1 2 0 1 0 2 1 0 2 1 0 0 0 2 0 1 2 1 0 1 1 0 1 1 0 0 0 1 0 1 2 0 0 2 0 0 1 1 0 1 1 2 2 0 0 0 2 0 1 1 1 1 0 1 0 0 0 0 0 0 0 0 2 1 2 0 0 0 1 1 0 0 0 0 0 0 0 0 0 0 0 2 1 0 0 2 0 0 1 2 1 1 1 1 0 1 1 1 2 2 0 1 1 0 1 1 1 2 2 0 1 1 2 0 2 2 2 1 0 0 1 0 0 1 1 0 1 0 1 1 0 2 0 2 0 0 1 0 2 1 1 2 1 1 1 0 2 0 0 2 0 1 0 0 1 2 0 0 0 0 0 1 0 0 0 1 1 2 1 2 0 0 0 2 2 0 0 1 0 1 2 0 0 1 2 0 0 0 1 2 0 2 1 1 0 1 0 2 2 0 0 1 1 2 2 0 0 0 0 0 0 1 1 1 0 0 1 2 1 1 2 1 0 0 2 2 1 1 2 0 1 0 0 0 1 0 0 1 2 0 2 1 1 0 2 0 1 1 0 0 1 0 0 0 2 0 2 0 0 0 0 0 0 0 0 2 0 0 0 1 1 0 0 0 0 0 0 2 0 2 2 1 1 1 1 1 0 1 1 2 0 1 0 1 0 0 0 2 1 1 0 1 0 0 0 1 1 0 0 0 1 1 0 1 0 0 0 0 0 0 0 0 0 0 0
121 0 2 0 0 0 0 1 0 0 0 1 0 1 0 0 0 0 0 1 1 1 0 0 2 0 2 0 2 0 2 2 1 1 1 0 1 1 0 1 1 0 2 2 0 1 1 0 0 0 0 0 0 0 1 1 0 0 2 0 2 2 0 0 0 0 0 1 1 0 0 0 1 2 0 2 2 0 2 1 1 0 1 1 0 1 1 0 1 2 0 0 0 2 0 0 0 0 0 0 2 1 2 0 2 0 2 0 2 1 0 2 2 2 2 2 2 0 0 2 2 0 1 1 0 1 1 0 0 0 0 0 0 1 1 1 0 0 0 0 0 2 0 0 1 1 2 0 1 1 0 1 0 0 0 0 0 1 0 0 0 1 1 2 2 2 1 1 1 0 0 0 0 2 2 2 2 0 1 1 1 0 1 2 2 1 2 1 0 0 0 2 2 0 2 0 0 0 0 0 0 0 0 2 2 0 2 1 1 0 0 1 1 1 0 0 0 0 2 1 0 0 0 0 0 2 1 0 0 0 1 1 0 0 0 0 0 2 2 2 0 0 2 0 0 0 0 0 1 1 0 0 1 0 0 0 2 0 0 0 0 0 0 0 0 0 2 1 2 1 0 2 0 2 0 0 0 1 1 0 0 0 2 2 0 0 1 1 1 2 0 2 0 0 1 0 0 1 0 0 0 0 0 0 0 0 0 1 1 0 0 2 0 2 2 0 1 1 1 1 0 2 2 2 0 0 0 2 0 1 1 2 1 1 0 0 0 1 0 1 1 2 1 0 1 1 2 0 0 0 0 0 0 1 0 1 1 1 0 2 0 0 0 0 0 1 1 1 1 1 1 1 0 0 0 0 2 0 0 0 0 2 2 0 1 1 1 0 0 0 0 0 1 0 1 0 0 0 0 0 0 0 1 0 0 0 1 2 0 0 1 0 0 0 1 2 0 1 0 0 0 2 0 0 0 2 0 1 2 2 0 1 1 1 1 0 0 2 0 0 0 0 2 0 1 2 1 1 1 0 0 0 1 2 1 1 1 1 1 0 2 1 1 0 1 2 2 1 1 1 2 1 2 2 1 0 1 2 0 0 0 1 2 2 0 0 1 0 1 0 1 1 2 2 1 0 1 0 1 2 1 2 2 1 1 0 1 1 0 0 0 0 0 0 0 1 0 2 1 1 0 2 0 1 0 1 1 0 0 2 1 1 0 0 0 0 1 2 0 2 0 1 1 1 1 2 0 0 2 0 0 0 0 2 2 1 0 1 0 1 0 0 0 1 1 0 1 0 2 0 1 1 1 0 1 1 1 1 0 0 1 0 2 1 1 1 2 1 0 0 0 1 2 0 1 0 0 1 1 1 1 2 0 0 0 1 1 0 0 2 0 0 0 1 0 0 0 1 1 0 0 0 0 0 0 1 1 0 0 0 1 1 0 0 0 0 0 0 0 0 1 1 0 1 1 1 1 1 0 0 0 0 1 0 1 1 2 2 2 0 0 0 1 0 0 2 1 0 1 0 1 1 0 0 0 1 1 1 1 1 2 1 2 2 1 2 1 1 2 1 1 0 1 1 0 0 0 0 0 1 0 0 0 0 2 0 0 2 0 1 1 1 0 0 0 1 0 1 2 2 0 0 0 2 0 2 2 1 1 0 0 0 0 1 1 1 2 0 1 1 0 0 0 0 0 1 0 0 1 1 0 1 0 0 0 0 0 0 2 0 0 2 2 1 0 1 0 2 0 0 0 0 1 0 0 2 1 0 1 1 0 1 1 1 1 2 0 2 0 1 1 1 2 2 0 0 0 1 0 0 0 2 0 1 0 2 0 0 0 2 2 0 1 1 1 2 0 2 1 1 1 1 0 1 0 0 1 0 1 0 1 2 2 0 0 0 0 2 2 0 1 0 1 0 1 1 1 0 1 0 1 1 1 0 0 0 0 0 1 0 0 2 1 1 1 0 0 0 1 1 1 0 0 2 0 1 0 1 0 1 2 2 0 0 0 0 0 2 2 1 2 0 1 1 2 2 2 1 0 0 0 1 1 0 2 2 1 1 0 0 0 1 0 0 1 1 0 1 2 1 0 2 0 1 1 0 1 1 1 1 0 0 0 1 0 0 0 1 1 0 0 0 2 2 2 0 0 0 0 1 1 0 2 0 0 0 1 1 0 0 0 0 0 1 1 0 1 0 1 0 1 0 0 0 0 1 2 0 0 0 0 0 1 2 0 0 0 0 0 1 0 0 0 2 0 0 0 0 0 0 1 0
122 0 1 1 0 1 1 2 0 2 2 0 0 1 0 0 0 0 1 0 2 0 0 1 1 0 1 0 1 2 2 0 0 1 2 1 2 1 0 0 0 0 2 1 0 1 0 0 2 0 0 0 1 1 1 1 0 0 1 1 0 0 0 0 1 1 1 0 0 1 1 1 1 1 1 1 1 0 2 0 2 0 2 0 2 0 0 0 1 2 0 0 1 1 0 0 0 0 0 0 1 2 0 0 1 2 1 1 1 1 0 1 0 1 1 0 1 0 0 2 2 0 2 0 0 2 0 0 1 0 0 0 0 0 0 0 0 0 0 0 0 2 0 0 1 0 1 0 0 0 1 0 0 2 1 0 0 2 0 0 1 2 2 2 2 2 1 0 1 0 0 0 1 1 1 1 0 1 0 1 1 2 1 2 1 1 1 1 1 0 0 0 1 1 1 0 1 0 0 0 0 1 0 1 2 1 1 0 1 0 1 1 1 0 2 1 1 1 1 1 0 0 0 0 0 1 1 1 0 0 0 0 0 0 0 0 0 2 2 1 0 1 2 1 0 0 0 0 1 1 1 1 1 1 1 0 0 0 0 0 0 0 0 0 0 0 0 1 0 0 0 1 0 2 0 0 0 1 1 0 2 0 2 2 0 0 0 0 0 1 1 1 1 0 2 1 1 0 0 0 1 0 1 1 1 1 0 0 1 0 1 0 0 1 1 0 1 0 0 0 0 2 1 1 0 0 0 1 0 1 0 2 0 0 0 1 0 0 0 1 0 1 1 0 1 1 1 0 1 0 0 0 0 2 0 0 1 1 0 0 1 1 1 0 1 1 0 1 1 1 1 1 0 0 1 0 1 1 1 0 0 2 0 1 1 0 0 0 0 0 0 0 1 0 2 1 1 0 2 1 1 1 0 2 1 0 0 1 1 1 0 1 0 0 0 2 0 0 0 1 1 0 0 0 2 1 0 0 1 1 0 0 0 0 0 1 0 1 1 1 1 0 1 1 0 0 0 0 0 0 0 0 0 1 1 0 1 1 0 1 2 0 0 0 0 1 1 2 2 2 1 1 2 2 1 0 1 1 1 0 1 0 2 2 2 1 0 0 0 0 0 0 1 1 1 0 1 0 2 0 0 1 1 1 1 0 1 0 1 0 0 0 0 0 0 2 1 2 0 1 1 1 1 2 1 2 1 0 0 2 0 2 0 0 0 0 2 2 1 1 0 1 2 2 2 2 0 1 1 0 0 0 0 0 2 2 2 0 0 0 2 0 1 0 0 0 0 0 1 0 0 1 1 0 1 1 2 1 0 0 1 1 1 1 1 1 1 0 0 0 0 1 1 0 0 0 0 1 1 1 1 1 0 2 0 2 2 0 0 1 0 0 0 0 0 0 0 1 1 0 0 1 0 1 0 1 1 1 0 0 1 1 0 1 0 0 0 2 0 1 0 1 0 1 0 0 0 0 0 0 0 2 1 0 1 1 1 2 2 0 0 0 2 1 1 1 0 1 0 0 1 0 0 0 0 0 2 1 1 0 0 0 2 1 0 2 2 1 2 1 1 1 1 2 1 0 2 0 0 1 0 1 0 0 1 0 0 1 0 0 0 0 0 0 0 1 0 1 0 0 0 1 1 2 0 0 1 1 1 0 1 1 0 0 0 0 1 0 1 2 0 2 0 0 0 0 0 1 0 0 0 0 0 0 0 0 0 0 2 1 0 1 2 1 0 1 1 1 1 1 0 0 2 1 1 1 0 0 1 1 0 1 0 0 0 1 0 1 1 2 0 2 2 2 1 1 0 0 0 0 0 2 0 2 1 0 1 0 2 0 2 0 1 1 1 2 0 2 1 1 1 1 0 1 0 0 1 0 0 0 0 2 1 0 0 2 1 0 0 0 0 0 1 0 1 1 1 0 0 0 2 2 0 0 0 1 1 0 0 1 0 2 1 0 1 1 1 0 1 1 1 0 1 1 2 2 0 0 0 0 0 0 0 0 0 2 0 2 1 1 1 0 1 1 1 1 1 1 0 1 1 1 1 0 2 2 1 1 0 0 0 0 0 0 1 1 0 0 1 1 0 2 1 1 0 1 1 1 0 1 1 0 1 2 0 0 0 1 2 0 0 1 1 0 0 0 0 1 1 1 1 0 2 0 0 0 0 2 0 0 0 0 0 1 1 1 0 0 1 0 1 0 0 0 0 2 2 0 0 0 0 0 1 2 0 0 0 1 1 1 0 0 0 2 1 1 0 1 2 1 2 0
123 1 0 2 0 0 0 2 0 1 1 1 1 1 0 0 0 0 1 1 1 1 0 1 1 1 1 0 2 0 2 0 1 1 0 0 1 1 0 0 0 0 0 0 0 0 0 0 0 0 0 0 0 1 1 1 0 0 2 0 1 1 0 1 0 0 0 0 1 0 0 1 2 1 2 1 2 0 2 0 0 0 1 1 1 0 0 0 2 2 0 1 1 2 0 0 1 2 0 2 1 1 0 0 2 1 1 1 1 1 1 2 0 2 2 0 2 0 2 1 1 0 2 0 1 1 0 0 0 0 0 0 0 1 1 0 0 0 0 1 0 2 0 0 1 2 0 0 0 0 0 0 1 0 0 0 0 1 0 0 0 1 1 2 1 2 0 0 2 0 0 0 0 2 2 0 0 0 0 0 0 1 0 2 1 0 0 2 0 0 0 2 1 0 0 0 0 0 0 0 0 1 0 1 2 1 2 1 1 1 1 0 1 0 1 1 1 2 1 0 1 1 1 0 0 1 1 2 1 0 0 0 0 1 1 0 1 2 2 1 0 0 1 0 0 0 0 0 1 1 1 1 2 1 1 0 0 1 0 0 0 0 1 1 0 0 0 0 1 0 0 2 0 1 0 0 0 1 1 0 1 1 1 1 1 0 0 0 2 2 0 2 0 0 1 0 1 1 1 0 0 0 0 0 0 0 0 0 2 0 1 0 0 1 2 0 1 0 0 0 1 1 1 1 2 0 1 1 1 0 2 0 1 1 0 0 1 1 0 1 1 1 1 0 0 0 1 0 0 0 0 0 1 2 1 0 0 1 0 1 0 0 1 0 1 0 0 1 2 0 2 2 0 0 0 0 1 0 0 0 1 0 1 0 1 1 1 0 0 1 0 0 0 2 2 1 1 1 0 0 0 0 0 2 1 0 0 0 0 0 0 1 0 0 0 2 0 0 0 0 0 2 1 1 1 1 0 1 0 1 0 1 0 0 0 1 0 0 0 0 1 0 2 0 1 2 0 1 2 0 0 1 1 1 1 0 1 2 2 2 1 1 0 0 0 0 0 2 2 1 1 1 2 2 0 1 0 1 0 1 2 0 0 0 2 0 0 1 2 0 2 2 1 0 1 0 2 0 0 2 2 2 2 0 2 1 1 0 1 0 1 0 0 0 1 0 0 2 1 1 1 1 0 2 1 2 0 0 0 2 0 1 0 1 2 0 2 0 0 1 1 0 1 0 2 1 0 1 1 0 0 0 0 1 2 2 1 1 0 1 1 0 0 0 0 0 0 0 0 0 0 1 1 0 1 1 1 2 0 2 2 0 2 0 2 1 1 2 2 1 0 1 0 0 0 0 0 0 0 1 1 2 0 2 0 2 2 0 1 0 1 0 0 1 0 0 0 1 0 1 0 1 0 0 0 0 0 1 0 0 1 1 0 2 0 2 0 0 1 0 0 0 0 1 2 1 2 0 1 1 0 1 1 1 1 2 1 2 0 1 1 0 1 0 1 2 0 1 0 0 2 0 1 0 0 1 0 0 1 0 0 0 1 1 1 1 0 0 1 2 1 1 0 2 1 0 2 0 0 0 0 0 0 0 2 0 1 2 0 0 1 0 0 0 0 1 0 0 2 2 0 0 0 1 1 1 1 1 1 0 1 0 0 0 2 1 1 0 0 2 0 2 0 0 0 1 0 1 0 0 0 0 0 0 0 1 1 0 2 0 0 1 2 1 0 0 1 0 2 2 0 1 2 0 1 1 1 0 0 2 0 1 1 1 0 0 1 1 1 2 0 2 2 1 0 0 0 1 0 0 0 1 0 2 1 1 0 0 0 2 2 0 0 1 0 1 0 1 1 0 0 1 0 1 0 0 2 0 1 0 1 2 2 1 0 1 0 0 1 0 1 1 1 0 1 0 1 0 0 0 1 1 0 0 0 0 1 0 0 0 0 1 0 0 0 1 0 1 1 1 0 0 1 1 2 2 0 1 1 0 0 0 0 0 0 0 0 1 0 1 1 0 1 1 2 2 2 2 0 0 0 1 2 0 1 1 2 2 1 1 0 1 1 0 1 1 0 1 2 1 0 2 0 1 1 0 0 2 0 1 0 0 0 1 0 0 1 0 2 0 0 2 2 1 0 0 0 2 0 1 0 0 0 0 2 0 2 2 1 1 1 1 1 0 1 0 1 0 2 0 0 1 0 0 0 2 2 0 1 0 0 0 0 2 0 0 0 0 0 0 0 0 0 2 0 1 0 0 1 0 1 1
124 0 1 1 0 0 0 2 0 2 2 0 0 0 0 0 0 0 0 1 1 1 1 0 2 0 1 0 2 0 1 0 1 1 1 0 2 2 0 0 0 0 0 0 0 0 0 0 0 1 1 0 1 1 0 1 0 0 0 0 1 1 0 1 0 0 0 0 0 0 0 1 2 2 2 2 0 0 2 1 0 0 2 0 2 0 1 0 2 2 0 0 1 2 0 0 1 0 0 0 0 2 0 0 2 0 2 0 0 2 0 1 0 1 1 1 1 0 2 0 0 0 1 1 1 0 0 0 1 0 1 1 0 0 0 0 1 0 0 1 2 1 0 0 1 1 1 0 0 0 0 1 0 0 1 0 0 1 0 0 0 0 2 2 1 2 1 1 0 1 1 1 0 1 2 1 1 0 1 1 1 1 1 2 2 2 1 1 0 1 1 1 2 1 1 0 0 0 0 0 0 1 0 1 2 1 2 1 1 0 1 1 1 0 1 0 0 0 2 0 1 1 0 0 0 1 1 0 0 0 0 0 0 0 0 0 0 2 2 2 0 0 2 0 0 0 0 0 1 1 0 0 1 1 1 0 1 0 0 0 0 0 0 1 0 0 1 1 2 1 0 2 0 2 0 1 0 1 1 0 1 0 1 1 0 1 1 1 1 2 0 2 1 0 2 1 1 0 0 0 0 0 1 1 1 0 0 1 1 0 1 0 0 1 1 0 0 0 0 0 0 0 2 0 0 0 0 1 1 1 2 1 0 0 0 0 0 1 0 0 0 0 2 0 2 2 0 1 1 0 1 1 0 1 0 1 1 1 0 1 0 0 2 0 2 1 0 0 1 1 1 1 1 1 1 1 1 0 0 0 0 1 1 0 1 2 2 0 0 1 0 0 1 0 1 0 0 0 2 2 2 2 1 1 1 0 0 0 0 0 1 1 1 1 0 2 0 1 0 0 0 2 1 0 0 1 0 1 1 0 1 0 0 2 2 1 0 0 0 0 1 0 1 1 0 0 0 1 1 0 0 1 1 1 2 1 2 0 0 0 2 0 0 0 0 0 0 2 2 1 1 1 2 2 1 1 1 2 0 2 2 0 0 0 1 0 1 0 2 0 2 1 1 2 0 0 1 1 1 1 1 1 2 0 2 0 0 2 1 0 1 0 0 0 0 0 0 2 0 1 0 1 1 2 1 2 1 0 0 2 0 0 0 1 2 0 2 1 2 1 0 1 1 1 1 2 0 1 1 0 0 0 0 2 2 2 1 0 0 0 1 0 0 0 0 0 1 1 2 0 0 0 1 0 1 1 1 2 0 0 2 0 2 2 0 0 2 1 1 0 0 0 1 0 0 1 1 1 1 1 1 1 0 1 0 1 1 0 1 0 0 0 0 0 0 0 0 1 1 0 0 2 0 1 0 0 0 0 0 0 2 2 0 1 0 1 0 0 0 0 0 1 0 2 2 1 1 0 0 0 0 1 0 0 1 2 2 1 1 0 0 0 1 1 0 1 0 1 0 0 1 0 0 0 0 0 2 1 1 0 1 0 2 1 0 2 0 0 1 2 2 0 0 2 1 0 2 0 0 1 0 0 0 0 0 0 1 2 0 0 0 0 0 2 0 1 0 1 0 0 0 0 1 2 0 1 1 0 0 0 1 0 0 0 2 2 0 0 1 1 1 1 0 0 0 1 0 1 0 0 0 0 0 0 0 0 1 0 1 0 0 0 2 0 0 1 0 1 1 1 1 0 2 0 0 0 1 1 0 2 0 0 2 1 2 2 0 1 0 1 0 1 2 2 0 0 1 0 0 1 0 1 0 2 2 1 0 1 0 0 1 1 1 0 1 2 1 2 1 1 1 1 0 0 0 0 0 0 1 0 0 1 1 1 0 1 0 0 1 0 1 1 0 0 0 0 0 0 0 1 0 0 1 1 0 0 1 0 0 1 0 1 1 0 1 2 0 0 2 0 1 0 0 2 1 1 0 0 0 1 0 0 0 0 0 0 2 1 0 2 1 0 1 1 2 1 2 2 0 0 0 1 2 0 1 1 1 1 0 1 0 1 0 0 0 2 0 0 2 0 0 2 0 0 2 0 2 2 1 1 0 0 0 2 0 0 0 0 1 1 0 1 2 2 2 0 1 1 0 1 1 0 1 0 1 1 1 1 0 1 0 1 2 0 2 1 2 0 1 0 1 1 0 0 0 0 1 2 2 0 0 2 1 1 0 1 1 0 1 0 1 2 0 2 0 1 0 0 2 0 0 0
125 0 1 1 0 0 0 1 0 1 1 0 0 2 0 0 1 0 0 0 1 0 1 0 2 0 0 0 2 0 2 1 0 1 1 0 2 0 0 1 1 0 0 0 0 0 0 0 0 1 1 0 0 0 2 2 0 0 1 0 1 2 0 1 1 1 1 1 1 0 0 0 2 2 2 2 2 0 2 1 0 0 1 1 1 0 0 0 2 2 0 0 2 2 1 1 0 0 0 0 2 2 0 0 2 1 1 1 1 1 0 1 1 1 1 1 1 0 1 1 1 0 1 1 0 1 0 1 1 0 1 1 1 1 0 0 2 1 0 0 2 0 0 0 0 1 0 0 0 0 0 0 0 0 1 0 0 2 0 0 1 1 2 2 1 2 1 2 1 1 0 0 2 1 0 1 0 0 0 0 0 1 0 2 2 2 0 1 0 0 0 1 1 1 1 0 2 0 0 0 0 1 0 1 2 1 1 2 1 0 0 1 0 0 1 0 0 0 1 0 1 1 0 0 0 2 1 1 0 0 0 0 0 0 0 0 0 2 2 2 0 0 2 0 0 0 0 0 0 0 0 0 1 0 0 0 1 0 0 0 0 0 1 2 0 0 0 0 2 2 0 1 0 1 0 0 0 2 2 0 0 0 2 2 0 0 1 0 1 2 0 2 0 0 2 0 0 2 0 2 2 1 0 0 0 0 0 0 1 0 0 2 0 2 2 0 0 0 0 0 1 1 1 1 0 0 1 0 0 1 1 2 0 0 1 1 0 1 0 1 1 1 1 0 0 0 2 0 0 2 0 0 0 2 0 0 0 1 0 1 0 0 2 0 2 0 1 1 2 0 2 2 0 0 1 1 2 0 0 0 1 2 0 1 1 0 0 0 0 0 0 0 1 0 1 1 1 1 0 0 0 0 1 1 1 0 0 1 0 0 0 0 0 0 1 2 0 0 0 0 0 2 0 2 1 1 1 0 0 0 0 0 0 0 1 2 0 0 0 0 1 0 1 1 0 0 0 1 2 1 0 1 1 2 1 1 1 2 2 0 1 2 1 0 0 1 1 2 2 1 1 1 2 2 1 0 1 2 0 1 1 0 1 1 1 0 1 1 2 1 0 2 1 1 0 0 2 1 2 2 1 2 2 0 2 1 2 0 0 0 0 1 0 0 0 2 0 1 0 1 1 1 0 0 0 1 0 1 1 1 1 0 0 1 1 0 2 0 1 1 1 0 1 1 2 0 0 0 2 0 0 0 0 2 2 0 0 0 1 0 1 1 0 2 1 1 1 2 0 2 0 2 1 0 0 1 1 2 0 0 2 0 0 0 0 0 0 1 0 0 0 2 0 0 0 0 0 0 2 0 0 2 0 2 0 2 1 0 0 2 0 0 0 0 0 0 0 0 0 0 0 1 0 1 0 0 0 2 0 0 1 1 1 1 0 1 0 0 0 1 0 0 0 1 0 0 0 0 0 1 1 1 1 0 0 2 2 2 2 0 0 0 0 0 1 1 0 0 2 1 0 2 0 0 2 0 2 2 2 0 2 0 2 1 0 2 1 0 0 2 2 0 0 0 1 0 2 0 0 2 1 0 0 0 0 0 1 1 0 0 1 0 0 0 1 1 0 2 1 1 0 0 1 2 0 1 1 1 0 0 1 0 0 0 0 0 1 0 0 1 0 0 2 2 0 0 0 0 0 0 0 0 0 0 0 0 0 0 2 1 0 1 2 2 2 0 0 0 1 1 0 1 1 0 0 0 2 0 0 2 0 0 1 1 1 2 0 2 0 1 0 0 2 1 0 0 0 0 1 1 0 1 0 2 0 1 0 0 1 0 1 1 0 1 0 1 0 2 2 2 2 2 0 1 0 0 2 0 1 0 0 1 1 0 0 0 0 0 1 1 0 1 1 0 1 1 1 1 0 0 2 2 2 1 0 1 2 0 0 0 0 1 0 0 0 1 0 0 1 1 0 0 1 1 2 2 0 1 0 1 0 1 0 0 0 0 0 1 0 1 0 0 0 2 2 2 2 2 0 1 0 0 0 0 1 1 0 2 0 0 0 1 1 0 2 0 0 0 2 0 0 2 0 1 1 0 1 2 1 1 1 0 0 1 0 0 0 1 2 0 0 1 2 1 1 0 1 0 1 0 1 0 0 0 2 0 2 0 0 0 0 0 0 1 2 0 1 0 2 0 0 1 0 0 0 1 1 1 1 0 0 2 2 2 0 0 0 1 0 0 1 0 0 2 1 0 0 0 1 0 0 0
126 1 0 2 0 0 0 2 0 1 1 0 0 0 0 0 0 0 1 0 2 0 0 0 2 0 2 0 1 2 2 1 1 1 2 1 2 0 0 2 1 1 0 0 0 0 1 0 0 0 0 0 1 2 0 1 0 0 1 1 1 1 0 1 2 1 1 0 0 0 0 1 2 1 1 1 1 0 2 0 1 0 1 1 1 0 0 1 2 2 0 0 1 0 0 0 1 1 1 1 1 1 2 0 2 0 2 0 0 2 1 2 1 2 2 1 2 0 1 1 1 0 1 1 1 0 0 0 0 0 0 0 0 0 0 0 1 0 0 0 0 2 0 0 0 2 0 0 0 0 0 0 0 0 1 1 1 1 0 0 0 1 2 2 2 2 1 2 2 0 0 0 0 2 1 1 1 0 0 0 0 1 0 2 2 2 0 0 0 0 0 0 0 0 0 0 1 0 0 0 0 0 0 1 2 1 1 1 0 1 2 1 2 0 2 0 2 0 1 1 0 0 0 1 0 0 0 1 1 1 0 0 0 0 0 0 0 2 2 2 0 0 2 0 1 1 1 0 1 1 1 1 1 0 0 0 0 0 0 0 0 0 0 1 0 0 2 0 1 0 0 1 0 2 0 0 0 1 1 0 0 1 2 2 0 0 0 1 1 2 0 0 1 1 1 1 0 0 1 0 0 0 0 0 0 0 0 0 0 0 0 1 0 1 2 0 1 0 0 0 1 2 1 2 1 0 1 0 0 0 2 2 0 0 0 0 0 1 0 0 0 0 2 0 0 0 1 0 0 2 1 1 1 2 1 0 1 0 0 1 1 1 1 1 1 0 0 1 1 1 1 1 1 1 0 0 2 1 1 0 0 2 0 0 1 1 1 0 0 0 0 0 0 0 1 1 1 1 1 1 1 1 1 1 0 1 1 2 0 0 1 0 1 0 1 2 0 1 0 0 0 1 0 2 2 2 1 2 2 0 2 0 1 1 1 0 0 2 0 0 1 0 2 0 0 1 0 0 2 1 1 0 1 1 2 1 2 2 1 1 1 1 0 0 1 1 1 2 2 0 0 0 2 2 2 0 2 0 0 0 0 0 1 1 2 1 0 0 2 0 1 2 1 0 1 0 2 1 1 2 1 2 0 2 0 1 2 0 2 0 0 0 0 0 1 1 1 2 0 1 1 1 1 2 1 2 0 0 0 2 0 1 0 1 1 0 2 1 2 0 1 1 1 1 1 1 0 1 1 0 0 0 1 0 2 2 2 1 1 0 0 0 0 1 0 1 0 1 0 1 0 1 0 0 0 0 1 1 0 0 1 0 1 0 1 0 0 0 0 0 0 2 1 0 1 0 0 0 0 0 0 2 0 1 0 1 1 0 0 2 0 0 0 0 0 0 0 1 0 1 0 1 0 1 0 0 1 1 0 0 2 2 0 1 0 1 0 1 0 1 0 2 0 2 2 0 0 0 0 0 0 2 0 2 2 2 0 1 1 0 0 0 1 0 2 1 0 2 0 0 0 0 0 0 0 0 2 0 1 0 1 1 1 1 0 1 0 1 1 0 1 0 0 0 0 0 2 0 0 2 1 0 0 0 1 0 0 1 0 0 1 0 0 0 0 0 0 2 2 2 0 0 1 1 1 0 0 2 1 0 1 0 0 1 1 1 0 0 1 1 1 1 0 0 0 0 1 1 0 0 0 0 0 0 0 0 0 0 1 0 0 0 2 1 1 1 1 0 2 2 0 1 1 1 0 0 2 0 0 2 0 0 0 0 0 1 1 2 1 1 0 1 2 2 0 0 1 1 0 1 0 1 0 2 0 2 1 1 0 1 1 0 1 0 1 1 2 1 2 2 2 2 0 0 0 0 0 0 1 0 1 2 1 1 1 0 0 0 0 0 2 2 1 1 1 0 1 0 0 0 1 1 1 0 0 0 1 0 1 0 0 2 0 0 0 0 1 0 2 1 0 0 1 1 1 1 0 1 1 1 1 1 0 0 0 0 0 2 0 2 0 0 1 2 2 2 2 1 0 1 0 1 0 0 2 2 0 1 1 1 0 1 0 0 1 2 0 1 1 2 0 2 0 0 2 0 2 1 0 0 0 0 0 2 0 0 1 1 1 0 1 1 2 1 1 0 2 1 0 1 1 0 0 0 1 0 1 1 0 0 0 0 1 0 0 0 1 0 1 0 0 1 0 0 0 1 1 0 0 0 0 0 0 1 0 0 0 0 1 0 0 0 1 1 1 0 0 0 1 0 2 2
127 0 1 1 1 0 1 2 0 0 0 0 0 2 0 0 0 0 2 1 1 1 1 1 1 1 1 0 1 1 2 0 1 1 1 0 2 1 0 0 0 0 0 0 0 0 1 0 0 0 0 0 1 1 0 0 0 0 0 0 2 2 1 0 0 0 0 0 1 1 1 1 2 2 2 2 2 0 1 0 0 0 2 0 2 0 0 1 2 2 1 1 1 2 0 0 2 1 1 0 1 2 0 1 2 1 1 0 1 1 0 2 0 1 1 0 1 0 0 2 2 0 1 1 0 1 0 1 0 0 0 0 0 0 0 0 0 0 0 0 1 2 0 0 2 1 0 0 0 0 0 0 0 0 1 0 0 1 0 0 0 1 1 2 1 2 1 1 1 1 1 0 1 0 1 1 0 0 0 0 0 1 0 1 0 0 0 0 0 0 0 0 2 2 2 0 1 0 0 0 0 1 0 2 2 0 2 0 2 0 2 0 0 0 2 1 1 1 2 1 1 1 0 0 0 1 1 1 0 0 0 0 0 0 1 1 0 2 1 1 0 0 2 0 0 0 0 0 1 1 1 1 0 1 1 0 1 1 0 1 1 1 0 1 0 0 0 0 2 1 2 2 0 2 0 0 0 1 1 0 1 0 1 1 1 1 1 1 1 1 1 1 0 1 0 0 0 2 0 2 2 1 1 1 0 2 0 1 0 0 0 1 0 2 2 0 1 0 0 0 1 0 2 1 1 0 1 1 1 2 2 1 0 0 0 0 0 1 0 0 0 0 2 2 0 0 2 0 1 1 0 0 0 2 0 0 1 0 0 1 0 0 2 0 2 0 2 0 1 1 1 1 2 2 2 1 2 2 2 0 0 0 2 0 1 1 1 0 0 0 1 1 0 0 2 1 1 0 0 0 0 0 1 1 1 0 0 0 0 0 0 1 0 0 1 1 1 0 0 1 0 0 1 0 2 2 1 1 1 0 0 0 1 0 1 1 0 2 0 0 1 0 2 0 1 1 0 0 2 1 0 0 0 1 2 0 2 1 0 1 2 0 1 0 1 2 2 2 2 0 1 1 2 2 0 1 0 2 0 2 2 0 0 0 2 0 0 0 2 0 2 2 1 1 0 0 2 0 2 1 0 0 2 0 2 0 1 0 2 0 1 1 0 0 0 2 1 2 0 1 1 1 0 1 0 1 1 1 1 1 1 0 0 0 0 0 2 1 0 1 1 0 1 0 2 1 0 1 1 0 0 0 0 2 1 0 0 1 0 1 0 0 0 2 2 0 2 2 2 0 0 0 0 0 0 0 1 2 0 1 2 0 0 0 1 0 0 2 1 0 0 0 0 0 1 0 1 0 0 0 0 2 0 1 0 1 1 0 0 1 0 0 0 0 0 0 0 0 0 1 1 1 0 1 0 1 1 1 0 0 1 1 0 1 1 0 1 0 1 1 1 1 0 0 1 1 1 0 0 1 0 2 0 1 2 2 2 2 2 0 0 0 1 0 2 2 1 1 1 0 0 1 0 0 0 2 0 1 1 0 1 1 1 1 1 1 0 0 2 2 2 0 1 1 0 0 2 0 0 0 0 1 0 0 2 0 1 2 0 0 1 0 0 0 0 0 0 1 2 2 0 0 2 2 1 0 1 1 0 0 1 0 0 0 0 0 1 0 0 0 0 0 0 0 0 0 0 1 1 1 0 1 0 1 0 0 0 0 1 0 0 1 2 2 0 1 1 0 2 2 1 2 1 0 0 2 1 0 0 2 1 1 1 1 1 2 0 1 0 1 1 1 2 1 0 0 0 1 0 0 0 2 0 2 1 1 0 0 0 1 2 1 0 2 0 2 0 1 2 2 1 2 0 1 0 0 1 0 0 1 0 1 2 1 0 1 0 0 0 0 1 1 1 1 1 0 1 1 0 0 1 1 1 0 1 0 1 0 0 0 0 2 0 0 0 1 0 0 1 1 1 0 2 0 2 2 0 0 0 1 2 1 0 0 0 0 0 2 1 1 1 0 0 2 2 2 2 0 2 1 1 0 1 0 0 0 1 1 0 0 0 1 0 0 0 1 0 0 1 0 0 1 1 1 0 0 1 1 0 0 0 2 0 0 2 0 0 1 1 0 0 0 1 2 1 2 2 0 1 0 1 0 1 1 0 0 2 2 1 1 1 2 2 0 1 0 0 0 2 0 2 0 1 1 0 1 1 0 0 0 0 0 0 0 0 0 0 0 0 1 0 0 0 2 0 1 0 1 1 1 2 2
128 0 0 2 0 0 0 2 1 1 2 0 0 1 0 0 1 0 0 0 2 0 0 0 2 0 1 0 2 0 1 1 0 1 2 2 2 0 0 0 0 0 0 0 1 0 1 0 0 0 0 0 0 0 2 0 0 0 2 0 0 1 0 0 0 0 0 0 1 0 0 1 2 1 2 1 1 1 1 1 0 0 2 1 2 1 1 0 2 2 0 0 0 2 1 0 1 1 0 1 0 2 1 0 2 0 2 0 0 2 0 2 0 2 2 0 2 0 1 1 1 0 1 1 0 1 0 1 0 1 1 1 0 0 0 0 0 0 0 0 2 1 0 0 1 1 0 0 2 2 0 0 0 1 1 0 0 1 0 1 1 0 0 0 0 1 0 2 2 0 0 0 0 2 2 2 2 0 0 0 0 0 2 2 2 2 2 2 0 1 1 2 2 1 1 0 0 0 0 1 0 1 1 1 1 1 2 0 1 0 0 2 1 0 1 1 0 1 2 0 1 1 0 0 0 0 0 0 0 0 0 0 0 0 0 0 0 2 2 2 0 0 1 0 0 0 0 0 0 0 0 0 1 1 1 0 0 0 0 0 0 0 0 2 0 0 0 0 1 0 0 2 1 2 1 1 0 2 1 0 1 0 1 1 1 1 1 2 0 2 0 0 0 1 1 1 0 0 0 1 2 0 0 0 0 0 1 2 2 0 0 1 0 1 1 0 0 0 0 0 0 1 2 1 1 0 1 1 0 1 2 0 0 0 0 0 0 2 0 1 0 1 1 0 2 2 0 0 0 0 0 0 0 2 0 0 0 0 0 1 0 0 1 0 0 0 1 1 1 1 1 1 1 1 0 0 0 1 0 0 1 0 1 1 2 1 1 0 0 0 1 1 0 0 1 1 1 0 1 1 1 1 1 1 0 0 0 0 0 0 1 0 1 0 0 1 1 0 0 1 1 1 1 1 0 2 1 2 2 0 2 0 0 1 0 0 0 0 0 0 2 0 2 0 0 2 0 1 2 0 0 1 2 2 2 2 2 2 0 2 0 2 1 0 0 0 0 2 2 1 1 1 2 2 0 2 0 2 0 1 1 0 1 1 1 0 1 1 2 1 0 2 0 1 1 0 0 0 1 2 1 2 2 0 2 0 1 1 0 0 0 0 0 0 2 0 1 2 0 0 0 1 1 1 1 1 1 1 1 1 1 0 0 1 1 0 1 1 2 0 2 0 2 0 2 2 0 2 0 0 0 0 0 1 2 1 1 0 0 1 0 0 1 2 0 1 1 2 1 1 1 1 0 0 0 0 1 0 0 0 1 0 1 1 0 0 1 1 0 0 0 0 0 0 0 1 0 0 0 0 0 1 0 1 0 2 0 0 0 1 0 0 0 1 0 0 0 0 0 0 0 0 0 0 0 2 2 2 0 0 0 2 0 1 0 0 1 0 0 2 0 0 0 2 2 2 2 0 1 2 0 1 0 0 0 1 2 2 1 1 1 0 1 0 0 2 2 1 1 1 1 1 0 0 0 0 2 1 2 0 1 1 0 0 0 0 0 1 2 1 1 1 0 1 1 0 1 0 0 0 0 0 0 0 1 0 2 2 0 0 0 0 0 1 1 1 0 1 1 1 0 0 0 2 0 1 2 0 0 0 1 0 0 0 1 0 1 0 0 0 0 0 0 0 0 0 0 0 1 1 0 1 0 0 0 1 0 0 1 0 0 0 2 1 0 0 1 1 0 0 0 0 1 1 1 2 2 0 0 2 1 1 0 0 0 0 1 2 1 1 1 1 2 1 1 1 0 1 0 0 0 1 0 1 0 1 2 1 1 0 1 0 1 0 1 2 1 2 2 1 1 1 0 0 1 0 0 0 1 1 0 0 2 0 0 1 1 0 0 0 0 0 0 0 0 0 0 0 0 0 2 2 1 0 0 0 0 0 1 1 0 2 1 0 1 1 0 0 2 0 0 0 1 1 2 2 0 0 0 0 1 1 0 0 0 1 1 1 0 2 0 0 1 1 2 2 2 2 0 0 0 2 2 0 1 1 1 1 0 2 0 2 0 0 1 1 0 0 1 0 0 1 0 1 1 0 0 2 0 1 0 0 0 2 0 0 0 1 1 0 0 0 2 0 0 0 1 1 0 2 0 0 1 0 1 0 1 1 0 0 0 0 0 1 1 1 1 0 1 0 1 1 0 1 0 2 2 1 1 0 0 2 1 2 0 0 0 0 0 1 0 0 1 2 2 0 0 0 1 0 0 0
129 0 1 0 0 0 0 2 0 1 1 0 0 0 0 0 0 0 0 0 1 0 0 0 2 0 2 0 1 1 2 0 0 2 0 0 1 0 1 1 0 1 0 0 0 1 1 0 0 0 0 0 0 0 1 0 0 0 0 0 2 2 0 2 1 1 1 0 2 1 0 0 1 2 1 2 2 0 2 1 0 0 2 0 2 0 0 1 2 2 1 1 1 0 0 0 1 0 0 0 1 1 1 0 2 0 2 0 1 2 0 0 1 1 1 1 1 0 0 1 1 0 1 1 1 0 0 0 1 0 0 0 0 0 0 0 0 0 0 0 1 1 0 0 1 1 0 0 1 1 0 0 0 1 0 1 0 0 0 0 0 1 1 2 1 2 2 0 1 1 0 0 1 1 2 0 0 1 0 0 0 0 0 2 2 1 1 0 0 0 0 0 0 0 1 0 0 0 0 0 0 1 0 2 2 0 2 1 0 0 0 2 2 0 0 0 0 1 2 0 2 2 0 0 0 1 1 0 0 0 1 1 0 0 0 0 0 2 2 1 0 1 1 0 0 0 1 0 0 0 0 0 1 0 0 0 0 0 0 0 0 0 0 0 0 0 0 2 1 1 1 0 0 2 0 1 0 1 1 0 0 1 1 1 0 0 1 2 0 2 0 1 0 0 1 0 0 0 0 0 1 0 1 1 1 1 0 0 1 0 1 2 0 1 1 0 0 0 1 1 1 2 1 0 0 0 0 2 2 0 2 0 1 1 0 1 1 1 0 0 0 1 1 0 0 0 1 0 1 1 0 0 0 1 0 1 0 1 0 1 0 0 0 0 0 0 0 1 1 1 1 1 2 2 2 2 1 0 0 0 0 0 1 0 1 1 0 0 0 1 1 1 1 1 2 1 1 0 1 1 0 1 0 1 0 1 1 0 0 0 0 1 0 0 1 1 1 0 0 2 2 0 0 0 0 0 0 0 2 2 0 1 0 2 0 0 0 0 0 2 1 0 2 0 0 1 0 2 2 0 0 1 0 2 0 0 0 2 1 1 0 2 0 1 1 1 1 2 2 1 1 1 1 0 0 0 1 2 1 1 1 1 0 0 2 0 0 1 2 1 1 2 1 1 1 0 1 1 2 1 0 2 1 1 1 1 2 0 1 0 0 1 0 0 1 1 1 2 0 2 2 0 0 2 0 2 0 0 0 2 0 2 0 0 0 0 1 0 1 1 0 1 1 1 1 2 0 2 0 0 0 0 0 2 2 0 0 0 0 1 1 0 0 2 1 1 1 1 1 0 1 1 0 0 0 0 0 1 0 1 2 1 1 0 1 1 1 2 0 0 0 0 0 0 0 0 0 0 0 0 0 2 0 1 0 2 0 0 1 0 0 0 0 2 0 0 2 0 0 0 0 0 0 1 0 0 1 2 0 0 1 1 0 1 0 1 0 0 1 0 0 1 0 2 2 2 2 1 0 0 0 2 0 1 1 1 1 2 2 0 0 0 1 1 1 1 0 1 1 0 1 2 0 0 0 1 2 1 1 1 1 2 1 1 1 1 0 0 0 1 1 1 1 1 0 0 1 0 0 2 0 1 0 0 0 0 0 2 0 0 0 0 0 2 0 1 0 1 1 1 0 1 0 2 0 1 2 1 1 0 1 0 0 0 0 0 1 0 1 0 0 1 0 0 1 0 0 0 0 0 0 0 0 0 0 0 0 0 2 1 0 1 2 1 1 0 0 1 1 1 0 0 1 0 0 2 1 0 1 1 0 1 1 1 1 2 1 2 0 2 0 0 2 1 0 0 0 0 1 1 0 1 1 2 1 1 1 0 1 1 2 0 2 0 2 2 0 1 2 2 1 2 0 1 0 0 1 0 1 1 1 1 1 1 1 0 0 1 1 0 0 0 1 0 2 0 1 0 0 0 2 1 1 0 1 0 1 0 0 0 0 1 0 0 0 1 1 0 2 0 0 0 2 1 2 1 0 0 0 0 0 0 0 0 0 1 0 1 0 2 0 0 0 1 2 1 1 2 0 0 0 1 1 0 1 2 0 1 0 1 0 1 1 0 2 0 0 1 2 1 0 2 0 0 1 0 1 2 0 0 0 1 0 1 0 0 0 1 2 2 0 0 1 1 1 0 1 0 1 0 1 0 1 1 0 0 1 1 0 0 0 0 2 0 0 2 2 1 2 0 0 0 1 1 0 1 1 1 1 0 0 1 0 0 0 0 0 1 0 1 0 0 0 0 1 0 0 0 2 0 0 0
130 0 1 1 0 0 0 0 0 1 1 0 0 0 0 0 0 0 0 1 1 1 1 0 2 0 1 0 1 1 2 0 0 1 2 0 1 1 0 1 1 0 1 1 0 1 0 0 0 0 0 0 1 1 1 1 0 0 2 0 1 1 0 0 0 0 0 0 1 0 0 1 1 2 1 2 2 0 1 0 0 0 2 1 2 0 0 1 2 2 0 1 2 1 0 0 0 0 0 0 1 2 0 0 2 2 2 0 0 2 1 2 0 1 1 0 1 0 1 1 1 0 2 0 1 1 0 1 1 1 0 0 0 0 0 0 0 0 0 0 1 1 1 0 1 2 0 0 0 1 0 2 0 0 0 0 0 1 0 1 1 0 1 2 0 2 0 1 1 1 0 0 0 0 2 2 2 1 0 0 0 0 1 1 1 1 1 2 0 0 0 1 2 1 2 0 0 0 0 0 0 0 0 2 2 0 2 1 0 1 1 2 1 0 2 0 0 0 2 1 0 0 0 0 0 1 1 2 0 0 0 0 0 0 0 0 0 1 1 1 0 0 2 0 0 0 0 0 0 0 0 0 1 1 1 1 0 0 2 2 0 2 0 1 0 0 0 0 1 0 0 1 2 2 0 0 0 2 2 0 2 0 1 1 1 0 0 1 1 2 0 1 1 0 2 1 1 0 0 0 1 0 1 1 1 0 1 1 2 0 2 1 0 1 1 0 1 1 0 0 0 1 1 1 0 0 1 2 0 1 1 2 1 1 1 1 0 2 0 1 0 1 2 0 1 1 1 0 2 1 0 0 0 2 0 0 1 2 0 0 0 0 0 0 0 0 2 1 1 1 1 1 0 0 1 0 2 0 0 0 0 1 0 0 2 2 2 0 0 0 0 0 0 0 2 0 0 0 1 1 1 1 0 1 1 0 1 1 0 0 0 1 0 0 1 1 1 1 0 0 0 1 1 1 0 2 1 1 2 0 2 0 0 1 1 1 0 1 0 1 1 0 0 2 0 1 0 1 2 1 0 1 1 1 2 1 2 2 2 0 1 2 0 0 0 0 0 2 2 0 0 0 2 1 1 1 2 0 0 0 2 0 1 1 2 0 0 1 2 0 1 2 1 1 0 0 0 0 0 2 2 2 1 2 0 0 2 0 0 0 0 0 0 0 1 1 1 2 2 1 0 1 1 2 1 1 0 0 0 2 0 2 0 0 0 0 1 1 1 2 0 1 2 1 1 2 0 2 0 0 0 0 0 2 1 0 0 0 0 1 1 0 1 2 0 1 1 0 1 0 1 2 0 0 0 0 0 1 0 0 1 1 1 1 1 0 1 2 2 1 0 1 0 0 0 0 0 0 0 1 1 1 1 1 0 1 1 0 0 0 0 0 0 1 0 0 0 0 0 0 0 2 0 0 0 1 1 1 0 0 1 2 1 1 0 1 1 0 1 0 1 1 0 0 1 1 1 0 0 0 0 0 0 2 2 2 0 2 1 0 0 0 0 1 0 1 2 0 2 1 0 1 0 0 0 0 2 1 1 0 1 0 1 1 2 2 0 0 1 1 1 1 0 2 1 0 2 0 0 1 0 1 0 0 1 0 0 1 0 0 1 0 0 0 1 0 0 1 0 0 1 0 0 2 0 0 1 0 0 0 1 0 0 1 1 1 2 0 1 2 1 1 1 1 0 0 0 0 0 0 0 0 0 0 0 0 1 0 1 0 0 1 2 1 0 1 0 1 0 0 0 0 1 1 1 1 1 0 2 0 0 2 0 0 0 1 1 1 0 2 0 1 2 2 0 0 0 0 0 0 0 1 1 2 1 1 1 1 0 1 1 0 1 0 1 2 1 1 1 0 0 1 0 1 0 0 1 0 0 0 0 2 1 1 1 0 0 0 1 0 0 1 1 0 1 1 1 0 0 0 1 1 0 0 0 0 0 0 0 1 0 2 0 0 0 0 0 0 1 1 0 0 1 0 2 2 0 0 1 1 2 2 0 0 0 0 0 2 0 2 0 0 2 2 2 2 2 2 0 0 0 1 1 0 1 2 0 1 1 2 0 1 0 0 0 2 0 1 2 0 1 1 1 1 0 0 2 1 0 0 0 0 1 1 1 0 0 1 1 0 0 0 2 0 1 2 2 0 2 0 0 0 2 0 0 0 0 1 0 1 1 1 0 2 2 0 1 0 1 0 2 0 0 1 0 2 2 0 1 0 0 1 0 2 0 0 0 1 0 1 1 0 1 2 2 0 0 0 1 0 1 1
131 1 1 1 0 1 1 2 0 1 1 1 0 0 0 0 0 0 0 0 2 0 0 1 1 0 0 0 2 0 2 1 0 0 2 0 2 1 0 1 0 1 0 0 0 0 0 0 0 0 0 0 0 1 1 0 0 0 1 0 0 0 0 2 0 0 1 0 1 1 1 1 1 2 0 2 2 0 1 0 1 0 2 0 2 0 0 0 2 2 0 0 1 1 1 0 0 1 0 1 1 2 1 0 2 0 2 0 2 0 0 1 1 2 2 0 1 0 1 1 1 0 1 1 1 0 0 0 1 0 0 0 1 1 0 0 1 1 0 0 1 1 0 0 0 1 0 0 0 0 0 1 1 1 1 0 0 0 1 1 0 0 1 2 1 2 2 0 0 1 1 1 1 1 2 1 1 0 0 0 0 0 1 1 1 1 1 1 0 1 1 2 2 1 1 0 0 0 0 0 0 0 0 1 2 1 1 2 0 1 1 0 1 0 1 0 0 0 2 2 0 0 0 0 0 1 0 0 0 0 0 0 0 0 0 0 0 2 2 2 0 0 1 0 1 1 1 0 0 0 0 0 0 0 0 0 2 0 0 0 0 0 0 0 0 0 0 0 1 0 1 2 0 2 0 0 1 2 2 0 1 0 2 2 0 0 0 2 0 2 0 0 0 0 0 0 0 0 0 0 2 0 2 2 2 0 1 2 1 0 1 1 0 1 1 0 0 0 0 0 1 1 1 2 0 0 0 1 0 1 2 1 0 0 0 0 0 1 0 0 0 0 2 0 1 1 1 0 2 1 0 0 0 1 0 1 1 0 0 1 0 0 2 0 2 1 0 0 2 0 2 2 0 0 1 1 1 0 0 0 0 0 0 1 1 0 0 0 0 0 0 0 2 0 1 1 1 0 0 1 0 1 0 1 0 1 0 0 0 0 0 0 0 0 1 2 0 0 0 0 1 0 1 1 2 2 1 1 2 0 2 0 1 1 1 0 0 1 0 1 0 0 1 1 0 2 0 2 2 0 0 0 1 2 1 1 1 1 1 0 1 2 0 0 0 1 0 2 2 0 0 0 2 2 1 1 1 2 0 2 2 0 2 2 0 0 1 0 2 0 0 2 0 0 1 0 1 0 1 2 1 2 2 1 1 1 2 0 1 0 1 0 0 0 2 0 0 2 1 2 1 0 0 0 0 0 0 1 1 1 1 0 0 0 1 0 2 0 1 0 0 2 1 1 1 1 1 1 1 0 0 0 0 2 2 1 0 1 1 0 0 0 1 2 0 1 1 0 1 1 0 0 0 0 0 0 1 2 0 0 2 0 1 1 1 0 0 0 0 0 1 1 1 1 1 0 1 1 1 1 1 1 0 1 0 2 1 0 0 1 1 0 0 0 0 0 0 1 0 0 0 0 0 1 0 1 1 1 0 0 1 1 1 1 1 0 0 0 0 1 0 0 0 2 2 2 1 0 0 0 0 1 0 1 1 2 1 2 2 0 0 0 0 1 1 1 1 0 0 0 2 0 0 1 1 0 2 1 2 0 1 0 2 2 1 1 0 1 2 1 2 1 0 0 0 0 0 0 0 1 0 0 0 0 0 0 0 1 0 0 0 0 0 0 1 1 0 1 2 2 0 0 0 2 0 1 1 1 1 0 1 1 1 0 1 0 1 0 0 1 0 0 0 0 0 0 0 1 0 0 0 0 0 0 0 0 0 0 2 0 0 1 2 1 0 1 2 2 0 0 0 0 2 1 0 0 0 0 1 1 0 1 0 0 0 2 0 1 0 2 0 1 2 1 1 1 0 1 0 0 0 2 0 2 1 1 2 0 1 1 2 0 0 0 0 1 2 1 2 1 1 2 0 1 0 0 1 0 1 0 0 1 2 1 0 1 0 0 0 0 0 0 1 0 1 1 1 0 0 0 1 1 1 0 0 0 1 0 0 0 0 1 0 0 0 0 0 0 2 0 1 0 1 1 1 2 0 0 0 0 1 1 0 0 0 0 1 2 1 1 1 0 0 0 1 0 0 2 0 0 0 1 2 0 1 1 0 1 0 0 0 0 0 0 0 2 0 1 1 1 0 2 0 0 0 0 0 2 0 0 1 0 0 1 1 0 0 1 1 0 0 0 2 2 2 0 0 1 0 2 0 0 1 0 1 0 1 0 0 1 1 1 1 0 1 1 1 0 1 0 1 1 0 0 0 2 2 0 0 0 0 1 0 0 0 0 0 1 0 1 0 1 0 1 0 0 1 0 1 0 0 0
132 0 0 1 0 0 0 2 0 1 1 1 0 0 0 0 0 1 0 1 1 1 0 2 0 0 0 0 2 0 2 0 0 1 2 0 2 2 0 0 0 0 1 1 0 1 1 0 0 0 0 0 0 0 2 1 0 0 2 0 1 1 1 0 0 0 0 1 1 0 0 0 2 1 2 1 1 0 2 0 1 0 2 0 2 0 0 0 2 2 0 0 1 2 0 0 0 1 1 0 2 0 2 0 2 0 2 1 0 2 0 1 1 2 2 2 2 0 2 0 0 0 0 2 0 0 0 0 1 0 0 0 1 1 0 0 0 1 0 0 0 2 0 0 1 2 1 0 1 1 0 0 0 0 0 0 0 0 2 2 0 1 2 2 2 2 1 1 0 2 0 0 1 2 2 1 0 0 0 2 2 0 0 1 1 0 1 1 0 0 0 1 2 1 2 0 1 0 0 0 0 0 0 1 2 1 1 2 0 0 0 2 1 0 2 0 0 0 1 1 0 0 1 0 0 0 0 2 0 0 0 0 0 0 0 0 0 2 2 1 0 0 1 0 0 0 0 0 0 0 0 0 1 0 0 0 1 0 0 0 0 0 0 1 1 0 0 0 1 0 0 2 0 0 1 1 0 2 2 0 1 0 2 2 0 0 1 0 1 1 1 1 1 0 1 1 1 0 0 0 0 0 0 0 0 0 1 0 0 0 0 0 0 2 2 0 0 1 0 0 0 1 1 2 1 0 1 1 1 0 0 2 0 0 0 0 0 1 0 1 1 2 2 0 1 1 1 0 0 2 0 0 0 2 0 0 2 0 0 2 0 0 0 1 0 0 1 1 1 1 2 1 1 0 0 0 0 0 0 0 0 1 1 0 2 0 1 0 0 0 0 0 2 0 2 2 0 0 1 1 1 1 1 1 1 0 0 2 0 0 0 0 0 0 1 2 0 0 0 1 1 0 0 1 1 1 0 1 0 0 0 0 0 1 1 2 0 1 0 1 0 0 2 0 0 1 0 1 1 0 0 1 1 2 0 0 0 2 0 2 0 2 0 0 0 0 0 2 2 1 1 1 2 2 2 0 1 1 1 0 1 0 0 0 2 0 0 0 2 0 1 2 0 1 1 0 2 1 2 2 0 2 1 1 1 0 2 1 0 0 0 0 1 1 1 1 1 1 0 1 1 2 2 2 2 2 0 0 0 2 0 1 0 1 2 0 1 0 2 1 1 1 1 1 2 1 0 1 1 0 0 0 0 1 2 2 1 1 0 0 1 0 0 0 0 0 0 0 1 0 1 1 0 0 0 0 1 1 0 1 1 1 1 1 1 0 1 2 2 1 1 1 0 0 2 0 2 0 0 1 1 2 0 1 0 2 1 0 0 0 0 0 0 0 0 0 0 0 0 0 0 2 0 1 0 0 0 2 0 0 1 1 0 1 0 0 0 0 0 1 1 0 0 1 2 2 2 0 0 1 0 1 0 1 1 2 1 1 1 0 0 0 2 0 0 2 0 0 0 0 2 0 0 0 0 1 1 1 2 0 1 0 2 1 1 2 0 1 2 1 2 0 0 1 1 0 2 0 0 1 0 1 0 0 1 0 0 1 0 0 0 0 0 0 0 1 1 2 0 0 0 0 0 2 0 2 2 0 0 0 2 0 0 0 0 1 0 0 1 2 0 1 0 0 0 0 0 0 0 0 0 0 0 0 0 0 0 0 1 0 0 0 2 2 0 0 1 0 1 1 0 1 1 0 0 0 1 0 0 1 0 1 1 2 1 2 0 2 0 1 0 0 2 1 1 1 0 1 0 0 0 2 0 2 0 1 1 0 0 2 2 0 2 0 2 2 0 1 1 1 1 1 0 1 0 0 1 0 2 0 2 2 0 1 0 2 1 0 0 0 0 0 0 0 0 0 0 0 0 0 2 2 0 0 0 0 0 0 1 1 0 1 2 0 2 2 0 0 2 0 2 0 1 1 2 2 0 1 0 1 0 1 0 0 0 2 0 2 0 1 1 0 0 2 2 2 2 2 0 0 0 1 2 0 1 0 2 1 0 0 0 0 0 0 2 0 0 0 1 0 1 0 0 1 1 0 2 2 0 0 0 0 0 1 1 0 0 1 2 1 0 0 2 1 0 0 0 0 0 0 2 0 2 0 0 0 0 2 0 0 0 2 1 0 0 0 2 0 1 0 0 0 0 0 0 2 2 1 1 0 0 1 1 2 0 1 2 2 0 1 1 0 0 2 1 1 1 0 0 0 1 1
133 1 2 0 0 0 0 2 1 0 1 0 0 1 0 0 1 0 1 1 1 0 0 0 2 0 2 0 2 0 1 1 1 1 2 2 2 2 0 1 1 0 0 0 0 0 1 0 0 0 0 0 0 0 2 2 0 0 2 0 1 2 1 0 1 2 2 0 2 1 0 1 1 2 1 2 2 0 2 0 0 0 2 0 2 1 2 1 2 2 0 1 2 2 0 0 1 0 0 1 1 2 2 0 2 0 2 0 1 1 0 0 1 1 1 1 1 0 0 2 2 0 1 2 0 0 0 0 1 0 0 0 0 0 0 0 0 0 0 0 0 2 0 0 1 0 1 0 0 0 0 1 0 1 1 0 0 2 0 0 1 1 1 1 0 1 2 0 1 1 1 1 1 0 1 1 1 0 0 0 0 0 1 2 2 1 2 0 0 0 0 0 2 2 2 0 2 0 0 0 0 0 0 1 1 0 2 0 0 1 1 1 1 0 1 1 1 0 1 0 2 2 1 0 0 1 1 1 0 0 0 0 0 0 0 0 0 2 2 2 0 0 1 0 0 0 0 0 0 0 0 0 1 0 0 0 0 1 0 1 1 1 0 0 0 0 0 0 2 1 0 2 0 2 1 1 0 2 1 0 1 0 1 1 1 0 0 1 1 2 0 2 1 1 1 1 0 1 0 1 1 0 2 2 2 2 0 0 1 0 0 2 0 2 2 0 1 1 0 0 1 2 1 0 0 0 1 2 0 0 2 0 0 0 0 0 0 1 0 0 0 1 2 0 1 1 1 0 0 2 0 0 1 1 1 1 1 0 0 0 1 1 0 0 0 0 0 2 2 0 2 2 0 0 1 1 1 1 1 0 0 1 1 0 1 1 0 0 0 0 0 0 0 0 2 1 0 0 1 0 0 0 0 2 2 0 0 0 0 0 0 1 0 1 1 1 1 0 0 0 0 1 0 1 1 1 1 1 2 1 1 0 0 1 0 0 0 0 0 0 2 0 1 1 0 2 0 0 2 0 0 0 0 2 0 0 1 2 1 0 1 2 0 1 1 1 1 1 1 0 0 0 2 2 1 1 0 0 0 0 2 1 2 2 0 0 1 0 2 0 0 2 0 1 0 0 0 1 1 2 1 2 1 1 1 1 2 0 1 0 1 0 0 0 2 0 1 2 2 1 0 1 1 1 1 1 0 0 0 2 0 2 0 0 0 0 2 1 2 0 2 0 2 1 2 2 0 1 1 0 1 1 0 2 1 1 0 1 1 1 0 0 0 2 1 1 1 0 2 0 0 0 0 0 0 0 2 1 0 1 2 0 1 0 1 0 0 1 1 0 0 1 1 0 1 0 0 0 0 1 1 1 0 2 0 2 1 0 0 1 0 0 0 1 1 0 0 0 0 0 0 0 0 1 0 0 1 1 0 0 1 1 0 1 0 2 0 0 0 0 1 1 0 2 2 2 2 0 0 1 0 1 0 1 2 2 1 1 1 0 0 0 1 0 1 2 1 0 2 1 0 2 0 0 1 1 1 0 2 0 1 0 2 1 0 2 1 1 2 1 2 0 2 2 0 0 1 0 0 2 0 1 0 0 1 0 1 1 0 0 0 0 0 1 2 1 1 0 2 2 0 0 0 2 0 0 1 1 0 0 0 0 0 0 0 0 1 0 0 1 0 1 0 0 0 0 1 1 0 0 0 0 0 0 0 0 0 0 2 1 0 1 2 0 0 1 2 0 1 1 0 1 2 1 1 2 1 0 1 1 1 2 1 0 0 0 2 2 1 2 0 1 2 1 0 0 0 1 0 0 0 1 0 2 1 1 0 1 1 0 0 0 1 1 1 2 0 2 2 2 2 2 0 1 0 0 1 0 2 0 2 2 2 0 0 0 1 0 0 0 0 0 1 0 1 1 1 0 0 0 1 1 1 0 0 1 1 0 0 0 1 2 0 0 0 0 1 0 2 1 1 0 1 1 1 2 0 1 1 2 2 2 0 0 0 1 0 1 0 1 0 1 0 1 1 1 1 1 0 1 1 1 1 0 1 1 0 2 1 1 0 2 0 0 1 0 0 0 2 1 0 2 0 2 2 0 1 1 0 0 0 0 0 1 0 0 1 1 1 0 0 0 1 1 1 0 0 1 0 0 1 0 1 1 0 0 1 2 0 0 0 0 1 0 2 1 1 1 1 0 1 0 0 0 1 1 1 2 2 0 0 2 1 1 0 0 0 2 0 1 1 0 0 1 1 0 0 0 0 1 1 1
134 0 1 1 0 0 0 2 0 1 1 1 0 0 0 0 0 0 1 1 1 1 0 0 2 0 1 0 2 1 2 1 0 1 0 0 2 1 1 0 0 0 0 0 0 0 0 0 0 0 0 0 0 0 2 0 0 0 1 0 2 2 0 1 0 0 0 0 0 0 0 0 1 2 1 2 2 0 2 0 1 0 2 0 1 0 0 0 2 2 0 0 1 2 0 0 0 0 0 0 2 1 1 1 2 0 2 2 2 0 0 2 1 1 1 1 1 0 0 2 2 0 2 0 0 2 0 2 0 2 2 2 1 1 0 0 1 0 1 0 0 2 0 0 1 1 1 0 1 1 0 0 0 0 0 0 0 0 0 0 1 1 1 1 2 2 1 1 1 1 0 2 0 2 1 1 1 0 1 1 1 0 0 1 0 0 0 2 1 1 1 1 0 0 1 0 0 0 0 0 0 0 0 1 1 1 1 0 2 1 2 1 2 0 2 1 0 1 1 0 1 2 0 0 0 1 1 2 1 1 1 1 0 0 0 0 0 2 2 1 0 0 1 0 0 0 0 0 0 0 0 0 2 0 0 0 1 1 0 1 1 1 0 1 0 0 0 0 2 1 0 0 0 2 0 0 0 1 1 0 1 0 2 2 0 0 0 2 0 2 0 0 0 0 2 0 0 1 0 1 1 1 0 0 0 0 0 0 0 0 0 2 0 1 1 0 0 1 0 0 1 2 1 2 0 0 0 0 0 1 2 1 0 0 1 1 0 0 0 1 0 2 2 0 1 1 1 1 2 1 1 1 2 2 2 0 2 0 0 1 0 0 1 0 0 0 2 1 1 1 1 1 1 1 2 2 2 0 0 0 0 2 1 0 1 1 0 0 0 1 1 1 0 0 2 1 1 1 0 0 0 0 0 1 0 0 1 0 0 0 0 1 0 0 0 2 0 0 0 0 0 2 0 2 1 2 1 1 1 0 1 0 1 1 2 1 0 1 0 1 0 0 2 0 0 1 0 0 0 0 0 0 1 2 1 1 1 2 2 0 1 1 0 0 0 1 0 2 2 1 1 0 1 1 0 2 0 2 2 0 0 0 1 1 2 1 0 1 2 0 2 2 1 2 1 0 0 0 0 2 2 2 2 0 2 1 1 0 1 0 0 0 1 0 1 0 0 1 0 2 2 0 1 2 1 2 0 1 1 1 1 0 0 2 2 0 1 1 0 1 0 1 2 1 2 2 0 2 0 0 0 0 1 1 2 1 1 1 0 1 0 0 1 2 1 0 2 1 0 1 0 0 0 0 0 0 0 1 0 1 1 0 1 1 0 0 1 2 1 1 0 1 1 0 1 0 0 1 1 1 1 1 0 2 0 2 1 0 0 1 1 0 0 0 0 0 0 0 0 0 0 1 0 1 0 0 0 1 0 0 1 1 1 2 0 1 1 0 0 1 0 0 0 1 2 2 2 0 0 0 0 2 0 1 2 1 1 1 1 0 0 0 2 1 0 1 2 0 0 0 1 0 0 0 1 0 2 1 1 1 1 0 2 1 0 2 2 0 1 1 1 1 0 1 1 0 1 0 0 2 0 2 0 1 2 1 1 1 0 0 1 0 0 0 0 2 1 2 0 0 0 0 1 2 0 0 0 0 0 0 0 0 0 0 1 0 1 0 0 0 0 0 0 0 0 1 0 0 0 0 0 0 0 0 0 0 0 0 1 0 0 1 1 0 0 1 0 0 2 2 1 1 2 0 1 1 1 0 0 1 0 1 1 1 1 2 0 2 1 1 1 1 1 1 1 1 0 0 1 1 0 1 0 0 0 1 2 1 1 0 1 0 1 1 1 1 1 2 2 2 2 1 0 1 0 0 0 0 1 0 0 1 2 0 0 0 0 0 0 0 1 1 1 0 1 1 1 1 0 0 1 1 0 0 0 0 0 0 1 2 0 2 1 1 0 0 1 0 1 0 1 0 0 2 1 2 0 1 2 2 2 2 0 0 0 0 0 1 1 1 1 0 0 1 2 1 1 1 0 2 1 0 2 1 2 2 0 2 0 2 2 1 0 1 1 2 0 1 1 0 1 0 0 2 2 0 0 1 1 1 0 0 0 1 0 0 1 0 2 1 0 2 2 1 1 0 1 1 1 0 2 0 2 0 0 0 0 2 0 1 0 1 2 0 1 1 1 0 2 0 1 0 0 0 0 0 1 1 1 0 0 1 1 2 0 0 0 1 0 1 0 1 0 2 0 1 0 0 1 2 1 2
135 1 1 1 0 0 0 2 0 0 0 0 1 1 0 0 0 0 1 0 2 0 1 0 2 0 1 0 2 1 1 2 0 0 2 1 2 1 0 1 1 0 1 1 0 1 1 0 0 0 0 0 0 0 2 0 0 0 0 1 1 1 1 1 0 0 0 0 2 1 1 2 2 1 2 1 1 0 2 1 1 0 1 1 2 0 0 0 0 2 0 0 1 0 1 0 0 2 0 2 0 2 1 0 2 1 2 1 0 2 1 1 0 1 1 0 1 0 1 1 1 0 1 1 0 1 0 0 0 0 1 1 0 1 1 1 0 0 0 0 1 1 0 0 1 0 0 0 1 1 0 0 0 0 0 0 0 0 0 1 0 1 1 1 2 2 0 0 1 0 0 0 2 1 1 0 0 0 1 2 1 1 0 2 0 0 0 1 0 0 0 1 1 1 1 0 0 0 0 1 0 1 0 0 2 2 1 0 1 0 2 1 1 0 1 1 1 0 2 2 0 0 0 0 1 0 0 0 0 0 0 0 0 1 1 0 1 2 2 1 0 0 2 0 0 0 0 0 0 0 0 0 0 0 0 0 0 0 0 0 0 0 1 1 0 0 1 0 2 0 0 2 0 1 1 0 0 1 1 0 1 0 1 1 0 0 1 1 1 2 0 1 0 1 1 1 0 0 0 0 0 0 0 0 0 0 1 0 2 0 0 2 0 2 2 0 0 0 0 0 1 2 2 2 0 0 0 1 0 2 2 0 0 0 0 0 0 2 1 1 0 1 1 0 1 1 1 0 0 2 0 0 0 2 0 0 0 2 0 2 0 0 1 0 1 0 0 0 0 2 0 0 2 1 1 0 2 1 1 0 0 0 2 0 1 1 1 0 0 0 0 0 0 1 2 0 0 0 1 0 0 0 1 1 1 0 0 0 0 0 0 2 0 0 1 1 1 0 0 1 1 1 0 0 0 0 0 1 0 0 0 0 0 0 1 1 0 2 0 0 2 0 1 0 0 2 1 2 2 1 1 0 1 2 1 1 1 2 2 1 1 2 0 0 0 0 0 2 2 2 2 2 2 2 0 0 0 2 1 1 1 1 0 0 2 1 0 0 1 0 1 1 1 1 1 0 2 1 1 2 1 2 1 1 1 2 1 0 2 0 1 0 0 0 0 1 0 2 1 1 0 0 0 1 0 1 0 1 1 2 1 1 0 1 1 0 1 0 0 0 0 2 0 0 1 1 0 0 2 0 0 0 0 1 2 1 1 0 0 2 0 0 0 2 1 0 2 1 1 0 0 0 0 0 0 0 1 2 0 0 2 0 1 1 1 0 1 2 1 0 1 0 0 0 1 1 0 0 0 1 1 2 1 2 0 2 1 0 0 0 0 0 0 0 0 0 0 0 0 0 0 0 0 1 0 1 2 2 0 0 1 1 0 0 0 0 0 0 0 0 0 1 0 1 2 2 2 1 0 1 0 2 0 1 2 2 1 2 1 1 1 1 0 1 0 1 1 0 2 1 0 1 0 0 1 0 2 2 0 2 2 0 2 1 0 1 2 1 1 1 1 0 0 2 2 0 2 0 0 1 0 0 0 0 2 0 0 1 1 0 2 0 0 0 0 0 2 1 1 1 1 0 0 2 0 0 0 1 1 0 2 1 0 0 0 0 0 0 1 2 2 2 0 0 0 1 0 0 1 0 0 0 0 0 0 1 1 0 0 0 0 0 2 2 2 0 0 0 1 2 0 0 2 0 0 0 2 0 1 1 0 1 0 0 1 1 0 1 0 1 0 1 1 0 0 0 0 0 0 0 0 0 0 1 0 2 1 0 1 1 2 0 1 1 0 1 0 1 2 2 2 1 0 0 0 0 0 0 2 0 0 0 1 2 0 1 0 0 0 0 0 0 0 0 0 0 0 0 0 0 1 1 2 0 1 0 1 0 0 0 0 1 1 0 1 2 0 0 2 0 1 0 1 1 2 2 0 1 1 0 0 0 1 0 0 1 0 2 1 1 1 0 1 2 2 2 2 1 0 0 0 1 0 0 2 1 0 1 0 1 0 1 0 0 2 0 0 0 2 0 0 2 0 2 2 0 1 1 0 1 2 0 0 1 1 0 1 1 1 0 0 0 2 0 1 1 1 0 1 1 0 1 0 0 1 0 2 2 0 0 0 0 2 0 2 0 0 1 2 1 0 0 0 0 1 1 1 0 0 0 0 0 0 1 0 0 0 0 0 0 0 1 0 2 0 1 0 0 1 0 1 0
136 0 1 2 0 1 1 1 0 1 1 1 0 0 0 0 0 0 0 0 2 0 0 0 2 0 1 0 1 1 2 0 0 0 1 0 2 2 0 0 0 0 0 0 0 0 1 0 0 1 1 0 0 0 2 1 0 0 1 0 0 2 0 2 0 0 0 1 1 0 0 0 2 2 0 2 1 0 2 2 0 0 2 1 1 0 0 1 1 2 1 1 1 2 0 0 1 0 0 0 1 2 0 0 2 1 2 1 1 1 0 1 1 2 2 1 2 0 1 1 1 0 1 1 0 1 0 1 1 1 0 0 0 0 0 0 0 1 1 0 1 1 0 0 0 0 0 0 0 0 0 1 0 0 0 0 0 1 0 2 0 1 2 2 0 1 2 1 1 1 0 0 1 0 0 1 0 0 0 0 0 1 1 2 2 2 1 2 0 1 1 2 2 1 1 1 2 0 0 0 0 1 0 1 2 1 1 2 0 0 2 1 1 0 1 1 0 0 2 2 0 0 0 0 0 0 0 2 0 0 0 0 0 0 0 0 0 2 2 1 0 0 2 0 0 0 0 0 1 1 0 0 0 0 0 1 0 0 1 1 0 1 0 1 0 0 0 0 1 0 0 2 0 2 0 1 0 1 0 0 2 0 2 1 1 0 0 0 0 1 1 0 0 0 1 0 0 1 1 1 1 0 1 1 1 0 0 1 2 0 1 2 0 2 2 0 0 0 0 0 1 2 2 2 1 0 1 1 0 1 1 1 0 0 0 0 0 0 0 1 0 1 1 0 0 0 2 0 0 1 0 0 1 2 1 0 2 1 0 0 0 0 1 0 1 0 0 1 2 0 2 2 1 1 2 1 1 0 0 0 1 1 0 0 2 1 1 0 0 0 0 0 0 0 2 1 1 1 1 1 0 1 1 0 0 0 1 1 0 0 0 0 0 0 2 2 0 0 0 1 1 1 0 1 0 1 1 2 1 1 1 1 1 1 2 2 1 0 2 2 1 0 1 1 0 1 0 1 1 0 0 0 1 2 1 1 1 0 0 0 2 1 1 1 1 1 1 2 2 1 1 1 1 1 1 0 0 2 2 0 0 0 0 0 2 0 0 0 1 0 0 1 1 2 2 0 1 0 0 2 2 2 1 1 1 0 1 0 1 0 0 0 0 0 1 0 0 2 0 1 1 0 2 2 2 2 0 1 2 1 1 0 0 0 0 0 2 0 0 2 0 0 1 1 1 1 0 1 1 0 0 0 0 1 2 1 1 1 0 0 1 0 2 2 0 1 1 1 1 0 1 1 0 0 0 0 1 0 0 0 1 2 1 1 1 0 0 1 0 0 0 1 1 0 0 1 1 1 1 2 1 1 0 2 0 2 1 0 1 0 0 0 0 0 0 0 0 0 0 0 0 1 0 1 0 0 0 1 0 0 1 1 0 2 0 0 0 0 0 0 0 1 0 1 2 1 2 0 1 2 2 1 0 0 1 1 2 1 1 0 0 0 2 0 1 2 0 1 1 0 0 0 0 0 0 0 2 1 2 0 1 1 2 1 0 2 2 0 0 0 0 2 1 0 0 0 1 1 0 1 0 1 0 1 1 0 2 2 0 0 0 0 0 0 1 1 0 2 2 2 0 0 0 2 0 1 1 0 0 0 1 0 0 1 2 1 2 0 0 0 0 0 0 0 0 1 0 0 1 1 1 1 0 0 0 0 0 0 1 1 0 0 2 1 0 1 0 1 1 1 0 0 2 0 0 0 2 1 1 1 0 1 0 0 0 2 0 2 0 0 2 0 2 2 1 1 0 0 0 0 0 1 0 2 0 1 0 0 0 2 2 0 1 1 1 2 0 1 2 2 2 1 0 0 0 0 0 0 1 1 0 0 2 0 0 1 1 0 0 0 1 1 0 0 0 0 0 0 0 0 2 2 2 0 1 0 1 0 1 0 0 1 0 0 0 0 1 0 2 0 0 0 1 1 1 1 0 0 0 1 2 2 0 0 0 0 0 1 0 2 0 0 1 2 1 1 1 2 0 1 0 1 1 0 1 1 1 2 0 1 0 0 1 0 2 0 1 0 0 0 0 0 0 0 0 0 0 2 0 1 0 1 0 1 0 0 1 1 1 0 0 1 1 1 1 0 1 0 0 0 2 0 2 0 0 0 0 1 0 0 0 0 2 0 2 1 1 0 2 0 0 0 0 0 2 1 1 1 1 0 0 1 0 1 0 0 0 1 0 0 1 0 0 1 1 0 0 0 2 0 0 0
137 0 1 2 0 0 0 2 0 1 1 1 0 0 0 0 0 0 0 0 1 0 0 0 2 0 1 0 1 1 2 1 1 0 1 1 2 1 0 2 2 0 1 0 0 0 0 0 0 0 0 0 0 0 1 1 0 0 1 0 0 0 0 1 1 1 1 1 1 0 0 1 2 2 2 2 1 0 2 0 1 0 1 1 2 0 0 0 0 1 0 0 0 1 0 0 1 1 1 0 2 0 1 0 2 0 2 0 1 1 0 1 1 2 2 1 2 0 1 2 2 0 2 0 1 0 0 1 0 0 0 0 0 0 0 0 0 0 0 0 0 2 0 0 0 0 0 0 1 1 0 2 1 0 1 0 0 1 1 1 1 1 1 2 0 1 1 1 2 0 0 0 0 1 2 0 0 0 2 2 2 0 1 2 2 1 2 1 0 0 0 1 1 1 1 1 2 1 0 0 0 1 1 1 2 1 2 0 0 0 1 1 1 1 2 0 0 0 2 0 1 1 0 0 0 1 0 0 0 0 0 0 0 0 0 0 0 2 2 1 0 0 1 0 0 0 0 0 0 0 0 1 1 0 0 0 0 1 0 1 1 1 2 2 0 0 0 1 2 2 0 2 0 2 0 0 0 2 2 0 1 1 1 1 0 2 0 1 0 2 0 1 0 1 0 1 0 1 1 0 1 1 2 2 2 2 0 0 1 0 0 1 0 2 2 0 0 1 0 0 0 1 1 1 1 0 1 0 0 0 1 1 0 0 1 1 0 1 0 0 0 0 1 0 1 2 0 1 1 0 1 1 0 2 0 0 1 1 0 2 0 0 1 0 1 0 0 0 0 2 0 0 1 1 0 1 2 1 1 0 0 1 0 1 1 0 0 0 0 0 0 0 0 0 2 1 1 0 1 1 1 1 0 1 1 1 1 0 1 1 0 0 0 0 0 1 1 0 0 1 0 0 0 1 0 1 0 1 0 1 0 1 1 1 2 1 0 1 1 1 0 0 0 2 0 2 0 1 1 0 0 1 1 2 2 1 2 1 0 1 1 2 0 1 1 1 1 2 2 0 0 0 2 2 1 0 1 2 0 2 2 2 2 2 0 0 2 0 2 0 1 2 2 0 2 0 1 1 1 2 1 2 2 0 2 1 1 0 1 0 1 0 1 0 2 0 0 2 0 0 0 2 0 1 0 1 0 0 0 2 0 1 0 0 1 0 2 0 1 0 0 2 0 0 0 2 0 0 2 0 0 0 0 0 2 2 2 0 1 1 0 0 0 0 0 0 1 0 2 0 1 0 1 0 0 1 1 1 0 1 2 0 1 0 2 0 0 0 0 0 0 1 0 0 0 0 0 2 2 1 1 0 1 1 0 1 0 0 0 1 0 0 0 0 0 0 1 1 0 0 0 1 0 0 0 1 1 2 0 0 1 1 0 2 0 0 2 0 0 0 0 2 0 0 1 1 1 0 0 1 0 1 0 0 1 0 2 1 1 0 0 0 2 0 1 2 0 1 0 0 1 0 1 0 0 1 1 1 2 0 1 0 1 1 0 2 2 1 2 1 2 0 0 1 1 0 2 0 0 1 0 0 0 0 2 0 0 1 0 0 0 0 0 1 1 0 0 0 1 1 0 0 2 2 1 1 2 0 0 0 1 0 1 0 1 0 2 0 0 1 0 1 1 1 0 0 0 1 0 0 0 0 0 0 0 1 1 0 1 0 0 0 2 1 1 0 1 0 2 2 1 0 2 0 0 1 0 0 2 0 0 2 1 1 0 2 0 2 0 1 1 0 2 2 0 0 0 1 0 0 0 2 0 1 0 2 1 0 0 2 2 1 2 0 2 2 0 1 1 0 0 0 0 1 0 0 1 0 0 1 0 1 0 2 1 0 0 0 1 0 1 1 1 0 1 0 1 0 1 0 1 1 1 0 0 1 1 0 0 0 0 0 0 0 0 0 0 1 2 1 1 0 1 1 1 2 0 0 0 0 0 0 0 0 0 0 0 0 1 0 2 0 1 1 1 1 1 2 1 0 0 1 0 0 2 2 0 1 0 2 0 2 0 0 2 1 0 1 1 1 0 2 0 1 2 0 1 2 1 1 0 0 0 2 0 0 0 0 0 1 0 1 2 0 0 0 0 1 1 1 0 1 2 0 1 0 1 2 0 0 0 0 0 1 2 0 1 0 2 1 0 0 0 0 0 0 0 1 1 0 0 1 1 2 0 1 1 0 0 1 0 0 0 1 0 0 1 1 2 0 0 0
138 1 0 2 0 0 0 2 0 1 1 0 1 1 0 0 0 0 1 1 0 1 0 0 2 0 1 0 2 0 2 1 0 1 2 0 2 1 0 1 1 0 0 0 0 0 0 1 0 1 0 1 0 0 1 1 0 0 0 0 1 2 0 0 1 1 1 0 1 1 0 0 1 2 1 2 2 0 1 0 1 0 2 0 1 0 0 0 1 1 0 0 1 1 0 0 0 0 0 0 2 1 1 0 2 0 2 1 1 1 0 2 0 1 2 1 1 0 0 2 2 0 1 1 1 0 0 0 1 0 0 0 1 1 1 0 0 1 1 0 1 1 0 0 1 1 1 0 0 0 0 1 0 0 0 1 1 1 0 0 0 0 1 1 0 0 1 0 1 1 0 2 2 1 1 0 0 1 0 1 0 1 0 2 0 0 0 2 0 0 0 1 2 2 2 0 2 0 0 0 0 0 1 2 2 1 2 1 0 0 1 1 2 0 2 1 1 0 2 1 0 0 0 0 0 0 0 1 0 0 0 0 0 0 0 0 1 2 2 2 0 0 2 1 0 0 0 0 1 1 1 1 0 1 1 0 0 0 0 0 0 0 0 0 0 0 0 0 2 2 0 0 0 2 0 0 0 2 2 0 0 0 1 1 0 1 1 1 1 2 0 1 0 0 2 1 1 0 0 1 2 1 0 0 0 0 0 1 2 0 1 0 0 2 2 0 2 0 1 1 0 2 0 2 1 0 1 2 1 0 2 0 0 0 0 0 0 1 0 1 0 1 2 0 0 0 2 1 1 0 1 1 0 1 0 1 0 1 0 0 0 0 0 0 0 0 0 1 2 0 2 2 1 1 1 0 2 0 0 0 1 0 0 1 1 0 0 0 0 0 0 0 0 0 2 1 1 0 1 1 1 1 1 1 1 0 0 0 0 0 1 0 0 0 2 2 0 0 0 0 0 2 0 2 1 1 1 2 2 2 0 0 0 1 1 0 0 1 0 1 0 0 1 1 2 1 0 2 2 0 0 0 0 2 0 0 0 1 1 0 2 0 0 1 1 2 2 2 2 1 1 1 2 2 1 0 1 0 0 0 1 0 1 1 2 1 0 1 1 0 1 1 0 0 0 0 1 1 1 1 1 1 0 2 0 0 2 0 1 0 0 0 0 0 0 2 1 2 0 1 1 1 0 2 0 2 0 0 0 2 0 2 0 0 0 0 1 0 0 0 1 1 2 1 1 1 0 1 1 0 0 0 0 2 2 2 0 0 0 1 0 0 0 1 0 1 0 1 1 1 0 1 0 0 0 0 0 2 0 0 2 0 1 1 0 0 1 1 0 0 1 1 1 0 1 1 2 0 0 0 0 2 0 1 1 2 0 0 0 1 0 0 0 0 0 0 0 2 1 0 0 1 0 0 0 1 1 1 0 0 1 1 0 2 0 0 0 0 1 1 1 0 0 1 1 1 1 0 0 0 0 1 1 0 0 2 1 2 2 0 0 0 1 0 2 1 0 1 1 1 0 1 0 0 1 0 2 1 2 0 1 0 0 0 0 0 0 1 2 1 2 1 0 1 1 0 1 0 0 2 0 0 0 1 2 1 1 2 0 0 0 0 0 1 0 1 1 1 2 2 0 0 1 2 1 0 1 0 0 0 1 0 0 0 2 1 1 0 0 0 0 0 0 0 0 0 0 0 0 0 0 0 1 1 1 1 0 0 1 0 0 1 2 2 1 0 0 1 0 0 0 0 0 1 0 1 1 1 1 1 0 1 0 0 0 2 0 2 0 2 0 0 2 0 0 0 0 1 0 0 1 0 0 2 0 1 1 0 0 2 2 0 0 1 0 2 1 2 2 2 2 1 0 1 0 0 0 0 1 0 0 1 2 0 0 0 0 0 0 0 0 0 1 0 1 1 1 0 0 0 2 1 0 0 0 0 0 0 0 0 1 2 0 0 0 1 1 0 2 1 0 0 1 1 1 2 0 0 0 1 0 0 1 0 0 1 0 1 0 1 0 0 0 1 1 0 1 2 0 1 0 1 0 0 1 2 0 2 0 1 0 1 0 0 1 1 0 1 2 1 0 2 0 1 1 0 1 1 0 0 1 0 0 1 0 0 0 1 1 1 0 1 2 1 0 0 1 0 2 0 1 0 2 0 0 0 0 2 0 0 0 0 1 0 1 1 1 0 1 0 2 0 0 0 1 1 1 2 2 0 0 2 0 0 0 0 0 1 1 0 0 1 0 2 0 0 0 0 0 0 0 0
139 0 2 0 0 0 0 2 1 0 1 0 0 1 0 0 1 1 1 1 1 0 1 0 2 0 1 0 2 0 2 1 0 1 1 1 1 0 0 2 1 1 1 1 0 0 1 0 0 1 1 0 1 1 1 1 0 0 1 1 1 1 0 1 1 1 1 0 1 1 1 1 1 2 0 2 2 0 2 0 0 0 2 0 2 0 0 0 2 2 0 0 0 1 0 0 0 2 1 1 2 0 1 0 2 1 2 0 0 2 0 2 0 1 1 0 1 0 0 0 0 0 2 0 0 1 0 1 0 0 1 1 0 0 0 0 0 0 0 0 0 2 1 0 1 0 0 1 1 0 1 0 0 0 0 0 0 1 1 2 1 2 1 2 0 2 0 0 1 0 1 0 2 2 2 2 1 0 1 1 1 0 0 1 1 1 0 2 0 0 0 1 2 1 2 0 0 0 0 0 0 1 0 2 2 1 2 0 2 0 1 1 1 0 1 1 1 0 0 0 1 1 1 1 0 1 1 2 2 1 1 1 0 0 0 0 0 2 2 2 0 0 2 0 0 0 0 0 1 1 0 0 1 0 0 0 0 0 1 1 0 1 0 0 0 0 0 0 2 1 0 2 1 2 0 1 0 2 2 0 2 0 0 2 0 0 0 2 2 2 0 2 0 0 2 0 0 1 0 0 0 0 1 1 1 0 0 0 1 0 0 0 0 1 1 0 0 0 1 1 0 1 0 2 1 0 0 1 0 1 0 2 0 0 1 1 0 2 0 1 1 1 1 0 1 1 1 0 0 1 0 0 1 2 1 0 0 0 0 2 0 0 1 0 1 1 1 1 1 1 1 1 0 0 0 1 2 0 0 0 0 1 1 0 1 1 1 0 0 0 0 0 1 0 1 0 0 0 1 0 0 0 0 2 1 0 1 1 0 0 0 1 0 0 1 1 1 0 0 0 0 1 0 2 0 1 1 0 1 1 1 0 0 2 1 1 0 0 0 0 0 0 2 0 1 0 0 0 1 0 0 0 1 1 2 0 2 2 1 2 0 2 1 0 0 0 0 1 1 0 0 0 2 2 1 1 1 1 0 0 0 1 0 0 2 2 0 0 2 0 1 0 0 1 2 0 1 1 1 2 1 1 1 1 1 0 2 0 1 0 1 0 0 0 1 1 1 2 1 2 1 0 0 2 0 1 1 1 1 1 1 1 0 0 1 0 2 1 2 1 0 1 1 0 1 2 0 1 1 0 0 0 0 2 2 2 0 1 0 0 0 0 1 2 1 0 2 0 0 0 0 0 0 0 0 0 1 1 0 1 1 1 2 2 2 0 2 1 1 0 0 1 0 0 0 2 1 0 0 0 0 2 1 2 0 2 1 0 1 0 0 0 0 0 0 0 0 0 0 1 1 1 0 1 0 1 1 1 0 0 0 1 0 0 0 1 1 0 0 0 0 1 0 1 1 1 1 0 0 2 0 2 0 1 2 2 2 1 0 0 0 0 2 0 0 2 1 2 0 0 0 0 0 0 0 0 2 0 1 0 0 0 2 1 1 2 0 0 1 2 2 0 0 0 0 0 1 0 0 1 0 1 0 0 1 0 0 1 0 0 0 0 0 0 0 1 1 2 1 1 0 1 0 0 2 0 0 0 0 0 1 0 0 1 1 1 2 0 0 1 0 1 0 0 0 0 0 1 0 0 0 0 0 0 0 1 1 0 2 1 0 1 2 1 0 0 2 1 0 0 0 1 2 0 0 1 0 0 1 1 0 1 0 0 0 1 0 2 0 1 1 0 1 0 0 0 0 1 0 0 0 2 0 2 1 0 1 0 1 1 1 0 2 0 2 2 0 1 2 2 2 2 0 1 0 0 1 0 1 0 0 1 1 1 0 0 0 0 0 0 0 0 0 0 0 0 0 0 0 0 2 2 1 0 1 0 1 0 0 0 0 2 0 0 0 0 0 0 0 1 0 0 1 1 1 2 0 1 1 1 2 2 0 0 0 0 0 2 0 2 0 0 0 0 0 0 0 0 1 1 1 0 1 0 1 1 0 0 1 1 0 0 1 0 2 0 0 1 1 1 0 1 0 1 1 0 2 2 0 0 1 0 1 2 0 0 0 0 2 0 0 0 2 0 1 1 1 1 1 0 0 0 2 0 1 0 1 2 0 0 0 1 1 0 0 1 2 0 1 0 0 0 0 0 0 0 0 0 0 0 0 1 1 2 0 1 1 1 0 0 1 0 0 2 1 1 1 0 0 0 2 2
140 0 0 2 0 1 1 2 1 1 2 0 0 1 0 0 1 0 1 1 1 0 1 0 2 0 1 0 2 1 2 2 2 2 0 0 0 1 0 1 0 1 0 0 0 0 2 0 0 0 0 0 1 1 0 1 1 1 0 1 0 1 0 2 0 0 1 0 1 0 0 1 0 2 0 2 2 0 2 1 1 0 2 0 2 0 1 0 1 2 0 0 1 1 0 0 0 2 1 1 2 0 0 0 2 0 2 0 1 1 0 1 0 1 2 1 1 0 1 1 1 0 0 2 0 0 0 1 1 1 0 0 0 0 0 0 0 0 0 1 0 2 0 0 0 1 1 0 0 0 0 1 0 1 1 1 0 1 0 0 1 2 1 2 2 2 2 1 1 0 0 0 0 1 1 0 0 0 0 0 0 0 0 2 2 2 0 2 0 0 0 2 0 0 0 0 2 0 0 1 0 1 0 2 2 0 2 1 1 0 2 0 1 0 2 0 0 0 1 0 2 2 1 1 0 1 1 2 0 0 0 0 0 0 0 0 0 2 2 1 0 0 2 0 0 0 0 0 1 1 0 0 2 0 0 0 1 1 1 1 0 1 1 1 1 0 0 0 2 2 0 1 0 2 0 2 1 1 0 0 0 1 2 1 0 1 0 1 0 2 0 0 1 0 1 1 0 1 0 0 0 0 2 2 2 2 0 1 0 0 1 1 0 1 1 0 2 0 0 0 1 2 2 2 0 0 1 1 0 2 0 2 0 0 0 0 0 1 0 0 0 1 2 0 1 1 1 0 1 1 0 0 0 1 0 1 1 1 0 2 0 0 2 0 2 2 0 1 1 1 1 1 0 0 1 0 0 1 1 1 0 0 1 0 1 1 0 0 0 0 1 2 0 0 1 1 1 1 1 1 1 1 0 1 0 0 1 1 0 0 0 1 1 1 1 2 0 0 0 0 0 1 0 2 1 1 1 0 1 1 0 2 0 2 1 1 0 1 0 1 1 0 1 1 0 0 0 0 1 0 0 0 1 1 2 1 2 0 0 0 2 1 0 0 0 0 0 2 2 0 0 0 1 1 2 0 1 1 1 0 1 1 2 2 1 0 1 0 2 0 2 2 0 1 1 0 2 0 0 2 2 2 2 0 2 1 2 0 0 0 0 0 0 0 1 1 0 2 1 0 0 1 0 2 1 2 0 1 1 1 0 0 0 0 1 0 1 1 1 0 2 0 2 1 2 1 0 0 2 0 0 0 0 2 0 0 0 0 1 1 0 1 0 2 0 0 2 1 2 0 0 2 0 0 0 0 0 2 0 2 2 0 1 1 1 0 1 0 0 0 0 0 0 1 1 1 1 0 0 1 2 2 0 2 0 2 1 0 0 1 0 0 0 1 0 0 1 1 0 0 0 0 0 2 0 0 0 0 0 0 1 1 0 2 0 0 1 0 0 0 1 1 0 1 1 1 1 1 0 1 0 1 0 1 1 2 1 1 1 0 0 0 1 2 0 0 2 1 0 0 0 0 1 0 0 1 0 0 2 0 0 1 1 1 0 1 1 0 0 0 0 2 0 1 1 0 2 0 0 1 0 1 0 0 1 0 1 1 1 0 1 0 0 1 1 0 0 1 0 0 0 0 0 1 1 1 1 0 0 0 1 0 0 0 1 1 1 0 0 0 0 0 0 0 0 0 0 0 1 1 1 1 0 0 0 0 0 0 2 0 1 2 2 1 1 1 0 1 1 1 0 0 0 1 1 1 0 0 2 0 0 2 0 0 0 2 0 1 0 2 0 1 2 0 0 0 0 1 0 1 0 2 0 2 1 1 1 0 1 1 2 0 1 0 1 2 1 1 2 1 1 1 0 0 0 0 0 0 0 0 0 2 2 0 0 1 1 0 0 0 0 0 1 0 1 1 1 0 0 0 1 1 1 0 1 0 2 0 0 1 0 1 0 0 0 1 0 0 2 0 1 0 1 1 2 2 0 0 1 1 2 2 0 1 0 1 0 2 0 1 0 1 0 1 1 1 1 1 0 0 0 2 2 0 1 0 2 1 0 1 1 1 0 0 1 1 0 1 2 2 0 2 0 1 2 0 1 1 0 0 0 0 0 1 0 0 1 1 1 0 0 1 2 1 1 1 1 1 0 1 1 0 0 0 2 0 2 2 0 2 0 2 1 1 2 1 1 1 2 0 0 0 0 0 0 1 2 1 1 0 0 1 1 1 0 0 0 0 0 0 0 1 1 2 1 0 0 1 1 0 1 0
141 0 1 1 0 0 0 2 0 1 1 0 0 0 0 0 0 0 1 0 2 0 0 0 2 0 1 0 1 1 2 1 2 1 2 1 2 2 0 0 0 0 1 1 0 1 0 0 0 0 0 0 0 0 1 0 0 0 1 0 1 2 0 0 0 0 0 0 0 0 0 0 2 2 1 2 2 0 2 0 0 0 2 0 2 1 2 1 1 2 1 1 1 1 0 0 0 0 0 1 1 2 2 0 2 0 2 0 0 2 0 2 1 2 2 2 2 1 1 2 2 1 2 0 1 1 0 1 0 1 0 0 0 0 0 0 1 0 0 0 0 2 0 0 1 1 0 0 0 0 0 0 1 0 0 1 1 1 0 1 1 0 2 2 0 1 2 2 1 1 1 1 0 2 1 0 0 0 0 1 1 0 1 1 1 1 1 0 0 0 0 0 2 1 2 0 0 0 1 0 0 0 0 2 2 1 2 0 1 1 1 1 2 0 2 2 0 0 1 1 0 0 1 0 0 2 2 1 0 0 0 0 0 0 0 0 0 2 2 2 0 0 2 0 0 0 0 0 0 0 0 0 1 0 0 0 0 1 0 0 0 0 0 0 0 0 0 0 2 1 0 2 0 2 0 1 0 1 1 0 0 0 2 2 0 0 2 1 1 1 1 1 0 0 2 0 1 0 1 0 1 0 1 1 1 0 1 0 2 0 0 2 0 1 0 0 0 0 0 0 1 1 1 2 0 0 0 1 1 2 2 0 0 0 1 1 0 1 0 1 1 1 1 0 0 0 1 0 1 0 0 0 1 2 1 0 2 0 0 2 0 0 0 0 0 2 0 2 2 0 2 2 1 0 0 0 0 0 0 0 0 2 1 0 1 0 1 1 1 0 0 0 0 1 1 0 0 0 0 0 0 0 0 1 1 0 1 0 0 0 0 1 1 1 1 2 0 1 0 0 0 2 0 1 0 0 0 1 1 1 0 2 0 1 0 1 0 0 0 0 0 0 1 1 0 1 1 0 0 0 0 0 1 2 0 0 0 1 0 1 1 1 1 1 1 2 2 2 2 0 0 1 2 2 0 0 0 2 0 0 2 0 2 2 0 0 1 2 2 0 2 2 1 0 1 0 2 1 2 2 0 2 1 1 1 0 1 0 1 0 0 0 0 1 0 2 0 2 2 2 0 0 1 2 0 2 1 0 0 2 0 0 0 0 1 0 2 1 2 0 2 0 1 1 1 1 0 2 0 0 0 0 0 1 2 2 1 1 0 0 2 0 1 2 0 1 1 0 2 0 2 2 0 0 0 0 0 1 0 0 1 1 2 0 2 1 1 1 1 0 0 0 1 0 0 0 0 0 0 0 0 2 1 0 1 2 0 0 0 1 0 0 0 0 0 0 0 0 0 0 0 0 0 0 0 1 1 2 0 0 1 1 0 0 0 2 1 0 1 0 0 0 0 1 1 1 0 1 0 1 0 1 0 0 2 2 2 2 0 1 1 0 0 1 1 0 0 0 1 0 1 0 0 0 0 1 1 0 2 0 2 0 0 0 0 0 0 1 1 0 1 1 0 1 0 0 1 0 0 1 0 1 0 0 1 0 1 1 0 0 0 0 0 0 0 0 0 1 1 1 1 0 1 1 1 0 0 2 2 0 1 1 0 0 0 0 2 0 1 2 0 1 1 1 0 1 0 0 0 0 0 0 0 0 0 0 0 0 1 0 0 2 2 0 0 1 0 0 2 2 0 0 2 0 0 1 0 0 1 1 0 1 0 0 0 1 1 2 1 2 0 1 2 0 0 0 0 1 0 0 1 1 0 2 1 0 0 1 0 0 1 1 0 0 0 2 2 2 1 1 1 0 0 2 0 0 2 0 0 0 0 2 2 0 0 0 0 1 1 0 1 0 1 0 1 0 0 0 0 0 1 1 1 0 0 1 1 0 0 0 0 1 1 1 1 1 1 0 2 0 0 0 0 2 1 0 0 0 1 1 2 2 1 0 0 1 0 0 0 2 0 0 2 1 2 1 1 2 1 0 0 1 0 0 2 2 0 1 0 2 0 1 0 1 1 1 0 0 1 1 0 1 1 1 1 0 1 2 1 1 0 0 0 1 1 0 0 1 1 0 1 0 2 0 0 0 1 0 1 1 1 0 0 0 1 0 2 2 0 0 0 0 2 0 1 1 2 0 1 0 1 0 0 0 0 0 0 1 2 0 0 1 0 1 0 0 0 0 1 0 0 0 1 2 2 0 0 0 0 0 0 0
142 0 1 1 0 0 0 2 0 2 2 0 1 1 0 0 0 0 1 1 0 1 0 0 2 0 1 0 2 1 1 1 0 1 0 0 1 2 0 0 0 0 1 1 0 1 0 0 0 0 0 0 1 2 0 2 0 0 1 0 0 2 1 0 0 0 1 0 1 0 0 2 2 2 1 2 2 0 1 0 0 0 1 1 0 0 0 0 2 2 0 0 0 1 0 0 1 0 0 0 2 2 1 0 2 1 2 1 0 2 1 1 0 2 2 0 2 0 1 1 1 0 1 1 0 1 0 0 1 0 0 0 0 0 0 0 0 1 0 0 0 2 0 0 2 0 0 0 0 0 0 0 0 0 0 0 0 1 0 0 0 0 0 1 2 2 2 1 0 1 0 1 0 1 1 2 1 0 1 0 1 0 2 2 2 2 2 1 0 0 0 1 2 2 2 0 0 0 0 0 0 1 0 1 2 2 2 1 0 0 1 1 1 0 1 0 0 1 2 1 0 1 0 0 0 0 0 0 0 0 0 0 0 1 1 0 1 2 2 2 0 0 2 1 0 0 0 0 0 0 0 0 1 0 0 0 0 0 0 0 0 0 1 1 0 0 1 0 2 1 1 0 1 2 0 0 0 2 2 0 1 0 0 1 0 1 0 0 1 2 0 1 1 0 1 1 0 1 0 0 1 0 1 1 1 0 0 0 2 0 0 1 0 1 1 0 2 1 0 0 1 2 2 2 0 0 2 0 0 1 1 1 0 0 0 2 1 1 0 0 0 0 2 0 1 1 1 0 1 0 0 0 1 2 1 0 1 0 0 0 0 0 2 0 2 0 0 1 2 0 2 2 1 1 1 1 0 1 1 0 1 0 0 0 1 1 1 0 0 0 0 0 2 0 2 1 1 1 1 1 1 1 0 1 1 0 1 1 0 0 0 1 0 0 0 2 0 1 0 1 1 1 0 1 1 1 0 0 1 1 0 0 0 0 0 2 0 1 0 1 1 0 2 0 0 1 0 1 1 0 0 0 0 2 0 0 0 2 1 1 1 2 0 1 1 1 1 2 2 1 1 1 1 1 2 0 0 1 0 0 1 1 2 2 0 0 1 1 2 0 2 2 1 2 1 0 1 2 2 2 0 1 1 1 1 1 1 1 1 0 0 0 0 1 1 1 0 2 1 1 0 1 1 2 1 2 0 0 0 2 0 2 0 1 1 0 1 0 2 2 0 0 1 1 1 1 1 0 2 0 0 0 0 2 1 1 0 1 0 1 1 0 1 1 0 0 1 2 1 1 1 1 1 0 1 0 1 2 0 1 1 0 0 0 0 0 0 0 0 0 0 0 0 0 1 0 0 0 0 0 0 1 2 0 0 1 0 0 0 2 1 0 1 1 1 1 0 0 0 0 0 0 0 0 0 1 1 1 0 0 2 2 0 1 0 1 0 0 1 0 0 1 0 0 0 0 0 0 1 2 1 1 2 0 0 2 2 1 1 0 0 0 0 0 0 2 1 0 2 1 0 2 0 0 2 0 2 1 2 0 1 0 1 0 0 1 2 1 1 1 1 1 0 0 0 0 0 0 0 0 0 1 0 0 0 0 1 0 0 1 1 1 0 0 0 0 0 1 0 0 0 0 1 2 0 0 0 0 0 0 1 0 0 0 1 1 0 0 0 0 0 0 0 0 0 1 0 1 0 0 0 0 1 0 0 1 0 0 1 0 0 1 2 1 0 1 2 2 0 0 0 0 2 0 0 0 0 0 0 2 0 0 1 1 1 2 0 2 0 1 0 0 2 2 1 1 0 2 0 1 0 2 0 2 0 1 1 0 0 1 1 1 1 1 1 2 0 1 0 0 0 0 0 1 0 0 1 0 2 0 2 2 1 0 0 1 0 0 0 0 0 0 0 0 0 0 0 0 0 0 2 1 0 0 0 0 0 1 0 1 0 0 0 0 0 0 0 0 1 1 1 0 1 1 2 1 0 0 0 1 2 2 0 0 0 1 0 2 0 2 0 0 0 2 1 1 1 2 0 0 0 1 2 0 1 1 1 2 0 1 1 1 0 0 1 1 0 0 0 0 0 0 0 1 1 0 1 1 0 0 0 0 1 2 0 0 1 1 2 0 0 2 2 1 1 1 2 1 0 2 0 0 1 0 1 0 1 2 0 0 0 0 0 0 0 0 2 0 0 0 2 0 0 0 0 1 1 0 0 0 0 0 1 2 0 0 0 0 0 0 0 0 0 1 1 0 1 2 1 0 2 1
143 0 2 0 0 0 0 2 0 2 2 0 0 0 0 0 0 0 1 0 1 0 1 0 2 0 0 0 2 0 2 1 1 0 1 0 1 2 0 2 2 0 0 1 0 1 0 0 0 0 0 0 1 1 0 1 0 1 2 1 1 1 0 0 0 0 0 0 2 1 0 1 1 2 1 2 2 0 2 1 0 0 2 0 2 0 0 0 2 2 0 0 2 0 0 0 0 0 0 0 1 2 1 0 2 0 2 1 1 1 0 2 1 1 1 0 1 0 1 1 1 0 1 1 0 1 0 1 0 1 0 0 0 0 0 0 0 0 0 0 0 2 0 0 1 1 0 0 0 0 0 1 0 0 0 0 0 1 0 0 0 1 1 2 0 2 1 1 1 1 0 1 0 1 2 0 0 0 1 1 1 0 1 1 1 1 1 0 0 0 0 0 1 1 1 1 0 0 0 0 0 0 0 0 2 1 2 0 2 0 2 0 1 0 1 0 0 0 1 0 1 2 1 0 0 1 1 1 0 0 0 0 0 0 0 0 0 2 1 1 0 0 1 0 0 0 0 0 0 0 0 0 1 0 0 0 0 0 0 0 0 0 0 0 0 0 0 0 1 0 0 1 0 1 0 0 0 0 0 0 0 0 1 2 1 0 1 0 0 1 1 1 0 0 2 0 0 0 0 1 2 0 1 1 1 0 1 0 2 1 0 2 0 2 2 0 0 2 0 0 0 1 1 1 0 0 0 2 0 0 2 1 0 0 0 0 0 1 0 0 0 0 1 1 2 2 0 1 2 1 1 1 0 1 0 1 1 2 0 2 0 0 2 0 1 1 1 2 2 0 2 2 2 2 0 1 1 0 0 0 0 0 0 0 0 0 0 0 0 0 1 2 0 0 1 0 0 0 1 1 0 1 1 1 1 0 1 0 0 0 1 0 1 0 1 2 0 0 0 0 0 1 0 1 0 1 2 1 1 0 0 0 0 1 1 1 0 0 0 1 2 0 1 0 0 2 0 0 2 0 0 0 0 2 0 0 0 2 1 1 1 1 0 0 0 1 1 1 1 0 0 0 2 2 1 1 1 0 0 0 2 0 2 2 0 0 1 0 2 0 1 2 0 1 1 0 1 2 2 2 0 2 2 0 2 0 1 1 0 0 0 0 1 0 1 0 0 2 0 1 1 0 0 2 0 2 1 1 1 2 0 0 0 1 2 0 2 0 1 1 0 1 1 0 2 1 0 0 2 0 0 0 0 1 2 2 1 0 0 1 0 0 0 1 1 0 1 1 2 0 0 1 2 0 1 1 1 2 0 1 2 0 1 1 1 1 1 2 1 0 0 0 0 1 2 0 1 0 0 0 0 1 1 1 0 1 0 0 0 0 1 0 0 1 0 1 1 1 1 0 0 1 0 1 0 0 0 1 0 0 2 2 0 1 0 0 0 0 0 0 0 1 0 2 2 1 1 0 0 2 0 2 0 2 2 1 1 2 2 0 0 0 0 1 1 1 1 1 0 0 1 0 0 1 1 0 2 0 1 0 1 0 2 0 0 2 0 1 2 1 1 0 1 1 0 0 0 0 0 2 0 1 0 0 1 0 0 2 0 0 0 0 0 1 0 0 0 2 2 2 0 0 0 2 0 1 1 0 0 0 0 0 0 0 0 0 1 0 0 1 0 0 0 0 0 0 0 0 1 1 0 1 1 0 0 0 0 0 2 1 0 1 2 1 0 0 1 0 1 1 0 0 0 1 0 1 2 0 2 0 0 2 0 0 0 2 0 2 0 1 1 0 2 2 1 1 0 0 0 1 0 1 0 2 0 0 0 0 0 2 2 1 1 1 1 2 0 1 2 1 0 2 0 0 0 0 0 0 0 0 0 2 2 0 0 1 0 0 0 0 0 0 1 0 1 1 1 0 0 0 2 2 0 0 0 0 0 0 0 1 1 2 0 0 0 1 0 0 1 1 0 0 1 1 2 2 0 1 2 2 2 2 0 0 0 0 0 2 0 2 0 0 1 2 2 2 2 1 0 2 1 0 2 0 2 0 2 0 0 2 1 1 0 1 2 1 0 1 2 0 1 1 1 1 1 0 1 1 0 0 1 0 0 2 0 0 1 2 2 0 1 1 1 2 1 0 2 0 1 0 1 0 1 0 1 0 1 2 0 0 0 0 0 0 0 1 1 0 1 0 1 1 0 0 1 1 1 1 1 0 0 1 1 1 0 1 1 0 0 1 0 0 1 2 2 0 0 0 1 0 0 0
144 0 2 2 0 1 1 2 1 0 1 0 0 1 0 0 0 0 0 1 1 0 0 0 2 0 1 0 2 0 2 1 1 1 1 0 1 1 0 1 1 0 1 0 0 2 0 0 0 0 0 0 1 1 1 0 0 0 0 1 0 2 0 2 0 0 0 0 0 0 0 0 1 2 0 2 2 1 2 1 0 0 2 0 1 0 0 0 2 2 0 0 1 1 0 0 0 2 0 2 2 2 1 0 2 0 2 0 2 0 0 2 0 1 1 0 1 0 0 2 2 0 2 0 0 2 0 0 1 0 1 1 1 1 0 0 2 0 0 0 1 1 0 0 0 0 0 0 1 1 0 1 0 0 1 0 0 1 0 0 0 1 2 2 1 2 1 1 1 1 0 0 0 1 2 1 1 2 0 0 0 1 1 2 2 1 1 1 0 0 0 1 2 1 1 1 0 1 0 0 0 2 0 2 2 0 2 0 0 0 1 0 0 0 2 0 0 0 1 1 1 1 1 0 0 2 2 1 1 1 0 0 0 0 0 0 1 2 2 2 0 0 2 0 0 0 0 0 0 0 0 0 1 0 0 0 1 0 0 0 0 0 0 2 0 0 1 1 0 0 0 2 0 2 0 0 0 2 2 0 0 1 2 0 1 1 0 1 0 2 0 0 1 0 2 1 1 1 0 0 0 0 1 1 1 0 1 0 1 0 0 1 0 1 0 0 0 1 2 2 0 2 1 1 0 0 1 1 1 0 1 1 0 0 0 0 0 0 0 0 0 1 2 0 2 2 0 0 0 0 1 1 0 1 0 1 1 2 0 1 1 1 0 0 0 2 0 1 2 0 2 2 0 0 0 0 0 2 2 1 1 1 0 0 1 0 1 0 0 0 0 0 0 0 1 0 0 1 1 1 1 1 0 2 0 0 0 1 1 1 0 2 0 0 0 1 1 1 0 0 0 1 0 1 1 0 0 0 2 2 0 1 0 1 0 1 0 0 0 1 0 0 2 0 1 1 0 1 1 0 0 1 2 2 2 2 2 1 0 0 1 1 0 0 0 0 0 1 1 0 0 0 0 0 1 1 0 2 1 1 1 0 1 1 2 1 0 1 1 0 1 1 1 1 1 0 0 0 0 2 2 2 2 0 2 0 1 0 1 0 1 0 0 0 0 2 1 2 1 0 0 2 0 2 1 2 1 0 0 2 0 2 0 0 0 0 1 0 1 1 1 0 2 2 2 1 0 1 1 0 0 0 0 0 2 2 2 0 1 0 1 1 0 2 1 1 1 0 1 0 2 2 0 0 0 0 0 1 0 1 2 1 1 1 0 0 0 1 1 0 0 2 0 0 0 1 0 0 0 0 0 1 0 2 0 2 0 0 0 1 2 1 1 2 2 2 0 0 0 0 0 1 0 1 0 0 0 2 0 0 0 0 1 1 0 0 1 0 1 0 1 1 0 0 1 1 1 1 0 1 0 1 0 1 1 2 1 2 2 0 0 0 0 0 0 2 1 1 1 1 1 1 0 0 0 1 1 1 1 1 1 1 2 2 0 2 2 0 0 1 2 2 0 0 0 0 0 0 0 1 1 0 0 1 1 1 2 2 0 0 0 0 0 0 0 1 0 1 0 0 0 0 0 1 1 0 0 2 2 0 0 0 1 0 1 0 0 0 0 1 0 0 0 0 0 0 0 1 1 1 0 1 0 0 0 0 0 0 2 0 0 0 2 0 0 1 0 0 1 1 0 1 2 0 0 0 0 0 0 2 1 1 2 1 2 2 0 2 0 1 1 0 2 2 0 0 0 1 0 0 0 1 0 1 0 2 2 0 1 1 1 0 0 0 0 0 1 1 1 1 0 1 0 0 0 0 0 0 1 0 1 2 2 1 0 1 0 0 0 0 0 0 0 0 0 0 0 0 0 0 0 0 1 0 0 0 1 0 0 0 0 1 0 0 0 0 1 1 1 2 0 0 1 1 2 2 0 1 2 2 2 2 1 0 0 1 0 2 0 0 0 0 2 2 2 2 2 2 0 0 0 2 1 0 1 1 1 1 0 0 0 1 0 0 0 2 0 1 2 1 0 2 0 1 1 0 1 1 0 0 0 0 1 2 0 0 1 1 1 0 0 0 1 2 1 0 0 0 1 0 1 0 1 0 1 0 1 1 0 1 1 1 0 0 0 1 1 0 2 1 0 0 0 0 0 1 1 0 0 0 0 0 1 2 0 1 1 1 0 0 1 0 1 1 2 0 0 0 1 0 1 0
145 1 1 0 0 0 0 2 0 2 2 0 0 0 0 0 0 0 1 1 1 0 0 0 2 0 0 0 2 0 2 0 1 0 2 1 2 1 0 0 0 0 1 1 0 1 2 0 0 0 0 0 0 0 2 0 0 0 0 1 0 1 0 0 0 0 0 1 2 0 0 1 1 2 1 2 2 0 2 0 1 0 1 1 1 1 1 0 2 2 0 0 1 1 1 0 0 1 0 1 2 1 0 0 1 1 1 0 0 2 1 2 1 1 1 1 1 0 0 0 0 0 1 1 1 0 0 0 1 0 0 0 0 1 0 0 0 0 0 0 0 2 0 0 2 1 0 1 1 0 0 1 0 0 0 1 0 2 0 0 2 1 0 2 1 0 0 1 1 1 0 1 1 1 2 2 2 1 0 0 0 0 0 2 2 1 0 1 0 0 0 1 1 0 0 0 0 0 0 0 0 0 0 2 2 1 2 0 1 0 2 0 0 0 1 0 0 1 2 0 2 2 0 0 0 1 0 2 0 1 0 0 0 0 0 0 0 2 2 2 0 0 2 1 0 0 0 0 0 0 0 0 1 1 1 0 2 0 1 1 0 1 2 2 0 0 0 0 2 1 0 2 0 2 0 1 0 2 2 0 0 0 2 2 1 0 1 0 0 2 0 0 1 0 2 1 0 1 0 0 0 0 0 0 0 0 1 0 1 0 0 1 0 1 1 0 0 0 0 0 1 0 2 1 0 0 1 1 1 1 1 0 0 1 0 0 0 0 0 0 0 0 2 0 2 2 0 0 0 2 0 0 0 1 0 1 1 0 0 2 0 0 2 0 1 0 0 0 1 1 1 1 1 1 1 2 2 1 1 1 0 0 2 0 1 0 0 1 1 1 1 1 0 0 2 0 0 0 0 1 1 1 1 1 1 0 0 0 0 0 0 0 0 0 1 1 1 0 0 1 1 1 0 1 0 0 0 1 1 1 0 2 0 0 0 0 0 1 0 1 2 0 1 1 0 2 0 1 1 0 0 1 0 1 2 1 2 2 1 1 0 2 0 2 1 2 1 2 2 0 0 0 0 0 1 0 1 1 0 1 2 0 0 0 2 1 0 1 2 1 0 2 0 2 1 0 1 0 2 1 1 1 1 1 1 1 2 0 1 0 0 2 0 0 1 0 0 2 2 2 0 0 1 1 1 1 0 1 1 1 1 1 0 0 0 0 2 0 0 1 1 0 1 0 1 2 0 0 2 0 0 0 1 1 2 0 0 2 0 1 0 0 0 1 0 0 1 1 1 1 1 1 0 0 0 0 1 2 0 1 2 0 2 2 1 0 1 0 0 0 0 0 0 0 0 0 0 1 1 1 1 1 0 1 0 2 1 0 0 1 1 1 0 1 1 1 0 2 1 0 0 2 0 0 0 0 0 1 0 0 1 1 0 1 0 0 0 0 1 0 0 0 0 1 1 1 1 0 1 2 0 1 0 1 1 2 1 2 1 0 0 0 2 0 0 2 1 0 1 1 1 1 0 0 0 0 2 0 2 0 0 0 0 0 0 0 0 1 1 1 2 0 1 1 0 0 0 0 0 2 0 0 0 0 1 0 1 1 0 0 0 0 0 0 0 1 0 1 1 1 0 0 0 2 0 1 2 1 0 0 1 0 0 1 1 1 1 0 1 1 0 1 0 0 0 0 0 1 0 0 0 0 0 0 0 0 1 0 0 0 0 0 2 1 1 0 0 0 2 2 1 0 2 0 0 0 0 0 2 0 0 2 0 0 0 1 1 2 0 2 0 0 2 2 1 1 0 1 0 0 0 1 0 2 1 1 0 0 1 1 1 1 0 1 0 2 1 1 2 1 1 1 0 0 1 0 0 0 1 0 0 2 1 1 0 0 0 1 1 0 1 1 1 1 1 0 1 0 0 0 1 0 2 1 0 1 2 0 0 1 0 1 1 0 1 1 0 0 0 2 0 0 2 0 2 2 0 0 0 1 1 1 1 0 0 1 0 1 0 2 0 0 1 2 2 2 2 2 0 0 0 2 1 0 1 2 0 1 0 2 0 2 0 0 2 0 0 1 1 1 0 1 0 1 1 0 0 1 0 0 0 0 0 2 0 0 1 2 2 1 0 0 1 0 0 1 1 0 1 0 1 0 0 0 2 0 2 1 0 0 0 0 0 0 0 1 1 1 2 1 0 0 0 0 0 0 0 2 2 0 0 2 0 0 0 0 0 0 0 0 1 0 0 0 0 0 1 0 1 2 1 2
146 1 0 2 0 0 0 1 0 1 1 1 1 2 0 0 0 0 1 1 1 1 0 0 2 0 1 0 2 1 1 1 1 1 1 0 2 2 0 1 1 0 1 1 0 1 2 0 0 0 0 0 2 2 0 2 1 0 0 0 1 2 0 2 1 0 1 0 1 0 0 1 1 2 1 2 1 0 2 1 1 0 2 1 2 1 0 1 2 2 1 1 2 2 1 1 1 0 0 0 1 2 1 0 2 1 2 1 1 0 0 2 0 1 2 2 1 0 0 0 0 0 2 0 0 2 0 0 1 0 1 1 0 0 0 0 0 0 0 0 1 1 0 0 2 2 0 0 1 1 0 1 0 0 0 0 0 2 1 1 1 0 2 2 1 2 1 0 0 1 0 1 1 2 2 1 0 1 0 1 1 1 0 0 0 0 0 2 1 1 1 1 2 1 2 1 1 0 0 0 0 0 1 1 1 0 2 1 1 0 1 1 1 1 2 0 0 1 2 0 1 1 1 0 0 0 0 1 1 1 1 1 0 0 0 0 0 2 2 2 0 0 2 0 0 0 0 0 0 0 0 0 0 0 0 0 1 0 0 0 0 0 2 2 0 0 0 0 2 1 0 0 1 2 0 0 0 2 2 0 0 0 1 2 0 0 0 0 1 2 0 1 1 0 1 1 0 1 0 1 1 0 1 1 1 1 2 2 1 0 1 2 0 0 0 0 0 1 1 1 0 1 2 1 0 0 1 2 2 1 2 0 0 0 0 0 0 1 1 2 1 1 2 0 0 0 2 0 1 1 0 0 0 2 0 0 2 1 0 1 0 0 1 0 0 0 2 1 1 1 1 1 0 0 0 0 1 1 1 0 1 1 2 0 1 2 1 0 0 0 0 0 1 0 1 0 0 0 0 1 0 1 1 1 1 0 0 1 0 0 0 0 0 0 1 1 1 0 0 0 0 0 0 1 1 1 1 1 0 1 0 1 1 1 1 0 0 0 0 0 1 0 1 1 1 0 0 2 2 0 0 1 0 2 0 0 0 1 1 1 1 0 0 0 0 0 0 2 2 2 1 1 2 2 2 0 1 1 0 0 2 0 2 2 0 0 1 1 1 1 0 1 1 1 1 0 0 0 0 2 2 2 1 1 1 1 2 0 0 0 0 1 1 0 1 1 1 2 1 1 1 2 0 1 0 2 1 1 1 1 1 0 0 1 2 1 2 2 0 0 1 1 2 1 2 0 1 1 1 0 0 0 0 1 2 1 1 0 0 1 0 0 0 1 1 0 1 0 1 0 1 1 0 0 0 0 1 1 0 0 1 1 2 2 0 1 2 1 1 0 0 2 0 0 2 0 0 0 0 1 1 2 1 2 0 2 1 1 0 2 1 0 0 0 0 0 0 0 0 0 0 0 0 0 0 0 1 1 0 0 0 0 0 2 0 0 0 0 2 0 1 1 0 1 0 0 0 0 1 2 0 2 0 1 1 1 1 2 2 0 0 0 1 0 2 1 0 1 1 0 0 1 0 0 1 0 2 0 2 0 1 0 2 2 1 2 1 0 0 2 2 0 0 1 1 0 2 0 0 2 0 0 0 1 1 1 1 0 0 0 0 0 0 0 0 0 1 0 0 0 0 1 0 2 0 0 0 1 1 0 1 0 0 0 0 0 2 0 0 0 0 0 0 0 0 0 0 1 1 1 1 1 0 0 0 0 0 0 0 0 0 0 2 2 2 0 0 0 1 0 0 0 1 0 1 1 1 0 0 1 1 0 0 0 0 2 0 2 1 1 1 1 1 1 0 0 0 0 1 0 0 1 1 2 1 1 0 0 1 1 2 0 2 0 2 2 0 2 2 1 1 2 0 1 0 0 1 0 2 0 2 2 2 0 0 0 0 0 0 0 0 0 1 0 1 1 1 0 1 0 1 1 1 0 0 0 1 0 0 0 1 2 1 1 1 0 0 0 1 0 1 0 1 1 1 2 0 1 1 1 2 2 0 0 0 0 1 1 0 1 0 0 0 1 2 2 2 1 0 0 0 1 2 0 1 1 0 2 0 1 1 1 1 0 2 1 0 1 1 1 0 1 0 0 1 0 1 1 0 0 0 0 0 2 0 0 1 1 1 0 0 2 2 1 1 1 1 2 0 2 0 0 0 1 1 0 2 2 0 0 0 0 1 0 1 1 1 1 2 1 0 1 0 0 1 1 2 2 2 0 0 1 1 1 0 1 1 1 0 2 0 0 0 1 0 1 0 0 1 0 0 0
147 0 0 2 0 1 1 1 0 0 0 2 0 2 0 0 1 0 0 0 2 0 1 0 2 0 2 0 2 0 2 0 0 1 1 0 2 1 0 0 0 0 0 0 0 1 1 0 1 1 1 0 0 0 2 2 1 0 1 1 0 0 1 1 0 1 0 0 1 0 0 1 2 2 2 2 1 0 2 0 1 0 1 1 0 0 1 1 1 1 0 0 1 1 0 0 1 1 0 1 2 2 1 1 2 0 2 0 0 2 0 1 1 2 2 1 2 0 1 1 1 0 2 0 0 2 0 1 1 1 1 1 0 1 1 1 0 0 0 0 1 1 0 0 2 2 0 0 0 0 0 1 0 0 0 0 0 0 0 1 0 2 2 1 1 1 0 0 0 1 0 1 0 1 2 0 0 1 0 0 0 0 0 2 1 1 1 1 0 0 0 0 2 2 2 0 2 0 0 0 0 0 0 1 2 1 2 2 0 0 1 1 1 0 2 0 0 0 2 1 0 0 0 0 0 0 0 0 0 0 1 1 2 1 1 0 1 2 2 2 0 0 2 0 0 0 0 0 0 0 0 0 1 1 1 0 1 1 1 1 0 1 0 1 0 0 0 0 2 1 0 2 0 2 0 1 0 2 2 0 0 0 0 2 0 0 0 1 0 2 0 0 0 1 1 1 1 1 0 1 1 1 1 1 1 1 1 1 2 0 1 0 0 1 2 0 0 0 2 2 0 2 2 2 0 0 0 2 2 1 0 2 0 0 0 0 0 2 1 1 0 2 2 0 1 1 0 0 2 2 0 0 0 2 0 0 1 0 0 1 0 0 0 0 0 0 2 0 1 1 1 1 0 0 1 0 1 2 2 0 0 0 1 0 2 1 1 0 0 0 0 0 1 0 2 1 1 0 0 1 1 1 1 1 1 1 0 0 0 0 0 2 0 0 0 2 0 0 0 0 0 1 0 1 1 0 0 0 0 0 0 0 0 1 0 1 0 0 0 0 0 0 2 0 1 1 0 1 1 0 0 0 0 2 0 0 0 2 2 0 1 2 0 0 0 0 0 1 2 0 0 0 1 1 0 2 0 1 0 1 2 0 0 0 2 1 0 0 1 0 1 0 0 2 1 0 0 0 1 2 1 2 2 0 1 0 1 1 0 0 0 1 0 1 1 1 0 2 1 1 0 2 0 2 1 2 1 1 1 1 1 0 0 1 2 0 1 1 2 0 2 0 2 0 2 2 0 2 0 0 0 0 0 2 2 0 0 0 0 0 1 0 0 1 0 1 0 0 0 0 1 1 2 0 2 1 1 1 0 1 2 0 1 0 1 1 1 1 1 0 0 2 0 0 0 0 0 0 0 0 0 1 0 0 0 0 0 0 0 1 1 0 0 1 0 0 0 0 0 0 0 0 0 1 0 0 1 2 0 0 2 2 0 2 0 0 1 0 0 0 0 0 0 1 2 2 2 1 0 1 0 1 0 2 2 2 0 1 1 0 0 0 1 0 1 2 0 0 2 1 0 2 0 0 0 1 1 1 2 0 1 0 2 2 0 2 2 1 1 0 1 2 0 1 1 1 2 0 0 1 0 1 0 1 2 1 1 1 1 0 0 0 0 0 0 0 0 1 0 0 0 0 0 1 0 1 1 0 0 1 2 0 1 0 2 2 1 0 1 0 0 1 0 0 1 0 0 0 0 0 0 0 0 0 0 0 0 1 2 1 0 1 2 1 1 0 0 0 1 1 0 1 1 0 0 0 1 1 0 2 1 1 1 1 0 0 1 2 1 1 1 1 2 2 1 1 0 2 0 0 0 2 0 2 1 0 1 0 0 1 1 0 2 0 1 1 0 1 2 2 2 2 0 0 0 0 1 0 2 0 0 1 1 1 0 0 0 1 1 1 0 1 2 0 2 1 2 0 0 0 2 2 1 0 1 0 1 1 0 1 0 1 0 0 0 1 1 0 2 1 1 0 1 1 1 2 0 0 1 1 2 1 0 0 0 0 1 0 0 2 0 0 1 2 2 1 1 2 0 1 0 1 2 1 1 1 0 2 0 0 0 0 0 1 1 1 0 0 1 1 1 1 0 0 1 0 1 2 0 0 0 0 0 1 1 0 0 2 2 0 1 1 0 0 0 0 0 0 1 1 0 0 1 0 1 0 1 2 0 0 0 0 1 0 1 0 2 0 0 0 1 0 0 0 0 0 0 1 2 0 0 2 2 2 0 0 0 1 1 1 0 1 1 2 1 0 0 0 1 0 1 1
148 1 0 2 0 1 1 1 1 0 1 1 0 0 0 0 0 0 0 0 1 0 0 0 2 0 1 0 2 0 1 1 1 2 0 0 0 1 1 1 1 0 1 1 1 1 2 0 0 0 0 0 0 1 1 1 0 1 1 0 1 2 1 0 0 0 0 0 1 1 1 1 2 1 2 1 1 0 2 1 1 0 2 1 2 0 0 0 2 2 0 1 2 1 0 0 1 0 0 1 1 2 1 0 2 1 2 0 0 2 1 2 0 1 1 0 1 0 0 0 0 0 1 1 0 1 0 1 0 0 1 1 0 0 0 0 0 0 0 0 1 2 0 0 2 1 0 0 0 0 0 0 0 0 0 0 0 0 0 0 0 1 1 2 2 2 1 1 0 1 1 0 1 1 0 1 0 1 0 0 0 0 0 0 0 0 0 1 1 0 0 0 2 0 0 0 0 0 0 0 0 0 0 2 2 1 2 1 2 0 1 2 1 0 2 1 0 0 2 1 1 1 1 0 0 1 1 1 1 0 0 0 0 0 0 0 1 2 2 2 0 0 2 1 0 0 0 0 0 0 0 0 1 0 0 0 1 0 0 0 0 0 1 1 0 0 1 1 2 1 0 1 0 2 0 0 0 2 2 0 0 0 1 2 0 0 0 0 1 1 1 1 1 1 1 2 0 0 0 0 0 0 1 1 1 0 0 0 2 1 1 1 0 2 2 0 0 0 1 1 0 2 1 0 0 0 1 1 0 0 0 2 0 0 0 0 0 2 1 0 0 0 2 0 0 0 2 0 2 2 0 0 1 2 1 0 1 0 0 1 1 1 0 0 0 1 0 2 2 0 2 2 1 1 1 1 2 1 1 0 0 0 1 0 2 0 1 1 1 0 0 0 0 0 1 0 0 0 0 0 0 0 0 1 0 0 0 0 0 0 0 1 0 0 0 1 1 0 0 0 0 1 1 2 0 1 1 1 0 1 0 1 0 2 1 1 0 0 0 0 1 0 1 1 0 1 0 1 1 0 0 0 2 2 2 2 2 2 2 0 1 1 1 0 0 0 0 2 2 0 0 0 1 1 0 0 1 2 1 0 0 0 2 2 1 1 1 0 2 0 1 2 1 1 1 0 1 1 2 1 1 1 2 1 2 1 2 1 0 0 0 1 0 0 1 1 0 2 0 2 2 0 0 1 1 1 0 1 1 1 1 1 0 1 2 0 2 1 2 0 0 0 1 1 1 1 0 1 1 0 0 0 0 2 2 2 0 0 0 1 1 0 0 2 2 0 2 1 1 1 1 1 1 0 0 0 1 1 0 0 1 1 2 1 2 1 2 2 2 2 2 0 0 0 0 1 0 0 0 0 0 2 0 0 1 1 0 0 1 0 0 0 0 2 1 1 0 1 0 0 0 1 0 0 0 1 1 1 0 0 1 1 0 1 0 0 1 0 1 0 1 0 0 1 1 1 1 0 0 0 0 1 1 1 1 2 1 2 2 0 0 0 2 0 1 1 1 2 1 0 0 1 0 0 0 1 2 0 2 1 0 0 2 2 1 2 1 2 2 0 0 0 1 2 1 0 2 1 0 2 1 1 0 0 1 0 1 0 0 0 0 0 0 1 1 0 0 1 0 0 0 0 0 2 0 1 1 0 0 0 1 0 0 1 1 1 2 0 1 2 1 2 0 0 0 1 0 1 0 0 0 0 1 1 1 1 0 0 1 0 0 1 2 1 0 1 1 0 2 2 0 1 2 0 0 0 1 1 0 2 0 0 1 1 1 2 0 2 0 0 2 0 2 2 0 0 1 2 0 0 0 2 0 2 0 1 0 0 0 2 2 2 1 1 1 2 0 2 2 2 2 1 0 1 0 0 0 0 1 0 0 1 1 0 0 0 0 0 0 0 0 0 0 0 0 0 0 0 0 0 2 1 1 0 1 0 1 0 0 0 0 1 0 0 0 1 0 1 1 2 0 0 1 1 1 2 0 0 0 1 1 2 0 0 0 2 0 2 0 2 0 0 1 1 2 2 2 2 0 1 0 2 2 1 2 2 0 2 0 1 0 2 1 0 2 0 1 0 2 0 0 2 0 0 1 1 0 1 1 0 1 0 0 2 0 0 0 1 1 0 0 0 2 1 1 0 0 0 1 0 1 0 2 0 0 0 0 2 0 1 0 1 2 0 1 1 2 0 2 1 0 0 0 0 0 0 0 1 2 0 0 2 0 1 0 0 0 1 0 1 0 1 0 2 0 0 0 0 1 0 0 0
149 1 2 0 0 0 0 1 0 0 0 0 1 2 0 0 0 1 1 2 0 1 0 1 1 0 1 0 2 0 1 0 0 0 2 0 2 2 0 0 0 0 0 0 0 1 1 0 0 0 0 0 1 1 1 1 0 0 0 0 1 2 0 2 1 1 1 0 1 0 0 1 1 2 1 2 2 0 2 2 0 0 2 0 0 1 1 0 1 1 0 0 2 0 0 0 0 2 2 0 1 2 0 0 2 0 2 1 1 1 1 2 1 2 2 1 2 0 0 2 2 0 2 0 0 2 0 0 1 0 0 0 0 1 1 1 0 1 0 0 2 0 0 0 1 0 1 0 1 1 0 2 0 0 0 1 1 0 1 1 0 0 1 2 0 1 1 2 1 1 0 0 1 2 1 1 0 0 0 2 1 1 2 2 2 2 2 1 0 0 0 1 2 1 2 0 1 0 0 0 0 0 0 1 2 2 1 0 1 0 2 0 1 0 1 1 0 0 0 0 2 2 0 0 0 1 1 0 0 0 1 1 0 0 0 0 0 2 2 2 0 0 2 0 0 0 0 0 0 0 0 0 1 0 0 0 0 0 0 0 0 0 0 1 0 0 1 1 2 2 0 0 0 2 0 0 0 2 2 0 1 0 0 1 0 1 0 1 1 1 1 1 0 0 1 0 1 1 0 1 1 1 0 0 0 1 0 1 1 0 0 1 0 2 2 1 0 1 0 0 2 2 0 1 1 0 1 2 1 0 1 1 1 0 0 0 0 1 0 1 1 2 2 0 0 0 1 0 0 0 0 0 0 2 0 0 2 1 0 0 0 0 1 0 1 0 1 0 1 1 1 1 0 0 1 1 1 1 1 0 0 0 1 0 0 1 1 0 0 0 0 0 1 0 1 0 0 1 1 1 1 1 0 0 0 0 2 1 0 0 2 0 0 0 1 1 1 0 0 0 0 1 0 2 2 0 0 1 2 0 1 0 0 2 0 0 0 1 0 1 1 0 1 1 1 1 0 1 1 0 0 0 1 2 1 1 1 2 1 1 1 2 0 0 0 0 0 2 2 1 1 1 1 1 1 1 1 2 1 1 1 0 1 1 1 0 1 0 2 0 1 1 1 1 1 0 1 0 0 2 2 2 2 0 2 0 1 1 0 0 0 1 0 1 0 2 0 2 1 1 0 1 1 2 1 2 0 0 0 2 0 0 0 1 0 1 2 1 1 0 0 2 1 1 1 2 0 1 1 0 0 0 0 2 2 1 1 0 0 1 0 0 1 1 0 0 1 0 0 0 0 1 1 0 0 1 1 2 0 2 2 0 0 0 0 1 1 0 0 0 1 1 0 0 0 1 0 1 1 1 1 0 0 2 0 2 2 0 0 1 1 1 1 1 1 1 1 0 0 0 0 1 0 0 0 1 1 1 0 0 1 2 0 1 0 0 1 0 0 1 1 0 0 1 2 2 2 0 1 1 0 2 0 1 2 2 1 1 0 1 1 1 0 2 0 0 0 1 1 1 0 1 0 0 0 0 2 1 0 1 1 1 2 2 0 2 1 2 2 0 2 1 0 1 0 0 1 0 0 2 0 1 0 1 1 1 1 2 0 0 0 0 1 0 0 0 2 2 2 2 0 0 1 2 0 0 0 1 1 0 2 1 0 0 0 0 2 0 1 1 0 1 0 0 0 0 0 1 0 0 0 0 0 0 0 1 0 0 1 1 0 0 2 2 2 0 0 0 2 2 0 0 1 1 0 0 1 0 1 1 0 1 0 1 0 1 1 2 1 2 0 1 2 2 1 1 1 0 0 0 0 1 0 2 0 0 2 0 1 1 2 0 2 0 2 2 0 2 2 2 2 2 0 0 0 0 0 0 0 1 1 2 1 0 0 0 1 0 2 0 2 2 0 0 0 0 0 0 0 1 1 0 1 0 0 0 1 0 1 0 1 2 1 0 1 1 0 0 2 0 1 0 1 1 1 2 0 1 1 2 1 2 0 0 0 0 0 2 1 1 2 0 0 1 2 1 1 2 0 0 0 2 1 0 2 2 0 1 1 2 1 2 0 0 2 1 0 1 1 0 0 1 0 1 1 0 1 1 0 0 0 0 1 2 0 0 0 0 0 1 0 1 2 0 0 0 1 2 0 2 0 0 0 0 1 0 2 2 1 1 1 1 1 0 0 1 2 0 1 0 0 0 0 0 0 2 2 1 1 0 0 1 0 2 0 0 1 1 0 1 0 0 0 1 0 0 0 0 0 0 1 1
150 0 1 1 0 0 0 1 0 0 0 0 1 1 0 0 0 0 1 0 2 0 0 0 2 0 1 0 2 1 1 1 1 2 0 0 0 1 0 2 2 0 1 1 0 1 1 0 0 0 0 0 2 2 0 0 0 0 0 0 1 2 0 2 0 0 1 0 1 0 0 0 2 1 1 1 1 0 1 0 1 0 2 0 2 0 0 1 2 2 1 1 0 1 0 0 0 0 0 0 1 2 2 0 2 0 2 0 1 1 0 0 1 1 2 2 2 0 0 2 2 1 1 1 0 0 0 1 0 1 0 0 0 0 0 0 0 0 0 0 1 1 0 0 1 0 0 0 0 0 0 2 0 0 1 0 0 1 0 0 1 0 2 2 0 1 1 1 2 0 0 0 0 1 0 1 0 2 0 0 0 0 0 1 1 0 1 0 0 0 0 0 1 0 0 1 1 0 0 0 0 0 0 1 2 1 2 1 0 0 0 2 2 0 2 2 0 1 1 0 0 0 0 0 0 0 0 1 0 0 0 0 0 0 0 0 0 2 2 1 0 1 2 0 0 0 0 0 1 1 0 0 2 0 0 0 1 1 0 2 2 2 0 1 0 0 0 0 1 1 0 1 0 1 0 1 0 1 1 0 0 0 1 1 1 1 1 2 0 2 0 1 1 0 1 1 0 1 0 0 0 0 1 1 1 1 1 0 1 0 0 2 0 1 1 0 2 1 0 0 1 1 2 2 0 0 0 2 1 1 2 1 0 0 0 0 0 0 0 1 1 1 2 0 0 0 2 1 1 1 1 1 1 2 0 0 1 1 0 0 0 0 1 0 1 0 1 1 1 1 1 1 1 1 1 1 1 0 0 0 0 0 2 0 0 0 0 0 0 0 0 0 0 0 1 0 0 0 1 1 1 1 0 2 2 0 0 1 1 1 0 0 1 0 1 2 0 1 0 0 0 2 0 1 0 1 1 1 0 0 0 0 0 1 0 1 0 1 0 0 2 0 2 0 0 0 0 1 1 0 0 1 0 2 1 0 1 1 0 0 1 1 0 0 1 1 1 1 2 0 0 0 2 2 1 0 0 0 0 0 2 0 1 1 1 0 1 1 2 0 1 2 0 0 0 0 1 1 1 2 1 2 1 1 1 0 2 0 0 0 0 1 0 1 0 2 0 2 0 0 0 1 0 1 0 1 0 1 1 1 1 1 0 0 1 0 2 0 1 2 0 0 1 0 1 1 0 0 1 1 0 1 0 2 2 1 0 1 0 0 2 0 1 1 0 0 1 0 1 0 1 0 0 0 0 0 2 0 0 0 0 0 2 0 2 1 2 2 1 1 1 1 0 0 0 0 0 0 0 0 0 2 0 2 0 2 1 1 0 1 1 0 0 0 0 0 0 1 0 0 1 1 0 1 0 1 1 1 0 0 1 2 0 2 0 1 1 0 1 0 1 0 0 1 1 1 1 1 0 2 0 0 0 1 1 2 1 2 2 0 0 0 1 0 1 2 1 0 1 1 1 1 0 1 1 0 2 1 1 0 1 0 2 1 2 2 0 0 1 2 2 0 1 0 0 0 1 0 0 0 0 0 0 0 1 0 0 2 0 1 1 1 1 0 0 0 1 2 0 0 0 0 2 2 1 0 1 0 0 1 1 0 0 0 1 2 2 0 1 1 1 1 0 0 0 0 0 1 1 1 1 1 0 0 0 0 1 0 0 0 0 0 2 2 0 0 1 0 1 1 1 0 2 1 1 2 1 0 1 1 0 1 1 1 1 2 0 2 1 1 1 1 2 2 0 0 0 1 0 0 0 0 0 1 0 2 1 0 1 1 2 0 0 2 0 2 0 2 2 1 1 2 0 2 0 1 1 0 0 0 0 2 2 0 0 1 0 0 0 0 1 1 1 0 1 0 1 0 0 0 2 1 1 0 0 1 1 0 0 0 0 2 1 1 1 1 0 0 1 1 1 0 0 2 1 0 0 0 0 0 0 0 1 0 0 1 0 2 1 1 1 0 0 2 2 2 2 2 0 0 0 2 0 0 2 2 0 1 0 1 0 0 0 0 0 2 0 0 1 1 0 1 0 0 0 0 1 1 0 0 0 1 0 1 1 0 0 0 0 0 0 0 1 2 1 0 2 0 0 0 1 1 1 1 0 0 1 2 0 1 0 1 1 0 0 1 2 0 1 0 1 1 1 1 0 0 0 1 2 0 0 2 1 2 0 2 2 0 0 0 0 0 0 1 1 0 0 0 1 0 0 0
151 1 1 1 0 1 1 1 0 1 1 1 1 1 0 0 0 0 0 1 0 0 1 1 1 1 1 0 1 0 2 1 1 1 2 0 2 2 0 0 0 0 0 0 1 2 0 0 0 1 1 0 1 1 1 1 0 0 1 1 1 1 1 0 0 0 1 0 1 0 0 0 0 2 0 2 2 0 2 1 0 0 1 1 1 0 0 0 1 1 0 0 2 2 0 0 1 0 0 0 1 2 1 0 2 0 2 1 1 1 0 1 1 2 2 1 2 0 2 0 0 0 1 1 0 1 0 2 0 1 1 1 0 0 0 0 0 0 0 0 0 2 0 0 0 0 1 0 1 1 0 2 0 1 0 0 0 0 0 1 0 1 1 1 1 2 2 0 1 0 1 1 2 1 1 0 0 0 0 0 0 0 0 2 0 0 0 1 0 1 1 1 2 2 2 0 1 0 0 0 0 0 1 0 2 2 1 0 2 0 2 1 1 1 1 0 0 1 2 1 0 0 1 0 0 2 2 1 0 0 0 0 2 2 1 0 1 2 2 2 0 0 2 1 0 0 0 0 0 0 0 0 0 0 0 0 1 1 0 1 1 1 0 0 0 0 1 1 2 1 0 2 1 2 0 0 0 2 2 0 0 1 1 1 0 1 1 2 0 2 0 1 0 0 2 1 0 0 0 0 1 1 0 0 0 0 1 1 1 0 1 1 0 1 1 0 2 0 0 0 0 2 1 0 1 0 1 2 2 1 1 1 0 0 0 0 0 1 0 0 0 0 1 0 0 0 1 0 1 2 0 0 0 1 0 1 1 1 0 1 0 0 2 0 2 1 0 0 1 1 1 1 1 1 1 1 1 1 1 0 0 0 1 1 1 0 0 0 0 0 0 0 1 0 2 0 0 2 0 0 0 0 0 2 2 0 0 0 0 0 0 0 0 0 1 1 1 1 0 0 0 2 0 1 1 1 2 1 1 0 1 0 0 1 1 1 0 2 0 0 0 0 2 0 0 2 0 1 1 0 0 0 0 2 0 0 0 2 1 1 1 1 0 0 1 1 1 1 1 0 1 0 2 2 2 0 1 2 0 0 1 0 0 0 2 0 0 0 2 0 1 1 0 1 1 0 0 0 1 1 1 2 2 0 2 0 0 0 1 0 1 1 0 1 0 1 0 1 0 1 1 1 0 2 0 2 0 0 0 2 0 1 0 0 0 0 0 1 2 0 1 1 2 0 2 2 0 0 1 1 0 1 0 2 1 0 0 0 1 0 0 1 1 1 0 0 1 0 1 0 1 2 2 0 1 1 1 1 0 0 1 0 0 0 0 0 0 2 2 1 0 0 1 0 0 0 0 0 0 0 0 2 0 0 0 0 0 1 1 1 0 0 0 0 0 0 0 2 1 0 0 2 0 0 0 0 1 2 0 0 0 0 0 1 0 0 0 1 0 0 0 0 0 1 2 2 2 1 0 2 1 1 0 1 1 2 1 1 0 1 1 1 1 0 1 2 0 0 0 0 2 0 0 0 0 0 2 1 2 0 1 0 2 2 0 2 2 0 0 1 2 2 0 1 1 0 1 0 0 2 1 0 0 0 0 0 0 1 1 0 1 0 0 1 1 0 0 2 1 1 0 0 0 1 1 1 1 1 1 0 2 1 0 0 0 0 0 0 0 2 0 2 1 1 0 0 0 1 1 1 0 1 0 0 0 0 1 0 1 1 0 0 2 2 1 0 1 2 0 0 0 0 2 0 0 0 1 0 2 0 0 2 1 1 1 1 0 2 1 2 0 1 2 1 0 0 0 0 2 0 0 0 0 2 2 0 1 0 0 2 2 0 0 1 0 1 1 2 2 2 2 1 0 2 0 0 1 0 0 0 0 2 1 1 0 1 1 0 0 0 0 0 1 0 1 0 0 0 0 0 2 2 2 1 1 0 1 0 0 0 2 2 1 0 1 1 0 0 2 0 1 0 0 1 2 2 0 1 2 2 2 2 0 0 0 0 0 2 1 1 1 0 1 1 1 0 0 2 0 0 0 2 1 0 2 2 0 1 0 2 1 2 0 0 1 1 0 1 2 2 0 2 1 1 0 0 1 1 0 0 0 1 0 2 0 0 0 1 1 0 0 0 2 1 2 0 1 0 1 0 2 0 0 0 2 0 2 2 0 1 0 1 1 0 2 1 1 0 1 0 1 1 0 0 0 2 2 1 1 0 0 1 0 1 0 0 0 0 0 0 0 1 0 1 1 0 1 0 1 0 1 1
152 1 1 1 0 0 0 2 0 0 0 0 0 1 0 0 0 1 1 1 0 1 0 0 2 0 1 1 1 0 1 1 1 0 1 0 2 0 1 0 0 0 0 0 0 0 1 0 0 1 1 0 1 1 0 1 0 0 1 0 1 2 0 1 1 1 1 0 1 1 1 1 2 2 2 2 2 0 2 0 1 0 1 0 1 0 0 0 1 2 0 1 0 2 1 0 1 1 0 0 1 2 0 0 2 1 2 1 1 0 0 2 1 2 2 2 2 0 1 1 1 0 1 1 0 1 0 0 1 0 1 1 1 1 0 0 1 0 1 0 2 1 1 0 1 1 0 1 1 0 0 1 0 0 1 0 0 1 0 0 0 2 1 2 2 2 1 1 1 1 0 1 2 1 1 0 0 1 0 0 0 0 1 2 1 1 1 2 0 1 1 2 2 2 2 0 2 0 0 0 0 0 0 0 2 1 2 1 1 0 2 1 0 0 2 0 0 0 1 1 0 0 0 0 0 1 1 2 1 1 0 0 0 0 0 0 0 2 2 1 0 0 1 0 0 0 0 0 0 0 0 0 0 0 0 1 0 0 0 0 0 0 0 0 0 0 0 0 2 1 0 1 0 0 0 1 0 0 0 0 0 2 2 1 0 0 2 1 1 2 0 1 0 1 0 1 0 1 0 1 2 0 1 1 1 0 0 0 1 0 0 0 0 2 1 0 0 0 0 0 1 1 2 2 0 0 0 1 1 0 1 2 0 0 0 0 0 2 0 0 0 2 1 0 0 0 2 0 1 1 0 0 0 2 0 0 2 2 0 0 0 0 1 0 1 1 0 1 1 1 1 1 0 0 0 0 0 0 0 1 1 1 2 0 2 0 1 1 1 1 0 0 1 0 2 2 2 1 0 1 1 1 1 0 0 0 1 0 0 0 0 2 0 0 0 1 1 1 0 0 0 1 0 2 1 1 1 0 1 1 0 1 0 0 0 0 0 2 0 0 1 0 2 0 0 1 0 2 2 0 0 0 1 1 2 1 2 2 1 2 2 0 0 0 0 0 0 1 1 0 0 0 0 0 1 0 0 2 0 2 2 0 0 0 2 0 0 0 0 0 0 0 0 1 1 0 0 1 2 2 1 2 2 1 1 1 1 0 2 0 0 0 0 0 1 1 0 2 2 1 1 1 1 1 0 0 0 1 1 1 1 0 0 0 1 0 0 0 2 2 0 0 1 0 1 2 0 2 0 0 0 0 0 2 1 1 0 0 0 1 0 0 1 2 1 0 2 0 1 0 0 1 0 0 0 0 1 2 0 2 2 0 1 0 1 1 1 2 1 0 0 1 1 0 1 0 0 0 0 0 0 2 0 0 1 1 0 0 0 0 0 0 0 0 0 0 0 1 0 1 1 2 0 0 0 0 1 1 0 0 1 1 1 2 0 0 2 0 0 0 0 1 0 1 2 2 2 1 0 2 1 1 1 1 1 2 1 2 2 0 0 0 1 0 1 2 1 1 1 0 0 0 0 0 0 0 1 1 0 1 1 1 2 0 0 1 1 0 0 1 1 1 0 2 1 0 2 0 0 2 0 0 0 0 1 0 1 1 0 0 0 0 0 0 1 0 1 1 2 2 0 0 2 2 0 0 0 0 0 0 0 0 0 0 0 0 1 0 0 1 0 1 0 0 0 2 0 0 0 0 0 0 0 0 0 0 0 0 1 0 0 0 2 0 0 1 0 0 0 0 0 0 2 1 0 0 1 2 0 1 0 1 1 0 0 1 1 1 1 2 0 2 1 0 0 0 0 1 0 0 0 2 0 2 0 0 0 1 1 0 1 0 1 1 0 1 0 2 2 2 2 1 0 0 0 0 1 0 0 0 0 2 2 0 0 0 0 0 0 0 0 0 1 0 1 1 1 0 0 0 2 2 2 0 1 0 1 0 0 0 1 2 0 0 0 1 0 0 2 0 1 0 0 2 2 2 0 1 1 1 2 2 0 0 0 2 0 2 0 1 0 1 1 1 2 2 2 2 1 1 1 1 1 0 2 2 0 2 0 1 0 1 0 0 0 2 0 1 1 1 0 2 0 0 1 0 1 1 0 0 0 0 0 1 0 0 1 0 2 1 0 1 1 1 0 1 1 1 0 0 1 0 1 0 1 0 1 2 1 1 1 1 2 0 2 1 1 0 1 0 2 0 0 0 0 0 0 0 0 0 0 0 0 1 0 0 0 0 0 1 0 1 0 1 0 0 0 0 0 0 2 1
153 1 0 2 0 0 0 2 0 1 1 0 1 1 0 0 0 0 1 1 1 0 0 0 2 0 1 0 2 0 2 2 1 1 2 0 2 0 0 1 1 0 1 1 1 1 2 0 0 0 0 0 0 1 1 0 1 1 0 0 1 2 1 1 0 0 0 0 0 1 1 1 1 2 1 2 2 0 2 0 1 0 2 0 2 0 0 0 2 2 0 0 2 2 1 0 1 0 0 0 1 2 0 0 1 2 1 0 1 2 0 1 1 2 2 0 1 0 1 1 1 0 0 2 0 0 0 1 0 0 0 0 0 0 0 0 0 0 1 0 2 0 0 0 0 1 0 0 0 0 0 1 0 0 1 0 0 1 0 2 0 1 1 2 0 2 2 1 0 2 0 0 0 1 1 0 0 0 1 1 1 1 0 0 0 0 0 0 0 0 0 0 2 2 2 0 0 0 0 0 0 0 1 1 2 1 1 1 1 1 2 1 0 0 2 2 1 0 0 0 2 2 1 0 0 0 0 2 1 1 1 1 0 0 0 0 0 2 2 2 0 0 2 1 0 0 0 0 0 0 0 0 1 1 1 0 0 2 0 1 1 1 0 0 0 0 1 1 2 1 0 1 0 2 0 1 0 2 2 0 2 0 2 1 0 1 0 1 1 1 1 1 0 0 1 1 0 1 0 0 1 0 0 0 0 1 0 0 0 0 0 0 0 2 2 1 0 0 1 1 0 1 0 2 0 0 0 1 0 1 1 2 0 0 0 0 0 1 0 0 1 2 0 0 0 0 2 0 1 0 0 0 0 2 0 0 0 1 0 2 0 0 1 0 1 2 0 0 1 1 1 1 0 0 0 0 2 0 0 0 0 0 0 0 1 0 0 1 1 1 1 1 0 0 2 1 1 1 0 0 0 0 0 2 1 0 0 1 0 0 0 1 0 0 1 2 0 0 0 0 0 1 0 0 0 2 0 1 1 0 1 0 0 1 0 1 0 1 0 1 0 0 0 2 0 1 0 1 1 0 0 1 1 2 1 1 1 2 1 1 2 1 0 2 1 2 1 2 2 0 1 0 2 2 1 1 1 1 0 1 1 1 2 2 1 1 1 0 2 0 0 2 0 1 0 0 1 1 1 2 1 2 2 1 1 0 1 0 1 0 0 1 0 0 0 2 0 1 2 1 0 1 1 1 1 1 0 0 0 2 0 1 0 0 1 0 1 1 2 1 1 0 1 1 2 2 0 1 1 0 0 0 0 0 2 1 1 0 0 0 1 0 0 2 1 0 2 0 1 0 0 0 0 0 0 0 1 1 0 1 1 0 0 0 0 0 0 1 1 1 0 0 0 0 0 1 1 0 0 0 0 1 1 0 1 1 1 0 0 1 1 0 0 1 0 1 2 0 0 0 0 0 0 2 0 0 0 1 0 0 2 2 0 1 0 0 1 0 1 0 1 0 0 1 1 1 1 0 1 2 0 0 1 0 0 2 2 2 2 0 0 0 1 1 1 1 0 1 0 0 1 0 1 0 0 0 1 0 2 0 0 0 2 1 1 2 0 1 1 0 1 1 1 1 1 0 1 0 0 2 1 0 0 1 1 1 1 1 0 0 1 0 0 0 0 1 0 2 1 1 0 0 1 2 0 1 1 0 0 0 1 0 1 0 1 0 2 0 1 1 0 1 0 0 0 0 0 0 0 0 0 0 0 0 0 0 0 0 1 0 0 1 2 1 0 0 1 0 1 1 0 0 1 0 0 2 1 0 1 1 0 1 2 2 1 2 0 2 1 1 1 1 2 2 1 1 0 1 0 0 0 2 0 2 1 1 1 0 1 1 2 0 1 0 1 2 1 2 1 1 1 1 0 2 0 0 2 0 1 0 1 2 2 0 0 0 1 0 1 0 1 1 0 1 1 0 1 0 0 0 1 1 1 0 0 0 1 0 1 0 0 1 0 0 0 0 0 0 1 1 1 0 1 1 2 2 0 0 0 0 0 0 0 0 0 1 0 2 0 1 0 0 1 2 1 1 1 2 0 1 0 1 1 0 1 1 1 2 1 1 0 2 0 0 0 1 0 0 1 0 0 1 1 2 2 1 0 1 0 0 0 1 0 1 1 0 0 0 1 0 0 0 0 0 0 0 1 0 1 0 2 0 1 1 0 0 1 1 0 0 0 0 0 2 2 0 0 0 0 0 1 0 0 0 0 0 0 1 1 1 0 2 1 2 0 1 2 1 0 0 1 0 0 1 0 0 0 0 0 0 2 1
154 0 2 1 0 0 0 1 0 0 0 1 1 2 0 0 0 0 1 0 2 0 0 0 2 0 0 0 2 1 2 1 1 1 2 1 2 1 0 2 2 0 1 1 0 1 0 0 1 0 0 0 1 1 1 1 0 0 2 0 1 2 0 0 0 0 0 0 1 0 0 0 1 2 1 2 2 0 2 0 1 0 2 0 1 0 0 0 1 2 0 0 0 1 0 0 1 1 0 1 0 2 1 0 2 1 1 0 0 2 0 2 1 1 1 1 1 0 1 2 2 0 2 0 0 1 0 0 1 0 0 0 0 0 0 0 0 0 0 0 1 1 0 1 0 0 0 1 1 0 1 0 0 0 1 0 0 2 0 0 1 1 1 2 0 1 1 0 1 1 0 1 0 2 1 0 0 2 0 0 0 0 0 2 1 1 0 2 0 0 0 2 2 0 1 1 2 0 0 0 0 2 0 1 2 2 1 1 1 0 0 2 2 0 2 1 1 0 1 0 1 1 0 0 0 1 1 1 1 1 0 0 0 0 0 0 0 2 1 1 0 0 2 0 0 0 1 0 1 1 1 1 0 1 1 0 0 0 0 0 0 0 0 1 0 0 0 0 2 2 0 1 0 0 0 1 0 1 1 0 0 0 2 1 0 1 0 0 1 2 0 0 1 0 1 1 0 1 0 1 1 1 1 1 1 1 0 1 2 0 0 1 0 0 0 0 0 1 1 1 0 1 0 0 1 0 2 2 2 2 2 0 0 0 0 0 0 1 0 0 0 0 2 0 1 1 0 1 2 1 1 1 1 2 0 0 1 0 0 0 0 0 0 0 0 0 1 2 2 0 2 2 0 0 0 0 1 0 0 0 1 1 0 0 0 0 0 0 0 0 0 0 1 0 0 0 0 0 1 0 0 0 1 1 1 0 0 1 0 0 0 1 0 0 1 2 0 0 0 0 0 1 0 2 0 0 0 0 0 0 0 0 0 2 1 1 0 2 0 0 1 0 2 0 0 0 0 1 2 0 0 1 0 1 1 0 1 1 0 1 1 1 1 0 0 2 2 2 2 0 0 0 0 0 1 0 1 1 1 0 1 0 1 1 1 1 0 0 2 0 1 1 1 2 0 0 1 0 1 2 1 2 2 0 2 1 1 0 1 0 1 0 0 1 1 1 1 2 1 1 1 1 1 1 0 1 0 1 1 1 1 0 0 1 1 0 0 1 0 1 0 1 1 1 0 2 0 0 1 1 0 1 0 2 1 0 0 1 0 1 0 0 0 1 0 0 1 1 2 0 1 2 1 0 1 1 1 2 0 0 2 0 0 0 0 0 0 2 2 1 0 0 2 0 1 0 0 1 1 1 1 2 0 1 1 2 1 0 0 2 0 1 0 0 0 0 0 0 0 0 0 1 0 1 0 1 1 1 0 0 0 0 0 1 0 0 1 0 0 0 1 0 0 0 1 0 0 1 0 1 0 1 0 1 2 2 1 1 1 0 0 0 1 1 1 1 0 1 1 1 0 1 1 0 0 0 1 1 2 0 2 0 1 1 0 1 1 0 2 2 1 0 1 2 1 0 1 0 0 0 0 0 0 0 2 0 1 2 0 1 1 1 0 0 0 2 1 2 0 0 0 0 0 1 1 1 1 0 0 0 0 0 0 0 1 1 1 0 0 1 0 1 0 0 0 0 1 0 0 0 0 1 0 0 0 1 1 0 2 2 0 0 2 1 1 1 0 1 1 1 0 0 0 0 0 0 0 0 1 1 0 1 1 1 1 1 1 2 0 1 1 0 2 1 0 0 0 1 0 0 0 1 0 1 1 1 1 0 1 1 2 0 0 1 0 2 1 2 2 2 2 2 0 1 0 0 1 0 1 0 0 0 2 0 0 1 1 0 0 0 0 0 2 0 2 1 2 0 1 0 1 1 1 0 0 1 1 0 0 0 0 1 0 0 0 1 1 0 1 1 0 0 1 1 1 1 0 0 1 1 2 2 0 0 0 2 0 2 0 2 1 0 0 2 2 2 2 2 0 0 0 2 1 0 1 1 1 1 0 1 0 1 0 1 1 2 0 1 2 1 0 2 1 1 2 0 1 1 0 0 1 1 0 1 0 0 0 1 1 1 0 1 2 1 2 0 0 0 0 1 1 0 0 0 2 0 2 1 0 1 0 1 0 1 2 0 0 0 1 0 1 0 0 0 0 2 2 1 1 0 0 1 1 1 0 0 0 1 0 1 0 0 0 2 2 0 0 0 0 0 0 0
155 1 2 1 0 0 0 2 0 0 0 1 1 1 0 0 0 0 0 1 1 1 0 0 2 0 1 0 0 1 2 1 0 1 1 1 1 2 0 1 1 0 0 0 0 0 1 0 0 1 1 0 0 0 1 1 0 0 0 0 1 1 0 0 0 0 0 0 1 0 0 1 2 2 2 2 2 0 2 0 1 0 1 1 0 0 0 0 2 2 0 0 1 1 0 0 1 0 0 0 1 2 0 0 2 2 2 1 1 1 0 1 0 1 2 2 2 1 1 2 2 1 2 0 0 2 0 0 1 0 1 1 0 0 0 0 0 0 0 0 1 1 0 0 0 0 0 0 2 2 0 2 0 0 1 0 0 0 0 1 0 1 1 2 1 2 1 0 1 0 1 0 0 2 1 0 0 0 1 1 1 0 0 2 2 0 1 1 0 0 0 0 1 0 1 0 2 0 0 0 0 0 1 2 2 0 2 0 0 1 1 1 2 0 2 0 0 0 2 2 0 0 0 0 0 0 0 2 0 0 0 0 0 0 0 0 0 2 0 0 0 0 1 0 0 0 1 0 1 1 0 0 0 0 0 0 1 1 0 1 1 1 0 2 0 0 0 0 2 0 1 2 0 1 2 2 1 2 2 0 0 1 2 1 1 0 2 1 2 2 0 1 0 1 1 1 0 1 0 1 1 1 2 2 2 0 1 1 2 0 0 1 0 1 1 0 0 2 0 0 0 1 1 1 1 0 0 2 1 1 2 1 0 0 0 0 0 2 0 1 1 1 1 0 0 0 2 0 1 0 1 1 0 1 0 1 1 0 0 0 0 0 1 0 1 1 0 2 2 0 2 1 0 0 1 1 2 0 0 0 0 1 0 0 1 1 0 0 0 0 0 0 0 0 2 1 1 2 0 0 0 0 1 1 0 1 1 1 0 0 0 2 0 0 0 0 2 1 0 0 0 2 0 1 1 1 1 0 0 0 0 0 0 0 0 2 0 0 0 0 2 0 2 0 0 1 0 1 2 0 0 1 0 2 2 0 1 2 2 0 1 2 1 0 0 1 2 2 2 0 0 0 1 1 0 2 1 2 0 2 2 0 1 1 2 0 0 0 1 0 0 1 0 1 1 0 2 1 1 2 1 1 2 0 2 0 1 2 0 0 0 0 0 0 0 1 1 1 0 1 1 1 1 2 1 2 0 1 1 1 1 0 0 0 0 0 1 1 1 0 1 1 0 0 0 1 0 1 1 0 0 0 0 2 2 1 0 0 1 1 0 1 0 1 1 0 1 1 2 0 1 1 1 0 0 0 0 2 0 1 2 2 1 1 0 0 1 1 1 0 0 2 0 1 1 0 1 1 1 1 1 1 1 2 0 2 1 0 0 1 0 0 1 1 1 1 0 0 0 0 0 0 0 0 0 1 1 2 0 0 0 1 1 1 0 2 0 0 0 0 0 0 0 1 1 1 0 0 0 1 0 1 2 2 2 2 0 2 2 0 0 0 0 2 0 0 0 1 1 1 0 1 1 0 0 0 1 0 2 0 1 0 2 1 0 2 1 0 0 1 1 1 1 1 1 0 1 1 0 1 0 1 0 0 1 0 0 1 0 0 1 0 0 0 0 1 0 1 1 1 1 0 1 2 0 0 0 0 0 0 1 0 0 0 0 0 2 0 0 0 0 0 0 0 0 0 0 0 0 0 0 0 0 0 1 1 0 1 2 1 1 0 2 2 1 0 1 0 1 1 0 0 2 1 0 0 1 0 0 1 0 1 0 0 1 2 0 1 0 1 1 1 1 1 0 0 0 1 0 0 0 1 0 1 0 2 1 1 0 1 1 0 1 1 0 1 0 1 2 2 2 2 0 2 0 0 2 0 1 0 0 1 2 1 0 1 0 0 0 0 0 0 1 0 1 1 1 0 0 0 2 2 2 1 0 0 1 0 0 1 0 1 0 0 0 2 0 0 2 1 1 0 1 0 2 2 0 0 0 1 0 0 1 0 0 1 1 0 0 1 0 1 1 1 2 1 2 1 1 0 0 0 1 0 2 2 0 1 0 1 0 1 1 0 2 0 0 1 2 1 0 2 0 0 0 0 1 1 1 1 0 0 1 2 0 0 0 0 0 1 0 0 2 2 2 0 1 1 0 0 1 0 1 0 1 0 0 1 0 1 0 1 1 1 2 0 0 0 2 0 0 0 1 1 0 1 2 1 1 0 0 1 2 2 0 0 0 1 1 0 0 2 0 2 0 0 0 0 2 0 1 0
156 0 1 1 0 0 1 2 1 1 2 0 0 0 0 0 0 0 1 0 2 0 0 0 2 0 0 0 1 0 1 0 0 1 2 2 2 2 0 0 0 0 0 0 0 1 0 0 0 0 0 0 0 1 0 0 0 0 0 0 1 2 0 1 0 0 0 1 2 0 0 1 2 2 1 2 1 1 2 0 1 0 2 0 1 0 0 0 0 1 0 0 1 1 1 0 0 2 0 2 0 2 1 1 2 0 2 1 1 1 0 1 1 1 2 2 2 0 0 2 2 0 1 1 0 1 0 1 1 1 0 0 0 0 0 0 0 0 1 0 1 1 0 0 0 1 1 0 0 0 0 0 0 1 0 0 0 1 0 1 2 2 1 2 0 2 2 1 1 1 0 1 1 0 1 1 1 0 1 1 1 0 0 1 1 0 0 1 0 0 0 1 1 0 0 1 2 0 0 0 0 0 0 1 2 1 1 0 1 0 2 0 1 0 1 0 1 0 1 0 1 1 0 1 0 0 0 1 1 0 0 0 0 0 0 0 0 2 2 1 0 0 2 1 0 0 0 0 0 0 0 0 1 0 0 0 1 1 0 0 0 0 2 2 0 0 0 0 1 0 0 1 0 2 1 2 1 1 1 0 1 0 2 2 0 1 0 1 1 2 0 1 1 0 2 1 1 1 0 1 2 1 1 1 1 0 1 0 1 0 0 1 0 2 2 0 0 0 0 0 2 2 1 2 1 0 1 1 1 0 1 2 0 0 0 0 0 0 0 0 0 0 2 0 0 0 2 0 0 2 0 0 0 2 0 0 0 1 0 0 0 0 1 1 1 0 1 1 2 0 2 2 1 1 1 1 2 1 1 1 0 1 0 0 1 0 0 2 2 1 1 1 0 0 2 0 1 0 1 2 1 2 1 0 0 1 1 1 0 0 0 0 0 0 1 2 0 0 0 0 0 2 0 1 0 1 1 0 2 0 0 1 0 2 1 1 0 0 0 0 1 0 1 1 0 0 0 1 1 0 0 0 2 2 2 2 2 2 1 0 1 2 0 0 1 1 1 2 2 1 1 1 2 2 0 1 0 2 0 0 0 0 1 1 1 0 1 0 2 0 2 2 0 1 0 0 2 1 1 2 1 2 1 1 1 0 2 0 0 0 0 0 0 0 0 2 1 2 2 2 0 0 1 1 1 1 0 0 0 2 0 2 0 0 0 0 2 0 1 2 0 1 2 1 2 1 1 1 1 0 0 0 0 1 2 1 1 0 0 0 1 0 1 1 0 0 1 1 0 1 0 0 0 0 0 0 1 2 0 2 2 0 1 1 0 0 1 1 1 0 0 1 0 0 0 0 0 0 0 0 0 2 0 1 1 2 0 0 0 2 0 0 0 0 0 0 0 1 0 0 0 0 0 1 0 0 0 0 0 0 1 1 0 1 0 0 0 0 0 0 0 1 0 1 1 0 0 0 0 2 0 1 0 1 2 2 1 1 1 0 0 0 0 0 0 2 1 1 1 0 1 0 0 0 0 0 2 1 2 0 1 0 2 1 0 2 1 1 2 1 1 0 0 0 0 1 1 0 0 1 0 1 0 0 2 0 1 2 0 0 2 0 0 0 0 0 0 0 0 0 1 0 0 2 0 1 2 1 1 0 1 1 0 0 0 0 1 0 1 1 0 1 0 0 0 0 0 1 1 1 0 1 0 0 0 0 0 0 2 0 0 1 2 0 0 0 1 1 1 1 1 0 1 1 1 1 1 0 2 0 0 2 0 0 1 2 0 2 0 1 1 0 2 1 0 0 0 1 0 0 0 1 0 0 0 1 0 0 1 1 1 0 1 1 1 2 0 2 2 2 2 2 0 1 0 0 1 0 0 0 0 2 2 0 0 1 0 0 0 1 0 1 1 0 1 0 0 0 0 0 2 2 2 0 1 1 2 0 0 0 0 1 1 0 1 2 0 0 2 0 1 0 2 0 2 2 0 1 0 0 1 1 0 0 0 0 0 2 0 2 0 0 2 1 1 1 1 2 0 0 0 1 1 0 1 1 1 1 0 0 0 0 0 0 1 1 0 0 1 0 0 1 0 0 0 0 1 1 1 1 0 0 0 1 1 0 1 1 2 0 0 1 2 1 1 0 1 0 1 0 1 1 0 0 2 0 2 0 0 0 0 0 2 0 0 1 2 0 1 0 2 0 0 0 0 1 1 0 0 0 0 0 0 1 0 0 0 0 1 1 0 1 0 1 1 0 0 0 2 0 1 1
157 1 0 2 0 1 1 2 0 1 1 0 0 0 0 0 0 0 0 0 1 0 0 0 2 0 1 1 2 2 2 1 0 2 1 0 2 1 1 0 0 0 0 0 0 0 0 0 0 0 0 0 1 1 1 0 0 0 2 0 0 1 0 1 1 0 0 0 1 1 1 1 1 2 1 2 2 0 2 1 1 0 2 0 1 0 0 1 2 2 0 0 2 1 0 0 1 1 0 1 0 2 0 1 2 0 2 0 1 1 0 2 1 2 2 1 2 1 1 2 2 1 2 0 0 0 0 0 1 0 0 0 0 1 1 1 0 0 0 0 0 2 0 0 1 1 0 0 1 1 0 0 0 1 0 1 0 2 0 0 0 0 1 1 0 0 0 0 1 1 0 0 0 2 2 0 0 0 2 2 2 0 1 2 2 1 1 1 0 0 0 1 1 1 1 0 0 0 0 0 0 0 0 0 2 0 2 2 0 0 0 2 0 1 0 1 1 1 2 0 2 2 0 1 0 0 0 0 0 0 1 1 0 0 0 0 0 2 2 1 0 1 1 0 0 0 0 0 0 0 0 0 0 0 0 0 1 0 0 0 0 0 0 1 1 1 0 0 2 2 0 2 0 2 0 0 0 2 2 0 0 0 2 2 0 0 1 1 1 1 1 1 0 0 1 0 1 0 1 0 1 0 0 0 0 0 0 1 1 0 1 2 0 2 2 0 1 1 0 0 0 2 2 2 0 0 1 1 0 1 2 0 0 0 1 1 0 1 0 1 0 1 2 1 1 1 1 0 2 2 0 0 0 2 0 0 0 1 0 1 0 0 0 0 0 0 0 2 2 0 2 2 1 1 1 1 2 1 1 1 0 0 1 1 1 0 0 0 0 0 0 0 2 0 2 2 1 1 1 1 1 1 0 1 1 0 1 1 0 0 0 0 0 0 2 2 0 0 0 0 0 1 0 1 1 1 0 0 0 1 0 0 1 1 2 1 0 1 0 0 1 0 2 0 0 0 0 1 1 0 0 1 1 1 2 1 2 2 1 1 0 2 1 0 0 1 1 2 2 1 1 1 1 1 0 2 0 1 1 0 1 0 2 2 0 0 2 0 2 0 1 2 0 1 1 0 1 1 2 1 1 1 2 0 2 0 0 0 1 0 1 0 0 1 0 1 0 2 1 1 1 1 1 1 1 1 0 0 0 2 0 1 0 1 2 0 1 0 2 2 0 0 1 1 1 2 0 2 0 0 0 0 0 2 2 1 0 0 0 0 1 0 0 0 0 0 0 2 0 2 0 2 0 0 0 0 2 0 0 0 1 0 1 1 1 0 0 1 1 1 1 0 0 0 0 0 0 1 1 2 2 1 0 1 0 1 1 1 0 2 0 0 0 0 0 1 0 1 1 0 0 1 0 1 0 1 1 2 0 0 0 0 0 2 0 1 0 0 1 0 0 0 0 0 1 1 1 0 0 2 0 2 0 1 1 2 1 1 1 0 0 0 1 0 1 2 0 1 1 0 0 1 0 0 0 0 2 2 0 2 2 1 2 2 1 2 1 0 1 1 1 1 1 1 0 0 0 0 0 1 0 1 0 0 0 0 0 1 0 0 1 0 0 2 0 0 0 1 1 1 0 1 0 2 0 0 0 0 0 0 1 0 0 0 0 0 0 0 1 1 0 1 0 0 0 1 0 1 0 1 0 1 0 0 0 1 0 0 2 1 0 1 2 2 0 1 1 0 2 2 1 0 1 1 1 1 0 0 2 0 1 2 0 1 1 1 0 2 1 2 0 1 2 2 0 0 0 0 0 1 0 1 0 1 1 1 0 0 1 1 1 0 0 1 0 2 1 1 2 1 1 1 0 1 0 0 1 0 2 0 2 2 1 0 0 0 0 0 1 0 1 1 0 0 1 0 1 0 0 0 1 1 2 1 0 1 2 1 0 0 0 1 0 0 0 0 1 0 1 0 0 0 0 1 1 1 0 0 1 2 2 2 0 0 0 2 0 1 0 1 0 0 1 1 1 0 0 1 1 0 0 0 2 0 1 1 2 1 0 0 0 0 0 0 1 1 0 2 2 1 1 1 0 0 1 0 2 1 0 0 0 1 1 1 0 0 1 0 2 0 0 1 2 0 0 1 2 0 1 0 1 0 2 0 0 0 0 1 0 1 1 1 1 1 2 0 0 2 2 0 1 0 1 1 0 0 0 1 1 1 1 1 0 0 0 0 1 1 0 1 0 1 0 1 1 0 0 0 0 0 1 1
158 0 1 2 0 0 0 2 1 1 2 0 1 1 1 1 0 0 1 1 1 0 1 1 1 1 1 0 2 0 1 2 0 1 0 0 2 1 0 0 0 0 0 0 1 0 0 0 1 0 0 0 1 2 0 0 0 0 1 1 1 1 0 2 1 1 1 0 0 0 0 0 2 2 1 2 2 0 2 1 0 0 1 1 1 0 0 0 2 2 0 0 1 2 1 0 1 0 0 1 1 2 2 0 2 0 2 0 0 2 1 1 1 1 1 1 1 0 2 0 0 0 1 1 0 1 0 1 0 1 0 0 1 1 1 0 0 0 0 0 1 2 0 0 0 0 0 0 0 0 0 1 0 1 1 0 0 0 0 1 2 1 1 2 1 2 1 1 1 0 1 1 0 1 1 1 0 0 2 2 2 0 1 2 2 2 2 1 0 0 0 1 2 2 2 1 2 1 0 0 0 0 0 0 2 1 2 0 1 1 2 0 2 0 2 0 0 0 2 1 0 0 1 0 0 1 1 2 1 0 0 0 1 1 0 0 1 2 1 1 0 0 2 0 0 0 0 0 0 0 0 0 2 0 0 0 2 0 1 1 0 1 0 0 0 0 1 0 1 0 1 2 0 1 2 2 1 1 1 0 1 1 2 2 0 1 0 1 1 2 0 1 0 0 1 0 0 2 1 1 1 0 1 1 1 0 2 1 1 0 0 1 0 2 2 0 0 0 0 0 0 0 1 2 1 0 1 1 0 1 1 2 0 0 0 0 0 2 0 2 0 1 1 0 1 1 1 0 0 1 1 1 1 2 1 0 1 0 0 2 0 0 2 0 2 0 1 2 2 0 2 2 0 0 1 1 2 0 0 0 0 0 1 0 2 0 0 0 0 0 0 0 1 0 1 1 0 2 0 0 0 0 1 0 0 0 1 1 0 0 0 1 0 0 0 0 2 0 0 0 0 1 0 1 0 1 0 0 2 1 1 0 0 2 0 0 0 0 0 0 0 0 2 0 0 0 0 2 2 0 0 1 2 2 1 1 1 2 0 2 0 2 1 0 1 2 2 2 2 1 1 1 2 2 0 1 0 2 0 1 1 1 1 1 1 0 0 0 2 0 1 2 1 1 0 0 1 0 1 2 1 2 1 1 1 0 2 0 1 0 1 0 0 0 1 1 0 1 0 1 1 1 1 2 0 2 0 0 0 2 0 0 0 0 0 0 1 0 2 1 1 1 1 1 2 0 0 1 1 0 0 0 0 2 2 0 0 0 0 0 1 0 0 0 0 0 0 1 1 1 0 1 0 0 0 0 1 1 0 1 2 1 1 1 0 0 1 1 0 0 0 1 1 0 0 0 0 0 0 0 0 1 0 0 0 0 0 0 0 2 1 1 1 1 1 1 0 1 0 1 0 0 0 0 0 0 1 1 0 0 1 1 0 1 0 0 2 0 1 0 0 0 0 1 2 1 2 0 0 1 1 1 0 1 2 2 1 1 1 0 0 0 0 0 0 2 1 1 1 1 0 1 0 1 1 0 2 0 1 0 0 0 2 2 0 2 1 0 1 1 0 1 0 1 1 0 2 0 0 2 1 0 0 0 2 0 1 1 1 0 1 0 0 0 0 1 1 1 0 0 0 1 0 2 0 2 2 2 2 0 2 1 1 0 1 0 1 0 1 1 1 1 0 0 0 0 0 0 1 1 0 1 0 0 0 1 0 0 1 1 0 0 2 0 0 0 1 0 2 2 1 0 2 0 0 0 1 0 0 2 0 1 0 0 0 2 0 2 0 2 0 0 2 1 0 0 0 1 1 0 0 0 0 2 2 1 0 0 1 1 1 0 1 0 1 2 1 2 1 1 1 1 0 1 0 0 1 0 0 0 0 2 1 1 0 0 0 0 0 0 0 0 1 1 1 0 0 0 0 0 1 1 0 0 0 0 0 0 0 0 1 2 1 1 1 0 1 0 2 0 1 0 1 2 2 2 0 1 1 1 1 1 1 0 0 1 0 1 0 2 0 0 2 2 2 2 2 2 0 1 0 2 1 0 2 2 0 2 1 2 0 1 0 0 0 1 0 0 2 0 0 2 0 2 1 0 1 1 0 0 1 0 0 2 0 0 0 0 0 1 0 1 1 2 2 0 1 1 1 0 2 0 2 0 0 0 0 2 0 2 0 2 0 0 0 1 1 0 1 1 0 0 0 0 1 0 0 2 2 0 0 2 0 1 0 0 0 1 0 1 0 0 0 1 0 0 0 1 2 1 2 2
159 1 2 0 0 0 0 2 0 2 2 0 0 0 0 0 0 0 0 1 1 1 0 1 1 0 1 0 2 0 2 0 1 1 1 1 1 1 0 2 2 0 0 0 0 0 0 0 0 0 0 0 1 1 0 1 0 2 0 1 0 0 0 2 0 0 0 0 2 0 0 2 2 2 2 2 2 0 1 0 0 0 1 1 0 0 0 0 1 2 0 0 0 1 0 0 0 1 0 1 1 2 0 1 2 0 2 0 0 2 0 1 0 1 1 1 1 0 1 1 1 0 1 1 0 1 0 0 0 0 0 0 0 0 0 0 0 0 0 0 1 1 1 1 0 0 0 0 0 0 0 2 0 0 1 0 0 0 0 0 1 2 2 2 1 2 0 0 0 2 0 1 0 2 1 2 0 0 1 1 1 1 0 0 0 0 0 1 0 0 0 1 2 0 2 0 0 0 0 0 0 0 0 2 2 0 2 0 1 1 1 2 1 0 0 1 1 0 1 0 1 1 0 0 0 0 0 0 0 0 1 1 0 1 2 2 0 2 2 1 0 0 2 1 0 0 0 0 0 0 0 0 1 1 1 0 1 0 2 2 0 2 0 0 0 0 0 0 2 1 0 0 0 2 0 0 0 2 2 0 0 1 2 2 0 1 1 1 0 1 1 0 1 1 1 2 0 0 1 0 1 0 0 0 0 0 0 0 1 0 0 1 0 2 2 0 0 0 0 0 0 1 0 1 1 0 1 0 0 1 2 0 0 0 0 0 0 1 0 1 0 1 1 0 0 0 2 0 0 0 0 0 0 2 0 0 1 1 0 0 1 1 2 0 2 1 0 0 0 2 0 0 1 1 0 0 0 1 1 0 0 1 2 0 0 0 0 0 0 1 1 1 1 0 2 2 2 0 0 0 0 0 0 0 0 1 2 1 0 0 0 0 0 0 0 1 1 1 1 0 1 1 0 1 2 1 1 0 0 0 0 0 0 2 0 0 0 0 0 2 1 0 0 1 0 1 2 1 1 0 0 0 1 2 1 1 1 2 2 0 1 2 0 1 1 2 1 2 2 0 0 0 1 1 0 2 0 1 0 0 1 0 2 2 0 0 2 0 1 0 0 1 0 0 1 0 1 0 1 1 1 1 2 0 2 0 0 0 1 0 0 0 0 0 2 0 0 2 1 2 1 0 0 0 0 0 0 1 1 1 1 1 0 0 0 0 1 1 2 1 0 1 2 1 2 2 0 1 1 0 0 0 0 2 2 0 0 0 0 1 1 0 0 1 0 1 0 2 1 1 0 2 0 0 0 0 0 1 0 1 1 0 1 1 1 0 0 1 1 0 0 2 0 0 0 0 0 0 0 1 1 2 0 2 0 2 2 0 1 1 0 0 0 1 0 0 1 1 0 0 0 0 0 0 0 0 0 1 0 0 0 0 0 1 0 1 0 0 1 1 0 1 0 1 2 1 1 1 0 0 0 1 0 1 1 2 1 1 1 0 0 0 1 1 1 1 0 2 0 0 0 0 0 0 0 1 1 0 1 0 1 0 2 1 0 2 0 1 2 1 1 0 0 2 2 0 2 0 0 2 0 2 0 0 1 0 0 0 0 0 0 0 0 0 1 1 0 0 0 0 0 2 1 2 0 0 1 2 2 0 2 2 0 0 0 0 2 0 2 2 1 2 0 0 0 0 0 0 1 1 1 1 0 0 0 1 0 0 1 0 0 1 2 2 1 0 1 2 0 0 0 0 2 1 0 1 2 0 1 1 0 1 0 0 1 1 1 1 1 2 0 2 2 2 0 0 1 0 0 0 0 0 0 1 0 1 0 1 0 1 1 0 0 1 0 2 0 2 1 1 1 0 0 1 0 0 1 0 0 2 0 2 2 0 0 1 1 0 0 1 0 1 0 0 1 0 1 0 0 0 2 2 1 0 1 0 1 0 0 0 1 0 1 0 1 1 1 0 2 1 1 0 0 2 1 0 0 1 0 0 1 1 0 0 0 1 0 2 0 2 0 0 0 2 2 2 2 1 0 0 0 1 2 1 1 1 0 1 0 1 0 1 0 1 1 1 0 0 1 0 0 1 0 2 0 0 1 0 0 0 1 0 0 1 0 0 0 2 2 1 1 0 1 1 1 0 2 1 1 1 1 0 0 0 1 0 1 2 0 0 0 1 1 0 1 1 1 1 1 0 1 0 1 1 0 1 1 2 2 0 0 2 1 2 0 1 1 1 0 1 0 1 0 1 1 0 0 0 0 0 1 1
160 1 2 1 0 0 0 2 1 0 1 0 0 0 0 0 0 0 1 1 1 1 0 0 2 0 0 0 0 1 1 0 1 1 1 0 2 2 0 0 0 0 0 0 1 0 1 0 0 0 0 0 1 1 0 0 0 1 0 0 0 0 0 0 1 1 1 0 0 0 0 0 1 2 1 2 2 0 1 0 1 0 1 1 0 0 1 0 2 2 0 1 1 2 0 0 0 2 0 2 0 2 0 0 2 1 2 1 0 2 0 1 0 2 2 0 2 0 0 2 2 0 1 1 0 1 0 1 1 0 0 0 0 1 1 1 0 0 1 0 0 2 0 0 0 1 0 0 2 1 0 0 0 0 0 1 1 1 1 1 0 1 1 2 0 1 1 0 0 2 0 0 0 1 1 0 0 1 0 0 0 1 1 2 2 2 1 1 0 0 0 2 1 1 1 0 1 0 0 0 0 1 0 0 2 1 1 0 1 0 2 1 2 0 1 1 1 0 1 1 0 0 2 0 0 2 2 1 0 0 0 0 0 0 0 0 0 2 2 1 0 1 2 0 0 0 0 0 0 0 0 0 0 0 0 1 2 1 0 0 0 0 0 1 0 0 1 0 2 2 0 2 0 2 0 0 0 1 1 0 0 1 0 1 0 1 0 0 0 1 1 0 0 0 1 0 0 1 0 0 1 0 0 0 0 0 1 0 2 0 2 1 0 2 2 0 0 1 1 0 0 1 1 2 0 0 0 0 0 1 2 2 1 1 0 1 1 2 0 0 0 1 1 0 1 1 1 0 2 0 0 0 0 2 0 0 1 1 0 0 1 1 1 0 0 1 0 0 2 0 2 2 1 1 1 1 1 1 0 0 1 0 1 0 2 0 0 1 1 0 0 0 0 0 2 0 0 1 0 0 0 0 0 1 0 0 2 1 0 0 2 0 0 0 0 2 0 1 1 0 1 1 0 2 2 2 1 0 1 1 0 0 0 2 1 0 0 1 0 0 0 0 2 0 0 0 0 2 2 0 0 0 0 2 0 0 0 2 2 0 1 2 0 1 1 1 1 1 1 0 0 0 2 2 2 0 2 1 0 1 2 0 0 0 2 1 0 1 2 1 1 1 1 0 1 0 2 1 2 2 0 2 2 0 2 0 1 1 1 0 0 0 0 0 0 1 0 2 1 0 0 2 0 1 0 2 0 0 0 2 0 1 0 0 0 0 2 1 1 0 1 1 2 2 2 2 0 2 0 0 0 0 0 2 2 2 0 1 0 1 0 0 1 1 0 0 1 0 0 0 0 0 0 0 0 0 1 1 0 2 2 0 1 1 0 0 1 2 1 1 0 1 0 0 0 0 0 0 0 1 1 2 0 2 0 2 2 0 0 1 1 1 0 1 0 1 0 2 1 0 0 2 0 0 0 0 1 1 0 0 0 1 1 1 0 0 1 0 0 0 1 1 0 1 2 2 2 1 0 1 0 2 1 1 1 2 1 2 2 0 0 0 0 0 2 2 0 1 0 0 0 0 0 0 0 1 1 2 2 0 2 0 1 1 1 1 0 0 2 2 2 0 1 1 0 0 2 1 0 2 0 0 0 0 2 0 0 2 0 0 1 0 0 0 0 0 0 1 1 1 0 0 0 2 0 1 1 0 0 0 1 0 0 0 0 0 1 0 0 0 0 0 1 1 0 0 0 1 1 1 1 1 0 0 0 1 1 0 2 0 0 2 2 0 0 2 0 0 0 0 0 0 2 0 0 0 1 0 0 2 1 1 0 0 0 2 1 1 0 2 0 1 2 1 0 0 0 0 0 1 0 1 0 1 1 0 2 0 1 1 1 0 1 1 0 1 0 2 2 2 2 2 0 1 0 0 2 0 1 0 0 1 2 0 0 0 0 0 0 0 0 0 2 0 2 0 2 1 0 0 2 2 0 0 0 0 0 0 0 0 0 1 1 0 1 2 1 0 1 1 0 0 1 1 2 2 0 0 0 0 0 0 0 0 0 1 0 2 1 1 1 0 1 1 2 2 2 2 0 0 0 2 2 0 1 1 0 1 0 1 0 1 0 0 1 1 0 1 2 2 0 2 0 0 0 0 2 2 0 0 0 0 1 2 0 0 1 2 2 0 0 0 2 1 1 1 1 0 1 0 1 0 2 0 0 0 0 2 0 0 0 0 1 1 2 0 0 0 1 0 2 0 0 0 0 2 2 1 1 0 0 1 0 0 0 0 0 0 0 0 1 1 0 1 1 0 0 0 1 0 1 2
161 1 1 2 0 1 1 2 0 0 0 0 0 1 0 0 0 0 0 2 0 1 0 0 2 0 0 0 2 1 2 2 0 1 1 0 2 2 0 0 0 0 0 1 0 0 1 0 0 0 0 0 0 1 1 1 0 0 0 0 0 2 1 1 0 0 0 0 1 0 0 1 2 2 2 2 1 0 1 0 0 0 1 1 1 0 0 1 2 2 0 1 1 2 1 1 1 0 0 0 2 1 1 0 2 1 2 0 1 2 1 1 0 2 2 0 2 0 0 2 2 0 1 1 0 0 0 1 1 1 0 0 0 0 0 0 0 0 0 0 1 1 0 0 1 1 0 0 1 1 0 0 0 0 0 0 0 2 0 0 1 0 2 2 2 2 2 1 0 2 0 0 0 1 1 0 0 0 0 1 1 1 1 2 2 2 1 0 0 0 0 0 0 0 1 0 0 0 0 1 0 1 0 0 2 2 0 1 1 0 1 1 1 0 2 0 0 0 1 1 0 0 0 0 0 0 0 1 0 0 0 0 1 1 1 0 1 2 2 2 0 0 2 0 0 0 0 0 1 1 1 1 1 0 0 0 1 0 0 0 0 0 0 0 0 0 0 1 0 0 0 2 0 2 0 0 0 1 0 0 2 0 2 2 0 0 0 0 0 1 1 0 1 0 2 1 1 0 0 0 1 0 1 1 1 1 0 1 1 0 1 0 0 1 1 0 1 0 1 1 0 1 1 2 0 0 0 1 1 2 2 0 0 0 0 0 0 1 0 0 0 0 2 0 2 2 0 0 1 2 0 0 1 2 1 0 1 1 0 0 0 0 1 0 0 0 1 2 2 0 2 2 0 0 0 0 1 2 2 0 0 1 0 0 1 1 1 0 0 1 1 1 2 0 2 2 0 0 0 0 0 0 0 0 0 0 0 2 0 0 0 1 0 0 1 2 0 0 0 0 0 1 0 2 0 1 2 1 1 1 0 0 0 2 1 1 0 1 0 1 0 0 2 0 0 2 1 1 2 1 0 1 1 2 1 1 1 2 2 0 1 1 0 2 2 2 2 2 2 0 0 0 2 2 2 0 1 2 0 1 1 0 1 1 1 0 0 1 1 0 0 1 2 0 1 0 1 0 1 2 1 2 2 0 2 1 1 0 1 0 0 0 0 1 0 2 0 2 1 1 0 0 1 2 1 2 0 0 0 2 0 2 0 0 1 0 1 2 1 1 1 0 1 0 2 1 0 1 1 0 0 0 0 2 2 0 0 1 0 1 0 0 0 1 0 0 1 1 0 1 0 1 0 0 0 0 1 2 0 1 2 0 1 2 1 0 2 1 1 0 0 1 0 0 1 0 1 1 1 1 1 2 0 1 2 2 0 0 0 1 1 1 0 0 0 0 1 0 0 0 0 1 0 1 0 0 1 0 0 0 0 0 1 0 0 1 0 0 1 0 0 0 0 1 2 1 2 0 1 2 1 1 1 1 1 2 1 2 2 0 0 0 1 1 0 1 0 0 1 1 1 1 0 0 0 0 2 1 1 0 0 0 2 1 1 2 1 0 0 1 1 1 1 1 0 0 1 0 0 2 2 0 0 0 0 0 1 2 0 0 1 0 1 0 0 0 1 1 2 2 0 0 1 1 0 0 0 0 0 0 0 0 0 0 1 1 2 0 0 2 1 2 0 0 0 0 0 1 0 0 0 0 0 0 0 0 0 0 1 0 0 0 2 1 0 0 0 1 1 1 1 0 2 0 0 0 0 0 2 0 0 2 0 0 0 2 0 2 0 1 1 0 2 1 0 0 0 0 0 0 0 1 0 2 1 1 1 0 0 1 2 1 2 0 2 2 0 1 2 1 1 1 0 0 0 0 1 0 1 0 0 1 2 0 0 1 2 0 0 0 0 0 2 0 2 0 2 1 0 1 1 1 1 0 0 0 1 0 0 0 0 2 0 0 0 1 1 0 1 0 0 0 1 1 1 2 0 0 0 0 2 2 0 0 0 0 1 1 1 1 1 0 0 1 2 2 2 2 0 0 0 1 1 0 0 1 0 2 1 2 0 1 0 1 2 0 0 0 1 1 0 2 1 2 2 0 1 0 0 0 1 0 0 2 0 0 0 1 1 1 0 1 0 0 0 0 0 1 1 0 1 0 1 0 1 0 0 0 0 0 0 0 1 0 1 1 1 0 0 0 2 0 0 0 0 0 0 0 1 0 0 1 1 1 0 0 0 0 0 0 0 0 0 0 0 0 0 0 0 0 2 2
162 1 1 1 0 0 0 1 0 0 0 0 0 0 0 0 0 0 1 1 1 1 0 0 2 0 1 0 1 1 2 1 1 0 1 0 1 0 0 2 2 0 0 0 0 0 1 0 1 0 0 0 0 0 2 1 0 0 0 1 1 1 0 1 0 0 0 0 0 0 0 0 2 2 2 2 1 1 2 0 1 0 2 1 2 1 1 1 1 1 0 1 0 1 0 0 0 1 0 1 0 2 0 0 2 0 2 0 1 1 0 1 1 2 2 2 2 0 1 1 1 0 1 1 0 0 0 1 1 0 0 0 0 1 1 1 0 0 0 0 1 1 0 0 0 1 1 0 0 0 0 1 0 0 0 0 0 0 0 0 0 1 2 2 1 2 2 0 1 1 0 1 0 2 1 0 0 0 1 1 1 0 0 1 1 0 1 0 0 0 0 0 2 1 2 0 1 0 0 0 0 0 0 1 2 1 1 1 0 1 2 0 2 0 1 1 0 1 1 0 1 1 0 0 1 0 0 1 0 0 0 0 1 1 1 1 0 2 2 1 0 0 2 1 0 0 0 0 0 0 0 0 1 0 0 0 1 0 0 0 0 0 0 1 0 0 0 1 1 0 0 1 0 2 0 0 0 2 2 0 0 0 1 1 0 1 0 0 1 2 0 1 0 0 1 0 1 1 0 1 1 0 2 2 1 1 1 0 1 0 0 1 0 1 1 0 0 0 1 1 0 2 1 1 1 0 0 2 1 2 1 1 0 0 0 0 0 1 0 1 1 1 2 0 2 2 0 0 0 2 0 0 0 1 0 1 0 1 0 1 0 0 2 0 2 1 0 2 2 0 2 2 0 0 1 1 0 0 0 0 1 1 2 0 1 1 1 0 0 0 0 0 1 0 2 0 0 1 0 1 1 1 1 1 1 0 0 0 0 0 1 0 0 0 1 2 0 0 0 0 0 1 0 0 1 1 0 0 0 0 0 1 0 1 0 0 0 2 0 0 2 0 1 1 1 1 0 0 2 0 0 0 0 1 1 0 1 1 0 1 1 1 1 0 0 1 1 2 2 2 1 1 1 1 1 1 0 1 0 0 2 0 2 2 0 0 2 2 2 2 0 2 0 2 1 0 2 0 0 2 2 2 1 1 2 0 2 1 1 0 0 0 0 0 1 0 1 1 0 1 1 1 1 1 0 1 0 2 2 0 1 1 0 1 2 0 2 1 1 2 0 0 1 0 1 1 1 1 0 1 0 1 0 1 1 1 1 0 2 0 0 2 0 1 0 1 0 0 0 0 0 0 2 0 1 2 2 0 0 0 1 2 1 0 1 0 0 0 0 0 0 2 0 0 0 0 2 1 1 1 1 1 0 2 0 2 2 0 0 1 0 0 0 0 1 1 1 0 0 0 0 0 0 0 0 0 1 1 0 0 1 1 0 2 0 0 2 0 1 0 0 0 0 0 1 1 1 0 0 0 0 1 0 1 2 2 1 2 1 0 0 0 1 0 2 2 0 1 0 0 1 0 0 0 0 0 2 1 2 0 1 0 1 1 1 1 0 1 1 1 1 0 1 1 1 0 1 0 0 1 0 1 0 0 1 0 1 0 0 0 1 0 0 0 0 1 0 0 1 1 0 0 0 2 0 1 1 0 0 0 1 0 0 0 0 0 0 0 0 1 0 0 0 0 0 1 0 0 0 0 0 0 1 0 0 2 0 0 2 0 1 2 2 1 1 1 0 0 2 2 0 1 2 0 0 0 1 0 1 1 0 2 0 0 0 2 0 2 0 2 0 1 2 2 0 0 0 0 0 1 0 2 0 2 0 1 1 0 2 0 1 0 1 1 0 1 0 2 2 1 1 0 0 1 0 0 1 0 0 1 0 1 2 0 0 0 0 0 1 0 1 1 1 1 1 0 1 0 0 0 2 2 1 0 2 0 1 0 0 0 0 2 0 0 0 0 0 0 2 1 1 0 1 1 2 2 0 1 1 2 2 2 0 0 0 2 0 1 1 1 1 0 0 1 1 1 1 1 0 0 0 1 2 0 2 2 0 1 0 1 0 0 0 0 0 2 0 1 1 0 1 0 0 0 1 0 1 1 0 0 0 0 0 1 1 0 1 0 1 0 0 1 1 0 0 0 2 0 1 0 1 0 1 0 1 0 1 1 1 2 1 2 0 0 0 0 2 0 1 0 0 0 0 0 0 0 0 0 2 0 0 2 1 2 0 1 1 1 1 1 0 0 0 2 0 1 0 0 0 1 2 1
163 0 1 2 0 1 1 1 0 0 0 2 1 1 0 0 0 0 0 0 1 0 0 0 2 0 1 0 2 1 1 1 2 1 2 1 2 2 0 0 0 0 0 1 0 1 0 0 0 1 1 0 0 1 0 0 0 0 1 0 0 1 1 1 0 0 0 0 1 1 1 1 2 2 2 2 1 0 2 1 1 0 2 0 2 0 1 0 1 2 0 0 1 2 0 0 1 1 0 1 0 2 1 0 2 0 2 1 1 1 1 2 1 1 1 1 1 0 0 2 2 0 1 1 0 1 0 0 0 0 0 0 0 0 0 0 0 1 1 1 1 2 0 0 0 0 1 0 1 1 0 2 1 0 1 0 0 0 0 0 1 0 1 1 0 0 0 1 1 1 0 1 0 1 1 0 0 0 0 1 1 1 1 1 1 1 1 2 1 0 0 1 1 0 0 1 2 0 0 0 0 0 0 1 2 2 1 0 1 0 1 1 1 0 1 0 0 0 2 2 0 0 1 0 0 2 2 0 0 0 0 0 0 0 0 0 0 2 2 2 0 0 2 0 0 0 0 0 0 0 0 0 1 1 1 0 1 1 0 0 0 0 1 1 0 0 1 1 1 1 0 1 1 2 0 1 0 1 1 0 1 0 1 2 0 0 1 1 0 2 0 0 0 1 1 1 1 0 0 0 1 0 1 1 1 1 1 0 1 0 1 1 0 2 2 0 0 1 0 0 1 1 0 1 1 0 1 1 1 1 1 2 0 1 0 0 0 1 1 1 0 1 2 0 0 0 1 0 0 1 0 0 0 2 0 0 0 0 0 0 1 1 2 0 1 1 0 2 2 0 2 2 1 1 0 0 1 0 0 0 1 0 1 0 1 0 1 0 0 1 1 1 1 0 1 1 1 0 1 1 1 1 0 1 0 0 1 2 0 0 1 0 0 0 0 1 1 0 1 0 1 1 1 1 1 1 1 1 1 0 1 0 0 1 1 1 0 2 0 0 1 0 1 1 0 1 0 2 2 0 0 1 1 2 1 1 1 1 1 0 2 0 0 1 1 1 1 1 1 0 0 0 1 1 2 0 2 1 0 0 1 0 1 1 1 0 1 0 2 0 2 2 0 1 0 0 1 1 2 2 0 2 1 0 1 0 1 0 0 0 0 0 0 1 0 1 0 2 2 2 0 0 1 2 1 1 0 2 2 0 2 0 0 0 1 0 2 1 2 0 2 0 0 0 1 2 0 2 0 0 0 0 0 2 2 1 1 1 0 0 0 0 0 1 1 0 1 0 1 0 1 1 0 0 0 0 2 1 0 0 1 1 1 0 1 1 1 1 0 0 0 2 0 0 0 1 0 0 0 0 0 2 0 2 0 2 2 0 0 1 0 0 0 0 0 0 0 1 0 0 0 0 0 0 0 0 0 1 0 0 0 1 0 1 0 1 0 0 0 0 0 1 0 2 2 2 2 0 1 1 0 2 1 0 1 2 2 1 1 0 0 0 1 0 0 2 1 2 1 1 1 1 0 0 0 1 1 1 0 1 1 0 2 2 0 2 2 1 1 0 0 0 0 0 0 0 0 0 0 0 0 0 0 0 0 0 0 2 0 0 0 0 0 1 0 0 0 1 1 1 0 0 0 0 1 0 0 2 1 0 1 0 0 0 0 0 1 0 1 1 1 1 1 1 1 0 0 1 1 1 1 1 0 0 0 1 1 0 0 0 0 0 2 2 1 0 1 1 0 0 0 1 1 0 0 0 2 0 0 2 0 1 1 1 1 2 0 2 1 2 0 1 2 2 1 1 0 1 1 0 0 1 0 1 1 1 2 1 1 0 1 0 0 1 0 2 0 1 1 1 0 1 0 1 0 0 1 0 2 0 1 1 2 0 0 0 0 0 0 0 1 1 0 0 0 0 0 0 0 0 2 1 1 1 0 0 2 0 0 0 1 2 0 0 0 0 1 0 2 0 1 0 0 2 1 1 0 0 0 0 2 1 0 0 0 0 1 2 0 2 0 0 1 0 1 1 1 2 1 0 0 1 1 0 2 2 0 1 0 0 0 0 0 0 2 0 0 2 1 2 0 2 0 2 2 0 1 2 1 1 2 0 0 1 0 0 1 1 1 1 0 1 2 0 0 0 1 0 1 0 1 0 0 0 2 0 2 2 0 0 0 0 1 1 2 0 0 0 1 0 0 1 0 0 0 0 0 2 2 0 0 2 1 2 0 0 0 0 1 0 0 0 0 1 0 0 0 1 2 0 1 1
164 1 0 2 0 0 0 2 0 2 2 0 0 0 0 0 0 1 1 1 1 0 0 0 2 0 0 0 2 0 2 0 0 1 1 1 2 1 0 0 0 0 2 1 0 1 0 0 0 0 0 0 0 2 0 1 0 0 0 1 0 1 0 1 1 1 1 0 2 1 0 0 2 2 2 2 2 0 2 1 1 0 2 0 1 1 1 0 2 2 0 0 1 2 0 0 1 1 0 1 1 2 1 0 2 1 2 1 1 1 0 2 0 1 1 1 1 0 1 1 1 0 2 0 1 1 0 0 1 0 0 1 0 0 0 0 0 0 1 0 0 2 0 0 1 1 1 0 0 0 0 1 0 0 0 0 0 0 0 0 0 2 1 2 0 1 1 1 1 0 1 0 1 0 1 1 1 0 0 0 0 0 0 2 1 0 0 1 0 1 1 1 2 2 2 0 0 0 0 0 0 0 0 2 2 0 2 2 0 0 0 1 1 0 1 1 1 1 1 0 0 0 1 0 0 2 1 1 1 0 0 0 0 0 0 0 0 2 2 1 0 0 1 0 0 0 0 0 1 1 1 1 2 0 0 0 0 0 0 0 0 0 0 0 0 0 2 0 2 1 0 2 1 2 0 1 0 2 1 0 0 0 0 0 0 2 0 2 0 2 0 0 0 0 1 0 0 1 0 0 1 1 1 1 1 1 0 0 0 0 0 1 0 1 1 0 1 0 1 1 1 2 2 1 1 0 1 2 2 1 2 0 0 0 0 0 0 2 0 0 0 0 2 1 1 1 2 0 1 2 0 0 0 2 0 0 2 1 0 2 0 0 2 0 2 1 0 2 2 0 2 2 1 1 1 1 1 1 1 0 1 2 0 1 0 0 0 0 0 0 0 0 0 0 2 1 1 2 0 0 0 0 0 0 0 0 0 0 1 1 0 0 0 0 2 2 0 2 0 0 0 2 0 1 1 1 1 1 2 1 0 1 0 1 1 1 0 0 0 1 1 0 1 1 0 0 0 2 2 0 0 1 1 2 1 1 1 2 0 1 0 1 0 0 0 1 0 2 2 1 1 1 2 2 1 0 1 1 0 1 2 0 0 0 2 0 0 0 2 0 1 2 0 1 0 0 0 1 1 2 1 2 1 1 1 1 2 0 1 0 0 2 0 1 0 2 0 2 0 1 1 1 0 2 0 2 1 1 0 2 0 1 0 0 0 0 1 1 2 0 2 0 1 2 2 0 0 1 1 0 0 0 0 0 2 2 2 1 0 1 0 0 1 1 0 0 1 1 1 0 0 0 0 0 0 0 1 2 0 1 2 0 1 1 0 0 1 1 1 1 0 0 0 0 0 2 0 1 1 1 1 0 1 1 0 2 1 0 0 2 0 0 0 1 0 0 0 1 1 0 0 2 0 1 0 0 1 2 0 0 2 2 0 2 0 0 0 0 1 0 0 0 0 0 1 1 1 0 0 0 0 1 1 1 2 1 1 2 2 0 0 0 1 1 1 1 1 1 1 1 0 1 0 0 0 1 1 1 1 1 2 0 2 1 0 1 1 1 1 1 2 1 0 1 1 0 1 0 0 0 0 0 0 0 1 0 1 2 0 0 0 0 0 1 0 0 0 0 1 1 0 0 0 2 0 0 0 1 1 0 2 1 0 0 1 1 2 0 1 1 0 1 0 0 0 1 0 1 1 1 1 1 0 0 0 0 0 0 2 2 0 0 2 0 0 1 0 0 2 2 0 1 1 1 0 0 2 0 0 2 0 0 0 0 0 2 0 1 0 1 1 1 2 0 0 0 0 0 1 1 0 1 0 0 0 2 1 1 0 1 1 0 1 1 1 2 0 2 2 1 1 2 0 0 0 0 0 0 0 0 0 2 2 1 0 1 1 0 0 0 1 1 2 0 2 0 2 1 0 1 1 1 0 0 0 0 0 0 0 0 0 1 0 0 0 1 1 0 1 0 1 0 1 1 1 1 0 1 1 1 1 1 0 0 0 0 0 2 0 1 1 0 1 2 2 2 2 1 1 0 0 1 0 0 2 2 0 1 0 0 0 1 0 0 0 1 0 0 1 0 0 2 0 0 0 0 2 1 0 1 0 0 1 2 0 0 0 2 2 0 0 1 2 0 1 0 0 0 0 0 2 0 1 0 1 0 1 1 0 1 1 1 0 0 1 0 1 0 0 0 0 0 0 0 0 0 1 0 1 0 0 1 1 2 0 2 2 0 0 0 0 0 0 2 1 1 0 1 1 1 2 2
165 1 2 0 0 0 0 2 0 1 1 0 1 1 1 1 0 0 1 1 1 0 1 1 1 1 1 0 2 0 2 1 0 0 1 1 2 1 1 0 0 0 2 2 0 1 1 0 0 0 0 0 1 2 0 0 0 2 0 1 0 0 0 1 1 1 1 0 2 2 1 1 2 2 1 2 2 0 2 0 0 0 2 0 1 0 0 0 2 2 0 0 1 2 1 0 1 0 0 0 1 2 0 1 2 0 2 2 1 1 0 1 0 0 1 1 0 0 1 1 1 0 2 0 1 1 0 1 0 1 0 0 0 1 1 1 0 0 0 0 1 1 0 0 1 1 0 1 1 0 1 0 0 0 1 1 0 0 0 0 1 0 0 1 0 0 0 1 2 0 0 0 0 2 0 1 0 0 0 1 1 1 1 2 1 1 1 0 0 0 0 0 2 1 1 1 1 1 0 0 0 0 0 1 2 2 2 0 2 0 2 1 0 0 1 0 0 0 1 0 2 2 0 0 0 1 1 0 0 0 0 0 1 0 0 0 0 2 2 2 0 0 2 0 0 1 1 0 0 0 0 0 2 0 0 0 0 1 0 1 1 1 1 1 0 0 0 0 2 1 0 1 0 2 0 0 1 2 2 0 0 1 1 2 0 0 1 1 1 2 0 1 0 0 1 0 0 0 0 0 2 0 0 0 0 0 0 2 2 0 1 1 0 1 1 0 0 1 0 0 1 2 0 2 1 0 1 1 1 1 2 1 0 0 0 1 2 1 0 0 0 1 2 0 1 1 1 2 2 0 2 2 1 1 1 1 1 0 0 2 0 0 1 0 0 0 1 1 2 0 2 2 2 1 1 2 2 0 0 0 2 1 0 0 1 0 1 0 0 0 0 0 0 0 1 0 0 0 2 2 1 2 0 2 1 0 0 2 0 0 0 1 0 0 2 2 0 0 0 0 0 1 0 1 1 1 0 0 1 0 0 2 0 2 0 1 0 0 0 0 2 0 2 0 1 1 0 1 2 0 0 0 2 2 2 2 2 1 0 1 1 1 0 1 1 2 1 2 2 1 1 1 2 2 0 0 0 2 0 1 2 0 1 1 1 1 1 1 1 1 1 0 0 1 1 0 2 0 0 2 2 2 2 0 2 0 0 0 1 0 0 0 0 0 1 0 0 2 2 1 0 1 1 2 2 2 0 2 2 1 1 0 0 0 0 0 1 1 2 1 0 1 1 1 0 2 0 0 2 0 1 1 1 1 1 1 1 0 0 0 0 0 0 2 0 0 2 1 1 1 1 1 1 0 1 1 2 1 0 1 2 1 2 1 2 1 2 0 0 0 0 0 0 0 0 0 0 0 0 0 0 2 0 1 0 2 0 0 1 0 1 0 0 0 0 0 1 2 0 2 1 1 0 0 0 2 2 2 0 0 1 1 0 2 0 1 1 0 0 1 0 1 0 1 2 2 2 0 1 1 0 2 1 0 0 2 2 1 0 0 0 0 1 1 0 1 0 1 0 1 1 1 1 0 0 1 1 1 2 0 1 0 2 1 0 1 2 0 1 2 1 0 0 1 1 0 1 0 0 2 0 0 0 0 1 0 0 1 0 0 0 0 1 1 1 1 0 1 1 1 0 0 0 2 0 1 1 1 0 0 1 0 0 0 0 0 2 0 0 0 0 0 1 1 0 0 1 0 0 0 0 0 0 0 0 1 0 0 1 0 0 0 2 2 1 0 1 0 2 2 1 0 1 2 0 0 1 0 0 0 1 2 0 0 1 1 1 1 1 2 0 2 2 2 1 1 0 1 0 0 0 1 0 2 1 0 1 0 1 1 2 0 1 0 1 1 1 0 1 1 0 1 0 1 1 0 1 0 2 0 0 1 1 0 0 0 0 0 1 0 1 1 1 0 1 1 1 1 0 0 2 2 0 0 0 0 0 0 1 0 0 1 0 0 0 0 1 0 2 0 2 0 2 0 1 1 0 2 2 2 2 2 0 0 0 0 0 1 0 2 0 0 0 2 1 1 1 2 0 1 0 1 2 1 1 2 0 1 0 0 0 1 0 0 0 2 0 0 1 0 0 1 0 2 2 0 2 1 1 1 0 0 1 2 0 0 0 0 0 1 0 1 1 2 1 2 2 0 0 1 0 0 1 0 1 0 1 2 0 0 0 0 0 1 2 0 1 1 1 0 1 0 0 0 0 0 0 0 1 1 0 0 0 1 0 0 0 0 0 0 0 0 0 2 2 0 0 0 0 0 1 1
166 1 1 1 0 0 0 1 0 0 0 0 0 1 0 0 1 0 0 0 1 0 1 0 2 0 2 0 2 0 2 0 0 0 2 0 2 2 0 1 1 0 0 0 0 0 0 0 0 0 0 0 1 1 1 0 0 0 0 1 0 1 0 2 0 0 0 0 2 0 0 1 2 2 2 2 1 0 2 0 1 0 2 0 2 0 0 0 2 2 0 0 1 1 0 0 1 1 1 0 2 1 1 0 2 0 2 1 1 1 0 1 1 1 1 1 1 0 0 0 0 0 1 1 0 1 0 0 0 0 1 1 0 0 0 0 0 0 2 0 1 1 0 0 1 0 0 0 0 0 0 1 0 0 1 0 0 1 0 1 1 1 2 2 0 2 1 2 0 2 0 1 0 2 1 1 0 0 1 1 1 1 1 2 1 1 1 2 0 1 1 2 1 0 0 0 1 0 0 0 0 1 0 2 2 0 2 2 1 0 1 1 2 0 2 0 0 1 2 0 2 2 1 0 0 2 2 1 1 0 0 0 2 1 1 0 1 2 2 1 0 0 2 0 0 0 0 0 0 0 0 0 1 0 0 0 0 0 0 0 0 0 0 1 0 0 0 1 1 1 0 2 0 2 0 0 0 2 2 0 0 0 2 2 0 0 2 0 1 2 0 1 0 0 1 0 0 0 0 0 0 0 1 1 1 1 0 0 1 0 1 2 0 1 1 0 0 1 0 0 0 1 1 1 1 0 1 1 1 1 2 0 0 0 0 0 0 2 0 0 0 1 2 0 0 0 2 1 1 0 1 1 0 0 0 2 0 0 0 1 0 0 1 0 1 1 0 1 1 1 1 1 0 0 1 1 2 0 0 0 0 1 0 0 0 0 0 1 1 1 0 0 0 0 1 0 0 0 0 0 0 0 1 1 0 0 0 1 0 0 0 0 0 0 0 1 1 0 0 0 0 0 0 1 1 1 0 0 1 2 0 0 0 2 2 0 0 0 0 2 1 0 1 0 1 1 0 1 2 0 0 0 0 1 1 0 1 1 1 0 2 0 1 1 0 2 2 2 2 0 0 0 1 1 0 1 0 1 0 0 1 0 0 0 2 1 0 0 2 0 2 1 1 1 2 0 1 1 2 1 0 1 2 0 2 1 1 0 1 0 0 0 1 1 1 1 0 1 0 1 1 1 1 1 1 1 0 1 1 1 1 0 0 0 2 0 2 0 2 1 1 0 1 0 2 2 0 0 2 0 0 0 1 1 2 1 1 1 0 1 0 0 0 2 0 2 0 1 2 0 1 1 0 0 0 0 0 2 0 2 2 0 2 2 2 0 2 0 0 0 0 1 0 0 0 0 0 1 1 0 0 1 0 2 0 2 1 0 0 1 0 0 0 0 0 0 0 0 0 0 0 0 0 0 0 1 1 0 1 1 0 0 1 2 0 0 0 0 0 0 0 1 0 2 2 1 1 0 0 1 0 0 0 0 2 1 2 2 2 0 0 0 1 1 1 1 1 1 1 0 1 1 0 0 0 2 0 1 0 1 1 0 2 1 0 2 1 1 1 1 2 1 0 0 0 0 1 1 0 2 0 0 0 0 2 0 1 2 0 0 0 0 0 1 0 1 0 0 0 0 0 1 0 1 1 0 0 0 0 0 0 0 1 0 2 2 2 0 0 1 0 0 0 0 0 0 0 0 0 0 0 0 0 0 0 0 0 0 2 0 0 2 2 2 1 0 1 0 1 1 1 0 1 2 1 1 2 0 1 0 0 2 0 0 0 1 0 2 1 1 1 1 2 2 1 1 1 1 0 0 0 2 0 2 1 2 2 2 0 0 0 0 1 1 1 2 0 2 2 2 2 2 0 1 0 0 1 0 0 1 0 1 2 0 0 1 0 0 0 0 0 0 1 0 1 1 1 0 0 0 2 2 0 0 0 0 0 0 0 1 0 1 0 0 0 1 0 0 1 0 1 0 0 2 0 0 0 1 1 2 2 2 0 0 0 0 0 0 0 2 0 0 2 1 2 2 2 1 0 0 0 2 1 1 2 2 0 1 0 0 0 0 0 0 1 1 0 1 1 1 0 2 0 1 1 0 0 0 0 0 0 1 0 2 0 0 1 1 2 1 0 0 2 0 0 1 1 0 1 0 1 0 0 0 1 0 1 2 0 0 0 0 1 1 2 1 1 0 2 2 0 0 1 1 0 1 1 0 0 0 0 0 0 0 0 0 0 0 0 1 0 0 0 1 0 0 0 0 1 1 1 1
167 1 1 1 0 0 0 1 0 0 0 2 0 0 0 0 0 1 2 0 2 0 0 1 1 0 2 0 2 0 1 1 1 0 2 1 2 1 0 0 0 0 2 2 0 1 0 0 0 0 0 0 0 0 2 1 0 0 0 1 1 1 0 1 0 0 0 0 0 0 0 0 1 2 0 2 2 0 1 0 1 0 2 0 2 0 0 0 2 2 0 0 2 2 0 0 1 0 0 0 1 2 1 0 2 0 2 1 1 1 0 2 1 2 2 2 2 0 1 1 1 0 1 1 0 1 0 0 0 0 0 0 0 0 0 0 0 0 0 0 1 1 0 0 1 2 0 0 0 0 0 0 0 0 1 0 0 0 0 0 1 1 1 2 2 2 2 0 0 2 0 0 2 1 2 2 1 0 0 0 0 0 0 2 0 0 0 2 0 1 2 1 1 1 1 0 0 0 0 0 0 0 0 1 2 2 0 0 1 0 2 0 1 0 0 1 0 0 2 2 0 0 0 0 0 2 2 0 0 0 0 0 1 1 0 0 0 2 2 2 0 0 2 0 0 0 0 0 0 0 0 0 0 0 0 1 1 0 2 2 0 2 0 0 0 0 0 0 2 2 0 1 0 1 0 0 0 1 1 0 1 1 0 1 0 1 0 1 0 2 0 0 1 0 1 1 0 1 0 1 1 1 1 1 1 0 0 0 1 0 1 1 0 1 1 0 0 1 0 0 0 2 1 2 0 0 0 0 0 0 2 2 0 0 0 0 0 2 0 0 0 0 0 0 1 2 0 0 1 2 0 0 0 0 0 2 0 0 0 2 0 0 2 0 2 0 1 1 1 1 1 1 0 0 0 0 1 1 0 0 0 1 0 1 1 0 0 0 0 0 0 0 1 0 2 1 1 1 0 0 0 0 0 2 2 0 0 1 1 1 0 2 0 0 0 2 0 0 0 0 1 1 0 1 0 0 0 2 1 0 0 0 1 0 1 1 0 1 0 0 1 0 2 0 1 2 0 1 1 0 0 0 1 1 1 0 1 2 1 0 1 2 1 0 0 1 1 2 2 0 0 0 1 1 0 0 0 2 0 2 2 1 1 1 1 1 1 0 1 0 0 1 0 1 0 0 1 0 1 2 1 2 2 1 2 1 1 0 2 0 0 0 0 0 0 2 0 2 1 1 0 1 0 2 1 2 0 1 0 2 0 1 1 0 0 0 1 1 2 1 1 0 2 1 2 2 0 1 0 1 0 1 0 1 1 1 1 0 0 0 2 0 1 2 0 0 1 0 0 0 0 0 1 0 1 1 2 1 0 1 1 1 1 0 1 0 0 2 2 1 0 1 1 0 0 0 1 1 1 2 2 1 0 2 0 2 2 0 0 2 0 0 0 2 0 0 1 1 0 1 1 1 0 1 0 1 1 2 0 0 0 0 0 1 0 0 1 0 1 1 1 0 0 1 1 0 0 0 0 2 2 0 1 0 0 2 2 1 0 0 0 0 1 0 0 2 1 0 1 0 1 0 0 0 0 1 1 1 2 0 1 0 2 2 1 2 0 0 1 2 2 0 0 0 0 0 0 0 0 1 0 1 0 0 1 0 0 2 0 0 1 1 0 1 1 0 0 1 0 0 0 0 0 2 0 1 1 1 0 0 1 0 0 0 1 1 1 0 1 1 1 1 0 0 0 0 0 1 0 0 0 0 0 0 0 1 0 0 1 1 0 0 2 1 0 0 0 0 2 2 1 0 0 0 0 0 1 1 0 2 1 1 1 1 2 2 0 2 0 1 1 0 2 0 0 0 1 0 1 1 0 1 0 2 1 0 1 1 0 0 1 1 0 2 0 2 0 2 2 2 1 2 0 0 0 0 0 0 0 0 0 2 1 0 0 0 0 0 0 0 1 1 0 0 0 0 0 0 0 0 2 2 1 1 0 0 1 0 0 0 0 1 0 0 0 0 2 0 2 1 0 0 1 1 2 2 0 1 0 0 1 1 0 0 0 1 0 2 1 2 0 0 0 1 2 2 2 1 0 0 0 1 1 0 1 1 1 1 0 1 0 1 0 0 1 1 0 1 1 1 0 2 0 0 0 0 0 1 0 0 1 0 0 1 1 0 0 1 2 2 0 2 2 1 1 0 2 0 1 1 1 0 2 0 0 0 0 2 0 0 0 0 2 0 1 1 1 0 1 0 2 0 0 0 0 2 2 0 1 0 0 0 0 1 0 0 0 0 0 1 0 0 0 1 0 0 2 0 0 0 0 0
168 0 0 2 0 1 1 2 1 0 1 0 0 0 0 0 0 0 1 1 0 1 0 0 2 0 1 0 1 1 2 0 1 2 0 0 1 2 0 0 0 0 0 0 0 0 0 0 0 0 0 0 0 0 2 1 0 0 0 1 1 1 0 2 0 0 1 0 2 1 0 1 2 2 1 2 2 0 2 1 0 0 1 1 1 0 0 0 2 2 0 1 1 2 1 0 1 0 0 0 2 2 1 0 2 0 2 0 1 1 0 1 0 0 1 1 0 1 1 1 1 1 1 1 0 1 0 2 0 2 0 0 1 1 0 0 0 0 0 0 0 2 0 0 1 2 0 0 1 1 0 0 1 0 0 0 0 2 0 0 1 1 2 2 1 2 1 0 0 2 0 0 0 2 2 1 1 0 0 1 0 1 1 2 2 1 2 1 0 0 0 1 2 2 2 0 1 0 0 0 0 0 0 1 2 1 2 1 0 0 1 2 1 0 2 2 1 1 2 0 2 2 1 0 0 1 1 1 0 0 1 1 0 1 1 1 1 2 1 2 0 0 2 0 0 1 1 0 0 0 0 0 1 0 0 0 0 0 1 1 0 1 0 1 1 0 1 2 1 1 1 0 0 2 0 0 0 1 1 0 0 0 2 1 1 0 2 0 0 1 1 0 1 0 1 1 0 1 0 0 0 0 1 1 1 0 0 0 1 0 1 0 0 1 1 0 0 0 0 0 1 2 1 1 0 0 0 0 0 0 2 2 0 0 0 0 0 1 0 0 1 1 2 0 1 1 1 0 0 2 0 0 1 2 1 0 1 0 0 2 0 0 2 0 2 1 0 2 2 0 2 2 1 1 1 1 2 0 0 0 0 1 1 1 2 1 2 0 0 1 1 1 1 0 2 0 0 0 1 1 0 0 0 2 1 0 0 1 0 0 0 0 0 0 2 2 0 0 0 0 0 1 0 2 2 2 1 0 0 0 0 0 0 2 0 0 0 0 0 0 2 0 1 1 0 0 0 0 0 0 0 0 1 2 1 1 1 2 1 2 0 2 0 1 1 1 1 2 2 0 0 0 1 1 0 1 0 1 0 0 2 0 1 1 1 0 1 1 2 0 2 2 1 1 1 0 1 1 1 2 1 2 0 2 0 0 1 0 1 0 0 0 1 1 0 2 1 2 1 1 0 1 1 2 2 2 0 1 1 1 1 0 0 0 0 0 2 0 2 0 1 1 2 2 2 1 0 2 0 0 0 0 0 1 2 2 1 0 0 1 0 0 0 2 0 1 1 1 2 0 1 0 0 0 0 0 1 2 0 0 2 0 0 0 0 0 0 1 1 1 0 2 1 1 1 0 0 1 1 0 0 2 0 1 0 1 1 0 0 0 0 0 0 1 0 0 0 1 0 1 1 2 0 0 1 1 1 2 0 0 1 1 0 1 0 0 2 0 0 1 1 0 0 1 2 2 2 0 0 1 0 2 0 2 2 2 0 2 2 0 0 0 0 0 1 1 1 1 1 1 0 1 0 0 1 1 1 1 2 0 1 0 1 1 0 1 0 0 1 2 2 0 0 1 1 0 1 1 0 2 0 1 0 1 1 1 1 2 0 0 0 0 0 0 0 0 0 2 1 1 0 0 1 2 0 0 0 1 1 0 2 1 0 0 0 0 1 0 2 2 1 2 1 1 0 0 0 0 0 0 0 0 0 0 0 1 0 0 2 0 0 2 2 1 1 0 0 0 2 2 0 0 1 0 0 0 1 0 1 0 1 2 1 1 1 2 0 2 0 1 1 0 2 1 0 0 0 1 0 0 0 1 1 2 1 2 2 0 1 1 1 0 2 0 2 2 0 2 2 2 2 2 1 0 0 0 0 0 1 0 0 1 1 1 0 2 0 0 0 0 1 1 1 0 1 1 1 0 1 0 1 1 0 0 0 0 0 0 0 0 0 1 0 0 0 0 1 0 2 0 0 0 2 0 2 2 0 0 0 1 2 2 0 0 0 1 1 1 0 2 0 0 0 0 2 0 1 2 0 1 0 2 2 0 1 1 1 0 0 1 1 1 0 0 1 1 0 1 1 0 0 1 0 1 0 0 1 2 0 1 0 1 0 1 0 0 0 0 1 1 0 0 2 2 2 0 0 0 1 1 0 1 2 0 0 0 0 1 0 0 0 0 1 0 1 0 0 1 1 0 0 0 0 0 1 0 2 2 2 0 0 1 0 1 0 0 0 1 0 0 1 0 0 2 0 0 0 0 0 0 1 1
169 0 1 2 0 0 0 2 1 0 1 0 0 1 1 0 0 0 0 0 2 0 1 0 2 0 0 0 2 0 1 2 0 2 1 0 2 2 0 1 1 0 0 0 0 0 0 0 0 0 0 0 0 0 2 0 1 0 1 0 1 1 0 1 0 0 0 0 1 1 1 1 2 2 2 2 1 0 1 1 0 0 2 0 2 0 1 0 2 2 0 0 2 2 0 0 0 1 0 1 1 2 1 0 1 1 2 1 1 1 0 1 0 1 2 2 1 1 2 1 1 1 1 2 0 0 0 1 0 1 0 0 0 0 0 0 0 0 0 0 1 1 0 0 0 2 0 0 0 0 0 1 0 0 0 0 0 1 0 0 1 1 0 1 1 1 1 0 0 2 0 1 0 1 2 0 0 0 0 1 1 1 0 2 0 0 0 1 1 0 0 0 2 2 2 0 2 0 0 0 0 0 1 2 2 0 2 0 0 1 1 1 2 0 2 0 0 0 2 1 0 0 0 0 0 1 0 1 0 0 0 0 0 0 0 0 0 2 2 1 0 1 2 0 0 0 0 0 1 1 0 0 2 0 0 0 0 0 1 1 0 1 1 1 0 0 1 0 2 1 1 2 0 0 0 1 1 1 1 0 1 0 0 2 0 0 0 1 0 2 0 1 0 0 1 0 1 0 0 0 1 1 2 2 2 0 2 0 1 0 0 1 0 0 0 0 0 1 0 0 0 1 1 1 2 0 1 1 1 0 1 2 1 2 0 0 0 2 0 0 0 0 1 0 0 0 2 0 0 0 0 0 0 1 0 1 0 0 0 0 0 0 0 0 0 2 0 0 0 2 0 1 0 0 0 0 1 0 0 0 0 1 0 0 2 0 0 0 0 1 1 1 1 0 2 1 0 1 0 0 0 0 1 1 1 1 0 1 0 0 1 1 1 0 1 2 0 1 0 0 0 1 0 1 0 0 0 1 2 1 1 0 0 2 1 1 0 0 0 0 2 0 2 0 1 2 0 0 0 0 0 1 0 2 1 1 1 1 0 1 1 1 1 0 0 1 1 2 2 0 1 0 2 2 2 0 1 2 0 1 1 0 1 1 1 0 0 1 2 0 2 2 1 2 0 0 1 2 2 2 0 1 2 0 2 0 0 1 0 0 0 0 1 0 1 1 0 2 0 1 1 1 2 1 1 1 0 0 0 2 0 0 0 0 0 0 1 1 1 1 1 0 2 0 2 1 0 1 1 0 0 0 0 1 2 0 0 0 0 0 1 0 1 0 0 0 0 2 0 2 0 0 0 0 0 0 1 1 0 2 2 0 0 0 0 0 0 1 0 0 0 1 0 0 0 0 0 0 1 1 2 0 0 2 0 2 1 0 1 1 1 0 0 0 0 0 0 1 1 0 0 1 0 1 0 0 0 1 0 0 1 1 0 0 0 2 1 0 0 0 1 1 1 1 1 1 1 1 0 0 0 2 0 2 2 2 0 2 2 0 0 0 0 1 1 1 1 1 2 1 0 1 0 0 0 0 2 0 2 0 0 0 2 0 0 2 1 1 2 1 2 1 1 1 0 0 1 0 0 2 0 1 0 0 1 0 2 2 0 0 1 0 0 0 0 1 1 1 1 1 0 0 1 2 0 1 1 1 0 0 2 0 0 0 0 0 1 0 1 2 1 2 0 0 0 0 1 1 1 1 1 1 0 0 0 0 1 0 2 0 1 2 2 2 1 0 1 1 1 1 0 0 1 1 0 0 2 0 0 1 1 2 0 0 0 2 0 1 0 2 0 1 2 1 0 0 1 0 1 0 0 1 0 1 1 1 2 1 0 1 1 0 0 1 0 1 1 2 0 0 0 0 0 0 0 0 1 0 1 1 0 0 2 0 0 2 0 0 1 0 0 0 1 0 1 0 1 0 0 0 2 1 1 1 0 0 0 0 0 0 0 2 2 1 2 2 0 0 1 1 0 0 2 0 1 0 0 1 2 2 2 2 0 0 0 1 1 2 1 1 1 0 0 1 2 2 2 1 0 0 0 1 1 0 1 2 0 1 0 0 0 0 0 0 0 2 0 0 1 0 0 1 1 1 0 0 0 1 0 0 0 1 0 2 0 0 0 1 2 0 0 2 2 2 2 0 0 0 0 0 2 0 2 0 0 0 0 2 0 0 0 0 1 1 1 0 1 0 1 0 0 0 0 0 0 2 2 1 1 0 0 1 0 1 0 0 0 0 1 0 0 0 0 1 0 0 0 0 1 0 2 2
170 0 1 1 0 0 0 1 0 1 1 1 2 1 0 0 0 0 0 0 2 0 1 0 2 0 0 0 2 0 1 0 1 1 1 0 2 1 0 1 0 1 1 0 0 0 0 0 1 0 0 0 0 1 1 1 0 0 1 1 1 1 0 2 0 0 0 0 1 0 0 0 1 2 1 2 2 0 1 0 0 0 2 0 2 0 0 0 2 2 0 1 0 2 0 0 1 2 1 1 0 2 1 1 2 0 2 0 1 1 0 2 0 1 1 1 1 0 2 1 1 0 1 1 0 1 0 1 1 1 0 0 0 0 0 0 0 0 0 0 1 1 0 0 2 2 0 0 0 0 0 0 0 0 0 0 0 1 0 1 0 2 2 2 0 2 0 0 0 0 1 0 1 2 1 0 0 1 0 0 0 1 1 1 1 1 1 2 0 1 1 2 2 0 0 1 1 0 0 0 0 0 0 0 2 2 1 1 1 0 1 2 1 0 0 0 1 2 0 0 1 1 1 0 0 2 2 1 0 0 0 0 1 0 1 1 2 1 1 0 0 0 2 1 0 0 0 0 1 1 1 1 0 0 0 1 2 0 2 2 0 2 0 0 0 0 0 0 2 0 1 2 1 2 1 1 0 2 2 0 0 0 0 1 0 1 0 1 0 2 0 0 0 0 2 0 2 0 0 0 1 0 0 0 0 0 1 0 0 0 0 2 0 2 2 0 1 0 1 1 0 2 2 1 0 0 1 0 1 1 1 1 0 0 0 0 0 1 0 1 1 2 2 0 2 2 0 0 0 0 0 0 0 1 0 1 1 1 0 0 1 1 1 0 0 1 1 1 2 0 2 2 0 0 0 0 1 1 1 0 1 0 1 0 2 2 2 0 0 0 0 0 1 0 1 1 0 0 0 1 1 1 1 1 1 1 0 1 0 0 0 1 0 0 1 2 0 1 0 1 1 1 0 2 1 1 1 0 0 0 0 1 0 2 0 0 1 1 0 1 2 0 2 0 1 1 0 1 1 0 0 0 1 2 1 1 1 1 0 1 2 1 0 1 1 1 1 1 1 0 0 0 2 2 1 0 2 2 0 0 0 0 2 2 0 0 1 0 1 0 1 0 1 1 0 0 0 0 1 2 1 2 2 0 2 0 0 0 2 0 1 0 0 1 0 2 0 2 0 1 1 0 0 2 0 2 1 1 1 1 1 0 0 0 0 0 2 0 1 1 1 0 2 2 2 2 0 1 1 0 0 0 0 2 1 0 0 0 0 0 2 0 0 1 1 0 1 0 0 0 0 1 1 0 1 1 2 1 0 0 2 0 2 1 1 1 1 2 1 0 0 1 0 0 1 2 1 0 0 0 0 2 0 1 0 1 0 0 0 0 2 2 1 2 1 1 0 2 0 0 0 0 0 0 0 0 1 1 0 0 1 2 0 1 0 0 1 0 0 0 0 1 0 1 1 1 1 1 0 1 0 1 0 1 1 1 1 1 1 0 0 0 1 0 1 2 0 1 0 0 0 0 0 0 0 1 1 2 1 1 2 1 2 2 0 2 2 0 0 0 0 2 1 1 0 0 1 0 0 1 0 0 0 0 1 0 0 1 0 0 0 0 0 0 0 2 1 1 1 1 1 0 0 2 0 2 2 0 0 0 1 0 0 0 0 0 0 0 0 1 0 1 0 0 0 0 0 0 1 1 1 1 0 0 1 1 0 0 2 1 0 1 2 1 0 0 1 1 1 1 0 0 2 0 0 0 1 0 1 1 0 2 1 1 1 1 1 1 0 2 0 1 2 2 0 0 2 0 0 0 0 1 0 1 0 1 1 0 0 1 1 1 2 0 1 1 0 0 2 2 2 2 0 0 0 0 0 0 1 0 0 1 2 0 0 0 0 0 0 0 1 1 1 1 1 0 0 0 0 0 2 2 0 0 0 0 0 0 0 0 0 2 0 0 0 1 0 0 1 0 0 0 2 0 2 1 0 0 1 1 1 1 0 0 0 0 0 2 1 2 0 0 1 2 2 2 2 1 1 0 0 1 2 0 1 0 2 2 0 1 1 1 1 0 2 0 0 0 2 0 0 2 0 0 0 0 0 0 0 0 0 0 0 2 0 0 0 0 1 0 0 0 0 0 0 0 1 1 1 2 0 0 1 0 1 0 1 2 0 0 0 0 2 0 2 0 0 2 2 0 1 0 0 0 0 0 1 1 1 0 0 1 0 1 0 0 0 0 0 0 0 1 0 2 1 0 0 0 1 0 0 0
171 1 2 1 0 0 0 2 0 0 0 1 1 1 0 0 0 0 2 1 1 0 1 0 2 0 0 0 2 0 2 1 0 0 2 0 2 1 0 2 2 0 1 1 0 1 1 0 0 0 0 0 2 2 0 1 0 0 1 0 0 1 0 1 0 0 0 0 0 0 0 0 1 2 1 2 2 0 2 2 0 0 1 1 1 1 1 0 1 2 0 0 0 2 1 1 0 0 0 0 2 2 1 0 2 0 2 0 1 2 0 1 0 1 1 0 1 0 0 2 2 0 2 0 0 1 0 1 1 1 0 0 2 2 0 0 2 0 1 0 1 1 0 0 2 1 0 0 0 0 0 0 0 0 0 0 0 0 0 0 0 1 1 2 0 1 2 1 1 1 0 0 1 1 1 1 1 0 0 1 0 1 0 1 1 0 1 2 0 0 1 1 2 1 1 1 1 0 0 0 0 1 0 1 2 2 1 2 1 1 1 1 2 0 0 2 1 0 2 2 0 0 0 0 0 0 0 1 0 0 0 0 0 0 0 0 0 2 2 2 0 0 2 0 0 0 0 0 1 1 1 1 0 1 1 0 1 1 0 1 1 1 1 0 0 0 0 0 1 1 0 1 1 2 0 1 0 2 2 0 0 1 2 2 0 0 0 2 2 2 0 1 1 1 1 2 0 1 0 0 1 0 0 0 0 0 1 0 1 0 1 0 0 2 2 0 0 0 0 0 1 2 2 1 0 0 0 1 1 0 2 0 0 0 0 0 0 2 1 1 0 2 2 0 1 1 1 0 1 0 0 0 0 2 0 0 0 0 0 2 0 0 2 0 1 0 0 1 1 1 1 1 1 1 0 0 0 2 1 0 0 0 1 0 1 0 0 0 0 1 0 0 0 0 2 1 0 0 1 1 1 1 1 1 1 0 0 1 1 1 0 0 0 0 0 0 2 0 0 0 0 1 0 1 1 1 1 2 2 0 2 0 0 2 1 1 0 0 1 2 1 0 1 0 1 2 1 1 1 0 0 1 1 2 0 0 0 0 0 0 2 0 1 1 0 2 2 1 1 0 0 0 1 1 0 0 0 2 1 0 0 0 0 0 2 0 0 0 2 0 1 2 1 1 1 0 1 0 1 1 1 2 2 0 2 0 1 0 2 0 0 0 0 0 1 1 0 2 0 1 2 1 1 2 1 2 0 0 0 2 0 1 0 0 0 0 1 1 2 2 0 0 2 1 2 0 1 1 1 0 0 0 0 2 1 0 0 1 0 2 0 0 0 0 0 0 0 1 1 0 1 1 0 0 0 0 2 2 0 2 2 0 1 1 0 0 1 1 1 0 0 0 0 0 0 0 0 0 0 0 0 2 0 1 1 2 1 0 1 0 1 0 0 1 0 0 0 0 0 1 0 1 0 0 0 1 1 1 0 0 1 1 0 2 0 0 0 0 1 0 0 0 0 0 2 2 2 0 1 2 0 1 0 1 2 2 1 2 2 0 0 0 0 1 1 1 2 0 1 1 0 1 1 0 0 0 1 0 1 0 1 1 2 1 0 2 2 0 2 2 2 0 0 2 2 0 2 0 0 0 0 1 0 0 0 0 1 2 0 0 1 0 0 0 0 1 1 1 0 0 0 0 1 2 1 0 0 2 2 0 2 2 0 0 0 1 0 0 1 1 0 1 1 1 0 0 1 0 0 0 0 0 0 0 0 0 0 0 2 2 0 0 2 2 1 0 1 2 0 0 0 0 1 1 1 1 1 0 0 2 0 1 0 0 0 2 0 1 1 2 0 2 2 1 0 0 0 0 0 0 0 1 0 1 0 1 2 1 0 0 1 1 0 2 0 2 0 2 1 1 1 1 0 1 1 0 1 0 0 0 0 2 2 0 0 1 1 0 0 0 0 1 0 0 0 0 0 0 0 0 2 1 1 0 1 0 1 0 0 0 0 1 1 0 1 2 1 0 1 1 0 0 2 0 2 2 0 1 1 2 2 2 0 0 0 0 0 1 0 1 0 0 2 1 2 2 2 2 0 0 0 2 1 0 1 1 1 1 0 2 0 1 0 0 2 1 0 0 0 0 0 0 0 1 0 0 2 1 0 0 0 0 0 2 0 0 0 0 0 0 0 1 2 0 1 0 0 0 0 0 2 0 2 0 1 0 1 2 0 0 0 0 1 0 2 1 1 0 1 0 0 0 0 0 0 0 1 1 1 0 0 1 0 0 0 0 0 0 1 0 0 2 0 1 1 0 0 0 1 1 2 2
172 0 0 2 0 0 0 2 0 0 0 1 1 2 0 0 0 0 0 1 0 1 1 1 1 1 1 0 1 1 2 1 0 0 2 0 2 1 1 0 0 0 0 0 0 1 0 0 0 0 0 0 0 0 2 1 0 1 1 0 1 2 0 0 0 0 0 0 2 1 1 1 2 2 1 2 2 0 2 1 0 0 1 1 1 0 0 0 2 2 0 0 1 1 0 0 0 0 0 0 2 0 2 0 2 0 2 2 2 0 0 2 0 2 2 0 2 0 1 2 2 0 1 1 0 1 0 1 1 0 1 1 0 0 0 0 0 0 0 0 1 1 0 0 1 1 0 0 0 0 0 1 0 0 0 1 0 1 0 0 1 0 2 2 0 2 0 1 1 1 0 1 0 1 2 0 0 0 0 1 0 0 0 2 2 1 1 2 0 1 1 1 2 1 1 0 0 0 0 0 0 1 0 2 2 1 1 1 1 0 1 1 0 0 1 0 0 0 0 0 0 0 1 0 0 2 2 0 0 0 0 0 1 1 1 1 0 2 2 2 0 0 2 1 0 0 0 0 0 0 0 0 1 2 2 0 0 0 0 0 0 0 0 2 0 0 1 0 2 0 0 2 0 1 0 0 0 1 1 0 1 0 0 1 1 1 0 0 0 1 1 1 0 0 0 0 0 1 0 1 1 0 0 0 0 1 0 0 0 0 0 2 0 2 2 0 0 1 0 0 0 2 1 1 0 0 0 1 1 0 2 1 0 0 0 0 0 1 0 0 1 1 1 1 2 2 0 0 0 1 2 2 0 1 0 1 1 1 0 2 0 0 2 0 2 2 0 0 0 2 0 0 1 1 0 0 1 1 1 0 0 2 1 0 1 0 1 0 0 0 0 0 0 0 2 0 0 0 1 1 0 0 1 0 0 0 1 2 0 0 1 0 0 0 1 2 0 1 0 0 0 1 0 0 0 0 0 0 0 0 0 0 0 1 1 2 0 1 0 0 1 0 1 1 1 2 0 1 1 0 0 0 0 2 0 0 0 2 2 0 1 2 0 2 2 2 2 2 2 1 1 1 1 1 0 1 0 2 0 2 2 2 2 2 0 0 1 0 2 0 0 2 0 1 1 0 1 2 2 2 0 1 2 0 2 0 1 0 0 0 0 1 0 1 0 2 0 2 1 0 0 2 0 2 0 2 1 0 0 2 0 0 0 0 0 0 2 2 2 1 0 1 0 0 1 1 0 2 0 0 1 1 0 1 1 1 1 1 0 1 1 0 0 1 0 0 1 0 2 0 1 0 0 0 0 0 1 2 0 0 2 0 2 2 1 0 1 1 1 0 0 1 0 0 1 0 0 0 1 0 1 1 0 2 0 2 1 0 0 2 0 0 0 2 0 0 1 2 0 1 1 2 0 1 0 1 1 0 0 0 2 2 0 2 0 0 1 0 0 2 0 0 0 1 2 2 2 0 1 1 0 1 0 1 1 2 1 2 1 1 1 0 2 0 1 2 1 1 1 0 0 1 1 0 0 1 1 1 1 0 0 2 2 2 0 2 2 0 0 1 2 1 0 2 1 0 2 1 0 1 0 1 0 0 2 0 1 1 0 0 0 0 0 0 0 1 2 2 1 1 0 0 0 1 0 0 0 0 0 0 0 0 0 0 1 1 1 0 1 2 0 1 0 0 0 0 0 0 1 1 0 1 0 0 0 0 1 0 1 0 0 0 2 1 0 1 2 1 1 1 1 0 1 2 2 2 2 0 0 2 0 1 1 1 1 2 0 2 1 1 1 1 2 0 0 0 0 0 0 1 0 2 0 2 1 1 1 0 0 2 2 0 0 0 0 2 2 2 2 1 1 2 0 0 0 0 1 0 0 0 0 2 1 1 0 0 0 1 1 1 0 1 0 0 0 0 0 0 0 0 2 2 1 0 0 0 0 0 1 1 0 2 0 0 0 1 1 0 1 1 1 0 1 1 1 1 0 0 1 1 2 2 0 0 0 0 1 0 0 2 0 0 1 1 2 2 2 2 0 1 0 1 1 0 2 2 0 1 0 1 1 1 0 0 1 1 0 1 2 1 0 2 0 1 2 0 1 2 0 1 0 1 0 1 0 0 1 0 1 0 0 0 1 1 1 0 1 0 0 0 2 0 2 0 0 0 0 2 1 0 1 1 1 1 1 1 1 0 0 0 0 0 0 0 0 1 1 1 1 0 0 1 1 2 0 0 0 1 0 1 0 0 0 1 0 0 0 0 2 1 0 0
173 1 1 1 0 0 0 2 1 1 2 0 0 0 0 0 0 0 0 0 2 0 0 0 2 0 1 0 2 0 2 0 1 1 0 0 1 1 0 1 1 0 0 0 0 0 0 0 0 0 0 0 0 2 0 0 0 0 1 0 1 1 0 0 0 0 0 0 0 0 0 0 2 2 2 2 0 0 1 0 1 0 2 1 2 0 0 0 1 2 0 0 1 2 1 0 1 1 0 1 1 2 0 0 2 0 1 1 1 1 0 1 0 2 2 0 2 0 1 1 1 0 0 2 0 0 0 1 0 0 0 0 0 0 0 0 0 0 0 0 0 2 1 0 1 1 0 0 1 1 0 1 0 0 1 1 1 1 0 0 0 2 1 2 1 1 1 1 0 1 1 2 1 2 2 1 1 0 1 2 2 0 0 2 1 0 1 1 0 0 0 0 2 1 1 0 1 0 0 0 0 0 0 1 2 0 2 2 0 1 2 1 1 0 1 0 0 0 2 1 1 1 0 0 0 2 1 1 0 0 0 0 0 0 0 0 0 2 2 2 0 0 2 0 0 0 0 0 0 0 0 0 0 0 0 0 0 0 0 0 0 0 0 0 0 0 0 1 1 2 0 2 1 2 0 1 0 1 1 0 0 0 2 0 1 1 0 0 1 2 0 1 0 0 1 0 1 0 0 1 1 0 1 1 0 0 0 0 1 0 0 2 0 2 0 0 0 0 1 1 0 1 1 1 1 0 0 2 2 2 2 0 0 0 0 0 0 1 0 0 0 1 1 1 0 0 2 0 1 0 0 0 0 1 0 1 1 0 0 0 1 1 1 0 1 0 0 1 2 0 2 2 1 1 0 0 0 1 1 1 0 0 1 0 1 1 1 0 0 0 0 0 1 0 1 0 0 0 1 0 0 0 0 0 0 0 2 0 0 0 1 1 0 0 2 2 0 1 0 0 0 2 0 2 2 0 0 0 0 0 0 0 0 2 1 1 0 2 0 0 0 0 1 1 0 1 0 1 1 0 0 0 1 2 1 1 1 2 2 1 1 2 0 2 2 2 2 2 2 0 1 1 2 2 1 0 0 2 0 0 1 0 0 0 2 1 0 0 1 0 1 0 0 1 1 0 2 1 1 2 1 2 2 0 2 0 0 0 1 0 0 0 0 0 1 1 0 2 0 1 1 1 0 2 0 2 2 1 1 2 0 1 0 1 1 0 1 1 0 1 0 1 1 0 2 2 0 0 1 1 0 1 1 1 2 1 1 1 0 1 0 0 1 2 1 0 2 2 0 2 1 1 0 0 0 0 1 1 0 1 1 0 1 1 1 0 1 0 0 0 0 2 0 0 0 0 0 0 1 0 0 1 1 2 0 2 1 0 0 2 0 0 0 2 0 0 0 1 0 1 1 1 1 1 1 2 2 1 0 0 1 1 0 2 0 1 0 0 0 0 1 1 0 1 2 2 2 0 0 0 0 1 2 0 0 2 2 0 0 0 0 0 1 0 0 2 2 2 0 0 1 0 0 0 0 0 2 1 1 1 2 0 1 1 1 1 0 0 1 1 2 0 0 2 2 0 2 0 0 1 1 0 0 0 1 0 1 2 0 0 1 0 0 1 0 1 0 2 0 0 0 0 0 1 1 0 0 1 1 0 1 1 0 0 0 0 1 0 0 1 0 1 1 1 0 1 0 0 1 1 1 1 0 0 0 1 0 0 1 1 0 0 2 2 2 0 0 0 2 2 1 2 1 1 1 2 2 0 1 1 1 2 1 1 1 1 1 2 0 2 0 0 2 2 0 0 0 0 0 2 0 1 0 2 1 1 0 0 1 0 1 1 0 2 0 2 0 1 1 1 1 1 0 0 0 0 0 0 0 1 0 0 2 1 0 1 0 0 0 0 0 0 2 0 2 2 2 0 0 0 2 2 1 1 0 0 1 0 0 0 0 1 0 0 0 1 0 1 1 1 1 0 0 2 0 0 0 0 0 1 2 2 0 0 0 0 0 1 0 2 0 0 1 2 2 2 2 2 0 0 0 1 1 0 1 1 1 1 0 0 0 0 0 1 1 1 0 1 2 1 0 2 1 2 2 1 0 1 1 1 0 0 0 2 0 0 0 1 1 0 0 1 2 0 1 0 0 0 1 0 1 0 1 1 0 0 1 0 0 0 0 0 0 0 0 1 1 0 1 0 0 1 0 0 0 1 1 1 1 0 0 1 0 0 1 0 0 1 0 0 1 0 0 2 1 0 0 0 0 0 2 2
174 0 0 2 0 0 0 1 0 1 1 1 0 1 0 0 0 1 1 1 1 0 0 0 2 0 1 0 2 1 2 2 0 0 2 1 2 1 0 0 0 0 0 0 0 0 1 0 0 0 0 0 1 1 1 0 0 0 1 1 0 1 1 0 0 0 0 1 1 0 0 0 1 2 0 2 1 0 2 0 2 0 2 0 2 0 0 0 1 1 0 0 1 1 0 0 1 1 0 1 1 2 1 0 2 0 2 1 1 1 0 1 2 2 2 2 2 0 1 1 1 0 0 2 0 0 0 0 0 0 0 0 0 1 1 1 0 0 0 0 0 2 0 0 2 2 1 0 1 1 0 0 0 0 0 0 0 2 0 0 1 1 2 2 0 2 1 0 1 1 0 0 0 1 2 2 1 0 0 0 0 1 0 1 0 0 0 0 0 0 0 0 2 1 1 0 0 0 0 0 0 1 1 1 2 0 2 2 0 1 2 1 1 0 2 0 1 0 1 0 2 2 1 0 0 0 0 0 0 0 0 0 0 0 0 0 0 2 2 2 0 0 2 0 0 1 1 0 0 1 1 1 1 0 0 0 1 0 0 0 0 0 0 1 0 0 0 0 2 1 0 0 0 2 0 0 0 2 2 0 0 0 2 2 0 0 2 0 2 2 0 2 0 1 1 1 1 1 0 1 2 0 0 0 0 1 0 0 1 0 0 1 0 1 1 0 0 0 0 0 1 2 1 2 1 0 1 1 1 0 1 1 0 0 0 0 0 1 0 1 0 1 2 0 0 0 2 1 1 0 1 1 0 1 0 1 1 0 0 2 0 0 1 0 1 0 1 0 2 0 2 2 1 1 1 1 0 0 0 0 1 1 0 0 1 0 0 0 0 1 0 0 1 1 2 2 1 2 0 1 1 1 1 1 0 1 1 1 1 1 0 1 0 0 1 1 1 0 0 1 1 0 1 1 2 1 1 0 1 1 0 0 0 2 1 1 0 0 0 0 1 0 2 0 1 2 0 1 1 0 0 0 1 2 0 0 0 1 1 1 2 0 0 0 0 1 1 2 2 2 1 0 2 2 0 0 0 2 1 0 2 0 1 1 2 1 0 1 1 0 1 1 1 2 2 0 2 1 1 2 1 2 1 1 1 0 1 1 0 0 0 0 0 0 0 2 1 2 0 2 1 0 1 1 0 1 0 1 1 1 1 0 0 1 2 0 2 0 0 2 0 0 1 0 2 1 0 0 2 0 0 0 0 2 2 1 0 0 0 1 0 0 0 2 1 1 1 0 1 0 0 0 0 0 0 0 1 1 0 0 1 1 0 0 0 0 0 0 0 0 0 1 0 0 0 2 0 0 0 0 0 1 0 2 0 2 1 0 1 0 0 0 0 0 0 0 1 1 0 1 0 2 0 0 0 1 2 1 0 0 1 1 1 2 0 1 0 0 1 0 1 1 0 0 0 0 0 0 0 1 0 1 0 2 2 2 0 2 1 0 0 0 2 0 1 2 2 1 0 0 2 0 0 0 0 0 1 0 0 0 0 1 2 2 1 2 0 2 2 0 2 0 0 0 0 0 0 0 0 1 0 1 0 0 1 0 1 2 0 0 1 1 0 1 1 0 1 1 1 1 0 0 1 2 0 0 0 1 0 1 2 0 0 0 0 0 0 0 0 1 0 1 0 0 0 0 0 1 0 0 0 0 0 0 0 0 0 0 0 0 0 0 2 2 1 0 0 0 1 1 0 1 2 1 0 0 1 0 0 1 1 2 0 0 0 1 1 2 0 1 1 0 2 2 0 0 1 0 1 1 0 1 0 1 1 1 2 2 0 0 0 0 2 0 2 2 0 1 2 2 2 2 0 1 0 0 1 0 0 1 0 1 1 1 0 0 0 0 0 0 0 0 1 0 1 1 1 0 0 0 1 0 2 0 1 0 2 0 0 1 1 1 1 1 1 1 0 0 1 1 1 0 0 2 1 1 0 2 2 2 2 2 0 0 0 0 1 0 0 2 0 0 2 1 1 1 1 0 0 0 0 2 2 0 0 0 1 0 0 1 1 1 0 0 0 2 0 0 1 0 0 1 1 1 1 0 2 1 1 1 0 1 0 1 0 0 0 1 2 0 0 0 2 0 0 1 1 0 1 0 2 0 2 0 0 0 0 2 0 0 0 0 0 1 1 0 1 0 1 0 1 1 0 0 0 1 2 0 1 0 0 0 0 0 0 0 0 1 0 1 0 0 0 1 0 0 0 0 0 1 2 1
175 0 1 1 0 0 0 2 0 1 1 0 0 2 0 0 0 0 0 0 2 0 0 0 2 0 1 0 1 1 2 1 1 0 1 0 1 1 0 2 2 1 1 1 0 1 1 0 0 0 0 0 0 0 2 1 0 0 1 0 0 2 1 1 0 0 0 0 2 1 1 1 1 2 1 2 2 0 1 0 0 0 2 0 2 0 0 0 2 2 0 0 0 1 0 0 0 1 0 1 1 2 0 0 2 1 2 1 2 0 0 2 0 1 2 1 2 0 1 1 1 0 2 0 0 2 0 0 1 0 0 0 0 0 0 0 0 0 0 0 1 2 0 0 1 1 0 0 1 1 0 1 0 0 0 1 1 0 0 0 1 1 1 1 0 2 2 1 0 1 0 1 0 1 1 0 0 0 0 1 1 2 1 2 2 1 1 2 1 1 1 1 1 0 1 0 2 1 0 0 0 1 0 1 2 1 1 1 0 0 0 2 1 0 2 0 0 0 1 1 1 1 0 0 0 1 1 1 0 0 0 0 0 0 0 0 1 2 1 0 0 1 2 0 0 0 0 0 0 0 0 0 2 0 0 0 0 1 0 1 1 1 1 1 0 0 0 2 1 1 0 1 0 2 0 1 1 1 1 0 0 0 1 1 1 0 0 1 0 2 0 0 0 0 2 0 1 1 1 0 1 0 0 0 0 1 0 1 1 0 0 1 0 1 1 0 0 1 0 0 0 2 1 2 2 0 1 1 0 2 1 2 0 0 0 0 0 2 1 2 0 1 2 0 1 1 1 0 0 0 0 0 0 0 0 2 0 1 0 0 0 0 2 0 2 2 0 0 1 1 1 1 0 0 0 0 2 0 0 0 0 1 0 0 1 0 0 0 0 0 0 0 1 0 1 0 0 0 0 1 1 2 1 1 0 0 0 0 0 0 1 1 0 0 1 1 1 0 0 0 0 1 1 1 0 2 1 1 0 0 0 0 0 2 1 1 0 0 0 0 2 0 2 0 0 0 0 1 2 0 0 1 0 1 1 0 1 1 0 0 1 1 0 0 0 1 1 2 2 0 0 1 2 2 1 0 0 2 1 1 1 0 1 1 1 1 1 0 1 0 0 0 1 2 0 0 1 1 1 2 2 2 1 1 1 0 1 0 1 0 0 1 0 1 1 1 0 1 0 1 1 1 1 2 1 2 0 0 0 2 0 2 0 0 1 0 2 0 1 1 0 0 2 1 2 2 0 1 1 0 0 0 0 2 1 1 1 0 0 0 0 0 0 2 2 0 2 0 1 0 1 2 1 0 1 0 1 1 0 1 2 1 1 1 0 0 1 2 1 0 0 2 0 1 1 1 1 0 0 0 0 2 1 1 0 2 1 0 0 1 1 1 0 0 0 1 1 0 0 0 0 0 0 0 0 1 1 0 0 0 1 1 1 1 1 1 0 1 1 1 1 0 0 0 0 0 0 0 0 1 0 2 0 0 2 2 2 2 2 0 0 0 1 0 1 1 1 0 1 0 1 0 0 0 0 1 1 1 1 0 1 1 2 2 0 2 1 0 1 1 2 0 0 0 0 0 1 0 0 1 0 0 0 0 0 0 0 2 0 0 0 0 0 1 1 0 2 2 1 1 0 0 0 2 0 1 2 0 0 0 1 0 0 0 1 1 1 0 1 1 1 1 0 0 0 2 0 0 1 1 0 1 0 0 0 0 0 0 1 1 0 0 2 0 0 1 0 0 2 2 0 0 1 0 0 1 2 0 1 2 0 1 0 0 0 2 0 0 0 2 0 2 2 1 1 0 0 0 1 0 0 2 0 2 1 1 1 0 1 1 1 0 2 0 2 2 0 1 1 1 1 1 0 1 0 0 1 0 1 0 0 2 1 0 0 0 0 0 0 0 0 0 0 0 0 0 0 0 0 0 1 1 0 0 0 0 0 0 0 1 1 1 0 0 0 0 1 0 0 1 0 0 0 2 1 1 0 1 1 0 0 0 1 0 0 1 0 2 1 1 1 0 0 1 1 1 1 2 0 0 0 2 2 1 2 2 0 2 0 0 1 2 1 0 2 0 1 1 1 1 0 1 1 1 1 0 1 0 0 0 0 0 1 1 1 0 1 2 2 0 1 2 1 1 1 0 1 2 0 2 0 0 1 0 1 1 2 2 1 2 1 2 1 0 1 1 2 1 1 0 1 0 0 0 0 0 0 0 0 0 0 0 1 1 0 0 1 0 1 0 1 0 0 1 1 0 0 0 2 1 2 2
176 1 1 2 0 0 0 2 0 1 1 0 0 1 0 0 1 0 0 0 2 0 1 0 2 0 0 1 2 0 1 0 1 0 2 0 2 1 0 2 2 0 0 0 0 1 0 0 1 0 0 0 0 0 2 1 0 0 1 0 0 2 0 2 0 0 0 1 1 0 0 0 1 2 0 2 2 0 2 2 0 0 2 2 2 1 1 1 2 2 1 1 2 2 0 0 0 0 0 0 0 2 0 1 2 0 2 0 1 1 0 0 1 2 2 1 2 0 1 1 1 0 1 1 0 1 0 1 1 0 0 0 0 0 0 0 0 1 0 0 1 1 1 0 0 0 0 0 0 0 0 2 0 2 0 0 0 0 0 0 1 1 2 2 1 1 1 1 0 2 0 0 0 0 2 1 1 1 0 0 0 0 0 2 1 0 0 2 1 1 1 1 1 0 0 1 1 0 0 0 0 0 0 0 2 1 1 1 1 0 1 0 1 0 2 0 0 1 1 0 0 0 2 0 0 2 2 2 0 0 1 1 0 0 0 0 0 2 2 1 0 0 2 1 0 0 0 0 0 0 0 0 1 1 1 0 0 1 0 1 1 1 1 1 0 0 0 1 2 1 0 2 1 2 1 0 0 1 1 0 1 0 0 2 0 0 0 0 1 1 1 1 1 0 1 1 0 1 0 1 0 0 1 1 1 0 0 0 1 0 1 1 0 1 1 0 0 1 0 0 1 1 1 2 0 0 0 0 0 2 2 0 0 0 1 1 0 0 1 2 1 1 2 0 0 0 2 1 1 1 1 1 0 0 0 2 0 0 0 2 0 0 1 0 0 0 1 1 1 1 1 1 0 0 0 0 1 0 0 0 1 1 0 1 1 0 0 0 0 0 0 1 0 0 2 0 0 1 1 1 1 1 0 2 1 0 0 0 0 0 0 0 0 0 1 1 1 0 0 0 0 2 1 0 1 1 0 0 1 0 0 0 0 1 0 1 0 0 1 2 1 0 1 1 0 0 0 1 1 0 0 0 1 2 1 1 1 2 0 1 1 2 1 0 1 1 1 2 2 0 0 0 2 2 1 0 1 2 0 1 1 0 2 2 1 0 1 1 2 0 1 2 1 1 1 0 1 0 0 2 2 2 2 1 1 1 1 0 1 0 0 0 1 0 1 0 0 2 0 1 1 1 0 2 0 2 1 1 1 1 1 0 0 1 1 0 2 0 2 1 0 1 1 0 2 0 1 0 2 0 0 0 0 2 2 0 0 0 1 0 0 1 0 1 1 0 1 0 2 0 1 2 0 0 0 0 1 2 0 0 1 1 2 2 1 0 1 2 1 0 0 2 1 0 0 1 1 1 1 1 1 1 0 1 0 1 2 0 0 1 0 0 0 1 1 1 1 2 0 0 0 2 0 0 0 1 1 1 0 0 1 1 1 2 0 0 2 0 0 0 1 1 0 1 1 1 1 0 0 0 0 2 0 1 2 2 1 1 1 0 0 0 2 1 0 1 2 2 0 0 1 0 0 0 1 0 2 0 0 0 0 0 2 2 1 2 0 0 0 1 2 1 0 0 1 0 2 0 0 2 1 0 0 0 0 0 1 2 0 0 1 0 0 0 0 0 0 1 0 0 0 0 0 2 0 1 2 0 0 0 0 0 1 0 2 2 1 0 0 0 0 2 1 1 0 1 0 1 0 0 0 0 0 0 0 0 0 0 0 0 0 0 2 1 0 0 0 0 2 2 1 1 1 0 1 2 1 0 1 1 0 0 1 1 1 2 0 2 2 2 0 2 2 2 0 0 2 1 0 0 0 1 0 1 0 2 2 0 0 2 2 0 0 2 0 2 0 2 2 2 1 2 0 0 0 0 0 0 2 0 1 1 2 1 0 0 0 0 0 0 0 0 1 0 1 1 1 0 0 0 2 1 1 0 0 0 1 0 0 0 0 1 1 0 1 1 0 0 1 1 0 0 1 1 2 1 0 1 1 0 1 1 0 0 0 0 0 2 1 1 1 0 0 1 2 1 2 2 0 0 0 1 1 0 2 2 0 1 0 0 0 0 0 0 1 1 0 1 2 0 0 2 1 1 0 0 1 1 1 0 1 0 0 1 0 0 0 0 0 0 0 1 0 0 1 0 1 0 1 1 0 1 1 0 1 1 2 1 0 0 0 0 0 0 0 1 1 0 1 0 0 0 2 0 0 0 0 2 2 0 0 2 1 2 0 1 1 1 0 1 0 0 0 2 2 0 0 0 0 1 0 0
177 0 1 1 0 0 0 1 0 2 2 0 0 0 0 0 0 0 1 1 1 1 1 0 2 0 1 0 0 1 2 1 1 1 0 0 1 0 0 2 2 1 1 1 0 1 0 0 0 1 1 0 1 1 1 1 0 0 0 0 0 1 1 0 0 0 0 0 1 1 1 1 1 2 1 2 2 0 2 0 2 0 2 0 1 0 0 0 1 2 0 0 1 2 0 0 0 1 1 0 1 1 1 0 2 0 2 0 1 2 0 1 1 2 2 1 2 0 1 2 2 1 2 0 0 2 0 0 0 0 0 1 0 0 0 0 0 0 0 0 1 1 0 0 1 1 1 0 1 1 0 0 1 1 0 1 1 0 1 1 0 1 2 2 0 2 1 1 2 0 0 1 1 2 2 1 1 0 0 0 0 0 2 2 2 2 2 0 0 0 0 0 1 1 1 0 0 0 0 0 0 0 0 1 2 0 2 1 0 0 1 2 0 0 2 1 1 0 2 1 1 1 0 0 0 1 1 2 1 0 0 0 0 0 0 0 1 2 2 2 0 0 2 1 0 0 0 0 0 0 0 0 1 1 1 0 1 0 0 0 0 0 0 1 0 0 1 0 0 0 0 1 0 2 1 1 0 2 2 0 1 0 1 1 1 1 1 1 1 2 0 1 0 1 1 0 0 0 0 0 1 0 2 2 2 1 1 0 1 0 0 0 0 2 1 0 1 0 2 2 0 2 1 0 2 0 1 0 0 0 1 1 1 1 0 0 0 2 0 0 0 0 1 0 0 0 1 0 0 2 0 0 1 2 1 0 2 0 0 2 0 0 2 0 2 0 0 2 2 0 2 2 1 1 1 1 2 1 1 1 1 0 1 1 2 1 1 0 0 0 0 0 0 0 2 1 1 1 0 0 0 0 2 0 0 1 0 1 0 0 0 0 0 0 1 1 1 0 0 0 0 2 1 1 0 2 1 1 1 0 1 0 1 0 1 0 0 1 0 0 0 0 1 1 2 1 0 1 2 0 0 0 1 2 1 1 1 1 1 1 1 2 0 1 2 2 2 2 2 1 1 1 2 1 1 1 2 1 1 0 1 0 1 1 1 1 1 0 2 0 1 2 0 1 0 0 1 0 1 1 1 2 2 0 2 0 1 1 0 0 0 0 1 0 2 0 0 2 0 1 1 1 0 2 0 2 1 0 0 2 0 0 0 0 0 0 1 0 1 2 0 0 2 0 2 1 0 1 1 0 0 0 0 1 1 1 1 2 1 1 0 0 0 2 0 1 1 0 0 0 0 0 0 0 0 0 1 2 0 0 2 1 2 1 1 0 0 1 1 1 0 0 0 0 1 2 1 0 0 0 0 2 0 2 0 2 1 0 0 1 0 0 0 1 0 0 0 1 0 0 0 1 0 1 0 0 0 2 0 0 1 1 1 2 0 0 0 0 0 0 0 0 0 1 2 2 2 0 0 0 0 2 0 1 1 2 1 2 2 0 0 0 1 0 1 2 0 2 0 0 2 1 0 0 1 1 1 0 1 0 0 1 1 1 1 1 0 0 1 1 2 0 0 1 0 0 1 0 0 2 0 0 0 0 1 0 0 2 0 1 1 1 0 0 0 1 0 1 1 1 0 0 1 2 1 0 1 0 0 0 1 0 0 0 0 0 1 0 1 2 1 2 1 1 0 0 0 2 1 1 1 1 0 0 0 0 0 0 1 0 0 1 2 2 2 0 0 1 1 1 0 0 2 1 2 2 2 0 2 0 0 2 0 0 1 1 2 2 1 1 1 1 2 2 2 2 0 0 0 1 0 1 0 2 0 1 1 0 1 2 2 0 1 0 2 2 0 2 1 1 1 0 0 1 0 1 1 0 1 0 0 1 2 1 1 0 0 1 1 0 1 1 1 0 1 0 1 0 1 0 1 1 0 0 0 0 0 0 0 0 2 1 1 1 1 0 0 0 1 1 1 0 0 2 1 1 0 1 1 2 2 2 1 0 0 1 0 1 0 2 0 0 0 2 2 2 2 1 1 1 0 2 2 0 1 1 1 2 0 0 0 0 0 0 0 1 0 1 2 0 0 2 0 0 1 0 1 2 0 0 1 0 0 1 0 0 0 1 1 0 0 1 1 1 1 1 2 1 0 0 2 0 0 0 2 0 2 0 0 1 1 1 1 0 0 1 2 0 2 0 0 0 0 1 1 0 0 1 1 0 0 1 1 1 0 0 0 0 0 0 0 0 1 2 2 0 0 0 1 2 1 2
178 0 2 1 0 0 0 1 0 0 0 0 0 1 0 0 0 1 1 0 2 1 1 0 2 0 2 0 2 0 2 2 0 1 2 0 2 1 1 0 0 0 0 0 0 0 1 0 0 1 1 0 1 1 1 0 1 0 2 0 1 2 0 1 1 1 1 0 1 0 0 1 1 1 1 1 1 0 2 0 0 0 1 1 0 0 0 1 1 1 0 0 1 2 1 1 0 1 0 1 1 2 1 0 2 0 2 1 0 2 0 1 0 1 1 0 1 0 2 0 0 0 2 0 0 2 0 1 1 1 0 0 0 0 0 0 0 0 0 0 2 1 0 1 0 0 0 0 0 0 0 0 1 0 1 0 0 1 0 0 0 1 2 2 1 2 2 1 0 2 0 1 0 2 1 1 1 0 0 1 1 2 0 1 0 0 0 1 1 0 0 0 2 2 2 0 0 0 0 0 0 0 0 1 2 1 1 1 1 0 1 1 2 0 2 1 1 0 2 1 1 1 1 1 0 1 1 2 1 0 0 0 1 0 0 0 0 2 2 1 0 1 2 0 0 0 0 0 0 0 0 0 0 0 0 0 1 0 0 0 0 0 0 2 0 0 0 1 1 1 0 1 0 1 1 1 0 1 1 0 1 0 0 1 0 1 0 1 1 2 0 2 0 0 2 0 2 0 0 0 0 0 0 0 0 0 0 0 0 0 0 0 0 1 1 0 0 0 1 1 0 2 1 2 1 0 1 2 2 0 2 0 1 1 0 0 0 2 0 1 0 1 2 0 0 0 2 1 1 0 1 1 0 1 0 1 0 0 0 1 0 0 2 0 2 1 0 1 1 1 1 1 0 0 1 1 2 0 0 0 0 0 2 0 1 0 0 0 0 0 0 0 1 0 2 0 0 1 1 1 1 1 1 1 0 1 0 1 0 0 1 1 0 0 2 2 0 1 0 0 0 2 0 0 1 1 1 1 1 0 0 0 1 1 1 1 0 0 0 1 2 0 2 0 0 2 1 1 2 1 1 0 0 2 2 0 1 1 0 1 1 1 0 2 2 2 2 1 1 1 2 1 2 2 0 2 0 0 0 0 2 0 2 2 1 2 0 0 2 0 2 1 0 1 1 0 1 0 1 2 1 2 0 2 0 0 2 0 2 0 0 0 0 0 1 0 0 2 0 1 2 1 1 2 1 2 0 2 2 1 1 0 0 0 1 0 2 1 1 1 0 1 2 2 2 1 0 1 0 1 0 1 0 2 2 1 0 0 1 0 0 0 1 1 0 0 1 0 1 0 1 1 1 0 1 1 1 1 0 1 1 1 2 2 1 1 2 0 0 0 0 1 0 0 0 0 2 0 0 0 0 2 1 1 0 2 1 1 0 2 1 1 0 1 0 1 1 1 0 1 1 1 0 0 0 1 1 2 0 0 0 1 1 1 0 1 0 0 1 0 1 0 0 1 1 1 1 0 1 2 0 1 0 0 1 2 2 2 2 0 0 0 0 0 1 2 2 2 0 0 1 0 0 0 1 0 2 0 2 0 1 0 2 1 0 2 1 0 1 1 2 1 0 1 1 0 2 0 0 2 0 1 0 0 0 0 0 2 0 0 2 0 0 1 1 1 1 2 1 1 0 0 0 1 1 0 0 0 0 0 0 0 1 0 0 0 1 0 2 2 1 2 1 1 0 0 0 1 1 1 1 1 0 0 0 0 0 0 1 1 0 0 2 0 0 1 0 1 1 1 1 0 1 1 2 2 0 0 0 1 0 1 0 1 0 1 0 1 0 2 0 1 1 0 0 0 0 0 1 1 0 1 0 2 1 0 0 0 1 1 2 0 0 2 0 2 0 2 2 2 2 1 0 0 1 0 0 0 1 0 0 1 2 0 0 0 0 0 0 0 0 1 1 0 1 0 1 0 0 0 0 0 1 0 0 0 0 0 0 0 0 1 0 0 0 0 0 0 1 1 0 0 2 0 2 2 0 1 1 1 2 2 0 0 0 0 1 1 0 1 0 0 0 0 0 0 0 2 0 1 0 2 1 0 2 1 0 1 0 1 0 1 0 0 1 1 0 1 2 1 0 2 0 2 1 0 1 1 1 1 0 0 0 1 0 0 0 0 1 1 0 0 2 0 1 1 2 2 1 0 1 0 1 0 1 1 1 2 0 0 0 1 1 0 1 0 1 0 2 0 0 1 0 0 0 0 0 1 1 0 0 1 1 1 0 0 0 0 0 0 0 0 0 2 0 0 0 0 2 0 0 0
179 0 1 1 0 0 0 1 0 1 1 0 0 1 0 0 1 0 1 1 0 1 0 0 2 0 1 1 2 0 2 0 0 1 1 1 2 0 0 0 0 0 0 0 1 1 1 0 0 0 0 0 0 0 2 0 0 0 0 1 0 0 0 2 0 0 1 1 2 0 0 1 1 2 1 2 2 0 2 1 1 0 1 1 1 1 1 1 2 2 0 0 0 1 0 0 0 0 0 0 2 2 1 0 2 0 2 1 0 2 1 1 0 1 2 1 1 0 1 2 2 1 0 2 0 0 0 0 1 0 1 1 0 1 1 1 0 0 0 0 0 2 0 0 0 0 2 0 0 0 0 2 0 0 0 0 0 2 0 1 0 0 2 2 1 2 1 1 1 1 0 0 0 2 2 0 0 1 0 0 0 0 0 1 0 0 0 2 1 0 0 1 1 0 0 1 2 0 0 0 0 0 0 1 2 1 1 1 1 0 1 1 0 0 1 0 0 0 2 2 0 0 0 0 0 0 0 1 0 0 0 0 0 0 0 0 1 2 2 2 0 0 2 0 0 0 0 0 0 0 0 0 2 0 0 0 0 1 0 1 1 1 0 0 0 0 0 0 2 0 1 2 0 2 0 1 0 1 1 0 0 0 2 1 0 1 1 0 1 1 1 0 0 0 2 0 1 1 1 1 1 1 1 1 1 0 0 0 0 0 0 2 0 1 1 0 0 0 1 1 0 1 2 1 1 0 1 1 1 0 2 1 0 0 0 1 0 2 0 2 1 1 1 0 0 0 2 0 0 1 0 0 1 2 1 0 1 0 0 2 0 0 1 0 1 1 1 1 2 0 2 2 1 1 0 0 2 1 1 0 0 1 1 0 1 1 1 0 0 1 0 0 0 0 2 1 1 0 0 1 0 1 0 0 0 0 2 1 0 0 1 1 0 0 1 2 0 0 0 0 0 2 0 1 1 1 0 1 2 1 1 0 0 1 0 1 0 1 0 0 2 0 1 1 0 1 1 2 2 0 0 0 1 2 2 1 2 2 1 1 0 2 0 2 2 2 2 2 2 0 0 0 2 2 1 0 0 1 0 0 1 1 0 0 2 0 0 0 2 0 2 1 2 2 1 0 1 0 0 2 2 2 2 0 2 0 1 1 0 0 0 0 0 0 2 0 0 2 0 1 1 1 2 1 0 1 1 0 0 2 0 2 0 1 1 0 2 0 1 2 0 0 0 0 1 1 0 0 2 0 0 0 0 0 2 2 2 0 0 0 2 0 0 1 0 1 0 2 1 1 0 2 2 0 2 2 2 2 0 0 2 0 1 1 1 1 1 1 0 0 0 0 0 0 0 0 0 0 0 0 0 1 0 2 0 2 2 0 1 1 1 1 1 1 1 1 0 1 0 0 0 0 0 1 0 1 1 2 0 0 0 0 0 2 0 1 1 0 0 1 0 0 0 1 1 1 0 1 0 2 1 1 1 0 1 2 1 2 2 0 0 0 1 0 0 2 2 1 0 0 0 0 1 0 0 0 1 1 1 1 1 0 2 1 1 2 0 1 2 1 1 0 0 0 0 1 1 0 0 1 1 0 0 2 1 1 2 1 0 0 0 0 0 0 1 1 1 1 2 2 0 0 0 1 1 1 1 0 0 0 0 0 0 0 0 0 2 0 0 2 0 1 0 0 0 0 0 0 0 0 0 0 0 0 0 0 0 0 1 0 0 0 1 1 0 0 1 1 1 1 0 1 0 0 0 2 1 1 1 1 0 2 0 0 1 2 0 2 0 2 0 0 2 2 1 1 0 1 1 0 0 1 0 2 1 0 1 0 0 2 2 0 2 0 2 2 0 2 2 2 2 2 0 0 1 0 0 0 0 1 0 1 1 0 0 1 0 1 1 0 1 0 2 0 2 0 0 0 0 0 2 2 1 0 1 0 1 0 0 0 0 2 0 0 0 1 0 0 2 1 2 0 1 1 1 2 0 1 1 2 2 2 0 1 0 2 0 0 0 2 0 0 0 2 2 2 2 2 1 0 0 0 2 0 0 0 2 2 0 1 0 2 1 0 2 0 0 0 1 0 0 1 1 1 1 0 1 1 0 0 1 0 1 1 0 0 1 0 2 0 0 0 1 0 0 1 1 1 0 1 0 1 1 0 1 0 1 1 0 0 0 0 1 1 2 0 0 1 2 1 0 0 0 0 0 0 0 1 2 0 0 2 0 0 0 0 0 0 0 0 0 0 1 2 1 0 1 0 0 0 0 0
180 1 1 1 0 0 0 2 0 0 0 1 0 0 0 0 0 0 0 1 1 1 0 0 2 0 0 0 1 1 0 1 1 1 1 0 2 1 0 0 0 0 1 1 1 1 2 0 0 0 0 0 0 2 0 1 1 0 2 1 1 1 0 0 1 1 1 0 1 1 1 2 2 2 2 2 2 0 1 0 0 0 2 0 2 1 1 0 1 1 0 0 1 2 0 0 0 1 1 0 2 1 0 0 2 0 2 0 1 1 0 2 1 2 2 1 2 0 0 2 2 0 1 1 0 1 0 0 1 0 0 0 1 1 0 0 0 1 0 0 1 2 0 0 2 2 1 0 0 0 0 1 0 0 1 1 0 1 0 0 0 0 1 2 2 2 2 1 1 0 1 0 0 2 0 0 0 0 1 1 1 0 1 2 2 2 1 1 0 0 0 1 1 0 0 0 1 0 0 1 0 1 0 0 1 1 2 2 0 0 1 1 0 0 2 1 1 0 1 0 2 2 1 0 0 0 0 2 0 0 1 1 2 1 1 1 0 2 2 1 0 0 2 0 1 1 1 0 1 1 0 0 1 0 1 0 1 1 0 0 0 0 0 0 0 0 1 1 1 1 0 2 0 1 0 1 0 1 1 0 0 1 2 2 0 0 0 1 2 2 0 1 0 0 1 0 1 1 0 1 2 0 0 0 0 0 1 0 1 0 0 2 0 2 2 0 1 0 1 1 0 2 0 2 1 0 1 1 1 2 2 0 0 0 0 1 0 2 0 1 0 1 2 0 0 0 2 0 2 0 0 0 0 1 0 1 0 2 0 2 0 0 1 0 1 0 0 1 1 1 1 1 0 0 0 0 1 1 1 0 0 0 1 0 0 0 1 0 0 0 0 0 0 0 1 0 0 0 1 1 1 1 1 1 1 0 0 1 1 0 0 2 1 0 1 1 1 0 0 1 1 0 0 0 1 1 0 0 2 0 2 0 0 0 0 1 0 1 0 0 0 0 1 1 1 0 0 0 0 0 0 0 0 2 0 0 0 1 0 1 2 1 1 0 0 1 1 1 1 0 1 0 1 1 1 1 0 2 2 0 0 0 2 2 0 0 1 0 2 0 1 1 1 0 1 0 1 0 0 2 2 2 2 0 2 0 1 1 1 0 0 0 0 0 1 0 0 2 0 1 1 1 0 1 0 1 1 1 1 2 0 1 0 1 1 0 1 1 0 2 0 1 1 0 2 2 0 2 0 0 0 0 0 2 1 0 0 2 0 1 0 0 1 0 0 0 0 1 0 1 0 2 0 0 0 0 1 1 0 1 1 0 0 0 0 0 0 1 0 0 0 0 0 1 1 0 1 0 0 0 0 1 1 1 0 1 0 0 0 2 0 0 0 0 0 0 0 0 0 0 0 1 0 1 0 1 1 0 0 0 2 2 0 0 0 0 0 0 1 0 0 0 0 1 1 1 1 0 1 1 0 1 0 1 2 2 1 2 1 0 0 0 1 1 1 1 0 0 1 0 0 1 0 0 0 1 1 0 1 0 0 1 1 1 2 2 0 0 1 1 2 0 0 1 0 0 1 0 0 1 0 1 0 0 1 0 1 2 0 0 0 0 0 1 0 0 0 2 0 0 0 1 0 2 0 1 1 1 1 0 1 0 0 0 1 1 2 0 0 0 0 1 0 0 0 1 0 0 0 0 0 0 0 0 0 1 1 0 0 0 0 0 2 1 1 0 0 1 0 0 0 0 1 1 0 0 2 0 1 0 0 2 0 0 1 2 0 2 1 2 0 1 2 1 0 0 0 1 0 0 0 1 0 1 1 1 2 0 1 1 1 0 0 2 0 2 0 0 2 2 1 2 0 0 0 0 1 0 0 0 0 2 2 1 0 0 0 0 1 0 1 1 2 0 2 1 1 0 0 1 1 1 0 0 0 0 0 2 0 0 0 1 2 2 2 0 1 0 1 0 1 0 0 2 0 1 0 1 1 1 1 1 0 0 0 0 0 0 0 1 0 0 1 1 1 0 0 1 0 1 0 2 2 0 1 0 2 1 0 1 1 1 0 1 1 1 0 0 1 0 0 1 0 1 1 0 1 0 0 0 1 0 1 1 0 0 1 1 1 1 0 1 1 1 1 0 1 0 0 0 2 0 0 0 2 0 2 1 0 1 1 1 0 0 1 0 1 0 1 0 1 1 0 0 1 0 2 1 2 0 0 2 0 0 0 0 0 0 0 0 0 1 0 1 1 0 0 0 0 0 0 0
181 1 1 1 0 0 0 0 0 0 0 2 0 0 0 0 0 1 1 0 2 0 0 0 2 0 0 0 2 1 1 1 1 2 1 0 2 1 0 0 0 0 1 0 0 0 0 0 0 0 0 0 1 1 1 1 0 0 0 0 1 2 0 1 1 1 1 1 1 0 0 0 2 2 1 2 2 0 2 0 2 0 2 0 1 0 0 0 2 2 0 0 1 1 0 0 0 0 0 0 1 2 1 0 2 0 2 1 1 1 0 2 0 1 2 1 2 0 1 1 1 0 2 0 1 1 0 0 1 0 0 0 0 1 0 0 0 0 0 0 0 2 0 0 2 1 0 0 1 1 0 2 0 0 0 0 0 1 1 2 1 2 0 0 0 1 0 1 1 1 0 0 1 1 1 0 0 0 1 1 1 0 0 2 0 0 0 2 1 0 0 0 1 0 0 1 0 0 0 0 0 0 0 2 2 0 2 1 0 0 0 1 0 0 2 0 0 0 1 0 1 1 0 0 0 2 2 2 0 0 0 0 0 1 1 0 1 2 2 1 0 1 1 0 0 0 0 0 0 0 0 0 1 0 0 0 0 0 0 0 0 0 1 1 1 1 0 0 2 0 1 1 0 1 1 1 0 1 1 0 1 1 2 2 0 0 1 0 2 2 0 2 0 1 1 1 0 1 0 2 2 2 2 2 2 0 2 0 1 0 0 1 0 1 1 0 1 0 0 0 0 1 1 1 2 0 2 1 1 0 1 2 0 0 0 0 0 2 0 1 1 1 2 0 1 1 2 1 1 0 1 1 0 2 0 0 1 0 0 2 0 0 2 0 0 1 0 1 1 1 1 1 1 1 1 2 2 0 0 0 2 2 0 0 1 0 0 0 0 0 1 2 1 0 1 0 0 0 1 1 0 1 0 2 0 0 0 1 0 0 0 1 0 0 0 0 2 0 0 0 0 0 0 1 1 2 1 0 2 0 0 1 0 0 0 1 0 2 0 0 2 0 2 1 1 2 0 2 2 0 0 0 1 1 2 1 2 1 0 0 1 1 0 0 0 0 0 2 2 0 0 0 2 2 0 2 0 2 0 2 2 0 2 2 0 0 2 1 2 0 2 2 1 1 0 0 1 0 1 1 1 2 2 1 1 1 1 0 1 0 0 0 0 1 0 1 1 1 0 1 1 1 0 2 0 2 0 0 0 2 0 1 1 1 1 0 1 0 0 0 0 1 0 0 1 1 0 2 0 0 0 0 0 1 1 0 0 0 0 0 2 0 1 2 1 0 2 1 2 0 1 1 1 0 1 1 2 2 0 1 2 1 1 0 1 0 0 1 0 0 0 2 0 0 0 2 0 0 0 0 0 2 0 1 0 1 2 0 0 2 0 0 0 0 0 0 0 2 0 2 1 1 0 0 0 1 1 1 0 0 2 2 2 1 0 1 0 0 0 0 0 1 1 1 1 0 1 0 0 1 0 1 1 1 1 2 1 2 1 1 1 0 1 1 0 1 0 1 0 0 1 0 0 0 0 0 2 0 0 0 0 1 1 1 2 2 0 0 1 1 0 1 0 1 1 1 2 1 0 2 1 1 0 0 2 0 1 2 0 0 0 0 0 0 1 0 0 1 1 1 0 0 0 2 0 0 0 0 0 1 1 0 0 0 1 1 1 0 0 1 0 0 0 0 0 0 0 0 0 0 0 0 0 0 0 1 0 0 2 1 0 1 2 1 0 1 1 0 1 1 0 1 2 2 2 2 1 1 1 1 0 2 0 0 0 1 1 1 0 1 0 1 2 1 0 0 0 1 0 0 0 2 0 2 1 2 0 0 1 1 2 0 2 0 1 1 0 2 2 1 1 2 0 0 0 0 1 0 2 0 0 0 1 1 0 0 0 0 0 1 0 1 0 0 0 0 0 0 0 0 1 1 1 0 0 0 1 0 0 0 0 1 0 0 0 0 2 0 2 1 1 0 1 1 1 2 0 1 1 1 1 1 0 0 0 0 0 2 1 0 2 0 2 1 2 2 2 2 0 0 0 2 1 1 0 0 1 2 0 1 1 1 0 0 0 1 0 1 2 0 0 2 0 1 1 0 1 1 0 0 1 1 0 1 1 0 0 1 1 0 0 1 2 2 2 1 1 0 1 1 0 1 1 0 2 0 2 2 1 2 1 2 0 0 1 1 0 0 1 0 0 0 1 0 0 0 0 0 0 0 0 0 1 2 0 0 0 0 0 0 0 0 0 2 0 1 0 0 1 0 1 1
182 1 1 1 0 0 0 1 0 0 0 1 1 1 0 0 0 0 0 0 2 0 0 0 2 0 1 0 1 0 1 1 1 1 1 0 1 1 0 0 0 0 0 0 0 1 1 0 1 1 1 0 1 1 1 1 0 0 1 1 0 1 0 1 0 0 0 0 0 0 0 0 2 2 1 2 2 0 2 0 1 0 2 0 2 0 0 1 1 2 0 1 2 1 0 0 1 2 0 2 0 2 1 0 2 1 2 0 0 2 0 1 1 1 0 0 0 0 0 2 2 0 2 0 0 2 0 0 1 0 1 1 0 1 1 1 0 1 0 0 2 1 1 0 0 1 0 0 2 2 0 2 0 0 1 0 0 1 1 1 1 1 1 2 2 2 1 0 1 0 0 0 0 1 1 0 0 0 1 2 2 0 0 2 0 0 0 1 0 0 0 1 2 0 0 1 1 0 0 1 0 1 0 1 2 1 1 1 1 0 1 1 1 0 2 0 0 0 2 2 0 0 0 0 0 0 0 2 0 0 0 0 0 0 0 0 0 2 1 1 0 0 2 0 1 1 1 0 0 0 0 0 1 0 0 0 2 0 0 0 0 0 0 2 0 0 1 2 1 1 1 0 0 2 0 0 1 1 1 0 0 0 1 1 1 1 1 0 0 1 1 0 0 0 1 0 0 0 0 0 1 0 1 1 1 0 1 0 0 0 0 1 0 2 2 0 0 1 1 1 0 1 1 1 0 0 0 0 0 0 2 1 1 0 0 0 0 2 0 1 0 1 1 0 1 1 1 0 2 0 0 0 1 1 1 1 0 0 0 1 0 0 1 0 1 2 0 1 2 0 2 2 1 1 2 1 2 1 1 1 0 2 1 0 1 0 0 0 0 0 0 0 1 0 2 0 0 0 1 1 1 1 1 1 1 1 0 0 0 0 1 1 1 0 2 2 0 1 0 0 0 2 1 1 1 1 1 1 1 0 0 0 0 2 2 2 0 1 0 0 1 0 2 0 2 2 0 2 2 1 1 2 1 2 1 1 1 2 1 2 0 2 1 0 0 1 1 2 2 0 0 0 2 2 1 0 2 1 0 0 1 0 2 2 0 0 2 1 1 0 1 1 0 2 0 0 1 0 1 1 1 2 1 2 0 1 1 0 1 0 1 0 0 1 0 1 0 2 1 1 0 0 0 0 0 1 0 0 0 2 0 1 2 0 0 1 2 0 1 0 0 2 2 2 2 1 0 0 2 0 0 0 1 1 1 1 1 0 0 1 1 0 1 2 0 0 2 2 2 0 0 0 0 0 0 0 2 2 0 0 2 0 1 1 0 0 1 1 1 1 0 2 0 0 1 0 0 0 0 1 2 2 0 2 0 2 1 0 0 1 2 2 0 2 1 2 0 2 0 2 1 1 0 1 0 0 0 1 0 0 1 2 1 1 0 0 1 0 1 0 1 1 0 0 1 1 1 0 0 0 1 2 0 1 1 2 1 2 1 1 1 1 0 1 1 1 1 0 0 0 2 0 0 0 0 0 2 1 1 1 1 0 2 1 0 1 2 0 1 1 1 1 0 1 1 0 2 1 0 1 1 0 0 0 2 0 2 1 0 0 0 0 0 0 0 2 1 0 2 2 0 0 1 2 0 0 0 1 1 0 1 1 0 1 2 2 1 0 1 2 0 0 0 0 0 2 0 0 0 0 0 0 0 0 0 1 1 0 1 0 0 0 2 1 0 1 0 0 2 2 0 1 2 1 0 0 1 0 1 1 0 1 1 1 1 2 0 2 0 1 1 0 2 1 1 1 0 0 1 0 0 1 0 1 0 1 1 0 1 1 1 0 2 0 1 1 0 2 1 1 1 1 0 1 0 0 1 0 0 0 0 2 1 0 0 0 0 0 0 0 0 0 1 0 1 0 1 0 1 0 1 1 1 0 0 0 1 0 1 0 0 2 1 0 1 0 1 0 2 0 0 0 1 0 2 1 1 0 0 2 2 2 0 0 0 2 0 0 0 2 0 0 0 1 2 2 2 2 0 0 0 0 2 1 1 1 0 0 0 0 0 0 0 1 1 1 0 1 1 1 0 1 0 0 0 0 1 2 0 0 1 0 0 1 0 0 1 1 2 0 0 1 0 1 1 0 1 1 1 0 2 0 1 0 1 1 1 1 0 1 1 1 0 2 2 0 0 0 1 0 1 1 0 0 0 0 1 1 1 0 0 1 1 1 0 0 0 0 0 0 0 0 0 1 1 0 0 0 2 0 0 0
183 0 1 1 0 0 0 2 1 1 2 0 0 0 0 0 0 0 0 0 1 0 0 0 2 0 1 0 2 1 2 0 2 1 0 0 1 1 0 0 0 0 1 1 0 1 1 0 0 0 0 0 0 0 1 0 0 0 1 1 1 1 0 1 0 0 0 1 1 0 0 1 2 2 2 2 2 0 2 0 1 0 2 0 2 0 0 0 1 1 0 0 1 2 0 0 0 1 1 0 1 2 1 0 2 0 2 1 1 1 0 2 1 1 1 1 1 0 1 1 1 0 2 0 0 2 0 1 0 1 0 0 0 0 0 0 0 0 0 0 0 2 0 0 0 2 0 0 0 0 0 1 0 0 1 1 1 2 0 0 0 1 1 1 0 1 1 1 0 1 1 1 1 0 2 2 2 1 0 1 1 0 0 2 0 0 0 2 0 0 0 2 2 2 2 0 0 0 0 0 0 0 0 1 2 1 1 0 0 0 1 1 1 0 1 2 2 0 2 2 0 0 1 0 0 2 2 1 0 0 0 0 0 0 0 0 0 2 2 2 0 0 2 0 0 0 0 0 1 1 1 1 2 0 0 0 0 0 0 0 0 0 0 1 0 0 0 1 2 2 1 2 0 2 0 1 0 2 1 0 2 0 1 1 0 1 1 1 0 2 0 1 1 0 2 1 0 0 0 0 1 0 2 2 2 0 1 0 1 0 0 1 0 1 1 0 0 1 0 0 0 1 1 1 0 0 2 1 1 1 2 0 1 1 0 0 1 1 0 0 0 1 2 0 1 1 0 0 2 0 0 0 1 2 1 0 0 0 0 2 0 0 1 0 0 0 1 2 2 0 2 2 0 0 1 0 1 1 1 0 0 0 0 0 1 0 0 1 1 0 0 0 1 0 1 1 1 2 0 0 0 0 1 1 1 0 0 1 0 0 0 0 0 0 1 1 1 1 0 0 0 1 1 1 0 1 1 1 1 0 1 0 2 0 2 1 0 2 0 0 1 0 2 0 1 1 0 1 1 0 0 1 1 1 1 0 1 1 0 1 1 1 0 1 1 1 1 1 1 0 0 0 1 1 0 1 0 2 0 0 1 0 1 1 1 0 0 0 2 0 2 2 2 2 1 0 2 1 2 1 0 1 1 1 1 0 1 0 2 0 0 0 0 0 0 0 0 2 0 1 2 1 1 2 1 2 1 0 0 2 0 1 0 1 2 0 1 0 1 0 1 1 2 1 2 1 0 0 2 0 1 1 0 2 2 2 0 2 0 1 0 0 1 1 0 0 1 0 1 0 0 0 0 0 0 0 1 1 0 2 2 0 0 0 0 0 0 1 0 0 0 1 0 0 0 0 0 0 0 0 0 1 0 2 0 2 1 0 0 2 1 0 0 1 0 0 0 2 0 2 1 1 0 0 0 1 1 2 0 0 1 2 0 0 0 0 1 0 1 0 1 0 0 1 1 1 1 0 0 1 1 1 0 1 2 2 2 1 0 1 1 0 0 0 0 1 1 1 0 0 2 0 0 0 0 1 1 1 1 0 1 1 2 1 0 1 2 1 1 1 1 0 0 1 1 0 1 0 0 1 0 0 0 1 0 0 1 2 0 0 0 0 0 0 0 0 2 2 0 0 0 1 0 1 1 0 0 1 0 0 1 0 1 0 1 1 1 0 1 2 1 2 0 0 0 0 0 0 0 0 0 0 0 0 0 0 1 0 1 0 0 1 2 1 0 1 2 1 1 1 0 0 2 2 0 0 1 0 0 2 0 1 0 0 0 1 1 2 1 1 1 1 2 2 0 0 2 0 0 1 0 2 0 2 1 1 1 0 0 1 2 1 2 0 2 2 0 0 2 2 0 2 0 0 0 0 1 0 0 0 0 2 2 0 0 1 1 0 0 0 0 0 1 0 1 1 1 0 0 0 2 1 0 0 0 0 0 0 1 0 0 2 0 0 0 0 2 0 1 0 0 0 2 0 2 2 0 1 1 1 1 1 1 0 0 0 1 0 0 2 0 0 1 1 2 1 1 2 0 0 0 2 2 0 0 1 1 2 0 1 1 1 0 0 1 1 1 0 1 0 0 1 0 1 1 0 1 2 0 0 0 1 0 2 0 0 0 2 2 0 0 1 2 0 0 0 0 0 0 0 0 2 0 0 2 0 2 2 0 0 0 0 1 0 0 1 2 0 2 0 0 1 0 0 0 2 2 1 2 0 0 2 0 0 0 0 0 1 0 1 0 0 0 2 0 1 0 0 2 1 1 1
184 1 2 0 0 0 0 1 0 0 0 1 1 1 0 0 0 0 0 1 1 1 1 0 2 0 1 0 1 2 2 1 1 1 2 1 2 2 0 1 1 0 0 0 1 0 0 0 2 0 0 0 0 1 1 1 0 0 0 0 0 1 0 0 0 0 0 0 0 0 0 0 1 2 1 2 2 0 2 1 0 0 1 1 1 0 0 0 0 1 0 0 1 1 1 0 1 1 0 1 0 2 0 0 1 1 1 2 2 0 0 2 0 0 0 0 0 0 0 2 2 0 1 1 0 1 0 1 0 0 0 0 0 0 0 0 0 0 0 0 0 2 0 0 1 0 1 0 0 0 0 1 0 0 0 1 0 0 0 0 1 0 2 2 0 0 0 1 0 2 0 2 1 0 2 2 2 1 0 0 0 1 0 1 0 0 0 2 1 0 1 0 1 0 1 0 1 0 0 0 0 1 0 1 1 0 2 0 1 2 2 1 1 0 1 0 0 0 1 0 1 1 0 0 0 0 0 1 0 0 0 0 0 0 0 0 2 2 2 1 0 0 2 0 0 0 0 0 0 1 1 1 2 1 1 0 0 0 0 0 0 0 0 0 0 0 0 1 1 0 0 0 0 1 0 0 0 2 1 0 1 1 1 0 1 1 0 1 0 2 0 0 0 0 2 0 2 0 0 0 2 1 0 0 0 0 1 0 0 0 0 0 0 2 2 0 0 0 0 0 1 2 1 0 0 0 1 1 0 1 2 0 1 1 0 1 1 1 0 0 1 1 2 1 1 1 1 0 0 1 0 0 0 2 0 0 1 0 0 2 0 0 2 0 0 0 0 2 2 0 2 2 0 0 1 1 1 0 0 0 2 1 1 1 2 0 1 0 0 0 0 0 1 0 2 1 1 0 0 0 0 0 0 2 2 0 0 0 0 0 0 0 0 1 1 1 1 1 0 1 1 1 0 2 1 1 1 0 1 1 1 0 1 1 1 0 1 0 0 1 1 0 1 1 0 1 0 1 1 0 0 0 2 2 2 2 2 2 0 2 1 1 0 0 0 1 0 2 2 0 0 0 1 1 0 1 1 1 0 1 1 0 2 2 0 0 1 0 2 0 2 2 0 0 0 0 1 1 1 2 1 2 1 1 1 0 1 0 2 0 1 0 0 0 1 0 0 2 1 2 1 0 2 2 1 2 0 1 1 1 0 1 0 0 1 0 2 0 2 2 1 1 1 2 2 0 0 0 2 0 0 0 0 1 2 1 0 0 0 1 1 0 1 2 0 1 1 1 0 1 0 1 1 0 1 1 2 1 0 0 1 0 0 0 0 0 0 0 0 0 0 2 1 0 0 1 1 0 0 1 1 2 0 1 1 2 1 0 0 1 0 0 0 2 1 0 0 1 0 1 1 1 0 0 0 0 1 1 0 0 1 1 0 2 0 1 0 0 0 0 0 0 0 0 2 1 1 0 0 1 1 1 0 1 1 2 1 2 2 0 0 0 0 1 0 1 2 0 2 1 0 1 0 0 0 0 2 0 1 0 0 0 1 1 1 0 0 1 1 1 1 0 0 1 0 0 1 0 0 0 0 1 0 0 2 0 0 2 0 0 0 0 0 0 2 2 1 1 0 0 1 0 0 2 0 1 1 1 1 0 1 1 1 0 1 1 2 0 0 0 0 0 0 0 0 1 1 1 0 0 0 0 0 0 0 0 0 0 1 0 0 1 2 0 0 1 0 0 2 2 1 0 1 1 0 0 0 0 1 0 0 2 0 0 1 2 0 1 1 2 0 2 2 1 0 0 0 1 0 0 0 2 0 1 0 1 1 1 0 1 1 0 1 1 1 2 0 1 2 2 2 1 0 0 0 0 0 0 0 1 0 1 1 0 0 1 0 1 1 1 0 1 0 0 0 0 0 0 0 0 2 2 1 1 0 0 1 0 0 0 1 1 0 0 0 1 0 0 1 2 0 0 0 2 1 2 0 0 1 1 2 2 0 0 0 0 0 2 0 1 0 0 1 0 0 0 0 2 0 0 0 1 2 0 1 1 1 1 0 0 0 1 0 0 0 2 0 1 2 0 0 1 0 1 0 0 2 1 1 1 1 0 1 1 0 0 2 0 1 1 0 0 2 2 2 0 1 0 1 1 1 0 1 0 1 0 2 2 0 0 0 0 0 2 2 0 1 0 1 0 0 1 2 0 0 0 0 1 1 0 0 1 0 0 0 0 0 2 0 1 0 1 0 1 1 0 0 0 2 0 0 0
185 1 0 2 0 1 1 1 0 1 1 1 0 1 0 0 0 0 0 1 1 1 0 0 2 0 1 0 2 2 0 2 1 0 2 0 2 1 1 0 0 0 2 2 0 1 0 0 1 0 0 0 1 1 1 0 1 0 0 1 1 1 1 0 0 0 0 0 1 0 0 0 2 2 2 2 1 0 2 1 1 0 2 2 2 1 1 0 1 1 0 0 1 2 0 0 0 1 0 1 1 2 0 0 2 1 2 0 0 1 0 2 0 1 2 2 1 1 2 1 1 1 1 1 0 1 0 2 0 2 0 0 1 1 0 0 1 0 0 0 0 2 0 0 0 2 0 0 1 1 0 2 1 0 0 0 0 1 0 0 0 1 1 2 1 2 0 0 0 1 0 0 0 2 1 0 0 2 0 0 0 1 0 1 0 0 0 0 0 0 0 0 1 1 1 1 1 0 0 0 0 0 0 2 2 0 2 1 1 0 2 0 0 0 2 0 0 1 2 0 1 1 0 0 0 0 0 0 0 0 0 0 0 0 0 0 0 2 2 1 0 1 2 0 0 0 0 0 0 0 0 0 1 0 0 0 1 1 0 1 1 1 0 2 0 0 1 0 0 0 0 2 0 1 0 0 0 2 1 0 0 0 0 0 0 2 0 1 0 2 0 0 0 0 2 0 1 0 0 0 1 0 0 0 0 1 0 0 1 0 0 0 0 1 1 0 0 2 1 1 1 2 1 2 2 0 2 1 1 1 1 1 0 0 0 0 0 2 0 0 0 1 2 0 2 2 0 0 1 0 0 0 1 2 1 0 1 1 1 0 1 1 1 0 0 1 0 1 1 1 1 1 2 1 0 0 2 0 0 0 0 0 0 0 1 0 0 0 0 0 0 0 1 0 2 1 1 0 1 1 1 1 1 1 0 1 0 0 0 0 0 1 0 0 2 2 0 0 0 0 0 2 0 2 1 1 0 1 1 0 1 0 2 0 2 0 0 0 0 0 0 0 2 0 1 2 1 1 1 0 0 1 1 1 1 0 1 1 0 1 2 0 1 1 1 2 2 2 2 1 1 1 2 2 1 1 0 1 1 0 1 0 0 0 1 0 0 0 2 0 2 2 0 1 1 0 1 1 2 1 0 1 1 1 1 0 1 0 1 0 0 1 0 0 0 1 0 2 2 2 0 0 0 1 1 1 0 1 1 2 0 1 0 1 1 0 1 0 1 2 0 0 0 0 2 0 0 2 0 0 0 0 0 2 2 1 0 0 1 0 0 0 0 1 1 0 1 1 1 0 1 1 0 0 0 0 1 1 0 0 1 0 1 0 1 1 1 2 0 0 0 1 2 0 1 0 1 0 1 0 0 2 0 1 0 2 0 0 0 2 0 0 0 1 1 0 0 0 0 0 0 0 0 1 0 0 0 2 0 0 0 0 0 0 0 0 0 0 0 0 0 1 0 2 2 0 1 0 0 0 1 0 0 1 2 2 1 1 1 0 0 0 2 0 1 2 2 0 1 1 1 2 1 0 0 0 1 1 2 0 1 0 2 2 0 2 2 1 2 1 1 0 0 2 2 0 2 0 0 1 1 0 0 0 1 0 0 1 0 1 1 1 0 0 0 1 1 2 1 1 0 0 1 2 0 1 1 0 0 1 1 0 0 0 1 1 1 0 1 1 0 1 0 0 0 1 0 1 0 0 0 0 1 0 0 0 1 0 1 1 0 0 2 1 0 1 0 1 1 1 1 0 1 2 2 2 0 0 1 1 0 1 0 0 0 1 1 2 0 2 0 1 2 2 0 0 1 0 1 0 0 0 0 1 0 2 0 1 1 0 1 0 0 0 0 1 2 2 1 1 1 1 0 1 0 0 1 0 0 0 0 2 1 0 0 0 0 0 0 0 0 0 0 0 0 0 0 0 0 0 2 2 0 0 1 0 1 0 0 0 0 2 1 0 1 1 0 1 1 2 0 0 2 0 2 2 0 0 0 1 1 1 0 0 0 0 1 2 0 0 0 0 1 1 2 1 2 2 1 0 0 0 0 0 1 1 0 2 0 1 0 1 0 0 1 0 0 1 2 0 1 1 0 1 1 0 0 2 0 1 0 1 0 2 0 0 0 1 1 1 0 1 1 2 2 0 1 1 1 1 0 0 2 0 1 1 1 2 0 0 0 1 0 0 0 0 2 0 0 0 1 0 0 0 0 1 2 0 1 0 0 1 0 0 0 0 0 0 1 0 0 0 0 2 0 0 0 0 1 0 2 1
186 1 1 2 0 0 0 1 1 1 2 0 1 2 0 0 1 0 1 0 2 0 0 0 2 0 1 0 2 0 2 2 0 2 1 0 2 1 0 2 2 0 0 0 0 0 1 0 2 0 0 0 0 0 1 0 0 0 2 0 1 2 0 1 0 0 0 0 1 0 0 0 1 2 1 2 2 0 2 0 0 0 1 1 0 1 1 0 2 2 0 0 1 2 0 0 0 2 2 0 1 1 0 0 2 0 2 0 0 2 0 1 1 2 2 1 2 0 1 1 1 0 1 1 0 1 0 0 1 0 0 0 2 2 0 0 2 1 0 0 1 1 0 0 0 1 0 0 0 0 0 1 0 0 0 1 0 1 0 1 0 1 1 2 2 2 1 2 1 0 1 1 0 1 2 0 0 0 0 2 1 1 0 2 1 0 1 0 0 0 0 1 2 1 2 0 2 0 0 0 0 0 0 0 2 2 1 1 2 0 1 1 2 1 0 0 0 0 1 1 0 0 0 0 0 1 0 2 1 1 0 0 0 0 0 0 1 2 1 1 0 1 2 1 0 0 0 0 0 0 0 0 1 0 0 0 1 1 0 0 0 0 0 0 0 0 0 0 1 1 0 2 0 1 1 0 0 2 2 0 0 0 2 2 0 0 0 2 0 2 0 2 0 0 1 0 0 1 0 0 1 0 1 1 1 0 0 0 2 0 2 0 0 1 2 0 0 0 2 2 0 2 0 2 1 0 1 1 1 2 2 0 0 0 0 0 0 0 0 0 0 0 2 0 0 0 1 0 0 1 0 0 0 1 0 1 1 1 1 0 1 1 1 0 1 1 0 2 2 0 2 2 0 0 1 1 2 0 0 1 0 1 1 1 0 2 2 0 0 0 0 0 0 1 2 0 0 0 1 1 1 1 1 0 0 0 1 1 0 0 1 1 0 0 2 2 0 1 0 0 0 1 0 1 2 1 1 2 2 0 1 0 1 1 2 1 0 2 0 0 1 0 2 0 0 2 0 1 1 0 0 0 2 2 2 2 2 2 2 0 2 2 0 1 1 1 1 2 2 0 0 0 1 1 0 2 0 2 0 1 1 0 1 1 2 0 0 0 2 0 1 2 1 0 1 0 1 1 2 1 0 1 2 0 2 0 0 0 0 0 0 1 0 1 0 1 0 2 2 1 0 1 1 1 0 1 0 1 1 1 0 1 0 0 2 0 1 1 1 2 0 0 1 1 1 1 1 1 1 0 0 0 0 2 2 1 0 0 1 0 0 0 0 2 2 0 2 1 0 1 0 1 0 0 0 0 2 1 0 0 1 0 1 1 1 0 1 0 0 0 0 0 1 0 0 1 1 0 0 0 0 2 0 2 0 2 2 0 0 2 0 0 0 0 0 0 0 1 0 1 1 2 0 0 0 0 0 0 0 0 1 1 1 2 0 1 1 0 0 0 1 1 1 1 1 1 1 0 0 0 0 1 1 1 1 2 2 2 2 0 0 0 0 0 0 2 1 2 0 0 1 0 1 0 0 0 0 2 1 1 2 1 2 2 1 2 1 1 2 1 1 0 1 1 1 0 2 0 0 0 0 1 0 0 0 0 0 1 0 0 0 0 0 1 2 1 2 1 0 0 0 0 1 2 0 1 1 0 0 0 0 0 0 0 0 0 1 0 1 1 0 1 1 1 0 0 1 1 1 1 1 1 0 0 0 2 0 0 0 0 0 0 2 1 0 0 1 2 0 0 0 0 1 0 1 1 1 0 0 2 1 1 0 0 0 0 2 1 0 2 0 1 2 1 0 0 0 1 0 1 0 1 0 2 1 1 1 0 0 2 2 1 2 0 0 0 0 2 1 1 1 1 0 1 0 0 1 0 1 0 0 1 2 0 0 1 0 0 1 0 0 0 1 1 1 0 1 0 0 1 1 1 0 0 0 0 0 0 0 1 0 1 1 0 1 1 1 0 1 0 1 0 0 2 2 1 0 0 0 1 0 0 0 0 0 0 0 2 0 1 0 0 0 1 2 2 2 1 1 1 2 0 1 0 1 1 1 0 1 1 0 1 0 0 0 2 0 1 2 1 0 2 1 1 0 0 2 2 0 0 0 1 0 2 0 0 0 1 2 0 0 1 2 0 0 0 1 1 1 0 1 2 2 0 0 0 0 2 0 0 0 0 1 0 1 0 1 0 1 0 0 0 0 0 0 0 0 0 0 0 0 0 0 0 0 0 0 1 0 1 0 0 0 0 0 0 0 0 1 0 0 0
187 1 2 0 0 0 0 2 0 1 1 1 0 0 0 0 0 0 1 0 2 0 0 0 2 0 1 0 2 0 2 1 0 1 2 0 2 1 0 1 1 0 1 1 0 1 1 0 0 0 0 0 0 0 2 1 1 2 0 1 0 0 0 1 1 1 1 1 1 0 0 1 1 2 1 2 2 0 2 0 0 0 2 0 1 0 0 0 1 1 0 0 0 1 0 0 1 1 0 1 0 2 1 0 2 1 2 0 1 1 0 1 0 1 1 1 1 0 1 1 1 0 0 2 0 0 0 2 0 0 0 0 1 1 0 0 1 0 0 0 2 0 0 1 1 1 1 0 1 1 0 0 0 1 0 0 0 1 0 0 0 1 2 2 1 2 1 1 1 0 1 0 0 2 1 1 1 2 1 0 0 0 1 2 1 1 1 1 0 0 0 1 2 1 1 1 0 0 0 0 0 0 0 1 2 1 1 0 1 0 1 1 1 0 2 1 1 0 0 0 1 1 1 0 0 0 0 0 0 0 0 0 1 1 1 0 1 2 2 2 0 0 2 1 0 1 1 0 0 0 0 0 1 0 0 0 0 0 0 0 0 0 0 1 0 0 0 1 2 1 1 0 0 1 1 0 0 1 1 0 0 0 2 1 0 1 1 1 1 2 0 0 0 0 1 0 0 0 0 1 0 0 0 0 0 0 0 0 2 0 0 0 0 1 1 0 1 0 0 0 1 1 2 1 1 0 1 2 2 0 2 0 0 0 1 1 0 0 0 0 1 1 2 0 0 0 1 0 0 2 0 0 1 2 1 0 1 0 0 1 0 0 2 0 2 0 1 1 2 0 2 2 0 0 0 0 1 1 0 0 0 0 0 1 2 1 1 1 1 0 0 0 1 0 2 0 0 0 1 1 1 1 0 2 0 0 0 0 0 0 0 1 1 0 1 2 0 1 0 0 0 2 2 1 1 2 1 0 2 0 2 0 0 0 1 2 0 0 0 0 2 0 2 0 0 1 0 2 2 0 0 1 0 2 0 0 0 1 0 1 2 0 0 1 2 2 2 2 2 0 0 0 2 2 0 1 0 1 0 0 2 0 0 0 2 1 0 0 2 0 2 2 0 2 1 1 0 1 2 2 1 2 2 0 2 0 1 0 0 0 0 1 0 0 1 0 0 1 0 1 1 1 1 2 1 2 1 0 0 2 0 1 1 0 1 0 2 0 2 1 1 0 2 1 1 2 0 2 0 0 0 0 0 0 2 1 1 0 0 0 2 0 1 1 0 0 1 0 0 0 0 0 1 0 1 1 1 2 0 0 2 0 1 0 1 1 1 1 0 0 0 0 0 0 0 2 0 0 0 0 0 1 0 2 0 2 1 0 0 1 0 0 0 1 0 0 0 1 0 0 0 0 0 0 0 1 1 2 0 0 1 1 0 1 0 1 1 0 0 0 0 1 0 2 1 1 0 0 0 0 0 2 1 0 0 2 2 2 2 0 0 0 0 0 1 2 1 2 1 0 0 0 1 1 1 0 1 1 2 0 0 1 2 2 2 2 0 0 1 1 1 1 0 0 0 0 1 0 0 1 0 0 0 0 0 0 1 0 0 0 0 0 0 2 0 1 0 2 0 0 0 0 0 2 0 1 2 1 1 0 2 1 0 0 1 1 2 0 0 1 0 1 0 0 0 0 1 0 0 0 0 0 0 0 0 1 0 1 2 2 0 0 1 1 1 0 0 0 2 2 1 0 2 0 0 0 0 0 2 0 0 2 0 0 0 0 1 2 0 1 1 0 2 2 1 0 1 0 0 0 1 1 0 2 2 1 1 0 0 2 2 0 0 2 0 2 0 1 2 2 1 1 0 1 0 0 1 0 1 0 1 2 2 0 0 0 0 0 0 0 1 1 1 0 1 1 1 0 0 0 1 1 0 0 0 0 1 0 0 0 1 1 0 0 0 1 0 0 2 1 1 0 0 2 2 2 0 1 1 1 2 2 0 0 0 0 0 0 1 1 1 0 0 1 2 2 2 2 0 0 0 1 0 0 2 1 0 1 0 0 0 0 1 0 1 1 0 1 2 1 0 2 0 1 1 0 0 1 1 2 0 0 0 1 0 0 0 1 2 2 0 2 2 1 1 0 0 0 0 1 1 0 1 1 0 0 2 2 0 0 0 2 0 1 1 0 1 1 2 0 0 0 0 0 0 2 2 1 2 0 0 1 0 1 0 0 0 1 0 1 0 0 0 2 1 0 1 0 1 0 0 0
188 1 2 0 0 0 0 2 0 2 2 0 0 0 0 0 0 0 1 0 1 0 0 0 2 0 2 0 1 1 2 0 0 2 1 0 2 2 0 1 1 0 0 0 0 0 2 0 0 1 1 0 0 0 2 0 0 0 1 0 2 2 0 2 1 1 1 0 1 0 0 0 2 2 0 2 2 0 2 0 2 0 1 1 1 0 0 0 2 2 0 0 2 1 0 0 0 1 0 1 0 2 0 0 2 2 0 0 0 2 0 0 0 0 0 0 0 0 0 0 0 0 1 1 0 1 0 0 1 0 0 0 0 0 0 0 0 1 0 0 1 2 0 0 0 0 0 0 0 0 0 1 0 0 0 1 1 1 0 0 0 0 1 1 0 1 0 0 1 1 0 0 1 2 2 1 0 0 0 0 0 1 2 2 2 2 2 1 0 0 0 0 2 1 2 0 1 0 0 0 0 0 0 0 2 2 0 2 1 1 2 0 2 0 1 2 2 1 1 1 0 0 0 0 1 0 0 2 0 0 1 1 0 0 1 1 0 2 2 1 0 1 2 0 0 0 0 0 1 1 1 1 1 0 0 0 0 0 0 0 0 0 1 1 0 0 0 0 1 1 0 2 0 1 0 0 1 1 1 0 0 0 1 1 0 0 1 1 1 2 0 1 0 0 1 0 0 1 1 1 1 0 0 0 0 1 1 0 1 0 0 0 0 2 2 0 0 1 1 1 0 1 2 2 0 0 1 0 1 2 2 2 0 0 1 0 0 1 0 0 1 1 1 0 1 1 1 0 0 0 0 0 0 2 0 0 1 1 0 1 0 0 2 0 1 1 1 2 2 0 2 2 1 1 0 0 0 1 1 0 0 0 0 0 1 0 0 0 0 0 0 0 1 0 1 0 0 2 0 0 0 0 0 2 1 0 0 1 0 0 0 0 0 0 1 2 0 0 0 1 1 0 1 1 2 1 2 1 1 0 1 0 1 1 0 0 0 1 0 0 1 0 2 0 0 0 0 1 2 0 0 0 2 2 2 2 2 2 1 2 0 2 0 0 0 0 0 0 0 0 0 0 1 1 0 1 2 1 0 0 1 0 2 2 1 1 1 0 2 0 1 2 1 1 0 0 0 0 0 2 2 2 2 0 2 2 2 0 1 0 1 0 0 0 0 1 0 2 0 1 1 1 0 1 1 1 0 0 0 2 0 2 0 1 2 0 2 0 1 2 0 0 1 0 1 1 0 0 2 0 0 0 0 2 1 1 0 1 0 2 0 0 0 1 0 1 0 1 0 1 1 2 0 0 0 0 1 1 0 1 1 1 1 0 1 1 1 1 1 0 0 2 1 0 0 0 0 0 0 1 1 1 0 2 0 2 1 0 0 2 1 0 0 0 0 0 2 1 1 0 0 1 0 0 0 2 2 1 0 0 1 1 0 0 0 2 1 0 1 0 0 1 0 0 0 0 0 0 0 1 1 1 0 0 0 1 2 2 2 0 0 0 1 1 1 1 0 0 1 0 1 0 0 0 1 1 1 1 0 1 1 1 2 2 1 2 1 0 0 2 2 0 0 1 1 0 2 0 0 1 0 0 0 1 1 0 1 1 0 0 0 0 0 0 1 0 0 1 0 0 1 0 0 2 0 1 1 1 1 0 1 1 0 0 2 1 1 0 1 2 1 1 0 0 0 1 0 0 1 1 0 1 0 1 1 0 0 1 2 1 1 0 2 2 2 0 0 1 1 1 0 0 1 2 2 2 0 0 1 1 1 1 0 0 0 2 0 1 0 1 1 1 2 2 1 1 0 0 0 1 0 1 0 2 1 0 0 0 0 1 2 1 2 0 2 2 0 2 2 2 2 1 0 1 0 0 1 0 1 0 1 2 0 0 0 1 0 0 0 0 0 0 1 0 1 1 1 0 1 0 1 1 0 0 0 0 0 0 0 0 0 1 0 0 0 0 1 0 1 1 0 0 0 2 2 1 0 1 2 2 2 2 0 0 0 1 1 1 0 2 0 0 0 0 2 0 1 2 0 2 2 0 2 0 1 1 0 2 0 0 0 0 0 0 0 2 0 0 1 0 0 1 0 1 0 0 1 0 0 1 0 0 0 2 0 0 0 1 2 0 0 1 0 1 1 0 1 0 0 1 0 0 0 2 0 0 2 2 0 2 0 2 1 1 2 0 0 0 0 0 2 0 0 0 0 0 1 2 2 0 0 2 0 1 0 1 2 1 0 1 0 0 0 2 2 0 0 0 1 1 2 2
189 0 1 1 0 0 0 2 0 0 0 1 0 0 0 0 0 1 0 1 1 1 0 1 1 0 2 0 1 0 1 1 0 0 1 1 1 1 0 0 0 0 0 0 0 0 0 0 0 0 0 0 1 1 1 1 0 0 2 1 1 1 0 2 1 0 1 0 1 0 0 0 1 2 1 2 1 0 2 0 2 0 1 1 1 0 0 0 0 1 0 0 1 1 0 0 1 0 0 0 1 2 0 0 2 0 2 0 0 2 0 1 1 2 2 1 2 0 1 1 1 0 1 1 0 1 0 0 1 0 0 0 0 0 0 0 0 0 0 0 1 1 0 0 1 1 0 0 1 1 0 1 0 0 0 0 0 1 0 0 0 1 2 2 0 1 1 1 2 0 0 0 0 2 0 0 0 1 0 0 0 0 1 1 1 1 1 0 0 0 0 0 2 2 2 1 2 0 0 0 0 0 0 1 1 0 2 0 2 0 1 1 1 0 1 0 0 0 2 0 2 2 0 0 1 0 0 1 0 0 0 0 0 0 0 0 0 1 1 1 0 0 2 0 0 0 0 0 1 1 0 0 0 0 0 1 1 0 0 0 0 0 0 1 0 0 0 0 2 1 0 2 0 2 0 1 0 0 0 0 0 0 2 2 0 1 1 1 1 2 0 0 0 0 1 0 0 0 0 0 1 0 1 1 1 0 0 0 1 0 1 0 0 1 1 0 1 0 1 1 0 1 1 2 1 0 1 1 0 1 2 1 0 0 0 0 1 0 0 2 1 2 2 0 0 1 1 0 1 0 0 0 1 2 1 0 0 0 0 1 0 0 2 0 2 0 2 1 2 0 2 2 2 2 0 0 2 1 1 0 0 0 0 0 0 0 0 1 1 1 1 1 0 0 2 0 0 1 0 0 0 0 0 1 1 0 1 1 0 0 0 0 0 0 1 2 0 1 0 1 1 1 0 0 0 0 0 1 2 1 1 0 0 1 0 0 0 1 0 0 2 0 0 2 0 1 1 1 1 0 0 0 1 2 1 1 1 2 0 1 1 1 0 0 0 1 0 2 2 0 0 0 2 2 2 0 1 2 0 1 1 0 2 2 1 1 1 0 2 0 0 2 1 1 0 0 1 0 1 1 1 2 1 1 1 0 1 0 2 0 0 0 0 0 0 1 0 2 1 1 0 1 0 2 0 2 1 1 1 1 1 0 0 0 0 0 2 0 1 1 1 0 2 0 2 2 0 0 2 0 0 0 0 0 2 2 2 1 0 1 0 0 0 2 1 1 1 0 0 0 1 1 0 0 0 0 2 1 0 0 2 1 2 1 1 1 1 1 1 0 0 2 0 0 2 1 1 2 2 2 2 1 1 2 0 2 2 0 0 0 1 0 0 0 0 0 0 1 0 0 0 0 0 1 0 0 0 1 0 0 1 1 0 2 0 0 0 0 1 0 1 0 0 1 2 1 2 1 0 1 1 1 0 1 2 1 1 1 0 1 1 1 1 0 0 2 1 0 2 1 0 2 0 0 0 2 0 0 2 0 0 0 2 2 0 2 2 0 1 1 0 1 1 2 0 0 2 0 0 1 0 1 0 1 1 0 2 2 0 0 1 0 0 0 0 2 1 2 2 1 0 0 0 2 0 1 1 0 0 1 1 0 0 0 0 0 1 0 2 2 0 2 1 1 0 0 0 0 0 0 0 0 1 0 0 1 0 0 2 0 0 2 2 1 1 0 0 0 0 0 0 0 2 0 0 0 0 0 0 2 0 0 0 0 0 2 0 1 0 1 1 1 2 2 0 0 1 0 1 0 0 2 0 2 0 1 1 1 0 1 1 0 2 0 2 2 0 2 2 2 2 2 0 1 0 0 1 0 0 1 0 1 2 1 0 1 0 0 0 0 0 1 1 0 1 0 0 0 0 0 2 2 2 0 0 0 0 1 0 0 0 2 0 0 0 0 1 1 1 2 0 0 1 1 2 2 1 1 1 0 1 1 0 0 0 1 0 2 0 2 0 0 0 0 0 0 0 2 0 0 0 2 1 0 2 2 0 2 0 1 0 0 1 0 1 2 0 1 1 0 1 0 0 0 1 0 1 1 0 0 0 0 1 2 0 0 0 1 1 0 0 0 2 1 2 0 0 1 0 0 2 0 0 0 2 0 2 2 0 0 0 0 2 0 2 2 2 0 2 1 1 1 0 0 1 2 2 1 1 0 0 1 0 1 0 0 0 0 0 0 0 0 0 1 0 1 0 0 1 0 1 1
190 0 1 1 0 0 0 2 0 1 1 0 0 0 0 0 0 0 1 0 2 0 0 0 2 0 1 0 2 1 2 2 1 1 2 0 2 0 0 1 1 0 0 0 0 0 1 0 0 1 1 0 1 1 1 1 0 0 1 0 2 2 0 1 0 0 0 0 1 1 1 1 1 2 0 2 2 0 2 0 2 0 1 2 1 0 0 1 2 2 0 1 0 1 0 0 0 1 1 1 1 1 1 0 2 0 2 1 1 1 0 2 0 1 1 0 1 0 0 2 2 0 1 1 0 1 0 2 0 2 0 0 0 1 1 1 0 1 0 0 1 2 0 0 0 2 0 0 1 1 0 1 0 0 0 0 0 0 0 0 0 1 0 2 2 2 1 0 2 0 1 0 1 2 1 1 0 0 0 1 0 1 0 2 0 0 0 1 1 0 0 0 2 2 2 0 0 0 0 1 0 2 0 1 2 2 1 0 0 0 1 1 1 1 0 0 0 0 1 1 0 0 0 0 0 0 0 1 0 0 1 1 0 0 0 0 0 2 2 0 0 1 2 0 0 0 0 0 0 0 0 0 1 1 1 0 1 0 0 0 0 0 1 1 0 0 1 1 1 1 0 1 0 2 0 0 0 2 2 0 0 0 2 2 0 0 0 2 0 2 0 1 0 0 1 0 1 0 1 0 2 0 1 1 1 0 1 0 2 0 0 1 0 1 0 0 0 0 0 0 0 2 1 2 0 0 0 1 1 0 1 2 0 0 0 0 0 1 1 1 0 1 2 0 1 1 1 0 0 1 0 0 0 1 0 1 0 0 0 0 0 0 2 0 0 1 0 1 1 1 1 1 2 1 0 0 2 1 1 0 0 0 1 0 2 1 1 0 0 1 0 0 1 0 2 0 0 1 1 1 1 1 1 0 0 1 1 0 0 0 0 0 0 0 1 1 1 1 0 0 0 1 1 1 0 2 1 0 1 0 1 0 0 1 0 0 0 1 0 0 0 0 2 0 2 2 0 2 2 0 0 1 0 2 0 0 0 0 0 0 2 1 1 1 1 2 2 2 2 1 1 1 0 0 0 1 0 2 0 1 1 1 0 0 2 0 0 0 2 0 1 1 1 2 0 0 1 1 2 1 0 2 1 2 0 0 2 1 1 0 0 0 0 0 1 0 0 2 1 1 1 1 1 2 1 2 0 0 0 2 0 1 0 0 0 0 2 1 0 1 0 1 1 0 1 1 0 1 1 0 1 1 0 1 2 1 1 0 1 0 1 1 2 2 0 0 2 0 0 0 2 2 1 0 1 1 2 1 0 1 1 1 1 1 0 0 1 1 1 0 0 0 0 0 1 0 0 0 0 0 0 2 0 2 0 2 2 0 0 1 1 1 1 1 1 1 0 1 1 0 0 1 0 1 0 1 1 1 0 0 0 1 1 0 0 1 0 0 0 0 0 2 0 1 1 1 1 1 0 1 0 1 0 1 2 2 1 2 2 0 0 0 0 1 2 2 1 2 0 0 1 0 0 0 0 0 2 1 2 0 0 1 1 0 0 1 0 0 2 2 0 0 1 1 0 0 1 0 0 2 1 1 0 1 0 0 1 2 0 0 0 0 0 0 0 1 1 2 1 1 0 0 0 2 1 1 1 2 1 0 2 1 0 0 0 0 2 0 0 0 0 0 0 0 0 0 0 1 0 0 0 0 0 0 0 0 0 0 2 1 0 1 2 1 0 0 1 0 2 2 1 0 1 1 0 0 1 0 0 1 1 2 0 0 0 1 0 2 0 2 0 1 2 2 1 0 0 2 0 0 0 2 0 2 2 0 1 0 1 1 2 0 1 0 0 0 1 1 0 0 0 0 0 2 0 0 2 0 1 0 0 1 1 0 0 0 0 0 0 0 1 1 0 0 0 0 0 1 0 0 1 1 1 0 0 1 1 0 1 0 0 2 0 0 0 1 0 0 1 2 0 0 1 0 2 2 1 0 1 1 1 1 1 0 0 1 0 2 0 2 0 0 0 2 2 2 2 1 1 0 0 1 2 0 1 1 1 0 0 1 0 1 0 0 1 0 0 1 1 0 0 1 0 0 0 0 1 2 0 0 0 0 0 0 0 0 1 0 0 2 0 0 2 0 1 0 1 0 0 0 1 1 0 0 2 1 2 0 0 1 1 1 1 1 1 1 1 0 1 0 1 1 0 1 0 2 2 0 0 0 0 0 1 2 0 0 0 0 0 0 0 0 0 1 1 0 0 0 2 1 2 1
191 1 2 1 0 0 0 1 0 0 0 1 1 2 0 0 0 0 1 1 1 0 1 0 2 0 1 0 1 2 2 1 0 1 0 0 1 2 0 1 1 0 0 0 1 0 1 0 0 1 1 0 0 0 1 1 0 0 0 0 0 1 0 0 1 1 1 1 1 0 0 1 2 2 2 2 0 0 2 0 2 0 2 0 2 0 0 0 2 2 0 0 0 0 0 0 0 0 0 0 1 2 1 0 2 1 2 1 0 2 1 1 0 1 2 1 1 0 1 1 1 0 1 1 0 1 0 0 0 0 0 0 1 1 0 0 1 0 0 0 0 2 0 0 1 1 0 0 1 1 0 1 0 0 0 0 0 0 0 1 1 0 1 2 1 1 1 2 1 1 0 0 1 2 1 0 0 1 0 0 0 0 0 1 0 0 0 2 1 0 0 0 1 0 0 1 0 0 0 0 0 0 0 2 2 1 1 0 0 0 1 1 1 0 2 0 0 0 2 1 1 1 1 0 0 1 1 2 1 1 1 1 1 1 1 0 1 2 2 1 0 0 2 0 0 0 0 0 0 0 0 0 1 0 0 0 0 0 0 0 0 0 0 1 0 0 0 1 1 1 0 2 1 1 0 0 0 1 1 0 1 0 2 2 0 0 1 1 1 2 0 2 0 0 2 0 1 1 0 1 0 0 1 1 1 0 1 1 1 0 0 1 0 1 0 0 0 1 0 0 1 2 1 0 2 0 2 1 0 2 2 0 0 0 0 0 0 2 0 0 0 1 2 0 0 0 1 0 0 0 0 0 1 1 1 1 1 2 0 2 0 0 1 0 0 0 1 1 1 1 1 1 2 2 0 0 1 0 0 0 0 1 1 1 1 0 1 0 0 1 1 1 2 0 2 2 0 1 0 0 0 0 1 1 1 0 0 0 0 0 0 0 0 0 1 1 1 0 0 0 1 1 0 2 1 2 1 0 0 0 0 0 1 1 1 0 0 2 0 0 1 0 1 1 0 1 0 0 2 0 0 0 0 2 0 0 0 1 1 0 1 2 0 0 1 2 1 1 1 0 0 0 2 2 1 0 2 1 0 0 1 0 1 1 2 1 0 1 1 1 1 1 0 1 0 0 0 1 1 2 1 2 2 0 2 0 0 1 1 0 1 0 0 1 0 1 0 2 0 2 1 0 0 2 0 1 1 0 0 2 0 2 0 2 2 0 1 0 0 1 1 0 1 0 1 1 1 0 2 0 0 0 0 2 2 0 0 0 0 0 2 0 1 2 0 1 1 0 0 0 1 1 0 0 1 0 2 1 0 1 2 0 1 1 0 0 2 1 0 0 0 1 0 0 1 1 0 1 1 1 1 1 0 1 1 2 0 0 0 0 1 0 1 1 1 1 0 0 0 0 0 2 0 0 0 0 0 1 0 0 1 1 0 2 0 0 2 1 0 0 1 0 0 1 1 1 1 0 0 0 0 2 1 0 1 2 2 2 2 0 0 0 1 0 1 2 1 2 0 0 0 0 0 0 0 0 2 2 2 0 2 0 2 2 0 2 2 0 1 1 1 1 1 2 1 0 2 1 1 1 0 0 0 0 1 0 0 1 1 0 0 0 0 1 0 1 0 1 0 0 0 1 0 1 0 0 0 1 1 0 2 1 0 0 0 0 1 0 1 2 0 1 1 1 0 0 0 0 0 0 0 0 0 0 0 2 0 0 2 1 0 1 2 1 0 0 1 1 1 1 0 0 0 1 1 0 1 0 0 2 0 0 0 0 1 2 0 0 0 2 0 2 2 2 0 0 0 2 0 0 0 2 0 2 1 0 1 0 1 1 2 0 1 1 0 1 1 2 1 1 1 1 0 1 0 0 1 0 0 0 0 2 1 1 0 2 0 0 0 0 1 1 1 0 1 1 1 0 0 0 2 2 1 0 0 0 0 0 0 0 0 2 0 0 0 0 0 0 1 1 0 0 0 2 1 2 0 1 1 1 1 1 0 0 0 2 0 1 0 2 0 0 2 1 1 1 1 1 2 1 1 0 2 1 1 2 0 2 0 1 0 1 0 0 1 1 0 1 2 0 0 2 0 0 1 0 1 2 2 2 0 0 0 2 0 0 0 1 2 1 0 0 2 2 1 0 0 0 0 0 2 0 0 1 1 0 1 0 0 0 0 0 1 0 1 1 0 0 0 0 2 0 0 0 0 2 2 2 2 0 0 2 1 2 0 0 0 1 0 1 0 0 1 1 1 0 0 0 1 0 0 0
192 1 2 0 0 0 0 1 1 0 2 1 0 0 0 0 0 0 1 0 2 1 0 0 2 0 0 0 2 0 2 1 2 1 0 0 1 2 0 0 0 0 0 0 0 0 0 0 0 0 0 0 0 1 1 1 0 1 1 0 1 2 0 0 0 0 0 0 1 1 1 1 2 1 2 1 2 0 2 0 0 0 2 1 1 0 0 1 2 2 1 1 0 2 0 0 0 1 0 1 1 2 1 0 2 1 2 0 0 2 0 1 0 0 0 0 0 0 0 1 1 0 0 2 0 0 0 1 0 0 0 0 0 0 0 0 0 1 0 0 1 2 0 0 2 2 1 0 2 2 0 0 0 0 0 1 0 1 0 0 1 1 1 2 0 1 1 1 0 1 1 1 0 1 1 0 0 0 0 0 0 0 0 2 1 0 1 2 0 1 1 2 0 0 0 1 1 0 0 0 0 0 0 1 2 2 1 0 1 0 2 0 0 0 2 1 1 1 1 0 1 1 0 0 1 1 1 1 0 0 1 1 0 0 0 0 0 2 2 1 0 0 2 0 0 0 0 0 0 0 0 0 1 0 0 0 0 0 0 0 0 0 0 1 0 0 0 0 1 0 0 2 1 1 0 0 0 2 2 0 0 0 1 1 1 1 1 0 0 2 0 2 0 0 1 0 0 1 0 1 2 0 0 0 0 1 1 0 0 0 0 0 0 0 0 0 0 0 0 0 0 1 1 2 1 0 1 0 0 1 1 1 1 1 0 1 1 1 0 0 0 0 1 0 0 0 2 0 0 0 0 0 0 2 0 0 2 1 0 0 0 0 1 0 0 0 0 2 2 0 2 2 0 0 1 0 0 0 0 0 1 1 0 0 2 1 1 1 1 0 0 0 0 0 2 0 0 0 0 0 0 0 0 1 1 0 1 1 0 0 0 1 0 0 1 1 1 1 0 0 0 1 1 2 0 0 0 1 1 1 0 2 1 0 1 2 0 0 0 0 2 0 1 1 0 1 1 1 1 0 0 1 2 2 2 2 2 1 1 0 2 1 0 1 1 2 2 2 2 0 0 0 2 2 1 1 1 2 1 0 0 0 0 0 2 1 0 1 2 0 1 2 2 0 2 0 0 1 2 1 1 1 2 0 2 0 0 0 1 0 1 1 0 0 0 2 0 2 0 1 1 1 0 2 0 2 0 0 0 2 0 1 0 1 0 0 2 0 0 0 1 1 2 0 2 2 0 1 1 0 0 0 0 1 2 1 1 1 0 0 0 0 1 1 0 0 1 1 1 1 0 1 0 0 0 0 1 1 0 0 1 0 1 1 1 1 1 1 0 0 0 2 1 0 1 0 0 1 1 1 1 1 0 1 0 1 0 0 0 1 0 0 0 0 0 0 0 2 0 1 0 1 0 1 0 0 0 1 0 0 2 2 0 2 0 0 0 1 1 1 0 0 0 0 1 1 1 0 0 2 0 1 0 1 2 2 2 2 2 0 0 0 1 1 1 1 0 1 1 0 0 1 0 1 0 0 2 1 2 0 1 0 2 2 1 2 1 1 1 0 0 2 1 2 0 0 2 0 0 1 0 0 0 0 0 0 1 1 0 0 0 0 0 0 1 1 1 2 1 1 0 0 0 2 0 1 1 0 0 0 0 0 0 0 1 0 0 0 0 0 0 0 0 0 0 0 0 0 0 0 0 0 0 0 0 0 0 0 1 0 0 0 2 1 0 0 1 2 0 0 0 0 2 0 1 1 1 1 0 1 0 2 0 0 0 1 0 1 0 2 0 1 2 1 0 0 0 0 0 0 0 1 0 1 0 1 0 0 1 2 2 0 2 0 1 1 0 2 2 1 1 2 0 1 0 0 1 0 0 0 0 2 2 1 1 0 0 0 1 0 0 0 0 0 0 0 0 0 0 0 1 1 1 1 0 0 0 0 1 1 0 2 0 0 0 0 0 0 2 1 1 0 0 1 1 2 0 0 0 0 1 0 0 0 0 1 1 1 0 1 0 0 0 1 2 1 1 2 0 0 0 2 2 0 1 1 1 2 1 1 0 2 0 0 1 0 0 2 1 1 1 1 0 1 1 0 1 1 1 1 0 0 0 2 0 0 0 2 2 0 1 1 0 0 0 0 0 0 0 0 2 0 1 0 1 1 2 1 0 0 0 1 1 0 1 1 0 0 1 0 2 0 0 0 0 1 1 0 0 0 0 0 1 2 0 0 0 1 0 1 0 0 0 1 0 1 0 0 0 0 1 1
193 0 0 2 0 0 0 2 0 1 1 0 0 0 0 0 0 0 1 0 2 0 0 0 2 0 1 1 2 2 2 1 0 0 2 1 2 2 1 0 0 0 1 1 0 1 1 0 0 0 0 0 0 0 1 0 0 0 1 0 0 2 0 1 0 0 0 1 1 0 0 0 2 2 2 2 2 0 2 0 0 0 0 2 0 0 0 0 2 2 0 0 2 0 0 0 1 2 0 2 0 2 1 0 2 0 2 0 2 0 0 2 1 2 2 2 2 0 1 1 1 0 1 1 0 1 0 1 0 1 1 1 0 0 0 0 0 0 0 0 1 1 0 0 2 2 1 0 1 2 0 0 0 0 0 1 1 0 0 0 1 1 2 2 2 2 2 1 1 0 0 0 0 2 0 0 0 0 0 1 1 0 1 1 1 1 1 0 0 0 0 0 1 1 1 1 1 0 0 0 0 1 0 1 2 1 1 0 1 1 2 2 1 1 0 0 0 0 2 2 0 0 0 0 1 0 0 0 0 0 0 0 1 1 0 0 0 2 2 1 0 1 2 0 1 1 1 0 0 0 0 0 1 0 0 0 1 0 0 0 0 0 0 0 0 0 2 0 2 1 0 0 0 0 0 1 0 2 2 0 0 0 2 2 0 0 0 2 0 2 0 0 0 0 1 0 1 1 0 1 0 0 0 0 0 0 0 0 1 0 1 0 0 1 1 0 1 1 1 1 0 2 1 2 2 0 1 1 0 0 2 1 0 0 0 0 0 0 0 0 0 0 1 0 0 0 2 0 2 1 0 0 0 2 0 0 1 0 0 1 0 0 2 0 2 0 1 1 1 1 1 1 1 1 0 0 0 1 1 0 2 0 0 0 2 1 2 0 0 0 0 0 1 0 1 0 0 0 0 0 0 0 0 2 0 0 0 0 0 0 0 2 0 0 1 1 1 0 0 0 0 1 0 0 0 0 0 0 0 0 0 0 1 0 1 1 0 0 0 1 1 0 1 1 0 1 1 1 1 0 0 1 1 1 2 1 2 2 2 1 1 1 1 0 0 1 1 2 2 0 0 0 2 2 2 0 0 0 0 0 2 0 0 0 2 0 0 0 1 0 0 1 1 2 0 0 1 0 1 2 1 2 1 1 1 0 1 0 2 0 1 1 0 1 0 1 0 2 0 1 1 1 1 2 1 2 1 1 1 2 1 1 0 1 2 0 2 0 1 1 0 1 1 0 2 2 0 1 1 0 0 0 0 1 2 1 0 0 1 0 0 1 0 1 0 1 0 0 1 0 1 2 0 0 0 0 1 1 0 0 2 1 0 0 0 0 0 1 1 1 0 2 0 0 1 1 0 0 0 0 0 2 0 2 0 2 0 0 0 2 0 0 0 0 0 0 0 1 0 0 0 1 0 0 0 1 1 2 0 0 1 1 0 1 0 1 1 0 0 1 1 0 0 2 2 0 1 0 0 0 1 1 0 1 1 2 1 2 0 1 1 0 2 1 1 1 1 2 0 0 1 0 1 0 0 1 0 0 2 0 0 0 1 1 0 1 2 1 2 1 1 0 1 2 0 0 2 0 0 0 0 0 0 0 2 0 1 2 0 0 1 0 0 0 1 0 0 0 2 2 0 0 0 2 0 0 0 0 0 0 0 0 0 0 0 0 1 0 0 1 0 1 0 0 0 1 1 1 0 0 0 0 0 0 0 0 0 0 1 0 1 1 2 0 0 1 0 1 1 1 0 0 2 1 0 0 0 0 1 0 0 2 0 0 1 2 1 2 0 1 1 0 2 1 0 0 0 1 0 0 0 2 0 2 2 1 0 0 1 0 1 0 0 2 0 2 0 2 2 1 1 2 0 0 0 0 1 0 2 0 0 0 2 0 0 0 0 0 0 0 1 1 0 0 0 0 0 0 0 0 2 2 1 0 0 1 1 1 0 0 0 1 0 0 0 0 1 0 1 1 1 0 2 0 2 2 0 1 1 2 2 2 0 0 0 0 1 2 1 2 0 0 0 0 0 0 0 1 0 0 0 2 1 0 0 1 0 1 0 1 0 0 0 0 0 2 0 0 1 0 0 1 1 1 0 0 1 2 1 1 0 1 0 2 0 0 0 1 1 0 0 0 1 1 2 1 1 1 1 2 0 0 0 1 1 0 1 2 1 1 1 1 1 0 1 1 0 1 1 0 0 0 1 1 0 0 0 1 1 0 0 1 0 1 0 0 0 0 0 0 0 0 0 1 0 0 0 0 1 1 1 1
194 0 1 1 0 1 1 2 0 1 1 1 2 2 1 1 0 0 1 0 0 0 0 1 1 0 2 0 1 0 1 1 1 1 1 0 2 1 0 1 0 1 0 0 0 0 1 0 0 1 1 0 1 1 0 0 0 0 2 1 1 1 1 1 0 0 0 0 1 0 0 1 1 2 1 2 2 0 2 0 0 0 2 0 2 0 0 0 2 2 0 0 0 2 0 0 1 1 0 1 0 2 1 0 2 1 2 2 2 0 0 2 0 2 2 0 2 0 1 1 1 0 1 1 0 0 0 0 1 0 0 0 0 0 0 0 0 0 0 0 1 2 0 0 0 0 2 0 0 0 0 0 0 1 0 0 0 1 0 0 1 0 1 2 1 2 1 1 0 2 0 0 0 2 2 2 0 1 0 0 0 0 1 2 2 2 1 2 0 1 1 2 2 1 2 0 0 0 0 0 0 1 0 0 2 2 0 0 2 0 2 0 0 0 1 0 1 0 2 1 1 1 1 0 0 1 1 2 1 1 0 0 0 0 0 0 0 2 2 1 0 1 2 1 0 0 0 0 0 0 0 0 0 0 0 0 1 0 1 1 0 1 1 1 0 0 0 1 1 1 0 2 0 1 1 0 0 2 2 0 0 1 1 1 0 0 1 1 1 2 0 1 0 1 0 1 0 1 0 0 1 1 0 0 0 0 1 1 1 0 0 2 0 2 2 0 0 1 2 2 0 2 1 2 1 0 1 2 1 1 2 0 0 0 0 0 0 0 0 0 0 0 2 1 1 1 1 0 1 0 0 0 0 2 0 0 2 0 0 0 1 1 2 0 1 1 0 1 1 1 1 1 1 1 2 2 2 0 0 0 0 2 0 0 2 0 0 0 0 0 0 0 1 0 2 1 1 1 1 1 0 1 0 0 0 0 2 1 0 0 1 0 0 0 0 1 1 0 0 0 0 2 0 0 0 1 0 0 2 2 0 1 1 1 2 2 1 0 0 1 1 0 0 2 0 2 0 1 1 0 0 0 1 1 1 0 1 2 1 1 2 0 0 0 0 0 0 1 1 0 0 0 2 2 1 0 1 2 0 0 2 1 0 0 2 0 0 1 1 0 0 1 0 2 2 0 2 1 2 2 1 2 1 1 1 0 1 1 0 0 0 0 0 0 0 2 0 1 1 2 1 0 0 2 0 2 2 0 0 2 0 2 0 0 2 0 2 0 0 1 1 0 2 1 2 0 2 2 0 0 0 0 0 2 2 1 1 1 0 1 0 0 0 1 1 0 1 0 1 0 0 0 0 0 0 0 2 2 0 1 2 0 1 0 1 1 1 0 0 0 1 0 0 0 0 0 0 0 0 0 0 2 0 1 1 2 1 0 0 1 0 0 1 1 1 1 1 0 0 0 0 0 1 1 1 2 2 1 0 0 0 1 0 2 0 0 0 0 0 1 1 0 0 0 1 1 1 0 0 2 0 2 0 0 1 0 2 2 2 1 0 0 1 1 1 1 1 0 0 0 2 0 1 0 1 0 1 1 2 0 2 0 2 2 1 2 1 0 1 1 1 0 1 2 0 0 2 0 0 1 0 0 0 0 2 0 1 1 0 0 0 0 0 1 1 0 0 1 1 1 0 0 0 2 0 1 2 1 1 0 2 1 1 0 1 1 2 0 1 1 1 1 0 0 0 1 0 1 0 0 0 0 0 0 0 0 0 0 0 0 0 0 2 1 0 1 0 1 1 1 0 0 2 0 1 1 1 0 0 2 0 0 0 0 0 2 0 1 0 2 0 1 2 2 1 1 0 1 0 1 0 2 0 2 0 2 1 1 1 0 0 0 2 0 1 1 0 2 2 2 2 2 0 1 0 0 1 0 0 0 0 2 1 2 0 1 0 0 0 0 0 1 1 0 1 1 1 0 0 1 0 0 0 0 0 0 0 0 0 0 0 1 0 0 0 1 0 0 0 1 0 0 1 1 2 2 0 0 0 0 1 1 0 0 0 1 1 1 0 2 0 0 0 1 1 1 1 2 1 0 0 1 2 1 1 1 1 2 1 1 0 0 0 0 1 1 1 0 1 0 0 1 0 0 1 0 1 1 0 0 0 0 0 2 0 0 0 1 2 1 0 0 2 0 1 1 2 0 0 0 2 0 1 0 1 0 1 2 1 0 1 1 1 0 1 0 0 0 0 1 0 0 0 0 1 0 0 2 2 0 0 2 1 1 0 0 0 2 0 0 1 0 1 1 1 0 0 0 0 1 2 2
195 1 0 2 0 0 0 1 0 0 0 2 0 1 0 0 1 0 1 0 2 0 0 0 2 0 1 0 2 0 2 0 0 1 2 0 1 1 0 2 1 1 0 0 0 0 0 0 0 0 0 0 1 1 0 1 1 0 2 0 1 2 0 2 1 1 1 0 2 1 0 0 0 2 0 2 2 0 2 0 1 0 2 1 2 0 0 1 2 2 1 1 1 1 0 0 1 2 1 1 2 0 2 0 2 0 2 2 2 0 0 2 0 1 1 1 1 0 0 1 1 0 2 0 1 1 0 0 0 0 0 0 1 1 1 0 0 0 0 0 1 1 0 0 0 2 0 1 1 0 1 0 0 0 0 0 0 2 0 0 1 1 1 2 2 2 2 0 2 0 0 0 0 1 0 1 0 0 0 1 1 1 1 2 1 1 1 2 0 0 0 2 2 2 2 0 0 0 0 0 0 0 0 1 2 1 2 2 1 1 1 0 2 0 2 1 1 0 1 0 0 0 1 0 0 1 1 2 1 1 1 1 0 0 0 0 0 2 2 0 0 1 2 1 0 0 0 0 0 0 0 0 1 1 1 0 0 0 0 0 0 0 0 0 0 0 0 0 1 1 1 2 1 2 0 0 0 2 1 0 1 0 2 2 0 1 0 0 1 2 0 1 1 0 1 1 0 0 1 0 1 0 2 2 2 0 0 0 2 0 1 1 0 1 1 0 0 0 1 1 1 2 2 1 1 0 1 1 1 0 1 2 0 0 0 0 1 1 0 0 0 0 2 0 1 1 1 1 1 1 1 1 1 2 1 0 0 1 0 2 0 0 1 0 1 1 0 0 0 2 0 0 1 0 0 0 2 0 0 0 2 2 1 1 1 1 1 1 1 0 0 0 1 0 1 0 0 2 0 0 0 0 0 1 0 0 1 2 0 0 0 1 1 1 1 2 0 1 0 0 0 1 1 0 1 1 0 1 1 0 1 0 0 1 0 0 0 0 0 0 1 0 2 0 1 1 0 1 2 1 1 0 2 2 2 2 2 2 1 1 1 2 0 1 1 1 1 1 1 0 1 0 2 2 1 0 1 2 0 1 1 0 0 0 2 1 0 1 2 0 1 2 0 1 1 0 1 0 1 2 1 2 2 0 2 0 1 1 2 0 1 1 0 1 1 1 0 1 1 2 1 0 1 0 0 0 0 1 1 1 1 0 0 0 1 0 1 1 2 0 1 1 0 0 2 1 0 2 0 0 0 0 0 2 2 0 0 0 1 1 0 0 0 2 1 1 1 1 0 1 1 2 0 0 0 0 2 2 0 1 2 0 0 0 0 1 1 1 0 0 0 2 0 0 2 1 1 0 0 1 1 2 0 2 0 2 1 0 0 1 1 1 0 1 0 1 0 0 0 0 0 1 0 1 0 1 1 1 0 0 1 1 0 2 0 1 0 0 1 0 0 0 0 0 0 0 0 0 0 1 0 2 0 2 2 2 0 1 0 0 0 0 1 2 0 0 2 1 1 1 0 1 0 0 0 1 1 2 1 1 2 0 1 1 1 1 0 1 2 1 1 1 0 1 1 0 1 0 0 1 0 1 0 0 1 0 0 2 0 0 0 0 0 0 0 1 1 1 1 1 0 0 0 1 1 0 1 1 1 0 1 0 0 0 0 0 0 0 0 0 0 0 0 0 0 1 0 2 0 0 0 0 0 0 0 0 0 0 1 0 0 1 1 0 0 1 0 0 2 2 0 0 1 0 1 1 0 0 1 1 0 1 0 0 0 2 0 1 0 1 0 1 2 2 0 0 0 0 0 0 1 0 0 0 0 2 1 1 0 0 1 1 1 0 0 0 1 2 0 0 0 0 0 0 0 0 0 0 1 0 0 1 2 1 1 0 0 0 0 1 0 0 1 0 1 1 2 0 0 0 2 2 0 0 0 0 0 1 0 1 0 2 0 0 0 1 0 0 2 0 1 0 2 0 2 2 0 0 0 0 1 1 0 0 0 0 0 1 0 2 0 0 1 1 1 1 1 2 1 0 0 1 2 0 1 1 0 0 1 1 0 1 0 0 2 0 0 1 1 1 0 1 1 1 0 0 1 2 0 0 0 0 1 2 0 0 0 1 0 2 1 0 1 1 1 0 1 0 0 0 1 1 1 0 1 0 1 1 0 0 0 1 2 0 1 1 2 1 2 0 0 0 0 0 0 0 1 0 0 0 0 0 0 0 0 0 0 1 0 1 0 0 0 2 1 0 0 0 1 0 1 1
196 0 1 1 0 0 0 1 1 0 1 1 0 1 0 0 1 0 1 0 2 0 1 0 2 0 0 0 1 1 2 0 1 2 0 0 1 1 1 1 1 0 0 0 0 0 0 0 0 0 0 0 0 0 1 1 0 0 0 1 0 1 1 1 0 0 0 0 0 0 0 0 2 2 2 2 2 0 2 0 1 0 2 0 2 0 0 1 2 2 1 1 1 1 0 0 0 2 0 2 2 2 1 0 2 0 2 1 1 1 0 1 1 2 2 1 2 0 0 2 2 0 2 0 0 2 0 1 0 1 0 0 0 0 0 0 0 0 0 0 1 1 0 0 1 1 1 0 1 1 0 1 0 0 0 1 0 0 0 0 0 0 1 2 1 2 0 0 0 1 1 1 0 2 1 1 0 1 0 0 0 0 1 2 2 1 2 1 0 0 0 1 2 0 1 1 2 0 0 0 0 0 0 1 1 1 1 1 1 1 2 1 1 0 1 0 0 0 2 1 1 1 0 0 0 1 1 2 0 1 0 0 0 0 0 0 0 2 2 2 0 0 2 0 0 0 0 0 0 0 0 0 1 0 0 0 1 1 1 1 0 1 0 1 0 0 0 0 2 1 0 2 0 2 1 0 0 2 2 0 2 0 2 2 0 0 1 0 1 2 0 0 0 1 1 0 0 2 0 0 0 0 1 1 1 0 1 0 1 0 1 1 0 1 1 0 1 1 0 0 0 1 2 1 0 0 1 2 1 0 1 1 0 0 1 1 0 1 0 1 1 1 2 0 1 1 0 0 1 1 1 1 2 2 2 0 1 0 0 1 0 0 0 0 0 2 0 1 2 0 2 2 1 1 1 0 1 2 2 1 1 1 0 0 0 1 1 0 0 0 0 0 1 0 1 0 0 0 0 0 0 0 2 0 0 1 0 0 0 0 1 0 0 0 1 1 1 0 0 0 0 1 0 2 0 1 2 1 2 0 2 0 0 0 0 0 0 1 0 1 1 0 1 1 0 0 0 0 0 0 0 0 1 1 2 1 2 2 2 0 1 1 1 0 0 1 1 2 2 0 0 0 1 1 2 0 2 1 0 0 1 0 2 2 2 1 0 0 1 0 1 1 1 2 1 0 1 1 2 1 1 1 1 1 1 0 1 0 0 0 0 0 0 0 1 0 0 2 2 1 0 1 1 2 0 1 0 0 0 2 0 2 1 1 1 0 1 1 0 1 1 0 1 0 2 1 0 1 1 0 0 0 0 1 2 0 0 1 0 0 0 0 0 1 1 0 1 1 0 1 1 2 0 0 0 0 2 2 0 2 2 1 0 1 0 0 1 1 1 0 0 1 0 0 0 0 0 0 0 0 0 2 0 1 1 2 0 0 0 1 0 0 2 2 2 2 0 1 1 0 0 1 0 1 0 1 1 2 0 0 0 0 0 0 0 0 0 1 0 0 0 1 0 0 2 2 2 0 0 1 0 1 0 1 2 2 1 2 1 0 0 0 0 0 1 2 0 1 0 0 0 0 0 0 0 1 1 1 2 0 1 1 1 1 0 1 1 0 0 0 2 0 0 2 1 0 2 1 0 1 1 0 0 0 2 0 0 2 0 0 0 0 0 0 0 0 0 1 1 1 0 0 2 2 1 0 1 0 0 0 1 0 0 0 0 0 1 0 0 0 0 0 1 1 0 0 0 0 1 1 1 1 1 0 0 1 1 0 1 0 0 1 2 1 0 0 2 1 1 1 0 0 0 1 0 1 2 0 1 1 1 2 1 1 1 1 1 2 1 1 1 1 2 1 0 0 0 0 1 1 0 1 0 0 0 2 1 0 0 1 2 1 2 0 1 1 0 2 1 1 1 1 0 0 0 0 0 0 0 0 0 2 2 1 1 0 0 0 0 0 0 1 0 0 0 0 0 1 0 0 2 2 2 0 0 1 1 0 1 0 0 2 1 0 1 1 0 0 2 1 1 0 1 1 1 1 0 0 1 1 2 2 0 0 0 0 0 2 0 2 0 0 1 2 2 2 2 2 0 1 0 1 0 0 2 1 1 1 0 1 1 1 0 0 1 1 0 1 0 1 0 1 0 0 1 0 1 0 0 0 1 0 0 0 1 0 0 0 2 0 0 0 2 0 0 0 1 0 0 1 1 1 0 0 1 0 2 1 0 0 0 0 1 0 1 0 1 1 2 0 1 1 0 0 1 0 0 0 0 0 0 0 0 1 0 0 0 1 0 1 0 0 0 2 1 0 0 1 2 0 2 2
197 0 2 1 0 0 0 1 0 0 0 2 0 1 0 0 0 0 0 0 1 0 0 0 2 0 2 0 1 0 1 0 1 1 1 0 1 1 0 1 0 1 0 0 1 0 0 0 0 0 0 0 1 2 0 1 0 0 1 0 0 1 1 1 0 0 0 0 0 0 0 0 1 1 1 1 1 0 1 0 0 0 1 1 2 0 0 2 2 2 0 1 0 1 0 0 0 2 0 2 0 2 1 0 2 1 2 0 0 2 0 2 1 2 2 1 2 0 2 0 0 0 2 0 0 2 0 0 0 0 0 0 0 0 0 0 0 0 0 0 0 2 0 0 0 0 0 0 0 0 0 1 0 0 0 0 0 1 0 0 0 1 1 2 2 2 2 1 0 1 0 0 0 2 2 0 0 1 1 1 1 0 1 2 1 1 1 2 0 0 1 1 2 2 2 0 1 1 0 0 0 0 0 1 2 2 1 1 1 0 0 2 1 0 1 1 1 0 0 0 2 2 1 0 0 1 1 0 0 0 0 0 0 0 0 0 0 2 2 1 0 1 2 1 0 0 0 0 0 0 0 0 1 0 0 0 0 0 1 1 0 1 0 0 0 0 0 1 0 0 2 1 0 2 0 0 0 1 1 0 0 1 1 1 0 1 1 1 1 2 0 1 0 0 2 0 2 2 1 0 0 0 1 1 1 0 0 0 0 0 0 1 0 1 1 0 0 1 0 0 0 1 1 2 2 0 2 0 1 2 2 1 1 1 0 0 0 0 0 2 1 2 0 0 1 1 1 0 1 0 0 0 0 2 0 0 2 0 0 2 0 0 0 0 0 0 1 0 1 1 1 1 1 1 0 0 1 2 2 1 0 1 0 0 1 1 1 1 1 0 0 0 1 0 2 0 0 0 2 1 1 1 1 1 1 1 0 0 1 1 0 0 0 0 2 2 0 0 0 1 1 1 2 2 0 0 1 1 2 1 0 1 0 2 1 1 0 0 0 1 1 0 1 1 0 0 0 0 0 0 0 0 1 2 1 1 1 2 1 1 1 1 1 0 0 2 2 1 2 0 0 0 2 2 1 1 1 1 0 0 1 1 2 2 1 1 1 0 2 0 2 2 0 1 1 0 1 0 2 0 0 0 2 0 2 0 0 1 0 0 0 0 0 0 1 1 0 2 0 0 0 2 1 2 1 1 0 0 0 2 0 0 0 0 1 0 1 1 1 1 1 0 1 1 1 1 0 0 2 0 0 0 0 1 2 2 1 0 0 2 0 0 0 2 0 1 1 1 0 1 0 0 0 0 0 0 0 1 0 1 1 0 0 0 0 0 0 0 0 0 0 1 1 0 1 0 0 0 0 0 0 2 0 0 1 2 0 0 0 2 0 0 0 0 0 0 0 0 0 0 0 2 0 0 0 0 0 2 0 0 1 1 0 1 0 0 2 0 1 0 1 0 0 1 2 2 2 1 0 1 1 1 0 1 2 2 1 2 2 0 0 0 1 1 1 1 1 0 2 2 0 2 0 0 0 1 1 1 1 0 0 2 2 0 0 2 0 1 1 0 1 1 0 0 1 0 2 0 0 1 0 0 0 0 1 0 1 2 1 0 0 0 0 1 1 0 0 1 1 1 0 1 1 2 0 0 0 1 0 0 2 0 0 0 1 1 2 0 0 1 0 0 0 0 0 0 0 0 0 0 0 0 0 1 1 0 0 0 1 0 0 0 2 1 0 1 0 0 2 2 0 0 2 0 0 0 1 0 1 0 0 2 0 0 0 2 0 1 0 1 1 1 2 1 1 1 0 1 0 1 0 2 0 1 1 1 2 1 0 0 0 0 0 1 0 2 1 1 1 1 1 1 0 0 0 0 1 0 1 0 0 1 2 1 1 0 0 1 1 1 0 1 1 0 1 1 1 1 0 0 1 1 0 0 0 0 0 0 1 0 0 2 2 0 2 2 0 0 1 1 1 0 1 1 2 2 0 1 1 2 2 2 1 0 0 1 0 2 0 1 0 1 0 2 2 2 2 1 0 0 0 0 1 1 2 2 0 1 1 2 1 1 0 0 0 2 0 0 2 0 0 2 1 1 0 0 1 0 0 1 0 0 1 1 0 0 2 1 1 1 1 1 2 2 2 1 2 0 1 0 2 0 1 0 2 0 2 2 0 0 0 0 1 0 1 0 1 0 2 0 0 0 0 0 0 2 2 1 1 1 1 1 1 2 0 0 0 0 1 0 0 0 1 2 1 0 0 0 2 0 0 0
198 1 1 1 0 0 0 1 0 0 0 0 0 1 0 0 0 0 0 1 1 1 0 2 0 0 0 0 1 1 2 0 0 1 2 0 2 1 1 0 0 0 1 1 0 1 0 0 0 0 0 0 0 0 2 0 0 0 1 0 1 1 0 1 1 1 1 0 2 0 0 1 2 2 2 2 2 0 1 0 0 0 2 0 2 1 2 0 0 1 0 0 0 2 1 0 1 2 1 1 2 0 0 0 2 1 2 1 1 1 0 2 1 2 2 1 1 1 1 2 2 1 2 0 0 1 0 0 1 0 0 0 0 0 0 0 0 1 0 0 2 0 0 1 0 0 0 0 0 0 0 1 0 1 0 0 0 0 0 0 0 2 1 2 2 2 1 0 1 1 0 0 0 1 1 0 0 0 0 1 1 1 0 2 1 0 1 0 0 0 0 0 2 2 2 0 0 0 0 0 0 0 0 1 2 1 1 0 1 0 1 1 2 0 1 1 1 1 1 1 1 1 0 0 0 1 0 2 0 0 0 0 0 0 0 0 0 2 2 1 0 1 1 0 0 0 0 0 0 0 0 0 0 0 0 1 1 0 0 0 0 0 0 0 0 0 0 1 2 2 0 0 0 2 0 0 0 2 2 0 0 0 1 2 0 0 1 1 1 2 0 2 0 0 2 0 1 0 0 1 2 1 0 0 0 0 0 0 1 0 1 1 0 0 0 0 0 0 1 1 1 2 2 2 1 0 1 1 1 0 2 1 0 0 0 1 1 1 0 1 1 1 2 0 0 0 1 0 0 1 0 0 1 1 0 1 1 1 0 0 0 0 2 0 1 0 1 1 2 0 2 2 1 1 0 0 2 1 1 1 1 0 0 0 2 0 1 1 1 0 0 0 1 0 2 2 2 1 1 2 1 1 0 1 0 1 1 1 0 0 0 1 0 0 1 2 0 0 0 0 1 0 0 1 2 2 2 0 2 0 0 1 0 2 0 0 0 2 0 0 2 0 0 2 0 1 1 1 1 0 0 0 0 1 1 0 1 2 2 1 1 2 0 0 0 1 0 2 2 1 2 2 2 2 1 0 0 2 0 2 2 0 0 0 2 0 0 1 2 1 0 2 0 2 2 0 2 1 1 2 1 2 2 1 1 1 1 1 0 0 0 0 0 1 1 1 0 2 1 1 0 1 1 2 2 2 0 1 1 1 1 0 0 0 0 0 2 1 2 0 2 0 2 0 2 2 0 2 0 0 0 0 0 2 2 1 0 1 1 0 1 0 1 1 0 0 1 1 0 1 0 1 0 0 1 0 2 2 0 0 2 0 2 1 1 1 1 1 0 0 0 0 0 0 0 0 0 2 2 2 2 1 0 2 0 2 2 0 0 2 2 1 1 2 1 1 0 2 2 0 0 2 0 0 0 1 1 1 0 0 1 1 1 2 0 0 1 0 0 0 1 0 0 1 1 1 1 0 0 1 0 2 0 0 1 2 2 1 1 0 0 0 0 1 1 1 1 2 1 0 0 1 0 0 0 1 1 0 1 0 0 1 2 2 1 2 1 0 1 2 2 0 2 2 0 0 2 0 0 1 1 0 0 0 1 0 0 2 0 0 0 0 0 0 0 1 1 1 1 1 0 1 0 2 1 0 0 1 1 0 0 0 1 0 1 0 1 0 0 0 0 0 0 0 0 1 1 1 0 0 0 0 1 0 0 0 0 0 1 0 0 1 2 1 0 1 1 0 1 1 0 1 2 0 0 0 0 0 1 1 0 1 0 0 0 0 2 2 1 2 0 1 2 0 0 0 0 1 1 0 0 1 0 1 1 1 0 0 1 1 2 0 1 0 1 1 1 1 2 2 2 1 0 0 0 0 0 0 1 0 0 2 2 1 0 0 0 1 1 0 1 1 0 0 0 0 0 0 1 0 1 0 0 0 0 0 0 0 0 1 0 2 0 0 0 0 1 0 2 1 1 0 2 0 2 2 0 1 1 1 1 1 0 0 0 0 1 2 1 0 0 0 0 2 2 2 2 2 0 0 0 1 1 1 2 2 0 1 0 1 1 1 0 1 1 1 0 1 2 1 0 2 0 1 1 0 1 1 0 0 0 0 1 1 0 0 2 0 1 0 0 1 2 0 0 0 1 0 0 1 1 1 1 1 0 0 1 1 0 0 0 1 0 0 1 1 0 0 1 0 1 0 0 0 1 1 1 1 2 0 0 2 1 2 0 0 0 0 1 0 0 0 1 2 1 0 0 0 1 0 2 1
199 1 1 1 0 0 0 1 0 1 1 0 0 0 0 0 0 0 0 1 1 1 2 1 1 1 1 0 2 0 2 1 0 1 2 2 2 1 0 1 0 1 1 0 0 2 1 0 0 0 0 0 0 1 1 0 1 0 0 0 0 2 0 1 1 1 1 0 2 1 0 1 1 1 1 1 1 0 1 1 1 0 1 1 0 0 0 1 2 2 1 1 2 1 0 0 0 1 0 1 0 2 1 0 2 1 1 1 1 1 1 2 0 2 1 0 1 0 1 1 1 0 2 0 0 2 0 1 1 1 0 0 0 0 0 0 0 0 0 0 0 2 0 0 2 1 0 0 0 0 0 0 0 0 0 0 0 0 0 0 1 1 1 0 0 0 1 1 1 1 1 0 1 1 0 1 1 1 0 1 1 0 1 2 1 1 1 1 0 1 1 1 2 1 2 0 0 0 0 0 0 1 1 0 2 1 2 0 1 0 0 2 2 0 2 0 0 0 2 2 0 0 0 0 0 1 1 1 0 0 0 0 0 0 0 0 0 2 2 2 0 0 1 0 0 0 0 0 0 0 0 0 1 1 1 0 0 1 0 1 1 1 1 1 0 0 0 0 1 0 0 1 1 2 0 1 0 2 2 0 1 0 1 1 0 1 0 1 0 2 0 1 1 0 2 1 0 1 0 1 1 0 2 2 2 0 0 1 2 0 2 1 0 0 0 0 0 2 0 0 0 2 1 2 1 0 1 2 2 1 1 1 0 0 0 0 0 2 0 1 0 2 2 0 1 1 1 0 1 2 0 0 0 2 0 0 1 1 0 1 0 0 0 1 0 1 0 1 2 0 2 2 1 1 0 0 2 0 0 0 1 1 0 1 2 0 0 0 0 0 0 0 1 0 2 2 2 0 1 2 2 2 0 1 0 0 0 0 0 0 0 0 0 0 0 1 1 0 0 0 0 2 0 2 1 1 1 1 1 0 1 0 0 2 0 0 0 0 0 1 1 0 1 0 1 1 0 2 2 0 0 1 1 2 1 1 1 0 0 0 1 1 0 0 0 0 0 2 2 0 1 0 2 2 1 0 0 2 0 1 1 0 1 1 2 2 0 1 1 0 1 1 1 2 1 0 1 1 2 2 0 1 2 0 2 0 2 0 1 0 1 0 1 0 1 0 0 2 0 1 1 1 1 1 0 1 0 1 1 1 1 0 1 0 0 0 2 0 1 1 0 1 1 1 1 2 0 1 1 0 0 0 0 1 1 0 0 0 0 2 0 0 0 1 0 1 0 0 0 0 1 1 0 0 0 0 2 1 1 0 1 0 0 0 0 0 0 1 1 1 0 0 0 0 1 1 1 0 0 1 1 2 0 1 1 2 0 0 0 1 1 1 0 1 0 0 0 0 0 0 0 0 0 0 0 1 2 1 0 0 1 1 0 1 0 0 0 0 1 0 0 0 0 1 1 0 0 0 0 0 0 1 1 1 1 2 1 2 1 1 0 0 0 0 2 2 0 2 0 0 1 0 0 0 0 1 1 1 1 1 2 0 1 1 0 1 1 0 1 2 2 1 0 0 1 0 2 0 0 1 1 0 0 0 1 0 1 2 0 0 0 0 0 0 0 0 0 0 1 1 0 0 0 2 0 2 2 0 0 0 0 0 1 0 1 1 0 0 1 2 0 2 0 0 0 0 0 1 1 1 0 1 0 0 0 1 0 0 1 0 0 1 2 2 1 0 0 0 1 1 1 0 2 0 0 0 1 0 1 2 0 1 1 0 0 1 1 1 0 2 0 1 2 2 1 0 0 0 0 0 0 1 0 2 1 1 1 0 0 2 2 0 2 0 0 0 0 2 2 2 1 2 0 1 0 0 0 0 1 1 0 0 1 1 1 0 0 0 0 1 0 1 0 0 0 0 0 0 0 1 1 1 2 1 1 0 1 0 1 0 0 2 1 1 1 1 2 0 2 1 1 0 1 1 2 2 0 1 2 2 2 2 0 0 0 0 0 2 0 1 1 0 0 1 2 1 2 1 0 0 0 1 2 0 2 2 0 1 0 0 0 1 1 0 2 0 0 0 1 0 0 1 0 0 0 0 1 2 0 1 0 1 0 2 0 0 1 1 2 1 1 0 2 2 2 0 1 0 0 0 2 0 0 0 2 0 2 2 0 0 0 0 2 0 0 1 2 0 2 1 0 0 0 0 0 0 0 1 2 0 0 2 1 1 0 0 0 0 0 0 0 0 1 1 1 0 0 0 1 1 0 0
[truncated: 1,606,808 more chars]
