# Supplementary material for: KNN-MDR: a learning approach for improving interactions mapping performances in genome wide association studies
Source: BMC Bioinformatics. 2017 Mar 21;18:184. doi: 10.1186/s12859-017-1599-7 (PMC5361736; doi:10.1186/s12859-017-1599-7)
Supplement: Supplementary file 3 — The data set(s) supporting the results of Table 2. (ZIP 28603 kb) [file 12859_2017_1599_MOESM3_ESM.zip › 3/SINAN/S36/mkallsimul.dat]

1 1 1 0 1 0 0 2 2 1 1 0 0 1 1 1 0 2 1 2 1 1 1 0 2 0 0 0 2 1 1 2 2 2 0 0 1 1 1 1 1 0 1 1 0 1 1 0 1 0 1 0 1 1 1 1 1 0 2 1 1 1 0 1 0 0 0 1 1 0 0 2 2 2 1 2 1 0 1 0 1 0 1 1 1 0 0 1 2 2 0 1 2 2 0 0 0 0 0 1 2 2 0 1 0 0 2 0 1 1 0 1 0 2 2 2 0 0 1 1 1 0 1 1 0 0 0 1 1 1 0 0 0 0 0 0 0 1 0 1 1 2 0 0 0 1 0 0 0 0 0 0 0 0 0 0 0 0 0 1 1 0 0 2 0 1 1 1 1 2 1 0 0 2 2 0 2 0 0 0 0 0 1 0 2 1 1 2 1 1 1 2 1 1 1 0 1 0 0 1 0 1 0 1 2 0 2 0 1 0 0 0 2 0 2 0 0 1 1 0 2 1 0 0 0 1 1 2 0 2 0 0 0 0 0 0 0 2 2 2 0 0 2 2 2 0 0 0 0 0 0 0 0 1 1 2 1 0 0 0 0 0 0 1 0 0 0 0 2 1 0 0 0 1 0 0 0 1 1 0 0 1 2 1 0 0 1 0 0 2 2 2 0 2 2 0 2 1 0 1 0 0 1 1 0 1 0 2 0 1 0 1 0 0 0 0 2 0 0 0 0 1 2 1 2 0 0 0 0 1 0 1 0 1 0 0 0 2 0 1 2 2 1 1 0 0 1 0 1 0 0 0 1 2 1 1 1 1 0 2 0 1 1 1 1 0 0 2 2 0 0 2 0 0 1 0 1 0 0 1 0 0 0 0 1 1 1 0 0 0 0 0 1 0 2 0 2 0 0 0 0 0 0 2 2 2 0 1 0 0 0 0 2 2 0 0 0 0 1 0 0 1 0 1 1 1 0 0 0 0 1 0 0 1 0 1 0 1 0 0 2 0 0 1 2 2 0 0 1 1 0 1 1 2 1 1 1 2 1 1 1 1 1 1 0 0 2 2 0 0 0 0 2 0 0 0 0 0 2 1 0 1 0 0 1 0 0 1 2 1 1 0 0 1 0 0 2 2 2 2 0 0 2 0 2 0 2 0 1 0 0 0 1 0 0 2 0 2 2 1 0 1 1 1 1 2 0 1 0 2 0 2 1 1 0 0 1 0 0 0 2 2 0 1 0 0 0 1 1 1 0 0 0 2 2 0 1 0 0 0 1 0 0 0 0 1 1 1 1 0 1 1 0 0 1 0 1 2 0 1 1 0 1 0 0 0 0 1 1 1 0 0 1 1 1 0 1 1 0 0 2 1 1 0 0 1 2 2 2 2 0 0 0 0 2 0 0 0 0 0 1 0 0 0 0 1 1 2 0 0 0 0 0 0 1 1 0 1 2 0 0 1 1 1 2 0 1 1 1 1 0 2 0 2 1 2 1 1 0 0 0 0 1 2 0 2 1 0 1 1 1 1 1 0 0 1 0 0 0 0 0 1 0 2 1 1 1 0 1 1 0 1 0 1 1 0 0 2 0 2 1 1 1 0 1 0 1 1 0 0 0 0 0 1 0 0 0 1 2 1 0 0 0 2 0 1 1 1 0 0 0 1 0 0 0 1 1 1 0 1 0 1 1 0 0 1 2 0 0 0 0 0 1 0 0 0 0 0 0 0 2 2 0 2 0 0 2 2 0 2 0 0 0 0 0 2 0 0 1 2 0 0 0 0 1 2 0 2 1 2 1 1 2 1 1 0 2 0 0 2 2 2 0 1 0 1 1 0 0 1 0 1 1 0 0 1 1 0 1 0 1 1 0 2 1 1 1 1 0 1 0 1 0 1 0 2 1 0 0 0 0 0 0 0 0 0 0 1 1 0 1 1 0 1 1 0 1 0 0 0 0 0 0 0 0 1 1 0 2 0 0 0 1 1 1 0 0 1 1 2 2 0 2 0 1 1 0 2 0 1 1 2 1 0 2 2 2 0 0 0 0 2 2 0 1 1 1 0 0 2 0 1 0 0 0 1 0 1 2 1 0 1 0 1 2 2 2 0 1 2 1 1 0 0 2 0 1 0 0 0 0 1 2 1 0 1 1 0 0 1 2 0 1 0 1 0 1 0 0 0 0 0 0 2 2 1 1 0 1 0 1 0 0 1 1 0 1 0 0 0 0 2 1 2 0 1 1 0 0 0 0 0 0 2 1 0 1 0 0 1 2 2
2 0 1 0 1 0 0 2 1 1 1 0 0 0 0 0 0 2 1 1 1 1 1 0 2 0 0 0 1 1 1 0 1 1 1 1 2 1 0 0 1 1 0 0 1 0 0 0 2 0 0 0 0 0 2 2 0 0 0 1 0 2 0 2 1 1 1 1 1 0 0 0 2 2 2 2 0 0 2 0 2 0 0 0 1 0 0 2 2 2 1 1 1 1 0 2 0 1 1 0 0 2 0 0 1 1 2 1 1 0 0 2 1 2 2 2 1 0 1 1 1 0 1 1 0 1 0 1 2 2 0 0 0 0 0 0 0 0 0 1 0 2 1 0 0 0 0 0 0 0 0 0 0 2 2 0 0 1 0 2 2 0 0 2 1 1 0 1 1 1 0 1 0 0 1 0 1 1 0 1 0 1 1 1 2 1 2 2 2 2 2 2 0 1 2 0 0 0 0 0 0 0 0 0 2 2 1 0 0 1 0 1 1 0 1 0 0 1 2 0 1 1 1 1 0 0 2 0 0 0 0 0 0 0 0 0 0 2 2 2 0 0 1 1 1 0 0 0 1 0 0 0 0 0 0 1 0 0 0 1 1 1 0 0 0 0 0 0 2 0 0 1 0 2 0 1 0 2 2 0 0 0 2 1 0 0 1 0 0 2 1 0 0 1 2 1 0 1 0 1 0 1 1 1 0 0 0 2 0 1 0 1 0 2 2 0 2 0 0 0 0 1 0 0 0 0 0 0 0 0 0 0 0 0 0 0 0 2 0 1 0 1 2 0 0 0 1 0 1 1 1 0 0 0 0 0 1 0 0 0 1 1 1 1 1 0 0 1 2 1 1 1 1 1 0 0 0 0 0 2 1 1 0 2 1 2 1 1 1 1 1 1 1 0 2 0 1 1 0 1 1 2 0 2 2 1 0 1 0 0 0 0 0 0 1 0 1 0 1 1 0 1 0 0 1 1 1 0 0 1 1 1 0 2 0 1 0 0 0 0 1 1 0 1 0 2 0 0 0 2 0 0 0 2 0 0 0 2 1 1 0 2 0 0 0 2 0 2 0 0 0 0 0 2 0 0 0 1 2 1 0 0 0 0 1 1 0 1 2 1 0 0 0 1 0 0 2 1 1 2 1 1 1 1 1 2 2 0 0 0 0 1 1 0 0 1 0 2 1 0 0 2 0 0 0 1 1 0 0 2 1 0 1 1 0 0 1 0 1 1 0 1 0 1 1 0 1 0 2 2 1 0 0 1 2 1 1 2 1 1 0 1 0 2 0 2 2 2 1 0 0 0 0 0 0 0 1 1 0 2 0 1 1 0 0 0 0 2 1 2 1 0 0 0 0 2 0 0 0 0 1 1 2 0 0 1 0 0 0 1 0 0 0 1 1 1 0 0 0 0 1 0 0 0 0 2 0 1 0 0 0 0 1 0 2 0 1 0 2 0 1 1 0 2 1 0 2 0 0 0 0 2 0 2 2 2 0 1 2 0 0 0 2 2 0 2 1 0 1 0 0 0 0 0 0 0 2 1 1 0 0 1 0 0 0 0 0 0 2 0 0 0 0 2 2 0 1 2 0 2 2 0 2 1 1 1 2 2 0 0 0 0 0 1 1 1 0 1 1 1 0 0 0 2 0 2 2 1 1 1 0 1 0 0 0 0 1 0 0 1 0 1 0 1 0 1 2 0 0 0 0 0 0 0 0 0 0 0 0 0 0 0 2 1 0 0 2 1 0 1 0 0 0 0 0 0 0 0 0 2 0 0 1 1 2 1 0 2 2 2 2 0 2 1 1 0 0 1 0 1 1 1 0 2 0 1 0 0 1 1 0 0 1 1 1 0 0 1 1 0 0 0 0 2 2 1 0 1 0 2 0 2 0 1 0 1 0 0 1 0 0 0 1 0 1 0 1 0 0 0 2 2 0 2 0 0 0 0 0 0 2 0 1 1 1 0 2 0 2 0 0 0 0 1 2 0 0 1 0 2 2 0 1 1 1 2 0 2 1 1 1 1 0 0 1 0 2 0 0 0 0 2 2 0 2 0 0 0 0 1 0 0 0 0 0 2 0 0 2 2 0 0 0 1 1 1 0 2 0 0 1 1 0 1 1 0 0 1 0 0 1 1 2 1 1 0 0 0 0 0 1 0 2 0 0 0 0 0 0 0 0 1 0 1 1 1 1 1 1 0 1 0 0 1 1 0 0 0 1 0 0 1 1 2 0 0 0 0 1 0 0 1 0 0 0 0 1 0 0 0 1 0
3 0 0 0 0 0 1 1 2 1 1 1 0 2 1 1 0 0 1 1 1 0 0 1 1 1 1 0 2 0 2 0 1 1 0 0 1 0 0 1 1 1 0 0 1 0 1 0 1 1 0 0 1 1 1 0 1 0 0 1 0 1 1 2 0 2 0 0 2 0 0 2 2 2 2 2 0 0 1 0 1 0 0 1 1 0 0 0 1 2 0 0 0 1 0 1 0 2 0 2 0 2 1 0 0 0 2 1 1 0 0 1 0 1 1 1 0 0 0 2 2 0 0 2 0 2 0 1 1 0 0 0 0 0 0 0 1 0 0 2 0 2 0 0 0 0 0 0 0 0 0 0 2 0 1 0 0 0 1 0 1 0 0 2 1 1 1 2 0 0 0 0 1 1 0 1 2 0 0 0 0 0 0 0 2 2 0 0 0 0 0 1 0 1 2 0 0 0 0 1 0 1 0 1 2 2 1 0 1 0 1 2 0 0 2 0 0 0 2 1 1 0 0 0 0 0 0 1 0 1 0 0 1 1 0 0 0 2 2 0 0 1 2 2 2 0 0 0 0 0 0 0 0 0 0 0 0 0 0 2 2 2 0 0 1 1 1 0 1 0 0 0 0 2 0 1 0 1 1 0 0 0 2 1 0 0 0 1 1 2 1 2 0 1 2 0 2 2 1 1 0 0 2 0 2 0 1 2 0 2 0 1 0 1 1 0 1 0 0 0 1 2 2 2 0 0 0 0 1 2 0 0 0 0 0 0 0 2 0 2 2 1 0 2 1 0 0 2 2 1 1 1 0 2 2 0 1 1 0 1 0 1 1 0 1 1 0 0 2 2 2 1 0 0 0 0 1 0 0 2 1 0 0 1 0 0 0 0 0 0 0 0 2 0 2 0 1 1 0 0 0 0 0 1 2 1 0 1 1 1 0 0 2 2 0 2 0 1 0 0 0 1 1 0 1 2 1 0 0 0 1 0 0 1 1 0 0 1 0 0 1 0 0 1 1 2 0 0 1 2 0 0 1 2 1 1 1 2 1 2 1 2 0 0 0 1 2 2 0 0 1 1 2 0 2 0 2 0 2 1 1 1 0 0 0 0 0 1 2 1 1 1 0 2 1 0 2 0 0 2 2 2 2 0 2 0 1 0 1 0 1 1 2 2 0 2 0 2 2 1 0 1 1 0 0 0 0 1 1 1 1 1 0 0 1 0 1 0 0 2 0 1 0 1 2 1 1 0 2 2 0 1 0 2 2 1 0 0 1 0 0 1 0 2 0 2 1 2 1 0 1 2 0 0 0 0 2 1 0 1 0 0 0 0 0 1 1 1 0 1 2 1 1 0 0 0 0 1 0 0 0 1 1 2 2 1 1 1 0 0 1 0 0 0 1 0 0 0 0 0 0 0 0 1 1 0 1 1 0 0 0 0 0 0 1 1 0 0 1 1 0 1 1 1 1 0 2 1 0 2 0 2 2 0 2 2 0 1 1 0 0 0 1 1 1 0 1 2 0 2 0 0 0 1 0 0 2 1 1 1 0 0 1 0 0 2 1 1 1 0 0 0 0 0 0 0 0 1 0 1 1 0 0 0 2 0 1 1 1 0 1 1 0 1 1 1 0 0 0 0 0 0 1 2 0 0 1 1 1 1 1 2 0 0 0 1 1 0 0 0 0 0 0 0 0 0 0 0 0 0 0 0 0 0 0 2 0 0 0 0 2 2 2 0 0 0 2 1 0 2 0 1 0 0 0 0 1 0 2 2 0 0 1 1 2 0 0 2 1 2 1 1 2 2 1 0 0 0 0 0 0 1 1 1 1 1 2 0 0 1 0 0 1 0 0 0 1 0 2 0 1 2 0 2 2 1 1 1 1 2 1 2 0 1 0 0 0 1 1 0 0 1 0 0 0 0 0 0 0 0 2 2 0 2 0 0 0 0 1 2 0 0 0 0 0 1 1 0 1 0 0 0 0 1 1 2 0 1 1 2 2 0 1 0 0 1 1 2 0 2 0 2 0 1 2 1 2 0 0 0 0 1 1 1 2 0 1 1 0 2 0 0 1 0 2 0 0 2 2 0 2 0 0 2 1 1 1 1 0 0 1 1 1 2 0 0 0 0 1 1 0 0 1 1 1 2 0 0 0 0 2 1 1 0 2 1 2 0 0 0 0 1 0 0 0 0 0 0 0 0 1 0 0 0 0 1 0 0 2 0 0 0 1 1 0 1 1 0 1 1 1 1 0 2 0 0 0 0 0 0 0 0
4 1 1 0 0 0 0 2 2 0 1 0 0 1 0 0 0 2 0 2 2 0 0 0 2 0 0 0 1 0 1 0 2 1 1 1 1 2 0 1 1 1 0 0 0 0 0 0 0 2 1 0 0 1 1 1 0 0 0 0 1 2 0 1 1 0 1 1 1 0 1 1 2 2 1 2 1 0 0 1 0 0 0 0 2 0 0 0 2 2 0 2 0 1 1 2 0 0 0 2 2 1 1 0 0 0 2 2 2 0 0 2 1 1 1 1 1 1 1 0 1 0 2 0 0 0 0 1 2 1 1 1 0 0 0 0 0 0 0 0 0 2 1 0 0 0 0 0 0 0 0 0 1 0 1 0 0 0 1 0 1 1 0 2 1 1 1 1 1 1 0 2 0 0 1 0 1 1 1 1 0 1 0 1 1 1 1 1 0 0 0 1 0 2 2 0 1 1 0 1 0 1 0 0 2 2 1 1 2 0 1 0 0 0 1 0 1 1 2 0 1 1 1 0 0 1 1 1 0 1 0 0 0 0 0 0 0 2 2 2 0 0 2 1 2 1 1 0 0 0 0 0 0 1 0 1 1 0 0 0 0 0 1 1 0 0 0 1 1 0 1 0 0 2 0 0 0 2 2 2 2 0 1 1 0 0 1 1 0 1 0 1 1 1 2 1 2 0 1 0 0 0 2 0 0 0 1 1 1 1 0 0 0 1 1 0 2 0 0 0 0 2 0 0 0 0 2 0 0 0 0 2 1 1 0 0 0 2 0 2 1 1 2 2 1 0 0 0 2 2 2 0 0 2 1 0 1 0 0 1 1 2 2 2 2 0 0 0 2 2 2 0 0 0 1 1 1 0 0 2 1 1 1 1 1 1 1 0 0 0 0 0 2 0 2 0 1 0 0 0 0 0 0 2 2 1 0 1 0 0 0 1 1 1 1 0 0 0 0 1 0 1 1 1 0 1 1 0 0 0 1 1 0 0 0 1 0 0 1 0 2 2 0 1 0 1 0 0 1 1 1 0 2 2 2 2 2 2 2 1 0 1 1 1 0 1 1 2 0 0 1 2 2 0 2 2 0 0 2 0 2 2 0 0 1 0 0 0 2 2 0 0 1 1 1 0 2 1 0 1 1 1 1 1 1 1 2 0 1 0 0 0 0 0 1 0 0 2 1 0 0 2 0 0 0 1 1 1 0 2 0 2 1 0 1 0 2 0 0 1 1 1 0 0 2 0 0 2 0 2 0 0 0 1 2 1 0 0 0 0 1 0 0 1 1 0 0 1 1 0 1 1 0 0 0 0 2 1 0 1 1 0 1 0 0 0 0 1 1 1 1 0 1 0 0 0 1 0 0 0 0 1 0 0 0 0 0 0 0 1 1 0 0 0 1 2 1 1 1 0 0 0 0 1 0 0 1 2 0 0 0 0 0 0 1 0 0 0 2 0 2 1 0 1 1 0 2 2 0 0 1 2 0 0 1 2 2 0 1 1 1 0 0 1 1 1 1 2 1 0 0 0 0 1 0 0 2 1 0 0 0 1 0 1 0 0 2 1 1 0 1 0 0 0 0 0 0 2 0 1 0 1 1 1 1 1 1 2 1 0 0 0 0 0 0 0 0 1 1 1 0 0 0 2 0 1 1 0 0 0 0 1 0 0 0 1 2 0 0 1 0 0 0 0 0 0 0 0 0 0 0 0 1 0 0 0 0 0 1 0 0 0 1 1 1 0 2 1 0 2 0 0 1 0 0 0 1 0 2 2 1 2 1 1 2 1 1 1 1 2 1 1 2 2 1 1 0 1 0 1 1 1 0 2 0 2 2 1 0 0 1 1 1 1 1 0 0 0 2 0 1 2 0 2 2 1 1 2 1 2 1 2 0 1 0 0 1 0 1 0 0 0 1 1 1 1 1 0 0 0 2 2 0 2 0 0 0 1 0 0 0 0 1 1 1 0 2 0 2 1 1 0 0 2 1 1 0 0 1 1 2 0 1 0 0 1 0 2 0 1 1 2 0 0 1 1 2 0 1 0 0 2 0 0 1 2 0 0 0 2 0 1 1 1 2 1 0 0 1 1 0 0 0 1 2 0 0 1 1 1 2 2 0 1 0 0 1 1 1 1 0 0 2 1 1 0 1 0 0 0 2 0 2 0 0 0 0 1 0 1 0 1 0 0 1 1 1 0 0 0 1 0 1 0 0 1 0 0 2 1 1 0 1 2 0 1 1 1 0 0 0 0 1 2 1 1 0 0 0 0 1 0
5 0 2 0 0 0 0 2 2 2 2 0 0 2 2 2 0 0 0 1 1 1 0 1 1 1 1 0 2 2 1 2 0 0 0 0 2 2 1 0 1 1 0 2 0 0 2 0 2 0 0 0 0 0 1 1 0 1 0 0 1 1 1 2 1 0 1 0 2 0 1 2 2 2 1 2 1 0 1 0 1 0 0 1 2 1 0 0 2 2 0 1 0 2 0 1 1 2 0 2 1 2 2 0 0 0 2 1 0 0 0 1 0 1 1 1 0 0 0 2 2 0 1 1 0 0 0 0 1 0 0 0 0 0 0 0 0 1 1 1 2 1 0 0 0 0 0 0 1 2 1 0 0 1 1 1 1 0 0 1 1 0 0 0 0 2 1 1 0 1 1 0 0 2 1 1 1 1 1 1 0 1 0 1 1 1 1 0 0 0 0 2 0 0 1 0 0 0 0 0 0 0 0 0 2 1 2 0 0 1 0 1 1 0 1 0 0 0 0 2 2 0 0 0 0 0 0 1 1 1 1 1 0 1 1 0 0 2 2 0 0 1 1 0 0 0 0 0 0 0 0 0 0 0 0 1 0 0 0 0 0 0 1 0 0 0 0 0 1 0 0 1 0 1 0 0 0 2 2 1 1 0 2 1 0 0 0 2 0 2 0 0 0 2 2 0 2 0 0 0 0 0 1 1 0 0 0 2 0 2 0 1 0 2 2 0 1 0 0 0 0 2 1 0 0 0 1 0 1 1 0 2 0 1 0 0 0 0 2 0 0 0 0 2 1 0 1 1 1 1 1 1 1 2 1 1 1 1 1 0 1 2 1 1 1 1 0 2 2 1 1 1 1 0 0 1 0 1 1 1 2 1 0 0 0 0 0 0 0 1 1 1 0 0 2 0 0 0 1 1 1 2 0 0 1 0 1 1 0 0 0 1 1 1 1 1 0 1 0 0 1 0 1 2 0 1 0 0 0 0 2 0 1 0 1 0 1 1 0 0 0 2 0 1 1 2 0 0 2 0 0 0 1 2 1 1 1 2 1 1 0 2 0 0 0 2 0 1 0 0 1 1 2 0 1 1 0 0 2 0 2 1 0 0 0 0 0 1 1 1 1 1 1 1 1 0 2 1 1 2 0 0 1 1 1 2 2 0 0 0 0 0 1 0 0 1 1 2 1 1 1 1 1 1 1 2 0 0 0 2 0 1 1 1 0 0 2 0 1 0 0 1 0 0 1 0 0 1 1 2 0 0 0 2 2 0 2 0 2 0 0 2 0 0 0 0 0 1 1 0 0 0 0 0 2 0 2 1 0 2 0 0 0 0 0 0 0 2 0 1 0 0 1 0 0 0 1 0 0 0 1 2 1 1 1 1 1 2 2 2 1 0 0 0 2 0 0 1 0 1 1 1 0 1 0 0 0 1 0 0 2 0 1 0 2 0 0 1 1 1 1 1 0 1 1 0 1 0 1 1 0 2 0 2 1 2 2 0 2 0 0 0 1 0 1 0 0 1 1 0 0 1 1 0 0 1 0 0 1 0 0 0 0 2 2 2 0 0 2 0 0 0 0 2 2 0 1 2 0 2 1 1 0 0 2 0 1 1 1 1 0 0 0 1 1 0 0 0 0 0 0 0 1 2 0 1 1 1 1 1 0 0 1 1 0 1 1 0 0 0 0 0 0 1 0 1 2 0 0 1 0 0 0 0 0 1 0 0 1 0 1 2 2 1 0 0 2 1 0 2 0 0 1 2 2 0 1 0 1 1 0 1 0 0 2 0 2 1 1 2 0 1 2 1 1 1 0 0 0 0 0 2 1 2 1 1 1 0 1 0 0 0 1 1 1 0 0 0 2 0 2 2 0 2 2 0 0 1 0 2 1 1 1 1 0 1 0 1 0 1 1 0 1 0 1 0 0 0 0 0 2 2 0 2 0 0 0 0 1 1 0 0 1 0 1 2 1 0 0 0 0 0 0 1 2 2 1 0 1 1 0 0 2 0 0 0 2 1 0 1 0 0 2 1 2 1 1 0 0 0 1 2 1 0 1 2 0 1 0 2 0 0 1 1 1 1 1 1 2 1 1 0 0 1 2 1 0 1 1 1 2 2 0 1 0 0 1 2 0 0 1 1 1 0 0 2 0 0 0 0 2 1 2 0 0 0 2 0 0 0 0 0 0 0 1 0 0 0 0 0 1 0 0 0 0 0 0 1 2 1 1 1 1 1 0 0 0 0 2 0 0 1 0 0 0 0 1 0 1 1 0 0
6 1 1 0 1 0 1 0 2 1 1 0 1 2 1 1 0 2 0 1 1 0 0 1 1 0 0 0 1 2 0 1 1 1 0 0 0 2 1 0 1 1 1 1 0 2 0 0 1 1 0 0 0 0 2 1 0 0 1 0 0 2 1 1 0 1 0 0 1 0 0 1 2 2 0 2 2 0 1 0 1 0 1 1 1 0 0 1 2 2 0 1 0 2 0 1 0 1 0 1 0 2 0 1 0 0 2 0 0 0 0 1 0 0 1 1 1 0 1 0 1 0 2 0 0 0 0 1 1 0 1 1 0 1 1 1 0 0 0 2 0 2 0 0 0 0 0 0 1 0 0 0 0 0 0 0 0 0 0 0 1 1 0 1 0 1 1 2 0 0 0 0 2 1 2 2 1 1 1 1 0 1 0 1 2 2 1 0 0 0 0 1 0 2 2 0 0 1 0 0 0 0 0 0 2 0 2 1 1 0 2 1 1 0 2 1 1 0 1 1 1 0 0 0 0 1 1 1 1 0 0 0 0 1 1 0 0 2 2 2 0 0 2 1 1 0 0 0 0 0 0 0 0 0 0 1 0 0 0 1 1 1 0 1 0 0 0 0 1 0 1 0 1 2 2 2 0 1 1 1 1 0 2 1 0 0 0 1 0 2 1 1 1 1 2 1 1 0 0 0 0 0 1 1 0 0 0 2 0 1 0 1 0 0 0 0 2 0 2 0 1 2 1 0 0 0 1 0 0 0 0 1 0 2 0 0 0 1 1 2 1 2 2 2 0 0 1 0 0 1 1 0 0 1 1 0 0 0 0 0 0 1 1 0 1 0 0 0 0 0 0 2 1 1 0 0 2 0 0 1 2 0 0 1 1 0 0 0 0 0 0 0 0 0 1 1 0 1 0 0 0 1 0 1 1 1 1 1 0 0 0 0 2 2 0 0 0 0 0 1 0 1 0 1 1 2 1 0 0 1 0 1 0 1 0 0 0 2 1 1 2 1 0 0 0 2 0 0 2 0 0 0 1 2 1 1 1 1 1 0 2 1 1 1 0 1 1 2 0 0 1 1 1 1 0 0 0 0 2 0 2 2 0 0 1 0 0 1 2 0 2 0 0 2 0 0 1 1 1 2 1 1 0 2 0 2 2 0 1 0 0 1 1 0 1 0 0 2 1 2 0 0 1 1 1 2 0 1 0 2 1 1 1 0 0 0 2 1 0 1 1 1 0 2 2 0 1 1 1 1 0 1 0 2 2 0 1 1 0 1 0 0 0 1 1 0 0 0 0 0 0 0 0 0 0 0 0 2 0 1 0 0 0 0 0 0 0 1 1 1 1 1 1 0 0 0 0 0 0 0 1 2 0 2 2 0 0 2 2 2 1 0 0 0 2 0 0 0 0 0 2 0 0 0 0 0 1 1 0 0 0 0 0 0 0 1 0 0 2 0 2 0 0 1 1 0 2 0 1 1 0 2 1 1 1 1 1 0 2 0 0 0 1 2 0 1 1 0 1 0 0 1 0 0 0 1 1 0 0 0 0 1 0 1 0 0 2 2 2 0 1 0 0 1 1 0 0 2 0 2 1 0 0 0 1 0 0 1 0 0 1 0 1 1 0 1 1 2 2 2 0 0 1 2 0 0 0 1 1 1 1 1 0 0 0 0 1 0 0 0 0 0 0 1 0 0 1 1 0 0 0 0 0 0 0 1 0 0 1 0 0 0 2 1 0 0 2 1 0 2 1 0 0 1 1 1 1 1 1 1 0 2 0 0 0 1 0 2 2 1 1 0 2 2 0 0 0 0 0 0 0 2 0 2 0 1 0 0 0 1 1 1 0 2 2 0 0 2 2 0 1 2 0 2 1 0 1 2 0 1 0 2 0 0 0 0 0 0 1 0 1 0 0 0 0 0 0 1 1 0 2 2 0 2 0 1 1 1 0 0 0 0 0 0 0 0 0 0 1 0 0 0 0 2 0 0 0 1 0 0 1 1 1 0 0 1 0 1 0 1 0 1 0 0 2 2 2 0 0 1 0 2 2 0 2 0 0 0 1 1 0 2 0 0 1 1 0 0 1 1 0 0 0 1 1 1 0 1 1 1 2 2 0 1 0 0 0 0 0 1 0 1 2 1 1 0 1 0 0 0 2 1 2 0 0 0 0 0 0 1 0 1 0 0 1 0 0 0 0 0 1 0 0 0 0 2 0 0 0 0 0 2 1 2 0 1 1 0 0 1 0 0 0 0 0 0 0 0 0 0 1 1
7 1 1 0 0 0 0 2 2 0 0 1 1 1 1 1 0 2 1 1 1 0 0 0 2 0 0 0 2 1 1 2 1 0 1 2 2 1 0 1 1 1 0 1 0 0 1 0 1 1 0 0 0 1 1 1 2 0 2 0 1 2 0 2 0 1 0 0 2 0 1 0 2 2 1 2 1 0 2 0 2 0 2 2 0 0 1 0 2 2 0 0 0 2 0 1 0 1 0 1 1 1 1 0 0 0 2 2 1 0 0 1 1 2 2 2 1 0 1 1 1 0 1 1 0 1 0 1 1 1 0 0 1 1 0 0 0 0 0 2 1 1 0 0 0 1 1 0 1 2 0 0 1 0 0 0 0 1 1 0 1 1 0 2 1 0 0 1 0 1 1 1 1 0 0 1 2 1 0 1 1 1 0 2 2 2 2 1 1 0 0 2 1 1 1 1 1 0 0 0 0 0 0 1 1 1 1 1 1 0 0 2 2 1 0 0 0 2 1 0 2 1 0 0 0 1 1 2 0 1 0 0 0 0 0 0 0 1 2 1 0 0 2 2 2 0 0 0 0 0 0 0 1 0 0 0 1 0 0 0 0 0 0 0 0 0 0 0 1 1 0 1 0 1 1 0 0 2 2 0 0 1 0 0 0 0 0 1 0 2 2 1 2 2 2 2 2 0 0 1 0 1 2 0 0 0 0 2 1 1 0 1 0 2 2 0 2 0 1 0 0 0 2 1 1 0 0 0 2 2 0 0 0 2 0 0 0 2 0 2 2 2 1 1 1 0 0 0 2 2 2 0 0 2 2 0 0 0 0 1 0 1 2 0 2 0 0 2 2 0 0 2 1 1 1 0 2 0 0 1 2 0 0 0 2 1 1 2 2 0 0 0 0 0 2 0 0 0 1 1 1 2 0 2 2 0 0 0 0 0 0 1 0 0 0 0 2 1 0 1 0 1 1 1 1 1 1 0 0 0 1 0 1 1 1 0 0 1 1 1 2 0 0 1 2 2 1 0 0 1 0 0 1 2 0 0 0 2 1 1 1 1 2 1 0 1 1 1 0 0 1 1 2 1 0 0 0 1 2 0 1 2 0 0 0 0 0 0 1 0 1 1 0 2 1 0 2 1 1 2 1 0 2 1 1 0 1 1 0 0 0 1 0 0 0 0 0 2 2 2 0 0 0 0 0 1 1 0 1 1 2 0 2 2 1 0 2 0 0 0 2 2 0 1 2 1 0 1 1 2 0 1 0 2 2 0 0 2 0 0 1 0 1 2 1 0 0 0 0 1 0 1 0 0 1 0 2 1 0 1 0 0 0 0 0 0 0 0 0 0 0 0 1 0 1 0 1 1 0 0 1 1 2 0 0 2 2 1 2 2 1 0 0 1 1 0 0 1 1 0 0 0 0 0 0 1 1 1 0 0 0 0 0 0 1 1 0 0 2 0 2 0 1 1 2 0 2 1 0 2 1 1 1 1 2 1 1 0 0 0 0 0 0 1 1 1 1 1 1 0 0 1 0 2 0 0 2 1 1 0 0 0 0 0 0 1 0 0 1 0 0 0 0 2 2 0 0 1 0 1 0 1 0 0 2 0 0 1 0 1 1 1 0 1 0 1 0 1 1 1 0 0 0 1 1 0 1 1 1 1 0 0 0 1 0 0 1 1 0 1 0 1 0 1 0 0 1 0 0 0 0 0 0 0 0 1 0 0 2 2 1 0 2 1 0 0 2 0 0 2 1 0 0 0 0 1 0 0 0 1 0 1 1 1 2 0 1 2 2 2 0 0 2 1 1 1 0 1 0 1 1 2 0 1 0 1 1 0 0 2 0 0 0 0 0 1 1 0 2 1 2 2 0 2 2 2 2 1 0 2 1 1 0 1 0 1 0 1 1 0 0 1 0 0 0 0 0 1 1 0 2 2 0 2 0 0 0 0 0 1 1 0 0 0 0 0 1 0 1 0 0 0 0 0 2 0 0 1 1 1 1 1 1 0 0 0 1 2 1 2 0 2 1 0 1 1 2 0 0 0 0 2 2 0 1 1 0 1 0 2 0 0 1 1 1 1 0 0 1 1 0 0 0 1 0 0 1 2 1 1 2 2 0 2 0 0 0 0 0 0 0 1 0 1 0 1 0 1 0 0 2 0 1 1 0 0 1 0 0 0 0 0 0 0 2 0 0 0 0 0 1 0 0 1 1 1 0 0 1 0 0 1 1 1 0 0 0 0 0 0 0 0 0 1 1 0 0 0 0 0 2 2
8 0 1 0 0 0 1 2 1 1 2 0 0 0 0 0 0 2 0 2 2 0 0 1 1 1 1 0 1 1 0 1 0 0 0 1 2 1 0 1 1 1 1 1 0 1 0 0 2 0 0 0 2 2 0 0 1 0 0 2 0 0 0 1 1 0 1 0 0 0 0 1 2 2 1 2 1 0 2 1 1 0 1 1 0 0 0 1 2 2 1 2 1 0 0 2 0 1 1 2 1 2 0 0 0 0 2 1 1 0 0 2 0 1 1 1 0 0 1 1 1 1 1 1 1 1 0 1 2 0 0 0 1 1 0 0 1 0 0 0 1 1 0 0 0 0 0 0 2 1 1 0 1 0 1 0 0 1 0 0 1 0 0 2 1 2 2 0 1 1 0 2 1 2 1 0 2 1 1 1 0 2 0 0 2 2 0 0 0 0 0 2 1 0 0 1 1 0 0 1 0 1 0 0 2 1 2 0 1 0 0 2 1 0 1 0 0 0 2 0 2 2 1 0 0 2 2 1 0 1 0 0 0 1 1 0 0 2 2 0 0 1 1 2 2 0 0 0 0 0 0 0 0 0 0 0 0 1 0 1 1 1 0 2 0 0 1 0 0 0 0 2 1 1 1 2 0 1 1 0 0 1 1 1 0 0 1 2 0 2 1 1 0 1 1 0 1 0 0 0 0 0 1 1 0 0 1 2 1 1 0 0 0 2 2 0 1 2 0 1 0 2 1 1 1 0 0 0 1 1 0 1 0 1 0 0 0 0 2 1 1 1 2 0 1 0 0 0 0 2 1 0 1 2 1 0 0 0 0 2 0 2 2 1 2 0 0 1 2 1 1 1 0 0 1 1 1 0 1 2 0 1 0 1 0 0 0 0 0 0 0 0 0 0 2 0 0 2 1 1 1 1 0 1 1 0 1 0 0 0 0 0 1 1 1 1 0 0 0 0 1 0 0 1 0 1 1 0 0 1 1 1 0 0 1 0 0 1 1 0 2 1 0 0 1 1 0 0 0 0 1 0 0 1 1 0 1 2 1 1 0 2 0 0 0 1 1 1 0 1 0 1 1 2 2 2 0 0 2 0 1 2 0 2 0 2 0 0 2 1 0 0 0 1 0 0 2 1 0 1 1 0 1 1 1 2 2 1 0 0 0 1 1 1 0 2 0 0 0 2 2 0 2 2 2 2 0 0 1 2 1 0 1 0 0 0 0 0 1 0 1 2 0 0 2 0 1 1 1 1 0 0 0 2 2 1 0 0 1 0 1 0 1 2 1 0 0 0 0 0 0 0 1 0 0 0 2 2 1 2 0 0 0 0 0 0 0 0 0 0 1 1 1 0 0 0 1 1 0 0 1 1 0 2 2 0 1 1 1 1 0 0 0 0 2 1 0 0 0 0 0 0 0 0 0 1 1 1 0 0 0 0 0 0 1 1 1 0 1 1 1 0 1 1 2 0 2 1 1 1 0 1 1 1 1 2 1 0 2 0 0 0 1 1 2 0 0 1 0 1 0 1 0 0 0 0 2 1 0 0 1 0 2 0 0 2 0 1 1 1 0 1 1 2 0 1 0 1 0 1 1 0 0 0 1 0 0 2 0 0 0 0 0 2 0 2 0 1 1 1 0 0 0 2 0 1 1 1 1 1 1 1 0 1 0 0 1 0 0 0 0 0 1 0 0 0 1 1 0 0 0 1 1 0 0 0 1 0 1 1 0 1 1 1 0 1 1 1 0 0 0 0 1 2 2 0 1 0 1 1 1 2 0 0 1 1 1 2 1 2 0 1 2 2 2 1 1 1 0 1 1 2 1 2 1 1 2 0 0 1 0 0 1 1 1 0 0 1 1 0 1 1 0 2 1 0 0 1 0 1 1 0 1 2 0 0 0 1 1 0 0 1 1 1 1 1 1 0 0 0 2 2 0 0 2 0 2 0 1 1 0 0 0 0 0 0 1 0 2 0 1 0 1 1 1 0 0 0 2 2 2 0 1 1 1 1 0 1 0 1 0 1 0 0 1 1 2 0 0 0 0 1 1 0 1 1 1 1 0 0 0 1 0 0 1 1 0 0 2 2 0 0 0 1 2 2 2 2 1 1 1 2 0 0 2 0 0 1 0 0 0 2 2 0 0 0 0 1 0 1 1 0 0 0 2 0 1 1 0 0 0 0 0 0 0 2 2 0 1 0 0 0 0 0 0 1 0 1 1 1 1 2 0 1 0 0 0 1 1 1 0 0 1 2 2 0 0 0 0 0 2 2
9 1 2 0 0 0 0 1 1 0 0 2 0 0 0 0 0 1 0 2 2 0 0 1 1 0 0 0 0 2 0 0 2 2 0 1 2 2 1 0 1 1 0 0 0 0 0 1 1 1 1 1 0 0 2 2 0 0 2 0 2 2 1 2 0 2 0 1 2 0 0 2 2 2 2 2 0 0 1 1 0 0 0 1 1 0 0 0 1 1 0 1 0 2 0 0 0 0 0 1 1 2 1 0 0 0 2 0 1 1 0 2 0 1 2 2 0 0 0 2 2 0 1 1 0 1 0 0 0 0 0 0 0 0 0 0 1 0 0 0 1 1 0 0 0 0 0 0 0 2 0 0 1 0 0 0 0 0 2 0 0 0 1 2 1 1 0 1 2 2 0 0 1 2 1 0 2 1 1 1 0 1 0 1 2 2 1 1 1 1 1 2 0 0 2 0 0 0 0 0 0 0 0 1 2 2 1 0 1 0 0 1 2 0 0 0 0 0 1 2 2 0 0 0 0 2 2 0 0 1 0 0 0 0 0 0 0 1 1 0 0 1 2 2 2 0 0 0 1 0 0 0 0 0 1 1 0 0 0 0 1 1 0 1 0 0 0 1 1 0 0 2 0 2 0 0 0 2 2 1 2 0 2 1 0 0 1 0 0 1 1 1 0 1 2 0 2 0 1 0 1 0 2 0 1 0 0 1 2 2 0 1 0 1 1 0 1 1 0 0 1 2 1 0 2 0 0 0 0 1 0 1 0 1 0 0 0 2 0 1 1 1 2 1 0 1 0 1 2 0 0 0 0 2 0 2 2 0 0 1 0 0 1 1 1 0 0 2 2 0 0 2 0 0 0 0 1 1 1 1 1 1 1 1 1 0 0 0 0 0 0 0 1 0 2 0 0 0 1 1 1 1 0 2 2 2 0 0 0 0 0 0 1 1 0 0 2 1 0 1 0 2 1 1 0 1 0 2 2 0 0 2 0 1 0 0 0 0 0 0 1 1 0 0 1 2 0 0 1 0 0 1 1 1 1 0 1 2 2 0 2 2 0 0 0 1 1 0 0 2 0 2 2 1 1 0 1 0 0 1 2 2 0 0 1 0 0 0 1 0 1 1 0 1 0 0 1 1 1 2 1 1 2 0 2 1 1 1 1 0 0 1 1 0 1 0 0 2 2 2 0 0 0 0 0 2 0 1 0 2 1 1 1 1 1 0 1 0 2 2 0 1 0 1 2 0 2 1 1 1 0 0 0 0 2 2 0 0 0 0 1 0 0 1 0 1 1 1 1 1 1 0 2 0 0 0 2 2 0 1 0 0 0 0 0 0 0 1 0 0 0 0 0 0 0 0 0 0 0 0 0 2 1 1 1 1 1 1 2 2 0 0 0 1 1 1 0 1 0 0 2 0 0 0 0 1 1 1 0 0 0 0 0 0 1 1 1 1 2 0 0 0 0 0 2 0 0 2 0 2 0 1 1 1 1 1 1 0 0 0 0 0 1 1 0 1 0 0 0 1 1 1 0 0 0 1 1 0 0 0 1 1 0 0 0 1 1 0 1 1 0 1 0 1 0 0 0 0 0 1 0 1 0 0 1 0 1 2 0 0 0 0 0 1 1 0 0 1 1 1 0 0 0 2 0 2 2 1 1 0 0 1 0 0 0 0 1 1 0 1 0 1 0 2 0 0 2 1 0 0 0 0 0 0 0 0 0 0 0 0 0 2 2 2 0 0 2 2 0 2 0 0 1 1 1 0 2 0 0 0 1 2 0 0 1 2 0 2 2 2 1 0 2 2 2 1 1 1 1 2 1 1 0 2 1 1 1 1 0 1 0 0 1 0 0 0 0 0 1 1 0 1 0 2 2 2 1 1 0 2 0 2 1 1 0 1 0 0 0 0 0 0 0 0 0 0 0 1 0 1 1 1 0 2 0 0 0 0 0 0 0 1 0 0 0 2 2 0 2 0 1 0 0 0 2 2 1 0 0 1 2 0 1 0 0 1 1 2 0 1 0 0 0 1 2 2 2 0 0 0 0 1 1 0 2 1 0 2 0 2 0 1 1 1 1 0 0 1 2 1 0 1 0 1 1 2 1 2 0 0 1 0 0 1 0 0 0 0 1 1 0 0 1 0 0 1 0 0 0 1 2 0 1 0 1 0 1 0 0 0 0 0 0 0 2 0 0 0 1 1 0 0 1 0 0 1 0 0 0 1 0 2 0 2 0 0 1 0 0 1 1 0 1 2 1 0 1 0 0 0 2 1
10 1 2 0 0 0 0 2 2 0 0 1 1 1 0 0 1 1 1 1 0 1 1 0 2 0 0 0 1 2 0 1 1 1 1 0 0 1 0 1 2 1 0 0 0 0 0 0 0 2 1 0 0 1 0 0 0 0 0 0 0 2 0 0 0 0 0 0 0 0 0 0 2 2 0 2 2 0 0 0 0 0 0 1 2 0 0 0 1 2 0 0 1 1 0 2 0 1 0 2 1 2 0 0 1 1 2 0 0 0 1 2 0 1 1 0 0 0 1 1 1 0 2 0 1 0 0 1 2 0 0 0 1 1 0 0 1 0 0 0 2 2 0 0 0 1 0 0 1 1 1 0 1 1 0 0 0 1 1 0 1 0 0 2 0 1 0 2 1 1 0 1 0 2 2 1 2 0 0 0 0 0 0 2 2 2 2 0 0 0 0 1 0 1 2 0 1 0 0 0 0 0 1 0 2 0 2 1 1 0 1 2 2 0 2 1 1 1 0 0 2 2 0 0 0 0 0 2 1 0 1 1 0 0 0 0 0 2 2 2 0 0 2 2 2 0 0 0 0 0 0 0 1 0 0 1 1 0 0 0 0 0 1 1 0 0 0 2 2 2 0 1 0 0 1 2 0 2 1 1 1 0 2 1 0 0 0 1 0 1 0 0 0 2 1 1 1 0 0 1 0 0 2 0 1 0 1 2 1 1 0 0 0 2 2 0 0 0 1 0 0 2 1 1 2 0 0 0 0 0 0 1 1 1 0 0 0 1 1 2 2 1 2 1 0 0 1 0 1 1 0 0 0 1 1 0 0 0 0 2 0 2 2 0 2 0 0 1 2 1 1 1 1 1 1 0 2 1 0 1 0 2 0 1 1 0 0 0 0 0 0 0 0 1 2 0 1 0 1 1 1 1 0 2 2 0 0 1 1 0 0 1 0 0 1 0 1 1 0 0 0 1 0 1 0 2 2 0 0 1 0 1 0 2 0 0 0 1 1 1 2 0 0 1 1 1 1 0 1 0 0 0 0 1 1 0 1 2 1 0 2 1 0 0 0 1 2 2 0 0 0 0 1 1 1 0 1 0 2 1 1 0 0 1 1 1 0 0 1 0 1 1 2 0 2 0 0 2 2 2 0 0 2 0 2 0 0 0 0 0 0 0 1 0 1 0 0 2 0 0 0 2 1 1 1 2 0 2 0 2 0 2 2 2 1 0 1 1 1 2 1 1 0 0 1 0 1 1 1 1 0 0 0 1 1 1 0 1 0 2 0 0 0 2 0 2 2 2 1 0 0 0 0 0 0 0 2 1 0 1 0 0 0 0 0 0 0 1 1 1 0 0 0 0 0 0 1 0 0 0 0 1 1 1 1 1 1 0 1 1 1 0 0 1 0 1 1 1 1 0 0 0 0 0 0 2 0 1 0 0 0 0 0 0 2 0 1 0 2 0 1 1 0 0 2 0 0 1 0 1 0 2 0 2 0 2 1 0 2 0 0 0 0 0 1 0 0 1 0 1 1 0 0 1 0 0 2 2 2 2 0 0 0 0 0 1 1 1 1 1 0 2 0 1 0 1 0 2 0 2 1 2 0 0 2 0 1 1 1 1 0 0 0 1 1 0 0 1 1 1 0 0 2 2 0 1 1 0 0 0 0 1 0 0 0 0 1 1 0 1 0 1 0 0 0 1 1 1 0 0 0 0 1 0 0 0 1 0 1 1 0 1 1 1 0 1 1 1 0 2 0 0 0 0 0 2 1 0 2 2 1 1 0 0 1 1 1 2 2 2 0 0 2 1 1 1 0 2 0 2 2 2 1 2 1 0 1 0 0 1 1 1 1 0 0 1 1 0 2 0 1 2 0 2 2 2 1 2 0 2 0 2 0 1 0 0 0 2 1 0 0 1 0 1 1 0 1 2 1 1 1 1 0 1 1 0 1 0 0 0 0 0 0 0 0 0 2 0 1 0 1 0 0 1 1 0 0 1 1 1 2 0 2 0 0 0 0 2 0 1 1 2 1 0 0 0 2 0 0 0 0 1 2 0 2 1 1 1 0 0 2 1 0 0 1 2 0 0 2 2 0 0 0 1 1 1 0 2 0 1 2 2 0 1 0 0 0 1 1 1 1 1 2 1 0 1 0 0 0 1 2 0 2 0 0 0 0 1 0 0 0 0 1 1 2 0 0 0 0 0 1 0 1 0 1 1 0 0 2 0 0 0 0 1 0 0 0 0 0 1 0 0 1 2 1 0 0 0 0 0 2 1
11 0 1 0 0 0 1 2 0 2 2 0 0 1 1 1 0 1 1 0 0 1 0 0 2 0 0 0 2 0 1 1 0 0 0 1 2 1 0 0 2 2 0 0 0 1 0 0 2 0 0 0 0 0 1 0 0 0 1 0 1 2 0 1 0 2 0 0 2 0 0 0 2 2 1 2 1 0 0 1 0 0 1 1 1 0 0 0 2 2 0 1 0 1 0 1 0 1 0 1 0 2 0 0 1 1 2 2 1 0 0 1 0 0 0 0 0 0 0 2 2 0 0 2 0 1 0 2 2 2 1 1 0 0 0 0 0 0 0 0 1 2 0 0 0 0 1 0 0 1 0 0 0 0 0 0 0 1 0 0 1 1 0 2 0 2 1 0 1 2 0 0 0 2 1 1 1 0 0 0 0 1 1 0 1 0 2 2 0 0 0 1 0 1 1 0 1 0 0 0 0 0 0 0 2 2 1 0 0 0 0 1 1 1 2 0 0 0 2 0 1 1 0 0 0 0 0 1 0 1 0 0 2 2 2 2 1 2 2 2 0 0 2 1 1 0 0 0 1 0 0 0 0 0 0 2 1 0 1 1 0 1 0 1 0 0 2 1 1 0 0 0 1 2 0 0 0 2 1 1 1 0 1 0 1 1 1 2 0 2 0 0 1 2 1 1 2 1 0 2 0 2 2 0 1 0 0 1 0 1 0 1 0 1 2 0 2 1 2 0 0 2 0 0 2 0 0 0 0 0 0 2 0 1 0 0 0 1 1 1 1 1 2 1 0 0 1 0 0 1 1 1 0 1 1 0 0 0 0 2 0 2 1 1 1 0 0 1 2 0 0 2 1 1 1 0 1 1 1 2 1 0 0 0 0 0 0 0 0 0 0 0 0 0 2 0 0 0 1 2 2 2 0 0 0 0 1 0 0 0 0 0 2 2 0 1 0 0 0 0 0 0 2 0 0 2 1 1 1 0 0 1 1 0 1 0 0 2 1 1 2 0 0 1 2 2 1 0 2 1 0 1 1 2 2 1 2 2 1 0 1 0 0 0 1 1 1 0 0 2 0 2 1 2 0 0 0 0 2 0 1 2 1 0 1 0 0 0 2 2 0 0 1 1 0 0 1 2 2 2 0 0 2 0 2 0 1 0 1 0 0 1 0 0 1 0 0 2 1 2 1 1 1 1 2 2 0 0 0 2 1 0 1 0 2 0 2 0 1 2 0 0 0 0 2 0 1 2 0 0 0 0 1 1 1 1 0 1 0 2 0 0 0 1 1 0 0 0 0 0 1 1 0 0 0 0 1 1 0 1 1 0 0 0 0 0 0 1 0 0 0 0 1 0 0 0 1 2 0 0 2 0 1 1 1 1 1 0 1 1 0 0 0 1 1 0 0 2 2 0 0 0 0 0 0 1 1 1 0 0 0 0 0 0 2 0 0 0 1 1 1 1 1 1 1 0 1 1 0 1 0 1 1 1 1 1 2 1 2 0 0 0 0 0 2 0 0 2 0 0 0 1 1 0 0 0 1 1 0 0 0 0 0 2 1 1 1 2 2 0 1 0 0 0 0 0 0 2 0 2 0 2 0 0 1 0 1 2 0 0 2 1 0 1 0 0 0 1 0 1 0 1 0 2 0 1 2 1 1 0 0 0 0 0 0 1 1 1 0 2 2 0 0 0 0 1 1 1 0 1 0 1 0 0 0 0 0 0 0 0 0 1 1 1 0 1 2 0 0 2 1 0 1 0 0 0 0 0 1 1 0 1 0 0 1 2 0 2 2 2 0 0 2 2 1 0 0 0 0 2 2 2 1 1 1 0 1 0 0 1 0 0 0 1 1 0 1 1 2 0 1 1 0 2 2 0 0 2 0 2 0 2 0 1 0 0 0 1 1 1 0 0 1 0 1 0 0 0 0 0 1 1 0 2 0 0 0 0 0 1 1 0 0 0 0 0 1 0 1 0 0 0 0 1 1 0 0 1 1 1 1 0 1 0 0 1 1 2 1 2 0 2 1 0 2 2 2 0 0 0 0 2 2 1 2 0 1 2 0 1 0 1 0 0 1 1 0 0 2 2 0 0 0 1 0 0 0 2 2 2 2 2 0 1 0 0 1 1 1 0 0 0 1 1 0 1 0 0 0 0 2 1 1 0 1 0 1 2 0 0 0 0 0 0 1 1 2 1 1 0 1 0 0 1 1 1 0 0 1 0 0 1 2 2 0 0 0 0 0 0 0 0 0 2 0 1 0 0 1 1 1 1
12 1 1 1 0 0 0 2 2 0 0 0 0 1 1 1 0 1 1 1 1 0 0 0 2 0 0 0 2 1 2 0 2 1 1 0 1 1 0 0 1 1 0 0 0 0 0 0 1 1 1 0 0 0 2 0 0 0 0 1 1 1 0 1 1 0 1 0 1 0 1 2 2 2 1 2 1 0 0 0 1 0 1 1 0 0 0 0 1 1 0 0 1 1 0 2 0 2 0 2 0 2 0 0 1 1 2 0 0 0 0 0 2 2 2 2 2 0 0 2 2 0 2 0 1 0 0 1 1 0 0 0 0 0 0 0 0 0 0 0 2 1 0 0 0 0 0 1 1 1 0 0 2 0 1 0 0 0 1 0 0 0 0 1 1 1 0 1 1 1 0 1 1 0 0 1 2 0 0 0 0 0 0 0 0 0 0 0 0 0 0 1 1 0 0 0 1 0 0 1 0 1 0 0 2 1 2 0 0 0 1 1 2 0 0 1 0 2 0 0 2 2 0 0 0 1 1 1 0 0 0 0 0 0 0 0 0 2 2 1 0 0 1 1 1 0 0 0 0 0 0 0 0 0 1 1 1 1 1 1 0 1 1 1 0 0 0 0 2 0 0 0 0 1 1 1 0 1 1 1 1 0 2 0 0 1 0 2 0 2 0 0 0 2 2 0 2 0 0 0 0 0 1 1 0 0 1 2 1 1 0 0 0 1 2 0 1 1 0 0 0 2 2 1 1 0 0 0 0 0 0 2 0 0 0 0 0 0 2 1 1 1 1 1 1 0 0 0 1 1 0 0 0 2 2 0 0 0 0 2 0 2 1 1 1 1 0 0 1 1 1 1 0 0 0 0 2 1 0 2 1 2 0 1 1 0 0 0 0 0 0 0 0 0 2 0 0 1 0 0 0 1 0 1 2 0 0 2 0 0 0 0 0 0 0 0 1 0 1 0 1 0 0 2 1 0 0 0 0 0 0 1 0 2 0 0 0 0 1 0 1 0 0 0 1 1 0 0 0 2 0 1 1 2 1 1 1 0 0 0 2 0 0 0 1 1 1 1 0 1 1 2 2 0 1 0 1 1 2 0 1 2 0 0 0 0 0 0 2 0 0 0 0 2 0 0 1 1 1 2 1 0 0 2 0 2 2 0 1 0 0 0 1 0 0 0 0 2 0 1 1 1 0 1 1 2 0 1 0 2 1 1 1 0 0 0 1 0 0 1 1 1 0 0 1 2 1 1 2 1 0 0 0 2 1 0 1 1 0 1 0 0 0 0 0 0 0 1 0 0 0 0 0 0 0 0 1 1 0 2 0 0 0 0 0 0 0 1 1 1 0 0 0 0 0 0 0 0 0 0 1 2 1 0 0 1 2 1 1 1 0 0 0 0 2 0 0 1 1 0 0 0 0 1 0 0 1 1 0 0 0 0 0 0 1 1 0 0 0 2 0 0 0 0 0 0 2 1 0 1 0 0 0 2 1 2 2 0 2 0 0 0 0 0 1 0 1 0 0 1 1 0 1 1 0 0 1 0 1 0 0 0 0 0 0 0 0 0 1 0 0 0 1 1 0 1 0 2 0 1 0 1 0 1 1 1 2 1 1 1 1 1 0 0 0 0 0 0 0 0 0 0 1 2 0 0 0 1 1 0 0 0 0 0 0 0 1 0 0 1 0 0 0 1 0 0 1 0 0 0 0 1 0 0 0 0 0 0 1 1 0 1 1 0 0 1 2 1 0 2 1 0 0 0 0 0 1 0 1 0 0 2 0 0 1 1 0 2 2 2 2 0 2 1 1 1 0 0 0 0 0 1 0 2 0 1 0 0 0 1 1 1 0 1 1 0 1 1 2 0 1 1 0 2 2 0 0 2 0 2 1 1 1 1 0 0 0 1 0 0 0 0 2 1 2 1 1 1 0 0 2 1 0 2 0 0 0 0 0 1 1 0 0 0 0 0 0 0 2 0 1 0 1 1 1 1 0 0 1 1 2 0 2 0 0 0 0 2 2 1 2 2 0 0 1 0 2 0 0 0 0 2 1 0 2 1 1 0 0 2 0 1 0 0 1 1 0 0 1 1 0 0 0 0 0 1 1 2 1 1 0 0 0 2 0 0 1 0 0 0 0 0 1 1 1 2 0 1 0 1 2 1 0 0 2 0 1 0 1 0 0 0 0 1 2 0 0 0 1 0 1 0 0 0 0 0 1 0 2 1 1 1 0 2 1 0 1 0 0 0 0 0 0 0 0 0 0 0 0 1 1 1
13 1 2 0 0 0 0 0 2 0 0 2 1 1 0 0 1 2 2 0 0 0 0 1 1 0 0 0 2 0 2 0 0 0 0 0 2 2 1 0 1 1 0 1 0 0 1 0 2 0 0 0 1 1 1 0 0 0 0 1 1 1 0 2 0 1 0 0 2 0 1 2 2 2 1 2 1 0 0 0 0 0 0 0 2 0 2 0 0 2 0 0 1 2 0 1 0 1 0 2 1 2 0 0 1 1 2 0 0 0 0 1 2 2 2 2 2 1 0 0 1 0 0 2 0 1 0 0 2 1 1 1 0 0 0 0 0 0 0 0 0 2 0 0 0 1 0 0 0 2 1 0 0 0 0 0 0 0 0 0 1 0 0 2 2 2 2 2 1 2 1 1 0 1 1 1 1 0 0 0 0 0 0 1 2 2 1 1 1 0 0 2 0 1 1 0 0 0 0 0 0 0 1 0 2 0 2 0 1 0 0 0 0 0 2 0 0 1 0 1 2 0 0 0 0 0 0 2 0 2 0 0 1 2 1 1 0 1 2 1 0 0 2 2 2 0 0 0 0 0 0 0 0 1 0 1 0 1 1 1 0 1 0 1 1 0 0 0 1 1 0 1 1 2 0 0 1 1 1 1 1 0 2 0 0 0 1 2 0 2 1 0 1 2 2 1 2 0 0 0 0 0 2 0 1 0 1 2 0 1 1 0 0 1 1 0 2 0 0 0 1 1 1 1 1 0 0 0 1 1 0 1 0 1 0 0 0 0 2 0 0 0 1 2 0 0 2 1 2 2 1 1 0 1 1 0 0 0 0 1 0 1 2 2 2 0 1 1 1 0 0 2 0 0 0 0 1 0 0 1 0 1 0 1 1 0 0 0 0 0 0 0 0 0 2 0 1 1 1 0 0 0 0 0 0 0 1 1 0 0 0 0 1 1 1 0 0 1 0 0 0 1 1 0 0 1 0 0 0 0 0 0 0 2 0 0 0 0 1 0 1 1 0 0 0 0 0 0 2 1 0 1 1 2 1 1 1 2 0 2 0 2 0 0 0 0 2 1 0 1 0 0 1 2 0 0 0 1 1 1 1 1 0 0 1 0 0 0 1 0 1 1 0 0 1 0 1 0 0 2 2 2 2 0 0 2 2 1 0 0 0 0 0 1 0 2 1 2 1 1 1 1 1 0 0 2 0 1 0 2 0 1 2 1 0 0 1 0 0 0 1 2 0 0 2 0 1 2 0 0 0 0 0 2 2 1 0 0 0 1 1 0 0 2 0 1 0 0 0 0 0 0 2 0 0 0 2 1 0 2 1 0 0 0 0 0 0 1 0 1 1 1 2 0 0 1 0 0 0 1 0 2 0 2 2 0 1 0 0 0 0 0 0 2 0 2 1 1 0 0 0 0 0 1 0 1 1 1 0 0 0 0 1 0 2 0 2 0 2 0 1 2 1 1 2 0 1 1 0 2 0 1 1 1 1 2 1 1 2 0 0 0 0 1 1 1 1 1 0 0 0 1 0 1 0 0 1 1 1 0 1 1 0 0 0 1 2 1 1 0 0 0 0 1 0 1 0 1 0 1 0 1 1 0 0 0 1 1 1 1 1 1 0 1 0 0 0 1 1 1 0 0 1 2 0 0 0 0 0 0 0 1 0 1 0 0 1 0 0 1 0 0 0 1 0 0 1 0 0 1 1 1 0 0 0 0 0 0 1 0 0 0 1 0 0 1 1 2 0 2 0 0 1 2 2 0 1 0 2 2 0 0 0 0 2 1 0 2 2 2 0 0 2 2 2 1 0 1 0 1 1 2 0 2 0 2 1 1 0 0 1 1 0 1 0 0 1 1 2 1 1 2 0 2 2 1 1 1 0 1 0 1 0 0 0 1 0 0 0 0 0 0 1 1 1 1 1 1 0 1 1 1 0 1 0 0 1 0 0 0 0 0 0 0 0 2 2 0 1 0 1 0 0 2 2 2 0 0 1 2 2 0 2 0 0 0 1 1 0 1 0 1 1 1 1 1 2 0 0 0 0 2 2 0 2 0 1 0 1 0 1 1 0 0 2 1 0 0 1 1 0 0 0 0 1 1 1 2 0 0 2 2 0 1 1 0 0 0 0 1 0 1 1 1 1 1 0 0 1 0 1 0 1 0 1 0 1 1 0 0 0 0 1 0 1 1 2 0 1 0 1 0 0 0 0 0 0 0 2 0 0 0 1 1 0 0 0 0 0 0 0 1 0 0 0 0 0 0 0 1 1 1
14 0 0 0 0 0 0 2 2 0 1 0 0 0 0 0 0 1 1 2 2 0 0 0 2 0 0 0 1 1 1 0 1 1 0 0 2 1 0 1 1 1 0 1 0 0 1 0 0 2 1 0 1 1 0 0 0 0 1 0 0 1 0 0 1 0 1 0 1 0 1 0 2 2 2 2 0 0 2 2 0 0 1 1 1 1 0 0 2 2 0 1 0 1 0 1 0 1 0 2 1 1 0 0 2 2 2 2 2 0 0 2 0 2 2 2 0 0 0 2 2 0 0 2 0 1 0 1 2 0 0 0 0 0 0 0 2 0 0 0 0 2 0 0 0 0 1 0 0 1 0 1 0 1 0 0 0 1 0 1 2 1 0 2 2 1 1 1 0 1 1 1 0 0 0 0 1 1 0 1 0 1 0 1 1 1 2 0 0 0 1 2 1 0 0 1 0 0 0 1 1 1 0 0 2 0 2 0 1 0 2 1 1 0 0 0 0 1 0 1 2 1 0 0 0 0 0 1 0 0 0 0 0 1 2 0 0 1 1 1 0 0 2 1 1 0 0 0 0 0 0 0 0 0 0 0 0 0 0 0 0 0 1 2 0 0 0 1 1 0 0 2 2 2 0 0 0 2 2 2 2 0 1 1 0 1 0 1 0 2 2 1 0 2 2 0 2 2 0 1 0 1 0 2 0 0 0 2 1 1 0 1 0 1 1 0 2 0 0 0 0 2 0 0 2 0 1 0 0 0 0 1 1 1 0 0 0 1 1 1 1 0 0 1 0 0 1 0 0 1 0 1 0 2 2 0 0 0 0 1 0 1 1 0 1 1 0 1 1 0 0 2 1 1 1 0 2 0 0 1 2 0 0 1 1 0 0 0 0 0 0 0 1 0 2 2 0 0 0 0 0 0 0 2 2 1 0 0 0 0 0 1 0 0 1 0 1 0 0 1 0 1 0 1 0 1 1 1 1 0 1 1 0 1 0 0 0 1 0 0 2 1 0 0 0 0 0 0 2 2 0 0 1 1 1 0 1 1 0 1 1 1 0 0 0 1 1 0 0 2 0 2 2 0 2 0 2 0 0 0 1 1 0 0 0 0 0 1 2 0 2 0 0 2 0 0 1 1 2 2 1 1 1 2 0 2 2 0 1 0 1 0 0 0 0 0 0 2 0 2 2 0 0 1 1 1 1 0 0 2 1 0 1 0 0 0 1 0 0 1 1 1 0 1 2 0 1 0 2 2 0 0 0 2 2 2 0 1 1 0 0 1 1 1 0 0 0 1 0 1 1 1 0 0 1 0 1 2 0 1 1 0 2 0 0 0 0 1 1 1 0 0 0 1 1 1 1 0 0 0 0 2 1 1 2 0 0 0 1 1 0 0 0 2 0 2 2 2 0 0 0 0 0 1 0 0 1 1 0 0 0 0 0 0 1 1 0 0 2 0 1 2 1 1 2 0 1 0 0 1 0 1 1 1 2 2 1 0 2 0 0 0 0 1 0 0 0 2 0 1 0 0 0 0 2 0 2 2 1 1 0 0 1 0 0 1 1 0 2 0 1 0 0 1 1 0 0 2 0 2 1 1 0 0 1 0 1 1 0 0 1 0 0 0 2 1 1 1 1 1 0 0 0 2 0 1 2 0 0 0 0 0 0 0 0 0 0 0 0 0 0 0 0 1 0 1 2 0 0 0 0 0 0 0 0 0 0 0 1 1 0 1 2 2 0 0 2 0 0 2 0 0 1 0 0 1 1 0 1 1 0 1 1 1 2 0 1 1 1 2 1 1 2 1 0 0 0 1 0 1 2 1 1 2 1 1 1 0 0 0 0 0 1 1 1 0 0 0 2 0 0 0 0 2 2 1 1 1 0 1 1 0 0 0 0 1 0 1 0 1 1 1 0 0 0 0 0 0 0 0 2 2 0 2 1 0 1 0 1 0 0 0 1 1 1 2 1 1 1 0 0 0 1 2 1 1 0 2 1 0 0 0 2 0 0 0 1 1 0 2 0 1 1 1 1 1 2 0 0 1 0 1 2 0 1 0 0 1 0 1 1 1 0 0 1 1 0 0 0 0 0 0 0 2 0 1 1 2 0 0 2 2 0 2 0 0 0 1 0 0 0 1 1 1 1 0 0 1 1 1 1 0 2 0 0 0 0 0 0 0 0 0 0 0 2 1 1 1 0 0 1 0 1 1 1 0 0 0 1 1 0 1 0 1 0 0 1 0 0 0 0 0 0 1 0 0 1 0 0 0 0 0
15 1 0 0 0 0 0 2 0 2 2 0 0 1 1 1 0 2 1 1 1 1 0 1 1 0 0 0 2 1 1 1 0 0 0 1 2 2 0 1 1 1 1 2 0 1 1 0 1 1 1 0 0 1 1 1 0 1 0 0 1 1 1 2 0 2 0 0 1 0 1 1 1 1 1 1 1 0 1 0 1 0 0 0 2 0 0 0 1 2 0 0 0 2 1 1 0 1 0 2 1 2 1 0 1 1 2 0 0 0 1 2 0 2 2 2 0 0 1 1 1 0 2 0 0 0 0 0 1 0 0 0 0 2 2 2 0 0 2 0 1 1 0 0 0 0 1 0 0 0 0 0 2 0 0 0 0 1 1 0 0 0 0 1 0 0 0 2 0 2 1 0 1 1 1 0 1 0 0 0 0 1 0 1 2 2 1 2 0 0 0 2 0 2 2 0 0 0 0 0 0 0 1 0 2 2 1 0 0 0 0 1 1 0 0 1 0 0 1 0 1 1 0 0 0 1 1 0 0 0 0 0 0 0 0 0 0 2 2 2 0 0 1 2 2 0 0 0 0 0 0 0 0 1 0 1 0 0 0 0 0 0 0 2 0 0 0 1 2 0 0 0 0 2 0 0 0 1 1 0 0 0 2 0 0 1 0 2 0 2 1 0 0 2 2 1 1 1 0 1 0 1 1 1 0 0 0 2 0 0 0 1 0 2 2 0 0 1 1 0 0 2 1 1 1 0 0 0 1 1 0 1 0 2 0 0 0 1 1 2 1 1 2 1 1 0 1 1 1 0 1 0 0 1 0 1 1 0 0 1 0 2 1 1 1 0 0 1 1 0 0 2 2 2 1 0 1 2 1 2 0 1 0 1 0 0 0 0 0 0 1 1 0 1 2 0 1 0 1 1 1 1 0 0 1 0 1 0 0 0 0 0 0 0 2 0 0 0 2 0 0 0 1 1 1 2 1 0 0 1 1 2 0 2 0 0 0 1 0 0 1 1 0 0 1 2 0 0 2 1 0 1 2 2 1 1 1 1 0 1 1 1 0 0 0 2 0 1 0 1 1 2 2 0 1 0 1 0 2 2 0 2 0 0 0 1 0 1 2 1 1 0 0 1 1 0 1 2 2 2 0 0 2 0 2 1 0 1 2 0 1 1 0 0 1 1 0 2 2 0 0 2 1 1 2 2 0 1 0 2 0 2 1 1 0 0 1 1 1 2 1 1 0 1 2 0 2 1 1 1 0 1 0 2 2 0 1 1 0 1 0 0 1 2 0 1 1 0 0 0 0 1 1 0 0 0 1 1 0 2 0 1 1 0 0 0 0 2 1 2 1 1 1 0 0 0 0 1 0 0 1 1 2 1 0 1 2 0 1 1 0 0 0 0 2 0 0 0 0 0 0 0 0 0 0 0 2 1 0 0 0 0 0 0 2 0 0 0 2 0 2 0 1 2 2 0 1 1 0 1 0 2 1 0 2 2 1 1 2 0 0 0 1 0 1 1 0 1 1 1 0 0 0 2 0 0 2 0 1 0 0 1 0 0 0 2 0 0 1 0 0 1 0 1 0 1 0 2 0 2 0 2 0 0 1 0 0 2 0 1 0 0 0 1 0 1 0 0 0 0 0 0 1 2 0 1 2 1 0 0 0 2 0 0 0 1 0 1 0 1 0 1 0 0 0 1 1 0 0 0 0 1 0 0 0 0 0 0 0 0 0 2 1 2 0 0 2 0 0 1 2 0 1 0 0 1 2 0 1 1 1 2 0 0 0 2 0 1 1 2 1 1 2 2 2 2 0 0 0 1 1 2 1 2 2 0 1 0 0 1 0 0 1 0 0 0 1 2 2 0 2 2 0 2 2 2 1 1 0 2 1 1 2 1 0 0 0 2 1 0 0 2 0 0 0 0 0 1 0 1 1 1 0 2 0 1 1 1 1 1 0 0 0 0 0 0 0 0 2 0 0 0 0 2 0 0 0 1 1 2 2 0 2 0 0 0 2 2 0 2 0 1 0 0 1 0 2 0 0 1 0 1 1 1 2 1 0 1 0 0 0 0 0 0 1 1 0 0 2 2 0 0 0 1 0 1 2 0 1 2 1 1 0 2 0 0 0 1 0 0 0 0 2 1 1 0 1 0 0 0 2 1 2 0 0 0 0 1 0 0 0 0 1 1 1 1 1 0 0 0 1 0 0 0 0 0 1 1 1 1 1 2 0 0 0 0 0 0 0 2 2 0 1 1 1 0 0 0 0 0 1 1
16 0 1 0 1 0 0 2 0 2 2 0 0 1 1 1 0 2 0 2 2 0 0 0 2 0 0 0 2 1 1 2 0 0 1 2 2 2 0 0 2 2 1 1 0 0 0 0 2 0 0 0 0 0 2 2 0 1 0 0 0 1 0 2 2 0 1 0 1 0 0 1 2 2 1 2 1 1 1 1 1 0 0 0 1 0 0 1 1 2 0 1 1 1 0 0 0 2 2 1 1 1 1 0 0 0 2 1 1 0 0 1 0 1 1 1 0 0 1 1 1 0 2 0 0 0 0 0 0 0 0 0 0 0 0 0 0 0 0 0 0 2 0 1 0 0 1 0 0 0 0 0 0 0 2 1 0 0 0 1 1 0 0 1 2 1 1 1 0 1 1 2 2 2 2 2 2 1 1 1 0 2 1 0 1 0 2 2 0 0 0 2 0 0 1 0 0 0 0 1 0 1 0 1 2 0 2 1 1 0 0 1 2 0 2 0 0 2 1 0 0 0 1 0 0 1 1 1 0 1 0 0 1 1 0 0 0 2 2 1 0 1 0 1 1 0 1 0 0 0 0 0 0 1 0 1 1 1 1 1 0 1 0 0 0 0 0 0 2 0 0 0 0 2 0 0 0 2 2 1 1 0 1 0 0 0 0 1 0 2 2 1 1 1 2 1 2 0 0 0 0 0 1 1 0 0 1 2 2 2 0 1 0 1 1 0 2 1 0 0 1 1 1 0 1 0 0 0 0 0 0 1 0 1 0 0 0 0 2 1 0 0 0 2 1 0 1 0 0 0 2 0 0 1 0 1 1 0 0 1 0 1 2 1 2 0 0 1 2 1 1 1 0 0 0 0 2 0 0 1 2 1 0 0 1 0 0 0 0 0 0 0 0 0 2 0 1 0 0 1 1 1 0 1 1 0 0 0 0 0 0 0 1 1 1 0 0 0 0 0 2 1 0 2 0 0 0 0 0 1 0 1 0 0 0 0 0 1 0 0 1 1 0 0 1 1 0 0 1 0 1 0 1 2 1 1 1 2 0 2 0 2 0 0 0 1 1 2 0 0 1 1 2 1 1 0 1 0 1 1 2 1 1 0 0 0 0 0 2 2 0 0 1 0 1 0 2 0 1 2 1 1 0 2 0 1 2 1 1 0 0 0 2 0 0 2 0 1 0 1 1 0 0 0 0 2 0 0 2 0 2 0 2 2 2 0 1 1 0 2 0 0 0 1 1 0 1 0 2 2 1 0 0 2 2 0 1 0 0 0 1 0 0 2 0 2 2 0 0 0 0 1 0 0 1 0 1 0 0 2 0 0 0 0 0 0 0 0 0 0 0 0 1 0 1 0 0 0 0 0 1 2 0 1 1 0 0 1 2 2 0 0 0 2 0 1 0 0 0 0 1 0 0 0 0 1 0 1 0 0 0 0 0 0 2 2 1 0 2 0 1 1 0 0 1 0 2 0 0 0 1 1 1 1 2 1 2 0 0 0 0 0 1 0 1 0 0 1 1 0 0 1 0 0 1 0 2 0 1 0 0 0 0 1 1 2 1 1 1 1 1 1 0 1 1 0 0 1 0 1 1 1 0 0 2 0 2 2 0 0 0 0 0 1 0 0 0 0 0 0 0 0 0 2 0 2 2 0 0 0 0 1 0 1 0 1 1 0 0 0 0 0 0 0 0 1 1 0 0 0 0 2 0 0 0 1 0 0 0 0 0 2 1 1 0 1 2 1 0 2 0 1 1 0 0 1 2 0 1 1 0 1 0 0 1 2 1 2 1 2 1 1 2 1 1 1 0 0 0 1 1 2 1 2 1 1 1 1 1 0 0 0 0 1 1 0 1 1 2 0 1 2 0 2 2 0 0 2 0 2 0 2 1 1 0 0 1 0 0 1 1 0 1 1 1 1 1 1 0 1 0 0 0 1 1 0 1 0 0 0 0 0 0 0 0 1 1 1 1 0 0 0 0 0 2 0 0 1 1 1 1 1 1 0 0 1 0 2 0 1 0 1 1 0 2 2 2 1 0 0 0 2 1 0 2 1 1 0 0 2 0 1 0 0 1 1 0 1 2 2 0 0 0 1 1 0 0 0 0 0 2 2 0 1 1 0 0 2 0 0 0 1 1 2 2 2 0 0 1 0 1 1 2 0 0 0 0 1 0 0 0 0 0 0 2 1 1 0 0 0 1 0 0 0 0 0 0 0 1 0 0 1 1 2 1 0 1 0 0 0 0 0 0 2 1 0 0 0 0 0 1 0
17 1 1 0 0 0 0 2 0 2 2 0 1 2 1 1 1 2 1 1 1 1 0 0 2 0 0 0 2 0 2 0 1 1 0 0 1 1 0 1 2 2 1 1 0 1 2 0 2 0 0 0 0 1 1 1 0 0 2 0 1 2 0 2 0 2 0 0 0 0 0 1 2 2 2 2 0 0 1 0 1 0 0 0 2 0 0 1 1 1 1 1 0 2 1 2 0 0 0 0 1 2 1 0 0 0 2 1 1 0 0 1 1 2 2 2 2 0 0 2 2 1 1 1 0 0 0 1 2 2 0 1 0 0 0 0 0 0 0 1 1 2 0 0 0 0 0 0 1 2 1 0 1 0 1 0 0 0 0 0 0 0 0 2 1 2 2 1 2 2 0 2 0 2 0 1 1 1 1 1 0 1 1 0 1 0 2 2 0 0 0 2 0 0 2 0 0 0 0 0 0 0 0 0 2 1 2 2 1 0 1 1 1 1 1 1 0 1 2 0 0 0 0 0 0 0 2 1 0 1 0 0 0 0 0 0 0 2 2 1 0 1 2 2 2 0 0 0 0 0 0 0 0 0 0 1 0 0 0 1 1 1 0 2 0 0 0 0 1 0 1 1 0 2 1 0 0 1 1 0 0 1 0 0 0 1 0 2 0 2 1 0 0 2 2 0 1 1 0 0 0 0 2 0 0 0 1 2 2 2 0 1 0 2 2 0 1 0 0 0 0 1 1 1 1 0 0 0 1 1 0 0 0 2 0 0 0 2 0 1 1 0 1 2 1 0 1 0 1 0 2 0 1 2 1 0 0 0 0 2 0 2 1 0 1 0 0 1 1 1 1 1 1 1 1 0 1 0 0 1 0 2 0 0 0 0 0 0 0 0 0 0 2 0 2 1 1 0 0 0 0 0 0 1 1 0 0 0 0 0 0 2 0 0 2 0 0 0 1 0 0 1 0 0 0 2 2 2 2 0 0 2 0 1 1 0 0 1 1 0 2 0 1 1 2 2 1 1 1 2 0 0 1 1 2 1 2 2 2 1 1 1 1 1 0 1 1 2 0 0 1 1 2 0 1 0 1 0 2 0 2 2 0 0 2 0 0 0 2 1 0 0 0 2 2 0 2 1 1 2 1 1 1 1 1 1 1 0 1 0 0 0 0 0 0 0 0 2 1 1 0 1 0 0 0 2 0 1 0 2 0 1 1 1 0 2 2 0 1 2 1 2 0 0 1 0 2 0 2 2 0 0 0 1 2 1 1 0 0 0 1 0 0 2 1 1 0 1 0 0 0 0 2 0 0 0 2 1 0 2 0 0 0 0 0 1 1 0 0 1 0 0 1 0 1 0 0 0 0 0 1 2 2 0 0 2 2 1 1 1 0 0 0 1 0 2 0 1 0 1 1 1 0 0 0 0 2 1 0 0 1 0 0 0 1 1 0 0 2 0 1 1 1 1 2 0 1 0 0 0 0 2 0 1 2 2 1 1 1 0 0 0 1 1 0 1 0 0 1 1 1 0 1 0 0 0 1 1 0 0 1 0 0 2 0 1 1 1 2 0 0 0 0 1 0 0 1 1 0 1 0 1 0 0 1 0 1 1 1 1 1 0 0 2 0 1 0 2 1 1 0 0 0 2 0 2 2 1 0 0 0 1 0 0 0 1 0 0 0 1 0 0 0 1 0 0 1 1 0 0 0 0 1 0 0 0 0 0 0 0 0 0 1 1 0 1 1 0 0 1 0 0 1 1 1 1 0 0 0 0 0 2 1 1 2 1 0 2 2 2 0 0 2 1 1 0 1 1 0 1 1 1 1 2 1 1 2 1 0 1 0 0 0 2 2 0 0 0 2 2 0 2 0 2 1 0 0 1 1 2 1 2 1 2 0 0 0 0 0 0 0 0 0 0 0 0 0 0 0 0 2 2 0 2 0 0 0 0 0 1 0 0 1 1 1 1 0 0 1 0 0 0 0 1 2 0 0 0 2 2 2 0 2 0 0 0 0 1 0 1 0 1 1 0 0 0 2 0 1 0 1 1 2 0 2 0 2 0 1 1 1 1 1 1 2 0 0 1 1 0 1 0 0 0 1 2 1 1 0 0 1 1 0 2 0 0 0 2 0 0 0 2 2 1 1 2 0 0 0 0 2 1 2 0 0 0 0 0 0 0 0 0 0 0 1 0 0 1 0 0 1 0 0 0 0 2 0 0 1 0 0 1 0 0 0 0 0 0 0 0 0 0 0 2 0 0 0 0 0 0 0 0
18 0 1 1 0 1 0 2 1 1 2 0 0 0 0 0 0 2 1 1 1 0 0 1 1 0 0 0 2 0 1 2 0 0 0 0 2 2 0 0 2 2 0 0 1 0 0 0 1 1 0 0 0 0 0 0 0 0 2 0 2 2 0 1 0 1 0 0 0 0 0 0 2 2 1 2 1 0 2 0 2 0 0 0 1 0 1 1 2 2 1 2 1 0 0 2 0 1 0 1 0 2 1 0 0 0 2 0 1 1 0 1 0 2 2 2 1 0 0 1 1 0 0 2 0 1 0 0 1 0 0 0 0 0 0 0 1 0 1 0 0 2 0 0 0 0 0 0 1 1 1 0 1 0 1 0 0 1 0 0 1 1 0 2 1 2 1 2 0 0 0 0 0 2 1 1 2 1 0 1 0 1 1 0 2 1 1 0 0 0 0 2 0 2 2 0 0 0 0 0 0 0 0 1 2 1 2 0 1 0 0 0 1 1 2 0 0 0 2 0 2 2 1 0 0 1 1 2 2 0 0 0 0 0 0 0 0 2 2 2 0 0 2 1 1 0 0 0 1 1 1 1 2 1 0 1 0 0 0 1 1 1 0 0 0 0 1 0 2 0 0 1 1 2 1 0 0 2 2 1 1 1 2 0 1 1 1 2 0 2 1 1 1 2 2 1 2 0 0 0 0 0 1 1 0 0 0 1 0 1 0 2 0 2 2 0 2 1 1 0 0 2 1 1 1 0 0 0 0 0 0 1 0 1 0 1 1 2 0 0 0 1 1 2 0 0 2 0 1 1 1 0 0 2 1 1 1 0 0 1 0 1 1 1 1 0 0 1 2 1 1 1 0 0 0 1 1 0 0 2 0 1 1 1 1 0 0 0 0 0 0 0 1 0 2 0 1 0 1 1 1 1 0 2 2 1 0 0 0 0 0 2 1 1 1 0 0 0 0 0 0 0 0 1 1 2 2 0 0 0 0 1 0 2 0 1 0 1 0 0 2 0 0 0 0 2 0 1 1 0 0 0 1 2 1 1 1 2 1 1 0 2 1 1 0 1 1 1 0 1 0 1 2 0 1 0 1 0 2 1 1 2 0 1 1 1 0 1 2 1 0 0 0 2 0 0 2 1 1 2 1 0 2 1 1 0 1 0 0 1 1 0 0 0 1 0 0 2 1 1 0 1 1 1 1 1 1 0 1 1 1 0 2 0 1 0 2 0 1 1 0 1 0 1 1 0 2 0 2 2 1 0 0 2 2 0 0 0 0 1 1 0 0 1 0 0 0 1 0 0 0 1 1 0 0 0 0 2 0 0 2 1 0 0 0 0 0 0 0 0 1 0 1 0 1 2 0 0 0 0 0 1 1 2 2 1 1 1 1 1 0 0 0 2 0 1 0 1 1 0 0 0 0 0 0 0 2 1 0 0 2 0 1 0 1 0 0 0 2 0 1 1 0 1 2 0 2 2 0 1 1 1 1 0 2 2 0 0 2 0 0 0 1 1 1 1 0 0 1 1 1 1 0 0 0 1 1 1 2 1 0 1 0 0 0 1 0 0 2 0 1 1 0 1 0 1 0 1 0 2 1 0 0 0 1 0 1 1 0 1 0 0 0 2 0 1 0 1 1 1 0 0 0 2 0 1 1 0 0 0 0 2 0 1 1 0 2 0 0 1 0 1 0 2 0 0 2 0 0 0 0 0 2 1 1 0 0 0 1 0 0 0 1 1 0 1 2 2 0 2 0 0 0 0 0 1 2 0 1 2 1 1 0 0 0 1 0 2 2 2 1 0 2 2 1 0 0 0 0 1 1 2 1 2 1 1 0 0 0 1 0 0 0 2 2 0 0 0 2 0 0 0 0 2 2 1 0 1 1 2 2 1 0 1 0 1 0 0 0 0 0 0 1 1 1 1 1 0 0 0 2 2 0 2 0 0 0 0 0 0 1 0 0 0 0 0 2 0 2 0 2 0 0 0 2 1 0 0 1 1 2 0 1 0 0 0 1 2 1 2 1 1 0 0 2 2 2 0 0 0 0 1 1 0 2 1 0 1 0 1 1 0 0 0 0 1 0 2 2 0 2 0 0 1 0 0 1 2 0 0 2 1 1 1 0 0 0 0 0 0 0 0 1 0 0 0 1 1 1 0 1 0 0 0 2 0 2 2 0 0 0 0 0 1 1 1 1 0 0 1 0 0 1 0 0 2 0 1 1 1 1 2 0 0 0 0 0 0 1 0 0 0 0 2 1 0 0 0 0 0 1 1
19 1 1 0 0 0 0 1 2 0 1 0 1 0 0 0 0 2 1 1 1 1 0 1 1 1 1 0 2 0 2 0 1 0 1 0 1 2 1 0 1 1 2 1 0 1 0 0 1 1 0 0 0 1 1 1 0 0 2 0 1 1 1 1 0 1 0 0 1 0 2 1 2 2 1 2 1 0 2 0 2 0 0 0 2 0 0 2 2 2 0 1 1 2 1 2 0 2 0 2 0 2 0 0 1 1 2 1 1 0 0 1 1 1 1 1 1 0 0 2 2 0 1 1 1 1 0 1 2 1 0 0 0 0 0 0 1 0 0 1 1 1 1 1 0 0 0 0 0 0 0 0 0 0 0 1 0 1 0 0 1 1 0 1 1 2 2 1 1 1 0 1 1 2 1 0 2 1 0 1 1 1 1 0 1 0 2 0 0 0 0 1 0 0 2 0 0 0 0 0 0 0 0 0 2 2 1 0 0 0 1 1 2 0 2 1 1 1 1 0 1 1 0 0 0 0 1 1 1 1 0 0 1 1 1 1 0 1 2 0 0 1 1 1 1 0 0 0 0 0 0 0 0 0 0 1 0 0 0 0 0 0 0 1 0 0 0 0 1 1 0 1 0 2 0 0 1 2 2 1 1 1 2 1 1 0 2 0 0 1 1 2 1 2 1 1 2 1 0 1 0 1 1 1 0 0 1 1 0 1 0 1 0 1 0 0 1 1 1 0 0 2 1 0 0 0 0 0 1 1 0 2 0 1 0 0 0 1 1 0 1 1 1 2 0 0 2 0 1 0 0 0 0 1 1 2 2 0 0 2 0 2 2 2 2 1 0 1 1 1 1 1 0 0 0 0 2 1 1 2 1 1 0 1 1 0 1 0 0 0 0 1 2 1 2 0 2 0 1 2 2 2 0 0 1 0 1 0 0 0 0 0 0 0 1 0 1 0 0 1 0 1 0 1 1 2 2 1 1 0 0 2 0 2 0 1 0 0 0 0 1 0 1 1 1 2 0 0 1 0 1 1 1 1 2 1 2 1 1 0 2 2 0 0 0 1 1 2 0 0 1 1 1 2 2 0 2 0 2 0 2 1 0 2 0 1 1 0 2 2 0 0 0 2 0 0 1 0 0 2 2 2 1 1 1 1 2 1 0 0 0 0 1 0 0 1 0 2 1 1 1 1 1 0 0 1 1 0 0 2 0 0 1 0 0 0 1 0 0 1 0 1 0 0 1 0 0 2 0 2 0 0 0 0 2 2 0 0 0 1 0 0 1 2 0 1 1 1 0 0 1 2 0 0 0 0 1 2 0 2 0 0 0 0 0 0 0 0 0 0 0 0 0 0 0 1 0 0 0 0 0 2 1 1 1 1 2 0 0 0 2 0 0 0 1 0 1 1 1 0 1 0 0 1 0 1 0 1 0 0 0 0 0 0 2 2 0 1 1 1 1 0 0 2 2 0 2 0 0 1 0 1 1 0 0 1 2 1 1 0 0 0 1 2 0 2 0 1 0 0 0 2 0 0 0 1 1 1 1 0 0 0 0 2 0 0 2 0 1 0 0 0 0 0 0 0 0 2 0 1 0 2 0 0 1 0 0 2 0 0 1 1 0 1 1 1 0 0 0 0 0 0 1 2 0 0 0 0 0 0 0 0 0 0 0 2 2 1 1 1 0 0 0 1 0 0 1 1 0 0 0 0 1 0 1 1 0 0 1 0 1 1 2 2 0 0 2 0 0 2 1 0 1 1 2 0 2 0 1 1 1 2 0 0 1 1 1 2 2 2 1 0 2 2 2 0 1 0 1 0 0 2 0 2 0 2 0 0 0 1 0 0 1 0 0 0 1 1 2 0 1 1 0 1 1 1 0 2 0 2 0 2 2 0 0 0 0 0 0 1 1 0 1 1 1 1 1 1 0 1 1 1 0 1 1 0 1 0 0 0 1 0 1 0 1 2 1 1 1 0 0 0 0 0 2 0 1 1 1 0 0 1 2 1 1 1 0 2 0 2 0 1 0 0 2 2 2 0 0 0 0 2 1 0 2 2 1 1 0 2 0 0 0 0 0 2 0 1 1 0 0 1 0 1 0 1 0 1 0 0 1 1 0 0 0 0 0 1 0 0 0 2 2 2 2 0 0 1 1 0 2 0 1 0 1 0 1 0 0 0 0 2 0 0 1 1 1 0 1 0 0 0 0 0 0 1 0 0 0 0 0 2 0 1 0 0 0 0 1 1 1 0 0 2 0 0 1 0 1 0 0 0
20 1 2 0 0 0 0 0 1 1 1 1 0 0 0 0 0 2 0 1 1 0 0 0 2 0 0 0 2 0 2 0 0 0 0 1 2 1 0 0 1 1 0 0 0 0 0 0 0 2 1 0 0 0 2 0 1 0 1 0 1 1 0 2 0 0 0 0 1 0 1 1 2 2 2 2 0 1 1 1 0 0 0 0 2 0 0 1 2 2 1 2 0 1 0 1 0 0 0 1 1 2 0 0 1 1 2 2 2 0 0 2 0 2 2 2 0 1 1 0 1 0 2 0 0 0 0 0 1 0 1 1 0 0 0 0 0 1 0 2 1 1 0 0 0 0 0 0 0 1 0 0 0 0 0 0 0 0 0 0 0 0 0 2 0 1 2 0 0 2 1 0 0 1 1 1 2 1 0 1 0 1 0 1 1 1 2 1 0 0 0 1 0 2 2 0 0 0 0 1 0 1 0 1 2 2 0 0 1 0 0 2 2 0 0 1 0 0 1 2 2 0 0 0 0 0 0 2 0 2 0 0 0 0 0 0 0 2 2 2 0 0 2 1 1 0 0 0 0 0 0 0 0 0 0 1 0 1 2 2 1 2 0 0 1 0 0 0 1 1 0 1 0 2 1 0 0 1 1 1 1 0 2 1 0 0 0 0 0 2 1 1 0 2 2 0 1 2 0 2 0 0 1 1 0 0 0 2 0 0 0 0 0 2 2 0 0 1 1 0 0 1 1 0 1 0 0 0 1 1 0 1 0 1 0 0 0 1 1 1 2 1 1 2 0 0 2 1 2 1 0 1 0 2 1 1 1 0 0 1 0 1 0 0 0 1 0 0 0 0 0 2 0 0 1 0 1 0 0 1 2 1 0 0 0 1 1 0 0 0 0 0 1 0 2 0 0 1 1 1 1 1 1 0 1 0 0 1 0 0 0 1 2 2 0 2 0 1 0 0 0 1 1 0 0 1 0 0 0 2 0 0 0 2 0 1 0 0 1 0 1 0 0 0 0 2 0 1 2 0 0 0 1 1 2 1 2 2 1 1 1 2 0 0 0 2 0 1 0 1 0 1 2 0 1 0 1 0 2 1 0 2 0 1 0 2 0 0 2 1 0 0 1 0 0 0 1 2 2 2 0 0 1 1 1 2 2 0 1 0 0 1 0 0 1 0 0 2 0 1 1 1 0 0 0 1 1 0 2 0 2 0 1 1 1 0 2 0 0 1 0 0 0 1 1 0 1 0 2 2 1 0 0 2 1 0 0 1 0 2 0 0 1 2 0 1 1 1 1 1 1 2 1 0 0 0 2 2 0 2 0 0 0 0 0 0 0 1 1 1 0 0 0 0 0 1 0 0 0 0 0 2 1 1 1 0 1 1 1 1 0 0 0 1 1 1 1 1 1 0 0 0 0 0 0 0 2 0 0 0 0 0 0 0 1 0 0 1 1 1 1 0 0 0 1 0 2 1 1 1 0 1 1 1 1 2 1 1 1 0 0 0 1 1 1 2 0 1 1 1 0 0 0 0 0 0 2 0 0 0 0 0 0 1 1 1 1 0 0 2 0 2 0 2 0 1 0 1 0 1 1 0 0 0 2 0 1 1 0 0 0 0 0 1 1 1 0 0 0 0 0 0 0 2 0 2 2 2 2 1 1 1 0 0 0 0 0 0 0 2 1 0 0 0 0 0 0 0 0 0 0 0 1 1 1 0 0 0 1 0 0 1 2 0 0 0 2 0 0 2 0 1 1 1 1 0 1 0 1 1 1 2 0 0 1 2 0 1 0 2 0 2 2 2 1 0 0 1 0 1 1 1 0 1 0 1 1 0 0 1 0 0 1 0 0 1 1 0 2 0 2 2 0 1 0 1 0 1 0 2 2 0 1 0 0 0 0 1 0 1 1 1 0 0 0 0 0 1 0 0 1 1 0 1 1 0 1 0 0 0 0 0 0 0 0 1 1 1 1 0 0 0 0 0 2 0 0 1 2 2 2 0 1 0 0 1 1 1 0 2 0 0 1 0 2 2 2 0 0 0 1 2 2 0 2 0 0 0 0 1 0 0 1 1 1 1 0 0 1 1 0 0 0 0 1 0 1 2 0 0 2 1 0 1 0 1 0 1 0 0 0 0 2 1 1 0 1 1 0 0 2 0 1 1 0 0 2 0 0 0 0 0 0 0 0 1 1 0 1 1 0 0 0 1 1 1 0 0 2 0 0 0 1 1 0 0 1 0 0 0 0 0 1 1 1 0 0 0 1 0 0 0
21 0 1 0 1 0 0 1 0 2 2 0 0 0 0 0 0 2 1 2 1 1 0 1 1 0 0 0 2 2 0 2 1 1 0 0 1 1 0 1 1 1 0 1 0 1 1 0 2 0 0 0 0 0 2 2 0 0 2 0 1 2 0 1 1 0 1 0 2 0 1 1 2 2 0 2 1 0 1 0 1 0 1 1 1 0 0 0 1 2 0 0 1 0 0 2 0 1 0 1 1 2 0 0 1 1 2 1 2 1 0 1 0 1 1 1 0 0 1 1 1 0 0 2 0 2 0 1 2 0 0 0 0 0 0 0 0 0 0 1 1 1 0 0 0 0 0 0 1 0 0 0 2 0 1 1 0 2 0 1 2 1 0 2 0 2 2 0 0 1 0 0 0 0 2 1 1 2 0 2 0 2 0 1 2 2 1 1 1 1 1 1 0 1 1 0 0 0 0 0 0 0 0 1 2 0 2 1 0 0 0 1 1 0 1 1 1 0 1 0 1 1 1 0 0 1 1 1 0 1 0 0 1 0 0 0 0 2 2 2 0 0 1 1 2 0 1 0 0 0 0 0 0 0 0 1 1 1 1 0 0 0 0 2 1 1 1 0 2 0 0 1 1 2 1 1 0 1 1 1 1 1 2 1 0 1 1 2 0 2 0 0 0 2 2 1 1 2 0 2 0 2 2 0 2 0 0 1 2 2 0 0 0 1 1 0 2 0 0 0 1 2 0 0 0 0 0 0 1 0 0 2 0 0 0 1 0 1 1 1 1 1 0 1 0 0 2 0 2 1 1 0 0 2 1 1 2 0 0 2 0 2 2 0 2 0 0 1 2 0 0 2 1 1 2 1 2 0 0 2 1 2 0 1 1 0 0 0 0 0 0 0 1 0 2 0 1 1 1 1 1 1 0 1 2 0 0 0 0 0 0 0 0 0 2 0 0 0 0 0 1 1 0 1 1 2 1 0 0 0 0 0 0 1 0 0 0 0 0 0 2 0 0 0 1 1 1 0 2 0 0 1 0 1 1 0 1 1 0 1 1 1 1 0 0 1 1 1 0 1 1 2 1 1 1 1 0 0 2 0 2 2 0 0 1 0 0 2 2 1 1 0 1 0 1 0 1 2 2 2 1 0 1 1 1 2 2 0 0 0 0 0 1 0 0 1 1 2 1 1 0 0 0 1 1 2 0 0 1 1 1 1 1 0 1 0 2 0 0 1 1 1 0 1 1 1 0 0 2 2 0 0 0 2 1 0 0 1 0 1 0 0 2 2 0 0 0 1 0 0 0 1 1 0 0 0 1 0 0 2 0 1 2 0 0 0 0 2 2 2 0 0 1 0 0 0 1 1 0 0 1 1 1 1 1 1 1 1 1 1 0 0 0 1 1 1 0 1 0 0 1 0 0 1 0 0 1 1 1 1 0 0 0 0 2 0 1 1 2 0 1 1 0 0 0 0 2 1 0 0 0 0 1 1 2 0 2 0 2 1 1 0 1 1 1 2 0 2 0 1 1 1 0 0 1 0 2 0 0 0 2 0 0 0 0 2 2 1 2 1 0 1 0 1 1 0 0 1 0 1 0 1 1 1 2 1 1 2 0 0 1 1 0 2 0 0 0 1 0 1 0 1 1 2 0 1 1 0 0 0 0 1 0 0 0 0 1 1 1 2 0 0 0 0 0 1 1 1 0 0 0 0 0 0 0 1 1 0 0 0 0 0 1 0 0 1 2 0 0 1 0 0 0 0 0 0 0 0 0 0 0 2 0 0 0 1 0 1 0 2 0 2 2 1 1 0 1 1 0 1 1 1 1 1 1 0 0 0 1 1 0 0 0 1 1 1 0 1 2 0 1 2 0 2 2 1 1 1 0 2 1 1 1 2 0 0 1 0 2 1 2 0 1 1 1 1 1 0 0 0 2 2 0 1 0 1 2 0 1 1 0 0 0 0 0 0 1 0 2 0 0 0 0 2 1 1 0 0 0 2 2 0 2 0 0 0 1 2 1 1 1 1 1 0 1 1 2 0 0 0 1 2 2 0 2 0 1 0 0 2 0 0 0 0 0 2 0 0 2 2 0 0 0 1 2 2 1 0 0 1 2 2 0 1 0 0 1 1 0 0 0 0 2 1 1 0 1 0 0 1 2 0 0 0 2 0 2 1 0 0 0 0 1 1 2 0 0 1 0 0 2 0 0 0 0 0 0 0 1 0 0 1 0 1 0 0 0 0 0 0 0 0 0 2 0 0 0 0 0 2 2 1
22 1 2 0 0 0 0 1 1 2 2 0 0 1 1 1 0 2 0 2 2 0 0 1 1 0 0 0 2 0 2 1 0 1 0 0 2 1 0 0 1 1 0 0 0 0 0 0 1 0 0 0 0 0 2 2 0 0 0 1 0 1 0 1 0 0 0 0 2 0 1 2 2 2 2 2 0 0 2 1 1 0 0 0 1 0 0 0 2 2 0 1 0 1 0 2 0 2 1 1 0 2 1 0 1 0 2 2 2 0 0 2 0 1 2 2 0 0 1 1 1 0 0 2 0 1 0 0 0 0 0 0 0 2 2 2 0 0 0 0 0 2 0 0 0 0 0 0 0 0 0 0 2 0 1 1 0 0 0 1 2 0 0 2 1 2 1 1 0 1 0 0 2 0 2 2 0 0 0 0 0 0 0 0 0 0 1 1 0 0 0 1 1 0 0 1 2 0 0 0 0 0 0 0 2 0 2 0 0 0 0 1 2 0 2 0 0 2 1 0 1 1 0 0 1 1 2 0 0 1 0 0 1 2 1 1 0 2 2 2 0 0 2 2 2 0 0 0 0 0 0 0 1 1 0 1 1 0 0 0 0 0 0 1 0 0 0 0 2 1 0 0 0 2 0 0 0 1 0 0 1 0 0 0 1 1 0 1 1 2 1 1 0 2 2 1 1 1 0 0 0 1 2 0 1 0 1 2 0 1 0 2 0 1 1 0 2 0 0 0 0 1 0 0 0 0 1 0 0 0 0 2 0 2 0 1 0 2 0 1 0 2 2 2 1 0 1 0 1 2 1 1 0 2 2 0 0 0 0 0 1 1 2 1 2 0 0 2 2 0 0 2 1 1 0 0 0 0 0 1 2 0 0 2 0 2 2 0 0 1 1 1 0 1 2 0 1 0 1 1 1 1 0 1 2 0 0 1 1 0 0 1 1 1 1 0 0 0 1 0 1 0 0 2 0 1 1 0 0 0 0 0 0 0 1 0 0 2 1 1 2 1 0 1 1 2 0 2 2 1 0 0 1 2 1 1 1 2 0 2 1 1 1 1 0 0 2 2 0 0 1 0 2 1 0 0 0 0 2 0 2 1 0 0 1 0 0 1 1 0 1 1 0 1 0 0 2 1 0 1 1 1 1 1 1 0 0 1 1 0 0 0 0 0 2 0 0 2 1 2 0 0 2 1 1 1 1 1 0 2 1 1 1 0 0 0 1 0 2 1 1 1 0 2 2 1 1 1 1 2 0 0 0 2 2 0 1 0 0 2 0 0 0 1 0 1 1 1 1 1 0 0 0 0 0 0 2 2 0 2 0 0 1 0 0 0 0 0 0 0 0 0 0 0 0 1 0 0 0 0 1 2 0 2 2 0 1 2 2 2 0 0 0 0 2 0 0 2 0 1 0 1 0 0 0 1 1 0 0 0 0 0 0 0 2 2 0 0 2 0 2 0 0 1 1 0 2 1 1 2 1 2 1 0 1 1 2 1 1 0 0 0 2 1 1 1 0 0 2 0 0 0 0 0 0 1 1 0 1 0 1 1 0 0 0 1 1 1 2 0 0 1 0 1 0 1 0 2 0 2 0 1 2 1 1 1 2 2 0 0 1 1 0 2 1 0 0 1 1 1 0 0 1 2 0 1 1 1 1 1 1 1 1 0 0 1 1 0 0 2 0 0 0 1 0 0 1 0 0 0 0 0 0 0 0 0 0 0 0 2 0 0 2 2 0 0 2 0 0 1 0 0 0 0 0 1 0 0 0 1 0 1 1 1 2 1 1 2 2 2 0 0 2 1 1 0 1 1 0 1 1 2 0 1 0 1 0 0 0 1 1 1 0 2 2 0 0 0 2 0 1 2 0 2 2 0 0 2 0 2 1 1 1 1 0 0 0 1 0 0 0 1 1 1 2 0 1 1 1 0 1 1 0 2 0 0 0 0 0 1 0 0 0 0 0 1 0 0 1 0 1 0 0 0 2 1 1 1 1 2 2 0 1 1 0 1 0 1 0 1 0 0 0 0 2 2 2 0 0 0 0 2 1 0 2 1 0 1 0 2 0 1 0 0 0 2 0 2 2 0 0 2 0 1 2 2 0 1 0 0 2 1 1 2 0 0 0 1 0 2 0 2 2 1 0 1 0 1 0 0 2 0 1 0 2 0 1 0 0 0 0 0 0 0 2 0 1 0 0 0 1 0 0 0 0 0 0 0 1 0 0 1 0 1 0 0 0 0 1 1 1 1 0 0 1 0 0 0 0 1 1 1
23 0 1 0 0 0 0 1 1 1 2 0 0 0 0 0 0 1 0 2 2 0 0 1 1 1 1 0 2 0 1 1 1 0 0 0 1 1 1 1 0 0 0 0 0 0 0 0 2 0 0 0 0 1 1 1 0 0 1 2 0 0 1 1 0 0 0 0 1 0 0 0 2 2 1 2 1 0 2 0 2 0 1 1 1 1 0 1 2 2 1 2 0 2 0 1 0 0 0 0 0 2 0 0 1 1 2 2 2 0 0 2 0 1 1 1 1 1 1 0 1 0 0 2 0 1 0 1 1 0 0 0 0 1 1 1 0 0 1 0 2 1 0 0 0 0 0 0 0 1 1 0 1 1 1 1 0 0 0 1 1 0 0 0 0 0 0 1 0 0 0 1 1 2 1 1 2 0 1 0 0 0 1 1 2 1 2 1 1 0 0 1 0 1 1 0 0 0 0 0 0 0 0 1 2 1 1 0 0 0 0 1 0 0 1 0 0 2 1 0 0 0 0 0 0 0 0 1 0 1 0 0 0 0 0 0 0 0 0 0 0 0 2 1 1 0 0 0 1 0 0 0 0 0 0 2 2 1 1 1 0 1 1 1 0 0 1 1 1 1 0 0 2 2 0 0 0 1 1 1 0 0 2 1 0 0 0 2 0 2 2 0 0 1 2 0 1 0 0 0 1 0 2 0 1 0 0 2 0 2 0 2 0 2 2 0 1 1 0 0 0 2 0 0 1 0 1 0 1 2 0 0 0 1 0 0 0 1 1 1 0 0 2 0 1 0 0 0 0 1 0 0 0 2 2 0 0 0 0 1 0 1 1 0 1 0 0 1 1 0 0 2 0 0 1 1 2 0 0 1 1 1 0 0 0 0 0 0 0 0 0 0 1 0 2 0 1 0 1 1 1 1 0 2 2 1 0 0 1 1 1 1 0 0 1 0 1 1 1 0 0 1 1 0 1 2 2 0 0 1 1 1 0 2 0 0 0 2 1 1 1 1 0 0 0 0 0 0 2 0 0 1 2 2 2 2 2 1 0 1 1 1 1 1 0 1 1 2 0 0 1 0 2 0 0 0 0 0 2 0 2 2 0 1 0 0 1 1 2 0 1 0 0 2 2 0 1 2 1 1 0 0 2 0 2 1 1 0 1 0 0 0 0 0 2 0 0 1 1 2 1 0 0 0 0 1 1 0 1 1 1 0 1 1 1 0 0 0 0 1 1 1 1 1 2 0 2 2 0 2 0 0 0 1 1 0 1 1 0 1 0 0 1 2 1 1 1 1 0 0 1 1 2 0 0 0 2 2 0 0 2 0 0 0 0 0 0 2 2 2 0 0 0 0 0 0 0 0 0 1 0 1 1 0 1 1 2 2 2 2 0 0 0 1 0 1 0 1 1 0 0 0 0 1 0 0 0 2 0 0 0 0 0 0 1 1 1 0 2 0 1 0 0 0 1 0 2 0 0 0 0 2 1 1 0 1 2 1 2 0 0 0 2 0 2 0 0 1 0 0 0 0 0 0 0 1 2 0 0 0 0 1 0 0 1 1 0 1 1 2 0 2 0 1 0 1 0 1 0 1 1 0 1 0 2 0 1 0 0 0 0 0 0 1 1 0 0 0 0 0 0 0 0 2 1 0 0 1 1 1 0 0 0 0 0 1 0 0 0 0 0 0 1 0 0 1 2 0 0 0 0 0 1 0 0 0 1 0 0 0 0 1 2 1 0 0 2 0 0 1 1 0 0 2 2 0 1 0 1 2 0 1 0 0 2 2 0 2 1 2 1 1 1 1 1 1 0 0 0 0 0 1 0 1 0 2 1 0 2 0 0 0 1 1 1 0 0 0 1 0 0 1 0 1 1 1 0 1 0 2 1 1 1 1 0 1 1 1 1 0 0 1 0 0 0 0 0 0 0 0 1 1 0 2 0 0 0 1 0 0 0 1 2 0 2 0 1 0 1 0 1 0 1 1 1 0 0 1 1 2 2 0 2 0 0 0 1 1 0 2 0 1 0 1 1 1 1 0 0 0 0 2 2 0 1 1 0 1 0 1 0 1 1 1 2 0 0 2 2 0 0 2 0 1 0 0 1 1 0 0 2 2 0 1 1 0 0 1 1 1 0 0 0 0 0 2 0 0 1 1 2 0 2 0 0 0 0 0 0 0 0 0 0 0 2 0 0 0 0 0 1 0 0 1 1 1 0 0 1 0 0 1 0 0 0 1 1 0 0 0 0 0 0 2 1 0 0 0 0 0 2 2
24 0 2 1 0 0 1 2 2 0 1 0 0 1 1 1 0 0 0 2 2 0 0 2 0 0 1 0 1 2 0 1 2 1 2 0 1 1 0 1 0 0 0 0 0 0 0 0 1 2 0 0 1 1 1 0 1 0 1 0 1 2 0 0 0 0 0 0 2 0 0 0 2 2 2 2 0 0 0 1 0 0 1 1 1 1 0 0 1 2 0 0 1 1 0 2 0 1 0 2 1 2 1 0 1 1 2 1 1 0 0 1 0 0 0 0 0 1 0 1 2 0 2 0 0 0 0 1 2 1 1 1 0 1 1 1 1 0 0 2 1 2 0 0 0 0 0 0 1 2 1 0 1 1 0 0 0 0 0 0 1 1 0 2 1 2 2 0 1 1 0 2 0 1 1 0 2 1 1 1 0 2 0 2 2 2 2 1 0 0 0 2 0 0 2 0 0 0 0 1 0 1 0 1 2 0 2 0 0 0 1 1 0 0 2 0 0 0 1 1 2 1 0 0 0 1 1 2 0 2 0 0 0 0 0 0 0 2 2 1 0 1 1 2 2 0 0 0 0 0 0 0 0 1 0 2 1 0 0 1 1 1 0 0 0 0 0 0 1 0 0 0 0 2 0 0 0 1 1 0 0 0 2 0 1 1 0 2 0 2 2 0 0 2 2 0 2 0 0 1 0 0 1 1 0 0 0 1 0 1 1 1 0 1 1 0 2 1 1 2 0 1 2 1 0 0 0 0 2 2 0 0 0 1 0 0 0 2 0 0 0 1 2 2 1 0 1 1 1 1 0 1 1 2 1 0 0 0 0 0 1 1 0 0 0 2 0 1 1 0 0 2 1 1 2 0 2 1 1 2 2 1 0 1 0 0 0 1 1 0 0 0 1 0 2 0 1 1 0 0 0 1 0 0 0 0 0 0 0 0 0 2 1 1 0 0 1 0 0 0 0 0 1 1 0 1 0 0 0 0 1 0 1 0 1 0 0 1 1 0 1 1 0 0 2 2 1 0 0 1 0 1 0 2 0 0 0 2 1 0 2 1 1 1 1 1 1 2 0 0 0 0 1 2 0 0 0 0 2 2 0 1 0 1 1 0 1 0 1 0 1 1 0 0 1 0 2 1 1 2 1 1 0 2 0 2 2 1 0 0 0 0 2 1 0 2 0 2 1 1 0 2 0 1 1 2 0 0 1 2 0 1 2 1 1 0 2 0 0 0 2 2 0 1 1 2 1 1 1 1 1 0 0 2 1 0 0 0 0 1 1 0 0 2 0 2 2 2 1 0 1 1 0 0 0 0 1 0 0 2 0 0 1 0 0 0 0 0 0 0 0 0 0 1 1 1 1 1 0 0 1 1 0 2 2 0 1 1 1 1 0 0 0 2 0 1 0 1 0 0 0 0 0 1 0 1 0 1 0 0 1 0 1 0 1 0 2 0 2 0 1 1 0 1 1 0 2 0 0 0 0 2 1 1 1 1 2 1 2 0 0 0 1 1 1 2 0 2 0 1 0 1 0 0 1 1 1 2 1 1 0 1 0 1 1 1 0 0 0 1 0 1 0 2 0 2 0 1 0 1 0 1 0 0 1 0 0 2 0 0 0 0 0 0 0 0 0 1 1 1 0 0 0 2 0 1 1 1 1 1 1 1 0 0 0 0 2 0 0 0 0 0 0 0 0 1 1 1 0 0 0 0 0 0 0 0 2 0 1 0 0 1 2 1 0 0 2 0 0 2 0 1 0 0 0 0 1 0 2 2 1 1 0 0 0 1 0 2 2 2 0 0 2 2 2 1 1 1 0 2 1 1 0 1 0 2 2 0 1 1 0 0 1 1 0 0 0 1 2 1 1 2 0 2 2 1 1 1 0 2 1 1 1 2 0 0 0 1 1 0 0 1 1 0 1 0 1 1 0 0 2 2 0 2 0 0 0 0 0 2 0 0 0 0 0 0 1 0 2 0 1 0 0 1 2 0 0 0 0 1 2 0 2 1 0 1 0 1 1 1 0 1 0 1 2 1 2 0 0 1 0 1 0 0 1 2 0 1 0 1 0 0 0 0 1 1 0 1 1 0 1 0 0 1 2 2 0 0 1 1 1 1 0 1 1 0 0 0 0 1 0 1 2 0 0 0 1 0 0 2 1 0 0 0 2 0 2 0 0 0 0 1 0 1 1 1 1 0 0 0 2 0 0 1 1 1 0 0 1 0 0 1 0 2 0 1 1 0 0 1 1 0 0 1 1 0 0 0 1 2 2 1
25 0 0 0 0 0 0 1 2 0 0 1 0 0 0 0 1 1 1 1 1 0 0 0 2 0 0 0 2 0 1 1 2 1 1 0 1 1 0 1 1 1 1 1 0 1 0 0 1 2 0 0 0 0 1 0 1 0 2 0 2 2 0 1 1 0 0 0 1 0 1 1 2 2 2 2 0 0 1 0 1 0 1 1 0 0 1 2 2 2 0 1 1 1 0 1 0 0 0 1 1 2 0 0 1 1 2 0 2 2 0 2 1 1 2 2 1 0 2 0 0 0 2 0 0 0 0 1 2 0 0 0 0 0 0 0 0 0 0 0 1 1 0 0 0 0 1 0 1 1 0 0 0 1 0 1 0 0 1 0 0 0 0 2 0 1 0 1 0 0 0 0 0 1 1 0 1 1 1 1 0 2 0 0 0 0 1 1 1 1 1 2 1 0 1 1 1 0 0 0 0 0 0 0 2 1 2 0 1 0 2 1 1 0 1 0 0 1 1 1 2 0 1 0 0 0 0 0 0 0 0 0 0 0 0 0 0 1 2 2 0 0 2 1 1 0 0 0 0 0 0 0 1 0 0 0 1 0 0 0 0 0 0 0 0 0 0 1 2 1 0 1 1 2 1 0 0 2 1 0 0 1 1 1 0 1 0 1 1 2 1 2 0 2 2 0 2 0 0 0 0 0 1 1 1 0 0 2 1 1 0 1 0 2 2 0 2 0 2 0 0 2 1 0 1 0 0 0 1 1 0 2 0 2 0 0 0 1 1 0 1 1 1 1 1 0 1 0 1 1 0 0 1 2 1 0 0 0 0 0 2 2 0 0 0 0 0 2 2 0 0 2 1 1 1 1 1 1 1 2 1 1 0 1 1 1 0 0 0 1 0 0 0 0 2 1 1 0 1 1 1 1 0 2 2 1 0 0 0 0 0 1 0 0 1 0 1 1 0 0 0 1 1 0 1 2 1 0 0 0 0 0 0 1 1 1 0 0 1 0 2 1 1 1 0 2 0 0 1 2 0 0 0 2 0 0 0 2 0 2 0 2 1 1 0 1 1 2 0 0 0 0 1 2 1 0 1 1 2 0 1 2 0 0 1 1 0 0 1 0 1 0 0 0 0 0 2 2 2 1 0 0 1 1 1 1 1 0 0 0 0 2 1 1 0 2 0 2 2 1 1 1 0 0 1 2 0 2 0 2 0 1 2 1 0 0 1 0 0 2 1 1 0 1 1 0 0 1 1 1 0 0 0 1 2 2 0 0 2 0 0 2 0 2 1 1 1 1 0 0 0 1 0 0 1 0 2 1 0 1 0 0 0 0 0 0 0 0 0 0 1 1 1 0 0 1 1 0 0 0 0 2 0 1 1 0 1 0 0 0 0 0 0 0 1 1 0 1 1 0 1 0 0 0 0 1 1 0 0 0 1 0 0 0 2 1 0 0 2 0 1 0 0 1 1 0 2 1 0 0 0 2 0 1 1 2 1 0 2 1 1 0 1 0 1 1 0 0 0 1 1 1 0 0 1 0 2 1 1 0 0 0 1 0 0 2 0 1 1 0 0 0 0 0 0 0 0 2 0 2 1 1 1 1 2 1 1 2 1 0 0 0 0 1 1 0 0 0 0 0 0 0 0 2 0 1 1 1 0 0 0 2 0 0 0 1 0 0 0 1 1 0 1 0 0 0 1 1 0 0 0 0 2 0 0 0 0 0 1 0 0 0 1 1 0 1 1 0 0 2 0 0 0 1 1 1 0 0 2 1 0 1 0 0 2 2 0 2 2 2 2 0 2 1 1 0 1 1 0 2 1 1 0 2 0 0 0 1 0 1 0 0 0 0 0 1 2 0 2 0 1 1 0 2 2 1 0 1 0 2 1 1 1 1 0 0 0 1 1 0 0 1 1 0 1 1 0 0 0 0 2 2 0 2 0 0 0 0 0 1 0 0 1 0 1 1 2 0 1 0 0 0 0 1 1 0 0 0 1 1 1 0 0 0 0 2 0 2 0 1 1 1 0 1 2 2 2 0 1 0 1 1 1 0 2 1 1 1 0 1 1 1 1 1 2 0 0 0 1 1 0 0 0 1 2 1 1 2 0 0 1 1 0 1 0 0 1 1 1 0 0 0 2 1 1 1 0 0 0 0 2 1 0 0 2 0 1 1 1 1 1 1 0 0 2 1 1 0 2 1 0 0 0 0 0 2 0 0 2 0 0 0 0 1 0 0 0 0 0 0 0 0 0 1 0 0 0 0 0 0 2 2
26 0 0 0 0 0 0 1 2 0 0 1 0 0 0 0 0 2 1 2 2 0 0 0 2 1 1 0 1 1 1 1 2 2 0 0 2 2 0 1 1 1 0 0 0 0 0 0 1 1 0 0 0 1 1 0 0 0 1 1 0 1 1 2 1 0 1 0 1 0 0 1 2 2 1 2 1 0 0 0 1 0 0 0 2 0 0 1 2 2 0 2 1 2 1 2 0 1 0 1 1 2 0 0 1 1 2 1 0 0 0 1 1 1 1 1 1 0 0 2 2 1 2 0 0 0 0 0 1 0 1 1 0 0 0 0 1 0 0 0 0 2 1 0 0 0 1 0 0 2 1 0 0 1 1 0 0 0 1 0 2 1 0 2 1 1 1 1 0 1 1 1 2 2 2 1 2 0 0 0 0 1 0 0 0 0 0 2 0 0 0 2 1 0 1 0 0 0 0 0 0 0 0 1 2 2 1 0 1 0 0 1 1 0 0 1 0 0 1 0 2 1 0 0 0 0 0 2 1 2 0 0 0 1 1 0 0 2 2 1 0 1 1 1 1 0 0 0 0 0 0 0 0 0 1 2 2 1 1 1 0 1 0 0 1 0 0 1 2 1 0 2 0 1 1 0 0 1 1 1 0 0 2 1 0 0 1 2 0 2 0 0 1 2 2 2 0 1 1 1 1 1 2 0 0 0 0 2 1 2 0 2 0 0 0 0 1 1 0 0 1 2 0 0 0 0 0 0 0 0 0 1 0 0 0 0 0 2 0 0 0 2 2 2 1 0 1 1 2 2 1 1 0 2 2 0 0 0 0 2 0 2 2 2 2 0 0 2 2 0 0 2 0 0 0 0 1 1 0 1 0 2 0 1 0 1 1 0 0 0 0 0 1 0 2 1 0 0 1 2 2 2 0 2 2 0 0 1 0 0 0 1 0 0 2 0 0 0 2 0 0 0 0 0 2 2 0 1 1 0 0 2 0 0 0 0 0 2 1 1 2 0 2 2 0 2 0 0 2 0 0 0 0 2 0 0 0 0 0 0 2 1 1 1 0 0 2 1 0 1 0 1 2 0 1 0 1 0 2 1 1 1 0 1 1 0 1 0 1 1 1 0 0 1 1 0 0 2 2 2 0 0 2 1 1 1 1 0 1 0 1 0 0 1 1 1 0 2 0 1 1 1 2 2 2 2 0 2 0 2 0 2 1 1 0 1 2 0 0 0 1 2 0 0 2 0 1 1 1 1 0 0 0 2 2 0 0 0 1 0 1 0 1 2 1 0 0 0 0 0 0 0 0 1 0 1 2 2 0 2 0 0 0 0 0 0 0 1 1 1 0 0 1 0 0 0 0 0 0 0 1 2 0 2 2 0 2 2 2 2 0 0 0 0 1 1 0 1 0 0 0 0 0 0 0 0 2 2 0 0 0 0 1 0 2 0 1 0 2 0 2 0 1 1 2 0 2 1 0 2 0 1 0 2 1 1 1 0 2 0 0 0 0 1 0 1 0 1 1 0 0 1 0 0 0 0 2 1 0 0 0 0 1 0 0 1 1 1 1 0 0 1 1 2 1 0 0 2 0 2 0 1 0 0 1 0 1 1 0 1 0 0 0 1 0 1 0 2 2 2 0 0 0 2 0 0 0 1 1 1 0 1 0 0 0 0 1 0 0 2 0 0 0 2 0 0 2 0 0 0 0 1 1 0 0 1 0 0 1 1 0 1 2 1 0 0 2 1 0 2 0 0 0 1 1 0 1 0 1 1 0 1 2 2 2 1 1 2 2 2 0 0 1 1 1 1 0 1 0 1 1 1 1 1 1 2 2 0 0 1 0 0 1 1 1 0 0 0 2 0 2 2 0 2 2 0 0 1 0 2 0 2 1 2 0 0 0 1 1 0 0 1 0 0 0 0 0 0 0 0 1 1 0 2 0 0 0 0 0 0 0 0 0 0 0 0 0 0 0 0 0 0 0 2 1 1 0 1 1 2 2 0 1 0 0 0 0 2 0 2 0 1 1 0 2 2 2 0 0 0 0 2 1 1 2 1 0 0 0 1 0 1 0 0 1 0 0 0 1 1 0 0 0 2 0 1 2 1 1 1 2 2 0 1 1 0 0 2 0 0 0 2 2 2 2 1 1 1 1 0 2 0 1 0 0 0 0 0 0 0 0 0 0 0 2 0 0 0 0 0 1 0 0 0 0 0 0 1 1 1 1 2 0 0 1 0 0 0 0 0 0 0 0 0 0 0 0 0 0 0 0 0
27 0 1 0 0 0 1 1 1 1 2 0 0 0 0 0 0 1 2 0 0 0 0 1 1 1 1 1 2 1 1 0 1 1 2 2 2 1 1 0 1 1 0 0 1 0 0 0 0 1 1 0 1 1 1 1 0 0 2 0 2 2 0 1 0 2 0 0 2 0 0 1 1 1 2 1 0 0 2 1 1 0 0 0 1 0 0 0 1 2 0 0 0 2 0 2 1 1 0 1 1 2 0 0 1 1 2 0 0 0 0 2 1 2 2 2 2 0 0 2 2 0 0 2 0 2 0 0 1 0 0 0 0 2 1 1 1 0 0 0 0 2 0 0 0 0 0 0 0 2 1 0 0 0 2 1 0 1 1 0 1 1 1 2 1 0 0 1 1 1 0 1 0 2 2 0 1 2 2 2 0 2 0 1 2 2 1 2 1 1 1 2 1 0 1 0 1 0 0 0 0 0 0 1 2 0 2 0 1 0 0 1 1 0 1 0 0 1 1 1 2 0 0 0 0 0 0 0 0 0 0 0 0 0 0 0 0 2 2 2 0 0 2 1 1 1 1 0 1 1 1 1 0 0 0 1 1 0 0 1 1 1 0 2 0 0 0 0 1 0 1 1 0 1 0 0 1 0 0 0 0 0 2 1 0 0 0 0 0 2 2 2 0 2 2 0 2 1 1 1 0 0 2 0 1 1 1 2 1 1 0 1 0 2 2 0 1 0 0 0 0 2 0 0 1 0 0 0 1 0 0 2 0 2 0 0 0 2 1 1 0 1 1 0 0 0 1 0 2 0 1 0 0 0 0 0 0 0 0 0 0 0 2 0 2 2 0 2 2 0 0 2 1 1 0 1 2 1 1 2 2 0 0 1 1 0 0 0 0 1 1 1 1 0 2 0 1 1 0 0 0 0 0 0 0 0 1 1 0 0 0 0 1 1 0 1 1 1 0 1 0 2 0 1 0 1 1 0 0 0 0 1 0 1 1 0 0 1 1 1 0 2 0 1 0 2 0 0 2 1 0 0 0 2 0 0 0 2 0 0 1 1 0 0 1 2 0 1 0 1 0 1 1 1 1 0 1 0 2 0 2 2 1 0 0 0 0 1 2 0 1 0 0 1 0 0 1 2 1 1 0 0 1 1 1 1 2 0 1 0 0 0 1 1 0 1 0 1 0 2 2 0 1 1 1 1 1 0 2 0 2 0 1 2 1 0 2 0 1 0 1 1 0 1 2 0 2 1 1 1 0 0 0 2 2 2 0 0 0 1 0 0 0 1 0 1 0 2 1 0 0 2 0 0 0 0 2 1 0 2 1 0 1 0 0 0 0 2 1 2 0 0 1 0 1 0 1 0 0 0 1 1 0 2 2 0 2 1 0 0 1 0 0 1 0 0 0 2 0 1 0 1 0 0 0 0 2 1 0 0 1 0 0 0 2 0 1 0 2 0 1 0 1 1 2 0 2 1 0 1 0 2 1 0 1 1 2 0 2 0 0 0 1 2 0 1 1 1 0 1 0 1 0 1 0 0 2 1 1 1 0 0 0 2 0 0 2 0 1 1 0 1 0 2 1 1 0 2 0 2 0 2 0 0 1 0 0 2 0 1 0 0 1 1 1 0 0 1 0 1 0 1 0 1 0 0 0 0 0 0 0 0 0 0 0 0 2 0 0 0 0 0 0 1 0 0 1 0 0 0 0 1 0 0 0 0 0 0 1 0 0 1 2 1 0 0 2 0 0 1 2 0 0 0 0 1 1 0 2 2 0 1 0 0 2 1 1 2 2 2 1 0 2 2 2 0 1 0 0 1 1 2 0 1 0 1 2 0 0 2 0 0 1 0 0 0 1 1 2 0 0 1 0 2 2 1 0 2 0 2 0 2 0 0 0 1 1 1 1 0 0 1 0 0 0 0 0 0 0 0 1 1 0 1 1 1 2 1 1 0 1 0 0 0 0 0 1 0 1 0 1 0 0 1 2 1 0 0 0 1 2 0 2 1 1 1 1 2 2 1 1 2 1 0 2 1 1 0 0 0 0 1 1 0 1 1 0 0 0 2 0 1 0 0 1 1 0 0 0 0 0 0 0 0 1 0 1 2 0 0 2 2 0 1 1 0 0 1 0 0 0 1 0 2 1 1 0 0 0 0 2 0 1 0 1 0 1 1 0 1 0 1 0 0 2 0 0 0 0 0 2 0 1 0 0 0 0 0 2 0 0 0 2 2 0 0 0 0 0 2 2 0 0 2 1 1 0 0 0 1 2 2
28 0 0 0 0 0 1 2 1 1 1 0 0 0 0 0 0 1 0 1 2 0 0 0 2 0 0 0 1 0 1 2 1 1 0 0 0 2 0 1 1 1 0 1 0 1 0 0 1 0 1 0 1 1 0 1 0 0 1 2 0 0 1 2 0 1 0 0 0 0 0 1 2 2 1 2 1 0 0 0 0 0 0 0 2 0 0 1 1 2 0 1 0 2 1 1 0 1 1 2 1 2 1 0 0 0 2 1 1 0 0 1 0 0 2 2 1 0 1 1 1 0 1 1 0 1 0 1 1 0 0 0 1 1 0 0 1 0 0 0 1 1 0 0 0 0 1 1 1 1 0 0 0 0 1 0 0 2 2 0 0 0 0 2 0 2 2 1 0 1 0 0 2 2 2 2 2 0 0 0 0 0 0 2 2 2 2 1 0 0 0 2 0 2 2 0 1 0 0 0 0 0 0 0 2 1 2 0 1 0 1 2 1 0 1 0 0 1 1 0 1 1 0 0 0 2 1 0 0 0 0 0 0 0 0 0 0 2 2 1 0 0 2 1 2 0 0 0 1 0 0 0 1 0 0 1 1 1 1 1 0 1 0 1 1 0 0 0 1 0 0 1 0 2 0 0 0 2 2 0 0 1 1 0 0 1 0 1 0 1 1 1 0 2 2 0 2 1 0 0 0 0 0 2 0 0 0 1 1 2 0 2 0 2 2 0 1 0 1 0 0 2 2 1 1 0 0 0 1 1 0 1 0 2 0 0 0 1 1 1 2 2 0 2 1 0 1 0 2 0 0 0 1 2 1 0 0 0 0 2 0 1 1 0 1 1 0 2 2 0 0 2 0 0 0 0 1 0 0 1 0 2 0 1 0 1 1 1 1 0 0 0 1 2 2 0 2 1 0 0 0 0 0 1 2 1 0 0 0 0 0 1 0 0 1 0 0 0 0 0 0 1 1 0 0 2 2 0 0 1 1 1 0 1 1 1 0 0 1 0 1 0 0 0 1 1 0 0 2 1 0 0 1 2 1 1 1 0 0 0 2 1 1 1 0 1 1 2 1 0 1 1 2 1 0 0 0 0 2 0 2 0 0 1 0 0 1 1 2 2 0 0 0 1 1 0 2 2 1 1 0 0 0 1 0 2 1 0 1 0 0 0 0 0 0 0 0 2 0 0 1 1 0 1 1 2 0 0 0 2 1 0 1 1 0 0 1 0 1 2 0 0 1 0 1 0 2 0 2 2 1 0 0 2 1 0 0 0 0 1 0 0 2 2 0 0 0 1 1 0 0 0 0 0 0 0 2 2 0 0 1 0 1 0 1 1 1 2 2 2 0 0 0 1 1 1 1 0 0 0 1 2 0 1 1 0 0 1 1 1 1 0 0 0 1 0 1 2 1 0 0 0 0 0 0 0 1 1 0 0 0 0 0 0 2 0 1 0 2 0 0 1 0 0 1 0 2 0 0 1 1 1 1 0 1 2 1 1 2 0 0 0 0 1 1 2 0 1 1 0 1 0 0 1 0 1 1 1 0 0 0 0 0 2 1 1 1 1 1 0 1 0 0 1 1 0 0 1 0 2 0 2 1 1 2 1 1 2 0 1 1 0 0 1 1 0 1 0 0 0 0 0 0 2 0 2 2 1 1 1 0 0 0 0 0 0 2 1 0 1 0 1 0 1 0 0 1 0 0 0 0 0 0 0 0 0 1 0 0 0 0 0 2 1 0 0 2 0 0 2 2 1 2 0 0 0 1 0 1 1 0 2 0 0 0 2 0 2 2 2 0 0 2 1 1 1 0 0 1 1 0 0 0 2 0 1 1 0 0 1 0 0 0 0 0 0 2 0 1 0 1 1 0 1 1 2 1 1 1 2 1 2 1 1 0 1 0 0 0 0 1 0 0 0 0 0 0 0 0 0 2 2 0 2 0 0 0 0 0 0 0 1 0 0 0 1 0 0 1 0 1 0 0 0 2 2 0 1 1 2 2 0 1 0 0 1 1 1 0 1 0 1 2 0 2 2 2 0 0 0 0 2 1 0 1 2 0 0 0 1 0 1 0 0 1 0 0 0 2 2 0 0 0 1 1 2 1 2 0 0 1 0 1 1 0 0 0 1 0 2 0 2 2 0 0 0 0 1 1 0 2 0 1 0 1 0 0 1 0 0 0 0 0 0 1 0 0 1 1 0 1 0 0 0 0 0 0 0 2 0 0 0 2 2 0 1 1 0 0 1 0 0 0 0 0 0 0 0 1 0 1 1
29 1 2 1 0 0 0 1 2 0 0 1 1 2 2 2 0 1 1 1 1 1 0 0 2 0 0 0 2 1 2 0 1 1 0 0 2 1 0 1 0 0 0 0 0 0 0 0 2 1 0 0 0 0 2 1 1 0 1 2 0 0 0 0 0 1 0 0 2 1 0 2 1 1 1 1 1 0 0 0 1 0 0 0 1 0 0 1 1 1 0 0 0 1 0 2 0 1 0 1 1 2 1 0 1 1 2 0 0 0 0 1 1 1 1 1 1 1 0 1 2 0 0 2 0 2 0 1 1 0 0 0 0 0 0 0 0 0 1 0 1 1 1 0 0 0 1 0 0 0 0 0 0 1 0 0 0 2 1 0 1 1 1 2 0 2 1 1 1 1 0 2 1 1 2 2 1 1 1 1 0 2 1 0 2 1 1 0 0 0 0 1 1 1 1 0 0 0 0 1 0 1 0 0 2 2 1 1 0 0 0 1 2 0 1 1 0 0 2 0 2 2 1 0 0 1 1 1 0 1 1 1 1 0 0 0 0 0 0 0 0 0 2 2 1 0 0 0 0 0 0 0 0 0 0 2 1 0 0 0 0 0 0 1 0 0 1 1 1 0 0 0 0 1 1 0 0 2 2 1 1 0 2 1 0 0 0 1 0 2 0 0 1 2 2 2 0 2 0 2 0 1 1 1 0 0 0 2 0 0 1 0 0 2 2 0 2 1 0 0 2 2 0 0 0 0 1 0 1 1 0 1 0 0 0 0 0 1 1 1 0 0 1 1 0 0 2 0 2 2 1 1 0 1 0 1 1 0 0 1 1 1 2 0 2 0 0 1 2 1 1 1 0 0 1 0 0 0 0 0 1 1 0 1 2 1 1 0 0 0 0 0 2 0 2 0 1 0 0 0 0 1 0 0 0 0 0 2 0 0 0 0 0 0 0 0 2 0 1 0 1 0 0 1 0 2 2 0 0 0 0 1 0 1 0 1 0 0 1 0 1 1 0 0 1 1 0 1 2 1 0 0 1 1 2 1 2 2 1 0 1 2 1 1 0 1 1 2 0 0 0 0 1 2 1 0 1 0 2 1 1 0 0 0 0 0 0 0 0 0 2 2 0 0 0 0 1 1 0 1 1 1 2 0 2 0 1 1 0 0 0 0 2 1 1 1 0 2 1 1 1 1 2 1 2 1 1 0 2 1 1 1 2 1 0 0 1 0 1 1 1 1 0 1 2 1 1 1 1 1 0 0 0 2 2 1 1 0 0 2 0 0 0 1 0 1 1 1 1 1 1 0 0 1 0 1 1 1 0 2 0 1 0 0 0 0 0 1 1 1 0 0 0 1 1 0 1 0 0 0 0 2 1 1 1 1 2 0 1 0 2 0 0 1 0 1 0 0 0 0 1 0 0 1 0 0 0 0 0 0 0 0 0 0 2 2 0 0 2 0 1 1 1 1 0 0 2 0 0 1 1 1 1 1 2 2 1 0 0 0 0 0 1 2 0 2 1 0 0 1 1 1 0 0 2 0 2 2 0 0 0 0 0 1 1 2 0 0 0 1 0 1 0 1 1 0 0 0 0 1 0 1 0 0 1 0 1 0 0 1 1 1 0 2 0 1 0 2 2 2 0 0 0 1 1 1 1 2 1 1 0 1 0 0 0 0 2 0 0 0 0 0 1 0 0 0 1 0 0 0 0 1 1 0 0 0 0 1 1 1 0 1 2 1 0 0 2 1 0 2 0 1 0 0 0 1 1 0 0 1 0 1 1 1 1 0 1 2 1 2 1 1 2 2 0 0 0 0 0 1 0 0 0 1 0 2 2 1 0 0 0 0 1 1 1 0 0 1 1 0 0 1 0 2 2 1 1 1 0 2 1 1 0 0 0 1 1 0 1 0 1 0 0 0 0 0 0 1 0 0 2 1 0 1 0 0 1 0 0 1 0 0 0 0 0 0 1 0 2 0 0 0 0 0 2 1 0 2 2 2 2 0 2 0 0 0 0 2 0 2 0 1 0 0 2 1 1 0 0 0 0 1 1 1 1 2 0 1 1 0 2 0 1 0 2 0 0 1 1 0 0 0 0 1 2 2 1 1 0 0 1 1 0 2 0 0 0 1 0 0 0 0 1 0 0 2 0 0 0 0 2 1 0 0 2 0 2 0 0 0 0 2 0 0 1 1 1 0 0 0 1 0 1 0 1 1 0 0 1 0 0 1 1 1 0 1 1 0 0 1 1 0 2 2 2 0 0 0 0 0 1 0
30 0 0 0 1 0 1 1 2 0 1 1 0 1 1 1 0 2 0 1 1 0 0 0 2 0 0 0 2 0 2 1 1 2 0 0 2 1 0 1 1 1 0 0 0 0 0 0 2 0 0 0 1 1 1 0 1 0 2 0 1 2 0 0 0 0 0 0 0 0 0 1 2 2 2 2 0 0 1 0 1 0 1 1 1 0 0 0 2 2 0 0 1 0 0 0 0 2 0 2 2 2 0 0 1 0 2 1 1 0 0 1 1 1 1 1 1 0 0 1 1 1 2 0 0 0 0 2 2 2 2 2 0 0 0 0 0 0 0 1 2 1 0 0 0 0 0 0 0 1 1 0 0 1 0 1 1 1 0 1 1 0 1 1 0 1 1 0 0 2 1 0 0 1 1 0 2 0 0 0 0 0 1 0 1 0 1 2 1 0 0 2 0 1 1 0 1 0 0 0 0 0 1 0 2 1 2 0 1 0 0 1 1 0 1 1 0 0 1 2 2 0 0 0 0 1 0 1 0 1 0 0 0 0 0 0 0 0 1 0 0 0 2 1 2 1 1 0 1 0 0 0 0 0 0 1 0 0 0 0 0 0 0 0 1 0 0 2 1 0 0 1 1 2 0 0 0 2 2 1 1 0 2 1 0 0 1 0 0 1 1 1 0 2 2 0 1 0 1 0 1 1 2 0 0 0 1 2 1 1 0 0 0 2 2 0 1 1 0 0 1 2 1 0 1 0 0 0 1 1 0 1 0 1 0 1 1 2 0 1 2 2 1 1 1 0 1 1 2 0 0 0 1 1 0 1 1 0 0 1 1 2 2 0 2 0 0 0 1 1 1 1 1 1 2 1 1 1 1 1 1 1 0 1 2 0 0 0 0 1 1 1 1 0 2 0 1 1 0 0 0 0 0 0 1 0 1 0 0 0 0 0 1 1 1 0 0 1 0 0 1 1 1 0 0 2 1 0 0 0 0 0 0 0 2 0 0 0 1 0 2 1 0 1 0 0 0 1 2 2 0 0 1 2 1 1 1 2 2 0 1 1 2 2 0 0 2 1 0 1 0 1 2 2 1 1 0 0 0 1 2 2 0 1 0 0 1 0 1 1 1 1 1 1 2 0 2 0 0 2 2 0 2 0 2 0 1 1 0 0 0 1 0 0 0 1 2 2 1 0 1 2 1 1 1 2 0 1 0 2 1 1 1 0 0 0 2 0 1 1 0 1 0 1 2 0 1 1 1 2 1 0 0 2 2 0 1 0 0 0 1 0 0 2 0 2 1 0 0 0 1 1 1 0 0 0 2 1 0 2 0 0 0 0 2 1 1 1 1 1 0 0 1 1 1 1 1 0 0 0 0 2 0 2 2 0 0 0 0 0 1 0 0 1 0 1 1 1 1 0 0 0 0 1 0 0 0 1 0 0 1 0 0 0 1 1 0 0 2 0 1 2 0 0 1 0 2 1 0 0 0 2 2 0 1 0 2 1 1 1 1 0 0 0 1 1 0 2 0 0 0 1 0 1 0 0 1 0 1 0 0 0 1 0 0 1 2 0 1 0 0 0 1 2 0 1 0 2 0 2 0 2 0 0 2 0 0 2 0 0 1 1 0 1 1 0 0 2 2 2 1 0 0 2 0 0 0 1 1 1 1 1 1 0 0 1 0 0 0 1 0 0 0 1 0 1 2 1 0 0 0 0 1 0 0 0 1 0 0 0 0 0 2 1 0 0 2 0 0 2 1 0 0 0 0 0 0 0 2 2 1 1 1 1 1 1 0 1 0 2 0 2 2 2 2 2 0 1 0 1 1 1 1 1 1 2 1 0 0 1 0 0 0 1 0 1 1 1 1 0 1 2 0 2 2 1 1 1 0 2 1 1 2 1 0 0 0 0 0 0 0 0 0 0 0 0 0 0 0 0 2 2 0 1 0 0 1 1 1 0 0 0 2 0 2 2 2 0 1 0 1 0 1 1 0 0 0 1 0 0 1 0 2 0 0 0 0 0 0 2 1 2 1 0 2 1 2 1 0 0 0 1 1 0 1 1 0 1 0 1 1 1 0 0 0 2 0 0 2 2 0 0 1 0 2 2 2 0 0 0 2 2 0 0 2 0 0 1 2 2 1 0 1 2 2 1 0 0 0 0 2 0 0 1 1 0 2 0 0 2 2 2 0 0 2 0 0 0 0 0 0 1 1 0 0 0 0 0 2 0 0 0 0 0 0 0 0 0 0 2 2 0 0 0 0 0 0 1 2 0 1 1
31 1 0 0 0 0 1 1 1 1 1 1 0 0 0 0 0 0 1 0 0 1 0 1 1 0 0 1 1 0 0 1 1 0 1 2 2 0 0 1 0 0 0 0 1 0 0 0 1 1 0 0 1 0 2 1 0 0 1 0 0 2 0 2 0 1 0 0 0 0 0 1 2 2 1 2 1 0 2 0 2 0 0 0 1 0 0 0 2 2 0 0 0 1 0 1 0 0 0 1 1 2 1 0 1 1 2 0 0 0 0 2 0 1 1 1 0 0 0 2 2 0 0 2 0 2 0 2 2 1 0 0 1 1 0 0 0 0 0 0 1 1 0 0 0 1 0 0 1 1 1 0 0 0 0 0 0 0 1 1 2 1 0 2 1 0 0 0 1 2 0 0 0 2 2 0 2 1 1 1 0 2 1 0 1 0 1 0 0 0 0 1 1 1 1 0 2 0 0 0 0 0 0 0 2 0 2 0 0 0 0 1 2 0 2 1 1 1 0 1 2 1 0 0 1 0 2 2 0 2 0 0 0 0 0 0 0 1 2 1 0 0 1 2 2 0 0 0 0 0 0 0 0 1 0 1 2 0 1 1 0 1 0 1 0 0 0 1 1 0 0 1 0 2 0 1 0 2 2 1 1 0 2 1 1 0 0 0 0 1 1 0 0 2 2 1 1 2 0 2 0 2 2 0 0 1 0 2 1 1 0 0 0 1 1 0 2 2 0 0 0 1 1 1 0 0 0 0 1 1 0 1 0 1 0 0 0 1 1 0 1 1 0 1 2 0 0 0 0 1 0 0 0 1 0 1 1 0 0 0 1 1 1 0 1 1 0 1 1 0 0 2 0 0 1 0 1 0 0 1 2 1 0 0 0 1 1 0 0 0 0 0 0 0 1 1 0 0 0 0 0 0 0 2 2 1 0 1 0 0 0 0 2 2 0 2 0 0 1 0 0 0 0 0 0 0 0 0 0 0 2 0 0 0 1 0 0 1 1 0 2 1 0 0 0 0 0 0 1 2 0 0 1 2 1 1 1 1 1 0 1 1 1 1 1 2 0 1 0 1 0 1 2 0 1 0 1 0 2 0 2 1 0 0 0 2 0 2 2 0 1 0 0 1 1 0 1 2 2 2 0 0 1 1 1 1 1 1 1 0 0 1 0 0 0 0 0 2 0 0 0 2 0 0 0 0 2 0 1 2 1 0 0 0 0 0 2 0 1 1 1 1 0 1 2 1 1 1 2 1 1 0 0 1 2 1 1 0 0 1 1 0 0 1 0 1 1 1 1 0 1 2 0 0 1 0 1 1 0 2 0 0 0 0 0 0 0 0 0 0 0 0 2 0 2 1 0 0 0 0 0 1 0 2 2 0 2 0 1 1 1 0 0 0 2 0 0 2 1 1 1 1 0 1 0 0 0 1 0 0 0 0 1 0 1 0 0 1 2 0 1 1 0 1 1 0 2 0 0 1 0 1 1 1 1 1 1 1 2 0 0 0 1 2 0 2 0 2 0 1 0 1 0 0 1 0 2 1 0 0 0 1 0 0 0 1 2 0 0 2 0 1 0 0 0 0 0 1 0 1 0 0 0 0 1 0 0 1 1 1 0 0 0 0 2 1 1 0 0 0 0 0 0 2 0 2 2 1 0 0 0 2 0 0 0 1 1 2 0 1 0 1 0 0 0 1 1 1 0 0 0 0 0 0 0 0 0 0 1 0 0 0 1 0 0 1 1 2 0 2 0 0 0 1 1 1 1 0 0 1 0 1 0 0 2 2 0 2 1 2 1 1 2 2 2 1 0 0 0 0 0 1 0 1 0 2 1 0 1 1 0 0 1 1 1 0 0 1 2 1 0 2 0 2 1 1 0 1 0 2 1 1 0 0 0 1 1 1 2 1 1 1 0 0 0 0 0 1 0 1 1 1 0 2 0 0 0 0 1 1 0 0 1 0 1 1 2 0 0 0 0 0 0 1 1 0 0 1 1 1 1 1 0 0 0 1 0 2 0 2 0 1 0 0 2 2 2 0 0 0 0 1 1 0 0 1 0 0 1 1 1 0 1 1 1 1 0 2 2 1 0 1 0 1 2 2 2 2 0 0 2 0 0 2 0 0 0 1 0 0 0 0 2 0 0 0 0 1 0 0 2 0 1 0 1 0 1 1 1 1 1 1 0 0 0 2 2 0 0 0 0 0 0 0 0 1 0 0 2 0 0 0 0 0 0 0 0 0 0 0 0 0 0 1 0 0 1 0 1 1 1 1
32 1 1 0 1 0 0 2 0 2 2 0 0 0 0 0 0 1 0 2 2 0 0 0 2 0 0 1 2 1 1 0 1 1 2 0 1 2 0 0 2 1 1 1 0 1 2 0 0 2 0 0 1 2 0 0 0 0 1 1 1 1 0 1 0 1 0 0 0 0 0 1 2 2 1 2 1 0 0 0 1 0 1 1 0 0 0 1 2 2 1 2 1 1 0 1 0 0 0 1 1 2 1 0 0 0 2 0 0 0 1 2 0 1 1 1 0 1 0 0 1 0 1 1 0 0 0 1 1 0 0 0 0 0 0 0 1 0 2 0 2 0 0 0 0 0 0 1 2 2 1 1 0 0 0 0 0 1 1 0 1 1 0 2 2 2 2 1 0 1 1 1 1 1 1 0 1 1 1 1 0 1 0 1 2 2 1 1 0 0 0 1 0 0 0 0 0 0 0 0 0 0 0 0 2 0 2 0 1 0 0 0 2 0 2 0 0 0 1 1 2 1 0 0 0 1 1 0 0 0 0 0 0 0 0 0 0 2 2 1 0 1 2 1 1 0 0 0 0 1 1 1 0 0 0 2 2 0 0 1 1 1 0 1 0 0 1 0 1 1 0 1 2 2 0 1 0 2 2 0 0 0 2 0 0 0 1 2 0 2 0 1 1 2 2 1 2 1 0 1 0 0 1 1 0 0 0 2 0 1 0 0 0 2 2 0 1 0 0 0 0 1 1 0 1 0 1 0 1 0 0 2 0 0 0 0 0 1 1 0 0 0 1 1 1 0 0 0 2 1 0 0 0 0 0 0 0 0 0 1 0 1 1 1 1 0 0 0 2 2 2 0 0 0 0 0 0 1 1 1 0 2 0 1 1 1 1 1 1 0 0 0 2 0 1 1 1 0 0 0 0 1 1 0 0 0 1 0 0 0 0 1 0 0 1 0 1 0 1 0 1 0 0 0 0 1 1 0 0 1 1 1 2 0 2 0 0 0 1 0 2 0 0 0 0 1 0 0 0 1 0 0 1 2 1 1 1 2 2 0 1 0 0 0 0 2 0 2 0 0 1 1 1 1 1 0 1 0 2 1 1 1 0 0 0 0 0 1 1 0 1 1 0 2 0 0 1 1 1 2 0 0 1 1 1 1 2 1 1 0 0 0 1 0 0 2 0 2 1 1 1 1 0 0 0 2 0 1 0 2 0 1 1 1 0 0 1 0 0 1 0 0 0 1 1 0 1 1 1 1 0 0 0 2 2 0 1 1 0 1 0 0 0 2 2 0 0 1 0 0 0 1 1 0 0 0 1 0 0 2 0 0 0 0 0 1 1 2 1 2 0 0 0 0 0 1 0 0 0 0 0 2 1 1 2 0 1 1 1 1 0 0 0 1 1 1 0 0 0 0 0 0 0 1 0 1 0 0 0 0 0 0 0 0 2 1 0 0 2 0 1 2 0 0 0 0 2 1 0 0 0 2 1 1 0 2 2 0 2 0 0 0 1 1 1 1 1 1 0 1 1 0 0 1 1 0 2 0 1 0 0 2 0 1 0 1 2 0 1 0 0 0 1 2 0 1 0 2 0 1 0 1 0 0 1 0 0 1 0 0 0 0 0 0 1 0 0 2 2 2 0 0 1 2 0 0 0 1 1 1 0 1 1 0 0 2 2 1 0 1 0 0 0 2 0 0 2 0 0 0 0 0 1 0 0 2 0 1 1 1 0 0 1 2 0 0 2 0 0 2 0 0 0 0 0 1 1 0 2 2 0 0 0 0 0 2 0 1 1 2 0 1 2 2 2 1 1 0 0 2 1 1 0 1 0 1 1 0 0 1 0 0 1 1 1 0 0 0 2 0 1 1 0 2 1 0 0 1 0 1 0 1 1 1 0 0 0 0 1 1 1 1 0 0 0 0 0 0 0 0 1 1 0 2 0 1 1 0 0 0 0 0 0 0 0 0 0 0 2 0 1 0 0 1 1 1 0 0 0 0 1 0 1 1 1 1 0 1 0 2 0 2 1 0 2 2 2 0 0 0 1 2 2 1 2 0 2 0 0 2 0 1 0 0 0 1 0 0 2 1 0 1 0 2 2 2 1 1 0 0 2 2 0 1 1 0 0 0 1 1 0 0 2 2 2 2 0 0 0 0 2 2 1 1 0 0 2 0 0 1 1 1 1 0 1 1 2 0 0 0 1 0 0 0 0 1 1 0 1 0 0 0 1 1 1 1 2 0 0 0 0 0 0 0 0 0 0 0 0 1 2 2
33 0 2 0 0 0 0 2 0 2 2 0 1 2 1 1 0 1 1 1 1 0 0 0 2 1 1 0 2 0 2 0 1 0 2 1 1 2 0 0 2 2 1 1 0 1 1 0 2 0 0 0 0 0 2 0 0 0 1 2 0 1 0 2 0 1 0 0 1 1 0 0 2 1 1 2 1 0 2 0 2 0 0 0 2 0 0 1 2 2 1 1 1 2 1 1 0 1 1 2 2 1 0 0 0 0 2 0 1 1 0 1 1 2 2 2 1 0 0 2 2 0 2 0 0 0 0 2 2 1 0 0 0 1 1 1 1 0 2 0 2 0 0 0 0 0 0 0 1 2 1 0 0 0 0 0 0 0 1 0 0 0 0 2 1 2 1 2 1 1 0 1 0 1 0 1 1 1 0 0 0 1 0 0 0 0 1 0 0 0 0 0 0 0 1 0 0 0 0 1 0 1 1 0 2 1 2 0 1 0 1 1 1 0 1 1 0 1 1 1 2 0 0 0 0 0 0 1 1 0 0 0 0 0 0 0 0 2 2 2 0 0 2 1 1 0 0 0 0 0 0 0 0 0 1 1 1 0 0 0 0 0 0 0 0 0 1 0 1 0 0 1 0 1 0 0 0 2 2 1 1 0 2 1 0 1 1 2 0 2 1 1 1 2 2 1 2 0 0 0 0 0 2 0 1 0 0 2 0 1 0 1 0 2 2 0 1 1 0 0 0 1 2 1 1 0 0 1 0 1 0 0 0 0 0 0 0 2 0 2 1 1 1 2 1 0 1 2 2 2 0 2 0 2 1 1 1 0 0 2 0 1 1 1 1 1 0 2 2 1 1 1 0 0 1 0 1 0 0 1 1 1 0 1 1 0 0 1 1 0 0 0 0 1 2 1 1 0 1 1 1 1 0 1 2 1 0 2 0 0 0 0 1 1 1 0 0 0 0 0 1 0 1 0 0 2 1 0 0 0 1 0 2 0 2 0 0 1 0 0 1 1 0 0 0 1 0 0 1 0 0 0 1 2 2 1 2 2 1 2 1 2 0 0 0 2 0 2 0 0 0 1 1 2 1 1 0 1 1 0 0 2 0 0 0 0 0 0 1 0 1 1 0 1 2 0 1 2 2 2 0 0 0 2 0 2 2 1 0 0 0 0 1 0 1 0 0 2 1 1 1 1 1 1 1 2 1 0 1 1 1 0 2 1 2 0 2 0 0 2 0 1 0 1 1 0 1 0 2 2 1 0 0 1 2 1 0 2 0 2 0 0 0 2 0 1 1 0 0 0 0 0 2 0 0 0 2 1 0 1 0 0 0 0 0 0 0 1 1 1 0 0 0 0 0 1 0 0 0 0 0 2 1 0 0 1 2 0 1 1 0 0 0 1 0 2 0 1 0 0 0 0 0 0 0 1 1 1 0 0 0 0 1 0 2 0 2 0 2 0 1 1 0 1 1 0 2 1 1 2 1 1 0 2 1 2 1 0 2 1 0 1 1 1 2 0 0 0 1 0 0 1 0 0 0 1 1 1 0 0 0 0 0 1 1 1 0 2 2 0 1 0 0 0 0 0 0 1 0 1 0 0 0 0 2 0 0 2 0 0 1 1 0 1 0 1 1 1 1 1 1 0 0 1 1 0 1 1 1 0 0 1 0 0 0 0 1 0 0 1 0 0 0 0 0 1 1 0 0 0 0 0 2 0 0 1 0 0 1 1 0 1 1 0 0 1 2 0 0 2 1 0 0 1 1 2 1 0 0 0 0 2 1 1 2 1 0 2 1 2 1 1 2 2 0 0 0 0 0 0 0 1 0 2 0 2 0 0 0 1 1 1 1 0 0 1 1 0 2 0 1 2 0 2 2 1 0 2 0 2 1 1 0 1 0 0 0 2 0 0 0 1 0 0 0 0 0 2 0 0 1 0 0 1 1 0 1 0 0 1 1 0 0 0 0 0 1 1 1 0 0 0 0 1 0 1 0 0 1 1 1 0 2 0 0 0 0 2 0 1 1 2 1 1 2 2 2 0 0 0 1 2 2 1 2 1 1 1 0 2 0 0 1 1 2 0 0 1 2 1 0 1 0 1 1 2 2 0 0 0 1 1 2 2 0 0 1 1 1 1 0 1 1 0 0 1 0 1 0 0 2 0 1 0 1 0 1 2 0 0 0 0 0 0 0 1 1 0 0 0 1 0 0 1 1 0 1 1 2 1 1 1 0 1 1 0 1 0 0 0 0 0 0 2 0 1 0 0 0 0 0 0
34 1 1 0 1 0 0 2 1 1 1 0 1 1 0 0 1 0 0 2 2 0 0 1 1 1 1 0 2 1 1 2 1 1 1 0 1 2 0 0 2 2 0 0 0 1 1 0 1 1 0 0 0 1 0 0 0 1 0 0 2 2 0 0 1 0 1 0 0 0 0 0 2 2 1 2 1 0 1 0 1 0 1 1 1 0 0 0 2 2 0 0 1 1 0 0 0 0 0 2 2 2 0 0 0 0 2 1 1 0 0 2 1 1 2 2 0 0 0 2 2 1 2 0 0 0 0 0 1 0 0 0 0 0 0 0 0 0 0 1 0 2 0 0 0 0 0 0 1 0 0 0 0 0 1 1 1 2 0 0 1 0 0 2 0 1 0 0 0 2 1 0 2 1 1 2 1 1 1 1 0 1 0 1 2 2 1 2 0 0 0 2 0 1 1 0 0 0 0 1 0 1 0 1 2 1 1 0 1 0 1 0 2 0 2 0 0 1 2 0 0 0 1 0 0 1 1 2 0 1 0 0 0 0 0 0 0 1 1 1 0 0 2 2 2 0 0 0 0 0 0 0 0 1 0 2 1 0 0 0 0 0 1 0 0 0 2 1 1 0 1 1 0 1 0 0 0 1 1 0 0 1 1 0 0 2 0 1 0 2 1 0 0 2 2 1 2 2 0 2 0 1 2 0 1 0 0 1 0 1 0 1 0 2 2 0 1 1 0 0 1 2 1 0 0 0 1 0 1 1 0 2 0 0 0 0 0 2 0 1 0 0 0 1 2 0 0 0 0 1 0 0 0 2 1 0 1 0 0 1 1 2 1 0 1 1 0 0 1 1 1 1 1 0 0 1 2 0 0 1 2 1 0 1 1 1 0 1 1 0 0 0 0 0 1 1 0 0 0 0 0 0 0 2 2 1 0 1 0 0 0 0 0 0 2 0 0 1 1 0 0 1 1 0 0 2 2 0 0 1 0 1 0 2 0 1 0 0 1 0 2 1 0 1 2 2 0 0 2 0 0 0 0 1 1 0 1 1 1 1 1 1 1 0 0 1 1 2 0 0 0 0 1 1 0 0 0 0 0 0 0 1 0 1 0 1 0 0 2 0 0 0 0 1 1 0 2 1 1 2 0 0 2 0 2 0 0 0 0 1 1 0 1 1 0 2 0 1 1 2 1 0 1 1 1 1 1 0 2 1 1 1 1 0 1 0 1 0 1 0 1 1 0 0 1 1 0 1 1 2 1 0 0 1 2 0 1 0 0 0 0 0 0 2 0 2 1 1 0 0 0 0 0 0 0 0 2 2 0 0 2 0 1 0 0 0 0 0 0 0 0 0 1 0 1 0 0 0 0 0 0 1 0 2 2 0 1 1 1 1 0 0 0 1 1 1 1 2 0 0 1 0 0 1 0 0 1 0 0 0 0 0 1 1 2 0 1 1 2 0 2 1 1 1 1 0 1 2 0 1 0 1 1 1 2 1 1 1 2 0 0 0 1 0 1 0 0 1 0 0 0 1 0 1 1 0 2 0 1 0 2 1 0 0 0 1 0 0 2 0 0 0 0 1 1 0 0 1 0 1 0 0 0 0 0 0 0 1 1 1 1 1 0 1 1 0 0 1 1 1 0 0 0 2 0 1 2 1 1 1 1 1 0 0 0 0 1 0 0 1 0 0 0 1 0 1 2 1 0 1 1 1 1 0 0 0 0 0 1 1 0 1 2 2 0 0 2 2 0 2 0 1 1 0 0 2 1 0 1 1 1 2 0 0 2 0 2 2 2 2 0 1 2 1 1 0 0 0 1 2 1 1 1 1 1 1 1 1 0 0 0 0 0 0 0 0 1 0 2 0 2 2 0 0 1 2 1 2 0 2 0 2 0 0 0 1 0 0 1 0 1 0 1 0 1 1 1 0 0 0 2 2 0 2 0 0 0 0 0 0 0 0 0 0 0 0 0 0 1 0 1 0 0 1 1 2 1 0 2 2 2 0 2 0 0 0 0 2 0 2 0 2 0 0 2 2 2 0 0 0 0 1 1 0 1 1 1 0 0 2 0 1 0 0 0 2 0 2 2 0 1 1 1 1 1 1 0 0 0 0 1 2 1 1 0 0 1 1 0 0 0 0 2 0 0 0 1 1 0 0 2 0 0 0 1 0 1 1 1 1 1 1 0 0 1 0 0 0 0 1 0 0 1 0 0 1 0 0 1 0 0 1 1 2 0 0 0 1 1 1 0 0 0 2 2 0 0 0 0 2 1 2
35 1 0 0 2 0 1 2 2 0 1 0 0 0 0 0 0 1 1 1 1 0 0 0 2 1 1 0 1 1 1 0 2 1 0 0 2 1 0 1 2 1 0 1 0 1 1 0 2 1 0 0 0 0 2 0 1 0 0 1 0 2 0 2 0 1 1 1 1 0 0 1 2 2 1 2 1 0 1 0 2 0 0 0 1 0 0 1 2 2 0 1 2 0 0 0 0 1 0 2 1 2 1 0 0 0 2 1 1 0 0 1 1 1 1 1 0 0 2 0 0 0 2 0 0 1 0 0 1 0 0 0 0 0 0 0 1 0 0 1 0 2 0 0 0 0 2 0 0 0 0 0 0 1 0 0 0 1 0 0 0 0 0 2 1 2 2 2 0 0 0 2 1 0 0 1 2 1 0 1 1 1 0 2 2 2 2 0 0 0 0 2 1 1 1 0 0 0 0 0 0 0 1 0 0 1 1 0 1 0 0 1 1 0 1 0 0 0 1 2 1 0 0 1 1 0 2 0 0 0 1 1 0 0 0 0 0 2 2 1 0 1 2 2 2 0 0 0 0 0 0 0 0 1 0 1 0 2 1 1 0 1 0 1 0 0 0 0 1 0 0 1 1 1 1 1 0 1 1 0 0 0 2 2 0 0 2 0 0 1 1 1 0 2 2 0 2 0 0 0 0 0 2 0 0 0 0 2 1 2 0 1 0 2 1 0 2 0 0 0 0 2 0 0 1 0 0 0 1 2 0 1 0 2 0 0 0 1 1 0 1 1 1 1 1 0 1 0 2 0 0 0 0 1 0 1 2 0 0 1 0 1 1 1 1 0 0 1 1 1 1 1 0 0 1 0 2 1 1 2 2 0 0 1 1 2 1 0 0 1 0 0 1 0 2 0 0 0 0 0 0 0 0 1 1 1 0 0 0 0 0 0 0 0 1 0 1 0 0 1 0 1 1 0 1 2 2 0 0 0 1 0 0 0 1 0 0 0 0 0 1 0 0 0 0 1 0 1 1 1 0 0 1 2 1 1 1 2 0 2 0 2 1 1 0 0 2 2 0 0 2 2 2 0 2 0 2 0 2 2 0 1 0 1 1 1 0 0 2 1 0 0 2 0 2 0 1 1 1 2 1 1 1 1 1 1 1 1 1 0 0 0 0 1 0 2 1 2 1 1 1 1 1 1 1 1 1 0 1 1 1 0 1 0 1 0 2 0 1 1 0 2 0 0 2 1 1 2 0 0 0 0 1 0 2 2 0 0 1 1 0 0 2 2 0 0 0 1 1 2 1 0 1 0 0 0 1 2 0 2 0 0 0 0 0 0 0 0 0 0 0 0 0 0 0 2 0 0 0 0 1 1 1 0 0 1 1 0 0 0 0 0 0 0 1 0 0 2 0 1 0 1 0 2 0 0 0 1 0 0 0 0 1 1 2 0 1 0 2 0 1 1 0 0 1 0 2 2 0 1 0 1 1 1 1 2 1 1 2 0 0 0 1 1 1 1 0 1 1 1 1 0 0 0 0 1 1 0 0 0 0 1 0 1 1 1 1 1 1 0 1 0 0 1 1 0 1 2 0 2 1 1 0 0 1 0 0 2 0 1 0 0 0 2 0 0 0 1 0 0 0 0 0 1 1 0 0 1 0 0 0 1 0 0 0 0 1 2 0 2 0 1 1 0 0 1 2 1 0 1 1 1 0 0 0 1 1 0 1 1 0 0 0 0 0 2 0 0 0 1 1 0 0 1 1 1 2 0 1 1 1 2 1 1 1 1 0 1 1 2 0 1 2 2 2 1 1 1 0 1 1 2 1 2 1 1 2 1 0 0 1 1 1 0 0 0 0 1 2 0 1 2 0 1 1 1 0 1 0 2 0 2 1 1 1 0 0 1 1 0 0 1 1 0 1 0 0 1 0 0 2 1 0 2 0 0 0 0 0 1 0 0 2 0 2 0 1 0 1 0 0 0 1 2 1 1 0 0 1 2 2 0 2 1 1 1 0 0 0 2 0 0 0 0 2 2 2 0 0 0 0 2 2 0 2 0 1 0 0 2 0 0 1 1 1 0 0 2 2 0 0 1 0 2 2 2 2 2 1 1 2 1 0 1 0 0 2 2 0 0 0 1 1 2 1 1 0 0 0 0 1 0 1 1 0 0 2 0 0 0 0 0 0 0 2 0 0 0 0 0 1 0 0 0 0 0 0 0 0 0 0 2 1 1 0 1 1 0 0 0 0 0 0 0 1 0 0 0 0 0 2 2
36 1 1 0 1 0 0 1 2 0 0 0 0 1 1 1 0 1 1 1 1 1 0 0 2 0 0 0 2 1 1 2 2 1 1 1 2 1 0 2 0 0 0 0 0 0 0 0 0 2 1 0 0 0 1 0 1 0 0 2 0 0 0 0 1 0 1 0 1 1 0 1 2 2 1 2 1 0 2 1 1 0 2 2 0 0 1 1 2 2 1 1 0 2 0 1 1 0 0 2 2 2 0 1 1 1 2 1 1 0 0 2 1 2 2 2 0 0 0 1 1 1 2 0 0 0 0 1 2 1 0 0 0 0 0 0 0 0 0 0 2 0 0 0 0 0 0 0 1 2 0 0 0 1 0 0 0 1 1 0 1 0 0 2 1 1 1 2 1 1 0 0 0 0 2 1 1 1 0 1 1 2 0 1 1 1 2 2 0 0 0 2 1 1 1 0 0 0 0 1 0 1 0 1 2 0 2 1 1 0 0 1 1 0 2 2 2 0 2 1 2 1 0 0 0 1 0 1 0 1 0 0 0 0 0 0 0 2 2 2 0 0 2 1 2 1 1 0 0 0 0 0 0 0 0 0 0 0 0 0 0 0 0 1 0 0 0 0 1 1 1 0 0 0 0 0 0 2 2 0 0 0 2 0 0 1 0 2 0 2 1 1 0 1 2 1 0 1 0 0 0 0 1 1 0 0 0 1 1 1 1 1 0 0 0 0 2 0 1 0 0 1 2 2 1 0 0 1 1 1 0 1 0 1 0 0 0 1 1 0 0 1 2 1 0 0 1 0 0 0 2 0 0 2 1 1 1 0 0 1 0 0 1 1 1 0 0 1 2 1 1 1 2 2 0 0 1 1 0 2 2 2 0 0 1 0 0 2 2 1 1 1 0 0 1 1 0 0 0 1 0 2 0 2 2 1 0 0 0 0 0 1 0 0 0 0 2 0 1 0 1 1 1 0 1 2 0 0 0 0 1 0 0 2 0 0 0 2 1 1 2 0 0 2 1 1 0 0 1 0 1 1 2 2 2 2 2 1 1 1 1 1 0 0 0 2 0 2 0 0 0 0 2 0 2 1 1 1 2 0 0 2 0 0 2 0 0 0 2 1 0 0 0 0 0 0 2 1 1 2 1 1 1 1 1 2 2 0 1 0 0 0 0 0 0 0 0 2 0 1 1 1 1 0 0 0 0 0 0 2 0 0 1 1 1 1 2 0 0 2 0 0 0 0 2 0 2 2 0 0 0 0 0 1 2 1 0 0 1 1 0 1 0 2 1 1 1 1 1 0 0 1 1 0 1 0 1 1 0 2 0 1 1 0 0 0 0 1 0 1 1 1 0 0 0 1 0 1 0 0 1 1 1 0 0 1 1 0 0 0 0 0 0 1 1 1 1 1 1 0 1 0 0 0 0 0 2 1 0 0 1 0 1 0 2 1 0 0 1 1 0 1 0 1 1 0 2 1 0 1 0 1 1 0 1 1 1 1 2 0 0 0 1 0 2 0 1 2 0 0 0 1 1 0 0 1 1 0 0 0 0 1 0 1 0 0 2 0 1 0 1 0 0 1 0 1 0 2 0 0 0 1 0 0 1 0 0 2 0 0 1 0 1 1 0 1 1 0 0 0 0 0 0 2 0 0 1 1 1 1 1 1 0 1 0 0 1 2 0 2 0 2 0 0 0 0 1 0 0 1 0 0 0 0 0 0 1 0 2 2 0 0 2 2 0 0 2 1 0 2 0 0 0 0 1 0 1 0 1 1 0 1 1 1 1 0 0 2 1 2 1 1 2 2 1 1 0 1 0 1 1 1 1 1 1 0 0 0 1 1 0 0 0 1 1 0 1 0 1 1 0 1 0 2 2 1 1 2 0 2 0 2 0 0 0 0 0 0 1 0 0 1 1 1 1 1 1 0 0 0 2 2 0 1 0 1 2 1 0 0 0 0 0 0 1 0 1 1 1 0 0 0 0 0 2 1 0 1 1 2 2 0 2 0 1 1 0 1 0 1 0 1 2 0 1 1 2 0 0 0 0 2 2 0 2 0 0 0 0 2 0 0 1 2 2 0 0 2 2 0 1 1 0 2 2 2 1 1 0 0 2 2 0 2 0 0 0 1 0 0 0 0 1 0 0 1 0 0 0 0 2 0 1 0 1 0 1 1 0 1 1 1 1 0 0 2 2 0 1 0 0 0 0 0 0 0 0 1 1 1 1 2 1 1 0 0 0 0 1 0 0 1 0 1 0 0 0 0 0 0 0 0
37 1 0 0 0 0 0 2 2 0 0 1 0 2 1 1 0 1 0 2 2 0 0 0 2 1 1 0 2 1 0 1 1 2 0 0 2 1 0 0 2 2 1 1 0 1 2 0 0 2 0 0 0 0 1 1 0 0 1 1 1 1 0 0 0 0 0 0 1 0 1 1 2 2 0 2 2 0 1 0 2 0 0 0 2 0 1 1 2 2 0 2 1 2 0 1 0 1 0 1 0 2 0 0 1 2 2 0 0 0 0 1 0 2 2 2 0 1 0 1 2 0 1 1 0 0 0 0 2 1 1 1 0 0 0 0 1 0 1 0 1 1 0 0 0 0 1 0 0 1 0 0 1 0 2 0 0 0 0 1 2 1 0 1 1 1 1 0 1 2 0 0 0 2 1 0 1 2 2 2 0 2 0 0 2 2 0 0 0 0 0 2 1 0 0 1 2 1 0 0 0 0 1 0 0 1 1 0 0 0 0 1 1 0 2 0 0 1 1 1 1 0 0 0 0 1 1 1 0 0 0 0 0 0 0 0 0 2 2 2 0 0 2 2 2 0 0 0 0 0 0 0 0 0 0 1 1 0 0 0 0 0 0 0 1 0 0 0 2 1 0 1 0 2 0 1 1 2 2 1 1 0 1 0 0 0 1 1 0 2 1 1 0 1 2 0 2 1 1 0 1 0 1 1 1 0 1 1 1 2 0 2 0 2 2 0 1 0 0 0 0 2 1 0 0 0 0 0 0 0 0 1 0 2 0 1 0 2 0 0 0 0 0 2 1 0 1 0 0 0 0 0 1 2 1 0 0 0 0 2 0 2 1 1 1 2 0 2 2 0 0 2 0 0 0 0 1 1 1 2 2 0 0 1 0 1 1 1 1 0 0 0 2 1 2 0 2 1 1 0 0 0 0 1 2 1 0 0 0 0 0 2 0 0 2 0 0 0 1 0 0 0 0 1 1 1 1 0 0 0 2 0 0 2 0 1 0 1 0 0 2 1 0 1 1 2 1 1 2 1 0 0 0 2 0 0 0 2 1 1 1 2 0 0 0 2 0 2 0 0 1 1 2 0 0 0 0 0 2 2 0 2 0 0 0 0 0 1 2 1 1 0 0 1 1 0 0 2 1 1 0 0 1 1 1 1 1 1 1 0 1 0 1 0 0 0 0 2 1 1 0 0 0 0 0 2 0 0 1 1 2 0 2 1 0 0 2 0 0 0 0 2 0 1 1 0 2 1 1 2 1 0 1 1 2 1 1 1 0 1 0 0 0 1 1 0 0 2 1 0 0 1 0 0 1 0 1 1 0 2 0 0 0 0 0 0 0 2 0 1 0 0 1 0 0 0 0 0 0 0 0 2 1 1 1 0 1 1 1 1 0 0 0 0 2 0 0 2 1 1 0 0 0 1 0 0 2 1 0 0 1 0 0 0 1 0 0 0 2 0 1 1 2 2 2 0 1 1 0 0 1 2 0 2 2 2 1 1 2 0 0 0 2 1 0 1 1 0 2 1 0 0 1 0 0 1 0 0 1 0 1 1 1 1 1 1 0 0 0 0 0 1 0 0 1 0 0 1 0 1 1 0 0 0 2 0 1 0 0 1 0 0 0 2 0 0 1 2 1 2 0 1 0 2 0 0 0 1 0 0 0 1 0 0 0 0 1 0 0 0 0 0 0 0 0 1 1 0 0 1 0 1 0 0 0 0 1 0 1 0 0 0 1 2 0 0 2 0 0 1 0 0 1 1 1 0 2 0 1 1 0 1 0 0 1 0 0 2 1 2 0 0 2 1 1 0 0 1 0 1 1 1 2 2 2 0 1 0 2 0 0 0 0 1 1 0 1 0 1 1 0 1 0 2 1 0 0 0 0 1 1 0 0 0 0 1 1 0 1 0 0 0 0 0 0 0 0 1 1 0 1 1 0 2 0 1 1 0 0 0 1 0 1 0 1 1 1 0 1 1 0 0 0 1 2 1 0 1 0 0 1 1 2 0 0 0 1 1 0 2 0 1 1 1 1 1 1 0 0 0 1 2 1 0 2 0 1 0 0 2 0 1 0 0 1 2 0 1 2 1 1 0 0 2 0 1 1 1 0 0 2 2 1 2 0 0 0 1 0 0 0 1 1 0 0 2 0 0 0 0 2 0 1 0 1 0 1 0 0 0 0 1 0 0 1 1 1 0 0 0 1 0 0 0 0 1 0 0 2 0 0 0 1 1 0 0 0 0 0 1 1 0 1 1 1 0 0 0 0 0 2 2
38 0 0 0 0 0 1 2 0 2 2 0 0 0 0 0 0 1 1 1 1 0 0 0 2 0 0 0 1 1 1 1 1 1 0 0 2 0 0 1 1 1 0 1 0 1 0 0 0 2 1 0 0 0 2 1 1 1 0 0 0 1 0 1 0 1 0 1 1 0 0 1 2 2 1 2 1 1 2 1 1 0 1 1 0 0 0 0 1 2 0 1 0 1 0 1 0 1 0 2 1 2 0 0 1 1 2 1 1 0 0 2 0 2 2 2 0 0 0 2 2 1 1 1 1 0 0 1 2 1 2 2 0 0 0 0 0 0 0 0 1 1 1 0 0 0 0 0 1 2 0 0 0 1 1 0 0 0 1 0 0 0 0 2 1 1 1 1 1 2 1 0 1 0 2 0 2 2 1 2 0 2 1 0 1 0 2 2 0 0 0 1 0 2 2 0 1 0 0 1 0 1 1 1 2 1 2 1 0 0 1 1 0 0 1 2 1 1 1 1 2 1 0 0 1 0 1 2 1 2 0 0 0 0 0 0 0 1 2 1 0 0 2 1 1 0 0 0 0 0 0 0 0 0 0 2 2 1 2 2 1 2 0 1 0 0 0 1 1 0 1 1 0 1 0 0 1 2 1 1 1 0 2 1 0 0 0 1 0 1 1 1 1 2 2 1 2 1 0 1 0 1 1 1 0 0 0 2 1 1 0 0 0 1 1 0 2 1 0 0 1 2 1 0 2 0 0 0 1 1 0 1 0 1 0 0 0 2 0 1 0 0 0 0 0 0 0 0 1 1 2 0 0 2 0 2 2 0 0 2 0 2 1 0 1 0 0 1 1 1 1 1 0 0 0 0 1 2 2 2 1 0 0 0 1 0 1 0 0 1 1 1 2 0 1 1 0 1 0 0 0 0 0 2 2 0 0 2 0 0 0 1 1 1 0 0 0 0 0 0 1 0 0 2 1 2 1 0 0 1 1 1 0 2 0 1 0 0 1 0 2 0 0 1 1 1 1 0 0 2 0 0 2 2 2 2 2 2 1 0 1 1 1 0 0 2 0 1 0 1 0 1 0 2 2 2 0 1 2 1 1 1 0 1 1 1 0 0 1 1 1 1 0 1 1 0 1 0 0 2 2 2 2 0 2 1 0 1 0 0 0 1 1 1 0 1 0 1 0 1 2 1 1 1 1 2 0 0 2 1 1 0 2 1 0 0 2 0 1 0 1 2 0 1 1 1 0 1 1 1 1 0 0 2 2 2 0 2 0 1 0 0 1 1 1 0 0 1 1 0 0 0 1 0 0 0 2 2 0 1 1 0 0 0 0 0 0 0 0 0 1 0 1 0 0 0 0 0 0 0 0 2 1 1 1 1 0 0 0 1 0 0 0 0 2 0 0 1 0 1 0 0 0 0 0 0 0 1 0 0 0 0 0 0 1 0 0 0 2 0 2 1 0 0 1 0 2 0 0 0 0 2 0 1 0 1 2 0 1 0 0 0 1 1 0 0 1 0 0 1 1 1 0 0 1 0 2 1 0 0 1 0 1 0 0 2 1 2 2 0 0 1 1 2 0 1 0 1 0 1 0 0 0 0 1 0 0 2 0 0 1 1 0 1 1 1 0 0 0 0 0 0 0 2 0 1 1 0 0 0 0 0 0 0 0 1 1 1 1 2 1 0 0 0 0 0 0 0 0 0 0 0 0 0 0 0 0 0 0 0 0 1 2 1 0 0 2 0 1 1 0 0 0 0 0 0 1 0 1 0 0 2 0 0 2 0 2 2 1 2 1 1 2 2 2 1 0 0 1 0 0 2 1 2 2 0 1 0 0 1 0 0 0 1 1 1 1 0 2 0 2 2 0 2 1 0 1 1 0 2 0 2 0 1 0 0 0 0 0 1 1 1 0 0 0 0 0 0 0 0 1 1 0 1 1 0 1 0 0 0 0 0 0 0 0 0 1 0 1 0 0 0 0 2 1 0 0 0 2 2 2 0 1 1 1 1 0 1 0 2 0 1 2 1 2 1 2 0 0 1 0 1 2 0 2 0 1 0 0 2 0 1 0 0 1 2 0 1 1 0 0 1 1 2 1 2 0 1 0 0 2 1 1 1 1 0 1 1 0 0 0 0 0 0 0 0 1 1 0 0 1 0 1 0 1 0 1 1 1 1 1 1 0 0 0 2 2 0 0 0 1 0 0 0 0 0 0 0 0 0 0 2 1 1 0 0 0 0 1 0 0 0 0 2 1 1 0 0 0 0 2 1
39 1 1 0 0 0 0 2 1 0 0 1 1 2 1 1 0 2 2 1 1 1 0 0 2 0 1 0 1 2 0 1 0 0 1 2 2 1 1 0 0 0 0 0 1 1 0 0 1 1 0 0 0 0 2 1 0 0 1 0 2 2 1 1 0 0 0 0 0 0 0 2 2 2 2 2 0 1 2 1 1 0 0 0 2 0 0 1 2 2 1 1 0 0 1 2 1 1 0 1 2 1 0 0 1 1 2 0 1 1 0 1 0 1 1 1 0 0 0 2 2 0 0 2 0 2 0 0 2 0 0 0 0 0 0 0 0 0 0 0 1 1 0 0 0 0 0 0 1 2 1 1 1 0 1 0 0 1 1 0 1 0 0 2 1 1 1 1 1 1 0 0 1 2 1 1 1 2 1 2 0 2 1 0 2 1 1 1 1 0 0 2 1 0 0 0 0 0 0 1 0 1 1 0 2 1 2 1 0 0 0 1 1 0 1 1 1 0 2 1 2 1 0 0 0 0 1 1 0 1 0 0 1 1 1 0 0 1 2 1 0 0 2 1 1 0 0 0 0 0 0 0 0 0 0 0 0 0 1 2 1 2 0 0 1 1 1 0 1 0 1 0 1 2 1 0 0 1 1 1 0 0 2 2 0 0 1 1 0 2 2 0 1 2 2 1 2 0 0 0 0 0 2 1 0 0 0 1 1 1 0 0 0 1 1 0 1 1 1 0 0 2 0 0 0 0 0 0 0 0 0 0 0 1 0 0 0 2 0 2 1 1 1 2 0 0 1 1 1 2 0 1 0 1 1 0 0 0 0 1 1 2 0 0 0 2 0 1 2 0 0 2 0 0 0 0 1 0 0 2 1 2 0 0 1 0 0 0 1 1 1 1 0 0 2 1 0 2 0 0 0 1 0 2 2 2 0 0 0 0 0 1 0 0 2 0 0 0 0 1 0 1 1 2 0 1 0 1 1 1 0 2 0 2 0 1 0 0 1 0 2 1 0 0 2 2 1 1 2 2 0 0 1 2 1 1 1 2 0 2 0 2 0 0 0 1 1 2 0 0 1 1 2 0 1 0 0 0 2 0 2 1 0 1 1 1 0 0 2 1 0 0 0 0 0 0 2 1 0 1 1 1 2 0 2 1 0 0 1 0 0 0 0 0 1 0 0 1 0 1 1 1 2 2 2 2 0 2 0 2 0 1 1 0 0 0 2 1 0 2 1 0 0 1 1 1 0 2 0 1 0 0 0 1 2 1 0 0 0 0 1 0 0 1 0 1 1 2 1 0 0 0 1 0 0 0 2 1 0 2 0 1 0 0 0 0 0 1 0 1 0 0 0 0 0 1 0 0 0 0 0 1 1 0 0 1 1 2 1 2 0 0 0 0 2 0 0 0 0 0 0 0 0 0 0 1 0 0 0 0 0 0 1 0 1 0 0 0 2 0 2 0 1 1 2 0 1 2 0 0 0 2 0 1 1 2 1 1 1 0 0 0 0 0 1 0 0 0 2 0 0 0 0 0 0 1 1 0 0 0 0 0 0 2 1 1 1 0 1 1 0 1 0 1 1 0 0 1 0 2 0 2 0 0 0 0 1 1 0 0 1 0 1 1 0 0 1 1 1 1 0 0 0 2 0 1 2 0 0 0 0 1 0 0 0 1 1 0 0 0 0 0 0 0 0 1 1 1 0 1 1 1 1 0 0 1 1 0 1 0 0 1 1 0 0 1 1 1 0 2 2 0 1 0 0 1 2 0 0 1 0 1 0 0 1 1 1 2 1 1 0 1 2 2 2 0 0 0 0 1 1 1 0 2 0 1 0 0 0 1 0 0 1 0 0 0 1 0 2 0 2 2 0 2 1 1 1 0 1 2 2 1 0 1 0 0 0 1 1 0 1 0 1 1 1 1 1 0 0 0 2 2 0 1 1 0 1 0 0 0 1 0 0 0 0 0 1 0 0 0 0 0 0 1 1 0 0 0 1 1 2 0 2 0 0 0 0 2 1 2 1 1 1 1 1 1 2 0 0 0 0 1 1 1 2 1 0 2 0 2 0 0 0 0 1 1 0 0 2 2 0 1 0 1 1 1 2 1 0 0 2 2 0 1 0 0 0 1 1 0 0 0 0 0 0 1 0 1 0 0 2 0 0 0 2 0 2 1 1 1 1 1 0 2 2 0 0 0 0 0 2 0 0 0 0 0 0 0 1 0 0 1 0 1 0 0 0 1 0 1 1 0 0 2 1 1 0 0 0 0 0 0
40 1 1 0 1 0 0 2 0 1 1 2 0 2 2 2 0 1 0 1 1 1 0 1 1 0 0 0 2 1 1 2 1 1 0 0 2 0 1 1 0 0 0 0 0 0 0 0 1 1 0 0 0 0 2 0 0 0 0 0 1 1 0 1 1 0 0 1 1 0 0 2 1 1 2 1 0 0 2 1 1 0 0 1 2 0 0 0 1 2 0 1 0 2 0 1 0 1 0 2 2 2 0 0 0 0 2 1 1 0 0 2 1 1 2 2 2 0 0 1 1 0 2 0 0 0 0 1 2 1 0 0 0 0 0 0 0 0 0 0 1 2 0 0 0 0 0 0 1 1 1 0 0 0 0 0 0 0 0 0 0 0 1 2 0 2 0 0 1 1 0 0 1 1 1 1 0 1 0 0 0 1 0 1 1 1 1 2 1 0 0 2 0 1 1 0 1 0 0 0 0 0 1 0 1 1 2 0 0 0 0 1 1 0 2 0 0 1 1 0 1 1 1 0 0 0 0 0 0 1 1 1 0 1 1 1 1 1 1 1 0 0 2 2 2 0 0 0 0 0 0 0 1 0 0 0 0 0 0 0 0 0 0 0 0 0 0 1 2 1 0 0 0 2 0 1 1 1 1 1 1 0 2 0 1 0 0 1 0 1 1 0 0 2 2 0 2 1 1 0 0 0 2 0 0 1 0 2 0 0 1 2 0 2 2 0 1 0 0 0 1 2 1 0 2 0 0 0 2 1 0 1 0 2 0 0 0 2 0 2 2 1 2 1 0 0 1 0 0 2 1 0 0 1 1 0 0 0 0 2 0 2 0 0 0 0 0 1 2 1 1 1 1 1 1 0 2 1 1 2 2 1 1 1 2 0 0 0 0 0 0 0 0 1 2 0 1 1 0 0 0 0 0 1 1 1 0 2 0 0 0 1 0 0 2 0 0 1 0 1 0 2 0 0 0 2 2 0 0 1 0 0 0 2 0 1 0 1 0 0 2 1 0 0 1 2 0 1 2 1 0 0 1 2 1 1 1 2 1 1 0 2 0 0 0 2 0 1 0 1 0 1 2 0 0 0 0 0 1 1 2 1 0 0 1 0 0 0 2 1 0 0 0 1 1 0 1 1 1 2 1 1 2 0 2 0 0 0 2 0 0 0 1 0 0 1 0 2 0 0 0 2 0 0 0 1 1 1 0 2 1 0 1 1 0 0 1 0 1 1 0 1 0 0 1 0 1 1 2 1 1 0 0 1 2 1 0 0 1 0 0 1 0 1 0 1 1 2 1 0 0 0 1 0 0 0 2 2 0 2 0 0 0 0 0 0 0 1 1 1 1 0 0 0 0 0 0 0 0 0 0 1 0 1 2 0 0 0 1 1 1 0 0 1 1 0 0 1 1 0 0 0 0 1 0 0 1 1 0 0 0 0 0 0 1 1 0 0 2 0 2 1 0 0 2 0 2 2 0 0 0 2 0 1 1 2 1 1 1 1 0 1 0 1 0 0 1 0 0 1 2 1 1 0 0 0 1 1 0 0 0 0 0 0 0 1 0 1 2 0 1 0 0 0 0 0 0 2 0 2 1 1 1 0 0 0 0 1 1 0 0 0 0 1 0 0 0 0 1 0 0 0 0 2 0 1 1 2 2 1 1 1 1 0 0 2 1 0 0 1 0 0 0 0 0 0 0 1 0 0 0 0 1 0 0 1 0 0 0 0 0 2 2 1 0 0 2 0 0 2 0 0 2 0 0 1 2 0 1 1 0 2 0 0 1 1 1 2 2 1 1 0 2 0 0 0 0 0 0 0 0 1 1 2 1 0 1 0 0 2 0 0 0 2 2 0 0 0 2 1 1 2 0 2 1 1 1 1 1 2 0 2 1 1 0 1 0 0 0 0 0 0 1 1 1 1 1 1 1 0 2 2 0 2 0 0 0 0 0 0 2 0 0 0 0 1 0 0 1 0 0 1 1 1 1 1 0 2 0 0 0 1 2 0 0 0 1 2 2 1 2 2 0 1 2 0 1 0 0 0 1 2 1 1 1 2 0 2 0 2 0 0 1 1 1 1 0 1 2 1 1 0 0 0 2 2 1 1 0 0 2 2 1 1 0 0 0 0 0 0 0 1 1 0 0 1 0 1 0 1 2 0 1 1 1 0 1 0 0 0 0 0 0 2 2 0 0 0 0 0 1 0 0 1 1 1 0 0 1 0 0 1 0 2 0 0 0 0 0 0 0 0 0 2 1 0 1 0 1 0 1 2
41 0 0 0 0 0 0 1 1 1 1 1 2 2 1 1 1 1 1 1 0 1 0 0 2 0 0 0 2 1 1 1 1 1 0 0 2 1 0 1 1 1 0 0 0 0 0 0 2 2 0 0 0 1 1 1 0 0 1 0 1 2 0 2 0 1 0 1 2 0 0 0 2 2 1 2 1 0 1 1 1 0 1 1 0 0 0 0 2 2 0 0 1 1 1 2 0 0 0 2 2 1 0 0 2 2 1 0 0 0 0 0 0 2 2 2 0 0 2 0 0 0 1 1 1 0 0 1 2 1 1 1 0 0 0 0 1 0 0 0 0 2 0 0 0 0 0 2 2 2 0 1 0 0 1 0 0 1 1 0 1 0 0 2 1 1 1 0 0 2 1 0 2 0 2 1 1 1 1 1 0 0 0 0 0 0 2 1 0 0 0 1 1 0 0 0 0 0 0 1 0 1 1 1 2 0 2 1 0 0 1 1 1 0 1 1 1 1 1 0 1 1 0 0 0 0 1 1 0 1 0 0 0 0 0 0 0 2 2 1 0 1 2 2 2 0 0 0 0 0 0 0 0 1 0 2 1 0 0 0 0 0 0 0 0 0 0 0 1 1 0 1 0 2 0 1 0 1 1 1 1 0 0 0 0 1 0 0 0 1 0 0 0 1 2 0 1 0 0 0 0 0 2 0 2 0 1 2 1 1 0 1 0 2 2 0 1 1 1 0 1 2 2 1 0 0 1 0 1 1 0 1 1 1 0 1 1 1 1 0 1 1 1 1 2 0 0 0 1 2 1 0 1 2 1 0 0 0 0 0 1 1 0 0 0 0 0 0 1 1 1 1 0 0 0 0 2 0 0 1 1 1 0 1 1 0 1 1 1 0 0 0 0 0 0 2 0 1 2 2 2 2 0 1 2 1 0 0 0 0 0 0 1 1 1 1 0 1 0 1 0 2 0 0 1 2 0 0 0 0 2 0 0 2 0 0 1 2 0 0 2 0 0 0 1 2 0 1 2 2 0 0 1 2 1 1 1 2 0 2 0 2 0 0 0 2 0 1 0 1 0 1 1 1 2 0 2 1 2 0 1 2 0 0 0 0 0 0 0 0 2 2 0 2 0 0 1 1 1 2 1 1 2 1 1 0 1 0 2 0 0 0 2 1 0 2 0 1 1 2 1 0 2 2 2 2 0 1 0 2 1 0 1 0 0 0 1 0 1 0 0 2 0 1 2 2 0 1 1 1 0 0 0 2 2 1 0 0 0 0 0 0 1 1 0 0 0 1 1 1 1 1 0 0 1 0 1 2 0 0 1 0 0 0 1 1 1 1 0 1 0 0 0 0 0 0 0 0 0 0 1 1 0 1 2 0 2 2 2 2 0 0 0 1 1 2 1 1 0 0 0 0 0 1 0 0 1 1 0 0 0 0 0 0 2 1 0 0 2 0 1 0 0 2 1 0 2 1 1 1 0 2 0 1 1 2 1 1 0 0 0 0 1 2 0 0 0 1 0 0 0 1 0 0 1 1 1 1 0 0 0 0 0 1 1 2 1 0 1 1 0 1 0 2 0 1 1 2 0 2 0 2 0 0 1 0 1 1 0 1 1 1 1 1 0 2 1 1 1 1 0 0 1 2 0 0 1 0 0 0 0 0 0 1 0 0 1 1 1 1 0 0 0 0 0 0 0 0 0 1 1 1 1 0 0 1 0 0 0 0 0 1 2 1 0 0 2 0 0 2 0 0 0 0 0 0 0 0 0 0 0 2 1 1 1 0 0 2 2 2 0 0 2 2 2 2 0 0 1 1 0 1 0 0 0 2 1 1 0 1 0 0 0 2 2 0 0 1 2 0 1 1 0 2 2 1 1 1 0 2 2 0 1 1 0 1 1 0 0 0 0 1 1 1 1 1 1 0 0 0 1 1 0 2 0 0 0 0 0 0 0 0 1 1 1 2 2 0 1 0 1 0 0 2 0 0 0 1 1 2 2 0 2 0 0 0 1 2 0 1 1 2 2 0 2 2 2 0 0 0 0 2 2 0 2 0 1 0 0 1 1 1 0 0 1 0 0 0 1 1 0 0 0 1 1 1 0 1 0 0 2 1 0 1 0 0 0 1 0 2 0 0 0 1 0 1 0 1 0 2 2 0 1 0 2 0 1 1 0 1 1 1 0 0 0 0 0 0 0 0 2 0 0 0 0 0 0 0 0 0 0 2 1 1 0 1 1 0 0 1 1 0 0 2 2 0 0 0 0 1 2 2
42 1 1 0 0 0 0 2 2 0 0 0 0 1 1 1 0 1 0 2 2 0 0 0 2 1 1 0 2 0 1 1 1 1 1 1 2 2 0 0 2 2 1 1 0 1 1 0 1 1 1 0 1 2 0 0 1 0 2 1 2 2 1 2 0 1 0 0 2 0 0 1 2 2 1 2 1 0 1 1 1 0 0 0 2 0 0 0 1 1 0 0 1 2 0 2 0 1 0 1 0 2 0 0 1 1 2 0 1 1 0 1 0 2 2 2 0 0 1 1 1 0 1 1 0 1 0 0 1 0 0 0 0 1 1 1 1 0 0 1 1 2 0 0 0 0 0 0 1 1 0 0 1 1 0 0 0 2 0 0 1 1 0 2 1 2 1 1 1 1 0 1 0 1 1 0 2 0 0 0 0 0 0 0 1 1 1 2 1 1 1 2 0 1 1 0 1 0 0 1 0 1 0 0 2 1 2 0 0 0 1 1 1 0 0 2 0 1 0 1 2 1 1 0 0 1 1 0 0 0 0 0 0 1 1 1 1 2 2 2 0 0 2 1 1 0 0 0 0 0 0 0 2 1 0 2 1 2 2 2 0 2 0 0 0 0 1 0 2 0 0 0 1 2 0 1 0 1 1 0 0 1 2 2 0 0 2 1 1 2 1 2 0 1 2 0 2 0 0 0 0 0 1 1 0 0 0 2 0 1 0 1 0 2 2 0 2 1 1 0 0 2 0 0 1 0 0 0 1 1 0 0 0 1 0 0 0 1 1 2 2 1 1 2 1 0 1 0 2 2 2 0 0 1 0 1 2 0 0 0 0 0 1 0 1 0 0 2 2 0 0 2 0 0 0 1 0 1 1 1 2 0 0 1 1 2 1 0 0 0 0 0 0 1 2 0 1 0 0 0 0 1 0 2 2 1 0 1 0 0 0 0 0 0 1 0 0 0 0 0 0 0 0 0 2 2 0 1 1 0 2 0 1 1 1 0 0 0 2 0 1 0 1 2 1 2 1 1 2 2 0 0 0 1 1 0 1 2 2 0 1 2 2 2 0 0 2 2 0 0 0 0 2 0 1 0 1 0 2 1 1 1 0 0 1 0 0 0 2 0 0 0 1 1 1 0 1 2 2 2 2 2 1 1 1 1 1 1 0 0 0 0 0 0 1 0 0 2 2 1 0 1 1 0 0 2 0 0 2 1 1 0 2 1 0 0 2 0 1 1 0 1 0 0 2 1 1 0 2 2 0 1 0 2 2 0 1 1 0 2 0 0 1 1 0 0 0 2 1 0 0 0 0 0 1 0 2 2 0 0 2 1 0 0 0 0 0 1 0 1 0 0 1 0 0 0 0 1 0 0 1 1 1 0 0 1 2 1 1 1 0 0 0 1 0 0 0 2 2 0 0 0 0 0 0 0 1 2 0 0 0 0 0 0 1 1 0 0 2 0 1 1 1 1 2 0 2 1 0 0 0 1 0 1 2 2 2 0 2 0 0 0 1 1 1 2 0 1 0 2 1 0 0 0 0 1 1 1 2 1 0 1 1 0 0 2 1 0 1 1 0 1 0 1 0 0 0 2 0 2 1 1 0 0 2 0 0 2 0 0 1 0 0 2 0 1 1 0 0 0 0 0 0 2 1 0 0 0 0 0 0 1 0 1 0 0 1 0 0 0 0 0 1 0 0 0 1 0 0 0 0 0 2 0 0 0 0 0 0 0 0 1 0 0 0 2 2 0 0 1 0 0 0 0 0 0 2 0 1 1 1 2 1 1 2 0 1 2 2 2 1 0 2 2 2 1 1 0 0 1 1 2 0 2 0 0 1 0 1 0 0 0 1 2 2 0 0 0 2 0 2 2 0 2 1 0 0 0 1 2 1 2 2 1 0 1 0 0 0 1 1 0 1 0 1 0 1 2 0 1 1 1 0 2 0 0 0 0 0 0 1 0 0 0 0 0 1 0 1 0 0 0 2 2 2 0 0 0 1 2 2 0 0 0 0 2 0 1 0 2 0 0 2 0 1 1 2 0 0 0 0 0 2 0 2 0 1 1 0 2 0 0 1 1 2 0 0 2 2 0 0 2 1 2 1 2 0 1 0 0 1 1 0 1 0 0 0 0 0 1 0 1 1 0 0 1 0 1 0 2 2 0 0 0 2 1 1 2 0 0 0 0 0 0 1 0 0 0 2 1 1 0 0 0 0 1 0 0 0 0 0 2 0 0 0 0 0 1 0 0 0 1 1 2 2 0 0 0 1 0 1 1
43 0 2 0 0 0 0 1 2 1 1 0 0 0 0 0 0 1 1 1 1 1 0 0 2 0 0 1 2 1 1 0 1 1 0 0 1 1 0 0 0 0 0 0 0 0 2 0 2 0 0 0 1 1 1 1 0 0 0 0 1 1 0 0 0 0 0 0 1 0 1 1 1 1 2 1 0 0 0 0 1 0 1 1 1 0 0 0 2 2 0 1 0 0 0 1 1 0 0 1 1 2 1 0 0 0 2 0 2 2 0 0 1 1 1 1 1 0 0 1 1 1 2 0 1 1 0 0 1 0 0 0 0 0 0 0 0 0 0 0 1 1 0 0 0 0 2 0 0 1 0 0 0 0 0 0 0 1 0 0 2 2 0 2 0 1 1 1 1 2 0 1 0 2 1 0 2 1 1 1 0 1 0 1 1 1 2 1 1 0 0 2 0 2 2 0 0 0 0 0 0 0 1 1 2 1 1 1 0 0 0 1 0 0 2 1 0 0 1 2 2 0 1 0 1 1 2 1 0 1 0 0 0 0 0 0 0 2 2 1 0 1 2 1 1 0 0 0 0 0 0 0 0 0 1 1 1 2 2 2 0 1 0 0 1 0 0 1 0 0 1 1 1 2 0 1 0 2 2 2 2 0 2 1 0 0 1 1 0 2 1 1 0 1 2 0 2 0 0 0 0 0 2 0 1 1 0 1 0 1 0 1 0 0 0 0 2 0 2 0 0 2 1 0 0 0 1 0 0 0 0 2 0 2 0 0 0 0 2 1 0 0 2 2 0 0 2 0 0 2 0 0 1 1 0 1 1 0 0 0 0 0 1 1 1 1 0 0 1 1 1 1 0 0 1 0 1 0 0 2 1 0 0 1 1 1 1 0 0 0 0 0 2 1 2 0 2 0 2 1 1 2 0 2 2 1 0 0 0 0 0 0 0 0 1 0 0 1 0 0 0 2 1 0 1 1 0 1 1 0 0 1 0 1 0 1 0 2 1 1 0 2 0 0 0 2 0 1 2 2 0 0 0 2 0 0 0 1 0 1 1 1 0 0 0 1 1 1 0 1 0 1 2 0 1 0 0 0 2 0 1 0 0 1 1 1 0 0 2 2 0 0 1 1 2 0 2 2 2 2 0 0 2 0 2 1 1 0 0 0 0 0 1 1 0 2 0 2 0 1 1 1 2 2 2 2 0 1 0 2 1 1 0 0 1 0 1 0 1 0 2 2 0 0 2 1 0 1 1 1 1 0 0 1 1 1 0 1 0 1 0 0 0 1 1 0 0 0 0 0 2 2 0 0 0 0 1 1 0 2 0 1 2 0 0 0 0 0 0 0 0 0 0 0 0 1 0 0 0 0 1 2 1 2 1 0 0 1 1 1 1 0 0 0 2 0 0 0 0 0 1 0 0 0 0 0 2 1 0 0 0 0 1 1 2 0 1 0 2 0 2 1 0 1 2 0 2 1 0 1 0 1 1 1 2 1 1 0 1 0 0 0 0 0 0 0 0 2 0 0 0 0 1 0 0 1 0 1 1 0 0 0 0 0 0 1 1 1 2 0 0 1 1 1 1 0 0 2 0 2 1 1 1 1 1 1 1 1 0 0 0 1 0 1 0 1 0 1 1 1 0 0 0 1 1 0 0 0 0 0 0 0 0 0 0 0 2 0 0 1 0 0 0 0 0 1 1 0 0 0 0 0 1 0 0 0 1 0 0 0 0 1 2 2 0 0 2 1 0 1 1 0 0 1 1 0 2 0 2 2 0 0 0 0 2 0 2 2 1 2 1 1 2 2 1 1 0 1 0 1 1 1 1 2 1 1 0 0 0 1 0 0 1 1 1 0 0 1 1 0 0 1 0 2 2 1 1 2 0 2 0 2 0 1 0 1 0 0 0 0 0 1 1 1 1 1 1 1 0 0 2 1 0 1 1 0 1 0 0 1 0 0 0 0 0 0 2 1 1 0 0 0 0 1 1 0 0 1 1 2 2 0 2 0 0 0 0 1 0 1 0 1 0 1 1 1 1 0 0 0 0 2 2 0 2 1 1 0 1 0 1 1 0 0 0 2 0 1 1 0 0 1 0 1 0 1 1 1 1 1 2 2 1 1 0 0 0 0 0 1 0 1 2 2 2 1 1 0 0 0 2 1 0 0 2 0 2 0 0 0 0 1 0 0 0 2 2 0 0 0 0 0 1 0 0 2 0 0 1 0 0 1 0 0 1 0 1 0 1 0 0 1 1 2 2 0 0 0 0 1 2 2
44 1 2 1 1 0 0 2 2 1 2 0 1 2 2 2 0 2 1 1 1 1 0 1 1 1 1 0 2 1 1 2 0 0 0 0 2 1 0 2 0 0 1 1 0 1 0 0 2 0 0 0 0 0 2 0 1 0 1 0 1 2 0 0 1 0 1 1 1 0 1 1 1 1 2 1 0 0 2 0 2 0 0 0 1 1 0 1 2 2 1 2 0 2 0 1 0 1 0 2 1 2 0 0 1 1 2 0 0 0 0 1 1 1 1 1 0 0 0 2 2 1 1 1 0 0 0 0 0 0 0 0 0 0 0 0 0 0 0 0 1 1 0 0 0 0 1 0 0 1 0 0 0 0 0 0 0 0 0 0 1 1 0 2 1 2 0 1 1 2 1 0 0 2 1 1 1 0 0 0 0 0 0 1 2 2 1 0 0 0 0 2 0 1 1 0 1 1 0 1 0 1 0 1 2 0 2 0 0 0 0 1 0 0 2 0 0 2 1 0 2 1 0 0 0 1 1 1 0 1 0 0 0 0 0 0 0 1 2 1 0 0 2 1 1 0 0 0 1 1 1 1 0 0 0 0 0 1 1 1 0 1 0 2 0 0 0 1 1 0 0 1 0 2 1 1 0 2 2 2 2 0 2 0 0 0 0 0 0 1 1 2 0 1 2 0 2 2 0 2 0 1 2 0 1 0 0 1 0 1 0 1 0 1 0 0 1 0 0 0 0 2 0 1 1 0 0 0 0 0 0 0 0 2 0 0 0 1 1 0 1 1 2 0 1 1 2 0 2 1 1 1 0 0 0 0 0 0 0 2 0 1 2 1 2 0 0 1 1 0 0 2 1 1 0 1 2 1 1 1 2 0 0 1 2 1 0 0 0 0 0 0 0 0 2 0 0 0 0 1 0 1 0 2 2 1 0 0 0 0 0 0 2 2 0 2 0 1 0 0 0 1 1 0 0 1 0 0 0 2 0 2 0 1 0 1 0 0 1 0 2 0 0 0 2 2 0 0 2 1 0 0 1 2 1 1 1 2 0 2 0 1 1 1 0 1 1 1 0 1 0 1 1 1 0 0 0 0 2 0 2 2 0 0 2 0 0 1 1 0 1 1 0 0 0 0 1 2 1 1 0 0 1 1 1 2 2 0 2 0 1 0 1 0 0 1 1 1 0 2 2 0 1 1 1 1 1 0 1 2 0 1 0 0 0 0 2 0 0 0 1 1 0 2 2 0 1 1 1 2 0 0 0 2 2 0 0 0 1 1 0 1 1 1 1 0 0 1 1 0 0 0 0 0 0 0 1 1 0 1 0 1 0 0 0 0 0 1 0 1 0 0 1 0 1 0 0 0 0 0 0 1 1 0 0 2 2 0 0 0 1 0 0 1 0 1 0 1 0 0 2 0 0 0 0 0 2 1 0 0 0 0 0 0 1 1 0 0 2 0 1 0 0 1 1 0 2 1 0 1 0 1 1 1 1 1 1 1 2 0 0 0 2 1 1 1 0 2 0 0 0 2 0 0 0 0 2 0 1 0 0 0 1 0 0 2 0 2 2 0 0 2 1 1 1 0 0 1 0 1 2 0 0 0 1 0 0 1 0 0 0 0 0 1 1 0 0 0 1 1 1 0 0 1 0 0 0 1 0 0 0 1 0 0 0 2 1 1 0 1 0 1 1 0 0 1 2 1 0 1 1 1 0 0 0 0 0 0 2 1 0 0 1 0 0 1 1 0 0 1 1 0 0 0 0 1 1 1 0 1 0 2 0 0 1 1 0 2 1 2 1 1 2 2 2 1 1 1 0 2 2 2 0 1 0 2 1 0 0 1 0 0 0 1 1 0 1 1 2 0 0 0 0 2 2 0 0 0 0 2 1 1 1 1 0 0 0 1 0 0 1 0 0 0 0 0 0 0 0 0 2 2 0 2 0 0 0 0 0 0 0 0 1 0 1 0 1 0 0 0 0 0 0 0 2 0 0 1 1 2 2 0 1 1 1 1 0 0 0 2 1 2 0 0 2 2 2 0 0 0 1 1 2 0 2 1 0 0 0 1 0 2 0 0 2 1 0 1 2 1 1 0 1 0 2 1 1 0 0 0 1 1 0 0 1 0 0 1 0 0 0 0 2 2 2 2 0 0 0 0 2 2 0 0 2 0 1 1 0 0 0 0 0 0 1 0 0 0 0 0 1 0 0 0 0 2 0 0 2 0 0 0 1 2 0 0 0 0 0 0 0 0 0 1 1 0 0 0 1 0 2 2
45 0 2 0 0 0 0 2 2 0 1 0 0 0 0 0 0 0 1 1 1 0 0 0 2 0 0 0 1 0 1 1 2 1 2 0 2 0 1 0 1 1 0 1 0 1 1 0 2 2 0 0 0 0 1 1 0 1 1 1 0 1 0 1 1 0 1 0 0 0 0 1 2 2 1 2 1 0 2 1 1 0 0 0 2 0 1 0 2 2 0 1 1 2 0 2 0 1 0 2 1 2 0 0 2 1 2 1 1 0 1 2 0 0 0 0 0 0 2 0 0 0 1 1 0 1 0 2 2 0 0 0 0 1 1 1 1 1 0 2 1 1 0 0 0 0 0 0 0 0 0 0 0 1 0 0 0 1 0 1 2 1 0 2 0 1 1 1 0 2 1 0 1 1 1 1 0 1 1 1 0 1 1 1 2 1 2 1 0 0 0 2 0 1 2 0 1 1 0 2 0 2 0 1 2 0 2 1 0 0 0 0 2 0 1 1 0 1 2 0 2 2 0 0 0 0 1 2 0 1 0 0 0 0 0 0 0 2 2 2 0 0 1 2 2 0 0 0 0 0 0 0 0 0 0 0 0 1 0 0 0 0 1 1 0 0 0 0 2 0 0 2 1 2 0 0 0 2 2 2 2 0 0 0 0 1 0 0 1 2 0 1 2 2 2 2 1 1 0 0 0 0 2 0 0 0 2 1 2 2 0 0 0 1 0 0 2 0 1 0 0 2 0 0 1 0 1 0 2 1 0 2 0 2 0 0 0 0 2 0 0 0 1 0 0 0 1 0 1 1 0 0 0 2 2 0 0 0 0 1 0 0 1 0 1 1 0 2 2 0 0 2 0 0 1 0 2 0 0 2 1 1 1 1 2 0 0 0 0 0 0 0 1 0 2 0 2 2 0 0 0 0 0 0 1 0 1 2 0 0 0 0 1 1 1 0 0 1 0 0 1 1 0 0 0 0 0 0 0 0 0 0 2 0 2 0 0 1 1 1 0 2 0 1 0 1 0 1 1 2 0 0 1 2 1 1 1 1 1 0 2 1 0 0 0 1 1 2 0 0 0 0 1 1 2 1 1 0 2 0 1 2 0 1 1 1 0 1 2 1 1 1 0 0 2 0 2 2 2 2 0 0 2 0 2 0 0 1 0 0 0 0 1 0 0 0 0 1 0 1 1 1 0 0 0 2 0 0 1 1 2 0 1 1 1 1 2 0 2 0 1 2 0 1 1 0 0 2 0 0 0 0 0 1 2 2 0 0 0 0 1 0 0 1 0 1 1 1 1 0 1 1 0 0 0 0 1 1 0 2 0 0 0 0 1 0 0 0 0 0 0 0 1 0 0 0 1 1 0 0 1 1 1 0 1 1 2 0 0 0 1 0 0 0 2 0 0 2 0 1 0 1 0 1 0 1 0 0 0 0 0 0 1 0 2 1 1 0 2 0 1 2 0 1 2 0 2 0 0 1 0 1 2 0 2 2 1 0 1 0 0 0 0 2 0 1 0 2 0 1 1 1 0 0 1 0 2 0 0 0 0 0 1 1 0 1 1 0 1 1 0 1 0 1 2 0 0 2 0 1 0 1 0 0 1 0 1 1 0 1 0 0 0 1 0 1 0 0 0 0 0 0 0 2 0 2 2 1 1 0 0 1 0 0 0 0 1 1 1 2 0 0 0 2 0 0 2 1 0 1 1 2 1 1 1 1 0 0 0 0 0 2 2 2 0 0 2 0 0 2 0 0 0 0 0 0 1 0 1 1 0 2 0 0 1 2 0 1 1 2 0 1 2 2 2 1 0 0 0 0 0 1 0 1 0 2 1 0 0 2 0 0 1 0 0 0 0 0 2 1 2 2 0 2 1 1 1 1 1 2 1 2 0 0 0 0 0 1 0 0 0 0 0 0 0 0 0 0 0 0 2 2 0 1 1 0 1 0 0 1 1 0 0 0 1 0 1 1 1 0 1 0 0 2 2 2 0 0 1 1 2 0 2 1 1 1 0 2 0 2 0 1 2 1 2 2 2 0 0 0 0 1 1 0 1 1 0 2 0 2 0 1 0 0 1 1 0 0 1 1 0 0 1 0 0 0 1 0 0 1 2 2 0 2 0 0 0 0 2 1 0 0 1 2 1 2 0 0 0 0 1 0 1 0 1 0 1 0 0 0 0 0 0 0 0 2 2 0 0 0 0 1 0 0 0 2 0 0 1 0 0 1 1 2 0 0 0 0 0 1 1 0 1 1 1 0 0 0 0 2 2 1
46 1 1 0 0 0 0 2 1 1 1 0 1 0 0 1 0 1 0 2 2 0 1 0 2 1 1 0 2 1 1 1 2 1 0 0 1 2 0 0 1 1 1 1 0 2 0 0 1 0 0 0 0 1 1 1 1 0 0 0 1 1 0 1 1 1 1 0 0 0 0 1 1 1 2 1 0 0 1 0 1 0 0 0 2 0 0 1 1 2 0 1 0 0 1 1 0 0 0 1 2 2 0 0 1 1 2 1 1 0 0 2 0 0 0 0 0 1 0 1 2 0 2 0 0 1 0 0 1 0 0 0 0 0 0 0 0 0 0 0 0 2 0 0 0 1 1 0 1 2 1 0 0 1 2 1 1 1 0 1 1 1 0 2 0 2 1 2 0 0 0 2 2 1 1 2 1 0 0 0 0 1 0 2 2 2 2 0 0 0 0 1 0 2 2 0 1 0 0 0 0 1 0 0 2 1 1 0 2 0 0 1 1 0 1 1 1 0 2 0 1 1 0 0 0 0 0 1 0 1 0 0 0 0 0 0 1 1 2 2 0 0 1 1 1 0 0 0 1 0 0 0 0 1 0 2 1 0 0 0 0 0 0 0 0 0 0 0 2 0 0 1 1 2 0 0 1 2 2 2 1 0 1 0 0 2 0 1 1 2 1 1 1 2 2 1 2 0 0 0 0 0 1 1 0 0 0 2 0 1 0 2 0 0 0 0 2 1 0 0 1 2 2 1 0 0 1 0 0 0 0 2 0 1 0 0 0 2 0 1 2 1 1 2 1 0 1 0 0 2 0 0 1 2 1 0 0 0 0 2 0 2 2 0 2 0 0 1 1 0 0 2 0 0 1 0 2 1 1 2 0 2 0 0 0 0 0 1 1 1 1 1 1 0 1 1 0 0 0 0 0 0 0 1 1 0 0 0 0 0 0 2 1 1 1 0 0 1 1 0 0 1 1 0 1 2 1 2 2 0 0 1 0 0 1 0 0 0 0 0 2 0 0 0 0 1 0 0 2 0 0 1 0 2 0 0 0 0 0 0 2 1 0 0 0 1 1 1 0 1 1 2 1 1 1 0 1 0 1 0 0 1 0 1 0 1 0 0 1 1 1 1 1 2 2 0 2 2 1 1 0 0 1 1 1 1 2 1 0 0 0 1 1 1 0 1 0 2 1 2 1 0 1 1 1 2 0 1 0 2 1 1 1 0 0 0 2 0 0 2 0 0 0 1 2 0 0 1 1 1 0 0 0 2 1 0 0 0 0 0 2 0 0 2 1 1 1 1 1 0 0 0 0 0 0 0 0 1 0 2 0 0 0 0 0 0 0 1 1 1 0 1 0 0 0 0 0 0 0 0 0 2 1 2 1 0 1 1 2 2 0 0 0 1 1 1 0 0 0 0 0 0 0 1 0 0 2 2 0 0 2 0 1 0 1 1 1 0 2 0 1 2 0 2 2 0 2 2 0 1 0 2 0 2 2 1 1 0 2 1 1 0 0 0 2 0 0 1 0 1 0 1 0 0 0 0 2 1 1 1 0 0 0 2 1 1 1 1 2 0 1 0 0 0 0 0 0 2 0 2 1 1 0 0 2 0 0 2 0 0 1 0 0 1 1 1 0 0 0 0 0 0 1 2 0 1 2 0 0 0 0 2 1 0 0 1 0 0 0 2 1 0 0 0 0 0 0 0 0 0 0 0 0 0 0 0 0 0 1 1 0 0 1 1 0 1 1 0 0 1 0 0 1 2 2 0 1 0 1 0 0 2 0 0 0 1 0 2 1 2 1 1 2 2 2 1 1 1 0 1 1 1 1 1 1 1 1 0 0 2 0 0 1 1 1 0 0 0 2 1 0 2 0 0 0 2 0 2 0 2 0 2 2 0 0 0 0 0 0 0 0 0 0 0 0 0 0 0 0 0 2 2 0 2 0 1 1 0 0 1 0 0 2 0 2 1 2 0 2 0 1 0 0 2 1 1 0 0 1 2 2 0 2 0 0 0 0 2 1 1 1 1 1 1 2 2 2 1 0 0 0 2 1 0 2 1 0 1 0 1 1 1 1 1 2 1 0 0 0 0 0 0 0 0 0 1 2 2 0 0 2 2 0 2 0 0 0 0 2 1 0 1 0 2 1 1 1 0 0 0 2 2 2 0 1 1 1 1 0 1 0 1 0 0 1 0 0 0 0 0 0 1 0 0 0 0 0 0 2 0 0 0 1 1 1 1 2 0 0 1 0 0 1 2 1 0 0 0 0 1 1 1
47 1 2 0 0 0 0 2 2 0 0 0 0 1 1 1 0 1 1 1 1 1 0 1 1 1 1 0 2 0 0 1 1 1 1 1 1 1 0 1 1 1 0 0 1 0 1 1 1 0 1 1 0 1 1 1 0 0 0 0 1 2 0 2 1 0 1 0 2 1 0 2 2 2 2 2 0 0 1 0 1 0 0 1 1 0 0 0 1 2 0 1 1 2 1 2 0 1 0 1 0 2 1 0 0 0 2 0 0 0 0 1 0 0 1 1 0 0 1 1 1 0 2 0 0 0 0 0 1 0 1 1 1 1 0 0 1 0 0 1 2 1 0 0 0 0 1 2 2 2 0 1 0 1 0 0 0 1 0 0 1 1 0 2 0 1 0 0 1 2 0 0 1 0 1 1 1 0 0 0 0 0 0 1 1 1 1 1 0 0 0 2 1 1 1 1 1 0 0 0 0 0 0 1 2 0 2 0 2 0 1 1 1 0 2 0 0 1 1 0 0 0 0 0 0 1 0 0 0 1 0 0 0 0 0 0 0 1 2 1 0 0 2 1 1 0 0 0 0 0 0 0 0 0 0 2 0 1 0 1 1 1 0 0 0 0 0 0 1 0 1 0 0 1 0 0 1 2 2 0 0 0 2 1 0 1 1 1 0 1 1 0 0 2 2 1 1 0 0 0 0 0 2 0 2 0 0 2 2 2 0 0 0 1 2 0 2 0 0 0 0 2 1 1 1 0 0 0 1 0 0 2 0 0 0 0 0 2 0 1 0 0 0 2 1 0 1 0 1 0 0 0 0 1 1 0 1 0 0 2 0 2 2 0 2 0 0 0 0 0 0 2 1 1 0 0 0 1 1 2 0 1 0 0 1 1 1 0 0 0 0 0 1 0 2 1 0 0 0 0 0 0 0 1 1 1 0 2 0 0 0 0 1 1 1 0 0 0 0 1 1 1 0 0 1 2 1 0 0 0 1 0 1 0 2 0 0 1 0 0 2 0 0 1 1 2 1 1 1 2 0 0 0 1 1 0 1 2 1 0 1 0 2 2 0 0 2 2 0 0 1 1 1 2 1 0 1 0 2 2 0 1 0 0 0 2 0 0 2 2 0 0 0 1 0 0 1 1 1 2 2 0 1 1 1 1 1 0 2 0 0 0 1 0 0 1 0 2 0 0 0 2 1 1 1 1 1 1 0 2 1 1 2 1 0 0 2 0 0 0 0 1 1 0 2 0 1 2 0 1 0 0 0 2 1 0 0 1 0 2 0 0 0 1 0 1 1 2 1 1 1 1 0 0 0 0 0 2 0 2 0 0 1 0 0 0 0 1 1 1 0 0 1 0 2 0 0 0 0 0 1 2 2 1 0 1 1 0 2 2 0 0 0 1 2 0 0 0 0 0 1 0 0 0 0 1 1 1 0 0 0 0 0 0 0 0 1 1 2 0 1 1 1 1 1 0 1 2 0 1 0 1 2 0 1 1 2 0 2 1 0 1 1 1 1 1 0 1 1 0 0 0 0 1 0 0 2 0 1 0 1 1 0 0 0 1 1 0 2 0 0 0 0 2 2 0 0 2 0 2 1 1 0 0 2 0 1 1 0 0 0 0 0 1 0 0 0 0 0 0 0 0 1 2 0 1 1 1 1 0 0 1 0 0 0 1 0 0 0 0 0 0 0 1 0 1 2 0 1 1 1 2 0 0 0 1 1 0 1 0 0 0 2 1 1 0 2 0 0 2 0 0 0 0 0 0 1 0 0 0 1 2 0 0 1 1 1 2 1 2 0 1 2 1 0 0 0 0 0 0 0 0 0 1 0 1 1 0 1 0 1 1 1 1 1 0 0 0 1 0 0 0 0 2 1 0 0 2 0 2 0 2 0 0 0 1 1 0 1 2 2 0 0 0 0 0 0 2 0 1 1 0 0 1 1 0 1 0 0 0 0 0 0 0 0 1 2 0 1 0 0 0 0 0 2 0 0 1 0 2 2 0 2 0 0 0 0 2 0 2 0 2 2 0 2 2 2 0 0 0 0 2 1 0 2 1 1 0 0 2 0 1 0 0 1 2 0 0 1 0 0 1 0 0 2 2 2 2 0 0 2 2 0 2 0 0 1 0 0 0 0 0 1 2 0 1 0 1 0 0 2 1 0 0 2 0 2 1 1 1 1 2 0 1 2 0 0 0 0 0 1 0 0 0 0 1 0 0 1 0 0 1 0 0 0 0 0 0 0 0 0 0 0 1 0 0 0 0 1 1 1 1
48 0 1 0 1 0 0 1 2 0 0 1 0 1 1 1 0 2 1 2 1 1 0 0 2 0 0 0 1 1 0 0 1 0 1 1 1 1 1 0 1 1 0 0 0 0 0 0 2 0 0 0 0 1 0 0 0 0 2 0 1 1 0 2 0 0 0 1 2 0 0 1 2 2 0 2 2 0 1 1 0 0 0 0 2 0 1 0 2 2 0 1 0 1 0 1 0 0 0 1 2 2 0 0 1 0 2 0 0 0 1 2 1 2 2 2 1 0 0 2 2 0 1 1 0 0 0 1 2 1 0 0 0 1 1 0 0 0 0 0 0 2 0 0 0 1 1 0 1 1 0 0 0 1 0 0 0 0 0 1 1 1 1 2 2 2 2 1 1 1 0 1 0 2 2 1 1 1 1 1 0 1 0 0 1 1 0 2 1 0 0 2 1 0 1 1 1 0 0 0 0 0 0 0 2 2 1 0 1 0 2 1 2 0 2 0 0 1 1 1 1 0 1 0 0 1 1 1 0 1 0 0 0 0 0 0 0 2 2 1 0 1 2 2 2 0 0 0 1 0 0 0 0 0 1 1 1 0 0 0 0 0 1 1 0 0 0 1 2 0 0 2 0 2 0 1 0 1 1 0 0 0 2 0 1 1 1 0 1 2 1 2 0 2 2 0 2 1 0 1 0 0 1 1 0 0 0 0 1 1 0 0 0 2 2 0 2 0 1 0 0 2 0 0 1 0 0 0 2 1 0 0 0 1 0 0 0 2 0 0 0 2 2 0 1 0 1 1 2 2 1 1 0 1 0 1 1 0 0 1 1 2 2 2 2 1 0 1 2 1 1 1 0 0 1 0 1 1 1 2 0 2 0 2 2 0 2 0 0 0 0 0 1 0 2 0 0 0 2 1 1 1 1 1 2 1 0 0 0 0 0 2 0 0 1 0 1 0 1 1 0 1 1 0 1 2 0 0 0 0 1 1 0 2 0 1 0 1 0 0 0 1 0 0 0 1 0 0 1 0 0 0 1 1 2 1 2 1 0 1 2 0 0 0 0 2 0 2 0 0 0 0 2 0 1 0 1 0 1 2 1 1 0 0 0 0 0 0 1 1 1 1 0 1 0 0 1 1 1 2 1 0 2 0 2 0 2 0 1 0 0 0 2 0 0 0 0 2 0 1 1 1 0 0 0 1 1 1 0 2 1 0 1 1 0 1 2 0 1 1 1 1 0 1 1 2 0 2 0 0 0 0 0 2 2 0 2 1 0 1 0 0 0 1 0 1 1 1 0 1 0 0 1 0 0 0 1 2 0 0 0 1 0 0 0 0 0 1 1 1 1 0 1 0 1 0 1 0 0 0 1 2 1 1 1 1 2 0 1 1 1 0 0 1 1 0 0 0 0 0 1 0 0 0 0 1 1 1 0 0 0 0 0 0 2 1 0 0 2 0 1 0 0 0 0 0 2 1 0 0 0 2 0 2 0 2 2 1 0 0 0 0 0 1 0 1 0 2 0 1 1 1 0 0 1 0 2 0 1 0 1 1 0 2 2 2 0 1 2 0 1 0 0 1 1 0 0 2 0 2 1 1 0 0 1 0 1 2 0 0 2 2 1 0 0 1 0 0 0 0 0 0 0 0 2 0 0 1 1 1 0 0 0 0 0 0 1 0 0 0 0 0 0 0 0 1 1 1 0 0 0 0 1 0 0 0 0 0 1 0 0 0 1 1 0 1 2 1 0 1 1 1 0 0 0 1 2 0 2 1 0 1 0 0 1 1 1 2 1 2 1 1 2 1 1 1 0 1 1 0 0 0 0 2 0 2 0 1 0 1 0 0 1 0 0 0 1 0 1 0 0 0 0 2 2 1 1 2 0 2 0 2 0 0 0 0 0 0 1 0 0 0 0 0 0 0 0 2 0 2 1 1 0 2 0 1 1 0 0 1 0 0 0 0 0 0 1 0 1 0 0 0 0 1 1 0 0 2 1 1 1 0 2 0 0 0 1 2 0 2 0 2 0 0 2 2 2 0 0 0 0 2 2 1 2 1 1 0 0 1 1 2 0 0 2 1 0 1 2 2 0 1 1 2 1 1 1 2 0 0 1 1 0 2 0 0 0 0 0 0 0 1 2 2 2 0 0 0 0 0 2 0 1 0 1 0 1 0 0 2 2 2 0 0 2 0 0 0 1 0 0 0 1 0 0 0 0 0 2 0 0 0 0 0 0 0 0 0 0 0 0 0 1 2 2 0 0 0 0 1 2 0
49 1 1 0 0 0 1 2 1 1 2 0 1 1 1 2 0 2 0 1 1 0 0 0 2 0 0 0 1 1 1 1 1 1 0 0 2 1 0 1 0 0 0 0 0 0 0 0 1 1 0 0 1 1 0 1 0 0 1 0 1 2 0 1 1 0 0 0 1 0 1 0 2 2 1 2 1 0 2 1 1 0 0 0 1 0 0 0 2 2 0 1 0 2 0 1 0 1 0 2 1 2 0 0 2 2 2 0 1 1 0 0 0 1 2 2 1 0 0 2 2 0 1 1 1 0 0 1 2 1 0 0 0 0 0 0 0 0 0 1 0 2 0 0 0 0 0 0 0 0 0 0 0 1 0 0 0 1 0 0 1 1 0 2 2 0 0 1 0 1 1 0 1 1 1 2 1 0 0 0 0 0 0 1 1 1 2 1 0 1 1 2 0 1 1 0 1 0 0 0 0 0 1 1 1 1 2 0 1 0 0 0 0 0 2 0 0 0 2 0 0 0 0 1 0 1 2 0 0 0 0 0 1 1 1 0 0 2 2 1 0 0 2 2 2 0 0 0 0 1 1 1 1 0 0 0 0 1 1 1 0 1 0 0 0 0 1 0 1 0 0 1 0 0 0 1 0 1 1 1 1 0 1 1 0 0 0 1 0 2 0 1 0 2 1 0 2 2 0 2 0 2 2 0 1 1 0 2 1 1 0 1 0 2 1 0 1 1 1 0 0 2 2 1 0 0 0 0 0 1 0 2 0 1 0 0 0 2 0 1 1 1 1 1 1 0 0 0 0 1 1 0 0 2 0 2 2 0 0 0 1 1 2 0 2 1 0 1 2 0 1 2 0 0 0 0 2 1 1 1 1 1 0 0 2 0 1 0 0 1 1 1 1 0 2 0 2 0 1 1 1 1 0 1 2 1 0 2 0 0 0 0 0 0 0 0 2 0 0 0 0 2 0 1 1 2 1 0 0 0 0 1 0 1 0 1 0 0 1 0 1 1 0 1 1 2 0 1 1 1 0 0 1 2 1 1 2 1 0 1 1 1 1 1 0 1 1 2 0 0 1 1 1 2 0 1 0 0 2 2 1 2 0 1 0 2 0 1 1 0 1 1 0 1 0 0 1 0 0 2 2 0 2 1 2 2 2 0 1 0 0 0 0 0 0 0 0 2 1 1 1 1 0 0 0 2 0 0 0 2 1 0 0 0 2 0 1 0 0 2 0 1 1 1 2 0 2 2 0 0 0 0 0 1 2 1 0 1 0 2 0 0 1 1 0 1 1 1 1 1 0 1 0 0 0 0 1 0 0 2 0 0 0 0 1 1 1 0 0 0 0 0 1 1 1 0 2 1 0 0 1 1 1 1 1 1 0 1 2 2 1 0 0 0 2 0 0 1 0 0 1 0 0 1 0 0 0 2 0 0 0 0 1 0 2 0 1 1 2 0 1 1 0 1 1 0 2 0 0 1 0 2 0 2 2 1 1 0 2 0 0 0 0 1 1 0 0 0 0 2 2 0 0 0 2 0 2 0 1 0 1 1 1 0 0 1 1 1 2 0 0 1 0 2 1 0 1 2 0 2 0 1 0 1 1 0 1 2 0 1 1 0 0 1 0 0 0 1 1 1 0 0 1 2 0 1 1 0 0 0 0 0 0 0 0 1 0 1 0 1 0 0 0 0 0 1 1 1 0 0 0 0 1 0 0 0 0 0 0 0 0 1 2 1 0 0 2 1 0 2 0 0 0 0 0 0 2 0 1 1 1 2 0 0 2 0 0 1 1 2 0 1 1 2 2 0 0 2 0 2 2 2 1 2 1 0 1 1 0 0 0 0 0 2 2 0 0 0 2 0 1 1 0 2 2 0 0 1 0 2 1 1 0 1 0 1 0 0 0 0 0 0 1 1 1 1 1 2 0 1 1 1 0 1 1 0 1 0 0 0 0 0 1 0 1 0 0 0 0 0 0 0 0 1 1 0 0 1 0 0 1 0 2 0 0 0 0 1 0 0 1 2 0 1 2 1 2 0 0 0 1 2 2 0 2 0 1 0 0 1 1 1 1 0 2 0 0 1 1 0 0 2 0 2 1 1 1 0 1 1 1 1 0 1 0 0 1 0 0 0 0 1 2 1 1 0 0 0 0 0 2 1 1 0 1 0 0 0 0 1 1 1 0 1 2 0 0 0 0 0 2 0 0 0 0 1 0 1 1 1 1 2 0 0 0 0 0 0 0 1 1 0 0 1 0 0 1 0 0 0 0 0
50 0 1 0 1 0 0 2 1 1 2 0 0 0 0 0 0 2 1 1 1 0 1 0 2 0 0 0 2 0 1 2 1 0 1 1 1 2 0 1 1 1 0 1 0 1 0 0 1 1 1 0 0 1 0 0 0 0 2 0 1 2 0 2 0 1 1 1 2 0 0 1 2 2 2 2 0 0 0 1 0 0 1 1 1 0 0 0 1 2 0 1 1 0 0 0 0 1 1 1 2 2 0 0 1 1 2 0 0 0 1 2 0 2 2 2 0 0 0 2 2 0 1 1 0 0 0 0 2 0 0 0 0 0 0 0 0 1 0 1 2 1 0 0 0 0 0 0 0 0 0 0 0 1 1 0 0 1 1 0 1 0 0 2 0 1 1 2 1 1 0 0 0 2 1 0 1 0 0 0 0 0 1 1 2 1 2 1 0 0 0 1 0 1 1 0 0 0 0 0 0 1 0 1 2 0 2 0 0 0 1 2 1 0 1 0 0 2 1 1 1 0 0 0 0 0 1 2 0 2 0 0 0 0 0 0 0 1 1 1 0 0 2 1 1 0 0 0 0 0 0 0 0 2 0 1 0 0 0 1 1 1 0 0 0 0 0 0 2 1 0 0 0 2 0 0 1 2 2 0 0 1 2 0 0 0 0 2 2 2 0 1 1 2 2 1 2 0 0 0 0 0 1 1 0 0 0 2 0 1 1 2 0 1 1 0 2 2 0 1 0 1 1 1 2 0 0 0 0 0 0 2 0 1 1 1 1 2 0 0 0 2 1 0 2 0 0 1 1 1 0 0 0 2 2 0 0 0 0 1 0 2 0 0 0 1 0 0 2 2 2 0 0 0 0 0 1 2 2 2 1 1 0 0 0 0 0 0 0 0 0 0 1 1 2 0 1 1 0 0 0 0 0 1 1 0 1 0 0 0 0 0 2 2 0 2 0 1 1 0 0 1 0 0 1 2 1 1 1 0 0 0 0 0 0 0 0 0 0 0 0 1 1 1 1 1 1 0 0 1 1 0 2 2 2 2 2 2 1 0 1 2 0 0 0 1 1 2 0 0 0 0 2 0 1 0 1 1 2 0 1 1 0 1 0 1 0 0 1 0 1 1 0 2 1 0 0 0 0 2 2 1 1 1 1 1 1 0 0 0 0 0 0 0 0 0 1 2 0 0 1 1 0 0 0 0 1 1 0 2 0 1 0 0 1 1 2 0 1 0 1 2 0 0 0 1 0 0 2 2 1 0 0 2 1 0 1 1 0 1 0 0 0 0 0 0 0 1 0 0 0 0 2 0 0 0 2 2 0 2 0 0 0 0 0 0 0 0 0 0 0 0 1 0 1 0 0 0 0 0 0 2 2 1 0 1 1 1 2 2 0 0 0 0 1 0 0 1 0 0 0 0 0 0 0 0 0 1 0 0 1 0 1 0 1 1 0 0 1 1 1 1 0 0 0 0 2 2 0 1 0 2 1 1 1 1 2 1 2 0 0 0 2 2 0 2 1 2 0 0 0 1 0 0 1 1 1 0 1 0 1 1 0 2 1 1 1 1 1 0 1 0 0 1 1 0 0 1 0 1 0 1 0 0 2 0 1 2 0 0 1 1 0 1 0 0 0 1 1 1 0 0 0 2 0 2 2 1 1 1 1 2 0 0 0 0 2 0 0 0 0 0 0 0 0 0 1 1 0 1 1 1 0 0 0 0 1 0 0 0 0 0 1 0 0 1 2 0 0 1 1 0 0 0 0 0 0 0 0 1 0 1 1 1 2 1 0 2 2 2 2 0 2 0 0 0 0 0 0 1 1 2 1 2 1 1 1 1 0 1 0 0 0 0 0 1 1 1 2 0 0 1 0 2 2 1 1 1 0 1 0 2 1 2 0 0 0 2 2 0 0 2 0 0 0 0 0 1 0 0 2 1 0 2 0 1 1 0 0 0 0 0 1 0 1 0 1 0 2 0 1 0 0 1 1 0 0 2 0 2 2 0 1 1 1 1 0 2 0 1 0 0 1 0 2 2 2 0 0 0 1 1 1 0 1 2 0 1 0 1 0 1 0 0 1 1 0 1 1 0 0 1 0 1 0 1 0 2 0 1 2 2 0 2 0 0 0 0 0 0 0 0 1 1 1 1 0 0 0 0 2 1 1 1 0 0 0 1 0 1 1 1 0 1 1 1 1 0 0 0 0 0 0 0 0 2 0 0 1 0 0 1 1 1 0 0 0 0 0 1 1 0 0 2 0 1 1 0 0 0 0 0
51 1 2 0 0 0 0 2 1 0 0 0 1 2 0 0 1 1 2 1 2 0 0 0 2 0 0 0 2 0 2 1 0 0 1 1 1 2 1 0 2 1 0 1 0 0 1 0 1 1 0 0 2 2 0 0 0 0 1 2 0 0 0 2 1 1 1 0 1 0 1 1 2 2 1 2 1 0 1 0 1 0 0 1 2 0 0 1 2 2 1 2 0 2 1 2 0 1 0 2 0 2 1 0 1 1 2 0 0 0 0 1 0 0 1 1 1 1 1 0 1 0 1 1 0 2 0 2 2 0 0 0 1 1 0 0 1 0 0 1 1 2 0 0 0 1 0 0 0 0 0 0 1 0 0 0 0 1 0 0 1 1 0 2 1 2 2 2 1 1 0 1 1 0 1 1 1 1 1 0 0 2 0 0 0 0 0 0 0 0 0 0 0 2 2 0 1 0 0 0 0 0 0 0 2 2 2 1 0 0 0 0 1 1 2 0 0 1 1 0 2 1 1 0 0 1 1 1 0 1 0 0 0 1 1 0 0 1 1 1 0 0 1 1 1 0 0 0 0 0 0 0 0 0 0 1 1 0 0 0 0 0 0 2 0 0 0 0 0 0 0 2 0 2 0 0 0 2 1 0 0 0 2 1 0 0 0 1 0 1 0 0 1 1 2 1 2 0 0 1 0 0 2 0 1 0 1 1 0 1 0 1 0 1 1 0 2 1 0 0 0 2 0 0 0 0 0 0 2 2 0 1 0 2 0 1 1 2 0 2 1 1 1 2 0 0 1 0 0 0 0 0 1 1 0 0 0 0 0 2 0 2 1 0 1 0 0 1 1 1 1 1 1 1 2 0 1 0 0 1 1 1 0 1 1 1 1 0 0 0 0 0 0 0 2 0 0 0 0 0 0 0 0 0 1 0 1 1 0 0 0 0 0 0 1 0 1 0 1 0 0 1 0 0 1 1 0 1 1 0 1 0 1 0 1 0 1 2 0 0 1 0 0 1 1 1 0 0 0 1 1 0 1 2 2 1 2 2 1 0 2 1 1 1 0 1 1 2 0 0 1 1 1 2 2 2 0 1 2 0 1 1 0 0 0 0 0 1 2 1 1 0 0 2 0 0 1 0 0 2 2 1 2 0 2 1 1 0 0 0 0 0 1 0 0 1 1 2 2 1 0 0 0 0 0 2 0 0 1 1 1 1 2 1 0 0 1 0 0 0 0 2 1 0 1 0 0 2 1 0 0 0 0 1 1 1 0 0 1 1 0 1 0 1 1 0 0 0 0 0 0 0 0 0 0 0 1 2 0 1 0 0 0 0 1 0 0 1 1 1 0 0 1 0 0 0 1 1 0 0 1 0 2 0 0 2 2 2 2 2 0 0 0 0 0 0 1 0 0 0 1 0 0 0 0 1 1 1 0 0 1 0 0 0 2 0 1 0 2 0 2 0 0 1 2 0 2 0 1 2 0 0 1 1 1 1 1 0 2 1 0 0 0 0 1 0 0 1 1 1 1 0 1 0 0 0 1 0 1 0 1 1 2 0 0 0 2 1 1 1 0 1 0 1 1 0 0 2 0 2 0 2 1 1 2 1 1 1 0 1 1 1 0 1 1 1 0 2 2 2 0 0 0 2 1 0 2 1 1 1 0 1 0 1 0 1 1 0 0 1 0 0 0 1 0 0 1 0 0 0 0 0 0 0 0 0 1 0 0 1 0 1 2 0 0 0 2 1 0 2 2 0 1 1 1 1 1 1 0 1 0 1 0 0 1 2 0 2 2 2 0 0 2 2 2 0 1 1 0 2 2 2 1 2 1 1 0 1 0 1 0 0 1 1 1 0 0 1 2 0 1 2 0 2 2 1 1 0 1 2 2 1 2 2 0 0 0 2 1 0 0 1 0 0 0 0 0 1 0 0 2 1 1 1 0 0 0 2 0 0 0 0 1 1 1 0 1 0 1 0 0 0 0 2 2 2 0 2 0 0 0 1 2 0 0 0 1 1 0 1 0 1 0 1 1 1 1 0 0 0 0 2 1 0 2 1 1 2 0 1 0 0 0 0 1 2 0 0 1 1 0 0 0 1 0 1 0 1 0 0 1 1 1 2 0 0 0 0 0 0 0 0 1 1 0 0 1 0 0 0 2 0 0 0 2 0 2 0 0 1 1 1 0 1 2 0 0 0 1 0 1 0 1 0 0 0 0 0 0 0 0 2 0 1 0 0 0 0 0 0 0 0 1 2 1 0 0 0 0 0 2 1
52 1 0 0 0 0 0 2 1 0 0 0 0 2 0 0 0 2 2 1 1 0 0 1 1 1 1 0 2 1 1 1 2 1 1 0 1 1 0 1 0 0 0 0 0 0 0 0 2 0 0 0 1 2 0 0 1 1 1 1 0 1 0 2 0 1 0 0 0 0 0 1 2 2 1 2 1 0 0 0 1 0 1 1 1 0 0 0 2 2 0 1 1 0 0 0 0 0 0 0 1 1 0 0 0 0 2 2 1 0 0 1 0 2 2 2 0 0 2 0 0 0 1 1 0 1 0 0 2 0 0 0 0 0 0 0 0 0 0 1 0 2 0 0 1 0 0 0 0 2 0 0 0 1 0 2 0 0 0 0 1 1 0 1 1 2 2 1 0 1 0 1 0 2 2 1 2 1 0 1 1 1 0 0 0 0 2 2 1 1 1 2 0 2 2 0 1 0 0 0 0 0 1 0 1 1 2 0 0 0 0 2 0 0 2 0 0 0 2 0 0 0 0 0 1 0 2 1 0 1 1 1 0 0 0 0 0 1 1 1 0 0 2 1 1 0 0 0 0 0 0 0 0 0 1 2 2 0 0 1 1 1 0 0 0 0 0 0 1 0 1 1 1 2 2 2 0 2 1 0 0 0 2 2 0 0 1 2 0 2 1 0 2 2 2 2 2 1 0 1 1 1 2 0 1 0 2 2 1 2 0 1 0 1 1 0 2 0 1 0 1 2 0 1 1 0 0 0 1 1 0 1 0 2 0 0 0 2 0 0 1 0 0 1 1 0 1 0 0 1 1 1 1 2 1 1 1 0 0 2 0 2 1 0 1 0 0 1 1 0 0 2 0 0 1 0 1 0 0 1 0 1 0 0 1 0 1 0 0 0 0 0 2 0 2 0 0 0 0 0 0 0 0 2 2 1 0 0 0 0 0 1 1 1 0 1 1 1 0 0 0 0 0 2 1 1 0 0 0 0 1 0 0 1 1 0 0 1 0 0 2 1 1 0 1 2 0 0 1 0 0 0 1 2 1 1 1 1 0 1 1 1 2 2 0 0 2 1 0 1 1 1 1 1 1 0 1 0 2 1 1 1 0 1 1 0 1 0 1 1 1 1 0 1 0 0 1 1 1 2 1 1 2 0 2 0 1 0 1 0 0 1 0 0 2 0 0 1 1 2 1 0 0 0 0 1 1 2 0 2 0 1 2 1 2 0 1 0 0 2 1 2 0 1 2 0 2 1 1 1 0 0 0 1 2 2 0 0 0 1 0 0 1 1 0 0 0 0 0 0 0 1 2 0 0 0 2 2 0 1 1 0 1 0 0 0 0 0 0 0 0 0 1 1 1 0 1 0 0 0 1 2 2 0 0 2 2 0 1 1 1 0 0 0 1 1 1 1 1 0 0 0 0 1 0 1 1 0 0 0 0 0 0 0 1 0 0 0 2 0 1 1 2 2 2 0 2 1 0 0 1 0 1 0 2 2 2 0 1 0 0 0 2 1 0 1 0 2 0 1 0 0 0 0 1 0 2 1 1 0 0 1 0 2 2 2 0 1 2 0 1 0 0 1 0 1 0 2 0 1 0 1 0 0 0 0 0 2 0 1 1 1 0 0 0 0 0 0 0 0 0 0 0 1 0 1 1 1 1 0 0 1 0 0 0 0 1 0 0 0 0 0 0 1 0 0 1 0 0 0 0 1 0 0 0 0 0 1 1 1 0 1 1 0 0 1 1 2 0 2 0 0 0 1 1 1 2 0 1 1 0 1 0 0 2 0 2 2 2 2 0 0 1 1 1 1 0 1 0 2 2 2 1 2 1 1 0 0 0 1 1 1 0 2 2 0 0 0 2 0 1 2 0 2 2 2 1 1 0 1 0 2 0 0 0 1 1 0 2 0 0 0 0 1 1 0 1 0 0 0 2 2 0 2 0 1 1 0 0 1 0 0 0 0 0 1 1 0 2 0 1 0 0 2 1 1 0 1 1 2 2 0 2 1 1 1 0 1 0 1 0 1 0 0 2 2 2 0 0 0 1 2 2 0 1 1 1 0 1 1 1 1 0 0 2 1 0 2 2 0 0 1 0 1 0 0 0 2 0 0 2 2 0 1 1 0 0 1 0 0 0 1 1 1 1 1 1 0 0 0 2 0 1 0 1 0 1 0 0 1 0 1 0 1 1 1 1 0 0 0 2 0 0 0 0 0 0 0 2 0 0 0 1 1 1 1 2 0 0 0 0 0 1 2 2 0 0 0 1 1 1 1
53 1 0 0 1 0 0 1 1 1 1 0 0 0 0 0 0 1 0 2 2 0 0 0 2 0 0 0 2 1 1 2 1 0 0 0 1 2 0 0 2 2 2 1 0 1 0 0 2 0 0 0 0 0 2 0 0 0 1 1 0 0 0 1 0 0 0 0 1 0 0 0 2 2 1 2 1 0 0 0 0 0 0 0 2 0 0 0 1 1 0 1 2 2 0 2 0 1 0 2 1 2 1 0 1 1 2 1 1 0 0 1 1 2 2 2 1 0 1 1 1 0 2 0 1 0 0 1 2 0 1 1 0 1 0 0 0 0 0 1 0 2 1 0 0 0 0 0 0 2 1 1 0 0 1 1 0 0 0 1 1 0 0 2 0 1 1 1 1 1 0 2 0 2 2 1 1 2 0 2 0 2 1 1 2 1 2 1 0 0 0 2 0 0 0 0 0 0 0 0 0 0 1 1 1 1 1 1 1 0 2 1 1 0 1 0 0 0 1 1 2 1 0 0 0 0 0 1 0 1 1 1 0 0 0 0 0 2 2 2 0 0 2 1 2 1 1 0 0 0 0 0 0 0 1 1 1 0 0 0 0 0 0 1 0 0 0 0 2 0 1 0 0 2 1 1 0 2 2 0 0 0 1 1 0 1 1 1 0 2 2 1 0 2 2 0 2 1 1 1 1 1 2 0 1 0 1 2 0 1 0 1 0 2 2 1 1 1 1 0 1 2 0 0 1 0 0 0 0 0 0 1 0 1 0 0 0 1 1 0 0 1 2 2 0 0 2 1 1 1 1 1 0 2 1 1 1 0 0 0 1 1 0 0 0 2 0 2 2 0 0 2 0 0 1 0 0 0 0 0 1 1 0 0 0 0 0 0 0 0 0 0 0 0 2 0 0 2 0 0 0 0 0 2 2 0 1 0 0 0 0 1 1 1 1 0 0 0 1 0 0 0 1 0 1 2 1 1 1 0 0 1 0 1 1 0 0 0 1 0 1 1 0 0 0 0 0 0 2 1 0 0 0 2 1 0 1 1 0 1 1 0 1 1 0 0 2 2 0 0 0 0 2 0 2 0 2 1 1 1 1 2 0 0 0 1 0 0 2 2 0 0 1 1 0 0 2 1 0 2 1 0 2 0 2 1 1 0 0 0 0 1 1 0 2 0 0 2 2 2 0 0 0 0 0 0 1 0 0 2 1 0 0 0 1 0 2 0 0 1 0 1 0 1 1 1 0 1 2 2 0 0 0 2 1 1 0 0 0 1 0 0 1 1 0 0 0 1 1 1 1 1 0 0 0 0 1 2 0 0 2 0 1 0 1 1 1 2 1 2 1 0 0 0 0 1 0 2 0 0 2 0 1 0 0 1 2 2 2 2 0 0 0 1 1 1 0 1 1 0 0 0 0 1 0 0 1 1 0 0 1 0 1 0 2 1 1 0 2 0 1 1 0 1 1 0 2 0 0 0 0 2 1 1 1 2 1 0 2 1 1 0 1 2 0 1 1 1 0 0 0 2 0 0 1 0 2 1 0 0 0 0 0 0 0 1 1 0 1 0 0 1 0 0 1 0 0 2 0 1 0 1 0 0 2 0 1 2 0 0 1 1 0 1 1 0 0 1 0 0 0 0 1 2 0 0 0 0 0 0 0 1 0 0 0 1 1 0 0 2 0 0 0 0 0 1 1 0 0 0 0 1 0 0 0 1 1 0 0 0 1 2 1 1 0 1 1 0 0 2 2 0 0 0 0 2 1 0 1 1 0 1 1 1 1 1 1 1 1 2 1 1 2 2 2 2 0 0 1 2 1 1 0 1 0 1 1 0 1 1 0 0 0 2 2 0 0 1 2 0 1 1 0 2 1 1 0 1 0 1 0 1 0 0 0 2 1 0 1 0 1 0 2 1 2 1 1 0 0 0 2 2 0 1 1 0 1 0 0 0 0 0 1 0 1 2 1 0 1 0 1 0 0 1 2 1 0 0 0 0 0 1 2 0 0 0 1 2 1 0 2 2 1 0 2 2 2 0 0 0 0 1 2 1 2 0 2 1 0 1 0 2 0 0 1 0 0 0 0 0 0 0 0 2 2 1 1 0 0 0 1 1 0 2 0 0 0 1 0 0 0 1 2 0 0 0 1 0 0 0 2 1 1 0 1 1 1 1 0 1 0 1 0 2 2 1 1 0 0 0 1 0 1 0 0 0 1 0 2 0 0 0 1 1 0 1 1 1 0 0 0 1 0 0 0 0 0 1 1 0 1 1
54 1 1 0 0 0 0 1 1 1 1 1 0 1 1 1 0 1 1 1 1 0 0 0 2 0 0 0 1 1 0 1 2 1 0 0 1 2 0 0 1 1 0 0 0 0 0 1 1 0 1 1 0 0 2 1 0 0 1 1 1 1 0 2 2 0 1 0 1 1 0 1 1 1 2 1 0 0 0 0 0 0 0 0 1 0 0 0 2 2 0 1 1 1 0 1 0 1 0 1 0 2 1 0 1 0 2 0 0 0 1 2 1 1 1 1 1 0 0 2 2 1 1 1 0 1 0 1 2 0 0 0 0 0 0 0 1 0 0 1 1 1 0 0 0 0 0 0 0 0 0 0 0 0 0 0 0 1 1 0 0 0 1 2 1 2 1 0 0 2 2 0 0 2 1 0 2 2 2 2 0 2 1 0 1 0 1 1 0 0 0 1 0 1 1 1 1 0 0 1 0 1 0 0 2 1 2 0 0 0 0 0 1 0 2 1 1 0 2 0 2 2 0 0 2 0 2 1 0 2 0 0 0 0 0 0 0 0 2 0 0 0 2 1 1 0 0 0 0 0 0 0 1 0 0 0 1 1 1 1 0 1 0 1 0 0 2 1 2 1 1 0 0 1 0 0 0 2 1 0 0 0 1 0 1 1 1 2 0 2 0 0 0 1 2 0 2 1 0 0 0 0 2 0 0 0 1 2 1 1 0 0 0 2 2 0 2 0 1 0 1 2 0 0 1 0 0 0 1 0 0 2 0 1 0 0 0 2 0 1 0 2 1 2 2 0 0 0 0 0 2 0 0 2 1 1 1 0 0 0 0 0 1 0 1 1 0 1 1 0 0 2 2 2 0 0 1 0 0 1 2 1 0 1 2 2 2 0 0 0 1 1 1 0 2 0 1 1 0 0 0 0 0 1 1 0 1 1 0 0 0 1 1 1 0 0 2 1 0 0 0 1 1 2 0 2 1 0 0 0 2 0 0 2 0 1 0 2 1 1 2 1 0 0 1 1 0 0 1 1 0 1 1 2 1 1 1 2 1 1 1 1 0 0 0 1 1 1 0 0 0 0 2 0 1 1 0 0 1 2 1 2 0 0 1 1 0 0 2 1 0 0 0 1 1 0 1 1 1 2 1 1 1 1 1 1 2 1 0 0 0 0 1 0 1 0 0 2 1 1 1 1 1 1 1 2 0 1 0 2 0 2 1 0 0 0 2 0 1 1 0 0 0 0 2 1 1 2 0 0 0 0 0 1 2 1 0 1 0 0 2 0 0 2 0 1 1 1 0 1 0 0 0 0 0 0 0 2 0 1 1 0 0 0 0 0 0 1 0 1 0 0 2 0 2 2 0 1 0 0 1 1 2 1 0 1 1 0 1 1 0 0 0 0 1 0 0 1 1 0 0 0 0 1 0 0 2 1 0 0 0 0 0 0 1 1 0 1 2 0 0 0 0 1 1 0 2 1 1 2 0 1 1 0 1 2 2 0 0 0 0 0 1 1 1 2 1 2 0 1 0 0 0 0 0 1 1 0 1 0 0 0 0 0 0 2 0 1 1 1 0 1 0 2 1 0 0 0 0 1 1 1 1 1 2 1 1 1 0 0 1 0 0 0 0 1 0 1 2 1 1 0 2 2 0 1 0 1 0 0 0 1 0 0 0 0 2 1 0 1 0 1 0 1 0 0 1 2 0 0 0 0 0 0 0 1 0 0 1 1 0 1 1 1 0 1 1 0 0 1 0 0 0 0 0 0 1 0 1 1 1 2 0 0 2 0 2 2 2 2 1 0 2 1 1 1 0 1 0 0 0 1 0 2 0 0 1 0 1 0 0 0 1 1 1 0 0 1 1 0 1 1 0 2 1 0 0 2 0 2 0 2 2 2 0 0 0 0 0 0 0 0 0 0 0 0 0 0 0 0 2 2 0 2 0 0 0 0 0 0 0 0 0 0 0 2 2 0 1 0 1 0 0 0 2 0 1 0 1 1 2 0 2 0 0 0 1 1 1 1 1 2 0 0 2 1 1 0 0 0 0 1 2 0 2 0 1 1 0 2 0 1 0 0 2 1 0 0 0 0 0 0 0 1 2 2 1 0 0 0 2 2 0 2 0 0 0 0 0 1 0 0 1 0 0 1 0 1 0 1 2 1 1 0 0 0 1 0 0 0 0 1 0 0 2 0 0 0 1 1 1 0 0 0 0 0 0 0 1 0 0 1 2 2 0 0 0 0 0 0 0 0 0 2 1 0 0 0 0 0 2 1
55 1 2 0 0 0 1 2 1 1 1 0 0 0 0 0 0 2 0 2 2 0 0 0 2 0 0 0 2 0 2 0 2 1 2 0 1 2 0 1 1 1 0 0 0 0 1 0 1 0 0 0 0 1 1 1 0 0 0 1 0 1 0 1 0 1 0 1 1 0 0 2 2 2 0 2 1 0 1 0 1 0 0 0 2 0 0 0 2 2 0 1 0 2 0 1 0 0 0 1 2 2 1 1 0 1 2 0 0 0 0 1 1 1 1 1 1 0 2 0 0 0 1 1 0 0 0 2 2 0 0 0 0 0 0 0 1 0 2 0 1 1 1 0 0 0 0 0 1 2 0 0 0 1 1 1 1 1 0 0 0 0 0 2 0 1 0 0 1 1 0 0 1 2 1 0 2 1 1 1 0 0 0 0 0 0 1 0 0 0 0 0 1 1 0 1 2 0 0 2 0 2 1 0 2 0 2 0 1 0 2 2 1 0 1 0 0 0 2 1 1 0 0 0 0 1 1 2 1 2 0 0 0 0 0 0 0 1 2 1 0 0 1 2 2 0 0 0 0 0 0 0 0 1 1 2 0 0 0 0 0 0 0 2 0 0 0 0 1 0 0 1 0 1 0 2 0 1 1 1 1 0 2 2 0 0 0 1 0 2 1 1 1 2 2 1 2 2 0 1 1 0 1 1 0 0 1 2 1 2 0 1 0 2 2 1 2 1 0 0 1 1 1 1 2 0 0 0 0 1 0 0 0 1 0 0 0 0 2 1 0 0 1 2 0 0 2 0 1 2 0 1 1 2 1 0 0 0 0 2 0 2 0 0 0 0 0 0 0 0 0 2 0 0 1 0 0 0 0 1 2 0 0 1 1 0 0 1 1 0 0 0 0 1 2 1 0 0 1 1 1 1 0 1 1 0 0 1 0 0 0 0 1 1 1 0 0 0 1 0 0 0 0 1 0 1 1 0 0 0 1 0 0 1 1 0 1 1 1 0 2 1 1 1 1 2 0 0 0 0 1 1 2 2 2 2 2 2 1 1 1 1 0 0 0 2 0 2 0 0 0 0 1 1 1 0 1 0 2 0 2 1 0 0 1 0 0 1 2 1 1 0 0 1 0 0 1 2 2 2 1 1 2 0 2 0 2 0 0 0 0 0 0 1 0 1 0 2 1 2 1 0 1 0 0 1 1 0 0 2 1 0 2 1 1 0 1 1 0 1 1 1 0 0 1 0 1 0 2 2 1 0 0 2 2 1 0 0 1 1 0 0 0 2 1 1 1 2 2 0 2 2 0 0 0 0 1 2 0 1 1 0 0 0 0 0 0 0 0 0 1 0 0 1 1 1 1 0 0 0 0 2 0 1 2 0 0 2 2 2 1 0 0 1 1 1 0 1 0 1 1 0 0 0 0 1 0 1 0 0 0 0 0 0 2 1 0 0 2 0 2 0 0 0 1 0 2 0 1 2 0 2 1 1 1 2 2 0 0 0 0 0 0 0 0 0 0 1 0 0 0 1 0 0 1 0 2 0 0 0 0 0 1 0 0 2 0 0 2 0 0 0 0 2 2 0 0 2 0 1 0 2 0 0 1 0 1 1 0 0 0 0 0 2 0 0 0 0 1 1 1 0 0 2 0 1 1 0 0 0 0 1 0 0 0 0 1 0 0 1 0 0 1 0 0 0 1 1 0 0 0 0 1 0 0 1 0 0 1 0 0 1 1 1 1 0 2 0 0 1 1 0 0 0 0 1 0 0 2 2 0 0 0 0 1 1 1 2 1 2 0 1 2 1 1 1 0 0 0 2 1 1 0 2 0 0 1 0 1 0 0 0 0 1 1 0 1 1 2 1 1 2 0 2 2 1 1 2 0 2 0 2 2 2 0 0 0 1 0 0 0 1 0 1 1 0 1 0 0 0 1 1 0 2 0 1 1 0 0 0 0 0 0 0 1 0 1 0 2 0 1 0 0 2 1 0 0 1 2 2 2 0 2 0 0 0 0 1 0 1 0 1 0 0 2 2 2 0 0 0 0 2 1 0 2 2 1 1 0 2 0 0 0 0 0 2 0 0 2 2 0 0 0 0 1 1 0 1 0 0 2 1 0 2 1 0 0 1 1 1 0 1 1 1 0 1 0 0 0 1 2 0 0 0 1 1 1 1 0 1 0 1 0 0 1 1 1 0 0 0 1 0 1 0 0 0 0 0 0 0 0 2 1 2 1 1 2 0 0 0 0 0 0 2 0 1 0 0 0 0 1 0
56 0 2 0 0 0 0 2 1 1 1 0 0 0 0 0 0 1 1 1 1 0 0 1 1 1 1 0 1 0 1 0 2 2 0 0 2 1 0 2 0 0 1 1 0 1 1 0 1 1 1 0 1 1 0 1 0 1 1 0 1 1 0 1 0 0 0 0 1 0 0 1 2 2 1 2 1 0 1 0 1 0 0 1 2 0 0 0 2 2 0 1 2 1 1 1 0 0 0 1 2 2 0 0 1 1 2 1 1 0 0 2 1 2 2 2 1 0 2 0 0 0 2 0 0 0 0 0 1 0 0 0 0 0 0 0 1 0 0 0 1 1 0 0 0 0 0 0 2 2 2 0 0 1 0 1 0 1 1 0 1 1 0 2 0 2 1 1 1 1 1 0 1 2 2 1 2 0 0 0 0 0 0 1 2 2 1 1 0 0 0 1 1 0 1 1 0 0 0 1 0 1 0 0 2 1 1 0 0 0 0 1 1 0 0 0 0 1 1 2 2 0 0 0 0 1 0 0 0 0 0 0 0 0 0 0 0 2 2 2 0 0 2 2 2 0 0 0 1 1 1 1 1 0 0 1 1 0 0 0 0 0 0 0 0 0 1 0 1 0 1 1 0 2 0 1 0 2 2 1 1 1 2 0 0 1 0 0 0 1 0 0 1 2 2 1 2 1 0 1 0 0 1 1 1 0 0 1 0 1 0 1 0 2 2 0 1 0 0 0 0 2 1 0 2 0 0 0 2 2 0 0 0 1 0 0 0 2 0 0 0 1 2 2 1 0 1 0 0 2 0 2 0 0 0 0 0 0 0 1 1 1 1 0 1 0 0 1 2 1 1 1 0 0 1 1 1 0 0 2 2 0 0 1 1 0 0 0 0 0 0 0 0 0 1 1 0 0 1 1 1 1 0 1 1 1 0 1 1 1 1 1 1 1 0 0 2 0 0 1 0 1 0 1 1 2 1 0 0 1 0 0 0 2 1 1 0 0 0 0 1 1 1 1 1 1 1 0 1 2 0 0 1 2 1 1 1 1 0 1 1 1 0 1 0 1 1 1 0 1 0 0 1 1 1 1 0 1 2 2 0 1 0 0 1 1 0 1 2 1 1 0 0 1 0 0 1 1 1 2 1 1 2 0 2 0 2 0 0 0 0 0 1 1 1 1 0 2 0 0 0 2 1 0 0 1 1 1 0 2 1 1 0 0 0 0 1 0 1 1 0 0 0 1 2 1 1 1 1 2 1 1 0 2 2 0 2 0 1 1 0 0 0 0 0 0 0 1 1 0 1 1 1 0 0 0 0 1 0 2 1 0 1 0 0 0 0 2 1 2 1 0 1 0 0 0 0 0 0 0 0 1 0 1 1 0 0 1 0 0 0 0 0 1 0 1 0 1 1 0 1 0 0 0 0 1 1 2 0 0 0 0 1 0 2 1 0 0 2 0 1 1 0 1 1 0 2 1 0 0 1 1 1 0 1 1 2 0 1 0 0 0 0 1 1 1 0 1 0 2 2 0 0 0 0 0 2 1 0 0 0 0 0 1 1 1 0 0 2 0 1 0 0 2 0 2 0 2 0 2 0 2 0 0 2 0 1 2 0 0 0 0 0 2 0 0 1 1 1 1 0 0 0 1 1 0 0 0 0 0 0 1 1 0 0 1 1 0 0 2 1 0 0 0 0 1 1 1 0 1 1 1 0 0 0 0 1 0 0 0 0 1 1 1 0 0 2 0 0 2 0 0 0 1 1 1 0 0 2 2 0 0 0 0 1 1 1 2 0 2 0 2 2 1 1 1 0 0 1 2 1 1 0 1 0 1 0 0 1 1 0 0 1 1 1 0 0 1 2 1 1 2 0 2 1 1 1 2 0 2 0 2 0 0 0 0 0 0 1 0 1 1 0 0 0 0 0 1 0 0 2 2 0 2 0 0 0 0 0 1 0 0 0 0 1 0 1 0 1 0 0 0 0 1 1 1 0 0 0 0 0 0 2 0 0 0 0 1 0 1 0 1 2 0 2 1 2 0 0 0 1 2 1 0 1 1 0 2 1 0 2 1 0 0 0 2 0 1 2 2 0 0 2 0 2 2 2 2 1 1 0 0 0 1 0 0 1 1 0 0 0 0 0 1 1 1 0 1 0 1 2 0 1 0 1 0 1 0 0 1 1 1 0 0 0 2 2 0 0 0 1 0 0 0 0 2 0 0 1 0 0 1 1 2 0 2 2 0 0 1 0 0 0 0 1 0 0 1 1 1 2 2
57 1 1 0 0 0 1 2 1 2 2 0 0 1 1 1 0 0 0 1 2 0 0 1 1 1 1 0 1 1 1 1 1 1 1 0 1 1 0 0 1 1 2 2 0 1 1 0 1 1 1 0 1 1 1 0 0 1 0 0 1 1 0 2 0 1 0 1 2 0 0 0 2 2 1 2 1 0 0 0 1 0 0 0 2 0 0 0 2 2 0 1 0 0 0 1 1 0 0 1 2 2 0 0 1 1 2 0 0 0 1 2 1 1 2 2 0 0 1 1 1 0 2 0 0 0 0 2 2 1 1 1 0 1 1 1 0 0 0 0 1 1 1 0 0 0 0 0 0 0 0 0 0 0 0 0 0 1 0 1 1 0 0 2 0 2 1 1 1 1 0 1 0 1 0 1 1 0 0 0 0 0 0 1 2 2 1 1 0 0 0 1 2 0 0 1 1 0 0 0 0 0 0 0 2 1 1 1 2 0 0 0 0 0 1 0 0 0 1 0 1 1 0 0 0 0 0 1 0 0 0 0 0 0 0 0 0 2 2 2 0 0 2 1 1 0 0 0 0 0 0 0 0 1 0 1 0 0 0 1 1 1 1 1 0 0 0 1 2 1 0 2 1 1 0 0 0 1 1 1 1 0 1 0 1 0 1 0 0 2 2 2 1 2 1 1 1 0 0 0 0 0 1 1 1 0 0 2 1 1 1 1 0 1 1 0 1 1 0 0 0 1 1 0 2 0 0 0 0 0 0 2 1 1 0 0 0 1 1 1 1 1 2 2 1 0 1 0 1 2 1 0 0 0 0 0 0 0 0 2 0 2 2 0 2 0 0 1 1 0 0 2 1 1 0 0 0 0 0 0 0 2 0 1 0 0 0 0 0 1 0 0 1 0 1 1 0 0 0 0 0 1 0 1 1 1 0 0 1 1 1 1 1 1 0 1 0 0 0 0 0 1 1 0 0 2 1 1 1 0 0 1 0 1 1 0 0 0 0 0 2 0 0 0 0 0 0 0 1 1 0 0 1 1 2 1 2 2 1 1 0 2 0 0 0 2 0 2 0 1 0 1 1 1 2 1 1 0 2 1 0 1 0 1 0 1 0 1 1 0 1 1 0 2 1 0 2 2 1 1 1 1 1 1 1 1 1 0 1 0 0 1 0 1 0 1 0 2 1 1 0 1 1 0 0 1 0 0 0 2 1 0 1 0 0 0 2 0 0 0 1 2 0 0 1 0 0 1 1 2 0 0 0 1 2 2 0 0 0 0 0 0 0 2 1 1 1 1 1 1 1 1 0 0 0 0 0 2 0 0 2 0 0 0 1 2 2 1 1 1 0 0 0 0 1 0 0 0 0 0 0 2 0 1 2 0 2 1 1 1 0 0 0 0 2 0 0 0 0 0 1 0 0 0 0 0 2 0 0 0 0 0 1 1 1 1 0 1 1 1 0 1 0 0 0 0 2 1 0 1 0 2 1 1 1 1 1 0 1 0 0 0 2 1 0 1 1 1 1 1 0 0 0 2 0 0 2 0 1 0 1 1 1 1 1 1 1 1 1 0 0 1 0 1 2 0 0 2 0 2 1 2 0 0 1 0 1 1 0 0 1 2 0 2 0 1 0 0 0 0 0 0 2 2 0 1 1 0 0 0 0 1 0 0 0 0 1 1 1 2 0 0 1 0 0 0 1 1 0 0 0 0 0 0 0 2 1 0 1 1 0 1 2 2 0 0 2 1 0 1 1 1 0 0 0 0 1 0 2 2 1 1 1 1 2 0 1 1 1 1 0 1 2 1 0 0 0 0 0 1 1 1 0 1 0 2 1 1 0 1 0 0 0 1 0 0 1 0 1 0 1 1 0 0 0 2 0 1 0 1 0 1 0 0 0 0 0 0 2 1 2 0 0 0 0 0 0 1 0 1 1 1 0 2 0 0 0 0 0 0 0 0 0 0 0 1 1 0 1 0 1 0 1 0 2 1 1 0 0 1 2 0 2 0 0 0 0 0 0 1 0 1 1 0 2 1 2 0 0 0 0 1 2 0 2 0 1 1 0 2 0 1 0 0 1 1 0 2 2 1 0 1 0 2 1 2 2 2 1 1 2 1 0 1 0 0 0 1 0 0 0 0 2 0 0 0 1 0 0 0 1 0 1 0 1 0 1 1 0 1 0 1 0 0 0 1 1 0 0 0 0 0 0 0 0 1 1 0 2 0 0 0 1 2 0 0 0 0 0 1 1 0 0 0 1 0 0 0 0 0 0 0
58 1 1 0 0 0 0 1 2 0 1 1 1 0 0 1 0 2 0 2 2 0 0 0 2 0 0 0 1 0 1 1 1 1 1 1 1 1 0 2 0 0 1 0 0 0 1 0 1 1 0 0 1 1 0 1 0 0 1 0 1 1 0 2 0 1 0 1 2 0 0 2 1 1 2 1 0 0 2 2 0 0 1 1 0 0 0 1 1 2 1 1 1 2 0 2 0 1 0 2 1 2 1 0 0 0 2 0 0 0 0 2 0 1 1 1 0 1 1 0 1 0 1 1 0 1 0 2 2 1 1 1 0 0 0 0 0 1 0 1 1 2 0 0 0 0 1 0 0 0 0 0 0 0 1 0 0 1 0 0 1 1 0 2 1 2 2 1 1 1 0 0 0 2 2 2 2 2 0 1 0 2 0 1 2 2 1 1 1 0 0 2 0 2 2 0 0 0 0 0 0 0 0 0 2 2 0 0 0 0 1 1 2 0 2 2 2 1 2 1 1 0 0 0 0 1 1 1 0 1 0 0 0 0 0 0 0 2 2 1 0 0 2 1 1 0 0 0 0 0 0 0 1 0 0 2 2 1 1 0 0 0 0 2 0 0 0 0 1 1 0 1 1 1 1 2 0 1 1 0 0 1 2 1 1 0 0 0 0 1 1 1 1 2 2 1 2 0 0 0 0 0 1 1 0 0 1 0 2 2 0 2 0 1 1 0 2 0 0 0 0 2 0 0 2 0 0 0 0 0 0 1 0 1 0 0 0 1 1 1 2 1 1 1 1 0 0 1 1 2 0 1 0 1 1 0 0 0 0 1 1 2 1 1 1 2 0 2 2 0 0 2 0 0 0 0 1 0 0 2 1 0 1 1 1 0 0 0 0 0 0 0 0 0 2 0 0 0 0 0 0 0 0 2 2 0 0 1 0 0 0 1 1 1 1 0 0 1 1 0 0 1 0 2 0 2 2 1 1 0 0 2 0 0 0 0 0 2 0 0 2 1 0 1 2 2 1 0 2 0 0 0 1 2 1 1 1 1 1 0 2 1 0 0 0 2 0 2 0 0 0 0 1 2 1 0 1 1 2 2 0 1 0 0 0 1 0 1 1 1 1 1 0 2 1 0 2 2 2 2 0 0 2 0 2 0 0 0 1 0 0 0 1 0 1 0 0 2 1 2 1 1 0 0 0 1 1 0 1 1 1 0 0 0 1 0 2 0 0 1 1 1 0 0 1 0 1 2 0 0 0 0 0 1 2 2 0 0 0 1 1 0 1 1 0 0 0 2 1 0 0 0 0 0 1 0 1 2 0 2 0 0 1 0 0 0 0 0 0 0 0 0 2 0 1 1 0 0 0 0 0 1 1 1 1 0 1 0 1 0 1 0 0 0 2 1 1 2 0 1 0 1 0 0 0 0 1 2 0 0 0 0 1 1 1 1 0 0 2 0 1 1 1 2 2 0 0 1 1 1 0 1 1 1 1 2 1 1 2 0 0 0 1 1 0 1 0 1 0 1 1 0 0 0 0 0 2 1 1 1 1 0 0 1 0 1 2 2 2 0 1 0 0 1 0 0 0 2 0 0 0 0 0 0 1 0 1 0 1 1 0 0 0 1 0 1 0 1 1 1 0 0 0 2 0 1 2 0 0 0 0 1 0 0 0 0 0 1 0 1 0 1 1 0 0 0 1 1 0 1 1 1 1 0 0 0 0 0 0 0 0 1 2 1 1 0 2 0 0 0 1 0 1 0 0 1 2 0 0 1 0 1 0 0 1 2 0 1 1 1 0 1 2 2 0 0 0 0 1 1 1 2 1 1 1 1 2 1 0 0 1 1 2 0 0 0 0 1 2 0 1 1 0 1 1 1 0 1 0 2 1 1 2 2 0 0 0 0 0 0 0 0 0 0 0 0 0 0 0 0 2 2 0 2 0 0 0 0 0 0 0 0 0 0 0 1 2 0 2 0 1 0 0 2 1 0 0 1 1 2 2 0 2 0 0 0 0 2 1 1 1 2 1 0 1 1 2 0 0 1 0 1 0 0 2 1 1 2 0 1 0 1 0 0 2 0 0 0 1 1 0 0 0 2 0 0 0 2 1 1 1 2 0 1 0 0 0 0 1 1 0 0 1 1 0 1 0 0 0 0 2 1 1 0 1 0 1 1 0 0 0 0 1 1 1 0 0 0 0 0 0 0 0 0 0 1 1 0 1 1 1 1 1 2 0 1 1 0 0 0 0 0 0 0 0 0 0 0 0 0 1 1
59 1 2 0 0 0 0 2 1 2 2 0 1 2 1 1 0 1 2 0 0 1 1 0 2 0 0 0 0 1 0 1 1 1 1 1 2 1 0 0 1 1 0 0 0 0 0 0 0 2 0 0 0 0 1 1 1 1 0 2 0 0 0 1 1 1 1 0 0 0 0 1 2 2 2 2 0 0 1 2 0 0 1 1 1 0 0 0 2 2 0 1 2 2 1 1 0 0 0 0 1 2 0 0 1 1 2 0 0 0 0 1 1 1 1 1 1 0 0 1 2 0 0 2 0 2 0 0 1 0 0 0 0 0 0 0 1 1 0 1 2 1 0 0 0 0 0 0 1 0 0 0 1 1 1 0 0 2 0 0 2 1 0 2 2 2 2 2 1 1 0 1 1 2 2 1 2 0 0 0 0 0 0 1 1 1 2 0 0 0 0 1 0 0 1 0 0 0 0 1 0 0 0 0 2 2 1 0 0 0 1 1 2 0 1 1 0 1 1 1 2 1 1 0 0 1 1 2 0 2 1 1 0 0 1 1 1 1 1 1 0 0 2 2 2 0 1 0 0 0 0 0 0 1 0 2 1 0 0 0 0 0 0 0 0 0 0 0 1 1 0 1 1 1 0 0 0 2 2 1 1 0 2 2 0 0 2 1 0 2 2 0 0 2 1 0 2 1 1 0 0 0 1 1 0 0 0 2 1 2 0 2 0 2 2 0 2 0 1 0 0 2 1 0 1 0 1 0 0 0 0 1 0 1 0 0 0 0 2 1 0 2 0 2 0 0 2 0 2 1 1 0 0 0 0 0 0 0 0 0 1 1 2 1 2 1 0 1 1 0 0 2 0 0 1 0 2 1 1 2 2 0 0 1 2 1 1 1 1 0 0 0 0 0 2 1 0 0 0 0 0 0 0 1 2 1 0 0 0 0 0 1 1 1 1 0 0 1 1 0 0 1 0 1 0 1 1 1 1 0 0 1 0 2 0 0 0 2 0 0 2 0 0 1 1 1 0 0 2 0 0 1 1 2 1 1 1 2 1 0 2 1 0 0 0 1 1 1 0 1 0 1 2 0 0 0 0 0 2 0 2 1 0 0 0 0 0 0 1 0 1 1 0 1 0 0 1 2 1 1 0 0 1 1 1 1 1 0 0 0 0 1 0 1 0 2 1 2 0 1 0 2 1 1 1 1 1 0 0 2 1 0 0 0 0 0 2 0 1 1 0 1 0 1 1 0 0 0 2 2 0 0 0 2 2 0 0 2 0 0 0 0 0 1 1 0 0 0 0 1 0 1 1 0 1 0 2 1 0 1 0 1 0 0 1 1 1 1 1 1 1 1 1 0 0 0 0 0 0 0 0 2 2 1 0 1 1 0 0 1 0 0 0 1 0 1 1 1 1 0 1 0 0 0 0 1 1 2 0 0 0 0 0 0 1 1 1 0 2 0 1 1 0 0 1 0 2 0 0 0 0 2 1 1 1 2 1 0 1 0 0 0 1 1 1 1 0 2 0 2 2 0 0 1 0 1 1 0 1 0 1 1 0 0 0 1 1 1 2 0 0 1 0 1 0 0 0 1 0 1 0 1 0 0 0 0 1 2 0 0 0 0 0 1 1 0 0 0 0 0 0 0 0 1 1 0 0 0 0 0 0 1 0 1 0 0 1 1 1 1 0 0 0 0 0 1 1 1 0 2 2 2 0 0 0 0 1 0 0 0 1 1 1 0 0 1 2 0 0 2 1 0 0 0 0 0 1 0 1 1 1 2 1 1 2 0 1 1 1 2 1 1 2 2 2 1 0 1 1 2 1 1 1 1 1 2 2 0 0 1 0 0 1 1 1 0 0 0 1 0 1 1 0 2 1 0 0 2 0 2 0 2 0 0 0 1 1 1 0 0 0 1 1 1 1 1 1 1 1 0 1 1 0 2 0 0 0 0 0 1 0 1 0 0 0 0 0 0 2 0 1 0 0 2 1 1 0 1 1 1 1 1 1 0 0 1 1 2 0 1 0 1 2 0 2 2 2 0 0 0 0 2 1 0 1 1 1 1 0 1 0 1 0 0 1 1 0 0 1 1 0 0 0 1 2 2 1 1 0 0 2 2 0 2 0 0 1 0 0 0 0 2 2 0 0 0 0 0 1 1 1 0 1 0 1 1 1 1 0 0 0 1 0 0 0 0 0 0 1 0 1 0 0 0 0 1 0 0 1 0 0 1 0 0 1 0 1 0 0 1 0 0 0 1 0 0 0 0 0 2 1 2
60 1 1 0 1 0 0 1 1 1 1 1 0 0 0 0 0 2 2 0 1 1 1 0 2 0 0 0 2 0 2 1 1 0 1 0 1 0 1 1 0 0 0 0 0 0 1 0 1 1 1 0 0 0 2 1 1 0 1 1 0 0 0 1 0 0 0 0 2 1 1 2 2 2 1 2 1 0 1 0 2 0 0 1 2 0 0 0 1 1 0 1 2 2 1 1 0 1 1 1 1 1 0 0 0 0 2 2 2 0 0 2 0 1 1 1 0 0 0 2 2 0 0 2 0 2 0 1 1 0 0 0 0 1 1 1 0 0 0 0 2 1 0 1 0 0 1 0 1 1 1 0 0 0 1 1 0 1 0 0 0 0 0 2 1 1 1 1 0 1 0 0 0 2 2 0 1 1 1 1 0 1 1 0 1 0 2 1 0 0 0 2 1 1 1 1 1 0 0 0 0 0 0 2 2 0 2 0 1 0 0 2 0 0 1 0 0 1 0 0 1 1 1 0 0 1 1 1 0 0 0 0 0 1 1 0 0 2 2 2 0 0 1 1 2 1 1 0 0 0 0 0 0 0 0 1 1 0 0 0 0 0 0 1 0 0 0 0 2 0 0 1 0 2 0 0 0 1 1 0 0 0 1 0 0 1 0 0 0 1 1 1 0 1 2 0 2 2 0 2 0 0 1 1 0 1 0 2 1 1 0 0 0 1 1 0 2 1 0 0 2 2 0 0 1 0 1 0 1 1 0 1 0 0 0 0 0 0 2 1 0 2 2 1 1 0 1 1 1 1 1 1 0 1 1 0 0 0 0 1 1 2 1 1 1 0 0 2 2 0 0 2 0 0 0 1 0 0 0 1 0 1 0 0 1 0 0 1 0 1 1 1 2 0 2 0 1 1 1 1 1 2 0 1 1 0 1 1 0 0 0 0 0 0 2 0 0 0 1 0 0 1 0 1 0 1 1 0 0 0 0 0 0 1 0 0 0 2 1 1 1 1 0 0 1 1 0 1 1 2 0 0 2 2 2 2 2 1 0 1 1 1 1 1 0 1 1 1 0 1 1 1 2 0 1 0 1 0 2 1 1 2 0 0 1 0 0 0 2 2 0 0 0 2 0 0 1 1 1 1 1 1 2 0 2 1 1 1 0 0 0 0 1 1 1 1 0 2 1 1 0 2 2 1 1 1 1 0 1 1 1 1 2 2 1 0 2 0 0 2 1 1 0 0 2 0 1 1 2 1 0 0 0 1 1 1 0 1 0 0 0 0 1 2 0 1 1 2 2 2 1 1 1 0 0 0 1 2 0 2 0 0 1 0 0 0 0 0 0 0 1 0 0 1 1 1 1 1 0 0 1 1 1 1 1 1 1 1 1 1 0 0 0 1 1 1 1 1 1 0 0 0 0 0 0 1 1 1 0 0 1 1 0 0 1 0 0 0 2 0 1 2 0 1 1 0 2 0 0 1 1 1 2 0 1 2 1 1 1 1 1 0 2 0 1 0 0 0 0 0 0 2 0 0 1 0 2 0 1 0 0 1 0 2 2 2 0 0 1 1 0 1 0 2 0 0 1 2 0 1 1 0 0 0 1 0 0 2 0 0 1 1 0 1 1 1 1 1 0 1 0 1 0 2 0 1 2 1 1 1 1 1 0 0 0 0 2 0 0 1 0 0 0 0 0 0 0 0 0 0 0 0 0 0 0 0 0 0 0 0 0 0 2 0 0 0 2 0 0 2 1 1 0 0 0 1 1 0 2 1 0 1 0 0 2 0 2 1 0 2 0 2 1 1 0 0 0 0 0 0 0 2 0 1 0 2 1 1 0 0 0 0 0 1 1 0 1 1 0 0 0 0 0 2 2 1 1 1 0 2 1 1 0 0 1 0 0 2 1 0 0 1 0 1 1 0 1 1 0 1 1 1 0 2 0 0 1 0 0 0 0 0 1 1 1 0 1 0 2 1 1 0 1 1 2 1 0 0 1 0 1 0 2 0 0 0 0 2 1 2 0 1 1 0 2 2 2 0 0 0 0 1 1 0 2 1 0 0 0 1 1 0 0 0 0 0 0 1 2 1 0 1 0 2 2 2 2 0 0 0 1 2 2 2 0 0 0 0 0 1 1 2 0 0 0 2 0 0 0 1 2 1 1 1 0 0 1 0 0 0 0 0 1 0 0 2 2 0 0 0 1 0 0 0 0 0 0 0 0 0 0 2 0 0 0 0 0 0 1 0 0 1 0 1 1 0 1 0 0 0 1 1
61 1 1 0 0 0 0 0 2 0 0 2 0 1 1 1 0 2 0 2 2 0 0 1 1 1 1 0 2 0 2 1 0 0 0 0 2 1 0 0 1 1 0 1 0 1 0 0 2 1 0 0 0 0 2 1 0 0 0 0 0 1 0 0 0 1 0 1 1 0 0 0 2 2 1 2 1 0 2 1 0 0 0 0 2 0 1 1 1 1 0 1 1 1 0 0 0 1 0 2 1 2 0 0 2 2 2 0 0 0 1 2 0 0 0 0 0 0 2 0 0 0 0 2 0 2 0 1 1 1 0 0 0 0 0 0 0 0 0 1 1 2 0 0 0 0 1 0 0 0 0 0 0 0 0 0 0 0 1 1 1 0 0 2 2 1 1 0 1 2 0 0 0 1 2 1 1 0 0 0 0 0 0 0 0 0 1 1 1 0 0 2 1 0 0 0 1 0 0 2 0 2 0 1 2 2 0 1 1 0 1 1 0 0 1 0 0 1 2 0 1 1 0 0 0 1 1 1 0 1 1 1 0 0 0 0 0 2 2 1 0 1 2 1 1 0 0 0 1 0 0 0 0 0 0 2 0 1 1 1 0 1 1 1 0 0 0 0 2 1 0 1 1 2 0 1 0 1 1 0 0 1 2 1 0 0 1 1 0 2 1 1 1 2 2 1 2 2 0 0 0 0 0 2 0 0 0 2 1 1 0 0 0 2 2 0 1 0 0 0 1 2 1 0 0 0 1 0 1 1 0 1 0 1 0 0 0 1 1 1 1 1 1 2 1 1 1 0 0 1 1 0 1 2 1 0 0 0 0 2 0 2 2 1 2 1 0 2 2 0 0 2 0 0 1 2 1 1 0 2 2 0 0 1 1 1 1 1 1 1 1 1 0 0 2 0 0 1 0 0 0 1 0 2 2 0 0 0 0 0 0 1 0 0 2 0 0 0 0 1 0 1 1 1 0 1 0 0 0 0 0 1 0 1 1 1 0 1 0 0 1 0 0 0 0 1 1 1 1 2 0 0 1 2 1 1 1 2 1 1 1 2 1 0 0 0 2 1 0 1 0 1 2 0 1 0 1 0 2 0 2 1 0 0 0 1 0 1 2 1 1 0 0 2 0 0 1 2 1 1 0 0 1 1 1 1 2 0 1 0 0 1 1 0 0 1 0 2 0 0 0 2 1 1 1 2 0 1 0 2 0 1 1 1 0 1 2 1 0 2 0 0 0 0 2 0 0 1 1 2 1 1 0 1 2 1 0 0 0 2 0 0 1 1 0 0 0 1 0 0 0 0 1 0 0 0 1 2 0 2 0 0 0 0 0 0 0 0 0 0 0 0 2 0 1 2 0 0 0 0 0 2 0 2 2 0 1 0 1 1 1 0 0 0 1 0 0 2 0 1 0 1 0 0 0 1 1 0 0 0 0 0 0 0 2 0 1 1 2 0 0 1 0 1 2 0 2 0 1 2 0 2 0 0 1 2 2 1 1 0 0 0 2 1 0 1 0 1 1 1 1 0 0 0 0 0 2 0 0 0 0 0 0 1 1 1 0 2 2 0 1 0 1 1 1 0 0 2 0 2 2 0 0 0 2 0 1 2 0 0 1 0 0 1 0 1 0 1 1 1 0 0 0 2 0 2 2 2 1 1 0 1 1 0 0 1 1 1 0 1 0 1 0 1 0 1 2 1 0 0 0 0 1 0 0 1 0 0 1 0 0 1 1 0 0 1 1 0 0 2 1 0 0 0 0 2 2 0 1 1 0 1 0 0 1 1 0 1 0 2 0 2 2 2 2 1 0 1 0 2 2 2 0 2 0 1 1 0 1 1 0 0 1 1 1 0 0 0 1 0 1 1 0 0 0 2 0 1 1 2 1 2 0 0 0 1 1 1 0 0 0 0 0 0 0 0 0 1 0 1 1 1 0 2 0 0 0 0 0 1 0 0 1 1 1 0 1 0 1 0 0 0 1 1 2 1 0 1 1 1 1 1 2 1 0 0 0 1 0 2 0 1 0 0 1 0 2 0 0 0 0 2 1 1 2 0 1 0 0 1 0 1 0 0 2 0 0 0 1 1 0 0 0 2 0 1 0 2 0 0 1 0 0 1 0 0 0 2 0 1 0 0 1 1 1 1 0 0 0 0 2 0 1 1 0 0 2 0 0 0 0 0 0 0 1 0 0 0 0 0 2 0 1 0 1 1 0 0 2 1 1 0 1 2 0 0 0 0 0 0 0 0 0 2 0 1 0 0 0 0 2 2
62 0 1 0 1 0 0 2 1 0 0 1 0 0 0 0 0 1 0 1 2 0 1 0 2 0 0 0 2 1 2 1 1 1 2 0 1 1 0 0 1 1 1 1 0 1 1 0 1 1 1 0 0 1 0 0 0 0 0 0 0 0 0 2 1 1 1 1 2 0 0 2 2 2 1 2 1 0 0 0 1 0 1 1 1 0 0 1 1 2 0 1 1 2 0 1 0 0 0 2 2 2 1 0 0 0 2 0 1 1 0 2 1 1 1 1 1 0 1 2 2 0 1 1 0 0 0 2 2 1 0 0 0 0 0 0 0 0 0 1 2 1 0 0 0 0 0 0 0 1 0 0 0 1 2 1 1 1 0 0 0 0 0 2 2 1 1 1 1 2 1 0 0 2 2 2 0 0 0 0 0 0 0 2 1 1 2 2 0 0 0 2 0 1 1 0 1 0 0 0 0 0 0 1 2 1 2 0 0 0 0 1 1 0 1 1 1 1 2 1 1 0 1 0 0 2 2 2 0 2 1 1 0 0 0 0 0 2 2 1 0 0 2 1 1 0 0 0 0 0 0 0 0 0 0 0 0 0 0 0 0 0 1 1 1 0 0 0 1 1 0 1 0 1 0 0 0 2 2 2 2 0 2 0 1 1 1 2 0 2 1 1 0 2 1 0 2 1 0 0 0 0 1 1 0 0 0 2 0 1 1 2 0 1 1 0 2 0 0 0 0 2 0 0 1 0 0 0 1 1 0 1 0 1 0 0 0 1 1 1 1 1 1 2 1 0 1 0 1 1 1 0 0 1 0 1 1 1 0 1 0 1 1 0 1 0 0 1 1 0 0 2 1 0 1 1 1 0 0 1 1 1 0 2 1 0 1 0 0 1 1 1 0 1 2 0 1 1 0 0 0 0 0 0 1 0 0 1 0 0 0 1 2 2 0 1 0 0 1 0 0 2 0 1 1 1 1 0 0 1 0 0 0 2 0 1 1 0 0 0 2 0 0 0 0 0 0 1 1 2 0 0 0 1 1 0 1 2 1 1 1 1 1 1 0 0 2 2 0 0 1 1 2 1 1 0 1 0 2 0 2 2 0 0 0 0 0 2 2 2 0 0 1 1 2 0 1 1 1 2 1 1 1 1 1 2 2 0 1 0 0 1 0 0 0 1 0 2 0 0 0 1 1 0 0 1 1 2 0 2 0 2 1 1 1 1 1 0 1 2 1 2 0 1 2 0 2 2 1 1 0 0 0 1 2 1 1 1 0 1 0 0 1 2 0 1 1 1 0 1 1 1 1 1 0 1 2 1 0 2 0 0 0 0 0 0 0 0 0 0 0 0 0 0 0 1 0 1 0 0 2 1 0 2 2 0 2 1 1 1 0 0 0 0 1 0 1 0 0 0 1 0 0 2 0 0 0 2 0 0 0 0 0 0 2 0 0 0 1 1 0 1 1 2 1 0 2 1 0 1 0 2 2 1 1 1 2 1 1 0 0 0 1 2 0 2 1 1 1 1 1 0 1 0 0 0 1 0 0 0 1 1 0 0 0 2 2 0 1 1 0 1 1 2 1 1 0 1 0 1 0 1 1 1 1 1 1 0 0 0 1 1 0 0 0 1 0 1 0 1 0 1 1 2 1 1 1 0 0 0 0 2 0 0 0 0 1 0 0 1 0 0 1 1 0 0 2 0 0 0 0 1 2 0 0 0 0 0 1 1 1 0 1 0 0 1 1 0 0 2 0 0 1 1 1 2 1 0 1 1 0 1 1 1 2 2 0 2 2 2 2 0 2 1 1 1 0 0 0 1 0 0 0 1 0 1 1 0 0 1 0 0 1 1 1 0 0 1 1 0 0 1 0 2 2 2 1 1 0 2 1 1 0 0 0 1 1 0 1 0 1 0 1 1 1 1 1 0 0 0 2 2 0 2 0 0 0 1 0 0 0 0 0 0 0 1 1 0 2 0 1 0 0 0 2 2 0 0 1 1 1 0 2 0 0 0 0 1 0 1 0 1 1 1 1 1 2 0 0 0 0 1 2 2 2 1 0 0 0 1 0 2 0 0 1 0 0 0 1 1 0 0 2 0 2 2 2 0 0 1 2 2 0 1 0 0 0 0 0 0 0 1 0 0 0 1 0 1 0 1 2 0 2 0 1 0 1 1 1 1 1 1 0 0 2 0 0 0 0 0 1 0 0 0 0 2 0 0 1 0 0 2 1 2 0 1 1 0 1 1 1 0 0 1 1 0 0 1 1 0 0 0
63 1 1 0 0 0 0 2 2 0 0 0 1 1 1 1 0 1 0 2 0 1 0 0 2 0 0 0 2 0 1 2 1 1 1 1 2 1 0 0 2 2 1 1 0 1 0 0 0 1 1 0 0 0 2 0 2 0 0 1 0 2 0 2 0 1 0 1 1 0 0 1 2 2 1 2 1 1 2 0 2 0 0 1 1 0 0 0 0 2 0 0 1 2 0 1 0 0 0 1 1 2 1 0 1 0 2 0 0 0 0 1 0 1 1 1 0 0 0 2 2 0 1 1 0 0 0 1 1 0 0 0 0 0 0 0 0 0 0 0 1 1 0 0 0 1 0 0 0 1 1 0 0 0 1 0 0 2 0 1 1 0 0 2 0 2 2 0 0 1 0 0 1 0 1 1 1 1 1 1 0 1 0 1 2 2 1 2 2 1 1 2 0 2 2 1 2 1 0 1 0 1 0 1 2 1 1 0 1 1 0 0 0 0 2 1 1 2 0 0 2 1 1 0 0 1 1 1 0 1 0 0 1 1 0 0 0 2 2 0 0 1 2 2 2 0 0 0 1 1 1 1 0 1 0 1 1 0 1 1 0 1 0 2 0 0 1 0 2 0 0 0 2 2 0 2 1 2 2 0 0 0 1 1 0 0 1 2 0 2 1 0 0 2 2 1 1 0 1 0 1 0 2 0 0 0 1 0 1 2 0 2 0 2 2 0 1 1 1 0 0 2 1 1 0 0 0 0 0 0 0 0 0 2 0 0 0 2 0 2 1 1 0 2 1 0 1 1 1 2 0 1 1 2 0 2 2 0 0 1 0 1 1 0 1 0 0 1 1 1 1 1 1 1 1 0 1 1 0 2 1 2 0 0 1 0 0 0 0 0 0 0 0 0 2 1 0 1 0 0 0 0 0 0 0 0 2 1 0 0 0 0 1 1 1 0 0 0 1 0 0 2 0 2 1 2 1 0 0 0 0 1 0 0 2 1 0 0 1 0 0 1 0 1 2 2 0 0 1 1 0 1 1 2 1 1 1 1 1 0 1 2 1 1 0 0 2 2 0 0 1 1 1 1 0 0 0 0 2 0 2 0 1 0 1 0 0 0 1 1 1 1 0 1 0 0 0 1 0 1 1 1 0 2 0 2 2 0 1 0 0 0 1 0 1 1 1 2 0 1 1 1 2 2 2 2 0 0 1 2 0 0 2 2 1 0 1 0 2 2 0 1 0 1 1 0 0 2 0 1 0 0 0 2 2 1 0 0 1 0 1 0 1 2 1 1 1 1 1 0 0 0 0 0 1 1 2 1 0 2 0 0 0 0 1 1 1 1 1 1 1 0 0 1 1 0 1 0 0 0 0 2 0 1 1 0 0 1 1 1 1 0 0 1 1 1 1 0 0 0 1 0 0 2 0 0 0 0 0 0 1 0 1 0 2 1 1 0 2 0 0 1 0 0 0 0 2 2 0 0 0 1 1 2 1 2 0 1 2 1 0 1 1 0 2 0 0 0 2 0 0 0 0 0 1 0 2 1 1 0 0 1 0 1 1 1 1 0 0 1 0 1 1 1 1 0 0 2 0 0 0 0 0 0 1 0 1 1 1 0 0 0 0 2 1 0 1 2 2 2 0 0 0 2 0 1 1 2 1 1 1 2 0 0 0 1 2 0 0 2 1 0 0 0 0 1 1 0 0 1 1 1 0 0 0 0 1 0 2 1 0 0 2 1 0 0 2 0 0 2 1 0 0 1 1 1 2 0 1 1 1 2 0 0 1 0 1 2 1 2 1 1 2 2 1 1 0 1 0 1 1 1 0 0 0 2 2 0 0 1 0 0 0 0 0 1 1 1 2 0 2 2 0 2 1 0 0 2 0 1 0 2 0 1 0 0 0 0 2 0 1 0 1 1 1 1 1 1 0 0 2 1 0 2 0 0 0 2 0 0 0 0 0 0 0 0 1 1 1 0 0 0 1 1 0 0 0 0 0 1 2 0 2 0 0 0 0 1 0 1 0 1 2 0 2 2 2 0 0 1 0 2 2 0 2 0 1 1 0 2 1 0 0 0 0 2 0 1 1 0 1 0 0 1 0 1 2 1 0 0 1 0 0 2 0 0 0 0 0 1 1 2 1 1 1 1 1 0 0 0 2 1 1 0 1 0 1 0 0 0 0 0 0 1 2 0 0 0 2 1 0 0 0 0 0 1 0 0 2 0 0 0 0 1 0 0 0 0 0 1 1 0 1 2 1 1 0 0 0 1 1 0
64 0 1 0 0 0 0 1 2 0 0 2 1 2 1 1 0 2 2 1 1 0 0 2 0 0 0 0 2 2 0 2 1 1 0 0 2 1 0 0 2 2 0 0 1 0 1 0 1 2 0 0 0 0 2 0 0 0 2 0 1 2 0 2 1 0 1 0 1 0 0 0 2 2 2 2 0 0 2 0 2 0 0 0 2 1 0 0 2 2 0 2 1 1 0 2 0 0 0 2 2 0 0 0 2 2 2 0 0 0 0 2 0 0 0 0 1 0 0 2 2 0 0 2 0 1 0 2 2 2 0 0 0 0 0 0 0 0 0 2 1 1 1 0 0 0 0 0 1 1 1 0 1 0 0 0 0 1 0 1 1 0 1 2 2 2 2 1 1 2 0 0 0 2 2 1 1 1 0 1 0 1 0 2 2 2 2 2 0 0 0 1 1 0 0 0 0 0 0 0 0 0 0 0 2 0 2 0 0 0 0 0 2 1 2 2 2 0 2 1 2 1 0 0 0 0 0 1 0 0 1 1 0 0 0 0 0 2 2 1 0 1 2 1 1 0 0 0 0 0 0 0 0 0 0 1 0 0 0 0 0 0 1 1 0 0 0 0 2 0 0 2 0 1 0 0 0 1 1 1 1 1 1 2 0 0 1 2 0 2 1 1 0 2 2 0 2 0 0 0 0 0 1 1 1 0 1 1 0 1 0 2 0 1 1 0 2 1 1 0 0 1 1 1 1 0 1 0 0 0 0 0 0 0 0 0 0 1 1 1 1 2 2 1 0 0 1 0 0 1 1 0 0 1 0 1 1 0 0 2 0 2 2 0 2 0 0 1 1 0 0 2 1 1 1 0 1 1 1 2 1 2 0 1 1 0 0 0 0 0 0 0 0 0 1 1 0 0 0 0 0 1 0 1 0 1 1 1 1 1 1 1 1 1 1 0 0 1 0 0 0 1 0 1 0 1 1 0 0 0 1 0 0 2 0 0 0 1 0 0 2 0 0 1 1 1 0 1 1 2 0 0 0 2 0 0 0 2 2 0 1 2 1 1 0 0 2 2 0 0 0 0 1 1 2 0 2 1 2 0 1 1 1 1 0 1 0 1 2 0 0 0 1 1 1 0 1 1 1 2 1 1 2 1 1 0 2 0 0 0 0 0 1 0 0 1 1 2 0 1 2 1 1 0 1 1 1 2 0 2 0 2 2 1 1 0 2 0 0 2 1 1 0 1 1 1 1 2 0 2 0 0 0 1 2 0 1 0 0 0 1 0 0 0 0 0 0 0 0 0 0 1 1 0 1 0 2 1 0 2 0 0 0 0 1 0 0 1 1 1 0 1 1 0 0 1 0 0 0 0 0 2 1 2 2 1 0 0 0 0 0 0 0 2 1 2 1 0 0 0 1 0 0 0 0 0 1 1 1 1 0 0 0 0 1 1 0 1 1 1 1 0 0 0 1 0 2 1 0 1 0 2 0 1 2 2 1 0 2 1 0 0 1 0 1 0 0 0 1 0 0 1 0 1 0 0 2 2 1 1 0 0 0 1 1 1 1 0 2 0 0 0 0 1 0 0 1 1 0 1 0 1 0 0 1 0 0 2 0 0 0 0 0 1 0 0 0 1 1 1 0 0 1 1 0 0 0 0 0 0 0 1 0 0 0 0 1 0 0 1 0 0 0 0 0 0 1 0 0 0 0 0 0 0 0 0 1 1 2 2 0 0 1 0 0 1 1 0 0 1 1 0 0 0 0 2 0 0 0 0 0 2 0 0 0 2 0 1 0 2 0 2 1 1 0 0 0 1 0 1 2 1 0 0 0 1 2 0 1 1 0 0 1 1 1 0 0 0 2 0 1 1 0 2 2 0 0 1 1 2 1 2 1 1 0 0 0 0 0 0 0 0 0 0 0 1 1 0 0 0 2 2 0 2 0 1 1 0 0 0 0 0 0 0 0 0 1 0 2 0 0 0 0 1 2 1 1 1 0 1 0 0 1 0 0 1 1 1 0 2 1 2 0 0 1 1 2 0 0 0 0 2 1 0 1 2 0 2 0 1 1 2 0 0 0 2 0 0 2 2 0 0 0 1 1 1 2 1 0 0 1 1 1 2 0 0 0 1 0 0 0 1 2 2 2 1 0 1 1 1 1 0 2 0 0 0 0 1 0 0 0 2 0 1 2 1 1 1 0 0 1 0 0 0 0 1 0 0 2 1 1 0 0 1 0 0 0 0 0 0 0 0 1 2 1 0 0 0 1 1 0 0
65 1 2 1 0 0 0 2 1 1 1 1 0 0 0 0 0 0 2 0 1 1 0 0 2 0 0 0 2 1 0 1 1 2 1 0 2 1 0 0 1 1 0 0 0 0 0 0 2 0 0 0 1 1 1 0 0 0 2 0 1 1 0 1 1 0 1 0 2 0 0 2 2 2 1 2 1 0 0 0 0 0 0 0 2 0 0 0 2 2 0 0 1 2 1 1 0 1 1 0 0 2 0 0 0 0 2 0 0 0 0 2 2 2 2 2 1 0 0 2 2 0 1 1 0 1 0 0 2 0 1 1 1 1 0 0 1 0 1 0 1 1 0 0 0 0 0 0 0 1 0 1 0 0 0 0 0 1 0 0 2 1 1 2 1 2 1 0 1 2 0 0 2 1 2 1 1 0 0 0 0 1 1 0 1 0 2 2 1 0 0 2 0 2 2 0 2 0 0 0 0 0 0 0 2 1 1 0 0 0 1 1 0 0 2 0 0 0 2 0 1 1 2 0 0 2 2 1 0 0 0 0 1 0 0 0 0 1 1 1 0 0 1 2 2 0 0 0 1 1 1 1 0 0 0 2 1 1 1 2 1 2 0 1 0 0 2 0 0 0 1 1 0 2 0 0 0 2 2 2 2 0 1 1 0 0 1 1 0 2 2 0 1 2 2 1 2 0 0 2 0 0 0 2 0 0 0 2 0 0 0 1 0 2 2 0 1 0 1 0 1 2 0 0 1 0 0 0 1 1 0 1 0 1 0 0 0 0 2 0 0 0 1 2 1 0 1 0 1 2 1 1 0 2 1 1 1 0 0 0 1 1 0 0 0 1 0 2 2 0 0 2 0 0 0 0 1 0 0 1 2 0 0 0 1 0 0 0 0 0 0 0 1 0 2 0 1 0 0 0 0 0 0 1 1 0 1 1 0 0 0 0 1 1 1 0 0 0 0 0 1 0 0 0 1 2 1 0 0 0 1 0 0 0 1 0 0 1 0 0 1 0 0 0 1 2 0 0 2 1 0 0 1 1 1 0 1 2 1 0 1 2 0 0 0 2 0 0 0 2 0 2 2 0 1 0 1 0 2 0 2 1 0 1 1 1 0 1 1 1 1 1 0 1 0 0 1 1 1 2 2 0 2 0 2 0 0 0 0 0 0 0 0 0 1 0 0 2 1 1 0 1 2 1 1 2 0 0 1 1 1 0 2 1 0 0 2 1 0 2 0 0 0 1 1 0 2 1 1 1 0 0 0 2 2 1 0 0 2 0 0 2 0 2 0 1 1 1 0 1 0 0 0 0 0 0 1 1 0 2 0 0 0 0 0 0 0 1 0 1 1 1 2 0 1 0 0 1 0 0 1 1 1 1 1 1 1 1 1 1 0 0 0 0 1 0 0 1 1 0 1 0 0 2 0 0 0 1 0 0 0 0 0 0 0 0 0 1 2 0 1 1 1 2 2 0 1 2 0 1 1 1 1 0 1 2 1 0 2 1 0 1 1 2 0 2 0 0 1 0 0 1 1 1 0 0 1 2 0 0 0 0 0 0 0 1 1 0 1 0 0 0 0 2 0 1 0 2 0 2 0 1 0 0 2 0 0 2 0 0 0 0 0 2 0 0 0 0 0 0 0 0 0 2 0 1 2 0 0 0 0 1 1 0 0 2 1 0 0 0 0 0 0 1 0 0 1 1 0 0 0 0 0 0 0 0 1 0 1 0 0 1 2 1 0 0 2 1 0 1 0 0 1 0 0 0 1 0 0 0 0 2 0 0 1 1 1 1 0 2 0 2 2 2 2 0 0 1 0 2 2 2 1 1 1 2 1 0 1 0 0 0 0 2 1 0 0 0 2 0 1 1 0 2 2 2 2 2 0 2 0 2 0 0 0 2 1 2 0 0 0 1 2 2 2 2 2 0 0 0 2 2 0 2 0 0 0 0 0 1 0 0 0 0 0 0 1 0 1 0 0 0 0 1 2 0 0 1 1 2 2 0 2 0 0 0 0 2 0 2 0 1 1 0 2 1 2 0 0 1 0 1 2 0 2 0 2 1 1 1 1 1 0 0 1 1 0 1 2 1 0 1 0 1 2 2 1 1 0 0 2 1 0 1 0 0 0 1 0 2 0 2 1 2 1 1 1 0 0 0 2 1 2 0 0 0 0 0 0 1 1 1 0 2 2 0 0 0 0 0 0 0 0 0 0 0 0 0 2 0 0 0 1 2 0 0 0 0 0 1 0 0 0 0 1 0 0 0 0 0 2 0
66 0 0 0 0 0 1 2 2 0 0 1 2 2 0 0 1 2 0 2 2 0 1 0 2 0 0 0 2 1 1 1 0 1 0 0 2 1 0 1 1 1 0 0 0 0 0 0 2 1 0 0 0 0 1 1 0 0 0 0 0 0 0 1 1 0 1 0 2 0 2 0 2 2 2 2 0 0 2 1 0 0 0 2 2 0 0 0 1 2 0 1 1 1 0 2 0 1 0 2 1 2 0 0 0 0 2 0 2 2 0 2 0 1 1 1 0 0 0 2 2 0 0 2 0 1 0 1 2 0 0 0 1 1 0 0 1 0 0 0 1 1 1 0 0 0 0 0 1 2 1 1 2 0 1 1 1 1 1 0 0 0 1 1 1 0 0 0 0 2 2 0 1 2 1 0 2 1 0 1 0 1 0 1 1 1 2 1 0 0 0 1 0 0 2 0 0 0 0 1 1 1 1 0 2 0 2 0 1 0 0 1 1 0 1 0 0 0 0 0 1 1 1 0 0 1 1 2 1 1 1 1 0 0 0 0 0 1 2 1 0 0 1 2 2 0 0 0 0 0 0 0 0 0 1 2 1 0 0 0 0 0 0 0 0 0 0 1 0 0 1 1 0 2 1 1 0 2 2 0 1 1 1 1 0 1 1 0 0 1 1 1 1 2 2 1 1 2 0 2 0 2 1 1 1 0 0 1 0 1 0 1 0 2 2 0 2 1 0 0 0 1 0 0 0 0 0 0 1 1 0 0 0 2 0 0 0 2 0 1 1 1 2 1 0 0 1 1 2 2 0 1 0 2 1 1 1 0 0 1 1 2 2 1 2 1 0 1 1 0 0 2 1 1 1 0 2 0 0 2 1 0 0 1 0 0 0 0 0 0 0 0 0 0 1 1 1 0 1 1 1 1 0 2 2 1 1 2 0 0 0 1 1 1 1 0 0 0 0 0 0 0 0 1 1 1 1 0 0 0 0 1 2 0 2 1 0 0 1 0 1 1 0 0 1 1 0 1 2 0 0 0 0 2 1 0 1 1 1 0 2 1 0 0 0 2 0 1 0 1 0 1 1 1 0 0 0 2 2 0 0 2 0 0 0 0 0 0 2 0 0 0 0 2 0 0 1 2 1 1 0 0 1 1 1 2 2 1 0 0 0 0 1 0 1 1 0 1 1 2 1 0 1 1 1 2 0 1 0 2 0 1 0 0 0 0 2 0 1 1 1 1 0 1 1 1 0 0 2 2 0 1 0 2 1 1 0 0 1 1 0 0 0 2 1 1 1 2 2 2 1 1 0 1 0 1 2 1 0 2 0 0 0 0 1 1 1 1 1 1 0 0 2 0 0 0 0 0 0 0 0 1 2 1 0 1 0 0 0 1 0 0 0 0 0 0 1 0 0 0 1 0 0 1 0 0 1 1 0 0 1 0 0 0 2 2 0 0 2 0 2 1 1 1 2 0 1 2 0 2 0 1 1 1 2 2 2 0 1 0 0 0 0 0 2 2 0 1 0 1 1 0 0 1 0 0 2 1 1 1 0 0 0 0 0 1 2 1 2 0 1 0 0 2 1 1 0 2 0 1 0 1 0 0 1 0 1 2 0 0 1 1 0 2 0 1 0 1 0 1 0 0 0 0 1 0 0 0 0 0 0 1 0 1 0 0 1 2 0 2 0 2 1 1 0 0 2 0 0 0 0 0 1 0 0 1 0 0 1 0 0 1 0 0 1 1 2 1 0 2 0 0 0 1 1 1 2 0 2 2 1 1 0 0 2 0 1 1 0 2 0 2 2 2 2 0 0 0 0 0 0 0 1 2 1 1 0 0 0 2 0 0 0 0 0 1 2 2 1 0 1 1 0 1 1 2 1 1 0 2 0 2 2 2 0 0 0 0 0 0 0 1 1 1 1 1 1 0 0 0 2 2 0 1 1 0 1 0 0 0 0 0 0 0 0 0 2 0 2 0 1 0 0 1 1 0 0 0 1 1 2 0 2 1 0 0 0 1 0 1 0 1 1 1 2 2 2 0 0 0 1 2 1 0 2 1 0 0 1 1 1 0 0 0 1 1 0 1 1 1 0 0 0 1 2 2 0 2 0 0 2 1 0 2 0 0 0 2 0 0 0 0 2 0 0 1 0 0 0 0 2 0 0 0 2 0 1 2 0 0 0 0 0 1 2 1 1 0 1 0 1 0 0 0 0 2 0 0 1 0 0 1 0 0 0 0 0 0 0 0 0 0 0 2 0 0 1 0 0 0 2 2
67 1 0 0 1 0 1 2 0 1 1 1 0 2 2 2 0 1 0 2 2 0 0 0 2 0 0 0 1 2 0 1 1 1 0 0 2 1 0 1 1 1 0 0 0 0 0 0 1 0 0 0 1 1 1 0 0 0 1 1 0 0 0 0 0 0 0 1 1 1 0 2 2 2 1 2 1 0 1 0 1 0 0 1 2 0 0 0 2 2 0 0 0 1 0 2 1 0 0 2 2 2 0 0 1 2 2 0 0 0 0 2 0 2 2 2 0 0 1 1 1 0 2 0 0 0 0 1 2 0 0 0 0 1 0 0 0 1 0 1 1 2 0 0 0 0 0 0 0 1 1 0 0 1 0 1 1 0 1 0 0 0 1 2 0 2 0 1 1 1 1 0 0 2 2 1 2 0 0 0 0 0 0 1 0 0 2 1 0 0 0 1 0 1 1 0 1 0 0 0 0 0 0 0 2 0 2 0 1 0 1 1 2 1 1 0 0 1 1 1 2 1 0 0 0 0 0 2 1 1 0 0 0 0 0 0 0 1 2 1 0 0 2 2 2 0 0 0 1 0 0 0 0 0 0 2 1 0 0 0 0 0 0 0 0 0 0 0 0 0 1 1 0 1 0 0 0 2 2 1 1 0 1 1 0 0 1 1 2 2 0 1 1 2 2 1 2 1 0 1 0 0 2 0 0 1 0 2 1 1 1 0 0 2 2 0 1 0 0 0 1 1 0 0 2 0 0 0 1 1 0 0 0 0 0 1 0 1 1 1 1 2 1 1 1 0 1 0 0 0 1 0 0 1 1 0 0 0 0 1 0 2 2 1 2 1 0 1 2 1 1 1 0 0 0 0 1 0 0 0 1 1 0 0 0 0 0 0 0 1 1 1 0 0 2 1 0 1 0 0 0 0 0 2 2 2 0 1 0 0 0 0 0 0 1 0 1 0 0 1 0 1 1 1 0 1 1 0 0 0 1 0 0 0 0 0 0 0 1 0 2 1 0 0 1 2 0 0 1 1 0 0 1 2 1 1 1 1 0 0 2 0 0 0 0 2 0 2 0 0 1 0 1 1 0 0 0 0 1 0 1 2 1 0 1 0 0 1 2 1 1 0 0 0 2 0 2 1 1 1 1 0 2 0 2 1 1 1 0 0 0 0 0 0 0 0 1 2 0 1 1 1 0 0 0 1 1 0 1 1 1 0 0 0 0 0 1 0 0 0 2 2 0 0 1 1 1 2 0 1 0 0 0 2 0 0 0 0 0 1 0 0 0 2 0 0 0 1 1 2 1 1 0 0 0 0 1 2 0 2 0 0 0 0 1 0 0 0 0 1 0 0 1 0 0 1 0 0 0 0 0 1 0 0 0 0 1 1 1 1 0 0 0 1 1 1 1 0 0 0 0 1 0 0 0 1 1 1 0 0 1 1 0 0 1 1 0 1 2 0 2 1 0 0 2 0 1 1 0 1 1 1 0 2 1 2 1 0 2 0 0 0 2 2 0 2 0 1 0 2 2 0 0 0 0 0 2 1 1 1 0 0 0 0 0 2 1 1 0 0 0 1 0 2 1 1 0 1 0 1 0 0 0 1 1 0 1 2 0 0 1 1 0 1 1 1 1 2 2 2 0 0 0 2 0 1 1 0 0 1 0 1 0 0 1 0 2 0 0 0 0 0 1 0 0 0 1 0 0 1 1 1 0 0 0 1 1 0 0 0 1 2 2 1 0 0 2 1 0 2 0 0 0 0 0 0 1 0 1 1 1 2 0 0 1 2 0 2 2 2 0 0 2 2 2 0 1 1 0 1 1 1 0 0 0 2 1 0 0 2 0 0 0 1 1 0 1 0 2 0 2 2 0 1 1 2 1 2 0 2 0 2 0 0 0 0 0 0 0 1 0 0 1 1 1 1 1 1 0 0 2 2 0 2 0 0 0 0 0 0 1 0 0 0 0 0 1 0 1 0 0 0 1 0 2 1 0 1 2 2 2 0 2 0 0 0 0 2 2 1 2 2 1 1 2 2 2 0 0 0 0 2 2 0 2 1 1 1 1 0 1 1 0 0 1 1 0 0 0 0 0 0 1 1 0 0 1 2 1 1 1 2 1 2 0 0 0 0 0 0 0 1 1 1 0 1 0 1 0 1 2 0 1 0 1 0 1 1 0 1 1 1 1 0 1 0 0 0 0 0 0 0 0 0 0 1 0 0 1 0 1 1 1 1 0 1 1 0 0 1 1 0 1 1 2 1 1 0 0 0 1 1
68 1 2 1 1 0 0 2 1 1 2 0 1 2 0 0 1 0 0 2 1 1 1 0 2 0 0 0 2 1 0 2 2 2 0 0 1 1 0 1 1 1 0 1 0 0 1 0 1 1 0 0 1 0 1 1 0 0 1 1 1 1 0 2 0 0 0 1 1 0 0 1 1 1 2 1 0 0 0 0 0 0 0 0 2 0 0 1 2 2 1 2 1 1 0 1 0 1 0 1 1 1 0 0 1 1 2 2 2 0 0 2 0 1 1 1 0 0 0 2 2 0 0 2 0 2 0 1 1 0 0 0 0 0 0 0 0 0 0 0 0 2 0 0 0 0 0 0 0 1 1 0 1 0 0 0 0 0 0 0 0 0 0 2 1 1 0 1 1 2 0 0 0 2 1 0 2 1 0 1 1 2 0 1 1 1 2 1 0 0 0 2 0 2 2 0 1 1 0 0 0 0 0 1 2 1 1 1 0 0 2 2 1 0 2 0 0 1 1 1 2 1 0 1 0 1 2 1 1 0 1 1 0 1 1 1 0 2 2 1 0 1 2 1 1 0 0 0 0 0 0 0 0 0 0 0 0 0 0 0 0 0 0 0 0 0 0 0 2 0 0 1 0 2 0 1 0 2 2 1 1 0 2 1 0 0 1 0 0 2 2 1 0 1 2 1 2 2 0 0 0 0 1 1 1 0 0 1 0 0 1 0 0 1 2 0 2 1 1 0 0 1 1 0 2 0 0 0 1 1 0 2 1 2 0 0 0 1 1 0 0 0 0 2 1 0 1 0 0 1 1 0 0 2 2 0 0 0 0 1 0 0 0 0 0 0 0 0 0 0 0 2 2 1 1 2 2 0 0 0 2 1 0 1 1 0 0 0 0 0 0 0 2 1 2 1 1 0 0 0 0 0 0 1 1 0 1 1 0 0 0 1 0 0 1 0 1 1 0 0 1 0 1 0 1 2 1 0 0 0 0 0 0 1 0 0 0 1 1 1 2 0 0 0 2 2 0 1 2 1 0 0 1 2 1 1 1 2 0 2 0 2 0 0 0 1 1 2 0 0 0 0 1 1 1 1 1 1 1 1 1 1 0 0 1 0 0 1 2 1 1 0 0 0 1 0 1 1 1 2 1 1 1 1 1 1 1 0 1 0 0 0 2 1 1 1 0 2 2 2 0 0 2 1 1 2 0 0 2 1 1 1 1 0 0 0 2 0 2 2 0 0 0 0 0 1 1 1 1 1 0 0 0 1 2 1 1 0 0 1 0 0 0 0 0 0 0 0 0 0 0 0 1 0 0 0 1 1 0 1 1 1 0 0 0 0 0 1 1 1 0 0 0 0 0 2 0 0 0 0 1 1 1 1 1 1 1 2 2 2 0 0 0 1 0 1 0 1 0 1 0 0 0 0 0 0 2 2 0 0 0 0 0 0 2 1 0 0 2 0 2 1 1 1 2 0 2 1 1 2 0 2 1 1 0 2 2 1 1 0 0 0 1 2 0 1 1 1 1 0 0 1 0 1 0 0 2 0 0 1 2 0 1 0 0 1 1 1 2 0 0 1 0 2 0 0 1 1 0 1 0 1 0 0 2 0 0 1 0 0 1 1 0 1 0 1 0 2 2 2 0 0 1 2 0 1 1 2 1 1 1 2 0 0 0 0 1 0 0 2 0 0 0 1 0 0 1 1 1 0 0 1 1 0 0 0 0 0 1 1 0 1 2 0 1 0 2 2 0 2 0 1 1 1 1 1 2 0 0 0 0 2 0 0 0 2 0 2 2 2 1 0 2 2 1 1 0 0 0 2 1 1 0 1 0 2 1 0 0 1 1 1 1 1 1 0 0 0 2 1 0 1 0 1 1 1 0 2 0 2 1 1 0 1 0 0 0 1 1 0 0 1 1 1 1 1 1 1 0 1 1 1 0 2 0 0 0 0 0 0 1 0 0 0 0 1 1 0 2 0 0 0 0 2 2 1 0 1 0 2 2 0 1 1 1 2 0 1 0 2 0 1 0 0 2 2 2 0 0 1 0 2 2 0 2 0 0 1 1 1 1 0 0 0 0 2 0 1 2 1 1 1 1 2 0 0 1 1 1 0 1 1 0 2 0 0 0 1 0 0 0 0 2 1 1 1 0 2 0 0 2 0 2 0 0 0 1 1 0 0 0 0 0 1 1 0 0 0 0 0 1 0 0 0 0 1 0 0 2 0 0 0 0 0 1 0 0 0 0 0 0 0 1 1 1 0 0 0 0 0 0 0
69 1 1 0 0 0 0 1 2 1 1 1 0 1 1 1 0 1 2 0 0 1 0 1 1 1 1 0 1 1 1 1 1 1 0 0 2 1 0 1 1 1 1 0 0 0 0 0 1 1 0 0 0 0 1 0 1 0 1 0 1 2 0 2 0 0 0 0 1 0 1 1 2 2 1 2 1 0 1 0 0 0 1 1 0 1 0 1 2 2 0 2 0 1 1 1 0 1 1 0 0 2 0 0 1 1 2 0 0 0 0 1 1 1 1 1 1 0 1 1 1 0 1 1 0 0 0 1 2 0 1 1 0 0 0 0 1 0 0 1 0 2 0 0 0 0 1 0 0 1 0 1 1 1 0 1 1 0 0 1 1 0 0 2 1 2 1 0 0 1 1 0 0 0 0 0 1 2 2 1 0 2 0 1 1 1 1 1 0 0 0 1 1 1 1 1 1 0 0 0 0 1 0 0 2 1 1 1 0 0 2 1 2 0 2 0 0 0 1 1 1 0 0 0 0 0 0 1 0 2 1 1 0 0 0 0 0 1 2 1 0 0 2 1 1 0 0 0 1 0 0 0 1 0 0 1 1 1 0 0 0 0 0 0 0 0 0 1 2 0 0 0 0 0 0 1 0 2 2 1 1 0 1 0 0 1 0 1 1 2 1 2 1 2 2 1 0 1 0 1 0 1 2 0 0 0 0 2 1 1 1 1 0 2 2 0 1 2 0 1 1 1 1 0 1 0 1 0 1 1 0 1 0 2 0 0 0 1 1 0 1 1 1 2 1 0 1 0 0 2 0 0 0 2 2 0 0 0 0 2 0 2 2 2 2 1 0 1 1 0 0 2 0 0 1 1 2 0 0 2 1 1 0 1 1 1 1 0 0 0 0 0 1 0 2 0 1 0 1 1 1 1 0 0 2 0 0 1 1 1 0 0 1 1 0 0 1 1 0 1 0 2 0 1 1 2 1 1 1 1 0 1 0 0 0 1 0 1 1 1 2 1 0 0 1 1 1 0 0 2 0 0 2 2 2 2 2 1 1 0 1 2 0 0 0 1 1 2 0 0 1 1 1 2 0 0 0 0 2 1 1 1 1 0 0 0 0 0 2 2 0 0 0 1 2 0 1 2 1 2 0 0 1 1 1 1 2 1 0 0 0 0 1 0 0 0 0 2 0 0 0 2 0 1 1 2 0 0 1 1 1 1 0 0 0 0 2 0 1 1 1 1 0 0 2 0 0 0 2 2 1 0 0 1 1 0 1 1 1 0 0 1 0 0 0 0 0 2 1 1 0 1 1 0 0 0 1 2 0 1 1 0 0 0 1 1 1 0 0 0 1 0 0 0 0 1 0 0 0 0 1 1 1 1 2 0 1 0 0 0 0 0 0 1 0 0 1 0 0 0 1 0 0 0 0 1 1 1 0 0 0 0 1 0 1 1 0 0 2 0 1 1 0 1 1 0 2 1 0 1 0 1 1 1 0 2 2 0 1 0 0 0 1 2 0 1 1 1 0 1 1 0 1 0 0 1 0 1 2 1 0 1 0 0 0 1 0 1 1 1 0 1 0 1 2 0 0 1 0 0 0 0 0 0 1 0 0 2 0 0 1 0 0 2 0 0 0 1 1 1 0 0 0 2 0 1 1 1 1 1 0 0 0 0 0 0 1 0 0 1 0 0 0 0 0 0 0 0 0 0 0 0 1 0 0 2 0 0 0 0 2 1 0 0 0 2 2 1 0 2 0 0 0 0 0 0 1 1 0 1 0 1 0 0 2 0 2 1 1 2 0 1 2 1 1 1 1 0 0 1 0 1 1 2 1 0 0 0 0 1 0 0 1 1 1 0 0 2 2 0 1 1 0 2 1 1 1 1 0 2 1 1 0 1 0 1 0 1 2 1 1 1 1 1 1 1 1 0 0 0 2 2 0 2 0 1 1 1 0 0 0 0 1 1 1 0 2 0 1 0 0 0 0 0 2 1 1 1 1 1 2 0 1 0 0 1 1 1 0 2 0 1 0 0 2 2 2 0 0 0 0 2 2 0 2 0 0 0 0 2 0 1 0 0 2 1 0 0 1 1 0 0 0 1 0 2 1 0 0 0 2 2 0 1 0 1 0 1 0 0 0 0 0 0 0 1 0 1 0 2 1 0 2 0 0 0 0 0 0 0 0 0 1 0 1 1 1 0 2 1 1 0 0 0 0 1 1 0 1 0 0 1 1 1 0 1 1 0 0 0 0 0 2 2 2 0 0 0 1 1 2 0
70 1 1 0 0 0 0 1 2 0 1 1 0 0 0 0 0 2 0 2 2 0 0 0 2 0 0 0 2 0 2 0 1 1 1 1 1 2 0 0 2 2 0 0 0 0 0 0 1 1 0 0 0 1 1 1 2 0 1 0 0 2 0 1 0 2 0 2 2 0 0 0 2 2 2 2 0 0 1 0 1 0 0 0 2 0 0 1 2 2 0 2 0 1 1 2 1 1 0 2 1 2 0 0 2 1 2 1 2 1 0 1 1 2 2 2 1 0 1 1 1 0 2 0 0 0 0 1 1 0 0 0 0 0 0 0 0 0 0 1 0 2 0 0 0 0 0 0 0 1 0 0 1 0 0 0 0 0 0 0 1 1 0 2 0 0 1 1 0 1 1 0 1 2 1 1 1 0 0 0 0 1 0 1 0 0 1 2 1 0 0 1 1 0 0 0 1 0 0 0 0 0 0 0 2 0 2 1 1 0 1 1 1 0 2 0 0 1 1 0 2 1 0 0 0 1 1 0 0 0 0 0 0 0 0 0 0 1 2 1 0 0 1 2 2 0 0 0 0 0 0 0 0 0 0 0 1 0 0 0 0 0 0 2 0 0 0 1 1 0 1 0 0 2 0 0 0 2 2 1 0 0 2 1 1 0 0 0 0 1 0 0 0 1 2 0 2 1 0 1 0 1 1 1 0 1 0 2 0 0 0 1 0 2 2 0 2 1 0 0 1 2 2 1 0 0 1 0 0 0 0 2 0 1 0 0 0 1 1 2 1 1 0 2 1 0 1 0 1 0 1 0 1 2 1 0 0 0 0 1 0 1 0 0 0 0 0 0 2 2 2 0 1 1 1 1 2 0 0 2 1 0 0 1 1 1 1 0 0 0 0 0 0 1 1 1 1 1 0 0 0 0 0 0 2 0 0 0 0 0 0 0 0 0 2 0 0 0 2 0 0 0 1 1 2 1 0 0 0 1 0 1 0 1 0 1 0 1 1 1 2 0 0 0 0 0 0 0 2 0 0 0 1 1 2 1 2 2 1 0 1 0 0 0 0 2 0 2 0 0 1 1 2 0 0 0 0 1 2 0 0 2 0 1 0 0 1 1 1 1 1 1 0 1 0 0 1 1 0 1 1 1 2 0 2 0 2 1 0 0 0 0 0 0 0 0 1 1 0 1 1 1 1 1 1 2 0 0 1 1 1 0 1 1 1 0 1 0 0 1 0 0 0 0 2 0 2 1 1 1 0 0 0 2 2 0 0 0 0 1 1 0 2 2 0 0 0 2 1 0 1 1 1 0 0 1 2 2 0 0 2 0 0 0 0 0 0 0 0 0 1 1 0 0 1 0 0 0 0 0 1 1 2 1 0 1 1 0 1 1 1 0 0 0 1 0 0 1 1 0 1 0 0 0 0 2 0 2 0 0 0 0 0 0 2 0 1 0 2 0 2 0 0 0 1 0 2 1 0 1 1 1 0 1 1 2 1 0 1 0 0 0 1 1 1 1 1 0 1 1 1 0 0 0 0 1 1 0 1 0 0 1 1 1 1 2 0 2 2 0 0 0 0 1 1 0 0 2 0 1 0 1 0 0 1 0 1 1 1 0 2 0 1 1 0 1 1 1 1 1 1 0 1 2 1 1 2 0 0 1 1 1 0 0 0 0 1 1 0 2 1 1 0 0 0 0 1 1 0 2 2 2 1 0 0 0 0 0 2 2 1 0 0 1 0 1 2 0 0 2 0 0 1 0 0 0 1 0 0 1 0 1 1 1 1 0 0 2 1 2 0 1 2 1 1 0 1 0 2 2 0 0 0 1 0 1 1 0 0 2 0 0 1 1 1 0 0 0 2 0 1 2 0 2 1 0 1 1 0 2 0 2 0 0 0 1 1 0 1 1 1 0 2 2 2 2 2 1 0 0 2 2 0 1 1 0 1 0 0 0 0 0 0 0 0 0 1 0 2 0 1 0 1 1 2 0 0 1 1 1 1 1 2 1 1 1 1 1 0 2 0 2 1 0 2 2 2 0 0 0 0 2 2 1 2 0 1 1 0 0 0 1 1 1 1 1 0 1 2 1 0 1 0 1 1 1 1 1 0 0 2 2 0 2 0 0 0 1 1 1 0 1 2 1 1 0 1 1 0 0 2 0 1 1 1 0 1 0 0 2 2 2 1 0 2 0 0 1 0 0 0 0 0 0 0 2 0 0 1 1 1 1 1 2 0 0 0 0 0 0 0 0 0 1 0 0 0 0 0 0 1 1
71 1 1 1 1 0 0 1 1 1 2 1 1 1 0 0 1 1 1 1 1 0 1 0 2 0 0 0 2 1 1 2 2 1 1 0 2 1 1 0 1 1 0 0 0 0 1 0 1 1 0 0 1 1 1 0 0 0 0 2 0 0 0 0 0 0 0 0 2 0 0 1 2 2 1 2 1 0 2 0 2 0 1 1 2 1 0 0 2 2 0 0 0 2 1 2 1 2 0 2 0 2 2 0 0 0 2 1 1 0 0 1 1 2 2 2 1 0 0 2 2 0 1 1 0 0 0 0 2 0 0 0 0 0 0 0 0 0 0 1 0 2 0 0 0 0 0 0 1 1 1 0 0 1 0 1 1 0 1 0 2 2 0 2 1 2 2 1 1 2 1 0 0 2 1 1 1 0 0 0 0 0 1 1 2 1 2 1 0 0 0 1 1 0 0 0 1 0 0 0 0 0 0 1 2 2 2 1 0 0 1 0 1 0 2 1 2 2 1 0 1 1 0 1 0 0 1 2 0 1 0 0 0 0 0 0 0 2 2 1 0 0 2 2 2 0 0 0 0 0 0 0 0 1 0 2 1 0 0 0 0 0 1 0 0 0 0 0 1 1 0 1 1 1 1 2 0 2 1 1 1 0 2 1 0 1 1 2 0 2 1 0 0 1 2 1 1 1 1 0 1 0 2 0 1 1 0 2 1 1 0 0 0 1 0 0 2 0 2 0 0 2 0 0 1 0 0 0 1 1 0 1 0 0 0 0 0 1 1 1 0 0 2 1 0 0 1 0 0 1 1 0 0 2 1 1 1 0 0 0 1 1 1 0 1 0 0 2 2 0 0 2 0 0 1 1 1 0 0 1 1 1 0 2 0 0 0 0 0 1 1 1 1 0 2 0 1 0 0 0 0 0 0 1 1 0 1 1 0 0 0 1 1 1 1 1 0 0 1 0 1 0 0 1 1 2 1 0 0 0 1 0 0 2 0 0 0 1 0 0 2 1 0 0 1 2 0 1 2 2 0 0 2 2 1 1 1 2 1 1 0 2 0 0 0 1 1 1 0 1 0 1 1 1 2 1 1 0 2 0 1 2 0 0 1 0 0 1 2 2 0 0 1 0 1 0 1 1 1 2 1 1 1 2 0 1 2 0 1 0 1 1 2 0 0 1 1 2 0 0 0 2 0 0 0 1 1 1 0 2 0 1 1 0 1 0 2 0 1 2 1 2 0 1 1 1 1 0 2 2 1 0 0 2 1 1 0 1 0 2 0 0 2 2 0 0 0 0 0 0 1 1 1 0 0 0 1 2 0 2 0 0 2 0 0 0 0 0 0 0 0 0 0 0 0 1 0 1 0 0 1 1 2 1 0 1 1 1 1 1 1 0 0 0 1 0 0 0 0 0 1 0 0 1 0 0 1 1 0 0 1 0 1 1 2 0 1 0 2 0 2 0 1 1 1 0 2 2 1 1 0 1 1 1 1 1 1 1 2 0 0 0 1 0 2 0 1 0 0 1 2 1 0 0 2 0 2 0 1 0 1 1 0 1 1 1 0 0 0 2 0 1 0 1 0 0 1 2 0 1 0 2 0 0 0 0 0 2 1 1 0 0 0 1 1 0 1 1 1 1 0 0 0 2 0 2 2 2 2 1 1 1 0 0 0 0 0 0 0 0 0 0 0 0 0 1 1 0 0 0 0 1 0 0 0 0 0 0 0 0 0 1 2 2 0 0 2 0 0 1 0 0 1 0 0 2 1 0 1 1 1 2 0 0 0 2 0 1 1 2 0 1 2 2 1 1 0 1 0 2 2 2 1 2 1 1 1 0 0 2 0 0 1 0 0 0 1 0 2 0 1 1 0 2 2 2 2 1 0 2 0 2 2 2 0 0 0 0 1 0 0 0 1 0 1 0 0 1 0 0 1 1 0 2 0 0 0 0 0 0 0 0 0 0 0 0 0 0 2 0 0 0 1 1 2 0 0 1 0 1 1 0 1 0 0 0 0 0 0 2 0 0 1 1 2 2 2 0 0 1 1 1 2 0 1 1 1 1 0 1 1 1 0 0 1 1 0 0 2 1 0 1 0 1 0 0 0 1 0 0 2 1 0 0 1 0 0 0 0 1 0 2 2 2 0 2 0 0 0 0 2 0 1 0 1 1 1 1 0 0 0 1 0 1 1 1 1 0 0 0 1 0 0 0 0 0 0 1 1 1 1 2 1 2 0 0 0 0 0 1 0 0 0 1 1 0 0 0 1 1 1 1
72 0 0 0 2 0 1 2 1 1 1 1 1 1 0 0 1 2 1 1 1 1 0 1 1 1 2 0 1 2 0 1 0 0 0 0 2 1 0 2 0 0 1 1 1 1 2 0 1 0 0 0 0 2 0 2 0 0 0 0 1 2 0 0 0 0 0 0 1 0 0 0 1 1 1 1 1 0 1 0 1 0 0 0 2 1 0 0 2 2 0 0 0 0 1 1 0 0 0 1 1 2 0 0 2 2 1 0 0 0 1 2 1 1 1 1 1 0 1 1 1 0 2 0 0 0 0 1 1 1 0 0 0 0 0 0 1 0 1 0 1 1 0 0 0 0 0 1 1 1 0 0 0 0 2 1 0 1 1 0 0 1 0 0 0 2 2 1 1 1 1 0 2 1 1 2 2 2 1 2 0 2 1 1 2 1 2 0 0 0 0 1 0 1 1 0 1 0 0 0 0 0 0 1 1 0 2 0 0 1 0 1 1 0 2 1 0 0 1 2 2 0 1 0 0 1 1 1 0 1 0 0 0 0 0 0 0 2 2 1 0 0 2 1 2 1 1 0 0 0 0 0 0 0 0 2 1 0 0 0 0 0 0 0 1 1 1 0 1 1 0 0 0 0 1 1 0 1 1 1 1 0 2 1 0 0 0 1 1 2 1 1 0 1 2 0 2 2 0 2 0 2 1 1 0 0 0 2 0 2 0 2 0 1 1 0 2 0 0 0 0 2 1 1 0 0 0 0 1 1 0 1 0 1 0 0 0 2 0 0 1 1 1 1 1 0 1 1 2 1 0 1 0 0 0 0 0 0 0 2 0 1 2 2 2 0 0 2 2 0 0 2 0 0 0 0 1 1 1 2 1 2 1 1 1 0 0 1 1 0 0 0 0 0 1 1 0 2 1 0 0 0 0 1 1 0 0 1 0 0 0 0 0 0 1 0 0 0 0 1 0 1 1 0 0 2 2 1 1 0 0 1 1 0 2 1 0 0 0 0 1 1 0 0 0 2 0 0 2 0 0 0 1 2 1 1 1 1 0 1 0 2 0 0 0 0 2 1 0 0 1 1 1 1 1 1 0 1 2 2 0 1 0 0 0 0 0 0 1 0 1 1 0 2 1 0 0 2 1 1 1 0 2 1 1 1 2 2 1 0 1 0 2 0 0 2 0 0 0 2 2 0 0 1 1 2 0 1 1 1 1 1 1 0 1 0 1 0 0 1 1 1 1 0 1 0 0 0 2 2 0 0 0 2 1 0 1 0 1 1 0 0 2 2 0 0 0 1 1 2 0 1 1 0 0 0 1 2 0 1 0 1 0 0 1 1 1 1 0 1 0 0 1 0 0 0 1 0 0 0 0 0 0 2 2 0 0 1 1 1 0 0 0 0 1 0 1 2 0 1 1 0 0 0 0 1 0 0 0 0 0 0 0 0 2 1 0 0 2 0 1 0 0 0 1 0 2 0 0 1 0 1 0 2 2 2 0 1 1 1 0 1 1 1 0 0 0 2 0 0 0 1 0 1 1 0 2 1 2 1 0 1 0 1 0 1 1 1 1 1 0 1 0 1 0 0 0 2 0 2 1 0 0 0 1 0 0 2 0 0 1 0 0 2 0 1 2 0 0 0 0 0 0 2 0 0 1 2 2 2 1 1 1 0 0 1 1 0 0 1 1 0 1 0 0 0 1 2 0 0 0 0 0 0 0 0 0 0 0 0 0 0 2 1 0 0 2 2 0 2 0 0 0 0 0 0 1 0 1 2 0 0 1 1 1 1 0 1 0 2 0 2 2 2 1 1 0 1 0 1 1 1 0 1 0 2 2 0 1 0 1 1 0 0 0 0 1 1 1 0 1 2 0 2 2 0 0 1 0 2 1 1 0 1 0 0 0 0 0 0 1 0 0 1 1 0 1 2 0 1 0 0 0 2 0 1 1 0 1 0 0 0 1 1 1 1 1 0 2 0 0 0 0 1 1 1 0 1 0 2 2 0 1 0 0 1 0 1 1 2 1 2 1 0 1 1 2 0 0 1 0 1 1 0 1 1 0 0 0 1 0 0 0 0 1 0 0 1 1 0 0 1 0 1 2 2 0 2 0 1 2 2 1 2 0 0 0 1 1 1 0 1 2 2 2 2 0 0 0 1 0 0 0 0 2 0 1 1 0 0 0 0 0 0 0 2 2 0 2 1 1 0 0 0 0 2 0 0 0 0 0 2 0 2 1 0 0 0 0 0 0 0 0 1 0 0 0 0 0 0 1 0
73 0 2 0 0 0 0 1 1 1 1 0 1 2 2 2 0 2 0 2 2 0 0 0 2 1 1 0 2 0 1 2 1 1 2 1 1 2 0 0 1 1 1 0 0 1 1 0 2 0 0 0 0 0 2 1 0 0 1 0 1 2 0 2 0 1 1 0 2 0 1 0 2 2 1 2 1 0 2 1 1 0 0 0 1 0 0 0 2 2 0 1 0 1 0 0 0 0 0 1 2 2 1 0 0 0 2 1 1 0 0 2 0 2 2 2 0 0 0 2 2 1 2 0 1 0 0 0 1 0 0 0 0 1 1 1 0 0 0 1 1 1 0 0 0 0 0 0 0 0 0 0 1 0 0 1 0 1 0 1 1 1 0 2 1 2 1 0 0 2 1 0 0 2 1 0 2 1 1 1 0 1 1 0 1 0 2 2 1 0 0 1 0 0 2 0 0 0 0 0 0 0 0 0 2 2 1 0 1 0 0 2 2 0 1 1 0 1 1 0 1 1 0 1 0 0 1 2 1 0 0 0 0 0 0 0 0 1 2 2 0 0 2 0 0 0 0 0 0 0 0 0 0 0 0 2 1 0 0 0 0 0 1 1 1 0 0 0 1 0 1 1 0 1 0 0 0 2 2 1 1 0 1 0 1 0 0 1 0 1 0 0 0 2 1 0 2 2 0 1 0 0 2 0 1 0 0 1 0 2 0 2 0 2 2 0 1 0 0 0 0 2 1 1 0 0 0 0 1 1 0 0 0 0 0 1 0 1 1 1 2 1 0 2 1 0 1 0 0 1 2 0 1 1 0 0 0 0 0 0 1 1 2 2 2 0 0 1 1 0 0 2 2 2 0 1 2 0 0 2 2 0 0 1 1 1 1 1 1 0 0 0 1 1 2 1 1 1 0 0 0 0 0 1 1 0 1 1 1 1 0 1 0 0 0 0 2 0 0 1 0 1 1 0 1 2 1 0 0 0 2 0 2 0 2 0 0 1 1 0 1 1 0 1 1 1 0 0 2 0 0 1 1 2 1 1 1 2 1 1 1 1 0 1 0 1 1 2 0 0 0 0 1 1 1 1 0 0 1 1 2 1 0 0 0 1 0 0 2 1 0 0 0 0 0 0 1 2 2 2 0 0 2 1 2 1 1 0 0 0 0 1 2 0 0 1 1 2 1 1 1 1 1 1 1 2 0 1 1 1 1 1 0 0 0 0 2 0 0 1 1 1 0 0 1 1 0 1 1 2 1 0 0 2 2 1 0 1 0 1 0 0 1 1 0 0 0 1 1 1 0 1 1 0 0 0 1 1 0 2 0 0 1 0 0 0 0 1 1 1 0 0 1 1 1 1 1 0 0 0 0 2 0 1 1 0 1 0 0 1 0 0 0 2 0 2 2 2 0 1 0 1 0 1 0 0 1 2 0 0 0 1 1 0 1 1 1 0 2 0 2 1 1 1 2 0 2 0 1 1 0 1 1 0 2 2 1 1 0 0 0 0 1 1 1 1 1 1 0 1 1 2 0 0 0 0 2 0 0 0 1 0 0 1 0 1 2 1 1 0 0 1 0 0 0 0 0 2 0 2 1 1 1 0 2 0 0 1 1 0 2 2 0 1 1 1 0 0 0 0 0 0 0 2 0 2 2 0 0 0 0 0 0 0 0 0 1 0 0 0 0 0 1 0 0 1 2 0 0 0 0 1 1 0 0 1 0 0 1 1 0 0 1 0 0 1 2 0 0 1 1 0 0 0 0 0 1 0 1 1 0 1 1 1 2 1 0 1 1 2 0 1 2 2 2 0 1 1 0 1 1 2 0 2 0 0 2 1 0 1 0 0 0 1 1 1 1 1 1 0 1 1 0 2 2 2 2 0 0 1 1 0 0 0 0 0 0 1 1 0 1 0 2 1 2 1 1 0 0 0 2 2 0 2 0 1 1 0 0 1 0 0 0 0 0 1 2 0 2 0 1 0 0 1 1 2 1 0 0 0 1 0 2 0 0 0 0 1 1 2 1 2 1 1 1 1 2 0 0 1 0 1 2 0 2 0 2 0 0 1 1 1 0 0 1 1 0 1 2 1 0 1 0 2 0 1 1 1 0 0 1 1 0 1 1 0 0 0 0 0 0 0 1 1 0 1 0 1 0 0 2 0 0 0 1 0 1 0 0 1 1 1 0 1 0 1 1 0 1 1 0 0 0 0 0 0 0 0 1 0 0 1 0 0 0 0 0 0 0 2 2 0 0 0 1 0 0 0 0 1 1 1
74 1 1 0 0 0 0 2 2 0 0 0 0 0 0 0 0 1 2 0 0 1 0 0 2 0 0 0 2 0 1 2 2 1 0 1 2 1 0 0 1 1 0 0 0 0 1 0 1 2 0 0 0 0 1 1 1 0 1 1 0 1 0 2 1 0 1 0 2 0 0 1 2 2 0 2 2 0 0 0 0 0 0 0 1 0 0 0 2 2 0 1 1 2 0 2 1 2 0 2 0 2 0 0 2 2 1 1 1 0 0 2 0 0 2 2 1 0 1 1 1 0 0 2 0 1 0 2 2 1 0 0 0 0 0 0 0 0 0 0 0 2 0 0 0 0 0 0 0 0 0 0 0 1 0 0 0 2 1 0 1 1 0 1 0 1 1 1 1 1 0 0 0 2 1 0 2 1 1 1 0 1 0 1 2 2 1 2 0 0 0 2 1 0 1 1 0 0 0 0 0 0 0 0 2 1 2 0 0 0 0 1 2 0 1 0 1 0 1 1 2 1 0 0 0 0 1 1 1 1 0 0 0 0 0 0 0 1 1 1 0 0 2 1 2 1 1 0 0 0 0 0 0 0 0 2 1 0 0 1 1 1 0 0 0 0 0 0 2 0 0 0 0 2 0 0 0 0 0 0 0 0 1 0 1 0 0 1 0 1 0 1 0 2 1 0 2 2 0 2 0 0 2 0 0 0 0 1 0 1 0 2 0 0 0 0 2 1 1 0 0 2 1 1 2 0 0 0 1 1 0 2 0 2 0 1 1 2 0 1 0 0 2 1 2 0 0 0 1 2 1 1 0 1 0 1 2 0 0 1 1 2 2 0 2 0 0 1 2 1 1 1 1 1 1 0 1 0 0 2 1 1 0 0 0 0 0 0 0 0 0 0 1 0 2 0 1 0 2 1 1 2 0 1 1 0 1 1 0 0 0 1 0 0 0 0 2 1 0 0 0 1 0 0 2 2 0 0 0 0 0 0 0 2 0 1 0 0 0 0 2 0 0 0 0 2 0 0 1 1 0 1 1 2 1 1 1 2 1 1 0 2 0 0 0 1 1 1 0 1 0 1 1 1 0 0 0 1 2 0 0 2 1 0 0 0 0 1 2 0 0 0 0 1 1 0 1 0 0 2 2 2 1 1 1 2 2 0 1 0 1 0 0 0 0 0 0 2 2 1 0 1 1 1 1 1 1 1 0 2 0 1 2 1 2 0 2 0 0 2 0 1 0 0 0 0 1 1 1 2 0 0 0 2 2 2 0 1 0 1 0 0 1 1 0 0 0 0 0 0 1 1 0 0 0 0 2 0 0 2 0 0 0 0 0 0 0 1 1 1 1 0 0 0 0 1 0 0 0 1 0 2 0 2 2 0 1 1 2 2 1 0 0 0 2 0 0 2 1 0 0 0 0 0 0 1 0 1 0 0 0 0 1 0 1 0 1 0 2 0 2 0 0 0 1 0 2 1 0 0 0 2 0 1 1 2 1 0 1 0 0 0 1 1 0 0 0 0 1 0 0 0 0 0 0 1 1 1 0 0 1 0 1 0 0 1 1 0 1 1 0 1 1 1 0 0 0 1 0 2 0 1 0 0 1 0 0 0 1 1 0 0 0 1 0 0 0 1 1 1 0 0 0 1 1 1 1 1 1 1 1 1 0 0 0 0 1 1 1 1 0 0 2 0 0 0 2 0 0 0 0 1 0 0 0 0 0 0 1 0 0 1 2 2 0 0 2 1 0 2 0 1 2 1 1 0 1 0 1 1 0 2 0 0 1 1 1 1 1 2 0 1 2 2 2 0 1 1 0 2 2 2 0 1 0 2 1 1 0 1 0 0 1 1 1 0 0 0 0 0 0 0 0 2 2 2 2 1 1 2 1 2 0 1 0 2 1 1 1 0 0 0 0 0 0 0 0 1 1 0 1 1 0 2 0 0 0 0 0 0 0 0 0 0 0 1 2 0 1 0 0 0 0 0 2 2 1 1 0 0 0 1 2 0 0 0 0 0 0 1 0 1 0 0 2 2 2 0 1 0 0 2 1 1 2 1 0 1 0 2 0 0 0 0 2 0 0 1 1 0 0 1 0 2 2 1 1 2 0 0 2 2 0 1 0 0 0 0 1 1 0 0 2 0 0 1 0 0 0 0 2 0 1 0 1 0 1 1 0 1 0 1 0 0 1 0 0 0 0 0 1 0 0 0 0 1 0 1 1 1 1 2 1 2 0 0 0 0 0 0 0 0 0 2 1 1 0 0 0 0 0 0
75 0 2 1 0 1 1 2 2 0 1 0 1 1 0 0 0 0 0 2 2 1 0 1 1 1 1 0 1 0 1 1 0 0 0 0 2 2 0 0 2 2 1 1 0 2 2 0 2 0 0 0 1 1 1 0 0 0 1 0 1 2 0 2 0 2 0 0 1 0 0 1 2 2 2 2 0 0 1 0 1 0 0 0 2 0 0 1 2 2 0 1 0 1 0 1 0 1 1 2 2 1 1 0 1 1 2 1 1 0 0 2 2 2 2 2 1 0 0 1 0 0 2 0 1 0 0 1 1 0 1 1 0 0 0 0 1 0 0 2 1 1 0 0 0 1 1 0 1 1 1 0 1 0 0 0 0 0 0 0 0 0 0 1 0 2 1 1 0 1 1 0 1 2 1 0 2 1 0 1 0 1 0 1 1 1 2 0 0 0 0 1 2 0 0 2 2 0 0 1 0 1 0 0 2 1 2 0 1 0 1 1 2 0 1 1 1 1 2 1 1 0 0 0 0 0 0 1 0 1 0 0 0 1 1 0 0 1 2 2 0 0 2 2 2 0 0 0 0 0 0 0 0 0 1 1 1 0 0 0 0 0 1 2 0 0 1 1 1 1 0 0 2 2 0 0 0 1 0 0 0 1 2 0 1 1 1 2 0 2 1 1 0 2 1 0 2 1 1 0 1 0 1 1 0 0 0 2 0 2 0 2 0 1 1 0 2 2 0 0 1 1 1 2 1 0 0 0 0 0 0 0 0 2 0 1 1 0 2 0 1 1 1 0 1 0 1 0 0 0 2 0 0 0 0 0 1 0 0 1 0 1 2 2 2 2 0 1 2 1 0 1 1 1 0 0 2 1 1 2 2 0 0 1 0 1 1 0 0 0 0 0 1 0 2 0 1 1 1 1 1 2 0 2 2 1 0 1 0 0 0 0 0 0 2 0 0 1 0 1 0 2 1 0 0 1 0 1 1 0 1 0 0 0 0 0 0 1 1 0 1 1 0 1 0 1 0 0 1 1 0 0 2 2 0 0 0 1 1 1 1 2 0 0 0 2 0 2 0 0 1 1 2 1 1 1 0 1 2 0 1 1 1 0 0 0 0 0 2 1 0 0 0 1 0 0 2 1 1 1 1 0 2 1 1 1 1 0 1 0 0 0 1 1 0 1 0 1 0 1 1 1 0 0 1 2 0 1 0 2 0 1 0 0 1 0 1 0 1 2 0 0 0 1 1 2 0 1 1 2 1 1 0 1 2 1 1 0 0 0 1 0 0 1 1 0 0 1 1 1 0 1 0 0 1 0 1 1 0 0 1 0 0 0 0 0 0 1 1 1 0 0 1 0 0 0 0 0 0 0 0 2 2 0 1 1 1 1 1 2 0 0 0 0 1 0 0 1 0 0 1 0 0 0 0 1 1 1 0 0 0 0 0 0 2 1 0 0 2 0 1 1 1 1 2 0 1 0 1 2 0 2 0 1 0 1 2 0 2 0 0 0 2 1 1 1 1 0 1 0 0 0 0 0 1 0 2 1 2 1 0 0 0 1 1 1 0 1 2 0 0 0 0 1 1 0 0 0 0 0 0 0 0 1 1 0 1 2 0 0 0 0 0 0 1 0 0 0 0 0 0 0 0 2 0 2 2 1 1 1 0 0 0 1 1 0 2 0 0 0 0 0 0 0 0 0 0 0 0 0 0 1 0 0 0 0 0 0 2 2 0 0 1 1 0 1 1 1 0 2 0 1 0 0 0 1 1 0 1 2 1 1 1 1 1 1 0 2 1 2 0 1 2 1 1 0 1 1 0 1 0 0 1 2 1 1 1 1 1 0 0 0 0 1 1 0 1 0 1 0 1 1 0 2 2 0 0 1 1 2 1 2 0 1 0 0 0 0 2 1 2 0 1 0 1 0 0 2 0 1 1 0 0 2 0 0 0 0 0 0 1 0 0 0 0 0 1 0 2 0 0 0 0 1 2 0 0 0 1 1 2 0 1 1 1 2 0 1 0 1 0 0 1 0 2 2 2 0 0 1 0 2 1 0 1 1 1 1 0 1 0 1 0 0 1 1 0 0 0 0 0 0 1 2 1 2 0 2 0 0 2 2 0 1 0 0 0 0 0 0 0 0 1 2 2 2 0 1 0 1 2 0 1 0 1 0 1 1 0 0 0 0 0 0 0 0 0 0 1 0 0 0 0 1 1 1 0 0 1 0 0 1 1 1 0 0 0 0 0 0 0 0 0 2 0 1 0 0 0 0 2 1
76 0 0 0 0 0 0 2 2 1 1 0 0 0 0 0 0 1 1 1 1 0 0 0 2 0 0 0 2 2 1 1 2 2 0 0 1 1 0 0 2 2 2 2 0 0 1 0 2 0 0 0 0 0 2 2 0 0 1 1 1 1 1 2 0 0 0 0 1 0 0 1 1 1 1 1 1 0 1 0 1 0 1 1 1 0 0 1 2 2 1 2 1 1 1 1 0 1 0 1 1 2 1 0 1 0 2 0 1 1 0 2 0 0 0 0 0 0 1 1 1 0 2 0 0 0 0 2 2 2 0 0 0 0 0 0 0 1 0 1 2 1 0 0 0 0 1 0 0 0 0 0 0 0 0 1 1 0 1 0 2 1 1 2 1 2 1 1 1 2 1 0 0 2 0 0 2 2 0 2 0 2 0 1 1 1 2 0 0 0 0 2 0 0 0 0 2 1 0 2 0 2 1 1 2 0 2 0 0 0 1 1 1 0 2 0 0 0 1 1 2 1 0 0 1 0 1 2 1 1 1 1 0 0 0 0 0 2 2 2 0 0 1 1 1 0 0 0 1 1 1 1 0 1 0 2 0 0 0 1 1 1 0 0 0 0 0 0 1 1 1 1 0 2 0 1 0 1 1 0 0 0 2 0 1 1 0 1 0 2 1 1 0 2 2 0 1 0 0 0 0 0 1 1 0 0 1 1 0 0 2 1 0 1 1 0 1 1 0 0 0 2 1 1 1 0 0 1 0 1 0 1 0 0 0 0 0 1 1 1 1 1 1 2 2 0 0 0 1 2 0 0 1 1 0 0 0 0 0 1 0 1 1 0 1 0 0 2 2 0 0 2 1 0 0 1 0 0 0 1 0 1 0 1 2 0 0 0 0 0 1 2 0 0 2 0 0 1 1 1 1 0 0 1 1 1 1 0 0 0 0 0 0 0 0 0 0 0 1 0 0 0 0 0 2 2 1 2 2 0 0 1 0 0 1 0 0 1 0 0 1 1 0 1 2 2 2 0 2 2 0 0 0 2 0 0 0 1 1 0 2 1 2 2 0 0 2 2 0 0 0 0 2 1 0 0 0 1 2 0 1 1 0 1 0 1 0 1 2 1 0 0 1 1 1 0 2 2 1 1 1 0 1 1 1 1 1 1 0 0 0 1 1 0 0 2 1 2 0 1 1 1 2 2 2 2 0 0 0 2 0 0 0 0 1 0 2 0 0 2 1 1 0 0 0 0 1 0 2 2 2 0 0 2 1 0 0 0 0 1 0 0 1 2 0 1 1 0 0 0 0 0 0 0 0 0 1 2 0 2 0 0 0 0 1 1 1 1 1 1 0 0 1 0 0 0 0 1 0 0 0 2 2 1 0 1 2 1 2 2 0 0 0 1 0 1 1 0 0 0 1 0 0 0 0 0 1 1 0 0 0 1 0 0 2 0 0 0 2 0 0 0 0 2 2 0 1 0 0 1 1 1 0 2 1 2 1 0 2 0 0 0 2 0 2 0 0 0 0 1 1 2 1 0 0 0 1 1 1 1 0 0 0 0 1 2 1 1 1 0 0 1 0 0 0 0 0 1 0 1 1 0 1 1 1 1 1 1 1 1 0 0 0 2 0 0 1 2 0 0 0 0 0 2 0 0 0 1 1 0 0 1 0 0 0 1 1 1 0 1 0 1 1 0 0 0 2 0 0 0 0 0 1 0 0 1 1 0 2 1 0 0 2 1 0 0 2 1 0 1 0 0 2 0 0 1 2 1 1 2 0 0 0 0 2 1 1 2 1 2 1 1 2 2 2 0 1 0 0 1 0 0 1 1 1 0 2 0 0 0 0 0 0 1 1 0 1 0 2 1 1 2 0 2 2 2 1 2 0 2 1 1 1 1 0 0 0 0 1 0 0 0 1 0 1 0 0 2 0 1 1 1 0 2 0 0 0 0 0 0 0 0 0 0 0 1 1 0 2 0 1 0 0 1 2 0 0 2 2 2 2 0 1 1 1 2 0 2 0 1 0 1 1 1 1 1 2 0 0 0 0 2 0 0 2 1 1 0 0 2 0 1 0 0 1 1 0 0 1 1 0 0 0 0 0 0 0 2 1 1 2 1 0 2 0 0 0 1 0 0 0 0 2 1 1 1 0 1 0 1 2 0 0 0 1 0 1 0 0 0 0 0 0 0 1 0 0 0 0 0 1 1 0 0 0 1 0 0 0 0 0 2 0 0 0 0 0 0 0 0 0 0 0 1 1 0 0 0 0 1 2 2
77 1 2 0 0 0 0 2 1 1 1 1 0 0 0 0 0 1 0 2 2 0 1 0 2 0 0 0 2 0 2 0 2 1 1 1 2 2 0 0 1 1 0 0 0 0 0 0 1 1 0 0 1 1 1 1 1 0 0 1 1 1 0 0 0 0 0 0 1 0 0 1 2 2 1 2 1 0 1 1 0 0 0 0 1 0 0 0 0 1 0 0 0 2 1 2 0 0 0 2 1 2 0 0 2 1 2 1 1 0 0 2 2 2 2 2 2 0 1 1 1 1 2 0 0 2 0 1 2 1 0 0 1 1 0 0 2 0 0 1 0 2 0 0 0 0 0 0 0 0 0 0 1 0 0 0 0 1 0 0 1 0 0 2 0 1 0 0 1 1 1 1 0 1 2 1 1 1 1 1 0 1 0 0 0 0 2 1 0 0 0 1 0 1 2 0 0 0 1 0 0 0 1 0 2 0 2 0 1 0 0 1 1 0 0 1 1 2 2 0 0 0 0 0 0 0 1 0 0 0 0 0 0 0 0 0 0 2 2 1 0 0 0 1 1 0 0 0 1 1 1 1 0 1 0 2 1 2 2 2 0 2 0 0 0 0 1 0 0 0 0 0 0 1 0 0 0 0 0 0 0 0 1 0 2 0 1 1 0 2 2 0 0 2 2 0 2 0 0 2 0 0 1 1 0 1 1 2 1 1 0 0 0 1 1 0 1 0 1 0 0 2 1 1 2 0 0 0 0 1 0 0 0 1 0 0 0 0 2 1 2 1 0 2 0 0 2 1 2 2 1 1 0 2 0 2 2 0 0 0 1 1 2 2 1 1 0 0 1 1 1 1 0 0 0 0 1 2 2 2 2 2 0 1 1 0 0 0 0 0 0 0 0 0 2 0 0 0 0 0 0 1 0 1 1 1 1 2 0 0 0 0 1 1 0 0 0 0 0 0 0 0 0 1 1 1 0 0 0 0 2 0 0 2 1 1 0 1 1 0 1 1 0 0 0 0 0 0 1 1 0 0 1 1 2 1 2 2 1 2 1 2 0 0 0 0 2 2 0 0 1 1 1 2 2 2 0 0 2 2 0 2 0 0 1 0 0 0 2 1 0 0 0 0 0 0 2 1 1 2 1 1 2 1 1 1 2 0 0 0 0 1 0 0 0 1 2 2 1 1 0 0 0 0 0 2 0 0 0 2 2 0 1 1 2 0 1 0 2 1 1 1 0 0 2 1 0 2 0 0 0 0 0 1 1 1 0 0 1 0 0 0 1 1 0 0 0 1 1 1 0 1 0 0 0 0 2 1 0 1 0 2 1 0 0 0 0 1 1 1 0 0 2 0 0 0 0 1 0 0 1 1 1 2 1 0 1 1 1 1 1 0 0 1 1 1 0 2 1 0 1 0 0 0 0 0 2 2 0 0 0 0 0 0 1 1 0 0 2 0 0 0 1 1 1 0 1 1 0 1 0 2 0 2 2 2 0 1 0 0 0 0 1 1 1 1 0 1 1 0 0 1 1 0 1 0 1 0 1 0 0 1 1 0 0 0 2 1 1 0 1 0 0 1 1 0 1 1 0 1 0 0 1 0 2 0 1 1 0 0 0 0 0 1 1 2 0 1 1 1 0 0 0 2 0 1 2 2 2 2 1 1 0 0 0 0 0 0 0 1 1 0 0 1 0 1 1 1 0 0 0 0 0 0 0 0 1 0 1 1 0 1 1 2 0 0 2 1 0 2 0 0 1 0 0 0 1 0 0 0 0 2 0 0 2 1 0 1 1 2 0 1 2 2 1 0 0 1 0 1 1 2 0 1 0 1 2 1 0 1 0 0 0 2 1 0 0 0 2 0 1 2 0 2 1 0 0 1 0 2 2 0 0 1 0 1 0 1 0 0 0 0 1 1 1 1 1 1 0 1 1 1 0 2 0 1 1 1 0 1 0 0 0 0 0 0 1 0 2 1 2 0 0 1 2 0 0 0 1 1 2 0 1 0 0 1 0 0 0 2 0 2 0 0 2 2 1 0 0 0 0 1 2 1 2 1 1 1 0 2 0 1 0 0 1 1 0 0 1 1 0 0 0 0 2 1 1 2 0 0 0 1 0 2 0 0 0 0 1 0 0 0 2 1 1 2 0 1 0 1 2 0 2 0 0 0 0 0 0 0 0 0 0 1 2 0 0 0 0 0 1 0 0 0 0 0 0 1 2 1 1 2 0 1 0 0 1 0 0 2 2 0 0 1 1 0 0 0 1 0 2 2
78 1 1 0 2 0 0 2 2 0 1 0 1 1 1 1 0 2 1 1 1 0 0 0 2 0 0 0 2 0 1 2 1 1 0 0 2 1 0 0 1 1 0 1 0 0 1 0 1 1 0 0 0 0 2 0 0 0 0 0 1 2 0 0 1 0 1 0 2 0 0 2 2 2 2 2 0 0 0 0 1 0 0 0 1 0 0 0 1 2 0 1 1 2 0 2 1 0 0 2 1 2 0 0 1 1 2 2 2 0 0 2 0 2 2 2 1 0 0 2 2 0 1 1 0 1 0 1 1 0 0 0 0 0 0 0 0 1 0 2 1 1 1 0 0 0 0 0 0 1 0 1 0 0 0 0 0 0 0 0 2 2 0 2 0 2 2 0 0 1 0 0 0 1 1 0 1 0 0 0 0 0 1 0 1 0 2 1 0 0 0 1 1 0 0 0 0 0 0 0 0 0 0 1 2 1 2 0 0 0 1 2 1 0 1 0 0 1 0 0 1 2 0 0 0 1 1 0 0 0 0 0 0 0 0 0 0 2 2 2 0 0 2 1 1 1 1 0 0 0 0 0 0 0 0 1 0 0 0 1 1 1 1 1 0 0 0 0 1 1 1 0 0 2 0 0 0 2 2 2 2 0 0 0 0 1 0 1 0 2 1 0 0 2 2 0 2 0 0 0 0 0 2 0 0 0 1 1 0 2 0 2 0 2 2 0 1 0 0 0 0 2 2 0 2 0 0 1 1 1 0 0 0 1 0 0 0 1 1 0 2 2 1 2 1 0 2 0 0 1 1 0 1 2 1 0 0 0 0 1 0 1 1 0 1 0 0 1 2 1 1 1 1 1 1 0 1 0 0 1 2 0 0 1 1 1 1 1 1 0 0 0 2 0 2 0 1 2 0 0 0 0 0 1 2 0 0 0 0 0 0 2 0 0 1 0 1 1 0 0 0 1 1 1 0 2 2 1 1 1 0 2 0 2 2 0 0 0 1 0 1 1 0 1 1 1 0 0 2 1 0 0 0 2 0 0 0 1 0 0 2 0 1 1 0 1 1 2 0 1 0 1 2 1 1 0 1 0 2 0 2 2 0 0 0 0 0 0 2 1 0 0 0 1 1 0 1 2 1 2 0 0 2 0 2 0 1 1 0 0 0 0 0 0 0 1 0 2 0 2 2 0 1 1 1 1 1 0 0 2 0 0 1 1 0 0 1 0 0 0 2 2 0 1 2 0 1 1 1 2 1 0 0 1 1 0 1 0 0 0 0 0 0 1 0 1 0 2 1 0 0 0 0 0 1 0 1 2 0 2 0 1 0 0 0 0 0 1 1 1 0 0 0 0 0 1 0 0 0 0 0 2 2 1 0 1 1 2 2 2 0 1 0 0 1 0 0 0 0 0 2 0 0 1 0 0 1 2 0 0 2 0 0 0 1 0 2 0 1 1 1 1 0 2 1 0 2 1 0 2 1 1 0 1 1 2 1 0 1 0 0 0 1 0 1 1 0 0 1 1 1 0 0 0 0 0 1 0 1 0 0 1 0 1 1 1 0 2 2 0 0 2 0 0 0 0 0 1 0 1 0 1 1 1 2 1 1 2 0 0 0 0 0 1 0 0 0 0 0 0 0 0 0 2 0 2 2 0 0 0 0 0 0 0 0 0 2 0 0 1 1 0 0 1 0 0 1 0 0 0 0 0 1 0 0 0 0 0 1 0 0 0 0 2 0 0 2 0 0 1 0 0 1 0 0 0 0 0 2 2 1 1 0 0 1 0 1 2 0 2 0 2 2 2 2 0 1 0 0 0 0 2 1 1 1 0 2 0 0 0 1 1 0 1 1 0 1 1 1 0 1 1 0 2 1 1 1 2 0 2 0 2 0 0 0 1 0 0 2 0 1 0 1 1 1 1 1 0 0 0 1 1 0 1 0 0 1 0 0 1 0 0 0 0 0 1 0 0 2 0 0 0 0 1 2 1 0 0 0 0 1 0 2 0 0 0 0 2 0 1 0 1 0 0 2 1 1 0 0 0 1 1 1 0 2 1 1 1 0 2 0 0 1 1 1 1 0 2 2 2 0 1 0 0 0 0 0 1 0 0 2 2 0 1 0 0 0 0 0 0 0 0 2 0 0 0 0 1 0 0 2 0 0 0 2 0 1 0 0 1 0 1 0 0 0 1 1 0 1 1 0 0 0 0 0 2 0 0 0 0 0 1 1 1 0 0 0 0 0 0 0 0 1 1 0 0 1 0 0 0 0 1
79 0 2 0 0 0 0 2 2 0 0 1 1 1 0 0 0 2 0 2 2 0 0 1 1 0 0 0 1 1 1 0 2 1 0 0 1 2 0 1 1 1 0 1 0 1 0 0 1 1 0 0 0 2 0 1 0 0 1 1 0 1 1 2 0 0 0 1 2 0 1 1 1 1 2 1 0 0 2 2 0 0 0 0 2 0 0 0 1 2 0 1 0 1 0 0 0 2 0 2 0 2 0 0 1 1 2 1 1 0 0 1 0 0 0 0 0 0 1 2 2 0 1 2 0 1 0 2 2 0 0 0 0 0 0 0 0 0 0 0 1 2 1 0 0 0 0 0 0 1 0 0 0 1 1 0 0 0 0 1 2 1 0 1 1 2 1 1 0 1 0 1 1 2 1 1 1 1 1 1 0 2 1 1 2 1 2 0 0 0 0 1 0 1 1 0 1 0 0 1 0 1 1 0 2 1 2 0 1 0 0 2 0 0 1 0 0 1 1 1 1 0 0 0 0 0 0 0 0 1 0 0 1 0 0 0 0 2 2 1 0 1 1 0 1 0 0 0 0 0 0 0 0 0 0 0 0 0 0 0 0 0 0 2 0 0 1 0 1 0 1 0 0 2 0 0 0 2 2 0 0 0 1 1 0 1 1 0 0 1 1 0 1 1 2 1 1 2 0 1 0 0 2 0 0 2 0 2 1 2 0 1 0 1 1 0 2 1 0 0 1 2 0 0 0 0 1 0 1 1 0 1 0 2 0 1 1 1 1 0 0 1 0 2 0 0 2 0 1 2 0 1 0 2 1 1 1 1 0 1 0 1 2 1 2 1 0 1 1 0 0 2 1 1 1 0 2 1 1 2 0 0 1 1 1 0 0 0 0 0 0 0 1 0 2 0 0 1 0 0 0 0 0 1 1 1 1 0 0 0 0 2 0 0 1 0 0 1 0 0 0 2 0 1 1 2 1 0 0 0 1 0 0 1 0 1 0 0 1 0 0 1 0 1 1 2 0 0 2 1 0 1 2 2 2 2 2 2 2 0 1 1 2 2 0 0 2 2 0 1 0 0 2 2 2 0 2 0 2 0 2 2 0 0 0 0 0 1 2 0 0 0 0 2 2 0 0 2 0 0 0 0 1 2 0 2 2 1 1 0 0 0 0 0 1 1 0 2 1 1 0 1 2 2 2 2 0 0 0 2 1 0 2 1 2 0 1 0 0 0 1 1 0 2 2 1 1 0 2 2 2 0 0 2 2 1 0 0 1 1 0 1 1 2 0 1 1 1 0 0 1 2 1 0 0 0 2 1 0 1 0 1 1 0 1 1 1 0 0 0 0 0 1 0 1 0 0 0 0 0 0 2 1 1 1 1 1 1 2 1 1 0 0 1 1 1 0 1 0 1 0 1 0 1 0 0 1 2 0 0 0 1 0 0 1 0 0 0 2 0 2 1 0 1 1 0 2 1 0 0 0 1 2 0 1 1 2 0 2 1 0 1 1 1 1 1 1 2 0 1 1 0 1 0 0 1 0 1 1 0 0 0 0 1 0 0 1 0 2 0 0 0 0 1 1 0 1 2 0 2 1 1 0 0 2 0 0 2 1 0 0 0 0 0 0 1 0 2 2 2 0 0 0 2 0 2 2 0 0 0 0 1 0 0 0 1 1 1 1 2 1 0 0 1 0 0 1 1 0 0 0 0 0 0 0 0 0 0 0 0 0 1 1 1 0 0 2 0 0 1 1 0 1 1 1 0 1 0 2 2 0 0 1 1 2 1 1 2 2 2 0 0 2 2 1 0 0 2 0 2 1 1 0 0 0 1 2 0 0 1 0 0 0 2 2 0 0 0 2 0 2 2 0 2 2 1 0 1 0 2 0 2 1 0 0 2 0 0 1 1 1 0 0 0 0 0 0 0 0 0 2 2 0 2 0 0 0 1 0 1 0 0 1 0 1 1 1 0 1 1 0 0 0 1 2 1 0 1 1 0 0 2 2 0 0 0 1 2 0 1 0 1 2 0 1 1 2 0 0 0 0 0 1 0 1 1 1 0 1 1 1 0 0 0 1 1 0 0 2 2 0 0 0 1 0 0 0 1 1 1 2 2 0 2 0 0 0 0 0 1 0 2 1 1 1 0 0 0 0 2 1 0 0 1 1 0 2 0 0 0 0 2 0 0 1 0 0 0 0 0 0 0 1 0 0 1 0 0 0 0 0 2 2 2 0 0 0 0 0 0 0 0 0 2 0 1 0 0 0 0 0 0
80 1 2 0 0 0 0 2 0 2 2 0 0 1 1 1 0 1 1 1 1 1 0 0 2 0 0 0 1 0 1 1 1 0 1 2 2 2 0 0 1 1 1 1 0 0 0 0 2 1 0 0 0 0 2 0 0 0 0 1 0 0 0 1 0 0 0 0 0 0 1 0 1 1 1 1 1 0 1 0 2 0 1 1 0 0 0 0 1 2 0 0 0 1 0 1 0 1 0 2 0 2 0 1 0 0 2 0 1 1 0 1 1 2 2 2 1 0 2 0 0 0 1 1 0 0 0 0 1 0 0 1 0 0 0 0 0 0 0 0 0 2 0 0 0 0 0 0 0 1 1 0 0 0 0 1 0 0 1 0 0 0 0 2 1 2 2 1 0 1 0 1 1 1 1 1 0 0 0 0 0 0 1 0 1 0 2 1 0 0 0 1 0 0 2 0 0 0 1 0 0 0 0 1 2 0 2 1 0 0 0 1 2 0 2 1 1 1 0 0 1 1 1 0 1 1 2 2 1 1 0 0 0 0 0 0 0 1 2 0 0 0 2 1 1 0 1 0 0 0 0 0 0 0 0 0 1 1 1 1 1 1 0 1 0 0 1 0 2 0 0 1 0 0 0 1 0 2 2 1 1 1 1 0 1 1 1 1 0 2 2 0 1 2 2 2 1 1 0 1 0 1 2 0 1 0 0 1 0 0 1 0 0 1 1 0 2 0 2 0 1 2 2 0 1 0 0 0 0 1 0 1 0 2 0 1 1 1 1 1 0 0 2 0 0 0 2 0 1 2 0 0 0 1 1 0 0 0 0 1 1 2 0 0 0 1 0 2 2 0 0 2 0 0 0 1 1 1 1 1 1 1 0 2 0 1 1 0 0 0 0 0 0 0 2 0 1 0 0 0 0 1 0 1 1 0 0 1 1 1 0 2 1 1 0 0 1 0 1 0 0 0 1 1 1 1 0 0 0 0 1 1 0 2 1 0 0 0 1 0 1 0 0 1 1 2 1 0 0 1 0 0 1 2 1 0 1 1 1 0 2 0 0 0 0 2 0 2 0 0 1 0 2 0 1 0 1 0 1 1 1 2 0 0 0 0 0 1 2 0 1 0 1 0 1 0 1 2 1 1 0 0 2 0 2 0 1 1 0 0 0 0 0 0 0 0 0 2 1 0 0 2 0 0 0 1 1 2 0 2 0 2 2 2 0 0 1 0 2 0 2 2 0 0 1 0 1 2 0 0 0 0 0 2 2 0 0 0 0 0 2 0 1 2 1 0 0 2 2 1 1 2 0 0 1 0 1 2 0 2 0 0 0 0 1 1 1 0 0 0 0 0 1 0 0 1 0 0 0 0 0 1 2 2 0 0 2 2 2 2 0 0 0 1 1 1 0 0 0 0 2 0 0 0 0 1 1 1 0 0 0 0 1 0 2 0 2 0 2 0 1 0 0 1 1 0 2 0 1 1 0 2 1 1 1 1 2 2 1 0 0 0 1 0 2 0 0 2 0 1 0 1 0 0 0 0 2 1 0 0 0 0 1 0 1 1 1 1 1 1 0 1 1 1 0 0 0 1 0 1 0 0 1 0 0 0 1 2 0 0 1 0 0 1 1 1 0 1 1 1 0 0 0 2 0 1 1 2 1 0 0 1 0 0 0 1 0 1 0 1 0 1 0 0 0 0 0 1 0 1 1 1 1 0 0 1 0 0 2 1 0 0 1 1 0 0 2 0 0 2 1 0 1 1 1 1 2 0 1 1 0 1 1 1 1 0 0 2 1 2 1 1 2 1 1 0 2 1 0 1 1 2 0 2 0 1 0 0 2 0 0 0 0 2 2 0 0 0 1 0 1 1 0 2 1 1 1 1 0 2 0 2 1 2 0 1 0 0 0 0 0 0 0 0 0 1 1 0 0 0 2 2 0 1 0 0 1 0 0 1 0 0 0 0 0 1 1 0 2 0 0 0 0 1 2 0 0 1 1 1 1 0 2 0 0 0 0 2 1 1 2 2 0 0 2 2 1 0 0 0 0 2 2 1 1 1 0 1 0 2 0 1 0 0 1 1 0 0 2 2 0 0 0 1 1 0 0 1 1 1 1 1 1 1 0 0 0 1 0 0 0 0 2 1 1 0 1 1 0 0 2 0 1 0 1 0 1 1 1 2 1 2 0 2 2 0 0 0 0 0 0 0 0 0 0 2 0 0 1 0 0 1 1 1 0 1 1 0 0 1 1 0 1 2 1 0 0 0 0 0 1 0
81 0 2 1 0 0 0 1 1 1 1 1 0 1 1 1 0 2 0 2 2 0 0 1 1 1 1 0 1 0 1 1 1 2 0 0 2 1 0 1 0 0 0 0 0 0 0 0 2 1 0 0 0 0 2 1 2 0 2 0 0 2 0 2 0 1 0 0 2 0 0 1 1 1 1 1 1 0 1 1 0 0 0 0 1 0 0 0 1 2 0 0 1 1 0 1 0 0 0 1 2 2 0 0 1 1 2 0 0 0 0 1 0 1 1 1 0 0 0 2 2 1 1 1 0 0 0 2 2 2 0 0 0 1 1 1 0 0 1 0 2 1 0 0 0 0 0 0 1 1 0 0 0 1 1 0 0 0 0 1 1 0 0 2 0 1 1 1 0 0 0 0 2 1 2 1 1 1 0 1 0 1 1 0 1 0 2 1 0 0 0 1 1 1 1 1 1 0 0 0 0 0 0 1 2 2 1 2 2 0 2 2 1 0 1 0 0 0 1 2 1 0 0 0 0 1 0 0 0 0 0 0 1 0 0 0 0 2 2 2 0 0 2 1 1 0 0 0 1 1 1 1 0 0 0 1 1 0 0 0 0 0 1 1 0 0 1 1 2 0 0 2 0 0 0 0 0 1 1 0 0 0 1 0 0 0 0 2 0 2 0 0 0 1 1 0 1 1 0 1 0 0 2 0 1 0 0 0 1 1 0 0 0 1 1 0 1 0 1 0 1 2 1 1 0 0 1 0 0 0 0 1 0 2 0 0 0 2 0 1 2 2 0 2 1 0 0 0 1 2 1 0 0 0 0 0 0 0 1 0 0 0 1 0 1 0 0 1 1 0 0 2 0 0 0 0 2 0 0 2 2 0 0 0 1 0 0 1 1 0 0 0 0 1 1 2 0 1 1 1 1 1 0 1 2 1 0 2 0 0 0 0 1 1 1 0 0 1 1 0 0 1 0 2 0 0 0 0 0 1 0 1 0 2 0 1 0 1 1 1 1 1 0 0 1 1 1 1 2 1 0 0 1 2 1 1 1 2 1 0 2 1 0 0 0 2 0 1 0 0 1 1 1 2 0 0 0 1 2 0 1 1 0 0 1 0 0 0 2 1 0 0 0 1 2 0 1 1 1 2 1 0 2 0 2 0 0 1 1 0 0 0 1 0 1 0 0 1 0 1 1 1 0 0 0 0 2 2 0 2 0 1 0 0 1 0 1 0 1 2 0 0 0 0 2 0 1 2 0 0 0 0 0 2 1 0 0 0 0 0 1 0 1 1 0 1 1 1 1 0 0 0 1 0 0 0 1 1 0 1 0 1 1 0 0 0 0 0 0 0 0 0 0 0 0 0 0 1 0 0 1 2 1 1 1 0 1 0 1 0 0 0 0 1 2 0 0 0 0 0 0 0 0 1 0 0 0 2 0 0 0 0 1 0 2 0 2 0 2 0 1 1 0 2 2 0 1 0 0 1 0 2 0 1 2 2 0 0 2 0 0 0 2 1 0 1 0 1 1 0 0 1 0 0 1 1 1 1 0 0 1 0 0 1 0 0 2 0 0 2 0 2 1 2 2 0 0 1 0 1 0 2 0 1 1 0 1 2 0 0 1 1 0 1 0 0 0 1 0 0 0 0 0 2 0 1 1 1 0 0 0 1 1 0 0 0 1 0 0 0 0 0 0 1 0 0 1 0 0 0 0 1 1 0 0 0 0 0 0 0 0 0 2 2 0 0 2 0 0 2 0 0 0 1 1 1 2 0 0 0 0 2 1 1 1 0 0 2 1 2 1 1 2 2 1 0 1 0 0 1 1 2 1 2 1 1 1 0 0 1 1 1 0 2 2 0 0 0 1 0 0 0 0 2 2 1 1 0 0 2 1 1 0 0 0 1 0 0 0 0 0 0 0 0 0 0 0 1 0 0 2 2 0 2 0 1 1 0 0 0 1 0 0 0 0 1 2 0 1 0 0 0 0 0 2 1 1 1 1 1 1 0 2 0 0 0 1 0 0 1 1 1 1 0 1 1 2 0 0 1 0 1 2 1 2 1 1 1 0 1 1 1 1 1 1 1 0 1 2 1 0 0 0 2 1 0 0 0 0 0 1 1 0 1 1 0 0 1 0 0 0 1 1 1 1 1 1 0 0 0 2 0 1 0 1 1 2 1 1 1 1 1 1 0 1 1 1 1 0 0 1 0 0 0 0 1 0 1 1 1 1 2 2 2 0 1 1 0 0 1 0 0 0 2 1 0 0 0 1 1 2 2
82 0 2 0 0 0 0 1 1 0 0 2 0 0 0 0 0 2 0 2 2 0 0 1 1 0 0 0 2 0 2 1 2 2 0 0 2 1 0 0 1 1 1 1 0 1 0 0 1 0 0 0 1 1 1 0 1 1 1 0 1 2 0 2 0 0 0 1 1 0 1 1 1 1 2 1 0 0 1 1 0 0 0 0 1 0 0 0 2 2 0 0 0 1 0 1 0 0 0 0 0 2 0 0 1 1 2 1 1 0 0 1 1 2 2 2 1 0 0 2 2 0 2 0 0 1 0 1 1 0 0 0 0 0 0 0 0 0 0 0 0 2 0 0 0 1 1 0 0 0 0 0 0 0 0 1 1 2 0 0 0 0 0 2 0 2 1 0 1 2 0 0 0 2 2 1 2 0 0 0 0 1 1 0 2 1 1 1 1 0 0 1 0 1 1 0 0 0 0 1 0 2 0 0 2 1 1 0 0 0 0 1 0 0 2 0 0 1 1 0 2 1 0 1 0 0 1 1 0 1 1 1 0 1 1 0 0 1 2 0 0 0 2 1 1 0 0 0 0 0 0 0 1 1 0 2 0 0 0 0 0 0 0 0 0 0 0 0 1 0 0 0 0 1 0 0 0 1 1 0 0 0 2 0 0 1 0 0 1 2 1 2 0 2 2 0 2 1 0 0 0 0 2 0 2 0 0 1 0 2 1 2 0 2 2 0 1 0 0 0 0 2 1 0 0 0 1 1 1 1 0 2 0 1 0 0 0 0 2 1 0 1 1 2 0 0 2 0 0 2 0 0 1 2 1 1 1 0 0 0 1 2 1 1 1 1 0 2 2 0 0 2 0 0 0 0 1 1 0 2 2 2 0 1 2 0 0 0 0 0 0 0 1 1 2 0 2 1 0 0 1 1 0 1 1 1 1 2 0 0 0 1 1 1 1 0 0 2 0 0 0 1 1 0 1 2 1 2 2 0 0 1 0 2 0 1 0 0 1 0 1 1 0 0 0 2 0 0 1 2 0 0 0 1 1 0 1 1 0 1 1 1 1 1 0 1 1 2 0 0 0 0 1 2 1 1 0 0 1 2 1 1 0 1 0 1 0 1 2 1 0 0 0 1 0 0 1 2 1 1 0 0 1 1 2 1 2 0 0 0 0 0 0 0 1 0 0 2 0 1 1 1 0 0 0 2 0 0 1 1 1 0 0 0 1 0 1 0 0 1 0 1 0 1 1 0 2 1 1 2 0 1 0 2 1 1 0 0 0 0 2 0 0 2 1 1 1 2 2 0 0 0 0 0 0 0 0 2 0 1 1 0 0 0 0 0 0 0 0 0 1 0 1 0 0 0 1 0 0 0 1 2 0 1 1 0 1 1 1 1 0 0 0 0 0 0 0 0 0 0 1 0 0 1 1 0 1 0 0 0 0 0 0 0 1 1 0 0 2 0 0 1 0 0 0 0 2 0 0 1 0 1 2 0 2 1 2 0 1 0 0 0 2 1 0 1 1 0 0 1 1 1 1 0 0 1 0 1 0 0 0 0 1 0 0 2 1 1 1 1 0 1 0 2 0 0 0 2 0 2 0 2 0 0 0 0 0 1 0 0 0 0 0 2 1 0 1 1 1 1 0 0 0 2 0 0 0 2 2 1 1 1 0 1 0 0 1 0 0 0 0 0 0 2 0 0 2 0 0 0 0 1 1 0 0 1 0 0 0 1 0 0 2 1 0 0 2 1 0 2 0 0 0 1 1 1 2 0 0 0 1 2 0 0 2 1 1 2 2 2 1 0 2 1 0 0 0 1 0 1 1 1 1 2 1 0 1 1 1 0 0 0 1 1 1 0 0 1 0 0 0 0 0 2 2 1 1 1 0 2 0 2 0 1 0 0 0 0 1 0 0 0 1 0 1 0 1 0 0 0 2 2 0 2 0 0 0 0 1 1 0 0 0 0 0 0 1 0 1 0 1 0 1 1 0 0 0 0 0 0 0 0 0 0 0 2 0 2 1 0 2 2 0 0 1 0 2 0 0 0 0 2 0 0 1 2 0 0 0 1 1 1 1 1 1 1 0 1 2 2 0 1 0 0 1 1 0 1 0 0 2 2 0 1 0 0 0 2 0 1 0 1 1 2 0 1 0 0 0 1 1 0 0 0 1 0 1 0 0 1 0 1 0 1 1 0 0 0 0 0 2 0 0 0 0 0 0 0 1 0 0 1 2 2 0 0 0 0 0 1 1 0 0 1 0 0 1 0 0 0 2 1
83 1 1 0 0 0 0 2 1 0 0 1 0 1 1 1 0 1 0 2 1 1 0 1 1 1 1 0 2 0 2 0 2 2 0 0 0 2 0 0 1 1 1 1 0 1 2 0 0 2 1 0 0 0 2 0 2 0 1 0 1 2 0 1 1 0 1 1 1 0 0 1 2 2 2 2 0 0 1 1 1 0 0 0 2 0 0 0 2 2 0 1 2 0 0 2 0 1 0 2 1 2 0 0 1 1 2 0 0 0 0 1 0 1 1 1 0 0 0 1 1 0 1 1 0 1 0 0 2 0 0 0 0 0 0 0 0 0 1 0 2 0 1 0 0 0 0 0 1 1 0 0 0 0 0 1 1 0 1 0 0 0 0 2 2 2 1 1 1 1 1 0 0 2 2 2 0 1 1 0 0 2 1 0 1 0 2 0 0 0 0 1 0 1 1 0 1 0 0 0 0 0 0 1 1 1 1 0 1 0 0 0 2 1 1 1 0 1 0 0 1 1 0 0 0 1 1 2 1 1 0 0 0 0 0 0 0 2 2 1 0 0 1 2 2 0 0 0 0 0 0 0 0 0 0 0 0 0 0 0 0 0 0 0 1 1 0 1 1 0 1 0 0 0 0 1 0 2 2 1 1 0 2 2 0 0 2 1 2 2 0 1 0 2 2 0 2 0 0 0 0 0 2 0 1 0 0 2 0 0 0 0 0 2 2 0 1 0 0 0 2 2 2 2 0 0 0 0 0 0 0 2 0 1 0 0 0 1 1 0 1 1 1 2 0 0 2 0 0 1 0 1 0 2 2 0 0 0 0 2 0 2 1 1 1 0 0 0 1 1 1 1 1 1 1 1 2 0 0 0 2 1 0 0 2 1 0 0 0 0 0 0 2 1 2 0 2 2 0 0 0 0 0 1 1 1 0 1 0 0 0 0 0 0 1 0 0 0 0 1 0 1 0 0 1 2 2 0 0 1 1 1 0 2 0 1 0 1 1 0 2 0 0 1 1 2 0 0 0 0 0 0 1 1 2 1 2 2 1 0 2 0 1 0 0 1 1 1 0 1 0 1 1 1 1 0 1 1 2 0 1 2 0 1 0 1 0 1 1 1 1 1 0 2 1 0 0 1 1 1 1 0 1 1 1 1 1 0 1 0 1 1 1 1 0 1 1 2 1 2 0 0 1 0 0 1 1 0 0 2 0 1 0 0 1 0 2 0 0 0 0 2 0 1 1 2 1 0 2 2 0 0 0 2 2 1 0 1 0 1 0 0 1 2 1 0 0 2 1 0 1 1 2 0 0 0 1 2 0 2 0 0 0 0 0 1 1 1 0 1 0 0 1 0 0 0 0 0 0 0 1 2 2 0 1 1 1 1 1 1 0 0 0 1 0 1 1 1 1 0 0 0 0 0 0 2 0 2 0 0 0 0 0 0 2 1 1 1 2 0 0 1 0 1 1 0 2 2 0 1 0 2 1 1 2 2 1 1 1 0 0 0 1 2 0 1 1 1 0 1 1 0 1 0 0 1 0 2 0 0 0 0 0 1 0 1 2 1 1 0 0 0 0 1 1 0 1 0 0 1 0 0 1 0 0 0 0 2 0 1 0 0 0 1 0 1 1 1 1 1 0 0 0 2 0 2 2 0 0 0 0 0 0 0 0 0 1 0 0 0 0 0 0 0 0 0 0 1 0 0 0 1 0 0 0 0 0 0 2 1 0 0 2 2 0 0 2 1 0 2 0 1 0 0 0 1 1 0 1 1 0 1 1 1 2 1 0 2 1 2 1 1 1 0 0 0 0 2 0 2 2 2 0 2 0 2 2 0 0 0 1 1 1 0 0 1 0 2 1 0 1 1 0 2 2 0 0 1 0 2 0 2 1 1 0 0 0 1 0 0 0 0 2 1 2 1 1 2 0 0 1 1 0 2 0 0 0 0 0 0 0 0 0 0 0 1 1 0 1 0 0 0 0 1 1 1 0 2 1 1 1 1 2 0 0 0 1 1 0 2 0 1 1 0 2 2 2 0 0 0 0 0 1 0 2 0 0 0 0 1 1 1 0 0 1 1 0 1 2 1 0 1 1 1 1 1 2 2 1 1 2 2 0 1 1 0 0 0 0 1 0 0 1 0 0 1 0 1 0 0 1 0 0 1 1 0 2 2 0 0 0 0 0 1 1 0 0 0 0 0 2 0 0 0 0 2 0 0 2 2 2 1 0 1 0 0 0 0 0 0 0 0 1 2 1 0 0 0 0 1 2 2
84 0 2 0 0 0 0 2 1 1 2 0 0 1 1 1 0 1 0 1 1 1 1 0 2 0 0 1 1 1 0 0 1 0 1 0 1 1 0 0 1 1 0 0 1 0 1 0 0 2 0 0 1 2 0 1 0 0 1 1 0 1 1 2 0 0 0 0 2 0 1 1 2 2 1 2 1 0 1 0 1 0 1 1 0 0 0 0 2 2 0 0 0 2 0 0 0 2 0 2 1 2 1 0 1 1 2 2 1 0 0 1 0 0 0 0 0 0 0 2 2 1 1 1 0 1 0 0 1 0 0 0 0 0 0 0 0 1 0 1 1 1 0 0 0 0 0 1 1 1 0 0 0 0 1 1 1 1 0 1 1 1 0 2 0 2 2 1 1 2 1 1 0 2 1 1 1 1 1 1 0 2 0 0 0 0 1 1 0 0 0 2 0 0 1 0 0 0 0 0 0 0 0 1 2 1 2 2 2 0 2 2 1 0 1 1 0 1 1 0 2 2 1 0 0 1 1 1 1 1 0 0 0 0 0 0 0 2 2 1 0 0 2 2 2 0 0 0 0 0 0 0 0 0 0 0 1 1 1 2 1 2 0 1 0 0 1 0 0 0 0 2 0 2 1 1 0 2 2 1 1 0 1 0 0 1 0 2 0 2 1 0 0 2 2 0 1 1 1 0 1 1 1 1 0 0 0 1 2 2 0 0 0 1 1 0 2 1 0 0 0 2 0 0 1 0 1 0 1 1 0 0 0 2 0 0 0 1 1 0 0 0 1 1 0 0 1 0 1 1 1 0 1 2 1 0 0 0 0 0 0 0 2 2 2 0 0 1 2 1 1 1 1 1 2 1 1 0 0 1 2 0 0 2 1 1 1 0 0 0 1 1 0 0 1 1 0 0 1 0 0 1 0 0 0 0 0 0 0 0 0 0 1 1 0 0 2 1 1 0 0 1 0 0 0 2 2 0 0 0 0 0 0 2 0 2 0 1 1 0 0 2 0 0 1 1 0 0 1 2 0 0 1 2 2 1 2 1 1 0 2 1 0 1 0 1 1 2 0 0 0 0 1 1 2 2 0 0 0 1 1 1 0 0 2 0 0 0 2 1 0 0 0 2 0 0 1 1 1 2 1 1 1 1 1 1 1 0 1 0 0 0 1 0 0 1 0 2 2 2 0 0 0 0 0 2 0 2 0 2 0 2 1 1 1 1 2 0 0 2 1 2 0 0 1 1 0 1 1 1 1 0 0 2 2 1 0 0 0 0 1 0 1 2 0 1 1 1 1 1 0 1 0 0 0 0 0 0 0 2 0 1 0 0 1 1 1 1 0 1 0 0 2 0 1 0 0 1 0 0 2 1 1 1 1 1 1 0 1 0 0 0 0 0 1 0 0 1 1 0 1 0 0 0 0 1 1 0 0 0 0 0 0 0 2 1 0 0 2 0 1 0 0 0 2 0 2 0 0 0 0 1 1 0 1 1 2 1 1 0 0 0 2 1 1 1 1 1 0 0 0 1 0 0 0 0 2 1 0 0 1 0 0 0 0 2 2 0 0 1 0 1 0 1 0 0 0 2 0 1 0 1 0 0 0 0 1 1 0 1 1 1 1 1 0 2 2 0 0 0 0 0 1 2 1 0 1 1 1 1 0 0 0 0 0 1 2 2 1 2 0 1 0 2 0 0 2 1 0 0 0 0 0 0 0 0 1 0 0 0 0 2 1 2 0 0 2 0 0 1 1 0 0 0 0 1 1 0 2 2 1 1 0 0 1 1 0 2 2 2 1 0 2 2 1 0 0 0 0 1 1 1 0 1 0 2 1 0 0 1 0 0 2 0 0 0 0 1 2 0 1 1 0 2 2 1 1 0 1 2 2 1 0 1 0 1 0 0 0 0 0 1 1 0 1 0 1 1 0 1 1 1 0 2 0 1 1 0 0 0 0 0 1 1 1 0 0 0 0 0 0 0 0 0 2 0 0 0 1 1 2 0 2 0 0 0 0 2 1 2 0 1 0 0 2 2 2 0 0 1 0 2 2 0 2 1 0 0 1 1 1 0 0 0 1 1 0 1 2 1 0 1 0 1 1 0 0 2 0 0 1 1 0 1 1 0 0 2 0 0 1 1 1 0 0 0 1 1 0 2 2 0 0 0 2 0 2 0 0 1 0 1 1 0 1 1 1 0 0 0 1 0 0 1 1 1 0 0 1 0 0 1 1 1 0 0 0 1 0 0 0 0 0 2 1 1 0 0 0 0 2 1
85 0 1 1 1 0 0 2 2 0 1 0 1 1 0 0 0 2 0 2 2 0 0 0 2 0 0 0 1 1 1 0 1 1 2 0 1 2 0 0 2 2 0 0 1 0 1 0 2 1 0 0 0 1 1 0 1 0 1 2 0 0 0 1 0 1 0 0 1 0 2 1 2 2 1 2 1 0 1 0 1 0 1 1 1 1 0 1 2 2 0 1 1 1 1 1 0 1 0 1 0 2 0 0 1 1 2 1 1 0 0 2 1 1 1 1 1 0 0 2 2 1 2 1 0 2 0 1 1 0 0 0 0 0 0 0 0 0 0 1 0 2 0 0 0 0 0 1 1 1 0 0 0 0 0 0 0 0 0 0 0 0 0 1 1 2 0 1 1 2 1 0 1 0 1 1 2 1 1 1 0 2 0 0 2 2 0 1 1 0 0 2 2 0 0 1 1 1 0 0 0 0 0 0 2 1 2 0 2 0 0 0 1 0 1 2 0 1 2 1 1 0 1 1 0 1 2 2 1 2 0 0 1 1 0 0 0 1 2 1 0 0 2 2 2 0 0 0 0 0 0 0 1 1 0 2 0 0 0 0 0 0 1 1 0 0 0 1 2 0 0 2 0 2 0 0 1 1 1 0 0 0 2 0 0 0 0 1 0 2 1 1 1 2 2 1 2 1 0 0 1 0 2 0 0 0 0 2 1 1 0 0 0 0 0 0 2 1 0 0 1 1 0 0 0 0 0 0 0 0 0 1 0 2 0 0 0 0 2 0 1 1 0 1 0 0 1 0 0 0 1 0 0 2 1 1 1 0 0 2 0 2 1 1 1 0 0 2 2 0 0 2 0 0 0 0 1 0 1 2 0 1 0 1 1 0 0 0 0 0 0 0 1 0 2 0 1 2 1 1 1 1 0 1 1 0 1 2 0 0 0 1 1 1 0 0 1 0 0 2 0 1 0 1 1 2 1 0 0 0 1 0 0 1 1 1 0 1 0 0 2 0 0 1 1 2 0 1 2 1 0 0 1 2 2 1 2 2 0 1 0 2 0 1 0 1 1 2 0 0 1 2 2 2 2 0 2 0 2 1 1 0 0 0 0 0 0 0 2 1 0 0 0 2 0 0 1 1 1 2 1 0 2 0 2 0 0 0 0 0 0 0 1 1 1 1 0 1 0 1 1 1 0 0 0 1 1 0 0 2 1 0 0 0 0 0 1 0 0 1 1 1 0 0 1 0 2 2 0 0 0 0 0 2 1 1 0 1 0 0 2 0 0 1 1 0 0 2 2 0 2 2 1 0 0 0 1 2 0 1 1 0 1 0 1 1 1 1 1 1 0 0 0 0 0 1 1 0 0 0 0 2 1 1 1 1 1 0 1 1 0 0 0 0 1 1 0 0 0 0 1 0 0 0 0 0 2 1 0 0 1 0 0 0 2 1 0 0 2 0 1 0 0 2 2 0 1 2 0 1 1 2 0 0 1 2 2 0 2 1 0 0 2 1 1 1 0 1 0 2 2 0 1 0 0 0 1 1 1 1 1 0 0 1 0 1 1 0 1 0 0 0 0 1 1 1 0 1 0 1 1 1 1 0 2 0 0 0 0 0 1 1 0 2 0 0 0 1 1 1 1 0 0 0 1 0 0 0 0 0 0 0 0 0 0 2 1 0 0 1 1 0 1 1 0 0 1 1 0 0 0 0 1 0 0 0 0 0 0 0 1 2 2 0 0 0 2 1 0 1 1 0 2 1 1 0 1 1 0 2 0 0 1 1 1 0 1 1 1 2 0 1 2 2 2 0 1 2 0 2 2 2 0 2 0 1 1 0 0 1 0 0 0 2 2 0 0 0 2 1 2 2 0 2 1 1 1 1 1 2 1 2 1 1 0 0 0 0 0 0 0 0 0 1 1 0 1 0 0 0 2 2 0 2 0 1 1 0 0 0 0 0 0 0 0 0 2 0 1 0 0 0 0 2 1 0 0 2 0 0 0 1 1 0 0 1 1 1 1 2 1 2 0 0 2 2 2 0 0 1 0 2 1 0 1 1 0 0 0 1 0 1 1 1 2 0 0 0 1 1 0 0 1 1 2 2 2 1 1 0 1 1 2 2 0 0 1 2 0 0 0 1 2 0 0 1 0 0 0 1 1 0 1 0 0 0 1 1 0 0 0 0 0 1 1 0 0 0 0 0 0 0 1 0 0 1 0 0 0 0 0 2 0 2 1 0 1 1 0 0 0 0 0 0 1 0 0 0 0 1 0 0
86 1 2 0 0 0 0 1 2 0 1 1 0 1 0 0 0 1 1 1 1 1 0 0 2 1 1 0 2 2 1 2 1 1 0 0 2 1 0 0 1 1 2 2 0 1 1 0 1 1 0 0 1 1 0 1 0 0 2 1 1 1 0 0 0 0 0 0 0 0 0 0 2 2 2 2 0 1 1 2 0 0 1 1 1 0 0 0 2 2 0 1 0 1 1 1 0 0 0 2 2 1 0 0 1 1 2 0 0 0 0 1 0 2 2 2 0 0 1 2 2 0 1 1 0 1 0 1 1 0 0 0 1 1 0 0 0 0 0 1 2 1 0 0 0 0 2 0 0 0 0 0 0 0 0 0 0 0 0 0 1 1 1 2 2 1 1 1 1 2 0 0 2 2 2 1 2 1 0 0 0 1 0 1 1 1 1 2 1 2 2 2 0 1 1 0 1 0 0 1 0 1 0 0 2 2 1 0 0 0 1 2 1 0 1 1 1 2 0 0 2 1 1 0 0 2 2 1 0 1 0 0 0 0 0 0 0 2 2 1 0 1 2 0 0 0 0 0 0 0 0 0 0 0 0 2 1 0 0 1 1 1 0 0 0 0 1 0 1 1 0 1 0 2 0 0 0 2 2 2 2 0 1 0 0 0 0 2 0 2 1 0 0 2 2 1 2 1 1 1 0 0 2 0 0 0 0 1 0 1 0 1 0 1 1 0 2 1 1 0 0 1 1 0 1 0 1 0 1 1 0 1 0 1 0 0 0 1 1 0 1 1 1 1 0 0 1 0 1 2 1 0 0 2 2 0 0 0 0 2 0 2 1 1 2 0 0 2 2 0 0 2 0 0 0 0 1 0 0 0 1 1 0 2 2 1 1 0 0 0 0 0 0 0 2 0 1 0 1 0 0 1 0 1 1 1 1 1 0 0 0 0 1 1 1 0 0 0 0 1 0 1 1 1 2 2 1 2 2 0 0 2 1 1 1 2 1 2 1 1 2 0 0 0 0 0 0 0 2 1 0 0 1 1 1 0 1 2 1 2 1 1 0 0 0 1 1 2 0 0 2 2 1 1 0 0 0 0 2 0 2 1 0 0 0 0 0 0 2 1 0 0 0 2 1 0 0 1 1 2 1 1 1 1 1 1 1 0 2 0 1 0 1 0 1 1 0 2 0 1 1 1 0 0 1 1 1 0 0 2 1 0 0 0 0 0 1 0 1 1 0 1 0 1 1 1 0 1 1 2 0 0 0 2 2 2 0 0 0 0 1 0 0 0 0 0 0 2 1 1 0 1 1 0 1 0 2 2 0 2 0 0 0 0 1 0 0 1 1 1 1 0 1 0 0 0 0 0 0 0 0 1 0 2 2 0 1 1 2 1 1 0 0 0 2 0 0 2 0 1 1 1 0 2 0 0 0 1 0 0 0 1 0 0 1 0 0 0 2 0 2 0 0 1 1 0 2 1 0 0 0 0 1 1 2 2 0 1 2 0 0 0 1 2 0 2 1 1 1 1 1 0 1 0 0 1 1 1 0 0 1 0 0 2 0 1 1 0 2 0 0 0 0 2 1 0 0 2 0 1 0 2 0 0 1 0 0 2 0 0 0 0 0 1 1 0 0 0 0 0 0 0 1 2 0 0 0 0 0 0 0 1 0 1 0 0 2 0 0 0 0 0 0 1 0 0 1 0 0 0 0 0 0 0 0 1 0 0 2 1 0 0 1 0 0 1 1 0 0 2 0 0 0 0 0 0 2 0 1 1 0 2 0 0 1 2 0 2 2 2 2 0 2 2 2 1 1 1 1 0 0 1 0 2 0 1 1 0 0 1 0 0 2 0 0 0 0 0 1 0 0 1 0 2 1 1 1 2 0 2 1 2 0 1 0 0 0 0 0 0 0 0 1 0 1 0 0 1 0 1 1 1 0 2 0 1 1 0 0 0 1 0 0 0 0 1 2 1 1 0 0 0 1 1 2 0 0 1 1 2 2 0 0 1 1 2 0 2 0 2 0 2 0 0 2 2 2 0 0 0 0 2 0 0 2 1 1 0 0 1 0 2 0 0 2 1 0 0 2 2 0 0 0 1 0 0 0 0 0 0 2 2 0 1 1 0 2 0 0 0 0 0 1 0 1 1 0 0 0 1 2 1 1 0 0 0 1 0 0 0 0 2 0 1 1 0 0 0 0 0 1 0 0 0 0 1 0 0 1 0 0 1 1 2 0 0 0 0 0 0 0 0 0 2 0 1 0 0 0 1 2 2
87 1 1 0 1 0 0 2 2 0 0 1 1 1 0 0 1 0 1 1 1 1 0 0 2 1 1 0 2 0 2 0 1 1 0 0 2 2 0 0 2 2 1 2 0 1 1 0 2 0 0 0 0 0 2 1 2 0 1 0 1 2 0 2 0 0 0 0 2 0 0 0 2 2 1 2 1 0 2 1 1 0 0 0 2 0 0 0 2 2 0 2 1 1 0 1 0 2 0 2 1 2 0 0 1 1 2 0 0 0 0 1 0 1 2 2 0 0 0 2 2 0 1 1 0 0 0 0 2 0 0 0 0 0 0 0 0 0 0 0 1 1 0 0 0 1 0 0 1 1 1 0 0 0 0 0 0 1 0 0 1 1 0 2 1 2 2 1 1 1 0 0 1 1 2 1 1 1 1 1 0 1 0 0 1 1 1 1 1 0 0 1 1 0 0 0 1 0 0 1 0 1 0 1 2 0 2 0 1 0 1 2 2 0 1 1 0 2 0 0 2 1 0 1 1 0 2 0 0 0 0 0 0 0 0 0 1 2 2 1 0 1 2 2 2 0 0 0 0 1 1 1 1 0 0 2 2 0 0 1 1 1 0 1 0 0 1 1 2 0 1 0 0 2 0 1 0 1 1 0 0 1 2 1 0 1 0 2 0 2 0 0 2 2 2 2 1 1 0 1 0 0 2 0 1 0 0 0 1 1 0 0 0 1 1 0 1 1 0 0 1 1 0 0 1 0 0 0 1 1 0 2 0 0 0 0 0 0 2 0 0 0 1 1 1 0 0 0 0 0 0 0 0 1 1 0 0 0 0 2 0 2 2 2 2 1 0 1 1 0 0 2 0 0 0 0 1 0 0 1 0 1 0 1 1 0 1 0 0 1 1 1 1 0 2 0 0 0 0 0 0 0 0 1 1 1 0 1 0 0 0 1 1 1 0 1 1 0 0 0 0 0 0 1 1 2 0 0 0 1 1 1 0 1 0 1 0 2 0 0 0 1 0 0 0 1 0 0 2 1 0 1 0 2 1 0 1 1 0 0 2 0 0 0 0 2 0 2 0 0 1 1 1 1 1 0 1 0 1 2 1 1 0 0 0 1 0 0 1 0 1 1 0 1 1 0 2 2 2 2 1 0 2 1 1 0 1 0 0 0 0 0 1 1 1 1 0 2 1 2 0 0 1 0 0 0 0 1 0 2 1 1 2 1 0 0 1 0 0 0 1 2 0 0 1 1 0 2 0 1 0 0 0 1 2 1 0 1 1 0 0 1 0 1 1 0 0 2 2 0 1 1 0 0 0 0 1 0 0 2 0 1 1 0 1 1 1 1 1 1 0 0 1 0 0 1 0 0 0 0 0 2 0 2 2 0 2 1 1 1 0 0 0 0 1 0 0 1 0 0 1 0 0 0 0 0 1 1 0 0 1 0 0 0 2 0 0 0 2 0 0 0 0 1 1 0 2 1 0 1 0 1 1 0 2 2 1 0 1 0 0 0 0 1 0 0 0 1 0 1 1 1 0 1 0 1 1 1 1 1 0 2 1 0 0 1 0 1 2 0 0 0 0 1 1 0 0 2 0 1 0 1 0 0 1 0 1 2 0 0 0 0 1 0 1 1 0 0 0 0 0 0 1 2 0 0 0 0 0 1 0 1 0 0 0 0 1 1 1 1 0 0 1 1 0 0 1 1 0 1 1 1 1 0 0 0 1 0 0 0 0 1 2 2 0 0 2 2 0 2 0 0 1 0 0 1 2 0 2 2 1 1 0 0 1 2 0 2 1 2 0 1 2 2 1 0 0 1 0 1 1 1 0 1 0 1 1 0 0 0 2 2 2 0 0 0 0 0 2 0 1 1 0 2 2 1 1 2 0 2 0 2 2 2 0 0 0 1 1 0 1 0 2 1 2 1 1 1 0 1 1 1 0 1 0 0 1 0 0 0 0 0 0 0 0 1 1 0 1 0 0 0 0 0 2 2 0 0 1 1 2 0 1 0 0 1 0 1 1 1 1 1 1 1 2 2 2 0 1 0 1 1 2 1 2 1 0 2 0 1 0 0 0 0 0 1 0 1 1 0 0 0 1 1 1 1 1 2 0 0 2 2 0 0 2 0 1 1 0 0 1 0 2 1 1 0 0 1 0 0 2 0 1 0 1 0 1 0 0 0 0 0 0 0 1 1 2 0 0 0 1 0 0 0 0 0 0 0 1 0 0 1 1 2 0 0 0 0 0 1 1 0 0 1 0 1 0 0 1 1 0 0
88 0 1 0 0 0 0 1 1 1 2 0 0 0 0 0 0 1 1 1 1 1 1 1 1 0 1 0 1 1 1 0 1 1 1 1 1 1 0 0 2 2 0 0 0 0 0 0 2 0 0 0 0 1 1 1 0 0 1 1 1 1 0 2 1 1 1 0 0 0 0 1 2 2 1 2 1 0 1 0 2 0 1 1 1 0 0 0 1 2 0 0 2 0 0 2 0 1 0 1 1 2 0 0 0 0 2 0 1 0 0 1 1 1 1 1 1 0 1 1 1 0 0 2 0 1 0 1 1 0 0 0 0 0 0 0 0 0 0 1 1 2 0 0 0 0 0 0 0 1 0 0 1 0 0 1 1 1 0 0 1 1 0 2 2 2 2 1 1 2 0 0 0 1 1 2 1 0 0 0 0 0 0 1 1 1 1 2 1 1 1 2 0 0 2 0 0 0 0 0 0 0 1 0 1 1 2 0 1 0 0 0 2 0 2 0 0 0 1 2 1 0 0 0 0 0 0 1 0 1 0 0 0 0 0 0 0 1 2 0 0 1 2 1 1 0 0 0 0 0 0 0 1 0 0 2 1 0 0 0 0 0 0 1 0 0 0 0 1 1 0 1 0 2 0 1 0 0 0 0 0 0 2 0 0 1 0 0 0 1 1 1 0 2 2 0 2 1 0 0 0 0 2 0 1 0 1 2 0 1 1 2 0 1 1 0 2 0 0 0 0 0 0 0 0 0 1 0 0 0 0 2 0 2 0 0 0 1 1 0 1 1 2 0 0 0 2 0 0 0 0 0 1 1 0 0 0 0 0 1 1 2 0 0 0 2 0 2 2 0 0 2 0 0 0 0 1 0 0 1 2 0 0 1 0 0 1 0 0 0 0 0 1 0 2 0 1 1 0 0 0 0 0 1 2 0 1 1 0 0 0 0 1 1 1 1 0 0 1 0 0 0 1 0 0 1 1 0 0 0 1 0 1 1 1 0 0 1 1 0 2 0 0 1 1 2 0 0 1 2 0 0 1 2 1 1 1 1 0 1 1 1 0 0 0 2 0 2 0 0 2 2 1 1 1 0 1 1 1 1 1 1 0 0 0 0 0 0 2 1 0 0 0 1 0 0 1 1 1 2 1 1 2 0 1 1 2 0 1 0 1 1 0 0 2 0 0 2 2 2 0 0 2 2 2 2 0 0 1 1 1 0 0 0 0 0 2 0 0 0 2 2 0 0 2 0 1 2 0 0 0 0 0 0 2 2 0 0 0 1 0 0 0 1 0 1 1 2 1 1 0 1 0 0 0 0 2 2 0 1 1 0 0 0 0 0 0 1 1 1 0 0 0 0 0 0 0 0 0 0 0 2 0 2 2 0 0 1 1 1 2 0 0 0 0 0 1 1 0 1 1 1 0 0 0 1 1 2 0 0 0 0 0 0 2 0 1 0 1 1 1 2 0 2 2 0 1 1 1 1 0 1 1 0 1 2 1 0 2 0 0 0 0 1 1 2 0 2 0 1 1 1 0 0 0 2 0 0 0 0 1 0 0 1 1 1 0 1 2 0 0 1 0 0 0 0 0 2 0 2 0 0 1 0 2 0 0 2 1 1 0 0 0 2 0 2 0 0 0 0 0 0 1 2 0 0 1 1 1 1 1 1 0 0 0 0 2 0 0 0 0 0 1 1 0 0 2 0 0 0 0 0 0 0 0 0 0 0 1 0 0 0 0 1 0 1 2 0 0 2 1 0 0 0 0 1 0 0 2 2 0 0 0 0 2 0 2 2 1 2 1 1 2 1 1 1 0 1 0 1 1 1 0 1 0 1 1 0 0 1 0 0 0 2 2 0 0 0 1 0 1 1 0 2 2 1 1 1 1 2 1 2 1 0 0 0 0 2 0 0 0 0 0 0 0 0 0 1 0 0 2 2 0 1 1 0 1 0 0 0 0 1 0 0 0 0 1 0 1 0 1 0 0 1 1 0 0 1 0 0 0 1 2 0 0 0 0 1 0 2 0 1 1 0 2 2 2 0 0 0 1 1 2 0 1 1 1 0 0 1 1 1 0 0 0 2 0 1 2 1 1 0 0 0 1 1 1 2 0 0 0 0 1 2 0 0 1 1 0 0 0 0 1 1 0 1 0 1 1 1 1 0 1 1 0 0 0 0 0 0 0 0 0 1 1 0 0 0 0 0 2 0 0 0 0 1 0 0 2 0 0 0 1 1 0 1 1 0 0 0 0 0 0 1 0 0 0 0 0 0 2 0
89 0 2 0 0 0 0 1 1 1 2 1 0 0 0 0 0 1 1 2 2 0 0 0 2 0 0 0 2 0 1 0 1 1 2 2 2 0 1 1 0 0 0 2 0 0 0 0 2 2 0 0 2 2 0 0 1 0 1 1 1 1 0 2 1 1 1 0 2 0 0 1 2 2 2 2 0 0 0 0 0 0 1 1 0 0 1 0 2 2 0 1 0 2 1 1 0 1 0 2 1 2 1 0 1 0 2 0 0 0 0 1 0 1 1 1 1 1 0 0 1 0 1 1 0 1 0 0 2 0 1 1 0 0 0 0 0 2 0 2 1 1 0 0 0 0 1 0 0 0 0 0 0 1 0 0 0 0 0 0 1 1 0 2 0 2 2 2 1 1 0 1 1 2 1 0 2 0 0 1 0 1 1 1 2 1 2 1 0 0 0 1 1 0 1 0 1 0 0 1 0 1 0 1 2 1 2 0 0 0 2 2 0 0 1 1 1 0 1 1 2 1 0 1 0 0 1 2 1 1 0 0 0 0 0 0 0 2 2 0 0 1 1 2 2 0 0 0 1 0 0 0 0 0 0 0 0 0 0 0 0 0 0 0 0 0 0 1 1 0 0 0 1 2 0 0 0 2 2 2 2 0 1 1 0 1 0 1 0 2 1 0 0 2 2 0 2 1 0 0 0 0 2 0 1 0 0 0 1 1 0 0 0 2 2 0 1 0 1 0 1 2 0 1 1 0 1 0 0 0 0 1 0 2 0 0 0 2 0 1 2 2 2 2 1 0 1 0 2 1 1 0 0 1 0 1 1 0 0 2 0 2 1 1 1 0 0 2 2 0 0 2 2 2 0 1 2 2 2 2 2 2 0 1 0 1 1 0 0 0 0 1 1 0 2 2 0 1 1 1 1 1 0 2 2 1 0 1 0 0 0 0 0 0 1 0 1 0 0 0 1 0 0 1 0 2 2 0 0 0 0 0 0 0 1 0 0 2 1 1 0 2 0 0 2 2 1 0 1 1 0 1 1 2 1 1 1 2 0 0 2 0 1 0 0 1 1 2 0 0 1 1 2 1 0 0 0 0 2 2 0 2 0 0 1 0 0 1 1 0 1 1 1 0 1 0 2 2 0 0 0 0 1 1 1 1 1 0 1 0 0 0 0 0 0 1 1 2 2 1 0 1 1 1 1 2 0 0 1 1 1 0 0 0 0 0 2 0 1 1 1 1 0 2 2 1 0 1 1 1 0 1 0 2 1 0 0 0 0 0 1 0 0 2 0 2 2 2 2 2 1 2 0 0 0 0 1 2 0 0 2 0 0 0 0 0 0 2 2 2 1 0 0 0 1 1 0 0 0 0 0 2 0 2 2 0 0 2 2 2 1 0 0 1 1 1 1 1 1 0 2 0 0 1 0 0 1 1 0 0 0 0 2 0 2 0 1 0 2 0 2 0 0 0 1 0 2 1 1 1 0 2 1 1 1 1 1 1 1 0 0 0 0 0 1 0 1 0 2 0 0 0 0 1 0 0 2 0 0 0 0 0 1 1 0 1 1 0 1 0 0 0 0 2 2 0 0 1 0 1 0 0 1 0 0 0 0 2 0 1 1 0 0 0 0 0 1 1 1 1 0 0 0 2 0 1 2 1 0 0 0 1 0 0 0 1 0 1 0 2 0 1 0 1 0 0 1 1 0 1 1 1 1 0 0 1 0 0 1 1 0 1 2 1 0 0 2 0 0 2 0 0 0 0 1 0 2 0 2 2 0 0 0 0 2 2 0 2 2 2 0 0 2 2 2 1 0 1 1 1 0 0 1 2 1 0 1 1 0 1 0 0 2 0 0 0 0 2 1 0 1 1 0 2 2 1 0 2 0 2 1 1 0 0 0 1 1 1 0 1 1 0 0 0 0 0 0 1 0 0 2 2 0 1 0 0 1 0 0 0 0 0 0 0 0 1 2 0 1 0 0 0 0 2 2 2 1 0 0 1 1 0 2 0 1 1 0 2 1 0 2 2 0 1 2 0 1 0 0 0 1 2 2 0 2 0 1 1 0 1 1 1 1 1 1 1 0 0 2 2 0 0 0 2 1 1 2 2 0 1 2 2 1 1 1 0 1 2 0 0 0 1 1 0 0 0 0 0 0 0 2 1 1 1 0 0 2 1 0 0 0 0 0 0 0 1 1 0 1 1 1 0 0 0 0 0 0 0 1 0 0 2 0 1 0 0 0 0 0 0 0 0 0 0 0 0 0 0 1 1 2 2
90 0 1 0 1 0 0 2 1 1 1 0 0 1 1 1 0 1 1 1 1 1 1 0 2 0 0 0 2 0 1 2 2 2 0 0 1 1 1 0 1 1 0 0 1 0 0 0 0 2 1 0 1 1 1 1 1 0 1 1 0 1 0 2 1 0 1 1 1 0 0 2 2 2 1 2 1 0 1 0 2 0 0 1 2 0 0 0 2 2 0 1 1 2 0 2 1 0 0 1 1 2 0 0 2 2 1 0 0 0 0 1 1 2 2 2 2 0 1 0 0 0 1 1 0 0 0 2 2 1 0 0 0 0 0 0 1 0 0 1 0 2 0 0 0 0 0 0 0 0 0 0 0 0 1 1 1 0 0 1 2 2 0 2 1 1 1 0 0 2 1 0 0 2 1 0 1 0 0 0 0 0 0 1 1 1 1 2 0 0 0 2 1 0 0 1 0 0 0 0 0 0 0 1 2 1 1 0 1 0 1 2 1 0 1 1 1 0 2 1 1 0 1 0 1 1 2 1 1 0 1 1 0 1 1 1 1 2 2 2 0 0 2 1 1 0 0 0 0 0 0 0 0 0 0 1 0 0 0 2 2 2 0 1 1 0 0 1 2 1 1 0 2 2 0 2 1 1 0 0 0 0 2 2 0 0 2 2 0 2 1 0 1 2 2 1 2 1 0 0 0 0 1 1 0 1 1 1 1 2 0 2 0 2 2 0 2 0 0 0 0 2 1 0 1 0 1 0 1 1 0 1 0 1 0 0 0 2 0 2 2 1 1 2 0 0 2 0 1 1 2 0 0 2 2 0 0 0 0 1 0 0 1 1 1 1 0 1 1 0 0 2 2 2 0 0 1 0 0 2 0 1 0 1 1 0 0 0 0 0 0 0 1 0 2 0 2 1 0 0 0 0 0 1 1 0 1 0 0 0 0 1 0 0 0 0 2 1 0 0 0 1 0 0 1 1 0 1 1 1 0 0 0 1 0 1 0 0 0 0 1 1 0 0 1 2 1 0 0 0 0 0 1 1 2 1 2 0 0 0 2 1 0 0 0 0 2 1 0 1 0 1 2 2 0 0 1 0 2 2 0 2 0 0 2 0 0 1 2 0 0 0 0 1 0 0 1 0 0 2 2 0 2 0 2 0 2 0 1 0 0 1 0 0 1 0 0 2 0 0 0 1 0 0 0 2 0 1 0 2 0 2 1 1 0 0 2 1 0 2 0 0 0 0 2 1 1 2 0 0 0 0 0 1 2 1 0 1 0 1 0 0 2 2 0 0 0 1 1 1 0 1 1 0 0 0 1 0 0 2 0 1 0 0 0 0 0 0 0 0 1 0 1 0 0 1 0 1 0 0 2 1 0 2 2 0 2 0 1 0 1 0 0 1 1 0 0 1 1 0 1 0 0 1 1 0 1 0 0 0 1 0 2 0 2 0 1 0 2 0 2 1 1 1 2 0 2 0 0 1 0 1 0 2 2 2 0 1 2 1 1 0 1 1 1 1 1 0 2 0 0 0 0 0 1 0 2 0 0 0 1 0 0 1 1 2 1 1 2 0 1 0 0 0 0 0 0 1 0 2 0 1 0 0 2 0 2 1 0 1 1 0 0 2 0 0 1 1 1 1 0 0 0 1 2 0 0 0 0 0 0 0 0 0 0 1 0 2 0 2 0 2 0 1 0 0 1 0 0 0 0 0 1 0 0 1 1 0 0 0 0 0 1 1 0 1 2 1 0 2 0 0 1 0 0 2 1 0 1 1 0 1 0 0 2 0 1 2 1 2 0 1 2 2 1 1 0 2 0 2 2 2 0 1 0 2 1 1 0 0 1 1 0 1 1 0 1 1 1 0 0 0 0 1 1 1 0 2 0 2 1 1 0 1 0 0 0 0 0 0 0 0 1 1 1 1 1 0 0 0 2 2 0 2 0 0 0 0 0 0 1 0 1 1 1 1 1 0 1 0 0 0 0 0 2 0 1 1 2 2 2 0 1 0 0 1 1 1 0 1 0 2 0 0 2 2 2 0 0 1 0 1 1 0 1 1 1 0 0 2 0 1 0 0 1 1 0 0 1 1 0 0 0 1 1 0 0 1 0 0 2 2 0 1 1 0 0 2 0 0 0 1 2 1 1 2 1 1 0 1 2 0 0 0 2 0 2 1 0 0 0 0 0 2 2 0 0 0 1 0 0 0 0 0 0 0 0 0 2 0 0 0 1 2 1 1 2 0 0 1 1 0 0 2 1 0 0 0 1 0 0 0
91 0 2 1 0 0 1 1 1 1 1 1 0 0 0 0 0 1 1 1 1 0 0 0 2 0 0 0 1 2 0 1 1 0 2 1 1 2 0 0 2 2 0 1 0 0 1 0 0 2 1 0 1 1 0 0 1 0 2 0 0 2 2 2 0 0 0 0 2 0 1 0 1 1 2 1 0 0 0 0 1 0 0 0 1 0 0 1 1 2 0 1 1 0 1 1 0 2 0 2 0 2 0 0 1 1 2 0 0 0 1 2 0 1 1 1 0 0 1 1 1 0 1 1 0 1 0 1 1 1 1 1 0 0 0 0 0 0 0 1 1 2 0 0 0 0 0 0 0 0 0 0 0 0 0 1 0 1 0 0 1 1 0 2 2 2 1 0 0 1 0 0 1 0 0 1 1 1 0 0 0 1 0 2 2 2 2 2 0 1 1 2 0 2 2 0 2 0 0 0 0 1 0 0 2 2 0 0 1 0 1 0 1 0 1 0 0 0 1 2 2 0 0 0 0 0 0 2 0 2 0 0 0 0 0 0 0 1 1 1 0 0 2 2 2 0 0 0 0 0 0 0 0 0 0 2 2 1 2 2 0 2 0 0 0 0 1 1 0 0 2 0 0 0 1 0 0 2 2 0 0 1 2 0 1 0 1 0 0 1 1 1 1 2 2 1 1 1 0 1 0 0 2 0 1 0 1 1 0 2 0 2 0 1 1 0 1 1 0 0 0 2 0 0 0 0 1 0 1 1 0 1 1 1 0 1 0 0 2 0 1 1 1 1 0 0 2 0 1 2 1 0 0 0 0 0 0 0 0 1 1 2 2 0 2 0 0 1 2 1 1 1 0 0 0 0 1 1 1 2 2 0 0 0 1 0 0 0 0 0 0 0 1 0 2 0 0 1 0 0 0 0 0 1 1 0 0 2 0 0 0 0 0 0 0 0 2 1 0 1 0 1 0 0 1 1 0 0 0 1 0 2 1 0 2 0 0 1 1 0 1 1 0 1 0 0 0 0 2 1 0 1 0 1 1 0 1 2 0 2 1 1 0 0 0 2 0 2 0 0 0 0 1 1 0 0 0 0 2 0 1 2 0 0 0 0 0 0 2 1 0 0 0 2 2 0 2 1 1 2 1 1 1 1 1 1 2 0 0 0 0 0 1 1 0 2 0 2 2 0 0 2 0 0 0 0 2 1 1 1 1 1 0 0 1 0 1 0 0 1 0 1 0 0 1 0 1 0 2 2 1 0 0 2 2 1 0 0 0 0 1 0 0 1 0 1 1 1 1 0 1 2 0 0 1 0 1 1 0 2 0 1 0 1 0 0 0 2 1 2 1 0 1 0 0 0 0 0 0 1 0 2 1 1 0 0 1 0 0 0 0 0 0 1 0 1 1 2 0 0 0 0 0 0 0 0 0 0 0 0 1 0 0 0 1 0 0 0 1 1 1 0 0 1 2 0 2 1 0 1 0 1 1 0 1 1 2 0 2 1 0 1 1 1 0 1 1 0 2 0 1 0 0 0 0 1 1 0 1 0 0 2 0 0 0 0 2 1 2 0 0 0 1 1 1 0 0 1 0 2 0 1 0 0 0 0 1 2 0 0 0 0 0 1 0 0 0 0 0 0 0 0 0 2 0 0 0 0 0 0 0 1 1 0 0 1 1 1 0 1 0 1 0 0 0 0 0 1 0 0 0 0 1 0 0 1 0 0 1 1 1 1 1 0 0 1 1 0 0 1 0 0 0 0 0 2 1 0 1 1 0 1 0 0 2 1 1 1 1 2 0 1 2 2 2 1 0 1 0 1 1 2 0 1 0 0 1 1 1 0 0 0 1 0 0 0 1 0 1 0 1 1 0 1 1 1 1 1 0 2 0 2 0 0 0 2 2 1 1 0 0 1 0 0 0 0 0 0 0 0 2 2 0 0 1 0 2 0 0 0 1 0 0 0 0 0 2 0 1 0 1 0 0 1 1 0 0 1 0 0 0 1 2 0 0 0 0 1 0 1 0 1 0 1 1 1 2 0 0 0 1 2 1 1 1 1 0 2 0 2 0 0 0 0 1 1 1 1 2 1 0 1 0 0 2 2 1 2 1 2 2 2 0 1 1 0 2 2 0 0 0 2 2 0 0 1 0 0 0 1 2 0 0 0 2 0 1 0 0 0 0 0 0 0 2 0 0 0 0 0 0 0 0 0 0 0 1 0 2 0 0 0 2 2 0 1 0 0 0 1 1 0 0 2 1 1 0 0 0 0 1 1
92 1 2 0 0 0 0 2 2 0 1 0 0 0 0 0 0 1 1 1 0 1 0 0 2 0 0 0 1 2 0 1 1 1 0 0 1 2 0 1 1 1 1 1 0 2 2 0 2 0 0 0 1 1 0 0 0 0 1 0 0 2 0 2 0 0 0 0 1 0 0 1 2 2 2 2 0 0 0 0 1 0 0 0 2 0 1 1 2 2 1 1 1 2 0 2 0 0 0 1 1 2 1 0 1 1 2 0 0 0 0 2 0 1 1 1 0 0 1 0 0 0 2 0 0 0 0 0 0 0 0 0 0 0 0 0 0 0 0 0 1 1 0 0 0 0 0 1 1 1 0 0 1 1 1 1 1 1 1 1 1 0 0 2 0 2 0 1 1 2 0 0 1 1 0 2 1 1 1 1 0 1 0 1 1 1 1 1 0 0 1 2 0 0 0 0 2 0 0 1 0 2 0 0 2 0 2 0 1 0 1 1 2 0 1 2 2 0 0 1 2 0 1 1 0 1 2 1 0 1 0 0 0 0 0 0 0 2 2 2 0 0 2 2 2 0 0 0 0 0 0 0 0 2 0 1 0 0 0 0 0 0 0 0 1 1 0 0 2 1 0 1 1 1 0 0 0 1 0 0 0 0 1 1 0 1 0 2 0 2 1 0 0 2 2 0 1 1 0 1 0 0 2 0 1 0 0 1 0 1 0 1 0 1 1 0 2 1 0 1 0 1 1 1 1 0 0 0 1 1 0 1 0 1 0 0 0 2 0 0 0 1 0 2 1 0 1 0 1 1 2 0 0 1 1 0 1 0 0 2 0 2 2 1 2 0 0 0 1 1 1 1 2 2 1 0 2 1 1 2 0 1 0 1 1 2 1 0 0 0 0 0 1 1 2 0 1 2 1 1 1 1 0 0 0 0 2 0 0 0 0 0 2 2 0 0 0 0 0 1 1 1 1 1 0 1 1 0 0 1 0 1 1 1 1 2 1 1 1 0 1 1 0 0 1 1 1 0 1 1 1 0 0 2 0 0 0 1 1 0 2 1 2 1 0 1 1 2 0 0 0 0 2 1 2 2 0 1 1 1 1 2 0 0 0 1 0 0 2 1 0 0 0 0 1 0 1 1 1 1 1 0 1 1 1 1 1 1 0 0 0 0 1 0 0 0 0 2 0 0 0 2 1 0 0 1 1 1 0 2 1 1 2 2 1 0 2 0 1 0 2 2 0 0 2 1 1 1 1 1 1 0 0 2 2 0 1 0 1 1 0 0 1 1 0 0 0 1 0 0 1 2 1 1 0 1 2 2 0 2 0 0 0 0 0 0 0 2 2 2 0 0 2 0 0 0 0 0 0 0 1 2 0 2 2 0 1 1 1 1 0 0 0 1 0 1 1 0 0 1 0 1 0 0 0 0 1 2 0 0 1 0 1 1 2 1 1 0 2 0 2 1 0 1 1 0 2 1 0 1 0 2 0 2 0 2 2 0 2 0 0 0 1 1 1 1 1 0 1 0 0 1 0 0 2 0 2 0 1 0 1 1 0 0 0 1 0 0 1 0 0 0 0 2 1 0 1 2 0 1 0 1 0 0 1 0 0 1 0 1 1 0 0 2 0 0 2 1 1 1 0 0 0 2 0 0 0 0 0 0 0 2 0 0 0 1 1 1 0 2 0 1 0 0 0 1 1 1 0 1 1 2 0 0 0 0 0 0 1 1 0 0 1 1 0 1 1 0 0 2 1 0 0 1 2 0 2 0 2 1 0 1 0 0 1 2 0 1 1 1 0 1 2 0 0 0 0 1 0 1 1 2 1 2 1 1 2 1 0 1 0 0 0 2 2 0 0 0 2 0 1 1 0 2 2 1 1 1 1 2 1 2 0 0 0 0 0 1 0 0 0 0 1 0 1 0 0 2 0 0 1 1 0 2 0 0 0 0 0 1 0 0 1 0 1 2 2 0 1 0 0 0 0 0 2 2 1 1 2 2 2 0 2 0 0 0 1 2 0 2 0 2 0 0 1 0 2 0 0 0 1 2 1 0 2 1 0 0 0 2 0 1 0 0 1 1 0 0 1 1 0 0 0 1 1 1 1 1 0 0 2 0 0 1 1 0 0 1 0 0 0 1 1 0 0 0 0 0 0 1 2 1 2 0 1 1 1 0 0 0 0 0 0 0 1 1 1 0 0 0 0 0 0 0 0 2 0 0 2 0 0 0 0 0 0 1 1 0 0 0 0 0 0 2 0 0 0 0 1 0 0 0
93 1 0 1 1 1 0 1 1 1 2 1 0 1 1 1 0 1 1 2 2 0 0 1 1 1 1 0 1 1 1 1 2 1 0 0 2 1 1 0 0 0 0 1 0 1 0 0 1 1 0 0 0 0 2 0 0 1 1 0 1 2 0 2 0 2 0 0 1 0 0 0 2 2 1 2 1 0 1 1 1 0 0 0 2 0 0 2 2 2 2 2 1 1 2 2 0 2 0 2 0 2 0 0 1 1 2 2 2 0 0 2 0 0 2 2 1 0 0 2 2 0 0 2 0 1 0 1 2 0 1 1 1 1 0 0 2 0 0 0 1 1 0 0 0 0 0 1 1 1 0 1 0 0 0 1 0 0 0 1 1 0 1 1 0 1 1 0 1 2 1 0 0 1 2 1 1 1 1 1 0 2 0 0 1 1 1 1 0 0 0 1 0 1 1 0 0 0 0 1 0 1 1 1 2 0 2 0 1 0 0 2 2 0 2 0 0 0 0 1 2 0 0 0 0 1 1 1 1 1 0 0 0 0 0 0 0 2 2 0 0 1 2 1 1 0 0 0 0 0 0 0 0 0 0 2 0 2 2 2 0 2 0 0 0 0 0 1 2 0 0 1 1 2 0 0 1 1 1 1 1 0 2 0 1 1 1 2 0 2 1 0 0 1 2 0 2 0 0 0 0 0 1 1 0 0 1 2 2 2 0 1 0 2 2 0 1 1 1 0 0 2 2 0 0 0 0 0 0 1 0 1 0 1 0 1 0 1 1 0 0 0 2 2 1 0 2 0 0 1 1 0 1 2 0 1 1 0 0 1 0 1 1 1 1 0 0 0 1 1 1 1 1 1 0 1 2 0 0 2 1 2 0 0 0 0 0 0 0 0 0 0 1 1 2 0 2 1 1 1 1 0 0 2 2 1 0 0 0 1 1 1 1 1 0 0 0 1 0 0 1 1 1 2 0 0 0 2 2 0 0 2 0 2 0 0 1 0 1 0 1 0 1 2 1 2 1 0 1 1 1 0 1 2 1 1 1 0 0 0 2 0 1 1 0 1 1 1 0 1 0 1 0 2 1 0 1 0 1 2 1 1 0 1 0 0 1 0 2 1 0 0 0 0 1 0 1 2 1 1 0 0 0 2 0 2 2 0 1 0 0 0 1 0 0 1 2 2 1 1 0 1 1 1 1 2 0 1 1 2 1 1 2 2 0 1 2 0 1 1 1 1 0 1 1 1 0 1 1 2 1 1 0 2 2 1 0 0 0 0 1 0 1 2 0 1 1 2 2 1 1 0 1 0 0 0 1 1 1 2 0 0 1 0 0 1 1 0 0 0 1 1 1 0 0 0 0 0 0 0 0 2 2 1 0 1 1 1 2 2 0 0 0 1 0 1 1 1 0 1 1 1 0 0 0 0 2 1 0 0 0 0 0 0 2 0 0 0 1 1 0 1 0 0 2 0 2 2 0 0 0 2 1 0 1 1 2 0 1 0 0 0 0 0 1 1 0 1 1 1 1 0 0 1 0 0 2 1 1 1 1 1 1 0 0 1 1 1 2 0 0 0 0 1 1 0 0 2 0 2 0 2 0 1 1 0 1 2 0 1 1 0 0 1 0 1 0 1 1 1 0 0 0 2 0 2 2 0 0 0 0 1 0 0 0 2 0 1 1 2 0 1 0 0 0 0 0 0 0 1 0 0 0 0 0 1 0 0 0 0 1 2 2 1 0 0 2 0 0 1 0 0 0 0 0 1 1 0 1 1 0 0 0 0 0 2 0 1 1 2 0 1 2 2 2 0 1 0 0 0 0 1 1 1 1 1 0 0 1 0 1 1 0 1 1 0 1 1 2 0 2 2 0 2 2 1 1 2 0 2 0 2 2 2 0 0 0 0 1 0 0 0 1 1 1 1 1 2 1 1 0 0 0 2 0 1 1 0 1 0 0 0 0 0 0 0 1 0 0 0 0 0 1 0 2 1 0 1 0 0 0 1 2 0 1 1 0 2 0 2 0 1 2 0 1 1 2 0 0 0 1 2 2 1 2 2 0 0 1 1 1 0 0 0 2 1 0 1 2 1 1 0 0 1 2 2 2 2 0 0 1 1 0 2 0 0 1 1 0 2 0 1 1 1 0 0 1 0 0 0 2 0 0 0 2 0 1 0 0 0 0 0 0 2 2 0 0 0 0 0 2 0 0 0 0 0 0 0 2 1 1 0 0 0 0 0 0 0 0 0 0 0 0 2 0 1 0 0 1 2 1 2
94 0 0 0 0 0 1 2 0 1 1 1 1 1 0 0 1 2 1 1 1 1 0 1 1 0 0 1 2 1 1 0 2 2 1 1 2 1 0 1 0 0 1 0 0 0 0 0 2 0 0 0 0 0 2 1 1 0 2 0 1 2 0 1 1 1 1 0 1 0 2 2 2 2 0 2 2 0 0 0 0 0 0 0 2 0 0 1 2 2 0 1 2 2 0 0 0 0 0 1 2 2 0 0 1 1 2 1 1 0 0 2 0 1 1 1 0 0 0 2 2 0 2 0 0 0 0 1 1 1 0 0 0 0 0 0 0 2 0 2 1 1 0 0 0 0 0 0 0 2 0 0 0 0 0 0 0 0 1 0 2 2 0 2 1 1 1 0 0 2 1 0 0 2 1 0 1 1 1 1 0 1 0 1 2 2 1 0 0 0 0 1 0 0 1 0 0 0 0 2 0 2 0 0 2 2 0 0 0 0 1 1 0 0 2 0 0 0 2 1 1 0 2 0 0 2 2 2 2 1 1 1 0 0 0 0 0 1 1 1 0 0 2 2 2 0 1 0 0 0 0 0 0 0 0 2 2 0 0 0 0 0 0 0 0 0 1 1 1 0 0 0 0 2 0 1 0 1 1 0 0 0 2 0 1 1 0 1 0 2 1 1 2 2 2 2 2 0 0 0 0 0 2 0 1 0 1 2 1 1 0 0 0 2 2 0 1 1 0 0 1 1 1 0 2 0 0 0 1 1 0 1 0 2 0 0 0 1 1 0 0 1 1 1 0 0 1 0 1 0 1 0 0 0 0 0 0 0 0 2 0 2 2 2 2 0 0 2 2 0 0 2 0 0 1 0 1 0 0 2 0 1 0 1 1 1 1 0 0 0 0 0 1 1 1 1 1 1 0 0 0 0 0 2 2 2 0 1 0 0 0 0 0 0 2 0 0 0 0 0 0 1 1 0 0 2 2 0 0 0 1 2 0 2 0 1 0 1 1 1 2 1 1 1 1 1 0 2 2 2 0 0 1 2 1 1 1 2 1 1 1 1 1 1 0 1 1 1 0 1 0 2 2 0 0 0 0 1 2 0 1 2 0 1 0 1 0 1 2 1 1 1 0 2 2 0 0 0 0 2 2 1 2 0 2 0 1 1 0 0 0 0 0 0 1 0 0 2 2 0 0 2 2 1 1 1 1 2 0 2 0 2 1 0 0 0 1 0 1 1 0 1 0 1 2 0 2 2 0 0 0 0 0 2 1 0 1 0 0 1 0 0 1 2 0 1 0 2 1 0 0 1 0 0 0 0 1 2 0 1 1 0 0 0 0 0 0 0 0 0 0 0 0 0 0 2 0 0 0 0 0 2 0 2 2 0 1 0 2 1 0 0 0 1 0 0 0 2 1 1 0 0 0 0 0 1 1 1 0 0 0 1 1 1 1 0 1 0 2 0 1 1 1 1 1 0 2 2 0 0 0 2 1 0 1 1 2 0 2 1 0 1 0 2 0 2 2 0 0 0 0 1 0 0 1 0 2 2 1 1 0 0 0 0 0 2 1 0 1 0 1 0 0 1 0 0 0 2 0 2 1 1 0 0 2 0 0 1 0 0 0 0 1 1 0 1 2 2 2 2 1 0 0 2 0 1 1 1 1 0 0 0 0 0 0 1 2 0 0 1 1 0 0 0 0 0 0 0 0 0 0 1 1 0 0 0 1 0 0 0 0 1 1 0 0 1 1 0 0 1 0 0 0 0 0 1 0 0 1 1 1 2 0 0 0 2 0 2 1 2 1 1 2 2 2 2 0 0 0 1 1 1 1 1 1 0 0 1 0 0 1 1 1 1 1 0 1 2 2 0 2 2 0 2 2 1 1 2 0 1 0 1 0 0 0 0 0 1 0 0 0 0 0 0 0 0 0 0 0 0 2 2 0 2 0 0 1 1 0 0 0 0 1 1 1 0 0 0 1 0 0 0 0 1 2 2 0 0 0 1 2 0 1 0 0 1 0 1 0 2 0 1 0 1 1 1 1 0 0 0 0 1 2 0 1 1 0 1 0 2 0 0 0 0 1 2 0 0 2 1 0 1 0 2 0 1 1 2 2 2 2 2 0 1 1 0 0 0 0 1 0 1 2 1 0 0 1 0 0 0 2 1 1 0 1 0 0 0 0 0 0 0 0 0 0 2 2 0 1 0 1 0 1 0 0 0 0 0 1 0 0 1 1 1 0 0 0 0 0 0 0 0 0 1 0 0 1 0 1 1 1 1
95 0 0 0 1 0 0 1 2 0 0 1 0 0 0 0 0 2 2 0 0 0 0 0 2 0 0 0 2 2 0 2 2 2 0 0 1 2 0 1 0 0 1 0 0 0 0 0 2 0 0 0 0 0 1 1 0 1 1 1 1 1 2 2 0 0 0 1 2 0 1 1 2 2 2 2 0 0 1 1 0 0 0 0 2 0 1 0 2 2 0 1 1 2 0 1 0 2 0 2 0 2 2 0 0 0 2 0 0 0 0 2 0 2 2 2 0 1 0 0 1 0 2 0 0 1 0 1 1 0 0 0 0 0 0 0 1 0 0 2 0 2 0 0 0 0 0 0 0 2 1 0 2 0 0 1 0 0 0 0 2 0 0 2 1 2 1 0 2 2 0 0 0 2 1 0 1 1 1 1 0 1 0 0 0 0 1 0 0 0 1 1 0 0 1 0 0 0 0 1 0 1 0 0 2 0 2 0 2 0 1 1 1 0 2 0 0 0 2 0 1 1 0 0 0 1 0 1 0 0 0 0 0 1 1 1 1 2 2 1 0 0 2 1 2 1 1 0 1 0 0 0 0 0 0 2 1 1 1 1 0 1 0 1 1 0 0 0 0 0 0 1 0 1 0 0 0 2 2 1 0 0 2 2 0 0 1 0 0 2 2 2 1 2 2 1 2 1 1 0 1 0 1 1 0 0 0 1 0 0 0 0 0 1 1 0 2 0 2 0 0 2 0 0 1 0 0 0 1 1 0 2 0 2 0 1 1 1 1 1 1 1 2 2 0 0 2 0 0 1 1 0 0 2 2 0 1 1 0 2 0 2 1 1 1 0 0 1 2 0 1 1 0 0 1 1 2 1 1 2 0 1 0 1 1 1 0 0 0 0 1 1 0 0 2 0 0 0 0 1 1 0 0 2 2 0 0 1 0 0 0 0 0 0 1 0 0 0 0 0 0 0 0 1 0 2 2 1 1 1 0 1 0 1 0 1 0 0 1 0 2 0 1 2 1 2 0 1 2 1 0 0 1 2 1 1 1 1 0 0 2 0 0 0 0 2 0 2 0 1 0 0 1 1 2 0 2 1 1 0 0 1 0 0 1 0 0 0 2 2 0 0 0 1 2 0 2 1 1 1 1 0 1 1 1 1 1 0 1 0 0 0 2 1 1 1 0 2 0 1 1 1 1 1 1 2 0 1 0 2 0 0 1 0 0 0 2 0 0 1 0 1 0 0 2 0 1 0 2 2 2 0 0 2 1 0 0 0 2 0 0 2 0 1 0 1 1 1 0 0 0 0 0 0 0 0 2 2 0 2 0 1 0 0 0 0 0 2 1 2 1 0 0 0 0 1 0 0 0 0 1 2 1 1 1 1 1 0 1 0 0 0 0 0 2 0 0 1 0 1 0 1 0 0 0 1 1 2 0 0 0 0 0 0 1 0 1 0 2 0 1 2 0 0 2 0 2 2 0 2 0 1 1 1 1 1 1 0 1 0 0 0 0 0 1 0 0 1 1 0 0 0 0 1 1 0 2 0 2 0 0 1 0 0 0 2 1 1 1 0 0 0 1 1 0 0 0 2 0 2 0 1 1 0 1 0 1 2 0 0 0 0 0 2 0 1 2 1 1 1 1 0 0 1 1 0 0 0 0 0 0 0 0 0 0 0 0 1 0 1 0 1 0 1 0 0 1 1 0 0 0 0 0 0 0 0 0 0 1 1 0 1 1 2 0 1 2 0 0 0 2 0 1 1 1 0 1 0 1 1 1 2 0 0 1 0 0 1 1 2 0 1 2 2 1 1 0 0 0 0 0 1 1 1 1 1 2 0 0 1 0 0 1 1 1 0 0 1 2 0 2 2 0 2 2 1 1 1 1 2 1 2 1 1 0 1 1 0 0 0 0 0 1 0 1 0 0 1 1 0 1 1 0 2 0 0 0 0 0 0 0 0 0 0 0 1 1 0 1 0 0 0 0 0 2 1 0 2 1 0 0 0 2 0 0 0 1 1 0 2 0 1 2 0 2 2 2 0 0 1 1 1 0 0 0 2 0 0 1 1 1 1 0 0 1 1 0 0 2 2 0 0 0 0 0 0 0 2 0 0 2 2 0 0 0 0 0 1 0 0 1 1 2 1 0 1 0 0 0 0 2 0 1 0 1 0 1 0 0 0 0 0 1 0 1 1 2 0 0 0 0 0 0 1 1 0 1 0 1 0 0 1 0 1 0 0 0 0 0 0 0 0 0 1 1 0 0 0 0 0 1 1
96 0 1 0 0 0 1 2 1 1 1 1 0 2 1 1 0 2 0 2 1 1 1 0 2 0 0 1 2 1 1 0 1 1 0 0 1 1 0 1 1 1 0 0 2 0 2 0 0 2 2 0 0 0 0 0 0 0 0 0 0 1 2 2 0 0 0 1 1 0 0 1 2 2 2 2 0 0 1 1 1 0 0 0 1 0 0 0 2 2 0 1 1 2 0 2 0 1 0 2 2 1 0 0 1 1 2 2 1 0 0 1 0 2 2 2 0 0 1 1 1 0 2 0 1 0 0 1 1 0 0 0 0 0 0 0 0 1 0 2 1 1 0 0 1 0 0 0 1 2 0 0 0 0 0 1 0 0 0 1 1 1 0 1 1 1 0 1 1 1 0 1 0 1 2 0 1 0 0 1 0 1 0 0 0 0 1 2 1 1 1 2 1 0 0 1 0 1 0 2 0 2 0 1 2 2 2 1 1 0 2 2 0 0 0 1 1 1 0 1 2 1 1 0 0 2 2 1 0 1 1 1 0 0 0 0 0 1 2 0 0 1 1 2 2 0 0 0 0 0 0 0 1 1 0 1 1 0 0 2 2 2 1 1 0 0 0 0 1 1 1 1 0 1 0 0 0 1 1 0 0 1 2 2 0 0 0 1 0 2 1 1 0 2 2 0 1 1 0 1 0 0 2 1 1 0 1 2 1 2 0 2 0 2 2 0 2 1 1 0 0 2 1 0 0 0 1 0 0 0 0 1 1 1 0 0 0 0 2 0 0 0 1 2 1 0 1 1 1 1 1 1 0 2 2 0 1 0 0 2 0 2 2 1 2 0 0 1 2 1 1 1 0 0 0 0 1 1 0 2 1 2 1 1 1 0 0 0 0 0 0 0 0 0 2 1 0 1 0 0 0 0 0 0 2 0 0 1 0 0 0 1 1 1 1 0 0 0 0 0 0 0 1 0 0 2 2 0 0 0 0 0 0 0 1 0 0 2 0 0 2 1 0 0 2 2 1 0 1 1 0 0 1 1 2 1 2 1 0 1 1 1 2 2 0 0 2 0 0 1 1 1 1 1 2 2 0 1 1 1 1 1 1 1 0 1 0 0 2 0 0 0 0 2 1 0 1 1 0 1 1 1 1 1 1 1 1 0 1 0 0 0 0 0 0 0 0 2 2 2 0 0 1 1 2 2 0 2 0 2 0 1 0 0 0 0 2 0 1 1 0 1 0 1 2 2 0 2 0 0 0 0 0 1 2 1 0 1 0 1 0 0 0 1 1 0 0 2 0 0 1 1 1 0 0 0 2 1 0 1 0 1 0 0 1 0 0 2 0 2 1 1 0 0 0 0 1 0 0 0 2 2 2 0 0 1 0 0 1 0 0 0 0 1 1 1 0 0 0 0 0 0 0 2 0 0 0 2 0 0 1 1 0 0 2 0 0 0 2 0 1 0 0 1 1 0 2 1 0 0 0 2 1 2 1 2 0 1 1 1 1 0 1 2 0 2 0 0 1 0 0 1 0 0 0 0 2 0 1 0 1 1 0 0 0 0 1 0 1 1 0 1 1 2 2 0 0 2 0 2 1 1 0 0 0 0 1 2 0 1 0 0 0 1 1 1 0 2 2 2 1 0 0 1 1 0 0 1 1 1 1 1 1 0 0 0 1 0 0 0 0 0 0 0 0 1 1 0 0 1 1 1 0 0 0 0 1 0 0 0 0 1 2 0 0 0 2 0 0 1 2 0 1 0 0 0 1 0 0 1 0 2 1 1 1 0 1 1 0 2 0 2 2 2 2 2 0 0 0 0 0 1 1 2 1 1 2 0 0 1 0 1 2 0 0 0 0 1 2 0 0 0 1 2 2 0 0 1 0 1 1 0 2 2 0 0 0 1 1 0 0 0 1 1 1 1 1 0 0 0 2 2 0 1 1 0 1 0 0 0 1 0 1 0 1 2 1 0 1 0 1 0 0 1 1 0 0 0 2 2 2 0 0 0 0 2 0 1 0 2 0 1 1 0 2 2 2 0 0 0 0 2 1 0 1 1 0 1 0 1 1 1 0 0 0 1 0 0 1 1 0 0 0 1 2 2 2 2 0 0 2 2 0 2 0 0 0 1 0 1 0 1 2 0 0 0 0 0 0 1 1 0 2 0 0 0 1 0 0 0 0 0 1 1 1 1 1 0 1 1 1 0 1 0 0 0 1 0 1 0 0 2 2 2 0 1 0 1 0 0 0 1 0 2 1 1 0 0 0 1 1 1
97 0 1 0 0 0 0 2 0 2 2 0 1 1 0 0 0 0 1 1 1 0 0 0 2 0 0 0 1 2 0 1 1 2 0 0 1 0 0 1 0 0 1 1 0 0 0 0 2 0 0 0 1 1 0 0 0 0 0 0 2 2 0 1 1 0 1 1 2 0 0 2 2 2 1 2 1 0 2 0 2 0 0 0 1 0 0 0 2 2 0 1 0 2 0 1 0 2 0 2 1 2 0 0 1 1 2 0 1 1 0 1 0 1 1 1 0 0 1 1 1 0 1 1 0 1 0 2 2 1 0 0 0 1 0 0 0 1 0 2 2 1 0 0 0 0 0 0 0 1 1 0 0 0 0 0 0 1 0 0 1 0 1 2 1 2 1 2 0 0 0 0 1 1 0 1 1 0 0 0 0 0 0 0 2 2 0 2 1 1 1 2 2 0 0 1 1 0 0 0 0 0 1 0 2 1 2 0 2 0 1 1 1 0 2 0 0 1 1 2 2 0 0 1 0 0 1 1 0 1 0 0 0 0 0 0 0 2 2 0 0 1 2 2 2 0 0 0 1 0 0 0 0 1 0 1 1 0 0 0 0 0 0 1 0 0 0 0 1 0 0 1 0 2 1 1 0 2 2 0 0 1 1 0 0 1 0 0 0 1 1 1 0 2 2 0 2 1 1 0 1 0 2 1 0 0 0 0 0 1 0 1 0 1 1 0 1 0 0 0 0 2 0 0 1 0 0 0 1 0 0 1 1 2 0 0 0 2 0 1 1 1 1 2 0 0 2 0 2 2 2 0 0 0 0 0 0 0 0 1 0 1 0 0 0 1 0 1 2 1 1 1 0 0 0 0 1 0 0 1 0 0 0 1 2 1 2 0 0 0 0 0 0 0 2 0 0 1 1 1 1 1 0 1 2 0 0 1 0 0 0 0 0 0 0 0 2 1 1 0 0 1 0 1 1 1 0 0 0 0 0 0 0 1 0 1 0 1 0 0 1 1 2 2 1 2 1 1 2 0 0 0 1 2 1 1 1 2 2 2 1 1 1 0 0 1 1 0 0 2 0 2 1 2 2 2 0 0 1 1 2 1 0 0 0 1 0 0 1 0 1 1 0 2 0 0 0 1 1 2 1 1 2 0 2 1 1 0 0 0 0 0 0 0 1 0 1 1 0 1 1 1 1 0 0 1 1 1 0 2 1 1 1 1 1 0 1 0 1 1 0 1 0 1 2 0 2 0 2 2 0 0 0 2 2 0 0 0 0 1 0 0 0 2 1 1 1 2 0 0 0 0 0 0 2 0 2 2 0 0 1 0 1 0 0 1 1 1 0 1 1 1 2 0 0 0 1 0 0 0 0 2 0 2 2 0 1 1 1 1 1 0 0 0 0 0 1 1 1 1 0 0 0 0 0 1 1 1 0 0 1 0 1 0 2 1 1 0 2 0 1 0 0 1 1 0 2 2 0 1 0 1 1 0 2 1 1 0 1 0 0 0 2 0 0 0 0 0 1 1 1 0 0 1 0 0 2 0 0 0 1 1 2 0 0 2 0 0 2 0 0 1 0 2 2 0 0 2 0 2 1 1 0 0 0 0 0 2 0 1 0 0 1 0 0 1 0 1 1 1 1 0 0 2 0 1 1 2 1 1 0 2 0 0 0 0 1 0 0 0 0 0 0 1 0 0 1 1 0 0 0 0 1 0 0 0 0 0 1 1 0 1 2 2 0 0 2 0 0 1 0 1 1 0 0 1 0 0 0 0 0 2 1 1 1 1 0 2 2 2 0 0 2 1 1 0 2 1 0 2 1 1 0 2 1 2 2 1 0 0 0 0 0 1 1 0 1 0 2 0 1 1 0 1 1 2 1 2 1 2 1 2 0 0 0 1 1 2 2 0 0 2 0 0 0 0 0 0 0 0 1 1 0 2 0 0 0 0 0 1 0 0 1 0 1 0 1 0 1 0 0 0 0 2 1 1 0 1 2 1 1 0 1 0 0 1 0 2 0 1 0 1 1 0 0 0 2 0 0 0 1 1 0 0 1 2 0 0 0 1 1 1 0 0 0 2 0 1 2 1 1 0 0 1 0 0 1 1 0 0 2 0 0 0 0 0 0 1 1 1 1 1 2 2 2 2 0 0 0 0 2 0 2 0 0 0 0 1 1 1 1 1 1 0 1 0 0 0 0 0 0 0 0 1 1 0 0 0 2 0 0 0 1 1 0 1 1 0 0 0 0 0 0 2 0 1 0 0 0 1 1 0
98 1 1 1 0 1 2 1 1 1 1 1 1 2 2 2 0 0 0 2 2 0 1 0 2 0 0 0 2 0 2 1 2 2 0 0 1 1 1 1 1 0 0 1 0 0 2 0 1 1 1 0 1 2 0 0 1 0 2 0 0 1 0 2 1 1 1 0 0 0 0 1 2 2 1 2 1 0 2 0 2 0 0 0 1 0 0 2 2 2 0 1 0 2 1 2 1 0 0 0 1 1 1 0 0 0 2 0 1 1 0 1 1 1 1 1 1 0 0 2 2 1 2 0 1 0 0 1 2 0 0 0 0 0 0 0 0 0 0 0 0 2 0 1 0 0 0 0 0 0 0 1 0 0 0 0 0 1 1 0 0 0 0 2 1 1 0 1 0 1 1 1 0 2 2 1 1 2 2 1 0 2 0 0 0 0 1 1 1 1 1 2 0 0 1 0 2 0 0 0 0 0 0 1 2 1 1 0 0 0 1 1 1 0 1 2 2 1 0 1 2 1 0 0 1 0 1 1 0 1 0 0 1 1 1 1 0 2 2 0 0 1 2 1 2 0 0 0 0 0 0 0 0 0 1 1 1 1 1 1 0 1 0 1 0 0 0 0 0 0 1 1 2 2 0 2 1 1 1 1 1 0 2 2 0 0 1 2 0 2 1 0 0 2 2 1 2 1 1 0 0 0 2 0 1 0 0 2 1 1 0 0 0 1 1 0 1 1 1 0 0 2 1 0 1 0 1 0 1 1 0 2 0 2 0 0 0 1 1 0 0 0 1 2 1 0 1 0 0 0 2 0 0 2 1 1 1 0 0 0 1 1 2 0 2 1 0 2 2 0 0 2 1 1 1 0 2 0 0 2 0 2 0 1 1 1 1 1 1 0 0 0 1 0 2 0 0 0 0 0 0 0 0 1 1 0 1 1 1 0 0 1 0 0 0 1 1 1 0 0 0 1 1 0 1 2 0 0 0 0 1 0 0 2 0 1 0 0 1 0 0 1 0 0 0 1 0 0 2 0 0 1 1 1 2 1 2 2 1 2 1 1 0 0 0 1 1 0 0 1 1 1 1 2 0 0 0 0 1 1 0 2 0 0 0 0 0 1 2 0 0 0 0 1 1 0 2 2 2 2 0 0 2 0 2 0 1 0 0 0 0 1 0 0 0 0 0 2 1 0 0 2 0 0 0 1 1 0 0 2 1 0 2 1 0 0 2 0 0 1 0 1 0 0 1 0 2 2 0 0 0 0 0 0 2 2 0 1 0 0 1 0 1 2 1 0 0 1 0 0 0 0 1 0 0 0 1 2 0 1 1 0 0 0 1 1 1 1 0 1 0 0 1 0 0 1 1 0 0 0 0 2 0 2 2 0 1 1 2 2 1 0 0 1 1 1 0 1 0 1 0 1 0 0 0 0 2 0 0 0 0 0 0 0 2 0 1 0 2 0 2 1 0 0 1 0 2 0 1 1 0 2 1 1 2 1 1 1 2 0 0 0 1 1 1 1 0 1 1 1 0 1 0 0 0 0 1 1 1 1 1 0 2 0 0 1 1 0 1 1 0 1 0 0 1 0 0 2 0 2 0 2 0 0 1 0 0 2 0 1 0 0 1 1 1 1 1 1 0 1 0 1 1 2 0 0 0 1 1 1 1 1 0 0 0 0 2 0 0 0 0 0 0 0 0 1 1 1 0 1 1 1 1 0 0 0 0 0 0 1 0 0 2 1 0 0 2 1 0 2 0 1 0 1 2 0 2 0 1 1 1 2 0 0 2 0 0 1 1 1 0 1 2 1 1 0 0 1 0 1 1 2 0 2 0 0 0 0 0 2 0 0 0 0 0 0 2 0 2 0 1 1 0 2 2 0 0 1 1 2 1 2 0 0 0 1 1 1 0 0 0 0 1 1 1 0 1 0 0 0 1 1 0 2 0 2 1 0 0 1 0 0 0 0 0 1 1 0 1 0 0 0 0 0 2 0 0 0 2 2 1 0 2 0 0 0 0 2 0 1 1 1 1 0 2 2 2 0 0 0 0 1 1 0 1 1 1 0 0 1 1 2 0 0 1 0 1 1 2 1 1 0 0 1 0 0 1 1 1 2 2 2 0 1 1 0 0 1 1 1 0 1 2 1 1 2 1 0 0 0 2 0 1 0 1 1 1 0 0 0 0 0 0 1 2 0 0 0 1 0 1 0 0 0 0 2 0 0 2 1 1 0 1 2 0 0 0 0 1 0 0 0 1 1 1 0 0 0 0 0 0 0
99 0 1 0 0 0 1 2 2 0 1 0 1 0 0 1 0 2 0 2 2 0 0 0 2 0 0 0 2 0 2 0 1 1 0 0 2 1 0 0 2 2 1 0 0 0 0 0 1 0 1 0 1 1 1 0 0 0 2 0 1 2 1 2 1 0 1 0 2 0 1 1 2 2 2 2 0 0 1 0 1 0 0 0 2 0 0 0 2 2 0 1 1 2 1 2 0 0 1 0 1 2 0 0 1 1 2 0 1 1 0 2 0 0 1 1 1 0 2 0 0 0 0 2 0 2 0 2 2 1 0 0 0 0 0 0 0 0 0 2 1 2 0 0 0 1 0 0 1 2 0 0 0 1 0 1 1 0 0 1 1 0 0 2 1 1 1 1 1 2 1 0 1 2 1 2 1 1 0 1 0 1 0 1 1 1 1 1 0 1 1 2 0 0 2 0 0 0 1 0 0 0 0 1 2 1 2 1 1 0 0 2 1 0 2 0 0 1 2 1 1 0 0 0 0 0 1 2 0 1 0 0 0 0 0 0 0 2 2 1 0 1 2 1 2 0 0 0 1 0 0 0 0 1 0 2 1 1 1 1 0 1 0 1 0 0 1 0 2 0 0 1 0 2 0 0 0 2 2 1 0 0 2 0 0 1 0 0 1 1 0 2 0 2 2 0 2 0 0 0 0 0 2 0 1 0 1 1 2 2 0 1 0 2 2 0 0 1 0 1 1 1 1 0 0 0 0 0 2 2 0 0 0 0 0 0 0 0 2 1 2 1 0 2 1 0 1 0 1 0 2 0 0 2 1 1 1 0 0 1 0 0 1 0 1 0 0 1 2 1 1 1 1 1 1 0 2 1 1 2 2 0 0 0 2 1 1 0 0 0 0 0 0 0 2 0 0 0 1 1 1 1 0 1 2 1 0 0 0 0 0 1 0 0 1 0 1 0 0 0 1 1 0 1 0 2 0 0 0 2 0 0 0 2 0 0 0 1 0 0 1 1 0 0 1 1 0 0 0 2 0 0 0 2 1 0 1 1 0 1 2 0 0 0 0 2 0 1 0 1 0 1 2 1 1 0 1 0 2 1 1 2 0 0 1 0 0 0 1 0 1 1 0 2 2 0 1 1 1 2 0 0 1 1 1 1 1 0 2 0 0 1 1 1 0 1 1 2 1 2 1 0 1 0 0 1 1 0 1 1 1 0 1 0 0 0 2 0 0 1 1 1 0 0 1 0 2 0 2 2 1 0 0 2 2 1 0 1 0 2 0 0 1 2 1 0 0 1 1 1 0 0 0 0 0 0 1 2 0 2 0 0 0 0 1 1 1 2 0 2 0 0 1 0 0 0 0 0 0 0 1 2 0 2 2 0 2 1 0 0 0 0 0 0 0 0 0 1 0 1 1 1 0 0 0 0 2 0 0 0 1 0 0 0 2 0 0 0 2 0 1 1 0 1 2 0 2 0 0 0 0 1 0 0 2 2 2 1 1 0 0 0 1 1 0 0 0 1 0 0 0 0 1 0 0 1 0 1 1 1 0 0 0 1 1 1 0 1 2 0 1 0 0 2 0 1 0 1 0 1 0 1 0 0 1 0 1 1 0 0 0 0 1 0 1 1 0 2 2 2 0 0 0 2 0 1 1 0 0 0 0 1 0 0 0 0 2 1 1 1 0 0 0 1 0 1 2 0 0 0 0 1 1 0 0 0 0 0 2 2 0 0 2 1 0 0 2 0 0 1 2 0 2 1 1 0 1 0 1 2 0 1 0 0 0 1 1 2 2 2 0 0 2 1 1 1 0 1 0 1 1 2 0 2 0 2 2 1 0 0 0 0 0 2 1 0 0 2 1 0 1 1 0 1 1 1 0 2 0 2 1 2 1 2 0 0 0 0 1 0 0 0 0 0 0 0 0 0 0 0 2 2 0 2 0 0 0 0 0 0 0 0 2 0 2 1 2 0 0 0 0 0 0 2 1 0 0 1 1 0 0 1 2 0 0 0 1 2 0 2 0 2 1 0 1 0 1 0 0 0 0 1 0 0 1 1 0 1 0 2 0 0 0 0 2 0 0 1 1 0 1 0 1 1 2 2 2 2 0 0 1 1 0 1 0 0 1 1 0 2 0 0 1 1 0 0 0 1 0 0 2 0 0 0 2 0 1 1 0 0 0 0 0 0 1 1 1 0 0 0 0 0 0 1 1 1 0 0 1 0 0 1 2 2 0 0 0 0 0 1 1 0 1 2 1 0 0 0 0 2 2 1
100 1 2 0 1 0 0 1 0 2 2 0 0 1 1 1 0 1 0 2 2 0 0 1 1 1 2 0 2 0 2 0 1 0 0 0 2 0 0 2 0 0 1 1 0 1 1 0 1 1 0 0 0 0 2 2 0 0 0 0 1 2 0 1 0 1 0 0 0 0 0 0 2 2 2 2 0 0 1 0 1 0 1 1 1 0 0 1 1 1 0 0 2 1 0 1 0 0 0 2 2 2 0 0 2 2 1 0 0 0 0 1 1 1 1 1 1 0 1 1 1 0 2 0 0 0 0 1 2 1 2 2 0 0 0 0 0 1 0 1 1 2 0 0 0 1 0 0 0 1 0 0 0 0 0 0 0 0 1 0 0 0 0 2 2 1 1 0 0 1 1 0 1 1 1 1 2 0 0 0 0 2 1 0 0 0 1 1 1 0 0 1 0 1 1 0 1 0 0 0 0 0 0 0 2 1 2 0 1 0 0 1 1 0 2 1 2 2 0 0 2 2 0 0 0 0 1 2 0 1 0 0 0 0 0 0 0 1 1 1 0 0 1 2 2 0 0 0 0 0 0 0 0 0 0 2 2 0 0 0 0 0 1 2 1 1 0 1 2 1 0 1 0 1 1 1 0 1 1 0 0 1 0 0 0 1 0 0 0 2 0 0 0 2 2 0 1 0 0 0 1 0 1 1 1 0 1 2 0 1 0 1 0 1 1 0 2 1 1 0 0 1 2 1 0 0 1 0 0 0 0 2 1 1 0 0 0 2 0 1 1 1 1 0 0 0 1 0 2 1 1 0 0 0 0 0 1 0 0 1 0 0 1 0 1 2 0 1 2 1 1 1 1 1 0 0 1 1 1 2 2 0 0 1 2 0 1 0 0 0 1 1 0 0 2 0 0 0 0 0 0 0 0 2 2 2 0 0 0 0 0 0 1 1 1 0 0 1 1 0 0 1 0 1 1 1 0 0 0 2 0 2 0 2 0 0 0 0 1 0 1 0 0 1 2 2 0 0 1 2 0 0 0 1 1 0 1 1 1 0 1 1 2 1 0 1 1 2 0 0 0 1 1 1 1 1 0 0 2 0 2 2 0 0 1 1 0 0 1 0 1 1 0 1 1 0 2 2 2 2 0 0 2 0 2 0 1 0 1 0 0 0 1 0 2 0 0 2 0 0 0 2 0 0 0 1 1 0 0 2 1 0 0 0 2 0 0 0 1 0 1 1 0 0 1 0 0 1 2 2 1 0 0 2 0 0 0 0 0 0 1 0 0 2 2 0 0 1 1 1 2 2 0 0 0 0 1 1 0 1 0 0 0 0 1 1 1 0 0 0 0 0 0 0 0 0 0 0 0 0 0 2 2 2 1 1 1 1 1 1 0 0 0 1 2 0 0 1 1 0 0 0 0 1 0 0 1 0 0 0 1 0 0 0 1 2 0 0 2 0 1 0 1 1 1 0 1 1 1 2 0 1 0 1 1 2 1 1 2 0 0 0 1 2 0 1 0 0 1 0 0 1 1 0 1 0 1 0 0 0 1 0 0 0 0 1 0 2 2 0 1 0 0 2 1 0 0 2 0 2 0 2 0 1 0 0 2 1 0 1 1 0 0 1 0 1 0 1 1 1 1 0 0 2 0 2 2 1 0 0 0 2 1 0 0 2 1 0 0 1 0 0 1 0 0 0 1 1 0 0 0 0 2 0 0 0 1 0 1 1 0 1 1 1 0 1 1 0 0 2 1 0 0 0 0 0 1 0 1 1 0 1 0 0 1 1 1 2 1 2 1 1 2 1 0 0 0 0 0 1 0 0 2 2 2 0 1 1 0 1 0 0 1 1 1 0 0 0 2 0 2 2 0 2 2 0 0 0 1 2 2 1 0 1 0 1 1 1 0 1 1 1 0 0 0 0 0 1 0 0 1 0 0 2 0 0 0 0 0 0 0 1 0 0 0 2 2 0 2 0 0 0 0 0 2 1 1 0 1 2 2 0 2 0 0 0 1 2 0 1 1 2 2 0 0 0 2 1 0 0 0 0 1 0 1 2 0 1 0 2 0 0 0 0 0 2 0 0 2 2 0 0 0 1 2 2 2 0 0 0 2 2 0 1 0 0 0 1 0 0 0 1 1 0 0 0 0 0 0 1 2 0 0 0 2 0 2 1 0 0 0 0 0 0 1 1 1 0 0 0 0 1 0 0 0 2 0 0 0 0 0 2 1 1 0 0 0 1 1 1 0 0 0 1 0 0 0 0 1 1 2 1
101 0 2 1 1 0 0 2 1 1 1 0 0 0 0 0 0 2 0 2 2 0 0 1 1 0 0 0 2 0 2 0 1 0 1 0 1 2 0 2 0 0 0 0 0 0 0 0 1 1 1 0 0 0 0 0 0 0 1 1 0 0 0 1 1 1 1 0 1 0 1 1 2 2 1 2 1 0 2 2 0 0 0 0 2 0 0 2 2 2 1 2 0 1 0 0 0 0 0 1 1 2 1 0 1 0 2 1 1 0 0 1 0 2 2 2 1 0 0 2 2 0 1 1 0 0 0 1 2 0 1 1 0 0 0 0 0 0 0 0 1 1 0 0 0 0 1 0 1 1 0 0 0 0 0 0 0 2 1 0 1 1 0 2 2 1 1 0 0 2 0 0 0 1 1 0 1 1 1 1 0 0 1 0 1 0 2 2 0 0 0 2 0 0 0 1 1 0 0 1 0 1 0 0 2 1 2 0 1 0 0 2 2 0 2 1 1 0 0 1 2 0 0 0 0 0 0 1 0 1 0 0 0 0 0 0 0 2 2 1 0 1 1 1 2 1 1 0 0 0 0 0 0 0 0 1 2 0 0 1 1 1 0 0 0 0 2 2 1 0 0 1 0 2 0 0 0 2 1 0 0 0 1 1 0 1 1 2 0 2 1 1 0 2 2 0 2 1 0 0 0 0 2 0 2 0 0 2 0 0 0 1 0 2 2 0 2 0 0 0 0 2 2 2 0 0 0 0 2 2 1 1 1 1 0 0 0 2 0 1 1 2 2 2 0 0 2 0 0 1 2 0 0 2 2 0 0 1 0 0 1 0 1 0 1 0 0 1 1 0 0 2 0 0 0 1 1 0 0 1 1 1 0 1 2 1 2 0 0 0 0 1 1 0 2 0 2 1 1 0 0 0 0 1 1 1 0 1 0 0 0 0 1 1 0 0 1 0 1 0 1 1 0 1 0 1 1 0 0 0 1 0 2 0 2 0 0 0 2 0 2 1 0 0 1 2 1 0 2 1 0 1 0 1 2 1 2 2 2 0 1 2 0 0 0 2 0 2 0 0 1 1 1 1 1 1 0 0 2 0 2 1 0 0 1 1 0 0 1 1 1 1 1 1 1 0 1 1 1 1 1 0 2 0 2 1 2 0 1 0 0 0 1 1 0 1 0 2 0 0 0 1 0 0 0 2 0 0 1 1 1 1 1 0 1 0 2 0 1 1 1 1 0 1 1 0 2 1 1 2 1 0 0 2 1 0 0 0 2 0 0 2 0 0 0 0 0 2 0 0 0 2 1 0 0 0 1 1 0 2 0 0 1 0 1 1 1 0 0 0 1 1 0 0 0 0 1 0 0 0 1 2 0 2 2 0 0 0 1 0 1 0 0 1 1 1 1 0 0 0 0 0 0 0 1 1 1 2 0 0 1 0 0 0 0 0 1 0 2 0 1 0 1 1 1 0 2 1 0 1 0 1 0 0 2 2 1 1 2 0 0 0 0 1 0 1 0 1 0 2 1 1 0 0 0 0 2 1 1 1 1 1 0 0 1 1 0 1 1 1 0 1 0 0 1 1 0 1 0 1 0 1 2 1 1 1 2 1 0 1 1 1 0 1 0 0 0 0 0 0 0 0 0 2 0 1 1 0 0 0 0 1 1 0 0 1 1 0 0 2 0 0 0 0 0 1 1 1 0 0 0 0 2 0 0 1 0 0 0 0 0 0 2 0 1 0 2 0 0 1 0 2 0 0 0 0 1 0 1 2 0 0 1 1 2 0 1 2 2 2 1 0 2 2 1 1 0 1 0 1 1 1 0 1 0 2 0 0 0 1 0 0 0 2 2 0 0 1 2 1 1 2 0 1 0 1 0 2 1 2 0 2 2 1 0 0 0 0 0 1 0 0 1 0 1 0 1 0 0 0 1 1 0 2 0 1 1 0 0 0 0 1 1 1 1 2 1 0 1 0 1 0 0 0 2 2 1 1 1 1 2 0 2 1 0 1 0 1 0 2 0 2 1 0 2 2 2 0 1 0 0 1 1 0 2 1 1 2 0 2 0 0 0 0 1 2 0 0 2 1 0 1 0 1 2 2 1 2 1 1 2 2 0 1 0 0 1 0 0 1 0 2 1 1 1 1 0 0 0 1 2 1 1 0 1 0 1 1 0 1 0 1 0 1 2 0 1 0 0 0 1 0 0 1 1 1 0 0 2 0 0 0 0 1 0 0 0 1 0 0 0 0 1 2 1 0 0 0 0 0 0 0
102 0 1 0 0 0 0 2 1 1 1 0 1 1 0 0 1 2 0 1 1 0 0 0 2 0 0 0 2 0 1 1 1 2 0 0 2 1 0 1 2 1 0 1 0 0 1 0 2 0 0 0 0 1 1 1 0 0 1 0 0 2 0 2 0 1 1 0 1 0 0 2 2 2 2 2 0 0 1 0 1 0 1 1 0 0 0 0 1 1 0 0 1 0 0 2 0 0 0 1 2 2 1 0 1 0 2 1 1 0 0 1 0 2 2 2 1 0 0 2 2 1 2 0 0 1 0 1 1 1 0 0 0 0 0 0 0 0 1 0 1 2 1 0 0 0 0 0 0 1 1 0 0 1 1 0 0 0 0 0 1 1 1 2 2 0 0 1 0 1 0 0 2 1 1 0 1 2 1 2 0 2 1 0 1 0 2 0 0 0 0 0 1 1 1 0 2 0 0 0 0 0 0 0 2 0 2 1 2 0 0 0 1 0 2 0 0 0 1 1 1 0 0 0 1 1 2 2 0 2 0 0 0 1 1 1 1 2 2 1 0 1 2 2 1 0 0 0 0 0 0 0 0 0 2 2 2 0 0 1 1 1 0 0 0 0 0 0 2 2 0 1 1 2 0 0 0 1 1 1 1 0 2 1 0 0 2 2 0 2 1 1 2 2 2 2 2 0 0 0 0 0 1 1 0 1 0 2 0 0 0 1 0 1 1 0 2 0 2 0 0 2 1 1 1 0 1 0 2 1 0 1 0 2 0 0 0 0 2 1 0 0 0 2 0 0 2 0 0 1 0 0 0 0 0 0 0 0 0 1 0 1 0 0 0 0 0 1 2 1 1 1 0 0 1 1 2 0 0 1 1 0 0 0 1 0 1 0 0 0 0 0 1 0 2 0 1 2 0 0 0 1 0 0 1 0 0 1 0 0 0 1 0 0 1 0 1 1 0 0 0 1 1 0 0 1 0 0 0 0 1 1 0 2 1 1 0 0 0 0 1 0 0 0 2 2 0 0 1 0 0 0 1 2 1 1 1 1 1 0 2 1 1 1 0 2 0 2 0 0 0 0 2 1 2 2 0 0 2 2 0 1 0 1 0 1 0 1 2 2 0 0 0 2 1 0 1 0 0 2 2 1 2 0 2 0 2 0 1 0 0 1 1 0 1 0 0 2 2 2 0 0 0 0 0 2 0 1 1 1 0 1 0 0 1 0 1 0 1 1 0 1 0 0 2 0 1 1 1 2 0 0 1 1 1 1 0 0 0 0 1 0 2 2 0 0 0 1 1 1 0 0 0 0 2 0 2 2 0 1 0 1 1 0 0 0 0 1 0 1 1 1 0 0 2 0 1 1 0 0 1 1 0 2 2 0 1 1 2 1 0 0 0 1 1 0 0 1 0 0 0 0 0 0 0 0 2 1 0 0 1 0 1 1 1 0 1 0 2 0 1 0 0 1 1 0 2 2 0 0 0 1 1 1 2 2 0 0 1 0 0 0 1 1 2 0 0 0 0 1 1 0 0 0 1 0 2 1 1 1 1 0 0 1 1 1 1 0 1 0 0 0 1 1 1 0 0 2 0 1 0 2 0 0 2 1 2 0 0 1 1 1 0 2 0 1 1 1 1 1 0 0 1 2 0 1 1 1 0 0 0 2 0 0 0 0 1 0 0 1 0 0 0 1 0 0 1 0 0 0 0 0 1 0 0 1 1 1 1 1 1 0 1 0 0 1 1 2 0 2 0 0 1 1 1 2 0 0 0 0 0 2 0 0 0 1 0 1 0 2 0 2 2 2 0 0 0 1 0 2 2 2 0 2 0 0 0 0 0 2 0 0 0 2 2 0 0 0 2 0 1 1 0 2 2 1 0 1 0 2 1 2 1 2 0 0 0 2 1 0 0 0 1 1 1 1 1 1 0 1 1 1 0 2 0 0 0 0 0 0 0 0 0 0 0 0 1 0 2 0 0 0 1 0 2 0 0 0 0 0 2 0 2 1 1 1 0 1 0 2 0 1 0 0 2 2 2 0 0 1 0 2 1 0 1 2 0 1 0 2 0 0 0 0 1 1 0 1 2 1 0 1 0 1 2 0 0 1 1 1 1 1 1 2 0 0 1 2 0 0 0 2 1 0 0 2 0 0 0 0 2 1 1 0 1 0 1 1 0 0 0 0 0 0 1 1 1 0 1 0 0 0 0 0 0 1 0 0 1 1 1 1 0 0 0 0 0 1 1 1 0 0 0 1 0 0 0 0 0 0 0 0
103 1 2 0 0 0 0 2 0 2 2 0 0 1 1 1 0 0 0 2 2 1 0 1 1 1 1 0 2 0 1 1 1 1 0 0 2 0 0 1 1 1 1 1 0 0 0 0 1 1 0 0 1 1 1 0 1 0 2 0 1 2 0 1 0 1 0 0 1 0 1 1 1 1 1 1 1 0 1 0 1 0 0 0 2 0 0 0 2 2 0 1 0 1 0 0 0 0 0 0 1 2 0 0 1 1 1 2 2 0 0 2 1 2 2 2 2 0 1 1 1 0 0 2 0 1 0 2 2 0 0 0 0 0 0 0 0 0 1 0 0 2 0 0 0 0 0 0 0 1 0 0 1 0 1 0 0 1 1 0 0 0 0 2 0 2 0 1 1 2 1 2 0 1 1 0 2 1 0 1 0 1 1 0 2 1 1 2 1 1 1 2 1 0 0 0 1 0 0 2 0 0 1 0 2 1 2 0 0 0 1 1 1 0 2 1 0 1 0 1 2 0 0 0 0 1 0 2 1 1 0 0 0 0 0 0 0 2 2 1 0 0 1 0 2 2 2 0 0 0 0 0 0 0 0 1 0 1 0 0 0 0 0 0 1 1 0 1 1 0 1 1 0 1 1 1 0 1 1 1 0 0 2 1 0 1 0 1 0 2 2 1 1 2 2 1 2 1 0 0 0 1 1 1 0 1 0 1 2 2 0 0 0 2 2 0 2 1 0 1 0 1 1 1 1 0 0 1 0 2 0 1 0 1 0 0 0 2 0 1 1 1 1 2 1 0 1 0 1 0 0 0 0 1 1 0 0 0 0 1 0 1 1 1 1 1 0 0 2 1 1 1 1 1 1 0 1 1 1 2 0 2 0 1 1 0 0 1 1 1 1 1 2 1 2 0 2 0 0 0 0 0 0 1 2 1 0 0 0 0 0 2 1 1 1 0 0 1 0 0 0 2 0 0 0 2 1 0 0 0 0 1 0 1 0 0 0 2 0 0 1 0 0 1 2 2 1 1 2 0 0 0 0 0 2 0 2 1 0 2 0 2 0 1 0 1 1 2 0 1 1 2 2 1 1 0 1 0 1 1 0 1 0 1 1 1 0 0 2 1 0 0 0 1 0 0 0 1 1 2 1 1 1 1 1 1 1 0 1 0 1 0 1 0 0 0 0 2 0 0 0 2 0 0 0 1 0 0 0 2 1 0 1 1 0 0 1 0 0 1 0 1 0 2 2 0 2 2 0 0 0 0 0 2 2 1 0 0 0 1 0 0 0 1 0 0 0 1 1 0 1 1 1 1 0 1 2 2 0 2 0 1 0 0 0 0 0 2 2 2 1 0 0 0 0 0 1 0 0 0 0 2 1 1 0 0 0 1 1 1 0 0 0 1 1 0 0 1 0 0 1 0 0 1 1 0 1 1 0 0 1 0 0 0 2 0 0 2 1 1 0 0 0 0 2 0 2 0 0 1 0 1 2 0 2 2 1 0 1 0 0 0 0 1 1 2 0 1 1 1 1 0 0 1 0 0 2 0 1 0 0 1 1 0 0 2 1 0 1 0 0 0 0 0 0 0 0 2 0 1 1 0 0 0 2 0 1 2 0 0 1 1 0 2 0 1 0 1 1 1 0 0 0 2 0 2 2 1 1 0 0 0 1 0 0 2 1 1 0 2 1 1 0 1 0 0 1 1 0 0 0 1 2 0 0 0 1 0 0 0 0 1 2 1 0 0 2 1 0 2 1 0 1 1 1 0 0 0 0 1 0 2 0 0 1 1 0 2 2 1 1 0 2 2 1 1 0 0 0 1 1 1 0 1 0 1 1 0 1 1 0 0 0 2 2 0 0 0 2 0 0 2 0 2 2 2 1 2 0 1 0 2 1 2 0 0 0 1 0 1 0 1 1 0 1 0 1 1 1 0 0 0 0 2 0 1 1 0 0 0 1 0 0 0 0 0 1 0 1 0 0 0 0 0 1 0 0 0 1 1 2 0 2 2 2 1 0 2 0 2 0 1 1 1 2 0 2 0 0 1 0 2 2 0 2 1 0 1 0 1 0 1 2 2 2 0 0 1 2 2 0 0 0 1 2 1 1 1 0 0 1 0 0 2 0 0 0 1 1 1 0 0 1 1 1 2 0 0 0 0 2 0 0 0 2 0 2 1 0 0 0 0 0 0 1 1 2 0 1 1 1 0 0 0 0 1 0 1 2 0 0 0 0 1 0 0 0 0 0 1 0 0 1 2 2 0 0 0 1 0 2 1
104 1 1 2 0 1 0 1 2 0 0 0 0 0 0 0 0 1 0 2 2 0 0 1 1 1 2 0 2 1 1 1 1 1 0 0 1 1 0 1 1 1 1 1 0 1 0 0 0 2 1 0 0 0 2 1 0 0 1 1 2 1 0 1 1 1 1 0 1 0 0 1 2 2 2 2 0 0 0 0 1 0 0 0 2 1 0 0 1 2 0 0 0 1 0 0 0 0 0 2 2 1 0 0 0 0 2 1 1 0 1 2 0 0 0 0 0 0 0 1 1 1 2 0 0 1 0 0 0 0 0 0 1 1 0 0 2 0 0 1 1 1 0 1 0 0 0 1 1 1 0 0 1 0 0 0 0 1 0 0 0 0 0 1 0 1 1 0 0 0 0 1 1 1 1 1 2 0 0 0 0 0 0 1 1 1 1 1 0 0 0 2 1 0 1 0 1 0 0 1 0 1 0 1 2 0 2 0 0 0 1 2 1 0 2 0 0 0 0 2 2 0 1 0 0 1 0 1 1 0 1 1 1 1 0 0 0 2 2 1 0 0 2 1 1 0 0 0 0 0 0 0 0 0 0 1 2 0 0 0 0 0 0 1 1 0 0 0 1 1 0 1 0 2 0 0 1 2 1 0 1 1 2 2 0 0 2 1 1 2 1 1 0 2 2 0 2 1 0 0 0 0 2 0 1 0 1 2 0 2 0 2 0 2 2 0 2 0 1 0 0 1 0 0 1 0 0 0 1 0 0 2 0 2 0 0 0 0 2 0 1 1 2 1 1 0 1 0 1 0 0 0 1 2 1 0 0 0 0 1 0 1 1 1 1 1 0 1 2 1 1 1 0 0 0 0 2 1 1 2 2 1 0 1 1 1 1 0 0 0 0 0 1 0 2 1 0 0 1 0 0 1 0 1 2 1 0 0 0 0 0 0 0 0 1 0 0 0 0 0 1 1 0 1 1 2 1 1 1 0 1 1 0 0 2 0 0 2 1 1 2 0 0 0 1 1 0 0 2 1 0 1 0 2 0 0 1 2 2 0 1 2 0 0 0 1 1 2 0 0 0 1 2 0 0 0 0 0 2 1 1 1 0 1 0 0 1 0 1 0 1 0 0 1 0 0 1 2 2 2 2 2 1 1 1 2 2 0 1 0 0 0 1 0 1 0 0 1 1 2 1 0 0 0 0 2 0 1 0 2 0 2 1 1 1 1 1 0 0 0 1 2 0 0 1 1 1 0 2 2 1 0 0 2 0 0 0 1 0 1 0 0 1 2 0 1 0 1 0 0 1 2 1 0 0 0 2 2 0 2 0 1 1 0 0 0 0 2 1 2 1 1 0 0 0 0 0 0 0 1 0 2 0 2 2 0 0 1 2 2 1 0 0 2 1 2 1 0 0 0 0 0 0 1 0 0 0 0 0 0 1 0 2 0 2 0 1 1 1 1 1 0 1 1 0 0 2 0 0 1 0 1 1 0 2 2 1 0 0 0 0 0 1 1 1 1 2 1 0 0 0 2 0 1 0 0 2 1 0 0 1 0 1 0 0 2 1 1 1 2 0 2 0 1 1 0 0 2 0 2 0 2 0 0 2 0 0 1 1 1 0 0 0 1 0 1 0 1 1 1 1 0 0 2 0 0 1 1 1 1 1 1 0 0 0 1 1 1 0 1 0 1 0 0 0 1 1 0 0 0 0 0 1 0 0 1 1 0 0 0 0 1 1 1 0 1 1 0 0 2 1 0 0 2 2 0 1 0 1 1 1 2 1 1 2 1 1 2 2 2 0 0 1 2 2 0 1 0 0 2 2 2 0 2 0 2 0 0 2 0 0 0 1 0 0 0 0 0 2 2 0 2 0 1 1 1 0 2 0 1 0 2 1 1 0 0 0 0 0 0 0 0 1 1 1 1 1 2 1 0 0 0 0 1 1 0 1 2 0 0 0 0 0 0 0 0 1 0 0 0 0 0 0 1 0 0 0 1 0 0 1 1 2 0 0 0 0 1 0 2 0 1 0 0 2 2 2 0 0 0 0 2 2 0 2 0 1 1 0 0 1 2 0 0 2 0 0 1 2 1 0 1 1 1 1 1 1 1 1 1 2 2 0 2 0 0 0 2 0 1 0 1 1 2 1 0 1 0 1 0 1 1 1 0 1 0 1 0 0 0 0 1 0 1 1 0 0 0 0 1 1 0 0 1 1 0 1 0 2 0 0 0 1 1 0 1 0 0 0 0 0 0 0 1 1 0 0 0 0 0 2 1
105 0 1 0 0 0 0 2 1 1 1 1 0 0 0 0 0 0 0 1 2 0 0 1 1 0 0 0 1 0 1 2 1 1 1 1 2 0 2 0 0 0 0 0 0 1 1 0 2 0 0 0 1 2 0 0 1 0 1 0 1 2 0 1 1 1 1 0 2 0 0 1 1 1 1 1 1 0 2 0 2 0 1 2 2 1 0 2 2 2 2 2 0 2 1 2 1 1 0 2 1 1 0 0 1 1 2 0 1 1 0 1 0 2 2 2 0 0 0 2 2 0 0 2 0 2 0 2 2 1 0 0 0 1 1 1 0 0 0 0 0 2 0 0 0 0 0 0 0 0 0 0 1 0 1 0 0 1 0 0 0 0 0 2 1 1 1 1 1 1 0 1 0 1 0 0 2 0 0 1 0 1 1 0 1 0 2 2 1 0 0 2 0 0 0 1 1 0 0 0 0 0 0 1 2 2 1 1 1 0 2 2 0 0 1 1 1 0 1 1 2 1 1 0 0 1 1 0 0 0 0 0 0 0 0 0 0 2 2 1 0 1 2 1 2 0 0 0 0 0 0 0 0 0 0 1 2 2 1 1 0 1 0 0 0 0 0 1 1 1 0 0 1 2 0 0 0 2 1 1 1 0 2 1 0 0 1 0 0 1 0 0 1 2 2 1 2 0 0 1 0 0 1 1 1 0 0 1 0 1 1 2 0 1 1 0 1 1 1 2 0 1 2 2 0 0 0 0 0 0 0 1 0 1 0 0 0 1 1 1 1 0 2 1 1 0 1 1 1 1 1 1 1 2 1 0 0 0 0 1 1 2 2 1 2 0 0 0 2 2 2 0 0 0 0 0 1 1 1 1 0 1 0 1 2 0 0 0 0 0 0 0 1 0 2 1 0 1 0 0 0 0 0 2 2 2 0 0 0 0 0 0 0 0 2 0 0 1 0 0 0 1 0 1 1 2 2 0 0 0 0 0 0 2 0 1 0 1 1 0 1 1 0 0 1 1 0 1 1 0 0 0 1 2 1 1 1 1 0 1 1 0 0 0 0 1 1 1 0 0 1 1 1 1 2 1 1 0 1 1 2 0 0 0 2 0 0 0 2 0 0 0 1 1 1 0 1 2 1 2 0 0 2 0 2 0 1 1 1 0 1 0 1 0 1 1 0 2 2 0 0 2 0 0 0 1 1 1 0 2 1 1 1 1 1 0 2 0 0 1 0 1 0 0 2 1 0 2 1 1 0 0 0 1 2 0 1 0 0 1 1 0 1 1 0 0 0 1 1 1 1 1 1 0 0 0 2 1 0 1 0 1 0 0 0 1 1 1 1 1 0 0 0 0 0 1 0 1 0 0 2 1 2 0 0 1 1 2 2 2 2 0 0 0 1 0 0 0 0 0 0 0 0 0 0 0 2 1 0 0 0 0 0 0 2 0 0 0 2 0 1 0 0 2 2 0 2 1 0 2 0 1 1 0 0 1 2 2 1 0 0 0 2 1 0 1 0 1 1 0 0 1 0 1 0 0 2 1 1 1 0 2 0 1 1 1 1 1 2 0 0 1 1 1 1 0 0 2 0 2 0 1 0 0 0 0 0 1 1 1 0 0 0 1 1 0 0 1 1 1 0 0 0 2 0 0 1 0 0 0 0 1 0 0 0 1 0 1 0 2 1 1 0 0 0 1 1 1 0 0 0 1 1 0 0 2 0 0 0 0 0 0 1 1 0 1 1 0 0 2 0 0 1 0 0 0 2 0 0 0 0 2 0 0 2 1 1 1 1 2 1 1 1 1 1 0 1 0 1 2 1 1 2 2 2 1 0 0 1 1 0 0 1 0 0 0 1 0 2 0 2 2 0 1 1 1 0 1 0 2 0 2 0 0 0 1 1 2 0 0 0 1 0 0 0 0 0 0 0 0 1 1 0 2 0 0 0 0 1 0 0 0 0 0 0 1 2 0 0 0 0 0 0 1 2 1 0 1 1 1 2 0 1 0 0 1 0 1 0 2 0 1 2 0 0 0 2 0 0 0 1 2 1 0 0 1 0 0 0 2 0 0 0 0 0 1 0 1 1 0 0 1 0 2 2 2 2 1 0 0 1 1 0 1 0 0 1 1 0 0 0 0 1 1 0 1 0 1 1 0 1 0 2 0 0 0 0 1 1 1 1 2 0 2 2 1 1 0 0 0 0 0 0 0 0 1 1 1 1 1 1 2 0 1 0 0 0 0 0 1 1 0 0 1 0 0 0 0 0 0 0 0
106 0 1 0 0 0 0 2 2 0 1 0 0 0 0 0 0 1 1 1 1 0 0 1 1 0 0 0 0 2 0 0 0 0 0 0 2 2 0 1 1 1 0 0 0 0 0 0 1 1 0 0 1 2 0 0 1 0 1 1 0 0 0 1 0 2 0 0 1 1 0 1 1 1 1 1 1 0 0 0 0 0 0 0 0 0 0 0 2 2 0 0 1 1 0 0 0 0 0 0 1 2 0 0 2 1 1 1 1 0 0 1 1 2 2 2 0 0 1 1 1 0 0 2 0 2 0 1 2 1 0 0 1 1 0 0 1 1 1 0 1 1 1 0 0 0 0 0 1 1 1 0 0 0 0 0 0 2 0 0 1 1 0 0 0 1 1 0 0 0 0 2 1 0 0 0 2 1 0 1 1 1 0 0 0 0 0 2 0 0 0 2 1 1 2 0 1 0 0 0 0 0 1 1 2 0 2 0 0 0 1 1 1 0 0 1 1 1 1 1 1 0 0 0 0 0 0 2 0 2 1 1 0 0 0 0 0 2 2 2 0 0 1 1 1 0 0 0 0 0 0 0 0 0 0 0 0 0 0 0 1 0 0 1 0 0 0 0 1 0 0 2 1 2 0 1 0 1 1 0 0 0 1 0 0 0 0 0 0 1 1 1 0 2 2 0 2 0 1 0 1 1 1 1 1 0 1 2 0 2 0 2 0 0 0 0 1 2 0 0 0 1 2 0 1 0 0 1 1 1 0 2 1 2 0 0 0 1 1 1 0 0 0 1 1 0 1 0 0 0 1 0 0 2 1 1 1 0 0 0 1 1 1 1 1 0 0 2 2 0 0 2 0 0 0 0 2 0 0 1 2 0 0 0 1 1 1 0 0 0 0 0 1 1 2 0 2 0 0 0 0 1 0 1 2 1 0 2 0 0 0 0 1 1 0 0 2 0 0 0 1 0 1 0 1 2 2 0 0 0 0 0 0 1 0 1 0 1 0 0 1 1 0 1 1 1 0 0 2 0 0 0 0 2 1 0 1 2 1 2 1 2 1 0 0 1 1 2 0 0 0 0 2 0 2 1 1 1 2 0 1 2 0 1 0 1 0 0 2 1 0 0 0 2 1 0 1 1 1 2 1 1 1 1 1 1 1 0 2 0 0 0 1 0 1 0 0 2 2 2 0 0 1 0 1 1 1 1 1 2 1 1 1 1 0 0 0 0 0 1 0 0 0 0 2 0 2 2 0 0 0 0 0 2 1 0 1 0 0 0 2 0 0 1 1 0 0 0 0 0 1 1 1 0 0 0 2 2 0 2 0 0 1 0 0 0 0 0 0 0 0 0 2 0 2 2 0 0 0 0 0 2 1 1 1 1 1 2 2 2 1 0 0 0 1 0 0 1 1 0 0 0 0 0 0 0 0 1 0 0 0 0 0 0 0 0 1 0 1 1 0 0 0 1 1 0 2 0 1 1 0 2 1 0 1 1 1 1 1 0 0 0 2 2 0 2 0 2 0 0 0 1 0 0 1 0 2 0 1 0 1 0 0 1 1 2 1 1 1 0 0 0 0 1 1 0 0 0 0 0 0 0 0 0 0 0 1 2 0 0 1 1 1 1 0 0 1 0 0 0 0 0 0 2 0 1 1 0 0 0 0 0 0 0 0 0 1 0 0 0 0 0 0 0 0 1 1 0 0 0 0 0 0 0 0 1 2 0 1 1 0 0 1 2 0 1 2 0 0 2 1 1 0 0 0 1 2 0 0 1 0 1 0 0 1 2 0 2 1 2 0 1 2 2 2 1 1 0 0 2 1 1 2 2 2 1 1 0 0 1 0 0 0 2 2 0 0 1 1 0 0 0 0 2 2 1 1 1 0 2 0 2 1 1 1 0 0 0 0 1 1 0 0 0 0 0 0 0 0 0 2 2 0 2 0 0 0 0 0 1 1 0 1 1 1 0 0 0 2 0 0 1 1 0 2 0 0 0 1 1 1 0 2 1 1 1 0 2 0 2 0 1 0 0 1 1 2 0 0 0 1 1 1 1 2 0 0 1 0 1 0 1 1 1 1 1 0 0 1 1 0 0 0 0 2 2 0 1 0 0 2 2 0 0 1 0 0 0 1 1 0 0 1 0 0 1 0 0 1 1 1 0 0 0 2 1 1 0 0 1 1 1 1 1 1 1 1 0 0 1 0 0 0 0 0 0 0 0 0 0 0 2 1 2 1 2 2 0 0 1 1 0 0 2 1 0 0 0 0 1 2 1
107 0 1 0 0 0 1 1 2 0 0 1 0 0 0 0 0 2 0 1 1 0 0 1 1 1 1 0 2 1 1 2 2 2 0 1 1 1 0 0 1 1 0 0 0 0 0 0 2 0 0 0 0 0 1 0 1 0 0 1 0 0 1 2 0 0 0 0 1 0 1 1 2 2 2 2 0 0 0 0 0 0 0 0 2 0 0 1 2 2 0 1 1 2 0 1 0 1 0 2 1 2 0 0 2 1 2 2 2 0 0 2 0 2 2 2 2 0 1 1 1 1 0 2 0 1 0 0 0 0 0 0 0 0 0 0 0 0 0 1 1 1 0 0 0 0 0 0 0 1 0 0 1 1 1 1 0 1 2 0 1 1 0 2 1 1 1 1 1 2 0 0 0 1 2 2 1 2 2 2 0 2 0 1 1 1 1 1 0 0 0 2 0 1 2 0 1 0 0 1 0 1 0 0 1 0 2 1 0 0 0 1 2 1 0 0 0 0 0 2 2 0 0 0 0 0 0 1 0 1 0 0 0 0 0 0 0 1 1 1 0 0 1 2 2 0 0 0 0 0 0 0 0 0 0 2 0 0 0 0 0 0 1 1 0 0 1 0 1 0 0 1 1 2 0 0 0 1 1 1 0 0 2 0 0 1 0 1 0 2 1 0 0 1 2 0 1 0 0 0 0 1 2 0 1 0 1 2 1 1 0 0 0 0 0 0 1 0 0 0 0 2 1 1 1 0 0 0 0 0 0 0 0 1 0 0 0 1 1 2 1 2 2 0 1 2 0 0 1 0 0 0 0 2 2 0 0 0 0 1 0 1 0 0 0 0 0 0 2 2 2 1 1 1 1 0 2 0 0 1 1 1 0 0 1 0 0 1 1 0 0 0 1 0 1 1 0 0 0 0 0 0 0 1 1 0 1 0 0 0 0 0 1 1 1 1 0 1 1 0 0 1 0 0 1 2 1 0 0 1 0 1 0 2 0 1 0 0 1 0 2 0 0 1 1 1 0 0 0 0 0 0 1 2 1 1 1 1 1 0 1 0 1 1 0 1 1 1 0 1 1 2 2 2 2 0 2 0 2 0 1 0 0 0 0 1 0 1 1 0 1 1 0 2 1 0 2 2 1 1 0 0 1 1 1 1 1 1 0 0 0 0 1 0 1 1 0 2 1 1 1 1 1 1 1 2 0 0 0 2 0 1 0 0 1 0 1 0 0 1 1 1 0 1 1 1 0 2 0 1 0 0 0 1 2 2 0 0 0 0 2 0 1 2 0 1 1 1 1 1 1 2 1 0 1 0 2 1 0 2 0 0 1 0 0 0 0 1 1 1 0 0 1 0 0 0 0 0 0 0 0 2 0 2 2 0 1 0 0 1 0 0 0 0 0 0 1 1 0 0 1 0 0 1 0 0 1 1 0 0 0 0 0 0 2 0 1 0 2 0 1 0 0 1 2 0 2 2 0 1 1 0 1 1 1 2 2 1 2 0 0 0 0 1 0 1 0 2 0 1 0 0 0 1 0 0 2 0 2 0 0 0 0 0 0 1 1 1 1 1 0 1 0 2 1 1 0 1 0 2 1 0 0 0 0 0 0 1 1 1 1 1 0 1 1 0 1 0 0 0 0 0 0 2 0 0 1 1 1 1 1 1 1 0 0 1 1 0 0 1 1 0 0 0 0 1 1 1 0 0 0 0 2 0 0 1 0 0 1 0 0 0 1 0 0 1 2 1 0 2 0 0 0 0 0 0 2 0 0 0 1 2 1 1 2 0 2 1 0 2 0 2 2 2 0 0 0 1 1 1 0 0 1 1 1 1 0 1 0 0 0 0 0 2 1 0 0 0 2 0 1 1 0 2 1 1 1 1 0 1 0 1 1 1 0 1 2 0 2 1 2 0 2 0 2 0 0 0 0 0 1 1 0 1 0 1 2 0 0 1 1 0 2 2 2 0 1 0 2 0 1 0 0 1 1 0 0 0 0 2 2 0 2 0 0 0 0 1 0 1 0 1 1 0 1 1 2 0 0 0 0 2 1 0 1 1 1 0 0 1 0 1 0 0 1 1 0 0 1 1 0 0 0 0 2 1 1 1 1 1 2 2 0 0 1 0 0 1 0 0 0 1 2 0 0 0 0 0 0 0 2 0 1 0 1 1 1 1 1 1 1 1 0 0 1 1 1 0 0 0 1 0 0 0 0 2 0 0 1 0 0 1 0 1 0 0 0 0 0 0 0 0 0 1 1 0 0 0 0 0 1 1
108 1 1 0 1 0 0 1 2 0 0 2 0 0 0 0 0 0 1 0 0 1 0 1 1 0 0 0 2 0 2 1 1 1 2 0 1 1 0 1 1 1 0 0 0 0 0 0 1 1 0 0 1 1 1 1 1 0 1 2 0 1 0 0 0 2 0 1 2 0 0 1 2 2 0 2 2 0 1 1 0 0 0 1 2 1 0 0 2 2 0 1 1 2 0 2 0 2 0 2 1 2 0 0 0 0 2 1 1 0 0 2 1 1 2 2 2 0 0 2 2 0 2 0 0 0 0 0 1 0 0 0 0 0 0 0 1 0 0 0 1 1 1 0 0 0 0 0 2 2 0 0 1 0 0 0 0 2 0 0 1 1 0 2 0 2 0 0 1 2 1 0 0 2 1 0 2 1 1 1 0 1 1 0 2 1 1 1 0 0 0 2 1 0 0 0 0 0 0 0 0 0 0 1 1 1 1 1 0 0 0 1 1 0 1 1 0 1 1 0 2 1 1 0 0 1 1 1 0 1 0 0 0 0 0 0 0 2 2 2 0 0 1 1 2 0 0 0 1 1 1 1 0 0 0 1 2 1 1 2 1 2 0 0 0 0 0 1 1 0 1 0 0 1 0 0 1 2 2 2 2 0 2 1 0 0 2 1 0 2 1 1 0 2 2 0 2 0 0 0 0 0 1 1 0 0 1 1 1 2 0 2 0 0 0 0 2 0 1 0 0 2 1 1 0 0 0 1 0 1 0 1 0 2 0 1 0 1 1 0 0 0 2 2 1 0 1 0 0 0 1 0 0 2 2 0 0 0 0 0 0 0 2 2 2 0 0 1 2 1 1 1 0 0 0 0 1 1 1 2 1 2 0 0 1 0 0 0 0 0 1 1 0 0 2 0 1 0 1 1 1 1 0 0 0 0 1 1 0 0 0 1 1 1 1 1 0 1 0 1 0 2 1 1 2 2 1 0 0 0 2 0 0 2 0 0 0 2 1 1 2 1 0 1 1 1 0 0 1 1 0 1 2 2 2 2 2 2 1 1 0 2 0 0 0 1 1 2 0 0 0 0 2 0 2 1 1 0 1 0 0 1 0 0 0 0 0 1 2 1 0 0 1 1 1 0 0 0 0 2 2 1 1 1 1 1 1 0 2 0 0 0 2 1 0 2 0 2 2 2 1 0 2 1 1 2 0 1 1 1 1 1 2 2 1 0 1 0 1 1 1 1 0 0 2 0 2 1 1 1 1 0 0 0 2 2 0 1 0 0 1 0 0 2 2 0 0 2 2 0 0 1 0 0 0 0 1 2 0 2 0 0 1 0 0 0 0 1 1 1 0 0 0 0 0 1 1 0 0 0 0 1 1 2 1 0 1 0 2 2 1 0 0 0 2 0 0 1 0 0 0 0 0 0 0 1 1 1 0 0 0 0 1 0 2 0 0 0 2 0 1 0 0 2 1 0 2 0 0 1 0 2 1 0 2 1 2 1 0 0 0 0 2 1 1 1 0 1 1 0 0 0 0 0 0 0 2 0 0 0 1 0 0 1 0 1 2 0 0 2 0 2 0 2 1 1 0 2 0 1 0 1 0 0 2 0 0 1 1 1 1 1 0 1 0 0 0 1 1 1 1 0 0 1 1 0 0 1 1 1 1 2 0 0 0 1 0 1 0 1 0 1 0 1 0 0 1 1 0 0 0 0 2 0 0 0 0 0 1 0 0 0 2 1 0 0 2 0 0 2 1 0 1 1 1 1 1 0 0 0 1 2 2 2 2 0 1 2 2 2 0 0 2 2 2 1 1 0 0 1 1 1 0 1 0 2 2 0 0 1 0 0 1 0 0 0 1 1 2 0 2 2 1 2 2 0 0 0 0 1 1 0 0 0 0 0 0 1 0 0 0 1 2 2 2 2 2 1 1 0 1 1 0 2 0 0 0 0 0 0 1 0 0 0 0 0 0 0 1 0 1 0 0 2 1 0 1 1 0 0 1 1 2 0 0 0 1 2 0 1 0 1 0 0 1 1 2 0 1 0 0 2 2 0 2 0 1 0 1 0 1 2 1 1 1 1 0 1 1 0 0 1 0 1 1 0 1 1 1 1 2 2 0 1 0 0 0 1 0 1 0 0 0 0 0 1 0 0 0 1 2 0 1 0 1 0 1 0 1 1 1 1 0 0 1 2 2 0 0 0 0 0 0 0 0 1 0 0 2 0 0 0 0 1 0 0 0 0 0 1 1 0 1 1 1 0 0 0 1 1 2 1
109 1 2 0 0 0 1 2 0 2 2 0 0 1 1 1 0 1 2 0 0 1 0 0 2 0 0 0 2 2 0 2 2 1 1 0 1 2 0 1 1 1 0 0 0 0 1 0 2 1 0 0 0 2 0 2 0 1 1 0 1 2 0 0 1 0 1 0 2 0 1 1 2 2 2 2 0 0 2 1 1 0 0 0 1 0 0 0 1 1 0 1 0 2 0 1 0 2 1 2 2 2 0 0 2 0 1 0 0 0 0 1 0 2 2 2 0 0 0 2 2 0 2 0 0 1 0 0 1 0 0 0 0 1 0 0 0 2 0 2 1 1 0 1 0 0 1 0 1 1 1 0 0 0 0 0 0 1 0 1 2 2 0 2 0 1 1 0 1 2 0 0 2 0 2 1 1 1 0 1 0 2 0 1 1 1 1 1 0 0 0 1 0 1 1 0 0 0 0 0 0 0 0 0 2 0 2 0 2 0 0 1 0 0 1 0 0 0 1 1 1 0 0 0 0 0 0 2 0 2 0 0 0 0 0 0 0 2 2 1 0 1 2 2 2 0 1 0 0 0 0 0 0 0 0 2 0 0 0 2 2 2 1 1 0 0 0 0 0 0 0 1 1 2 0 1 0 1 1 1 1 1 1 0 0 0 0 1 0 1 0 0 2 2 2 2 2 1 0 1 0 0 2 0 1 0 1 2 0 1 0 0 0 2 2 0 2 0 0 0 0 0 1 0 0 0 0 0 0 0 0 1 1 1 0 1 0 1 1 0 1 1 2 1 2 1 0 0 1 1 0 0 1 1 0 0 0 0 0 2 0 2 2 1 2 1 0 2 2 0 0 2 0 0 0 0 1 2 2 2 1 1 0 0 1 0 0 0 0 0 0 0 0 0 2 0 0 0 0 0 0 0 0 1 2 1 0 1 0 0 0 1 1 1 1 0 1 1 0 0 0 1 0 0 1 2 1 0 0 0 0 0 0 1 0 1 0 0 0 0 1 1 0 0 0 2 0 0 1 1 0 0 0 2 0 0 1 1 0 1 1 1 1 1 0 2 0 2 0 0 1 1 2 1 2 2 0 0 2 1 1 1 0 0 0 0 0 0 2 1 0 0 0 2 1 0 1 0 0 2 2 1 1 1 1 0 1 0 0 1 1 0 1 1 0 1 0 2 0 1 1 1 0 0 0 1 1 1 0 2 1 1 2 1 0 0 2 0 1 0 1 2 0 0 0 0 0 1 1 2 1 0 0 1 2 2 0 1 0 1 0 0 1 2 0 1 1 1 0 1 0 0 1 0 0 0 1 2 0 1 1 0 1 0 0 0 0 0 0 0 0 0 1 0 0 0 0 1 0 0 0 1 2 1 1 2 1 2 1 1 0 0 0 0 0 0 1 2 0 1 0 1 0 0 0 0 2 1 0 0 1 0 0 0 2 0 0 0 2 0 2 1 0 0 2 0 2 1 0 1 0 1 1 1 1 1 1 0 2 2 1 1 2 0 2 0 0 2 0 1 0 0 0 1 0 0 2 0 0 0 2 0 1 0 0 1 2 0 1 0 0 0 0 1 1 0 0 2 0 1 1 1 0 0 0 0 0 0 0 0 1 1 1 0 1 1 0 1 1 1 0 0 1 2 1 0 0 0 0 0 0 0 0 0 0 1 2 0 0 2 1 0 0 2 0 0 2 1 0 0 0 0 1 0 0 2 0 0 1 1 0 1 0 0 0 2 1 2 0 2 0 0 0 1 1 1 1 1 0 2 0 0 0 0 1 1 1 1 0 2 0 2 2 2 2 1 0 0 0 1 1 2 1 1 1 1 0 1 0 1 0 0 0 2 2 0 0 2 2 0 1 1 0 2 2 2 2 1 1 2 0 2 0 1 0 1 0 2 0 0 0 1 1 0 1 0 1 1 0 1 1 1 0 2 0 0 0 0 0 0 0 0 2 1 2 2 1 0 0 0 0 0 0 0 2 1 0 1 0 0 1 1 2 1 1 1 0 2 0 1 1 2 1 1 2 2 2 0 0 0 0 2 1 0 2 1 0 0 0 1 1 1 0 0 1 1 0 0 2 2 0 0 0 2 1 1 1 0 0 0 2 2 0 1 1 0 2 1 0 0 1 1 2 2 1 0 1 1 0 1 2 0 2 0 0 0 0 1 1 1 1 1 0 1 1 1 1 0 0 0 0 0 0 0 0 0 0 0 1 0 0 1 0 0 0 0 0 0 0 0 0 0 0 2 2 0 0 0 0 0 2 2
110 1 0 0 0 0 0 2 2 0 0 0 0 2 1 1 0 1 2 0 0 1 0 1 1 0 0 0 2 1 1 1 1 0 1 0 1 2 0 0 2 2 1 1 0 1 1 0 2 2 0 0 0 0 2 1 1 0 1 2 0 0 0 0 0 0 0 1 2 1 0 1 2 2 1 2 1 1 1 1 0 0 1 1 1 0 1 0 1 1 0 1 1 2 0 1 0 1 0 1 1 1 0 0 1 1 2 0 1 1 0 0 0 1 1 1 1 1 0 1 2 0 0 2 0 0 0 0 0 0 0 0 1 1 0 0 1 1 0 1 1 1 0 0 0 1 0 0 1 1 1 0 0 1 1 0 0 1 0 0 0 0 1 2 1 2 1 0 1 2 1 0 0 2 2 1 1 1 0 1 0 2 0 1 2 2 1 1 1 0 0 2 0 2 2 0 0 0 0 0 0 0 0 1 1 1 1 1 1 0 0 1 2 0 1 1 1 2 0 0 2 1 0 0 0 1 0 0 0 0 0 0 0 0 0 0 0 2 2 1 0 1 2 0 0 0 0 0 0 0 0 0 0 1 0 1 0 0 0 0 0 0 1 1 0 0 0 0 2 1 0 2 0 2 1 1 0 2 1 0 0 0 1 0 0 1 0 0 0 1 1 0 0 2 2 0 2 1 0 1 0 0 2 0 1 0 0 2 0 1 1 0 0 1 1 0 2 1 1 0 0 1 1 1 1 0 0 0 0 1 0 2 0 2 0 0 0 1 1 0 0 0 1 2 0 1 0 0 0 1 0 0 2 2 0 1 1 0 0 2 0 2 1 0 1 1 0 1 1 0 0 2 1 1 2 0 2 1 1 2 2 1 0 0 0 1 1 0 0 0 0 0 2 1 2 1 1 2 1 1 1 1 1 1 2 1 0 0 0 0 0 1 2 2 0 1 0 0 0 0 1 1 1 1 1 2 1 1 1 0 1 1 0 2 0 2 0 1 1 0 2 1 0 0 2 2 1 0 2 1 0 1 2 2 2 2 2 2 1 0 1 2 1 1 0 0 2 2 0 0 0 0 1 2 0 0 0 1 1 1 1 1 0 0 0 0 0 0 2 1 0 0 0 1 1 0 2 1 1 2 1 0 1 1 1 1 1 0 0 0 0 0 1 0 2 0 0 2 0 1 1 1 0 0 0 2 0 0 1 1 2 0 1 1 1 1 1 0 1 2 1 0 0 1 2 0 2 1 1 1 1 0 0 0 2 2 0 0 0 0 1 0 0 1 0 1 1 2 2 0 1 1 0 0 0 0 2 2 0 2 0 0 0 0 1 0 0 1 1 1 1 1 2 0 2 2 0 0 0 0 0 2 1 0 0 1 2 2 2 2 0 0 0 1 0 0 0 1 0 1 0 1 0 0 0 0 1 1 0 0 0 1 0 0 1 1 1 0 2 0 2 1 1 1 2 0 1 0 0 0 0 2 0 2 1 2 2 1 1 0 0 0 2 0 1 0 0 1 0 1 0 1 0 1 0 0 2 0 0 0 1 0 0 0 0 1 0 1 1 0 1 0 0 0 0 0 0 2 0 2 0 2 0 0 1 0 0 1 0 0 0 1 0 1 0 0 0 1 0 0 0 0 0 2 0 2 2 0 0 0 0 1 0 0 0 0 1 0 0 1 0 0 0 0 0 1 1 0 0 0 0 1 0 0 0 1 1 0 0 0 0 0 2 2 0 0 2 1 0 2 0 1 0 0 0 0 1 0 0 2 0 0 0 0 1 2 0 2 2 2 2 0 2 0 0 0 0 0 0 0 0 1 0 1 0 0 1 0 0 1 0 0 0 1 1 0 1 1 2 0 1 1 0 2 2 2 2 1 0 2 1 1 0 0 1 0 0 1 1 0 1 0 1 1 1 1 1 2 0 1 1 0 0 2 0 0 0 0 1 0 1 0 0 0 0 0 1 0 1 0 0 0 0 1 1 0 0 1 0 2 2 0 2 1 2 2 0 1 0 2 0 1 0 0 2 2 2 0 0 0 0 1 1 0 2 1 0 1 0 1 1 1 0 0 1 1 0 1 1 0 1 0 0 1 1 1 1 1 1 2 2 2 0 0 0 0 0 0 0 0 0 2 1 1 0 2 0 0 0 0 2 1 0 2 0 0 2 2 0 0 0 0 0 0 0 2 2 0 0 0 0 0 1 0 0 0 0 0 2 0 0 0 0 1 0 0 0 0 0 0 0 0 0 1 0 0 0 0 1 0 1 0
111 1 2 0 0 0 0 1 1 1 2 0 0 1 0 0 0 0 0 2 2 0 0 0 2 0 0 0 1 1 0 1 1 1 0 0 2 2 0 0 1 1 1 1 0 1 0 0 2 1 0 0 0 1 1 1 0 0 1 0 1 1 1 1 0 0 0 0 2 0 0 0 2 2 1 2 1 0 0 0 0 0 0 0 1 0 0 0 1 1 0 0 0 2 1 2 1 0 0 1 2 2 0 0 0 0 2 1 1 0 0 2 0 0 0 0 1 0 1 1 1 0 0 2 0 1 0 0 1 0 0 0 0 0 0 0 0 0 1 0 0 2 1 0 0 0 0 0 0 1 0 0 0 0 0 0 0 1 0 0 1 0 0 1 0 0 0 2 1 1 1 1 2 1 1 0 2 1 1 1 0 0 1 1 2 1 2 1 0 0 0 1 0 1 2 0 1 1 0 1 0 1 0 1 2 1 2 0 1 0 2 1 2 1 1 0 0 0 1 1 1 0 0 1 0 1 1 0 0 0 0 0 0 0 0 0 0 1 1 1 0 0 0 1 1 0 0 0 0 0 0 0 0 1 0 2 0 1 0 0 0 0 0 1 0 0 0 0 2 0 0 1 0 2 1 1 0 2 2 0 0 0 2 1 0 0 2 2 0 2 2 0 0 2 1 1 1 2 0 1 1 0 2 0 1 0 0 2 0 0 0 1 0 2 2 0 1 0 1 0 0 1 1 0 1 0 0 0 0 1 0 0 0 1 0 0 0 1 1 1 1 0 0 1 0 0 2 0 0 2 0 0 1 1 0 0 1 0 0 2 0 1 2 2 2 0 0 1 2 1 1 1 2 2 1 0 1 1 1 2 0 1 0 0 1 0 1 0 0 0 0 0 1 0 2 0 1 0 1 0 0 0 0 2 2 0 0 1 0 0 0 1 1 1 0 0 1 0 0 0 1 1 0 0 1 1 1 0 0 0 1 0 0 2 0 2 0 0 1 0 0 1 0 1 1 2 1 0 1 0 1 1 1 2 1 1 1 2 2 1 1 2 2 2 0 0 2 1 0 1 0 1 1 1 1 0 1 0 0 0 1 1 0 0 0 0 0 2 2 1 1 0 0 2 1 0 1 2 2 2 0 0 2 0 1 1 1 1 0 0 0 1 1 1 1 1 0 1 0 1 1 1 0 0 0 1 1 0 1 2 1 0 1 0 1 0 1 0 0 1 0 1 0 1 2 0 2 2 0 0 0 0 0 1 1 1 0 1 0 1 1 0 1 1 0 0 0 2 1 0 0 0 1 0 0 0 1 1 0 2 0 0 0 0 0 0 0 2 2 2 0 0 1 0 0 0 1 0 0 0 0 1 0 1 1 0 1 0 1 0 0 0 0 0 1 0 0 1 1 0 2 0 0 0 0 0 1 1 0 0 0 0 0 0 1 2 0 0 2 0 2 0 0 0 2 0 2 0 0 0 0 1 1 0 1 1 2 0 2 0 0 0 0 2 0 1 1 2 0 1 0 0 0 0 0 1 1 1 1 1 0 1 0 2 1 1 1 0 2 1 0 1 0 1 1 0 0 2 0 1 0 1 1 0 2 0 1 0 1 1 1 1 0 1 1 0 0 0 0 0 0 0 0 2 0 1 2 0 0 0 0 0 0 0 0 0 2 0 0 0 0 0 0 0 0 1 1 1 1 0 0 1 1 0 0 0 0 0 0 0 1 1 1 0 0 1 1 0 0 2 1 0 2 0 0 0 1 0 1 0 0 2 0 0 2 1 1 1 1 2 0 1 2 2 1 1 0 1 0 1 1 1 0 1 0 2 1 0 0 2 0 0 0 1 1 1 1 1 2 1 0 2 0 2 2 1 0 2 1 2 1 2 0 0 0 1 1 0 1 0 0 0 1 0 1 0 1 1 0 0 2 1 0 1 1 0 1 2 0 0 0 0 0 0 0 1 1 0 1 0 1 0 0 2 0 0 0 0 1 1 1 0 2 0 0 0 2 1 0 2 0 1 1 1 2 2 2 0 0 1 0 2 2 0 2 0 1 0 0 2 0 0 0 1 1 1 0 1 2 2 0 1 0 0 1 1 1 2 1 1 2 2 1 1 1 0 1 0 0 1 0 0 1 1 1 1 1 1 1 2 2 0 1 0 1 0 1 1 1 1 1 1 0 1 2 0 0 0 0 0 1 0 0 1 1 1 0 0 1 1 0 1 1 1 0 0 0 0 0 0 0 0 0 1 1 0 0 0 0 0 1 0
112 1 2 0 0 0 0 1 0 2 2 0 0 0 0 0 0 2 0 1 1 0 0 0 2 0 0 0 2 1 1 2 1 2 0 0 2 2 0 2 0 0 0 0 1 0 0 0 1 2 1 0 0 0 0 0 0 0 0 1 1 1 0 2 0 1 0 0 1 0 0 1 2 2 1 2 1 0 2 0 2 0 0 0 2 0 0 0 1 1 0 1 1 1 0 1 0 0 1 1 2 1 0 0 1 1 2 1 1 0 0 2 0 1 1 1 0 0 1 1 1 0 1 1 0 1 0 1 1 0 0 0 0 2 2 2 0 0 1 0 0 2 0 0 0 0 0 0 0 1 1 0 0 0 0 0 0 0 0 1 1 0 0 2 1 1 1 1 0 1 0 1 1 0 0 1 2 0 0 0 0 0 0 0 0 0 1 2 2 1 1 2 0 0 0 1 1 1 0 1 0 1 1 0 2 1 2 0 0 0 1 0 1 0 1 1 2 1 2 0 1 1 0 0 0 1 1 2 1 1 0 0 1 1 1 1 1 1 2 1 0 0 1 2 2 0 0 0 0 0 0 0 0 0 0 0 0 0 0 0 0 0 0 1 0 0 1 0 1 1 0 1 0 2 1 0 0 2 2 1 1 0 2 1 0 0 1 1 0 2 2 0 0 2 2 0 2 0 0 0 0 0 2 0 1 1 0 1 0 1 0 1 0 2 2 0 2 1 0 0 0 1 0 0 1 0 1 0 0 0 0 1 0 0 0 0 0 1 1 1 1 1 0 1 1 0 0 0 0 1 2 0 0 2 1 1 1 0 0 2 0 2 1 0 1 1 0 1 2 1 1 1 1 1 0 1 1 0 0 1 0 1 0 1 1 0 0 1 1 0 0 0 1 0 2 0 0 1 1 1 1 1 0 0 0 0 1 1 0 0 0 0 1 1 0 0 1 0 1 0 1 0 0 0 0 2 2 0 0 0 0 0 1 1 1 0 0 0 0 0 1 1 0 2 2 2 0 0 0 2 0 0 0 1 1 0 1 2 1 1 0 2 0 0 0 1 1 2 0 0 0 0 1 1 0 0 0 1 1 1 1 1 1 0 0 0 0 0 2 1 0 0 1 2 2 0 2 0 0 2 2 2 1 1 1 1 1 0 1 0 1 1 0 0 0 1 1 2 1 0 0 2 0 0 0 1 1 0 0 2 1 0 1 1 1 1 2 0 1 1 0 1 0 1 2 0 1 1 1 1 1 0 0 1 2 2 0 0 1 0 0 1 0 2 0 2 2 1 1 0 1 0 2 0 0 0 2 2 0 1 0 0 1 0 0 1 0 2 0 2 1 1 1 0 0 1 0 0 0 0 0 2 1 1 1 1 1 2 2 2 0 0 0 0 2 1 0 2 1 1 0 1 0 0 0 0 2 1 0 0 0 0 0 0 2 1 1 0 1 1 1 1 0 0 1 0 2 0 0 0 0 1 1 1 2 1 1 0 1 0 0 0 2 2 0 1 0 1 1 0 0 1 0 1 0 0 2 1 1 0 0 2 0 1 1 1 1 0 0 0 0 0 0 2 2 0 0 2 0 2 1 1 1 1 1 1 1 0 1 1 0 0 0 1 1 0 1 0 0 0 0 0 0 2 0 1 2 2 1 1 1 2 0 1 0 1 1 0 0 1 1 0 0 0 0 0 1 1 0 0 0 0 0 0 0 0 0 0 1 0 0 1 1 1 0 1 1 1 0 1 0 0 0 0 0 0 0 0 1 1 0 1 1 1 2 0 0 0 1 2 0 2 1 1 1 0 0 1 0 2 1 1 0 2 0 2 2 0 0 2 0 0 0 1 0 0 0 0 1 0 0 0 0 2 2 2 2 1 0 2 1 1 0 1 0 1 0 0 0 0 0 0 2 0 2 0 0 1 0 1 1 1 0 2 0 0 0 0 0 1 0 0 1 1 1 2 1 0 2 0 0 0 0 1 2 1 0 0 1 1 2 0 2 0 0 0 0 2 0 2 0 1 1 0 1 1 2 0 0 0 0 1 1 0 2 1 1 1 0 1 0 0 0 0 0 2 0 1 2 1 0 1 0 1 1 0 0 1 1 1 2 1 1 2 0 0 1 1 1 1 1 1 0 2 0 0 1 0 0 0 2 1 2 0 0 0 0 1 0 0 0 1 1 0 1 1 1 0 0 0 1 0 0 0 0 0 0 0 1 1 0 1 1 1 0 1 1 0 1 0 0 1 1 1 2 0 0 0 0 0 1 1
113 1 0 0 0 0 2 1 1 1 1 1 1 1 0 0 1 1 1 0 0 2 0 0 2 1 1 0 1 2 0 1 0 0 0 0 1 2 0 2 0 0 0 1 0 0 1 0 2 0 0 0 0 1 0 0 0 1 1 0 1 1 0 1 1 0 1 1 2 0 0 1 2 1 1 2 1 0 1 0 0 0 1 1 1 0 0 0 1 1 0 0 0 2 0 1 0 1 0 2 1 1 1 0 1 1 2 1 1 0 0 1 0 2 2 2 0 0 1 1 1 0 2 0 1 0 0 0 1 0 0 0 0 1 1 1 1 0 0 0 1 2 0 0 0 0 1 0 0 0 0 0 0 0 0 1 1 1 0 1 1 0 0 2 1 2 1 1 0 1 1 2 1 0 0 1 2 1 1 1 0 1 1 1 2 1 2 1 0 1 1 2 0 1 1 0 1 0 0 0 0 0 0 1 2 2 0 1 1 0 2 2 2 0 2 1 1 0 1 1 2 1 0 0 0 0 2 2 1 1 0 0 0 0 0 0 0 2 2 2 0 0 2 1 1 0 1 0 0 0 0 0 0 0 0 1 0 0 0 0 0 0 0 0 0 0 0 0 1 0 0 2 0 1 0 0 0 1 1 0 0 0 2 1 0 1 0 0 0 2 2 2 0 2 2 0 2 0 1 0 0 0 2 0 1 0 1 0 1 1 0 0 0 0 0 0 2 1 0 1 1 1 1 0 1 0 1 0 1 1 0 2 0 1 0 1 0 2 0 0 0 0 1 1 1 0 1 0 1 1 0 0 0 2 2 0 0 0 0 0 0 0 1 0 1 0 0 1 2 1 1 1 1 1 1 0 2 1 1 1 1 1 0 1 2 0 1 1 1 1 1 1 1 0 2 0 0 1 2 2 1 1 0 2 2 0 0 0 0 0 0 1 1 1 1 0 0 0 1 1 0 1 0 1 1 1 1 1 1 0 0 0 0 2 0 0 0 1 0 0 1 1 0 1 0 1 0 1 1 1 0 1 2 2 2 2 2 2 0 2 1 1 0 0 0 2 0 2 0 0 0 0 2 0 0 0 0 0 2 1 1 1 0 0 0 0 0 0 2 1 0 0 0 2 1 1 0 1 0 1 1 1 2 0 2 1 1 0 0 0 0 0 1 1 0 1 1 2 0 0 0 1 0 0 0 1 1 2 0 2 0 2 2 1 1 0 2 0 1 0 2 2 0 0 2 0 0 2 0 2 0 0 0 1 2 1 1 2 0 2 0 0 1 1 0 0 0 2 1 1 1 1 0 0 1 0 1 2 0 0 1 0 1 0 0 0 0 1 1 1 0 0 1 0 0 0 0 0 0 0 0 2 0 1 1 0 1 0 1 0 1 0 0 0 1 0 0 0 0 0 1 0 0 1 0 0 1 1 1 1 0 0 0 0 2 0 0 0 2 0 2 1 0 0 2 0 1 0 0 0 1 1 0 2 2 2 0 0 1 0 0 0 1 1 1 1 1 0 1 0 0 0 0 0 0 1 1 0 1 0 0 1 0 0 0 1 1 1 1 1 0 2 0 0 0 0 0 1 0 1 0 0 0 1 0 0 1 2 0 0 1 1 0 0 2 1 2 1 1 1 1 0 1 2 0 1 1 1 1 1 1 1 0 0 0 1 1 1 1 2 0 0 0 1 0 0 1 1 0 0 0 0 0 0 0 1 0 0 1 1 0 1 1 0 0 1 1 1 0 2 0 1 1 2 2 2 1 0 2 2 0 0 0 0 0 1 0 2 1 2 1 1 1 2 2 0 1 1 1 2 1 1 1 2 1 0 0 0 0 2 0 0 0 2 2 0 0 1 2 0 2 2 0 2 2 1 1 2 0 2 0 2 1 0 0 0 0 0 0 0 0 0 1 1 1 1 1 0 0 0 1 1 0 2 0 1 1 0 0 0 0 0 1 0 1 0 2 0 2 0 1 0 0 0 2 1 1 0 1 2 2 0 2 0 0 0 0 1 0 2 0 0 1 0 1 1 2 0 0 0 0 2 2 0 2 1 1 0 1 1 1 0 0 0 1 1 0 2 2 0 0 2 0 1 1 1 2 1 1 1 2 2 2 2 0 0 1 0 0 1 0 0 2 0 0 1 0 0 0 1 0 0 1 0 1 0 1 0 0 0 0 0 0 0 0 2 2 1 0 0 1 0 0 0 0 1 0 0 1 1 0 1 1 1 1 1 2 0 0 2 2 0 0 2 1 0 0 0 1 1 0 0
114 1 2 0 1 0 0 2 2 0 0 0 1 2 1 2 0 1 0 2 2 0 0 0 2 0 0 0 1 2 0 1 1 1 0 0 2 1 0 1 1 1 1 1 0 0 0 0 2 0 0 0 1 1 1 0 1 0 1 1 1 1 0 2 0 2 0 0 2 0 0 0 2 2 1 2 1 0 0 0 1 0 1 1 1 0 1 0 2 2 0 1 1 1 0 1 0 1 0 1 2 1 0 0 1 1 2 1 1 0 0 2 1 2 2 2 1 1 0 1 2 0 1 1 0 0 0 0 0 0 0 0 1 1 0 0 0 1 0 1 1 1 0 0 0 1 1 0 0 1 1 0 1 0 2 0 0 1 0 2 2 0 0 2 1 1 1 0 0 0 0 1 1 1 1 1 0 1 1 1 0 1 0 0 0 0 1 1 0 0 0 2 1 1 2 0 1 0 0 0 0 0 0 2 2 1 1 0 1 0 0 0 1 0 1 1 1 0 0 0 2 2 0 0 0 1 1 0 0 0 1 1 0 1 1 0 0 2 2 2 0 0 2 1 2 0 0 0 0 0 0 0 0 0 0 1 0 0 0 1 1 1 1 1 0 0 0 1 1 0 0 0 1 1 1 2 0 0 0 0 0 0 2 1 0 1 1 1 0 2 2 1 0 2 1 1 0 1 1 1 1 0 1 1 0 0 0 2 1 1 0 0 0 2 2 0 2 1 0 0 0 2 1 0 0 0 1 0 0 0 0 2 0 2 0 0 0 2 1 1 0 1 1 1 2 0 0 0 1 1 0 0 1 2 1 0 0 0 0 1 1 2 2 2 2 1 0 1 1 0 0 2 0 0 0 0 0 0 0 2 1 0 0 0 1 0 1 0 0 0 0 0 0 1 2 2 0 1 2 2 1 1 0 1 1 0 0 0 0 0 0 2 1 1 0 0 0 0 0 0 0 0 0 1 1 2 2 0 0 0 1 0 0 0 1 0 1 1 0 0 1 1 0 0 1 1 0 0 1 1 0 1 0 2 1 0 0 2 1 1 0 2 1 1 0 1 1 2 0 0 2 2 2 0 1 1 0 0 2 0 2 1 0 0 1 0 0 0 2 0 0 0 0 2 1 0 1 1 1 2 1 1 2 0 2 0 2 0 2 0 1 0 2 1 0 2 0 1 0 1 1 1 1 0 0 1 1 0 2 1 1 1 2 1 0 0 2 0 0 0 1 2 0 1 2 0 2 0 2 2 1 1 0 1 2 1 0 0 1 0 0 0 0 2 0 1 1 1 0 0 0 1 1 0 0 0 1 2 0 1 0 0 1 0 0 0 0 0 0 0 1 1 1 0 0 0 0 1 0 0 1 1 1 0 0 1 2 2 2 2 1 0 0 0 2 0 0 0 0 1 0 1 0 0 0 0 1 0 0 0 0 0 2 0 2 0 1 0 2 0 1 0 0 1 2 0 2 0 0 0 1 1 1 0 1 2 2 0 1 0 0 0 2 0 1 0 0 1 0 0 0 1 1 0 0 0 1 1 0 0 0 1 1 1 1 2 0 0 2 0 0 0 0 2 0 0 1 1 0 1 0 0 0 0 1 0 1 2 0 0 2 0 0 0 1 1 0 1 1 1 0 0 1 2 0 0 0 0 0 0 0 0 1 1 0 1 1 1 1 2 0 0 1 0 0 0 1 0 0 0 0 1 0 0 0 1 1 0 1 0 0 1 2 1 0 0 2 1 0 2 1 0 1 0 0 1 1 0 1 0 0 2 0 1 1 1 1 2 2 2 1 0 2 1 1 1 0 1 0 2 1 1 0 1 0 1 1 0 0 1 0 0 1 1 1 0 0 0 2 1 1 2 0 2 1 0 0 2 0 2 0 2 1 1 0 0 0 1 0 0 0 1 1 1 1 1 1 2 0 0 1 1 0 2 0 0 0 0 0 0 0 0 0 0 0 1 1 0 1 0 1 0 1 1 1 1 0 1 1 1 2 0 2 1 1 1 0 1 0 2 0 1 1 1 2 2 2 0 0 0 0 2 1 0 1 1 0 0 0 1 1 1 0 0 0 2 0 2 2 1 1 1 0 1 1 1 1 0 0 1 2 2 0 2 0 0 0 1 0 0 0 0 0 0 0 2 0 1 0 1 2 0 2 0 0 0 0 0 1 0 0 0 0 0 1 1 1 0 0 0 0 0 0 0 0 0 0 1 2 0 0 0 0 0 0 0 0 0 0 0 0 0 0 0 1 0 0 0 1 0 1 1
115 1 1 0 0 0 0 2 1 1 1 0 1 0 0 1 0 2 0 1 1 0 0 0 2 0 0 0 2 0 1 0 1 1 1 1 2 1 0 2 0 0 1 1 0 1 0 0 2 0 0 0 0 1 0 2 2 1 1 0 1 2 0 2 0 0 0 0 1 0 1 1 2 1 1 2 1 0 1 0 1 0 1 1 1 1 0 1 2 2 0 1 0 1 0 1 0 0 0 1 1 2 0 0 1 1 2 0 1 1 0 2 0 0 2 2 2 0 1 1 1 0 2 0 0 0 0 1 2 1 1 1 0 0 0 0 0 0 0 2 1 1 1 1 0 0 0 0 0 0 0 0 0 0 0 0 0 0 0 1 0 0 1 1 0 1 0 0 0 2 2 2 0 2 0 1 1 1 0 1 1 1 1 0 2 1 1 0 0 0 0 1 0 1 1 0 2 0 0 0 0 0 0 1 2 2 0 1 2 0 0 1 1 0 1 2 0 1 0 0 2 1 0 0 0 0 1 1 0 1 0 0 1 0 0 0 0 1 2 1 0 0 1 2 2 0 0 0 1 1 1 1 0 0 0 0 0 0 0 0 0 0 0 1 0 0 1 0 1 1 0 1 1 1 2 1 0 2 2 1 1 0 2 0 0 1 0 0 0 2 2 2 1 2 2 1 2 2 0 2 0 1 1 1 0 0 0 2 1 1 0 1 0 1 1 0 2 0 0 0 0 1 1 1 1 0 0 0 0 0 0 0 0 1 0 1 1 1 1 0 1 1 1 2 0 0 2 0 1 1 0 0 0 2 2 0 0 0 0 0 0 0 0 0 0 1 0 1 2 1 0 1 1 1 1 0 1 1 0 2 2 1 0 0 2 1 1 0 0 0 0 0 1 0 2 0 1 1 0 0 0 0 0 2 2 1 0 0 0 0 0 0 0 0 1 0 0 0 0 0 1 1 1 1 2 1 0 2 2 0 0 1 0 1 0 1 0 0 1 0 0 1 0 0 0 0 0 0 2 2 0 1 0 2 0 0 0 2 0 2 1 1 0 0 0 2 0 1 0 1 0 1 2 1 1 0 1 0 2 1 0 1 0 1 0 1 0 0 2 1 1 1 0 2 1 0 1 2 2 2 0 0 1 1 1 1 2 0 1 0 0 0 0 0 1 0 1 2 1 1 0 2 1 0 0 1 1 0 1 1 1 0 2 1 0 0 1 0 0 1 0 1 0 1 2 0 1 2 1 0 0 0 0 0 2 2 0 1 0 0 1 0 0 1 0 1 1 2 2 2 2 1 0 0 1 0 2 1 0 2 0 1 0 0 0 0 0 2 0 2 1 1 2 0 2 2 0 0 0 0 0 2 2 1 1 2 2 2 2 2 1 0 0 1 0 1 1 1 1 0 1 0 0 0 0 0 2 0 0 0 0 0 0 0 2 2 1 0 2 0 2 1 0 0 1 0 2 0 0 0 0 2 0 2 0 2 2 1 1 0 0 0 2 0 1 0 0 1 1 0 0 1 0 0 0 1 1 1 0 0 1 1 0 0 1 2 2 1 2 0 0 0 1 2 1 0 0 1 0 1 0 1 0 0 1 0 2 2 1 1 0 0 0 2 1 0 1 2 2 2 0 0 0 2 0 2 2 1 1 0 0 0 0 0 0 1 1 1 1 2 0 0 0 0 0 0 0 0 0 0 0 0 2 1 0 0 0 0 1 0 0 0 2 1 0 0 2 1 0 2 0 0 1 0 0 1 1 0 2 2 1 1 1 1 2 0 1 1 1 1 0 1 2 1 1 0 1 0 2 2 0 0 0 1 0 1 1 0 0 1 1 1 0 2 1 0 0 0 2 0 0 1 0 1 0 1 0 1 0 1 0 2 1 0 0 0 0 0 0 0 0 0 0 0 0 0 0 1 0 0 2 1 0 2 0 1 1 0 0 0 0 0 0 0 0 0 0 0 0 0 0 0 1 1 1 1 0 0 1 2 2 0 2 0 0 0 0 2 0 1 1 2 0 1 1 1 1 0 0 0 0 2 0 0 2 1 1 0 0 1 1 1 0 0 1 0 0 1 2 2 0 1 1 1 2 2 2 1 0 0 2 2 0 1 0 0 0 0 0 1 0 1 1 1 1 1 1 1 0 1 2 0 2 0 1 0 1 0 0 0 0 0 0 0 0 2 2 0 0 0 0 0 0 0 0 0 0 0 1 0 0 1 1 1 1 1 2 0 0 0 0 0 1 1 1 0 0 0 0 0 0 0
116 1 1 0 1 0 0 2 1 1 1 0 0 1 1 1 0 2 1 1 1 0 0 0 2 0 0 1 2 1 0 1 2 1 1 1 2 2 0 0 1 1 1 0 0 1 1 0 1 1 1 0 0 0 2 0 1 0 1 2 0 0 0 2 1 0 1 0 0 0 0 0 2 2 2 2 0 0 2 1 1 0 0 0 1 1 0 1 2 2 1 2 1 2 0 0 0 0 0 1 1 2 1 0 1 1 2 0 0 0 0 2 1 1 2 2 1 0 0 1 1 1 2 0 1 0 0 2 2 1 0 0 0 1 1 1 0 0 0 1 2 0 0 0 1 0 0 0 1 2 1 0 1 0 0 0 0 1 2 0 1 1 1 1 1 1 1 2 1 1 0 0 1 1 1 1 0 1 0 1 0 1 1 0 1 0 1 1 0 0 0 2 0 1 1 0 1 0 0 1 0 1 0 0 2 2 0 0 0 0 2 2 1 0 0 0 0 0 2 1 2 1 0 0 0 1 0 1 0 1 0 0 1 2 1 0 0 0 1 0 0 0 2 2 2 0 1 0 1 1 1 1 0 0 0 0 0 1 1 1 0 1 1 1 0 0 1 0 1 0 1 1 0 2 0 1 0 1 1 0 0 1 2 0 1 0 0 2 1 2 0 1 0 2 2 0 2 0 0 0 0 0 0 2 0 0 0 2 0 0 1 1 0 2 2 0 0 0 1 0 0 0 1 1 1 0 0 0 0 0 0 2 0 1 0 0 0 0 2 0 0 1 2 2 1 0 1 0 0 1 1 0 0 2 2 0 1 1 0 0 1 0 1 0 1 1 0 1 2 1 1 1 1 1 1 0 1 1 1 1 0 1 0 0 1 0 0 0 0 0 0 0 0 0 2 0 0 1 0 0 0 1 0 1 1 1 1 1 1 1 1 2 0 0 1 1 0 1 0 0 0 1 1 0 1 2 1 1 1 0 0 2 0 0 1 0 0 0 0 0 2 0 0 0 1 1 0 0 0 2 0 0 1 2 1 1 1 2 2 1 0 1 0 1 0 1 1 2 0 0 0 0 1 1 1 1 0 0 2 1 1 2 0 1 0 1 0 2 2 1 1 0 0 2 0 0 0 0 0 2 2 1 1 1 1 1 1 1 1 0 0 1 1 0 0 0 0 2 0 2 2 0 0 0 0 1 1 1 0 2 1 0 1 0 1 0 0 0 2 1 1 1 0 1 1 1 2 1 2 2 0 0 0 1 1 0 1 1 1 1 1 0 1 2 0 1 1 2 2 1 0 0 0 0 2 0 2 2 0 2 0 1 0 0 0 0 0 1 0 1 0 0 1 0 0 0 0 0 0 0 0 2 1 1 1 1 0 2 2 2 0 0 0 0 1 1 0 2 1 0 1 0 0 1 0 0 0 1 0 0 0 0 0 0 2 0 0 0 2 0 1 2 0 0 2 0 1 1 0 1 1 1 1 0 2 2 1 1 1 1 1 0 1 2 0 2 1 1 1 1 0 0 0 1 0 0 1 1 0 0 0 0 1 0 0 2 1 0 2 0 0 0 0 1 0 1 0 2 0 2 1 2 0 0 2 0 0 0 0 1 0 0 1 1 1 0 0 1 1 1 0 0 0 2 1 0 0 2 2 2 1 2 0 0 0 1 1 0 0 0 0 0 0 0 0 1 1 1 0 1 1 2 1 0 0 1 0 0 1 1 0 1 1 0 0 1 2 1 0 2 1 0 0 1 1 0 1 0 0 1 0 1 0 0 1 1 1 1 0 2 0 2 2 1 1 1 0 1 0 1 1 1 1 2 2 0 1 0 0 2 0 0 0 2 1 0 0 1 2 0 2 2 0 2 2 2 1 2 0 1 0 2 1 0 0 0 0 1 1 0 1 0 0 0 0 0 0 0 0 0 1 1 0 2 0 0 0 0 1 0 0 0 0 0 0 0 1 0 1 0 1 0 0 0 2 2 1 0 1 2 1 0 1 0 0 1 0 2 2 1 2 2 2 0 2 1 2 0 0 0 0 2 2 0 2 0 0 2 0 1 0 0 0 0 1 2 0 0 1 1 0 0 0 1 1 0 1 2 1 1 2 2 1 2 0 0 0 0 0 0 0 2 1 0 0 0 1 0 1 1 1 0 1 0 1 0 1 1 0 0 0 0 1 1 1 1 1 0 1 0 0 0 0 1 1 1 0 0 2 0 0 0 0 1 0 0 0 0 0 1 1 0 1 2 1 0 1 0 0 1 2 1
117 0 1 0 0 0 1 2 0 2 2 0 0 1 2 1 0 1 1 1 1 1 0 0 2 0 0 0 1 0 1 1 1 1 1 0 1 1 1 0 1 1 0 1 1 1 0 0 1 1 0 0 1 1 1 0 1 1 0 0 2 2 0 1 0 1 0 0 1 0 0 0 2 2 1 2 1 0 1 0 2 0 0 0 2 0 1 0 2 2 0 0 0 1 1 2 1 2 1 2 2 0 1 0 0 0 2 0 2 1 0 1 0 1 1 1 0 0 0 0 0 0 1 1 0 1 0 1 1 0 0 0 0 0 0 0 0 0 0 0 2 2 0 1 0 0 0 0 0 1 0 0 1 0 0 0 0 1 0 0 0 0 0 1 1 1 0 0 0 2 2 0 0 2 2 0 2 1 0 1 0 1 0 0 0 0 2 1 0 0 1 2 0 1 2 0 0 0 0 0 0 0 1 0 2 1 2 0 0 0 0 1 1 0 0 0 0 0 2 0 0 0 1 0 0 1 1 0 0 0 0 0 0 1 1 0 0 1 1 1 0 0 2 1 1 0 0 0 0 0 0 0 0 0 0 0 0 1 0 0 0 0 0 1 0 0 0 1 0 0 1 1 1 1 1 2 0 2 2 0 0 0 2 2 0 0 2 1 0 2 2 1 1 2 2 1 0 1 1 0 1 0 2 0 2 0 0 1 2 2 0 1 0 1 0 0 1 0 0 0 1 2 0 0 1 0 0 0 1 1 0 1 0 1 0 0 0 2 0 0 0 0 2 1 0 0 1 1 1 1 1 1 0 2 2 0 0 1 0 1 0 1 1 1 1 1 0 1 2 1 1 1 0 0 0 0 2 0 0 2 1 1 0 1 0 0 1 1 1 0 0 0 1 0 2 0 0 0 0 0 0 0 0 1 1 0 0 0 0 0 0 0 0 0 1 0 1 0 0 2 0 2 1 0 1 2 1 0 0 0 0 0 1 1 1 0 0 2 2 2 2 0 0 1 2 2 0 1 2 2 0 0 1 2 2 1 2 1 0 0 2 0 0 0 0 1 1 1 0 1 0 0 2 1 0 0 0 0 2 0 2 2 0 0 1 0 0 0 2 2 0 0 0 2 1 0 1 1 1 1 1 0 1 1 1 2 2 0 1 0 0 0 0 0 0 1 2 2 0 1 1 1 0 0 0 1 1 1 0 2 0 1 2 1 0 0 1 0 0 2 1 1 0 1 1 1 1 0 2 2 1 0 0 1 1 1 0 1 0 1 1 0 1 2 0 1 0 1 1 0 1 2 0 0 1 0 2 2 0 2 0 1 1 0 1 1 1 1 1 1 0 0 1 0 0 0 1 0 0 0 1 2 0 2 2 0 0 1 2 2 1 0 0 0 1 1 1 0 0 0 0 0 0 1 0 0 1 1 0 0 0 1 0 0 2 0 0 0 2 0 2 1 1 2 2 0 1 2 0 1 0 1 1 0 1 1 2 0 2 0 0 0 1 2 0 1 0 1 1 0 0 0 1 0 1 0 1 2 2 2 0 0 0 0 0 0 1 0 1 1 0 1 0 2 0 2 0 2 0 1 0 2 0 0 1 0 1 1 1 0 1 1 0 1 0 0 0 0 0 0 0 0 1 2 0 2 2 1 0 0 0 2 0 0 0 1 0 1 0 1 0 0 0 0 0 1 1 0 0 0 0 1 0 0 0 0 0 0 1 0 0 1 1 1 0 1 1 0 0 2 0 0 0 1 1 1 2 1 1 2 0 0 1 1 2 1 0 2 1 2 0 1 2 2 1 0 0 0 0 0 0 0 1 2 1 1 1 1 0 0 1 1 1 1 0 0 0 2 2 0 1 2 0 2 2 2 1 0 0 2 1 1 1 1 0 0 0 1 1 0 0 1 0 0 0 0 0 0 0 0 2 2 0 2 0 1 1 0 1 0 1 0 0 0 1 0 1 0 1 0 1 0 0 1 1 0 0 1 0 0 0 1 1 1 1 1 0 2 0 2 0 1 1 1 0 0 2 0 0 0 0 0 2 0 2 0 1 0 0 1 0 1 0 0 0 2 0 0 1 1 0 0 0 1 1 0 1 0 0 0 2 2 0 1 0 0 0 0 1 1 0 0 0 1 1 1 0 2 0 0 1 0 2 0 0 0 1 1 0 0 0 0 1 0 1 1 1 0 0 0 1 0 0 0 0 2 0 0 1 1 0 2 1 1 1 1 2 0 2 0 0 1 0 2 0 1 0 0 0 0 1 0
118 1 2 0 0 0 0 2 1 1 1 0 0 1 1 1 0 2 1 1 1 1 0 0 2 0 0 0 1 2 0 0 2 1 1 1 2 1 0 0 2 2 0 0 0 0 1 0 0 1 1 0 0 0 1 1 0 0 1 1 1 1 1 2 0 1 0 1 1 0 0 0 2 2 2 2 0 1 1 1 1 0 0 0 2 0 0 1 2 2 0 1 1 1 0 1 0 1 0 1 1 2 0 0 1 1 2 1 0 0 0 0 0 1 1 0 0 0 1 1 1 1 2 0 0 0 0 2 2 2 0 0 0 0 0 0 0 0 0 1 0 2 0 0 0 0 1 0 2 0 0 0 0 0 0 2 0 0 2 0 0 0 0 2 2 1 1 1 1 1 0 1 1 2 2 1 2 0 0 0 0 0 0 1 1 1 1 1 0 0 0 1 1 0 0 1 1 0 0 1 0 1 0 2 2 0 2 1 1 0 0 0 1 0 1 1 1 1 1 0 0 0 0 0 0 1 1 1 1 0 1 1 0 0 0 0 0 2 2 1 0 1 2 2 2 0 0 0 1 1 1 1 0 0 1 1 1 0 0 0 0 0 0 1 0 0 0 0 1 0 1 2 0 2 0 0 0 2 2 1 1 1 1 0 1 0 2 2 0 2 2 0 1 2 1 1 2 2 0 2 0 0 0 2 0 0 0 2 0 1 0 2 0 2 2 1 2 1 1 0 0 1 2 2 1 0 0 0 0 0 0 1 0 2 0 0 0 2 0 0 0 0 0 2 0 0 2 0 0 2 0 0 1 2 1 0 0 0 0 1 0 1 0 0 0 1 0 1 2 1 1 1 2 1 1 0 2 0 0 2 1 1 0 1 1 0 0 0 0 0 0 0 0 0 2 1 0 0 1 1 1 1 0 1 2 1 0 2 0 0 0 0 0 0 2 0 0 0 1 0 0 0 1 0 1 2 1 0 0 0 1 0 0 1 0 1 0 2 0 0 1 2 0 0 1 1 0 0 2 2 0 0 0 1 1 0 1 1 0 2 0 2 2 2 0 0 2 2 0 0 1 1 1 1 0 0 0 0 0 1 1 1 1 0 0 0 0 0 2 1 0 0 0 1 0 0 1 0 0 2 2 2 2 0 2 1 0 1 1 0 0 1 0 0 1 0 0 1 0 1 1 1 0 0 0 2 0 1 0 2 0 2 0 0 0 0 2 1 0 2 1 0 1 0 1 0 1 1 1 1 0 0 0 1 2 2 0 1 1 1 0 0 0 1 0 1 1 1 0 1 0 2 2 0 0 0 2 1 1 2 0 0 0 0 0 0 0 0 0 0 1 1 0 0 1 1 0 0 0 0 0 1 0 1 2 0 1 1 2 2 1 0 0 0 1 1 1 1 0 1 0 1 0 0 0 0 2 2 0 0 1 0 0 0 2 1 0 0 1 1 1 0 0 0 2 0 2 1 0 2 1 1 0 1 2 2 0 0 1 1 1 0 0 2 0 2 1 0 2 0 0 0 0 1 0 1 1 1 1 1 0 0 0 2 1 2 1 0 1 0 0 0 0 1 0 0 1 1 0 1 0 0 0 0 1 0 1 1 0 0 0 1 0 1 0 0 0 1 1 1 0 0 0 2 0 0 0 0 0 0 0 0 1 0 0 1 1 0 0 1 1 0 0 1 0 0 1 0 0 0 0 1 1 0 0 0 0 0 0 0 1 1 2 1 0 0 2 0 0 2 1 0 0 0 0 1 1 0 0 0 1 2 1 1 1 1 0 2 1 2 1 1 2 2 2 1 1 1 0 1 1 2 0 2 1 1 1 0 0 1 0 0 0 2 1 0 0 0 2 0 2 2 0 2 2 0 0 2 0 2 0 2 0 0 0 0 0 1 0 0 0 0 1 0 1 0 0 1 0 0 1 1 0 2 0 1 1 0 0 0 0 0 1 0 1 1 1 0 2 1 1 0 2 1 1 0 0 0 0 0 0 0 2 0 0 1 0 0 1 1 1 2 2 1 2 2 2 0 0 0 0 2 2 0 2 0 1 1 0 2 0 1 0 0 0 1 0 0 2 1 0 1 0 1 1 1 0 0 1 1 1 1 0 2 0 0 0 0 1 0 0 0 2 0 0 0 0 2 0 0 1 0 1 0 2 0 1 0 0 0 0 2 0 0 0 1 1 1 0 0 1 0 0 0 0 2 0 0 1 1 1 1 0 0 0 1 1 1 0 0 0 0 0 2 1 1 1 0 1 0 0 0
119 1 0 0 0 0 0 1 0 2 2 0 0 1 1 1 0 2 0 2 1 1 0 1 1 1 1 0 1 1 2 0 1 1 0 0 2 2 0 0 2 2 1 1 0 1 0 0 2 1 0 0 1 1 1 0 1 0 1 1 1 1 0 1 1 1 1 0 1 0 0 1 2 2 2 2 0 0 2 0 2 0 1 1 1 0 0 1 1 2 0 1 1 0 0 2 0 1 0 1 1 2 1 1 0 0 2 1 2 1 0 1 0 0 1 1 0 1 0 1 2 0 1 1 0 0 0 1 2 0 0 0 0 0 0 0 1 0 0 2 2 2 0 0 0 0 1 0 1 0 0 0 1 0 0 0 0 2 0 0 2 1 0 2 2 2 1 1 2 2 0 0 1 0 1 1 2 2 1 2 0 2 0 1 1 1 1 0 0 0 0 1 1 1 1 0 2 0 0 0 0 1 0 1 2 0 2 0 1 0 2 2 1 0 2 0 0 1 1 0 0 1 1 1 0 1 2 1 1 0 1 1 1 0 0 0 0 2 2 1 0 1 2 1 1 1 1 0 0 0 0 0 0 1 0 1 1 1 1 2 1 2 0 0 1 0 0 0 1 0 0 0 0 2 0 0 1 1 1 0 0 1 2 1 1 0 1 0 0 2 1 2 0 2 2 0 0 1 1 0 0 0 2 0 1 0 0 2 0 1 1 1 0 1 1 0 2 1 1 0 0 2 1 0 1 0 0 0 1 1 0 1 0 0 0 0 0 0 2 2 1 2 2 2 1 0 1 0 1 1 1 0 0 2 1 1 1 0 0 1 1 1 0 0 0 0 0 1 2 1 1 1 2 2 0 1 2 0 0 1 1 0 0 0 1 0 0 0 0 1 1 1 0 0 1 2 0 0 0 0 0 0 1 0 0 0 1 2 0 0 0 0 0 0 1 0 1 1 0 0 0 1 1 0 1 2 1 0 0 0 0 1 0 2 0 1 0 0 0 0 1 1 0 0 1 1 0 1 1 0 0 0 1 2 2 1 2 1 0 1 0 2 1 1 0 1 1 2 0 0 1 1 1 2 0 0 0 1 2 0 1 2 0 0 1 1 0 0 1 0 1 1 0 2 0 0 0 1 1 2 2 2 2 1 1 0 1 1 0 0 0 0 0 0 0 1 0 2 0 0 0 1 0 0 0 1 1 1 1 1 1 1 1 1 1 0 2 1 0 2 0 0 0 0 2 1 0 0 2 2 1 0 0 1 2 1 1 0 0 0 1 0 0 1 1 0 0 2 1 0 0 0 1 0 0 0 1 2 0 0 1 0 0 0 1 2 2 0 0 0 0 0 2 0 0 1 0 0 0 0 0 2 0 1 1 0 0 1 2 2 1 0 0 1 0 1 0 2 1 1 1 1 0 0 0 0 2 2 0 0 0 0 0 0 2 0 1 0 2 0 0 0 0 0 2 0 2 0 0 1 0 1 0 1 2 2 1 1 1 0 0 0 2 1 1 1 0 0 0 1 1 1 1 0 1 0 1 2 0 0 0 0 1 1 0 1 1 1 2 0 1 0 1 1 1 0 0 1 0 1 0 1 1 1 1 1 1 1 0 0 1 0 1 1 0 2 1 1 0 0 0 0 2 2 0 1 0 0 0 0 0 1 1 1 0 0 2 1 1 1 0 0 0 0 0 0 0 0 0 0 0 0 0 0 0 0 0 0 1 0 0 0 1 1 1 0 2 0 0 2 1 0 0 0 0 2 2 0 1 2 0 1 0 0 2 0 2 2 2 2 1 0 2 1 1 0 0 1 0 1 1 2 1 2 1 1 2 0 0 1 0 0 0 0 0 0 0 1 1 0 0 1 0 1 1 1 0 2 0 2 0 2 1 2 0 0 0 1 1 0 0 1 1 1 1 1 1 1 0 0 2 1 0 2 0 0 0 1 0 2 0 0 0 0 0 0 1 0 2 0 2 0 0 1 1 0 0 2 1 1 1 1 2 1 1 1 0 1 1 1 1 1 0 0 2 2 2 0 0 0 0 1 1 0 2 0 1 1 0 2 0 0 0 0 1 1 0 0 2 2 0 0 0 1 2 1 1 1 1 1 2 2 0 1 1 0 0 0 0 0 0 1 2 1 1 2 0 0 0 0 1 0 1 0 1 1 1 1 0 0 0 1 0 1 2 0 0 0 0 0 2 0 0 1 1 1 0 1 2 1 1 1 1 2 0 0 0 0 1 0 0 0 0 2 0 1 1 0 0 1 2 2
120 0 1 0 0 0 1 1 1 1 1 0 1 2 2 2 0 1 0 2 2 0 0 0 2 0 0 0 2 2 0 2 1 0 0 0 2 1 0 2 0 0 0 0 0 1 0 0 1 1 1 0 1 2 0 1 1 0 0 0 1 2 0 2 0 1 1 0 2 1 0 2 2 2 1 2 1 0 1 1 0 0 1 1 1 0 1 0 2 2 0 0 0 2 1 1 0 1 1 0 0 2 1 0 0 0 2 0 1 1 0 1 0 1 1 1 0 0 1 1 1 0 0 2 0 1 0 1 2 0 1 1 0 0 0 0 0 1 0 2 1 2 0 0 0 0 0 0 0 1 0 0 0 0 1 0 0 0 0 1 1 0 1 2 1 1 0 2 1 1 0 1 1 1 1 1 2 1 0 1 1 1 1 0 1 0 1 2 1 0 0 2 0 0 2 0 0 0 0 0 0 0 0 0 2 0 2 0 1 0 1 1 0 0 2 0 0 0 2 0 1 1 1 0 0 1 2 2 1 1 0 0 0 0 0 0 0 2 2 2 0 0 2 1 1 0 0 0 1 1 1 1 1 1 0 1 1 0 0 1 1 1 1 1 0 0 1 1 0 0 0 1 0 2 0 0 0 2 2 1 1 0 2 1 1 0 2 2 0 2 2 0 0 1 1 0 1 2 0 2 0 1 2 0 0 0 0 1 0 1 0 1 0 2 2 0 1 1 0 0 2 2 0 0 1 0 0 0 0 0 0 0 0 2 0 1 1 1 1 0 1 1 2 1 0 0 1 0 1 1 1 0 0 2 0 2 2 1 0 1 0 1 0 0 0 0 0 0 2 2 2 0 1 1 1 0 1 0 0 2 0 1 0 0 1 1 0 0 0 0 0 0 1 0 1 1 0 0 1 0 1 0 0 1 1 0 1 1 1 1 1 2 0 0 2 0 0 0 1 0 1 1 0 0 1 1 0 0 0 1 1 1 0 2 0 1 0 2 0 0 1 2 1 1 0 2 0 0 1 1 0 0 1 2 1 1 1 1 0 1 1 1 1 1 0 2 0 2 0 0 1 1 2 2 2 0 2 1 1 1 1 1 0 1 0 1 0 0 2 2 0 0 0 2 1 0 1 1 1 2 1 0 1 1 1 1 1 0 1 0 0 1 1 0 0 1 1 2 0 1 1 0 1 0 0 1 0 0 1 1 1 1 0 0 0 0 2 0 2 0 1 2 0 1 2 0 2 0 2 2 0 1 0 2 2 2 0 1 0 1 0 0 1 2 0 1 1 2 2 2 1 1 0 0 0 0 1 2 0 0 0 0 0 0 0 0 0 1 1 1 0 0 0 0 1 1 0 0 0 0 0 2 1 2 1 0 1 0 1 1 1 0 0 1 1 1 0 0 0 0 1 0 0 0 0 0 2 1 0 0 0 0 0 0 0 0 0 0 2 0 1 0 0 2 1 0 2 2 0 2 0 1 0 2 2 1 1 0 1 0 0 0 0 1 1 0 0 1 0 0 0 1 0 1 0 1 1 1 0 0 0 0 2 0 0 2 0 0 1 0 0 1 0 0 0 0 0 1 0 1 0 1 1 0 1 0 1 1 0 0 1 1 1 1 1 0 0 2 2 2 0 0 0 2 1 0 0 2 1 1 1 2 0 0 0 2 0 0 0 1 0 0 1 1 0 0 2 1 0 0 0 0 0 0 0 0 0 0 0 0 0 0 2 1 0 0 2 0 0 2 0 0 1 2 2 2 0 0 0 0 0 2 0 0 2 1 2 2 1 2 1 1 2 1 0 0 0 0 0 1 1 2 1 1 1 1 1 0 0 2 0 0 0 1 1 0 0 1 1 0 1 1 0 2 2 1 0 1 0 2 1 1 2 2 0 0 0 1 0 0 0 0 0 0 0 0 0 0 0 0 2 2 1 2 1 0 2 0 0 0 0 0 0 0 0 1 0 0 0 0 1 0 0 2 1 0 0 1 2 2 2 0 2 0 0 0 0 2 1 1 1 2 1 0 2 2 2 0 0 0 0 0 1 0 2 2 1 1 1 1 1 1 0 0 1 1 0 1 2 1 1 0 1 1 1 1 1 0 0 0 2 2 0 1 0 0 1 0 1 1 0 0 2 1 0 0 1 1 0 0 1 0 1 0 1 1 1 0 0 0 0 0 1 0 1 1 2 0 0 0 1 0 0 0 0 0 0 0 1 0 0 1 1 1 0 0 0 0 0 0 0 0 0 1 0 1 0 0 0 0 2 2
121 1 1 1 1 0 0 1 2 0 0 2 0 0 0 0 0 1 0 2 1 1 0 0 2 0 0 0 2 2 0 2 1 1 0 0 2 1 0 0 2 2 1 1 0 1 0 0 2 0 0 0 0 0 1 0 1 0 0 0 1 1 0 1 0 0 0 0 1 0 0 1 2 2 1 2 1 0 1 1 1 0 1 1 1 0 0 0 1 1 0 0 0 1 0 1 0 0 0 2 2 1 0 0 0 0 2 0 0 0 0 2 0 2 2 2 0 0 0 2 2 1 0 2 0 2 0 1 2 0 0 0 0 0 0 0 0 2 0 2 1 1 0 0 0 0 0 0 0 2 0 0 0 0 0 0 0 0 0 1 2 2 0 2 2 1 1 0 0 1 0 0 2 1 1 0 2 1 0 1 0 1 2 0 2 0 2 1 1 1 1 2 0 0 1 0 0 0 0 1 0 1 0 0 2 1 1 1 1 0 0 1 2 0 1 1 1 1 0 1 2 0 0 0 0 0 0 2 0 1 0 0 1 1 0 0 0 2 2 2 0 0 2 1 1 0 0 0 0 0 0 0 0 0 0 1 1 0 0 1 1 1 0 1 0 0 1 0 1 0 0 1 1 2 0 1 1 2 2 1 1 0 1 0 0 1 0 0 0 2 2 2 0 2 2 0 1 1 1 1 1 0 2 0 0 0 2 1 0 1 0 1 0 2 2 0 0 1 1 0 0 2 1 0 1 0 0 0 1 1 0 1 0 1 0 0 0 2 0 1 0 0 1 1 0 0 1 0 1 1 0 0 0 2 0 2 2 0 0 2 0 2 1 1 1 0 0 1 1 0 0 2 0 0 0 1 1 0 0 1 1 1 0 2 2 1 1 0 0 0 0 0 1 0 2 1 0 0 0 0 0 0 0 1 1 1 1 0 0 0 0 1 1 1 1 0 0 0 0 0 0 0 0 2 1 0 0 1 1 0 1 0 0 1 1 0 1 0 1 0 1 0 1 1 1 2 0 1 2 1 0 0 0 2 0 0 1 1 0 1 1 1 0 0 0 2 0 2 0 0 0 0 2 1 0 0 0 0 2 1 1 1 0 0 1 1 0 1 2 1 1 0 0 1 0 0 1 0 0 2 2 1 0 2 0 2 2 1 0 0 0 0 1 0 0 0 0 2 0 1 1 1 1 0 1 1 1 1 0 2 0 2 1 0 0 0 2 1 0 2 1 0 0 1 2 0 1 2 0 0 0 0 0 2 0 0 0 1 0 1 0 0 0 1 0 1 1 2 2 0 0 0 0 0 0 0 1 2 0 2 0 2 0 0 0 0 0 1 1 1 1 0 0 0 0 0 0 0 0 0 1 1 0 2 2 0 0 0 0 0 0 0 0 2 0 1 0 1 1 0 0 0 0 1 0 1 1 2 0 0 0 1 0 0 2 2 1 0 1 1 1 0 0 0 2 0 0 2 0 2 0 1 1 1 2 2 1 1 1 0 0 0 1 2 0 1 1 0 1 0 0 1 1 0 0 0 1 0 0 0 0 0 1 1 0 1 1 1 1 1 0 2 0 2 1 1 0 1 0 0 0 0 1 1 2 1 1 1 0 0 1 0 0 0 0 0 0 0 0 0 0 0 0 1 1 0 0 1 1 1 1 1 0 1 0 1 2 1 0 1 0 1 0 0 0 1 1 0 0 0 0 0 0 0 0 1 0 0 0 0 0 0 1 1 0 1 1 0 0 2 0 0 1 0 0 0 1 0 1 1 1 2 0 0 0 1 0 1 1 2 0 1 2 1 1 0 1 1 0 1 1 2 0 2 0 0 0 0 0 2 0 0 0 1 1 0 1 0 2 2 0 2 0 2 2 0 0 2 0 1 0 2 0 1 0 1 0 1 1 0 0 1 1 0 1 0 0 2 1 1 0 0 0 2 0 0 0 0 0 0 0 0 1 1 1 1 0 0 1 0 0 0 0 0 2 1 1 1 0 0 0 1 2 0 0 0 0 1 1 1 1 2 0 1 2 1 2 0 0 0 0 2 2 0 1 1 0 1 0 1 1 1 0 0 2 1 0 1 2 1 1 0 1 1 0 0 1 2 1 1 2 1 0 1 1 0 1 0 1 1 0 0 1 1 0 1 0 0 0 0 2 0 0 0 2 0 2 0 0 0 0 2 0 1 1 1 1 0 0 0 1 0 0 0 0 1 0 0 2 0 0 0 0 0 0 0 0 0 0 1 1 0 1 2 2 0 0 0 1 1 1 1
122 0 1 0 0 0 0 1 2 0 0 1 0 1 0 1 0 1 0 2 2 0 0 0 2 0 0 0 2 1 1 1 0 0 0 0 2 1 0 1 1 1 1 1 0 1 0 0 1 1 1 0 0 0 2 2 0 0 1 0 0 2 0 2 0 1 0 0 2 0 1 0 2 2 1 2 0 0 2 1 1 0 0 1 1 0 0 1 2 2 0 1 0 1 1 1 0 2 2 1 1 2 0 1 1 1 2 1 1 0 0 2 1 2 2 2 0 0 1 1 1 1 2 0 0 0 0 1 2 0 0 0 1 2 0 0 0 0 0 0 1 1 0 0 0 0 0 1 1 1 0 0 0 0 0 0 0 1 0 1 1 0 0 2 1 1 0 2 1 2 1 0 0 2 1 1 2 0 0 0 0 0 0 0 1 1 0 1 1 0 0 2 0 2 2 0 1 1 0 1 0 1 0 0 2 0 2 1 0 0 1 2 1 0 0 0 0 0 0 0 2 2 0 0 0 0 0 1 1 0 0 0 0 0 0 0 1 1 2 1 0 0 2 2 1 0 0 0 0 0 0 0 1 0 0 2 1 0 0 1 1 1 0 0 0 0 0 1 2 0 0 1 0 1 1 1 0 2 2 1 1 0 2 2 0 0 2 0 0 2 2 1 1 2 2 1 2 0 0 0 0 0 1 1 0 0 1 2 1 1 1 1 0 2 2 0 2 0 1 0 0 1 1 0 1 0 0 0 1 1 0 1 0 2 0 0 0 1 1 1 1 1 1 2 0 0 1 0 1 2 1 1 0 2 1 1 1 0 0 1 0 0 1 1 1 0 0 2 2 1 1 1 0 0 1 1 2 1 1 1 1 1 0 0 0 0 0 0 0 1 1 1 1 0 2 0 0 1 1 0 0 0 0 0 0 0 1 1 0 0 0 0 2 2 0 0 0 0 0 1 0 1 0 1 1 1 0 0 0 1 0 1 1 1 1 0 0 1 0 0 1 1 1 1 1 2 1 0 1 0 0 0 1 1 2 1 2 1 0 1 1 1 0 0 0 2 0 2 0 0 1 1 2 0 2 0 2 0 2 0 2 1 0 1 1 0 1 1 1 0 1 1 0 2 1 0 0 1 1 2 1 1 1 1 1 1 1 1 0 0 0 0 1 0 0 2 1 2 0 0 0 2 1 1 1 1 1 2 0 2 1 1 1 0 0 0 1 0 0 0 1 2 0 0 2 0 0 2 0 0 0 0 0 2 2 0 0 0 0 0 1 0 0 2 0 2 2 2 1 0 0 0 0 0 0 0 0 1 0 1 1 0 0 0 1 0 0 2 2 2 0 0 0 0 0 1 0 0 0 0 0 2 1 2 1 0 1 0 0 0 0 0 0 0 2 0 0 0 0 0 0 1 0 1 0 0 0 1 0 0 0 1 2 0 2 0 1 0 2 0 1 2 0 1 2 0 1 1 0 2 1 1 2 1 1 1 2 0 1 0 0 0 1 2 0 0 0 1 0 1 1 0 0 0 0 0 2 1 0 0 0 0 0 0 0 2 0 1 1 1 1 1 0 0 0 0 0 2 0 2 1 1 0 0 1 0 0 2 0 0 0 0 0 2 0 0 0 1 1 1 0 0 1 2 0 0 0 0 0 0 0 0 0 0 0 0 0 0 0 1 0 0 0 0 0 0 0 1 0 1 1 1 0 0 0 0 1 0 0 0 0 1 2 0 1 0 2 0 0 2 0 0 1 0 0 0 1 0 0 1 0 1 0 0 2 1 1 2 2 2 0 1 2 1 1 1 0 0 0 0 0 2 0 2 1 1 0 0 0 2 0 0 1 0 0 0 1 0 1 0 0 0 0 0 1 2 1 1 0 2 1 1 1 1 1 0 0 0 1 0 0 0 0 0 0 0 0 0 0 0 2 2 0 2 0 0 0 0 1 1 0 0 1 1 1 0 2 0 2 0 0 0 0 0 2 1 0 0 1 2 2 0 1 0 1 2 0 0 0 2 0 0 0 0 2 2 2 0 0 0 0 1 2 0 2 1 1 1 0 2 0 0 0 0 0 2 0 1 2 1 0 1 1 1 1 1 1 1 0 0 1 1 0 2 0 0 0 0 0 0 0 0 2 1 0 0 0 1 0 0 1 0 1 1 0 0 1 1 0 1 0 1 1 0 1 1 1 0 0 0 0 0 1 0 0 0 0 0 0 0 0 2 0 0 0 0 0 0 0 1 1 0 2 2 1 0 0 1 1 0 0 0
123 0 1 0 0 0 0 2 1 0 0 0 0 0 0 0 0 0 0 2 2 0 1 0 2 0 0 0 2 0 2 1 1 2 0 0 2 2 0 0 1 1 0 0 1 0 0 0 1 1 1 0 1 1 1 0 0 0 2 0 2 2 0 2 1 1 1 2 2 0 0 0 2 2 1 2 1 0 0 0 0 0 0 0 1 0 0 1 1 2 0 1 0 2 0 1 1 2 0 2 1 2 2 0 0 0 2 1 1 0 1 2 1 1 2 2 2 1 1 0 1 0 1 1 0 0 0 1 2 0 1 1 1 1 0 0 1 0 0 1 0 2 1 1 0 0 0 0 1 1 1 0 0 0 0 0 0 1 0 1 1 0 0 1 1 2 0 0 0 1 1 0 0 0 1 0 1 2 0 2 0 2 0 1 2 2 1 2 1 2 2 2 1 1 1 0 1 0 0 0 0 0 0 0 2 0 2 1 2 0 1 0 1 0 2 2 2 0 1 1 2 1 0 0 0 2 1 1 0 1 0 0 0 0 0 0 0 2 2 0 0 2 1 2 2 0 0 0 0 0 0 0 0 0 0 1 1 1 0 0 0 0 0 0 1 0 0 1 2 0 0 1 1 2 0 0 0 2 1 0 0 0 1 1 0 0 1 0 1 2 0 1 1 2 2 1 2 0 0 0 1 0 2 0 1 0 0 2 1 1 0 0 0 1 1 0 2 1 0 0 2 2 2 1 2 0 0 0 1 1 0 1 0 1 0 0 0 1 1 0 2 2 1 2 1 0 1 0 1 0 1 0 1 1 0 0 0 1 1 1 0 1 1 0 1 0 0 1 1 0 0 2 1 1 2 0 2 0 0 1 1 2 0 2 2 1 1 1 1 0 0 0 0 0 2 1 0 0 0 0 0 0 0 0 0 0 1 1 0 0 0 0 0 0 0 0 2 0 0 0 0 2 1 0 1 2 2 0 0 1 0 1 0 2 0 0 0 0 2 0 1 0 0 0 0 1 0 0 1 1 0 0 1 2 1 1 1 1 0 1 1 1 2 2 0 0 2 2 0 0 0 0 2 0 0 0 0 0 2 0 2 2 0 0 0 1 0 0 2 1 0 0 0 2 0 0 0 0 0 2 2 1 1 1 1 1 1 0 0 0 0 0 1 0 0 2 1 2 1 1 0 1 0 0 0 2 0 1 0 2 0 1 1 1 0 1 2 0 1 1 1 1 0 2 2 0 2 2 0 0 0 0 0 2 1 0 0 0 0 0 1 0 0 2 1 0 0 2 2 1 0 0 0 0 0 0 1 2 0 0 2 0 1 0 1 1 1 1 1 0 1 0 1 0 0 0 2 0 0 0 1 2 1 2 1 0 1 1 1 1 0 0 0 1 1 1 0 0 0 0 1 0 0 0 0 0 2 0 0 0 0 0 0 0 1 1 0 0 2 0 0 1 0 0 1 0 2 1 0 2 1 1 0 2 1 2 1 0 2 1 0 1 2 1 0 1 1 0 0 1 1 1 0 1 0 0 2 0 1 0 0 1 0 0 1 2 1 1 1 0 0 0 0 2 0 1 1 2 0 1 0 1 0 0 1 0 1 1 1 0 1 1 0 0 1 0 0 1 0 1 0 1 1 1 0 0 0 1 1 1 0 0 1 1 0 0 2 1 0 1 0 1 0 1 0 0 1 1 0 0 0 0 0 0 0 1 0 0 0 0 2 2 2 1 0 0 2 1 0 2 1 0 1 1 1 0 1 0 1 0 0 2 0 0 2 0 2 1 1 2 0 1 2 2 1 0 0 1 0 1 1 1 1 2 1 1 0 2 0 0 0 0 1 0 0 1 0 0 2 1 0 2 0 2 1 0 0 1 0 1 0 2 0 0 0 1 1 0 2 1 1 0 1 0 1 0 0 0 0 0 1 1 0 2 0 1 1 1 0 0 0 0 1 0 1 0 0 0 1 0 1 0 0 2 2 1 0 2 1 1 1 1 2 0 0 0 2 1 1 1 1 2 0 0 2 2 2 0 0 0 0 1 1 0 1 1 1 1 0 2 0 0 0 0 1 1 0 0 1 1 0 0 0 1 2 2 0 1 0 0 2 2 1 1 0 0 0 1 0 0 0 1 2 1 1 1 0 0 0 0 2 0 1 1 0 0 1 0 0 0 0 0 0 1 2 0 0 0 1 0 1 0 0 0 0 1 0 0 2 1 1 0 0 1 0 0 0 1 0 0 0 0 0 2 0 0 0 0 0 0 0 0
124 0 0 0 0 0 0 2 0 1 1 2 0 0 0 0 0 1 2 0 0 1 0 0 2 1 1 0 2 0 2 0 1 1 0 0 2 2 0 0 2 2 0 1 0 0 1 0 0 2 0 0 0 1 1 1 1 0 2 0 1 1 0 0 1 0 1 0 1 0 0 0 2 2 1 2 1 0 1 1 1 0 0 1 2 0 0 1 2 2 0 1 1 1 0 1 0 1 0 1 1 2 0 0 2 1 2 0 1 1 0 1 1 2 2 2 1 0 0 0 0 0 1 1 0 1 0 2 2 0 0 0 0 0 0 0 0 0 0 1 1 1 0 1 0 0 0 0 0 1 0 0 0 0 0 0 0 0 0 1 1 0 0 1 0 1 0 2 1 1 0 1 0 2 1 1 1 0 0 0 0 0 0 2 2 2 2 0 0 0 0 1 0 0 0 0 2 0 0 1 0 1 1 0 2 1 2 0 1 0 0 0 1 1 1 0 0 2 0 0 2 2 1 0 0 1 1 2 0 2 0 0 1 0 0 0 0 0 0 0 0 0 1 1 1 0 0 0 1 1 1 1 0 0 0 2 1 0 0 0 0 0 0 0 0 0 1 1 2 1 0 2 0 0 1 0 0 2 2 0 1 1 2 1 0 0 0 2 0 2 1 0 1 1 2 1 2 0 0 0 0 0 2 0 0 0 2 2 1 1 0 0 0 2 2 1 1 0 1 0 0 0 0 0 0 0 0 0 0 0 0 1 0 1 0 0 0 1 1 2 1 1 1 2 1 1 1 0 1 0 1 0 0 1 1 0 0 0 0 2 0 2 1 1 1 1 0 2 2 1 1 1 1 1 1 0 2 2 2 2 0 2 0 0 1 0 0 0 0 0 0 0 0 0 1 1 0 1 0 0 0 0 0 1 1 1 1 0 0 0 0 1 1 1 1 0 1 0 0 1 0 1 2 0 1 2 1 0 0 0 0 0 0 0 0 0 0 0 1 0 1 1 0 0 1 2 0 0 1 0 0 0 1 2 2 1 2 1 1 0 2 1 0 0 0 2 0 2 0 0 1 1 2 0 1 0 1 1 2 0 1 2 0 2 0 1 1 0 2 0 0 0 1 1 0 0 0 1 1 2 1 1 2 0 2 0 0 1 2 0 1 1 2 0 0 1 0 2 1 1 1 0 0 0 1 2 0 2 0 2 0 2 0 0 0 0 1 0 0 1 0 0 0 1 1 0 2 1 1 1 0 0 1 0 2 2 0 0 1 0 0 1 1 2 0 1 1 2 0 0 0 0 0 0 0 0 1 1 0 2 0 1 2 0 0 0 0 2 1 2 0 0 0 0 0 0 0 0 0 0 0 1 0 2 2 0 1 0 0 0 0 0 0 1 2 0 0 1 1 0 1 0 0 0 0 0 2 2 0 0 0 0 0 0 1 0 0 0 2 0 1 1 0 0 2 0 2 2 0 1 0 1 1 1 1 1 1 1 2 0 0 0 1 1 0 1 0 2 0 1 1 1 1 1 0 0 1 0 1 0 0 2 0 1 1 2 1 1 2 0 1 0 0 1 2 0 0 2 0 2 1 1 0 0 2 0 1 2 0 1 0 0 0 0 0 1 0 1 1 1 1 0 1 2 1 0 1 0 0 0 0 1 0 0 0 1 1 2 0 2 0 2 0 0 0 1 1 1 0 0 0 1 1 0 0 1 0 0 1 1 0 1 2 1 0 0 2 1 0 2 0 1 1 2 2 0 1 0 2 2 0 0 0 0 1 1 1 2 2 2 0 0 2 2 2 0 1 0 1 2 1 1 2 2 2 1 0 0 0 1 1 1 1 0 0 0 1 0 2 2 0 2 0 2 2 1 1 2 0 2 0 2 1 1 0 0 0 1 0 1 1 0 1 0 1 0 0 1 0 0 2 2 0 1 1 0 1 0 2 0 0 0 0 0 1 0 1 0 0 0 0 0 0 1 2 0 0 0 0 0 2 0 2 0 0 0 0 2 0 1 0 0 0 0 1 1 2 0 0 0 0 1 2 1 2 1 1 2 0 1 0 0 0 0 1 1 0 1 2 2 0 0 0 2 1 2 1 0 1 1 2 2 0 1 0 1 0 2 0 0 0 1 2 1 0 1 0 1 0 2 2 0 1 0 1 0 1 0 0 1 0 1 0 0 0 2 2 0 0 0 1 0 0 1 1 1 0 1 2 1 1 1 2 2 0 0 0 0 0 0 0 0 0 1 1 0 0 0 0 0 0 0
125 1 2 0 1 0 0 1 1 1 1 1 0 0 0 0 0 1 0 2 2 0 0 1 1 1 1 0 1 1 1 0 1 1 0 0 1 1 0 0 2 2 1 2 0 0 0 0 1 1 1 0 1 1 1 0 0 1 0 0 1 2 0 1 0 1 0 0 2 0 1 1 2 2 1 2 1 0 1 0 2 0 0 0 1 0 1 2 2 2 2 2 0 2 0 1 0 1 0 1 2 2 0 0 1 1 2 0 0 0 0 2 1 1 1 1 1 0 1 1 1 0 1 1 0 0 0 2 2 0 0 0 0 0 0 0 0 0 0 0 0 2 0 0 0 0 0 0 2 2 2 0 1 1 1 1 1 0 1 0 1 1 0 2 1 2 2 1 0 1 0 0 0 2 1 0 2 2 2 2 0 2 1 1 2 1 2 1 0 0 0 2 0 1 1 0 0 0 0 0 0 0 0 0 2 0 2 1 1 0 2 2 1 0 0 1 0 0 2 1 2 1 1 0 0 1 1 1 1 2 0 0 0 0 0 0 0 2 2 1 0 1 2 2 2 0 0 0 0 1 1 1 0 1 0 2 1 0 0 0 0 0 0 1 0 0 0 1 1 0 1 2 0 1 0 0 0 1 1 0 0 0 1 0 0 1 0 1 0 2 0 0 0 2 2 0 2 0 0 0 0 0 1 1 1 0 0 2 1 2 0 1 0 1 1 0 2 0 0 0 0 1 1 1 0 0 0 0 1 1 0 0 0 1 0 0 0 1 1 1 0 0 0 2 1 0 1 0 1 0 0 0 0 2 1 1 1 0 0 2 0 2 1 0 1 2 0 1 1 0 0 2 0 0 0 0 1 0 0 1 2 0 0 0 1 0 0 0 0 0 0 0 0 0 2 0 0 1 0 0 0 0 0 1 2 0 0 0 0 0 0 0 1 1 1 0 0 2 0 0 0 2 1 0 0 2 2 1 1 0 0 1 0 1 1 0 0 1 1 0 2 1 0 2 2 2 1 1 2 1 0 0 0 2 1 0 1 1 0 1 1 1 0 0 0 1 1 2 0 0 1 1 1 1 0 0 0 1 2 0 1 1 0 0 1 1 0 1 2 2 0 0 0 0 0 0 1 1 1 2 0 0 1 1 1 1 1 0 1 0 0 0 2 0 0 0 0 1 1 2 1 0 1 1 1 1 1 1 0 2 0 1 0 0 0 0 2 0 1 1 1 2 0 0 1 1 1 1 1 1 1 0 0 2 1 0 0 0 0 1 0 0 1 2 1 0 0 1 1 1 0 1 1 0 0 0 0 1 0 1 1 1 0 0 0 0 0 1 1 1 0 0 0 0 0 0 0 1 0 0 0 2 2 0 0 2 2 2 2 2 0 0 0 0 1 2 1 1 1 0 1 0 0 0 0 0 2 1 0 0 0 0 0 0 1 0 1 0 1 1 0 0 0 1 2 0 2 1 1 1 0 1 0 2 1 2 1 0 1 0 0 0 1 1 0 0 0 2 0 1 1 0 1 0 0 0 1 0 1 0 1 2 0 1 0 0 2 0 1 1 0 1 0 1 1 0 0 1 0 1 0 0 0 0 1 0 1 2 0 0 1 1 0 2 0 0 1 0 1 0 0 0 0 1 0 1 1 2 1 1 0 1 0 0 0 0 1 0 0 0 0 0 0 0 1 1 1 0 0 0 0 0 0 0 0 1 2 0 1 0 1 2 1 0 0 1 2 0 0 1 0 0 0 0 0 1 0 0 0 0 1 2 2 2 2 1 1 2 1 1 0 1 2 2 1 0 0 0 0 1 1 2 1 2 1 0 1 0 1 1 0 0 0 2 2 0 0 0 2 0 1 1 0 2 2 1 1 0 1 2 2 1 0 1 0 2 0 1 0 0 0 0 1 1 1 1 1 1 0 0 2 1 0 2 0 0 0 1 0 0 0 1 0 0 0 1 1 0 2 0 2 0 0 2 1 1 0 0 2 2 1 0 1 0 0 1 0 1 0 2 0 2 0 1 0 0 1 0 0 0 1 2 2 0 1 2 0 2 1 1 1 1 0 0 1 1 0 1 1 0 0 1 0 1 2 2 2 2 1 1 2 2 0 1 1 0 0 1 0 0 0 1 1 2 1 0 1 0 0 2 2 0 1 1 0 0 1 0 0 0 0 0 2 0 1 1 2 0 0 0 1 0 0 0 0 2 0 0 1 1 0 1 1 1 0 0 0 0 0 0 0 0 0 2 1 0 0 0 1 1 0 0
126 1 1 0 1 0 0 2 0 2 2 0 0 0 0 0 0 0 1 1 1 1 0 0 2 0 0 0 2 1 1 1 0 0 0 0 2 1 0 1 1 1 1 1 0 1 0 0 1 1 0 0 0 0 2 1 1 0 0 1 0 1 0 1 0 0 0 1 1 0 1 1 2 2 2 2 0 0 0 0 1 0 0 0 1 0 1 1 2 2 0 1 0 2 1 1 0 1 1 2 2 1 0 0 0 0 2 0 0 0 0 1 0 1 1 1 0 0 1 1 1 0 2 0 1 1 0 0 0 0 1 1 0 0 0 0 0 0 0 2 0 2 0 0 0 0 0 0 0 0 0 0 1 1 0 0 0 0 2 1 1 0 1 2 1 0 0 0 1 2 0 0 1 2 2 1 2 1 1 1 0 1 1 1 2 1 2 1 1 0 0 1 0 0 0 0 0 1 0 0 0 0 0 0 2 1 2 0 2 0 2 2 1 0 0 0 1 0 0 0 1 1 1 0 0 2 2 2 0 2 0 0 0 0 0 0 0 2 2 1 0 1 2 2 2 0 0 0 0 0 0 0 0 0 0 1 0 0 0 0 0 0 0 2 0 0 0 1 1 0 0 1 0 2 0 0 0 0 0 0 0 0 2 0 2 0 0 0 0 1 1 1 0 2 2 0 0 2 0 2 0 2 1 1 0 0 0 2 1 1 0 0 0 2 2 0 2 0 1 0 0 2 1 1 0 0 1 0 1 1 0 1 0 0 0 0 0 0 2 0 1 1 2 2 1 0 1 0 1 1 2 0 0 2 1 1 1 0 0 1 1 2 1 0 1 0 0 0 1 1 1 1 0 0 1 0 1 1 1 1 1 1 0 0 0 0 0 0 0 0 0 0 0 0 2 1 0 0 0 0 0 0 0 1 1 1 0 1 0 0 0 1 1 1 0 1 0 0 1 0 0 0 0 0 2 2 1 1 1 0 0 1 0 0 1 0 0 1 1 0 1 1 0 0 1 1 0 0 2 1 0 0 0 2 0 0 0 0 0 0 2 0 2 2 0 0 2 2 0 1 0 0 2 1 1 1 0 0 2 0 2 1 0 0 0 1 0 0 2 0 0 0 1 2 2 0 2 1 1 2 0 0 1 1 1 1 1 0 1 0 0 0 1 0 1 1 1 1 0 1 1 1 1 0 0 2 0 0 1 2 1 0 2 1 1 1 2 0 2 1 1 1 0 0 2 0 1 1 1 1 1 0 0 1 1 1 0 0 1 1 0 1 0 1 1 0 0 2 2 0 1 1 0 0 1 0 2 2 0 1 1 0 0 0 0 0 0 2 0 2 0 0 1 1 1 1 1 1 0 0 1 1 1 2 2 1 1 0 0 0 2 0 0 1 1 0 0 0 0 0 0 1 0 0 0 1 1 0 0 0 0 0 0 0 1 1 1 0 2 0 2 1 0 0 0 0 2 2 0 0 1 2 1 1 1 2 1 0 1 0 0 0 1 2 0 2 0 1 1 0 0 2 1 0 0 0 1 1 0 0 0 0 0 0 0 1 2 0 1 0 0 0 0 2 2 0 0 1 0 1 0 1 0 0 1 0 0 0 1 1 1 1 0 1 0 0 0 0 0 0 0 0 0 2 0 2 2 0 0 0 0 1 0 0 0 0 1 0 0 1 1 0 0 1 0 1 2 1 0 0 0 0 1 0 0 0 0 0 0 0 0 0 2 1 0 0 2 0 0 1 1 0 0 1 1 2 1 1 0 1 0 1 0 0 2 1 2 2 1 2 1 1 2 1 0 0 0 1 1 1 1 1 1 1 1 1 0 1 1 0 0 0 1 1 1 0 0 0 2 0 2 2 0 2 1 0 0 1 0 2 1 1 1 2 0 1 0 0 2 2 2 1 0 0 0 0 0 0 0 0 2 2 0 2 0 0 0 0 1 2 0 0 0 0 0 0 2 0 2 0 1 0 0 1 1 0 0 2 1 1 2 0 2 0 1 1 1 2 1 2 0 1 1 0 2 2 2 0 1 0 0 1 2 0 2 1 1 1 1 1 0 0 0 0 2 1 0 1 2 1 0 1 1 2 0 1 0 2 0 0 2 2 1 2 0 0 0 1 0 0 0 1 2 1 0 1 0 0 0 0 2 1 1 1 0 0 1 1 0 0 0 0 1 0 2 0 0 0 0 0 2 0 0 0 0 1 1 0 0 0 0 2 1 2 0 0 0 0 0 0 0 0 0 2 0 2 0 0 0 0 0 0
127 0 0 0 0 0 2 1 1 1 1 1 1 0 0 0 0 1 1 1 1 0 0 1 1 1 1 1 2 1 1 0 2 1 0 0 2 2 0 2 0 0 0 0 0 0 0 0 1 1 0 0 0 1 1 1 1 0 1 0 1 1 0 2 1 0 1 0 0 0 1 0 2 2 1 2 1 0 1 0 1 0 0 1 2 0 0 0 1 2 0 1 0 1 0 1 0 2 1 1 0 2 0 0 1 1 2 0 0 0 0 1 0 0 0 0 1 0 0 2 2 1 1 1 0 1 0 0 0 0 0 0 0 1 1 1 0 0 0 0 1 1 0 0 0 0 2 0 0 0 0 0 0 0 1 0 0 0 0 1 1 0 1 2 0 1 0 1 0 0 0 0 1 2 1 0 2 0 0 0 0 0 1 1 2 1 2 0 0 0 0 2 0 2 2 0 1 0 0 0 1 0 1 0 1 1 2 2 1 0 1 1 2 0 2 0 0 1 2 0 1 0 2 0 0 2 2 0 0 0 0 0 0 0 0 0 0 1 1 1 0 0 2 2 2 0 0 0 0 0 0 0 0 1 0 1 0 1 1 1 1 1 0 2 0 0 0 0 1 1 1 1 0 2 0 0 0 2 2 1 1 0 1 1 0 0 0 0 0 1 0 1 1 2 2 1 1 0 0 0 0 0 2 0 1 0 1 2 0 0 0 0 0 0 0 0 2 0 1 0 1 2 2 1 0 0 0 0 1 1 0 1 0 2 0 0 0 1 1 1 0 0 2 2 0 0 2 0 1 2 1 0 0 1 1 0 0 0 0 1 0 2 1 0 1 0 0 1 2 1 1 1 2 1 0 2 2 0 0 1 0 2 0 0 1 0 0 0 0 0 0 0 0 1 2 1 1 1 0 2 1 2 0 1 1 0 1 1 1 1 1 1 0 0 1 1 0 0 0 0 0 0 1 0 1 2 1 1 1 0 1 1 0 2 1 0 0 0 1 0 1 1 0 1 1 2 1 0 1 1 0 0 1 2 1 1 1 2 0 2 1 1 0 0 0 2 0 2 0 0 1 1 1 1 2 2 0 2 2 0 0 2 0 0 0 1 0 2 2 1 1 0 1 1 1 0 0 0 0 2 2 2 2 0 1 1 1 0 1 0 0 0 2 0 0 0 0 2 0 1 2 1 0 0 0 1 1 1 0 2 0 1 1 1 0 1 1 0 2 1 0 2 0 1 1 2 0 2 0 0 0 0 0 0 2 2 0 0 0 0 1 0 0 2 1 1 1 1 0 1 1 1 1 0 1 0 2 2 0 0 1 0 0 0 1 1 1 1 1 1 0 0 1 0 0 1 0 0 0 0 0 2 0 2 2 0 0 0 1 1 1 0 0 0 0 1 0 0 0 0 1 0 0 1 0 0 0 2 0 0 0 0 1 0 1 0 0 0 1 1 1 2 1 1 1 0 1 1 0 0 0 2 1 1 1 1 2 0 2 0 0 0 2 2 0 2 0 0 1 1 1 0 1 0 1 0 1 1 0 0 0 0 0 1 0 1 2 1 1 0 0 0 0 1 0 1 0 2 0 1 1 1 0 1 0 0 1 1 0 0 0 0 0 2 0 0 0 1 1 1 0 0 0 2 0 1 1 1 1 1 1 2 1 0 0 1 0 0 0 2 1 0 0 0 0 1 1 1 0 0 0 1 1 0 0 0 0 0 0 0 1 2 2 1 0 0 2 1 0 2 0 0 0 0 0 0 1 1 0 1 1 1 1 1 2 1 0 2 2 2 2 0 2 2 2 1 1 1 0 2 1 1 1 2 1 1 1 0 2 0 0 0 1 1 1 0 0 1 1 1 0 1 0 2 2 1 1 2 0 2 0 2 1 0 0 0 0 0 1 0 1 1 1 0 1 0 1 1 0 0 2 1 0 2 0 0 1 0 0 0 1 0 0 0 0 1 1 0 2 0 1 0 0 0 2 0 1 0 1 2 1 0 0 0 0 2 0 1 2 1 2 2 1 0 2 2 2 0 0 0 0 1 1 0 1 2 0 0 1 1 1 1 1 1 1 1 0 1 2 1 0 1 0 2 2 2 1 1 0 0 1 1 0 1 0 0 1 0 0 0 0 0 2 0 0 0 0 0 0 0 2 1 1 0 1 0 1 1 0 0 0 0 1 0 1 1 2 0 0 0 1 0 1 0 0 0 0 0 0 0 0 2 1 1 0 1 1 0 1 1 1 0 0 1 0 0 0 0 0 0 1 1
128 1 1 0 0 0 1 1 1 1 1 1 1 1 0 0 1 0 1 1 0 1 0 0 2 0 0 1 2 0 1 0 1 1 0 0 2 2 0 0 2 2 1 1 1 1 2 0 1 1 0 0 0 1 1 1 0 0 1 0 1 2 0 1 0 1 0 0 0 0 0 0 2 2 1 2 1 1 1 1 1 0 1 1 1 0 0 2 2 2 1 2 0 1 0 2 1 2 0 2 0 2 1 0 0 0 2 0 0 0 0 1 1 1 1 1 1 0 1 0 0 0 1 1 0 2 0 0 0 0 0 0 0 0 0 0 0 0 0 0 0 2 0 0 0 0 0 0 1 0 0 0 0 0 0 0 0 1 1 0 1 1 0 2 2 2 2 2 1 1 0 0 2 1 2 1 2 0 0 0 0 0 1 0 1 0 2 1 0 0 0 1 0 1 1 0 1 0 0 1 0 1 0 0 2 0 2 0 1 0 1 1 1 0 1 0 0 0 0 1 2 1 0 0 0 1 2 1 0 1 0 0 0 0 0 0 0 2 2 1 0 0 2 1 1 0 0 0 0 0 0 0 0 0 0 1 2 0 0 0 0 0 1 1 0 0 1 2 2 2 0 1 0 2 0 0 0 2 2 1 1 1 2 2 0 0 2 1 0 2 1 0 1 2 2 1 2 0 0 1 0 0 2 0 1 0 1 2 1 1 0 1 0 2 2 0 2 0 0 0 0 0 1 0 0 0 1 0 1 2 0 1 0 0 0 0 0 1 1 1 0 1 0 1 2 0 0 0 1 2 1 0 0 2 2 0 0 0 0 1 0 1 1 1 1 1 0 1 2 1 0 2 1 1 1 0 2 1 1 1 2 0 0 0 1 0 0 0 0 0 0 0 0 0 2 1 0 0 0 0 0 1 0 1 2 1 0 0 0 0 0 1 1 1 1 0 0 0 1 0 0 2 2 0 1 2 1 0 0 0 2 1 1 1 1 1 0 1 0 0 2 1 0 0 0 0 0 0 1 1 0 0 0 1 1 0 1 1 1 0 2 2 1 1 0 1 1 2 0 0 1 1 2 0 1 0 1 1 2 0 1 1 0 0 1 0 0 0 1 0 1 1 1 1 1 0 0 1 1 2 1 1 0 2 0 2 2 1 0 0 0 0 1 0 0 1 0 2 1 1 1 1 0 0 0 1 1 0 0 2 1 0 1 0 0 0 2 0 1 1 0 1 0 0 2 0 1 1 1 2 1 1 0 1 2 1 0 0 0 0 0 0 1 1 0 0 0 0 0 0 0 0 1 0 0 0 1 1 0 2 0 0 0 0 1 1 1 0 0 0 0 0 0 0 0 0 0 1 0 0 1 2 0 2 2 0 0 1 1 1 1 0 0 1 0 0 0 1 1 0 0 0 0 1 0 0 1 1 0 0 0 0 0 0 0 1 0 0 0 2 0 0 0 2 2 0 1 1 0 1 0 2 0 0 1 2 2 1 2 0 0 0 0 1 0 0 0 1 0 1 0 1 0 0 1 0 2 1 1 1 0 1 0 2 1 1 1 0 1 1 0 1 0 1 1 0 0 2 0 2 1 1 0 0 1 0 1 1 0 1 0 0 0 2 0 1 0 1 1 1 0 0 0 2 0 0 0 1 1 0 0 1 0 0 0 1 1 1 0 1 0 1 0 0 0 1 1 1 0 1 1 1 0 0 0 2 0 0 0 0 0 0 2 2 0 0 2 1 0 1 0 0 1 0 0 0 1 0 0 0 0 2 1 1 2 1 1 2 2 1 0 0 1 2 2 0 1 1 0 2 1 1 1 2 1 0 1 0 0 2 0 0 2 0 0 0 0 1 1 0 0 0 0 2 2 0 0 1 0 2 1 1 1 2 0 1 0 0 1 0 0 0 0 0 0 0 0 2 0 2 1 1 0 1 0 0 1 0 0 1 0 1 0 0 0 0 1 1 1 0 0 0 1 1 1 1 0 2 0 0 0 2 2 0 0 0 1 2 0 2 0 2 0 0 1 0 2 0 0 1 0 1 1 0 2 1 1 1 0 1 0 1 0 0 1 1 0 0 2 2 0 0 1 1 2 1 0 2 1 1 2 2 1 1 0 0 0 0 0 1 0 1 2 2 1 0 2 0 0 0 2 1 2 0 0 0 0 1 0 0 0 0 0 0 1 2 2 0 0 0 0 0 0 1 1 1 0 0 1 0 0 1 0 0 1 0 1 0 0 0 0 0 0 2 1 1 1 1 1 0 0 0
129 0 1 0 1 0 0 2 1 1 2 0 0 1 1 1 0 1 1 1 1 0 0 0 2 0 0 0 2 2 1 2 0 1 1 0 2 1 1 0 1 1 0 0 0 1 1 0 0 2 1 0 2 2 0 0 1 0 0 0 2 2 0 2 1 1 1 0 2 1 0 2 2 2 1 2 1 0 2 1 1 0 0 0 0 0 0 1 2 2 1 2 1 1 2 2 0 0 0 1 1 2 0 0 1 2 2 0 0 0 0 2 1 2 2 2 1 0 0 1 2 0 2 0 1 0 0 0 0 0 0 0 0 0 0 0 0 0 0 0 1 2 0 0 0 1 0 0 1 2 2 0 0 1 1 0 0 1 0 1 1 0 0 2 0 1 0 0 0 2 1 1 1 1 1 2 2 0 0 0 0 0 0 1 1 1 2 1 0 0 0 1 1 0 0 0 1 1 0 1 0 1 0 0 2 1 1 0 0 0 0 1 0 0 1 1 1 0 1 1 1 0 0 0 0 1 1 1 1 1 0 0 0 0 0 0 0 1 2 1 0 0 2 2 2 0 0 0 0 0 0 0 0 0 1 1 1 1 0 0 0 0 0 1 0 0 0 1 1 0 1 0 1 2 0 0 0 1 1 1 1 0 2 2 0 0 2 2 0 2 1 1 1 2 2 1 2 1 0 0 0 0 2 0 1 0 1 1 0 0 1 0 0 1 1 0 2 0 2 0 1 2 0 0 1 0 0 0 0 2 0 0 0 0 0 0 0 2 0 0 0 0 0 1 1 0 0 1 1 1 1 1 0 2 0 2 2 0 0 2 0 1 0 0 0 0 0 2 2 0 0 2 1 0 0 0 2 2 2 2 0 0 0 0 2 1 1 0 0 0 0 0 1 1 2 0 2 1 1 1 1 1 0 2 2 0 0 0 0 0 0 1 1 1 0 0 1 0 0 0 0 0 1 1 1 2 1 0 0 0 1 0 0 1 0 0 0 1 0 0 1 1 1 1 1 2 1 0 0 2 0 0 2 2 2 2 2 2 2 1 1 1 0 0 0 2 0 2 0 0 0 0 1 1 1 0 1 1 2 0 0 2 0 1 1 1 0 1 2 0 0 0 0 2 0 0 0 2 2 2 0 0 1 1 1 1 1 1 0 0 0 0 1 0 1 0 0 2 2 0 0 2 0 0 0 2 0 1 0 2 1 1 1 1 0 0 1 0 2 1 0 2 0 0 1 0 1 0 2 2 1 0 0 2 2 0 1 0 0 1 0 0 1 2 1 0 0 2 2 0 0 1 0 0 0 0 1 0 0 2 0 1 1 0 1 1 1 1 1 1 0 0 1 0 0 0 0 0 1 0 1 1 1 0 1 0 0 1 2 2 1 0 0 1 0 0 1 1 1 0 1 0 0 0 0 1 1 2 0 0 1 0 0 0 1 2 0 0 2 0 2 2 1 1 1 0 2 1 0 0 1 1 1 1 2 1 1 0 1 0 0 0 0 1 0 0 0 1 0 1 1 0 1 0 0 1 0 1 0 0 0 0 0 0 0 1 1 0 0 1 0 1 0 1 1 0 0 0 0 0 0 0 0 0 2 0 1 1 0 0 0 0 0 2 0 0 0 1 1 1 0 0 0 2 0 1 2 1 1 1 0 0 0 0 0 0 1 0 0 1 0 0 0 0 0 1 1 1 0 1 1 1 1 0 0 2 0 0 0 0 0 1 1 1 0 1 1 0 0 1 0 0 2 1 1 0 1 0 0 2 0 0 0 0 1 2 0 2 0 2 0 2 2 2 1 1 0 0 1 0 0 0 0 2 0 1 0 0 0 0 0 0 1 1 1 0 0 0 2 1 1 2 0 2 2 1 1 1 1 1 1 1 0 1 0 2 1 0 1 1 1 0 2 1 2 1 1 2 0 0 1 0 0 2 0 0 0 0 0 0 0 0 1 1 1 0 1 0 1 0 0 0 0 1 1 0 0 2 1 0 0 0 1 1 1 2 0 1 2 2 1 2 0 1 1 0 1 0 0 0 0 2 2 0 1 1 1 0 0 2 0 1 0 0 0 2 0 1 2 1 0 1 0 0 2 2 2 2 1 1 2 1 0 2 0 0 0 2 0 0 0 1 0 1 1 1 0 0 0 0 2 2 0 0 1 0 1 0 1 1 1 1 1 0 1 0 0 0 0 0 0 1 0 0 0 0 0 0 1 0 0 1 0 0 1 0 1 0 0 1 1 0 1 2 2 0 0 0 0 0 0 0
130 0 0 0 0 0 1 1 2 1 1 0 0 1 1 1 0 0 2 0 0 0 0 0 2 0 0 0 2 0 1 2 1 1 0 0 2 1 0 0 1 1 0 0 0 0 0 0 2 0 0 0 0 0 2 0 0 0 2 0 1 1 0 0 1 0 1 0 1 0 0 1 2 2 2 2 0 0 0 0 0 0 0 0 2 0 2 1 2 2 1 2 0 2 0 1 0 0 0 2 2 1 0 0 0 0 2 0 0 0 1 2 0 1 2 2 0 0 1 1 1 0 2 0 1 0 0 0 2 0 0 0 0 1 0 0 0 1 0 1 2 1 1 0 0 0 0 0 0 0 0 0 0 2 1 0 0 0 0 1 1 0 1 2 2 2 2 1 1 1 0 0 0 2 1 0 2 0 0 0 0 0 0 1 1 1 1 1 0 0 0 2 0 0 2 0 0 0 0 0 0 0 0 0 2 2 1 1 0 0 0 1 1 0 2 0 0 0 1 0 2 1 0 0 0 0 0 0 0 1 1 1 0 0 0 0 0 2 2 2 0 0 1 1 2 1 1 0 0 0 0 0 0 0 0 2 2 0 0 0 0 0 0 1 0 0 0 0 1 0 0 0 0 1 0 2 1 1 1 0 0 0 1 0 1 0 0 1 0 2 1 1 0 2 1 1 0 1 0 1 1 0 1 1 1 0 0 1 0 0 0 0 0 2 2 0 1 1 0 0 1 1 0 0 1 0 0 0 0 0 0 1 0 1 0 0 0 2 0 1 1 2 2 0 1 0 0 0 0 2 0 0 0 2 2 0 0 0 0 2 0 1 1 0 1 1 0 2 2 0 0 2 2 1 0 2 2 0 0 1 1 1 0 1 2 0 0 0 0 0 1 1 2 0 1 1 1 1 0 0 0 0 0 1 1 0 0 1 0 0 0 0 1 1 1 0 0 0 1 1 0 1 0 2 0 0 0 0 0 1 0 2 0 0 2 1 0 1 0 0 0 2 0 0 1 1 1 0 1 1 0 0 1 2 1 1 1 2 1 1 1 1 1 1 0 1 1 1 0 1 0 1 2 1 2 1 1 0 1 1 0 2 0 1 0 1 0 2 2 1 1 0 0 1 0 0 2 1 2 2 1 1 2 0 2 0 1 0 1 0 0 0 2 2 0 2 0 2 1 0 1 2 2 2 2 2 0 0 0 2 0 0 1 0 0 0 0 0 0 0 0 2 0 2 2 0 2 2 1 1 0 0 0 2 1 0 0 0 0 0 2 0 0 1 0 1 0 1 0 1 1 1 0 0 0 0 1 2 0 1 1 1 0 0 0 0 0 0 0 0 0 0 1 0 0 0 0 0 0 0 1 2 0 1 1 0 0 1 1 1 0 0 0 1 0 1 1 0 0 0 0 0 0 1 0 0 2 1 0 0 1 0 1 0 2 1 1 0 2 0 2 1 0 0 1 0 2 1 0 1 0 2 1 0 2 2 0 0 2 0 0 0 1 0 1 1 0 0 1 0 0 1 0 1 0 1 1 1 1 1 1 2 0 1 0 0 1 0 1 0 0 0 0 1 1 0 0 1 0 1 0 1 0 0 0 0 0 1 0 1 0 0 0 1 0 0 0 1 1 1 0 0 0 1 1 1 1 1 1 1 1 2 0 0 0 0 2 0 0 2 1 0 0 1 0 0 1 2 0 0 0 0 0 0 0 0 0 0 1 0 1 2 1 2 0 0 2 1 0 2 0 0 0 0 0 0 2 0 0 2 0 1 0 0 2 1 0 2 2 2 0 0 1 1 1 0 1 1 0 1 1 2 0 1 0 2 1 0 2 0 0 0 0 1 0 0 1 0 2 0 2 2 0 2 2 1 1 2 0 2 0 2 0 1 0 1 0 1 0 0 0 0 0 0 0 0 0 0 0 0 2 2 0 2 0 1 1 0 0 0 0 0 1 0 1 1 1 0 1 0 0 0 0 2 1 0 0 1 1 1 1 0 2 0 0 0 0 2 0 2 0 2 0 1 2 2 2 0 0 0 0 2 1 0 2 2 1 1 0 2 0 0 0 0 1 1 0 0 2 2 0 0 0 1 2 2 2 1 0 0 1 1 1 2 0 0 1 2 0 1 1 0 0 0 0 2 0 0 0 0 2 1 1 0 1 0 1 0 0 0 0 0 0 0 0 2 2 0 0 0 1 0 0 1 1 1 0 0 2 1 1 0 0 1 0 0 0 1 0 1 0 0 0 0 0 0 1 0 1 0 0 0
131 1 1 0 1 0 0 2 1 1 1 0 0 2 2 2 0 1 1 0 0 2 0 1 1 0 0 0 2 2 0 2 1 1 0 0 2 2 0 2 0 0 0 0 1 0 0 0 2 0 0 0 1 1 1 1 1 0 1 1 0 1 0 1 1 0 1 1 1 0 0 2 2 2 1 2 1 0 0 0 0 0 0 1 2 0 0 2 2 2 1 2 1 0 1 1 0 0 0 0 1 2 2 0 0 0 2 1 1 0 0 1 1 1 1 1 1 0 1 1 1 0 2 0 0 1 0 1 2 1 1 1 0 0 0 0 0 1 1 1 1 1 0 0 0 0 1 0 0 1 1 0 0 2 1 0 0 1 1 0 1 0 0 2 1 2 2 1 0 1 0 1 0 2 1 2 2 0 0 0 0 2 0 1 0 0 1 2 0 1 1 2 0 0 0 0 0 0 0 0 0 0 0 1 2 1 2 0 1 0 1 2 0 0 1 1 1 1 0 1 2 1 0 0 1 0 1 2 1 2 0 0 0 1 1 1 1 0 1 0 0 0 2 2 2 0 0 0 0 0 0 0 0 0 2 2 0 0 0 0 0 0 1 1 0 0 1 0 1 1 1 0 0 2 0 0 0 1 1 1 1 0 1 0 0 1 0 2 0 2 2 0 1 2 2 1 2 0 0 0 0 0 2 0 1 0 0 2 0 2 0 2 0 0 1 0 2 1 1 0 0 2 0 0 1 0 0 0 0 0 0 0 0 1 0 0 0 1 1 0 1 1 1 2 1 0 1 1 2 1 0 1 0 0 0 0 0 0 0 1 0 1 1 1 1 0 0 2 2 0 0 2 0 0 0 1 1 0 0 0 1 1 2 1 2 0 0 0 0 1 1 1 0 0 2 0 0 2 1 1 1 1 0 0 0 0 1 1 0 0 0 0 1 1 1 0 0 0 0 1 0 1 0 1 2 2 1 0 0 1 0 1 0 0 1 1 0 0 1 0 2 0 0 1 1 1 0 0 1 0 0 0 1 2 1 1 1 2 1 1 1 1 1 1 0 1 1 2 0 0 1 1 1 2 2 2 0 1 2 0 1 2 0 0 1 0 0 0 2 1 0 0 1 0 1 0 1 1 2 2 1 1 1 1 1 1 2 0 1 0 0 0 0 0 1 0 0 2 1 0 0 2 1 1 1 2 0 0 1 1 1 0 1 1 0 0 2 0 1 2 0 1 0 1 2 0 2 1 1 1 0 0 0 2 0 0 0 1 0 0 1 0 0 1 1 0 0 1 1 1 1 1 0 0 0 0 2 2 0 0 1 0 2 0 0 0 0 1 1 1 1 0 1 0 0 0 1 1 0 0 1 0 0 1 1 0 2 1 1 1 0 0 0 0 1 0 0 1 0 1 1 1 0 1 0 0 0 1 0 0 0 1 0 0 1 0 0 2 1 1 1 0 2 2 2 0 1 1 0 0 0 2 1 0 1 1 2 0 2 0 0 0 1 1 0 0 0 0 1 1 1 2 0 0 2 0 2 1 1 1 0 0 0 0 0 0 1 1 2 1 0 1 0 1 2 0 0 2 0 1 0 2 0 0 1 0 1 2 0 0 1 0 0 0 0 1 0 2 1 1 0 0 0 2 0 1 2 1 1 0 0 0 0 0 0 0 1 0 0 1 1 0 0 2 0 0 2 0 0 1 1 2 1 0 0 0 1 0 1 1 0 1 1 1 1 0 2 2 0 2 0 0 0 1 1 0 0 0 0 1 0 1 0 0 1 1 0 1 1 2 0 1 2 2 1 1 0 1 0 1 2 1 0 1 0 1 0 0 0 1 1 1 0 1 1 1 1 1 2 0 0 2 0 2 2 0 0 1 0 1 0 1 1 1 0 0 0 1 1 0 0 1 0 0 0 0 0 2 0 0 1 1 0 2 0 0 0 0 1 0 0 0 1 0 1 2 2 0 0 0 0 0 0 1 2 0 0 1 2 2 2 0 1 0 0 1 1 2 0 2 0 0 0 0 1 0 1 0 0 0 0 2 1 0 2 1 0 0 0 1 0 1 1 1 1 1 0 0 2 2 0 0 0 1 2 2 1 2 1 1 2 2 0 2 0 0 0 1 0 1 0 1 2 2 0 2 0 1 0 2 2 0 2 0 0 0 0 1 1 2 1 2 1 0 1 1 2 0 0 0 0 0 0 0 0 0 0 0 2 0 0 1 0 0 0 0 0 0 0 0 0 0 0 1 0 1 0 0 0 0 0 0
132 0 1 0 0 0 0 2 1 1 1 0 1 1 0 0 0 0 0 2 1 1 0 0 2 0 0 0 1 1 1 0 1 1 0 0 2 1 0 1 1 1 0 1 0 1 0 0 2 0 0 0 1 2 0 0 0 0 0 0 2 2 0 1 0 1 0 0 1 0 0 0 2 2 1 2 1 0 1 1 0 0 0 0 1 0 0 0 1 2 0 0 2 0 0 0 0 2 0 2 0 2 1 0 0 0 2 1 1 0 0 2 1 2 2 2 1 0 0 0 0 0 2 0 0 0 0 0 1 0 0 0 0 1 1 1 1 0 0 1 0 2 2 0 0 0 1 0 0 2 1 0 1 2 1 0 0 1 2 1 1 1 0 2 0 2 1 0 0 1 1 1 1 0 1 0 2 0 0 0 0 0 1 0 1 0 2 1 1 0 0 2 1 1 1 0 1 0 0 0 0 1 0 2 2 0 2 1 1 0 1 1 1 0 0 0 1 1 1 1 2 1 0 0 0 0 0 1 0 1 0 0 0 1 0 0 0 2 2 2 0 0 2 2 2 0 0 0 0 0 0 0 2 1 0 1 0 0 0 0 0 0 1 1 0 0 0 1 0 0 1 1 0 2 0 0 0 2 1 1 1 0 2 2 0 0 1 2 0 2 1 2 2 2 2 2 2 2 0 2 0 0 1 1 0 0 0 2 0 1 0 2 0 2 2 0 2 0 0 0 0 1 0 0 0 0 1 0 1 1 0 1 0 0 0 0 0 1 1 0 1 1 0 1 0 0 1 0 1 2 1 0 0 1 1 0 0 0 0 1 0 1 1 1 1 1 0 1 2 1 1 1 0 0 1 0 1 1 1 2 0 2 0 0 1 0 0 0 0 0 0 0 0 0 2 1 0 1 2 2 2 2 0 1 2 1 0 0 0 0 0 1 1 1 0 0 1 1 0 0 0 0 0 1 1 1 0 0 0 1 0 1 0 1 0 0 0 1 0 0 0 2 0 0 1 2 0 0 1 0 0 0 0 2 0 0 0 2 1 1 1 2 0 0 0 2 0 2 0 0 1 1 0 2 1 0 1 0 2 0 2 2 0 0 2 0 0 0 2 1 0 0 0 1 2 0 2 2 1 1 0 0 2 0 2 0 1 0 1 0 0 1 1 1 0 2 0 2 1 1 1 1 0 0 0 2 0 2 0 2 0 2 0 0 1 0 1 0 1 1 1 1 0 0 1 0 0 2 1 0 0 0 0 0 2 2 0 2 0 0 1 0 1 2 1 0 0 1 1 0 0 0 0 0 0 0 0 2 0 2 0 0 1 0 1 1 1 1 0 1 0 0 0 0 0 0 0 2 0 0 2 0 0 2 2 0 0 1 2 1 0 0 0 1 1 1 0 2 0 1 0 1 0 0 0 2 0 2 0 0 0 0 0 0 2 0 1 0 1 1 1 0 0 1 2 0 2 2 0 0 0 2 1 0 2 2 2 0 2 0 0 0 1 0 2 2 0 1 0 0 0 1 1 0 0 1 1 0 1 0 2 1 0 1 1 2 1 0 1 0 0 0 0 2 0 1 0 1 0 1 0 1 0 0 2 0 1 1 1 0 1 1 0 2 0 1 1 0 0 0 0 0 1 2 0 0 1 0 0 0 0 0 1 0 0 2 1 0 0 0 0 0 1 0 0 0 1 1 0 0 0 0 1 0 0 0 0 0 2 2 1 0 2 0 1 0 2 2 0 2 0 0 0 1 1 2 1 0 0 1 0 1 1 1 2 2 0 1 0 2 0 2 2 2 2 1 0 0 0 1 1 2 0 2 0 1 1 0 0 0 0 0 1 0 0 0 1 1 2 0 1 1 0 2 1 1 0 2 0 2 0 2 1 1 0 0 0 0 0 0 1 0 0 0 0 0 0 1 0 0 1 0 0 2 0 0 0 1 0 0 0 0 0 0 0 0 1 0 1 0 0 0 0 2 2 2 0 0 1 0 1 0 0 0 0 2 0 1 0 2 0 1 0 1 2 2 2 0 0 0 1 2 2 0 2 0 1 2 1 1 1 1 0 0 1 1 0 1 2 1 1 0 0 2 0 0 0 1 0 0 2 1 0 1 1 0 0 2 0 0 0 1 0 1 1 0 1 1 0 0 2 0 0 0 1 0 1 1 0 0 0 0 0 0 0 1 1 0 0 0 1 0 1 0 0 2 0 0 2 0 0 0 0 2 0 0 0 0 0 0 0 0 0 0 1 0 0 0 1 0 0 0
133 0 2 1 1 0 0 1 0 2 2 0 0 1 1 1 0 1 0 1 1 0 1 1 1 0 1 0 1 1 1 0 1 0 2 1 1 2 0 2 0 0 0 0 0 0 0 0 0 2 2 0 0 0 1 1 0 0 0 0 0 1 0 2 1 1 1 0 2 0 0 1 2 2 1 2 1 0 1 0 0 1 0 1 2 0 0 0 1 1 0 0 0 1 1 1 0 0 0 1 2 2 1 0 0 0 2 0 0 0 0 1 0 2 2 2 0 1 0 1 2 0 1 1 0 1 0 0 2 0 1 1 0 0 0 0 0 0 1 0 1 2 0 0 0 0 0 0 0 1 0 0 0 0 0 0 0 1 1 0 1 1 0 2 2 2 1 1 0 1 1 1 1 1 2 0 2 0 0 0 0 0 0 2 2 2 2 1 0 0 0 2 1 1 1 1 2 0 0 0 0 0 0 0 2 0 2 0 2 0 0 1 0 0 2 0 0 0 1 2 2 0 0 1 0 0 1 1 0 1 1 1 0 0 0 0 0 0 0 0 0 0 2 2 2 0 0 0 1 1 1 1 0 0 0 1 2 0 0 0 0 0 0 0 0 0 1 0 2 0 0 1 1 1 0 0 0 2 2 1 1 0 0 0 0 0 0 2 0 2 1 1 0 1 2 0 1 0 0 0 1 0 1 1 1 0 0 2 1 2 0 1 0 2 2 0 0 1 1 0 0 2 1 1 1 0 0 0 1 0 0 2 1 2 0 0 0 1 1 1 0 1 2 2 0 0 1 0 1 2 1 0 0 2 2 0 1 0 0 1 0 1 2 2 2 0 1 1 2 1 1 1 0 0 0 0 2 0 0 2 2 0 0 1 1 0 0 0 0 0 0 0 1 0 2 0 0 0 0 0 0 0 0 0 0 0 1 1 0 0 0 0 1 1 1 0 1 0 1 1 0 1 1 0 1 1 0 0 0 0 0 1 0 1 0 0 0 1 0 0 0 1 0 0 1 1 0 0 2 0 0 1 0 2 0 0 1 0 0 0 2 1 0 0 0 2 0 2 0 0 1 1 1 2 0 0 0 1 2 0 1 1 0 0 1 0 0 0 1 1 1 1 0 1 0 0 2 2 1 1 0 0 2 1 1 0 1 0 1 0 0 0 1 0 0 1 1 2 1 2 1 0 1 1 1 1 0 0 0 2 0 1 1 0 0 0 2 0 2 1 1 1 0 1 1 1 0 0 2 2 1 0 0 2 2 1 0 0 0 1 0 0 1 2 0 1 1 0 0 1 0 1 0 0 0 0 2 2 0 2 0 0 1 0 0 0 0 2 1 2 1 0 2 0 2 0 0 0 0 0 0 2 0 1 1 0 1 2 1 2 0 0 0 1 0 1 0 0 0 0 0 0 0 1 0 0 0 2 0 0 1 0 0 0 1 2 0 0 2 0 2 0 1 1 1 0 1 1 0 0 0 2 1 1 2 2 1 0 2 0 0 0 1 2 0 1 1 1 1 0 0 1 0 0 0 1 1 1 1 1 0 1 0 1 1 1 0 1 1 1 0 2 0 1 0 0 0 1 0 2 1 1 0 0 2 0 0 2 0 0 1 1 0 1 0 1 0 0 0 0 0 0 0 1 1 1 1 0 0 0 0 1 1 0 0 1 1 1 0 2 1 1 0 2 0 0 2 1 1 0 0 1 2 0 0 0 1 0 0 0 0 1 0 1 0 1 1 0 0 2 0 0 0 1 1 1 0 0 0 1 0 1 0 0 2 2 0 1 1 2 0 1 2 1 1 0 0 1 0 2 2 2 0 2 0 1 1 0 1 1 0 0 1 1 1 0 0 1 2 0 2 2 0 2 2 0 0 1 0 2 2 1 1 1 0 0 0 0 2 0 0 0 1 0 1 0 0 1 0 0 1 1 0 2 0 1 1 0 0 1 0 0 0 0 0 0 1 0 2 0 0 0 1 0 2 1 0 0 1 1 1 0 0 0 0 0 0 1 0 1 0 1 1 1 2 2 2 0 0 0 0 2 1 1 2 0 1 0 0 2 0 0 1 1 1 1 0 1 1 0 1 0 0 1 1 1 0 1 0 0 2 2 1 2 0 0 0 1 0 0 1 1 2 0 0 0 0 0 0 0 2 1 1 0 1 0 1 0 0 0 0 0 0 0 2 0 0 0 1 0 0 0 0 0 0 2 0 0 2 1 1 1 1 2 0 2 2 0 1 0 0 1 0 1 1 0 0 0 0 0 1 1
134 1 2 0 0 0 0 1 2 0 0 1 0 0 0 0 0 1 0 2 1 1 0 1 1 0 0 0 1 0 1 0 0 1 1 0 2 1 1 0 1 1 0 0 0 0 1 0 1 1 1 0 1 2 0 0 0 1 2 1 1 1 0 2 0 0 0 0 1 0 0 2 2 2 1 2 1 1 2 1 1 0 0 0 2 0 0 0 2 2 0 1 1 1 2 2 0 1 0 2 2 2 1 0 0 0 2 0 1 1 0 1 1 1 2 2 1 0 0 1 2 0 0 2 0 1 0 0 1 0 1 1 0 0 0 0 0 0 0 0 0 2 0 0 0 0 0 0 1 2 0 0 0 1 0 0 0 1 1 0 1 1 0 2 1 1 1 1 0 1 0 1 1 1 0 1 1 1 1 0 0 2 1 1 2 1 2 0 0 0 0 2 0 2 1 0 1 0 0 0 0 0 0 0 2 0 2 0 1 0 0 1 1 0 2 0 0 0 1 2 2 0 0 0 1 0 1 0 0 0 0 0 0 1 1 0 0 2 2 2 0 0 1 2 2 0 0 0 0 0 0 0 0 0 0 2 2 0 0 0 0 0 0 1 0 0 0 0 1 1 0 2 0 2 1 1 0 1 1 1 0 0 1 1 0 1 0 1 1 2 0 1 1 2 2 1 2 0 0 0 0 0 2 0 1 0 1 2 2 2 0 1 0 0 0 0 2 0 1 0 0 2 2 1 1 0 1 0 0 0 0 1 0 2 0 0 0 1 1 1 2 1 2 1 1 0 1 0 1 0 0 0 0 1 0 1 1 0 0 0 1 1 0 0 0 0 0 1 1 1 1 1 2 1 1 2 2 1 1 2 2 1 0 1 1 0 1 1 1 1 2 2 2 0 2 0 0 0 1 2 2 2 0 0 1 0 0 0 1 1 1 1 0 0 1 0 1 0 1 0 1 0 1 0 0 2 2 1 1 0 2 0 0 2 0 1 0 0 1 0 2 1 0 0 0 1 0 0 2 0 0 1 0 2 0 0 0 2 1 2 1 2 0 1 0 1 1 2 0 0 1 1 1 2 1 1 0 0 2 0 2 1 0 1 0 0 1 0 0 0 2 2 0 1 1 0 2 2 2 2 0 0 1 2 0 1 2 1 1 0 1 0 1 1 0 1 0 2 0 0 1 2 0 0 0 2 0 0 1 1 2 0 0 0 0 0 1 0 1 1 0 1 0 1 2 1 1 2 0 0 0 0 0 1 2 1 0 0 0 0 0 0 1 2 1 0 0 1 1 1 0 1 0 0 0 0 1 2 0 2 0 0 0 0 1 1 1 1 1 1 0 0 0 0 0 0 0 0 0 0 0 2 1 2 1 0 0 0 1 0 0 0 0 2 0 1 0 1 0 1 0 1 0 0 0 0 2 2 0 0 1 0 0 0 1 0 0 0 2 0 2 1 0 1 1 0 2 1 1 2 1 2 0 1 1 2 2 0 1 0 0 0 0 1 0 0 0 1 1 1 0 1 0 0 0 1 1 0 0 0 1 0 1 0 0 1 0 2 2 1 0 2 0 1 0 0 1 2 0 1 1 0 0 0 2 0 1 1 0 0 0 0 0 2 0 0 0 2 2 2 0 0 0 2 0 1 2 1 1 0 0 0 0 0 0 0 0 0 0 2 1 0 0 0 0 0 0 1 0 0 0 0 1 0 0 0 0 0 1 1 0 0 2 1 0 0 2 0 0 0 1 0 1 1 1 0 1 0 2 1 0 1 1 1 2 2 0 2 2 2 1 0 2 2 1 1 0 1 0 1 0 0 0 1 0 1 1 0 0 1 0 0 1 0 0 0 0 0 2 0 2 2 0 2 1 1 1 0 1 2 2 1 1 1 0 1 1 1 0 0 1 0 1 1 1 1 1 1 1 0 0 0 0 2 0 0 0 0 0 0 0 0 0 0 0 0 1 0 1 0 0 0 0 1 1 0 0 2 0 0 0 1 0 0 0 2 0 2 0 1 1 2 2 1 2 1 1 0 0 0 0 1 2 0 2 0 1 1 0 2 0 1 0 0 1 1 0 1 2 1 0 0 0 1 1 1 0 2 1 1 2 2 0 1 1 0 0 1 0 0 0 0 2 1 0 1 0 0 0 0 2 0 0 0 2 0 2 0 0 0 0 0 0 0 0 2 2 0 0 0 0 0 0 0 0 1 1 0 1 0 1 1 1 2 0 1 1 0 0 0 0 0 0 2 1 0 0 0 0 0 2 1
135 1 2 0 0 0 0 2 2 0 1 0 0 1 1 1 0 0 1 1 1 0 0 0 2 0 0 0 1 1 1 0 0 0 1 2 2 1 0 1 1 1 0 0 0 0 0 0 1 2 0 0 1 1 1 1 0 0 1 1 0 1 0 2 0 1 0 0 2 1 0 1 2 2 1 2 1 0 1 0 2 0 0 0 1 2 0 0 1 2 0 0 0 1 0 1 0 1 1 2 2 1 0 0 2 2 2 1 1 0 0 2 0 0 1 1 1 0 1 1 1 0 0 2 0 1 0 0 1 0 1 1 0 0 0 0 0 0 0 0 2 2 0 0 0 0 1 0 0 0 0 0 0 0 1 1 1 2 0 0 2 2 0 2 0 1 1 1 0 1 1 2 0 1 1 0 2 0 0 0 0 0 0 1 1 1 2 2 0 0 0 2 0 1 1 0 1 0 0 0 0 0 1 0 2 0 2 0 1 0 0 0 1 0 2 0 0 1 1 0 0 0 0 0 2 0 2 1 0 1 0 0 0 0 0 0 0 1 1 0 0 1 2 1 2 1 1 0 0 0 0 0 0 0 0 1 0 0 0 1 1 1 0 0 0 0 0 0 1 1 1 1 0 2 1 1 0 1 1 0 0 1 2 1 1 0 2 0 0 2 1 1 0 1 2 1 1 1 0 1 0 0 1 1 0 1 0 2 1 2 0 1 0 1 1 0 2 0 0 0 0 2 1 1 2 0 0 0 0 0 0 2 0 0 0 1 0 0 2 0 1 1 0 2 0 0 1 0 0 1 0 0 0 1 0 1 1 0 0 1 0 1 2 0 2 0 0 2 2 0 0 2 1 1 2 0 2 0 0 1 2 0 0 0 0 0 0 0 0 0 0 0 1 0 2 0 1 0 0 0 0 0 0 0 0 0 1 0 0 0 0 0 1 1 1 0 0 0 0 0 0 1 1 1 1 1 1 0 0 0 2 0 0 2 0 2 0 1 1 0 1 1 0 0 0 0 0 1 2 1 0 0 1 2 1 1 1 2 1 2 1 2 0 0 0 0 1 2 0 0 1 1 1 2 1 0 1 0 2 1 1 2 0 0 0 0 0 0 2 1 0 0 0 2 2 0 1 1 1 2 1 1 2 0 2 0 0 0 2 0 0 1 1 1 0 1 1 2 1 0 0 2 2 2 2 2 0 0 0 2 0 0 2 2 1 0 2 0 0 1 0 1 0 1 1 0 1 1 2 2 0 0 0 2 2 0 1 0 0 0 2 0 0 2 1 0 0 1 1 0 1 1 0 0 1 0 1 1 0 2 0 0 0 0 1 1 1 1 1 1 0 0 0 0 0 0 0 0 0 0 1 2 2 1 0 1 1 2 2 2 0 0 0 1 0 1 0 2 2 0 0 0 0 0 0 1 1 2 0 0 0 0 0 0 2 1 0 1 2 0 1 1 0 0 1 0 2 1 0 1 0 1 1 0 2 2 1 0 1 0 0 0 1 0 0 0 0 0 2 0 0 0 0 0 1 0 2 0 1 0 0 0 0 2 2 2 0 1 2 1 0 1 0 1 1 0 0 2 0 2 1 1 0 0 1 0 1 0 0 1 1 1 0 2 0 2 1 2 0 0 0 0 0 2 0 2 2 0 0 0 0 1 0 1 0 1 1 0 0 0 0 0 0 0 0 0 0 1 0 0 0 0 1 0 0 1 0 0 1 0 0 1 1 2 0 0 2 1 0 2 1 0 1 1 1 2 2 0 2 2 0 0 0 0 1 0 0 2 1 2 1 1 1 1 0 0 0 1 0 1 1 1 1 2 1 1 1 0 1 1 0 0 1 1 1 0 0 0 1 0 1 1 0 2 2 0 0 1 0 1 0 1 1 2 0 0 0 1 1 0 1 0 1 0 1 0 0 0 0 0 2 2 0 1 0 0 1 0 0 1 1 0 1 0 1 0 0 0 1 0 0 0 0 1 1 0 0 1 1 1 2 0 2 0 0 0 0 1 0 0 1 1 0 0 2 2 2 0 0 0 0 1 1 0 2 1 1 1 0 1 1 0 0 0 1 1 0 1 1 0 1 0 1 2 0 0 1 1 0 0 2 2 0 2 0 0 0 1 0 0 0 0 1 0 0 1 0 0 0 0 2 1 1 1 0 0 1 1 0 0 0 0 0 0 1 1 1 0 2 0 1 0 0 0 0 1 0 0 1 0 0 1 2 2 0 0 0 0 0 0 0 0 0 0 0 0 0 0 0 1 1 1
136 0 1 1 1 1 1 2 1 1 1 0 0 1 1 1 0 2 0 2 2 1 0 0 2 0 0 0 2 0 2 1 2 1 1 0 1 1 1 0 2 1 0 0 0 0 0 0 2 0 0 0 0 0 2 1 1 0 0 1 0 2 1 2 0 0 0 1 2 0 0 2 2 2 1 2 1 0 0 0 1 0 0 0 1 0 0 1 2 2 1 2 1 1 0 0 0 1 1 2 2 1 0 0 0 0 2 0 0 0 0 2 1 1 1 1 1 0 1 1 1 0 2 0 1 0 0 1 1 0 0 0 1 1 0 0 1 0 0 0 1 1 0 0 1 0 0 0 0 0 0 0 0 0 0 0 0 0 0 1 1 0 0 2 0 2 1 0 1 1 0 0 0 1 2 2 1 1 0 2 0 1 0 1 1 1 2 1 0 0 0 1 2 0 0 1 1 0 1 1 0 1 0 1 2 1 2 0 0 0 0 0 1 0 1 1 1 1 2 1 1 0 1 0 0 1 1 1 0 1 0 0 0 0 0 0 0 2 2 2 0 0 2 2 2 0 1 0 0 0 0 0 0 0 0 0 0 1 0 0 0 0 1 1 0 0 0 0 1 1 0 2 0 1 0 0 0 2 2 0 0 1 2 0 1 0 1 0 0 2 2 2 0 2 2 0 2 2 0 2 0 2 2 0 2 0 1 2 1 1 0 1 0 2 2 0 1 1 1 0 0 1 1 1 0 0 0 0 0 1 0 1 0 1 0 0 0 1 1 0 1 0 1 0 0 0 1 1 1 1 1 0 0 0 0 0 0 0 0 1 0 1 1 0 1 1 0 0 2 2 2 0 1 1 1 0 0 0 0 2 1 1 0 0 0 0 0 0 0 1 1 1 0 0 1 1 1 2 1 0 1 1 0 2 2 0 0 1 0 0 0 1 0 0 2 0 0 0 0 0 0 0 0 0 0 2 1 2 2 0 0 1 0 2 0 0 0 2 1 1 1 1 0 0 0 2 0 0 1 1 0 0 1 1 2 1 2 2 2 0 0 0 1 0 1 2 0 2 0 0 0 0 2 1 2 1 1 0 2 1 1 2 0 1 0 1 0 0 2 1 0 0 0 1 0 0 1 0 0 2 2 0 2 0 2 0 1 0 0 0 0 0 1 0 1 1 0 2 0 0 0 1 0 0 0 1 1 0 0 2 0 0 1 0 1 0 1 0 0 0 1 2 0 0 1 1 0 2 0 0 0 0 0 1 1 1 0 0 1 0 0 1 0 1 1 0 0 1 1 0 0 0 1 0 0 0 1 0 0 2 0 2 1 0 1 1 1 2 1 1 0 0 1 0 1 1 1 0 0 0 0 2 1 1 1 1 2 1 2 2 1 0 0 0 0 0 0 1 0 0 1 0 0 0 0 0 1 1 0 0 1 0 2 0 2 0 2 0 2 0 0 1 1 2 2 0 2 1 0 1 0 2 1 0 2 1 1 0 1 0 0 0 1 2 0 2 1 0 1 0 0 1 0 0 1 0 2 0 1 0 1 1 0 1 1 2 1 0 1 1 0 1 0 1 0 0 0 2 0 1 0 2 0 0 1 0 0 2 0 1 0 0 0 1 1 0 1 0 0 0 0 0 1 2 1 0 0 0 0 0 0 2 0 0 0 0 1 0 0 0 0 0 0 1 0 0 1 0 0 0 0 1 0 0 0 1 1 0 1 1 0 0 1 1 0 1 1 1 0 2 0 1 0 0 0 1 1 0 2 2 1 1 1 1 2 0 0 1 1 2 1 1 2 2 1 0 1 0 0 0 0 1 1 2 1 1 1 0 0 1 0 0 1 1 1 0 0 0 1 0 0 1 0 2 2 1 0 0 1 2 2 1 1 1 0 0 1 0 0 0 0 0 2 1 2 1 1 2 1 0 0 0 0 1 1 0 1 0 1 0 0 0 0 0 0 1 1 0 1 0 0 0 0 2 0 0 0 1 1 1 1 1 2 1 1 1 0 2 0 2 0 1 1 1 2 0 1 0 0 0 1 2 2 0 1 1 0 0 0 1 1 1 0 0 2 1 0 1 1 0 1 0 1 0 2 2 2 1 0 0 2 2 0 2 0 0 0 0 0 1 0 0 0 2 1 1 0 0 0 1 1 1 0 0 1 1 1 0 0 0 0 0 0 0 0 2 2 0 0 0 0 0 0 0 0 2 0 0 1 0 0 1 2 2 0 0 1 0 0 0 0 0 1 2 1 0 0 0 2 0 0 0
137 1 2 0 0 0 1 2 2 0 0 0 0 1 1 1 0 0 1 1 1 0 0 1 1 0 0 0 2 0 1 1 1 2 1 0 2 0 0 2 0 0 1 1 0 0 2 0 0 0 0 0 1 1 1 1 1 0 2 0 1 2 0 1 0 1 0 0 1 0 0 1 2 2 1 2 1 0 1 0 1 0 1 1 1 0 0 0 2 2 0 2 2 0 0 0 0 1 0 2 1 2 1 0 0 0 2 1 1 0 0 2 1 1 1 1 1 0 0 2 2 0 0 2 0 1 0 0 2 0 0 0 0 1 0 0 0 1 1 0 1 1 0 0 0 0 0 0 2 0 0 0 0 1 0 1 1 0 0 0 1 1 1 2 2 1 1 1 1 1 0 1 0 2 2 1 2 1 1 0 0 2 0 1 2 2 2 1 1 0 0 1 1 1 0 1 2 1 0 0 0 0 0 1 2 2 2 0 1 0 1 0 1 0 1 0 0 1 1 0 1 1 0 0 0 0 1 2 1 1 0 0 0 1 1 0 0 1 2 1 0 1 2 1 1 0 0 0 0 0 0 0 0 0 0 1 0 0 0 0 0 0 0 2 1 0 1 0 0 0 1 0 0 2 0 0 1 1 1 0 0 0 2 2 0 0 2 1 0 2 1 2 2 2 2 2 0 0 0 0 0 0 1 1 1 0 0 1 0 0 0 0 0 1 1 0 2 1 1 0 0 1 1 1 1 0 0 0 1 0 0 2 0 2 0 1 0 1 1 1 1 1 2 1 1 0 2 0 0 1 1 1 1 1 0 1 1 0 0 2 0 2 1 1 1 0 0 2 2 0 0 2 0 0 0 0 2 0 0 1 0 1 0 0 0 0 0 0 0 0 1 1 2 1 2 0 2 0 2 2 2 1 0 1 1 0 1 2 0 0 0 0 0 0 1 0 1 1 0 1 0 2 0 2 0 1 1 1 1 0 0 2 0 2 0 0 0 0 1 0 2 0 1 1 0 2 0 0 1 0 0 0 0 2 0 0 0 2 1 1 1 2 1 0 0 1 1 1 0 1 1 2 1 1 0 0 0 1 2 0 1 2 0 0 1 0 0 0 1 0 1 1 0 2 0 0 1 2 1 1 0 0 1 1 1 2 2 0 0 0 0 2 0 0 1 1 0 2 0 1 1 0 0 0 0 2 0 0 1 1 2 0 1 0 0 0 1 0 0 1 1 1 0 1 1 0 2 0 2 2 1 0 0 2 2 0 2 0 0 0 1 0 0 2 1 0 0 1 1 0 0 1 0 0 1 0 1 1 0 1 0 1 0 0 2 1 1 1 0 1 0 0 2 0 0 0 0 0 0 0 0 2 1 0 0 1 1 0 1 1 0 0 0 1 1 2 1 1 1 0 0 0 0 0 0 2 0 2 0 0 0 0 0 0 1 2 0 0 2 0 1 0 0 1 2 0 1 1 1 2 1 2 2 0 2 2 1 0 1 0 0 0 2 2 0 1 0 0 1 0 0 0 0 1 0 0 2 0 2 0 0 0 1 0 0 1 1 0 1 1 0 1 1 1 0 0 0 2 0 2 0 2 0 0 1 0 0 1 0 0 1 1 0 2 0 1 2 0 0 0 0 0 0 0 1 0 0 0 0 0 0 1 0 0 0 1 1 0 0 0 0 0 0 1 0 0 1 0 0 1 1 1 0 0 0 0 0 1 1 1 0 1 1 0 0 1 1 0 0 0 1 0 1 1 1 0 1 0 0 1 0 1 0 0 2 0 1 2 1 2 1 1 2 2 1 1 0 0 0 1 0 0 1 1 1 0 0 0 1 1 0 0 0 2 1 0 0 0 2 0 2 2 0 2 2 1 0 2 0 2 0 2 0 1 0 0 0 0 2 1 2 0 1 0 1 0 0 0 0 0 2 2 0 2 0 0 0 0 0 0 0 0 1 0 1 1 2 1 2 0 1 0 0 1 1 0 0 0 0 2 2 0 1 0 0 1 1 2 1 1 1 2 2 0 2 1 2 0 0 0 1 2 2 0 2 0 0 0 1 1 1 0 0 0 2 1 0 2 2 0 0 2 0 0 0 0 0 1 0 0 2 2 0 1 0 0 0 1 0 1 0 0 1 0 0 1 0 0 0 1 1 0 1 1 0 0 1 0 0 1 0 1 0 0 1 1 1 0 0 0 0 0 0 0 0 1 1 0 1 0 0 1 0 0 0 0 0 0 0 1 1 0 1 1 2 0 0 0 0 0 2 0
138 0 2 0 0 0 0 1 2 0 0 2 0 0 0 0 0 2 0 2 2 0 0 1 1 0 0 0 2 2 0 2 1 1 0 0 2 1 0 2 0 0 1 1 0 0 0 0 2 1 0 0 1 2 0 1 0 0 1 0 1 2 0 2 1 1 1 0 2 1 0 2 1 1 1 1 1 0 1 1 0 0 2 2 0 0 0 0 2 2 0 0 2 2 1 2 0 2 0 2 0 2 1 0 1 1 1 0 1 1 0 1 0 1 2 2 0 0 1 1 1 0 1 1 0 0 0 0 1 0 0 0 0 0 0 0 0 0 0 2 1 1 0 0 0 0 0 0 0 1 0 1 1 0 1 0 0 0 0 0 1 0 1 2 0 1 0 1 0 1 0 1 2 0 0 1 2 1 1 1 0 2 1 1 2 1 2 0 0 0 0 1 0 0 0 0 1 0 0 0 0 0 0 1 2 1 1 1 1 0 2 2 2 0 1 0 0 1 1 1 2 0 0 1 0 1 2 2 0 2 1 1 1 2 1 1 1 2 2 2 0 0 1 1 1 0 0 0 0 0 0 0 0 1 0 2 0 1 0 0 0 0 1 2 0 0 1 1 2 0 1 0 1 2 0 1 0 2 2 1 1 0 1 0 0 1 0 2 0 2 0 0 0 2 2 1 2 0 0 0 0 0 2 0 1 0 0 1 0 1 0 1 0 1 1 0 1 0 0 0 0 2 1 1 0 0 0 0 2 1 0 0 0 2 0 1 0 1 1 1 0 0 2 1 1 0 2 0 1 1 0 0 0 1 0 1 1 0 0 2 0 1 1 1 1 1 0 0 0 0 0 2 0 0 1 0 1 0 0 1 2 0 0 0 2 0 1 0 0 0 1 2 0 0 2 0 0 0 0 0 0 0 0 2 2 1 0 0 0 0 0 1 0 0 2 0 0 0 1 0 0 0 0 0 0 2 1 0 0 0 0 1 1 0 1 0 0 1 0 0 2 1 0 1 1 1 1 1 1 2 0 0 0 2 0 0 0 0 0 0 2 0 0 0 0 2 0 1 0 1 0 1 2 0 1 1 0 0 2 2 0 1 0 1 0 1 0 0 2 0 0 0 0 2 2 0 2 1 1 2 1 0 1 1 1 1 1 0 1 0 0 0 0 0 0 0 0 2 2 1 1 1 0 0 1 1 1 1 0 2 1 1 0 0 1 0 2 1 0 0 2 2 0 0 2 0 0 2 0 0 0 0 0 2 2 1 0 2 1 1 0 0 1 2 1 0 0 1 1 0 0 0 1 0 0 0 1 2 0 1 1 0 0 0 1 1 1 1 1 1 0 0 0 0 0 0 0 0 0 0 1 2 0 1 1 0 1 0 0 1 0 0 0 1 0 0 0 1 1 0 2 0 0 1 0 0 1 1 0 0 0 0 0 0 1 0 0 0 2 0 1 1 0 1 2 0 2 2 0 1 1 1 2 0 1 1 2 1 1 0 0 0 0 0 1 0 1 2 0 1 0 1 0 1 1 0 2 1 1 1 0 0 0 1 0 0 2 0 1 0 0 1 0 2 1 0 0 1 0 0 0 1 1 0 2 0 1 2 0 0 1 0 1 1 0 1 0 2 1 1 0 0 0 2 0 1 2 0 0 0 0 0 0 0 0 1 0 0 0 0 0 0 1 0 0 0 1 1 0 0 0 0 1 0 0 0 1 0 1 0 1 1 0 0 0 2 0 1 0 2 0 1 1 0 0 0 1 0 2 2 0 0 0 0 1 2 0 2 1 2 0 1 2 1 1 0 0 0 0 1 1 2 1 2 1 2 2 0 0 1 0 0 0 0 0 0 1 2 2 0 0 2 0 2 1 0 0 1 0 2 1 1 1 0 0 0 0 1 0 0 0 0 1 1 1 1 1 1 0 1 0 0 0 2 0 0 0 0 0 0 0 0 0 0 0 0 0 0 2 0 1 0 0 1 1 0 0 1 1 2 2 0 1 0 0 1 1 2 1 1 1 2 1 0 2 2 2 0 0 0 0 2 2 0 2 0 0 1 0 1 1 1 1 1 2 0 1 0 2 2 0 0 0 0 1 1 1 1 1 1 2 2 0 1 1 0 0 0 0 0 0 0 1 2 2 2 0 0 0 1 2 0 0 0 2 0 1 0 0 1 1 1 0 0 1 1 1 0 0 0 1 0 0 0 0 1 0 0 1 1 1 1 1 2 0 0 0 0 1 1 1 0 0 1 1 0 0 0 0 1 2 2
139 1 1 0 1 0 0 2 2 0 1 0 1 2 2 2 0 2 0 2 2 0 0 1 1 1 1 0 1 1 1 1 2 2 0 0 2 1 0 1 1 1 0 0 0 0 0 0 0 2 0 0 0 0 1 0 1 1 1 1 0 1 1 1 0 1 0 1 1 0 0 1 2 2 2 2 0 0 1 1 0 0 1 1 1 1 0 0 2 2 0 1 2 2 0 2 0 1 0 1 1 1 0 0 1 1 2 2 2 0 0 2 0 0 0 0 0 0 0 2 2 0 2 0 0 0 0 1 2 0 1 1 0 0 0 0 0 0 0 0 0 2 0 0 0 0 1 0 1 1 1 0 0 0 0 0 0 0 0 0 1 1 0 2 2 2 2 1 1 2 0 0 1 0 0 1 1 0 0 0 0 1 1 0 1 0 1 0 0 0 0 2 1 1 1 1 0 0 0 0 0 0 0 1 2 2 2 0 1 0 0 1 1 0 2 0 0 1 1 1 2 1 0 0 1 0 1 2 0 1 0 0 1 1 1 1 0 1 2 1 0 0 1 2 2 0 0 0 0 0 0 0 0 1 0 2 1 0 0 0 0 0 0 2 0 0 0 1 2 1 1 0 1 1 0 0 0 1 1 1 1 1 2 1 0 1 1 1 0 1 0 0 1 2 2 1 0 1 0 1 0 1 2 0 0 0 1 1 0 1 0 1 0 1 1 0 2 2 1 0 0 2 1 0 0 0 0 1 0 1 0 1 0 1 0 0 0 0 2 1 0 0 1 1 0 1 2 1 1 2 1 1 0 1 0 1 1 0 0 1 0 1 0 0 0 1 0 1 1 0 0 2 0 0 1 0 1 0 0 2 1 0 0 1 1 1 0 0 0 0 0 0 0 1 2 0 1 0 1 1 1 1 0 2 2 2 0 1 0 0 0 2 0 0 2 0 0 0 0 1 0 1 1 1 1 2 1 0 0 1 0 1 0 0 2 0 0 0 0 0 2 0 0 0 1 1 0 0 2 1 0 1 0 1 1 0 1 2 0 2 0 2 0 0 0 2 0 2 0 0 1 1 1 1 0 0 0 0 2 0 2 2 0 1 1 0 1 1 2 1 0 0 0 1 1 0 2 1 1 2 1 1 1 1 1 1 1 0 1 0 0 0 1 1 0 2 0 2 1 2 1 0 2 1 2 1 1 2 0 2 0 2 2 1 0 0 2 0 0 2 0 1 0 2 2 1 1 1 1 1 0 0 0 1 2 2 1 2 0 2 0 0 0 1 1 0 0 1 1 1 0 0 2 0 0 0 2 2 0 2 0 0 0 0 0 0 0 0 0 0 0 0 1 1 1 0 1 0 0 1 0 1 1 2 2 1 1 1 0 0 1 0 0 0 0 0 0 1 1 0 1 0 0 1 0 0 1 1 0 0 1 0 0 0 1 1 0 0 2 0 2 1 0 1 1 0 2 1 0 1 0 2 0 2 2 2 0 2 2 1 1 0 1 0 2 0 0 1 0 1 1 0 0 0 1 0 2 1 0 0 1 0 1 0 0 1 2 0 2 0 0 0 1 2 0 1 0 2 0 2 1 1 0 0 2 0 1 2 0 0 0 0 0 0 0 1 0 1 1 1 0 0 1 2 0 0 0 1 0 0 0 2 0 0 0 0 2 0 0 0 0 0 0 0 0 1 1 1 0 0 0 0 0 0 0 1 0 0 0 0 0 0 2 1 0 0 2 0 0 2 0 1 1 0 0 0 1 0 1 2 0 0 0 0 1 2 0 1 1 2 1 1 2 2 2 0 0 0 0 0 0 2 1 2 1 0 1 0 1 1 0 0 1 1 1 0 0 1 2 0 1 1 0 2 2 1 1 1 0 2 0 2 0 1 0 1 0 1 1 1 0 0 1 1 1 1 1 1 0 0 2 1 0 1 1 1 2 0 0 0 1 0 0 0 0 0 1 0 1 0 1 0 1 1 1 0 0 2 1 1 1 1 1 0 0 1 0 2 0 1 1 2 0 0 2 2 2 0 0 1 0 2 2 0 1 1 0 2 0 2 0 0 0 0 1 2 0 0 2 2 0 0 1 1 0 0 2 2 0 1 1 1 0 1 2 0 0 1 1 0 0 0 0 0 0 2 0 1 0 0 2 0 0 0 2 0 2 0 0 0 0 0 1 0 1 1 1 0 0 0 1 0 0 1 1 0 0 1 2 1 1 1 0 1 0 0 0 0 0 1 1 0 0 2 1 1 0 0 0 0 2 1
140 0 0 1 0 1 0 1 1 1 1 0 0 0 0 0 0 0 1 1 1 0 0 0 2 0 0 0 2 0 2 1 2 2 0 0 0 1 0 0 2 2 1 1 0 1 1 0 1 1 0 0 0 0 2 1 0 0 1 1 1 1 0 2 1 0 1 0 0 0 0 2 2 2 2 2 0 0 2 0 2 0 0 2 2 0 0 0 2 2 0 1 0 2 0 2 1 1 0 2 1 1 0 0 0 0 2 1 2 1 0 1 1 2 2 2 1 0 0 2 2 0 0 2 0 1 0 1 1 0 0 0 0 1 0 0 1 0 0 2 0 2 0 0 0 1 0 0 0 0 0 0 0 1 0 1 0 0 1 0 0 0 1 2 1 2 1 1 0 1 0 0 1 1 1 1 0 0 0 0 0 2 1 1 2 1 2 0 0 0 0 1 1 0 0 1 1 0 0 0 0 0 0 1 2 2 2 0 0 0 1 1 1 0 1 0 0 0 1 1 1 0 0 0 0 0 0 0 0 0 0 0 1 1 0 0 0 2 2 2 0 0 2 2 1 0 0 0 1 1 1 1 0 0 2 2 1 1 1 0 0 0 1 1 1 0 0 0 2 1 0 1 1 2 0 0 1 1 1 0 0 1 2 0 1 1 0 0 0 2 2 2 0 1 1 0 1 2 0 2 0 1 2 0 2 0 0 1 1 2 0 1 0 0 0 0 2 0 1 0 0 2 0 1 0 0 1 0 0 0 0 2 0 0 0 0 0 0 2 2 1 1 2 0 1 0 1 0 0 2 1 0 1 1 0 0 0 0 0 2 0 2 1 0 1 1 0 1 1 1 1 1 1 0 0 1 2 0 0 2 0 1 0 2 1 1 1 0 0 0 0 0 2 1 2 0 1 0 0 0 0 0 0 1 1 1 0 1 0 0 0 0 1 1 1 0 0 1 1 0 0 1 0 0 2 2 0 0 0 0 0 0 0 2 0 0 0 1 0 0 2 0 0 0 2 2 0 0 1 0 1 0 1 2 1 1 1 1 1 1 1 1 1 1 0 0 2 2 0 0 1 1 2 0 1 0 1 0 1 2 1 2 0 2 0 1 1 1 2 1 1 0 0 1 1 0 2 1 1 2 1 1 1 1 1 1 2 0 1 0 0 1 1 1 0 2 0 2 2 2 0 0 2 2 2 2 0 0 1 1 2 0 1 1 2 0 1 0 1 2 1 2 0 0 1 2 0 0 2 2 1 0 0 2 1 1 0 0 0 0 0 0 0 2 0 1 1 2 1 0 0 0 0 0 1 0 1 1 0 1 0 0 0 0 1 1 1 1 1 1 0 1 1 0 0 1 0 0 0 0 0 2 2 0 0 2 2 0 1 1 2 0 0 1 2 0 0 0 0 0 1 0 1 0 1 0 2 1 0 0 0 0 0 0 1 0 0 0 2 0 1 1 1 2 2 0 1 0 0 0 0 1 1 0 2 1 2 1 1 0 0 0 0 0 2 0 0 1 1 1 1 0 0 0 0 0 2 1 1 1 0 0 0 1 0 0 1 0 2 0 0 0 0 0 0 0 0 2 0 1 0 2 0 0 1 0 0 2 1 1 0 0 0 1 1 1 0 1 1 1 0 0 0 2 0 0 0 0 0 0 0 0 1 1 0 0 2 0 0 1 1 0 0 0 0 0 0 0 0 0 0 1 0 0 0 0 0 0 0 0 0 0 1 0 0 1 1 0 0 2 1 1 0 1 1 0 0 1 1 2 0 0 0 0 1 2 1 2 2 2 1 0 2 2 2 0 1 1 0 1 1 1 2 2 2 1 1 0 0 2 0 0 1 0 0 0 1 0 2 0 2 2 0 2 2 1 1 1 0 1 0 1 1 0 0 0 0 1 0 0 0 0 0 0 0 0 0 1 0 1 1 1 0 2 0 0 0 0 0 1 0 0 1 1 1 1 1 0 1 0 0 0 0 2 0 0 0 0 0 0 1 0 1 0 0 1 0 2 0 1 0 1 0 0 1 1 2 0 0 0 0 1 2 1 2 1 0 0 0 1 0 1 0 0 2 1 0 1 2 1 0 1 1 1 1 1 2 2 0 0 2 1 0 1 0 0 0 1 0 0 0 0 1 1 1 2 0 1 0 0 2 1 1 0 1 0 1 1 0 0 0 0 0 1 1 1 1 0 0 0 0 0 0 0 0 1 0 0 1 1 1 1 0 1 0 0 0 0 0 0 0 0 0 0 1 0 0 0 0 0 1 1
141 0 2 0 0 0 0 2 2 0 1 0 1 2 1 1 1 1 2 1 2 0 0 0 2 1 1 0 1 1 1 0 2 1 1 0 2 2 0 1 1 1 2 2 0 1 1 0 2 1 0 0 0 0 2 1 1 0 1 0 2 2 1 1 1 0 2 0 1 1 0 1 2 2 1 2 1 0 1 0 0 1 0 0 2 0 0 1 2 2 0 0 0 2 0 1 0 1 1 0 0 2 0 0 0 0 2 0 0 0 0 1 0 1 1 1 0 0 2 0 0 0 0 2 0 1 0 2 2 2 2 2 0 0 0 0 0 0 0 1 2 1 0 0 0 0 0 0 0 1 0 0 1 0 0 0 0 1 1 0 0 1 0 2 0 1 1 2 0 0 0 0 1 2 1 2 1 0 0 0 0 0 0 1 1 1 2 2 0 1 1 2 0 2 2 0 0 1 0 0 0 0 1 0 2 1 2 1 0 0 0 1 1 0 0 1 1 0 0 1 2 0 1 0 0 1 2 2 1 2 0 0 0 1 1 1 1 2 2 1 0 1 2 1 2 1 1 0 1 0 0 0 0 0 1 1 1 0 0 0 0 0 0 0 0 0 1 1 2 0 0 2 2 2 0 0 0 1 0 0 1 0 2 1 0 1 1 0 0 2 2 1 1 2 2 1 2 2 0 1 0 0 2 1 1 0 1 2 0 2 0 2 0 1 1 0 1 0 2 0 0 2 2 0 1 0 1 0 1 1 0 1 0 1 0 1 0 1 1 1 0 0 1 2 0 1 0 0 0 0 2 0 1 2 1 0 0 0 0 2 0 2 1 1 1 0 0 2 2 1 1 1 0 0 0 0 2 0 0 1 0 1 0 0 2 0 1 0 0 0 0 0 1 0 2 2 0 1 0 0 0 1 0 0 1 0 1 1 0 0 0 1 0 0 2 0 0 1 1 0 0 1 0 1 1 1 1 0 0 0 0 0 1 1 1 0 0 1 0 0 2 0 0 1 0 2 0 0 1 0 0 0 1 2 1 1 1 2 0 2 0 2 0 0 0 2 0 1 0 1 1 2 2 0 2 0 2 0 2 0 2 2 0 0 0 0 0 1 2 0 1 0 0 1 2 0 2 1 0 1 1 1 0 2 0 2 2 0 0 1 1 0 1 0 1 0 1 2 0 1 0 0 1 1 1 2 0 0 0 2 0 0 2 1 1 0 1 0 1 0 0 2 0 0 1 2 1 0 2 2 1 0 0 2 2 0 1 0 0 0 1 0 1 0 0 0 0 2 1 0 1 1 0 0 0 0 1 2 0 2 0 0 0 0 0 0 0 1 1 1 0 0 0 0 0 0 0 0 0 0 1 1 0 2 2 0 0 1 1 1 0 0 0 0 2 0 0 1 1 0 0 0 0 0 0 1 1 0 0 0 0 0 0 0 1 1 1 0 2 0 1 1 0 0 2 0 2 1 0 0 0 1 1 1 2 1 1 1 1 0 0 0 2 1 1 1 1 0 1 0 0 0 0 0 0 0 2 1 0 0 1 0 0 2 1 2 1 0 1 1 0 0 0 1 0 1 0 2 0 2 1 0 0 0 0 0 1 0 0 2 0 0 0 1 1 0 1 0 0 0 0 0 0 2 0 1 1 1 1 1 1 1 0 0 0 0 2 2 1 2 0 1 0 0 0 0 0 1 0 1 1 1 1 0 0 1 1 0 1 1 0 0 1 0 0 1 2 0 0 1 1 0 0 0 0 0 1 0 2 2 1 2 1 1 2 0 0 2 2 2 1 0 1 0 0 0 0 1 0 1 1 1 0 2 1 2 2 0 0 0 2 2 1 1 1 0 0 0 1 0 1 1 0 0 0 2 0 1 0 1 0 2 1 1 0 1 0 0 1 1 1 0 0 0 0 0 0 1 0 1 1 1 0 2 0 1 1 1 0 1 0 0 0 0 0 0 0 0 1 0 0 0 0 2 1 0 0 1 2 2 2 0 2 0 0 0 0 1 0 1 0 0 1 2 2 1 2 0 0 1 0 1 1 0 1 1 0 1 0 2 0 2 0 0 1 2 0 1 2 1 0 1 0 0 1 1 2 0 0 0 2 2 0 1 2 0 0 2 0 1 1 0 1 1 0 1 0 0 0 1 2 1 2 0 0 0 0 0 0 0 0 0 1 0 2 0 0 0 1 0 0 0 0 0 0 1 0 1 2 0 0 0 1 1 0 1 1 0 0 0 0 0 0 1 1 0 0 0 0 1 0 0
142 0 1 1 0 1 0 2 0 2 2 0 0 0 0 0 0 0 0 2 1 1 0 2 0 0 0 1 2 0 1 0 1 1 0 0 2 1 0 0 2 2 0 0 0 0 2 0 2 0 0 0 0 0 2 0 0 1 1 1 1 1 0 0 0 0 0 0 2 0 2 0 1 1 1 1 1 0 0 0 1 0 0 0 2 0 0 1 2 2 1 2 1 1 0 2 0 0 0 1 1 2 1 0 0 0 2 0 2 2 0 0 1 1 1 1 1 0 0 2 2 1 1 1 0 0 0 1 1 0 1 1 0 0 0 0 0 0 0 0 0 2 0 0 0 0 0 0 0 1 1 0 2 0 0 0 0 0 1 2 2 0 0 2 0 1 1 0 0 2 2 1 0 2 2 2 0 1 0 1 0 1 1 1 2 1 2 1 0 0 0 1 0 1 2 0 1 0 0 1 0 1 0 1 2 1 1 0 2 0 0 1 0 0 2 0 0 2 0 0 2 2 2 0 0 2 2 1 0 1 1 1 0 0 0 0 0 2 2 2 0 0 2 2 2 0 0 0 0 0 0 0 0 0 1 2 2 1 1 1 0 1 0 2 2 0 0 0 1 0 1 1 0 1 1 0 0 2 1 0 0 0 2 0 0 0 0 2 0 2 0 0 1 2 2 1 2 2 2 0 1 0 0 2 0 0 0 0 1 1 0 0 0 2 2 0 2 0 0 0 0 0 0 0 0 0 2 0 1 1 0 1 0 1 0 0 0 1 1 1 2 1 2 1 0 0 1 0 1 0 0 0 0 2 1 1 1 0 0 1 0 1 2 1 2 0 0 2 2 0 0 2 1 0 0 1 0 1 1 1 2 0 0 0 2 0 1 0 0 1 1 1 0 0 2 0 1 2 2 1 1 2 0 2 2 0 0 0 0 0 0 2 0 0 2 0 0 0 0 0 0 1 0 0 1 2 1 0 0 1 1 1 1 1 1 0 0 2 1 1 1 1 0 0 1 1 1 0 2 1 0 1 0 2 1 0 1 1 1 0 2 2 0 0 0 2 0 2 0 0 1 1 2 0 0 0 0 1 2 1 0 2 0 0 1 0 0 1 2 1 0 0 1 1 1 0 1 1 1 2 1 1 2 0 2 1 0 1 1 0 1 0 0 0 0 0 0 2 0 1 2 1 0 0 0 0 2 0 0 2 1 0 1 0 0 0 2 1 0 0 2 2 0 1 1 1 1 1 1 1 0 0 0 0 2 2 0 0 0 1 1 0 0 1 1 0 0 2 2 0 0 0 0 0 0 0 2 1 0 2 0 1 0 0 0 0 0 0 0 0 0 0 2 0 2 0 2 0 0 0 0 2 1 1 1 1 1 0 1 1 0 0 0 0 0 0 0 2 0 1 1 1 0 0 0 0 1 1 0 0 0 0 0 0 1 1 0 0 2 0 1 0 1 2 1 0 2 0 1 1 0 2 1 0 1 1 2 0 2 1 0 1 1 1 1 2 0 1 0 0 0 2 1 0 1 1 1 1 0 0 2 0 1 0 0 2 0 1 1 1 0 1 0 1 1 0 0 1 0 1 1 0 0 0 2 0 0 1 0 0 2 1 0 1 0 1 1 1 2 2 0 0 1 2 0 2 2 1 1 1 1 1 0 0 1 1 1 1 0 1 0 1 0 1 0 0 1 0 0 0 0 0 0 0 0 0 0 0 0 0 0 0 2 1 0 0 2 0 0 2 2 1 0 0 0 0 1 0 1 2 0 1 0 0 1 2 0 0 0 2 0 2 2 2 0 0 0 0 0 1 0 1 0 1 0 1 1 0 0 2 0 0 0 0 0 1 1 0 2 0 0 1 0 2 2 2 1 0 0 1 0 1 0 1 0 2 1 0 0 0 0 0 0 0 0 0 0 0 0 0 2 2 0 2 0 0 0 0 0 0 1 0 0 0 0 0 2 0 2 0 1 0 1 0 2 1 0 1 1 1 1 1 2 0 0 0 0 1 0 1 0 1 1 0 1 1 2 0 0 0 0 2 1 0 1 1 1 1 0 2 0 0 0 0 1 1 0 1 2 1 0 0 0 0 0 0 1 1 0 0 1 1 1 2 0 0 0 2 0 0 0 1 1 0 0 2 0 0 0 0 2 0 0 0 2 0 2 0 0 0 0 0 0 1 1 0 0 0 0 0 1 0 0 0 0 1 0 0 1 0 0 1 0 0 1 0 1 0 0 1 1 0 0 0 0 0 0 0 1 1 1 1
143 1 0 0 2 0 1 2 2 0 1 0 0 1 1 1 0 1 1 1 1 0 0 1 1 1 1 0 2 1 1 1 0 0 1 1 2 1 0 0 1 1 1 1 0 1 1 0 0 1 1 0 0 1 1 1 0 0 1 0 1 1 1 1 1 0 2 0 0 0 0 0 2 2 2 2 0 0 1 1 1 0 1 1 0 0 0 0 2 2 0 0 0 1 1 2 1 2 0 2 1 2 1 0 0 0 2 1 1 0 1 2 1 1 2 2 2 1 0 1 2 0 1 1 0 0 0 2 2 1 1 1 0 0 0 0 0 1 0 2 2 1 0 0 0 0 0 0 0 1 0 0 0 0 0 0 0 1 0 0 1 1 0 2 1 2 2 1 0 1 0 0 0 1 1 0 2 0 0 0 0 0 0 1 1 1 1 0 0 0 0 0 0 0 0 1 1 0 0 1 0 1 0 1 2 2 2 0 0 0 0 0 1 0 1 1 0 0 0 1 2 1 0 0 0 1 1 1 0 1 0 0 0 0 0 0 0 1 2 1 0 0 2 2 2 0 0 0 1 0 0 0 0 1 1 2 0 1 1 0 0 0 0 1 0 0 0 1 2 1 0 1 0 0 0 0 0 2 2 1 1 1 2 0 1 1 0 0 1 2 1 2 1 2 2 1 2 0 0 0 0 0 1 1 0 0 0 2 0 0 0 1 0 1 1 0 2 0 0 0 1 2 2 0 2 0 0 0 1 2 0 1 0 1 0 0 0 0 2 1 1 1 1 1 1 0 1 0 0 1 1 1 0 0 0 0 0 0 0 1 0 1 2 1 2 0 0 1 1 0 0 2 1 1 1 0 2 1 1 2 0 1 0 2 1 0 1 0 0 0 1 1 1 1 2 0 2 1 0 0 0 0 0 1 1 0 1 0 0 0 0 2 0 0 1 0 1 0 0 1 0 2 0 1 1 1 1 2 2 1 0 1 0 2 0 0 0 0 0 0 1 0 0 0 1 2 1 0 1 2 0 0 0 0 2 0 2 1 0 1 1 1 2 2 0 0 2 1 0 1 0 1 1 1 1 0 1 0 0 1 2 2 0 1 0 1 0 0 2 2 0 0 1 1 2 0 1 0 0 2 2 2 1 1 1 1 1 0 1 0 0 0 1 0 1 1 0 2 1 1 0 1 0 0 0 0 2 0 1 1 1 0 0 0 0 0 2 0 1 0 2 2 0 1 2 1 1 1 1 1 0 0 0 1 1 0 1 1 0 1 0 0 0 2 0 1 1 2 2 1 0 2 1 0 0 0 1 1 0 2 0 1 0 0 1 0 0 2 1 2 0 0 0 0 0 1 0 0 0 0 0 1 1 1 0 0 1 0 0 0 0 0 0 1 0 1 0 1 0 1 1 1 0 0 0 0 2 1 0 0 0 0 1 1 2 0 0 0 2 0 1 0 1 2 2 0 2 2 0 1 0 2 0 2 1 2 1 0 1 0 0 0 2 1 1 1 0 0 0 1 1 2 0 2 0 0 2 0 1 0 1 1 1 1 1 2 0 0 1 0 0 0 1 1 1 0 0 2 0 2 1 1 1 0 1 0 1 1 0 0 1 1 0 1 0 0 2 2 2 2 1 0 1 2 0 0 1 1 1 0 0 0 1 0 0 2 1 0 0 0 0 0 0 1 0 0 1 0 0 0 0 0 0 0 0 0 0 0 0 0 0 2 0 1 1 0 2 1 0 2 0 0 1 0 0 0 1 0 1 1 1 2 1 1 2 1 0 1 1 2 0 1 2 2 1 1 0 1 0 1 1 2 0 2 0 2 1 0 0 1 0 0 0 0 0 0 1 0 2 0 2 2 0 2 2 1 0 1 0 1 0 1 0 0 0 1 1 0 0 0 0 0 1 1 2 0 1 1 0 1 1 1 0 1 0 1 2 0 0 0 0 0 0 0 0 0 2 0 1 0 1 0 0 0 2 0 0 0 2 2 2 0 1 1 1 2 0 1 1 2 1 2 1 0 2 2 2 0 0 0 0 2 2 1 2 0 1 2 0 2 0 1 0 0 2 1 0 0 2 1 0 1 1 2 0 1 2 1 0 0 2 2 0 0 2 0 1 1 0 0 0 0 1 0 0 1 0 0 0 1 1 0 1 0 1 0 1 0 0 1 1 1 0 1 1 0 0 0 0 0 1 0 0 0 0 0 0 0 0 0 0 2 0 1 0 0 0 0 1 0 0 0 1 2 1 0 0 0 0 1 2 1
144 0 1 0 0 0 0 2 2 0 0 0 1 1 1 1 0 1 1 1 1 1 0 1 1 0 0 0 2 1 2 0 2 2 0 0 2 1 0 1 2 1 0 1 0 0 2 0 1 1 0 0 0 0 2 1 0 0 1 1 0 1 0 1 0 0 0 0 2 0 0 1 1 1 2 1 0 0 1 0 2 0 0 0 1 0 0 0 0 2 0 0 1 2 0 1 0 1 1 1 1 1 0 0 1 1 2 2 2 0 0 2 0 0 1 1 0 0 0 2 2 0 2 0 0 0 0 2 2 1 0 0 0 0 0 0 1 1 0 0 1 1 1 0 0 0 0 0 0 1 0 0 2 0 0 0 0 1 0 0 0 0 0 2 1 1 1 2 1 1 0 1 0 0 0 0 1 0 0 0 0 0 1 0 1 0 2 2 2 0 0 2 1 1 1 0 1 0 0 1 0 1 0 0 2 2 1 2 2 0 2 2 2 0 2 1 1 1 0 0 2 2 1 1 0 1 2 1 1 1 0 0 1 1 1 0 0 2 2 1 0 1 1 2 2 0 0 0 0 0 0 0 0 1 0 1 0 0 0 0 0 0 0 1 0 0 0 0 1 1 0 1 0 2 1 2 1 1 1 0 1 2 1 0 0 2 0 2 0 2 2 0 0 2 1 0 0 2 0 1 0 0 2 0 1 0 0 2 0 1 0 1 0 2 2 0 2 2 1 0 1 2 1 0 2 0 0 0 0 0 0 1 0 2 0 0 0 2 0 1 2 2 1 2 0 0 2 0 1 1 1 0 0 1 0 1 1 1 0 0 1 0 1 1 1 0 0 2 2 1 1 1 2 2 1 1 1 1 1 2 0 2 0 1 2 1 1 0 0 0 0 0 0 0 2 0 1 0 1 1 1 1 0 1 1 1 1 0 0 1 1 1 1 1 1 0 1 0 1 0 0 1 1 0 0 2 2 0 0 1 0 0 1 1 1 1 0 0 0 0 1 1 0 0 1 2 0 0 2 0 0 1 0 2 0 0 0 2 1 0 1 2 1 0 0 1 1 2 0 0 1 1 1 1 0 0 0 0 2 0 1 2 0 1 0 0 1 0 1 0 1 1 0 2 2 0 1 2 1 1 0 0 1 1 1 0 1 0 1 0 0 1 1 0 0 2 1 2 2 1 0 1 1 0 0 1 1 0 0 2 1 0 1 1 1 0 2 0 0 2 0 0 0 0 1 0 1 1 1 1 0 0 0 2 1 0 0 1 0 1 0 0 0 1 1 0 0 1 1 1 0 0 1 0 1 0 2 0 0 2 0 1 1 0 0 1 1 1 1 1 0 1 0 0 0 2 0 0 0 0 1 2 0 2 2 0 0 2 2 2 0 1 0 1 0 0 0 2 2 1 0 1 0 0 0 1 0 1 0 0 0 0 1 1 1 1 0 0 1 1 0 0 1 1 2 0 2 1 0 0 0 2 0 1 1 2 1 1 1 0 0 0 1 1 1 1 2 1 0 0 0 1 0 0 1 0 2 0 1 0 1 1 0 2 1 1 1 0 0 1 0 1 0 0 0 0 0 2 0 1 1 0 0 0 2 0 1 2 0 0 1 0 0 2 0 0 0 0 0 0 0 0 1 2 0 0 0 0 0 0 0 0 0 0 0 0 1 0 0 0 0 0 0 0 0 1 1 0 0 0 0 0 0 0 0 1 0 0 0 0 0 1 2 1 0 0 2 0 1 1 0 0 1 2 2 2 1 0 1 1 0 1 0 0 0 1 0 2 2 1 0 0 1 1 1 1 0 1 0 1 1 2 0 1 0 2 1 1 1 0 0 0 0 0 0 0 2 1 2 0 1 1 0 2 2 1 0 0 0 1 1 0 1 1 0 1 0 0 1 0 0 0 1 1 1 1 1 1 0 1 1 1 0 1 1 0 1 0 0 0 1 0 2 2 2 0 1 0 2 0 1 0 0 1 1 0 0 2 1 0 0 0 2 0 0 0 1 0 0 2 0 2 1 1 2 2 2 0 0 0 0 2 2 0 2 0 1 0 1 1 1 1 0 0 2 1 0 0 0 0 0 0 0 2 1 1 1 1 0 0 0 0 0 1 0 0 0 0 0 0 0 0 2 1 0 0 0 0 0 0 2 2 0 1 1 0 2 1 0 0 0 0 0 0 1 1 1 0 0 0 0 0 0 1 1 1 0 0 1 0 0 1 1 2 0 0 0 0 0 1 1 0 0 2 1 0 0 0 0 0 1 1
145 1 2 0 0 0 0 2 1 1 1 1 0 0 0 0 0 0 1 2 1 1 0 0 2 0 0 0 1 1 0 1 0 0 1 1 2 2 0 0 2 2 0 1 0 0 1 0 1 1 1 0 1 2 0 1 1 0 1 0 1 2 0 2 0 1 0 1 2 0 0 2 2 2 1 2 1 0 2 1 0 0 0 0 1 0 0 0 1 2 0 0 0 2 0 2 0 1 0 1 1 2 0 0 1 1 2 0 0 0 0 1 1 1 1 1 1 1 0 1 2 0 2 0 0 0 0 0 1 0 0 0 0 0 0 0 0 0 0 0 1 1 0 0 0 0 1 0 0 0 0 0 1 1 0 0 0 0 2 1 1 0 0 2 0 2 2 1 0 1 0 1 0 1 0 0 2 0 0 0 0 0 0 1 2 2 1 1 0 0 0 2 0 1 1 0 0 0 0 1 0 0 0 0 2 0 2 0 0 0 0 1 2 0 1 0 1 1 1 0 2 2 1 0 0 1 1 2 0 1 0 0 0 0 0 0 0 1 1 1 0 0 2 1 1 0 0 0 0 0 0 0 0 1 0 1 0 0 0 0 0 0 1 1 0 0 0 0 1 1 0 2 1 2 0 1 0 1 1 0 0 2 1 1 0 0 1 1 0 2 1 1 1 2 2 1 2 1 0 1 0 0 1 1 1 0 1 2 1 1 0 0 0 2 2 0 0 0 1 0 1 2 1 0 2 0 0 0 2 2 0 0 1 1 0 0 0 1 1 2 1 1 0 1 0 0 1 2 2 1 1 1 1 2 1 1 1 0 0 1 0 1 1 1 1 1 0 2 2 0 0 2 0 0 1 0 2 0 0 1 2 0 0 1 1 1 0 0 0 1 1 1 1 0 2 0 0 0 1 1 1 1 0 2 2 0 0 1 0 0 0 1 0 0 1 0 1 1 0 0 0 2 1 2 0 2 2 0 0 0 1 0 0 2 0 0 0 0 1 0 1 1 1 1 2 2 2 0 1 2 0 0 0 2 0 0 0 2 1 1 1 1 0 0 0 0 2 2 0 0 0 0 1 1 1 0 1 1 2 2 0 1 0 0 1 0 0 0 2 0 0 0 0 2 1 0 2 2 2 2 0 0 1 0 2 1 2 0 1 0 0 0 2 1 0 2 0 2 1 1 0 1 0 0 0 2 0 0 0 2 1 0 2 2 1 0 1 0 1 2 0 0 0 1 1 1 0 1 1 1 0 0 0 2 2 0 1 0 0 0 2 0 0 1 0 1 0 2 2 2 2 1 0 0 0 0 0 0 0 2 0 0 0 0 1 1 1 1 1 1 0 0 1 0 0 0 0 0 0 0 1 2 0 0 0 0 0 1 1 1 0 0 0 1 0 1 1 1 1 0 0 0 0 0 0 1 0 1 0 0 0 0 0 0 2 1 0 0 1 1 1 0 0 1 1 0 2 0 0 1 0 2 1 1 2 2 2 0 2 0 0 0 2 0 2 1 0 2 0 1 0 1 0 1 1 0 2 1 1 0 1 1 0 0 0 1 0 2 2 0 0 1 0 2 0 1 0 2 0 2 1 0 0 0 2 0 0 1 0 0 1 1 0 1 1 0 0 0 0 0 0 0 0 2 0 1 2 0 0 0 0 2 0 0 0 0 1 0 0 1 0 0 0 0 0 0 0 0 0 0 0 0 0 0 0 0 0 0 0 0 0 1 0 0 0 2 1 0 0 1 0 0 1 0 0 0 1 1 0 2 0 0 1 1 2 1 0 2 2 2 0 0 2 1 1 1 0 1 0 1 1 1 1 2 1 1 1 0 0 1 0 0 1 1 1 0 0 0 2 1 2 2 0 2 2 1 1 2 0 2 0 2 1 1 0 1 1 2 1 0 0 1 1 0 1 0 0 1 1 0 1 1 0 2 0 0 0 0 1 0 0 0 2 0 2 2 2 0 2 0 1 0 0 2 2 1 0 1 2 2 2 0 2 0 0 0 1 2 0 1 0 1 1 1 2 1 2 0 0 0 0 1 0 0 0 2 0 0 0 1 0 0 1 1 1 0 0 1 1 0 0 1 0 1 0 0 1 2 0 0 2 2 1 2 0 0 0 1 1 0 0 0 1 1 0 2 1 0 0 1 2 1 1 0 1 0 1 0 0 0 0 0 0 1 2 0 0 0 1 1 0 0 0 0 0 1 1 0 1 0 0 1 1 1 1 1 2 0 0 2 2 0 1 2 1 0 0 0 0 0 1 0
146 1 1 1 1 0 0 2 1 1 1 0 0 0 0 0 0 0 2 1 2 0 0 0 2 0 0 0 1 0 1 1 1 1 0 0 2 2 0 1 1 1 1 0 0 0 0 0 0 2 1 0 0 0 1 0 0 0 2 0 1 1 0 1 0 1 0 0 1 0 0 0 2 2 2 2 0 0 2 1 1 0 0 0 2 0 0 1 1 2 0 1 0 2 0 0 0 0 0 1 2 2 0 0 0 0 2 0 0 0 0 2 0 2 2 2 0 0 0 1 1 0 1 1 0 0 0 1 1 0 0 0 0 1 1 1 0 1 0 0 1 1 1 0 0 0 0 0 0 1 0 0 1 2 0 1 0 1 1 1 2 1 0 2 2 2 2 0 1 2 0 0 0 1 2 0 1 1 1 1 0 2 0 1 1 1 1 2 2 1 1 2 0 2 2 0 0 0 0 0 0 0 0 0 2 1 2 0 2 0 0 1 1 0 0 2 1 0 1 0 0 0 1 0 0 1 1 1 0 1 0 0 0 2 2 2 2 2 2 1 0 0 1 2 2 0 0 0 1 1 1 1 0 1 0 2 1 0 0 0 0 0 0 0 1 0 0 0 1 0 0 0 1 2 0 0 1 2 2 1 1 0 0 0 0 0 0 1 1 2 0 1 0 2 2 1 1 0 0 0 0 0 2 0 0 0 1 2 2 2 0 1 0 1 1 0 2 0 1 0 0 1 1 1 0 0 0 0 0 2 0 0 0 1 0 1 0 2 1 0 0 0 1 1 1 0 0 0 0 0 2 0 0 0 0 0 0 0 0 2 0 2 2 1 2 0 0 2 2 1 1 1 1 1 1 0 2 2 2 2 1 0 0 1 1 1 1 0 0 0 0 0 1 0 2 1 0 0 0 0 0 0 0 1 2 1 0 0 0 0 0 0 0 0 2 0 0 0 1 0 0 0 0 1 1 2 1 0 0 0 0 0 0 2 0 1 1 1 0 0 1 2 0 1 2 2 0 0 1 1 0 0 2 2 2 2 2 1 1 1 1 1 0 0 0 0 2 2 0 0 1 1 2 1 1 0 1 0 2 0 2 2 1 0 0 1 0 1 2 0 0 0 0 1 2 0 1 0 1 2 1 1 2 0 2 0 1 0 2 0 0 0 0 0 1 0 0 2 1 1 0 1 0 0 0 1 1 1 0 2 0 1 1 1 0 1 1 0 2 1 0 2 0 0 0 1 1 1 1 1 1 0 0 2 0 0 0 0 1 0 1 1 0 1 0 1 0 1 0 0 0 1 0 0 1 0 1 0 0 2 0 2 0 0 0 0 0 2 1 2 1 1 2 0 2 0 2 0 0 0 0 2 0 2 2 0 1 0 1 0 2 0 0 1 2 0 0 1 1 0 1 0 0 1 0 1 0 0 0 0 0 0 0 0 2 0 0 1 2 0 2 1 1 2 2 0 1 0 1 2 0 2 1 2 1 2 0 0 2 1 1 0 1 1 0 0 1 1 1 0 0 1 0 0 0 0 2 0 1 0 0 1 0 0 0 0 0 0 0 1 0 2 0 2 0 2 0 2 0 2 0 1 0 0 0 0 1 1 0 0 0 0 0 0 0 1 0 0 0 0 0 0 0 2 0 1 2 0 0 0 0 1 0 0 0 0 2 0 0 0 0 0 0 0 0 0 0 1 0 0 0 0 1 0 0 1 0 0 0 0 0 0 2 2 0 0 2 0 0 2 0 1 1 1 1 1 1 0 1 1 1 2 0 0 0 2 0 2 2 2 0 0 1 1 1 1 0 0 1 0 0 0 0 2 0 1 0 1 0 1 0 0 0 1 1 1 1 0 1 0 2 1 0 2 2 1 0 1 0 2 0 2 1 0 0 1 1 1 1 0 0 0 1 1 1 1 1 0 0 0 2 2 0 2 0 0 0 0 0 0 0 0 0 0 0 1 2 0 1 0 1 0 0 1 1 0 0 0 2 2 2 0 2 1 2 2 0 2 1 0 2 2 2 0 2 1 1 0 1 0 1 1 2 0 2 1 0 1 0 2 0 0 1 1 1 1 0 1 2 1 0 1 2 1 2 2 1 0 1 1 1 1 0 2 0 0 0 1 0 0 1 1 2 1 1 2 1 0 0 0 2 2 2 0 0 0 0 1 1 1 1 1 1 0 0 2 2 0 1 1 0 0 0 0 0 2 0 0 1 0 0 1 0 1 1 0 0 0 0 0 0 0 0 1 0 0 0 0 1 0 2 2
147 0 1 0 0 0 1 2 1 1 2 0 0 2 0 0 0 2 1 2 2 0 0 0 2 0 0 0 1 1 2 0 2 2 0 0 0 1 0 0 1 1 0 1 0 1 0 0 0 2 0 0 0 0 0 0 0 0 0 0 0 1 0 2 0 1 0 1 2 0 0 1 1 1 1 1 1 0 1 0 2 0 1 1 0 0 0 0 1 1 0 0 1 1 0 0 0 1 1 0 0 2 0 0 1 1 2 1 1 0 0 1 0 2 2 2 0 0 1 1 1 0 0 2 0 1 0 0 0 0 1 1 1 1 0 0 0 0 0 0 0 2 0 0 0 0 1 0 0 1 1 0 2 0 1 1 0 1 0 0 0 0 0 2 1 1 0 0 0 2 0 0 0 2 2 2 2 1 0 1 1 1 0 0 0 0 2 1 0 0 0 1 1 1 1 1 0 1 0 1 0 1 1 0 2 1 1 0 1 0 1 2 1 0 1 2 0 2 2 0 0 0 0 0 0 2 1 0 0 0 0 0 0 0 0 0 0 2 2 2 0 0 2 1 2 1 1 0 0 0 0 0 0 0 0 2 2 0 0 0 0 0 0 1 0 0 0 0 2 0 0 1 0 2 0 0 0 1 1 1 1 1 2 1 1 0 1 1 0 1 0 0 1 2 2 1 1 1 0 0 0 0 0 2 0 0 0 2 0 1 1 1 0 0 0 0 2 0 2 0 0 2 1 0 1 0 0 0 1 1 0 1 1 2 0 0 0 1 1 0 1 0 1 2 0 0 2 1 1 0 1 0 0 2 1 1 1 0 0 0 0 1 2 0 2 1 0 1 1 0 0 2 0 0 0 1 1 2 2 2 2 0 0 0 0 0 0 0 0 0 0 0 0 0 1 1 0 0 0 0 0 0 0 2 2 0 0 2 0 0 0 0 1 1 0 1 0 1 0 0 0 1 1 0 0 1 1 0 0 1 0 1 1 0 2 1 0 2 2 2 2 0 0 0 1 1 0 0 2 2 0 0 1 2 1 1 1 0 0 0 2 1 0 0 0 2 0 1 0 1 0 1 1 2 0 0 0 0 2 1 1 2 0 0 0 1 0 0 2 1 0 0 1 1 0 0 2 1 1 1 1 1 1 1 1 1 1 1 1 0 1 0 1 1 0 1 0 2 1 1 0 2 0 0 1 1 1 1 0 2 1 1 0 0 0 0 1 0 0 0 1 2 0 0 1 1 0 1 1 1 1 0 0 2 2 0 2 0 1 0 0 0 1 1 0 0 0 1 1 1 2 2 0 0 2 0 2 0 0 2 0 2 0 0 0 0 0 2 2 2 0 0 2 0 1 1 0 0 1 0 1 1 1 0 1 1 2 0 0 0 0 0 0 0 2 0 0 0 0 0 1 0 0 1 0 1 1 2 0 0 0 1 0 0 1 1 0 0 2 0 2 2 0 2 1 0 2 0 0 1 1 1 0 2 2 2 0 1 2 0 0 0 0 0 0 0 0 1 0 0 0 1 1 0 0 0 1 1 0 0 0 1 0 0 0 1 0 1 2 0 0 0 0 1 2 0 0 2 0 2 0 2 0 0 0 0 1 1 0 0 1 1 1 1 0 1 0 1 1 1 0 0 0 2 0 2 2 0 0 0 0 0 0 1 0 0 0 1 0 2 1 1 0 0 0 0 0 0 0 0 0 0 1 0 0 0 1 0 0 0 0 1 1 1 0 0 2 0 0 2 0 0 1 1 1 1 2 1 1 2 1 1 2 2 2 1 1 2 1 2 1 1 2 2 2 0 1 0 2 2 0 0 1 2 1 1 1 0 0 1 0 0 1 1 1 0 0 1 2 0 2 2 0 2 1 1 1 2 0 2 1 1 1 2 0 1 0 1 0 0 0 0 1 0 1 0 0 2 0 1 1 1 0 2 0 0 0 0 0 0 0 0 1 1 1 1 1 0 2 0 0 0 0 1 1 0 0 1 0 0 0 1 2 0 0 0 1 2 0 1 1 2 0 0 2 2 2 0 0 0 0 2 2 0 1 1 1 0 0 1 1 1 0 0 1 1 0 1 2 1 0 1 0 0 0 0 0 0 0 0 2 2 1 1 0 0 1 0 1 1 0 1 2 1 1 1 0 0 0 0 2 1 1 0 1 0 1 0 1 1 1 1 1 0 1 1 1 0 0 0 0 0 0 1 1 0 0 0 1 0 0 1 1 1 0 0 0 0 1 1 0 0 0 1 0 1 0 0 0 0 2 1
148 1 2 1 0 0 0 2 1 1 1 0 0 1 1 1 0 1 1 1 1 1 0 0 2 0 0 0 2 1 1 2 2 1 1 0 1 2 0 0 2 2 0 0 0 0 0 0 2 1 0 0 1 0 1 1 0 0 1 1 0 1 0 2 1 1 1 1 1 0 0 1 2 2 1 2 1 0 0 0 1 0 0 0 2 0 0 0 1 1 0 0 0 2 0 0 0 1 0 2 1 1 0 0 0 0 2 0 1 1 0 2 1 2 2 2 1 0 0 2 2 0 2 0 0 0 0 1 2 2 0 0 0 0 0 0 1 0 0 0 0 2 0 0 0 0 0 0 1 2 1 0 2 0 0 0 0 2 0 0 2 2 0 2 0 1 1 1 0 0 0 0 1 1 2 1 1 0 0 0 0 0 1 0 1 0 2 0 0 0 0 2 0 2 2 1 1 0 0 1 0 1 0 1 2 0 2 0 2 0 1 1 1 0 1 1 1 2 1 0 1 1 1 0 0 1 1 2 0 2 0 0 0 0 0 0 0 1 1 2 0 0 2 2 2 0 0 0 1 1 1 1 0 1 0 1 0 0 0 1 1 1 1 2 0 0 1 0 1 0 0 0 0 2 1 1 0 1 1 1 1 0 1 1 0 1 0 0 0 2 2 1 1 2 2 2 1 0 0 0 0 0 2 0 2 0 0 1 2 2 0 0 0 2 2 0 2 0 1 0 1 2 1 0 1 0 1 0 1 1 0 2 1 2 0 0 0 2 0 0 0 0 2 0 0 0 2 0 1 1 0 0 1 1 0 0 0 0 0 0 1 1 2 2 2 0 0 1 2 1 1 1 1 1 1 0 1 0 0 0 1 1 0 1 1 0 0 0 0 0 0 0 0 0 2 1 0 1 0 0 1 1 0 2 2 0 0 1 1 0 0 1 1 1 1 0 0 1 1 0 0 1 0 1 0 1 1 0 0 1 0 2 0 2 0 0 0 1 0 0 2 1 0 0 1 1 0 0 1 0 0 0 0 2 1 0 1 1 1 0 2 1 1 1 0 1 1 1 0 1 1 2 1 2 0 0 0 2 2 0 0 2 0 0 0 1 0 1 2 1 1 0 0 1 1 0 1 1 1 2 1 0 1 1 1 1 1 0 2 0 0 0 0 0 0 1 0 2 0 0 0 1 1 1 1 1 1 0 1 2 1 0 2 1 1 0 2 0 0 0 1 2 0 0 1 0 0 0 2 2 2 0 0 1 1 1 0 0 0 0 2 0 0 1 0 1 1 2 2 1 1 0 0 0 0 0 0 1 0 1 1 0 0 0 1 0 0 1 0 1 0 0 0 1 1 0 1 0 0 1 0 2 0 0 0 0 0 0 1 0 1 0 0 2 0 1 0 1 1 0 0 0 0 0 0 1 1 1 0 0 0 0 0 0 1 1 0 0 1 1 1 1 1 2 2 0 1 0 0 1 0 1 1 0 2 2 1 1 1 0 0 0 1 1 0 1 0 1 1 0 0 0 0 0 0 1 1 0 1 0 2 1 0 2 1 1 1 0 1 0 0 0 1 1 0 1 0 1 0 1 1 0 0 0 2 0 1 1 1 1 0 0 0 2 1 0 1 0 0 0 0 0 0 2 1 0 0 0 0 0 0 0 0 0 0 0 1 0 0 0 0 0 1 0 0 0 1 1 0 1 1 1 0 0 0 0 0 0 1 1 0 0 1 1 1 0 2 0 1 1 0 0 0 0 0 1 1 0 2 2 0 0 0 0 1 1 1 2 0 2 0 2 2 2 1 1 0 1 0 1 1 1 0 2 1 1 1 0 0 2 0 0 1 0 0 0 1 0 2 1 0 1 0 2 2 2 2 1 0 2 0 2 1 1 0 0 0 1 1 0 0 1 1 0 1 0 0 0 0 0 2 2 0 1 0 0 1 0 0 0 0 0 0 0 0 0 1 0 0 0 0 0 0 0 1 1 0 2 2 1 2 0 2 0 0 0 0 1 0 1 0 1 1 0 2 1 1 0 0 1 0 1 2 1 1 1 0 1 0 2 0 0 0 0 0 2 0 0 1 1 0 0 1 1 2 2 1 1 1 1 2 2 0 1 0 0 1 0 0 0 0 0 2 0 0 2 0 1 0 1 2 1 0 0 2 0 2 1 0 0 0 0 0 1 2 0 0 0 1 0 0 0 0 0 0 1 0 0 1 0 0 1 0 0 1 0 1 1 1 1 0 0 0 1 1 0 0 0 0 0 1 1
149 0 1 0 0 0 0 1 1 1 1 1 1 1 1 1 0 1 2 0 0 0 0 1 1 0 0 0 2 0 1 1 2 1 0 0 2 1 0 1 1 1 0 0 0 0 1 0 2 0 0 0 0 0 2 0 0 0 2 0 0 0 0 2 1 1 1 0 1 0 0 1 2 2 2 2 0 1 1 1 1 0 1 1 1 0 0 0 1 2 0 0 1 1 0 1 0 0 0 2 2 1 0 0 0 0 2 1 1 0 0 1 0 2 2 2 0 0 1 1 1 0 1 1 0 1 0 1 2 1 0 0 0 1 1 0 0 0 0 1 1 2 0 1 0 0 0 0 0 1 0 0 0 0 1 0 0 0 0 0 1 1 0 1 2 2 2 1 0 1 0 1 0 2 1 0 1 1 0 1 0 1 0 0 0 0 1 0 0 0 0 0 1 1 1 1 0 0 0 1 0 2 0 0 2 2 0 0 1 0 1 2 1 0 2 0 0 1 0 1 2 1 0 0 0 1 1 1 0 1 0 0 0 0 0 0 0 1 1 1 0 0 2 1 2 1 1 0 1 0 0 0 0 0 0 1 0 0 0 0 0 0 0 1 0 0 0 0 2 1 0 0 1 2 1 1 0 1 1 1 1 1 2 0 0 0 2 0 0 1 1 1 1 2 2 2 1 1 1 0 0 0 2 0 1 0 1 2 0 1 0 1 0 1 1 0 2 0 1 0 1 2 2 2 1 0 0 0 1 0 0 2 0 2 0 0 0 2 0 1 1 1 0 1 0 0 1 0 1 1 1 0 0 1 1 0 1 0 0 0 0 0 1 1 1 0 0 1 1 0 0 2 1 0 0 0 2 1 1 1 0 2 0 1 1 0 1 0 0 0 0 0 1 0 2 0 0 1 1 0 1 0 0 1 1 1 1 1 0 0 0 1 0 0 1 0 1 1 0 0 0 1 0 1 0 2 2 1 1 1 0 2 0 0 2 1 0 0 1 1 2 0 0 0 1 1 0 0 2 1 0 0 1 2 1 1 1 1 0 1 1 1 0 0 1 1 1 1 0 1 0 1 2 0 0 0 0 0 1 1 2 1 0 0 0 1 0 0 2 1 0 0 0 1 0 0 1 2 2 2 1 0 0 2 0 2 2 1 2 0 1 0 1 0 0 2 1 2 1 0 0 2 0 0 0 1 1 1 1 1 1 1 0 0 1 0 1 1 1 2 1 1 0 0 2 0 1 2 0 1 0 0 0 1 2 1 1 0 1 0 0 1 0 2 2 0 0 0 0 0 1 1 0 0 0 0 1 2 0 1 0 0 1 0 0 0 0 0 0 0 0 0 0 0 0 0 0 0 0 0 0 2 0 2 2 0 2 1 0 0 0 0 0 1 0 0 0 0 1 0 1 0 0 1 0 0 1 0 0 0 0 0 1 0 1 1 1 0 2 0 1 1 0 0 2 0 2 1 0 0 0 2 1 1 2 2 0 0 2 0 0 0 0 0 1 0 0 1 0 0 0 2 0 0 0 1 1 2 1 1 0 0 0 1 1 2 0 1 2 0 0 1 0 2 0 2 0 2 0 2 0 2 0 0 0 0 0 1 1 0 1 1 0 1 1 1 0 1 1 1 0 0 1 2 1 0 0 0 0 0 0 1 1 0 0 2 2 0 0 0 0 0 0 2 0 0 2 1 0 1 1 1 0 0 0 1 0 0 1 0 0 0 1 1 0 0 2 0 0 1 0 0 2 1 1 0 1 0 0 0 0 2 0 0 1 2 1 1 1 2 1 1 2 2 2 1 1 1 0 2 2 2 0 2 0 1 0 0 0 1 1 1 1 1 1 0 0 1 1 0 1 1 0 2 2 1 1 2 0 2 0 2 0 1 0 1 0 1 0 0 1 0 1 1 1 1 1 0 0 0 2 2 0 2 0 0 0 0 0 0 1 0 0 0 0 0 0 0 1 0 1 0 0 2 1 1 0 0 1 1 2 0 1 0 0 1 1 2 0 0 0 0 0 1 1 1 1 0 0 0 1 2 1 0 2 2 1 0 0 2 0 1 0 0 0 2 0 0 1 1 0 0 0 1 2 2 0 1 0 0 1 1 0 2 0 0 0 0 0 0 0 1 2 1 0 1 0 0 0 0 2 0 0 0 1 0 1 0 0 1 0 1 1 0 0 2 2 0 0 0 1 0 0 0 0 0 0 0 2 1 1 0 1 1 0 0 0 0 0 0 0 1 1 1 2 0 0 0 0 0 2 0
150 0 2 1 2 0 0 2 1 1 1 0 0 1 1 1 0 0 2 0 0 0 0 0 2 1 1 0 2 0 0 1 0 0 0 0 2 2 1 0 1 1 0 0 0 0 0 0 2 1 0 0 1 0 0 0 0 0 1 2 0 0 0 2 0 0 0 1 1 0 0 0 2 2 2 2 0 0 0 0 2 0 0 0 1 0 0 0 2 2 0 0 1 2 0 1 0 2 1 2 2 0 0 0 0 1 1 2 2 0 0 2 0 0 0 0 0 0 0 2 2 0 1 1 0 1 0 2 2 1 0 0 0 0 0 0 1 0 0 2 1 1 0 0 0 0 0 0 0 0 0 0 0 0 0 1 1 0 1 0 0 0 0 1 2 2 2 1 1 2 0 0 0 2 1 0 2 2 2 2 0 2 1 0 1 0 1 1 0 0 0 2 1 0 0 1 2 0 0 1 0 1 0 0 2 0 2 1 0 0 0 0 1 0 2 0 0 0 2 0 0 0 0 0 0 1 1 1 0 1 0 0 0 0 0 0 0 2 2 1 0 1 1 1 2 0 0 0 0 0 0 0 1 0 0 2 2 0 0 1 1 1 0 0 1 1 1 0 2 1 0 1 0 1 0 0 0 1 1 0 0 1 0 0 0 0 0 2 0 2 1 0 0 2 2 0 2 1 1 0 1 1 2 0 1 0 1 2 0 1 0 1 0 0 0 0 1 2 0 0 1 2 0 0 1 0 0 0 0 1 0 2 0 0 0 1 0 0 2 1 1 1 1 2 0 0 1 0 1 2 1 0 0 2 2 0 1 0 0 2 0 2 2 0 2 0 0 1 2 1 1 1 0 0 0 0 1 0 0 2 1 0 0 0 2 0 0 0 0 0 0 0 0 0 2 0 0 0 1 1 1 1 0 2 2 1 0 2 0 0 0 0 1 1 0 1 1 0 0 1 0 1 1 1 1 2 1 0 0 0 0 0 0 2 0 1 1 1 0 0 0 2 0 0 0 2 0 0 2 2 0 0 0 1 1 0 1 2 2 1 1 2 0 0 0 2 0 1 0 1 0 1 2 0 0 0 0 1 2 0 1 1 0 1 0 1 0 0 0 0 2 2 1 1 0 0 0 2 2 2 1 1 1 1 1 1 2 1 0 0 0 0 2 0 0 2 0 1 2 1 0 1 0 0 0 1 1 0 0 2 0 0 1 0 0 0 2 0 1 1 1 1 0 1 2 0 0 0 2 2 1 1 0 2 1 1 0 0 0 0 2 0 1 2 1 1 1 0 0 0 1 1 0 0 1 0 1 1 0 1 0 1 1 0 0 0 0 1 1 1 0 0 0 0 0 1 0 0 0 0 1 2 1 0 2 0 1 1 1 1 1 0 0 0 2 0 0 1 0 0 0 0 0 0 0 1 1 2 0 0 0 0 1 0 1 0 0 0 2 0 1 1 0 1 2 0 1 0 0 1 0 2 0 2 1 2 1 0 2 0 0 0 2 2 0 1 0 1 0 0 0 1 0 0 1 1 1 0 0 0 1 0 0 1 1 0 0 0 1 0 0 0 0 1 1 0 0 2 0 2 1 1 0 0 0 0 1 2 0 0 1 1 0 1 0 1 0 2 2 1 0 0 0 2 0 1 1 1 1 0 0 1 0 1 0 0 1 1 0 2 1 1 0 1 0 1 2 1 0 0 0 0 0 0 0 0 1 0 1 0 0 0 1 1 0 1 2 1 0 1 0 0 0 0 0 0 2 0 2 2 0 1 1 1 2 1 0 2 1 2 0 1 2 1 1 0 0 0 0 1 1 2 0 0 0 1 0 1 0 1 0 0 1 1 1 0 0 1 2 0 1 1 0 2 2 1 1 0 0 1 0 1 1 2 0 1 0 1 0 0 0 1 0 0 0 0 0 0 0 0 2 2 0 2 0 1 1 0 0 1 0 0 1 1 1 1 1 0 0 0 0 0 0 1 1 0 0 0 2 2 2 0 2 0 0 0 2 1 1 2 1 2 0 0 2 2 2 0 0 0 0 1 2 0 2 0 1 0 1 1 1 0 0 0 1 1 0 0 1 1 0 0 0 1 0 1 1 1 0 0 1 0 0 1 0 0 0 0 0 0 0 1 2 2 1 0 1 0 0 0 1 0 1 0 1 0 1 2 0 0 0 0 0 0 1 1 2 0 0 0 1 0 1 0 0 1 0 0 0 0 0 2 0 0 0 0 0 0 0 0 0 0 0 1 1 0 0 0 0 0 2 2
151 1 0 0 1 0 0 1 2 0 0 1 0 1 1 1 0 1 0 2 1 1 0 0 2 0 0 0 2 1 1 1 1 1 1 1 1 2 0 0 2 2 0 1 0 1 0 0 0 2 1 0 1 2 0 0 1 0 0 0 1 2 0 2 1 1 1 0 0 0 0 0 2 2 1 2 1 0 1 0 1 0 0 0 1 0 0 1 2 2 1 2 1 1 1 1 0 0 0 1 1 2 0 0 0 0 2 1 1 0 0 1 0 2 2 2 1 0 2 0 0 0 1 1 0 0 0 0 2 0 0 0 2 2 0 0 2 1 1 1 1 1 0 0 0 0 0 0 1 1 0 0 1 0 0 0 0 1 0 0 0 0 0 2 1 1 1 1 1 1 0 1 0 2 1 0 2 1 1 1 0 1 0 1 2 2 1 1 0 0 0 1 0 1 1 0 1 1 0 0 0 0 0 1 2 0 2 0 0 0 0 1 2 0 2 0 0 1 2 1 1 0 0 1 0 0 1 1 0 1 0 0 0 0 0 0 0 2 2 2 0 0 2 2 2 0 0 0 0 0 0 0 0 1 0 1 0 1 1 1 0 1 0 1 0 0 0 1 2 0 0 0 0 1 0 0 0 2 1 0 0 0 2 1 0 1 1 1 0 2 1 1 0 2 2 1 2 1 0 1 0 1 2 0 1 0 1 1 1 1 0 1 0 2 2 0 1 0 1 0 1 2 0 0 1 0 0 0 1 1 0 1 0 1 0 0 0 2 0 1 1 2 2 2 1 0 1 0 1 1 1 0 0 2 1 1 1 0 0 2 0 2 2 0 2 1 0 1 1 0 0 2 1 1 1 0 1 1 1 2 0 2 0 1 2 0 1 0 0 0 0 0 1 0 2 0 2 0 0 0 0 0 0 0 0 0 1 0 0 0 0 1 0 0 2 0 0 0 0 0 0 0 0 0 0 2 1 0 0 0 0 1 0 2 0 0 0 2 1 1 2 1 1 1 0 1 0 1 1 1 1 0 0 2 0 0 0 2 0 2 0 2 1 1 0 1 1 2 0 0 0 0 1 1 0 0 0 1 2 0 1 2 0 1 0 1 0 0 2 1 0 0 0 0 1 0 1 1 1 2 2 0 2 0 2 1 1 0 2 0 0 0 0 0 2 0 0 2 1 2 1 0 0 0 0 0 1 1 1 1 1 0 2 1 0 0 2 1 0 0 0 2 0 0 2 0 1 0 2 2 1 0 0 1 1 1 0 1 0 0 0 0 1 1 0 0 0 2 1 0 1 2 0 0 0 0 2 0 0 2 0 0 0 0 0 0 0 2 1 2 1 1 0 0 0 1 0 0 0 0 0 1 1 1 2 0 0 2 2 2 0 0 0 0 1 0 0 0 0 0 1 0 0 0 0 0 2 1 0 0 0 0 0 0 2 0 1 0 1 1 1 0 2 2 2 0 0 2 0 2 0 1 0 0 2 2 0 1 2 0 0 0 0 0 1 0 0 2 0 1 1 1 0 0 0 1 1 0 0 0 0 1 0 2 0 0 2 2 2 0 2 0 0 2 1 1 0 2 0 1 1 1 1 1 1 1 1 1 1 1 1 1 0 2 0 1 2 0 1 0 0 0 1 2 0 0 0 1 1 1 1 2 1 0 0 2 1 1 0 2 0 1 0 0 0 1 1 0 0 0 0 1 0 0 0 1 0 0 0 0 1 1 2 2 0 0 2 0 0 1 1 1 0 0 0 0 0 0 2 2 1 1 1 1 1 0 1 2 1 2 1 1 2 2 2 1 0 0 0 1 0 1 0 2 0 2 0 1 0 1 0 0 2 0 0 0 0 0 1 0 1 1 0 2 2 1 1 1 0 2 1 1 0 1 0 1 0 1 0 0 0 1 1 1 1 1 1 1 0 0 2 1 0 2 0 2 2 0 0 1 0 0 0 0 0 2 2 0 1 0 0 0 0 0 2 2 1 1 1 2 2 0 2 0 0 0 0 1 0 1 0 1 1 0 2 2 2 1 0 0 0 1 2 0 2 0 0 0 1 1 1 0 0 0 1 1 0 1 1 0 1 0 0 1 2 0 0 2 0 0 1 0 1 2 0 0 0 1 0 0 0 2 1 1 1 0 0 1 1 0 2 0 1 1 0 0 1 0 0 0 0 1 2 1 2 1 1 0 0 0 0 1 0 0 0 1 0 0 2 1 1 0 0 0 0 0 0 0 0 0 0 0 0 1 1 0 0 0 0 0 0 0
152 0 1 0 0 0 1 2 1 1 1 0 0 1 1 1 0 2 0 2 2 0 0 0 2 1 1 0 2 2 1 1 0 0 0 0 2 2 0 1 1 1 1 0 0 1 1 0 0 2 0 0 1 1 1 0 0 0 0 0 1 2 0 1 2 0 2 0 0 0 0 1 2 2 2 2 0 1 1 2 0 0 0 1 1 0 0 0 2 2 0 0 0 0 1 1 0 1 0 1 1 2 0 0 1 1 2 1 1 0 1 2 1 1 2 2 2 0 0 2 2 0 1 1 0 1 0 0 0 0 0 0 0 0 0 0 1 0 0 2 1 1 0 0 0 0 0 0 0 0 0 0 0 0 0 0 0 2 1 0 1 2 0 2 0 2 1 0 0 2 1 0 1 2 1 0 2 0 0 0 0 0 0 1 1 1 2 1 0 0 0 1 0 1 1 1 0 1 0 0 0 0 0 1 2 2 2 0 1 0 1 2 1 0 1 0 0 0 0 2 2 0 0 0 0 0 0 1 0 0 1 1 2 2 2 2 1 2 2 1 0 1 2 2 2 0 1 0 0 0 0 0 0 0 0 2 1 2 2 2 0 1 0 1 0 0 1 0 2 0 0 0 1 2 0 1 0 1 1 0 0 0 2 0 1 0 1 2 0 2 1 0 0 1 1 0 1 1 0 1 0 0 2 1 0 0 0 2 0 2 0 2 0 0 0 0 2 1 1 0 1 2 1 0 0 0 1 0 0 0 0 1 0 2 0 1 0 2 0 1 1 1 2 0 0 0 2 0 1 1 2 0 0 0 0 0 1 0 0 1 0 1 0 0 0 2 0 0 2 2 2 1 1 1 1 0 2 0 0 1 0 1 0 1 1 1 1 0 0 0 0 0 1 0 2 0 1 0 2 1 2 1 0 0 1 0 0 0 0 0 0 1 1 1 1 0 0 0 0 0 0 1 1 0 1 2 1 0 0 0 2 0 0 0 1 0 0 1 0 0 2 1 0 1 1 1 0 1 2 2 0 0 1 2 1 1 1 2 1 0 1 0 0 0 0 1 1 2 0 0 0 0 1 1 1 0 1 0 1 1 2 1 0 0 0 1 0 0 0 0 2 2 0 1 1 0 0 1 1 2 1 1 1 1 1 0 2 0 0 0 0 1 0 0 0 1 2 2 0 1 1 1 1 1 1 2 0 1 0 2 0 2 2 1 0 0 2 0 0 1 0 1 0 0 2 0 2 1 1 1 0 0 0 2 1 1 0 0 0 0 2 0 1 2 0 1 1 1 0 1 0 0 1 0 0 0 1 0 0 2 0 1 0 0 0 0 0 1 1 1 0 0 0 0 0 0 0 1 0 0 1 1 2 1 0 1 0 0 0 0 0 0 0 0 2 0 0 1 0 0 1 0 0 0 0 0 2 1 0 0 0 0 0 0 2 1 0 1 1 1 1 0 0 1 2 0 1 0 0 1 1 2 0 2 1 2 1 0 2 0 0 0 1 1 2 0 0 0 1 0 0 0 0 0 0 0 2 2 1 1 0 0 0 1 0 1 2 1 2 0 0 1 0 1 1 0 0 2 0 1 0 1 0 0 2 0 0 2 0 0 2 2 0 1 0 1 0 2 2 2 0 0 0 2 0 0 1 1 0 0 0 2 0 0 0 0 2 0 0 1 1 0 0 1 0 1 2 0 0 0 0 0 2 1 0 0 0 0 1 1 0 0 0 0 1 1 2 0 0 2 0 0 1 2 2 0 0 0 1 1 1 2 0 0 1 1 1 1 1 2 0 1 2 1 0 0 0 1 0 1 1 2 0 2 0 1 0 1 0 0 0 0 1 0 0 0 1 0 1 0 0 1 0 2 2 1 1 2 0 2 0 2 1 1 0 1 1 1 1 0 0 1 2 2 2 2 2 1 0 0 1 0 1 1 0 0 0 0 0 0 1 0 0 0 0 2 2 0 2 0 0 0 0 2 1 0 0 0 2 2 2 0 0 0 0 1 0 2 1 1 1 1 1 0 1 1 2 0 0 0 0 2 2 0 2 1 1 0 0 2 0 0 1 1 2 1 0 0 1 1 0 0 1 1 1 0 0 0 0 0 1 1 2 2 0 0 1 1 0 0 0 1 1 0 0 0 0 2 1 1 1 0 0 0 2 0 1 1 1 1 1 2 0 2 2 1 1 0 1 0 0 0 0 1 1 0 0 0 0 0 0 2 1 2 0 0 0 0 0 0 0 0 0 1 0 1 0 0 0 1 2 0
153 1 0 0 0 0 0 2 2 1 1 0 0 1 1 2 0 2 0 2 2 0 0 0 2 0 0 0 2 2 1 2 1 0 2 1 1 1 0 1 1 1 1 1 0 1 1 0 2 0 0 0 0 0 1 0 0 0 1 1 0 0 0 0 0 0 0 0 1 0 0 0 2 2 1 2 1 0 1 0 1 0 0 0 2 0 0 1 1 1 1 1 1 2 0 1 0 1 0 2 2 1 1 0 1 0 2 1 1 0 0 2 0 0 2 2 2 0 0 1 2 0 1 1 0 1 0 1 2 0 1 1 0 0 0 0 0 0 0 2 0 2 0 0 0 1 0 0 0 1 0 0 0 1 1 0 0 0 1 0 1 0 0 2 1 1 1 0 0 2 0 0 0 1 2 0 2 0 0 0 0 0 0 0 0 0 1 1 1 0 0 2 1 1 1 1 2 0 0 1 0 1 1 1 2 0 2 1 1 0 1 1 0 0 0 1 1 0 2 1 2 1 1 0 0 2 2 2 2 1 1 1 0 0 0 0 0 2 2 1 0 1 2 2 2 0 0 0 0 0 0 0 0 1 0 2 1 2 1 1 0 1 1 1 0 0 0 0 1 0 0 0 1 2 1 0 0 2 2 2 2 0 0 0 0 1 0 1 0 2 1 0 1 2 1 1 2 0 0 0 0 0 2 0 2 0 1 2 0 0 0 0 0 2 2 1 1 0 0 0 0 2 1 0 2 0 0 0 1 1 0 1 0 1 0 0 0 0 2 1 0 0 2 0 1 0 0 0 1 0 2 0 0 2 2 0 0 1 0 1 0 2 2 0 2 1 0 1 2 1 1 1 0 0 1 0 2 0 0 2 1 0 0 0 1 0 0 0 0 0 1 1 1 0 2 1 1 0 1 0 1 0 0 2 2 2 0 2 0 0 0 1 0 0 2 0 0 0 1 0 1 0 0 2 0 0 0 0 0 1 0 0 0 2 0 0 0 0 1 0 1 0 0 1 2 2 0 0 0 2 0 2 2 2 2 2 2 1 1 0 2 1 0 0 0 2 0 2 0 0 2 2 2 1 1 0 1 0 0 0 0 1 0 0 0 0 0 0 2 0 0 0 0 1 0 0 1 0 0 2 2 2 2 0 2 0 1 0 1 0 0 1 0 0 1 0 0 2 1 0 0 2 1 1 1 2 0 0 0 2 1 0 2 1 0 0 2 0 1 0 0 1 0 1 2 1 2 2 0 2 0 0 1 1 2 1 1 0 0 0 2 0 0 1 0 1 1 2 1 0 1 1 0 0 0 0 1 2 0 1 1 0 0 0 2 1 1 1 0 1 0 0 0 0 0 1 1 1 0 0 2 1 0 2 2 0 2 2 2 2 1 0 0 1 0 0 0 0 0 0 0 0 0 0 0 0 1 1 0 0 2 0 1 0 2 0 2 0 2 0 0 1 1 1 0 0 2 0 1 1 0 2 0 1 1 2 1 1 1 0 0 0 0 2 0 2 2 0 1 1 1 0 0 0 0 0 2 1 1 1 0 1 0 1 1 0 1 0 1 1 0 1 1 1 1 0 0 2 0 1 0 1 0 0 1 0 1 1 0 0 1 0 0 2 1 1 0 0 0 0 0 0 1 2 0 0 0 2 1 1 0 1 1 0 0 2 1 1 0 1 0 1 0 1 0 0 1 0 0 0 0 0 1 0 0 0 1 0 0 0 0 0 1 1 0 0 2 1 0 2 0 0 0 1 1 0 1 0 1 1 0 1 0 0 0 1 0 2 2 2 0 0 2 2 0 0 0 0 0 0 0 1 1 1 1 1 0 0 0 1 0 0 1 1 1 0 0 1 2 0 0 1 0 2 2 0 0 1 0 1 1 0 1 1 0 1 2 1 1 0 1 0 1 0 1 0 0 1 0 0 2 2 0 0 1 0 2 0 0 1 0 0 2 0 2 1 2 0 2 0 1 0 0 0 2 1 0 0 1 2 2 0 2 0 0 0 0 2 0 2 0 1 0 0 2 1 1 0 0 0 0 0 2 0 2 0 0 0 0 1 1 0 0 0 1 0 0 1 2 2 0 0 0 1 2 1 1 1 0 0 2 1 0 2 0 0 0 1 0 0 0 1 0 0 0 2 0 1 0 2 2 0 1 0 1 0 1 1 0 0 0 0 0 0 1 1 1 0 0 0 1 0 0 0 0 0 0 0 2 1 1 1 1 1 0 1 1 0 0 1 1 0 0 1 0 0 0 0 0 0 1 0
154 1 1 0 0 0 0 2 2 0 1 0 1 1 0 0 1 1 1 1 1 0 0 1 1 1 1 0 1 1 1 1 1 1 0 0 1 1 1 0 0 0 0 1 0 0 1 0 1 0 0 0 1 1 1 0 1 0 1 0 1 2 0 1 0 0 0 0 2 0 0 0 2 2 1 2 1 0 0 0 0 0 0 0 2 1 0 0 1 2 0 0 2 2 0 0 0 2 0 2 0 2 1 0 1 1 2 0 0 0 1 1 1 2 2 2 1 0 2 0 0 0 2 0 0 0 0 0 0 0 0 0 1 1 0 0 1 0 1 0 0 2 0 0 0 0 1 0 0 0 0 0 0 1 0 0 0 1 0 1 2 1 0 1 1 1 1 0 0 1 0 0 0 0 1 0 1 1 1 1 0 0 1 0 1 0 1 1 0 0 0 1 0 1 2 0 2 0 0 0 0 0 0 0 2 1 2 0 1 0 0 1 1 0 1 2 1 0 1 2 2 0 0 0 0 0 0 1 1 0 1 1 0 0 0 0 0 2 2 1 0 1 2 2 2 0 0 0 1 0 0 0 0 0 1 1 1 0 0 0 0 0 0 1 0 0 0 0 0 0 1 1 0 2 0 0 0 2 1 0 1 0 2 1 1 0 2 0 0 1 1 1 0 2 1 0 2 1 0 0 0 0 2 0 1 0 1 2 0 0 0 0 0 2 2 1 2 0 2 0 0 2 0 0 1 0 0 0 1 0 0 2 0 1 0 0 0 2 0 0 1 1 0 1 0 0 1 0 0 1 2 0 0 1 1 0 0 0 0 2 0 2 0 0 0 2 0 2 2 0 0 2 0 0 1 0 1 0 0 1 0 0 0 0 2 1 1 0 0 0 0 0 0 0 2 1 0 0 1 0 1 0 0 1 2 0 0 0 0 0 0 1 1 1 0 0 1 0 1 0 0 0 0 1 2 2 0 0 0 0 0 0 1 1 1 0 0 1 2 1 1 1 1 1 1 1 0 0 1 0 0 0 1 2 2 1 2 1 0 1 1 2 0 0 0 1 1 2 0 0 1 1 1 1 1 0 1 0 2 1 1 1 0 1 1 1 0 0 2 1 0 0 0 2 1 0 1 0 0 2 2 2 2 0 2 1 1 0 2 0 1 1 1 1 0 1 0 2 0 1 1 1 0 0 0 2 0 0 0 2 0 0 0 0 1 0 2 0 1 2 0 0 0 1 2 0 1 1 1 2 0 0 0 1 2 0 1 1 0 1 0 0 0 1 0 1 1 1 1 0 0 0 0 0 1 0 1 2 0 2 0 0 1 0 0 0 0 0 0 0 0 0 0 1 1 1 1 0 0 0 1 2 1 1 2 1 1 1 2 2 1 0 0 0 1 0 0 0 0 0 0 0 0 0 0 0 2 0 0 0 1 1 0 0 2 1 1 0 2 0 2 1 0 1 1 0 2 2 0 2 2 0 1 0 1 2 1 1 2 0 0 0 2 1 1 0 0 0 1 1 1 0 0 0 1 0 2 0 0 0 0 0 0 1 1 2 1 1 2 0 0 1 0 1 1 0 1 2 0 0 0 2 0 1 0 0 1 2 0 1 0 0 0 1 1 0 0 1 1 1 0 0 2 2 1 1 2 0 0 0 0 1 1 0 0 1 1 1 1 1 0 0 0 0 0 1 1 1 0 1 1 1 2 0 0 0 0 0 1 0 0 1 2 2 0 0 2 0 0 2 1 0 0 0 0 0 2 0 1 1 0 1 0 1 2 1 1 2 2 2 0 0 2 2 2 0 1 1 0 2 2 2 0 2 0 1 0 1 0 1 0 0 0 1 1 0 2 0 2 1 0 1 0 2 2 1 1 1 1 2 2 0 1 2 0 0 0 1 0 0 1 0 1 0 1 0 1 1 0 1 1 1 0 2 0 0 0 1 0 0 0 0 0 0 0 1 2 0 1 0 1 0 0 0 2 0 0 1 2 2 2 0 2 0 0 0 1 2 0 2 0 1 0 0 1 0 2 0 0 0 0 2 0 0 0 2 0 1 0 2 0 1 0 0 1 2 0 1 2 2 0 0 2 1 2 2 1 1 1 1 2 2 0 2 0 0 0 0 0 0 0 1 2 1 0 0 1 1 0 1 2 0 0 1 1 0 2 1 0 0 0 0 1 1 1 1 1 0 0 0 0 0 1 0 0 1 0 0 1 0 0 1 1 2 0 1 1 0 0 1 1 0 1 2 1 0 0 0 1 0 0 0
155 1 1 0 1 0 0 2 2 1 1 1 1 2 1 1 0 0 0 2 2 0 0 0 2 0 0 0 2 1 0 2 2 2 0 0 0 1 1 0 1 1 0 0 0 0 1 0 2 2 0 0 1 2 1 0 1 0 1 1 1 1 0 2 1 0 1 0 2 0 0 0 2 2 1 2 1 0 2 1 1 0 0 0 2 1 0 1 2 2 0 1 0 2 0 0 0 1 0 1 0 2 0 0 2 2 1 0 1 1 0 1 1 2 2 2 0 0 1 1 1 0 0 2 0 2 0 0 0 0 0 0 0 0 0 0 0 0 0 2 1 1 1 1 0 0 0 0 1 2 1 0 1 0 2 0 0 0 0 0 1 1 0 1 1 2 2 0 0 1 0 0 0 1 1 1 2 1 1 1 0 1 0 0 0 0 2 2 1 1 1 2 0 2 2 1 1 0 0 0 0 0 0 0 2 2 0 0 0 0 1 0 1 0 2 1 1 0 1 2 2 0 0 0 0 0 0 2 0 2 1 1 0 0 0 0 0 1 1 1 0 0 2 2 2 0 0 0 0 0 0 0 0 0 1 1 0 1 1 1 0 1 0 0 0 0 1 0 1 0 1 0 0 2 0 0 0 1 1 1 0 0 0 0 0 2 0 0 0 2 2 2 1 2 2 1 2 2 0 2 0 1 2 0 0 2 0 2 0 1 0 1 0 1 1 0 2 2 0 0 0 2 1 0 1 0 1 0 0 0 0 0 0 0 0 0 0 0 2 1 0 0 1 1 0 0 0 0 1 2 1 0 0 0 0 0 1 1 1 0 1 2 2 0 2 0 0 1 2 1 1 1 1 1 2 1 2 1 1 1 1 1 0 1 1 1 1 1 1 1 1 1 0 1 1 1 1 1 0 0 0 0 0 2 2 2 0 1 1 0 0 1 1 1 1 0 0 0 0 1 0 1 2 0 0 2 2 1 1 0 0 1 0 1 1 0 0 2 1 1 0 2 0 1 0 1 0 0 2 1 0 0 0 2 1 0 1 2 0 2 0 2 1 1 0 0 2 2 0 1 0 1 1 1 1 1 0 1 2 0 1 2 0 0 2 0 0 1 1 0 1 1 0 1 0 0 1 2 2 2 0 0 1 1 1 1 1 0 1 0 1 1 0 0 1 0 1 2 1 1 0 1 0 0 0 0 2 2 0 2 0 1 1 0 0 0 0 0 0 1 0 1 0 2 2 1 1 1 1 1 0 0 0 2 2 0 1 0 0 1 0 0 0 2 0 2 1 1 1 0 1 1 0 0 1 0 2 1 0 2 1 0 1 0 1 1 1 1 0 1 0 0 1 0 0 0 0 1 0 0 1 1 1 1 1 1 1 1 2 2 1 0 0 1 2 0 0 1 0 1 0 1 0 0 0 0 2 0 0 0 2 0 1 0 1 1 0 0 2 0 2 0 0 0 2 0 2 1 1 2 0 1 1 1 1 1 2 0 1 0 0 0 1 2 0 2 0 0 0 0 0 1 0 0 0 1 1 1 0 0 0 0 0 1 1 2 1 1 1 1 0 1 0 0 0 0 0 1 0 1 0 1 0 0 1 0 0 1 1 0 1 1 0 0 1 0 2 1 0 0 0 0 0 2 1 1 1 1 1 0 0 0 1 0 0 2 1 1 0 1 0 0 0 1 0 0 1 1 0 0 0 0 0 0 0 0 0 0 1 0 0 0 1 2 0 0 2 1 0 2 0 0 1 0 0 1 2 0 2 2 0 1 0 0 1 2 0 2 1 2 1 1 2 2 2 0 0 0 0 1 0 0 0 2 1 1 0 1 0 1 0 0 0 1 1 1 0 1 1 0 1 2 0 2 2 2 1 1 0 2 0 2 0 1 0 1 0 1 1 0 0 1 1 1 2 1 2 0 0 0 2 2 0 0 1 0 2 0 0 0 0 1 0 0 0 0 1 1 1 0 0 0 0 1 1 1 0 0 1 2 2 0 2 0 2 2 0 1 0 1 0 1 1 1 2 0 1 0 0 0 0 2 2 0 2 0 0 0 0 2 0 0 0 0 2 0 0 1 1 1 0 0 1 2 0 1 2 1 0 0 1 1 0 1 0 0 0 1 1 1 1 1 2 0 0 1 0 1 0 0 2 0 2 0 0 0 0 0 0 0 0 0 0 1 1 1 1 0 0 0 0 0 0 0 0 0 0 0 0 0 0 2 0 1 0 0 0 1 1 1 0 0 0 2 0 0 0 1 1 1 2 2
156 0 0 0 0 0 0 1 1 1 1 2 1 2 1 1 0 1 0 2 1 1 0 0 2 0 0 0 2 0 2 1 0 0 1 2 2 0 2 0 0 0 0 2 0 0 1 0 1 0 0 0 0 0 2 0 0 0 1 0 0 2 0 1 0 1 0 0 2 0 0 1 2 2 2 2 0 0 1 0 2 0 0 0 2 1 0 0 1 2 0 0 0 1 1 1 0 0 0 1 2 2 0 0 1 1 2 1 1 1 0 1 1 1 1 1 0 0 0 2 2 0 2 0 0 0 0 0 0 0 0 0 0 0 0 0 1 0 0 1 1 1 0 0 0 0 0 0 0 1 1 0 0 0 0 0 0 0 2 0 0 0 0 2 1 2 0 0 1 2 0 1 1 1 1 1 2 0 0 0 0 0 0 1 1 1 2 0 0 0 0 1 0 1 2 0 1 0 0 0 0 0 0 0 2 1 2 0 2 0 0 0 0 0 0 1 1 0 1 2 1 0 1 1 0 1 2 2 0 2 0 0 0 0 0 0 0 1 2 1 0 0 2 2 2 0 0 0 0 0 0 0 1 0 0 0 2 0 0 1 1 1 0 1 1 0 0 1 1 0 0 1 0 2 0 1 1 2 2 1 1 0 2 0 0 1 0 0 0 1 1 1 0 1 2 0 2 0 0 0 0 0 2 0 1 0 0 1 0 2 1 2 0 2 2 0 2 2 0 0 1 2 0 0 1 0 0 0 0 1 0 1 0 2 0 0 0 2 0 0 0 2 1 1 1 0 0 0 0 1 1 0 0 0 0 0 0 0 0 2 0 2 1 1 1 1 0 0 0 0 0 2 0 0 1 1 2 1 1 2 2 0 0 2 1 1 1 1 1 0 0 0 0 0 2 0 0 0 0 0 0 1 0 2 2 1 0 1 0 0 0 0 0 0 2 0 0 0 0 1 0 1 1 1 2 1 0 1 1 1 0 2 0 1 0 1 0 2 1 1 1 1 0 0 1 1 0 0 1 1 0 0 1 2 2 1 2 1 0 1 1 1 0 1 0 1 1 1 0 1 0 1 2 0 2 1 1 0 2 0 2 1 0 1 1 1 0 0 2 1 0 0 1 0 2 0 1 1 1 2 1 1 2 1 2 2 2 0 0 0 0 1 1 0 1 0 0 0 0 2 2 0 1 0 0 2 0 2 0 2 0 2 1 0 1 0 1 0 1 1 0 1 0 0 2 1 1 0 2 2 2 0 1 1 2 1 0 0 1 0 0 1 0 1 0 1 0 2 2 2 1 1 0 0 0 0 2 1 0 2 0 0 1 0 0 0 0 0 0 0 1 1 0 0 0 1 0 0 0 0 0 1 1 2 1 0 0 1 0 0 0 0 0 1 0 1 0 1 1 0 0 0 0 0 0 1 1 1 0 0 0 0 0 0 2 0 0 0 2 0 2 0 2 2 2 0 1 1 0 1 0 2 1 0 1 2 2 1 2 1 0 0 2 1 0 1 0 1 0 0 0 1 1 1 0 0 1 0 0 0 0 0 0 1 1 2 1 1 2 0 1 0 0 2 0 1 0 1 0 0 0 0 0 0 1 0 1 2 0 0 1 1 0 2 0 1 0 0 0 0 0 0 0 2 0 1 1 0 0 0 0 1 0 1 0 0 1 1 1 2 0 0 0 1 0 0 1 0 0 0 0 1 0 0 0 1 0 0 0 0 0 1 0 1 0 1 1 1 0 1 0 0 1 0 0 1 1 0 2 1 0 1 0 0 0 2 0 2 2 2 1 1 2 2 2 1 1 0 0 0 0 0 0 2 0 2 0 0 0 2 0 0 0 1 1 0 1 0 2 0 2 2 0 2 2 0 0 1 0 1 0 1 0 0 0 0 0 0 0 0 0 0 0 0 0 0 0 0 0 0 2 2 0 1 0 1 2 0 0 0 0 0 1 0 1 2 2 0 1 0 0 0 0 2 1 0 0 0 2 2 2 0 0 0 0 2 0 1 0 2 0 1 0 0 1 1 2 0 0 0 0 2 2 1 1 1 0 0 0 1 1 0 0 0 1 1 0 0 1 1 0 0 1 1 1 1 0 2 0 0 2 2 0 2 0 0 0 1 1 1 0 0 2 1 1 0 1 0 0 0 2 0 2 0 0 0 0 1 0 1 0 1 0 1 1 1 1 0 0 0 0 0 1 0 0 0 0 0 1 0 0 1 1 1 0 1 1 0 0 0 0 0 0 2 1 0 0 0 0 0 2 1
157 0 2 1 2 0 0 2 2 1 1 1 1 2 1 1 0 0 1 2 2 0 0 0 2 0 0 0 2 0 1 2 1 1 2 1 1 2 0 0 2 2 1 1 0 1 1 0 1 1 1 0 0 0 2 0 0 0 1 1 0 0 0 2 0 1 1 0 1 0 0 1 2 2 1 2 1 0 1 0 1 0 0 0 1 0 0 0 0 2 0 0 1 2 0 2 2 0 0 1 1 2 0 0 2 2 1 1 1 0 0 2 0 1 1 1 0 0 2 0 0 0 0 2 0 1 0 0 2 0 0 0 2 2 0 0 2 0 1 0 0 2 0 0 1 0 0 0 1 2 0 0 0 1 1 0 0 2 0 0 1 1 2 1 0 2 0 2 0 2 1 0 1 0 1 1 1 1 0 1 0 1 1 0 1 0 2 2 1 0 0 2 0 2 2 0 1 1 0 1 0 1 1 0 2 0 2 0 0 0 0 0 0 0 1 0 0 0 0 1 1 1 1 0 1 1 2 0 0 0 1 1 0 1 1 0 0 2 2 2 0 0 2 0 0 0 0 0 1 0 0 0 0 0 0 2 1 0 0 0 0 0 0 1 0 0 1 0 2 0 0 2 0 1 1 1 0 2 2 2 2 0 1 0 0 1 0 1 0 1 1 1 1 2 2 1 2 2 0 1 0 0 1 1 0 0 0 1 1 2 0 0 0 0 0 0 2 0 0 0 1 2 2 1 1 0 0 0 2 2 0 0 1 2 0 0 0 0 2 0 0 0 2 2 0 0 2 0 1 2 1 0 0 2 1 0 0 1 0 2 0 2 1 0 1 1 0 0 1 1 1 1 2 2 0 0 1 0 0 1 1 2 0 1 1 1 1 1 1 0 0 0 0 1 1 1 1 1 0 0 0 0 0 0 0 0 1 2 0 0 0 0 0 0 2 0 0 1 0 0 0 1 1 1 0 1 1 0 0 0 0 1 0 2 0 0 1 0 1 0 2 0 0 0 1 1 0 0 1 2 0 0 1 2 1 1 1 2 2 0 0 0 0 0 0 1 1 2 0 0 0 0 2 0 1 1 0 0 2 1 1 2 0 1 0 1 0 1 1 0 1 1 1 0 2 0 2 2 2 2 1 0 2 0 2 0 1 0 0 0 0 0 0 0 1 1 0 2 2 1 1 2 0 0 0 1 1 0 0 2 0 0 1 0 0 0 2 0 1 1 1 1 0 1 1 0 1 2 0 0 0 0 0 2 0 0 0 0 0 0 0 0 2 2 0 0 0 1 0 0 0 0 1 0 0 0 2 2 0 2 0 1 2 0 0 0 0 0 0 0 0 0 1 1 1 0 2 0 0 0 1 2 0 2 2 0 2 1 1 1 0 0 0 0 2 0 0 1 1 0 0 0 0 1 0 0 2 1 0 0 1 0 0 0 2 0 0 0 2 0 1 1 0 0 2 0 1 1 1 1 0 2 1 1 0 2 2 0 1 0 0 0 1 0 0 0 0 1 0 1 1 1 0 0 0 1 1 1 0 0 0 1 0 2 0 1 1 1 1 0 0 1 0 1 0 1 0 1 0 0 0 1 0 0 1 0 1 2 0 0 1 1 0 1 1 2 0 0 0 0 0 0 2 2 0 1 1 0 0 0 0 0 0 0 0 0 0 1 0 2 1 1 0 1 0 0 1 2 0 1 1 1 0 0 0 1 0 0 2 1 0 0 0 0 0 2 1 0 0 1 0 0 0 0 1 0 2 0 0 1 0 0 0 0 0 2 0 2 1 2 1 1 1 1 1 0 1 1 0 1 1 2 1 2 1 1 1 1 0 0 0 0 0 1 1 0 0 1 1 0 1 1 0 2 2 0 0 2 0 2 0 2 1 2 0 0 0 0 1 0 1 1 1 0 1 0 0 1 0 1 1 1 0 2 1 0 1 0 0 0 0 0 0 0 0 0 1 0 2 0 0 0 1 1 1 0 0 2 0 0 0 0 2 0 0 0 1 1 0 2 0 0 1 0 2 2 2 0 0 0 0 1 1 1 2 1 1 1 0 2 0 0 0 0 0 1 0 0 2 2 0 0 1 2 2 2 0 1 0 0 2 2 0 1 0 0 2 1 0 0 0 0 0 0 0 2 0 0 0 1 2 1 2 0 0 0 0 1 1 1 1 2 1 0 1 0 0 0 0 0 1 0 1 0 0 2 0 0 2 1 1 0 1 2 0 2 2 0 0 0 0 0 1 1 1 0 0 0 0 0 1 0
158 0 2 0 0 0 0 2 2 0 0 0 0 0 0 0 0 2 1 1 1 1 0 1 1 1 1 0 2 0 2 0 2 1 0 0 1 2 0 0 2 2 0 0 0 0 0 0 1 1 1 0 0 1 1 1 0 0 1 0 1 2 0 2 0 0 0 0 2 0 0 1 1 1 1 1 1 0 1 1 0 0 0 0 2 0 1 1 2 2 1 1 1 0 0 2 0 1 0 2 1 2 0 0 1 1 2 0 1 1 0 1 0 2 2 2 0 0 2 0 0 0 2 0 1 0 0 1 1 0 0 0 0 0 0 0 0 0 0 2 1 2 0 0 0 0 0 0 0 0 0 0 1 0 0 0 0 1 0 0 1 1 1 2 0 2 1 2 1 1 0 0 0 2 1 0 2 1 0 1 0 1 0 1 1 1 1 1 0 0 0 1 2 0 0 0 0 0 0 1 0 1 1 0 1 1 2 1 1 0 1 1 1 0 1 1 1 0 0 1 1 1 1 0 0 2 2 2 1 2 0 0 0 0 0 0 0 2 2 1 0 1 1 2 2 0 0 0 0 0 0 0 0 0 1 2 2 1 1 1 1 1 0 1 0 0 1 0 2 0 0 0 0 2 0 2 1 2 2 2 2 0 2 1 0 1 0 1 0 2 1 1 0 2 2 0 1 1 1 0 0 0 2 0 1 0 1 1 0 1 0 2 0 0 0 0 2 1 1 0 0 2 1 0 1 0 1 0 2 1 0 1 0 2 0 0 0 2 0 0 0 0 1 2 0 0 2 0 1 2 1 0 0 1 0 1 1 0 0 0 0 0 0 0 0 2 0 1 1 0 0 2 0 0 0 0 2 1 1 1 1 2 0 1 1 0 0 1 1 1 1 1 0 0 2 1 0 1 0 0 0 0 0 2 2 0 0 0 0 0 0 0 0 0 0 0 2 0 1 1 0 1 0 1 1 2 1 0 0 0 2 0 1 1 1 0 0 0 1 0 0 0 0 0 2 2 0 1 2 0 0 0 0 2 2 0 1 2 0 2 0 2 2 1 0 1 1 2 0 0 1 1 2 0 1 0 1 0 1 1 2 1 0 2 0 1 1 1 2 0 0 0 0 1 0 0 2 2 2 2 1 1 1 1 1 1 1 1 1 0 0 0 1 1 0 2 0 2 1 2 1 1 0 0 0 2 0 2 0 2 0 2 0 0 1 0 2 0 1 1 1 1 0 1 0 1 1 0 2 2 1 0 1 0 2 2 0 0 0 1 0 0 1 1 0 0 0 1 0 0 1 2 0 0 1 0 2 2 0 1 0 1 2 0 0 0 0 1 1 1 0 0 1 0 0 1 0 1 0 0 1 1 1 1 0 0 0 1 1 1 0 0 0 1 0 1 1 1 1 0 0 0 0 0 0 1 1 1 0 0 1 0 1 0 2 0 0 1 1 1 0 1 1 1 2 0 2 0 0 1 0 1 2 0 1 0 2 1 1 1 2 0 0 1 0 0 0 1 1 1 0 1 0 0 0 0 2 2 0 0 0 0 0 1 1 2 0 0 1 1 0 1 0 0 0 0 0 2 0 0 0 2 0 0 1 0 0 2 0 0 0 0 0 2 0 1 0 0 0 0 0 0 0 1 1 0 0 0 0 0 0 0 1 0 0 2 1 1 0 1 0 1 0 0 0 1 1 1 0 0 0 0 0 0 0 1 0 0 0 0 1 0 1 1 0 1 1 0 0 2 1 1 1 0 0 1 2 0 1 1 0 1 1 1 2 1 0 1 0 2 0 2 2 2 0 0 0 0 0 1 0 0 1 2 1 1 2 0 0 2 0 0 0 2 2 0 0 1 0 0 0 0 0 2 2 0 0 1 0 2 1 1 0 0 0 1 1 1 2 0 0 0 1 1 1 1 1 0 0 0 2 2 0 2 0 0 1 1 0 0 0 0 0 0 0 0 1 0 1 0 1 0 0 2 1 1 0 0 1 1 2 0 2 0 0 0 0 2 0 1 0 1 0 0 2 2 2 0 0 0 0 2 1 0 1 1 1 0 0 1 1 1 0 0 2 1 0 1 1 0 1 0 1 2 2 2 2 1 0 0 1 0 1 2 0 0 0 1 0 1 0 0 2 1 1 0 1 0 1 0 1 0 0 0 2 0 2 0 0 1 1 1 1 0 0 1 1 0 1 0 0 0 0 0 0 1 1 1 2 1 1 1 0 1 0 0 0 0 0 1 1 0 0 1 0 0 0 0 0 0 2 2
159 1 2 0 0 0 0 1 2 0 1 1 0 0 0 0 0 1 1 1 1 0 0 0 2 0 0 0 1 0 1 1 2 2 0 0 1 2 0 0 2 2 1 1 0 1 0 0 1 1 0 0 0 0 2 1 0 0 1 1 1 1 0 0 0 1 0 0 0 0 0 1 2 2 1 2 1 0 1 0 1 0 1 1 0 0 1 1 2 2 1 1 0 2 0 1 0 0 0 0 1 2 1 0 1 0 2 0 0 0 0 1 0 0 0 0 0 1 0 1 2 0 2 0 1 0 0 1 1 1 0 0 0 0 0 0 1 0 0 1 2 1 0 0 0 0 1 1 1 1 0 0 1 0 0 1 0 2 1 0 1 1 1 2 2 1 1 1 2 2 0 0 1 1 1 1 2 1 1 1 0 0 0 1 2 2 1 2 2 1 1 2 0 1 1 0 1 0 0 1 0 1 0 0 2 1 1 1 0 0 0 0 0 0 1 0 1 0 2 1 2 1 1 1 0 1 2 0 0 0 0 0 0 0 0 0 0 2 2 1 0 1 2 1 1 0 0 0 0 0 0 0 0 0 0 2 0 2 2 2 0 1 0 0 1 1 1 1 1 0 0 0 0 1 0 0 0 1 0 0 0 0 1 1 0 1 0 2 0 2 0 0 1 2 2 1 2 1 0 0 0 0 1 1 1 0 1 2 0 1 0 2 0 2 2 0 2 0 1 0 0 2 1 1 0 0 0 0 2 2 0 0 0 1 0 0 0 0 2 1 1 1 2 1 1 0 2 0 1 0 1 0 1 2 1 0 0 0 0 0 0 0 2 1 2 1 0 2 2 0 0 2 0 0 1 1 0 0 0 1 1 1 1 1 1 0 0 1 1 1 1 1 1 0 2 0 1 0 1 1 1 1 0 0 0 0 2 0 0 0 0 0 0 0 2 0 0 1 0 0 0 0 0 1 1 1 0 0 0 0 2 0 0 1 1 0 0 0 1 0 1 0 0 1 2 2 2 0 1 2 0 0 1 1 2 1 2 1 1 1 2 0 1 0 0 2 0 2 0 0 0 0 1 2 1 1 0 0 2 1 0 1 0 0 0 0 0 0 2 1 0 0 0 1 1 0 1 1 1 2 1 0 2 0 2 0 2 0 0 0 0 1 0 0 1 0 0 2 0 1 1 0 0 0 0 1 1 0 0 2 1 0 1 1 1 0 2 0 1 1 1 2 0 1 1 1 0 1 1 1 0 0 0 1 2 2 0 0 0 0 2 0 0 0 0 0 0 1 1 0 1 1 1 0 0 0 2 2 0 1 0 1 0 0 0 0 0 1 0 1 0 0 2 0 0 0 1 0 0 0 0 2 2 0 0 2 2 0 1 0 0 0 0 0 1 0 0 1 1 0 1 0 0 0 0 1 1 1 0 0 0 0 0 0 2 2 0 0 2 0 1 1 0 1 1 0 2 1 1 1 0 1 1 1 1 1 1 0 2 2 2 0 0 1 0 0 0 1 0 0 0 1 0 0 0 1 1 1 1 0 0 2 0 0 0 0 2 2 2 0 0 2 0 1 1 0 0 2 0 2 0 1 0 1 1 0 1 2 0 0 1 1 0 1 0 0 0 1 1 1 0 0 1 2 0 0 1 0 0 0 0 0 0 0 0 0 1 1 1 2 1 0 0 0 0 0 1 0 0 1 1 1 0 0 0 1 1 0 2 2 0 0 1 2 0 1 2 0 0 1 1 0 1 0 0 0 1 0 1 1 1 2 1 1 2 1 0 2 1 2 1 1 2 2 1 1 0 1 0 1 1 1 1 2 0 1 1 0 1 0 0 0 0 0 0 0 2 1 0 0 0 0 0 2 2 2 2 1 0 2 0 2 0 1 0 0 0 0 0 0 0 0 1 0 1 0 0 1 1 0 1 1 0 1 1 0 1 0 0 0 0 0 1 0 1 1 2 0 2 0 1 0 0 2 0 0 0 2 1 1 2 0 2 0 0 0 1 1 0 2 0 1 1 0 2 2 2 0 0 1 1 1 0 0 2 0 0 0 1 0 2 0 0 0 1 1 0 0 2 2 0 0 0 1 1 1 1 1 0 0 2 2 0 2 0 0 0 0 0 0 0 1 2 0 0 1 0 1 1 0 2 0 1 0 1 0 1 0 0 2 2 2 0 1 2 0 0 0 0 0 1 0 0 1 1 1 0 1 1 1 1 2 1 1 0 1 1 0 0 1 0 0 0 2 1 0 0 0 0 0 1 1
160 0 1 0 0 0 0 2 1 1 1 0 0 1 1 1 0 2 0 1 2 0 0 0 2 0 0 0 2 0 1 2 2 2 0 0 2 1 0 1 1 1 2 2 0 1 1 0 0 2 0 0 0 1 0 2 2 1 1 0 1 1 0 1 1 0 1 0 2 0 1 1 1 1 2 1 0 0 2 1 1 0 0 0 2 0 0 1 2 2 0 0 1 2 0 1 0 1 0 1 1 2 0 0 1 1 2 0 0 0 0 2 2 2 2 2 2 0 1 1 1 0 2 0 0 0 0 2 2 1 1 1 0 0 0 0 0 0 0 0 0 2 0 0 0 0 0 0 0 0 0 0 0 0 0 0 0 1 0 0 0 0 0 2 0 2 0 1 0 1 0 1 1 1 1 1 2 1 0 1 0 2 0 1 1 1 1 2 1 0 0 2 0 0 0 0 0 0 0 0 0 0 0 1 2 1 2 0 0 0 1 2 1 0 2 2 2 0 1 0 1 1 0 0 0 1 1 1 1 0 1 1 0 0 0 0 0 2 2 2 0 0 2 2 2 0 0 0 0 0 0 0 0 0 0 2 2 0 0 0 0 0 0 1 0 0 0 0 1 1 0 1 0 1 0 1 0 2 2 1 0 0 2 0 0 1 0 1 0 2 0 0 1 2 2 1 2 0 0 0 0 0 2 0 1 1 1 2 1 2 0 1 0 0 0 0 1 1 0 0 0 2 0 0 1 0 0 0 0 0 0 1 0 2 0 0 0 1 1 2 1 1 2 2 0 0 2 0 1 1 1 1 0 1 1 0 0 0 0 0 0 0 1 1 1 0 0 1 1 0 0 2 1 1 1 0 2 0 0 1 1 0 0 0 0 0 0 0 0 0 0 0 0 0 2 0 1 0 0 0 0 1 0 1 1 0 0 1 0 0 0 0 0 0 2 0 0 0 1 0 0 0 1 1 1 2 1 0 0 1 0 0 1 1 1 0 0 1 0 0 1 1 0 2 1 1 0 0 0 1 0 0 2 2 2 2 2 2 1 2 0 2 0 0 0 2 0 2 0 0 0 0 0 2 0 0 0 0 2 0 2 1 0 0 1 0 0 1 2 1 1 0 0 2 0 0 0 1 1 1 1 1 0 2 0 2 2 0 1 0 1 1 1 1 0 1 1 2 1 1 1 1 0 0 0 1 1 0 1 1 1 0 1 1 1 0 1 0 0 1 2 1 1 0 2 0 1 1 1 1 0 0 0 1 2 1 0 0 1 1 0 1 0 0 0 0 0 1 0 0 0 1 0 0 0 0 0 2 0 1 0 0 0 0 2 0 0 2 0 2 1 1 1 0 0 1 0 1 0 0 2 1 1 0 1 1 2 2 2 2 0 0 0 0 2 0 0 0 0 0 1 0 0 1 0 0 1 2 0 0 1 0 0 0 2 0 0 0 2 0 2 2 0 0 1 0 2 1 0 1 0 2 1 1 1 1 1 0 0 0 0 0 0 0 2 2 0 1 0 0 0 1 0 0 0 1 2 1 1 1 0 1 0 0 1 1 0 0 0 1 0 1 0 1 1 0 0 2 0 2 1 1 0 0 1 0 1 1 1 0 2 2 0 2 0 0 0 1 2 1 0 0 1 2 0 1 2 0 0 0 0 0 0 0 0 0 1 0 0 1 1 0 0 0 0 1 1 1 0 1 1 1 0 0 0 1 0 0 0 0 0 0 2 1 1 0 2 1 0 2 0 1 1 0 0 2 1 0 0 0 1 2 0 0 0 1 0 2 2 2 0 0 2 2 2 1 0 0 0 1 1 2 0 2 1 0 1 0 0 2 0 0 1 1 1 0 0 1 2 0 1 2 0 1 1 2 1 2 0 2 0 2 1 1 0 0 0 1 1 0 1 0 1 0 1 0 1 0 0 0 1 1 0 1 1 1 2 0 0 1 0 0 1 1 1 0 2 0 1 0 1 0 0 2 0 0 0 0 2 2 2 0 0 1 0 1 0 1 0 1 0 0 1 1 0 0 2 0 0 0 1 1 1 0 1 2 0 2 1 1 0 0 0 0 1 1 0 0 2 2 0 0 0 1 1 1 0 1 0 0 1 1 1 2 0 0 0 1 0 0 0 0 1 1 0 1 0 1 0 1 2 0 2 0 0 0 0 0 0 2 0 2 0 0 1 1 1 0 1 1 1 0 0 0 0 1 1 0 1 0 0 1 0 0 1 0 1 0 0 0 0 0 1 1 0 0 0 0 0 1 1 1
161 0 2 0 0 0 0 2 0 1 1 1 0 0 0 0 0 1 1 1 1 0 0 0 2 1 1 0 1 0 1 0 1 1 0 0 2 1 0 0 2 2 1 1 1 1 2 1 1 0 1 1 1 2 0 1 0 0 1 0 0 2 0 2 0 1 0 0 1 0 0 1 2 2 1 2 1 0 0 0 0 0 0 0 1 1 0 1 1 1 0 1 2 2 0 0 0 0 0 2 2 1 0 0 1 1 2 1 1 0 0 1 0 1 1 1 0 1 0 1 2 0 2 0 0 0 0 1 1 0 0 0 0 1 1 1 1 0 0 0 2 1 1 0 0 0 0 0 0 1 0 0 0 0 0 2 0 0 1 0 0 0 0 2 1 2 2 1 0 1 0 0 1 0 1 1 1 0 0 0 0 0 0 2 2 2 2 2 2 1 1 2 1 1 1 0 1 0 0 0 0 0 0 1 2 0 2 0 1 0 0 1 1 0 1 0 0 0 0 1 2 0 1 0 1 1 2 2 1 1 1 1 0 0 0 0 0 2 2 2 0 0 1 1 1 0 0 0 0 0 0 0 0 0 0 2 0 0 0 0 0 0 0 1 0 0 1 0 2 0 0 0 0 2 0 1 0 2 2 1 1 0 2 1 0 0 1 2 0 2 2 1 0 2 2 1 1 1 0 1 0 0 2 0 1 0 1 2 0 1 0 1 0 1 1 0 2 1 1 0 0 2 1 0 0 0 1 0 2 2 0 0 0 1 0 0 0 1 1 1 1 1 1 1 1 0 1 0 2 2 2 0 0 2 1 1 1 1 0 2 0 2 0 0 0 0 0 2 2 0 0 2 1 1 1 1 2 1 1 2 2 0 0 2 1 1 1 0 0 0 0 0 1 0 2 0 2 0 1 1 1 1 0 0 1 0 0 0 0 0 0 0 2 2 0 1 0 0 0 0 0 1 1 1 0 2 1 1 1 0 0 1 1 1 0 0 0 2 0 0 2 1 0 0 0 1 0 0 1 1 0 0 0 0 2 0 2 2 1 1 0 2 1 0 0 1 1 2 0 0 1 1 2 1 2 2 0 0 0 2 2 1 0 0 0 0 0 0 2 1 0 0 0 2 1 0 2 1 1 2 1 0 1 1 1 0 1 0 1 0 1 0 1 0 0 1 1 1 1 2 1 0 0 0 0 2 0 0 1 2 1 0 1 1 0 0 1 0 1 0 1 1 1 0 2 0 1 1 1 1 0 0 0 1 1 1 0 0 0 1 0 0 1 2 1 1 1 1 1 1 1 1 1 0 0 0 2 1 0 1 1 0 0 0 0 0 0 0 0 0 0 0 1 0 1 1 1 0 0 0 0 2 1 1 2 1 1 1 1 1 1 0 0 1 0 1 1 2 2 0 0 0 0 0 0 0 1 1 0 0 1 0 0 0 2 0 1 0 2 0 1 1 0 1 1 0 1 1 0 1 0 1 1 0 2 2 1 1 2 0 0 0 0 1 1 1 1 1 0 1 1 1 0 1 0 0 2 1 0 0 1 0 0 0 0 2 1 0 1 0 0 0 0 1 1 0 0 2 0 2 0 2 0 0 0 0 1 1 1 0 1 1 0 1 0 0 0 0 0 0 0 0 0 2 1 1 2 0 0 0 0 0 0 0 1 0 1 0 0 0 0 0 0 1 0 0 1 0 0 0 0 0 1 1 1 1 0 0 0 0 0 2 2 1 0 0 2 1 0 2 0 0 0 0 0 1 1 0 1 1 1 2 0 0 0 2 0 2 2 2 0 0 2 2 2 1 1 0 0 1 1 2 0 1 0 2 1 0 0 1 1 1 0 2 0 0 0 1 2 1 1 2 0 1 0 1 0 2 0 2 0 2 1 1 0 0 0 0 0 0 0 0 1 1 1 1 1 1 0 0 1 1 0 0 2 0 2 0 0 1 1 0 0 0 0 0 2 0 2 0 0 0 0 2 2 0 0 0 1 2 2 0 2 0 0 0 0 2 2 1 2 2 1 1 2 2 2 0 0 1 0 1 1 0 2 1 1 2 0 2 0 0 0 0 1 1 0 1 2 1 1 0 1 1 1 1 2 1 0 0 2 2 0 2 0 0 0 1 0 1 1 1 0 0 0 1 0 0 0 0 2 1 1 0 1 0 1 0 1 1 1 1 0 1 1 0 0 0 1 1 0 0 0 0 0 1 0 0 2 0 0 0 0 1 0 0 0 0 0 1 1 0 0 2 1 0 0 0 1 1 2 1
162 0 1 0 0 0 0 2 0 1 1 1 2 2 1 1 1 2 2 0 1 1 0 0 2 0 0 0 2 1 1 2 1 1 1 1 1 1 1 0 0 0 1 1 0 0 0 0 2 1 0 0 0 1 1 1 0 1 0 0 1 1 0 0 1 0 1 0 1 0 0 0 1 1 2 1 0 0 1 0 0 0 0 0 1 0 0 0 1 2 0 1 0 1 0 2 0 1 0 2 1 2 1 0 0 0 2 2 2 0 0 2 0 0 0 0 0 0 0 2 2 0 0 2 0 2 0 1 1 0 0 0 0 1 1 0 0 0 0 1 1 2 0 0 0 0 0 0 0 0 0 0 0 1 0 1 0 1 0 0 0 0 0 1 0 2 1 1 1 2 1 0 1 2 1 0 2 1 1 0 0 2 0 1 2 2 1 2 1 0 0 2 1 1 1 0 0 1 0 0 0 0 0 1 2 2 1 0 1 0 1 2 1 0 2 0 0 2 1 0 1 1 1 0 0 0 0 2 1 0 1 1 0 0 0 0 0 2 2 1 0 0 1 1 2 1 1 0 0 0 0 0 1 1 0 1 1 0 1 1 0 1 1 2 0 0 1 0 1 1 1 1 1 2 2 2 0 2 2 2 2 0 1 0 0 1 0 1 0 2 0 0 1 2 2 1 2 0 0 0 0 0 1 1 1 0 0 1 0 0 0 0 0 1 1 0 1 1 1 0 0 2 1 0 0 0 0 0 0 1 0 1 0 1 0 0 0 2 0 0 0 1 0 2 1 0 1 0 1 0 0 0 0 0 0 0 0 0 0 1 0 1 1 1 1 1 0 0 1 1 1 1 0 0 0 0 2 1 1 1 1 1 0 1 0 0 0 0 0 0 0 0 0 0 1 1 0 1 1 2 1 1 0 1 1 0 1 0 0 0 0 1 0 0 1 0 0 0 0 0 0 0 1 0 1 2 2 2 2 1 0 1 0 0 2 0 0 1 0 0 2 0 0 1 1 2 0 0 0 1 1 0 0 2 0 0 0 2 1 1 1 2 0 0 0 2 0 2 0 0 1 1 2 1 1 0 1 0 1 1 2 1 0 0 1 1 0 1 2 0 1 0 0 1 1 0 1 1 0 2 1 0 2 0 2 1 0 1 0 0 0 0 0 1 0 1 0 2 1 1 0 2 1 2 2 2 0 2 0 2 0 2 0 0 0 1 2 0 0 2 1 1 0 1 1 1 1 2 0 0 0 0 0 1 2 1 0 0 0 1 0 0 1 2 1 0 0 2 1 0 1 1 0 0 0 0 1 1 0 2 0 1 0 0 0 1 1 2 2 2 0 0 1 0 0 1 0 0 0 0 0 1 0 2 2 0 0 0 1 0 0 0 0 0 2 0 0 1 1 0 0 0 0 1 0 0 0 2 0 0 0 0 0 0 1 0 0 1 1 1 0 0 0 1 2 0 2 0 0 0 0 2 0 2 1 2 1 1 2 0 0 0 1 2 0 1 0 1 0 0 0 1 0 0 0 0 2 0 0 0 1 0 2 0 0 0 2 1 1 0 0 1 0 0 0 0 0 2 0 2 2 0 0 0 1 0 1 1 0 0 0 1 0 2 0 0 1 2 2 2 0 0 0 2 0 1 1 2 2 2 0 0 0 0 1 0 2 0 0 2 1 0 0 1 0 0 1 0 0 0 0 0 1 0 0 1 0 0 0 0 0 1 2 1 0 0 2 0 0 2 0 1 0 0 0 0 1 0 2 2 1 1 1 1 2 0 1 2 2 2 2 0 2 2 2 1 1 0 0 0 0 1 2 2 2 0 2 1 0 1 0 0 0 1 1 0 1 0 2 0 2 2 0 2 2 1 1 1 0 1 0 1 1 0 0 1 1 0 0 0 0 0 0 0 0 0 0 0 0 0 2 2 0 2 0 0 0 0 0 0 2 0 1 0 1 0 2 0 2 0 0 0 0 1 2 1 0 0 2 2 1 0 2 1 1 1 0 1 0 2 0 2 0 0 1 1 2 0 0 0 1 2 1 0 2 1 0 1 0 2 0 1 0 0 2 1 0 1 2 1 1 0 1 1 1 1 0 0 0 0 1 1 0 1 1 0 0 1 0 0 0 0 1 1 0 1 0 1 0 0 1 0 2 0 0 0 0 2 0 0 0 0 0 0 0 2 2 0 0 0 1 0 0 0 0 2 0 0 1 0 0 1 1 1 0 1 1 0 0 1 1 0 1 1 1 0 0 0 0 0 1 1
163 0 1 0 1 0 0 1 2 0 0 1 0 1 1 1 0 2 1 1 1 0 0 0 2 0 0 1 2 2 1 1 1 1 0 1 2 2 0 1 1 1 0 1 0 0 2 1 0 1 2 1 0 1 1 1 0 1 1 0 1 2 0 2 1 1 1 0 1 0 0 1 2 2 1 2 1 0 2 2 0 0 1 1 0 0 0 1 2 2 1 2 0 2 0 1 0 0 0 1 1 2 2 0 0 0 2 0 1 1 0 0 0 0 0 0 0 1 0 0 1 0 1 1 0 0 0 1 2 0 0 0 0 0 0 0 0 0 0 2 0 2 0 0 0 1 0 0 0 0 0 0 0 0 0 0 0 1 0 1 1 0 0 1 1 1 1 1 1 1 0 1 0 0 1 1 0 0 0 0 0 0 1 1 2 1 2 0 0 0 0 1 2 0 0 1 1 0 0 0 0 0 1 0 1 1 2 0 0 0 1 2 2 0 2 0 0 2 0 0 2 2 1 0 0 1 0 2 0 1 0 0 1 1 1 1 1 2 2 2 0 0 2 2 2 0 0 0 0 0 0 0 0 0 0 1 0 0 0 0 0 0 1 1 0 0 0 0 2 0 0 1 0 2 0 0 0 2 2 1 1 0 1 0 1 1 0 1 0 1 0 0 0 2 2 0 2 0 1 0 1 0 2 0 1 0 0 2 1 2 0 1 0 2 2 0 1 0 0 0 0 1 2 1 0 0 1 1 1 1 0 0 1 2 0 0 0 1 1 1 0 1 0 0 0 0 2 0 1 2 1 0 0 2 2 0 0 0 0 1 1 2 1 0 1 1 0 2 2 0 0 2 0 0 0 0 0 1 1 1 1 1 0 1 2 1 0 1 1 0 0 0 2 0 2 0 0 1 0 0 0 0 1 0 1 0 0 2 0 0 0 1 1 1 0 0 1 0 0 0 1 0 1 1 0 1 1 2 2 0 0 1 0 2 1 0 0 2 0 0 0 1 0 1 2 2 1 0 1 1 0 1 1 1 1 0 1 2 1 1 1 2 0 0 0 1 1 1 0 1 0 1 2 0 1 0 1 1 2 0 1 1 0 1 0 1 0 0 2 1 0 0 1 2 1 0 2 1 1 2 1 0 2 0 2 0 2 0 1 0 0 0 1 1 0 1 0 2 0 0 0 2 0 0 0 0 2 1 0 2 1 1 0 0 0 0 2 0 1 1 0 1 0 1 0 0 0 2 0 1 0 0 0 2 2 1 1 0 0 1 0 0 0 2 0 1 1 2 1 0 1 1 1 0 1 0 2 2 0 1 0 0 0 0 1 0 0 1 1 1 0 1 1 0 0 1 0 1 0 0 0 1 1 1 1 1 1 1 2 2 1 0 0 1 0 0 0 1 0 0 0 0 0 1 0 0 0 1 0 0 1 0 0 0 1 1 0 0 2 0 1 1 2 2 2 0 0 0 0 0 0 2 1 1 2 2 1 1 2 0 0 0 1 1 1 0 1 0 2 0 0 0 0 0 0 1 1 1 2 1 0 0 0 0 0 1 0 1 2 0 0 1 0 2 2 0 0 2 0 2 1 1 0 0 2 0 0 2 0 1 0 0 0 1 1 0 0 0 0 0 0 0 0 2 0 1 1 0 0 0 0 1 0 1 0 1 1 1 0 1 0 1 0 0 0 0 0 0 0 0 0 0 0 0 0 0 1 0 1 0 0 1 1 2 0 0 2 2 0 2 0 0 0 1 1 1 1 0 0 1 0 2 1 1 1 1 0 2 1 1 0 1 2 2 1 0 0 0 0 0 0 1 1 1 1 1 1 0 1 1 0 0 0 1 1 0 2 0 2 0 0 0 0 2 2 1 1 2 0 2 0 2 1 1 0 0 0 0 2 1 2 0 0 0 0 0 0 1 0 0 2 2 0 2 0 0 0 0 0 0 0 0 2 1 2 0 1 0 1 0 0 0 0 0 2 0 0 1 1 0 0 0 2 0 0 0 0 1 0 1 1 2 1 0 2 1 1 0 0 1 1 1 2 0 2 1 0 0 0 1 1 1 0 0 0 2 0 0 2 2 0 0 0 1 2 2 0 2 0 0 2 2 0 2 0 0 0 1 0 0 0 1 2 1 1 1 1 2 1 1 2 0 1 0 1 0 0 1 1 0 0 0 0 1 1 1 1 1 0 0 1 0 0 0 0 1 0 0 2 0 0 0 0 0 0 0 0 0 0 0 0 0 0 2 0 0 0 1 1 1 2 0
164 1 1 1 1 0 0 1 1 0 0 1 0 0 0 0 0 1 2 1 1 0 0 0 2 0 0 0 2 0 2 0 1 1 2 1 2 1 0 0 2 2 0 0 0 0 0 0 2 0 0 0 0 1 0 0 0 1 0 0 1 2 0 1 1 1 1 1 1 0 0 2 2 2 0 2 2 0 1 1 1 0 1 1 1 0 1 0 1 2 0 0 1 0 0 0 0 1 1 0 0 2 1 0 0 0 2 1 1 1 0 1 1 1 1 1 1 1 0 1 2 0 1 2 0 1 0 0 1 0 0 0 0 0 0 0 0 0 2 0 0 2 0 0 0 0 0 1 1 1 0 0 0 1 1 1 1 0 0 0 0 0 0 2 0 1 1 1 0 0 0 1 0 1 2 0 1 0 0 0 0 0 0 1 0 0 1 0 0 0 1 2 0 1 2 0 1 0 0 0 0 0 0 0 2 1 1 1 1 0 0 2 2 1 1 0 0 0 1 0 1 1 1 0 0 0 1 0 0 0 0 0 0 0 0 0 0 2 2 1 0 1 2 1 1 0 0 0 0 0 0 0 0 0 0 2 2 0 0 0 0 0 1 1 0 0 0 0 1 1 0 1 1 2 0 0 0 2 2 1 1 0 2 1 0 0 1 1 0 1 1 1 0 1 2 1 2 2 0 1 1 0 1 1 1 0 0 2 0 0 0 1 0 1 1 0 2 1 0 0 0 1 1 0 2 0 0 0 0 0 0 1 1 1 0 0 0 1 1 1 2 1 1 1 0 0 1 0 1 0 0 0 0 0 0 0 0 0 0 2 0 2 2 1 2 0 0 2 2 0 0 2 1 1 0 0 2 1 1 1 2 0 0 0 2 0 1 0 0 0 0 1 2 0 2 0 1 2 1 0 0 1 0 0 0 0 1 1 0 0 0 0 0 0 1 0 1 1 1 0 0 1 0 0 0 2 1 0 0 0 1 0 1 1 1 0 0 1 1 1 1 1 0 0 0 0 0 1 2 1 0 0 0 2 1 0 1 2 1 1 0 2 0 0 0 1 1 2 0 0 0 0 2 0 2 0 2 0 1 1 1 2 0 0 0 1 0 1 2 1 0 0 1 1 1 0 2 2 1 1 0 0 2 0 2 0 1 0 1 0 0 0 1 0 0 1 0 2 1 0 1 2 0 0 1 2 0 0 2 1 1 1 0 0 0 0 2 0 0 2 1 1 0 0 2 0 2 0 2 2 1 0 0 2 2 1 0 0 0 0 1 0 1 2 1 0 0 1 1 0 0 0 0 0 1 0 1 1 0 1 0 1 0 0 0 0 0 0 0 0 1 1 1 0 0 1 0 0 0 0 0 1 2 0 0 2 2 1 1 2 1 0 0 0 0 0 1 0 0 0 1 0 0 1 1 0 1 0 0 0 0 0 0 0 2 0 1 0 2 0 0 2 0 1 2 0 2 1 0 2 1 1 0 1 2 2 2 0 1 1 1 0 0 1 1 2 0 1 1 0 0 2 1 0 1 0 1 0 0 0 0 1 1 0 0 1 1 1 2 0 1 0 0 1 1 0 0 1 0 0 0 0 0 0 0 0 0 1 0 0 1 0 0 2 0 0 0 0 0 0 0 0 0 2 1 0 0 0 0 1 0 1 0 0 0 0 2 1 1 2 0 0 0 0 0 0 0 1 0 0 0 0 0 0 0 0 0 0 1 1 0 1 2 1 0 0 2 1 0 1 1 0 1 0 0 0 1 0 1 1 0 0 0 0 2 2 0 1 1 2 0 1 2 0 0 0 0 2 0 2 1 1 1 2 1 1 2 0 1 1 0 0 0 2 2 0 0 1 2 0 2 2 0 2 2 0 0 2 0 2 1 1 1 1 0 1 1 1 1 0 0 0 0 0 0 0 0 0 0 0 2 2 0 2 0 1 1 1 2 0 1 0 1 0 1 1 2 0 1 0 0 0 1 0 2 1 1 2 1 2 2 0 1 0 0 1 1 0 0 1 0 1 1 1 1 1 1 0 0 0 0 2 2 0 2 0 1 1 0 2 0 0 0 0 0 2 0 1 2 1 0 1 0 1 1 2 2 0 0 0 2 2 0 1 1 0 0 0 1 1 1 0 1 1 0 1 0 0 0 1 2 1 0 0 1 0 1 1 0 1 0 1 0 2 2 1 1 0 0 0 0 0 0 2 2 0 0 0 2 1 1 0 0 0 0 0 0 0 0 1 1 0 1 2 1 0 0 0 1 1 1 0
165 1 1 0 0 0 0 2 2 0 0 0 0 1 0 1 0 1 2 0 1 1 0 0 2 0 0 0 2 1 2 0 0 0 1 1 2 1 0 1 1 1 0 1 1 1 0 0 0 2 1 0 0 0 2 2 0 0 0 0 2 2 0 1 1 0 1 0 2 0 0 2 2 2 1 2 1 0 2 1 1 0 0 0 1 0 1 1 2 2 0 0 1 1 1 1 0 1 0 1 0 2 0 0 1 1 2 0 0 0 0 1 1 2 2 2 1 1 1 0 1 0 1 1 0 0 0 0 0 0 1 1 1 1 0 0 1 0 0 1 1 2 0 0 0 1 0 0 0 1 0 0 1 1 1 1 1 0 1 0 0 0 1 2 2 1 1 1 1 2 0 0 0 2 2 1 2 1 1 1 0 2 0 0 0 0 2 0 0 0 0 2 1 1 1 0 1 1 0 2 0 2 1 0 0 1 1 1 1 0 1 1 0 0 1 0 0 0 2 0 0 0 0 0 0 0 2 1 0 1 0 0 0 1 1 0 0 1 2 1 0 0 2 2 2 0 0 0 0 0 0 0 0 1 0 1 0 0 0 0 0 0 1 1 0 0 1 0 2 1 0 2 0 2 0 0 0 1 1 1 1 1 2 2 0 0 0 0 0 1 1 1 0 1 1 0 1 0 0 0 0 1 0 2 0 0 0 2 0 1 0 0 0 1 1 0 0 0 2 0 0 2 1 1 1 0 0 0 1 1 0 0 0 1 0 0 0 1 1 0 0 1 2 2 1 0 1 0 1 0 1 0 0 1 1 0 1 0 0 0 0 0 1 1 1 0 0 0 1 1 1 1 0 0 1 0 2 1 0 2 2 0 0 1 1 1 1 0 0 0 1 1 2 0 2 0 0 1 0 0 0 0 0 1 2 0 0 1 0 0 0 2 1 1 1 0 0 0 0 1 0 1 0 0 0 2 1 0 0 0 1 0 2 0 2 0 0 0 0 0 1 1 1 1 1 2 0 1 1 2 0 0 0 2 0 0 1 1 1 1 2 1 1 1 0 1 1 2 0 0 1 0 1 1 0 0 0 0 1 1 2 1 0 0 1 0 0 0 2 2 0 0 0 2 1 0 0 1 1 2 1 1 1 1 1 1 1 0 0 0 0 0 0 0 1 0 0 2 2 2 0 0 0 1 1 2 0 0 1 1 1 1 0 0 1 0 2 0 0 1 0 1 0 2 2 0 2 1 1 1 0 0 0 2 2 1 0 2 1 1 0 1 0 0 0 0 0 1 1 0 1 1 0 0 0 0 1 1 0 2 0 0 1 0 0 0 0 1 0 1 1 1 0 0 0 2 0 0 0 0 0 2 0 2 2 0 1 1 1 1 1 0 0 1 0 1 1 0 0 0 0 0 0 1 0 0 1 1 0 0 0 0 0 0 2 0 1 0 1 1 1 1 2 2 2 0 0 2 0 1 0 1 1 1 2 2 1 0 2 1 0 0 0 0 1 0 0 1 0 0 0 2 0 0 0 2 0 0 0 0 1 1 0 2 1 1 1 0 1 0 0 2 1 1 1 0 0 2 0 0 0 0 0 0 1 0 0 1 0 0 1 0 0 2 0 0 0 0 0 0 0 0 0 1 1 0 1 0 0 0 0 1 0 0 0 0 0 0 0 1 1 0 0 0 0 0 0 1 0 0 0 0 0 0 0 0 0 0 0 0 1 2 1 1 0 1 2 0 1 1 0 0 1 0 0 0 0 0 1 1 1 2 1 1 2 1 0 2 2 2 0 0 2 1 0 0 0 1 0 1 1 1 0 1 0 1 1 0 0 2 0 0 1 1 1 0 0 2 2 0 1 2 0 1 1 1 0 2 0 2 0 2 1 1 0 1 0 0 0 0 0 0 0 0 0 0 0 0 0 0 1 1 0 2 0 1 1 0 0 1 0 0 0 0 0 0 1 1 1 0 0 0 0 2 2 1 0 2 0 0 0 2 2 0 0 0 0 2 1 0 1 1 1 0 2 2 2 0 0 0 0 2 2 0 1 1 0 1 0 1 0 1 0 0 2 1 0 1 1 0 0 2 0 0 1 1 1 1 0 0 2 2 1 1 1 0 1 0 1 1 0 0 2 1 1 1 0 1 0 0 2 0 2 0 0 0 0 0 0 0 0 0 0 1 1 1 1 0 2 0 1 0 0 0 0 2 0 0 1 0 0 1 0 1 0 0 0 0 0 0 0 0 0 2 0 0 0 0 0 1 1 1
166 0 1 1 0 1 0 1 1 1 1 1 1 1 1 1 0 2 1 1 1 1 0 0 2 0 0 0 2 0 2 0 1 0 0 1 2 0 0 1 0 0 0 0 0 0 0 0 2 1 0 0 1 2 0 1 1 0 1 0 0 0 1 2 1 0 1 1 1 0 0 2 2 2 2 2 0 0 2 2 0 0 1 1 1 0 0 1 1 2 0 1 0 1 1 1 0 0 0 2 2 1 0 0 1 1 2 0 2 1 0 1 0 2 2 2 1 0 2 0 0 0 2 0 0 0 0 0 2 0 0 0 0 0 0 0 0 1 0 1 1 1 0 0 0 0 1 0 1 1 0 0 0 0 0 0 0 0 0 1 1 0 1 1 0 2 1 1 0 0 0 0 0 2 1 0 1 1 0 1 1 1 1 0 1 0 2 2 1 1 1 2 1 1 1 1 2 0 0 1 0 1 0 1 2 0 2 0 1 0 0 1 1 0 1 1 0 0 1 1 2 0 0 0 0 1 1 1 1 0 1 1 0 0 0 0 0 1 1 0 0 1 1 1 1 0 0 0 0 1 1 1 0 1 0 2 1 1 0 0 0 0 0 1 1 1 0 0 2 0 0 0 1 2 0 0 0 2 2 1 1 0 2 2 0 0 2 2 0 2 1 1 0 2 2 1 1 1 0 0 0 0 2 0 1 0 0 2 1 1 0 0 0 2 2 0 2 2 1 0 0 2 1 1 0 0 0 0 0 0 0 0 0 1 0 0 0 2 0 0 0 1 2 1 0 0 1 0 0 1 1 0 1 1 0 0 0 1 0 0 1 0 2 1 2 0 0 0 1 1 1 1 0 0 0 0 1 1 1 1 1 1 0 1 1 1 1 0 1 1 1 1 0 0 2 0 1 0 0 1 0 2 0 0 0 0 1 0 0 0 0 1 0 0 1 0 1 0 0 0 1 1 0 1 1 2 1 0 0 1 0 0 0 0 1 0 0 1 0 0 2 0 0 0 0 2 0 0 2 1 1 0 0 1 2 1 2 2 0 2 0 2 1 1 0 1 1 2 0 0 1 0 2 0 2 1 1 0 1 1 1 2 0 0 0 0 0 1 1 0 1 1 0 2 1 0 1 2 2 1 0 0 2 0 2 1 1 1 1 0 0 1 2 1 1 1 0 2 1 0 0 1 1 1 1 2 0 1 1 1 1 1 0 0 0 0 2 0 1 1 1 1 0 0 2 0 0 1 2 2 0 0 0 2 1 1 0 0 0 0 0 0 0 1 1 0 0 2 1 0 1 1 1 0 0 0 2 2 0 1 0 1 0 0 1 1 1 1 1 1 0 0 1 1 1 1 1 0 0 0 0 1 1 2 1 0 2 1 2 2 1 0 0 1 0 0 2 1 1 0 0 0 0 1 0 1 0 1 0 0 0 0 0 0 1 0 1 0 2 0 0 1 1 1 2 0 2 1 0 2 0 2 0 1 1 2 1 0 0 0 0 0 1 1 1 1 1 0 2 0 0 1 0 0 0 0 2 0 0 1 2 0 1 0 0 1 0 1 1 0 0 0 0 0 0 0 0 2 0 0 0 2 0 0 1 0 0 2 0 0 1 1 0 2 0 0 0 0 0 0 0 0 1 2 0 0 0 1 1 1 1 1 1 0 0 1 2 1 0 1 0 1 0 1 0 0 1 0 0 1 1 1 0 0 0 0 1 0 0 0 0 1 2 1 0 0 2 1 0 1 1 0 0 1 1 1 2 0 1 1 0 1 1 1 2 1 0 0 1 2 0 2 1 0 0 0 0 0 1 2 1 1 0 1 0 2 1 0 0 2 0 0 1 1 1 0 0 0 2 0 1 1 0 2 2 2 1 2 0 2 0 2 0 1 0 0 0 0 2 0 0 0 1 0 1 0 0 0 0 0 2 2 0 1 1 0 1 0 0 0 1 0 0 0 0 0 1 0 1 0 0 0 1 1 1 0 0 2 0 0 0 2 2 0 1 1 0 2 1 1 1 1 1 1 1 1 2 0 0 0 0 2 1 0 2 1 1 0 0 1 0 1 1 1 1 0 0 0 2 2 0 0 0 2 1 1 0 0 1 2 1 1 1 2 0 0 0 0 0 0 0 0 0 1 0 2 0 0 1 0 1 0 1 0 1 0 1 0 0 0 0 0 0 0 0 0 0 0 1 0 0 0 0 0 0 1 1 1 2 1 1 1 0 2 1 0 1 0 1 1 1 1 0 0 1 0 0 0 0 0 1 1
167 1 1 0 0 0 0 2 2 0 0 0 0 1 1 1 0 1 0 2 2 0 0 0 2 0 0 0 2 1 1 2 1 1 0 0 1 0 1 1 0 0 0 0 0 0 0 0 1 1 0 0 1 2 0 0 1 0 0 0 1 2 0 1 0 2 0 0 1 0 0 2 2 2 2 2 0 0 1 0 1 0 2 2 0 0 1 0 1 1 0 0 1 0 0 0 0 0 0 2 2 2 0 0 1 1 2 0 0 0 0 2 0 1 1 1 0 0 0 2 2 0 1 1 1 0 0 0 1 0 1 1 0 0 0 0 0 0 0 0 0 2 0 0 0 0 0 0 0 0 0 0 0 0 0 1 0 0 0 1 1 0 0 2 1 2 1 1 1 2 0 0 1 1 1 1 2 1 0 1 0 1 0 1 1 1 1 1 0 0 0 1 1 1 1 0 0 0 0 0 0 0 0 1 2 1 2 0 1 0 0 1 1 0 1 0 0 1 1 1 2 0 0 0 0 2 1 1 0 1 0 0 0 0 0 0 0 2 2 2 0 0 2 1 1 0 0 0 0 0 0 0 0 0 0 1 1 1 1 1 1 1 0 2 1 1 1 2 2 2 0 1 0 1 1 1 0 1 1 0 1 2 2 1 0 1 0 1 0 2 2 1 1 1 2 1 1 0 1 0 0 0 1 1 1 0 0 2 0 0 1 1 0 0 0 0 1 1 0 0 0 1 2 0 1 0 0 0 1 1 0 0 0 2 0 0 0 0 2 1 1 1 1 1 0 0 1 0 1 0 0 0 0 2 2 0 0 0 0 1 0 1 1 0 1 1 0 1 2 1 1 1 0 0 0 0 2 1 0 2 2 0 0 0 1 0 1 0 0 0 0 0 0 1 2 0 1 1 1 1 1 1 0 0 1 0 0 1 0 0 0 2 0 0 0 0 1 0 0 0 0 0 0 0 1 2 1 0 0 1 0 0 0 1 0 1 0 1 1 1 2 0 0 0 1 2 1 0 2 0 0 0 1 1 1 0 1 1 1 1 1 2 0 0 0 1 1 2 0 0 1 1 1 1 0 0 0 1 2 0 1 2 0 1 1 0 1 1 2 0 0 0 0 1 2 0 1 1 0 1 1 1 2 1 1 0 1 0 2 0 0 0 2 0 0 2 1 2 2 1 0 0 0 0 0 2 0 0 1 1 1 0 1 0 0 0 2 0 0 0 1 2 0 0 2 0 1 2 1 1 0 1 0 2 1 1 0 0 0 0 0 0 0 1 0 1 1 2 2 0 0 1 0 0 1 0 1 2 0 1 0 0 0 0 0 1 1 2 2 2 1 0 0 0 0 0 1 1 0 0 1 1 0 2 2 0 0 0 0 0 0 0 0 1 0 1 0 2 0 1 0 1 0 0 0 0 2 1 0 0 1 0 0 0 2 1 1 2 1 1 0 0 0 0 2 0 2 1 0 1 0 2 1 1 1 1 2 0 1 0 0 0 1 1 1 0 0 1 0 0 0 1 0 0 0 0 2 0 2 0 0 0 0 0 0 1 1 1 1 1 0 1 0 2 0 0 1 2 0 1 0 2 1 0 2 0 1 2 0 0 1 1 0 1 0 1 0 1 2 2 0 0 1 1 0 0 0 1 1 0 0 0 1 0 0 2 1 0 0 0 0 0 1 1 0 0 1 0 0 0 0 0 0 0 0 0 1 0 0 0 1 2 1 0 2 0 2 1 0 1 0 0 0 1 1 2 1 0 1 1 1 2 0 0 2 1 1 0 0 2 0 2 1 2 2 0 0 1 0 2 2 2 0 1 0 2 2 0 0 1 0 0 1 0 0 0 1 0 2 0 0 2 0 2 2 1 0 1 0 2 0 2 0 0 0 1 0 0 1 0 1 0 0 0 0 0 0 1 0 0 1 1 0 1 1 0 1 0 0 0 1 0 1 1 1 0 1 0 1 0 1 0 0 1 1 0 0 0 2 2 2 0 1 0 0 1 1 0 1 1 1 2 2 0 2 2 2 0 1 0 1 1 2 1 1 1 0 2 0 2 0 0 0 0 0 2 0 0 2 1 0 1 0 1 0 0 1 1 0 1 1 1 0 1 1 0 0 0 0 0 0 0 0 1 1 0 1 0 0 0 2 1 0 0 2 1 2 1 0 0 0 0 1 0 2 0 0 1 1 0 1 0 0 1 1 0 0 0 1 1 0 1 1 2 0 0 0 0 0 1 0 0 0 2 0 1 1 0 0 0 0 0
168 0 0 0 2 0 1 2 2 0 1 0 0 1 0 0 0 2 2 1 1 0 0 1 1 1 1 0 2 0 2 0 1 1 1 1 2 2 0 1 0 0 0 0 0 0 1 0 1 2 0 0 0 0 2 0 0 0 0 0 1 1 0 2 0 2 0 0 2 0 1 0 2 2 0 2 2 0 1 0 0 1 0 0 2 1 0 0 2 2 0 1 1 1 0 1 0 0 0 1 1 2 1 0 1 1 2 1 2 1 0 1 1 1 1 1 1 0 1 1 1 0 0 2 0 1 0 1 2 0 0 0 0 0 0 0 1 0 0 1 0 2 0 0 0 0 0 0 1 1 0 0 1 1 1 1 0 1 2 1 2 1 0 2 1 1 0 2 2 2 0 0 1 2 1 0 2 0 0 0 0 0 1 0 1 0 1 0 0 0 0 1 1 1 1 0 2 0 0 0 0 0 0 0 2 0 2 0 1 0 0 0 2 0 2 2 0 2 0 0 2 2 1 0 0 1 1 1 1 0 1 1 0 0 0 0 0 1 1 1 0 0 0 0 0 0 0 0 0 0 0 0 1 0 1 1 1 1 0 0 0 0 0 0 0 0 0 0 2 1 0 1 0 2 0 0 0 1 1 0 0 1 2 1 0 0 0 1 0 1 0 1 0 2 2 0 2 1 0 0 1 0 2 0 1 0 0 2 0 0 0 1 0 2 2 0 1 2 1 0 1 2 2 1 0 0 0 0 0 0 0 1 0 1 0 0 0 2 0 1 0 0 2 2 0 0 2 0 2 2 1 1 0 1 1 0 0 0 0 2 0 2 2 0 2 2 0 0 2 2 2 0 1 1 0 1 2 0 0 1 2 1 0 1 2 1 0 0 0 0 0 0 0 0 2 0 0 1 0 0 0 0 0 1 1 1 1 1 1 1 1 1 0 0 1 0 1 0 0 1 1 2 0 1 0 1 0 0 0 0 1 0 0 1 1 0 0 1 1 0 1 1 0 2 1 1 0 0 1 2 0 0 0 1 1 0 1 2 1 2 0 2 1 1 0 1 1 2 0 0 0 0 2 0 0 0 0 0 1 1 0 2 0 0 2 0 0 0 2 1 0 0 0 1 1 0 0 1 1 2 1 1 1 1 1 2 2 1 0 0 0 0 0 0 0 0 0 1 1 1 1 1 0 0 0 1 1 0 0 2 0 1 0 0 1 0 2 0 0 0 0 1 0 1 2 1 1 2 0 1 0 0 0 2 2 2 0 1 0 1 0 0 1 1 0 0 0 1 1 2 0 0 1 0 0 0 0 2 0 2 0 0 0 0 1 1 1 0 0 0 0 0 2 0 2 1 0 1 0 0 1 1 1 1 1 1 2 0 1 0 1 0 0 1 1 1 1 1 0 0 2 0 0 0 1 1 1 2 0 0 0 1 0 0 2 0 2 2 1 1 1 0 1 1 1 0 2 0 0 0 0 2 1 1 2 2 1 1 1 0 0 0 1 0 1 1 0 2 0 1 0 0 0 0 0 1 1 1 1 1 1 0 1 0 0 1 1 2 2 0 2 0 0 2 2 0 1 2 0 2 1 1 1 0 0 0 1 1 1 1 0 0 0 1 0 1 1 0 0 0 0 0 1 2 0 2 2 0 0 0 0 0 0 0 0 0 1 0 0 1 0 0 0 0 0 0 0 0 0 1 1 1 2 0 0 1 1 0 0 0 0 1 0 1 0 1 1 1 0 2 0 0 1 0 0 2 1 0 1 1 0 1 0 0 0 1 0 2 1 2 1 1 2 1 1 1 0 0 2 2 0 0 0 2 0 0 1 0 0 1 0 1 1 1 1 0 0 0 2 0 2 2 0 2 1 0 0 2 0 2 0 2 1 0 0 0 0 0 1 1 1 0 2 1 2 1 1 2 1 0 1 1 0 2 0 0 0 0 1 0 0 0 0 0 0 0 1 0 1 0 0 0 0 1 1 0 0 0 2 2 2 0 2 0 2 2 0 0 0 1 0 1 1 0 2 2 2 1 0 0 0 1 2 0 2 0 1 1 0 0 0 1 0 0 2 0 0 1 1 0 0 1 0 1 2 2 0 0 0 0 2 2 0 1 1 0 0 0 0 1 0 2 1 1 1 1 1 0 0 0 2 1 0 0 1 0 1 0 0 0 0 0 0 0 1 1 1 0 0 0 2 0 0 0 0 2 0 0 2 0 0 0 0 0 0 0 0 0 0 0 0 0 0 1 0 0 1 0 0 0 2 0
169 1 0 1 0 0 1 1 2 0 0 2 0 0 0 0 0 1 1 1 1 1 1 0 2 0 0 0 2 0 2 1 1 1 2 0 2 1 1 0 0 0 1 0 0 0 1 0 1 1 1 0 0 0 2 0 1 0 2 0 1 1 0 2 1 1 1 0 1 0 1 1 2 2 2 2 0 0 1 1 1 0 1 1 1 0 1 1 2 2 0 1 2 2 1 2 0 2 0 2 0 2 1 0 0 0 2 1 1 0 0 1 0 2 2 2 0 0 1 1 1 1 1 1 0 1 0 0 1 0 0 0 0 1 1 1 0 0 0 2 1 1 0 0 0 0 1 0 1 1 1 0 1 1 0 0 0 1 1 0 1 1 0 1 0 0 0 0 1 2 0 1 1 1 2 1 1 1 1 0 0 2 1 0 1 0 2 0 0 0 0 1 0 1 2 0 1 0 0 0 0 1 0 0 2 2 1 0 2 0 0 1 1 0 2 0 0 1 0 1 2 1 1 1 0 1 2 1 0 1 0 0 0 0 0 0 0 2 2 1 0 1 1 0 0 0 0 0 0 0 0 0 0 1 0 1 0 0 0 0 0 0 1 2 0 0 0 0 2 0 0 1 1 2 0 0 0 1 1 0 0 2 2 1 1 0 2 0 0 1 0 0 0 1 2 1 1 2 0 2 0 2 1 1 0 0 0 2 1 1 0 0 0 1 1 0 2 0 1 0 0 1 2 1 1 0 0 0 1 2 0 1 0 1 0 0 0 0 2 1 0 2 2 1 0 1 0 0 1 1 2 0 0 2 0 1 1 0 0 1 0 1 1 1 1 0 0 2 2 1 1 1 0 0 1 0 0 0 0 2 2 0 0 0 1 1 1 1 1 1 1 1 2 0 2 0 1 0 1 1 1 1 0 1 1 0 1 0 0 0 0 0 1 1 0 0 1 0 1 0 0 0 1 0 0 1 0 0 0 1 0 1 0 1 0 1 0 0 0 0 1 1 1 1 1 1 0 0 2 0 0 0 0 2 0 0 0 2 2 0 0 0 1 1 0 2 0 2 0 0 0 0 0 2 2 2 0 0 1 2 1 2 0 0 1 0 0 0 2 2 0 0 0 2 2 0 1 0 0 2 2 0 2 0 2 1 1 0 2 0 1 0 1 0 0 1 1 2 0 0 1 2 1 0 0 1 1 1 0 2 0 0 1 1 0 0 1 1 0 0 0 2 0 0 2 0 2 1 1 1 0 1 0 1 1 1 0 1 0 0 1 0 1 1 0 0 0 2 2 1 1 2 0 0 0 0 0 2 0 2 0 0 1 0 0 0 0 1 1 1 0 0 0 0 0 1 0 1 0 0 2 1 0 2 2 0 0 1 2 2 1 0 0 0 1 1 0 0 0 1 0 1 0 0 0 1 1 2 0 0 0 0 0 0 1 1 0 0 2 0 0 0 0 1 2 0 2 1 0 1 0 1 0 1 1 2 1 0 2 0 0 0 2 0 1 0 0 2 0 1 1 0 0 0 1 0 2 1 0 0 0 0 0 0 0 2 2 0 2 0 1 0 0 2 1 1 0 2 0 1 1 0 0 0 0 0 0 1 0 1 0 0 0 1 1 1 0 1 0 0 0 0 1 2 1 0 0 1 1 1 0 1 0 0 0 0 0 0 0 1 0 0 0 0 1 0 0 1 0 0 0 1 0 0 0 0 0 0 0 0 0 2 2 0 0 0 2 0 0 1 0 0 1 2 2 2 1 0 2 2 1 1 1 1 2 0 1 1 1 1 0 1 2 2 2 0 0 0 1 2 0 0 0 1 0 1 2 0 0 1 0 0 0 0 0 0 2 1 2 0 0 2 0 1 0 1 0 1 0 2 1 1 0 0 0 0 0 0 0 0 0 0 0 0 0 0 0 0 0 0 2 2 0 2 0 1 1 0 0 0 0 0 0 0 0 1 0 1 1 0 1 0 0 2 1 0 0 1 1 2 2 0 2 0 0 1 1 1 0 1 0 1 1 1 0 0 2 0 0 0 0 2 2 1 2 0 0 0 0 2 0 1 0 0 1 2 0 0 1 1 0 0 0 1 0 0 0 1 1 1 2 2 1 1 0 0 0 1 0 1 0 0 1 0 0 1 0 0 0 1 2 0 1 0 1 0 1 1 0 1 0 1 0 0 1 1 2 0 0 1 1 0 0 0 0 0 0 0 2 0 0 0 2 2 0 0 0 0 0 0 0 0 0 2 0 0 0 0 0 0 2 2
170 1 2 1 2 0 0 1 2 0 0 1 0 0 0 0 0 2 0 2 2 0 0 1 1 0 0 0 2 1 1 1 1 1 0 0 0 1 0 1 2 1 0 0 0 0 0 0 1 1 0 0 0 0 2 1 1 0 1 1 1 1 1 1 0 0 0 0 2 0 0 1 2 2 1 2 1 0 0 0 0 0 1 1 0 0 0 1 1 2 1 1 2 2 1 1 0 0 0 1 1 2 0 0 0 0 2 0 1 1 0 1 0 1 1 1 0 0 0 2 2 0 2 0 0 0 0 0 2 0 0 0 0 0 0 0 0 0 0 0 1 2 0 0 0 0 0 0 1 0 0 0 0 0 1 1 1 1 0 0 0 0 0 2 0 1 0 1 1 1 0 1 2 1 0 1 2 2 1 2 0 2 1 0 2 1 1 1 0 0 1 1 1 1 1 1 1 0 0 0 0 0 0 1 2 2 2 1 0 0 0 0 0 0 0 1 1 1 1 0 0 0 1 1 0 2 2 2 1 2 0 0 0 0 0 0 0 2 2 1 0 1 2 2 2 0 0 0 0 0 0 0 0 0 0 1 1 1 1 1 0 1 0 0 0 0 0 0 0 0 0 2 0 2 0 1 1 1 1 0 0 0 1 0 1 0 2 1 0 2 0 0 0 2 2 1 2 1 0 0 0 0 1 1 1 0 0 2 1 1 0 2 0 1 1 0 2 2 0 0 0 1 1 1 0 0 0 0 0 0 0 0 1 2 0 0 0 1 1 1 1 1 0 2 0 0 2 0 1 0 0 0 1 1 0 1 1 0 0 2 0 2 2 1 2 0 0 2 2 0 0 2 2 2 0 0 2 1 1 2 2 1 0 0 1 0 1 0 0 0 0 0 1 0 1 1 0 0 0 0 0 1 0 0 0 0 0 0 0 0 0 1 0 0 1 0 1 1 0 0 0 2 0 1 1 2 1 1 1 0 1 0 0 1 1 0 0 1 0 0 2 0 0 2 0 0 0 1 1 2 0 0 0 1 1 0 1 2 1 1 0 2 0 1 0 0 2 2 0 0 1 1 1 1 1 1 0 0 2 0 2 1 0 0 2 0 0 0 2 1 0 0 0 1 0 0 1 2 0 0 0 0 1 1 1 1 1 0 2 0 1 0 0 0 1 1 0 2 2 1 0 1 0 0 0 1 1 0 0 2 0 1 2 1 2 0 2 0 1 1 0 0 0 1 1 0 1 1 1 2 1 0 0 1 2 2 0 0 0 0 1 0 1 1 0 0 0 1 1 0 1 1 0 0 0 0 1 2 0 2 0 0 1 0 0 0 0 0 0 0 0 0 0 0 0 1 0 1 0 0 1 1 1 2 1 0 1 1 1 1 1 0 0 1 1 1 1 1 0 0 0 0 0 0 0 0 2 1 0 0 1 0 0 0 1 1 0 0 2 0 2 1 0 1 2 0 2 1 1 2 2 2 1 1 2 2 2 1 2 0 0 0 2 1 1 1 0 1 1 0 0 2 0 1 0 0 2 2 0 0 0 0 1 0 0 2 1 0 0 1 0 2 0 1 1 0 0 1 0 1 1 0 1 1 1 1 1 2 0 0 1 1 0 1 0 0 0 1 1 1 0 0 0 2 0 0 1 2 2 1 0 0 0 0 0 0 0 0 0 1 1 0 0 0 0 1 1 0 0 0 0 1 1 0 0 0 0 0 0 1 0 1 2 2 0 0 2 1 0 2 1 0 1 0 0 0 1 0 1 1 0 1 0 0 0 1 0 1 1 2 1 1 2 2 2 1 1 0 0 0 0 1 1 2 1 1 1 0 0 1 1 1 0 1 1 1 1 0 2 0 1 1 0 0 0 2 0 1 1 2 1 2 2 1 0 0 0 1 1 1 0 0 0 0 0 0 0 2 1 0 1 0 0 2 0 0 0 0 0 1 0 1 0 0 0 0 2 0 2 0 1 0 2 1 1 1 0 2 0 0 0 2 2 1 1 1 0 2 1 2 1 1 2 1 2 2 2 0 0 0 1 2 2 0 2 0 1 0 0 2 0 1 0 0 2 1 0 1 1 0 0 1 1 0 2 2 2 1 1 1 2 2 1 2 0 0 1 0 2 1 0 1 1 1 0 1 0 0 0 1 2 0 1 0 1 0 1 0 0 0 0 0 1 0 1 0 1 0 0 0 0 0 0 1 1 0 0 0 1 1 1 1 0 1 0 0 0 1 0 0 0 0 0 2 0 1 0 0 0 1 1 1
171 1 1 0 1 0 0 2 0 1 1 1 1 2 2 2 0 1 1 1 1 1 0 0 2 1 1 0 2 0 2 1 1 1 0 0 2 2 0 1 0 0 0 1 0 0 1 0 2 0 0 0 0 1 0 0 0 0 1 1 0 0 0 2 2 0 1 0 1 0 1 1 2 2 1 2 0 0 0 0 0 0 0 1 1 0 0 0 2 2 0 1 2 1 1 1 0 1 0 1 1 1 0 0 0 0 2 2 2 0 0 2 0 1 1 1 0 0 1 1 1 0 1 1 0 1 0 2 2 0 0 0 0 0 0 0 0 1 0 1 1 2 0 0 0 1 0 0 0 0 0 0 1 0 0 0 0 0 1 0 1 1 0 2 0 2 0 0 0 1 1 1 0 1 2 0 1 1 0 1 0 1 0 2 2 2 2 1 0 0 0 1 0 2 2 0 2 0 0 0 0 1 0 1 2 2 1 0 1 0 0 1 1 0 0 1 1 0 0 0 1 1 1 0 0 1 2 1 0 1 1 1 0 1 1 0 0 2 2 1 0 0 2 1 2 1 1 0 0 0 0 0 0 0 0 2 1 0 0 0 0 0 0 0 0 0 1 0 1 1 0 1 0 1 0 1 0 1 0 0 0 1 0 0 0 0 0 1 1 2 0 1 0 1 2 0 2 0 0 0 0 0 2 0 0 0 1 2 1 1 0 0 0 1 1 0 2 2 0 1 1 1 1 1 0 0 0 1 0 1 0 2 0 1 0 0 0 1 1 0 2 2 1 1 1 0 0 0 1 2 1 0 0 2 2 0 0 0 0 2 0 2 1 0 1 1 0 2 2 0 0 2 1 1 1 0 2 0 0 0 1 1 0 0 1 0 0 0 0 0 0 0 2 0 2 0 1 1 0 0 0 1 0 1 1 0 1 1 1 0 0 2 1 1 1 0 0 0 1 0 0 0 1 1 1 2 1 0 0 0 0 1 1 0 2 0 0 1 1 0 2 0 0 1 0 0 0 2 2 2 0 0 0 2 1 0 0 1 0 0 2 1 0 0 0 1 1 1 0 1 0 0 2 0 1 1 0 0 0 1 2 2 0 1 0 1 0 2 2 2 0 0 0 1 1 0 2 1 1 1 1 0 1 1 1 1 1 0 1 0 1 1 1 0 0 1 1 1 1 2 1 0 1 1 1 2 0 0 1 1 1 1 1 1 1 1 2 0 1 0 0 1 0 0 0 0 1 1 1 1 1 0 0 2 2 0 1 0 0 0 1 0 0 2 1 1 1 2 1 0 0 0 0 0 0 0 1 2 0 2 0 0 0 0 0 0 0 1 0 1 2 1 1 0 1 0 0 0 1 0 1 1 1 2 1 0 1 0 0 1 0 0 0 1 1 1 0 0 0 0 1 0 0 1 0 0 1 1 0 0 0 0 0 0 2 0 0 0 2 0 1 2 0 1 2 0 2 1 0 1 0 2 0 2 2 2 0 1 1 0 0 0 2 1 1 0 0 1 1 1 1 1 0 1 1 0 2 0 1 0 0 2 0 1 1 1 0 1 2 0 0 1 0 1 1 0 0 2 0 2 1 1 1 0 1 0 1 2 0 0 1 1 0 1 0 0 0 2 2 2 0 0 0 2 1 0 2 1 0 0 0 1 0 0 0 0 2 0 0 0 0 0 0 0 0 1 1 0 0 0 0 0 0 0 0 0 0 0 1 0 0 0 1 1 0 0 2 1 0 2 1 0 0 0 0 1 0 0 1 1 0 1 0 0 0 1 0 1 0 2 0 2 2 2 2 0 0 0 0 1 1 1 0 2 0 0 0 0 0 2 0 0 0 1 1 0 1 0 2 0 2 2 0 2 2 1 1 2 0 2 0 2 1 2 0 1 0 0 0 1 1 1 1 1 1 1 1 0 0 0 2 2 0 1 0 0 1 0 0 0 0 0 1 1 1 1 1 0 0 0 0 0 0 2 0 0 1 1 0 0 1 1 0 0 0 1 0 0 1 0 2 2 0 0 1 0 2 0 0 0 1 2 1 0 2 1 1 1 0 1 1 1 2 2 2 0 0 1 2 2 0 1 0 2 1 1 2 0 0 0 2 2 0 1 0 0 0 1 0 2 0 2 1 0 0 1 0 1 0 0 2 0 0 0 1 0 1 1 1 1 1 1 0 1 1 1 1 1 0 0 1 0 0 0 0 1 0 1 2 0 0 0 1 2 0 0 0 0 1 1 1 1 0 1 0 0 0 0 0 0 2 2
172 1 1 0 1 0 0 1 1 1 2 0 1 2 1 1 0 2 0 2 2 0 0 0 2 0 0 0 2 1 1 1 1 2 0 0 1 1 1 0 0 0 0 0 1 0 1 0 2 0 0 0 0 0 2 1 0 0 1 0 1 1 1 1 1 1 1 1 1 0 0 1 2 2 1 2 1 0 0 0 0 0 0 0 2 1 0 1 2 2 1 2 0 1 0 2 1 0 0 1 2 2 1 0 1 0 2 2 2 0 0 2 1 1 2 2 1 0 1 1 1 0 1 1 1 0 0 1 1 0 0 0 1 1 0 0 1 0 0 2 0 2 1 1 0 0 0 0 0 0 0 0 0 0 0 0 0 2 1 0 0 0 0 2 2 2 2 2 2 2 0 0 2 1 2 1 0 1 1 1 0 2 1 1 2 1 2 2 1 1 1 2 0 1 2 0 0 0 0 0 0 0 0 1 2 1 2 1 0 0 0 1 0 0 1 0 1 2 1 0 1 1 0 1 0 0 1 2 0 1 0 0 0 0 0 0 0 1 2 0 0 0 1 2 1 0 0 0 0 0 0 0 0 1 0 2 2 0 0 0 0 0 1 1 0 0 1 1 2 1 0 2 0 2 0 0 0 2 2 1 1 0 2 1 0 1 0 2 0 2 1 1 0 2 2 0 2 0 0 0 0 1 2 0 1 0 0 1 0 1 0 2 0 1 1 0 1 0 1 0 1 2 1 1 1 0 0 0 1 1 0 1 0 0 0 0 0 2 0 1 0 0 2 1 0 0 2 0 1 1 0 0 0 0 0 0 0 0 0 0 0 0 1 1 1 0 0 0 2 2 2 0 1 1 1 0 2 0 0 1 1 2 0 1 0 1 1 0 0 0 0 0 0 0 1 1 0 1 1 0 0 1 0 0 0 0 2 2 0 0 0 0 1 1 0 0 1 0 1 0 0 0 0 0 1 1 1 0 0 0 1 1 1 1 1 0 0 0 1 0 1 1 0 1 1 2 0 0 1 2 0 0 0 1 1 0 1 2 0 2 0 2 0 0 0 2 0 1 0 1 0 0 1 1 1 1 0 0 1 0 1 1 0 1 0 1 0 1 1 0 2 1 1 1 2 0 2 1 1 2 1 1 1 1 1 1 1 1 1 0 0 1 1 0 2 0 0 2 1 1 1 0 0 0 0 1 1 0 0 2 0 0 1 0 1 0 2 0 1 0 0 1 0 0 2 0 1 2 0 0 0 0 0 1 2 2 0 1 0 0 1 0 1 2 0 1 1 1 1 1 0 1 0 0 0 0 1 2 0 1 1 0 1 0 1 1 1 0 0 0 0 0 0 0 0 1 0 0 0 0 1 1 0 0 0 0 0 0 1 0 0 0 0 2 0 2 1 0 0 1 0 1 0 0 0 0 2 2 0 0 0 0 0 0 0 0 0 0 2 0 1 1 1 1 2 0 0 0 0 0 1 1 1 0 2 2 2 0 1 0 0 0 2 1 1 1 0 0 1 0 0 1 0 1 0 0 2 0 1 0 1 2 0 0 0 1 1 0 1 0 0 0 0 1 0 0 0 0 0 1 0 1 0 0 1 0 1 2 1 0 0 0 0 1 0 1 0 0 0 0 0 0 0 1 1 0 1 2 2 1 0 0 1 0 0 1 0 0 0 1 0 0 0 1 0 0 1 1 0 0 0 0 0 0 0 0 2 0 1 1 1 1 1 0 0 1 1 0 0 1 0 0 2 0 0 2 1 0 1 1 0 1 0 0 1 1 1 2 2 1 0 0 2 2 2 2 0 2 0 2 2 2 1 1 1 2 1 0 0 1 0 0 1 1 1 0 0 1 2 0 1 2 0 2 2 1 1 1 0 1 0 1 1 1 1 0 0 0 0 0 0 0 0 0 0 0 0 0 0 0 2 2 0 1 1 0 1 0 0 0 0 0 0 0 0 1 1 0 1 0 1 0 0 0 2 1 0 1 1 2 2 0 2 0 0 0 0 2 0 1 0 1 0 1 0 0 1 0 0 0 0 2 2 1 2 1 0 1 0 2 0 0 0 0 1 0 0 2 2 2 0 1 1 1 1 1 0 0 0 0 2 1 1 2 0 0 0 1 0 1 0 0 1 0 0 1 0 1 1 0 2 0 0 0 1 1 1 0 0 1 0 1 0 0 1 0 0 1 0 0 1 0 0 0 0 2 0 0 1 0 0 1 1 1 0 0 0 0 0 1 1 0 0 1 0 0 1 0 1 0 1 0
173 0 1 0 1 0 0 0 2 1 1 0 0 0 0 0 0 1 0 2 2 0 0 1 1 0 0 1 2 0 1 0 1 0 2 1 1 1 1 0 0 0 1 1 1 1 2 0 0 2 1 0 0 1 1 1 2 0 2 0 0 0 0 2 0 1 0 0 1 0 0 0 2 2 0 2 2 0 2 0 2 0 1 1 1 0 0 1 1 2 0 1 0 1 0 1 0 0 0 0 1 1 0 0 2 1 1 1 1 0 0 2 1 2 2 2 1 0 2 0 0 0 1 1 0 0 0 1 1 0 1 1 0 0 0 0 0 0 0 0 1 1 0 0 0 1 0 0 0 1 1 0 1 0 2 0 0 1 1 0 0 0 1 1 0 1 1 2 0 0 0 0 1 2 2 1 2 1 1 1 0 0 1 0 2 1 1 0 0 0 0 1 1 1 1 1 2 0 0 0 0 0 0 1 2 1 1 0 0 0 1 1 2 0 2 0 0 0 2 1 2 1 1 0 0 2 2 2 0 1 0 0 1 1 1 0 0 2 2 2 0 0 2 2 2 0 0 0 0 0 0 0 0 0 0 2 0 0 0 0 0 0 0 0 0 0 1 1 1 0 1 0 0 2 0 0 1 0 0 0 0 0 2 0 0 1 0 1 1 2 0 1 0 2 2 1 1 1 1 1 0 0 2 0 0 0 1 2 0 1 1 2 0 2 2 0 1 1 1 0 0 2 2 1 1 0 0 0 1 0 0 0 1 1 0 1 1 2 0 1 0 1 2 1 0 0 1 0 1 0 1 0 0 1 1 0 0 0 0 1 0 1 0 0 0 0 0 1 1 0 0 2 1 1 1 0 2 0 0 1 2 0 0 1 1 1 0 0 0 0 0 0 1 0 2 0 1 0 0 0 0 0 0 1 1 0 1 1 0 0 0 2 2 2 0 0 1 0 1 1 0 1 0 0 0 2 2 1 1 0 2 0 0 2 0 2 0 0 1 0 2 0 0 0 1 1 0 0 1 2 0 0 1 2 1 1 1 1 1 0 2 0 0 1 0 0 2 2 0 0 0 1 1 1 1 0 1 1 2 0 1 2 0 1 0 1 0 1 1 0 1 1 0 1 1 0 1 0 0 2 2 2 2 0 2 0 0 0 1 0 0 0 1 1 0 1 0 2 2 0 0 2 1 0 0 2 0 1 0 2 0 2 1 0 2 0 2 0 2 1 0 1 0 1 2 0 1 1 1 1 1 0 0 2 2 0 1 0 1 0 0 0 1 1 1 0 0 1 1 1 1 2 0 0 0 0 1 1 0 2 0 0 0 0 0 0 0 1 1 1 0 0 0 1 1 0 1 0 0 0 2 2 0 2 2 0 1 1 1 1 1 0 0 0 2 1 1 1 0 0 1 0 0 0 0 0 2 1 0 0 0 1 0 0 1 0 0 0 2 0 0 1 0 2 1 0 2 2 0 1 0 2 1 1 1 1 2 0 0 0 0 0 1 1 1 1 0 0 1 0 0 1 1 1 0 0 1 1 0 0 0 1 0 0 0 1 0 1 2 0 0 0 0 0 0 0 0 2 0 1 0 2 0 0 1 0 0 1 0 0 0 0 0 1 0 0 0 2 2 2 0 0 1 2 1 0 1 1 1 1 0 1 0 0 0 1 1 0 0 1 1 0 0 0 0 1 1 0 0 0 0 0 2 1 1 0 0 0 0 0 0 2 2 1 0 0 2 0 1 1 0 0 0 1 1 0 1 0 2 1 0 1 0 0 1 2 0 2 1 2 0 1 2 1 1 0 0 0 0 1 0 0 1 2 1 0 0 0 0 1 0 0 0 1 0 1 1 0 2 0 2 2 0 2 2 1 1 1 0 2 0 2 1 1 0 0 0 1 0 0 0 0 1 0 1 0 1 0 0 0 1 1 0 1 0 0 1 0 0 0 1 0 0 0 0 0 1 0 1 0 0 0 1 1 2 0 0 1 1 1 2 0 2 0 0 0 0 0 0 2 0 1 0 0 2 2 2 0 0 1 1 1 1 0 1 1 0 1 0 2 0 0 0 0 0 2 0 0 0 0 0 0 0 1 2 1 1 1 0 0 2 0 0 1 0 0 0 0 0 0 0 0 1 0 0 2 0 1 0 0 2 0 0 0 1 0 1 2 1 1 1 1 1 0 0 2 2 0 0 0 0 0 0 0 0 2 0 0 2 2 2 1 2 2 0 0 0 0 0 0 0 0 0 1 1 0 0 0 0 0 1 0
174 1 2 0 0 0 0 2 1 1 1 0 0 0 0 0 0 1 0 2 0 1 1 0 2 0 0 0 1 1 0 1 1 1 0 0 1 1 1 0 2 2 0 2 0 0 0 0 2 0 0 0 1 1 1 0 1 0 0 0 0 1 0 2 1 1 1 0 1 0 0 1 2 2 0 2 2 0 1 0 0 0 0 0 1 0 0 0 2 2 0 1 2 2 0 1 0 0 0 2 2 2 0 0 2 2 2 0 0 0 0 2 0 0 2 2 1 1 0 1 2 0 1 1 0 0 0 1 1 0 0 0 0 1 1 1 1 0 0 0 0 2 0 0 0 0 1 0 1 0 0 0 1 1 0 0 0 2 0 0 2 2 1 2 1 0 0 2 1 1 0 0 0 1 1 0 2 0 0 0 0 0 1 0 1 0 1 0 0 0 0 1 2 0 0 2 2 0 0 0 0 0 0 0 2 0 2 1 1 0 0 2 2 0 1 0 1 1 1 0 1 1 0 0 0 1 1 2 0 2 0 0 0 0 0 0 0 1 1 1 0 0 2 1 1 0 0 0 0 0 0 0 2 1 0 1 0 0 0 0 0 0 0 1 0 0 0 0 2 0 0 0 1 2 2 2 0 2 2 0 0 1 1 1 0 0 0 1 0 1 0 0 1 2 2 1 1 1 0 1 0 1 2 0 1 0 1 1 0 1 0 1 0 2 1 0 1 0 0 0 0 1 1 0 2 0 0 0 2 0 0 1 0 2 0 0 0 2 0 0 0 0 2 1 0 0 2 1 1 2 1 1 0 1 0 1 1 0 0 0 0 0 2 2 2 0 0 1 1 0 0 2 1 0 1 1 1 0 0 1 2 0 0 0 2 1 0 0 0 0 0 0 1 1 1 1 1 2 0 0 0 1 0 1 2 0 0 1 0 0 0 0 1 1 0 0 1 1 0 1 0 2 0 0 1 2 1 1 1 0 1 0 0 1 0 1 0 1 1 0 2 1 0 0 1 2 1 0 2 0 0 1 2 2 1 1 1 1 0 1 2 0 1 1 0 0 2 1 0 0 0 1 2 0 1 0 1 1 2 0 1 2 0 0 0 0 0 1 2 0 1 0 0 2 0 0 1 2 1 1 0 0 1 1 1 2 2 1 0 0 0 0 0 0 0 2 0 1 1 2 1 1 1 0 0 1 1 0 0 2 0 1 1 1 0 0 1 0 1 1 1 1 0 0 2 0 1 2 0 0 0 0 0 2 2 0 1 0 1 0 0 1 1 2 1 1 1 1 1 0 0 0 0 0 0 0 2 2 0 2 0 0 1 0 0 0 0 0 0 0 0 0 0 0 0 0 0 1 0 0 1 1 2 0 1 2 2 1 1 1 0 0 0 0 1 0 0 2 1 1 0 1 0 1 0 0 1 1 0 0 0 0 0 0 2 1 1 0 2 0 1 2 1 1 2 0 1 0 0 1 0 2 1 1 2 2 2 0 1 0 0 0 2 2 0 1 0 2 0 1 0 0 0 0 1 0 2 0 0 0 0 1 0 0 0 2 0 0 0 1 0 1 0 1 1 0 0 2 0 1 0 2 1 0 0 0 0 0 0 0 1 1 1 0 1 1 0 1 1 1 0 0 1 1 1 0 0 0 0 0 0 0 0 1 0 0 1 0 0 0 0 0 1 0 0 0 1 0 0 0 0 0 0 0 0 1 0 0 0 0 0 0 0 0 0 2 0 1 0 2 1 0 0 0 0 0 1 0 2 2 1 1 2 2 2 1 1 1 1 2 0 1 2 2 2 1 1 0 0 2 2 2 0 0 0 1 2 0 0 1 0 0 1 1 1 0 0 0 1 0 0 0 0 2 2 1 1 1 1 2 1 2 0 0 0 1 1 1 0 0 0 0 0 0 0 0 0 0 0 0 2 2 0 2 0 0 1 0 0 0 0 0 0 0 0 0 2 0 1 0 0 0 0 1 1 2 1 2 1 1 1 0 1 0 0 1 1 2 1 0 1 1 0 0 2 2 2 0 0 0 0 1 2 0 2 0 1 2 1 1 1 1 1 1 2 1 0 0 1 1 0 0 0 1 0 1 1 2 1 1 1 1 1 1 0 0 1 0 1 1 0 1 2 1 1 2 0 0 0 0 2 0 1 0 1 1 1 1 1 2 2 2 1 0 2 0 1 0 0 0 1 0 0 0 0 1 0 0 2 0 0 0 0 0 0 1 1 0 1 0 0 1 0 1 1 0 1 0 0 1 2 2
175 1 0 0 0 0 0 1 1 1 1 1 0 1 2 1 0 2 2 1 1 0 0 0 2 0 0 0 2 0 0 1 1 1 0 0 2 0 0 1 1 0 2 2 0 0 1 0 0 1 1 0 0 1 1 1 0 0 1 0 2 2 0 1 0 0 0 0 1 0 1 1 2 2 1 2 1 0 2 0 2 0 0 1 1 0 0 0 2 2 0 2 1 0 0 2 0 1 0 2 1 2 1 0 0 0 2 0 0 0 1 2 1 1 1 1 1 0 2 0 0 0 1 1 1 1 0 0 0 0 0 0 0 1 1 1 0 0 1 0 1 2 0 0 0 0 0 0 0 1 1 0 1 0 0 0 0 0 0 0 1 1 0 2 1 1 1 2 0 0 0 1 0 2 2 0 2 2 2 1 0 2 1 1 2 1 2 2 1 1 1 2 1 1 1 0 1 0 0 1 0 1 0 1 2 1 1 0 0 0 1 1 0 0 2 0 0 2 1 0 1 1 1 0 0 1 1 1 0 0 0 0 0 0 0 0 0 2 1 1 0 1 0 1 1 0 0 0 0 0 0 0 0 0 0 1 1 1 0 0 0 0 0 1 0 0 0 1 1 0 0 2 0 2 0 0 1 1 1 0 0 1 2 1 0 0 1 0 0 2 2 2 1 1 2 1 1 0 0 1 0 1 1 1 1 0 1 2 0 0 0 0 0 0 0 0 2 1 1 0 0 2 1 0 1 0 1 1 0 1 0 0 0 1 0 0 0 2 0 1 0 1 1 1 1 0 0 0 1 2 2 0 0 1 1 0 0 0 0 1 0 1 2 0 2 1 0 2 2 0 0 2 0 0 0 0 2 1 1 2 2 0 0 0 0 0 0 0 0 0 0 0 2 0 2 0 1 0 0 0 0 0 0 1 1 0 0 1 0 0 0 1 0 0 1 0 0 0 0 0 0 1 0 2 0 2 2 1 1 0 2 0 2 0 2 1 0 1 0 0 1 1 0 0 1 1 1 0 2 1 0 0 0 2 0 0 1 1 0 0 1 1 0 0 0 1 1 2 0 0 0 1 1 1 1 1 0 1 2 0 1 2 0 1 0 0 1 1 1 0 1 1 0 1 0 0 1 2 2 2 1 0 2 0 2 1 1 0 2 0 0 0 1 0 0 1 0 2 1 1 0 1 0 0 0 2 0 2 0 2 0 2 1 1 1 0 1 1 0 0 0 2 0 0 0 0 1 1 1 1 0 0 1 1 1 1 0 1 0 1 0 0 1 2 1 0 0 2 0 0 0 0 1 0 0 0 1 1 0 2 0 0 1 0 0 0 0 1 1 1 1 0 1 0 1 0 0 0 0 0 0 2 2 1 0 1 1 0 0 1 1 0 0 1 0 0 0 1 0 0 1 0 0 0 0 0 2 1 0 0 0 0 1 1 2 0 1 0 2 0 2 2 0 1 2 0 2 2 0 0 0 2 1 1 2 2 1 1 2 0 0 0 2 2 0 2 1 1 1 0 1 0 0 0 1 1 1 0 0 0 1 0 0 2 0 0 2 1 2 1 1 1 0 1 0 1 0 1 0 1 1 1 1 0 1 0 0 2 0 0 1 1 0 1 0 1 1 2 2 2 0 0 1 2 0 2 2 0 0 0 0 1 0 1 0 0 2 0 0 0 0 0 0 0 0 1 1 0 0 1 1 1 1 0 0 1 0 0 2 2 0 0 2 2 0 0 2 0 0 1 0 0 1 1 1 0 1 0 0 1 0 2 1 1 2 1 0 1 1 2 0 1 2 1 1 0 1 1 0 1 1 1 0 2 0 1 0 0 2 0 0 0 0 0 0 2 1 0 2 0 1 1 0 2 1 1 0 1 0 1 0 1 1 1 0 0 0 0 0 0 0 0 0 0 0 0 0 0 0 0 2 2 0 1 1 0 1 0 0 0 0 0 0 0 0 1 1 0 1 0 0 0 0 2 0 1 0 0 1 0 1 0 2 0 0 0 1 2 1 0 2 2 1 1 2 2 2 0 0 1 0 2 0 0 2 1 1 0 1 1 1 2 0 0 1 0 0 1 1 0 1 0 0 0 1 1 2 2 0 0 2 2 0 1 1 0 0 1 1 1 0 1 1 0 0 0 0 0 0 1 2 0 1 0 1 0 1 0 0 0 0 0 0 0 1 2 2 0 1 1 0 0 0 1 1 1 0 0 2 0 0 0 0 0 0 0 0 0 1 0 0 1 1 2 1 0 1 1 1 0 1 1
176 1 1 0 0 0 0 1 1 1 2 0 1 1 1 2 0 1 1 1 1 0 0 0 2 0 0 1 1 1 0 0 1 1 1 0 2 1 0 1 1 1 0 1 0 1 0 0 2 0 0 0 0 0 2 1 0 0 1 1 1 1 0 1 0 1 0 0 1 0 1 1 2 2 0 2 2 0 0 0 1 0 0 0 2 0 0 2 2 2 1 1 1 1 0 0 0 1 0 2 1 1 0 0 1 1 2 2 2 0 0 2 1 2 2 2 1 0 0 2 2 1 2 0 0 0 0 1 2 0 0 0 0 0 0 0 1 0 0 1 0 2 0 0 0 0 0 0 0 0 0 0 1 1 1 1 0 1 1 1 1 1 0 2 1 2 2 1 0 1 0 1 0 1 1 2 1 1 0 0 0 1 0 0 0 0 2 1 0 0 0 0 0 2 1 0 1 1 0 0 0 0 0 1 2 0 2 0 2 0 0 1 1 0 0 1 1 0 1 1 2 1 0 0 0 0 0 1 0 1 0 0 0 0 0 0 0 1 2 2 0 0 2 2 2 0 0 0 0 0 0 0 1 1 0 1 1 1 1 1 0 1 0 0 1 1 1 0 1 1 0 1 0 2 1 1 0 1 1 1 0 0 2 1 1 0 0 1 0 2 2 1 0 1 2 0 2 0 0 0 1 0 1 1 0 0 1 2 0 1 0 1 0 0 0 0 2 0 0 0 1 2 1 1 0 0 1 1 0 1 0 0 0 0 0 0 0 1 1 0 1 1 2 0 0 0 2 0 0 1 1 1 0 1 1 0 1 0 0 2 0 2 0 0 0 0 0 2 2 0 0 2 1 1 0 1 1 1 1 2 2 0 0 1 1 2 1 0 0 0 0 0 1 1 2 1 1 0 1 1 1 1 0 2 2 1 0 1 0 0 0 1 0 0 0 0 1 0 1 0 1 0 0 0 0 2 1 0 0 0 0 0 0 0 2 0 1 0 0 0 2 2 0 1 2 2 0 1 1 2 0 0 0 2 1 1 1 2 1 1 1 1 2 1 0 1 1 2 0 0 1 1 2 0 1 0 1 2 2 0 0 2 0 0 0 0 0 1 2 0 0 0 0 1 0 0 1 1 1 1 1 1 2 0 2 0 1 0 1 0 1 0 2 0 0 1 1 2 1 2 1 0 1 1 2 2 0 1 0 2 1 1 2 2 1 0 1 0 1 1 0 0 0 1 2 0 1 2 0 0 0 0 0 1 1 0 0 2 0 1 0 0 0 0 0 0 0 1 1 0 0 1 0 0 1 0 1 1 0 2 0 1 0 0 1 0 0 0 0 0 0 0 1 0 0 0 0 0 0 0 0 2 1 2 1 0 1 0 0 1 0 0 0 1 0 1 1 0 0 0 0 0 0 0 0 0 1 2 0 0 0 0 1 0 2 0 1 0 2 0 0 1 1 2 2 0 1 1 1 1 0 1 1 1 1 1 2 0 2 0 0 0 1 2 0 1 1 1 0 0 0 1 0 1 0 0 2 0 0 0 2 0 1 1 0 1 1 0 1 0 0 0 0 1 0 1 0 2 0 2 0 1 0 0 1 0 1 1 1 0 2 0 0 0 0 0 0 1 1 1 0 0 0 2 0 0 0 0 0 0 0 1 0 0 0 0 0 0 0 1 1 0 1 0 0 1 2 0 0 0 0 0 0 0 0 0 0 0 0 1 0 0 2 1 0 0 2 0 1 1 0 0 0 0 0 1 0 0 0 0 0 2 0 0 0 2 0 2 2 2 1 0 2 1 0 0 0 1 0 1 1 1 0 2 0 0 1 1 1 0 0 0 0 2 1 0 0 0 1 0 0 1 0 2 2 2 2 2 0 2 0 2 0 1 0 1 0 1 0 0 0 1 0 0 0 0 0 1 0 1 0 0 1 2 1 0 2 0 1 0 0 0 0 0 0 0 2 0 2 0 1 0 0 1 1 1 1 1 1 1 1 0 1 0 1 1 0 2 1 2 0 2 0 0 2 1 1 0 0 0 0 1 1 0 2 1 1 1 0 0 1 2 0 0 1 1 0 0 1 1 0 0 1 1 1 2 1 2 2 2 2 2 0 2 0 0 0 1 0 2 0 2 1 1 1 1 1 0 0 0 1 0 0 0 2 0 2 0 0 1 0 1 0 1 2 1 1 1 0 0 1 0 0 0 0 1 0 0 0 0 0 2 0 0 0 0 0 0 0 0 0 0 0 2 1 0 0 0 1 1 2 0
177 1 0 0 1 0 0 2 1 2 2 0 1 1 0 0 0 1 1 1 1 1 0 0 2 0 0 0 1 1 1 1 2 1 0 0 1 1 0 1 1 1 0 0 0 0 1 0 2 0 0 0 1 1 1 1 0 1 0 0 1 2 0 2 0 1 0 0 2 0 0 0 2 2 2 2 0 0 0 0 1 0 0 0 1 0 0 0 2 2 0 1 2 2 0 0 0 1 0 2 2 1 2 0 0 0 2 1 1 0 1 2 1 1 1 1 0 0 0 1 1 1 2 0 0 0 0 2 2 0 0 0 0 0 0 0 0 2 0 2 1 1 0 0 0 0 0 0 0 0 0 0 1 0 0 0 0 0 0 0 1 0 0 2 1 2 0 1 1 1 0 0 1 1 1 1 2 2 1 2 0 2 0 1 0 0 1 2 2 1 1 2 0 1 1 0 0 0 0 0 0 0 0 0 2 2 0 0 1 0 1 2 0 0 2 0 0 1 0 0 1 2 0 0 0 1 0 2 0 1 0 0 1 2 1 1 0 2 2 2 0 0 2 1 1 0 0 0 1 0 0 0 0 0 0 2 1 1 0 0 0 0 0 0 0 0 0 0 2 0 0 0 0 2 0 0 0 2 2 1 1 1 0 0 0 1 0 2 0 2 1 0 0 1 2 0 2 1 1 0 0 0 2 0 2 0 1 1 0 0 1 1 0 1 1 0 2 0 1 0 0 1 1 0 0 0 0 0 0 0 0 2 0 1 0 0 0 0 2 1 1 1 1 1 1 0 0 0 1 2 0 0 1 2 1 0 1 0 0 1 0 1 0 0 0 0 0 1 2 1 0 2 0 0 2 0 2 1 1 2 0 2 0 0 0 0 0 0 0 0 0 0 1 0 2 0 1 1 0 0 0 0 0 2 2 0 0 1 0 0 0 0 0 0 1 0 1 1 1 0 0 1 0 1 1 2 1 1 1 0 0 1 1 0 1 0 0 0 1 0 1 0 0 0 1 2 1 0 2 0 0 0 1 2 1 1 1 1 1 0 2 0 1 0 0 1 1 2 0 0 0 0 2 0 2 0 2 0 1 2 1 0 0 0 2 0 0 1 2 0 1 0 0 0 0 0 2 1 1 1 1 0 2 1 1 0 2 1 1 0 0 0 1 0 1 1 0 1 0 1 1 2 1 0 0 1 1 2 0 2 0 1 0 0 0 0 2 1 0 0 1 2 0 0 2 0 1 1 1 1 0 0 0 2 2 0 0 0 0 1 0 0 0 0 0 0 0 2 2 2 1 2 0 0 0 0 0 2 0 0 1 0 0 0 0 0 0 0 0 0 0 0 1 1 1 0 1 1 0 0 1 0 2 1 0 1 1 1 1 1 1 0 0 0 1 0 0 2 1 0 0 0 0 0 0 1 1 1 0 0 0 0 0 0 0 0 0 1 2 0 1 1 0 0 2 0 2 1 0 2 0 1 0 2 1 2 2 1 1 1 1 0 1 1 1 2 0 0 1 1 1 0 0 0 0 0 2 1 2 1 0 0 2 0 0 0 2 0 1 1 0 1 0 0 0 0 0 2 0 2 0 1 1 0 1 0 1 1 0 0 0 0 0 1 1 0 0 2 2 1 0 0 0 1 1 1 1 1 1 1 1 2 0 0 0 0 1 0 0 2 1 0 0 0 0 0 0 0 0 1 1 1 0 0 0 1 1 0 1 0 0 0 1 1 0 1 1 2 0 2 0 0 0 1 1 1 0 0 0 0 0 2 0 0 2 2 0 2 2 2 0 0 2 2 0 0 0 0 0 1 0 1 2 2 2 1 0 0 2 0 0 0 2 0 0 0 0 0 2 0 2 2 0 1 0 1 0 1 0 2 1 1 1 1 0 0 0 0 1 1 1 0 1 0 1 0 0 0 0 0 1 1 0 1 0 0 1 0 1 0 0 0 0 0 0 0 1 0 1 0 1 0 1 2 1 1 0 0 1 1 0 0 2 0 0 0 1 1 0 2 0 2 0 0 2 2 2 1 0 0 0 2 1 0 2 1 0 0 0 1 1 2 0 0 2 1 0 0 2 2 0 0 0 2 1 0 1 1 0 0 2 2 0 2 0 0 0 2 0 0 0 2 2 0 0 0 0 2 0 0 1 0 0 1 1 0 1 0 0 1 0 1 0 0 2 0 0 1 0 0 1 0 0 0 0 0 0 0 1 1 1 1 0 0 0 0 0 0 0 0 0 0 1 2 1 0 0 0 0 0 1 1
178 0 0 1 0 1 0 1 1 2 2 0 1 1 0 0 1 1 1 1 1 0 0 1 1 1 1 0 2 0 2 1 1 1 1 1 2 1 0 0 1 1 0 0 0 1 1 0 1 1 0 0 2 2 0 0 0 1 2 0 0 1 1 1 0 0 0 0 2 1 0 2 2 2 2 2 0 1 1 1 1 0 0 0 2 0 0 0 2 2 0 0 0 2 0 1 1 0 0 1 1 2 1 0 1 1 1 0 0 0 0 1 0 0 1 1 0 0 0 2 2 0 1 1 0 1 0 1 1 1 0 0 0 0 0 0 0 0 0 1 2 0 0 0 0 0 0 0 0 1 1 0 0 0 1 0 0 1 1 0 0 1 0 2 0 1 1 1 0 1 1 2 0 2 0 1 1 1 1 1 0 1 1 0 1 0 2 2 1 0 0 1 2 0 0 2 2 0 0 0 0 1 1 0 2 1 2 0 2 0 1 1 0 0 2 1 1 0 2 0 2 2 1 0 0 1 1 2 1 0 0 0 0 0 0 0 0 2 2 1 0 0 2 1 1 0 0 0 0 0 0 0 1 0 1 1 1 0 0 0 0 0 0 0 0 0 0 0 2 1 0 2 0 0 0 0 0 2 1 0 0 0 2 2 0 0 0 2 0 2 0 1 0 1 2 1 1 1 1 0 1 0 2 0 1 0 1 2 0 0 0 0 0 2 2 0 2 0 2 0 0 2 0 0 1 0 0 0 1 1 0 2 0 1 0 0 0 2 0 1 0 2 1 2 0 0 2 0 2 0 0 0 1 2 1 1 1 1 0 2 0 2 0 0 0 0 0 2 2 0 0 2 1 1 1 0 1 0 0 1 2 1 1 1 1 0 0 1 1 1 1 1 0 0 1 1 0 0 0 0 0 0 0 1 1 0 1 1 1 1 0 0 0 0 2 0 0 2 0 0 0 2 0 1 0 1 1 0 0 0 0 0 0 2 0 2 0 0 1 0 1 0 1 2 1 2 1 1 2 1 0 1 0 2 0 0 0 0 0 0 2 1 1 1 0 1 1 1 0 1 0 1 2 0 2 2 0 0 1 1 2 0 0 0 1 0 0 0 1 0 1 1 0 2 1 0 1 0 0 2 2 1 0 2 0 2 2 1 0 0 0 0 1 0 0 0 0 2 1 1 0 1 1 1 1 1 0 2 0 2 1 1 0 0 0 0 1 0 0 0 1 2 0 1 1 0 2 0 2 2 1 0 0 1 2 2 0 1 0 1 0 0 0 2 1 1 1 2 2 0 0 0 0 0 0 0 2 1 0 2 0 1 0 0 1 0 0 1 0 2 1 1 0 0 0 1 0 1 0 0 1 1 2 0 0 2 2 0 1 0 0 0 0 0 1 0 1 0 0 0 1 0 0 2 0 0 0 1 0 0 0 1 0 0 2 1 0 0 1 1 1 1 0 1 2 0 2 1 0 2 0 1 0 1 2 2 1 1 1 0 0 0 2 2 0 2 1 2 0 0 0 1 0 1 0 0 2 1 1 1 1 1 0 1 1 1 0 1 2 1 1 1 0 2 0 1 1 0 0 0 0 0 0 0 2 0 0 2 0 0 1 1 0 1 0 1 0 1 1 1 0 0 1 1 0 0 0 0 0 0 0 0 0 0 0 1 2 1 1 2 0 0 0 0 0 1 1 2 0 0 0 0 0 0 0 0 1 0 1 1 0 1 1 1 0 1 1 0 0 2 1 0 2 1 1 0 1 0 1 2 0 0 0 0 2 0 0 1 1 1 0 1 2 2 2 0 2 1 0 1 1 2 0 1 0 1 0 0 0 0 0 0 0 2 2 0 0 0 2 0 2 2 0 2 2 1 1 2 0 2 1 1 1 1 0 1 1 0 0 0 0 0 1 0 1 0 0 0 0 0 1 1 0 2 0 1 0 0 0 0 0 0 0 0 0 0 2 0 0 0 0 0 1 0 2 0 0 0 1 1 1 0 1 1 1 1 0 1 0 0 0 0 1 0 0 0 2 0 0 0 0 1 1 0 1 2 0 1 0 1 0 1 0 0 1 1 0 1 1 0 0 1 0 2 0 1 1 1 0 0 2 2 0 1 1 0 0 1 0 0 0 0 1 2 1 1 0 1 1 0 2 0 1 0 2 0 2 0 0 0 0 0 0 0 1 2 2 0 0 0 2 0 0 0 0 1 0 0 1 0 0 1 0 1 1 0 0 0 0 1 1 0 0 2 0 1 0 0 1 1 1 1
179 0 2 0 0 0 1 2 2 0 0 0 0 2 2 2 0 1 1 1 1 0 0 1 1 1 1 0 2 0 1 2 0 0 0 0 2 1 0 1 1 1 0 0 0 0 1 0 2 0 0 0 0 0 2 0 2 0 0 0 1 1 0 1 0 2 0 2 2 0 0 0 1 1 1 1 1 0 1 0 1 0 1 1 1 0 0 2 2 2 1 1 1 1 1 2 0 2 1 2 1 1 1 0 1 1 2 0 0 0 0 2 0 2 2 2 1 0 2 0 0 0 1 1 1 1 0 0 1 0 0 0 0 0 0 0 0 0 0 0 0 2 0 0 0 0 0 0 0 0 0 0 1 0 0 1 0 0 0 0 1 1 0 2 1 1 1 1 0 1 1 1 1 0 0 1 1 0 0 0 0 1 0 1 2 2 1 1 0 0 0 2 0 1 1 1 1 0 0 1 0 1 0 0 2 0 2 0 0 0 0 0 1 0 1 0 0 0 2 1 1 0 1 0 0 1 1 1 1 1 0 0 0 0 0 0 0 1 1 1 0 0 1 1 1 0 0 0 0 0 0 0 0 0 0 2 1 0 0 0 0 0 0 1 0 0 0 0 1 0 0 0 0 2 0 0 0 2 1 1 1 0 0 0 0 1 0 2 2 2 0 1 1 2 2 1 0 0 1 0 0 0 2 0 1 0 1 1 1 1 0 0 0 2 2 0 2 0 1 0 0 1 1 0 1 0 0 0 2 2 0 0 1 2 0 0 0 0 2 1 2 1 2 2 1 0 1 0 1 0 0 0 0 2 1 1 1 0 0 0 0 0 0 0 0 0 0 0 1 1 1 1 1 1 1 0 2 1 1 2 1 2 0 1 1 1 1 0 1 1 1 1 0 0 1 1 0 0 1 0 1 0 0 1 1 1 1 0 0 0 0 0 2 2 0 1 0 0 1 0 0 0 0 0 2 1 1 0 0 1 0 1 1 1 1 0 0 0 0 0 1 1 0 0 0 1 0 1 1 1 0 0 1 2 1 1 1 2 0 2 1 1 0 0 0 1 1 1 0 1 0 1 2 0 2 1 1 0 1 1 2 1 0 0 1 0 0 0 2 2 0 0 0 1 2 0 1 2 0 0 0 0 1 1 1 2 2 0 0 1 1 0 1 0 1 1 1 2 2 2 0 0 0 0 0 1 1 1 0 2 1 1 1 1 0 0 1 0 0 1 0 0 0 1 1 0 1 1 1 1 1 0 0 1 2 0 1 0 0 0 1 0 0 2 0 2 1 1 0 0 1 1 1 0 0 0 1 2 0 0 0 0 0 0 0 0 0 2 2 2 0 0 0 0 0 0 0 0 0 0 0 2 0 2 2 0 0 0 1 0 0 0 0 0 0 0 1 1 1 0 0 0 0 0 0 0 2 1 0 0 0 0 1 1 1 0 1 0 2 0 2 0 0 1 1 0 2 1 1 1 1 2 1 1 1 2 1 0 2 0 0 0 0 1 1 2 0 0 1 0 0 1 0 0 1 0 2 1 0 0 0 0 0 1 1 0 0 0 2 1 0 1 1 2 0 1 0 2 0 2 2 0 0 1 0 0 1 1 1 1 1 0 0 1 0 0 2 1 1 1 0 0 1 2 0 0 1 0 0 0 0 1 0 1 0 0 2 0 0 2 1 0 0 0 0 2 2 1 1 0 0 1 1 0 0 0 0 0 0 0 0 1 1 1 0 1 2 0 0 2 0 0 1 0 0 0 0 0 1 1 1 2 1 1 1 1 0 2 2 2 1 0 2 2 2 1 0 0 1 2 1 1 0 2 0 2 2 1 0 1 0 0 1 0 0 0 0 0 2 1 2 2 0 2 2 2 1 1 1 2 1 2 1 1 0 0 1 1 1 1 1 1 1 1 1 1 1 0 0 0 2 2 0 2 0 0 0 0 1 1 0 0 1 0 1 1 1 0 2 0 1 0 0 2 1 1 0 1 0 0 1 1 1 1 1 1 0 2 0 2 0 1 1 0 2 2 2 0 0 0 1 2 2 1 2 1 1 0 0 1 1 1 0 0 0 1 0 2 2 2 0 1 0 0 0 0 1 1 1 1 2 2 0 1 0 0 1 0 1 0 0 0 1 2 2 1 0 0 0 0 1 0 0 0 2 0 1 0 0 2 0 2 0 0 0 1 1 0 2 0 1 0 0 0 0 0 0 0 1 0 0 1 1 1 0 0 0 0 0 2 2 0 1 1 1 0 0 0 1 0 1 2
180 1 0 0 0 0 0 2 2 0 0 1 0 0 0 0 0 2 1 1 1 1 0 1 1 0 0 0 2 1 2 0 2 2 0 0 0 2 0 1 1 1 1 1 0 1 1 0 2 0 0 0 1 1 1 0 0 0 1 1 0 0 0 2 2 0 1 0 0 0 0 1 2 2 2 2 0 0 2 0 2 0 0 0 2 0 0 0 2 2 0 1 0 2 0 2 0 0 0 1 1 2 1 0 0 0 2 1 2 1 0 1 1 1 1 1 1 2 0 0 2 0 1 1 0 1 0 0 2 0 0 0 0 0 0 0 0 0 0 1 1 2 0 0 0 0 0 0 0 0 0 0 0 0 0 0 0 0 1 0 0 0 1 2 0 2 0 0 0 1 0 1 0 2 1 1 1 1 0 1 0 2 0 2 2 2 2 1 1 0 0 2 0 1 2 0 1 0 0 0 0 0 0 1 2 1 2 0 0 0 0 1 1 0 1 1 0 0 0 1 2 0 1 0 0 2 2 1 0 1 1 1 0 0 0 0 0 2 2 2 0 0 2 1 1 0 0 0 0 0 0 0 0 0 0 0 0 1 0 0 0 0 0 1 0 0 1 0 1 1 0 1 0 1 0 0 1 2 2 0 0 1 1 2 0 0 1 2 0 2 1 0 0 1 2 0 2 2 0 1 0 0 2 0 1 0 0 1 0 0 1 1 0 1 1 0 2 1 0 0 1 1 1 1 1 0 0 0 1 0 0 2 0 2 0 0 0 1 1 1 0 1 1 1 1 0 0 0 0 1 2 0 1 1 0 1 1 0 0 0 1 1 1 0 1 0 0 1 2 1 1 1 1 1 0 0 2 1 1 2 0 0 1 2 1 0 0 0 0 0 0 0 0 1 1 1 1 0 1 1 1 1 0 1 1 0 1 0 0 0 0 0 0 0 2 0 0 0 0 0 0 0 1 0 0 1 1 1 1 0 0 0 1 1 1 0 0 0 1 0 0 1 0 0 1 2 0 1 1 2 0 0 0 2 0 0 0 0 0 0 2 1 1 1 0 2 0 2 0 0 1 2 1 1 0 0 0 1 1 0 0 1 0 1 1 1 0 0 1 1 1 0 0 2 0 0 1 0 0 2 2 2 1 1 1 1 1 0 0 0 0 1 1 0 0 2 1 2 1 2 1 0 0 1 1 2 0 0 1 2 0 0 0 0 1 0 1 0 1 0 1 2 0 0 1 1 0 1 1 1 0 0 0 2 1 0 0 1 0 2 0 0 0 2 1 1 1 1 1 0 0 1 0 0 0 0 1 2 0 1 0 0 1 0 0 0 0 0 0 0 0 0 2 0 1 0 1 0 0 0 0 2 1 1 1 1 1 0 1 1 0 0 0 0 1 0 0 0 0 0 0 0 0 0 0 0 2 2 0 0 0 0 1 0 2 0 2 0 2 0 1 0 0 0 0 0 2 1 0 0 1 1 2 0 1 2 2 1 2 0 0 0 1 2 0 1 1 2 0 1 0 0 0 1 0 0 1 0 0 0 1 0 0 0 0 0 1 1 2 0 0 0 0 1 1 0 0 2 0 2 0 2 0 0 1 0 0 1 0 0 1 1 0 1 1 0 0 1 1 1 0 0 0 2 0 1 1 1 1 1 1 1 0 0 0 0 0 1 0 1 0 1 0 1 0 0 1 1 0 1 1 1 0 0 0 0 0 0 1 1 0 0 0 1 1 0 2 0 1 1 0 0 0 1 1 1 2 0 0 0 0 2 0 0 1 2 0 2 1 2 1 1 2 1 0 0 0 0 0 1 1 1 1 1 1 1 0 0 0 2 0 0 1 0 0 0 1 0 2 0 2 2 0 2 2 0 0 2 0 2 0 2 0 1 0 1 0 0 2 1 2 0 0 0 0 0 0 0 0 0 2 2 0 2 0 0 0 0 1 1 0 0 2 0 2 1 2 0 1 0 1 0 0 2 1 0 0 0 1 1 2 0 0 1 1 2 0 0 1 0 2 2 0 0 2 2 2 0 0 1 0 2 2 0 1 1 1 1 1 0 2 2 0 0 2 1 0 0 0 0 0 0 0 1 1 0 1 0 0 0 1 2 0 1 0 0 1 1 0 0 0 0 2 0 0 1 1 0 0 1 1 0 2 0 0 0 0 0 0 0 0 0 0 0 1 1 2 0 1 1 0 0 0 0 0 1 0 0 0 0 0 2 1 1 0 1 1 0 0 0 0 0 0 2 0 0 0 0 1 0 0 0
181 0 0 0 0 0 0 1 1 0 0 1 0 0 0 0 0 1 2 0 0 0 0 0 2 0 0 0 2 2 1 2 1 1 0 0 2 1 0 2 1 0 1 1 0 1 1 0 1 1 0 0 0 0 2 0 0 0 1 1 0 1 0 0 0 0 0 0 0 0 0 0 2 2 2 2 0 0 1 0 2 0 1 1 1 0 0 1 2 2 1 1 0 2 1 2 1 1 0 1 0 2 1 0 0 0 2 1 1 0 0 2 1 2 2 2 1 0 0 2 2 0 1 1 0 0 0 1 1 1 0 0 2 2 0 0 2 1 1 0 1 1 0 1 0 0 0 0 0 0 0 0 0 0 0 0 0 0 0 0 2 1 0 1 1 2 0 2 1 1 0 1 1 2 2 1 2 1 0 1 0 1 0 1 1 1 2 2 1 1 1 2 0 1 2 0 1 0 0 0 0 0 0 1 2 1 1 0 1 0 0 1 2 0 1 0 1 0 1 0 1 1 1 0 0 1 1 1 0 1 1 1 0 0 0 0 0 2 2 1 0 1 1 2 2 0 0 0 0 0 0 0 0 0 0 0 0 2 2 2 0 2 0 1 0 0 1 1 2 0 0 1 1 1 0 0 0 1 1 1 1 0 2 1 0 1 1 2 0 2 0 0 0 2 2 0 2 2 0 2 0 1 1 1 0 0 0 2 0 0 0 1 0 2 2 0 1 2 0 0 0 2 1 0 1 0 1 0 2 1 0 0 0 0 0 0 0 2 0 1 1 1 1 0 0 0 1 0 1 2 2 0 0 2 1 1 1 0 0 1 1 2 2 0 2 1 0 1 2 1 1 1 0 0 1 1 2 0 0 1 2 0 0 0 2 1 1 0 0 0 0 0 2 1 2 0 2 2 0 0 0 1 0 1 2 0 0 0 0 0 0 1 0 0 1 0 1 0 1 0 0 0 1 0 1 2 2 0 0 0 1 0 0 1 1 0 1 0 1 0 1 0 0 1 1 1 0 0 1 1 0 0 1 1 1 0 1 1 0 1 1 1 1 1 0 1 1 2 0 0 1 1 2 0 2 0 2 1 2 0 1 1 0 0 0 0 0 1 2 0 0 0 0 2 1 0 1 2 2 2 0 0 2 0 2 1 0 1 1 0 0 0 1 1 0 1 1 2 1 2 1 0 0 0 0 2 0 1 2 0 2 0 1 0 0 0 2 1 0 0 2 2 1 0 1 0 0 0 2 2 0 1 0 2 0 0 0 0 0 1 1 0 0 0 0 1 1 1 1 1 1 2 1 1 0 1 2 2 0 2 0 0 0 0 0 0 0 1 1 1 1 0 0 0 1 1 0 0 0 0 0 0 1 2 2 1 2 0 0 0 0 0 0 2 0 1 0 1 1 0 1 0 0 0 0 1 1 1 0 0 1 1 2 0 2 0 0 0 2 0 1 1 0 2 1 0 2 1 1 2 0 1 1 1 2 2 1 0 1 0 0 0 0 0 1 0 0 2 0 0 0 0 0 0 0 0 2 0 0 0 1 0 0 2 1 1 1 0 2 0 0 0 0 1 0 0 0 2 0 1 0 1 1 1 2 1 1 1 0 0 1 0 0 1 1 1 0 0 0 0 0 0 1 2 0 1 1 1 0 0 0 2 1 0 0 1 2 0 0 2 1 0 0 0 0 2 2 1 0 0 0 1 0 0 0 0 0 0 0 0 1 0 2 1 1 0 2 0 0 1 1 0 0 0 0 1 1 0 2 2 2 2 1 1 2 0 1 2 1 2 0 1 2 0 0 0 0 1 0 1 1 1 1 2 1 1 1 1 0 1 0 0 0 2 1 0 0 0 2 0 2 2 0 2 2 2 2 1 0 2 1 1 0 1 0 2 0 2 2 0 0 2 1 0 1 0 0 0 0 0 2 2 0 2 0 0 0 0 0 0 1 0 0 0 0 0 1 0 2 0 0 0 0 1 1 1 2 0 0 1 1 0 2 0 0 0 0 2 0 0 0 0 1 1 0 0 2 1 0 0 0 2 2 1 2 1 1 1 0 1 0 1 0 0 1 1 0 1 1 0 1 0 1 2 2 2 2 1 0 0 2 1 0 1 0 0 0 0 0 0 0 0 1 1 0 0 1 0 0 0 1 0 1 0 1 1 1 0 0 0 0 0 0 0 0 2 2 0 1 1 1 0 0 1 1 0 0 0 1 0 0 1 0 0 0 0 0 0 0 0 0 0 0 2 1 1 0 0 0 0 0 0
182 0 2 0 0 0 0 2 1 1 1 1 0 1 1 1 0 1 1 1 1 0 0 0 2 1 1 0 2 0 2 0 1 1 1 2 2 2 0 0 2 2 1 0 0 1 1 0 2 0 0 0 1 1 1 0 1 0 0 0 0 2 0 2 1 1 1 1 1 0 1 1 2 2 1 2 1 0 2 0 2 0 0 0 2 0 0 0 2 2 0 0 0 1 1 1 0 1 1 2 2 1 0 0 2 2 2 0 0 0 0 1 0 0 0 0 0 0 0 2 2 0 1 1 0 1 0 0 0 0 0 0 0 0 0 0 0 0 0 0 1 1 0 0 0 0 0 0 0 1 0 0 1 0 0 0 0 0 0 0 1 1 0 1 0 2 1 1 0 0 0 0 2 1 2 1 0 0 0 0 0 0 1 0 1 0 2 2 2 1 1 2 0 0 2 0 0 0 0 0 0 0 1 0 2 0 2 1 2 0 0 1 1 0 2 1 0 1 0 0 2 1 1 0 0 1 1 1 1 1 0 0 0 0 0 0 0 1 1 0 0 0 2 2 2 0 0 0 1 0 0 0 0 0 0 2 1 1 1 0 0 0 0 1 0 0 0 1 0 0 1 1 0 2 0 1 0 2 2 1 1 1 0 0 1 1 0 0 0 1 1 1 0 1 2 1 1 1 0 1 0 1 2 0 2 0 1 1 0 1 0 2 0 2 2 0 2 1 1 0 1 2 2 1 1 0 0 0 2 2 0 1 0 0 0 0 0 2 0 0 0 0 1 0 1 0 1 0 1 0 0 0 0 2 0 2 2 0 0 1 0 1 1 0 1 1 0 1 2 1 1 1 0 0 1 1 1 0 0 1 1 2 0 1 2 1 1 0 0 0 0 0 2 0 1 1 0 1 1 1 1 1 0 1 1 0 1 1 1 1 1 2 1 1 0 0 1 0 0 0 0 2 0 1 0 1 1 0 0 0 0 1 0 1 0 0 0 1 1 1 2 0 0 1 0 1 0 0 1 0 0 0 0 1 2 1 2 2 0 1 1 1 0 1 0 0 2 2 0 0 1 1 1 2 0 0 0 0 2 0 2 2 0 1 1 0 1 1 2 0 0 0 0 1 0 0 2 2 2 2 1 1 1 1 1 1 1 1 0 0 0 1 1 0 1 1 1 2 1 1 0 1 0 0 0 1 1 0 0 2 0 1 1 0 1 0 1 0 1 0 1 2 0 1 1 0 1 1 1 2 1 0 0 2 1 0 0 0 0 1 0 0 1 2 0 1 1 2 1 0 0 0 2 0 0 0 2 1 0 2 0 1 0 0 0 0 0 2 1 2 1 1 0 0 0 1 0 0 0 0 0 1 1 2 2 1 1 1 1 1 2 0 0 2 0 2 1 1 0 0 1 0 0 0 0 1 1 1 0 0 1 0 0 0 2 1 0 0 2 0 2 2 1 2 2 0 1 0 0 0 0 1 2 1 1 1 2 1 2 0 0 0 1 0 1 0 0 1 1 0 0 1 0 0 0 2 0 1 1 1 0 1 0 1 0 1 2 1 2 0 1 0 0 1 1 0 0 1 0 2 1 1 0 1 0 0 1 1 0 0 0 0 0 2 0 0 1 0 0 0 0 0 0 1 1 0 0 0 0 1 1 1 0 0 0 0 2 1 0 2 1 1 0 0 0 0 0 0 0 0 0 1 0 0 0 0 1 0 0 0 0 0 2 2 0 0 2 0 0 1 1 0 0 0 0 0 1 0 1 0 0 2 0 0 2 1 1 2 1 2 0 1 2 2 0 0 0 0 0 1 0 1 0 0 0 2 2 0 0 2 0 0 1 1 1 0 0 0 2 0 1 1 0 2 2 1 1 2 0 2 0 2 0 2 0 1 1 2 0 0 0 1 0 0 0 0 0 0 0 0 2 2 0 2 0 1 1 0 0 0 1 1 0 0 0 1 1 1 1 0 0 0 0 0 2 0 0 0 2 2 2 0 2 0 0 0 0 1 0 1 0 1 0 0 1 1 2 0 0 1 0 1 1 0 2 2 0 1 0 1 0 2 0 0 1 0 1 1 2 1 0 1 0 0 2 2 1 2 0 0 2 1 0 1 1 0 0 2 0 0 0 0 1 0 0 1 0 0 0 0 2 0 0 0 1 0 0 1 0 1 0 1 0 1 1 1 1 0 0 0 1 0 0 0 0 2 0 0 1 0 0 1 0 0 0 1 1 0 0 1 1 0 1 2 1 0 0 0 0 0 0 0
183 1 1 0 0 0 1 2 1 1 2 0 0 2 1 1 0 1 0 1 2 0 0 0 2 0 0 0 1 1 1 0 0 0 0 0 2 2 0 0 1 1 1 0 0 2 1 0 2 0 0 0 1 0 2 1 0 0 2 0 0 0 0 2 0 2 0 1 1 0 0 1 2 2 1 2 1 0 0 0 0 0 1 1 1 0 1 0 1 2 0 0 1 2 1 2 0 1 0 2 1 2 2 0 0 0 2 0 0 0 0 1 1 1 2 2 1 0 0 1 1 0 2 0 0 0 0 1 1 0 0 0 0 0 0 0 0 0 0 0 1 1 0 0 0 0 0 0 0 0 0 0 1 0 0 0 0 0 0 1 2 2 0 2 1 1 0 1 1 2 1 2 1 0 1 0 2 0 0 0 0 0 1 0 1 0 2 0 0 0 0 2 0 2 2 0 0 0 0 0 1 0 1 0 2 1 2 0 1 0 1 2 0 0 1 0 0 0 0 1 1 1 0 1 1 0 2 2 0 2 0 0 0 0 0 0 0 2 2 2 0 0 1 0 0 0 0 1 1 1 1 1 0 1 0 1 0 1 1 1 0 1 0 2 1 1 1 1 0 0 2 0 1 2 0 0 0 1 1 0 0 0 1 1 0 0 1 1 0 2 1 1 0 1 2 0 2 0 1 0 1 0 2 0 1 0 1 1 1 2 0 2 0 1 1 0 2 0 0 0 0 1 1 0 1 0 1 0 0 2 0 0 0 1 0 0 0 1 1 1 0 0 0 1 1 0 1 0 0 1 0 0 0 2 2 0 0 0 0 1 1 2 1 0 1 1 0 1 2 1 1 1 0 0 1 0 1 1 1 1 0 2 0 2 1 0 0 0 0 0 0 0 0 0 2 0 0 1 0 0 0 0 0 1 1 0 0 0 0 0 0 0 0 0 1 0 0 1 0 0 1 1 0 0 2 2 0 0 0 0 0 0 0 2 0 0 0 1 1 0 1 0 1 1 1 2 1 0 2 1 0 0 0 1 1 0 1 2 1 1 1 1 1 1 0 0 2 2 0 0 1 1 2 1 2 1 1 0 1 0 1 2 0 0 0 0 0 0 1 0 2 2 0 1 0 0 1 1 1 2 1 1 2 1 1 0 1 0 2 0 0 0 1 1 0 1 0 2 2 2 0 0 0 1 1 2 0 1 0 2 0 2 2 2 1 0 2 0 0 1 2 1 0 1 1 0 1 2 0 1 0 0 0 2 2 2 0 0 1 1 0 1 1 1 0 0 0 1 0 0 1 1 0 0 0 0 1 2 0 1 1 0 0 0 0 0 0 1 1 1 0 1 1 0 1 0 1 0 0 0 0 2 0 1 1 0 2 1 1 1 1 0 0 0 2 0 0 0 0 0 0 0 0 0 0 1 1 1 0 0 1 0 0 0 2 1 0 1 2 0 2 2 1 1 2 0 1 2 0 1 1 2 1 1 0 1 2 0 1 1 1 0 1 0 1 0 0 2 0 1 1 0 0 1 1 0 2 0 1 0 1 1 0 1 1 2 0 1 2 0 1 0 0 2 0 0 0 2 0 2 1 0 1 0 1 0 2 2 0 0 1 0 1 1 0 1 0 0 0 0 0 0 0 2 0 0 0 1 1 1 1 1 0 1 0 0 1 1 0 1 0 1 0 0 0 1 1 1 0 1 1 1 1 0 0 0 0 0 0 0 0 1 2 2 0 0 2 0 0 1 1 0 0 0 0 0 2 0 1 1 0 1 2 2 2 1 0 2 1 2 1 1 1 0 0 0 0 0 1 2 1 1 1 2 1 0 0 1 0 0 0 0 1 1 1 0 0 2 1 0 1 1 0 2 2 1 1 1 0 2 0 2 0 1 0 0 0 0 1 0 0 0 1 1 1 1 1 0 0 0 2 2 0 2 0 0 0 0 0 0 0 1 0 0 0 0 1 0 1 0 1 0 0 1 1 1 0 0 1 1 2 0 1 0 0 1 1 1 0 2 0 2 1 0 2 1 2 0 0 1 0 2 1 0 2 1 0 0 0 1 1 1 0 0 0 2 0 2 2 0 2 0 0 2 2 2 2 2 0 0 2 2 0 2 0 0 0 2 0 0 0 0 0 1 0 1 0 0 0 0 2 0 0 0 2 1 1 1 0 0 0 0 1 0 2 0 0 0 2 1 0 0 0 1 1 2 0 1 2 1 1 1 1 1 1 0 0 0 0 1 1 0 0 2 1 1 0 1 1 0 2 2
184 1 0 0 0 0 0 2 2 1 1 1 1 1 0 0 1 1 1 1 1 0 0 1 1 0 0 0 1 0 1 0 1 1 0 0 2 0 0 1 1 1 0 1 0 0 1 0 2 0 0 0 0 1 1 0 0 0 2 0 1 2 0 1 1 1 1 0 0 0 0 1 2 2 1 2 1 0 2 1 1 0 0 0 1 2 0 0 0 2 0 0 0 2 0 2 0 1 1 2 2 1 0 0 0 0 2 2 2 0 0 2 0 1 1 1 0 0 1 1 1 0 1 1 0 1 0 0 1 0 0 0 1 1 0 0 2 1 0 2 2 1 0 0 0 0 0 0 0 0 0 0 0 0 0 0 0 0 0 1 2 1 0 2 0 2 1 1 1 2 0 0 1 2 1 0 2 0 0 0 0 0 1 1 2 1 2 1 0 0 0 2 0 1 1 0 1 0 0 1 0 1 0 0 2 0 2 0 2 0 1 1 1 0 2 0 0 1 1 2 2 0 0 1 0 0 1 2 1 2 0 0 0 1 1 0 0 2 2 1 0 0 2 0 1 1 1 0 0 0 0 0 0 1 0 2 1 0 0 1 1 1 0 0 0 0 1 0 2 0 0 1 0 2 0 0 0 0 0 0 0 1 0 0 0 1 0 2 0 2 1 1 1 2 2 1 0 1 0 0 0 0 2 0 1 0 0 2 0 0 1 0 0 1 1 0 1 0 1 0 0 2 1 1 1 0 0 0 0 0 0 2 1 2 0 0 0 1 1 1 1 1 2 1 0 0 1 0 1 0 1 0 1 1 0 1 1 0 0 1 0 2 1 1 1 0 0 1 1 0 0 2 1 1 0 0 0 0 0 2 1 0 0 1 1 0 0 0 0 0 0 0 1 0 1 1 1 1 0 0 0 0 0 2 2 1 0 1 0 0 0 0 1 1 0 0 1 0 0 0 0 0 0 0 0 1 1 1 1 0 1 2 0 2 0 0 0 2 0 0 2 1 0 2 0 0 0 0 2 1 0 1 0 2 1 0 1 2 0 1 1 1 1 1 0 0 2 2 0 0 0 0 2 0 0 0 0 0 2 1 1 2 0 0 0 0 0 0 2 0 0 0 1 0 1 0 1 1 1 2 1 1 1 1 1 1 1 0 0 0 0 0 1 1 0 2 0 2 1 2 1 0 1 1 1 1 1 1 1 1 1 1 1 1 0 0 1 0 0 1 1 1 0 0 0 0 0 1 1 1 1 0 0 0 2 2 0 0 0 1 1 0 0 0 0 0 0 1 0 1 0 1 2 0 0 0 2 1 0 2 0 1 1 0 1 1 1 2 0 2 1 1 0 0 0 0 0 1 0 0 1 2 0 2 2 0 1 2 1 2 0 0 0 1 1 1 0 0 0 0 0 0 0 0 0 0 2 1 0 0 0 0 1 1 2 0 1 1 1 1 0 0 1 1 2 0 1 0 0 1 0 1 1 1 1 1 2 1 1 0 0 0 1 1 0 0 1 1 1 0 0 0 0 0 1 0 2 0 1 0 2 1 0 0 0 1 0 2 2 0 1 0 0 1 0 1 0 1 0 0 0 1 0 0 2 0 1 1 0 0 0 1 0 0 0 1 0 0 0 0 0 0 0 1 1 0 0 1 1 1 1 2 0 0 0 1 1 1 0 1 0 1 0 0 0 1 1 1 0 1 1 1 1 0 0 0 1 0 1 1 0 0 2 1 0 0 2 0 0 1 1 0 0 0 0 0 0 0 1 2 0 0 0 0 2 1 0 2 2 2 0 1 2 2 1 1 0 1 0 1 1 1 0 1 0 2 2 0 0 1 1 1 0 1 1 1 0 1 2 0 1 1 0 2 1 0 0 1 0 2 2 1 1 1 0 0 0 1 1 0 0 0 0 1 1 0 1 2 1 0 0 0 0 2 0 1 1 0 1 0 0 0 0 0 0 0 1 0 2 1 1 0 0 0 2 1 0 0 0 1 2 0 2 1 0 1 0 1 0 2 0 2 0 0 2 2 2 0 0 0 0 2 1 0 2 1 1 1 0 1 0 1 0 0 1 1 0 2 2 2 0 0 0 1 0 0 1 1 1 1 2 2 0 1 0 0 0 2 0 0 0 0 1 2 1 1 0 1 0 2 2 0 2 0 0 0 0 1 0 1 1 1 0 1 2 0 1 0 1 1 1 0 0 0 0 1 1 1 1 0 0 1 2 2 0 0 0 0 0 1 1 0 0 0 1 0 0 0 1 0 1 0
185 0 1 0 0 0 0 1 1 1 1 1 1 1 0 0 0 1 1 1 1 1 0 0 2 0 0 0 2 0 1 2 0 0 0 0 1 2 0 1 1 1 0 0 0 0 0 0 2 0 0 0 0 0 2 0 1 0 1 0 0 2 0 2 0 2 0 0 0 0 0 0 2 2 1 2 1 0 1 0 2 0 0 0 2 0 0 0 2 2 0 1 1 1 0 1 0 2 1 2 2 0 0 1 0 0 2 2 2 0 0 2 1 1 2 2 2 0 0 2 2 0 2 0 0 0 0 1 2 0 0 0 0 0 0 0 0 0 0 0 0 2 0 0 0 1 1 0 0 2 0 0 0 0 0 0 0 0 1 0 1 1 1 2 1 2 1 2 1 1 0 1 0 2 2 1 1 2 0 2 0 2 0 1 1 1 1 1 0 0 0 1 0 1 2 0 1 0 0 0 0 0 0 1 2 1 2 0 1 0 1 1 1 1 1 1 1 1 1 1 2 1 2 0 0 2 2 2 0 2 0 0 0 0 0 0 0 2 2 2 0 0 2 1 2 1 1 0 0 0 0 1 0 1 0 1 0 1 0 0 0 0 0 0 1 1 0 0 2 0 0 1 0 2 0 1 0 0 0 0 0 2 2 2 0 0 2 1 0 2 1 1 0 1 2 0 2 1 0 0 0 1 2 0 0 1 0 1 0 1 0 1 0 1 0 0 1 0 1 0 1 2 1 1 0 0 1 0 0 0 0 1 1 1 0 1 1 2 0 2 2 2 2 1 1 1 0 0 1 1 1 0 0 1 0 1 1 0 0 1 0 1 2 0 2 1 0 2 2 0 0 2 1 1 1 0 1 0 0 1 0 0 0 1 0 0 0 0 0 0 0 1 2 0 2 0 0 0 0 0 0 0 0 2 2 1 0 1 0 0 0 0 1 1 1 0 1 1 0 1 0 1 1 1 0 2 2 0 0 0 0 0 0 1 1 0 0 0 0 0 1 1 0 0 1 1 0 1 2 1 0 0 1 2 1 1 1 1 1 0 2 1 0 0 1 1 1 1 0 1 0 1 0 2 1 1 0 0 2 0 2 2 0 1 0 0 1 1 2 2 0 0 0 2 0 0 1 1 1 2 0 0 0 2 0 2 2 0 2 0 0 0 1 0 0 1 0 1 1 2 1 1 0 0 0 2 0 0 1 2 0 0 1 1 1 0 1 0 0 1 0 1 0 2 2 0 1 1 1 2 1 0 0 2 0 0 0 0 0 1 0 0 1 2 2 0 0 2 0 0 1 1 1 0 0 0 1 1 0 2 0 0 0 0 1 1 1 2 2 2 0 0 0 0 0 0 0 0 0 0 0 1 1 2 1 0 1 1 1 0 0 0 0 1 1 0 0 1 1 0 0 0 0 0 0 1 1 1 0 0 0 1 0 0 1 1 1 0 1 1 1 0 0 1 2 0 2 1 0 1 0 1 0 1 1 2 1 1 1 1 1 0 0 1 0 0 0 0 1 0 0 1 0 0 1 0 2 1 0 0 2 0 1 1 1 2 0 1 2 0 1 0 0 0 1 1 0 2 0 1 0 1 0 1 1 0 1 2 1 1 0 0 0 2 0 0 0 2 2 2 0 0 0 2 0 0 0 1 1 1 1 2 1 0 0 1 0 0 0 1 1 0 0 0 0 0 0 1 0 0 0 1 1 0 0 2 0 0 0 0 0 0 1 2 0 0 2 0 0 1 1 0 0 0 0 0 1 0 0 0 0 2 1 1 1 0 0 2 2 2 0 0 2 2 2 1 1 1 1 2 1 1 1 2 1 2 1 0 0 2 0 0 0 0 0 1 1 0 2 2 0 2 0 2 1 0 0 2 0 2 1 1 2 2 0 0 0 0 1 0 0 0 0 0 0 0 0 1 0 1 1 1 0 1 1 0 1 0 0 1 0 0 0 0 0 2 1 1 1 0 0 0 0 1 1 1 0 0 1 2 2 0 2 0 0 0 0 1 0 2 0 1 0 0 2 2 2 0 0 1 0 2 1 0 2 2 0 0 1 1 0 2 0 0 0 2 0 0 1 1 0 0 0 2 2 2 2 1 0 0 2 2 0 1 1 0 1 1 0 0 0 0 2 1 0 0 1 2 0 0 2 0 0 0 1 0 1 1 0 1 0 1 1 0 1 1 2 0 1 0 0 0 0 0 0 1 0 0 1 0 0 1 1 1 0 1 1 0 0 0 0 0 0 0 0 0 0 0 0 0 0 0
186 0 2 0 0 0 0 1 1 0 0 2 0 0 0 0 0 0 2 0 0 1 0 0 2 0 0 0 1 2 0 1 2 1 1 0 1 1 0 0 0 0 0 0 1 0 1 0 2 1 0 0 0 1 1 1 0 0 1 0 1 2 1 1 0 0 0 0 2 0 0 1 2 2 1 2 1 0 1 1 0 0 0 0 2 0 0 1 1 2 0 1 0 1 0 0 0 1 0 2 1 2 1 0 1 1 2 0 1 1 0 2 1 2 2 2 1 0 0 2 2 0 1 1 0 1 0 2 2 2 2 2 0 0 0 0 0 0 0 0 0 2 1 0 0 0 0 0 1 1 1 0 0 0 0 0 0 0 0 1 1 0 0 2 1 1 1 1 2 2 0 0 0 2 0 0 1 0 0 0 0 0 0 1 1 1 1 1 0 0 0 2 1 1 1 0 0 0 0 0 0 0 0 0 2 0 2 0 0 0 2 2 2 0 2 1 1 1 0 1 2 1 0 0 0 0 0 1 0 1 1 1 0 0 0 0 0 2 2 1 0 1 2 2 2 0 0 0 1 1 1 1 0 0 0 1 1 1 1 2 1 2 0 0 0 0 0 0 0 0 1 1 1 2 0 0 0 2 2 1 0 0 2 0 1 1 1 1 0 1 1 1 1 2 2 1 2 1 0 1 0 0 2 0 1 0 0 1 2 2 0 0 0 0 0 0 1 2 0 1 0 2 0 0 2 0 1 0 0 0 0 1 0 0 0 1 0 1 1 1 2 1 1 2 1 0 1 0 1 1 0 0 0 1 1 0 0 0 0 1 0 2 0 0 0 0 0 1 1 0 0 2 1 1 1 0 2 0 0 1 1 0 0 2 0 2 2 0 0 0 0 0 0 0 2 1 0 0 0 0 0 0 0 0 0 0 2 0 0 0 0 2 2 1 1 2 0 1 0 0 1 1 0 2 0 1 1 0 0 0 0 0 0 0 2 0 0 0 0 0 2 0 0 0 1 1 0 0 1 0 0 1 1 2 1 1 1 2 2 1 0 1 1 0 0 1 1 2 0 0 1 1 2 0 2 2 0 0 2 1 1 2 0 0 0 0 0 1 1 0 1 1 0 1 0 0 2 1 2 2 1 1 1 1 1 1 1 0 0 0 0 2 1 1 0 1 1 2 2 2 0 0 0 0 0 2 0 2 0 2 0 0 0 0 1 0 1 0 0 0 0 1 0 0 2 0 1 2 0 0 0 0 0 2 1 1 0 0 0 2 0 0 0 2 1 1 1 0 0 0 0 1 1 0 0 0 2 2 0 0 0 0 0 0 0 1 1 1 0 1 0 0 1 0 1 0 1 0 0 0 0 2 1 2 1 0 1 0 1 1 1 0 0 1 0 1 1 0 0 0 1 0 0 1 0 0 1 1 0 0 0 0 0 0 2 0 2 0 1 1 1 2 0 1 2 0 1 2 0 1 1 1 1 1 1 1 2 0 2 0 0 0 0 0 2 0 0 1 0 1 1 0 1 0 0 1 0 1 0 0 1 0 0 0 0 1 1 0 1 1 0 1 0 2 0 2 0 2 0 2 1 1 0 0 1 0 0 2 0 1 0 0 0 0 0 0 0 1 2 1 1 0 0 2 0 1 2 0 0 0 0 0 0 0 0 1 2 1 0 2 0 2 1 0 0 0 1 0 0 1 0 0 0 0 0 1 0 0 1 1 0 1 2 2 0 0 2 1 0 2 1 0 0 0 0 1 0 0 2 2 1 1 0 0 1 0 1 1 0 2 0 2 2 2 2 1 0 1 0 2 2 2 1 2 1 1 0 0 1 1 0 0 1 1 1 0 0 1 2 0 2 2 0 2 2 1 0 2 0 2 1 2 0 0 0 0 0 2 1 0 1 1 0 0 0 0 0 1 0 1 1 1 0 1 1 0 1 0 0 0 1 0 0 0 0 1 0 0 1 0 0 0 1 0 2 0 0 1 1 0 0 0 2 1 0 1 0 2 0 1 0 1 1 0 2 1 2 0 0 0 0 2 0 0 2 1 1 1 0 0 0 1 0 0 0 1 0 0 2 2 0 0 0 1 2 2 2 1 0 0 2 0 0 2 0 0 0 1 0 2 0 0 2 0 0 0 0 1 0 0 2 0 1 0 1 0 1 2 1 1 1 1 0 0 0 2 2 0 0 0 1 0 0 0 0 1 0 0 1 0 0 2 1 2 0 1 1 0 1 0 0 1 0 2 1 1 0 0 0 0 2 2
187 1 2 0 0 0 0 1 1 1 1 1 0 2 2 2 0 1 0 2 2 0 0 1 1 0 0 0 2 1 1 2 1 1 1 1 2 1 1 0 1 1 1 1 0 1 1 0 1 1 1 0 2 1 1 0 2 0 1 1 0 1 0 2 1 1 1 0 1 1 0 1 2 2 1 2 1 0 1 1 1 0 0 0 2 0 1 0 1 1 0 1 0 1 0 1 0 1 0 2 2 1 2 0 0 0 2 2 2 0 0 2 1 1 2 2 1 0 1 1 1 0 0 2 0 1 0 1 1 0 0 0 0 0 0 0 0 0 0 2 1 1 0 1 0 0 0 0 1 1 1 0 0 0 0 0 0 1 1 0 1 1 0 2 1 1 1 1 1 1 0 1 0 2 2 0 2 1 1 1 0 1 0 1 1 1 1 0 0 0 0 0 1 1 1 0 0 0 0 0 0 0 1 1 2 1 1 0 1 0 0 0 0 0 2 1 1 0 1 1 2 1 1 0 0 1 1 1 0 1 1 1 0 0 0 0 0 2 2 2 0 0 2 2 2 0 0 0 0 0 0 0 1 0 0 0 1 0 0 0 0 0 0 1 0 0 0 0 0 0 1 1 0 2 1 0 0 2 2 1 1 0 2 1 1 0 1 0 0 2 1 1 1 2 2 1 2 0 0 0 0 0 2 0 1 0 1 1 0 1 1 1 0 1 1 0 1 2 0 0 0 1 1 0 0 0 0 0 0 0 0 2 0 1 0 0 0 2 0 2 1 1 2 1 0 0 2 0 0 1 1 1 1 2 1 0 0 0 0 1 1 2 1 1 1 0 0 1 2 1 1 1 1 1 2 1 1 0 0 1 1 1 0 0 1 0 0 0 0 0 0 0 1 0 2 0 0 0 1 1 1 1 0 1 1 1 1 0 0 0 0 1 1 1 1 0 0 0 1 1 0 1 1 1 2 2 1 0 0 0 0 0 0 2 0 0 0 2 0 0 1 0 0 1 0 0 0 0 2 0 0 1 0 2 0 0 0 1 1 1 1 0 1 1 0 0 2 2 0 0 1 1 2 1 0 0 0 0 2 1 1 1 0 0 0 1 0 0 0 0 2 2 0 2 1 0 1 1 1 2 1 1 2 0 2 0 1 0 1 0 0 0 0 0 1 0 0 2 0 2 2 0 1 1 1 2 0 1 0 2 0 1 2 2 1 0 2 0 0 2 0 0 0 0 2 0 0 1 1 2 1 0 0 2 2 1 0 1 0 0 1 0 1 2 0 1 1 0 0 1 0 1 0 0 0 0 2 2 0 2 0 0 1 0 0 1 0 0 0 0 1 0 1 0 1 0 0 1 0 0 1 0 1 2 2 1 1 2 2 2 1 0 0 0 1 0 0 2 0 0 0 0 0 1 0 1 0 1 0 0 0 0 1 0 1 1 0 0 1 1 1 2 1 2 2 0 1 1 0 1 0 2 0 2 1 2 1 1 2 1 0 0 0 0 2 0 0 1 0 1 1 0 0 1 1 0 2 2 2 2 0 0 1 0 0 1 2 1 1 0 0 1 0 1 2 0 0 2 0 2 0 1 0 1 1 0 1 1 0 0 1 0 0 1 0 1 0 0 0 0 0 0 0 2 0 0 0 1 1 1 1 1 0 0 0 0 2 1 0 1 0 1 1 0 0 0 1 0 0 1 1 1 0 0 0 1 0 0 1 1 0 0 1 0 0 1 1 0 0 2 0 0 2 1 1 0 1 0 1 1 0 1 2 2 2 0 0 2 1 2 0 1 2 1 1 1 0 0 0 2 1 1 0 2 0 0 1 0 0 1 0 0 1 1 1 0 0 0 1 0 1 1 0 2 2 1 1 1 0 1 0 1 1 0 0 2 0 0 0 0 0 0 1 1 1 1 1 0 0 0 2 2 0 1 0 0 1 0 0 0 1 0 1 1 1 1 2 0 1 0 0 0 0 1 2 0 0 1 1 1 2 0 1 0 0 1 0 2 0 2 0 2 1 0 2 1 1 0 0 0 1 1 1 0 2 2 1 1 0 2 0 2 0 0 1 1 0 1 1 0 0 1 0 0 1 1 1 2 0 0 1 1 1 1 0 0 0 1 0 1 0 1 1 0 0 1 0 0 0 1 2 1 1 0 1 0 1 0 0 0 0 0 0 0 0 2 2 0 1 1 1 0 0 0 0 0 0 0 2 0 0 0 1 1 0 1 1 0 0 1 1 0 0 1 1 0 1 0 0 0 0 1
188 1 0 0 0 0 0 1 2 0 0 2 0 1 1 1 0 1 0 2 2 0 0 0 2 0 0 0 1 0 1 1 1 0 1 1 2 1 0 0 0 0 1 0 0 0 0 0 1 1 0 0 0 0 2 0 0 0 1 0 0 2 0 2 0 0 0 0 2 0 0 1 2 2 1 2 1 0 0 0 0 0 0 0 2 0 0 0 1 2 0 0 0 1 0 2 0 1 0 2 1 2 0 0 2 2 2 1 1 0 1 2 1 2 2 2 1 0 1 1 1 0 1 1 1 1 0 1 2 0 0 0 0 0 0 0 1 0 0 0 1 1 1 1 0 0 0 0 0 0 0 0 0 0 1 1 0 1 0 1 1 0 0 2 1 2 2 2 0 2 1 0 1 2 2 0 2 2 0 2 0 2 0 1 1 1 1 1 0 0 0 1 1 1 1 0 1 0 0 1 0 1 0 0 2 1 1 0 0 0 0 1 1 0 2 0 0 0 1 2 1 0 0 0 0 0 1 1 0 1 1 1 0 0 0 0 0 2 2 2 0 0 2 2 2 0 0 0 1 0 0 0 1 0 0 0 0 1 1 0 0 0 0 0 0 0 0 0 0 0 0 1 0 1 0 1 0 2 2 1 1 0 2 2 0 0 1 1 1 2 1 2 1 2 2 2 0 1 0 0 0 1 1 1 1 0 1 2 0 1 0 2 0 1 1 0 2 0 1 0 0 2 2 0 0 0 0 0 2 2 0 0 0 2 0 0 0 2 0 2 1 1 0 2 0 0 2 1 1 1 0 1 0 2 2 0 0 1 0 2 0 1 0 0 0 1 0 1 1 0 0 2 2 2 1 1 1 1 1 2 0 1 0 1 1 0 0 0 1 1 1 1 0 0 2 1 0 2 1 1 1 1 0 0 0 0 1 1 1 1 0 1 0 0 1 0 1 0 0 0 1 0 2 0 0 2 2 0 0 1 0 0 0 2 1 1 0 0 0 0 1 1 2 2 0 2 0 0 2 1 0 0 2 2 2 2 2 1 1 0 2 0 0 0 0 2 0 2 0 0 1 1 2 1 0 0 0 1 2 0 1 1 0 1 0 0 1 0 2 1 0 0 0 1 0 0 1 1 1 2 1 1 2 0 2 1 1 0 2 0 1 1 1 0 0 2 0 2 2 1 0 1 0 0 0 1 1 0 0 2 1 0 2 0 0 0 2 0 0 1 0 1 0 1 1 0 2 1 1 2 0 1 0 1 2 1 0 1 1 0 0 1 1 2 0 1 1 1 1 0 0 0 1 0 1 0 2 2 0 1 1 0 1 0 0 0 0 1 1 1 0 0 1 0 1 0 1 1 0 0 1 1 0 1 1 0 1 1 1 1 0 0 0 1 1 1 1 2 0 2 0 2 0 0 0 0 2 1 0 0 0 0 0 0 1 0 1 0 2 0 2 1 1 1 0 0 2 1 0 1 0 2 2 0 1 0 2 0 1 0 0 0 1 1 1 1 0 0 1 1 1 0 0 0 0 0 2 1 1 0 0 0 1 1 1 1 1 0 1 1 0 1 0 0 0 0 0 2 0 2 0 1 0 0 1 0 1 1 0 0 1 2 0 2 1 0 1 1 1 1 0 0 0 2 0 1 1 0 0 0 0 1 0 0 0 1 0 0 0 0 0 0 0 2 0 0 2 1 0 1 1 1 1 0 0 0 1 0 0 0 0 0 2 1 0 0 2 1 0 2 0 0 1 0 0 1 2 0 2 2 0 0 2 2 2 0 0 2 2 2 0 0 2 1 1 0 1 0 0 1 0 1 1 2 1 1 0 0 0 2 0 0 0 1 0 0 0 0 2 0 0 0 0 2 2 1 0 0 1 2 2 1 0 0 0 0 0 0 1 1 1 0 1 0 1 0 0 1 0 0 2 2 1 1 0 0 0 0 0 0 0 0 1 0 1 0 1 0 1 0 1 0 0 1 1 2 0 1 1 1 1 1 2 0 1 1 0 2 0 2 0 2 1 1 2 2 2 0 0 0 0 2 2 1 2 1 1 1 0 1 0 1 0 0 1 0 0 1 1 1 0 0 0 1 1 1 1 2 0 0 2 2 1 2 0 0 0 1 0 1 1 1 1 1 1 1 1 0 0 1 2 0 2 0 0 0 0 0 0 0 0 0 0 0 1 1 1 0 1 2 0 0 0 0 0 0 0 0 0 0 0 2 1 1 0 0 0 0 0 0 0 0 0 1 0 0 0 0 0 0 2 1
189 0 1 0 0 0 0 1 1 1 1 1 0 1 0 0 0 0 2 0 0 1 1 0 2 0 0 0 2 0 1 1 0 0 1 2 2 1 0 0 2 2 0 0 0 0 0 0 1 1 0 0 0 1 0 0 0 0 0 1 1 1 0 0 1 0 1 0 1 0 0 1 2 2 1 2 1 0 0 0 1 0 0 0 2 1 0 1 1 1 0 1 2 0 0 0 0 0 0 1 2 2 1 0 1 1 1 0 0 0 0 1 1 2 2 2 1 0 0 1 2 0 2 0 1 0 0 0 0 0 0 0 0 0 0 0 0 1 0 1 1 1 1 0 0 0 1 0 0 1 0 0 1 0 0 0 0 1 0 0 1 0 0 2 1 2 0 0 0 2 0 0 0 1 1 1 2 1 1 1 0 1 0 0 0 0 2 2 2 2 2 2 0 2 2 0 0 0 0 0 0 1 0 0 2 0 2 0 0 0 0 0 1 0 1 2 2 0 0 1 1 1 1 0 0 1 1 2 0 1 0 0 0 0 0 0 0 2 2 1 0 0 1 1 2 1 1 0 0 0 0 0 0 0 0 2 1 1 0 0 0 0 1 1 0 0 0 1 2 2 0 1 0 0 0 1 0 1 1 2 1 0 0 0 1 1 0 2 0 2 2 0 1 1 2 1 1 1 0 0 1 0 2 0 2 0 1 2 0 2 0 2 0 2 2 1 1 1 0 0 0 1 0 0 1 0 0 1 0 2 0 1 1 1 0 1 0 2 0 2 2 2 2 1 2 1 0 0 0 2 0 0 0 0 0 0 0 0 0 2 0 2 1 0 1 0 0 1 2 0 0 2 0 0 0 0 2 0 0 0 2 1 0 1 2 1 1 0 0 0 1 1 1 0 2 0 0 0 0 0 0 0 0 2 2 1 0 0 0 0 0 1 1 1 0 0 1 1 0 1 0 2 0 0 2 2 1 1 1 0 0 1 0 0 2 1 0 1 0 0 1 1 0 1 2 2 1 0 2 0 0 2 1 1 2 1 2 0 0 0 1 1 0 0 0 0 2 2 0 0 0 1 1 2 2 2 0 0 1 1 2 0 0 2 0 1 1 0 1 0 1 1 0 2 0 0 1 2 1 0 0 0 2 1 1 0 1 0 1 0 1 0 1 0 0 1 0 2 1 1 0 1 1 0 0 1 1 1 1 1 1 1 1 0 1 0 0 0 1 1 1 1 0 1 2 2 0 0 2 2 0 1 0 2 1 0 0 0 0 0 1 0 1 2 0 1 1 1 1 1 0 1 1 0 1 0 2 1 0 2 0 0 0 0 0 0 0 2 2 2 0 0 0 1 1 0 1 0 0 0 0 2 0 1 1 0 0 1 1 1 1 0 0 0 1 0 0 0 0 0 0 0 0 0 0 1 1 1 0 0 2 0 0 0 0 1 0 0 2 0 1 0 1 1 2 0 1 2 0 0 0 2 1 1 1 1 1 1 1 0 0 0 1 1 0 1 1 1 1 0 0 1 0 0 0 1 1 0 0 0 1 0 2 0 0 2 0 0 2 0 0 0 1 2 0 1 0 0 0 1 1 1 0 0 2 0 0 2 0 1 0 0 0 2 0 0 1 1 1 1 0 0 0 2 0 1 1 1 0 0 0 1 0 0 0 1 2 0 0 0 0 0 0 1 0 0 1 0 0 1 1 1 0 0 0 0 0 0 0 0 0 0 1 0 0 1 2 0 0 2 0 0 0 0 0 0 1 0 2 2 0 1 0 0 1 2 0 2 1 2 1 1 2 2 1 0 0 0 1 1 1 1 0 1 0 1 1 0 0 1 0 0 1 1 1 0 0 0 2 0 1 1 0 2 2 1 2 2 0 2 0 2 1 0 0 0 1 1 1 1 1 0 0 0 0 0 0 0 0 0 2 2 0 1 1 0 1 0 0 1 0 0 0 0 0 0 1 0 2 0 1 0 0 0 1 1 0 0 1 1 2 0 2 1 1 1 0 0 0 2 0 1 1 2 2 1 2 0 0 0 0 2 1 0 2 1 1 1 0 0 0 0 0 0 2 1 0 0 1 1 0 0 0 2 0 1 1 1 0 0 1 1 0 1 0 0 1 2 0 0 0 0 1 0 0 2 0 0 0 0 2 0 1 0 1 1 1 0 0 1 1 1 0 1 1 1 1 1 1 0 1 0 0 0 0 0 0 0 2 0 0 0 0 0 0 0 0 0 0 1 1 0 0 2 0 1 1 0 0 1 1 1
190 0 1 0 0 0 0 2 1 1 1 1 0 0 0 0 0 1 0 2 2 0 0 0 2 0 0 0 1 2 0 1 1 1 0 0 2 1 0 0 2 2 0 0 0 0 0 0 1 1 0 0 0 0 1 1 0 0 1 0 2 2 0 2 0 2 0 0 1 0 0 1 2 2 2 2 0 0 2 0 2 0 0 0 2 1 0 0 0 2 0 0 1 2 0 2 2 0 0 2 2 2 0 0 1 1 2 1 1 0 0 2 2 2 2 2 1 0 0 2 2 0 2 0 0 0 0 2 2 0 0 0 0 0 0 0 0 0 1 0 0 2 0 0 0 0 0 0 0 1 1 0 0 1 2 1 1 0 0 0 2 1 0 2 1 2 2 0 1 2 0 0 0 2 1 1 1 1 0 1 0 1 1 1 2 1 2 1 0 0 0 1 0 1 1 0 0 0 0 0 0 0 1 0 2 2 1 0 1 0 0 0 1 0 1 0 0 0 1 0 2 2 0 0 0 1 0 2 0 2 0 0 0 0 0 0 0 1 1 1 0 0 2 1 1 0 0 0 0 0 0 0 0 1 0 1 0 1 0 0 0 0 0 0 0 0 0 0 1 0 0 2 2 2 0 1 0 2 2 1 1 1 2 2 0 0 1 1 0 2 1 2 0 1 2 0 1 0 0 0 0 1 2 0 0 0 2 2 1 2 0 2 0 1 2 0 2 0 1 0 1 2 2 1 0 0 1 0 0 0 0 1 0 0 0 1 0 2 0 0 2 2 1 1 1 0 1 1 2 1 0 1 0 2 1 1 1 0 0 1 1 2 0 0 0 0 0 0 0 0 0 2 1 1 2 0 2 1 0 2 0 1 0 1 1 0 0 0 0 0 0 0 1 0 2 0 1 1 0 0 0 0 0 0 1 0 0 0 0 0 0 1 1 1 1 0 0 0 0 1 0 1 1 0 1 2 1 0 0 0 0 0 0 1 1 0 0 0 0 0 2 0 0 1 2 2 2 0 2 0 1 0 1 1 1 0 1 2 1 0 1 0 1 1 0 1 1 2 0 0 0 0 1 1 2 2 0 0 2 0 2 1 0 0 1 1 0 1 1 0 2 1 0 2 0 0 1 2 0 0 0 0 1 1 1 1 1 1 1 0 1 0 1 0 0 1 1 2 0 2 1 0 2 1 1 2 0 0 1 1 1 0 0 0 0 0 2 0 0 1 0 1 0 2 2 0 1 1 1 1 1 0 0 2 1 1 0 1 0 1 0 0 0 2 0 1 1 2 2 0 1 1 1 0 0 0 0 2 0 0 2 1 0 0 0 1 1 0 0 0 0 0 1 0 0 0 0 0 0 0 0 1 1 0 0 1 1 1 2 1 0 0 0 1 1 1 0 0 0 0 1 0 0 0 1 1 1 2 0 0 0 2 0 0 1 0 1 0 2 0 1 0 0 1 1 0 2 2 0 2 0 1 1 1 2 2 1 0 1 0 0 0 1 1 0 1 0 1 0 2 1 0 0 0 0 1 1 1 1 1 0 1 0 0 0 1 1 1 2 0 0 1 0 2 1 1 0 2 0 1 0 1 0 0 1 0 0 1 0 0 0 0 0 2 0 1 0 2 2 2 1 0 1 2 0 0 0 0 0 0 0 0 0 0 0 0 2 2 0 2 0 2 0 0 0 1 1 0 0 0 0 0 0 0 0 0 0 0 1 1 0 0 1 1 1 0 2 0 0 1 0 0 0 0 0 1 2 0 1 2 0 0 0 0 0 2 0 2 1 2 0 1 2 1 1 1 0 1 0 1 1 1 1 2 1 1 1 0 0 2 0 0 0 1 1 0 0 0 2 0 0 2 0 1 1 2 1 1 0 2 1 1 0 0 0 2 2 1 1 0 0 1 1 0 1 0 0 0 0 0 2 2 0 2 0 1 0 0 0 0 0 0 0 0 0 0 1 0 1 0 0 0 0 1 2 1 0 0 2 2 2 0 1 0 0 1 1 2 1 1 1 1 1 0 2 1 1 0 0 0 0 1 2 0 2 0 0 1 0 2 0 0 0 0 1 0 0 1 1 0 0 1 0 1 1 0 1 2 1 1 2 2 0 1 0 0 1 1 0 0 0 0 1 1 1 2 0 2 1 1 2 0 1 0 1 1 1 1 0 0 0 0 1 0 1 1 2 0 0 0 2 0 0 0 0 0 0 0 1 0 0 1 1 2 0 1 1 0 2 1 0 1 0 0 0 0 0 0 0 0 2 2
191 1 0 1 0 1 0 1 2 0 0 1 1 1 1 2 0 2 2 0 1 1 0 0 2 0 0 0 2 0 1 1 1 1 0 0 2 1 0 0 1 1 1 1 0 1 1 0 1 1 0 0 1 1 1 1 0 0 1 0 1 1 0 2 1 0 1 0 1 0 0 0 2 2 2 2 0 0 0 0 0 0 1 1 1 0 0 1 1 2 0 1 1 1 0 2 0 0 0 0 0 2 0 1 0 0 2 1 1 0 1 2 0 1 1 1 0 0 1 1 1 0 1 1 0 0 0 1 2 0 0 0 0 0 0 0 0 0 1 0 2 0 0 0 0 0 0 0 0 0 0 0 1 0 1 0 0 1 0 0 1 1 0 2 0 2 2 1 0 1 1 1 1 1 1 1 2 2 2 2 0 2 0 0 1 1 0 1 0 0 0 0 0 2 2 0 2 1 0 1 0 1 0 0 2 1 1 1 1 0 1 1 2 0 2 0 2 0 1 2 2 0 0 0 0 0 0 1 0 0 1 1 0 0 0 0 0 2 2 0 0 1 1 2 2 0 0 0 0 1 1 1 1 0 0 0 2 1 1 1 0 1 0 1 0 0 1 0 1 0 2 0 1 1 0 1 0 2 2 0 0 0 1 0 0 1 0 1 0 2 2 1 1 2 2 1 2 1 0 1 0 1 2 0 0 1 0 2 0 1 0 2 0 2 2 0 0 0 0 0 1 2 2 0 1 0 1 0 1 1 0 2 0 1 0 0 0 1 0 2 1 1 0 2 1 0 1 1 1 2 0 1 1 2 0 2 2 0 0 2 0 2 1 1 1 0 0 1 2 1 1 1 0 0 1 0 2 1 1 2 2 0 2 1 2 0 0 0 0 0 0 0 1 0 2 0 0 0 0 0 0 0 0 1 1 1 1 1 1 1 1 1 0 0 2 0 0 0 1 0 0 0 0 1 1 2 2 2 2 0 0 2 0 1 0 1 0 0 0 0 2 0 0 1 1 2 0 0 1 0 1 0 1 2 2 1 2 2 1 1 0 2 0 0 0 1 1 1 0 1 0 1 2 0 1 1 0 0 0 1 2 2 0 0 1 0 0 0 2 2 0 0 0 2 0 0 1 1 1 2 1 1 1 1 1 1 2 0 1 0 0 0 1 1 0 2 0 2 0 1 0 0 1 2 2 2 0 0 0 2 1 0 0 0 2 0 0 0 0 0 2 2 0 1 2 0 1 1 2 2 0 0 0 2 1 0 1 0 0 0 1 0 2 2 0 0 0 1 1 0 1 1 0 0 0 0 1 2 0 1 1 0 0 0 0 0 0 2 2 2 1 0 1 1 1 0 2 1 0 0 1 0 0 2 2 0 1 0 0 0 1 0 0 0 1 0 0 1 1 0 0 0 0 1 0 0 0 1 1 1 0 0 0 0 0 0 0 0 2 0 2 0 0 1 1 0 2 1 1 1 0 1 1 1 1 1 2 0 1 0 0 0 0 2 0 1 1 1 0 1 1 0 0 1 0 1 1 0 1 0 1 1 0 0 0 0 1 1 2 0 1 0 0 0 0 0 0 1 0 1 0 1 0 0 0 0 0 2 0 1 0 0 0 1 1 1 0 0 0 0 0 0 0 2 1 1 2 1 1 1 1 1 0 0 0 1 0 0 0 2 2 0 0 0 0 0 0 1 0 0 0 0 1 0 0 0 0 0 1 0 0 1 1 0 0 1 2 0 0 2 1 1 1 1 1 0 0 0 2 1 1 2 0 0 1 2 0 2 2 2 0 0 2 2 2 0 1 0 0 0 0 0 0 1 0 2 2 1 0 0 0 0 0 2 2 0 0 0 2 1 0 1 0 2 1 0 0 1 1 1 1 1 1 1 0 0 1 1 1 1 1 0 0 0 0 0 0 0 0 0 2 2 0 1 1 0 1 0 0 0 0 0 1 0 1 2 0 0 2 0 0 0 0 1 1 0 0 2 0 0 0 1 2 0 0 0 0 1 0 2 0 2 0 0 2 2 2 0 0 0 0 1 2 1 2 1 0 0 0 1 0 0 1 1 1 1 0 1 2 0 0 2 0 1 1 1 0 1 0 1 1 1 0 2 0 0 0 1 0 1 0 0 1 0 0 0 0 0 0 0 2 1 0 0 2 0 2 0 0 0 0 1 0 1 2 0 0 0 1 0 0 0 0 0 0 1 0 0 2 0 0 0 0 2 0 0 0 0 0 1 1 0 1 2 2 0 0 0 0 1 2 2
192 1 0 0 0 0 0 2 2 0 1 0 1 1 1 1 0 1 1 1 1 1 0 0 2 0 0 0 2 1 1 1 1 1 0 0 2 0 0 2 0 0 0 0 0 0 0 0 1 2 0 0 0 0 2 0 0 0 1 1 1 1 0 0 0 1 0 0 2 1 0 0 2 2 1 2 1 0 1 0 0 0 2 2 0 0 0 1 1 2 0 1 0 1 0 1 0 1 0 2 1 2 0 0 1 1 2 1 1 0 0 1 1 2 2 2 0 1 0 1 2 0 2 0 1 1 0 1 1 0 1 1 0 0 0 0 1 0 1 0 0 2 1 0 0 0 0 0 0 1 0 0 0 2 2 0 0 2 0 0 0 0 0 2 0 0 0 1 1 2 1 0 0 1 1 0 2 0 0 0 0 0 0 1 1 1 2 0 0 0 0 0 0 1 2 0 1 1 0 1 0 1 0 0 2 1 2 1 0 0 2 2 1 0 1 0 0 1 0 1 2 0 0 0 0 0 0 0 0 0 0 0 0 0 0 0 0 2 2 1 0 1 1 2 2 0 0 0 0 0 0 0 0 0 0 0 0 1 0 0 0 0 0 1 0 0 0 0 2 0 0 0 1 2 1 0 0 1 1 0 0 1 2 0 0 0 0 1 0 1 0 0 0 1 2 0 2 1 1 0 0 0 1 1 0 0 0 2 1 1 0 0 0 2 2 0 1 1 0 1 1 1 1 0 0 0 1 0 1 1 0 1 0 2 0 0 0 2 0 1 0 0 2 0 0 0 2 2 2 1 1 1 0 2 1 1 1 0 0 0 1 1 2 1 2 0 0 1 1 0 0 2 1 1 1 0 2 0 0 2 2 1 0 2 0 1 1 0 0 0 0 0 0 0 1 1 1 1 0 0 0 0 0 1 1 0 0 1 0 0 0 1 1 1 0 0 0 0 0 2 0 2 0 1 1 1 0 0 0 1 0 0 0 0 1 1 0 2 1 1 1 1 0 0 1 2 0 0 2 2 0 0 1 2 1 1 1 1 0 1 1 1 2 2 0 0 2 1 0 1 0 1 2 1 0 0 0 0 0 1 1 1 0 0 0 0 0 1 2 1 0 0 1 1 0 0 0 1 0 1 1 1 1 1 1 1 1 1 1 0 0 0 1 1 0 1 0 2 1 2 1 0 1 1 1 1 1 0 1 2 0 1 1 1 0 0 1 0 2 1 1 1 0 1 2 0 1 0 2 2 1 0 0 1 2 1 0 1 0 0 0 0 0 1 1 0 0 1 1 1 0 1 0 0 1 0 2 1 0 1 0 1 0 0 1 0 0 0 0 0 0 0 0 0 0 0 0 0 0 0 0 2 0 2 2 0 1 0 1 0 0 0 0 1 0 1 1 2 0 1 1 0 0 0 0 0 2 1 0 0 0 0 0 0 1 1 1 0 2 0 0 1 1 1 1 0 1 0 1 2 0 0 1 1 1 2 2 0 2 1 0 0 2 1 0 1 0 0 0 1 1 1 0 0 0 0 2 1 1 0 0 0 1 0 0 1 0 1 1 1 1 1 0 2 0 1 0 1 0 1 2 0 0 1 0 0 2 0 1 1 0 0 0 2 0 0 2 1 1 1 0 0 1 2 0 0 0 0 0 0 0 1 0 0 0 1 1 0 0 0 0 0 0 1 0 0 1 1 0 1 1 1 0 0 0 0 0 0 0 0 1 2 2 1 0 0 2 0 0 1 0 0 2 2 1 2 0 0 1 2 0 1 0 0 1 2 0 2 1 2 1 1 2 2 1 0 0 0 0 1 1 1 0 2 0 0 2 1 0 1 0 0 1 1 1 0 0 0 2 0 2 2 0 2 2 1 1 0 0 1 0 1 1 1 0 0 0 1 0 1 1 0 1 1 1 1 1 1 0 1 0 0 0 2 0 1 1 0 0 0 0 0 0 0 0 1 1 0 2 0 1 0 0 1 2 0 0 0 2 2 2 0 2 0 0 0 1 2 1 2 0 1 0 0 1 1 1 0 0 0 0 2 1 0 1 1 0 0 0 1 1 2 0 0 1 1 0 1 2 1 1 0 0 1 0 2 1 1 1 1 2 2 1 2 0 0 0 2 0 0 0 0 2 1 1 1 1 1 0 1 1 0 2 0 0 0 0 1 0 0 0 0 0 0 1 1 2 0 0 0 1 0 0 0 0 0 0 0 1 0 0 1 1 1 0 1 1 0 0 0 0 0 0 2 1 0 1 0 0 0 2 2
193 0 1 0 0 0 0 2 0 2 2 0 0 1 1 1 0 0 0 2 2 0 0 0 2 0 0 0 1 2 0 1 2 2 0 1 2 1 1 0 2 1 0 0 0 0 1 0 1 1 0 0 0 0 2 0 0 0 0 0 1 2 0 1 0 1 0 0 1 0 0 2 2 2 2 2 0 0 2 0 2 0 1 1 1 0 0 0 2 2 0 1 1 1 0 2 0 0 0 0 2 1 0 0 1 1 2 1 1 0 0 1 0 1 1 1 0 0 2 0 0 0 1 1 0 2 0 1 1 1 1 1 1 2 0 0 0 0 0 2 0 2 0 0 0 0 0 0 1 2 1 0 0 1 2 1 1 1 1 0 1 1 1 2 1 2 1 1 1 1 0 2 1 0 1 1 1 1 0 1 1 1 0 1 1 1 1 0 0 0 0 0 1 0 0 0 0 0 0 0 0 0 1 0 2 1 2 1 0 0 1 0 2 0 2 1 1 0 1 0 2 1 0 1 0 0 1 0 0 0 0 0 0 0 0 0 0 2 2 2 0 0 1 2 2 0 0 0 0 0 0 0 0 1 0 2 0 0 0 0 0 0 0 0 0 0 1 0 1 0 0 1 0 2 0 1 1 1 1 2 2 0 2 1 0 0 1 1 0 2 1 1 2 2 2 2 2 0 0 0 0 0 2 0 1 0 0 2 0 1 1 1 0 1 1 0 1 1 0 0 0 2 1 1 2 0 0 0 0 0 0 2 0 2 0 0 0 1 1 1 1 1 1 1 0 0 1 0 0 1 1 0 0 2 1 1 1 0 0 2 0 1 2 2 1 0 0 0 1 1 1 1 1 1 1 0 1 0 0 0 1 1 1 1 2 0 1 0 0 0 0 0 1 1 2 1 1 0 1 1 1 1 0 2 2 0 0 0 0 0 0 0 1 1 1 1 0 0 2 0 0 0 0 0 1 1 0 1 1 0 0 1 1 1 1 0 1 2 0 0 0 1 0 1 1 1 0 0 2 0 0 1 1 2 1 1 1 2 1 1 1 2 0 1 0 1 1 2 0 0 1 1 0 2 0 0 0 0 1 2 1 0 0 1 0 1 0 0 1 0 1 1 2 0 2 0 1 1 0 1 1 1 2 1 1 0 2 0 1 0 0 0 0 0 0 2 0 1 0 1 1 0 0 0 0 2 0 2 0 2 0 2 2 1 2 0 2 1 1 1 1 1 0 0 2 1 1 2 0 0 0 0 0 1 2 2 1 0 0 0 0 0 1 2 1 0 0 2 1 0 0 0 2 0 0 0 2 1 0 2 0 1 0 0 0 0 0 0 0 1 0 0 2 0 0 0 1 0 0 0 0 0 1 2 1 0 0 0 1 0 2 0 0 1 0 1 0 0 0 0 1 0 0 0 0 1 1 1 0 0 0 0 0 0 2 0 0 0 2 0 2 2 0 1 2 0 2 1 0 1 1 1 0 1 0 1 2 1 2 0 0 0 1 1 1 2 0 1 1 0 0 0 0 0 1 0 2 1 0 0 0 0 0 1 1 1 0 1 1 0 0 0 0 0 1 0 0 2 0 2 0 2 0 0 1 0 0 1 0 0 0 0 0 1 0 1 0 1 2 1 1 0 0 1 1 0 0 1 1 1 0 0 0 0 0 0 2 1 1 2 1 0 0 0 0 0 0 0 0 0 0 0 0 0 0 0 0 0 2 2 1 0 1 0 0 1 2 0 0 2 0 0 0 0 0 1 0 0 1 1 0 1 0 0 1 0 1 2 1 2 0 1 2 2 2 1 1 0 0 0 0 1 0 2 1 1 1 0 0 0 2 2 0 0 0 0 2 0 2 0 1 1 0 2 2 1 1 1 1 2 1 2 1 1 0 0 0 1 0 0 1 0 0 0 0 0 0 1 0 0 2 1 0 2 0 1 1 1 0 0 0 0 0 0 0 1 1 0 1 1 0 0 0 0 2 1 0 1 1 1 1 1 2 0 0 0 0 1 1 1 1 1 1 0 2 2 2 0 0 0 0 1 1 0 2 1 1 1 0 2 0 0 0 0 1 1 0 0 2 2 0 0 0 2 1 0 0 1 0 0 1 1 1 1 0 0 0 1 0 1 0 0 2 0 0 0 0 1 0 0 2 0 1 1 1 0 1 0 0 1 1 1 0 1 2 0 0 0 0 0 0 0 0 0 0 1 0 0 2 1 1 0 1 2 0 1 1 0 1 1 0 0 0 1 0 1 0 0 0 0 2 2
194 1 1 1 1 0 1 2 1 1 1 0 1 2 2 2 0 0 1 1 1 1 0 0 2 1 1 0 2 0 2 0 1 2 0 0 2 2 0 0 2 2 0 0 1 0 1 0 2 0 0 0 0 1 1 1 0 0 1 1 1 1 0 1 1 0 0 1 1 0 0 1 2 2 1 2 1 1 1 1 1 0 0 0 1 0 0 0 2 2 0 1 0 1 1 1 0 1 0 2 2 2 0 0 2 1 2 1 2 1 0 2 1 1 1 1 1 1 1 0 1 0 1 1 0 1 0 0 2 0 0 0 0 0 0 0 1 0 0 0 0 2 2 0 0 0 1 1 1 1 0 1 0 0 0 0 0 0 1 0 0 0 1 2 2 0 0 0 0 1 1 0 0 2 0 1 1 0 0 0 0 0 0 0 1 1 0 1 0 0 0 1 0 1 1 0 1 0 0 0 0 0 0 1 2 1 2 0 1 0 0 1 2 0 2 1 0 1 0 1 2 1 0 0 0 0 0 0 0 0 1 1 0 0 0 0 0 1 1 1 0 0 2 1 1 0 0 0 0 0 0 0 0 0 1 1 0 1 1 1 0 1 0 1 0 0 0 0 1 1 1 1 0 1 0 0 0 2 2 1 0 0 2 2 0 0 2 0 0 1 1 1 0 1 2 0 2 1 0 1 1 0 2 0 2 0 0 2 0 2 0 2 0 1 1 0 1 1 0 0 0 2 1 1 0 0 0 1 0 1 0 0 0 1 0 0 0 0 2 1 0 0 1 1 0 0 1 1 2 2 1 1 0 0 0 0 0 0 0 1 0 2 1 0 1 0 0 0 2 2 2 0 1 1 0 0 0 0 0 1 0 1 0 0 2 1 1 0 0 1 1 1 1 0 2 0 1 0 0 0 0 0 0 2 2 0 0 2 0 0 0 0 1 1 1 1 0 0 0 0 0 1 0 0 1 2 0 0 0 1 0 0 0 1 1 0 1 0 2 0 1 0 0 0 1 1 0 0 1 0 0 1 0 2 0 0 1 1 0 0 2 0 1 1 0 1 1 1 0 1 0 1 1 1 1 0 1 0 2 2 0 1 0 0 1 0 0 0 1 0 1 1 0 1 2 0 2 2 2 2 1 0 1 1 1 1 1 0 0 0 0 0 0 0 1 0 0 2 0 1 2 1 2 2 2 2 0 1 1 1 1 1 0 0 0 0 2 0 0 1 0 1 0 0 1 0 0 0 2 2 1 0 1 1 2 1 1 1 0 1 0 0 2 2 0 0 0 2 2 1 1 2 1 0 0 0 2 2 0 2 0 0 1 0 0 0 0 1 1 1 0 0 0 0 0 0 0 0 0 0 0 2 1 0 0 2 2 2 1 2 0 0 0 1 1 1 1 1 0 0 1 0 0 0 0 1 1 0 0 0 0 0 0 0 1 1 0 1 2 0 1 2 0 0 2 0 2 1 0 0 1 0 1 1 1 1 1 0 0 0 0 0 1 1 1 2 0 0 1 1 1 0 0 1 0 0 1 0 1 0 1 1 1 0 0 2 0 0 1 0 0 0 0 1 1 0 0 2 0 2 0 2 0 0 0 0 0 2 0 0 1 1 0 1 0 1 1 1 1 1 0 0 0 2 1 0 0 1 1 1 0 1 0 0 0 0 1 1 0 1 0 1 0 0 0 1 1 0 0 0 0 0 0 0 0 0 0 0 0 0 0 0 1 1 0 1 2 0 0 1 1 1 2 0 0 1 0 0 2 2 1 2 0 0 0 2 0 2 2 2 0 0 2 2 2 1 0 1 0 1 1 2 1 2 1 2 2 0 0 1 0 0 0 2 1 0 0 1 2 0 1 1 0 1 1 1 0 1 0 2 0 2 0 0 0 1 1 0 0 1 0 0 1 0 1 0 0 0 0 0 2 2 0 2 0 1 0 0 0 1 1 0 0 0 0 0 0 0 1 0 1 0 0 2 0 1 0 1 0 0 1 1 1 1 1 2 0 1 0 1 0 0 1 0 2 1 1 0 0 0 1 1 1 0 1 2 0 0 0 1 1 2 0 0 0 2 0 1 2 2 0 0 0 1 2 2 2 1 0 0 2 2 0 2 0 0 0 0 2 1 0 1 1 0 0 1 0 1 1 0 2 0 0 0 2 1 2 1 1 2 1 2 0 1 1 1 1 0 1 0 1 0 1 0 0 0 0 0 1 0 0 1 1 1 0 0 0 0 1 1 1 1 0 2 1 1 1 0 0 0 0 0
195 1 1 0 0 0 0 2 2 0 0 0 0 0 0 0 0 0 0 2 1 1 1 0 2 0 0 0 2 0 2 0 2 2 0 0 1 1 0 2 0 0 1 1 0 1 1 0 0 2 2 0 0 1 1 0 0 0 0 1 1 1 0 0 1 0 1 0 0 0 0 0 2 2 1 2 1 0 0 0 0 0 0 1 2 0 1 0 2 2 0 0 0 1 0 1 0 1 0 1 1 2 0 0 0 0 2 2 2 0 0 2 1 2 2 2 1 1 0 1 2 0 1 1 0 1 0 0 0 0 0 0 0 0 0 0 0 0 0 2 1 2 0 0 0 0 0 1 1 1 0 0 0 0 0 0 0 0 0 0 0 0 1 2 0 0 0 0 0 0 0 2 0 1 2 1 1 1 0 1 0 1 0 0 2 2 0 2 2 1 1 2 1 1 2 0 1 0 0 1 0 1 0 0 2 1 2 0 1 1 0 0 1 0 2 1 0 0 1 2 1 0 0 0 0 0 0 2 1 1 1 1 0 0 0 0 0 2 2 2 0 0 2 2 2 0 0 0 1 0 0 0 0 0 1 1 1 2 1 1 0 1 0 0 0 0 0 1 0 0 2 0 0 2 0 1 0 1 1 2 2 0 2 1 0 0 1 1 0 1 0 0 0 1 2 1 2 1 0 1 0 0 2 0 0 1 0 2 0 0 1 0 0 2 2 0 0 0 2 0 0 2 1 0 1 0 0 0 1 1 0 2 0 2 0 0 0 2 0 1 0 0 0 2 1 1 0 0 0 2 1 0 1 1 0 1 1 0 0 2 0 2 2 1 2 0 0 1 1 0 0 2 1 1 1 0 0 0 0 0 0 2 0 2 1 0 1 0 0 0 0 1 0 0 1 1 0 0 1 1 1 1 0 2 2 0 1 0 0 0 0 1 0 0 1 0 1 1 0 0 1 1 0 0 1 1 0 0 0 0 0 0 0 0 1 0 0 0 0 0 2 0 0 0 1 1 1 0 1 0 0 0 1 2 1 1 1 1 1 0 2 0 0 0 1 2 0 2 1 0 1 1 2 0 0 0 0 0 2 0 2 1 0 1 0 2 0 1 2 1 1 0 0 1 0 0 1 2 2 2 0 0 2 0 2 0 2 0 0 0 0 2 1 0 1 1 0 2 1 1 1 2 2 2 2 2 0 1 0 2 0 1 2 1 1 1 2 0 0 1 1 1 0 1 2 0 1 1 1 1 1 0 0 2 2 0 0 0 1 1 0 1 0 1 0 1 1 1 1 1 0 1 1 1 0 1 2 2 0 2 0 0 0 0 2 2 2 0 0 0 0 0 0 0 0 1 0 0 0 0 0 2 0 1 1 0 1 1 2 2 1 0 0 0 2 0 0 1 0 1 0 1 0 0 0 0 2 2 0 0 0 0 0 0 1 1 0 0 1 1 1 2 1 1 2 0 2 1 0 0 0 2 0 1 1 1 2 0 2 0 0 0 0 0 1 0 1 0 0 0 0 2 1 0 0 0 1 0 0 0 1 0 0 0 0 0 1 0 2 0 0 0 0 2 1 1 0 2 0 2 0 2 0 0 2 0 1 2 0 0 1 1 0 1 0 0 2 0 0 0 0 0 0 2 1 0 0 2 2 1 0 0 0 0 0 0 1 1 0 1 0 1 0 1 0 1 2 0 0 0 0 0 1 0 0 0 0 0 0 0 0 1 0 0 0 2 0 1 0 2 0 0 0 0 0 1 1 0 1 0 0 2 0 0 0 1 0 2 2 2 2 0 1 1 1 0 0 0 0 1 0 0 1 2 1 1 2 1 0 1 0 0 0 2 2 0 0 1 1 0 1 1 0 2 2 1 1 1 0 2 2 1 0 1 0 0 1 0 0 0 0 0 0 0 0 0 0 0 0 0 1 1 0 2 0 0 0 1 0 0 0 0 2 2 2 0 1 0 2 1 1 0 0 2 1 0 0 1 1 2 2 0 2 0 0 0 0 2 0 1 0 1 0 1 2 2 2 0 1 0 0 2 1 0 1 1 1 1 1 1 1 1 0 0 0 1 0 1 2 1 0 1 0 2 1 1 1 2 0 0 1 1 0 1 0 0 0 0 1 1 1 0 2 1 0 0 1 1 1 0 2 0 1 0 1 0 1 1 1 1 1 1 1 1 1 1 1 0 0 0 2 0 0 0 0 0 0 0 2 0 0 0 1 1 0 0 0 0 0 1 1 0 0 2 1 1 1 0 0 0 0 0
196 1 0 0 1 0 1 2 1 2 2 0 0 1 1 1 0 1 0 1 1 0 0 0 2 0 0 0 2 1 1 1 1 1 1 1 2 1 0 1 0 0 1 0 0 0 0 0 2 0 0 0 1 1 1 1 0 0 1 1 1 1 0 1 1 0 1 0 2 0 0 2 2 2 2 2 0 0 1 1 0 0 0 0 2 1 0 0 0 2 0 0 1 2 0 1 0 1 0 2 1 1 0 0 0 0 2 1 1 0 1 2 1 2 2 2 1 0 2 0 0 0 1 1 0 1 0 1 2 0 0 0 0 0 0 0 1 1 0 1 2 0 0 0 0 0 0 0 1 1 1 0 1 1 1 0 0 2 0 1 2 1 0 2 0 1 0 2 0 0 0 2 2 1 1 2 1 2 2 2 0 2 0 2 1 1 2 1 0 0 0 2 0 1 2 0 0 1 0 0 0 0 0 0 2 2 0 0 0 0 1 1 2 0 2 1 0 1 1 1 2 1 0 0 0 1 1 0 0 0 1 1 0 0 0 0 0 2 2 1 0 0 1 2 2 0 0 0 0 0 0 0 0 0 1 1 1 1 0 0 0 0 0 0 0 0 1 1 2 1 0 2 1 1 0 0 0 2 2 1 1 0 2 0 2 0 0 1 0 2 1 1 0 2 2 0 2 1 0 1 0 1 2 0 1 0 1 0 0 2 0 2 0 0 0 0 2 1 0 1 0 1 2 1 0 0 0 0 0 0 0 1 0 2 0 0 0 2 0 0 0 1 1 2 1 0 1 0 0 1 1 0 0 1 1 0 0 0 0 1 0 1 2 0 2 0 0 1 1 0 0 2 1 1 1 0 2 1 0 2 1 2 0 2 0 2 2 0 0 0 0 0 1 0 2 0 0 1 0 0 0 0 0 1 1 0 1 0 0 0 0 1 1 1 0 0 1 0 0 0 1 1 1 0 1 2 1 0 0 1 1 0 0 1 0 1 1 1 0 0 2 0 0 1 1 1 0 1 1 1 0 0 0 2 0 0 0 2 0 2 0 2 0 0 0 2 0 2 0 0 1 1 1 2 2 2 0 1 2 0 0 2 0 0 0 0 0 0 0 0 2 2 0 2 1 0 0 1 0 1 1 1 2 0 2 0 2 0 1 0 1 1 0 0 1 0 1 2 1 0 0 2 0 0 0 1 1 1 0 2 0 2 0 0 0 0 2 0 1 0 1 2 0 1 2 0 2 1 1 2 1 0 0 1 1 1 0 1 0 1 0 0 1 2 0 1 1 1 1 0 1 1 0 0 0 0 2 1 0 2 0 0 1 0 0 0 0 1 0 1 0 0 1 0 0 0 1 1 0 0 1 1 1 1 2 0 0 1 1 1 0 0 0 0 1 1 0 1 1 0 0 0 0 0 0 0 0 2 0 0 1 0 1 0 2 0 1 0 2 0 2 2 0 0 1 0 2 0 0 0 0 1 1 2 1 2 1 0 1 0 0 0 2 2 0 2 0 1 1 0 0 0 0 0 1 1 1 1 2 1 0 2 0 1 0 1 2 1 1 0 0 0 0 1 1 0 0 2 0 2 0 1 0 0 1 0 0 1 0 0 0 0 0 1 0 1 0 2 1 2 0 1 0 1 1 1 1 1 1 1 1 1 0 0 0 1 1 0 0 0 0 0 0 0 0 0 1 1 0 0 0 1 0 0 0 0 0 0 0 0 0 1 1 2 0 0 2 1 0 2 1 0 1 0 0 0 1 0 0 1 0 1 0 0 1 1 1 2 2 2 2 0 2 2 2 0 1 0 0 1 1 2 1 2 1 1 1 1 0 0 1 1 1 1 1 0 0 0 2 0 2 2 0 2 2 1 0 0 0 1 1 0 1 1 0 0 0 0 1 0 1 0 0 0 0 0 0 0 0 0 2 2 0 0 1 0 2 0 0 1 0 0 0 0 0 0 2 0 1 0 0 0 1 0 2 0 0 0 2 2 2 0 1 0 0 1 1 1 0 1 0 1 1 0 0 0 2 0 0 1 0 2 1 0 2 1 1 0 1 1 1 0 0 0 0 2 0 0 2 2 0 0 0 2 0 2 0 1 0 1 1 1 0 0 0 0 0 1 1 1 0 0 1 0 1 1 0 1 0 1 2 0 1 0 1 1 1 1 1 1 1 1 0 0 2 0 0 1 0 0 1 0 0 0 0 0 0 1 2 0 0 0 1 1 0 1 0 0 0 0 0 0 0 2 1 1 1 0 0 1 2 1
197 0 1 0 0 0 0 2 2 0 0 1 0 1 1 1 0 0 1 2 1 1 0 0 2 0 0 1 2 1 1 0 1 0 1 1 2 1 0 2 0 0 0 1 0 1 0 0 0 1 1 0 0 1 1 2 0 0 1 0 2 2 0 0 2 0 2 0 0 1 0 1 2 2 2 2 0 0 1 0 1 0 1 1 2 0 0 1 1 2 0 1 1 2 0 2 1 1 0 2 1 2 0 0 1 1 2 1 1 0 0 2 0 1 1 1 0 0 0 2 2 0 1 1 0 0 0 0 0 0 0 0 0 0 0 0 0 1 0 0 1 1 0 0 0 0 1 0 1 0 0 0 1 1 1 1 0 2 1 0 1 1 0 2 1 2 2 1 0 1 0 0 1 1 2 0 2 1 0 1 0 1 0 0 0 0 2 2 0 1 1 2 0 2 2 0 2 0 0 0 0 0 0 0 2 1 1 1 0 0 0 0 1 0 2 1 0 0 1 1 2 1 0 0 0 1 1 2 1 2 0 0 0 0 0 0 0 2 2 1 0 1 2 2 2 0 0 0 0 0 0 0 0 1 0 2 1 1 1 0 0 0 0 0 0 0 1 1 2 0 1 0 2 2 0 0 0 2 1 0 0 0 2 0 0 0 0 1 0 2 1 1 1 1 2 1 2 0 1 0 0 0 2 0 2 0 1 1 0 1 0 2 0 2 2 0 2 0 0 0 1 2 2 0 0 0 0 0 0 0 0 1 1 2 0 0 0 1 1 0 0 0 1 1 1 0 1 0 0 0 2 0 0 0 0 0 0 0 0 0 0 0 2 2 2 1 0 1 1 0 0 2 1 1 1 0 1 0 0 0 0 2 0 0 2 1 1 0 0 0 0 0 0 0 2 0 1 1 0 0 0 0 0 2 2 1 0 1 0 0 0 1 2 2 0 0 0 1 1 0 0 1 1 0 1 2 1 0 0 0 1 0 0 0 1 0 0 0 0 0 2 0 0 1 1 1 0 0 1 1 0 0 2 2 2 2 2 2 1 0 2 1 0 1 0 1 1 1 0 1 0 1 2 1 0 0 0 0 2 1 1 2 0 0 0 1 0 1 2 0 2 0 1 0 1 0 2 0 0 2 2 1 2 1 2 2 2 0 1 0 0 1 0 0 1 0 0 2 2 1 0 1 1 0 0 1 1 0 0 2 1 0 1 0 0 0 0 0 1 2 0 1 0 1 1 0 2 1 1 2 0 1 0 1 2 1 0 1 0 1 1 0 0 2 2 0 0 0 0 0 0 1 1 0 1 0 2 2 0 1 1 0 0 0 0 1 1 1 1 1 0 0 0 0 0 0 1 0 0 0 0 0 1 1 2 0 0 1 1 1 0 0 0 1 2 0 0 1 0 1 1 1 0 1 0 1 0 1 0 0 0 1 0 0 1 0 1 0 2 0 2 1 1 1 2 0 2 1 0 1 0 1 1 1 1 1 1 0 2 0 0 0 1 1 1 2 0 2 0 1 1 1 0 2 0 0 2 2 1 1 0 0 0 0 0 1 1 0 0 2 0 2 1 2 0 1 0 2 0 1 1 1 0 0 0 0 0 1 0 0 0 0 0 1 0 2 0 1 1 1 0 0 0 2 0 1 2 0 0 0 0 1 1 0 0 1 1 0 0 0 0 0 0 0 0 1 1 0 0 0 0 1 0 0 0 0 1 0 1 0 0 0 1 1 0 1 2 1 0 2 0 1 0 1 1 1 2 1 1 2 1 1 0 0 0 1 0 1 1 2 0 1 2 1 1 1 0 0 0 2 1 1 1 1 1 1 1 0 1 1 0 0 1 1 1 0 0 0 2 1 1 2 0 0 1 2 1 0 0 2 1 1 1 2 0 0 0 2 0 0 0 1 0 0 0 0 0 0 0 0 2 2 0 1 1 0 1 0 0 1 0 0 0 0 0 0 1 0 2 0 1 0 0 1 2 1 0 1 1 2 2 0 2 0 0 0 0 1 0 2 0 1 1 0 2 2 2 0 0 0 1 2 1 0 1 1 1 1 0 2 0 0 0 0 1 1 0 2 2 0 1 1 0 0 1 0 0 2 0 0 1 1 0 1 1 0 0 1 1 0 0 0 2 0 0 1 0 0 0 0 2 0 0 0 2 0 2 0 0 0 0 0 0 0 1 1 1 0 0 0 0 0 0 0 0 0 0 0 0 0 0 2 2 2 0 0 0 0 0 0 0 0 1 1 2 1 1 0 0 0 2 2
198 0 2 0 0 0 0 2 1 1 1 0 0 0 0 0 0 0 1 1 1 1 0 0 2 0 0 0 1 0 1 1 0 0 0 0 1 2 0 0 2 2 0 0 0 0 0 0 0 1 0 0 0 0 2 2 1 0 0 0 0 1 0 0 0 0 0 0 1 0 0 0 2 2 1 2 1 0 1 0 1 0 1 1 2 1 0 1 2 2 0 2 1 1 0 1 0 0 0 2 2 2 1 0 0 0 2 0 0 0 1 2 1 1 2 2 2 1 0 1 2 0 2 0 0 0 0 1 2 0 1 1 0 0 0 0 1 0 0 1 0 2 0 0 0 0 0 1 2 2 0 0 0 1 0 0 0 0 0 1 1 0 0 2 2 1 1 1 1 1 0 1 1 1 2 1 1 2 0 1 0 2 0 1 2 2 1 1 1 0 0 2 0 2 2 0 1 0 0 1 0 1 0 1 2 1 1 0 1 0 1 2 1 0 2 1 1 0 2 1 2 1 1 0 1 1 2 2 0 1 0 0 0 0 0 0 0 1 2 1 0 0 2 2 2 0 0 0 0 0 0 0 0 0 0 1 1 0 0 0 0 0 1 1 0 0 0 0 2 0 0 0 0 2 1 0 0 2 2 0 0 1 2 1 0 0 1 1 2 2 0 1 0 2 2 0 2 1 1 0 0 0 2 0 2 0 0 1 0 1 0 1 0 1 1 0 2 1 1 0 0 1 1 0 1 0 1 0 1 1 0 1 0 1 0 0 0 1 1 0 0 0 1 2 0 0 2 0 0 0 2 0 1 2 0 1 1 0 0 2 0 2 2 1 2 1 0 1 1 0 0 2 0 0 0 0 1 0 0 1 2 1 1 1 1 0 0 0 0 0 0 0 1 0 2 0 0 1 1 0 0 0 0 1 2 0 0 0 0 0 0 1 1 1 1 0 0 1 0 1 0 2 1 0 0 1 0 0 0 0 0 0 0 1 0 0 0 1 1 1 1 1 0 0 0 2 0 0 1 1 0 1 1 2 2 1 2 1 1 0 1 1 2 2 0 0 2 2 0 0 0 0 2 1 0 0 0 0 2 1 1 1 0 0 0 1 0 1 1 1 1 1 0 2 1 0 0 2 1 1 0 0 2 0 2 0 2 0 0 0 0 0 1 0 0 2 1 2 1 2 1 0 1 1 1 2 0 0 1 1 2 0 1 0 0 0 2 0 0 0 2 2 1 1 2 0 2 0 2 2 0 1 0 1 2 1 0 0 0 1 0 0 1 1 0 0 0 1 0 1 0 2 2 0 0 0 2 2 0 1 1 0 0 0 1 0 0 1 1 1 1 0 1 0 0 0 0 1 0 0 2 1 0 1 2 0 1 1 1 1 2 0 0 0 1 0 1 1 0 1 1 0 0 2 0 0 0 1 0 0 0 1 0 0 0 0 0 1 0 2 1 0 1 1 2 0 1 1 1 1 1 2 1 1 1 1 1 0 2 0 0 0 1 2 0 2 1 0 0 0 0 2 0 0 1 0 2 2 1 1 0 0 0 1 0 1 2 1 1 0 0 0 0 1 1 0 0 1 0 1 0 0 1 0 1 0 2 0 0 0 0 0 0 2 1 1 1 1 1 1 0 0 0 1 1 0 0 0 0 0 0 1 0 0 0 1 1 0 0 1 1 0 0 2 0 0 2 0 0 1 1 1 0 0 0 0 0 0 2 2 0 0 2 2 0 0 2 2 0 2 0 0 1 0 0 1 2 0 2 2 1 2 1 1 1 1 0 2 2 2 2 0 2 1 0 0 0 1 0 2 2 2 2 1 2 0 1 0 0 2 0 0 0 2 0 0 0 1 2 0 2 2 0 2 2 1 0 1 0 2 1 1 1 2 0 0 0 1 1 0 0 1 1 1 2 0 1 1 0 0 2 1 0 1 0 0 1 0 0 0 0 0 0 0 0 1 2 0 2 0 1 0 0 1 1 2 1 1 0 1 2 0 2 0 0 0 1 2 0 2 0 2 0 1 2 2 2 0 1 0 0 1 1 0 1 2 0 0 0 1 1 1 1 1 1 1 0 1 2 1 0 2 0 0 1 2 1 1 0 0 2 2 1 1 0 0 2 0 0 0 0 0 2 1 0 0 1 0 0 0 2 1 2 0 0 0 0 1 0 0 0 0 0 0 0 2 2 0 0 1 0 0 0 1 1 1 0 0 1 1 0 1 0 0 0 1 1 0 0 0 0 0 0 2 1 0 0 0 1 1 1 1
199 1 0 0 1 0 0 1 2 1 1 0 0 1 1 1 0 2 1 1 1 1 0 0 2 0 0 1 2 0 1 0 2 1 1 0 2 0 0 1 0 0 0 0 0 0 1 0 0 1 2 0 1 1 1 0 1 0 0 1 0 1 0 1 1 1 1 1 1 0 1 2 2 2 2 2 0 0 1 0 1 0 0 0 1 1 0 1 2 2 1 1 0 2 0 2 0 1 1 2 1 1 0 0 1 1 2 0 0 0 1 2 1 1 1 1 1 0 0 2 2 0 1 1 0 1 0 0 2 0 1 1 0 0 0 0 0 0 0 0 1 1 0 0 0 0 0 0 1 1 1 0 0 0 0 0 0 2 0 0 2 2 0 2 1 2 0 2 0 0 0 0 1 0 1 1 1 1 1 1 0 1 1 0 2 1 1 1 1 0 0 2 0 1 1 0 1 0 0 0 0 0 0 1 2 1 1 0 0 0 1 1 1 0 1 0 0 0 2 0 2 2 1 0 1 1 2 1 1 0 0 0 0 0 0 0 0 2 2 2 0 0 2 1 1 0 0 0 0 0 0 0 1 0 0 0 1 0 0 1 1 1 0 2 0 0 0 0 0 0 0 2 0 2 0 1 0 2 2 0 0 1 1 0 0 1 0 1 0 2 2 1 0 2 2 1 2 1 0 1 0 1 2 0 0 0 1 2 0 1 0 1 0 0 0 0 2 0 0 0 2 2 1 0 0 0 0 0 1 1 0 2 1 1 0 0 0 1 1 0 1 1 2 1 0 0 1 0 1 1 1 0 0 2 0 1 1 0 0 0 0 0 1 0 1 1 0 1 2 1 1 1 0 0 0 0 2 0 0 1 0 0 0 1 1 0 0 0 0 2 2 2 0 0 1 1 0 0 0 0 0 0 0 1 2 0 0 0 0 0 0 1 0 0 1 0 1 0 0 0 1 1 0 0 2 1 1 0 0 0 0 1 0 0 0 0 0 1 0 0 1 1 0 0 0 0 0 0 1 1 0 0 2 2 2 2 2 2 0 1 1 1 0 0 0 1 1 1 0 1 0 1 2 0 2 1 1 1 2 0 1 2 0 1 1 1 0 1 2 1 0 0 0 2 0 0 1 2 2 1 0 0 2 0 2 1 0 0 2 0 0 1 1 1 0 1 0 2 0 0 0 2 1 0 1 1 1 1 1 1 0 1 2 2 1 0 1 0 1 1 1 1 0 0 2 0 1 1 1 2 1 0 0 2 2 1 0 1 0 0 0 0 0 2 2 0 0 2 0 0 0 0 0 0 0 0 2 1 0 2 0 1 1 0 1 1 1 2 2 2 2 1 1 0 0 0 1 1 0 0 1 1 2 1 0 1 1 0 2 1 1 0 0 0 1 0 0 0 0 0 2 0 0 1 0 0 0 1 0 0 0 0 0 0 1 0 0 0 2 0 1 0 1 1 2 0 2 1 0 1 0 2 1 0 1 1 2 0 1 0 0 0 2 1 1 1 0 1 0 2 2 0 0 0 1 0 2 2 1 1 0 1 0 2 0 0 2 0 1 0 0 1 1 1 0 1 0 2 0 2 0 0 0 0 1 0 0 2 0 0 0 0 0 0 1 0 2 1 1 1 0 0 0 2 0 2 2 1 0 0 0 2 0 0 0 0 1 0 0 0 0 0 0 0 0 0 0 0 0 0 0 0 0 0 0 1 0 0 1 1 0 1 2 1 0 0 2 1 0 2 0 0 2 0 0 0 2 0 0 1 0 1 0 0 1 2 0 0 0 2 0 2 2 2 2 1 1 0 0 0 0 1 2 2 2 1 0 0 0 1 1 1 1 1 1 0 0 1 1 0 1 1 0 2 2 1 1 2 0 2 0 2 0 1 0 0 0 0 0 1 1 0 1 0 1 0 1 2 0 0 1 1 0 2 0 0 0 0 0 0 0 0 0 0 0 0 1 0 0 0 1 0 1 0 2 1 0 0 1 1 2 0 2 0 0 0 1 1 0 2 0 1 2 0 2 2 2 0 0 0 0 2 2 0 2 0 1 2 0 1 1 2 0 0 1 1 0 0 2 2 0 0 0 0 1 1 1 0 0 0 1 2 1 2 0 0 0 0 0 1 0 1 0 1 0 1 1 0 1 0 1 1 0 0 1 0 2 0 0 0 0 1 0 0 1 1 1 0 1 1 0 0 0 0 0 0 1 0 1 0 0 1 0 1 1 0 0 0 0 0 1 0 0 1 0 0 0 0 1 1 2 2
[truncated: 1,606,808 more chars]
