# Supplementary material for: KNN-MDR: a learning approach for improving interactions mapping performances in genome wide association studies
Source: BMC Bioinformatics. 2017 Mar 21;18:184. doi: 10.1186/s12859-017-1599-7 (PMC5361736; doi:10.1186/s12859-017-1599-7)
Supplement: Supplementary file 3 — The data set(s) supporting the results of Table 2. (ZIP 28603 kb) [file 12859_2017_1599_MOESM3_ESM.zip › 3/SINAN/S37/mkallsimul.dat]

1 0 1 0 0 1 2 1 0 1 1 1 0 0 0 0 0 2 1 2 0 0 0 2 2 0 1 2 2 0 2 0 2 2 0 2 0 2 1 0 0 0 0 0 1 0 0 0 0 2 1 0 1 0 1 0 1 0 1 0 1 2 1 1 1 1 1 2 0 0 0 1 2 0 1 1 1 1 2 0 1 0 2 0 1 0 0 0 0 2 0 0 1 0 1 2 0 1 0 1 0 1 0 0 2 1 2 0 0 2 0 2 1 2 1 2 1 1 1 0 2 0 2 2 0 1 0 0 1 0 0 0 0 0 1 1 0 0 0 2 1 0 1 0 1 1 0 0 1 0 1 0 0 0 0 0 1 1 0 0 1 1 0 1 2 2 1 1 0 0 0 0 1 1 0 1 1 1 0 0 0 0 0 1 1 0 2 0 0 0 1 0 0 0 1 0 1 1 1 0 0 0 1 0 1 1 1 1 1 0 1 1 1 1 0 2 0 0 1 0 1 2 2 1 0 1 1 1 1 1 0 1 0 0 0 0 0 2 0 2 0 0 2 1 2 2 1 0 2 0 0 0 1 0 0 0 2 0 0 0 0 0 0 0 1 0 1 0 1 0 0 0 1 1 0 0 0 0 2 0 0 2 2 1 1 0 0 0 0 1 1 1 1 2 1 0 0 1 0 0 1 1 0 0 0 0 0 0 0 0 0 1 0 1 1 0 2 1 0 0 0 1 0 0 0 0 1 1 1 1 2 1 0 0 0 0 0 1 1 0 0 0 2 0 0 1 0 0 1 0 0 1 0 1 1 0 0 1 0 2 2 0 2 0 2 1 0 1 2 0 0 0 0 2 0 0 2 0 0 1 0 1 0 0 2 1 2 0 0 0 0 0 0 0 2 0 0 2 0 0 0 0 1 1 2 0 0 0 0 0 0 0 1 0 1 1 0 0 1 0 0 1 0 1 2 2 2 0 0 1 1 0 0 2 0 0 0 2 0 0 2 0 1 1 1 2 2 0 2 0 0 2 0 1 0 0 0 1 1 1 1 1 0 0 0 2 0 0 0 0 1 1 2 2 0 0 0 1 2 1 1 1 0 2 0 2 1 1 1 0 2 0 0 2 0 0 1 0 1 0 1 1 2 1 1 1 1 1 0 0 0 1 1 0 2 0 0 0 1 2 1 1 2 0 0 2 0 1 0 1 0 1 0 1 2 0 1 1 1 2 0 2 0 1 1 2 0 1 1 1 0 0 1 0 1 1 0 0 0 1 0 0 1 1 0 0 1 1 1 0 0 0 0 0 0 0 1 1 0 2 1 0 2 1 1 1 2 1 0 0 0 0 1 1 1 1 1 0 0 0 0 2 1 2 2 0 1 1 0 0 0 0 0 0 2 1 0 0 0 1 1 1 0 0 0 1 2 2 0 0 2 0 1 2 1 0 2 1 0 0 1 0 0 0 2 0 2 1 0 1 0 2 2 0 0 2 1 0 1 0 0 0 1 0 1 1 1 1 1 0 0 0 0 1 1 0 2 1 1 1 1 1 0 2 1 2 1 2 0 1 1 1 0 1 1 0 0 0 0 2 1 0 1 1 1 2 1 2 2 0 0 0 0 1 1 1 0 1 1 0 0 0 0 0 0 1 2 1 1 1 2 1 0 2 0 0 1 0 2 2 1 2 0 0 0 0 0 0 0 0 0 0 0 0 0 0 0 0 2 1 0 0 2 0 1 1 2 2 2 2 0 0 0 1 0 2 0 0 0 0 0 2 0 0 0 1 0 2 2 1 0 1 1 1 1 0 1 1 1 1 0 1 1 1 1 0 0 0 0 2 2 1 1 0 1 0 1 1 2 0 1 2 1 0 0 0 0 0 1 2 0 2 0 0 0 0 2 0 2 0 0 0 0 0 0 0 0 0 0 0 2 0 0 0 0 0 0 0 1 0 1 0 1 0 1 2 1 0 2 0 0 0 2 0 0 1 0 0 0 0 1 1 0 0 0 0 0 1 0 2 2 2 2 0 0 0 2 2 0 0 0 2 0 0 2 0 1 1 1 1 0 0 0 1 1 1 0 1 1 1 1 1 1 1 1 0 1 2 0 1 2 0 0 2 0 0 0 2 0 0 1 1 2 1 0 2 2 2 0 0 2 0 0 2 2 0 2 0 0 2 0 1 1 0 1 0 1 0 1 1 0 0 0 0 0 0 0 1 1 0 0 0 0 0 0 0 0 0 1 2 1 0 0 0 0 0 0 0 0 1 1 0
2 0 1 0 0 1 2 2 0 1 1 0 0 1 1 0 0 1 1 1 1 0 0 1 1 0 1 1 2 0 1 1 2 2 0 2 0 0 0 1 1 0 0 0 2 0 1 0 0 1 0 0 1 0 1 1 1 1 1 0 1 2 2 2 0 0 0 0 1 1 0 0 0 0 0 2 2 2 2 0 2 0 2 1 1 0 0 0 0 2 0 0 1 0 2 2 0 1 0 1 1 0 1 1 2 1 1 0 1 2 0 1 1 2 1 2 0 0 2 0 1 0 2 1 1 1 1 0 1 0 1 0 0 0 0 0 0 0 0 1 0 0 1 0 1 1 0 0 0 1 0 1 1 1 2 0 0 0 1 0 1 0 0 1 1 2 0 0 1 1 1 0 1 1 0 1 1 1 0 1 0 1 0 1 1 0 2 1 1 0 1 0 0 0 1 0 1 1 1 0 0 0 1 1 1 0 2 2 1 1 0 1 0 0 0 2 0 0 1 1 1 0 2 1 0 1 1 0 0 0 0 0 1 1 1 1 0 2 0 0 0 1 2 1 1 1 0 0 1 0 0 0 0 0 0 0 1 1 0 0 0 0 0 0 1 0 1 1 1 0 1 0 2 2 1 0 1 0 1 0 0 1 1 0 2 1 1 0 0 1 1 1 0 1 1 0 1 0 1 0 1 1 1 0 1 0 0 2 0 1 0 1 0 1 1 1 2 0 0 0 0 1 0 0 2 0 0 2 0 0 0 0 1 2 0 1 0 2 0 0 0 1 1 0 0 0 0 1 2 1 1 0 0 2 2 0 1 1 0 1 1 0 1 0 1 1 0 1 1 1 1 1 0 2 0 0 0 0 0 1 1 1 1 0 1 1 0 1 1 1 1 1 0 0 2 0 0 1 1 2 0 2 0 2 2 0 0 0 0 0 0 0 1 1 2 0 0 0 0 0 0 2 0 0 1 1 1 0 0 0 0 0 1 0 2 1 0 0 1 0 2 0 1 0 1 0 1 0 1 1 0 0 1 2 1 0 1 0 0 0 0 0 0 1 0 0 1 1 0 0 2 0 0 0 0 0 1 0 2 1 2 0 0 1 1 1 1 1 1 1 1 0 1 0 1 0 2 1 2 0 0 2 2 2 2 1 2 1 0 0 0 2 2 1 0 2 0 1 1 2 1 2 2 1 2 2 0 2 0 2 1 1 0 0 0 0 1 1 2 0 2 2 0 0 2 1 0 2 0 2 1 1 1 0 2 0 0 0 1 0 1 0 0 2 0 0 2 0 0 1 0 1 0 0 0 0 1 1 0 2 1 1 2 1 2 1 1 2 0 0 0 1 0 0 1 0 0 1 1 1 1 1 1 0 1 1 1 1 1 2 1 1 0 0 0 1 0 1 0 1 1 1 0 0 0 0 2 2 0 0 1 0 0 0 2 0 2 1 0 0 1 1 1 1 1 0 1 0 1 2 0 2 0 2 0 2 0 1 1 0 0 0 1 1 1 1 1 1 1 0 0 1 1 0 0 1 0 0 0 2 0 0 2 2 0 2 0 1 0 0 1 0 0 1 1 0 0 0 0 1 0 0 0 0 2 1 1 2 2 0 0 0 0 2 0 1 0 1 1 0 0 1 1 0 1 1 2 1 0 0 2 0 1 2 1 1 0 1 1 2 0 2 0 0 0 0 0 1 0 0 0 0 0 0 0 2 1 0 2 1 0 0 2 1 0 0 2 0 1 1 1 0 0 0 0 1 1 0 0 1 0 0 0 0 0 2 0 2 1 2 1 1 1 1 2 1 0 1 0 2 0 1 0 0 0 0 2 0 0 2 2 0 0 1 0 0 2 0 1 0 1 1 1 1 1 0 1 0 0 2 0 2 1 1 0 2 0 1 0 0 0 0 0 0 0 0 0 0 0 0 1 1 0 0 1 0 1 0 0 0 1 0 0 0 0 1 0 0 1 1 0 0 1 1 0 1 0 0 2 2 2 2 0 0 1 0 0 2 0 1 1 1 0 0 2 0 2 2 0 0 0 2 0 0 2 1 1 0 0 1 1 0 0 0 0 0 0 2 2 2 0 0 2 2 0 0 2 0 1 0 0 0 1 2 1 0 1 2 0 0 0 0 0 0 0 1 1 0 0 0 2 0 2 0 0 0 0 1 1 0 1 1 1 0 2 0 0 0 0 0 0 0 0 0 0 1 1 1 1 0 0 0 1 1 0 1 0 0 0 2 0 0 0 0 1 0 1 1 1 1 2 1
3 0 0 0 0 1 1 1 0 0 0 0 0 0 0 0 0 1 1 1 1 1 0 2 2 0 0 2 2 0 2 2 1 1 0 1 1 1 0 1 1 1 0 0 2 0 0 0 0 1 0 0 0 0 2 0 1 1 0 0 1 2 0 0 0 0 0 0 0 0 0 0 1 0 0 1 1 0 2 0 0 0 1 0 0 0 0 0 0 2 0 0 1 1 0 0 0 2 0 2 1 0 2 2 2 0 2 1 1 1 0 2 2 2 2 2 2 0 2 0 0 0 1 1 0 0 0 1 0 1 0 0 0 0 0 0 0 0 0 0 1 0 1 0 0 0 0 0 0 0 0 1 0 0 0 0 1 2 0 0 1 1 0 1 0 2 0 0 1 0 0 0 1 1 0 1 1 0 0 1 1 1 0 1 1 0 2 2 1 1 1 1 0 1 2 0 1 1 1 0 0 0 0 2 2 1 2 1 1 0 0 1 1 0 0 2 0 0 2 1 1 0 1 0 0 1 0 0 0 0 0 0 0 0 2 0 0 2 0 2 0 0 2 2 2 2 0 1 1 0 0 0 0 0 0 0 0 0 0 0 0 0 0 0 1 0 1 0 2 1 0 2 1 2 0 0 0 1 1 0 0 1 2 2 2 0 2 1 0 2 0 0 0 2 1 0 1 2 0 2 0 0 0 1 0 0 0 2 0 0 0 1 0 1 1 0 2 1 0 0 0 0 2 1 0 0 0 1 1 2 2 2 0 1 0 0 0 1 1 2 1 2 1 0 1 1 1 1 2 1 1 0 0 2 2 0 1 1 0 1 1 0 2 0 2 0 0 2 2 0 0 0 0 2 0 0 2 0 0 1 1 2 2 2 1 0 1 0 0 0 0 0 1 0 2 0 0 0 2 2 0 2 1 0 0 0 1 0 0 0 0 0 0 1 1 0 1 0 0 0 0 1 0 0 1 2 1 0 0 1 1 1 1 1 1 0 0 0 1 1 2 0 1 2 1 2 2 1 2 0 0 1 2 2 2 2 0 1 0 1 0 1 1 1 0 0 2 0 0 0 2 0 2 2 1 0 1 0 2 0 0 0 0 1 1 1 1 0 0 0 0 0 0 1 0 0 1 0 0 1 0 2 1 1 1 0 1 2 1 0 0 2 1 1 1 1 1 0 0 1 1 2 1 1 1 1 1 0 1 0 2 0 0 0 0 0 2 1 1 2 0 1 0 1 1 2 0 1 1 1 0 0 0 0 2 0 1 0 2 0 0 0 1 2 1 1 1 1 1 1 0 0 1 0 1 0 1 0 0 2 2 0 2 2 1 1 2 1 0 0 0 0 0 0 2 2 0 0 0 1 0 2 1 0 2 1 2 2 0 1 1 0 0 0 2 0 0 0 0 1 1 1 0 1 0 0 1 1 0 0 1 0 0 2 1 1 2 0 0 0 1 1 1 1 2 0 1 0 0 1 0 1 1 0 0 1 2 1 2 0 0 0 0 2 0 0 1 2 0 0 0 0 0 0 0 1 1 2 0 2 2 0 1 0 0 2 1 0 1 2 2 0 1 2 0 0 0 0 0 1 0 1 0 0 1 1 1 1 1 0 1 0 0 0 0 1 0 1 1 0 0 0 0 0 0 0 0 0 1 0 1 1 0 2 0 0 0 1 1 2 0 2 0 1 0 0 1 0 0 0 0 0 0 0 0 1 0 0 1 0 0 0 2 1 0 0 2 2 2 2 0 0 1 1 1 0 0 0 0 0 0 2 2 0 0 1 1 1 1 2 1 2 0 1 1 1 0 1 0 0 0 1 1 0 1 0 1 1 1 1 0 0 2 0 2 0 2 2 1 0 1 1 0 0 2 0 1 0 1 1 1 0 1 1 0 0 0 0 0 1 1 1 1 0 1 1 0 0 0 0 2 0 0 0 0 0 0 0 0 1 1 0 0 0 0 1 0 0 1 1 0 0 2 0 0 2 0 1 2 2 2 2 0 0 0 0 0 2 0 2 2 2 0 0 1 0 2 2 0 1 0 0 0 0 2 0 2 2 0 1 0 0 0 0 0 0 0 1 2 0 0 2 1 1 1 0 1 1 1 0 1 0 0 2 0 0 0 1 1 1 0 0 1 1 0 0 0 0 0 0 1 0 0 2 2 0 1 1 0 1 2 0 2 0 1 1 1 0 1 1 0 0 0 0 1 1 1 1 1 0 0 0 1 1 0 1 0 1 1 2 0 0 1 0 1 0 0 1 1 0 2 1
4 0 0 0 0 2 2 2 0 0 0 0 0 1 1 0 0 2 2 0 2 0 1 2 2 0 0 1 1 0 1 0 1 0 1 1 1 2 0 1 1 0 2 2 2 1 1 0 0 1 0 1 0 1 1 0 1 1 0 0 0 1 1 1 0 0 0 1 0 0 0 0 0 0 0 2 1 2 2 1 1 0 2 1 2 0 0 0 0 2 0 0 0 0 0 0 0 0 0 0 2 0 0 0 2 0 2 0 0 2 1 1 1 1 0 1 0 0 0 0 2 0 2 2 1 0 1 0 0 0 0 0 0 0 0 0 0 0 0 0 0 0 1 0 1 2 0 0 0 0 0 0 0 0 0 0 0 0 0 0 0 2 0 1 1 2 0 0 0 2 2 2 0 2 0 0 0 1 0 0 0 0 0 1 1 0 2 1 1 0 1 0 1 1 2 1 1 0 0 0 0 0 0 1 1 1 2 0 1 0 1 1 2 0 0 2 1 1 1 0 1 1 2 1 0 1 0 0 0 0 1 1 1 0 2 1 0 2 0 0 0 1 2 2 2 2 0 0 1 1 1 1 0 0 0 1 2 0 0 0 0 0 0 1 1 0 0 1 1 0 0 1 1 2 0 0 0 1 2 0 1 2 0 0 2 2 0 2 0 1 1 1 1 2 1 0 0 0 0 0 0 0 1 0 1 0 1 2 0 0 0 2 0 2 1 1 2 0 1 0 0 2 0 1 1 0 0 0 2 2 2 2 0 2 0 0 0 1 1 0 1 1 2 0 0 0 0 0 1 0 0 0 0 1 1 0 0 1 0 1 1 0 1 0 1 0 0 2 2 0 0 0 0 2 0 1 1 1 0 1 1 2 0 1 0 0 0 1 1 0 0 0 0 0 2 0 0 1 1 1 0 1 1 0 1 0 0 1 0 1 1 1 0 0 0 0 2 0 0 0 0 0 1 0 1 1 0 0 0 0 0 0 0 2 2 0 0 1 1 1 2 0 2 1 0 2 2 0 1 0 0 0 1 2 1 1 0 1 0 0 0 0 1 0 0 1 1 1 0 0 1 0 2 2 1 0 2 1 2 0 1 0 0 1 2 1 0 2 0 1 0 0 0 1 0 0 2 0 0 2 0 2 2 0 2 1 1 1 1 0 0 1 1 0 2 0 0 1 0 1 1 2 2 1 1 2 0 0 0 1 1 0 0 0 0 0 0 1 1 0 0 1 0 0 1 2 0 2 0 2 0 0 1 0 2 0 0 0 1 1 1 0 0 2 0 0 2 0 0 2 1 2 0 0 0 0 1 2 0 2 2 1 1 1 1 1 0 2 0 0 0 0 1 1 0 1 0 0 1 1 0 2 0 0 2 0 2 1 0 1 1 0 0 0 2 1 0 0 0 1 1 1 0 1 1 0 0 2 0 0 0 0 0 1 1 0 1 0 1 0 1 0 0 2 2 0 2 1 0 0 0 0 1 1 1 2 1 0 2 0 0 0 0 1 1 0 0 2 0 0 0 1 0 0 1 0 2 1 2 0 1 1 0 2 1 2 1 0 0 2 1 0 0 1 1 0 0 0 0 1 0 0 0 0 1 2 1 2 1 0 0 0 0 2 0 0 0 2 2 0 0 0 0 0 1 1 1 0 0 0 0 0 0 2 0 0 0 1 1 2 1 1 0 1 0 0 0 1 0 0 0 0 0 0 0 2 0 0 1 0 0 0 1 2 0 1 2 2 1 1 0 0 0 0 0 0 0 1 1 1 0 0 0 0 0 1 1 2 2 2 0 2 0 1 1 1 0 0 1 0 0 2 0 1 0 0 0 1 1 1 0 0 1 1 1 0 2 1 2 0 1 2 0 1 1 0 1 0 0 1 1 0 0 2 0 1 1 1 1 0 0 0 1 0 1 0 1 1 0 0 2 0 0 1 0 1 1 0 1 0 1 0 0 0 0 0 1 1 0 2 0 0 1 1 0 2 0 0 2 1 2 2 0 0 0 0 0 0 0 0 0 0 0 1 2 0 2 2 0 0 0 1 0 0 2 0 1 2 0 0 0 0 0 1 1 1 0 1 1 1 0 0 2 2 2 0 0 0 1 0 2 1 2 2 2 0 1 0 0 0 0 0 1 1 0 1 1 0 0 0 1 0 1 1 1 0 0 1 1 0 1 1 0 0 1 0 1 0 2 2 0 0 0 0 0 2 0 2 0 0 0 0 1 1 0 0 1 1 0 2 1 1 0 0 1 0 0 0 0 0 0 0
5 0 0 1 1 0 1 2 0 2 2 0 0 1 0 0 0 2 2 0 1 1 1 1 1 0 0 2 2 1 2 0 1 1 0 2 1 1 0 0 1 0 0 0 2 0 0 1 0 1 0 0 0 0 0 0 0 0 1 0 2 2 2 2 1 1 1 0 0 0 0 0 1 1 1 2 2 1 1 0 2 0 1 0 0 0 0 0 0 2 0 0 1 0 1 1 0 1 0 1 0 0 1 1 2 1 2 0 1 1 0 2 1 1 1 1 1 0 2 0 0 0 2 2 1 1 1 0 0 0 1 1 0 0 0 0 0 1 0 1 0 0 0 0 1 1 1 0 1 1 0 0 0 0 0 1 1 2 0 0 1 1 0 0 0 0 1 1 0 1 1 1 1 1 0 1 1 1 0 0 0 1 0 1 2 1 1 2 1 0 1 0 1 1 2 0 0 2 1 1 0 1 0 2 1 1 2 1 0 1 0 1 0 0 0 2 0 1 1 0 1 1 2 2 0 1 1 0 0 0 0 0 0 0 2 0 0 2 0 1 0 0 2 2 2 2 0 0 1 1 1 1 0 0 0 2 2 1 0 0 1 0 0 0 0 0 0 0 1 0 1 0 2 2 0 0 1 0 1 0 0 1 1 0 2 1 0 1 1 2 0 2 0 2 2 0 2 0 0 0 0 0 1 0 1 1 1 0 1 0 0 1 0 1 2 1 2 0 0 0 0 1 1 0 2 0 0 1 2 2 2 2 1 1 0 0 0 0 2 1 1 1 2 0 0 0 0 0 2 2 2 0 0 0 0 0 0 0 0 1 1 0 0 0 0 0 0 1 1 1 1 1 1 2 0 0 0 1 1 1 2 1 2 0 1 1 1 0 0 0 0 0 1 0 2 0 0 1 0 0 0 0 1 0 0 0 1 0 0 0 0 0 0 0 0 0 0 1 0 1 0 1 1 1 1 1 1 0 0 0 0 0 1 0 2 0 1 0 1 0 2 1 1 1 1 2 2 1 2 0 0 0 2 2 2 2 0 2 1 2 2 2 0 0 0 2 0 1 0 0 1 0 2 2 1 1 1 0 2 1 1 1 0 1 2 1 0 0 1 0 1 0 0 1 1 0 1 1 2 0 0 2 1 1 1 0 2 0 0 0 0 1 1 1 0 1 1 0 0 1 1 1 2 2 2 2 0 1 0 2 1 2 0 0 0 0 1 1 1 1 1 1 0 0 1 1 0 1 0 2 0 1 1 1 1 1 0 0 0 0 0 0 1 2 0 0 2 1 1 1 1 2 2 0 1 0 2 1 0 2 1 0 2 0 2 0 1 2 0 0 0 0 0 1 1 0 1 1 1 1 1 1 0 0 2 0 2 0 0 1 0 0 0 1 1 1 0 0 0 0 0 0 0 1 0 1 0 0 0 0 2 0 2 2 2 0 2 0 1 0 2 2 1 1 2 0 1 1 1 2 1 1 0 1 0 2 1 1 1 0 0 0 1 0 2 1 0 2 0 0 2 0 1 0 0 0 2 1 1 1 1 2 0 0 0 0 1 1 0 1 2 0 0 1 1 0 0 1 0 1 0 1 0 0 0 2 1 1 1 0 0 0 0 1 0 0 0 0 0 0 0 2 0 0 0 2 2 0 1 0 2 1 0 2 0 0 1 0 2 2 0 2 0 0 0 0 0 0 0 0 0 0 0 1 0 1 1 0 1 0 0 0 1 1 0 1 1 2 2 2 0 0 0 0 0 0 0 1 0 0 0 1 0 0 0 2 0 2 1 2 1 1 1 1 2 1 0 1 0 1 0 1 0 0 0 0 2 0 1 2 2 0 1 1 1 0 2 0 2 0 2 1 2 1 2 0 1 0 1 2 0 2 1 1 0 0 0 1 1 0 0 0 0 0 0 0 0 0 0 1 1 0 0 0 0 0 0 1 1 1 0 0 1 0 1 0 2 0 2 1 0 0 2 0 0 2 0 1 2 2 2 2 0 0 0 0 0 1 0 2 2 0 1 0 2 0 2 1 1 0 0 0 0 0 2 1 0 2 0 1 1 0 0 1 2 1 0 1 1 0 1 0 2 1 0 0 2 1 0 0 2 0 1 2 1 0 0 0 2 1 0 0 2 1 1 0 2 1 0 0 2 0 0 0 1 1 1 0 0 0 0 2 1 0 1 1 1 0 1 1 0 0 0 0 0 2 0 0 2 0 0 0 1 1 0 0 0 0 0 1 0 0 0 1 1 0 0 0 0 1 2 2
6 0 1 0 0 0 1 1 0 1 1 0 0 0 0 0 0 1 0 2 1 0 0 1 2 1 0 1 1 1 1 0 0 1 1 1 2 1 0 2 0 0 0 0 1 0 0 0 1 1 0 0 0 0 1 0 0 0 1 0 0 1 2 2 0 0 0 0 0 0 0 0 2 0 1 2 2 0 1 0 1 0 2 1 1 0 0 0 0 1 0 0 1 0 1 1 0 1 0 1 1 0 0 0 2 2 2 0 0 2 0 1 1 2 2 2 2 0 1 0 2 0 2 2 2 0 2 1 1 1 1 0 0 0 0 0 0 0 0 2 1 0 0 1 1 1 1 0 0 1 0 1 1 0 1 0 0 0 0 1 0 2 1 1 0 1 0 0 0 2 2 2 2 0 1 2 0 0 0 2 1 1 1 0 2 1 1 1 0 0 0 1 0 0 1 0 1 2 0 0 0 0 0 0 0 2 1 0 0 0 2 1 1 0 0 2 1 1 1 0 1 1 2 2 0 0 0 0 0 0 1 0 0 0 0 0 0 2 0 1 0 0 1 1 2 2 1 1 1 0 0 0 1 0 0 0 0 0 0 0 0 0 0 0 2 0 0 2 2 0 0 0 1 2 0 0 0 1 1 0 0 1 1 0 2 1 0 2 0 2 0 0 0 2 1 1 0 0 0 0 0 1 0 1 0 0 0 2 0 0 0 2 0 1 2 0 2 0 0 0 1 0 1 1 1 0 0 2 0 0 2 2 0 2 0 0 0 2 0 0 1 0 2 0 0 0 1 0 2 1 1 0 1 1 0 1 1 1 0 2 2 0 0 0 0 0 0 1 1 1 1 1 0 2 0 0 0 1 1 2 1 1 0 0 1 0 0 0 0 0 0 0 0 1 2 2 2 2 0 0 0 0 1 1 2 1 0 0 0 0 0 0 0 0 0 0 0 0 1 0 0 1 0 0 1 1 1 0 0 0 0 1 0 0 2 0 0 1 0 0 1 0 1 0 1 1 1 0 2 0 0 2 0 1 0 0 0 1 1 1 0 0 0 0 0 2 0 2 0 1 1 1 2 2 0 1 1 0 2 0 1 0 1 2 2 0 0 0 1 0 1 0 1 0 0 0 0 0 1 0 1 1 2 2 2 0 2 0 0 0 0 2 0 1 0 2 0 0 2 0 0 2 2 0 0 2 0 1 0 2 0 1 0 1 2 0 1 1 0 0 1 1 0 1 1 1 0 1 1 1 0 0 1 0 2 0 0 0 0 0 0 0 1 1 0 0 1 0 0 2 1 0 0 0 0 0 1 1 0 1 1 1 2 0 2 0 1 0 0 0 0 0 0 0 0 0 1 1 1 1 1 1 1 1 2 0 1 0 0 0 0 0 0 0 1 0 2 0 0 0 0 0 0 0 0 0 1 1 0 0 1 0 0 1 2 1 2 0 0 1 1 0 1 1 1 0 0 1 0 1 0 2 2 0 0 1 2 1 1 0 0 0 0 1 1 0 1 1 1 0 0 1 1 0 0 0 1 1 0 2 1 1 0 0 0 0 1 1 0 0 0 2 0 1 1 0 0 0 0 2 1 0 0 0 0 2 0 1 1 0 0 0 0 1 0 1 0 1 1 0 0 0 0 0 0 1 1 0 1 0 1 1 0 2 0 0 1 0 1 1 0 1 0 1 0 0 1 0 0 0 0 0 0 0 0 2 0 0 1 0 0 0 1 2 0 1 2 1 1 1 0 0 1 0 0 0 0 2 2 2 1 0 0 0 1 1 0 2 2 2 0 2 2 0 2 0 1 2 0 2 0 2 1 0 1 1 2 0 0 2 2 0 2 0 2 0 2 1 1 0 1 1 1 1 2 0 1 0 1 2 0 2 1 0 0 2 0 1 1 0 0 0 1 1 1 0 1 0 0 0 2 0 0 0 0 0 0 0 1 0 0 0 0 0 0 1 0 0 2 1 0 0 1 1 0 1 0 0 2 1 2 2 0 0 1 1 0 1 0 2 2 1 1 0 2 1 1 2 0 0 0 2 0 1 2 0 1 2 1 2 0 0 0 0 1 0 0 1 2 1 1 0 2 1 2 0 0 2 0 0 2 0 0 1 0 0 0 1 0 0 0 0 1 0 0 2 1 2 1 0 2 0 2 0 0 0 0 1 0 1 2 0 0 1 0 0 0 0 1 1 1 0 0 0 0 2 0 0 1 0 0 0 1 1 0 1 0 1 0 2 0 0 0 0 0 1 1 0 0 1 1 1
7 0 1 1 1 0 2 2 0 0 0 0 0 1 0 0 0 2 1 1 0 0 0 1 1 0 1 0 1 0 0 1 0 0 2 0 2 2 0 0 2 0 0 0 0 2 2 0 0 0 0 0 1 0 1 1 1 1 0 0 0 0 2 2 0 0 0 1 0 0 0 1 0 0 0 2 2 1 1 1 1 0 2 1 1 0 0 0 0 1 0 0 2 2 1 1 0 1 0 1 0 0 0 0 2 1 2 1 1 1 0 2 2 2 2 2 1 0 0 0 2 0 1 1 1 1 1 0 0 0 1 0 0 0 2 0 0 0 1 0 1 0 0 0 2 2 0 0 1 1 0 2 1 0 0 0 0 0 0 0 1 2 1 0 1 2 1 0 0 1 1 0 2 0 0 0 0 0 0 1 1 1 0 0 0 0 2 1 1 1 1 1 0 0 2 0 2 2 0 0 0 0 0 1 1 0 2 1 0 0 1 2 1 0 0 2 0 0 2 1 2 1 1 1 0 0 0 0 0 0 0 0 0 0 2 0 0 2 0 0 0 2 1 0 0 0 0 0 2 0 0 0 1 0 0 0 0 1 1 1 0 1 0 0 1 0 0 0 1 0 1 0 2 2 1 1 0 0 2 0 0 1 1 0 2 1 0 1 0 2 0 1 1 2 2 0 0 0 0 0 0 0 2 0 2 0 0 1 0 0 0 2 0 2 1 0 1 0 1 0 0 1 1 1 1 0 0 1 1 1 2 1 0 2 0 0 0 0 2 0 1 1 2 0 0 0 1 0 1 0 0 1 0 1 0 1 1 2 0 0 0 0 2 0 2 0 0 2 2 0 0 0 1 2 0 0 1 1 1 1 0 2 0 0 1 1 0 0 0 0 0 0 0 0 1 0 1 1 1 0 0 0 0 1 1 1 0 1 0 0 0 0 1 0 1 0 0 0 0 0 0 1 1 0 0 1 0 0 0 1 1 0 0 2 0 0 0 0 0 0 0 2 2 2 1 2 2 0 2 0 0 1 0 0 0 0 0 1 1 0 0 0 0 0 0 1 1 2 0 0 1 0 2 2 2 0 0 0 1 0 2 0 0 1 1 1 1 1 0 1 0 0 0 1 1 0 2 0 2 1 0 2 2 1 2 0 2 1 0 1 1 0 0 0 1 0 0 0 0 1 1 1 2 2 2 2 0 0 0 2 0 0 0 0 0 0 0 1 0 0 0 2 0 1 0 2 0 0 2 0 0 0 0 0 2 0 2 0 1 1 1 0 0 2 0 0 2 2 2 0 1 1 0 0 0 0 2 1 0 2 1 0 0 1 0 0 0 0 0 0 0 0 1 1 1 0 0 0 0 1 0 2 1 0 1 0 1 2 0 2 1 0 0 0 1 0 0 0 0 0 0 0 0 1 0 0 2 1 0 0 1 0 2 2 2 0 2 0 0 0 1 0 1 1 2 0 1 0 1 1 0 2 1 0 0 2 1 0 2 0 0 0 1 1 0 1 1 1 1 0 0 1 0 0 1 0 2 0 1 1 0 1 0 2 0 2 2 1 0 0 0 1 0 1 1 0 0 0 0 2 0 0 0 0 2 0 1 1 1 0 2 2 0 1 0 1 0 0 0 0 0 0 0 0 0 2 2 0 0 0 0 0 0 2 0 0 0 1 1 2 0 2 0 0 0 0 0 1 0 0 0 0 0 0 0 1 1 0 1 0 0 0 1 0 0 0 2 1 2 2 1 1 0 0 0 0 0 2 2 2 1 1 1 0 0 0 1 0 0 2 0 2 2 0 2 0 1 1 0 1 0 2 1 0 1 0 1 1 1 2 1 0 1 1 1 0 2 1 0 0 0 0 0 0 2 0 0 0 2 2 1 1 2 0 0 2 0 2 2 0 0 2 0 0 0 0 0 1 0 0 1 1 0 0 1 0 1 0 0 0 0 0 0 0 0 1 0 0 1 0 0 0 1 1 0 0 0 1 1 1 2 2 0 1 1 1 0 2 0 2 2 0 1 0 1 0 2 2 1 0 0 0 0 1 2 0 0 0 0 2 0 0 0 0 0 0 0 2 1 2 0 1 2 2 1 0 2 1 1 0 1 0 0 1 0 0 0 1 0 1 0 0 2 2 1 1 1 1 0 0 2 0 0 2 1 0 1 0 0 1 1 0 1 0 2 1 1 0 1 2 1 0 0 0 0 1 1 0 1 0 0 0 0 0 0 0 0 0 0 1 0 0 1 0 1 1 0 0 0 0 1 1
8 0 0 0 1 0 1 2 0 1 1 1 0 1 0 0 0 0 1 2 0 0 0 2 2 0 1 2 2 1 2 0 1 1 2 0 2 2 0 0 1 0 0 0 2 0 0 1 0 1 0 0 0 0 2 1 1 0 1 2 0 0 0 0 0 0 0 1 0 0 0 1 1 0 1 2 2 1 2 1 0 0 2 1 1 0 0 1 1 2 0 1 2 0 0 0 0 1 0 1 2 1 2 2 2 0 2 1 1 1 1 1 1 1 1 1 1 0 1 0 2 0 1 1 1 1 1 2 0 2 0 2 0 1 0 1 1 0 1 1 1 0 0 0 1 2 1 1 1 1 0 0 0 0 1 0 0 2 0 0 2 1 1 0 1 1 0 0 0 2 2 1 2 0 0 2 1 0 1 1 1 0 0 2 2 0 2 0 0 0 0 0 1 1 2 0 2 2 1 0 0 1 0 1 1 2 1 0 0 0 0 0 1 0 0 2 0 0 1 1 2 1 2 2 0 2 2 0 0 0 1 0 0 0 2 0 1 2 0 1 0 0 2 2 2 2 0 0 2 0 0 0 1 0 0 0 2 0 0 0 0 0 0 0 1 1 1 1 0 0 0 1 0 1 0 0 1 1 2 0 1 1 1 0 0 1 0 2 0 2 0 1 2 2 2 0 0 1 1 0 1 1 1 0 1 0 1 2 0 0 0 1 0 0 1 0 2 0 0 0 2 0 1 0 1 0 0 1 1 1 2 2 0 2 0 0 0 1 1 1 0 0 2 0 1 1 0 0 1 0 0 1 0 2 2 0 0 0 1 0 1 1 1 1 1 0 0 0 0 2 2 2 1 2 0 0 2 0 0 1 2 0 2 0 1 1 1 1 1 0 0 0 0 0 2 1 1 0 0 0 0 0 1 0 0 0 1 1 0 0 0 0 0 1 1 0 0 0 0 0 0 1 0 0 0 1 1 0 0 0 0 0 0 2 0 0 0 1 1 0 2 0 2 2 0 1 1 0 1 0 0 1 0 2 0 0 0 2 2 1 2 1 0 0 0 1 1 1 0 1 2 1 2 2 2 0 1 0 1 1 2 1 0 0 1 1 0 0 2 0 1 0 2 0 1 0 1 2 2 0 0 2 2 1 2 0 2 0 0 0 0 2 1 0 1 1 0 0 1 1 0 2 1 0 0 1 1 1 0 1 1 1 0 1 1 0 0 0 2 0 1 2 0 2 2 1 0 1 1 1 0 0 1 1 1 1 0 0 2 0 2 0 0 2 1 1 1 2 2 0 0 0 0 0 0 0 2 1 0 2 1 0 2 2 2 0 2 1 1 1 0 1 1 0 1 0 1 0 0 0 0 2 1 0 1 1 2 1 0 2 0 0 0 0 2 0 0 0 0 0 0 0 0 0 0 0 2 1 0 0 1 0 0 1 2 1 2 0 0 1 0 1 1 2 2 0 1 1 0 1 0 2 1 1 1 2 1 0 1 0 0 0 1 0 2 2 0 2 0 0 2 0 0 1 1 0 2 0 2 1 0 0 0 2 0 2 2 1 0 0 1 0 0 2 0 0 0 1 0 1 1 0 0 0 0 2 0 2 2 0 0 0 0 2 0 0 0 0 0 0 0 1 0 0 0 2 2 0 1 0 2 1 0 2 0 0 1 0 1 1 0 1 0 0 0 1 0 1 0 0 0 0 0 0 0 2 0 0 2 0 0 0 1 0 0 0 2 1 1 1 1 1 1 0 0 1 0 0 0 0 0 2 1 0 0 2 1 2 2 2 1 2 1 0 1 0 0 0 0 1 0 2 0 0 0 0 0 0 0 2 2 0 1 1 0 0 1 0 2 0 2 2 1 1 2 0 1 0 0 1 0 1 0 0 0 1 0 0 1 1 1 1 0 0 0 0 0 0 0 0 0 0 0 0 1 1 1 0 0 0 2 0 0 0 0 1 1 0 1 0 0 0 1 1 0 1 0 0 2 1 1 1 0 0 0 0 0 1 0 2 2 2 1 0 0 0 2 2 0 0 0 2 1 0 1 1 0 1 0 1 0 0 0 1 1 1 0 2 2 2 0 0 2 2 0 0 0 0 0 0 2 0 0 2 0 0 0 0 2 1 0 0 2 2 1 0 1 0 0 0 2 0 1 0 1 0 1 1 0 1 1 1 2 0 2 0 0 0 1 1 1 0 0 0 0 1 0 0 2 0 0 0 2 2 0 0 2 1 0 2 0 0 0 0 1 0 1 0 0 0 1 0
9 0 0 0 1 0 2 2 1 1 2 0 0 0 0 0 0 1 1 0 2 2 1 1 1 1 1 1 1 0 1 1 1 2 1 0 2 0 0 1 0 0 1 1 1 1 0 0 0 1 0 0 0 1 1 1 0 0 1 1 0 1 2 2 1 1 1 0 0 0 1 1 2 0 1 2 2 2 2 1 1 0 2 0 1 0 0 1 1 2 1 1 2 0 1 2 0 0 0 0 2 0 1 0 2 1 2 0 0 2 0 1 1 2 1 2 1 0 1 0 1 0 1 1 1 1 1 0 1 0 1 0 0 0 0 0 0 0 0 0 1 0 0 0 0 2 0 0 1 1 0 0 0 0 0 1 1 0 0 0 0 0 1 1 1 1 0 0 2 1 0 0 2 0 0 1 1 0 0 0 0 0 1 0 2 1 1 0 0 0 0 0 1 1 1 0 2 2 0 0 0 0 0 2 2 0 2 1 0 0 1 1 1 1 0 2 0 0 1 1 1 0 1 2 1 1 1 0 1 0 0 0 0 0 2 0 0 2 0 2 0 0 2 1 1 2 0 0 2 0 0 0 0 0 0 1 2 1 1 1 1 1 0 0 0 0 0 0 2 0 1 0 0 1 1 1 1 0 1 0 0 1 2 1 2 0 0 2 0 2 0 2 0 2 1 0 0 1 1 1 1 1 1 0 1 0 0 2 0 0 0 1 0 1 1 0 2 0 0 0 1 0 0 0 1 0 0 1 1 1 2 1 0 1 0 0 0 0 2 2 1 1 2 0 2 2 0 1 2 0 1 0 0 2 2 0 1 1 0 2 2 0 2 0 2 0 0 2 2 0 0 0 0 2 0 0 2 1 1 1 2 0 0 0 0 0 0 0 0 0 0 0 0 0 2 1 1 0 2 2 1 2 1 1 2 0 0 1 0 0 0 0 0 0 0 0 0 0 0 0 1 1 0 1 1 1 1 0 0 0 0 1 0 2 0 0 0 0 0 0 2 2 0 1 1 1 1 0 1 1 0 0 2 2 0 0 0 2 1 0 0 1 1 0 0 1 1 2 0 0 0 0 2 1 0 1 0 0 2 0 2 0 1 1 2 0 0 1 0 0 1 0 0 2 0 0 2 0 2 1 1 1 1 0 1 0 2 1 1 0 0 2 0 1 0 1 0 2 0 2 2 2 1 0 0 1 1 2 0 2 1 1 0 1 1 0 0 1 2 0 1 1 1 1 2 1 0 2 0 2 1 1 1 0 1 1 1 0 2 0 1 0 0 2 2 2 0 1 1 0 0 0 2 0 1 0 2 2 0 1 2 0 1 1 1 0 1 2 2 2 1 0 0 1 0 0 0 1 1 2 1 1 1 1 1 1 0 0 0 1 0 0 0 0 1 0 1 0 0 1 0 1 0 0 0 1 1 1 0 0 1 0 1 1 2 1 2 0 1 0 1 0 0 0 1 0 1 2 0 0 0 2 0 2 0 2 0 0 2 0 0 0 0 0 0 2 1 2 0 1 0 1 1 0 0 0 2 2 0 2 2 1 1 1 0 1 1 1 0 1 2 0 0 1 1 0 0 0 0 1 0 1 0 0 0 2 1 2 2 0 1 1 0 2 0 0 0 0 0 0 0 1 0 0 0 1 1 0 1 0 1 1 0 2 0 0 1 0 1 1 1 1 0 0 0 0 0 0 0 0 0 0 0 0 0 1 1 0 1 1 0 0 2 2 0 1 2 2 0 0 0 0 0 1 1 2 0 0 0 0 0 2 0 1 1 1 0 2 1 2 1 1 2 1 2 0 0 0 0 1 0 2 1 0 1 1 0 1 1 2 1 0 0 2 0 0 2 0 0 0 1 0 0 0 1 0 0 0 0 1 0 1 2 2 0 2 0 0 1 0 0 0 1 1 1 0 1 0 0 0 2 0 0 0 1 0 1 0 0 0 0 0 0 0 0 0 0 0 1 0 0 0 0 1 0 2 0 1 2 2 2 2 0 0 0 0 0 2 0 2 2 0 1 1 2 0 2 2 0 0 0 1 0 0 2 2 1 0 1 1 0 0 1 0 1 2 0 2 1 2 0 1 2 0 0 0 0 2 0 0 2 1 0 2 0 0 0 1 0 2 0 0 0 0 0 1 1 0 0 0 1 0 2 0 0 0 0 0 0 1 0 1 0 0 2 0 0 0 1 1 0 0 0 0 0 1 1 2 0 0 0 0 1 1 0 0 1 0 1 2 1 0 0 0 0 0 1 1 1 0 1 0
10 0 0 0 0 1 1 1 0 1 1 0 2 2 1 1 0 1 1 1 1 1 0 2 2 0 1 1 2 1 1 1 2 1 2 0 2 1 0 0 1 0 0 0 0 0 0 0 0 1 0 0 0 1 1 0 0 0 0 1 0 1 2 2 1 0 1 0 0 0 0 0 2 1 1 2 2 1 2 0 1 0 2 0 1 0 0 0 0 2 0 0 0 0 0 1 1 2 1 1 0 0 0 0 2 1 2 0 0 2 0 2 0 1 0 1 0 0 2 0 0 0 1 1 0 0 0 2 0 2 1 0 0 0 1 1 1 0 2 0 0 0 0 1 0 0 0 0 0 0 0 0 0 0 1 1 1 1 0 0 0 1 0 0 0 0 1 0 2 0 0 0 1 1 0 0 0 0 0 0 0 0 0 1 1 0 2 1 0 0 0 1 0 0 1 0 1 2 0 0 0 0 0 1 1 0 2 0 1 1 1 2 0 0 0 2 0 0 2 2 2 0 1 1 0 0 0 1 1 1 0 0 1 0 1 1 2 2 0 2 0 0 1 0 0 0 0 0 2 0 0 0 1 0 0 0 1 0 0 0 0 0 0 0 0 0 0 1 2 0 0 0 0 2 0 0 0 1 2 0 1 1 2 1 2 0 0 1 0 2 0 1 0 2 2 0 2 0 1 0 0 1 0 0 0 0 1 2 1 0 1 2 0 2 1 0 1 1 0 0 0 1 1 0 2 0 0 2 1 1 1 1 0 0 0 0 0 2 0 0 1 1 1 1 1 2 0 0 0 0 0 1 1 2 1 1 1 0 1 1 2 1 2 0 2 1 0 1 1 1 1 1 0 2 0 0 2 0 0 0 1 1 0 0 1 0 0 0 0 0 0 0 0 1 2 0 0 1 0 0 0 0 2 0 1 0 1 0 0 0 0 0 0 1 1 1 0 0 0 0 0 1 1 1 0 0 0 0 0 0 1 0 1 1 1 0 0 2 0 0 2 0 2 1 1 0 1 0 2 0 0 2 1 2 2 1 1 1 1 1 0 0 1 1 0 1 1 2 0 0 1 1 2 2 0 0 0 0 1 0 1 0 0 2 0 2 1 0 0 0 0 1 0 1 0 0 0 1 1 0 0 2 2 1 1 1 2 1 0 0 0 0 1 1 0 1 1 0 0 2 1 2 1 0 0 2 1 0 1 1 1 0 0 0 0 1 0 1 2 1 0 1 0 0 1 1 0 0 2 1 0 1 1 1 1 1 0 0 0 0 0 1 0 2 0 0 2 0 0 1 0 0 1 0 1 0 2 2 0 1 2 0 0 0 0 0 0 1 0 0 0 0 0 2 0 2 0 0 0 0 0 2 2 0 1 1 1 2 0 2 2 0 0 2 0 0 0 0 0 0 0 0 0 0 0 0 2 2 0 0 1 0 0 2 1 0 2 0 0 0 0 1 1 1 2 0 1 0 1 2 0 0 1 1 1 2 0 0 1 0 0 0 0 0 1 1 1 1 1 0 0 1 1 0 0 0 2 2 1 1 2 0 1 1 0 2 0 1 1 1 1 1 0 2 2 0 0 0 0 2 1 0 1 1 2 2 1 1 2 0 1 1 0 2 1 0 0 1 1 0 0 1 0 1 0 1 2 0 1 0 2 1 1 2 1 1 0 0 1 1 0 1 0 1 0 0 0 0 0 0 0 0 0 0 0 0 0 0 2 0 0 0 2 1 0 0 2 2 0 0 0 1 0 0 0 0 0 1 1 1 0 1 2 0 0 1 1 1 1 2 0 2 1 1 2 1 1 0 0 1 0 1 1 0 1 0 1 0 0 1 1 0 2 0 2 0 2 0 1 0 1 1 1 0 2 0 0 0 1 2 0 2 0 0 0 1 0 0 1 0 1 1 1 0 1 0 1 0 0 0 2 0 0 0 0 0 0 0 0 1 0 0 1 0 1 1 1 0 2 1 1 0 1 1 0 2 0 0 0 0 0 0 0 0 0 0 1 2 0 2 2 1 2 0 1 0 2 1 2 0 0 2 0 0 0 1 0 1 0 1 0 0 0 0 0 0 0 1 0 0 0 1 2 1 0 0 0 0 0 0 2 0 0 2 0 0 0 1 0 0 0 0 2 0 0 1 2 2 0 0 2 0 1 0 1 0 1 0 0 1 1 0 1 0 2 0 0 0 1 0 0 0 1 1 0 0 0 0 2 0 0 0 0 0 0 0 0 1 0 2 0 0 0 0 1 0 0 0 1 0 0 0
11 0 0 0 0 0 1 1 1 0 1 0 0 0 0 0 0 1 0 2 1 1 0 2 2 0 1 2 2 1 2 0 1 1 1 1 1 1 0 2 1 1 1 1 2 1 0 0 0 1 0 0 1 0 1 0 1 1 2 0 1 2 2 2 0 0 1 1 0 0 1 1 2 1 2 2 2 0 2 0 0 0 2 1 1 0 0 0 0 2 0 0 0 0 1 1 0 0 0 0 1 0 0 0 2 0 2 0 0 2 0 1 0 2 0 2 0 1 2 0 1 0 1 1 1 1 1 0 1 0 1 1 0 0 0 0 0 0 0 0 1 0 0 0 1 2 0 0 0 0 0 0 0 0 0 0 1 0 0 1 0 1 0 0 1 2 1 1 0 0 0 0 0 2 0 1 1 0 0 0 0 1 0 1 1 0 2 0 0 0 0 0 0 1 2 0 1 2 1 0 0 0 0 1 1 1 1 1 1 0 1 2 1 0 0 1 1 0 2 2 2 0 1 1 0 0 0 1 1 1 1 1 1 1 1 0 0 2 0 1 0 0 2 1 1 1 0 2 0 0 0 0 1 0 1 0 1 0 0 0 1 0 0 0 1 0 0 0 2 0 0 1 1 2 0 0 0 1 1 0 1 1 1 1 2 1 0 2 0 2 0 0 0 1 0 1 0 0 0 0 0 0 2 0 2 0 1 2 0 0 0 2 0 2 0 0 0 2 0 0 0 0 1 0 0 0 0 1 1 1 1 0 0 2 0 0 0 2 0 0 0 1 2 0 0 0 0 0 1 1 1 0 0 1 0 1 1 1 0 2 2 0 1 0 1 0 0 1 2 0 0 0 1 2 0 0 2 0 0 1 1 0 1 1 2 0 1 0 0 0 1 1 1 0 2 1 1 0 2 2 1 2 0 2 2 1 0 0 1 0 0 0 0 0 0 0 1 1 0 0 0 1 0 2 0 0 0 0 0 1 1 0 0 0 2 1 0 2 1 1 1 0 1 0 1 2 2 0 1 0 0 1 1 2 2 1 1 0 1 0 0 1 1 0 0 1 1 2 0 0 0 0 1 1 0 0 2 1 1 0 1 1 0 1 1 1 1 0 0 0 0 0 0 1 0 0 2 0 0 1 0 2 2 1 1 1 1 2 0 0 0 0 1 0 1 1 0 0 0 0 0 2 1 0 0 2 1 0 1 1 1 0 0 1 2 0 1 1 1 0 0 2 0 0 1 2 0 0 2 0 0 0 1 0 2 0 0 1 1 0 0 0 0 1 0 0 1 0 0 1 0 1 1 0 1 0 1 1 0 2 2 0 1 2 1 1 0 2 1 1 0 0 1 1 0 0 0 1 1 2 1 1 0 0 1 0 1 0 0 0 1 0 0 1 1 1 1 0 1 0 0 0 0 1 1 0 0 2 0 0 1 0 0 1 2 0 2 0 1 0 1 0 0 0 2 0 2 2 0 1 1 0 1 1 0 0 2 0 1 0 0 0 2 0 0 2 1 0 1 0 1 0 0 0 0 1 1 1 1 1 2 1 0 2 0 2 2 1 0 1 1 1 0 1 1 0 0 0 0 2 1 0 0 0 2 1 1 2 2 0 0 0 0 1 0 1 0 1 1 0 0 0 1 0 1 0 1 1 0 1 2 0 1 1 2 2 1 1 0 1 0 0 0 1 0 0 1 0 0 0 0 0 0 0 0 2 1 0 1 0 0 0 2 0 0 1 2 2 2 2 0 0 0 0 0 1 1 0 0 0 0 2 0 0 1 1 0 2 2 2 0 2 1 0 1 0 1 0 0 1 0 0 1 0 1 1 1 1 1 2 1 0 0 1 0 0 1 1 1 0 2 1 1 0 2 0 0 0 1 2 1 1 1 2 0 2 0 2 1 0 0 0 1 0 1 0 1 0 0 0 2 0 0 0 0 0 0 0 0 1 0 0 1 0 1 1 1 1 2 0 0 0 1 1 0 2 0 1 2 2 2 2 1 0 1 1 0 0 0 2 2 2 0 0 2 1 2 2 0 0 0 1 0 1 2 1 1 1 0 0 0 0 1 0 1 1 0 1 1 1 0 0 2 1 0 0 0 0 1 0 1 1 0 1 2 0 2 1 0 0 0 1 1 2 1 2 2 0 0 1 2 0 1 0 1 0 1 0 1 0 1 1 1 0 1 1 1 0 0 0 0 0 2 0 0 0 0 1 1 0 0 0 0 0 0 0 1 0 2 2 0 0 0 0 1 0 0 0 0 0 0 0
12 0 0 0 1 0 1 2 1 0 1 0 0 1 0 0 1 1 2 0 1 1 0 2 2 0 2 1 1 1 2 0 2 1 2 1 1 1 0 1 1 0 0 0 2 0 0 0 0 0 0 0 0 0 0 0 0 0 0 0 1 1 0 0 0 0 0 0 0 0 0 0 1 0 1 2 2 1 2 0 1 0 2 1 1 0 0 1 1 2 0 1 1 0 1 2 0 0 0 0 1 0 0 0 2 0 2 0 0 2 0 1 0 2 0 1 0 0 2 0 1 1 0 0 0 0 0 0 0 0 2 0 0 0 1 1 0 1 0 0 2 0 0 0 2 2 1 0 1 1 0 0 0 0 1 0 0 0 1 1 0 0 0 1 1 2 0 1 1 0 0 0 0 2 0 0 0 0 0 1 0 0 1 1 2 0 2 2 0 0 1 1 1 1 2 0 0 2 0 0 0 0 0 2 2 0 2 0 0 0 1 1 2 0 0 2 1 0 1 1 1 0 2 2 0 2 2 0 1 1 0 0 0 0 2 0 0 2 0 2 0 1 2 2 2 2 0 0 2 0 0 0 0 0 0 0 2 0 0 0 0 0 0 0 0 0 1 0 2 0 0 0 1 2 0 0 2 0 0 0 0 2 2 1 2 0 0 2 0 2 0 0 0 2 1 0 0 0 1 0 1 0 1 0 1 0 0 1 0 0 0 2 0 2 2 0 1 0 1 1 0 1 0 0 0 0 0 1 1 0 1 0 0 1 0 0 0 1 1 1 1 1 2 1 2 2 0 1 2 1 1 0 0 1 1 0 0 0 1 0 1 1 2 0 2 0 0 1 1 1 1 1 0 2 0 0 2 0 0 2 1 0 1 1 1 0 1 0 0 0 0 0 0 0 2 0 0 0 0 0 0 0 0 1 2 0 0 2 0 0 0 0 0 2 2 1 0 0 0 0 1 1 1 0 1 1 2 0 0 1 0 1 0 1 0 0 0 0 0 0 1 0 2 1 1 1 1 2 2 0 0 0 1 2 2 1 1 2 1 1 1 1 0 0 1 2 0 1 0 1 2 1 2 2 0 0 0 1 2 0 1 0 0 2 1 2 1 1 1 1 2 0 0 2 1 0 1 1 1 0 1 1 2 2 2 1 2 2 2 0 0 2 1 0 1 0 0 0 0 1 1 1 2 0 0 2 0 1 0 1 1 1 0 1 1 1 1 1 0 0 0 2 0 1 1 0 0 0 1 1 0 1 1 1 1 1 0 0 0 1 0 0 0 1 0 0 1 0 0 2 1 1 1 0 0 1 2 1 0 2 1 1 0 0 0 0 0 0 0 0 0 0 0 0 0 0 1 1 1 1 1 0 1 0 1 0 0 0 0 1 0 0 0 0 1 0 1 0 0 0 0 0 0 0 0 1 1 2 0 0 1 1 0 0 2 1 2 0 0 0 0 2 1 2 2 0 1 0 0 1 1 1 0 2 0 2 0 1 2 0 0 0 0 0 0 1 2 1 0 1 0 1 1 0 0 0 1 0 2 0 2 0 1 2 0 2 1 0 0 1 1 0 0 2 0 0 0 0 0 1 0 0 0 0 2 2 0 2 2 0 0 0 0 2 0 0 0 0 0 0 0 0 0 0 0 1 1 1 0 1 1 0 1 2 1 1 0 0 1 1 1 1 0 0 0 0 0 0 0 0 0 0 0 0 0 1 1 0 1 0 0 0 2 1 1 0 2 1 1 1 0 0 0 1 1 0 0 0 0 0 0 2 1 1 1 0 1 2 1 2 1 1 2 0 2 0 1 0 1 1 0 2 0 1 0 0 2 0 1 2 2 0 1 1 1 0 2 2 0 0 1 0 1 1 2 0 1 0 1 2 1 1 0 1 0 1 0 1 1 0 0 1 1 1 1 0 1 0 0 0 1 1 0 1 0 1 0 0 0 0 0 0 0 0 0 1 1 0 2 0 0 0 1 1 0 2 0 0 1 0 2 0 0 0 0 0 1 2 0 2 2 1 0 1 2 0 2 1 0 0 0 2 0 0 1 1 1 1 0 0 0 0 0 0 0 0 0 1 1 1 0 0 1 1 0 0 1 2 0 0 2 0 0 0 1 0 2 0 0 1 0 0 1 1 0 0 2 1 0 1 2 0 1 1 1 0 1 0 0 1 1 0 1 1 1 0 1 0 0 0 0 0 1 1 0 1 0 0 2 1 0 0 0 0 0 0 0 0 0 2 0 0 0 0 0 1 0 0 0 0 2 1
13 0 0 0 1 0 1 2 1 0 1 0 0 0 0 0 0 0 0 2 0 0 1 0 0 1 0 2 2 0 1 0 2 2 0 2 0 1 0 0 0 0 0 0 1 0 1 0 0 1 1 0 1 0 1 0 2 1 1 0 0 1 2 2 0 0 0 1 0 0 0 1 1 1 1 2 2 2 2 1 1 0 2 0 1 0 0 1 1 2 0 1 1 0 1 1 0 2 0 2 0 0 1 1 2 0 2 2 1 1 0 1 1 1 1 1 1 0 0 0 1 1 2 2 2 0 2 0 0 0 0 0 0 0 0 0 0 0 0 1 0 0 0 0 2 0 0 0 0 1 0 1 0 0 0 0 0 1 0 0 0 1 0 1 2 2 0 0 1 0 0 0 1 1 0 0 0 0 0 1 0 1 0 1 1 0 1 1 0 0 1 1 0 0 1 0 1 1 0 0 0 0 0 0 0 2 0 1 1 0 1 1 1 0 0 2 1 0 1 0 1 1 2 1 1 0 0 0 0 0 0 0 0 0 2 0 0 2 0 2 0 0 2 2 2 2 1 0 1 1 1 1 0 0 0 0 0 1 1 0 0 0 0 0 0 0 0 0 2 0 0 0 2 2 1 0 0 1 2 0 0 0 1 1 1 0 0 1 0 2 0 1 0 1 1 0 1 1 0 0 0 0 0 0 0 1 1 2 1 1 1 2 1 1 1 1 2 1 0 0 1 0 1 1 0 0 0 2 1 1 2 0 0 0 0 0 0 2 0 2 1 1 2 1 2 2 0 0 1 0 0 0 2 2 0 1 1 1 0 2 2 0 2 0 2 1 0 1 1 1 1 1 1 2 0 0 0 1 1 2 2 1 0 0 1 0 1 0 0 0 0 0 0 0 2 0 0 0 0 0 0 0 1 0 0 0 1 0 0 1 0 0 0 0 0 0 1 0 1 0 0 1 1 1 2 1 1 0 0 1 0 0 0 1 1 0 0 0 0 0 1 0 0 0 2 1 2 0 0 0 0 0 1 2 2 1 1 2 2 1 2 2 0 1 0 0 2 2 0 0 0 0 2 2 1 0 1 0 2 2 2 1 0 0 2 1 0 0 0 0 0 2 0 1 1 0 1 1 1 1 0 2 2 0 2 1 2 1 1 0 0 2 1 0 1 1 0 0 2 2 0 2 2 1 1 2 0 1 0 2 1 1 0 0 0 0 0 0 2 2 0 2 0 1 1 2 0 1 1 2 0 0 0 0 2 0 0 0 0 0 0 0 0 1 0 0 1 1 1 0 0 0 1 0 0 0 0 1 0 2 2 1 1 0 1 0 0 1 0 0 0 0 1 2 0 0 0 0 0 1 0 2 2 0 0 1 0 0 0 1 1 0 0 1 0 1 1 0 0 0 0 0 0 0 0 2 1 1 0 0 1 1 1 2 2 0 2 0 0 0 0 1 0 1 1 0 0 1 0 2 0 2 1 1 1 1 2 1 2 0 0 0 1 0 2 2 0 2 0 0 1 0 1 0 0 0 1 1 2 0 1 0 1 0 0 2 1 1 0 0 1 0 0 1 0 0 0 1 0 1 0 1 1 0 0 2 0 1 2 0 0 0 0 2 0 1 0 1 0 0 1 0 1 0 0 0 1 0 0 0 1 0 0 2 0 0 1 0 0 0 0 0 1 1 0 0 0 0 0 0 0 0 0 0 0 1 0 0 1 0 0 1 1 1 0 0 1 1 2 2 1 0 1 0 0 0 0 0 0 1 0 0 0 1 1 1 0 2 1 2 0 1 0 1 1 1 0 0 0 1 1 0 1 0 1 0 2 0 1 2 2 0 1 0 0 0 1 0 1 0 2 1 0 2 2 0 2 0 0 2 0 2 0 0 0 1 1 0 0 0 0 0 1 1 1 0 1 0 0 0 2 0 0 0 0 1 0 0 0 0 0 1 0 0 0 1 1 0 2 0 0 0 1 1 0 0 0 0 2 2 2 2 0 0 0 0 0 2 1 1 1 1 1 1 2 1 2 1 1 0 0 2 0 0 1 1 0 2 0 0 0 0 0 1 1 1 0 2 2 2 0 1 2 2 0 0 1 0 0 0 1 0 0 2 0 0 0 1 0 0 0 0 2 1 0 1 2 0 0 0 2 1 2 0 1 0 1 1 1 0 0 2 2 0 2 1 1 0 0 0 0 0 0 0 0 1 1 1 1 0 0 0 1 1 0 0 0 0 0 2 1 0 0 1 2 0 1 0 0 0 1 1
14 0 0 0 0 0 0 2 1 0 1 0 0 0 0 0 0 0 1 0 0 0 1 2 2 0 1 2 2 0 2 0 1 1 1 1 1 1 0 1 1 0 0 1 1 1 0 1 0 1 0 0 1 0 1 0 1 0 2 0 1 1 2 2 1 0 0 1 0 0 0 1 2 0 2 2 2 2 2 0 2 0 1 1 2 0 0 1 1 2 1 1 1 0 0 1 0 1 1 0 1 1 0 0 2 2 2 0 0 2 0 2 1 2 1 2 1 0 0 0 2 0 1 1 0 1 0 0 0 0 1 0 0 0 0 0 0 0 0 2 1 0 0 0 2 2 0 0 1 1 0 1 0 0 0 0 0 1 0 0 0 1 0 1 1 2 2 0 0 2 2 2 0 2 0 0 0 0 0 2 2 1 0 2 1 0 2 2 0 0 1 2 0 0 2 0 1 1 0 1 0 1 0 2 2 0 2 1 0 0 0 1 2 0 0 2 0 0 1 1 1 0 1 1 0 0 0 0 0 0 0 0 1 1 1 1 0 2 0 1 0 0 2 2 2 2 0 0 1 1 1 1 2 0 1 0 0 0 0 0 1 0 0 0 0 0 0 0 0 0 2 0 1 1 0 0 1 0 2 0 0 2 2 0 1 0 0 2 0 2 0 0 2 2 2 0 0 0 0 1 0 1 0 1 0 0 0 1 0 0 0 1 0 1 0 0 1 0 0 0 0 1 2 1 0 0 0 0 2 1 1 1 0 2 0 0 0 0 2 0 0 0 2 0 0 0 1 0 2 1 1 0 0 1 1 0 0 0 0 2 2 0 0 0 0 1 0 1 1 1 1 1 0 2 0 0 2 0 0 0 1 0 1 1 2 1 2 0 0 0 0 0 0 0 2 0 0 1 0 0 0 0 0 1 1 1 1 2 1 0 0 0 0 0 0 0 0 0 0 0 0 1 0 1 1 1 1 0 0 0 0 0 0 1 1 1 0 0 2 0 1 0 1 1 1 1 1 1 2 0 0 1 0 1 1 0 1 2 1 0 1 2 1 1 0 0 2 2 0 0 0 1 1 1 0 0 0 0 2 1 2 0 0 0 2 0 0 0 2 0 2 0 1 1 2 0 2 0 1 0 0 2 0 0 0 0 1 0 0 0 0 1 1 1 1 1 0 0 0 0 0 2 2 1 1 1 1 0 0 2 0 0 0 0 0 0 0 0 2 1 0 1 0 0 1 1 0 0 2 1 0 0 0 0 2 0 1 1 1 1 0 0 0 2 1 1 1 2 2 0 1 1 0 0 0 0 1 2 0 0 2 0 2 2 1 1 1 1 0 0 0 1 1 2 0 0 1 0 1 0 0 1 2 0 0 0 0 0 0 0 1 0 0 1 0 1 0 0 0 0 0 0 0 1 0 1 1 0 0 0 1 0 1 2 1 1 2 0 1 0 1 1 0 1 1 0 1 1 1 2 1 1 1 1 1 2 0 1 2 0 0 0 2 0 0 2 2 1 0 0 2 0 1 0 0 1 1 1 0 2 1 0 1 2 0 2 1 0 0 2 0 0 0 2 1 0 0 0 0 1 0 0 0 0 1 2 0 2 1 0 0 0 0 0 1 1 0 1 1 0 0 1 0 0 0 2 2 1 1 0 2 0 0 1 1 1 1 1 0 1 0 0 0 0 0 0 0 1 0 0 0 0 0 1 0 1 0 0 1 1 0 0 0 2 0 2 2 2 2 2 0 0 0 1 0 1 0 0 0 0 1 1 1 0 1 1 0 2 2 2 1 2 2 1 2 0 1 1 1 2 0 1 0 0 0 0 0 1 1 2 1 0 1 0 1 0 2 0 1 1 1 2 1 0 1 0 1 0 0 1 0 1 1 2 0 1 0 1 2 0 0 0 1 1 1 0 1 0 0 0 2 0 0 0 0 0 0 2 0 0 0 0 0 0 0 0 2 0 1 1 1 0 1 1 0 2 0 2 2 2 2 2 0 0 0 0 0 1 0 2 2 2 0 0 2 0 2 1 0 0 0 2 0 0 2 0 0 1 0 1 0 0 1 0 2 1 0 1 2 2 0 0 2 1 0 0 2 1 0 0 2 1 0 0 0 0 0 1 0 0 0 0 2 2 2 0 1 0 0 0 2 1 1 1 1 0 1 0 0 1 0 1 1 0 2 0 0 0 1 1 0 1 0 0 0 2 0 1 0 0 0 0 1 1 0 0 1 1 0 1 0 0 0 1 0 1 0 1 1 0 1 0
15 0 1 0 0 1 1 1 0 0 0 1 0 2 0 1 1 0 1 1 0 0 1 2 2 1 0 1 2 1 1 1 0 1 2 1 2 0 1 1 0 0 0 0 2 0 1 0 0 0 0 0 0 0 2 2 1 0 2 0 1 1 1 1 0 0 0 0 0 0 0 1 1 0 0 2 2 1 1 0 2 0 2 1 2 0 0 1 1 2 1 1 2 0 0 1 0 0 0 0 2 0 0 0 2 0 2 1 1 1 0 2 0 2 0 2 0 0 2 0 2 0 2 2 1 0 1 0 1 0 0 0 0 0 1 0 0 1 0 1 1 0 0 0 1 2 0 0 0 0 0 0 1 0 0 1 1 1 0 0 0 0 0 0 1 1 0 1 0 1 1 0 0 2 0 0 0 1 1 1 1 0 1 0 1 0 2 0 0 0 1 0 0 0 1 0 2 1 0 0 0 0 0 2 2 1 1 0 0 0 0 1 1 0 0 2 0 0 2 1 2 1 2 2 0 0 0 0 0 0 0 0 0 0 2 0 0 2 0 2 0 0 2 2 2 2 0 1 1 1 1 1 0 0 0 0 0 0 0 0 0 0 0 0 1 0 0 1 1 0 1 1 1 2 0 0 0 1 1 0 1 1 2 1 1 0 2 0 0 2 0 1 0 2 2 0 2 1 0 1 0 0 0 1 0 0 0 2 0 0 0 2 0 2 1 2 2 1 1 0 0 1 1 0 0 0 0 1 2 1 1 1 1 2 0 0 0 0 2 1 1 1 2 0 1 1 1 1 2 2 2 0 1 2 1 0 0 0 0 0 0 1 1 0 1 1 0 1 1 1 1 1 1 2 0 0 2 0 0 1 1 1 1 0 1 0 0 0 0 0 1 1 0 0 2 0 1 0 0 0 0 0 1 1 2 0 0 0 0 0 0 0 0 1 1 0 0 1 0 1 1 1 0 1 1 1 1 0 0 1 0 1 0 2 0 2 0 0 1 0 2 0 2 0 0 1 2 0 1 0 0 1 0 1 0 0 0 1 1 1 1 1 1 0 0 1 1 1 0 0 1 0 2 2 1 0 1 0 2 1 1 0 0 2 0 2 2 0 1 0 1 1 1 0 0 0 1 1 1 0 0 2 2 2 2 0 2 2 1 0 0 2 1 1 1 1 1 0 0 0 1 2 2 2 2 2 0 0 0 1 1 0 0 1 1 0 2 0 2 1 0 1 0 0 2 0 1 0 2 0 0 0 1 0 2 0 0 0 0 1 0 1 0 0 0 0 0 1 1 1 0 1 1 0 1 0 2 1 0 1 2 1 1 1 0 1 1 0 0 0 1 0 0 1 0 0 0 0 0 2 0 2 1 1 2 0 0 0 0 2 0 0 0 0 1 1 0 0 0 0 0 0 0 1 0 1 1 0 0 0 0 0 1 1 2 0 2 0 1 0 1 1 1 2 1 0 1 2 0 0 0 2 0 2 1 2 2 0 2 1 0 0 1 0 0 2 1 1 1 0 0 1 1 0 0 0 2 0 2 0 1 1 0 2 1 2 1 0 0 1 2 0 0 1 0 0 0 0 0 0 0 1 1 0 1 2 1 1 2 0 0 0 0 1 0 0 0 0 0 0 0 0 1 1 0 1 2 0 0 0 1 0 0 2 0 0 1 0 1 1 0 1 0 1 0 0 0 1 0 0 0 0 0 0 0 2 0 0 1 1 0 0 1 1 0 0 1 2 1 1 0 0 0 0 0 1 1 2 2 2 1 0 0 1 1 1 0 1 1 2 0 2 1 0 1 0 1 1 0 2 0 1 0 0 0 0 2 0 1 2 2 0 1 1 1 0 2 0 1 1 1 1 1 1 2 0 1 0 2 2 1 1 1 1 0 0 0 1 1 0 0 1 0 0 0 0 0 0 0 1 2 0 0 0 0 0 0 0 0 0 0 0 2 0 2 1 1 0 1 1 0 0 0 2 0 1 0 1 2 2 2 2 0 0 0 0 0 1 0 2 2 1 0 0 2 0 2 2 0 0 0 0 0 1 1 1 0 2 0 0 0 0 0 0 0 0 0 2 1 1 0 1 1 0 1 0 0 1 0 0 2 0 0 2 0 0 0 1 0 0 0 0 2 0 0 1 1 2 1 0 1 0 0 2 2 0 2 0 0 0 0 2 1 0 1 0 0 1 0 0 0 0 0 0 0 1 1 0 2 1 1 0 1 1 0 0 1 1 0 2 0 0 1 0 1 1 0 0 0 0 0 0
16 0 0 0 0 0 1 2 1 0 1 0 0 1 0 0 0 1 0 2 0 0 0 1 1 0 1 1 2 0 1 0 2 2 1 0 2 2 0 0 2 0 1 1 2 1 0 1 0 1 0 0 0 0 2 2 0 1 0 0 1 2 2 2 0 0 0 1 0 0 0 0 2 0 1 1 1 0 0 0 2 0 1 1 1 0 0 0 0 1 0 0 0 0 1 1 0 1 0 0 2 0 0 0 1 1 1 0 1 1 0 0 1 2 1 2 1 0 0 0 2 0 2 1 1 1 1 1 1 0 0 1 0 0 0 0 0 0 0 0 1 0 0 0 1 1 1 0 0 2 0 2 0 0 0 0 0 1 0 1 0 1 0 2 1 1 1 0 0 1 1 0 1 1 0 0 0 0 1 1 1 1 0 1 1 0 2 2 1 0 1 1 0 0 1 0 1 2 1 1 0 1 0 0 0 2 2 1 0 0 1 1 2 0 0 2 0 0 0 0 1 1 1 1 0 0 0 0 1 0 0 0 0 0 2 0 0 2 0 1 0 0 1 1 1 1 0 0 2 0 0 0 0 1 0 0 0 0 0 0 1 0 0 0 0 0 0 0 2 0 0 0 0 1 1 0 0 0 2 0 0 1 2 1 2 0 1 1 1 2 0 1 1 2 1 1 0 0 2 0 2 0 1 0 1 0 0 1 0 0 0 0 0 2 1 0 2 0 0 0 2 0 1 0 1 0 0 1 0 0 2 0 0 0 0 0 0 2 0 0 0 0 2 0 0 0 1 0 2 1 1 0 1 2 0 2 2 0 0 2 1 0 1 0 1 1 0 1 1 1 1 1 2 1 2 2 2 0 0 1 2 1 1 1 1 0 0 0 0 0 0 0 0 0 2 0 0 0 1 1 0 1 0 2 2 0 0 1 0 0 0 0 0 1 1 1 0 0 0 0 1 1 0 0 1 1 1 2 2 0 0 2 2 0 1 1 0 2 1 1 2 0 2 0 1 0 1 0 0 0 0 0 0 0 0 0 0 0 0 0 0 0 1 0 0 1 1 1 0 0 1 0 2 2 1 0 1 1 2 0 1 1 0 2 0 2 2 0 0 0 0 0 0 2 0 0 1 0 1 0 0 2 0 0 0 0 2 1 0 0 0 1 1 0 0 2 0 1 0 1 1 2 2 1 1 2 0 0 2 1 1 0 0 0 0 0 1 1 1 2 0 2 0 0 2 2 0 0 2 0 1 1 1 0 1 1 0 1 0 1 0 0 2 2 1 1 1 0 0 0 2 2 1 0 1 0 1 2 0 2 2 0 2 1 2 0 2 1 0 0 0 0 0 0 2 2 0 1 1 1 0 1 0 1 2 0 2 2 0 2 1 1 0 0 2 0 1 0 0 0 0 0 0 0 0 1 2 0 0 0 2 0 0 0 2 1 2 0 2 0 2 1 1 1 1 0 0 2 0 0 0 2 0 1 0 2 1 0 2 1 0 1 1 0 2 0 1 1 1 0 0 0 1 0 0 1 0 1 2 0 1 0 2 2 0 2 0 0 0 2 2 0 0 2 0 0 0 1 0 1 0 1 0 0 2 1 1 2 1 0 0 0 0 2 0 0 0 1 1 1 0 0 0 0 1 0 0 0 0 0 0 0 0 2 1 1 1 0 0 0 0 0 0 0 0 1 0 0 1 0 1 0 0 0 0 2 0 0 2 0 2 1 1 2 0 1 2 1 1 1 0 0 0 0 0 1 1 1 1 1 1 1 1 1 1 1 0 2 0 2 0 0 1 1 1 1 0 0 0 2 0 2 1 0 1 0 1 0 0 2 2 1 1 1 1 0 1 0 1 0 0 1 1 0 2 0 0 0 0 1 0 2 0 1 0 2 0 0 0 0 0 0 1 1 1 0 1 0 0 0 2 0 0 0 1 0 1 0 0 0 1 0 0 0 0 1 0 0 2 0 0 0 1 1 0 1 0 0 2 2 2 2 0 0 1 0 0 2 0 2 2 1 2 0 1 0 2 2 0 0 0 2 0 0 2 1 0 0 1 1 0 0 0 0 0 0 0 1 1 0 1 0 1 1 0 0 0 1 0 0 2 1 1 2 1 0 1 2 0 1 0 0 2 2 1 1 1 1 1 0 1 0 2 0 0 0 0 0 0 1 1 0 2 0 1 0 0 0 2 0 0 0 0 0 0 2 0 0 2 0 0 0 1 1 0 1 0 1 0 2 0 0 0 0 0 0 0 0 0 0 1 0
17 0 0 0 0 1 2 1 0 0 0 1 0 0 0 0 0 1 1 1 1 0 0 2 2 0 1 1 2 1 2 1 2 2 1 2 1 1 1 0 1 0 0 0 2 1 0 1 1 2 0 0 1 1 1 2 0 0 1 2 0 0 2 2 0 0 0 1 0 0 0 0 2 0 1 2 2 0 1 0 1 0 2 0 1 0 0 0 0 2 0 0 0 0 2 2 0 1 0 1 1 0 2 2 2 0 2 1 1 1 1 1 0 2 0 2 0 0 0 0 2 0 1 1 1 0 1 0 0 0 2 0 0 0 0 0 0 0 0 1 2 0 0 0 0 1 0 0 0 1 0 1 1 0 0 0 1 2 0 0 0 0 0 2 0 0 0 1 0 1 1 0 2 0 2 1 0 0 1 1 1 1 0 1 1 0 2 2 1 0 1 0 2 2 2 1 1 2 0 0 0 0 0 1 1 1 1 1 2 0 0 1 1 0 0 2 0 0 1 0 1 1 1 1 0 0 0 0 0 0 0 0 0 0 2 0 0 2 1 0 0 2 2 2 2 2 0 0 1 0 0 1 0 0 1 0 0 0 0 0 0 0 0 0 1 0 0 1 2 0 0 0 1 1 0 0 1 1 1 0 1 1 2 0 1 1 1 2 0 2 0 1 0 2 1 1 0 2 0 2 0 0 2 0 2 0 2 2 0 0 0 2 0 0 0 0 1 0 0 0 0 2 0 1 0 0 0 0 0 0 2 0 1 1 0 0 0 1 1 0 1 1 0 0 1 1 0 0 2 0 1 0 0 0 0 0 0 0 1 1 2 1 2 0 2 1 0 1 1 1 1 1 2 1 0 0 1 0 0 2 0 1 1 0 1 1 1 1 1 0 0 0 1 0 2 1 1 0 0 1 0 1 0 1 1 0 0 1 0 0 0 0 1 0 1 0 0 0 1 0 1 1 0 1 1 1 0 0 0 0 2 0 1 1 1 0 0 1 1 0 1 1 1 2 0 2 2 0 2 0 0 1 2 2 2 2 0 1 1 1 1 2 0 0 0 2 0 1 0 0 1 0 2 2 1 0 2 0 2 1 2 0 0 1 2 0 0 0 2 0 2 0 0 1 1 0 2 1 1 1 0 1 1 0 1 0 2 0 0 0 0 2 0 0 2 0 0 0 2 1 0 2 2 0 0 2 0 0 1 2 0 0 0 1 1 0 1 0 2 0 1 2 0 0 1 1 0 0 2 0 0 0 0 0 1 1 0 0 0 0 0 1 1 2 1 1 1 0 0 0 0 0 0 0 0 0 1 1 0 2 2 0 1 1 1 1 0 0 0 0 1 0 1 0 1 0 1 0 0 0 0 2 2 0 0 1 0 0 0 0 1 1 0 2 0 0 1 0 0 0 0 0 0 0 0 0 2 1 0 0 0 1 0 1 2 0 2 0 0 0 1 1 0 1 2 0 2 1 0 1 0 1 2 0 0 0 2 0 2 0 0 0 0 1 1 2 0 2 1 1 0 1 1 0 0 0 2 1 2 1 1 0 0 1 1 2 1 1 0 1 2 0 0 1 1 0 0 0 0 1 0 1 0 1 0 2 2 2 2 0 1 1 0 2 0 0 0 0 0 0 0 1 0 0 1 1 1 0 0 0 0 0 0 2 2 2 1 0 2 2 1 2 0 0 0 0 0 1 1 0 1 1 0 0 0 1 0 0 1 0 0 0 1 1 0 2 2 2 0 0 0 0 1 2 1 1 0 1 2 2 0 0 1 0 1 1 1 2 2 2 1 2 0 0 0 0 0 1 0 1 0 1 1 0 1 0 1 0 0 2 2 0 2 0 2 0 2 1 1 1 1 1 1 1 2 0 0 0 2 2 0 2 0 2 0 1 1 0 1 1 1 1 2 2 2 0 2 0 0 0 2 0 0 0 0 0 0 1 0 0 0 0 1 0 1 2 0 0 1 2 0 0 1 1 0 2 0 0 2 1 0 0 0 0 0 0 1 1 0 2 1 1 0 0 1 0 2 2 1 0 0 0 0 0 1 1 1 1 0 0 0 0 0 0 1 1 0 1 0 0 0 1 1 1 0 0 1 0 0 1 2 0 0 1 0 0 0 2 0 0 0 0 2 1 0 0 1 1 0 0 2 0 0 1 2 1 2 0 0 0 2 0 2 0 1 1 1 0 0 0 0 0 0 0 0 2 0 0 2 1 1 1 0 0 0 0 0 1 1 2 1 1 0 2 1 0 0 1 1 1 2 0
18 0 0 0 0 0 0 1 0 0 0 0 0 2 1 0 1 2 0 2 0 0 0 1 1 0 2 2 2 1 2 1 0 0 1 2 2 1 0 0 0 0 1 1 2 1 1 0 0 1 1 0 0 0 2 1 0 1 1 0 1 2 1 1 0 0 0 2 0 0 0 1 2 0 1 2 2 1 2 0 1 0 2 1 2 0 1 0 0 1 0 0 0 0 1 1 1 0 0 0 2 0 2 2 2 0 2 0 2 0 0 2 2 2 2 2 2 0 1 0 2 0 2 2 2 0 2 1 1 1 1 0 0 0 0 0 0 0 0 0 0 0 0 0 1 1 0 0 0 0 0 0 0 1 1 1 2 1 1 1 1 1 0 2 0 1 1 0 1 0 0 0 2 0 0 1 0 0 0 1 1 1 1 0 2 1 1 1 0 0 0 2 0 0 1 0 1 1 0 0 0 1 0 1 1 2 1 2 1 1 0 1 2 0 0 2 0 0 2 1 2 1 2 2 0 2 2 2 2 2 0 0 0 1 0 0 1 2 0 1 0 1 2 2 2 2 0 1 1 0 0 0 0 0 0 0 1 0 0 0 0 0 0 0 1 0 0 1 1 0 0 2 0 1 0 0 0 0 2 0 1 2 1 1 1 0 1 0 0 2 0 1 0 2 1 0 0 0 0 0 0 0 0 1 0 0 0 1 0 1 0 2 0 1 1 0 2 1 0 0 0 0 1 1 1 0 0 1 1 1 2 1 0 1 0 0 0 2 1 0 0 0 1 0 2 2 0 0 1 1 1 0 2 2 1 1 1 2 0 1 1 0 2 0 2 0 0 1 2 0 0 0 1 2 0 0 1 0 0 1 0 2 0 0 1 1 0 0 1 2 2 2 1 0 2 2 2 1 1 1 0 1 0 1 1 1 0 0 0 0 0 0 0 1 1 1 1 1 0 1 0 1 0 0 0 1 1 0 0 1 1 1 0 2 0 0 0 0 0 0 2 1 1 0 2 0 0 0 1 0 0 1 0 1 1 0 1 0 1 1 1 2 0 0 0 2 0 1 0 0 1 0 1 1 0 0 0 0 1 0 1 0 0 1 1 2 1 0 0 0 0 1 0 2 1 0 2 1 2 0 0 2 1 1 1 0 2 1 1 0 0 2 1 0 0 1 0 1 0 2 2 1 2 0 1 1 1 1 1 1 1 1 0 0 1 0 1 1 2 0 1 2 0 0 1 2 0 0 2 0 1 1 1 0 1 1 0 0 0 0 0 0 0 2 1 1 0 1 1 0 0 1 0 0 0 0 0 1 0 2 2 0 2 1 2 1 1 2 0 0 0 0 1 0 0 1 0 0 0 1 1 2 1 0 2 1 2 0 1 2 1 1 0 1 0 0 1 0 0 0 0 0 1 0 1 0 2 2 0 0 2 0 0 1 2 0 2 0 0 0 2 1 1 2 1 0 1 1 0 1 1 0 1 1 1 1 2 1 1 1 0 1 1 0 1 1 1 0 1 1 0 1 0 0 2 0 2 1 2 1 1 0 0 1 0 2 2 0 0 1 2 0 0 1 0 0 0 0 0 2 0 0 1 0 1 2 1 2 2 0 0 0 0 2 0 0 0 2 2 0 0 0 0 1 0 1 2 0 1 0 1 0 1 2 0 0 1 0 2 2 0 2 0 0 0 0 0 1 0 0 0 0 0 0 0 2 0 0 1 0 0 0 1 1 0 1 1 2 2 2 0 1 2 0 0 0 0 1 0 1 0 1 1 1 1 0 1 2 2 1 0 1 1 1 2 1 0 1 0 1 0 2 0 0 0 0 1 0 1 1 1 0 2 0 2 0 2 1 2 0 2 2 0 1 2 1 0 0 0 2 0 2 1 0 0 2 0 0 1 0 0 0 1 0 1 0 1 0 0 0 1 1 0 1 0 1 0 1 0 0 0 0 0 0 0 1 1 0 1 0 0 0 1 1 0 0 0 1 2 1 1 1 0 0 0 0 0 2 0 2 2 0 1 0 1 1 1 2 0 0 0 1 0 0 0 2 0 1 0 1 0 0 1 0 1 1 0 2 2 2 0 0 2 1 0 0 2 1 1 0 1 0 0 1 0 0 0 2 0 0 0 0 0 0 0 2 2 1 1 0 2 0 1 1 1 1 2 0 0 1 0 1 1 1 1 0 1 0 0 0 0 0 0 0 0 2 0 1 1 0 0 0 0 0 0 1 0 0 0 0 0 0 0 0 0 1 0 0 0 1 2 0
19 0 0 0 0 0 1 0 0 0 0 1 0 0 0 0 0 2 1 1 0 0 1 2 2 1 1 2 2 0 2 0 1 1 1 1 1 0 1 1 0 0 0 0 2 0 1 0 0 1 0 0 0 0 2 0 0 1 0 1 1 1 1 1 0 0 0 1 0 0 0 0 2 0 1 2 2 1 2 0 1 0 1 0 1 0 0 1 1 2 1 1 1 0 0 2 1 1 0 1 0 1 0 0 2 1 2 0 0 2 0 1 1 2 1 2 1 0 1 0 1 0 2 2 1 0 1 0 0 0 2 0 0 0 1 0 0 0 0 2 1 0 0 0 2 2 1 0 0 1 0 1 0 1 0 1 0 0 0 1 0 1 0 0 2 2 2 1 0 1 1 1 0 2 0 0 0 0 0 1 1 1 1 0 1 0 1 1 0 0 1 1 0 0 2 1 1 2 0 1 0 1 0 1 1 1 1 1 1 0 0 1 1 0 0 2 0 0 2 2 2 0 1 1 0 1 1 0 0 0 0 0 0 0 1 0 0 2 0 0 0 1 2 2 2 2 0 0 1 1 1 1 1 0 0 0 2 0 0 0 0 0 0 0 0 1 0 0 2 0 0 0 0 2 0 0 1 0 2 0 1 1 2 2 2 0 2 2 0 2 0 1 1 2 2 0 0 0 0 1 0 0 1 0 1 0 1 2 0 0 0 1 0 2 0 1 1 0 1 0 0 1 1 0 2 0 0 1 1 1 1 1 0 2 0 0 0 2 0 0 2 2 1 0 0 0 0 0 0 0 0 2 0 2 1 1 1 1 0 2 1 0 1 1 1 1 0 2 2 0 0 0 1 2 0 0 1 1 0 1 0 2 0 0 1 1 0 1 1 1 1 1 0 0 1 0 1 1 0 0 0 0 1 1 1 0 1 1 0 0 0 0 0 0 0 0 0 1 0 1 0 1 0 0 2 2 2 1 1 0 1 0 0 2 0 1 1 0 1 1 2 0 1 1 1 1 1 1 1 0 0 0 0 2 1 0 1 2 1 2 2 2 0 0 0 2 0 1 0 0 1 0 1 1 2 0 2 0 2 0 1 0 0 0 2 1 0 1 1 1 2 0 1 2 2 0 2 0 1 1 0 2 1 1 1 0 2 1 0 0 0 1 1 0 0 2 0 0 2 1 0 2 2 0 0 2 0 0 0 1 1 0 0 0 1 0 1 1 2 0 1 2 0 1 2 1 0 0 2 1 0 0 0 0 2 0 0 1 1 1 0 0 1 2 0 0 1 1 1 1 0 0 2 0 2 0 2 2 0 2 2 0 1 0 1 0 0 0 0 0 1 0 1 1 0 0 0 0 0 0 0 2 1 2 2 0 0 1 1 1 0 0 0 0 1 0 1 0 0 0 0 0 0 1 0 1 1 1 0 0 1 1 1 2 2 1 2 0 0 2 0 0 0 1 1 0 1 0 0 1 0 1 1 0 0 2 1 0 0 0 0 0 0 0 0 2 2 1 0 1 1 0 0 0 0 1 1 1 1 1 1 0 1 0 0 1 1 0 0 1 2 0 0 2 1 0 0 0 0 1 0 0 0 0 1 1 1 1 2 0 0 0 0 1 0 1 0 0 0 0 0 0 0 0 0 0 0 0 0 0 1 0 1 2 1 1 1 0 1 1 0 1 0 0 0 0 0 1 0 0 0 0 1 0 0 1 0 0 2 2 0 0 2 1 0 1 2 2 2 2 0 0 1 0 0 1 1 1 1 1 0 1 2 0 0 0 2 2 1 2 1 1 2 0 1 0 0 0 0 1 1 0 0 0 0 1 1 0 0 2 1 0 2 0 2 0 2 1 1 0 1 1 0 0 1 0 0 0 2 2 0 2 0 0 0 0 1 1 2 0 1 2 0 0 0 0 0 0 0 0 1 0 0 0 1 1 1 0 1 0 0 0 0 0 0 0 1 0 1 2 0 0 0 2 0 1 0 1 1 1 2 2 0 0 0 0 0 1 0 1 1 1 1 0 2 1 1 0 0 1 0 0 0 0 2 0 2 1 0 0 0 0 1 0 1 1 0 2 2 2 0 0 2 1 0 0 1 1 0 0 2 0 1 2 1 0 1 1 0 0 0 0 1 1 1 2 0 0 0 0 2 0 2 0 0 0 0 0 0 0 2 0 0 1 1 0 0 0 1 1 0 1 1 0 0 0 1 1 1 0 0 1 0 0 0 0 0 1 0 2 0 0 0 0 0 0 1 0 0 0 1 0
20 0 0 0 0 1 2 2 0 2 2 0 0 2 2 0 0 0 0 2 0 0 1 2 2 0 2 2 2 0 2 0 0 2 0 2 2 1 0 1 1 0 0 0 1 0 0 0 0 1 0 0 0 0 2 2 0 0 1 0 2 2 2 2 0 0 0 0 0 0 0 0 0 0 0 2 2 1 1 1 1 0 1 1 1 0 0 0 0 1 0 0 1 1 0 1 0 1 0 2 2 1 0 0 2 0 2 1 1 1 0 2 0 1 0 1 0 1 1 0 2 1 2 2 2 0 2 1 1 1 0 0 1 0 0 0 1 0 0 0 1 0 0 0 0 0 0 0 0 0 0 1 0 0 0 0 0 1 0 0 0 0 0 1 0 2 1 1 1 1 0 0 1 1 0 1 0 0 0 0 0 1 0 1 2 1 1 1 0 0 1 1 0 0 1 0 2 2 1 0 0 0 0 1 1 1 1 0 1 0 1 0 1 0 0 2 0 1 1 0 1 2 1 1 0 0 0 1 1 1 0 0 0 0 1 0 1 2 0 1 0 0 2 2 2 2 0 0 2 0 0 0 0 0 1 1 0 1 0 0 1 0 0 1 1 0 0 0 2 0 0 1 1 2 0 0 0 0 1 0 0 1 2 2 2 0 2 2 0 2 0 2 0 2 2 0 1 0 0 0 0 1 2 0 2 0 0 2 0 0 0 1 0 2 2 0 2 0 1 0 0 1 2 2 0 0 1 2 0 0 0 0 0 0 0 0 0 2 0 0 1 1 2 0 1 1 0 1 1 1 1 1 0 1 1 0 1 1 1 0 2 1 1 1 1 1 0 1 2 0 0 0 0 2 1 1 2 0 0 2 2 0 0 0 1 0 0 0 0 1 1 1 0 0 2 0 0 0 0 1 0 1 0 2 2 0 0 1 1 0 0 0 1 0 1 1 0 0 0 0 0 1 0 1 2 1 1 0 0 1 0 0 1 1 1 0 0 0 1 0 0 0 1 0 1 1 1 0 1 0 0 1 1 2 1 1 0 2 2 1 2 1 0 0 0 2 0 2 0 1 1 1 2 2 0 0 0 0 2 0 1 0 0 1 1 1 1 0 0 0 1 0 0 2 0 0 0 1 1 0 0 2 2 1 2 1 2 0 2 0 2 0 1 0 0 1 0 0 0 0 0 2 2 1 1 2 0 1 0 2 0 1 0 2 2 0 1 1 1 1 0 1 1 0 1 1 0 1 1 2 0 0 1 1 2 0 0 1 0 1 0 0 0 2 1 1 1 2 2 0 1 2 0 0 0 0 0 2 0 0 2 1 1 1 1 0 1 2 1 1 0 0 0 0 0 0 0 0 0 0 0 1 0 0 1 0 1 1 0 1 1 0 0 0 2 0 1 0 0 1 1 1 0 0 0 1 2 2 0 0 1 0 1 1 2 1 2 1 1 0 1 1 0 1 2 0 2 1 0 2 0 1 2 0 0 0 2 1 2 0 0 0 1 0 1 2 0 1 0 1 0 1 1 0 0 1 0 1 1 1 1 0 1 2 1 2 1 0 0 1 1 0 1 2 1 0 0 0 0 1 0 1 0 0 1 1 1 1 2 0 0 0 0 1 0 0 1 1 1 0 0 0 1 0 0 1 1 1 1 0 1 0 0 2 0 0 0 0 1 1 0 1 0 0 0 0 0 0 1 1 1 1 0 0 0 0 0 0 1 0 1 1 1 2 0 1 2 2 1 1 0 0 1 1 1 1 0 1 1 1 0 1 1 0 1 1 0 1 1 2 1 2 1 2 2 1 1 1 0 2 0 2 1 0 1 1 0 0 0 1 1 1 1 2 0 0 1 1 0 0 0 0 0 1 2 0 1 0 0 2 0 2 2 1 0 1 0 1 0 0 0 0 2 1 2 0 1 1 0 0 2 1 0 0 1 0 1 0 0 0 0 0 0 0 0 2 1 0 1 1 0 0 2 1 0 1 0 1 1 1 1 1 0 0 0 0 0 1 0 1 1 2 0 0 1 0 2 2 0 0 0 1 0 1 1 1 0 1 0 0 0 0 0 0 1 1 0 1 0 0 0 1 2 2 1 0 1 0 0 0 2 0 0 0 0 0 0 0 0 0 1 1 2 0 0 1 2 0 0 0 1 0 0 2 2 0 2 0 0 0 0 2 0 0 2 0 0 0 0 0 0 0 0 0 0 2 0 2 0 0 0 0 2 2 0 0 2 1 0 2 1 1 0 0 1 0 0 0 0 0 0 0
21 0 0 0 1 0 1 1 1 0 1 1 0 0 0 0 0 2 2 1 1 1 0 2 2 0 1 2 2 0 2 2 2 1 1 1 1 2 0 1 1 1 0 0 2 2 0 1 1 2 0 0 0 0 2 1 1 1 2 0 2 2 0 0 0 0 0 1 0 0 0 1 2 0 1 2 1 1 2 1 0 0 1 1 1 0 0 0 0 2 0 0 2 1 1 2 0 1 0 0 2 0 2 2 2 0 2 1 1 1 0 2 0 0 0 1 1 0 1 0 1 0 2 2 2 0 2 0 1 0 0 0 0 0 1 0 0 0 0 2 0 0 1 0 0 1 0 0 0 0 0 0 0 0 2 1 1 1 0 1 0 1 0 1 1 2 2 1 0 1 1 1 1 1 0 1 1 0 0 0 0 0 0 1 1 0 1 2 1 2 0 2 1 2 2 1 2 1 0 0 0 0 0 1 1 1 1 0 0 0 0 1 0 0 0 2 1 0 2 2 2 0 1 1 0 1 1 0 0 0 0 0 1 1 1 1 1 2 0 2 0 0 1 1 1 1 0 0 2 0 0 0 0 0 0 0 0 0 0 0 0 0 0 0 2 0 0 0 1 0 2 0 0 2 0 0 1 1 1 0 1 1 1 0 2 2 0 2 0 1 1 0 2 2 2 0 0 1 0 0 0 0 0 1 0 0 0 1 0 0 0 1 0 1 2 0 2 0 1 0 0 1 1 1 0 0 0 1 2 2 2 2 0 1 0 0 0 2 0 1 0 0 2 0 1 1 1 1 1 0 0 1 0 0 0 0 0 1 0 2 2 0 1 1 1 0 0 1 1 1 1 1 0 2 0 0 2 1 1 2 1 1 1 0 1 2 1 0 0 1 1 1 1 0 2 1 1 1 0 0 0 0 1 0 0 0 1 1 0 0 0 0 0 1 1 0 0 0 1 0 0 1 1 2 1 2 2 0 0 0 0 0 0 1 0 0 0 0 0 0 1 1 1 2 0 2 2 0 2 0 0 2 0 0 0 0 0 2 1 1 2 2 1 0 0 1 1 2 0 1 1 1 1 1 0 0 0 1 2 1 1 1 0 0 2 0 0 1 1 2 0 0 1 1 0 0 0 1 1 2 0 2 1 1 1 0 2 1 1 0 0 1 1 1 0 2 1 0 0 1 1 1 0 0 0 0 1 0 1 1 1 0 0 0 1 0 2 0 2 1 0 1 0 2 2 2 0 0 2 0 0 0 0 0 1 2 0 0 2 0 2 0 0 0 0 0 0 2 2 0 0 0 0 0 0 0 0 0 0 2 1 1 2 2 1 2 1 1 0 0 0 0 0 1 0 1 0 0 0 0 0 2 1 0 1 1 1 1 0 1 0 1 0 2 0 1 0 1 0 0 1 0 0 1 0 0 1 1 0 0 1 0 1 1 2 1 2 0 1 0 2 1 0 0 1 0 1 1 1 2 0 1 1 1 1 1 1 0 2 0 0 0 0 1 1 0 1 0 2 0 0 0 0 0 0 0 2 1 2 0 2 0 0 1 0 1 1 0 0 1 1 0 0 0 0 0 0 0 0 1 1 0 0 0 2 2 0 0 1 0 0 0 0 1 0 0 0 1 1 1 0 0 0 0 1 0 0 0 0 0 1 0 0 1 1 0 0 1 0 1 0 1 0 0 0 0 0 2 1 1 1 1 0 0 0 1 0 0 2 1 0 1 1 1 0 0 2 2 2 2 0 0 1 0 0 0 0 1 1 2 0 0 1 1 1 1 0 2 2 2 0 2 2 0 2 0 1 0 0 0 0 1 0 0 0 1 0 0 1 2 2 0 1 1 1 0 2 0 2 0 2 2 1 1 1 0 1 0 1 1 1 0 1 1 0 1 0 1 1 0 0 1 1 1 1 0 1 0 0 1 0 0 0 0 0 0 0 1 0 2 0 0 0 0 0 0 1 2 1 1 0 0 1 1 0 2 0 2 2 2 2 2 0 0 0 0 1 1 0 1 1 1 1 0 1 0 2 2 0 0 0 2 1 1 2 0 1 0 0 1 1 1 0 0 0 0 0 1 2 1 1 0 2 2 0 0 1 0 1 0 0 0 0 0 1 0 1 1 0 0 0 0 2 2 1 1 1 0 0 0 1 0 1 0 1 0 1 1 0 1 2 0 1 0 0 2 1 0 0 0 0 0 0 0 1 1 1 0 2 0 0 1 2 2 0 0 2 0 0 2 0 0 0 1 0 1 0 0 0 0 1 0
22 0 0 0 1 0 1 2 0 2 2 0 0 0 0 0 0 0 0 2 1 1 0 1 1 1 1 1 1 1 2 0 1 1 0 1 1 2 0 1 0 0 1 1 1 1 1 0 0 1 0 0 0 0 2 2 0 0 1 0 0 2 2 2 1 1 1 0 0 0 1 1 2 0 2 2 2 2 2 0 2 0 2 1 2 0 1 1 1 2 0 1 2 1 1 1 0 1 0 1 2 1 0 0 2 0 2 1 1 1 0 1 0 2 0 2 0 0 1 0 1 0 1 1 1 1 1 1 1 0 0 0 0 0 1 0 1 2 1 1 1 0 1 0 0 1 0 0 1 2 0 2 0 0 0 0 0 1 0 1 0 1 1 0 0 0 0 0 1 1 0 1 1 1 1 1 0 0 1 1 1 0 1 0 2 1 1 0 0 0 1 0 0 0 1 0 1 1 1 0 0 0 1 0 0 1 2 0 0 0 0 0 1 1 0 2 0 0 1 0 2 2 1 0 0 2 1 0 0 0 0 0 1 1 0 1 0 2 1 1 0 1 2 0 2 2 2 1 1 1 1 1 0 0 1 0 0 0 0 0 1 0 0 0 0 0 0 0 2 0 0 1 1 2 0 0 0 1 1 0 1 0 0 0 1 1 0 2 0 1 1 1 1 2 2 0 1 0 0 1 0 1 2 0 2 0 1 1 0 0 0 2 0 1 1 0 2 0 0 0 1 0 1 1 1 0 0 1 0 0 1 0 1 2 0 0 0 1 1 1 1 1 2 0 1 1 1 1 1 0 0 1 0 2 2 0 0 0 0 1 1 1 2 0 2 0 0 1 2 0 0 0 1 2 0 0 1 0 0 0 1 0 2 0 1 2 1 0 0 0 0 0 2 0 2 1 1 1 0 0 0 0 0 1 2 1 0 0 0 1 1 1 0 1 1 0 0 1 0 1 0 1 0 0 2 1 1 0 0 1 0 0 0 1 1 0 0 1 0 0 2 0 2 1 1 0 1 0 2 0 0 2 0 1 1 0 0 1 1 1 2 2 0 0 0 1 1 1 0 0 1 0 2 2 2 0 1 0 2 1 2 0 0 1 2 1 0 0 2 0 2 0 0 1 0 0 1 0 1 0 1 1 1 0 1 2 2 1 0 0 0 1 0 0 2 0 0 1 0 1 1 2 2 1 1 2 0 2 0 2 0 2 0 0 0 0 1 1 2 1 0 2 0 1 1 2 0 1 1 1 0 0 0 0 1 2 0 0 0 1 0 0 0 2 0 0 2 1 1 0 0 0 0 0 0 0 2 1 0 1 2 0 1 1 1 0 1 2 1 1 0 0 0 1 1 1 1 0 1 0 0 2 1 0 1 0 1 1 0 1 0 0 0 1 0 1 1 0 0 0 0 0 0 0 0 1 1 0 0 0 1 0 0 1 2 1 2 0 0 0 0 1 0 1 2 0 2 2 0 0 0 2 1 1 0 1 1 0 1 1 1 0 0 0 0 2 1 0 1 0 1 1 1 0 0 1 0 1 1 1 2 0 0 0 0 2 0 1 0 1 1 1 0 0 0 1 1 0 0 1 0 0 0 1 0 2 2 2 2 0 0 0 0 1 0 0 0 2 2 0 0 0 1 0 0 0 0 0 1 0 1 1 1 2 1 1 0 0 1 1 0 1 1 1 0 0 0 1 0 0 0 0 0 1 0 2 1 0 2 1 0 1 0 1 1 1 2 1 1 2 0 0 1 0 0 1 0 1 1 1 0 1 0 1 1 1 0 2 0 2 0 0 0 2 2 2 0 1 0 2 0 1 0 0 0 0 0 0 0 1 1 1 1 0 1 0 1 0 1 0 1 1 1 0 1 0 1 0 1 1 1 0 0 0 0 1 0 0 0 0 0 0 1 0 1 0 0 0 0 0 1 1 0 0 1 0 1 1 0 0 0 0 0 0 0 0 2 0 1 0 0 0 0 2 0 2 0 0 1 0 0 0 0 0 0 0 1 1 0 1 1 1 2 0 2 0 2 2 1 0 1 0 0 0 2 0 1 2 0 1 1 0 2 0 2 1 0 1 2 2 0 0 2 2 1 0 1 1 0 0 2 0 1 1 0 0 0 1 0 0 0 0 1 1 1 0 1 1 1 0 2 0 1 1 2 0 2 1 0 1 1 0 2 0 1 1 2 1 1 0 0 0 1 1 0 0 1 1 1 0 0 0 0 0 0 0 0 1 0 2 0 0 0 0 0 0 1 1 1 0 0 0
23 0 0 0 0 0 0 2 1 1 2 0 1 2 2 0 0 1 1 1 1 0 1 2 2 0 1 1 2 1 1 0 2 1 0 1 1 0 0 1 1 0 0 0 1 0 0 0 1 2 0 0 1 0 1 0 0 0 1 1 0 0 2 2 1 2 1 0 0 0 1 1 1 0 1 2 1 1 2 0 1 0 2 0 1 0 0 0 0 2 0 0 2 0 0 2 0 1 0 1 0 1 0 0 2 0 2 1 1 1 0 1 0 1 0 1 0 0 0 0 2 0 1 1 1 1 1 0 1 0 0 0 0 0 1 0 0 0 0 1 0 0 0 0 0 0 0 0 0 0 0 1 0 0 0 0 1 1 0 0 1 0 0 0 1 2 1 0 0 2 2 1 0 2 0 1 0 0 1 1 1 1 1 0 1 0 1 1 0 0 0 1 0 0 2 0 1 1 0 1 0 1 0 2 1 1 2 1 0 0 1 1 1 1 0 2 0 1 2 1 2 1 1 1 0 2 2 1 0 0 0 0 1 1 1 1 0 2 1 1 0 1 2 2 2 2 0 0 2 0 0 0 2 0 1 0 0 0 0 0 0 0 0 0 0 0 0 0 1 1 0 2 1 1 0 0 0 1 1 0 1 2 1 0 1 0 1 1 0 2 0 1 0 2 1 1 0 2 0 1 0 0 1 0 1 0 0 0 2 0 2 2 0 2 2 0 2 1 1 0 0 2 1 0 1 0 1 1 1 1 2 1 0 1 0 0 0 2 0 0 1 1 2 0 0 0 0 1 2 1 1 0 0 2 0 2 2 1 0 2 2 0 0 0 0 0 0 1 1 1 1 1 1 2 0 0 2 0 0 1 1 1 1 0 0 0 1 0 0 0 0 0 0 1 2 0 0 0 0 0 0 0 2 0 1 0 1 1 0 0 0 0 0 1 1 0 0 0 0 0 0 1 0 0 1 1 2 0 0 0 1 0 1 1 1 1 0 0 0 0 2 2 0 1 1 1 1 0 1 0 0 1 0 0 0 0 0 2 1 2 2 2 0 0 0 2 0 2 0 0 0 0 1 1 1 0 1 1 2 0 0 1 0 1 1 2 1 1 0 0 1 1 1 1 0 0 1 0 1 1 1 2 1 0 1 0 1 0 1 0 0 1 0 1 0 1 0 1 0 1 1 2 2 0 0 2 0 1 0 1 1 1 0 1 2 0 1 0 1 0 2 2 0 0 2 1 0 2 0 2 1 1 1 0 2 0 0 0 1 0 0 0 0 2 0 0 2 2 2 0 0 0 1 0 0 0 1 2 0 2 2 0 1 1 0 1 1 1 0 0 0 0 0 2 0 0 0 1 1 1 1 1 1 0 1 0 1 1 0 0 0 0 0 0 0 0 0 0 0 1 0 1 0 1 0 0 2 1 0 0 0 0 0 2 2 2 2 0 1 1 1 2 0 0 1 0 1 0 0 1 1 2 1 0 0 2 0 0 1 0 0 0 0 1 0 1 2 1 1 0 0 0 0 0 0 0 2 1 1 1 1 0 0 2 0 2 2 0 0 1 2 0 1 1 1 0 0 0 0 1 0 0 0 0 0 2 1 1 1 0 0 0 0 1 1 2 0 1 0 0 1 0 0 0 0 2 2 1 0 1 2 0 0 2 0 0 1 0 1 1 0 1 0 0 0 0 0 0 0 0 0 0 0 1 0 0 0 0 2 2 0 0 1 0 0 0 2 1 1 1 0 0 2 0 0 1 0 1 0 1 0 2 0 1 0 1 0 2 1 2 0 1 2 0 0 0 0 1 1 2 0 1 1 1 1 1 2 1 1 2 1 0 1 1 0 0 1 0 0 1 0 1 1 0 2 0 0 0 1 2 0 2 0 1 0 2 0 0 0 0 0 0 1 0 1 1 0 0 0 1 1 0 0 0 0 0 0 0 0 0 0 0 0 0 0 1 1 0 2 0 0 0 1 1 0 2 0 1 1 2 2 2 0 0 0 0 0 1 0 2 2 2 1 0 2 0 2 1 0 0 0 1 1 1 2 1 0 1 0 1 0 0 1 0 1 2 0 0 2 1 1 0 2 1 0 0 1 1 0 0 2 0 0 1 0 0 0 1 0 0 0 0 2 1 1 2 2 1 0 1 2 0 1 1 0 0 1 0 0 1 0 1 1 0 2 0 0 0 1 1 1 0 0 0 1 1 1 0 2 0 0 0 1 1 0 0 1 2 0 2 0 0 0 1 1 0 1 0 0 1 2 2
24 0 0 1 1 0 1 1 0 0 0 1 0 0 0 0 0 1 2 0 1 1 0 1 1 0 1 1 2 0 2 0 1 1 2 1 1 1 0 1 1 0 0 0 2 1 1 0 0 1 0 0 1 1 1 1 0 0 0 0 0 1 2 2 0 0 0 0 0 0 0 0 2 0 2 2 0 1 2 0 1 0 1 1 2 0 0 0 0 2 0 0 1 1 1 1 0 0 0 0 1 0 1 1 2 0 2 2 2 0 0 2 0 2 0 2 0 0 0 0 2 0 1 1 1 0 1 0 1 0 0 0 0 0 0 0 0 0 0 1 0 0 0 1 0 0 0 0 0 1 0 2 0 0 0 0 1 1 0 0 0 1 0 1 0 1 0 0 1 1 1 0 0 2 0 0 0 1 0 0 0 0 1 0 1 0 2 1 0 0 1 1 0 0 0 1 2 2 1 1 0 1 0 1 1 2 0 1 0 0 1 1 1 0 0 2 0 1 1 1 2 1 2 2 0 1 1 0 0 0 0 0 0 0 1 0 0 2 0 1 0 0 2 2 2 2 0 0 2 0 0 0 0 1 0 0 1 0 0 0 0 0 0 0 0 0 1 1 1 0 0 2 0 1 0 0 0 1 2 0 1 1 1 0 1 0 0 2 0 2 0 0 0 1 1 0 1 0 0 1 0 0 0 1 0 0 0 1 0 1 0 2 0 2 0 0 2 2 0 0 0 0 0 1 0 0 0 0 0 0 1 0 1 2 0 0 0 0 2 2 0 0 2 0 0 0 1 0 2 1 1 0 1 2 1 1 1 0 0 2 2 0 0 0 0 2 0 0 2 0 0 0 0 2 1 1 1 0 0 1 2 1 1 0 1 0 0 1 1 0 0 0 1 0 2 1 1 0 0 0 0 0 1 0 0 0 1 0 0 0 0 0 0 1 1 0 1 2 0 2 0 0 1 0 1 1 1 2 2 1 0 0 0 0 0 0 0 1 0 0 0 1 2 1 1 2 2 2 2 0 0 0 1 2 1 1 0 0 2 0 0 2 1 0 0 1 1 2 0 1 2 1 2 2 0 0 0 0 2 1 2 0 0 2 1 1 1 0 0 0 0 0 0 2 0 0 1 1 2 0 0 2 2 2 2 0 2 1 0 0 0 2 2 1 0 2 1 0 2 1 0 2 2 0 0 2 0 0 1 1 1 0 1 1 2 0 0 0 1 2 0 0 0 0 2 1 0 1 1 2 0 0 1 1 1 1 0 1 1 1 0 0 1 2 0 0 2 1 1 1 0 0 0 0 0 0 2 2 0 1 2 0 0 1 1 0 1 1 1 1 0 0 0 0 1 0 1 0 0 0 0 2 1 0 1 1 1 2 0 1 1 0 0 1 1 0 1 0 0 0 0 0 0 1 0 1 1 1 0 0 1 0 1 1 2 1 2 0 1 0 1 1 0 2 1 0 1 1 1 2 1 1 1 0 0 1 2 0 2 0 0 0 0 2 0 0 0 1 0 1 0 2 1 0 0 1 1 0 0 2 0 0 1 2 0 2 1 0 0 1 2 0 0 1 1 0 1 0 0 1 1 1 1 1 1 2 1 2 2 0 0 0 0 2 0 0 0 1 1 1 0 0 0 0 0 1 1 0 0 0 0 0 0 2 1 1 0 0 0 0 0 0 0 0 0 0 0 0 0 0 0 0 0 0 0 2 0 0 1 0 0 0 2 1 0 1 2 1 1 1 0 0 0 1 1 0 0 0 0 1 0 1 1 0 1 1 0 1 0 2 0 1 1 1 2 1 1 0 0 1 1 0 1 0 1 0 1 0 0 2 2 0 2 0 1 0 2 0 1 0 1 1 1 0 1 0 0 0 0 2 0 2 1 1 0 1 0 1 2 0 0 0 1 0 1 0 0 0 0 0 2 1 0 0 0 1 1 0 0 1 1 0 0 0 0 2 1 0 1 2 1 0 0 2 0 1 0 2 2 2 2 2 1 0 1 1 1 1 0 0 0 2 0 0 2 0 2 1 1 0 0 1 0 0 1 2 0 1 0 0 0 0 0 0 0 1 0 2 1 1 0 1 2 2 1 0 1 0 1 0 2 1 0 2 0 0 0 1 0 0 0 0 0 0 0 0 1 0 0 0 1 0 2 0 0 0 0 1 0 1 2 0 1 0 1 1 1 0 2 2 0 0 0 0 0 0 1 0 2 0 0 0 1 2 0 0 2 1 0 2 1 1 0 0 1 0 0 0 0 0 1 0
25 0 0 0 0 0 2 2 0 1 1 0 0 0 0 0 0 0 2 0 1 1 0 1 1 1 1 0 2 0 1 0 2 2 1 0 2 1 1 1 0 0 0 0 2 0 0 0 0 0 0 0 1 1 0 1 1 0 0 1 0 1 2 2 1 1 1 1 0 0 1 1 2 0 1 2 2 1 2 0 1 0 1 2 2 0 0 0 0 2 0 0 2 0 1 1 0 1 0 1 1 0 0 0 2 0 2 2 2 0 0 2 1 2 1 2 1 0 0 0 2 0 2 2 1 0 1 0 0 0 2 0 0 0 0 0 0 0 1 0 0 0 0 0 1 0 0 0 0 1 0 2 0 0 0 2 1 0 0 0 0 1 0 1 2 2 1 0 2 1 0 0 1 1 1 1 0 0 0 1 0 1 1 0 1 0 1 2 2 0 2 0 1 1 2 1 1 0 1 0 0 0 0 2 1 0 2 2 1 0 1 1 1 0 0 2 0 0 0 0 0 1 2 2 0 1 1 0 0 0 0 0 0 0 2 0 0 2 0 1 0 1 2 1 1 1 0 0 2 0 0 0 0 0 0 0 1 1 1 0 0 0 0 0 1 0 0 0 1 0 0 1 0 2 0 0 0 1 0 0 0 1 1 0 0 0 0 1 0 1 1 1 0 2 1 0 1 0 1 0 1 0 0 0 0 0 0 2 0 0 0 0 0 1 1 0 2 0 1 0 0 1 1 0 1 0 0 1 1 1 1 2 0 0 0 0 0 1 1 0 0 0 2 0 0 0 1 0 2 2 2 0 0 2 2 0 0 0 0 1 1 0 2 0 2 1 0 1 2 0 0 0 1 2 0 0 1 0 0 1 1 0 0 0 1 1 0 0 0 0 0 0 1 0 2 0 0 0 1 1 0 1 1 1 1 0 1 0 0 0 0 0 0 0 0 0 0 0 1 0 1 0 0 0 2 2 1 2 2 0 0 1 0 0 2 0 0 0 0 0 2 2 1 0 1 1 1 0 1 0 0 1 0 2 2 0 2 0 1 0 0 1 0 1 0 2 0 1 0 0 1 0 1 1 0 1 0 0 2 2 2 0 0 0 2 0 0 0 0 0 0 1 0 2 0 0 1 2 2 0 0 2 0 0 0 0 0 0 0 0 0 1 1 1 1 1 1 0 0 0 0 2 2 1 1 2 0 2 0 2 0 2 0 1 1 0 1 2 0 1 1 1 0 1 1 1 0 0 2 2 0 0 1 0 2 0 0 0 1 0 0 0 1 2 0 0 1 0 0 0 0 1 0 0 0 0 0 1 0 2 1 1 1 0 1 0 1 0 0 0 0 0 1 1 1 1 1 0 0 0 0 0 1 1 1 1 1 0 0 0 1 1 0 0 2 0 0 0 1 0 0 0 0 0 0 2 0 1 0 0 0 0 0 0 2 2 2 0 0 0 2 1 2 2 2 0 1 0 0 1 0 1 2 0 0 2 2 0 2 1 0 0 0 0 1 1 1 1 0 0 2 0 1 0 1 0 1 0 1 2 0 1 0 0 0 1 0 2 0 1 1 1 0 1 0 0 1 0 0 2 0 1 0 0 2 2 0 1 2 0 0 0 0 2 0 1 0 2 2 0 0 0 0 0 0 0 0 0 2 0 2 2 0 2 0 0 0 0 2 2 1 2 0 0 0 0 0 1 0 0 0 0 0 0 1 2 0 0 1 1 0 0 2 0 0 0 2 2 2 2 0 1 0 1 1 0 0 0 0 0 0 1 0 0 0 2 0 2 1 2 0 1 2 0 0 0 0 0 0 1 0 1 1 0 1 0 1 0 1 2 2 0 1 1 1 0 2 0 1 0 0 1 0 2 2 0 1 0 0 2 0 2 2 2 0 2 0 0 0 0 0 0 2 1 2 1 1 1 0 0 2 0 0 1 0 1 0 1 0 0 0 0 0 0 0 2 0 0 1 1 1 0 2 1 0 1 0 0 1 1 2 2 0 0 0 0 0 2 0 2 2 1 1 0 2 1 2 2 0 0 0 1 2 0 2 0 2 2 0 1 0 0 1 0 1 1 0 1 1 1 0 0 2 2 0 0 1 0 0 0 2 0 0 1 0 0 1 0 0 0 0 0 2 2 1 0 0 1 0 0 2 0 0 0 2 1 2 1 0 0 2 0 1 0 1 1 0 0 1 1 0 1 1 1 0 0 1 1 1 1 0 0 0 0 0 0 0 0 0 2 0 0 1 0 1 0 0 0 0 0 2 0
26 0 1 0 0 0 1 1 0 0 0 0 1 1 1 0 0 1 1 1 0 0 1 1 1 1 0 2 2 0 2 1 2 2 2 0 2 2 0 1 1 0 0 0 2 0 2 0 0 1 0 0 0 0 2 0 0 1 2 0 1 2 2 2 0 0 0 2 0 0 1 2 2 0 2 2 2 1 2 0 2 0 1 0 1 0 0 1 1 2 1 1 2 0 1 1 0 2 0 1 1 0 0 0 1 2 1 0 1 1 0 0 0 0 0 1 0 0 0 0 1 1 1 1 1 1 1 0 1 0 0 0 1 0 0 0 0 1 0 2 2 0 0 0 2 1 0 0 0 1 0 1 0 0 0 0 2 1 0 1 0 1 0 1 2 2 2 1 0 1 1 2 1 1 0 0 0 0 0 1 1 0 0 0 0 0 0 1 0 0 2 1 0 0 2 0 1 1 0 2 0 2 0 2 2 0 2 1 0 1 1 2 1 0 0 2 1 1 2 1 2 1 2 2 0 1 1 0 0 0 0 0 0 0 2 0 0 2 0 2 0 0 2 0 0 0 0 0 2 0 0 0 0 1 1 0 1 1 1 1 0 1 0 1 1 0 0 0 1 1 0 0 0 2 0 0 0 1 2 0 1 2 2 1 2 0 1 2 0 2 0 0 0 1 1 0 0 1 0 1 1 0 1 1 1 0 0 2 0 0 0 1 0 1 0 0 1 0 0 0 1 0 1 1 0 0 1 2 0 1 2 2 0 0 0 0 0 2 0 0 0 2 2 0 1 1 0 0 2 1 1 0 0 2 1 1 1 0 1 1 2 1 2 0 2 1 0 1 2 0 0 0 0 2 0 0 1 0 0 1 2 0 1 0 0 1 1 0 0 0 0 0 0 0 2 1 1 0 1 1 0 1 1 1 1 0 1 0 0 0 0 0 0 1 1 0 1 0 0 0 0 2 1 1 0 1 0 1 1 0 1 1 1 1 1 0 0 0 0 0 2 1 1 0 1 0 1 0 1 1 0 0 0 0 0 0 0 2 1 1 1 1 1 0 0 1 1 1 0 1 2 1 1 1 1 0 0 0 2 2 2 1 0 0 2 0 0 1 0 1 1 1 0 2 2 0 2 0 0 2 0 2 1 1 1 0 1 1 1 0 1 0 0 0 0 0 0 0 0 1 1 1 2 0 0 2 0 0 1 1 1 0 0 1 1 0 0 1 1 1 0 2 0 0 2 2 0 0 2 0 0 0 0 0 1 2 0 1 1 0 0 0 1 2 0 0 2 2 2 0 0 0 1 0 1 0 2 1 0 2 2 0 1 1 2 0 2 0 0 0 0 0 0 0 0 0 0 0 0 1 0 2 2 0 0 2 0 1 0 1 2 1 0 0 2 0 0 0 0 0 0 0 0 0 0 0 2 2 0 0 0 0 0 0 2 0 2 0 1 0 2 2 1 1 1 0 0 0 0 0 0 1 1 1 1 2 1 1 2 0 0 0 1 0 0 1 1 1 1 0 1 0 0 0 1 1 1 0 1 1 0 1 0 1 0 2 1 1 0 1 2 0 0 2 2 0 0 0 0 1 0 0 0 0 2 1 1 0 1 0 1 1 0 2 0 0 0 1 0 0 1 0 0 1 0 0 1 0 1 0 2 1 1 1 1 1 1 1 0 1 0 1 1 0 0 0 0 2 0 0 1 1 1 1 0 2 0 0 2 1 0 0 2 1 0 0 2 1 1 1 0 0 0 1 1 1 0 1 1 2 0 0 0 1 2 0 0 1 1 2 0 2 2 0 2 0 1 0 0 1 0 2 2 0 2 0 2 0 0 2 2 0 1 0 1 1 1 0 1 0 0 1 2 1 2 0 1 0 1 2 0 2 0 1 0 2 0 0 1 0 1 1 1 0 1 1 0 0 0 0 1 0 0 0 0 0 0 0 0 0 0 0 0 0 0 1 1 0 1 0 0 0 2 1 0 2 0 1 1 0 1 1 0 0 1 1 0 1 1 1 1 2 0 0 1 1 2 2 0 1 0 1 1 0 2 0 1 1 1 1 0 0 0 0 0 0 0 0 1 0 0 1 1 0 1 0 0 1 1 0 2 1 0 2 0 0 0 2 0 0 0 0 2 2 2 0 1 2 1 0 2 0 1 1 1 0 1 0 0 1 0 1 1 0 1 1 0 0 1 1 0 0 0 0 0 0 1 0 0 0 0 0 0 1 0 1 0 0 1 2 0 0 0 0 1 1 0 1 1 0 1 1
27 0 0 0 2 0 2 1 1 0 1 1 1 2 2 0 0 1 1 1 1 1 1 2 2 0 1 1 2 1 2 0 1 1 1 0 2 0 0 1 0 0 1 0 1 1 1 0 0 1 0 0 0 0 0 0 0 1 0 1 0 1 2 2 0 0 1 0 1 1 0 0 2 0 2 2 2 2 2 0 2 0 2 1 2 0 0 0 0 2 0 0 2 1 0 1 0 1 0 1 2 1 0 0 2 0 2 0 2 0 0 1 0 1 1 1 1 0 1 0 1 0 0 0 0 1 0 0 0 0 1 0 0 0 1 0 0 0 0 0 1 0 0 1 0 0 0 0 0 1 0 1 0 0 0 1 0 0 0 1 0 2 0 1 1 1 0 1 1 0 0 0 0 2 0 0 0 1 0 0 0 0 1 1 2 0 2 1 0 0 0 1 0 1 2 0 1 2 1 0 0 0 0 1 1 1 1 1 1 0 1 1 2 0 0 2 1 0 1 0 0 1 2 1 0 0 0 0 1 1 2 1 0 1 2 0 1 2 1 1 0 1 2 2 2 2 0 0 1 1 1 1 0 0 0 0 1 0 0 0 0 0 0 0 0 0 0 0 1 0 0 1 0 2 0 0 1 1 2 0 1 1 1 0 0 0 0 1 2 2 0 2 0 1 1 0 1 1 0 1 0 0 0 0 0 1 1 2 1 0 0 2 0 0 1 0 2 1 0 0 0 1 0 0 1 0 0 1 0 0 1 0 0 2 0 0 0 2 0 1 1 1 2 0 1 1 1 0 2 2 2 0 0 2 1 1 1 1 0 2 2 0 2 0 2 0 0 1 1 1 1 1 0 2 0 0 0 0 0 2 1 0 1 0 2 1 1 0 0 0 1 1 1 0 2 1 1 1 1 1 0 1 0 2 2 1 0 0 0 0 0 0 0 1 1 0 0 0 0 0 1 2 1 0 1 2 0 1 1 0 1 0 0 2 0 0 0 0 0 0 2 0 1 1 0 2 1 0 1 0 0 1 1 2 2 1 1 2 2 1 1 2 0 1 0 0 2 1 0 0 1 0 1 1 0 0 1 0 0 0 1 0 0 0 2 1 0 0 1 0 0 2 0 1 2 0 1 1 1 0 0 2 1 1 1 0 2 0 0 0 0 0 0 0 1 0 0 0 0 0 0 2 2 0 1 1 1 1 1 1 1 1 0 0 0 0 1 1 1 1 0 2 0 0 2 2 0 1 1 1 0 0 1 0 2 0 1 0 0 1 0 1 1 2 1 1 1 1 1 0 0 1 0 0 0 0 1 2 0 2 2 0 2 2 1 1 1 0 0 0 0 1 0 2 0 1 0 2 2 2 2 1 1 0 1 1 1 1 0 1 1 0 0 1 0 0 1 0 0 0 0 0 0 0 0 0 1 2 0 0 1 0 1 0 2 0 2 1 0 0 0 1 0 1 1 0 1 2 0 0 0 1 0 2 1 2 2 1 1 0 0 0 1 1 1 1 1 1 1 1 0 1 1 0 0 0 1 1 2 0 1 0 0 1 0 2 1 0 0 2 1 1 0 1 1 0 0 0 0 2 1 0 0 0 2 1 1 2 2 1 1 1 0 2 0 1 0 1 1 1 0 0 2 0 0 0 0 0 1 0 0 0 0 2 1 1 1 0 0 0 0 1 0 0 0 0 0 0 0 0 0 0 0 1 0 1 1 0 0 0 0 0 2 2 0 1 2 1 1 1 0 1 0 0 0 0 0 1 1 1 0 1 1 1 1 0 1 2 2 2 0 2 0 2 2 2 0 0 0 0 0 1 0 1 0 0 0 0 1 2 2 0 0 1 0 0 1 0 0 0 1 0 1 1 2 0 1 0 1 2 1 1 1 1 0 1 1 0 1 1 1 1 1 1 2 0 1 0 0 0 2 0 0 0 1 0 1 1 0 1 0 0 1 0 1 1 0 2 1 2 1 0 2 0 0 2 1 0 0 0 2 2 0 0 0 0 0 2 1 2 2 2 0 1 2 0 2 2 0 0 0 2 0 0 1 1 1 1 0 1 0 0 0 0 0 0 0 2 2 2 0 0 2 0 0 0 0 0 0 1 2 0 0 1 0 0 0 1 1 1 0 0 2 0 0 0 0 1 0 0 2 0 1 1 0 0 0 0 0 0 1 1 1 0 2 0 0 0 1 0 0 0 0 1 0 1 1 1 1 1 0 0 1 1 0 2 2 1 1 2 0 0 0 0 2 0 1 0 1 0 2 1
28 0 0 0 1 0 1 2 0 1 1 1 1 1 1 0 0 0 1 0 1 1 0 1 1 1 2 1 2 2 2 0 1 2 2 0 2 1 1 0 1 0 0 0 2 0 0 0 0 0 0 0 1 0 1 0 0 0 2 0 0 2 2 1 0 0 0 0 0 0 0 0 2 0 2 2 2 2 2 1 1 0 1 0 0 0 0 0 0 2 0 0 0 0 0 0 0 2 1 0 2 0 0 0 2 2 0 0 2 0 0 1 1 1 1 1 1 1 1 0 1 2 2 2 1 0 1 0 1 0 1 0 0 0 1 1 0 0 0 1 0 0 0 0 1 0 1 0 0 1 0 0 0 0 0 0 1 1 0 0 0 0 0 1 1 2 0 0 1 1 1 1 1 1 0 1 0 0 0 0 0 0 1 1 2 0 2 1 1 1 0 1 0 1 2 0 1 2 0 0 0 0 0 1 1 2 0 1 0 0 1 1 1 0 0 2 1 1 1 0 1 1 2 2 0 1 1 2 1 1 0 0 0 0 1 0 0 2 0 2 0 0 2 1 1 1 0 0 1 0 0 0 0 0 1 0 0 0 0 0 0 0 0 0 1 0 1 1 1 0 1 1 1 2 0 0 0 0 2 0 0 2 2 0 2 0 1 2 0 2 0 0 0 2 1 0 1 1 0 1 0 0 2 0 2 0 0 2 0 0 0 2 0 1 1 1 2 0 1 0 0 2 2 1 1 0 0 2 0 1 2 2 0 2 0 0 0 1 1 1 2 1 2 1 0 0 1 0 2 2 2 0 0 2 1 1 1 0 1 1 2 1 2 0 2 0 0 1 1 1 1 1 1 2 0 0 2 1 1 2 0 2 1 1 1 0 1 0 0 1 0 0 0 0 2 0 0 1 0 0 0 0 0 2 2 2 0 0 1 0 0 0 0 1 1 0 0 0 0 0 1 1 0 0 1 1 1 0 0 1 1 0 0 2 0 0 0 0 1 0 2 0 1 1 0 1 2 0 2 0 0 2 1 1 0 0 0 1 1 0 1 2 1 0 0 0 2 2 0 0 1 0 2 2 1 1 0 1 2 1 1 1 0 2 1 1 1 0 0 0 1 0 0 2 1 0 0 1 1 0 0 1 2 1 1 1 1 1 0 0 0 1 1 1 0 2 1 0 1 2 1 1 2 1 1 2 0 0 1 1 1 0 0 0 1 0 1 0 1 1 0 0 0 0 1 1 0 2 0 2 0 0 1 0 2 0 2 0 0 0 0 0 0 0 0 0 0 1 1 0 0 0 0 0 0 0 2 2 0 1 2 0 1 1 0 1 1 2 1 1 0 0 0 0 0 0 0 0 0 1 0 2 0 1 2 0 2 0 1 1 2 1 0 0 1 0 1 0 0 1 1 1 0 0 0 1 1 1 0 0 1 0 0 2 2 1 2 0 1 0 1 1 0 0 2 0 1 0 0 0 0 2 1 0 0 1 1 0 2 0 0 0 1 1 0 0 1 0 1 0 1 0 1 0 0 0 2 1 1 1 1 2 0 1 0 2 1 0 0 0 1 1 0 1 0 1 1 0 0 2 0 0 0 0 1 1 0 2 2 0 1 1 0 1 0 1 0 0 0 0 0 0 1 0 0 0 0 0 0 0 1 0 0 1 1 0 0 0 0 0 0 0 0 1 0 0 1 0 0 0 0 0 0 0 0 1 1 0 2 1 0 0 2 2 0 0 2 2 1 1 0 0 1 0 0 1 0 0 0 0 1 0 1 0 1 0 2 1 1 2 1 2 1 1 2 1 0 1 0 1 0 1 0 0 0 1 1 0 0 2 2 1 1 0 1 1 1 0 2 0 2 2 0 0 2 0 0 0 0 2 0 2 0 1 0 2 0 1 2 1 1 2 1 0 1 0 0 0 0 0 2 0 0 0 0 1 1 0 0 0 0 0 0 0 0 0 0 1 1 1 0 0 1 1 0 2 0 1 1 1 1 1 1 0 1 1 0 1 0 2 2 0 2 1 2 0 2 2 0 0 0 1 1 0 1 1 0 1 0 1 0 0 0 0 0 0 0 2 2 1 0 1 1 0 1 0 1 1 0 1 2 0 0 0 0 0 0 0 1 2 1 1 0 1 0 0 1 1 0 0 2 1 2 0 0 0 0 0 0 1 1 0 1 0 1 0 0 0 1 0 0 0 0 0 0 0 1 0 2 0 0 1 1 1 0 0 1 0 0 1 0 0 0 0 0 0 1 0 0 1 2 2
29 0 1 1 1 0 1 2 0 1 1 0 1 1 0 1 0 1 0 2 0 0 1 1 2 0 0 1 2 0 2 1 2 2 0 1 1 2 0 1 1 0 2 2 2 2 0 0 0 1 1 0 0 0 2 0 0 1 2 0 1 2 1 2 1 0 1 1 1 1 0 1 2 1 1 2 2 0 1 0 1 0 2 0 1 0 0 0 0 1 0 0 1 0 0 1 0 2 0 2 0 0 1 1 1 1 2 0 0 2 0 1 0 1 0 1 0 1 2 0 2 1 2 2 1 1 1 2 0 2 1 1 0 0 0 0 0 0 0 0 0 0 0 1 1 1 1 0 1 1 0 0 0 1 1 0 2 1 0 0 0 1 0 1 0 1 0 0 1 1 1 1 1 1 1 1 0 0 0 0 0 0 0 0 2 2 0 2 1 0 1 1 0 1 2 0 1 1 1 0 0 0 0 0 0 2 1 2 2 1 0 0 2 0 0 2 1 0 1 0 1 0 2 2 0 0 0 1 0 0 1 0 0 0 1 0 0 2 0 1 0 0 2 2 2 2 0 0 0 1 1 1 0 0 0 0 0 0 0 0 0 0 0 0 0 0 0 0 1 0 0 0 0 2 0 0 0 0 0 0 0 2 1 0 0 0 0 1 1 2 0 1 0 1 1 0 1 1 0 1 1 1 2 0 2 1 1 2 1 0 1 2 0 1 1 0 1 1 0 0 0 0 2 2 1 0 0 1 1 1 2 2 1 2 0 0 0 0 2 0 0 0 1 0 0 0 0 0 2 2 2 0 0 1 0 1 1 2 0 0 0 0 0 0 0 1 0 1 2 0 0 0 1 2 0 0 0 0 0 2 2 0 0 0 1 1 1 0 0 1 1 1 0 0 1 0 1 1 0 1 0 1 0 2 2 1 0 1 0 0 0 0 1 0 1 0 0 0 0 0 0 0 0 1 1 1 1 0 0 0 0 1 0 2 0 1 0 0 1 0 2 0 1 0 1 2 2 0 1 0 0 2 0 0 0 0 0 0 1 0 0 0 1 1 0 0 2 2 0 0 0 0 2 1 1 0 2 0 0 0 2 1 0 0 2 2 0 0 0 0 0 1 1 0 0 0 0 1 1 1 0 2 1 0 1 1 1 2 2 0 0 2 0 2 0 2 2 1 0 1 1 2 2 1 1 2 0 0 1 1 1 0 0 1 1 1 0 1 0 2 1 1 0 1 2 1 0 0 2 0 0 0 1 0 2 0 1 0 0 1 1 0 0 0 0 0 0 1 1 1 1 1 1 0 0 0 2 2 0 2 2 1 2 1 1 1 2 1 0 0 0 0 0 0 2 1 0 0 0 0 0 2 1 0 1 1 1 0 0 0 0 0 0 1 0 0 1 0 0 0 0 0 0 1 0 0 1 0 0 0 1 1 1 1 2 0 2 0 0 2 0 0 0 1 1 0 1 0 0 0 0 2 2 0 0 0 2 0 2 0 0 0 1 0 1 1 0 0 1 0 1 0 1 0 0 1 0 2 2 0 2 0 0 2 0 2 2 1 0 0 0 1 0 1 1 0 0 0 0 1 0 0 0 0 1 1 0 1 2 1 1 1 0 0 0 0 0 0 0 0 0 0 0 0 0 1 1 0 0 0 1 0 1 2 2 1 1 0 1 1 0 1 0 0 0 1 0 1 2 1 0 1 0 0 0 2 0 0 0 0 0 0 1 1 0 0 2 1 1 1 0 0 1 1 0 1 0 2 2 2 1 0 1 1 0 1 1 2 1 2 0 1 2 0 2 0 2 1 0 1 0 1 1 0 1 0 1 0 0 2 2 0 2 0 2 0 2 0 1 0 1 1 0 2 2 0 1 0 0 2 0 2 0 1 0 2 0 0 1 0 0 0 1 0 1 1 0 0 0 0 2 0 0 0 0 0 0 0 0 1 0 0 0 0 1 0 1 1 2 0 0 0 2 0 0 2 0 1 2 2 1 1 0 0 0 0 1 2 0 2 2 1 0 0 1 1 2 2 0 0 0 1 0 1 1 1 0 1 0 0 0 0 0 1 1 0 0 1 1 1 0 0 2 2 1 0 1 2 0 1 1 0 0 1 0 0 0 0 0 1 0 0 2 0 0 0 1 0 0 0 2 0 1 1 1 0 1 2 0 2 2 0 1 0 1 1 2 0 2 1 0 0 0 0 0 1 0 0 2 0 0 0 0 1 0 1 1 0 0 1 0 0 0 2 0 0 0 0 1 0 1 0
30 0 0 0 0 0 0 2 0 1 1 0 0 1 1 0 0 2 1 1 1 1 1 1 1 1 1 2 2 0 2 0 1 2 1 2 1 1 0 0 1 0 0 0 2 1 0 0 0 1 0 0 1 1 0 0 0 0 0 0 1 2 0 0 1 1 1 1 1 1 0 1 2 0 1 2 1 2 2 1 1 0 1 1 1 0 0 0 0 2 0 0 1 0 2 2 0 2 0 0 1 0 0 0 2 2 2 1 1 1 0 2 0 0 0 1 0 1 1 0 2 1 1 1 0 1 0 0 1 0 0 0 0 0 0 0 0 0 0 0 1 0 1 0 0 1 0 0 1 2 0 0 0 1 0 0 1 2 0 0 1 1 0 1 1 1 1 1 0 0 0 0 1 1 1 1 1 0 0 0 0 0 0 1 2 1 1 2 1 1 0 2 0 0 2 0 0 1 0 0 0 1 0 1 1 0 2 0 1 0 0 1 0 0 0 2 1 0 0 1 1 0 1 1 0 1 1 0 0 0 0 0 0 1 1 0 1 2 0 2 0 0 1 1 1 1 0 1 1 0 0 0 0 0 0 1 1 0 1 1 0 1 0 1 2 0 1 1 1 1 0 1 1 2 0 0 0 1 1 0 0 1 2 1 2 0 1 0 0 1 1 0 0 2 1 0 0 0 0 0 1 0 0 0 0 1 1 2 0 0 0 0 0 1 1 1 2 0 0 0 0 0 2 2 0 0 0 0 1 1 1 1 0 1 0 0 0 1 1 1 1 1 2 0 0 0 0 0 2 1 1 0 0 2 2 0 0 1 0 0 0 0 1 0 1 1 0 2 2 0 0 0 0 2 0 0 2 0 0 1 1 1 1 0 1 1 0 0 0 0 0 0 2 0 2 2 2 0 1 1 0 1 1 1 1 0 1 1 0 0 0 0 0 0 0 0 0 0 1 0 1 1 0 0 2 1 2 0 0 0 1 0 2 0 2 0 0 1 0 0 1 1 1 0 1 2 2 0 1 0 0 1 1 2 1 1 0 1 0 0 1 1 0 1 0 1 1 2 0 0 0 0 2 2 1 0 2 1 2 0 0 0 0 0 2 1 0 1 1 1 1 0 0 1 1 0 1 0 0 0 0 2 1 1 1 0 2 1 0 0 0 1 1 0 1 0 0 0 1 2 1 1 2 0 0 2 0 0 1 1 1 0 0 1 1 0 1 0 1 1 1 0 0 0 2 1 0 0 2 1 0 0 0 0 2 0 1 1 0 0 0 0 0 2 0 0 2 0 0 0 0 1 0 0 0 0 2 2 0 0 2 1 0 0 0 0 0 0 0 0 1 0 0 0 1 1 0 1 1 1 1 1 0 0 2 0 2 0 0 1 0 0 0 0 1 0 1 0 0 0 0 0 0 1 0 0 2 1 0 0 1 0 0 0 2 2 2 0 2 0 2 1 0 1 2 0 2 1 0 1 0 1 1 1 1 1 2 0 0 0 0 0 1 0 0 2 1 0 2 0 0 0 0 0 0 1 1 2 0 2 2 1 0 1 2 2 0 0 0 0 0 0 0 1 1 0 1 0 0 1 0 0 0 0 0 2 0 2 1 0 1 1 0 1 0 0 0 0 0 0 0 1 0 0 0 0 1 1 0 1 1 0 0 2 1 0 0 0 2 2 1 2 0 1 0 0 0 1 1 0 1 1 0 0 0 2 1 0 2 1 1 1 1 1 0 1 2 0 1 1 1 0 1 0 0 0 0 0 1 1 0 1 0 1 1 1 0 1 1 1 0 1 1 0 2 1 1 0 1 2 0 0 0 1 0 0 2 0 0 2 2 0 1 1 0 0 1 0 0 0 1 1 2 1 2 0 1 0 0 2 0 2 1 1 0 0 0 0 1 0 0 0 1 0 1 0 0 0 0 1 2 0 0 0 0 0 0 0 0 0 1 0 0 0 0 2 0 1 2 1 1 0 0 2 0 2 0 1 2 1 1 1 0 0 0 0 2 1 1 1 1 2 0 1 1 0 1 2 0 0 0 1 0 0 2 0 1 1 0 2 0 0 1 0 1 1 0 2 2 2 0 1 2 2 1 0 2 0 0 0 2 1 0 2 0 0 1 1 0 0 0 0 2 0 0 1 2 1 0 0 2 0 1 1 0 1 1 2 0 2 2 0 2 0 1 0 1 0 0 0 0 0 0 0 2 0 1 1 2 0 0 2 0 0 0 0 0 0 1 1 0 0 1 0 1 0 0 1 1 0 1 0
31 0 0 0 1 0 1 1 1 0 1 1 0 0 0 0 0 1 0 2 0 0 0 2 2 0 2 1 2 1 2 1 1 1 1 0 2 0 0 1 1 0 1 1 2 2 1 0 0 0 0 0 0 0 1 1 0 0 0 1 0 1 2 2 0 0 1 1 0 0 0 1 2 0 2 2 2 2 2 0 2 0 2 0 2 0 0 0 0 1 0 0 1 1 0 1 0 0 0 0 1 0 1 1 2 2 2 0 1 1 0 1 1 2 2 2 2 0 1 0 1 0 2 2 1 0 1 2 0 0 1 1 0 0 0 0 0 0 0 1 1 0 0 0 0 0 1 0 1 1 0 1 0 0 0 0 0 0 0 0 1 1 0 0 2 2 0 0 0 1 0 1 0 2 1 0 0 0 0 0 0 1 0 0 0 0 1 1 0 0 2 1 0 1 1 0 0 1 0 0 0 0 0 0 0 2 0 1 1 1 1 1 2 1 0 2 0 1 1 0 1 1 1 2 1 1 1 1 1 0 1 0 0 0 2 0 0 2 0 1 0 0 2 1 1 1 0 0 1 1 1 1 0 0 0 0 0 0 0 0 0 0 0 1 1 0 1 0 2 0 1 0 0 2 0 0 0 1 1 0 1 1 2 0 2 0 1 1 0 2 0 1 1 2 1 0 1 0 0 0 0 0 0 1 0 0 0 2 1 0 1 2 0 1 2 0 2 1 0 0 0 0 0 0 0 0 0 2 1 2 2 1 0 1 0 0 0 0 2 1 0 0 2 0 1 1 1 0 1 1 1 0 0 1 1 0 0 0 1 1 1 0 2 0 2 0 0 2 2 0 0 0 1 2 1 1 1 1 1 2 1 2 1 1 1 1 1 0 0 0 0 0 1 0 1 1 2 0 1 1 0 1 2 0 1 0 1 1 0 0 0 0 0 2 2 0 0 1 0 1 0 0 0 1 0 1 0 0 0 1 1 1 0 0 1 0 0 0 2 0 1 0 1 2 0 2 2 0 0 0 0 0 0 1 0 0 0 1 2 1 1 1 0 0 0 2 0 2 0 0 0 0 1 1 1 0 1 0 1 0 1 1 0 2 0 2 1 0 1 0 1 0 0 2 0 0 0 1 1 1 0 2 1 1 1 0 2 1 0 0 0 0 0 0 0 0 0 1 0 2 2 1 2 1 1 1 1 0 1 0 2 0 0 0 1 0 1 1 1 1 0 1 0 0 2 1 0 2 0 2 1 2 1 0 2 0 0 1 1 1 1 0 1 1 0 0 1 0 0 0 0 0 2 0 0 0 2 1 0 1 1 1 0 0 0 0 0 0 0 0 0 0 1 1 0 1 1 0 0 0 0 1 2 0 0 1 0 1 0 1 0 0 0 0 2 0 0 0 0 0 0 0 0 0 0 2 0 2 0 0 0 1 0 1 2 0 1 0 0 2 0 0 1 1 2 0 2 1 0 2 0 1 1 1 0 2 0 1 2 0 0 0 2 0 2 0 1 1 1 0 0 2 1 0 0 0 2 1 2 0 1 1 1 1 0 2 1 0 0 1 1 0 1 1 1 0 0 0 0 2 1 1 0 0 1 2 0 2 2 1 1 1 0 1 0 1 0 2 1 0 1 0 1 0 0 0 0 0 1 0 1 0 0 2 0 0 1 1 1 2 1 2 0 0 0 0 0 0 1 1 1 1 0 0 0 2 1 0 0 0 0 0 2 1 0 1 2 1 1 1 1 1 1 1 1 1 0 1 2 2 0 0 1 0 0 0 1 2 1 2 1 1 1 1 1 1 0 1 1 2 0 1 0 1 0 0 1 1 1 2 1 0 1 0 1 0 1 1 1 0 0 1 2 0 2 0 0 0 0 1 0 1 2 0 0 2 0 0 0 0 0 0 2 0 2 2 0 0 0 0 1 0 0 0 0 0 0 0 0 0 0 0 0 0 0 0 2 1 0 2 0 0 2 1 0 1 0 1 2 1 1 1 0 0 0 0 0 1 1 1 1 1 1 0 2 0 2 2 0 0 0 1 0 0 2 1 1 2 1 1 0 0 1 0 1 2 0 1 2 1 1 0 2 2 2 0 1 1 0 0 1 0 0 1 0 0 0 0 1 2 1 1 2 0 0 0 1 2 0 1 2 0 0 1 2 1 2 1 1 0 0 2 1 0 2 0 0 0 1 0 0 0 0 0 0 1 1 1 0 0 0 0 1 1 0 0 1 0 1 1 0 0 0 1 1 0 0 0 0 1 2 1
32 0 0 0 0 0 0 2 0 0 0 0 0 0 0 0 0 1 2 0 1 1 1 0 1 0 1 0 1 1 2 0 0 0 1 1 1 2 0 1 1 0 0 0 2 0 1 1 0 2 1 0 0 1 1 1 0 1 1 0 0 2 2 2 1 0 1 0 0 0 0 0 2 0 2 2 2 1 2 1 0 0 2 1 2 0 0 1 1 2 1 1 2 0 1 1 0 2 0 2 2 0 2 2 2 0 2 1 1 1 0 2 0 2 1 2 1 0 0 0 2 0 0 0 0 2 0 0 2 0 1 0 1 0 1 0 1 1 0 1 0 0 1 0 1 0 0 0 2 2 0 2 0 0 0 0 0 0 0 0 1 0 0 1 2 2 2 1 0 0 0 0 0 2 1 2 0 0 1 1 1 1 0 1 2 1 1 2 2 2 0 2 0 0 2 0 0 1 0 1 0 2 1 1 1 1 2 0 1 0 1 0 0 0 0 2 1 0 2 1 2 1 1 2 1 0 0 0 0 0 0 0 1 1 1 1 0 2 0 1 0 0 1 1 1 1 0 0 2 0 0 1 0 0 0 0 1 0 0 0 0 0 0 0 0 0 0 0 1 0 0 1 2 2 1 0 1 1 0 0 0 1 1 0 1 1 0 1 0 2 0 0 0 2 1 0 0 0 1 0 0 2 0 0 0 0 0 2 0 0 0 2 0 2 1 0 0 0 1 0 0 1 1 0 1 0 0 2 0 0 2 1 0 1 0 0 0 1 1 2 1 0 2 0 1 1 0 0 2 2 1 0 1 1 0 0 0 2 0 1 1 0 0 0 0 0 0 1 1 1 1 1 0 2 0 0 1 0 0 1 1 0 2 0 0 2 2 0 1 1 1 1 2 0 2 2 2 0 0 0 0 0 1 0 0 0 1 0 0 1 1 1 0 0 0 0 0 0 0 0 0 1 0 1 1 1 1 1 1 0 0 0 0 1 1 0 0 1 1 1 1 1 2 0 1 1 1 0 1 0 0 0 0 0 0 0 0 0 1 0 0 1 1 0 0 1 1 2 0 2 1 0 2 2 1 0 1 0 2 1 1 0 0 1 2 0 0 0 1 0 0 1 1 0 2 0 2 0 1 1 0 2 2 2 2 0 2 1 0 0 0 1 0 0 1 1 0 0 0 1 1 1 2 1 1 2 0 1 0 2 0 1 0 0 0 0 1 1 1 1 1 1 0 1 0 2 0 1 1 1 0 0 0 0 2 0 0 0 0 1 0 0 0 0 0 0 0 0 0 2 1 0 0 0 0 0 2 2 0 2 1 0 0 1 1 0 1 0 0 0 0 0 1 0 2 0 0 1 1 0 0 1 1 0 1 1 0 0 1 1 0 0 0 0 1 0 1 0 0 0 0 0 1 0 1 0 1 2 0 0 0 1 0 0 2 0 2 0 0 1 0 0 2 2 2 0 1 2 0 0 0 2 1 1 0 2 2 1 1 0 0 0 0 1 1 0 2 1 1 0 0 1 1 0 0 0 1 0 1 1 0 2 0 0 0 2 0 0 1 1 1 0 0 1 2 0 0 1 0 2 0 1 1 0 2 1 1 2 2 0 1 1 0 1 0 0 0 2 1 0 1 0 0 0 0 0 0 0 0 0 0 0 0 0 1 0 0 0 0 0 0 0 1 1 0 1 0 0 1 1 1 1 0 0 0 2 0 0 0 0 0 0 1 1 0 1 2 1 2 2 1 1 1 0 0 0 0 1 1 1 0 0 0 1 0 1 0 2 2 2 1 2 2 0 1 0 0 1 0 1 0 1 0 0 0 0 1 0 0 0 0 0 1 1 0 0 1 0 1 0 0 1 2 1 2 0 1 0 1 2 0 2 0 0 0 1 0 0 0 0 0 0 1 1 1 0 1 0 0 0 2 0 0 0 0 1 0 0 0 0 0 0 0 0 0 0 0 1 2 0 0 0 0 2 0 1 0 0 2 0 0 0 0 0 0 0 0 2 1 0 0 2 0 0 1 1 2 1 0 1 1 0 0 0 2 0 2 1 0 1 1 1 0 0 0 0 0 1 2 2 0 0 1 1 0 0 0 1 1 0 1 0 1 1 0 0 0 1 1 1 0 0 2 0 0 1 1 1 0 0 2 0 0 2 1 0 1 1 0 1 2 0 1 0 2 0 0 0 1 0 0 0 0 0 1 0 1 0 2 1 1 0 1 1 0 0 0 0 1 1 0 0 0 0 1 0 0 0 0 0 0 0
33 0 0 0 0 0 1 1 0 1 1 1 0 0 0 0 0 1 1 1 1 0 1 2 2 0 2 1 1 2 2 0 1 0 1 1 1 1 0 0 1 0 0 0 1 0 1 0 1 0 0 0 1 0 1 1 0 1 1 0 0 2 2 2 1 0 0 2 0 0 0 1 2 0 2 2 2 1 2 0 1 0 2 0 0 0 0 0 0 2 0 0 2 0 0 0 0 1 0 1 1 0 2 1 2 0 2 0 1 1 0 0 0 1 0 2 0 0 1 0 2 0 2 2 2 0 2 0 1 0 0 0 0 0 0 0 0 1 0 1 0 0 0 0 2 2 1 0 0 1 0 1 0 0 1 1 0 0 0 0 0 1 0 1 2 2 1 0 0 1 1 1 2 0 0 1 1 0 0 1 1 1 1 1 2 0 2 0 0 0 0 1 1 1 2 1 2 1 0 1 0 1 0 1 1 2 1 2 1 0 1 1 0 0 0 2 0 1 2 1 2 1 2 2 0 1 1 0 1 0 0 0 0 0 2 0 0 2 0 2 0 0 2 1 1 1 0 0 2 0 0 0 0 0 0 0 2 0 0 0 0 0 0 0 1 0 1 0 2 1 0 1 2 2 0 1 2 0 2 0 0 0 2 2 2 0 1 2 0 2 0 1 0 1 1 0 1 0 0 0 0 0 0 1 0 0 0 1 1 0 0 2 0 0 1 1 2 0 0 0 0 2 0 0 0 0 1 1 1 1 2 2 0 1 0 0 0 1 1 0 1 1 2 0 1 1 0 1 2 1 1 0 0 1 1 1 1 1 1 0 1 1 2 0 2 1 0 1 2 0 0 0 0 2 0 0 2 1 1 1 2 0 1 0 1 0 0 0 0 0 0 1 1 0 1 1 2 1 0 0 0 0 2 0 0 0 2 0 0 0 0 0 1 0 1 0 1 1 0 1 0 1 0 1 2 1 1 1 1 0 1 0 1 0 1 0 0 2 1 1 2 1 2 0 1 2 1 0 2 0 0 2 1 2 1 0 1 1 1 2 1 2 0 1 0 2 1 2 0 1 1 1 1 1 2 0 0 0 2 1 2 0 0 1 1 1 1 0 0 0 0 2 0 1 0 0 0 0 1 0 1 1 2 1 2 0 2 2 0 0 0 1 0 0 1 0 0 0 1 1 1 2 2 0 0 2 0 1 0 1 1 1 0 0 1 0 1 1 2 1 1 1 0 0 1 1 0 1 1 2 1 1 1 0 1 1 0 2 1 0 0 0 2 2 1 1 1 0 0 2 0 1 0 0 0 0 1 1 0 2 1 0 2 2 2 0 1 1 0 0 0 1 0 1 0 1 0 1 1 1 1 1 1 0 1 1 1 1 0 2 1 0 0 1 0 0 1 0 0 0 0 0 0 0 0 1 1 2 0 0 0 0 2 2 2 0 2 0 0 0 1 1 0 1 1 0 0 1 1 1 0 1 0 1 0 2 2 0 1 0 0 0 1 0 1 1 1 2 0 0 1 0 1 0 0 0 1 1 2 0 2 0 1 0 0 1 1 1 0 1 2 0 0 0 0 0 0 0 0 2 1 1 0 0 1 2 0 2 2 0 0 0 0 1 0 1 0 0 0 0 0 1 0 0 0 1 1 0 1 0 1 1 0 2 0 0 1 1 0 2 0 1 0 0 0 1 0 1 1 1 1 1 0 0 0 2 0 0 1 0 0 0 1 0 0 0 2 1 0 0 0 0 0 0 0 0 0 1 1 1 0 0 1 0 0 2 0 1 1 2 1 2 1 0 1 0 1 1 0 2 0 1 0 0 0 0 2 0 2 2 2 0 2 0 1 0 2 0 0 0 1 0 0 1 2 0 1 0 1 2 1 1 1 1 0 1 0 0 0 0 0 0 1 1 1 0 1 0 1 0 1 0 0 0 0 0 1 0 1 1 0 0 0 0 0 0 2 0 2 0 0 0 2 0 0 2 1 1 2 2 2 2 0 0 0 0 1 2 1 0 0 2 0 1 2 0 2 1 1 0 2 0 1 0 1 1 1 1 0 0 0 0 0 1 1 1 0 1 2 1 1 0 2 1 0 0 1 1 1 0 1 0 1 2 1 0 1 1 0 0 0 0 2 1 1 2 2 0 0 0 2 0 2 0 0 0 0 1 0 2 1 1 1 0 1 0 1 0 2 1 0 0 0 0 0 0 2 0 2 1 0 0 0 0 0 0 0 1 1 2 0 0 0 0 0 0 1 1 1 1 1 1
34 0 0 0 1 0 2 1 0 2 2 0 1 1 1 0 0 0 1 0 1 1 0 2 2 0 1 2 2 0 1 0 2 2 0 1 1 0 0 2 1 1 0 0 0 0 0 0 0 1 0 0 1 0 1 1 2 0 0 1 0 1 2 2 0 0 0 0 0 0 0 1 1 0 1 2 2 1 2 1 0 0 1 0 0 0 0 0 0 1 0 0 1 0 0 0 0 1 0 1 1 0 1 0 2 0 2 1 0 2 0 0 1 2 2 2 2 0 1 0 0 1 0 0 0 1 0 0 1 0 1 0 0 0 0 0 0 0 0 1 0 0 1 0 1 2 1 0 1 2 0 0 0 0 0 0 1 1 0 0 0 1 1 0 1 1 0 0 0 1 1 1 0 2 0 0 0 1 1 1 1 0 0 0 2 2 0 0 0 0 0 0 1 1 2 1 2 1 0 1 0 1 1 2 2 0 2 0 1 0 0 1 1 0 0 2 0 0 1 1 2 1 2 2 0 1 1 1 0 0 0 1 1 1 0 1 0 2 0 1 0 0 2 1 1 1 0 1 1 0 0 0 0 1 0 0 0 1 2 2 1 1 0 0 1 1 1 1 1 0 0 1 0 2 0 0 0 0 2 0 0 1 1 1 2 1 0 2 0 2 0 0 0 2 0 1 0 1 0 1 1 0 0 0 0 1 1 2 1 0 1 2 0 1 1 0 2 0 0 0 0 1 0 0 0 0 1 2 0 1 1 0 0 1 0 1 1 0 2 1 2 1 1 0 0 0 1 0 1 0 0 1 1 1 0 0 1 0 1 1 2 1 1 0 1 1 0 1 1 1 1 1 1 2 1 1 1 2 2 2 2 2 0 0 1 1 1 0 0 0 0 0 0 0 1 1 2 1 0 1 0 2 2 0 0 0 2 1 0 0 0 0 0 1 1 0 0 0 1 0 0 0 0 0 1 1 0 0 0 0 1 0 0 2 0 1 0 1 0 0 2 0 2 1 1 2 1 1 1 0 0 0 1 2 2 1 1 2 2 2 2 2 0 0 0 2 0 1 0 0 1 0 1 1 0 0 1 0 2 0 0 1 0 0 2 1 0 0 0 0 0 1 0 1 0 0 1 0 1 0 1 1 2 2 2 0 2 1 1 0 0 2 1 1 0 2 1 0 2 2 0 2 1 0 0 1 1 0 0 0 2 0 0 0 0 0 0 1 0 2 1 1 0 0 1 1 0 1 0 2 0 1 1 0 1 1 1 2 1 0 0 0 0 2 0 0 2 0 0 1 1 1 1 0 1 0 1 0 0 2 1 2 1 1 0 1 1 2 0 0 0 0 1 0 0 0 1 0 0 1 1 2 0 0 2 0 2 0 0 1 1 0 0 0 1 0 0 0 0 0 0 0 0 0 0 0 2 0 0 0 0 0 0 2 0 0 2 0 0 1 1 1 0 1 1 0 1 2 0 1 0 1 1 1 0 2 1 1 0 0 0 0 1 1 2 0 1 0 1 0 0 0 1 0 0 0 2 1 2 0 1 1 1 1 0 2 2 0 0 0 2 0 1 1 0 0 0 1 0 2 2 0 0 0 0 2 0 2 2 0 0 0 0 2 0 1 0 2 2 0 0 0 0 0 0 1 1 0 0 0 1 1 1 1 1 1 1 0 1 1 1 1 0 0 0 0 0 0 0 0 0 0 0 0 0 1 0 0 1 1 0 0 2 2 0 0 2 2 2 2 0 0 0 0 0 0 0 0 0 0 0 2 1 0 1 0 1 2 2 2 0 2 2 0 2 0 1 0 0 0 0 1 0 0 0 0 2 0 0 1 1 0 0 2 0 0 2 0 2 0 1 2 2 1 2 0 1 0 0 2 0 2 1 1 0 1 1 1 1 0 0 1 0 0 0 0 0 0 0 0 2 0 0 0 0 1 0 1 0 0 0 0 0 0 0 0 0 0 1 1 0 0 1 1 0 2 0 0 1 1 2 2 0 0 0 0 1 2 1 2 2 1 0 0 2 0 2 2 0 0 0 2 0 0 2 0 1 1 0 0 0 0 1 1 2 1 0 1 1 1 0 1 2 1 0 0 1 1 0 0 2 0 1 2 1 0 1 2 0 0 0 0 2 2 0 1 0 0 0 1 2 0 1 1 0 1 2 0 0 2 0 0 0 1 0 1 1 0 0 0 0 0 0 0 0 0 1 1 1 0 0 1 1 1 0 0 0 0 1 2 0 0 0 0 2 0 1 0 0 2 2 0
35 0 0 0 0 0 0 2 0 1 1 0 1 2 1 0 0 1 0 1 1 1 1 1 1 1 1 1 1 1 2 0 1 2 1 1 2 1 0 0 2 0 1 1 1 1 0 0 0 0 0 0 1 1 0 0 1 1 1 0 1 2 1 1 0 0 0 1 0 0 0 1 2 0 2 2 2 0 2 0 0 0 2 1 2 0 1 1 1 2 1 1 1 1 0 0 0 2 0 1 1 0 0 0 2 0 2 2 2 0 0 2 0 2 1 2 2 0 1 1 1 0 1 1 1 0 0 1 1 0 1 0 1 0 0 0 0 0 0 1 0 0 1 0 0 0 0 0 1 2 0 2 0 0 0 0 0 0 0 0 1 0 0 1 2 2 0 0 0 1 1 1 0 2 0 0 0 0 1 1 1 0 1 1 2 0 2 0 0 0 1 0 0 0 2 0 2 2 0 2 0 2 0 1 1 2 1 1 1 0 1 1 1 0 0 2 1 0 0 0 1 0 1 1 0 1 1 0 0 0 0 0 1 1 0 0 1 2 0 1 0 0 2 2 2 2 0 0 1 0 0 0 0 0 0 0 2 1 1 1 0 1 0 0 0 0 0 0 2 2 0 1 1 1 1 1 1 0 0 0 0 2 2 1 2 0 1 1 0 2 0 0 0 1 1 0 1 1 1 0 1 1 1 0 1 0 0 2 0 1 0 2 0 1 2 0 2 1 1 0 0 1 0 0 0 0 0 1 1 1 2 2 0 1 0 0 0 1 1 1 1 1 1 1 2 2 0 1 2 1 1 0 0 1 1 0 0 1 0 0 0 0 1 0 1 1 0 0 1 1 1 1 0 2 0 0 1 1 1 1 2 0 1 0 2 0 0 0 0 0 0 0 1 0 2 0 0 1 0 0 0 0 1 1 1 1 1 1 0 0 0 0 0 1 1 0 1 0 0 0 0 1 0 1 0 0 0 0 0 0 0 0 1 1 0 1 0 1 1 1 2 0 2 0 1 0 1 0 2 0 0 2 1 2 1 1 0 1 0 0 1 1 0 0 1 2 0 2 0 0 0 0 2 2 2 0 0 1 2 1 1 1 0 2 0 2 1 0 1 0 1 0 1 0 1 0 2 1 2 1 0 2 1 1 1 0 1 1 0 0 0 0 1 1 0 1 1 0 1 1 0 2 2 0 0 2 0 0 0 1 1 0 0 0 1 0 1 1 0 2 0 0 1 0 2 1 0 1 0 2 0 1 0 0 2 0 1 0 1 0 0 0 0 2 1 1 1 1 1 0 0 0 1 0 0 0 1 2 0 2 2 1 2 1 2 1 1 0 0 0 0 0 0 0 0 1 0 0 0 0 0 1 1 0 1 1 1 0 0 0 0 0 0 0 2 0 0 0 0 0 0 0 0 0 0 0 2 2 0 0 2 0 1 1 2 1 2 1 0 0 1 0 0 0 2 0 1 1 0 1 0 2 1 1 1 2 0 0 2 0 0 0 1 1 1 0 1 2 0 0 1 0 0 1 1 0 2 0 1 1 0 2 0 1 0 2 1 1 0 1 2 0 0 2 0 0 0 0 0 1 0 0 0 1 1 2 1 1 1 0 0 0 0 1 1 1 1 1 1 0 0 0 0 0 0 1 1 1 0 0 1 0 0 2 0 0 0 0 0 0 0 0 1 1 0 0 0 0 0 0 0 0 0 0 0 1 1 0 2 0 1 1 2 1 0 0 2 2 2 2 0 0 0 1 0 2 1 2 2 2 1 0 1 0 1 1 0 2 1 2 1 1 0 2 2 2 0 1 0 1 1 2 0 0 0 0 2 1 1 2 1 0 1 1 1 0 2 1 1 0 1 1 0 2 2 0 1 0 0 2 0 2 0 0 0 0 2 0 0 0 0 0 0 0 0 0 0 1 0 0 1 0 0 0 0 0 0 1 2 0 1 0 0 0 0 0 0 0 1 1 0 0 0 2 0 1 0 0 1 1 2 2 0 0 0 0 0 1 0 2 2 1 1 0 1 0 2 2 0 0 0 1 1 0 2 1 1 2 0 0 0 0 0 0 0 0 0 1 0 0 0 1 1 1 1 0 0 0 1 1 2 1 0 0 0 0 0 0 0 1 0 0 0 1 0 0 0 1 0 0 2 1 0 1 1 0 0 0 0 1 1 0 1 0 2 0 0 0 1 1 1 0 1 1 0 1 0 1 1 0 0 0 0 1 0 1 1 0 0 2 0 0 0 0 0 0 0 1 2 0 1 0
36 0 0 0 0 0 1 2 0 1 1 0 0 1 0 0 0 0 1 1 1 0 1 2 2 0 1 1 2 2 1 1 1 1 1 1 2 2 0 1 1 0 1 1 2 1 0 0 0 1 1 0 0 0 2 0 0 1 2 0 1 2 1 1 0 0 0 0 0 0 0 0 2 0 1 1 2 0 1 0 1 0 2 0 2 1 2 1 1 2 1 1 1 0 1 1 0 1 0 1 0 1 0 0 2 2 0 0 0 2 0 1 0 1 0 1 0 0 2 0 1 0 1 1 1 1 1 0 2 0 0 2 1 0 0 0 0 1 0 0 1 0 0 0 0 1 1 0 1 2 0 2 0 0 0 0 0 1 0 0 0 2 0 0 0 2 1 0 1 1 0 1 1 1 0 1 0 1 0 0 0 0 0 0 0 0 2 1 0 0 1 1 1 1 1 0 1 1 0 1 0 1 0 1 1 0 2 0 0 0 0 0 1 0 1 1 1 0 1 1 1 0 2 2 0 1 1 0 1 0 0 0 1 1 0 0 1 2 0 1 0 0 2 1 1 1 0 0 2 0 0 0 0 0 0 0 0 2 1 1 0 1 0 0 1 0 1 0 1 1 0 1 1 1 0 0 1 1 1 0 0 1 0 0 0 0 0 1 0 2 0 0 0 1 1 0 0 1 0 0 0 0 1 0 1 0 2 1 0 0 0 1 0 1 1 0 2 1 0 0 1 1 1 0 0 0 1 1 1 1 2 1 0 2 0 0 0 1 1 1 1 0 1 0 0 0 0 0 1 1 1 1 1 2 1 0 0 2 0 0 0 0 2 0 1 1 0 1 2 0 0 0 0 2 0 1 2 2 2 2 2 2 0 0 1 1 1 0 0 0 0 0 0 0 2 1 1 1 1 1 1 1 0 1 1 1 0 1 0 0 0 0 0 0 0 0 1 0 0 0 0 1 0 0 1 1 0 0 0 0 1 0 0 2 0 1 1 1 0 0 2 1 2 1 1 2 2 1 2 1 1 1 0 1 0 0 0 1 0 1 0 0 1 1 0 0 2 2 0 1 2 1 2 2 2 0 1 0 2 2 2 1 0 2 2 1 0 1 0 1 0 0 0 1 0 0 2 0 0 1 0 2 2 2 1 0 1 1 0 0 0 0 1 1 0 2 1 0 2 2 0 2 2 0 0 2 0 0 2 0 2 0 0 0 1 0 1 1 2 1 0 2 0 2 2 1 0 0 2 0 0 0 1 0 1 1 0 1 1 0 0 0 0 2 1 1 1 1 1 0 0 1 0 0 0 0 1 1 0 2 2 0 1 1 0 1 1 0 0 0 0 0 1 0 0 0 0 0 0 0 0 0 1 1 1 1 1 1 0 0 0 0 0 1 0 0 1 0 1 0 0 0 0 1 0 0 2 0 0 0 1 0 0 2 1 1 2 0 0 0 1 1 0 0 0 0 0 1 0 1 0 2 1 1 1 1 1 1 1 0 0 0 1 1 1 0 1 1 1 0 0 1 0 0 0 0 2 1 2 1 1 0 1 2 0 2 1 2 0 0 2 0 0 1 1 0 0 0 0 2 1 0 0 0 1 1 1 2 2 0 1 1 0 2 0 2 0 1 1 0 0 0 0 1 0 1 2 0 1 0 0 0 1 2 1 1 0 0 1 1 0 2 1 1 0 0 0 0 0 0 0 0 0 0 0 2 0 1 2 2 0 0 1 0 0 0 1 2 0 0 0 1 1 0 0 0 0 0 0 0 1 1 1 0 0 2 0 0 0 2 0 2 1 0 1 0 1 2 0 2 0 2 1 0 1 0 1 0 1 1 1 0 1 1 1 0 2 0 1 0 1 1 1 0 2 0 0 0 1 2 1 1 0 0 0 1 0 0 1 1 1 1 0 0 0 0 0 0 0 0 1 0 0 0 0 1 0 0 0 0 0 0 0 0 0 0 0 1 1 2 0 0 1 1 0 1 0 1 2 1 1 1 0 0 0 0 0 2 1 1 1 2 1 0 1 1 1 0 0 0 0 2 0 0 2 0 1 0 0 1 0 0 0 0 0 0 0 2 0 2 0 2 1 1 0 0 1 0 1 1 0 0 2 2 2 0 0 1 0 0 0 0 1 0 0 1 2 1 0 0 2 0 1 1 1 0 1 1 1 0 1 1 1 0 2 0 0 0 0 0 0 0 0 0 2 0 2 0 2 0 0 1 0 0 0 0 1 0 0 2 1 1 2 0 2 0 0 0 0 0 1 0
37 0 1 0 0 0 1 2 0 1 1 0 0 0 0 0 0 1 0 2 0 0 0 2 2 0 1 1 1 1 2 0 2 1 0 1 1 2 0 1 1 0 0 0 1 0 1 0 1 2 0 0 0 0 2 0 0 0 2 1 2 2 2 1 0 0 0 0 0 0 0 0 0 0 0 2 1 2 2 1 1 0 0 0 0 0 0 0 0 2 0 0 1 0 0 1 0 0 0 1 2 1 0 0 2 0 2 1 1 1 0 2 1 2 0 2 0 0 1 0 2 0 2 2 1 0 1 1 0 1 0 1 1 0 0 0 1 0 0 0 0 0 0 0 0 1 0 0 1 0 0 1 0 1 1 0 1 0 0 0 1 1 0 1 1 2 2 1 0 0 0 0 1 1 0 1 0 0 0 0 0 0 0 1 0 0 2 0 0 0 0 0 0 0 2 0 0 2 0 0 0 0 0 0 0 2 1 0 0 0 0 1 1 0 0 2 0 2 0 0 1 1 2 2 0 0 0 1 1 1 1 1 0 0 1 0 0 1 0 1 0 0 2 2 2 2 0 0 2 0 0 0 0 0 0 0 0 0 0 0 0 0 0 0 2 0 1 0 1 0 0 0 0 2 0 0 1 1 2 0 1 1 1 1 1 0 0 2 0 1 1 1 2 2 1 0 0 0 0 0 0 2 1 0 1 0 0 2 0 0 0 0 0 1 2 1 2 0 0 0 1 1 2 1 2 0 0 0 1 1 2 1 0 0 0 1 0 1 1 2 1 1 1 0 0 0 1 1 2 2 2 0 0 2 2 0 0 1 0 0 0 0 2 0 2 1 0 0 1 1 1 1 0 2 0 0 2 1 1 2 2 0 1 0 2 2 1 0 0 0 0 0 0 0 2 1 1 1 1 1 0 1 0 1 2 1 0 1 0 0 0 0 0 1 1 0 0 1 1 1 0 0 0 1 0 1 1 0 0 0 2 0 0 2 0 0 0 2 2 2 0 1 2 1 1 1 1 1 1 0 0 0 1 2 1 1 0 2 1 2 2 2 0 0 0 1 1 1 0 1 2 1 2 2 2 0 2 1 2 0 1 0 0 1 2 0 0 1 0 1 0 0 0 1 0 0 1 1 1 0 0 2 0 0 0 0 1 1 2 0 0 2 1 0 0 2 0 0 0 2 1 1 1 0 0 1 1 2 0 2 0 2 0 1 1 0 1 0 1 0 1 1 0 0 1 1 0 1 1 1 0 0 0 0 1 2 0 0 1 0 0 0 0 2 1 1 1 0 0 0 1 1 0 0 0 0 0 2 0 0 2 0 2 0 2 0 2 1 0 0 0 0 1 0 1 0 0 1 1 1 1 1 0 0 2 0 2 1 0 0 0 0 0 0 1 0 0 0 0 1 1 1 0 2 0 0 0 1 0 0 2 0 0 2 1 1 2 0 0 0 1 0 0 1 1 0 1 1 0 1 0 2 0 1 0 2 0 0 2 1 0 1 1 1 1 0 0 1 1 0 0 2 0 0 1 1 1 1 2 0 1 1 1 1 0 2 2 1 0 0 1 0 0 2 1 0 0 0 0 2 0 2 0 0 1 2 0 2 1 0 0 0 0 1 0 1 0 0 0 0 0 0 0 1 0 1 2 0 1 0 0 0 0 2 1 0 0 0 1 1 0 1 1 1 0 2 0 0 0 0 0 0 0 0 0 1 0 0 1 0 0 0 1 1 0 0 2 1 2 2 1 0 0 0 0 0 0 2 2 2 1 0 1 1 1 0 1 2 1 2 0 1 1 1 1 1 0 1 1 2 0 1 1 0 1 0 1 0 0 0 0 0 2 0 1 0 2 0 1 0 0 1 1 1 1 0 1 0 1 2 1 1 1 0 0 1 0 2 2 0 0 1 0 0 0 0 0 1 1 0 1 0 0 1 1 1 1 0 0 1 0 0 1 0 1 0 1 1 2 1 1 0 0 2 0 2 0 0 1 1 2 2 0 0 0 0 0 1 0 2 2 0 0 0 2 0 2 0 1 0 0 2 1 0 2 0 0 1 0 0 0 0 0 0 1 1 0 0 1 0 0 2 2 1 0 0 1 1 0 0 2 0 0 1 0 0 0 2 0 0 0 0 1 2 2 2 1 1 0 1 2 1 1 1 1 0 1 0 0 2 0 1 1 0 1 0 1 0 0 0 0 0 1 0 0 0 1 1 1 1 0 0 0 0 0 1 1 0 0 2 0 0 0 0 1 0 1 1 1 0 2 1
38 0 0 0 0 0 0 1 0 0 0 2 1 2 2 0 0 1 1 1 1 0 0 1 1 1 0 1 1 2 2 0 2 1 2 0 2 0 0 1 1 0 0 0 1 1 1 1 0 1 0 0 0 0 2 1 0 0 2 0 0 2 2 2 0 0 0 0 0 0 1 1 1 0 0 2 1 2 2 1 1 0 2 1 1 0 0 0 0 2 0 0 1 0 1 2 0 0 0 0 2 0 1 0 2 0 2 0 1 2 0 1 0 1 0 1 0 0 0 0 2 0 2 2 1 0 1 0 0 0 0 0 0 0 1 0 0 1 0 1 1 0 1 0 1 1 0 0 1 2 0 2 2 2 0 0 0 2 0 0 0 1 1 1 1 2 1 0 0 2 2 1 1 1 0 1 0 0 0 0 0 0 0 1 1 0 2 1 0 0 1 1 0 1 1 0 1 2 0 1 0 1 0 0 0 1 2 1 1 0 2 2 2 0 0 2 1 0 1 0 1 0 2 1 0 1 0 0 0 0 0 0 0 0 2 0 0 2 0 1 0 0 2 1 2 2 1 0 2 0 0 0 0 1 0 0 0 1 1 1 0 1 0 0 0 0 0 0 1 0 1 0 2 2 0 0 0 2 1 0 1 2 0 0 2 2 0 2 0 2 0 0 0 2 2 0 2 1 0 1 0 0 1 0 0 0 0 2 0 0 0 1 0 1 1 0 1 0 1 0 0 1 1 1 0 0 0 1 0 0 2 0 0 1 0 0 0 0 2 1 0 0 1 0 1 1 0 0 1 0 0 1 0 2 2 0 1 2 0 1 1 0 2 0 2 0 0 1 2 0 0 0 1 2 0 0 1 0 0 2 1 1 1 1 1 1 1 0 0 1 1 1 1 1 2 1 1 1 0 0 0 0 0 2 2 0 0 1 0 0 0 0 0 0 0 0 1 0 1 0 0 1 1 1 0 1 1 2 2 0 0 2 0 2 0 0 0 1 0 0 1 1 0 0 1 2 2 0 1 1 0 0 0 1 0 0 0 1 1 1 1 1 1 1 0 0 2 1 0 0 1 0 2 2 1 0 0 1 2 1 1 1 0 0 2 0 0 1 0 1 1 0 0 1 1 0 1 1 1 1 1 1 2 2 2 0 1 1 1 0 0 2 1 0 0 0 0 0 2 0 0 2 2 0 0 2 0 1 0 1 1 0 0 0 0 0 1 1 1 1 1 1 0 0 1 2 0 0 1 1 0 1 1 1 2 0 0 1 0 0 0 0 1 1 0 0 1 1 1 0 0 1 0 0 0 0 1 2 0 0 2 0 1 1 0 1 1 0 0 0 0 0 0 1 0 0 0 1 1 2 1 1 1 0 1 1 1 2 0 2 1 0 0 0 2 0 0 0 0 0 0 0 0 0 0 1 1 0 0 0 1 0 0 0 2 0 2 0 1 0 1 1 0 1 1 0 1 1 0 0 0 2 0 0 0 2 2 1 2 1 1 0 1 1 2 0 1 1 1 0 0 1 1 0 0 0 2 2 0 2 2 0 0 1 0 2 1 1 0 1 1 1 0 1 1 0 0 0 0 1 0 0 0 0 1 2 0 2 2 0 0 0 0 0 0 1 0 1 1 0 0 0 0 1 0 1 2 0 0 0 1 0 1 2 0 0 1 0 0 0 0 0 0 0 0 1 0 0 0 0 0 0 0 0 0 2 1 0 1 0 0 0 2 2 0 1 2 1 1 1 0 0 1 0 0 1 0 2 2 2 1 1 1 0 0 1 1 2 2 2 1 2 0 1 1 1 0 0 0 0 0 0 0 0 0 0 0 0 0 2 2 2 1 0 1 1 1 1 1 0 1 2 2 1 2 0 1 0 0 2 0 2 1 0 0 2 0 0 0 0 0 0 1 1 1 0 1 0 0 0 1 1 0 0 1 0 1 0 1 1 0 0 1 0 1 1 0 0 2 1 1 0 1 1 0 1 0 0 2 1 2 2 0 0 0 0 1 2 1 2 2 2 1 0 1 0 2 1 0 0 0 1 0 0 2 0 0 2 0 1 1 0 0 0 1 1 0 1 1 1 0 0 2 2 1 0 0 0 1 0 2 2 0 2 0 0 0 0 0 0 0 0 2 0 0 1 2 0 0 1 1 0 0 2 1 0 2 0 0 2 0 1 2 0 2 0 0 0 2 2 0 0 0 1 0 0 1 2 0 0 0 0 1 1 0 0 0 0 0 0 0 0 0 1 0 0 1 0 0 0 1 0
39 0 1 0 0 1 1 2 1 0 1 0 2 1 1 0 0 0 0 2 1 1 0 2 2 0 2 2 2 0 2 1 1 1 0 2 0 1 1 0 1 1 0 0 2 0 1 0 1 0 0 0 1 1 0 2 2 0 0 0 1 1 0 0 1 1 1 0 0 0 0 1 2 0 1 1 1 2 2 2 0 0 2 0 0 0 0 1 1 2 1 1 1 0 1 2 0 1 0 1 0 1 1 1 1 1 2 2 1 1 0 1 0 1 0 1 0 0 0 0 2 0 1 1 0 1 1 1 0 1 2 0 0 0 0 1 0 0 0 1 1 0 0 0 1 2 1 1 1 1 0 0 1 0 0 0 0 0 0 0 0 2 0 1 2 2 2 1 1 1 0 0 1 1 0 1 0 0 1 1 1 1 1 1 2 0 2 1 0 0 0 1 0 0 1 1 1 0 0 0 0 0 0 1 1 1 2 2 1 0 1 1 1 0 0 2 2 0 1 1 1 0 2 2 0 1 1 0 0 0 0 1 1 1 1 0 1 1 0 1 0 0 2 2 2 2 0 0 2 0 0 0 0 0 0 0 2 0 0 0 0 0 0 0 0 0 1 0 0 0 1 1 2 2 0 0 1 0 2 0 0 1 2 2 2 0 2 1 0 2 0 1 0 2 1 0 1 1 0 0 0 0 1 0 1 0 0 2 1 0 1 1 0 2 2 0 2 0 0 0 0 1 1 1 0 0 1 1 1 2 1 0 0 1 0 0 0 1 1 1 0 1 2 0 0 0 0 0 1 1 1 1 1 2 1 0 0 0 0 1 1 0 1 0 1 0 0 1 1 1 1 1 0 2 0 0 0 1 1 2 2 1 0 0 0 0 0 1 0 1 1 1 0 0 2 0 0 0 1 0 0 0 0 0 0 0 0 1 0 0 0 0 0 1 1 1 0 1 0 1 0 1 0 2 0 0 0 2 2 0 0 1 0 1 0 1 0 2 0 0 1 2 2 2 0 1 1 0 0 0 0 0 2 2 1 1 0 1 1 1 1 1 0 0 0 2 0 2 0 0 0 0 2 2 2 0 1 0 2 1 1 1 1 2 1 1 1 0 1 0 0 0 0 1 1 0 1 0 2 0 2 1 2 2 2 0 2 2 2 0 0 2 0 0 1 0 0 0 1 2 1 1 2 1 2 1 1 0 1 2 0 0 0 0 0 0 1 0 2 1 0 1 0 1 2 1 1 2 0 2 1 1 0 0 1 1 0 0 1 0 0 1 0 2 0 0 2 1 1 0 1 1 2 0 1 0 2 2 0 1 2 0 1 0 1 0 0 2 1 1 1 0 0 0 1 0 0 0 0 0 0 1 0 0 2 0 1 2 0 2 1 1 0 0 1 1 0 1 0 1 1 1 0 1 0 0 1 1 0 0 0 0 0 2 1 1 2 0 0 0 0 1 0 1 2 0 2 1 0 1 0 1 1 1 1 1 2 1 2 0 0 0 1 0 0 2 2 0 0 2 0 2 0 0 0 0 2 0 2 0 1 0 1 2 1 2 0 0 0 2 0 1 0 2 0 0 0 0 0 1 0 0 0 1 0 2 2 2 2 1 1 1 0 0 0 0 0 1 1 0 0 0 0 0 1 0 0 0 1 0 1 0 0 2 1 1 1 1 1 2 1 1 0 1 0 0 1 0 0 0 0 0 0 0 0 0 0 0 1 0 0 0 2 1 1 0 2 0 0 0 0 0 1 0 0 0 1 2 1 2 1 0 1 0 0 1 1 0 0 2 0 2 2 0 1 0 0 1 0 1 0 1 1 0 1 0 1 0 1 2 2 0 1 1 0 0 1 0 2 0 1 2 0 1 1 0 1 0 0 2 0 2 0 1 0 2 0 1 1 0 1 1 1 1 1 0 1 1 0 1 1 0 0 0 0 0 0 1 1 0 0 0 0 0 0 0 2 0 0 1 0 0 1 1 0 1 0 1 1 1 2 2 0 0 0 0 0 2 0 1 1 1 0 0 2 0 2 2 0 1 0 1 0 0 1 1 0 2 0 1 1 0 0 0 1 1 0 1 1 1 0 0 2 0 0 0 0 0 1 0 2 0 1 2 1 0 0 1 0 0 0 0 2 1 0 0 1 0 0 0 1 0 1 0 1 0 1 0 0 0 1 1 2 0 1 1 1 0 0 0 0 0 0 0 0 1 1 0 2 0 0 1 1 1 0 2 1 0 0 2 2 1 0 1 1 1 0 0 0 0 1 0
40 0 0 0 1 0 1 1 0 1 1 1 1 1 1 0 0 2 1 1 1 1 0 2 2 0 1 1 2 0 2 0 0 0 2 1 1 2 0 1 1 0 0 0 2 2 1 0 0 1 0 0 0 0 1 0 1 1 2 0 2 2 1 1 1 1 1 1 1 1 0 1 2 0 2 2 2 0 2 0 0 0 2 0 2 1 1 1 1 2 1 1 2 0 0 2 0 2 0 2 0 0 0 0 2 1 2 0 1 1 0 2 1 1 0 0 0 0 1 0 1 0 1 1 1 1 1 0 1 0 1 0 0 0 1 0 0 0 1 0 0 0 0 0 1 1 1 0 0 1 0 1 1 2 1 0 0 0 0 0 0 2 0 0 1 2 1 1 0 1 1 1 0 2 0 1 1 0 1 1 1 0 1 0 1 0 1 0 0 0 1 0 0 1 2 0 1 2 0 0 0 0 1 2 2 0 2 2 1 0 2 2 0 0 0 2 0 1 0 1 1 0 2 2 1 0 0 0 0 0 1 1 0 0 1 0 0 2 2 0 0 2 2 1 1 1 0 0 1 1 1 1 0 0 1 0 0 1 1 1 0 1 0 0 1 0 0 0 1 0 1 0 1 2 0 0 1 1 1 0 1 2 0 0 0 0 0 1 0 1 1 0 0 1 1 0 0 1 0 0 0 1 1 0 1 0 0 0 1 0 1 2 0 1 1 0 2 0 0 0 0 1 0 0 0 0 0 1 0 0 2 2 1 1 0 1 1 0 2 0 0 0 1 1 1 1 0 0 2 2 2 0 1 2 0 2 2 1 0 0 0 0 0 0 0 1 0 1 2 0 0 0 0 2 0 0 1 0 0 1 2 1 0 0 1 1 1 0 0 0 0 0 1 0 2 2 2 2 1 1 1 1 1 1 2 1 0 0 0 1 1 1 1 1 2 0 1 0 0 0 0 0 0 0 1 1 0 1 1 0 1 0 1 0 2 1 0 1 1 1 1 1 2 1 1 2 2 0 2 0 0 2 2 2 2 2 0 1 2 1 1 2 1 0 0 1 1 1 0 0 1 0 2 2 1 1 1 0 2 0 1 0 0 0 2 0 0 1 0 1 0 0 1 0 1 0 2 1 2 0 0 2 0 0 0 0 1 1 0 0 0 1 1 1 0 2 1 0 2 2 0 2 2 1 1 2 0 0 1 0 2 0 0 1 1 0 0 1 2 1 1 2 0 1 2 2 0 2 0 2 2 2 0 0 1 1 0 0 0 1 0 0 0 0 0 0 0 1 1 0 0 0 0 0 1 0 1 2 0 2 2 1 1 0 1 0 0 0 0 0 0 0 1 0 0 0 1 0 0 0 0 2 0 1 2 0 1 1 0 0 2 2 0 0 0 0 1 0 1 0 0 0 0 0 0 1 1 1 0 0 1 0 0 1 0 0 1 0 0 0 1 1 1 1 2 0 1 1 0 2 1 2 1 1 0 2 2 2 2 1 1 0 2 0 0 1 1 1 0 0 1 1 0 0 0 0 2 1 2 0 2 0 1 1 1 2 1 0 0 2 2 0 0 1 1 0 1 0 0 1 0 0 0 0 1 2 1 0 1 0 0 0 0 2 0 0 0 2 2 0 0 0 0 0 0 1 1 0 1 0 2 1 0 2 1 1 1 1 1 2 1 2 1 0 0 1 0 1 1 0 1 1 0 1 0 1 0 0 2 2 0 0 0 1 0 1 1 1 1 1 1 0 0 0 0 2 0 1 1 2 0 0 1 1 1 1 0 1 1 2 0 2 1 1 1 1 0 0 0 1 0 1 1 0 1 0 2 0 0 1 1 0 1 0 1 0 1 1 1 0 0 1 0 0 1 0 0 0 0 2 1 2 1 1 0 1 0 0 2 1 1 1 1 0 1 0 0 0 0 0 2 0 0 0 0 0 0 1 0 2 0 0 1 0 1 0 1 0 1 1 0 0 1 1 0 2 0 1 2 1 1 1 0 0 0 0 0 1 0 2 2 1 0 0 2 0 2 2 0 0 0 2 0 0 1 1 1 0 1 1 0 0 0 0 0 0 0 1 2 1 0 0 1 1 0 0 0 1 0 0 2 0 0 0 1 0 2 1 0 0 0 0 2 0 0 0 0 0 0 0 2 1 1 1 1 1 1 0 0 2 0 2 0 0 2 0 1 0 2 1 0 0 0 0 1 0 2 1 1 1 0 0 0 0 0 0 0 0 1 2 0 0 0 0 0 1 0 0 0 0 0 0
41 0 0 0 0 1 2 2 1 0 1 0 1 1 1 0 0 0 1 1 0 0 1 2 2 0 0 1 2 1 2 0 1 1 1 0 2 1 0 2 0 0 0 0 2 0 1 0 0 1 0 0 0 0 2 2 0 1 2 0 1 2 2 2 1 1 1 1 0 0 0 0 2 0 2 2 2 1 2 0 1 0 2 1 2 0 0 1 1 2 1 1 1 1 1 1 0 0 0 0 1 0 1 1 2 1 2 1 1 1 0 2 0 2 1 2 1 0 0 0 1 1 2 2 2 0 2 0 0 0 1 0 0 0 0 0 0 0 0 0 0 0 2 0 2 2 1 0 0 0 0 1 0 0 0 0 0 2 0 0 0 0 0 1 0 0 0 0 0 0 1 0 2 0 0 0 0 2 0 0 0 0 0 1 2 1 1 1 0 0 1 0 0 0 1 0 1 2 0 0 0 0 0 0 0 2 0 2 1 0 0 0 1 0 0 2 0 0 1 0 1 1 2 2 0 1 1 0 0 1 0 0 1 0 1 0 0 2 0 1 0 0 2 0 0 0 0 0 2 0 0 0 0 0 0 1 2 1 1 1 0 1 0 0 0 0 1 0 1 0 0 2 2 2 0 0 1 0 1 0 0 1 2 2 2 0 2 0 0 1 1 1 1 2 1 0 1 1 0 1 0 0 2 0 2 0 0 1 1 0 1 2 0 1 2 0 2 0 1 0 0 2 1 0 1 0 0 2 0 1 1 1 0 2 0 0 0 0 2 1 1 1 1 0 1 1 0 0 0 0 0 1 0 2 2 0 0 1 0 1 1 0 2 0 2 0 0 2 2 0 0 0 1 2 0 0 1 0 0 1 1 1 0 0 1 1 0 1 1 0 0 0 0 0 2 1 1 0 1 1 0 1 0 1 2 1 0 0 0 1 1 1 0 1 1 0 1 0 1 0 0 1 0 1 0 1 1 0 0 0 0 0 1 0 2 0 0 0 1 0 2 0 1 1 1 2 2 0 2 0 0 2 0 0 0 0 0 2 2 1 2 2 0 0 0 1 1 1 0 1 2 0 2 2 0 1 0 1 1 0 0 0 1 1 2 0 0 0 1 0 1 0 0 1 0 0 0 0 1 0 1 2 2 1 1 0 1 1 1 0 1 1 1 1 1 1 1 0 0 0 0 2 2 0 1 1 1 2 0 2 0 2 0 1 2 0 2 0 1 0 2 2 0 0 2 2 0 2 0 2 1 1 1 0 2 0 2 0 2 0 1 0 0 2 0 0 2 0 0 0 1 1 1 0 1 0 2 2 0 2 1 0 0 1 0 1 1 1 0 0 0 0 1 0 0 0 0 1 1 1 0 1 2 0 0 1 0 0 0 0 1 0 0 0 0 0 0 0 0 0 0 0 0 0 0 1 1 0 0 0 1 0 1 2 1 0 2 0 1 1 1 2 0 0 1 0 1 0 0 0 1 1 0 2 1 2 2 0 2 0 0 0 0 0 1 1 1 1 1 0 1 0 0 1 1 1 1 1 0 2 1 1 0 1 0 2 2 0 0 1 1 0 0 1 1 0 0 0 0 1 0 1 0 0 0 2 0 2 2 0 1 1 0 1 1 1 0 0 0 0 0 0 0 0 1 0 0 0 0 0 0 0 1 2 0 0 1 0 1 1 0 1 0 0 0 1 0 0 0 0 0 0 0 1 0 1 0 0 1 0 0 0 2 1 0 1 2 2 2 2 0 1 0 1 1 0 0 2 1 2 0 0 1 0 0 0 1 2 2 2 1 2 2 0 2 0 0 0 1 1 0 1 1 0 1 0 1 0 0 2 2 0 1 0 1 0 1 1 0 0 0 0 0 2 2 0 2 0 0 1 0 1 1 0 0 2 0 0 0 0 0 0 0 0 0 0 0 0 0 0 2 0 0 0 0 1 0 0 0 0 0 1 0 0 0 1 0 1 0 1 0 0 1 1 0 1 0 0 1 0 1 0 0 0 0 0 1 2 0 1 1 1 1 0 2 0 2 2 0 0 0 0 1 0 2 0 0 1 0 0 0 0 1 0 1 0 0 1 2 1 0 1 1 1 0 0 1 0 0 1 1 0 0 1 0 0 0 0 0 0 0 0 2 2 2 0 1 0 0 0 2 0 1 1 1 0 1 1 0 1 1 1 1 0 2 0 0 0 0 1 0 0 0 0 0 1 1 2 1 0 0 0 1 1 0 1 2 0 1 2 0 0 0 0 0 1 1 1 1 0 0 0
42 0 0 0 0 0 1 1 0 0 0 0 1 2 1 0 0 0 2 1 0 0 0 2 2 0 1 2 2 0 2 0 1 1 2 0 2 1 0 1 1 0 1 1 1 1 1 0 0 1 1 0 1 0 0 1 0 1 0 2 0 1 2 2 1 1 1 0 1 1 0 0 2 0 2 2 2 1 2 0 1 0 2 2 2 0 0 0 0 2 0 0 1 0 0 0 0 2 0 2 1 0 1 1 2 0 2 0 1 1 0 1 0 2 2 2 2 1 1 0 2 0 1 1 1 1 1 0 0 0 0 0 0 0 0 0 0 0 0 2 1 0 0 0 1 0 0 0 1 1 0 0 0 0 0 0 1 2 0 0 0 0 1 1 0 2 0 0 0 2 1 0 1 1 0 1 0 0 0 0 0 1 0 1 1 0 2 1 0 0 1 0 1 2 2 0 2 1 0 1 0 1 0 1 1 0 2 0 2 0 1 1 1 0 0 2 0 1 2 1 2 1 1 2 0 0 0 1 1 1 0 0 0 0 2 0 0 2 0 1 0 0 1 1 1 1 0 0 1 0 0 0 0 1 0 0 2 0 0 0 0 0 0 0 1 0 0 1 1 0 0 1 1 2 0 0 1 1 0 0 0 1 2 1 2 1 0 2 0 2 0 0 1 2 2 0 0 2 1 1 0 0 1 0 1 0 1 2 0 1 0 1 0 1 2 1 2 0 1 0 0 1 1 0 0 0 1 1 1 1 2 1 0 2 0 0 0 1 1 1 0 0 1 0 0 0 0 0 2 1 1 0 0 2 1 0 0 2 1 0 1 1 0 1 0 2 0 1 1 1 1 1 1 2 0 0 2 1 1 2 2 1 1 0 0 1 1 0 0 0 0 0 1 0 2 0 0 1 0 0 0 0 1 2 2 1 1 1 1 0 0 0 0 0 0 0 1 0 1 0 0 1 1 1 1 1 0 0 0 0 1 0 1 0 1 0 0 1 1 1 2 1 2 1 1 1 1 1 2 0 0 1 0 1 1 1 0 1 2 0 0 1 0 1 0 1 1 1 0 0 1 1 1 1 0 0 0 0 2 1 2 0 0 1 2 0 0 2 0 0 2 0 1 1 2 0 2 1 1 1 1 1 2 2 2 0 2 1 0 0 0 1 0 0 2 0 0 0 0 0 0 2 2 1 1 2 0 0 1 2 0 0 0 1 1 0 0 0 2 1 0 1 0 0 1 2 0 1 0 2 0 1 0 0 2 0 1 0 0 0 1 0 0 1 0 0 1 0 0 2 1 1 1 0 0 0 2 2 0 1 2 0 1 1 0 1 2 2 1 1 0 0 0 0 2 0 0 0 0 0 0 1 0 0 1 0 1 1 0 0 0 0 0 0 2 0 0 0 1 0 0 0 0 0 0 1 2 2 0 0 0 1 0 0 2 0 2 0 0 1 0 0 0 0 1 0 1 2 0 2 1 0 1 0 0 2 1 1 2 0 0 0 1 0 2 2 0 1 1 0 0 0 0 0 0 0 2 1 2 0 1 1 0 1 0 1 1 0 0 0 0 0 0 1 1 0 0 0 0 2 1 0 0 0 2 1 1 2 2 0 1 1 0 0 0 0 0 1 1 0 0 0 0 0 0 0 0 0 0 0 1 0 0 2 0 0 1 1 0 1 0 1 0 1 0 0 0 0 1 1 1 1 0 0 0 2 0 0 2 2 0 0 0 1 0 1 1 2 1 1 0 0 0 0 0 1 0 1 1 1 0 1 1 0 0 1 0 2 0 2 0 0 2 1 2 0 1 1 0 2 0 2 1 1 1 0 2 0 0 1 1 0 0 1 0 1 2 0 1 0 2 2 0 1 2 0 1 0 1 2 1 1 0 1 0 1 0 1 1 0 0 1 0 0 0 0 0 0 0 1 2 0 1 0 1 0 1 0 0 0 0 0 1 0 1 1 0 1 1 2 0 0 1 1 0 2 0 1 1 1 2 2 0 0 0 0 1 2 0 2 2 1 0 1 1 0 1 2 1 0 1 1 1 0 1 2 0 2 0 1 1 0 0 0 0 0 0 1 2 1 0 1 2 1 0 0 1 2 2 0 1 0 1 1 1 0 0 1 0 0 0 0 1 1 0 2 1 0 0 0 1 0 0 2 2 0 2 0 0 0 1 1 1 0 1 0 0 0 1 1 0 0 0 0 0 0 1 2 0 1 0 0 1 1 0 0 1 1 1 2 0 0 0 0 0 0 1 0 0 0 0 0
43 0 0 1 2 0 2 2 0 1 1 0 1 0 0 0 0 2 2 0 1 1 1 2 2 0 0 2 2 0 2 1 1 0 2 0 2 1 0 0 1 0 0 0 2 0 1 0 0 0 0 0 1 0 0 1 0 1 1 2 0 0 1 1 1 0 0 0 0 0 0 0 1 0 1 2 2 2 2 0 2 0 1 0 0 0 0 1 1 2 1 1 2 1 0 0 0 1 0 1 2 0 2 2 2 0 2 1 1 1 0 1 1 2 1 2 2 0 0 0 2 0 2 2 2 0 2 0 0 0 2 0 1 0 0 0 0 0 0 1 1 0 0 0 1 2 0 0 0 1 0 1 0 0 0 0 2 1 0 0 1 0 0 2 2 2 2 0 2 1 0 0 0 2 0 0 0 1 0 0 0 0 0 1 1 0 1 2 1 0 1 2 1 1 1 1 1 2 0 0 0 0 0 2 2 0 2 1 1 0 0 0 1 0 0 2 0 1 1 0 1 2 2 2 0 0 0 0 0 0 0 0 0 0 0 0 0 2 1 1 0 1 2 2 2 2 0 0 2 0 0 0 0 1 0 0 0 0 0 0 0 0 0 0 1 0 1 1 1 0 0 2 0 1 0 0 0 1 2 0 1 2 2 0 1 1 1 2 0 2 0 0 0 2 1 0 0 2 0 2 0 0 2 0 2 0 2 2 0 0 0 1 0 1 1 0 2 1 0 0 0 1 1 1 0 0 0 1 0 0 1 0 0 1 0 0 0 0 2 1 0 2 1 1 1 1 0 0 2 2 2 0 1 2 1 1 1 0 0 2 2 0 1 0 1 0 0 0 2 0 0 0 0 2 0 0 1 0 0 0 2 1 0 0 1 0 0 1 1 0 0 0 1 0 2 0 0 0 1 1 0 1 0 1 1 0 0 0 0 0 0 0 1 0 1 0 1 1 0 0 0 1 0 2 0 1 1 0 0 0 0 0 0 2 0 2 0 1 1 0 2 0 2 0 1 0 1 1 2 0 0 1 0 1 0 0 0 0 1 1 1 2 1 1 0 0 2 1 0 0 1 0 1 1 1 1 0 1 1 0 1 1 0 1 1 1 0 0 1 0 1 1 0 0 0 0 2 0 1 0 1 1 2 2 2 1 2 1 1 0 0 2 0 0 1 0 0 0 2 1 0 2 2 2 2 2 0 1 0 1 1 1 0 0 0 0 1 0 1 2 0 1 0 1 2 0 1 1 1 1 0 0 1 1 2 0 1 1 1 0 0 0 0 1 0 0 1 2 2 0 1 1 0 0 0 0 1 1 0 2 2 0 1 1 1 1 1 1 1 1 0 0 0 0 2 1 0 2 2 2 1 1 1 0 2 1 2 2 0 2 1 0 0 1 1 1 0 0 1 0 0 0 0 1 0 0 2 1 0 0 0 0 1 1 2 1 2 0 0 0 0 2 0 0 2 0 2 1 0 1 0 2 0 1 1 1 2 0 2 0 0 0 1 0 2 0 0 1 1 0 0 1 1 0 0 1 1 0 1 1 0 2 1 2 0 2 1 0 1 2 2 0 0 2 2 0 0 0 0 1 1 0 0 0 2 1 1 0 0 0 0 0 0 1 0 0 0 1 1 0 0 0 0 1 0 1 1 0 1 0 1 1 1 2 1 1 1 1 0 1 0 1 0 0 0 1 0 0 1 1 1 1 0 0 0 1 0 0 2 0 0 0 1 1 0 0 2 0 0 0 0 0 0 0 0 0 1 0 0 0 1 2 1 1 2 0 0 1 1 1 0 1 1 1 2 1 0 1 0 1 0 1 1 0 1 0 1 0 1 1 1 0 2 0 2 0 2 0 1 0 1 1 1 1 1 0 1 0 0 1 0 1 1 1 0 1 1 1 2 0 1 2 1 0 1 0 0 0 0 0 2 0 0 0 1 0 2 0 1 0 1 0 1 0 1 1 1 2 2 0 0 0 1 1 0 2 0 1 1 0 0 0 0 0 0 0 0 1 0 2 2 2 1 0 2 0 2 2 0 0 0 1 1 0 2 1 0 1 0 0 0 0 0 1 1 1 0 0 1 1 0 0 1 0 0 0 0 0 0 1 2 1 1 2 1 0 0 0 1 0 0 0 2 0 0 2 2 0 0 0 1 0 1 1 0 0 1 0 0 1 0 1 1 0 1 0 1 0 2 0 0 0 0 0 0 1 1 0 1 0 0 0 1 2 0 2 2 2 0 2 0 0 0 0 2 0 0 0 0 0 0 0
44 0 0 0 1 0 1 1 0 1 1 1 0 1 0 0 1 0 1 1 0 0 0 2 2 1 0 1 2 0 1 1 1 1 1 0 2 1 1 0 1 0 0 0 1 0 1 0 0 2 0 0 0 1 1 0 0 0 1 1 1 1 2 1 0 0 0 0 0 0 0 0 2 0 1 2 2 0 1 0 1 0 2 1 2 0 0 0 0 1 0 0 0 0 1 1 0 0 0 1 1 0 1 1 2 1 2 1 2 0 0 2 0 1 0 1 0 0 2 1 0 1 2 2 2 0 2 1 1 1 1 1 0 0 1 0 1 1 1 1 1 0 1 0 0 0 0 0 0 1 0 1 0 0 0 0 1 0 1 1 0 1 0 2 1 2 2 1 0 1 1 2 1 1 1 1 0 2 0 0 0 1 1 1 2 0 2 1 0 0 0 1 1 1 1 0 0 2 0 0 0 0 0 1 1 1 1 0 0 0 0 0 1 0 0 2 0 0 1 0 1 1 2 2 0 1 1 0 0 0 1 0 0 0 0 0 0 2 0 1 0 0 2 1 1 1 0 0 1 1 1 1 0 1 0 1 1 0 0 0 0 0 0 0 1 0 0 0 1 0 0 0 1 1 1 0 0 1 2 0 2 1 2 0 2 1 0 2 0 2 0 0 1 2 2 0 1 1 0 1 0 1 1 0 1 0 0 2 0 0 1 2 0 1 1 0 2 0 2 0 0 2 2 1 0 0 1 0 0 1 2 1 0 1 0 0 0 0 2 1 0 2 2 0 0 0 1 0 0 0 0 2 1 2 1 0 0 0 0 2 2 0 1 0 1 0 0 0 1 1 1 1 0 2 0 0 1 2 2 2 1 0 1 0 1 1 1 0 0 0 1 1 0 0 2 0 0 1 0 0 0 0 1 0 0 0 1 0 0 0 0 0 0 1 1 0 0 0 1 0 0 1 0 1 1 1 1 0 0 1 0 0 1 1 1 0 0 1 0 0 2 0 1 0 1 0 1 1 2 0 0 1 0 1 0 0 0 0 0 0 1 1 0 1 0 1 1 2 0 1 1 1 2 2 1 0 2 0 1 1 2 0 0 1 1 2 1 0 1 0 1 1 0 1 0 0 2 1 1 1 0 2 1 0 1 0 1 1 1 0 0 1 0 1 0 2 1 1 1 2 1 2 2 1 1 2 0 1 1 1 1 1 0 1 2 0 1 1 1 1 0 1 0 0 1 1 0 1 0 2 0 1 0 0 1 1 0 2 2 0 0 0 0 0 0 0 0 2 2 0 0 0 0 0 0 0 0 2 0 0 2 0 1 1 0 0 1 1 0 0 0 0 0 0 1 0 0 1 1 1 1 1 1 0 1 1 1 1 0 0 0 0 0 2 0 1 0 0 0 0 0 0 0 0 0 1 2 0 0 0 1 0 1 2 1 0 2 0 2 0 2 1 1 1 2 0 2 0 0 0 0 1 1 0 0 1 2 0 1 0 0 0 1 0 1 1 1 1 0 1 0 1 0 0 0 0 2 0 1 1 1 1 0 0 0 0 1 1 1 1 1 1 0 1 2 0 0 0 0 2 2 0 0 0 1 2 0 2 2 0 1 1 0 0 0 0 0 0 0 0 0 1 1 0 0 0 0 0 1 0 1 1 0 2 0 0 0 1 1 2 1 1 0 1 0 0 1 0 0 0 0 0 0 1 0 2 1 0 1 1 0 0 2 0 0 1 2 0 1 1 1 1 0 0 0 2 0 0 0 1 0 0 0 0 0 2 0 1 1 2 0 2 1 0 0 0 0 0 1 2 0 1 0 0 0 0 2 1 0 2 2 0 0 1 0 0 1 0 1 0 1 1 0 1 2 0 1 0 1 2 1 1 0 0 0 1 0 1 1 1 1 1 1 0 1 0 0 0 1 0 1 0 0 0 0 0 1 0 0 1 0 1 0 0 0 0 1 1 2 0 0 0 1 1 0 0 0 1 2 2 1 1 0 0 0 0 0 1 0 0 0 0 1 0 1 0 2 2 0 0 0 2 2 0 2 1 1 2 0 1 1 0 0 0 0 0 0 1 1 1 0 0 2 1 0 0 0 0 1 0 2 1 0 1 1 0 1 0 2 2 0 0 2 0 0 0 0 1 0 0 2 0 1 1 1 0 1 0 0 0 2 0 2 0 0 1 2 0 2 1 1 0 0 0 0 1 0 1 1 0 0 0 1 1 0 1 1 0 0 1 1 1 0 0 0 0 0 0 0 0 2 1
45 0 1 1 1 0 1 1 1 0 1 1 1 2 1 0 0 1 0 1 0 0 0 2 2 0 1 2 2 0 2 1 2 1 1 1 1 2 0 0 2 0 0 0 2 1 1 0 0 1 1 0 1 0 1 1 0 0 1 0 0 1 1 1 0 1 0 1 0 0 0 1 2 0 1 2 2 1 2 0 1 0 2 1 2 0 0 0 0 1 0 0 1 0 0 2 0 1 0 1 1 0 1 1 2 1 2 0 1 1 0 1 0 1 1 1 1 0 1 0 1 1 2 2 1 1 1 0 0 0 1 0 0 0 0 0 0 0 0 1 2 0 0 1 0 0 0 0 1 0 1 0 1 1 0 1 0 0 0 0 1 1 0 0 2 2 2 1 1 1 1 1 2 0 1 2 0 0 0 1 1 2 0 0 1 1 0 1 1 1 0 1 0 1 2 0 2 2 0 0 0 0 0 1 1 1 2 1 0 0 0 1 1 0 0 2 0 1 0 1 1 0 2 2 0 0 0 0 0 0 0 0 0 0 1 0 0 2 0 1 0 1 2 1 2 2 1 0 1 0 0 0 0 0 0 1 1 1 0 0 0 0 0 0 1 1 1 1 2 0 0 1 1 2 0 0 1 1 1 0 0 1 2 1 2 0 1 1 1 2 0 1 0 2 2 0 1 2 0 1 0 0 2 0 2 0 0 2 0 0 0 1 0 2 1 0 1 0 1 0 1 1 1 0 1 0 1 0 0 1 2 1 0 0 0 0 0 2 0 1 0 0 1 0 1 0 0 0 2 1 1 1 0 2 1 1 1 0 2 0 2 2 2 0 2 0 0 1 2 0 0 0 0 2 0 0 0 1 0 2 2 0 2 0 1 1 1 0 0 0 0 0 0 0 2 0 0 1 2 1 0 1 2 0 2 0 0 1 0 0 0 0 0 1 1 0 1 0 0 0 0 1 0 0 1 1 0 0 0 1 0 0 0 1 0 1 0 0 1 0 1 1 2 1 1 1 1 1 2 0 0 1 0 2 1 0 1 2 1 1 2 1 2 0 0 0 2 2 0 1 1 1 1 1 2 0 2 0 2 1 2 0 0 1 1 1 0 1 1 2 0 0 2 0 1 0 1 0 1 0 1 2 2 2 1 1 1 0 0 0 0 2 0 0 1 1 0 0 1 1 0 2 2 0 0 2 0 0 2 0 2 0 0 0 0 0 1 1 1 0 1 1 0 1 1 1 1 1 1 2 0 0 0 0 2 0 0 1 0 1 0 0 0 1 1 1 0 0 0 2 1 0 0 0 0 0 1 2 0 2 2 0 1 1 1 1 1 1 0 0 1 1 0 0 0 0 0 1 1 1 1 2 2 0 0 1 0 1 0 2 1 0 0 0 1 0 0 0 0 0 0 0 0 0 0 0 2 2 0 0 0 0 0 2 2 0 2 1 0 0 1 1 0 1 1 0 1 1 0 0 0 1 2 0 0 2 1 1 2 0 0 0 0 0 0 2 1 2 0 1 0 1 0 0 0 1 1 2 1 1 2 1 0 2 1 2 1 1 0 1 1 1 0 1 1 0 0 0 0 2 0 0 0 0 1 1 1 2 2 0 1 1 0 2 0 1 0 1 1 0 0 1 0 0 0 0 0 0 1 0 1 0 0 2 0 0 1 1 0 1 0 1 0 0 0 0 0 2 2 1 1 1 0 0 0 0 0 0 0 0 0 0 2 1 1 0 2 1 1 1 0 0 0 0 0 1 0 1 1 1 1 0 0 1 1 1 1 1 1 2 1 2 1 1 1 1 0 1 0 1 0 1 1 0 1 0 0 0 1 2 2 0 0 1 0 0 2 1 0 0 0 0 1 1 1 0 1 0 2 2 1 1 1 1 0 2 0 1 0 0 0 0 2 0 2 1 0 0 0 0 2 1 0 0 0 0 0 0 0 0 0 0 0 0 0 1 0 0 1 1 0 0 1 1 0 2 0 2 2 2 2 2 0 0 0 0 0 2 0 2 2 2 1 0 1 0 2 1 0 0 0 1 0 0 2 0 0 0 0 1 0 0 0 0 1 0 0 2 1 2 0 1 1 1 0 0 0 1 0 0 2 1 0 1 1 0 0 1 0 0 1 1 2 1 0 1 2 0 0 0 1 0 1 1 0 0 1 0 0 0 1 1 0 1 1 0 1 0 1 0 0 0 0 0 1 1 1 0 2 0 0 0 1 1 0 1 2 0 1 2 1 0 0 0 0 1 0 1 1 1 1 1
46 0 0 0 1 1 2 2 0 2 2 0 0 0 0 0 0 0 1 1 1 0 0 2 2 0 2 2 2 1 2 2 1 1 1 1 1 0 0 2 0 1 0 0 2 0 2 0 0 1 0 1 0 0 1 1 1 0 0 1 0 1 0 0 0 0 0 0 0 0 0 0 2 0 2 2 2 1 2 0 1 0 2 2 2 0 0 2 2 2 1 1 1 0 1 2 0 2 1 1 2 0 1 1 2 0 2 1 0 2 1 0 1 2 2 2 2 0 0 0 2 0 1 1 1 0 1 1 0 1 1 1 0 0 0 0 0 0 0 0 0 0 0 0 1 0 0 1 1 1 0 0 1 0 0 1 1 1 0 1 0 0 0 1 1 1 0 2 0 0 0 1 1 1 0 1 0 2 0 0 0 0 0 1 1 0 1 1 0 0 1 1 0 1 2 0 2 2 0 0 0 0 0 0 0 1 1 0 0 0 0 0 2 0 0 2 0 0 1 1 1 0 1 2 0 1 1 0 0 0 0 0 1 1 1 0 1 2 0 2 0 0 2 2 2 2 0 0 2 0 0 0 1 0 0 0 1 2 1 0 0 0 0 1 0 1 0 0 0 0 0 1 0 1 0 0 0 1 2 0 1 1 2 1 1 0 1 0 0 2 0 2 1 1 1 0 0 0 1 0 0 1 0 1 0 0 0 2 0 0 0 0 0 2 0 0 2 0 2 0 0 2 0 0 1 0 0 2 0 0 1 1 0 1 0 0 0 2 1 1 0 1 1 0 1 1 0 0 1 1 1 1 1 2 1 0 0 1 0 0 0 0 2 0 2 0 0 0 0 2 0 2 1 1 0 0 2 1 1 1 2 1 0 0 1 0 0 0 0 0 0 0 0 0 2 0 0 2 1 1 1 1 2 0 2 0 0 1 1 0 0 0 0 1 1 0 1 0 1 0 0 1 0 1 0 1 1 0 0 0 1 0 1 1 0 1 1 1 1 0 1 1 2 1 1 1 1 1 1 0 0 0 0 1 1 0 0 1 1 0 1 1 0 1 1 1 1 2 0 1 1 1 1 1 1 1 1 0 2 0 1 1 0 1 1 2 1 1 0 0 1 1 0 1 1 0 1 0 1 1 1 1 2 2 2 0 2 1 1 0 0 2 1 0 0 0 0 1 0 1 1 2 1 0 0 1 1 2 0 2 1 1 0 1 1 0 0 0 2 0 1 2 0 0 2 1 0 0 2 0 0 0 0 0 1 1 1 0 2 0 0 0 1 1 0 0 1 0 0 2 1 0 0 0 0 0 1 1 0 1 1 1 0 0 0 0 0 1 0 0 0 0 1 0 0 1 0 0 0 0 0 2 1 2 2 0 0 0 0 1 0 0 0 0 0 0 0 1 0 1 1 1 0 1 0 1 1 1 0 0 1 0 0 1 1 1 1 0 0 1 2 1 0 2 1 0 1 0 0 0 0 2 1 1 1 1 2 0 2 1 1 0 1 1 1 0 1 1 1 0 0 0 2 0 0 1 1 1 2 0 2 0 1 2 1 1 0 0 0 2 2 0 0 0 0 0 0 0 0 1 0 0 0 0 2 0 1 2 1 0 0 0 0 1 0 0 0 0 0 0 0 0 0 1 0 1 2 0 0 0 1 0 0 2 1 1 1 0 1 1 0 1 1 0 0 0 0 1 0 0 0 0 0 1 0 1 0 0 1 1 0 0 2 2 0 1 2 1 1 1 0 0 1 0 0 0 0 1 1 1 1 0 1 0 0 1 1 1 0 2 0 1 1 0 0 0 0 0 0 1 0 1 0 1 1 0 1 0 1 2 2 0 0 1 0 1 2 0 0 1 0 1 0 2 2 0 2 0 1 2 1 1 1 1 0 0 0 0 0 0 0 0 0 0 0 0 0 0 0 1 1 0 1 0 0 0 0 0 0 0 0 0 0 0 0 0 1 0 1 0 0 0 1 1 0 2 0 1 2 1 1 1 1 0 1 1 0 2 1 2 1 2 2 0 1 0 2 2 0 1 0 1 0 1 1 1 0 2 0 0 0 0 1 0 1 0 0 1 1 1 0 0 2 1 1 0 1 2 1 0 0 0 1 2 1 0 1 0 0 0 0 0 1 1 1 2 1 1 0 0 2 0 1 0 1 0 1 0 0 1 0 1 0 0 1 0 0 0 1 0 0 0 0 0 0 0 2 0 2 0 0 0 0 0 0 1 1 0 0 0 0 0 0 0 0 0 0 2 2 1 2 0
47 0 0 0 0 0 0 2 0 2 2 0 0 2 1 0 0 1 2 0 1 1 1 1 1 1 2 2 2 0 2 0 2 2 1 0 2 2 0 1 1 0 0 0 2 0 1 0 0 0 0 0 0 0 2 0 0 0 1 0 1 2 2 2 1 1 1 0 0 0 0 0 2 0 1 2 1 0 1 0 1 0 2 1 1 0 0 1 0 1 0 0 2 1 0 0 0 0 0 0 2 0 1 1 2 1 1 1 1 1 0 1 0 2 0 2 0 0 2 0 1 0 0 0 0 2 0 0 1 0 1 1 0 0 1 1 0 0 0 0 0 0 0 0 2 1 1 0 0 0 0 0 0 0 1 1 0 1 0 0 1 1 1 0 1 2 1 0 0 0 0 0 0 2 0 0 0 0 1 1 1 0 1 0 1 0 2 0 0 0 1 0 2 2 2 1 1 2 0 1 0 2 0 2 2 0 2 1 2 1 0 0 1 0 0 2 0 0 1 0 1 1 1 1 0 1 1 0 0 0 1 0 0 0 0 0 1 2 0 1 0 1 2 1 1 2 0 0 2 0 0 0 0 0 0 0 1 0 0 0 0 0 0 1 1 0 1 1 1 0 0 1 2 2 0 0 0 0 2 0 0 0 1 1 1 0 1 2 0 2 0 0 1 2 2 0 0 1 0 0 0 1 1 0 1 0 0 2 0 0 0 1 0 2 0 0 0 1 1 0 0 1 0 0 0 0 0 0 1 1 1 0 0 0 0 0 0 2 0 1 2 1 2 0 0 0 0 1 2 1 0 0 0 2 2 0 0 0 0 1 1 0 2 0 2 0 0 1 2 0 0 0 0 2 1 1 1 2 2 2 0 2 0 0 1 0 0 0 0 0 0 0 1 0 2 1 1 1 0 0 0 0 1 1 1 0 1 1 0 0 0 0 1 0 1 0 1 0 1 0 0 1 1 1 0 0 0 0 0 1 0 0 0 2 0 2 0 2 1 1 0 2 0 0 0 1 2 0 1 0 0 1 0 0 0 0 0 0 1 1 1 2 0 2 0 0 2 2 0 1 1 1 2 2 0 0 0 0 1 0 1 0 0 0 2 2 0 0 0 0 0 0 1 1 2 0 2 0 1 1 0 2 2 1 2 0 2 2 2 0 0 2 1 1 0 1 1 1 0 1 2 2 2 0 0 2 0 2 0 2 0 2 0 0 0 0 1 0 2 0 2 2 0 1 1 2 0 1 1 2 0 0 0 0 1 1 0 0 0 0 0 0 1 1 0 0 1 1 1 0 1 1 0 0 0 1 2 2 0 2 2 1 2 0 2 0 1 2 1 1 0 0 0 1 1 1 1 0 0 1 0 2 1 0 1 1 0 1 0 1 0 0 0 0 2 0 0 0 0 0 0 0 0 0 0 1 1 2 0 0 1 0 0 2 1 0 1 0 0 0 0 1 0 0 2 0 2 1 0 1 0 1 2 0 0 2 1 0 1 0 0 0 1 1 1 0 0 1 0 0 2 0 0 0 1 0 2 2 2 0 2 0 0 1 0 1 1 0 1 1 1 0 1 1 0 0 0 0 0 1 0 0 0 1 1 2 1 2 2 0 1 1 0 1 0 0 0 0 0 0 0 2 1 0 1 0 0 0 1 0 2 1 0 2 0 0 1 1 0 1 0 1 0 0 0 2 0 0 1 1 1 1 0 1 0 2 1 0 0 0 0 1 1 0 1 0 2 2 2 2 0 1 0 1 1 1 0 0 0 0 0 2 0 0 2 0 0 0 0 2 0 2 0 1 1 1 0 0 0 0 1 1 1 0 1 0 2 0 0 0 0 0 0 1 0 0 2 0 1 0 2 1 2 0 0 0 0 0 2 2 1 1 1 1 0 2 0 1 1 0 1 1 1 0 1 1 0 0 0 0 1 0 0 0 1 0 1 0 0 1 0 0 0 0 0 0 1 0 1 1 0 0 0 2 0 0 0 2 2 2 2 2 2 0 1 1 0 1 0 1 1 1 1 1 2 2 1 2 0 0 0 2 0 0 2 0 1 0 1 2 1 1 0 0 1 1 0 1 2 1 1 0 2 1 0 0 1 1 0 0 2 0 0 1 0 0 0 1 1 1 0 0 2 1 1 1 1 0 0 1 2 0 2 0 0 0 0 1 0 1 0 1 1 0 1 1 1 0 2 2 0 0 0 0 0 0 2 0 2 0 0 1 0 0 0 2 2 0 1 1 0 0 0 0 0 0 0 0 0 1 1 1
48 0 1 1 0 0 1 2 0 2 2 0 0 0 0 0 1 1 1 1 1 0 0 2 2 0 1 2 2 0 2 0 2 2 1 1 2 1 0 0 1 0 1 1 1 0 1 0 0 1 0 0 0 0 1 1 1 0 2 0 0 1 2 2 0 0 0 0 0 0 0 1 2 0 2 2 2 1 2 1 0 0 2 1 2 0 0 0 0 2 0 0 1 1 0 1 0 2 2 0 1 1 2 1 2 0 2 0 0 2 0 0 0 2 0 1 0 0 1 0 2 0 1 1 1 1 1 0 1 0 0 0 0 0 1 0 1 0 0 0 0 0 1 1 0 0 0 0 0 0 0 0 0 0 2 1 1 0 0 1 0 1 1 1 0 1 1 1 0 1 1 0 1 1 0 1 0 2 0 0 0 1 0 0 1 1 1 0 0 0 0 0 1 1 2 1 2 2 1 1 0 1 0 2 2 0 2 1 1 0 0 1 1 0 0 2 2 1 2 1 2 1 2 2 0 0 0 0 0 0 0 0 0 0 2 0 0 2 0 2 0 0 1 1 2 2 1 0 2 0 0 0 0 0 1 0 0 0 0 0 1 0 0 0 0 0 1 1 2 0 1 0 1 1 0 0 0 0 1 0 1 1 1 0 1 0 0 1 0 2 0 0 0 2 2 0 1 0 1 0 0 0 2 0 2 0 0 2 1 0 0 2 0 1 0 0 2 1 0 0 0 0 1 0 0 0 1 1 0 0 1 0 0 2 0 0 0 2 0 1 0 2 2 0 0 0 0 0 1 1 1 0 0 2 0 2 2 2 0 0 0 0 1 0 1 1 0 1 1 1 1 1 1 2 0 0 2 0 0 1 1 1 0 0 2 2 1 0 0 1 0 0 1 1 2 2 2 0 1 1 0 1 1 0 1 0 0 0 0 0 0 0 1 1 2 0 0 1 1 1 0 0 1 0 1 0 0 1 1 0 1 1 0 2 0 2 0 0 1 0 1 0 1 0 1 1 1 1 1 0 0 0 0 1 0 0 0 1 1 0 1 2 1 0 1 1 1 2 0 2 1 0 2 2 0 0 0 0 1 0 2 0 0 0 2 1 0 1 0 0 1 1 0 1 0 0 0 1 2 0 1 1 1 1 1 0 1 0 1 0 1 1 1 0 0 1 0 0 2 1 0 2 2 2 2 2 0 0 1 1 1 0 0 0 0 1 0 1 0 1 0 1 0 0 2 2 0 1 1 2 1 1 0 0 2 0 0 0 0 1 0 0 1 1 0 0 0 1 0 1 1 1 1 0 1 0 2 0 0 2 2 1 1 0 1 0 1 0 0 0 1 0 1 0 1 0 1 0 0 1 0 1 2 0 0 0 0 0 0 1 1 0 0 1 2 0 0 0 0 0 0 0 0 1 0 0 1 1 0 0 1 0 0 1 1 1 2 0 1 0 2 1 1 2 2 0 1 0 0 0 0 2 1 0 0 2 1 0 2 0 0 0 2 1 0 0 0 0 0 0 1 1 1 0 0 1 1 0 2 0 1 0 0 1 1 1 1 0 1 1 2 0 0 0 1 0 0 0 0 2 1 0 0 0 2 0 2 2 2 0 0 0 0 1 0 2 0 0 0 0 0 0 1 1 0 0 1 0 1 0 2 1 0 2 0 1 0 0 0 0 0 0 0 0 0 0 0 0 0 0 0 0 0 0 0 2 1 0 0 0 0 0 2 0 0 0 2 2 2 2 0 1 1 2 2 0 0 0 0 2 0 0 1 1 0 2 0 2 1 2 1 1 2 0 1 0 0 0 2 2 0 0 0 0 0 0 2 0 0 0 0 0 0 1 0 1 2 2 0 0 1 0 0 2 2 0 2 0 1 2 1 1 1 1 0 1 1 1 1 0 0 1 0 0 0 0 0 1 0 0 2 0 0 0 0 0 0 0 0 1 0 0 0 0 0 1 0 0 1 1 0 0 2 1 0 1 0 0 2 2 2 2 1 0 1 1 0 1 0 2 2 1 1 0 2 0 2 2 0 0 0 2 0 0 2 0 1 1 1 1 0 0 1 0 2 2 0 1 2 1 0 1 2 2 0 0 1 1 0 0 2 0 1 1 1 0 1 1 0 0 0 0 1 0 0 2 1 0 0 0 2 0 1 1 1 0 1 0 0 1 1 1 1 0 1 1 2 1 1 0 0 0 0 0 0 0 0 2 0 0 0 0 0 0 0 0 0 0 0 0 0 0 0 1 1 1 0 1 1 0 0 0
49 0 0 0 0 0 0 1 0 1 1 1 1 1 1 0 0 1 1 1 1 0 1 2 2 0 1 2 2 1 2 0 1 1 2 0 2 2 0 1 1 1 0 0 1 0 0 1 0 1 0 0 1 0 1 0 1 0 1 0 1 2 0 0 2 2 2 1 0 0 0 1 2 0 2 2 2 2 2 1 1 0 1 1 1 0 0 0 0 2 0 0 2 0 1 1 0 0 0 0 1 0 1 1 2 0 2 2 2 0 0 2 0 2 0 2 0 0 2 0 0 0 0 0 0 1 0 1 0 0 2 0 0 0 1 0 0 0 1 0 2 0 0 0 1 1 1 0 1 2 0 2 2 2 0 0 0 2 0 0 1 1 0 1 1 2 0 1 1 1 0 0 2 0 0 2 2 2 0 0 0 0 0 1 1 0 2 2 1 0 2 0 0 1 1 0 0 2 0 0 0 0 0 1 1 1 1 2 1 0 1 1 1 0 0 2 0 0 1 0 1 1 2 1 0 1 0 0 0 0 0 0 0 0 1 0 0 2 0 2 0 0 2 2 2 2 0 0 2 0 0 0 0 0 0 0 0 0 0 0 1 0 0 0 1 0 0 1 0 0 1 1 0 2 0 1 0 0 2 0 1 2 2 1 1 0 0 1 0 2 0 1 0 2 2 0 2 0 0 0 0 0 1 0 1 1 1 1 0 0 0 1 0 0 2 0 1 1 1 0 0 1 2 0 1 0 1 2 1 2 2 2 0 1 0 0 0 2 0 0 1 1 2 1 2 2 0 0 1 1 1 0 1 2 1 1 1 0 0 2 2 0 1 0 1 0 0 1 1 1 1 1 0 2 1 1 1 1 1 1 1 1 0 0 2 0 0 0 0 0 0 0 1 0 1 0 1 1 0 1 0 1 2 0 0 0 2 1 0 0 0 0 0 1 1 0 1 0 1 0 0 1 0 1 1 0 0 0 0 0 1 0 0 1 1 0 0 1 2 1 2 1 2 1 1 2 1 0 1 0 0 1 1 1 1 1 0 1 1 1 1 1 0 0 0 2 0 2 0 1 1 1 1 1 2 0 1 0 2 1 2 0 0 0 2 0 0 0 1 0 1 0 0 1 0 0 2 1 1 1 0 2 1 1 1 0 2 2 2 0 0 2 1 1 0 2 1 1 1 2 1 2 1 0 0 1 1 0 0 1 1 0 0 0 0 0 0 1 1 0 2 2 0 2 2 1 0 1 0 2 0 1 1 0 2 0 0 0 2 0 1 0 0 2 0 0 2 1 1 0 1 1 0 0 0 0 0 1 0 2 2 0 2 1 2 1 1 1 0 0 1 0 1 1 1 0 0 1 1 1 1 1 0 0 2 0 2 2 0 1 1 0 0 1 0 0 1 0 1 0 0 0 0 0 0 0 2 1 0 0 1 0 0 1 1 0 1 0 0 1 1 1 2 2 2 0 1 1 0 2 0 2 1 1 0 1 1 1 1 0 0 0 2 1 1 1 0 2 0 0 0 1 0 1 1 0 2 1 2 0 2 0 0 1 0 1 1 0 1 2 1 0 1 2 0 0 0 0 0 1 0 1 0 0 1 2 1 2 2 0 0 0 0 2 0 0 0 1 1 0 0 0 1 0 0 0 0 0 0 0 1 0 0 2 1 1 1 1 1 2 0 2 1 0 0 0 0 0 0 0 0 0 0 0 0 1 0 0 1 0 0 0 1 0 0 0 1 2 1 1 0 1 0 0 0 1 1 0 0 0 0 2 0 1 0 1 1 2 2 2 1 2 0 1 1 1 0 0 0 2 0 1 2 0 2 0 0 0 1 2 2 1 2 0 2 0 2 0 2 0 2 1 1 1 2 0 1 0 1 2 0 2 1 1 0 2 0 0 0 0 0 0 0 0 0 0 0 1 0 0 2 0 0 0 0 0 0 0 1 0 0 0 0 0 0 0 1 1 2 1 0 0 0 2 0 2 0 1 1 1 2 2 0 0 0 0 1 1 0 1 1 2 1 0 2 1 1 1 0 0 0 2 0 0 2 0 1 2 0 1 0 0 0 0 0 0 0 1 2 1 0 1 2 1 0 0 0 1 0 0 1 0 0 2 0 0 0 1 0 2 0 0 1 1 1 0 0 0 0 0 2 0 1 1 1 0 1 1 0 2 1 0 1 0 0 0 1 0 1 0 0 0 0 0 0 1 1 1 2 0 0 0 0 0 0 0 0 1 1 2 0 0 0 1 0 0 0 1 1 2 2 0
50 0 1 0 0 0 1 2 0 1 1 0 0 0 0 0 0 1 1 1 1 0 0 1 1 0 0 1 1 1 2 0 2 2 2 0 2 1 0 0 1 0 0 0 2 1 0 0 1 2 0 0 1 1 0 1 0 1 1 2 0 0 1 2 0 0 0 0 0 0 0 1 1 1 1 2 2 1 2 1 0 0 1 0 2 0 0 1 1 2 1 1 1 1 1 2 1 2 0 1 1 0 2 2 2 0 2 2 1 1 0 1 0 1 0 1 0 0 2 0 1 0 2 2 1 1 1 0 1 0 1 0 0 0 0 0 0 0 0 2 1 0 0 0 0 1 0 0 2 2 0 0 0 0 0 1 0 1 0 0 0 1 0 1 0 1 0 0 2 0 0 0 0 2 2 2 0 1 0 0 0 0 0 1 1 0 1 1 0 0 2 0 1 1 2 1 2 1 0 0 0 0 0 1 1 0 2 0 0 0 0 0 1 0 0 2 2 0 1 0 1 1 2 2 0 1 1 1 1 0 0 1 1 1 0 0 1 2 0 2 0 0 2 1 1 2 1 1 0 0 0 0 1 0 0 0 0 0 0 0 1 0 0 0 1 0 1 0 1 0 0 0 1 2 0 0 1 2 1 0 1 2 1 1 2 1 1 1 0 2 0 1 0 2 1 1 1 0 0 0 0 0 1 1 1 0 1 1 0 0 0 2 0 1 1 1 2 0 0 0 1 0 1 0 1 0 0 1 0 0 2 1 0 2 0 0 0 1 1 0 1 1 1 0 1 1 0 1 2 1 1 0 1 2 1 1 1 1 0 2 1 0 2 0 2 0 0 1 2 0 0 0 0 2 1 1 2 0 0 0 0 2 0 0 0 0 0 0 0 0 0 0 0 0 2 0 0 0 1 1 0 1 1 1 1 1 1 0 0 0 0 0 0 1 1 0 1 0 0 0 0 1 1 0 1 1 1 1 1 1 0 1 0 2 0 1 0 0 0 0 1 0 2 1 0 1 1 0 2 0 0 1 1 2 1 1 0 0 0 0 0 1 0 1 0 1 1 2 0 1 1 1 2 2 1 1 0 0 2 2 2 0 0 1 2 2 0 1 0 0 1 1 2 0 1 0 1 0 0 2 0 2 0 0 0 0 1 1 1 0 0 2 0 0 2 0 0 0 0 0 0 2 0 0 0 0 1 0 0 1 1 0 1 0 0 0 1 0 2 2 0 0 0 0 1 1 0 0 2 0 0 0 1 1 2 0 0 1 0 1 0 0 0 2 1 1 1 1 1 0 0 1 1 0 0 0 0 2 0 1 2 0 2 2 2 0 2 1 0 0 0 0 0 0 2 0 0 0 0 1 0 2 1 0 1 1 1 1 0 0 1 1 0 1 1 2 0 0 0 0 0 0 0 1 0 0 1 2 0 0 1 0 0 1 1 0 1 0 0 1 1 2 1 1 1 0 1 1 1 1 0 1 1 1 1 2 1 1 2 0 0 0 0 1 0 1 1 1 1 0 0 0 0 1 0 0 2 0 1 1 0 1 0 1 1 1 0 1 1 1 2 0 0 2 2 0 0 0 0 1 0 0 0 0 1 2 1 0 1 1 1 1 0 2 0 0 0 1 1 0 0 0 0 1 0 1 2 0 1 0 1 0 0 2 0 0 1 1 1 2 1 2 1 1 0 2 0 0 0 0 0 0 0 0 0 0 0 0 2 1 0 1 2 2 0 0 2 2 2 2 0 1 0 0 0 0 0 0 0 2 0 0 0 0 1 0 1 1 0 2 0 1 0 1 1 1 0 1 0 2 0 1 0 0 0 0 1 0 1 1 1 0 0 0 0 1 0 1 1 0 1 1 0 2 2 0 1 0 1 2 1 1 0 0 0 2 0 2 1 0 0 0 0 0 0 0 0 1 0 0 2 1 0 0 0 1 0 0 0 0 1 0 0 0 0 2 0 1 2 0 0 0 1 1 0 1 0 0 2 1 2 1 0 0 0 0 2 2 1 2 2 2 1 0 2 1 1 1 0 1 0 1 0 0 1 1 0 2 0 1 0 0 0 0 0 1 0 1 2 2 0 0 2 2 1 0 1 0 1 0 2 1 2 2 2 0 1 1 0 0 1 1 2 0 0 1 1 0 0 0 2 0 2 0 0 0 0 0 0 1 0 1 0 2 0 0 2 0 1 1 0 0 0 0 1 1 1 1 1 0 0 0 0 0 0 0 0 0 0 1 0 0 0 1 1 0 0 0 0 0 0 0
51 0 0 0 1 0 2 1 0 1 1 0 0 0 0 0 0 0 2 0 1 1 0 1 1 1 1 1 2 0 2 1 2 2 0 1 2 1 0 0 0 0 0 0 2 1 0 1 1 2 0 0 1 1 0 0 1 1 1 0 2 2 1 2 0 0 0 0 0 0 0 0 1 0 0 1 1 1 2 0 0 1 2 1 1 0 0 1 1 2 1 1 1 0 0 2 0 1 0 1 1 0 0 0 2 0 1 0 0 2 1 1 0 2 1 2 0 0 1 0 1 1 1 1 0 2 0 1 1 1 1 0 0 0 0 0 0 1 0 2 2 0 0 0 1 1 1 0 0 0 0 0 0 0 0 0 0 1 0 0 0 1 1 1 1 2 1 1 1 1 1 1 1 1 0 0 0 2 0 0 0 1 0 1 1 0 1 0 0 0 1 2 1 1 2 0 1 1 0 0 0 0 0 0 0 2 1 1 1 0 1 0 2 0 0 2 0 1 2 1 2 1 2 2 0 1 1 0 0 0 1 1 0 0 2 0 0 2 0 1 0 0 2 2 2 2 0 1 1 0 0 0 0 0 1 0 0 0 0 0 1 0 0 0 1 0 0 0 1 0 0 0 2 2 1 0 0 1 2 0 1 2 1 0 0 1 0 2 0 2 0 1 1 2 1 0 0 1 0 1 0 0 0 0 0 1 2 2 0 0 0 1 0 1 1 0 2 1 0 0 0 0 1 1 1 0 0 1 1 1 2 1 0 1 0 1 1 1 1 1 0 0 2 0 0 0 2 0 2 2 2 0 2 2 0 2 2 1 0 0 0 0 2 0 2 0 0 2 2 0 0 0 1 2 1 1 1 0 0 0 1 1 0 0 1 0 0 1 1 0 0 0 1 0 2 0 0 2 1 1 0 1 1 0 1 0 0 1 0 0 0 0 0 1 1 0 0 0 0 0 0 1 0 1 1 1 1 0 0 1 1 0 1 1 1 0 0 0 0 0 1 1 2 0 1 1 2 0 1 0 0 1 1 2 1 1 0 2 1 2 2 2 0 0 0 1 1 2 0 0 1 1 2 1 1 0 1 0 0 0 2 0 0 1 1 1 1 0 2 0 1 0 1 1 1 0 0 2 2 0 0 2 2 2 2 1 2 0 0 0 0 2 1 1 1 1 1 2 0 2 1 2 2 1 1 2 0 1 1 1 1 1 0 0 1 0 0 1 0 2 0 0 0 0 2 1 0 1 1 1 1 1 1 0 2 0 0 0 0 0 0 0 0 1 0 0 1 0 0 0 1 1 1 0 0 0 1 1 0 1 1 1 1 1 1 0 1 1 1 1 0 0 0 0 0 0 0 0 1 1 0 2 2 0 0 1 1 1 0 1 1 0 0 0 2 0 1 0 0 0 0 0 0 1 1 0 0 1 0 0 1 0 0 1 2 1 2 1 0 2 1 0 0 2 2 0 1 1 0 2 0 1 1 1 0 1 1 0 1 0 0 0 1 0 1 0 2 1 1 0 0 1 2 0 0 0 0 1 1 1 1 1 1 2 1 2 0 0 0 1 1 0 0 2 1 0 0 0 0 2 1 0 1 0 2 1 1 2 2 0 0 0 0 2 0 1 1 2 2 0 0 0 0 1 0 0 1 0 1 0 1 1 1 2 1 1 1 0 1 1 0 0 0 1 0 0 0 1 0 0 0 0 0 0 0 2 1 0 2 1 1 1 2 0 0 0 2 0 2 2 2 0 1 2 2 2 0 1 1 2 0 0 0 0 0 1 0 1 1 2 0 2 2 0 0 0 0 1 1 1 0 0 1 0 1 0 1 0 2 2 2 0 2 0 2 0 1 1 0 0 0 0 1 1 2 0 1 0 1 2 0 2 0 0 0 2 0 2 2 0 0 2 0 0 0 0 0 0 1 0 1 0 0 0 1 1 1 1 0 0 0 0 0 0 0 1 1 1 0 1 0 0 2 0 0 2 0 2 2 2 2 2 2 0 1 1 0 2 0 2 2 2 1 0 2 0 2 2 0 0 0 1 1 0 1 2 0 2 1 1 0 0 1 0 1 1 0 1 1 1 0 0 1 1 0 0 1 1 0 0 2 0 0 2 0 0 0 1 0 0 1 1 2 0 0 0 2 1 0 0 2 0 2 0 0 0 0 1 1 1 2 0 2 0 2 0 1 0 2 1 0 0 0 0 0 0 0 0 2 0 0 0 1 1 0 1 1 0 0 0 0 0 1 1 1 0 0 0 0 0 1 1
52 0 1 0 0 0 0 1 1 0 1 1 1 1 1 0 0 2 0 2 0 0 0 2 2 0 1 1 2 1 0 0 1 1 1 1 1 2 0 1 1 0 0 0 2 1 0 0 0 1 0 0 0 1 1 1 0 0 1 1 1 1 2 2 0 0 1 1 0 0 1 2 2 0 1 2 2 2 2 1 1 0 1 1 1 0 0 0 0 2 0 0 2 1 1 1 0 1 0 1 1 0 1 1 2 1 2 0 0 2 0 2 1 1 1 2 1 0 0 0 1 1 2 2 0 1 0 0 1 0 1 1 0 0 1 1 0 1 0 0 2 0 1 0 1 1 0 0 0 0 0 0 1 1 0 0 1 0 0 0 0 0 0 1 0 2 2 0 1 1 0 0 1 1 0 1 1 1 0 0 0 0 0 0 1 1 1 0 0 0 1 0 0 1 2 0 0 1 0 1 0 1 0 2 2 0 2 1 1 0 0 0 2 0 0 2 2 1 1 0 1 1 0 1 0 0 0 1 1 1 0 0 0 0 2 0 0 2 0 2 0 0 2 2 2 2 0 0 2 0 0 0 0 0 0 0 1 0 0 0 1 0 0 0 1 1 1 0 2 0 0 1 1 2 0 0 1 1 1 0 1 1 2 0 0 0 0 1 0 2 0 1 0 1 1 0 2 1 0 1 0 0 2 0 1 1 1 2 0 0 0 0 0 2 1 2 2 1 0 0 0 1 0 1 1 0 0 1 1 0 0 0 0 2 0 0 0 1 1 1 1 1 2 0 1 1 0 0 0 0 0 1 0 2 0 2 2 1 0 2 2 0 2 0 2 2 0 2 1 1 1 1 1 2 0 0 2 0 0 2 1 0 0 0 0 0 0 0 0 0 1 1 0 0 1 0 1 0 0 1 0 1 0 1 1 0 0 0 0 0 0 0 0 0 1 0 0 0 1 0 0 1 0 0 1 1 1 0 0 0 0 0 0 2 1 0 0 0 1 0 1 1 1 1 1 2 2 0 0 0 0 1 1 1 1 1 0 0 1 0 0 1 0 0 0 2 0 1 0 0 1 0 2 2 0 0 0 0 1 0 1 0 0 1 1 1 1 0 0 0 0 1 1 2 2 0 2 1 1 0 0 2 2 1 2 1 2 0 0 0 0 1 1 0 0 0 0 1 0 1 2 2 2 1 1 2 0 0 2 1 1 0 0 1 1 0 1 0 2 0 1 2 0 0 1 2 0 1 1 2 2 2 0 0 1 1 1 0 0 0 1 0 1 1 0 0 1 0 0 0 1 2 1 0 1 0 1 2 1 2 2 1 1 1 1 0 1 1 1 1 0 0 0 0 0 1 0 0 0 0 0 2 1 0 1 1 1 1 0 0 1 0 0 0 0 1 2 0 0 0 0 0 0 1 0 1 1 1 0 0 0 0 0 2 2 0 2 0 0 0 1 1 0 0 2 0 1 1 0 1 0 2 0 2 0 2 1 0 2 0 0 0 2 0 1 1 0 1 1 0 0 0 0 0 0 0 2 1 2 0 1 0 0 1 0 1 1 1 1 1 2 0 1 1 0 0 0 1 0 1 0 1 0 0 1 2 0 1 1 0 1 0 0 2 0 1 0 0 0 0 0 0 2 0 1 1 2 1 1 0 1 0 0 2 1 0 1 0 1 1 1 1 0 0 0 1 0 0 0 0 0 0 0 1 0 0 0 0 2 2 0 0 2 1 0 0 2 2 2 2 0 0 1 0 0 1 0 0 0 1 0 1 1 0 0 2 0 2 2 2 0 2 1 1 1 1 0 1 1 0 0 0 0 0 0 0 1 0 0 2 2 0 1 0 1 0 1 0 2 0 2 2 1 1 2 0 1 0 1 2 0 2 1 1 0 2 0 0 1 0 1 1 1 0 1 0 0 0 0 0 2 0 0 0 0 0 0 2 0 0 0 0 1 0 1 1 1 0 2 0 0 0 0 2 0 2 0 1 2 1 1 1 2 0 1 1 0 1 0 1 1 2 0 1 2 0 2 2 0 0 0 2 1 0 1 2 0 1 0 2 1 0 0 0 0 0 0 2 1 1 0 0 2 1 1 0 0 1 0 0 2 0 0 0 1 0 1 1 0 0 0 0 2 1 1 0 2 2 1 0 2 0 1 1 1 0 1 0 1 0 1 1 1 0 0 0 0 1 2 1 1 0 1 0 0 1 0 2 0 0 0 0 1 1 0 0 1 0 1 2 0 0 1 1 1 0 0 0 1 0 0 0
53 0 0 0 0 0 0 1 0 1 1 1 0 1 0 0 1 0 2 0 1 0 0 2 2 0 1 1 1 1 2 0 1 2 1 1 2 1 0 1 1 0 0 0 1 0 0 0 0 2 1 0 0 1 1 0 0 0 1 0 0 2 2 1 0 0 0 0 0 0 0 0 1 0 1 2 2 1 1 1 1 0 1 1 1 0 0 0 0 2 0 0 1 0 0 2 0 1 0 0 1 0 1 1 2 1 2 0 0 2 0 1 2 2 1 2 1 0 2 0 1 1 1 1 1 1 1 0 2 0 0 0 0 0 0 0 0 0 0 0 1 0 0 1 2 2 0 0 0 1 0 1 1 1 1 0 1 1 0 1 0 0 0 0 0 1 2 1 0 1 1 0 0 2 0 0 0 0 1 1 1 0 0 1 2 1 1 1 0 0 1 1 0 1 2 0 1 2 0 1 0 1 0 2 1 0 2 1 1 0 1 0 2 0 0 2 0 1 1 1 2 1 2 2 0 2 2 0 0 0 0 1 0 0 2 0 0 2 0 1 0 1 2 2 2 2 0 0 2 0 0 0 0 0 0 1 2 0 0 0 0 0 0 0 1 0 1 1 1 1 0 2 0 1 0 0 1 1 1 0 1 2 2 2 2 0 1 0 0 1 1 0 1 2 1 1 0 0 0 0 0 1 2 0 2 0 1 2 1 0 1 1 0 2 1 0 2 0 1 0 0 2 1 1 0 0 1 2 1 1 1 1 1 2 0 0 0 1 1 0 0 0 2 0 1 1 1 1 2 1 1 0 0 2 0 1 1 1 0 1 1 0 1 0 1 1 0 2 2 0 0 0 1 2 0 0 2 0 0 2 1 0 1 0 1 1 1 0 0 0 0 0 2 0 2 2 2 0 1 1 0 1 0 2 2 1 0 1 0 0 0 0 1 0 1 0 1 0 2 0 0 0 0 0 0 1 1 0 0 1 0 0 0 1 0 1 0 0 0 0 0 2 0 0 2 1 1 1 2 0 0 2 2 2 2 2 0 1 2 1 1 2 1 0 0 1 1 2 0 0 0 0 1 1 0 0 1 0 2 1 1 0 0 0 2 1 0 0 0 0 0 0 0 1 0 0 1 0 1 0 1 2 1 0 1 1 2 0 1 0 1 1 0 0 1 1 0 0 1 0 1 2 2 1 1 1 1 0 0 2 0 1 0 0 0 0 1 1 0 0 1 1 1 1 2 1 0 0 2 1 0 1 1 0 2 0 2 0 0 0 0 0 0 2 1 1 1 0 0 0 0 1 0 0 0 0 0 2 0 1 2 0 2 1 2 1 0 0 0 0 0 0 2 0 1 1 0 0 0 0 0 2 2 0 0 1 0 0 0 0 0 0 0 1 0 0 0 0 1 0 0 0 0 1 0 0 1 1 0 0 1 0 1 2 2 0 2 0 1 0 2 1 2 2 2 0 0 0 0 0 0 1 2 0 0 1 2 0 1 0 0 0 1 1 1 0 1 2 0 0 0 1 0 1 1 0 2 1 1 1 1 0 0 1 0 2 2 0 0 1 0 0 0 1 1 0 0 0 0 0 0 0 0 0 1 1 1 2 2 0 0 0 0 2 0 0 0 0 0 0 0 0 2 0 0 1 0 0 1 0 1 0 0 2 0 0 0 1 1 2 0 0 0 0 0 0 0 0 0 0 0 0 1 0 0 0 0 0 2 0 1 1 1 1 0 1 1 2 2 2 0 1 0 0 0 0 0 2 2 2 1 0 2 0 0 1 0 2 2 2 2 2 1 1 2 1 0 1 0 1 0 2 1 0 1 0 0 0 0 1 1 0 1 1 1 0 2 0 1 1 1 2 1 1 2 0 1 0 1 2 1 1 0 1 0 1 0 1 1 0 0 1 0 0 0 0 0 0 0 0 2 0 0 0 1 0 1 0 0 0 1 0 1 0 1 1 1 0 1 1 0 0 0 2 0 1 0 0 2 0 1 1 0 0 0 0 1 1 0 2 2 0 1 0 0 0 2 2 0 1 0 0 1 0 2 1 0 1 1 1 0 0 1 1 2 2 0 1 2 1 1 0 1 1 0 0 0 1 1 1 2 0 0 2 0 0 0 1 0 0 0 0 2 0 0 1 1 1 1 0 1 0 1 1 0 0 0 1 0 1 2 0 0 0 1 0 1 0 1 0 0 0 0 0 0 0 2 2 1 1 0 0 1 1 0 2 2 1 1 2 0 0 0 0 1 0 0 0 0 1 1 0
54 0 0 0 0 1 2 2 0 2 2 0 0 1 1 0 0 0 0 2 0 0 0 1 1 1 0 1 2 2 2 1 2 1 2 0 2 1 0 2 0 0 0 0 1 0 0 1 0 1 0 0 1 1 0 0 1 2 2 0 1 1 2 2 1 0 1 1 0 0 0 0 1 0 0 1 1 2 2 0 2 0 2 1 2 1 1 1 1 2 1 1 2 0 1 2 0 1 0 0 1 0 2 2 2 0 2 0 1 1 0 2 1 2 1 2 1 0 0 0 2 0 0 0 0 0 0 0 0 0 0 0 0 0 0 0 0 0 0 0 1 0 0 0 2 2 1 0 1 2 0 2 1 1 0 0 1 2 0 1 0 0 2 0 0 2 0 1 0 1 1 1 1 1 1 1 0 1 0 0 0 0 0 1 2 1 1 0 0 0 1 0 1 2 2 1 2 1 0 0 0 0 0 1 1 1 2 1 1 0 0 0 1 0 0 2 1 0 2 1 2 1 2 2 0 2 2 1 1 0 0 1 0 0 1 0 0 2 0 1 0 0 1 1 1 1 0 0 2 0 0 0 0 0 1 0 0 1 1 1 0 1 0 1 1 0 0 0 2 0 1 0 0 2 0 0 0 2 2 0 2 2 2 2 2 0 2 2 0 2 0 1 0 1 1 0 2 0 1 0 1 1 0 0 0 0 1 1 0 0 0 0 0 1 1 1 2 1 0 0 0 1 2 2 0 0 0 1 0 0 2 1 1 1 0 0 0 2 0 1 1 1 2 0 1 1 1 0 1 1 1 1 0 0 0 0 1 1 0 1 1 0 1 0 1 1 0 1 2 0 0 0 0 2 0 0 2 0 0 0 1 1 0 0 1 0 0 0 0 0 0 0 0 0 2 0 1 2 0 0 0 0 0 1 1 1 1 0 0 0 0 0 0 0 0 0 1 0 1 0 1 0 0 0 0 1 0 0 0 1 0 1 0 2 1 1 0 1 0 0 1 1 1 0 2 1 1 0 0 0 0 0 1 2 2 1 1 0 0 0 0 0 0 0 0 2 0 2 0 1 1 1 1 1 1 0 0 0 0 0 2 1 0 0 2 0 0 1 0 1 0 0 0 2 1 0 1 1 2 0 1 2 1 0 1 1 1 2 1 0 0 2 0 0 0 1 0 0 0 1 1 2 1 0 0 2 1 0 0 1 1 0 0 1 2 1 0 1 1 2 0 1 0 0 2 2 0 0 2 1 0 0 1 0 2 0 1 1 2 0 1 0 0 1 0 0 1 0 0 0 1 1 2 0 1 0 2 1 0 1 2 2 1 0 1 0 1 2 1 1 0 0 0 1 0 0 0 0 0 0 0 1 0 1 1 0 0 1 0 2 0 0 0 1 1 1 0 0 0 0 0 0 0 1 0 1 0 1 0 0 1 1 0 0 1 0 2 2 0 1 0 0 2 2 2 0 0 1 0 0 0 2 1 1 0 1 2 1 1 0 0 0 0 1 0 1 0 1 1 0 0 1 0 0 1 1 1 0 1 1 0 0 1 0 1 1 1 1 0 1 1 0 0 0 0 0 0 0 0 1 0 0 0 0 0 2 0 2 2 0 0 0 0 1 0 0 1 1 1 0 0 0 0 0 0 2 2 0 0 0 0 0 1 2 1 0 1 0 1 1 0 1 0 0 0 1 0 1 0 0 0 0 0 0 1 1 0 0 0 0 0 0 0 1 0 1 1 1 2 2 1 1 1 1 1 1 0 0 0 0 1 2 1 0 0 1 1 2 2 2 1 2 1 1 2 1 1 0 0 0 1 1 2 0 2 0 2 0 0 2 2 0 1 1 0 0 1 0 2 0 1 2 1 1 2 0 1 0 0 1 0 1 1 2 0 2 0 0 0 0 0 0 1 0 1 0 0 0 0 1 1 0 0 0 0 1 0 1 0 0 0 0 1 0 1 0 1 0 0 2 0 0 0 2 0 2 0 1 1 1 1 1 0 0 0 0 1 2 0 1 1 2 0 1 2 0 2 1 1 0 0 1 1 0 2 0 1 1 0 1 0 0 1 0 1 1 0 0 2 2 0 0 2 1 0 0 0 2 1 0 2 0 0 2 0 0 0 1 0 1 0 0 2 1 1 2 1 0 0 1 2 0 1 0 1 1 1 1 0 1 1 1 0 0 2 0 0 0 1 0 0 0 2 0 0 0 0 1 0 0 0 0 0 0 0 0 0 0 0 1 0 0 0 0 0 0 0 0 0 0 2 1
55 0 0 0 0 0 2 2 0 2 2 0 0 2 2 0 0 1 2 0 1 0 0 2 2 0 1 1 2 1 2 0 1 1 2 0 2 1 0 1 2 1 1 1 1 1 0 0 0 1 1 0 0 0 2 1 1 0 2 0 0 2 1 1 1 1 1 2 0 0 0 2 2 0 2 2 2 2 2 1 1 0 2 0 2 0 0 0 0 2 0 0 1 0 0 0 0 0 0 0 2 0 0 0 2 0 2 1 1 1 0 1 1 2 1 2 1 0 2 0 1 0 2 2 0 1 0 1 0 1 0 1 0 0 1 0 0 0 0 1 2 0 0 0 1 2 0 0 0 1 0 0 0 0 0 0 1 1 0 0 1 0 0 0 0 2 1 0 1 1 1 1 1 1 0 1 0 0 0 0 0 0 0 0 1 1 1 1 0 0 2 1 1 1 1 1 1 1 0 1 0 1 0 1 1 0 2 0 0 0 0 1 1 0 0 2 2 0 2 1 2 1 2 1 0 2 1 0 0 0 0 0 0 0 1 0 0 2 0 0 0 1 2 2 2 2 0 0 2 0 0 0 0 0 0 1 1 0 1 1 0 1 0 0 0 0 0 0 1 0 0 1 2 2 0 0 2 1 1 0 0 1 2 0 1 1 1 2 0 2 0 0 0 2 2 0 1 1 0 1 0 1 1 1 1 0 0 2 1 0 1 1 0 2 2 0 2 0 0 1 1 0 1 0 2 1 1 1 1 0 1 1 0 1 0 0 0 2 0 0 0 1 2 0 0 0 1 0 1 0 0 1 0 2 2 0 0 2 0 1 1 0 2 0 2 0 0 1 1 1 0 0 0 2 0 0 2 0 0 0 1 1 0 0 1 0 1 0 0 0 0 0 0 0 2 0 0 0 1 1 0 1 0 2 2 0 0 1 0 0 0 0 0 1 1 0 0 0 1 0 0 1 0 0 1 1 1 0 0 1 0 0 0 2 0 0 0 2 1 1 2 0 2 1 0 1 2 0 1 0 0 1 2 2 2 2 0 0 0 0 1 1 1 1 0 1 1 2 0 0 0 1 1 1 2 0 2 1 1 0 2 0 0 1 1 2 1 1 0 1 0 0 0 1 1 0 0 0 2 0 0 2 2 2 2 0 2 1 0 0 0 1 2 1 0 2 1 0 1 1 1 2 2 0 1 2 0 0 0 1 1 0 1 0 0 0 1 1 2 1 1 1 0 1 1 1 0 1 1 1 1 1 0 0 0 2 0 0 0 0 1 0 1 2 1 1 1 1 1 0 1 1 0 0 0 0 2 2 0 1 1 1 1 1 1 0 1 0 0 0 0 0 0 2 0 2 0 0 0 0 0 2 1 0 1 1 1 0 0 1 1 0 0 0 2 0 0 1 0 0 1 0 0 1 0 1 0 0 0 0 0 0 0 1 2 1 1 1 2 0 2 1 1 1 2 0 2 2 0 1 0 2 2 0 0 1 2 0 2 1 1 0 1 1 0 1 2 2 0 1 0 1 0 1 1 0 2 1 2 1 1 0 0 1 0 2 1 0 0 1 2 0 0 2 0 0 1 0 0 2 0 1 0 0 1 1 1 2 2 0 0 0 1 0 0 0 0 1 1 0 0 0 1 0 0 1 1 0 0 0 0 0 0 1 1 0 0 1 1 2 1 1 0 0 0 0 0 1 1 0 1 1 0 1 0 0 1 0 1 0 0 0 2 2 0 1 2 0 1 1 1 0 2 1 1 0 0 1 1 1 0 1 2 0 0 0 2 1 1 2 0 2 2 1 2 0 1 0 2 2 0 0 1 0 2 0 2 0 0 2 2 1 1 1 1 0 2 0 1 0 0 1 1 1 2 0 1 0 1 2 0 2 0 1 0 2 0 0 1 0 0 0 1 0 1 0 0 0 0 0 1 0 0 0 1 0 0 0 0 0 0 0 0 1 0 0 0 0 1 1 1 0 0 2 0 2 0 0 1 0 2 1 0 0 0 0 0 1 0 2 2 0 2 0 2 0 2 1 0 0 0 2 1 0 2 1 0 2 0 1 1 0 1 0 2 2 0 0 1 1 0 0 2 2 2 0 0 1 0 1 2 0 1 1 2 0 2 1 0 0 0 0 2 1 0 1 1 0 0 1 2 1 0 2 1 0 1 1 0 1 2 0 0 0 0 0 1 0 1 0 0 0 0 0 0 2 0 2 0 0 0 0 0 0 0 0 0 1 0 0 0 0 0 1 1 0 0 0 0 0 0 0
56 0 0 0 0 0 2 2 0 1 1 0 0 0 0 0 0 2 1 1 1 1 0 2 2 0 1 1 1 0 1 0 1 1 2 0 2 1 0 1 1 0 0 1 2 1 0 0 0 0 0 0 1 0 1 1 0 0 1 0 1 2 2 2 0 0 1 0 0 0 0 0 0 0 0 2 2 0 2 0 0 0 2 0 2 0 1 0 0 2 0 0 2 0 0 0 0 0 0 0 2 0 1 1 2 1 2 0 1 1 0 2 1 2 1 2 1 0 1 0 1 1 2 2 1 0 1 1 0 1 2 1 0 0 0 0 0 0 0 2 1 0 0 0 0 0 0 0 0 1 0 1 0 0 0 0 0 1 0 0 0 0 0 1 1 2 2 0 1 1 1 2 1 1 1 1 0 0 1 1 1 0 0 0 1 1 0 1 1 0 1 0 0 0 1 0 1 1 0 0 0 0 0 0 0 2 0 0 0 0 0 1 0 0 0 2 0 0 1 0 2 2 1 2 1 0 0 0 0 0 1 0 0 0 1 0 0 2 1 1 0 0 2 2 2 2 0 1 1 0 0 0 0 0 1 0 1 1 0 0 0 0 0 0 0 0 0 0 1 0 0 0 0 2 0 0 0 2 2 0 1 2 2 1 1 0 0 1 0 2 0 2 0 2 2 0 1 0 1 0 1 0 2 0 2 0 2 2 1 0 1 1 0 2 1 2 2 0 0 0 1 1 2 0 2 1 1 2 1 1 1 1 0 1 0 1 1 1 1 0 0 1 2 0 0 0 0 1 1 0 0 1 1 2 0 1 1 2 0 2 2 0 2 0 2 0 0 1 2 0 0 0 0 2 0 1 2 1 1 2 0 1 1 0 2 1 1 0 0 0 0 0 0 1 2 1 1 0 0 0 0 0 0 1 2 1 0 1 1 0 0 0 0 1 1 0 0 0 1 0 0 1 0 0 2 1 1 0 0 0 1 0 0 2 0 1 0 0 0 0 1 1 2 0 2 2 0 0 2 0 0 1 0 0 0 0 0 1 1 1 1 1 1 0 0 1 1 2 0 0 0 1 2 2 2 0 1 0 2 1 1 1 0 1 1 1 1 0 0 0 0 2 1 1 1 0 1 0 1 0 1 1 1 1 1 0 1 2 2 0 0 2 1 0 2 0 0 0 1 2 1 1 2 0 0 2 0 1 0 2 1 1 0 1 1 0 0 0 0 1 1 1 0 0 0 0 1 1 1 1 0 0 1 0 2 0 0 0 0 0 0 1 0 1 1 1 0 0 0 1 1 1 0 0 0 0 1 1 0 2 2 0 0 0 0 0 0 2 0 0 0 0 1 0 0 0 0 0 0 1 0 2 1 0 1 0 1 1 0 2 0 0 0 1 1 0 0 0 0 0 0 0 0 0 0 0 2 1 0 0 0 0 0 1 2 1 2 0 1 0 2 0 0 1 1 0 1 1 0 2 1 1 1 0 0 1 2 1 1 1 0 1 1 1 1 0 0 2 0 0 0 0 1 1 0 0 2 1 2 1 1 0 0 1 0 2 1 1 0 1 2 0 0 1 1 0 0 0 0 2 1 0 0 0 2 1 0 2 1 0 0 0 0 1 0 2 0 0 0 0 0 0 0 0 0 2 2 1 1 0 1 0 0 2 0 0 0 0 0 0 0 0 1 1 0 1 0 0 0 0 0 0 0 1 0 1 0 0 1 1 0 0 2 1 0 1 2 1 0 0 0 1 0 0 0 0 0 1 1 1 1 0 2 0 0 0 2 0 0 2 0 2 2 0 2 0 0 0 0 1 0 2 1 0 1 1 0 1 2 2 1 0 0 2 0 0 2 0 0 0 1 1 1 1 2 0 1 0 1 2 1 1 1 0 0 2 0 1 1 0 0 1 1 0 1 0 0 0 0 0 2 0 0 0 1 0 1 0 0 0 0 0 0 0 0 1 0 1 0 1 1 0 2 0 0 2 0 0 1 1 2 2 1 0 1 1 0 1 1 1 1 2 0 0 2 1 1 2 1 0 0 0 1 0 1 1 1 1 0 1 1 0 2 0 2 1 0 1 1 1 0 0 2 1 0 0 2 1 0 0 2 1 0 2 0 0 0 1 0 0 0 0 2 1 1 1 0 2 1 2 2 0 1 1 1 0 0 0 0 0 2 0 1 0 2 0 0 0 1 1 0 0 0 1 0 0 1 1 1 0 0 0 0 0 0 1 1 2 0 2 0 0 0 0 0 0 0 0 0 0 1 1
57 0 0 1 0 0 1 2 0 0 0 0 1 1 1 0 0 0 1 1 0 0 0 2 2 1 0 1 1 1 2 0 0 0 2 0 1 0 1 1 0 0 1 1 2 0 0 0 1 1 0 0 0 0 2 1 1 0 0 1 0 0 2 2 0 0 0 1 0 0 0 1 1 0 1 2 2 2 2 1 1 0 2 1 2 0 0 0 0 2 0 0 2 1 1 2 0 1 1 0 1 1 0 0 2 1 2 1 1 1 0 2 0 2 0 2 0 0 0 0 2 0 2 2 1 0 1 0 0 0 0 0 0 0 1 0 0 1 0 1 0 0 0 0 1 1 0 0 0 0 0 1 0 0 0 0 0 1 0 0 0 0 0 0 0 2 1 0 0 0 1 0 1 1 0 2 1 0 0 0 0 0 1 0 1 0 2 0 0 0 0 0 1 1 1 1 2 2 1 0 0 0 0 1 1 1 2 1 1 0 0 1 1 0 1 1 0 1 1 1 2 1 2 2 0 1 1 0 0 0 0 0 0 0 1 0 0 2 1 1 0 1 2 0 2 2 2 0 2 0 0 0 0 0 0 0 1 0 0 0 0 0 0 0 0 0 1 0 2 2 0 1 1 2 0 0 0 2 2 0 1 1 0 0 2 1 0 2 0 2 0 1 0 1 1 0 0 2 0 1 0 0 0 1 0 0 0 0 1 0 1 1 0 1 1 1 2 0 0 0 0 2 1 1 0 0 1 2 1 1 2 1 0 1 0 0 0 0 2 0 0 0 2 0 0 1 0 0 1 1 1 1 1 2 0 2 2 1 0 0 0 0 1 0 1 1 0 1 1 1 1 1 1 2 1 1 2 0 0 1 0 0 0 0 1 1 0 0 1 1 1 1 0 0 1 1 2 1 0 1 0 1 1 1 1 1 0 1 0 0 0 0 0 1 1 1 0 0 2 0 0 0 0 0 2 1 1 0 0 1 0 0 0 1 0 1 0 0 1 0 2 0 1 0 1 1 1 0 2 0 0 1 0 1 0 0 0 1 2 1 1 2 0 1 0 1 1 1 0 1 2 0 2 2 2 0 1 0 2 0 2 0 0 2 1 1 1 0 2 0 1 0 1 0 0 0 0 2 2 0 1 1 1 1 1 0 1 1 1 0 0 1 0 0 1 0 0 0 0 0 0 2 2 1 1 2 0 0 1 1 1 0 0 0 1 0 1 0 1 1 1 1 0 1 1 0 1 1 1 1 0 0 0 0 2 0 0 0 2 0 1 0 0 1 0 0 1 0 0 1 0 1 1 0 0 0 1 2 0 0 2 0 1 0 1 0 1 1 0 0 0 0 1 0 1 0 0 0 0 0 0 2 0 0 1 0 0 1 1 1 1 0 0 0 0 0 1 0 0 0 0 0 0 1 0 0 1 2 0 0 0 0 0 2 2 1 2 0 1 0 2 0 0 1 1 0 1 1 0 1 0 2 0 2 0 2 0 0 2 0 0 0 1 1 0 1 2 1 1 0 0 0 0 0 0 1 1 0 1 1 1 1 0 0 0 1 0 0 0 1 1 0 0 1 1 0 0 0 0 1 0 0 0 0 1 2 1 1 1 0 2 2 0 2 0 0 0 2 2 1 0 0 0 0 0 1 1 0 0 0 1 0 1 2 0 0 1 0 1 1 0 1 0 0 0 0 0 0 1 1 1 1 0 1 0 2 0 0 1 0 0 0 0 1 1 1 2 1 1 1 0 0 1 0 0 1 0 0 0 0 0 2 0 1 0 2 0 1 1 1 0 1 1 0 0 0 0 0 1 1 0 0 0 0 0 0 1 0 1 2 2 0 2 0 1 0 2 1 0 0 0 0 0 0 2 0 0 0 0 2 0 2 1 1 0 2 0 1 1 0 1 1 1 0 1 0 0 0 0 0 2 0 0 0 0 0 0 1 0 0 0 0 1 0 1 0 1 1 2 0 0 0 1 1 0 2 0 0 2 1 1 1 0 0 0 0 0 2 0 1 1 0 2 1 2 1 2 1 1 0 0 1 0 0 2 0 2 1 0 1 1 0 0 0 1 1 0 2 2 2 0 0 2 2 0 0 1 1 1 0 2 0 1 2 0 0 0 2 0 0 0 0 2 0 0 2 2 2 1 0 2 0 1 1 0 0 1 1 1 1 1 1 2 0 0 1 2 0 1 0 0 0 0 0 0 1 1 0 2 0 0 1 1 1 0 0 1 1 0 2 0 0 0 1 0 0 0 1 1 1 1 1
58 0 0 0 0 0 0 2 0 2 2 0 0 1 1 0 0 1 0 2 0 0 1 2 2 0 1 1 2 1 1 0 2 1 2 0 2 1 0 0 1 0 0 0 2 0 1 0 0 1 1 0 0 0 1 0 1 1 1 0 2 2 2 2 0 0 0 0 0 0 0 0 2 0 2 2 1 0 2 0 0 0 2 2 2 0 0 0 0 2 0 0 1 0 1 1 0 1 0 1 1 0 0 0 2 2 2 1 1 1 0 2 1 1 1 1 1 0 1 0 1 0 2 2 2 0 2 0 0 0 0 0 0 0 1 1 0 0 0 1 0 0 0 0 1 1 0 0 2 2 0 2 0 0 0 0 0 0 0 0 1 1 0 1 0 1 2 0 1 1 1 0 0 2 0 1 0 0 1 1 1 0 1 1 2 0 2 0 0 0 1 0 1 1 1 1 2 2 1 0 0 0 0 0 0 1 2 0 0 0 1 0 2 0 0 2 0 0 1 1 1 0 1 2 0 1 1 0 0 0 0 1 1 1 1 1 0 2 0 1 0 1 2 1 1 1 0 0 2 0 0 0 1 0 0 0 0 2 1 1 0 1 0 0 0 0 0 0 0 0 1 1 0 2 0 0 0 2 2 0 2 2 1 1 1 0 0 1 0 2 0 0 0 2 0 1 0 2 0 2 0 0 1 0 0 0 0 1 0 0 0 1 0 2 1 0 2 0 0 0 0 1 1 0 1 0 0 1 1 0 0 0 0 1 0 0 0 1 1 1 2 2 2 0 2 2 0 0 1 0 0 1 0 0 0 0 0 1 1 0 1 1 1 0 1 0 0 0 0 2 2 2 1 1 0 0 2 0 0 1 2 1 0 0 0 0 0 1 1 1 2 2 0 0 2 0 0 0 1 1 0 1 1 1 1 1 1 0 0 0 0 0 0 0 0 0 0 0 0 0 0 2 1 1 1 1 0 0 0 2 0 0 0 1 1 0 0 1 0 0 2 0 1 1 0 1 2 1 1 0 0 0 1 1 1 1 0 1 2 0 1 2 0 0 0 2 0 2 0 0 0 0 1 1 0 0 0 0 2 0 1 1 0 1 2 1 0 1 1 0 2 0 0 1 1 0 2 0 2 0 1 2 1 1 1 0 1 1 0 0 0 1 1 0 2 0 0 1 0 1 1 2 2 1 1 2 0 1 0 2 0 1 0 1 2 1 0 1 0 1 1 1 0 0 2 1 0 1 1 2 0 0 1 1 1 1 0 1 0 0 0 0 1 1 0 0 1 1 1 0 0 1 0 0 0 0 2 2 0 0 2 0 2 2 1 1 2 2 0 0 0 1 0 2 0 0 0 0 1 0 0 1 1 0 0 1 1 0 0 1 0 0 0 0 2 0 0 0 0 0 0 0 0 0 1 1 0 1 0 0 1 0 0 1 2 0 2 0 1 0 2 2 0 1 2 0 2 0 0 1 0 1 0 2 0 2 0 0 2 1 1 0 0 2 0 0 0 0 2 0 0 0 0 0 0 1 1 0 1 1 0 1 0 2 0 2 2 2 0 0 2 0 0 2 2 0 0 0 0 2 0 2 0 1 1 1 1 2 0 0 0 0 0 2 0 0 0 0 0 0 0 0 0 0 0 2 2 1 1 0 2 1 0 2 1 1 1 0 0 0 0 0 0 0 0 1 0 0 0 0 0 0 0 0 0 2 1 0 1 0 0 0 1 0 0 0 1 1 1 1 0 0 1 0 0 1 0 2 2 2 1 0 1 0 0 2 0 2 1 1 0 0 2 1 2 0 1 1 0 1 0 1 0 0 0 0 2 1 0 2 2 0 1 0 0 0 1 1 1 1 1 2 2 0 2 0 0 0 1 2 1 1 1 1 0 0 0 0 1 0 1 1 0 0 0 0 0 0 0 0 1 0 0 0 0 1 0 0 0 0 0 1 0 0 0 2 1 0 1 1 0 0 0 2 0 1 0 1 2 2 2 2 0 0 1 0 1 2 0 1 1 1 2 0 2 0 2 2 1 0 0 1 1 0 1 2 0 0 1 1 0 0 0 0 0 0 0 1 2 1 0 0 2 1 1 0 0 1 1 0 2 0 0 0 2 0 1 1 0 0 0 0 1 2 1 2 2 1 0 0 2 0 1 0 1 0 1 0 0 2 0 0 0 0 2 0 0 0 1 1 0 0 0 0 1 1 1 1 1 0 0 0 0 0 0 0 0 0 1 1 0 0 0 1 0 0 0 0 0 1 1 1
59 0 0 0 0 1 1 1 0 1 1 1 0 0 0 0 0 1 1 1 1 1 0 2 2 0 1 2 2 0 1 0 1 1 1 0 2 1 1 0 1 0 0 0 2 0 2 0 0 1 1 0 0 0 1 1 0 2 2 0 0 2 1 1 0 0 0 0 0 0 1 2 2 0 2 2 2 1 2 0 0 0 2 0 1 0 0 0 0 2 0 0 0 0 0 0 0 1 0 1 0 0 1 1 2 0 2 0 0 2 0 0 1 2 1 2 1 1 1 0 1 1 2 2 2 0 2 0 1 0 0 0 0 0 0 0 0 0 0 1 1 0 0 0 2 2 0 0 0 0 0 0 1 1 0 0 0 1 0 0 0 1 0 2 2 2 2 1 1 1 0 1 0 2 0 0 0 0 0 1 1 1 0 1 2 1 1 0 0 0 0 0 1 1 2 0 0 2 0 0 0 0 0 2 0 1 2 0 1 0 1 1 1 0 0 2 1 0 1 0 2 2 1 1 0 1 1 0 0 0 0 0 0 0 2 0 0 2 0 0 0 1 2 2 2 2 0 0 2 0 0 0 0 0 0 0 1 1 1 1 0 1 0 0 1 0 2 0 1 0 0 2 0 0 0 0 0 0 2 0 0 0 2 0 1 1 0 2 0 2 0 1 0 1 1 0 1 1 0 1 0 0 1 0 1 0 0 2 0 0 0 1 0 1 0 0 1 0 0 0 1 1 0 0 0 0 1 0 2 2 2 1 0 0 0 0 0 1 1 2 1 1 1 0 0 0 0 0 1 0 0 1 0 1 0 1 1 1 0 1 1 0 1 1 1 0 0 1 1 1 1 1 0 2 0 0 1 0 0 0 0 2 1 0 2 0 0 1 1 1 1 1 0 0 2 0 0 1 0 0 0 0 0 1 1 0 0 0 1 1 1 1 0 0 1 0 0 0 0 0 0 1 0 1 2 2 2 0 0 0 0 0 0 2 0 1 0 1 1 1 2 1 2 1 1 2 2 0 2 0 0 2 2 2 2 2 0 1 1 1 1 1 0 0 0 1 1 2 0 2 2 1 2 2 0 1 0 0 2 0 1 0 0 0 2 1 0 0 0 0 0 0 0 2 1 0 1 1 1 0 0 2 1 1 1 0 1 2 2 0 0 2 1 0 0 0 0 1 0 1 1 2 2 0 0 2 0 1 0 1 1 1 0 0 1 0 1 1 2 0 2 2 0 0 2 2 0 1 1 1 0 0 1 0 2 0 2 1 2 0 0 0 0 1 1 1 0 0 0 0 0 0 0 0 0 0 2 2 0 1 2 0 1 1 0 1 1 1 0 0 0 0 0 1 0 1 0 0 0 0 0 2 0 0 2 0 1 1 0 0 1 0 0 0 1 0 0 0 0 0 0 0 0 0 0 1 1 1 0 0 2 0 1 0 2 0 0 0 0 0 0 0 1 1 2 0 0 1 0 1 0 2 2 0 0 1 2 2 2 1 1 0 0 0 0 2 1 2 0 1 0 1 1 0 0 0 2 2 1 1 2 0 0 1 1 1 0 1 0 1 1 1 0 1 0 0 1 1 0 1 1 0 0 0 1 2 0 2 2 0 1 1 0 2 0 0 0 0 0 0 0 1 0 0 1 1 1 0 0 0 0 0 0 2 1 1 1 1 1 2 0 2 1 0 0 0 0 1 0 0 0 0 0 0 0 1 2 0 2 0 1 1 0 1 1 1 2 2 1 1 0 1 1 0 0 1 2 2 2 2 1 0 2 0 0 0 2 2 2 2 1 2 2 0 0 0 0 0 1 1 0 1 0 0 0 0 1 0 0 2 2 1 2 0 1 0 2 1 1 0 1 2 1 0 2 0 0 0 0 1 0 1 1 1 0 2 0 1 1 0 0 0 0 0 0 0 0 0 0 0 1 0 0 0 0 0 0 0 0 1 0 0 0 0 0 0 1 1 1 1 0 0 1 1 0 1 0 0 1 0 0 0 0 0 0 0 1 1 0 1 1 0 0 1 2 0 2 2 0 0 2 0 0 1 2 1 1 2 1 1 0 0 1 0 1 1 0 1 0 0 0 1 2 1 2 0 1 2 0 1 2 0 1 1 2 0 2 1 0 0 0 0 2 2 2 1 1 0 0 0 1 0 2 0 0 0 0 0 0 2 0 1 1 0 2 0 0 0 0 0 0 0 0 0 0 1 0 0 2 0 0 0 1 1 0 0 1 1 0 0 0 0 0 0 1 0 0 0 0 0 0 0
60 0 0 0 1 0 1 2 1 0 1 0 0 0 0 0 0 1 0 1 1 1 0 2 2 0 1 1 1 0 1 0 1 2 0 1 2 1 0 0 2 0 1 1 2 1 0 0 1 1 0 0 0 0 1 1 0 1 2 0 2 2 2 2 0 0 0 2 0 0 0 2 2 1 2 2 2 1 1 0 2 0 1 1 1 0 0 0 0 1 0 0 1 1 2 2 0 2 0 2 0 0 1 1 2 1 1 1 1 1 0 2 2 2 1 2 1 0 2 0 1 0 1 1 1 1 1 0 0 0 0 0 0 0 0 0 0 0 0 1 0 0 0 0 1 0 0 0 0 1 0 0 0 0 0 1 1 2 0 0 1 1 0 2 1 0 0 0 1 1 1 0 2 0 0 1 1 2 0 0 0 0 0 1 1 0 2 1 1 0 2 0 0 0 1 0 2 1 0 0 0 1 1 0 0 1 2 1 1 0 2 2 1 0 0 2 0 0 2 2 2 0 2 2 0 0 0 0 0 0 0 0 1 1 1 1 1 2 0 2 0 0 2 2 2 2 0 0 1 0 0 0 1 0 0 0 0 0 0 0 1 0 0 0 0 1 0 0 0 0 1 0 0 1 0 0 0 1 2 0 1 2 2 2 2 0 2 2 0 2 0 1 0 2 2 0 1 0 0 0 0 0 1 0 1 0 0 1 0 0 0 1 0 2 0 0 1 0 0 0 0 0 2 0 1 0 0 1 1 1 1 1 0 0 0 0 0 1 1 2 0 0 2 0 0 0 0 1 1 0 0 1 0 0 0 0 0 0 1 1 1 0 0 0 0 0 0 1 1 1 1 1 0 2 0 0 1 2 2 2 1 0 2 0 1 1 1 0 0 0 0 0 1 0 2 0 0 1 1 1 0 1 2 0 0 0 2 1 0 0 0 0 0 0 0 0 2 0 0 0 0 1 0 0 2 2 2 0 0 0 0 0 1 1 1 1 0 0 1 0 1 1 2 1 0 1 2 0 1 0 0 1 0 1 1 0 0 0 0 0 0 0 0 0 0 1 1 1 0 1 0 0 1 1 1 0 0 0 2 1 1 0 0 1 1 2 1 0 1 0 1 1 1 1 0 0 0 0 2 0 1 1 1 1 1 0 2 0 0 0 0 2 0 0 1 1 0 0 0 0 0 2 2 1 1 2 0 0 1 1 1 0 0 1 1 0 2 1 1 0 2 2 0 0 1 2 0 1 1 2 1 1 0 0 2 0 0 0 1 1 0 0 1 1 0 0 1 0 0 1 0 0 1 0 1 0 1 2 0 2 2 1 1 2 1 1 0 0 0 0 0 0 0 0 0 0 0 0 0 1 0 2 2 0 0 0 0 1 0 0 0 0 0 0 2 1 0 0 0 0 0 0 0 0 0 0 2 1 0 0 1 0 0 0 2 1 1 0 1 0 1 1 0 1 2 0 2 1 0 1 0 2 0 2 1 2 1 0 1 0 0 0 0 0 1 1 1 1 0 0 1 0 0 0 0 0 2 2 2 0 2 0 0 1 1 1 0 0 0 1 0 0 0 1 0 0 0 0 0 0 0 0 0 0 2 0 2 1 2 0 0 0 0 1 1 1 0 0 1 1 0 1 0 0 0 2 2 1 0 1 1 0 0 1 2 0 2 0 0 0 0 0 0 0 0 1 0 0 0 0 0 0 0 0 0 1 1 0 1 0 0 0 1 2 0 1 2 1 1 1 0 0 0 0 0 1 0 1 1 1 1 1 1 0 1 1 0 2 2 2 0 2 2 0 1 0 0 0 0 0 1 1 0 0 0 0 1 0 0 1 1 0 2 0 1 0 1 0 0 0 0 0 1 0 2 0 0 0 0 2 1 2 1 1 0 2 0 1 2 0 1 1 2 2 2 0 2 0 0 0 2 1 0 0 1 0 0 0 0 0 0 0 0 0 0 1 0 1 2 0 0 0 1 1 0 2 1 0 1 0 0 0 0 0 0 0 0 0 0 2 2 0 2 0 2 0 2 2 0 0 0 2 0 0 1 1 0 2 0 1 1 0 0 0 0 0 0 2 2 2 0 0 1 0 0 1 2 0 0 0 1 0 0 2 0 0 0 1 0 0 1 1 2 1 1 2 0 0 0 0 2 1 1 1 0 1 1 0 0 1 1 1 1 0 1 1 1 0 2 1 0 0 0 0 0 0 2 1 1 0 0 0 1 1 0 2 2 0 0 2 0 0 1 0 1 0 0 1 1 0 0 0
61 0 0 0 1 0 1 2 1 0 1 0 1 1 1 0 0 2 0 1 0 0 0 1 2 1 0 2 2 1 2 0 0 0 2 0 2 2 0 0 2 0 0 0 2 0 2 0 0 2 2 0 0 1 0 0 0 0 1 1 0 0 1 1 1 0 0 1 0 1 0 0 2 0 2 2 2 1 2 1 0 0 2 0 1 0 0 0 0 1 0 0 1 0 0 2 0 1 0 1 2 0 0 0 2 0 2 2 1 1 0 1 0 2 1 2 1 0 2 0 1 0 1 1 0 0 0 1 1 1 1 0 0 0 0 0 0 2 1 1 1 0 0 0 0 1 0 0 0 1 0 1 0 0 0 2 1 1 0 1 1 0 0 1 1 1 1 0 0 1 0 1 2 0 1 2 0 0 0 0 0 1 1 1 2 0 2 2 2 1 1 1 0 0 0 1 1 1 0 0 0 1 0 2 2 1 2 1 1 0 0 2 1 0 1 1 1 0 1 1 1 0 1 2 0 0 0 0 0 0 0 0 0 0 2 1 0 2 1 2 0 0 2 2 2 1 0 0 2 0 0 0 0 0 0 0 0 0 0 0 0 0 0 1 1 0 1 0 1 0 1 0 2 2 0 0 1 0 1 0 0 1 1 1 1 0 0 2 0 2 0 0 0 2 2 0 0 0 1 0 0 0 1 0 1 0 2 2 1 0 1 1 0 1 2 1 1 0 0 0 0 1 0 0 0 0 0 1 0 1 2 2 1 2 0 0 0 2 0 0 0 1 1 0 0 0 0 0 1 1 1 1 0 2 2 0 0 0 0 1 1 0 2 0 2 1 0 0 1 1 1 1 0 2 0 0 2 0 0 0 0 2 0 0 1 1 1 0 0 0 0 0 0 0 2 0 0 0 0 0 0 0 1 1 1 1 1 2 1 0 0 0 0 0 0 0 0 0 1 0 0 1 0 1 2 1 1 1 1 0 1 0 0 0 1 0 1 1 1 0 1 2 1 2 1 2 2 0 1 0 0 1 1 1 1 1 0 1 1 1 1 1 0 0 0 1 1 2 0 1 1 1 2 2 2 0 1 1 1 0 1 0 0 1 2 0 0 1 1 0 2 0 1 0 2 0 2 1 1 1 0 2 0 0 0 0 1 1 1 0 0 1 1 0 1 2 0 1 1 2 1 2 2 2 2 2 0 1 0 2 0 2 0 1 2 0 0 0 2 1 0 1 0 0 2 2 0 1 0 2 0 1 1 0 2 1 1 1 2 0 0 0 1 2 1 1 1 2 2 0 1 1 1 0 1 0 1 2 0 1 2 0 1 0 1 0 1 2 1 1 0 0 0 0 0 0 0 0 0 0 0 1 1 0 2 1 2 0 0 1 0 0 0 1 1 0 0 0 0 0 0 0 0 1 0 1 0 0 0 0 0 0 1 1 2 0 2 1 0 0 1 1 2 2 2 0 2 2 0 1 0 2 0 0 0 2 1 0 1 0 0 0 1 2 0 0 2 2 0 0 0 1 0 1 1 0 2 2 2 0 2 0 0 1 0 1 1 0 0 2 2 0 0 2 1 0 0 0 0 0 0 0 1 0 2 1 1 2 2 0 0 0 0 2 0 0 0 0 0 0 0 2 0 0 0 1 1 0 0 0 0 0 1 2 1 2 1 1 0 1 0 1 0 0 0 1 0 1 0 0 0 0 0 0 0 2 0 0 2 0 0 0 1 0 0 0 1 1 1 1 1 1 0 1 1 0 1 1 1 1 0 0 1 0 0 2 0 2 2 1 1 1 2 1 2 0 1 1 1 2 0 1 1 1 1 1 0 0 1 2 2 0 2 0 1 0 2 0 1 0 0 1 1 0 2 0 1 0 1 1 0 1 0 0 0 2 0 1 0 0 0 0 1 1 1 0 1 0 0 0 2 0 0 0 1 0 2 1 0 0 0 0 0 0 0 1 0 1 2 2 0 0 0 2 0 2 0 1 2 2 2 2 0 0 0 0 0 2 0 2 2 1 1 0 2 0 2 2 0 0 0 1 0 0 1 1 1 0 1 2 1 1 0 1 1 0 0 1 1 1 0 0 1 1 0 0 2 0 1 0 2 1 0 1 0 0 0 0 0 0 1 0 0 0 0 2 2 0 0 0 1 0 1 0 1 0 1 0 0 0 2 0 2 0 1 0 1 0 1 1 0 0 1 0 0 0 1 0 1 0 0 0 0 0 0 0 0 1 0 0 0 0 0 0 0 1 1 1 1 0 1 1
62 0 0 1 0 0 1 1 1 0 2 0 0 0 0 0 0 1 1 1 1 0 0 1 2 0 1 1 2 0 1 0 2 1 2 1 1 1 0 1 1 0 0 0 2 0 2 1 0 1 0 0 1 1 0 0 0 0 1 0 1 2 2 2 1 1 1 1 0 0 0 1 1 0 1 2 2 0 2 0 0 0 2 1 2 0 0 1 0 2 0 1 2 0 1 2 0 2 0 2 1 0 0 0 2 1 1 0 0 2 1 1 0 1 0 1 0 0 0 0 2 0 2 2 1 0 1 2 0 1 1 2 0 0 0 0 0 0 0 0 0 0 0 0 1 1 0 0 0 0 0 0 0 0 0 0 0 0 1 1 0 0 1 1 0 1 0 1 0 0 0 1 2 0 2 1 0 0 0 1 0 0 1 0 1 0 2 1 1 0 2 0 0 0 2 0 1 2 0 0 0 0 0 2 2 0 2 1 1 0 1 2 1 0 0 2 0 1 1 0 1 1 1 1 0 1 1 0 0 0 0 0 0 0 0 0 0 2 0 0 0 0 2 2 2 2 0 0 1 1 1 1 0 1 0 0 0 0 0 0 0 0 0 0 1 0 0 0 2 1 0 2 1 1 0 0 0 0 1 0 0 1 1 1 2 1 0 2 0 2 0 2 1 2 1 1 0 0 0 0 0 0 0 2 0 0 0 1 0 0 0 2 0 2 2 0 1 0 0 0 1 1 2 2 0 0 0 1 1 2 1 0 0 2 0 0 0 2 0 0 2 2 1 0 1 1 0 1 2 1 0 0 0 1 0 1 1 1 0 2 1 0 2 0 2 0 0 1 1 1 1 1 1 2 0 0 2 0 0 1 2 1 0 0 1 0 0 1 1 0 0 0 0 0 2 1 1 0 0 0 0 0 1 0 1 0 0 2 0 0 0 0 0 0 0 0 0 1 0 1 0 0 0 0 1 2 2 0 0 1 1 0 0 2 0 1 0 1 1 0 2 1 1 1 1 1 1 0 1 0 0 1 0 1 1 0 1 0 1 0 0 1 0 1 0 1 1 2 0 1 1 1 1 1 0 0 0 0 2 0 1 1 0 0 2 2 0 1 0 1 0 0 1 1 1 0 0 1 1 0 0 2 2 2 2 0 2 2 0 0 0 0 1 0 1 0 0 0 2 0 0 2 2 0 0 2 0 0 0 2 0 0 0 0 1 0 1 1 0 1 2 0 0 1 1 2 0 2 0 2 1 1 1 0 2 0 1 0 1 0 1 0 1 1 1 1 0 0 1 0 0 0 1 1 1 1 2 2 0 2 2 0 0 0 1 0 0 0 0 0 0 0 1 1 0 0 0 0 0 1 0 2 1 1 2 0 2 1 1 1 1 1 0 0 1 0 0 0 0 1 0 1 0 0 0 0 2 1 0 0 1 0 1 1 2 0 2 0 0 0 1 0 1 1 1 0 1 1 1 1 1 2 1 0 0 1 2 0 2 0 0 0 2 0 0 2 1 1 1 0 1 1 1 0 0 0 1 2 1 1 2 0 0 0 0 2 0 1 0 1 0 1 0 2 2 0 0 0 0 2 0 2 0 0 0 2 1 1 2 0 0 0 0 1 0 0 0 1 1 0 0 0 0 0 0 2 2 0 2 0 1 1 0 2 1 1 0 1 0 1 0 1 0 0 0 0 0 0 0 0 0 0 0 1 0 1 0 0 1 0 1 1 1 1 0 0 2 2 2 2 0 0 1 1 0 1 0 2 2 1 1 1 1 0 0 2 0 2 2 1 1 1 2 0 2 0 0 1 0 1 0 1 1 0 1 0 1 0 0 0 0 0 0 0 0 0 0 1 1 1 1 2 1 1 2 0 1 0 2 2 1 1 1 1 0 2 0 1 2 0 1 1 2 1 2 0 1 0 0 0 2 1 0 1 1 0 1 0 0 1 1 0 0 0 0 0 1 0 1 1 0 0 0 2 0 2 0 0 2 2 2 2 0 0 0 0 1 2 0 2 2 2 2 0 1 0 2 1 1 0 0 1 0 1 2 1 1 1 0 1 1 0 0 0 0 0 0 1 1 0 0 1 1 0 1 0 1 1 0 0 2 0 0 1 0 0 0 0 0 0 1 1 1 0 0 1 0 1 1 0 1 0 1 0 1 0 1 1 0 0 1 1 1 0 1 1 1 0 1 0 0 0 0 0 0 0 1 0 2 0 0 0 1 1 0 1 1 1 0 2 0 0 0 0 1 0 0 0 0 0 0 0
63 0 1 0 0 0 1 1 0 0 0 1 2 1 1 0 0 1 2 0 1 0 0 1 1 0 1 2 2 1 2 2 1 2 1 0 2 1 0 2 0 0 1 0 1 1 1 0 0 1 0 0 0 0 2 2 0 2 2 0 1 1 1 1 2 2 2 1 0 1 0 0 2 0 2 2 2 0 1 0 1 0 1 1 1 0 0 0 0 2 0 0 1 1 0 1 0 1 0 1 1 0 1 1 2 0 2 1 1 1 0 2 1 1 1 1 1 2 2 0 2 1 1 1 1 1 1 0 1 0 0 0 0 0 1 0 0 0 0 0 0 0 0 0 0 0 0 0 0 2 0 2 0 0 0 0 0 1 0 1 0 0 0 0 0 2 0 0 2 1 0 0 0 2 0 0 0 1 0 0 0 1 1 1 2 0 2 2 1 0 2 0 0 0 2 0 2 2 0 1 0 1 1 0 0 1 2 0 1 0 0 1 2 0 0 2 1 0 2 1 2 0 1 2 1 0 0 0 0 0 0 0 0 0 2 0 0 2 1 1 0 1 2 2 2 2 0 0 2 0 0 0 0 0 0 1 2 0 0 0 1 0 0 0 1 0 0 0 2 1 0 2 1 2 0 0 0 1 1 0 1 2 2 1 1 0 1 2 0 2 0 1 0 2 1 0 1 0 0 0 0 0 1 0 1 0 1 2 1 0 0 2 0 2 0 0 0 0 0 0 1 0 0 0 1 0 0 1 0 0 2 0 0 1 0 0 0 1 1 0 1 1 1 0 0 0 0 0 1 1 1 1 1 2 0 2 2 1 0 0 0 0 1 1 1 0 0 2 2 0 0 0 1 2 0 0 2 0 0 1 1 2 0 0 1 1 1 0 0 1 1 1 0 0 2 0 0 1 1 1 0 1 1 1 2 0 1 0 0 0 0 0 0 1 1 0 1 1 0 1 0 1 1 2 0 1 1 0 0 0 0 0 1 0 0 1 0 1 1 0 1 2 1 1 1 1 1 0 2 0 0 1 1 2 2 1 1 1 2 1 1 2 1 1 0 0 2 2 0 1 1 1 1 1 1 0 1 1 2 1 1 1 0 1 1 2 1 1 0 1 0 1 0 1 0 0 1 0 1 0 1 2 1 0 0 1 1 1 0 0 0 1 0 0 1 1 0 0 1 2 2 1 0 0 0 0 2 0 2 1 1 0 0 0 0 0 1 0 1 1 1 1 0 1 2 1 0 1 1 1 0 0 0 0 2 0 0 2 1 1 0 0 0 1 0 0 1 1 1 1 0 0 0 0 0 0 1 1 0 2 1 0 2 2 2 0 2 2 0 0 1 0 0 0 1 0 1 1 1 1 1 1 1 0 1 0 1 0 0 0 2 0 0 1 0 1 0 0 1 0 0 0 0 1 0 0 1 1 0 0 0 2 0 0 2 1 2 0 0 2 0 0 0 0 1 0 1 1 0 0 0 2 1 0 0 1 2 0 1 0 0 0 2 0 1 1 2 1 1 0 1 0 0 0 0 1 1 1 2 0 1 0 0 1 0 1 1 1 1 1 2 0 1 1 0 0 0 1 0 2 0 0 0 0 2 1 1 1 2 0 0 0 0 1 0 0 0 1 1 0 0 0 2 0 1 0 1 1 1 0 2 1 1 2 1 1 0 0 0 0 0 0 0 0 0 0 0 1 1 0 1 0 0 1 0 1 2 0 1 0 0 0 2 1 1 0 2 2 1 0 0 0 0 0 0 0 0 0 0 0 1 2 0 2 2 0 0 2 0 2 0 0 1 1 2 1 1 0 0 1 0 1 2 0 2 1 1 0 0 2 2 2 2 0 2 0 2 1 0 1 0 1 1 0 1 0 1 0 2 2 2 0 0 0 0 2 0 1 1 0 1 1 0 0 0 0 0 0 0 0 1 0 0 0 1 0 1 0 0 0 0 0 0 0 0 1 0 0 2 0 0 0 1 1 0 1 0 1 1 1 2 2 0 0 0 0 0 2 0 1 1 2 1 1 1 0 2 2 0 0 0 1 0 0 0 2 0 1 0 1 0 0 1 0 1 0 0 1 1 1 0 0 2 1 0 0 0 2 2 1 2 0 1 2 1 0 0 0 1 1 0 0 1 2 0 0 2 1 0 0 2 0 0 2 1 0 2 1 0 1 1 1 2 0 2 1 1 0 2 0 0 0 0 0 1 1 1 0 2 0 0 0 0 1 0 0 1 0 0 1 0 0 0 1 2 0 0 0 1 0 1 0
64 0 0 0 0 0 1 2 0 2 2 0 0 0 0 0 0 2 2 0 2 0 0 2 2 1 2 2 2 0 2 1 0 0 1 2 2 1 0 1 1 0 0 0 1 0 0 0 1 0 0 0 0 0 2 0 0 0 1 1 1 1 2 2 0 0 0 0 0 0 0 0 2 0 2 2 2 1 2 0 1 0 0 0 0 0 0 1 1 2 1 1 1 0 0 1 0 0 0 0 1 0 0 0 2 1 2 1 0 2 0 1 2 2 2 2 1 0 1 0 1 0 1 1 1 0 1 1 0 1 0 1 0 0 1 0 0 0 0 1 1 0 0 0 0 0 0 1 1 1 0 0 1 0 0 0 0 2 0 0 1 0 0 0 0 2 1 0 0 2 2 0 0 2 1 0 0 0 1 2 2 0 0 1 1 0 1 0 0 0 1 0 0 0 2 0 1 2 0 0 0 0 1 1 1 1 2 0 1 1 0 2 1 0 1 1 0 0 0 0 0 0 2 2 0 0 0 1 0 0 0 1 0 0 2 0 0 2 0 2 0 0 2 2 2 2 0 0 1 0 0 0 0 0 0 0 1 1 1 0 0 0 0 0 1 1 0 0 2 1 1 0 1 1 0 0 1 1 0 0 0 2 0 0 2 1 0 0 1 2 0 2 0 2 2 0 2 1 1 0 0 0 0 0 0 0 0 2 1 0 1 2 0 1 1 0 1 0 0 1 1 0 1 0 1 0 1 2 0 1 1 0 1 2 0 1 1 1 1 1 1 2 2 0 0 1 0 0 1 1 1 0 0 2 1 1 1 0 1 1 2 1 2 0 2 1 0 0 1 1 1 1 0 2 0 0 2 1 1 2 1 2 2 0 2 1 2 0 0 0 0 0 0 0 2 0 0 1 0 0 0 0 0 1 2 0 0 1 1 0 0 0 0 1 1 0 0 1 0 1 0 1 0 1 0 0 0 0 0 0 0 0 0 2 0 1 0 1 1 1 0 2 2 0 1 1 1 0 1 0 0 1 1 2 2 1 1 0 1 0 0 1 1 1 0 0 2 1 0 0 2 0 1 1 1 0 1 0 2 0 2 0 0 2 0 1 1 0 0 0 1 1 0 1 0 0 1 1 1 1 0 2 1 1 1 1 2 0 0 0 0 2 1 1 0 1 0 1 0 1 1 2 2 1 1 2 0 0 1 1 1 0 0 2 2 1 0 1 2 0 2 2 0 1 2 0 0 1 1 1 1 1 0 0 2 0 2 0 1 0 1 0 0 2 2 2 0 1 1 0 0 0 1 0 1 0 1 2 0 1 2 0 1 1 1 0 0 2 2 2 2 0 1 0 0 0 0 0 0 0 0 2 0 1 2 0 0 1 0 2 0 0 0 1 1 0 0 0 0 0 0 0 0 0 0 0 2 1 0 0 1 0 0 0 2 0 2 0 0 1 1 2 0 1 1 0 1 1 0 1 1 1 1 0 0 2 1 1 2 0 0 0 0 0 1 1 1 0 1 1 0 1 0 0 0 1 1 2 0 2 2 1 0 0 1 2 0 1 1 1 2 0 0 2 1 0 0 0 0 2 1 0 0 0 2 2 0 2 2 0 0 0 0 1 0 0 0 1 1 0 0 0 2 0 0 1 1 1 2 0 2 1 1 2 1 1 0 1 0 1 0 0 0 0 0 0 0 0 0 0 0 0 0 0 0 0 0 0 1 0 0 0 1 0 0 0 1 2 1 1 0 0 1 0 0 0 0 2 2 2 1 0 1 0 0 1 1 2 2 2 1 2 1 0 0 0 0 0 1 0 0 2 1 1 1 1 2 1 1 2 1 0 1 0 1 0 1 1 1 0 2 1 1 0 0 0 0 0 0 1 0 1 1 0 0 2 0 0 1 0 0 0 1 1 1 0 1 0 0 1 1 0 0 0 0 0 1 0 0 0 0 0 0 0 0 0 0 0 1 2 0 0 1 1 0 1 0 0 1 0 1 1 0 0 0 0 0 1 0 1 1 2 0 0 1 1 2 2 0 0 0 2 0 0 1 1 0 2 0 0 0 0 0 1 2 1 0 1 2 1 0 1 2 2 1 0 1 2 1 0 2 1 0 1 0 0 0 2 0 0 0 0 2 1 1 0 1 1 0 1 2 0 0 2 1 0 2 1 0 2 1 1 1 0 1 0 0 0 1 1 0 0 0 0 0 0 2 1 1 0 0 1 1 1 0 1 1 0 0 0 0 0 0 0 0 0 0 0 0 0 1 0
65 0 0 0 0 0 1 1 0 0 0 1 2 1 1 0 0 1 0 1 0 0 0 2 2 0 2 1 1 1 2 0 1 1 2 0 2 1 1 0 0 0 0 0 2 1 0 1 0 2 0 0 0 0 0 0 0 0 0 0 0 1 1 1 1 1 1 1 0 0 0 1 2 0 2 2 2 2 2 1 1 0 2 1 2 0 0 0 0 2 0 1 1 1 0 2 1 2 0 2 2 0 2 2 2 0 2 0 1 2 0 1 0 2 1 2 2 1 1 0 2 0 1 1 0 1 0 1 1 1 1 0 1 0 0 0 1 1 0 1 2 0 0 0 1 2 1 0 0 1 0 1 1 0 1 0 0 0 0 0 1 0 0 2 2 2 2 0 0 2 1 0 0 2 0 1 1 0 0 0 0 0 0 1 2 1 1 0 0 0 0 0 0 1 1 0 2 2 1 1 0 1 0 0 0 1 2 1 1 0 1 0 2 0 0 2 0 0 2 2 2 0 2 2 0 0 0 2 1 1 0 0 0 1 2 0 1 2 0 2 0 0 2 1 1 2 0 1 1 0 0 0 0 0 0 0 1 0 0 0 0 0 0 0 0 0 0 0 2 0 0 2 1 2 0 0 0 0 1 0 0 0 2 0 2 1 0 2 0 2 0 0 1 2 1 0 0 0 0 0 1 0 0 1 0 0 0 0 0 1 0 1 0 1 2 1 2 1 0 0 0 0 0 0 1 0 0 1 0 0 2 2 1 2 0 0 0 1 1 0 1 1 2 0 0 0 1 0 2 1 1 0 1 2 1 1 1 1 0 1 0 0 2 0 2 1 0 0 1 1 1 1 0 2 0 0 2 0 0 2 1 0 1 0 2 2 2 0 0 1 1 1 0 0 2 1 1 1 0 0 0 0 1 1 0 1 1 0 0 0 0 0 0 0 0 0 2 0 1 0 0 1 0 2 0 0 0 2 2 0 0 0 0 2 0 1 0 0 0 0 2 0 2 1 0 1 2 0 0 0 0 0 0 2 1 0 1 2 2 2 1 2 1 0 0 1 1 1 0 0 1 0 1 1 2 0 2 0 2 0 1 1 0 0 2 1 0 0 0 0 0 0 0 1 0 0 1 0 1 1 1 2 1 1 1 0 1 0 0 0 0 1 2 1 0 1 1 0 0 2 2 1 2 1 1 2 0 0 0 2 0 0 0 0 0 0 0 0 1 2 0 0 0 0 2 1 0 1 1 1 0 0 1 0 2 0 0 1 0 2 0 0 1 2 0 0 2 1 1 0 0 0 0 0 0 0 2 1 0 1 1 1 1 1 0 1 2 0 0 0 1 0 0 1 1 0 0 1 1 0 0 2 2 0 1 2 2 1 0 1 1 0 0 1 1 0 2 0 0 0 1 1 0 1 0 0 1 0 0 0 1 0 1 2 1 0 2 0 0 0 0 1 0 0 1 0 1 0 1 2 0 2 0 1 0 1 2 0 2 1 0 0 1 1 1 0 1 1 0 1 0 1 0 0 1 0 2 0 2 0 1 0 1 2 0 2 2 0 2 2 2 0 0 0 0 0 0 1 0 2 0 0 0 0 1 2 1 1 2 0 0 0 0 2 0 0 0 0 0 0 0 0 0 1 1 0 2 2 1 1 2 0 1 2 2 1 1 0 0 0 0 0 0 0 0 0 0 1 2 2 1 1 0 0 0 1 1 0 2 1 0 0 1 1 0 0 2 1 2 2 1 0 0 1 1 1 0 0 0 0 0 2 0 0 0 2 0 1 1 2 0 2 0 1 1 1 0 1 0 1 0 2 1 0 1 1 0 0 0 2 2 1 2 0 2 0 2 0 1 1 2 1 0 1 1 0 1 0 0 1 0 1 0 1 0 1 0 1 2 1 1 2 0 0 0 0 0 1 0 0 2 0 0 0 0 0 0 0 0 0 0 0 1 0 1 2 0 0 2 0 0 0 1 1 0 1 0 1 2 0 0 0 0 1 1 1 0 1 0 1 1 1 1 0 0 0 2 2 0 1 0 1 0 0 0 1 0 2 0 2 1 0 0 1 2 0 0 2 2 2 0 0 2 1 0 0 0 1 0 1 2 0 0 2 0 0 0 1 1 0 0 1 2 0 0 1 1 0 0 0 2 1 2 0 0 0 0 0 0 1 1 1 1 0 1 0 1 1 1 0 0 0 0 0 1 1 0 0 1 0 0 0 1 1 0 1 2 0 0 1 0 0 0 0 1 0 0 0 0 0 1 1
66 0 0 1 0 0 1 0 0 0 0 1 0 0 0 0 0 2 0 2 1 1 0 2 2 1 1 2 2 0 2 0 2 1 1 1 1 1 0 1 1 0 0 0 1 0 0 0 0 1 0 0 1 1 1 0 0 1 0 0 0 1 1 1 0 0 0 1 0 0 0 1 2 0 1 1 1 2 2 0 2 0 2 1 2 0 0 0 0 2 0 0 1 1 1 1 0 0 0 0 2 0 0 1 2 2 2 2 2 0 0 2 1 2 2 2 1 0 0 0 2 0 2 2 2 0 2 0 1 0 0 0 0 0 0 0 0 1 2 0 0 0 0 0 0 0 0 0 1 0 0 1 0 0 0 0 0 0 0 1 0 1 0 0 1 1 1 1 0 0 0 0 0 2 0 1 1 0 1 1 1 0 0 1 1 0 1 1 0 0 0 2 0 0 2 0 1 2 1 1 0 1 0 1 1 1 1 0 1 1 1 2 1 0 1 1 0 0 2 0 2 2 1 2 0 0 0 1 0 0 1 0 0 0 2 0 0 2 0 2 0 0 2 2 2 2 0 1 1 0 0 0 0 0 1 0 0 0 0 0 1 0 0 0 0 0 1 0 2 0 0 1 0 2 0 0 0 0 1 0 1 1 1 0 1 0 0 2 0 2 0 1 0 2 2 0 0 2 0 2 0 1 0 0 0 1 1 2 1 0 1 1 0 1 1 0 2 0 0 0 1 0 0 0 1 0 0 0 1 1 2 0 0 1 0 0 0 1 1 0 0 0 2 0 0 0 0 1 2 2 2 0 1 2 1 0 0 1 0 1 1 0 0 1 0 0 0 1 1 1 1 1 0 2 0 0 0 2 2 2 1 0 2 1 1 0 1 0 0 2 2 2 1 0 1 0 1 0 0 0 0 0 0 1 1 0 0 0 0 0 0 0 1 0 1 0 0 0 2 0 0 0 0 0 1 0 0 0 0 1 1 0 0 1 1 0 0 1 1 0 1 1 1 2 0 2 2 0 1 0 0 1 1 1 1 1 0 2 0 1 1 1 1 0 0 1 1 2 0 0 0 0 1 1 1 1 0 0 2 0 2 1 0 0 2 0 0 0 1 0 1 1 0 1 2 0 2 1 2 0 0 2 1 0 1 1 1 0 0 0 0 2 1 0 1 1 0 1 1 2 0 2 0 0 0 0 2 0 1 1 1 0 0 1 2 0 2 0 1 2 0 1 0 0 2 2 0 1 1 2 1 1 1 0 1 1 1 1 1 0 0 0 0 2 1 1 1 0 0 1 0 1 1 0 1 0 2 1 0 2 2 1 2 0 2 0 2 1 0 0 0 0 1 0 0 1 1 1 1 1 1 1 0 1 2 0 2 0 1 1 2 1 0 0 2 0 0 0 0 0 0 0 0 0 0 1 1 1 0 0 1 0 1 1 2 1 1 1 0 0 0 1 0 1 1 0 1 0 0 1 1 1 1 1 1 1 2 0 1 1 1 0 1 0 1 0 0 1 0 0 0 0 1 0 0 0 1 1 1 1 1 0 1 0 1 1 1 1 1 1 2 0 0 0 0 0 0 0 0 2 0 0 1 1 2 2 1 1 1 0 1 1 0 1 0 0 1 1 1 0 0 0 1 0 0 1 1 0 1 0 2 1 0 2 0 0 0 1 1 2 1 1 0 0 0 1 0 0 0 0 0 0 0 1 0 1 0 0 2 2 0 0 1 0 0 0 2 1 1 1 0 0 1 2 2 2 0 2 1 1 0 2 0 1 1 0 1 1 1 2 0 2 0 1 1 1 0 0 0 0 0 1 0 0 0 0 0 0 0 2 2 0 1 1 1 0 2 0 1 0 2 1 0 0 2 0 0 0 1 1 1 0 1 2 0 2 0 2 2 0 0 1 1 0 1 1 0 0 0 0 2 0 0 0 1 1 1 0 0 0 0 0 0 0 0 1 0 0 2 0 0 0 2 0 0 2 1 0 1 1 2 2 0 0 0 0 1 2 0 1 1 1 1 0 2 0 2 2 0 0 0 2 2 0 2 0 2 2 1 1 0 0 0 0 0 0 0 1 0 0 0 1 1 1 1 0 0 2 2 0 0 0 1 2 1 0 0 0 0 0 0 0 0 0 0 1 2 1 0 0 2 1 2 0 0 0 0 0 0 1 0 1 0 0 0 0 2 0 0 0 0 0 0 0 0 0 2 1 1 0 0 0 0 0 0 1 1 1 0 1 0 0 0 0 0 0 0 1 1 1 2 0
67 0 0 0 1 0 1 2 0 0 0 0 1 1 0 1 0 0 0 2 0 0 0 2 2 1 0 1 1 1 2 1 1 1 2 0 2 2 0 0 1 0 0 0 2 0 1 0 0 1 0 0 1 1 0 0 0 1 2 0 2 2 2 2 0 0 0 1 0 0 0 0 1 0 1 2 2 1 2 0 1 0 2 1 1 0 0 0 0 2 0 0 2 1 0 1 0 2 1 1 0 0 1 1 2 0 2 2 2 0 0 2 0 0 0 1 0 0 0 0 2 0 2 2 1 0 1 0 1 0 1 1 0 0 0 0 0 0 0 0 1 0 0 0 0 0 1 0 1 0 1 0 0 0 0 0 0 1 0 1 0 1 0 1 2 2 2 0 1 1 1 2 0 2 0 0 0 0 2 2 2 0 1 0 1 0 2 1 0 0 0 1 0 1 2 0 2 2 0 2 0 2 0 0 0 1 2 0 0 0 0 1 0 0 0 1 1 0 1 1 2 1 2 2 0 1 1 0 0 0 0 0 0 0 2 0 1 2 0 2 0 0 2 2 2 2 0 0 2 0 0 0 0 1 0 0 1 0 0 0 0 0 0 0 1 0 0 1 2 0 0 0 0 2 1 0 0 0 1 0 0 2 0 0 1 1 0 2 0 2 0 1 0 2 2 0 2 1 0 1 0 1 1 0 1 1 1 2 0 0 0 0 0 1 1 1 2 1 1 0 0 1 2 0 1 0 1 2 0 0 2 1 0 2 0 0 0 1 1 1 1 1 1 0 1 1 0 2 2 1 1 0 0 1 1 0 0 2 0 1 1 0 1 0 2 1 0 1 1 1 1 1 0 2 0 1 1 0 0 2 0 1 0 0 2 1 1 0 0 0 0 0 1 0 2 1 1 0 0 0 0 0 1 1 2 0 0 0 0 1 1 1 0 1 1 0 1 0 2 0 0 0 0 1 1 1 1 0 0 0 0 0 0 1 1 0 0 2 1 1 1 1 1 1 1 1 1 0 1 0 0 1 2 2 2 2 0 1 0 1 1 1 0 0 1 2 0 2 1 0 1 1 1 1 1 1 0 0 2 1 2 0 0 1 1 2 1 1 0 0 1 0 0 1 1 0 2 0 1 0 0 2 1 1 1 0 1 1 1 0 0 2 0 1 0 2 0 1 1 1 1 2 2 1 1 2 0 0 0 0 0 1 0 0 0 0 1 0 1 1 0 1 0 1 1 1 0 0 2 0 0 0 0 0 2 1 0 1 1 0 0 0 0 1 1 1 0 1 1 0 0 0 1 0 1 0 2 1 0 2 1 0 1 1 1 0 0 1 1 1 0 0 0 0 0 0 0 1 1 1 1 1 0 0 1 0 1 0 0 1 0 0 0 0 0 0 1 0 1 0 0 0 0 0 0 1 1 0 0 0 1 0 0 1 2 1 2 1 1 1 1 0 0 1 1 0 1 1 1 1 0 1 1 1 0 2 1 1 1 0 0 0 0 1 1 0 0 1 1 0 1 0 0 0 2 0 2 1 2 0 1 1 1 2 0 1 0 0 0 0 1 0 0 1 0 0 1 0 0 1 0 0 1 1 1 2 1 2 2 1 2 1 0 2 0 2 0 0 0 0 0 0 0 0 0 1 1 0 1 0 0 0 1 2 1 1 0 0 1 1 0 1 0 1 0 0 0 0 0 0 0 0 0 0 0 2 0 0 2 0 0 0 1 1 0 1 2 2 1 1 0 0 0 0 0 0 0 2 1 1 1 0 0 0 1 1 0 2 2 2 1 2 1 0 0 0 0 0 0 2 0 1 1 0 1 1 1 1 1 2 1 0 1 0 0 1 1 0 0 1 0 1 1 0 2 0 0 0 2 2 2 0 1 1 0 1 0 0 1 0 0 0 0 0 0 0 0 0 1 0 1 0 0 0 0 0 1 0 0 0 0 1 0 0 0 1 1 0 1 1 0 0 1 1 0 1 0 1 2 0 1 1 0 0 0 0 0 1 0 1 1 1 0 0 2 0 2 2 0 0 0 1 0 0 2 0 1 2 0 1 0 0 1 0 1 1 0 0 2 0 0 2 2 1 0 0 1 1 0 1 2 0 0 2 0 0 0 0 1 0 0 0 2 1 0 1 1 1 1 0 2 1 0 2 2 0 1 0 0 0 1 1 0 1 0 1 1 0 1 0 0 0 1 0 0 1 0 1 1 1 0 0 1 1 0 0 2 1 0 1 0 0 0 2 1 0 0 1 1 0 1 0
68 0 0 1 1 0 1 0 0 0 0 2 0 0 0 0 0 2 0 2 0 0 1 1 1 1 2 1 2 1 1 0 0 1 1 0 2 1 0 0 2 1 0 1 2 1 0 0 0 1 0 0 0 0 2 1 0 2 1 0 0 2 2 2 1 1 1 2 0 0 1 2 2 1 1 2 2 1 2 0 1 0 2 2 2 1 1 1 1 2 1 1 2 1 2 2 0 2 0 2 0 0 2 2 2 1 2 1 1 1 0 1 1 1 1 1 1 0 2 0 1 0 0 0 0 0 0 0 0 0 0 0 0 0 0 0 0 1 0 2 1 0 0 0 1 1 0 0 1 0 0 1 1 0 0 1 1 1 0 0 1 0 0 0 2 2 2 0 2 1 0 0 0 2 0 0 0 2 0 0 0 0 1 1 2 0 2 2 0 0 2 2 0 1 2 0 0 2 0 0 0 0 0 2 2 2 1 2 0 0 0 1 1 0 0 2 0 0 1 0 1 1 2 2 0 0 0 0 0 0 0 0 0 0 2 0 2 2 1 1 0 1 2 0 1 1 1 0 2 0 0 0 0 0 0 0 1 0 1 1 0 1 0 0 0 0 0 1 1 0 0 1 2 2 0 1 0 1 2 0 1 1 2 0 0 0 0 2 0 2 0 0 1 2 1 1 0 1 0 1 1 1 1 0 1 0 0 2 1 0 0 1 0 1 2 1 2 1 0 0 2 2 1 1 1 0 0 2 0 0 2 2 0 1 0 0 0 2 0 1 0 0 2 0 1 1 0 0 2 2 2 0 0 1 0 1 2 1 1 1 2 1 2 0 2 0 0 0 2 0 0 0 0 2 0 0 1 2 2 2 1 0 0 0 0 0 0 0 0 0 0 0 2 0 1 0 1 1 1 1 0 1 0 2 2 1 0 1 0 0 0 0 0 2 2 0 0 0 0 0 1 2 1 0 0 0 0 0 0 0 0 0 1 0 0 0 0 0 0 0 2 0 0 2 0 2 2 0 2 0 0 2 0 0 0 0 0 0 0 0 0 1 0 1 0 1 1 2 0 0 1 0 1 1 0 0 0 0 2 2 2 1 1 2 1 1 1 1 0 0 1 1 0 2 1 0 1 0 1 0 0 2 2 2 1 0 1 0 1 0 1 1 1 1 1 1 1 0 1 2 1 1 0 0 0 0 1 1 0 2 0 1 0 0 1 0 2 0 1 0 1 2 0 0 1 1 0 1 1 1 1 1 0 0 2 0 2 0 2 0 1 0 0 2 1 1 1 2 2 0 0 0 0 0 0 0 1 2 0 0 2 1 1 0 1 0 1 0 0 0 0 0 1 0 0 0 0 0 0 0 0 2 1 0 1 0 1 1 0 1 2 0 0 0 2 0 1 0 1 0 0 0 0 1 0 1 1 1 0 0 0 0 1 1 2 0 2 0 0 0 2 1 0 1 1 0 1 1 0 0 0 0 1 0 0 2 1 0 2 1 1 0 0 0 1 1 1 1 1 0 0 1 1 0 1 0 2 1 2 0 1 0 0 1 0 1 1 1 0 0 1 0 0 2 1 1 1 0 0 2 0 0 0 0 1 2 0 2 1 0 0 0 0 2 0 0 0 1 1 0 0 0 0 0 0 0 0 0 1 0 0 0 1 1 2 1 0 0 0 0 0 0 0 0 1 1 0 0 0 0 0 0 0 0 0 1 1 0 2 0 0 0 1 2 0 1 2 0 0 0 0 0 0 1 1 1 0 0 0 0 0 2 1 0 0 2 0 2 2 2 0 2 1 1 2 1 1 0 0 0 0 1 0 0 0 0 2 0 1 2 2 0 1 0 1 1 1 2 1 0 0 1 2 1 2 0 1 0 1 2 2 1 0 0 0 1 1 1 1 1 1 2 1 1 1 0 1 0 0 0 2 0 0 0 0 0 0 0 0 0 0 0 0 0 0 0 0 0 1 1 0 0 1 1 0 2 1 0 1 1 2 2 0 0 0 0 2 1 0 2 2 1 1 0 1 0 2 2 0 1 0 1 0 0 1 1 0 2 0 0 1 0 0 0 1 1 0 1 0 0 0 0 2 2 0 0 0 0 0 0 2 1 0 1 0 1 0 0 1 1 0 0 2 2 2 2 1 1 0 0 2 0 0 2 2 0 1 0 0 0 0 2 2 0 1 1 1 0 1 1 0 0 0 0 0 0 1 1 2 0 0 2 0 0 0 0 0 1 1 2 0 0 0 0 2 0 0 1 1 0 2 0
69 0 0 0 0 1 1 2 0 0 0 1 0 1 0 0 1 1 2 0 1 1 1 1 1 0 0 2 2 0 2 1 1 0 2 1 2 2 0 0 1 0 0 0 2 1 0 1 0 2 1 0 1 0 1 1 0 0 0 1 0 2 0 1 0 0 0 0 0 0 0 0 1 1 1 2 2 1 1 0 2 0 2 2 2 0 0 2 2 2 1 1 1 1 0 1 0 1 0 1 1 0 2 2 2 0 2 1 1 1 0 2 0 1 0 1 0 0 2 0 1 0 2 2 0 0 0 0 0 0 1 1 1 0 0 0 1 0 0 1 0 0 0 0 1 2 1 0 0 0 0 0 2 2 0 0 0 2 0 0 2 0 0 1 1 2 2 1 1 1 0 0 1 1 0 1 0 0 0 1 1 2 1 0 1 0 2 2 1 1 1 2 0 0 2 0 0 1 0 0 1 0 0 1 1 0 2 1 1 0 1 1 1 0 0 2 0 0 2 2 2 0 2 1 0 1 1 0 0 0 1 0 0 0 2 0 1 2 0 2 0 0 2 1 1 1 0 0 2 0 0 0 0 0 0 0 0 1 1 1 1 1 0 0 1 0 0 1 2 0 0 2 1 2 0 0 1 1 1 0 0 2 2 0 1 1 0 2 0 2 0 0 0 1 1 0 1 1 0 0 1 1 0 1 0 0 0 1 2 0 2 2 0 1 0 0 2 2 0 0 0 0 1 0 0 0 0 0 1 1 2 1 0 1 0 0 0 1 1 1 2 1 2 0 1 1 0 1 2 1 1 0 0 0 0 0 0 0 1 0 1 1 1 0 1 2 0 1 1 1 1 1 0 2 0 0 1 1 1 2 2 0 0 1 1 1 0 1 1 0 0 0 1 0 2 1 1 1 1 1 0 1 0 2 2 1 0 0 0 0 0 0 1 0 1 0 0 2 0 2 0 0 0 1 1 1 1 0 0 0 0 0 0 2 0 1 0 0 2 0 2 1 2 0 0 1 2 1 2 0 0 1 2 2 2 2 0 1 0 1 1 1 0 1 0 0 2 2 0 0 0 0 2 2 1 1 1 1 2 0 1 0 0 1 2 0 0 1 0 1 1 1 0 1 1 0 1 0 2 0 1 2 2 1 1 1 1 2 1 0 0 2 1 0 1 0 0 2 0 2 1 2 1 0 0 1 0 1 0 1 1 1 0 1 1 0 0 2 0 2 0 2 0 0 2 2 0 0 2 0 0 0 1 0 2 0 1 0 1 1 0 0 0 2 0 0 2 1 1 1 0 0 2 0 2 0 2 1 1 2 1 0 2 1 0 1 1 1 0 0 0 0 1 1 0 1 0 0 0 0 0 1 1 1 2 0 2 0 0 1 1 0 0 1 0 1 0 0 0 0 0 0 0 2 0 0 0 0 0 0 1 0 0 1 2 0 2 0 1 0 2 1 0 0 2 0 1 0 0 1 0 1 0 2 1 2 1 1 2 0 0 0 2 0 2 0 0 1 0 0 0 0 0 1 0 1 1 0 2 0 2 0 0 2 1 2 1 1 0 0 2 0 1 1 1 0 0 1 0 1 0 1 0 0 0 2 0 2 2 0 1 1 1 1 0 0 0 0 0 0 0 0 1 0 1 0 1 0 0 0 0 0 0 2 0 1 0 0 1 1 0 1 0 0 0 0 0 0 1 1 0 1 1 0 1 0 0 0 2 2 1 0 2 2 0 0 2 2 0 0 0 0 0 1 1 0 0 1 2 2 0 0 0 0 0 1 0 2 2 2 0 2 2 0 1 0 1 0 1 1 0 2 1 0 1 0 2 0 1 2 2 0 0 1 0 0 1 1 0 0 1 0 2 1 2 0 1 0 1 2 0 2 1 1 0 1 0 1 1 1 1 1 1 1 1 0 1 0 0 0 1 1 0 0 0 0 0 0 0 1 0 0 0 0 0 1 1 1 2 1 1 0 1 1 0 0 0 1 2 0 1 1 0 0 0 0 0 2 0 2 2 0 1 1 2 1 2 1 1 0 0 1 0 0 2 1 1 1 0 1 1 0 1 0 2 1 0 1 2 2 0 0 2 1 0 0 1 0 0 0 1 1 0 2 0 0 0 1 1 1 0 0 1 1 1 1 1 0 0 0 2 0 0 1 1 0 2 1 0 1 2 0 1 0 1 0 2 0 2 2 0 1 1 1 0 0 1 1 1 0 0 1 0 0 0 1 1 0 0 1 0 0 0 0 2 0 1 1 0 1 2 1
70 0 0 0 0 0 0 1 0 0 0 1 1 1 1 0 0 0 1 1 0 0 0 1 1 0 1 0 2 2 2 1 1 1 2 0 2 1 0 0 2 0 1 1 1 1 2 0 0 0 0 0 0 0 2 1 1 1 0 0 0 1 0 1 0 0 0 1 0 0 0 0 2 1 1 2 2 0 1 0 1 0 2 1 2 0 0 1 1 2 0 1 1 0 1 2 0 1 0 1 1 0 1 0 2 1 2 1 1 1 0 2 1 2 2 2 1 0 1 0 1 1 2 2 2 0 2 0 1 0 0 0 1 0 0 0 0 0 0 1 0 0 0 0 0 1 0 0 1 1 0 0 1 2 0 0 0 0 0 0 1 1 2 0 0 2 0 1 0 1 1 1 1 1 0 0 0 2 0 0 0 0 0 1 2 1 1 1 0 0 2 0 0 0 1 0 0 2 0 0 0 0 0 1 1 1 2 1 1 1 0 1 1 0 0 2 0 0 1 1 2 1 1 2 0 1 1 0 0 0 0 1 0 0 0 0 0 2 0 2 0 0 1 2 2 2 1 0 2 0 0 0 1 0 0 0 1 0 1 1 1 1 0 0 0 0 0 2 0 0 0 2 0 1 0 0 0 1 2 0 1 2 1 0 1 0 0 1 0 2 0 1 0 1 1 0 1 0 0 0 0 0 1 1 1 0 0 1 0 0 0 1 0 1 0 0 1 0 0 0 0 1 0 0 0 0 2 1 0 0 2 1 0 0 0 0 0 2 0 1 0 1 2 1 0 0 1 1 1 0 0 1 0 0 0 0 0 0 0 2 2 0 1 1 1 1 0 2 2 0 0 0 1 2 1 1 1 0 0 1 1 0 1 0 1 2 2 0 0 0 1 2 0 0 2 0 0 1 0 1 0 2 0 2 2 2 0 0 0 0 0 0 0 1 1 0 1 0 1 0 0 1 0 0 2 1 1 0 0 0 1 0 2 0 1 1 0 0 1 0 1 1 1 2 1 2 2 0 1 0 0 0 2 2 2 2 0 1 2 0 0 0 0 0 0 2 0 2 0 0 0 0 2 2 2 0 1 1 1 0 1 1 0 2 0 2 2 1 0 1 0 0 0 2 1 0 1 0 1 1 1 1 2 1 1 1 2 1 0 0 0 1 1 0 0 2 0 2 0 2 1 2 2 0 1 2 0 2 0 2 0 2 0 0 1 0 0 1 2 0 2 2 0 0 1 2 0 0 2 0 0 0 1 0 0 2 0 0 0 0 0 1 1 1 0 0 1 2 2 0 1 1 1 0 0 0 1 2 0 0 2 0 0 0 0 0 1 2 0 0 0 1 0 1 1 0 0 0 0 0 0 2 2 1 2 1 1 0 0 1 0 0 0 2 0 1 0 0 0 0 0 0 1 0 1 0 2 1 0 0 2 0 1 2 2 1 2 0 0 0 1 1 0 0 1 0 1 2 0 1 1 1 1 1 1 2 1 1 2 0 0 0 0 2 0 0 1 2 0 0 0 0 0 0 0 0 2 1 1 1 2 0 0 2 1 2 1 1 0 0 1 0 0 1 0 1 1 1 0 1 1 0 0 0 1 1 1 1 1 0 1 1 0 1 0 1 0 0 0 0 0 0 0 0 0 0 1 0 1 0 1 1 0 2 1 1 1 0 1 1 0 1 1 0 0 0 0 1 1 0 1 0 0 1 0 1 0 0 1 1 0 0 1 2 0 1 2 2 1 0 0 0 1 1 1 0 0 2 2 1 1 1 1 1 1 0 1 1 1 1 0 1 0 1 1 1 0 1 0 1 0 1 1 0 1 0 0 0 0 1 1 1 1 1 1 0 2 1 2 0 1 2 0 2 2 0 1 0 1 2 2 1 0 0 0 1 0 0 1 1 0 0 1 0 1 1 0 0 2 0 0 0 0 0 0 0 0 0 1 0 1 0 0 0 0 1 0 2 2 1 0 0 1 0 0 2 0 1 2 2 2 2 0 0 0 0 0 1 0 1 1 1 0 0 2 0 2 1 1 0 0 1 0 1 2 1 0 2 0 1 0 0 2 0 2 1 0 2 2 2 0 0 1 1 0 0 1 0 0 1 2 0 0 2 0 0 0 2 0 0 0 0 2 2 2 1 1 0 0 0 1 0 1 0 2 0 2 0 0 1 1 1 1 0 1 1 0 0 2 1 0 1 0 0 0 0 2 0 2 0 0 0 0 0 0 1 1 0 2 1 0 0 0 0 0 1 0 0 0 0 0 0
71 0 0 0 0 1 1 1 1 0 2 0 0 2 2 0 0 0 1 0 0 0 1 2 2 0 0 2 2 0 2 1 1 1 1 1 2 1 0 2 0 0 0 0 1 0 1 1 0 2 1 0 0 0 2 1 0 0 0 1 0 0 2 2 0 0 0 0 0 0 0 0 2 1 2 2 2 1 1 1 1 0 2 0 2 1 2 0 0 2 0 0 0 0 0 0 0 0 0 0 1 0 1 1 2 1 2 0 0 2 0 2 1 1 1 1 1 0 1 0 1 0 1 1 0 1 0 1 1 1 1 0 0 0 1 0 0 1 1 1 2 0 0 0 2 2 1 0 0 1 0 1 0 0 0 0 0 1 0 0 1 1 0 0 1 2 1 1 0 1 1 1 1 1 1 1 1 0 0 0 0 0 0 2 2 0 2 2 0 0 1 0 1 1 1 1 1 1 0 1 0 1 0 0 0 1 2 1 1 0 1 2 1 0 0 2 0 0 2 0 2 2 2 2 0 1 1 0 0 0 0 0 1 1 1 0 0 2 0 1 0 0 2 0 1 1 0 0 1 0 0 0 1 1 0 1 1 0 0 0 2 0 0 0 0 0 1 1 1 1 0 1 2 2 0 0 1 1 2 0 2 1 1 0 2 1 1 2 0 2 0 0 0 2 2 0 1 2 0 2 0 0 1 1 1 0 0 2 0 0 0 1 0 1 0 0 2 0 0 0 0 1 2 1 0 0 0 1 1 1 2 2 0 0 0 0 0 2 0 1 1 1 1 0 1 1 0 0 2 1 1 0 0 1 0 1 1 0 1 1 2 1 2 0 2 0 0 1 1 1 0 0 1 2 0 0 2 1 1 2 1 2 1 0 2 1 1 1 1 0 0 0 1 0 2 1 1 1 0 0 0 0 1 0 1 0 0 0 0 0 0 0 0 1 1 0 0 1 0 0 0 1 0 1 0 0 0 0 0 0 2 0 0 2 0 0 0 1 1 0 0 1 1 2 0 2 2 0 0 2 2 2 0 2 1 0 1 0 0 0 0 0 0 1 0 1 1 1 0 0 1 0 2 2 1 1 1 1 2 0 0 0 0 0 2 2 0 0 1 0 1 0 0 1 0 0 1 0 0 0 0 2 1 1 1 0 1 1 1 0 0 1 0 0 0 1 0 0 0 0 0 2 2 1 1 2 0 0 2 0 2 0 0 0 0 0 2 0 1 0 1 1 0 1 2 2 0 1 0 2 0 1 0 0 1 1 1 2 1 0 0 0 1 2 1 1 1 2 2 0 0 0 0 0 0 0 2 2 0 1 2 2 0 0 0 0 0 2 0 0 0 0 1 0 1 0 1 0 0 0 0 2 0 0 1 0 1 1 0 2 0 0 0 0 0 0 0 0 1 0 0 0 0 0 0 0 2 2 0 0 0 0 0 2 1 1 2 0 0 0 1 0 0 0 2 0 1 1 0 1 0 1 1 1 1 2 1 1 1 1 0 1 0 2 0 0 1 2 0 0 0 1 1 0 0 0 1 1 2 0 1 0 0 1 0 2 1 0 1 1 1 0 0 1 1 0 0 1 0 1 1 1 0 0 0 2 0 2 2 0 1 1 0 2 0 1 0 0 0 0 0 0 0 0 0 1 1 0 0 0 1 0 0 2 1 0 0 1 1 2 1 1 0 1 0 0 0 1 0 0 0 0 0 0 0 2 1 0 2 2 0 0 2 1 0 1 2 2 2 2 0 1 0 0 0 0 0 1 0 1 0 1 1 0 0 1 1 2 2 2 0 2 1 1 1 1 0 0 1 1 0 1 0 0 0 0 2 0 2 2 2 0 2 0 2 0 2 0 2 0 2 2 1 0 1 0 1 0 1 2 2 1 2 2 0 2 0 0 0 0 0 1 0 1 1 0 1 0 1 0 1 1 0 0 0 1 0 0 0 0 0 0 1 0 1 0 1 0 2 1 0 0 1 1 0 1 0 1 2 2 2 2 0 0 0 0 1 1 1 2 2 2 0 0 2 0 2 1 1 0 0 1 0 1 1 1 0 1 1 1 0 0 0 0 2 1 0 0 1 0 0 1 2 2 0 1 1 1 0 1 2 0 0 2 0 0 0 1 0 0 0 0 2 1 0 1 1 1 0 0 2 0 1 1 0 1 2 0 0 1 0 1 2 0 2 1 1 0 2 1 1 0 0 0 0 1 1 0 1 0 0 0 0 0 0 0 0 0 0 0 0 0 1 0 1 0 0 0 1 0 0 0
72 0 0 0 0 1 2 2 0 0 0 0 0 0 0 0 0 1 1 1 1 0 0 2 2 0 1 2 2 1 2 1 1 1 2 0 2 1 0 2 1 1 1 1 2 0 0 0 0 0 0 0 0 0 2 1 0 1 1 2 0 0 2 2 0 0 0 2 0 1 0 1 1 0 1 2 2 0 1 0 1 0 1 1 1 0 0 1 1 2 1 1 2 0 1 1 0 0 0 0 2 0 1 0 2 0 2 1 2 0 0 1 1 2 1 2 1 0 0 0 1 0 2 2 2 0 2 0 0 0 1 1 0 0 0 0 0 0 0 2 0 0 1 0 0 0 0 0 0 1 0 1 0 0 0 0 0 0 0 1 0 1 0 0 2 2 2 0 1 2 1 1 1 1 1 1 0 0 2 2 2 0 1 1 2 0 2 0 0 0 2 0 1 1 2 1 2 0 1 0 0 0 0 1 0 1 2 0 1 1 0 2 2 0 0 2 1 0 1 0 1 1 1 0 0 0 0 0 1 0 0 0 0 0 2 0 0 2 0 1 0 1 2 2 2 2 0 0 2 0 0 0 0 0 0 0 0 0 0 0 0 0 0 0 0 0 1 0 2 0 0 1 0 2 1 0 0 1 2 0 2 2 2 2 2 0 1 2 0 2 0 1 0 2 2 0 1 1 0 0 0 0 0 1 0 0 0 2 1 0 1 1 0 1 1 0 2 1 0 0 0 0 1 1 1 0 0 1 0 1 2 2 0 2 0 1 1 1 1 1 0 0 2 0 0 0 0 0 0 0 0 2 1 2 1 1 1 2 0 1 1 0 1 0 1 0 0 1 1 1 1 1 2 2 0 0 2 0 0 2 0 1 0 0 0 0 0 0 0 0 0 0 0 0 2 0 0 1 2 1 0 1 0 1 1 1 0 1 0 0 0 0 0 1 1 1 1 1 0 1 0 1 0 0 2 1 1 0 0 0 1 0 0 0 1 0 0 1 0 0 2 1 1 0 2 0 0 0 2 2 0 0 1 1 1 1 0 1 1 1 1 1 0 0 0 2 0 2 0 1 1 1 2 2 2 0 1 0 1 1 1 1 0 2 1 1 0 0 1 0 2 0 0 2 1 0 1 1 2 0 1 1 1 1 1 0 2 1 1 0 0 1 2 1 0 2 1 0 0 1 1 1 1 1 1 1 0 0 1 1 1 0 0 0 1 0 2 1 1 0 0 2 0 1 1 1 0 1 1 1 1 1 0 0 1 1 0 0 1 0 1 0 0 2 0 0 2 0 0 2 1 1 0 0 0 0 1 2 0 1 2 0 1 1 1 1 0 1 0 0 0 0 0 0 1 0 1 0 0 0 0 2 0 1 2 0 1 0 0 1 0 0 0 0 2 0 1 0 0 0 0 0 0 0 0 1 1 1 0 0 0 0 0 2 1 1 2 0 1 0 1 0 1 1 2 0 2 1 0 1 0 1 1 1 0 2 2 0 2 0 0 0 1 0 2 0 1 0 1 0 0 0 1 0 0 0 2 2 0 2 2 0 1 2 0 2 2 1 0 1 1 1 0 1 1 0 0 0 0 2 0 0 0 1 1 2 1 0 0 0 0 0 0 1 0 0 0 1 2 0 0 0 0 1 0 1 2 0 1 0 1 1 0 2 0 0 2 1 0 1 0 0 0 1 0 0 1 1 1 1 1 1 0 0 0 1 1 0 1 0 0 0 1 1 0 2 2 1 2 2 1 0 1 0 0 1 0 0 0 1 0 0 1 0 0 1 1 0 0 2 0 2 2 0 2 0 1 1 0 2 0 1 0 0 0 0 1 0 0 1 1 1 1 0 1 0 2 1 1 0 2 1 0 0 1 0 0 0 0 1 1 1 1 1 0 2 0 0 2 1 1 1 1 0 1 1 0 0 1 0 2 0 0 0 0 1 0 0 0 0 0 0 1 0 1 0 1 1 1 1 0 0 0 2 0 0 0 0 2 1 1 1 0 0 0 0 1 2 1 2 2 1 0 0 2 0 2 2 0 0 0 2 1 1 2 1 0 1 0 1 1 0 0 2 2 2 0 1 2 2 0 0 2 1 0 0 1 2 0 0 2 2 1 2 1 0 0 2 0 0 0 0 2 1 1 2 2 0 0 0 1 0 2 0 0 0 0 0 0 2 0 0 1 0 0 0 0 0 0 0 0 0 0 0 0 0 1 0 2 0 0 0 0 0 0 1 1 0 0 1 1 1 0 1 1 0 0 2 2 1 2 0
73 0 0 0 0 0 0 1 1 0 2 0 1 2 1 0 1 2 0 2 0 0 1 2 2 1 0 2 2 1 2 2 1 1 2 0 2 2 0 1 2 1 0 0 0 0 1 0 0 1 0 0 1 1 1 0 0 0 1 0 0 1 1 1 1 1 1 0 0 0 0 1 2 0 1 2 2 2 2 0 2 0 1 0 1 0 1 1 1 2 0 1 1 0 0 1 0 1 0 1 0 0 0 0 2 0 2 0 1 1 0 1 0 0 0 0 0 0 1 0 2 0 2 2 0 1 0 1 0 1 2 0 0 0 0 0 0 0 0 2 1 0 0 0 1 2 0 0 0 0 0 0 0 0 0 0 1 1 0 0 0 1 0 0 0 2 0 0 1 1 0 0 0 2 0 0 0 0 0 0 0 0 1 1 2 0 2 1 0 0 0 1 0 1 1 0 2 2 0 1 0 1 0 2 1 0 2 1 1 0 0 1 2 0 0 2 0 0 1 0 0 1 2 2 0 1 1 1 1 1 0 1 0 0 2 0 0 2 0 1 0 0 2 2 2 2 0 0 2 0 0 0 0 0 0 0 1 0 1 1 0 1 0 0 0 0 0 1 1 0 0 1 1 2 0 0 0 0 1 0 0 0 2 1 1 0 1 2 0 2 0 0 0 2 1 1 0 0 0 0 0 0 1 0 1 0 0 2 0 0 0 2 0 1 2 0 2 0 1 0 1 1 0 0 1 0 0 0 2 2 2 1 1 1 0 0 0 2 0 2 1 1 2 0 0 0 1 0 1 0 0 1 0 2 2 0 0 1 0 0 0 0 1 0 1 0 0 1 1 1 1 1 1 2 0 0 1 0 0 2 0 1 1 1 2 1 1 0 0 0 1 1 2 0 2 2 2 1 1 0 0 0 1 0 0 0 1 1 1 0 0 0 0 0 0 0 1 0 1 0 0 1 0 1 0 1 0 0 0 0 1 0 0 2 1 1 0 1 1 0 1 1 0 0 1 2 2 0 1 0 0 1 2 2 2 2 0 0 1 0 0 0 2 0 0 0 2 2 0 1 1 0 0 0 0 1 0 1 1 0 1 0 0 0 2 1 0 0 2 0 2 0 0 1 0 0 2 0 2 0 0 2 1 1 1 0 2 1 0 0 0 2 1 0 1 1 0 2 0 2 2 2 2 1 1 2 0 1 0 1 1 1 0 0 0 0 2 1 0 1 1 1 0 0 2 1 0 0 2 0 0 0 0 0 1 1 0 1 1 1 0 0 0 1 0 0 1 1 1 0 1 1 0 0 0 0 2 2 1 2 2 0 1 1 1 0 1 1 0 0 0 1 0 1 0 0 0 0 0 0 0 2 1 1 1 1 1 0 0 2 0 0 0 1 0 0 0 0 0 0 0 0 0 0 0 0 2 1 0 0 0 0 0 2 1 1 2 0 0 0 1 1 0 0 1 0 0 2 0 1 0 1 1 1 0 1 1 0 1 0 0 0 2 1 2 0 1 1 1 0 1 0 1 1 1 0 2 0 2 0 0 0 1 2 1 1 0 1 0 0 1 0 0 1 1 0 1 0 0 1 0 0 0 0 1 1 1 2 2 0 1 1 1 0 1 1 0 1 1 1 0 0 1 1 0 0 1 0 0 0 1 0 1 1 2 1 0 1 0 1 0 0 1 1 0 0 0 0 0 0 0 0 0 1 0 0 1 0 0 0 0 0 1 1 0 0 1 1 1 1 0 0 0 1 1 1 1 1 1 1 0 1 0 2 2 0 0 1 0 2 0 1 2 0 2 0 1 1 0 1 0 2 0 0 0 0 0 0 0 2 2 0 1 0 1 0 1 0 1 0 1 1 0 0 2 0 1 0 0 1 0 1 0 0 0 2 0 1 1 0 1 1 1 0 1 0 0 0 0 0 1 0 0 2 0 2 0 0 0 0 0 1 0 0 0 0 0 0 1 1 0 0 1 0 0 2 1 0 1 1 0 0 0 0 1 0 1 2 1 1 1 2 0 0 2 0 1 2 1 1 1 0 0 0 1 1 1 1 0 2 1 0 1 0 1 1 0 1 1 0 0 1 1 0 0 0 1 0 0 1 2 1 0 1 0 0 0 0 0 1 0 0 1 1 1 1 1 0 0 0 2 0 1 1 0 1 1 1 0 1 2 0 1 0 2 0 0 0 0 1 0 0 0 0 0 1 1 2 0 0 0 0 0 0 0 0 1 0 0 2 0 0 0 0 2 0 0 0 0 1 2 2
74 0 0 0 0 0 0 1 0 1 1 1 0 0 0 0 0 1 2 0 1 1 1 2 2 0 0 1 2 2 1 1 1 0 1 1 1 1 0 0 1 0 0 0 1 0 1 0 1 0 0 0 1 1 1 1 0 0 0 0 2 2 2 2 0 0 0 1 0 0 1 2 0 0 0 2 2 1 2 1 0 0 2 2 2 0 0 1 1 2 0 1 1 0 0 1 0 0 0 0 2 0 0 0 2 1 2 0 1 1 0 2 0 2 0 1 0 0 1 0 1 1 1 1 1 0 1 1 1 1 1 0 0 0 0 0 0 0 1 0 1 0 0 0 1 1 1 0 1 1 0 1 0 0 1 1 0 0 0 0 0 0 1 1 1 1 1 0 0 2 2 2 1 1 0 1 1 1 0 0 0 0 0 1 2 1 1 2 1 0 1 0 0 1 2 0 1 1 0 1 0 2 0 0 0 2 1 1 1 0 0 0 2 0 0 2 0 1 2 1 1 0 0 2 0 0 0 0 0 0 0 0 1 1 0 1 0 2 0 1 0 1 2 0 1 1 0 0 0 1 1 1 0 0 1 0 0 0 0 0 0 0 0 0 2 0 0 1 2 0 0 1 2 2 0 0 0 1 2 0 1 2 2 1 2 0 1 2 0 2 0 2 0 2 1 0 0 1 0 0 0 0 0 1 0 0 0 2 0 0 0 0 0 1 1 0 2 0 0 0 0 1 1 0 0 0 0 0 0 0 2 0 1 2 0 0 0 1 1 1 2 1 2 0 0 0 0 2 2 1 1 0 0 1 0 1 1 0 1 1 1 0 1 0 1 0 0 0 1 1 1 1 0 2 0 0 2 0 0 1 1 1 1 0 0 0 0 0 0 0 0 0 1 0 2 0 0 0 1 1 0 1 0 2 2 1 0 1 0 0 0 0 0 2 2 0 0 0 0 0 1 2 1 2 0 0 1 0 0 0 0 0 1 1 1 0 0 1 1 0 0 2 2 1 1 1 1 1 1 0 0 0 2 2 2 2 0 0 1 0 0 1 0 0 0 2 0 1 0 1 2 1 1 1 1 0 1 1 2 0 1 0 0 2 1 1 1 0 0 0 0 1 0 1 1 0 1 0 0 0 0 2 2 1 1 1 1 1 0 0 0 1 1 1 1 1 1 1 1 1 1 2 2 0 0 2 0 0 1 1 1 0 0 1 1 0 1 1 2 0 2 2 0 0 1 2 0 0 2 2 0 0 2 0 1 1 1 0 1 1 1 0 1 2 0 0 2 1 1 0 0 1 2 0 0 0 0 2 0 1 2 0 0 0 0 0 0 0 0 0 0 0 0 1 0 2 0 0 0 0 0 2 0 1 2 0 0 0 1 0 1 0 0 1 1 1 0 0 0 0 0 0 0 0 0 0 2 2 0 0 1 0 0 1 1 0 2 0 0 1 0 0 0 1 2 0 2 2 0 1 0 2 0 2 1 2 2 0 2 1 0 0 0 1 1 0 1 2 0 0 0 0 0 0 0 0 2 1 2 0 2 0 0 1 0 2 1 1 1 1 2 0 0 1 1 0 0 1 0 2 0 1 0 0 1 2 0 2 2 0 1 1 0 1 0 1 1 0 0 0 0 1 0 1 1 0 1 0 2 0 1 1 1 2 1 1 0 1 0 1 0 1 1 1 0 0 0 0 0 0 0 0 0 0 0 0 1 0 2 2 0 0 1 1 0 2 2 1 1 1 0 0 0 1 1 2 0 1 1 1 0 1 1 1 2 0 0 1 0 2 0 1 1 1 2 1 0 0 0 1 0 1 0 0 0 0 1 0 0 2 2 0 2 0 2 0 2 0 1 0 1 1 0 0 2 0 0 0 1 2 1 1 1 2 0 2 0 1 1 0 0 1 1 0 1 1 0 0 0 0 2 0 0 0 0 0 0 1 0 1 0 0 0 0 0 1 0 0 1 1 0 0 0 1 0 1 0 1 2 2 2 2 1 0 1 1 0 1 0 2 2 2 1 0 1 1 1 0 0 0 0 2 0 0 2 0 1 1 0 0 0 0 1 0 1 1 0 1 1 0 0 1 2 0 0 0 1 1 1 0 2 1 0 1 0 0 0 1 0 0 0 0 1 1 1 2 0 0 0 0 1 0 1 1 1 0 1 2 0 2 2 0 2 0 0 1 2 0 2 2 2 0 0 0 1 1 1 0 2 0 0 0 2 2 0 0 2 0 0 0 0 0 0 0 0 0 0 0 1 1 2 1
75 0 0 1 1 0 1 2 1 0 1 0 1 1 1 0 0 1 1 1 1 0 0 2 2 1 0 2 2 0 1 1 0 0 1 1 2 1 0 0 2 0 0 0 2 0 1 0 0 0 0 0 0 0 2 1 1 0 1 1 0 0 1 1 1 1 1 1 0 0 0 1 2 1 2 2 2 1 2 0 1 0 1 1 1 0 0 1 1 2 0 1 1 0 0 1 0 1 0 1 0 1 1 1 2 1 1 0 0 2 0 2 0 2 0 0 0 0 1 0 1 0 1 1 1 1 1 0 1 0 0 0 0 0 0 0 0 0 0 0 0 0 0 0 0 0 0 0 0 1 0 1 0 0 0 0 0 1 0 0 1 0 0 0 1 1 1 0 0 2 2 1 0 2 0 1 1 0 1 1 1 0 1 0 1 0 1 2 1 1 1 2 0 0 1 0 2 2 0 1 0 1 0 2 2 1 2 2 1 0 2 2 1 0 0 2 0 0 1 1 1 0 2 1 0 1 1 0 0 0 0 0 0 0 2 0 0 2 0 1 0 0 1 1 1 1 0 0 2 0 0 0 1 0 1 0 0 2 2 2 0 2 0 0 1 0 0 0 1 1 0 1 0 0 1 1 0 2 2 0 2 2 2 1 1 1 1 1 0 2 0 1 1 2 1 0 0 0 2 0 2 0 1 0 1 1 2 2 0 0 0 2 0 2 1 0 1 0 1 0 0 1 2 0 2 0 0 2 1 1 1 1 0 1 0 0 0 1 1 1 0 0 2 2 0 0 1 0 2 2 2 0 1 2 1 1 1 0 1 1 2 1 2 0 2 1 0 1 2 0 0 0 0 2 0 0 2 0 0 1 1 2 0 1 1 1 1 0 0 0 1 1 1 0 2 1 1 1 0 0 0 0 2 0 1 0 1 1 0 0 0 0 0 0 0 0 0 0 0 0 0 1 0 0 0 2 1 1 1 0 0 1 0 1 0 1 0 1 0 0 0 1 1 0 2 1 0 0 1 0 0 0 0 2 1 0 1 2 2 1 1 1 1 0 0 1 1 0 0 2 0 0 1 1 0 0 0 0 1 0 1 0 0 1 1 1 1 0 0 0 0 1 0 1 0 0 1 1 2 1 0 2 2 2 2 0 2 1 2 0 1 1 1 1 0 2 1 0 2 1 1 2 2 1 1 2 0 2 0 2 0 2 0 2 2 1 1 1 1 2 0 0 0 0 1 2 0 2 0 2 0 0 1 1 1 1 0 0 2 0 1 0 1 2 0 0 2 0 0 2 1 0 0 0 0 0 1 1 0 2 1 0 1 0 1 0 0 1 0 0 0 0 0 0 1 1 0 1 1 1 1 1 0 0 2 0 1 1 0 1 2 0 0 0 2 0 0 0 1 0 0 0 0 0 0 0 2 1 0 0 1 0 0 2 2 1 2 0 0 0 1 1 1 1 2 0 2 0 0 0 0 1 2 0 0 0 2 1 1 1 1 0 2 0 1 1 1 2 0 0 0 0 2 0 0 0 1 1 2 0 1 0 0 1 1 1 1 1 0 0 1 0 0 1 1 0 1 0 0 0 0 0 0 0 2 1 1 2 2 0 0 0 0 2 0 0 0 1 1 1 0 1 0 0 0 1 1 0 1 0 1 1 0 2 0 0 0 1 0 1 0 1 1 2 0 0 0 1 0 0 1 1 0 0 0 2 1 0 1 0 0 0 1 2 0 1 2 1 0 0 0 0 1 1 1 1 0 1 2 2 0 0 0 1 1 1 0 2 2 2 1 2 1 0 1 0 0 2 0 2 0 2 0 1 0 1 1 0 2 2 2 0 1 1 1 0 2 0 1 1 0 2 2 0 1 0 1 0 0 1 1 0 2 2 0 2 0 0 1 0 0 0 1 1 1 0 1 0 0 0 2 0 0 0 1 0 1 0 0 0 0 0 0 0 0 0 0 0 2 1 1 0 1 1 0 1 0 0 1 1 2 2 0 0 0 0 1 1 1 2 2 2 1 0 1 0 2 2 1 0 0 1 0 0 2 0 1 2 0 0 0 0 0 0 0 0 0 1 1 1 0 1 0 0 0 0 0 0 0 0 2 0 0 1 0 0 0 2 0 0 0 0 2 0 0 0 2 2 0 0 2 0 2 0 0 0 0 0 1 0 1 1 1 0 1 0 0 1 2 0 0 0 0 0 0 0 1 1 0 0 0 0 0 0 0 0 0 1 0 2 1 1 0 0 0 0 0 0 0 1 1 0
76 0 0 1 1 0 1 1 1 0 1 1 0 1 1 0 0 1 0 2 0 0 1 2 2 0 2 2 2 2 2 0 1 1 2 0 2 2 0 1 1 0 1 1 2 0 1 1 0 1 1 0 0 0 1 1 0 0 1 0 0 2 2 1 0 0 0 0 0 0 0 0 1 0 1 2 2 1 2 0 1 0 2 1 2 0 0 0 0 2 0 0 0 0 0 2 1 1 0 1 1 0 0 0 2 0 2 0 0 2 0 0 1 2 1 2 1 0 1 0 0 1 1 1 0 0 0 0 1 0 0 0 0 0 2 1 0 0 0 2 0 0 0 0 1 1 1 0 0 1 0 1 0 0 0 0 0 1 1 1 0 0 0 1 2 2 2 0 1 1 0 0 0 2 2 1 0 0 1 1 1 0 0 1 1 0 2 1 0 0 2 1 0 0 2 0 1 2 1 0 0 0 0 1 1 2 1 0 1 1 1 1 0 0 0 2 1 0 0 1 1 0 1 1 0 1 1 0 0 0 0 0 0 0 2 0 0 2 0 2 0 0 2 0 1 1 1 0 2 0 0 0 0 0 0 0 1 0 0 0 0 0 0 0 1 0 0 0 1 0 1 2 1 1 0 0 1 1 1 1 1 2 2 1 2 0 1 1 1 2 0 1 2 2 2 0 0 1 1 0 1 1 2 0 2 0 1 2 1 0 1 1 0 2 1 0 1 0 1 0 0 1 1 1 1 0 0 1 2 2 2 2 0 0 0 0 0 2 0 1 1 1 2 0 0 0 1 1 2 2 2 0 0 2 1 1 1 1 0 2 2 0 1 0 1 0 0 0 0 2 0 2 0 2 0 0 1 0 0 2 1 0 1 0 0 1 1 0 0 0 0 0 0 0 1 0 1 0 1 0 0 0 1 1 2 0 0 0 0 0 0 0 0 1 1 1 0 0 1 0 0 0 0 1 1 1 0 0 0 0 0 0 1 0 0 0 0 1 0 0 2 1 0 0 1 2 1 0 1 0 0 1 1 1 1 1 0 0 1 0 0 1 1 1 0 1 1 1 0 0 0 0 1 1 0 0 0 0 2 0 2 0 0 1 1 2 1 0 2 0 1 0 1 0 0 0 1 0 2 0 2 2 1 1 1 0 2 0 0 0 0 2 0 0 1 0 0 1 0 1 2 2 0 0 0 1 1 1 0 2 0 1 0 0 0 0 0 0 2 0 1 2 0 1 1 1 0 0 2 0 0 0 0 0 2 0 1 0 2 0 1 0 1 2 1 1 1 0 0 1 0 1 0 0 0 0 1 2 0 0 2 0 1 1 0 1 1 0 0 0 0 0 0 0 1 1 0 0 0 0 0 1 0 0 1 0 1 0 0 1 1 1 0 0 1 1 0 0 0 0 0 0 0 0 0 1 1 2 0 0 0 0 1 2 2 0 2 1 0 0 1 2 2 2 2 0 1 1 0 1 0 1 1 1 0 2 0 0 1 0 0 0 2 1 0 1 1 1 0 0 1 1 0 0 0 1 1 0 2 1 0 1 0 2 1 2 1 0 0 1 1 0 0 1 2 0 0 0 0 1 0 1 0 0 1 1 2 1 2 0 0 0 0 1 1 1 0 1 1 0 0 0 1 0 0 1 1 1 0 1 2 0 1 2 1 1 0 0 0 0 0 0 0 0 0 1 0 0 0 0 0 0 0 0 0 2 1 0 2 1 0 0 1 0 1 0 2 1 1 1 0 0 0 0 0 1 0 0 1 0 0 1 0 1 1 0 0 2 2 2 1 2 1 0 0 0 0 0 0 1 0 2 1 0 1 1 0 0 0 1 1 0 2 0 2 0 2 0 1 0 2 1 0 0 2 0 1 0 0 1 0 1 2 2 0 2 0 1 1 0 0 1 0 0 0 0 0 0 0 0 2 0 0 0 0 0 0 0 0 0 0 0 1 0 1 1 0 0 0 2 0 0 1 1 0 1 0 0 1 0 0 0 1 0 0 0 0 1 0 2 2 2 0 0 2 0 2 2 0 0 0 2 0 0 2 0 1 1 0 1 0 0 0 0 1 1 0 1 1 1 0 0 1 1 0 1 1 2 1 0 2 1 0 1 0 0 0 0 0 0 0 0 1 1 0 1 1 0 0 0 1 0 1 1 1 0 1 1 0 2 1 1 0 0 1 0 0 0 2 2 0 0 0 0 1 1 0 1 1 0 0 0 0 0 0 0 0 0 0 0 0 0 0 0 0 0 0 0 0 0 1 0
77 0 0 0 0 0 1 1 0 0 0 2 0 1 1 0 0 0 2 0 1 1 1 2 2 0 1 1 1 1 2 0 2 2 0 2 0 1 1 0 1 0 0 0 2 0 2 0 0 1 0 1 1 1 1 1 0 0 1 0 0 2 2 2 1 1 0 2 0 1 0 1 2 0 2 2 2 1 1 0 1 0 1 0 1 0 0 1 1 1 0 1 1 0 0 0 0 2 0 2 1 0 2 2 2 0 2 0 0 2 0 0 0 2 0 0 0 0 1 0 2 0 0 0 0 2 0 0 0 0 1 0 0 0 0 0 0 0 0 0 2 0 0 0 0 1 1 0 0 0 0 0 1 0 0 0 0 1 0 0 0 1 0 1 1 2 0 0 1 2 1 0 0 2 1 0 0 0 0 0 0 0 1 0 1 0 1 2 2 1 1 1 1 1 2 0 0 2 2 0 0 0 1 1 1 2 1 0 0 0 2 1 0 0 0 2 0 0 2 2 2 0 2 1 0 1 0 0 0 0 0 0 0 0 2 0 0 2 1 0 0 1 2 1 1 1 0 0 1 0 0 1 0 0 0 1 1 0 0 0 0 0 0 0 1 0 0 1 1 0 1 1 1 1 0 0 0 2 2 0 2 2 2 0 1 0 1 1 0 2 0 1 0 2 0 1 0 2 0 1 0 0 2 0 2 0 1 2 1 0 1 1 0 1 1 1 2 1 0 0 0 1 1 0 1 0 0 1 1 1 2 1 0 0 0 0 0 1 1 1 1 1 2 1 1 1 2 1 2 2 2 0 0 1 1 0 0 2 0 2 2 0 0 1 0 0 0 2 2 0 0 0 2 1 1 1 1 0 0 1 0 1 1 1 1 1 1 1 1 1 1 1 0 0 2 0 0 0 0 0 0 0 0 1 1 0 0 2 1 0 0 0 0 1 1 0 0 0 0 0 0 1 0 0 1 1 1 0 0 0 2 0 0 2 0 1 0 0 0 0 1 0 1 0 2 0 0 0 1 0 0 1 0 1 0 0 0 1 2 1 1 2 2 0 0 0 2 1 0 1 2 0 1 1 2 0 1 1 2 0 0 0 0 1 2 0 0 0 0 0 0 0 0 2 1 0 2 0 0 2 0 2 2 1 2 1 2 0 1 0 0 1 1 1 0 1 0 0 2 1 0 2 2 0 0 2 0 0 1 0 2 0 0 0 1 0 1 0 1 1 0 1 0 1 1 2 0 0 2 0 0 0 1 0 1 1 0 1 1 0 0 0 1 2 0 0 2 0 0 1 1 0 1 0 1 0 1 0 0 2 1 0 0 0 0 0 0 0 0 0 0 1 0 0 0 0 0 0 0 0 0 2 1 1 2 1 1 1 0 0 0 0 0 1 0 0 0 0 0 0 0 0 0 0 0 0 2 2 0 0 0 0 0 2 1 0 2 1 1 1 1 1 0 1 2 0 2 1 0 1 1 1 1 1 0 2 0 1 1 0 0 0 1 0 0 2 1 1 1 0 0 1 1 0 0 0 1 1 0 2 1 1 1 0 0 2 1 1 1 1 2 0 0 2 0 0 0 0 0 1 0 0 0 0 0 2 0 2 2 0 1 1 0 1 0 0 0 0 0 0 0 0 0 0 1 0 0 1 0 0 2 0 0 2 1 1 0 1 1 2 0 2 0 0 0 0 0 0 0 0 0 0 0 0 0 1 1 0 2 0 0 0 1 0 0 0 1 2 0 0 0 0 0 0 0 1 0 0 0 0 0 1 2 1 1 0 0 2 1 2 0 1 0 2 2 2 0 0 0 1 0 2 1 0 1 0 2 1 1 2 1 0 2 0 0 0 0 1 2 0 1 2 1 0 2 0 1 0 1 2 1 1 1 1 0 1 1 0 1 0 1 1 1 0 1 1 0 0 1 0 1 1 0 0 1 0 1 0 0 0 1 0 0 0 0 1 0 0 1 1 0 0 0 2 0 1 0 2 1 2 2 2 1 0 0 0 0 1 0 2 2 2 1 0 2 1 1 2 0 0 0 1 1 0 2 1 1 2 0 1 0 0 1 1 2 1 0 1 1 1 0 0 0 0 0 0 0 1 1 0 1 1 0 2 0 0 0 1 0 0 0 0 2 0 0 1 1 0 0 0 1 0 1 1 1 0 1 0 0 1 1 0 2 0 1 0 1 1 2 0 0 0 0 0 0 1 1 1 1 0 0 0 0 0 0 0 0 0 0 2 1 1 0 0 2 0 0 0 0 1 2 1
78 0 0 0 0 1 1 1 0 1 1 1 0 1 0 0 1 1 2 0 1 1 1 2 2 0 0 1 2 2 1 1 1 0 1 1 1 1 0 2 0 0 0 0 2 1 0 0 1 2 1 0 0 1 1 1 1 1 1 1 1 1 2 2 1 1 1 1 0 0 1 2 1 0 1 2 1 0 1 0 1 0 2 0 2 0 0 0 0 1 0 0 1 0 1 2 0 1 0 1 1 0 2 2 2 1 2 0 1 1 0 1 0 1 1 1 1 2 2 0 2 0 1 1 1 1 1 1 0 1 1 1 0 0 0 0 1 0 0 0 1 0 0 0 1 1 1 0 0 0 0 0 0 0 0 2 1 1 0 0 1 2 0 2 1 1 1 0 2 0 0 0 1 1 1 2 1 1 0 0 0 0 0 0 0 0 1 1 0 0 1 0 0 0 2 0 1 2 0 0 0 0 1 0 1 1 1 0 1 0 1 1 2 1 0 2 1 0 1 1 2 1 1 1 0 0 0 1 1 0 0 1 0 0 2 1 0 2 0 1 0 0 2 2 2 2 0 1 1 1 1 1 0 0 0 0 1 0 0 0 1 0 0 1 1 0 0 0 1 0 0 0 0 1 0 0 1 1 1 0 0 0 1 1 1 0 1 1 1 2 0 2 0 2 1 1 0 0 1 0 1 0 0 2 0 0 0 2 0 0 0 1 0 1 1 0 2 1 1 0 0 1 1 1 1 0 0 0 1 1 1 1 0 2 0 0 0 1 1 1 1 1 2 0 0 1 0 0 2 0 0 0 1 1 0 0 0 0 0 1 1 0 1 0 1 1 0 1 2 0 0 0 0 2 1 0 2 1 1 2 2 0 1 0 1 0 0 0 0 0 0 0 0 0 1 1 2 0 1 1 0 1 1 1 2 0 0 0 0 0 0 0 0 0 0 0 0 1 1 1 0 0 0 1 0 1 1 0 0 0 2 0 1 1 1 0 1 1 1 0 1 1 1 2 0 2 1 1 2 1 1 1 2 2 2 2 0 2 2 2 2 2 1 1 0 0 2 2 0 1 2 1 1 1 1 0 1 0 2 1 1 0 0 0 2 0 0 0 0 0 2 0 0 1 0 0 2 0 1 1 0 2 2 1 2 0 2 0 0 0 0 2 1 0 1 0 0 0 0 0 0 2 1 0 0 1 1 1 0 1 1 1 0 0 0 1 0 0 2 1 1 1 0 1 1 1 0 1 1 2 1 1 0 0 2 0 0 1 0 1 0 0 0 2 0 0 2 0 0 2 1 1 1 0 1 0 0 1 0 1 2 1 0 0 0 0 0 2 0 0 0 0 0 1 0 1 0 0 1 0 0 1 1 0 1 1 1 1 0 2 0 0 0 0 1 0 0 0 1 0 0 0 0 0 0 0 2 1 0 0 0 0 0 0 2 2 2 0 1 0 2 0 0 1 1 0 1 1 0 1 0 1 1 1 0 1 1 1 1 0 0 0 1 1 1 0 1 1 1 0 0 0 1 0 1 0 2 0 1 1 1 0 0 1 1 2 1 0 1 2 2 0 0 0 1 0 0 0 0 2 0 1 1 1 1 2 1 2 2 1 1 1 1 0 0 0 0 0 0 0 0 2 0 0 0 0 0 0 1 0 2 1 0 2 0 1 0 1 0 1 0 1 0 0 0 0 0 0 0 0 0 0 0 0 0 2 0 0 1 0 0 0 0 0 0 0 2 1 0 0 0 1 0 1 1 1 0 2 2 2 0 0 1 0 0 2 0 2 1 2 0 1 0 1 1 1 0 0 1 0 0 0 0 0 0 0 1 0 0 2 2 1 1 0 1 0 1 0 1 0 2 1 1 0 1 0 0 0 1 2 1 1 0 1 0 2 0 0 0 0 1 1 0 0 0 0 0 0 0 0 2 0 0 0 0 0 0 1 0 0 0 0 0 0 0 1 0 1 0 1 0 0 1 2 0 2 0 1 2 2 2 2 0 0 0 0 1 2 0 1 1 0 0 0 2 0 2 1 1 0 0 1 0 0 1 1 0 1 0 1 1 0 1 0 1 1 0 2 2 1 0 1 2 1 1 0 1 1 0 0 2 0 0 1 1 0 0 1 0 1 0 0 1 0 0 2 1 1 1 0 2 0 1 0 1 1 1 0 0 1 0 1 2 0 1 1 1 0 1 1 0 0 0 0 0 1 1 1 1 0 0 0 0 2 0 1 2 1 0 1 0 0 1 0 1 0 0 0 0 0 2 0
79 0 0 0 0 0 0 2 1 0 1 1 1 1 1 0 0 0 2 0 1 1 0 2 2 0 2 2 2 0 1 0 2 1 1 1 1 1 0 2 0 0 0 0 2 0 0 1 0 1 0 0 0 1 1 1 0 0 0 2 0 0 0 0 0 0 0 1 0 0 0 1 2 0 2 2 2 1 2 1 0 0 1 0 0 0 0 0 0 2 0 0 1 1 0 1 0 1 0 1 1 0 1 1 2 0 2 0 0 2 0 2 0 1 0 1 0 0 1 0 1 0 2 2 1 0 1 1 0 1 1 0 0 0 0 0 0 0 1 1 1 0 0 0 0 1 1 0 1 1 1 0 0 0 0 0 1 2 0 0 1 1 1 1 0 1 1 2 0 0 0 0 0 2 1 1 0 0 1 1 1 0 1 1 2 0 2 2 0 0 2 2 0 0 0 0 2 0 0 1 0 1 0 1 1 1 1 1 2 1 0 0 2 0 0 2 0 0 2 2 2 0 2 1 0 1 0 0 0 0 0 0 0 0 1 0 1 2 0 2 0 0 1 1 1 0 1 1 1 0 0 0 0 0 0 0 0 0 0 0 0 0 0 0 0 0 0 0 1 0 0 2 1 2 0 0 0 1 2 0 1 1 0 0 0 0 0 1 0 2 0 2 2 2 2 0 0 1 0 1 0 2 0 1 0 0 0 2 0 0 0 0 0 1 2 0 2 1 0 0 1 0 0 1 0 0 1 2 1 1 2 2 1 1 0 0 0 1 1 0 1 0 2 0 1 1 1 1 1 2 1 0 0 1 1 0 0 0 0 2 2 0 1 1 1 0 0 2 2 0 0 0 1 2 0 0 1 1 1 2 0 2 1 0 1 0 0 0 0 0 0 0 0 0 2 0 0 0 2 2 0 2 0 1 1 1 0 1 1 0 1 1 1 0 1 1 0 1 1 1 0 0 0 0 1 1 0 0 0 0 1 0 1 0 1 0 0 1 1 0 2 1 2 1 1 2 1 0 1 0 0 1 0 1 0 0 0 2 1 2 2 2 0 1 0 1 1 2 0 1 2 1 1 1 0 1 0 0 2 2 2 1 0 1 1 1 1 0 0 0 1 1 0 2 0 0 1 0 1 1 1 2 1 0 1 1 1 1 2 0 0 2 1 1 1 1 1 0 1 1 1 2 2 1 1 2 0 0 1 1 1 0 0 0 0 0 2 1 1 1 1 1 0 0 1 0 1 2 0 2 1 1 1 0 2 0 1 0 2 0 1 0 0 1 0 0 1 0 0 0 1 1 0 0 0 0 0 1 0 1 1 0 1 1 1 0 1 0 0 0 1 1 0 1 0 0 0 1 1 1 0 1 0 0 1 0 0 0 0 1 0 0 0 0 1 1 0 0 0 0 0 0 0 0 0 0 2 1 0 0 0 0 0 1 2 0 2 0 1 0 2 2 0 1 2 0 2 0 0 1 0 1 2 0 0 1 2 1 2 0 0 0 1 0 0 1 1 0 1 0 1 0 1 0 1 0 2 0 1 1 0 0 1 1 1 2 0 1 0 0 1 0 0 0 1 0 0 1 0 1 1 0 0 0 1 2 0 1 2 0 0 0 0 1 0 0 0 0 0 0 0 0 1 0 0 1 1 1 1 0 1 0 0 2 0 1 1 1 1 2 0 2 1 1 0 0 0 0 0 0 0 0 0 0 0 2 2 0 2 1 0 0 2 1 1 0 2 1 1 1 0 0 0 0 0 1 0 1 1 1 0 1 0 0 0 1 1 1 0 2 0 1 2 1 2 0 2 2 0 2 0 2 0 0 0 0 0 0 0 2 2 0 0 1 0 1 2 2 0 0 1 0 1 1 2 0 1 0 1 2 0 2 1 1 0 1 0 0 1 0 0 0 2 1 2 0 1 0 0 0 2 0 0 0 0 1 0 0 0 0 0 0 1 0 1 2 0 0 2 0 0 0 1 1 0 1 0 1 0 0 1 1 1 0 1 1 0 0 0 1 1 1 1 2 2 1 2 2 0 0 0 1 0 0 2 0 0 1 0 0 0 0 1 0 1 1 0 1 1 1 0 0 2 1 1 1 1 1 0 1 2 0 0 1 0 0 0 1 0 1 0 0 2 0 0 1 1 1 1 0 1 0 1 1 1 1 1 1 0 1 2 0 1 0 2 0 0 0 1 1 0 0 0 0 1 1 0 1 0 0 0 0 0 0 0 0 0 1 0 2 1 1 0 1 1 0 1 1 1 1 2 0
80 0 0 1 0 0 2 2 0 1 1 0 0 1 0 1 0 1 2 1 0 0 1 2 2 0 1 1 2 1 0 0 1 2 1 2 2 1 0 0 0 0 0 0 2 0 1 0 0 0 0 0 1 1 1 1 0 1 1 0 1 2 2 2 0 1 0 1 0 0 0 1 1 0 1 2 2 1 1 0 2 0 2 0 0 0 0 0 0 2 0 1 2 1 1 2 1 0 0 0 2 0 1 1 2 0 2 0 1 2 0 1 1 2 1 2 0 0 1 0 2 0 1 1 1 0 0 2 0 2 1 1 0 0 0 0 0 0 0 0 1 0 0 1 1 1 1 0 1 1 0 1 0 0 0 0 0 0 0 1 1 1 2 0 1 2 1 0 2 1 0 0 0 2 1 1 1 0 0 0 0 0 0 1 0 0 1 2 2 1 1 1 0 2 1 1 2 2 1 0 0 0 0 0 0 2 0 2 2 0 1 1 2 1 0 2 1 0 1 1 1 1 1 1 0 0 0 0 0 0 1 0 0 0 1 0 1 2 0 1 0 1 2 1 1 1 0 0 2 0 0 0 0 1 1 0 1 1 0 0 0 0 0 0 1 0 0 0 2 1 0 0 1 1 1 0 1 1 1 0 1 0 1 0 1 0 0 2 0 2 0 1 0 1 1 0 1 1 0 0 1 1 0 1 0 0 0 1 0 0 0 0 0 1 1 1 2 0 1 0 0 1 1 0 1 0 0 1 0 1 1 1 0 1 0 0 0 0 2 0 1 1 2 0 0 1 0 0 2 2 2 0 0 1 0 1 1 2 0 0 0 0 2 0 2 1 0 0 2 0 0 0 0 2 0 0 0 0 0 1 2 0 0 1 1 1 1 0 0 0 0 0 1 0 2 1 2 1 1 2 0 2 2 0 1 0 1 1 0 0 0 0 1 0 1 0 0 1 0 1 0 1 0 1 0 0 0 0 0 1 0 0 1 0 2 0 0 1 0 0 2 0 1 1 1 1 1 0 1 0 0 1 1 1 1 1 0 1 1 1 1 1 0 0 0 2 0 2 0 1 1 1 2 2 2 0 2 1 2 0 0 0 0 0 1 1 1 0 1 0 1 0 0 2 0 0 1 0 1 0 0 2 1 1 1 0 2 1 1 0 0 1 0 2 0 2 2 0 0 1 1 1 2 1 1 2 0 0 1 0 2 0 0 0 0 0 1 1 2 1 0 1 0 1 2 1 0 1 1 1 0 0 0 0 1 2 0 0 1 0 0 0 1 2 0 0 2 1 1 0 0 0 1 0 0 0 1 1 0 2 2 1 1 0 0 0 0 0 0 0 0 0 1 0 1 0 1 0 0 0 0 2 1 0 1 1 1 2 0 0 1 1 0 1 1 0 0 0 1 0 0 0 0 0 0 0 2 0 0 0 1 0 0 1 2 1 2 0 1 0 2 1 0 0 0 0 0 1 0 1 1 1 0 2 1 2 1 0 1 1 1 0 1 1 1 0 0 1 1 0 0 1 0 0 1 1 1 0 1 1 0 1 0 2 0 2 2 0 1 1 1 0 1 1 1 0 0 1 0 1 1 0 0 0 1 2 0 2 2 0 0 0 0 2 0 1 0 1 1 1 0 0 1 1 0 0 0 0 0 0 1 0 0 2 0 0 1 1 0 1 0 0 0 1 0 0 1 2 0 0 1 1 0 0 0 2 0 0 2 0 0 0 2 2 0 1 2 2 2 2 0 1 1 0 0 0 0 0 0 0 0 1 2 1 1 0 0 1 0 2 0 1 2 0 1 0 0 2 0 2 0 2 1 0 1 0 1 0 1 1 1 0 1 0 1 0 1 0 1 0 2 2 1 1 2 0 0 0 1 2 1 1 0 1 0 1 0 0 2 0 1 1 0 0 0 0 0 1 0 0 1 1 0 0 0 0 1 0 0 1 1 0 0 0 0 2 1 0 1 2 0 0 0 1 0 2 0 1 2 1 1 1 1 0 1 1 1 1 0 2 2 1 0 1 1 0 1 0 1 0 2 0 0 0 2 0 2 2 0 0 0 0 1 0 1 1 0 1 2 2 0 0 2 2 0 0 1 1 1 1 1 0 1 1 2 0 2 2 0 0 1 1 1 1 0 1 1 0 0 0 1 0 1 0 1 0 1 0 0 1 1 1 1 0 2 0 0 0 0 0 0 0 0 0 1 1 1 0 2 1 1 0 0 0 0 1 1 1 0 2 0 0 1 0 1 0 0 0 0 0 0 0
81 0 0 0 0 1 1 2 1 1 2 0 0 1 0 0 1 1 1 1 1 0 0 2 2 0 2 0 1 1 2 0 0 0 1 0 2 1 0 1 1 0 0 0 0 0 1 1 0 1 0 0 1 0 1 1 1 0 0 1 0 0 1 2 1 1 1 2 0 0 0 2 1 0 0 1 1 0 2 0 0 0 1 1 1 0 0 1 1 2 1 1 1 0 0 2 1 0 0 0 1 0 0 0 2 0 2 0 0 2 0 2 0 2 0 2 0 0 1 0 2 0 1 1 1 1 1 1 0 1 1 1 0 0 0 0 0 0 0 1 0 0 0 0 0 0 0 0 0 0 0 0 0 0 1 2 0 1 0 0 0 0 0 0 1 2 1 0 0 1 1 1 1 1 1 2 0 0 0 0 0 0 1 0 1 0 2 0 0 0 1 0 0 0 1 0 2 2 1 0 0 1 0 2 2 1 2 0 0 0 0 1 0 0 0 2 0 0 1 0 2 2 2 1 0 1 1 0 0 0 0 1 0 0 0 0 0 2 0 2 0 0 2 2 2 2 0 0 2 0 0 0 0 0 0 1 2 0 0 0 0 0 0 0 0 0 0 0 1 0 0 0 1 2 0 1 0 0 2 0 0 0 2 0 2 1 0 2 0 2 0 0 0 2 2 0 2 1 1 0 1 0 0 0 0 0 1 2 0 0 0 1 0 2 1 1 1 0 0 1 0 0 2 1 1 0 0 0 1 1 2 1 0 0 0 0 0 1 1 0 1 1 1 0 0 0 0 0 0 0 0 1 0 2 2 0 0 0 1 0 1 1 1 0 1 1 0 1 1 1 1 1 0 2 0 0 1 2 2 2 2 0 1 0 2 2 1 0 0 0 0 0 1 0 2 2 2 1 0 0 0 0 0 2 2 1 0 1 0 0 0 0 0 1 1 0 0 0 0 0 0 2 0 1 0 0 0 0 0 0 0 1 1 1 1 0 0 1 1 1 2 1 1 2 0 2 2 0 1 0 0 1 1 2 2 1 1 1 0 0 1 1 0 1 0 1 1 2 0 0 0 0 2 1 1 1 1 1 1 0 1 1 0 0 1 1 1 0 2 0 2 0 0 1 1 0 2 1 2 0 0 1 1 1 1 0 1 1 1 0 0 2 2 1 0 2 1 0 0 1 1 1 2 0 0 2 0 1 0 1 0 1 0 1 0 0 0 2 1 1 0 1 0 0 0 1 1 2 0 2 1 1 0 0 1 1 0 0 0 0 1 0 0 2 1 1 1 1 1 1 1 1 1 0 0 0 2 2 0 0 2 0 2 1 1 1 2 2 2 2 2 0 0 0 0 0 1 1 1 1 0 1 1 0 2 1 1 0 0 0 1 0 0 1 0 1 0 0 1 0 0 0 0 1 0 0 1 2 0 0 1 0 0 2 1 0 2 0 1 0 1 0 0 0 1 0 1 2 0 1 1 1 1 1 0 1 1 1 2 0 0 0 1 0 1 1 1 2 0 0 0 0 1 0 0 1 0 1 1 1 1 0 1 0 0 1 1 0 1 2 2 0 0 1 0 0 0 1 0 1 1 0 0 0 2 0 1 1 2 0 0 0 0 1 1 1 0 0 1 1 0 1 0 0 0 2 2 1 1 0 1 0 0 2 1 1 1 0 0 0 0 1 1 0 0 0 0 0 0 0 0 0 0 0 0 2 1 0 1 0 1 0 2 0 0 0 2 0 2 2 2 0 1 1 1 0 0 0 0 1 0 0 1 0 0 2 1 2 1 2 0 1 2 0 2 0 2 0 0 0 0 1 0 0 0 0 1 1 1 2 1 0 0 0 0 1 1 0 2 0 2 2 1 1 1 0 0 0 1 2 1 1 2 2 0 2 0 1 1 0 0 1 2 1 2 1 1 0 0 0 2 0 0 0 0 0 0 0 2 0 0 0 0 0 0 0 1 1 1 1 0 0 0 2 0 1 0 0 2 2 2 2 0 0 0 0 0 1 0 2 2 1 1 1 1 0 1 2 0 1 0 1 0 0 2 0 1 1 0 1 0 0 0 0 0 0 0 0 1 1 0 0 2 2 0 0 0 2 1 1 2 0 1 2 1 0 0 1 1 0 0 0 2 2 2 0 1 2 0 0 2 0 2 0 0 0 0 1 0 2 1 0 1 0 1 0 1 0 2 2 0 0 1 1 0 0 0 1 1 1 1 0 2 2 0 0 2 0 0 0 0 0 0 1 0 0 0 0 0 0 1 1
82 0 0 1 0 1 2 2 0 2 2 0 1 0 0 0 0 1 2 1 0 0 0 1 1 1 0 2 2 0 2 0 2 2 1 1 1 1 1 0 1 0 0 0 1 0 1 0 0 1 1 0 1 1 0 2 2 0 1 1 0 0 2 2 1 1 0 0 0 0 0 0 2 0 1 1 2 1 2 0 1 0 2 0 2 0 0 0 0 2 0 1 1 1 0 0 0 1 0 0 1 0 1 1 2 1 2 0 0 2 0 2 1 1 1 1 1 0 1 0 1 0 1 1 0 0 0 0 1 0 1 0 0 0 1 0 0 0 0 1 1 0 0 0 1 1 0 0 0 1 0 1 0 0 0 1 1 0 0 0 1 1 1 0 1 1 2 0 1 0 0 0 1 1 0 0 0 0 1 1 1 1 0 1 1 0 2 0 0 0 1 0 0 1 2 0 1 2 0 1 0 1 1 2 2 0 2 1 1 0 1 1 1 0 0 2 0 1 1 1 2 1 2 2 0 0 0 0 0 1 1 0 0 0 2 0 0 2 0 1 0 0 2 1 1 1 0 0 2 0 0 0 0 0 0 0 1 0 0 0 1 0 0 1 1 0 1 0 2 0 0 1 1 2 1 0 1 1 1 0 0 1 1 1 2 1 0 2 0 2 0 0 1 2 2 0 1 1 1 0 0 0 1 0 1 1 2 2 1 0 0 1 0 2 2 2 2 1 1 0 0 1 2 1 0 0 1 2 0 1 2 2 0 2 0 0 0 1 1 1 0 0 1 0 2 2 0 0 2 1 1 0 0 1 1 0 0 1 1 0 1 1 1 1 1 0 0 2 2 0 0 0 0 2 0 0 2 1 1 2 1 0 1 0 1 1 1 0 0 0 0 0 1 0 2 0 0 0 1 1 0 1 2 0 1 0 1 0 0 0 0 0 0 1 1 1 1 0 1 0 0 1 1 0 0 2 1 0 0 1 0 1 1 1 1 0 0 1 0 0 2 0 1 1 1 0 1 1 1 1 1 1 0 2 2 0 2 2 2 1 1 2 0 0 0 1 1 2 0 0 0 0 2 2 2 0 2 1 1 0 1 0 0 0 2 1 0 1 1 0 2 0 1 1 2 0 2 1 1 0 0 2 1 0 2 0 2 1 0 0 0 0 1 0 0 1 0 0 1 2 1 1 2 0 0 2 0 1 0 1 1 1 0 0 1 0 0 0 1 0 0 2 0 0 1 1 0 0 2 0 0 0 0 0 2 0 0 1 1 0 1 0 0 1 0 0 1 0 0 0 0 1 0 0 0 0 1 2 0 0 2 0 0 0 0 0 1 1 1 1 0 0 0 0 2 1 0 0 0 0 0 1 1 0 1 1 2 1 0 2 1 1 0 0 2 0 0 0 1 1 1 1 0 0 0 1 1 1 0 0 1 0 0 1 2 1 2 1 0 2 1 0 0 1 1 0 1 0 0 0 1 1 1 1 0 2 1 1 2 0 0 0 2 0 1 1 0 2 0 0 0 0 1 0 0 0 2 1 2 0 1 0 1 0 0 2 1 1 0 0 2 0 0 1 0 0 0 0 0 2 0 0 1 1 1 2 1 1 1 0 0 0 0 1 0 1 0 1 1 0 0 0 0 0 1 0 0 1 0 0 2 0 0 2 0 1 1 0 1 1 1 1 0 1 0 0 1 0 0 0 0 0 0 1 0 1 0 0 2 0 1 1 2 2 0 0 2 1 2 2 1 1 1 1 1 0 0 0 0 0 0 2 2 0 0 2 0 2 2 1 1 1 2 0 2 0 2 0 1 1 0 0 0 0 0 0 0 0 0 2 2 0 0 1 0 0 2 0 1 0 1 1 1 1 2 0 1 0 0 2 0 2 2 2 0 2 0 0 1 1 1 1 1 1 1 0 1 0 0 0 1 0 0 0 0 0 0 0 0 0 0 1 1 0 1 1 0 1 2 0 0 0 1 1 0 2 0 0 0 0 1 1 1 0 1 1 0 0 0 2 2 2 2 0 2 0 2 2 2 0 1 0 0 0 2 2 1 2 0 2 0 0 1 1 2 1 0 1 1 1 0 0 2 1 1 0 0 0 0 0 2 1 0 1 0 0 0 1 0 0 1 0 1 0 0 2 1 0 0 0 1 0 1 0 0 1 2 0 0 0 2 0 0 1 1 0 1 0 1 1 0 0 0 0 0 2 0 0 2 0 0 0 0 0 0 2 2 1 0 2 0 0 0 0 1 0 0 0 0 0 2 1
83 0 0 0 0 0 2 2 0 1 1 0 1 2 1 0 0 1 1 1 1 0 1 0 0 1 0 2 2 0 2 1 1 1 2 0 2 1 1 0 1 0 0 0 0 0 0 0 0 1 0 0 0 0 2 0 0 0 0 0 2 2 2 2 0 0 0 1 0 0 0 0 2 0 1 2 2 1 1 1 1 0 0 0 0 0 0 0 0 2 0 0 1 0 0 1 0 1 0 1 1 0 1 1 2 1 2 1 1 1 0 2 1 2 1 2 1 0 2 0 1 1 2 2 1 0 1 0 1 0 1 1 1 0 0 0 1 1 0 1 1 0 1 0 0 1 0 0 1 1 0 0 0 0 0 0 1 0 0 0 1 0 0 1 0 0 1 0 2 1 0 0 0 2 0 0 0 0 1 1 1 0 0 2 1 0 2 1 0 0 1 1 1 1 2 0 1 2 1 0 0 0 0 1 1 0 2 1 2 0 0 0 1 0 0 2 0 0 1 0 2 1 1 1 0 1 1 0 0 0 0 0 0 0 2 0 0 2 0 2 0 0 2 2 2 2 0 0 1 0 0 1 0 0 0 0 0 1 1 1 0 1 0 0 0 0 0 1 1 0 1 0 1 2 0 0 0 1 2 0 1 1 1 0 1 0 0 2 0 2 0 0 0 2 2 0 0 0 0 0 0 0 1 0 1 0 0 2 0 0 0 1 0 1 0 0 1 0 1 0 0 1 0 0 1 0 0 0 0 0 2 0 0 2 0 0 0 2 0 1 2 2 1 1 2 2 0 1 2 1 1 0 0 2 2 0 0 1 0 2 2 0 2 0 2 1 0 1 2 0 0 0 0 2 1 1 1 0 0 1 1 1 1 0 1 2 1 0 0 0 0 0 0 0 1 0 1 1 0 0 0 0 1 1 2 1 0 1 0 0 0 0 0 0 0 0 0 0 1 0 1 0 0 0 1 1 1 0 0 1 0 1 1 1 0 1 0 0 0 0 1 1 2 0 0 2 2 0 1 0 0 1 1 2 2 1 1 2 2 0 0 0 0 1 0 1 1 1 0 0 1 0 1 1 1 0 2 0 2 1 1 1 0 1 2 2 0 0 0 0 0 1 0 1 0 0 2 0 1 1 0 2 1 1 1 0 2 0 0 0 0 1 0 0 2 0 0 0 0 1 1 2 1 0 0 1 1 1 0 2 0 1 0 1 1 0 2 0 1 0 1 1 0 1 2 1 1 2 0 2 2 2 0 0 2 0 0 0 1 1 1 0 0 2 0 0 2 1 1 0 0 0 1 0 1 0 2 2 0 1 2 0 1 1 0 1 1 0 0 0 0 1 0 0 0 0 0 1 2 2 0 0 1 1 0 1 0 2 0 0 0 0 0 0 2 0 1 0 0 0 0 0 0 1 1 0 2 1 0 0 1 0 0 2 1 0 2 1 0 0 0 0 1 1 2 0 2 2 0 1 0 1 2 0 0 1 1 2 1 0 0 0 1 1 0 1 1 1 0 0 0 0 1 1 0 0 2 0 2 0 1 0 0 0 0 1 1 0 1 2 2 0 0 0 0 0 0 0 0 2 1 0 0 0 0 2 0 1 2 0 0 0 0 1 0 1 0 0 0 0 0 1 1 0 1 0 1 1 0 1 1 0 0 2 1 1 1 1 0 1 0 1 0 0 0 0 0 1 1 0 1 1 0 0 0 2 0 0 2 0 0 0 1 2 0 1 2 1 2 2 1 1 0 1 1 1 1 0 0 0 0 1 1 0 0 2 0 2 2 2 1 2 0 0 0 0 0 1 0 1 0 1 0 1 1 0 1 0 1 2 2 0 1 1 1 0 1 0 1 0 1 1 2 0 2 1 0 0 1 2 1 1 0 0 0 2 0 1 1 1 1 1 1 0 1 0 1 0 0 1 1 0 0 0 0 0 0 0 0 0 1 0 0 0 0 0 1 1 2 0 0 0 1 2 0 0 0 0 2 0 1 1 0 0 0 0 0 2 2 1 0 2 1 0 1 0 2 1 1 0 0 1 0 1 2 1 0 1 0 0 0 0 1 0 1 1 0 2 2 1 0 1 2 1 0 0 1 2 2 0 0 0 1 1 1 0 0 0 1 1 0 0 2 0 0 0 0 0 0 0 2 1 1 1 1 0 1 0 0 0 1 1 0 0 1 0 0 0 1 0 0 0 0 0 1 1 1 0 2 0 0 0 2 2 0 0 1 0 0 0 0 0 0 0 0 1 0 1 1 2 1 2
84 0 0 2 0 0 0 1 0 1 1 0 0 1 0 0 1 1 0 2 0 0 1 2 2 0 0 1 1 2 2 1 2 1 1 1 1 1 0 1 2 1 0 0 2 1 0 0 0 1 0 0 0 1 1 0 2 1 2 0 0 1 0 1 0 0 0 1 0 0 1 2 0 0 0 2 2 1 1 0 2 0 2 2 2 0 0 0 0 2 0 0 2 1 1 1 0 0 0 0 2 0 0 0 2 2 2 2 1 1 0 1 1 2 1 2 0 0 0 0 1 1 0 0 0 1 0 1 0 0 0 0 1 0 1 0 1 1 0 1 1 0 0 0 2 2 0 0 0 0 0 1 0 0 1 0 0 2 0 0 0 1 0 1 0 2 2 0 2 0 0 0 2 0 0 1 1 0 1 2 1 1 0 1 2 1 2 1 0 0 0 1 0 0 1 0 1 1 0 0 0 0 0 0 0 2 1 0 0 1 0 1 0 0 0 2 1 0 2 2 2 0 1 1 0 1 1 0 0 0 1 0 0 0 2 0 0 2 0 1 0 0 1 1 1 1 1 0 0 0 0 0 0 0 1 0 0 0 0 0 2 0 0 0 1 0 0 0 0 0 0 1 0 1 0 0 0 2 2 0 2 2 1 0 2 1 1 2 0 2 0 0 0 2 1 0 0 1 1 1 0 0 0 0 0 0 0 1 2 0 2 2 0 2 2 0 0 0 0 0 1 1 0 0 0 0 0 1 0 0 1 1 0 1 0 0 0 1 1 0 1 1 2 0 1 1 0 0 1 1 1 1 0 0 0 0 0 1 0 1 1 0 0 0 0 2 0 2 2 0 0 0 0 1 1 1 0 0 0 2 1 2 0 0 0 1 0 1 1 0 0 0 0 0 2 1 1 0 0 1 0 1 0 2 2 0 0 0 0 0 0 0 0 1 1 1 0 1 0 1 0 1 0 0 2 1 0 0 0 0 2 0 0 1 0 0 0 0 0 0 0 1 0 0 2 1 1 0 1 0 0 1 1 2 1 0 1 1 1 1 1 1 0 0 0 2 0 2 0 0 0 0 1 1 2 0 1 0 2 1 2 0 0 1 2 0 0 1 0 1 1 1 1 2 2 0 2 2 2 0 0 1 1 0 1 0 2 1 1 0 0 1 0 0 1 0 0 0 2 1 0 2 2 2 2 2 0 1 1 1 1 1 0 1 1 0 1 1 1 2 0 1 0 0 2 0 1 1 1 1 1 1 0 0 2 0 0 1 0 0 0 0 0 1 0 0 1 0 0 0 1 1 0 0 0 0 1 2 0 2 2 1 2 1 1 1 1 1 0 0 0 0 1 1 0 1 1 1 1 1 0 1 1 0 1 0 1 2 0 1 1 0 0 1 1 0 0 0 1 1 1 1 0 1 0 0 2 2 0 0 1 0 1 1 2 0 1 0 0 0 1 2 0 1 1 0 1 1 0 0 1 2 1 1 1 1 1 0 2 1 0 1 1 0 0 2 1 2 0 1 0 1 0 1 1 0 2 1 2 0 1 1 0 2 1 2 2 0 0 2 1 0 0 0 0 0 0 0 0 2 1 1 0 0 2 1 0 1 2 1 1 1 0 0 0 0 0 0 0 0 0 0 0 1 1 0 1 1 1 0 1 0 0 2 0 0 0 0 1 1 0 1 0 0 0 1 0 0 0 0 0 0 0 0 0 2 0 0 0 0 0 0 0 1 0 1 2 2 1 1 0 1 1 2 2 1 0 1 1 1 1 1 0 0 0 2 0 1 1 2 1 2 2 0 0 0 0 1 0 1 0 1 0 0 0 0 0 0 1 1 1 0 2 0 1 0 2 2 2 0 0 2 1 1 2 0 1 0 1 2 0 2 0 1 0 2 0 2 2 0 0 1 0 0 0 0 0 0 0 0 2 1 0 0 0 0 0 1 0 0 0 0 1 0 1 0 1 2 2 0 0 0 0 2 0 1 0 1 2 2 2 2 0 0 0 0 1 0 0 1 1 1 0 0 2 0 2 2 0 0 0 1 0 1 2 1 0 2 0 1 1 0 0 0 1 1 0 2 2 2 0 0 2 2 0 0 1 2 1 0 1 0 0 1 0 0 0 2 0 0 0 0 1 1 1 1 2 0 0 0 2 1 0 2 1 0 1 0 0 0 1 1 1 1 1 0 1 0 1 0 0 0 0 0 0 0 1 1 2 0 0 1 0 1 0 0 2 2 0 2 0 0 1 0 1 0 0 0 1 0 1 1
85 0 0 0 1 0 2 2 0 2 2 0 0 0 0 0 0 0 2 0 1 0 0 2 2 0 2 0 2 0 1 0 1 1 2 0 2 2 0 0 1 0 0 0 2 0 0 0 0 0 0 0 2 0 0 0 0 0 0 0 0 2 2 2 0 0 1 0 1 1 0 1 1 0 0 1 1 1 2 0 1 0 2 1 2 0 0 0 0 1 0 0 1 0 0 2 0 0 0 0 1 0 0 0 2 2 2 0 1 2 0 1 1 2 1 2 1 0 0 0 2 0 2 2 1 0 1 0 0 0 1 1 0 0 0 0 0 0 0 2 1 0 0 0 0 0 0 0 1 0 1 0 0 0 1 1 0 1 0 0 0 1 0 1 1 2 0 1 0 1 0 0 0 2 2 0 0 0 0 1 1 1 0 0 0 0 2 1 1 0 2 0 0 0 2 0 1 1 0 0 0 0 1 0 0 1 2 0 0 1 0 1 2 0 0 2 1 0 2 2 2 0 2 1 0 2 1 0 0 1 1 0 1 1 1 0 0 2 0 1 0 0 2 1 1 1 0 0 2 0 0 0 0 1 0 0 0 0 0 0 0 0 0 0 1 0 2 0 1 0 1 1 1 2 0 0 1 2 2 0 1 2 2 0 0 0 1 2 0 2 0 1 0 1 1 0 0 2 2 0 1 0 0 0 0 2 2 2 1 0 1 1 0 2 0 0 1 0 0 0 2 0 1 1 1 0 0 1 1 0 1 1 0 1 0 0 0 0 2 0 0 0 2 0 0 0 0 0 1 1 1 1 0 1 1 0 0 0 0 2 2 0 2 0 2 1 0 0 1 1 1 1 0 2 0 0 1 0 0 1 2 0 1 0 0 1 1 0 0 0 0 0 0 0 0 0 2 1 1 1 0 1 0 2 2 1 0 0 0 0 0 0 0 1 1 0 0 0 0 0 0 1 0 0 1 1 0 0 0 1 1 0 0 2 0 1 0 0 1 0 0 1 0 1 1 2 2 0 0 0 0 0 2 2 2 2 0 1 0 0 0 0 2 0 0 0 2 1 0 0 1 0 2 2 0 1 0 0 1 0 1 1 0 1 2 0 0 0 0 0 0 1 0 2 1 0 1 0 1 1 0 2 2 2 2 0 1 0 0 0 0 1 1 0 2 0 0 0 0 2 1 2 2 0 1 2 0 1 0 1 1 1 0 1 1 0 0 0 1 1 1 1 0 0 0 1 1 1 1 1 0 0 0 0 2 0 2 0 2 0 1 0 0 2 0 0 2 0 0 1 2 2 0 0 0 0 2 1 0 2 2 1 1 0 1 0 0 2 0 0 0 0 0 0 1 0 1 0 1 1 0 2 0 1 2 0 0 0 1 2 0 0 0 1 1 1 1 0 1 0 0 0 0 1 0 0 1 0 0 0 1 0 1 1 2 0 2 0 0 0 2 1 0 0 1 0 1 2 0 2 0 1 0 1 0 2 2 0 0 0 0 0 1 0 1 0 1 2 0 0 0 1 1 0 1 0 2 2 0 2 2 0 0 0 0 1 0 0 2 2 2 0 0 2 0 0 0 0 0 2 0 2 1 1 1 2 1 1 1 0 1 1 0 1 0 0 0 1 1 0 0 0 0 1 0 1 2 1 0 1 2 0 0 2 0 0 0 0 1 1 0 1 0 0 0 0 0 0 1 1 0 0 0 0 0 2 1 0 2 0 0 0 1 1 0 2 2 1 2 2 1 0 0 0 0 1 0 0 0 0 0 2 1 0 0 2 0 2 2 2 1 2 1 0 0 0 0 0 1 1 0 1 1 0 1 0 2 0 0 0 0 0 1 1 1 0 2 0 0 0 0 0 1 1 2 0 1 0 1 2 1 1 0 1 0 2 0 0 0 0 0 0 1 0 1 0 1 0 0 0 1 0 0 0 0 1 0 1 0 0 0 0 0 0 0 1 0 2 2 1 0 0 1 1 0 2 0 0 2 2 2 2 0 0 1 0 0 1 0 1 1 1 1 0 2 0 2 1 0 0 0 2 0 0 2 1 1 1 0 1 0 0 0 0 1 1 0 1 2 1 0 1 2 1 1 0 1 2 0 0 2 0 1 1 2 0 2 2 0 0 1 1 2 0 0 1 1 1 0 1 2 1 1 1 0 0 0 0 0 2 0 0 1 0 2 1 1 0 1 0 0 0 0 0 0 1 1 2 0 0 0 0 0 1 0 1 1 1 1 2 1 1 1 0 1 0 0 0 0 0 1 0
86 0 1 0 0 0 0 1 0 1 1 1 0 1 1 0 0 1 1 1 0 0 0 2 2 0 0 0 1 1 2 0 0 0 2 0 2 1 0 0 1 0 0 0 2 0 1 0 0 2 1 0 0 1 1 0 1 1 1 0 1 2 2 2 0 0 0 1 0 0 0 1 1 0 1 2 2 0 2 0 0 0 2 1 2 0 0 0 0 2 0 0 0 0 0 0 0 0 0 0 1 1 1 0 2 1 2 1 1 1 0 1 0 1 0 1 0 0 0 0 2 0 1 1 1 0 1 0 1 0 0 0 0 0 1 1 1 0 0 2 0 0 0 0 1 2 1 0 0 1 0 0 0 0 0 0 0 1 0 0 1 1 0 1 1 2 2 0 0 1 1 1 0 2 0 0 0 1 0 0 0 0 0 2 2 0 2 2 1 0 1 1 2 2 2 2 2 1 0 1 0 1 0 2 1 1 2 1 0 0 1 1 1 0 1 1 0 1 1 0 1 1 2 2 0 0 0 0 0 0 0 0 0 0 1 0 0 2 0 1 0 0 2 1 1 1 0 0 2 0 0 0 0 1 0 0 1 1 1 0 0 0 1 0 1 0 0 0 2 1 0 1 1 2 0 0 1 0 2 0 0 2 1 0 2 1 0 1 2 2 0 1 0 1 1 0 0 0 1 0 1 0 0 0 0 0 0 2 1 0 1 2 0 2 2 0 1 0 0 0 1 2 0 0 2 0 0 1 0 0 1 1 0 0 0 0 0 2 0 2 1 1 2 0 1 1 0 0 1 1 1 1 0 1 0 1 1 1 0 2 1 0 1 0 1 1 0 1 1 1 0 0 1 2 1 1 1 0 0 2 0 2 0 0 1 1 1 0 0 0 0 0 1 1 2 2 2 2 1 1 0 1 1 1 2 0 0 2 0 0 0 0 0 0 0 0 2 0 0 0 0 2 1 0 1 0 1 0 0 2 0 0 2 0 2 0 1 1 1 0 2 0 2 1 0 0 2 0 2 0 0 1 1 1 1 1 0 2 2 2 2 2 0 0 0 2 0 2 0 1 1 1 2 2 2 0 1 0 1 1 2 0 0 2 2 0 0 0 2 0 2 0 0 2 0 0 0 1 2 0 1 1 1 0 1 0 1 1 1 0 0 1 0 0 1 0 0 0 1 1 1 2 2 1 1 2 0 0 0 1 1 0 0 0 0 0 0 0 2 2 0 1 0 2 2 2 0 2 0 2 1 1 1 0 2 1 1 0 1 0 1 0 0 0 0 0 0 2 2 0 1 2 0 0 0 0 1 2 0 2 2 0 1 1 1 0 0 0 0 0 1 0 0 0 0 0 0 0 0 0 0 2 0 1 2 0 1 1 0 0 0 0 0 1 1 1 0 0 0 0 0 0 0 0 0 0 2 1 0 0 0 1 0 1 2 1 2 1 0 0 1 0 0 0 1 0 1 2 0 0 0 2 1 0 0 2 2 1 1 0 0 0 1 0 0 1 1 1 0 0 1 0 0 0 0 0 2 1 1 1 2 1 0 1 1 2 1 1 0 1 1 1 0 2 1 0 0 1 0 1 0 0 0 0 2 0 2 1 1 0 1 1 0 2 0 1 0 1 1 0 0 0 0 0 1 0 0 0 0 0 1 0 0 2 1 1 1 1 1 2 1 2 0 0 0 1 0 0 0 0 0 0 0 1 0 1 0 0 2 0 1 1 2 1 0 1 2 2 2 2 0 0 1 1 0 1 0 0 0 1 0 1 1 0 0 0 1 2 2 2 0 2 2 0 1 0 1 0 0 0 0 0 1 0 1 0 1 0 0 2 2 0 1 0 1 1 1 1 2 0 2 2 0 0 2 0 1 0 1 2 0 2 1 0 0 1 1 0 2 0 0 0 1 0 1 0 0 0 0 0 2 0 0 0 0 0 0 0 0 0 0 0 0 0 0 1 1 1 2 1 1 0 1 0 0 2 0 0 1 1 1 1 0 0 0 0 0 2 1 1 1 2 1 0 1 0 2 2 0 0 0 2 0 0 1 1 1 2 0 0 0 0 0 1 2 1 0 1 2 1 1 0 1 0 0 0 1 2 0 0 1 0 0 1 0 1 0 0 0 1 0 0 2 2 1 1 1 0 0 0 2 0 2 0 0 0 0 2 0 2 2 0 0 2 0 0 2 0 2 1 0 0 0 0 0 0 1 1 1 0 0 0 0 0 0 0 0 0 0 2 1 1 1 1 2 0 0 0 0 0 2 0
87 0 0 0 0 1 2 2 1 0 1 0 0 0 0 0 0 2 0 1 0 0 1 2 2 0 0 2 2 0 2 1 1 1 1 1 1 0 0 0 1 0 2 2 2 2 1 0 0 1 1 0 1 0 1 1 0 0 0 1 0 1 1 1 0 0 0 0 0 0 1 1 2 1 2 2 2 1 2 0 1 0 2 2 2 0 0 0 0 2 0 0 2 1 1 1 0 1 0 1 0 0 0 0 2 0 2 0 0 2 0 1 1 2 1 2 2 0 0 0 2 0 2 2 2 0 2 0 1 0 1 1 0 0 0 0 0 0 0 0 0 0 0 0 2 2 2 0 2 2 0 0 1 0 0 1 1 0 0 1 0 2 0 0 1 1 1 1 0 0 0 0 1 1 0 2 1 0 0 1 1 0 0 2 2 0 2 0 0 0 1 2 0 1 1 0 1 2 0 0 0 0 0 1 1 1 2 1 2 1 0 1 2 0 0 2 1 0 2 1 2 1 1 1 0 0 0 0 1 0 0 0 1 1 1 1 0 2 1 1 0 0 2 2 2 2 0 0 2 0 0 0 0 0 0 0 1 0 0 0 0 0 0 1 1 0 0 0 1 0 1 0 0 2 0 0 0 0 1 0 1 1 2 1 1 0 2 2 0 2 0 0 0 2 2 0 0 1 0 1 0 1 2 0 2 0 1 2 1 0 1 1 0 0 1 0 2 0 0 0 0 1 1 0 2 0 0 2 1 1 2 1 1 2 0 0 0 2 0 0 2 2 2 0 1 1 0 0 2 1 1 0 1 2 1 1 1 1 0 1 1 0 1 0 1 1 0 1 2 0 0 0 1 2 1 1 1 1 1 1 1 2 0 0 0 0 0 0 0 0 0 0 1 0 2 0 0 0 1 1 0 1 1 1 1 1 1 1 0 1 1 1 0 0 0 0 1 0 0 0 0 2 0 0 0 0 0 0 0 0 0 0 1 0 2 1 0 2 0 0 2 1 1 1 0 2 2 0 1 0 0 1 1 1 1 1 0 0 0 0 1 1 1 1 0 0 2 1 0 0 1 0 2 2 0 2 0 0 1 0 2 0 0 0 2 2 0 0 0 0 0 2 0 1 1 0 2 2 2 0 1 1 2 2 2 0 2 1 0 0 0 1 2 1 0 2 1 0 1 2 1 1 1 1 1 1 1 1 0 1 1 1 0 0 0 0 1 0 2 1 1 1 0 1 1 2 0 0 2 0 0 0 0 0 1 2 0 0 2 0 2 0 0 2 0 0 2 1 1 1 1 2 1 0 1 0 1 2 0 1 2 0 0 0 1 0 0 1 0 0 1 1 1 0 0 0 0 0 0 0 0 1 0 0 1 0 1 1 1 2 0 0 0 1 0 0 0 0 0 1 1 1 0 0 0 0 1 1 0 0 2 0 0 2 1 1 2 1 0 0 1 2 0 0 0 0 0 0 1 2 0 0 1 0 0 2 2 0 2 0 0 0 1 0 1 1 1 0 0 1 0 1 0 0 0 1 1 0 1 1 1 1 0 1 0 1 0 0 0 1 0 0 0 1 0 0 0 0 0 2 0 1 1 0 2 1 1 2 2 0 1 1 0 2 1 1 0 1 1 0 0 0 1 0 0 1 1 0 1 0 1 1 0 1 2 0 2 0 0 0 0 1 0 1 0 0 0 1 1 0 1 1 0 1 0 0 0 0 1 1 0 0 1 0 0 1 1 2 1 2 0 0 1 1 1 1 0 1 1 1 0 0 0 2 1 1 1 1 1 1 0 1 0 0 0 0 0 1 0 1 0 1 0 0 0 0 0 1 1 2 1 0 1 1 1 0 2 0 2 0 1 2 0 2 2 0 1 0 1 1 1 0 1 1 0 1 0 0 0 0 0 0 0 0 0 0 0 0 0 0 2 0 0 0 0 0 0 0 0 0 1 0 2 0 2 1 1 0 1 1 0 0 0 2 0 1 0 0 1 0 0 0 0 0 0 0 1 2 0 1 1 2 1 0 1 0 2 2 0 1 0 0 1 1 1 2 0 2 0 1 0 0 0 0 1 1 0 2 2 2 0 0 2 1 0 0 1 1 1 0 2 0 1 1 2 0 0 0 0 0 0 0 2 2 1 0 0 0 0 0 2 0 0 2 2 0 2 0 0 1 1 0 0 0 2 0 1 0 1 0 0 0 0 0 0 0 2 1 1 0 0 0 0 1 0 1 1 0 0 1 0 0 0 0 1 1 1 0 0 0 1 0
88 0 0 0 1 1 2 1 0 0 0 2 1 1 0 1 0 2 1 1 0 0 0 2 2 0 0 1 1 1 2 0 1 1 1 1 2 1 0 1 1 1 0 0 2 0 0 0 0 0 0 0 0 0 2 1 1 0 1 1 0 1 1 1 0 0 0 1 0 0 0 1 2 0 1 1 1 0 2 0 0 0 2 0 1 0 0 0 0 1 0 0 1 1 1 1 0 1 0 1 1 0 1 1 2 1 2 2 2 0 0 2 1 2 2 2 1 0 1 0 1 0 2 2 2 0 2 0 0 0 0 0 0 0 1 1 0 0 2 0 1 0 1 0 1 2 0 0 0 0 0 1 0 0 0 0 1 2 0 0 1 2 1 0 0 1 0 0 1 1 0 0 0 2 0 0 0 2 0 0 0 1 1 1 2 0 2 0 0 0 1 0 1 1 1 1 1 2 0 0 0 0 0 2 1 0 2 0 1 0 0 1 1 0 1 1 0 1 2 1 2 1 2 1 0 0 0 1 1 0 0 0 0 0 2 0 0 2 0 1 0 0 2 2 2 2 0 1 1 0 0 0 0 0 0 0 1 0 0 0 0 0 0 0 1 0 1 0 0 0 0 2 2 2 0 0 1 1 1 0 0 1 1 1 1 0 1 1 0 2 0 1 1 2 2 0 0 1 0 0 0 0 1 1 1 0 0 2 0 0 0 1 0 2 1 1 2 1 0 0 1 0 2 0 1 0 1 1 0 1 2 1 0 1 0 0 0 1 1 0 1 0 2 0 0 0 1 0 1 0 0 2 0 1 1 0 1 2 0 0 0 0 1 0 1 1 0 1 2 0 0 0 0 2 0 0 2 0 0 1 1 1 0 0 2 1 1 0 0 0 0 0 0 0 2 0 0 1 1 1 0 1 0 1 1 1 0 1 0 0 0 0 0 0 0 0 1 0 1 0 0 1 0 1 1 1 0 0 0 0 1 0 1 0 0 1 0 1 1 0 1 1 2 0 0 1 2 0 2 0 0 1 1 2 1 1 0 0 1 1 1 2 1 0 0 1 1 2 0 0 0 0 1 1 1 0 2 0 2 0 1 0 0 0 2 0 0 0 0 0 0 0 0 1 0 0 1 0 2 0 2 2 2 2 2 0 2 1 1 0 0 2 1 1 1 1 0 0 1 0 0 2 1 0 0 1 1 0 0 2 0 0 0 0 0 0 0 0 1 2 0 0 1 0 2 0 0 2 0 2 1 1 2 1 2 0 0 1 1 1 0 0 0 2 1 1 1 1 1 0 0 1 0 0 0 0 2 1 0 1 1 0 0 0 0 0 0 0 0 0 0 0 1 0 0 0 2 0 0 0 0 1 1 0 1 1 1 1 0 0 2 2 0 1 0 0 0 0 0 0 0 0 0 1 0 0 2 1 0 0 0 0 0 2 1 1 1 0 0 0 1 1 0 1 1 0 1 1 0 2 1 1 1 0 0 2 1 0 1 0 0 0 1 1 1 0 2 1 1 0 0 0 0 0 1 1 1 0 1 1 1 1 0 1 2 2 0 0 0 1 1 0 1 1 1 0 0 1 0 1 0 1 0 0 1 2 1 2 2 0 0 0 1 1 1 2 0 1 1 0 0 0 0 0 1 0 0 0 0 0 0 0 0 2 1 1 1 2 0 2 0 0 0 0 0 0 0 0 1 1 1 1 0 0 0 1 0 0 2 0 0 0 2 1 0 0 2 1 1 1 0 0 1 1 1 0 0 0 0 1 0 0 0 1 0 2 0 2 2 2 1 2 1 1 2 1 0 0 0 0 0 1 1 0 1 0 1 0 1 2 2 0 2 0 1 0 1 0 1 0 1 2 0 2 2 0 2 0 2 2 1 1 0 1 0 2 0 0 1 0 0 0 2 0 2 1 0 1 0 0 1 1 0 0 0 0 0 0 1 0 1 0 1 0 1 1 1 0 1 0 0 0 0 2 0 1 0 1 1 1 1 1 0 0 0 0 0 2 0 2 2 0 1 0 1 0 2 2 0 0 0 2 0 0 1 2 0 1 0 1 0 0 1 0 1 1 0 1 1 1 0 1 2 1 2 0 1 1 0 1 2 0 1 2 1 0 0 0 0 1 0 0 2 0 0 1 2 0 0 0 2 0 0 0 2 1 2 1 0 2 1 0 2 0 1 0 2 0 1 1 0 0 0 0 0 1 1 2 1 0 0 0 2 2 0 1 2 0 0 1 0 0 0 1 0 0 0 0 0 0 0 0
89 0 0 0 0 0 0 2 1 0 1 0 0 0 0 0 0 0 1 1 1 1 0 2 2 0 0 1 1 2 2 1 0 0 1 0 2 1 0 1 0 0 0 0 2 0 1 1 0 1 0 0 0 0 2 1 0 0 0 1 1 1 1 1 0 0 0 0 0 0 1 1 2 0 1 2 2 0 2 0 0 0 2 1 1 0 0 0 0 2 0 0 1 1 1 1 0 0 0 0 1 0 1 1 1 1 1 1 0 2 0 1 1 2 2 2 2 0 2 0 1 0 1 1 0 0 1 0 0 0 2 1 0 0 0 0 1 0 0 0 0 0 0 0 1 0 0 0 1 2 0 2 1 0 0 0 0 1 1 1 0 1 1 1 0 2 0 1 1 0 0 0 1 1 0 2 1 1 0 0 0 0 0 1 2 1 1 2 1 0 1 1 0 0 2 0 1 2 0 0 0 0 1 2 2 0 2 1 2 1 0 1 0 0 0 2 1 1 0 0 0 0 1 1 0 1 1 1 0 0 0 1 0 0 0 0 0 2 0 1 0 1 2 1 1 1 0 1 1 0 0 0 0 0 1 0 0 1 1 1 0 1 0 0 0 0 0 0 2 0 0 1 0 1 0 0 0 0 2 0 0 0 1 0 2 1 0 2 0 2 0 1 0 2 2 0 2 2 0 2 0 0 0 0 0 0 1 2 2 0 2 2 0 2 0 0 1 0 1 0 0 1 1 0 1 0 0 1 2 2 2 1 0 1 0 0 0 1 1 0 1 1 2 2 0 0 1 0 2 1 1 0 0 2 2 0 1 2 0 0 0 0 1 0 1 1 0 1 2 0 0 0 1 2 0 0 2 1 1 2 0 1 1 0 2 2 0 0 0 0 0 0 0 0 1 0 1 0 0 1 0 1 0 2 2 0 0 0 1 0 0 0 0 1 1 0 0 0 0 0 1 1 0 1 1 1 1 0 0 1 1 0 0 2 0 1 0 0 1 0 0 0 2 1 1 2 2 0 2 0 0 2 1 1 1 1 0 0 0 1 1 0 0 0 0 2 0 2 0 0 1 0 2 2 1 0 1 1 1 0 1 0 0 2 1 1 1 1 1 0 1 0 1 0 1 0 1 1 1 0 0 2 2 2 2 0 2 2 2 0 0 2 1 0 1 2 0 0 0 0 0 2 1 0 0 1 1 0 1 1 1 0 0 0 0 0 0 1 2 1 1 1 0 0 0 2 0 0 2 0 0 0 0 0 2 1 0 0 1 0 1 0 0 0 0 0 0 1 1 1 1 1 1 0 1 0 1 2 0 0 2 0 0 0 0 0 0 1 1 1 0 0 0 0 0 0 0 0 0 0 0 1 1 0 1 1 1 1 0 1 0 0 0 1 0 0 0 0 0 1 1 1 0 0 0 0 2 1 0 0 0 0 0 0 1 1 1 0 0 0 1 1 0 1 2 0 1 1 0 1 0 1 2 0 0 2 1 1 2 0 0 0 0 2 0 0 1 1 0 0 1 1 0 0 0 0 2 0 2 0 1 1 0 1 1 2 0 2 0 0 1 0 0 1 1 0 0 0 0 2 0 0 1 1 1 2 1 2 2 0 1 1 0 1 0 1 0 1 1 0 0 0 0 0 0 1 1 0 0 0 1 0 0 2 0 0 2 0 1 1 0 1 0 0 0 0 0 1 0 0 0 0 0 0 0 0 0 0 1 1 0 0 2 0 0 0 2 1 0 0 0 0 1 1 1 0 1 2 2 2 1 0 1 0 0 2 0 2 2 2 1 2 2 0 0 0 0 0 0 0 0 1 0 0 0 0 1 0 1 1 1 0 1 0 0 1 1 1 2 0 1 2 0 0 1 0 0 0 1 2 1 1 1 2 0 2 0 0 1 1 1 1 1 1 1 0 1 0 0 1 2 0 0 0 0 0 0 1 0 0 0 0 0 0 0 2 1 0 1 1 0 0 2 0 0 2 0 1 1 1 2 2 0 0 0 0 0 1 0 1 1 1 1 0 2 0 2 2 0 0 0 1 0 0 1 1 1 1 0 0 0 0 0 0 0 0 0 1 1 0 0 1 2 1 2 0 0 0 1 1 1 0 0 0 0 0 0 0 0 0 0 0 2 0 0 1 1 0 0 0 2 1 2 0 0 0 0 0 0 1 1 0 1 0 1 0 1 0 2 2 2 0 0 0 0 0 2 1 2 0 0 0 1 1 0 0 0 1 0 2 1 1 0 0 0 0 0 0 0 1 1 0
90 0 0 0 0 0 2 2 0 1 1 0 0 1 0 0 0 0 0 2 1 1 0 2 1 1 1 0 2 1 2 1 2 2 0 1 1 1 0 1 1 0 0 0 0 0 1 0 0 1 0 0 2 0 0 1 0 0 0 2 0 0 2 2 0 0 0 2 0 0 0 2 2 1 2 2 2 1 2 0 1 0 2 1 2 0 0 0 0 2 0 0 1 0 0 1 0 2 0 2 0 0 1 1 2 1 1 1 1 1 0 1 1 1 0 0 0 0 0 0 2 0 1 1 1 1 1 1 1 0 0 0 0 0 1 1 0 0 0 0 0 0 0 0 0 0 0 0 0 1 0 0 1 0 0 0 0 0 0 0 0 1 0 1 2 2 1 0 1 0 0 1 1 1 0 1 1 0 0 0 0 0 0 1 1 0 2 2 1 2 0 2 1 1 1 1 2 2 0 1 0 1 1 0 0 2 1 1 1 0 1 2 1 0 0 2 2 1 1 0 1 1 1 1 0 1 1 0 0 0 1 1 0 0 2 0 0 2 0 1 0 0 2 2 2 2 0 0 2 0 0 0 0 0 0 0 1 0 1 1 1 1 0 0 0 0 1 1 2 0 0 1 2 2 0 0 0 1 2 0 1 2 2 2 1 0 1 1 2 2 0 2 0 2 2 0 1 1 0 0 1 1 1 0 1 0 1 2 1 0 1 1 0 1 2 0 2 1 1 0 0 1 1 1 2 0 0 0 1 0 1 1 0 1 0 0 0 1 1 1 2 2 2 0 0 0 0 0 2 0 0 0 0 2 2 0 0 1 0 2 2 0 1 0 1 1 0 2 2 0 0 0 1 2 0 0 1 0 0 1 0 0 1 1 1 1 1 0 0 0 0 0 0 0 2 0 0 0 0 0 0 0 1 1 1 0 1 0 0 0 0 0 0 1 1 0 0 1 0 0 0 1 0 0 1 0 0 0 0 0 2 0 0 0 1 0 0 2 1 1 2 0 0 0 1 0 1 0 1 1 1 0 1 2 2 1 1 0 1 0 0 1 1 0 1 2 0 1 0 0 1 0 2 2 0 0 0 0 2 2 2 1 0 1 1 2 1 1 0 0 1 0 0 0 0 0 1 0 1 0 0 2 1 0 1 0 1 1 1 0 0 1 1 1 0 1 0 0 1 1 1 2 2 1 1 2 0 2 0 2 0 2 0 1 1 0 0 0 0 0 2 1 0 1 2 2 0 1 1 1 1 1 0 0 2 0 2 0 2 0 2 0 1 2 1 1 1 0 0 0 0 1 1 0 0 0 2 1 0 1 2 1 2 1 2 0 2 2 2 2 0 0 0 0 0 0 1 0 0 0 0 2 1 2 2 0 0 1 0 2 0 0 0 1 1 0 0 0 1 0 0 0 0 0 0 0 2 1 0 0 1 0 1 1 2 1 1 1 0 1 1 0 0 0 2 0 2 1 1 2 1 2 1 0 0 2 2 0 2 0 0 0 0 1 1 0 2 1 0 0 1 1 0 0 0 0 2 1 1 1 1 0 1 1 0 2 2 1 0 0 1 0 0 1 0 0 0 1 0 1 1 0 0 0 0 2 0 2 1 0 0 0 0 1 1 1 0 2 2 0 0 0 0 1 0 1 2 1 0 1 2 0 0 2 0 0 0 0 1 1 0 1 0 0 0 0 0 0 0 0 0 0 0 0 0 0 1 0 0 0 0 0 1 1 0 0 2 1 0 0 0 0 1 0 0 0 0 0 0 0 1 1 0 1 1 0 1 2 1 2 1 1 0 0 0 0 1 0 0 0 0 2 2 0 2 0 2 0 0 1 1 0 2 0 1 0 1 0 1 0 2 1 1 1 1 0 1 0 1 2 0 2 0 0 0 1 1 0 0 0 0 0 1 1 1 0 1 0 0 0 2 0 0 0 1 0 1 0 0 1 0 0 1 0 1 1 1 0 1 1 1 0 0 2 0 1 0 1 2 2 2 2 0 0 0 0 0 2 1 1 1 1 1 0 2 0 2 2 0 0 1 0 0 0 1 1 1 2 0 1 1 0 0 0 1 0 0 2 2 2 0 0 2 1 0 0 1 0 0 0 2 1 0 2 0 0 0 1 0 1 0 0 1 0 0 0 0 1 1 0 2 1 0 2 1 0 2 1 0 1 1 1 1 0 0 0 0 0 2 2 1 0 0 0 1 1 1 1 1 0 0 0 2 2 0 0 2 0 1 1 0 0 0 0 1 0 1 0 0 0 1 0
91 0 0 0 2 0 2 2 0 2 2 0 0 0 0 0 0 2 2 0 2 0 1 2 2 0 0 2 2 0 2 0 1 1 2 0 2 0 0 1 0 0 0 0 2 0 0 1 0 1 0 0 0 0 2 2 0 0 0 1 0 0 2 2 0 0 0 0 0 0 0 0 1 0 0 2 2 1 2 0 1 0 2 0 2 0 0 0 0 1 0 0 1 0 0 2 0 2 0 2 0 0 1 1 2 0 1 1 1 1 1 1 0 1 0 1 0 0 0 0 2 0 0 0 0 2 0 1 0 1 1 1 1 0 0 1 0 0 0 1 0 0 0 0 0 0 0 0 0 0 0 0 0 0 0 0 0 2 0 0 1 1 0 2 0 0 1 0 1 0 0 1 0 2 0 1 1 0 0 1 0 1 1 0 1 0 2 0 0 0 0 0 1 1 2 1 1 1 0 1 0 1 0 2 2 0 2 0 0 0 2 1 1 0 1 1 1 1 1 0 0 0 2 2 0 1 1 0 1 0 0 0 1 1 0 0 1 2 0 2 0 0 2 1 1 1 0 2 0 0 0 0 0 0 0 0 1 0 0 0 0 0 0 0 1 0 0 0 1 0 1 0 0 1 0 0 0 2 2 0 2 2 1 1 1 0 1 2 0 2 0 0 1 2 2 0 0 1 0 0 0 0 1 0 1 0 1 2 0 0 0 2 0 1 1 1 2 0 0 0 0 0 0 0 0 0 0 0 2 2 2 0 0 1 0 0 0 0 2 0 0 0 0 0 1 1 0 0 1 0 0 1 0 2 1 1 1 0 0 1 1 0 2 0 2 0 0 0 0 2 2 2 1 2 0 0 2 1 1 1 1 1 0 0 2 1 2 0 0 0 0 0 0 2 2 0 0 1 0 0 0 0 0 1 1 1 0 1 1 0 0 0 0 1 1 0 0 0 1 0 0 0 0 0 2 1 1 0 0 0 0 0 0 2 0 1 0 0 1 1 2 0 2 2 0 2 2 1 2 0 0 1 1 1 1 1 0 2 2 2 2 2 0 0 0 2 0 1 0 1 1 1 2 2 1 0 1 1 1 0 0 0 0 2 0 2 1 1 0 1 1 1 1 0 1 0 2 0 2 0 0 2 2 2 2 0 1 0 0 0 0 2 2 0 2 0 0 0 1 0 1 2 2 0 0 2 0 0 1 1 1 0 0 0 0 0 1 1 2 1 1 1 1 1 2 2 0 0 2 1 0 0 0 0 2 0 2 2 0 0 0 0 2 2 1 1 1 1 1 0 0 1 1 0 1 0 2 2 0 1 2 0 1 0 1 0 1 1 0 0 0 1 0 0 0 1 1 0 0 1 0 2 1 1 1 1 0 2 0 1 0 0 0 0 2 0 0 0 1 0 0 0 0 1 0 0 2 0 0 0 0 0 0 1 2 1 2 0 0 0 0 1 0 1 1 0 1 1 0 1 0 1 1 1 0 1 1 0 2 0 0 0 2 0 0 2 1 1 1 0 0 2 1 1 1 0 1 0 0 2 0 1 0 1 0 1 1 1 1 1 2 0 0 2 0 1 1 0 0 1 0 0 0 0 1 1 1 1 2 0 0 0 0 2 0 1 0 0 0 0 0 2 0 1 0 1 2 1 1 0 1 0 0 2 0 0 0 1 0 1 0 1 0 0 0 2 0 0 1 1 1 1 0 2 0 1 2 0 0 0 0 0 2 0 0 0 2 1 1 1 0 0 0 0 0 0 1 1 0 2 0 0 1 1 1 1 0 2 2 2 0 2 0 1 1 1 0 0 0 0 1 1 1 0 1 0 0 0 1 2 2 0 1 1 1 0 2 1 1 0 1 1 0 0 2 0 1 0 1 2 0 2 1 1 0 2 0 1 2 0 0 0 0 0 0 0 0 0 1 0 1 0 0 0 0 1 0 0 0 0 2 0 1 0 1 0 1 1 2 1 1 0 1 1 0 1 0 0 2 2 2 2 0 0 0 0 0 2 1 2 2 1 2 0 2 0 2 1 0 0 0 2 1 0 2 1 0 2 0 2 1 0 0 0 1 1 1 1 1 1 0 0 1 0 1 1 2 2 1 0 2 1 0 1 0 0 0 1 0 0 0 0 0 0 0 0 0 0 0 1 2 0 1 1 0 1 1 2 0 2 2 0 0 1 1 0 1 0 2 1 0 0 0 0 0 0 2 0 2 1 0 0 0 0 0 1 1 0 0 2 0 0 0 0 2 1 1 0 0 0 0 0
92 0 0 0 0 1 2 2 0 1 1 1 0 1 1 0 0 1 0 2 0 0 1 2 2 0 0 2 2 0 1 1 2 2 0 1 1 2 0 0 2 0 2 1 2 1 0 0 0 0 0 0 1 1 1 1 0 1 0 1 1 1 1 1 1 1 1 1 0 0 0 1 2 0 2 2 2 2 2 1 1 0 2 1 1 0 0 1 1 2 1 1 2 0 0 1 0 2 0 0 1 0 1 1 2 0 2 0 0 2 0 1 0 2 0 2 0 0 1 0 2 0 1 1 0 0 0 1 0 1 2 1 0 0 0 0 0 0 0 2 0 0 0 1 0 0 0 0 1 1 0 0 0 0 0 1 0 1 0 1 0 1 0 1 0 1 0 2 0 0 0 2 0 2 0 0 0 1 1 1 1 0 0 2 2 0 2 0 0 0 2 0 0 0 2 0 2 1 0 1 1 1 0 1 1 1 1 1 1 0 1 0 1 0 0 2 0 0 1 0 1 1 2 2 0 1 1 0 0 0 0 0 1 1 1 0 1 2 0 1 0 0 2 1 1 1 0 0 2 0 0 0 0 0 1 0 0 0 0 0 0 0 0 0 1 0 0 0 1 0 1 2 2 2 0 0 1 0 2 0 0 0 2 0 1 0 2 2 0 2 0 2 2 2 2 0 0 0 0 0 0 0 1 0 1 0 0 1 1 0 1 2 0 1 0 0 1 0 1 0 0 1 2 0 1 0 1 1 2 2 2 2 0 1 0 0 0 1 1 0 0 0 2 0 1 1 0 1 1 0 0 1 0 2 1 1 1 1 0 0 0 0 0 1 0 0 0 0 1 1 1 1 0 2 0 0 0 1 0 2 1 2 0 1 1 0 0 1 1 0 0 0 0 0 2 0 0 0 1 1 0 1 0 1 1 1 0 1 0 0 0 0 1 0 1 0 1 0 2 0 0 0 0 1 1 1 1 0 0 0 1 0 0 2 0 0 0 1 0 0 2 0 1 2 0 1 2 1 1 1 1 2 1 1 1 1 0 1 0 1 1 1 0 0 0 2 0 1 0 0 1 0 2 2 1 0 1 0 2 0 0 1 0 0 2 1 0 1 0 1 0 0 1 0 1 0 2 1 2 0 0 2 2 1 1 1 2 2 1 0 0 1 1 0 1 0 0 1 0 1 1 2 2 0 0 2 0 0 1 1 1 0 0 0 1 0 1 0 1 0 1 1 0 1 2 2 0 1 1 1 0 0 1 0 2 0 1 0 0 0 0 2 0 1 0 0 1 0 0 1 0 1 1 0 0 0 2 1 0 2 1 1 1 0 1 0 1 0 0 0 0 0 0 1 0 0 0 0 1 1 0 2 1 0 1 0 1 0 1 2 1 0 0 1 0 0 0 0 0 1 1 1 0 1 0 0 2 0 0 0 0 0 0 2 0 1 2 0 1 0 1 1 0 1 1 0 1 0 0 1 0 2 1 1 0 1 1 0 1 1 0 1 1 1 0 1 0 0 1 1 0 1 0 1 1 0 2 0 2 0 2 0 0 0 0 2 0 1 0 0 1 0 0 1 1 0 0 0 0 2 0 0 0 0 2 0 1 1 2 1 2 1 0 0 0 0 0 0 0 0 0 0 0 0 0 2 2 1 1 0 1 0 1 2 0 0 1 1 0 2 0 1 0 1 0 0 1 0 1 1 1 1 0 0 0 1 0 0 1 1 0 0 1 1 0 1 1 2 1 1 0 0 1 1 1 1 0 0 0 0 0 2 0 1 1 1 0 1 1 1 0 1 0 1 1 1 0 0 0 1 0 2 0 0 0 0 0 1 1 2 1 0 0 0 0 0 0 1 1 0 1 1 1 1 1 0 1 0 1 1 1 0 1 1 0 1 0 1 2 0 1 1 2 0 2 1 1 0 0 0 2 0 0 0 1 0 0 0 1 0 0 0 0 0 0 1 0 1 2 1 1 0 0 2 0 1 0 0 2 2 2 2 0 0 0 0 0 0 1 2 1 2 0 0 2 0 2 2 0 1 0 0 0 1 2 0 0 1 0 2 1 0 0 1 1 1 0 0 2 1 1 0 1 1 0 0 1 2 0 0 2 1 0 2 1 0 1 1 0 2 0 0 0 1 0 0 0 0 0 0 2 1 1 1 0 0 0 1 0 1 2 0 1 0 2 0 0 0 1 1 0 0 0 1 0 0 2 2 0 0 0 0 1 1 0 1 1 0 0 1 0 0 0 1 1 0 1 0 0 0 2 0
93 0 0 0 0 0 1 2 0 0 0 0 1 2 1 0 0 2 1 1 1 1 1 2 2 0 1 1 1 1 2 1 1 1 0 1 1 1 0 1 1 0 0 0 1 1 0 0 0 0 1 0 0 0 2 1 0 0 1 0 1 2 1 2 0 0 0 0 0 0 0 0 1 0 1 2 1 0 2 1 0 0 2 0 1 0 0 0 0 2 0 0 0 0 0 1 1 2 1 0 2 0 1 1 2 0 2 0 1 1 0 1 1 1 1 1 1 0 1 0 1 0 2 2 2 0 2 1 1 1 0 0 0 0 0 0 0 0 1 0 1 0 0 0 0 0 0 0 0 2 0 2 0 0 0 0 2 0 0 0 0 0 1 0 1 2 0 0 0 2 2 1 0 2 0 0 0 0 1 1 1 1 0 1 1 0 1 1 0 0 2 0 2 2 2 1 2 2 0 0 0 0 0 1 1 1 1 0 0 0 0 0 1 1 0 2 0 1 1 0 1 1 1 1 0 0 0 0 0 0 0 0 1 1 1 1 0 2 0 2 0 0 2 2 2 2 0 0 2 0 0 0 0 0 1 0 0 0 0 0 0 0 0 0 1 0 1 1 1 0 0 1 2 2 0 0 0 1 2 0 1 2 0 0 2 1 0 0 0 1 1 0 1 2 2 0 1 0 0 1 0 0 0 0 0 0 0 1 0 0 0 1 0 1 2 0 2 0 0 0 1 1 0 0 1 0 0 1 0 2 0 0 0 2 0 0 0 2 0 0 2 2 1 0 1 1 1 1 2 0 0 0 1 1 0 1 1 1 0 1 1 0 1 0 1 0 0 0 0 2 2 2 1 2 0 0 1 0 0 1 0 1 1 0 1 2 1 1 1 1 1 1 0 0 2 0 0 0 0 0 0 0 0 1 1 0 0 0 0 1 1 1 0 0 0 0 1 0 1 0 0 1 1 1 1 1 1 0 0 0 1 0 0 2 0 1 0 1 0 0 2 0 1 0 2 1 0 0 2 0 0 1 0 0 0 0 0 1 0 1 0 0 0 0 0 2 0 1 0 0 1 0 2 2 1 0 1 0 2 0 1 1 0 1 1 2 1 1 0 1 0 0 0 2 0 0 2 1 2 0 0 2 1 1 1 1 2 1 1 0 0 2 1 0 1 2 0 0 1 1 1 2 2 1 1 2 0 0 1 1 1 0 0 1 1 1 1 1 2 0 2 1 0 1 1 1 0 0 2 0 0 0 0 0 1 1 1 1 0 1 0 0 0 1 0 0 1 1 1 0 1 1 1 0 1 0 1 2 0 1 2 0 0 0 0 0 0 0 0 0 0 0 1 1 0 0 2 0 1 0 0 2 0 0 1 0 0 1 1 2 0 0 0 0 1 0 0 0 1 0 0 0 0 0 0 0 0 2 0 0 2 0 0 1 2 0 1 0 0 0 1 2 0 2 2 0 1 1 0 1 0 1 2 0 0 0 2 1 1 0 0 0 0 1 0 0 0 1 0 0 1 1 0 0 1 0 2 1 1 1 0 2 2 1 0 2 1 1 0 0 1 0 1 1 0 0 0 0 0 2 0 0 0 0 2 0 1 0 1 0 0 0 0 0 0 0 0 0 0 0 0 0 0 0 1 1 1 0 0 0 1 0 1 1 2 2 1 1 0 1 0 1 0 0 0 1 0 1 1 0 1 0 0 0 1 1 1 0 2 1 0 1 1 0 0 0 1 2 2 2 0 0 0 0 0 1 0 1 1 1 0 0 1 0 1 1 1 2 1 2 1 1 2 0 1 0 0 1 0 1 0 1 1 0 1 0 1 0 0 1 1 0 0 2 0 0 2 0 1 0 1 1 0 0 2 0 0 0 1 2 0 2 1 1 0 1 0 0 2 0 0 0 0 0 0 0 0 0 0 1 1 0 0 0 0 0 0 0 0 0 0 0 0 0 0 0 1 0 0 2 1 0 0 2 0 2 0 0 2 2 2 2 0 0 0 0 0 1 0 2 2 2 1 0 2 1 1 2 1 0 0 0 1 0 1 1 1 2 0 1 1 0 2 0 2 2 0 2 2 1 0 1 2 1 1 0 1 0 1 1 1 1 0 1 0 0 0 2 0 0 0 0 1 0 0 0 1 0 0 0 1 0 2 0 1 0 1 1 0 1 1 1 0 1 0 1 1 1 1 0 0 0 1 1 0 0 0 1 1 0 0 0 1 1 0 1 2 1 0 2 0 0 0 0 0 0 1 0 0 1 0 0
94 0 0 0 1 0 1 1 1 1 2 0 0 0 0 0 0 1 0 2 0 0 1 2 2 0 1 2 2 0 2 0 2 1 0 1 1 1 0 1 0 0 0 0 2 1 0 0 0 0 0 0 0 1 0 0 0 0 1 0 1 2 0 0 1 1 1 0 1 1 0 0 2 0 1 2 2 1 2 0 0 0 1 0 1 0 0 0 0 2 0 0 2 0 2 2 0 2 0 2 0 0 0 0 2 0 2 2 1 1 0 1 0 1 0 1 0 1 1 0 2 0 1 1 1 1 1 0 1 0 0 0 0 0 0 0 0 0 0 0 1 0 1 0 0 0 0 0 1 1 0 1 0 0 0 0 1 1 0 0 1 0 0 1 1 2 1 2 0 1 0 1 1 1 0 1 1 0 1 1 1 1 1 1 2 0 2 0 0 0 1 0 1 2 2 1 1 2 0 0 0 0 1 1 1 1 2 0 0 1 0 1 1 0 1 1 1 0 1 0 1 1 1 2 1 1 1 1 1 1 0 0 0 0 2 0 0 2 0 1 0 0 2 1 2 1 1 0 0 0 0 0 0 0 0 0 1 1 1 1 1 1 0 0 0 0 1 0 1 0 1 1 0 1 0 0 0 0 2 0 1 0 0 0 0 0 0 1 2 2 0 2 0 2 2 0 1 1 1 0 1 0 0 0 0 0 1 2 0 0 0 2 0 0 0 0 2 1 0 0 0 1 0 0 0 0 0 1 1 1 1 0 0 1 0 0 0 0 2 0 1 1 2 0 0 0 0 1 1 1 1 1 0 1 0 1 1 0 1 1 2 1 1 0 1 0 0 1 1 1 1 1 1 2 0 0 0 1 1 2 1 0 0 0 2 0 1 0 0 0 0 0 0 0 2 0 0 1 0 0 0 0 0 1 1 1 0 0 0 1 1 1 1 0 1 0 1 0 2 0 0 0 0 0 2 1 1 0 0 0 1 1 0 1 1 1 0 0 1 0 1 1 1 1 0 2 1 0 1 0 0 1 0 1 1 0 1 0 1 0 0 1 2 0 0 2 0 0 0 0 2 0 2 2 2 0 2 0 0 0 1 0 0 2 0 2 2 0 2 0 2 0 0 2 0 0 2 0 0 1 0 2 0 0 0 0 1 0 0 0 0 0 0 0 1 1 0 1 0 1 1 2 2 0 0 2 0 1 1 1 1 1 0 0 1 0 0 0 1 2 0 0 0 0 2 0 1 1 1 1 0 0 0 0 1 1 1 1 2 0 1 0 1 1 0 0 1 1 1 1 0 0 0 0 0 0 2 0 0 2 2 1 1 1 1 0 1 0 0 0 0 0 0 0 1 0 1 0 0 1 0 2 0 0 1 0 1 0 0 1 1 1 0 0 2 0 0 0 0 0 0 0 0 1 0 0 1 0 0 0 2 0 0 2 0 0 2 0 0 0 1 2 0 0 1 0 1 1 1 1 0 2 1 1 0 2 1 0 1 0 0 0 1 1 0 1 1 1 0 1 0 2 1 0 0 0 2 2 1 1 2 0 0 1 0 1 2 1 0 1 1 1 0 2 0 1 1 0 0 1 0 0 0 0 1 2 0 2 1 0 0 0 0 2 0 0 0 0 0 0 0 0 1 0 0 1 1 0 1 0 1 1 0 2 0 0 1 0 0 0 0 0 0 0 0 1 0 2 0 0 0 0 0 1 0 2 0 0 1 0 0 0 1 1 0 0 2 1 1 1 0 1 0 0 0 0 0 0 0 0 0 2 0 0 0 1 0 2 2 2 1 2 0 1 1 1 0 0 0 2 0 1 1 0 1 0 1 1 2 2 1 0 2 0 2 0 2 1 2 0 1 2 1 1 1 0 1 0 1 2 1 1 0 1 0 1 0 0 0 0 0 0 1 1 1 0 1 1 0 0 2 2 0 0 0 0 0 1 0 0 0 0 0 0 0 2 0 0 0 2 0 0 1 1 0 2 0 0 1 0 2 1 0 0 0 0 0 2 0 1 1 1 0 0 2 1 1 2 0 0 0 2 2 0 2 1 0 2 0 1 0 0 1 0 1 1 0 2 0 1 0 1 1 1 0 0 0 0 0 1 2 0 0 2 0 0 0 2 0 0 0 0 2 1 0 0 1 1 0 1 2 0 2 0 0 0 0 0 0 0 2 0 1 0 2 0 0 0 1 1 0 0 1 0 0 0 1 1 1 0 0 0 1 1 0 1 1 0 0 2 0 0 0 0 1 0 0 1 1 1 1 0
95 0 0 0 1 0 1 1 0 1 1 0 0 0 0 0 0 1 1 1 1 1 0 2 2 1 0 2 2 1 2 1 2 1 1 1 1 0 0 1 0 0 0 0 1 0 1 0 0 1 1 0 0 0 2 0 0 0 2 0 1 1 1 1 0 0 0 0 0 0 0 0 2 1 1 2 2 0 1 0 1 0 1 1 1 0 0 0 0 2 0 0 2 0 1 1 0 0 0 0 1 1 0 0 2 0 2 1 1 1 0 1 0 1 0 1 0 0 1 0 2 1 1 1 1 0 1 1 1 1 1 0 0 0 1 0 0 0 0 1 0 0 0 0 1 0 0 0 0 0 1 0 0 1 1 0 1 0 0 0 0 0 0 0 0 2 1 1 0 1 1 1 2 0 0 2 1 0 2 2 2 0 1 0 1 0 2 0 0 0 2 0 1 1 2 0 1 2 1 0 0 0 0 1 1 2 1 1 1 2 0 1 1 0 0 2 1 1 0 0 1 0 1 1 0 0 0 1 1 0 0 0 1 1 1 0 1 2 0 1 0 0 2 1 1 1 0 0 2 0 0 0 1 0 1 0 0 1 1 1 0 1 0 0 1 0 1 0 0 0 1 0 0 2 0 0 0 0 0 0 0 1 2 1 2 0 0 2 0 2 0 0 1 2 2 0 1 1 0 0 0 1 0 1 0 1 1 1 1 0 1 1 0 1 0 0 2 1 0 0 0 0 2 2 0 0 0 1 0 0 1 0 0 1 0 0 0 1 1 0 1 1 1 0 1 1 0 1 1 0 0 1 0 2 2 0 0 1 0 0 0 0 2 0 2 1 0 1 1 1 1 1 1 2 0 0 0 1 1 1 1 2 1 0 0 1 1 0 0 1 0 0 2 1 2 2 2 1 0 0 0 0 0 0 1 0 0 0 0 0 0 0 0 1 1 0 1 0 1 0 0 1 1 0 1 0 1 0 0 1 0 0 0 2 0 1 0 1 1 0 0 2 1 0 1 1 1 0 2 0 0 1 1 1 1 1 0 0 1 0 0 0 2 0 0 0 2 1 0 0 1 0 2 2 1 0 0 0 2 0 2 0 0 1 1 2 1 0 1 0 1 1 0 1 1 0 1 0 1 0 1 2 1 0 1 2 2 1 1 0 0 2 1 0 0 0 0 0 2 2 1 2 2 0 0 1 1 0 1 1 1 0 0 1 2 1 0 1 2 1 1 1 0 1 1 1 0 0 2 0 0 0 1 0 1 1 0 1 2 0 0 0 0 1 1 1 0 0 0 0 1 1 0 0 0 0 2 0 0 2 1 0 1 1 0 1 1 2 1 1 0 0 1 2 0 1 0 0 0 1 0 2 0 0 2 0 1 1 0 1 0 0 0 1 1 0 0 0 1 0 0 0 0 0 0 0 2 1 0 0 1 0 0 1 1 0 2 0 0 1 1 1 1 2 2 0 1 1 0 0 0 0 1 1 0 2 1 0 2 1 1 0 2 0 1 1 0 1 0 0 2 0 0 0 0 1 1 2 2 0 2 0 1 1 0 2 0 0 1 2 2 0 0 1 0 0 0 0 0 2 0 2 0 1 0 2 1 2 2 0 0 0 0 1 0 1 0 0 0 0 0 2 0 0 0 2 2 0 1 0 1 0 0 2 1 1 2 2 0 1 0 0 1 1 0 0 0 1 0 0 0 0 0 0 0 0 0 0 2 0 0 0 1 0 0 0 2 2 1 1 0 0 1 1 1 1 0 1 1 1 1 1 1 1 1 0 1 2 1 2 1 1 1 0 1 0 0 2 0 2 0 2 0 0 0 1 0 0 1 1 1 0 1 1 1 0 2 1 0 0 0 0 0 1 2 0 1 0 1 2 1 1 0 0 0 1 0 2 2 1 1 1 0 0 0 0 0 0 0 0 1 0 0 1 0 1 0 0 0 0 0 0 0 0 0 0 1 1 1 1 0 0 1 1 0 2 0 0 1 0 1 1 0 0 0 0 1 2 0 1 1 2 1 1 2 2 1 1 0 0 0 2 0 0 1 1 0 2 0 0 0 0 1 0 1 1 0 1 2 2 0 0 2 1 1 0 1 1 1 0 1 0 0 2 0 0 0 1 1 1 0 0 2 0 0 1 2 2 1 2 2 0 0 2 1 0 1 1 1 0 1 1 1 0 0 0 2 0 0 0 0 0 1 1 1 0 1 0 0 0 0 0 0 0 0 0 0 0 0 1 0 0 0 1 1 0 0 1 1 0 0 0
96 0 0 0 0 0 0 2 0 0 0 1 0 0 0 0 0 0 1 1 1 1 1 1 1 1 1 1 2 0 2 0 0 0 2 0 1 1 0 0 1 0 1 1 2 0 0 0 0 0 0 0 0 0 1 1 0 0 1 1 0 0 2 2 0 0 0 1 0 0 0 0 1 0 1 2 2 1 2 0 0 0 2 1 1 0 0 0 0 2 0 0 0 0 0 0 0 2 1 0 2 0 0 0 2 2 2 0 1 1 0 2 0 2 0 1 0 1 1 0 1 1 0 0 0 1 0 1 0 0 1 0 0 0 0 0 0 2 0 2 1 0 1 0 0 1 0 0 0 1 0 1 2 1 1 1 0 0 1 1 0 0 0 0 0 2 1 1 0 0 0 0 0 2 1 0 0 0 1 1 1 0 1 0 1 0 2 2 0 1 1 1 0 1 2 0 2 2 0 0 0 0 1 1 1 1 1 2 1 0 1 0 1 0 0 2 0 0 1 1 1 0 2 1 0 1 0 1 1 1 0 0 0 0 2 0 0 2 0 2 0 0 2 2 2 2 0 0 2 0 0 0 0 0 0 0 1 0 0 0 0 0 0 0 2 0 0 0 1 0 2 0 1 1 1 1 0 1 1 0 1 0 2 1 2 0 1 2 0 2 0 0 1 2 2 0 1 2 0 1 0 0 2 0 2 0 2 2 0 0 0 1 0 2 1 0 1 1 0 0 0 0 1 1 2 0 0 2 1 1 1 0 1 1 0 0 0 1 1 1 1 1 1 0 2 2 0 1 2 1 1 0 1 1 0 1 1 0 1 1 2 1 2 0 2 0 0 2 2 0 0 0 0 2 0 0 2 0 0 1 0 2 1 0 1 1 0 0 0 1 1 1 0 0 2 1 1 0 1 1 0 1 1 1 1 0 1 0 0 0 0 0 0 1 1 0 0 0 0 0 0 2 0 1 2 2 2 2 2 0 0 1 0 0 1 0 0 1 0 0 2 0 0 0 2 1 1 0 2 1 1 1 0 2 1 0 1 0 1 0 0 1 0 1 0 0 2 2 0 0 1 0 0 0 0 0 1 0 2 1 1 0 0 2 0 2 1 1 0 0 1 1 0 1 1 0 2 0 1 1 0 2 2 2 1 0 1 2 2 0 0 2 1 0 1 1 0 0 0 1 1 1 1 0 0 1 0 2 0 2 0 2 2 0 0 1 1 1 1 1 1 1 0 1 2 1 0 1 1 1 0 0 0 0 2 0 0 0 1 0 0 0 1 2 0 0 1 2 2 0 0 1 0 0 0 0 1 2 0 1 2 0 2 2 2 1 1 1 1 1 1 0 2 0 0 0 0 1 1 1 1 2 2 0 0 2 0 0 1 1 0 0 0 1 0 0 0 0 0 0 0 0 0 0 0 1 1 1 0 0 1 0 0 1 1 2 2 0 1 0 1 0 1 1 2 0 2 2 0 0 0 2 2 0 0 2 1 1 1 0 0 0 2 1 2 0 1 0 0 1 1 1 1 0 0 0 1 0 2 1 0 0 0 1 1 2 1 2 0 0 1 1 0 0 0 0 0 0 0 2 1 0 0 0 1 1 1 2 2 0 1 1 0 0 0 0 0 1 1 0 0 1 0 0 0 1 1 0 0 0 1 0 0 2 0 0 0 1 0 2 1 2 0 0 0 0 0 0 0 0 0 0 0 0 0 2 0 0 1 0 0 0 0 0 0 0 1 1 1 1 0 0 1 0 0 1 0 1 1 2 1 0 0 0 0 2 0 1 1 2 1 2 2 0 0 0 0 0 0 0 0 1 0 0 0 1 1 0 0 2 2 1 2 0 0 0 2 0 1 0 0 1 0 2 2 0 2 0 0 1 0 1 0 0 0 1 0 0 1 0 1 1 0 0 0 0 0 0 0 0 2 0 0 0 0 0 0 0 1 0 0 0 1 0 1 0 1 0 0 2 1 0 1 1 0 2 0 1 1 1 2 2 0 0 0 0 0 2 1 1 0 1 0 1 1 1 1 2 1 0 1 0 0 0 1 2 0 1 0 1 1 0 2 0 2 2 0 2 2 0 0 2 2 2 0 0 1 1 0 0 2 0 0 1 1 0 0 0 0 1 0 0 1 0 0 2 1 0 0 0 1 0 1 1 1 0 1 1 1 1 0 1 1 0 0 0 2 0 1 0 0 0 0 0 0 0 2 0 2 0 0 0 1 1 0 0 1 0 0 0 0 0 0 0 0 1 0 0 0 0 0 0
97 0 0 0 0 0 1 2 0 0 0 0 0 1 0 0 0 1 1 1 1 1 0 2 2 0 1 1 1 0 1 0 1 0 2 0 2 0 1 0 0 0 0 0 0 2 2 0 0 1 0 0 0 0 2 2 1 0 1 2 0 0 1 2 0 0 0 0 0 0 1 1 1 1 1 2 2 0 0 0 2 0 2 1 2 0 0 0 0 1 0 0 1 0 0 1 0 1 0 1 1 0 1 1 2 0 2 1 1 1 0 1 1 1 1 1 1 0 2 0 1 0 0 0 0 2 0 1 0 0 0 0 0 0 0 0 0 0 0 1 0 0 0 0 0 2 0 0 0 1 0 1 2 0 1 0 0 0 0 0 1 0 1 0 0 2 1 0 0 1 1 0 0 2 0 0 0 0 0 0 0 1 0 1 1 0 1 0 0 0 1 0 0 0 0 0 2 0 1 0 0 0 1 1 1 1 2 1 1 0 1 0 1 0 1 1 1 0 0 0 1 0 2 0 0 2 0 0 0 0 0 0 1 1 0 1 0 2 0 1 0 0 2 2 2 2 0 0 2 0 0 0 0 1 0 0 2 1 1 1 0 1 0 0 1 0 0 0 2 0 0 0 1 2 0 1 0 1 1 0 1 2 1 0 0 0 0 0 0 1 1 0 1 1 1 0 0 0 0 0 0 0 1 0 1 0 0 2 0 1 0 2 0 2 2 0 1 0 0 0 1 0 1 0 2 0 0 2 1 1 2 1 0 2 0 0 0 1 1 0 2 2 2 0 1 1 0 0 2 2 2 0 1 2 1 1 1 0 0 0 0 0 1 0 1 0 0 1 2 0 0 0 1 1 0 0 2 1 1 1 1 2 0 0 0 0 0 0 0 0 0 0 1 0 2 1 1 1 1 0 0 0 0 2 2 1 0 1 0 0 0 0 0 1 1 0 0 1 0 1 0 1 1 0 1 1 0 0 0 0 0 0 0 1 1 1 0 0 0 0 2 0 1 0 2 1 0 0 1 0 0 1 1 2 1 1 0 0 0 0 0 0 2 0 0 0 2 1 0 0 0 0 1 1 0 0 2 0 2 1 2 0 0 2 0 2 1 0 1 0 2 0 0 2 2 0 2 2 2 0 0 2 2 1 2 0 2 1 1 0 1 0 2 0 1 1 0 1 1 1 1 2 2 1 1 1 1 1 1 1 0 2 0 1 1 0 1 0 2 1 0 1 0 1 1 0 1 2 0 2 0 0 0 0 1 1 1 0 1 0 0 0 0 1 0 0 1 0 0 1 1 2 0 0 0 0 1 2 0 2 2 0 0 0 0 0 1 2 1 1 1 0 0 1 0 1 0 0 1 1 0 0 1 0 2 1 2 0 0 1 0 0 0 0 1 0 0 0 1 0 0 0 0 0 0 0 2 1 0 0 1 0 0 1 2 1 2 0 1 0 2 1 0 0 1 0 1 1 1 2 1 1 1 1 0 2 2 0 2 0 0 0 1 1 1 0 0 0 1 0 1 0 0 0 0 1 2 1 2 0 1 0 0 1 1 1 0 1 1 1 2 0 0 0 0 0 0 0 0 1 0 0 2 0 1 2 1 1 1 0 0 0 0 2 0 0 0 1 1 0 0 1 0 0 0 1 1 0 1 0 1 0 0 2 1 1 1 0 1 0 0 1 0 0 0 0 0 0 0 0 0 0 0 0 0 1 0 0 2 0 0 0 1 2 0 1 2 1 2 2 1 0 0 0 0 0 0 1 1 2 0 0 1 0 0 1 1 2 2 1 0 1 1 0 0 0 0 1 0 1 1 1 2 0 2 0 0 0 1 1 1 0 0 0 0 0 0 0 2 0 1 2 0 1 2 0 1 0 0 2 0 2 0 1 0 1 0 1 1 0 0 1 1 0 1 0 1 0 0 1 2 0 0 0 1 0 1 0 1 0 0 0 1 0 1 0 1 1 1 1 0 0 2 0 0 2 0 1 1 2 2 2 0 0 0 0 0 1 1 2 1 2 1 0 1 0 2 1 0 0 0 2 0 1 1 1 0 1 0 0 0 0 0 0 1 1 0 0 1 0 0 2 2 2 0 0 1 1 0 0 1 1 0 2 0 0 0 1 0 0 0 0 1 2 1 2 2 0 0 0 2 0 0 2 2 0 2 0 0 1 1 0 1 1 1 0 1 0 0 1 0 0 0 0 0 0 2 1 1 0 0 0 1 1 0 1 2 1 0 2 0 0 0 0 0 0 0 0 0 0 0 0
98 0 0 0 0 0 0 1 0 0 0 2 0 2 1 0 0 0 2 0 1 0 1 2 2 0 0 1 1 1 2 1 2 1 2 1 1 1 0 2 0 0 1 0 0 1 0 0 0 1 1 0 1 1 1 1 0 0 1 1 1 1 2 2 0 0 0 1 0 0 0 1 1 0 1 2 2 0 1 0 1 0 2 1 2 0 0 0 0 2 0 0 2 1 1 2 0 2 0 1 1 0 0 0 2 2 2 1 1 1 0 1 0 1 0 2 0 0 2 0 1 1 0 0 0 2 0 0 1 0 0 1 0 0 1 1 1 0 0 2 0 0 0 0 2 2 1 0 0 0 0 1 0 0 1 0 0 2 0 0 0 1 0 1 1 1 1 0 2 0 0 0 0 2 0 0 0 1 0 0 0 0 0 0 0 0 1 1 0 0 1 1 0 0 1 1 0 2 0 1 0 1 0 1 1 2 2 2 1 0 2 2 0 0 0 2 1 1 2 0 2 1 2 2 0 0 0 0 0 0 0 0 1 1 1 1 0 2 0 1 0 0 2 1 2 2 1 0 2 0 0 0 0 0 1 0 0 0 1 1 1 1 0 0 1 0 0 2 0 0 0 2 0 2 0 0 0 0 2 0 0 2 1 1 1 0 0 2 0 2 0 0 0 2 1 0 1 2 0 2 0 0 1 1 1 0 0 2 0 0 0 1 0 1 2 0 2 0 1 0 0 1 1 2 1 0 0 2 1 2 2 2 0 0 0 0 0 2 0 0 1 1 2 0 1 1 0 0 1 0 0 1 2 2 1 1 1 2 1 1 1 1 2 0 2 1 0 2 2 0 0 0 0 2 1 1 2 0 0 1 1 2 0 0 0 0 0 0 0 0 0 0 0 1 2 1 1 1 0 1 0 1 0 2 2 0 0 0 0 0 0 0 0 1 1 0 1 1 0 1 0 1 0 1 0 0 0 0 0 1 1 0 0 0 0 0 0 2 0 0 2 1 1 0 2 1 1 0 0 2 2 2 1 1 1 1 0 1 1 2 1 2 0 0 0 1 1 1 0 1 2 1 1 1 2 0 1 0 2 0 1 1 0 1 1 2 1 0 1 0 0 2 0 1 1 0 1 1 1 1 0 2 1 1 1 0 1 0 0 0 0 2 1 0 1 1 0 0 1 1 0 2 2 0 0 2 0 0 1 1 1 0 0 0 1 0 0 1 2 0 1 2 0 1 1 2 0 1 1 1 1 1 0 0 2 0 1 1 1 1 0 0 0 2 2 2 0 1 1 1 0 1 0 0 0 0 1 1 0 2 2 0 0 0 0 0 0 2 0 0 0 0 0 0 1 1 0 0 0 0 0 1 1 0 1 0 1 1 0 2 0 0 0 0 2 0 0 0 0 2 2 2 0 1 0 0 1 0 0 0 1 0 0 2 1 1 2 1 0 0 0 0 0 1 1 0 1 2 0 1 1 0 1 1 1 1 2 0 1 1 0 0 2 0 1 1 0 0 1 0 1 0 0 0 0 0 1 0 2 0 1 0 0 2 0 2 2 1 0 1 2 0 0 1 0 1 1 0 0 0 0 0 0 0 2 1 0 1 2 0 0 0 0 1 0 1 0 2 2 0 0 0 1 0 0 0 0 1 0 1 2 0 0 2 1 1 1 0 0 0 0 2 0 1 0 0 0 0 1 1 1 1 0 1 0 1 1 0 1 0 0 0 2 1 0 0 2 2 2 2 0 0 0 1 1 0 1 1 1 2 0 0 1 1 1 0 1 2 0 2 0 1 0 1 1 1 0 0 2 2 0 0 1 0 1 0 2 0 0 0 0 0 2 0 2 0 2 0 2 2 1 2 1 2 2 0 2 0 0 1 0 1 0 0 0 2 0 1 2 1 1 2 0 0 0 0 0 1 0 1 1 0 0 0 0 0 0 1 0 0 0 0 1 0 1 1 1 1 2 0 0 0 0 2 0 2 0 0 2 2 2 2 0 0 0 0 1 1 0 1 1 1 0 0 2 0 2 2 1 0 0 1 0 0 2 1 1 2 0 1 1 0 0 0 1 1 0 2 0 2 0 2 2 1 1 0 2 0 0 0 2 0 0 1 0 0 0 2 0 0 0 0 2 1 0 1 2 0 0 1 2 0 0 2 2 0 2 1 1 0 0 2 1 0 1 1 2 0 0 0 0 0 1 0 0 0 1 0 2 1 1 0 2 2 0 0 1 0 0 0 0 0 0 0 0 0 0 0 0 0 0 0
99 0 0 0 0 1 2 1 0 1 1 0 0 2 0 0 1 2 0 2 0 0 0 2 2 1 2 1 1 1 2 0 1 1 0 1 1 2 0 0 2 0 0 0 1 0 1 0 0 1 0 1 0 0 2 1 0 1 0 2 0 1 2 2 0 0 0 1 0 0 0 0 0 0 0 2 1 0 1 0 1 0 2 1 1 0 0 0 0 2 0 0 1 0 1 1 0 1 0 1 1 0 1 1 2 0 2 2 2 0 0 2 1 2 2 2 1 0 0 0 1 0 1 1 1 1 1 0 1 0 1 0 0 0 0 0 0 0 0 0 0 0 1 0 1 2 1 0 0 0 0 0 1 1 0 0 1 1 0 0 1 0 1 1 0 1 1 1 1 0 0 0 1 1 1 1 1 0 0 0 0 0 1 0 1 0 1 0 0 0 0 0 0 0 1 1 1 2 0 0 0 0 0 1 1 2 1 0 1 1 0 2 0 0 0 2 1 0 0 0 1 1 2 1 0 1 0 0 0 0 0 0 0 0 1 0 0 2 0 1 0 0 2 2 2 2 0 0 2 0 0 0 0 1 0 0 0 0 0 0 1 0 1 0 0 0 0 0 0 0 1 1 0 2 0 0 1 0 1 0 0 2 1 0 0 1 0 2 0 2 0 0 1 2 1 1 0 0 0 0 0 0 2 0 2 0 1 2 0 0 0 2 0 0 1 0 2 0 0 1 0 0 1 0 1 0 1 2 0 0 2 1 0 2 0 0 0 1 1 1 2 1 2 0 1 1 0 0 2 1 2 0 0 1 1 0 0 1 0 1 1 0 0 0 0 2 0 1 1 1 1 1 1 2 0 0 0 1 0 2 0 1 0 0 1 0 1 0 0 0 0 0 0 0 2 0 0 0 0 0 0 0 2 1 1 1 1 0 1 0 0 0 0 1 1 0 0 0 0 0 0 2 0 0 2 0 0 0 0 1 0 0 0 2 0 1 0 0 1 0 1 0 1 0 2 2 2 1 1 1 1 0 0 1 0 0 0 2 1 1 2 2 0 1 0 1 1 1 0 0 2 0 2 2 0 0 0 0 1 1 1 1 0 2 1 2 1 0 1 0 2 0 1 0 1 0 2 1 1 0 0 1 2 2 2 1 2 1 2 0 1 1 1 0 1 1 0 1 1 2 1 2 1 0 1 1 1 0 2 0 2 0 0 1 2 0 1 1 0 2 0 0 0 0 2 1 0 1 1 1 0 0 1 0 1 1 0 0 1 0 1 0 2 2 0 0 1 0 0 1 1 0 0 0 0 0 2 1 0 1 2 0 1 1 0 1 1 0 0 0 0 1 1 1 1 0 0 1 1 1 1 0 1 1 2 0 2 1 0 2 0 0 0 1 0 1 0 0 0 1 1 1 0 0 0 0 2 2 0 0 1 0 1 0 1 0 2 0 0 0 1 0 1 1 2 0 1 0 1 1 0 1 0 2 1 2 2 0 2 0 0 0 1 0 0 1 0 2 0 0 0 1 0 0 0 0 2 1 1 1 2 0 0 1 0 2 2 0 0 2 1 1 1 1 0 0 0 0 0 1 0 0 0 0 1 2 0 1 1 0 0 0 0 2 0 1 0 1 1 0 0 0 0 0 0 2 2 1 1 0 1 0 0 2 0 0 0 1 0 1 0 0 0 0 0 0 0 0 0 0 1 1 0 1 0 1 0 0 2 0 0 0 1 1 0 0 2 1 1 1 0 0 1 1 1 1 0 1 1 1 1 1 1 1 1 0 1 2 2 2 0 1 1 1 2 1 1 0 0 1 0 0 0 0 0 0 2 0 0 2 2 1 1 1 1 0 2 0 2 0 2 2 1 0 1 0 0 0 1 2 1 1 1 1 0 2 0 0 0 0 0 0 2 1 2 0 1 0 0 0 1 1 0 0 0 1 0 1 0 1 0 0 1 0 1 1 1 0 1 1 0 0 1 1 0 2 0 0 2 0 1 1 0 0 1 0 0 1 0 2 2 2 2 0 1 0 2 1 1 0 0 1 0 1 1 1 0 1 0 0 0 0 0 0 1 0 0 2 2 2 0 0 2 2 2 0 2 0 1 0 1 1 1 1 0 0 0 2 0 0 0 0 2 1 1 0 1 1 1 1 1 0 1 1 1 0 1 0 1 0 1 1 2 0 2 0 1 0 2 1 0 0 0 0 0 2 0 0 2 1 1 0 0 0 0 0 0 1 0 2 0 0 0 1 1 0 1 0 0 0 2 1
100 0 0 0 0 0 1 2 0 2 2 0 1 1 1 0 0 2 0 2 1 1 0 2 2 0 1 1 2 0 2 0 0 0 2 0 2 1 0 1 1 0 0 0 2 1 0 0 0 0 0 0 0 0 2 2 0 0 1 1 0 1 2 2 0 0 0 0 0 0 0 0 1 0 1 2 2 1 2 0 1 0 2 1 1 0 0 1 1 2 1 1 1 1 0 1 0 1 0 1 0 1 2 2 2 0 2 2 2 0 0 2 1 1 1 1 1 0 1 0 2 0 2 2 2 0 2 1 0 0 0 0 0 0 0 0 0 0 0 2 1 0 0 0 1 0 0 0 0 0 0 0 0 0 0 0 1 1 0 0 1 0 0 1 2 2 1 1 0 1 1 1 0 2 0 0 0 0 1 1 1 0 0 0 0 0 2 2 1 1 0 2 0 0 1 1 0 2 1 1 0 1 1 1 1 0 2 0 2 0 0 0 1 0 0 2 1 1 1 0 1 1 2 2 0 0 0 0 0 0 1 0 1 1 1 1 0 1 0 1 0 0 2 2 2 2 0 0 2 0 0 0 0 0 1 0 0 0 0 0 0 0 0 1 1 0 0 0 1 1 0 2 1 2 0 0 0 1 1 0 1 2 2 1 2 0 2 1 0 2 0 2 1 2 2 0 0 1 0 1 1 1 0 1 0 1 1 2 0 1 0 1 0 2 2 0 1 1 0 0 0 0 1 0 2 0 0 2 0 0 1 1 0 1 0 0 0 2 0 1 0 0 2 0 0 1 0 1 2 1 1 0 0 1 1 0 0 0 0 1 1 0 2 0 2 0 0 1 2 0 0 0 0 1 1 1 1 0 0 0 1 1 0 0 1 0 0 0 0 0 0 0 1 0 2 1 1 0 0 0 0 0 1 0 0 0 1 1 0 0 0 0 0 2 2 1 0 0 0 0 0 2 1 1 0 1 0 0 0 0 2 0 1 0 2 0 0 1 0 0 2 1 2 1 1 1 1 0 0 0 0 1 1 2 1 0 1 1 2 1 1 2 2 0 0 0 2 1 0 0 1 0 2 2 2 0 2 0 2 1 1 0 0 1 1 1 0 0 0 0 0 1 0 1 0 0 1 0 0 1 0 2 2 1 2 1 2 2 1 0 0 1 0 0 1 1 0 0 1 1 0 2 2 1 1 1 1 0 1 0 2 0 0 0 1 0 1 0 1 1 1 1 0 1 0 1 0 2 0 2 1 1 0 0 2 1 0 0 1 0 1 0 1 1 0 0 1 2 2 0 0 0 0 0 0 0 0 0 0 2 2 1 1 1 0 1 1 2 1 1 1 0 0 0 0 0 0 0 0 0 0 1 2 2 2 0 1 1 1 1 0 0 0 1 0 2 1 0 0 0 0 0 0 0 0 1 2 2 0 0 1 0 0 2 1 0 2 0 0 0 0 0 0 1 1 0 1 0 1 1 0 2 1 1 0 2 1 0 1 0 0 0 0 1 1 0 0 1 1 1 0 1 1 0 1 0 1 1 2 0 1 1 0 2 1 2 1 1 0 1 1 0 0 1 0 0 0 0 0 1 0 1 0 0 0 2 0 1 1 0 2 2 0 1 0 0 0 1 1 0 0 0 0 0 1 0 0 1 0 0 2 0 0 2 1 1 1 0 1 1 0 1 0 0 0 1 0 0 0 0 0 0 0 0 0 1 1 0 1 0 0 0 2 2 0 0 2 1 1 1 0 0 1 1 1 1 0 1 1 1 1 1 1 1 1 0 1 2 0 2 0 0 2 0 2 0 0 0 0 1 0 2 0 1 1 0 1 0 0 1 1 1 0 1 0 0 2 0 0 0 2 0 0 0 1 0 0 0 0 2 1 2 1 1 0 2 0 0 0 0 1 1 1 0 1 1 0 0 0 1 1 0 0 0 0 1 0 1 0 0 0 1 0 0 0 1 0 1 2 0 0 0 1 1 0 1 0 1 1 1 1 1 0 1 1 1 0 2 0 1 1 1 0 0 2 0 2 2 0 0 0 1 1 1 2 0 1 0 1 1 0 0 0 0 1 1 0 1 1 1 0 0 2 1 1 0 2 1 0 1 2 0 0 1 0 0 0 1 0 2 0 0 2 0 0 1 1 0 0 1 2 0 0 0 2 1 2 1 1 0 0 2 0 0 2 0 1 0 1 0 0 0 0 0 0 2 0 0 2 0 0 1 0 0 0 0 0 1 0 2 0 0 0 1 1 0 0 0 0 1 2 1
101 0 0 0 0 0 2 2 1 0 1 0 0 0 0 0 0 0 1 1 2 1 1 1 1 1 0 1 2 1 1 0 2 2 0 2 0 0 0 1 0 0 1 0 1 1 0 0 1 0 0 0 1 1 0 0 1 0 1 1 0 0 1 1 1 1 1 1 0 0 1 2 1 0 1 2 2 1 1 0 2 0 2 1 2 0 0 0 0 1 0 0 2 0 0 0 0 1 0 2 2 1 0 0 2 1 2 0 0 2 1 1 0 1 0 0 0 0 1 0 1 0 1 1 1 0 0 0 0 0 1 1 0 0 0 0 0 1 0 2 1 0 0 1 2 2 0 0 0 1 0 1 0 0 0 1 1 1 0 0 0 0 0 1 0 1 0 1 1 0 0 0 0 2 0 0 0 0 1 1 1 1 1 0 1 0 2 1 0 0 1 1 0 1 1 0 2 2 0 0 0 0 0 1 1 1 1 0 0 0 0 1 1 0 0 2 1 0 1 1 1 0 1 1 0 1 1 1 1 1 1 1 0 0 1 0 1 2 0 0 0 0 2 1 2 2 1 0 2 0 0 0 0 0 1 0 0 1 1 1 0 1 0 1 1 0 0 0 1 1 0 2 1 2 0 0 0 1 1 0 2 1 2 0 2 0 1 0 0 1 1 0 1 2 2 0 0 0 0 0 0 1 0 1 0 1 1 2 2 0 2 2 0 2 2 0 0 0 1 0 0 1 1 1 0 0 1 1 2 2 2 2 0 1 0 0 0 1 1 0 1 1 1 0 0 0 1 1 2 1 1 0 0 1 1 0 0 0 0 2 1 0 1 0 1 0 0 1 1 1 1 1 1 1 1 1 2 0 0 1 0 2 1 1 2 1 2 1 1 1 1 1 1 0 2 1 1 2 1 1 0 1 0 1 2 1 0 1 0 0 0 0 0 0 0 0 2 0 0 0 0 2 0 0 1 1 2 0 0 1 0 1 0 1 0 1 0 0 0 0 2 0 1 0 2 1 1 0 0 0 0 1 0 0 0 0 0 2 1 2 0 0 0 1 0 1 1 2 0 0 1 0 2 2 0 0 0 1 2 0 1 0 0 1 1 2 1 0 0 0 0 2 0 1 1 0 1 0 1 0 0 2 2 2 2 0 2 2 1 0 0 2 0 0 1 0 0 0 0 1 1 1 2 0 0 1 1 0 1 0 2 0 0 0 1 0 1 0 1 2 0 0 0 0 2 0 0 1 1 2 0 0 1 0 1 1 0 0 0 0 0 0 1 1 0 0 1 2 2 0 1 1 1 0 1 0 2 1 0 2 2 1 0 0 0 0 1 2 0 0 0 0 2 0 1 0 0 1 1 2 1 1 1 0 0 2 0 1 0 2 0 1 0 0 2 0 0 0 0 0 0 0 0 1 0 0 2 1 0 0 0 0 0 0 2 1 2 0 0 0 2 1 1 2 2 0 1 2 0 0 0 2 2 0 0 2 2 1 2 1 0 1 1 1 1 0 1 0 0 1 0 1 1 0 0 1 0 0 2 0 0 0 1 1 0 1 0 1 0 1 1 0 0 2 2 0 0 0 0 0 0 0 0 0 2 1 1 2 2 0 0 0 0 2 0 1 0 0 0 0 0 0 0 0 0 0 0 0 0 0 1 0 0 2 0 0 0 0 1 1 0 1 0 1 0 1 1 0 0 0 0 0 0 0 0 1 0 0 2 1 0 1 2 1 0 0 2 1 1 1 0 0 2 1 1 0 0 2 2 2 0 0 1 0 0 1 1 2 2 1 0 1 1 1 2 1 0 0 0 0 0 2 1 0 1 0 0 0 0 1 1 0 1 1 1 0 2 0 1 0 1 1 1 2 2 0 2 0 0 1 0 1 0 2 0 2 0 1 2 0 0 0 0 0 0 0 0 1 0 0 2 0 0 0 1 0 0 0 0 0 0 0 0 0 0 0 1 0 1 1 0 0 1 0 0 2 0 0 0 0 2 2 1 0 1 1 0 1 0 2 2 1 1 0 1 0 2 1 0 0 0 0 1 0 2 2 0 0 0 1 1 0 1 0 1 1 0 1 1 1 0 0 2 0 1 0 1 1 0 1 2 0 0 1 0 0 0 1 1 0 0 0 2 0 0 1 1 0 0 0 1 0 0 2 2 0 1 0 0 0 0 2 0 0 2 0 0 0 2 2 0 0 0 0 0 0 1 0 2 0 0 0 0 0 0 0 0 2 0 2 1 1 0 0 0 1 0 0 0 0 0 0
102 0 1 1 1 0 2 2 0 2 2 0 0 0 0 0 0 1 2 1 0 0 0 2 2 1 1 2 2 0 1 0 1 1 2 0 2 2 0 0 2 0 0 0 0 0 1 0 0 2 1 0 2 0 0 1 0 0 2 0 1 2 0 0 0 0 0 0 0 0 0 1 2 0 2 2 1 1 2 0 1 0 2 1 2 1 1 0 0 2 0 0 2 2 1 1 0 0 0 0 1 0 2 2 2 0 2 2 2 0 0 2 0 1 0 1 0 0 1 0 1 0 1 1 1 1 1 1 0 1 2 0 0 0 0 0 0 1 0 1 0 0 1 0 1 1 1 0 0 0 0 1 0 0 0 0 1 0 0 1 1 1 0 1 0 0 1 0 1 1 1 0 0 2 1 0 0 0 0 1 0 1 0 0 0 0 0 0 0 0 0 0 2 2 2 2 2 2 0 1 0 1 0 2 1 0 2 0 0 0 1 1 0 0 0 1 1 0 1 1 2 1 2 2 0 0 0 0 1 0 0 0 1 1 1 1 0 2 0 1 0 1 2 2 2 2 0 0 2 0 0 0 0 0 1 0 0 0 0 0 2 0 0 0 0 0 0 0 1 0 1 0 2 2 0 0 1 0 1 0 0 0 2 1 2 1 1 0 0 1 1 1 1 1 1 0 0 1 1 0 0 1 2 0 2 0 1 2 0 0 0 2 0 2 1 0 2 1 0 0 1 0 2 2 1 0 0 1 1 1 2 1 0 1 0 1 0 2 0 0 0 0 2 0 0 0 0 1 1 0 0 1 0 2 1 1 1 0 0 1 1 0 2 0 2 0 0 0 1 1 1 1 0 2 0 0 1 2 2 2 1 0 0 0 0 0 0 0 0 0 0 0 0 0 2 0 0 1 0 0 0 0 0 1 2 0 0 0 0 1 0 0 1 1 2 0 0 1 0 1 1 1 0 1 1 1 1 0 0 0 0 0 0 1 0 1 0 1 0 0 1 0 2 1 1 2 1 0 2 0 0 1 0 1 0 0 0 1 1 0 0 0 1 1 0 0 2 2 0 0 0 0 2 2 1 1 1 0 0 0 2 1 0 2 0 2 1 0 1 0 1 1 0 1 0 0 1 0 1 1 1 2 1 1 1 0 1 0 0 0 0 2 1 0 1 1 0 1 1 2 0 2 2 0 0 1 1 0 0 1 1 0 0 0 1 0 0 1 1 0 2 2 0 0 2 2 0 1 1 1 0 0 1 1 2 0 0 1 0 1 0 0 0 0 0 0 0 0 0 1 0 1 1 0 1 0 1 1 0 1 1 0 0 0 0 0 0 0 0 0 0 1 0 0 0 1 0 0 0 0 0 2 1 0 2 1 1 1 0 1 1 1 0 1 1 0 0 0 2 0 0 0 0 0 0 2 0 1 0 0 0 0 1 2 2 0 2 0 1 1 1 0 1 1 2 0 1 2 0 1 0 2 1 1 0 1 2 0 0 0 0 0 1 0 1 2 0 2 0 0 1 0 0 0 1 1 1 1 1 1 1 0 1 1 0 2 0 1 0 0 0 2 0 2 2 0 0 1 0 1 0 1 0 0 2 0 2 1 2 0 0 0 0 1 0 0 0 1 1 0 0 1 0 1 0 1 2 0 0 0 1 0 0 2 1 1 0 1 0 1 0 1 0 0 0 1 0 1 0 0 0 0 0 0 0 0 0 0 0 0 0 0 2 0 0 0 2 2 2 2 0 0 0 0 0 0 1 1 1 1 1 1 1 0 0 2 0 2 2 2 1 2 1 1 2 1 0 0 1 1 0 1 0 0 0 0 2 1 1 2 1 0 1 0 1 0 1 1 1 0 0 1 1 1 2 0 1 0 0 1 0 1 1 1 1 1 0 0 0 0 0 0 2 2 2 0 2 0 0 0 1 0 0 0 0 0 0 0 0 0 0 0 2 0 2 1 0 0 1 0 0 0 2 0 0 1 0 1 2 2 1 1 1 0 0 0 0 0 0 2 2 2 1 1 2 2 1 2 1 0 0 1 0 0 0 2 0 2 0 0 0 0 0 2 2 1 0 1 2 1 0 1 2 1 1 0 1 2 2 0 0 0 0 2 0 0 0 1 0 0 0 0 2 1 1 0 0 1 0 0 2 0 1 1 1 0 1 1 0 2 1 0 0 0 1 0 1 0 2 2 1 0 1 1 0 0 1 1 2 0 0 0 0 1 0 0 1 1 0 1 0 0 1 0 1 0 0 0 0 0 0 0
103 0 0 0 1 0 1 2 1 0 1 0 0 0 0 0 0 1 1 1 1 1 0 2 2 0 1 2 2 1 2 2 1 2 1 0 2 0 1 1 0 0 0 0 2 1 0 0 0 0 0 0 0 0 1 0 1 1 1 0 1 1 0 0 0 0 0 1 0 0 0 1 0 0 0 2 2 0 0 0 2 0 2 1 1 0 0 0 0 2 0 0 1 0 0 1 0 0 0 0 2 0 1 0 2 1 1 1 1 1 0 2 0 0 0 0 0 0 1 0 1 0 1 1 0 2 0 0 1 0 0 0 1 0 0 1 0 0 0 0 1 0 0 0 1 1 0 0 1 1 1 0 0 0 0 0 0 0 0 0 0 1 0 2 2 2 2 0 0 1 1 1 1 1 0 1 0 0 1 1 1 0 0 1 1 0 1 2 2 1 1 1 0 0 2 0 2 2 0 0 0 0 0 1 1 1 1 0 0 1 0 1 2 1 0 2 0 0 2 0 2 2 2 2 0 1 1 0 0 0 0 0 0 0 2 1 0 2 0 2 0 0 2 2 2 2 0 0 2 0 0 0 0 0 0 0 1 0 0 0 1 0 0 1 1 0 0 1 0 0 0 1 0 2 0 0 1 1 1 0 0 1 1 0 2 1 0 0 0 2 0 2 0 2 1 1 0 1 0 1 0 1 1 0 1 0 1 2 0 0 0 1 0 1 1 0 1 0 0 0 0 1 1 0 2 0 0 1 0 0 1 0 1 1 0 0 0 1 1 1 1 1 2 0 0 0 1 0 2 2 2 0 0 2 2 0 0 0 0 2 2 0 0 1 0 0 0 2 2 0 0 0 0 2 0 0 1 1 1 1 1 1 1 0 1 0 0 0 0 0 0 0 0 0 2 0 0 0 0 0 0 0 0 1 1 1 0 1 0 0 0 0 0 2 2 0 0 0 1 0 0 1 0 1 0 0 0 0 0 0 1 0 1 1 1 0 0 1 0 0 1 2 1 0 1 1 1 0 1 1 0 0 0 0 0 0 0 2 1 0 0 1 0 0 0 1 1 1 0 0 1 0 1 1 1 0 0 0 2 1 1 0 0 0 2 1 0 0 0 0 1 0 1 0 0 0 1 0 1 0 0 2 1 1 1 0 1 1 0 0 0 1 1 1 1 1 1 0 1 1 0 2 1 0 0 1 1 2 0 2 1 1 0 1 1 0 1 0 0 1 1 1 0 0 1 0 0 1 1 2 0 0 0 0 2 0 1 0 1 1 0 0 1 2 0 0 2 1 1 0 0 0 1 0 1 0 0 1 0 2 1 0 0 0 0 0 0 2 0 0 0 1 0 0 2 1 0 0 0 0 0 1 0 0 1 0 0 1 1 2 0 0 0 0 1 0 1 0 1 0 0 0 0 1 0 0 1 0 0 0 1 0 0 1 1 1 1 0 0 0 2 1 0 1 1 0 1 1 0 2 0 2 0 1 0 2 2 1 2 0 0 0 0 1 1 0 0 1 0 0 1 1 0 0 0 1 1 1 2 0 2 0 0 1 0 1 2 1 0 1 1 1 0 0 0 0 0 0 0 2 0 0 0 0 1 1 1 1 1 0 1 1 0 1 0 1 0 1 1 0 0 1 0 0 0 2 2 0 0 0 1 0 1 1 2 2 1 1 1 2 1 2 0 0 0 1 0 1 0 0 0 0 0 0 0 1 0 0 2 1 1 1 2 2 0 0 2 2 2 2 0 0 0 1 0 1 0 1 1 1 0 1 1 0 0 2 0 2 1 2 1 1 2 0 2 0 1 0 0 1 0 2 1 0 1 0 1 1 2 2 1 0 1 0 1 1 1 1 0 0 0 0 1 0 2 0 0 0 1 2 1 1 0 1 0 2 0 0 0 0 0 0 0 0 0 0 0 0 0 0 2 0 0 0 1 0 1 0 0 0 0 0 1 0 1 0 1 0 0 1 0 0 0 2 0 1 0 1 1 1 2 2 0 0 0 0 0 2 0 1 1 0 0 1 1 0 1 2 0 0 0 1 0 0 1 1 0 2 0 0 0 0 0 0 1 1 0 1 1 1 0 0 1 0 1 0 0 1 0 0 2 0 1 0 0 0 1 0 0 1 0 0 2 1 0 0 1 0 0 0 2 0 0 2 0 0 2 0 0 0 1 1 1 0 1 1 1 0 1 2 0 0 0 0 0 0 1 2 0 0 0 0 1 1 0 0 1 0 0 1 0 0 0 0 1 1 1 1 1 1 2 0
104 0 0 0 0 0 1 1 0 0 0 1 0 1 0 0 1 1 1 1 1 1 0 2 2 0 2 2 2 0 2 1 0 0 2 0 2 1 0 2 0 0 1 1 2 1 1 0 0 2 1 0 0 1 1 0 0 0 0 0 2 2 2 2 0 0 0 1 1 1 0 1 2 0 1 1 1 0 1 0 1 0 2 0 1 0 0 0 0 2 0 0 1 1 0 1 0 1 0 1 2 0 1 1 1 1 1 0 0 2 0 1 1 1 1 1 0 0 0 0 2 0 1 0 0 1 0 0 0 0 1 0 0 0 0 0 0 0 0 1 0 0 0 0 2 0 0 0 1 1 0 0 2 0 1 0 1 2 0 0 0 1 0 0 2 2 2 0 1 1 1 1 1 1 0 0 0 0 0 0 0 0 0 1 1 0 2 1 0 0 0 1 0 1 1 0 1 2 0 0 0 0 1 2 2 1 1 0 1 0 1 0 2 1 0 2 0 0 1 1 1 0 2 2 0 1 1 0 0 0 0 0 1 1 1 0 1 2 0 0 0 1 2 1 2 1 1 0 2 0 0 0 0 1 0 0 2 0 0 0 0 0 0 0 1 1 0 1 1 0 1 0 0 1 0 0 0 1 2 0 1 1 2 0 0 0 0 2 0 2 0 1 0 2 2 0 1 0 0 0 0 0 0 0 0 0 0 2 0 1 0 1 0 1 1 0 2 0 0 0 1 0 0 0 1 0 0 1 2 2 2 2 0 1 0 0 0 2 0 0 0 0 2 0 0 0 1 0 0 0 0 2 0 2 1 1 1 1 0 1 1 0 2 0 2 1 0 1 2 0 0 0 1 2 0 0 1 0 0 2 2 0 1 0 2 0 1 0 0 0 0 0 1 0 2 1 1 1 0 0 0 0 1 1 1 1 1 0 0 0 0 0 1 1 2 0 0 0 1 0 0 1 0 0 0 2 0 0 0 0 1 0 1 1 1 0 0 2 1 1 2 0 2 0 1 1 1 1 2 0 0 2 0 2 0 0 0 2 1 2 2 2 0 0 0 2 0 1 0 0 0 0 1 1 2 0 1 0 2 0 2 0 0 2 0 2 1 0 1 0 1 0 1 0 0 0 0 0 2 0 0 2 2 2 2 0 2 1 0 0 0 1 0 0 1 1 0 0 0 0 0 2 1 1 1 1 1 0 1 1 1 0 0 0 0 0 2 0 1 0 2 2 0 2 2 1 0 1 1 1 0 0 2 0 1 1 1 0 1 1 1 0 0 0 0 0 0 0 0 1 0 1 0 0 0 0 1 2 0 2 2 0 1 1 1 0 1 0 0 0 1 0 0 0 2 1 0 0 0 0 0 2 0 1 2 0 1 0 0 1 1 0 0 0 1 0 0 0 0 0 0 0 0 0 0 0 2 1 0 0 0 0 0 2 0 0 2 0 0 0 1 1 1 1 2 0 1 0 0 0 1 1 1 0 0 1 2 0 2 0 0 0 2 0 0 1 1 1 0 0 0 1 0 0 0 0 2 1 2 0 1 0 1 2 0 2 1 0 1 1 2 0 1 1 0 0 0 1 0 1 0 1 0 0 1 2 0 2 2 0 1 1 0 0 0 0 0 1 1 0 0 0 0 0 0 1 2 0 0 0 2 0 1 2 1 2 1 1 0 1 0 0 0 0 0 0 0 0 0 0 0 0 0 0 0 1 1 0 1 0 0 0 2 1 0 0 2 1 0 0 0 0 0 2 2 0 1 1 1 1 0 0 1 1 1 1 0 2 2 2 0 2 1 0 0 0 0 0 0 0 0 1 1 0 1 0 2 2 2 2 0 0 0 1 0 0 1 0 0 1 0 1 1 1 2 0 1 0 0 1 0 1 0 0 0 1 0 0 1 0 1 1 0 0 0 0 0 0 2 0 0 0 0 1 0 1 1 0 0 1 0 1 1 0 1 1 0 0 1 1 0 0 2 0 0 2 0 2 2 1 1 1 0 0 0 0 0 2 0 2 2 0 0 0 2 1 1 2 0 0 0 2 0 0 2 0 2 2 0 1 0 0 1 0 1 1 0 1 2 2 0 0 2 2 0 0 0 1 0 0 1 0 0 1 0 0 0 0 0 0 0 0 2 0 0 0 1 2 1 0 2 0 1 0 1 0 1 1 1 0 0 2 1 0 2 0 0 0 2 1 0 0 0 0 0 2 0 1 1 0 0 0 1 1 0 1 2 2 0 2 0 0 1 1 1 0 0 0 0 0 0 0
105 0 0 0 0 1 1 2 1 0 1 0 0 0 0 0 0 1 1 1 1 0 0 2 2 0 2 1 1 2 2 0 2 2 1 1 1 2 0 0 1 0 0 0 2 0 1 0 1 1 0 0 0 0 1 1 0 1 2 0 1 2 1 1 1 0 1 0 0 0 0 0 2 1 2 2 2 2 2 0 2 0 2 1 2 0 0 0 0 2 0 0 0 0 0 1 0 1 0 1 1 0 1 1 2 1 2 0 0 2 0 0 1 2 1 2 1 0 1 0 1 0 2 2 2 0 2 0 0 0 1 1 0 0 0 0 0 1 1 1 1 0 1 0 0 1 0 0 0 1 0 0 0 0 0 0 0 2 0 0 1 1 0 1 1 2 2 1 0 0 0 1 0 2 1 1 0 1 0 0 0 0 0 0 0 0 0 2 0 0 0 2 0 0 2 0 2 2 0 2 0 2 1 1 1 2 1 1 0 0 1 1 2 0 0 2 0 1 2 0 2 1 2 2 0 0 0 1 1 1 1 1 1 1 1 1 0 2 0 2 0 0 1 1 1 1 0 0 2 0 0 0 0 0 0 1 1 1 1 1 1 1 0 0 0 0 1 0 1 0 1 1 1 2 0 1 0 2 2 0 2 2 1 0 1 0 1 0 1 2 0 1 0 2 2 0 2 0 0 1 0 2 0 1 0 0 0 2 0 0 0 1 0 0 1 1 2 0 0 0 1 1 1 1 1 0 0 2 0 0 2 2 0 1 0 0 0 2 0 0 0 2 2 0 1 1 0 0 1 0 0 2 0 1 0 1 1 0 0 2 2 0 0 1 0 2 0 2 2 0 0 0 0 2 0 0 0 0 0 1 0 2 1 1 2 1 1 0 0 0 0 0 0 0 2 0 0 1 1 1 0 1 1 1 1 1 1 0 1 0 0 0 0 1 1 0 1 1 0 1 0 1 1 1 2 2 1 0 0 1 1 0 0 1 0 0 0 2 1 1 2 1 2 1 1 0 1 0 2 0 0 2 0 1 0 0 0 2 1 2 2 2 0 0 0 0 2 0 0 0 2 0 2 2 1 0 0 0 2 1 1 1 0 1 1 2 1 0 1 0 1 0 0 2 0 0 0 1 2 0 1 2 2 1 2 0 2 1 1 0 0 1 0 0 0 2 0 0 0 1 1 2 1 0 0 1 1 1 1 1 1 1 0 0 1 0 1 1 1 1 1 1 0 0 1 2 0 1 0 2 0 1 1 0 2 0 1 0 1 0 1 1 0 1 0 0 1 2 2 0 0 0 1 0 1 0 1 2 0 0 2 0 1 1 1 0 1 1 1 1 0 0 0 0 0 1 1 0 1 1 0 2 0 1 2 0 1 2 0 1 0 0 0 1 0 0 1 0 0 0 0 0 0 2 0 0 0 0 0 0 1 0 1 2 1 0 2 1 0 1 1 0 0 1 2 0 2 2 0 1 1 1 0 2 0 2 0 1 2 0 0 0 1 1 1 0 1 1 0 0 2 0 0 0 0 0 2 0 0 2 0 1 0 2 1 2 1 0 1 2 2 0 1 1 1 0 0 0 0 1 0 0 0 0 2 2 0 2 2 0 0 0 0 2 0 0 0 1 1 1 0 1 0 0 0 1 1 0 0 0 1 0 1 2 0 0 1 0 0 0 0 1 0 1 0 0 1 1 2 1 0 1 0 0 0 0 0 0 1 0 1 1 0 1 1 1 2 1 2 2 1 0 0 1 1 0 0 2 2 2 1 0 1 0 0 1 1 1 1 2 1 2 1 0 0 0 0 0 0 0 0 0 2 0 1 0 1 0 0 1 1 0 2 0 0 0 2 0 2 0 1 2 0 0 1 0 0 0 0 2 1 2 0 2 0 1 1 1 1 0 0 1 1 0 1 1 0 0 0 0 1 0 0 1 0 1 0 0 0 0 1 0 0 0 0 0 1 0 1 1 1 0 0 2 0 2 0 1 1 1 2 2 1 0 1 1 0 2 0 1 1 1 1 1 1 0 2 1 1 0 0 1 0 0 2 0 0 1 0 0 0 0 1 0 1 2 0 1 1 1 0 0 2 1 0 0 1 2 0 0 1 0 0 1 1 0 0 1 0 0 0 0 2 1 1 1 0 1 0 0 1 0 1 1 0 0 1 1 0 2 1 1 1 0 1 0 1 0 0 0 0 0 0 0 0 1 1 2 0 0 0 0 0 1 0 1 1 1 1 2 0 0 1 0 1 1 0 0 0 0 2 0
106 0 0 0 0 0 0 0 0 0 0 1 0 1 1 0 0 0 0 2 0 0 0 2 2 0 1 0 1 2 1 0 2 1 0 1 1 1 0 2 0 0 0 0 2 0 0 0 0 0 0 0 0 0 2 2 0 0 1 1 0 0 2 2 0 0 0 1 0 0 0 1 1 0 1 2 2 0 1 0 1 0 1 0 1 0 0 0 0 2 0 0 2 1 1 2 0 2 1 1 0 0 1 1 2 1 2 0 0 2 0 2 1 2 1 2 1 0 0 0 2 0 1 1 0 2 0 0 1 0 0 0 0 0 0 0 0 0 0 0 0 0 0 0 2 1 0 0 0 1 0 1 0 0 0 0 0 1 0 0 0 1 0 1 1 2 2 0 1 1 1 1 0 2 1 0 0 0 0 1 1 1 0 0 0 0 0 1 0 0 1 1 1 1 2 0 1 1 0 0 0 0 1 1 1 0 2 0 0 0 0 1 1 0 0 2 0 0 1 0 1 1 2 1 0 0 0 2 1 1 0 0 0 0 2 0 0 2 1 2 0 0 2 1 2 2 1 0 2 0 0 0 0 0 0 0 0 0 0 1 0 0 0 0 2 1 0 0 1 0 0 1 2 2 1 1 0 0 2 0 0 1 1 1 1 0 1 1 0 2 0 1 1 2 1 0 0 0 1 0 1 0 1 0 1 0 1 2 0 0 0 1 0 1 2 0 2 0 0 0 0 2 1 1 1 0 0 0 0 0 1 1 0 1 0 0 0 2 0 0 0 1 2 1 2 2 0 0 2 2 2 0 0 2 1 1 1 1 0 2 2 0 1 0 1 0 0 1 1 1 1 1 1 2 0 0 0 1 1 1 1 1 0 0 1 1 1 0 0 0 0 0 0 0 1 0 1 1 2 2 0 2 1 1 1 1 1 0 0 0 0 0 0 1 1 1 0 0 0 1 0 1 0 1 1 1 1 0 0 0 1 0 0 1 0 0 0 0 1 0 1 0 2 1 0 1 1 0 1 0 0 1 1 1 2 1 1 1 1 1 2 2 0 0 0 2 0 2 0 1 1 1 2 2 0 1 0 0 2 1 2 1 0 0 2 0 0 1 1 0 1 0 1 0 1 0 1 2 2 0 0 2 2 2 2 0 2 2 1 0 0 2 2 0 2 0 0 1 1 1 1 2 1 0 0 2 1 1 0 1 1 1 0 1 1 0 1 0 2 2 0 1 1 0 2 1 0 0 2 1 0 0 1 0 2 0 0 2 1 0 1 0 2 2 0 1 1 0 0 0 0 1 0 0 0 0 1 2 0 0 2 0 2 0 2 0 1 1 0 0 1 0 0 0 1 0 1 0 1 1 0 2 0 1 2 0 2 1 0 0 0 0 0 0 2 0 0 0 0 1 1 1 0 0 0 1 1 2 0 0 1 0 0 2 1 0 2 0 0 0 2 0 1 1 2 0 2 0 0 0 1 1 1 1 1 2 2 0 1 0 0 0 0 1 1 0 1 1 0 1 0 1 0 0 0 0 2 0 2 0 1 1 1 1 1 1 0 0 1 2 2 0 1 1 1 0 0 0 0 2 1 1 0 0 2 2 0 0 1 0 0 0 0 2 0 1 0 1 2 0 0 0 0 0 0 2 2 0 0 0 1 0 1 2 1 1 0 0 0 0 0 1 0 0 0 0 0 1 1 1 1 1 0 1 0 1 0 0 1 0 1 1 2 1 0 2 2 1 1 1 0 0 1 0 0 1 0 1 1 1 1 2 0 0 0 1 0 1 1 1 0 1 2 2 2 0 2 0 1 2 0 0 0 0 0 0 1 0 0 0 0 0 0 1 0 0 1 1 2 0 1 2 1 1 1 0 1 0 0 1 0 1 0 1 0 1 0 1 2 1 1 1 1 1 1 0 1 0 0 0 2 1 0 0 1 0 2 1 0 0 0 0 0 0 0 1 0 0 1 1 0 0 1 1 0 2 0 1 2 1 1 1 0 0 0 0 1 2 0 2 2 1 1 0 2 0 2 2 0 0 0 1 0 2 2 1 0 2 0 1 0 0 0 0 0 1 0 1 1 1 0 0 2 2 0 0 1 1 1 0 2 1 0 0 0 0 0 1 0 0 0 0 1 1 0 0 0 1 0 2 2 0 1 0 0 0 0 0 0 0 2 0 1 0 1 0 2 0 1 1 0 0 0 0 0 0 2 1 1 0 0 0 1 1 0 1 1 2 0 1 1 1 0 0 2 0 1 0 0 0 1 1
107 0 0 1 0 1 1 2 0 2 2 0 0 0 0 0 0 1 2 1 0 0 0 2 2 0 0 1 1 2 2 1 0 0 2 0 2 1 1 0 1 0 0 0 2 0 1 0 0 0 0 0 0 0 2 1 0 1 1 1 1 1 1 1 0 0 0 2 0 0 0 1 1 0 1 2 1 2 2 1 1 0 1 1 1 0 0 0 0 1 0 0 1 0 1 1 1 1 0 1 1 0 1 0 1 2 1 1 1 1 0 2 1 2 0 2 0 0 1 0 2 0 0 0 0 1 0 1 0 1 1 1 0 0 0 0 0 0 0 0 1 0 0 0 0 0 0 0 0 2 0 2 1 0 0 0 1 2 0 0 2 0 0 1 1 1 2 1 1 0 0 0 0 2 1 1 1 1 0 1 0 1 0 1 1 0 1 0 0 0 0 0 0 0 1 0 1 2 1 1 0 1 0 1 1 1 1 2 2 1 0 1 1 0 0 2 2 1 1 1 2 1 2 2 0 1 1 0 0 0 0 0 0 0 1 0 0 2 0 1 0 1 2 2 2 2 0 1 0 0 0 0 0 0 0 0 1 0 0 0 0 0 0 0 0 0 0 1 1 0 1 0 0 0 0 1 0 0 2 0 0 1 2 1 1 0 2 1 1 2 0 2 2 2 1 0 0 1 0 0 0 0 1 1 1 0 1 2 1 0 1 1 0 1 2 0 2 1 1 0 0 1 1 1 1 0 0 1 1 1 2 1 0 1 0 1 1 1 1 1 0 1 1 0 1 1 0 0 1 0 0 1 0 1 0 1 1 1 0 2 2 0 0 1 0 0 0 1 2 0 0 0 0 2 0 0 1 1 1 2 2 0 0 0 0 0 0 0 0 0 1 1 2 0 2 2 2 1 0 0 0 0 1 1 1 0 1 0 0 0 0 0 0 1 1 0 1 1 0 1 0 1 2 0 1 2 1 0 0 0 0 0 0 2 0 2 0 0 0 0 2 0 1 0 1 1 1 0 1 0 0 0 1 2 2 1 1 1 1 0 0 0 1 0 0 1 1 2 0 0 1 1 2 2 1 0 0 1 2 1 1 0 0 0 2 2 0 1 1 0 2 0 0 1 1 0 1 0 1 1 0 2 2 0 2 1 2 1 2 0 1 1 1 0 0 1 0 0 2 2 0 2 2 0 0 1 1 0 1 1 1 0 0 0 1 0 1 1 2 1 1 1 0 0 1 2 0 0 1 1 0 1 1 1 1 1 0 0 0 0 0 0 0 1 1 1 0 0 0 1 0 1 1 0 0 0 1 1 0 1 1 0 1 1 0 1 1 1 1 1 0 0 0 2 0 1 0 0 0 0 0 2 2 0 1 1 1 1 0 1 0 0 0 0 2 0 0 0 0 1 1 1 0 0 0 1 1 2 0 0 1 0 0 2 1 0 2 0 0 0 0 0 0 0 1 0 0 1 0 0 0 1 0 2 0 1 1 0 1 0 0 0 2 0 0 2 1 0 1 0 1 0 0 1 1 0 2 0 1 2 0 2 0 2 1 2 1 0 0 2 2 0 0 1 0 0 0 0 0 2 1 0 0 1 0 2 1 2 2 0 0 0 0 2 0 1 0 1 2 0 0 0 1 1 0 0 1 0 0 0 1 0 0 2 1 1 1 0 1 1 0 0 0 0 0 1 0 1 0 0 0 0 0 1 0 0 0 0 1 0 0 0 2 1 0 2 2 1 2 2 1 1 0 0 0 0 0 1 1 1 0 1 1 0 0 2 0 2 1 2 0 1 0 1 1 1 0 0 1 0 0 0 0 0 0 1 1 1 1 2 1 0 2 0 2 0 2 0 2 0 2 2 1 1 2 0 1 0 0 2 1 2 1 2 0 2 0 0 1 0 0 1 1 0 1 0 1 1 0 0 2 0 0 0 1 0 1 1 0 0 0 0 0 0 0 0 1 0 2 0 0 0 1 1 0 1 0 2 1 2 2 2 0 0 0 0 1 0 1 2 1 2 1 0 2 0 2 2 1 0 0 1 0 0 2 0 1 0 0 1 1 0 1 0 1 2 0 0 2 2 0 0 0 0 1 0 1 1 0 0 2 0 0 2 0 0 0 0 1 1 0 0 1 1 1 2 0 1 0 0 2 0 1 1 0 0 1 1 0 2 1 1 1 0 1 1 2 0 1 1 1 0 1 1 1 0 1 2 1 0 0 0 1 1 0 0 0 0 0 0 0 0 0 0 0 1 0 0 0 1 1 0
108 0 0 0 0 1 1 1 0 0 0 1 0 1 0 0 0 2 1 1 0 0 0 2 2 1 1 0 1 1 2 0 1 0 2 0 2 1 1 0 0 0 0 0 1 0 0 1 0 2 0 0 0 0 2 0 0 0 0 1 1 1 0 0 1 2 1 0 0 0 0 1 2 1 2 2 2 0 0 0 2 0 1 1 1 0 0 1 1 2 1 1 1 1 0 0 0 1 0 1 1 0 0 0 2 0 2 2 1 1 0 1 0 0 0 0 0 0 2 0 1 0 1 1 1 1 1 1 0 0 0 0 0 0 1 0 0 0 2 0 1 0 0 0 0 0 0 0 1 1 0 1 0 0 0 0 1 1 0 1 2 0 0 1 2 2 2 0 0 0 0 0 1 1 1 2 1 0 0 0 0 1 1 0 1 0 2 2 1 0 1 2 1 0 2 0 2 1 0 0 0 0 0 1 1 2 0 1 2 0 0 0 2 0 0 2 2 0 2 1 2 1 2 2 0 1 1 0 0 0 0 1 0 0 1 0 0 2 0 1 0 0 2 2 2 2 0 1 1 0 0 0 1 0 0 0 1 1 1 1 1 1 0 0 0 0 0 0 0 0 1 1 2 2 0 0 1 2 1 0 1 2 2 0 2 1 0 1 0 2 0 1 0 2 1 1 0 0 0 0 0 0 0 0 0 0 0 1 0 0 0 1 0 2 1 0 1 1 1 0 0 1 0 0 1 0 0 1 2 2 2 1 0 1 0 0 0 2 0 1 2 2 2 1 1 1 0 0 2 1 1 0 0 2 1 0 0 1 0 1 0 0 2 0 2 0 0 0 0 2 2 2 1 2 0 0 0 0 0 1 2 0 2 0 2 2 1 0 0 0 0 0 1 1 2 1 1 1 0 0 0 0 0 1 2 1 0 1 0 0 0 0 0 0 0 0 0 1 0 1 0 1 0 1 1 2 1 1 1 0 0 0 0 2 0 1 0 1 1 1 2 2 2 0 1 2 1 0 2 0 0 1 0 1 0 0 0 1 1 1 0 0 1 0 0 2 0 1 0 0 1 0 0 0 1 0 0 1 2 1 1 1 0 1 1 2 1 0 1 0 1 0 1 1 2 0 2 1 1 1 1 1 2 1 1 1 1 0 0 0 0 1 1 0 0 2 0 0 1 2 1 1 1 0 0 1 1 0 0 1 1 0 0 0 1 0 0 0 1 0 0 1 0 1 1 0 1 0 2 0 0 0 0 0 1 1 0 0 0 0 0 0 0 2 1 1 1 0 0 0 1 2 0 0 0 0 1 1 0 1 1 0 0 0 0 0 0 0 0 0 0 0 0 0 2 0 0 1 2 1 0 1 0 0 2 0 1 2 0 0 1 1 0 1 0 0 0 0 0 0 0 0 0 1 0 1 2 2 0 0 1 0 0 2 2 2 2 1 1 1 1 0 0 0 1 0 1 0 0 0 0 2 1 1 0 0 2 1 1 1 2 0 1 1 1 0 0 0 0 1 1 2 1 0 0 0 1 1 1 1 1 0 1 1 0 1 1 0 1 2 2 0 0 2 0 0 0 0 0 1 0 1 1 1 2 2 1 0 1 0 0 0 0 1 0 1 0 0 0 0 0 0 1 0 0 1 1 0 1 0 0 0 0 2 0 0 1 0 1 1 1 1 0 0 0 1 0 0 0 0 0 0 0 0 0 1 0 1 2 1 0 0 2 2 0 1 2 0 0 0 0 0 0 1 1 2 0 1 1 1 0 1 0 1 1 0 1 2 2 2 1 2 1 0 1 0 0 1 0 1 0 2 1 0 1 0 1 0 0 2 2 0 1 1 1 0 2 0 0 0 0 0 0 1 2 0 1 0 0 2 0 2 0 1 0 2 0 1 1 0 0 1 1 1 1 0 1 0 0 0 2 0 0 0 0 0 0 0 1 0 0 0 0 0 1 0 1 0 2 0 0 0 2 0 0 2 1 2 1 2 2 2 0 0 0 0 0 1 0 1 1 1 0 0 1 0 2 2 0 0 0 2 0 0 2 0 1 2 0 0 0 0 0 0 1 1 0 1 1 1 0 0 2 1 1 0 0 1 0 0 2 0 1 2 1 0 0 0 0 0 0 0 1 0 0 2 1 1 1 1 1 0 0 2 0 0 2 0 0 1 1 0 1 0 1 1 0 0 1 1 0 0 0 0 0 2 0 1 1 0 0 0 1 1 0 1 0 1 0 2 1 1 0 0 1 1 0 0 0 0 1 1
109 0 0 0 0 0 0 2 0 1 1 1 0 0 0 0 0 1 1 1 1 1 0 2 2 0 1 2 2 1 2 2 1 0 1 1 1 2 0 0 2 0 0 0 2 0 1 0 0 2 1 0 1 1 1 1 0 0 1 1 0 0 0 0 0 0 0 1 0 0 0 1 1 1 1 2 2 0 2 0 0 0 1 0 0 0 0 0 0 2 0 0 0 0 0 0 0 2 0 2 0 0 1 1 2 1 2 2 1 1 0 1 0 0 0 0 0 0 1 0 1 0 1 1 0 0 0 2 0 2 0 2 0 0 1 0 0 0 0 0 1 0 1 0 1 2 1 0 0 0 0 0 0 0 0 0 0 1 0 1 0 1 0 1 1 2 2 0 1 1 1 0 2 0 1 2 0 0 1 1 1 0 0 1 1 0 2 2 1 2 0 2 0 0 1 1 2 1 0 1 0 2 0 0 0 1 2 1 1 0 1 1 0 0 0 2 1 1 1 0 1 1 0 0 0 0 0 1 1 0 0 1 0 0 2 0 0 2 0 1 0 0 2 1 1 1 0 0 2 0 0 0 0 2 0 0 0 0 1 1 0 1 0 1 1 1 0 1 2 1 0 2 2 2 0 0 2 0 2 0 0 1 1 0 0 1 0 1 0 1 1 0 1 2 2 0 1 0 0 0 0 0 1 0 1 0 0 0 1 0 1 1 0 1 0 0 1 1 1 0 0 1 2 2 0 0 1 1 1 1 2 1 0 0 0 0 0 2 0 0 0 1 2 0 0 0 0 0 1 1 1 0 0 2 2 0 1 0 0 1 1 0 2 0 2 0 0 1 1 1 1 1 1 2 0 0 1 1 1 1 1 1 0 0 1 1 1 0 0 0 0 0 1 0 2 1 1 2 0 0 0 0 0 0 0 0 0 0 0 0 0 0 0 1 1 0 0 0 0 0 0 2 1 1 1 1 0 0 0 0 2 0 0 2 1 0 0 0 1 0 2 0 1 0 1 2 1 0 1 0 0 1 1 2 1 1 0 1 1 1 1 1 0 1 0 1 1 2 0 0 2 0 2 2 2 0 1 0 0 0 0 0 0 1 2 0 0 1 1 0 1 0 1 0 0 0 1 0 2 0 0 2 1 0 2 0 2 1 1 0 0 2 1 1 1 1 1 0 0 2 1 1 2 0 0 1 1 0 2 0 2 0 0 0 1 0 1 1 0 1 0 1 0 0 2 2 0 0 2 0 0 0 0 0 0 2 0 1 0 1 0 0 1 2 0 0 2 0 0 0 1 1 0 0 0 0 1 1 0 1 1 1 2 2 2 1 2 1 0 0 0 0 1 1 0 2 0 0 0 0 0 1 1 1 1 1 1 2 0 2 0 0 0 1 1 0 0 0 1 0 0 0 0 0 0 1 2 2 0 0 0 0 0 2 1 1 2 0 0 0 2 2 0 0 2 0 2 2 0 0 0 2 1 1 1 1 1 0 2 0 0 0 0 2 0 0 1 0 0 1 1 1 0 0 0 0 2 0 2 0 0 0 0 2 0 2 2 2 0 0 2 0 0 0 1 0 0 1 0 2 2 0 0 0 2 1 1 2 2 0 0 0 0 1 0 0 0 0 1 0 0 1 0 0 0 1 1 1 0 0 2 0 1 2 1 1 0 1 0 1 0 1 0 0 0 1 0 1 1 0 1 0 0 0 1 1 0 0 2 1 0 0 2 2 0 1 2 1 1 1 0 1 0 0 0 1 0 2 2 2 0 0 2 0 0 1 1 1 1 2 0 2 1 1 2 1 0 1 0 1 0 2 0 1 0 0 2 0 0 1 1 1 1 1 0 0 1 1 1 0 1 1 1 1 1 0 1 0 2 2 2 0 0 0 0 2 0 1 1 0 0 1 1 1 1 0 1 0 0 0 2 0 0 0 0 0 0 0 0 1 1 0 0 0 0 1 0 1 2 1 1 0 1 1 0 1 0 1 1 1 2 2 0 0 0 0 0 1 1 1 1 2 2 0 2 0 2 2 0 0 0 1 1 0 0 2 0 1 0 1 0 0 1 0 1 1 0 2 1 1 0 0 2 1 1 1 1 1 1 0 1 0 0 0 0 0 0 1 0 0 0 1 1 0 0 1 2 0 0 0 0 0 1 0 1 0 1 1 1 1 0 1 1 0 1 1 2 0 1 1 0 0 0 0 0 0 2 1 0 0 0 0 1 2 0 1 1 0 1 1 0 0 0 0 1 0 0 1 2 0 0 0
110 0 0 0 0 0 1 2 0 2 2 0 0 0 0 0 0 2 2 0 1 1 0 2 2 0 1 2 2 0 2 0 1 2 1 0 2 0 0 1 0 0 1 1 2 1 1 0 0 1 0 0 0 0 1 0 0 0 0 0 1 2 2 2 0 0 0 0 1 1 0 0 2 1 1 2 2 0 2 0 0 0 2 0 2 1 1 1 0 2 0 1 2 0 0 2 0 0 0 1 2 1 0 0 2 0 2 2 2 0 0 2 1 1 1 1 1 0 0 0 2 0 2 1 0 2 0 1 0 1 0 1 0 0 0 0 0 0 0 1 1 0 0 0 1 2 0 0 0 1 0 1 0 0 0 0 0 1 0 0 1 1 1 0 1 2 1 0 1 1 1 0 0 2 0 1 0 1 0 0 0 1 1 0 1 0 1 1 0 0 1 0 0 0 0 0 0 1 0 0 0 0 0 2 2 1 1 0 0 1 0 1 2 0 0 2 0 0 2 1 2 1 1 2 1 1 1 0 0 0 1 0 0 0 1 0 0 2 0 1 0 0 2 1 2 2 1 0 2 0 0 0 0 0 0 1 1 1 0 0 0 0 0 0 0 0 0 1 2 0 0 2 1 2 0 1 0 1 1 0 1 2 2 1 2 1 1 1 0 2 0 0 1 2 2 0 1 0 0 0 0 1 0 0 0 0 1 1 1 0 1 2 0 1 1 0 2 0 1 0 0 1 0 0 1 0 0 2 1 1 2 2 0 2 0 0 0 2 0 1 1 0 2 0 0 0 0 0 1 1 1 0 0 1 1 0 1 1 0 0 0 0 0 0 0 0 0 1 2 0 0 0 0 2 0 0 1 0 0 1 1 0 1 0 1 1 1 0 0 0 0 0 0 0 1 0 1 2 0 0 0 0 1 1 1 0 1 2 1 0 0 0 0 1 1 1 0 1 1 1 0 1 0 0 0 0 0 2 2 1 0 0 0 2 0 0 0 2 1 1 2 1 1 1 1 2 2 0 2 0 0 1 1 2 2 1 1 2 1 2 2 2 2 0 0 0 2 2 0 2 2 1 2 2 2 0 0 0 2 0 1 0 0 1 1 1 1 1 1 0 2 0 1 1 2 0 2 0 1 0 1 1 2 1 2 0 2 1 1 0 0 1 1 1 1 1 1 0 0 0 0 2 2 2 2 2 0 0 1 1 1 0 0 0 1 0 0 1 1 0 0 2 0 2 2 1 0 2 0 2 1 1 1 1 2 0 0 0 0 0 1 0 1 1 0 0 1 1 1 0 1 2 0 0 0 0 1 1 0 2 2 0 0 0 0 0 0 0 0 0 0 0 0 0 0 0 2 0 0 0 0 2 0 0 1 0 1 0 0 0 1 0 0 0 2 0 0 0 0 0 0 0 0 0 0 1 2 1 0 0 1 0 0 1 2 1 2 1 0 0 1 1 1 2 2 0 1 1 0 1 0 1 0 2 1 2 2 0 1 1 1 0 0 0 1 2 1 1 0 0 2 0 0 0 0 0 2 0 2 1 0 1 0 0 0 1 0 0 0 1 1 0 0 2 2 0 0 0 0 1 0 1 0 0 1 2 1 2 2 0 1 1 0 0 0 1 1 2 2 0 0 0 1 0 0 1 2 0 0 0 1 0 0 2 0 0 1 1 1 2 1 1 0 0 0 0 0 0 0 0 0 0 0 0 1 1 0 0 2 0 0 0 0 0 0 0 1 1 1 1 0 0 0 1 0 1 1 1 1 1 0 1 1 0 0 2 0 2 2 2 1 2 2 0 1 0 1 1 0 1 1 2 1 0 1 0 1 1 1 2 1 0 0 1 0 0 1 0 1 0 1 1 2 1 1 0 1 0 0 2 0 2 0 1 0 2 0 0 0 0 0 0 1 1 1 0 1 1 0 1 1 0 0 0 1 0 1 0 0 0 0 0 0 0 0 1 1 0 2 1 0 0 0 2 0 0 0 0 2 1 1 1 0 0 0 0 1 0 0 2 2 2 0 0 2 1 1 2 0 0 0 2 1 0 1 2 0 1 0 0 0 0 0 0 2 1 0 0 0 0 0 0 2 0 0 0 0 1 1 0 1 0 0 0 0 0 0 2 0 0 0 0 2 0 0 0 2 0 0 0 2 0 0 2 2 0 2 1 0 1 1 1 1 0 0 1 1 0 1 0 0 0 0 0 1 1 1 0 1 0 0 0 1 2 0 0 2 0 0 1 0 0 0 0 0 0 0 0 1 0 1 1
111 0 0 0 0 0 1 1 0 2 2 0 1 1 1 0 0 2 2 0 1 1 1 1 1 1 1 1 2 0 2 1 2 2 1 2 1 1 0 0 2 0 1 1 2 1 0 0 0 1 1 0 2 1 0 1 0 0 1 0 0 0 2 2 1 1 1 1 1 1 0 1 1 0 1 2 2 2 2 2 0 0 2 1 1 0 0 0 0 2 0 0 1 1 1 2 1 1 0 1 1 0 1 1 2 1 2 1 0 2 0 1 0 1 0 1 0 0 2 0 0 0 2 2 2 0 2 0 1 0 0 0 0 0 1 0 0 1 0 2 0 0 0 0 0 1 0 0 0 0 0 0 2 2 0 0 0 1 0 0 1 0 0 0 0 0 1 0 1 1 1 0 2 0 0 2 1 1 0 0 0 0 0 1 1 0 2 2 0 0 0 2 0 0 1 0 1 2 0 1 0 1 1 0 0 1 2 0 0 0 0 1 1 0 0 2 0 0 1 1 1 0 2 2 0 1 1 0 0 0 1 0 0 0 2 0 0 2 0 1 0 0 2 0 0 0 0 0 1 1 1 1 0 1 0 0 1 0 0 1 0 0 0 2 1 0 1 0 1 0 0 1 1 2 0 0 0 1 1 0 0 1 0 0 1 1 0 1 0 2 0 2 0 2 1 1 0 1 1 0 0 1 1 0 1 0 0 2 1 0 1 1 0 1 1 1 2 0 1 0 0 2 2 0 0 0 0 1 0 0 2 2 0 2 0 0 0 2 0 1 0 1 0 0 1 2 1 0 1 1 1 1 1 2 1 1 1 1 0 1 1 0 0 0 0 0 0 1 1 1 1 1 2 1 1 1 1 0 0 2 0 2 1 1 1 1 1 0 0 0 0 0 0 0 1 0 1 0 0 0 0 0 1 1 1 1 1 0 0 1 1 1 0 1 1 1 1 0 0 0 1 2 0 0 0 0 0 0 0 1 1 0 0 2 0 1 0 0 0 0 2 1 1 0 1 1 1 0 2 0 0 1 0 0 0 0 0 1 0 1 0 0 0 0 0 1 1 2 0 1 1 1 2 2 1 0 1 1 1 0 1 0 0 2 1 2 1 1 0 0 1 0 0 1 1 0 1 0 1 0 0 2 0 0 0 0 1 0 2 0 2 0 1 0 0 2 0 0 1 1 0 2 2 0 1 1 1 0 1 1 1 0 0 1 1 0 2 1 2 0 1 2 0 0 1 0 1 1 1 1 0 0 1 0 1 1 0 0 2 0 1 0 0 0 0 0 0 1 1 0 0 1 1 0 1 0 2 2 0 0 2 1 2 2 2 0 2 1 0 0 0 0 1 1 0 0 0 0 0 0 0 1 0 0 2 0 2 2 0 2 0 0 0 0 1 0 0 0 0 0 0 0 0 0 0 1 1 1 0 0 2 0 0 0 2 1 2 0 1 0 1 1 0 1 1 0 1 0 0 0 0 2 1 0 0 2 1 0 0 0 0 0 0 2 0 0 1 0 1 0 1 0 2 0 0 0 0 0 1 1 1 1 1 1 0 2 0 0 0 2 1 0 0 0 1 0 0 0 0 1 0 0 1 0 2 1 1 2 2 0 0 0 0 1 0 0 0 2 2 0 0 0 0 0 0 1 1 0 2 0 1 1 0 1 1 0 0 0 2 2 1 2 0 0 0 0 0 0 0 0 0 0 0 0 0 1 1 0 0 0 0 1 2 1 0 0 2 2 2 2 0 0 2 0 0 2 0 0 0 1 0 1 2 0 0 1 1 2 2 2 1 2 0 1 1 1 0 1 0 2 0 1 0 0 0 0 0 1 1 2 1 0 1 1 0 0 2 1 1 1 0 2 1 1 2 0 1 0 1 2 1 1 1 1 1 1 0 0 0 0 0 0 1 0 1 0 0 0 1 1 0 0 0 0 0 0 0 0 0 0 0 0 0 0 0 0 1 0 1 2 1 0 1 1 0 2 0 1 2 2 2 2 0 1 1 1 0 2 1 1 1 2 0 0 2 0 2 1 1 0 0 0 0 0 2 0 1 2 0 1 1 0 1 0 1 0 0 2 2 1 0 1 1 0 1 0 1 0 0 0 2 0 0 2 0 0 0 1 0 0 0 0 2 2 2 1 0 0 0 0 2 0 1 0 1 0 1 1 0 2 1 0 1 0 1 1 2 0 2 2 1 0 0 0 0 0 2 0 1 0 0 0 0 1 0 0 0 1 0 2 1 1 1 0 2 0 0 0 0 0 1 1
112 0 0 0 0 0 1 1 0 0 0 0 0 0 0 0 0 1 2 1 1 0 1 2 2 0 0 1 1 1 2 1 1 1 1 1 1 2 0 2 1 0 0 0 1 0 0 0 0 1 1 0 1 0 1 0 1 1 0 1 1 1 0 0 0 0 0 0 0 0 0 0 2 0 2 2 2 0 2 0 0 0 2 1 2 0 1 0 0 2 0 1 1 0 0 1 0 2 0 2 0 0 1 1 2 0 2 0 1 1 0 1 0 1 1 1 1 0 1 0 2 0 1 1 0 0 0 0 1 0 0 0 1 0 0 0 1 0 1 0 0 0 1 0 0 1 0 0 1 0 0 1 0 1 0 0 2 2 0 0 1 1 0 1 2 2 1 0 1 1 0 0 1 1 0 1 1 0 0 0 0 0 1 0 2 1 1 0 0 0 1 0 0 0 2 0 2 1 1 0 0 0 0 2 2 1 2 0 0 0 1 1 1 0 0 2 0 0 1 1 2 1 2 0 0 1 1 0 0 0 0 0 1 1 1 0 0 2 0 1 0 0 2 1 1 1 0 0 2 0 0 0 0 0 1 0 2 1 1 1 0 1 0 0 1 1 0 0 0 0 2 0 1 1 0 2 0 0 2 0 0 1 1 0 2 1 1 1 0 2 0 1 1 2 2 0 0 1 0 0 0 1 1 0 1 0 1 2 0 0 0 1 0 1 0 0 2 1 0 1 0 0 2 2 1 0 0 1 1 1 1 1 0 2 0 0 0 2 0 2 1 1 1 0 1 1 0 0 2 2 2 0 1 1 0 0 0 0 1 0 1 1 1 0 1 0 0 2 2 0 0 0 1 2 1 1 1 1 1 2 2 1 1 0 2 1 1 0 0 0 0 0 1 0 2 1 1 1 1 1 0 1 1 1 1 1 1 1 0 1 1 1 0 0 0 0 1 0 0 0 1 2 0 0 1 1 1 0 0 0 1 0 0 2 0 2 0 1 0 0 2 0 1 1 1 1 1 0 1 0 0 1 0 2 2 1 2 2 1 1 1 1 0 0 1 2 0 2 0 0 1 0 2 2 0 0 0 1 2 0 0 0 0 1 1 1 1 0 1 0 1 0 1 0 1 0 1 0 0 1 0 2 1 1 1 0 2 1 1 0 0 1 0 1 1 1 0 1 0 1 1 2 2 0 0 1 1 0 0 2 0 0 0 0 0 0 0 0 1 1 0 1 0 0 2 1 0 1 1 2 1 1 1 0 2 1 0 2 1 0 0 0 0 1 1 1 0 1 1 1 1 2 1 0 1 0 2 1 0 2 2 0 0 0 0 0 0 1 0 0 0 0 0 1 0 1 1 0 0 0 0 2 1 0 2 1 2 1 0 2 0 0 0 1 1 0 0 0 0 1 1 1 0 0 0 1 1 1 0 0 2 0 0 2 0 1 2 0 0 0 1 2 2 2 2 0 1 2 0 1 0 2 0 2 1 2 1 1 0 0 0 0 1 0 1 0 2 2 0 1 0 2 0 0 0 0 1 1 0 2 1 1 0 2 0 2 2 1 0 1 2 0 0 2 1 0 0 0 0 1 0 0 1 0 2 1 1 2 2 0 0 0 0 2 0 0 0 2 2 1 0 0 1 0 0 0 0 0 1 0 2 0 0 2 1 1 1 1 0 1 0 1 0 1 0 0 0 2 1 0 1 1 0 0 0 0 0 0 2 1 1 1 1 1 0 1 1 1 2 2 1 0 1 0 0 0 0 2 2 2 0 0 0 1 1 1 0 2 2 2 1 2 1 0 1 0 0 0 0 1 0 2 0 0 0 1 1 1 1 1 0 0 1 1 0 0 1 1 0 0 0 0 1 0 2 0 0 0 0 2 0 2 1 0 0 1 1 0 1 0 1 1 0 0 0 0 0 1 0 0 2 0 0 0 0 0 1 0 0 0 1 0 0 0 0 0 1 1 2 0 0 0 1 1 0 1 0 1 2 1 2 2 0 0 1 0 0 2 0 2 2 0 2 1 2 1 1 1 1 1 0 0 1 0 2 1 0 2 0 1 0 0 0 0 0 0 0 1 2 2 0 0 1 1 0 1 1 2 0 0 2 1 0 2 0 0 1 0 0 1 1 1 2 0 0 1 1 0 0 1 2 0 1 1 1 0 1 1 0 1 2 0 1 0 2 0 0 0 0 0 0 0 0 0 0 2 0 0 2 0 0 2 1 2 0 0 2 0 1 1 0 0 0 1 1 0 0 0 0 0 2 1
113 0 1 1 1 0 1 1 0 1 1 1 0 1 1 0 0 0 1 1 0 0 0 2 2 1 0 2 2 1 2 1 2 2 0 2 1 1 0 1 1 0 1 0 1 1 1 0 0 0 0 0 0 0 2 0 2 0 0 0 0 1 2 2 0 0 0 1 0 0 0 0 0 0 0 2 1 2 2 0 2 0 1 0 1 0 0 0 0 2 0 0 0 0 1 1 0 1 0 1 1 0 0 0 2 1 2 1 1 1 0 2 0 1 0 2 0 0 0 0 2 0 2 2 0 0 0 0 1 0 0 0 0 0 0 0 0 0 0 1 0 0 1 0 1 2 1 0 0 1 0 1 0 0 0 0 0 0 1 0 0 2 0 1 0 0 0 1 1 1 0 0 0 2 0 0 0 1 0 0 0 0 0 1 1 0 1 1 0 0 0 1 1 1 2 0 1 1 0 1 0 1 0 2 0 1 2 1 1 0 2 1 1 0 0 2 1 0 0 0 1 1 1 2 0 1 1 1 1 0 1 0 0 0 1 0 0 2 0 0 0 1 2 1 2 2 1 0 2 0 0 0 0 0 0 0 1 0 0 0 0 0 0 1 1 0 0 1 2 0 1 0 1 2 1 1 0 0 2 0 0 0 1 1 2 1 0 0 0 1 1 0 1 2 1 0 0 0 0 1 0 1 0 2 0 0 0 2 0 0 0 0 0 0 1 0 1 0 1 0 0 1 1 1 0 0 0 1 1 1 0 0 0 1 0 0 0 1 1 0 1 1 2 0 0 0 0 1 2 1 0 0 0 2 1 1 1 1 0 0 0 0 1 0 1 0 0 1 1 1 1 1 0 2 0 0 1 0 0 0 0 2 1 0 1 1 0 0 0 0 0 0 0 0 2 0 1 1 0 0 0 0 1 1 1 0 1 0 1 0 0 0 0 2 2 1 0 0 0 0 1 2 1 1 0 1 0 0 0 0 1 0 0 2 0 1 1 0 1 0 2 1 1 1 1 1 1 1 1 0 0 1 1 1 1 1 0 1 0 0 0 0 0 0 0 0 2 2 0 0 1 1 2 2 1 0 1 0 1 0 0 0 0 1 1 1 1 0 0 0 0 2 1 1 0 0 0 0 2 0 2 1 1 1 1 0 1 1 0 1 1 0 2 0 1 1 0 1 1 2 1 2 1 0 0 1 1 1 0 1 1 1 0 2 2 0 1 0 0 1 1 1 0 2 2 2 0 2 0 2 1 1 0 0 1 1 0 0 0 0 0 0 0 0 0 0 0 1 1 0 1 1 0 0 0 0 2 2 0 1 2 0 1 1 1 1 0 1 1 1 0 0 1 2 0 0 0 0 0 0 0 1 1 0 1 1 1 1 0 0 1 1 0 0 2 0 0 0 0 0 0 0 0 1 0 0 1 1 0 0 0 0 0 2 1 1 2 0 1 0 1 1 0 1 1 0 1 1 0 2 0 1 1 1 0 1 2 0 1 0 0 0 2 1 0 1 1 2 0 0 0 0 0 0 1 1 1 0 1 1 0 1 1 1 1 2 0 0 0 2 2 0 0 0 0 0 0 1 0 2 0 1 0 0 1 1 1 1 1 0 1 1 0 1 0 1 0 0 0 0 0 0 1 0 0 0 0 1 1 0 1 0 0 2 0 0 0 2 0 2 0 1 1 1 0 0 1 0 0 0 0 0 0 0 0 2 0 0 2 2 0 0 1 1 0 1 2 2 2 2 0 1 1 0 0 0 0 1 1 1 0 0 0 1 1 1 0 2 1 2 0 1 2 0 1 0 0 1 1 0 0 0 0 0 0 1 1 0 1 2 2 0 2 0 1 0 2 0 1 1 1 2 1 0 1 0 0 0 0 2 0 2 0 0 0 1 0 1 1 0 0 0 0 0 0 0 0 0 0 0 1 0 0 1 0 1 0 0 0 0 0 0 2 0 2 1 1 1 1 0 0 0 1 1 0 2 0 1 2 2 2 2 0 0 0 0 2 1 0 2 2 2 1 1 2 0 2 2 0 0 0 2 0 0 2 1 0 1 0 1 0 0 0 0 1 1 1 0 2 2 0 0 2 1 0 0 1 2 2 0 0 0 1 1 2 0 0 2 0 0 0 0 2 1 1 0 0 1 0 0 2 1 0 2 1 0 1 1 0 2 1 0 0 0 2 0 1 0 1 1 0 0 0 1 0 0 2 0 2 1 1 0 1 1 0 0 0 0 1 1 0 0 1 0 1 0 0 0 0 0 1 1
114 0 0 0 1 0 1 2 0 2 2 0 0 0 0 0 0 1 1 1 1 0 1 2 2 0 0 1 2 1 1 0 0 0 2 0 2 2 0 0 1 0 1 0 0 1 0 0 0 0 0 0 1 0 1 0 1 0 0 1 0 1 1 1 0 0 0 0 1 1 0 0 2 1 1 2 2 0 1 0 1 0 2 0 1 0 0 0 0 2 0 0 0 0 0 1 0 2 0 2 2 0 0 0 2 1 2 2 2 0 0 2 0 2 0 2 0 0 0 0 2 0 2 2 0 1 0 2 0 2 0 2 0 0 1 1 0 0 0 2 1 0 0 0 2 1 0 0 0 0 0 0 0 0 0 0 0 0 1 1 0 1 0 0 0 2 1 0 1 1 0 0 0 2 0 1 0 1 0 0 0 0 0 1 2 1 1 0 0 0 2 0 0 0 1 0 1 1 0 0 0 0 0 1 1 2 1 1 1 0 1 2 2 0 1 1 1 0 2 1 2 1 2 2 0 2 2 1 1 0 1 0 0 1 1 0 0 2 0 2 0 0 2 2 2 2 1 1 2 0 0 0 0 0 0 1 1 1 0 1 1 0 0 0 0 0 1 1 2 0 0 0 1 1 0 0 0 1 2 0 2 1 1 0 1 0 0 1 0 1 1 1 0 2 2 0 2 0 0 0 0 0 1 0 1 0 0 1 0 0 0 1 0 1 1 0 2 0 1 0 1 2 1 1 0 0 0 1 0 1 1 1 0 1 0 1 0 1 1 0 1 1 0 0 0 0 2 0 2 1 1 0 0 0 0 0 0 2 0 0 0 0 2 0 2 1 0 2 2 0 0 0 0 2 0 0 1 1 1 2 1 1 2 0 0 1 1 0 0 0 0 0 0 0 2 0 0 1 1 1 0 1 1 0 0 0 1 1 0 0 0 0 0 2 2 0 0 0 0 0 0 1 0 1 0 0 0 0 0 2 0 0 0 2 1 0 0 0 0 0 2 0 1 1 0 1 2 0 2 0 0 2 1 2 1 1 0 1 1 1 1 2 0 0 0 2 0 2 0 0 1 0 1 1 0 1 0 0 1 0 2 0 0 2 1 2 1 1 0 1 0 0 1 2 2 0 2 0 2 0 1 2 2 1 2 0 2 1 1 0 0 2 0 0 0 2 0 1 1 2 1 2 2 1 2 2 0 1 0 2 0 1 0 0 0 0 1 1 2 1 1 1 0 1 0 2 0 1 1 1 1 1 0 0 2 0 1 0 2 0 2 0 1 1 0 0 1 0 0 0 0 0 1 0 1 0 2 1 0 2 1 0 1 1 1 0 1 0 0 0 0 0 0 0 1 0 0 1 1 1 1 1 0 1 2 0 2 0 0 1 0 0 0 0 1 1 0 0 0 0 0 0 0 0 0 2 0 2 0 0 1 0 0 2 1 0 1 0 0 0 0 1 0 0 1 0 0 1 0 0 0 2 1 0 0 1 2 0 2 1 1 0 0 2 0 0 0 1 1 0 0 0 1 0 0 0 2 1 2 0 1 0 0 0 0 1 2 0 0 0 2 0 0 0 0 0 0 0 0 2 0 2 1 0 1 1 0 1 1 0 1 1 1 1 0 0 0 0 0 0 0 0 1 1 0 0 1 1 1 0 1 0 1 2 1 1 0 1 1 2 0 2 1 1 0 0 0 0 0 0 1 1 0 0 0 1 0 0 2 1 1 1 1 1 0 2 2 1 1 1 0 1 1 1 1 1 0 1 1 2 0 0 1 0 0 2 0 2 2 2 0 2 0 1 1 1 0 0 0 0 0 1 1 0 1 0 2 0 0 2 2 1 1 1 1 0 2 1 1 0 2 1 0 1 2 0 2 0 0 2 1 2 0 0 0 1 0 0 2 1 2 2 0 0 0 0 0 0 0 0 2 0 0 0 1 0 1 0 0 0 0 1 0 0 0 2 0 1 0 0 0 0 1 1 0 0 0 2 1 2 2 2 0 0 0 0 2 1 0 2 1 1 1 0 2 1 1 0 0 1 0 1 0 0 1 1 0 1 1 1 0 0 1 1 2 2 0 0 2 1 0 1 2 0 0 0 0 1 0 0 2 0 0 2 0 0 0 1 1 1 0 0 1 2 2 1 1 0 0 0 1 0 1 1 1 0 1 0 0 1 1 0 0 0 2 0 1 1 2 1 1 0 0 0 0 1 1 0 2 0 0 0 1 1 0 1 1 2 0 2 1 1 0 0 0 0 0 1 1 1 1 0
115 0 0 0 0 0 2 2 0 2 2 0 0 1 1 0 0 1 2 1 0 0 0 2 2 1 0 1 2 1 2 1 2 2 0 1 1 2 0 0 2 0 1 1 1 1 1 1 1 2 0 0 0 0 2 0 0 1 1 0 0 1 0 2 0 0 0 0 0 0 1 1 2 2 2 2 1 2 2 0 2 0 1 1 2 0 0 0 0 2 0 0 2 2 1 1 0 1 0 1 1 0 2 2 2 0 2 0 1 2 0 1 1 1 1 1 1 0 0 0 1 1 0 0 0 1 0 0 0 0 1 0 0 0 2 0 0 0 0 0 1 0 0 0 0 0 0 0 1 1 0 2 0 0 0 0 0 0 0 0 0 0 0 1 0 2 1 1 0 1 1 2 0 2 1 1 0 0 0 1 1 1 0 1 1 0 1 0 0 0 1 1 0 1 2 0 2 2 0 0 0 0 0 1 1 1 2 2 1 0 0 0 2 0 0 2 0 0 2 1 2 1 1 2 0 0 0 0 0 0 0 1 1 0 1 0 0 2 0 1 0 0 2 2 2 2 0 0 2 0 0 0 0 0 1 0 1 1 1 0 0 0 0 0 0 0 0 0 0 0 1 1 1 2 0 0 1 1 2 0 1 1 0 0 1 1 0 0 0 1 1 0 0 2 1 1 1 2 0 2 0 0 1 0 1 0 0 1 0 0 0 1 0 2 1 0 2 1 0 0 0 0 2 2 0 0 1 1 1 1 2 1 0 1 0 0 0 1 1 0 1 1 2 0 1 1 0 1 2 0 0 0 1 2 1 0 0 1 0 0 0 0 1 0 1 0 0 1 1 1 1 1 0 2 0 0 1 1 0 2 2 0 0 0 2 1 1 0 0 0 0 0 2 0 2 2 2 1 1 1 0 1 0 2 2 0 0 0 0 0 0 0 0 1 1 0 1 0 0 0 0 2 1 0 1 1 2 0 0 0 2 1 1 0 2 0 0 2 0 0 0 1 1 1 1 2 1 0 2 0 0 2 1 2 2 2 0 2 1 2 2 2 1 1 0 0 2 2 0 0 1 0 2 2 1 0 0 0 2 1 1 0 0 1 1 2 1 1 1 0 1 0 1 1 0 0 2 1 2 0 2 1 2 2 2 0 2 2 0 0 0 0 0 0 1 0 0 1 1 2 1 2 2 2 2 2 0 0 1 1 1 0 0 1 1 0 1 2 1 1 0 1 0 1 1 1 0 1 1 1 0 0 1 1 2 0 1 0 0 0 0 0 1 0 0 0 0 1 1 0 0 0 0 0 0 0 1 2 0 1 2 0 1 0 1 0 1 2 0 0 0 0 1 0 0 0 1 1 1 1 1 1 0 1 1 0 1 0 0 0 1 1 0 1 1 1 0 0 0 0 0 0 0 0 0 1 1 2 0 0 0 0 1 2 2 0 2 0 1 0 1 2 0 0 0 0 0 1 0 1 0 2 0 0 1 2 2 0 2 1 0 0 0 1 0 1 1 2 0 0 0 1 0 0 0 2 0 1 0 2 1 1 1 1 1 1 0 1 0 1 1 1 0 1 0 0 0 0 0 0 0 0 1 0 2 1 0 2 2 0 0 0 0 2 0 0 0 0 0 0 0 0 0 0 0 0 0 0 1 0 1 0 0 2 0 0 0 0 0 0 0 0 1 0 0 1 0 1 0 0 0 0 1 1 0 1 0 0 1 0 1 0 1 1 0 2 2 2 1 1 0 0 1 0 0 0 0 2 2 2 0 0 0 0 2 0 0 1 0 2 0 1 0 1 1 1 0 0 0 1 0 1 1 0 1 0 1 1 1 1 0 0 0 1 0 1 2 1 1 1 1 2 2 0 2 0 0 0 0 2 0 2 1 1 0 1 1 1 2 0 0 1 2 1 2 0 1 0 0 0 2 0 0 0 0 0 0 0 0 0 0 0 0 0 0 1 0 0 2 0 0 0 1 1 0 0 0 1 2 2 2 2 0 0 0 0 1 2 0 2 2 2 1 0 2 1 2 2 0 0 0 1 0 1 2 1 1 2 0 1 1 0 1 0 1 1 0 1 1 1 0 0 1 1 1 0 0 2 0 0 2 2 0 1 1 0 0 1 0 0 0 0 2 2 2 1 2 0 0 0 2 1 0 0 2 0 2 0 0 1 1 0 0 0 1 1 1 0 2 2 0 0 0 0 0 2 0 1 1 0 0 0 2 1 0 1 1 1 0 2 0 0 1 0 1 0 0 1 2 1 2 1
116 0 0 0 0 0 0 2 0 2 2 0 0 0 0 0 0 2 2 0 2 0 1 1 1 1 1 1 1 1 2 0 1 1 2 0 2 1 0 1 1 0 0 0 1 1 0 0 0 0 0 0 1 0 1 0 1 0 0 0 1 2 1 0 1 1 1 1 0 0 1 1 1 0 1 2 2 0 2 0 0 0 2 0 1 0 0 0 0 2 0 0 0 0 0 2 1 2 0 2 0 0 1 1 2 0 2 0 0 2 0 2 0 2 0 2 0 0 1 1 1 0 0 0 0 0 0 1 1 0 0 1 0 0 0 0 0 0 0 1 1 0 0 0 1 1 0 0 1 1 0 0 0 0 0 0 1 1 1 2 0 0 0 1 0 1 2 2 0 0 0 0 0 2 1 1 0 0 0 1 1 1 1 0 1 0 2 0 0 0 1 0 0 0 2 0 1 1 0 1 1 1 0 0 0 2 1 0 0 0 0 1 1 0 0 2 1 0 0 0 1 0 2 1 1 0 0 0 0 0 0 0 1 1 1 0 1 2 0 2 0 1 2 0 2 2 2 0 1 0 0 0 0 0 1 0 1 0 1 1 0 1 0 1 0 1 0 1 1 0 0 0 0 2 0 0 1 1 2 0 1 1 2 0 1 1 1 2 0 2 0 1 0 1 0 0 0 1 0 1 1 0 1 0 1 0 0 2 0 0 0 1 0 0 1 0 1 1 0 0 0 1 1 1 1 0 0 0 1 1 2 1 0 1 0 0 0 1 1 1 0 0 2 2 1 1 1 0 1 1 1 1 0 2 2 0 0 2 0 0 0 0 1 0 1 0 0 0 0 2 2 2 1 2 0 0 0 0 0 1 1 0 1 1 1 0 0 1 1 0 0 0 0 0 2 0 0 1 1 0 0 0 0 1 1 0 0 1 0 0 0 0 0 1 1 0 0 0 0 0 0 2 1 0 1 1 1 0 0 0 0 0 1 0 1 0 0 0 0 0 1 0 0 0 1 0 1 0 1 0 0 0 1 2 2 1 1 2 0 1 2 1 1 1 0 0 2 2 0 1 2 1 2 2 2 0 1 0 0 0 2 0 0 1 1 1 1 1 0 1 1 1 0 2 1 0 2 0 1 0 0 2 2 1 2 0 2 1 0 0 0 1 0 0 1 0 0 0 0 0 0 2 2 1 1 1 1 0 1 1 1 0 0 2 2 0 1 0 1 2 0 0 0 1 2 2 0 1 0 2 0 1 1 0 2 0 0 0 0 0 0 0 0 2 0 0 2 0 0 1 1 2 0 0 0 0 2 1 0 2 2 0 1 1 0 1 1 0 0 0 1 0 1 0 1 0 1 1 1 0 0 2 1 1 2 0 0 1 0 1 0 0 0 1 0 0 0 0 0 0 0 0 0 1 0 0 1 0 0 0 2 0 0 0 2 0 2 1 0 1 0 0 1 2 2 0 2 1 0 1 1 1 0 2 1 2 2 0 2 0 0 0 1 0 0 1 1 0 2 0 0 0 1 0 0 0 1 1 1 1 1 1 1 2 1 2 0 1 1 1 2 0 0 2 1 0 0 0 0 1 1 0 0 0 0 2 0 1 1 0 0 0 0 1 0 1 0 1 1 0 0 1 1 0 1 0 1 0 0 0 1 0 0 2 0 0 0 1 1 2 1 2 1 0 0 0 0 1 1 0 1 0 0 0 0 1 0 0 2 1 1 1 0 1 0 1 2 1 2 2 1 0 1 0 0 0 1 1 0 1 0 1 0 2 1 1 0 2 1 1 0 0 2 0 2 0 1 0 1 2 0 1 1 0 1 0 1 0 0 1 1 0 2 0 0 0 1 0 1 1 0 2 2 1 2 0 1 0 0 2 1 2 1 1 0 2 0 1 1 0 0 1 1 1 1 0 1 0 0 0 1 0 0 0 0 0 0 0 0 0 0 0 1 0 1 0 1 1 1 0 0 0 1 1 0 1 0 0 2 2 2 2 1 0 1 1 0 1 0 2 1 2 0 1 1 0 1 2 0 1 0 1 0 0 2 0 2 2 0 1 1 0 0 0 0 0 0 1 1 1 0 0 2 0 0 0 0 0 0 1 2 0 1 0 0 0 1 1 0 0 0 0 1 1 0 2 2 0 0 0 1 0 1 1 1 0 1 0 0 0 2 0 1 0 1 1 1 1 1 0 0 0 1 1 0 0 2 0 2 0 0 1 2 2 0 0 2 1 0 2 0 0 0 0 1 0 0 0 0 0 1 0
117 0 1 1 1 0 1 1 0 0 0 2 0 0 0 0 0 2 1 1 1 1 0 1 1 0 0 2 2 0 2 0 0 1 0 1 2 1 0 0 2 1 0 0 2 0 0 0 0 0 0 0 1 0 1 1 2 0 2 1 1 1 0 0 1 1 1 0 0 0 0 0 2 0 1 2 2 0 1 0 1 0 1 0 0 0 0 0 0 2 0 1 0 0 1 1 0 0 0 0 2 0 1 1 2 1 1 0 1 1 0 1 2 2 2 2 2 0 1 0 0 1 2 2 1 0 1 0 1 0 0 0 0 0 1 0 0 0 0 1 1 0 0 0 0 2 0 0 0 1 0 2 0 0 0 1 0 1 0 0 0 1 0 2 1 1 1 0 0 0 0 0 0 2 0 0 0 1 1 1 1 0 1 0 1 0 2 0 0 0 2 0 0 1 2 0 2 1 0 1 0 1 0 1 1 1 1 1 2 0 0 2 0 0 0 2 1 0 0 0 1 0 0 1 0 0 0 0 1 1 0 0 0 1 1 0 1 0 0 0 0 0 1 1 2 2 1 0 2 0 0 0 1 0 0 0 0 0 1 1 0 1 0 2 2 0 0 0 1 0 1 0 1 1 0 0 0 0 1 0 0 2 1 0 0 0 0 0 0 1 1 1 0 2 2 0 1 2 0 2 0 0 0 1 0 0 0 2 1 0 1 1 0 2 2 0 2 0 0 0 1 0 1 1 1 0 0 1 0 0 1 0 0 1 0 0 0 1 1 1 1 1 2 0 1 1 1 0 2 1 1 0 0 1 1 0 0 0 0 1 1 0 2 0 2 1 0 2 2 0 0 0 2 2 0 0 2 1 1 2 2 1 1 0 1 1 0 1 1 0 0 0 2 0 2 2 2 0 1 1 0 1 0 1 1 1 0 1 0 0 0 0 0 1 1 0 0 0 0 0 0 1 0 1 2 2 2 1 1 0 0 1 1 1 1 0 1 0 0 0 1 1 0 2 0 2 2 1 1 1 1 2 1 2 1 1 0 2 2 1 2 1 0 0 0 2 0 2 0 0 0 0 2 2 1 0 1 0 1 0 1 1 0 0 2 0 0 0 2 0 2 0 1 1 1 0 1 0 1 1 0 2 1 0 1 2 2 1 1 0 0 1 0 0 2 0 0 0 1 2 1 1 2 0 0 2 0 2 0 2 0 2 0 2 2 0 1 0 0 1 1 0 0 0 1 1 1 2 0 2 0 0 0 0 2 0 2 0 2 0 2 0 0 2 1 1 1 0 0 0 0 0 1 0 1 0 1 0 0 2 1 1 1 1 1 0 1 1 0 0 1 1 1 0 0 0 1 0 0 1 0 2 1 0 1 0 1 2 0 2 0 0 0 0 0 0 1 0 1 0 0 0 0 1 0 0 2 2 0 0 0 1 0 1 2 1 2 0 0 0 0 1 0 0 0 0 0 1 0 0 0 2 1 1 0 1 1 0 2 0 0 0 1 0 0 1 1 2 0 0 1 0 1 0 1 1 1 0 2 0 1 0 0 2 1 2 1 1 0 1 2 0 0 1 1 0 0 0 0 2 0 1 0 0 1 2 1 2 2 0 0 0 0 1 0 1 0 0 0 0 0 2 1 0 0 1 1 0 0 0 1 0 0 2 0 0 0 0 1 1 1 1 1 0 0 0 0 0 1 1 1 1 0 2 0 1 0 0 2 2 0 0 1 2 0 1 2 1 2 2 1 0 1 1 1 0 0 1 1 1 0 1 0 0 0 2 0 2 1 2 0 1 1 1 2 1 0 1 0 1 0 2 0 1 0 0 1 0 0 0 0 0 2 0 2 0 2 0 0 1 0 1 0 0 2 0 0 0 1 2 0 2 0 0 0 1 0 0 0 0 1 1 0 0 0 0 1 0 0 0 1 0 0 0 0 0 0 2 0 0 0 0 0 0 0 1 0 0 0 1 0 0 0 1 0 2 1 0 1 0 1 1 0 0 0 0 0 0 0 1 1 1 1 1 2 1 2 1 1 0 0 1 0 1 2 1 0 0 0 1 0 0 1 0 1 1 0 2 2 1 0 1 1 1 1 0 1 1 1 1 1 0 0 1 0 0 0 2 0 0 0 0 2 1 0 1 2 1 0 0 2 0 0 2 1 0 1 1 0 2 1 1 0 1 0 0 2 0 0 0 0 0 1 0 0 0 1 1 1 0 0 0 0 0 0 1 1 0 1 2 1 0 0 0 0 1 0 1 1 1 2 0
118 0 0 0 0 0 0 0 0 0 0 1 0 1 0 0 0 1 2 0 1 1 1 1 1 0 0 1 2 0 2 0 2 1 1 1 1 2 0 0 1 0 1 1 2 0 1 0 0 0 0 0 1 1 1 1 0 0 2 1 2 2 0 1 0 0 0 1 0 0 0 1 1 0 1 2 1 1 2 0 2 0 2 2 2 0 1 1 1 2 1 1 1 1 0 1 0 0 0 0 2 0 1 1 2 1 1 0 0 2 1 1 1 2 1 2 0 1 2 0 1 2 2 2 2 0 2 1 1 1 1 1 0 0 1 0 1 0 0 1 0 0 0 0 1 1 0 0 0 1 0 1 0 0 0 0 0 0 0 0 1 2 0 1 0 2 0 1 0 1 1 0 1 1 1 1 1 0 1 1 1 0 0 1 0 0 1 2 1 0 2 1 0 0 0 0 0 2 0 1 0 1 0 1 1 0 2 0 0 0 0 0 1 0 0 2 0 0 2 0 2 1 2 2 0 1 1 0 0 0 0 0 0 0 1 0 0 2 0 1 0 0 2 1 2 2 1 0 1 1 1 1 0 0 0 0 0 1 1 1 1 1 0 0 1 0 2 1 2 1 1 0 0 2 0 0 1 0 2 0 0 2 1 0 0 0 0 2 0 2 0 0 0 1 1 0 2 0 0 0 0 1 0 1 0 0 0 2 0 0 0 1 0 2 2 2 2 0 1 0 0 1 1 1 1 0 1 1 0 0 1 0 1 1 0 0 0 2 0 1 2 1 2 0 1 1 0 0 2 1 1 0 0 1 1 0 1 0 1 1 2 1 2 0 2 1 0 0 2 0 0 0 0 2 1 1 0 0 0 1 0 1 0 1 1 1 0 0 0 0 0 0 1 0 2 1 1 1 0 0 0 0 0 2 2 0 0 1 0 0 0 0 0 0 0 0 0 0 2 0 0 0 0 0 2 1 1 0 0 0 2 0 0 1 0 1 0 2 1 1 2 1 1 0 2 0 0 0 1 1 0 0 0 1 0 0 0 2 1 1 1 1 2 0 0 0 2 2 0 0 0 0 1 1 1 0 2 0 2 1 2 0 0 1 1 1 0 1 0 0 1 1 0 0 1 0 1 0 1 1 0 2 2 0 2 2 2 1 2 0 0 2 0 0 1 1 0 1 0 1 0 2 1 1 1 1 1 0 0 1 1 0 0 1 1 1 1 0 1 1 0 1 0 0 2 2 0 1 1 2 1 2 1 1 2 0 1 1 1 0 1 0 0 2 1 1 1 0 0 0 1 2 1 0 1 0 1 2 1 2 2 0 2 1 1 1 2 2 2 2 0 0 0 0 0 0 2 1 1 1 1 1 0 0 2 0 2 1 0 0 0 0 0 0 1 0 0 0 0 1 1 1 0 0 0 1 1 1 0 0 1 1 0 2 2 1 2 0 1 0 1 1 0 2 1 0 1 1 1 2 0 2 0 2 0 2 0 1 2 0 0 0 1 0 1 0 0 0 2 0 0 0 0 1 1 0 2 0 1 1 0 0 0 0 0 2 0 1 0 0 1 0 0 1 1 0 0 1 0 1 1 1 0 0 2 1 1 1 2 0 0 0 0 1 0 0 0 1 1 0 0 0 0 0 0 2 2 0 0 0 1 0 0 2 0 0 0 0 1 1 0 1 0 0 0 1 0 0 0 0 0 0 0 0 0 2 1 0 1 0 0 0 2 2 0 0 2 1 2 2 1 1 0 0 0 1 0 0 0 0 0 2 1 0 0 2 0 0 0 2 0 2 2 0 1 0 0 1 0 1 1 1 1 0 1 0 1 0 0 1 1 1 1 0 1 0 0 0 1 0 1 1 0 0 2 0 0 0 1 2 0 2 0 1 0 2 0 0 0 0 0 0 0 0 0 0 0 0 0 0 2 1 0 0 1 0 1 0 0 0 1 0 0 0 0 2 1 0 1 1 0 0 1 0 1 1 1 2 2 1 1 1 0 0 0 0 1 1 0 2 2 1 0 1 0 0 1 1 0 0 1 1 0 0 2 0 0 1 0 1 1 0 0 0 1 1 0 1 0 0 0 1 1 1 0 1 1 1 0 0 2 0 1 2 1 0 0 1 0 0 0 0 2 0 0 1 1 1 0 0 2 0 2 0 0 2 2 1 0 2 1 1 1 0 0 0 1 0 0 0 0 0 0 0 0 1 0 1 1 0 0 0 1 1 0 0 1 0 0 2 2 1 0 1 2 0 0 0 0 0 0 0
119 0 0 0 0 0 1 1 1 0 1 1 0 1 0 0 0 1 1 1 0 0 0 2 2 0 0 1 1 0 1 0 1 2 1 2 2 1 0 0 2 0 0 0 0 0 1 1 0 1 0 0 2 0 0 1 1 1 1 1 1 1 0 0 0 0 0 0 0 0 0 1 2 0 1 2 2 1 2 0 1 0 2 2 2 1 1 0 0 2 0 0 1 0 0 1 0 0 0 1 1 1 1 1 2 0 2 2 2 0 0 2 0 1 0 1 0 0 0 0 0 0 2 2 2 0 2 1 0 1 1 2 0 0 0 0 0 0 0 1 1 0 0 0 2 2 0 0 0 1 0 1 0 0 0 0 0 1 0 1 0 1 0 1 2 2 2 1 0 0 0 0 0 2 0 0 0 0 1 1 1 0 0 2 2 0 2 1 0 0 0 1 0 0 1 0 0 1 0 1 0 2 0 2 2 0 2 0 2 0 0 0 0 0 0 2 0 0 2 1 2 1 1 2 0 1 1 0 0 0 0 0 0 0 1 0 0 2 0 1 0 0 2 1 1 1 0 0 2 0 0 0 0 0 0 1 2 1 2 2 0 2 0 0 0 0 0 0 2 1 0 1 0 2 0 0 0 1 2 0 1 1 2 1 2 0 1 1 0 2 0 1 0 2 1 1 1 0 1 0 0 0 0 0 0 1 1 2 0 0 0 1 0 2 2 1 2 0 0 0 0 2 1 1 0 0 1 1 0 0 1 1 0 1 0 0 0 1 1 0 0 0 1 0 0 0 1 0 1 1 1 1 0 2 1 1 1 1 0 1 1 0 2 0 2 1 1 1 1 1 1 1 0 2 0 0 1 0 0 0 0 2 0 0 1 0 0 0 0 0 0 0 1 0 2 1 1 1 0 1 0 1 1 1 2 0 0 1 0 0 0 0 0 0 0 0 2 0 0 0 1 1 0 0 2 2 2 0 0 1 1 0 0 0 2 1 0 0 1 0 2 0 1 0 1 0 1 0 1 1 0 0 1 2 1 1 0 0 2 0 0 2 0 0 2 2 0 1 0 0 1 0 1 1 1 0 1 0 2 1 1 0 0 1 1 2 0 1 0 1 1 0 1 1 1 0 2 1 1 1 1 1 1 1 1 0 1 2 0 0 0 1 0 0 1 0 0 0 1 1 0 2 2 1 1 2 0 0 1 1 1 1 1 1 1 0 1 1 2 2 0 1 0 0 1 1 0 0 2 0 0 0 1 0 1 1 0 0 0 1 0 0 1 1 0 0 1 0 0 1 1 0 0 0 0 0 2 0 0 2 2 1 1 1 1 0 0 2 0 0 0 0 1 0 2 0 1 1 1 1 1 2 1 0 1 0 0 1 0 1 2 0 0 1 0 1 0 0 0 0 0 0 0 0 0 2 1 1 0 0 1 0 1 1 2 0 1 0 0 0 2 0 0 1 1 0 1 1 0 1 0 1 1 0 0 2 2 0 1 0 0 0 1 1 0 1 1 1 1 0 0 0 1 1 0 0 2 1 2 0 1 1 0 2 1 2 1 1 0 1 1 0 0 1 1 0 0 0 0 2 0 2 0 1 0 2 1 1 2 0 0 0 0 2 0 1 0 2 1 0 1 0 1 0 0 1 1 0 0 0 0 0 0 2 0 1 1 0 0 0 0 0 0 1 0 1 1 0 0 0 0 0 0 0 0 0 0 0 2 0 0 0 0 0 1 0 2 2 2 2 0 0 1 1 1 0 0 0 0 0 0 2 2 0 0 0 2 2 2 2 1 2 0 1 1 1 0 0 0 1 0 2 0 0 0 0 1 0 2 2 2 0 1 1 1 0 2 1 1 0 1 1 1 0 2 0 0 0 1 2 2 1 2 0 0 2 0 1 1 0 0 1 0 0 0 0 0 0 0 0 2 0 0 0 1 0 0 0 0 0 0 0 1 0 1 1 0 0 0 2 0 0 1 2 0 2 0 1 1 1 2 2 0 0 0 0 0 1 1 1 1 2 0 0 1 0 2 2 0 0 0 1 0 1 2 1 0 0 0 1 1 1 0 0 2 1 0 2 2 2 0 1 2 1 0 0 1 0 1 0 2 1 0 1 0 0 0 0 0 1 0 0 2 1 1 1 0 0 0 0 1 0 2 0 0 0 0 0 0 0 2 0 1 0 1 0 0 0 2 2 1 1 0 0 1 0 2 0 2 0 0 0 0 0 0 1 1 1 0 1 0 0 0 0 0 0 0 1 1 0 1 0
120 0 0 0 0 0 0 1 0 1 1 0 1 1 1 0 0 2 0 2 0 0 1 1 1 1 1 2 2 1 2 1 2 2 0 2 0 1 1 1 0 0 0 0 2 0 1 0 1 0 0 0 0 0 2 1 1 1 1 0 1 2 2 2 0 0 0 0 0 0 1 1 2 0 1 2 1 2 2 2 0 0 1 0 1 1 0 0 0 1 0 0 0 0 0 1 0 2 0 2 0 0 0 0 2 0 2 0 1 1 0 1 0 1 0 1 0 1 1 0 2 0 1 1 1 1 1 0 1 0 1 0 2 0 0 0 2 0 0 0 0 0 0 0 1 0 0 0 0 0 0 0 1 1 0 1 0 1 0 0 0 1 0 1 1 2 2 1 0 1 1 1 0 2 0 0 0 0 0 1 1 1 0 1 1 0 2 2 1 1 1 1 0 0 2 0 2 2 0 0 0 0 0 1 1 1 1 2 1 0 0 1 1 0 0 2 0 0 0 0 2 2 2 2 1 0 0 0 0 0 0 0 0 0 2 0 1 2 0 0 0 0 2 2 2 2 0 0 2 0 0 0 1 0 0 0 2 0 0 0 0 0 0 0 1 0 0 0 0 0 0 2 1 2 0 0 0 1 1 0 0 1 0 0 2 2 0 0 0 1 1 0 0 2 2 0 2 0 0 0 0 2 1 1 1 0 0 2 1 0 1 1 0 2 1 0 2 0 1 0 1 1 1 1 0 0 0 1 0 0 2 1 0 2 0 0 0 2 0 0 0 2 2 0 0 0 1 0 0 0 0 2 1 1 0 0 1 1 1 1 2 1 0 1 0 0 0 1 1 1 1 1 1 2 0 0 2 0 0 1 2 0 0 1 1 1 1 0 0 0 0 0 0 0 2 0 0 0 1 1 0 1 2 0 1 0 1 1 0 0 0 0 0 2 2 1 0 0 1 0 0 1 0 0 2 1 1 0 0 0 1 0 1 0 0 1 0 1 0 0 1 0 1 0 1 1 1 0 1 0 0 1 1 2 2 1 1 0 1 0 0 1 0 0 0 0 2 2 0 0 0 0 2 2 2 0 0 0 0 0 2 0 0 0 2 1 0 2 0 1 0 0 0 1 0 0 1 0 0 1 0 2 1 1 1 0 2 1 1 0 0 2 1 1 1 1 1 1 1 1 1 2 1 0 0 1 1 0 2 0 1 1 0 0 1 0 1 2 0 0 1 2 0 2 2 1 0 1 1 1 0 0 0 1 2 0 1 0 1 0 0 0 2 2 0 0 2 1 1 1 0 1 1 0 1 0 2 1 0 2 2 0 2 0 1 0 0 1 1 1 0 1 0 1 1 1 1 0 0 0 0 2 0 1 2 0 2 1 0 1 0 0 0 0 1 0 1 0 0 1 1 1 0 0 0 0 2 2 0 0 1 0 0 2 2 2 2 1 1 0 2 1 0 0 2 0 2 2 0 0 0 2 1 1 0 2 1 0 2 0 0 0 1 0 0 1 1 0 1 1 1 1 1 0 0 0 2 1 0 2 1 1 0 1 1 1 0 1 1 1 2 0 0 1 1 0 0 0 0 1 0 1 0 0 2 2 0 1 1 0 0 0 0 2 0 0 0 0 0 0 0 1 1 0 0 0 0 0 0 0 1 0 0 2 0 0 0 1 0 1 0 0 0 1 0 0 1 1 1 0 1 1 0 0 0 0 0 0 2 2 0 0 1 0 0 0 1 2 1 1 0 1 0 2 1 2 0 0 0 1 0 1 1 0 0 1 1 1 0 2 0 1 2 0 2 0 1 2 0 2 0 2 2 0 2 0 0 0 2 2 2 0 2 0 2 0 2 0 1 0 1 1 0 0 1 0 0 0 0 2 1 2 0 1 0 2 0 0 2 1 1 1 1 1 1 0 1 0 0 1 1 0 0 0 0 0 0 1 0 0 0 0 2 0 2 1 1 1 1 1 0 0 2 0 0 2 0 0 1 1 2 2 0 0 0 0 1 2 0 2 2 1 0 1 2 0 2 2 0 1 0 2 0 0 2 2 1 2 0 2 1 0 0 0 0 0 0 0 2 1 0 1 2 2 1 0 2 2 0 0 2 2 0 2 0 0 0 1 1 1 0 0 2 1 1 0 2 0 0 0 1 0 0 2 2 0 2 1 1 1 0 1 2 0 1 0 2 0 2 1 1 0 0 1 0 0 2 0 1 0 0 0 1 1 0 0 1 0 0 2 0 0 0 0 0 0 1 1 1 1 2 0
121 0 0 1 1 0 1 1 0 0 0 1 0 1 1 0 0 2 1 1 1 1 0 2 2 0 1 2 1 1 2 0 0 0 1 2 2 1 0 1 1 0 0 0 2 0 0 0 0 0 0 0 0 0 1 1 0 0 1 2 0 0 2 2 0 0 0 1 0 0 0 1 1 0 0 2 2 2 2 1 1 0 0 0 0 0 0 0 0 2 0 0 1 0 0 1 0 2 0 1 0 0 1 0 2 2 2 1 0 2 0 1 1 2 1 2 1 0 1 0 1 0 1 1 1 1 1 0 2 0 0 2 0 0 1 1 0 0 0 2 0 0 1 0 0 0 0 0 1 1 0 1 0 0 0 0 0 0 0 0 1 1 0 0 1 2 1 0 1 1 1 0 0 2 1 0 0 0 0 1 1 1 0 0 0 0 1 2 1 0 1 1 0 0 0 0 1 1 0 0 0 0 0 2 1 1 2 0 1 0 0 0 1 0 0 2 1 0 0 0 1 1 2 2 0 1 1 1 1 1 0 1 0 0 1 0 0 2 0 1 0 1 2 2 2 2 0 0 2 0 0 0 0 0 0 0 0 0 0 0 0 0 0 1 0 1 0 0 1 0 0 0 0 1 0 0 0 2 2 0 2 2 2 1 2 1 1 2 0 2 0 2 0 2 2 0 2 0 0 0 0 0 1 0 1 0 0 2 1 0 1 2 0 2 1 0 2 0 1 1 0 1 1 2 1 0 0 1 0 0 2 1 0 1 0 0 0 2 0 0 1 1 2 0 0 0 0 0 1 0 0 1 0 2 2 0 1 1 1 1 2 1 1 0 1 1 0 1 1 1 1 1 1 1 1 1 2 0 0 0 1 1 1 0 1 1 1 0 0 1 1 1 1 1 2 1 1 0 0 1 0 1 0 1 2 1 0 0 0 0 0 0 0 1 1 0 1 0 1 0 0 1 0 1 0 1 1 1 1 0 1 0 0 1 1 0 0 0 1 0 0 0 2 1 0 1 2 0 0 0 0 0 1 2 1 1 0 2 2 2 2 2 1 0 0 1 1 2 0 0 0 0 2 2 1 1 0 0 0 0 1 0 1 1 2 0 0 1 0 1 0 1 0 1 0 0 1 1 1 0 0 2 2 1 2 1 2 2 0 0 0 1 1 0 1 2 0 0 0 1 1 1 2 1 1 2 0 0 0 2 0 0 0 0 1 0 1 0 1 0 0 2 0 2 2 1 0 1 1 1 0 0 2 0 2 0 2 0 0 0 0 0 0 1 0 0 1 1 1 1 0 1 0 0 0 0 2 1 0 1 2 0 0 0 0 0 0 1 0 0 0 1 0 0 0 0 1 0 1 0 0 2 1 1 2 1 2 1 1 1 1 0 0 1 1 0 0 0 1 1 1 1 0 0 0 2 0 0 0 0 0 0 1 0 2 0 2 0 0 0 0 1 0 1 1 0 1 1 1 1 1 2 1 1 0 2 1 0 1 0 0 0 2 0 1 1 0 0 1 1 0 1 0 0 0 0 1 2 2 0 2 0 1 1 0 1 2 0 0 1 2 0 0 1 1 0 1 0 0 2 0 2 1 0 0 2 1 1 1 0 0 0 0 1 1 1 0 1 1 0 0 0 0 0 1 0 0 0 1 0 1 0 0 2 0 0 0 0 1 1 0 1 0 0 1 1 0 1 0 0 0 0 0 0 0 1 0 0 2 2 0 0 1 0 0 0 2 1 1 1 0 0 1 1 0 2 0 1 0 1 0 1 0 0 1 1 0 1 1 2 1 2 0 1 1 1 0 0 0 1 0 2 0 0 0 0 2 1 1 2 1 0 1 1 1 0 2 1 2 1 2 2 0 2 2 0 1 0 1 2 0 2 1 1 0 2 0 2 1 0 0 0 0 0 0 0 0 0 0 0 2 0 0 0 0 0 0 0 0 1 1 0 0 0 0 1 0 0 2 0 0 0 1 0 0 2 0 1 2 1 1 1 0 1 1 1 0 2 0 1 1 1 0 0 2 0 2 2 1 0 0 1 0 0 1 1 1 2 0 1 1 0 0 0 0 0 0 2 1 1 0 1 2 1 0 0 2 1 0 0 2 1 1 1 2 0 2 0 0 0 0 0 2 1 0 1 2 1 0 0 2 0 0 2 2 0 2 0 0 1 0 1 1 0 1 1 0 0 2 2 1 0 0 0 0 1 0 0 1 0 0 0 1 1 0 1 0 0 0 2 0 0 0 1 1 0 0 0 0 0 1 0
122 0 0 0 0 0 1 2 0 2 2 0 0 0 0 0 0 0 2 0 0 0 1 2 2 0 0 2 2 1 2 0 1 1 1 1 1 0 1 1 0 0 1 0 1 1 0 1 1 2 0 0 2 1 0 1 0 0 0 0 2 2 2 2 1 1 0 0 0 0 1 1 2 0 1 2 2 0 1 0 1 0 1 0 0 1 1 0 0 2 0 0 1 0 1 1 0 0 0 0 1 0 0 0 2 0 2 0 0 2 0 2 0 2 0 2 0 0 0 0 2 0 2 2 1 0 1 0 0 0 1 0 1 0 0 1 0 0 0 0 0 0 0 0 0 1 0 0 0 0 0 1 1 0 0 0 0 0 0 0 0 1 0 1 2 2 0 0 0 1 1 1 1 1 0 0 0 0 1 1 1 0 1 0 1 0 2 1 1 0 2 0 0 0 1 1 1 1 0 2 0 2 0 2 2 0 2 1 1 1 1 1 1 1 0 2 0 0 2 2 2 0 2 1 0 1 0 0 1 0 0 0 0 0 1 0 0 2 0 1 0 1 1 1 1 1 0 0 2 0 0 0 0 0 0 1 1 0 1 1 0 1 0 0 0 1 0 0 2 0 0 0 0 2 0 0 0 0 2 0 0 0 0 0 2 2 0 2 0 2 0 1 0 2 2 0 2 1 0 1 1 0 0 0 0 0 0 2 0 0 0 2 0 1 2 0 2 1 0 0 0 0 0 0 0 0 0 2 0 1 1 1 1 2 0 0 0 1 1 0 0 0 2 0 1 1 0 1 2 1 1 0 0 0 0 0 0 1 0 2 2 0 2 0 2 1 0 2 2 0 0 0 1 2 0 0 2 0 0 1 1 2 0 1 1 1 0 0 0 0 0 0 1 0 2 1 1 0 0 0 0 1 1 1 1 1 1 0 0 0 0 0 0 1 1 0 0 0 0 0 1 2 1 0 0 2 1 1 1 0 0 1 0 2 0 0 0 1 0 0 0 2 2 0 2 1 1 2 2 0 0 0 2 2 2 2 0 1 2 0 1 2 1 1 0 0 2 2 0 1 1 1 2 2 0 1 0 1 1 0 1 0 0 0 2 1 0 1 1 0 2 0 0 2 0 0 0 1 1 0 0 2 0 0 0 0 1 1 1 0 0 1 0 0 1 0 0 0 2 1 0 2 2 1 1 2 0 1 0 2 0 2 0 1 1 0 1 0 0 1 1 1 0 0 0 1 1 1 1 2 0 0 1 0 2 0 0 0 1 0 1 0 0 1 0 0 1 0 0 0 1 1 1 0 1 0 2 2 0 2 2 1 2 1 1 1 2 1 0 0 0 1 0 0 1 0 0 0 0 0 0 1 2 1 1 0 0 0 0 1 0 0 0 2 0 0 0 0 1 0 0 0 0 0 0 1 2 1 0 0 0 0 1 1 2 0 2 1 1 0 1 1 0 0 0 0 0 1 0 1 0 0 1 1 0 1 1 1 1 0 0 0 1 1 0 0 1 0 1 1 0 1 0 0 0 0 2 0 1 1 0 1 0 1 1 1 0 1 1 1 2 0 0 2 2 0 0 1 0 2 0 0 0 1 1 1 2 2 2 0 1 1 0 2 0 0 0 1 0 0 1 0 0 1 0 0 1 0 2 0 0 0 0 2 1 1 1 1 0 1 0 1 0 1 0 1 1 1 2 2 1 1 0 0 0 2 0 0 0 0 0 0 2 1 0 1 2 2 2 2 0 0 1 1 1 1 0 0 0 1 0 1 1 0 1 0 0 2 1 2 0 1 2 0 1 0 0 0 1 1 0 0 0 1 0 0 2 0 1 2 2 0 2 0 1 0 1 1 2 0 1 2 1 2 2 0 2 0 1 1 1 0 0 1 0 1 0 1 1 0 0 0 1 1 1 0 1 1 0 0 2 0 0 0 0 0 0 0 0 0 0 0 1 0 1 1 1 2 2 1 0 0 1 1 0 0 0 1 2 1 1 1 0 0 0 0 0 2 0 1 1 1 0 1 2 0 2 2 1 0 2 0 1 1 2 0 1 2 0 1 1 0 0 0 0 0 0 0 2 1 1 0 1 2 0 0 0 1 0 0 2 1 0 0 2 0 1 1 0 0 0 0 1 1 1 1 1 0 0 0 0 0 0 1 1 1 1 1 0 2 1 0 2 0 1 1 2 0 0 0 0 0 0 0 0 0 2 1 1 0 0 0 0 0 0 0 1 0 0 2 0 0 0 0 0 0 0 0 0 0 2 1
123 0 0 0 0 0 1 2 0 1 1 0 0 0 0 0 0 1 2 0 0 0 2 1 1 1 1 2 2 1 2 1 2 1 0 1 1 1 0 2 1 1 1 1 1 1 2 0 0 1 0 0 0 0 2 1 0 1 1 0 1 1 2 2 0 0 1 0 0 0 1 1 1 0 0 1 1 2 2 0 2 0 2 2 2 0 0 0 0 2 0 0 1 1 0 1 0 0 0 0 1 1 2 2 2 0 2 1 1 0 0 2 2 2 2 2 2 0 0 0 2 0 1 1 1 0 1 0 0 0 0 0 1 0 0 1 0 1 0 1 0 0 0 0 0 2 0 0 1 2 0 0 0 0 0 0 0 2 0 0 0 0 0 0 1 2 1 0 2 1 0 0 2 0 0 0 0 0 1 2 1 1 1 1 2 0 2 1 0 0 1 1 0 1 2 0 2 2 0 0 0 0 0 2 2 0 2 1 1 1 1 1 0 0 0 2 0 0 0 0 0 0 2 1 0 0 0 0 0 0 0 0 0 0 2 1 0 2 0 2 0 0 2 2 2 2 0 0 2 0 0 0 0 0 1 0 1 0 0 0 1 0 0 0 0 0 1 0 1 1 1 0 1 1 1 0 1 0 0 0 0 2 2 0 2 0 1 1 0 1 1 1 1 2 2 0 1 1 0 1 0 0 0 0 0 0 1 0 1 0 1 2 0 0 0 0 2 0 0 0 0 2 1 0 0 0 1 2 0 0 1 1 0 1 0 0 0 1 1 1 1 1 1 0 0 0 0 0 1 1 1 0 0 2 1 1 1 0 0 1 1 0 0 0 0 1 0 1 1 1 1 1 1 2 0 0 2 0 0 1 0 0 0 0 1 1 1 0 0 0 1 1 0 0 2 0 0 1 0 0 0 0 0 0 0 0 0 1 0 0 0 0 0 2 2 1 0 0 0 0 0 2 0 1 1 1 0 0 0 1 1 0 1 0 2 1 0 1 0 0 2 0 2 0 2 0 0 0 2 0 0 2 1 2 1 1 0 1 1 1 1 1 0 0 0 1 1 1 0 0 1 0 2 2 0 1 0 0 2 0 0 2 0 1 1 2 1 0 0 0 0 0 0 1 1 0 2 0 0 2 0 2 2 2 2 0 2 1 1 0 0 1 1 1 0 1 1 0 2 2 1 2 2 1 1 2 0 0 0 1 1 0 0 0 0 0 1 0 1 0 0 2 0 0 1 1 0 0 2 0 0 0 0 0 1 1 1 0 2 0 1 0 0 2 1 1 1 0 0 0 0 0 1 0 1 0 2 1 0 1 1 1 2 2 0 2 1 2 0 0 1 0 0 0 0 1 0 0 0 1 0 2 0 0 2 0 0 1 0 1 1 0 0 0 1 0 2 0 0 0 0 0 0 0 0 0 2 1 0 0 0 0 0 1 2 0 2 1 0 0 1 1 0 0 1 0 1 1 1 2 1 1 1 1 0 1 1 0 2 0 0 0 1 0 0 1 1 1 1 0 0 0 0 1 0 0 2 0 2 0 1 0 0 1 0 1 2 0 0 1 2 0 0 1 0 0 1 0 0 2 2 0 0 0 0 2 0 1 2 0 1 1 0 2 0 1 1 2 1 0 1 0 0 0 0 1 1 0 1 0 1 1 0 2 0 0 0 0 2 2 1 2 0 0 0 1 0 0 0 0 0 0 0 1 0 0 1 0 1 0 0 0 2 1 0 1 2 2 1 1 0 0 1 1 1 0 0 2 2 2 0 0 1 0 0 1 1 1 1 2 0 2 0 0 0 0 0 1 0 1 0 1 2 0 2 1 1 0 0 0 0 0 0 1 0 0 1 0 2 0 2 2 2 1 2 0 1 0 1 2 1 1 1 1 0 2 0 1 2 1 1 2 2 1 2 1 1 0 0 0 2 0 0 0 1 0 2 0 0 0 1 0 1 0 1 1 0 0 0 2 0 0 1 0 0 2 0 0 1 0 1 1 0 0 1 0 0 1 1 2 2 2 0 0 2 1 1 2 0 0 0 0 0 0 1 1 0 0 0 1 0 0 1 1 2 2 0 2 2 2 0 0 2 2 0 0 0 0 1 0 2 0 1 1 2 0 0 1 0 0 0 0 1 1 0 1 0 1 0 1 2 0 0 2 2 0 1 0 0 1 1 1 1 1 1 0 1 0 0 0 0 0 0 0 0 0 2 1 1 1 0 0 0 1 0 0 1 0 0 2 0 0 0 0 1 0 0 0 0 0 0 0
124 0 0 0 0 0 1 2 0 1 1 1 1 2 2 0 0 2 2 1 0 0 1 2 2 0 1 1 1 1 2 0 1 1 2 0 2 1 0 2 0 0 0 0 2 1 0 0 0 0 0 0 1 0 1 0 0 0 0 0 1 2 1 1 1 0 0 1 0 0 0 1 0 0 0 2 2 1 2 0 1 0 1 2 2 0 0 0 0 2 0 0 1 0 0 2 0 0 0 0 2 0 0 0 2 0 2 1 2 0 0 1 1 1 1 1 1 0 1 0 1 0 2 2 2 0 2 1 1 0 0 0 0 0 1 1 1 1 0 1 1 0 1 0 0 0 0 0 0 2 0 2 0 0 0 0 0 2 0 0 1 1 0 1 0 2 1 1 0 1 1 0 0 2 1 1 0 0 1 1 1 1 0 2 1 0 2 0 0 0 1 0 0 1 2 0 1 1 0 0 1 0 0 1 1 2 1 1 1 0 0 2 1 0 0 2 0 1 2 0 2 2 1 1 1 0 0 0 0 0 0 0 1 2 0 0 2 2 0 1 0 0 2 1 2 2 1 0 2 0 0 0 0 0 1 0 0 2 2 2 0 2 0 0 1 0 1 0 2 1 0 1 0 2 0 0 1 0 1 0 0 1 0 0 1 1 0 1 0 2 0 0 1 1 1 0 0 0 0 0 0 0 1 0 1 0 1 2 1 0 1 1 0 1 1 1 1 0 1 0 0 1 1 0 2 0 0 1 1 1 1 2 0 1 0 0 0 1 1 1 2 1 1 1 2 2 0 0 2 1 0 0 0 2 2 0 1 1 0 0 0 0 1 1 1 2 0 1 2 0 0 0 1 2 0 0 0 0 0 2 1 1 0 0 0 0 0 0 0 1 1 1 2 0 2 0 0 0 1 1 0 1 0 2 2 1 0 1 1 0 0 1 0 1 1 0 0 0 0 0 0 1 0 1 1 1 1 0 0 0 1 0 0 1 0 0 0 0 1 0 1 0 1 0 1 1 1 0 1 0 0 1 1 2 1 1 0 1 1 1 1 1 1 1 0 1 1 1 0 1 0 0 2 2 0 0 0 0 2 0 0 0 0 1 2 0 0 0 0 0 0 0 0 2 0 0 1 0 1 0 1 1 2 2 2 0 2 2 1 0 0 1 0 1 0 2 0 1 1 1 1 2 1 0 0 1 1 0 1 1 1 0 0 1 1 0 1 1 1 2 0 2 0 2 2 0 0 0 1 1 0 1 0 0 2 0 0 1 1 1 0 0 1 2 0 0 1 0 0 0 2 2 0 0 0 0 1 1 0 2 1 1 1 1 1 1 0 2 0 0 0 1 0 0 2 1 0 0 1 0 0 2 0 0 2 0 2 0 0 1 0 0 0 0 2 0 0 0 0 0 0 0 0 0 0 0 2 1 0 0 1 0 0 0 1 0 2 0 0 0 1 0 1 1 2 0 2 2 0 2 0 1 2 0 0 1 2 0 2 1 1 0 0 0 0 1 2 1 1 0 0 0 1 0 0 0 2 1 2 1 1 0 1 0 0 2 1 1 0 1 2 0 0 0 0 0 0 0 0 1 1 0 0 0 2 2 0 2 2 0 1 1 0 2 0 0 0 0 0 0 0 1 1 0 0 0 0 0 0 0 1 0 0 2 0 0 0 0 1 1 1 1 0 0 0 0 0 1 1 0 1 1 0 0 0 0 0 0 2 1 0 0 1 1 0 2 2 1 1 1 0 1 0 0 0 0 0 1 1 1 1 0 1 1 1 0 1 2 1 2 0 1 1 0 0 0 0 0 0 2 0 1 0 0 0 0 0 1 1 2 1 1 1 1 1 0 2 0 2 0 2 2 0 0 1 0 0 0 1 2 1 1 0 1 0 1 0 0 0 0 0 0 1 0 1 0 1 1 0 0 2 1 0 0 0 0 0 0 1 0 0 0 0 0 0 1 0 0 0 2 0 0 2 0 0 2 0 0 1 0 1 1 1 0 1 1 0 2 0 1 1 1 0 0 2 1 1 2 0 0 0 2 0 0 1 2 0 1 0 1 0 0 0 0 1 1 0 2 2 1 0 0 2 1 1 0 0 1 0 1 2 1 1 2 1 0 0 1 0 0 0 0 0 1 0 0 1 0 0 0 1 0 1 0 1 0 0 0 0 1 1 1 1 0 1 0 2 0 2 1 0 0 0 0 0 0 2 0 2 0 0 0 1 1 0 0 1 1 0 2 0 0 0 0 0 0 1 1 0 1 2 1
125 0 0 0 0 0 0 2 0 1 1 0 0 0 0 0 0 1 0 2 0 0 0 2 2 0 1 0 1 0 1 0 2 2 2 0 2 1 0 0 1 0 0 0 2 0 1 0 0 1 1 0 0 0 2 0 1 0 0 0 1 2 2 2 1 1 1 2 0 0 0 1 2 0 1 1 2 1 2 0 1 0 2 0 2 0 0 1 1 2 1 1 1 1 1 1 0 0 0 0 2 0 0 0 2 0 2 0 0 2 0 1 1 2 1 2 1 0 1 0 1 0 0 0 0 1 0 0 0 0 1 1 0 0 0 0 0 0 0 1 1 0 0 0 0 1 0 1 1 1 0 0 0 1 0 0 0 0 0 1 0 1 0 2 2 2 2 1 0 1 1 0 0 2 1 1 0 0 0 0 0 0 0 2 2 0 2 1 0 0 0 1 0 0 2 0 2 1 0 0 0 0 1 1 1 1 2 0 2 0 1 1 1 0 0 2 0 1 1 0 1 2 2 2 0 0 0 1 1 0 0 1 0 0 1 0 0 2 0 0 0 1 2 2 2 2 0 0 2 0 0 0 0 0 1 0 0 1 1 0 0 0 0 0 1 0 0 0 1 0 1 0 0 1 0 0 1 1 2 0 1 1 2 1 2 1 1 0 0 2 0 1 0 1 2 0 1 1 0 1 0 1 2 0 2 0 1 0 0 1 0 1 0 1 2 0 1 1 1 0 0 1 0 0 2 0 0 0 1 1 1 0 0 1 0 0 0 1 1 1 0 1 2 0 1 1 0 0 2 1 1 0 0 2 1 1 1 1 1 1 2 1 2 0 2 1 0 2 2 0 0 0 0 2 1 1 1 0 0 1 1 1 1 0 2 2 2 0 0 0 0 0 0 0 2 0 0 2 1 1 0 1 0 1 1 0 0 1 0 0 0 0 0 2 2 1 0 0 0 0 0 1 1 0 0 0 0 0 0 1 1 0 0 2 0 1 0 0 0 0 2 2 2 0 1 1 2 0 1 0 0 1 0 1 0 0 0 1 2 2 1 1 1 0 0 1 1 2 0 0 0 0 2 2 1 0 1 1 2 0 1 0 0 2 0 2 2 0 0 0 1 0 0 2 0 0 1 1 2 0 2 1 2 2 2 0 2 1 0 0 0 2 0 0 1 0 0 0 2 1 0 2 2 0 0 2 0 1 0 1 1 1 0 1 1 0 0 1 1 1 1 1 0 1 2 0 1 1 1 2 0 0 1 0 1 1 0 1 1 0 1 0 0 1 1 1 0 1 1 0 1 1 0 0 0 0 2 1 0 1 1 0 1 2 1 1 0 2 1 1 0 0 0 1 0 1 0 0 1 0 0 1 0 0 2 0 1 1 0 1 1 0 0 0 1 1 0 0 0 0 0 0 0 0 0 0 2 1 0 0 1 0 0 1 2 0 2 0 0 0 1 0 0 1 1 0 1 0 0 0 0 2 1 0 0 2 2 0 1 0 0 0 1 1 1 0 1 1 0 1 0 1 1 0 0 0 2 0 2 1 0 1 1 2 1 2 0 0 1 2 2 0 0 2 1 0 0 0 0 1 0 0 0 1 1 2 1 1 2 0 0 0 0 0 0 0 0 0 0 0 0 1 0 0 0 1 1 0 1 0 1 0 1 2 1 1 1 1 0 1 0 0 0 0 0 1 0 0 0 0 0 0 0 0 0 0 0 0 2 1 0 0 1 0 0 0 1 1 1 1 1 0 2 1 1 0 0 2 2 2 0 0 1 0 0 1 0 2 2 2 1 2 0 0 0 0 0 0 0 1 0 2 2 0 2 0 0 0 1 1 1 0 1 1 1 0 2 0 1 0 1 1 0 1 2 0 1 0 2 2 1 1 0 0 0 1 1 0 0 0 0 0 1 1 1 0 1 0 0 0 2 0 0 0 0 0 0 2 0 0 0 0 0 0 0 1 0 1 2 1 0 0 1 1 0 2 0 2 1 2 2 2 0 0 0 0 0 2 0 2 2 2 0 0 2 0 2 2 0 0 0 1 1 0 1 2 0 1 0 1 0 0 1 1 2 2 0 1 2 1 1 0 2 1 0 0 1 2 1 0 2 1 1 1 2 0 2 1 0 0 0 0 1 1 1 1 0 0 0 0 2 0 1 1 0 0 1 1 1 0 0 2 1 0 0 1 2 0 0 1 0 0 1 0 0 0 1 2 1 0 0 0 1 2 0 2 2 0 1 1 0 0 0 1 1 0 1 2 2 0 2 0
126 0 0 0 0 1 1 2 0 0 0 0 1 1 1 0 0 0 0 1 1 1 0 2 2 1 1 1 1 1 2 0 1 1 0 2 0 2 0 0 2 0 1 1 1 0 0 0 0 0 0 0 1 0 1 0 1 0 1 0 1 2 1 1 1 0 1 0 0 0 1 1 0 0 0 2 2 2 2 1 1 0 1 1 1 0 0 0 0 2 0 0 0 0 1 2 1 2 0 2 1 0 1 1 2 1 1 0 1 1 0 0 0 1 0 1 0 0 1 0 1 1 2 2 1 0 1 0 1 0 1 1 0 0 1 1 0 0 0 1 0 0 0 0 1 0 0 0 0 1 0 1 1 0 1 0 1 0 0 1 1 1 1 0 1 1 2 1 0 1 1 1 0 2 0 0 0 0 0 0 0 0 0 2 2 0 2 1 1 0 1 1 0 0 2 0 2 1 0 0 0 0 0 2 2 1 1 1 2 0 0 1 2 1 0 2 0 0 2 2 2 0 2 1 0 2 1 0 1 1 0 0 0 0 2 1 0 2 1 1 0 1 1 1 1 1 0 2 1 0 0 0 0 0 0 0 1 0 1 1 0 1 0 0 0 0 0 0 1 1 1 0 2 2 0 0 0 0 1 0 0 1 1 0 2 2 0 0 1 2 0 2 0 2 2 1 1 1 0 1 0 0 0 0 0 1 1 2 2 0 2 2 0 2 1 1 2 0 0 0 0 1 1 0 1 0 0 1 0 1 2 1 1 1 0 0 0 1 1 0 0 0 2 0 0 0 1 0 2 2 2 0 0 2 2 0 1 0 1 0 1 1 1 0 1 0 0 1 1 1 1 1 1 1 1 0 2 2 1 2 1 2 1 1 1 0 1 0 0 0 0 0 0 1 1 0 1 0 0 0 0 1 0 1 2 1 0 0 0 1 1 1 0 0 0 0 1 0 0 0 0 0 1 0 1 1 0 1 1 0 0 2 1 0 2 0 0 2 1 1 2 0 1 0 1 0 1 1 2 0 0 0 1 2 2 1 1 2 1 1 1 1 0 1 0 1 1 2 0 2 2 2 2 2 0 1 0 0 2 0 0 1 0 1 2 0 0 0 0 0 0 1 0 1 1 0 1 1 1 0 0 2 1 0 1 0 2 0 0 0 0 0 1 0 1 1 0 0 1 1 0 1 2 1 1 2 1 1 0 1 1 1 0 0 0 0 1 0 0 1 1 1 0 2 2 1 1 1 0 2 0 1 0 0 2 0 0 0 0 0 0 0 0 2 0 0 2 0 0 0 0 0 1 0 1 0 2 2 0 1 2 0 2 1 2 0 2 1 0 0 1 0 0 0 0 0 0 0 0 0 0 1 1 0 1 0 0 1 0 1 1 0 0 0 2 0 0 0 0 0 0 0 0 0 0 0 2 0 0 0 2 0 0 2 1 1 2 0 2 0 2 2 0 1 2 0 2 1 0 2 0 1 2 0 0 1 1 0 1 0 0 0 0 0 0 2 2 0 0 1 1 2 1 0 0 1 1 2 2 0 2 0 0 2 0 2 2 1 1 1 2 0 0 1 1 0 1 0 0 1 0 0 0 1 1 2 1 0 1 0 1 1 0 1 0 1 0 1 1 0 0 0 0 1 0 1 2 0 2 0 2 1 0 2 0 0 0 0 2 2 1 2 0 0 0 1 0 1 1 1 0 1 0 0 0 1 1 0 2 0 1 1 1 0 0 0 1 2 2 2 0 0 0 0 0 0 0 0 0 0 0 2 0 0 0 2 1 2 2 2 1 2 1 1 1 1 0 1 0 2 0 2 0 0 0 0 2 1 1 2 1 0 2 0 2 0 2 1 2 0 2 2 1 1 1 0 0 0 0 2 0 2 1 0 0 2 0 0 0 0 0 0 0 1 1 0 1 0 0 0 1 0 0 0 1 0 2 0 1 0 0 0 0 0 0 0 1 0 1 0 0 0 1 0 0 2 0 0 0 0 2 2 1 0 1 1 0 1 0 1 1 1 0 2 0 0 2 2 0 1 0 2 0 0 2 0 1 1 1 2 0 0 0 0 0 1 0 1 2 1 1 0 1 1 0 0 0 1 0 0 2 1 0 2 0 0 0 1 0 0 1 1 0 0 0 2 0 0 0 0 2 0 1 0 1 0 1 0 0 1 1 0 1 1 1 0 1 0 2 0 0 0 0 0 0 0 1 1 1 0 0 0 1 2 0 0 2 0 0 1 0 0 0 1 1 1 0 0 0 0 2 1
127 0 0 0 0 0 0 1 1 0 2 0 0 1 0 0 0 2 0 2 0 0 0 2 2 1 0 1 1 0 1 1 0 0 2 0 2 2 0 0 1 0 1 0 0 2 1 0 0 1 0 0 1 0 1 0 1 1 0 0 0 0 2 2 0 0 0 1 0 0 0 1 0 0 0 2 2 1 2 0 1 0 2 1 2 0 0 0 0 1 0 0 1 1 2 2 0 2 0 2 0 0 0 0 2 0 2 0 0 2 0 2 2 2 2 2 2 0 2 0 1 0 0 0 0 1 0 1 1 1 1 0 0 0 1 0 0 0 0 0 1 0 0 0 1 2 0 0 0 0 0 0 0 0 1 0 1 1 0 0 1 0 1 1 0 2 0 0 2 1 0 0 1 1 0 0 0 1 0 0 0 0 0 1 1 0 2 0 0 0 0 0 0 0 0 0 1 0 0 0 0 0 0 1 1 0 2 0 0 1 1 1 2 0 0 2 0 1 2 1 2 1 2 2 0 1 1 1 1 0 1 0 0 0 2 0 0 2 1 1 0 1 1 2 2 2 1 0 1 1 1 1 0 0 0 0 0 0 0 0 2 0 0 1 1 0 0 0 0 0 2 0 0 1 0 0 0 0 1 0 1 1 2 1 2 1 0 2 0 2 0 0 1 1 1 0 1 1 0 1 0 0 1 0 0 0 0 2 0 0 0 2 0 1 2 0 2 0 0 1 1 0 1 0 1 0 0 1 2 2 2 2 0 2 0 0 0 1 1 0 0 1 2 0 1 1 0 1 1 1 1 0 0 2 2 0 0 1 1 0 1 1 0 0 0 1 0 0 1 1 1 1 2 1 0 0 2 1 1 2 2 0 1 0 2 1 1 0 0 0 0 1 0 0 2 1 1 0 1 1 0 1 0 0 1 0 0 1 0 0 0 0 0 2 2 0 0 0 0 0 1 2 1 1 0 1 0 0 0 2 0 0 0 2 0 1 0 0 0 0 1 0 0 0 2 2 2 0 1 0 0 1 0 1 1 0 1 2 0 0 2 1 1 0 0 1 1 2 0 1 0 0 2 2 1 0 1 0 2 0 1 0 1 2 2 0 0 0 1 0 2 0 0 2 0 0 1 1 1 0 0 2 0 1 0 0 1 1 1 0 0 1 2 2 0 2 2 0 1 1 1 1 2 1 2 1 1 0 2 0 2 0 0 0 0 0 0 1 0 1 1 1 0 1 1 1 0 1 1 1 0 0 1 0 1 1 0 0 0 0 1 0 0 1 1 1 0 0 0 0 1 2 0 0 0 0 1 2 0 2 2 0 0 0 0 0 0 1 0 0 0 0 1 0 0 1 0 1 1 1 1 2 0 1 2 0 2 2 0 2 0 0 0 1 0 1 1 1 0 0 1 0 0 1 0 0 1 1 0 0 1 0 0 1 2 0 2 0 0 0 2 0 1 1 2 0 1 2 0 0 0 2 1 1 0 2 1 0 1 0 0 0 2 0 1 1 1 1 0 1 0 0 0 0 1 0 2 2 1 1 2 0 1 1 0 2 0 1 0 1 1 1 0 2 0 0 1 0 0 1 0 0 0 0 1 2 0 2 2 0 0 0 0 1 1 1 0 1 1 0 0 0 0 0 0 1 1 0 0 0 1 0 0 1 1 1 1 1 0 1 0 0 0 0 0 0 0 1 1 0 1 1 0 0 0 2 0 0 1 1 0 0 1 1 0 2 2 2 2 2 0 0 1 0 0 1 0 0 0 0 0 1 0 1 1 1 0 1 0 2 0 1 1 1 2 1 1 0 1 1 0 1 1 0 1 0 1 0 0 0 0 0 1 0 1 1 1 0 1 0 1 1 1 1 1 0 0 0 0 2 1 2 0 1 0 2 0 0 0 0 0 0 2 0 2 1 1 1 0 0 2 0 0 0 0 0 0 0 0 0 1 0 0 0 0 0 0 0 1 0 0 0 2 0 0 2 0 1 1 1 0 0 0 0 0 0 1 1 0 1 1 1 1 0 1 0 2 2 1 0 0 1 0 0 1 1 1 1 0 1 1 0 1 1 2 1 0 1 1 1 0 0 2 1 1 0 0 1 1 1 1 0 0 1 1 0 1 0 0 0 0 0 1 2 1 2 2 0 0 0 1 0 1 0 0 0 0 1 1 0 0 2 0 1 1 0 1 0 2 1 0 0 0 0 0 0 1 1 1 0 0 0 0 0 0 0 0 0 0 2 0 0 0 0 0 0 0 0 0 0 0 0
128 0 0 1 1 0 1 1 0 1 1 1 0 2 1 0 0 1 1 1 1 1 1 2 2 0 0 2 2 0 2 0 0 1 1 0 2 1 0 1 1 0 1 1 2 0 1 0 0 1 0 0 0 2 0 1 0 2 0 0 0 1 2 2 0 0 0 1 0 0 1 1 2 0 2 2 2 1 1 0 2 0 1 0 1 0 0 2 2 2 0 1 2 1 1 2 0 1 0 1 2 0 1 1 2 1 2 1 1 1 0 1 0 1 1 1 0 0 1 0 2 1 1 0 0 1 0 0 1 0 1 0 0 0 2 0 0 0 0 0 0 0 0 0 2 2 1 0 0 0 0 0 1 1 1 1 0 1 0 1 0 1 1 0 0 1 0 0 0 1 1 1 1 1 0 1 0 0 0 1 0 0 0 1 2 1 1 1 0 0 1 1 0 0 0 0 0 1 0 1 0 1 0 1 1 2 1 0 2 0 1 1 0 0 0 2 0 0 1 0 2 1 1 2 1 1 1 0 0 0 0 1 1 1 1 1 0 2 0 1 0 0 1 0 0 0 0 1 1 1 1 1 0 0 0 0 1 0 0 0 0 0 0 2 1 0 1 0 2 1 0 0 1 2 2 2 0 0 2 0 1 1 0 0 2 1 0 2 0 1 1 1 0 1 1 0 1 1 0 0 1 1 1 0 1 0 0 1 1 0 1 2 0 2 1 0 1 1 1 0 0 1 0 0 0 0 1 0 1 1 2 1 0 1 0 0 0 2 0 1 0 1 2 0 0 0 0 1 2 0 0 0 0 2 2 0 0 1 0 0 0 0 1 1 1 1 0 1 1 1 1 1 0 2 0 0 1 0 0 0 2 0 0 0 1 0 0 1 1 0 0 0 2 1 1 1 2 2 0 0 0 0 0 2 2 2 0 2 1 0 0 0 0 1 1 1 1 0 0 0 1 1 0 1 1 1 1 1 1 1 0 1 1 1 1 0 0 2 1 1 1 0 0 0 2 1 1 1 1 0 0 0 1 1 0 0 0 1 0 0 1 1 1 0 0 0 1 1 0 0 2 0 2 2 0 1 0 0 2 0 0 2 0 2 0 2 2 0 0 0 0 0 0 2 0 0 1 0 1 0 1 1 0 1 0 0 1 0 0 0 0 1 2 0 1 1 0 0 2 0 0 2 1 1 1 1 1 0 0 1 1 1 0 0 0 0 0 0 1 2 0 0 0 0 0 0 1 2 0 2 0 0 0 0 1 2 0 1 1 0 0 0 1 1 0 0 1 0 0 2 2 2 1 0 0 0 1 2 0 2 2 0 1 0 1 0 0 0 0 0 1 0 1 0 2 0 0 0 0 0 0 2 0 0 1 0 0 1 0 1 0 0 0 0 0 1 1 0 1 0 0 0 0 0 0 1 1 2 0 0 2 0 0 2 1 0 2 0 0 0 2 1 0 1 2 0 2 1 0 0 1 2 1 1 0 2 2 1 2 0 0 0 1 1 0 0 2 2 0 1 0 2 0 0 0 1 1 0 2 0 0 0 0 0 0 0 0 1 0 0 1 0 0 1 0 0 0 1 0 2 0 1 0 0 2 2 0 2 2 0 0 0 0 1 0 0 0 2 1 0 1 0 0 0 0 2 2 0 0 0 0 0 0 2 0 0 1 0 1 1 0 1 0 0 0 1 0 0 0 0 0 0 0 0 0 0 1 0 2 1 1 1 0 0 1 0 2 2 1 1 0 0 0 1 0 1 0 2 1 1 1 0 0 0 0 1 0 2 2 2 0 2 1 0 1 0 0 0 2 2 0 0 1 0 1 0 2 0 0 1 1 0 1 0 1 0 1 0 1 0 0 1 0 0 1 0 0 0 1 2 1 1 1 1 0 2 0 1 1 0 1 1 2 2 2 0 2 0 0 0 1 0 0 0 1 0 1 0 0 1 1 0 1 0 1 0 1 2 2 1 1 1 0 2 0 1 0 1 1 0 1 1 0 0 0 0 0 1 0 2 2 1 1 1 2 2 2 2 0 0 0 1 1 0 2 0 1 1 0 1 0 0 1 0 2 2 0 1 1 1 0 0 2 1 0 0 1 0 1 1 1 1 0 2 0 0 0 1 0 0 0 0 1 2 2 2 0 1 1 0 2 0 1 0 1 0 1 2 0 2 2 0 1 0 1 0 0 0 1 0 0 0 0 0 0 1 0 0 2 0 0 1 1 1 0 0 1 2 0 2 1 1 0 1 1 0 0 0 0 1 1 0
129 0 0 0 0 0 0 1 1 0 1 1 0 0 0 0 0 0 2 0 1 1 1 1 1 0 1 1 2 1 2 1 0 1 0 1 2 1 0 0 1 0 0 0 2 0 1 1 0 2 0 0 0 0 1 1 1 0 0 0 1 2 1 1 1 1 1 0 0 0 1 1 1 0 0 2 2 0 2 1 0 0 2 2 2 0 0 1 1 1 0 1 1 1 0 1 0 1 0 1 1 0 0 0 2 0 2 1 1 1 0 2 1 2 1 2 1 1 1 0 2 1 1 1 0 1 1 1 1 0 0 0 0 0 0 0 0 1 0 2 1 0 0 0 2 2 1 0 0 0 0 0 1 1 0 0 1 0 0 0 0 1 0 1 2 2 0 2 0 0 0 1 1 1 0 2 2 0 0 0 0 0 0 1 1 0 2 0 0 0 0 0 1 1 1 0 1 2 0 0 0 0 0 2 2 0 2 1 0 0 0 1 1 0 0 2 0 0 1 1 1 0 1 1 0 0 0 0 0 0 0 1 0 0 2 0 0 2 0 1 0 0 1 1 1 1 0 0 0 0 0 0 0 0 0 0 0 0 0 0 1 0 0 0 1 0 1 1 1 0 0 1 2 2 1 1 0 0 1 0 0 0 1 0 1 0 0 1 1 2 0 1 1 2 1 0 0 1 0 1 0 1 1 1 1 0 0 1 2 0 2 2 0 1 0 0 1 0 0 0 1 1 1 0 2 0 0 2 0 0 1 1 1 2 0 0 0 2 0 0 0 0 2 0 2 2 0 0 2 2 2 0 1 2 1 0 0 1 1 1 2 1 2 0 2 1 0 2 2 0 0 0 0 2 0 0 2 0 0 2 1 0 0 0 2 1 1 1 1 0 0 0 1 0 2 1 1 0 1 1 0 1 0 2 2 1 0 0 0 0 0 0 0 0 0 0 2 0 0 0 0 1 0 1 0 1 1 1 1 1 0 1 1 1 1 1 0 1 1 0 1 1 1 0 2 1 1 0 1 0 0 1 1 1 1 1 0 1 1 0 1 2 0 1 0 1 1 1 0 1 2 2 1 1 0 0 0 1 1 0 1 0 0 1 1 1 1 0 1 0 1 1 0 1 1 0 1 1 1 0 0 2 1 0 1 0 1 0 0 0 0 0 0 0 2 0 0 1 0 2 2 1 2 0 1 2 0 1 0 2 0 1 1 0 0 0 1 1 1 1 1 1 1 1 2 1 0 1 1 2 0 1 1 0 1 1 0 1 0 1 0 0 0 1 0 0 1 1 1 0 0 0 1 0 1 0 2 2 0 0 2 0 1 1 1 0 1 1 0 0 1 0 0 0 2 1 0 0 0 0 0 2 1 0 1 1 1 0 0 0 0 0 0 0 1 0 0 0 1 0 0 0 0 1 0 1 0 2 0 0 0 0 0 1 1 1 2 0 1 0 1 2 0 0 1 0 1 1 0 0 0 1 1 2 0 2 0 0 1 0 0 0 1 0 0 2 1 1 1 0 1 0 0 0 0 0 2 1 2 0 1 0 0 2 1 2 1 1 1 1 2 0 0 1 0 0 0 1 0 1 1 1 0 0 2 1 0 2 2 0 2 2 0 2 0 2 0 1 2 0 0 0 0 0 0 2 2 0 0 0 0 0 0 2 0 0 0 0 0 0 0 0 0 0 0 0 0 0 0 0 1 1 0 0 1 1 1 0 1 0 1 0 2 0 0 0 2 1 2 2 1 0 1 2 2 0 0 0 0 1 0 1 1 1 1 1 0 2 1 2 1 1 1 1 2 1 1 0 0 0 0 2 0 0 0 0 1 0 0 1 1 0 1 1 1 0 2 0 2 0 2 2 1 1 2 0 1 0 0 2 0 2 0 1 0 2 0 1 1 0 0 1 0 1 1 0 1 0 0 0 1 0 0 0 0 0 1 0 0 0 0 1 0 0 0 0 2 1 1 1 0 0 1 1 0 1 0 0 0 0 2 2 0 0 0 0 0 0 0 2 2 1 0 0 2 0 2 2 0 1 0 0 0 1 2 1 1 1 0 0 0 0 0 0 1 1 0 1 1 1 0 0 2 1 0 0 1 2 1 0 2 0 0 1 0 0 0 1 0 0 0 0 2 0 0 0 1 0 0 0 1 0 0 2 2 0 2 0 0 0 2 0 1 0 1 1 2 0 1 0 0 0 0 0 0 0 1 2 0 0 0 0 1 1 0 0 1 0 0 1 0 0 0 1 1 0 1 0 0 0 0 0
130 0 0 0 0 0 0 2 0 1 1 0 0 1 0 0 1 1 2 1 0 0 0 2 2 0 2 2 2 1 2 0 0 0 1 1 1 1 0 1 2 1 0 0 1 0 1 0 0 0 0 0 2 1 0 1 0 1 1 0 1 1 0 0 0 0 0 0 0 0 0 1 2 0 2 2 1 1 2 0 1 0 2 2 2 1 1 0 0 1 0 0 1 1 0 0 0 1 1 0 2 1 1 1 2 1 2 1 1 1 0 2 1 2 1 2 1 0 1 0 1 0 0 0 1 1 1 0 2 0 1 0 0 0 1 0 0 1 0 1 1 0 0 0 2 2 1 0 0 0 0 0 0 0 0 0 0 0 1 1 0 0 0 0 0 2 1 0 0 1 1 0 1 1 1 2 1 0 0 1 0 1 1 0 1 0 2 1 0 0 0 2 0 0 1 0 1 2 0 0 0 0 0 2 0 0 2 0 0 0 0 1 0 0 0 2 1 0 2 0 1 1 2 2 0 1 1 0 0 0 0 0 0 1 2 0 1 2 0 2 0 0 2 0 1 1 1 0 2 0 0 0 0 0 0 0 1 2 2 2 0 2 0 0 0 0 1 1 1 0 0 2 1 2 1 1 0 0 2 0 1 1 1 0 2 1 0 2 0 2 0 0 0 2 1 1 0 1 0 1 0 1 0 1 0 0 0 2 1 0 1 1 0 2 1 0 1 0 1 0 0 1 0 0 1 0 0 1 0 1 2 1 0 1 0 0 0 1 1 1 1 1 1 0 0 0 0 1 1 1 1 1 0 2 1 1 1 1 0 2 2 0 1 0 1 1 0 0 1 1 1 1 1 2 0 0 0 1 1 1 2 0 1 1 1 0 1 0 0 1 0 0 0 0 2 0 0 1 0 0 0 0 1 1 1 1 1 0 0 0 0 0 0 0 0 0 0 0 1 0 0 1 0 1 1 1 1 0 0 0 2 0 0 2 0 0 0 1 1 0 1 1 1 1 1 1 1 1 2 0 0 1 1 1 1 1 0 1 1 0 1 2 0 0 0 1 1 2 0 1 2 1 2 2 0 1 0 0 2 0 0 0 0 1 1 1 1 0 1 0 1 1 0 1 0 0 1 0 0 1 0 2 1 1 1 0 2 1 1 0 0 2 1 1 1 1 1 1 0 1 2 2 2 1 1 2 0 1 0 1 0 1 0 0 0 0 0 1 0 1 1 1 0 2 2 2 0 1 1 1 0 0 1 0 1 1 1 1 1 0 0 0 0 2 0 0 2 0 0 2 1 0 0 0 0 0 0 2 0 1 2 0 1 1 0 1 1 1 1 1 0 0 0 0 1 0 0 1 1 1 1 1 2 0 0 1 0 0 1 1 2 1 0 1 0 0 1 0 0 0 0 0 0 0 0 0 2 1 0 0 1 0 0 2 1 1 2 0 0 1 1 1 0 0 1 0 0 0 0 1 0 2 1 1 0 0 2 0 2 0 0 0 2 1 1 1 0 1 1 0 0 0 1 0 0 0 2 0 2 0 0 1 0 2 1 2 1 0 1 1 1 0 0 0 0 0 0 1 0 2 0 1 0 0 2 2 0 2 2 0 1 1 0 2 0 0 0 1 1 0 0 0 0 0 0 0 1 0 2 0 0 0 0 2 1 1 0 1 1 2 1 2 0 0 0 0 0 0 0 0 0 0 0 0 0 1 0 0 1 0 0 0 1 1 0 1 2 0 0 0 0 0 0 0 0 1 0 1 1 1 0 1 0 0 0 2 0 1 1 2 1 2 1 1 2 1 1 2 0 2 0 2 0 0 0 0 1 0 1 1 1 0 2 0 2 0 2 0 1 0 2 1 0 0 1 0 0 0 1 2 0 2 1 1 0 1 1 0 1 0 0 0 1 0 1 0 1 0 0 0 2 0 0 0 0 0 0 1 0 2 0 0 1 0 1 0 2 0 0 1 0 0 1 1 0 2 0 1 2 1 1 1 0 1 1 1 0 1 0 2 2 1 1 0 2 0 2 2 1 0 0 0 0 0 1 1 0 0 0 0 0 0 0 0 1 1 0 0 0 0 0 0 1 0 0 0 0 2 0 0 2 0 0 1 1 0 0 0 0 0 0 0 2 0 0 1 2 0 0 0 2 0 1 0 1 0 1 1 1 0 1 1 0 0 0 0 2 0 1 0 0 0 0 0 0 0 2 0 1 0 0 0 0 0 0 0 0 1 1 1 0 0 0 0 0 0 0 0 0 0 2 1
131 0 0 1 0 0 2 2 1 1 2 0 0 0 0 0 0 2 0 2 1 1 0 2 2 0 1 2 2 1 2 1 2 2 1 1 1 1 0 2 0 0 0 0 1 0 1 0 0 2 0 0 0 0 2 0 0 0 0 1 0 1 2 2 1 1 1 0 0 0 0 1 2 1 2 2 2 2 2 0 2 0 1 0 0 0 0 0 0 2 0 0 1 0 0 1 0 0 0 0 1 0 0 0 1 2 1 0 2 2 0 0 1 2 1 2 1 0 2 0 0 0 1 1 1 1 1 1 1 0 0 1 0 0 0 0 0 0 0 1 0 0 1 0 1 1 0 0 2 2 0 2 0 0 0 0 0 0 1 1 0 0 0 0 1 2 1 0 2 1 0 0 0 2 1 1 0 0 0 1 1 1 2 0 2 0 2 2 0 0 1 2 1 1 2 1 2 2 0 1 0 1 1 1 1 0 2 1 2 1 0 1 1 0 0 2 0 0 1 1 2 1 2 2 0 1 1 0 0 0 0 0 0 0 1 0 0 1 0 1 0 0 1 2 1 1 0 0 2 0 0 0 0 0 1 0 0 0 0 0 0 0 0 0 1 0 2 0 1 0 1 0 1 2 0 0 0 1 1 0 0 2 2 2 2 0 2 0 0 2 0 1 0 1 1 0 2 2 0 2 0 0 1 1 1 0 0 1 0 0 0 2 0 1 0 0 1 0 0 0 0 0 2 1 0 0 0 1 0 0 1 0 0 1 0 0 0 0 2 2 0 0 1 0 0 0 0 1 1 0 0 1 0 1 1 0 1 0 0 2 2 0 0 1 0 0 0 0 2 0 0 0 1 2 0 0 1 0 0 2 1 2 1 0 1 1 1 0 0 1 0 0 0 0 2 0 0 0 0 0 0 0 0 1 1 0 0 1 0 0 0 0 0 1 1 0 0 1 0 1 0 0 0 1 1 1 0 0 0 0 1 0 0 1 1 1 0 1 1 1 2 1 2 1 1 0 1 0 1 0 0 1 1 2 2 1 1 2 0 1 2 1 1 0 0 1 1 2 0 1 1 1 1 1 1 0 2 1 2 0 0 1 0 1 1 1 1 2 0 1 1 0 0 1 0 0 2 1 2 0 1 1 2 0 2 1 2 2 2 0 0 2 1 1 0 2 1 0 2 2 0 2 2 0 1 1 1 1 0 2 0 2 0 1 1 1 1 0 0 0 0 1 0 1 2 1 1 0 2 0 0 0 2 0 2 0 2 0 1 0 1 0 0 0 0 0 1 2 2 0 0 0 0 0 0 0 1 2 0 0 2 0 1 1 1 0 0 1 0 0 0 0 0 0 2 0 2 0 0 0 0 1 2 0 0 1 1 1 0 0 0 0 0 0 2 0 0 0 0 0 0 0 0 1 0 0 2 1 0 0 2 0 1 1 2 0 2 0 2 0 2 2 0 0 1 0 1 1 0 1 0 1 1 1 1 2 1 1 1 1 2 0 1 0 0 2 1 0 2 1 0 1 0 0 0 0 2 0 1 1 1 0 0 0 0 1 1 1 0 1 1 1 0 2 2 0 0 0 0 1 0 1 0 0 1 2 0 1 1 0 1 1 0 1 0 1 0 1 1 0 0 0 0 0 0 2 2 0 0 0 1 0 0 1 0 0 0 0 0 0 0 0 0 1 0 0 1 0 1 1 1 1 1 1 0 2 0 0 2 0 0 0 1 1 0 1 1 1 1 1 0 0 0 1 0 0 0 0 0 1 0 0 0 1 1 1 0 1 0 2 0 1 0 2 2 2 0 0 0 1 0 1 2 0 2 0 0 0 0 2 2 0 1 1 1 0 1 1 1 0 1 1 2 2 2 0 2 0 2 2 2 1 1 1 0 2 0 0 0 0 0 0 0 0 0 0 0 0 0 0 1 1 0 0 0 1 0 1 0 1 0 1 0 0 0 2 1 1 2 0 0 0 2 0 0 2 0 0 2 0 0 0 0 0 0 0 0 1 0 1 1 1 1 0 1 0 2 2 0 0 0 2 0 0 2 0 1 0 0 1 0 0 0 0 0 0 0 1 2 2 0 0 1 0 0 1 2 2 0 1 1 0 1 1 2 0 1 1 0 0 0 0 1 1 0 1 1 0 0 0 2 0 0 2 2 0 2 0 0 2 0 1 0 1 0 0 2 0 1 1 0 1 0 0 0 0 2 1 1 0 0 0 0 0 0 0 0 0 0 2 0 0 0 0 1 0 0 0 0 1 1 0
132 0 0 1 1 0 1 0 0 0 0 2 1 2 1 1 0 2 1 1 1 1 0 2 2 0 1 2 2 1 2 0 0 0 1 1 1 1 0 1 1 0 0 0 2 0 0 0 0 0 0 0 1 0 0 1 0 0 1 0 0 1 2 2 0 0 0 0 0 0 0 0 2 0 1 2 2 1 2 0 1 0 2 2 2 0 0 0 0 2 0 0 2 0 0 0 0 1 0 2 2 1 0 0 2 0 2 2 2 0 0 2 0 1 0 1 0 0 0 0 2 0 2 2 1 0 1 1 1 1 1 0 1 0 0 0 1 0 0 0 1 0 0 0 0 1 0 0 0 1 0 0 1 0 1 0 0 0 0 0 0 1 1 1 1 1 1 0 1 1 0 0 0 2 0 0 0 0 0 0 0 0 1 1 2 0 2 2 2 1 1 1 0 0 1 1 0 2 0 1 0 1 0 2 2 0 2 0 0 0 0 2 2 0 0 2 2 0 2 1 1 0 2 2 0 1 1 0 0 0 0 1 0 0 1 0 0 2 0 2 0 0 2 2 2 2 0 0 2 0 0 0 1 1 1 0 1 2 1 1 0 1 0 0 0 0 1 0 1 0 0 1 0 2 0 0 0 0 2 0 0 0 2 1 1 0 1 1 0 2 0 1 2 2 2 0 0 0 0 0 0 1 1 1 1 0 0 2 0 0 0 1 0 1 1 0 2 0 0 0 0 0 2 0 0 0 0 2 1 1 2 2 0 0 0 0 0 2 0 1 1 2 2 0 0 0 1 0 1 1 1 0 0 2 2 0 1 0 0 0 0 1 1 0 1 0 0 0 1 1 1 1 0 2 1 1 1 0 0 1 0 2 0 0 1 0 0 0 0 0 0 0 1 0 1 0 1 2 0 0 0 0 1 0 0 0 1 1 0 0 0 0 0 0 0 0 2 1 0 1 0 1 0 0 2 0 0 0 0 1 0 1 1 1 1 0 0 1 0 0 1 0 1 0 1 2 2 0 2 0 0 2 0 0 0 0 0 0 0 0 1 1 1 0 0 0 2 2 0 2 1 0 2 2 1 0 0 0 2 2 2 1 0 0 2 0 0 1 0 0 1 0 1 0 0 0 1 2 2 0 0 2 2 2 2 0 2 1 1 0 0 2 1 0 1 0 0 0 1 2 0 2 2 2 2 2 0 1 1 1 1 1 0 0 0 0 1 0 2 1 0 1 0 0 1 2 0 1 1 2 1 1 0 0 1 1 1 0 2 0 2 0 2 1 0 0 1 0 0 0 0 0 0 0 0 0 1 1 0 1 1 0 1 0 1 0 1 1 0 0 0 0 1 0 1 0 0 0 0 1 0 2 1 0 2 1 1 0 0 1 1 0 0 2 0 0 0 0 0 0 0 0 0 0 0 0 2 1 0 0 1 0 0 0 2 1 1 0 1 0 2 1 0 1 1 0 1 2 0 0 0 2 1 1 0 2 1 0 2 1 0 1 2 1 1 1 1 0 2 0 0 0 0 0 1 0 2 0 2 1 0 0 1 0 0 2 1 0 1 2 2 0 0 0 0 0 0 0 0 2 0 0 0 0 0 2 0 2 2 0 1 1 0 2 0 1 0 2 1 0 1 0 0 0 1 1 1 0 1 0 0 0 0 2 1 1 1 0 1 1 1 1 0 0 0 0 0 1 0 0 0 0 0 0 0 2 0 0 0 0 0 0 0 1 0 1 1 2 1 1 0 0 1 1 1 1 0 1 1 1 1 1 1 0 0 0 1 2 2 2 1 2 1 1 1 1 0 0 1 1 0 1 0 0 0 0 1 0 0 2 2 0 1 1 1 0 2 1 1 1 0 2 0 0 1 0 0 0 1 2 1 1 0 0 0 0 0 0 1 0 0 0 1 0 1 0 0 0 0 0 1 1 0 0 1 0 1 1 0 0 0 0 1 0 1 1 0 1 1 1 0 0 1 1 0 2 0 1 2 1 2 2 0 0 0 0 1 1 0 1 1 1 1 1 2 2 1 2 1 0 1 0 0 0 2 0 1 0 0 1 0 0 0 1 1 0 0 0 2 1 1 0 2 2 1 0 1 2 0 0 2 0 0 1 0 0 0 1 0 0 0 0 2 0 0 1 1 2 1 2 2 0 0 2 2 0 2 0 0 1 1 0 1 1 1 0 1 0 2 2 1 1 0 0 0 0 2 1 1 0 0 0 0 0 0 1 1 1 1 1 0 0 0 1 0 0 0 1 1 1 2 0
133 0 0 0 0 0 0 1 0 0 0 1 1 1 1 0 0 1 1 1 1 0 1 2 2 0 1 2 2 2 2 0 1 0 2 0 2 1 1 0 1 0 0 0 2 1 0 1 0 1 0 0 0 1 1 1 1 0 0 0 1 2 1 1 1 1 1 1 0 0 0 0 2 2 2 2 2 1 2 0 1 0 2 0 2 0 0 1 1 1 0 1 2 0 0 0 0 0 0 0 2 0 1 1 2 1 2 0 0 2 0 1 1 2 2 2 2 0 1 0 1 0 1 1 1 0 1 2 0 1 1 0 0 0 0 0 0 1 0 1 0 0 0 0 2 2 2 0 0 0 0 0 0 0 0 0 0 0 0 0 2 1 1 0 1 2 1 0 2 0 0 0 0 2 0 0 0 0 2 2 2 0 0 0 2 2 0 0 0 0 0 0 0 0 1 0 0 2 0 2 0 2 0 1 1 2 2 2 1 1 0 0 2 0 0 2 1 1 2 1 2 0 1 1 0 1 1 0 0 0 0 0 0 0 0 0 0 2 0 1 0 0 2 2 2 2 0 0 2 0 0 0 0 0 1 0 1 1 0 0 0 0 0 0 1 1 1 0 0 0 0 2 1 2 0 0 1 1 0 0 0 2 1 1 2 1 0 1 0 2 0 0 0 2 1 0 1 1 0 0 0 1 0 0 0 0 0 1 0 0 0 1 0 2 1 0 2 1 0 0 0 0 0 0 0 0 0 1 0 0 2 1 2 2 0 1 1 1 1 2 2 1 2 0 0 0 0 0 2 2 2 0 1 2 1 1 1 2 0 0 0 0 1 0 1 0 0 1 1 1 0 0 0 2 0 0 2 1 1 2 2 1 1 0 1 2 1 0 0 0 0 0 2 0 2 1 1 2 2 2 0 2 0 2 2 1 0 2 0 0 0 0 0 1 1 0 0 0 0 0 0 1 0 1 1 1 1 0 0 0 1 0 1 1 1 0 0 1 0 0 1 1 2 0 0 2 2 0 1 1 1 0 1 1 1 1 0 1 2 1 1 2 0 0 0 1 1 2 0 1 1 1 2 2 1 1 1 1 2 0 0 0 0 0 2 1 0 0 1 0 1 1 0 2 1 0 2 0 1 1 0 2 2 1 2 0 2 1 0 0 0 1 1 0 0 2 0 0 2 2 0 2 2 0 0 2 0 1 0 1 1 0 0 1 2 0 2 2 2 1 0 1 0 1 2 1 0 1 1 1 1 1 2 0 1 1 1 1 2 0 0 0 1 2 1 1 1 0 0 0 0 0 1 0 1 0 1 2 0 1 2 0 1 1 0 1 1 0 0 0 1 0 0 1 0 1 0 0 0 0 0 2 1 0 1 1 1 0 0 1 1 0 0 0 2 0 0 0 1 0 0 0 0 1 0 0 1 2 0 0 1 0 0 1 1 0 2 0 0 0 0 1 0 0 1 0 1 0 0 0 0 2 0 2 0 2 0 0 2 0 0 0 0 0 1 1 1 0 0 1 1 2 2 0 0 1 1 1 2 0 1 0 0 1 1 2 0 1 1 1 1 1 0 1 1 0 0 0 0 2 1 0 0 0 2 1 1 2 2 0 0 0 0 1 0 1 1 0 0 0 0 1 1 0 0 0 0 0 0 0 0 0 1 2 1 1 0 0 0 0 0 0 0 1 0 1 1 0 1 1 1 1 0 0 0 2 0 0 2 0 0 0 2 2 0 0 2 1 1 1 0 1 0 0 0 0 1 0 1 0 0 2 1 0 0 1 1 2 1 2 1 1 1 0 1 0 0 0 0 1 0 2 2 0 2 1 1 0 1 2 2 1 1 0 0 1 1 0 0 1 0 1 1 0 1 0 0 0 1 2 0 2 0 1 0 2 0 1 1 0 1 1 0 0 0 0 0 0 0 0 1 0 0 0 0 0 0 0 0 0 0 0 0 0 0 0 2 0 1 1 0 0 1 2 0 2 0 0 0 0 0 0 0 0 0 0 0 0 0 2 2 0 0 0 1 0 2 2 0 0 0 1 0 0 2 1 0 1 0 1 0 0 1 1 2 2 0 1 1 1 0 0 2 2 2 0 0 2 0 0 2 1 1 1 0 0 0 1 0 0 0 0 0 0 0 1 1 1 0 1 2 1 0 2 1 0 2 0 0 0 2 0 2 0 1 0 2 0 2 1 0 0 0 0 0 0 2 0 2 0 0 0 1 1 0 2 2 1 0 2 0 0 0 0 1 0 0 1 1 1 2 0
134 0 0 1 1 0 1 1 0 1 1 1 0 0 0 0 0 0 1 1 1 1 0 2 2 0 2 1 2 1 1 0 1 1 2 0 2 2 0 0 2 0 1 1 2 0 0 1 0 1 0 0 2 1 0 2 0 0 2 1 1 1 2 2 0 0 0 0 0 0 1 1 2 0 1 1 2 1 2 0 1 0 2 1 2 0 0 1 1 2 0 1 1 1 1 2 0 1 1 0 1 0 1 1 2 0 2 0 0 2 0 0 0 1 0 2 0 0 2 0 1 0 1 1 1 0 1 1 0 0 1 0 0 0 2 2 0 0 0 0 1 0 0 0 0 1 1 0 0 1 0 1 1 0 0 1 1 2 0 1 0 2 0 1 0 2 2 1 0 1 1 1 0 2 0 0 0 0 1 1 1 1 0 0 0 0 1 0 0 0 2 0 0 1 1 0 1 2 0 0 0 0 0 0 0 1 2 0 0 1 1 1 1 0 1 1 0 1 1 0 1 1 1 1 0 1 1 0 0 0 0 0 0 1 0 0 1 2 0 1 0 1 1 1 1 1 0 0 1 1 1 1 0 0 1 0 0 1 1 2 0 1 0 0 1 0 0 0 1 1 0 1 1 2 0 0 0 2 2 0 2 2 0 0 0 0 0 2 0 2 0 1 1 2 1 1 0 1 0 1 1 0 1 0 1 0 0 2 1 0 1 1 0 2 1 0 1 0 1 1 0 1 1 1 1 0 0 2 1 2 2 2 1 2 0 0 0 1 1 0 1 1 2 0 2 2 0 0 2 1 0 0 0 1 1 0 0 1 0 1 1 0 2 0 2 0 0 1 2 0 0 0 1 2 0 0 2 0 0 1 2 0 0 0 1 0 0 0 0 1 1 1 0 1 2 1 1 1 0 0 0 0 0 2 2 2 0 1 1 0 0 1 0 0 0 0 0 0 1 0 0 0 0 0 0 1 0 2 2 0 0 1 0 0 2 1 0 1 2 1 1 0 1 0 1 0 1 0 2 0 0 2 1 2 2 1 1 1 2 1 2 2 0 1 0 1 1 2 0 1 1 1 1 1 0 0 1 0 2 0 0 0 0 0 2 1 0 0 0 0 0 0 1 2 2 0 2 1 1 2 0 2 2 1 2 0 2 1 0 0 0 1 0 0 0 1 0 0 0 0 1 2 2 1 1 1 1 0 1 0 2 0 0 0 0 0 1 1 2 0 1 2 0 1 2 2 0 1 1 1 1 1 0 0 1 1 1 0 1 1 1 0 1 2 0 0 2 0 0 1 0 0 0 0 0 0 2 1 0 2 2 0 1 1 1 0 1 1 0 0 0 0 1 0 1 1 1 1 1 2 1 1 1 0 1 1 1 1 0 1 1 0 0 1 0 0 1 0 0 0 0 0 0 0 0 1 1 1 0 0 1 0 1 2 2 0 2 0 1 0 1 2 0 1 2 0 1 0 1 2 0 2 0 1 0 2 1 0 1 0 0 0 1 2 0 0 2 1 1 0 0 0 1 1 1 0 1 1 1 1 1 2 2 1 0 2 2 1 0 0 1 0 0 0 0 0 0 0 0 1 0 1 0 0 1 1 0 1 1 0 0 0 0 2 0 1 0 1 1 0 0 0 0 0 0 1 1 0 1 0 0 0 0 1 1 1 1 0 1 1 1 1 0 1 0 0 1 0 0 0 0 0 0 0 0 1 1 0 2 0 0 0 2 1 0 0 2 0 0 0 0 0 1 2 2 0 0 1 1 2 0 1 2 0 0 1 1 2 1 2 1 1 1 0 0 0 0 0 0 1 0 1 0 1 0 0 1 0 1 2 2 0 1 1 1 0 2 1 2 0 1 2 0 0 2 0 0 0 0 1 0 1 0 0 0 2 0 0 0 0 0 0 1 1 1 0 1 0 0 0 2 0 0 0 0 0 0 1 0 1 0 0 0 0 1 0 0 0 0 1 0 0 1 1 0 1 0 0 2 2 1 2 0 0 0 0 0 1 0 1 1 2 1 1 1 0 2 2 0 1 0 1 1 0 2 1 1 0 0 0 0 0 0 0 0 0 0 0 1 0 0 0 1 1 0 0 0 0 1 0 2 0 0 1 0 0 1 2 0 0 0 0 0 1 0 0 1 0 0 1 2 0 0 2 2 0 2 0 0 1 1 0 0 1 0 1 1 0 1 1 0 0 1 0 0 0 1 1 1 0 0 0 0 1 0 0 1 0 0 2 1 0 0 0 0 0 1 0 0 0 2 1
135 0 0 0 1 0 2 1 0 1 1 1 0 0 0 0 0 0 1 1 0 0 0 0 2 0 1 2 2 0 2 2 1 1 0 2 0 2 1 0 1 0 0 0 2 0 0 0 0 1 0 0 1 1 1 2 0 0 2 1 2 2 1 1 0 0 0 0 0 0 0 1 2 1 1 2 2 0 2 0 0 0 2 0 2 0 0 0 0 2 0 0 2 0 0 1 0 1 0 1 1 0 1 1 2 1 1 0 1 1 0 2 0 1 0 1 0 0 0 0 2 0 1 1 1 0 1 1 0 1 1 0 0 0 1 0 0 1 1 1 2 0 0 0 0 1 0 0 1 1 0 1 2 0 1 0 1 0 0 0 0 2 0 1 0 1 1 0 1 1 1 1 1 1 1 1 0 1 0 1 0 1 0 1 1 0 2 1 1 0 2 0 1 1 2 0 1 1 1 0 0 0 0 2 1 0 2 1 0 1 1 1 1 0 0 2 1 0 2 2 2 0 0 1 0 1 0 1 1 1 0 0 0 0 0 0 0 2 0 2 0 0 2 1 1 1 0 0 1 1 1 1 1 0 0 0 1 1 1 1 0 1 0 0 0 0 0 0 1 0 0 1 0 1 0 0 1 1 1 0 1 1 2 0 2 0 2 2 0 2 0 1 1 2 2 0 1 1 0 0 0 1 0 0 0 0 0 2 0 0 0 1 0 1 2 0 1 0 0 0 1 1 0 0 1 0 0 1 0 0 1 0 0 0 0 1 0 2 0 0 0 0 1 0 1 1 0 0 2 1 1 0 1 2 1 0 0 1 0 0 0 0 1 0 1 1 0 1 2 0 0 0 0 2 0 0 2 0 0 2 1 0 1 0 1 1 1 0 0 0 0 0 0 0 2 0 0 1 0 1 0 1 0 0 1 0 0 1 0 0 0 0 0 1 1 0 0 0 1 0 0 1 1 0 2 2 0 0 0 1 0 0 0 0 2 0 0 1 0 0 1 1 1 0 2 0 0 1 1 0 0 0 1 1 0 0 0 0 2 0 0 2 1 0 0 1 1 1 0 0 1 0 1 0 0 1 1 1 1 0 0 0 0 1 1 2 1 2 0 2 0 0 1 0 1 0 1 1 1 1 0 1 2 1 2 0 2 1 0 0 0 1 1 0 1 1 0 0 1 1 0 1 2 0 0 2 0 0 0 2 0 0 0 0 0 0 1 0 1 2 0 0 0 0 1 1 0 1 1 1 1 1 1 1 1 1 0 0 1 0 1 0 0 2 0 0 2 0 0 1 2 2 0 1 1 1 2 2 0 1 2 0 0 0 0 0 0 0 0 0 1 0 1 1 1 0 1 0 0 0 0 2 0 0 1 0 1 1 0 2 0 0 0 2 0 2 0 0 2 0 0 0 0 0 0 1 2 2 0 0 0 0 0 2 1 1 2 0 0 1 1 1 1 2 1 0 0 1 1 1 1 1 0 2 0 2 0 0 2 0 0 0 1 0 1 0 0 1 0 1 0 2 0 0 0 1 1 1 1 1 2 0 0 2 1 2 1 0 0 2 1 0 0 1 2 0 0 0 0 2 0 1 1 0 1 1 2 0 0 0 0 0 0 2 0 0 0 2 1 0 1 0 1 0 0 0 0 0 0 0 1 0 0 2 1 1 0 1 1 2 1 1 1 1 0 0 0 0 1 1 1 1 0 0 0 2 0 0 1 1 0 0 2 2 0 1 2 1 1 1 0 0 0 0 0 1 0 0 0 1 0 0 1 1 1 0 1 2 1 2 1 1 1 0 1 0 2 1 0 1 0 1 0 1 0 0 0 0 0 2 2 0 1 0 1 0 1 1 1 1 0 2 0 2 2 0 1 0 0 2 1 2 1 1 0 1 1 2 2 1 1 1 1 0 1 0 0 0 0 0 2 0 0 0 0 0 0 0 0 0 0 1 0 0 0 1 0 0 1 0 0 0 2 0 0 2 0 0 1 0 1 1 0 0 1 0 0 1 0 1 1 1 0 0 2 1 1 2 0 0 0 1 0 1 2 1 1 0 0 2 0 0 1 0 1 1 0 2 1 1 0 1 1 0 0 0 1 1 1 0 2 2 0 0 0 0 0 1 0 0 0 0 2 0 0 1 2 0 0 0 2 2 1 1 1 0 1 0 0 1 1 1 1 0 1 1 1 0 0 0 0 0 1 1 0 0 0 0 2 0 0 0 0 0 0 0 0 1 1 2 1 1 1 0 1 1 0 0 0 1 2 2
136 0 0 0 0 1 1 2 0 0 0 1 2 1 1 0 0 2 0 2 0 0 1 2 2 0 2 1 1 2 2 1 1 2 0 2 1 2 0 1 1 0 0 0 2 1 0 1 0 1 0 0 1 0 1 0 1 0 1 0 0 2 1 1 0 0 0 0 0 0 0 0 1 0 0 2 2 1 1 1 1 0 2 2 2 0 0 1 1 2 0 1 2 1 1 1 0 0 0 0 0 1 1 1 2 1 2 0 0 2 0 0 1 2 1 2 1 0 2 0 1 0 0 0 0 1 0 0 1 0 0 0 0 0 1 0 0 0 0 0 1 0 0 0 2 1 0 0 0 1 0 1 0 0 0 0 0 1 0 0 0 1 0 1 0 0 1 0 1 1 0 0 0 2 0 1 1 0 1 1 1 0 0 1 2 1 1 0 0 0 1 0 0 0 1 0 1 2 0 0 0 0 1 1 1 1 1 0 0 0 0 1 1 1 0 2 0 0 2 1 1 0 2 1 0 2 1 1 1 1 0 1 0 0 1 0 0 2 1 1 0 1 2 2 2 2 0 0 2 0 0 0 0 0 1 0 1 1 1 1 0 1 0 0 0 0 0 1 2 0 0 0 1 1 0 0 1 1 2 0 1 2 2 1 2 0 1 2 0 2 0 0 0 2 1 1 1 1 0 0 0 0 1 0 1 0 0 0 2 0 2 2 0 0 0 0 2 0 0 0 0 1 1 1 0 0 1 1 0 0 1 0 0 1 0 0 0 2 0 0 2 2 2 0 0 0 0 0 1 1 1 1 0 1 1 0 0 1 0 1 1 0 2 0 2 1 0 2 2 0 0 0 0 2 0 0 1 1 1 2 2 1 0 0 1 0 1 1 1 0 0 0 0 0 1 0 1 1 1 1 0 1 2 0 0 0 2 0 0 0 0 0 0 1 1 0 0 0 1 0 1 1 0 1 0 0 0 0 0 0 1 0 0 0 2 1 0 1 2 1 1 1 2 0 0 2 2 1 1 0 0 0 0 2 1 0 1 1 2 1 0 1 0 2 0 0 2 2 0 0 1 0 2 2 0 0 0 0 2 0 1 0 0 0 1 2 0 0 0 0 0 1 0 1 0 0 2 0 1 0 1 2 2 1 1 1 1 1 1 0 0 2 1 0 0 1 0 1 1 1 1 2 2 0 1 1 1 0 0 2 0 0 0 0 0 0 2 1 1 0 1 1 0 1 2 1 0 0 2 0 0 0 1 0 1 1 0 0 1 1 0 0 0 1 1 1 0 0 0 0 0 0 0 0 0 0 1 2 0 1 2 0 0 0 0 0 0 0 0 0 0 0 0 0 2 0 1 0 1 1 0 2 1 0 2 1 1 0 0 0 1 0 0 0 1 0 1 0 0 1 1 1 0 0 0 1 1 1 0 0 1 0 0 2 1 0 2 0 0 1 1 1 1 2 2 0 1 1 0 2 0 1 0 1 0 2 1 0 1 0 0 0 0 1 1 0 2 0 1 0 0 0 1 0 0 1 0 2 1 1 2 1 0 2 1 2 1 1 0 0 1 0 1 2 2 0 0 0 0 2 0 1 0 0 2 2 0 2 2 0 0 0 0 1 1 1 0 0 0 0 0 0 0 0 0 1 1 0 1 0 2 1 0 2 0 1 1 0 1 1 0 0 0 0 0 0 0 1 0 0 0 0 0 1 0 1 0 0 2 0 0 0 1 1 0 1 1 1 0 0 0 0 2 1 1 0 0 1 1 1 1 1 1 1 1 0 1 1 1 2 1 2 1 0 0 0 0 0 0 2 0 1 1 0 1 1 0 1 1 1 0 0 1 1 1 0 2 1 0 0 1 0 0 0 2 0 0 0 0 2 1 2 1 2 0 2 0 0 0 0 0 0 1 0 1 1 0 0 1 0 0 0 0 0 0 0 0 0 0 0 1 0 0 0 0 0 0 0 2 0 0 0 1 0 0 1 0 1 2 1 1 1 0 0 0 0 0 2 2 1 1 2 1 1 1 0 2 2 0 0 0 2 0 0 1 1 0 1 0 1 1 0 0 0 1 1 0 2 1 1 0 1 2 1 0 0 0 1 1 0 1 0 0 1 1 0 0 1 1 0 0 0 0 0 0 1 1 1 1 1 2 0 1 1 0 1 2 0 0 1 1 0 1 0 1 0 1 0 1 2 1 0 0 0 0 0 1 1 1 0 0 0 2 2 0 0 1 0 0 1 0 0 0 1 1 0 0 0 0 0 2 1
137 0 0 0 0 1 2 2 0 1 1 0 0 1 1 0 0 1 0 2 1 1 0 2 2 0 1 2 2 0 2 1 1 1 1 1 1 2 0 0 2 0 0 0 2 0 1 0 0 0 0 0 1 1 0 1 0 0 1 0 2 2 2 2 0 1 0 0 0 0 0 1 0 0 0 2 2 1 1 0 2 0 1 1 1 0 0 0 0 2 0 0 0 0 0 0 0 0 0 0 2 0 1 1 2 1 1 2 2 1 0 2 1 1 1 1 1 0 2 0 2 0 1 1 1 0 1 1 1 1 1 0 0 0 0 0 0 1 0 1 0 0 0 0 1 1 0 0 0 1 0 1 2 1 1 1 0 0 0 0 1 1 0 1 1 1 1 0 0 0 0 0 0 2 0 0 0 1 0 0 0 1 0 1 1 0 1 2 1 0 2 0 0 1 2 0 2 2 0 1 0 1 0 1 1 2 1 1 2 0 0 1 0 0 0 2 1 1 2 0 2 2 2 2 0 0 0 0 0 0 0 0 0 1 1 0 1 2 0 1 0 0 2 2 2 2 0 0 1 1 1 2 1 0 0 0 1 0 0 0 0 0 0 0 0 0 0 1 1 1 0 1 1 2 0 0 1 1 2 0 1 1 2 1 1 0 0 1 1 2 0 1 0 2 0 1 0 1 1 1 1 0 0 0 0 0 0 2 0 0 0 1 0 1 1 1 2 0 0 0 1 1 1 0 1 0 1 1 0 0 1 1 1 2 0 0 0 2 0 1 1 1 0 0 0 0 2 1 1 0 0 1 0 2 2 0 0 0 1 1 2 1 1 0 1 1 0 1 1 1 1 1 1 1 1 0 2 1 1 2 1 0 1 0 0 1 1 0 0 0 0 0 0 0 2 1 1 1 1 1 0 1 2 0 0 0 2 1 1 0 0 0 0 1 1 0 1 0 0 0 0 1 0 2 2 1 1 0 0 1 0 1 0 2 1 0 0 1 1 0 1 1 0 1 1 1 1 0 2 0 0 1 1 2 2 1 1 1 1 2 2 2 0 1 0 2 0 2 0 0 1 0 1 1 0 0 1 0 2 1 2 0 0 1 1 1 1 0 2 0 2 0 0 1 0 0 2 0 1 1 1 2 0 0 0 0 1 2 2 0 0 2 1 0 2 0 0 1 0 1 1 2 2 1 1 2 0 1 0 1 1 1 0 0 1 0 0 1 2 0 1 1 0 2 2 2 0 1 1 1 1 1 0 0 2 0 0 1 1 0 1 1 0 2 1 1 1 0 0 0 2 2 1 0 1 0 2 2 0 0 2 0 1 0 1 0 0 1 0 0 0 0 2 2 0 2 0 0 0 0 0 2 2 0 0 2 0 1 0 1 0 0 0 0 1 0 1 0 1 0 0 0 0 1 0 0 2 1 0 0 1 1 0 1 2 0 2 0 1 0 1 0 2 2 2 0 0 1 0 0 0 2 0 0 0 2 0 1 2 0 0 0 1 1 1 0 1 0 1 1 0 1 0 0 0 2 0 2 2 0 2 0 0 1 0 2 1 0 0 0 1 0 0 0 1 0 0 0 0 2 0 0 1 0 2 1 1 2 2 0 0 0 0 2 0 1 0 0 0 0 0 0 1 0 1 1 2 0 0 0 0 0 0 2 0 0 1 0 1 0 0 0 0 0 0 1 0 1 1 0 1 1 0 0 0 0 0 0 2 1 0 0 0 1 0 1 1 2 1 1 0 1 0 0 0 1 0 1 1 2 0 0 1 0 0 1 1 0 0 2 0 2 0 0 0 0 0 0 0 1 0 2 0 0 0 0 1 0 0 0 0 0 1 1 1 0 2 1 1 0 2 1 0 1 2 0 1 0 0 2 0 2 1 1 0 2 0 1 1 1 1 1 0 0 0 0 0 0 1 0 1 0 0 0 0 0 0 0 0 0 0 0 0 0 0 0 0 0 1 1 0 0 0 2 0 1 0 0 0 0 1 1 1 0 0 0 0 2 0 1 1 1 1 0 2 1 2 2 0 0 0 1 0 0 2 0 1 1 0 0 0 0 0 0 0 0 0 1 0 0 0 1 2 1 1 0 2 0 0 0 2 1 0 1 0 0 0 2 0 0 0 0 2 0 0 2 2 0 0 1 2 0 2 0 1 0 1 1 1 0 0 2 1 0 0 0 2 0 1 1 0 0 0 0 0 1 1 0 2 0 0 0 1 2 0 0 2 0 0 1 0 0 0 1 1 0 0 1 1 1 1 0
138 0 0 0 1 1 2 1 0 1 1 0 1 2 2 0 0 1 2 1 1 0 1 2 2 1 0 1 2 2 1 1 1 1 2 0 2 1 0 2 0 0 1 0 1 0 1 0 0 0 0 0 1 0 0 0 0 0 1 0 2 2 2 2 0 0 0 1 0 0 0 0 2 0 0 1 1 2 2 1 1 0 2 2 2 0 0 1 1 2 1 1 1 0 0 1 0 2 0 2 0 0 1 1 2 1 2 2 1 1 0 1 0 1 1 1 0 0 0 0 2 0 0 0 0 1 0 0 1 0 0 1 0 0 0 0 0 0 0 1 2 0 0 0 0 0 0 0 0 1 0 1 1 1 0 1 1 2 0 0 0 0 0 0 0 2 1 0 2 1 0 0 0 2 1 1 0 1 0 0 0 0 0 1 2 1 1 2 1 1 1 2 0 0 1 0 1 2 0 0 0 0 0 1 1 1 1 1 0 1 1 0 1 0 0 2 0 0 2 2 2 0 2 2 0 2 2 0 0 0 0 0 0 0 1 0 0 2 0 2 0 0 2 0 1 1 1 0 2 0 0 0 0 0 0 0 0 1 0 0 0 0 0 1 2 0 1 1 1 0 0 1 1 1 0 0 1 1 1 0 0 1 2 0 1 0 1 1 0 1 1 1 0 2 2 0 0 1 0 1 0 0 1 0 1 1 2 1 1 0 1 1 0 2 0 0 1 0 1 0 0 2 1 1 0 0 1 1 0 1 2 1 1 2 0 0 0 1 1 0 0 1 2 0 1 1 0 0 2 1 1 0 0 2 1 1 2 1 0 1 1 0 2 0 2 1 0 2 2 0 0 0 0 2 1 1 1 0 0 1 2 0 1 1 1 1 2 0 0 0 0 0 1 0 2 1 1 1 1 0 0 0 2 0 1 0 1 0 1 0 0 0 0 2 2 0 0 1 0 1 0 1 0 0 2 2 1 1 1 0 0 0 0 1 1 0 0 2 2 2 0 1 1 0 1 2 2 1 2 1 1 2 1 2 1 1 0 2 1 1 0 1 2 1 0 1 1 1 0 0 1 0 1 1 1 0 1 0 1 0 2 0 0 1 1 1 0 2 0 0 2 0 0 2 2 0 0 0 1 1 0 2 1 1 1 0 1 1 2 0 1 1 0 0 1 1 0 1 0 1 1 2 2 1 1 2 0 0 1 0 2 0 0 0 0 0 0 1 1 2 0 1 0 0 1 1 0 1 1 1 1 1 0 0 1 1 1 0 1 0 1 0 2 2 0 0 2 2 2 0 0 0 1 0 1 0 1 2 0 0 2 1 1 1 1 1 1 1 0 0 0 0 0 1 1 2 0 0 0 1 0 2 2 1 2 1 1 1 0 1 0 0 0 0 1 0 0 0 0 0 0 0 0 0 0 0 2 1 0 0 0 0 1 1 2 0 1 0 0 0 2 0 0 0 1 0 1 1 0 2 0 1 2 0 0 1 1 0 2 1 1 0 0 0 1 2 1 1 0 0 1 0 1 0 0 0 2 0 2 1 0 1 1 2 0 2 1 1 0 0 1 0 0 2 0 0 0 0 0 0 0 1 0 0 1 1 1 2 2 1 1 1 0 2 0 1 0 2 2 0 0 0 1 0 0 2 2 0 1 0 1 1 1 2 1 1 1 0 0 0 0 0 0 1 0 0 0 0 0 0 0 0 0 1 0 2 0 0 2 1 0 0 1 1 0 0 1 1 1 1 0 0 0 0 0 0 0 1 1 0 0 1 1 0 0 2 0 2 2 2 1 2 1 1 2 1 1 0 2 2 0 0 1 0 1 0 1 1 0 2 2 0 1 0 0 0 0 0 1 0 1 1 0 0 1 0 0 0 1 1 0 1 1 1 1 1 0 1 1 0 1 1 0 0 0 0 0 0 0 1 1 0 0 1 1 1 1 1 0 0 0 1 0 0 0 1 1 0 1 1 1 0 2 0 0 2 0 1 1 2 2 2 1 0 0 0 0 0 0 2 2 2 1 0 2 1 2 2 1 1 1 0 0 0 2 2 0 0 1 1 0 0 0 0 0 0 0 0 0 0 0 0 2 2 0 0 0 0 0 0 2 0 0 1 0 0 0 1 0 0 0 0 2 2 1 2 0 0 0 0 1 0 0 2 2 0 2 1 1 1 0 2 1 0 2 1 1 0 2 1 0 0 0 0 0 2 0 0 2 1 1 0 0 0 0 1 1 2 0 2 1 1 1 0 1 0 1 0 0 0 2 0
139 0 0 0 0 0 1 2 0 1 1 0 0 0 0 0 1 1 1 1 0 0 0 2 2 0 1 1 2 2 1 1 0 1 0 1 2 2 0 0 1 0 0 0 0 0 1 0 2 2 0 0 1 0 1 0 1 0 1 0 1 1 0 0 1 1 1 1 0 0 0 1 1 0 1 2 2 2 2 0 2 0 2 0 2 0 1 0 0 2 0 0 1 0 1 2 0 1 0 1 1 0 2 2 2 0 2 0 1 1 0 1 2 2 1 2 1 0 2 0 0 0 1 1 1 1 1 1 0 1 1 0 1 0 0 0 0 0 0 2 2 0 0 0 0 1 0 0 0 0 0 0 0 0 1 0 0 0 0 0 1 1 1 0 1 2 1 0 1 1 1 0 0 2 0 0 0 0 0 0 0 0 1 1 2 0 2 1 0 0 1 0 0 0 2 0 1 1 1 0 0 0 1 1 1 0 2 1 0 0 0 0 1 0 0 2 2 0 2 0 2 2 2 1 0 2 1 0 1 0 0 0 0 0 1 0 0 2 0 2 0 0 2 1 1 2 0 0 1 1 1 1 0 0 0 0 0 0 0 0 0 0 0 0 0 0 0 0 1 1 1 0 1 2 0 0 0 0 2 0 0 0 2 1 2 0 2 0 0 2 0 2 0 2 0 1 0 1 1 0 1 0 1 0 1 0 0 2 0 0 0 2 0 1 1 0 2 1 1 0 0 1 2 2 1 0 1 1 0 0 1 0 0 2 0 0 0 2 0 0 0 0 2 1 1 1 2 0 0 0 0 2 1 2 1 0 0 0 0 2 2 0 2 0 2 0 0 1 2 0 0 0 0 2 0 0 1 2 1 2 0 1 0 0 1 1 0 0 0 0 0 0 1 0 2 2 2 1 0 0 0 0 1 0 0 0 1 0 0 0 0 0 0 0 0 0 1 0 0 0 1 2 1 0 0 2 0 2 2 1 0 0 0 1 0 1 0 0 1 0 0 0 2 0 0 1 0 0 1 0 0 1 1 2 1 0 1 1 2 1 1 2 1 1 0 1 2 2 0 0 1 0 1 1 2 0 1 0 2 1 2 1 0 1 1 1 1 0 1 0 1 0 1 0 1 0 1 0 1 1 0 2 2 2 2 0 1 0 0 0 0 2 1 0 1 0 0 0 1 0 0 2 2 0 0 2 0 0 0 1 0 0 0 0 0 0 1 1 1 1 1 1 0 1 2 2 0 2 0 2 1 1 0 0 2 0 1 0 2 0 2 0 0 0 0 0 0 1 1 0 0 1 2 0 1 0 2 1 0 2 1 1 0 1 1 0 1 1 0 0 0 0 1 2 0 1 0 0 0 1 0 1 2 0 0 1 1 0 0 1 1 1 0 2 0 0 0 0 0 0 0 0 0 1 0 0 1 2 0 0 0 1 0 1 1 1 2 0 0 1 1 1 1 1 1 0 1 0 0 1 0 1 1 1 1 1 2 0 1 0 0 0 1 1 0 1 2 0 0 1 1 2 0 1 1 0 2 1 2 0 2 0 1 2 0 2 1 1 1 1 2 0 0 1 1 0 0 1 0 2 0 0 0 0 1 2 0 2 1 0 0 0 0 1 0 2 0 1 1 0 0 0 0 0 0 1 1 0 1 0 2 1 0 2 1 0 2 0 1 1 0 1 0 1 0 0 1 0 0 0 0 0 0 0 0 1 0 0 1 0 0 0 2 2 0 0 2 1 1 1 1 1 1 0 0 0 0 2 1 1 1 0 1 0 0 1 1 2 2 2 1 2 1 1 2 1 1 1 0 1 0 2 0 0 0 0 1 0 1 2 2 0 0 2 0 0 2 0 2 0 2 2 0 2 2 0 1 0 0 1 0 1 2 2 0 2 0 0 0 1 1 1 1 0 1 0 1 0 1 0 1 0 0 0 0 0 0 0 0 1 0 1 0 0 0 1 1 1 1 2 1 0 1 1 0 2 0 1 2 2 2 2 0 0 0 0 0 2 0 2 2 0 0 0 2 0 2 2 0 0 1 0 0 1 2 1 1 2 0 0 0 0 1 1 2 1 0 1 2 1 0 1 0 0 1 0 1 0 1 1 1 0 0 1 0 0 0 2 0 0 0 0 1 1 0 1 2 0 0 0 0 0 2 0 0 0 0 1 0 1 1 1 1 0 1 0 0 0 1 1 0 0 0 0 1 1 1 1 1 0 0 0 1 1 0 1 2 0 0 1 0 0 1 0 1 1 0 1 1 0 0 0
140 0 0 0 1 0 1 1 0 0 0 1 0 0 0 0 0 1 1 1 0 0 0 2 2 0 1 0 2 2 2 1 1 1 1 0 2 1 0 0 2 0 0 0 1 0 1 0 0 0 0 1 2 1 0 1 0 0 0 1 0 2 2 2 1 1 1 2 0 0 0 0 2 0 1 2 1 1 2 0 0 0 2 1 2 0 0 1 1 1 0 0 2 0 1 1 0 1 0 1 1 0 1 0 2 0 2 1 1 1 0 2 0 2 0 1 0 0 0 0 2 0 2 2 2 0 2 1 0 0 2 1 0 0 1 0 0 0 0 1 0 0 0 0 1 1 2 0 0 2 0 2 0 0 0 0 0 2 0 0 1 1 0 1 1 2 2 1 0 0 0 2 0 2 0 0 0 2 0 0 0 1 0 1 1 0 1 1 0 0 0 1 0 0 2 0 1 0 0 0 0 0 0 2 1 0 2 1 2 0 1 1 1 0 0 2 1 1 2 1 2 1 2 2 0 2 2 1 1 0 0 0 0 1 1 2 0 2 0 2 0 0 2 1 1 2 0 0 2 0 0 0 0 0 0 0 0 1 1 1 1 1 0 0 1 0 2 0 2 1 0 1 1 2 1 0 0 0 1 0 0 1 1 0 1 0 0 1 1 2 0 1 0 2 2 0 1 0 0 0 0 0 1 0 1 0 1 2 1 0 1 1 0 1 2 0 2 0 1 1 0 1 1 1 0 0 0 2 0 0 1 1 1 2 0 0 0 0 2 0 0 1 2 1 0 0 0 0 2 1 1 0 0 2 2 0 0 1 1 1 1 0 2 0 2 1 0 0 2 0 0 0 1 2 0 0 1 0 0 1 2 1 1 0 1 0 0 0 0 0 0 0 0 0 2 0 0 0 0 1 0 1 0 1 1 1 0 1 0 0 0 0 0 0 0 0 1 0 0 0 0 2 0 1 0 0 0 0 0 1 1 0 0 0 2 1 0 2 0 0 0 1 2 1 1 2 2 0 2 0 0 2 1 1 0 0 0 1 1 1 1 1 0 0 0 2 0 2 0 0 0 0 1 1 1 0 0 0 1 0 2 0 0 2 1 1 1 1 1 1 1 0 0 2 0 0 2 0 1 1 1 1 2 0 2 1 1 1 2 0 0 2 0 0 1 0 0 1 0 1 1 2 1 1 1 1 1 0 1 1 1 0 0 0 1 0 1 0 0 1 0 0 0 0 2 2 0 2 0 2 1 1 1 0 2 0 2 1 1 0 0 0 0 2 0 0 2 2 2 0 1 1 1 0 1 0 2 2 0 0 2 0 1 1 0 1 1 1 0 0 0 0 2 0 1 0 0 1 1 1 1 2 0 0 1 0 1 0 0 1 0 0 0 0 0 1 0 0 1 0 0 0 0 0 0 0 2 0 0 0 2 0 0 0 1 1 1 0 1 0 2 1 1 1 1 0 0 0 0 1 0 2 0 2 1 2 1 0 2 0 0 0 0 1 1 0 1 1 0 1 1 1 1 0 0 0 1 1 1 1 1 0 0 0 0 2 0 0 0 1 2 0 0 1 0 0 0 0 0 0 0 0 1 0 0 2 0 2 1 0 1 1 0 2 1 1 1 2 2 0 0 0 0 1 0 0 1 0 2 0 0 0 1 0 2 0 0 2 0 2 0 1 0 0 0 0 0 1 0 0 0 0 0 0 0 2 1 0 1 0 0 0 2 0 0 0 2 1 2 2 1 1 1 0 0 0 0 2 1 2 0 0 0 0 0 2 0 2 1 2 0 1 1 1 2 1 1 0 0 1 1 1 1 0 1 0 1 0 0 2 2 0 1 1 1 0 2 1 0 1 1 1 2 1 2 0 1 0 1 2 1 1 0 1 0 1 0 0 1 0 0 0 1 1 1 0 1 1 0 0 2 0 0 0 1 0 0 0 1 0 0 0 0 0 0 1 0 0 1 1 1 0 0 2 0 2 0 1 1 1 2 2 1 0 1 1 0 1 0 2 1 1 0 0 2 1 1 1 2 0 0 2 0 0 2 1 1 2 0 0 0 0 1 0 1 1 0 1 2 1 0 1 1 1 0 1 1 0 0 1 1 0 2 2 2 0 1 1 0 0 0 0 2 2 2 0 1 1 0 1 1 0 2 0 0 0 0 0 0 2 0 0 2 0 2 0 0 1 2 1 1 0 0 0 0 1 1 1 0 0 0 0 0 0 0 1 1 0 1 2 1 0 0 0 0 0 0 0 0 1 1 1
141 0 1 0 0 1 1 2 0 1 1 0 0 0 0 0 0 2 1 1 0 0 0 2 2 0 1 2 2 0 1 0 1 1 1 1 1 2 0 1 1 1 0 0 1 0 0 0 0 0 0 0 1 0 1 1 1 0 0 0 1 2 1 1 1 1 1 0 0 0 0 1 2 0 0 2 2 2 2 0 2 0 2 2 2 1 1 0 0 2 0 0 1 1 1 1 0 1 1 0 2 1 1 1 2 0 2 1 0 2 0 1 0 2 1 2 0 0 0 0 2 0 2 2 2 0 2 1 0 0 0 0 0 0 0 0 0 0 1 1 1 0 0 0 1 1 0 1 1 1 0 0 1 0 0 1 1 0 0 0 0 0 0 2 2 2 2 2 0 0 0 1 1 1 1 1 0 0 0 2 0 2 0 2 2 0 2 0 0 0 0 0 0 0 1 0 0 0 1 0 0 0 0 1 1 2 0 1 0 0 1 1 1 0 0 2 1 0 2 1 2 1 1 1 0 1 1 0 0 0 1 1 0 0 1 0 0 2 0 2 0 0 2 1 1 1 0 0 2 0 0 0 0 0 1 0 1 1 1 0 0 0 0 0 1 0 1 0 0 0 1 0 1 2 0 1 0 1 1 0 0 1 2 0 2 1 0 1 0 2 0 1 0 2 1 0 0 1 0 0 0 1 1 0 0 0 0 2 0 0 0 1 0 1 0 0 2 0 0 0 0 1 2 0 0 0 0 1 1 1 2 2 0 2 0 0 0 2 0 0 2 2 2 0 0 0 0 1 1 0 0 1 1 2 1 1 1 2 0 1 1 0 1 0 1 0 0 2 2 0 0 0 1 1 0 0 0 1 1 1 2 1 0 0 0 0 0 0 0 0 0 0 1 0 2 1 1 1 0 0 0 0 2 1 1 1 1 0 0 0 0 0 0 2 2 0 0 0 0 0 0 2 0 1 0 1 0 0 0 0 0 0 0 1 1 0 0 0 1 0 1 1 2 0 0 1 2 0 1 0 0 1 2 2 2 2 0 2 1 1 2 2 1 1 0 0 2 2 0 0 1 0 2 2 1 1 1 0 2 0 1 0 0 2 0 2 1 1 0 0 1 1 0 2 1 0 1 1 2 0 1 2 1 0 1 0 2 1 0 0 0 0 0 0 1 0 0 0 0 2 1 1 1 0 0 1 1 1 1 1 1 1 0 0 0 0 1 2 1 1 0 1 0 1 1 2 0 2 0 2 1 1 1 1 1 1 0 0 0 0 0 2 1 2 0 0 1 0 0 1 1 2 1 0 1 0 1 0 0 2 1 0 2 0 2 0 1 0 0 0 0 1 0 1 0 1 0 1 1 0 0 1 1 0 1 1 1 0 0 1 0 0 0 0 2 0 0 0 0 0 1 0 0 1 0 0 2 1 0 0 2 0 0 1 2 0 2 0 0 1 1 2 1 2 2 0 1 1 0 2 0 0 2 0 0 1 1 0 2 0 0 0 0 1 1 0 2 1 0 0 1 1 2 0 0 0 1 0 2 1 0 0 0 2 0 2 2 0 0 1 1 0 1 1 0 0 0 0 0 0 0 0 0 0 0 2 1 2 2 0 0 0 0 0 0 0 0 1 1 0 0 0 1 0 0 0 0 0 1 0 1 1 0 1 1 1 2 0 1 1 1 1 1 1 0 2 0 0 1 1 1 1 0 1 0 2 2 0 0 0 0 0 1 0 2 0 2 2 1 1 0 1 0 0 0 0 0 0 0 1 0 1 1 0 0 0 1 2 2 2 1 2 1 0 0 0 0 0 0 0 0 0 0 0 0 1 0 0 0 2 2 0 1 1 1 0 2 1 0 0 0 0 1 1 2 0 2 0 0 2 0 2 0 0 0 1 0 0 0 0 0 0 1 0 1 1 0 0 1 0 1 0 0 0 0 1 1 0 0 1 0 0 0 0 0 1 0 1 1 0 0 0 2 0 0 1 0 2 2 2 2 2 0 0 0 0 0 1 0 0 0 2 1 0 2 0 2 2 0 0 0 1 0 0 1 0 0 2 0 1 1 0 0 0 2 0 0 1 1 1 0 1 2 1 0 0 1 1 1 0 1 0 1 0 0 0 1 0 0 0 0 0 2 2 2 2 1 0 0 0 1 0 1 1 1 0 0 2 0 2 2 0 0 0 1 0 1 0 1 0 0 0 0 0 0 0 1 0 2 1 1 0 0 1 0 0 2 0 0 2 0 0 0 0 0 0 1 0 0 2 1 1
142 0 0 0 0 1 2 2 1 0 1 0 0 1 0 0 0 2 2 0 2 2 1 1 1 1 1 2 2 0 2 0 0 0 1 0 2 0 0 0 0 0 0 0 1 0 1 0 0 0 0 1 0 0 2 0 0 0 2 1 1 1 2 2 0 0 0 1 1 1 0 1 2 0 1 2 2 1 2 0 1 0 2 0 2 1 0 2 2 2 1 1 0 0 0 0 0 1 0 1 0 0 1 1 2 1 2 0 1 2 0 1 0 1 0 0 0 1 2 0 1 0 1 1 1 1 1 0 0 0 1 0 0 0 2 1 1 0 0 2 1 0 0 0 1 1 0 0 0 0 0 0 0 0 0 1 0 1 0 0 0 1 0 1 1 2 2 1 0 0 0 0 0 2 0 0 0 1 0 1 0 1 0 0 2 2 0 2 0 0 2 1 0 0 1 0 1 1 0 0 0 0 1 1 1 0 2 0 0 0 0 0 0 0 0 2 0 0 2 0 0 0 2 2 0 2 2 0 0 0 0 1 0 0 2 0 0 1 0 0 0 0 2 2 2 2 0 0 2 0 0 0 0 0 0 1 1 0 0 0 0 0 0 0 0 0 0 1 2 1 0 1 0 2 0 0 1 2 2 0 2 2 0 0 1 1 0 1 0 2 0 1 1 1 1 0 0 2 0 2 0 0 0 2 0 0 0 2 0 0 0 0 0 2 1 0 1 0 0 0 0 0 0 0 1 0 1 2 1 1 1 0 0 1 0 0 0 2 0 0 0 0 2 0 0 0 1 0 1 1 1 0 0 2 1 0 1 0 0 1 1 0 1 0 1 1 0 0 1 1 1 1 1 2 0 0 2 0 0 1 1 1 0 1 1 0 0 0 0 1 1 1 1 1 2 2 2 0 0 0 0 0 0 2 2 0 0 0 0 0 0 0 0 1 1 1 1 0 0 0 0 0 1 0 0 0 0 0 0 0 1 1 1 0 2 0 0 0 0 0 2 1 2 1 1 2 2 0 2 0 0 1 1 1 1 1 0 1 0 0 1 1 0 2 0 0 2 2 0 0 0 0 2 2 1 0 1 0 1 0 0 0 0 2 0 2 2 0 0 0 0 1 0 1 1 0 0 0 2 0 0 2 2 1 1 1 1 0 0 0 0 1 1 0 0 1 0 0 1 1 0 2 2 1 1 2 0 2 0 2 0 2 0 1 1 0 1 1 0 0 0 2 0 1 1 1 0 0 2 1 0 0 0 0 2 0 0 0 0 1 0 1 0 2 0 0 2 0 0 1 1 0 1 0 0 0 1 1 0 2 2 1 2 1 1 1 2 1 0 0 0 0 0 0 1 0 0 1 1 1 1 1 2 0 0 1 1 1 0 1 0 0 0 1 1 1 0 0 0 0 0 0 0 1 0 0 1 1 0 0 2 0 1 2 1 0 2 0 1 0 2 1 1 1 2 0 2 1 1 2 0 1 2 0 0 2 0 0 2 0 0 0 1 0 0 1 2 1 0 1 0 1 1 0 0 1 0 0 1 2 0 0 1 2 0 1 0 0 0 1 1 0 0 1 0 1 1 0 0 0 0 0 0 0 2 1 0 2 2 0 0 0 0 0 0 1 0 2 2 0 0 0 0 0 0 0 0 0 0 0 0 0 0 2 0 0 0 0 0 0 0 0 0 1 0 0 0 1 0 0 0 0 0 0 0 1 0 0 2 1 0 0 2 2 0 0 2 2 0 0 0 1 1 1 0 2 0 0 0 0 0 2 2 0 0 1 1 1 1 2 1 2 0 2 2 2 0 0 0 1 0 2 1 0 1 0 2 2 2 2 0 0 1 1 1 0 2 0 2 0 1 2 1 1 1 0 1 0 2 2 1 1 0 1 0 1 1 1 1 0 0 1 1 1 1 0 1 0 0 0 1 0 0 0 0 1 0 0 0 1 0 0 1 0 1 1 0 0 1 1 0 0 1 0 0 2 1 1 2 2 2 2 0 0 0 0 1 1 0 1 1 1 1 0 2 1 1 2 1 0 0 1 0 0 2 0 2 1 0 0 0 0 0 0 1 1 0 1 1 0 0 1 1 1 0 0 0 2 1 0 2 0 0 2 0 0 0 2 0 0 0 0 1 0 0 0 0 1 1 0 2 0 1 0 1 1 1 0 0 1 1 0 1 0 1 1 1 0 1 0 0 0 0 0 0 1 1 1 1 1 0 0 0 0 0 0 0 0 0 1 0 0 1 0 1 0 0 0 0 0 1 0
143 0 0 0 0 0 2 2 0 2 2 0 0 0 0 0 0 1 0 2 1 1 0 2 2 0 1 2 2 1 2 1 0 0 0 1 1 2 0 0 2 0 1 0 0 1 0 1 1 1 0 0 0 0 2 2 1 1 0 0 0 1 2 2 0 0 0 0 0 0 0 0 1 1 1 2 2 2 2 2 0 0 1 0 1 0 0 1 1 2 1 1 2 1 1 2 0 1 1 0 1 0 1 1 2 1 1 0 1 1 0 1 0 2 0 2 0 2 2 0 2 1 1 1 1 0 1 0 1 0 0 0 1 0 0 0 0 0 0 1 1 0 0 0 0 0 0 0 0 0 0 0 0 0 0 0 0 1 0 0 0 1 0 0 0 2 1 0 1 2 1 0 2 0 0 2 2 1 0 0 0 0 0 1 2 1 1 2 2 1 1 1 0 1 1 0 1 1 0 1 0 1 1 0 0 1 2 1 1 1 1 1 0 0 0 2 1 1 1 0 1 2 2 2 0 1 1 0 0 0 0 0 1 1 1 0 1 2 0 2 0 0 2 2 2 2 0 0 2 0 0 0 0 0 1 0 0 0 0 0 0 0 0 0 1 1 1 0 1 0 0 2 0 2 0 0 1 1 2 0 1 1 1 1 2 1 1 1 0 2 0 1 0 1 2 0 1 1 0 0 1 0 2 0 2 0 0 2 0 0 0 2 0 1 1 0 2 0 1 0 0 1 0 0 1 0 1 1 0 1 0 0 1 1 0 0 0 0 2 1 1 1 2 0 0 0 1 0 1 0 0 1 1 2 0 2 2 0 1 1 2 1 2 0 2 0 0 1 2 0 0 0 1 2 0 0 2 1 1 2 2 1 0 0 1 0 0 1 1 0 0 0 0 0 2 1 1 0 0 0 0 0 0 0 0 0 0 1 0 0 0 0 0 0 0 0 2 0 0 0 0 2 0 1 0 0 0 1 1 1 0 0 1 0 1 0 0 0 0 0 2 0 1 2 0 2 2 0 2 0 0 2 0 0 0 0 0 1 1 1 1 2 0 0 0 2 0 1 0 0 1 0 1 1 1 0 2 0 2 0 1 1 0 1 1 2 1 1 0 1 0 1 1 1 0 0 1 1 1 0 0 2 1 0 1 2 2 1 0 0 0 0 2 0 0 2 0 0 0 1 1 1 2 1 1 2 1 1 0 2 0 2 0 0 1 0 1 2 1 1 0 1 0 0 1 2 0 0 2 1 0 1 0 0 1 1 0 1 1 0 1 0 0 0 0 0 1 0 0 0 1 1 0 0 0 0 1 2 0 2 2 1 0 1 1 0 1 1 0 0 0 0 0 1 0 0 0 1 1 1 1 0 2 0 0 1 0 0 0 0 1 0 0 0 1 1 0 0 0 1 0 0 0 0 0 0 2 1 0 0 1 0 1 2 2 1 2 0 0 0 1 1 0 1 1 0 1 0 1 2 0 0 2 1 0 1 2 1 1 1 2 0 0 1 1 0 1 0 1 0 1 0 0 0 0 0 2 2 2 0 2 0 0 1 0 1 1 0 1 2 2 0 0 2 0 0 1 0 0 1 1 0 0 0 2 1 0 2 1 0 0 0 0 2 0 0 0 1 1 0 0 0 0 0 0 2 2 0 1 0 1 1 1 2 2 2 1 0 1 1 0 1 0 1 0 0 1 0 1 1 0 1 0 0 1 0 1 0 2 1 0 0 2 2 0 1 2 1 1 1 0 0 0 1 0 0 0 1 1 0 0 1 1 1 1 1 1 2 2 2 0 2 2 0 0 0 0 0 0 0 0 0 0 0 0 1 0 1 1 2 1 0 1 0 1 0 1 0 1 1 1 2 1 1 2 0 1 0 0 2 0 2 0 1 0 1 0 0 0 0 0 0 0 0 0 0 0 0 0 0 2 0 0 0 1 0 1 0 0 0 0 0 0 0 0 1 0 1 1 1 0 0 1 1 0 2 0 1 1 1 2 1 1 0 0 0 0 1 0 2 2 1 1 0 1 0 2 2 0 1 0 0 0 0 1 1 1 0 0 0 0 0 1 0 1 0 0 2 2 1 0 1 1 1 1 0 1 1 0 0 2 1 0 2 0 0 0 1 1 0 0 0 2 2 2 1 2 0 0 0 2 0 1 1 1 0 1 1 0 1 0 1 2 0 2 0 0 0 1 1 0 1 0 0 0 1 1 0 2 0 0 0 0 0 0 0 0 1 0 2 0 0 0 1 2 0 0 0 0 0 1 1
144 0 0 0 0 0 0 2 0 1 1 0 0 0 0 0 0 2 1 2 1 1 1 1 1 1 0 2 2 0 1 1 1 1 1 0 2 2 0 1 1 0 2 2 2 1 1 0 0 0 0 0 0 0 1 1 0 0 1 1 0 0 1 1 1 0 0 0 0 0 0 0 2 0 2 2 1 2 2 0 2 0 2 1 2 0 1 0 0 2 0 0 1 0 0 2 0 1 0 1 0 1 0 0 2 2 2 1 1 1 1 1 1 2 1 2 2 0 2 0 1 0 2 2 1 0 1 1 1 0 1 0 0 0 0 0 0 1 0 1 1 0 0 0 0 0 1 0 0 1 0 1 1 2 1 0 0 1 0 0 0 0 1 0 1 2 1 0 1 2 1 0 0 2 0 1 0 0 0 2 2 0 0 0 0 0 1 1 0 0 0 1 0 1 2 0 1 1 0 0 0 0 1 1 1 1 2 1 2 1 0 0 1 0 1 1 0 0 1 1 2 1 2 2 0 0 0 1 1 1 1 1 0 0 2 0 0 2 0 2 0 0 2 2 2 2 0 0 2 0 0 0 0 0 0 1 2 1 1 0 0 0 0 1 1 0 1 0 2 1 0 0 1 2 0 0 1 2 2 0 1 2 1 0 1 0 1 1 0 1 1 0 0 1 0 0 0 0 0 0 0 1 1 0 1 0 0 2 1 0 1 1 0 1 0 0 1 1 0 0 0 0 2 1 1 0 0 2 1 1 0 0 0 2 0 0 0 1 1 0 0 1 2 0 0 0 2 0 0 0 0 2 0 0 0 0 0 1 0 1 1 0 1 0 1 1 0 1 1 1 1 1 0 2 0 0 0 0 0 0 2 0 1 1 2 1 1 0 0 0 0 1 1 0 2 1 1 0 1 1 1 1 0 0 0 0 0 0 1 0 0 0 0 1 1 0 0 0 2 0 0 0 0 1 0 0 0 1 1 1 0 1 0 0 2 1 0 2 1 1 2 0 1 1 1 1 1 1 1 0 0 0 1 1 1 1 0 2 0 1 2 1 0 1 0 0 2 2 0 0 0 0 0 0 0 1 0 0 1 0 2 0 0 1 1 2 1 1 0 0 1 1 0 2 0 0 2 1 1 0 0 2 1 0 1 1 1 1 0 0 0 1 1 0 0 1 0 0 1 1 0 2 2 1 1 2 0 0 1 1 1 0 0 1 1 0 1 2 1 1 0 1 0 2 2 2 0 2 0 2 1 1 1 0 1 1 0 1 1 0 0 0 1 2 1 1 1 0 0 1 0 0 1 0 0 0 0 2 0 2 2 1 1 2 2 0 2 1 0 0 0 0 0 1 0 0 0 0 0 1 0 1 1 0 2 1 2 0 1 1 0 0 0 0 2 0 1 0 0 0 0 0 0 0 0 0 2 0 0 0 2 0 0 2 0 0 2 0 1 0 1 1 1 1 1 0 1 1 0 2 0 1 1 1 1 2 1 1 1 0 0 0 1 0 0 2 1 1 0 1 0 0 0 0 0 0 2 0 2 0 1 1 0 0 0 0 1 0 1 2 1 0 0 2 2 0 0 0 0 1 0 0 0 0 1 2 0 1 1 0 2 2 0 1 0 0 0 1 1 0 0 0 0 0 0 1 1 0 1 0 1 1 0 2 1 1 2 0 1 1 0 0 0 0 0 0 0 0 0 0 0 0 0 0 0 2 0 0 1 0 0 0 1 1 0 0 2 1 2 2 1 0 0 1 1 2 0 2 2 2 1 0 0 1 1 1 0 2 2 2 1 2 0 1 1 1 0 0 1 1 0 1 0 0 0 1 0 0 1 2 2 0 0 1 0 0 2 0 1 1 1 2 1 1 2 0 1 0 1 2 2 1 0 1 0 1 0 0 1 0 1 1 0 0 0 0 0 0 0 0 2 0 0 0 0 0 0 0 0 1 0 0 1 0 1 1 1 0 2 0 0 0 1 1 0 0 0 1 0 0 1 1 0 0 0 0 2 2 1 1 1 2 1 0 2 0 2 2 0 0 0 2 1 0 2 1 0 1 0 2 1 0 0 0 0 0 0 1 2 1 0 1 2 0 0 0 1 0 1 0 1 1 0 2 0 0 0 1 0 0 0 0 2 0 0 1 1 1 0 1 2 0 0 2 1 0 1 0 0 0 2 0 2 0 2 0 0 0 2 1 1 0 0 0 0 1 0 0 2 0 0 0 1 1 0 0 1 1 1 1 0 0 1 1 1 0 0 0 0 1 2 2
145 0 0 1 0 0 0 2 0 0 0 0 0 0 0 0 0 2 2 0 2 1 0 1 1 1 2 2 2 0 2 0 1 1 1 0 2 0 0 1 0 0 0 0 1 1 0 0 0 0 0 0 0 0 2 1 0 1 1 1 1 1 2 2 1 1 1 0 0 0 0 1 2 1 1 1 1 0 1 0 1 0 1 1 1 0 0 0 0 1 0 0 2 0 0 1 0 1 0 1 0 0 0 0 2 1 2 0 0 2 1 1 0 1 0 1 0 0 0 0 1 1 2 2 1 0 1 1 0 1 1 0 0 0 0 0 0 0 0 1 2 0 0 0 0 0 0 0 0 1 0 1 0 0 0 0 2 1 0 1 0 0 1 1 0 1 1 0 1 1 1 2 0 2 0 2 2 0 0 1 1 1 1 0 1 0 2 0 0 0 1 2 0 0 2 0 2 2 0 0 0 1 1 2 2 1 2 0 0 0 0 0 1 0 0 2 0 0 0 0 1 1 2 2 0 0 0 0 0 0 0 0 0 0 2 0 0 2 0 1 0 1 2 1 2 2 1 0 2 0 0 0 0 0 0 0 1 1 1 1 1 1 0 0 2 0 1 1 1 0 1 2 0 0 0 1 0 0 1 0 0 0 2 1 1 0 1 2 0 2 0 1 0 2 2 0 2 2 0 1 0 0 1 0 1 1 2 0 0 1 0 2 0 2 0 0 0 1 0 0 0 0 1 0 1 0 0 2 0 0 2 1 0 2 0 0 0 1 1 1 1 1 2 0 1 1 1 1 1 0 0 1 1 2 0 2 2 0 0 0 0 0 1 0 1 1 0 0 2 0 0 0 0 2 0 0 2 0 0 1 1 0 0 0 1 0 0 0 0 0 0 1 0 0 2 0 0 0 0 0 0 0 0 0 0 0 0 0 0 0 0 0 0 1 1 0 0 0 1 0 0 1 2 0 1 2 1 0 0 1 1 0 0 2 0 0 0 1 0 0 1 1 1 0 1 2 1 0 2 0 0 2 0 2 1 0 1 0 0 0 0 0 0 1 1 1 1 2 0 1 1 1 2 1 1 1 1 0 2 0 2 0 1 2 2 0 0 1 1 0 2 0 0 1 0 0 1 1 2 0 0 2 0 0 0 0 1 1 1 0 1 0 1 0 1 0 0 0 1 2 1 1 2 1 1 2 0 1 0 2 1 2 0 1 2 1 1 1 1 1 1 1 0 2 2 1 0 1 1 1 1 1 1 1 1 1 0 0 0 0 0 0 0 0 0 0 0 0 0 0 0 0 0 0 0 0 1 2 0 2 2 1 1 1 1 0 1 1 0 0 0 0 0 0 0 0 0 1 1 1 0 1 0 0 1 0 1 1 0 1 1 1 0 0 2 0 0 0 0 0 0 0 0 0 0 1 1 2 0 0 1 0 0 2 1 1 2 0 0 0 2 2 0 1 2 0 2 1 0 1 0 1 1 1 1 1 2 0 0 0 0 0 0 1 0 1 2 2 0 0 0 1 1 0 0 0 2 1 2 0 1 0 0 1 0 1 2 1 0 1 2 0 0 0 0 0 0 0 0 1 0 0 0 0 0 2 0 1 2 1 1 1 0 2 0 0 0 1 1 0 0 0 0 0 0 2 2 0 1 0 0 0 0 2 0 0 2 0 1 1 0 1 1 1 0 1 0 0 1 1 1 1 0 0 0 0 0 0 0 0 0 0 0 1 1 1 2 0 1 1 1 0 0 1 1 0 0 1 1 1 1 1 2 0 0 2 0 1 1 2 0 2 1 0 1 0 0 1 0 1 0 1 1 0 1 0 1 0 0 2 2 0 1 0 0 0 1 0 1 0 1 1 0 1 2 0 1 0 1 1 1 0 1 1 0 2 0 2 2 0 1 2 1 0 1 0 0 0 0 0 2 0 0 1 0 1 0 0 1 0 0 0 0 0 0 1 0 0 2 0 0 0 1 1 0 1 0 2 1 2 2 2 0 0 0 0 0 2 0 1 1 1 2 0 2 0 2 1 0 0 1 0 1 0 1 2 0 1 1 1 0 0 0 0 0 0 0 2 2 2 0 0 2 1 0 0 1 1 0 0 2 0 0 1 0 0 0 0 0 1 0 0 1 1 1 1 2 1 1 0 2 0 0 2 2 0 1 0 0 1 1 0 2 0 1 1 1 0 2 2 0 0 0 0 0 0 1 0 1 0 0 0 0 0 0 0 0 0 0 0 0 0 0 0 1 0 0 1 1 1 1 0
146 0 1 0 0 0 1 1 1 1 2 0 0 0 0 0 0 0 1 1 2 1 1 2 2 0 1 1 2 1 2 0 1 1 2 1 2 2 0 1 1 0 0 0 2 1 0 0 0 2 1 0 0 0 2 1 1 0 0 0 1 2 1 2 0 0 0 0 0 0 0 1 2 0 2 2 2 1 1 0 2 0 1 0 0 0 0 0 0 2 0 0 0 0 1 1 0 2 0 1 1 0 1 1 2 0 2 2 2 0 0 2 0 0 0 0 0 0 0 0 2 0 1 1 1 1 1 2 0 1 0 1 0 0 1 0 0 0 0 1 1 0 1 0 1 2 0 0 0 0 0 0 0 1 1 0 1 1 0 2 0 1 0 0 0 2 0 0 0 2 2 1 0 2 0 1 1 0 0 0 0 0 0 1 2 1 1 2 0 0 1 2 0 0 2 0 1 1 0 0 0 0 1 0 0 1 1 0 1 1 1 1 1 0 0 2 0 1 1 0 0 0 2 2 0 0 0 0 0 1 0 0 1 1 1 1 0 2 0 1 0 0 1 1 1 1 0 1 1 0 0 0 0 0 1 0 0 0 0 0 2 0 0 0 1 0 0 1 1 1 0 1 1 2 0 0 2 2 2 0 1 1 2 1 1 0 0 1 0 2 0 1 0 2 1 1 0 0 0 0 0 0 1 1 1 0 0 2 0 0 0 1 0 1 1 1 2 0 0 0 1 0 0 0 1 0 0 1 0 0 2 2 0 1 0 0 0 1 1 0 1 1 1 0 1 2 0 1 2 2 2 0 1 2 1 1 1 1 0 0 1 0 1 0 1 0 0 1 2 0 0 0 0 2 1 1 0 0 0 0 1 1 1 0 0 1 1 0 0 0 0 0 1 0 2 2 2 0 0 0 0 0 0 2 2 1 0 1 0 0 0 0 0 1 1 0 1 0 0 0 1 2 0 2 0 0 0 0 0 0 1 0 0 1 1 2 1 1 1 0 0 2 2 1 0 1 2 0 2 0 0 1 1 2 2 1 1 0 1 0 0 0 0 0 0 2 0 2 0 1 1 2 1 1 0 1 0 0 2 2 2 1 0 1 2 0 0 0 0 0 0 1 0 2 1 0 1 2 2 0 0 2 0 0 0 0 2 2 2 0 0 2 0 0 1 0 0 1 0 2 2 2 1 0 0 1 1 0 1 0 2 0 0 1 1 0 2 0 2 2 1 0 0 0 0 1 0 0 2 0 0 0 1 0 2 0 1 0 1 0 1 0 1 1 0 0 1 1 1 0 1 1 1 0 1 0 2 1 0 2 1 0 1 1 1 0 1 0 0 0 0 0 0 1 1 2 0 0 0 1 0 2 0 0 2 0 1 1 0 2 0 1 0 0 1 0 0 0 0 0 0 0 0 1 0 0 1 2 0 0 1 0 0 2 1 1 2 0 1 0 2 1 0 2 1 0 1 1 1 1 0 2 0 1 0 2 1 0 1 0 0 0 1 1 0 1 1 1 0 1 0 2 0 0 0 1 1 1 1 1 1 0 0 2 0 2 2 0 0 2 0 0 0 0 1 0 0 0 0 2 1 0 1 2 1 2 2 1 2 1 1 1 0 1 0 0 0 0 0 0 0 0 0 0 2 0 0 0 1 0 1 0 1 2 1 1 0 0 0 0 0 0 0 0 0 0 0 0 1 1 1 1 0 0 0 1 0 0 2 0 2 1 1 0 0 0 1 1 2 2 1 1 0 1 0 1 0 0 0 0 1 2 2 0 2 1 0 2 2 2 0 2 2 0 1 0 0 0 0 2 0 2 1 0 1 0 1 1 1 2 1 0 1 0 0 1 1 0 1 0 2 1 2 1 1 0 1 0 2 2 2 0 1 1 0 1 1 0 0 0 0 0 0 0 0 0 0 0 0 0 1 0 0 0 1 0 1 1 0 0 0 0 0 0 0 1 0 0 1 1 0 0 2 1 0 1 0 1 0 0 1 1 0 0 1 0 0 1 0 1 1 1 0 1 1 0 1 2 1 0 0 1 0 0 1 1 1 1 0 0 0 0 0 0 1 1 0 1 0 0 0 0 2 1 0 0 0 2 1 1 2 0 0 2 0 0 0 1 0 0 0 0 2 1 0 2 2 0 0 0 2 1 1 0 1 0 1 0 0 1 1 0 0 0 1 0 1 0 0 0 0 0 0 0 0 1 1 0 2 0 0 0 1 1 0 0 1 0 0 2 0 0 0 0 0 0 0 0 0 0 1 0
147 0 0 0 0 0 2 2 0 0 0 1 1 2 2 0 0 1 0 2 0 0 1 2 2 0 0 2 2 0 2 1 1 2 1 1 2 0 0 1 0 0 0 0 1 1 1 0 0 1 1 0 1 1 1 1 0 0 0 0 2 2 1 1 0 0 0 1 0 0 0 0 2 0 2 2 2 1 2 0 1 0 2 0 1 0 0 0 0 2 0 0 1 1 0 0 0 2 0 2 0 0 0 0 2 1 1 2 1 1 0 1 1 1 0 0 0 0 1 0 1 0 2 2 1 0 1 1 0 1 0 1 0 0 1 0 0 0 0 2 1 0 0 0 1 0 1 0 0 1 0 1 2 1 0 1 1 0 0 0 1 0 0 1 1 1 1 0 0 2 2 1 1 1 0 1 0 0 0 0 0 1 0 0 2 2 0 0 0 0 0 1 2 2 2 1 2 1 0 0 0 0 0 1 1 0 2 0 1 0 0 2 1 0 0 2 0 0 2 1 2 1 2 1 0 1 0 0 0 0 1 0 0 0 1 0 1 2 0 0 0 0 2 2 2 2 0 0 2 0 0 0 0 0 1 0 0 0 0 0 0 0 0 0 1 0 0 0 0 0 0 1 1 2 0 0 0 1 0 0 0 1 1 0 0 0 0 1 0 2 0 1 0 2 0 1 0 1 0 1 0 2 2 0 2 0 1 1 0 0 0 0 0 1 1 1 2 0 0 0 1 0 1 1 1 0 0 1 1 1 1 0 0 0 0 0 0 1 1 2 1 1 2 0 1 1 0 0 1 0 0 1 0 0 0 0 0 1 0 1 1 0 2 0 2 1 0 2 2 0 0 0 1 2 0 0 2 1 1 2 0 2 0 1 1 0 0 0 0 0 0 0 1 0 2 2 2 0 2 1 0 1 0 2 2 2 0 1 0 1 1 1 0 1 1 0 0 0 0 0 0 0 1 0 1 1 0 0 0 0 0 0 1 0 2 1 0 0 0 0 1 1 1 0 1 1 1 0 1 0 0 0 1 2 2 1 1 1 0 0 1 2 0 0 0 1 1 2 0 1 1 1 2 2 0 0 0 0 1 1 2 0 0 0 2 1 0 2 0 1 1 0 1 0 1 0 2 1 1 1 0 2 2 0 2 0 2 2 1 0 0 2 0 0 1 0 0 0 0 0 0 2 1 0 0 1 1 0 0 2 0 0 0 0 0 1 0 1 1 1 1 1 0 1 2 1 0 0 2 0 0 0 0 0 2 0 2 1 0 2 0 0 0 1 0 0 1 0 0 0 0 2 2 0 2 0 2 2 0 2 2 0 1 1 0 1 1 1 1 1 0 0 0 2 0 1 0 1 1 1 1 1 0 0 2 0 1 1 1 1 1 0 0 0 2 0 0 0 1 0 0 0 0 0 0 1 1 1 0 0 0 0 0 1 1 0 0 0 0 1 1 1 2 2 2 0 0 1 0 1 0 0 1 1 0 2 1 1 1 1 1 0 1 0 1 1 1 1 1 0 1 0 0 0 0 1 1 1 2 0 2 0 0 2 1 2 1 0 1 1 1 0 0 1 1 0 0 0 0 1 0 0 0 0 1 1 1 2 2 0 0 0 0 1 0 0 0 1 1 0 0 0 0 1 0 0 0 0 2 0 1 1 0 2 0 0 1 1 0 1 0 0 1 2 0 0 0 1 1 0 1 1 0 0 0 2 1 0 1 0 1 1 2 1 0 1 2 1 2 2 1 1 0 1 1 2 0 2 2 2 0 0 1 0 0 1 1 1 1 1 0 1 1 0 0 0 0 0 0 0 0 1 1 0 1 1 2 1 1 2 1 0 1 1 1 0 2 1 2 1 2 2 1 0 2 0 1 0 0 1 0 1 0 0 0 1 0 0 2 0 0 0 0 0 0 0 0 0 0 0 1 1 0 0 0 0 0 0 1 0 0 0 0 1 0 0 0 1 0 0 0 0 1 2 0 2 0 0 1 1 1 1 0 0 0 0 1 2 1 1 0 1 0 0 2 0 2 2 1 0 0 1 1 0 2 0 1 1 0 1 0 0 1 1 2 1 0 1 2 1 0 1 2 1 0 0 1 2 1 0 2 1 1 2 0 0 0 0 0 0 0 0 1 0 0 0 0 0 0 0 0 0 0 1 1 0 2 1 0 2 1 0 0 2 0 0 2 0 2 2 1 0 0 0 0 1 1 0 2 0 0 1 1 1 0 1 1 0 0 2 0 0 0 0 0 0 0 0 0 0 2 1
148 0 0 0 0 0 0 1 1 0 1 1 0 0 0 0 0 1 2 0 1 0 2 2 2 0 0 0 1 2 1 0 1 1 1 1 1 2 0 1 1 0 0 0 2 1 0 1 0 1 1 0 1 1 1 1 0 0 0 1 0 1 2 2 1 0 1 1 0 0 0 1 2 1 2 2 1 1 1 0 2 0 2 1 1 0 0 1 1 2 1 1 1 1 0 1 0 2 1 1 1 0 1 1 2 1 2 1 1 1 0 2 0 2 0 2 0 0 0 0 2 0 0 0 0 1 0 0 1 0 1 1 0 0 1 1 0 0 0 1 1 0 0 0 1 1 0 0 1 1 0 1 0 0 0 1 0 2 0 0 1 1 1 1 1 2 1 0 0 1 1 1 1 1 0 0 0 0 0 0 0 0 0 0 0 0 1 0 0 0 1 0 0 0 2 0 1 0 0 0 0 0 0 1 1 1 1 2 1 1 0 0 2 0 0 2 0 1 0 0 0 0 1 2 0 1 1 1 1 0 0 0 1 1 1 0 1 2 1 1 0 0 2 1 1 1 0 0 2 0 0 0 0 1 0 0 1 0 0 0 0 0 0 0 0 0 0 0 1 0 0 1 0 1 0 0 0 1 0 0 0 2 0 0 1 1 0 1 0 1 1 0 0 2 2 0 2 0 0 0 1 0 1 0 1 0 1 2 0 0 0 0 0 1 1 0 1 0 2 0 0 2 0 1 1 0 1 2 0 1 2 2 0 2 0 0 0 2 0 1 2 2 1 0 1 1 0 1 2 1 1 0 0 2 1 1 1 1 1 0 2 1 2 0 2 0 0 1 1 1 1 1 1 2 0 0 1 0 0 1 0 2 0 0 2 1 1 0 0 0 0 1 1 0 2 1 1 1 1 1 0 2 1 0 0 0 1 2 0 0 0 0 0 0 0 0 1 0 0 0 1 2 1 1 0 1 0 0 0 0 0 0 0 1 0 1 0 2 1 1 1 0 1 0 1 0 1 0 0 0 0 1 1 2 2 1 1 1 1 0 0 0 0 1 0 1 1 2 0 1 1 1 2 2 0 2 0 0 2 0 1 1 0 1 2 1 0 0 1 0 1 0 0 1 1 0 1 2 2 0 0 2 1 1 1 0 1 1 0 0 0 1 1 0 0 2 0 0 0 1 1 1 2 0 0 2 0 0 0 2 1 0 0 0 0 1 0 0 0 0 0 2 0 0 1 1 0 0 2 0 0 0 0 0 2 0 0 0 0 1 0 0 1 2 0 0 2 1 1 0 0 1 0 0 0 0 2 2 0 0 2 0 1 1 0 1 1 0 0 0 0 0 0 0 1 0 0 0 0 1 0 1 0 0 2 0 2 1 0 1 2 0 0 1 1 0 2 0 0 1 1 1 0 0 0 1 2 1 0 0 1 1 2 2 2 0 2 0 1 0 1 2 0 2 2 0 2 0 1 2 0 2 1 0 0 2 1 0 1 0 0 0 0 0 1 2 1 2 0 1 0 1 1 1 1 0 2 2 1 1 2 0 0 1 1 2 1 1 0 1 2 0 0 1 0 0 0 0 0 1 0 0 0 1 1 2 1 2 2 0 1 1 0 1 0 0 0 1 1 0 0 0 0 0 1 0 0 0 0 0 1 0 0 2 0 0 0 0 1 1 1 1 0 0 0 1 0 1 0 0 0 0 0 0 0 1 1 0 1 0 0 0 1 0 0 0 2 2 1 1 0 0 1 1 0 1 0 0 1 2 0 0 2 0 1 0 1 1 0 2 0 1 1 0 0 0 0 0 0 1 0 2 1 0 1 0 0 0 0 2 2 0 1 1 1 0 2 0 2 0 2 2 2 1 2 0 1 0 1 2 0 2 1 0 0 1 1 1 0 0 0 0 1 1 1 0 1 0 0 0 2 0 0 1 0 1 1 0 0 0 0 0 0 0 0 0 1 0 2 1 1 0 2 0 0 2 0 1 1 1 2 2 0 0 1 0 0 2 0 1 1 1 0 0 2 0 2 2 0 0 1 1 0 0 1 2 0 1 0 1 0 0 0 0 0 0 0 2 1 1 0 1 2 1 0 0 2 2 1 0 2 0 0 0 0 0 0 1 1 1 1 0 1 1 0 0 2 1 0 0 2 0 1 1 1 0 0 1 0 1 2 0 1 0 2 0 0 0 0 0 0 0 1 1 0 1 0 2 0 0 0 0 1 1 0 1 1 1 1 2 0 0 0 0 1 0 0 0 0 0 1 0
149 0 0 0 0 1 1 1 0 0 0 1 1 1 1 0 0 1 0 1 0 0 0 2 2 0 1 0 0 1 1 0 1 1 2 2 1 0 0 2 0 1 1 0 0 1 0 0 0 1 0 0 1 0 1 0 0 1 0 1 0 1 1 1 0 0 0 0 0 0 1 1 2 0 1 2 1 1 2 1 0 0 2 0 1 0 0 1 1 2 1 1 2 1 1 1 0 0 0 0 2 0 0 0 2 1 2 0 2 1 0 2 1 1 1 1 1 1 1 0 1 2 1 1 0 0 0 0 1 0 0 0 0 0 0 0 0 0 0 0 1 0 0 0 1 0 1 0 0 1 0 1 0 0 0 0 0 2 0 1 0 1 0 0 1 2 1 1 0 0 0 0 0 2 0 0 0 0 1 1 1 0 0 0 0 0 2 1 1 1 0 1 0 0 2 1 1 2 0 1 0 2 1 1 1 2 1 2 1 0 1 2 2 0 0 2 1 1 0 0 0 0 1 2 0 0 0 0 0 0 1 0 0 0 2 0 0 2 1 1 0 1 2 2 2 2 0 1 1 0 0 0 0 0 1 0 0 0 0 0 1 0 0 0 1 1 1 0 2 2 0 1 2 2 0 0 1 1 2 0 0 1 1 0 0 0 0 1 0 2 0 1 1 2 2 0 1 0 0 1 0 1 0 0 0 1 1 1 2 0 2 2 0 1 2 1 1 1 0 0 0 0 0 0 0 0 1 1 0 0 0 0 0 1 1 1 1 1 1 0 1 1 1 0 1 1 0 0 2 1 1 0 0 2 2 0 1 0 0 1 1 0 1 0 1 0 0 1 2 0 0 0 1 2 1 1 1 1 1 1 1 1 1 0 1 0 0 0 0 0 0 0 1 0 2 1 1 1 0 0 0 0 0 2 2 1 0 0 0 0 0 0 1 0 1 0 0 0 0 0 0 2 1 0 2 2 1 0 0 0 1 0 0 2 0 1 0 2 0 0 1 1 0 0 2 1 1 1 2 0 0 1 1 1 2 1 1 2 1 1 2 2 0 0 0 2 0 1 0 0 1 0 1 1 1 1 1 1 1 0 2 0 0 0 2 0 0 0 1 0 1 0 0 1 1 0 2 0 1 0 0 2 2 1 1 1 1 1 1 0 0 2 1 1 0 1 0 0 1 0 1 2 1 0 0 1 1 0 0 1 1 1 0 1 1 0 1 0 2 0 0 2 0 1 2 1 0 1 1 1 0 0 1 0 1 1 2 0 0 0 0 2 0 2 1 1 1 1 1 1 1 2 0 0 0 0 2 2 0 1 2 0 1 1 0 1 1 1 0 0 0 1 1 0 0 0 0 1 1 1 1 1 0 0 2 0 2 1 0 1 0 0 0 1 0 0 0 0 0 0 0 0 0 1 0 0 2 2 0 0 1 0 1 0 2 0 1 1 0 2 1 0 0 1 2 0 2 0 0 0 0 1 0 1 1 2 2 0 2 0 0 0 1 1 1 0 1 0 1 0 0 0 1 0 1 0 2 1 1 1 1 0 0 1 0 2 2 1 0 0 1 0 0 0 0 0 0 0 0 1 0 0 0 0 1 2 0 2 2 0 0 0 0 1 1 1 0 1 1 0 0 1 1 0 0 0 0 0 1 0 2 1 0 2 0 0 0 1 0 1 0 0 0 0 0 0 0 1 1 0 1 1 0 1 0 1 0 0 2 0 0 0 2 0 0 0 2 1 0 0 0 0 1 0 0 0 0 1 0 0 0 2 1 0 1 1 1 2 1 2 1 1 1 0 1 0 0 1 0 1 0 2 1 0 1 0 1 1 1 2 1 0 2 0 2 0 2 0 2 0 2 2 1 1 2 0 1 0 1 2 0 2 0 0 0 1 0 1 1 1 1 1 0 0 0 0 0 0 0 0 1 0 0 0 0 0 1 0 0 1 0 0 0 0 0 0 0 0 0 1 0 0 2 0 0 2 0 2 2 1 1 1 0 0 0 0 0 2 0 2 2 2 2 1 2 1 2 2 0 1 0 1 0 0 2 0 0 1 0 0 0 0 0 0 1 1 1 1 2 0 0 2 1 0 0 0 0 2 0 0 1 0 1 1 0 1 1 1 0 0 1 1 1 0 0 2 1 1 0 1 2 0 1 0 1 0 1 0 0 1 1 1 0 1 0 0 0 0 0 0 0 0 0 0 0 0 2 0 1 0 0 1 2 2 0 0 2 0 0 1 0 0 0 1 2 0 0 0 0 1 1 1
150 0 0 0 0 0 1 1 0 0 0 1 0 1 1 0 0 0 1 1 1 1 0 1 1 0 1 1 1 0 1 1 1 0 2 0 2 1 0 0 1 0 1 1 2 1 0 0 0 0 0 0 0 1 1 1 0 0 0 0 2 2 0 0 1 1 1 1 0 0 0 1 1 0 0 1 1 2 2 1 1 0 2 1 2 0 0 0 0 2 0 0 0 0 0 1 0 1 0 1 1 0 1 1 2 1 2 1 1 1 1 1 0 1 1 2 1 0 1 0 1 0 1 1 1 0 1 0 0 0 1 1 0 0 1 1 0 0 0 1 0 0 0 0 1 1 0 0 0 0 0 0 0 0 0 0 1 2 0 0 1 0 1 1 1 2 2 0 2 1 0 0 1 1 0 1 0 0 0 0 0 0 0 1 1 0 1 0 0 0 1 0 2 2 2 0 1 2 0 0 0 0 1 1 1 2 1 0 2 1 0 0 0 0 0 2 1 1 2 1 2 1 1 1 0 1 1 0 0 0 0 0 1 1 0 1 0 2 0 1 0 0 2 1 1 1 0 1 1 1 1 1 0 0 0 0 1 0 0 0 0 0 0 2 1 0 1 0 1 1 1 0 1 1 0 0 1 0 1 0 0 1 1 0 2 1 1 1 0 2 0 0 1 2 2 0 0 1 0 1 0 1 0 1 0 0 0 1 1 1 0 2 0 2 1 0 0 0 2 0 0 2 1 1 0 0 0 0 1 1 2 0 1 1 0 0 0 1 1 0 1 1 2 0 1 1 1 1 2 0 0 0 0 2 2 0 0 0 1 1 2 1 1 1 1 0 0 2 2 0 0 0 0 2 0 0 0 1 1 2 1 1 2 1 1 0 1 1 1 0 0 0 1 0 2 1 1 1 0 0 0 0 0 2 2 0 0 1 1 0 0 0 0 0 0 0 0 0 1 0 0 1 0 1 2 1 1 0 0 0 0 0 0 2 0 0 0 1 0 0 2 0 1 0 1 2 2 2 2 0 0 0 2 2 1 1 0 1 1 0 1 1 1 0 0 1 1 1 0 0 1 1 2 2 1 0 1 0 1 0 0 0 0 0 2 1 0 0 0 0 0 1 1 0 0 0 1 1 1 0 0 1 1 0 1 1 1 0 1 0 1 0 1 0 1 1 0 0 1 2 1 1 2 0 0 1 1 0 0 1 0 0 0 0 1 0 1 1 1 0 1 2 0 0 1 1 0 1 1 1 0 0 0 0 2 0 1 0 1 0 1 0 0 2 0 0 2 0 0 2 0 0 0 0 0 0 1 2 0 1 2 0 1 1 1 0 1 0 0 0 0 0 0 0 0 0 0 0 0 1 0 2 1 2 2 0 1 1 0 2 1 1 0 0 2 0 0 0 1 0 0 0 0 2 0 0 0 1 0 0 1 0 0 1 2 0 2 0 1 0 1 2 1 1 2 0 2 0 1 1 0 2 1 1 0 2 0 0 2 0 0 0 0 1 1 0 2 0 1 1 0 1 0 0 1 0 2 0 2 0 0 0 1 1 1 1 0 0 0 2 0 0 0 1 0 0 1 0 0 2 1 1 0 0 1 2 0 1 2 0 0 0 0 2 0 1 1 2 1 0 1 0 1 0 0 0 0 0 0 0 1 0 1 2 1 1 0 0 2 2 1 2 0 0 0 0 0 1 1 0 1 1 0 0 0 1 0 0 0 0 0 0 2 1 1 0 2 2 2 2 0 0 0 1 1 1 0 0 0 1 0 1 1 0 0 1 1 2 2 2 2 2 0 0 0 0 0 1 0 1 0 1 0 0 1 0 0 0 0 1 1 0 1 0 1 0 1 0 1 0 2 1 0 0 1 0 0 0 1 1 1 0 1 1 0 1 1 0 0 0 0 0 0 0 0 0 0 0 0 0 1 0 0 0 0 0 0 0 0 0 0 1 0 0 0 1 0 0 2 1 1 0 0 2 0 1 0 1 2 1 1 1 0 0 0 0 1 1 0 2 2 2 1 1 2 0 2 2 0 1 1 0 0 0 2 0 2 1 1 1 0 0 1 0 1 2 0 2 2 2 0 0 2 2 0 0 2 1 0 1 2 0 1 2 1 0 0 1 0 0 0 0 2 1 1 0 1 0 0 0 2 1 0 2 2 0 2 1 0 1 2 0 2 0 2 0 0 2 2 0 0 0 0 0 1 0 2 0 2 0 0 0 0 0 0 0 0 0 1 2 0 0 0 0 0 0 0 1 1 0 1 1
151 0 0 0 0 0 1 2 1 1 2 0 0 1 1 0 0 1 1 1 1 1 0 2 2 0 1 0 2 2 0 0 2 2 1 1 1 2 0 1 0 0 0 0 1 0 1 0 0 0 0 0 1 0 1 0 1 0 1 0 1 2 0 0 1 1 1 1 0 0 1 2 2 0 2 2 2 0 2 0 0 0 2 2 2 0 0 0 0 2 0 0 1 0 0 1 0 1 0 1 1 0 1 1 2 1 2 0 1 1 0 1 0 1 0 1 0 0 2 1 0 1 2 2 0 0 0 0 0 0 1 0 1 0 0 0 1 1 1 0 1 0 0 0 1 0 1 1 1 1 0 0 0 0 0 1 1 0 0 0 0 1 1 0 0 2 1 1 0 0 0 0 0 2 0 1 1 0 0 1 1 0 0 1 1 0 1 1 0 0 2 0 1 1 2 1 2 2 0 1 0 1 0 1 1 2 1 0 0 1 0 1 1 0 0 2 1 1 1 0 1 0 2 2 0 1 1 0 0 0 0 0 1 1 1 0 1 2 0 1 0 0 2 2 2 1 0 1 1 0 0 0 0 1 0 1 2 0 0 0 1 0 0 0 0 0 0 2 2 0 0 0 0 2 0 0 0 0 2 0 0 0 2 1 1 1 0 2 0 2 0 1 0 1 1 0 1 1 0 1 0 0 1 0 1 1 2 1 1 0 1 1 0 2 1 1 2 0 0 0 1 1 1 2 1 0 0 1 1 1 2 1 0 1 0 0 0 1 1 2 1 1 2 0 1 1 0 0 2 1 1 0 0 2 2 0 1 2 0 0 0 0 2 0 2 0 0 0 2 0 0 0 1 2 0 0 2 1 1 1 2 0 1 0 1 1 1 0 0 0 0 0 0 0 1 1 2 1 0 1 0 2 1 1 1 0 1 1 0 0 0 0 0 0 0 0 1 1 0 0 0 1 0 0 2 2 2 1 1 0 0 2 0 1 1 1 0 0 1 0 2 1 0 0 2 1 1 0 1 0 0 1 0 2 1 0 1 0 1 0 0 1 0 0 0 0 2 2 0 0 1 0 2 2 0 1 0 0 1 1 2 0 0 1 1 2 1 1 1 0 1 0 0 2 2 0 0 0 2 0 0 2 1 1 1 0 0 2 1 0 0 1 0 0 0 1 0 0 1 2 1 1 2 0 0 2 0 1 1 2 0 1 0 0 0 0 1 1 2 0 2 2 0 0 2 2 0 1 1 1 1 1 2 0 1 1 1 1 1 1 0 0 0 1 0 0 1 2 2 0 0 0 1 0 1 0 1 2 0 2 2 0 0 1 1 0 1 1 0 0 1 0 2 0 0 0 0 0 0 0 0 2 1 1 2 0 1 0 0 1 0 0 0 1 0 1 0 0 1 0 0 0 0 1 0 0 1 0 0 0 2 0 0 1 1 0 2 1 1 0 1 1 1 1 0 0 0 1 0 1 0 1 1 0 0 1 2 0 0 0 0 0 1 0 0 1 2 0 1 0 1 0 0 0 0 1 1 1 1 1 1 0 0 2 1 2 1 1 0 1 1 1 1 2 0 0 0 0 0 2 0 2 0 0 0 2 0 2 2 0 0 0 0 1 0 1 0 1 1 0 0 1 0 0 1 0 0 0 0 0 1 0 0 2 0 0 2 0 0 0 0 0 0 0 0 0 0 1 0 0 0 0 0 0 0 2 0 0 1 0 0 0 1 2 0 1 2 2 1 1 0 0 0 0 0 1 0 1 1 2 1 0 2 0 0 1 1 1 1 1 0 1 1 1 1 0 1 1 0 1 0 0 0 0 0 0 0 1 1 1 0 0 2 0 2 0 2 1 1 0 1 1 0 2 2 0 2 0 1 2 0 2 0 0 0 1 0 1 1 0 0 1 0 0 0 0 0 0 0 0 2 1 0 0 0 0 0 0 0 0 0 0 0 0 0 1 1 0 1 1 1 0 0 1 0 1 0 1 2 1 1 1 0 0 0 0 0 2 1 1 1 2 1 0 2 0 2 2 0 1 0 0 1 0 2 1 1 1 0 1 1 0 0 0 1 0 0 1 0 0 0 1 2 1 0 0 2 1 1 0 2 2 0 0 0 0 0 1 0 0 0 0 2 1 0 1 1 2 0 0 2 0 1 1 0 0 0 1 1 1 1 1 2 0 2 0 0 0 2 2 1 0 0 0 0 1 1 1 1 0 0 0 0 0 0 0 0 1 0 2 0 0 1 0 1 0 0 1 1 0 1 0
152 0 0 0 0 0 0 2 0 1 1 0 0 0 0 0 0 2 1 1 1 1 1 1 1 1 0 2 2 0 2 2 1 1 0 1 1 2 0 1 1 0 0 0 2 1 0 1 0 1 0 0 0 0 2 1 0 0 1 0 1 1 0 0 0 0 0 0 0 0 0 0 2 0 2 2 2 0 2 0 0 0 1 1 1 0 0 0 0 2 0 0 2 2 0 0 0 0 0 0 2 0 0 0 2 2 0 1 0 2 0 0 0 2 0 2 0 0 0 0 2 0 2 2 1 1 1 0 1 0 0 0 1 0 0 0 1 0 0 1 0 0 0 0 0 1 0 0 1 1 0 1 0 0 0 0 0 1 0 0 1 1 0 0 1 2 2 0 1 1 0 1 1 1 0 1 1 1 0 0 0 0 0 0 0 0 2 0 0 0 2 0 0 1 2 0 2 1 0 1 0 1 0 1 1 1 1 0 1 1 1 2 2 0 0 2 1 0 2 1 2 1 2 2 0 2 2 0 1 0 0 0 0 0 0 1 0 2 0 2 0 0 1 1 1 1 0 0 2 0 0 0 0 0 0 0 0 0 0 0 0 0 0 0 1 0 0 0 2 1 0 1 2 2 1 0 0 0 1 0 0 1 2 0 2 0 0 2 0 2 0 0 0 1 0 1 0 1 0 0 0 1 1 0 0 0 0 2 0 0 0 1 0 0 1 0 2 0 1 0 1 1 1 1 1 0 0 1 1 2 1 1 0 2 0 0 0 0 2 1 0 1 2 0 1 1 0 0 2 1 1 0 0 1 1 0 0 1 1 1 2 1 2 0 2 0 0 1 1 1 1 1 1 1 0 0 2 0 0 1 1 2 1 0 0 0 0 0 0 0 0 0 2 0 2 2 2 1 0 0 0 0 1 0 1 0 0 0 0 0 0 0 0 0 0 0 0 1 0 1 0 1 0 0 1 1 1 0 0 0 0 0 1 1 1 1 0 1 1 1 2 1 2 2 0 2 2 0 1 0 0 1 2 2 2 2 0 1 1 0 1 2 1 1 0 0 2 2 0 1 1 1 0 0 2 0 2 0 2 2 2 1 0 2 1 1 1 0 0 0 1 0 0 2 1 0 1 1 1 0 0 2 2 1 2 1 2 1 0 0 0 0 1 0 2 0 0 1 1 2 1 2 2 0 0 2 0 2 0 2 0 2 0 1 1 1 0 0 0 2 0 1 0 1 2 1 0 1 1 1 0 0 0 1 2 0 0 0 0 1 0 0 1 2 1 1 1 2 2 0 0 0 1 0 1 0 2 2 0 1 2 0 1 0 1 0 1 1 0 0 0 1 0 0 0 0 0 0 0 0 0 2 0 0 2 0 2 1 0 2 1 0 0 1 1 0 2 0 0 1 0 0 0 0 0 2 0 1 0 0 0 1 0 1 1 0 1 0 1 0 1 1 0 2 2 0 0 2 0 1 1 1 1 1 1 2 1 0 1 1 1 0 0 1 0 0 1 0 1 0 1 0 0 0 2 0 2 0 2 0 0 0 0 2 0 2 2 0 0 2 2 0 0 0 0 0 0 0 0 1 0 0 0 0 1 1 1 2 2 0 0 0 0 1 0 1 0 1 2 0 0 0 0 0 1 1 1 1 0 1 1 0 0 2 0 0 1 0 1 1 0 1 1 0 0 0 0 1 2 1 2 1 0 0 0 2 0 0 2 0 0 0 2 1 0 1 2 2 0 0 0 0 1 1 1 0 0 0 0 1 0 1 1 0 0 2 1 1 1 2 0 2 0 1 1 1 0 0 0 1 0 1 1 0 1 1 0 1 1 2 1 0 0 1 0 0 1 1 0 1 1 1 0 1 2 0 1 0 1 2 1 1 0 1 0 1 0 1 1 0 0 1 1 1 1 0 1 0 0 0 1 0 0 0 0 0 0 0 0 0 0 0 0 0 0 1 0 0 1 1 0 0 1 1 0 0 0 0 1 1 2 2 0 0 0 0 1 2 0 2 2 2 0 0 2 0 2 2 1 0 0 1 2 0 2 2 0 2 0 1 1 0 1 0 1 1 0 1 2 2 0 0 2 2 1 0 1 0 0 1 2 1 0 2 0 0 0 0 0 0 0 0 1 1 1 1 1 1 1 1 1 0 1 0 1 0 1 0 0 0 1 1 1 0 0 1 2 0 1 0 0 0 0 0 0 2 0 0 2 0 0 0 0 0 0 0 0 0 1 1 0 0 0 0 0 0 0 1 1 0 2 1
153 0 0 1 0 0 1 2 0 2 2 0 0 0 0 0 0 1 2 1 0 0 0 1 2 0 1 1 2 2 2 1 0 0 1 0 2 0 0 1 1 0 0 0 1 0 0 1 0 1 0 0 0 0 2 0 0 1 1 1 1 1 2 2 0 0 0 1 0 0 1 1 2 0 2 2 2 1 2 1 0 0 2 1 2 0 0 1 0 2 0 1 0 0 1 2 1 0 0 0 2 0 1 1 2 1 2 2 2 0 0 2 1 2 1 2 1 0 1 0 1 0 1 1 0 1 0 1 0 0 2 1 0 0 0 0 0 0 0 0 1 0 0 0 1 1 0 0 0 0 0 1 0 0 0 1 0 0 0 0 1 0 2 0 1 2 1 1 0 1 1 1 0 2 0 0 0 0 2 2 2 1 0 1 1 0 2 0 0 0 2 0 0 1 1 0 1 2 0 2 0 2 0 1 1 1 1 1 0 0 0 1 2 0 0 2 0 0 1 1 1 0 1 1 0 0 0 0 0 0 0 0 0 1 1 0 1 2 0 1 0 0 2 2 2 2 0 0 2 0 0 0 0 0 0 0 0 0 0 0 1 0 0 0 1 1 0 1 2 0 0 0 1 2 0 0 0 1 1 0 1 1 0 0 2 1 0 1 0 2 0 0 1 2 2 0 0 1 0 0 0 1 0 1 0 0 0 1 1 0 1 1 0 2 1 0 1 1 1 0 0 1 2 1 1 0 0 1 0 0 1 0 0 1 0 0 0 1 1 2 1 2 2 0 1 1 1 0 1 0 0 0 0 2 2 0 0 2 0 1 1 0 1 0 1 0 0 2 2 0 0 0 0 2 0 0 2 2 2 2 1 0 2 0 1 1 1 0 0 0 0 0 1 1 2 2 2 0 0 0 0 0 2 1 1 1 1 2 1 0 0 0 0 0 0 0 0 0 0 0 0 2 0 0 2 1 1 1 1 0 1 1 1 1 1 1 0 0 0 0 1 0 1 0 1 2 2 0 1 1 1 0 1 1 1 1 0 2 2 2 2 2 2 0 0 1 1 1 0 0 0 0 2 2 1 0 1 0 2 2 2 1 0 1 2 0 0 0 1 0 2 0 0 2 1 0 2 1 2 0 0 2 1 1 1 0 1 0 1 0 1 0 0 0 1 0 0 0 2 2 0 2 2 1 1 2 0 0 1 1 1 1 0 1 1 0 2 0 0 0 2 1 0 0 2 1 0 1 1 2 1 1 1 0 2 0 1 1 0 1 0 0 0 2 0 0 2 1 1 0 0 1 1 0 1 0 2 2 0 1 2 0 0 0 0 0 0 0 0 0 0 0 0 1 0 2 0 0 0 0 0 2 0 0 1 0 1 1 0 1 1 0 0 1 2 0 0 0 0 0 0 0 0 0 0 0 2 1 0 0 1 0 1 2 2 1 2 0 0 0 2 0 0 0 1 0 1 1 1 2 0 1 1 1 0 2 2 0 1 0 0 0 2 1 1 1 0 0 0 0 1 0 0 0 2 0 2 2 1 1 2 1 0 2 1 2 1 1 0 1 2 0 0 0 0 0 0 0 0 1 0 1 1 0 0 2 1 2 0 1 1 1 0 0 0 0 0 1 1 0 0 0 1 0 0 0 0 0 1 0 1 0 0 1 1 0 0 1 0 1 0 1 0 1 0 0 0 2 0 0 0 0 0 0 0 0 0 0 2 2 1 0 2 1 0 0 2 2 2 2 0 0 0 0 0 1 0 2 1 2 1 0 0 0 0 1 0 2 1 2 0 1 1 1 2 1 1 0 0 1 0 0 0 0 0 0 1 0 0 2 2 0 2 0 2 0 2 1 1 0 2 1 0 0 1 0 0 0 0 2 1 2 0 1 0 2 0 1 1 0 0 0 0 0 0 0 0 0 0 0 2 0 0 0 0 0 0 1 0 0 0 0 0 0 0 0 1 0 2 0 0 0 1 1 0 0 0 1 2 2 2 2 0 0 0 0 1 1 0 2 2 1 1 0 0 0 2 2 0 0 1 1 0 0 1 1 1 2 0 0 0 0 1 0 1 1 0 1 2 1 1 0 2 1 2 0 0 0 1 0 2 2 0 0 1 0 1 1 1 1 1 1 1 0 0 2 2 0 0 0 2 0 1 1 1 0 1 1 0 0 1 1 1 0 2 1 1 0 1 1 1 0 0 0 0 1 0 0 2 0 0 0 0 0 0 0 0 0 0 0 0 0 0 1 0 0 0 0 0 0 2 1
154 0 0 1 1 0 1 2 0 2 2 0 1 2 1 0 0 0 1 2 0 0 0 2 2 0 0 2 2 1 2 0 0 0 2 0 2 2 0 1 1 0 0 0 1 0 2 0 0 1 0 0 1 1 1 0 0 0 1 1 0 0 1 1 0 0 0 0 0 0 0 0 2 0 2 2 2 1 2 0 1 0 1 0 1 0 1 1 1 2 1 1 2 1 0 2 2 2 1 1 1 0 1 1 2 1 1 2 2 0 0 2 1 2 1 2 1 1 1 0 2 1 2 2 1 0 1 1 1 1 1 0 0 0 2 2 0 0 0 0 1 0 0 0 1 1 1 0 0 1 0 1 0 0 0 0 0 0 0 0 2 0 0 1 2 2 2 1 0 0 0 0 0 2 0 0 0 0 1 0 1 0 0 2 1 0 2 1 1 0 1 0 0 2 2 0 1 1 0 0 0 0 0 1 1 0 2 0 0 0 0 1 1 0 1 1 1 0 1 1 1 0 1 1 0 1 1 0 0 0 0 1 0 0 0 0 0 2 0 1 0 0 2 1 1 1 0 0 1 1 1 1 0 0 1 0 1 0 0 0 0 0 0 0 0 0 0 0 1 1 0 1 1 1 0 0 0 2 2 0 2 1 2 1 1 1 0 2 0 2 0 1 1 2 2 0 1 1 1 0 0 1 0 0 0 0 1 2 0 0 0 2 0 1 0 0 1 1 1 0 0 1 0 0 1 0 1 0 1 1 1 1 1 2 0 0 0 1 1 0 1 1 1 0 0 0 0 0 2 1 1 0 0 2 1 1 1 2 0 1 1 0 0 1 0 0 0 2 2 0 0 0 1 1 1 0 1 1 1 2 2 0 1 0 0 0 0 0 0 1 1 1 0 0 2 1 1 1 0 0 0 0 0 2 2 0 0 1 0 0 0 0 0 1 1 1 0 1 0 1 0 1 1 0 0 0 0 0 0 0 0 0 0 2 1 0 0 0 0 0 2 0 2 1 1 2 2 1 1 0 0 0 2 2 2 2 0 2 2 0 0 1 0 0 0 1 1 2 0 0 1 0 1 1 2 0 2 0 1 1 2 0 0 1 1 2 0 0 0 0 0 2 0 2 0 0 0 1 1 1 0 2 1 1 1 0 2 1 1 0 0 1 1 1 0 2 2 0 2 1 0 2 2 0 0 2 0 0 1 1 1 0 0 1 1 0 0 2 1 1 0 1 0 0 2 2 0 2 0 2 0 0 1 0 1 1 0 1 1 1 0 0 1 1 0 0 1 0 0 0 0 1 0 0 0 0 2 1 0 2 2 0 0 1 0 1 1 1 0 0 0 1 1 0 0 0 0 0 0 1 0 1 1 0 1 1 1 2 0 0 1 0 0 1 0 1 0 0 1 0 0 0 0 1 0 0 2 2 0 0 1 0 1 1 1 0 1 0 1 0 1 2 0 1 1 0 1 0 0 1 1 1 0 1 0 2 0 0 2 1 0 1 2 1 1 0 1 1 1 0 0 1 1 0 0 0 2 0 2 0 1 1 0 2 1 2 1 0 1 2 2 0 0 2 2 0 0 0 0 1 0 0 0 0 0 2 0 1 1 0 1 0 0 0 0 0 0 0 0 0 0 0 0 0 0 0 0 0 0 0 1 0 0 1 1 1 1 1 1 2 0 2 0 0 0 0 0 0 2 2 2 2 0 0 0 2 0 0 1 0 0 0 2 1 1 0 2 2 1 1 0 0 1 0 0 0 0 0 0 0 0 1 0 0 1 1 0 1 1 2 0 2 1 1 2 1 1 0 1 1 0 0 1 0 1 0 1 0 0 2 2 0 0 1 0 0 1 0 1 0 1 1 2 0 2 0 1 0 2 2 1 1 0 1 0 2 0 0 0 0 0 0 0 0 0 0 0 0 0 1 1 0 0 0 0 0 0 0 0 1 0 0 1 0 1 0 1 0 1 1 0 0 0 2 0 1 0 1 2 2 2 2 0 0 0 0 0 1 0 2 2 0 1 0 2 1 1 2 1 0 0 1 0 0 2 1 1 0 1 1 0 0 1 0 1 1 0 1 2 2 0 0 2 1 0 0 1 0 0 0 1 0 1 1 2 0 0 2 0 0 0 0 0 0 0 2 0 1 1 0 1 0 1 1 1 1 1 1 0 1 1 1 1 0 0 1 1 0 2 2 1 0 0 0 0 0 2 0 2 1 1 1 0 2 0 1 2 0 0 1 0 0 0 0 0 1 0 0 0 0 1 0
155 0 0 0 0 1 1 2 1 1 2 0 0 0 0 0 0 2 0 2 0 0 0 2 2 0 1 1 1 2 2 1 2 1 2 0 2 2 0 0 1 0 0 0 2 0 0 0 1 0 0 0 0 0 2 1 0 1 1 1 1 1 2 2 1 1 1 0 0 0 1 1 2 0 1 1 1 0 2 0 0 0 2 1 1 0 0 0 0 2 0 0 2 0 0 0 0 1 0 1 0 0 1 1 2 1 2 0 1 1 0 2 1 2 1 2 1 0 1 0 2 1 2 2 2 0 2 0 0 0 0 0 0 0 1 1 0 0 0 2 0 0 0 0 2 2 0 0 1 1 0 1 0 0 0 0 0 1 0 0 1 1 0 0 1 2 2 0 0 1 1 0 1 1 0 1 1 2 0 0 0 0 1 1 2 0 2 0 0 0 1 0 0 2 1 1 2 2 0 1 0 1 0 2 1 0 2 0 1 0 1 1 1 1 0 2 0 1 1 0 1 0 2 2 0 0 0 0 1 0 0 0 2 1 1 2 0 2 0 0 0 1 2 1 1 1 0 2 1 0 0 0 0 0 0 0 1 0 0 0 1 0 0 0 1 0 0 0 2 0 0 0 1 2 0 0 0 2 2 0 1 1 1 1 1 0 0 2 0 2 0 1 0 1 1 0 1 0 0 0 1 0 0 1 0 1 1 1 1 0 1 2 0 0 2 0 2 0 0 0 0 2 0 1 0 0 0 2 0 0 2 1 0 2 0 2 0 1 1 0 1 2 1 0 0 0 1 0 2 1 1 0 1 1 0 1 1 1 1 1 2 1 1 0 1 2 0 1 2 0 0 0 0 2 0 0 2 0 0 2 2 0 1 0 1 0 0 1 1 0 0 0 1 0 2 0 0 0 1 1 0 1 1 1 2 1 0 1 1 0 0 0 0 1 1 1 0 1 0 0 0 0 0 2 0 0 0 0 0 1 1 0 0 2 0 1 0 0 0 0 1 1 1 0 2 0 0 1 2 0 0 2 0 1 0 0 0 2 1 1 2 2 2 0 0 0 2 2 0 0 0 0 1 1 1 1 0 0 0 0 2 0 0 2 1 1 1 1 1 0 2 0 0 1 0 0 1 1 1 0 0 2 2 1 1 1 1 1 1 0 0 1 1 1 1 1 1 0 0 0 0 2 0 0 0 0 1 0 0 2 0 0 2 0 0 1 1 0 0 1 0 0 0 0 1 2 0 1 1 1 0 0 1 0 2 0 0 0 0 1 1 0 0 2 0 0 2 1 1 0 0 1 0 0 0 0 2 1 0 1 1 1 1 1 0 1 1 0 0 0 0 0 0 0 0 1 1 0 0 0 0 2 0 1 2 0 1 2 0 1 1 0 0 1 0 0 0 0 1 0 0 0 1 0 1 0 2 1 0 0 1 0 0 0 1 1 2 1 1 0 1 1 0 1 1 0 1 1 1 2 2 2 0 1 0 2 0 1 1 0 0 0 2 0 2 0 0 1 1 0 0 0 1 0 1 0 2 1 2 0 1 1 1 1 0 2 0 0 0 2 1 0 0 1 0 0 1 0 0 1 0 0 0 0 0 2 1 2 2 0 1 1 0 1 0 2 0 1 1 0 0 0 0 1 0 1 2 1 0 1 2 0 1 2 1 0 0 0 1 0 0 0 0 0 0 0 0 1 1 1 0 0 0 0 0 0 0 0 1 1 0 0 1 0 0 0 1 0 0 0 0 0 0 0 0 2 0 2 2 2 1 0 1 0 0 0 1 2 2 2 0 2 2 0 0 0 0 1 0 1 0 2 1 0 1 0 1 0 0 1 1 0 1 1 0 0 1 0 1 0 1 1 1 1 1 0 1 0 1 2 1 1 0 0 0 2 0 0 0 0 0 0 0 0 0 0 0 0 0 0 1 1 0 1 0 1 0 0 1 0 0 0 0 0 0 0 1 0 0 2 0 0 1 1 0 2 0 1 1 1 1 1 0 1 1 1 0 1 0 1 1 1 1 1 2 2 1 2 0 0 0 1 0 1 2 1 1 1 0 0 0 0 1 0 2 1 0 1 2 1 0 2 1 1 1 0 1 0 0 0 2 0 0 1 0 0 0 1 0 0 0 0 2 1 1 1 1 1 0 0 2 0 1 0 1 0 1 1 0 1 1 1 1 0 0 2 1 0 0 0 0 0 0 0 0 1 1 1 2 0 0 1 0 0 0 0 0 1 0 2 0 0 0 0 0 0 0 0 0 1 1 1
156 0 0 0 0 1 2 2 0 2 2 0 0 1 0 0 0 1 1 1 0 0 0 2 2 2 1 1 2 0 2 0 1 1 1 1 2 2 0 0 1 0 0 0 2 0 0 0 0 0 0 0 0 0 2 0 2 0 1 1 0 1 2 2 1 1 0 1 0 0 0 0 2 0 1 1 0 1 2 0 0 1 2 0 2 0 0 0 0 2 0 0 2 1 1 1 0 2 0 2 1 0 0 0 2 1 2 2 1 1 0 1 1 2 1 2 1 0 2 0 0 0 1 1 1 0 1 0 2 0 1 0 0 0 0 0 0 0 0 0 0 0 0 0 1 1 0 0 0 1 0 1 0 0 0 1 0 1 0 0 1 0 1 1 0 1 1 1 0 1 1 1 0 2 0 1 0 0 1 1 1 1 0 1 1 0 2 1 0 0 1 0 0 0 1 0 1 2 1 1 0 1 0 2 0 1 2 0 0 1 1 1 1 0 0 2 1 0 2 1 2 1 1 1 0 1 1 0 0 0 0 1 0 0 2 0 0 2 0 1 0 0 2 1 1 1 0 0 2 0 0 0 1 0 0 0 2 0 0 0 1 0 0 0 0 0 1 0 1 0 0 1 1 2 0 0 0 1 1 0 1 1 1 2 2 0 1 1 0 2 0 0 0 1 1 0 1 1 0 0 1 0 0 0 0 0 0 2 0 0 0 1 0 1 1 1 2 0 0 0 0 1 0 0 2 0 0 1 0 0 2 1 1 1 0 0 0 1 1 2 0 0 1 0 0 0 0 1 1 1 1 0 0 2 0 1 1 0 1 1 2 1 1 1 1 0 0 2 2 0 0 0 0 2 0 0 2 2 2 2 0 2 0 1 1 1 0 0 0 0 0 0 1 0 1 1 2 0 0 1 0 1 0 1 1 0 0 0 0 1 1 1 0 2 2 0 0 0 1 0 1 1 0 0 0 2 1 0 0 1 0 1 0 2 0 1 0 2 0 0 1 1 2 1 1 2 2 0 1 0 0 1 2 2 2 2 0 2 2 1 2 2 0 1 0 1 1 2 0 1 1 1 2 2 1 0 1 0 2 2 2 0 0 1 1 2 0 0 1 0 1 0 0 1 1 0 1 1 1 1 0 2 2 0 2 2 2 0 0 0 0 1 0 1 1 2 1 1 1 1 0 2 1 0 0 1 1 1 0 2 0 2 0 0 0 0 1 1 1 1 0 0 1 0 2 0 0 2 0 2 0 0 0 0 1 2 0 0 1 0 1 0 1 1 0 0 1 0 0 2 1 1 0 0 0 0 2 1 0 1 1 0 1 0 0 0 0 2 1 1 1 1 1 1 0 1 0 0 0 0 0 1 1 1 1 0 0 0 1 0 0 0 0 1 0 1 0 0 1 0 0 0 0 1 0 0 2 0 0 0 2 0 0 2 2 2 2 0 0 0 0 1 0 1 2 0 2 0 0 1 0 1 0 2 1 2 2 0 2 1 0 1 0 1 1 0 1 1 1 0 0 0 2 0 0 0 1 1 1 1 1 0 1 2 0 2 1 0 0 0 2 0 1 1 0 0 0 0 0 2 1 0 1 0 1 2 0 1 2 0 2 2 0 2 0 1 0 0 0 0 0 1 0 0 0 2 2 0 0 0 1 0 0 2 0 0 0 2 0 2 0 2 0 0 0 0 0 2 2 1 1 1 0 0 0 1 0 0 2 1 1 1 2 2 0 1 2 1 1 1 0 0 0 1 1 0 0 0 0 0 0 1 0 0 0 2 0 1 1 2 0 2 2 1 2 0 1 0 0 0 0 2 0 0 0 0 0 1 1 2 1 1 1 1 1 0 2 1 2 0 0 2 0 1 2 0 1 0 0 2 0 2 1 2 0 2 0 0 0 0 0 0 1 0 1 0 0 0 0 0 2 0 0 0 0 2 0 0 0 0 0 1 0 0 0 1 1 0 2 0 0 0 2 0 0 2 0 2 2 2 2 2 0 0 0 0 1 2 1 2 1 2 1 1 1 0 1 2 0 0 0 1 0 1 2 1 0 2 0 1 1 0 0 0 0 0 0 0 0 0 0 0 2 1 0 0 0 1 1 1 2 0 0 1 1 0 1 1 0 0 0 0 2 2 1 0 0 0 0 0 2 0 1 1 1 0 1 0 0 2 0 2 1 0 1 0 1 0 2 2 1 0 0 0 0 1 1 1 1 0 0 0 0 0 0 0 2 0 1 1 0 0 0 0 0 1 0 0 0 0 1 1
157 0 0 0 0 0 0 2 0 1 1 0 1 2 2 0 0 1 1 1 1 0 0 2 2 0 1 1 1 0 1 0 1 1 1 1 1 1 0 1 1 0 0 0 0 0 1 1 0 2 1 0 0 0 2 0 0 0 0 0 1 1 0 0 1 1 1 1 0 0 0 0 2 0 0 1 1 1 2 0 1 0 2 0 1 0 0 0 0 2 0 0 0 0 0 0 0 2 0 2 0 0 0 0 2 0 2 1 1 1 0 1 0 2 0 2 0 0 1 0 1 0 2 2 1 0 1 1 0 1 1 0 1 0 0 0 1 1 1 0 0 0 1 1 0 0 0 0 0 1 0 1 0 1 1 0 1 1 0 0 1 0 0 2 2 2 2 0 0 1 1 0 0 2 0 0 1 0 1 2 1 1 1 1 2 0 2 1 1 1 0 1 0 1 2 0 1 0 0 0 0 0 1 1 1 0 2 1 1 0 0 1 1 0 0 2 0 0 2 2 2 0 2 1 0 2 1 0 0 0 1 0 1 1 1 0 1 2 0 2 0 0 1 1 1 0 1 0 1 1 1 1 0 0 1 0 0 0 0 0 0 0 0 0 1 0 0 0 1 1 0 1 1 2 0 0 1 0 1 0 1 2 1 1 1 0 1 2 0 2 0 0 0 1 1 0 2 0 0 0 0 1 0 1 0 1 1 0 1 0 1 1 0 2 0 0 0 0 1 0 0 1 1 1 0 0 0 2 1 2 1 1 0 1 0 0 0 2 0 0 0 0 2 0 1 1 1 1 2 1 1 0 0 1 1 1 1 0 0 2 2 0 2 0 2 1 0 2 2 0 0 0 0 1 0 0 2 2 2 2 1 1 1 1 1 1 1 0 0 1 1 1 0 0 2 0 0 0 0 1 0 1 0 2 2 2 0 1 0 0 0 0 0 1 1 1 0 0 0 0 0 2 0 2 2 1 1 0 0 0 0 0 0 2 0 0 1 0 1 0 0 1 1 2 0 1 2 0 0 0 0 0 2 2 2 2 0 0 0 0 0 0 0 1 0 0 2 2 0 1 1 1 2 2 1 0 2 0 1 1 2 1 0 0 2 1 0 0 0 0 0 0 0 1 0 0 0 0 2 0 1 2 1 1 1 0 2 1 0 0 0 1 1 0 0 0 0 1 1 2 1 2 2 0 0 2 0 0 0 2 0 0 0 0 0 0 1 0 0 1 1 1 0 1 1 1 0 2 0 2 1 1 0 0 0 2 0 0 2 0 2 0 0 0 0 0 0 0 0 2 1 1 2 0 2 0 2 2 0 1 2 0 0 0 0 0 0 0 0 0 0 1 0 0 0 0 0 0 0 1 0 2 0 1 2 0 2 1 0 1 1 0 0 0 1 0 1 0 0 0 0 0 0 1 0 0 1 0 0 0 0 0 0 1 2 0 2 0 0 1 1 0 0 0 1 0 0 0 0 0 0 0 0 1 0 2 1 1 2 0 0 0 0 2 0 0 1 1 1 0 0 1 1 0 1 0 2 0 2 1 0 0 0 1 0 1 2 0 0 2 2 0 0 1 1 0 0 0 0 2 1 0 1 1 1 1 1 2 1 0 0 0 0 1 0 0 0 1 1 0 0 0 0 0 1 1 1 0 1 0 2 1 0 2 0 0 0 0 1 1 1 1 0 1 0 0 1 0 1 1 1 1 0 0 0 1 1 0 2 1 0 0 1 1 0 0 1 1 1 1 0 0 1 2 2 2 0 2 2 2 0 0 1 0 0 2 0 2 2 2 1 2 0 1 1 1 0 1 1 1 0 1 1 0 1 0 1 0 0 1 1 0 1 0 0 1 1 1 1 1 1 2 0 0 2 0 0 0 1 2 2 1 2 0 0 2 0 1 1 0 0 1 1 0 1 0 0 0 0 0 1 0 0 0 0 0 0 0 0 0 0 0 0 0 0 2 0 1 1 1 0 0 1 0 0 2 0 0 1 0 0 0 0 0 0 0 1 2 1 0 0 1 1 0 2 0 2 2 0 0 0 2 0 0 2 0 2 1 0 1 0 0 1 0 1 1 0 1 1 1 0 0 0 0 0 1 1 1 0 0 2 0 0 1 1 0 1 1 0 0 0 0 2 2 2 0 1 0 0 0 2 0 2 0 0 0 0 1 0 1 1 1 2 0 2 0 0 0 1 1 0 0 0 0 0 1 1 0 2 0 0 0 1 2 0 1 2 1 0 1 0 0 1 0 1 0 0 0 0 0 1 0
158 0 0 0 1 1 2 2 0 2 2 0 1 1 0 1 0 1 1 1 1 1 0 2 2 1 0 2 2 0 2 0 1 1 1 0 2 1 1 0 1 0 1 0 0 1 0 0 1 1 0 0 2 2 0 1 1 0 1 0 1 1 2 2 1 0 0 0 0 0 1 1 1 0 0 1 1 0 2 1 0 0 1 0 1 0 0 0 0 2 0 0 1 0 0 2 0 1 1 0 2 0 0 0 2 1 2 0 0 2 0 2 1 1 1 1 1 1 1 0 2 0 2 2 1 0 1 0 0 0 2 0 1 0 0 0 1 0 1 0 0 0 0 0 0 0 0 0 0 0 0 0 1 0 0 0 1 1 0 0 1 1 0 0 2 2 2 1 0 1 1 1 1 1 1 2 0 0 0 0 0 0 1 1 2 0 2 1 0 0 2 0 0 0 2 0 0 2 0 1 0 1 0 0 0 2 0 0 1 0 1 1 1 0 0 2 1 0 1 1 1 0 2 2 0 0 1 2 2 2 0 0 0 0 1 0 0 2 0 1 0 0 2 2 2 2 0 0 2 0 0 0 0 0 0 0 1 0 0 0 1 0 0 1 1 0 1 0 2 0 0 0 0 2 0 0 0 0 2 0 1 0 0 0 1 1 0 2 0 2 0 0 0 2 2 0 2 0 0 0 0 0 0 1 0 1 1 2 0 0 0 1 0 1 0 0 2 1 0 0 0 0 1 0 1 0 0 1 0 2 0 0 0 0 0 0 0 0 2 0 0 0 0 0 1 1 0 0 0 0 0 1 0 2 2 0 0 0 0 2 2 0 2 0 2 1 0 0 1 1 1 1 1 2 0 0 1 0 0 2 0 1 1 0 1 0 0 1 1 1 1 1 0 0 2 0 0 0 0 0 0 0 1 2 2 1 0 1 0 0 0 0 0 2 2 0 0 0 0 0 1 2 1 0 2 2 1 2 2 0 0 1 0 1 0 0 0 1 1 1 2 1 2 2 0 2 2 0 1 0 0 1 0 1 0 0 0 1 1 1 0 0 0 0 0 2 0 2 0 0 2 0 1 1 0 0 1 0 2 0 0 0 0 1 1 1 1 0 0 0 1 0 1 1 0 0 0 0 0 0 0 2 2 2 2 0 2 0 2 0 2 0 1 1 0 1 0 0 1 2 1 2 2 0 0 2 0 1 0 2 0 2 0 0 1 0 1 2 0 1 1 1 0 1 1 2 0 2 0 2 0 0 0 0 0 2 0 0 1 0 1 0 0 2 0 0 2 0 0 1 0 0 1 0 1 0 1 2 0 0 2 0 2 2 2 1 2 1 0 0 0 0 0 0 0 0 0 0 0 0 0 2 1 0 1 0 1 0 0 1 1 0 0 1 0 1 0 0 0 0 0 0 0 1 0 1 1 1 0 0 1 1 0 2 2 1 2 0 1 0 1 2 0 1 2 0 1 1 1 2 1 2 2 0 0 2 1 0 1 0 0 0 1 0 0 2 1 2 0 0 0 0 1 0 0 0 0 1 2 0 1 0 0 1 1 0 0 0 0 0 2 0 1 2 2 0 0 0 0 2 0 0 0 0 2 2 0 2 2 0 0 0 0 2 0 0 0 1 1 0 0 0 0 0 0 1 1 0 0 0 0 0 0 2 0 0 0 0 2 2 1 2 0 0 0 0 0 0 0 0 0 0 0 0 0 2 0 0 2 1 0 0 2 1 0 2 2 0 2 2 1 0 0 0 0 1 0 1 1 2 0 0 0 1 0 1 0 2 1 2 1 1 1 1 2 1 0 1 0 2 0 2 1 0 1 1 1 0 0 2 2 1 1 1 1 0 2 0 1 0 2 1 0 1 1 1 0 0 1 2 0 2 0 0 0 2 0 1 1 0 1 1 1 1 1 0 1 0 0 0 2 0 0 0 0 0 0 0 0 1 0 0 0 0 0 1 1 0 2 0 0 0 1 2 0 2 0 1 2 1 1 1 0 0 0 0 0 2 0 0 0 0 1 0 2 1 2 1 0 0 0 2 1 0 2 0 0 1 1 1 0 0 0 0 0 0 0 0 2 1 0 1 1 2 0 0 0 1 1 1 1 0 0 2 0 0 0 2 0 0 0 0 1 1 1 1 0 0 0 0 2 0 0 2 1 0 1 2 0 2 2 0 0 0 2 0 0 0 1 2 1 0 0 0 1 1 1 0 2 0 0 0 1 1 0 1 2 0 1 1 0 0 0 2 0 0 0 0 0 1 2 1
159 0 0 0 0 2 2 2 1 1 2 0 1 1 0 1 0 1 2 0 0 0 0 2 2 1 0 0 1 0 1 0 2 1 2 1 1 1 0 1 2 1 1 1 2 1 0 0 1 1 0 0 1 1 1 1 0 0 2 1 2 2 1 2 0 1 0 0 0 0 1 1 2 0 2 2 2 0 2 0 0 0 1 0 0 0 0 1 1 2 1 1 2 1 1 2 1 1 0 1 1 0 1 0 2 0 2 1 2 0 0 1 2 2 1 2 1 0 1 0 2 0 2 2 0 1 0 1 0 0 0 0 0 0 0 0 0 0 0 1 0 0 1 0 1 1 0 0 0 0 0 0 0 0 0 2 1 0 0 1 0 2 0 0 0 2 1 0 1 1 1 0 1 1 0 1 0 0 0 1 0 0 1 0 1 0 2 1 0 0 1 1 1 1 1 1 1 1 0 0 0 0 0 2 1 1 2 0 0 0 0 1 1 0 0 2 1 0 2 2 2 0 2 1 0 0 0 0 0 0 0 0 0 0 1 0 0 2 1 1 0 1 1 1 1 1 0 0 2 0 0 0 0 0 0 0 0 0 0 0 0 0 0 1 1 0 1 0 1 0 0 1 1 1 0 1 0 0 2 0 0 0 2 2 2 0 2 2 0 2 0 0 0 2 1 1 0 1 0 1 1 0 1 0 0 0 0 2 1 0 1 1 0 2 2 0 2 1 0 0 0 0 1 1 1 0 1 1 1 1 2 2 0 1 0 0 0 0 2 0 0 0 2 1 0 0 0 1 2 0 0 0 0 1 1 0 0 1 1 0 2 1 2 0 2 1 0 0 1 1 1 1 0 2 1 1 2 1 1 1 0 2 1 1 1 1 2 0 0 0 0 0 0 0 2 0 0 1 0 0 0 0 1 0 1 0 0 0 0 0 0 0 0 1 1 0 1 0 0 0 1 1 0 0 1 1 0 1 1 0 1 1 1 1 1 0 0 1 0 0 1 1 0 0 2 1 2 0 2 0 0 1 1 1 1 1 0 0 1 0 0 0 0 1 0 1 1 2 0 0 1 0 2 2 0 1 0 0 2 0 2 1 0 2 1 1 1 0 0 0 2 0 1 0 0 0 1 0 0 1 0 2 1 1 1 1 2 1 1 0 0 1 0 0 1 0 0 0 1 1 0 2 0 0 0 0 2 0 1 2 0 0 0 0 0 0 1 0 1 1 1 1 0 1 2 1 0 2 0 2 1 1 0 0 2 0 1 1 1 1 0 0 1 1 0 0 1 1 1 0 0 1 0 0 0 0 0 2 0 1 2 0 1 1 0 1 1 1 0 0 0 0 1 0 1 0 1 1 1 1 1 1 0 0 2 0 1 0 1 1 0 0 0 2 0 0 0 0 1 0 0 0 0 1 0 1 1 2 0 0 0 1 0 0 2 1 1 0 0 0 0 1 0 1 1 0 1 0 0 1 0 2 1 1 1 2 2 0 1 0 0 0 1 0 0 2 1 0 1 1 0 1 1 0 0 0 2 0 2 0 2 0 0 1 0 2 2 0 0 2 1 0 1 2 0 0 0 0 0 2 0 1 0 0 1 2 0 1 2 0 0 0 0 0 0 1 0 0 0 0 0 0 0 0 0 2 2 0 0 0 0 0 0 2 1 0 0 0 1 1 1 1 0 0 0 1 0 1 0 1 1 1 0 1 0 1 2 0 2 1 1 1 2 0 0 1 2 0 0 0 0 0 2 1 1 0 0 1 1 1 1 1 0 0 0 2 1 2 2 2 2 2 1 0 0 0 0 1 0 1 0 2 1 0 1 0 2 1 1 2 1 0 0 1 0 1 2 0 1 0 1 1 0 0 1 0 0 0 1 2 0 2 0 1 0 2 0 1 1 0 0 1 1 1 1 0 1 0 0 1 1 0 0 0 0 0 0 1 1 0 0 0 1 0 1 2 0 1 1 0 0 0 1 1 0 2 0 0 2 2 2 2 1 0 0 0 0 2 0 1 1 1 0 1 2 1 2 2 1 0 0 0 1 0 0 2 0 1 0 1 0 0 0 0 0 0 0 2 1 1 0 1 0 1 0 0 1 1 1 0 1 0 0 0 0 0 0 2 0 0 0 0 1 1 1 0 0 2 0 0 2 0 1 1 2 0 2 0 0 1 1 0 0 0 1 0 2 0 1 0 0 0 0 0 0 0 2 1 1 0 0 0 0 1 0 0 0 0 0 2 0 0 0 0 1 1 0 0 0 0 0 0
160 0 0 0 1 0 1 1 1 0 1 1 0 0 0 0 0 0 1 1 1 1 0 1 1 0 0 1 1 1 2 1 1 0 2 0 2 1 0 2 0 0 0 0 1 1 1 0 0 1 0 0 0 0 2 0 0 0 0 0 0 1 2 1 0 0 0 0 0 0 0 0 2 0 0 2 2 2 2 1 1 0 1 0 1 1 1 0 0 2 0 1 1 0 0 2 0 2 2 0 1 0 1 1 2 0 2 0 0 2 1 1 1 1 1 1 1 1 2 0 1 0 1 1 0 1 1 0 0 0 0 0 1 0 0 0 1 0 0 2 0 0 0 0 0 0 0 0 1 1 0 1 0 0 0 0 1 1 0 0 0 1 1 0 1 1 0 0 0 1 1 1 0 2 0 1 0 0 0 0 0 0 1 0 1 0 2 0 0 0 1 0 0 0 2 0 1 2 1 0 0 0 0 0 0 2 2 1 1 0 2 1 1 0 0 2 0 0 0 0 1 1 1 2 1 0 0 0 0 0 0 0 0 0 2 1 0 1 0 0 0 1 2 1 2 2 1 0 2 0 0 0 0 0 0 0 0 0 0 0 0 0 0 0 0 0 0 0 2 0 0 0 1 1 0 0 1 1 2 0 1 1 2 0 1 1 0 1 0 2 0 1 0 2 2 0 1 1 0 1 0 0 0 1 0 0 0 2 0 0 0 0 0 1 2 0 2 0 1 0 0 2 0 0 0 0 1 1 2 2 2 2 0 0 0 1 0 1 1 1 1 1 2 0 0 0 1 0 1 2 2 0 0 2 1 1 1 1 0 2 1 0 1 0 1 1 0 1 2 0 0 0 0 2 0 0 0 0 0 1 2 0 2 0 1 1 1 0 0 0 0 0 0 0 2 0 0 0 0 0 0 0 1 1 1 1 1 0 0 0 0 0 1 0 1 0 1 0 0 0 0 1 0 0 2 1 1 0 0 0 0 0 0 1 0 1 1 0 1 0 0 1 2 0 1 1 1 0 1 0 0 1 1 2 1 0 1 0 0 0 1 1 1 1 0 1 1 1 0 0 1 0 2 2 0 0 0 0 1 0 0 0 0 2 0 2 2 1 1 0 2 0 0 1 0 0 1 0 0 2 0 2 2 1 1 1 1 2 1 0 0 2 0 0 0 1 0 1 0 1 1 2 1 0 0 1 1 0 0 2 1 0 0 0 1 0 2 1 2 0 0 0 0 1 2 1 0 1 1 1 0 0 0 0 2 0 0 1 0 1 0 0 0 2 1 1 1 0 1 0 0 0 1 0 1 0 2 1 0 1 2 0 2 2 2 0 2 1 0 0 1 0 0 0 0 0 0 0 1 0 0 2 2 0 0 1 0 1 0 0 0 0 0 0 1 1 0 0 0 1 0 1 0 0 0 1 1 0 0 0 2 0 1 0 2 0 2 0 1 1 1 1 2 2 2 0 0 0 0 1 1 2 1 2 0 2 1 1 2 0 0 0 1 0 2 1 0 1 0 1 1 1 0 1 1 0 2 1 1 1 2 1 0 2 1 2 1 0 0 2 2 0 0 1 0 0 0 0 0 2 1 0 1 0 2 2 1 2 2 0 0 0 0 1 0 2 0 1 0 0 1 0 1 0 0 0 0 0 2 0 2 1 0 2 0 0 0 1 1 2 1 2 0 0 0 0 0 0 0 0 0 0 0 0 0 0 0 0 2 1 0 0 1 1 0 0 2 1 2 2 1 1 1 1 1 0 1 0 0 1 0 1 1 0 1 1 0 1 1 2 0 2 2 0 2 0 1 1 0 1 0 0 1 0 1 0 0 0 0 1 1 0 0 1 0 0 1 0 0 0 0 0 1 0 1 0 1 0 1 2 1 1 1 1 0 1 0 1 0 0 0 0 0 0 0 0 0 0 0 1 1 0 0 1 0 1 1 1 0 0 2 0 0 0 0 0 0 1 2 1 0 0 2 0 0 2 0 0 1 1 2 2 0 0 0 0 0 1 0 1 1 1 1 0 2 0 2 1 1 1 0 0 1 1 2 0 0 1 0 0 0 0 1 0 2 2 0 2 2 2 0 0 1 1 1 0 1 1 0 0 2 0 0 1 0 0 0 1 1 1 0 0 2 1 1 2 2 1 0 0 1 0 2 0 0 0 0 0 0 0 2 0 2 0 1 1 2 0 2 2 0 0 0 0 0 1 1 1 0 0 0 0 2 2 0 0 1 1 0 2 0 0 0 1 0 0 1 1 2 0 1 0
161 0 0 0 0 0 0 1 0 1 1 1 1 1 1 0 0 1 0 2 0 0 0 2 2 0 2 2 1 1 2 0 0 0 1 0 2 1 1 0 0 0 0 0 2 1 1 0 0 0 0 0 2 0 0 0 1 0 1 0 0 1 1 1 0 0 0 1 0 1 0 0 1 0 0 2 2 2 2 1 1 0 1 1 2 0 0 1 1 2 1 1 1 0 0 1 0 0 0 1 2 1 0 0 2 1 2 1 1 1 0 1 0 2 0 2 0 0 2 0 1 0 0 0 0 1 0 1 0 1 1 0 0 0 0 0 0 0 0 0 0 0 0 0 2 2 1 0 0 0 1 0 2 1 0 1 1 2 0 1 0 2 0 2 1 2 1 0 0 2 2 0 1 1 0 1 0 0 1 1 1 0 0 2 2 0 2 1 0 0 2 1 0 0 1 0 1 2 1 0 0 0 1 1 1 1 1 1 1 0 1 0 1 0 0 2 1 0 1 0 0 1 2 2 1 0 0 0 0 0 0 0 1 1 1 0 1 2 0 0 0 0 2 1 1 1 0 0 2 0 0 0 1 0 0 0 1 1 1 1 0 1 0 0 0 0 1 0 2 1 0 1 1 2 0 0 1 1 1 0 0 1 2 0 2 0 1 1 0 2 0 1 0 2 1 1 1 0 0 0 0 1 0 1 0 0 1 1 1 0 1 2 0 2 1 1 1 0 0 0 1 1 0 0 0 0 0 0 1 1 1 1 0 0 0 0 0 2 0 0 0 0 2 1 1 1 2 1 2 1 1 0 0 1 0 1 2 1 0 2 2 0 2 0 2 1 0 1 2 0 0 0 0 2 1 1 2 0 0 2 1 0 0 0 1 0 0 1 1 1 1 1 1 0 2 2 2 0 0 1 0 1 0 1 1 0 0 1 0 0 0 0 0 1 1 1 0 1 0 1 0 0 0 1 1 1 0 0 0 1 0 0 0 2 0 0 0 1 0 0 2 0 2 2 0 2 2 1 2 0 0 1 1 1 1 1 0 1 1 1 1 1 1 0 1 1 1 1 0 1 1 0 1 1 0 1 0 1 1 0 0 0 0 0 2 0 0 1 1 0 2 0 0 1 1 0 1 0 0 1 0 2 1 1 1 0 2 1 2 0 1 1 2 1 0 1 1 0 2 0 0 2 1 0 0 1 1 0 1 1 1 0 1 1 2 0 0 0 1 1 0 1 0 0 2 2 0 1 1 2 0 0 0 0 2 0 0 1 1 1 0 0 0 0 0 0 0 1 1 1 1 2 1 1 1 1 2 1 0 2 1 0 1 0 1 0 1 1 0 0 0 0 0 0 0 0 1 0 0 0 0 1 2 0 0 2 0 1 0 2 0 0 0 1 0 1 1 0 1 0 0 0 0 0 0 1 1 2 0 0 1 0 0 2 1 1 2 0 0 1 1 1 0 0 0 0 0 2 0 1 1 1 1 1 0 2 0 0 2 0 0 0 1 0 1 1 1 0 1 0 1 1 0 0 1 0 2 1 2 0 1 1 0 1 0 2 1 0 0 2 0 1 0 1 0 0 0 0 0 1 0 0 0 0 1 2 1 1 1 0 0 0 0 1 0 0 0 0 0 0 0 2 0 0 0 2 2 0 1 0 1 1 1 2 1 1 2 0 1 1 1 1 1 0 0 1 0 1 2 1 2 1 0 0 0 1 1 0 2 2 0 0 1 1 0 0 1 1 1 1 0 0 0 0 0 1 0 1 1 1 1 1 0 1 1 1 0 1 1 2 0 2 1 0 1 0 0 0 1 1 0 1 2 0 2 1 1 0 0 2 2 1 0 1 0 1 2 0 2 0 2 2 0 0 2 0 0 0 2 2 2 0 0 0 0 1 1 0 1 1 1 1 2 1 2 0 1 0 1 0 0 0 0 0 0 0 0 1 0 0 0 0 0 0 0 0 1 0 2 1 1 0 0 2 0 1 0 0 1 0 0 0 0 0 0 0 0 1 0 2 1 1 0 0 2 0 2 0 1 0 2 0 0 1 2 0 1 2 0 0 0 0 1 0 1 1 0 1 1 1 0 0 2 2 0 0 2 0 0 1 2 0 1 1 2 0 1 0 2 1 0 0 2 0 0 1 2 0 0 0 2 0 2 0 1 0 1 0 0 0 1 1 1 0 1 0 0 0 2 2 0 0 0 0 0 0 2 1 1 0 0 0 1 2 0 0 1 1 1 1 0 0 1 0 2 0 0 0 0 0 1 1
162 0 0 0 0 0 1 1 0 1 1 1 0 1 1 0 0 0 0 2 1 1 1 2 2 0 1 1 2 0 2 0 1 1 0 1 1 1 0 0 1 0 0 0 2 1 0 0 1 1 0 0 1 1 0 0 1 2 1 2 0 0 2 2 0 0 0 1 1 1 0 1 0 0 0 2 2 1 1 0 2 0 2 2 2 0 1 0 0 1 0 0 0 0 2 2 0 1 0 1 1 0 1 1 2 1 2 0 0 2 0 1 0 2 1 2 2 0 2 0 0 0 1 1 0 2 0 1 1 1 1 0 0 0 1 0 0 0 0 1 2 0 0 0 1 0 0 0 0 0 0 0 1 2 0 0 0 0 0 1 0 1 0 0 0 1 2 2 0 0 0 2 1 2 0 1 0 0 1 1 1 1 1 1 2 0 2 0 0 0 0 0 0 0 2 0 1 2 1 0 0 0 0 0 0 1 2 1 1 0 1 1 0 0 0 2 1 0 1 1 1 0 2 2 0 1 1 0 0 0 0 0 0 0 2 0 0 2 0 1 0 0 2 2 2 2 0 0 1 1 1 2 0 0 0 1 1 0 0 0 0 0 1 0 0 0 0 0 1 0 0 0 0 2 0 0 1 0 1 0 1 0 2 0 1 1 1 1 0 2 0 1 0 2 1 0 1 1 1 1 0 0 0 1 0 0 1 1 1 0 1 2 0 1 0 0 1 0 0 0 0 1 1 0 1 0 0 0 1 0 1 0 0 2 0 0 0 1 1 1 1 1 2 0 2 2 0 1 1 0 0 1 1 2 1 1 1 1 1 1 2 1 1 0 1 0 0 0 0 2 2 2 0 2 0 0 1 0 0 1 0 1 0 0 0 0 0 0 0 0 0 0 0 0 2 1 1 0 1 1 0 1 0 2 2 0 0 1 0 0 0 0 0 2 2 1 0 0 0 0 0 0 0 0 2 1 1 0 0 0 2 0 1 1 1 0 0 2 0 0 2 0 1 0 2 0 0 0 2 2 0 1 1 1 1 1 0 0 0 0 1 1 0 0 0 2 0 2 0 0 1 0 1 1 1 1 1 0 2 1 2 0 0 1 1 1 1 1 0 1 1 0 0 1 0 0 2 1 1 0 0 2 1 0 1 0 1 1 2 0 1 1 1 1 0 1 0 0 2 2 0 2 0 0 0 0 2 0 0 1 0 0 0 0 0 0 1 1 2 0 1 2 0 1 0 2 0 0 1 1 0 1 0 0 2 1 0 0 0 0 0 1 1 1 0 0 1 1 1 0 0 1 1 0 0 0 0 1 0 2 2 1 0 0 0 0 0 1 1 1 0 1 0 1 1 2 0 0 0 0 0 2 1 0 1 1 1 1 0 1 0 0 0 0 0 0 1 0 1 1 0 1 0 0 0 1 2 1 0 0 1 0 0 2 1 1 2 0 1 0 1 0 1 2 1 0 0 0 1 1 0 2 1 1 1 2 2 1 2 0 0 0 1 0 0 1 0 1 0 1 0 0 0 1 1 0 2 1 1 1 1 1 0 1 0 1 2 0 0 1 2 0 0 1 0 0 0 0 0 1 0 0 0 0 1 2 0 2 2 0 1 1 0 1 0 0 0 1 1 1 0 0 0 0 1 0 0 0 1 0 2 1 0 2 1 1 0 0 0 0 0 0 0 0 0 0 0 0 0 0 0 0 0 0 0 0 1 0 2 1 0 0 2 1 0 0 2 2 1 1 0 0 0 1 1 0 0 1 1 1 0 1 0 0 0 1 0 1 1 2 0 2 2 0 2 0 0 0 0 0 1 1 1 1 1 0 0 0 0 2 2 0 1 1 1 0 2 2 2 0 0 2 0 1 2 0 2 0 0 2 1 2 2 2 0 1 0 1 1 0 0 0 0 0 0 0 0 1 0 0 2 0 0 0 0 0 0 0 0 0 1 0 0 0 0 1 0 0 0 1 0 0 0 2 0 2 0 1 2 1 1 1 0 0 0 0 0 2 0 2 2 1 1 1 2 0 2 2 1 0 0 1 0 0 2 0 1 2 0 2 1 0 0 1 1 0 0 1 2 2 0 0 2 0 1 0 0 1 0 0 2 0 0 2 0 0 0 2 0 0 0 0 1 1 1 1 2 0 0 0 2 0 0 2 2 0 2 1 1 0 0 2 0 1 1 0 1 1 2 1 1 0 0 0 2 0 2 0 2 0 0 0 1 2 0 1 1 0 1 2 1 0 0 0 1 0 0 1 1 1 2 0
163 0 0 1 0 1 2 0 0 0 0 1 0 2 1 0 1 1 0 2 0 0 1 2 2 1 0 1 1 0 2 0 1 2 1 1 2 0 1 1 0 0 1 1 2 0 1 1 0 1 0 0 0 0 2 1 0 0 0 0 2 2 1 2 0 1 0 0 1 1 0 0 1 0 1 2 2 0 1 0 1 0 1 1 1 0 0 1 1 2 1 1 1 0 1 1 1 1 0 1 1 0 2 2 2 0 2 0 0 2 0 2 1 1 1 1 1 0 1 0 1 0 1 1 1 1 1 1 1 1 0 0 0 0 0 0 0 0 0 1 0 0 0 0 2 2 1 0 2 2 0 2 0 0 0 1 0 2 0 0 1 2 0 1 2 2 1 0 0 2 2 2 0 2 0 0 0 0 1 1 1 1 0 2 1 0 2 0 0 0 1 0 0 0 1 1 0 2 0 0 0 0 0 1 1 0 2 2 2 0 0 1 0 0 0 2 0 0 1 0 2 2 2 2 0 1 1 2 2 2 0 0 0 0 1 0 1 2 0 2 0 0 2 2 2 2 0 1 2 0 0 0 1 0 0 0 1 0 0 0 0 0 0 0 0 0 0 0 1 0 1 0 2 2 0 0 2 1 1 0 0 0 1 1 2 0 1 1 0 2 0 2 1 2 1 1 0 0 1 0 0 0 1 1 1 0 0 2 0 0 0 2 0 2 0 0 0 0 1 0 0 1 1 0 1 0 0 0 1 1 2 1 1 1 0 0 0 0 2 0 0 0 2 0 0 0 0 2 2 2 2 0 1 2 1 1 1 1 0 0 0 0 1 0 1 0 0 0 2 0 0 0 1 2 0 0 2 1 1 1 1 2 0 0 1 1 1 1 1 0 0 0 1 0 2 1 1 0 0 0 0 0 1 1 2 1 0 1 0 0 0 0 0 1 1 0 0 1 0 0 0 1 0 1 0 1 1 1 1 0 0 1 0 1 0 1 0 1 0 0 1 0 1 0 1 1 1 0 1 0 0 1 1 2 2 1 1 1 1 0 1 1 0 0 0 2 0 1 0 0 1 0 2 2 1 1 0 0 2 1 2 1 0 1 2 0 0 0 1 0 1 1 0 2 0 1 0 1 1 0 0 2 1 1 1 1 2 1 1 0 0 1 0 0 1 1 0 0 1 1 0 2 1 0 0 1 1 2 0 2 1 1 0 0 1 0 2 1 1 1 1 1 0 0 1 2 0 1 0 2 0 1 0 0 2 0 1 2 2 0 0 0 1 1 0 1 0 0 0 0 0 0 0 0 0 0 0 2 0 2 2 0 2 2 2 0 1 2 1 1 1 0 0 0 0 0 1 0 0 0 0 1 2 0 0 2 0 1 0 2 0 0 0 1 0 0 1 0 1 1 1 1 0 0 0 0 1 1 0 0 1 1 0 2 0 0 2 0 0 1 1 0 0 1 2 0 2 0 0 0 0 1 0 2 1 2 2 1 2 0 0 0 1 0 0 2 1 1 0 2 0 2 1 1 1 0 2 0 1 2 0 0 0 0 0 1 2 0 2 2 2 0 0 1 1 0 0 1 0 1 1 0 0 0 1 2 0 2 1 0 0 0 0 2 0 0 0 1 1 0 0 0 0 0 0 1 1 0 2 0 0 0 1 2 1 2 1 0 0 0 0 0 0 0 0 0 0 1 0 0 0 0 1 0 0 2 0 0 2 1 0 0 2 1 0 0 2 1 1 1 0 0 1 0 0 1 0 0 0 0 0 2 1 0 0 2 0 2 1 2 1 1 1 1 1 1 0 0 0 0 0 0 1 0 1 0 0 1 1 2 1 0 1 1 1 0 2 1 1 1 1 1 1 0 2 0 0 0 1 2 1 1 1 1 0 1 0 2 2 0 0 2 2 1 2 1 1 1 0 0 2 1 0 0 1 0 1 2 0 0 0 0 0 0 0 2 1 0 2 1 1 0 1 1 0 1 0 1 2 1 1 1 2 0 2 1 0 2 0 2 2 2 2 0 0 0 2 2 0 0 0 2 0 0 1 2 0 1 0 0 0 0 1 1 2 2 0 0 2 0 2 0 2 1 0 1 2 2 1 0 0 0 0 2 0 0 0 1 0 0 0 0 1 1 1 2 0 1 1 0 2 0 1 0 0 0 0 1 1 1 0 1 1 0 1 0 1 0 1 1 0 0 0 0 0 1 1 1 1 0 0 0 1 2 0 2 2 1 1 2 0 0 0 2 1 0 0 0 0 0 2 0
164 0 0 0 0 0 0 2 1 0 1 0 0 0 0 0 0 1 1 0 2 2 0 1 1 0 2 2 2 0 2 1 1 0 1 1 1 1 0 2 0 0 1 1 1 1 1 1 1 2 0 0 0 1 1 1 1 0 0 1 0 1 2 1 0 0 0 0 0 0 0 0 1 0 1 2 2 1 2 0 1 0 2 1 1 0 0 1 1 2 0 1 2 0 0 1 0 1 0 1 1 0 1 1 2 0 2 0 0 2 0 2 0 2 0 2 0 1 2 0 1 0 1 1 1 1 1 1 0 1 0 0 0 0 2 0 0 0 0 0 2 0 0 0 0 0 0 0 0 1 0 1 1 1 0 0 0 1 0 0 1 0 0 1 2 2 1 1 0 1 1 1 0 2 0 2 2 0 1 2 1 1 1 1 1 0 2 1 0 0 1 1 1 1 1 1 1 2 0 1 0 1 1 1 1 0 2 0 0 0 0 0 2 1 0 2 0 1 2 1 2 1 2 0 0 1 1 0 0 0 0 0 1 1 0 0 1 2 0 2 0 0 2 1 1 1 0 0 2 0 0 0 0 0 0 0 1 0 0 0 0 0 0 0 0 0 2 0 1 0 0 2 0 2 0 0 0 2 2 0 2 2 1 1 1 0 0 2 0 2 0 1 0 1 2 0 1 2 0 2 0 0 0 1 0 0 0 2 1 0 1 1 0 2 2 0 2 2 0 0 0 0 1 1 0 0 1 0 1 0 1 0 0 1 0 0 0 2 0 0 0 1 1 0 1 1 0 0 2 2 2 0 1 2 1 0 0 2 0 1 0 0 1 0 1 1 0 2 2 0 0 0 0 2 0 0 1 1 1 2 2 1 0 0 1 0 0 0 0 0 0 0 0 0 2 0 0 1 0 0 0 0 0 2 2 1 1 1 0 1 1 1 0 1 1 0 0 0 0 0 0 2 1 0 1 1 0 1 1 0 0 2 0 2 0 0 0 0 1 0 1 1 2 0 1 2 2 0 2 0 0 1 1 1 1 1 0 1 1 1 0 0 0 1 0 0 2 2 0 0 0 0 2 2 0 1 0 0 2 1 2 0 0 2 1 1 1 0 0 0 1 0 0 2 0 0 1 0 1 1 0 2 1 1 1 0 1 0 0 1 1 1 2 1 0 1 1 0 2 2 0 2 1 0 0 1 1 2 0 2 0 2 0 1 1 0 1 0 2 2 1 0 0 0 0 2 0 2 0 2 1 1 0 0 2 0 1 0 0 0 0 1 1 1 0 0 1 0 0 0 1 1 0 0 0 0 1 2 0 2 2 2 1 1 0 1 1 1 0 0 0 0 0 1 1 1 1 0 1 1 0 2 1 0 1 1 0 0 0 1 1 0 0 0 1 0 1 0 0 0 0 0 0 0 0 0 2 0 0 0 0 0 0 2 1 1 2 0 0 0 1 1 0 0 2 0 1 1 1 1 0 1 0 0 0 2 2 0 0 0 0 0 2 0 0 2 1 0 0 0 1 0 1 0 0 0 2 1 2 0 1 1 0 1 0 2 2 1 0 0 1 0 0 0 0 0 0 0 0 1 0 0 0 0 2 1 1 2 2 0 0 0 0 1 0 1 0 1 1 0 0 0 0 0 0 1 1 0 2 0 2 2 0 2 0 0 1 1 0 1 0 0 0 0 0 1 0 1 1 0 1 1 1 0 0 1 1 0 2 1 1 1 1 0 0 0 1 1 0 0 0 0 2 0 0 1 0 1 1 1 0 1 0 0 0 2 0 2 1 2 1 1 1 1 1 1 0 1 0 1 0 1 0 0 1 1 1 0 1 2 2 0 0 1 0 1 1 2 1 0 2 1 1 1 1 0 1 0 1 2 0 2 1 2 0 2 0 1 0 0 0 0 1 0 1 0 0 0 0 0 2 0 0 1 0 1 0 0 0 0 1 0 0 0 0 0 1 0 1 1 0 0 1 1 0 1 0 0 1 0 0 0 1 0 0 0 0 1 0 2 2 2 2 0 1 0 2 1 0 0 0 2 0 1 1 1 0 2 0 1 1 0 0 0 0 0 0 2 2 2 0 0 2 0 0 0 1 1 0 1 2 0 0 2 0 0 0 1 0 1 0 0 2 0 0 0 1 0 0 0 2 1 0 2 1 0 1 0 0 1 1 1 2 0 0 1 2 0 2 2 0 0 0 0 0 2 0 2 1 0 0 0 0 0 0 0 0 0 0 0 0 0 0 0 0 0 0 0 0 0 1 0
165 0 1 0 0 0 1 2 0 0 0 1 0 2 1 0 1 1 2 0 0 0 0 2 2 0 1 0 2 1 2 1 2 1 1 1 1 1 1 0 1 0 0 0 1 0 1 0 0 1 0 0 0 1 0 0 0 1 2 0 1 2 2 2 0 0 0 0 0 0 0 1 2 1 2 2 2 1 2 0 1 0 2 1 2 0 1 0 0 2 0 0 1 1 0 1 0 2 0 2 1 0 0 0 2 0 2 1 1 1 0 2 0 1 0 1 0 0 0 0 2 0 2 2 1 0 1 1 0 0 1 1 0 0 1 0 0 0 0 0 0 0 0 0 0 0 1 0 0 0 0 0 0 0 0 1 1 2 0 0 0 1 0 1 1 2 0 1 0 1 1 1 1 1 1 1 1 1 0 0 0 0 0 1 1 1 1 2 0 0 0 2 1 1 1 1 1 2 0 1 0 1 0 1 1 2 1 1 1 0 0 0 1 0 0 2 0 0 1 1 2 0 1 1 0 1 1 0 0 0 0 0 0 0 1 0 0 2 0 0 0 0 2 1 1 1 0 0 1 0 0 1 0 0 0 0 2 0 0 0 0 0 0 1 1 0 0 0 0 0 2 0 0 1 2 2 0 1 1 0 0 0 1 0 1 0 1 1 2 2 0 1 0 1 1 0 0 1 0 0 0 1 0 0 0 0 1 1 0 0 0 1 0 0 0 0 2 0 0 0 0 1 1 1 0 0 0 2 0 0 1 1 0 2 0 0 0 2 1 1 0 1 1 0 1 1 1 1 2 1 1 0 0 2 2 0 0 1 0 1 1 0 0 1 0 2 0 1 2 0 0 0 0 2 0 0 2 0 0 2 1 1 0 0 1 1 0 0 0 1 1 1 0 0 2 1 1 1 0 0 0 0 1 1 1 1 1 1 0 0 0 0 0 1 1 0 0 0 1 0 1 0 1 1 2 2 1 0 0 0 0 0 0 1 1 2 1 2 0 0 1 0 2 0 2 0 0 0 2 0 0 1 2 2 0 0 0 2 2 2 2 2 0 0 0 2 0 2 0 0 0 1 2 2 1 1 1 0 2 0 1 0 0 0 2 1 0 0 2 0 2 0 0 1 1 0 1 0 2 0 1 2 1 1 1 0 2 1 1 0 1 1 1 0 1 0 0 1 1 2 0 2 0 0 0 0 2 1 0 2 1 1 0 0 0 0 0 1 2 1 1 1 0 2 2 1 0 1 1 2 0 0 1 0 2 0 1 0 1 0 0 0 0 1 1 1 0 1 1 0 0 0 0 0 0 0 1 1 0 2 1 1 0 1 1 0 1 1 0 0 0 0 1 0 1 0 1 0 0 0 0 2 1 0 1 1 1 0 0 0 0 0 0 0 1 1 0 0 0 0 0 0 0 1 0 0 2 1 0 0 2 0 0 1 1 2 2 0 0 0 0 1 2 2 2 0 0 1 0 1 0 1 1 0 0 1 2 1 1 1 0 1 0 1 1 0 0 0 2 0 0 0 0 0 0 1 1 0 1 1 0 1 0 0 0 1 2 0 0 1 2 0 0 1 1 0 0 1 0 2 0 1 0 0 1 1 2 2 2 0 0 0 0 2 0 0 0 1 1 0 0 0 0 0 0 0 1 0 0 0 0 0 0 2 0 0 1 0 1 1 1 1 0 0 0 1 0 1 1 1 1 1 0 0 0 0 0 0 1 0 0 0 0 1 1 1 2 2 1 1 0 0 0 0 0 1 0 1 1 1 0 1 2 0 0 0 2 1 1 2 1 2 1 0 0 0 0 0 1 2 0 1 2 0 2 1 2 1 1 2 1 0 1 1 1 1 1 0 1 0 1 1 0 0 1 0 1 0 1 2 0 2 0 0 0 1 0 0 0 0 0 0 1 0 1 1 0 0 0 0 2 0 0 0 1 0 1 0 0 0 0 0 0 0 0 0 2 1 2 1 1 0 2 1 0 1 0 2 2 2 2 2 0 0 0 0 0 1 0 2 1 2 0 0 2 1 1 2 1 0 0 1 0 0 2 0 1 2 0 1 1 0 1 0 1 1 0 1 1 1 0 0 1 1 1 0 0 1 1 0 1 0 1 1 2 0 2 0 0 0 0 0 2 0 0 0 0 1 0 0 1 0 2 0 0 0 0 0 0 0 1 1 0 1 1 0 0 0 2 1 1 0 0 0 0 1 1 0 2 0 0 0 1 1 0 0 1 0 0 1 0 0 0 0 1 0 0 0 0 0 2 1
166 0 0 0 0 1 1 1 0 2 2 0 1 1 1 0 0 2 0 2 0 0 1 2 2 0 1 2 2 1 2 0 1 1 1 0 2 2 0 0 1 0 0 0 2 1 0 0 0 2 1 0 0 1 1 0 0 1 2 0 1 2 2 2 0 0 0 1 0 0 0 1 1 0 0 1 1 1 2 0 1 0 2 1 2 0 1 1 1 2 0 0 0 0 0 2 1 1 0 0 1 0 2 2 2 0 2 0 0 2 0 2 0 2 0 2 0 0 1 0 2 0 1 1 1 1 1 1 0 1 1 0 0 0 0 0 0 1 0 1 0 0 0 0 1 0 0 0 1 2 0 2 0 0 0 0 0 0 0 0 0 2 0 1 1 2 2 1 0 0 0 0 1 1 1 2 1 1 0 0 0 0 1 1 2 0 2 2 1 0 1 0 1 1 2 1 2 1 0 0 0 0 1 1 1 1 1 1 0 1 0 1 0 0 0 2 1 2 2 0 2 1 2 2 0 1 1 1 1 1 1 0 0 0 1 0 0 2 0 2 0 1 1 1 1 1 0 1 2 0 0 0 0 1 0 0 2 1 1 1 1 1 0 0 0 0 0 0 2 0 0 1 1 1 0 1 0 2 2 0 1 1 2 2 2 0 1 2 0 2 0 0 1 2 1 0 0 2 0 1 0 0 2 0 2 0 0 1 0 0 0 2 0 2 1 0 1 0 1 0 1 1 2 1 0 0 0 1 1 1 2 2 0 0 0 0 0 2 0 1 1 1 2 1 0 0 0 1 2 2 2 0 0 1 1 0 0 2 0 1 1 0 2 0 2 0 0 1 2 0 0 0 1 2 0 0 2 1 1 2 0 2 2 0 1 0 0 0 0 0 0 0 1 0 2 1 1 0 0 0 0 1 0 2 2 0 0 0 0 1 1 1 0 0 0 0 0 1 0 1 0 1 0 0 0 0 0 0 0 0 0 0 0 2 0 0 0 0 1 0 1 0 1 1 0 2 2 1 2 1 1 0 1 2 2 1 1 1 1 0 1 1 0 0 0 1 1 2 0 1 1 1 2 2 0 0 0 0 1 1 2 0 0 1 2 0 0 0 1 0 0 1 0 2 2 0 2 1 2 0 0 2 1 0 1 0 2 0 0 0 0 1 1 0 0 2 0 0 2 1 0 2 1 0 0 2 1 0 0 1 1 0 0 0 1 0 1 2 1 0 1 0 0 0 2 0 1 1 1 1 0 0 0 0 2 0 1 1 0 1 0 0 0 1 1 1 0 2 2 0 0 1 1 0 1 0 0 2 0 2 2 0 1 2 1 1 2 0 0 0 0 0 0 0 0 0 0 0 1 0 0 1 1 0 0 1 0 0 0 0 2 0 0 0 2 0 1 0 0 0 1 1 0 1 0 0 2 1 0 0 2 0 0 0 2 1 2 0 1 0 1 0 0 1 2 0 2 1 0 0 1 1 0 2 0 2 0 0 1 1 0 1 0 0 1 2 1 2 0 0 0 0 0 0 0 0 2 2 0 2 2 1 2 2 0 2 0 1 0 1 1 0 1 1 0 0 0 1 0 1 1 1 0 0 1 1 2 1 1 0 1 1 0 1 0 0 0 1 1 0 0 0 1 0 1 1 2 0 0 0 0 0 1 2 2 2 1 0 1 1 1 1 0 0 0 1 0 0 1 1 1 1 1 0 0 2 0 0 1 0 0 0 2 0 1 1 2 1 1 1 1 0 0 0 0 1 0 0 0 1 0 0 0 0 0 1 0 2 1 2 1 1 1 1 2 1 1 0 1 2 0 1 2 0 2 1 0 1 0 2 2 0 0 2 0 0 2 0 2 0 2 2 0 1 1 0 1 0 1 1 1 0 1 1 0 1 0 0 0 0 1 1 0 0 0 0 0 0 1 1 0 0 0 0 0 0 0 0 1 1 0 0 0 0 0 0 1 0 2 0 0 0 1 1 0 2 0 0 2 2 2 2 0 0 0 0 1 1 0 2 2 2 2 0 1 0 2 2 0 1 0 0 0 0 2 0 1 1 0 0 0 0 1 0 1 1 0 1 1 0 0 1 2 1 0 0 1 1 2 0 2 1 0 1 0 1 0 0 1 0 0 0 1 1 0 0 0 2 0 1 2 0 2 0 1 0 1 1 0 1 0 1 1 0 1 1 1 0 1 1 0 0 0 0 0 2 0 0 2 0 0 0 0 0 0 0 0 0 1 1 0 0 0 1 0 1 0 1 1 0 0 0
167 0 0 1 0 1 2 0 0 0 0 2 1 2 1 0 0 2 0 2 0 0 0 1 1 1 0 0 1 1 2 0 1 1 2 0 2 1 0 0 2 0 1 0 1 0 1 1 0 1 0 0 1 0 1 0 1 0 1 1 0 1 1 1 1 0 1 1 0 0 1 2 2 0 2 2 2 1 1 1 1 0 2 1 1 0 0 0 0 2 0 0 0 0 0 2 1 0 0 0 2 0 2 2 2 0 2 1 1 1 0 1 1 1 1 1 1 0 0 0 2 0 2 2 2 0 2 1 0 1 1 0 0 0 0 0 0 0 0 1 2 0 0 0 0 0 0 0 0 0 0 0 1 1 1 0 1 1 0 0 0 2 0 1 0 0 0 0 2 1 0 0 1 1 0 1 0 0 0 1 1 1 1 0 2 1 1 1 0 0 1 1 0 0 2 0 2 1 0 1 0 1 0 1 1 1 2 1 1 0 2 2 2 0 0 2 2 1 2 1 2 1 2 2 0 1 1 0 0 0 0 0 0 0 2 0 0 2 0 2 0 0 2 1 1 1 0 0 2 0 0 0 0 0 0 0 0 0 0 0 0 0 0 0 0 0 0 1 2 0 0 1 2 2 0 0 0 2 1 0 1 1 2 1 1 0 0 1 0 2 0 1 2 2 2 0 0 0 0 0 0 1 1 1 1 0 1 1 1 0 0 2 0 2 1 0 1 1 0 0 0 0 1 0 0 0 1 0 1 1 2 1 1 1 0 0 0 2 0 0 0 0 1 0 0 0 0 1 2 2 2 0 1 2 0 2 2 2 0 1 1 0 1 0 1 1 0 2 2 0 0 0 2 2 0 0 2 0 0 1 1 0 1 1 0 2 2 0 0 0 0 0 1 0 2 1 1 0 0 0 0 0 1 1 2 1 0 1 0 0 0 0 0 1 1 1 1 0 0 0 0 2 0 0 2 0 0 0 0 0 0 0 0 0 0 0 0 0 0 0 1 1 2 0 1 1 2 0 1 0 0 1 2 2 1 1 0 1 1 1 0 0 0 0 1 2 0 2 0 1 2 1 2 2 1 1 1 0 2 1 1 1 0 1 1 1 1 1 0 0 1 1 0 2 2 0 2 1 1 1 0 2 1 1 1 0 2 0 0 1 1 1 1 0 1 1 0 0 1 2 1 2 1 0 0 1 1 2 0 2 0 2 0 0 0 0 0 0 2 2 0 1 0 0 2 1 0 0 1 1 0 1 1 1 1 1 0 0 1 1 1 0 1 1 0 0 1 2 2 0 0 0 1 0 1 0 1 1 0 2 2 0 2 2 2 1 2 1 0 0 0 0 0 0 0 0 0 0 0 0 0 1 2 0 0 1 0 0 0 0 1 1 0 2 0 2 0 0 0 0 0 0 0 1 0 1 0 1 0 0 1 0 0 2 2 1 2 0 0 0 0 2 0 0 1 0 1 0 0 0 0 1 1 1 0 1 1 0 1 1 1 0 1 0 0 1 2 1 0 1 0 1 0 0 0 0 2 1 0 2 1 1 1 0 0 1 1 1 0 0 1 0 0 2 1 0 0 0 0 0 0 0 0 0 1 1 0 2 2 1 1 1 0 2 1 1 0 0 1 0 0 0 0 0 0 2 2 0 1 0 1 1 0 2 1 1 1 0 0 0 0 0 0 1 0 1 1 0 0 0 0 0 0 0 0 2 1 0 2 1 0 0 1 1 0 0 1 1 2 2 1 0 0 1 1 1 0 2 2 2 1 0 1 0 0 2 1 1 0 2 0 1 0 1 1 1 0 1 0 1 0 2 1 0 1 1 0 0 0 2 2 0 2 0 2 0 2 0 1 1 0 2 0 2 2 0 2 0 1 2 0 2 0 0 0 1 0 0 2 1 2 2 2 1 2 0 1 0 1 0 1 0 0 0 0 0 0 0 0 1 0 0 0 0 0 1 1 0 2 0 0 0 1 1 0 2 0 0 1 0 0 0 0 0 0 0 1 2 2 1 1 2 0 0 2 1 1 2 0 0 0 2 0 0 2 0 1 1 0 1 0 0 0 1 1 1 0 2 2 2 0 0 1 0 0 0 0 1 0 1 2 0 0 0 0 0 0 1 1 1 0 0 2 2 1 2 2 0 0 0 2 0 1 1 2 0 1 0 0 0 2 0 0 0 1 0 1 0 1 1 0 0 0 0 1 1 1 0 2 0 0 0 1 1 0 0 2 0 0 1 0 0 0 1 1 0 1 1 1 0 1 1
168 0 0 0 0 0 0 2 1 1 2 0 0 0 0 0 0 1 0 2 0 0 0 2 2 0 0 1 1 1 2 0 1 1 1 0 2 2 0 0 2 0 0 0 2 0 1 1 0 1 0 0 1 0 1 1 0 0 0 0 1 2 2 2 1 0 1 1 0 0 0 1 2 0 2 2 2 1 1 0 1 0 1 1 1 0 0 0 0 1 0 0 0 0 1 1 0 0 0 0 1 1 2 2 2 0 2 1 1 1 0 2 0 1 0 1 0 0 1 0 2 0 2 2 1 0 1 0 1 0 0 0 0 0 0 0 0 0 0 2 1 0 0 0 2 1 1 0 0 0 0 0 0 0 0 0 0 0 0 0 0 2 0 1 1 2 1 1 1 0 1 1 1 1 1 1 0 0 0 0 0 1 1 0 1 0 2 1 0 0 2 0 0 0 2 0 1 2 0 1 0 1 1 1 1 0 2 1 1 0 2 1 2 0 0 2 1 2 1 0 2 1 1 1 0 0 0 0 0 0 0 0 0 0 2 1 0 2 0 2 0 0 2 2 1 2 0 0 2 0 0 0 0 0 0 0 0 0 0 0 2 0 0 0 1 0 1 0 2 0 0 0 1 1 1 1 0 0 1 0 0 1 2 0 1 1 0 2 0 1 1 1 0 2 2 0 2 0 0 0 0 1 1 0 1 0 0 2 0 0 0 1 0 2 1 0 1 0 0 0 1 0 1 0 1 0 1 0 1 1 2 2 0 0 0 0 0 2 0 2 2 2 2 1 0 0 0 0 2 0 0 0 0 1 1 0 0 1 0 1 1 0 2 0 2 0 0 2 2 0 0 0 0 2 0 0 2 0 0 1 0 0 0 1 2 1 1 0 0 0 0 0 0 0 2 0 0 1 1 0 0 0 1 1 1 0 1 1 0 0 0 0 0 0 0 0 0 0 1 0 0 1 0 1 0 0 0 0 0 0 0 0 0 0 0 0 0 0 2 0 2 1 1 0 1 0 1 2 2 0 0 0 2 2 2 2 0 1 1 0 0 2 0 1 0 1 1 1 0 1 0 0 1 1 0 0 2 0 1 0 1 1 0 0 2 0 0 1 0 1 1 1 0 2 0 0 1 0 2 0 1 2 1 1 1 0 2 2 2 0 0 2 0 0 2 0 0 0 2 1 0 2 2 1 1 2 1 1 0 1 1 1 0 0 0 1 0 2 1 1 0 1 0 0 2 1 0 2 0 2 2 2 0 0 1 1 0 1 2 0 0 0 1 2 0 0 1 1 1 0 1 2 1 0 1 0 1 2 0 1 2 0 2 1 2 1 0 1 0 0 0 1 0 0 1 0 0 0 0 1 0 1 1 0 1 1 1 2 0 2 0 0 0 1 0 1 0 0 0 0 0 0 0 2 0 0 0 1 0 0 1 0 1 2 2 0 2 0 0 0 2 2 0 0 2 0 2 2 0 0 0 2 1 1 0 2 1 0 2 0 0 0 1 2 0 0 2 1 1 0 0 0 0 0 0 0 2 0 1 1 0 1 0 2 1 2 1 1 0 0 0 1 0 1 1 0 0 0 0 2 0 2 0 0 1 2 0 1 2 0 0 0 0 2 0 1 0 0 0 0 0 1 0 1 0 0 1 0 0 0 0 0 0 2 0 0 0 2 0 2 0 2 1 1 0 0 1 0 1 0 1 0 1 1 0 2 0 0 1 1 0 0 2 1 0 0 2 1 1 2 1 0 1 1 1 1 0 1 1 1 0 1 0 2 1 1 0 2 1 2 0 1 0 2 2 2 0 0 0 2 0 2 1 0 1 1 1 1 1 1 0 0 1 1 0 0 2 0 2 0 2 2 2 0 2 0 0 0 1 2 2 1 1 0 0 2 0 0 1 0 0 0 1 0 1 0 0 0 0 0 2 0 0 0 1 0 1 0 0 0 2 0 0 0 0 1 0 2 2 0 0 0 1 1 0 1 0 1 1 1 2 2 1 0 1 1 0 1 1 1 1 2 0 0 1 0 2 1 0 0 0 1 0 1 2 0 0 1 0 0 0 0 0 0 2 0 0 1 2 1 0 1 2 1 1 0 0 1 0 0 2 0 1 2 1 0 0 1 0 0 0 0 1 0 0 2 2 0 0 0 2 0 0 1 1 0 1 0 0 1 1 0 2 0 2 0 0 0 2 0 0 0 0 0 1 1 1 0 0 0 0 0 1 2 0 2 2 0 0 1 0 0 0 1 1 0 0 0 0 0 0 0
169 0 1 0 0 0 1 2 0 0 0 0 1 1 1 0 0 0 1 1 2 1 1 2 2 0 1 2 2 0 2 1 1 0 1 1 1 2 1 0 1 0 0 0 2 0 1 0 0 1 1 0 0 0 1 1 0 0 2 0 0 1 1 1 1 1 1 2 0 0 0 2 2 1 2 2 2 1 2 0 1 0 1 0 1 0 0 0 0 2 0 0 1 0 0 1 0 1 0 1 0 0 0 0 2 1 1 1 1 1 0 2 0 1 0 1 0 0 0 0 2 0 2 2 1 1 1 1 0 1 1 0 0 0 0 0 0 1 0 1 1 0 0 0 1 0 0 0 0 0 0 0 0 0 0 0 1 1 0 0 1 0 0 1 2 2 0 0 2 1 0 0 0 2 2 1 0 0 1 1 1 0 0 1 1 0 2 1 0 0 1 1 0 0 2 0 2 1 0 1 0 1 0 0 1 2 1 1 1 0 2 2 2 1 0 2 0 0 1 1 2 1 2 1 0 2 1 0 0 1 1 0 1 1 1 1 1 2 0 1 0 1 2 1 1 1 0 0 2 0 0 0 0 0 0 0 0 1 1 2 0 1 0 1 0 1 0 0 2 1 0 1 1 2 0 0 0 0 1 0 0 1 2 1 2 0 2 0 1 2 0 1 0 1 1 0 1 1 0 0 1 0 1 0 1 0 0 2 1 0 1 2 0 1 1 0 1 0 0 0 1 0 0 0 1 0 1 2 0 0 2 2 0 1 0 0 0 1 1 1 2 1 1 0 1 1 1 1 2 1 0 0 0 1 1 0 0 1 0 0 0 0 2 0 2 1 0 2 2 0 0 0 1 2 0 0 2 0 0 1 2 1 1 0 1 0 0 2 2 1 1 1 0 1 2 0 0 0 1 1 0 1 0 1 1 0 0 1 0 0 0 0 0 0 0 0 1 0 0 0 0 2 0 1 0 1 0 0 0 1 0 0 1 1 1 1 0 2 0 0 1 1 1 0 1 1 1 0 1 0 0 1 1 1 1 1 0 1 2 1 0 1 0 1 0 0 2 1 0 0 0 0 1 1 0 0 0 1 1 0 0 0 0 1 1 2 1 0 0 0 0 0 0 1 2 0 2 1 2 1 0 2 1 1 1 2 2 2 2 0 0 2 1 0 1 0 0 2 0 2 2 2 2 0 0 2 0 1 0 2 0 2 0 0 0 0 1 0 1 0 0 2 0 0 0 2 0 2 0 2 2 2 1 0 1 1 0 0 0 1 0 0 0 2 0 0 2 0 0 0 0 0 1 0 1 0 2 2 0 2 2 0 2 1 2 0 2 1 0 0 0 1 0 0 0 0 0 0 0 0 0 1 0 1 2 0 1 2 0 2 0 0 0 0 1 0 1 0 0 0 0 0 0 1 0 0 1 2 0 0 0 2 0 1 2 1 1 0 0 0 2 1 0 0 0 0 0 1 0 1 1 1 1 1 0 1 1 0 2 1 1 0 0 1 0 1 2 0 1 1 0 1 0 0 0 1 1 1 2 0 1 1 0 2 1 2 1 1 0 0 0 0 0 2 0 0 0 0 0 0 0 0 0 0 1 2 0 2 2 0 0 0 0 1 0 0 0 1 1 1 0 0 1 1 1 0 1 0 1 0 1 1 0 2 0 0 0 0 1 1 1 1 0 0 0 1 0 0 0 0 0 0 0 0 0 1 1 0 1 1 0 0 1 0 2 0 2 2 0 0 0 0 0 1 1 0 0 2 2 2 1 0 0 1 1 1 0 2 2 2 0 2 1 1 1 0 1 0 0 1 0 1 1 1 1 1 0 0 0 1 1 0 2 0 1 0 1 0 1 0 2 1 2 1 2 0 1 0 2 2 1 1 0 0 0 0 1 1 1 0 0 0 1 0 1 0 1 1 0 1 1 0 0 0 0 0 0 0 0 0 0 0 0 0 0 0 1 1 2 1 1 0 2 1 0 1 0 0 1 1 2 2 0 0 0 0 0 1 0 2 2 1 1 1 2 1 1 2 0 0 0 2 0 1 2 1 1 1 0 1 0 0 0 1 1 1 0 0 1 0 1 0 2 1 0 0 0 0 0 1 2 0 0 2 0 0 0 2 0 0 1 1 2 1 1 0 0 1 1 0 2 0 1 1 1 0 1 0 1 0 1 1 1 0 1 0 0 0 2 1 0 1 1 1 0 0 1 2 0 0 0 0 1 1 0 0 1 0 0 1 0 0 0 0 1 0 0 0 0 0 1 0
170 0 0 0 0 0 1 2 0 1 1 0 1 1 2 0 0 2 0 2 0 0 0 2 2 1 0 2 2 0 2 2 2 2 0 1 1 1 0 1 1 0 1 1 2 0 1 0 0 2 1 0 1 1 1 1 0 0 1 0 1 1 0 0 1 1 1 0 0 0 0 0 2 1 2 2 2 0 2 0 0 0 2 2 2 0 0 0 0 2 0 0 1 0 1 2 0 1 1 0 1 0 1 1 2 0 2 1 1 1 0 2 2 2 2 2 1 0 0 0 2 0 2 2 1 1 1 2 0 2 1 0 0 0 1 1 1 0 0 1 0 0 0 0 0 1 0 0 0 2 0 2 0 0 0 0 0 0 0 0 0 1 0 2 0 1 0 0 0 2 2 2 1 1 1 1 1 1 0 0 0 0 0 2 2 0 2 1 1 1 1 1 0 0 1 0 0 2 0 0 0 0 0 1 1 1 1 0 2 0 0 0 0 0 0 2 0 0 1 0 2 2 2 2 0 1 1 0 0 0 0 1 1 1 1 1 0 2 0 0 1 1 1 1 1 1 0 0 2 0 0 0 0 0 0 0 0 0 0 0 0 0 0 0 1 0 0 1 1 0 0 1 1 1 1 1 0 1 0 0 0 2 1 0 2 1 0 2 0 2 0 0 1 2 2 0 0 0 1 0 1 0 0 1 0 1 1 1 0 0 0 1 0 2 0 0 0 0 0 0 1 1 1 1 0 0 0 1 1 0 1 0 0 0 0 1 0 2 0 2 2 1 2 0 1 1 0 0 0 0 0 1 0 1 0 1 1 1 0 2 2 0 1 0 1 0 0 1 1 1 1 1 1 2 0 0 2 0 0 2 1 1 0 0 0 0 0 1 1 0 0 0 1 0 2 2 2 1 0 0 0 0 1 1 0 1 1 1 0 0 0 0 0 0 0 0 1 0 0 0 0 1 0 0 1 1 0 0 0 0 1 0 0 1 1 0 0 1 1 0 2 1 1 1 0 2 2 0 2 0 0 2 1 2 2 1 1 0 1 0 0 0 0 0 0 2 0 2 0 1 1 1 2 2 0 1 0 0 1 0 1 0 0 0 2 2 0 0 0 0 1 0 0 1 1 0 2 0 1 1 1 2 1 0 1 0 2 1 0 0 0 2 0 0 2 0 0 0 1 2 1 1 1 0 0 1 1 1 1 1 1 1 0 1 1 1 1 0 2 1 1 2 0 1 0 1 0 1 1 2 1 2 1 1 1 1 0 0 1 0 1 0 2 2 0 0 2 1 1 1 0 0 0 0 0 0 2 2 0 0 2 0 1 0 1 0 0 1 1 1 1 0 1 0 0 1 0 0 0 0 0 2 2 0 0 2 0 1 1 2 0 0 0 0 1 1 0 0 0 1 1 1 0 1 0 1 1 0 0 0 0 0 0 2 0 1 2 0 0 0 1 1 0 0 0 0 0 1 0 0 0 1 2 0 0 2 2 1 2 0 0 0 1 0 1 1 1 1 1 0 0 2 0 0 0 0 1 0 2 1 1 1 1 0 0 1 1 0 1 2 2 0 0 1 1 0 0 0 0 1 0 1 0 0 1 2 0 0 1 1 1 1 0 2 1 1 1 0 0 0 0 1 0 0 0 2 2 0 0 0 0 0 0 2 0 0 1 0 2 2 1 2 0 0 0 2 0 0 1 1 1 1 0 0 0 0 1 0 1 0 0 0 0 2 0 2 2 1 1 2 0 0 0 1 1 1 0 0 0 0 0 2 1 1 1 0 1 2 2 1 1 1 1 1 1 1 0 1 0 2 0 2 1 0 1 0 1 0 0 2 2 0 1 0 0 0 1 1 1 0 1 1 0 2 2 0 2 0 2 2 0 2 0 2 0 2 0 1 1 0 1 1 1 1 1 0 1 0 0 1 1 0 0 0 0 0 0 0 0 1 1 0 0 0 1 0 0 0 0 2 0 0 0 2 0 1 0 1 1 2 2 2 0 1 1 1 0 2 0 0 0 0 0 0 2 0 2 2 1 0 0 1 1 0 2 0 1 2 0 1 1 0 0 0 0 0 0 0 0 0 0 0 1 1 0 0 1 1 1 1 2 0 1 2 1 0 0 2 0 1 0 0 2 2 2 1 0 0 0 0 2 1 1 1 2 0 1 0 0 1 1 0 1 0 1 1 1 0 1 1 0 0 1 0 0 1 0 0 2 1 1 0 1 1 0 1 2 0 0 0 0 0 0 0 0 1 0 2 2 0 0 0
171 0 0 0 0 0 1 2 0 2 2 0 1 2 1 0 0 2 0 1 0 0 1 2 2 0 0 0 1 2 1 0 1 2 0 0 2 0 0 1 0 0 0 1 1 1 1 0 0 0 0 0 0 0 1 0 1 0 1 0 1 1 1 1 0 1 0 1 0 0 1 1 2 0 2 2 2 2 2 0 2 0 1 0 1 0 1 1 1 2 1 1 1 0 1 1 0 0 0 0 1 0 1 1 1 1 1 1 1 1 1 1 1 2 1 2 1 0 2 0 1 0 2 2 2 0 2 0 1 0 1 0 0 0 0 0 0 0 0 1 0 0 0 0 1 1 0 0 0 0 0 1 0 0 0 0 0 1 0 1 1 0 0 0 1 1 1 0 0 1 0 1 0 2 1 1 0 0 0 0 0 1 1 1 2 0 2 2 1 1 0 2 0 0 1 0 1 1 0 1 0 1 0 1 1 0 2 1 0 0 1 1 1 0 0 2 0 0 2 2 2 0 2 2 0 1 1 0 0 0 1 0 1 1 1 0 0 2 0 2 0 0 2 2 2 2 0 0 2 0 0 0 0 1 0 0 2 0 1 1 0 1 0 0 0 0 0 0 1 1 1 0 1 1 1 1 1 0 1 0 1 1 2 1 2 0 1 1 0 2 0 1 0 2 1 1 0 2 0 1 0 1 2 0 2 0 0 0 0 1 0 1 0 2 1 1 2 1 1 0 0 0 1 0 1 0 1 2 1 2 1 1 0 1 0 0 0 1 1 0 0 0 2 0 0 0 1 0 1 1 1 1 0 2 2 0 0 1 0 2 2 0 1 0 1 0 0 0 0 2 2 2 0 2 0 0 2 0 0 2 1 1 0 1 1 0 0 0 0 0 0 1 0 0 2 0 0 0 0 0 0 0 0 0 0 0 0 0 0 0 0 0 0 0 0 0 0 0 1 0 0 1 1 0 0 0 0 0 0 1 1 0 0 2 0 0 0 0 1 0 2 1 2 0 1 0 1 1 1 0 0 0 0 2 1 0 1 2 2 1 2 1 0 0 0 1 1 2 0 1 2 2 1 1 1 0 1 0 2 0 0 0 0 1 1 1 1 2 0 1 1 0 1 1 1 0 1 0 1 1 0 2 1 1 1 0 1 1 1 0 0 2 0 0 0 1 0 1 0 1 1 2 0 0 0 0 2 1 0 2 0 1 0 0 0 0 0 0 0 0 0 1 0 1 1 1 0 0 2 0 0 0 1 0 2 0 0 0 0 0 1 0 0 0 0 0 0 2 2 0 0 0 1 0 1 0 1 1 0 2 2 0 0 0 0 0 0 1 0 0 0 0 0 1 0 1 0 0 0 0 0 1 0 0 2 0 1 1 0 2 0 0 0 0 0 1 1 0 0 0 0 0 0 0 0 0 2 2 0 0 0 0 0 2 0 0 2 0 0 0 0 0 0 1 1 0 1 1 0 1 1 0 0 2 0 2 1 1 2 0 0 0 1 0 0 2 1 1 1 0 0 0 0 0 0 1 1 0 1 1 1 0 1 2 0 2 2 0 0 2 2 0 0 1 1 0 0 0 0 1 0 0 1 2 1 2 2 2 2 0 0 0 0 1 0 0 0 1 1 0 0 0 0 0 0 1 1 0 1 0 0 0 0 1 1 1 2 0 2 2 1 2 0 0 0 0 0 1 1 1 1 1 0 0 0 0 0 0 2 2 0 0 1 0 0 0 1 1 2 2 1 1 0 1 0 1 0 1 1 1 1 1 1 1 0 0 1 1 1 2 1 2 1 1 2 1 0 1 0 2 0 2 2 0 2 0 0 1 2 2 1 0 2 0 2 0 2 1 2 0 1 2 0 0 1 0 0 0 0 1 0 1 1 2 0 2 0 0 1 0 0 0 0 0 0 0 0 0 0 0 1 0 0 0 0 0 0 0 0 0 0 0 0 0 0 2 0 0 1 0 0 0 1 1 0 1 0 0 1 1 2 2 0 0 0 0 0 1 0 2 2 1 0 0 2 0 2 2 0 0 0 2 0 1 2 1 0 2 1 2 0 0 0 1 2 1 0 0 2 2 0 0 2 2 1 0 1 0 0 2 2 0 0 1 0 0 0 0 0 1 0 0 2 0 0 0 0 0 0 0 1 0 1 0 1 0 0 1 1 1 0 1 1 0 1 1 2 0 1 0 0 0 0 0 0 1 1 0 2 0 0 0 1 1 0 0 1 0 0 0 0 0 0 0 0 0 0 0 0 0 0 0
172 0 0 1 0 1 2 1 1 1 2 1 1 2 2 0 0 1 1 1 1 1 0 2 2 1 1 1 1 1 2 0 0 0 2 0 2 0 0 2 0 0 0 0 1 0 1 0 1 1 0 0 2 0 0 0 1 0 0 0 0 1 2 2 1 2 1 0 0 0 0 1 1 0 1 2 2 0 1 0 1 0 1 1 1 0 0 0 0 2 0 0 1 0 1 1 0 1 1 0 2 1 1 1 2 0 2 1 1 1 0 2 0 2 0 2 0 0 2 0 0 0 2 2 0 0 0 0 1 0 0 0 1 0 0 0 0 0 0 2 1 0 0 0 0 0 0 0 0 0 0 0 0 1 1 0 1 0 0 0 2 0 0 2 0 0 1 1 1 0 1 1 0 2 0 2 2 2 0 0 0 1 1 0 2 1 1 0 0 0 1 0 0 1 1 0 1 1 0 0 0 0 0 2 2 0 2 2 1 0 1 0 2 0 0 2 1 0 2 1 2 1 2 2 0 1 1 0 0 0 0 1 1 1 1 1 0 2 0 1 0 0 2 2 2 2 0 1 1 0 0 0 0 0 1 0 0 0 0 0 0 0 0 0 1 0 0 0 1 1 1 0 0 2 0 0 1 0 1 0 0 1 1 1 1 0 1 1 0 2 0 1 2 2 1 0 0 1 0 1 1 0 1 0 1 0 0 2 0 1 0 1 0 1 0 0 1 1 0 0 0 1 1 1 0 0 0 2 1 2 2 1 0 1 0 0 0 2 0 0 0 1 2 0 2 2 0 1 1 0 0 1 0 0 0 0 0 0 0 0 0 1 2 0 2 1 0 1 2 0 0 0 1 2 0 0 0 1 1 2 0 2 1 0 1 0 1 0 0 0 0 0 1 0 2 2 2 1 1 1 0 1 2 0 0 0 1 0 0 0 0 0 0 1 1 0 1 0 0 0 0 2 0 1 0 0 0 0 0 0 2 0 0 2 0 0 0 0 1 0 1 1 2 1 1 2 1 0 0 0 0 1 0 1 1 0 0 2 1 1 1 1 1 0 0 1 1 1 0 0 1 0 1 1 0 1 0 0 1 0 0 0 1 1 2 0 0 1 0 0 1 1 2 0 1 0 1 0 1 0 1 2 2 1 2 0 2 2 0 0 0 1 1 0 0 2 0 1 1 1 1 2 2 2 2 2 0 1 1 2 0 1 0 0 1 0 0 1 1 1 1 1 0 0 0 2 0 2 0 2 2 2 0 0 0 2 0 0 0 1 0 1 1 2 1 1 1 0 0 2 1 2 0 0 0 0 1 2 0 1 2 0 1 2 1 1 2 1 0 0 1 0 0 1 0 1 0 2 2 2 1 1 1 0 1 1 1 0 0 1 0 0 0 0 1 0 1 0 0 0 0 0 0 1 0 0 2 2 0 0 0 0 0 2 1 1 2 0 0 0 0 0 0 2 2 0 1 2 1 1 0 1 2 0 0 2 1 1 1 0 0 0 1 1 1 0 1 1 1 0 0 2 1 0 0 0 1 1 2 0 1 1 0 0 0 1 2 1 0 1 2 0 0 2 2 0 1 0 0 1 2 0 0 0 0 2 0 2 2 0 0 0 0 0 0 1 0 1 1 0 0 0 0 0 1 0 0 1 1 1 2 1 1 2 2 1 1 2 0 2 0 0 0 0 0 1 0 1 1 1 1 1 0 0 1 1 1 0 1 0 0 0 0 2 0 2 2 1 1 1 0 1 0 1 1 0 0 1 2 2 1 0 0 1 2 0 0 2 2 2 1 2 1 0 0 0 0 1 0 2 0 1 0 1 0 0 2 0 2 2 2 0 1 0 1 0 1 1 1 0 2 1 1 1 2 0 1 0 0 2 1 2 2 0 0 2 0 0 0 1 1 1 1 0 1 1 0 1 0 0 2 0 0 0 0 0 0 0 0 0 0 0 0 0 0 1 1 1 1 1 0 0 2 0 0 0 0 2 2 1 1 1 0 0 0 0 0 1 0 2 2 2 2 0 1 0 2 2 0 1 0 2 0 1 2 1 0 1 1 1 0 0 0 2 2 2 0 0 2 1 0 1 2 1 1 0 0 1 0 2 2 0 0 1 0 0 0 0 0 0 0 0 2 1 1 2 2 1 0 0 2 0 2 0 1 0 1 1 0 2 1 0 1 0 1 0 0 0 0 1 0 0 0 0 0 2 0 0 1 0 0 1 1 1 0 1 2 0 0 0 0 0 0 0 0 1 0 0 0 1 1 1
173 0 1 1 0 0 1 2 1 0 1 0 0 1 0 1 0 1 2 1 1 0 0 1 1 0 0 2 2 0 2 0 2 2 0 2 0 1 0 2 0 0 1 1 1 1 0 0 0 0 0 0 1 0 1 1 0 0 0 1 0 1 1 1 1 1 1 1 0 0 0 1 1 0 0 2 2 1 1 1 1 0 2 1 2 0 0 2 2 2 1 1 0 0 0 1 1 1 0 1 0 1 0 0 2 0 2 0 0 2 0 0 1 2 1 2 1 0 0 0 2 0 0 0 0 0 0 0 0 0 1 0 1 0 0 0 2 0 0 1 0 0 1 0 0 0 0 0 0 0 0 0 1 0 0 1 1 2 0 0 1 2 0 1 0 1 1 0 1 1 1 1 0 2 0 0 0 1 0 0 0 0 1 1 2 0 2 2 1 0 1 1 0 0 1 0 0 1 0 0 0 0 0 2 2 0 2 0 0 0 1 1 1 0 0 2 1 0 2 1 2 1 1 2 1 0 0 1 1 1 0 1 0 0 1 0 0 2 0 1 0 0 1 1 2 2 1 0 2 0 0 0 1 0 0 0 1 0 0 0 0 0 0 0 1 0 1 0 2 1 0 0 1 1 0 0 1 0 2 0 0 0 2 0 2 1 0 2 0 2 0 0 2 2 2 0 0 1 1 1 0 0 1 0 1 0 1 2 1 0 0 1 0 1 2 0 1 0 0 0 0 2 1 0 1 0 1 2 0 1 1 0 1 1 0 0 0 0 2 0 0 0 2 0 0 0 1 1 2 2 2 0 0 2 0 2 2 1 0 2 2 0 1 0 1 0 0 1 2 0 0 0 1 2 0 0 1 0 0 1 1 1 1 0 2 1 1 0 0 0 0 0 0 0 2 1 1 1 1 1 0 1 1 1 2 0 0 0 0 0 0 0 0 1 1 0 0 0 0 0 1 2 1 1 1 1 0 1 1 0 0 1 0 2 0 1 0 0 0 0 1 0 1 1 1 1 1 0 1 1 0 0 0 2 1 0 1 1 1 1 0 0 1 2 0 0 2 2 0 0 0 0 0 0 1 1 1 0 2 2 2 0 0 2 0 2 1 1 0 1 0 1 1 1 1 0 1 0 2 1 1 2 1 1 1 0 1 1 1 0 0 1 1 1 1 1 0 0 0 0 0 2 2 0 0 2 0 0 1 1 1 0 1 1 1 0 1 0 2 0 2 2 0 0 1 0 1 2 0 2 1 1 0 0 2 1 0 0 1 1 1 0 0 1 1 1 0 2 2 0 0 2 1 0 1 0 1 1 0 1 1 0 1 1 1 1 0 1 0 0 0 1 0 0 0 1 0 1 1 1 1 1 1 0 1 1 1 0 0 0 0 0 0 0 1 0 1 0 1 1 0 1 0 0 0 0 2 0 0 0 0 0 0 2 0 0 2 1 0 0 1 0 0 1 2 0 1 0 0 1 0 1 0 0 0 2 2 1 2 0 0 0 1 0 1 0 1 1 1 0 1 0 0 0 0 1 1 1 1 1 1 0 1 2 0 2 1 0 1 2 2 0 1 1 0 0 0 0 0 2 1 0 0 0 1 1 1 1 2 0 0 0 0 1 0 1 0 1 1 0 0 0 0 1 0 1 2 1 0 0 2 0 1 2 2 2 1 0 1 0 0 1 0 0 0 1 0 1 2 1 0 1 0 1 0 1 0 0 2 2 0 0 1 1 0 0 1 1 2 2 1 1 0 1 1 2 0 1 0 1 0 0 1 1 1 0 1 2 1 2 0 1 1 2 2 1 1 0 0 1 0 2 0 0 0 1 2 0 0 1 1 1 1 0 1 1 1 2 0 0 2 0 2 1 2 0 1 0 0 2 0 2 2 0 0 2 0 1 1 0 0 1 1 1 2 0 1 0 0 1 2 0 0 0 0 1 0 0 1 2 0 0 1 0 1 1 1 0 1 0 0 0 2 0 0 1 0 1 2 2 2 2 0 0 0 0 1 0 0 2 2 2 1 1 2 1 2 2 0 0 0 1 0 1 2 0 1 2 0 1 0 0 0 0 0 0 0 2 2 2 0 0 1 0 1 0 0 1 0 2 2 0 0 1 0 0 0 0 0 0 1 1 2 0 0 0 0 0 0 0 2 0 2 0 0 1 1 0 0 0 2 0 1 1 0 1 2 2 2 0 0 0 0 0 0 0 2 2 0 0 0 0 1 1 0 0 1 1 1 1 0 0 0 1 2 0 0 0 0 0 0 0
174 0 0 0 0 0 0 1 0 0 0 1 0 1 0 0 1 2 1 2 1 1 1 2 2 0 2 2 2 0 2 1 1 0 2 0 2 1 0 0 0 0 0 0 2 0 1 0 0 0 0 0 0 1 1 1 0 0 1 1 0 1 2 2 1 0 1 1 0 0 1 1 2 0 2 2 2 2 2 2 0 0 1 1 1 0 0 0 0 1 0 0 2 2 1 1 0 1 0 1 1 0 1 1 2 0 2 1 1 1 0 1 1 2 1 2 1 0 1 1 1 0 1 1 1 0 1 0 2 0 1 0 0 0 0 0 0 0 0 0 1 0 0 0 0 0 0 0 0 0 0 0 1 0 1 0 0 2 0 0 1 0 1 0 1 2 1 0 0 1 1 1 0 2 1 0 0 1 0 0 0 0 0 0 0 0 0 1 0 1 1 1 1 0 2 0 1 1 0 1 0 1 1 1 1 1 2 1 1 0 1 2 1 0 0 2 1 0 2 0 0 0 1 1 0 0 0 0 0 0 0 0 1 1 1 1 0 2 0 2 0 0 2 0 0 0 0 0 2 0 0 0 1 0 0 1 2 0 0 0 0 0 0 0 0 0 1 0 1 0 1 1 0 0 1 1 0 1 2 0 0 0 2 2 2 0 2 1 0 2 0 1 0 1 1 0 1 0 0 2 0 0 0 1 0 0 0 1 0 0 0 2 0 0 2 0 2 0 0 0 0 1 1 0 0 0 1 2 0 1 1 1 0 1 0 0 0 1 1 1 1 2 1 0 1 1 0 0 2 0 0 0 1 2 1 0 0 0 1 1 2 1 2 0 2 0 0 2 2 0 0 0 0 2 0 0 0 1 1 1 1 1 0 0 1 1 1 0 0 0 0 0 1 1 2 1 1 0 0 0 0 0 0 1 1 0 0 1 0 0 0 0 0 1 1 0 0 1 0 1 0 0 0 0 2 0 0 0 0 0 0 0 0 2 0 1 0 2 0 0 2 1 1 1 1 1 1 0 1 0 0 0 0 1 1 0 1 0 0 0 1 1 0 0 0 2 0 2 0 1 1 1 2 2 1 1 1 0 2 0 0 0 0 2 0 2 2 1 0 1 1 1 0 1 1 0 1 0 1 0 1 2 2 1 1 1 1 2 1 0 0 2 1 0 1 1 0 0 0 0 0 2 2 0 0 1 1 1 0 1 0 1 0 0 0 0 0 1 1 1 1 1 0 1 1 1 0 0 2 0 0 0 0 0 1 1 0 0 1 0 0 1 1 2 0 0 2 1 1 0 1 2 2 0 1 0 2 2 0 1 2 0 2 0 2 0 2 2 0 0 1 0 0 0 0 1 0 0 0 1 0 2 0 1 1 0 1 2 0 2 0 0 0 1 0 0 1 0 0 1 0 1 0 0 0 0 2 1 0 0 1 0 0 2 2 0 2 0 0 0 2 0 1 1 2 0 1 0 0 0 0 2 1 1 0 1 2 0 1 1 1 0 0 1 1 0 1 0 1 1 0 1 0 1 1 0 2 1 2 0 1 0 1 2 0 2 1 1 0 1 2 0 0 1 1 0 0 0 0 1 0 0 0 0 2 1 0 2 2 0 1 0 0 2 0 0 0 0 0 0 0 0 0 0 1 1 1 1 0 1 1 0 1 2 1 1 0 0 0 0 0 0 0 1 0 1 1 1 0 0 0 0 0 1 0 2 0 0 1 0 0 1 1 1 0 2 2 2 1 1 0 0 0 0 0 1 0 0 0 1 0 1 1 1 1 1 0 1 0 2 0 1 0 1 1 1 0 1 0 1 0 1 1 0 1 1 2 0 0 1 1 0 1 0 1 0 1 2 1 0 0 1 0 0 1 0 0 0 0 1 0 1 1 1 1 1 0 2 2 0 1 1 1 0 1 0 0 0 0 0 2 0 0 0 0 0 0 0 1 0 0 0 0 0 0 1 0 1 2 1 1 0 0 2 0 1 0 1 1 1 2 2 0 0 0 0 1 2 0 1 1 1 0 0 2 0 2 2 0 0 0 1 0 0 0 2 0 1 1 1 0 0 0 0 2 1 0 2 2 0 0 2 2 2 1 0 1 0 1 0 2 1 0 1 1 0 0 1 0 0 0 0 2 1 0 1 1 0 0 0 2 1 2 0 0 0 0 1 1 0 0 2 2 0 0 1 2 0 1 0 0 0 0 0 0 2 0 0 1 0 0 0 1 2 0 0 1 0 1 1 0 0 0 0 0 1 0 0 0 0 2 1
175 0 0 0 0 0 0 1 0 1 1 0 0 0 0 0 0 0 1 1 1 1 1 1 1 1 1 2 2 1 1 0 1 1 2 0 2 2 0 0 1 0 0 0 2 0 1 0 0 1 0 0 0 1 1 0 0 0 1 0 1 1 0 0 0 0 0 0 0 0 0 0 2 0 2 2 2 0 2 0 0 0 2 1 1 0 0 1 1 2 0 1 1 0 1 1 1 0 0 0 2 0 1 1 2 1 2 1 1 1 0 2 1 2 2 2 1 1 1 0 2 0 2 2 1 0 1 0 2 0 0 2 0 0 0 0 0 1 0 1 0 0 0 0 0 0 0 0 0 1 0 1 0 0 0 0 0 1 0 0 0 0 1 0 0 2 1 0 0 1 1 1 0 2 0 0 1 1 0 1 1 1 2 0 2 0 2 1 1 0 2 0 0 1 2 0 2 1 1 0 0 0 0 2 1 0 2 2 1 0 1 2 0 0 0 2 1 0 1 1 1 0 1 2 0 0 0 1 1 1 0 0 0 0 1 0 0 2 0 2 0 0 2 1 1 1 0 0 1 0 0 0 0 0 0 0 0 1 1 0 0 0 0 0 1 0 0 0 1 0 1 0 1 1 0 0 1 0 1 0 0 0 2 1 1 0 0 0 0 1 1 0 1 2 1 0 0 2 0 1 0 0 0 1 0 1 1 2 1 0 1 1 0 2 1 0 2 1 0 0 0 0 1 1 0 0 1 1 1 2 1 0 0 2 0 1 1 1 1 0 0 0 2 1 1 1 2 1 2 2 2 0 1 2 1 1 1 0 0 2 2 0 2 0 2 1 0 1 2 0 0 0 1 2 0 0 1 0 0 0 0 2 2 0 0 0 0 1 0 1 1 1 1 1 2 1 1 1 0 0 0 0 0 1 2 1 0 0 0 0 0 0 0 1 1 0 0 0 0 0 0 2 1 1 0 1 0 0 0 1 0 2 0 1 1 0 0 2 0 0 2 1 1 1 1 1 1 0 1 0 0 1 2 2 2 2 0 2 2 0 0 0 1 0 0 1 1 2 0 0 0 0 2 2 0 0 0 0 2 0 0 0 0 1 2 0 0 0 1 0 1 1 0 1 0 0 1 1 2 1 0 2 2 2 1 0 1 0 0 0 0 2 1 0 1 0 0 0 0 0 0 2 2 2 2 2 0 1 0 2 1 2 0 0 0 0 1 1 0 1 0 1 0 1 1 1 1 1 1 2 0 0 1 1 1 1 0 0 1 0 1 0 0 0 0 0 1 1 1 1 1 1 1 0 1 0 1 2 0 2 2 0 1 0 1 0 1 2 2 2 1 0 0 1 0 0 0 1 1 0 0 1 1 1 0 1 0 0 0 1 0 0 0 1 0 1 0 0 0 0 0 0 0 1 0 0 1 0 0 0 1 0 0 0 2 0 1 0 0 0 0 1 0 0 0 0 0 1 1 1 1 2 1 1 0 2 0 1 1 1 1 0 1 0 1 2 0 0 2 0 1 0 0 0 0 1 1 2 1 1 2 1 1 2 1 2 1 1 0 1 2 0 0 2 1 0 0 0 0 1 0 1 0 0 1 2 0 2 2 0 0 0 0 1 0 1 1 1 1 1 0 0 1 1 0 0 1 0 2 0 0 0 0 1 1 0 0 1 0 1 0 1 0 0 0 0 0 0 0 0 0 0 0 0 0 1 2 0 1 0 0 0 2 1 0 1 2 2 2 2 0 0 1 0 0 0 0 0 0 0 0 1 0 1 0 1 0 2 0 2 0 1 0 1 1 1 0 1 0 1 0 2 1 0 1 0 1 0 0 1 1 0 2 0 2 0 2 0 2 0 2 2 0 2 2 0 2 0 1 2 0 2 1 2 0 2 0 1 1 0 0 1 0 0 0 0 0 0 0 0 2 1 0 0 1 0 1 0 1 1 0 1 1 0 1 0 1 1 1 1 0 0 0 2 0 2 1 1 2 0 1 0 0 0 0 0 1 1 0 2 2 2 1 0 2 1 2 2 0 0 0 2 1 0 1 2 0 1 0 0 0 0 0 1 1 1 1 2 2 2 0 0 2 1 0 1 1 1 0 0 2 1 0 2 0 0 0 0 1 1 0 0 2 0 0 0 1 1 1 0 1 0 2 0 0 0 0 0 0 0 2 0 1 0 2 0 0 0 0 1 0 0 0 0 0 1 1 0 2 0 0 0 1 1 0 1 2 0 0 1 0 0 0 0 0 1 0 0 0 0 1 0
176 0 0 0 1 0 2 2 0 1 1 1 0 0 0 0 0 0 1 1 1 0 0 2 2 0 1 2 2 0 1 0 0 1 2 1 2 1 0 1 2 1 0 0 2 0 1 0 1 1 0 0 0 0 2 0 0 0 0 0 1 1 1 2 0 0 0 2 0 0 0 2 1 1 1 2 2 1 2 0 0 1 2 2 2 0 0 1 1 2 0 1 1 0 1 1 0 0 0 0 1 0 0 0 1 1 1 0 1 1 0 2 2 2 2 2 1 0 1 0 1 1 1 1 1 1 1 0 1 0 0 0 0 0 0 0 0 1 0 2 1 0 0 0 0 0 0 0 0 1 0 1 0 0 0 1 1 1 0 0 1 1 0 0 0 1 1 2 0 1 1 0 0 2 0 0 0 0 0 0 0 1 0 0 0 0 0 0 0 0 0 0 0 1 1 1 2 2 0 0 0 0 0 0 0 2 1 0 0 0 1 1 0 0 0 2 1 0 2 2 2 0 2 2 0 1 1 0 0 0 0 0 0 0 1 0 0 2 0 1 0 0 2 2 2 2 0 1 1 0 0 0 0 0 1 0 1 1 0 0 1 0 0 1 1 0 0 0 2 0 0 1 0 2 0 0 0 1 1 0 1 2 1 1 2 1 0 2 0 2 0 0 2 2 2 0 0 1 0 1 0 0 1 0 1 0 0 2 0 1 0 1 0 1 0 0 1 0 0 0 1 1 2 1 0 0 1 2 1 1 2 0 1 2 0 1 0 1 1 0 0 1 0 0 1 1 0 0 1 1 1 0 0 0 0 0 0 0 0 1 1 1 2 0 2 0 0 0 1 1 1 1 1 2 0 0 2 1 1 1 0 1 0 0 1 0 0 1 1 1 0 0 2 0 1 1 2 0 1 1 0 1 0 2 2 1 0 0 1 1 1 1 0 1 1 1 0 0 0 0 0 2 1 0 1 1 1 0 0 0 0 0 1 0 1 0 0 0 0 0 1 1 1 1 2 1 1 0 0 0 0 1 1 1 1 1 0 1 1 0 0 1 0 1 0 1 1 2 0 0 0 0 2 2 0 1 0 0 2 1 1 0 0 1 1 1 1 0 2 0 2 0 0 1 0 0 2 0 0 0 0 2 1 0 1 1 2 1 1 0 0 1 0 0 2 0 0 0 2 2 0 2 1 0 0 1 1 0 1 1 1 0 0 1 2 0 1 1 2 1 0 1 0 0 0 0 0 2 0 2 1 1 0 0 2 0 0 0 2 0 0 0 2 2 0 0 2 2 2 0 1 1 0 0 0 0 1 0 0 2 1 0 1 1 1 0 1 1 1 1 0 0 1 0 0 0 0 0 0 0 0 2 0 0 2 0 0 0 0 1 1 1 0 1 1 2 0 0 0 1 1 1 0 1 0 0 1 0 0 0 1 0 0 1 2 1 2 0 1 0 1 2 0 0 2 0 2 1 0 1 1 1 2 0 0 2 2 0 2 0 0 0 0 0 1 1 1 1 1 0 0 0 1 0 0 0 2 1 2 0 1 1 1 2 0 2 1 0 0 2 1 0 0 1 1 0 1 0 0 2 1 0 0 0 2 2 0 2 1 0 0 0 0 1 0 2 0 1 1 1 0 0 1 0 1 0 0 0 0 0 0 0 0 2 0 0 0 1 0 1 0 0 0 0 0 0 0 0 1 1 0 0 0 0 0 2 1 0 2 1 1 1 2 1 0 1 2 2 2 2 0 0 0 1 1 0 0 1 1 1 0 1 0 1 1 1 0 2 0 2 0 0 2 1 2 0 1 2 0 2 0 2 1 0 1 1 0 1 1 1 0 0 1 1 1 0 2 1 2 0 1 2 1 1 1 0 1 0 1 1 0 1 2 2 0 2 0 1 0 0 0 0 0 0 0 0 0 0 0 0 1 0 0 1 0 1 0 1 0 1 0 0 0 0 0 0 1 0 1 0 0 0 2 0 0 2 0 1 1 2 2 2 0 0 0 0 0 1 0 2 2 0 1 1 2 2 2 2 1 0 0 1 0 0 1 1 1 2 0 2 1 0 1 0 1 0 0 1 1 1 0 0 1 0 0 0 1 1 0 1 2 0 0 1 0 0 0 1 0 0 0 0 2 1 1 1 0 0 0 0 2 0 0 2 2 0 2 1 1 1 1 1 0 0 1 0 1 1 1 0 0 0 0 0 1 0 2 0 2 0 0 2 0 1 0 0 1 1 1 2 0 0 0 1 0 0 0 1 1 0 1 0
177 0 0 0 0 0 0 1 1 1 2 0 0 0 0 0 0 2 0 2 0 0 0 1 1 1 0 0 2 0 1 0 2 1 1 0 2 1 0 2 1 1 0 0 2 0 1 0 0 0 0 0 0 0 2 1 0 1 1 1 1 1 1 1 1 1 1 2 0 0 0 1 2 1 2 2 2 1 1 0 2 0 1 1 1 0 0 1 0 1 0 0 2 2 1 1 0 0 0 0 2 0 0 0 2 0 2 1 1 1 0 1 0 1 0 1 0 0 1 0 2 0 1 1 1 1 1 0 0 0 0 0 1 0 0 0 0 0 0 1 0 0 1 0 1 2 1 0 1 2 0 1 0 0 1 1 1 1 0 0 0 0 1 0 0 2 1 1 1 1 0 0 1 1 0 1 1 0 1 1 1 1 0 2 2 0 2 2 0 0 2 1 0 0 2 1 1 2 0 2 0 2 0 1 1 1 1 0 0 0 1 1 1 0 0 2 0 0 0 0 0 0 1 2 1 1 1 0 0 0 0 0 0 0 2 0 0 2 0 2 0 0 2 0 1 1 0 0 2 0 0 0 1 1 0 1 1 1 1 1 0 1 0 0 2 0 0 1 1 1 0 1 1 2 0 0 1 0 1 0 0 1 2 2 2 0 2 1 0 2 0 0 0 2 2 1 1 1 0 1 1 1 2 0 2 0 1 2 0 1 0 2 0 1 2 1 2 1 1 0 0 1 0 0 1 0 1 1 1 1 2 1 0 0 0 0 0 2 0 1 1 1 2 0 0 0 1 1 2 2 2 0 0 0 0 0 0 1 0 1 1 0 2 0 2 1 0 2 2 0 0 0 1 1 0 0 2 0 0 1 1 1 0 1 1 1 0 1 1 0 0 0 2 0 1 1 2 0 1 1 0 1 1 2 2 1 1 1 1 0 0 0 0 0 0 0 1 0 0 0 1 1 1 0 0 1 0 0 0 0 1 0 0 1 0 0 0 1 1 1 1 1 0 0 2 1 1 0 1 0 0 1 0 1 0 0 0 0 0 0 1 1 0 0 0 2 0 1 0 1 1 0 2 2 1 1 1 1 2 0 1 0 0 1 1 2 1 0 1 0 1 1 1 1 0 0 2 0 0 1 0 2 2 1 2 0 2 0 0 0 0 1 1 0 1 0 0 1 1 1 1 2 2 1 1 2 0 1 1 1 1 0 1 0 1 0 0 0 1 0 0 2 0 0 2 1 0 1 1 2 1 1 0 0 2 0 0 0 1 0 0 0 0 1 0 0 1 0 0 0 0 2 1 0 1 0 1 2 0 2 2 2 0 0 0 0 0 1 1 1 1 0 1 1 0 0 0 0 0 0 0 2 0 0 2 0 0 0 1 2 1 0 0 2 0 2 0 0 0 0 0 0 0 0 0 0 1 2 0 0 1 0 0 1 1 1 2 0 1 0 1 2 2 2 2 0 1 1 0 1 0 2 0 2 1 2 2 0 1 0 0 0 2 0 1 1 2 0 1 0 1 0 1 0 1 0 2 1 0 2 1 1 0 1 1 1 0 0 0 0 1 0 0 1 0 0 0 0 0 2 1 1 1 1 1 2 1 1 2 0 0 0 0 2 0 1 0 2 1 0 1 0 1 0 0 1 1 0 0 0 1 0 1 2 1 1 0 0 0 0 0 1 0 0 0 1 0 1 0 0 0 0 0 0 0 1 0 0 1 0 1 0 1 0 0 0 2 2 1 1 0 0 1 0 0 0 0 2 2 2 1 0 1 0 0 2 0 2 2 2 0 2 1 2 2 1 1 1 0 1 1 1 0 0 0 0 2 0 0 1 1 0 1 1 1 0 2 1 2 0 1 2 1 1 2 0 0 0 0 1 0 1 1 0 0 2 1 1 2 0 0 1 0 0 1 0 1 0 0 0 2 0 0 0 0 0 0 0 0 0 0 0 1 0 1 1 0 0 2 0 0 0 1 1 0 1 0 0 1 1 2 2 1 0 0 0 1 1 0 2 2 0 0 0 2 0 2 2 0 0 0 1 0 1 1 1 0 2 0 1 0 0 0 0 0 0 0 1 1 1 0 0 1 0 0 0 0 1 1 0 1 0 0 1 1 0 1 1 0 0 0 0 1 0 0 0 0 0 0 0 2 1 1 1 0 0 1 0 0 0 2 0 0 1 1 0 0 0 1 1 1 0 0 0 0 0 1 0 2 0 0 0 0 0 0 0 0 0 1 1 0 0 0 0 1 1 0 1 2 0 1 0
178 0 0 0 0 0 0 1 0 0 0 2 0 0 0 0 0 1 1 1 1 1 0 2 2 0 2 0 0 1 2 0 2 1 0 1 1 2 0 0 1 0 0 0 2 0 2 0 0 0 0 0 1 1 0 0 0 1 2 0 0 1 0 0 0 0 0 1 0 0 0 1 1 0 1 2 1 0 2 0 0 0 1 0 1 0 0 1 1 2 1 1 1 0 0 0 0 0 0 0 1 1 1 1 2 0 2 1 1 1 0 2 0 0 0 0 0 0 1 0 1 1 1 0 0 1 0 0 0 0 0 0 0 0 0 0 0 0 0 1 0 0 0 0 2 2 1 0 0 1 0 1 1 0 0 0 1 1 0 0 1 0 1 0 2 2 1 2 0 0 0 0 1 1 0 0 0 0 1 1 1 1 1 0 1 0 1 1 0 0 0 1 0 0 2 0 1 2 0 1 0 1 0 0 0 1 1 0 0 0 0 0 2 0 0 2 2 0 0 0 1 1 1 1 1 0 0 0 0 0 0 0 0 0 2 0 0 2 0 0 0 1 2 1 1 1 0 0 2 0 0 0 0 0 1 0 1 1 0 0 0 0 0 1 1 1 1 0 1 0 0 0 2 2 0 1 2 0 2 0 1 1 2 0 1 1 1 0 1 1 1 1 1 2 2 0 0 2 0 1 0 0 1 0 1 0 0 0 1 0 1 1 0 1 1 1 2 0 0 0 1 0 0 0 1 0 1 2 1 1 2 2 0 0 0 1 0 2 1 0 0 0 2 0 0 0 0 1 1 1 1 1 0 1 0 1 1 1 0 0 0 0 0 0 0 0 0 1 1 1 1 1 0 2 0 0 2 1 1 2 2 0 1 0 1 1 1 0 0 0 0 0 0 0 1 1 2 0 1 1 0 1 2 0 1 0 1 0 0 1 1 1 0 0 0 0 0 0 1 0 0 1 1 0 2 2 1 0 0 0 2 0 0 1 1 0 0 0 1 0 1 1 0 2 1 2 2 0 0 0 0 0 0 0 0 0 0 2 1 1 2 2 0 0 0 2 0 1 0 1 2 0 2 2 1 1 0 0 2 2 2 1 0 0 2 0 0 0 0 0 0 1 1 1 1 0 1 0 0 0 0 2 1 1 1 0 1 2 1 0 0 1 2 2 0 2 2 1 0 1 2 2 2 0 0 1 1 2 0 2 0 2 0 1 2 1 0 1 2 1 0 0 0 1 1 2 0 2 0 2 0 0 0 0 1 1 0 1 0 2 1 0 2 2 0 0 2 1 1 0 0 0 1 0 0 0 2 2 0 2 2 0 2 2 1 1 2 2 2 2 2 0 0 0 0 0 0 0 0 0 0 2 0 1 2 0 1 1 1 1 0 0 0 0 2 0 0 0 0 0 0 0 0 1 0 0 2 2 0 0 1 0 0 1 1 1 1 0 0 1 1 1 0 2 1 0 1 1 0 1 0 1 1 1 0 2 2 1 2 0 0 0 1 0 2 0 0 0 0 1 0 1 0 0 1 1 1 1 0 2 1 1 0 0 0 1 1 0 1 2 2 0 0 1 0 0 1 0 0 1 0 0 0 1 1 2 1 1 2 0 0 1 0 0 0 0 0 1 1 0 0 0 0 0 0 2 2 0 2 0 0 0 1 2 2 2 0 1 0 1 0 0 1 1 0 0 0 0 0 0 0 0 1 1 0 1 0 0 2 0 0 0 1 1 0 1 2 2 2 2 0 1 0 1 1 0 0 0 1 0 0 1 1 0 1 1 1 2 1 2 0 1 1 1 1 0 1 1 0 1 0 1 1 1 1 0 0 0 0 2 2 1 2 0 2 0 2 2 0 0 1 0 1 1 2 0 1 0 1 2 1 1 0 0 0 2 0 2 1 0 0 0 1 0 1 1 1 0 0 0 1 0 0 0 0 0 0 0 0 1 0 0 1 0 1 0 0 1 1 1 0 0 0 1 0 2 0 1 1 1 1 1 1 0 1 1 0 1 0 2 2 2 1 0 2 0 2 2 0 0 0 0 0 0 2 0 1 2 1 2 1 0 0 0 0 0 0 1 1 1 0 0 2 0 1 0 1 1 0 0 2 0 0 2 0 0 0 1 0 0 0 0 1 2 2 2 0 1 0 0 2 0 1 1 0 0 0 0 0 0 1 1 0 0 0 1 1 0 0 0 0 0 0 0 1 1 1 2 0 0 0 0 0 0 0 0 0 0 0 1 0 0 1 0 1 0 0 0 0 1 1 0
179 0 0 0 0 0 1 2 0 1 1 0 2 2 2 0 0 2 0 2 0 0 0 1 1 0 2 1 0 2 2 0 1 1 1 1 1 2 0 1 1 1 1 1 2 1 0 1 0 2 0 0 1 1 0 1 0 0 2 0 1 2 2 2 0 0 0 0 0 0 0 0 2 0 2 2 0 0 1 0 1 0 2 1 1 0 0 0 0 2 0 0 0 0 1 1 0 0 0 0 2 0 1 1 2 1 1 0 1 2 0 1 1 2 1 2 1 0 0 0 0 1 1 1 1 0 1 1 1 0 0 0 0 0 0 0 0 0 0 0 0 0 0 0 1 1 0 0 0 1 0 1 0 0 0 0 0 0 0 0 1 1 0 1 1 1 1 0 1 1 1 2 0 2 0 1 0 0 1 1 1 0 0 0 0 0 2 2 0 0 1 0 1 1 2 0 1 2 0 2 0 2 0 0 0 2 0 1 1 0 0 0 0 0 0 2 0 2 0 0 1 1 0 0 0 0 0 0 0 0 0 0 2 1 1 2 0 2 0 1 0 0 2 2 2 2 0 0 1 1 1 1 0 0 0 0 1 1 0 0 0 0 0 0 0 0 0 0 0 0 0 1 0 1 0 0 0 1 2 0 2 2 1 1 1 0 1 2 0 2 0 0 0 2 0 1 0 0 0 0 0 1 1 1 0 0 0 2 1 0 1 1 0 2 1 1 2 0 0 0 1 0 0 0 0 0 1 2 0 0 2 2 0 2 0 0 0 2 0 1 0 0 2 0 1 1 0 0 1 1 1 1 0 1 0 1 1 1 0 0 0 0 1 0 1 1 0 0 1 1 1 1 0 2 0 0 1 0 0 1 1 1 0 1 1 0 0 1 1 0 0 0 0 0 2 1 1 1 0 0 0 0 0 1 1 0 0 0 0 1 0 0 0 2 2 1 0 1 0 1 0 1 2 0 0 0 1 0 0 0 0 1 0 2 0 1 0 1 0 0 1 1 2 2 0 2 2 0 2 0 0 2 1 1 1 1 0 1 1 1 1 1 2 0 0 0 2 1 0 1 1 0 1 1 2 0 2 1 2 1 1 1 0 1 1 2 1 2 0 1 0 0 0 1 1 0 1 0 0 2 0 2 2 1 1 1 2 2 0 0 0 0 1 0 0 0 0 1 1 1 1 2 1 0 0 1 1 2 0 2 0 2 0 0 0 0 1 0 0 1 1 0 0 1 2 1 0 0 2 0 0 0 1 0 2 0 0 2 1 0 1 0 1 1 0 0 1 1 1 1 1 1 0 0 0 0 0 1 0 2 1 0 1 1 0 1 1 1 0 0 1 1 0 0 1 2 0 1 1 1 1 0 0 1 2 0 2 2 0 2 1 0 0 0 1 0 0 1 1 1 0 0 0 0 0 0 2 0 0 0 2 0 0 1 2 1 2 0 1 0 1 0 1 1 2 0 1 1 1 1 1 1 1 0 0 1 1 0 2 0 0 0 1 0 1 1 0 0 0 1 1 1 0 0 1 1 1 2 2 0 2 0 0 1 1 1 0 1 0 0 0 2 0 1 1 0 0 0 0 1 0 1 0 0 1 1 1 1 1 0 0 0 0 1 0 0 0 1 1 0 0 0 0 0 1 0 0 0 0 0 0 0 1 2 1 1 0 0 0 0 0 0 0 1 0 0 1 0 0 0 0 0 0 1 0 0 0 1 1 1 0 0 1 0 0 0 2 2 2 2 0 1 1 1 1 0 0 1 1 1 0 1 0 0 0 2 0 2 1 2 0 1 0 1 1 1 0 0 0 0 0 1 0 0 1 1 1 1 1 1 0 0 2 0 2 0 2 1 1 0 1 1 2 1 2 0 1 0 0 1 0 1 1 0 0 2 0 0 0 0 0 0 1 1 1 0 1 0 0 1 2 0 0 0 0 0 0 0 0 0 0 0 1 0 0 0 1 0 1 1 0 0 1 0 0 2 0 1 1 1 2 1 0 0 0 0 0 1 0 1 1 2 0 0 2 0 2 2 0 0 0 2 0 0 1 1 1 2 0 0 0 0 0 0 1 1 0 2 2 1 0 1 2 1 0 0 0 1 1 0 2 0 0 1 0 1 0 0 0 1 0 0 2 2 1 1 1 1 1 0 1 1 1 1 1 0 1 1 0 2 1 0 0 0 2 0 1 0 1 0 0 0 0 0 0 1 0 0 2 0 0 0 0 0 0 1 1 1 0 2 0 0 0 0 0 1 0 0 0 0 2 1
180 0 0 0 1 0 1 2 0 0 0 1 0 0 0 0 0 1 1 1 1 1 1 1 1 1 1 1 2 0 2 0 1 1 1 0 2 2 0 0 2 0 1 1 2 1 0 0 0 1 1 0 1 1 0 0 1 0 1 0 2 2 1 2 1 1 1 1 0 0 0 0 1 0 1 2 2 2 2 1 1 0 2 1 2 0 0 0 0 2 0 0 1 1 0 0 0 2 0 1 1 0 1 0 2 1 2 1 1 1 0 1 1 2 1 2 0 0 2 0 2 0 2 2 0 1 0 1 0 0 0 1 0 0 0 0 0 0 0 0 2 0 1 0 1 2 0 0 0 1 0 1 0 0 1 1 0 0 1 1 0 0 0 0 0 2 1 0 1 1 0 0 0 2 0 1 1 0 1 1 1 1 0 1 1 0 2 1 1 1 0 1 0 1 2 0 2 2 1 1 0 1 0 1 1 1 2 0 1 1 1 2 1 0 0 2 0 0 2 2 2 0 2 2 0 1 1 2 1 1 0 0 0 0 2 0 0 2 0 2 0 0 1 1 1 1 0 0 2 0 0 0 0 0 1 1 1 2 1 1 0 1 0 0 0 0 2 0 1 0 1 1 0 0 0 1 0 1 1 0 1 1 1 1 2 1 1 2 0 1 1 1 1 2 1 0 0 1 0 1 0 1 0 0 0 0 0 2 1 0 1 1 0 0 2 0 2 0 0 1 0 0 0 0 1 0 0 0 1 1 2 1 0 1 0 0 0 2 0 1 2 2 2 0 1 1 0 0 0 0 0 1 0 1 1 0 0 1 0 1 1 0 1 1 1 0 0 0 0 2 2 2 1 2 0 0 1 0 0 0 1 1 0 0 1 1 1 0 0 0 0 0 1 0 2 1 1 1 0 0 0 0 2 1 1 1 1 1 0 0 0 0 0 1 1 0 1 0 1 0 0 1 1 1 0 1 0 0 0 0 1 0 1 0 2 0 1 0 1 0 1 0 1 1 1 1 1 0 1 0 0 1 1 1 1 1 0 1 1 0 1 2 0 0 1 2 0 1 0 1 2 0 1 1 0 0 0 1 2 0 0 0 1 1 2 1 0 0 1 0 1 0 1 1 1 0 1 1 1 0 1 1 1 1 1 0 2 0 2 0 2 0 1 0 1 2 0 0 1 2 1 2 1 0 0 1 1 0 1 1 1 0 0 1 1 0 0 0 1 0 2 2 0 0 2 0 0 0 2 1 0 1 0 0 2 0 0 1 0 0 0 0 0 1 1 1 0 0 0 1 1 1 0 0 0 0 1 1 0 2 2 0 2 1 2 1 1 2 2 2 0 0 0 0 1 0 0 0 0 0 0 2 1 1 1 1 0 2 0 0 0 0 0 2 0 1 0 0 2 1 1 1 0 1 0 0 2 1 0 0 1 0 0 2 1 1 2 0 0 0 0 2 1 1 0 0 0 1 1 2 1 1 1 0 0 2 1 1 1 0 0 0 2 0 0 1 1 1 0 1 1 1 1 0 0 0 1 0 1 1 0 2 1 2 0 2 1 0 0 1 2 0 0 2 0 1 1 0 0 1 0 0 1 0 2 1 1 0 1 0 0 0 0 1 1 1 1 0 0 0 0 2 0 0 0 1 1 0 1 0 1 0 0 2 0 0 1 0 1 0 0 1 0 0 0 0 0 1 0 0 0 0 0 0 0 1 0 0 2 1 0 0 2 2 0 0 2 2 1 1 0 1 0 1 1 1 0 2 2 2 0 0 1 0 0 0 1 2 1 2 1 1 1 1 2 1 0 1 0 1 0 1 0 0 0 0 2 0 0 2 2 0 1 1 1 0 2 0 2 0 2 2 1 0 2 0 0 0 1 2 1 1 1 1 0 1 1 0 0 0 0 0 1 1 1 0 1 0 0 0 2 0 0 0 0 0 0 0 0 0 0 0 0 0 0 1 1 0 0 2 1 0 2 1 0 1 0 1 0 0 1 1 0 0 0 0 1 1 0 2 2 2 0 1 1 0 1 1 0 1 1 0 0 1 1 1 0 0 1 1 0 0 0 0 1 1 0 1 2 1 0 1 1 1 1 0 0 1 1 0 2 0 0 1 0 0 0 2 0 0 0 0 2 0 0 1 2 0 0 0 2 1 0 2 2 0 1 1 0 1 1 0 1 0 1 0 0 0 1 1 0 0 0 0 0 0 1 1 1 0 0 0 0 0 0 0 0 1 0 1 1 1 0 1 0 0 0 0 0 0 1 0
181 0 0 0 0 0 1 1 0 1 1 1 1 2 0 1 0 1 2 1 0 0 0 1 1 0 1 2 2 0 2 0 1 1 1 1 1 1 0 2 1 1 1 0 1 0 1 0 0 0 0 0 1 0 1 1 0 0 1 0 1 1 0 0 1 1 1 0 0 0 2 2 2 0 1 2 2 1 1 0 2 0 2 1 2 0 0 0 0 2 0 0 1 1 0 2 1 1 0 1 1 0 2 1 2 0 2 0 1 2 0 0 0 2 0 2 0 0 1 0 2 0 1 1 0 0 0 0 1 0 0 0 0 0 1 1 1 0 1 0 0 0 0 0 0 0 0 0 0 0 0 1 0 0 0 1 0 1 0 0 1 1 0 1 2 2 1 1 0 1 1 1 1 1 0 1 1 0 1 1 1 1 1 1 2 0 2 1 0 0 0 1 0 1 2 0 2 2 0 1 0 1 1 1 1 0 2 0 0 0 1 0 1 0 1 1 0 1 1 0 1 2 1 1 0 1 1 1 0 0 0 1 0 0 2 0 0 2 1 1 0 1 1 1 1 1 0 0 2 0 0 0 0 0 0 0 1 0 0 0 0 0 0 0 0 0 0 0 0 0 0 2 1 2 1 0 0 1 2 0 1 1 1 1 1 0 0 2 0 2 0 1 1 2 1 1 0 0 0 0 0 0 1 0 1 1 1 2 1 0 1 2 0 2 1 0 0 0 1 1 0 1 1 0 0 0 0 2 0 1 1 0 0 2 0 0 0 1 1 2 1 0 1 1 1 1 0 0 1 0 0 1 1 2 1 0 0 1 0 1 1 0 1 0 1 1 0 1 1 1 1 1 0 2 0 0 1 0 0 1 0 2 1 0 1 0 0 0 0 0 0 0 0 0 2 0 0 1 1 1 0 1 1 1 1 1 1 1 0 1 0 0 1 0 1 1 0 0 0 0 0 2 1 1 0 1 1 0 0 1 1 0 0 1 1 0 0 1 1 0 0 1 1 0 1 1 1 0 0 0 0 0 2 2 2 2 0 1 2 1 1 2 0 0 0 2 0 2 0 2 2 1 2 2 1 1 1 1 2 0 0 0 0 0 2 0 0 0 1 0 1 0 1 1 0 0 0 1 1 1 0 2 2 1 2 1 2 1 1 0 1 1 1 0 1 1 0 0 1 1 1 2 2 1 1 1 1 0 2 0 1 1 0 1 2 0 1 1 2 0 2 2 0 0 2 0 0 0 2 0 1 1 0 0 2 0 0 0 1 0 0 0 0 1 0 0 1 0 0 2 1 1 0 0 0 0 2 0 0 2 1 0 1 1 0 0 1 2 0 0 0 1 0 1 0 0 0 0 0 0 0 2 1 0 1 1 1 0 0 1 1 0 0 1 0 1 0 0 0 0 0 0 0 0 0 0 2 0 0 0 1 0 0 1 2 0 2 1 0 1 1 1 0 0 2 0 2 1 0 1 0 2 1 2 1 2 0 1 0 0 0 0 1 1 1 0 0 1 0 0 2 0 1 0 0 1 1 0 1 1 1 1 1 1 1 2 0 1 0 0 0 2 0 1 1 0 0 0 0 2 1 0 0 0 1 2 0 1 1 0 1 1 0 2 0 0 0 1 1 1 0 0 0 0 2 0 0 0 0 0 1 0 0 2 0 0 1 0 2 2 1 2 0 0 0 0 0 1 1 0 1 1 0 1 0 1 0 0 2 1 0 0 1 2 0 1 2 1 1 1 0 0 0 0 0 1 0 1 1 1 0 1 1 0 0 2 1 2 2 2 1 2 1 0 0 0 0 1 0 2 0 2 0 0 0 0 1 0 1 1 1 0 1 0 0 1 1 2 1 0 1 1 1 0 1 0 0 0 0 2 0 2 0 1 0 1 0 1 1 0 1 1 1 1 1 0 1 0 0 0 2 0 0 1 1 0 1 0 0 0 0 0 0 0 0 1 0 1 2 0 0 0 0 2 0 2 0 1 2 2 2 2 0 0 0 0 0 1 0 2 2 2 2 0 2 0 2 1 0 0 0 2 2 0 2 0 2 1 0 1 1 0 0 0 0 0 0 0 2 2 0 0 2 1 0 1 1 0 0 0 2 0 0 2 0 0 0 1 1 1 0 0 2 0 0 0 2 0 0 0 2 0 1 0 1 0 1 1 0 1 1 1 1 0 1 1 1 0 2 1 0 0 0 0 0 2 0 0 2 0 0 0 1 1 0 2 1 0 0 1 0 0 0 0 1 0 0 0 0 1 1 0
182 0 1 0 0 0 1 2 0 0 0 0 0 0 0 0 0 0 1 1 1 1 0 2 2 0 0 0 1 2 2 1 1 1 0 1 1 1 0 1 1 0 0 0 0 0 0 1 0 1 0 0 0 0 2 0 0 0 2 1 1 1 2 2 0 0 0 0 0 0 1 1 2 0 2 2 2 1 2 0 1 0 2 1 1 0 0 2 2 2 2 2 1 0 0 2 0 1 1 0 2 0 0 0 2 1 2 0 0 2 0 1 2 2 1 2 1 1 2 0 1 0 1 1 0 0 0 0 0 0 2 0 0 0 1 1 0 0 0 0 0 0 1 0 0 0 0 0 1 2 0 2 0 1 0 0 0 0 1 1 0 0 0 0 0 2 2 0 0 1 0 1 1 1 0 1 0 0 1 1 1 0 1 0 1 0 1 2 0 1 0 2 0 0 1 0 1 2 0 2 0 2 0 1 1 0 2 1 1 0 0 1 0 0 0 2 0 0 2 0 2 1 2 2 0 0 0 0 0 0 0 0 0 0 1 0 0 2 0 1 0 0 2 1 2 2 1 0 1 0 0 0 0 1 0 0 0 2 2 1 0 1 0 0 0 0 0 0 2 1 0 2 2 2 1 0 1 1 1 0 0 1 0 0 1 1 0 0 0 1 1 1 0 1 1 0 2 0 0 0 0 1 2 0 2 1 1 2 0 0 0 1 0 1 0 0 2 1 1 0 0 2 1 1 1 0 0 1 0 1 0 0 0 1 0 0 0 1 1 0 1 1 2 0 0 0 0 0 1 1 1 1 1 2 1 0 0 1 0 0 0 0 2 0 2 0 0 1 1 1 1 1 0 2 0 0 2 0 0 1 2 1 1 0 1 1 0 1 1 0 0 0 0 0 1 1 2 0 1 1 0 1 1 1 1 0 1 1 0 0 0 0 0 1 1 1 1 0 1 0 0 1 0 2 0 0 0 0 0 0 0 0 1 0 2 1 0 1 1 0 1 1 1 1 1 1 1 0 2 0 0 1 0 0 0 0 0 1 1 0 1 2 1 0 0 1 1 2 0 0 0 0 2 2 0 0 0 0 2 1 1 0 0 2 0 1 1 1 1 0 2 0 0 0 1 0 1 1 1 1 1 1 1 1 1 0 2 1 1 0 0 1 1 1 0 1 1 0 2 2 0 2 1 0 0 1 1 0 1 1 1 0 0 1 1 0 0 1 2 0 2 1 0 1 1 2 0 1 1 2 1 1 0 0 2 1 1 0 2 0 2 0 0 1 0 0 1 0 0 2 1 1 0 0 0 0 1 1 0 2 2 1 1 0 1 0 0 0 0 0 0 0 0 1 1 1 0 0 1 1 0 2 1 0 1 1 1 1 0 1 1 0 0 1 1 0 0 0 0 0 0 0 0 0 0 1 2 1 0 0 0 2 0 1 2 0 2 0 1 0 1 2 0 0 1 0 1 0 0 0 0 2 2 0 0 0 2 0 1 0 0 0 1 1 0 1 0 0 1 0 0 0 0 0 0 0 1 0 2 1 0 0 0 1 0 1 1 1 0 1 2 0 1 2 1 0 0 0 0 1 0 1 0 0 0 1 1 1 2 0 1 1 0 1 1 1 0 1 1 0 0 1 0 0 0 2 2 0 1 0 1 1 0 2 0 0 1 0 1 1 0 1 1 0 0 0 0 1 1 1 1 1 0 0 0 1 1 0 1 1 0 0 1 2 0 1 2 1 1 1 0 0 0 2 1 0 1 2 1 1 0 1 0 0 1 1 1 2 0 2 0 0 1 1 2 1 1 0 0 1 0 1 0 0 0 0 1 0 1 2 2 1 0 2 0 0 2 0 2 0 1 1 1 1 1 0 1 0 1 2 1 1 1 1 0 2 0 1 1 0 0 1 0 0 0 0 0 0 0 0 1 0 1 0 0 0 0 1 0 0 0 0 0 0 1 0 0 0 2 1 1 0 1 1 0 2 0 1 2 2 2 2 1 0 1 1 0 1 0 2 2 0 0 0 2 0 2 2 0 1 0 0 2 0 2 2 0 1 0 1 0 0 0 1 1 1 1 0 2 0 1 1 2 1 0 0 1 1 0 0 1 1 0 2 0 0 0 2 0 0 0 0 2 1 0 1 2 0 0 0 2 0 1 1 1 0 1 0 0 1 1 0 1 0 1 1 0 0 1 1 0 0 0 0 0 2 0 1 1 0 0 0 0 1 0 0 1 0 0 2 0 0 0 1 0 0 0 0 0 0 2 1
183 0 1 0 0 1 1 1 0 1 1 2 0 1 1 0 0 0 1 1 0 0 0 2 2 0 1 0 2 1 2 1 1 0 1 1 1 1 1 1 0 0 0 0 1 0 1 0 0 2 1 0 1 1 1 1 0 0 1 0 1 2 1 1 1 0 1 1 0 0 0 1 1 0 1 2 2 0 2 0 0 0 2 1 2 1 1 1 1 2 1 1 2 0 0 2 0 0 0 0 2 0 1 1 2 1 2 1 1 1 0 1 2 2 2 2 1 0 1 0 1 1 2 2 1 0 1 0 1 0 0 0 1 0 0 0 1 0 0 1 1 0 0 0 1 2 0 0 0 1 0 1 0 0 0 1 1 0 1 1 0 0 0 2 0 1 1 1 0 0 0 0 1 1 0 1 0 0 2 2 2 0 1 0 1 0 1 1 1 0 2 0 1 0 2 0 2 1 0 0 0 1 1 1 1 1 2 1 0 0 0 1 0 0 0 2 1 2 0 0 1 1 1 1 0 0 0 0 0 0 0 0 1 1 1 1 0 2 0 1 0 0 2 2 2 2 0 0 2 0 0 0 0 0 0 1 1 0 1 1 0 1 0 0 1 0 1 1 1 1 1 1 2 2 0 1 0 1 1 0 1 2 2 1 2 1 1 2 0 2 0 0 1 2 1 0 0 2 2 0 1 0 2 0 2 1 1 2 0 0 0 1 0 0 2 0 1 1 0 0 1 0 0 1 0 0 0 1 1 1 2 0 0 0 0 0 0 1 1 0 1 1 2 0 0 0 1 0 0 0 0 2 0 2 1 1 1 0 0 2 2 0 2 0 2 0 0 0 2 0 0 0 0 2 0 0 1 0 0 1 0 0 0 0 1 0 1 0 0 0 0 0 1 0 2 1 1 0 2 2 1 2 1 0 1 0 0 0 0 1 0 0 0 1 1 1 0 0 0 0 0 0 0 1 2 2 2 0 0 1 0 1 1 1 1 0 0 1 1 1 2 0 1 1 1 1 1 0 0 0 0 0 1 2 2 1 1 2 2 2 1 1 0 2 0 0 2 2 0 0 0 0 2 2 1 0 1 0 2 1 2 0 0 0 2 1 0 1 1 1 1 0 0 1 0 0 1 1 2 0 0 2 1 0 1 0 1 0 0 0 0 2 0 0 0 1 0 1 1 1 1 2 1 0 0 1 1 1 0 2 0 1 1 0 0 0 1 0 0 1 1 0 0 0 2 1 1 2 0 2 1 1 0 0 2 1 0 0 1 0 1 0 1 1 0 0 1 2 2 0 1 1 0 0 0 0 2 1 0 2 2 1 1 0 1 0 1 1 0 0 0 1 0 1 1 0 0 0 0 0 0 2 0 0 1 0 0 1 1 1 1 0 0 0 0 0 0 0 0 0 0 0 0 0 0 0 2 2 0 0 2 0 1 0 1 0 2 0 1 0 1 2 0 0 1 0 1 1 1 2 0 1 1 1 1 2 2 0 2 0 0 0 0 1 1 0 1 0 0 0 1 0 0 0 1 0 2 1 1 1 1 1 1 1 0 2 1 0 2 2 2 0 0 2 0 0 0 1 1 1 0 0 0 0 1 2 0 1 1 0 0 0 0 2 0 1 0 1 1 0 0 0 0 0 1 0 0 0 1 0 0 0 1 2 2 2 1 1 1 2 0 2 0 0 0 1 0 0 1 1 1 1 1 0 0 1 0 0 1 0 0 0 2 1 0 1 2 1 1 1 0 0 0 0 0 0 1 1 0 1 0 1 1 0 0 1 0 1 1 1 0 1 1 0 0 0 0 1 0 1 0 2 1 0 1 0 2 0 1 2 2 1 0 2 0 0 2 1 0 0 0 0 0 0 2 0 0 0 2 2 1 1 1 1 0 2 0 0 0 0 0 0 1 1 1 0 1 0 0 1 1 0 0 0 1 0 1 0 0 0 0 1 0 0 0 0 1 1 2 1 0 0 2 1 0 1 0 0 1 0 2 1 0 0 0 0 0 1 1 2 2 2 0 2 2 1 2 2 0 0 0 2 0 1 2 1 1 1 0 0 0 0 0 0 1 1 0 0 1 0 0 1 1 1 1 0 0 1 1 0 1 0 0 2 0 0 0 0 1 0 0 0 2 2 2 0 1 1 0 0 2 0 1 1 0 0 0 1 1 1 0 1 2 0 1 1 2 0 1 1 0 0 0 0 0 0 1 2 1 0 0 1 0 1 0 1 2 1 0 2 0 0 0 0 0 0 0 0 0 0 1 0
184 0 0 0 0 1 2 1 0 1 1 1 0 0 0 0 0 1 0 1 0 0 0 1 1 1 1 2 2 0 2 0 1 1 2 0 2 1 0 0 2 0 0 0 2 0 0 0 0 1 1 0 1 0 1 0 0 0 1 0 1 1 1 1 1 1 1 1 0 0 0 1 2 0 0 2 1 1 1 1 1 0 2 0 2 0 0 1 1 2 0 1 0 0 0 0 0 0 0 0 1 1 0 0 1 2 1 0 0 2 1 1 1 2 1 2 1 0 1 0 1 0 1 1 1 1 1 0 0 0 1 0 0 0 2 1 0 0 0 0 0 0 0 0 1 1 0 0 0 0 0 0 0 0 2 1 1 0 0 0 0 1 0 1 1 1 0 1 0 1 1 0 0 2 0 0 0 0 0 0 0 0 0 0 0 0 1 1 0 0 1 1 1 1 1 1 1 1 0 0 0 1 0 0 0 2 1 1 1 0 0 1 1 0 0 1 1 0 1 1 2 1 2 2 0 1 1 2 2 2 0 0 1 1 1 0 1 2 1 1 0 1 2 2 2 2 0 0 2 0 0 0 0 0 0 0 0 0 0 0 0 0 1 0 1 0 0 1 1 0 0 0 1 1 1 0 1 0 1 0 1 2 1 0 0 1 0 2 0 2 0 0 0 2 2 0 1 1 0 0 0 1 2 0 2 0 1 1 0 0 0 2 0 1 0 0 1 0 2 0 0 2 1 0 2 0 0 1 2 2 2 2 1 2 0 1 0 0 2 1 1 1 2 0 0 0 1 1 1 1 1 0 0 2 2 0 1 1 1 1 2 1 2 0 2 1 0 2 2 0 0 0 0 2 0 0 2 1 1 2 2 0 1 0 2 1 1 0 0 0 0 0 0 1 2 2 2 1 0 0 0 0 2 0 1 0 1 2 0 0 0 0 0 1 1 1 1 0 1 0 0 1 0 0 1 1 1 0 0 0 1 0 0 2 0 2 0 2 0 0 2 1 2 0 1 0 1 0 1 0 0 1 1 2 2 1 1 2 2 2 1 1 2 0 0 1 2 2 0 1 1 1 1 1 2 0 2 0 2 0 1 0 1 1 2 1 0 1 0 0 0 1 1 0 1 0 2 1 1 1 0 2 2 2 2 0 2 1 0 0 0 1 1 0 0 2 0 0 2 1 0 2 1 1 1 1 1 1 0 2 0 1 0 0 0 0 1 1 2 1 1 1 0 0 1 1 0 2 0 2 0 0 0 0 2 0 1 0 0 0 0 0 0 2 1 1 1 2 2 0 0 0 1 0 1 0 1 2 0 2 2 0 1 0 1 0 0 1 1 1 1 0 0 0 1 1 1 0 0 0 0 2 1 0 2 1 2 0 0 1 1 0 0 0 1 0 1 0 0 0 0 0 0 0 0 1 2 2 0 0 1 0 0 2 2 0 2 0 1 0 1 2 0 1 1 0 1 1 1 1 0 1 1 1 0 1 2 0 2 0 0 0 2 1 0 1 1 0 1 0 1 0 1 0 0 0 2 0 1 1 0 2 0 1 1 2 0 1 0 0 0 2 0 2 1 0 0 0 0 2 1 0 0 0 0 2 1 2 1 0 0 0 0 1 0 1 0 1 1 0 0 0 1 0 0 1 1 0 0 0 1 0 1 2 2 2 0 1 0 1 0 1 0 1 0 0 0 0 0 0 1 1 0 1 0 1 1 0 2 1 0 1 1 1 0 0 2 2 1 1 0 0 0 0 0 0 0 2 1 2 1 1 1 1 1 2 0 2 2 2 0 2 1 1 2 1 1 1 0 2 0 2 0 0 0 0 0 0 0 2 2 0 1 0 1 0 2 0 1 0 2 1 1 2 2 0 2 0 1 2 1 1 1 1 0 1 0 0 1 0 0 0 1 1 1 0 1 0 0 0 1 1 0 0 0 0 0 0 1 0 0 0 0 0 0 0 1 0 1 1 0 0 1 1 0 1 0 2 2 2 2 2 0 0 0 0 1 1 0 1 1 0 1 0 1 0 2 0 0 1 0 0 0 0 2 0 1 2 0 1 1 0 0 0 0 0 0 2 2 2 0 0 2 2 0 0 0 0 1 0 2 0 0 2 0 0 0 1 0 0 0 0 1 1 0 1 2 2 1 0 2 0 0 1 1 1 1 0 0 0 0 2 1 0 2 0 0 0 2 2 1 0 0 0 0 1 1 0 2 0 0 1 1 1 0 0 1 0 0 1 0 0 0 1 1 0 1 0 0 0 0 0
185 0 0 0 1 0 1 2 0 0 0 0 0 0 0 0 0 2 1 1 1 1 0 2 2 0 0 0 2 0 1 0 1 1 1 1 1 2 0 1 0 0 1 1 2 0 1 0 0 1 1 0 0 0 2 1 0 0 1 0 1 2 1 1 1 1 1 1 0 0 0 2 2 2 2 2 2 0 1 0 1 0 2 2 2 0 0 0 0 2 0 0 1 0 0 1 0 2 0 2 0 0 0 0 2 0 2 0 0 2 0 2 1 1 1 1 0 0 2 0 1 0 1 1 0 1 0 0 0 0 1 0 0 0 0 0 0 0 0 2 0 0 0 0 0 0 0 0 0 0 0 0 0 0 1 0 0 1 0 1 1 0 0 0 1 2 1 0 0 0 0 0 0 2 1 1 0 0 0 0 0 0 0 1 2 1 1 1 0 0 1 1 1 1 2 0 1 2 0 0 0 0 0 2 2 1 1 0 0 0 0 1 2 1 0 2 0 1 1 1 2 1 2 2 0 1 1 1 0 0 0 1 0 0 1 0 0 2 0 1 0 0 2 1 1 1 0 0 1 1 1 1 0 0 0 0 0 0 0 0 0 0 0 0 0 0 0 0 2 2 0 1 1 1 0 0 0 2 2 0 2 2 1 1 2 0 1 1 0 2 0 1 0 1 1 0 0 0 0 0 0 1 1 0 1 0 0 2 0 0 0 2 0 2 1 1 2 0 0 0 0 1 1 0 1 0 1 0 2 1 1 1 0 2 0 0 0 2 0 0 1 1 2 0 0 0 0 0 2 1 0 0 1 2 0 1 1 1 0 1 1 0 2 0 2 1 0 2 2 0 0 0 0 2 0 0 2 0 0 1 2 0 1 1 1 0 0 0 0 0 0 0 1 0 2 1 1 0 1 1 1 1 1 1 2 0 0 0 0 1 0 0 0 0 0 0 1 0 0 0 1 1 2 0 1 1 1 0 0 1 0 0 0 2 0 1 0 1 1 0 1 1 1 0 1 0 1 0 2 0 0 1 0 2 2 1 2 2 1 0 2 2 0 0 0 1 1 1 0 0 2 0 2 2 0 0 0 0 1 0 1 0 0 1 2 0 0 1 0 0 1 1 0 2 0 0 2 0 1 0 0 2 1 1 1 0 2 1 1 0 0 2 0 0 1 0 0 1 0 1 1 2 2 1 1 1 1 0 2 0 2 0 0 0 1 0 1 1 1 0 2 2 0 1 2 2 0 1 1 2 2 2 0 0 2 0 1 0 0 0 0 0 0 0 0 0 0 2 2 0 1 1 0 0 0 0 1 2 0 2 2 0 1 1 1 0 1 2 1 1 1 0 0 0 1 0 0 1 1 1 1 0 1 0 1 0 1 1 0 2 0 0 0 0 1 0 1 0 0 0 0 0 0 1 0 0 1 1 0 0 1 0 0 2 0 1 2 0 1 1 1 0 0 1 1 0 1 2 0 0 0 2 1 0 0 2 2 0 2 0 0 0 0 1 1 1 0 0 2 0 0 0 0 0 0 0 2 0 2 0 1 0 0 2 1 2 1 0 1 1 2 0 0 1 1 0 1 1 0 2 0 2 1 0 0 2 1 2 2 0 0 0 0 2 1 0 0 1 1 0 0 0 1 0 0 0 0 1 1 0 1 0 0 2 1 1 1 0 0 0 0 0 0 0 0 1 0 1 1 0 1 0 0 0 0 1 0 0 2 0 0 0 2 2 0 1 2 2 1 1 0 1 2 2 1 1 0 1 2 2 0 0 1 0 0 1 1 2 2 2 1 2 1 1 1 1 0 0 0 0 0 1 1 0 1 0 1 0 0 1 1 0 1 0 1 0 1 1 1 0 2 1 2 0 2 0 0 0 1 2 2 1 2 0 0 2 0 1 2 0 1 2 1 1 1 0 1 0 0 0 2 0 0 0 0 0 0 0 1 0 0 0 0 0 0 1 0 1 2 0 1 0 1 1 0 2 0 2 2 2 2 2 1 0 0 0 0 2 1 2 1 2 0 0 2 1 2 2 0 0 0 2 0 0 2 0 0 2 0 1 0 1 1 0 1 1 0 2 1 2 0 1 1 0 0 0 0 1 1 0 1 1 0 2 0 0 0 0 0 0 0 0 2 1 1 1 0 0 0 0 1 0 1 0 1 1 1 0 0 0 1 1 1 0 2 1 1 0 2 2 1 0 0 0 1 1 1 2 0 1 0 0 2 2 0 0 2 1 0 1 0 0 0 0 0 0 0 0 0 0 1 0
186 0 0 0 0 0 0 2 1 0 1 0 1 1 1 0 0 1 0 2 0 0 0 2 2 0 1 2 2 1 2 0 0 0 1 0 2 2 0 0 2 0 1 0 1 0 0 0 0 1 1 0 1 1 1 1 0 1 1 0 0 1 1 1 0 0 0 2 0 0 0 2 2 0 1 2 2 1 2 0 1 0 1 0 0 0 0 0 0 2 0 1 2 0 1 1 0 0 1 0 2 0 1 1 1 1 1 1 1 1 0 2 0 2 0 2 0 0 0 0 2 0 1 1 0 0 0 1 0 1 2 0 0 0 1 1 0 0 1 0 1 0 0 0 2 1 0 1 1 1 0 0 0 0 0 0 0 1 0 0 1 0 0 0 2 2 1 1 0 1 1 1 1 1 0 1 0 0 0 1 0 1 0 2 1 0 2 2 1 1 0 2 0 1 2 0 2 1 0 1 0 1 0 0 1 2 1 2 1 0 2 2 0 0 0 2 1 0 2 1 2 1 2 1 0 0 0 0 0 0 1 0 0 0 2 0 0 2 1 1 0 1 2 2 2 2 0 1 1 0 0 0 0 0 0 1 0 1 1 1 0 1 0 0 0 0 0 0 2 0 0 0 1 2 0 0 2 2 2 0 2 2 2 1 2 1 1 0 0 1 1 0 0 2 0 0 1 0 0 0 0 1 0 0 0 0 0 2 1 0 0 1 0 2 1 0 1 0 0 0 0 1 1 1 0 0 0 1 1 0 1 0 1 2 0 0 0 1 1 0 1 0 1 0 2 2 0 1 2 2 2 0 0 2 2 0 0 0 1 0 1 1 1 0 1 0 0 1 2 0 0 0 1 2 0 0 1 0 0 2 1 1 0 0 2 1 1 0 0 0 0 0 0 0 2 0 0 0 0 0 0 0 2 0 0 0 1 1 1 0 0 0 1 0 1 0 1 1 0 0 0 1 0 1 0 1 1 0 0 1 1 1 0 0 1 0 0 0 0 0 1 0 2 1 1 2 1 0 1 0 0 0 2 2 2 2 0 2 2 2 2 1 2 0 0 0 2 1 0 1 1 0 2 2 1 1 0 1 2 0 1 0 0 0 2 2 0 1 0 1 0 0 0 1 1 0 1 0 2 0 1 2 1 1 2 0 1 1 1 0 0 2 0 0 1 0 0 0 2 2 0 2 1 0 0 1 1 0 0 2 0 0 1 0 1 0 0 1 1 0 0 1 0 0 2 2 0 0 2 1 0 0 0 0 1 1 1 0 1 0 0 0 0 0 0 0 0 2 2 0 1 1 0 0 0 0 0 2 0 0 2 0 1 1 1 0 1 1 0 0 0 0 0 2 0 0 0 0 0 0 0 2 0 1 2 0 1 2 0 2 1 0 0 1 1 0 0 0 0 0 0 0 0 0 0 0 2 2 0 0 1 0 1 1 2 1 1 0 1 0 1 1 0 1 1 0 1 1 1 1 0 1 0 1 1 1 2 0 2 1 1 0 0 1 1 1 0 2 0 0 1 1 0 0 1 1 1 1 1 1 0 2 0 1 0 1 1 1 0 1 1 0 2 2 1 0 0 0 0 1 0 1 0 0 1 1 0 1 2 0 0 0 1 1 1 1 0 0 0 0 0 0 1 1 0 0 1 0 1 0 0 0 0 2 0 0 1 0 0 0 0 0 0 0 0 0 0 1 0 0 0 0 0 0 0 1 0 0 2 0 0 0 1 1 0 1 2 1 2 2 1 1 1 0 0 1 1 2 2 2 0 0 0 0 0 2 0 1 1 2 1 2 1 1 1 1 0 0 0 0 1 1 1 0 1 0 0 0 0 2 2 1 1 1 1 1 1 0 2 0 2 2 1 0 2 0 0 0 0 2 1 2 0 0 0 1 0 0 1 0 1 1 1 0 1 1 0 0 0 0 2 0 0 0 1 0 1 0 0 0 1 0 0 0 0 0 0 0 2 0 0 0 0 2 0 2 0 1 2 2 2 2 0 0 0 0 1 2 2 1 0 2 0 0 2 0 2 2 0 1 0 1 1 1 2 0 0 2 0 1 1 0 0 0 0 0 0 2 1 2 0 1 2 1 1 1 1 1 1 1 2 0 1 2 1 0 0 1 0 0 1 1 2 0 0 1 1 1 0 0 2 1 1 0 1 0 1 1 0 1 1 1 2 0 1 0 2 0 1 0 0 0 0 0 0 0 1 1 1 0 0 0 2 2 0 0 2 0 1 1 0 0 0 0 1 0 0 0 0 0 1 0
187 0 0 1 0 0 0 0 0 0 0 2 0 2 1 0 1 1 2 1 0 0 0 2 2 0 2 1 2 1 1 1 2 2 0 1 1 1 0 2 1 1 0 0 2 0 1 0 0 1 1 0 1 1 0 0 1 1 1 0 1 1 2 2 0 0 0 0 0 0 0 0 2 0 2 2 2 2 2 2 0 0 2 0 2 1 0 0 0 2 0 0 1 0 1 1 0 1 0 1 1 0 1 0 2 0 2 0 1 1 0 1 1 1 1 1 1 0 1 0 0 2 2 2 2 0 2 0 1 0 0 0 0 0 1 1 1 0 0 0 0 0 1 0 1 1 0 0 1 0 1 0 0 0 0 0 1 1 0 0 1 2 0 1 0 1 0 0 0 1 1 2 1 1 0 1 1 1 0 0 0 1 0 1 1 0 2 1 0 0 1 1 1 1 2 1 2 2 0 0 0 0 0 1 1 1 1 0 1 0 0 1 1 1 0 2 0 1 2 1 1 0 2 2 0 1 1 1 1 1 1 0 1 0 2 1 0 2 0 2 0 0 2 1 1 1 0 0 1 1 1 1 0 0 1 0 1 0 0 0 1 0 0 0 1 0 1 1 1 1 0 1 2 2 0 0 1 1 1 0 1 2 2 2 2 0 2 1 0 2 0 0 0 2 2 0 2 0 2 0 2 0 1 1 1 0 0 2 0 0 0 2 0 2 2 1 2 0 1 0 0 1 0 1 0 0 1 1 1 1 2 1 0 2 0 0 0 1 1 0 0 0 2 0 1 1 1 0 2 2 1 0 0 0 0 0 0 0 0 1 1 0 1 0 1 0 0 1 1 1 1 1 0 2 0 0 1 0 0 1 2 0 0 0 1 1 1 0 0 0 0 0 1 0 2 2 2 1 0 0 0 0 1 0 0 0 1 1 0 0 0 0 0 1 1 0 0 0 0 0 2 2 0 1 0 1 1 0 0 1 0 0 0 2 0 1 1 0 0 0 1 0 2 0 0 2 2 0 1 0 0 1 1 2 2 1 1 1 1 1 2 2 0 1 0 1 1 2 0 0 0 0 2 2 1 0 1 0 2 2 2 0 0 2 0 2 1 0 2 0 2 0 0 0 0 0 2 0 1 0 1 1 1 1 1 0 2 1 0 0 0 1 0 0 1 0 0 0 0 0 0 2 2 0 0 2 0 1 0 1 1 1 0 0 0 0 2 1 1 2 0 1 0 2 2 2 0 2 0 2 1 1 0 1 2 0 0 0 1 0 0 0 0 2 0 0 2 2 2 0 0 0 1 0 1 0 1 1 0 2 1 1 1 1 1 0 0 0 0 0 0 0 1 0 1 0 1 0 0 0 0 2 1 1 1 1 0 1 0 1 0 1 0 1 0 0 0 0 1 0 0 0 0 0 0 0 2 1 0 0 1 0 1 2 1 0 1 1 0 0 1 0 0 1 2 0 2 1 0 1 0 1 2 0 0 1 1 0 1 0 0 0 1 0 1 2 0 2 0 1 1 1 1 0 1 0 2 1 0 2 1 1 0 1 2 2 0 1 0 1 2 0 1 2 2 0 0 0 0 2 0 2 0 0 1 2 0 2 2 1 2 1 0 1 0 1 0 1 1 0 0 0 2 0 0 0 0 1 0 0 1 0 0 2 0 0 0 0 1 1 0 2 0 2 0 0 1 2 0 0 1 1 0 0 0 2 1 0 2 0 0 0 1 1 0 0 1 0 1 1 1 0 1 2 2 1 0 0 0 0 0 2 0 0 0 2 0 2 2 2 1 2 2 0 1 0 0 1 1 1 0 1 1 0 1 0 1 0 0 1 1 0 1 0 0 0 1 1 1 1 1 2 1 1 2 0 2 0 1 2 0 2 2 2 0 2 0 1 1 0 0 1 0 0 0 0 0 0 0 0 2 0 0 0 1 0 1 2 0 0 0 0 0 0 0 1 1 0 1 1 0 0 1 1 0 1 0 1 1 1 1 1 0 0 0 0 0 1 0 2 2 0 1 0 2 0 2 1 0 0 0 1 0 1 2 1 0 2 0 0 0 0 0 1 1 1 0 1 2 1 0 1 1 1 0 0 1 0 1 0 2 0 1 1 2 0 1 0 0 1 0 0 2 1 0 1 2 1 1 0 2 0 1 0 1 0 1 0 0 1 0 1 1 0 1 1 1 0 0 0 0 0 0 0 1 1 1 1 1 0 0 0 0 0 0 0 0 0 0 0 0 0 0 1 1 0 1 0 0 0 1 1
188 0 0 0 0 0 0 2 0 1 1 1 0 1 1 0 0 1 1 1 1 1 0 2 2 0 1 1 2 2 1 1 1 2 1 2 2 1 0 2 0 0 2 2 2 2 0 0 0 0 0 0 1 0 1 0 0 0 2 1 1 1 2 2 0 0 0 0 0 0 0 0 2 0 2 2 2 0 1 0 1 0 2 0 1 0 0 0 0 2 0 0 1 0 1 2 0 1 0 0 1 0 1 0 2 2 2 0 1 1 0 2 0 0 0 1 1 0 1 0 2 0 0 0 0 1 0 1 0 2 2 1 0 0 0 0 0 0 0 2 1 0 0 0 0 1 0 0 0 0 0 1 0 0 0 0 1 1 0 0 0 1 0 1 0 2 1 0 2 1 0 0 0 2 0 0 0 1 1 1 1 0 0 2 2 0 2 1 0 0 1 1 1 1 2 1 2 2 0 1 0 1 0 1 1 1 1 0 0 0 0 0 2 1 0 2 0 0 1 1 1 0 1 2 0 1 1 0 0 0 0 1 0 1 1 0 1 2 0 1 0 0 2 2 2 2 0 0 2 0 0 0 0 0 0 0 0 0 0 0 0 0 0 0 0 0 1 0 1 1 0 1 0 1 0 0 0 1 2 0 1 2 2 0 1 0 0 1 1 2 0 2 1 1 1 0 0 0 0 0 0 1 2 0 2 0 1 2 0 0 0 1 0 2 1 1 1 1 0 0 0 1 1 1 0 0 1 1 0 1 2 1 0 1 0 0 0 1 1 1 0 0 2 0 0 0 0 0 0 0 0 2 0 2 1 1 1 0 0 1 1 0 1 0 1 1 0 1 2 0 0 0 0 2 0 0 1 1 1 2 0 2 2 0 1 0 0 1 1 0 0 0 1 0 2 0 0 1 0 0 0 0 1 2 2 2 0 0 0 0 0 0 0 0 0 0 1 1 0 1 0 1 1 0 2 2 0 0 0 0 0 0 0 1 0 0 0 2 0 0 2 1 2 0 1 1 1 0 2 0 0 1 0 0 0 0 0 0 1 0 2 1 0 1 0 0 2 1 0 0 1 0 1 1 0 0 0 0 1 1 2 0 0 1 2 0 0 0 0 0 0 1 0 2 1 0 2 0 2 1 1 1 1 1 1 0 2 0 0 0 0 1 1 1 1 1 1 0 1 1 1 1 2 1 1 1 1 1 1 1 1 1 0 1 1 0 1 0 1 1 0 1 0 0 2 0 1 2 0 2 1 1 1 0 2 0 1 2 1 0 0 0 1 1 0 0 1 0 0 1 0 2 2 0 2 0 1 0 0 2 1 0 0 0 0 0 0 1 0 0 0 0 0 0 0 0 0 0 0 0 0 2 0 1 2 0 1 0 0 0 0 0 0 0 2 0 0 0 0 0 0 0 0 0 0 1 1 2 0 0 1 0 1 2 2 0 2 0 0 0 1 0 0 1 1 0 0 1 0 1 0 1 1 1 1 2 1 1 1 1 1 0 1 0 0 1 2 1 1 0 0 1 1 0 1 0 2 2 0 2 2 1 0 1 1 2 0 1 0 0 1 0 1 1 0 0 0 0 0 2 0 1 0 0 0 2 0 2 2 0 0 1 0 2 0 1 0 1 1 0 0 1 1 0 0 1 1 0 0 0 0 0 0 2 0 0 0 0 1 1 0 1 0 0 0 0 0 0 0 0 0 0 0 0 0 1 0 0 2 1 0 0 1 0 0 1 2 1 2 2 0 1 0 0 0 1 0 1 1 2 0 0 1 0 2 0 1 1 1 2 0 2 0 1 1 1 0 0 0 0 1 0 1 0 1 0 1 0 2 2 2 0 0 2 0 0 2 0 0 0 0 0 1 1 2 0 1 0 0 2 0 2 0 0 0 1 0 0 0 0 0 0 2 2 2 0 2 1 0 1 1 0 1 0 0 0 0 0 0 0 0 0 0 0 0 0 1 0 2 0 0 0 1 1 0 1 0 1 1 1 2 2 1 0 0 0 0 1 0 2 2 2 1 0 2 0 2 1 1 0 0 1 1 0 1 1 0 2 0 0 0 0 1 0 1 1 0 1 1 0 0 1 1 0 0 0 1 2 0 0 2 2 1 2 1 0 0 1 0 0 1 1 2 0 0 0 2 0 0 0 1 0 0 1 1 0 1 0 0 0 2 0 2 0 0 1 2 0 2 2 0 0 0 0 0 1 1 1 1 0 0 0 0 0 0 1 1 0 0 0 0 0 0 0 1 0 1 1 2 0 1 0
189 0 0 1 0 0 2 1 0 2 2 0 0 1 0 0 1 0 0 2 0 0 0 1 2 0 1 1 2 0 1 0 2 2 0 1 1 1 1 0 1 0 1 1 2 0 1 0 0 0 0 0 0 0 1 1 1 0 1 0 0 2 1 1 2 2 2 1 0 0 0 0 2 0 0 1 1 0 1 0 1 0 1 1 1 0 0 0 0 2 0 0 1 0 0 1 0 1 1 0 2 1 2 2 2 0 2 0 1 1 0 2 0 2 0 2 0 0 2 0 0 0 1 1 1 0 1 0 0 0 1 1 0 0 0 0 0 0 0 1 0 0 0 0 0 2 0 0 1 1 0 1 1 0 0 0 0 1 0 0 1 1 0 0 0 2 0 1 1 0 0 0 1 1 1 1 0 0 0 0 0 0 1 0 1 0 2 2 1 0 1 1 1 0 2 0 2 1 1 0 0 1 1 2 2 0 2 0 0 0 1 1 1 0 0 2 0 0 1 1 2 1 1 2 1 1 1 0 0 0 1 0 0 0 1 0 0 2 1 1 0 1 2 1 1 1 0 1 1 0 0 0 0 0 0 1 0 0 0 0 2 0 0 0 0 0 0 0 2 0 0 1 1 1 0 0 1 1 2 0 0 0 2 1 1 0 2 1 1 2 0 2 0 1 2 0 1 1 0 0 0 1 1 0 1 0 1 2 0 0 0 2 0 1 1 0 2 0 1 0 0 1 1 1 0 0 0 1 0 0 2 1 1 1 0 0 0 0 2 0 0 0 2 0 0 0 1 0 2 1 1 0 0 2 0 2 2 0 1 1 2 1 1 0 1 1 0 0 1 1 1 1 1 2 0 0 0 1 1 2 1 1 0 0 2 1 1 0 0 0 0 0 1 0 2 0 0 1 0 0 0 0 1 2 2 1 0 0 0 0 0 0 0 2 2 1 0 1 0 1 0 1 1 0 1 1 1 0 0 1 0 0 0 2 0 1 1 2 0 0 2 1 1 1 1 2 1 0 0 0 0 1 0 1 1 0 1 0 0 0 0 0 0 0 0 2 0 2 0 1 1 1 2 2 1 1 1 0 2 1 1 0 0 0 2 2 0 0 1 0 1 0 0 1 1 0 1 0 2 0 2 1 1 2 2 0 2 1 0 0 0 1 1 0 1 0 0 0 0 0 0 2 2 2 2 2 0 0 2 0 2 0 0 0 1 0 2 0 1 1 1 1 0 2 2 2 0 0 2 0 0 0 0 0 1 2 0 0 2 0 0 0 0 0 0 0 0 1 1 0 1 2 0 0 0 0 1 1 0 2 1 0 1 1 0 1 1 2 0 0 0 1 0 1 0 0 0 1 1 1 0 1 0 0 0 0 0 1 0 1 1 0 0 1 0 1 0 0 0 0 0 0 0 0 0 2 0 2 0 0 1 0 0 2 2 0 2 0 0 1 0 0 1 1 2 0 0 1 0 1 0 2 0 1 0 2 1 0 1 1 0 0 1 0 1 0 2 1 0 1 0 2 1 0 1 0 2 1 1 1 1 0 1 2 1 2 0 0 1 1 1 0 0 2 1 1 1 1 0 1 0 1 1 1 2 2 1 2 2 0 0 0 0 1 1 1 0 0 0 0 0 0 0 0 0 0 0 0 0 0 1 0 0 2 0 0 1 1 1 2 0 0 0 0 0 0 0 1 0 0 0 0 0 1 0 2 1 0 2 0 0 0 2 2 0 0 2 2 0 0 0 0 1 0 0 0 0 2 2 2 1 0 0 1 0 1 0 2 2 2 0 2 1 1 1 0 1 0 0 1 0 2 0 0 0 0 0 0 0 2 2 1 0 1 0 0 1 0 0 0 1 0 2 1 2 0 1 0 0 1 0 1 2 2 0 2 0 0 0 0 1 1 2 0 2 1 0 0 0 0 2 0 0 0 0 0 0 0 1 0 0 0 0 0 0 1 0 1 1 0 0 0 1 1 0 1 0 0 2 1 1 1 1 0 1 1 0 1 0 1 1 1 1 0 2 0 2 2 1 0 1 1 0 0 2 0 0 2 0 2 0 0 1 0 2 2 0 1 0 0 0 1 1 1 0 0 0 1 1 0 1 0 0 2 0 0 0 1 1 1 0 0 2 0 0 0 1 0 0 0 1 0 0 1 2 0 2 0 0 0 0 0 0 0 2 0 0 0 0 1 0 0 1 0 0 0 1 2 0 0 0 0 0 0 0 0 0 1 1 2 0 0 0 0 0 0 1 0 0 0 2 2
190 0 0 0 0 1 1 2 0 2 2 0 0 0 0 0 0 0 0 2 0 0 0 2 2 0 0 2 2 0 2 1 1 1 1 0 2 2 0 1 1 0 0 0 1 0 1 1 0 1 0 0 0 0 2 1 1 0 1 1 1 1 1 1 0 0 0 1 0 0 0 1 2 1 2 2 2 1 2 0 1 0 2 1 2 0 0 0 0 2 0 0 1 1 1 1 0 2 0 2 1 0 0 0 2 1 2 0 0 2 0 0 0 2 1 2 1 0 0 0 2 0 2 2 2 0 2 0 0 0 1 0 0 0 0 0 0 1 0 0 1 0 0 0 0 1 0 0 2 2 0 2 1 1 0 0 0 2 0 0 0 0 0 1 1 1 1 0 2 0 0 0 1 1 1 1 1 0 1 1 1 1 1 0 1 0 1 1 1 1 1 1 1 1 2 1 2 2 0 0 0 0 1 1 1 0 2 0 0 0 0 1 0 0 0 2 1 1 1 0 1 1 2 1 0 2 1 0 0 0 0 0 0 0 0 0 0 2 0 1 0 0 1 0 0 0 0 0 2 0 0 0 0 0 1 0 1 1 1 1 0 1 0 0 0 0 0 1 0 0 0 2 2 2 0 0 1 0 1 0 0 1 1 1 1 0 0 2 0 2 0 0 0 2 1 0 1 1 1 0 0 0 1 0 1 0 2 2 0 0 0 1 0 1 1 1 2 1 0 0 1 0 0 0 1 0 1 2 1 1 1 1 1 2 0 0 0 2 0 0 0 0 2 0 0 0 1 0 2 1 1 0 0 1 1 0 0 1 0 0 0 0 0 0 0 0 0 1 1 1 1 1 1 1 1 1 1 1 1 2 1 0 1 0 2 2 1 0 0 0 0 0 0 0 2 0 0 1 0 0 0 0 0 1 1 0 0 0 1 0 0 0 0 0 0 0 1 1 0 0 0 0 1 0 1 1 1 2 2 0 0 1 0 2 0 1 1 0 1 0 1 1 0 0 2 1 1 1 1 0 0 0 0 0 0 0 0 0 0 0 1 1 0 1 1 1 1 2 0 1 1 1 1 1 0 0 1 1 1 0 1 1 0 0 2 1 0 0 0 0 0 2 0 1 0 0 2 0 0 2 0 2 1 1 1 0 1 1 1 0 0 1 0 1 1 1 0 0 1 1 0 2 2 0 0 1 1 0 1 1 1 0 0 0 0 0 2 0 1 0 2 2 0 0 1 0 1 1 1 1 0 0 0 0 2 0 1 0 1 0 1 1 1 1 0 0 1 2 2 0 1 1 0 0 0 0 2 2 1 1 2 0 1 1 0 1 0 1 0 0 0 1 0 0 0 0 0 0 0 0 0 1 0 0 2 0 1 1 0 0 0 0 0 0 2 0 0 0 0 1 1 1 0 0 0 0 2 1 0 0 2 0 2 2 2 0 2 0 1 0 1 0 0 0 2 0 2 1 0 0 1 0 2 0 0 2 2 0 2 0 0 0 2 0 2 0 0 1 0 0 1 0 1 0 0 0 2 1 1 1 1 0 0 1 0 1 1 1 1 1 2 0 1 2 0 0 0 0 0 1 0 0 1 1 1 2 1 2 2 1 1 1 0 1 0 1 0 1 1 0 0 0 0 0 1 1 2 0 0 0 1 0 0 2 0 0 1 1 0 1 0 0 1 2 0 0 0 1 0 0 0 0 0 0 0 1 2 0 1 0 0 0 2 2 0 2 2 2 1 1 0 0 1 0 0 0 0 1 1 1 0 1 0 1 0 1 0 2 2 2 2 2 1 1 1 0 1 0 0 0 0 1 1 0 1 0 0 0 0 1 1 0 2 0 1 0 2 0 2 2 1 2 1 0 1 0 0 0 1 2 1 1 0 0 0 2 0 1 1 0 0 1 0 0 0 0 0 0 0 0 2 0 0 1 0 1 0 0 0 0 1 0 0 0 0 1 0 2 1 2 1 0 2 0 0 2 0 0 2 2 2 2 0 0 0 0 0 2 0 1 1 1 1 0 2 0 2 2 0 0 0 2 1 0 2 1 1 1 1 2 1 0 0 0 1 1 0 0 1 1 0 0 2 1 0 0 0 1 0 0 2 0 1 2 1 0 0 2 0 0 0 0 2 0 0 2 2 2 1 0 2 0 0 2 2 0 1 1 0 2 2 0 0 0 0 1 1 0 1 0 0 0 0 0 0 0 2 0 2 0 0 0 1 1 0 1 1 1 0 2 0 0 0 0 0 0 1 0 0 0 1 0
191 0 0 0 0 0 0 2 0 1 1 0 0 0 0 0 0 2 0 2 0 0 1 1 2 0 0 2 2 0 2 0 0 1 0 1 2 2 0 0 2 0 0 0 2 0 1 0 0 0 0 0 0 0 2 0 0 0 0 0 0 1 0 1 0 0 0 0 0 0 0 0 2 0 2 2 2 2 2 0 2 0 2 2 2 0 0 1 1 2 1 1 1 1 0 1 0 2 0 2 2 0 1 1 2 1 2 0 0 2 0 1 1 2 2 2 2 1 1 0 2 1 1 1 1 1 1 1 0 1 1 0 1 0 0 0 1 0 0 0 1 0 0 0 0 1 0 1 2 2 0 0 0 1 1 0 2 0 0 0 1 0 0 0 1 2 1 1 0 1 1 1 0 2 0 0 0 1 0 0 0 0 0 0 1 1 0 1 0 0 1 0 0 1 2 0 2 2 0 1 0 1 0 1 1 1 2 0 0 0 0 0 2 0 0 2 1 0 0 0 1 0 2 2 0 2 2 0 0 0 0 0 0 1 1 0 1 2 0 1 0 1 2 2 2 2 0 0 1 1 1 1 1 0 0 1 1 0 0 0 0 0 0 0 0 0 0 0 0 0 1 1 1 2 0 0 0 1 0 0 0 1 2 1 2 1 1 2 0 2 0 0 0 2 1 1 1 1 1 1 1 1 1 0 1 0 1 2 0 0 0 1 0 2 1 0 1 0 0 0 0 0 0 0 1 0 0 1 1 1 2 2 0 1 0 0 0 1 1 0 0 0 2 0 2 2 0 0 1 0 0 1 1 2 1 1 1 0 0 2 2 0 1 0 1 1 0 2 2 0 0 0 0 2 0 0 2 0 0 1 2 1 1 1 1 0 0 0 0 0 0 0 1 0 2 1 1 2 0 0 0 0 0 1 1 1 0 1 1 0 0 0 0 2 2 1 0 0 0 0 1 2 1 1 1 1 0 0 0 0 1 0 0 0 0 0 0 1 0 0 1 1 0 0 2 1 1 0 2 0 0 1 0 1 1 0 1 0 0 0 1 1 1 0 0 1 1 2 0 2 2 2 1 1 1 0 1 0 2 0 1 0 0 1 1 1 1 2 0 1 1 0 0 2 1 0 2 2 2 0 0 2 2 2 1 0 1 1 1 0 0 1 0 0 1 1 0 0 1 1 0 1 2 0 1 2 0 1 0 2 0 1 0 1 1 0 1 0 2 1 1 1 0 0 2 1 0 0 1 1 0 1 0 0 2 0 0 1 1 1 0 0 1 1 0 0 0 0 0 0 1 1 0 0 0 0 1 2 0 2 2 0 1 1 1 0 1 1 0 0 1 0 0 1 0 1 0 0 1 0 0 1 1 1 2 0 0 1 0 1 0 0 0 0 1 0 0 0 1 0 0 0 0 0 1 0 1 1 0 0 2 0 1 2 1 1 2 1 0 0 1 1 1 1 1 0 0 1 0 0 0 1 2 0 0 1 2 0 1 0 0 0 1 0 0 1 1 0 0 2 0 2 0 0 0 1 1 0 1 1 1 0 1 1 0 2 2 1 0 1 1 1 0 1 1 0 0 0 0 1 0 0 0 0 0 2 0 1 1 0 0 0 0 2 0 0 0 0 0 0 0 1 0 0 1 0 0 0 0 0 1 0 0 2 0 0 1 0 1 1 0 0 0 0 0 0 0 1 2 1 0 1 0 0 1 1 1 0 2 0 0 0 2 2 0 1 2 1 1 1 1 1 0 0 0 0 1 2 2 2 1 0 0 1 0 1 1 2 1 2 0 1 0 1 1 1 0 0 0 0 0 0 0 0 0 0 2 1 1 2 1 0 1 0 0 1 1 0 1 0 1 1 0 0 0 0 0 0 1 2 1 1 0 1 0 2 0 1 1 0 0 0 1 1 1 0 1 0 0 0 2 0 0 0 1 0 1 1 0 0 2 0 0 0 0 0 1 0 1 0 0 0 1 1 0 1 0 1 2 1 1 1 0 0 0 0 0 2 1 1 1 2 1 0 1 0 2 2 0 0 0 2 1 0 1 2 0 1 0 1 0 0 0 0 0 0 0 2 0 1 0 1 2 2 0 0 1 1 0 1 2 0 1 1 0 0 0 1 0 0 0 0 2 1 1 0 0 0 0 0 1 0 2 0 0 0 0 0 0 0 0 2 2 0 2 1 1 0 1 1 1 0 0 0 0 0 2 0 1 0 0 0 2 2 0 0 2 1 0 2 1 1 0 0 1 0 0 1 1 0 0 0
192 0 1 0 0 0 1 1 1 1 2 0 1 1 1 0 0 1 1 1 0 0 1 2 2 0 1 2 2 0 2 0 1 1 0 2 1 2 0 0 1 0 0 0 2 0 1 1 0 2 1 0 1 0 1 0 0 0 1 1 1 1 0 0 1 0 1 1 0 0 0 0 1 0 0 2 2 0 2 0 0 0 2 1 1 2 0 0 0 2 0 0 1 1 0 2 1 1 0 1 0 0 1 1 2 0 2 1 1 1 1 1 0 1 0 1 0 0 0 0 2 0 2 2 1 0 1 0 0 0 1 0 1 0 0 0 0 0 0 1 0 0 0 0 0 1 0 0 0 1 0 2 0 0 0 0 0 0 0 1 0 1 0 1 0 1 2 0 1 1 1 0 0 2 0 0 0 0 0 0 0 1 0 1 1 0 2 1 0 0 0 1 0 0 2 0 1 1 0 0 0 0 1 1 1 2 1 1 1 0 0 2 1 0 0 2 0 0 1 0 1 0 1 2 1 0 0 0 1 0 0 0 0 0 2 0 0 1 1 0 0 1 2 0 2 2 2 0 1 0 0 0 0 0 0 0 0 0 0 0 0 0 0 0 1 0 1 0 2 1 0 0 2 2 0 0 1 1 0 0 0 1 2 1 2 0 0 2 0 2 0 0 0 2 1 0 0 0 1 0 1 0 0 2 0 0 0 2 0 0 0 1 0 1 2 0 1 1 1 0 0 2 0 1 1 0 1 2 0 0 2 0 1 2 0 0 0 2 0 1 0 0 2 0 0 0 0 0 1 1 1 0 1 1 0 1 1 0 0 1 1 0 0 0 0 0 0 1 1 1 1 1 0 2 0 0 0 0 0 0 1 1 0 0 1 1 1 0 0 0 0 0 1 0 2 0 0 2 1 1 1 1 1 1 2 1 0 1 0 0 0 0 0 0 0 0 0 1 1 1 0 1 1 0 1 1 0 0 0 0 2 0 2 0 1 1 0 0 0 0 1 1 2 2 0 1 2 1 2 0 0 1 1 1 1 1 0 1 2 0 1 1 0 1 0 1 1 2 0 1 1 0 1 1 0 0 1 1 2 1 1 1 0 0 2 1 0 0 0 0 0 0 1 0 1 0 1 1 2 1 0 2 2 1 2 0 2 1 0 0 0 2 1 1 0 2 1 0 1 1 1 2 2 2 2 2 0 0 1 1 1 1 2 0 0 1 1 0 1 0 1 1 0 1 2 1 0 1 0 2 0 1 0 0 1 1 0 0 1 1 0 0 1 1 0 0 1 0 0 2 1 0 0 0 0 0 2 1 0 2 1 0 1 1 1 1 0 1 1 1 0 0 0 1 0 2 0 0 0 0 0 2 0 0 2 0 2 0 0 1 0 0 0 0 1 0 0 0 0 0 0 0 0 0 0 0 2 1 0 0 0 0 0 2 1 0 2 0 1 0 1 1 0 0 1 0 1 1 0 1 0 2 2 0 0 2 1 1 2 0 0 0 1 1 1 0 2 2 0 0 1 0 1 0 0 0 1 0 1 1 0 2 0 2 1 2 1 0 0 1 1 0 1 1 1 0 0 1 0 1 1 0 0 0 2 1 0 1 2 1 2 1 0 2 0 1 0 0 0 0 0 0 0 0 0 2 2 0 1 0 2 1 0 2 0 0 1 0 0 0 0 0 0 0 0 0 0 1 0 0 0 0 0 0 0 2 1 0 2 1 1 1 2 2 0 0 2 1 1 1 0 0 1 0 0 0 0 0 0 0 1 1 2 0 0 2 0 1 1 2 0 2 2 0 2 0 0 2 0 2 0 2 0 0 0 1 2 0 1 2 2 0 0 1 0 0 1 0 2 0 1 2 2 2 2 0 2 0 2 2 1 1 1 0 0 2 1 1 1 0 1 1 1 1 1 0 1 0 0 0 2 0 0 0 0 1 0 0 0 0 0 0 0 0 0 1 0 0 1 2 1 0 0 2 0 1 0 2 2 2 2 2 0 0 0 0 0 0 0 2 2 1 0 0 1 1 1 2 0 0 0 1 0 1 2 1 1 2 0 1 1 0 1 1 2 2 0 0 1 0 1 1 2 0 0 0 0 1 0 0 2 0 1 1 2 0 1 1 0 0 0 0 2 2 1 2 2 1 0 0 2 0 1 0 1 0 1 1 0 1 1 1 0 0 2 0 0 0 1 1 0 0 0 0 0 0 2 0 1 0 0 0 1 1 0 1 1 0 1 2 0 0 0 0 0 0 0 0 0 1 2 0
193 0 1 0 0 1 2 2 0 1 1 0 2 2 1 1 0 1 1 1 1 0 1 2 2 0 2 2 2 0 2 0 1 1 1 1 1 1 0 0 2 0 1 0 1 1 1 1 0 1 0 0 0 1 1 0 1 0 0 0 1 2 1 2 0 0 0 1 0 0 0 1 2 0 1 1 0 1 2 0 1 0 2 1 2 0 0 0 0 2 0 0 1 0 0 2 0 0 0 0 1 1 0 2 2 0 2 1 1 1 0 2 0 0 0 0 0 0 2 1 0 1 1 1 1 1 1 1 1 1 1 0 0 0 1 0 0 0 0 2 0 0 0 1 0 0 0 0 1 2 0 1 0 1 0 1 0 0 0 0 1 1 0 1 0 1 0 2 0 0 0 0 0 2 0 0 0 1 1 1 1 0 1 1 2 0 2 2 0 1 1 2 1 1 2 0 1 2 0 0 0 0 0 0 0 1 2 0 0 0 0 0 1 0 0 1 1 0 1 1 2 1 2 2 0 1 1 0 0 0 0 0 0 0 2 0 1 2 0 2 0 0 2 1 1 1 0 0 0 1 1 1 0 0 0 0 1 0 0 0 1 0 0 0 1 0 1 0 0 0 0 2 2 2 1 1 0 1 1 0 1 2 1 1 1 0 0 2 0 2 0 0 0 2 2 0 1 0 0 1 0 0 0 0 0 1 1 2 0 1 0 2 0 1 2 1 1 0 0 0 1 1 0 0 1 0 0 1 0 0 0 0 0 1 0 1 1 1 1 1 2 1 2 0 1 1 0 0 2 2 2 0 0 0 0 0 0 1 0 1 1 0 2 0 2 0 0 2 2 0 0 0 1 2 0 0 2 0 0 1 2 1 0 0 2 2 1 0 0 0 0 0 0 0 2 1 1 0 0 0 0 0 0 2 2 1 0 0 0 0 0 0 0 0 0 0 1 0 1 0 0 1 0 0 0 2 0 0 0 0 0 0 1 0 0 1 0 1 0 0 2 0 1 0 1 1 1 0 0 0 0 1 0 1 0 0 0 0 0 0 0 0 0 1 0 1 1 2 0 1 1 1 2 2 1 0 1 0 1 0 0 0 0 0 2 1 0 0 2 0 2 0 1 1 1 0 1 0 0 2 0 2 2 1 2 0 2 1 0 1 1 0 0 2 0 2 2 0 2 2 0 2 1 0 0 1 1 1 0 2 0 2 0 0 0 0 0 2 1 1 0 1 0 1 2 0 1 2 0 2 2 2 1 0 1 1 0 0 2 0 0 0 0 2 0 0 2 0 0 1 0 0 1 0 1 0 2 2 0 1 2 0 0 1 0 1 1 1 0 0 0 0 0 1 1 0 1 2 2 2 2 1 0 0 1 0 1 2 0 2 1 1 0 1 1 0 0 0 0 0 0 0 0 1 0 1 1 0 0 0 0 0 1 0 2 0 0 0 0 0 0 0 1 1 2 0 2 1 0 1 0 1 1 1 0 1 2 1 1 0 0 0 1 0 0 1 1 1 0 1 0 2 0 0 1 0 2 2 2 0 2 0 0 2 0 2 2 0 1 1 1 0 0 2 1 0 0 0 0 1 0 1 0 0 0 2 0 2 2 0 0 0 0 1 0 0 0 1 1 0 0 1 0 0 1 0 0 0 0 0 2 0 0 2 1 0 0 0 1 1 1 1 0 1 0 0 0 0 0 0 0 0 0 0 0 1 1 0 0 0 0 0 1 0 0 0 1 1 1 1 0 0 0 1 1 1 1 2 2 2 1 0 0 0 0 2 0 2 1 2 1 1 1 0 0 0 0 1 0 1 0 2 1 0 1 1 2 0 1 2 2 1 0 1 0 0 1 1 1 1 1 2 1 0 1 0 0 0 1 2 1 1 1 1 0 2 0 0 1 0 1 1 1 1 1 0 1 0 0 1 1 0 0 1 0 0 0 0 0 0 1 0 0 0 0 0 1 0 1 1 0 0 2 0 0 1 0 1 1 1 2 2 0 0 0 0 0 2 1 2 2 1 1 0 2 0 2 1 1 0 0 1 1 0 2 0 1 2 0 1 1 0 1 0 1 1 0 0 2 1 1 0 1 0 0 0 2 0 0 2 2 0 0 1 1 0 1 0 0 0 1 1 2 1 1 0 0 0 0 0 2 0 1 1 1 0 1 0 0 1 1 0 0 0 1 0 1 0 2 1 0 0 0 0 0 0 1 2 0 1 0 0 0 0 0 0 0 0 0 1 0 0 0 1 1 0 1 0 0 0 0 0
194 0 0 0 1 0 1 0 0 1 1 1 1 1 0 0 0 1 1 1 1 1 0 2 2 0 1 2 2 1 2 1 2 2 0 2 0 1 1 0 1 0 0 0 2 1 0 0 0 1 0 0 1 0 1 0 1 0 1 0 0 1 1 1 1 1 1 1 0 0 0 1 2 0 1 1 1 0 2 0 0 0 2 1 2 0 0 0 0 2 0 0 2 1 1 1 0 1 0 0 1 2 1 1 1 1 1 0 0 2 0 2 0 2 0 2 0 0 1 0 2 0 2 2 1 0 1 0 1 0 1 0 0 0 1 0 0 0 0 2 1 0 2 0 2 2 1 0 0 1 0 1 0 0 0 0 0 1 0 1 0 2 0 1 0 2 1 1 0 1 1 1 0 2 0 1 1 1 1 1 1 0 0 1 1 0 2 1 0 0 0 1 1 1 1 0 2 2 0 0 0 0 0 2 2 0 2 1 1 2 0 1 2 0 0 2 2 0 1 0 2 2 2 2 0 1 1 0 1 0 0 0 0 0 1 0 1 2 0 2 0 0 2 1 2 2 1 0 2 0 0 0 0 0 2 0 0 0 0 0 0 0 0 0 1 0 1 1 1 1 0 1 1 2 0 0 0 2 2 0 2 2 1 0 1 0 0 1 0 2 0 0 1 2 1 0 0 1 1 0 1 0 0 0 0 1 2 1 0 0 0 1 0 2 1 0 2 0 1 0 1 2 1 0 1 0 1 0 1 1 2 0 0 1 0 0 0 2 0 0 0 1 2 0 1 1 1 0 1 2 2 0 0 1 0 1 1 0 0 2 2 0 0 0 0 1 0 2 1 1 1 1 0 2 1 1 1 1 1 2 2 0 0 1 1 1 1 0 0 0 0 0 0 0 2 0 0 0 2 2 0 2 1 0 0 0 1 0 0 1 0 0 0 0 0 0 1 0 1 0 0 1 1 1 0 1 0 0 0 1 0 1 0 2 0 1 0 2 0 0 1 0 1 2 0 2 2 0 0 0 0 1 0 2 1 0 1 1 1 1 0 0 0 1 0 0 2 2 0 1 1 1 1 1 0 0 0 0 2 1 2 0 0 1 1 2 0 1 1 1 1 0 0 1 1 0 2 0 1 1 1 1 2 1 2 1 2 1 2 0 1 1 0 0 1 1 0 0 0 1 1 1 2 0 0 1 0 0 1 0 2 0 0 0 0 0 1 1 0 2 0 0 0 0 0 0 0 0 2 0 0 0 0 0 2 0 0 0 1 0 0 0 0 1 1 1 0 1 1 1 1 1 1 0 0 0 1 2 0 2 2 0 0 1 0 0 0 2 1 1 0 0 0 0 0 0 0 0 0 0 0 2 0 0 2 0 2 0 1 2 0 0 0 0 0 1 1 0 0 1 1 1 0 0 0 1 1 1 0 0 1 0 0 1 2 0 2 0 1 0 2 1 0 0 2 0 2 1 0 2 0 0 1 0 0 2 2 0 2 1 1 0 2 0 1 1 0 0 2 0 1 0 2 0 0 0 1 0 2 0 1 0 1 0 0 1 1 1 0 0 1 0 0 2 0 0 0 0 0 1 0 1 0 0 1 1 0 2 1 0 0 0 0 1 0 1 0 0 0 0 0 0 0 0 1 1 1 0 0 0 1 0 0 2 0 0 1 0 1 1 1 1 0 0 0 0 0 1 1 1 1 1 0 0 0 1 0 0 1 0 0 0 2 0 0 0 2 1 2 2 1 0 0 1 0 0 0 1 1 1 1 1 2 0 0 0 2 2 2 2 0 2 2 0 1 0 0 1 0 1 1 1 0 1 0 0 1 1 1 2 1 0 0 1 0 1 2 0 1 0 2 1 1 0 1 0 0 0 2 2 1 1 1 1 0 1 0 0 0 0 0 0 0 0 0 0 0 0 0 0 2 0 0 0 0 1 0 1 0 0 0 0 0 0 0 2 1 0 2 0 0 0 1 1 0 1 0 0 1 1 2 1 0 0 0 0 1 1 0 2 2 1 0 0 2 1 2 1 0 0 0 1 1 0 1 2 0 2 0 1 1 0 0 0 1 1 0 2 1 1 0 0 2 1 0 0 2 1 0 0 1 0 0 0 1 0 1 0 0 0 0 0 1 0 0 1 2 0 0 0 2 1 2 0 0 0 0 1 0 2 1 0 2 0 1 1 1 0 1 2 1 0 0 0 0 2 0 1 1 0 0 0 1 1 0 1 1 1 0 2 0 0 0 0 0 0 1 1 1 1 1 0
195 0 0 0 0 1 2 1 0 0 0 0 0 0 0 0 0 1 1 1 1 1 1 1 1 1 2 2 2 0 2 1 1 1 2 0 2 1 1 0 0 0 1 1 2 1 0 0 0 0 0 0 2 0 0 0 1 1 1 1 1 1 2 1 0 0 0 1 0 0 0 1 1 0 0 2 2 2 2 0 2 0 2 0 1 0 0 1 1 2 1 1 1 0 0 1 0 1 0 1 1 0 1 1 2 1 1 0 1 1 0 1 1 1 1 1 1 0 2 0 1 0 1 1 1 1 1 0 1 0 0 0 1 0 0 1 0 0 0 0 0 0 0 0 0 1 0 0 1 2 0 2 0 0 0 0 1 1 0 0 0 0 0 1 1 2 2 1 1 1 0 0 1 1 1 2 0 1 0 1 0 1 1 0 1 0 2 1 1 0 2 0 0 2 2 0 1 2 1 0 0 0 0 1 1 1 1 1 2 1 1 0 2 0 0 2 1 0 2 1 2 1 1 1 0 1 1 0 0 0 1 0 0 0 0 0 0 2 0 1 0 0 2 1 2 1 1 0 1 0 0 0 0 1 0 0 0 0 0 0 0 0 0 0 1 0 0 0 1 1 0 1 1 2 0 0 0 0 2 0 0 0 2 2 2 0 1 2 0 2 0 1 1 2 1 0 0 0 1 0 0 0 1 0 1 0 0 2 1 0 1 1 0 2 1 1 2 1 1 0 0 1 0 0 0 0 0 1 0 0 1 1 0 1 0 0 0 2 0 1 0 1 1 0 0 0 1 1 2 0 0 1 1 1 0 0 0 1 0 2 2 0 1 0 1 2 0 1 2 0 0 0 1 2 0 0 1 0 0 1 2 1 0 0 1 1 1 0 0 0 0 0 2 0 2 2 2 0 1 1 0 1 0 2 2 1 0 0 0 0 0 0 0 0 0 0 2 1 0 1 0 1 1 0 2 2 1 0 0 1 1 1 1 1 1 0 0 2 1 1 2 0 0 0 2 1 1 0 1 1 0 0 1 1 1 1 0 1 2 0 0 1 0 1 0 0 2 2 0 1 1 1 1 1 1 0 1 1 2 0 0 0 0 2 1 1 1 1 0 1 1 0 0 1 1 0 1 1 1 0 0 2 2 1 1 1 1 0 1 0 0 1 0 0 0 1 0 0 0 0 0 2 2 0 1 2 0 1 1 1 1 1 0 0 0 0 0 0 2 2 0 0 0 0 1 1 0 1 1 1 1 1 0 0 1 2 0 0 0 1 0 1 0 1 0 0 1 0 0 0 1 1 1 0 1 0 1 1 0 1 1 1 2 1 2 0 2 2 1 1 0 0 2 0 1 1 0 0 0 0 0 1 0 1 2 0 2 0 1 2 0 0 0 0 2 0 0 0 1 0 0 0 0 1 1 0 2 2 0 0 1 0 0 2 1 1 2 0 0 0 2 1 1 1 2 0 1 1 0 0 0 2 1 1 0 2 1 1 2 0 0 0 2 1 0 1 1 0 1 0 1 0 1 0 1 0 2 0 2 1 0 1 1 1 0 2 0 1 0 1 0 0 0 1 0 0 1 0 0 1 0 0 0 0 1 2 0 1 2 0 0 0 0 1 0 1 0 2 1 0 1 0 0 0 1 1 1 0 0 0 1 0 1 1 2 1 0 1 0 1 0 0 1 0 0 0 0 0 0 0 0 0 0 1 0 1 0 0 2 0 0 0 1 0 0 0 1 1 2 2 1 1 0 0 0 1 0 0 0 1 0 0 1 0 0 1 1 1 1 2 1 2 2 0 2 0 0 0 0 1 0 1 0 0 0 0 2 0 0 2 1 0 1 1 1 0 2 0 1 0 1 1 1 0 1 0 0 0 1 1 1 0 1 2 0 2 0 1 1 0 1 1 0 0 0 0 0 0 0 1 2 0 0 0 0 0 0 0 0 0 0 0 0 0 0 2 1 0 1 1 0 0 1 1 0 2 0 2 2 1 1 1 2 0 2 1 0 1 0 2 2 1 1 1 2 1 1 2 0 0 0 1 0 1 1 1 0 2 0 0 0 0 1 0 1 1 0 1 2 1 0 1 2 2 0 0 1 1 0 0 2 0 0 1 0 0 0 1 1 1 0 0 2 1 1 2 2 0 0 0 2 1 2 0 0 0 0 0 0 1 1 1 0 0 0 2 0 0 1 0 0 0 0 0 0 1 1 2 0 0 0 0 0 1 0 1 1 1 1 2 0 0 0 1 0 0 0 0 0 0 0 0
196 0 0 0 0 0 0 1 0 1 1 0 0 0 0 0 0 1 2 0 0 0 0 2 2 0 1 1 2 0 2 0 2 2 1 0 2 1 0 0 1 0 0 0 2 2 1 2 0 2 0 0 1 0 1 0 1 0 0 0 0 1 1 1 2 2 2 1 0 0 0 1 1 0 0 2 2 2 2 0 2 0 2 0 1 0 0 0 0 2 0 0 1 0 0 0 0 1 0 0 2 0 1 1 2 1 2 0 0 1 0 2 1 1 0 1 0 0 0 0 2 0 1 1 2 0 1 0 2 0 0 0 1 0 0 1 1 0 0 2 0 0 0 0 0 1 1 0 0 1 0 1 0 0 0 0 1 2 1 1 0 0 0 1 1 2 0 0 1 0 0 0 0 2 1 1 0 2 0 0 0 1 0 0 0 0 1 1 0 0 0 1 2 2 2 1 2 2 0 0 0 0 0 1 1 2 0 1 0 0 2 2 2 0 0 2 0 0 2 2 2 0 2 2 0 1 1 0 0 0 0 1 0 0 0 0 0 2 0 1 0 0 2 2 2 2 0 0 2 0 0 0 0 1 0 0 2 0 0 0 0 0 0 0 1 1 0 0 2 0 0 2 2 2 1 1 0 0 2 0 0 0 2 2 2 0 2 0 1 2 0 1 0 1 1 0 1 1 0 1 0 0 0 2 0 0 0 1 1 0 1 2 0 1 1 1 2 1 0 0 1 0 1 0 1 0 0 1 0 0 1 1 1 2 0 0 0 0 2 0 0 0 2 0 0 0 0 1 2 1 0 0 0 2 1 1 1 0 1 1 2 1 1 1 1 0 0 1 2 0 0 0 2 2 0 0 1 1 1 2 2 0 1 1 1 0 0 1 1 0 0 0 1 0 2 0 0 2 1 0 0 0 0 2 2 0 0 0 0 0 0 0 0 1 1 1 0 1 1 1 0 0 1 0 1 0 0 0 0 0 0 0 1 1 1 0 0 0 0 0 1 1 2 0 1 1 1 1 2 0 0 1 0 0 0 0 0 1 1 1 1 1 1 0 0 1 1 2 0 0 0 1 2 2 0 1 0 0 2 2 2 1 0 1 1 2 1 0 1 0 2 0 0 2 0 0 1 0 2 0 2 2 2 1 1 1 1 1 1 0 0 2 1 0 0 2 0 0 1 1 0 1 2 0 0 2 0 1 1 1 1 1 1 0 0 0 0 0 1 0 0 2 0 1 2 0 0 0 1 1 0 1 1 0 2 0 1 1 2 0 2 0 1 1 0 0 1 1 1 1 1 1 1 0 1 0 1 1 0 1 1 0 2 0 2 0 1 1 0 0 0 0 0 0 1 1 1 1 1 0 0 2 1 0 1 1 1 0 0 1 0 0 0 1 0 0 0 0 0 0 0 0 0 0 0 0 2 1 0 0 1 0 1 1 2 1 2 0 0 0 0 0 0 0 1 0 1 2 0 1 1 2 0 2 0 2 0 1 1 1 1 0 1 1 1 1 1 2 0 0 0 1 0 0 0 1 1 0 2 0 1 0 0 2 0 2 2 1 1 1 2 0 0 0 0 1 1 0 0 0 0 0 0 1 1 2 1 1 2 0 0 0 0 2 0 1 1 0 0 0 0 0 0 0 1 1 1 0 1 0 2 1 0 1 1 1 1 1 1 2 0 2 1 1 0 0 0 0 1 1 1 1 0 0 0 2 0 0 1 0 0 0 2 1 0 1 2 2 2 2 0 1 1 0 0 1 0 2 2 2 1 0 0 1 0 1 0 2 2 2 1 2 1 1 2 1 0 1 0 1 0 1 1 1 1 0 2 0 0 0 0 0 0 1 0 0 2 1 1 0 2 1 0 0 2 0 1 0 1 1 0 1 1 1 0 1 1 0 2 1 1 1 2 0 2 2 0 0 0 0 2 1 0 1 0 1 1 0 0 0 0 0 1 0 0 0 1 1 1 1 0 0 1 1 0 1 0 1 0 0 1 1 0 0 0 0 0 1 0 0 0 2 0 0 2 0 2 2 0 0 0 2 0 1 2 1 1 1 1 2 0 0 1 0 1 0 0 1 0 0 0 1 2 2 0 0 0 1 1 0 2 0 0 0 1 0 1 0 0 0 0 0 2 0 0 1 1 0 0 1 2 0 0 1 2 1 1 1 0 1 2 0 2 0 1 1 2 0 2 2 2 0 0 0 0 2 0 0 2 0 0 0 0 0 0 1 1 0 0 2 0 0 0 0 1 1 0 1 1 2 2 0
197 0 1 0 0 1 2 1 0 0 0 1 1 2 1 0 1 0 0 2 0 0 0 2 2 0 1 0 1 1 2 0 1 0 2 1 2 2 0 0 2 0 1 1 2 1 1 0 0 1 0 0 2 0 0 0 1 0 0 0 0 2 1 2 0 0 0 1 0 0 0 0 1 0 1 2 2 0 1 0 1 0 2 2 2 1 1 1 1 2 1 1 2 2 0 0 0 1 0 1 1 0 1 1 2 0 2 2 2 0 0 2 0 1 0 2 0 0 0 0 2 0 1 1 1 1 1 0 0 0 1 1 0 1 0 1 1 0 0 2 1 0 0 0 1 1 0 0 0 0 0 0 0 0 0 0 0 2 0 0 1 0 1 1 0 0 1 0 0 0 0 0 0 2 1 1 0 0 0 1 0 1 0 2 1 0 2 0 0 0 2 0 0 0 2 0 1 2 1 0 0 0 0 1 1 1 1 1 0 0 1 1 0 0 0 2 0 0 1 1 1 0 1 2 0 0 0 0 0 0 1 1 0 1 0 0 1 2 0 1 0 0 2 1 1 1 0 0 1 0 0 0 1 0 0 0 0 1 0 0 0 0 0 0 1 0 0 0 1 0 0 0 1 1 1 0 0 0 1 0 0 1 2 1 2 0 0 2 0 2 0 0 0 2 1 1 1 1 0 1 0 2 1 0 1 0 2 2 1 0 0 2 0 2 1 0 2 0 1 0 1 1 0 0 0 0 0 1 1 1 2 1 0 1 0 0 0 2 0 2 1 1 1 0 1 1 0 0 1 2 2 0 0 2 2 0 0 1 0 1 1 0 1 0 1 1 0 2 2 0 0 0 0 2 0 0 1 0 0 1 0 0 1 0 0 1 1 0 0 0 0 0 1 0 2 0 0 2 0 0 0 0 0 2 2 1 0 1 0 0 0 0 0 0 0 0 1 1 1 1 0 0 0 1 0 1 1 0 0 2 0 0 0 1 1 0 0 2 0 0 2 1 1 1 1 2 2 1 2 0 0 1 2 2 2 2 0 1 1 1 1 1 1 0 1 2 0 2 0 0 1 0 2 2 1 0 2 0 1 1 2 0 0 0 2 2 0 1 0 0 1 1 0 2 2 0 2 0 1 1 0 2 2 1 2 1 2 2 2 0 0 2 1 0 1 1 0 0 2 0 0 2 1 0 0 1 0 0 1 1 1 0 0 0 1 0 1 1 1 2 0 2 0 1 2 2 0 1 1 1 0 0 1 0 2 0 1 0 1 0 1 0 0 2 0 0 2 0 0 0 0 1 1 0 0 0 1 2 0 2 2 0 1 1 1 0 0 0 0 0 0 0 1 0 0 0 0 0 0 1 0 2 0 1 2 0 1 1 0 1 0 0 0 2 0 2 0 0 1 0 0 0 0 0 0 0 2 2 0 0 2 0 0 1 2 0 2 1 1 0 1 1 2 2 2 0 0 2 1 1 0 1 2 0 0 1 2 0 2 0 0 0 1 1 1 0 1 1 1 1 0 1 0 0 1 1 1 0 2 0 0 1 0 2 1 2 1 1 0 0 1 0 0 1 0 0 1 0 0 1 0 0 0 0 1 2 1 2 2 0 0 0 0 2 1 2 1 0 0 0 0 0 0 0 0 1 1 0 1 0 2 1 1 1 1 1 1 1 1 2 0 2 0 1 0 0 1 1 1 0 1 1 0 0 0 2 0 0 2 1 0 0 2 0 0 0 2 0 0 0 0 0 1 1 1 1 0 1 0 1 0 1 0 2 1 1 0 1 1 2 1 2 2 0 1 0 0 0 0 2 0 1 1 0 1 0 0 0 1 2 2 0 1 0 1 0 1 1 0 1 0 1 0 0 2 0 1 0 1 2 0 2 0 0 0 1 0 0 0 0 0 0 2 0 2 0 0 0 0 1 2 0 0 0 0 0 0 0 0 0 0 0 0 0 0 0 1 1 1 0 0 0 2 0 0 2 0 0 1 1 1 1 0 0 0 0 0 1 0 2 2 1 1 1 2 0 2 2 0 0 0 1 0 0 2 1 1 0 0 1 0 0 0 0 0 0 0 1 2 2 0 0 1 1 0 0 1 0 0 1 2 0 0 0 0 0 0 1 0 0 1 1 2 0 0 1 1 0 0 0 2 0 0 2 2 0 2 0 0 1 0 1 1 0 0 1 2 1 1 1 0 0 0 0 0 0 0 1 0 0 0 0 1 1 0 1 2 1 1 2 0 0 0 1 1 0 1 0 0 1 1 0
198 0 0 1 1 0 1 0 0 0 0 1 1 0 0 0 0 2 2 0 1 1 0 2 2 1 2 1 1 2 2 1 2 2 1 2 1 1 1 0 1 0 0 0 2 2 0 1 0 2 1 0 1 1 0 1 0 0 1 0 2 2 2 2 0 1 1 1 1 1 0 1 2 0 1 1 1 2 2 0 2 0 1 0 0 0 1 0 0 2 0 0 1 0 1 1 0 2 0 1 2 0 0 0 2 1 2 1 1 1 0 2 1 2 1 2 1 0 1 0 1 0 1 1 0 0 0 1 1 1 1 0 0 0 0 0 0 0 1 1 0 0 0 0 0 0 0 0 0 1 0 1 1 1 1 1 0 1 0 1 0 1 0 0 0 2 1 0 1 1 1 2 1 1 1 0 0 0 0 0 0 0 0 0 0 0 0 2 0 0 0 2 0 2 2 0 2 2 0 0 0 0 0 1 1 0 2 1 1 2 0 1 2 0 0 2 0 0 2 1 2 0 2 1 0 2 1 0 0 0 0 1 0 0 2 0 0 2 0 1 0 0 2 2 1 2 0 0 1 1 1 1 0 0 1 0 0 0 0 0 0 0 0 0 1 0 0 0 1 1 0 1 0 1 0 0 1 1 2 0 1 1 1 0 2 1 1 1 0 2 0 2 0 2 2 0 1 0 0 0 0 0 0 1 0 0 1 2 0 0 0 2 0 2 1 1 1 0 1 0 1 1 0 0 1 0 0 1 0 0 1 1 0 2 0 0 0 0 2 0 0 0 1 1 1 1 0 0 2 2 2 0 0 1 1 0 0 1 0 1 1 0 2 0 2 0 0 1 2 0 0 0 1 2 0 0 1 0 0 2 2 0 1 0 0 0 0 1 1 1 1 1 0 0 1 1 2 2 1 1 1 1 1 1 2 1 0 0 0 1 1 1 0 0 0 0 2 0 0 0 0 1 1 2 0 0 0 1 1 0 0 1 0 2 0 1 0 1 2 1 2 1 1 0 2 0 0 0 1 0 0 1 1 2 1 0 1 2 1 1 1 1 1 1 0 1 1 2 0 0 0 0 2 2 0 1 0 0 2 0 2 0 0 2 1 1 1 0 1 0 1 1 0 1 0 0 2 0 2 0 2 2 1 1 1 0 2 1 1 0 0 1 0 0 1 1 0 0 0 1 1 1 2 0 1 2 0 0 1 1 1 0 0 1 1 0 0 1 2 0 1 2 0 0 1 0 1 0 2 0 0 0 1 0 2 0 0 2 1 0 0 0 0 1 0 0 1 1 1 1 1 2 0 0 0 0 1 2 0 1 2 0 0 0 0 0 0 2 0 0 0 0 0 0 0 0 0 0 0 0 0 2 1 0 2 1 2 0 0 1 2 0 0 0 1 0 1 0 0 0 0 0 0 0 0 0 2 2 0 0 1 0 0 2 2 0 2 0 1 0 2 1 0 0 2 0 1 1 0 0 0 2 2 0 0 1 2 0 0 0 0 0 0 1 0 0 1 0 2 0 0 0 1 0 1 0 2 0 2 0 0 0 0 2 1 2 1 0 1 1 2 0 0 2 1 0 0 0 0 1 1 0 0 0 1 1 1 2 2 0 0 0 0 1 0 1 0 1 0 0 1 0 0 0 0 2 2 0 1 0 1 1 0 2 1 1 1 0 0 0 0 0 0 0 0 1 0 0 0 0 0 0 0 0 0 1 1 0 2 1 0 0 2 1 0 2 2 2 1 0 0 0 1 0 0 0 0 0 0 1 0 1 2 0 0 2 0 0 0 2 0 2 1 0 1 0 0 1 0 1 0 1 1 0 1 1 1 0 0 0 0 0 1 0 1 0 1 0 2 0 2 2 0 1 1 0 0 0 0 2 0 2 1 1 0 2 0 2 2 0 0 2 1 0 1 0 0 0 0 0 0 0 0 0 0 0 0 1 0 0 0 0 1 0 1 1 1 0 0 1 0 0 0 1 0 2 0 1 2 2 2 2 0 0 0 0 0 1 0 1 1 1 2 0 2 0 2 2 0 0 0 2 0 2 2 0 0 1 0 0 0 0 1 0 1 1 0 2 2 2 0 0 2 1 1 0 1 1 0 0 2 0 0 0 1 0 1 1 0 0 0 0 2 0 0 0 0 0 0 0 1 0 2 0 0 0 0 1 1 0 1 1 2 0 1 1 1 0 0 0 0 0 0 0 0 1 1 0 1 0 0 0 0 0 0 0 0 1 0 2 0 0 0 0 0 0 0 0 0 1 2 1
199 0 0 0 0 0 1 2 0 1 1 1 0 1 0 0 1 2 1 1 1 1 1 1 1 1 1 2 2 0 2 2 1 1 1 1 1 1 0 2 1 1 1 1 2 1 0 0 1 1 1 0 0 0 2 0 2 0 2 1 1 1 2 2 0 0 0 1 0 0 0 1 1 0 1 2 2 1 1 1 1 0 2 1 1 2 0 1 1 2 0 1 2 0 0 2 0 0 0 0 2 0 0 0 1 2 1 1 1 1 0 1 2 2 2 2 1 0 2 0 1 0 2 2 2 0 2 1 0 1 1 0 0 0 0 0 0 0 0 1 1 0 1 0 0 0 0 0 0 0 0 0 0 0 0 1 0 0 0 0 0 2 2 0 1 2 1 0 1 2 1 0 0 2 0 2 2 0 0 0 0 0 1 0 2 1 1 0 0 0 1 0 1 1 1 1 1 2 0 1 0 1 0 2 2 2 1 1 1 0 0 1 1 0 0 2 0 1 1 1 2 1 1 1 0 1 1 1 1 0 1 0 2 2 1 1 1 2 0 1 0 0 2 2 2 2 0 0 2 0 0 0 0 0 1 0 1 1 1 1 0 1 0 0 1 0 0 0 1 0 0 0 2 2 1 1 0 2 1 0 1 2 1 1 1 0 1 2 0 2 0 0 0 1 0 0 0 0 0 0 0 0 1 0 0 0 0 2 1 0 1 1 0 1 1 0 2 0 0 0 1 1 0 0 1 0 1 1 0 0 2 2 0 0 0 0 0 2 0 1 1 1 2 2 1 1 0 0 2 2 2 0 0 1 1 0 0 1 0 2 2 0 2 0 2 0 0 1 2 0 0 0 0 2 0 0 0 0 0 2 1 0 2 0 1 0 0 0 0 1 1 1 0 0 1 1 2 2 1 1 1 1 0 2 2 1 0 1 0 0 0 0 0 0 0 0 1 1 0 1 0 0 0 0 1 2 1 1 1 0 1 0 0 2 0 0 0 1 0 0 1 0 2 0 0 2 2 0 1 0 0 1 1 1 0 0 0 1 1 1 1 1 1 1 0 1 1 1 0 0 1 0 2 2 0 1 0 1 2 0 0 1 1 2 1 1 1 1 0 0 1 0 1 1 1 0 0 0 0 1 0 2 1 0 2 0 2 2 2 0 0 2 0 1 1 1 0 0 1 1 0 2 2 0 0 2 0 1 0 2 0 1 0 1 2 0 2 0 0 0 0 2 0 0 2 1 0 0 2 1 0 1 1 0 1 1 1 2 0 0 0 0 1 1 0 0 1 1 1 1 1 2 0 0 0 0 1 1 0 1 1 0 1 0 1 0 1 1 0 0 0 0 1 1 0 2 0 0 0 0 0 2 1 1 2 0 1 0 0 0 0 0 0 1 1 1 0 0 0 0 0 0 0 1 0 0 1 0 0 0 1 0 0 1 2 0 2 0 0 1 1 1 1 2 2 0 0 1 0 0 0 1 1 1 0 1 1 0 2 0 0 0 1 1 0 1 2 1 0 0 1 0 0 0 1 0 2 1 1 1 1 1 1 0 0 1 1 0 0 1 1 0 0 0 0 1 1 1 0 2 1 1 0 0 1 2 0 1 1 0 0 0 0 0 0 2 0 1 1 0 0 0 1 0 0 0 0 0 0 0 1 0 0 2 0 1 0 0 1 0 0 1 0 0 0 1 0 0 1 1 1 1 0 1 0 2 1 0 1 0 0 0 2 1 0 1 2 2 2 2 0 1 1 1 1 1 0 1 1 1 1 2 0 0 0 2 0 1 0 2 0 1 0 1 1 1 0 0 1 1 0 0 0 0 0 1 0 0 0 1 1 0 1 1 1 0 2 0 1 1 1 2 1 1 2 0 1 0 0 1 0 1 0 0 0 1 0 1 0 0 0 0 1 1 2 0 1 0 0 0 2 0 0 0 1 0 2 0 0 0 0 0 1 0 1 0 2 0 1 1 0 0 0 2 0 1 0 0 2 1 2 2 0 0 0 0 0 2 0 2 2 2 0 0 2 0 2 2 0 0 0 2 0 0 2 1 0 2 0 0 1 0 0 0 1 0 0 2 2 1 0 0 1 0 1 0 1 1 1 0 2 0 1 2 1 0 0 0 0 1 0 0 1 0 0 2 2 0 0 0 2 1 1 1 1 0 1 1 0 2 1 0 0 0 1 1 1 0 2 1 1 0 0 0 0 0 1 1 0 0 0 0 0 1 0 1 1 1 0 1 0 0 0 1 0 0 0 0 1 1 2 1
[truncated: 1,606,808 more chars]
