# Supplementary material for: KNN-MDR: a learning approach for improving interactions mapping performances in genome wide association studies
Source: BMC Bioinformatics. 2017 Mar 21;18:184. doi: 10.1186/s12859-017-1599-7 (PMC5361736; doi:10.1186/s12859-017-1599-7)
Supplement: Supplementary file 3 — The data set(s) supporting the results of Table 2. (ZIP 28603 kb) [file 12859_2017_1599_MOESM3_ESM.zip › 3/SINAN/S38/mkallsimul.dat]

1 1 0 1 0 0 2 2 0 1 0 0 1 1 0 0 1 0 1 0 2 1 0 0 2 0 2 1 1 1 1 2 1 0 1 0 2 2 0 1 1 1 1 0 1 1 2 0 1 0 0 0 2 2 0 1 0 0 0 0 0 1 0 2 1 1 1 0 1 1 0 1 1 0 1 2 1 1 2 1 1 0 1 1 2 0 0 0 2 2 0 1 2 0 0 0 0 1 0 1 0 1 2 2 2 0 2 2 0 2 0 0 0 0 2 2 1 0 0 0 1 0 2 1 0 0 1 1 1 1 0 1 0 0 0 0 0 0 0 0 0 2 0 0 1 1 1 0 0 0 0 1 1 0 0 0 1 0 1 2 1 1 1 1 1 1 0 1 1 1 0 0 0 1 1 0 0 0 0 0 0 0 0 0 1 0 1 1 0 1 1 2 0 0 1 0 2 0 0 0 0 1 0 1 1 0 1 0 1 0 0 0 1 1 0 2 0 1 2 0 2 0 1 0 0 0 1 1 0 0 0 0 0 1 1 1 1 2 2 0 0 0 2 0 2 0 0 0 1 1 0 0 2 0 1 1 1 0 0 0 0 0 0 0 0 1 0 1 2 1 1 1 0 2 0 0 0 2 1 0 0 0 1 1 1 0 0 2 0 2 0 1 0 0 1 0 2 2 0 1 0 0 2 0 2 0 0 1 1 0 2 2 0 0 1 0 1 0 0 0 2 2 1 1 1 0 1 0 0 1 2 2 0 1 1 1 0 1 0 0 0 0 2 2 1 0 0 1 1 0 1 1 0 0 1 1 0 1 0 1 0 0 1 0 1 1 0 2 1 1 1 1 1 2 1 0 0 1 0 0 0 0 0 0 1 0 0 1 1 0 0 1 1 1 2 0 1 0 0 0 0 0 0 2 2 0 0 1 0 0 0 0 1 1 1 0 0 0 0 0 0 0 1 1 0 1 0 1 2 0 1 1 0 0 2 2 0 1 0 0 2 0 2 0 2 0 0 1 0 1 0 1 0 2 2 2 2 2 1 2 2 0 0 0 0 0 0 2 0 0 0 0 2 1 1 0 1 2 0 2 2 0 0 0 0 0 0 0 1 0 1 0 1 0 1 0 1 1 1 2 1 2 1 1 1 0 1 0 1 0 2 0 0 0 1 0 0 2 0 1 0 2 2 2 2 2 0 1 0 2 1 1 0 1 1 0 1 0 0 2 0 1 1 1 0 0 1 0 2 0 1 1 1 2 0 1 0 1 0 1 1 0 0 2 0 0 2 1 0 1 1 1 1 0 1 1 2 0 0 0 0 0 0 2 0 0 2 0 1 0 0 1 1 1 1 0 2 0 0 0 0 2 0 0 0 2 2 1 0 1 0 0 0 1 1 1 0 0 0 0 0 0 0 1 0 1 1 2 0 0 1 0 0 2 2 0 0 0 0 1 0 1 0 1 1 1 1 1 1 0 1 1 1 1 1 2 1 2 2 0 0 0 1 0 1 1 0 2 0 1 1 0 0 0 1 2 1 0 0 0 0 1 1 1 0 1 1 0 1 1 0 2 1 2 2 0 2 1 0 2 0 0 0 0 0 0 0 1 1 0 1 1 0 0 0 2 1 1 1 1 0 0 0 2 1 0 1 0 2 0 1 0 1 1 2 2 1 0 0 1 0 1 1 0 0 1 1 2 0 0 0 0 1 0 0 1 0 2 2 1 1 1 2 1 1 1 2 1 0 1 1 0 0 0 0 0 1 0 0 0 0 2 0 0 0 0 1 2 1 2 0 1 2 1 1 1 0 2 0 0 2 2 1 2 1 0 1 1 1 1 1 0 0 0 1 2 1 0 2 1 1 2 0 1 0 0 0 1 0 0 1 1 1 0 0 0 0 0 0 0 0 0 1 0 1 1 0 0 0 0 0 0 0 1 1 0 1 0 0 0 0 0 0 0 0 0 1 1 0 0 0 1 2 0 2 1 0 1 0 0 0 1 0 0 0 0 0 0 0 1 0 1 1 0 2 0 2 1 1 0 0 0 1 0 2 1 0 1 1 1 1 0 0 0 1 2 2 1 2 1 0 1 1 1 2 2 2 0 0 1 0 2 0 1 1 0 0 0 1 0 0 0 2 0 0 0 0 0 2 0 1 0 2 0 1 0 1 1 1 0 0 0 0 0 2 1 1 0 0 0 0 1 0 0 0 0 1 1 1 0 0 0 0 0 0 0 1 0 0 2 0 0 0 2 0 0 0 0 1 0 0 1
2 0 0 2 0 0 0 2 0 0 0 0 0 1 0 1 0 0 1 0 1 0 0 1 1 0 1 2 0 0 2 1 0 0 1 0 2 0 0 0 2 0 0 0 1 1 1 0 1 0 0 0 1 1 1 0 1 0 1 0 1 0 0 1 0 1 0 2 0 0 0 2 1 0 1 2 1 2 2 0 2 0 1 1 2 0 0 1 1 1 0 0 2 0 0 0 0 1 0 1 0 0 1 0 2 2 2 2 0 2 0 1 1 2 1 2 2 0 0 2 2 0 1 2 1 0 1 2 2 2 0 1 0 0 0 0 0 0 0 0 2 1 0 0 1 1 0 0 0 1 0 1 0 0 0 0 0 0 0 1 0 1 0 1 0 2 1 2 0 1 1 0 1 1 1 0 0 1 0 0 1 2 1 1 2 1 1 2 0 0 0 2 1 0 1 1 2 1 0 2 2 0 0 1 1 0 1 0 1 1 1 0 1 0 0 2 1 0 1 1 1 2 1 0 1 0 2 1 0 0 0 0 0 0 0 0 0 2 2 0 0 1 2 0 2 0 0 0 2 0 0 1 0 0 0 0 0 1 0 0 0 0 0 0 1 0 1 0 2 2 0 2 1 2 0 2 2 2 2 0 2 0 1 1 1 0 2 1 1 2 0 0 0 0 2 0 2 2 0 1 0 0 2 0 1 0 0 2 1 0 0 1 0 0 1 0 0 1 0 0 1 1 1 1 0 0 0 0 1 0 1 0 0 2 0 0 0 2 0 0 1 1 1 2 1 0 0 0 1 0 0 0 1 0 1 0 0 1 0 2 0 0 2 2 2 1 0 0 1 1 1 1 0 2 1 0 0 2 1 0 1 0 1 1 0 1 1 0 0 0 0 2 0 0 2 1 0 1 0 1 0 1 1 2 2 1 0 1 0 0 0 1 0 0 0 0 0 1 0 0 1 2 0 1 0 2 2 0 1 0 0 0 0 0 2 2 0 1 1 2 1 0 1 1 1 0 1 0 0 2 0 0 0 2 2 1 2 1 0 2 1 0 0 1 0 1 1 2 0 1 1 1 1 1 0 0 1 2 0 1 1 0 0 1 1 0 1 1 1 0 1 0 0 1 0 0 1 0 0 2 2 2 1 1 1 1 1 1 0 2 0 1 0 0 1 1 0 2 0 1 1 2 0 2 0 2 0 0 1 2 1 0 0 1 0 1 2 1 1 1 1 1 1 1 1 1 1 1 1 0 0 0 0 1 1 1 0 0 1 0 1 0 1 0 0 0 1 2 2 0 0 0 1 0 0 1 2 1 0 1 0 0 0 2 0 0 2 0 1 0 1 0 1 0 0 0 0 0 0 0 1 1 1 0 0 2 2 0 0 0 1 0 1 1 1 1 1 0 0 0 0 0 0 1 0 1 1 2 0 0 1 1 1 0 2 1 0 1 2 2 1 0 0 0 1 1 1 1 2 0 0 1 1 1 1 1 1 1 1 0 0 0 1 1 2 2 1 2 0 1 1 0 0 0 0 0 0 0 1 1 1 1 0 2 0 2 2 0 0 0 1 1 0 2 1 0 2 2 0 2 1 1 0 0 0 0 0 1 0 0 0 0 1 0 0 0 1 2 1 1 0 0 0 1 2 0 0 0 1 0 2 1 0 2 1 1 0 0 1 2 1 1 0 0 0 1 1 0 0 0 0 0 0 1 0 1 0 0 2 0 0 2 2 0 2 0 2 0 0 2 0 0 0 1 1 0 1 0 2 2 2 0 0 0 0 2 0 1 1 1 1 1 2 2 1 1 0 0 0 0 0 0 1 2 1 0 0 0 0 2 2 0 0 0 1 1 1 0 2 2 1 2 2 2 0 0 0 1 0 0 0 0 1 1 0 2 0 1 1 0 0 0 1 0 1 0 1 0 1 0 0 0 0 1 1 0 1 0 0 0 0 1 0 0 0 0 0 0 2 0 1 1 1 0 1 1 0 0 1 1 2 0 1 0 1 1 0 0 0 2 0 1 0 1 2 0 2 2 0 0 0 2 0 0 2 1 1 1 0 2 0 0 0 0 0 1 1 0 2 2 0 0 1 0 1 0 1 1 1 0 0 0 0 2 0 0 0 1 1 0 0 0 2 1 0 1 0 0 0 0 2 0 2 0 0 0 0 0 0 1 1 1 0 1 1 0 0 0 2 2 0 0 0 0 0 0 2 0 2 0 0 0 0 1 0 2 2 0 0 2 1 0 0 1 0 0 0 1 2 0 0 0
3 1 0 1 0 0 2 1 0 0 1 1 0 1 0 1 0 0 0 0 1 0 0 0 2 0 2 2 0 1 1 1 0 0 0 0 1 1 1 0 1 0 0 0 2 2 1 0 0 1 1 1 0 0 2 1 0 0 1 2 0 0 0 1 0 0 0 0 0 0 0 0 1 0 1 2 1 1 2 0 0 0 0 0 2 0 0 0 2 2 0 1 1 0 1 0 2 0 0 1 2 0 0 0 2 0 2 2 0 2 0 1 1 2 1 2 1 0 1 0 0 0 2 1 0 1 0 0 1 0 1 1 0 0 0 0 0 0 0 1 1 2 0 0 0 2 0 0 0 1 0 0 0 0 0 0 2 2 0 1 0 0 0 1 0 2 1 1 0 2 1 0 0 2 2 1 0 1 0 0 0 1 0 0 0 0 0 2 1 0 0 2 1 1 2 0 2 1 0 0 0 0 1 1 1 0 1 0 1 1 1 0 1 0 1 1 0 0 1 1 1 0 1 0 0 0 1 1 1 0 1 1 0 0 0 0 0 2 2 0 0 1 1 0 2 1 1 0 2 0 0 0 2 0 0 1 1 1 1 0 0 0 0 0 1 0 2 1 1 1 0 2 1 1 0 0 0 2 1 0 0 2 0 1 2 0 2 0 0 2 0 0 1 0 2 0 2 0 0 2 0 0 1 1 0 0 0 1 1 0 1 1 0 1 0 0 0 0 0 0 0 0 2 1 2 0 1 0 1 2 2 2 0 1 0 0 0 2 0 2 1 1 2 2 1 0 0 0 2 2 0 0 0 0 2 0 1 0 0 1 0 0 1 1 1 0 1 1 1 1 1 1 0 2 0 1 0 2 0 0 0 1 0 0 1 0 0 0 0 0 0 0 0 1 2 0 1 0 1 2 0 2 0 2 2 0 0 0 0 0 0 0 0 0 0 0 0 0 0 1 0 0 0 1 2 2 1 0 1 0 2 0 0 2 0 1 1 2 0 0 1 0 2 0 1 0 1 1 0 1 0 2 0 2 1 1 1 2 2 2 2 0 0 1 0 1 1 1 0 1 0 0 2 0 0 0 0 2 0 1 2 1 1 1 0 0 0 1 2 1 0 1 1 1 0 0 0 0 0 2 2 2 2 0 1 0 1 1 0 0 0 2 0 0 1 0 0 2 0 1 1 2 0 1 0 1 1 0 0 1 1 0 0 0 0 1 2 0 0 0 0 0 1 1 0 0 1 1 1 0 0 0 0 2 0 0 0 1 2 0 0 0 1 1 1 1 1 2 2 0 0 0 0 0 0 0 2 1 0 0 0 0 0 0 1 0 0 0 2 1 0 1 2 0 0 0 0 0 2 2 0 2 2 0 0 0 0 1 0 1 2 0 0 0 1 1 1 0 0 0 0 0 0 1 0 1 2 2 0 0 0 1 0 2 1 0 1 0 1 2 0 0 0 2 2 2 2 1 2 0 0 1 0 0 0 2 2 0 0 0 0 0 2 1 1 1 0 2 1 1 1 1 0 0 1 1 1 0 0 1 1 0 1 2 1 1 0 1 0 0 1 0 0 0 0 0 0 2 0 2 0 0 0 1 2 0 2 2 0 0 0 0 0 1 1 0 0 0 0 1 0 1 0 2 1 0 1 0 0 0 1 0 0 2 0 0 2 0 0 2 2 1 0 0 0 0 0 1 0 0 0 0 1 0 1 2 0 0 2 0 0 1 2 1 0 0 2 1 0 0 0 1 0 1 1 0 2 0 1 1 0 1 1 1 0 1 0 2 1 2 0 1 2 1 1 1 0 0 0 0 1 2 0 2 1 0 2 1 1 1 1 0 0 0 1 1 0 0 2 2 2 2 0 1 1 0 0 1 0 0 1 1 2 0 0 1 1 1 1 0 0 0 1 1 1 0 1 1 0 0 0 0 0 2 2 0 0 0 1 0 1 2 2 0 0 1 0 0 1 0 1 1 2 0 2 0 0 1 1 1 1 0 0 0 0 0 0 0 0 1 0 0 1 1 1 0 1 2 0 0 0 1 0 0 1 1 1 0 0 2 0 0 0 0 0 2 2 1 1 1 0 0 1 0 0 1 0 2 1 0 1 1 0 2 0 0 0 0 1 1 1 0 1 1 1 0 1 1 0 0 2 0 1 0 2 0 2 1 1 1 2 0 0 0 2 0 0 0 0 0 1 0 0 0 0 0 2 0 2 0 0 0 0 1 0 1 1 0 0 1 0 1 0 2 0 0 0 0 2 0 0 0
4 0 0 2 0 0 2 1 0 0 1 1 0 1 0 1 0 0 0 0 2 0 0 1 1 0 1 2 0 0 2 1 1 1 0 2 1 1 0 2 0 0 0 0 0 0 0 0 2 0 0 1 1 1 0 1 0 0 1 0 2 0 0 2 0 1 0 0 0 0 2 1 2 0 1 1 0 1 2 0 0 0 0 1 1 0 0 0 1 1 0 0 2 0 0 0 0 1 0 1 0 0 2 2 2 1 2 0 1 1 0 1 1 2 2 2 2 0 2 0 0 0 2 1 0 0 1 1 2 2 1 0 0 0 0 0 0 0 1 0 0 2 0 1 0 0 0 0 0 1 0 1 0 0 0 0 1 0 0 0 0 0 0 1 1 1 0 2 0 1 0 0 0 2 2 2 0 0 0 0 0 0 1 1 1 0 1 0 0 0 0 2 1 0 0 1 2 0 0 1 1 0 0 1 1 0 1 0 1 2 2 0 0 0 0 2 0 1 1 1 1 0 0 0 0 0 1 2 0 2 0 0 0 0 0 0 0 1 1 1 0 0 1 1 2 0 0 0 1 0 0 0 1 0 0 2 1 2 0 0 0 0 0 0 0 0 0 0 0 0 0 2 0 2 0 0 2 2 2 0 0 2 0 2 0 0 0 1 0 2 0 0 1 0 1 0 0 1 0 1 0 1 2 0 1 1 0 0 1 0 0 1 0 0 0 0 0 0 0 0 1 1 1 1 2 0 2 1 1 2 2 1 0 2 0 0 0 1 1 0 0 0 2 2 0 0 0 1 2 0 1 1 1 1 0 0 1 1 0 0 0 0 1 1 0 0 1 2 2 0 0 0 0 2 0 0 0 0 0 0 0 1 2 1 0 0 0 0 0 1 1 1 1 0 2 0 1 0 1 1 0 1 0 1 1 0 0 1 0 0 1 0 0 0 0 0 1 1 0 0 1 2 0 1 1 2 0 0 2 0 2 0 0 2 1 0 1 2 0 0 2 0 0 1 2 1 2 0 1 2 0 1 0 1 1 1 1 1 1 1 1 0 1 0 0 0 0 2 0 1 2 1 1 2 0 1 0 1 0 1 0 0 0 2 2 0 2 0 1 0 2 1 0 1 0 0 1 1 1 2 1 2 1 1 1 0 1 1 1 0 1 1 0 0 2 0 0 2 0 1 1 2 1 2 1 2 0 1 0 2 0 2 0 1 1 0 1 0 0 1 0 1 0 1 1 0 1 1 1 0 1 1 0 2 1 1 0 2 0 0 0 2 2 0 2 2 0 1 1 0 0 0 0 0 0 0 2 1 0 0 1 0 0 0 0 0 0 0 0 0 0 0 1 0 0 0 0 0 0 0 0 2 1 0 0 0 0 2 0 2 0 0 0 1 0 0 0 0 0 0 0 0 0 2 0 0 0 0 0 0 1 0 0 2 2 0 0 0 1 2 1 0 0 1 1 1 1 1 0 0 0 2 2 1 1 2 0 0 0 0 0 0 0 1 0 0 0 2 0 1 0 0 0 1 1 2 2 0 1 1 0 2 0 1 1 1 0 1 0 0 1 0 0 1 0 0 0 2 0 1 1 0 0 0 0 0 0 1 0 0 0 0 0 0 0 0 0 1 2 1 1 0 0 2 1 1 1 0 1 0 1 0 1 2 1 0 1 0 0 0 0 0 1 0 1 0 1 0 0 0 0 0 0 0 0 1 0 0 2 1 0 1 1 1 0 0 1 2 0 2 0 0 1 1 1 0 2 0 1 1 1 1 1 1 1 2 0 1 1 1 1 1 2 2 2 2 0 0 0 0 0 2 0 1 2 1 2 0 1 2 2 0 0 0 2 2 0 2 2 2 2 2 0 1 0 1 0 2 0 0 0 0 1 1 0 0 1 0 1 0 1 0 0 0 0 0 0 1 0 0 0 0 0 2 1 1 0 0 0 0 0 2 0 0 0 1 1 0 1 0 1 0 2 0 2 1 1 1 1 0 1 0 0 0 0 0 1 0 0 2 0 1 2 0 2 0 2 2 0 1 0 0 0 1 2 2 0 1 0 2 0 0 0 0 2 1 1 1 2 1 0 1 2 1 0 0 1 1 0 0 0 1 0 2 0 0 0 1 1 0 0 0 1 1 1 2 0 1 1 1 2 0 0 0 2 0 2 0 0 0 2 0 0 1 0 2 1 0 0 0 1 0 1 1 0 0 0 1 1 1 1 1 0 1 0 0 1 0 0 1 1 1 0 1 0 0 0 0 0 0 0 1
5 1 0 1 0 0 0 1 0 1 0 1 0 1 0 1 0 1 1 0 2 0 0 0 2 0 2 1 0 0 2 1 2 1 0 0 2 2 0 1 0 0 1 1 2 1 1 1 0 0 0 0 1 2 0 0 0 0 1 0 0 1 0 0 0 0 0 1 0 0 0 0 1 0 1 2 1 1 2 0 0 0 0 0 1 0 1 1 2 2 1 2 1 0 0 0 0 2 1 2 2 1 2 1 2 0 2 1 1 1 0 2 1 1 1 1 1 0 1 1 1 0 2 1 0 1 1 2 2 2 1 0 0 2 2 2 0 0 0 1 2 0 0 0 0 0 0 0 0 0 0 0 0 0 0 0 1 0 1 1 1 1 0 0 1 1 1 0 1 1 0 0 0 2 1 0 0 1 1 1 0 0 0 0 0 0 0 1 0 0 0 2 1 0 1 0 1 1 0 0 0 0 0 1 1 0 2 1 1 0 0 0 1 0 1 1 1 0 1 0 2 1 0 0 0 0 1 1 0 1 0 0 0 0 0 0 0 1 1 1 0 0 1 0 1 0 0 0 2 0 0 0 2 0 0 1 0 1 0 0 0 0 0 0 0 0 0 0 1 1 1 1 0 0 0 1 1 2 2 0 0 2 0 0 2 0 1 1 1 1 1 1 1 0 2 0 1 0 0 0 0 0 2 0 1 0 0 2 0 0 0 0 0 0 2 0 0 0 0 0 2 2 1 0 1 0 1 0 1 1 2 0 0 0 0 0 0 1 1 0 0 0 1 1 2 0 0 1 2 1 1 1 1 0 1 0 0 0 0 1 0 0 1 1 1 1 1 1 1 1 1 1 0 2 1 0 0 2 0 1 1 1 1 1 1 1 1 0 0 0 0 1 1 0 2 0 1 0 0 1 0 2 1 2 1 0 1 2 0 0 0 0 1 0 1 0 0 1 0 0 0 2 1 0 1 2 0 1 2 0 1 1 0 0 2 2 0 2 0 0 1 0 1 1 1 1 1 0 1 1 1 0 0 1 0 0 0 1 1 1 1 0 2 0 0 2 2 2 0 1 2 2 1 1 0 0 1 2 0 1 1 0 0 2 1 0 1 2 2 1 0 2 0 0 0 0 0 1 1 2 1 2 2 0 2 0 1 0 0 1 0 2 0 0 1 0 0 2 0 1 1 2 1 2 1 1 1 1 1 2 1 0 0 0 0 1 1 0 1 2 0 0 2 2 0 2 0 1 2 0 0 0 0 2 0 1 0 1 1 0 1 0 1 0 1 1 1 1 1 0 0 0 0 0 0 0 2 1 0 2 0 0 0 1 0 0 0 0 0 0 0 2 2 0 0 0 0 0 0 0 0 1 1 0 0 1 1 1 0 2 0 0 0 0 0 0 1 0 0 0 0 0 0 0 0 0 0 2 0 0 1 0 0 2 2 0 0 0 2 2 1 1 0 1 1 1 1 2 0 0 2 2 0 1 2 2 1 2 2 0 0 0 1 2 2 2 1 2 1 0 0 1 1 0 0 1 0 1 2 2 0 1 1 0 0 2 1 1 0 0 0 0 0 1 0 0 1 1 0 1 0 1 0 0 1 0 1 2 0 0 0 0 0 1 0 0 0 1 1 1 0 0 0 2 2 1 1 1 0 1 2 0 0 2 0 0 0 0 0 0 0 0 0 0 1 0 1 1 0 0 0 0 2 0 1 2 0 0 2 1 0 1 1 0 0 0 2 1 0 2 0 1 0 0 0 0 2 0 1 1 1 1 1 1 1 2 0 1 0 1 1 2 2 2 0 0 1 1 0 0 2 2 1 2 1 1 0 1 1 1 0 0 2 2 0 2 0 0 2 2 1 1 1 1 0 0 0 0 0 1 1 1 2 0 0 1 1 1 1 0 1 1 0 0 1 0 1 1 0 0 0 0 0 1 1 0 1 0 0 0 1 1 0 0 0 2 1 0 2 0 1 0 0 1 2 1 0 1 1 1 1 1 0 0 0 0 2 0 0 0 0 0 1 1 1 0 1 2 0 1 0 2 0 0 2 0 1 1 2 0 1 0 0 0 1 0 1 1 1 0 1 0 2 0 0 0 0 1 0 0 0 1 1 1 0 0 0 0 0 1 0 0 1 2 1 2 0 1 0 0 2 0 2 0 0 0 0 0 0 1 1 1 0 0 1 0 1 0 0 0 0 0 1 0 0 1 0 0 1 0 0 0 0 1 0 1 2 0 0 1 0 0 0 2 0 0 0 0 0 0 1 2
6 1 0 1 0 0 1 2 0 1 0 0 1 2 0 1 1 0 2 0 2 0 0 0 2 0 1 1 0 0 1 0 1 1 0 0 2 1 0 2 0 0 1 1 2 0 0 0 1 0 0 0 0 1 1 1 0 0 1 2 0 0 0 1 0 1 1 0 0 0 0 0 2 0 2 2 0 1 1 0 1 0 0 0 2 0 0 1 1 2 1 1 1 0 1 0 1 1 0 2 2 0 0 0 2 1 2 1 1 1 0 2 0 2 1 2 1 0 0 2 2 0 1 2 0 0 2 2 2 1 1 0 0 0 0 0 0 1 0 1 1 1 0 0 0 1 1 0 0 0 0 1 1 0 0 0 1 1 1 0 0 0 0 1 1 2 0 1 0 1 1 0 0 1 1 0 0 1 1 1 0 0 1 1 2 0 1 1 0 0 0 1 0 1 1 1 0 1 0 0 0 0 0 2 1 1 1 0 0 0 0 0 1 0 0 2 1 0 1 0 2 1 0 0 1 0 2 2 0 1 0 0 1 1 1 0 1 1 2 1 1 0 1 0 2 0 0 0 1 1 1 1 1 0 2 2 2 1 0 0 0 0 0 0 0 0 0 0 2 2 0 1 0 1 0 0 0 2 2 0 2 0 0 1 1 0 1 2 0 2 0 0 0 0 2 0 1 1 0 2 1 0 0 2 0 0 0 2 1 0 0 2 0 1 0 0 1 0 0 0 1 1 1 0 2 0 2 0 1 1 2 1 0 2 0 0 0 0 2 1 1 1 2 1 0 0 0 0 2 2 0 0 0 0 0 2 0 0 0 1 0 0 1 1 0 1 0 0 1 1 1 1 0 2 1 0 0 1 1 0 0 1 1 1 1 1 1 0 0 0 0 0 0 1 2 0 1 0 0 0 0 0 1 2 1 0 1 0 0 0 1 0 0 0 0 0 0 0 0 0 0 1 0 0 0 2 0 0 2 1 2 0 0 2 0 1 0 1 0 0 1 0 2 0 1 1 1 0 0 1 0 2 0 2 2 2 2 1 0 0 0 0 1 0 0 1 1 1 0 1 1 1 0 2 1 0 0 2 0 1 1 0 1 1 0 0 0 0 1 0 1 1 0 2 1 0 1 0 0 2 1 2 0 2 0 1 2 1 1 0 1 2 0 0 0 1 0 2 0 1 0 2 0 2 0 2 0 2 0 2 0 2 0 1 1 0 1 0 0 2 1 1 1 1 1 0 1 1 1 0 1 1 0 2 0 0 1 2 0 0 0 2 1 0 1 1 0 2 2 0 0 0 0 0 0 0 1 2 0 2 0 0 0 1 0 0 0 0 2 2 2 0 1 0 0 0 0 0 0 0 0 2 1 0 0 1 1 0 0 2 2 0 0 1 0 0 2 0 0 0 0 0 0 0 0 2 2 1 1 1 0 0 0 2 1 1 1 0 1 1 1 0 0 2 1 1 0 1 0 0 1 1 1 1 1 1 1 2 2 0 0 0 2 2 2 2 0 1 1 0 0 2 1 0 0 1 1 0 0 0 0 0 1 2 0 2 1 1 0 0 0 0 0 0 1 0 1 2 0 2 1 0 0 0 2 0 1 2 0 0 1 0 0 0 0 1 0 1 0 0 0 0 1 2 2 1 1 0 0 0 0 0 0 2 0 0 1 0 0 0 0 0 0 0 0 0 0 1 0 0 0 0 1 0 0 0 0 0 1 0 0 0 2 0 1 0 2 1 0 1 0 0 0 0 0 1 1 0 1 1 1 0 0 0 1 1 2 2 0 2 0 2 2 1 0 0 0 0 0 0 0 1 1 2 0 0 1 0 1 2 2 0 0 0 1 1 0 0 2 2 1 2 0 0 0 0 0 0 0 0 1 1 1 0 0 0 0 1 1 0 0 0 2 0 2 0 2 0 0 1 0 0 0 2 2 0 0 0 0 0 0 1 0 0 1 0 1 0 1 0 1 0 2 1 1 0 0 0 0 2 1 0 0 0 0 0 0 0 0 1 0 1 1 0 1 1 0 2 0 0 0 1 1 0 1 1 1 1 0 2 0 0 0 0 1 1 1 0 2 1 0 1 2 1 0 1 2 1 0 0 0 1 0 0 2 0 1 1 2 0 0 0 2 1 1 0 1 1 1 0 2 0 2 0 1 1 2 0 0 0 1 0 1 0 1 1 1 0 1 1 0 0 0 0 0 1 1 1 1 0 0 0 0 2 0 0 1 0 0 2 0 0 0 2 0 0 0 0 2 0 2 1
7 1 0 1 0 0 1 1 0 1 0 0 0 0 0 0 0 0 0 1 1 1 0 0 2 0 2 2 1 1 2 0 2 2 0 2 0 1 1 0 1 0 0 0 1 0 1 0 1 1 1 1 1 1 1 1 0 0 0 0 1 1 0 0 0 0 0 1 0 0 0 1 1 0 1 2 1 0 2 1 0 0 0 0 1 0 0 1 2 2 1 1 1 0 0 0 1 0 0 2 2 0 0 0 2 1 2 0 2 0 0 2 1 2 2 2 1 0 2 0 0 0 2 0 0 2 0 1 2 2 0 0 0 0 1 0 0 0 1 0 0 2 0 0 0 1 0 0 0 1 0 1 1 0 1 0 0 1 1 1 1 1 0 1 1 2 0 1 1 1 0 0 1 1 1 1 1 0 0 0 0 0 1 1 1 0 1 1 0 0 0 1 0 0 2 0 2 0 0 0 0 1 0 2 2 0 1 0 1 0 1 0 0 0 0 2 0 1 1 2 0 0 0 0 0 0 0 1 0 1 1 1 0 1 1 0 0 1 2 1 0 1 0 0 1 0 0 0 1 0 0 0 1 1 0 1 1 1 0 0 0 0 1 1 1 0 0 0 0 0 1 2 0 2 0 1 1 1 1 0 0 1 2 2 0 0 1 1 0 2 0 0 0 0 2 0 1 0 0 2 0 0 1 1 1 0 0 1 1 0 0 2 0 0 0 0 1 0 1 1 0 0 2 1 2 0 0 1 0 1 0 0 0 2 0 0 0 1 1 1 1 1 0 2 1 0 0 1 2 2 0 0 0 0 2 0 0 0 0 2 0 0 1 0 1 0 1 0 1 1 1 1 1 1 0 1 0 1 0 0 0 2 1 1 0 2 2 0 0 0 0 0 0 0 1 1 1 1 1 1 0 1 1 2 1 0 1 1 0 0 0 0 2 0 2 1 0 0 0 0 0 1 0 0 1 2 1 1 2 0 1 1 0 2 0 0 1 0 0 0 2 0 2 0 1 2 2 1 1 2 0 1 0 1 1 1 1 1 1 1 1 0 0 0 0 1 1 2 0 0 0 0 1 2 1 0 1 0 0 0 1 1 0 1 1 1 1 1 1 0 1 0 0 1 1 0 0 1 1 2 0 2 1 1 1 0 2 0 1 0 1 1 0 1 1 0 1 2 0 0 0 2 0 1 0 1 1 1 0 2 0 2 0 1 1 0 1 0 0 1 0 0 2 1 1 0 1 1 1 0 0 0 0 2 1 0 0 0 1 0 1 0 0 0 0 0 0 2 1 0 0 0 0 0 0 0 2 2 0 1 0 0 0 1 0 0 0 0 0 0 0 1 1 0 1 0 0 0 0 0 0 0 1 0 0 2 0 0 1 0 0 0 0 1 0 0 0 0 1 1 1 1 0 0 0 2 2 1 0 0 1 0 0 2 1 1 1 0 0 1 0 0 0 1 1 0 1 0 2 0 0 2 0 0 0 2 2 1 1 0 0 0 0 0 0 0 0 2 0 2 2 0 0 1 1 2 2 1 1 1 0 0 1 2 0 2 2 1 0 0 0 1 0 2 0 0 2 2 0 1 0 1 0 0 2 0 1 1 0 0 1 2 0 1 0 0 0 2 0 0 0 0 1 2 1 1 1 0 0 0 0 0 1 1 2 2 1 0 2 2 0 2 0 0 1 0 1 0 0 0 0 0 0 0 0 1 0 0 1 0 0 0 2 0 0 1 2 0 0 0 0 0 2 0 0 0 2 0 0 0 0 2 0 0 0 1 0 1 1 1 1 1 2 1 0 0 0 0 0 2 2 2 1 2 1 2 2 0 1 2 1 0 0 0 0 0 0 0 2 1 0 0 1 0 0 0 0 1 0 1 0 0 2 1 0 1 0 2 2 0 1 1 0 0 0 0 0 0 1 0 0 0 0 1 1 0 1 0 0 0 1 1 0 0 0 0 1 0 1 0 1 0 1 0 1 0 1 1 1 0 1 1 0 0 0 0 0 0 0 1 0 0 0 0 2 0 2 2 1 0 1 1 0 1 2 1 1 1 0 1 0 0 1 1 1 1 1 0 0 0 0 0 1 2 0 0 1 2 1 0 0 1 0 2 0 0 0 0 2 0 0 1 1 1 0 1 1 0 1 0 2 0 2 0 2 0 2 0 0 0 2 0 0 0 2 0 0 0 1 1 0 0 0 0 0 2 0 2 1 1 0 0 0 0 0 0 0 0 1 2 0 1 1 2 0 0 1 0 0 0 0 0
8 0 0 1 0 0 2 2 1 1 0 0 0 1 0 1 0 0 1 1 0 1 0 1 1 0 1 0 0 1 1 0 0 0 1 0 2 1 0 2 0 1 0 0 2 0 1 0 2 0 0 0 0 1 1 1 0 0 0 2 0 0 0 1 0 0 1 2 0 0 0 1 2 0 0 1 1 2 2 0 1 0 1 1 2 0 0 0 2 2 0 0 2 1 1 0 0 1 0 2 2 1 2 2 2 0 2 1 0 2 0 0 2 2 2 2 2 0 0 1 2 1 2 1 0 1 1 2 2 2 0 2 0 2 1 1 1 2 1 1 2 1 0 0 1 1 0 0 0 0 0 1 1 0 0 1 1 0 0 1 1 1 0 1 1 2 1 0 0 1 1 1 1 2 1 1 0 0 0 0 0 0 1 2 1 0 1 1 1 0 0 2 0 2 2 0 0 0 0 0 0 0 0 2 2 0 1 0 0 0 0 0 1 0 0 2 1 1 2 0 2 0 0 0 0 0 0 2 1 1 1 1 0 1 1 0 1 2 2 0 0 1 2 0 1 0 0 0 1 1 1 0 2 0 0 1 0 2 0 0 0 0 0 0 1 0 0 0 1 1 2 0 1 1 1 0 1 1 0 0 0 1 0 1 1 1 0 1 0 2 0 1 1 0 2 0 2 1 0 2 0 1 1 1 1 0 1 2 1 0 0 1 0 1 1 0 1 0 0 0 2 2 1 2 1 0 0 1 0 1 2 1 0 1 0 0 0 2 0 1 2 2 1 2 0 0 1 0 1 1 0 0 0 1 1 0 1 1 0 1 0 0 2 0 2 1 0 2 2 0 0 0 1 2 1 0 0 1 1 0 2 1 1 0 1 1 0 0 0 0 0 1 1 0 2 1 1 0 0 0 0 1 1 2 1 1 1 0 1 0 0 2 1 0 1 0 1 0 0 0 0 1 0 0 0 2 1 0 1 0 1 0 0 0 2 2 1 1 0 0 1 0 1 1 0 2 2 0 0 1 0 1 0 2 1 0 1 2 1 2 1 0 0 0 0 2 2 2 0 0 0 0 2 2 0 0 0 1 0 0 2 0 0 1 1 1 1 0 1 0 1 1 0 1 0 0 2 2 2 2 1 2 0 2 0 1 2 1 0 0 1 1 0 1 0 0 1 2 0 1 0 2 0 0 0 0 2 0 0 0 2 0 0 0 1 0 1 0 0 1 1 1 2 2 2 0 2 1 1 0 0 0 0 1 1 1 1 0 1 0 1 0 0 1 0 0 1 1 1 0 0 0 0 0 2 0 2 1 0 0 0 0 1 1 1 1 2 0 1 1 0 1 1 0 1 0 1 0 2 2 0 2 1 0 1 2 1 1 0 2 1 0 0 0 0 0 0 0 0 0 0 0 0 0 0 2 2 1 0 0 1 0 0 2 2 0 1 0 1 1 1 1 0 0 1 1 1 0 0 0 2 0 0 1 2 2 1 2 1 0 0 0 1 0 0 0 0 2 1 1 0 0 0 0 1 2 1 0 1 1 0 1 0 2 0 1 2 0 0 0 0 0 0 1 0 0 1 1 0 1 1 0 0 0 0 0 0 2 0 0 1 1 0 0 0 1 0 1 1 1 0 0 0 2 2 0 0 0 1 0 1 1 0 2 0 0 1 0 0 2 1 2 0 1 1 0 1 0 0 1 1 1 0 0 0 1 0 0 1 0 0 1 1 0 0 1 2 1 0 1 1 0 2 0 0 1 1 0 0 0 0 1 1 1 0 0 2 2 0 2 0 2 2 2 0 0 0 0 0 1 1 1 0 1 1 1 0 1 1 1 1 0 1 1 0 1 1 0 2 1 0 0 0 0 0 0 0 0 1 0 2 1 0 0 0 1 1 0 0 0 0 0 1 1 1 0 0 0 0 0 0 0 0 2 1 1 0 0 0 0 1 2 0 0 0 1 1 1 2 1 1 0 1 1 1 1 1 1 1 0 0 1 0 0 1 0 1 0 0 1 0 1 0 1 1 1 0 2 0 0 0 0 0 1 2 1 1 1 0 2 0 0 0 0 0 2 2 2 2 1 0 1 1 1 0 0 1 2 1 0 0 1 0 1 0 0 0 2 2 0 0 0 2 0 0 1 0 1 0 1 2 0 2 0 1 1 1 0 0 1 1 1 1 0 1 1 0 0 0 1 0 0 0 0 0 2 0 0 2 1 1 1 0 0 0 2 2 0 0 2 2 0 0 1 1 1 0 0 0 0 1 1
9 1 0 1 0 0 1 1 0 2 0 0 0 1 0 1 0 0 0 0 2 0 0 0 2 0 2 1 0 0 1 1 0 0 0 0 2 2 1 1 1 0 0 0 2 2 0 0 2 0 0 1 2 2 0 0 1 0 0 0 0 0 0 2 1 1 1 0 0 0 0 1 1 0 1 2 1 1 2 1 1 0 0 0 1 0 0 1 1 1 0 1 1 0 0 0 0 1 0 2 1 0 0 0 2 2 2 2 0 2 0 2 1 1 1 1 1 0 1 1 1 0 2 1 0 1 1 1 2 2 0 1 0 0 0 0 0 0 0 0 0 2 0 0 1 1 0 0 1 2 0 1 0 0 0 0 0 0 1 0 0 0 0 2 1 2 1 1 0 1 0 0 1 2 2 0 0 0 0 0 0 0 0 0 0 0 0 2 0 1 1 2 0 0 1 0 1 0 0 0 0 1 0 2 2 0 1 0 1 0 2 0 0 0 0 2 0 0 0 1 1 1 0 0 1 0 1 2 0 1 0 0 0 0 0 0 0 1 2 0 0 0 2 0 1 0 0 0 1 1 1 0 2 0 0 0 0 0 0 0 0 0 1 1 1 0 1 0 0 0 0 2 1 2 0 0 1 2 1 0 1 1 0 2 0 0 1 2 2 2 0 2 0 0 2 0 2 1 0 2 0 0 2 0 1 0 0 2 0 0 0 2 0 1 0 0 0 1 0 0 1 1 2 2 2 0 1 0 1 0 0 0 0 1 0 0 0 1 1 0 0 0 2 2 2 0 0 0 1 0 0 0 0 0 0 2 0 1 0 1 0 0 1 1 0 1 0 0 2 0 0 0 0 2 0 1 0 2 0 0 1 2 1 1 0 0 1 0 0 0 0 1 0 1 2 0 1 0 1 1 0 1 1 2 2 0 0 1 0 0 0 0 1 1 1 0 0 0 0 0 0 0 1 0 2 2 0 1 2 0 2 0 0 2 0 1 1 1 0 0 2 0 1 1 2 2 2 0 0 0 0 1 0 1 0 0 0 1 1 0 0 0 0 2 0 2 2 2 0 0 0 0 2 0 2 0 0 1 0 1 1 0 0 1 0 2 0 1 2 0 0 2 0 1 0 0 0 0 0 2 2 2 1 1 1 0 1 1 0 2 0 1 0 0 2 0 0 2 0 1 1 2 1 2 1 2 0 0 1 1 1 0 0 0 0 1 2 1 0 2 1 1 0 1 0 0 0 2 0 0 0 0 0 2 1 0 0 1 1 0 1 0 0 0 0 0 1 2 1 0 1 1 1 0 0 1 1 1 0 0 1 0 0 0 1 1 1 0 1 0 0 0 1 0 0 0 0 0 0 0 0 1 0 0 1 2 1 1 0 2 1 0 0 2 0 2 0 0 0 0 0 0 0 1 0 1 1 2 0 0 0 0 0 1 2 1 1 0 0 2 0 1 0 1 2 2 2 2 1 0 1 1 2 0 2 1 2 2 1 0 0 0 2 1 1 1 0 2 1 0 0 0 0 0 0 1 1 1 0 0 1 0 0 0 0 1 0 1 0 0 2 0 0 1 1 0 1 2 0 2 1 0 0 0 0 0 1 1 1 0 0 0 0 0 1 1 0 2 0 0 0 0 1 2 2 1 1 0 1 0 2 1 1 1 1 1 1 0 1 1 0 1 0 0 2 0 2 0 0 0 0 0 0 0 1 1 0 0 1 0 0 1 2 0 2 0 2 2 0 0 0 0 0 1 1 0 0 0 1 1 1 0 0 0 0 2 0 1 1 1 1 1 2 1 1 1 0 1 0 1 2 2 0 2 1 0 0 0 2 2 2 0 1 1 1 2 0 0 2 2 1 1 2 0 1 0 0 1 0 1 0 0 2 0 0 0 0 0 0 0 1 0 0 0 0 0 0 0 1 0 0 0 0 1 0 1 0 0 2 0 0 2 0 0 0 1 1 0 0 0 0 0 1 0 1 1 0 1 1 1 1 1 1 0 1 1 0 0 0 2 0 1 1 1 0 0 0 2 0 1 0 1 0 0 2 0 1 1 1 2 0 0 0 0 0 2 2 1 1 1 0 0 2 1 1 1 0 1 0 1 0 2 0 1 0 0 0 1 1 0 0 0 2 0 0 0 0 0 0 0 2 0 1 0 1 0 1 0 0 0 2 0 0 0 0 2 2 0 1 1 0 0 0 0 1 0 1 1 1 0 0 0 0 1 0 1 1 0 1 1 0 0 0 2 0 0 0 0 0 0 0 0
10 0 0 2 0 0 1 0 0 0 0 2 2 2 0 1 0 0 1 1 0 0 0 2 0 0 0 1 1 1 1 1 1 1 1 1 1 2 0 2 0 0 0 0 2 2 1 1 0 1 1 2 1 2 0 1 0 0 2 0 1 0 0 1 0 0 0 2 0 0 0 2 1 1 1 2 1 2 2 0 2 0 0 1 0 0 0 2 2 2 0 1 1 0 0 0 1 1 0 1 0 1 1 1 2 1 2 1 1 1 0 2 0 1 0 1 0 0 0 2 2 0 2 0 0 2 0 1 2 2 1 0 0 0 0 0 0 0 1 0 1 2 0 0 0 0 1 1 0 0 1 0 0 0 0 0 0 1 0 2 1 2 1 0 2 2 0 1 1 2 1 0 1 2 2 0 0 1 0 0 0 1 0 0 2 1 1 2 1 1 1 2 0 1 1 0 1 0 0 0 0 1 0 1 1 0 1 0 0 0 1 0 1 0 0 2 0 0 2 0 2 0 1 0 1 0 1 2 0 2 0 0 2 2 1 2 0 2 2 0 0 0 1 0 0 0 0 0 1 1 0 0 0 1 0 1 0 1 0 0 0 0 0 0 0 0 0 1 1 1 0 1 0 1 0 0 0 1 2 0 0 0 0 1 1 0 1 2 1 2 0 1 0 0 2 0 2 0 0 2 0 0 0 2 0 0 0 2 0 0 1 1 0 0 1 0 0 1 1 1 0 1 0 0 2 0 1 0 1 2 2 2 1 1 0 0 1 2 0 1 2 2 1 2 0 0 2 0 2 2 1 1 0 0 1 1 0 1 0 1 0 0 1 1 0 0 1 1 1 1 1 1 1 2 0 0 0 2 2 0 1 0 0 0 0 2 2 0 0 0 0 1 1 0 2 0 2 1 0 0 0 0 1 2 1 0 1 1 1 0 1 1 1 0 1 0 0 0 0 0 0 1 1 0 0 2 1 0 0 0 0 0 0 1 1 1 0 0 0 0 1 0 1 1 1 0 1 1 1 1 0 1 0 2 1 1 1 0 1 2 1 0 2 0 0 1 1 2 0 0 1 0 2 0 1 0 1 2 1 1 2 0 1 2 0 1 0 0 1 0 1 1 0 1 0 0 0 2 2 2 0 2 2 0 2 0 1 1 0 0 0 2 0 0 0 0 0 2 0 1 1 2 1 2 2 2 0 0 1 2 1 0 0 0 0 0 2 0 0 1 0 1 2 1 0 0 1 0 2 0 1 1 1 1 2 1 0 1 1 0 1 1 0 1 0 0 1 2 1 0 0 0 0 0 0 0 2 2 0 2 0 0 1 1 0 0 1 2 0 0 0 1 1 0 1 0 0 1 1 0 1 1 1 0 0 2 1 0 0 1 1 0 0 1 1 2 0 1 0 1 1 1 0 0 0 1 1 1 0 0 1 0 2 2 1 1 1 0 1 2 0 1 0 1 2 1 1 1 1 0 0 2 2 0 1 1 2 1 1 0 0 0 2 0 0 0 0 2 1 0 0 0 2 0 1 2 1 0 0 0 0 0 0 1 0 1 1 0 1 0 0 0 0 1 1 1 2 2 0 1 1 1 0 0 1 0 1 0 0 2 0 0 0 0 0 1 0 0 1 1 0 0 2 2 1 0 0 0 1 0 1 1 0 2 0 0 0 0 0 0 0 0 0 1 1 0 1 0 0 0 0 0 0 0 0 2 0 0 1 0 0 1 1 1 0 0 2 1 0 2 0 0 0 0 0 0 0 0 0 0 0 2 0 0 0 2 0 1 0 1 1 2 2 1 0 0 0 0 1 0 0 0 0 0 2 2 1 0 0 2 2 0 0 0 0 0 1 0 1 1 0 1 2 1 1 0 0 1 1 0 1 0 1 0 0 0 0 1 1 0 1 1 0 0 0 0 0 1 0 0 0 0 0 0 0 0 1 1 0 0 0 2 1 0 0 2 1 0 1 0 1 0 0 1 1 1 0 0 2 2 2 0 1 0 1 1 0 0 0 2 0 1 0 0 2 1 1 2 0 0 0 1 0 0 2 0 1 1 0 1 0 0 0 0 1 2 2 2 2 1 0 1 1 2 0 1 1 1 0 1 0 2 0 2 0 0 0 1 2 0 0 0 0 0 0 2 0 0 0 0 2 0 2 0 0 0 0 0 0 1 1 1 1 0 1 1 1 0 1 0 1 0 0 0 1 0 2 1 1 0 0 0 0 0 0 0 0 0 0 1 0 0 1 2 1 0 0 0 1 0 1 2
11 0 0 1 0 0 1 2 0 1 0 1 0 0 0 0 0 0 0 0 1 0 0 0 2 0 1 1 0 0 1 2 0 1 1 1 1 2 2 0 0 0 0 0 2 1 2 0 1 1 1 0 1 2 0 1 0 0 1 1 0 0 0 1 0 0 0 1 1 1 0 1 1 0 1 2 1 1 2 0 0 0 2 2 2 0 1 0 1 2 0 1 0 0 0 0 0 1 0 1 0 1 0 0 1 0 1 2 0 2 1 1 0 1 0 1 0 0 0 1 1 0 2 1 0 1 1 1 2 2 0 1 0 1 2 1 0 1 1 0 0 2 0 0 1 1 1 0 0 1 0 2 1 1 0 0 0 1 1 0 0 0 1 0 1 2 1 1 1 1 1 0 0 2 1 0 0 0 0 0 0 0 0 0 1 1 0 1 1 0 0 2 0 0 1 1 2 0 0 0 0 0 0 1 1 0 1 0 0 0 1 0 1 0 0 2 0 0 2 0 2 0 0 0 0 0 0 1 0 1 0 0 0 0 0 0 0 1 2 0 0 0 2 2 2 0 0 0 2 0 0 0 1 0 0 0 0 1 1 0 0 0 0 0 1 0 2 0 0 0 0 2 2 2 1 0 0 1 1 0 0 2 0 1 1 1 1 1 0 2 0 1 0 1 2 0 2 0 0 1 0 0 2 0 1 0 0 0 1 0 0 1 0 0 1 0 0 1 1 1 0 1 1 1 1 0 1 0 0 0 1 0 0 2 0 0 0 0 2 0 0 0 2 1 0 0 1 0 2 2 0 0 0 1 0 1 1 1 0 2 0 0 0 0 0 0 1 1 1 1 1 1 0 2 0 1 0 0 0 1 1 0 0 0 0 0 0 0 0 0 0 0 1 0 2 0 1 1 0 1 0 2 1 1 0 0 1 0 0 0 1 1 0 0 0 0 2 0 0 1 0 1 0 2 0 0 0 2 2 0 1 1 0 1 1 2 0 0 0 0 2 0 1 1 2 1 1 0 0 0 0 1 0 2 1 0 1 0 0 0 0 0 0 0 0 0 0 1 0 0 1 0 0 2 0 1 0 2 1 0 2 1 0 2 1 1 1 0 1 0 1 1 1 2 2 0 0 1 1 2 1 2 1 0 2 1 1 0 1 1 1 1 0 1 0 0 1 2 0 1 0 2 0 2 0 2 0 1 0 2 1 1 0 1 0 1 2 0 0 0 0 0 1 2 0 0 0 2 0 0 0 0 1 2 1 1 0 0 1 1 1 0 0 0 0 0 2 2 2 0 0 0 1 0 0 1 1 2 0 1 1 0 0 0 1 1 1 0 0 0 0 1 1 0 0 0 0 0 0 0 0 2 1 1 0 1 1 2 0 2 1 0 0 1 0 0 0 0 0 0 0 0 0 1 0 0 2 1 1 1 0 0 0 1 2 0 1 0 0 1 0 1 0 1 2 2 2 1 1 0 0 1 0 1 2 2 1 1 1 0 0 0 2 1 1 0 0 2 1 1 1 0 0 0 0 2 2 1 0 1 2 0 0 1 1 1 0 1 0 1 1 1 0 2 2 0 2 1 0 1 0 0 0 0 1 0 0 1 1 0 0 0 0 0 0 2 0 1 1 1 0 0 2 2 1 2 2 0 1 0 2 1 1 2 1 0 2 0 1 2 1 1 0 0 1 0 1 0 0 0 1 1 1 0 0 2 0 0 2 1 0 1 0 0 0 1 2 0 0 2 1 0 0 1 1 0 1 1 1 2 1 1 0 0 0 2 0 2 2 2 0 0 2 2 0 0 0 0 0 0 0 1 1 2 1 1 1 0 0 1 1 0 1 1 1 2 0 1 2 2 2 2 0 1 0 0 0 2 0 0 1 1 2 0 0 2 0 0 2 1 1 2 2 0 2 0 1 0 0 0 0 0 0 2 2 0 0 0 0 0 0 1 0 0 0 0 1 1 1 0 1 0 2 1 2 1 0 2 0 0 0 2 0 0 0 0 1 0 1 1 1 2 1 0 2 0 2 2 0 0 0 1 0 1 2 1 1 1 0 1 0 0 1 1 1 1 1 1 2 1 0 1 1 0 1 0 1 1 0 0 0 2 1 1 0 0 0 1 2 0 0 0 0 0 0 1 0 1 1 0 2 0 1 0 1 0 1 0 0 0 2 0 0 0 1 0 1 0 0 0 0 0 1 1 0 0 0 0 1 1 0 0 0 0 0 0 1 0 0 2 0 0 0 2 0 0 0 0 0 0 0 2
12 0 0 2 0 0 1 2 0 2 0 0 0 0 0 0 0 0 1 0 2 0 0 0 2 0 1 1 0 1 1 0 1 1 2 2 1 1 1 0 1 0 1 0 1 0 0 0 1 0 0 0 1 1 1 0 0 0 1 1 1 0 0 1 0 1 0 0 0 0 0 0 1 0 1 2 1 2 2 0 2 0 0 0 1 0 0 0 2 2 0 1 0 0 0 0 0 1 0 1 1 0 2 2 2 0 2 2 0 2 0 1 1 2 2 2 2 0 0 2 2 0 2 0 0 1 1 0 0 0 1 1 0 0 1 0 0 0 0 1 1 1 0 0 1 2 0 0 0 0 0 0 0 0 0 0 1 0 1 0 0 0 1 0 0 2 1 0 2 2 0 0 0 2 1 0 0 0 0 0 0 0 0 0 1 0 1 0 0 0 0 1 1 0 0 0 1 0 0 0 0 0 0 0 0 0 1 0 1 0 1 0 1 0 0 2 0 0 1 1 1 0 1 0 0 0 1 1 0 1 0 0 0 0 0 0 0 0 2 1 0 0 2 0 1 0 0 0 2 0 0 0 1 0 0 0 0 1 0 0 0 0 1 1 1 0 0 0 1 0 0 2 0 0 1 0 0 2 1 0 1 1 0 0 1 1 0 2 1 2 0 1 0 0 2 0 0 2 0 2 0 1 1 1 1 0 0 1 1 0 0 2 0 2 2 0 0 0 0 0 0 0 1 0 2 0 0 0 0 1 1 0 0 1 0 0 0 2 0 1 1 1 1 2 1 0 0 0 2 2 0 0 0 1 1 0 1 0 0 2 0 0 0 0 0 0 0 1 1 1 1 1 0 2 1 0 0 1 0 0 1 0 0 0 0 1 1 0 0 1 1 2 0 0 1 1 1 0 0 1 0 1 1 1 1 0 0 1 0 0 0 0 1 1 2 0 1 0 0 1 0 0 0 0 2 2 2 1 1 0 1 0 0 2 0 2 0 0 0 0 2 0 2 0 0 2 2 1 1 0 1 0 1 2 1 1 1 0 0 0 1 0 1 0 0 1 1 2 0 1 1 1 1 2 0 0 0 2 0 0 1 1 1 1 0 0 0 2 2 1 0 2 0 1 1 0 0 2 2 2 0 2 1 1 1 1 1 0 0 1 0 2 0 0 1 0 0 2 0 1 0 2 0 2 1 2 0 2 0 2 0 2 1 1 0 1 0 1 1 2 1 1 1 2 1 1 0 1 1 0 0 0 0 0 2 1 1 1 1 1 1 0 0 0 1 1 1 1 1 1 1 1 1 0 0 0 1 2 0 1 0 0 0 0 0 0 0 0 0 0 0 0 1 1 1 0 2 0 0 0 0 2 0 0 0 2 1 0 0 1 1 0 0 1 1 1 0 0 1 0 0 0 0 1 0 0 0 2 0 0 2 0 1 2 1 1 0 0 0 2 0 0 1 1 2 0 0 0 0 0 1 1 1 1 2 2 1 1 1 0 0 0 1 1 2 2 0 2 1 1 0 1 0 0 0 1 1 0 1 2 0 0 0 2 1 2 1 0 0 0 0 0 0 1 1 0 1 2 0 2 1 1 0 1 0 1 1 1 0 1 0 0 0 0 1 1 1 2 1 1 0 0 0 2 1 0 0 0 0 0 0 0 0 2 0 0 1 0 1 2 0 2 0 0 0 1 1 1 0 1 1 1 1 1 1 0 0 0 2 1 0 1 1 1 0 0 1 1 0 1 1 1 0 1 1 0 1 0 1 0 0 2 1 1 0 1 0 1 1 1 0 0 2 1 0 0 0 2 0 0 2 2 0 1 1 1 2 0 2 2 2 0 1 1 0 1 0 0 2 2 2 2 1 0 1 0 0 1 0 1 0 0 0 0 0 0 0 1 1 0 0 0 1 1 1 0 1 0 0 0 0 0 0 2 2 0 0 0 0 0 1 2 0 0 0 0 1 0 2 0 1 1 1 0 1 0 0 1 1 0 0 1 1 0 1 1 1 2 0 2 0 2 0 1 1 0 1 0 1 0 0 0 1 1 2 0 0 0 0 1 0 0 0 0 1 1 2 1 2 1 0 1 2 0 1 1 2 2 0 0 0 2 0 2 0 0 0 0 2 0 0 0 2 1 1 0 0 1 0 0 2 0 2 0 1 1 2 0 0 0 2 0 0 0 2 0 1 0 1 1 1 0 0 0 0 1 1 0 2 0 0 0 0 1 0 0 0 0 0 2 0 0 0 0 0 0 0 0 0 0 0 1
13 0 0 2 0 0 1 2 0 1 0 0 1 2 0 2 0 0 1 0 2 0 0 0 2 0 0 1 1 2 0 1 0 2 0 2 0 1 0 1 1 0 1 1 2 1 1 0 2 0 0 1 0 1 1 1 0 0 1 0 2 0 0 1 0 1 0 0 0 0 0 0 1 0 0 2 2 1 2 0 0 0 0 0 1 0 0 1 1 2 1 1 0 0 0 0 0 1 0 1 1 0 1 1 2 1 2 1 1 1 0 2 1 1 1 1 0 0 0 2 2 0 2 1 0 1 1 1 2 1 2 0 0 0 0 0 0 0 0 1 1 1 0 0 1 2 0 0 0 0 0 1 1 0 0 0 0 1 0 0 0 0 0 1 0 1 0 1 1 2 0 1 1 2 1 0 0 1 1 1 0 1 1 1 2 0 2 0 0 0 0 1 0 0 1 0 1 0 1 0 0 1 0 1 1 0 1 0 1 0 1 0 1 0 0 2 0 1 1 1 1 1 1 1 2 0 2 2 0 2 0 0 0 0 0 0 0 2 2 0 0 1 2 0 1 0 0 0 1 0 0 1 2 0 0 1 2 2 0 1 1 1 0 0 1 1 0 1 2 1 1 1 1 2 0 1 0 2 2 0 0 2 0 1 1 1 0 1 1 2 0 0 2 0 2 0 1 0 0 0 0 0 2 0 1 0 1 1 1 0 0 1 0 2 2 0 0 0 1 1 1 1 0 1 2 0 1 0 1 0 1 0 0 1 0 0 0 1 1 0 2 2 2 1 0 0 1 0 1 1 0 0 0 1 0 1 2 0 0 1 0 0 2 0 2 0 1 2 2 0 0 0 0 2 1 0 0 2 1 0 0 1 1 1 0 0 0 0 0 0 0 1 0 0 1 1 1 0 1 1 0 1 0 2 2 0 0 0 0 0 1 0 1 0 1 0 0 0 0 0 0 0 1 0 2 2 0 0 2 1 2 0 0 2 0 1 0 1 0 1 1 0 0 2 2 1 1 0 0 1 0 1 0 1 1 0 1 2 2 2 1 0 1 0 0 1 1 1 0 1 2 2 1 1 0 0 0 2 1 0 1 1 0 1 0 1 0 1 2 1 0 1 0 0 2 0 0 1 0 1 1 2 1 1 1 0 1 1 0 2 0 0 1 0 1 0 0 1 0 2 1 1 0 2 1 1 1 2 0 2 0 2 0 1 0 0 2 0 1 1 1 1 1 1 0 1 0 1 1 0 0 1 0 2 0 1 0 1 1 0 1 0 0 0 0 0 1 1 1 0 0 1 0 0 1 0 2 1 0 1 0 0 0 1 1 1 1 0 1 0 0 1 2 0 2 0 0 0 0 0 1 1 0 1 1 2 0 1 0 2 0 0 0 0 0 0 0 0 1 1 1 1 0 0 0 0 0 1 0 0 1 0 1 0 1 1 0 0 2 2 1 1 0 1 1 1 1 1 2 0 2 1 1 1 2 2 1 2 1 1 0 0 1 1 1 0 1 0 0 0 0 2 1 0 1 1 2 1 1 1 0 0 0 0 0 1 0 0 0 0 1 1 0 2 0 0 2 1 0 1 0 0 0 0 1 0 1 1 0 0 0 0 0 1 0 0 0 1 1 1 0 0 0 0 0 0 0 0 0 0 1 0 0 2 0 0 1 0 0 0 0 0 0 0 0 0 0 0 0 0 0 0 0 0 1 2 1 0 1 0 0 1 1 0 1 0 1 1 0 2 0 1 0 1 1 0 2 0 0 1 0 1 0 0 0 1 1 1 1 1 1 1 2 1 0 0 0 0 0 0 1 2 1 2 1 2 2 0 1 2 1 1 1 1 1 2 0 0 0 0 0 0 2 1 0 0 0 2 0 0 0 0 2 0 0 1 1 1 1 0 1 1 1 0 1 0 1 0 0 0 0 0 0 2 2 0 0 0 0 0 1 1 0 0 0 0 1 0 0 0 0 0 0 0 2 2 1 1 2 2 2 0 0 0 0 0 0 0 0 1 0 1 1 0 2 0 2 2 0 0 1 1 0 0 2 1 0 0 1 1 1 0 0 0 0 2 2 1 1 1 0 0 0 2 2 1 1 0 1 0 1 1 0 1 0 0 0 0 2 0 0 0 1 1 1 2 0 2 0 1 1 0 2 1 0 0 1 1 0 1 2 0 0 0 1 1 2 0 0 0 1 0 0 0 2 0 2 1 1 0 0 0 0 1 0 0 1 0 0 1 0 0 1 2 0 0 1 0 0 0 0 1
14 1 0 1 0 0 1 2 0 2 0 0 0 0 0 0 0 0 0 2 0 0 0 1 1 0 1 2 0 0 2 1 1 1 0 2 1 1 0 2 0 0 0 0 1 0 0 0 2 0 0 0 0 0 2 0 1 0 1 0 1 0 0 2 0 1 0 1 0 0 0 1 2 0 2 2 0 0 2 0 0 0 0 0 2 0 0 2 2 2 1 1 0 0 0 0 1 0 0 2 2 0 1 1 1 0 1 2 0 2 0 2 0 2 0 0 0 0 1 0 0 0 1 2 0 0 1 1 2 2 1 0 0 0 0 0 0 0 0 0 2 1 0 0 0 0 0 0 1 1 0 0 1 1 1 0 0 1 0 0 1 1 0 1 1 2 0 1 1 1 0 0 0 2 1 2 0 1 1 1 0 0 0 0 2 1 1 1 0 0 0 2 0 0 0 1 2 0 0 0 0 1 0 1 1 0 1 0 1 1 2 0 1 0 0 2 1 0 2 0 2 0 0 0 0 0 0 2 0 2 0 0 0 1 1 0 0 2 2 0 0 0 1 0 1 0 0 0 2 0 0 1 1 0 0 0 0 1 0 0 0 0 1 1 2 0 0 0 1 1 0 2 1 2 1 1 0 1 1 0 2 0 0 2 0 0 0 1 1 2 0 0 1 0 2 0 2 1 0 1 0 0 2 0 1 0 1 2 2 0 1 2 0 0 1 0 0 1 1 1 0 0 2 1 2 0 1 1 1 1 1 1 0 1 1 1 0 0 2 1 0 2 2 0 2 0 0 0 1 1 1 0 0 0 0 2 0 1 0 2 0 0 2 0 2 0 1 0 0 2 2 2 1 2 0 0 0 1 0 0 0 2 0 0 0 0 1 0 0 0 0 0 0 1 2 0 1 1 0 0 0 0 1 1 0 0 1 2 0 0 0 1 1 0 1 0 0 0 0 0 1 2 0 0 0 2 0 1 2 1 2 1 1 0 1 0 0 0 0 1 2 0 1 0 1 1 1 0 0 1 0 1 0 1 1 0 1 1 1 2 1 0 2 0 0 2 2 0 0 0 0 0 2 0 0 1 0 2 0 1 0 0 0 1 1 0 1 1 2 2 0 1 0 1 0 0 0 1 1 2 2 2 0 1 1 2 1 1 0 1 0 1 0 0 2 0 0 2 0 2 0 2 1 1 0 1 1 0 1 2 1 0 0 0 0 0 0 2 0 2 1 2 2 2 2 0 2 2 0 0 0 0 0 1 1 0 2 0 0 0 0 0 1 1 1 1 1 1 1 0 0 0 0 0 0 0 2 2 0 2 0 0 1 1 1 1 2 0 0 0 0 2 0 0 0 0 0 0 0 0 0 2 0 1 0 2 2 1 0 1 0 0 1 2 1 1 0 0 0 0 0 0 0 0 0 0 1 1 0 0 1 0 0 1 1 1 0 0 0 2 0 1 0 2 2 0 0 1 0 0 2 1 2 0 1 1 2 1 1 0 0 0 1 0 0 0 0 1 1 0 0 1 1 0 0 2 2 0 0 0 0 0 1 0 1 1 1 0 0 1 0 1 0 1 1 0 2 2 0 2 1 0 0 0 1 0 1 1 1 1 0 0 0 0 0 0 0 0 0 1 0 1 1 2 2 0 1 1 0 0 2 0 0 2 0 0 0 0 0 0 0 0 0 0 0 0 0 1 0 0 1 1 1 0 0 2 0 0 2 2 0 0 1 0 1 0 1 2 0 2 0 1 0 1 1 0 1 0 2 2 1 0 1 1 1 1 1 1 0 1 1 2 2 1 1 1 0 1 1 0 1 1 0 2 1 1 1 1 0 1 1 0 0 0 2 2 0 1 2 2 2 2 0 0 1 0 0 2 0 0 0 0 1 0 0 1 0 0 0 0 0 0 1 0 1 0 1 0 0 0 0 1 0 2 2 0 0 0 1 0 1 2 1 0 0 2 1 1 2 0 0 0 0 1 2 1 0 2 1 2 2 0 0 0 0 0 0 1 0 2 0 1 1 1 1 0 1 0 0 1 0 1 0 0 2 0 1 1 0 1 0 0 0 0 0 1 1 1 2 1 1 0 2 1 1 1 0 0 1 0 2 0 0 2 0 0 0 0 1 1 0 0 2 0 0 0 1 1 1 2 2 0 2 0 0 1 1 1 0 2 1 1 0 1 0 0 1 0 0 0 0 0 0 0 0 0 2 1 1 0 0 0 0 0 0 0 0 0 0 2 1 0 1 2 0 0 0 0 1 0 0 0
15 0 0 1 0 0 1 2 0 2 0 0 1 1 0 0 1 0 0 0 2 0 0 1 1 0 0 1 0 0 2 1 0 1 0 1 2 1 0 0 1 1 2 2 2 2 1 0 2 0 0 0 1 1 1 1 0 0 0 0 0 1 0 1 1 0 1 1 0 0 0 1 1 0 0 1 1 1 1 0 2 0 1 1 1 0 0 0 2 2 0 1 1 0 1 0 0 0 0 1 2 1 2 1 2 0 2 1 1 1 0 2 1 2 1 2 1 0 1 1 1 0 2 1 0 1 1 1 1 1 2 0 0 1 0 0 0 0 0 0 0 2 1 0 1 2 1 0 0 0 0 1 0 0 1 0 0 0 0 1 0 0 1 1 0 1 0 2 0 0 0 0 0 1 1 1 0 0 0 0 0 0 1 1 1 0 1 1 0 0 0 1 0 0 2 0 1 0 0 0 0 0 1 1 1 1 1 0 2 1 1 0 1 0 0 2 1 1 2 0 2 1 0 0 0 0 1 0 0 0 0 0 0 0 0 0 0 2 2 0 0 1 1 0 2 0 0 0 1 0 0 0 2 0 0 1 0 1 0 1 1 1 0 0 1 0 2 0 0 0 0 1 0 2 0 1 0 2 2 0 1 0 0 2 0 0 1 1 1 2 0 1 1 0 2 0 2 0 0 1 0 0 2 0 1 0 0 2 2 0 0 1 0 0 1 0 1 0 0 0 2 2 1 1 1 0 1 0 1 0 1 0 0 0 0 0 0 1 1 0 1 1 2 0 0 0 0 0 0 0 0 0 0 2 0 0 1 0 0 2 0 0 2 2 1 0 0 0 1 1 1 1 2 1 1 2 0 0 0 0 0 1 0 0 1 0 0 0 0 0 0 1 0 0 2 0 0 1 1 1 0 1 0 1 1 0 0 0 0 0 0 1 1 0 1 0 0 0 1 0 1 1 0 0 1 2 1 0 1 1 2 0 1 0 1 0 0 1 0 0 0 0 2 0 1 2 1 0 0 0 0 1 0 2 1 1 1 2 0 2 2 0 1 0 0 1 1 1 0 0 0 0 1 2 0 1 0 0 0 0 0 0 0 1 1 1 1 0 1 1 1 0 0 1 2 0 0 1 1 2 1 2 2 0 2 0 1 1 0 0 0 2 0 1 0 0 1 2 0 1 1 2 2 1 1 1 1 0 1 1 1 0 0 0 0 0 2 0 0 1 1 2 2 1 0 0 1 1 1 0 1 1 1 1 2 1 0 0 1 1 0 0 1 0 1 1 0 2 2 0 0 0 2 0 0 1 1 1 0 1 0 0 0 0 0 0 0 0 1 0 0 0 2 0 1 0 0 1 1 0 2 1 0 0 1 2 1 2 0 2 0 0 0 1 0 1 2 0 1 1 0 0 0 1 0 0 2 2 0 0 0 0 1 1 2 1 0 0 0 2 0 1 0 2 2 2 2 0 1 1 1 0 2 0 2 1 2 2 1 1 1 0 0 0 0 0 0 2 0 0 0 1 1 0 1 2 1 0 1 1 0 0 0 2 0 2 2 0 0 0 0 0 0 0 0 0 0 2 0 1 0 1 0 0 0 0 0 0 0 1 1 1 0 0 1 1 0 2 1 1 0 0 1 2 1 1 1 0 2 0 0 0 0 2 0 0 1 0 0 0 0 0 1 0 1 0 1 1 0 0 0 0 0 0 0 1 1 0 2 0 0 2 0 0 0 1 1 0 0 1 0 0 0 0 0 1 0 0 1 1 1 0 0 0 0 2 0 2 2 2 0 0 2 1 0 0 0 1 0 0 1 2 1 2 1 1 1 0 0 2 2 0 1 1 0 1 0 1 2 2 1 2 1 0 0 0 0 1 0 0 1 1 1 0 0 0 0 1 1 0 0 0 1 0 1 1 0 0 0 0 0 0 0 2 1 0 1 0 0 1 0 2 0 0 0 1 0 1 2 0 0 0 0 1 2 0 0 0 1 1 2 0 0 0 0 0 0 0 0 1 0 1 1 1 0 0 0 2 0 0 0 2 0 0 0 2 0 1 0 1 0 0 0 0 0 2 2 2 2 2 0 0 1 1 1 1 1 1 0 1 0 2 0 2 0 0 0 1 1 0 0 0 2 1 1 0 0 2 0 2 2 0 2 0 0 0 0 0 0 1 1 0 0 0 1 1 1 0 1 1 1 0 0 0 0 0 2 2 0 0 0 0 0 0 0 0 0 0 0 2 1 0 0 1 1 0 1 0 1 0 1 1
16 1 0 0 0 0 1 2 0 1 0 1 0 1 0 1 0 0 0 1 1 1 0 0 2 0 2 1 0 0 0 1 1 1 0 1 1 0 0 0 1 0 0 0 0 1 1 1 0 0 0 2 0 1 0 0 0 0 1 2 0 1 0 2 0 1 0 0 0 0 0 1 2 0 2 2 0 2 2 0 1 0 0 1 1 0 0 0 0 2 0 0 1 0 1 0 0 1 0 1 1 0 1 1 2 1 2 1 1 1 0 2 0 1 0 2 0 0 2 0 0 0 2 1 0 1 1 1 2 1 1 1 0 1 0 0 0 0 0 2 1 2 0 0 2 2 0 0 0 0 0 1 0 0 0 0 0 1 0 1 0 0 0 0 0 0 1 1 0 1 1 0 1 1 2 1 1 1 1 1 0 0 1 2 1 0 1 2 1 1 1 2 0 2 2 0 2 1 0 0 0 1 1 0 0 0 2 0 1 1 1 0 2 0 1 1 1 1 2 0 2 0 1 0 0 0 1 1 0 1 0 0 0 0 0 0 0 2 2 0 0 0 2 0 1 0 0 0 2 0 0 0 2 0 0 0 1 1 1 0 0 0 0 0 1 0 1 0 2 2 0 1 0 1 0 0 0 1 2 0 1 1 0 1 0 0 0 0 2 2 0 2 1 0 2 0 2 1 0 0 0 1 1 1 0 1 1 1 2 0 0 2 0 0 0 0 0 1 0 0 0 0 1 0 1 0 1 0 2 0 2 1 0 2 0 0 0 1 1 0 1 1 2 1 1 0 0 1 2 0 0 0 0 0 2 0 0 2 0 1 0 0 2 1 2 1 0 2 2 0 0 0 2 1 1 1 0 2 2 0 0 1 1 1 0 0 0 0 0 0 0 0 2 1 2 0 2 0 0 0 0 0 0 2 2 0 0 1 1 0 0 1 0 0 0 0 1 1 0 0 0 2 0 1 1 2 0 0 2 1 2 1 0 1 0 1 1 1 0 1 1 0 2 0 0 2 2 1 1 2 0 0 0 1 1 1 1 1 1 2 1 0 0 0 0 0 0 2 0 1 1 1 2 0 2 0 2 2 1 1 0 0 0 0 1 0 1 0 1 0 2 1 1 1 1 0 0 1 1 1 1 1 1 1 1 0 1 1 0 0 0 2 0 1 0 0 0 2 0 2 0 2 1 2 0 2 0 1 0 2 1 1 0 0 0 1 2 0 1 2 0 1 1 1 1 1 1 1 2 0 0 0 1 1 1 0 1 1 0 0 0 1 1 0 1 1 0 1 1 0 0 0 1 0 0 1 1 2 0 0 1 0 0 0 0 0 0 1 0 0 0 0 2 0 2 0 0 1 1 0 2 1 0 0 1 2 0 1 0 2 0 0 0 1 0 0 0 0 0 0 0 0 0 0 0 1 1 2 0 0 1 0 0 2 1 1 0 0 0 1 0 2 0 0 2 2 2 0 1 0 0 1 2 0 2 1 2 1 1 0 0 0 1 1 1 0 0 1 0 0 0 1 1 0 0 2 2 0 0 0 0 0 0 2 1 2 1 0 1 0 0 0 0 1 1 0 2 2 0 2 0 1 0 1 0 1 1 2 0 0 1 1 0 0 1 1 0 1 0 0 0 0 0 2 0 0 1 0 0 1 1 0 0 2 1 1 1 0 1 1 0 1 0 1 1 0 1 0 0 0 0 0 0 1 0 0 1 0 1 0 0 0 1 0 0 1 2 1 0 0 1 0 0 0 0 0 0 0 1 2 0 0 0 0 0 2 0 2 0 2 0 2 2 2 1 1 0 1 0 0 1 1 0 2 2 0 1 0 0 2 2 0 1 1 1 2 0 0 2 2 2 2 0 0 0 0 0 0 1 0 2 1 0 0 0 1 0 1 1 0 1 1 0 0 0 0 0 0 0 0 0 0 0 1 1 0 1 0 0 0 0 1 0 0 1 1 1 1 1 0 1 0 1 0 1 0 0 2 0 0 2 0 0 0 0 0 0 0 0 2 0 2 0 0 2 1 1 1 1 0 1 1 0 0 2 1 1 2 0 2 0 0 0 0 1 1 1 2 2 0 0 2 2 2 0 1 2 0 0 0 0 2 0 2 0 0 0 1 1 0 0 0 1 1 0 0 1 0 1 1 2 0 2 0 1 0 1 1 0 2 1 1 0 1 0 2 1 0 1 1 0 0 0 0 1 0 1 1 1 1 0 0 0 2 0 0 1 0 0 2 0 0 2 2 0 0 1 0 0 0 0 0
17 1 0 1 0 0 0 1 0 1 0 1 1 1 0 0 1 0 0 0 2 0 0 0 2 0 1 2 0 0 2 0 2 1 0 1 1 2 0 1 1 0 0 0 0 0 1 0 0 0 0 1 0 1 1 0 0 0 1 0 1 1 1 1 0 0 1 0 1 1 0 0 1 0 1 2 1 1 2 0 1 0 0 1 1 0 0 1 2 2 0 2 2 0 0 0 0 1 0 1 0 1 1 1 2 0 2 1 0 2 0 1 0 0 0 1 0 0 0 2 2 1 2 0 0 1 0 1 1 1 0 0 0 0 0 0 0 2 1 1 2 1 0 0 0 0 0 1 0 0 1 0 1 0 0 0 1 0 1 0 0 0 1 1 0 2 0 1 0 1 0 1 0 1 2 1 1 1 0 0 1 2 0 0 2 2 0 2 1 1 1 2 0 0 0 1 2 0 0 1 1 1 1 2 2 0 0 0 1 0 1 0 1 1 0 2 2 0 2 1 2 1 0 0 1 0 2 2 0 2 0 0 0 0 0 0 0 1 1 1 0 0 2 0 2 1 1 0 1 0 0 1 1 1 0 2 0 2 0 0 0 0 0 0 1 0 1 0 2 1 0 1 0 2 1 1 0 1 1 0 0 2 0 2 1 0 1 1 1 2 0 1 0 0 2 0 2 0 0 0 0 1 2 0 1 0 0 1 1 0 1 2 0 0 0 0 1 0 0 0 2 2 0 1 2 0 1 0 0 1 2 2 0 2 0 0 0 1 1 1 0 1 2 2 1 0 0 1 1 0 1 1 1 0 1 0 0 1 1 0 1 1 0 0 0 1 1 0 2 0 0 0 0 2 0 1 0 1 1 0 2 1 1 2 1 1 1 1 1 0 0 0 0 0 2 0 0 1 1 1 0 1 0 2 2 0 0 0 1 0 1 1 0 0 1 1 0 1 0 0 0 1 0 1 0 0 0 0 0 0 0 0 0 2 0 1 1 1 0 0 1 0 2 0 1 1 2 0 0 1 0 1 0 2 2 2 2 2 1 2 2 0 0 0 0 0 0 2 0 1 0 0 1 1 0 1 0 2 0 2 1 0 0 1 1 0 1 2 2 1 0 2 1 1 1 0 0 1 0 1 1 1 1 1 1 0 1 1 0 0 0 2 1 0 1 0 0 1 0 2 1 1 0 1 0 1 1 0 0 1 2 0 0 0 0 1 2 1 1 1 1 1 2 1 1 0 2 2 0 0 0 0 1 2 0 0 0 0 1 1 0 0 0 0 0 0 2 0 0 1 0 1 1 0 0 1 1 0 0 0 0 0 1 1 0 0 0 0 0 0 0 0 0 0 0 0 0 0 0 0 0 2 2 0 0 1 0 2 0 1 0 0 0 0 1 1 0 0 0 0 0 0 0 1 0 1 1 1 0 0 1 0 0 2 1 1 1 0 1 2 0 1 0 1 2 2 2 1 2 0 2 1 0 1 1 2 1 1 1 0 0 0 1 1 1 0 0 2 1 1 1 1 2 0 0 2 1 1 1 1 0 1 0 0 1 2 0 1 0 0 0 1 1 2 1 0 2 2 0 1 0 0 0 1 0 1 1 1 0 1 0 0 0 1 2 1 2 1 1 1 0 0 0 2 2 0 0 0 2 0 0 0 0 2 1 1 0 0 1 1 0 1 0 0 2 0 2 1 0 0 1 1 0 0 0 2 1 0 2 0 0 1 2 0 1 1 2 1 0 2 0 0 1 0 0 1 0 0 0 2 0 1 1 1 1 2 0 2 2 2 0 0 1 1 0 0 0 0 0 0 0 2 0 1 2 1 1 0 2 2 1 0 0 0 1 1 1 0 2 2 2 2 2 0 0 0 0 2 0 0 0 0 2 0 0 1 1 1 2 1 1 2 1 0 1 1 0 0 0 0 1 0 0 2 2 0 0 0 0 0 0 0 1 0 0 2 0 0 1 0 0 0 1 0 2 1 0 1 1 0 1 1 1 1 2 2 0 0 1 2 1 2 2 0 1 0 1 1 1 0 0 0 0 0 1 1 1 1 0 2 0 0 0 0 1 1 1 0 0 0 0 0 2 0 1 1 1 1 0 1 0 2 0 2 0 0 0 1 1 0 0 0 2 2 1 0 1 1 1 0 2 0 2 0 1 0 2 1 0 1 2 0 0 0 0 2 2 0 0 1 1 0 0 0 0 1 1 0 2 0 0 0 0 1 0 0 1 0 0 2 0 1 0 1 0 0 1 0 0 0 1 1
18 1 1 1 0 0 1 2 1 0 0 0 1 2 0 2 0 0 0 1 1 1 0 0 2 0 0 2 0 0 1 2 0 0 0 0 2 2 0 2 0 0 0 0 2 0 1 1 1 0 0 1 0 1 1 1 0 1 1 1 0 1 0 1 1 1 1 1 0 0 0 0 0 0 0 2 2 0 2 1 0 0 0 0 0 0 0 0 2 2 0 0 0 0 0 0 0 1 0 2 1 0 1 1 2 0 2 2 0 2 0 2 0 1 0 2 0 0 0 1 1 0 2 2 0 0 2 2 2 2 0 2 0 0 0 0 0 1 0 0 1 1 0 0 1 0 0 0 2 2 0 0 0 0 0 0 0 0 0 1 1 1 0 2 0 2 0 0 2 2 0 0 0 2 2 1 0 1 0 0 1 1 2 2 2 0 2 1 0 0 0 2 0 1 2 0 1 0 0 0 0 1 0 0 0 0 2 0 1 1 1 0 2 0 0 2 1 2 1 1 1 1 0 0 1 1 0 0 0 0 1 1 0 0 0 0 0 1 1 1 0 0 2 2 2 0 0 0 2 0 0 0 1 1 1 2 1 2 0 0 0 0 2 2 1 0 0 1 2 1 0 2 1 2 1 1 0 2 1 0 2 0 1 1 0 1 1 1 1 1 1 2 0 0 1 0 1 1 0 2 0 0 1 1 1 0 1 2 2 0 0 1 0 0 1 0 0 0 0 0 1 1 1 2 1 0 0 0 2 0 2 2 0 1 0 0 0 2 0 0 0 0 1 1 2 0 0 0 1 0 0 0 0 1 1 0 1 0 1 0 1 1 1 0 1 2 0 1 1 1 1 1 0 2 0 1 0 2 1 0 0 1 0 1 1 0 0 1 1 0 0 1 0 1 1 1 2 1 1 1 0 0 1 2 1 0 1 0 0 0 0 0 0 0 0 0 1 1 0 0 0 1 1 1 0 2 0 0 1 1 1 0 0 2 0 2 0 0 0 1 1 0 1 1 2 1 0 0 1 1 0 1 0 2 0 0 0 2 1 2 2 0 0 0 1 1 0 2 0 0 0 0 2 2 1 0 1 2 1 0 1 0 0 1 1 1 1 0 0 0 2 0 0 1 2 0 0 1 1 2 1 2 1 1 1 0 1 0 0 1 0 2 0 0 1 0 0 2 0 2 0 2 1 2 1 2 1 1 0 1 1 1 1 0 1 0 1 2 2 2 0 2 0 0 0 0 2 1 1 0 1 1 1 2 0 0 0 0 2 0 0 0 1 1 1 1 1 1 0 0 1 1 1 0 1 1 2 1 0 1 0 0 0 1 1 1 2 0 0 0 0 1 2 0 0 0 0 0 0 0 0 2 0 0 1 2 1 1 0 1 0 0 2 2 2 2 0 0 0 0 0 0 0 0 0 2 2 0 0 0 1 1 0 1 1 0 1 0 1 1 0 0 0 2 2 2 2 1 1 0 1 2 1 1 1 1 1 2 2 0 0 0 0 2 2 2 2 2 0 1 1 0 0 0 0 1 1 0 0 0 1 0 0 0 0 1 0 1 0 0 0 0 0 0 0 0 0 2 1 1 0 0 1 0 1 1 0 2 0 0 1 1 0 0 0 1 1 1 2 1 0 0 1 1 0 1 1 0 2 0 2 1 1 0 1 0 0 0 2 2 0 2 0 0 0 0 0 1 0 0 0 0 0 0 0 1 1 0 2 2 0 0 2 0 0 1 2 2 0 2 1 0 0 0 0 0 1 0 1 1 0 1 0 0 0 2 0 2 0 2 0 2 2 2 0 0 0 2 0 0 2 2 0 2 2 2 1 0 0 2 2 0 0 0 1 2 1 1 1 1 0 1 1 1 0 0 0 1 0 0 0 0 2 0 0 0 0 1 1 1 0 1 2 0 2 1 0 1 0 1 0 0 0 2 2 0 0 0 0 0 0 1 0 0 0 0 0 2 2 0 0 0 0 0 2 2 1 0 0 2 1 0 1 0 1 1 0 0 0 1 0 2 0 0 2 0 2 1 0 0 0 2 1 0 1 1 1 0 0 2 0 0 0 0 1 1 1 1 1 0 0 1 2 0 1 1 1 1 0 1 0 2 0 1 1 0 0 1 2 0 0 0 2 1 0 1 0 0 0 0 2 0 1 0 1 0 1 1 0 2 1 0 1 0 1 1 1 0 0 1 0 0 0 0 0 0 2 1 1 1 1 1 0 1 0 1 1 0 0 1 1 0 0 1 0 1 0 0 0 0 1 1
19 0 0 2 0 0 2 0 0 0 1 2 1 1 0 1 0 0 1 0 1 0 0 0 2 0 2 1 0 0 1 1 1 1 2 1 1 1 1 0 2 0 0 0 2 1 0 0 1 1 1 1 2 2 0 0 0 0 0 2 0 1 0 1 0 0 1 1 0 0 0 0 2 0 1 1 0 1 1 0 1 0 0 0 1 0 0 0 2 2 0 0 0 0 2 1 1 0 0 1 1 1 1 1 2 0 2 1 1 1 0 1 0 0 0 0 0 1 1 0 1 0 2 1 0 0 1 1 2 1 2 0 0 0 0 0 0 0 0 1 1 2 0 0 0 0 0 0 0 0 0 0 1 1 0 1 1 1 0 0 1 1 1 0 0 1 0 0 1 2 1 1 0 1 2 1 1 0 0 0 0 1 1 1 1 0 1 1 0 0 0 2 1 0 1 1 2 0 0 1 1 0 0 1 1 0 0 0 1 1 1 0 2 0 0 2 0 1 1 2 0 0 0 0 0 0 0 1 0 0 0 0 0 1 1 1 0 1 2 0 0 1 2 0 1 0 0 0 2 0 0 1 1 0 0 1 0 1 1 0 0 0 0 0 0 0 0 0 1 0 0 2 1 1 0 2 0 2 1 0 1 1 0 1 1 0 0 1 1 2 0 1 0 1 2 1 2 0 0 1 0 0 2 0 2 0 0 2 1 0 0 1 0 0 0 0 0 0 1 1 1 1 1 1 2 0 0 0 2 1 1 1 0 1 0 0 0 1 1 1 0 1 2 2 1 0 2 0 2 1 0 0 0 1 1 0 1 2 0 1 0 0 1 1 0 1 0 0 1 1 1 1 1 2 2 0 0 1 1 0 0 2 0 0 1 0 0 1 1 1 1 1 1 0 2 0 2 1 0 0 0 0 1 2 2 1 0 1 0 0 1 1 1 0 1 1 0 0 0 2 0 0 0 0 2 2 2 0 0 0 1 1 0 2 0 0 0 1 0 0 1 0 1 0 2 1 1 0 0 0 0 1 0 2 0 0 1 2 2 2 1 0 0 0 0 0 0 1 0 0 0 0 1 2 0 0 0 1 0 1 1 1 0 0 0 1 0 1 2 1 1 2 1 1 1 0 0 0 0 2 2 2 1 1 1 0 1 1 0 1 0 1 0 1 0 0 1 2 0 2 1 2 1 1 0 1 1 0 1 1 1 0 0 0 1 0 2 1 0 1 1 2 1 1 1 0 0 2 0 0 0 0 0 1 1 1 0 1 0 0 0 0 0 0 0 0 0 1 1 0 0 0 0 0 0 0 1 0 0 0 0 0 0 1 0 1 1 0 1 0 0 2 0 0 1 0 0 0 0 0 0 2 1 1 0 1 1 2 0 2 1 0 0 0 0 0 0 0 1 1 1 1 0 0 0 0 2 2 0 0 0 0 0 1 1 0 1 0 0 2 0 2 0 2 2 0 1 1 2 0 0 1 1 0 1 1 2 1 0 1 0 0 2 0 0 0 0 2 0 0 0 1 0 0 0 1 1 0 1 1 2 1 1 2 0 2 2 1 1 0 1 0 1 2 0 1 2 2 0 2 0 0 0 1 0 1 1 1 0 1 0 0 0 0 0 0 0 0 1 1 0 0 0 2 2 0 0 0 1 0 2 1 1 1 2 2 2 0 1 0 0 0 0 0 0 0 0 1 0 1 1 1 1 0 0 0 0 0 1 0 0 1 1 0 0 1 1 1 0 1 0 0 0 1 1 0 0 0 2 2 1 0 0 0 0 2 0 0 0 0 2 2 2 1 0 0 0 0 0 0 0 2 0 1 2 2 1 0 1 2 1 0 1 1 0 2 1 0 1 0 0 0 2 1 1 0 0 2 0 0 1 1 2 0 0 1 1 0 1 1 0 1 0 0 0 0 0 0 0 0 1 0 0 1 1 0 0 0 0 0 0 2 1 0 0 0 1 0 1 0 1 0 1 0 1 0 0 0 1 1 1 0 0 0 0 0 1 0 1 2 0 2 2 0 1 0 1 0 2 0 1 0 0 0 2 0 0 1 0 2 0 0 0 0 1 1 1 1 2 1 0 1 2 1 1 2 2 1 0 0 0 2 0 1 1 0 0 2 2 0 0 0 2 0 0 0 0 2 0 0 2 0 2 0 0 0 0 1 0 2 1 1 0 0 2 1 1 0 0 0 1 0 0 1 0 0 2 0 2 0 0 0 0 0 0 0 0 0 0 2 1 1 1 1 0 0 0 0 0 0 1 1
20 0 0 1 0 0 0 2 0 0 1 1 0 1 0 1 0 0 0 1 1 0 0 0 2 0 1 0 1 0 0 2 0 0 2 1 2 2 1 1 2 2 0 0 0 1 1 0 1 0 0 0 0 0 2 0 0 0 0 1 1 0 0 2 1 0 0 0 0 0 0 0 2 1 2 2 0 1 1 0 1 0 0 0 1 0 0 2 2 2 1 2 1 0 1 0 0 0 0 1 2 0 0 0 2 1 2 2 0 2 0 0 0 1 0 1 0 0 0 0 1 0 2 1 0 1 1 0 1 0 1 1 0 1 1 0 0 0 0 1 1 2 0 0 1 1 0 0 0 0 0 1 0 0 0 1 1 1 0 0 1 1 0 0 2 2 2 2 0 0 0 1 0 2 2 0 0 0 0 1 0 0 2 2 2 0 2 0 0 0 0 2 0 1 2 0 2 0 0 0 0 0 0 0 0 0 2 0 1 0 2 0 0 0 0 2 0 2 2 0 2 2 0 0 0 0 1 1 0 1 0 0 0 0 0 0 0 2 2 0 0 1 1 0 2 0 0 0 1 1 0 0 1 0 0 2 2 1 0 0 0 0 0 0 0 0 0 1 2 2 1 0 1 2 0 0 0 1 1 0 0 2 2 2 0 0 1 1 1 2 0 0 1 0 2 0 0 1 0 2 1 0 2 0 0 0 0 0 2 1 0 2 0 0 2 0 0 0 1 1 1 1 0 1 1 0 0 0 0 0 1 0 0 1 0 0 0 1 1 0 0 0 2 1 0 0 0 0 2 2 0 0 0 0 1 1 0 1 0 2 0 0 2 2 2 0 0 0 0 2 2 2 0 2 1 1 0 1 2 0 0 2 0 0 0 1 1 0 0 0 1 0 0 0 1 2 1 2 1 1 1 1 0 2 2 1 0 0 0 0 2 0 1 0 1 0 1 0 0 0 0 1 0 2 2 2 1 0 2 1 1 0 1 0 2 0 0 2 0 0 0 0 1 1 1 2 2 0 0 0 0 1 0 2 1 1 1 1 0 1 1 0 1 0 0 1 1 2 0 0 0 1 1 1 0 1 0 2 0 2 2 1 0 2 1 1 1 1 1 0 1 1 0 1 0 0 1 2 1 1 0 2 1 1 1 0 1 1 0 2 0 0 0 1 1 0 1 2 0 2 0 2 2 2 2 2 0 1 0 1 1 1 0 1 0 0 2 0 1 2 0 0 2 1 0 0 1 0 2 0 1 1 0 2 0 0 1 0 0 1 0 0 0 0 0 0 0 1 1 0 0 0 1 0 0 1 1 1 0 1 0 0 0 0 1 1 1 0 1 1 0 0 0 0 0 0 0 0 0 0 0 2 0 0 1 2 1 1 1 1 0 0 0 0 0 0 0 1 0 1 1 1 0 0 0 0 0 0 0 0 1 0 0 2 2 0 1 0 0 2 1 1 0 0 0 0 0 1 0 0 2 1 0 2 2 2 0 2 2 0 0 0 0 2 2 2 1 2 0 0 0 0 0 0 1 1 1 0 0 0 1 0 0 1 1 1 0 0 0 1 0 1 1 1 1 0 1 2 0 1 0 0 0 0 1 0 1 2 0 0 0 0 1 0 0 0 1 1 0 0 0 0 0 2 1 1 1 1 0 1 1 0 0 2 0 0 0 0 0 0 0 1 0 0 1 1 2 0 0 1 0 1 1 0 0 2 0 0 2 0 0 2 2 0 0 1 2 2 0 2 0 0 1 0 0 0 1 0 0 0 0 2 1 1 0 1 1 1 1 1 1 1 2 2 2 1 0 0 0 1 1 2 0 1 2 2 1 0 1 2 1 0 1 1 1 2 0 1 2 1 0 1 0 1 0 0 0 2 0 0 0 0 1 1 0 1 1 0 0 0 0 0 1 1 1 0 1 0 0 0 0 0 0 2 2 0 0 1 0 0 1 1 1 1 0 0 0 0 2 0 1 0 1 0 1 0 0 1 0 0 1 1 1 1 2 2 0 0 0 2 0 1 1 1 2 0 2 2 1 0 0 1 0 0 1 1 0 1 1 1 0 0 0 0 1 1 2 1 0 0 0 0 1 1 2 2 2 2 0 0 0 2 0 1 1 0 0 0 0 0 0 0 1 0 0 0 1 0 2 1 2 0 2 0 0 0 0 0 0 1 1 1 0 0 0 1 0 0 1 1 1 0 0 0 2 0 2 1 1 0 0 0 0 2 0 0 2 0 0 2 0 0 1 2 0 0 0 0 1 0 0 0
21 1 0 1 0 0 1 2 0 0 0 1 1 1 0 1 0 0 0 0 2 0 0 1 1 1 1 1 0 0 1 0 1 0 1 0 2 1 0 2 0 0 0 0 2 0 0 1 0 0 0 1 0 0 2 1 0 0 1 1 0 1 0 2 1 0 1 0 0 0 0 0 2 0 1 1 0 1 2 0 1 0 0 0 1 0 0 1 2 2 0 0 0 0 0 0 1 1 0 1 0 1 1 1 2 0 2 1 1 1 0 1 0 1 0 2 0 0 1 1 1 0 2 1 0 1 1 0 0 0 2 0 1 1 0 0 0 0 0 0 2 1 0 0 1 1 0 0 0 1 0 2 1 0 0 0 1 2 0 1 0 0 0 2 0 1 0 1 0 0 0 1 1 2 2 1 0 1 1 1 0 0 1 1 1 0 1 2 0 2 2 2 0 2 2 0 1 0 0 0 0 1 0 1 1 1 1 1 0 1 1 0 1 1 0 2 0 0 1 1 1 0 0 0 1 0 1 2 0 2 0 0 0 0 0 0 0 1 1 1 0 0 2 0 2 1 1 0 1 0 0 0 1 1 0 1 0 0 0 0 0 0 0 0 1 0 0 0 0 0 0 1 0 2 0 1 1 0 2 0 0 2 0 1 1 1 1 1 1 2 0 1 1 0 2 0 1 1 0 1 0 0 2 0 1 0 2 2 1 0 0 0 0 1 1 0 0 0 1 1 1 1 2 1 2 0 1 0 1 2 2 2 1 1 0 0 0 1 1 1 1 1 2 2 0 0 1 0 2 0 0 0 1 0 1 0 1 2 0 1 0 0 2 0 2 1 0 0 1 1 1 1 0 2 2 0 0 2 1 0 2 0 2 2 0 0 1 0 0 0 0 0 0 1 2 0 1 1 0 0 0 0 0 1 1 0 0 1 1 0 0 1 1 0 1 0 1 1 0 0 0 2 0 1 1 1 1 2 2 0 1 1 0 2 0 2 0 2 0 0 1 0 2 0 0 1 2 0 0 1 0 1 0 2 2 2 2 1 1 0 0 0 0 1 0 1 1 1 0 0 0 0 1 1 0 0 0 2 0 2 1 0 0 0 0 1 0 0 1 1 1 0 0 2 1 0 0 1 0 1 1 2 1 1 1 0 1 1 0 1 0 1 0 0 1 0 0 2 0 1 0 2 0 1 0 0 1 0 0 1 1 0 0 1 1 1 2 1 1 1 2 2 2 1 0 0 1 1 1 0 0 0 0 2 1 0 0 0 0 1 0 0 2 0 1 1 1 2 0 2 1 1 1 0 0 1 1 2 0 2 0 0 1 1 0 0 1 0 1 1 1 0 0 0 0 0 0 0 0 0 1 2 0 0 0 2 1 1 1 1 0 0 0 0 0 0 0 0 0 0 0 0 0 1 0 0 0 1 0 0 0 0 1 1 2 1 0 0 0 0 1 0 0 1 1 1 1 1 1 0 0 1 2 1 2 2 1 2 2 0 0 0 1 0 0 0 1 2 1 0 0 0 0 0 1 1 2 0 0 0 0 0 0 0 0 0 0 0 0 1 1 1 0 1 0 0 1 2 0 1 0 0 0 0 1 0 1 2 0 0 0 0 0 0 0 1 0 1 1 1 0 0 0 2 0 0 1 0 1 0 1 0 0 2 2 2 2 0 0 0 0 1 0 1 1 0 1 0 0 0 0 0 1 0 1 1 0 0 1 0 0 1 1 0 0 1 1 2 0 2 1 0 0 0 0 0 0 0 0 2 0 0 1 1 1 2 0 2 1 2 0 1 2 2 0 0 0 0 0 0 0 1 0 1 2 2 2 1 0 1 1 0 0 0 1 1 0 1 2 1 1 1 0 0 0 0 0 1 0 1 1 1 0 0 0 1 0 1 2 1 1 2 0 0 0 0 0 0 0 0 0 0 0 1 1 0 1 0 0 0 0 0 1 0 1 0 1 2 2 0 0 0 0 0 1 0 0 1 1 2 2 0 0 0 0 0 1 1 0 2 0 1 1 1 2 0 2 2 0 1 0 2 1 0 2 1 1 0 1 1 1 0 0 0 1 1 1 0 2 0 1 1 2 2 0 0 0 2 1 0 1 0 0 1 0 0 0 0 1 1 0 0 2 1 1 1 1 0 0 0 2 0 2 0 0 0 0 0 0 0 0 0 0 0 2 1 1 0 1 1 1 0 0 0 1 0 2 1 1 1 1 1 0 2 0 0 1 0 0 2 1 0 0 0 0 0 0 0 1 0 1 1
22 1 0 2 0 0 1 2 0 1 0 1 0 0 0 0 0 0 0 1 1 1 1 0 2 0 2 1 1 1 1 2 2 1 0 1 1 0 0 1 1 0 1 1 2 1 0 0 0 1 1 1 1 1 0 1 0 0 0 0 2 1 0 1 0 0 0 0 0 0 0 0 2 0 1 1 0 2 2 0 0 0 0 0 2 0 1 0 2 2 0 0 2 0 0 0 0 2 1 1 0 0 0 0 2 1 2 1 1 1 0 2 1 2 1 2 1 0 0 2 2 0 2 1 0 1 1 0 1 0 2 0 0 0 0 0 0 1 1 1 2 1 1 0 1 2 1 0 0 0 0 0 1 1 1 0 0 1 0 1 0 0 0 1 0 1 2 1 0 1 1 2 2 1 2 1 1 0 0 0 0 0 0 0 2 2 0 2 0 1 1 2 1 1 1 0 1 0 0 1 1 0 1 1 1 0 0 0 1 0 2 0 0 0 0 2 0 0 0 1 1 0 0 0 0 0 0 2 0 2 0 0 1 2 1 2 0 2 2 0 0 0 1 0 2 0 0 0 2 0 0 0 0 0 0 2 1 0 0 0 0 0 0 0 1 0 0 2 0 0 0 2 0 2 0 0 0 2 1 0 0 2 0 2 0 0 1 1 0 2 0 0 0 0 2 0 2 2 2 2 1 0 1 1 1 0 0 2 1 0 2 2 0 0 1 0 0 1 1 1 0 0 0 1 1 0 1 0 1 1 2 0 0 0 0 0 1 2 0 0 0 0 1 2 1 0 0 0 2 2 0 0 0 1 1 0 1 0 1 1 1 1 1 1 1 0 0 2 2 0 0 0 1 2 2 0 0 1 0 0 2 0 0 0 1 0 0 0 0 0 0 1 2 0 2 0 2 1 0 0 0 0 0 2 2 1 0 0 0 0 1 0 0 0 0 0 0 2 0 0 0 2 1 0 2 2 0 0 1 1 1 0 0 1 1 2 0 1 1 1 0 0 1 1 0 1 2 1 1 1 0 0 0 2 2 1 2 1 2 2 1 0 0 0 1 1 0 2 0 0 0 0 1 2 1 1 0 1 1 0 1 0 0 1 0 2 0 1 1 0 1 0 1 0 1 0 1 0 0 2 2 2 2 0 1 0 2 0 1 1 1 0 0 1 0 0 0 1 0 1 1 2 0 2 1 2 0 0 0 1 1 0 0 1 0 1 1 0 0 0 1 1 1 1 0 0 0 1 1 0 0 0 0 1 1 2 0 1 0 0 0 0 0 0 0 0 0 2 2 0 0 0 0 0 0 0 1 1 0 1 0 0 0 1 0 0 0 0 0 0 1 1 2 0 1 0 0 0 0 0 1 1 2 0 0 1 1 1 0 1 1 1 0 0 0 0 0 0 0 0 0 0 0 1 0 1 1 1 0 0 0 2 0 2 1 0 0 0 1 2 1 1 0 1 1 1 1 1 2 0 0 1 0 0 0 2 1 1 1 0 0 0 0 0 0 0 0 2 0 1 0 0 1 0 1 2 2 0 1 1 0 1 1 1 0 1 0 0 1 0 0 0 0 1 0 0 1 1 0 0 0 0 0 0 0 0 0 2 0 0 1 1 0 1 0 1 0 1 0 1 0 1 1 2 0 1 1 0 0 0 1 0 0 2 0 0 1 0 0 1 1 0 0 1 1 0 1 0 0 1 1 1 1 0 0 2 0 0 2 1 0 1 0 0 0 0 0 1 0 1 0 0 0 1 1 0 1 0 1 2 1 0 1 1 1 2 0 2 1 2 0 1 1 0 0 0 1 0 0 0 0 2 1 2 0 1 2 0 0 2 2 0 1 1 1 2 0 0 2 2 1 1 1 0 0 0 0 1 0 0 0 0 1 0 0 0 0 2 2 0 2 2 1 1 1 0 1 0 0 0 0 0 0 2 1 0 0 0 0 1 0 2 0 0 0 0 2 1 1 0 1 0 1 1 0 0 0 0 0 0 2 0 0 0 0 0 0 0 1 1 1 1 1 1 1 0 1 2 0 1 0 1 0 0 1 1 1 0 0 2 0 0 0 0 1 1 1 0 2 1 1 0 2 0 1 1 1 1 0 0 0 2 0 2 0 0 0 1 1 0 0 0 0 0 0 1 0 1 1 1 2 0 1 1 1 0 2 2 0 1 2 0 0 0 2 0 0 0 2 2 0 0 0 0 1 0 2 1 1 0 0 0 0 0 0 0 0 0 0 1 0 0 0 0 0 1 0 0 1 0 0 0
23 1 0 2 0 0 1 2 1 1 1 0 0 1 0 2 0 0 0 0 1 0 0 1 1 1 0 1 1 0 1 2 1 1 0 0 2 1 0 0 2 1 0 0 1 0 0 0 2 0 0 0 1 1 1 0 0 0 1 1 1 0 1 2 0 0 0 1 0 0 1 2 0 0 0 2 2 1 1 0 2 0 0 0 1 0 0 1 1 2 0 0 1 0 0 0 1 2 0 2 0 0 0 0 2 1 2 2 0 2 0 1 0 1 1 1 0 0 0 2 2 0 1 1 1 1 0 1 2 2 0 0 0 0 0 0 0 1 0 1 0 2 0 0 0 0 0 0 0 0 0 1 0 0 1 0 0 0 1 1 1 1 0 1 2 2 1 1 0 2 0 0 0 1 1 0 0 0 0 0 0 1 0 0 0 0 0 2 1 0 0 1 0 1 2 1 1 0 0 1 1 1 1 1 1 0 1 0 1 0 1 0 0 0 0 2 0 0 1 1 1 0 1 0 1 1 1 2 0 2 1 1 0 2 2 2 0 1 2 0 0 0 2 1 1 0 0 0 2 0 0 0 1 0 0 2 1 1 0 0 0 0 1 1 1 0 0 0 1 0 0 2 0 0 1 0 0 1 2 0 0 0 0 1 1 1 1 1 1 2 0 2 0 0 2 0 2 0 0 0 0 0 2 0 1 1 0 1 1 0 0 1 0 1 2 0 0 1 0 0 1 1 2 0 2 0 1 0 1 1 2 1 0 2 0 0 0 1 1 0 0 0 2 2 1 0 1 0 0 0 0 0 0 0 1 1 2 2 0 1 0 0 1 1 1 0 1 1 1 1 1 1 1 2 0 0 0 1 1 0 0 1 2 1 0 0 0 0 0 1 1 2 1 0 2 0 2 1 1 0 0 0 1 2 1 0 1 0 1 0 0 2 1 0 1 0 0 0 0 0 0 1 1 1 1 1 0 0 1 0 1 0 0 1 1 1 1 0 0 1 1 0 1 1 0 2 2 1 1 1 0 0 0 1 1 1 1 2 1 2 2 0 0 1 0 1 1 1 0 0 1 0 1 1 2 0 2 1 0 1 1 0 0 2 0 2 0 1 2 2 0 1 0 0 2 0 0 1 1 2 1 2 0 1 1 1 2 1 0 1 0 1 0 1 1 0 1 2 0 2 1 2 1 1 1 1 1 1 1 2 0 1 0 0 1 1 1 1 0 0 1 1 1 1 1 1 0 1 1 0 0 0 2 1 1 1 1 1 1 1 0 0 0 1 0 0 2 2 0 1 1 2 0 0 0 0 1 2 0 2 0 0 1 1 0 0 1 0 1 1 0 0 1 0 0 0 0 0 1 1 0 1 1 1 0 2 1 1 0 1 0 0 1 1 1 1 0 0 1 1 1 1 0 0 0 1 2 2 0 0 0 1 0 2 1 1 0 0 1 2 0 0 0 0 1 1 1 1 1 0 1 2 0 0 0 2 2 2 2 0 0 0 0 1 1 1 0 2 1 1 0 0 1 1 0 2 2 1 2 2 0 1 0 2 1 2 1 0 0 2 0 2 0 1 0 0 2 2 0 1 0 0 0 0 0 0 1 1 0 0 1 1 0 0 0 0 0 0 1 1 0 0 0 2 1 0 0 0 0 0 1 0 0 2 0 0 1 0 0 1 1 0 0 1 1 0 1 0 0 0 0 0 1 0 0 2 2 1 1 0 1 1 2 0 1 0 2 1 0 0 0 1 1 1 1 1 1 0 0 0 0 2 1 1 1 2 0 0 0 0 2 2 2 2 1 0 1 1 0 0 1 1 0 2 2 1 1 2 0 0 0 0 0 0 1 2 1 0 2 2 2 2 1 1 0 0 0 1 0 0 1 1 2 0 0 0 0 1 1 0 1 1 0 0 0 0 1 0 0 0 0 0 0 1 1 0 1 0 0 0 0 2 0 0 0 0 1 0 1 0 1 1 0 0 2 2 1 0 1 1 2 0 0 0 0 0 0 0 0 1 1 1 0 0 2 0 2 1 0 0 0 0 0 0 2 0 1 1 0 1 1 0 0 0 0 2 2 1 1 0 1 0 1 0 0 0 0 1 0 0 0 1 2 2 0 0 1 0 1 0 0 0 2 2 1 0 1 0 1 1 2 0 1 0 1 0 1 1 0 2 1 1 0 0 1 1 1 0 1 1 1 0 0 0 0 1 0 0 2 1 1 0 0 1 0 1 1 0 0 1 0 0 0 0 0 0 1 0 2 0 0 0
24 0 0 1 0 0 2 2 0 0 0 0 0 1 0 1 0 0 0 1 0 1 0 0 2 0 0 1 0 0 1 0 1 2 0 0 2 1 1 0 1 0 0 0 1 0 0 0 1 1 1 1 0 0 2 2 0 1 0 0 0 0 0 0 0 0 1 2 0 0 0 2 1 0 1 2 1 2 2 0 1 0 0 0 1 0 0 0 0 2 0 1 1 1 1 0 2 2 0 2 0 0 0 0 2 1 2 1 1 1 0 1 0 2 0 2 0 0 0 1 1 0 2 0 0 2 0 0 1 0 2 1 0 0 0 0 0 0 0 2 1 1 0 0 1 0 0 0 1 1 0 0 1 0 0 1 1 0 1 1 1 1 0 1 1 1 2 0 2 2 0 0 0 2 2 1 0 1 0 1 0 1 1 1 2 1 1 2 1 0 0 2 1 1 1 1 1 0 0 0 0 1 0 2 2 0 1 1 1 0 2 0 1 1 0 2 0 0 1 1 1 0 1 0 0 0 2 2 0 2 0 0 0 0 0 0 0 0 1 1 0 0 1 1 1 0 0 0 1 0 0 0 0 0 1 2 2 2 0 0 0 0 1 1 2 0 0 1 2 1 0 1 1 2 0 1 0 1 1 0 0 2 0 1 0 1 1 2 0 2 0 0 1 0 2 0 2 0 1 2 1 0 2 0 0 0 1 2 0 0 1 2 0 0 1 0 1 0 1 1 1 1 2 1 1 0 0 0 2 0 2 2 0 1 0 1 1 0 1 0 0 0 1 1 1 0 1 0 2 0 0 0 0 0 2 0 0 1 0 2 0 0 2 2 1 0 0 2 2 0 0 0 0 2 1 1 0 1 1 0 0 2 0 0 0 0 1 0 0 0 0 1 1 0 2 0 1 0 1 2 0 2 1 2 2 1 0 1 0 0 0 0 0 0 0 0 1 0 1 0 0 0 0 0 0 2 1 0 2 0 2 0 0 2 0 0 1 0 0 1 2 0 2 0 1 0 1 0 0 2 0 1 0 1 1 0 1 2 2 2 1 0 0 0 2 2 0 2 0 0 0 0 2 1 1 0 1 1 0 1 0 0 0 2 1 1 1 1 2 1 0 1 0 0 0 0 0 2 1 1 1 1 1 1 1 1 1 1 0 0 0 2 0 0 1 0 0 2 0 2 1 2 0 2 0 2 0 0 0 1 1 0 0 0 0 0 2 1 1 1 0 2 0 1 1 0 2 1 2 0 1 1 1 1 1 1 0 1 1 0 1 0 0 0 0 0 0 1 0 1 0 2 0 0 0 0 0 2 0 2 0 0 0 1 0 0 0 0 2 1 1 1 1 0 0 0 0 0 0 0 0 2 1 0 0 2 1 1 0 1 1 1 0 0 0 0 0 0 0 0 0 0 0 1 0 0 1 0 0 0 2 0 0 2 2 0 0 0 0 1 0 0 0 2 2 0 0 2 0 0 2 2 2 1 2 1 1 0 0 0 0 0 0 0 0 0 0 1 0 0 0 1 1 0 1 2 2 0 0 0 0 0 0 1 2 2 0 1 0 0 1 0 0 0 0 0 0 2 0 1 0 1 0 0 1 0 0 2 0 0 0 0 0 0 0 1 0 1 0 0 0 0 1 2 0 1 1 1 1 1 2 0 1 2 1 0 0 0 1 1 0 1 0 0 0 1 1 0 0 0 0 0 0 0 0 1 0 0 2 2 0 0 2 0 2 0 2 1 0 1 0 1 1 2 2 0 0 0 0 0 0 1 1 1 1 2 0 1 1 1 1 1 2 1 1 1 0 1 0 0 1 1 1 2 1 1 0 0 1 1 1 0 0 0 1 2 1 0 1 1 1 1 0 0 0 0 0 1 0 0 1 1 2 0 0 0 0 1 1 0 0 0 1 1 2 0 2 1 0 0 0 0 0 2 2 0 0 0 0 0 0 1 0 0 0 0 1 0 1 0 0 0 2 1 2 2 1 1 1 1 2 0 0 0 0 0 0 0 1 1 1 2 0 1 1 0 2 1 1 0 1 0 0 1 2 1 0 1 2 0 1 0 0 0 0 2 2 1 1 1 0 0 2 1 2 2 1 0 0 1 0 2 0 0 1 0 0 2 2 1 0 1 2 0 0 0 0 0 2 1 2 0 2 0 0 0 0 1 1 0 0 0 1 0 2 0 0 0 1 1 0 0 0 0 0 2 0 1 0 0 0 0 0 1 0 0 2 0 0 2 0 0 0 1 0 0 0 0 1 0 1 2
25 1 0 2 0 0 2 2 0 2 0 0 1 1 0 1 0 0 0 2 0 0 0 0 2 0 2 0 1 2 0 1 0 0 0 0 2 2 0 1 1 1 1 1 1 1 0 2 0 0 0 2 0 0 2 0 0 0 1 0 0 0 0 0 0 0 0 1 0 0 1 1 1 0 1 2 1 2 2 0 2 0 1 1 1 0 0 0 2 2 0 0 1 0 0 0 1 0 0 1 1 0 2 1 2 0 2 2 0 2 0 1 1 1 1 1 1 1 0 1 2 0 2 2 0 0 2 2 2 2 1 0 0 0 0 0 0 0 0 1 0 2 0 0 0 1 0 1 0 0 1 0 0 0 0 0 0 1 1 1 0 0 1 1 0 2 0 1 0 1 0 1 0 1 1 0 0 0 0 0 0 0 0 1 1 0 1 0 0 0 0 2 0 1 2 0 0 0 0 1 0 0 1 2 2 0 1 0 1 0 2 0 0 0 0 2 1 1 1 0 2 1 0 0 1 0 1 1 0 0 0 0 0 0 0 0 1 2 2 0 0 1 2 0 1 0 0 0 2 0 0 0 1 1 0 1 0 2 0 2 2 2 1 1 1 0 0 1 2 2 0 1 0 1 0 0 0 1 1 0 0 2 1 2 0 1 1 0 1 1 1 0 1 0 1 0 2 1 1 1 1 0 2 0 0 0 0 2 1 0 0 1 0 0 2 0 0 0 1 1 1 1 1 1 1 0 0 0 0 0 2 1 0 1 0 0 0 1 1 0 1 1 2 2 0 0 0 1 2 1 0 0 0 1 0 1 1 0 0 1 0 0 2 1 1 0 0 1 1 1 1 1 0 2 0 0 0 2 1 0 1 0 1 1 1 0 0 0 0 0 0 0 0 0 2 0 0 1 1 1 0 1 2 2 1 0 1 0 0 0 2 0 1 0 0 0 1 0 0 1 0 0 0 1 0 2 1 0 1 0 1 0 2 0 2 0 0 1 1 2 1 0 2 0 2 1 1 2 2 2 0 0 0 2 1 0 1 1 1 2 1 0 1 0 0 1 1 2 0 1 1 1 2 0 0 0 0 2 0 1 1 0 0 1 1 0 1 1 2 1 1 2 0 1 0 0 0 1 1 2 1 2 1 1 1 1 2 0 0 1 0 2 0 1 0 0 0 2 0 1 1 2 0 0 0 0 2 0 2 2 0 0 0 0 0 0 1 0 1 1 0 1 1 2 2 0 2 2 0 0 0 1 0 1 2 1 0 0 1 1 0 0 0 0 0 0 0 1 1 0 0 1 0 0 0 0 1 2 0 1 1 0 0 0 0 0 0 0 1 0 0 1 1 0 0 0 0 0 0 0 0 2 1 0 0 1 2 1 0 0 0 0 0 0 1 1 0 0 0 0 0 0 0 1 0 0 0 0 0 0 0 0 0 0 2 0 1 0 0 2 0 1 0 0 1 1 1 1 1 0 1 2 1 1 2 2 1 2 2 0 0 0 2 2 2 2 1 1 1 0 0 2 0 0 1 2 2 0 0 0 1 0 0 2 1 2 1 0 1 0 0 1 0 2 0 0 2 2 0 2 0 0 0 0 1 0 1 1 0 1 0 0 0 0 0 1 0 1 0 0 0 0 0 2 0 1 1 0 0 0 1 0 0 2 0 0 1 0 2 2 0 2 0 0 0 0 0 1 0 1 0 0 1 0 0 0 0 0 2 0 0 1 0 0 0 1 1 2 0 1 1 0 0 0 0 1 1 0 1 2 0 0 1 1 1 2 0 2 0 2 0 2 2 1 0 0 0 0 0 0 0 0 0 1 2 1 1 1 0 1 1 0 0 0 1 1 1 0 2 2 1 2 1 1 0 0 0 2 0 0 0 0 1 0 0 1 0 1 0 0 0 0 1 0 1 1 0 0 1 0 0 0 0 2 2 0 0 1 0 0 1 2 0 0 0 0 1 0 2 0 0 0 0 0 1 1 0 2 0 1 2 0 0 0 0 0 0 0 0 0 0 0 0 0 2 0 2 2 0 1 0 1 1 0 2 1 0 1 0 1 0 0 0 0 1 1 1 2 2 1 0 1 2 0 1 1 1 1 1 0 0 2 0 2 0 0 0 2 2 0 0 1 2 1 0 1 1 1 1 0 2 0 1 0 2 0 2 0 0 0 0 0 0 0 2 0 0 0 0 1 0 1 0 0 1 1 0 1 1 0 0 0 0 2 0 0 1 0 0 2 0 2 0 1 0 0 0 0 0 0 0 1
26 1 0 1 0 0 2 1 0 0 0 2 0 0 0 0 0 0 0 0 2 0 0 0 2 0 1 2 1 1 2 1 0 0 0 0 1 1 0 0 2 0 0 0 2 0 0 0 1 0 0 0 0 0 2 1 0 0 0 0 0 0 0 2 0 1 0 1 0 0 0 1 1 0 0 2 1 2 2 0 2 0 0 0 0 0 0 1 1 2 1 1 1 0 0 0 1 2 0 2 0 0 1 1 2 0 2 2 0 2 0 1 1 2 1 2 1 0 1 1 1 0 1 1 1 0 1 0 0 0 1 0 0 0 0 0 0 1 1 1 2 1 1 1 0 0 0 0 0 0 0 0 0 0 0 0 0 0 0 2 0 0 0 1 2 2 0 1 1 1 0 2 0 0 1 1 0 0 0 0 0 0 2 2 2 0 2 1 1 0 0 2 1 1 1 0 1 1 0 1 1 1 0 1 1 0 1 0 1 1 2 0 2 0 0 2 0 2 1 1 1 1 0 0 0 0 2 1 1 0 1 1 0 1 1 0 1 2 2 0 0 0 1 0 0 0 0 0 2 0 0 0 0 0 0 1 1 2 0 1 1 1 0 0 0 0 0 0 2 2 0 2 1 2 0 0 1 2 1 0 1 1 0 2 1 0 1 1 0 2 0 0 0 0 2 0 2 2 0 1 0 0 1 1 0 0 1 2 1 0 1 2 0 1 2 0 0 1 0 0 0 2 1 2 1 0 1 0 1 2 2 2 0 1 0 0 0 1 2 0 0 0 2 1 0 0 1 0 1 0 0 0 0 1 1 0 1 2 0 1 0 0 2 2 2 2 0 0 2 0 0 0 0 1 0 0 0 2 0 0 0 2 1 1 1 1 1 1 1 0 0 2 0 1 2 0 1 1 1 1 0 1 1 2 2 1 0 1 1 0 0 1 1 0 1 0 0 1 0 0 0 1 1 0 1 2 1 0 2 1 2 0 1 0 2 1 1 1 0 0 2 0 2 0 0 1 2 1 1 1 0 0 0 2 1 0 1 2 1 1 1 0 1 0 0 1 1 2 0 0 0 0 1 1 1 1 1 2 0 1 0 0 0 2 2 0 2 0 2 1 1 2 0 2 0 1 0 2 1 1 0 2 1 1 1 1 2 1 0 1 0 1 0 0 1 0 0 2 0 1 1 2 0 1 0 1 1 1 0 2 0 1 0 0 1 0 1 0 0 1 1 1 2 2 0 0 1 0 2 0 0 0 0 1 1 1 0 0 1 0 1 1 1 1 0 0 2 1 1 0 0 0 1 0 0 0 1 1 0 1 0 0 0 0 1 0 0 0 0 0 0 0 1 0 0 0 1 0 0 0 0 1 1 0 0 1 1 0 1 0 1 0 0 0 0 0 0 0 0 0 0 0 0 0 0 0 2 2 0 0 1 0 0 2 1 0 0 0 0 2 1 0 0 1 1 1 0 0 1 0 0 2 0 1 1 1 1 2 2 0 0 0 0 0 0 0 0 2 0 2 2 0 0 0 1 1 1 0 1 1 0 1 0 0 0 0 1 0 2 0 0 0 1 1 1 0 1 1 0 1 0 0 0 0 1 0 1 2 0 0 0 0 1 0 0 1 1 1 0 0 0 0 0 2 1 0 0 1 1 0 1 0 0 1 0 0 2 0 1 0 0 1 0 0 0 0 0 0 0 0 0 1 1 1 1 0 0 0 2 0 0 2 2 0 1 0 2 0 0 1 0 0 1 2 2 0 2 0 2 2 0 0 0 0 0 2 0 1 0 1 1 2 2 1 0 0 1 1 0 0 1 1 0 2 1 0 0 0 1 2 2 0 0 0 0 2 2 0 2 1 2 1 1 1 0 1 0 1 0 0 1 1 2 0 0 0 0 1 2 1 1 2 1 0 1 0 0 1 0 0 0 0 0 2 2 0 0 0 0 0 1 1 0 0 0 0 0 0 2 0 0 0 2 1 1 0 0 0 1 1 2 0 0 0 1 0 0 0 0 2 0 0 1 0 2 0 2 2 0 1 0 1 0 0 2 0 2 2 0 2 0 0 0 0 1 2 2 2 1 2 0 1 2 0 0 0 0 1 1 2 0 2 0 2 0 0 0 1 1 0 0 0 1 1 0 2 1 1 0 1 2 0 1 0 1 0 1 1 1 1 1 0 0 0 2 0 2 0 1 1 1 0 0 0 0 0 2 1 0 0 0 0 0 1 0 1 1 1 2 1 0 1 0 0 0 0 0 0 1 0 2 2
27 1 0 2 0 0 1 2 1 0 0 0 0 2 1 1 0 0 0 1 1 1 0 0 2 0 1 2 1 1 2 1 1 1 1 0 2 2 1 1 1 1 0 0 2 0 0 0 0 1 1 2 0 1 1 1 0 0 2 0 1 0 0 2 0 1 0 0 0 0 1 1 1 0 0 1 1 1 2 0 1 0 1 1 1 0 0 1 1 1 1 1 2 0 0 0 0 0 0 2 2 0 2 2 2 0 2 2 1 1 0 1 1 2 0 2 0 1 1 0 1 0 1 1 1 0 0 1 1 1 1 0 0 0 2 0 0 0 0 1 1 1 0 0 0 0 0 0 1 1 0 0 1 1 1 0 1 0 1 0 0 0 0 1 1 1 1 1 1 1 0 1 0 1 2 0 0 1 0 0 1 1 0 0 1 1 0 1 0 0 0 2 0 0 1 0 0 0 0 0 0 1 0 1 1 0 1 2 0 0 1 0 0 1 0 2 0 1 1 1 1 0 2 0 0 0 2 2 0 1 0 0 0 0 0 0 0 1 1 1 0 0 2 0 2 1 1 0 2 0 0 1 1 0 0 1 2 2 0 0 0 0 0 0 0 0 1 1 1 1 0 2 1 2 2 2 0 1 0 0 0 1 0 1 0 1 0 0 1 2 0 1 0 2 2 1 2 0 0 2 0 0 2 0 2 0 1 2 1 0 0 1 0 1 2 0 0 0 2 2 0 1 2 0 2 0 1 0 1 1 2 1 0 2 0 1 0 1 1 0 0 0 2 1 0 0 0 0 2 2 0 0 0 0 2 0 0 0 0 0 0 0 2 1 2 0 1 1 1 0 1 1 1 2 1 0 0 1 1 0 0 0 1 1 1 1 1 0 0 0 0 0 2 0 2 0 2 0 1 2 0 2 1 2 2 1 0 0 0 0 0 1 0 0 0 0 0 0 1 0 1 1 0 1 0 1 0 0 0 0 0 0 0 1 0 0 1 1 0 1 1 0 1 1 1 0 1 0 0 0 0 0 0 1 1 1 1 1 1 2 1 0 0 0 0 0 0 2 0 2 2 2 2 0 1 1 0 1 0 0 1 1 1 2 1 0 0 1 2 1 1 2 0 1 1 0 1 1 0 1 1 2 1 1 1 0 1 0 0 1 0 1 0 0 2 0 0 2 0 0 0 2 0 0 0 0 1 1 1 2 0 1 0 0 1 0 2 1 0 1 1 1 1 0 0 0 2 1 1 0 1 1 0 1 1 1 0 1 1 1 1 0 1 0 0 0 2 1 0 1 1 1 1 0 0 0 0 1 0 1 0 0 0 1 0 0 1 0 0 0 0 2 1 0 0 1 0 1 1 0 1 1 1 1 0 2 1 1 0 2 0 0 0 1 0 0 0 0 0 0 0 0 0 0 0 0 0 2 0 0 0 1 1 2 1 1 0 0 1 2 0 1 0 0 0 0 0 0 2 0 0 2 0 1 1 2 1 2 2 0 0 0 0 1 2 2 0 1 1 0 0 1 1 0 0 1 1 0 0 0 0 0 0 1 1 1 0 0 0 0 0 0 0 2 0 0 0 0 0 1 0 0 0 0 1 0 0 1 0 0 1 1 0 0 1 1 1 1 1 1 0 0 1 2 1 0 0 0 1 0 1 1 0 2 0 0 1 0 2 2 0 2 0 0 0 0 0 0 0 0 0 0 0 0 0 1 0 0 1 0 0 1 2 0 1 0 2 0 0 1 0 0 0 0 0 0 1 0 0 0 0 2 1 1 1 2 0 2 1 2 0 1 2 1 0 0 0 0 0 1 1 1 1 1 1 0 0 0 1 2 2 0 2 2 0 2 0 0 2 1 0 1 0 0 0 0 0 0 1 0 1 0 2 0 0 0 1 0 0 0 0 0 1 1 1 0 0 0 1 0 0 1 0 1 1 0 0 0 0 0 0 0 0 0 0 1 0 0 1 0 0 0 0 1 1 1 0 1 1 1 2 0 0 0 0 0 1 0 0 2 0 1 0 0 2 0 2 2 1 0 0 0 0 0 2 1 0 2 1 1 0 0 0 0 1 1 2 0 2 0 0 2 2 2 2 2 2 1 0 0 0 1 0 2 0 0 0 2 2 0 0 0 1 1 1 2 0 2 0 1 1 0 2 1 1 0 2 1 0 2 1 1 1 0 1 1 1 0 1 1 0 0 1 0 0 0 2 0 1 0 0 0 0 1 0 1 2 0 0 2 0 0 0 1 0 0 0 0 0 0 1 2
28 1 0 2 0 0 2 0 0 1 0 0 0 2 0 2 0 0 0 0 2 0 0 0 2 0 0 1 0 0 1 1 0 1 0 1 1 0 0 0 2 0 0 0 1 0 0 0 2 0 0 0 0 1 1 1 0 0 1 0 0 1 0 2 0 1 1 1 0 0 0 1 2 0 2 2 0 0 1 1 1 0 1 1 2 0 0 0 2 2 0 1 0 0 0 0 0 0 0 1 1 0 2 1 2 0 2 1 1 1 0 1 0 1 0 1 0 0 1 1 1 0 2 1 0 0 1 1 2 1 0 0 0 0 0 0 0 1 1 0 1 1 0 0 0 0 0 1 0 1 1 1 1 0 1 0 1 1 1 0 0 0 0 0 1 2 1 0 1 1 0 0 0 1 1 0 0 1 1 1 0 0 0 0 2 0 1 1 0 0 0 2 0 2 2 0 1 0 0 1 0 1 0 1 1 0 0 0 0 0 1 0 0 1 0 2 0 1 1 2 0 0 1 0 0 0 2 0 0 0 1 1 0 0 0 0 0 2 2 0 0 0 2 0 1 0 1 0 2 0 0 0 1 0 0 0 0 1 0 0 0 0 0 0 1 1 0 1 1 1 1 1 1 2 0 0 1 2 1 0 0 1 0 1 0 2 0 1 0 2 0 0 0 1 2 0 2 1 0 2 1 0 1 1 0 0 0 2 0 0 0 1 0 0 2 0 0 0 1 1 1 1 0 1 1 0 1 0 0 1 2 1 1 1 1 1 0 2 0 1 1 1 0 1 2 1 0 0 2 1 0 0 1 0 0 1 0 0 0 2 0 0 2 0 2 0 2 1 1 1 1 1 0 2 0 1 0 0 0 0 0 0 2 2 0 0 0 0 0 0 0 1 0 1 2 0 1 1 0 1 0 1 1 2 2 2 0 0 0 0 0 1 1 0 1 0 0 0 0 0 0 1 0 0 1 1 0 0 1 0 2 1 0 0 1 2 0 2 0 1 2 0 0 2 1 2 2 1 1 2 0 0 0 1 0 0 0 2 2 2 2 0 0 0 0 1 1 2 0 1 1 1 2 0 1 0 1 2 0 1 2 0 0 1 1 0 1 1 1 1 1 1 0 1 1 0 0 1 1 2 1 2 1 0 2 1 2 0 0 1 0 2 0 0 1 0 0 2 0 2 2 2 0 1 0 1 1 0 1 2 1 0 0 0 2 0 1 1 0 1 0 1 2 2 0 1 0 2 0 0 0 0 0 0 1 1 1 0 1 0 0 0 0 1 0 0 2 1 1 0 0 1 1 0 0 1 1 2 0 1 1 0 0 0 1 1 1 1 0 0 0 1 2 0 1 0 0 0 0 0 1 2 1 0 0 1 2 1 1 1 0 0 0 1 0 0 0 0 1 1 0 0 0 1 0 0 0 2 0 0 1 0 0 0 2 0 0 0 1 2 0 0 0 1 2 2 2 1 0 0 1 1 0 1 1 2 1 1 1 0 0 0 0 1 1 1 0 1 0 1 1 1 0 0 0 2 2 1 1 1 0 0 0 1 0 2 2 0 0 0 0 0 0 1 0 0 1 1 0 0 0 0 0 0 1 0 2 0 0 0 0 0 0 0 0 0 0 2 0 0 0 0 1 2 1 0 0 0 0 0 1 0 1 1 1 1 1 0 1 1 0 1 0 0 0 2 2 0 0 0 0 0 0 0 0 1 0 0 1 0 0 0 1 0 1 1 2 2 1 0 1 0 0 1 1 1 2 0 1 2 0 1 1 1 0 1 1 2 0 2 0 2 2 2 0 0 0 1 0 0 1 2 0 2 0 2 2 0 1 2 1 0 0 0 1 2 0 2 1 1 1 1 0 0 0 0 0 1 0 0 0 0 2 0 0 0 1 0 2 0 2 0 0 0 0 0 0 1 0 0 0 0 0 2 2 0 0 0 1 0 0 0 0 0 0 1 0 1 2 1 1 0 0 1 2 1 0 1 2 2 2 0 0 0 1 0 0 0 1 0 1 2 0 0 2 0 2 2 0 0 0 2 0 1 2 1 0 0 0 2 0 0 0 0 1 1 2 0 0 0 0 0 2 2 1 1 0 0 0 0 0 2 1 1 0 0 0 1 1 0 0 1 0 0 0 0 1 0 0 0 2 0 0 0 2 0 2 0 0 0 2 0 0 0 2 1 1 0 1 2 0 0 0 0 0 1 1 1 1 1 0 0 0 1 0 1 1 0 0 1 0 0 0 1 1 1 0 0 0 0 0 2
29 0 0 1 0 0 1 2 0 2 0 0 0 0 0 0 0 0 0 1 1 0 0 1 1 0 1 2 0 0 1 2 0 1 0 0 2 0 0 0 2 0 0 0 1 0 1 0 2 0 0 1 0 1 1 1 0 0 0 0 1 1 0 2 1 0 1 1 0 0 0 1 1 1 1 2 1 1 1 0 1 0 0 0 2 0 1 0 2 2 0 0 2 2 0 0 1 1 0 2 2 0 0 0 2 0 2 1 1 1 0 1 1 1 1 1 1 0 0 2 2 1 1 2 0 0 1 1 2 2 1 0 0 0 1 0 0 0 0 0 1 1 0 0 2 2 1 0 0 1 0 1 1 1 0 0 1 0 1 2 1 1 0 2 0 0 0 1 1 2 0 1 0 2 1 1 1 2 1 1 0 1 0 0 0 0 0 1 0 0 0 2 0 2 2 0 0 0 0 1 1 0 0 0 0 0 2 0 0 1 1 0 1 0 0 2 1 0 1 1 1 2 0 0 0 0 0 1 1 0 1 1 0 0 0 0 0 2 2 0 0 0 2 0 2 1 1 0 2 0 0 1 1 1 0 2 0 1 0 0 0 0 0 0 2 0 0 0 2 2 0 1 1 1 0 1 0 2 0 0 1 1 0 2 0 0 0 1 1 2 0 2 0 0 2 0 0 2 0 2 0 0 2 0 2 0 0 2 0 0 0 2 0 1 1 0 0 0 0 0 2 2 1 1 1 0 0 0 0 1 2 2 0 1 0 0 0 1 1 0 1 2 1 2 0 0 0 1 1 0 1 1 1 0 1 0 1 1 0 2 0 0 1 1 1 0 1 1 2 0 0 0 0 2 0 0 0 1 0 0 1 1 1 1 1 0 0 0 0 0 0 1 0 0 2 0 0 0 1 1 0 1 1 2 1 0 1 1 0 1 0 1 1 0 1 0 1 1 0 0 0 1 0 1 1 1 1 2 2 0 0 1 0 2 0 1 0 1 1 1 0 0 1 1 0 1 2 1 1 2 0 1 0 2 0 0 0 2 1 2 2 0 1 1 0 1 1 1 0 1 1 1 1 1 1 0 1 2 0 1 0 0 1 1 0 0 0 0 1 0 1 0 1 1 1 0 0 1 0 1 1 1 0 2 0 0 2 1 1 0 0 2 0 0 0 0 0 1 0 2 2 1 0 2 0 2 0 1 0 1 1 1 0 1 0 1 1 1 1 2 1 1 1 1 1 0 1 0 2 0 2 2 1 2 1 1 0 1 0 0 0 1 0 0 0 0 1 0 0 0 0 1 0 0 1 0 1 1 0 1 0 0 0 0 1 1 1 0 1 0 0 0 2 0 0 0 0 0 0 0 0 2 1 1 0 2 1 0 1 0 0 0 0 0 0 0 0 0 1 1 1 1 0 0 0 0 2 1 0 0 1 0 1 2 2 1 1 0 1 2 0 0 0 0 1 0 0 0 1 1 0 1 0 1 2 2 1 2 2 0 0 0 0 0 0 0 0 2 0 2 2 0 0 0 0 2 2 0 0 1 0 0 0 2 0 2 2 0 0 0 0 0 0 2 1 0 2 1 0 1 0 0 0 0 1 0 1 1 1 1 0 0 0 0 0 0 1 0 1 1 0 0 1 2 1 1 1 0 1 0 0 0 0 2 1 1 1 0 1 2 0 2 0 1 1 0 1 0 0 0 1 1 1 0 0 0 0 1 2 1 0 0 2 0 0 1 2 0 0 0 0 0 0 1 0 1 1 0 2 2 2 0 0 0 0 1 2 1 0 1 1 2 2 2 1 1 0 1 0 0 1 1 0 1 2 2 1 0 0 2 2 0 0 0 0 1 1 0 2 2 0 1 1 0 0 0 0 1 1 1 1 0 1 1 1 0 0 0 0 1 0 1 0 0 0 0 0 0 0 0 0 1 0 1 0 1 1 0 0 0 0 0 0 0 0 0 1 1 2 0 1 1 2 0 2 0 0 0 0 1 1 0 1 0 1 1 0 0 1 2 0 2 0 1 1 0 1 2 0 1 0 0 1 0 1 1 1 0 1 1 0 0 0 0 1 1 2 1 1 0 1 0 2 2 1 1 0 2 0 0 0 2 0 1 0 0 0 2 2 0 0 0 2 0 0 1 0 0 1 0 2 0 2 0 0 0 1 1 1 1 1 0 0 0 1 0 1 0 0 1 1 1 0 0 1 1 1 1 1 0 0 0 0 2 0 0 2 0 0 0 0 0 1 2 1 0 0 0 0 0 1 1
30 0 0 1 0 0 1 1 0 1 0 0 0 0 0 0 0 0 0 0 1 0 0 0 2 0 2 1 2 2 2 0 2 1 0 2 0 1 0 1 1 1 0 0 1 0 1 0 1 0 0 1 0 1 1 1 0 0 2 0 0 1 0 1 0 1 1 1 0 0 1 1 1 0 1 2 1 1 2 0 0 0 0 1 1 0 0 0 1 2 0 0 0 0 1 0 1 0 0 2 2 0 1 1 2 1 2 1 1 1 0 1 0 1 0 1 0 0 1 1 1 0 1 1 1 0 0 1 1 1 2 1 1 2 0 0 0 0 0 0 0 2 0 0 0 0 0 0 0 2 0 1 0 0 0 0 0 1 0 1 1 1 0 1 1 1 0 2 0 0 0 1 0 2 0 1 0 0 0 0 0 1 1 1 1 0 1 1 1 0 0 2 0 1 1 0 1 0 0 0 0 0 0 2 2 0 0 0 0 1 1 0 2 0 0 2 0 1 1 0 2 1 0 0 0 0 0 1 0 1 0 0 0 0 0 0 0 2 2 0 0 0 1 0 2 0 0 0 0 0 0 0 2 0 0 0 1 2 1 0 0 0 1 1 1 0 0 0 0 0 0 1 1 1 0 0 0 2 2 0 0 2 0 2 0 1 0 2 0 2 0 0 0 0 2 0 2 0 1 2 1 0 2 0 1 0 0 2 0 1 0 1 0 0 2 0 0 1 0 0 1 1 1 0 1 0 0 0 1 2 2 2 0 1 0 1 0 0 2 1 2 1 2 1 0 0 0 0 2 2 0 0 0 0 2 0 0 1 0 0 0 0 1 0 1 0 0 1 2 0 0 0 0 2 1 0 0 1 1 0 0 1 2 1 0 0 0 0 0 0 0 0 0 0 2 1 0 1 1 1 0 1 0 2 2 0 0 1 1 0 0 1 2 0 2 0 0 1 0 0 0 2 0 1 1 2 0 1 2 0 2 1 0 2 0 0 1 0 0 0 1 0 1 1 1 1 2 0 0 0 0 1 0 1 1 0 1 0 2 2 0 0 0 0 1 1 0 2 0 1 1 1 1 1 1 0 1 2 0 1 0 0 0 0 0 1 0 1 2 1 0 1 0 2 0 0 1 1 1 2 2 2 2 0 2 0 2 0 0 2 0 0 0 0 1 0 0 2 0 1 1 2 0 1 0 1 1 0 0 2 1 1 0 0 1 1 2 0 0 1 0 2 2 1 1 0 2 2 1 0 0 0 0 0 2 2 0 1 1 0 1 0 1 0 1 1 0 2 0 0 0 0 0 0 0 0 2 1 0 1 0 0 1 1 0 0 1 0 0 0 0 2 0 0 0 0 0 1 1 0 1 1 1 0 0 1 1 1 0 1 1 1 1 1 1 1 0 0 0 0 0 0 0 1 0 0 0 1 0 0 2 0 0 0 2 1 1 0 1 1 1 1 0 1 2 1 1 1 2 0 0 1 1 1 1 1 1 2 2 0 0 0 1 0 1 2 0 2 0 1 1 1 0 0 1 2 2 0 0 0 0 0 0 1 1 1 1 1 0 1 1 1 1 1 0 0 1 2 0 2 1 1 0 0 1 0 0 1 0 1 0 0 0 0 1 0 1 1 0 0 0 0 0 1 1 0 0 0 2 0 1 0 0 2 1 2 2 0 0 1 1 1 0 0 0 1 1 0 0 1 1 1 0 0 0 2 1 0 2 1 0 0 1 0 0 0 1 1 0 1 1 0 0 0 0 0 1 0 2 1 1 1 0 0 0 2 0 2 1 2 0 1 2 2 0 0 0 1 0 0 1 2 0 0 2 2 1 0 1 1 1 0 0 0 1 1 1 0 2 2 2 2 2 1 0 0 0 1 1 0 1 0 2 1 0 0 0 0 1 1 0 1 1 0 1 1 0 0 1 0 0 0 0 1 1 0 1 0 0 0 0 2 0 0 1 0 2 0 1 0 0 0 0 0 1 0 0 0 2 2 2 0 0 0 0 0 0 1 0 2 0 2 1 0 2 0 2 2 0 0 0 1 0 0 2 0 1 1 0 2 0 0 0 0 2 0 2 1 1 1 0 0 2 1 1 1 1 1 0 1 0 2 0 2 0 0 0 1 1 0 0 0 2 1 1 2 0 0 1 1 2 0 1 0 2 0 2 0 0 1 1 1 0 1 0 2 1 0 2 2 0 0 1 1 1 0 1 1 1 1 1 0 0 1 0 1 2 0 0 1 0 0 1 2 0 0 0 1 2 0 1 2
31 1 1 1 0 0 1 1 0 2 0 0 0 0 0 0 0 0 2 1 1 1 1 0 2 0 1 2 1 1 2 1 1 1 1 0 2 0 0 0 1 0 0 0 2 1 0 1 0 0 0 1 0 1 1 1 0 0 0 0 2 0 0 1 0 0 0 0 0 0 0 0 1 0 1 2 1 2 2 0 1 0 1 1 1 0 0 1 2 2 0 1 0 0 0 0 0 0 0 1 2 0 1 1 2 1 2 1 1 1 0 1 0 2 1 2 2 0 1 1 1 0 1 2 1 0 1 1 1 1 1 0 1 1 0 0 1 0 0 0 0 2 0 0 0 0 1 0 0 0 0 1 0 0 0 0 0 2 0 0 0 0 0 0 1 2 0 1 0 2 1 1 0 2 1 0 0 1 1 1 0 0 1 1 1 0 1 2 0 2 2 2 0 1 1 1 1 0 0 1 1 0 0 1 1 0 1 1 1 0 0 0 0 0 0 2 0 0 2 0 2 0 1 0 0 0 2 2 0 2 0 0 1 1 1 0 1 2 2 0 0 0 2 0 1 0 0 0 2 0 0 1 1 0 0 2 1 1 0 0 0 0 0 0 0 0 0 0 0 0 1 1 0 2 0 0 0 1 0 0 0 2 0 1 1 1 0 2 0 2 0 1 0 0 2 0 2 1 0 0 0 0 1 1 1 0 1 2 1 1 0 2 0 0 1 0 0 0 1 1 0 0 0 2 2 0 0 0 1 1 1 1 0 1 0 0 0 1 2 0 0 0 1 2 0 0 0 0 2 0 0 0 0 1 1 0 1 0 0 1 0 0 1 1 1 0 1 1 2 0 0 0 0 2 0 0 0 1 0 0 0 0 2 2 0 0 1 0 0 0 0 0 2 0 2 0 1 0 0 1 0 1 0 2 2 0 0 2 1 0 0 1 1 0 1 0 1 0 0 0 0 0 1 0 2 2 0 1 2 0 2 0 0 2 0 1 0 0 0 1 1 0 1 1 0 1 2 0 2 0 2 2 0 2 2 1 2 0 0 0 0 0 1 0 0 1 1 1 0 1 2 2 1 1 2 0 2 1 1 0 0 0 0 0 0 0 0 1 2 0 1 2 0 0 0 0 0 1 1 2 1 2 2 0 2 0 1 1 0 1 0 0 0 1 0 0 2 2 0 1 1 2 1 1 1 1 1 1 1 2 0 1 0 0 0 0 2 1 1 2 1 1 1 1 1 0 2 0 2 1 0 1 0 2 1 0 0 1 1 0 1 0 0 0 0 0 1 2 1 1 0 1 0 0 1 0 1 2 0 1 1 1 1 2 0 0 1 0 0 0 0 2 0 0 0 0 0 0 0 0 1 2 0 1 0 2 1 0 0 0 1 1 1 1 1 1 0 0 0 0 0 0 0 0 0 0 1 0 0 0 0 0 0 1 1 1 1 0 0 0 0 0 0 1 2 2 2 1 1 0 0 1 1 0 1 1 2 2 2 0 0 0 2 1 1 0 0 2 0 1 0 0 1 0 1 2 2 0 1 1 0 0 1 2 0 2 2 0 1 0 0 0 1 2 2 0 2 1 0 0 0 0 0 0 0 0 1 2 0 0 1 1 0 0 0 0 1 1 0 0 0 0 1 2 1 1 1 0 1 0 1 1 1 2 2 1 1 0 0 0 0 0 0 0 1 0 1 0 0 0 0 0 0 0 0 2 1 1 2 1 1 0 2 0 1 0 2 2 0 0 1 0 1 1 0 0 2 0 1 1 1 1 1 1 0 0 1 2 1 2 0 1 2 2 1 1 0 1 0 0 1 1 0 2 2 1 0 2 0 0 0 0 0 1 1 1 0 0 2 2 2 2 0 1 0 0 0 2 0 0 0 0 1 0 0 1 1 1 0 0 0 0 1 0 1 0 0 0 0 0 0 0 0 2 2 0 0 0 0 1 1 2 0 0 0 0 1 1 1 0 1 0 2 0 2 0 0 0 1 1 2 0 1 0 1 1 0 0 0 2 0 1 2 0 0 0 0 1 0 0 1 1 0 0 2 0 1 0 1 1 1 0 0 0 1 1 1 1 2 1 0 1 2 1 0 0 1 2 1 0 0 2 0 1 1 0 0 1 2 0 0 0 2 1 1 2 0 0 0 2 1 1 1 0 1 0 1 1 1 0 0 0 0 0 1 0 0 0 0 1 2 0 0 0 0 2 0 0 2 0 0 0 0 0 0 0 0 0 0 1 0 1 0 2 0 0 0 0 0 0 0 2
32 0 0 0 0 0 1 1 0 1 0 1 0 0 0 0 0 0 0 0 2 0 0 0 2 0 0 1 0 2 0 0 1 1 0 0 2 1 0 0 2 0 0 0 2 0 0 0 1 0 0 1 0 0 2 2 1 0 1 1 0 0 0 0 1 1 1 0 0 0 0 1 1 0 1 2 1 2 2 0 2 0 1 1 1 0 0 1 1 1 0 0 1 0 0 0 0 0 0 0 1 0 2 2 2 0 2 1 1 1 0 1 1 1 1 2 1 0 0 2 2 0 1 2 1 0 1 0 2 1 0 0 0 1 0 0 0 0 0 2 1 2 1 0 1 1 0 0 0 1 0 1 1 1 1 0 1 2 0 0 0 0 0 1 1 2 0 0 0 2 1 1 0 1 1 2 1 1 0 1 0 0 0 0 2 2 0 1 1 0 0 1 1 0 0 1 2 0 0 0 0 0 0 2 2 0 1 0 1 0 1 0 0 0 0 2 1 2 2 0 2 1 0 0 0 0 0 2 0 2 1 1 0 1 1 0 1 2 2 0 0 1 1 1 2 0 0 0 0 2 2 0 1 0 1 2 1 2 0 0 0 0 1 1 1 0 0 0 0 1 1 2 1 2 0 1 0 2 0 0 0 2 1 2 0 0 0 1 1 1 1 1 0 0 1 0 2 1 0 1 0 0 2 0 1 0 0 0 2 0 0 2 0 1 1 0 0 0 1 1 1 1 0 1 2 0 0 0 2 0 2 2 0 1 0 1 1 2 0 0 0 0 2 2 0 0 1 0 1 0 1 1 0 1 0 1 1 1 0 2 0 0 2 1 2 0 1 2 2 0 0 0 1 2 1 0 0 1 0 0 0 0 0 0 1 0 0 0 0 0 0 1 0 0 2 0 1 0 0 0 0 0 0 2 2 2 0 0 0 0 1 0 0 0 0 0 1 1 0 0 1 2 0 0 2 2 0 0 2 2 2 1 0 0 0 0 1 0 0 0 2 0 2 0 1 2 2 1 1 2 0 0 0 1 0 0 0 0 0 1 0 0 0 0 0 0 0 2 0 1 1 1 2 1 1 0 1 2 0 1 1 1 0 1 0 1 0 2 2 2 0 2 0 1 0 0 0 1 1 2 1 2 1 1 1 1 1 1 0 2 0 0 0 0 1 0 0 2 0 1 1 2 1 2 1 1 1 0 1 1 1 0 1 1 0 1 0 1 0 1 0 2 1 1 0 0 1 1 2 0 0 0 0 2 1 0 1 0 0 2 0 0 0 0 0 0 0 2 1 0 0 1 0 0 0 0 0 2 1 1 0 0 0 1 1 0 0 0 1 1 1 0 0 0 0 0 0 2 2 0 2 0 2 0 0 0 0 0 1 0 0 0 1 1 1 1 1 0 0 0 0 0 0 0 0 1 2 2 0 0 1 0 0 2 2 0 2 0 0 2 0 1 0 1 1 1 1 1 1 0 0 2 1 1 1 1 1 1 1 0 0 0 1 2 2 1 1 1 0 1 1 1 2 0 0 2 2 0 0 0 0 0 1 1 0 2 1 0 0 0 0 2 0 0 0 1 1 2 0 2 1 1 0 0 0 0 1 0 0 0 1 1 0 0 0 1 0 1 1 1 0 0 0 2 1 0 1 0 0 0 1 0 0 2 1 2 2 0 0 1 1 0 0 0 1 0 1 2 0 0 0 0 1 1 0 1 0 0 2 0 0 0 2 0 0 0 2 2 0 2 1 0 0 2 2 0 1 0 1 1 1 1 0 0 0 1 0 2 1 2 0 1 2 2 1 1 1 1 0 0 1 1 2 2 0 0 0 0 1 2 1 0 1 1 0 1 1 0 2 2 2 2 1 0 1 0 0 1 0 0 1 1 2 0 0 0 0 0 1 0 1 0 1 0 1 0 1 0 0 0 0 0 0 2 2 0 0 0 0 1 1 2 1 1 0 1 0 0 1 0 0 0 2 1 2 2 0 2 0 0 0 2 1 0 1 1 0 0 1 2 1 2 1 0 2 0 2 2 1 0 1 1 0 0 2 0 0 0 0 2 0 0 0 0 0 2 2 1 1 1 0 0 1 1 2 1 1 1 0 0 0 2 1 1 0 0 0 0 1 0 0 0 1 1 0 1 0 1 0 2 2 0 2 1 0 0 1 0 0 0 1 0 1 0 1 1 2 0 0 1 0 0 0 0 0 0 2 0 2 0 0 0 0 1 0 2 1 0 0 2 0 0 0 1 0 0 0 0 0 0 1 1
33 1 0 1 0 0 2 2 0 1 0 1 0 0 0 0 0 0 0 1 1 1 0 0 2 0 0 1 1 1 1 2 0 1 2 1 2 1 1 0 1 0 0 0 2 0 0 0 2 0 0 0 1 1 0 1 0 0 2 0 0 1 0 0 0 0 0 1 0 0 0 1 2 1 1 2 1 1 2 0 1 0 0 0 2 0 0 2 2 2 1 1 1 0 0 0 1 1 0 1 1 0 1 1 2 0 1 1 1 1 0 1 0 1 0 1 0 0 1 1 1 0 2 0 0 1 1 0 1 1 1 1 0 0 0 0 0 1 0 1 1 1 1 0 1 0 0 0 0 0 0 0 0 0 0 0 0 0 0 0 0 0 0 0 1 2 1 1 0 1 0 1 0 1 1 1 0 2 2 2 0 0 1 1 2 1 1 0 0 0 0 1 1 1 1 1 2 0 0 1 1 0 0 1 1 0 2 0 1 0 0 0 1 0 1 1 1 1 2 0 2 1 1 0 1 1 1 1 1 1 1 1 1 1 1 0 0 1 1 0 0 0 1 1 2 0 0 0 1 1 1 0 2 0 0 0 0 2 0 1 1 1 0 0 0 0 0 0 1 1 1 2 2 2 0 0 0 2 0 0 1 1 2 2 0 0 2 0 2 2 0 1 0 0 2 0 2 0 0 1 0 0 1 1 1 0 1 2 1 0 1 2 0 0 2 0 1 0 1 1 0 0 1 0 1 0 1 0 0 1 1 1 0 1 0 0 0 1 1 0 0 0 2 2 0 0 0 0 1 0 1 1 1 0 1 0 0 0 0 2 0 0 2 1 2 0 1 1 2 0 0 0 0 2 0 0 0 0 0 0 2 0 0 0 0 0 0 0 0 0 0 0 1 1 2 0 2 1 1 1 0 1 1 2 1 0 1 2 1 0 0 2 0 0 0 0 0 0 0 0 0 1 2 0 2 2 2 2 2 0 2 1 0 2 0 1 0 0 0 0 2 0 1 1 1 1 1 1 1 1 0 0 0 2 2 1 2 1 1 1 1 0 0 1 0 1 1 2 0 0 0 0 0 2 0 1 0 2 1 0 1 0 0 0 0 2 0 0 2 2 0 0 0 2 1 0 0 0 0 2 2 2 2 0 2 0 1 1 0 0 0 2 0 0 1 0 0 2 0 1 1 2 0 0 0 0 2 1 0 1 1 1 0 1 1 0 1 0 0 1 0 1 1 0 0 1 0 1 1 0 0 0 0 1 0 0 0 1 1 1 1 0 1 0 1 1 0 1 1 0 0 1 0 0 0 0 2 2 0 2 0 0 0 0 0 0 0 0 0 0 0 1 0 0 1 0 0 0 0 0 0 2 0 0 0 2 2 2 0 2 0 0 0 1 0 1 0 0 1 1 1 1 0 1 0 0 0 0 0 0 1 0 0 2 1 0 0 0 0 1 0 1 0 0 1 1 1 0 0 0 0 1 0 1 2 2 1 0 0 0 0 0 2 1 1 0 0 2 0 1 1 0 1 0 1 2 1 0 0 0 1 0 0 2 0 2 1 2 0 0 1 0 0 1 0 0 2 2 0 1 0 0 0 0 0 0 0 1 0 0 0 0 0 0 0 1 0 2 1 1 0 0 0 2 0 0 1 0 0 0 1 0 0 2 1 0 1 0 1 2 1 1 0 0 1 1 1 0 0 0 1 1 1 0 0 1 1 0 1 0 0 0 2 0 1 1 2 2 0 0 1 1 1 0 0 0 1 0 1 1 1 1 0 0 0 1 1 1 0 1 1 2 2 2 1 0 0 1 0 0 1 2 0 2 2 1 1 1 1 1 1 0 1 1 1 2 0 0 2 2 1 1 1 1 0 0 0 1 0 0 0 0 2 0 0 1 1 1 0 0 0 0 1 1 1 0 0 0 0 0 0 0 0 1 1 0 0 0 0 2 0 1 1 1 0 0 1 1 1 0 0 0 1 1 2 1 0 2 1 1 1 1 0 0 0 0 1 0 0 1 1 2 2 1 1 0 0 2 0 0 1 1 0 0 2 0 1 2 0 2 0 0 0 0 0 2 2 0 1 0 1 0 2 1 1 0 1 0 0 0 0 2 0 2 0 0 0 0 1 1 0 0 2 1 0 1 1 0 1 0 1 0 1 1 1 0 2 2 0 2 2 0 0 1 1 1 0 0 1 2 0 1 0 0 0 0 1 1 1 0 0 0 0 0 0 1 1 0 0 0 0 0 1 1 0 0 0 0 0 0 0 0
34 1 0 0 0 1 1 2 0 1 0 0 2 2 1 0 1 0 2 0 2 0 0 0 2 0 1 2 0 0 0 1 1 2 0 0 2 1 0 0 1 0 0 0 2 0 1 0 0 1 1 1 2 1 1 0 0 0 1 1 2 0 0 2 0 0 1 0 0 0 0 0 1 0 0 1 1 1 2 0 1 0 0 0 0 0 0 0 1 2 0 0 2 1 0 0 0 1 0 1 0 1 1 1 2 1 2 2 0 2 0 2 0 1 0 1 0 0 0 1 2 0 2 2 0 0 1 1 2 1 1 0 0 2 2 2 0 1 0 2 1 1 0 0 1 1 1 0 0 0 0 0 0 0 1 2 0 1 1 1 0 0 1 0 2 2 2 2 0 0 0 2 0 1 1 0 0 0 0 0 0 0 1 1 1 0 1 1 0 0 1 1 0 2 2 1 1 0 0 0 0 1 0 1 0 1 2 0 1 1 1 0 0 0 0 2 1 0 1 1 1 1 0 0 0 0 0 1 0 1 0 0 1 1 1 1 0 2 2 0 0 0 2 1 2 0 0 0 1 0 0 0 2 0 0 1 0 2 0 0 0 0 1 1 1 0 0 0 2 1 0 0 2 2 0 1 0 1 2 0 2 1 0 1 1 1 1 1 1 2 0 1 0 0 2 0 2 1 0 0 1 0 2 0 1 0 0 1 1 0 0 1 0 0 1 0 1 0 0 0 0 0 0 1 1 0 1 0 0 1 2 2 1 1 0 0 0 2 0 1 2 2 1 2 1 0 0 0 2 1 0 0 0 0 1 1 0 1 0 1 0 0 2 0 2 0 1 1 2 0 0 0 1 2 2 0 0 1 0 0 2 0 1 1 0 1 1 0 0 0 0 1 1 0 2 0 1 1 0 0 0 0 0 2 2 1 0 0 0 1 0 2 1 1 1 0 0 0 0 0 0 0 0 1 0 0 0 0 2 0 2 0 0 1 1 2 1 0 0 0 1 0 0 2 1 1 1 1 0 1 0 1 0 1 2 0 2 1 1 1 1 0 0 0 0 2 2 1 0 0 0 0 2 1 2 0 1 1 1 0 1 0 0 1 1 0 1 1 1 1 1 2 0 1 1 0 0 1 1 2 1 2 2 0 2 0 1 2 1 1 1 2 1 0 1 0 0 2 0 1 0 2 2 1 1 2 0 0 0 1 1 0 0 1 0 0 1 1 1 1 0 2 0 0 0 1 1 1 1 0 1 1 1 2 0 1 0 0 2 0 0 0 0 0 0 0 2 1 1 1 0 0 0 0 0 0 1 2 0 2 0 0 1 1 0 0 1 0 0 0 0 2 1 0 1 0 0 2 2 0 2 0 1 0 0 2 1 1 0 2 1 0 0 0 0 0 0 0 1 0 0 0 0 0 0 2 2 2 0 0 1 0 2 1 1 0 1 0 0 1 0 1 0 0 0 0 0 0 1 0 0 2 0 1 1 2 1 1 1 0 0 0 2 1 1 1 1 1 1 0 0 2 0 0 0 1 1 0 0 0 0 0 0 0 1 2 0 1 0 0 0 1 0 0 0 0 0 2 0 2 0 0 0 0 1 0 1 1 1 1 1 1 0 0 0 0 1 1 1 1 0 0 0 2 2 0 0 0 1 0 2 1 0 2 0 0 1 0 0 1 1 0 0 1 1 0 1 0 0 1 1 1 0 1 0 1 1 0 2 0 0 2 1 0 0 0 2 1 0 2 1 0 1 0 0 0 1 0 2 2 2 0 1 1 2 2 0 1 0 1 1 2 2 2 1 1 0 0 0 1 1 1 1 2 1 1 2 1 1 1 0 0 1 1 0 1 0 2 2 2 0 2 1 1 0 0 0 2 0 0 0 0 2 0 0 1 1 0 1 1 0 1 0 0 0 0 0 0 1 0 1 0 0 0 0 0 1 0 1 0 0 1 0 0 0 1 1 0 1 0 0 0 2 0 2 0 0 2 0 0 1 1 0 0 0 0 0 0 0 1 1 1 0 0 2 0 2 2 0 0 0 2 0 0 0 1 0 0 1 1 1 1 0 0 1 1 1 0 1 0 0 2 1 1 2 2 2 1 0 1 2 1 0 2 0 0 0 1 1 0 0 0 0 1 0 0 1 1 0 0 1 0 1 0 2 1 2 1 1 1 0 1 0 0 2 1 1 0 0 2 0 1 0 1 0 1 1 1 0 0 0 0 0 0 0 0 0 0 0 1 0 0 0 2 0 0 0 0 0 0 0 0
35 1 0 2 0 0 1 2 0 0 0 0 1 2 0 0 1 0 1 0 2 0 0 1 1 1 1 1 0 0 2 0 1 2 0 0 2 2 1 1 1 0 0 0 2 1 0 0 1 1 1 2 1 2 0 0 0 0 1 2 0 0 0 0 0 0 0 0 1 1 0 0 1 0 1 2 1 1 1 0 1 0 1 1 1 0 0 1 1 1 0 0 0 0 0 0 1 1 0 1 0 1 0 0 2 1 1 1 1 1 0 2 1 1 1 1 1 0 1 1 1 1 2 1 0 1 1 1 1 1 0 0 0 1 1 0 0 0 0 0 1 1 0 0 1 1 0 0 0 0 0 1 0 0 1 0 0 0 0 0 0 0 0 1 1 2 2 1 0 2 1 0 0 0 2 1 1 1 1 1 0 0 1 2 1 0 1 1 0 0 0 1 0 1 1 0 1 0 0 1 1 0 0 0 0 0 1 0 0 0 1 0 2 0 0 2 1 0 1 1 1 2 0 0 0 0 1 0 0 0 0 0 0 0 0 0 0 2 2 0 0 1 1 0 1 0 0 0 2 0 0 1 0 0 0 1 0 0 0 0 0 0 0 0 2 0 0 0 2 1 0 1 1 2 0 1 0 1 1 0 2 0 0 0 1 1 0 0 1 2 0 1 0 0 2 0 2 1 0 1 0 0 1 1 1 0 0 2 0 0 0 0 0 0 2 0 0 0 0 0 0 0 1 1 1 0 2 0 0 1 2 0 0 1 0 0 0 1 1 1 0 1 2 1 2 0 0 0 1 0 0 0 1 0 1 0 0 1 0 1 0 0 0 0 0 1 0 2 2 0 0 0 1 1 1 0 0 1 1 0 1 1 0 0 1 0 0 0 0 0 0 0 0 0 2 0 0 0 1 2 0 2 0 2 2 0 0 0 0 0 0 0 0 0 0 0 1 0 0 0 1 2 0 0 2 2 2 0 0 0 0 0 1 1 1 0 0 0 0 0 1 0 1 1 0 0 2 0 0 0 0 1 0 0 0 0 0 1 2 2 1 0 0 1 0 1 1 2 0 1 1 1 1 1 2 0 2 2 0 2 1 0 0 1 1 0 1 1 1 0 1 1 0 1 0 0 0 1 1 2 1 2 1 1 1 0 2 2 0 0 0 2 0 1 0 0 0 1 0 2 2 1 0 2 1 2 0 0 1 1 1 0 0 1 1 0 1 1 0 0 0 2 0 0 0 1 0 2 0 0 0 0 1 2 1 0 0 2 0 1 1 0 0 0 0 0 1 2 2 0 0 0 0 0 0 0 1 2 0 0 0 0 0 0 1 0 0 0 2 1 0 0 1 0 0 0 0 1 1 0 1 1 0 0 0 2 1 2 0 2 0 0 0 0 1 1 0 0 0 0 0 0 0 1 0 0 0 1 0 0 1 0 0 1 1 0 2 0 0 0 0 0 0 2 2 0 0 1 1 0 1 1 1 0 2 2 2 1 0 1 1 0 0 1 2 2 0 2 1 0 0 0 1 1 0 2 2 0 1 1 0 2 1 2 0 2 2 1 0 0 0 0 0 2 0 0 2 2 0 1 0 0 0 0 1 0 1 0 0 0 1 1 0 0 1 0 0 1 0 0 0 0 0 1 1 0 0 0 0 0 1 0 0 2 0 0 1 0 1 1 0 1 0 0 0 0 0 2 0 1 1 1 0 0 0 2 1 0 1 0 0 1 1 0 0 0 2 2 0 2 1 0 0 1 1 1 2 0 0 0 0 2 1 1 2 2 0 2 0 2 0 2 2 2 0 0 0 1 0 0 1 1 0 1 2 1 1 0 2 2 2 0 0 0 1 1 0 0 2 1 0 2 1 1 0 0 0 1 0 0 0 0 1 1 0 0 0 0 0 0 0 0 0 0 0 0 0 0 1 1 0 0 0 2 1 1 1 1 0 1 0 2 1 1 0 0 0 2 2 0 2 0 0 1 1 1 0 0 0 0 1 0 0 0 0 0 1 0 0 2 0 2 1 0 2 0 2 2 0 0 0 2 0 0 2 0 2 2 0 2 0 0 0 0 1 0 1 1 2 1 0 1 2 0 0 0 0 1 0 0 0 2 0 2 0 0 0 1 1 0 1 0 2 0 0 1 0 1 0 1 2 0 1 0 1 0 1 1 1 0 1 0 0 0 1 1 2 0 0 0 2 0 0 0 0 0 2 1 0 1 0 0 1 0 0 0 0 0 0 2 1 1 1 2 0 0 0 0 1 0 0 1
36 1 0 1 0 0 0 2 0 0 0 0 0 1 0 1 0 0 0 1 1 1 0 1 1 1 1 1 1 2 0 1 0 0 1 0 2 1 0 0 2 0 0 0 2 1 0 0 2 0 0 2 0 1 0 0 0 0 1 1 0 1 1 1 0 0 2 1 0 0 0 1 1 0 1 2 1 1 2 1 0 0 0 0 1 0 0 0 2 2 0 0 0 0 0 0 1 0 0 1 1 0 1 1 1 0 1 1 1 1 0 1 1 2 2 2 2 0 0 1 2 0 1 2 1 0 1 0 2 0 1 1 1 1 0 0 0 0 0 2 0 2 0 0 2 2 2 0 0 0 0 0 0 0 0 0 0 2 0 0 0 0 0 1 1 2 0 0 0 2 1 1 0 2 0 0 0 0 0 0 0 1 0 0 0 0 0 1 0 0 0 2 0 2 2 0 1 0 0 0 0 1 1 0 0 0 1 0 1 0 0 0 0 0 0 2 0 0 1 0 2 2 0 1 2 1 1 2 0 1 0 0 0 0 0 0 0 2 2 0 0 1 2 0 1 0 0 0 2 0 0 1 0 1 0 2 1 1 0 1 1 1 0 0 0 1 0 0 2 1 1 0 1 2 0 0 0 2 1 0 1 1 1 2 0 0 0 1 1 2 0 1 0 1 2 0 1 2 0 2 0 1 2 0 0 0 1 1 1 0 0 1 0 0 1 0 2 0 0 0 1 1 0 0 0 0 0 0 2 1 2 2 0 0 0 0 0 1 1 1 2 1 2 1 0 0 1 0 2 2 0 0 0 0 1 1 0 0 0 1 0 0 2 0 2 1 0 2 2 0 0 0 0 2 1 0 0 2 1 0 0 1 1 1 0 1 2 1 1 0 0 1 0 0 2 0 1 1 0 0 0 0 1 2 1 1 1 1 0 0 0 0 0 0 0 0 0 0 0 2 0 0 0 2 0 1 1 0 2 0 2 0 0 1 1 1 0 0 0 0 2 0 1 1 2 1 1 0 0 0 0 0 0 2 2 1 2 1 2 2 1 0 1 0 0 1 1 2 0 1 1 1 1 1 1 0 1 0 0 0 0 0 0 0 0 1 0 1 2 2 0 1 0 1 0 0 0 2 2 2 1 2 1 1 1 0 1 2 1 1 1 2 0 1 0 0 1 2 0 2 0 2 1 1 1 1 1 0 1 1 1 0 0 1 0 1 0 1 1 2 1 1 2 2 2 0 2 1 1 0 0 1 0 2 1 0 0 1 1 0 1 0 1 0 0 0 1 0 0 0 0 0 1 0 0 1 1 2 0 1 1 0 0 0 2 1 2 0 0 0 1 1 0 0 0 1 0 1 1 0 0 1 1 0 1 2 0 1 0 1 0 0 0 0 0 0 1 0 0 0 0 0 0 0 0 0 1 2 0 0 2 0 0 2 1 1 0 0 0 1 1 1 0 2 2 1 2 2 0 0 2 1 1 1 2 2 1 1 1 0 0 0 0 1 1 1 0 1 0 1 0 1 1 0 1 1 2 0 0 0 0 0 0 0 0 2 0 0 0 0 0 0 0 0 0 0 1 2 0 1 0 1 0 0 1 0 1 1 1 1 0 0 1 0 0 2 1 1 1 1 1 0 2 2 2 2 2 0 0 0 0 0 0 2 0 0 0 0 2 2 0 2 0 0 1 1 2 2 0 1 1 1 1 0 0 1 0 1 2 1 0 1 1 0 0 0 1 2 0 2 1 0 1 0 0 0 2 1 0 1 0 1 1 1 1 2 0 1 0 1 1 2 2 2 0 0 0 0 0 0 0 1 1 2 1 1 2 1 1 1 0 0 2 2 0 2 0 0 1 0 0 0 1 0 1 0 0 1 0 0 1 1 1 0 0 0 0 0 0 0 0 0 0 0 0 0 0 0 0 0 1 0 0 2 1 0 0 0 1 0 1 2 0 0 0 1 1 1 1 0 1 0 1 0 1 0 0 1 0 1 2 0 0 0 0 0 0 1 1 1 1 2 1 0 2 0 2 1 1 0 1 0 1 0 2 1 1 0 2 0 1 0 0 0 1 1 1 1 0 0 0 1 2 0 1 1 0 1 0 0 0 2 1 1 0 0 0 1 1 1 0 0 2 0 0 0 0 0 0 0 2 0 2 0 1 0 2 1 0 2 1 0 1 0 1 1 1 0 0 0 1 0 1 1 0 1 0 1 1 0 0 0 0 0 0 0 0 1 2 1 0 1 0 0 0 0 0 0 0 0 1 2
37 1 0 1 0 0 0 2 0 0 0 1 1 1 0 0 1 0 1 2 0 2 0 1 1 0 0 2 0 0 1 2 2 2 0 1 1 0 0 0 2 0 2 2 2 1 1 0 2 0 0 0 0 1 1 1 0 0 0 0 0 1 0 1 0 1 1 0 0 0 0 0 1 1 1 2 1 1 1 0 2 0 0 0 2 0 0 1 2 2 0 1 2 1 0 0 0 1 0 2 2 1 1 1 2 0 2 2 0 2 0 1 0 2 0 2 0 0 0 2 2 0 1 2 0 0 1 0 0 0 1 0 0 0 1 0 1 1 0 2 0 2 1 0 1 2 0 0 0 0 0 1 0 0 0 0 0 1 1 1 1 1 0 1 1 2 1 1 0 0 0 1 1 1 0 1 0 2 0 0 0 0 0 0 1 1 0 2 1 0 0 2 0 1 1 0 0 0 0 0 0 0 1 1 1 0 1 0 2 1 2 1 2 0 0 2 1 1 1 2 0 1 0 0 1 1 0 0 0 0 0 0 0 0 0 0 2 1 2 0 0 0 2 0 2 0 0 0 1 1 1 0 2 1 0 2 1 2 0 1 1 1 0 0 0 0 0 1 1 1 0 2 0 2 0 0 0 2 1 0 0 1 1 1 0 0 1 1 0 2 0 0 0 0 2 0 2 0 0 0 0 0 1 1 0 0 1 1 2 0 0 2 0 0 2 0 0 0 0 0 1 1 1 0 1 0 1 1 0 1 0 0 0 1 0 0 0 1 1 0 1 1 2 2 1 0 0 0 2 1 0 0 0 0 2 0 1 0 0 2 0 0 1 0 1 0 0 1 1 1 1 1 2 2 1 0 0 1 1 0 0 2 1 2 1 1 1 1 1 0 0 1 1 0 2 0 1 1 1 1 0 1 0 1 1 0 0 0 0 0 1 0 2 0 2 2 0 1 0 0 1 2 0 1 0 1 0 0 1 0 1 0 0 1 1 2 0 1 0 1 2 0 1 1 0 1 2 0 0 2 0 1 0 2 2 2 2 0 0 0 1 0 1 0 0 1 1 2 0 0 0 0 2 0 1 1 1 1 0 0 0 0 0 0 0 0 0 0 0 0 2 0 1 0 1 0 0 2 2 2 0 2 0 0 1 1 2 1 0 0 0 2 0 0 2 0 0 1 0 1 1 1 1 1 0 1 0 0 1 1 1 0 0 0 1 1 1 1 0 1 1 1 2 0 0 0 1 1 1 0 1 1 0 2 0 0 0 1 0 0 0 1 0 0 0 0 0 1 0 0 1 1 0 0 0 0 2 1 0 1 0 0 0 1 0 1 1 1 0 0 0 0 0 0 0 0 0 0 0 0 1 2 1 0 0 2 1 0 1 1 0 0 0 0 0 0 0 1 1 0 0 0 0 0 0 2 2 1 0 0 0 0 2 1 1 1 0 0 1 2 0 2 0 1 1 1 1 2 1 0 0 1 1 1 1 2 1 1 1 0 0 0 0 2 1 1 1 2 1 1 1 0 0 1 1 2 2 0 0 0 1 0 0 0 0 1 1 0 1 0 0 0 0 0 1 0 1 2 0 2 0 0 0 0 1 0 2 0 1 0 1 0 0 0 1 0 1 2 1 1 1 0 1 2 2 1 2 1 1 0 1 0 1 0 1 0 0 0 0 0 0 0 0 0 0 1 1 0 0 2 2 2 1 0 0 1 1 0 2 0 0 1 2 0 1 1 2 2 0 2 1 0 1 1 1 0 2 0 2 1 0 0 0 0 0 2 0 2 1 2 0 1 2 2 1 1 0 1 0 0 1 1 0 1 2 2 0 1 1 1 0 0 2 2 0 2 0 0 2 2 1 1 1 1 0 0 0 1 0 0 0 0 1 1 0 1 0 1 1 0 0 0 2 0 2 1 1 0 0 1 0 0 0 1 1 0 0 0 0 0 0 2 0 0 1 0 1 0 2 0 1 0 2 0 2 1 0 1 1 0 0 1 0 0 0 0 1 0 0 1 0 0 0 0 2 1 1 2 0 1 0 2 0 0 2 1 0 1 1 1 1 0 0 0 0 2 2 0 2 2 0 0 2 1 1 1 1 1 0 0 0 1 1 1 1 0 0 0 0 0 0 0 2 1 1 1 0 1 1 2 2 0 0 0 2 0 2 1 0 1 1 0 0 0 1 0 0 0 1 1 0 0 0 0 1 0 2 0 2 2 2 2 0 2 0 0 1 1 0 2 0 0 0 2 0 2 0 0 0 0 0 0
38 0 0 2 0 0 1 2 0 1 0 1 1 1 0 0 1 0 0 0 1 0 0 0 2 0 0 1 1 1 1 1 0 1 0 1 1 1 0 1 1 0 1 1 2 1 1 0 0 0 0 1 0 0 2 1 0 0 1 1 0 1 0 2 0 0 0 0 0 0 0 0 1 0 0 2 2 1 1 0 1 0 0 1 1 0 0 0 0 2 0 0 0 0 1 0 0 2 2 1 1 1 1 1 2 0 2 2 0 2 0 1 0 2 0 1 0 0 1 1 1 0 2 0 0 2 0 0 2 0 0 0 0 1 1 1 1 0 0 1 1 2 0 0 0 0 0 0 0 1 0 1 1 2 1 0 0 0 0 2 0 0 0 1 1 2 0 1 1 1 0 0 1 2 1 0 0 0 0 0 0 0 0 0 1 0 1 0 0 0 0 1 0 2 2 0 1 0 0 0 0 0 1 2 2 0 1 0 2 0 1 0 2 0 0 2 0 0 1 1 1 0 0 1 1 0 1 1 0 0 1 1 0 0 0 0 0 0 2 1 0 0 2 0 1 0 0 0 2 0 0 0 0 1 0 2 1 0 0 0 0 0 1 1 0 0 1 0 1 1 1 0 0 0 0 1 0 1 0 0 0 2 1 2 0 0 0 0 1 2 0 0 0 0 2 0 1 0 0 0 0 0 2 0 1 0 0 2 1 0 1 2 0 0 2 0 0 1 1 1 0 0 2 0 1 0 1 0 2 1 1 1 0 1 0 0 0 1 1 1 1 1 1 0 1 0 0 0 1 0 1 1 0 0 1 0 1 0 0 2 0 0 1 1 0 0 1 1 1 1 1 1 1 1 1 0 0 1 1 0 1 1 1 1 0 1 1 0 0 0 0 0 0 0 2 1 0 0 0 0 0 0 2 2 1 1 1 1 0 0 0 2 0 1 1 0 0 0 0 0 0 1 1 1 1 1 0 0 2 2 2 0 0 1 1 1 1 1 0 1 1 0 1 1 0 2 2 0 0 0 0 0 0 0 0 0 0 2 2 2 2 0 0 0 0 0 0 1 0 0 0 0 2 1 1 1 1 2 0 0 0 0 0 1 0 0 0 1 2 0 0 2 0 1 0 0 0 1 0 1 1 1 2 0 2 1 1 1 1 0 0 2 0 0 1 0 0 2 0 1 1 2 0 2 1 2 0 0 1 2 0 1 1 0 0 0 2 0 0 1 1 1 1 1 1 0 1 1 1 0 0 0 0 1 1 1 0 1 0 1 0 0 2 0 2 2 0 2 1 0 1 1 1 0 0 1 2 1 0 1 0 0 0 0 0 0 0 0 1 0 0 2 1 0 0 0 0 1 1 0 2 1 0 0 0 2 0 2 0 2 0 0 0 0 0 0 0 0 0 0 0 0 0 0 0 1 2 0 0 0 2 0 1 1 1 1 0 0 0 1 0 1 0 0 1 1 1 1 2 0 0 1 0 0 1 2 2 1 1 0 0 0 0 2 2 2 2 2 0 1 0 0 0 0 0 2 2 0 1 1 0 1 0 0 0 1 1 1 0 0 0 1 1 1 0 0 1 2 0 1 0 1 0 0 0 0 1 2 0 0 1 0 0 0 0 0 0 1 0 0 0 0 0 2 1 0 0 1 0 0 1 0 0 2 0 0 1 0 0 1 0 1 0 0 0 1 1 1 0 1 1 1 1 1 2 1 0 1 1 1 0 0 1 0 0 0 1 1 0 2 1 0 0 2 2 0 1 0 0 1 0 0 1 1 1 2 0 2 1 2 0 1 2 2 0 0 0 2 0 0 2 2 1 2 1 1 1 1 0 1 1 0 0 0 1 1 0 0 2 1 0 2 1 1 1 0 0 1 0 0 0 0 1 0 0 0 0 1 0 0 0 0 0 0 0 0 0 1 0 0 0 0 0 2 1 1 1 0 1 0 0 2 1 1 0 1 0 0 2 0 0 0 2 1 2 2 0 0 1 1 2 0 2 0 0 0 0 0 1 1 1 2 1 1 1 0 1 2 0 0 0 1 0 0 2 0 1 1 0 2 0 0 0 0 1 0 0 1 2 1 0 1 1 1 1 1 1 1 0 1 0 2 0 0 1 0 2 1 1 0 0 0 2 1 0 1 0 0 1 0 2 0 2 0 0 0 0 0 0 0 1 0 0 0 2 0 0 0 0 0 1 0 0 0 0 1 1 2 0 0 0 0 0 1 0 0 2 0 0 2 0 1 0 1 0 0 0 0 1 0 0 2
39 1 0 2 0 0 0 2 0 1 0 1 0 0 0 1 0 0 0 1 1 1 0 0 2 0 0 2 0 0 2 0 1 1 1 0 2 1 0 0 2 0 1 0 1 1 1 0 1 0 0 1 0 1 1 1 0 0 0 1 1 0 1 2 0 0 0 1 1 1 0 1 2 0 2 2 1 0 1 1 1 0 0 0 0 0 0 0 1 2 0 0 1 0 0 0 0 1 1 1 1 0 1 1 1 0 2 2 0 2 0 1 1 1 1 1 0 0 1 0 0 0 1 1 0 0 0 1 2 1 0 1 0 1 1 1 0 0 0 1 0 2 0 0 0 1 0 0 0 0 0 1 1 0 0 0 0 1 1 0 0 0 1 0 1 1 1 0 0 1 0 1 1 1 1 2 0 1 1 1 0 0 1 1 2 0 1 0 0 0 0 0 0 1 1 0 1 0 0 0 0 1 0 2 1 1 1 0 1 0 2 0 0 1 0 2 0 1 2 0 2 1 0 0 1 0 0 1 0 1 1 1 0 0 0 0 0 2 1 0 0 1 1 0 0 0 0 0 0 0 0 0 1 0 0 2 2 1 0 0 0 0 0 0 0 1 0 0 2 0 0 2 1 1 1 1 0 1 1 0 0 2 0 1 1 1 1 0 1 1 1 1 0 0 1 0 1 2 0 2 0 1 2 0 1 1 0 1 1 0 0 2 0 0 1 0 1 0 0 0 1 1 1 0 2 0 0 0 0 1 1 0 1 2 0 0 0 1 1 1 2 2 2 1 0 0 0 0 2 1 0 0 0 1 0 1 1 1 0 1 0 0 2 2 1 0 0 1 1 1 1 1 1 2 1 0 0 1 1 0 1 1 1 1 0 0 0 0 0 0 0 0 0 0 2 0 0 0 0 0 0 0 0 0 0 0 0 0 0 0 0 2 1 0 1 0 0 1 0 1 1 1 0 1 1 1 0 1 2 0 2 0 0 2 0 1 1 0 0 0 1 0 2 0 0 2 2 0 0 0 0 1 0 0 0 0 0 0 0 1 1 0 0 0 0 0 0 2 0 1 1 1 2 0 1 1 1 2 2 0 1 1 0 0 0 1 0 1 2 0 0 2 1 1 2 0 0 1 1 2 1 2 0 1 1 1 2 1 1 0 0 2 0 0 1 0 0 1 1 1 1 2 1 2 0 2 0 0 1 2 1 0 0 0 0 0 2 0 0 2 0 0 0 0 0 0 2 1 1 0 1 1 0 1 1 1 0 0 2 0 0 0 0 0 0 0 0 2 2 0 1 1 1 0 0 1 2 2 0 2 0 0 0 2 0 0 0 0 0 0 0 1 1 0 2 0 0 0 0 0 1 1 0 0 1 2 1 1 0 1 0 0 0 1 1 2 0 0 0 0 0 0 0 0 0 0 1 0 0 0 2 0 0 0 1 1 1 1 0 2 1 1 0 1 2 2 2 1 1 0 1 2 1 1 2 2 1 2 2 0 0 0 0 0 0 0 0 2 1 0 0 1 0 0 1 1 1 0 1 1 0 1 1 1 0 2 1 0 0 0 1 0 0 2 0 1 1 1 0 2 0 1 0 0 1 0 1 2 0 0 1 1 1 0 1 0 0 1 0 0 0 0 0 2 2 2 2 0 1 0 0 0 0 2 0 0 1 0 1 1 0 1 1 0 2 0 2 0 0 0 0 0 0 1 1 1 0 0 2 1 0 1 1 0 0 1 1 2 0 1 0 0 1 1 1 0 1 0 2 2 1 0 0 0 0 2 0 2 1 2 0 1 1 1 0 0 1 0 0 0 0 0 0 0 2 2 2 0 1 2 1 0 0 0 1 2 1 0 1 1 1 1 1 0 0 0 0 1 0 0 1 1 2 0 0 0 0 0 0 0 0 0 1 0 1 0 1 1 0 0 0 0 0 2 2 0 0 0 0 1 1 2 0 0 1 2 0 1 0 0 0 0 0 0 1 0 0 1 0 0 1 1 0 0 0 0 0 1 1 1 1 2 1 0 2 1 1 1 0 0 1 1 0 0 2 0 1 1 0 1 0 0 0 0 1 1 2 1 2 2 0 0 2 1 2 1 1 0 0 0 1 2 1 2 0 0 1 0 0 0 0 0 2 0 0 1 0 0 0 0 2 0 2 1 0 0 1 0 0 1 0 1 0 0 2 0 0 0 0 0 0 0 0 0 0 2 0 1 1 0 0 0 0 0 0 1 1 0 0 2 0 0 0 2 0 0 0 0 0 0 1 1
40 1 0 1 1 1 2 1 0 1 0 0 0 1 0 1 0 0 1 0 2 0 0 1 1 1 0 1 0 0 2 0 1 1 1 1 1 1 0 0 0 0 0 0 2 0 0 0 0 0 0 2 0 0 1 1 0 0 2 0 0 2 0 1 0 0 1 2 0 0 1 2 1 0 0 2 2 1 2 0 0 0 0 0 1 0 0 0 1 2 0 0 1 0 1 1 0 1 0 1 0 0 0 0 2 1 2 2 0 2 0 1 0 2 0 2 0 0 0 2 2 0 2 1 0 1 1 1 2 1 0 0 0 2 1 1 0 0 1 0 0 2 0 1 1 1 1 0 0 1 0 0 0 0 0 0 1 0 0 1 0 0 0 1 2 2 1 1 0 2 1 2 0 2 2 1 0 1 1 1 0 0 0 0 0 0 0 1 1 0 0 1 0 1 1 1 1 0 0 1 1 0 1 1 1 0 2 0 1 0 1 1 0 0 0 2 0 0 1 1 1 0 0 0 1 0 1 1 0 1 0 0 0 0 0 0 2 1 2 0 0 0 2 0 2 0 0 0 2 0 0 1 1 0 0 1 1 2 0 1 1 1 0 0 1 0 0 0 2 2 0 2 0 1 0 1 1 1 1 0 1 1 0 1 0 1 1 0 0 1 1 0 0 0 2 0 2 2 0 1 0 0 2 0 2 0 0 1 1 0 0 1 0 0 1 0 1 0 0 0 1 1 0 1 2 0 1 0 1 0 2 2 0 2 0 0 0 0 2 0 0 0 1 2 1 0 0 0 0 0 0 0 0 1 0 1 1 0 0 1 0 0 1 0 1 1 1 1 1 1 1 1 0 2 0 0 0 2 1 0 0 0 0 0 0 0 0 0 0 0 0 1 0 0 2 1 0 1 1 1 0 1 1 1 1 0 0 0 1 0 0 1 0 0 0 0 1 0 0 0 0 0 0 2 0 1 0 0 1 0 1 0 0 2 0 1 1 0 0 0 2 0 2 0 1 2 2 0 0 0 0 0 0 2 0 0 1 1 1 2 1 0 2 0 0 2 2 1 0 0 0 0 2 1 1 0 0 1 0 1 0 0 0 0 0 2 0 1 2 1 1 0 0 2 0 0 1 0 0 2 2 2 1 1 1 0 1 2 0 2 0 0 0 0 0 0 0 2 0 2 0 2 0 2 0 2 0 1 0 1 1 1 0 0 1 0 0 1 0 2 0 1 1 1 1 0 2 2 0 0 0 0 0 2 0 1 0 0 1 0 0 0 0 1 0 0 1 1 0 1 1 1 0 0 0 0 2 0 0 0 0 0 0 1 0 0 1 0 2 1 0 0 0 0 0 0 0 0 0 0 0 2 1 0 0 1 1 1 0 2 0 0 0 0 0 0 1 0 0 0 0 0 0 0 0 1 1 2 0 0 1 0 0 2 1 1 1 0 0 1 0 0 0 2 2 1 1 2 1 0 1 1 0 0 1 2 1 2 2 0 0 0 2 2 2 1 0 2 1 0 0 0 0 0 1 2 1 0 0 0 0 0 0 1 0 2 2 1 0 0 1 1 0 0 0 0 0 2 0 1 1 0 0 0 2 0 0 1 0 0 0 0 0 0 1 0 1 0 1 1 1 0 0 2 1 0 0 0 1 0 2 1 0 2 0 0 1 0 1 1 1 0 1 1 2 0 2 0 0 1 1 1 0 0 0 0 0 1 2 0 1 1 0 0 0 1 1 1 0 1 1 0 0 1 1 0 2 0 1 1 0 1 0 0 1 1 0 2 0 2 0 2 2 2 0 0 0 1 0 0 1 2 0 1 2 2 1 1 0 1 1 1 1 1 0 2 1 1 2 1 0 1 1 1 0 0 0 0 0 0 2 2 1 0 0 0 0 0 2 1 1 2 1 0 1 0 1 0 0 0 0 0 0 2 1 1 0 1 0 0 0 2 0 0 0 2 1 1 1 0 0 0 0 1 1 1 0 0 0 0 2 1 1 0 1 1 0 1 0 2 0 1 1 0 2 0 2 2 1 0 0 1 1 0 1 2 0 0 0 2 0 0 0 0 0 2 2 1 2 2 0 0 2 1 2 2 1 1 1 0 1 1 0 1 0 0 2 1 2 1 0 0 2 0 0 1 0 0 2 0 0 0 2 0 0 0 0 1 1 0 1 0 0 0 1 1 2 0 0 0 0 0 0 0 0 1 1 0 1 1 0 0 0 2 0 0 2 0 1 2 0 1 0 2 0 0 0 0 0 0 0 0
41 0 0 0 0 0 1 2 0 0 0 0 1 1 0 1 0 0 1 0 1 0 0 0 2 0 1 2 0 0 2 0 2 1 0 1 1 2 0 2 1 1 0 0 2 0 0 0 1 0 0 1 0 1 0 0 0 0 0 0 0 1 0 2 0 1 0 2 0 1 0 1 2 0 0 1 1 0 1 0 1 0 1 1 2 0 1 1 1 1 0 1 0 0 0 0 0 1 0 2 1 0 1 1 2 0 2 1 1 1 0 2 0 1 1 1 1 0 0 2 2 0 2 2 0 0 2 2 2 2 0 2 0 0 1 0 0 1 0 1 0 2 0 0 0 1 0 0 0 0 0 0 2 1 2 0 0 1 1 2 0 1 0 1 1 2 1 1 0 0 0 1 1 0 1 1 1 0 0 0 0 1 0 0 0 0 0 2 0 0 0 2 1 1 1 1 1 0 0 0 0 2 0 0 0 0 1 0 0 1 2 0 1 0 1 1 1 1 1 1 1 1 0 0 1 0 1 1 0 1 0 0 0 0 0 0 0 0 2 1 0 0 2 0 1 0 0 0 2 0 0 0 2 1 0 2 1 1 1 1 0 0 0 0 0 0 0 0 2 2 0 2 0 0 0 1 0 0 1 0 0 0 2 2 0 0 2 2 0 1 1 0 0 1 2 0 2 1 0 2 0 2 2 0 1 0 0 2 1 0 1 2 0 0 2 0 1 0 1 1 1 1 1 2 0 0 1 0 0 0 1 1 0 1 0 0 0 2 0 0 0 0 2 2 0 0 1 1 2 1 1 0 1 0 1 0 1 1 0 0 0 0 1 0 1 0 0 2 2 0 0 0 1 2 2 0 0 2 2 0 0 1 0 1 1 0 1 0 0 0 0 0 1 0 2 0 1 0 0 0 0 0 1 2 1 0 1 0 0 0 1 0 0 1 1 0 0 1 0 0 0 2 0 1 1 1 1 2 2 0 1 2 0 2 0 2 0 2 0 0 0 0 1 1 2 0 0 0 1 1 0 1 0 0 0 0 0 2 2 2 2 0 0 1 0 1 1 0 0 1 1 0 1 1 2 0 1 2 0 2 0 0 0 1 0 1 0 0 1 1 1 1 0 1 0 0 1 2 1 1 0 2 2 0 2 0 1 1 0 0 0 2 0 0 0 0 0 2 0 2 1 2 0 1 0 1 1 2 0 2 0 2 0 0 2 1 2 1 0 1 0 0 1 1 1 1 2 1 1 0 0 0 0 2 1 1 0 0 1 0 0 1 0 0 0 0 0 1 1 0 1 1 0 0 1 0 2 2 0 1 1 0 0 1 0 0 0 1 0 0 1 1 0 0 1 0 0 0 0 0 1 2 0 1 1 2 0 0 0 2 0 0 0 1 0 0 0 0 0 0 0 0 0 0 0 0 1 2 0 0 1 0 0 0 2 1 0 0 2 2 2 0 0 1 2 1 1 2 1 0 1 2 1 0 1 1 2 1 1 0 0 0 1 1 2 2 0 1 0 1 1 1 0 1 1 2 2 0 0 0 0 1 0 1 0 1 2 0 0 1 0 1 0 1 1 0 2 2 0 2 0 0 0 1 2 0 1 2 0 0 1 1 0 0 1 0 0 2 0 0 0 0 1 2 0 1 2 0 0 0 1 0 0 2 0 0 0 0 1 1 0 1 0 0 0 1 1 0 0 0 0 0 0 0 0 2 0 0 2 1 0 1 2 1 1 0 2 2 1 2 0 0 0 0 0 1 1 0 0 0 1 2 1 1 1 2 0 2 0 2 0 2 2 1 0 0 0 1 0 1 1 1 1 2 1 1 2 0 2 2 2 0 1 1 0 2 1 0 2 2 2 2 0 1 1 0 0 2 0 0 1 0 1 1 0 0 1 2 2 0 1 1 0 0 0 0 0 0 0 0 1 0 0 2 1 0 1 0 0 0 0 0 0 0 0 0 0 0 1 0 0 0 1 0 2 1 0 0 0 1 2 0 1 0 1 1 0 0 1 1 1 2 0 2 2 1 2 2 0 1 0 0 1 0 2 1 1 1 0 1 0 0 0 0 1 1 1 2 2 1 0 1 2 1 1 1 0 1 1 1 1 1 0 2 0 0 0 1 1 0 0 0 2 1 1 2 0 2 0 2 2 0 2 0 1 0 1 2 0 2 2 0 1 0 0 2 1 0 1 2 0 0 0 0 0 1 1 2 0 0 0 0 0 0 0 0 0 0 0 1 0 0 1 1 0 1 0 0 0 0 0 0
42 1 0 1 0 0 0 2 1 1 0 0 0 2 0 2 0 0 0 1 0 1 0 0 2 0 1 1 0 0 2 0 0 1 0 1 1 1 0 0 2 0 1 0 0 1 0 0 2 0 0 1 0 2 0 2 0 0 2 0 1 1 0 0 0 0 1 0 1 1 1 1 2 0 2 2 0 2 2 0 2 0 0 0 2 0 0 0 2 2 0 1 1 1 1 0 2 1 0 2 1 0 1 1 2 0 2 1 1 1 0 2 0 1 0 1 0 0 0 2 2 0 2 2 0 0 2 1 1 1 0 0 0 0 0 0 0 0 0 1 0 2 1 0 1 2 1 0 0 0 0 1 0 0 0 0 0 1 0 0 0 0 1 0 1 2 1 0 0 1 0 1 0 2 2 1 0 0 0 0 0 0 1 1 2 0 1 2 1 1 1 2 1 0 1 1 2 0 0 1 1 0 0 1 1 0 1 1 1 0 0 0 0 0 0 2 0 0 1 0 2 1 1 0 0 0 1 1 0 1 1 1 1 2 2 1 1 1 2 1 0 1 2 0 2 0 0 0 2 0 0 0 1 0 0 2 1 2 0 0 0 0 0 0 0 0 0 0 2 2 0 2 1 2 0 1 0 2 2 0 1 1 0 1 1 0 1 1 0 2 0 1 1 0 2 0 2 1 0 1 0 1 2 0 1 0 0 1 2 0 0 2 0 2 2 0 0 0 1 1 1 1 1 2 0 0 0 1 0 1 2 1 0 1 0 0 0 0 2 0 1 1 2 2 0 0 1 0 1 1 0 0 0 0 1 1 0 0 0 2 0 0 2 0 2 0 0 1 1 1 1 1 2 1 0 0 0 0 0 0 0 1 0 0 0 0 0 1 1 0 0 1 0 1 2 0 1 1 0 1 0 1 0 2 2 1 0 0 0 0 1 1 1 0 1 1 0 0 0 0 1 2 0 1 0 1 0 0 0 0 0 1 0 1 0 0 0 1 0 0 1 0 0 1 2 1 1 1 1 2 0 1 0 2 1 0 1 1 2 0 0 0 0 2 0 2 2 2 0 0 0 0 0 2 0 0 0 1 0 1 1 0 0 0 0 1 0 1 2 1 0 2 0 2 2 0 0 2 1 1 0 1 2 0 2 0 1 1 0 0 0 2 0 0 2 0 0 1 1 2 2 1 2 1 1 1 1 1 0 2 0 2 0 0 0 1 2 0 0 2 0 0 2 2 0 0 0 1 1 0 1 1 1 2 0 2 0 1 1 0 0 0 1 0 1 1 0 2 0 1 1 0 0 0 0 0 0 1 0 1 0 0 0 0 0 0 0 1 0 0 0 1 0 0 1 0 0 1 1 0 1 0 1 0 0 1 1 0 0 1 0 0 0 1 0 0 0 0 0 0 0 0 0 0 0 1 1 2 0 0 1 0 2 0 2 1 1 0 1 1 0 0 0 0 0 0 0 1 1 0 1 1 2 0 2 1 1 2 2 0 0 0 1 2 2 2 1 2 1 1 1 0 2 0 0 2 0 0 0 0 1 0 0 2 1 2 1 1 0 0 0 1 1 1 0 0 1 1 0 1 0 1 0 1 2 0 1 1 1 1 0 0 0 0 0 0 0 1 1 1 0 0 0 2 2 2 2 0 1 0 1 1 0 2 0 0 0 0 0 1 1 0 0 0 0 0 0 0 0 1 2 2 0 0 0 0 0 0 2 1 0 0 2 0 0 1 2 1 0 0 0 0 1 1 1 1 1 0 0 0 0 1 0 0 0 2 0 2 0 2 0 2 2 1 1 1 0 0 0 0 0 2 0 1 2 1 1 0 2 2 1 0 1 1 0 1 0 0 2 2 1 1 1 0 0 0 0 1 0 1 0 0 2 0 0 1 1 1 2 1 1 2 0 0 0 0 0 0 0 0 0 0 0 1 0 1 1 0 0 2 0 1 0 0 0 1 0 0 1 0 1 0 1 0 1 0 0 0 1 1 1 0 0 0 0 0 1 0 1 1 1 1 0 0 1 0 1 1 0 0 0 2 1 0 1 2 0 1 0 2 0 0 0 0 0 2 2 1 0 0 0 0 2 0 1 2 1 2 0 1 0 2 1 2 0 0 1 0 1 0 0 0 1 1 1 2 0 0 1 1 2 0 2 1 0 0 1 1 0 2 1 0 0 0 2 0 0 0 0 0 0 0 0 0 0 1 1 1 1 1 0 0 0 0 0 1 1 0 1 1 0 0 1 2 0 0 0 0 0 0 1 2
43 0 0 2 0 0 1 1 0 1 1 1 1 1 0 0 0 0 0 0 2 0 0 1 1 0 1 0 0 0 1 1 0 1 2 1 1 2 1 1 0 0 0 0 2 1 1 1 1 1 1 1 0 0 1 1 0 0 1 1 0 0 0 2 0 0 1 1 0 0 0 1 2 0 1 1 0 0 1 0 1 0 0 0 1 0 0 0 2 2 0 0 1 1 0 0 0 1 0 2 1 0 2 2 2 0 2 1 1 1 0 2 0 1 0 1 0 0 1 0 1 0 2 1 0 1 1 2 2 2 1 0 0 0 0 0 0 1 0 1 2 0 0 0 0 1 1 0 0 1 0 2 0 0 0 0 0 1 0 1 0 0 1 0 1 2 1 1 1 1 0 1 0 1 1 1 1 1 1 1 0 0 1 1 1 0 1 0 0 0 0 2 1 1 1 0 1 0 0 1 1 0 0 0 0 0 1 1 0 1 1 0 1 0 0 2 0 1 2 0 2 1 0 1 1 0 1 1 0 1 0 0 0 0 0 0 0 2 2 0 0 0 1 0 2 0 0 0 2 1 1 0 0 0 0 1 1 2 0 0 0 0 0 0 0 0 1 1 1 1 0 1 1 2 0 1 1 2 2 0 0 2 0 1 0 1 0 2 0 2 0 1 0 0 2 0 1 0 0 0 0 0 2 0 1 0 0 2 0 0 0 0 0 0 0 0 1 0 0 0 0 0 0 2 2 0 0 0 1 1 2 1 0 0 0 1 1 2 0 1 1 1 2 1 1 0 0 0 2 1 0 0 1 0 0 1 0 0 0 2 0 0 2 2 0 0 0 2 2 0 0 0 0 2 0 0 0 2 0 0 0 2 0 0 0 1 1 0 0 1 1 1 0 0 2 0 0 2 0 0 0 0 2 2 1 1 1 0 0 0 0 1 1 0 1 0 1 2 0 0 0 2 1 0 1 2 1 0 1 0 2 0 1 1 1 1 0 1 0 0 2 0 2 0 1 0 1 1 1 1 0 0 0 1 0 0 0 0 0 0 1 0 1 0 0 1 1 2 0 0 0 0 2 1 2 0 1 1 0 1 1 1 0 1 1 0 1 2 2 1 0 2 0 2 0 0 0 2 0 0 0 1 1 1 1 0 2 1 0 1 0 1 1 0 1 0 0 2 0 1 1 2 1 1 0 1 1 2 0 2 0 2 0 0 0 0 2 0 0 0 0 0 2 2 0 0 1 1 1 0 0 0 0 1 1 0 2 1 0 0 0 1 0 0 0 0 2 1 0 1 2 2 0 0 0 0 0 2 0 1 0 0 1 1 0 0 1 0 2 0 0 2 0 0 0 0 0 0 1 1 0 2 1 0 1 2 1 1 0 1 0 0 0 1 0 0 1 0 1 1 0 0 0 0 0 1 2 1 0 0 0 0 0 1 1 0 1 0 1 2 1 0 0 0 1 0 0 1 1 0 1 1 1 1 2 2 1 1 1 0 0 0 1 0 0 0 0 2 0 2 1 0 1 0 0 2 1 0 0 1 0 0 0 2 0 2 1 0 1 0 0 0 1 2 0 0 2 2 0 1 1 0 0 0 1 0 1 0 0 2 0 0 0 1 0 0 1 2 0 0 0 0 1 1 0 0 0 0 1 0 1 1 0 2 1 1 1 0 1 1 0 1 0 0 1 0 1 0 0 0 0 0 0 0 0 1 0 0 2 2 0 0 2 0 1 1 2 1 0 0 0 1 0 2 2 0 1 0 1 2 0 0 1 1 1 1 0 2 0 2 0 2 2 2 0 0 0 1 0 0 1 1 0 2 1 1 1 0 1 2 2 0 0 0 2 2 0 0 2 2 1 1 1 1 0 0 0 2 0 0 0 0 1 1 0 1 0 1 2 1 1 2 1 1 1 0 1 0 0 1 0 0 0 2 2 0 0 0 0 0 1 1 0 0 0 0 0 0 1 0 1 1 2 0 2 0 0 1 0 1 2 0 0 0 0 0 0 0 0 2 0 0 1 0 2 0 2 2 0 0 0 2 0 0 2 0 0 0 1 1 0 0 0 0 1 1 1 1 2 1 1 0 0 1 0 1 2 1 0 1 0 2 1 1 1 1 1 1 1 0 0 0 2 0 0 1 0 0 0 0 2 0 1 0 1 0 1 0 0 1 0 1 0 0 2 0 0 0 1 1 0 0 0 0 0 0 2 0 2 1 1 0 0 2 0 0 2 0 0 1 0 0 1 2 0 0 0 0 0 0 1 1
44 1 0 1 0 0 0 1 1 1 0 0 0 2 0 2 0 0 0 1 1 1 0 0 2 0 1 2 1 1 2 1 1 2 0 2 0 2 1 0 1 0 0 0 2 1 0 0 1 0 0 1 1 2 0 1 0 0 2 0 0 2 1 1 0 0 0 1 0 0 0 1 2 1 2 2 0 1 2 1 0 0 1 1 0 0 0 0 2 2 0 1 0 0 0 0 1 1 0 1 1 0 1 1 2 0 2 2 0 2 0 1 0 0 0 0 0 0 1 1 1 0 2 1 0 1 1 1 1 1 1 0 0 0 0 0 0 1 1 0 1 1 0 0 1 1 1 0 0 0 0 1 0 0 0 0 1 0 2 1 1 1 0 1 0 2 1 0 0 0 0 2 0 1 2 0 0 0 0 0 0 0 1 1 2 1 1 2 0 1 1 2 0 1 1 1 0 0 0 0 0 1 0 2 2 0 0 0 1 0 1 0 2 0 0 2 0 0 1 0 2 1 0 0 0 0 1 2 0 2 0 0 1 1 0 1 0 2 2 0 0 0 2 0 1 0 0 0 2 0 0 1 1 0 0 0 0 2 0 0 0 0 0 0 0 1 0 1 1 1 0 2 1 2 0 0 0 1 1 0 1 1 1 2 0 0 1 2 0 2 0 1 0 1 2 1 1 1 0 1 0 0 2 0 2 0 1 2 2 0 0 2 0 0 1 0 1 0 0 0 2 2 1 2 2 0 0 0 2 0 2 2 1 2 0 0 0 2 0 0 0 0 2 2 0 0 2 0 1 0 1 1 0 1 0 1 1 2 0 0 0 0 2 1 2 1 0 1 2 0 0 0 0 2 0 0 0 2 0 0 0 2 0 0 1 0 0 1 1 0 0 1 2 0 2 0 1 0 1 1 0 1 2 2 1 1 1 1 0 0 0 0 0 0 0 0 0 0 0 0 0 1 0 0 1 1 1 0 0 0 0 0 0 0 0 1 0 1 0 0 1 0 2 0 1 1 1 1 0 1 0 1 0 2 2 2 2 2 1 2 2 0 0 1 0 1 1 2 0 1 1 1 2 0 0 1 0 2 0 1 0 0 0 0 0 0 0 2 2 0 0 2 0 1 1 0 0 0 0 2 2 2 2 0 2 0 0 1 0 0 1 1 0 0 0 0 0 2 0 1 0 2 1 2 1 2 0 0 1 1 1 0 0 0 0 1 2 1 0 2 2 2 1 1 1 2 1 2 0 0 0 0 0 1 1 1 1 0 1 1 0 0 0 0 0 0 0 1 1 0 1 1 0 0 0 0 2 1 0 0 1 0 0 0 0 0 0 0 0 0 0 2 1 0 0 1 0 1 1 0 2 1 0 0 0 2 0 1 0 1 0 0 0 0 0 0 0 0 0 0 0 0 0 0 0 1 1 1 0 0 1 0 0 1 2 1 1 0 0 0 0 0 0 0 0 0 0 2 1 0 2 1 2 0 2 1 2 1 1 0 0 0 0 0 0 0 0 1 0 0 0 2 1 1 0 2 2 1 1 1 0 0 0 2 0 2 1 2 0 0 0 1 0 0 0 0 0 2 0 2 1 1 0 0 0 0 2 1 0 0 1 0 0 1 2 1 2 1 1 1 0 0 0 2 0 0 1 0 0 0 1 0 0 2 1 1 1 0 0 0 0 0 0 0 1 0 1 0 0 0 1 1 0 0 0 2 1 0 2 2 0 0 1 1 0 0 1 1 0 1 0 0 0 0 0 1 1 0 0 0 1 1 2 2 1 1 1 2 0 2 0 2 2 2 0 0 1 0 0 0 0 1 1 1 1 0 0 0 1 2 1 0 0 0 1 2 1 0 2 1 0 1 2 1 0 0 0 1 0 0 1 1 2 1 0 0 0 0 1 1 0 1 2 0 2 0 0 0 0 0 0 0 0 1 1 0 1 0 0 0 0 0 1 0 0 0 2 0 1 0 1 0 1 0 1 0 0 0 1 0 1 0 0 0 1 1 0 1 0 2 0 1 1 1 2 2 1 2 0 1 0 1 1 0 1 2 0 1 0 1 0 0 0 0 1 1 1 0 0 0 0 0 2 2 1 1 1 0 1 0 1 2 0 2 0 0 0 1 2 1 0 0 1 1 1 2 0 1 1 1 2 0 2 0 0 0 0 0 0 1 1 1 0 0 1 1 2 1 1 1 1 0 0 0 1 0 2 1 1 1 0 0 0 0 0 0 0 0 0 2 1 0 1 2 1 0 0 0 1 0 0 0
45 0 0 1 0 0 1 2 0 1 0 0 0 1 0 1 0 0 1 0 1 0 1 0 2 0 2 0 0 1 1 0 1 1 0 0 2 1 0 1 1 0 1 1 1 0 1 0 1 0 0 2 1 2 0 0 0 0 0 0 1 0 0 2 1 0 1 0 1 1 0 0 2 0 2 2 0 2 2 0 2 0 0 0 0 0 0 0 2 2 0 0 2 1 0 0 1 2 0 2 0 0 1 1 2 0 2 1 1 1 0 1 0 1 0 2 0 0 1 1 1 0 2 1 0 1 1 0 2 0 1 0 0 0 1 0 0 1 0 1 1 2 0 0 1 1 0 0 0 0 0 1 0 0 0 0 1 0 1 0 0 0 0 1 0 0 1 1 0 1 0 1 0 2 2 1 0 1 1 1 0 0 1 1 2 0 1 2 1 0 0 2 1 0 0 0 2 1 0 0 0 1 0 2 2 0 0 0 1 0 2 0 1 0 1 1 0 1 1 1 1 1 1 0 0 0 1 0 0 1 0 0 0 0 0 0 0 2 2 0 0 0 2 0 2 0 0 0 0 2 0 0 2 0 0 1 2 2 0 1 1 1 0 0 0 0 0 0 1 1 1 1 0 2 1 1 0 1 2 0 0 1 0 1 0 1 1 2 0 2 0 0 0 0 2 0 2 1 0 2 0 1 2 0 1 0 0 2 1 0 1 2 0 1 2 0 1 1 0 0 1 1 1 2 1 0 1 0 2 0 2 1 0 2 0 0 0 2 0 0 0 0 1 1 1 0 0 0 2 1 0 0 0 0 2 0 0 1 0 1 0 0 2 1 2 0 1 2 2 0 0 0 1 2 0 0 0 1 1 0 1 0 0 0 0 0 0 0 0 0 0 0 1 0 2 0 1 1 2 2 0 2 2 2 1 1 1 1 0 0 0 1 0 0 0 0 1 0 0 0 0 1 0 1 0 1 1 0 1 0 2 1 0 0 0 1 0 1 0 1 1 0 1 1 1 0 1 1 0 0 0 2 0 2 2 1 2 1 1 0 0 0 1 0 0 2 2 2 0 0 0 0 0 2 0 1 0 2 1 0 1 0 0 1 0 1 0 1 2 0 0 2 0 2 0 0 0 2 2 2 1 2 1 1 1 0 1 1 0 1 0 1 0 1 1 0 1 1 0 2 1 1 0 2 0 2 0 0 1 2 1 0 0 1 1 1 2 1 1 2 1 2 1 1 1 0 1 2 0 0 1 1 0 2 0 0 0 0 1 0 0 1 0 2 0 0 2 2 0 1 1 1 0 0 2 0 2 1 0 2 0 0 0 1 0 0 0 1 0 1 0 0 0 1 1 0 1 0 0 0 0 2 0 0 0 2 2 1 0 2 1 0 0 0 0 0 0 0 0 0 0 0 0 1 0 0 1 0 0 0 0 0 0 2 1 1 0 0 0 2 0 1 0 1 2 2 2 0 1 0 0 2 1 1 1 2 1 1 0 1 1 0 1 1 1 1 0 2 1 0 0 0 0 0 1 1 2 1 1 1 0 1 0 2 1 2 1 2 0 0 0 1 0 1 0 0 2 2 0 2 0 1 0 0 1 0 1 1 1 0 0 0 1 0 0 2 1 0 0 0 0 0 0 2 1 0 0 0 0 0 1 0 0 1 0 0 2 0 0 1 1 0 0 1 1 0 1 1 1 1 0 1 0 1 0 1 0 0 1 0 0 1 2 0 1 1 2 2 0 0 0 0 1 0 0 0 1 0 1 1 1 0 0 0 0 1 1 2 1 2 0 1 2 2 1 0 0 1 0 0 1 1 1 1 1 1 2 0 1 1 1 0 2 2 0 2 0 1 2 0 0 0 0 0 1 0 0 2 0 0 0 0 1 0 0 0 0 0 2 1 0 2 2 0 2 1 1 0 0 0 0 0 0 2 2 0 0 0 0 0 0 2 0 0 0 0 1 1 0 0 0 0 0 0 0 0 0 0 2 2 2 0 0 0 0 0 0 0 0 1 1 2 0 0 1 1 0 2 1 0 0 0 0 0 2 0 2 1 1 1 0 0 0 0 0 1 1 1 2 2 0 0 2 0 0 1 1 2 1 1 1 1 0 0 0 0 0 0 1 0 0 0 2 0 0 1 0 0 1 0 1 0 2 1 0 1 1 1 0 0 1 0 0 0 2 1 1 0 1 1 1 0 0 0 2 0 2 1 1 1 1 1 0 2 0 0 2 0 1 2 1 0 0 2 0 0 0 0 0 0 0 2
46 0 0 2 0 0 1 2 1 0 0 0 1 2 0 1 0 0 0 1 1 0 1 0 2 0 1 1 0 1 0 1 1 1 1 1 1 2 0 1 1 0 1 0 1 2 0 0 1 0 0 1 1 1 1 1 0 0 2 1 1 0 0 0 0 0 1 0 0 0 0 0 1 0 1 2 1 2 2 0 2 0 0 0 2 0 0 0 1 1 0 0 0 0 0 0 1 1 1 1 1 0 0 0 2 0 2 1 0 2 1 0 0 1 0 1 0 1 0 1 2 0 2 1 0 1 1 1 1 1 0 1 0 0 0 0 0 0 0 1 1 2 0 0 1 1 0 0 0 0 0 1 0 0 0 0 0 0 0 0 0 0 0 1 2 2 1 1 0 1 1 2 0 1 2 2 1 0 0 0 0 0 1 1 2 1 1 2 0 1 1 2 0 1 2 0 0 0 0 2 2 0 0 2 1 1 0 0 1 1 1 0 1 0 0 2 1 1 2 0 2 1 0 1 1 0 2 1 0 1 0 0 0 0 0 0 0 1 1 1 0 0 2 0 1 0 0 0 2 0 0 2 2 0 0 0 0 1 0 0 0 0 1 0 0 0 0 0 0 0 2 0 1 2 0 0 0 2 1 0 1 1 1 1 0 1 1 1 0 2 0 1 0 1 2 2 1 1 0 1 0 1 2 0 0 1 0 2 1 0 0 2 0 0 1 0 1 1 0 0 1 1 1 2 1 0 0 1 0 1 2 1 0 0 0 0 0 1 0 1 2 2 2 2 0 0 1 0 2 0 0 0 0 1 1 0 1 1 0 2 0 0 1 0 1 0 1 0 2 0 0 0 0 2 1 0 0 1 1 0 0 0 0 0 0 0 1 0 0 0 0 1 1 1 1 1 2 1 0 0 0 0 0 1 0 0 2 0 0 0 1 0 2 0 2 1 0 0 0 0 0 0 0 0 1 2 0 0 1 0 1 0 0 1 0 1 1 0 0 1 1 0 1 1 1 2 1 0 0 1 0 2 0 2 2 2 2 2 1 2 2 1 0 0 1 1 0 2 0 1 1 1 1 1 1 0 1 1 1 0 0 0 1 1 0 0 0 2 2 1 0 2 0 2 2 0 0 2 2 2 0 1 2 0 1 0 2 1 0 2 0 1 0 0 2 0 0 2 0 1 0 2 0 2 0 2 0 0 0 2 1 0 0 0 1 0 2 1 0 0 2 1 1 1 0 1 1 1 1 0 0 0 1 2 1 1 1 1 0 0 0 0 0 0 0 0 1 2 1 1 1 1 0 0 0 0 1 2 0 1 0 0 0 1 0 0 1 0 1 0 0 1 1 0 0 0 1 1 1 0 1 1 0 0 0 2 2 1 0 1 0 0 1 1 1 0 0 0 0 0 0 0 0 2 0 0 0 0 0 0 2 0 0 0 2 1 1 0 0 0 0 1 0 1 2 1 0 1 1 1 0 1 1 1 2 1 1 1 1 0 0 0 0 1 1 1 1 2 0 0 0 1 0 0 0 0 0 0 0 0 0 0 0 0 0 0 0 0 1 0 0 0 0 0 0 0 1 2 0 1 0 1 0 0 1 0 1 2 0 0 1 1 0 0 0 1 0 1 0 0 0 0 1 2 1 0 0 0 1 0 1 1 1 2 1 0 0 0 1 2 1 1 0 1 1 1 2 0 0 0 0 0 0 0 0 2 0 2 2 1 1 1 2 0 2 0 2 1 0 2 1 0 0 1 1 1 2 0 1 1 1 0 1 1 0 0 2 2 0 2 0 2 2 0 0 0 0 0 0 1 1 2 2 2 0 1 0 0 0 1 1 0 0 0 0 2 2 0 1 1 1 1 1 0 0 0 0 2 0 0 0 0 2 0 0 2 2 2 2 0 1 1 1 0 1 1 0 0 0 0 0 0 0 2 1 1 1 0 0 0 2 2 1 1 0 1 0 0 1 0 0 0 0 0 1 0 0 1 1 1 1 1 0 0 0 0 0 0 0 1 0 1 1 0 0 0 0 2 0 1 1 0 0 0 1 1 1 0 1 1 1 0 0 0 0 2 2 0 1 0 1 0 2 0 0 1 0 2 1 0 0 2 0 0 2 0 0 1 1 0 0 0 1 0 0 1 0 0 0 0 2 0 2 1 0 0 1 0 0 2 0 2 0 0 1 1 1 0 0 0 1 0 0 0 2 0 2 1 0 0 0 0 0 1 0 0 1 0 0 2 0 2 1 2 0 0 0 0 0 0 0 0
47 0 1 0 0 0 1 1 0 1 0 1 1 1 0 0 1 0 0 2 0 0 0 1 1 1 1 1 0 1 1 0 0 1 2 0 2 1 0 1 2 1 0 0 2 0 0 0 1 1 1 1 1 2 0 1 0 0 1 0 1 0 0 2 0 1 0 1 0 0 0 1 1 1 1 2 1 1 2 1 1 0 0 0 0 0 0 0 2 2 0 0 2 0 0 0 0 0 0 1 1 0 2 2 2 0 2 1 1 1 0 0 1 2 2 2 2 1 0 1 2 0 2 1 0 0 1 1 2 2 2 1 0 0 0 0 0 1 0 1 1 2 0 0 1 0 0 0 0 0 0 1 0 0 0 0 1 0 0 2 1 1 0 1 1 2 0 1 1 1 0 0 0 1 1 0 0 2 1 1 0 1 0 0 0 0 1 1 0 0 1 2 1 0 0 1 1 0 0 1 1 1 0 1 1 0 1 0 2 0 2 0 1 0 0 2 0 0 1 0 2 2 0 0 0 0 1 2 0 2 1 1 0 0 0 0 0 2 2 0 0 0 2 0 2 0 0 0 1 0 0 0 1 0 0 1 0 2 0 0 0 0 0 0 2 0 0 0 2 0 0 2 2 2 0 1 2 1 2 0 1 1 1 1 1 0 0 2 0 2 0 0 1 0 2 0 2 2 1 2 0 0 2 0 1 1 0 2 0 0 1 1 0 0 0 0 1 0 1 1 1 1 2 0 1 0 1 0 2 0 2 2 0 1 0 0 0 0 2 1 2 1 2 2 2 0 0 1 1 0 0 0 0 1 1 0 1 2 0 2 0 0 1 0 1 0 1 2 2 0 0 0 1 1 2 1 0 2 1 0 1 0 0 0 0 0 1 0 0 0 0 1 0 0 2 0 0 0 0 1 0 1 0 2 2 0 0 1 0 1 0 1 1 0 1 0 0 0 0 0 1 0 0 2 2 2 1 0 1 0 0 0 0 0 1 1 1 0 0 0 1 0 1 1 2 0 0 0 0 0 0 0 0 1 1 1 1 2 0 2 1 0 1 0 0 1 1 2 0 2 1 1 1 2 1 0 1 2 0 1 1 0 0 1 1 0 1 0 1 0 1 1 2 0 1 0 1 1 1 2 0 2 1 1 1 0 2 1 0 0 0 2 0 0 0 0 0 2 0 1 0 2 0 1 1 1 1 0 0 2 0 0 1 0 1 1 1 0 2 2 0 0 1 1 0 0 1 2 0 0 0 0 0 2 0 1 0 0 2 0 1 0 0 0 0 0 0 2 1 1 1 1 2 0 0 1 1 1 0 0 1 0 0 1 0 0 1 0 1 0 0 2 0 0 0 0 0 0 0 0 0 2 0 0 0 2 2 2 0 2 2 1 1 1 1 1 1 0 0 0 0 0 0 1 0 0 2 1 0 0 1 0 0 2 2 0 2 0 1 1 1 0 0 1 2 1 1 1 1 0 0 1 1 1 2 2 1 1 0 1 1 0 1 1 1 1 1 2 0 1 0 0 2 0 0 2 2 1 1 1 0 0 0 1 1 2 1 0 1 0 0 0 0 0 0 0 0 2 0 2 1 1 0 0 0 0 0 1 0 0 0 0 0 0 1 0 1 1 1 1 0 0 1 2 0 1 2 0 0 0 0 0 0 2 0 0 0 0 1 1 0 1 0 0 1 0 1 0 0 0 0 0 2 0 1 2 0 0 1 1 0 0 2 0 1 1 2 1 0 0 0 0 0 0 0 0 1 0 0 0 1 2 0 0 0 2 0 1 1 1 1 1 2 1 0 0 0 0 0 1 1 2 1 1 1 1 1 1 1 1 0 0 0 0 1 1 0 0 2 1 0 2 0 0 0 0 0 1 0 1 0 0 2 0 0 1 0 2 2 0 1 1 2 0 2 0 0 0 0 0 1 0 0 2 1 1 0 0 0 0 2 2 0 0 0 1 0 2 2 0 0 0 1 0 1 0 0 0 0 0 2 1 0 0 0 0 0 0 2 1 2 2 1 1 2 0 2 2 0 0 0 1 0 0 1 1 1 0 0 1 1 0 0 0 0 1 1 1 1 1 0 0 2 0 0 0 0 1 2 0 1 0 0 1 0 0 0 2 2 0 0 0 2 1 0 0 0 0 2 0 1 0 1 0 1 0 1 1 0 2 1 1 0 1 0 2 1 0 1 1 0 0 0 0 0 0 1 2 0 0 0 0 0 1 0 0 1 0 0 2 0 0 0 1 1 0 0 0 0 0 1 1
48 0 0 1 0 0 0 2 0 1 0 0 0 1 0 0 0 0 1 0 2 0 0 0 2 0 1 1 1 1 1 2 0 0 0 0 2 2 1 0 1 0 0 0 0 0 1 0 2 0 0 0 0 0 0 0 0 0 1 0 0 1 0 0 0 0 1 1 0 0 1 1 1 1 1 2 1 1 2 1 1 0 0 0 1 0 0 0 1 2 0 1 2 0 0 0 0 0 0 2 1 0 1 1 2 0 2 2 0 2 0 2 0 1 0 1 0 0 1 1 1 1 2 1 0 1 1 0 0 0 0 0 0 0 1 0 1 1 0 1 1 2 0 0 2 2 1 0 0 0 0 0 0 0 0 0 0 1 0 0 0 0 0 0 0 2 1 0 2 2 0 0 0 1 1 0 0 0 0 0 0 0 2 2 2 0 2 2 0 1 1 2 1 1 1 0 2 0 0 0 0 0 0 1 1 0 1 0 1 1 1 0 2 0 1 1 2 0 0 1 1 1 1 0 0 0 1 1 1 0 1 1 2 2 1 0 1 1 1 1 0 0 2 1 2 0 0 0 2 0 0 1 2 0 0 1 2 2 0 0 0 0 0 0 1 0 0 0 1 1 0 2 1 2 0 1 0 2 2 0 1 1 1 2 0 0 0 1 1 2 0 1 0 0 2 0 2 0 0 2 0 1 1 1 0 0 0 2 2 0 0 2 0 0 0 0 0 0 0 0 2 2 2 1 2 0 0 0 0 0 2 1 0 0 0 0 0 1 1 0 1 1 2 2 1 0 0 0 1 0 0 0 0 0 2 0 0 1 0 2 0 0 0 0 0 0 0 0 2 0 0 0 1 2 0 0 0 2 0 0 0 2 1 1 0 0 0 0 0 0 0 1 0 0 2 1 0 1 1 2 0 2 0 2 2 0 0 1 1 0 0 1 1 0 1 0 0 1 0 1 0 1 1 2 0 1 1 0 0 0 1 0 0 2 1 1 0 1 0 0 1 0 1 1 0 2 2 0 0 2 0 1 0 1 1 0 1 2 2 2 1 0 1 1 0 2 2 1 0 0 0 0 1 1 0 0 0 1 0 0 0 0 0 1 1 0 1 1 1 0 1 1 0 2 0 0 0 1 1 1 1 1 2 0 2 0 1 0 0 2 0 1 0 0 2 0 0 2 0 1 0 2 0 1 0 1 1 1 0 2 0 2 0 0 1 0 1 0 2 2 1 2 2 0 0 0 0 1 1 0 0 1 0 1 1 2 0 0 1 1 1 0 1 1 0 0 2 1 0 0 1 2 1 0 0 1 1 0 0 0 0 0 0 1 0 0 0 1 0 0 0 2 2 0 0 0 0 0 0 0 2 2 1 0 0 2 0 0 0 0 1 0 0 1 0 0 0 0 1 1 0 1 0 0 0 1 1 1 0 0 1 0 1 1 2 1 1 0 2 2 1 1 0 1 2 1 1 2 2 0 1 1 1 0 1 1 2 1 1 0 0 0 2 2 2 2 0 2 1 1 1 0 1 0 0 1 0 0 1 1 0 2 0 1 0 1 1 1 0 1 1 1 1 1 0 0 1 2 0 1 0 1 0 0 0 0 1 1 1 1 1 0 0 2 0 1 0 2 2 1 0 0 1 2 1 1 1 0 0 0 0 0 0 2 1 1 1 0 0 0 0 0 1 0 1 0 1 0 0 0 1 1 1 1 1 1 0 0 1 0 0 1 2 0 2 0 2 1 0 0 0 0 1 0 0 0 2 0 0 0 0 2 1 1 1 2 0 1 0 1 1 2 1 0 0 0 1 1 0 0 1 1 1 1 1 1 2 0 1 2 1 0 0 0 0 0 2 1 1 1 1 1 1 0 0 0 0 1 0 1 0 0 1 0 0 0 0 0 1 1 0 1 0 0 0 0 0 0 0 0 0 0 0 2 1 1 1 0 0 0 0 1 0 0 0 0 0 0 1 0 1 0 0 1 1 1 0 2 0 1 0 1 0 0 1 0 0 0 0 2 0 2 1 1 0 0 0 2 0 0 0 1 0 1 2 1 0 0 0 1 0 0 0 0 0 2 2 1 1 1 0 0 1 1 1 2 2 2 0 1 0 2 0 1 0 0 0 0 1 1 0 0 1 1 1 0 1 1 0 1 2 0 1 0 1 0 1 0 0 1 1 1 0 0 1 1 2 0 0 2 0 1 0 0 2 0 2 0 2 1 1 1 0 1 0 1 1 0 0 1 0 0 0 0 0 0 0 0 1 0 0 1
49 1 0 2 0 0 2 2 1 0 0 0 1 1 0 0 1 0 0 0 2 0 0 0 2 0 0 2 0 0 1 2 2 2 0 2 0 1 0 0 1 0 1 0 1 1 1 0 2 0 0 0 1 1 1 0 0 0 1 1 1 0 0 1 0 0 0 0 0 0 1 0 2 2 2 2 0 2 2 0 2 0 0 0 0 0 0 0 1 2 0 1 1 1 1 0 2 1 0 2 1 0 1 1 2 2 2 0 0 1 0 1 0 1 0 1 0 1 0 1 2 1 1 1 0 2 0 0 1 0 0 0 0 0 1 0 0 0 0 1 0 2 1 0 1 1 1 0 1 1 0 0 1 0 0 0 1 2 0 1 0 0 0 0 1 1 2 0 1 2 1 0 0 2 1 0 0 1 1 1 0 0 1 1 1 0 1 1 0 0 0 1 1 1 1 0 1 0 0 0 0 0 0 2 2 0 1 1 1 0 1 0 1 0 0 2 1 1 2 0 2 0 0 0 0 0 0 0 0 0 0 0 0 0 0 0 0 2 2 0 0 0 2 0 2 1 1 0 1 1 1 0 0 0 0 1 1 0 0 0 0 0 0 0 1 0 0 0 2 2 0 2 1 2 0 0 0 2 2 0 0 0 1 1 0 0 1 1 1 2 0 1 0 0 1 0 1 0 0 0 0 0 2 0 1 0 0 2 1 0 1 2 0 1 1 1 0 1 0 0 1 1 1 2 2 0 1 0 2 0 1 1 0 1 0 0 0 1 1 1 0 1 2 2 0 0 1 0 0 0 0 0 0 0 1 1 0 1 1 1 1 1 1 0 1 0 1 0 0 2 2 2 1 1 2 1 0 2 0 1 0 0 1 1 1 1 1 0 0 0 0 0 1 0 2 0 2 1 1 1 1 1 0 1 1 1 0 0 0 0 1 0 0 0 0 0 1 0 0 1 0 1 1 1 0 2 1 0 0 0 0 0 0 1 1 1 1 0 0 0 1 0 1 1 0 2 2 2 2 2 0 0 0 2 2 1 2 1 1 2 1 0 0 0 0 1 1 2 0 0 1 0 0 2 2 0 2 2 1 0 2 1 0 2 2 0 2 2 2 0 0 2 0 1 1 0 1 0 0 2 2 2 2 0 2 0 0 2 0 1 0 1 1 1 1 0 0 2 0 0 0 2 1 2 1 2 0 0 0 1 2 0 0 0 0 0 2 0 1 2 0 2 1 0 0 0 0 1 1 0 0 0 1 2 1 0 1 1 1 0 0 0 0 1 0 0 2 1 1 1 1 1 1 0 1 1 2 2 0 1 0 0 0 1 1 1 2 0 0 0 1 0 0 1 1 0 1 0 0 0 1 2 1 2 0 2 1 2 0 2 0 0 1 1 1 1 0 0 0 0 0 0 0 0 0 1 1 1 0 0 2 0 0 2 0 1 0 0 0 0 0 1 0 1 1 1 1 0 1 0 0 2 2 1 2 2 2 2 1 0 0 0 1 1 1 1 0 1 0 1 0 1 0 0 1 1 1 1 1 1 0 0 1 0 0 1 1 1 1 0 1 0 0 1 1 0 1 2 0 1 0 1 0 0 1 0 0 2 0 0 0 0 0 0 0 1 1 1 0 0 0 0 0 2 1 0 0 0 0 0 0 0 0 2 0 0 1 0 2 2 0 2 0 0 0 1 1 0 0 0 0 0 2 0 0 2 1 1 1 1 0 0 1 0 0 1 2 2 0 1 0 0 1 0 0 0 1 0 0 2 0 0 0 0 0 1 1 0 0 0 2 2 2 1 0 0 0 0 0 0 0 1 2 2 0 0 1 0 1 2 2 0 0 0 1 2 1 0 2 2 2 2 1 1 0 0 0 1 0 1 0 0 2 0 0 2 2 1 0 0 0 0 1 0 1 0 1 0 0 0 0 0 0 2 2 0 0 0 2 0 0 2 0 0 0 1 0 0 1 0 0 0 1 2 2 2 1 0 1 1 1 0 0 0 0 0 0 0 0 2 0 1 0 1 1 0 1 0 1 0 0 0 2 0 2 2 0 1 1 1 0 0 0 0 1 1 1 1 2 2 0 0 2 0 1 1 0 2 1 0 0 2 0 2 0 0 0 2 2 0 0 0 2 1 1 0 1 1 0 0 1 0 1 0 1 0 1 0 0 1 1 0 1 0 0 2 1 0 0 0 1 0 0 0 2 0 1 2 0 0 0 0 0 1 0 0 0 0 1 1 0 0 0 1 0 0 0 0 1 0 1 1
50 1 0 1 0 0 2 2 1 0 0 1 0 0 0 0 0 0 1 0 2 0 0 0 2 0 1 1 1 1 1 2 1 1 0 0 2 2 0 2 0 0 0 0 1 0 0 0 2 0 0 0 0 0 2 0 0 0 2 0 1 0 0 0 0 0 1 0 0 0 1 1 1 1 1 2 1 2 2 0 2 0 1 1 1 0 0 1 1 2 0 1 0 0 0 0 1 1 0 1 0 0 1 1 2 0 2 2 0 2 0 2 0 1 0 1 0 0 0 2 2 0 1 0 0 1 0 0 2 1 2 1 0 0 1 0 1 0 1 1 0 2 0 0 2 2 1 0 0 2 0 2 0 0 0 0 1 0 0 0 0 0 0 0 0 1 1 1 0 1 0 1 2 2 2 2 0 1 0 1 0 0 1 1 2 1 1 1 1 0 0 1 0 0 2 0 1 0 0 0 0 0 0 1 1 0 1 0 2 1 1 0 1 0 0 2 1 1 1 1 1 1 0 1 1 0 1 0 0 0 1 1 0 1 1 0 1 2 2 0 0 0 2 0 1 0 0 0 1 1 1 0 0 0 1 2 2 2 0 1 1 1 0 0 1 0 0 1 0 0 0 2 0 0 0 1 1 2 2 0 0 2 2 2 0 0 2 2 1 2 0 0 0 0 2 0 2 1 0 2 1 0 1 1 0 0 0 2 2 0 0 1 0 1 2 0 0 0 0 0 2 2 1 0 2 0 1 1 0 1 0 0 0 1 0 0 0 1 0 1 1 1 1 2 0 1 1 0 1 1 0 0 0 0 1 1 0 1 0 0 0 0 2 0 2 1 0 0 2 0 0 0 1 2 1 0 0 2 1 1 1 1 1 1 1 0 1 0 0 1 1 2 1 0 1 1 1 0 0 0 0 0 0 2 2 0 0 1 0 0 0 0 1 0 1 0 1 0 0 1 0 0 1 0 1 2 2 0 0 0 0 0 0 1 0 0 2 0 0 1 1 0 1 1 1 1 1 0 1 1 0 1 0 2 2 2 2 0 0 1 1 0 0 0 0 0 0 2 0 0 0 0 1 1 0 0 0 2 0 1 2 0 0 2 1 1 1 1 2 1 1 2 0 1 1 0 2 2 2 2 0 2 1 0 2 1 2 1 0 1 0 1 0 0 0 0 0 2 0 1 1 2 1 1 0 1 1 1 1 2 0 1 0 2 0 0 1 1 0 2 2 2 2 1 1 0 2 1 2 0 1 1 0 2 0 1 0 0 0 0 0 0 0 0 0 0 0 1 0 2 0 1 1 0 0 1 2 2 0 1 1 0 1 1 0 0 1 0 2 1 0 0 0 0 0 1 0 2 2 0 2 0 1 0 0 1 2 1 0 1 1 0 0 1 0 0 0 0 0 0 0 0 0 0 0 1 1 2 0 0 1 0 0 0 2 1 1 0 1 1 1 0 0 2 2 1 1 1 1 1 1 2 1 0 2 2 2 2 2 0 0 0 1 1 1 1 1 2 1 1 1 1 0 0 2 2 2 0 1 1 1 1 0 1 0 1 1 0 1 0 0 0 0 1 1 0 1 2 0 1 0 0 0 0 0 0 0 2 0 0 0 0 0 1 1 0 0 1 1 1 0 0 0 1 2 0 0 0 0 0 1 0 0 2 1 1 2 0 2 2 0 2 0 0 1 1 2 0 0 0 0 0 1 1 1 1 0 0 1 0 0 2 2 0 0 1 2 1 0 1 0 1 0 0 0 1 1 0 1 1 0 0 1 1 1 2 0 0 0 0 2 2 2 1 0 0 0 1 1 0 1 1 1 1 1 1 0 1 0 2 1 0 0 0 1 2 1 0 2 2 2 2 0 1 0 0 0 2 0 0 0 0 1 1 0 1 0 1 1 0 1 1 2 0 2 1 1 0 0 0 0 0 0 1 1 0 1 0 0 0 0 1 1 1 1 0 0 2 1 0 0 0 1 1 1 2 1 0 1 1 1 0 0 0 0 0 0 1 0 1 0 0 0 0 2 1 1 1 0 0 0 2 1 0 0 2 0 1 0 1 0 0 1 1 2 0 0 0 2 0 2 0 2 0 0 0 1 0 0 1 0 2 1 1 1 0 0 2 2 0 0 0 1 1 1 2 0 1 0 0 2 0 2 1 0 0 2 0 0 2 0 1 0 0 1 0 0 0 1 1 1 0 0 0 0 1 1 2 1 1 1 0 0 1 0 0 1 0 1 2 0 1 0 1 0 0 1 0 1 0 0 0
51 1 0 2 0 0 1 1 0 1 0 0 1 1 0 1 0 0 0 0 2 0 0 0 2 0 0 1 0 0 1 1 0 1 0 0 2 1 0 0 2 0 0 0 1 1 1 0 1 1 1 1 1 2 0 0 0 1 1 1 1 0 0 1 0 1 0 0 0 0 0 0 1 0 1 2 1 1 2 0 1 0 1 1 1 0 0 0 1 2 0 0 2 0 1 0 1 2 0 2 0 0 0 0 2 1 1 1 1 1 0 2 1 1 1 1 1 0 0 2 2 0 1 2 0 0 1 1 1 1 0 0 0 0 1 0 0 0 0 1 2 1 0 0 0 0 0 0 0 0 0 0 0 0 0 1 0 1 0 2 1 2 0 1 1 1 1 1 1 1 0 0 0 2 2 1 0 1 1 1 0 1 0 0 2 1 1 2 1 1 1 2 1 1 1 1 1 0 0 1 1 0 0 0 0 0 1 0 0 0 1 0 1 0 0 2 0 1 1 0 2 2 0 0 0 0 1 1 0 1 0 0 0 0 0 0 0 1 2 0 0 0 2 1 1 0 0 0 1 1 1 1 0 0 0 2 1 1 0 0 0 0 0 0 0 0 0 0 1 0 0 2 1 2 0 1 0 1 1 0 0 1 0 1 1 0 1 0 1 2 0 1 1 0 1 0 1 0 0 0 0 0 2 0 1 0 1 1 1 0 0 1 0 0 1 0 0 0 0 0 2 2 2 2 2 0 1 0 0 0 2 0 0 0 0 1 1 1 2 0 0 0 2 0 0 0 0 0 2 1 0 0 0 0 2 0 0 1 1 0 1 1 0 0 0 0 2 1 1 1 1 1 1 1 0 1 0 1 0 0 1 1 1 1 0 0 0 0 0 1 0 0 0 0 2 0 0 2 1 0 0 0 0 1 1 0 1 0 0 0 1 1 0 1 1 0 0 1 0 0 0 1 0 1 2 2 2 0 1 0 1 0 0 2 0 2 0 1 0 0 1 0 2 0 1 1 1 0 0 1 0 0 0 0 0 0 0 1 1 1 1 0 1 0 0 1 1 0 0 1 1 0 2 1 1 1 1 2 0 2 1 0 0 1 1 0 1 0 1 0 1 1 1 0 0 0 1 1 1 2 0 2 2 0 2 0 1 0 0 1 0 2 0 1 0 0 0 2 0 2 1 2 0 1 0 0 1 0 1 2 1 0 0 1 1 0 1 1 0 1 0 2 1 2 1 1 0 2 0 0 0 1 0 1 2 1 0 0 1 1 1 0 0 0 0 0 0 1 1 0 1 1 0 0 0 0 0 2 0 1 1 0 1 1 0 1 1 0 2 1 0 1 2 0 2 0 0 1 1 0 1 1 0 0 0 2 1 0 0 1 0 0 0 1 0 0 0 0 0 0 0 0 0 0 0 0 0 1 0 0 0 0 0 1 2 0 1 0 1 2 0 0 0 1 2 2 2 1 1 0 2 1 1 0 1 2 1 0 0 0 0 0 1 1 1 0 0 2 1 0 0 1 1 0 0 2 1 0 1 1 0 0 0 2 1 2 1 1 0 0 0 1 0 1 0 0 1 1 0 2 1 0 0 0 2 0 0 2 0 0 1 0 0 1 1 0 0 1 0 0 0 0 1 2 1 1 1 1 1 0 1 0 0 2 1 1 2 0 0 1 1 0 0 0 1 1 2 0 0 1 1 1 0 0 0 2 0 0 2 1 0 1 2 0 0 1 2 2 0 2 0 0 0 0 0 0 1 0 1 1 0 1 0 0 0 1 1 2 0 2 0 2 2 2 0 0 0 1 0 0 1 2 1 2 1 1 1 1 1 1 1 0 0 0 2 2 0 1 2 1 1 2 1 1 0 0 0 1 1 0 1 0 1 1 0 2 0 2 2 0 2 2 0 0 0 0 0 0 0 0 0 0 0 1 1 0 1 1 0 0 0 1 1 1 0 0 1 0 2 0 0 0 2 0 2 0 0 2 0 0 0 2 0 0 0 0 0 1 0 1 0 1 2 0 2 0 2 2 0 0 0 2 0 0 2 1 1 1 2 0 1 0 0 0 0 2 2 2 2 2 0 0 2 1 1 1 0 0 0 0 1 2 1 1 1 0 0 1 1 1 0 0 1 0 0 1 0 1 1 2 2 0 1 0 2 0 2 1 0 1 1 0 1 0 0 2 2 0 0 0 1 0 2 0 0 1 0 1 1 1 1 0 0 1 0 0 0 0 1 2 0 1 0 2 0 0 0 0 0 0 0 1
52 1 0 1 0 0 1 2 0 0 0 1 0 0 0 0 0 0 0 2 0 0 0 0 2 0 1 0 0 0 1 2 1 0 1 0 2 1 0 0 2 0 1 0 1 0 1 0 1 0 0 0 0 0 1 0 0 0 2 0 0 1 0 0 0 1 0 2 0 0 0 0 2 0 2 2 0 2 2 0 1 0 0 0 0 0 1 1 1 1 1 1 1 1 0 0 1 2 1 2 2 0 1 1 2 0 2 0 2 0 0 2 0 1 0 1 0 0 0 1 2 0 2 1 0 0 1 2 2 2 1 0 1 1 0 1 0 0 1 0 1 2 0 0 1 1 0 0 0 1 0 0 0 0 0 0 1 1 0 1 1 0 0 2 2 2 1 2 0 2 0 0 0 1 1 1 0 0 0 0 0 0 1 1 2 0 2 0 0 0 0 2 0 1 1 0 2 0 0 0 0 0 0 2 2 0 1 0 0 0 1 0 0 0 0 2 1 0 2 0 2 1 0 0 0 0 1 0 0 0 0 0 0 0 0 0 1 2 2 0 0 0 2 0 2 0 0 0 1 1 1 0 2 1 0 1 0 1 0 0 0 0 1 1 1 0 1 0 1 1 0 2 1 2 0 0 1 1 2 0 0 1 1 1 0 1 0 1 1 2 0 2 0 1 2 1 1 0 0 0 0 0 2 0 2 0 1 1 1 0 0 1 0 1 2 0 0 1 0 0 1 1 1 1 2 0 2 0 1 1 2 1 0 0 0 0 0 2 0 1 1 2 1 1 0 0 1 0 1 0 0 0 0 1 0 1 2 0 0 2 0 0 0 0 0 0 0 1 1 1 1 1 1 2 1 0 0 0 1 0 1 0 0 0 0 1 1 0 0 0 0 1 1 0 2 0 1 0 1 2 0 2 2 1 0 0 1 1 0 0 0 0 0 0 0 0 0 0 1 0 0 0 0 0 1 1 1 1 1 0 1 2 0 2 0 1 0 0 0 1 0 0 1 1 1 0 1 0 1 0 1 1 0 1 1 0 0 1 1 0 0 0 0 0 0 1 1 1 0 0 0 0 1 1 0 0 1 2 1 0 1 1 0 0 0 0 0 1 2 1 0 1 1 1 0 0 0 1 1 1 1 1 2 0 2 0 1 2 0 0 0 2 0 0 1 0 0 1 0 1 1 2 2 2 2 2 0 1 1 2 1 1 0 1 0 0 1 0 0 1 0 1 1 1 0 0 1 1 1 0 1 1 0 1 1 0 1 0 0 1 0 0 0 0 0 0 0 2 1 1 0 1 0 0 0 0 1 2 0 2 0 0 0 0 1 1 1 0 0 0 0 1 2 0 0 0 0 0 0 0 0 2 2 1 0 2 1 0 1 0 0 0 0 0 0 0 1 0 0 0 0 0 0 2 0 0 0 2 0 0 1 0 1 1 2 1 0 0 0 2 1 1 0 1 1 1 0 1 1 0 0 2 1 1 2 2 1 1 1 0 0 0 0 1 1 0 1 1 1 0 0 2 1 0 1 2 1 0 0 0 0 0 1 2 0 2 2 0 0 0 0 1 0 0 0 0 1 2 0 2 0 1 0 0 2 0 1 1 1 1 0 0 0 1 0 1 0 0 0 0 0 0 1 2 0 1 1 0 2 0 1 1 0 2 0 0 1 0 0 0 0 2 0 0 0 0 0 1 1 0 0 1 0 0 0 1 0 0 0 0 0 0 1 0 0 1 2 2 0 0 0 0 1 0 0 0 1 1 1 2 0 0 0 0 0 2 0 2 0 2 0 2 2 2 1 1 0 0 0 0 0 1 0 1 2 1 1 1 0 1 1 0 0 0 1 1 1 0 2 2 2 2 1 0 0 0 0 0 1 0 2 1 1 0 0 1 1 1 1 0 1 1 2 0 2 1 1 0 0 1 0 0 1 2 1 0 1 0 1 0 0 1 0 0 0 1 1 0 1 0 1 1 2 0 1 0 0 1 2 2 2 0 0 0 0 0 1 0 0 2 0 2 0 0 2 1 2 2 0 1 0 0 0 0 2 0 1 0 1 1 0 0 0 0 2 0 0 2 2 1 0 1 2 1 1 1 0 1 1 0 1 0 0 1 0 0 0 0 0 0 0 0 2 0 0 1 0 0 0 0 2 0 1 0 1 0 1 0 0 1 1 1 0 0 2 0 0 0 0 0 1 0 0 0 0 2 0 1 1 1 1 0 0 0 0 0 0 0 1 2 0 1 1 2 0 0 0 0 0 0 0 0
53 1 0 2 0 0 2 1 0 0 0 1 0 0 0 0 0 0 0 0 2 0 0 1 1 0 2 1 0 0 2 1 2 1 0 0 2 1 0 0 1 0 0 0 2 0 1 0 1 1 1 1 0 0 2 2 1 1 0 0 1 1 0 2 0 1 0 1 0 0 0 1 1 0 1 2 1 2 2 0 2 0 0 0 1 0 0 0 2 2 0 0 0 0 0 0 1 0 0 2 2 0 0 0 2 1 2 0 2 0 0 1 0 1 0 1 0 0 0 2 2 1 2 2 0 0 1 0 0 0 0 0 1 1 0 0 0 0 0 0 1 1 0 0 1 1 0 0 0 0 0 1 0 0 0 0 0 1 0 1 0 0 0 1 1 2 1 0 0 1 1 0 0 2 1 0 0 0 0 0 0 0 1 1 1 0 1 2 0 1 1 2 1 1 2 0 2 0 0 0 0 1 0 2 2 0 0 0 0 0 2 0 0 0 0 1 1 2 1 1 1 1 0 1 1 0 2 0 0 0 0 0 1 1 0 1 0 1 2 0 0 0 2 1 2 1 1 0 2 0 0 1 1 1 0 2 1 1 0 1 1 1 0 0 1 0 1 0 1 1 0 2 1 1 0 0 0 1 2 0 1 1 1 1 0 1 1 2 0 2 0 0 0 0 2 0 2 0 1 1 0 0 2 0 2 0 2 2 1 0 0 1 0 0 0 0 0 0 1 1 1 1 1 1 1 0 1 0 0 1 1 0 0 2 0 0 0 1 1 0 1 1 2 1 0 0 1 0 1 0 0 0 0 1 1 0 1 0 1 0 1 1 1 1 0 0 2 0 1 1 1 1 0 2 0 1 0 2 0 0 0 1 0 0 0 0 1 0 0 0 0 1 2 0 2 0 2 0 1 1 0 1 0 1 1 0 0 1 0 0 1 1 1 0 1 0 1 1 0 1 0 1 1 0 0 2 0 0 2 1 2 0 0 2 0 1 0 0 0 0 2 0 2 0 1 0 1 1 0 1 0 1 0 1 1 1 1 2 2 2 1 0 0 0 0 0 0 0 0 0 0 0 1 1 2 0 0 2 0 0 0 0 0 1 0 1 0 1 2 0 0 2 0 2 1 0 1 1 0 1 1 2 1 0 2 1 1 0 0 0 1 1 1 0 2 0 0 2 0 1 1 2 0 1 0 1 1 2 0 2 0 2 0 0 2 0 2 0 2 2 1 2 2 1 1 0 1 0 2 0 1 1 0 1 2 1 0 1 1 1 1 0 1 0 0 0 2 1 1 1 1 1 0 0 0 0 2 1 0 1 0 0 0 0 1 0 0 0 0 0 0 1 1 0 0 0 1 0 0 0 0 1 0 1 0 2 2 0 0 1 0 0 0 0 0 0 0 0 0 0 0 0 0 1 0 0 1 2 0 0 0 0 0 1 1 2 0 0 1 2 1 0 0 1 1 1 1 1 1 0 0 1 1 1 1 2 1 2 1 1 1 1 1 0 0 0 0 2 1 1 1 0 2 0 0 2 1 0 0 1 0 1 0 1 0 1 2 1 0 0 0 0 0 1 0 0 2 2 0 1 0 1 0 0 1 0 0 2 1 2 0 0 0 0 0 2 1 2 2 2 0 0 0 1 0 0 1 1 0 1 2 0 0 2 0 0 0 0 1 1 0 1 0 0 0 1 1 1 0 0 0 0 1 0 0 0 0 0 2 1 0 1 1 0 0 1 2 2 1 1 0 1 0 1 1 0 1 0 2 2 1 0 0 0 1 2 0 2 1 2 0 1 2 1 0 0 0 1 0 0 1 1 0 0 2 1 0 0 1 2 1 0 1 1 0 1 1 1 1 1 0 1 1 0 0 0 0 1 0 0 1 1 2 0 0 1 0 0 1 0 1 0 1 0 1 0 1 0 0 0 0 0 0 1 1 0 0 0 0 2 0 1 1 1 0 0 0 0 2 0 0 0 1 1 2 1 0 2 0 0 1 1 0 0 1 1 0 0 1 2 0 2 1 0 2 0 2 0 2 0 1 0 0 0 0 2 0 0 1 1 1 0 0 0 0 1 1 1 2 1 1 0 1 1 1 2 2 1 0 0 0 2 0 2 0 0 0 2 2 0 0 0 1 0 0 2 0 0 1 1 1 1 2 1 1 0 2 1 0 1 1 0 1 0 1 1 1 0 1 1 0 0 0 0 1 1 0 0 2 0 0 0 0 1 0 0 1 0 0 2 0 1 0 1 0 1 1 0 0 0 0 2
54 1 1 2 0 0 1 2 0 0 1 1 0 1 0 1 0 0 0 1 1 1 0 1 1 0 0 1 0 1 1 0 1 1 2 1 1 0 1 0 1 0 0 0 2 1 0 1 1 1 1 1 0 1 1 0 1 0 2 0 1 1 0 2 1 1 1 1 0 0 0 0 1 0 0 2 2 1 1 0 2 0 0 0 1 0 0 0 2 2 0 1 2 1 0 0 1 2 1 1 0 0 0 0 2 1 2 1 1 1 0 2 1 1 1 1 0 1 1 0 1 0 1 1 1 1 0 2 2 1 1 0 0 0 0 0 1 0 0 1 0 2 0 0 0 1 0 0 0 0 0 0 1 1 0 1 1 1 0 2 1 1 0 1 0 1 1 1 0 2 0 0 0 1 1 0 0 1 0 1 0 2 0 0 0 0 0 0 0 0 0 2 0 1 1 0 2 0 0 0 0 1 0 1 1 0 2 1 1 0 1 0 0 0 0 2 0 1 2 0 2 2 1 0 0 0 1 2 0 2 0 0 0 0 0 0 0 2 2 0 0 0 2 0 2 1 1 0 2 0 0 0 1 0 0 2 1 2 0 1 1 1 0 0 0 0 1 1 1 1 0 2 2 2 1 1 0 2 2 0 0 2 1 1 0 1 1 1 0 2 0 0 0 0 2 0 1 2 0 1 0 1 1 1 0 0 0 2 1 0 0 1 0 0 0 0 0 0 0 0 1 1 1 1 1 0 1 1 1 1 1 1 0 1 0 0 0 1 2 2 1 2 1 2 1 1 1 1 2 2 0 0 0 0 2 0 0 0 0 2 0 0 1 0 1 0 1 0 2 0 0 0 1 2 0 2 0 1 1 0 1 0 1 1 0 0 1 0 0 0 1 1 1 0 2 0 0 0 1 1 0 1 0 1 1 0 0 0 0 0 0 1 0 0 0 0 0 1 0 1 0 1 0 2 0 1 0 0 0 0 0 0 0 2 0 2 0 0 0 0 0 0 0 0 1 2 2 0 0 0 0 1 0 1 1 1 1 2 1 2 1 0 0 1 0 1 1 1 0 0 0 0 1 2 0 0 0 2 1 0 2 1 0 0 0 1 0 2 2 1 0 2 0 1 1 0 1 2 1 2 0 2 0 2 0 0 1 1 0 0 0 2 0 1 0 0 0 1 1 2 2 1 2 1 0 1 0 0 0 2 1 1 0 0 0 0 2 0 0 1 1 1 1 1 0 1 2 1 1 0 0 0 0 0 2 2 0 0 2 0 1 0 0 0 0 0 1 1 1 0 0 0 1 0 0 1 1 2 0 2 0 0 1 1 0 0 1 0 0 0 0 2 0 0 0 0 0 1 1 0 1 1 1 0 0 2 1 0 0 0 0 0 0 0 1 1 0 0 1 0 0 0 0 1 0 1 2 1 0 0 2 0 0 2 2 0 0 0 0 1 0 0 0 2 2 2 2 2 0 0 1 2 0 1 1 1 1 2 0 1 1 0 2 1 1 1 0 2 0 1 1 0 1 0 0 2 2 0 1 1 1 1 1 1 1 2 0 0 0 0 1 1 0 1 1 0 1 1 0 1 1 1 0 0 1 0 1 2 0 1 0 0 0 0 0 0 1 1 0 0 0 0 1 2 1 1 1 0 0 0 0 0 0 2 1 1 1 0 1 2 0 2 0 1 1 0 1 1 0 0 0 0 0 0 0 1 0 0 2 0 0 1 2 0 0 2 2 0 0 0 0 0 1 0 0 1 0 0 0 1 0 0 0 0 1 2 0 2 1 2 0 1 2 2 1 1 0 2 0 0 2 2 1 2 1 1 1 0 1 1 1 0 0 0 0 1 0 0 2 2 1 1 2 1 0 0 0 2 0 0 0 0 1 1 0 0 0 0 0 0 0 0 2 0 2 0 0 0 0 0 0 0 0 2 2 0 0 1 1 0 0 2 0 0 0 0 1 0 1 0 1 0 1 0 1 0 0 0 1 2 2 0 0 0 0 0 0 0 1 0 1 1 2 0 1 0 1 2 0 0 0 1 0 0 1 1 1 1 1 1 1 0 0 0 1 1 2 1 1 1 0 0 2 0 2 2 2 2 1 1 1 2 1 2 0 0 0 0 0 1 0 0 1 1 1 1 1 0 0 1 1 0 2 0 0 0 0 0 0 0 2 0 0 2 0 2 0 0 0 1 1 1 0 0 0 0 2 1 1 0 0 0 0 0 0 0 0 0 0 2 0 0 0 1 0 1 1 0 1 1 0 1
55 0 0 2 0 0 2 2 0 1 0 1 1 2 0 1 0 0 1 0 2 0 0 0 2 0 1 1 0 0 2 0 0 0 0 1 2 2 1 1 0 0 1 1 2 1 0 0 1 1 1 1 0 1 1 1 0 0 1 0 1 0 0 2 0 1 0 1 0 0 0 0 2 0 2 2 0 0 1 0 1 0 0 0 1 0 0 0 2 2 0 1 2 2 0 0 1 1 0 1 2 1 1 0 2 0 2 2 0 2 0 1 0 0 0 1 0 0 2 0 0 0 1 1 0 2 0 2 2 2 0 0 0 1 0 0 0 0 0 0 1 2 1 0 1 2 1 1 0 0 1 0 2 1 1 0 0 0 1 1 1 0 0 2 0 0 0 0 1 1 0 2 2 1 2 2 0 1 1 1 0 0 1 1 2 1 1 1 0 0 0 1 0 0 0 0 1 0 0 0 0 0 0 0 0 0 1 0 2 1 1 0 2 0 0 2 1 0 1 0 2 2 1 0 0 0 1 1 0 2 1 1 0 1 1 1 0 2 2 0 0 1 2 0 1 0 0 0 2 0 0 0 1 0 0 2 0 1 0 0 0 0 0 0 0 0 1 1 1 2 0 2 1 2 0 0 0 2 2 0 0 1 0 2 0 1 0 0 1 2 0 1 1 0 2 0 2 0 0 1 0 0 2 0 0 1 1 2 0 0 1 1 0 0 0 0 0 2 0 0 0 0 1 1 2 0 1 0 1 1 1 1 0 1 0 0 0 2 0 0 0 0 2 1 2 0 0 1 1 0 1 1 0 0 1 1 2 2 0 1 0 0 1 1 0 1 1 0 0 2 2 2 1 2 0 0 0 1 1 0 1 1 0 0 1 0 0 0 0 0 0 0 1 0 1 1 1 1 1 1 0 1 0 0 0 0 0 0 0 1 1 1 2 0 2 1 0 0 0 0 0 0 0 0 1 2 1 0 2 1 2 0 0 2 0 1 0 1 0 0 1 0 0 2 0 1 2 0 0 2 0 1 0 0 0 0 0 1 0 1 1 0 0 1 0 1 1 2 0 1 1 1 1 1 1 1 0 2 0 2 2 0 0 2 1 1 1 0 1 0 1 1 0 1 0 0 2 0 0 2 2 2 2 0 2 1 1 1 0 1 0 1 1 0 1 1 0 2 0 1 1 2 0 1 0 2 1 2 0 2 0 2 0 0 1 0 1 0 0 1 0 0 0 0 0 0 1 1 1 1 0 1 0 0 2 2 0 0 1 0 0 0 0 0 0 0 2 1 1 0 1 1 0 0 0 0 1 1 0 0 1 0 0 0 0 0 0 0 2 1 0 2 2 0 0 0 0 0 0 0 1 2 0 1 0 2 1 1 0 1 0 0 0 0 0 0 0 0 0 0 0 0 0 1 0 0 0 0 0 0 0 0 0 2 1 0 0 0 1 2 1 0 0 1 1 1 1 0 1 0 1 1 1 2 2 2 1 1 1 0 0 0 2 1 2 1 0 1 0 0 0 1 0 0 1 1 1 0 0 2 1 1 0 0 0 1 0 0 0 1 0 1 0 2 0 0 1 2 0 2 0 0 0 0 1 0 0 2 0 0 0 0 0 1 1 0 0 2 1 1 0 0 1 2 0 0 1 0 0 0 1 0 0 2 2 2 2 0 0 1 1 0 0 0 1 0 1 0 0 1 1 1 1 0 0 1 1 0 1 0 0 0 2 0 0 0 2 2 0 2 1 0 0 0 0 0 1 0 1 1 0 1 0 0 0 1 1 2 1 2 0 1 2 1 0 0 0 0 0 2 2 2 0 1 2 1 1 0 0 2 2 1 1 1 0 1 0 0 2 1 0 0 2 0 0 1 0 0 0 0 1 1 1 2 0 1 0 1 1 0 1 1 0 0 0 0 0 0 0 0 0 0 0 2 2 0 0 0 0 1 0 1 1 1 0 1 1 1 1 0 1 0 1 0 1 0 0 1 0 0 1 1 0 0 0 0 0 0 1 1 2 2 1 0 2 1 2 2 0 0 0 0 0 0 2 0 2 1 0 0 1 0 1 1 1 0 0 2 2 2 0 0 2 1 2 2 0 1 0 0 0 1 0 1 1 0 0 0 0 1 0 0 0 0 0 0 1 1 1 1 2 0 2 0 1 1 1 1 0 1 0 1 1 0 2 0 1 0 0 0 1 0 0 0 1 1 1 1 1 0 0 0 0 0 0 0 0 0 0 0 0 0 0 0 0 0 0 0 0 0 0 1
56 1 0 1 0 0 1 1 0 1 0 1 0 1 0 1 0 0 0 2 0 0 0 0 2 0 1 1 1 1 2 0 0 1 1 1 1 1 0 1 1 0 0 0 2 1 0 0 0 2 2 2 0 0 2 1 1 0 1 0 1 1 0 1 0 0 0 1 0 0 0 0 1 0 1 2 1 2 2 0 1 0 0 0 1 0 0 0 2 2 0 0 0 0 0 0 0 2 0 2 1 0 2 2 2 0 2 0 2 0 0 2 0 0 2 2 1 0 0 2 2 0 1 1 1 1 0 1 1 1 0 0 1 2 1 1 0 1 0 1 1 1 0 0 0 0 0 0 0 0 0 1 0 0 0 0 1 1 0 1 2 1 1 0 2 2 1 0 0 0 0 1 1 2 2 1 0 0 0 0 0 1 1 1 1 0 1 1 0 0 0 1 1 0 0 1 1 1 0 0 0 1 0 1 1 0 2 0 0 0 1 0 2 0 0 2 1 1 1 1 1 0 0 0 0 0 2 0 0 0 0 0 0 0 0 0 0 2 2 0 0 1 1 0 2 0 0 0 2 0 0 1 0 0 1 1 1 2 1 1 1 1 0 0 1 0 1 0 1 0 0 2 1 1 0 1 0 2 2 0 1 0 1 1 0 1 1 1 1 2 0 0 1 0 1 0 1 2 0 1 1 0 2 0 2 0 1 2 0 0 0 1 0 0 1 0 0 0 2 2 0 0 0 1 2 0 1 0 0 0 2 2 0 0 0 0 0 1 1 1 1 1 1 1 0 0 0 0 1 0 0 0 2 0 0 0 2 0 0 1 0 0 1 1 0 0 2 1 2 0 0 0 1 2 1 0 0 1 1 0 1 1 0 0 0 0 0 0 0 0 0 0 1 0 2 0 1 1 0 0 0 0 0 1 1 0 0 1 0 0 0 1 0 0 0 0 2 1 0 0 0 1 0 0 1 2 1 0 1 1 2 1 0 2 0 0 0 1 0 1 2 0 2 0 0 1 2 0 0 0 0 2 0 2 1 1 1 1 0 1 1 0 0 0 0 0 0 1 0 0 0 0 2 0 0 1 0 1 0 0 0 0 0 0 0 0 0 1 2 1 1 2 0 2 2 0 0 1 1 2 1 2 2 0 2 0 1 1 0 1 0 1 0 0 2 0 0 2 0 0 0 2 1 2 1 2 0 0 1 2 1 0 0 1 0 0 2 0 1 1 1 1 1 1 1 2 0 1 1 0 0 0 0 2 0 0 0 0 2 0 2 0 0 0 0 0 0 1 1 0 0 0 0 0 1 0 1 1 0 1 0 0 0 0 0 0 0 1 1 1 0 1 1 0 1 0 0 0 0 0 1 1 0 0 1 2 1 0 1 0 0 0 0 0 0 0 0 0 0 0 0 0 0 0 0 0 0 2 0 0 2 0 0 1 2 1 0 1 0 2 1 1 0 1 2 2 2 1 2 0 0 2 0 2 2 2 1 1 1 0 0 0 1 1 1 1 0 2 0 2 2 0 1 0 0 2 1 0 1 1 0 0 0 2 0 2 1 1 1 0 1 0 0 2 0 0 2 1 0 2 0 0 0 0 1 0 0 0 0 1 0 0 0 0 0 2 1 1 1 1 0 0 1 2 1 1 1 1 0 0 2 0 0 2 1 1 1 0 0 1 1 1 0 0 0 1 1 0 0 0 0 0 0 1 0 1 0 0 0 0 0 0 2 0 1 1 2 2 0 2 1 1 2 0 0 1 1 0 1 1 0 1 0 0 0 0 1 1 0 1 1 2 2 2 0 0 0 1 0 0 1 1 1 2 1 1 1 1 0 1 1 0 0 0 1 1 1 0 2 2 2 2 2 0 0 0 0 1 1 1 1 0 2 0 0 0 0 1 1 0 1 1 0 0 0 0 0 1 0 0 0 2 0 2 2 0 1 0 0 0 0 1 0 0 0 0 1 0 1 0 0 0 2 0 1 0 0 1 0 0 0 1 0 0 0 0 0 0 0 0 0 0 1 0 1 0 1 2 0 0 0 2 0 0 2 1 1 0 0 1 0 0 1 1 1 1 1 2 2 2 0 0 2 1 1 2 0 0 1 0 1 1 1 2 0 0 0 0 1 1 0 0 0 1 1 1 0 1 0 1 2 0 2 0 1 0 2 0 0 1 1 1 0 0 1 0 0 0 0 1 0 1 0 0 0 0 2 1 1 1 1 1 0 0 0 0 1 0 0 1 0 0 1 2 0 0 1 0 0 0 0 0
57 1 0 1 0 0 0 2 0 2 0 0 0 0 0 0 0 1 2 1 1 1 0 0 2 0 2 2 0 0 2 0 1 0 0 1 1 1 0 1 1 0 0 0 1 0 0 0 2 0 0 0 1 1 1 0 0 0 1 0 0 2 0 1 0 1 1 0 0 0 2 1 1 0 1 2 1 2 2 0 2 0 1 1 1 0 0 1 2 2 0 1 0 0 0 0 0 0 0 1 1 0 1 1 2 0 2 0 2 0 0 2 1 2 1 2 1 0 0 2 2 0 2 0 0 2 0 1 2 2 0 1 0 0 1 0 1 0 0 0 0 2 0 0 0 0 0 0 0 0 0 1 2 1 0 0 0 0 0 2 1 2 1 0 1 1 0 1 0 1 1 1 1 1 1 1 0 1 0 0 0 1 1 1 1 0 1 2 1 1 1 2 0 2 2 1 2 0 0 1 0 1 1 1 1 0 1 0 1 0 1 1 0 0 0 2 0 0 0 1 1 1 0 0 1 1 1 0 0 0 0 0 1 1 0 1 0 1 2 1 0 0 1 0 2 0 1 0 1 1 1 0 1 1 1 2 0 1 0 0 0 0 0 0 0 0 0 1 0 0 0 2 1 1 0 0 0 2 2 0 1 1 1 2 0 0 1 2 0 2 0 0 1 0 2 0 2 0 1 1 1 0 2 0 1 0 0 2 1 0 0 1 0 0 1 0 0 0 0 0 2 2 0 1 1 0 1 0 1 0 1 1 0 1 0 0 0 1 1 0 0 0 1 2 1 0 0 0 2 2 0 0 0 1 1 0 0 1 0 1 0 0 0 0 0 0 0 1 2 0 0 0 1 2 1 0 0 2 2 0 1 1 1 1 0 1 1 0 0 0 0 0 1 0 2 0 2 1 1 1 0 1 0 1 1 0 0 0 0 0 2 0 2 0 2 1 0 0 1 0 0 0 0 2 0 0 0 0 1 0 1 0 0 2 0 1 0 0 0 0 1 0 2 0 0 2 2 0 0 1 0 1 0 2 2 2 2 2 2 2 1 0 0 1 0 1 1 2 0 1 2 1 0 2 0 0 0 1 0 1 2 1 0 0 0 1 0 1 1 1 1 1 1 0 0 0 1 2 2 2 0 2 1 1 1 0 2 1 0 1 0 1 0 1 1 0 1 1 0 2 2 1 1 1 0 1 0 0 0 1 2 0 1 1 1 0 1 0 0 0 1 1 1 1 1 1 2 2 0 0 0 0 1 2 0 0 1 0 2 0 0 0 1 0 0 0 1 2 2 0 0 1 1 0 0 1 1 2 0 1 0 0 0 1 0 0 0 0 0 0 0 0 0 0 0 0 0 0 0 0 0 1 2 0 0 2 0 1 1 1 0 0 1 1 0 0 1 0 0 0 0 0 0 1 0 0 0 0 0 0 1 0 0 2 2 0 2 1 1 1 0 0 0 1 2 2 2 1 1 0 1 1 1 1 2 2 1 2 2 0 0 0 1 1 1 1 0 2 0 1 1 1 1 0 0 1 1 0 2 2 0 0 1 1 0 2 1 2 0 0 0 1 0 1 1 0 2 2 0 2 1 0 0 0 0 0 1 2 0 0 1 1 0 0 1 0 0 2 1 1 0 0 1 2 2 1 1 0 0 0 1 0 0 2 0 0 0 0 1 1 0 1 1 0 0 2 2 0 0 1 0 1 0 0 0 2 0 0 2 0 0 0 0 0 0 1 1 2 0 1 0 0 1 1 1 0 2 0 2 2 1 0 0 0 0 2 0 2 1 2 0 1 2 2 0 0 0 0 0 2 2 2 2 2 0 1 2 0 0 2 2 0 0 0 2 2 0 2 1 1 1 1 1 0 0 0 0 2 0 0 0 0 2 1 0 1 0 1 1 0 0 0 1 0 1 0 0 0 0 0 0 0 0 2 2 0 0 0 0 0 0 1 0 0 0 1 0 1 2 0 1 0 1 1 1 1 1 0 2 2 2 0 0 0 0 0 0 2 0 2 0 2 0 0 2 0 2 2 0 0 0 2 0 1 2 2 0 0 1 0 1 0 0 0 0 2 2 2 1 1 0 1 2 1 1 1 0 2 0 0 1 0 0 1 0 0 1 1 2 1 0 0 2 1 1 2 0 0 0 0 2 0 2 0 1 0 1 1 1 0 0 0 1 0 1 1 0 0 0 0 0 0 0 0 0 1 1 1 1 0 0 0 0 1 0 1 0 1 0 2 1 0 1 2 0 0 0 0 1 0 0 0
58 0 0 2 0 0 1 1 0 2 0 0 0 0 0 0 0 0 0 0 2 0 0 0 2 0 1 2 1 1 2 1 0 0 1 1 1 1 1 0 0 0 2 2 2 2 0 0 1 0 0 1 0 0 1 0 0 0 1 0 1 1 1 2 0 0 0 0 1 1 0 1 1 0 0 1 1 0 2 2 0 0 0 0 2 0 0 0 2 2 0 1 0 0 0 0 1 0 0 2 2 0 1 1 2 0 2 1 1 1 0 2 1 1 2 2 2 0 1 0 0 0 2 2 0 0 2 1 2 1 1 1 0 0 0 0 0 1 0 2 0 2 1 0 1 1 0 0 0 0 0 1 0 0 0 0 0 0 0 1 0 1 0 0 2 2 2 1 0 1 0 1 1 2 1 0 0 1 0 0 0 1 1 1 2 0 2 1 0 0 0 1 0 2 2 0 1 0 0 1 1 0 0 1 1 0 1 0 0 0 1 0 0 0 0 2 1 0 1 1 1 1 0 1 1 0 2 0 0 0 0 0 0 1 1 0 1 2 2 0 0 1 1 0 2 1 1 0 2 0 0 1 0 0 1 2 2 1 0 1 1 1 0 0 0 0 1 0 2 2 0 1 0 0 0 1 0 2 1 0 0 1 0 2 0 1 0 2 0 2 0 0 2 0 2 0 1 1 1 1 0 0 2 0 1 0 0 2 1 0 1 2 0 0 2 1 0 1 0 0 1 1 1 0 2 0 1 0 1 0 2 2 0 2 0 0 0 1 1 0 0 1 2 2 1 1 0 1 2 1 0 0 0 0 1 1 2 0 0 2 0 0 2 0 2 0 0 1 2 0 0 0 1 2 2 0 0 1 1 0 0 2 0 0 1 1 1 0 0 0 0 2 1 0 1 1 1 1 0 0 0 0 2 2 0 0 2 2 1 0 0 1 0 0 0 0 1 0 0 0 1 2 1 0 0 2 0 0 1 0 1 0 0 0 0 1 0 0 0 0 2 0 2 0 1 2 1 0 0 2 0 2 0 2 1 1 1 0 1 1 0 0 0 1 0 2 2 2 0 0 0 0 1 1 1 0 1 1 0 1 0 0 0 1 0 1 0 1 2 1 0 2 0 2 0 0 1 2 1 1 0 2 1 1 1 0 1 0 0 2 0 0 0 1 0 0 0 2 0 2 2 2 1 1 1 1 1 0 0 1 2 0 0 0 1 0 0 1 0 1 1 1 1 1 1 0 1 1 1 0 1 1 1 2 0 1 0 0 1 0 1 1 0 0 0 0 0 1 1 0 1 1 1 0 0 1 2 1 0 1 0 0 0 1 0 0 1 0 1 1 0 0 1 0 0 0 1 1 1 0 1 2 0 0 0 2 2 1 0 1 0 0 1 1 1 1 1 0 0 0 0 0 0 0 0 1 1 1 0 0 1 1 0 2 1 1 1 0 1 1 1 1 0 2 2 1 1 2 0 0 2 2 1 1 2 2 1 2 2 1 1 0 0 2 2 2 1 2 1 1 1 0 0 1 1 2 2 0 1 1 2 1 0 1 0 2 2 0 1 0 0 0 1 2 0 0 2 2 0 0 0 0 0 0 1 0 0 2 0 0 2 1 0 1 0 1 0 1 1 1 1 0 1 2 0 1 2 0 1 0 1 0 1 1 2 2 1 0 0 1 0 1 0 1 2 0 2 0 0 0 0 0 0 1 1 2 1 0 2 2 0 0 1 0 0 0 1 1 0 2 1 0 0 0 0 1 2 0 0 0 0 2 0 0 0 2 0 2 0 2 0 2 2 2 2 2 0 0 0 0 0 0 1 2 1 0 1 0 0 2 2 0 2 2 0 2 0 1 2 1 0 1 2 0 1 0 0 1 0 0 1 1 2 0 0 0 0 2 2 0 2 2 0 0 0 0 0 0 0 1 0 0 0 2 2 0 0 0 1 2 0 2 1 0 0 0 1 0 1 0 0 0 1 1 1 1 0 1 0 0 1 1 1 0 1 1 0 0 0 2 0 0 1 0 1 0 1 2 0 0 1 1 1 0 2 1 0 1 0 2 0 0 0 0 1 1 1 2 2 2 0 1 2 0 1 1 1 1 0 1 0 2 0 2 0 0 0 1 1 1 0 0 2 0 0 1 0 0 1 0 2 0 2 0 1 0 1 0 0 1 0 1 0 0 2 0 0 0 1 2 0 0 0 0 0 1 1 2 0 0 0 0 0 1 0 0 1 0 0 2 0 0 2 2 0 0 0 0 0 0 1 1
59 1 0 1 0 0 1 2 0 0 0 0 0 1 0 1 0 0 1 1 1 1 0 0 2 0 2 0 0 0 1 1 0 2 0 2 0 1 0 0 1 0 0 0 1 0 1 0 2 0 0 1 1 2 0 0 0 0 0 1 0 2 0 2 0 0 0 1 0 0 0 1 2 0 1 2 1 0 1 1 1 0 1 1 1 0 0 0 2 2 0 2 1 1 0 0 1 0 0 1 2 1 1 1 2 0 2 2 0 2 0 1 0 2 1 2 1 0 1 1 1 0 1 1 1 1 0 2 2 2 0 1 0 0 2 0 0 0 0 2 0 2 0 0 1 1 0 0 1 1 0 0 0 0 0 0 0 1 1 1 0 0 0 1 1 2 0 0 1 1 0 0 0 2 2 0 0 0 0 0 0 0 0 0 2 0 1 1 0 0 0 2 1 1 1 0 1 0 0 0 0 0 1 1 1 0 1 0 1 0 1 0 1 0 0 2 1 0 1 1 1 0 0 1 1 0 1 1 0 2 1 1 0 0 0 0 0 1 2 0 0 0 2 0 0 0 0 0 2 0 0 1 1 0 0 2 1 2 0 0 0 0 0 0 1 1 2 0 0 0 0 2 0 1 0 1 1 2 2 0 2 0 0 1 0 1 0 0 1 2 0 2 0 1 2 0 2 1 0 1 0 0 0 2 0 0 0 2 2 0 0 1 0 1 2 0 1 0 1 1 1 1 0 2 1 0 1 0 1 1 2 2 0 0 0 0 0 2 0 1 2 2 2 2 0 0 0 0 1 0 0 0 0 1 1 0 1 2 0 0 0 0 2 1 2 1 1 1 1 1 1 1 0 2 1 1 0 2 2 0 1 1 1 1 1 1 1 0 0 0 0 1 0 0 2 0 1 0 2 1 0 1 1 1 0 0 1 2 0 0 0 1 1 1 1 0 0 1 0 0 0 2 0 2 0 1 0 0 0 0 0 0 0 2 0 0 0 2 0 0 0 0 1 0 0 2 2 0 0 1 0 1 0 1 0 0 0 2 1 1 1 0 2 0 0 1 1 2 0 0 0 0 2 2 2 0 2 1 0 0 1 0 0 1 0 0 0 1 2 1 1 2 0 1 0 0 0 2 1 1 0 2 0 0 1 1 2 1 0 0 0 2 0 0 1 0 0 2 0 2 1 2 0 1 0 1 1 0 0 1 2 0 0 1 0 0 2 1 0 2 1 2 0 0 0 1 1 2 0 0 0 0 0 1 2 0 1 1 1 0 0 0 1 0 1 1 0 2 0 2 1 0 0 0 0 0 0 2 0 1 0 0 0 2 0 0 2 0 0 0 0 0 1 0 0 0 0 0 0 0 0 2 1 0 0 2 1 1 0 1 1 1 1 1 1 1 1 0 0 0 0 0 0 2 0 0 0 0 0 0 0 0 1 1 0 0 1 0 0 2 1 1 0 1 1 1 1 1 0 1 0 1 0 0 0 2 2 2 1 0 0 0 2 1 1 1 1 1 0 0 0 1 1 0 0 1 1 0 0 0 1 0 1 2 0 2 1 1 0 1 1 1 1 2 0 0 0 2 0 2 0 0 0 0 1 0 1 1 0 0 0 0 0 0 1 0 0 2 1 1 0 0 0 2 1 0 0 1 1 0 1 0 0 2 1 1 0 0 1 2 0 2 0 0 0 0 0 1 1 0 0 1 1 0 0 2 0 0 2 0 0 2 0 0 0 1 2 1 0 1 0 0 0 2 1 0 2 0 2 2 1 0 0 0 0 2 0 1 0 1 1 2 2 2 0 0 0 2 0 0 1 1 0 2 0 2 2 0 0 2 2 1 0 0 1 1 0 0 2 2 1 1 1 1 0 0 0 1 0 1 0 0 2 0 0 0 0 1 1 0 0 0 1 0 1 0 1 0 0 0 1 0 0 2 1 1 0 0 0 0 0 1 0 0 0 1 1 0 2 0 1 0 0 0 1 0 0 0 1 1 1 0 0 0 0 0 0 0 0 1 1 1 0 0 1 0 1 2 0 0 0 2 1 0 2 1 1 0 0 2 0 0 0 0 1 1 2 1 1 0 1 0 2 0 1 2 1 0 0 0 0 2 1 2 0 0 0 0 0 0 0 0 1 1 1 2 0 0 0 0 2 0 1 0 1 0 1 0 0 0 2 0 0 0 1 0 1 0 1 1 1 0 0 0 0 1 1 1 1 0 0 0 0 0 0 1 1 0 0 1 0 0 1 1 0 0 0 0 0 0 1 1
60 1 0 1 0 0 1 2 0 1 0 0 0 1 0 1 0 0 0 2 0 0 0 0 2 0 1 0 1 1 0 1 0 0 0 0 2 0 0 1 1 1 0 0 2 1 0 0 1 0 0 1 1 2 0 0 0 1 2 0 1 1 1 1 0 1 0 0 0 0 0 0 2 1 2 2 0 1 2 1 0 0 0 1 1 0 0 0 2 2 0 1 0 0 1 0 0 2 0 2 0 0 1 1 2 1 2 1 1 1 0 1 0 1 0 1 0 0 0 2 2 0 0 2 0 0 0 1 2 1 0 0 0 0 0 0 0 0 0 2 1 1 0 1 0 0 0 0 0 1 0 0 1 0 0 0 1 2 0 0 0 0 0 0 0 1 1 0 1 1 0 0 0 0 2 1 1 0 0 0 0 0 1 1 1 0 1 2 1 1 1 2 0 0 0 0 1 0 0 0 0 0 0 1 1 0 1 0 1 0 1 1 1 0 0 1 1 0 1 1 1 1 0 1 1 0 1 1 0 1 1 1 0 0 0 0 0 2 2 0 0 0 1 0 2 0 0 0 2 0 0 1 1 1 0 1 0 1 0 0 0 0 1 1 1 0 0 1 1 1 0 2 1 2 0 0 1 2 2 0 0 2 0 1 0 1 0 0 1 2 0 2 1 0 2 0 0 0 0 0 0 1 2 0 0 1 0 2 1 0 0 1 0 0 1 0 0 0 1 1 1 1 1 1 1 0 0 0 1 0 1 0 1 1 0 0 1 0 2 0 0 0 1 2 1 0 0 0 1 2 0 0 0 1 1 0 1 1 0 2 0 0 2 2 2 2 0 0 0 2 2 2 0 2 0 0 0 0 0 1 1 0 0 0 0 0 0 0 0 0 0 0 0 0 2 1 0 0 1 1 0 1 1 1 1 1 0 1 0 0 0 0 1 0 1 0 0 0 0 0 0 1 0 0 1 2 1 0 0 0 0 0 0 2 0 1 0 0 0 0 2 0 1 0 1 1 1 0 0 1 0 2 0 2 1 0 1 2 2 2 2 0 0 0 0 1 1 2 0 0 1 1 2 0 0 1 0 1 0 1 1 1 0 1 1 0 1 1 2 1 0 1 1 1 0 0 0 2 2 2 0 2 0 2 0 0 2 0 0 0 0 2 0 0 0 0 0 2 0 1 0 1 0 2 0 2 0 0 0 0 1 1 1 0 1 0 1 1 0 1 0 1 1 1 0 0 1 1 1 0 0 0 1 2 0 2 0 2 0 0 0 2 0 1 0 0 1 0 0 0 0 1 1 0 0 1 1 1 0 1 0 0 0 0 1 0 0 0 0 0 0 2 1 0 1 0 0 0 0 0 1 2 1 0 0 1 1 1 0 2 1 0 0 0 0 0 0 0 1 1 0 0 0 0 0 0 0 1 0 0 1 0 0 2 2 0 2 1 0 1 1 0 0 1 2 2 2 1 2 0 1 2 1 0 1 1 2 1 1 0 0 0 0 0 1 1 0 1 1 0 0 2 0 0 1 1 1 0 0 0 0 0 1 2 0 2 1 1 0 1 0 2 0 1 1 0 1 2 0 1 1 0 0 0 1 0 2 2 0 0 1 0 0 0 0 2 0 2 2 2 0 0 0 2 1 1 1 1 0 0 2 0 0 2 0 0 0 0 2 2 0 2 0 0 0 1 1 1 0 1 0 0 1 0 1 0 1 0 0 0 0 0 1 0 0 0 1 1 0 2 0 2 0 2 1 0 2 0 0 1 0 1 0 0 0 2 0 1 0 1 0 1 2 2 2 1 0 0 0 2 1 1 1 2 1 1 0 0 2 2 1 0 0 0 2 2 0 2 2 2 0 2 1 1 0 0 0 1 0 0 1 1 2 0 0 1 1 1 1 0 1 1 1 0 1 0 0 0 0 1 0 1 0 2 2 0 0 1 0 0 1 2 0 0 0 1 0 1 0 0 0 1 1 0 1 1 0 2 2 1 2 0 1 0 1 1 0 1 0 1 1 2 1 0 1 0 1 1 0 0 0 2 2 0 1 1 0 0 0 2 0 0 0 0 2 0 0 0 2 1 1 0 2 1 0 0 1 2 2 0 1 1 0 1 0 0 1 1 1 0 0 0 0 1 1 1 0 0 1 0 1 0 2 0 0 0 0 1 0 1 2 0 0 0 2 0 0 0 0 2 1 2 0 1 0 1 1 0 1 1 0 0 0 0 0 0 0 0 0 1 0 0 0 2 1 0 0 0 0 0 0 0
61 0 0 1 0 0 1 2 0 0 0 1 0 0 0 0 0 0 0 1 0 1 0 0 2 0 1 1 1 1 1 1 0 0 2 0 2 1 0 2 0 1 0 0 1 0 0 0 2 0 0 0 1 2 0 2 1 0 1 0 2 0 0 2 1 1 0 1 0 0 1 2 2 1 2 2 0 2 2 0 2 0 1 1 1 0 0 1 2 2 0 1 0 0 0 0 1 0 0 1 2 0 1 1 2 0 2 1 1 1 0 1 1 2 1 2 1 0 2 0 0 0 2 2 0 0 2 0 0 0 1 0 0 0 0 0 0 0 0 0 0 2 0 0 0 2 0 0 0 0 0 0 1 0 0 1 0 0 1 1 0 0 0 1 1 2 1 0 0 1 0 0 1 1 0 1 0 1 1 1 0 0 0 0 1 0 0 0 0 0 0 1 1 1 1 0 0 0 0 0 0 0 0 1 1 0 2 0 1 0 2 0 1 0 0 2 0 0 1 0 2 0 0 0 0 0 1 2 0 1 0 0 0 0 0 0 0 1 2 0 0 0 2 1 2 0 0 0 1 1 1 0 0 0 0 0 1 2 0 0 0 0 0 0 0 1 0 0 0 0 0 2 0 2 0 0 0 2 1 0 0 0 0 2 0 1 0 0 1 2 0 1 1 0 2 0 2 0 0 2 0 0 2 0 2 0 0 2 0 0 0 0 0 0 1 0 0 1 2 2 0 0 1 1 1 0 1 0 0 2 2 1 1 1 0 1 1 2 0 2 1 1 2 2 0 0 1 1 2 1 1 0 0 1 1 0 1 1 0 2 0 0 1 1 1 0 1 0 0 2 2 2 1 1 0 0 0 2 2 0 1 1 0 0 0 0 0 0 0 0 0 1 1 0 1 1 2 0 0 1 0 1 1 2 1 0 1 1 0 0 0 0 1 0 2 0 0 0 0 0 0 1 0 1 1 2 0 0 0 0 0 0 0 0 0 0 0 0 0 1 1 0 2 1 1 2 1 0 0 1 0 1 0 1 1 0 1 1 1 2 1 0 0 0 0 0 0 2 0 0 1 0 2 0 1 0 1 2 0 0 1 0 0 2 2 0 2 1 2 1 0 1 0 1 0 0 2 1 1 2 1 2 2 0 2 0 0 1 0 0 0 2 0 0 0 0 0 2 0 1 0 2 1 2 1 2 0 0 0 2 1 0 0 2 2 0 1 1 0 0 1 2 2 1 0 0 1 2 1 0 0 0 0 2 2 0 0 0 1 0 1 0 2 0 2 2 0 2 0 2 1 0 0 0 0 0 2 2 0 1 1 0 1 1 0 1 1 0 1 1 1 0 0 0 0 0 0 0 0 0 0 2 0 0 0 2 0 0 0 0 1 1 0 0 0 0 1 0 0 0 0 0 0 0 0 2 2 2 0 0 1 0 1 2 1 1 0 1 1 1 0 0 0 1 1 1 1 1 0 0 1 1 0 1 2 2 2 1 0 1 1 0 1 2 2 1 1 2 0 1 1 0 0 1 1 2 2 0 1 1 1 1 0 1 1 1 1 0 0 0 0 1 0 0 0 0 0 2 0 2 0 0 0 0 1 0 0 2 0 0 1 1 0 1 1 0 1 1 0 0 0 0 0 2 1 1 1 1 1 0 1 0 0 0 2 0 0 0 1 2 0 2 0 0 0 0 0 1 0 0 0 0 1 0 0 2 1 0 2 0 0 2 2 0 0 0 2 1 0 2 1 0 0 1 1 0 0 0 1 2 1 0 1 1 1 2 0 2 1 2 0 1 2 2 0 0 0 0 1 0 1 1 1 2 1 1 2 1 1 1 0 0 0 0 1 0 1 0 2 2 0 2 2 1 1 0 0 1 0 0 0 0 2 0 0 1 1 0 0 0 0 0 0 0 0 0 0 1 0 0 0 0 0 2 2 0 0 0 2 0 0 2 0 0 0 1 1 1 1 0 0 1 0 0 0 1 0 0 1 0 1 0 0 0 0 0 1 0 0 2 0 1 0 1 2 1 2 2 0 0 0 2 2 0 2 0 2 1 0 2 0 0 0 0 0 2 2 1 1 1 0 1 2 0 0 0 1 1 1 0 1 0 0 2 0 0 0 0 0 0 0 1 2 0 0 1 0 0 1 1 2 0 2 0 1 0 1 1 0 0 1 0 0 0 1 1 2 0 1 2 1 1 1 1 0 0 1 0 1 2 1 1 0 1 0 0 1 0 0 1 0 0 0 2 1 0 0 0 0 0 0 0
62 0 0 0 0 0 1 2 0 1 0 0 1 1 0 1 0 0 0 1 1 1 0 0 2 0 1 0 1 1 0 1 1 2 0 0 2 1 0 0 1 0 0 0 1 1 1 1 0 0 0 1 1 1 1 1 0 0 2 1 1 0 0 1 0 0 1 0 0 0 1 1 2 0 2 2 0 1 2 0 1 0 0 0 1 0 0 0 2 2 0 0 2 1 0 0 1 0 0 2 2 0 2 1 2 0 2 2 0 2 0 1 0 2 0 2 0 0 0 2 2 0 1 2 0 2 0 0 2 2 0 0 0 2 1 1 0 0 0 1 0 2 0 0 1 1 1 0 0 1 0 1 0 0 0 0 1 1 0 0 0 0 0 0 2 2 2 1 0 0 0 0 0 2 1 0 0 1 2 2 0 0 1 1 1 0 1 1 1 0 0 1 0 1 2 0 2 1 0 1 1 1 0 1 1 0 1 0 0 0 0 0 1 0 0 2 0 1 2 1 1 0 1 0 1 1 1 0 0 0 0 0 0 1 1 1 0 1 1 1 0 0 2 0 2 0 0 0 1 1 1 1 0 0 0 1 1 1 0 0 0 0 0 0 0 0 0 0 2 0 0 2 1 2 0 0 1 1 1 0 0 1 0 1 1 0 0 1 0 2 0 1 0 0 2 0 2 0 1 1 0 0 1 1 0 0 0 1 1 0 1 2 0 0 1 0 0 0 0 0 1 1 1 1 1 0 2 0 1 1 0 0 0 2 0 0 0 2 1 1 1 1 2 1 1 0 2 0 1 1 0 0 0 0 1 1 1 1 0 0 0 0 1 1 0 0 1 2 2 0 0 0 2 2 2 0 0 1 0 0 0 0 1 1 0 1 1 0 0 0 0 0 1 0 1 1 1 1 0 0 0 0 0 0 0 0 0 1 0 1 0 0 0 0 0 0 1 1 0 1 0 1 0 0 2 2 0 0 1 0 1 0 0 2 0 0 1 0 0 0 1 0 1 1 1 1 1 1 1 0 1 2 0 1 0 0 0 2 1 2 1 0 1 0 0 1 1 1 0 0 0 0 2 0 0 0 0 2 0 1 1 0 0 2 1 1 1 2 2 1 0 2 0 2 0 0 0 2 2 2 0 2 2 0 2 1 2 1 0 0 0 2 0 0 1 0 0 2 0 1 0 2 1 2 0 2 0 1 0 2 0 1 0 0 0 0 2 1 0 1 0 0 0 0 0 0 1 1 1 0 1 1 0 2 0 0 0 0 2 0 0 0 0 1 1 1 1 1 1 0 0 0 1 0 1 1 2 0 0 0 0 0 0 1 0 0 1 0 1 1 0 2 1 0 0 0 1 0 0 0 0 2 0 1 0 2 0 2 0 2 1 0 0 1 0 1 0 0 0 0 0 0 0 0 0 1 1 0 0 0 0 0 1 1 2 1 0 0 0 1 0 0 0 0 2 1 1 2 1 0 2 1 1 0 1 1 1 1 1 0 0 0 1 0 1 1 0 1 0 0 0 2 0 0 0 2 2 0 1 1 0 1 0 1 0 2 2 0 0 1 0 1 0 0 0 0 1 1 0 1 0 0 0 0 1 0 0 1 0 1 1 1 0 1 1 0 0 2 2 2 0 0 1 2 0 1 1 0 0 0 1 0 0 2 0 0 1 0 1 1 0 1 0 0 0 0 0 1 0 0 1 1 1 1 2 1 0 0 2 0 0 1 2 0 1 1 2 2 0 2 0 0 0 1 0 1 0 0 2 1 0 0 0 0 0 1 0 1 1 1 1 1 2 2 0 0 1 0 0 0 0 2 2 2 0 0 1 0 1 2 1 1 0 0 0 0 1 1 2 1 1 1 1 1 0 0 0 0 1 0 2 1 1 0 0 0 0 0 1 0 1 0 1 0 1 1 0 1 0 0 0 0 0 2 0 2 0 0 0 0 1 1 0 0 0 0 0 0 2 0 1 0 2 1 2 1 0 0 0 1 2 0 0 0 0 0 0 0 0 2 0 2 1 1 2 0 2 2 0 0 0 1 0 1 2 1 0 1 0 1 0 0 0 0 1 1 1 1 2 0 0 2 2 0 0 0 1 2 1 0 1 1 1 2 0 0 0 0 1 0 0 0 1 1 1 1 0 1 1 0 2 0 1 0 1 0 1 0 0 1 0 1 0 1 1 1 0 0 0 1 0 0 0 0 1 2 0 1 1 0 0 0 0 2 0 0 2 0 0 2 0 0 0 2 1 0 0 0 0 0 1 0
63 1 0 2 0 0 1 2 0 2 0 0 0 1 0 0 0 0 0 1 0 1 0 0 2 0 2 1 1 2 1 0 0 1 1 0 2 1 0 0 2 0 0 0 1 0 0 0 2 0 0 0 0 0 1 1 0 0 2 0 0 1 0 1 0 1 0 1 0 0 0 1 2 1 2 2 0 1 1 0 2 0 1 1 2 0 0 1 2 2 1 2 0 0 0 0 0 1 0 2 1 0 1 1 2 1 1 1 1 1 0 1 0 1 0 1 0 0 0 2 2 0 1 2 1 0 1 1 2 1 0 0 0 0 1 0 1 0 0 1 2 0 0 0 1 1 0 1 0 0 1 0 0 0 0 0 0 1 1 1 0 0 0 0 0 0 1 1 0 1 1 1 0 1 1 0 0 0 0 1 0 0 1 1 2 0 1 1 0 0 0 1 0 1 2 1 1 0 0 0 0 0 1 1 1 0 1 0 1 0 1 0 1 0 0 2 1 0 2 0 2 0 1 1 1 0 2 1 0 1 0 0 0 0 0 0 0 2 2 0 0 1 2 0 2 0 0 0 2 0 0 1 1 1 0 1 1 2 0 1 1 1 1 1 1 0 1 0 2 1 0 0 0 2 0 0 0 2 1 0 0 1 1 2 0 0 1 0 2 2 0 2 1 0 2 0 2 0 0 2 1 0 2 0 0 1 0 1 1 1 0 2 0 0 0 0 0 2 0 0 0 0 0 0 2 0 2 0 1 1 1 1 1 2 0 0 0 1 1 0 0 1 2 1 1 0 0 1 2 0 1 1 0 2 0 0 2 1 0 2 0 0 0 0 0 2 0 0 2 0 0 0 1 2 2 0 0 2 2 0 1 1 1 1 0 1 1 0 0 0 0 0 0 0 2 0 0 1 1 2 0 2 1 2 2 1 0 0 0 0 1 1 0 0 0 0 1 1 0 0 1 2 0 1 1 1 1 0 1 1 1 1 0 1 0 1 1 0 0 0 2 0 0 1 2 1 1 0 0 1 0 0 0 2 2 1 2 0 0 0 1 0 0 0 0 0 0 2 0 0 1 1 1 2 1 0 0 2 1 0 1 0 0 2 1 1 1 1 1 1 1 1 0 1 0 0 2 1 1 2 1 2 2 0 2 0 1 1 0 1 0 1 1 0 2 0 0 2 0 2 0 2 1 2 1 1 1 0 0 2 0 0 0 0 2 1 2 1 0 0 1 2 2 2 2 0 1 2 0 0 0 0 1 1 1 1 0 2 1 0 1 0 0 0 0 0 1 1 1 0 0 0 1 0 0 0 1 0 0 0 0 0 0 0 0 0 0 0 2 1 0 2 0 0 0 0 0 0 0 0 0 2 1 1 0 2 1 0 0 0 0 0 0 0 0 1 1 0 0 0 0 0 0 1 0 0 1 2 0 0 2 0 0 1 2 0 1 0 1 1 0 1 0 1 1 1 1 1 1 0 1 1 1 0 1 1 2 2 1 1 1 1 1 1 1 0 0 1 1 0 0 2 0 0 1 1 1 0 0 0 0 0 0 2 1 2 1 0 0 0 0 0 0 1 1 0 2 2 0 2 0 2 0 0 0 0 1 2 0 1 1 0 0 0 1 1 0 1 1 1 0 0 0 1 1 1 1 0 1 0 1 1 0 2 0 0 2 0 0 0 0 0 0 0 1 0 1 0 0 0 0 0 0 0 0 2 1 0 1 1 0 0 0 0 0 0 1 1 0 1 0 0 1 2 2 0 1 0 2 2 0 0 0 0 0 2 0 2 0 2 0 2 2 2 1 1 0 1 0 0 1 1 0 2 1 0 2 1 0 1 1 1 1 1 0 1 0 0 2 2 2 2 0 1 0 0 0 1 0 0 1 1 0 1 0 0 1 1 2 0 1 0 1 0 1 1 0 0 0 0 1 0 0 0 0 0 1 0 1 0 0 2 0 0 0 1 1 0 1 0 0 0 0 1 1 1 0 1 1 1 2 0 1 0 1 1 0 0 1 0 2 2 0 0 2 1 1 2 0 0 0 0 1 0 2 1 1 1 0 2 0 0 0 0 1 1 1 0 2 0 2 0 2 1 2 1 0 1 1 2 0 2 0 1 0 0 0 0 1 1 1 0 1 1 1 0 1 0 1 0 2 0 2 0 0 0 0 1 1 0 1 0 0 0 1 0 0 0 0 1 0 1 0 0 0 0 1 1 1 0 0 0 0 2 0 0 1 0 0 2 0 0 1 1 0 0 0 0 0 0 0 2
64 1 0 0 0 0 1 2 0 2 0 0 0 0 0 0 0 1 2 0 2 0 0 1 1 1 1 2 0 0 2 1 0 1 0 0 2 0 0 0 2 0 0 0 0 2 2 0 1 0 0 1 0 1 0 0 0 0 0 0 1 0 0 1 0 1 0 1 1 1 0 1 2 0 1 2 1 1 1 0 1 0 0 1 0 0 0 0 1 1 0 1 1 0 0 0 1 1 1 1 2 1 0 0 2 1 1 1 1 1 0 1 0 2 0 2 0 0 0 2 2 0 2 1 0 1 1 1 2 1 1 1 0 0 1 0 0 1 0 1 1 1 0 0 1 1 1 1 0 0 0 1 0 0 0 0 0 1 0 0 0 0 0 0 1 1 0 2 0 1 0 1 0 2 1 0 0 1 1 1 0 0 1 1 1 0 1 1 1 0 0 2 0 2 2 0 1 0 0 0 0 0 0 2 2 0 1 0 2 1 2 1 1 1 0 2 0 0 2 0 2 0 0 0 1 0 2 1 0 1 0 0 0 0 0 0 0 2 2 0 0 0 2 0 1 0 0 0 2 0 0 1 2 0 0 0 0 1 0 1 1 1 0 0 1 0 0 0 1 1 1 2 0 1 0 0 0 1 2 0 0 2 0 1 0 0 0 0 1 2 0 1 1 0 2 0 2 0 0 1 0 0 2 0 2 0 1 2 1 0 0 2 0 0 1 0 0 0 1 1 1 1 0 1 2 0 1 0 1 0 2 0 0 1 0 0 0 2 0 0 0 0 2 1 0 1 0 1 1 1 0 0 0 1 0 1 1 2 0 1 0 0 0 0 0 0 1 0 1 1 1 1 0 2 1 1 0 1 0 0 1 0 0 0 0 1 1 0 0 0 0 0 0 0 2 0 0 0 1 1 0 1 0 2 2 0 0 0 0 0 1 1 1 0 1 0 0 0 0 0 0 1 0 0 0 2 1 0 1 0 1 0 0 1 1 0 1 1 0 0 1 0 2 0 0 2 2 0 0 0 0 0 0 1 1 1 1 1 1 0 0 0 0 2 0 2 2 2 0 0 0 0 2 0 1 1 1 1 0 0 1 0 1 1 0 0 0 2 2 1 0 2 0 2 0 0 2 1 1 2 1 2 2 0 1 0 1 1 0 0 0 2 0 0 2 0 0 2 0 1 1 2 1 1 0 1 1 0 0 1 1 0 0 0 1 0 2 1 0 1 0 1 2 2 0 1 0 0 2 1 0 1 0 1 0 0 0 0 1 0 1 1 0 1 0 0 1 1 0 1 1 1 0 0 1 0 1 2 0 1 1 0 0 0 1 0 0 0 1 0 0 1 0 0 0 0 0 0 0 0 0 2 1 0 0 1 1 0 1 0 0 0 1 1 1 1 0 0 0 1 1 1 0 0 0 0 1 2 0 0 2 0 0 0 1 0 1 0 0 2 1 0 0 1 2 2 2 1 1 1 1 2 2 1 2 2 1 2 1 1 0 0 0 1 2 2 0 2 0 1 1 0 1 0 0 1 1 0 2 2 0 0 0 1 0 2 0 1 0 1 0 1 0 1 1 0 1 1 0 0 0 0 0 0 1 0 0 1 1 1 1 0 0 1 0 0 0 1 0 0 0 0 1 2 2 1 1 0 0 0 1 0 1 0 2 1 1 0 1 2 0 2 0 0 1 0 1 1 0 0 0 0 1 0 0 1 1 0 1 0 0 1 1 0 0 0 1 2 0 0 0 0 1 0 0 0 0 0 2 2 1 0 0 0 1 2 0 1 1 1 1 1 2 2 0 0 1 0 0 1 1 1 1 2 1 2 1 0 1 2 1 0 0 0 2 2 0 1 1 1 1 1 2 1 0 0 0 1 0 1 0 0 2 0 0 1 1 1 1 0 1 1 0 0 0 0 0 0 0 0 0 0 0 1 1 0 1 0 0 1 0 2 0 0 0 0 1 0 2 0 0 0 1 0 2 1 1 1 0 0 1 1 0 0 0 0 0 0 0 2 0 2 0 0 2 0 2 2 0 0 0 2 1 1 1 2 0 0 1 1 1 0 0 0 1 0 0 1 1 1 0 0 2 1 2 2 0 2 0 0 0 2 0 2 0 0 0 2 2 0 0 0 1 0 0 2 0 1 1 0 2 0 1 0 1 0 1 1 1 0 1 0 1 0 0 2 1 0 0 0 1 0 1 1 0 0 2 1 1 0 0 0 0 0 0 0 0 0 0 2 0 0 0 2 0 0 0 0 2 0 2 1
65 0 0 1 0 0 1 2 0 1 0 0 0 0 0 0 0 0 1 0 1 0 0 0 2 0 0 1 1 2 0 1 1 1 2 1 2 2 0 1 1 0 0 0 0 0 0 0 2 0 0 0 0 0 2 1 1 0 2 0 0 1 0 1 0 1 0 1 0 0 0 1 2 0 2 2 0 2 2 0 2 0 2 2 2 0 0 0 0 1 0 0 1 0 0 0 0 1 1 1 1 0 1 1 2 0 2 1 1 1 1 1 1 1 0 0 0 0 0 0 1 0 1 2 1 0 1 1 2 1 1 0 0 0 1 0 0 0 0 1 1 2 0 0 1 1 0 0 0 0 0 1 0 0 0 0 0 1 0 0 0 0 1 1 1 1 0 1 0 2 1 0 1 2 2 2 1 1 0 1 0 1 0 0 1 1 0 1 1 0 0 1 0 1 1 0 2 1 0 0 0 1 1 0 0 0 1 0 1 0 2 0 1 0 0 2 2 2 2 0 2 1 1 0 0 0 2 1 1 0 1 1 0 1 1 0 1 1 2 0 0 0 1 0 0 0 0 0 2 0 0 1 1 0 0 0 2 1 0 0 0 0 0 0 0 0 0 0 1 0 1 0 1 2 2 2 0 1 1 0 1 1 2 2 0 0 2 1 1 2 0 1 1 0 2 0 2 1 1 2 1 0 1 1 1 0 0 2 0 0 1 2 0 1 1 0 1 0 1 1 0 0 2 1 1 0 1 0 0 0 1 1 0 1 0 0 0 1 1 0 1 0 1 0 0 0 0 1 1 1 0 0 1 0 1 0 1 2 0 1 0 0 0 0 0 0 1 1 1 1 1 1 2 1 1 0 0 2 1 0 2 0 0 0 0 0 0 0 0 0 0 1 0 1 2 0 1 0 2 2 0 2 0 1 1 0 0 1 0 0 1 0 0 0 0 0 1 0 0 0 1 2 1 0 1 2 1 1 2 0 2 0 0 2 0 1 0 0 0 0 1 0 2 0 1 1 2 0 1 1 0 1 0 0 0 0 0 2 1 1 1 0 0 1 0 1 1 2 0 2 1 1 0 2 1 1 0 1 1 0 0 0 0 1 0 2 0 0 1 0 1 0 0 1 1 0 0 2 1 1 0 1 1 1 1 0 1 1 0 0 0 2 0 0 0 0 0 2 0 2 0 2 0 1 0 1 1 2 0 2 0 2 0 0 0 1 1 0 0 2 0 1 2 1 0 1 0 0 2 0 1 1 2 2 2 0 0 1 0 0 0 0 0 0 0 0 1 0 0 1 0 0 0 0 0 0 2 2 0 1 0 0 0 2 0 0 2 1 1 1 0 1 0 0 0 0 0 0 0 0 0 2 0 0 1 2 0 0 0 1 0 0 0 1 0 0 0 0 0 1 0 1 0 0 0 1 1 2 0 0 1 0 0 2 1 0 0 0 0 2 0 1 0 1 2 1 0 1 2 1 0 1 1 2 2 2 0 1 0 1 1 1 1 1 1 0 1 1 1 0 0 2 0 1 0 2 2 0 0 0 0 0 0 0 0 1 0 0 1 0 0 0 0 1 1 1 2 2 0 2 0 0 0 0 0 0 1 2 0 0 0 0 0 0 0 0 0 0 0 0 0 0 0 2 1 0 1 0 0 0 1 0 0 2 0 0 0 0 0 0 0 2 0 0 1 0 1 0 0 0 0 0 0 1 0 1 0 0 1 0 0 0 1 0 1 0 1 1 0 1 0 0 1 0 0 0 1 0 0 0 0 1 0 0 0 2 0 2 1 2 0 1 2 2 0 0 1 0 0 0 0 0 0 2 2 0 1 0 0 2 2 0 0 0 2 2 0 0 1 1 1 1 2 0 0 0 0 1 0 0 1 1 2 0 0 1 0 0 0 0 0 0 1 0 1 1 1 1 0 0 0 0 0 2 0 2 0 1 0 1 0 0 0 0 0 1 0 1 2 0 1 0 0 1 2 0 0 0 1 1 1 0 1 0 0 0 0 0 0 2 0 0 1 0 0 0 0 2 0 0 0 2 0 1 2 1 0 1 0 2 0 0 0 0 1 1 1 1 2 2 0 0 2 1 2 2 2 2 1 0 1 1 1 1 1 0 0 0 0 1 0 0 2 2 1 1 0 0 1 1 2 0 2 0 1 0 1 1 0 1 1 0 1 0 1 1 1 0 0 1 0 0 0 1 0 0 2 0 2 1 1 0 0 1 0 1 1 0 1 2 0 1 0 2 0 0 0 0 0 0 0 0
66 1 0 1 0 0 1 1 0 1 0 0 0 0 0 0 0 0 1 1 1 0 0 1 1 0 2 0 0 1 1 0 0 1 0 1 1 1 0 0 1 0 0 0 1 0 0 1 1 0 0 1 1 2 0 1 0 0 1 0 1 1 0 0 0 0 1 1 0 0 1 1 2 1 2 2 0 2 2 0 2 0 0 1 0 0 0 2 2 2 0 1 0 0 0 0 1 0 0 1 1 1 2 2 2 0 2 0 2 0 0 2 0 1 0 2 0 0 0 2 2 0 1 2 0 0 1 0 2 0 0 0 0 0 1 0 1 0 1 0 2 0 1 0 0 1 0 0 0 0 0 1 1 0 1 0 1 0 1 1 0 0 0 0 0 2 1 1 1 1 0 0 0 2 2 1 0 2 2 2 0 0 0 0 0 0 0 1 1 0 0 2 0 1 2 0 2 0 0 0 0 0 0 1 1 0 1 0 0 0 1 0 2 0 0 2 1 0 2 0 2 1 1 0 0 0 0 1 0 1 0 0 0 0 0 0 1 2 2 0 0 0 1 0 2 1 1 0 1 1 0 1 0 0 0 1 1 2 0 1 1 1 0 0 1 0 1 1 2 1 0 2 1 2 0 2 2 2 2 0 0 1 1 1 1 0 2 0 2 2 0 1 0 1 2 1 1 1 0 1 0 0 2 0 0 0 0 2 2 1 0 2 0 1 2 0 0 0 0 0 2 2 1 1 1 0 1 0 1 1 2 0 0 1 0 0 0 2 0 0 0 0 2 1 0 0 0 0 2 1 2 2 0 1 0 1 1 1 0 2 0 0 1 0 1 1 0 1 1 1 1 1 1 2 0 1 0 1 0 0 2 0 0 1 0 0 0 0 0 0 0 0 1 0 2 0 1 1 0 0 0 0 0 2 2 0 0 1 1 0 1 1 0 0 1 1 0 0 0 0 1 2 0 0 1 2 0 0 2 1 1 1 0 2 0 1 0 0 0 0 1 0 1 0 0 2 2 0 0 2 0 1 0 2 1 0 1 1 2 2 1 0 0 0 0 1 1 1 0 0 0 0 2 0 0 1 0 2 0 1 2 1 0 0 0 1 0 2 2 1 0 2 0 1 2 0 0 2 2 2 0 2 2 0 1 1 2 1 0 2 0 1 0 0 1 0 0 2 0 1 0 2 1 2 1 2 1 1 0 2 0 1 0 0 0 0 2 1 0 1 0 0 1 1 1 0 2 0 2 0 0 0 0 2 0 1 0 1 0 0 0 0 0 0 0 0 0 0 0 0 0 1 1 0 0 2 2 1 0 0 0 0 0 2 0 0 2 0 0 0 0 2 1 0 0 0 0 0 0 0 1 1 0 0 0 2 2 2 0 2 0 0 1 1 1 1 0 0 0 0 0 0 0 1 0 1 1 0 0 0 2 0 0 2 1 2 0 0 0 0 0 0 0 0 1 1 1 0 1 0 0 2 1 2 2 2 1 2 2 0 0 0 0 0 0 0 0 2 0 0 0 0 1 0 0 2 2 0 1 1 1 0 0 2 1 2 1 0 0 0 1 0 0 1 1 0 1 2 0 1 0 1 0 0 1 0 1 2 0 0 0 0 0 1 0 1 0 1 0 0 0 0 0 2 0 0 1 0 0 0 0 0 0 2 0 0 1 0 1 1 0 1 0 0 0 1 1 0 0 0 0 0 0 0 0 0 2 0 1 0 0 1 2 0 1 1 2 2 0 0 0 0 0 1 1 0 1 0 1 1 1 1 0 0 0 1 0 2 2 2 0 0 2 1 0 0 0 1 0 0 1 1 0 2 2 1 0 0 1 1 1 0 1 1 1 2 0 1 2 2 2 2 0 0 1 0 0 2 0 0 0 0 2 0 0 0 0 0 0 0 0 0 0 0 0 0 0 0 0 0 0 0 0 2 1 1 0 0 0 1 0 1 0 0 1 0 0 0 2 0 1 1 0 1 2 0 0 1 1 1 1 0 1 0 1 1 0 0 1 1 1 1 2 0 1 0 1 2 0 0 0 2 0 0 2 0 1 1 0 2 0 0 0 0 1 0 1 0 2 1 1 0 2 1 2 1 1 2 1 0 1 1 0 0 0 0 0 1 2 0 0 0 2 0 0 1 0 0 0 2 1 1 2 0 1 0 1 0 0 1 0 1 1 0 1 1 1 0 1 2 0 0 0 0 0 1 1 0 2 0 0 0 0 0 0 0 0 0 0 0 0 0 0 1 1 0 0 0 0 0 2 1
67 0 0 2 0 0 1 2 1 0 0 0 0 1 0 1 0 1 2 2 0 2 0 1 1 0 1 0 0 0 1 1 1 2 0 1 1 2 0 2 0 0 1 1 2 1 0 0 1 0 0 1 0 0 2 0 0 0 1 1 1 1 0 2 0 1 0 1 0 0 0 0 1 1 1 2 1 2 2 0 1 0 0 0 2 0 0 0 2 2 0 1 0 0 0 0 1 1 0 2 1 0 1 1 2 1 1 1 1 1 0 2 0 1 1 1 1 1 0 0 2 0 2 2 0 0 2 2 2 2 1 1 0 1 1 1 0 0 0 0 0 2 1 0 1 1 0 0 0 0 0 1 0 1 1 0 1 1 1 1 0 0 1 1 1 1 1 1 0 0 0 1 0 2 2 1 0 1 0 0 0 1 0 0 1 0 1 1 0 0 0 1 0 0 0 0 1 1 0 0 0 0 0 1 1 0 1 0 2 0 2 0 2 0 0 2 0 1 1 2 0 0 0 0 0 0 1 1 0 1 0 0 0 1 1 0 1 2 2 0 0 0 1 0 2 0 0 0 1 1 0 0 1 0 0 1 1 1 0 0 0 0 1 1 2 0 0 0 1 1 0 2 2 2 0 1 0 1 2 0 1 0 0 0 0 2 0 1 1 2 0 0 1 0 2 0 2 0 0 1 0 0 2 0 1 1 0 0 1 1 0 1 0 0 0 0 0 1 0 0 1 1 1 0 1 0 0 0 1 1 2 0 0 0 0 0 0 1 2 0 0 0 1 1 1 0 0 0 2 1 0 0 0 1 1 0 1 0 0 1 0 0 1 1 0 1 0 2 2 0 0 0 1 2 1 1 0 1 1 0 0 0 1 1 1 0 0 1 1 2 1 2 1 2 2 0 2 1 1 1 0 1 1 2 2 1 0 0 0 0 0 2 1 0 1 1 1 0 0 0 0 1 0 0 1 1 0 0 1 0 1 0 0 1 1 2 0 2 0 0 0 0 0 2 0 2 2 0 0 1 0 1 0 1 2 1 2 2 2 2 1 0 0 0 0 0 0 2 0 2 2 2 2 0 2 0 2 2 0 1 1 0 0 2 2 0 2 1 1 0 1 1 0 2 0 0 0 1 0 1 1 2 1 1 1 1 1 2 0 1 0 1 0 0 0 0 0 2 0 1 1 2 2 2 2 2 0 0 1 1 1 0 1 0 1 0 1 0 1 1 0 1 2 1 1 1 1 2 1 0 0 0 0 2 1 0 1 1 1 0 1 0 1 1 1 1 1 1 0 1 0 0 0 0 0 0 1 1 0 0 0 0 0 0 0 0 0 0 1 1 0 2 0 0 0 0 0 1 1 0 1 1 1 2 0 2 0 1 0 1 1 1 0 1 0 0 1 0 0 0 0 0 0 1 0 0 0 2 0 0 0 0 1 1 2 1 0 0 0 2 0 1 0 1 0 0 0 0 1 1 0 2 0 1 2 2 0 2 2 0 0 0 1 2 2 2 1 2 2 0 0 1 1 0 0 2 2 0 1 1 0 1 1 1 0 1 1 0 1 1 0 1 0 0 0 0 0 2 0 1 0 0 0 0 1 0 1 2 0 0 1 1 0 0 0 0 0 1 1 1 0 0 1 1 0 1 1 0 0 0 1 0 0 2 0 0 0 0 1 2 1 1 0 0 0 0 0 1 0 1 1 1 0 0 0 2 0 0 2 0 0 0 2 0 0 1 2 0 0 1 1 1 0 0 0 0 0 0 0 2 0 1 0 0 0 2 0 2 0 2 0 2 2 2 0 0 0 1 0 0 1 2 0 2 2 2 2 0 2 2 1 0 0 0 1 2 1 0 2 2 2 2 1 0 0 0 0 1 0 0 0 0 1 0 0 0 0 0 2 1 1 1 0 0 0 0 0 1 0 0 0 0 1 1 1 0 0 0 1 1 0 2 1 0 1 0 1 2 1 0 0 0 0 1 1 1 0 0 0 0 0 1 0 0 0 0 0 0 1 1 1 1 1 0 2 0 2 0 1 0 1 0 0 1 2 1 1 2 1 1 0 0 0 0 1 2 2 1 2 1 0 1 2 1 2 0 0 0 0 0 1 2 0 0 1 0 1 1 1 1 1 0 1 2 2 2 0 0 1 1 2 0 1 0 2 0 2 1 0 1 2 0 0 1 1 1 1 0 0 0 0 0 0 0 0 2 0 1 0 0 0 0 0 1 0 1 2 0 1 2 0 0 0 1 0 0 0 0 0 0 0 0
68 0 0 1 0 0 1 2 0 0 0 0 2 2 0 2 0 0 1 2 0 1 0 1 1 1 1 1 0 0 0 1 2 2 0 1 1 1 0 1 1 0 0 0 1 1 1 0 1 0 0 1 1 2 0 0 0 0 1 0 1 1 0 1 0 0 0 1 0 0 1 1 2 0 2 2 0 1 1 0 1 0 0 0 1 0 0 0 1 2 0 0 2 0 0 0 0 1 0 2 1 0 1 1 1 0 1 1 0 2 1 0 1 2 2 2 2 0 2 0 0 0 2 0 0 1 0 1 1 1 0 0 0 0 0 0 0 1 0 1 1 1 1 0 1 2 1 0 0 0 0 0 1 0 0 0 0 1 0 1 0 0 0 2 2 2 2 0 1 2 0 0 1 0 1 1 0 1 0 1 0 0 1 1 2 0 2 2 0 0 0 2 1 0 0 1 1 0 0 0 0 0 1 1 1 0 1 0 1 0 1 0 1 0 0 2 2 0 1 0 2 1 0 0 0 0 0 1 0 1 1 1 0 0 0 0 0 1 1 0 0 0 1 0 2 1 1 0 1 1 1 1 1 0 0 2 1 2 1 0 0 0 0 0 1 0 0 0 2 1 0 2 1 2 0 0 0 0 1 0 0 1 1 1 0 1 0 0 2 2 0 1 0 0 2 0 2 1 0 0 1 0 1 1 0 0 0 2 2 0 0 1 0 0 0 0 1 0 0 0 1 1 1 1 2 0 1 0 0 1 2 1 0 2 0 0 0 2 0 2 1 1 2 2 1 0 1 0 2 2 0 0 0 1 1 0 0 0 0 2 0 0 2 1 2 0 1 0 0 2 2 2 2 2 1 0 0 2 1 0 0 1 2 2 0 0 1 0 0 0 0 1 0 0 1 1 1 1 0 0 0 0 0 2 2 1 0 1 1 0 0 1 1 0 1 0 0 1 0 1 0 1 1 0 1 1 0 0 0 0 0 0 0 2 0 1 0 1 0 1 2 0 1 1 1 1 1 0 0 0 0 2 0 2 1 0 1 2 0 2 1 0 0 0 0 0 0 2 0 1 1 1 2 1 1 1 1 2 0 0 1 1 0 0 0 2 0 1 2 1 0 1 0 1 0 0 0 2 2 2 0 2 1 1 1 0 2 1 0 1 0 1 1 0 1 0 0 1 0 2 1 1 0 1 0 1 1 1 0 2 0 2 0 0 0 0 2 1 0 1 0 1 1 2 1 1 0 0 2 0 1 1 1 2 0 0 1 1 0 1 0 0 0 0 0 0 1 2 0 2 1 2 1 0 0 1 2 2 0 2 0 0 0 1 0 0 1 0 1 0 0 1 2 0 2 0 0 0 0 0 0 2 0 0 0 2 1 1 1 1 0 0 0 2 0 0 0 0 0 0 0 0 0 0 0 0 1 2 0 0 1 0 0 2 1 0 0 0 1 1 0 1 0 2 2 1 1 1 1 0 1 1 1 0 0 1 2 2 1 0 0 0 1 2 2 2 0 2 0 1 1 0 1 0 0 2 2 2 2 2 0 1 0 1 1 1 0 0 1 1 0 1 0 2 1 0 2 1 0 2 0 2 0 0 1 0 0 1 0 0 0 0 0 0 1 0 0 2 1 1 1 0 1 2 2 2 2 0 0 0 1 0 0 2 1 1 1 1 0 2 1 0 0 0 1 0 1 0 0 0 0 0 0 0 0 0 0 1 2 0 1 2 1 0 1 0 1 1 0 1 0 0 1 1 1 0 1 0 0 1 0 0 0 0 0 0 2 1 1 1 1 1 2 2 1 1 0 0 0 0 0 2 0 0 2 1 0 0 1 2 1 1 1 1 1 2 0 0 2 1 1 1 2 1 0 0 0 2 0 0 0 0 1 0 0 0 0 1 1 0 1 1 0 0 0 0 0 0 0 0 0 1 0 2 1 1 0 0 0 0 0 2 0 0 0 1 0 0 1 0 1 0 0 1 2 0 0 1 2 1 1 0 0 0 0 0 1 0 1 1 2 2 1 0 1 0 1 2 1 0 1 1 0 1 2 0 1 1 0 2 0 0 0 0 1 1 1 1 1 1 0 0 2 1 0 1 2 1 0 0 0 2 0 1 0 0 0 2 2 0 0 1 2 2 1 0 1 2 0 1 2 0 2 1 0 1 2 1 0 1 2 0 0 0 0 2 0 0 0 1 1 1 0 0 0 0 2 0 2 0 0 0 0 2 0 0 2 0 0 1 0 0 0 2 0 0 0 1 1 0 0 1
69 0 0 1 0 0 1 1 0 0 0 1 0 1 0 1 0 0 0 2 0 1 0 0 2 0 1 2 0 0 2 1 1 0 1 0 2 1 1 0 1 0 0 0 1 0 0 0 0 0 0 1 0 1 1 1 0 0 1 0 1 0 0 2 0 1 0 0 0 0 0 0 2 0 2 2 0 2 2 0 1 0 1 1 2 0 0 0 1 1 0 1 1 0 0 0 1 0 0 0 1 0 2 2 2 0 2 2 0 2 0 0 0 2 0 2 0 0 0 2 2 0 2 2 0 0 2 2 2 2 0 0 0 0 0 0 0 0 1 0 0 2 0 1 0 0 0 0 0 2 0 2 0 0 0 1 1 1 0 0 0 0 0 0 2 2 1 0 1 2 0 0 1 0 0 0 0 0 0 0 0 1 1 1 2 0 1 2 0 0 1 2 0 1 1 1 0 0 0 1 1 1 0 1 1 0 1 0 2 1 1 0 1 0 0 2 0 1 2 0 2 1 0 0 0 0 1 1 0 2 1 1 0 1 1 1 1 2 2 0 0 1 1 1 2 0 0 0 2 0 0 0 0 1 0 1 0 2 2 0 0 0 0 0 1 0 1 0 2 2 0 2 2 2 0 0 0 2 2 0 0 2 0 1 1 1 1 0 2 2 0 2 0 0 2 0 1 2 0 1 0 0 1 0 1 0 0 2 2 0 0 2 0 0 1 0 2 0 1 1 1 1 1 1 1 0 1 0 1 1 2 1 1 1 0 0 1 1 1 0 1 1 2 2 1 0 0 0 2 1 0 0 0 1 0 1 1 0 0 0 0 0 2 1 2 1 0 0 2 0 0 0 1 2 1 0 0 1 1 0 1 1 1 2 1 1 1 0 0 0 0 0 0 1 2 2 0 1 1 1 0 1 0 2 2 0 0 0 0 0 1 0 2 0 2 0 0 1 0 0 0 1 0 1 1 1 1 2 2 0 1 1 0 1 0 0 0 0 0 0 2 0 2 0 1 2 2 0 1 1 0 1 0 2 1 1 1 1 2 1 1 0 0 0 0 1 1 1 0 0 0 0 2 1 1 0 1 1 0 1 1 1 0 2 1 0 1 0 1 0 1 0 0 1 1 0 1 2 1 1 0 0 1 1 1 0 1 2 0 1 0 1 0 0 0 0 0 2 0 0 0 2 0 2 1 2 0 1 1 2 0 1 0 0 0 0 1 0 0 1 1 1 2 2 2 0 2 0 2 1 0 1 0 1 1 2 0 1 0 0 0 1 1 1 1 1 1 1 0 0 1 1 1 0 0 1 1 0 0 0 0 0 0 1 0 0 1 0 1 0 0 0 1 0 0 0 1 2 2 0 2 1 0 0 1 2 1 0 0 2 1 0 0 0 0 0 0 0 1 1 0 0 0 0 0 2 2 1 0 0 1 1 1 0 1 1 0 0 1 1 0 0 1 1 2 1 1 2 1 0 0 1 1 0 1 1 2 1 1 0 0 0 1 0 0 0 0 2 0 1 1 0 2 0 0 1 1 0 0 0 2 0 0 1 0 1 1 1 1 0 1 0 1 2 0 0 1 2 0 2 1 0 0 1 0 1 1 2 1 1 1 0 0 0 0 2 0 1 1 1 0 0 1 2 1 1 1 0 0 0 1 0 0 2 1 1 2 0 0 2 1 1 0 1 1 0 1 0 0 1 1 1 1 0 0 0 0 1 2 1 0 1 2 0 0 1 2 1 0 1 0 0 1 0 0 0 0 1 0 2 0 0 2 2 1 1 1 1 1 1 0 0 2 1 0 0 0 0 1 0 0 0 0 1 2 1 2 0 2 2 1 0 1 1 1 2 0 0 1 1 1 1 1 0 0 0 0 2 0 0 0 0 2 0 0 0 0 1 1 0 0 0 0 0 0 0 0 0 1 0 0 0 0 2 1 1 0 0 0 0 1 0 0 0 0 0 2 1 1 0 0 0 1 0 1 0 0 0 1 1 0 0 0 0 0 0 1 0 0 1 0 1 0 0 2 0 2 1 0 0 1 0 1 0 2 1 0 0 1 1 0 0 1 1 1 1 2 0 1 0 0 1 2 0 0 0 0 2 0 0 0 0 1 2 0 0 0 0 1 0 0 0 2 0 0 1 0 2 0 2 1 0 1 0 1 0 1 0 0 0 2 0 1 0 1 1 1 0 0 1 0 0 0 0 0 2 0 1 1 0 0 0 0 1 0 1 2 0 0 2 0 0 0 2 0 0 0 0 0 0 1 2
70 0 0 2 0 0 1 2 0 1 0 1 0 0 0 0 0 0 0 1 1 0 0 1 1 0 0 2 0 0 1 2 1 2 0 2 0 2 1 1 1 0 1 1 1 1 1 0 2 0 0 0 0 0 2 0 0 0 1 0 1 1 0 1 1 0 1 0 0 0 0 0 1 1 1 2 1 1 1 0 1 0 0 0 0 0 0 0 2 2 0 0 1 1 0 0 0 1 0 2 1 0 1 1 2 1 2 2 0 2 0 2 1 1 1 1 1 0 2 0 0 0 2 0 0 2 0 0 2 0 1 0 0 2 1 1 1 0 0 0 1 1 0 0 1 1 0 0 0 1 0 1 2 0 1 0 0 1 0 1 0 0 1 0 2 2 2 0 0 2 2 0 2 2 2 2 0 1 0 1 0 0 0 1 0 0 0 1 0 0 0 2 0 1 2 0 1 0 0 0 0 1 0 2 1 1 1 0 1 0 1 0 1 0 0 2 1 0 0 0 2 2 0 0 0 1 0 2 0 2 0 0 0 0 0 0 0 2 2 0 0 0 2 1 2 0 0 0 2 0 0 0 1 0 1 1 1 2 0 0 0 0 0 0 1 0 2 0 2 1 0 1 0 1 0 1 1 2 1 0 0 2 0 1 1 1 0 1 0 2 0 0 2 0 2 0 1 1 0 1 0 0 2 0 1 0 0 2 2 1 0 2 0 1 1 0 0 1 0 0 1 1 0 2 1 0 1 0 0 1 1 1 0 0 0 0 0 0 2 0 0 1 2 2 2 0 0 0 2 1 1 1 0 2 0 0 2 2 1 0 1 1 1 1 0 0 1 0 0 2 2 2 0 2 0 0 0 1 0 0 0 1 0 0 0 0 0 1 1 1 0 1 1 0 2 0 1 0 0 1 0 1 0 2 2 0 0 0 0 0 0 0 0 0 0 0 1 0 0 0 0 1 0 2 0 0 0 0 1 1 1 0 0 0 1 1 1 1 1 2 1 0 1 1 1 1 1 0 0 2 0 1 0 2 1 1 1 0 0 0 0 0 1 0 0 1 1 2 0 1 1 1 1 1 2 0 1 1 0 1 0 0 0 2 1 1 1 1 2 0 1 2 1 1 1 0 0 2 2 2 0 2 1 1 1 0 2 2 0 2 0 0 0 0 1 0 0 1 0 2 1 2 1 2 1 2 0 0 1 2 1 0 1 1 0 1 1 0 0 0 0 0 0 1 0 0 0 2 0 0 0 0 0 2 1 0 0 0 1 1 0 0 0 0 0 0 1 1 0 0 0 1 1 1 0 1 2 2 0 1 0 0 0 1 0 0 0 0 0 0 0 1 0 0 0 0 1 0 0 0 0 2 0 0 1 2 1 1 0 0 1 0 0 0 0 0 0 0 0 0 0 0 0 2 0 0 0 2 0 0 2 0 0 1 2 0 0 1 0 1 1 0 0 1 1 1 1 0 2 0 0 1 1 1 2 1 1 2 2 1 1 0 1 1 1 0 0 1 0 0 0 1 1 0 0 2 1 0 1 1 0 1 0 2 1 2 1 2 0 0 0 1 0 1 1 0 1 1 0 1 0 0 0 2 1 1 2 2 0 0 1 1 0 0 0 0 2 0 0 0 0 0 1 2 0 0 1 1 1 0 1 0 0 2 0 0 1 0 0 0 0 1 0 0 1 0 1 2 0 0 1 1 0 0 0 1 0 0 2 1 0 1 1 0 0 0 2 1 0 2 0 0 0 0 0 0 0 0 1 1 1 0 0 0 0 1 1 1 0 1 1 2 2 2 0 0 0 0 0 1 1 1 0 1 2 2 1 0 0 2 2 0 1 1 1 2 0 0 2 2 1 1 1 2 0 0 0 0 1 0 2 1 1 1 0 1 0 0 1 1 0 1 0 0 0 0 0 0 0 0 0 0 0 2 1 1 0 0 0 0 2 1 0 0 0 1 1 0 1 0 1 0 2 0 2 0 0 1 0 0 0 1 0 0 0 0 0 0 1 1 2 2 0 0 1 1 1 2 0 0 0 1 0 1 2 0 0 2 0 2 0 0 0 0 1 1 1 0 1 0 1 0 2 0 1 1 1 2 0 2 0 2 0 1 1 0 0 1 1 0 0 0 1 1 0 1 0 0 2 0 2 0 1 0 1 0 1 1 0 1 1 0 1 0 0 1 2 0 0 0 0 0 0 0 0 1 1 1 1 0 0 0 0 0 0 0 0 0 0 2 1 0 0 0 0 0 0 1 1 0 0 1
71 0 1 2 0 0 1 2 1 0 0 0 0 0 0 0 0 0 0 1 1 1 0 0 2 0 2 1 1 1 1 2 2 2 0 0 2 1 0 0 2 0 0 1 1 1 1 0 2 0 0 0 0 0 2 1 0 1 2 0 1 1 0 1 0 0 2 2 0 0 0 1 2 0 2 2 0 2 2 0 2 0 0 0 1 0 0 1 1 1 0 0 0 0 0 0 1 1 0 2 1 0 2 2 2 0 2 2 0 2 0 2 1 1 0 1 0 0 1 1 1 0 2 2 0 1 0 0 2 0 0 0 0 0 0 0 0 0 0 0 0 2 1 0 0 0 0 0 0 0 0 0 1 1 1 1 0 1 0 0 0 0 0 2 0 1 1 0 1 2 1 0 0 1 1 0 0 0 0 0 0 1 1 1 2 1 1 0 0 0 0 1 0 2 2 1 1 0 0 0 0 0 0 2 2 0 1 0 0 0 0 0 1 0 1 1 0 1 1 1 1 0 0 0 1 0 2 0 0 0 1 1 0 1 1 0 1 2 2 0 0 0 2 1 2 0 0 0 2 0 0 1 1 1 0 1 0 0 0 0 0 0 0 0 1 0 0 0 0 0 1 2 2 2 0 0 2 2 2 0 1 0 0 1 0 1 0 1 1 2 0 0 0 0 2 0 2 1 1 1 0 0 2 0 0 1 0 2 0 0 1 2 0 0 2 0 1 0 1 1 1 1 1 0 0 0 0 0 0 1 1 0 1 1 1 1 0 1 1 1 1 0 2 2 0 0 1 0 0 0 0 0 0 1 0 1 1 1 0 0 0 0 0 0 0 1 1 0 2 0 0 0 0 2 1 0 0 2 1 0 0 2 1 1 0 2 1 0 0 1 1 1 1 1 2 0 2 0 0 0 0 0 1 2 1 0 1 1 0 1 0 1 1 0 1 0 0 0 0 1 0 1 1 2 1 2 2 0 1 1 1 2 0 1 0 1 0 1 0 0 1 0 1 0 0 2 2 1 1 1 0 0 0 0 0 0 0 2 1 2 2 0 0 0 0 0 0 2 0 0 0 0 2 1 1 1 1 2 0 2 2 0 0 1 0 1 0 0 2 2 0 1 0 1 1 0 2 1 1 2 2 2 1 0 2 1 1 1 0 0 1 1 0 0 0 0 0 1 1 1 1 2 0 2 0 2 0 1 0 2 1 1 0 2 0 0 2 1 1 2 1 1 1 0 0 0 1 2 0 0 0 0 0 2 1 1 0 0 1 1 0 0 0 1 0 0 1 2 2 0 0 0 0 0 0 0 1 1 0 0 0 0 1 1 0 0 0 0 0 0 0 1 0 0 0 0 0 0 0 0 1 2 0 0 0 2 1 1 1 1 0 0 1 1 1 1 0 0 0 0 0 0 0 0 0 0 0 1 0 0 2 0 0 2 2 1 0 0 1 1 0 0 0 1 2 1 2 2 0 0 1 2 0 0 1 2 2 2 1 1 1 0 0 2 1 1 1 1 0 0 0 0 0 0 1 2 1 0 1 2 0 1 1 2 0 2 1 1 1 0 0 0 0 1 1 0 1 2 0 1 0 0 0 0 1 0 0 1 0 1 1 1 0 1 2 1 1 0 0 0 0 0 1 2 1 1 2 0 0 1 1 0 0 2 0 0 0 0 0 0 0 0 0 0 0 1 1 1 0 0 0 0 1 0 0 1 1 0 1 0 0 1 2 0 1 1 2 2 0 2 0 0 0 2 2 0 1 0 2 2 1 0 0 0 1 2 0 1 0 1 1 2 2 0 0 0 1 1 0 0 1 1 0 2 2 0 0 0 0 2 2 0 0 0 0 2 2 1 1 1 1 1 1 0 0 0 0 2 0 0 0 0 1 0 0 0 0 1 2 0 2 2 0 0 0 0 0 1 0 0 0 0 0 2 2 0 0 0 0 1 0 2 0 0 0 1 1 2 2 0 0 0 2 1 2 1 0 1 1 1 2 0 0 0 0 0 0 2 0 2 0 1 1 0 2 0 2 2 0 0 0 1 0 0 2 0 2 0 0 2 0 0 0 0 0 2 2 1 2 1 1 0 2 1 2 1 1 2 0 0 0 1 0 1 0 0 0 2 2 0 0 0 2 0 0 0 0 0 0 0 2 0 1 0 1 0 2 1 1 1 1 0 0 0 2 0 0 0 1 2 1 1 0 0 0 0 1 1 1 0 0 0 0 0 0 0 0 0 0 2 0 0 0 1 0 1 0 0 0 0 0 0
72 1 0 1 0 0 1 2 0 0 0 1 0 0 0 0 0 0 0 0 2 0 0 1 1 1 0 1 1 1 1 1 2 2 0 0 2 2 0 2 1 1 0 0 2 0 2 0 1 0 0 0 0 1 1 1 0 0 0 0 1 1 0 2 0 1 1 1 0 0 1 2 2 0 2 2 0 2 1 0 1 0 0 0 1 0 0 1 2 2 1 1 2 1 0 0 0 2 0 2 1 0 1 0 1 1 1 1 0 2 1 0 0 0 0 0 0 1 0 0 1 0 2 2 0 0 2 1 1 1 2 0 1 1 0 1 0 1 0 1 0 2 0 0 1 1 1 0 0 0 0 1 1 0 0 1 2 1 0 1 0 0 2 0 1 2 1 0 1 1 0 1 0 2 2 1 0 1 0 0 1 2 1 1 1 0 1 1 0 1 1 2 0 2 2 0 0 0 0 1 1 1 0 1 1 0 1 0 0 0 1 0 1 0 0 2 1 0 1 1 1 0 1 0 0 0 1 1 0 1 0 0 0 0 0 1 0 2 2 0 0 0 2 0 2 0 0 0 2 0 0 1 1 1 1 2 1 1 0 0 0 0 1 1 1 0 0 0 1 1 1 1 0 1 0 0 0 1 1 0 0 2 0 1 1 1 1 0 1 2 0 1 0 0 2 0 1 1 0 2 0 1 2 0 0 0 0 0 1 1 0 1 0 0 1 0 1 0 1 1 1 1 1 1 2 0 1 0 0 0 1 1 0 1 0 0 0 0 2 0 1 1 2 2 1 0 0 0 2 2 0 0 0 0 1 1 1 0 0 0 0 0 1 1 0 1 0 2 2 0 0 0 1 2 1 0 0 0 0 0 1 0 0 0 0 0 0 0 0 0 0 0 2 1 2 0 2 0 0 0 0 0 1 2 1 0 1 1 0 0 0 0 0 0 0 0 1 0 0 0 0 2 0 1 1 2 0 0 1 0 1 0 0 2 0 1 0 1 0 0 0 0 1 1 1 2 2 0 0 1 0 1 0 2 1 1 1 1 0 1 1 0 0 1 0 1 1 1 0 0 0 0 1 2 0 1 0 1 0 1 1 1 0 2 1 1 1 1 2 1 1 2 0 2 0 0 1 1 1 2 1 2 0 0 1 1 2 2 1 1 1 2 0 0 0 0 0 1 0 2 1 1 1 2 1 2 0 1 0 1 1 1 0 0 0 1 2 0 1 1 0 1 1 1 0 1 1 2 0 0 0 0 0 1 1 0 1 0 2 0 2 0 0 1 0 0 2 1 1 0 0 1 0 0 0 0 1 1 0 1 0 0 1 1 1 1 2 0 0 0 0 0 0 0 0 2 0 0 0 0 0 2 0 1 0 2 1 2 0 2 0 0 0 0 0 0 0 1 0 1 1 1 0 1 0 0 1 0 0 0 2 0 0 2 1 0 0 0 0 1 0 0 0 0 2 2 2 0 0 0 1 1 1 0 1 1 2 0 0 0 0 0 2 2 2 2 1 1 0 0 0 1 1 0 1 2 1 1 1 2 0 0 0 1 0 1 1 1 0 1 0 1 0 1 1 0 2 2 0 1 0 1 0 0 1 0 0 2 0 0 0 0 0 1 2 1 0 1 0 0 0 0 0 2 2 1 1 1 1 0 1 0 0 2 1 1 1 0 0 1 1 1 0 0 0 1 1 0 0 1 1 1 0 0 0 0 0 1 2 1 0 1 2 1 0 1 2 1 0 1 0 0 1 1 0 1 2 0 2 2 0 0 1 1 0 1 1 2 2 2 0 0 2 2 0 0 0 2 0 0 1 1 0 2 1 2 2 0 1 2 2 0 1 1 0 1 1 1 2 2 1 2 2 1 0 0 0 2 0 0 0 0 1 0 0 0 0 0 0 0 0 0 0 0 0 0 0 0 0 1 0 0 0 1 0 1 1 0 0 0 0 2 1 0 0 1 0 0 2 0 0 0 2 0 2 0 0 1 1 2 2 0 0 0 1 0 1 0 0 0 1 1 0 0 1 0 1 2 0 0 0 2 0 0 2 1 0 2 0 1 0 0 0 0 2 1 1 1 1 1 0 0 1 1 2 2 0 1 1 0 0 2 0 1 0 0 0 2 2 0 0 0 2 0 0 1 0 0 0 1 1 1 1 0 1 0 1 1 0 1 1 0 0 1 1 1 1 0 0 0 0 0 0 0 0 0 2 0 2 0 0 0 0 1 0 1 2 0 0 1 1 0 1 2 0 0 0 0 0 0 1 2
73 1 0 2 0 0 1 2 0 0 0 0 0 0 0 0 0 0 0 2 0 1 0 0 2 0 1 0 1 1 1 1 2 1 0 0 2 2 1 0 1 0 1 1 2 1 0 0 2 0 0 1 2 2 0 0 0 0 0 0 2 0 0 1 0 0 0 1 0 0 0 0 1 0 1 2 1 0 1 1 1 0 0 1 0 0 0 1 1 2 1 1 1 1 0 0 0 1 1 2 2 0 1 1 2 0 2 2 0 2 0 2 0 1 0 1 0 1 0 1 2 0 2 2 0 0 1 1 2 1 0 1 0 1 1 1 0 0 0 1 0 2 0 0 1 2 0 0 0 0 0 0 0 0 1 0 0 0 0 1 1 1 0 0 0 1 2 1 0 2 1 0 0 1 2 0 0 1 1 1 0 0 0 0 1 0 0 1 0 0 1 2 1 1 1 1 2 0 0 0 0 2 0 1 1 0 1 0 1 0 1 0 1 0 0 2 0 2 0 2 0 0 0 0 0 0 2 1 0 1 0 0 0 0 0 0 1 1 1 1 0 0 2 0 2 0 0 0 2 0 0 0 1 0 0 1 2 0 0 0 0 0 0 0 2 0 2 0 2 1 0 2 1 2 0 0 1 1 2 0 0 1 0 2 0 1 0 2 0 2 0 0 1 0 2 0 1 0 0 1 0 0 2 0 2 0 0 2 2 0 0 2 0 0 1 1 0 1 0 0 0 0 0 2 1 0 0 0 1 0 1 1 0 2 0 0 0 2 0 0 0 1 2 1 0 0 1 1 2 2 0 0 0 1 1 0 1 1 0 0 0 0 2 1 2 0 0 0 1 1 1 1 1 1 1 1 0 1 0 0 0 1 0 0 0 1 2 0 0 0 0 1 0 0 2 0 0 0 1 1 0 1 0 2 2 1 0 0 0 0 1 0 1 0 1 1 0 1 0 0 0 1 0 1 1 1 1 0 0 0 0 1 0 2 0 1 1 1 0 0 1 0 1 1 2 1 1 1 1 1 0 1 0 2 1 0 1 2 2 1 1 0 0 1 0 1 1 2 0 0 0 0 2 0 1 0 1 1 0 0 1 0 0 1 0 0 0 1 2 1 1 2 0 2 2 0 0 2 2 2 0 2 1 1 1 0 2 1 2 1 2 1 1 0 1 0 0 1 0 1 1 2 1 1 1 1 1 0 0 2 2 0 0 1 0 0 1 1 1 0 0 0 1 1 1 0 2 0 2 0 1 1 0 2 2 0 0 1 1 0 1 0 0 0 0 0 2 2 1 0 0 0 1 0 0 0 0 2 0 2 0 0 0 1 0 0 1 0 0 0 1 0 1 0 0 0 0 1 1 0 1 1 0 1 0 2 1 0 0 1 0 0 0 0 0 0 1 0 1 1 0 1 0 0 0 0 1 0 0 0 2 0 0 1 2 0 1 0 2 2 1 1 0 2 2 0 0 0 1 1 0 2 0 0 0 2 2 2 2 0 0 0 1 1 1 1 0 2 1 0 0 0 0 1 1 1 2 0 0 0 1 1 0 1 1 1 0 1 0 1 0 1 0 1 1 0 2 1 0 1 0 0 0 1 1 0 1 1 1 1 0 0 0 0 0 1 1 2 1 1 0 0 1 1 1 0 0 0 0 0 0 0 0 2 1 1 1 0 0 1 1 0 0 1 1 0 1 1 0 0 0 0 0 0 0 2 0 0 0 0 0 0 1 0 1 0 2 2 0 2 1 0 0 0 0 1 1 0 1 1 0 1 0 0 0 1 1 2 1 2 0 1 2 2 2 1 0 0 0 0 0 1 1 2 1 1 2 1 0 1 1 0 0 0 2 2 0 0 2 2 2 2 1 0 0 0 0 2 0 0 1 1 1 0 0 0 0 0 1 0 1 1 0 0 0 0 0 0 0 0 0 1 0 2 2 0 0 0 0 0 1 1 0 0 0 1 1 1 1 0 0 1 1 0 1 0 0 1 2 2 2 0 0 0 0 0 1 0 0 2 0 0 0 1 2 0 2 1 1 0 1 1 2 0 2 1 0 0 2 0 1 0 0 0 1 1 1 2 2 1 0 1 1 2 2 1 1 0 0 0 0 2 0 2 0 0 0 0 1 1 1 0 1 1 0 0 0 0 0 0 2 0 2 0 1 0 1 0 0 0 2 0 0 0 0 1 0 0 0 1 0 0 1 0 0 1 0 1 1 1 1 0 0 1 0 0 1 0 0 2 0 1 0 1 0 0 0 0 0 0 0 0
74 0 0 1 0 0 1 2 0 1 0 1 1 1 0 1 0 0 0 1 0 1 0 0 2 0 0 2 0 0 2 1 1 2 0 1 1 2 1 0 0 0 0 0 1 1 0 0 1 1 1 1 0 1 0 0 0 0 2 0 1 1 0 0 0 0 0 2 0 0 0 0 1 0 1 2 1 0 2 1 0 0 0 1 1 0 0 0 2 2 0 1 2 1 0 0 1 0 0 1 1 1 0 0 2 1 2 2 0 2 0 1 0 0 0 0 0 0 1 1 1 0 2 1 0 0 1 0 0 0 1 0 0 1 1 1 0 0 0 1 2 1 0 0 0 1 0 0 0 0 0 1 0 0 0 0 0 2 0 0 0 0 0 0 2 2 1 1 0 0 0 1 1 0 1 1 1 1 1 1 0 1 1 1 2 0 2 1 0 0 1 1 1 1 1 0 0 0 0 1 0 1 1 1 1 0 1 0 0 0 1 0 0 0 0 2 1 1 2 0 2 2 0 0 1 0 2 1 0 1 0 0 1 2 1 2 0 2 2 0 0 0 1 0 2 1 1 0 2 0 0 0 1 0 0 2 2 1 0 1 1 1 0 0 1 0 0 0 1 0 1 1 0 1 0 0 0 2 2 0 1 0 1 2 0 0 0 2 0 2 0 0 0 0 2 0 2 0 0 1 0 0 2 0 1 0 0 2 0 0 0 1 0 0 2 0 0 0 0 0 2 0 1 1 1 0 1 0 2 0 2 1 0 2 0 0 0 1 1 1 1 1 2 1 0 0 0 0 1 0 0 0 0 1 0 1 1 1 0 1 0 0 1 0 1 1 0 2 2 0 0 0 1 2 0 0 0 0 0 0 1 0 0 0 0 0 0 0 0 0 0 0 1 0 2 0 1 0 0 1 0 1 0 2 2 0 0 0 0 0 0 1 1 0 1 0 1 1 0 0 0 2 1 0 0 2 1 0 2 1 2 0 0 2 0 1 1 1 1 2 1 0 2 0 1 0 1 0 0 0 1 0 0 2 1 1 1 1 0 1 1 0 0 0 0 1 1 1 0 0 0 0 1 1 1 0 0 1 1 0 0 0 0 0 0 1 0 2 2 1 0 2 1 0 0 0 0 2 2 2 0 2 0 2 0 0 2 0 0 1 0 1 0 0 1 0 0 1 0 1 1 1 0 0 0 1 1 2 0 2 0 2 0 0 2 0 0 0 2 2 0 0 2 2 2 0 2 2 0 0 0 0 1 2 0 0 1 0 0 1 0 0 1 0 1 1 0 0 0 1 0 0 2 0 0 2 2 2 1 1 0 0 0 2 0 0 0 0 1 1 1 0 1 1 1 0 1 1 1 0 0 2 1 0 0 2 1 2 0 2 0 0 0 0 0 1 0 0 0 0 0 0 0 1 0 0 1 2 0 0 1 0 0 0 1 0 0 0 0 2 0 2 0 2 2 0 0 1 1 0 1 1 0 1 1 2 1 1 1 0 0 0 1 0 0 0 0 2 2 0 1 0 0 1 1 1 2 0 1 1 2 1 0 0 0 1 0 0 0 1 0 1 0 2 0 0 2 2 0 2 1 0 0 0 0 0 1 1 0 0 1 1 1 0 0 0 1 0 0 0 0 0 0 2 2 0 0 1 1 1 2 0 1 1 1 1 0 0 0 1 1 0 0 1 1 1 2 2 0 0 1 1 0 0 0 1 1 0 2 1 0 1 1 0 0 0 1 0 0 0 0 0 1 0 0 0 0 0 2 2 1 0 0 0 0 2 0 2 1 2 0 1 2 1 0 0 0 0 0 0 0 0 0 1 2 2 1 0 0 2 2 0 0 0 1 1 0 1 1 1 0 1 1 1 0 0 0 1 0 1 0 0 2 1 0 1 0 1 1 0 1 1 1 0 1 1 0 0 0 0 0 0 0 2 2 0 0 0 1 0 1 2 2 1 1 1 0 0 1 0 1 0 1 0 1 0 0 1 1 1 2 0 0 0 0 0 0 1 0 2 0 1 0 0 2 0 2 1 0 0 0 1 0 0 1 1 1 1 0 1 0 0 0 0 0 2 2 1 2 1 1 0 2 2 1 1 1 1 0 0 1 1 0 1 1 0 0 1 1 0 0 0 1 0 0 1 0 0 0 1 1 1 2 0 0 0 0 0 0 0 2 0 0 0 1 1 1 0 0 0 2 0 0 0 1 0 2 2 1 1 1 0 0 2 0 1 2 0 0 1 1 1 0 2 0 0 0 0 0 0 0 2
75 0 0 1 0 0 1 2 0 1 0 0 1 1 0 0 1 0 0 0 2 0 0 0 2 0 2 2 1 1 2 0 1 0 0 0 2 1 0 0 1 0 1 1 1 1 1 0 1 0 0 0 1 1 1 0 0 0 1 0 1 0 1 1 0 1 1 2 0 0 0 2 2 0 2 2 0 1 1 0 1 0 0 0 0 0 0 0 2 2 0 1 1 0 0 0 0 2 2 2 2 0 1 1 2 0 2 1 1 1 0 2 0 0 0 0 0 0 1 1 1 0 2 0 0 2 0 2 2 2 0 0 0 0 0 0 0 1 0 0 1 1 0 0 2 2 0 0 0 1 0 1 0 0 0 0 1 0 0 2 0 2 0 0 0 1 1 0 1 2 0 0 0 1 2 0 0 1 1 1 0 1 0 0 1 0 1 1 1 0 0 1 0 1 2 0 0 0 0 0 0 0 1 2 2 0 1 0 0 0 1 0 0 0 0 2 0 1 2 0 2 0 0 0 0 0 1 1 1 0 1 1 0 0 0 0 0 1 2 0 0 0 2 0 2 1 1 0 1 1 1 1 1 0 0 2 1 0 0 0 0 0 0 0 1 0 1 1 2 2 1 0 1 2 0 0 0 1 2 0 1 0 0 2 0 0 0 1 1 2 0 1 0 0 1 0 2 1 0 1 0 0 1 1 0 0 1 1 1 0 0 1 0 1 2 0 0 0 1 1 1 1 0 2 1 0 1 1 0 1 2 1 0 1 0 0 0 0 2 0 0 1 1 2 1 0 0 0 1 1 0 0 0 0 2 0 0 1 0 0 0 0 1 0 1 1 0 1 1 1 1 1 0 2 0 0 0 1 1 0 0 0 0 0 0 0 0 0 0 1 0 0 1 0 2 0 1 1 1 1 0 1 0 2 2 0 0 1 0 0 0 0 1 0 1 1 0 0 0 1 0 0 0 0 0 2 0 0 0 0 0 0 2 0 2 0 0 0 0 0 2 0 1 1 1 2 1 1 1 1 0 0 0 2 1 1 1 1 1 1 1 0 0 0 0 1 1 1 0 0 0 0 2 2 1 1 0 1 1 0 1 1 0 1 1 0 1 1 2 1 0 2 1 1 1 0 0 2 2 2 2 2 2 0 2 0 1 1 0 1 0 2 0 0 1 0 0 2 0 1 1 2 0 2 1 2 0 1 1 2 1 0 0 0 0 0 2 1 1 1 0 1 0 0 0 1 0 0 2 0 1 1 1 2 0 0 0 0 1 0 0 0 0 0 0 0 2 1 1 1 1 1 0 0 0 0 2 2 0 1 0 0 0 2 0 1 2 0 1 1 0 1 1 0 0 1 0 0 0 0 2 2 1 0 1 1 0 2 0 2 0 0 1 2 1 1 0 0 0 0 0 0 0 1 0 0 0 2 0 0 1 0 0 1 2 0 1 0 0 0 0 1 0 1 1 1 1 2 1 0 1 1 1 1 1 2 1 2 2 0 0 0 2 1 1 1 1 1 0 1 0 1 0 0 0 1 1 0 2 2 0 0 0 2 1 2 1 0 1 0 0 0 1 2 1 0 2 2 0 1 0 0 0 0 1 0 1 1 1 1 1 0 0 0 0 0 0 1 0 0 0 0 1 2 1 1 2 0 0 0 1 0 0 2 1 1 0 0 0 2 1 2 1 0 2 0 2 1 0 0 0 0 0 0 0 1 1 0 1 0 0 1 1 0 0 0 1 2 0 2 1 0 0 1 0 0 1 0 0 1 0 0 0 0 1 2 0 2 0 2 0 2 2 2 0 0 0 0 1 0 0 1 0 2 2 1 1 0 1 2 1 0 0 0 1 1 1 1 1 0 0 0 1 0 0 0 0 1 0 0 0 0 2 0 0 1 1 1 1 0 1 1 1 0 1 1 0 0 0 0 1 0 0 2 2 0 0 0 0 0 0 1 1 0 0 2 0 0 0 0 1 1 2 0 2 1 1 2 0 0 1 1 0 0 0 0 0 0 1 0 1 1 0 0 2 0 2 0 0 0 0 2 1 0 2 1 0 1 1 1 0 0 0 0 1 1 1 0 1 0 1 0 1 1 2 1 1 1 0 0 0 2 1 2 0 0 0 0 1 0 0 0 1 0 0 1 0 0 2 1 2 0 2 1 1 0 2 1 0 1 1 0 0 0 2 0 1 0 0 1 0 1 0 0 0 0 1 0 2 0 0 0 0 1 0 0 0 1 1 1 0 0 0 2 1 0 0 0 2 0 0 0
76 0 0 2 0 1 1 2 0 1 0 1 0 0 0 0 0 0 0 0 1 0 0 1 1 0 1 1 0 0 1 2 1 2 0 0 2 2 1 1 1 1 1 0 0 1 0 0 0 1 1 1 0 0 2 0 0 0 2 0 2 0 0 2 0 1 0 1 0 0 1 1 2 0 2 2 0 1 2 1 0 0 0 0 0 0 0 1 2 2 1 1 2 1 1 1 1 1 1 0 0 1 1 1 1 0 2 1 1 1 1 1 1 1 1 1 1 0 1 1 1 0 2 1 0 0 1 1 1 1 1 0 0 0 1 0 0 0 0 0 0 2 1 0 1 1 0 0 0 1 0 2 1 2 0 0 0 1 0 1 1 0 0 2 1 1 1 1 0 2 1 0 1 2 2 1 0 0 0 0 0 0 1 1 2 0 2 1 0 0 0 0 0 1 2 0 2 0 0 1 1 0 0 1 1 0 2 0 2 0 2 0 0 0 0 2 0 1 1 1 1 0 0 0 0 0 2 1 1 1 0 0 0 0 0 0 0 2 2 0 0 0 2 1 1 0 0 0 0 1 0 0 1 0 0 1 2 1 1 0 0 0 0 0 0 0 0 1 1 1 1 1 0 1 0 0 0 2 1 0 0 1 0 2 1 0 1 1 1 2 0 1 0 0 2 0 2 1 0 0 0 0 2 0 0 0 0 2 1 0 1 2 0 0 2 0 1 1 0 0 0 0 2 2 0 0 1 0 0 1 1 1 0 1 0 1 1 1 1 0 0 1 0 1 2 1 0 1 2 1 1 1 0 1 1 0 1 2 0 2 0 0 1 1 0 1 0 2 2 0 0 0 1 2 1 0 0 1 0 0 0 0 0 0 0 0 0 0 0 0 0 0 0 1 2 0 1 2 2 2 0 2 0 1 1 0 0 1 0 0 0 1 2 0 2 1 0 0 0 0 0 2 0 0 1 2 1 0 2 1 2 0 0 1 0 0 1 1 0 0 1 0 1 1 0 2 1 1 1 0 1 1 0 2 2 2 2 0 1 2 1 0 1 0 0 1 1 2 0 1 1 1 1 2 1 0 0 0 0 0 0 0 0 0 0 1 0 1 2 0 0 2 1 0 1 0 0 1 1 2 1 2 1 1 1 0 2 1 1 2 0 0 0 0 1 0 0 2 0 1 2 2 0 2 0 2 0 0 0 1 1 0 0 0 0 0 1 2 0 2 0 1 1 0 0 0 1 1 2 0 1 1 1 2 0 0 1 2 0 0 0 1 0 0 0 0 1 2 0 0 0 0 0 0 0 0 0 2 0 2 0 0 0 2 0 0 2 0 2 0 0 0 1 0 0 1 0 0 0 0 0 2 1 0 0 1 1 1 0 2 0 0 0 0 0 0 0 0 0 0 0 0 0 0 0 1 1 2 0 0 2 0 0 0 2 0 0 0 0 1 0 2 0 1 2 1 1 1 0 0 1 1 1 0 1 2 2 1 1 0 0 0 2 1 1 1 0 2 1 1 1 0 1 1 0 2 2 1 1 1 0 1 0 2 0 2 2 1 1 0 1 0 0 1 1 0 1 2 0 2 0 1 0 0 1 0 1 1 0 0 0 0 0 1 0 1 0 2 0 0 0 0 2 2 1 2 2 0 1 0 2 1 1 1 1 1 2 0 1 2 1 1 0 0 1 0 1 0 0 0 0 0 2 1 2 1 0 0 2 0 0 1 0 0 0 0 2 1 0 2 0 2 1 0 0 0 1 0 0 0 0 2 0 0 0 2 0 2 0 2 0 2 2 2 1 1 0 1 0 0 2 2 2 2 0 0 0 0 1 1 1 0 0 0 1 1 1 1 1 1 1 1 0 2 0 0 0 1 1 0 1 0 2 0 0 1 1 1 0 0 0 0 2 0 2 1 1 0 0 0 0 0 0 2 2 0 0 2 0 0 0 0 1 1 0 2 0 1 2 0 1 0 1 0 1 1 1 0 1 1 2 0 0 0 0 0 1 0 0 2 0 1 1 0 2 0 2 2 0 0 0 2 1 0 1 1 1 0 1 1 1 0 0 0 1 1 1 0 1 0 0 2 2 1 1 1 1 0 0 1 0 2 1 2 0 0 0 2 2 0 0 0 2 1 1 2 0 0 0 0 2 0 2 0 1 0 1 1 0 0 2 0 0 1 1 1 0 0 0 0 2 0 0 0 0 2 0 1 1 0 0 0 0 0 0 0 1 0 0 2 0 0 0 1 0 1 0 0 1 0 0 0
77 1 0 1 0 0 1 1 1 1 0 0 0 0 0 0 0 0 0 1 0 1 0 0 2 0 0 1 0 0 1 1 1 1 2 1 2 0 0 0 1 0 1 1 2 2 0 0 2 0 0 0 1 0 1 1 0 0 2 1 2 0 0 2 1 0 1 0 0 0 0 1 1 1 1 2 1 0 1 1 1 0 0 1 0 0 0 0 0 2 0 0 1 0 0 0 1 1 0 1 0 0 1 1 2 1 2 2 0 2 0 1 1 2 2 2 2 1 0 1 2 0 2 2 0 0 2 0 2 0 1 1 0 1 0 1 0 0 1 0 1 1 0 0 0 0 0 0 0 1 0 1 0 0 0 0 1 1 0 1 1 0 1 0 0 1 0 1 0 2 1 0 1 2 1 0 0 1 1 1 0 0 2 2 2 0 2 0 0 0 0 1 1 0 1 1 1 0 0 0 0 1 0 2 1 1 2 0 2 1 2 0 2 0 0 2 0 0 1 0 2 1 1 0 1 1 1 1 0 1 0 0 0 0 0 0 0 1 2 0 0 0 1 1 2 0 0 0 2 0 0 1 1 0 0 1 1 2 0 1 1 1 1 1 1 0 0 1 1 1 0 1 0 2 0 0 0 2 2 0 0 2 0 1 1 0 0 1 1 2 0 1 0 0 2 0 1 1 0 1 0 0 1 1 1 0 1 1 0 0 0 0 0 0 0 0 0 0 1 1 1 1 1 2 2 0 1 0 0 1 1 1 0 1 0 0 0 0 2 0 0 1 2 2 0 0 1 0 1 1 1 0 0 1 0 1 1 0 1 1 1 1 1 1 1 0 0 1 1 1 1 1 0 2 0 0 0 2 1 0 0 1 0 0 0 1 1 0 0 0 0 0 1 0 2 0 1 0 0 0 0 0 2 2 0 0 2 0 1 0 0 1 2 0 2 1 0 0 0 1 0 1 1 1 0 2 0 0 1 1 1 0 0 2 0 2 0 1 0 0 2 0 1 1 1 2 1 0 0 0 0 2 0 2 1 1 1 0 1 0 2 0 0 0 0 0 0 0 0 2 0 0 2 0 0 1 0 2 1 0 1 0 0 1 0 0 0 2 2 2 0 2 0 1 0 0 2 0 0 2 2 2 2 0 2 0 0 2 0 1 0 1 0 0 1 1 0 1 0 1 1 1 2 2 2 2 0 1 0 1 1 1 0 0 0 1 1 1 0 2 0 1 0 1 1 0 2 2 0 0 0 1 1 2 0 0 1 2 0 2 0 0 1 0 1 1 0 2 0 0 0 0 0 0 1 0 1 2 0 1 0 0 1 1 0 1 2 0 1 0 0 1 1 0 0 1 0 1 1 0 1 1 0 0 0 2 2 0 1 0 1 0 0 0 0 0 0 0 0 0 0 0 0 0 0 1 1 1 0 0 0 0 1 2 2 1 0 1 0 1 1 0 0 2 2 1 2 2 2 0 1 0 1 1 1 1 1 2 1 0 0 0 2 2 2 1 0 1 1 0 0 2 0 0 0 1 1 0 1 1 0 1 0 2 0 2 2 0 0 1 0 1 0 1 1 0 2 2 0 2 1 1 0 0 1 0 2 2 0 0 1 1 0 0 0 0 1 1 0 0 0 0 0 2 1 0 0 0 1 0 0 0 0 2 0 0 1 0 0 0 0 0 0 1 1 0 1 0 0 0 0 0 0 1 0 1 1 0 2 0 0 1 0 0 0 1 2 0 0 0 0 0 0 1 1 0 2 0 1 1 0 1 0 0 0 2 0 2 2 2 0 0 2 2 1 1 1 1 0 0 1 1 0 2 2 1 2 2 0 0 0 0 0 0 2 2 0 0 2 2 2 2 0 1 0 0 0 1 1 0 1 0 1 0 0 0 0 0 1 0 1 1 1 0 2 0 1 0 0 0 1 0 0 1 1 0 0 0 1 0 1 2 1 0 0 1 0 0 2 0 1 0 1 1 2 1 0 1 1 1 1 0 0 0 0 0 1 0 0 1 0 1 1 0 2 1 1 2 0 1 0 0 0 2 2 1 0 1 0 2 0 0 1 1 1 1 1 1 0 0 0 0 2 1 1 1 0 1 1 0 1 1 0 1 0 0 0 0 2 1 0 0 2 0 0 0 0 0 0 0 2 0 0 0 2 0 2 1 0 1 1 0 0 0 1 1 1 0 0 1 1 0 0 0 1 1 1 0 2 1 1 1 0 0 0 0 0 0 0 1 0 0 1 2 0 0 0 0 0 0 0 0
78 0 1 1 0 0 1 1 0 0 0 2 0 0 0 0 0 0 0 1 0 1 0 0 2 0 0 2 0 0 2 0 2 1 0 0 2 0 0 0 1 0 1 1 1 1 1 0 2 0 0 0 1 1 1 0 0 0 1 0 0 2 0 2 0 0 0 1 0 0 0 0 2 0 2 2 0 1 2 1 1 0 0 0 2 0 0 0 2 2 0 1 1 0 0 0 0 1 0 2 1 0 2 2 2 0 2 1 1 1 0 2 0 1 1 1 1 0 0 2 2 1 2 2 0 1 0 1 2 2 0 0 0 0 0 0 0 0 0 2 1 1 0 0 0 0 0 0 0 0 0 2 0 0 0 0 1 1 1 0 0 0 1 0 1 2 1 1 0 1 0 1 1 1 2 1 1 1 1 1 0 0 1 1 2 1 1 0 0 0 0 1 1 0 0 1 2 0 1 0 0 1 0 2 2 0 0 0 1 0 1 1 1 0 0 2 2 0 1 1 1 1 0 1 2 1 1 0 0 0 0 0 1 1 1 0 1 2 2 0 0 0 2 0 1 0 0 0 2 0 0 1 1 0 0 1 0 1 1 0 0 0 0 0 0 0 0 1 1 1 0 1 2 2 0 1 0 2 1 0 0 1 1 1 1 0 0 1 0 1 1 1 0 1 2 1 1 0 0 2 0 0 2 0 1 0 0 2 1 0 0 1 0 1 0 0 0 1 0 0 0 0 2 0 1 0 1 0 1 0 2 2 0 2 0 0 0 0 2 0 0 1 2 2 0 0 2 0 2 1 0 0 0 2 0 0 2 1 0 2 0 0 1 0 1 0 1 1 2 0 0 0 1 2 1 0 0 1 0 0 2 0 1 1 2 0 1 0 0 0 0 0 2 0 2 0 2 0 0 0 0 0 2 2 1 1 1 0 1 0 0 1 1 0 1 0 0 0 0 0 0 0 1 0 1 2 2 0 0 1 1 0 0 0 1 1 0 2 0 1 2 0 1 1 2 0 0 0 0 1 0 0 0 2 2 2 2 0 1 1 0 0 1 1 0 1 1 2 0 0 0 0 2 2 1 1 0 2 0 2 2 1 0 0 0 1 0 2 2 1 0 2 1 0 1 0 0 1 1 2 2 2 1 1 1 0 1 0 1 1 1 0 0 0 1 1 0 2 0 1 0 2 0 2 0 2 0 1 0 2 1 1 0 1 0 0 2 1 0 1 0 0 1 0 0 0 2 0 2 0 1 1 0 1 1 1 1 0 2 0 1 0 0 0 0 0 0 1 1 0 1 1 0 0 0 0 2 2 0 2 0 0 0 1 0 0 1 0 0 0 0 0 0 1 1 0 1 0 0 0 0 2 0 1 0 2 1 2 0 2 0 0 0 1 0 0 0 0 1 1 0 0 0 1 0 0 1 1 0 0 1 0 0 2 1 1 1 0 0 2 1 1 0 0 1 0 0 2 1 0 0 2 0 1 1 2 1 2 1 0 0 0 2 1 1 1 0 2 0 1 0 0 0 0 0 2 2 0 0 0 0 1 0 0 0 2 0 1 0 0 1 0 1 1 1 0 1 2 0 2 1 1 0 0 0 0 0 1 0 0 1 0 0 1 0 0 1 1 1 1 1 0 1 2 2 1 1 0 0 0 1 0 0 2 0 0 0 0 0 0 0 0 0 0 1 0 1 1 0 0 0 0 1 0 0 0 0 0 2 1 0 0 2 1 0 1 2 1 0 2 0 0 0 2 1 0 2 0 0 1 0 1 0 0 0 0 2 1 0 1 1 2 2 2 0 0 0 1 0 0 1 2 0 2 2 1 0 0 1 2 1 0 2 2 0 2 0 1 1 1 1 1 0 1 0 0 0 0 0 1 1 1 0 1 0 1 0 0 0 0 0 0 1 1 1 0 1 0 0 0 0 0 0 2 2 0 0 0 0 1 0 1 0 0 0 1 1 0 1 0 1 0 0 0 1 0 0 0 2 2 2 0 0 0 0 0 1 0 0 1 0 2 1 1 2 0 2 2 0 1 0 1 1 0 2 1 1 0 0 2 0 0 1 1 2 0 1 1 1 1 0 0 1 1 1 1 0 1 1 1 1 1 0 2 0 0 0 0 1 1 0 0 2 0 0 0 0 0 0 0 2 0 2 0 1 1 1 0 0 0 2 0 0 0 2 0 0 0 0 0 0 0 0 0 0 0 2 0 2 0 0 0 0 1 0 0 0 0 0 2 0 0 1 2 1 0 0 0 0 0 1 1
79 0 0 1 0 0 0 2 0 0 0 0 0 0 0 0 0 0 1 1 0 1 0 1 1 0 1 2 0 0 2 0 1 1 0 2 2 0 1 0 1 0 0 0 2 0 2 0 2 0 0 0 0 0 2 0 0 0 1 1 1 0 1 2 0 0 1 0 0 0 1 1 2 0 1 2 1 2 2 0 1 0 1 1 1 0 0 0 1 2 0 1 1 1 0 0 0 1 0 2 1 0 1 0 2 0 2 1 1 1 0 1 1 2 1 2 1 0 0 2 2 0 2 1 0 1 1 1 2 1 2 0 1 1 0 0 0 0 0 1 1 1 0 1 0 0 0 0 0 0 0 1 0 0 1 0 1 1 0 0 1 1 0 2 2 2 2 0 1 1 0 0 0 2 1 0 0 0 0 0 0 0 0 0 1 1 0 0 0 0 0 1 0 0 0 1 1 0 0 1 1 0 0 1 1 0 1 0 2 0 1 0 1 0 0 2 0 0 2 0 2 0 0 0 0 0 0 1 0 1 0 0 0 0 0 0 0 2 2 0 0 2 2 0 1 0 0 0 2 0 0 2 1 0 0 1 0 1 0 0 0 0 0 0 1 0 0 1 2 1 1 1 0 1 2 1 0 1 1 0 1 1 1 1 0 1 1 2 0 2 0 0 0 0 2 0 2 0 0 1 1 0 2 0 0 0 0 2 2 0 0 1 0 1 1 0 0 1 0 1 1 1 1 0 1 0 1 1 1 2 1 1 0 1 0 0 0 1 1 1 0 1 1 2 1 0 1 0 2 1 0 0 0 1 1 0 1 0 0 1 0 0 1 0 1 1 0 1 1 1 1 1 1 2 1 1 0 2 0 0 0 2 0 0 0 0 0 0 0 1 0 0 0 0 2 0 0 1 0 0 0 0 1 2 1 0 1 0 1 0 0 1 0 1 1 0 0 1 0 0 0 2 2 0 2 2 2 0 2 1 2 0 1 1 1 1 0 0 0 0 0 0 2 0 0 1 2 1 1 1 0 0 0 2 1 1 2 1 1 0 0 0 0 1 0 1 1 1 0 0 1 1 1 1 0 0 0 2 0 1 1 0 0 2 1 0 1 2 2 1 0 2 0 2 0 0 1 1 0 1 1 2 0 2 0 0 2 1 0 1 0 1 1 0 1 0 0 2 0 2 1 2 1 1 1 1 1 2 0 2 0 2 0 1 0 0 2 0 0 2 1 0 2 2 2 0 2 1 2 0 1 1 1 2 0 1 0 0 0 1 0 0 0 1 0 0 1 1 1 0 0 0 1 0 0 0 0 1 0 1 0 0 0 1 1 0 0 2 0 0 0 0 0 0 0 1 0 1 1 0 1 1 1 2 0 2 0 2 0 1 0 0 0 0 0 0 0 0 0 0 0 0 0 1 0 1 1 1 0 0 1 0 0 2 0 0 0 0 0 2 0 1 0 2 2 0 0 1 0 0 1 0 1 1 1 2 1 2 2 0 0 0 1 0 0 0 0 2 1 1 0 1 0 1 1 1 2 0 0 0 1 1 0 0 0 0 0 0 1 1 0 1 0 2 0 0 1 2 0 2 0 2 0 0 1 0 0 2 0 1 0 0 0 0 0 1 0 2 0 0 0 0 0 2 0 1 1 0 0 0 2 0 0 2 0 0 1 0 0 2 2 0 1 0 1 0 1 0 0 0 1 1 0 0 0 0 0 0 0 0 0 0 2 1 0 0 2 2 0 1 1 0 1 1 1 0 0 0 1 1 1 1 0 0 0 2 0 2 0 2 0 2 1 2 1 1 0 0 0 0 0 1 0 1 2 2 2 0 1 2 1 0 0 0 1 1 0 0 2 1 0 2 1 0 0 0 0 1 0 0 0 0 1 1 0 1 0 1 2 0 1 1 0 0 0 0 0 0 0 0 0 0 0 2 2 0 0 0 0 0 0 0 0 0 0 0 0 0 1 0 0 0 0 0 1 0 0 1 1 2 2 0 1 0 1 1 0 0 1 1 1 2 1 0 2 0 2 2 0 1 0 1 0 0 2 0 0 0 1 1 1 0 0 0 0 1 1 1 0 0 0 1 1 2 0 0 1 0 1 0 1 1 1 1 0 0 1 1 1 1 0 0 1 1 0 1 0 0 1 0 2 0 2 1 0 0 1 1 0 2 1 1 0 2 0 2 0 0 0 0 1 0 0 0 1 1 0 1 1 1 1 1 0 0 0 0 0 0 1 1 0 1 1 1 0 0 0 1 1 0 1 1
80 1 0 1 0 0 0 2 0 1 0 1 1 2 0 2 0 0 1 0 1 0 0 0 2 0 1 2 0 0 2 0 0 1 0 0 2 1 0 0 1 0 0 0 1 0 0 0 0 1 1 2 1 2 1 0 1 0 0 0 0 1 0 2 1 1 0 1 0 0 0 1 1 0 1 2 1 0 2 2 0 0 1 1 2 0 1 0 1 2 0 0 2 1 0 0 1 1 1 2 2 0 2 2 2 0 2 1 1 1 0 2 1 2 1 2 1 0 2 0 0 0 2 0 0 2 0 2 2 2 1 0 0 0 1 0 0 0 1 0 1 2 0 0 1 2 0 0 0 1 0 1 0 1 0 0 1 0 0 1 0 1 0 2 0 1 1 0 0 0 0 1 2 1 1 0 0 1 0 1 0 1 0 0 1 1 0 1 0 0 1 1 2 0 0 2 2 0 0 0 0 1 0 1 0 1 1 0 0 0 1 0 1 1 0 2 0 2 2 0 2 2 0 0 1 0 1 2 1 1 0 0 0 0 0 0 0 1 1 1 0 0 1 1 2 0 0 0 2 0 0 1 1 0 0 0 0 2 1 1 1 1 0 0 0 0 0 0 1 1 1 0 1 2 0 1 0 1 1 0 1 1 0 1 1 1 0 1 0 1 1 0 1 0 2 0 2 2 0 2 0 0 2 0 1 0 0 1 0 0 0 1 0 2 2 0 0 0 0 0 2 2 1 2 0 0 1 0 2 1 1 1 0 2 0 0 0 1 1 0 1 1 2 1 1 1 0 1 2 2 0 0 0 0 0 2 0 2 0 2 0 0 2 2 1 1 1 0 0 2 2 2 0 2 1 0 0 1 0 0 0 1 0 0 0 0 0 0 0 0 0 1 0 0 2 1 0 1 0 0 0 0 1 1 0 0 1 0 0 0 0 0 0 0 0 0 2 0 0 1 0 0 1 0 2 2 1 1 2 0 2 0 2 0 2 0 0 0 0 1 1 0 1 0 1 1 1 1 1 1 0 0 0 2 1 0 1 2 1 2 2 0 0 1 0 1 1 2 0 1 1 1 2 0 1 0 1 2 0 1 0 0 0 2 1 0 1 0 2 0 1 2 1 0 0 0 0 1 1 2 1 2 2 0 2 0 0 0 1 1 1 0 0 1 0 0 1 1 0 2 2 1 0 1 0 1 1 2 0 2 0 2 0 1 0 1 1 0 0 1 1 1 1 1 1 1 1 1 1 0 1 2 0 1 1 2 0 0 2 0 2 0 1 0 0 0 1 1 0 0 1 2 0 0 1 0 1 2 0 1 0 0 0 0 0 0 0 2 0 0 0 0 1 0 1 0 1 1 1 0 1 1 2 0 0 1 2 2 0 2 0 0 0 0 0 0 0 0 0 0 0 0 0 0 0 1 2 1 0 0 1 0 1 2 1 1 0 0 1 1 0 1 0 1 2 1 1 1 1 0 1 1 1 1 1 1 1 2 2 0 0 0 0 0 0 0 0 2 1 1 1 1 1 0 0 1 1 0 0 0 0 0 0 1 0 1 1 0 0 0 0 0 0 0 1 0 1 2 0 2 0 0 0 0 1 0 0 2 0 0 0 0 0 0 1 0 1 1 0 0 0 0 1 2 1 1 1 0 0 0 2 0 0 2 1 1 1 0 0 0 0 1 0 0 1 0 0 0 0 1 1 1 0 1 0 0 1 0 0 0 0 0 2 0 0 1 2 1 0 2 1 0 1 1 1 0 1 0 2 2 1 0 1 1 1 2 0 0 0 0 2 2 2 2 2 2 0 1 0 0 1 2 1 1 1 1 0 1 0 0 0 0 1 1 0 1 1 1 0 0 0 0 1 1 0 0 0 0 0 1 1 1 2 0 0 0 0 1 1 0 1 1 0 0 0 0 0 0 0 0 0 0 0 1 1 0 1 0 0 0 2 2 1 0 0 1 0 1 2 0 0 0 1 1 1 2 0 1 1 0 1 0 0 0 0 0 0 0 1 2 1 1 1 1 2 0 2 2 1 0 1 1 0 0 1 1 1 1 0 1 1 1 1 1 1 2 2 2 2 2 0 0 2 2 0 1 2 2 1 0 1 1 0 1 1 0 0 1 1 0 0 0 1 1 0 1 0 0 1 0 2 0 1 0 1 0 1 0 0 1 1 1 0 0 1 1 1 0 1 1 0 0 1 1 0 0 2 1 1 0 0 0 0 1 0 1 1 0 1 1 0 0 0 1 0 0 0 0 0 0 1 2
81 1 0 1 1 1 1 1 1 1 0 0 1 1 0 1 0 0 1 1 1 1 0 0 2 0 1 2 1 1 0 2 2 2 0 2 0 2 0 1 0 0 1 1 1 0 0 0 2 0 0 0 1 1 0 1 1 0 1 1 1 0 0 1 1 0 1 1 0 0 0 1 2 0 1 2 1 0 2 2 0 0 0 1 0 0 0 1 2 2 0 1 1 0 0 0 0 0 0 0 0 1 1 1 2 0 2 2 0 1 0 1 0 1 1 1 1 1 0 1 2 0 2 0 0 2 0 0 1 0 1 1 0 0 0 0 0 0 0 1 1 1 0 0 1 0 1 0 0 2 0 1 0 0 0 0 0 0 0 1 1 0 0 2 0 1 1 2 0 1 0 1 0 2 2 2 2 0 0 0 0 0 0 0 1 0 0 2 0 0 0 2 0 0 1 0 1 0 0 0 0 0 0 2 1 1 1 0 1 0 1 0 1 0 0 2 1 2 0 1 1 0 0 0 1 0 2 0 0 0 0 0 0 0 0 0 0 2 2 0 0 0 0 0 1 0 1 0 1 1 0 2 1 0 0 0 0 0 0 0 0 0 0 0 1 0 0 0 1 1 1 0 0 1 1 2 1 2 1 0 0 0 0 1 0 1 0 1 1 2 0 2 1 0 2 0 2 1 1 2 0 0 2 0 1 0 0 1 1 0 1 2 0 0 1 0 0 0 1 1 0 0 2 0 1 0 1 0 2 2 2 2 0 0 0 0 0 2 0 1 2 1 1 2 1 0 0 1 1 0 1 1 0 0 2 0 0 0 0 2 0 0 1 1 0 0 0 0 1 1 1 1 0 2 0 0 0 1 1 1 1 1 0 0 1 0 0 1 1 0 0 0 1 1 2 0 2 1 0 0 0 0 1 1 1 1 0 1 0 1 0 1 0 1 1 0 0 0 0 0 1 1 0 2 0 1 0 0 1 0 1 0 0 1 0 0 0 2 1 1 1 0 1 0 1 1 1 0 0 1 0 0 0 2 2 1 2 0 0 0 1 0 0 1 0 1 1 2 0 1 1 2 2 0 1 0 2 1 0 1 1 1 0 2 1 1 1 2 2 1 0 2 1 2 2 0 0 1 1 2 1 1 1 1 1 0 2 0 1 0 2 0 0 0 1 1 0 2 0 1 1 2 0 1 0 1 1 0 0 1 1 0 0 0 1 1 2 1 1 2 1 1 0 1 1 0 2 1 1 0 1 1 1 1 2 1 0 0 1 1 0 0 1 1 0 0 2 2 2 0 0 1 0 0 0 0 2 1 0 1 0 0 0 2 0 0 2 0 0 0 0 2 1 0 0 0 1 1 1 0 2 1 1 0 0 2 0 1 0 1 1 1 0 0 0 1 1 0 1 1 0 1 0 1 0 0 0 1 0 0 0 2 0 1 2 1 0 1 0 1 0 0 0 1 2 1 1 2 0 0 1 2 0 0 1 2 1 1 1 0 0 0 1 0 0 0 0 1 0 0 0 1 0 0 0 2 2 0 0 0 1 0 1 1 0 2 1 0 0 2 0 1 0 1 0 0 2 1 0 1 0 0 0 1 1 1 1 0 1 0 1 0 0 0 0 1 0 0 1 1 0 0 1 2 0 1 2 0 1 0 2 0 0 2 0 0 1 0 0 1 1 1 0 0 1 0 1 1 0 0 0 0 1 0 0 2 0 0 2 0 0 2 2 1 1 0 2 2 0 0 1 1 1 1 1 0 0 0 1 1 1 1 0 0 0 2 0 1 1 1 1 1 1 0 0 0 1 0 1 0 0 0 0 1 2 2 1 1 0 1 1 0 1 1 1 2 0 0 2 2 2 2 0 1 0 0 0 1 0 0 0 0 2 1 0 0 0 0 0 0 0 0 0 0 0 0 0 0 0 0 0 0 0 2 2 0 1 0 1 0 0 0 1 0 0 0 1 0 2 0 2 0 1 0 2 1 0 0 0 2 1 0 0 0 0 0 0 1 0 1 1 2 1 0 2 1 1 2 0 1 0 0 0 0 2 1 1 0 0 1 0 0 2 2 2 0 0 0 1 0 0 1 2 1 2 1 0 2 1 1 1 1 0 2 0 0 0 1 2 1 0 0 2 1 1 1 1 1 0 1 2 0 2 1 0 0 1 0 0 1 1 1 1 0 2 1 1 0 0 2 0 1 0 0 0 1 1 0 1 1 0 0 0 1 0 1 1 0 1 2 0 1 1 2 0 0 0 1 1 0 1 1
82 0 0 1 0 0 1 2 0 0 0 0 0 1 0 0 0 0 0 0 2 0 0 0 2 0 1 2 1 1 1 1 1 2 0 1 1 0 0 0 1 0 0 0 1 0 0 0 2 0 0 0 0 1 1 0 0 0 1 0 0 1 0 1 0 0 1 0 1 1 0 0 1 0 0 2 2 1 1 0 2 0 1 1 2 0 0 0 2 2 0 0 0 0 0 0 1 1 0 2 1 0 1 1 2 1 1 1 1 1 0 1 0 2 0 0 0 0 1 1 1 0 2 2 0 0 2 1 1 1 0 0 0 0 1 0 0 0 1 1 0 2 0 0 1 2 1 0 0 0 0 1 0 1 1 0 1 1 1 1 1 1 1 0 2 2 1 0 1 1 0 0 0 1 2 1 1 1 1 1 0 0 0 1 0 0 0 1 1 0 0 2 0 0 1 0 1 0 0 0 0 1 0 0 0 0 2 0 2 0 1 0 1 0 0 2 0 0 1 0 2 1 0 0 1 0 1 2 0 2 0 0 0 0 0 0 0 2 2 0 0 0 1 0 2 0 0 0 2 0 0 0 0 0 0 2 2 2 0 0 0 0 1 1 1 0 0 0 2 1 0 2 0 0 0 0 0 1 2 0 1 1 0 0 1 1 0 1 0 2 0 1 1 1 2 1 1 2 0 0 0 0 2 0 0 0 0 2 2 0 0 2 0 0 2 0 2 0 1 1 2 0 2 1 1 0 1 0 1 1 1 1 0 1 1 1 0 2 0 0 0 0 2 1 1 0 1 0 1 1 0 0 0 1 1 0 1 1 0 1 0 0 2 0 2 0 1 1 1 1 1 1 0 2 0 1 0 1 0 0 0 1 1 2 1 1 1 0 0 0 0 1 0 0 1 1 1 0 1 1 0 1 0 2 2 0 0 1 0 0 0 1 0 0 0 0 1 0 0 0 0 1 0 0 1 2 1 0 2 0 2 0 0 2 0 1 1 1 0 1 1 0 1 1 1 1 1 0 1 2 0 1 0 2 1 1 1 1 1 1 1 0 1 1 0 2 2 2 0 0 0 0 2 1 1 1 1 2 0 1 2 0 1 2 0 1 0 0 1 0 1 1 1 0 1 0 0 2 1 0 0 1 1 1 1 1 1 2 0 0 0 2 0 1 1 0 1 2 0 1 1 2 2 2 2 2 0 1 0 1 1 0 0 1 0 0 1 1 2 2 0 1 1 1 1 0 2 1 1 0 1 1 0 2 1 1 0 0 1 0 1 0 0 1 0 1 0 2 0 1 0 0 0 0 0 0 2 1 1 0 0 0 2 2 0 0 1 0 2 0 0 0 1 1 1 0 1 0 0 0 0 2 1 1 0 1 1 0 0 0 2 2 0 1 0 0 0 0 0 1 0 0 0 0 0 0 0 0 0 0 1 0 0 2 1 1 0 0 0 1 0 0 0 1 1 1 1 2 1 0 0 0 1 0 2 0 2 1 0 1 1 1 1 0 0 0 0 2 1 1 1 0 1 0 0 1 1 0 0 0 2 0 0 1 0 1 1 0 0 0 0 0 0 1 1 0 2 2 0 1 0 1 0 1 0 1 1 2 0 0 2 0 0 1 1 0 0 1 1 1 0 0 2 2 1 2 2 0 0 0 0 0 0 2 0 0 1 0 1 2 2 0 0 1 2 0 2 1 0 0 0 0 0 0 0 2 1 0 2 0 0 1 2 0 0 1 2 2 0 2 1 0 0 0 0 0 1 0 2 2 0 0 0 0 0 2 0 1 0 1 1 2 2 1 0 0 0 1 0 0 1 2 0 2 1 2 1 0 1 2 1 0 0 0 2 2 0 1 2 1 0 1 1 1 0 0 0 2 0 0 0 0 1 1 0 2 0 0 0 0 0 0 0 0 0 0 0 1 0 0 0 0 0 2 2 0 0 2 0 0 0 0 1 1 0 1 0 0 2 0 0 0 1 0 2 0 0 1 2 2 2 0 0 0 0 0 1 1 0 1 0 0 2 0 2 0 2 1 1 0 0 2 0 0 2 2 0 1 0 2 0 0 2 2 2 0 0 1 2 2 0 0 2 0 1 1 1 2 0 0 0 2 0 0 1 0 1 2 2 0 0 0 2 2 2 1 0 0 0 0 2 0 1 0 1 1 1 2 0 1 2 0 0 0 1 0 1 0 0 0 1 0 0 1 0 0 2 0 2 1 1 1 0 1 0 0 1 0 0 1 0 0 0 1 0 1 0 0 0 0 0 1
83 0 0 1 0 0 1 1 2 0 0 0 1 2 0 1 1 0 0 1 1 1 0 0 2 0 2 1 1 1 1 1 1 2 0 1 1 2 0 2 1 1 0 0 2 0 0 0 2 0 0 0 0 0 2 0 0 0 1 0 2 0 0 2 0 1 0 0 0 0 0 0 2 1 2 2 0 1 2 0 1 0 0 1 1 0 0 0 1 1 0 0 2 1 0 0 0 2 0 2 0 0 1 1 2 1 2 0 1 1 0 1 0 1 0 2 0 0 0 1 1 0 1 1 0 2 0 0 0 0 0 0 0 0 0 0 0 0 0 2 0 2 0 0 0 0 0 0 0 0 0 0 0 0 0 0 1 0 0 0 0 0 0 1 1 1 0 1 1 2 0 1 0 2 1 0 0 0 0 0 0 0 0 0 1 1 0 0 0 0 0 2 1 1 1 1 1 1 0 1 1 0 0 2 2 0 0 0 1 0 1 0 1 0 0 2 0 0 1 1 1 1 0 0 1 0 2 2 0 2 1 1 0 1 1 0 1 1 2 0 0 0 2 1 1 0 0 0 1 1 0 1 0 0 0 1 1 2 0 0 0 0 0 0 0 0 0 0 2 1 1 0 0 0 0 1 0 2 1 0 0 2 1 2 0 0 2 1 0 2 0 0 0 0 2 0 2 1 0 1 0 0 2 0 1 0 0 2 1 0 0 2 0 0 2 1 0 0 1 1 2 0 0 1 2 0 1 0 1 0 2 0 0 1 0 0 0 0 2 0 0 0 2 2 0 0 0 0 1 0 0 0 0 0 1 1 0 1 0 1 0 0 2 2 1 0 0 2 2 0 0 0 1 2 1 0 0 2 0 0 0 1 1 1 0 0 0 0 0 0 0 0 2 0 2 0 2 1 1 1 0 1 2 2 1 1 1 1 0 0 1 0 0 0 0 0 2 1 0 0 0 1 1 1 1 1 0 2 2 0 1 2 0 2 0 0 1 1 0 0 1 0 2 0 1 0 1 0 0 2 0 1 0 2 2 2 2 0 2 0 0 0 1 1 0 2 2 2 0 0 0 0 1 1 1 0 1 2 0 1 1 0 0 1 0 2 0 1 1 1 1 0 0 1 1 0 1 2 1 1 0 2 1 1 2 1 2 0 1 2 0 0 0 0 1 0 0 2 0 0 0 2 1 1 0 1 1 2 0 2 1 1 0 1 1 0 0 0 0 2 1 2 0 0 0 1 0 2 1 0 0 0 0 2 0 0 0 0 2 0 2 0 1 0 1 1 0 0 0 0 2 2 1 0 0 0 0 2 0 0 1 0 0 1 0 0 0 1 0 0 0 1 0 0 0 0 0 0 0 0 0 2 1 1 0 2 1 0 0 2 0 0 0 1 0 1 0 0 1 1 1 1 0 1 0 0 1 1 0 0 1 1 0 2 1 0 0 0 1 1 0 0 0 0 1 1 1 1 1 0 1 2 0 0 0 2 2 1 0 1 1 0 1 1 1 1 1 1 0 1 1 1 0 0 0 0 0 0 0 0 1 0 1 2 1 1 0 1 0 1 0 1 1 2 2 0 2 2 0 2 0 0 0 0 1 0 0 2 0 0 1 0 0 1 0 1 0 0 1 1 0 0 1 2 1 0 1 1 0 1 2 0 0 2 0 0 0 0 0 2 1 2 0 0 1 0 1 0 0 1 1 1 1 0 1 1 1 0 2 2 0 0 0 0 0 1 2 1 0 2 0 0 0 1 0 0 1 0 2 2 1 0 0 0 0 2 0 2 1 2 0 1 2 2 2 2 0 1 0 1 2 2 1 2 1 0 1 0 1 2 2 0 1 1 1 2 0 0 2 2 1 1 0 1 0 0 0 1 1 0 1 0 2 0 0 1 1 1 1 0 0 0 0 0 0 0 0 0 0 0 0 0 0 2 2 0 0 0 0 0 1 2 0 0 0 0 0 1 2 1 1 0 1 1 1 1 0 1 1 1 1 1 1 0 1 1 0 0 1 0 1 1 0 0 2 0 2 1 0 1 0 0 0 1 2 1 1 0 0 1 0 0 0 0 0 1 1 0 2 0 2 0 2 1 1 0 1 1 1 0 0 1 0 1 1 0 0 0 0 1 0 0 2 1 1 0 0 0 0 0 2 0 1 0 1 0 1 0 0 1 0 1 0 0 1 1 1 0 0 0 2 0 0 0 0 1 1 2 1 1 0 0 0 0 0 2 2 1 1 1 0 0 0 1 0 1 0 0 0 0 1 1
84 1 0 1 0 0 1 2 0 2 0 0 0 1 0 1 0 0 1 1 1 1 0 1 1 1 2 1 1 1 1 1 0 0 0 1 1 2 1 1 0 0 0 0 1 0 0 0 2 0 0 0 1 1 0 0 0 0 1 2 0 0 0 0 0 1 0 0 0 0 0 0 0 0 0 2 2 2 2 0 2 0 0 0 0 0 0 0 2 2 0 0 1 0 0 0 0 1 0 2 1 0 1 1 2 0 2 1 1 1 1 1 0 2 2 2 2 1 1 0 1 0 2 1 0 1 1 1 2 1 0 1 0 1 1 1 0 0 1 1 2 1 0 1 0 0 0 0 0 0 0 1 1 0 0 0 0 1 1 2 0 1 0 1 2 2 1 0 1 1 0 0 0 2 1 1 0 2 1 2 0 0 1 2 1 0 1 1 0 0 0 2 1 1 1 0 1 0 0 0 0 0 0 2 2 0 0 1 0 0 1 0 2 0 0 2 1 0 1 0 2 1 0 0 1 1 1 0 0 1 1 1 0 0 0 0 0 1 1 1 0 0 2 0 2 0 0 0 2 0 0 0 2 0 0 1 1 2 0 1 1 1 0 0 1 1 0 0 2 2 0 2 2 2 0 0 0 1 2 0 0 2 1 2 1 0 2 0 0 1 1 0 0 1 2 0 1 1 0 2 0 1 1 1 0 1 0 1 1 0 0 1 0 0 2 0 1 1 0 0 0 0 1 1 2 0 0 0 1 0 2 2 1 2 0 0 0 2 1 0 0 0 2 2 1 1 1 1 2 1 1 1 0 1 1 0 2 1 0 2 0 0 2 0 2 0 1 0 0 2 2 2 0 2 2 0 0 2 0 0 0 1 1 1 0 2 2 0 0 0 0 1 0 0 2 0 0 1 0 0 0 0 1 2 1 0 1 0 0 0 1 0 0 0 0 0 1 1 0 0 0 1 1 0 1 2 0 0 2 0 2 0 0 1 1 1 0 0 0 0 0 0 1 0 1 1 1 0 0 2 0 1 0 0 0 0 0 1 2 0 0 0 0 1 0 2 2 2 0 1 1 1 2 0 1 0 1 2 0 1 2 0 0 1 1 0 1 0 1 0 2 1 0 1 1 0 1 1 0 1 1 1 1 1 1 0 1 2 0 2 0 1 0 1 0 0 1 2 0 0 0 2 1 2 1 2 0 0 1 2 1 0 0 1 0 0 2 0 0 0 0 0 1 0 0 1 0 2 0 0 0 0 0 0 2 1 1 0 1 1 0 0 0 0 0 0 2 1 0 0 1 2 0 0 0 0 0 0 0 0 0 0 0 2 0 0 2 0 0 0 0 1 1 0 0 0 0 0 0 0 0 2 0 0 0 2 1 1 1 1 0 0 0 1 0 0 0 0 0 0 0 0 0 1 0 0 1 1 0 0 1 0 0 2 1 0 0 0 2 2 1 1 0 1 2 1 1 1 0 0 2 1 1 1 1 1 1 1 1 0 0 0 2 2 2 2 0 2 0 1 1 0 0 0 1 1 1 0 0 0 0 1 0 1 2 2 0 1 0 1 0 1 1 2 2 0 2 1 0 1 0 0 0 0 1 0 1 2 0 0 0 0 0 0 1 0 0 0 1 1 0 0 0 2 0 0 2 0 1 0 1 1 0 2 0 0 1 0 0 0 0 0 0 0 0 0 0 1 0 1 0 0 1 0 0 0 0 0 2 0 0 2 2 1 0 1 2 1 0 1 2 0 1 1 1 1 1 0 2 2 1 0 1 1 1 2 0 1 1 1 1 1 2 1 0 0 0 0 0 1 0 1 1 2 1 1 1 1 1 1 1 0 0 0 1 1 1 0 2 2 2 2 1 2 0 0 0 1 0 0 0 0 2 0 0 0 0 0 1 1 0 1 1 0 1 0 1 0 0 0 0 0 0 1 1 0 1 0 1 1 0 1 0 0 0 1 0 1 1 0 0 0 2 1 2 0 0 0 0 1 1 0 0 0 0 0 0 0 0 1 0 1 2 0 2 0 2 2 0 0 0 2 0 0 2 0 2 0 2 1 1 0 1 1 2 0 0 0 1 0 0 1 2 1 1 1 0 1 1 0 0 2 0 0 0 0 1 0 1 0 0 0 0 1 1 1 0 1 0 2 2 0 2 1 0 0 1 1 1 0 1 0 0 0 2 1 1 0 0 1 1 0 0 0 1 1 1 0 2 0 0 0 0 1 0 0 1 0 0 1 0 0 0 1 0 0 0 0 0 0 1 2
85 0 0 2 0 0 1 1 0 1 0 1 1 1 1 0 0 0 0 1 0 1 0 2 0 0 0 2 0 0 2 1 0 1 0 1 1 0 0 0 1 0 0 0 1 0 0 0 1 1 1 0 0 0 2 1 0 0 1 1 0 1 0 2 0 1 1 1 0 0 1 1 1 0 1 2 1 2 2 0 2 0 1 1 2 0 0 0 2 2 0 0 2 0 0 0 0 1 1 2 1 1 1 1 2 1 1 1 1 1 0 0 0 1 0 1 0 0 1 1 1 0 2 1 0 1 1 2 2 2 0 0 0 2 2 2 0 0 0 1 0 2 0 0 1 1 0 0 0 0 0 1 0 0 0 0 0 0 0 1 1 1 0 1 0 1 1 1 0 1 0 1 2 0 0 1 0 1 1 1 0 0 0 0 2 2 0 1 0 0 0 0 0 1 1 0 0 1 0 2 2 0 1 1 1 0 1 0 1 0 0 0 0 0 0 2 0 1 2 2 0 0 0 0 0 0 0 1 0 1 1 1 0 1 1 0 0 0 0 2 0 0 2 0 1 0 0 0 1 0 0 0 1 1 0 2 0 1 0 1 1 1 0 0 1 0 2 0 0 0 1 2 2 2 0 0 1 1 1 0 1 1 0 1 0 0 1 0 1 1 1 0 0 2 2 1 1 0 0 2 0 0 2 0 2 0 1 2 1 0 0 1 0 1 1 0 1 0 0 0 2 2 1 0 1 0 1 0 0 0 2 0 0 0 0 0 1 1 1 1 0 1 1 2 1 0 0 0 2 1 0 0 0 1 1 0 1 0 0 1 0 0 2 1 1 0 1 2 2 0 0 0 0 2 0 0 0 1 1 0 0 2 0 0 0 0 0 0 0 0 0 1 1 0 2 0 0 1 0 0 0 0 2 2 2 2 0 0 0 0 1 0 0 1 1 0 0 0 0 0 0 1 1 1 0 2 1 0 1 0 1 0 0 2 0 0 2 0 0 1 1 0 1 1 2 2 2 0 0 0 0 1 0 2 1 1 1 2 1 2 1 0 1 1 0 2 2 2 0 1 1 1 2 1 1 1 1 1 0 0 0 0 0 1 1 0 1 1 1 0 1 0 0 1 1 0 1 2 1 1 0 2 1 1 1 0 1 2 1 1 1 2 0 0 2 0 0 2 0 0 0 2 1 2 1 1 1 1 1 2 0 1 0 1 0 0 2 1 0 2 0 1 1 0 0 0 0 1 1 0 0 1 1 1 2 1 0 1 1 0 1 0 0 1 0 0 1 0 0 1 0 0 1 0 0 1 1 2 0 2 0 0 0 0 0 0 0 0 1 1 0 0 0 0 0 0 0 0 0 0 2 2 2 0 0 1 1 0 0 0 0 0 0 1 0 0 0 0 1 0 1 0 0 0 0 1 2 1 0 0 1 0 0 1 2 0 1 0 2 2 1 0 0 2 2 0 0 1 2 0 0 1 1 1 1 1 1 2 1 1 0 0 2 1 1 1 0 2 0 2 2 0 0 0 1 1 1 0 0 0 0 1 0 1 1 1 0 1 0 1 0 1 0 0 0 0 0 2 0 1 1 0 0 0 1 0 1 2 0 0 1 1 0 0 0 0 0 1 0 0 0 0 0 2 1 0 1 0 0 0 0 0 0 2 0 0 1 0 1 1 0 1 0 0 1 0 1 1 0 0 0 0 0 1 0 1 0 1 1 0 1 0 1 0 0 1 2 2 0 2 1 1 0 1 1 0 1 0 2 2 0 0 0 0 0 2 0 2 0 2 0 2 2 2 0 0 0 1 0 0 1 2 1 2 1 0 0 0 2 2 0 0 0 0 0 0 1 0 2 2 2 2 1 0 0 0 0 2 1 0 1 0 1 0 0 0 0 1 0 0 0 0 0 0 0 0 0 1 0 0 0 0 0 2 2 0 0 0 0 0 0 2 0 0 0 2 0 0 1 0 0 0 1 1 2 1 0 1 1 1 2 0 0 0 0 0 1 0 0 1 0 1 0 0 2 0 2 2 1 0 0 0 0 0 2 0 1 0 0 1 0 0 0 0 0 2 2 1 2 1 0 2 2 2 0 0 0 0 0 0 0 2 0 2 0 0 0 1 1 0 0 0 1 0 0 1 0 0 0 1 2 0 2 1 0 0 1 1 0 0 2 0 1 0 1 1 2 0 0 0 2 0 0 0 0 1 0 1 1 0 0 0 0 1 0 0 1 0 0 2 0 1 1 2 1 0 1 0 0 0 0 0
86 0 0 1 0 0 1 2 0 0 1 1 0 1 0 0 0 1 0 1 1 1 0 0 2 0 0 1 1 2 0 1 0 1 1 0 2 2 1 0 2 1 0 0 2 0 2 0 2 0 0 1 1 1 1 1 0 0 0 1 1 0 0 2 0 1 0 0 0 0 0 0 0 0 0 2 2 2 2 0 2 0 0 0 0 0 0 0 2 2 0 1 2 0 0 0 0 1 0 1 1 0 0 0 2 1 2 1 1 1 0 0 0 1 0 1 0 0 2 0 0 0 2 2 0 0 2 1 1 1 0 0 0 0 1 0 0 1 0 1 1 1 0 0 0 1 0 0 0 0 0 1 1 0 0 0 1 1 0 1 0 0 0 2 1 2 0 0 1 2 0 0 0 2 2 1 0 2 2 2 0 0 1 1 2 1 1 2 0 1 2 2 1 1 1 0 1 0 0 0 0 0 0 1 1 0 1 0 0 0 0 0 2 0 0 2 0 0 1 1 1 0 0 0 0 0 1 2 0 2 0 0 1 1 1 0 1 1 2 0 0 0 2 0 1 0 0 0 2 0 0 0 2 0 0 0 0 2 1 0 0 0 0 0 0 0 0 0 2 1 1 0 1 1 0 2 1 2 2 0 0 1 0 1 1 1 0 2 0 2 0 0 0 1 2 1 2 1 0 1 0 1 2 0 0 0 1 2 1 0 1 2 0 0 1 0 1 0 0 0 0 0 1 0 1 0 0 0 1 1 1 1 0 1 0 0 0 1 1 0 0 0 2 0 1 1 0 0 1 1 0 0 0 2 0 0 1 1 0 2 0 0 1 0 1 0 0 1 2 0 0 0 1 1 0 1 0 1 1 0 0 1 2 2 0 0 0 0 0 0 0 0 1 0 2 0 2 1 0 0 0 0 0 2 2 0 0 1 0 0 0 0 0 0 0 0 1 1 0 0 1 2 1 1 1 1 1 0 1 1 1 2 1 1 1 1 0 1 1 1 2 0 1 1 2 1 0 0 0 0 0 1 0 2 1 0 1 1 1 1 1 0 1 0 0 1 1 1 0 0 0 0 2 1 1 1 0 1 0 1 1 0 0 2 0 1 0 1 1 0 1 0 0 1 0 0 0 1 1 2 1 2 2 0 2 0 1 1 0 0 0 2 0 1 0 0 0 2 0 1 1 2 0 1 0 2 1 1 0 1 1 1 0 0 2 0 0 2 0 1 1 1 1 0 0 1 0 2 0 0 0 0 0 1 1 2 0 0 0 0 0 0 0 1 0 0 1 1 1 0 0 0 0 1 0 0 1 2 0 1 0 0 0 0 0 0 0 1 0 0 0 0 0 0 0 0 0 0 0 0 1 2 2 1 0 2 0 1 1 1 0 0 0 1 0 0 0 0 0 0 0 0 0 1 0 0 1 0 0 0 0 0 0 2 2 0 2 0 0 0 0 0 0 1 1 1 1 1 1 0 0 1 0 1 1 2 1 2 0 1 1 0 1 1 1 1 0 2 0 0 0 1 0 0 1 2 2 1 2 2 0 1 0 1 0 1 2 1 0 0 1 0 0 2 2 0 2 1 0 2 1 0 0 1 2 0 1 2 0 0 2 2 0 0 0 0 0 1 0 0 0 0 0 2 2 0 0 0 1 0 0 0 1 1 2 0 1 0 1 1 0 1 1 0 1 0 1 1 1 0 0 1 0 0 0 1 0 0 2 0 0 2 2 0 0 2 2 2 0 2 1 0 1 0 0 1 0 0 1 1 0 1 0 0 0 1 1 1 0 1 1 2 2 2 1 1 0 1 0 0 1 1 1 2 1 1 0 0 2 2 2 0 1 1 0 1 0 0 1 1 1 1 0 0 1 0 0 1 0 0 1 1 1 0 0 0 0 1 2 1 0 1 0 0 0 0 0 0 0 0 1 0 0 1 1 0 0 0 0 0 0 1 1 1 0 1 0 0 2 0 0 0 1 0 2 0 0 0 1 1 2 0 0 0 0 0 1 2 0 2 0 2 1 1 2 0 2 2 0 0 0 2 0 0 2 1 0 0 1 1 0 0 0 0 0 2 2 2 0 2 0 2 1 0 1 1 0 1 0 0 1 1 1 2 0 0 1 0 1 1 0 0 2 1 1 2 0 0 0 0 2 0 2 0 1 0 1 0 0 0 0 0 0 0 2 0 1 0 0 1 0 1 0 0 0 1 0 2 0 0 0 0 0 0 0 0 0 0 0 0 0 0 0 1 0 0 0 0 0 0 0 1
87 1 0 1 0 0 0 1 0 1 0 0 0 0 0 0 0 0 1 0 1 0 0 1 1 1 2 0 1 1 0 1 0 0 0 0 2 0 0 0 2 0 1 1 1 1 1 0 1 0 0 0 1 1 1 0 0 0 0 1 0 1 2 2 0 0 0 2 0 0 0 0 2 0 1 2 1 0 1 1 1 0 0 0 0 0 0 2 2 2 1 2 1 0 0 0 1 1 0 2 1 0 0 0 2 1 1 1 1 1 0 0 0 0 0 0 0 0 1 1 1 0 2 2 0 0 2 0 1 0 0 0 0 0 2 0 0 0 0 1 0 2 0 0 0 1 0 0 0 0 0 1 0 0 0 0 2 1 1 0 0 0 0 2 1 2 1 0 2 2 0 0 0 1 2 1 1 0 0 0 0 0 0 0 1 0 0 2 0 1 1 2 0 1 2 0 1 0 0 1 1 0 0 2 2 1 1 0 1 0 0 0 0 0 0 2 1 1 2 1 1 0 1 0 0 0 1 1 0 1 0 0 0 0 0 0 0 2 2 0 0 0 2 0 1 0 0 0 1 1 0 1 2 0 0 2 1 1 0 0 0 0 0 0 1 0 0 0 1 0 0 1 1 2 0 1 0 2 1 0 0 1 0 2 0 1 0 1 0 1 1 0 0 1 2 1 1 1 1 1 1 0 2 0 0 1 0 1 1 0 1 2 0 0 1 0 0 0 1 1 1 1 2 2 0 0 1 0 1 0 2 2 0 1 0 0 0 1 1 0 1 2 2 2 1 0 0 1 2 2 0 0 0 1 0 1 1 1 0 0 0 0 0 0 0 1 0 1 2 0 0 0 0 2 1 0 0 1 0 0 0 0 0 0 0 1 1 0 0 1 0 2 2 1 2 0 2 0 0 0 0 0 2 2 0 0 2 0 0 0 2 0 1 0 1 0 0 0 0 2 0 0 1 0 2 2 0 0 0 0 0 1 0 2 0 0 2 0 0 0 0 0 2 0 0 1 2 0 0 2 0 1 0 2 2 2 2 1 1 1 1 0 0 0 1 1 0 1 0 1 2 1 2 0 1 0 1 1 0 0 1 0 0 1 1 0 1 0 1 1 1 0 0 1 0 0 2 1 1 2 1 2 1 1 1 0 1 2 0 0 0 2 0 0 0 1 0 2 0 1 1 2 0 1 0 1 1 1 0 2 0 1 0 0 1 0 2 0 0 1 1 1 1 1 1 0 2 0 2 0 1 1 2 0 2 2 0 0 0 0 0 0 0 0 0 0 1 2 0 0 2 2 0 0 0 0 2 2 0 1 0 0 0 1 1 0 0 1 1 0 0 0 1 0 0 0 0 0 0 0 0 2 1 0 1 2 1 2 0 2 2 1 0 1 0 0 0 0 0 0 0 0 0 1 0 0 1 1 0 0 1 0 0 2 1 1 0 0 2 2 0 1 0 0 2 2 2 2 2 0 0 0 1 0 1 1 2 1 0 0 0 0 2 0 0 0 0 1 0 1 1 1 1 0 0 1 0 0 1 1 0 2 0 2 1 2 1 0 1 0 0 0 0 2 2 0 2 2 0 1 0 1 0 1 1 1 1 1 0 0 1 0 0 0 0 0 1 1 0 0 0 0 1 2 0 0 0 0 0 0 1 0 0 2 1 1 2 0 0 1 0 1 0 0 1 0 1 0 0 0 0 0 0 0 0 2 0 0 1 0 0 1 1 0 0 0 1 2 0 2 0 1 1 2 2 0 1 0 0 0 0 2 1 1 1 2 0 1 1 1 1 1 2 1 0 0 0 1 0 0 1 2 2 2 0 1 0 0 0 2 2 1 1 1 0 2 1 0 2 2 2 2 1 1 0 0 0 1 1 0 0 0 2 1 0 1 0 2 2 0 2 2 1 0 1 0 1 0 0 0 0 0 0 1 0 1 1 0 0 0 0 2 0 0 1 0 0 0 1 0 1 0 2 0 2 0 0 2 0 0 1 1 0 0 0 0 0 2 0 2 0 1 2 0 2 0 2 2 0 0 0 2 0 0 0 2 0 0 0 1 1 0 1 1 2 0 0 2 2 2 0 0 1 1 2 1 1 2 1 1 1 2 0 1 0 0 1 1 1 1 0 1 2 1 0 1 1 0 0 1 2 0 1 0 2 0 2 0 0 0 1 0 0 0 0 1 2 0 1 1 0 0 0 0 0 1 1 2 0 0 0 0 0 0 0 1 1 0 0 2 0 0 0 1 0 0 0 0 1 0 2 2
88 1 0 2 0 0 0 2 0 0 0 0 1 2 0 2 0 0 0 0 2 0 0 0 2 0 2 1 0 1 1 0 1 1 0 0 2 1 0 0 2 0 0 0 2 0 0 0 1 0 0 0 0 0 0 0 0 0 0 1 0 0 0 0 0 0 0 1 0 0 0 0 1 0 1 2 1 1 2 0 0 0 0 0 1 0 0 0 2 2 0 1 0 0 1 0 1 1 0 1 0 1 2 2 2 0 2 2 0 2 1 0 0 2 0 2 1 0 1 1 1 0 1 1 1 1 0 0 0 0 0 0 1 1 0 0 1 0 0 0 2 1 0 0 1 0 1 0 0 0 0 1 0 0 0 0 1 0 0 2 0 1 0 1 1 2 0 1 1 2 0 0 0 2 2 1 0 1 1 1 0 0 0 0 2 2 0 0 0 0 0 1 0 1 1 1 0 0 0 0 0 1 0 1 1 0 0 0 1 0 2 0 1 1 0 2 1 0 1 1 1 1 0 0 0 0 1 0 0 1 0 0 0 0 0 0 0 2 2 0 0 1 0 0 1 0 0 0 2 0 0 0 1 1 1 2 1 2 1 1 1 1 0 0 0 0 0 0 1 0 0 2 1 1 0 0 1 2 0 0 0 2 0 2 0 1 0 0 2 2 0 2 0 0 2 0 2 0 1 0 1 0 1 1 0 0 0 2 2 1 0 2 0 0 1 0 0 1 1 1 0 1 2 1 1 0 1 0 0 1 2 1 0 2 0 0 0 1 1 0 1 1 1 1 1 1 0 0 2 2 0 0 0 0 1 1 0 1 0 1 0 0 0 0 0 0 0 1 1 1 1 1 1 2 2 0 0 2 2 0 1 1 0 0 0 0 0 0 0 0 0 0 1 0 2 0 0 0 1 1 0 1 0 2 2 0 0 0 0 0 1 0 1 0 1 0 1 0 0 0 1 0 1 0 0 2 1 0 0 0 0 0 0 0 2 1 0 0 0 0 0 0 2 0 0 1 2 0 0 0 0 0 0 2 1 0 1 0 1 2 1 0 1 0 0 1 1 2 0 0 0 0 2 0 1 0 1 2 0 0 0 0 0 0 0 0 0 1 2 0 0 2 0 1 0 0 0 1 0 1 1 1 1 1 1 0 1 1 0 0 0 2 0 1 0 0 1 2 0 1 1 2 2 1 1 1 1 1 1 2 0 1 0 1 0 0 2 0 1 1 1 1 2 2 0 0 0 1 1 0 0 0 0 2 1 1 0 1 0 0 0 1 0 0 0 0 0 1 1 0 0 0 0 0 0 0 1 2 0 1 0 0 0 1 0 0 1 0 0 0 0 0 1 0 2 1 0 0 0 0 1 2 0 0 0 2 1 1 0 1 0 0 0 0 0 0 0 0 0 0 0 0 0 1 0 0 0 1 0 0 2 0 2 1 1 0 1 0 0 0 0 0 0 2 2 2 2 1 1 0 1 2 1 0 2 2 2 2 2 0 0 0 1 0 0 0 1 2 0 1 0 0 0 0 1 2 2 0 0 0 1 0 0 0 0 2 0 0 1 1 0 1 0 2 1 0 2 2 0 1 0 1 0 0 0 0 1 2 0 0 1 0 0 0 0 1 0 1 1 2 0 1 0 2 2 0 0 0 0 0 1 0 0 2 0 0 0 0 0 1 1 1 1 0 0 1 1 0 0 0 0 1 1 1 0 2 2 0 1 1 0 0 2 0 0 0 2 0 0 0 0 0 1 1 1 0 1 0 1 2 1 0 0 1 0 1 1 1 0 1 1 2 2 1 1 1 0 0 0 0 0 1 0 0 2 2 1 0 0 2 2 1 0 0 2 2 0 0 1 0 0 1 2 1 0 0 0 1 0 0 1 1 2 0 0 0 0 1 0 0 0 0 1 1 2 0 2 0 0 0 0 0 0 2 2 0 0 1 0 1 1 2 1 0 0 1 0 0 1 0 0 0 1 1 2 1 0 0 1 1 2 0 0 0 0 0 0 1 1 1 1 2 1 0 2 0 2 2 0 0 0 2 2 0 1 1 0 2 1 0 1 0 1 1 1 1 1 2 1 2 0 1 2 1 2 0 0 1 0 0 0 2 0 1 0 0 0 0 2 1 0 0 2 2 1 0 1 0 0 0 2 0 1 0 1 0 1 2 0 2 2 0 0 1 1 1 0 0 0 1 0 0 0 0 0 0 1 0 2 1 1 1 0 1 0 0 0 0 0 1 0 0 2 2 0 0 1 0 1 0 0 2
89 1 0 2 0 0 1 1 1 0 0 1 1 2 0 1 1 0 1 1 1 1 0 1 1 0 0 2 0 0 2 0 0 0 1 0 2 1 0 0 2 0 0 0 1 0 1 0 2 0 0 1 1 1 1 0 0 0 0 0 0 1 0 0 1 1 1 1 0 0 0 1 2 0 2 2 0 2 2 0 2 0 1 1 1 0 1 0 1 1 0 0 1 0 0 0 1 1 1 0 0 1 2 1 2 0 2 0 2 0 0 2 0 1 2 2 1 0 2 0 0 0 1 2 1 0 1 1 2 2 0 1 0 0 1 0 0 0 0 1 0 2 1 0 1 2 1 0 0 0 0 0 1 0 0 0 0 2 1 0 1 1 0 1 2 2 1 1 0 1 0 1 1 1 2 2 1 0 0 0 0 0 0 0 2 0 2 1 0 0 0 2 0 0 1 0 1 0 0 0 0 0 0 1 1 0 1 1 1 2 2 0 1 0 0 2 1 0 1 1 1 1 1 0 0 0 0 2 0 1 0 0 0 0 0 0 0 2 2 0 0 0 2 1 2 1 1 0 2 0 0 1 1 0 0 2 1 1 1 0 0 0 0 0 1 0 0 0 1 1 1 0 0 2 0 0 0 1 2 0 2 0 1 2 0 0 0 0 1 1 1 1 0 0 2 0 2 0 0 0 0 0 2 0 0 0 1 1 1 0 2 2 0 1 2 0 0 1 0 0 2 1 1 1 2 0 2 0 0 0 2 1 0 1 1 1 0 2 0 2 1 1 2 1 2 0 0 0 1 1 1 1 0 0 0 1 0 0 0 2 0 0 2 0 2 0 1 0 2 0 0 0 1 1 0 0 0 1 0 1 2 1 1 1 0 0 0 0 0 0 0 1 0 0 2 0 0 0 2 2 0 2 1 2 2 1 1 2 0 0 0 1 1 0 1 0 1 1 0 0 0 2 0 1 0 1 0 1 2 0 0 1 0 1 1 1 0 2 0 0 0 0 2 0 1 0 1 1 0 0 0 2 0 1 1 1 1 1 1 1 1 0 0 1 0 1 1 1 0 0 0 0 1 2 0 0 0 2 0 1 1 0 0 2 1 1 1 2 2 1 0 2 0 1 0 0 0 2 2 2 2 2 2 0 2 0 1 2 0 1 0 1 0 1 1 0 1 2 0 1 0 2 0 1 0 1 1 2 0 2 0 2 1 1 0 1 1 0 0 0 0 0 2 1 1 0 2 0 2 0 1 1 0 2 0 0 0 0 2 0 2 0 1 0 0 0 1 2 0 2 1 0 0 0 0 0 1 2 0 1 1 0 0 2 0 0 2 0 0 0 0 1 2 0 1 0 0 0 0 0 0 2 0 1 0 2 2 1 0 1 1 0 0 1 0 0 2 0 0 0 0 0 0 0 0 1 1 1 0 0 1 0 0 1 1 0 0 0 0 0 0 1 0 2 2 1 1 1 1 0 0 1 1 0 0 2 2 1 1 0 0 0 2 0 0 0 0 2 1 1 1 1 1 0 1 1 2 0 0 0 1 0 0 1 1 1 0 1 0 0 0 0 1 1 0 0 1 2 0 1 1 0 0 0 1 0 0 1 1 0 1 1 1 0 0 2 2 1 0 0 0 0 1 1 1 0 0 1 1 0 2 1 0 2 0 0 1 0 1 2 1 1 0 0 0 0 0 0 0 0 0 0 1 0 0 0 0 1 2 1 0 1 2 0 1 0 2 2 0 2 1 0 0 2 2 2 2 0 0 0 0 1 2 2 0 1 1 2 0 2 0 2 2 2 1 0 0 0 0 0 0 0 0 1 2 2 1 0 0 2 2 0 1 1 1 2 0 0 1 1 1 1 0 1 0 0 0 2 0 0 0 0 1 0 0 0 0 1 1 0 1 1 2 0 2 0 1 0 0 0 0 0 0 1 1 0 1 0 0 1 0 2 0 0 0 0 0 1 0 0 0 1 2 0 2 0 0 2 2 1 2 0 1 0 1 1 0 0 0 1 0 1 2 0 2 0 2 1 0 0 0 0 0 0 2 0 0 0 0 2 0 0 1 1 1 1 1 0 1 0 0 0 1 2 1 1 1 1 1 0 1 1 1 2 0 0 0 0 0 0 0 0 1 0 0 1 0 0 1 1 2 0 1 0 1 0 1 1 0 1 1 0 0 1 0 2 1 0 0 1 1 0 0 0 0 0 2 0 2 1 1 1 0 1 0 1 0 0 0 2 0 1 1 2 0 1 0 0 0 0 0 0
90 0 0 1 0 0 1 2 0 1 0 1 0 0 0 0 0 0 1 1 1 0 0 0 2 0 1 2 1 1 2 0 0 1 1 1 1 1 0 0 2 0 2 2 2 2 1 0 1 0 0 1 0 1 1 1 0 1 1 0 1 0 0 2 0 0 0 0 0 0 0 0 2 0 2 2 0 0 1 1 1 0 0 0 1 0 0 0 2 2 0 2 1 0 0 0 0 1 0 2 2 0 1 1 2 0 2 2 0 2 0 1 0 1 0 1 0 0 1 1 1 0 2 1 0 1 1 0 2 2 0 0 0 1 1 1 0 0 0 1 0 2 0 0 0 2 0 0 0 1 0 2 1 0 0 0 1 0 1 2 1 1 0 2 0 1 0 2 0 1 1 0 0 1 2 0 0 0 0 0 0 0 2 2 2 0 2 1 1 0 0 1 1 1 1 0 0 0 0 1 1 0 1 1 1 0 1 1 1 0 1 0 1 0 0 2 0 0 0 1 1 0 1 0 0 0 0 1 0 1 0 0 0 0 0 0 0 2 2 0 0 0 2 0 1 1 1 0 2 0 0 0 1 0 0 1 0 1 1 0 0 0 0 0 1 0 0 0 0 1 1 2 2 2 0 0 0 2 1 0 0 2 1 2 0 0 1 1 1 2 0 1 0 1 1 1 0 0 0 1 0 0 2 0 0 0 0 1 2 0 0 2 0 0 2 0 0 1 0 0 1 1 0 1 1 0 1 0 0 0 2 1 0 1 0 0 0 1 1 0 1 1 2 1 1 0 1 0 1 1 1 1 0 1 0 1 1 1 0 1 0 0 0 0 0 0 1 2 2 0 0 0 0 2 1 0 0 1 0 0 0 2 1 1 1 1 1 0 0 0 0 0 1 0 2 0 2 0 2 1 0 1 1 2 1 0 1 1 0 0 0 0 1 0 2 0 0 1 0 0 0 1 0 2 0 0 0 1 1 0 1 1 0 2 0 1 0 0 0 0 2 0 2 0 1 0 1 0 0 0 0 1 0 2 2 2 2 2 0 2 1 0 2 0 0 2 2 2 1 0 1 1 1 1 2 0 1 2 1 0 0 0 0 2 0 1 0 0 1 1 1 0 1 1 0 0 0 1 0 2 1 2 1 0 2 1 1 2 0 1 0 1 0 0 0 1 0 1 0 1 1 1 0 1 0 1 1 0 1 1 1 0 0 1 1 0 0 1 1 1 1 1 1 1 1 0 2 0 2 0 0 0 0 1 1 1 0 1 0 0 0 0 0 0 1 1 1 2 1 0 0 0 0 0 1 0 1 2 0 1 0 0 0 1 0 0 1 1 1 0 0 1 0 0 0 0 0 0 0 0 0 2 0 1 0 2 2 1 0 1 1 0 1 1 1 1 0 0 1 1 1 1 0 0 0 1 1 2 0 0 2 0 0 1 1 0 0 0 0 1 0 1 0 1 1 1 1 1 1 0 0 1 2 0 1 2 2 2 1 0 0 0 0 1 2 2 0 2 0 1 0 0 0 0 1 2 2 0 1 1 0 0 0 1 0 1 1 1 0 1 0 1 0 2 1 0 2 2 0 2 0 2 0 0 1 0 1 2 0 0 1 0 1 1 1 1 0 0 1 1 0 0 1 2 2 1 1 0 1 0 1 1 0 2 1 1 2 0 0 1 1 0 0 0 0 0 0 0 0 1 2 2 1 0 0 1 0 0 1 1 0 0 2 0 2 0 2 1 0 1 0 1 2 1 1 0 1 0 1 1 1 1 0 0 1 2 0 2 0 2 0 2 2 2 1 1 0 0 0 0 0 1 0 2 1 1 1 1 0 1 1 0 1 1 0 1 0 0 1 1 0 1 1 1 1 0 0 1 1 0 1 0 2 1 0 1 1 0 1 0 1 1 2 0 2 0 2 0 0 0 1 0 0 1 1 0 1 0 1 0 1 2 0 0 0 1 1 0 1 0 0 0 0 0 0 0 1 1 0 0 1 1 0 0 0 0 0 0 0 2 0 2 0 0 2 0 2 2 0 0 0 1 0 1 2 1 0 0 2 1 1 0 0 0 1 1 1 1 2 1 0 1 2 1 0 0 1 1 0 1 0 2 0 2 0 0 0 0 1 0 1 0 1 1 1 2 0 0 0 2 1 1 2 0 0 1 1 1 1 1 0 0 1 0 1 1 1 0 1 1 1 0 1 1 0 1 0 0 1 0 0 0 0 0 0 0 0 0 0 1 0 0 0 1 0 1 0 0 0 0 0 0
91 0 0 2 0 0 2 1 0 1 0 1 0 0 0 0 0 0 2 0 2 0 0 1 1 0 1 1 0 1 1 1 1 0 0 0 2 2 1 1 1 0 1 1 2 1 2 1 1 0 0 0 0 0 2 0 0 0 1 1 1 0 0 0 0 0 0 0 1 1 0 0 2 0 2 2 0 1 2 1 1 0 0 1 1 0 0 1 1 1 0 1 1 1 0 0 1 2 0 2 0 0 1 1 2 0 2 2 0 2 0 2 0 2 0 1 0 0 1 1 1 0 2 1 0 1 1 1 2 1 2 0 0 1 2 1 1 0 0 1 1 2 0 0 0 1 0 0 0 0 0 1 1 1 0 0 1 0 0 0 0 0 0 0 0 2 0 1 1 1 0 0 1 1 1 2 1 1 1 1 0 1 2 2 2 0 2 1 0 0 0 1 0 0 0 0 1 0 0 0 0 0 0 1 1 0 1 1 1 2 2 0 2 0 0 2 0 0 2 1 1 0 0 0 0 0 0 0 0 0 0 0 0 0 0 0 0 2 2 0 0 0 2 0 1 0 0 0 2 0 0 1 2 0 0 0 0 2 0 0 0 0 0 0 0 0 2 1 2 2 0 2 0 2 0 0 0 2 2 0 1 1 1 1 0 0 1 1 1 1 1 2 0 1 2 0 1 1 1 1 1 0 1 1 0 0 0 1 1 0 0 1 0 1 1 0 0 1 0 0 1 1 0 1 1 0 1 0 0 0 1 0 0 1 0 0 0 1 1 1 0 1 2 1 0 1 0 0 2 1 1 1 0 1 0 1 1 1 0 2 0 0 1 0 1 2 0 1 1 1 1 1 1 2 1 1 0 2 2 0 0 0 2 2 1 1 1 0 0 0 0 2 1 0 2 0 0 1 0 0 0 0 0 2 2 0 0 1 0 0 0 0 1 1 2 0 1 2 0 0 0 2 0 0 0 2 0 0 0 0 1 0 0 0 2 2 0 1 0 0 1 0 2 0 1 1 1 0 0 0 0 2 0 0 0 0 0 2 1 2 2 0 0 1 0 1 1 2 0 0 0 0 0 2 1 0 0 1 0 0 2 1 0 0 0 0 0 0 2 0 0 2 0 0 2 0 0 1 0 1 1 2 1 0 1 0 1 1 1 0 1 1 1 0 2 0 0 1 0 1 1 1 0 2 0 2 0 0 2 2 0 0 0 0 0 0 2 1 1 2 0 1 0 1 1 1 1 2 0 0 0 0 0 1 1 1 0 0 0 0 0 0 0 2 0 0 2 2 2 0 0 2 0 0 1 0 1 0 0 0 0 0 0 1 1 1 2 1 0 0 1 1 0 0 0 0 0 0 0 0 1 1 0 1 1 2 1 2 0 2 1 1 0 1 0 0 0 0 1 1 0 1 0 0 0 1 2 2 0 0 2 0 0 1 0 0 1 0 1 2 1 1 0 0 1 1 1 1 1 0 2 2 2 2 2 2 0 2 1 1 1 1 1 1 2 2 1 2 0 0 0 0 1 1 0 2 2 1 2 2 1 1 0 1 0 1 1 1 0 0 0 1 1 1 0 0 1 1 0 1 0 0 0 0 1 0 0 2 0 1 0 0 0 1 1 1 0 1 1 1 0 0 1 2 1 1 1 0 0 0 1 0 0 2 1 0 2 0 0 1 1 0 0 0 0 0 0 0 0 0 0 0 1 0 0 1 0 1 1 1 0 0 0 0 0 0 1 1 0 2 1 0 0 0 0 0 1 1 0 1 0 1 0 0 1 2 0 1 0 1 1 2 2 2 0 0 0 0 0 0 0 1 1 2 1 1 1 1 0 0 0 0 1 1 1 2 0 0 1 0 0 0 0 0 1 0 0 2 0 0 0 0 2 0 0 0 0 0 0 0 0 0 0 0 0 0 0 1 0 0 0 1 0 1 1 0 1 0 0 0 0 2 0 0 0 0 2 0 2 0 1 0 1 1 1 1 0 1 0 0 0 1 0 0 0 0 0 1 0 2 0 0 1 0 2 1 2 2 0 0 0 1 0 0 2 0 1 1 1 0 1 0 0 0 1 2 2 1 1 1 0 0 2 0 2 2 2 1 1 0 0 2 0 1 0 0 1 1 1 0 0 0 1 1 1 1 1 1 1 1 1 0 1 0 1 0 1 1 0 0 2 0 1 0 1 1 0 0 1 1 0 1 0 0 0 1 0 0 2 0 0 0 0 1 0 1 1 0 0 2 0 0 0 0 0 0 0 0 0 0 0 0
92 0 0 2 0 0 1 1 0 1 0 1 0 0 0 0 0 0 1 1 0 1 0 1 1 1 1 1 0 0 0 1 1 1 2 1 1 1 0 0 2 0 0 0 0 0 0 0 1 1 1 1 1 2 0 0 0 0 1 0 0 1 0 1 0 1 0 1 0 0 1 2 0 0 0 2 1 1 2 0 0 0 2 2 2 0 1 0 2 2 0 0 0 0 0 0 0 1 1 2 2 0 0 0 2 1 1 2 0 2 0 2 1 2 1 2 1 0 1 1 1 0 2 1 0 1 1 1 2 1 0 1 0 1 0 0 0 0 0 0 0 2 0 1 0 0 0 0 0 1 0 0 0 0 0 0 0 0 0 2 2 2 0 0 2 2 2 1 1 1 0 0 1 1 1 0 0 1 1 1 0 1 1 1 2 0 2 1 0 0 0 1 0 1 2 0 1 0 0 0 0 1 0 0 0 0 1 1 0 1 2 0 1 0 0 2 1 0 0 2 0 0 0 0 0 0 0 0 0 0 1 1 0 0 0 0 0 2 2 0 0 0 2 0 2 0 0 0 2 0 0 0 1 1 0 1 0 1 0 0 0 0 0 0 0 0 0 1 1 1 0 1 1 2 0 0 1 2 1 0 0 2 0 1 0 1 0 1 1 1 1 1 0 0 1 0 0 2 2 2 1 0 1 1 0 0 0 1 2 0 0 2 0 1 1 0 0 0 1 1 0 0 0 1 1 0 1 0 2 1 1 0 0 1 0 0 0 0 2 0 0 0 2 0 0 0 0 0 2 0 0 0 0 0 2 0 0 0 0 2 0 0 1 0 1 0 1 1 2 0 0 0 0 2 0 1 0 2 0 0 0 2 0 0 0 0 0 0 0 0 0 0 0 0 1 1 1 1 0 0 0 0 2 1 0 0 1 1 1 0 0 1 0 0 0 0 1 1 0 0 0 1 1 0 2 2 2 1 2 0 1 1 0 1 0 0 1 1 1 1 0 0 2 0 1 2 2 1 1 2 0 0 0 1 0 0 0 2 2 1 1 0 2 0 0 2 2 2 0 0 0 1 1 1 1 0 0 2 0 2 2 2 0 2 1 0 1 0 0 0 2 0 0 2 1 0 1 1 0 1 1 1 2 0 2 0 0 1 0 0 0 2 0 1 0 0 0 2 0 1 0 2 2 2 1 2 0 0 0 1 1 0 0 0 1 0 2 1 0 2 1 1 2 1 1 0 1 1 1 0 1 1 1 2 1 1 0 2 0 0 0 1 0 0 0 0 0 2 2 0 1 1 0 0 0 0 1 2 0 2 0 0 0 1 0 1 1 0 0 0 0 2 0 0 0 0 0 0 0 0 0 2 0 1 0 2 1 0 0 0 1 1 0 0 0 0 0 0 0 0 0 0 0 2 1 0 1 1 0 0 0 1 0 1 1 0 1 0 0 2 0 0 0 0 1 1 1 0 0 0 0 2 0 2 2 2 0 2 1 0 0 0 1 0 0 0 0 1 1 0 0 1 1 0 0 2 1 1 1 1 0 1 1 2 0 1 0 1 0 0 1 0 1 1 0 0 1 1 0 1 0 0 0 1 2 0 1 0 0 0 1 1 0 0 0 1 0 0 0 1 0 1 0 2 1 0 1 1 0 1 2 0 0 2 0 0 1 0 1 2 0 2 0 1 1 1 2 1 0 0 0 0 0 0 0 1 0 0 1 0 0 0 2 1 0 0 2 2 0 2 0 0 0 1 0 1 2 0 0 2 0 0 0 0 1 1 1 1 1 1 1 1 2 2 2 1 0 1 0 1 2 2 1 2 1 1 1 1 1 1 1 0 0 0 1 2 1 1 2 1 1 1 1 1 0 0 0 1 1 0 1 0 2 0 0 0 0 0 2 1 1 2 0 0 0 0 0 0 1 0 0 0 0 2 1 1 0 0 0 0 0 0 0 0 0 0 0 0 1 0 1 0 1 1 1 0 0 0 2 1 1 0 0 0 0 0 0 1 0 1 0 0 2 0 2 0 2 2 1 0 1 1 0 0 1 1 1 1 0 1 0 0 1 1 2 0 0 1 2 2 0 0 1 1 1 2 2 1 0 0 0 2 0 1 0 0 0 2 2 0 0 0 2 0 0 1 0 0 1 0 2 0 2 0 1 0 1 0 0 0 2 0 0 0 2 0 2 1 0 0 1 0 0 0 0 0 1 1 1 0 0 0 0 1 0 0 1 0 1 2 0 0 0 1 0 0 0 0 0 0 0 2
93 1 0 1 0 1 0 1 1 0 0 0 2 2 0 2 0 0 1 0 2 0 0 0 2 0 0 2 0 0 1 0 0 1 1 1 2 1 0 0 2 0 1 0 1 1 1 0 0 1 2 1 0 1 1 1 0 0 2 0 1 1 0 0 0 0 1 0 0 0 0 0 2 0 2 2 1 1 2 1 0 0 0 0 1 0 0 2 2 2 1 2 1 0 1 0 0 0 1 2 2 0 1 1 2 0 2 1 0 2 1 0 0 2 1 2 1 0 1 1 1 0 2 0 0 2 0 0 2 0 2 0 0 0 0 0 0 0 0 0 0 2 0 1 0 0 0 0 0 0 0 1 1 0 1 0 0 1 1 0 1 1 0 1 0 2 1 1 1 1 0 1 0 1 1 1 0 1 0 1 0 1 1 1 1 0 1 1 0 1 1 2 0 1 1 0 1 0 0 1 1 0 0 1 1 0 0 0 1 0 2 0 0 0 0 2 0 0 2 0 2 0 1 0 0 0 1 2 1 1 0 0 0 0 0 0 0 2 2 0 0 0 2 1 1 0 0 0 2 0 0 1 1 1 0 1 1 0 0 0 0 0 0 0 1 0 1 1 1 1 0 1 2 2 0 1 2 2 1 0 1 1 1 2 0 0 0 2 1 2 0 1 0 0 2 0 2 1 0 0 0 0 2 0 0 0 2 2 1 0 0 2 0 0 0 0 2 0 1 1 1 1 2 0 2 0 2 1 1 2 2 1 0 1 0 0 0 1 1 1 0 1 2 2 0 0 0 1 2 0 0 0 0 0 2 0 1 1 0 2 0 0 1 1 0 1 0 1 1 1 1 1 0 2 0 0 0 2 0 0 0 0 0 0 0 0 0 0 0 0 0 0 0 1 2 0 1 0 0 0 0 0 0 1 1 0 1 1 1 0 0 1 1 0 1 0 1 1 0 0 1 2 0 0 0 2 0 0 1 0 0 0 0 2 0 1 0 0 0 1 1 0 2 0 0 2 2 0 0 1 0 1 0 0 0 0 0 1 1 1 1 0 0 0 0 0 0 2 0 1 1 1 1 1 1 0 0 2 0 1 1 1 0 1 0 0 0 0 1 1 1 0 0 2 0 0 0 0 0 2 2 2 0 1 1 1 2 0 1 2 0 0 0 1 1 0 1 2 0 1 1 2 2 2 2 2 0 1 1 2 0 1 0 0 0 0 1 1 1 1 1 1 1 1 0 1 1 0 2 0 2 2 1 2 0 1 0 0 1 0 0 0 2 0 2 2 0 2 2 0 1 1 2 0 0 2 2 2 0 2 0 0 0 0 0 0 0 0 1 0 0 1 1 0 0 0 0 1 1 0 0 1 2 0 0 1 0 1 0 1 0 0 1 1 0 0 2 0 0 0 0 0 0 1 0 0 0 1 0 0 1 1 0 0 2 0 1 0 0 1 0 1 0 1 1 1 1 0 1 0 2 1 1 2 2 2 0 1 1 0 0 0 1 1 2 2 0 2 2 0 0 0 0 1 2 1 2 0 0 1 0 0 0 0 0 2 1 1 0 1 0 1 0 2 2 0 2 2 0 1 1 0 0 0 1 0 1 2 0 0 0 0 0 1 1 0 0 1 2 2 0 0 0 2 2 0 0 0 0 0 1 0 0 2 1 1 1 0 1 2 1 0 0 0 0 1 1 0 0 1 1 1 0 0 0 1 0 1 2 1 0 1 2 0 0 1 2 1 0 2 0 1 0 1 0 0 2 0 1 1 0 1 1 1 0 1 0 1 1 1 1 1 2 2 0 0 0 0 0 1 1 2 1 2 1 1 1 0 1 2 1 0 0 0 0 0 0 1 2 1 1 2 0 2 0 0 0 1 0 1 0 0 1 0 0 0 0 0 0 1 0 1 0 0 0 0 0 0 0 0 0 0 0 2 2 0 0 1 1 1 0 1 0 0 0 1 0 1 2 0 1 0 0 1 1 1 0 0 1 1 1 0 0 0 0 0 1 1 1 1 1 2 1 1 1 0 1 2 0 1 0 0 1 0 2 2 0 0 0 2 0 0 0 0 1 1 1 1 1 1 0 0 2 0 0 1 0 1 0 0 0 1 0 1 0 0 0 0 0 0 0 0 1 1 0 0 1 0 1 0 1 0 2 0 0 0 0 0 1 1 2 0 0 0 1 1 1 0 0 1 0 0 0 0 2 0 1 2 0 0 0 0 0 2 0 0 2 0 0 0 0 0 1 2 0 1 0 0 1 0 0 1
94 0 1 1 0 0 1 1 0 0 1 2 0 1 0 1 0 1 2 1 1 1 0 0 2 0 1 0 0 1 0 1 0 0 0 2 0 2 0 1 0 0 0 0 2 0 1 0 1 1 1 1 2 1 1 0 0 0 1 0 0 1 1 2 0 1 0 1 0 0 0 1 0 0 0 2 1 0 1 1 1 0 1 1 1 0 0 2 2 2 1 1 0 0 0 0 1 0 0 1 1 1 1 1 2 0 2 1 1 1 0 2 1 1 1 1 1 0 1 1 1 0 2 1 0 1 1 2 2 2 0 0 0 0 0 0 0 1 1 0 1 1 0 0 0 1 0 0 0 0 0 1 0 0 1 0 0 2 0 0 0 0 0 1 1 1 0 1 1 2 0 1 0 1 2 0 0 0 0 0 0 0 0 0 0 0 0 2 0 0 0 2 1 1 2 0 2 0 0 0 0 1 0 0 0 0 2 0 1 0 1 0 2 0 0 2 0 2 1 1 1 1 0 0 0 0 0 2 0 2 0 0 0 0 0 0 0 2 2 0 0 0 2 1 2 1 1 0 2 0 0 0 1 0 1 2 1 1 0 0 0 0 0 0 1 0 0 1 1 2 1 1 1 2 0 0 0 1 2 0 1 0 0 1 1 0 1 2 0 2 0 0 0 1 2 1 1 0 0 2 0 0 1 1 0 0 0 2 1 0 0 1 0 1 1 0 0 1 0 1 1 1 2 2 2 0 1 0 1 0 2 1 0 2 0 0 1 1 1 0 1 2 2 2 0 0 0 0 0 0 0 0 0 1 1 0 1 0 0 1 0 0 2 1 1 0 0 1 1 1 1 1 1 2 1 0 0 1 0 0 0 1 1 1 0 1 0 1 1 0 0 0 1 0 1 1 1 1 0 0 0 0 1 2 1 0 1 2 1 0 0 1 1 0 1 1 1 0 0 0 0 0 1 0 0 2 1 0 0 0 1 0 2 0 2 1 0 2 2 2 1 0 1 1 2 1 1 0 0 1 0 1 0 1 1 1 1 1 1 1 1 0 0 0 0 0 0 1 0 1 2 2 2 0 0 0 0 1 1 0 0 0 0 2 2 0 2 0 1 0 1 1 1 1 2 0 0 1 1 2 1 2 0 2 0 0 2 1 0 0 0 2 0 0 0 0 0 2 0 2 0 2 0 0 0 0 2 2 0 2 0 2 0 0 1 0 2 1 0 1 0 1 2 2 2 2 0 1 1 0 0 0 0 2 1 0 1 0 2 0 1 0 0 0 0 0 0 2 2 0 0 1 0 0 0 0 0 1 0 0 0 0 0 1 0 1 1 0 0 0 0 1 1 0 2 0 0 0 0 0 0 2 2 0 0 0 0 0 0 0 0 0 0 0 0 0 1 0 0 0 0 0 0 0 0 0 0 2 0 0 1 0 1 2 1 0 0 0 1 2 2 0 0 1 2 2 2 1 2 0 0 1 0 1 1 2 1 2 2 0 0 0 2 1 1 0 0 2 0 0 0 1 1 0 1 1 2 0 0 0 2 0 0 2 1 2 1 0 0 0 0 2 0 0 0 0 0 1 0 0 0 0 0 0 2 0 1 1 0 0 0 0 0 1 1 1 0 2 1 1 0 0 0 1 2 1 1 0 1 0 0 0 0 2 1 1 1 0 0 1 1 0 0 0 1 1 2 0 0 0 0 0 0 0 0 0 1 0 1 0 0 0 1 0 1 0 2 2 0 0 0 0 1 1 1 0 1 0 0 0 0 2 0 0 0 1 1 2 0 2 0 2 1 1 0 0 1 0 1 0 1 1 1 2 1 0 0 0 1 2 2 0 1 1 0 1 1 2 2 1 0 1 0 1 0 0 0 2 0 0 0 0 2 0 0 1 0 1 1 0 1 1 0 0 0 0 0 0 0 0 0 0 0 2 2 0 0 0 0 0 0 1 0 0 0 0 0 0 2 0 1 0 0 0 1 0 0 2 0 0 0 2 0 0 0 0 0 0 1 1 1 2 1 1 2 1 1 1 1 0 0 1 0 1 2 1 1 0 0 1 0 0 0 0 0 2 2 1 2 2 0 0 2 2 0 1 1 2 0 1 0 2 0 1 0 0 0 1 1 1 0 0 2 1 1 2 0 2 0 1 2 0 2 0 1 0 1 0 0 2 0 1 1 0 1 1 1 0 1 2 0 0 0 0 0 2 0 0 1 0 1 0 0 2 0 0 2 1 0 2 0 0 1 2 0 0 1 0 0 0 1 1
95 0 0 1 0 0 1 2 1 1 0 0 0 1 1 0 0 0 0 1 1 1 0 1 1 1 1 1 0 1 1 0 1 1 0 0 2 2 0 1 1 0 0 0 2 0 1 0 2 0 0 1 1 1 0 0 0 0 0 0 0 1 0 2 0 1 0 1 0 0 0 1 2 0 1 2 1 0 2 2 0 0 0 0 2 0 2 1 1 2 1 1 2 1 0 0 1 1 0 1 0 0 0 0 2 1 1 1 1 1 0 2 1 1 1 1 1 0 1 1 1 0 2 0 0 1 0 0 1 0 1 1 0 0 0 0 0 0 0 0 0 2 0 0 0 1 0 0 0 0 0 0 0 0 0 0 0 1 0 0 0 0 0 1 1 2 2 2 0 1 0 0 0 0 1 1 0 1 1 1 0 0 0 0 0 0 0 0 0 0 0 1 0 1 1 1 1 0 0 0 0 0 0 1 1 0 1 1 1 0 0 0 2 0 0 2 1 1 2 0 2 0 1 0 0 0 1 2 0 2 1 1 0 1 1 0 1 2 2 0 0 0 2 0 2 0 0 0 1 1 0 0 0 0 1 1 0 1 0 1 1 1 1 1 1 0 0 1 1 0 1 1 1 2 0 0 0 0 1 0 0 1 1 2 0 0 0 1 0 2 0 0 0 0 2 0 2 0 0 1 0 0 2 0 0 0 0 1 2 0 0 2 0 0 2 0 0 0 2 2 0 0 1 1 2 0 1 1 0 1 0 0 0 2 0 0 0 0 2 0 1 1 2 1 1 0 0 0 2 1 1 0 0 0 2 0 0 1 0 2 0 0 2 2 1 1 1 0 0 2 2 2 2 1 1 0 0 2 0 0 0 1 1 1 1 1 0 0 0 0 0 1 1 1 2 0 1 1 0 0 0 0 2 2 0 0 2 0 0 0 0 1 0 0 0 0 1 0 0 1 0 1 1 0 1 2 2 1 1 0 1 0 0 2 0 1 1 0 0 0 0 0 1 1 2 1 1 1 1 2 0 1 0 2 2 1 2 1 1 1 1 0 1 0 0 1 1 2 0 0 0 0 1 2 1 0 1 1 0 0 0 0 0 2 1 0 1 0 2 1 0 2 1 0 0 0 1 2 1 1 0 2 1 1 1 0 1 1 0 2 0 1 1 0 1 0 0 2 0 2 1 2 1 2 1 2 0 2 0 2 0 2 0 2 0 0 1 2 0 1 1 1 2 1 0 0 1 0 2 0 1 1 0 1 2 1 0 1 1 1 0 0 1 0 1 1 1 1 0 2 0 0 0 0 0 0 1 0 0 0 0 0 0 1 0 0 1 0 2 1 1 0 0 0 0 0 1 0 0 0 1 2 2 0 0 0 0 2 0 2 1 1 0 1 0 0 0 0 0 0 0 0 0 0 0 0 0 2 0 0 0 1 0 1 1 0 1 1 1 2 0 1 0 1 1 1 1 2 1 1 0 1 0 1 1 2 1 2 1 1 1 1 2 0 0 0 0 2 1 0 0 1 0 0 0 2 2 0 0 1 1 0 0 1 0 2 0 1 0 0 1 0 1 1 0 0 1 2 0 1 0 0 0 1 1 1 1 2 1 2 0 0 0 0 1 1 0 2 1 1 0 0 1 2 2 2 2 0 0 0 0 0 0 2 0 0 1 0 1 2 1 1 0 1 1 0 1 0 0 0 0 0 0 1 0 1 0 0 1 0 0 0 0 0 0 0 1 2 0 2 1 0 1 1 0 1 2 0 2 1 1 1 0 0 1 2 0 1 1 1 0 0 2 2 0 0 0 0 0 0 0 1 0 1 2 2 1 0 1 2 1 0 1 1 0 1 0 0 1 1 1 1 1 1 1 0 0 2 0 0 1 1 2 1 0 1 0 1 1 0 0 1 1 0 1 1 0 0 0 0 0 0 0 2 0 2 0 0 1 1 0 2 2 0 0 2 0 0 1 0 0 0 1 0 2 0 0 0 1 2 2 0 0 1 1 1 0 0 0 2 0 2 1 1 1 1 0 1 0 0 0 2 1 0 1 1 1 0 0 2 0 0 0 0 1 1 1 0 1 0 0 1 2 0 2 2 2 1 1 0 0 2 0 2 0 0 0 0 1 0 0 1 0 0 1 1 0 0 1 0 1 0 1 0 2 0 2 2 0 2 2 0 0 1 1 1 0 0 0 1 2 0 0 0 0 2 0 0 2 1 1 0 0 1 0 0 2 0 1 2 0 2 0 1 0 0 0 0 1 0 0 0
96 0 0 2 0 0 1 1 0 0 0 1 0 0 0 0 0 0 0 1 1 1 0 0 2 0 1 1 1 2 0 1 0 1 1 0 2 2 0 0 1 0 0 1 2 1 0 0 2 0 0 0 1 1 1 1 0 0 2 1 1 0 0 2 1 1 1 0 0 0 0 0 2 0 1 1 0 1 1 0 2 0 0 0 1 0 0 1 2 2 0 1 2 1 0 0 0 1 0 2 2 0 1 1 2 1 2 2 0 2 0 0 0 2 1 2 1 1 1 0 1 0 2 0 0 1 0 1 2 1 1 1 0 0 0 0 0 0 0 1 0 2 0 0 2 2 0 0 0 0 0 1 0 0 0 0 1 1 2 1 0 0 0 2 1 1 1 0 1 2 1 1 2 1 1 1 1 1 1 1 0 1 0 0 0 0 0 0 0 0 0 1 0 2 2 0 2 0 0 0 0 0 0 1 1 0 1 0 2 0 2 0 0 0 0 2 1 1 2 0 2 1 1 0 1 0 2 2 2 0 0 0 1 1 0 1 1 2 2 0 0 1 2 0 2 0 0 0 2 0 0 1 2 0 0 0 0 2 0 2 2 2 1 0 0 0 0 1 2 2 0 1 0 2 0 0 1 2 2 0 0 2 0 0 1 1 0 2 0 2 0 0 1 0 1 0 2 2 0 2 0 1 2 0 0 0 0 2 0 0 0 0 0 1 1 0 0 1 0 0 1 1 2 2 2 0 1 0 1 0 1 1 0 2 0 0 0 1 1 1 1 1 2 1 1 0 1 0 1 1 0 0 0 0 0 2 0 0 0 2 0 0 0 0 0 0 0 1 2 0 0 0 2 2 1 0 0 1 0 0 0 1 0 0 0 0 0 0 0 0 0 0 1 0 2 1 0 1 1 1 0 1 0 2 2 0 0 0 0 0 1 0 0 0 0 0 1 2 0 0 0 2 1 1 1 1 0 0 1 0 1 0 1 1 1 1 0 0 0 0 1 0 1 1 2 1 0 1 0 1 0 1 0 1 0 0 0 2 1 2 1 0 1 0 0 1 1 2 0 0 0 0 2 2 1 0 1 0 0 0 0 0 0 1 1 0 1 2 2 0 0 2 1 1 1 0 0 1 1 2 1 2 0 1 1 1 2 1 1 2 1 2 0 1 0 0 1 1 0 1 2 1 0 1 0 2 1 1 0 1 1 1 0 0 0 1 1 1 0 1 1 1 0 1 1 0 1 1 1 0 1 1 2 2 1 0 0 2 0 0 0 1 0 2 0 0 2 1 1 0 0 1 2 0 0 2 2 0 0 0 0 0 1 1 0 0 1 0 0 0 0 0 0 1 1 0 1 0 0 0 0 2 0 0 1 2 1 0 0 1 0 0 1 2 1 1 0 0 0 0 0 0 0 0 0 0 0 1 0 0 0 0 2 1 2 1 0 0 0 2 0 0 0 1 1 0 1 0 1 0 0 2 0 1 1 2 1 0 0 0 0 0 0 0 0 0 1 1 0 0 0 2 0 0 1 2 2 0 1 1 0 0 0 2 0 2 1 1 0 1 0 1 0 1 1 0 2 2 0 2 0 1 0 0 1 0 0 2 0 0 1 1 0 0 0 0 0 2 1 1 0 0 0 2 2 0 0 0 1 0 1 0 0 2 0 1 1 0 0 0 0 0 1 1 2 0 2 0 0 0 0 0 0 0 0 0 1 0 1 0 0 0 1 1 0 1 2 2 0 2 0 0 0 0 0 0 0 0 0 1 0 1 0 0 0 1 1 1 1 1 1 1 2 1 0 0 0 1 0 0 1 2 1 1 1 1 2 1 1 1 1 0 0 1 1 2 0 2 2 2 1 1 1 0 1 0 0 2 0 0 0 0 2 0 0 0 0 1 1 0 1 1 0 0 0 0 0 0 0 0 1 0 0 2 2 0 0 1 0 0 0 2 0 0 1 0 1 0 1 0 0 0 1 0 1 1 2 1 1 1 1 1 0 0 0 0 0 0 0 2 0 1 1 0 0 0 0 2 0 0 0 1 1 1 2 0 0 0 1 1 1 0 0 0 1 1 1 0 1 0 0 1 2 1 2 2 2 2 0 1 0 2 0 2 0 0 0 1 2 0 0 1 2 2 1 0 1 0 0 0 2 0 1 0 1 0 1 1 0 1 1 0 0 1 0 2 1 0 1 1 0 0 0 0 2 0 1 1 1 0 0 0 1 0 0 0 0 0 0 2 0 2 0 2 0 0 0 0 0 0 0 0
97 1 0 1 0 0 2 2 0 0 0 0 0 0 0 0 0 1 2 1 1 1 0 1 1 1 0 2 0 0 1 1 0 0 1 1 1 2 1 1 0 0 0 0 2 0 1 0 0 0 0 1 0 0 2 0 0 0 0 1 0 1 0 1 0 0 0 0 0 0 0 2 1 0 1 2 1 2 2 0 2 0 0 1 1 0 0 0 1 2 0 0 1 1 1 0 1 1 0 2 1 0 0 0 1 0 1 1 0 2 0 1 0 2 0 2 0 0 1 1 1 0 2 2 0 0 2 1 1 1 0 0 1 1 0 0 1 0 0 1 0 2 0 0 0 0 0 0 0 1 0 1 0 0 0 0 0 0 2 1 1 1 0 2 1 1 1 0 0 1 1 1 0 2 1 0 0 2 0 2 0 1 0 1 1 1 1 2 0 0 1 2 0 2 2 0 2 1 0 0 0 1 0 0 0 0 1 0 1 0 2 0 1 0 0 2 1 0 1 0 2 1 0 0 1 0 0 1 0 1 0 0 0 0 0 0 0 2 2 0 0 0 2 1 1 0 0 0 2 0 0 1 2 0 0 0 0 1 0 0 0 0 0 0 1 0 0 0 2 0 0 2 1 1 1 0 1 0 1 0 0 1 1 1 0 1 0 1 0 2 0 1 1 0 2 0 2 0 0 0 0 1 1 1 0 0 0 1 0 0 0 1 0 0 0 0 0 0 1 1 0 1 0 1 2 0 1 0 0 1 2 1 0 2 0 0 0 2 1 0 0 0 2 2 1 0 0 0 1 0 0 0 1 0 0 1 1 1 1 1 1 1 2 1 2 0 1 0 1 1 1 1 1 2 1 1 0 2 2 0 1 0 0 0 1 0 0 1 1 0 0 1 1 0 2 0 1 1 0 0 0 0 1 2 1 0 1 0 0 1 1 1 1 0 1 0 0 1 0 0 0 1 0 1 0 0 0 0 1 0 1 0 1 1 1 0 0 1 1 1 1 0 2 0 0 2 2 1 1 1 0 0 0 2 2 1 2 1 1 1 1 0 0 1 0 1 1 1 0 1 0 0 2 0 1 0 0 2 0 1 1 0 0 1 0 0 0 2 2 1 0 2 0 1 0 0 0 2 1 1 1 1 1 1 1 1 1 2 0 2 0 1 0 0 0 1 0 2 0 1 1 2 1 2 1 2 0 0 1 1 1 0 0 0 0 0 2 1 1 1 0 1 1 1 1 0 1 1 1 0 1 1 1 2 1 1 0 1 1 0 1 0 0 1 0 0 1 1 1 0 0 0 0 0 0 0 0 2 0 2 0 0 0 2 0 0 2 1 1 1 0 1 1 0 0 0 0 0 0 0 0 2 0 1 0 2 2 1 0 1 0 0 0 0 0 0 0 0 0 0 0 0 0 0 0 0 1 1 0 0 2 0 0 2 2 0 1 0 1 1 0 0 0 0 1 1 1 2 0 0 1 1 1 0 1 1 2 1 1 0 0 0 0 1 1 0 0 2 1 1 1 0 0 0 1 2 1 1 1 1 1 0 1 2 0 2 1 0 0 0 0 0 1 2 1 0 2 1 0 0 0 1 0 0 0 0 1 2 0 0 1 1 0 0 0 0 0 2 1 1 0 0 0 1 1 1 1 0 1 0 1 1 0 2 1 1 1 0 0 1 1 0 0 1 1 0 1 1 0 0 0 0 0 1 0 1 0 1 1 0 1 0 2 0 1 1 2 1 0 2 1 1 1 1 1 0 1 0 1 2 0 0 0 0 0 1 0 2 0 2 0 2 2 2 0 0 1 1 0 0 1 2 0 1 2 2 2 0 1 2 1 0 1 1 0 1 0 1 2 2 2 2 1 0 0 0 0 1 0 0 1 1 2 0 0 0 0 0 0 0 0 0 1 1 1 0 1 0 0 0 0 0 0 2 2 0 0 0 0 0 2 1 0 0 0 1 1 0 1 0 1 0 2 0 2 1 0 1 2 2 2 0 0 0 0 0 0 2 1 1 1 2 2 0 1 0 1 2 0 0 0 1 0 0 2 0 1 1 0 1 0 0 1 1 2 1 1 2 2 1 0 1 1 0 1 1 1 2 0 1 0 2 0 1 1 0 0 0 0 1 0 1 1 1 1 1 0 0 0 0 2 0 2 0 1 0 1 1 0 1 2 0 1 0 1 1 0 0 1 1 1 0 0 0 0 1 1 1 1 0 0 0 0 1 0 1 1 0 1 1 0 0 0 1 0 0 1 0 2 0 0 0
98 0 1 0 0 0 1 2 0 0 0 0 0 2 0 2 0 0 0 0 1 0 0 0 2 0 1 2 1 1 2 0 0 1 0 0 2 1 0 0 2 0 0 0 2 0 2 0 2 0 0 0 1 0 1 1 0 0 1 0 0 2 0 2 1 1 1 0 0 0 0 0 1 1 1 2 1 0 1 1 1 0 1 1 1 0 1 1 2 2 1 2 1 0 0 0 1 1 0 2 1 0 2 1 2 0 2 2 0 2 0 1 1 2 1 2 1 0 0 1 1 0 2 0 0 1 0 0 2 0 1 1 1 1 0 0 1 0 0 2 0 2 0 0 2 1 0 0 0 1 0 0 0 0 0 0 0 1 0 1 0 0 0 0 2 2 2 1 1 2 0 1 0 0 0 0 0 0 0 0 0 0 0 0 0 0 0 2 1 0 0 2 1 0 1 1 1 0 0 0 0 0 0 1 0 1 2 0 1 0 0 0 1 1 0 2 0 0 2 0 2 0 1 0 0 0 2 1 0 1 1 1 0 0 0 0 0 2 2 0 0 1 2 1 1 0 0 0 2 0 0 1 1 1 0 1 0 0 0 0 0 0 0 0 0 0 0 1 2 2 0 0 0 1 0 1 1 1 2 0 2 0 0 1 1 1 1 0 1 1 1 0 0 0 2 0 2 0 0 0 0 0 1 1 0 0 0 2 1 0 0 1 0 1 1 0 0 1 0 0 0 0 1 0 2 0 1 0 0 2 1 1 0 2 0 0 0 1 1 1 1 1 2 1 0 0 0 0 1 2 0 0 0 0 2 0 0 0 0 2 0 0 1 1 1 0 0 2 2 0 0 0 0 2 0 1 0 1 1 0 1 0 1 1 0 0 0 0 0 1 0 0 0 0 2 0 0 1 0 0 0 0 0 1 1 0 0 1 1 0 0 1 1 0 1 1 0 1 0 0 0 2 0 1 0 2 0 0 1 1 0 0 0 2 0 1 1 0 0 0 0 0 1 1 1 2 1 1 1 0 1 1 0 1 1 1 1 1 1 0 1 0 2 0 0 2 2 2 0 1 1 1 1 1 2 0 1 1 0 1 1 0 0 1 1 0 1 1 1 0 1 0 1 0 0 0 0 2 2 2 0 1 1 1 1 0 1 2 0 1 0 1 0 0 1 0 0 2 0 1 0 2 0 2 1 2 0 0 1 1 1 0 0 0 0 1 0 0 0 0 0 0 1 0 0 0 1 1 1 0 1 1 1 1 2 1 0 2 1 0 1 0 0 2 0 0 2 1 0 0 1 1 0 0 1 0 1 2 0 1 0 0 0 1 0 0 0 0 2 2 2 0 0 1 1 0 1 0 0 0 0 2 2 0 0 0 0 0 0 1 0 0 1 1 1 1 1 0 0 1 0 0 0 0 0 0 0 2 0 0 1 0 2 1 1 1 0 0 0 2 1 1 0 0 2 2 2 1 0 0 0 2 1 0 0 1 2 2 2 1 1 0 1 2 2 1 1 2 1 0 0 0 0 0 1 1 1 0 0 0 0 0 0 2 1 2 0 0 0 0 0 0 0 2 1 0 2 2 0 2 0 1 0 0 2 0 0 2 0 1 0 0 0 0 0 0 0 1 1 1 1 0 1 2 2 2 2 0 0 0 0 0 0 2 0 0 0 1 0 2 1 0 0 0 1 0 1 1 0 0 0 0 0 0 0 2 1 1 2 1 0 1 2 0 0 1 2 1 0 1 0 0 1 1 1 0 0 0 0 1 0 1 1 1 1 2 0 2 0 2 0 2 1 1 0 0 0 0 1 0 0 0 0 1 2 2 1 0 0 2 2 0 0 0 0 2 2 1 1 0 0 1 2 1 0 0 0 0 1 0 1 0 2 1 0 1 0 1 1 0 0 0 2 0 2 1 1 0 0 1 1 0 0 2 2 0 0 0 0 0 0 1 0 0 0 0 0 1 1 0 0 0 2 1 2 2 1 0 1 2 1 0 0 0 0 0 1 0 0 1 0 1 2 0 2 0 2 1 1 0 1 1 0 0 2 1 0 1 0 2 0 0 0 0 2 1 2 1 2 1 1 0 2 0 1 1 1 1 0 0 0 1 0 2 0 0 0 2 2 0 0 0 1 0 0 2 0 1 1 2 2 0 0 0 2 0 2 0 0 2 0 1 0 2 0 2 0 0 0 1 0 1 0 1 0 0 2 1 1 1 1 1 0 1 0 0 1 0 0 1 0 0 0 2 0 0 0 0 0 0 1 2
99 1 0 2 0 0 2 2 1 0 0 0 1 2 0 1 1 0 1 0 2 0 0 0 2 0 0 2 0 0 2 1 1 1 0 0 2 1 0 0 2 0 0 0 2 0 2 1 0 1 1 2 0 0 2 2 0 0 1 1 0 0 0 1 0 0 1 1 1 1 0 1 2 0 2 2 0 0 2 1 0 0 0 1 0 0 0 0 2 2 0 1 1 1 1 0 2 1 0 1 0 1 1 1 2 0 2 2 0 2 0 2 1 1 1 1 1 0 0 2 2 0 2 2 0 0 2 1 1 1 0 0 1 1 0 0 1 1 0 1 2 0 0 0 0 1 0 0 0 0 0 1 1 0 1 0 0 0 0 2 0 0 0 0 1 2 0 2 0 1 0 1 0 2 2 2 0 1 0 1 0 1 1 1 1 0 1 2 0 0 1 2 1 1 1 0 1 0 0 0 0 0 0 1 1 0 1 0 1 0 1 0 2 0 0 2 0 1 1 0 2 2 0 0 0 0 1 2 1 1 1 1 0 0 0 0 0 2 2 0 0 1 2 0 1 0 0 0 1 1 0 2 1 0 0 2 1 1 1 0 0 0 0 0 1 0 0 1 1 1 1 1 1 2 0 0 0 2 2 0 1 1 1 1 0 1 1 2 1 2 0 1 0 0 1 0 2 1 0 1 0 0 2 0 2 0 1 2 2 0 0 1 0 0 1 0 0 0 0 0 1 1 0 1 1 0 1 0 0 1 1 1 1 1 1 1 1 2 0 0 0 0 1 1 0 0 1 0 2 0 0 0 0 1 0 1 1 1 0 1 0 0 1 1 1 0 1 0 0 2 2 2 1 1 1 1 0 1 0 0 1 1 1 1 1 1 1 0 0 0 0 1 2 1 2 1 1 1 1 1 0 1 1 2 2 0 1 2 1 0 0 2 0 0 0 0 0 0 0 0 0 1 0 0 1 1 0 1 2 0 0 1 0 1 0 1 1 1 0 0 2 0 1 1 1 1 2 0 0 0 0 0 0 2 1 1 1 1 0 1 1 0 0 1 0 2 2 1 0 0 0 0 1 1 1 0 1 1 0 1 0 0 0 1 0 1 0 2 2 1 0 2 0 1 0 0 0 1 1 2 1 2 2 0 2 0 1 2 0 0 0 2 0 1 0 0 0 2 0 1 1 2 2 2 2 2 0 2 0 2 0 2 0 1 1 0 2 1 1 1 2 2 2 1 1 0 1 1 1 0 0 0 0 2 0 0 1 2 1 0 1 0 2 0 1 1 1 0 0 0 2 2 0 0 0 0 1 2 0 2 0 0 1 1 0 0 0 0 1 1 0 2 1 0 0 0 0 1 1 0 1 1 0 0 0 2 1 1 0 1 0 0 0 1 1 1 0 0 0 0 0 0 0 0 0 1 2 1 0 0 2 0 0 2 1 0 1 0 0 1 0 0 0 1 1 1 1 0 1 0 2 2 2 1 1 2 0 2 2 0 0 0 1 1 1 0 0 2 1 0 0 0 1 0 1 1 2 0 0 0 0 1 1 0 0 1 1 1 0 0 1 0 0 0 0 1 1 1 0 1 0 0 0 0 1 0 2 1 1 1 0 0 0 0 0 0 0 2 0 0 0 0 0 2 2 0 1 1 0 1 2 0 0 2 0 0 0 0 0 0 0 0 0 1 2 0 2 0 0 0 0 0 2 1 1 2 1 0 1 0 0 1 2 0 0 1 2 1 0 2 1 0 0 0 0 1 1 0 1 1 0 1 0 0 0 2 0 2 0 2 0 2 2 1 0 0 0 1 0 1 2 2 0 2 2 0 0 0 1 2 1 0 2 2 0 2 0 0 1 1 1 1 1 1 0 0 0 0 0 0 1 1 1 1 0 0 0 0 1 1 0 1 1 1 1 0 1 0 0 0 0 0 0 2 2 0 1 0 0 1 0 1 0 0 0 0 1 1 2 0 1 0 2 0 2 0 0 1 0 1 1 0 0 0 0 0 0 0 1 1 1 1 0 0 2 0 2 2 0 0 1 1 2 0 2 1 0 0 0 1 0 0 0 0 1 2 2 1 0 0 0 1 1 2 2 2 0 1 2 0 2 0 0 2 0 0 0 0 1 1 0 0 2 0 0 1 0 0 2 1 1 0 2 0 0 0 0 1 0 0 2 0 0 0 1 1 1 0 0 0 1 0 1 1 0 1 0 0 1 0 0 0 0 1 0 0 1 0 0 2 0 0 0 2 0 0 0 1 1 1 1 0
100 0 1 2 0 1 1 1 0 1 0 0 0 1 0 1 0 0 1 0 2 0 0 0 2 0 1 1 1 1 1 0 0 0 1 1 1 2 0 1 1 0 0 0 2 1 0 0 2 0 0 0 0 0 0 0 0 0 0 1 1 0 0 1 0 0 0 1 0 0 0 1 1 0 1 2 1 1 1 0 2 0 0 0 2 0 0 0 1 1 0 1 0 0 1 0 0 1 0 1 0 0 0 0 2 0 2 1 1 1 0 2 0 0 0 0 0 0 1 1 1 0 2 2 0 0 2 2 2 2 1 1 0 0 1 0 0 0 1 0 1 1 0 0 0 1 0 0 0 1 0 0 1 0 0 1 2 0 1 1 1 0 0 0 1 2 1 0 1 2 0 1 0 2 0 1 0 1 0 0 0 1 0 0 1 0 0 0 0 0 0 1 0 2 2 0 1 0 0 1 1 0 0 0 0 0 2 0 1 0 2 0 1 0 0 2 0 1 1 1 1 0 1 0 1 0 2 0 0 0 0 0 0 0 0 0 0 2 2 0 0 0 2 0 2 0 0 0 2 0 0 0 1 1 0 2 1 2 0 0 0 0 0 0 1 0 0 2 2 2 0 1 2 2 0 0 1 2 1 0 0 1 0 0 1 1 0 1 0 2 0 0 1 0 2 0 2 0 0 2 0 0 2 0 1 0 0 0 1 1 0 1 0 0 0 0 1 0 0 0 1 2 0 2 1 0 0 0 2 1 1 1 0 1 0 0 0 1 1 1 1 1 2 0 2 0 0 0 2 2 0 0 0 1 1 0 1 2 1 0 1 1 2 0 2 0 0 0 1 1 1 1 0 1 1 1 0 1 1 0 1 1 1 1 0 1 1 0 0 0 0 1 1 0 2 0 1 0 0 0 0 0 0 2 2 0 0 1 0 0 1 1 1 0 1 0 0 0 0 1 0 1 0 1 0 2 2 0 2 1 2 0 1 0 2 0 0 1 0 0 0 0 2 0 0 1 2 0 0 1 0 1 0 2 2 2 2 1 1 0 0 0 0 0 0 0 0 0 0 0 0 0 2 0 0 1 0 1 1 0 0 0 0 0 0 1 0 1 2 1 1 2 0 1 1 0 0 2 1 1 0 1 1 0 2 1 1 1 0 1 0 1 0 0 1 0 0 2 0 1 1 2 0 1 0 1 1 1 1 2 0 1 0 0 0 0 1 1 0 2 2 2 1 1 1 2 1 0 2 0 2 2 1 1 2 1 0 0 2 0 2 0 0 1 0 0 1 2 0 2 1 2 1 0 0 1 2 1 0 0 0 0 2 1 0 0 1 1 0 0 1 1 1 0 0 0 0 0 0 0 1 2 0 0 0 2 1 1 0 1 2 2 0 1 0 0 0 0 0 0 0 0 0 0 0 1 1 0 0 0 2 0 0 2 1 2 0 0 1 2 0 1 0 0 2 2 2 1 2 0 0 1 0 1 2 2 1 2 2 0 0 0 2 0 1 1 0 2 2 0 0 0 1 0 0 2 0 0 0 0 0 0 0 1 1 1 0 1 0 0 1 0 0 1 1 0 1 2 0 2 0 1 0 1 2 0 1 2 0 0 2 2 0 0 0 0 0 2 1 1 1 0 0 2 2 0 0 1 1 0 1 1 0 2 1 2 2 0 0 2 1 1 0 1 2 0 2 0 0 0 0 0 1 0 1 1 2 0 1 1 0 0 1 0 0 0 1 2 0 0 0 0 0 1 1 0 0 0 0 2 0 0 0 0 0 2 0 1 1 1 1 1 1 1 1 1 1 1 0 0 1 2 2 2 0 0 1 0 1 2 1 0 1 1 1 2 0 1 1 1 1 2 2 0 0 0 0 1 0 0 1 1 2 1 0 0 0 2 1 0 0 0 1 0 1 0 1 0 0 0 0 0 0 1 0 0 1 0 0 2 0 1 1 1 0 1 0 0 1 0 1 0 2 0 2 1 1 0 2 2 2 0 1 0 0 0 0 1 0 2 0 1 1 1 2 0 2 0 0 0 0 2 1 0 0 2 0 1 1 1 1 0 1 1 1 0 0 1 1 1 0 1 2 0 0 1 1 2 0 0 0 1 0 2 0 0 0 0 2 0 0 0 1 1 1 1 1 0 1 0 1 0 2 0 0 1 2 1 0 2 1 1 0 0 2 0 0 0 0 0 0 0 0 0 0 0 1 0 2 0 0 0 0 1 0 1 1 0 0 1 0 0 0 2 0 0 1 1 1 1 0 0
101 0 0 2 0 0 2 2 0 1 0 0 0 0 0 0 0 0 0 1 1 1 0 1 1 1 1 1 0 0 2 0 0 1 0 0 2 2 1 1 0 0 1 1 2 1 1 0 1 0 0 0 0 1 1 1 0 0 1 0 1 1 0 1 0 0 2 1 0 0 0 0 2 1 2 2 0 1 2 0 1 0 0 0 1 0 0 1 2 2 0 0 1 1 0 0 1 2 0 2 0 0 2 2 2 0 2 2 0 2 0 2 0 1 0 1 0 0 0 2 2 1 1 2 1 0 1 0 0 0 0 0 0 0 1 0 0 1 0 0 1 1 0 0 1 0 0 0 0 0 0 2 1 0 0 0 0 0 0 1 1 1 1 0 1 2 1 1 0 2 1 1 0 1 2 2 1 0 0 0 0 0 1 1 2 1 1 0 0 0 0 2 0 2 2 0 1 0 0 0 0 1 1 1 1 0 1 0 1 0 2 0 1 0 0 2 0 0 1 1 1 1 1 0 0 0 1 2 2 0 0 0 0 1 1 0 1 2 2 0 0 1 2 1 1 0 0 0 1 0 0 0 1 0 0 0 0 2 0 0 0 0 0 0 1 0 0 0 2 1 0 2 0 1 0 0 0 1 1 0 0 1 2 2 0 0 2 1 0 1 1 0 0 1 2 1 1 2 1 1 1 0 2 0 2 0 1 2 2 1 0 2 0 0 0 0 0 0 0 0 1 1 1 1 1 0 1 0 1 0 1 0 0 2 0 0 0 2 0 0 0 2 2 2 1 0 0 1 2 1 1 1 0 1 0 1 1 2 0 1 0 0 1 1 0 0 0 1 1 1 1 1 1 2 1 1 0 0 1 0 1 0 0 0 1 1 1 0 0 0 0 1 2 0 2 1 1 0 0 1 0 1 1 2 2 1 0 1 0 0 0 1 1 0 1 1 1 0 0 0 1 1 0 0 1 2 2 1 2 0 2 0 0 1 0 0 0 1 0 0 2 0 2 0 1 2 2 1 1 1 0 1 0 0 0 0 0 1 0 1 0 0 0 1 0 1 1 2 0 0 0 0 2 1 2 0 1 1 0 1 0 0 0 2 1 0 1 1 2 1 1 2 0 1 0 0 0 0 0 2 2 2 2 0 2 0 0 2 0 0 0 2 1 0 2 0 0 0 0 2 2 0 1 2 1 2 0 0 0 1 2 0 0 0 1 0 1 0 1 1 2 2 2 2 0 1 0 0 2 0 1 1 1 2 0 0 0 1 0 1 0 0 0 0 0 0 1 2 1 1 0 0 0 0 1 0 1 1 0 1 0 0 1 1 0 1 2 0 0 0 1 1 0 0 0 0 0 0 0 0 0 2 0 0 0 2 0 2 0 2 1 0 0 2 1 2 0 0 0 0 0 0 0 0 0 1 1 0 0 0 1 0 0 0 2 1 1 0 1 1 0 1 0 0 0 0 0 1 1 0 2 1 2 1 1 2 1 1 1 0 0 0 2 0 1 1 0 2 0 1 0 1 1 0 0 2 2 0 1 1 1 1 1 2 0 2 2 0 0 0 1 1 0 0 0 0 1 2 0 2 1 1 0 1 0 1 1 1 0 0 0 0 0 0 1 1 0 0 1 1 1 0 0 2 1 0 0 0 0 0 1 0 0 2 1 1 2 0 1 2 1 1 0 0 0 0 0 0 1 0 0 1 0 0 0 1 0 0 2 0 0 2 0 0 0 1 1 1 0 2 1 0 2 1 1 0 1 0 1 1 0 1 1 1 1 1 0 2 0 2 0 2 2 0 0 0 0 0 0 1 1 1 0 2 1 0 0 1 0 1 1 0 2 2 0 2 0 0 2 2 1 1 1 1 0 0 0 1 1 0 1 0 2 0 0 2 1 2 2 0 2 2 2 0 2 1 1 1 0 0 0 0 0 1 1 0 1 0 0 1 0 1 1 0 0 2 0 1 2 1 1 0 1 1 1 1 0 0 0 0 2 0 0 0 0 0 1 0 0 2 0 1 1 0 2 0 2 1 1 0 0 1 0 0 2 0 2 1 0 2 0 0 0 0 1 1 1 1 1 1 0 0 1 1 2 2 1 1 1 0 1 1 0 1 1 0 0 0 1 0 0 0 1 0 0 2 0 1 1 0 2 0 2 0 1 2 2 1 1 0 1 0 0 0 2 0 0 0 1 0 1 0 0 0 0 0 2 0 2 0 0 0 0 1 0 1 2 0 0 1 0 0 1 2 0 0 0 0 0 0 0 0
102 0 0 1 0 0 1 2 0 1 0 0 0 0 0 0 0 0 1 1 1 1 0 0 2 0 1 1 1 1 1 1 0 0 0 0 2 2 0 1 2 1 1 1 2 1 0 0 1 0 0 0 1 2 0 1 0 0 0 0 2 0 0 1 0 0 0 1 0 0 0 0 1 0 1 2 1 1 1 0 1 0 0 0 1 0 1 0 2 2 0 0 1 0 0 0 0 1 0 2 1 0 1 1 2 0 2 2 0 2 0 1 0 0 0 0 0 0 0 2 2 0 0 2 0 0 0 0 1 0 2 0 0 0 0 0 0 0 0 0 1 1 1 0 1 2 0 0 0 0 0 1 1 1 0 0 1 0 1 1 1 0 0 2 1 0 0 0 1 2 0 0 1 1 1 0 0 0 0 0 0 0 1 1 2 1 1 1 0 0 0 1 0 2 2 0 2 0 0 0 0 0 0 1 1 0 1 0 1 1 2 0 1 0 0 2 0 0 1 1 1 1 1 0 1 1 0 1 0 1 0 0 0 0 0 0 0 2 2 0 0 0 2 0 2 0 1 0 1 0 0 1 1 1 0 2 0 0 0 0 0 0 0 0 0 0 0 0 2 0 1 1 0 0 0 0 0 2 1 0 0 0 1 2 0 0 1 2 1 2 0 2 0 0 1 0 2 1 1 1 1 1 2 0 1 0 0 2 1 0 0 1 0 0 1 1 0 1 0 0 1 1 1 1 1 0 0 0 0 0 2 1 1 2 0 0 0 2 0 1 1 2 2 0 1 0 0 0 2 1 0 0 0 1 1 0 1 2 0 1 0 0 2 0 2 1 1 1 2 0 0 0 1 1 0 1 0 1 0 0 0 0 1 1 1 1 1 0 0 0 0 1 0 0 2 0 0 1 0 0 0 0 1 1 1 0 0 0 2 0 0 2 1 0 1 0 1 1 0 1 0 1 0 0 1 2 1 0 1 1 2 0 0 2 0 1 0 1 0 0 1 0 2 0 1 2 2 0 1 2 0 1 0 2 1 0 1 0 1 1 1 0 0 0 0 0 0 1 0 0 0 0 0 2 0 0 0 2 0 2 0 0 0 2 1 1 1 2 2 0 0 2 0 2 0 0 2 2 1 1 1 1 1 1 2 1 2 1 0 1 0 1 0 0 1 0 0 2 0 2 1 2 0 2 1 2 0 0 0 2 1 1 0 0 0 1 2 0 1 1 2 2 0 0 1 1 1 1 1 0 1 1 0 2 1 1 0 2 1 0 1 0 1 0 0 0 1 1 1 0 1 1 1 0 0 1 1 1 0 0 1 0 0 0 0 0 0 0 1 0 0 0 0 1 1 0 1 0 0 0 0 1 1 0 1 2 0 1 0 0 0 0 0 0 0 0 0 0 1 1 1 1 0 0 0 1 1 1 0 0 1 0 0 0 2 1 1 0 0 2 1 1 0 1 2 1 2 2 2 0 0 0 2 0 2 1 2 2 2 0 0 0 0 1 1 0 1 2 0 1 0 0 1 1 0 2 2 0 1 1 0 2 0 0 0 0 0 1 0 0 0 1 0 0 0 0 1 2 0 1 0 1 0 0 1 0 0 1 0 0 0 0 0 0 0 0 0 1 0 0 0 0 0 2 1 0 1 0 1 0 0 0 1 1 1 1 1 0 2 2 0 2 0 1 2 0 2 0 0 0 0 0 2 1 2 1 0 0 2 1 0 1 2 0 1 0 2 0 0 1 1 0 0 0 0 1 1 0 0 0 0 2 0 0 0 1 1 2 0 2 0 2 2 1 0 0 0 0 0 0 0 1 1 1 1 1 1 0 0 2 2 0 2 2 0 2 0 0 1 1 1 1 0 0 0 0 0 1 0 1 0 0 2 0 0 0 0 1 1 0 1 1 1 0 1 0 1 0 0 0 0 0 0 1 1 0 1 1 0 0 1 2 0 0 0 0 1 0 1 0 1 0 2 0 2 1 1 2 0 0 1 1 0 0 0 0 1 1 0 2 0 0 1 1 0 0 0 2 0 0 0 2 1 0 2 0 0 0 0 1 1 0 0 0 1 1 1 0 0 0 0 0 2 1 1 1 1 0 0 0 0 2 0 2 0 0 0 2 2 0 0 0 2 0 0 1 0 1 0 1 2 0 2 0 0 1 1 1 0 1 2 0 0 0 1 1 1 0 0 0 1 0 0 0 0 0 1 0 1 1 0 0 1 0 0 0 1 0 1 2 1 0 0 0 0 0 0 0 0 0 0 0
103 0 0 0 0 0 0 2 0 1 0 1 1 0 0 0 0 0 0 1 1 1 0 0 2 0 0 1 0 1 1 0 0 1 0 0 2 2 0 2 0 0 1 1 2 1 1 0 2 0 0 0 0 0 2 0 0 0 2 0 1 1 0 1 0 1 1 2 0 0 0 1 2 0 2 2 0 1 2 0 0 0 1 1 2 0 0 0 2 2 0 1 1 0 0 0 0 0 0 1 1 0 0 0 1 0 1 2 0 2 0 1 2 2 2 2 2 0 0 2 2 1 1 1 1 1 0 1 1 1 1 1 0 1 1 1 0 1 1 1 1 1 0 0 0 2 0 0 0 1 0 2 1 0 0 1 2 0 1 2 1 1 1 0 1 2 1 0 0 2 2 1 0 2 2 2 0 0 0 0 0 1 0 0 1 1 0 1 0 0 0 2 1 0 1 1 1 0 0 0 0 1 0 0 0 1 2 0 0 0 2 0 1 1 0 2 0 2 2 0 2 2 1 0 0 0 0 1 1 1 0 0 0 0 0 0 0 2 2 0 0 0 2 0 1 0 0 0 2 0 0 1 1 0 0 1 2 0 0 0 0 0 0 0 1 0 1 0 0 0 0 2 1 2 1 1 0 2 1 0 0 2 0 1 1 1 0 1 1 2 0 1 0 1 2 1 1 1 1 1 1 0 2 0 0 0 1 1 1 0 0 1 0 0 1 0 0 0 1 1 1 1 1 1 1 0 1 0 1 0 2 1 1 1 0 0 0 1 2 1 1 1 2 1 0 0 0 1 2 2 0 0 0 0 0 2 0 0 0 2 0 0 0 0 0 1 0 2 2 0 0 0 1 2 1 0 0 2 0 0 0 1 2 2 1 1 1 0 0 0 0 1 1 0 2 0 2 1 1 0 0 0 2 2 0 0 2 0 0 0 1 0 0 0 0 0 0 0 0 0 0 1 1 0 1 2 2 0 0 0 0 0 0 2 0 0 1 0 0 1 2 0 1 1 1 0 1 0 0 2 0 1 0 2 2 1 2 1 2 2 1 0 0 0 0 1 1 2 0 1 1 1 1 1 2 0 1 1 0 1 0 0 0 1 0 0 0 0 1 1 1 0 0 1 0 0 0 1 1 2 1 2 0 2 0 1 2 0 1 1 1 1 0 1 0 0 1 2 1 2 1 2 0 2 1 2 0 2 0 2 0 2 0 1 1 0 0 0 0 0 0 1 1 1 1 0 2 0 2 0 1 1 1 2 1 0 0 1 0 0 0 0 0 2 0 0 2 2 1 1 0 0 0 0 0 0 2 2 0 2 0 0 0 2 0 0 2 0 1 1 0 1 0 0 0 0 0 1 1 0 1 0 0 1 0 2 0 0 0 0 1 0 0 0 0 0 0 0 1 0 0 0 0 0 0 1 1 1 0 0 1 0 0 1 2 1 0 0 0 0 1 0 0 1 1 1 1 1 1 0 1 2 0 1 2 1 1 2 1 1 1 0 2 2 2 2 0 2 0 2 1 0 0 0 0 2 2 0 0 0 1 0 1 2 0 2 2 0 0 1 0 1 0 1 1 0 1 1 0 1 1 1 0 0 1 0 1 1 0 0 0 0 0 0 0 0 0 1 0 0 0 0 1 2 2 1 2 0 0 0 0 0 0 1 1 0 1 0 1 1 0 1 1 0 2 0 2 1 0 0 0 0 1 0 0 2 0 0 1 0 0 0 2 0 0 0 2 2 0 0 1 0 1 0 0 2 2 0 1 2 0 0 0 0 0 1 0 2 0 2 0 2 2 2 0 0 0 0 0 1 1 2 0 2 1 1 0 1 0 1 1 0 2 2 0 2 0 2 2 1 0 1 1 0 0 0 0 0 0 1 1 1 2 0 0 1 1 1 1 0 1 1 0 0 0 0 0 0 1 0 0 0 0 2 2 0 0 0 0 0 0 1 0 0 0 1 1 1 1 0 1 0 1 0 1 1 1 0 1 2 2 0 0 0 0 0 0 0 1 2 1 1 0 1 1 0 1 2 0 0 0 2 0 0 0 2 0 1 1 2 0 0 0 0 0 2 2 0 1 1 0 1 2 1 0 1 1 1 0 0 1 1 0 0 0 0 0 1 1 0 0 0 2 1 1 0 1 1 1 1 2 0 2 1 0 0 1 1 0 1 2 0 2 0 1 1 1 0 0 2 1 0 0 0 0 1 1 0 2 0 0 0 0 0 0 0 0 0 0 2 0 0 1 1 0 0 0 0 0 0 1 0
104 1 0 2 0 0 2 2 1 1 0 0 0 1 0 0 0 0 1 0 2 0 0 0 2 0 1 2 0 0 2 1 0 0 1 0 2 2 0 1 1 0 0 0 2 0 0 0 0 2 2 2 2 2 0 0 0 0 0 0 1 1 0 0 0 0 1 2 0 0 0 1 1 0 1 2 1 0 1 1 1 0 0 0 2 0 0 0 0 2 0 0 0 0 0 0 0 1 0 2 1 0 2 1 2 0 2 1 1 1 0 2 0 1 1 2 1 0 1 1 1 0 2 1 0 1 1 1 2 1 0 0 0 0 0 0 0 0 0 0 0 2 0 0 1 2 1 0 0 1 0 0 0 0 1 0 0 0 0 0 0 0 0 2 1 2 1 2 0 2 1 0 1 2 2 2 0 2 1 2 0 0 1 2 1 0 1 2 1 1 1 2 0 1 1 1 0 0 0 1 1 1 0 1 1 0 1 0 0 0 1 0 1 0 0 2 2 0 1 1 1 0 1 1 2 0 2 1 0 1 0 0 0 0 0 0 0 2 2 0 0 1 1 0 2 1 1 0 2 0 0 0 1 0 0 0 0 2 0 0 0 0 0 0 0 0 0 0 2 1 1 0 1 2 1 0 1 0 2 0 0 1 2 2 0 0 2 1 1 2 0 2 0 0 2 0 1 0 0 1 0 0 1 1 0 0 0 2 1 0 0 0 0 0 1 0 1 0 1 1 0 1 1 1 2 1 1 0 1 2 2 2 0 1 0 0 0 1 1 1 1 1 2 1 1 0 0 0 1 1 0 0 0 1 1 0 1 1 1 0 1 1 1 0 1 2 0 0 2 0 0 0 1 2 0 1 0 1 0 1 1 1 1 1 0 1 1 1 1 0 0 0 2 1 2 0 2 2 0 0 0 0 0 1 1 0 0 1 0 0 1 1 1 0 1 0 0 0 0 0 0 0 1 0 1 2 2 0 0 1 1 0 0 1 1 0 0 1 0 0 2 0 1 1 1 1 1 0 0 1 0 1 0 2 2 2 2 1 2 2 1 0 0 0 0 0 0 2 0 1 1 1 2 1 0 1 0 2 1 1 1 0 0 1 0 1 0 0 1 0 1 1 0 2 2 0 0 1 0 1 1 2 1 1 1 0 1 0 0 1 0 1 0 1 1 0 1 2 0 0 0 2 1 2 1 2 0 0 1 2 1 0 1 1 1 0 1 1 1 1 0 1 1 1 1 0 1 1 1 0 0 0 0 1 1 1 1 1 1 1 0 0 1 0 0 0 1 2 2 0 0 0 1 0 0 1 1 1 0 1 0 0 1 2 0 0 1 0 1 1 0 1 1 0 0 0 0 0 0 0 0 2 0 0 1 2 1 1 0 2 1 0 0 0 0 0 0 1 1 0 1 0 0 0 0 0 1 0 0 0 0 0 0 1 2 0 2 1 0 2 0 1 0 1 2 1 1 0 0 0 1 1 1 1 2 2 1 2 2 0 0 0 0 0 0 0 0 2 0 1 1 0 1 0 1 2 1 0 0 1 1 0 0 1 1 1 1 1 0 1 0 1 0 0 0 0 0 2 0 1 0 0 0 0 0 0 1 0 1 1 1 1 0 0 0 2 0 2 0 0 0 0 0 2 2 0 0 0 1 0 1 0 0 2 0 0 1 0 1 1 0 1 1 0 1 0 1 0 0 0 1 1 0 0 0 1 2 0 2 2 0 0 2 0 0 1 2 2 1 2 0 0 1 0 0 1 0 0 1 1 0 1 0 0 0 0 1 1 0 1 1 2 2 1 0 0 0 0 1 0 0 0 2 2 0 0 1 0 1 1 1 0 1 1 0 1 0 1 2 2 2 2 2 0 0 0 0 1 0 0 2 2 2 1 0 1 0 0 0 0 0 0 0 0 0 0 0 0 0 1 0 0 0 2 1 1 1 0 0 1 0 1 0 0 0 0 2 0 1 0 1 1 1 0 1 1 0 1 2 2 2 0 0 0 0 0 0 0 1 0 2 2 2 0 2 0 2 1 1 0 0 1 0 0 2 0 2 1 2 0 2 0 1 1 2 1 1 1 0 0 0 0 1 2 2 1 1 2 1 1 1 1 0 2 0 0 0 1 2 1 1 1 2 0 0 0 1 0 0 1 1 0 1 0 1 0 1 1 0 2 1 1 0 0 0 0 0 0 0 1 0 0 0 0 0 0 2 1 1 0 0 0 0 0 0 0 0 0 1 2 0 1 0 2 0 1 0 0 0 0 1 2
105 0 0 2 0 0 2 2 1 1 0 0 0 0 0 0 0 0 1 1 1 0 0 1 1 0 1 1 2 2 1 2 0 1 0 1 1 1 0 0 0 0 1 1 2 1 1 1 0 0 0 1 0 0 1 0 0 0 0 0 1 1 0 0 0 0 0 1 0 0 0 0 1 0 0 1 1 2 2 0 2 0 0 0 2 0 0 0 2 2 0 1 1 1 1 1 0 0 0 2 2 0 1 1 2 0 2 2 0 2 0 1 0 2 0 2 0 0 0 2 2 1 2 0 0 1 0 0 1 0 1 1 0 0 1 0 0 1 0 1 1 2 0 0 0 1 0 0 0 0 0 1 0 0 0 0 0 0 1 1 1 1 0 2 0 1 1 1 0 0 0 0 0 2 0 0 0 0 0 0 0 1 1 1 2 0 2 2 0 0 0 1 0 1 2 0 0 1 0 1 1 1 1 1 1 0 2 0 1 0 1 0 2 0 0 2 1 0 1 1 1 0 0 0 0 0 1 2 0 2 0 0 0 0 0 0 1 2 2 0 0 1 2 0 2 0 0 0 2 0 0 0 1 0 0 2 0 0 0 0 0 0 0 0 1 0 1 0 2 2 0 1 0 1 0 0 0 2 1 0 1 1 1 2 0 1 0 0 1 2 0 1 1 0 2 1 1 1 0 1 0 1 2 0 1 1 0 2 1 0 1 2 0 1 2 0 0 1 1 1 0 0 1 1 1 0 1 0 0 0 1 1 0 2 0 0 0 1 1 0 0 0 1 1 2 0 0 0 2 2 0 0 0 1 1 0 1 0 0 2 0 0 2 2 1 1 1 1 1 1 1 1 1 2 1 0 0 2 2 0 0 2 1 1 0 1 1 1 1 0 0 0 1 0 2 0 1 0 0 0 0 0 2 2 1 1 1 0 0 0 1 1 1 0 1 0 1 1 0 0 0 2 0 2 0 1 0 2 2 0 1 1 0 1 0 0 0 0 0 0 1 0 1 0 1 2 2 0 1 1 0 1 0 2 1 1 1 2 1 0 0 0 1 0 0 1 1 0 0 0 0 0 1 1 0 0 0 1 0 0 1 1 0 0 0 0 0 1 1 0 1 1 0 2 0 0 1 2 2 2 0 2 2 0 2 0 0 2 0 2 0 1 0 1 0 0 0 2 0 0 0 2 2 2 1 2 0 0 0 1 1 0 0 0 0 0 1 1 1 2 1 1 2 1 1 1 0 1 1 0 0 1 1 1 2 1 0 1 1 0 0 0 0 1 0 0 1 2 1 0 0 0 0 0 0 0 0 0 0 0 0 0 1 1 0 0 1 1 1 0 0 0 0 0 0 0 0 0 0 0 0 1 0 1 1 2 1 1 0 2 1 1 1 1 0 0 2 0 0 0 1 1 0 0 0 0 0 1 0 0 2 0 0 2 1 0 0 0 0 0 0 1 0 0 1 1 1 1 2 0 2 1 1 1 2 2 1 2 2 0 0 0 2 1 1 0 0 2 2 0 0 0 1 1 0 2 2 0 0 0 0 0 0 2 1 2 1 0 0 1 0 1 0 1 1 0 2 2 0 2 1 1 0 0 0 0 1 1 1 0 1 1 0 0 0 1 2 1 1 1 0 0 1 2 1 1 1 0 0 0 0 0 0 2 1 1 1 0 0 0 0 0 0 0 1 0 1 0 0 1 1 1 1 2 1 0 0 0 2 2 0 0 1 1 0 0 1 1 0 2 1 0 0 0 0 1 2 0 1 1 0 1 1 1 1 1 0 1 1 1 1 1 1 2 0 0 0 0 0 0 0 1 0 1 2 2 0 0 2 2 2 0 0 0 2 2 0 0 2 1 1 2 0 0 0 0 0 0 0 1 1 1 2 0 0 1 1 0 1 0 1 1 1 0 1 0 1 0 0 0 0 0 0 2 1 1 0 0 1 0 0 2 0 0 1 0 0 0 2 0 1 0 1 0 1 1 2 2 1 1 1 1 0 0 0 0 0 2 0 2 0 2 1 0 2 1 2 2 0 0 0 2 1 0 2 0 1 2 0 2 0 0 0 0 0 2 2 0 2 1 1 0 2 0 1 0 1 1 0 1 0 1 0 2 0 0 0 0 1 1 1 0 1 1 0 1 0 0 0 0 2 0 1 0 1 0 2 2 0 2 2 0 0 0 2 1 1 0 0 0 1 0 0 0 1 1 1 1 1 0 0 0 0 1 0 0 1 0 0 1 0 0 0 1 0 0 0 0 0 0 0 0
106 1 0 1 0 0 0 1 1 0 0 1 0 0 0 0 0 0 1 1 1 0 0 0 2 0 2 2 1 1 0 1 2 1 1 0 2 1 0 1 2 1 1 1 1 1 2 0 1 0 1 1 2 2 0 1 0 0 1 1 0 0 0 2 1 1 1 0 1 1 0 0 2 0 1 1 0 1 1 0 2 0 0 0 2 0 0 0 0 2 0 0 2 1 0 0 0 2 0 2 0 0 1 1 2 0 2 0 2 0 0 2 0 1 0 1 0 0 2 0 0 0 0 2 2 0 0 0 2 0 2 0 0 0 0 0 0 0 0 0 0 2 0 0 1 1 2 0 0 1 0 1 0 1 0 0 0 1 1 0 0 0 0 0 1 2 1 1 0 1 0 2 0 2 2 1 0 0 0 0 0 0 0 0 0 0 0 1 0 0 0 2 0 1 1 1 1 0 0 1 1 1 0 2 1 1 1 0 1 1 2 0 0 0 0 2 2 0 2 0 2 0 0 0 1 1 1 1 0 1 0 0 0 0 0 0 1 1 1 1 0 0 2 1 1 0 0 0 2 0 0 1 2 0 0 1 2 1 0 0 0 0 0 0 0 0 0 0 1 1 0 1 0 2 0 0 1 2 0 0 0 1 1 2 1 0 2 2 0 2 0 1 0 1 2 1 1 0 0 2 0 0 1 1 1 0 0 2 1 0 1 2 0 0 1 0 0 0 0 0 2 2 1 1 2 0 1 0 2 1 1 0 0 0 0 0 0 1 1 0 1 1 0 1 1 0 0 0 2 1 0 0 0 1 0 1 2 1 0 1 0 0 2 2 1 1 1 2 2 0 0 0 0 2 0 0 0 2 0 1 1 1 1 1 0 1 0 0 0 0 0 0 1 0 2 0 1 1 0 1 0 1 0 1 1 0 0 1 0 0 1 0 0 0 0 0 1 1 0 1 0 1 0 1 2 2 1 1 1 0 1 0 1 1 1 0 1 0 0 0 2 0 1 0 1 1 1 0 0 1 0 0 0 1 1 1 1 2 2 0 0 0 0 0 2 2 0 2 0 0 0 0 2 0 1 0 1 1 0 0 0 0 0 1 1 1 1 1 1 1 1 1 1 1 2 0 0 0 0 2 2 2 2 0 2 1 1 0 1 1 1 1 0 0 0 0 0 2 0 2 1 2 1 1 0 1 1 1 1 2 0 0 1 0 1 0 1 0 1 1 0 1 1 1 1 0 2 2 1 0 0 0 0 2 1 0 0 0 2 0 0 0 0 0 0 0 1 1 0 1 2 2 0 0 0 0 1 2 0 2 0 0 0 0 0 0 0 0 0 0 0 0 0 0 1 0 0 0 0 0 1 1 2 0 0 2 0 2 0 2 2 1 0 0 0 0 0 0 0 0 0 0 0 1 0 1 0 1 0 0 1 0 0 0 2 2 1 0 0 1 0 1 0 2 2 2 2 1 1 0 0 2 1 1 1 1 1 2 2 0 0 0 1 1 1 1 1 1 1 0 0 2 1 1 0 2 2 0 1 2 0 1 0 1 1 1 0 0 1 0 0 0 0 1 1 0 2 0 0 1 1 0 0 0 1 0 0 2 0 0 1 1 0 1 0 0 0 2 1 1 0 0 1 2 1 2 2 0 0 0 1 0 0 2 1 1 2 0 1 1 0 1 0 1 1 0 1 1 0 0 0 0 2 0 0 2 1 1 2 1 1 0 1 0 1 1 2 0 0 0 0 0 0 1 1 1 2 0 1 1 0 1 0 0 0 0 1 2 0 2 0 2 2 2 1 0 0 2 0 0 2 2 2 2 0 0 1 0 1 2 2 0 1 1 1 2 0 1 1 0 0 0 0 0 0 0 0 1 0 0 1 1 2 0 0 0 0 2 2 0 1 1 1 0 1 0 1 0 0 0 0 0 0 2 2 0 0 0 0 1 1 2 1 0 0 2 1 1 2 0 1 0 0 1 2 1 0 1 2 1 1 0 0 0 0 0 0 0 0 0 0 0 0 2 2 1 2 1 0 0 0 2 0 0 2 2 0 0 0 1 0 0 0 0 1 0 0 2 2 1 0 1 2 0 1 0 0 2 1 0 0 1 1 2 0 0 0 1 2 0 0 0 0 0 0 2 0 1 1 0 2 0 1 0 2 1 2 0 0 1 0 0 0 0 2 1 1 0 1 0 1 0 0 0 1 2 0 1 1 0 0 0 0 1 0 0 0 0 1 2 0 0 0 1 1 1 0 2 2 0 2 1
107 0 0 2 0 1 1 1 0 0 0 1 1 1 0 2 0 0 0 0 1 0 0 0 2 0 1 2 1 1 1 2 0 1 0 0 2 1 0 0 1 0 1 0 0 2 1 0 0 1 1 1 0 0 2 1 0 0 2 0 1 2 0 1 0 1 0 0 0 0 0 0 2 0 2 2 0 1 1 0 1 0 1 1 1 0 0 0 1 2 0 0 1 0 1 0 1 0 0 1 1 0 1 1 2 1 2 1 1 1 0 2 1 2 2 2 1 0 1 1 1 0 1 2 1 1 0 1 2 2 0 0 0 1 1 1 0 0 0 1 1 2 0 0 0 1 0 0 0 1 0 2 0 0 0 0 0 0 0 0 0 0 0 2 1 1 1 0 1 2 1 1 0 0 0 0 0 0 0 0 0 0 0 0 1 1 0 0 0 0 0 0 1 0 0 0 2 0 0 0 0 1 1 1 1 0 1 0 1 1 2 0 2 0 0 2 2 1 2 0 2 2 1 0 1 1 1 2 2 0 0 0 0 0 0 0 1 0 1 1 0 0 2 0 2 0 0 0 2 0 0 1 2 0 0 0 0 0 0 0 0 0 0 0 1 0 2 0 2 2 0 2 0 2 0 0 0 2 1 0 0 2 0 0 1 1 0 2 0 2 0 0 1 0 2 0 1 0 0 1 0 0 2 0 2 0 0 1 1 0 1 2 0 0 0 0 1 0 0 0 2 2 1 0 1 0 0 0 1 1 1 1 0 0 0 0 0 0 2 1 2 1 1 2 1 0 0 0 0 0 0 0 0 0 2 0 0 1 0 2 0 0 1 0 1 1 0 1 1 1 1 1 0 1 0 1 0 1 1 0 0 1 1 1 0 2 2 2 2 1 1 1 1 0 2 1 0 1 1 1 0 1 1 2 2 0 0 1 1 0 0 1 1 0 1 0 0 0 0 0 0 1 1 0 0 1 0 1 1 0 1 1 0 0 1 2 0 1 0 1 2 0 0 2 1 1 1 0 0 2 0 1 0 0 0 0 0 0 0 1 0 0 0 1 0 2 2 1 0 0 0 0 2 0 0 1 0 1 0 1 0 0 0 1 0 1 0 1 2 2 0 1 1 1 0 0 0 1 1 2 0 2 2 1 2 0 2 0 0 1 0 2 0 0 0 0 0 2 0 1 1 2 1 2 0 2 0 1 1 2 0 1 0 1 0 0 2 1 1 1 0 1 1 1 1 0 2 1 1 0 0 0 1 1 1 1 0 0 1 0 0 0 2 0 2 2 0 1 1 1 1 2 0 0 0 0 0 0 0 0 0 0 1 1 0 0 0 0 1 0 1 1 0 0 0 0 0 0 0 0 0 1 1 1 1 2 0 0 0 1 0 0 1 2 1 1 0 0 1 1 0 1 0 0 0 2 2 1 0 0 1 1 1 1 2 0 0 1 0 2 0 0 0 1 2 2 2 1 2 0 0 2 1 2 2 2 0 2 1 0 0 0 1 0 0 0 0 2 1 1 1 0 0 0 1 2 1 0 0 0 1 1 0 2 1 2 1 1 0 1 0 1 0 2 1 0 2 0 0 1 1 0 0 0 1 0 2 2 0 0 1 1 0 0 0 0 0 2 0 0 0 0 0 2 1 1 1 0 2 0 1 1 0 2 1 1 2 0 1 2 1 1 0 0 0 0 0 1 0 0 0 0 1 0 1 1 1 0 1 0 0 1 2 0 0 1 2 0 0 1 1 0 1 1 1 0 1 0 0 2 0 0 0 0 0 2 0 2 2 2 0 0 2 1 0 0 1 1 0 0 0 0 0 2 1 2 1 0 1 2 1 0 1 1 1 2 0 1 1 1 1 1 1 1 0 0 0 1 0 0 1 1 2 1 0 1 0 2 2 0 2 2 2 1 2 0 2 0 0 0 0 1 0 2 2 0 1 0 0 1 1 1 1 0 0 0 1 0 1 0 0 0 0 1 2 0 0 2 2 2 2 0 0 0 0 0 0 0 0 2 0 2 1 0 2 0 2 1 2 0 0 0 0 0 1 2 0 1 0 2 0 0 1 1 1 1 1 0 2 0 2 0 2 0 0 0 1 1 0 0 1 1 0 1 0 0 1 2 2 0 0 0 2 2 2 0 0 0 2 0 1 0 0 0 2 0 2 1 1 1 0 0 1 0 1 1 1 0 0 0 0 0 0 0 1 0 2 0 2 0 0 0 0 1 0 1 0 0 1 2 1 2 0 1 0 1 0 0 0 0 0 1
108 0 0 1 1 1 1 0 0 0 0 2 0 1 0 0 0 0 1 1 1 1 0 0 2 0 1 2 0 0 1 0 0 0 0 1 1 2 0 2 1 1 2 1 2 1 0 0 1 0 0 0 0 0 1 1 0 0 1 0 0 0 0 2 0 2 0 1 0 0 1 2 2 0 1 2 0 0 1 0 1 0 0 0 1 0 0 0 2 2 0 0 2 0 1 0 1 0 0 1 1 0 0 0 2 0 2 1 0 2 1 0 0 1 1 1 1 0 0 2 2 0 1 2 1 0 1 0 2 0 1 1 0 1 2 1 0 0 0 0 0 2 0 0 2 2 0 1 0 0 1 0 1 1 2 1 0 0 1 1 0 0 0 2 2 2 1 0 0 2 1 1 1 2 1 0 0 0 0 0 0 1 1 1 2 1 1 1 0 0 0 2 0 0 0 0 2 0 0 1 1 1 0 1 1 0 1 0 1 1 1 0 2 0 0 2 0 1 2 0 2 0 0 0 1 1 0 1 0 1 0 0 1 1 1 0 1 0 2 1 0 0 1 0 0 0 0 0 2 0 0 0 2 1 0 2 2 2 1 0 0 0 0 0 0 0 0 1 1 0 1 1 2 2 1 0 0 1 1 0 0 1 0 0 1 1 0 2 0 2 0 0 0 0 1 0 1 1 0 1 0 0 1 1 0 0 1 2 1 0 0 2 0 0 1 0 0 0 0 0 1 1 2 2 2 0 0 0 0 0 2 0 0 2 0 0 0 1 2 1 1 1 1 1 1 0 0 0 2 0 0 0 1 0 1 0 1 1 0 2 0 0 0 0 0 0 0 1 1 1 1 1 0 2 1 0 0 2 0 1 1 2 1 1 0 1 1 1 1 0 0 0 1 0 2 0 1 0 1 1 0 1 1 2 2 1 0 0 1 1 0 1 0 0 0 0 0 0 0 0 0 1 1 1 2 2 1 0 0 0 1 0 0 1 1 1 0 1 0 0 0 0 1 1 1 1 1 2 2 2 0 0 0 0 0 0 0 1 1 0 0 0 1 1 0 2 2 2 0 1 1 1 1 2 1 0 1 2 1 0 1 1 0 0 0 1 0 1 1 1 1 1 0 2 1 0 1 1 1 2 1 2 1 1 1 1 2 1 0 0 0 2 0 0 0 0 0 2 0 1 0 2 0 2 0 1 1 0 1 2 0 0 0 1 1 1 2 1 1 1 0 1 0 0 0 0 1 2 0 0 0 0 0 1 2 1 0 1 1 0 0 0 0 1 0 0 1 2 2 0 0 0 1 0 1 0 1 1 0 0 1 0 1 1 1 1 1 1 0 0 1 1 1 1 1 0 1 0 0 0 0 2 1 0 0 1 1 1 1 1 0 0 1 2 2 2 0 0 2 1 0 1 0 0 0 2 2 2 0 0 1 0 0 1 1 1 0 0 0 1 1 1 0 1 2 1 1 2 1 0 0 1 1 0 1 2 2 2 2 0 0 0 0 0 0 0 0 2 1 1 1 0 0 0 0 2 2 0 1 1 1 1 0 2 1 2 1 1 1 0 0 0 0 1 0 1 1 1 0 2 1 0 0 0 2 0 1 1 0 0 1 1 0 0 0 0 0 2 0 0 0 0 0 2 1 0 1 1 0 1 2 0 0 2 0 0 1 0 1 1 0 1 0 0 1 1 2 0 0 0 0 0 0 0 0 1 0 0 1 0 0 0 1 0 0 0 2 1 0 2 0 0 1 0 0 0 1 0 1 1 0 2 1 1 0 0 2 2 0 2 0 2 2 2 1 1 0 1 0 0 2 2 1 1 1 1 2 0 0 2 2 0 1 1 1 2 0 1 2 1 0 2 1 2 0 0 0 0 0 1 1 1 1 1 0 0 0 0 0 0 0 0 2 0 2 0 2 0 0 0 0 0 0 2 2 0 0 2 0 0 0 2 0 0 0 0 0 1 1 0 0 1 0 0 0 1 0 2 1 0 1 0 0 0 0 0 1 0 1 0 2 2 1 1 2 0 2 2 0 0 0 1 1 0 2 1 0 1 1 1 0 0 0 1 2 0 0 2 1 1 0 1 2 0 1 1 0 1 1 1 1 1 0 2 0 0 0 1 1 0 0 0 2 1 1 2 1 1 1 1 2 0 1 1 1 0 1 2 0 2 2 0 0 0 2 0 0 0 0 0 0 0 1 1 0 0 0 0 1 0 0 0 0 1 0 0 1 0 1 2 0 2 0 2 0 0 0 0 0 0 0 1
109 1 0 1 0 1 0 2 0 0 0 1 0 0 0 0 0 0 1 0 2 0 0 0 2 0 0 2 0 0 2 1 1 1 1 1 2 2 0 2 0 1 0 0 2 0 1 0 1 0 0 1 0 0 2 2 0 0 1 0 1 1 0 0 0 0 0 0 0 0 0 0 1 0 1 2 1 1 2 0 0 0 0 0 1 0 0 0 2 2 0 2 2 2 0 0 1 2 2 1 1 1 0 0 1 0 1 0 2 0 0 2 0 2 0 1 0 0 0 2 2 0 2 1 0 1 1 0 0 0 1 0 0 1 0 0 0 0 0 0 1 2 0 0 2 2 1 0 0 0 0 1 0 0 0 0 1 1 0 0 0 0 1 0 1 1 0 1 1 2 0 0 0 1 2 1 1 0 0 0 0 0 1 1 2 1 1 1 0 0 1 1 0 2 2 0 2 0 0 0 0 0 0 0 0 0 1 1 0 1 2 0 2 0 1 1 1 0 1 1 1 0 0 0 0 0 1 1 0 1 0 0 0 0 0 0 0 2 2 0 0 0 2 0 2 0 1 0 1 1 0 0 1 0 0 1 1 1 0 0 0 0 0 0 1 0 1 0 1 1 1 2 1 1 1 1 0 2 2 0 1 1 0 2 1 0 1 2 0 2 0 0 2 0 2 0 1 1 0 1 0 0 1 1 1 0 0 1 2 0 0 2 0 0 0 0 0 0 1 1 1 1 1 1 2 0 1 0 0 0 2 0 0 2 0 0 0 0 1 2 2 1 2 1 1 0 1 0 1 1 0 0 0 2 0 0 2 0 0 2 0 0 2 1 2 0 1 2 2 0 0 0 1 2 0 0 0 1 2 0 0 2 1 1 0 0 0 0 0 0 0 0 0 0 2 0 0 0 2 2 0 2 1 1 0 0 1 0 1 0 0 1 0 0 0 0 0 0 0 0 2 1 0 0 2 1 0 0 1 0 1 0 0 2 0 1 0 0 0 0 2 0 1 1 1 0 1 0 0 1 0 1 0 1 1 1 1 2 1 2 2 0 0 1 0 1 1 1 0 1 2 2 1 1 2 0 1 2 0 1 1 0 0 0 0 0 0 0 2 0 1 1 0 2 1 0 0 2 2 2 0 2 0 2 0 1 1 0 0 1 0 2 0 0 1 1 0 2 0 2 0 2 1 2 1 2 0 1 0 2 1 1 0 0 1 0 1 0 1 2 0 1 1 1 1 0 2 1 1 0 0 0 1 2 0 0 1 0 0 1 0 0 0 0 0 0 1 0 0 0 0 0 0 0 0 0 1 1 0 0 1 0 0 1 0 0 1 0 0 0 0 2 1 0 0 0 0 0 0 0 0 2 0 0 1 2 1 0 1 0 0 0 0 0 1 1 0 0 0 0 0 0 0 1 0 0 1 1 0 0 1 0 0 2 2 1 0 0 0 0 0 0 0 2 1 1 1 0 1 1 0 1 1 0 1 1 1 2 2 0 0 0 0 1 2 1 0 2 1 1 1 0 0 0 0 1 1 0 0 0 0 0 1 2 1 2 0 0 1 1 0 1 0 1 1 0 2 2 0 2 0 1 0 0 2 0 1 1 0 1 1 1 0 1 1 1 0 0 1 1 0 0 1 2 1 0 0 0 0 0 2 0 0 2 0 1 1 0 2 2 0 2 0 1 1 1 2 1 0 0 0 0 0 0 0 0 1 0 1 0 0 1 2 0 1 0 2 2 0 1 0 0 0 1 1 0 1 0 1 0 0 1 0 0 0 2 0 1 0 1 1 2 2 1 0 0 0 0 0 1 1 2 0 2 2 1 0 0 1 2 2 1 0 0 0 0 0 0 2 2 1 2 1 1 0 0 0 1 0 0 0 0 1 1 0 0 0 0 0 0 0 0 1 0 1 1 0 0 1 0 0 0 0 1 1 0 1 0 0 2 0 1 1 0 0 1 0 0 2 0 0 0 1 0 2 0 0 0 1 1 1 0 0 1 1 1 0 0 0 1 0 1 1 0 2 0 2 2 0 0 0 2 1 0 2 1 1 0 1 1 0 0 1 1 2 0 0 1 1 1 1 0 2 1 2 1 1 2 0 1 0 2 0 1 0 0 0 2 2 0 0 0 1 0 0 1 0 1 0 0 2 0 2 0 0 0 0 1 1 1 1 0 0 0 0 1 2 1 0 0 1 0 1 1 0 1 0 0 1 1 0 0 0 1 0 1 0 0 1 1 0 0 0 0 0 0 0 0 0 0 0 1
110 0 0 1 0 0 2 2 0 2 0 0 0 1 1 0 0 0 0 0 2 0 0 1 1 1 1 1 0 0 1 0 1 1 0 0 2 1 0 1 1 1 0 0 2 0 0 0 0 1 1 1 0 0 2 1 0 0 1 2 0 0 0 2 0 1 0 0 1 1 0 0 2 0 2 2 0 1 2 0 0 0 1 1 1 0 0 0 0 2 0 0 2 0 0 0 0 1 0 2 1 0 2 2 2 0 2 0 2 0 0 1 1 1 0 1 0 0 2 0 0 0 2 1 0 1 1 1 2 2 0 0 0 0 0 0 0 0 0 1 1 1 0 0 1 1 0 0 0 0 0 1 0 0 0 0 1 1 0 1 0 1 0 1 0 2 1 1 1 1 0 0 1 1 2 2 2 1 0 1 0 0 1 1 2 1 1 1 0 0 0 1 0 0 0 0 2 0 0 0 0 0 1 1 1 0 2 0 1 0 0 0 0 0 0 2 0 1 1 1 1 0 1 0 0 0 0 1 1 0 0 0 0 0 0 0 0 2 2 0 0 1 1 0 1 0 0 0 2 0 0 0 1 0 0 1 0 0 1 0 0 0 0 0 0 0 0 0 2 1 0 2 1 2 0 0 0 2 0 0 1 1 0 1 1 1 1 0 2 2 0 2 1 0 2 0 1 1 0 1 0 1 1 1 1 0 0 2 1 0 0 1 0 0 0 0 1 0 1 1 0 0 1 0 1 0 1 0 2 2 2 1 0 0 0 1 2 2 0 2 1 1 2 1 0 0 0 0 2 0 0 0 0 0 2 0 0 1 0 2 0 0 2 0 2 0 0 1 1 1 1 1 0 2 0 0 0 2 1 0 1 1 1 1 0 1 1 1 1 1 0 2 2 0 2 0 2 0 1 1 0 1 0 2 2 1 0 0 0 0 0 1 0 0 0 0 1 0 0 1 0 0 1 0 1 1 1 1 2 0 2 0 0 2 0 1 0 2 0 0 0 0 1 1 2 1 0 0 0 2 0 2 0 1 1 1 1 1 0 1 1 1 0 0 1 1 0 2 0 2 2 2 2 0 0 2 0 1 0 0 1 0 0 0 0 0 0 0 1 0 1 1 1 1 0 0 0 1 1 2 2 2 1 1 1 0 2 1 1 0 0 2 0 1 1 0 1 1 0 2 1 1 0 1 0 1 1 1 0 2 0 1 0 0 0 1 0 0 1 2 0 2 1 1 0 1 1 2 1 0 0 1 0 2 2 0 0 0 1 0 1 1 0 1 0 0 2 1 1 0 0 1 0 0 0 0 2 1 0 0 0 0 1 1 0 0 1 0 0 0 1 1 0 0 0 0 1 0 2 2 0 2 1 1 0 2 0 2 0 2 0 0 0 1 0 0 0 0 0 0 0 0 0 0 0 1 1 1 0 0 1 0 0 1 2 0 1 0 1 2 0 0 0 0 1 0 0 1 1 0 1 1 1 1 2 2 1 2 1 0 0 0 2 1 1 1 0 2 0 1 0 0 0 0 1 2 1 0 0 1 0 0 0 0 0 1 1 1 0 0 0 0 0 0 0 0 0 2 0 1 1 0 0 0 0 0 1 1 0 0 0 0 0 1 1 0 0 1 0 0 0 0 0 2 0 1 1 0 0 0 1 0 1 1 2 2 2 0 0 1 1 0 1 0 0 2 2 0 0 0 0 0 1 0 0 2 0 0 0 0 0 0 1 0 0 0 1 1 0 0 0 0 1 1 1 0 2 0 0 1 0 1 0 0 0 1 1 1 1 1 1 1 2 2 0 0 1 0 1 0 0 0 1 2 2 1 1 2 0 0 0 0 0 0 0 2 2 0 0 0 0 0 2 0 0 0 0 2 0 0 0 0 2 0 0 0 0 1 1 0 1 1 1 0 1 0 1 0 0 0 0 1 0 2 1 0 0 1 0 0 0 1 0 0 0 0 1 1 0 0 0 0 1 2 2 1 0 0 2 2 2 0 0 0 0 0 1 2 0 2 0 1 1 0 2 0 2 1 1 1 1 0 0 0 2 1 1 1 0 2 0 0 0 0 1 1 1 0 2 2 0 0 2 0 0 1 2 2 1 0 0 2 0 1 0 0 1 1 1 0 0 0 2 1 0 1 0 0 1 1 2 0 1 0 1 1 1 0 0 2 0 0 0 0 1 1 1 0 0 0 2 0 0 0 0 1 1 1 1 0 0 0 0 0 0 0 0 0 0 1 0 0 0 1 0 0 0 0 0 0 0 0
111 0 0 0 0 0 0 1 1 0 0 1 0 0 0 0 1 1 1 2 0 1 0 0 2 0 1 1 0 0 1 1 0 1 0 1 1 2 0 2 0 0 1 1 2 0 0 0 1 1 1 2 1 1 1 1 0 0 1 1 1 0 0 2 0 1 0 0 0 0 0 0 2 0 0 2 2 1 1 0 2 0 0 0 1 0 0 0 2 2 0 2 0 0 1 0 0 2 0 2 0 0 1 1 2 0 2 2 0 2 0 1 1 2 2 2 1 0 0 2 2 1 2 0 0 0 0 1 1 1 0 1 1 1 0 1 0 0 0 2 1 1 0 0 1 2 0 0 0 0 0 1 0 0 0 0 0 2 0 0 0 0 0 2 2 2 2 1 1 1 0 1 1 1 1 0 0 0 0 0 0 0 0 0 0 0 0 2 0 1 1 2 1 1 1 1 2 0 0 0 0 1 1 0 0 0 2 1 1 0 2 0 1 0 0 2 0 0 0 1 1 1 0 1 1 0 2 1 0 1 0 0 0 0 0 0 0 1 2 1 0 0 2 1 2 1 1 0 2 0 0 0 1 0 1 1 0 1 0 0 0 0 2 2 1 0 0 1 1 1 0 1 2 2 0 0 1 2 1 0 0 2 1 2 0 1 1 1 1 2 0 0 0 1 2 1 1 1 1 2 0 0 1 1 0 1 0 2 1 0 0 1 0 1 2 0 0 1 1 1 0 0 2 2 2 0 1 0 1 1 0 0 0 0 0 0 0 0 2 0 0 0 2 2 0 0 2 1 2 1 1 1 0 0 1 1 0 1 0 0 0 0 2 0 2 0 1 1 2 0 0 0 2 0 0 1 0 1 0 1 0 2 1 1 0 0 1 0 0 0 0 0 0 0 2 0 0 2 1 1 0 1 0 2 2 0 0 0 0 1 0 0 1 0 1 1 0 0 0 0 0 2 0 2 1 2 0 0 0 0 1 0 1 1 1 1 0 2 0 0 1 0 1 1 2 2 2 0 0 1 0 1 0 1 2 1 2 2 1 2 2 0 1 1 0 1 1 2 0 0 0 0 2 1 2 0 1 2 0 1 0 0 0 0 0 1 0 1 2 2 0 1 0 2 0 0 0 1 1 2 1 2 1 1 1 0 1 1 1 2 2 2 1 2 0 0 2 2 0 2 0 2 1 2 1 2 0 1 0 2 1 1 0 1 1 0 2 0 1 2 0 1 0 0 1 1 1 0 2 0 0 0 1 2 1 0 0 2 0 1 0 0 1 0 0 0 1 2 0 2 1 1 0 0 0 0 1 0 0 1 0 0 1 1 1 1 2 0 1 1 0 1 0 0 0 0 0 0 1 0 2 0 0 0 0 2 2 1 0 2 0 0 0 0 0 0 2 0 1 1 0 0 0 1 0 0 0 1 0 0 1 0 1 1 2 1 0 0 1 2 0 0 0 2 2 0 1 2 1 0 1 1 2 1 2 2 1 0 0 0 0 0 2 0 1 1 0 1 1 1 1 1 1 0 0 2 2 0 0 1 1 1 0 0 0 2 1 2 0 1 1 1 1 1 0 0 1 2 0 2 0 0 0 0 1 0 1 2 0 0 1 1 0 0 0 0 0 2 1 1 0 0 1 1 1 1 1 1 1 0 1 0 0 2 1 1 2 0 2 2 0 2 0 1 1 0 1 0 0 1 1 1 1 1 1 0 0 0 1 0 0 1 2 1 0 0 2 2 0 2 0 0 0 1 1 0 1 0 1 1 1 1 0 0 0 1 1 2 1 2 0 1 2 2 0 0 1 0 0 1 1 2 2 2 0 0 1 0 0 2 2 0 1 1 1 2 0 0 2 2 2 2 0 0 0 0 0 2 0 1 0 0 1 0 0 1 1 1 2 1 1 2 1 0 1 0 1 0 0 0 0 0 0 2 1 1 0 0 0 0 1 1 1 1 0 1 0 0 1 0 1 0 2 0 2 0 0 0 1 1 2 0 0 0 1 0 0 1 0 2 1 2 0 1 1 0 1 1 0 0 0 2 1 0 1 1 0 0 0 2 0 0 1 1 1 1 1 2 2 1 0 1 2 1 1 1 2 1 0 1 0 2 0 0 1 0 1 1 1 1 0 0 2 2 1 1 0 1 1 1 2 0 2 0 1 1 2 0 0 1 1 1 0 0 1 1 0 0 0 0 2 0 0 0 0 1 1 1 2 0 0 0 0 1 0 1 2 0 0 2 0 0 0 0 0 0 0 0 0 0 1 1
112 0 0 2 0 0 1 1 0 0 0 1 0 0 0 0 0 0 0 2 0 0 0 1 1 1 2 1 0 1 0 0 0 2 0 0 2 1 0 0 2 0 0 0 2 0 1 0 2 0 0 0 1 1 1 0 0 0 0 1 1 0 0 0 0 0 0 0 0 0 0 0 2 0 2 2 0 0 1 1 1 0 0 0 1 0 0 2 2 2 1 2 2 1 1 0 0 0 0 0 0 1 1 1 2 1 2 0 2 0 0 2 0 1 0 1 0 0 0 2 2 0 2 1 0 0 1 1 1 1 1 1 1 1 0 0 0 0 0 2 1 1 0 0 0 0 0 0 0 0 0 0 0 0 0 1 0 1 0 1 1 0 2 0 1 1 2 0 1 2 0 0 2 1 1 2 0 0 0 0 0 1 0 0 1 1 0 1 0 0 0 0 0 2 2 0 2 0 0 1 1 1 0 1 1 0 2 0 2 0 2 0 2 0 0 2 1 0 2 0 2 0 1 1 1 0 2 2 2 0 0 0 1 2 1 2 0 0 0 1 0 0 2 0 1 0 0 0 2 0 0 0 2 0 1 1 1 1 0 0 0 0 0 0 0 0 0 0 2 2 0 1 0 0 0 0 0 2 2 0 0 2 0 0 2 0 1 1 0 2 0 1 0 0 2 0 2 1 0 2 0 0 1 1 0 0 0 1 2 0 0 2 0 0 1 0 0 0 2 2 0 0 2 0 1 0 0 0 0 1 1 0 0 2 0 0 1 0 2 0 1 1 2 2 0 0 0 0 1 1 0 0 0 1 0 1 1 1 0 1 0 0 1 1 1 0 0 0 0 2 2 2 0 2 0 1 0 0 0 0 0 1 0 0 1 1 1 0 0 0 0 1 1 0 1 1 2 1 0 0 0 0 2 2 1 1 1 1 0 0 0 0 0 0 0 0 0 0 0 2 0 0 0 2 0 0 0 1 1 0 1 1 1 1 1 0 0 2 0 0 0 0 1 1 1 1 1 0 0 0 0 0 0 1 1 1 1 2 0 2 2 0 1 1 0 2 2 2 0 1 0 0 1 1 1 1 1 2 0 1 2 1 0 0 0 1 0 2 2 1 0 2 0 1 1 0 1 2 1 1 1 1 1 1 1 0 1 1 0 1 0 0 0 1 1 0 0 2 0 1 1 2 1 2 2 2 0 0 2 2 0 0 0 0 0 1 0 0 1 1 1 1 1 1 1 0 0 2 1 0 0 0 0 2 0 1 0 0 2 0 2 0 0 2 0 0 2 0 0 0 0 0 2 0 0 2 2 2 1 1 0 0 0 0 0 0 0 0 1 0 0 1 0 0 0 0 1 0 0 0 0 1 2 0 0 0 0 1 0 2 0 0 1 1 1 1 1 0 0 1 1 1 0 0 0 2 2 2 0 0 2 0 0 1 1 0 1 0 0 2 0 2 0 0 0 0 0 1 1 0 1 1 1 1 1 1 1 0 0 0 0 0 1 1 1 1 0 2 1 1 1 0 1 1 0 2 1 0 1 1 1 0 0 1 0 1 1 1 0 0 0 1 0 2 2 0 2 1 0 1 0 0 0 0 1 0 1 2 0 0 0 0 0 0 0 0 0 1 1 1 0 0 1 2 1 0 0 1 0 0 2 0 0 2 0 0 1 0 1 1 0 1 0 0 0 1 1 0 0 0 0 0 0 1 0 1 0 1 1 0 1 1 2 0 0 1 2 2 0 1 0 0 0 1 1 0 0 0 0 0 0 1 1 1 1 1 0 2 1 2 0 1 2 2 0 0 0 1 0 0 1 2 1 1 1 1 2 1 1 1 1 0 2 2 0 2 0 1 2 2 1 1 0 1 0 0 0 0 0 0 1 1 2 0 0 0 0 0 1 0 1 1 1 0 1 0 1 0 0 1 0 0 0 1 1 0 1 0 0 0 0 1 1 0 0 1 1 0 0 0 0 0 1 1 1 1 1 1 1 1 1 1 0 1 1 1 0 0 0 0 0 0 2 0 2 0 2 2 0 0 0 1 0 1 1 2 0 0 1 1 1 0 0 0 1 1 1 1 2 1 1 0 1 2 0 2 1 1 0 0 0 1 0 1 0 0 0 1 1 0 0 0 1 0 0 2 0 0 0 0 2 0 2 0 1 0 1 0 0 1 1 1 1 0 2 0 0 0 0 0 0 0 0 0 0 2 0 1 1 0 0 0 0 0 0 0 0 0 0 1 0 0 0 1 1 0 0 0 0 0 0 1
113 0 0 1 0 0 1 2 0 1 0 0 1 2 0 1 0 0 0 0 2 0 0 0 2 0 0 2 0 0 2 1 0 1 0 1 1 2 0 1 2 1 0 0 2 0 1 0 1 0 0 1 0 0 2 0 0 0 2 0 1 0 0 2 0 1 0 0 0 0 0 0 1 0 1 2 1 2 2 0 2 0 0 0 2 0 0 1 2 2 0 2 1 0 0 0 0 1 1 1 2 1 1 1 2 0 2 2 0 2 0 2 0 1 2 2 1 0 1 1 1 1 1 2 1 1 0 1 1 1 2 0 1 1 0 0 0 0 0 0 0 2 0 0 0 0 0 0 0 0 0 0 0 0 0 0 0 1 0 1 0 1 1 1 1 2 1 1 1 2 0 0 1 2 2 1 0 1 1 1 0 1 1 1 1 0 1 2 1 1 1 2 1 1 1 1 2 0 0 0 0 1 0 1 1 0 2 0 0 0 0 0 1 0 0 2 1 1 1 0 2 1 0 0 0 0 1 1 0 1 0 0 0 0 0 0 0 2 2 0 0 0 1 0 0 0 0 0 1 1 1 0 0 1 0 1 0 2 0 1 1 1 0 0 0 1 0 0 1 1 0 2 1 2 0 1 0 2 1 0 1 1 0 1 0 1 0 1 1 2 0 2 2 0 2 0 2 1 1 1 1 0 2 0 0 1 0 2 2 1 0 2 0 1 1 0 0 0 0 0 1 1 2 0 1 0 1 0 0 2 2 2 0 1 0 0 0 2 0 0 0 0 0 2 1 0 0 0 2 1 1 1 0 0 2 0 0 1 0 1 0 0 2 2 1 1 1 1 1 1 1 1 0 2 1 1 0 1 0 0 0 0 0 1 0 1 1 1 1 0 0 1 1 1 2 0 2 0 1 1 0 1 0 2 2 0 0 0 0 1 1 1 1 0 1 1 1 1 0 0 0 2 0 0 1 1 0 0 2 2 2 1 0 2 0 1 0 2 1 1 1 0 1 1 1 0 1 0 1 1 0 1 0 0 0 0 0 2 2 2 2 0 0 0 0 1 1 1 0 0 0 0 2 0 1 1 1 1 0 0 1 1 0 0 0 1 0 2 2 1 0 2 0 1 0 0 0 1 1 1 1 1 1 1 1 0 1 2 0 1 0 1 0 0 0 0 0 2 1 2 1 2 1 1 0 1 1 0 0 2 1 0 0 0 0 0 2 0 0 0 1 1 1 1 1 1 0 0 2 0 1 1 1 2 0 1 0 0 2 0 2 0 0 0 0 0 1 1 0 0 1 1 0 0 0 0 1 0 0 0 0 0 0 0 0 0 0 0 1 0 0 0 2 0 0 0 0 0 1 1 0 1 1 1 0 0 0 1 0 2 1 0 0 0 1 1 0 0 0 0 0 0 0 1 0 0 0 0 0 0 1 0 0 1 1 1 1 0 0 1 0 1 0 1 2 2 2 1 1 0 1 2 0 1 1 2 2 2 1 0 0 0 2 2 2 2 0 2 0 1 0 0 0 0 0 1 1 0 1 1 0 0 1 2 0 2 1 1 1 0 0 0 0 1 0 0 2 1 0 2 1 0 0 0 1 0 1 1 0 1 1 1 0 0 0 0 0 1 1 1 0 0 0 2 2 1 1 0 2 0 2 1 0 2 0 0 0 0 1 1 0 1 0 0 0 0 0 0 0 0 1 1 1 0 0 1 1 0 2 0 0 1 1 1 0 0 1 2 0 1 0 0 2 1 1 0 1 0 1 1 1 1 0 0 0 2 0 2 0 2 0 2 2 2 0 0 0 1 1 0 1 1 0 1 2 2 2 1 1 1 1 0 0 0 1 2 1 1 0 0 0 0 1 0 0 0 0 2 0 0 0 0 2 0 0 1 1 0 2 1 0 2 1 0 1 0 0 0 0 0 1 0 1 1 1 0 0 1 0 1 0 2 0 0 1 0 1 0 1 0 0 0 2 1 2 2 1 0 1 2 2 0 0 0 0 0 1 2 0 2 0 1 1 0 2 1 1 2 0 0 0 2 0 0 2 0 1 1 1 1 0 0 0 0 1 1 1 1 1 1 0 0 2 0 0 0 1 1 0 0 0 1 1 2 0 0 1 0 1 1 0 0 1 1 0 0 1 0 2 0 2 0 2 1 0 0 2 1 0 0 2 0 1 0 1 1 0 0 0 1 0 1 0 0 1 1 1 0 1 2 1 1 0 2 0 0 2 0 0 1 0 0 0 1 0 0 0 1 1 0 0 1
114 1 0 1 0 0 2 2 0 1 0 0 0 0 0 0 0 0 0 1 1 1 0 0 2 0 0 2 1 1 0 2 0 1 1 2 0 1 0 1 1 0 0 0 1 0 1 0 2 0 0 0 0 0 0 0 0 0 1 1 0 0 0 2 2 0 1 0 0 0 0 0 2 0 1 1 0 1 2 1 1 0 0 0 0 0 1 1 2 2 0 1 1 0 0 0 0 0 0 2 1 0 1 0 2 0 2 2 0 2 0 1 1 1 1 1 1 0 0 1 1 0 2 1 0 1 1 1 1 1 0 0 1 1 1 0 1 0 0 1 1 1 0 1 0 0 0 0 0 2 0 0 2 1 0 0 0 1 1 1 1 1 0 1 0 1 0 0 0 1 1 0 0 2 2 0 0 2 0 0 0 2 1 1 1 0 1 2 1 1 1 2 0 1 1 0 1 1 0 0 0 0 1 1 1 0 1 0 0 1 1 0 2 0 0 2 1 1 2 0 2 1 0 0 1 1 0 1 1 0 1 1 0 0 0 0 0 2 2 0 0 0 1 0 1 0 0 0 2 0 0 0 1 0 0 0 0 1 0 0 0 0 1 1 0 0 1 1 1 1 0 2 1 2 0 1 0 2 2 0 0 1 0 1 0 0 0 1 1 2 0 1 0 0 2 0 2 1 0 0 0 0 2 0 1 0 0 2 0 0 0 2 0 0 1 0 0 0 1 1 0 0 0 1 2 0 1 1 0 1 1 0 1 2 0 0 0 2 1 0 0 0 2 1 0 0 0 0 2 1 0 0 0 0 2 0 1 0 0 0 0 0 1 1 0 0 0 0 2 0 0 0 1 1 0 0 0 1 0 0 0 0 1 1 0 1 1 0 0 2 1 2 1 0 1 1 1 0 1 1 0 1 1 2 1 0 1 0 0 0 0 0 1 0 1 0 0 0 0 1 1 1 0 1 0 0 0 0 2 1 2 0 0 1 1 1 1 2 0 0 0 0 2 0 1 2 2 0 0 1 0 1 0 2 1 1 1 1 1 2 2 0 0 0 0 0 0 2 0 1 1 1 0 2 0 0 0 2 1 1 1 1 0 1 1 0 1 2 2 1 0 2 0 2 1 0 1 0 0 2 2 2 1 1 1 2 2 1 1 1 1 0 0 0 2 0 0 2 0 2 2 2 1 2 1 2 0 0 0 1 1 0 0 0 0 1 0 0 0 0 0 1 1 1 1 0 1 1 1 0 1 1 1 2 0 1 0 1 0 0 0 0 1 0 1 1 1 2 0 1 2 2 0 0 1 1 2 2 0 2 0 0 0 0 1 0 0 0 0 0 0 2 0 0 0 0 0 0 0 0 0 2 1 1 0 2 1 1 0 0 0 0 0 1 0 0 0 0 2 1 0 1 0 1 0 0 0 0 0 0 0 0 1 1 2 1 0 0 1 2 1 1 0 0 0 0 0 1 2 1 1 1 1 0 1 1 2 2 1 1 0 0 1 0 0 0 0 2 1 0 0 0 0 0 1 2 1 0 0 0 1 0 0 1 0 1 1 0 0 1 0 1 0 1 0 0 1 2 0 2 0 0 0 0 1 0 0 0 1 0 1 0 0 0 0 0 1 1 0 0 0 0 1 2 1 1 1 0 1 0 1 0 0 2 0 0 2 0 1 1 0 1 1 0 2 0 2 1 0 0 1 1 0 0 0 1 0 1 2 1 1 0 0 0 0 1 2 0 0 0 0 0 0 0 0 0 1 0 2 2 0 0 0 0 1 2 0 1 0 1 1 2 2 2 1 1 1 0 0 0 0 1 1 1 1 1 0 1 0 0 0 0 0 0 0 0 0 0 2 2 2 2 1 1 0 0 0 1 0 0 1 1 2 0 0 1 1 1 1 0 0 1 1 0 1 0 0 0 0 1 0 0 0 2 2 0 0 0 0 0 1 2 0 0 0 1 0 1 2 1 1 0 1 0 2 0 0 1 1 1 1 1 0 0 0 0 0 1 0 2 0 0 0 1 1 0 1 2 0 0 0 2 0 0 2 1 1 0 0 1 0 0 0 0 1 1 1 0 2 0 0 2 2 0 2 2 2 2 1 0 0 0 0 2 0 0 0 1 1 0 0 0 0 1 0 0 1 2 0 2 2 0 2 0 0 0 1 0 0 0 2 0 0 0 1 0 0 0 0 1 1 1 0 0 0 0 2 0 1 1 0 0 0 1 0 1 1 0 1 1 0 0 0 2 0 0 0 0 0 0 1 2
115 1 0 2 0 0 0 1 0 0 0 2 0 1 0 1 0 1 0 1 1 1 0 1 1 0 2 2 0 0 2 0 1 2 0 1 1 2 1 0 1 0 0 0 1 0 0 0 0 2 2 2 1 2 0 2 1 0 1 0 0 0 1 1 0 0 0 1 0 0 0 1 2 0 2 2 0 1 2 0 1 0 0 0 1 0 0 1 2 2 1 2 0 0 1 0 0 2 1 2 2 1 1 0 2 0 2 1 1 1 0 1 0 0 0 0 0 0 1 1 1 0 2 1 0 1 1 0 2 2 0 1 1 1 0 0 1 0 0 1 1 2 1 0 0 1 0 1 0 1 1 1 0 0 0 0 0 1 2 1 0 0 0 1 1 2 0 0 0 1 0 0 1 0 0 1 0 0 0 0 0 0 1 1 1 0 1 2 1 0 0 2 0 1 1 0 0 0 0 1 1 0 0 1 1 0 1 1 1 0 1 0 0 0 0 2 0 1 0 2 0 1 0 1 1 0 1 2 0 2 0 0 0 0 0 0 0 2 2 0 0 0 1 0 2 1 1 0 1 1 0 0 1 0 0 1 0 1 0 1 1 1 0 0 0 0 1 0 1 1 1 1 1 2 0 0 1 1 1 0 0 1 0 2 0 0 0 2 0 2 0 0 1 0 2 0 2 2 1 1 1 0 2 0 1 0 1 2 0 0 0 1 0 1 1 0 0 0 0 0 1 1 1 1 1 0 1 0 0 1 1 0 0 1 0 0 0 1 1 1 1 1 2 1 0 0 1 0 0 0 1 1 0 2 0 0 2 0 1 0 1 1 2 0 2 0 1 1 2 0 0 0 1 2 1 0 0 0 0 0 2 0 2 2 0 0 2 0 0 0 0 0 0 0 2 0 1 1 0 0 0 0 0 2 2 0 0 0 0 0 0 0 0 0 0 0 1 1 0 0 0 2 0 0 2 2 0 2 2 0 2 0 0 1 0 1 0 0 0 0 1 0 2 0 1 1 1 0 0 1 0 0 0 2 2 0 2 2 2 2 0 0 1 0 0 1 1 2 0 0 1 1 1 1 2 0 2 1 0 1 0 0 0 0 0 0 0 1 2 1 0 1 0 1 0 0 0 2 1 1 0 1 1 1 1 0 1 1 1 1 0 1 0 0 0 1 0 2 0 1 1 2 2 2 2 2 0 1 0 1 1 0 0 0 0 1 2 0 0 0 0 1 2 1 0 0 0 1 1 0 0 0 0 1 1 1 1 1 0 0 0 0 0 0 0 0 0 1 0 0 1 1 0 0 0 0 2 1 0 1 0 0 1 1 0 0 1 0 0 0 1 0 1 0 1 0 0 0 0 0 0 2 1 1 0 0 0 0 0 1 1 1 0 1 0 1 1 0 1 1 0 1 0 1 0 0 1 2 0 0 1 0 0 1 2 0 1 1 0 2 0 1 0 0 1 1 1 2 0 0 1 2 1 1 1 1 1 2 2 0 0 0 1 2 2 2 1 2 0 2 1 0 0 0 1 2 1 0 0 0 1 0 1 1 0 2 2 1 0 1 0 2 1 2 1 0 2 1 0 1 1 0 0 0 0 0 1 2 0 0 0 0 0 0 0 1 1 2 0 0 0 0 0 2 2 0 0 0 0 0 1 0 0 2 1 1 2 0 0 0 0 1 0 0 0 1 1 0 0 0 0 0 0 0 0 2 0 0 1 1 0 0 0 0 0 1 1 2 0 1 2 1 1 1 1 1 1 0 0 1 0 1 0 0 0 2 0 2 0 2 0 2 2 0 0 0 1 2 0 0 2 2 0 2 2 0 1 2 0 0 0 0 2 2 0 2 0 0 2 2 0 1 1 0 0 0 0 1 0 0 1 1 1 1 0 2 0 2 2 0 2 2 0 0 0 0 0 0 0 0 0 0 0 1 0 1 1 0 0 0 0 1 1 1 0 0 0 0 2 0 1 0 0 0 2 1 0 1 1 1 2 0 0 0 0 0 0 0 1 0 2 2 0 0 2 0 2 2 0 1 0 2 0 1 2 1 0 0 1 0 1 0 0 0 1 2 2 1 1 1 0 0 2 0 1 1 0 1 0 1 0 2 0 0 0 0 0 2 2 0 0 0 2 2 1 1 1 0 0 0 2 0 1 0 2 0 2 0 0 1 1 1 0 0 2 0 0 0 1 1 1 0 0 0 0 0 2 1 1 0 0 0 0 2 0 2 2 0 0 1 0 0 0 0 0 0 0 0 0 0 0 0
116 1 0 2 0 0 1 1 0 2 0 0 0 1 0 1 0 0 2 1 1 0 0 0 2 0 0 2 0 0 2 0 1 1 1 0 2 1 0 0 1 0 0 0 1 0 0 0 1 0 0 1 0 1 1 1 0 0 1 0 0 2 0 1 0 1 0 0 0 0 1 1 1 0 1 2 1 0 1 1 1 0 0 0 0 0 0 1 2 2 1 2 0 0 1 0 0 1 0 1 1 0 0 0 2 0 2 0 2 0 0 2 0 1 0 1 0 0 0 1 2 1 2 1 0 1 0 2 2 2 1 0 0 0 2 0 0 1 0 2 2 0 0 0 0 1 0 0 0 1 0 0 0 0 0 0 0 0 1 1 0 0 0 0 2 2 2 1 0 1 0 1 2 1 1 2 0 0 0 0 0 0 1 1 1 0 1 1 0 0 0 1 0 1 1 0 1 0 0 0 0 0 0 1 1 0 1 1 1 0 1 0 1 0 0 2 1 0 2 0 2 2 0 0 1 1 1 1 0 1 0 0 0 0 0 0 1 2 2 0 0 1 2 0 1 1 1 0 1 1 0 0 2 0 0 1 2 0 1 0 0 0 0 0 1 0 0 0 1 1 1 1 0 0 0 1 0 1 1 0 0 2 0 1 1 0 1 1 0 1 1 1 1 0 2 0 2 0 0 1 0 0 2 0 2 0 1 1 0 0 0 1 0 1 1 1 0 0 0 0 2 2 2 0 1 0 1 0 0 1 2 1 0 1 0 0 0 0 2 0 0 0 2 1 0 0 0 1 1 0 1 1 0 0 2 0 0 2 0 1 0 0 2 1 2 0 1 1 2 0 0 0 1 2 1 0 0 2 2 0 1 1 0 0 0 0 0 0 0 0 1 1 1 0 2 0 2 0 0 0 0 0 1 2 2 1 0 1 0 0 0 0 1 0 1 0 0 0 0 0 0 2 0 0 1 2 1 2 2 0 2 1 0 1 1 1 0 2 0 0 1 0 1 1 1 2 2 0 0 0 0 0 0 1 1 0 1 1 2 2 1 0 0 1 0 1 1 2 0 1 1 1 2 0 0 0 0 1 0 1 1 1 0 1 1 1 1 2 2 1 0 2 0 1 1 0 0 1 1 1 1 1 1 1 1 0 1 1 0 1 0 1 0 1 0 0 1 2 0 0 0 2 1 2 1 2 0 1 0 2 1 1 0 0 1 1 2 0 0 1 0 1 1 1 0 1 2 2 0 0 0 0 1 1 1 2 0 1 2 0 0 0 0 1 0 0 2 0 0 1 0 1 1 0 1 0 2 2 0 1 1 0 1 1 0 0 1 0 1 0 0 1 1 0 1 0 0 0 0 0 0 1 1 0 0 1 1 0 0 0 1 1 0 0 0 0 0 0 0 0 0 0 0 1 0 0 1 0 0 0 1 0 0 1 1 0 1 0 0 0 0 0 0 1 2 2 2 1 0 0 2 1 0 1 1 1 1 2 2 0 0 0 0 0 0 0 0 1 1 0 0 1 0 0 1 2 2 0 1 1 0 1 0 1 1 1 1 1 1 0 0 0 0 0 0 0 0 1 0 1 0 0 0 0 1 0 1 1 0 0 0 0 0 1 0 0 0 1 1 1 0 0 0 2 1 0 1 0 0 0 1 0 1 2 1 0 1 0 0 0 0 0 1 0 1 1 2 0 0 1 1 1 0 0 0 1 0 0 2 0 0 0 2 1 1 1 2 2 0 2 0 0 0 0 0 0 1 0 1 2 0 0 0 0 0 1 1 1 1 1 1 1 2 1 0 0 0 2 0 0 2 2 2 2 0 0 0 0 1 2 1 0 0 0 1 1 1 0 1 1 1 1 2 0 0 0 0 1 1 0 1 0 1 1 0 1 1 1 2 1 0 1 2 0 2 1 0 0 0 0 0 0 1 1 1 0 0 0 0 0 0 2 0 0 0 0 0 0 1 0 0 0 1 0 1 1 1 1 1 1 1 1 2 0 2 1 0 0 0 2 0 1 0 1 2 0 2 2 0 1 0 0 0 0 2 2 0 1 0 0 0 0 0 0 1 1 2 1 1 0 0 1 1 2 0 2 1 1 0 0 0 1 0 0 0 0 0 1 1 1 0 0 2 0 0 2 0 1 0 0 2 0 2 1 1 0 2 1 0 0 1 0 0 0 1 0 1 0 0 0 0 0 0 0 0 0 1 1 1 0 0 0 0 1 0 0 1 0 1 2 1 1 0 2 0 0 0 0 0 0 1 2
117 1 0 0 0 0 0 2 0 1 0 0 1 1 0 0 1 0 0 1 1 1 0 1 1 0 0 0 1 1 1 1 1 1 1 0 2 2 2 0 0 0 1 1 2 1 0 0 2 0 0 1 1 2 0 1 0 0 1 1 1 0 0 2 1 1 1 1 0 0 0 1 2 0 2 2 0 1 2 0 1 0 1 1 1 0 0 1 2 2 0 1 2 0 1 1 0 2 1 1 0 0 0 0 1 1 1 2 0 2 1 1 0 0 2 2 1 1 0 0 2 0 2 0 0 1 0 1 1 1 0 0 0 0 1 0 0 0 0 0 2 1 0 0 2 1 0 0 0 1 0 0 0 0 0 0 1 0 0 1 0 0 0 0 1 1 0 1 0 1 1 2 0 2 2 1 1 0 0 0 0 0 0 0 1 1 0 2 0 1 1 2 1 0 0 0 1 0 0 0 0 0 0 0 0 0 1 0 1 0 0 0 2 0 0 2 0 1 1 0 2 1 0 1 1 0 1 0 0 0 0 0 0 1 1 1 1 2 2 0 0 1 2 1 1 0 0 0 1 1 1 1 1 1 0 1 0 2 1 0 0 0 1 1 0 0 1 0 2 1 0 1 1 2 0 0 1 1 2 0 0 2 0 2 0 1 0 0 0 2 0 0 0 0 2 0 2 0 0 0 0 0 2 0 1 0 0 1 0 0 0 1 0 0 2 0 1 0 0 0 2 1 0 1 2 0 1 1 0 1 0 0 0 2 0 1 0 1 1 0 1 1 1 2 0 0 1 1 1 0 0 0 0 1 1 0 1 1 0 1 0 0 0 0 0 0 0 0 2 0 0 0 2 2 1 0 0 1 1 0 0 1 0 0 0 1 1 0 0 0 0 1 0 0 2 0 1 0 0 0 0 0 0 2 2 0 0 1 0 0 0 0 2 0 2 2 0 0 0 1 0 0 0 0 1 1 0 0 0 0 1 1 0 2 0 1 1 1 0 0 1 0 2 0 0 2 2 0 0 0 0 0 0 1 0 0 0 2 0 2 1 0 0 1 0 1 1 0 0 0 0 0 2 1 1 0 1 1 0 0 0 0 0 0 0 0 0 2 2 1 0 2 0 1 0 0 0 0 0 2 2 2 1 1 1 0 1 1 0 1 0 2 0 0 1 0 0 2 0 2 1 2 1 2 0 2 0 1 0 2 1 1 0 0 0 1 0 0 0 0 1 0 1 1 1 0 1 0 2 0 1 1 0 1 2 1 0 1 2 0 1 0 0 0 0 0 2 2 1 0 0 1 1 0 1 1 2 1 0 1 0 0 0 1 0 1 1 0 0 0 0 0 1 0 0 0 0 0 0 0 1 2 1 0 0 2 1 2 0 2 0 0 0 0 0 0 0 0 0 0 0 0 0 0 0 1 2 0 0 0 1 0 1 2 1 0 0 0 0 0 0 0 0 1 2 2 2 2 0 0 2 1 0 1 1 2 1 2 2 0 0 0 1 1 1 1 0 2 0 1 1 0 0 1 0 1 1 0 0 1 0 0 0 1 0 1 2 2 0 0 0 0 1 2 1 0 2 2 0 2 1 0 0 0 0 0 0 2 0 0 2 1 0 0 0 0 0 1 2 2 0 0 0 2 0 0 2 1 1 0 1 0 0 2 1 1 2 0 1 1 0 1 0 0 0 2 2 0 0 0 0 0 1 0 0 1 1 0 2 1 0 0 1 1 0 0 1 0 0 1 0 0 1 1 1 1 1 0 1 0 0 1 1 1 1 2 0 1 0 1 0 1 2 1 0 0 1 1 0 0 1 2 0 2 2 0 1 0 1 2 2 0 0 0 1 1 0 2 1 1 1 1 0 2 0 0 0 1 0 0 1 1 2 1 0 0 0 1 1 0 0 1 2 1 2 1 1 0 0 0 0 0 0 1 1 0 1 0 0 0 0 1 1 0 0 2 0 1 2 0 0 0 2 0 2 1 0 0 2 2 2 0 1 0 1 1 0 1 0 1 0 1 0 2 0 0 0 1 1 0 0 1 0 0 2 0 1 1 0 2 0 0 0 0 0 1 1 0 1 1 0 0 2 0 0 1 1 2 1 0 0 1 0 2 0 0 0 1 1 0 0 1 2 2 2 2 0 2 0 1 2 0 2 0 0 0 0 0 0 1 1 1 0 0 2 0 2 0 0 0 1 0 0 0 0 1 1 1 1 0 0 0 0 1 0 0 1 0 0 0 0 0 0 2 1 1 0 0 0 0 0 1
118 0 0 0 0 0 1 1 0 0 0 1 0 0 0 0 0 0 0 1 1 1 0 0 2 0 1 1 0 1 1 1 0 0 0 0 1 1 0 0 1 0 1 1 1 1 2 0 1 1 1 1 0 1 1 1 1 0 1 1 0 0 0 2 0 1 1 0 1 1 0 0 1 0 1 2 1 1 2 0 0 0 2 2 2 0 1 1 2 2 0 1 2 1 0 0 1 0 0 1 1 0 1 1 2 0 2 2 0 2 0 2 0 2 0 2 0 0 0 2 2 0 2 0 0 1 0 1 2 1 1 0 1 1 0 0 2 1 0 1 0 2 0 0 0 0 0 0 0 0 0 1 1 0 0 0 0 0 1 1 1 1 0 0 1 2 1 0 0 1 1 0 1 0 2 0 0 0 0 0 0 1 0 0 0 0 0 2 1 0 0 2 0 2 2 0 2 0 0 1 1 0 0 1 1 0 1 0 0 1 1 0 1 0 0 2 0 0 0 1 1 1 0 0 1 1 1 2 0 2 0 0 1 2 1 2 0 2 2 0 0 1 2 0 1 0 0 0 1 1 0 0 1 1 0 2 0 0 0 0 0 0 0 0 1 0 1 0 0 0 0 2 1 2 0 0 0 2 2 0 1 1 0 1 0 1 0 2 0 2 0 0 1 0 2 0 1 0 0 0 0 0 2 0 1 0 0 2 2 1 0 1 0 0 0 0 1 1 0 0 0 0 1 1 1 0 1 0 0 1 2 0 0 1 0 0 0 2 0 0 1 1 2 1 0 0 0 1 2 1 1 1 0 1 1 0 1 2 0 1 0 0 2 2 1 1 1 2 2 0 0 0 1 2 0 0 0 0 0 0 0 0 1 2 0 0 0 0 0 0 0 1 1 0 1 1 2 0 0 0 0 0 0 2 2 2 0 1 1 0 0 1 0 0 0 0 0 0 0 1 0 0 0 1 1 2 1 0 0 0 0 0 0 2 0 0 1 1 0 0 0 0 1 0 1 1 1 0 0 2 0 1 0 2 1 1 1 1 1 0 0 0 1 0 0 1 1 1 0 0 0 0 2 0 0 0 0 1 0 0 1 0 0 0 0 1 0 2 2 0 0 2 0 1 1 0 0 0 0 2 2 2 2 0 2 0 1 2 0 1 0 1 0 0 0 0 0 2 0 1 0 1 0 2 1 2 0 0 1 2 0 0 0 0 0 0 1 0 0 1 2 2 0 0 0 0 1 1 1 0 0 0 1 1 1 0 1 1 0 2 0 0 1 1 0 0 2 1 1 0 1 1 0 0 0 0 1 0 0 0 0 0 0 1 0 0 1 0 1 0 0 0 2 0 0 0 0 0 0 0 0 2 0 0 0 2 2 1 0 1 1 0 0 0 0 0 0 0 1 1 0 1 0 0 0 0 1 1 0 0 1 0 0 2 2 1 0 0 0 1 0 0 0 0 0 0 0 2 1 0 0 2 1 0 1 1 2 1 1 0 0 0 1 0 1 1 0 2 1 0 0 2 1 0 0 2 1 0 0 0 0 1 0 0 0 0 0 1 1 0 0 0 0 0 0 0 1 2 0 2 0 0 0 0 1 0 1 2 0 1 1 0 0 0 0 1 1 1 0 0 0 0 1 2 1 1 1 0 1 0 1 0 0 2 0 0 1 0 0 0 0 1 0 0 0 0 0 0 0 0 0 0 0 0 0 2 0 0 1 0 0 0 2 0 0 1 2 1 0 1 1 1 1 1 0 0 1 0 0 0 0 2 0 0 0 1 0 2 0 2 0 2 2 2 0 0 0 0 0 0 1 2 1 1 1 0 1 1 1 1 1 0 0 0 1 2 1 1 2 1 1 1 0 0 0 0 0 1 0 0 1 1 1 1 0 1 0 2 2 0 1 1 0 0 0 0 0 0 0 0 0 0 0 1 1 0 1 0 0 1 0 2 0 0 0 0 1 0 1 0 1 0 1 0 1 1 0 0 0 1 2 0 0 0 0 0 0 1 0 1 0 0 1 0 2 1 1 0 1 0 0 0 1 0 1 1 0 0 0 1 0 0 0 0 0 1 1 1 1 1 0 0 2 1 2 0 1 1 0 0 0 2 0 2 0 0 0 0 1 1 0 0 2 0 0 1 0 1 0 1 2 0 1 0 1 0 1 1 0 1 1 0 0 0 1 0 1 0 0 0 0 0 0 0 0 1 1 0 2 0 0 0 0 0 0 0 0 0 1 2 0 0 0 0 0 0 0 0 0 0 1 1
119 0 0 1 0 0 1 0 0 1 1 1 0 0 0 0 0 0 0 0 2 0 0 0 2 0 0 1 0 0 2 0 0 0 1 1 1 1 0 0 0 0 0 0 2 0 1 0 2 0 0 0 0 0 2 0 0 1 1 0 1 0 0 1 1 0 1 0 0 0 1 1 2 1 1 2 1 1 1 0 2 0 0 0 1 0 0 0 2 2 0 0 1 0 0 0 1 0 0 2 2 0 1 1 2 1 2 0 2 0 0 2 0 0 0 0 1 0 1 1 1 0 2 2 0 0 2 2 2 1 1 0 0 0 0 0 0 0 1 1 1 1 1 0 1 1 0 0 0 0 0 0 0 0 0 0 0 1 0 1 0 0 1 0 1 1 2 2 1 0 0 0 1 2 2 1 0 0 0 0 0 0 0 0 1 0 1 1 1 0 0 2 0 1 2 0 1 0 0 0 0 0 1 1 1 0 0 0 2 0 1 0 0 0 0 2 0 1 2 0 2 0 0 1 2 1 1 1 0 1 1 1 0 0 0 0 0 2 2 0 0 1 2 0 1 0 0 0 1 1 0 0 1 0 0 0 0 2 0 0 0 0 0 0 1 0 0 0 0 0 0 1 1 2 0 0 1 1 2 0 1 0 1 1 1 0 1 1 1 2 0 1 0 0 2 0 2 1 0 2 0 1 2 0 1 0 1 2 0 0 0 0 0 0 2 0 0 0 0 0 1 1 1 0 1 0 1 1 0 2 0 0 0 1 0 0 0 1 1 0 0 0 2 2 1 0 1 0 2 1 0 0 0 0 0 2 0 1 0 1 0 0 1 0 1 2 0 2 2 0 0 0 1 2 0 1 0 2 1 0 0 1 1 1 0 1 1 0 0 0 0 0 1 0 2 0 1 1 1 1 0 2 0 2 2 0 0 0 0 0 1 1 1 0 1 0 1 1 0 0 0 1 0 0 0 0 0 0 1 1 2 0 0 2 0 1 0 0 0 0 2 0 1 1 2 0 1 1 1 2 0 1 0 2 1 0 1 1 0 1 1 0 0 1 0 1 1 1 0 0 0 0 1 2 1 0 0 1 0 1 0 0 0 2 1 0 1 1 2 1 0 1 1 1 2 0 0 1 0 1 1 1 1 1 2 1 2 0 0 1 0 2 0 0 1 0 0 0 0 2 2 0 1 2 1 2 0 0 1 1 1 0 0 0 0 0 2 0 0 1 0 1 2 2 1 1 1 1 1 0 1 2 0 2 0 1 0 1 2 0 2 0 2 0 2 2 0 1 1 0 0 1 1 0 0 1 1 1 1 0 0 0 0 0 1 1 1 1 1 0 0 1 0 0 0 0 2 0 0 0 0 2 2 0 0 2 0 0 0 1 1 1 1 1 1 1 0 0 0 0 0 0 0 1 0 1 1 1 0 0 2 0 0 2 2 0 2 0 1 1 1 0 0 2 2 0 0 0 1 0 0 0 1 0 2 0 2 0 0 0 0 0 0 1 1 1 0 2 0 1 0 0 0 1 0 2 2 0 0 0 0 0 0 1 1 1 0 0 0 0 1 1 1 2 1 0 1 2 0 2 1 0 0 0 0 0 1 2 0 0 2 2 0 0 0 0 1 1 2 1 0 0 1 2 1 1 1 0 0 0 1 0 0 2 1 1 1 0 1 2 1 1 1 1 2 0 2 1 0 1 1 1 1 0 0 1 1 0 1 0 0 1 1 0 1 0 1 0 0 0 0 0 0 0 0 1 1 0 0 1 0 1 0 0 0 2 0 2 0 2 0 2 2 2 2 2 0 0 0 1 1 1 1 2 0 0 1 0 1 2 1 0 0 0 1 1 0 1 2 2 2 2 1 0 1 0 0 2 0 0 0 0 1 1 0 2 0 0 0 0 0 0 1 0 1 0 0 0 0 0 0 0 0 1 1 0 0 1 0 0 0 1 1 1 0 0 1 0 1 0 1 0 1 0 1 1 0 0 2 2 2 0 0 0 0 0 1 2 0 2 0 1 1 1 1 0 1 2 0 0 0 2 1 0 1 2 0 0 2 0 1 0 0 0 1 1 1 1 2 2 0 0 0 1 1 1 0 2 1 0 1 0 0 1 0 0 0 2 2 0 0 0 1 0 0 2 0 0 1 0 2 0 1 0 1 0 1 0 0 2 0 1 0 0 2 1 1 0 0 0 1 0 0 0 0 1 0 2 0 0 0 0 0 2 0 1 1 0 0 2 0 1 0 1 0 0 1 0 1 0 1 1
120 0 1 1 0 0 0 2 0 2 0 0 0 1 0 1 0 0 0 0 1 0 0 0 2 0 0 2 0 0 2 1 1 2 1 2 1 1 1 0 1 0 0 0 2 0 2 0 2 0 0 1 1 2 0 0 0 0 0 1 0 1 0 1 0 0 0 1 0 0 0 0 2 2 2 2 0 1 2 0 1 0 0 0 0 0 0 0 1 1 0 0 1 0 0 0 2 0 0 0 1 0 1 1 2 1 2 2 0 2 0 1 0 2 0 2 0 0 0 2 2 0 2 1 0 0 1 1 2 2 1 0 1 1 0 0 1 1 1 0 0 2 0 0 1 2 0 0 1 1 0 0 0 0 0 0 0 0 0 0 0 0 1 0 0 1 1 1 0 1 0 1 0 1 1 0 0 0 0 0 0 0 0 0 1 1 0 1 1 0 0 2 2 0 0 1 2 1 0 0 0 0 0 1 1 0 0 0 0 0 0 0 2 0 0 2 0 2 2 0 2 1 1 0 0 0 0 2 2 0 0 0 0 0 0 0 0 2 2 0 0 0 2 0 2 0 1 0 2 0 0 1 1 0 0 0 0 0 0 1 0 0 0 0 0 0 0 0 1 1 1 1 1 2 0 0 0 2 2 0 0 2 0 1 1 0 0 1 1 2 0 1 0 0 2 0 2 2 0 1 0 0 2 0 2 0 0 1 1 0 1 2 0 0 1 0 1 0 2 2 0 1 2 2 2 0 1 0 1 0 1 1 0 1 0 0 0 1 1 0 0 0 2 0 0 0 1 0 2 2 0 0 0 0 1 1 0 0 0 1 0 0 0 0 0 1 0 2 2 0 0 0 1 2 2 0 0 0 0 0 1 0 0 0 0 0 0 0 0 0 0 1 0 0 2 0 0 1 0 0 0 0 0 0 0 0 0 1 0 0 1 0 1 0 1 1 0 0 0 0 1 2 0 1 0 2 2 0 0 0 0 0 0 1 1 1 0 0 0 0 1 1 2 0 1 2 2 0 1 2 0 1 0 2 1 0 1 1 1 1 1 0 0 0 0 0 0 2 0 0 0 0 1 2 1 1 0 1 0 1 1 0 0 0 0 1 0 1 1 0 1 1 0 1 1 0 0 2 2 2 0 2 1 1 1 1 1 1 0 0 0 2 0 1 1 0 1 2 0 2 0 2 0 1 0 1 1 0 1 2 0 0 0 0 0 1 1 0 1 1 2 2 2 2 2 1 1 1 1 0 0 1 1 2 0 2 0 0 1 0 1 0 1 0 1 1 0 2 1 1 1 2 0 0 0 0 1 1 0 1 0 0 0 1 0 0 1 0 0 0 0 1 1 0 0 0 0 1 1 0 1 1 2 0 1 1 1 0 1 0 0 0 1 2 1 1 0 0 0 0 0 0 0 1 0 0 0 1 0 0 1 0 0 1 1 0 1 0 0 2 0 1 0 1 1 1 1 1 2 0 1 1 2 0 2 2 2 1 0 1 1 0 2 2 2 2 0 1 0 0 0 1 0 1 1 1 2 0 1 1 1 0 1 0 0 2 1 0 0 2 0 2 0 1 1 0 1 2 0 2 1 0 0 0 0 0 0 2 0 0 1 0 0 1 1 1 1 1 2 1 1 0 1 1 1 1 1 1 1 0 1 0 0 1 1 0 0 0 1 1 0 1 0 0 1 0 1 1 0 0 0 0 1 0 0 2 1 0 1 0 0 1 2 1 1 1 2 0 0 0 0 0 1 1 1 0 2 0 2 2 1 0 1 1 1 2 0 2 0 2 0 2 2 2 0 0 0 0 0 1 1 1 1 2 1 1 1 1 0 0 0 0 0 0 1 2 1 1 2 1 1 2 1 0 0 0 0 1 0 1 0 0 1 1 0 2 0 1 2 0 1 1 0 0 0 0 0 0 0 0 1 0 0 2 1 1 0 0 0 1 0 2 1 0 0 0 2 0 1 0 1 0 1 0 2 0 0 1 1 1 1 1 0 0 0 0 1 1 1 1 1 2 0 1 2 0 2 1 2 0 2 0 1 0 2 2 0 0 0 2 0 0 0 0 0 2 2 1 2 1 0 1 2 1 1 1 1 1 0 1 0 2 1 2 0 0 0 1 1 1 0 0 1 0 0 1 0 0 0 1 0 1 1 0 1 0 1 0 0 0 0 0 0 0 0 2 0 0 0 1 2 0 0 0 0 1 1 0 2 0 0 0 0 1 0 1 1 0 0 0 0 0 0 2 0 0 0 0 0 0 0 0
121 0 0 2 0 0 2 1 0 1 0 0 0 0 0 0 0 0 1 0 2 0 0 0 2 0 2 0 0 1 1 0 1 2 0 1 1 1 0 1 1 0 0 0 1 0 2 1 0 1 1 2 0 0 1 0 0 0 2 0 2 0 0 2 0 1 0 0 0 0 0 1 2 0 1 2 1 1 1 0 2 0 1 1 2 0 0 0 2 2 0 1 1 1 0 0 1 2 0 2 1 0 2 2 2 0 2 1 1 1 0 2 0 0 0 0 0 0 1 1 1 0 1 2 0 0 1 0 0 0 1 0 0 0 0 0 0 0 1 0 2 1 0 0 0 0 0 0 0 0 0 1 2 1 1 0 0 0 1 1 1 1 1 1 0 1 0 1 1 2 0 0 1 0 1 0 0 0 0 0 0 0 0 0 2 0 1 0 0 0 0 2 0 1 2 0 1 0 0 0 0 0 1 1 1 0 2 0 2 0 1 0 2 0 0 2 1 0 2 0 2 1 0 1 1 0 1 2 0 2 1 1 0 0 0 0 0 2 1 0 0 1 2 1 2 0 0 0 2 0 0 0 2 0 0 0 0 1 0 0 0 0 0 0 1 1 0 0 2 1 0 2 0 1 1 1 0 2 2 0 1 1 0 1 1 0 0 0 1 2 0 2 0 0 1 0 0 0 0 1 0 0 2 0 0 0 1 1 0 0 0 1 0 0 2 0 0 0 0 0 1 1 0 1 2 0 2 0 0 0 1 1 0 2 0 0 0 2 1 2 1 2 2 2 0 0 0 0 1 0 0 0 0 0 1 1 0 1 0 0 0 0 0 0 0 0 1 1 2 0 0 0 1 2 0 0 0 2 1 0 0 2 0 0 0 1 1 0 0 0 0 0 1 1 1 1 2 1 0 0 0 0 0 2 2 0 0 1 0 0 0 1 0 0 0 0 1 0 0 1 0 1 1 1 1 2 0 0 2 1 2 0 0 1 1 1 0 1 0 0 0 0 0 1 2 1 1 0 0 1 0 1 0 1 1 1 1 2 2 2 2 0 0 1 0 1 1 2 0 0 0 0 1 2 1 0 0 1 0 1 0 0 0 2 1 0 1 2 2 1 0 2 2 0 1 0 1 2 2 2 1 2 2 0 2 0 0 1 1 0 0 2 0 0 0 0 0 2 0 1 0 1 1 2 1 2 0 0 1 2 0 0 0 0 1 0 2 1 0 0 0 2 1 1 1 0 1 1 1 0 0 0 0 2 0 1 0 0 0 1 0 0 1 0 1 1 0 2 1 0 0 0 1 0 0 0 0 1 0 1 0 0 0 0 1 1 1 0 0 0 0 1 0 0 0 0 1 0 0 0 0 2 0 1 0 2 1 1 0 2 0 0 1 1 1 1 1 0 1 1 0 1 0 0 0 0 2 2 0 0 0 0 1 2 1 1 0 1 1 1 1 0 0 0 1 1 1 2 0 0 0 2 1 2 2 2 0 2 1 0 0 0 0 1 1 1 0 2 0 0 0 1 0 0 1 1 2 1 1 1 0 0 2 1 0 2 2 1 0 0 0 1 0 0 1 0 2 2 0 1 0 0 0 0 1 0 0 1 0 0 0 0 0 0 0 0 2 0 1 1 0 0 0 2 2 0 0 0 0 0 0 0 0 2 0 0 0 0 1 1 1 0 0 0 0 0 1 0 0 1 0 1 0 0 0 1 1 1 2 0 1 2 2 0 0 1 2 2 0 1 1 0 0 0 0 0 1 0 0 0 0 1 1 1 2 2 1 2 1 2 0 1 2 2 0 0 1 0 0 0 0 0 0 2 2 2 0 0 1 1 1 0 0 0 2 2 0 1 2 1 1 1 2 0 0 0 0 2 0 0 0 0 2 1 0 1 0 1 2 0 1 1 0 0 0 0 0 0 0 0 0 0 0 2 2 0 0 0 0 1 1 2 0 0 0 1 2 0 1 0 0 0 2 0 2 0 0 0 1 2 2 0 0 0 0 0 1 1 1 1 1 2 0 2 2 1 2 2 0 0 1 1 0 0 2 1 1 0 0 2 0 0 0 0 0 2 2 1 2 2 0 0 2 1 1 1 0 0 1 0 1 1 0 1 0 0 0 1 1 0 0 1 1 2 0 0 0 0 0 0 2 0 2 0 1 1 1 0 0 0 0 0 0 0 0 1 1 0 1 2 0 0 0 0 0 0 2 1 1 1 1 1 0 2 0 1 2 0 0 0 0 0 0 1 0 1 0 0 0 0 0 0
122 0 0 0 0 0 0 1 1 0 1 1 0 1 0 1 0 0 0 0 2 0 0 0 2 0 2 2 1 1 1 1 0 1 1 0 2 1 0 1 1 1 0 0 1 0 1 0 2 0 0 2 1 1 1 1 0 0 1 0 2 0 0 1 0 1 0 1 0 0 0 0 1 0 0 1 1 2 2 0 2 0 0 1 1 0 0 0 2 2 0 1 0 0 0 0 1 1 0 2 2 0 1 1 2 1 1 2 0 2 0 0 0 2 0 2 0 0 0 1 1 0 2 1 0 1 1 0 1 0 2 1 1 1 0 0 1 0 0 1 2 0 0 0 1 1 1 0 0 1 0 2 0 0 0 0 1 0 0 0 0 0 0 0 1 2 2 0 1 1 0 0 1 2 2 2 1 0 0 0 0 0 1 2 1 0 1 2 0 0 0 2 0 1 1 1 1 0 1 0 0 0 0 0 0 0 2 0 0 0 0 0 0 0 0 2 1 2 2 1 1 0 0 0 1 1 0 1 0 2 0 0 1 1 0 1 0 2 2 0 0 1 2 0 2 0 0 0 1 1 0 0 1 1 0 1 0 2 1 0 0 0 0 0 1 0 1 0 2 1 0 2 0 1 0 0 1 1 2 0 0 0 2 2 0 0 2 1 1 2 0 2 1 0 2 0 2 1 0 1 0 0 2 0 1 0 0 2 2 0 0 0 0 0 1 0 1 1 0 0 1 1 1 0 1 0 0 0 0 1 1 0 0 1 0 0 0 1 1 1 0 1 1 0 1 0 0 2 2 0 2 2 0 0 2 0 0 1 0 1 0 0 2 0 2 0 2 1 2 0 0 0 1 2 1 0 0 1 2 0 0 1 1 1 0 1 1 1 1 0 0 0 2 0 2 0 2 0 0 0 0 0 2 2 1 1 1 0 0 0 1 1 2 0 2 1 0 0 0 1 0 1 1 0 1 2 1 0 2 0 2 0 0 1 1 1 1 1 0 0 0 0 2 0 0 1 2 0 0 0 0 1 0 2 2 0 2 1 0 1 1 1 1 0 0 1 1 1 0 0 0 0 1 1 1 0 1 2 1 0 2 1 0 2 2 0 2 2 2 1 0 2 0 2 0 0 0 1 0 1 1 2 1 1 1 1 2 0 0 1 0 0 1 0 1 0 0 2 0 1 0 2 0 2 1 2 0 0 0 1 1 0 0 0 1 0 2 0 1 1 0 1 2 2 2 0 2 2 0 0 0 0 1 1 1 1 0 0 1 1 0 0 0 0 0 0 1 1 1 1 1 1 0 0 0 0 1 2 0 1 0 0 0 1 0 0 1 0 0 0 0 0 0 0 0 0 2 0 0 0 0 2 1 0 0 2 1 2 0 2 0 0 0 2 0 0 1 0 0 0 0 0 0 0 0 2 2 1 0 0 0 0 0 2 2 1 0 0 1 2 1 0 0 2 2 1 1 0 0 0 2 1 1 0 1 1 2 2 2 0 0 0 0 2 2 2 2 2 0 1 0 0 1 0 1 1 1 1 1 1 0 0 2 1 0 2 2 0 1 0 0 1 1 1 1 0 1 2 0 1 0 0 0 0 0 0 0 1 0 2 0 0 0 1 0 0 0 1 2 2 0 0 1 2 1 1 1 0 0 0 1 0 0 2 0 0 1 0 1 1 0 1 0 0 0 0 0 1 0 0 0 0 1 0 0 2 0 0 2 1 0 1 2 1 0 1 2 2 0 0 1 0 1 1 1 0 2 0 1 2 0 0 0 0 0 2 0 1 0 1 1 2 2 2 0 0 0 2 0 0 2 2 0 2 1 1 1 1 1 1 0 0 1 1 0 1 0 0 1 1 0 1 0 1 0 0 0 0 1 0 2 1 2 0 0 1 0 1 1 0 1 0 1 0 1 0 1 0 0 0 0 0 0 1 1 0 1 0 0 1 0 2 1 1 0 0 0 1 1 0 1 0 2 0 2 1 0 1 1 1 1 1 0 0 0 0 0 0 0 2 0 1 0 0 2 1 2 2 0 0 0 2 0 0 1 1 0 2 0 2 0 0 0 0 0 0 1 0 1 0 0 1 2 0 0 0 0 1 2 0 2 0 0 1 0 0 1 2 2 0 0 0 2 2 0 1 0 1 1 2 2 0 1 0 2 0 2 0 0 1 1 1 0 0 2 1 1 0 0 2 0 1 1 0 0 0 1 2 0 0 0 0 0 1 0 0 2 0 0 2 0 1 0 1 0 0 0 0 0 0 0 1
123 0 0 1 0 0 2 1 1 0 1 1 1 1 0 2 0 0 1 1 1 0 0 0 2 0 0 1 1 1 1 0 1 1 1 0 2 1 0 0 2 0 0 0 1 0 1 0 2 0 0 1 0 1 1 0 1 0 0 0 1 1 0 1 0 0 0 0 0 0 0 0 2 0 2 2 0 2 2 0 2 0 0 0 1 0 0 0 2 2 0 1 1 0 1 0 1 1 0 1 2 1 1 1 2 0 2 1 1 1 0 1 0 2 0 2 0 0 0 0 0 0 2 1 0 0 1 0 0 0 1 1 1 1 0 0 0 0 1 0 0 2 0 0 1 1 0 0 0 1 0 2 1 0 1 0 0 1 0 1 1 1 0 1 0 1 0 1 1 1 0 0 1 0 1 1 1 0 0 0 0 0 1 1 1 0 1 0 0 0 0 2 0 1 2 0 0 0 0 0 0 1 1 0 0 0 1 0 0 0 1 0 1 0 0 2 1 0 1 1 1 0 0 0 1 1 0 1 0 1 0 0 0 0 0 0 0 2 2 0 0 1 2 0 2 0 0 0 2 0 0 0 0 0 0 1 1 0 1 0 1 1 0 0 1 0 0 0 2 2 0 2 1 2 0 0 1 2 1 0 1 1 0 1 1 0 0 2 2 2 0 2 1 0 1 1 0 1 0 2 1 0 2 0 1 1 0 2 1 0 1 2 0 0 0 0 1 0 1 1 1 1 1 1 2 1 1 0 1 2 2 2 0 1 0 0 0 2 0 0 0 0 2 1 0 0 1 0 1 1 0 0 0 0 1 1 0 1 0 1 0 0 2 1 1 1 1 2 2 0 0 0 1 2 0 1 0 0 0 0 0 1 0 0 1 0 0 0 0 0 0 1 1 0 2 0 1 1 1 1 0 1 1 2 2 0 0 1 1 0 0 1 0 0 0 0 0 0 0 0 1 1 1 2 0 2 0 1 1 0 1 1 0 1 1 1 1 0 0 0 2 0 2 0 0 2 2 0 0 0 0 1 0 2 2 1 2 1 2 1 0 0 0 0 0 0 0 1 0 0 0 0 2 0 1 1 1 1 0 1 1 0 0 0 0 1 0 2 2 1 0 2 0 1 0 0 1 2 0 0 0 2 2 0 2 0 1 1 0 0 0 2 0 0 1 0 0 1 1 1 1 2 1 1 1 1 1 0 0 1 1 0 0 1 1 0 1 1 1 2 1 2 1 1 1 0 2 0 2 0 1 1 0 2 0 0 1 2 1 0 1 0 1 0 0 0 1 1 0 0 1 2 0 0 1 0 1 1 0 1 0 0 0 2 0 1 1 0 1 0 0 0 1 0 1 0 0 0 0 0 0 2 1 0 0 2 1 1 0 1 1 0 0 1 0 0 2 0 1 1 1 1 0 0 0 0 2 1 0 0 0 1 0 2 1 0 0 0 0 1 0 0 0 1 1 1 1 1 2 0 0 1 0 2 2 2 0 1 1 0 0 0 1 1 1 1 0 1 0 1 1 0 1 0 0 2 0 0 0 1 0 1 1 1 0 2 0 0 1 0 0 0 0 2 2 0 2 2 0 2 0 1 0 0 1 0 0 0 0 2 0 0 0 1 0 1 0 2 1 1 0 0 0 2 2 1 1 0 1 0 2 1 0 2 1 0 0 0 0 0 0 0 1 0 1 0 1 1 0 0 1 1 0 1 0 1 0 0 2 2 0 0 2 0 1 1 2 0 0 1 0 0 0 0 0 1 1 0 0 0 1 1 0 0 0 2 0 2 0 2 0 2 2 2 1 0 0 0 0 2 2 2 1 2 1 0 2 1 0 1 1 0 1 1 1 2 0 2 2 2 0 2 2 0 0 0 0 0 0 0 1 1 2 0 0 0 0 1 1 0 1 1 1 0 1 0 1 1 1 0 0 0 0 2 1 1 0 0 1 0 1 2 0 0 0 1 0 1 2 0 0 0 1 0 1 0 0 2 2 1 2 0 0 0 0 0 0 1 0 2 0 2 0 0 1 0 1 1 1 0 0 1 0 0 2 0 1 1 0 2 0 0 0 0 1 1 2 1 2 2 0 0 2 1 1 1 1 1 1 0 1 1 0 1 1 0 0 0 1 1 0 0 2 1 0 1 1 0 1 0 1 0 2 0 0 0 0 0 0 2 0 2 1 0 1 1 1 0 1 1 0 0 0 0 0 0 2 1 1 0 0 0 0 1 0 2 2 0 0 1 0 0 0 1 0 0 0 0 0 0 1 1
124 1 0 1 0 0 1 1 0 1 0 1 2 2 1 0 1 0 0 0 1 0 0 1 1 0 0 1 1 1 1 1 0 1 0 0 2 0 1 0 1 0 0 0 1 0 1 0 0 1 1 1 1 2 0 1 0 0 0 1 0 1 0 1 0 0 0 0 0 0 2 2 1 0 1 2 1 2 2 0 1 0 0 0 2 0 0 0 2 2 0 0 1 0 0 0 1 1 0 2 1 0 0 0 2 1 1 1 1 1 0 0 0 1 0 1 0 0 1 1 1 0 2 0 0 1 0 2 2 2 0 0 0 0 0 0 0 0 0 1 1 2 0 0 1 0 0 0 0 0 0 1 0 0 0 0 1 0 0 1 1 1 0 2 2 2 2 1 0 2 1 0 1 0 0 1 0 1 1 1 0 0 0 0 0 0 0 1 1 0 0 2 0 1 2 0 1 0 0 0 0 0 1 0 0 0 1 0 0 0 2 0 0 0 0 2 1 1 1 2 0 0 1 0 0 0 2 1 0 1 0 0 0 1 1 1 1 1 1 1 0 0 2 0 1 0 0 0 1 1 0 0 2 1 0 1 0 1 0 0 0 0 0 0 1 0 0 0 0 0 0 2 2 2 0 1 0 2 2 0 0 0 1 1 0 1 1 1 1 2 0 0 0 2 2 1 2 1 1 2 0 0 2 0 1 0 1 2 1 0 0 1 0 1 2 0 0 0 1 1 1 1 2 1 2 0 1 0 1 0 2 2 0 2 0 0 0 1 1 0 1 2 1 1 1 0 0 1 2 1 1 0 2 0 0 0 1 1 1 1 0 0 1 1 0 1 0 0 2 0 0 0 0 2 1 0 0 1 1 0 1 1 1 2 1 1 1 0 0 0 0 0 0 0 2 0 0 2 1 1 0 1 0 1 1 0 0 0 0 0 0 1 1 1 2 0 0 0 0 0 0 1 0 0 1 2 0 2 2 0 2 1 1 1 1 0 1 2 0 0 0 0 2 0 1 1 1 1 1 2 0 0 0 2 0 0 1 2 2 2 0 0 1 1 0 1 1 2 0 0 0 0 2 1 1 0 0 0 0 0 0 0 0 2 1 0 1 2 2 1 0 1 0 0 1 0 0 2 2 2 0 1 1 1 1 1 1 1 0 1 0 1 0 0 1 0 0 2 0 0 0 2 1 2 0 2 0 0 0 1 2 0 0 1 2 0 1 0 0 1 1 1 1 1 1 0 2 2 0 0 0 0 1 1 1 1 0 1 1 0 1 1 0 2 0 0 2 1 1 0 1 1 0 0 0 0 1 1 0 1 0 0 0 2 0 0 1 0 0 0 0 1 0 0 0 0 0 0 0 0 0 2 1 1 0 2 1 1 0 1 1 0 0 2 0 1 0 0 0 0 0 0 0 2 1 0 1 1 0 0 2 0 0 1 2 0 1 0 1 2 0 0 0 2 1 1 1 1 0 0 1 1 1 2 2 2 1 2 2 0 0 0 0 1 1 0 0 1 0 1 1 1 0 0 1 2 2 0 0 0 0 1 0 1 0 1 1 0 0 0 0 0 0 0 1 0 1 0 0 1 0 0 0 0 1 0 0 2 0 0 1 0 0 0 0 0 0 2 1 1 0 0 0 2 0 0 0 0 0 0 1 0 1 2 1 0 1 0 1 1 0 1 0 1 1 0 1 1 0 0 0 0 1 0 0 2 0 0 2 0 0 2 2 0 1 0 2 2 0 0 0 0 0 1 1 0 0 0 0 0 1 1 0 0 0 1 0 2 0 2 0 2 2 2 1 1 1 0 0 0 0 1 0 2 0 1 1 0 0 1 1 0 0 0 1 1 0 0 2 2 2 2 0 0 0 0 0 1 0 0 2 1 2 0 0 1 1 1 1 0 1 1 0 0 0 0 0 0 0 0 0 0 0 2 1 1 0 0 0 0 0 0 0 0 0 0 0 0 2 1 1 0 1 1 2 1 0 0 2 2 2 0 0 0 0 0 0 0 0 1 0 1 0 0 1 0 1 2 0 1 0 1 0 0 1 1 1 1 0 2 0 0 1 1 1 2 2 1 2 1 0 1 1 2 1 1 2 2 0 0 0 1 0 1 1 0 0 2 2 1 0 0 2 0 0 2 0 1 0 1 2 0 1 0 1 0 1 0 0 1 1 1 0 1 1 1 0 0 0 1 1 0 0 0 0 1 1 2 0 0 0 0 0 1 0 1 1 0 1 1 0 0 0 2 0 0 0 0 0 0 1 2
125 1 0 2 0 0 2 1 1 0 0 0 0 0 0 0 0 0 0 0 1 0 1 0 2 0 2 2 0 0 2 0 0 1 1 0 2 1 0 0 0 0 0 0 1 0 0 1 0 0 0 2 0 1 0 0 0 1 0 1 0 1 0 1 0 0 0 0 0 0 0 1 2 1 1 2 1 1 2 0 1 0 1 1 1 0 0 0 2 2 0 1 0 0 0 0 0 0 0 1 1 0 0 0 2 0 2 1 1 1 1 1 0 1 0 1 0 0 0 2 2 0 1 1 0 2 0 0 1 1 0 0 0 1 1 1 0 0 1 1 2 1 0 1 1 1 1 0 0 1 0 0 0 0 0 0 0 2 0 1 0 0 0 0 1 1 1 2 0 0 0 0 0 1 1 1 0 0 0 0 0 0 1 1 2 1 1 0 0 0 0 1 2 0 0 1 1 0 0 0 0 1 1 2 2 0 0 0 1 1 1 0 0 0 0 2 1 0 1 1 1 0 0 0 1 0 1 1 1 1 0 0 0 0 0 0 0 2 2 0 0 1 1 0 2 0 0 0 2 0 0 0 0 0 1 2 2 1 0 1 1 1 0 0 1 0 2 0 2 2 0 2 0 2 0 0 0 2 2 0 0 2 1 1 1 0 2 1 1 2 0 1 1 0 2 0 2 1 1 1 1 0 2 0 1 0 1 2 0 0 2 2 0 1 1 0 1 0 1 1 0 0 0 1 2 0 1 0 2 0 2 2 1 2 0 0 1 2 0 0 0 0 2 2 0 0 2 1 1 0 0 0 0 1 0 1 1 0 0 2 0 0 2 1 1 1 1 2 2 0 0 0 2 2 2 0 0 2 1 0 0 1 0 1 1 0 0 0 0 1 0 1 1 0 2 0 2 0 0 0 0 0 1 2 1 0 1 1 0 0 0 1 1 0 1 0 0 0 0 0 0 1 2 0 1 2 1 0 1 1 1 1 0 0 1 2 0 1 0 1 1 0 2 0 0 1 1 0 1 1 0 1 0 1 0 0 0 1 2 1 0 0 0 0 1 1 0 2 0 0 0 0 1 2 0 0 0 1 1 0 0 0 0 0 0 0 0 1 2 0 1 2 0 1 0 0 0 2 2 2 0 2 1 1 1 0 1 1 1 0 1 1 0 1 0 0 0 2 0 1 0 2 0 2 0 2 0 0 1 1 1 0 0 1 0 0 1 0 1 2 1 0 2 2 1 1 1 1 1 0 0 0 1 2 1 0 1 0 1 1 1 0 0 1 0 0 1 2 0 0 2 2 1 0 0 1 1 1 0 1 0 0 0 0 1 0 0 0 1 1 0 0 0 0 0 0 1 0 0 0 1 1 1 0 0 1 1 0 1 1 1 0 1 1 1 1 0 0 0 0 0 0 0 0 0 0 2 0 0 0 1 0 1 2 2 0 2 0 0 2 1 1 0 2 2 2 2 2 2 0 1 1 0 1 1 2 1 2 1 1 0 0 1 1 2 2 0 2 0 0 0 0 1 0 1 1 1 1 1 1 0 0 0 0 1 2 0 0 1 0 0 0 0 1 1 0 1 1 0 1 1 0 0 0 0 0 1 2 0 1 0 0 0 1 2 1 0 1 1 1 0 0 0 2 1 0 0 0 0 0 0 0 0 2 0 0 0 0 1 1 0 1 0 0 0 0 0 0 0 0 0 0 0 1 0 1 0 0 1 0 0 0 1 0 0 2 2 2 0 1 1 0 0 0 0 1 1 0 1 1 1 0 0 0 0 2 1 2 0 2 0 2 2 2 1 1 1 0 0 0 0 0 0 2 2 0 0 0 0 2 2 0 0 0 1 2 1 1 2 2 2 2 1 0 0 0 0 2 0 0 0 0 1 1 0 1 0 2 2 0 2 2 1 0 1 0 1 0 0 0 0 1 0 2 2 0 0 0 0 1 0 2 0 0 0 1 1 0 1 0 0 0 1 0 1 0 0 1 1 1 2 0 1 0 1 1 0 0 0 2 0 0 0 0 2 0 2 2 1 0 0 1 1 0 2 1 0 1 0 2 0 0 1 1 1 1 2 1 1 1 0 0 2 0 2 2 2 1 0 0 0 2 0 0 1 0 0 2 2 0 0 0 1 1 1 2 0 2 0 1 2 0 2 0 0 0 0 1 0 2 1 1 0 0 1 1 1 0 1 1 1 0 0 1 0 0 2 0 1 2 1 1 0 1 0 1 1 0 0 1 0 0 0 1 0 0 0 0 1 0 1 1
126 0 0 1 0 0 1 2 1 1 0 0 0 1 0 1 0 0 1 0 2 1 0 0 2 0 1 1 0 1 1 0 0 0 1 0 2 1 0 1 2 1 1 1 2 2 1 1 0 0 0 2 0 2 0 1 0 0 1 0 1 1 0 2 0 1 1 0 0 0 0 0 1 0 1 2 1 0 2 2 0 0 1 1 1 0 0 0 1 2 0 1 1 1 0 0 0 0 0 1 1 0 2 2 2 0 2 1 1 1 0 2 1 1 1 2 1 0 1 1 1 0 2 1 0 0 1 0 2 2 1 1 0 0 1 0 0 0 0 0 2 1 0 0 0 1 0 0 0 1 0 1 0 0 0 0 1 1 1 1 1 1 0 0 0 1 1 1 1 1 0 1 0 2 2 1 0 0 0 0 0 1 1 1 1 0 1 0 0 0 0 0 0 2 2 0 0 0 0 0 0 0 1 1 1 0 1 1 0 0 2 1 2 0 0 2 1 1 2 0 2 1 0 0 0 0 0 2 0 2 0 0 0 0 0 0 1 2 2 0 0 0 2 0 1 1 1 0 0 0 0 0 1 0 0 2 1 2 0 1 1 1 0 0 1 0 0 0 2 2 0 2 1 2 0 0 0 2 2 0 0 2 2 2 0 0 2 1 0 2 0 1 1 0 2 0 2 1 1 2 0 0 2 0 1 0 0 1 1 0 0 2 0 0 0 0 0 1 1 1 0 0 0 1 1 0 1 1 1 1 2 2 0 2 0 0 0 2 0 0 0 0 2 1 1 0 0 2 2 1 1 1 1 0 1 0 0 0 0 2 0 0 0 0 0 0 0 0 1 1 1 1 1 2 1 1 0 0 0 0 0 0 1 1 0 1 1 0 0 0 0 0 0 1 1 1 2 0 0 0 0 0 1 1 0 0 1 0 0 0 1 0 1 0 1 0 0 1 0 0 0 2 1 0 1 1 1 0 1 1 1 2 2 0 2 0 0 0 0 0 1 0 1 1 1 1 1 0 0 0 0 0 0 1 1 1 1 2 2 1 2 0 1 0 0 1 1 2 0 1 1 1 1 1 1 0 0 1 0 1 2 1 0 2 1 0 1 1 2 1 1 0 1 0 0 0 1 2 1 1 0 2 1 1 1 0 1 1 0 1 0 1 0 0 1 0 0 2 0 0 0 2 0 1 0 1 1 1 1 2 0 1 0 1 2 0 1 0 0 2 0 1 1 1 0 1 1 0 2 1 0 1 1 2 0 1 0 2 0 0 0 1 0 1 0 0 1 2 0 0 0 0 0 0 0 0 0 0 0 0 0 0 1 1 0 0 1 0 1 0 0 2 1 0 0 0 0 0 0 0 0 2 0 0 1 2 1 1 0 2 0 0 0 1 0 1 0 0 0 1 1 1 0 1 0 0 1 2 0 0 1 0 0 2 1 1 0 0 2 2 0 1 0 1 1 1 1 1 2 0 0 1 2 1 2 2 1 1 0 0 0 0 2 2 2 1 0 2 0 1 1 0 1 0 0 2 2 0 1 1 0 0 1 2 1 2 1 1 0 0 0 0 0 1 1 0 1 2 0 1 0 1 0 0 0 0 1 2 0 1 1 1 0 0 0 1 0 2 1 1 0 0 1 2 2 1 1 0 1 0 1 1 0 2 0 0 0 0 0 1 1 0 0 0 0 0 0 0 0 1 1 1 0 0 0 2 0 0 1 0 0 1 0 0 0 1 2 2 1 2 0 0 1 0 0 0 0 0 1 1 0 1 0 0 1 2 0 2 1 2 0 1 2 2 0 0 0 0 0 1 1 2 1 2 0 0 1 1 0 1 1 0 2 2 0 2 0 0 1 1 1 1 0 0 1 0 0 0 0 1 1 1 2 0 0 0 0 0 1 0 0 0 2 0 2 0 2 0 1 0 0 0 0 1 0 1 1 1 0 0 1 1 1 0 0 2 0 1 1 0 1 0 1 0 1 1 0 0 2 2 2 0 0 0 0 0 0 0 0 2 0 1 1 1 2 1 1 2 0 0 0 1 1 1 1 2 0 0 0 1 0 0 0 0 0 2 2 1 1 1 0 0 2 1 1 1 0 2 0 2 0 2 0 1 0 0 0 1 1 0 0 0 1 2 2 2 0 2 0 1 2 0 1 0 2 0 2 0 0 1 1 1 0 0 1 0 0 0 1 1 1 0 0 0 1 1 1 1 1 1 1 0 0 0 0 0 0 0 0 2 1 1 1 1 0 0 1 0 0 0 0 0
127 1 0 2 0 0 1 2 0 1 0 0 0 1 0 0 0 0 2 1 1 1 0 0 2 0 1 1 0 0 2 1 0 1 0 1 1 1 0 1 1 0 1 0 0 1 0 0 2 0 0 1 1 2 0 1 1 0 2 0 0 2 1 2 0 0 1 1 0 0 1 2 2 1 1 2 1 2 2 0 1 0 0 1 1 0 0 1 2 2 1 1 0 0 0 0 1 1 0 2 2 0 0 0 2 2 2 1 1 1 0 1 1 1 1 1 1 1 0 1 2 0 2 0 0 2 0 0 0 0 1 0 0 0 1 0 0 0 0 0 2 1 0 0 2 2 0 0 0 0 0 0 0 0 0 0 1 2 0 1 0 0 0 0 0 2 1 1 0 1 1 1 1 0 2 0 0 0 0 0 0 0 1 1 2 0 2 2 1 0 0 2 1 1 2 0 2 0 0 1 1 1 1 2 2 0 1 0 0 0 0 0 1 0 0 2 0 1 1 1 1 0 1 0 0 0 0 1 1 0 0 0 1 1 1 1 0 1 1 1 0 0 1 0 1 0 0 0 2 0 0 0 0 0 0 1 0 0 0 0 0 0 0 0 0 0 0 0 2 1 1 0 1 1 0 1 0 2 1 0 1 1 0 1 0 1 0 2 0 2 0 0 1 0 2 0 2 2 0 2 0 0 2 1 1 0 1 2 1 0 0 0 0 0 1 0 1 0 1 1 1 1 1 0 2 0 2 0 1 1 2 1 0 0 0 0 0 1 1 1 1 1 2 2 0 0 1 0 2 2 0 0 0 0 2 0 0 2 0 1 0 0 2 0 2 1 0 2 2 0 0 0 0 2 1 0 0 2 0 0 0 2 0 0 0 0 0 0 0 0 0 1 1 0 2 0 1 0 1 1 0 1 0 2 2 0 0 1 0 0 0 0 0 0 0 0 1 0 0 1 0 1 1 0 0 2 0 1 1 0 1 0 0 2 0 0 2 1 0 0 1 0 0 2 2 2 2 0 0 1 0 0 0 2 2 2 2 1 1 2 1 0 0 0 0 2 2 1 0 0 1 0 2 2 2 0 2 2 0 1 1 0 0 0 0 1 0 1 1 0 1 1 0 2 0 0 1 2 2 2 0 2 1 1 1 0 1 2 0 1 0 1 1 0 1 0 0 2 0 2 0 2 2 2 2 2 0 0 0 1 1 0 0 2 2 0 1 0 0 1 0 1 0 0 0 0 1 1 1 0 1 1 1 2 1 0 1 0 1 0 0 0 1 0 1 1 0 2 1 0 0 0 1 0 1 1 2 0 0 0 0 0 0 0 2 0 0 1 0 0 0 0 0 0 1 0 0 0 0 0 1 2 2 0 1 1 1 1 0 2 1 0 0 1 0 0 0 0 0 0 0 0 0 1 0 0 0 2 0 0 0 0 1 0 1 1 0 0 1 1 1 1 0 1 2 2 2 1 2 0 1 1 0 1 1 2 1 2 2 0 0 0 1 0 1 1 0 2 1 0 0 2 0 0 0 0 0 0 0 2 1 1 1 2 1 1 0 0 0 2 0 2 0 1 0 0 1 2 0 1 0 0 0 0 0 0 1 2 0 0 1 1 0 1 2 1 0 2 0 0 0 0 0 2 1 0 1 0 1 0 1 1 1 2 1 0 1 0 0 0 0 0 0 0 0 0 0 2 0 0 0 0 0 0 0 1 1 0 1 0 0 0 2 1 0 0 2 0 0 1 0 0 0 0 0 0 2 0 0 0 1 1 1 1 1 2 0 1 1 1 1 1 2 1 1 1 0 0 0 1 1 2 1 2 1 2 0 0 0 2 2 0 0 0 1 2 1 0 0 0 0 0 2 0 0 0 0 0 1 0 2 1 2 1 0 1 0 1 1 0 0 1 0 0 0 0 0 0 0 0 0 0 0 2 1 0 0 1 0 1 0 1 0 0 1 0 0 0 1 0 1 0 1 1 2 1 0 2 0 1 0 1 0 0 0 0 0 0 1 0 2 2 1 1 2 1 2 1 1 0 1 1 0 0 2 1 1 2 0 2 0 0 0 0 1 1 2 1 2 1 0 1 1 2 1 1 1 2 0 0 0 1 0 2 0 0 0 1 1 0 0 0 2 1 0 1 0 0 1 0 2 0 2 0 0 0 0 0 0 1 1 1 0 0 1 1 2 0 0 0 0 0 0 0 0 1 1 1 0 0 0 0 0 0 0 1 0 0 1 1 0 0 1 1 0 0 1 0 0 0 0 1
128 1 0 2 0 0 0 2 1 0 0 0 1 2 0 1 1 0 0 1 1 1 0 0 2 0 0 1 0 0 1 0 0 2 1 2 1 2 0 2 1 1 1 1 1 1 0 0 2 0 0 0 0 0 1 0 0 0 1 0 0 1 0 2 0 2 0 1 0 0 1 0 2 0 1 2 1 1 1 0 2 0 1 1 2 0 0 1 2 2 0 1 2 1 0 0 0 1 0 1 0 1 1 1 1 0 1 2 0 2 0 0 0 1 0 1 0 0 0 2 2 0 2 0 0 0 0 1 1 1 1 0 0 0 0 0 0 0 0 1 2 0 0 0 1 0 0 0 0 1 0 1 1 0 0 1 1 2 0 1 0 0 0 1 0 2 2 0 1 2 0 0 1 1 0 1 0 1 1 1 0 1 1 1 1 0 1 0 0 0 0 1 0 2 2 0 1 0 0 0 0 0 0 1 1 0 0 0 2 0 1 0 0 0 0 2 0 0 2 0 2 1 1 0 0 0 2 0 0 0 0 0 0 0 0 0 0 2 2 0 0 1 2 0 1 0 0 0 2 0 0 0 1 1 1 2 0 0 0 0 0 0 0 0 1 0 0 0 1 1 1 2 0 2 1 1 0 1 2 0 2 0 0 0 1 1 0 1 1 2 0 1 0 1 2 1 1 0 0 0 0 0 2 0 1 0 0 2 1 0 0 1 0 0 0 0 1 1 1 1 0 0 0 1 2 0 1 0 1 1 1 2 0 1 0 0 0 2 0 0 0 0 1 1 1 0 1 0 2 2 0 0 0 1 0 1 1 1 0 1 0 0 2 0 2 0 2 0 1 1 1 1 1 2 1 0 0 0 0 0 2 1 0 0 0 0 0 0 0 0 0 0 0 0 2 0 1 0 1 0 0 0 0 1 1 0 1 0 0 0 0 0 0 0 0 0 0 0 0 0 0 1 0 0 2 2 0 0 2 0 1 1 0 1 1 0 0 1 0 1 2 1 2 0 0 2 2 0 0 1 0 1 0 1 1 1 1 0 1 1 0 0 2 0 0 2 2 2 0 0 0 0 2 0 0 1 0 2 0 0 0 0 0 2 1 0 1 2 2 1 0 2 1 1 1 0 1 2 2 2 0 2 1 1 1 0 1 2 0 1 0 1 0 1 1 0 1 2 0 1 0 2 1 1 1 1 1 0 1 2 0 0 0 2 0 0 1 1 1 2 0 1 1 1 1 0 2 1 1 0 0 0 1 2 0 0 1 1 1 0 0 0 0 0 0 0 2 2 2 0 0 0 0 0 0 0 1 1 0 0 0 0 1 1 0 0 1 0 1 1 0 0 1 0 0 0 0 1 1 0 1 1 1 0 1 1 0 0 0 0 1 1 0 0 1 1 1 0 0 0 0 0 0 0 0 0 1 1 0 0 1 0 0 2 1 1 0 2 1 1 0 1 0 0 1 1 1 1 1 0 0 1 2 0 1 1 2 2 1 0 0 0 2 1 1 1 0 2 1 0 0 2 1 0 0 1 0 0 1 1 0 1 0 1 0 1 1 0 1 0 0 0 0 1 0 0 1 2 0 1 0 0 0 0 0 0 0 1 1 0 1 1 0 0 0 1 0 1 1 1 0 0 0 2 1 0 0 0 1 0 1 0 0 2 0 0 0 0 1 0 0 0 1 0 2 0 2 1 0 0 0 0 0 2 0 1 2 0 0 0 0 0 1 0 0 0 2 2 0 0 1 0 0 1 1 0 1 0 1 1 1 0 0 0 0 2 0 1 0 1 0 1 2 1 0 0 0 1 0 0 1 2 0 2 2 1 0 1 0 0 0 0 0 0 1 1 1 1 2 1 1 1 1 0 0 0 0 2 1 0 0 0 1 1 0 1 1 1 1 0 1 1 1 0 1 0 1 0 0 0 1 0 0 2 1 0 0 1 0 0 1 2 0 0 0 0 1 1 1 0 1 0 0 0 2 0 0 1 1 2 2 0 0 0 0 0 1 0 0 2 0 2 0 0 2 0 2 2 0 0 0 1 0 1 1 1 0 1 0 2 0 0 0 0 1 1 1 1 2 2 0 0 0 2 2 2 1 2 1 0 0 1 2 2 0 0 0 1 1 1 0 0 2 1 1 2 0 0 1 0 2 0 1 0 1 0 1 0 0 1 1 0 0 0 2 0 0 0 1 2 1 0 0 1 0 0 1 1 1 0 0 0 0 2 0 0 1 0 0 1 0 1 0 2 0 0 0 0 0 0 1 2
129 0 0 2 0 0 2 2 1 0 0 0 0 0 0 0 0 0 1 0 0 0 0 1 1 0 1 2 1 1 1 2 2 2 0 0 2 1 0 0 2 0 0 0 2 0 2 0 1 1 1 1 0 1 1 1 0 0 2 0 0 0 0 2 0 1 1 0 0 0 0 1 2 0 0 1 1 2 2 0 1 0 0 0 2 0 0 1 2 2 0 2 1 0 1 1 0 2 0 2 0 0 1 1 2 0 2 1 1 1 0 2 0 0 0 0 0 0 0 2 2 0 2 1 0 1 1 0 0 0 0 0 0 1 0 0 0 0 0 0 1 1 1 0 0 0 0 0 0 0 0 0 0 0 0 0 1 2 0 1 0 0 0 0 2 2 2 1 1 1 0 1 0 1 2 1 1 0 0 0 0 0 0 0 1 0 0 2 0 2 2 2 1 0 0 1 1 0 0 0 0 0 1 1 1 0 1 1 0 1 2 0 0 1 0 2 0 1 1 1 1 0 1 0 0 0 2 2 0 2 0 0 0 0 0 0 0 2 2 0 0 1 1 0 2 0 0 0 2 0 0 1 1 0 0 0 1 2 0 1 1 1 0 0 1 0 0 0 1 1 0 2 2 2 0 0 1 2 2 0 0 2 0 1 1 0 0 1 1 1 1 0 1 0 2 0 1 0 0 1 0 0 1 1 0 0 1 2 2 0 0 0 0 0 1 0 0 0 1 1 0 0 2 1 2 0 0 0 0 0 2 1 0 1 0 0 0 2 0 0 0 0 2 2 2 0 0 1 1 1 0 0 0 1 1 0 1 1 0 2 0 0 2 1 2 0 1 2 2 0 0 0 1 1 0 0 0 1 0 1 1 0 2 2 0 0 0 0 0 0 0 0 0 0 2 1 0 1 1 1 0 2 1 1 1 1 0 0 0 0 0 2 0 0 0 0 1 1 0 0 0 2 0 1 2 2 2 0 1 0 2 0 0 2 0 2 0 1 0 1 1 0 2 0 1 2 2 0 2 1 0 0 0 2 1 0 1 1 0 1 1 0 1 1 0 1 1 2 0 0 1 0 2 1 1 0 1 2 0 1 2 0 1 1 0 1 0 2 2 1 0 2 0 1 0 0 0 1 1 2 1 2 2 0 2 1 2 1 0 1 0 1 0 0 0 1 0 2 0 1 1 2 1 1 0 1 1 1 0 2 1 1 0 0 1 0 1 1 0 1 0 1 1 1 0 0 1 1 1 0 1 1 0 2 1 0 1 0 2 0 1 0 0 0 1 1 1 2 1 0 1 1 1 0 0 0 0 2 0 2 0 0 0 1 0 0 0 1 0 0 0 2 2 1 1 0 1 0 0 0 0 1 0 1 0 2 2 0 0 0 2 0 0 0 0 0 0 0 0 0 0 0 0 0 0 0 0 1 0 0 0 1 0 2 2 1 0 0 0 2 1 0 0 0 0 0 0 1 1 0 1 2 1 1 1 1 1 2 1 0 0 0 1 1 1 0 1 1 1 0 0 1 0 0 0 2 2 0 0 1 1 0 0 1 0 1 1 0 1 0 0 2 0 0 0 0 0 2 0 1 1 0 0 0 0 0 0 1 0 0 0 1 0 0 0 1 0 1 1 1 1 0 0 2 1 0 0 0 1 0 1 1 1 2 1 0 0 0 1 2 1 1 0 0 1 1 2 0 0 1 1 1 0 0 1 1 0 1 1 0 0 1 2 0 2 1 2 2 0 2 0 0 0 0 0 0 1 0 0 1 0 0 0 0 1 2 0 0 0 0 2 2 2 2 1 0 1 0 0 0 0 0 0 0 2 2 1 1 0 1 1 0 0 0 1 1 0 1 2 1 1 1 1 1 0 0 0 0 0 1 0 0 2 1 0 0 0 2 2 0 1 1 1 0 1 0 1 0 0 0 0 0 0 1 1 0 1 0 0 1 1 2 0 0 0 1 0 0 1 0 0 0 1 0 2 0 0 0 1 1 1 0 0 0 0 0 1 0 1 0 1 1 0 0 2 1 1 2 0 1 0 2 0 1 2 1 0 0 1 1 1 1 0 0 1 1 2 2 1 1 0 1 2 1 1 2 2 1 1 0 0 0 1 1 0 0 1 0 1 0 0 0 1 0 0 1 0 1 1 0 2 0 2 0 0 0 0 1 0 1 2 0 0 1 0 2 1 0 1 2 0 1 0 0 0 2 0 1 1 0 0 0 0 0 0 0 0 0 0 0 0 0 0 1 0 0 0 0 1 0 0 0
130 1 0 1 0 0 1 1 0 0 0 0 1 1 0 0 1 0 2 1 1 1 0 1 1 1 1 1 0 1 1 0 0 0 2 1 1 2 1 1 0 0 1 0 0 2 0 0 1 0 0 1 0 0 1 1 0 0 2 0 1 0 0 2 0 1 1 2 0 0 0 2 1 0 1 2 1 0 1 1 1 0 0 0 1 0 0 1 2 2 1 2 1 0 0 0 0 2 2 1 1 0 2 2 2 0 2 1 1 1 0 0 0 2 0 2 0 0 1 0 0 0 1 2 0 0 1 1 1 1 1 0 0 0 1 0 0 0 0 2 1 1 0 0 2 2 1 0 0 0 0 0 1 2 0 0 0 0 0 0 0 0 0 2 1 1 1 1 0 1 0 1 0 1 1 0 0 2 2 2 0 0 1 1 1 0 1 0 0 0 0 1 1 1 1 1 2 0 0 0 0 0 0 1 1 0 1 0 1 0 0 0 1 0 0 2 0 2 2 0 2 2 1 0 0 0 1 2 0 2 1 1 0 0 0 0 0 2 2 0 0 0 2 0 2 0 0 0 1 1 1 0 2 1 0 1 0 0 0 0 0 0 0 0 1 0 0 0 1 1 0 2 1 2 1 1 0 2 2 0 2 0 2 2 0 0 2 1 0 2 0 0 0 0 2 0 1 1 0 0 1 0 2 0 1 0 1 1 2 0 0 2 0 0 1 0 0 0 0 0 1 1 1 1 2 0 1 0 0 1 2 2 0 1 0 0 0 0 1 0 0 0 2 2 1 0 0 0 2 1 0 0 0 0 0 2 0 0 0 2 0 0 1 0 1 0 0 0 0 2 2 2 0 2 0 0 0 1 2 0 0 1 1 1 1 1 1 0 0 0 0 0 0 0 1 1 1 0 0 0 0 0 1 2 2 1 0 1 0 0 0 0 0 0 0 0 2 0 0 0 0 1 0 1 0 2 1 1 2 0 2 0 0 2 0 0 1 0 0 0 2 0 1 1 1 1 1 0 0 1 0 2 0 1 1 1 1 2 2 2 2 0 1 1 0 1 1 1 0 1 1 0 1 2 0 1 0 1 0 0 1 0 0 1 1 0 1 1 1 0 1 1 0 1 0 0 0 1 1 2 1 2 0 2 0 1 2 1 0 0 0 2 0 1 0 0 0 2 0 1 1 2 0 2 1 2 0 0 1 2 1 0 0 0 0 0 1 1 1 1 2 2 2 1 1 0 1 1 2 1 0 1 1 2 1 0 0 2 0 0 1 0 0 1 0 0 2 1 0 1 1 1 0 0 0 0 2 1 0 1 0 0 2 2 0 0 2 0 1 0 0 2 0 0 0 1 0 0 0 0 0 1 2 0 0 0 0 0 1 1 1 0 0 0 0 1 0 0 0 0 0 0 0 0 0 1 2 2 0 0 1 0 0 2 1 1 0 0 0 1 0 1 0 1 0 0 0 0 1 0 0 1 0 1 2 2 1 2 1 1 1 0 2 1 1 1 0 2 1 0 0 1 1 0 1 1 2 0 0 0 1 0 0 1 0 2 0 1 1 0 1 0 0 0 0 0 0 2 1 1 0 0 0 0 0 0 0 2 0 0 0 0 0 0 0 1 0 2 1 1 0 0 0 1 2 0 0 0 1 0 2 0 0 2 0 0 1 0 1 1 0 1 0 0 1 0 1 1 0 0 1 1 1 1 0 0 1 1 2 1 0 1 2 0 1 0 2 2 0 0 0 1 0 1 1 0 1 0 1 1 1 1 0 0 0 1 0 1 1 1 1 1 2 2 0 0 1 0 0 2 2 2 0 2 0 1 1 1 0 1 1 0 0 0 2 2 0 0 2 2 2 2 1 1 0 0 0 0 1 0 2 1 2 0 0 1 1 2 2 0 2 2 1 0 1 0 1 0 1 0 0 0 0 2 1 1 0 0 0 0 1 1 1 1 0 0 0 0 2 0 1 0 2 0 2 1 1 1 1 1 2 0 0 0 0 0 0 0 0 2 0 2 2 0 2 0 2 1 0 0 1 1 0 0 2 1 0 0 0 2 0 0 0 0 0 2 2 0 1 0 0 0 2 1 1 1 1 1 1 0 2 1 1 1 0 0 2 0 1 1 0 0 2 1 1 0 1 0 0 0 2 0 2 1 0 0 1 0 0 0 2 0 0 0 2 0 0 0 0 0 1 0 0 0 0 1 0 0 2 0 0 0 0 0 0 0 0 0 0 0 0 0 0 1 0 0 0 0 0 0 0 1
131 1 0 1 0 0 2 2 0 1 0 0 0 0 0 0 0 0 1 1 0 1 0 0 2 0 0 2 1 1 2 0 1 1 0 0 2 1 1 0 1 0 0 0 2 0 1 0 1 0 0 1 2 1 1 0 0 0 0 0 0 1 0 2 1 1 1 2 0 0 0 0 2 1 2 2 0 2 2 0 1 0 0 0 0 0 0 2 2 2 1 2 2 0 0 0 0 1 0 2 1 0 0 0 2 0 2 1 1 1 0 1 0 2 0 2 0 0 0 2 2 1 2 1 0 0 1 0 0 0 1 0 0 1 0 0 0 0 0 1 0 2 1 0 1 1 0 0 0 0 0 0 0 0 0 0 0 0 2 1 0 0 0 1 0 1 2 1 0 1 0 0 0 1 1 0 0 1 1 1 0 0 0 0 2 1 1 2 1 0 0 2 0 1 2 1 1 0 0 0 0 1 0 1 1 0 0 1 0 1 1 0 1 0 0 2 0 0 1 1 1 0 1 0 0 0 0 2 0 2 0 0 0 0 0 0 0 2 2 0 0 0 2 2 2 0 0 0 2 0 0 0 2 0 0 1 1 1 1 1 0 0 1 1 1 1 0 0 0 0 1 2 2 2 0 1 1 2 1 0 0 1 2 2 0 0 1 2 0 2 0 0 0 0 2 0 2 0 0 1 0 0 2 0 1 0 2 2 2 1 0 2 0 1 2 0 1 0 1 1 1 1 1 2 1 0 1 0 1 0 2 1 0 1 0 0 0 1 1 0 1 2 1 2 1 0 0 2 2 0 2 2 0 0 0 2 0 1 0 2 0 0 2 2 1 1 0 0 1 1 1 1 1 2 0 0 0 1 1 0 0 0 0 0 1 0 0 0 0 0 0 0 0 0 2 0 1 2 0 0 0 0 1 2 1 0 1 1 0 0 0 0 2 0 2 2 0 0 0 0 1 2 1 0 1 2 0 0 1 1 2 1 0 2 0 1 1 1 0 0 2 0 2 0 0 1 2 0 0 1 0 0 0 2 2 1 2 2 2 2 2 0 0 0 0 1 1 0 0 0 0 0 1 1 0 0 0 2 0 2 2 0 0 0 0 1 0 1 1 0 1 0 1 0 1 0 0 1 1 2 1 1 2 0 2 0 1 1 1 0 1 1 0 1 0 0 1 2 0 1 1 2 1 2 1 1 1 0 1 2 0 1 0 1 2 0 2 0 0 1 1 1 2 2 2 1 1 1 2 0 0 0 1 1 1 1 0 1 1 0 0 0 1 1 1 1 1 2 0 2 1 1 1 0 1 1 2 1 0 0 1 0 1 2 0 0 2 0 0 0 0 1 0 1 1 0 1 0 0 0 0 2 0 2 0 2 1 0 0 0 1 0 0 0 0 0 0 0 0 0 0 0 0 1 0 0 2 0 0 0 1 0 0 2 2 1 0 0 0 1 0 2 0 1 2 1 1 1 0 0 1 1 2 0 1 1 2 2 1 1 1 1 2 1 1 1 0 1 1 0 0 2 1 0 0 2 2 0 0 0 0 0 0 2 1 2 1 0 1 0 0 1 1 1 0 0 1 1 0 1 0 0 0 0 1 0 1 2 0 1 0 0 0 0 0 1 0 1 0 0 0 0 2 2 1 0 0 0 0 0 0 0 0 1 2 1 1 0 1 1 0 1 0 1 1 0 1 0 0 0 0 0 1 0 0 0 0 0 2 2 0 0 2 0 0 2 2 2 0 1 1 0 0 0 0 0 0 0 0 0 0 1 0 0 0 2 0 2 1 2 0 1 2 1 0 0 0 2 0 0 2 2 1 2 1 1 0 0 1 2 2 0 2 2 0 2 0 0 2 2 2 2 0 0 0 0 0 1 0 0 0 0 2 0 0 1 0 0 1 0 1 0 1 0 1 1 0 1 0 0 0 1 0 1 1 0 0 0 0 1 0 1 1 0 0 1 1 0 1 0 0 0 1 0 2 0 0 0 2 2 2 0 0 0 0 0 0 0 1 2 1 1 0 0 2 0 2 2 0 1 0 2 0 1 2 0 1 0 0 2 0 0 0 0 2 1 1 1 0 0 0 1 1 0 1 1 1 0 1 1 0 2 1 1 0 0 0 1 2 1 0 0 2 1 1 0 1 2 0 0 2 0 1 0 2 0 2 1 0 0 1 0 1 0 1 1 1 0 0 0 0 0 0 0 1 0 2 0 2 0 0 0 0 0 0 0 0 0 0 2 0 1 1 1 0 0 0 0 1 0 1 1
132 0 0 2 0 0 2 1 0 1 0 0 0 1 0 1 0 0 0 1 1 0 0 0 2 0 1 2 0 0 2 1 0 0 0 1 1 2 1 1 1 1 0 0 2 0 1 0 2 0 0 1 0 1 1 1 0 0 0 0 1 1 0 2 1 0 1 1 0 0 1 2 2 0 0 1 1 1 2 1 1 0 1 1 2 0 0 0 2 2 0 0 1 0 0 0 1 1 0 2 1 0 1 1 2 0 2 1 1 1 0 2 0 0 0 0 0 0 2 0 0 0 1 1 0 0 0 0 0 0 0 0 0 1 1 1 0 1 1 0 1 1 0 0 0 2 0 0 0 0 0 1 0 0 0 0 0 2 1 2 1 1 0 2 1 1 1 1 0 1 0 1 0 2 2 2 0 1 1 1 0 0 1 1 1 0 1 1 1 0 0 1 1 0 0 0 2 0 0 0 0 1 0 1 1 0 1 1 0 0 1 0 2 0 0 2 0 1 1 0 2 1 0 0 0 0 0 1 0 1 1 1 0 0 0 0 0 1 2 0 0 0 1 0 2 0 0 0 2 0 0 0 2 0 0 2 1 1 1 0 0 0 1 0 0 0 0 0 2 1 0 2 1 2 0 1 0 1 2 0 0 2 0 1 0 2 0 0 1 2 0 1 2 0 2 0 0 1 0 1 0 0 1 1 1 0 0 2 1 0 0 1 0 1 2 0 0 0 1 1 1 1 2 1 1 0 1 0 1 0 1 1 0 1 0 1 1 2 0 0 0 0 2 1 2 1 0 0 1 1 0 0 1 0 1 0 0 1 0 0 0 0 2 2 2 1 0 2 2 0 0 0 1 1 1 1 0 2 1 1 0 1 0 0 1 0 0 1 1 0 0 1 2 1 2 0 2 0 0 0 0 0 0 2 2 0 0 1 0 0 0 1 1 0 1 0 0 0 0 0 0 1 0 1 1 2 1 0 1 1 1 0 0 1 1 1 1 1 0 0 0 0 2 0 0 2 2 0 0 0 0 0 0 2 0 0 0 0 1 1 0 0 0 0 0 1 1 2 0 1 1 1 1 2 0 0 0 2 0 0 1 1 0 1 1 0 1 1 2 1 0 1 1 1 1 0 0 1 1 2 1 2 1 1 2 1 2 1 0 0 0 2 0 1 0 0 1 2 0 1 0 2 0 2 1 2 0 1 0 2 1 1 2 0 1 0 2 1 1 2 0 1 0 0 0 0 2 1 1 0 1 1 0 1 1 1 0 0 2 0 0 0 1 2 0 0 2 2 1 0 1 1 2 0 0 2 2 1 0 1 0 0 0 0 0 0 0 0 0 0 0 1 2 0 0 0 1 0 0 0 1 2 1 0 1 2 0 2 0 2 0 0 0 0 0 0 0 0 0 0 0 0 0 0 0 0 0 1 0 0 1 0 0 1 2 0 1 0 0 1 0 0 0 0 2 0 1 1 0 1 0 1 1 0 1 2 2 2 1 0 0 0 1 1 1 0 0 1 0 0 0 2 0 0 1 1 1 0 1 1 0 1 0 2 0 2 2 1 0 0 0 1 0 0 0 0 0 1 0 1 0 0 0 1 1 1 2 2 0 0 1 1 0 0 1 0 0 1 0 0 0 0 0 2 2 1 2 1 0 1 2 0 1 2 1 0 1 0 0 1 0 1 0 0 1 0 1 0 0 0 0 0 1 0 0 1 0 1 2 1 1 0 0 0 0 0 1 1 0 2 0 0 0 1 1 0 2 0 2 2 0 0 1 1 0 1 1 1 0 0 1 1 2 2 1 1 0 1 0 0 1 2 1 2 1 1 2 0 2 2 2 0 0 0 1 1 0 0 2 2 1 2 1 0 0 0 0 2 0 0 0 0 2 0 0 1 0 1 1 0 1 1 0 0 0 0 0 1 0 0 0 0 0 0 0 0 1 0 1 1 0 1 0 0 1 0 1 0 1 0 0 0 1 0 2 0 0 0 2 2 2 0 0 0 0 0 0 0 0 2 0 1 0 0 2 0 2 1 1 0 0 1 0 1 2 1 0 1 0 2 0 0 1 1 2 0 1 1 1 1 0 0 1 1 1 1 0 2 0 1 0 2 0 2 0 0 0 1 1 0 0 0 2 1 0 0 1 0 0 0 2 0 0 0 2 0 2 0 0 0 1 1 0 1 0 2 1 0 0 1 1 0 0 0 0 0 2 2 0 0 0 0 0 1 0 0 1 0 0 1 0 1 0 2 0 0 0 2 2 0 2 1
133 0 0 0 0 0 1 2 0 1 0 1 1 1 0 0 1 1 2 0 1 0 0 0 2 0 2 2 1 1 1 2 2 1 0 0 2 1 0 0 1 0 0 0 0 0 0 0 2 0 0 0 1 1 1 1 0 0 0 0 2 1 0 2 0 1 1 2 0 0 0 2 1 0 1 2 1 1 1 0 2 0 0 0 1 0 0 0 2 2 0 0 1 0 1 1 0 1 0 2 1 0 1 1 2 0 2 1 1 1 0 2 2 2 2 2 1 0 0 2 2 0 2 0 0 2 0 1 1 1 0 1 0 0 0 0 1 0 1 0 2 0 0 0 0 0 0 0 0 0 0 0 0 0 0 0 0 1 1 1 0 0 0 1 0 2 2 1 0 1 0 0 1 2 1 1 0 0 0 0 0 1 0 0 1 0 1 0 0 0 0 1 0 1 2 0 0 0 0 1 1 0 0 1 1 0 0 0 1 0 0 0 0 0 0 2 1 0 2 0 2 0 0 0 0 0 1 0 0 0 0 0 1 2 1 2 0 2 2 0 0 1 1 0 1 0 0 0 1 0 0 1 0 1 0 2 1 2 0 2 2 2 1 1 1 0 0 0 1 1 0 1 1 1 0 0 1 1 2 0 0 0 1 1 0 0 1 1 1 2 0 0 0 2 2 1 1 1 0 2 0 0 2 0 1 0 0 2 0 0 0 1 0 0 1 1 0 0 1 1 1 1 1 1 2 0 2 0 1 0 1 1 0 2 0 2 1 1 1 0 1 1 2 0 0 0 1 0 2 0 0 0 0 0 2 0 0 0 1 1 1 1 1 1 1 1 1 1 2 0 0 0 1 2 1 0 0 1 1 1 1 0 1 1 0 1 2 0 0 0 0 1 1 1 2 0 2 1 1 1 0 1 1 2 1 0 1 0 0 1 0 2 2 0 2 0 0 1 0 0 1 2 0 1 0 1 1 0 1 1 2 0 0 2 0 1 0 1 0 0 0 0 2 0 2 1 1 0 0 1 0 1 0 0 0 0 0 1 1 1 1 0 1 0 0 1 1 2 0 1 1 1 1 1 1 0 0 2 0 2 2 0 1 2 0 1 0 1 1 0 1 1 0 1 0 0 1 0 0 2 2 2 1 1 2 1 2 2 0 0 0 2 0 1 1 0 1 2 0 2 0 2 0 1 0 1 1 0 1 2 1 0 0 0 0 0 2 2 1 2 0 1 1 1 1 0 1 1 1 0 0 0 1 1 2 1 0 0 0 0 0 0 1 1 1 1 1 0 0 1 0 0 0 0 2 0 2 2 0 0 1 0 0 1 0 1 1 0 1 0 0 1 0 0 0 0 1 0 0 0 0 1 0 1 0 2 0 2 0 2 0 0 0 0 0 0 1 0 0 0 0 0 0 0 0 1 2 2 0 0 1 0 0 0 2 0 0 0 0 1 0 1 0 1 2 2 2 0 1 0 0 2 1 0 1 2 2 2 2 0 0 0 0 1 1 1 0 2 0 2 2 0 0 0 1 0 1 0 0 0 0 0 0 0 0 0 0 1 0 0 0 0 0 1 0 0 2 2 0 2 0 2 0 0 0 0 1 1 0 0 0 0 0 0 0 0 0 2 0 0 0 0 0 2 1 1 1 0 1 0 1 1 1 2 1 0 0 0 0 0 0 1 0 2 2 0 2 0 0 0 0 0 0 1 0 1 1 1 2 0 1 2 1 0 0 1 1 1 0 1 0 1 1 0 0 1 1 0 1 1 0 1 0 0 1 2 0 2 2 2 0 0 2 2 0 0 0 0 0 1 1 2 1 1 1 1 1 1 0 0 0 0 0 0 0 1 1 0 2 1 1 1 1 1 0 0 0 1 1 0 1 0 2 0 0 0 0 1 0 0 0 0 1 0 1 0 1 0 0 0 1 0 0 1 1 0 1 0 0 0 1 1 1 1 0 1 0 1 1 0 0 0 1 0 1 0 0 0 1 1 1 0 0 0 0 0 1 0 0 1 0 1 2 0 2 0 2 1 0 0 0 1 0 0 2 1 1 0 1 1 1 0 0 0 0 2 2 1 2 1 1 0 2 1 1 1 1 0 0 1 0 2 1 2 0 0 0 0 1 0 0 0 1 0 0 2 0 0 2 0 2 0 1 0 2 0 2 1 0 1 1 0 0 0 2 0 0 0 0 1 0 1 0 0 1 0 2 1 1 1 1 1 0 1 0 0 1 0 0 2 0 1 1 2 0 0 0 0 0 0 1 2
134 0 0 2 0 0 2 2 0 0 0 0 0 0 0 0 0 1 2 0 2 0 0 1 1 1 0 1 0 1 2 0 0 1 0 1 1 2 0 2 0 0 1 1 2 2 2 0 2 0 0 0 0 0 2 1 1 0 0 1 0 2 0 1 0 2 0 0 0 0 0 0 2 0 2 2 0 2 2 0 1 0 0 0 2 0 0 0 1 2 0 0 0 0 0 0 0 0 0 1 1 1 0 0 2 2 2 2 0 2 1 1 1 2 0 2 0 0 0 1 1 0 1 1 1 0 0 0 2 0 0 0 0 0 0 0 0 0 0 0 0 2 0 0 2 2 2 0 0 0 0 0 0 0 0 0 1 2 1 1 0 0 0 0 0 2 1 1 0 2 1 0 0 2 1 1 1 0 0 0 0 0 0 0 2 0 1 0 0 0 0 1 0 1 1 1 1 0 0 1 1 0 0 2 2 0 0 0 1 0 1 1 1 1 0 2 0 0 0 0 2 2 0 0 0 0 0 0 0 0 0 0 0 0 0 0 0 2 2 0 0 0 2 0 0 0 0 0 1 1 1 0 1 1 0 2 0 0 1 0 1 1 0 0 1 0 0 0 1 1 0 1 1 1 1 0 1 2 2 0 0 2 0 0 1 1 0 2 0 2 0 0 1 0 2 0 1 2 0 2 0 2 2 0 1 0 0 1 1 0 0 1 0 0 2 0 0 0 1 1 1 1 1 1 2 0 2 1 0 1 1 0 0 2 0 0 0 1 1 0 1 1 2 1 1 0 0 1 1 1 0 0 1 0 1 0 0 1 0 2 0 0 2 1 1 1 0 2 2 0 0 0 0 2 0 1 0 1 1 0 0 0 1 1 0 1 1 0 0 0 0 0 1 0 1 1 1 0 1 1 0 1 0 1 1 1 0 1 0 0 2 0 0 1 1 0 0 0 0 0 0 1 0 0 0 2 0 2 2 0 1 2 0 1 1 2 0 1 1 2 1 0 2 0 1 1 2 0 0 1 0 1 0 1 2 1 2 0 1 1 0 0 1 1 0 2 2 1 0 0 1 0 1 1 0 0 0 2 0 1 0 0 0 2 0 0 0 1 1 0 1 0 1 0 0 0 1 1 1 2 1 2 1 1 1 0 2 2 0 0 0 2 0 0 1 0 0 2 0 2 0 2 0 0 0 0 2 0 0 1 1 0 0 0 0 1 0 1 1 1 2 2 1 1 1 0 1 1 1 0 0 0 0 2 0 1 0 1 0 0 0 0 0 1 0 0 1 1 0 1 0 0 1 0 0 1 2 0 0 0 0 0 0 0 0 0 0 0 0 0 0 1 0 0 0 0 1 0 1 0 1 1 0 0 0 2 1 2 0 2 0 0 1 1 1 1 1 0 0 0 0 0 0 0 0 0 1 1 0 0 0 0 1 2 2 1 1 1 0 1 1 0 0 2 2 1 2 0 2 0 0 2 1 1 2 2 2 2 0 2 2 0 1 2 2 2 1 2 1 0 0 1 2 0 0 2 2 0 1 1 1 2 0 2 1 2 1 0 0 0 0 0 1 1 0 0 1 2 0 1 0 0 0 0 2 0 0 0 1 2 0 0 0 0 0 0 1 2 0 0 0 0 1 2 0 1 2 0 0 0 1 0 0 2 0 0 2 0 1 1 0 1 0 0 1 0 1 0 0 0 0 0 1 1 1 0 0 0 1 0 0 1 1 0 1 1 2 2 0 0 0 0 1 1 0 0 2 0 1 1 1 1 0 0 0 1 0 1 1 1 1 1 2 2 1 1 0 0 1 0 0 1 1 2 1 1 0 0 0 2 2 0 1 1 0 1 0 0 1 0 0 0 1 0 0 0 0 0 0 1 1 1 2 0 0 1 1 1 0 0 0 0 0 0 0 0 0 0 0 0 0 0 0 2 2 0 0 1 0 0 0 1 0 0 0 1 1 0 0 0 0 0 0 1 2 1 0 0 1 1 1 0 1 0 1 1 0 0 1 1 1 1 0 1 1 0 1 2 0 1 0 2 0 1 2 1 1 0 1 1 1 0 0 0 1 1 2 0 1 0 1 0 1 2 2 2 1 1 1 0 0 2 0 2 0 0 0 1 1 0 0 0 1 0 0 0 1 1 1 2 2 0 2 0 1 0 2 1 0 2 1 0 0 0 1 0 1 0 0 0 0 0 1 1 0 1 0 1 1 1 1 0 0 1 0 0 1 0 0 1 0 1 0 2 0 0 0 0 0 0 0 1
135 0 0 0 0 0 1 1 0 1 1 2 0 1 0 1 0 0 0 1 0 1 0 0 2 0 1 2 0 0 1 1 2 2 0 1 1 1 0 2 0 0 1 0 1 0 0 0 2 0 0 1 1 1 1 0 1 0 0 0 0 1 0 2 0 1 0 0 0 0 0 0 2 0 2 2 0 1 2 0 1 0 1 1 1 0 0 1 2 2 0 2 0 0 0 0 0 0 0 1 1 1 1 1 2 0 2 1 1 1 1 1 1 2 2 2 1 0 0 0 0 0 1 2 1 0 1 0 1 0 2 0 1 1 0 0 0 0 0 2 1 2 0 0 0 0 0 0 0 0 0 0 0 0 0 0 1 2 0 0 0 0 0 1 1 2 0 1 0 0 0 0 1 1 2 1 1 0 0 1 0 0 2 2 2 0 2 1 1 0 0 1 0 1 1 0 2 1 0 1 1 1 0 1 1 0 1 0 2 0 2 0 1 0 0 2 0 0 0 2 0 0 0 0 1 1 1 1 1 0 1 1 0 0 0 0 0 2 2 0 0 1 2 0 1 0 0 0 1 0 0 0 2 0 0 1 1 1 0 0 0 0 0 0 1 1 1 1 1 1 1 1 0 0 0 0 0 2 2 0 0 2 0 2 0 0 0 0 1 2 0 1 0 0 2 0 2 0 0 2 0 0 2 0 1 1 0 1 0 0 0 0 0 0 2 0 0 0 1 1 1 1 0 2 2 0 0 0 1 0 2 2 1 2 1 1 0 0 2 0 0 1 2 1 0 0 1 0 2 2 0 0 1 0 0 1 1 0 1 1 1 1 2 0 1 0 0 1 2 0 0 0 0 2 0 0 0 0 0 0 1 0 0 0 0 0 0 0 0 0 0 0 0 1 2 0 1 0 1 1 1 1 0 2 2 0 0 1 0 0 2 0 0 0 0 0 0 0 0 0 0 1 1 0 0 1 0 0 0 0 0 0 0 2 0 2 0 1 0 0 1 0 1 1 1 2 2 0 0 0 0 0 0 1 1 0 1 2 1 1 1 0 0 1 0 1 1 1 0 0 1 0 1 1 1 1 0 1 0 1 0 0 0 1 0 1 0 2 2 1 0 2 0 2 1 0 0 1 1 2 1 2 2 0 2 0 0 2 0 0 0 2 0 1 0 0 1 2 0 1 0 2 0 1 1 1 1 2 0 2 0 2 0 0 0 0 1 0 0 1 1 1 1 1 1 0 2 1 1 0 2 2 0 2 0 1 0 2 1 0 0 1 0 1 0 0 2 2 2 0 0 2 1 0 0 1 1 1 0 1 0 0 2 2 0 0 1 0 0 0 0 1 1 0 1 1 1 1 1 0 1 1 0 0 1 2 1 1 1 1 1 1 0 1 0 0 0 0 0 0 0 0 0 2 0 0 0 2 0 0 1 0 1 1 1 2 0 0 1 1 1 1 0 0 2 2 2 1 2 1 0 2 0 1 1 2 1 1 1 0 0 0 1 1 1 1 0 2 1 0 0 0 0 0 0 1 1 0 1 1 1 1 0 2 0 2 2 1 0 0 0 1 0 1 2 0 2 2 0 1 0 1 0 1 0 1 1 2 0 0 0 0 0 1 0 0 0 1 1 1 0 0 1 2 2 0 0 0 2 0 1 1 0 2 0 0 0 0 1 2 0 2 0 0 0 0 0 2 0 0 1 1 1 0 0 0 0 0 1 0 0 0 1 0 0 1 2 1 1 1 0 0 0 1 0 1 1 0 2 2 0 0 0 0 0 2 0 0 0 0 1 1 2 2 0 0 0 1 0 1 2 2 1 2 1 0 1 0 2 2 1 0 1 1 0 2 1 0 2 2 1 1 0 1 0 0 0 1 0 0 1 1 2 0 0 1 1 1 1 0 1 1 0 0 0 0 0 0 0 0 0 0 0 2 1 1 0 0 0 0 0 2 1 0 0 1 1 0 1 0 0 0 1 0 2 0 0 0 0 1 2 0 0 0 0 0 1 0 0 2 0 2 2 1 2 0 2 1 1 0 0 1 0 0 2 0 1 0 1 1 1 0 1 1 2 0 0 1 1 1 0 0 2 0 1 2 1 1 1 0 0 0 0 1 0 0 0 0 1 1 0 0 2 1 1 0 0 1 0 2 2 0 1 0 2 1 2 1 0 1 1 0 1 0 1 1 1 0 1 1 1 0 0 0 0 0 0 2 0 0 0 0 0 1 0 0 1 0 0 1 1 0 0 2 0 0 0 0 1 0 0 2
136 0 0 2 0 0 1 2 1 0 0 0 0 0 0 0 0 0 1 0 2 0 0 0 2 0 1 1 0 0 2 0 1 1 2 2 1 0 0 0 1 0 1 1 1 1 0 0 0 1 1 1 0 0 2 1 1 0 0 0 1 0 0 1 0 0 1 2 0 0 0 1 2 1 2 2 0 2 2 0 2 0 0 0 2 0 0 0 2 2 0 1 2 0 0 0 1 0 0 1 1 1 0 0 2 0 2 2 0 1 0 1 0 1 0 1 0 0 1 1 1 0 2 2 0 0 2 2 2 2 1 0 0 1 0 0 0 0 0 1 2 1 0 0 0 1 0 0 0 0 0 0 0 0 0 0 0 1 0 0 1 1 0 1 1 2 0 1 0 1 0 0 1 2 2 0 0 1 0 1 0 1 1 1 1 0 1 2 0 1 1 2 0 0 0 1 2 0 0 0 0 0 0 1 1 0 1 0 1 0 0 0 1 0 0 2 0 1 2 0 2 0 0 0 0 0 0 2 1 0 0 0 0 0 0 0 0 1 1 1 0 0 1 1 2 0 0 0 1 0 0 0 0 0 0 2 2 2 0 1 1 1 0 0 2 0 0 1 1 0 0 2 1 2 0 1 0 2 2 0 2 0 0 1 0 1 1 1 0 2 0 0 1 0 2 0 0 0 0 1 0 0 2 0 1 0 1 2 2 0 0 2 0 0 2 1 0 0 0 0 2 2 2 1 1 0 0 0 1 0 2 0 0 1 0 0 0 1 1 0 0 1 2 2 0 0 1 1 1 2 1 1 0 1 1 0 1 1 1 0 1 1 0 0 0 0 2 1 1 1 1 1 0 2 2 0 0 2 1 0 0 1 0 0 0 0 0 0 0 0 0 0 2 1 2 1 1 2 1 1 0 1 0 1 1 1 0 0 0 0 0 2 1 0 1 0 0 0 0 1 0 0 1 0 0 2 1 1 2 0 2 0 0 1 1 1 1 0 0 0 1 0 1 1 1 2 2 0 1 1 0 1 0 2 2 1 2 1 1 1 2 0 0 1 0 1 1 2 0 0 0 0 1 2 0 0 0 2 0 1 0 0 0 0 0 1 0 1 2 1 0 1 0 2 2 0 0 1 1 2 1 2 1 1 1 0 1 0 0 0 0 1 0 0 1 1 0 1 0 2 1 1 0 0 0 0 2 0 0 1 1 1 0 1 2 0 1 1 1 1 2 2 1 1 0 0 1 1 1 0 0 0 1 2 0 1 0 1 1 0 0 0 0 0 0 0 2 2 1 1 1 1 1 0 0 1 2 1 0 1 0 0 0 1 1 1 2 0 0 0 0 0 1 0 1 0 0 0 1 0 1 1 0 1 0 2 1 1 0 1 2 0 1 1 1 1 1 0 0 0 0 0 0 2 0 0 0 1 0 0 0 1 1 0 1 1 0 0 0 2 0 1 0 2 2 1 1 1 0 0 1 1 0 0 0 2 2 0 0 0 0 0 2 1 1 1 0 2 1 0 0 1 0 0 0 2 2 0 0 0 1 0 1 2 0 2 1 1 0 1 0 2 0 0 0 0 0 2 0 2 1 0 0 0 2 0 0 2 0 0 0 0 0 1 0 1 0 1 0 0 0 0 1 2 0 1 2 1 0 1 1 0 0 2 0 0 0 0 1 1 0 0 0 0 1 0 1 0 0 0 0 0 0 0 0 1 1 0 1 0 0 1 1 0 0 1 2 1 0 2 0 0 0 1 1 0 0 0 1 2 0 0 0 0 0 0 1 2 1 2 0 1 2 2 0 0 0 0 0 1 1 2 1 2 1 1 0 1 0 1 1 0 1 1 0 1 0 0 2 1 1 2 1 0 0 0 0 2 0 0 0 0 2 1 0 1 0 0 0 0 0 0 0 0 0 0 0 0 0 1 1 0 0 2 1 0 0 1 0 0 0 2 0 0 1 1 1 1 1 0 1 0 1 0 2 0 0 1 2 2 2 0 0 0 1 1 0 0 0 2 0 1 1 1 1 0 1 2 0 0 0 2 0 0 2 0 1 1 1 1 1 0 1 1 2 0 0 1 1 1 0 0 2 0 0 1 1 2 0 0 0 2 0 0 0 0 1 1 2 0 0 1 2 1 0 1 0 1 0 1 2 0 2 1 0 0 1 0 0 0 1 0 0 0 2 0 0 0 1 1 0 0 0 0 0 0 2 1 1 0 0 0 0 0 0 1 1 0 0 1 0 0 0 1 0 1 0 0 0 0 0 1
137 0 0 2 0 0 1 1 0 1 0 1 1 2 0 2 0 0 1 0 2 0 0 0 2 0 0 2 0 0 2 0 0 1 1 1 1 1 0 0 2 0 0 0 2 1 0 0 0 1 1 1 0 0 2 1 0 1 1 1 0 1 0 2 0 1 0 1 0 0 0 1 1 0 1 2 1 1 1 0 2 0 1 1 2 0 0 0 2 2 0 0 0 0 0 0 1 1 0 2 1 0 2 2 2 0 2 0 2 0 0 2 0 0 0 1 0 1 0 0 1 0 2 0 0 0 0 0 2 2 1 1 0 0 0 0 0 0 0 2 2 0 1 0 0 1 0 0 0 1 0 2 1 1 0 0 1 1 1 1 0 0 0 2 1 2 1 0 0 1 1 1 1 2 1 0 0 1 0 0 1 1 1 1 2 1 1 2 0 0 0 2 0 2 2 0 1 0 0 0 0 1 0 1 1 0 1 0 1 0 2 0 1 0 0 2 1 0 1 1 1 2 1 1 1 0 2 0 0 0 0 0 0 0 0 0 1 2 2 1 0 1 2 0 2 1 1 0 1 0 0 0 2 0 0 1 1 2 2 0 0 0 0 0 0 0 0 1 1 2 0 2 1 2 0 0 1 1 2 0 0 2 0 0 0 2 0 2 0 2 0 0 0 0 2 0 2 1 0 1 1 0 2 0 2 1 0 2 1 0 0 1 0 1 0 0 0 1 2 2 0 0 1 0 1 0 1 0 0 1 1 0 0 2 0 0 0 1 1 0 1 1 2 1 0 0 0 0 1 1 0 0 0 0 2 0 0 2 0 1 0 0 2 2 2 0 0 1 1 1 1 1 1 1 0 2 0 2 0 0 0 1 0 1 1 0 0 0 0 0 0 1 0 0 2 1 0 1 1 1 0 1 1 2 1 0 1 1 1 0 0 1 1 0 1 0 1 2 0 0 0 2 0 1 0 2 1 0 0 0 1 1 0 1 1 1 1 1 0 0 2 0 1 1 0 2 2 1 1 2 0 0 0 2 2 1 2 1 2 0 0 0 1 0 0 1 1 2 0 0 0 0 2 1 0 2 0 2 0 2 2 1 0 1 1 0 1 2 2 0 0 2 1 0 1 0 0 1 1 2 2 2 1 1 1 1 0 1 0 0 0 2 0 0 1 0 0 1 0 2 2 1 0 2 0 2 0 1 1 2 1 1 0 0 0 0 2 1 1 1 0 2 0 0 0 0 2 2 1 0 0 0 1 2 0 1 1 2 0 0 0 2 0 0 0 0 1 1 1 0 1 2 1 0 0 1 1 1 0 1 0 0 1 1 0 0 0 1 1 0 1 0 0 1 1 0 1 0 0 0 1 2 2 0 0 0 0 1 0 1 0 0 0 2 0 0 2 0 0 0 0 0 0 0 0 0 0 2 0 0 1 0 1 1 2 2 0 0 0 2 0 1 0 1 1 1 1 1 2 1 0 1 1 1 1 1 1 2 2 0 0 0 1 0 0 0 1 1 0 0 0 1 1 0 0 2 2 0 0 0 0 0 1 2 0 2 1 0 1 0 0 1 1 2 0 0 2 2 0 1 0 1 0 0 0 0 0 1 0 0 0 0 1 0 0 1 0 2 1 1 0 0 0 2 2 0 0 1 0 0 2 0 0 2 0 0 0 0 0 1 1 0 0 0 0 1 1 0 0 0 0 0 1 1 1 0 0 0 1 1 0 0 1 0 0 1 1 1 0 1 0 0 2 1 1 0 0 0 0 0 1 0 0 0 0 1 0 2 1 2 0 1 2 2 0 0 0 1 0 0 1 2 0 1 2 2 2 1 0 0 0 0 0 0 1 1 1 0 2 0 0 1 0 0 0 0 0 1 0 0 0 0 2 0 0 2 0 0 1 0 1 1 1 0 1 0 1 1 0 0 0 0 0 1 1 0 0 1 0 0 0 2 0 0 0 1 1 0 1 0 1 0 0 1 1 0 0 0 2 2 2 0 0 0 0 0 0 0 0 1 0 1 1 1 1 0 1 2 0 0 0 2 0 0 2 0 2 2 1 1 0 0 0 0 1 1 1 1 2 1 0 1 2 1 1 1 2 1 0 0 0 1 0 2 0 0 0 1 1 0 0 0 1 1 0 1 1 1 0 0 2 0 1 0 2 1 2 1 1 0 0 0 0 0 2 0 0 0 0 1 0 0 0 0 0 0 2 1 1 0 0 0 0 1 0 0 0 0 0 1 0 0 2 2 0 0 0 0 0 0 1 2
138 1 0 1 0 0 1 2 1 1 0 0 0 1 0 1 0 0 1 0 2 0 0 0 2 0 1 0 0 1 1 0 1 0 1 1 2 2 0 2 0 1 0 0 1 0 2 0 0 0 0 0 0 0 2 0 0 0 1 2 0 1 0 2 0 1 0 1 0 0 0 1 1 0 0 1 1 0 1 1 1 0 1 1 1 0 0 1 2 2 0 1 1 1 1 0 1 2 0 2 0 0 1 1 2 1 2 2 0 2 0 2 1 1 1 1 1 0 1 1 1 1 2 2 0 0 2 2 2 2 0 2 0 0 0 0 0 0 1 0 1 1 0 0 0 1 0 0 0 1 0 2 0 0 0 0 1 1 0 1 0 0 0 1 1 2 0 0 0 0 0 2 1 1 1 1 0 2 2 2 0 0 0 0 2 0 1 0 0 0 0 0 0 1 2 0 0 0 0 2 2 0 1 1 1 0 1 0 1 0 2 0 1 0 0 2 1 1 2 0 2 1 0 0 0 0 0 0 0 0 0 0 1 1 0 1 0 1 2 0 0 0 2 0 1 0 0 0 2 0 0 0 2 0 0 2 1 2 0 1 1 1 0 0 0 0 0 0 1 1 1 1 1 2 0 1 1 2 0 0 0 1 1 2 0 0 0 1 1 2 0 1 0 0 2 0 1 0 0 2 0 0 2 0 0 0 2 2 0 0 1 1 0 0 0 0 0 0 0 0 2 2 2 2 1 0 0 0 1 0 1 0 1 1 0 0 0 1 1 0 0 0 2 2 1 0 0 1 2 1 1 0 0 0 1 1 0 0 1 1 1 1 1 0 1 0 0 2 2 0 0 0 0 2 0 0 0 1 0 1 2 1 1 1 0 1 1 0 0 0 0 1 1 0 1 1 2 0 2 1 0 1 2 2 1 1 1 2 0 0 0 0 0 1 1 0 0 0 0 0 1 2 0 0 1 2 1 1 2 0 0 1 0 1 0 0 0 2 0 0 1 0 1 1 2 1 1 1 1 2 0 0 0 1 0 0 0 2 1 2 2 0 0 2 0 2 2 2 0 0 0 0 2 0 1 0 1 1 0 1 0 0 0 0 0 0 0 0 2 0 0 2 0 2 0 0 0 1 1 2 1 2 1 1 2 1 2 1 1 0 1 1 0 1 0 0 1 2 0 1 1 2 0 1 0 1 1 1 0 1 1 1 0 1 2 1 1 1 0 2 2 2 1 0 0 0 2 2 0 0 0 0 1 2 1 1 0 0 2 0 0 0 0 0 0 0 0 2 1 0 0 0 0 0 0 0 1 2 0 1 1 0 0 0 0 0 0 0 2 2 1 0 1 1 1 0 1 0 0 0 1 2 1 0 0 1 1 1 0 0 0 0 0 0 0 0 0 0 1 1 0 0 0 1 0 0 1 0 0 0 1 0 0 2 1 1 1 0 0 1 0 1 0 1 1 1 1 1 0 0 0 2 1 2 2 2 0 1 1 0 0 0 1 1 1 1 0 2 0 1 1 1 0 0 1 0 1 0 1 1 0 1 0 1 0 2 2 2 0 0 0 0 1 1 1 0 1 2 0 2 1 0 0 0 0 0 1 1 0 0 1 1 0 0 0 2 1 1 1 1 0 0 0 2 1 0 0 0 1 0 1 1 0 2 0 0 1 0 1 1 0 1 0 0 0 1 1 0 0 1 1 1 0 0 0 1 0 0 2 1 0 1 0 0 0 2 2 2 0 2 0 0 0 0 0 0 1 1 1 2 1 0 0 0 0 2 0 0 0 0 2 2 2 2 1 0 0 0 0 0 0 0 0 2 2 1 1 0 1 2 2 0 2 2 0 2 0 0 2 2 1 2 1 1 0 0 0 1 0 0 0 0 1 1 0 0 0 0 1 0 1 1 1 1 1 0 1 0 0 0 0 0 0 2 2 0 0 1 1 0 0 2 0 0 1 0 1 0 0 0 0 0 0 0 1 0 0 1 1 1 1 0 0 0 0 0 0 1 0 1 0 1 0 1 2 0 2 2 0 0 1 1 0 0 1 1 0 1 2 0 2 0 0 0 1 1 1 1 1 1 0 0 2 1 1 0 1 2 1 0 0 2 0 1 1 0 0 2 2 0 0 0 1 1 1 1 0 0 0 0 2 0 2 0 0 0 1 1 1 0 1 0 0 0 1 1 1 0 0 1 1 0 1 0 0 0 2 0 2 0 0 0 0 0 0 1 1 0 0 1 1 1 0 1 0 0 0 0 0 0 0 0
139 0 0 1 0 0 1 1 0 0 0 1 0 0 0 0 0 0 0 2 0 1 0 0 2 0 2 2 1 1 1 2 0 1 1 2 0 2 0 2 0 0 0 0 1 1 1 0 2 0 0 1 0 1 1 1 0 0 1 0 0 2 0 2 0 0 0 0 0 0 0 0 2 1 1 2 0 2 2 0 1 0 0 0 1 0 1 0 1 1 0 0 1 0 0 0 0 2 0 2 0 0 0 0 2 0 2 0 2 0 0 2 1 2 1 2 1 0 0 2 2 0 2 2 0 0 2 0 1 0 1 1 0 0 1 0 0 0 0 1 2 1 0 0 0 0 0 0 0 1 0 2 0 0 1 1 1 0 1 1 1 0 0 0 0 1 1 1 1 1 0 0 0 2 0 1 0 1 1 1 0 0 0 0 1 0 0 2 1 1 1 2 0 2 2 0 2 0 0 0 0 0 0 0 0 0 2 0 0 0 0 0 2 0 0 2 1 1 1 1 1 0 0 0 0 0 1 1 0 1 1 1 0 0 0 0 0 2 2 0 0 1 2 0 1 0 0 0 2 0 0 1 1 1 0 2 0 2 0 2 1 1 0 0 1 1 1 0 2 2 0 2 1 2 0 0 0 2 1 0 1 1 0 2 1 0 0 2 1 2 0 1 0 1 2 1 1 1 0 1 0 0 2 0 1 0 0 2 1 1 0 1 0 1 2 1 0 0 1 1 1 1 1 2 1 0 0 0 2 1 1 1 0 0 0 0 0 2 0 0 1 0 2 2 0 0 2 1 1 0 1 1 0 1 0 1 1 0 0 2 0 0 2 2 1 0 0 1 1 1 1 1 1 2 1 0 0 2 1 0 0 2 1 2 0 0 0 0 0 0 0 1 1 0 2 1 0 0 0 0 0 0 0 2 2 1 0 0 0 0 1 0 0 1 1 0 0 0 0 2 0 0 0 1 0 2 1 1 2 1 2 1 0 1 1 1 1 2 0 0 0 0 2 0 1 1 1 0 0 0 0 0 0 2 1 1 2 0 1 1 0 0 1 1 0 2 2 2 0 0 0 1 2 0 1 0 1 1 0 1 1 1 0 1 1 1 1 1 1 1 1 1 0 1 1 0 0 1 0 1 1 1 1 1 1 1 1 1 0 0 1 1 0 0 0 0 0 2 0 2 1 2 1 1 1 1 1 1 1 2 0 1 0 1 0 2 2 1 1 1 0 2 0 0 0 0 2 2 0 0 0 0 0 2 0 1 0 2 0 0 1 0 0 0 0 0 1 1 0 1 1 1 0 0 0 0 2 1 0 0 0 0 0 1 0 0 1 0 0 0 0 2 0 1 1 0 1 0 0 0 0 2 1 0 0 1 0 0 1 0 1 0 0 1 0 1 0 0 0 0 0 0 0 0 0 1 1 1 1 1 0 0 0 2 1 1 0 0 0 0 1 0 0 0 0 0 0 1 1 1 1 2 1 1 1 1 1 2 1 0 0 0 1 1 1 1 0 2 0 2 2 0 0 0 0 1 1 1 1 1 0 1 0 1 0 1 2 0 1 0 0 0 0 1 0 0 1 1 0 2 0 2 0 0 2 0 0 1 1 0 1 0 0 0 0 1 1 0 0 0 0 0 1 2 1 1 1 0 1 0 1 1 0 1 1 0 0 0 1 2 0 2 0 1 1 0 1 1 0 1 1 1 0 0 0 2 0 0 2 1 0 0 0 0 0 1 1 1 0 0 0 0 1 0 0 0 0 0 1 1 1 0 1 1 1 2 0 2 1 2 0 1 2 1 1 1 0 0 0 0 0 1 0 2 2 2 1 0 1 2 1 0 1 1 1 2 0 1 2 1 1 2 0 0 0 0 0 0 0 1 0 0 1 0 0 0 0 0 1 0 1 0 0 0 0 0 0 0 0 0 0 0 0 1 0 1 1 0 0 0 0 2 0 0 0 0 2 1 1 0 1 0 0 0 0 0 0 0 1 2 2 0 1 0 0 0 0 0 0 2 0 2 2 0 1 0 1 2 0 0 1 1 0 1 2 1 1 2 0 2 0 0 1 1 2 0 0 0 1 0 0 1 2 0 1 1 2 2 0 0 0 2 0 1 0 0 0 0 1 1 0 0 1 1 1 1 0 0 0 1 2 0 2 0 0 0 0 0 0 0 2 0 0 0 0 2 0 0 1 1 1 0 0 0 0 0 1 1 1 0 0 0 0 1 0 0 1 0 0 2 1 0 0 2 0 0 0 0 1 0 0 1
140 1 0 1 0 0 2 2 1 1 0 0 0 1 0 1 0 0 1 0 1 0 0 0 2 0 1 2 1 1 1 2 0 0 1 0 2 2 1 0 2 1 0 0 2 0 1 0 1 0 0 1 0 0 1 1 0 0 1 1 1 0 0 1 0 1 0 0 1 1 0 0 2 0 1 1 0 1 2 0 0 0 0 0 1 0 0 0 0 2 0 0 2 0 0 0 0 2 0 2 0 0 1 1 2 1 1 0 2 0 0 2 0 1 0 1 0 2 0 0 2 0 2 1 0 0 1 1 1 1 1 0 0 0 0 0 0 0 0 1 0 2 0 0 0 0 0 0 1 1 0 0 0 0 0 0 2 1 0 2 0 1 0 0 1 2 2 0 1 2 0 0 1 1 0 1 0 1 0 1 0 0 0 0 0 0 0 2 1 0 1 2 0 1 1 0 2 0 0 0 0 0 0 2 2 0 1 0 0 0 1 0 1 0 0 2 1 1 1 0 2 2 2 0 0 0 2 2 1 0 0 0 0 0 0 0 0 2 2 0 0 0 2 0 1 0 0 0 1 0 0 0 2 0 0 0 0 0 0 0 0 0 1 1 0 0 1 0 1 0 0 2 2 2 0 1 1 2 1 0 1 1 1 2 0 0 1 0 2 2 0 2 0 0 2 0 2 1 0 2 0 0 2 0 1 0 2 2 2 0 0 2 0 0 0 0 0 0 2 2 0 0 2 1 2 0 1 0 1 0 2 0 0 1 0 0 0 1 1 1 2 2 2 1 1 0 0 0 1 0 0 0 0 1 1 0 1 2 0 1 0 0 1 0 1 0 1 2 2 0 0 0 1 2 1 0 0 1 0 0 0 0 0 0 0 0 1 1 1 0 0 1 0 0 2 0 0 0 2 2 0 2 0 1 1 0 0 0 0 1 0 0 1 0 2 1 0 1 0 0 0 2 0 2 2 2 1 0 1 0 1 0 1 1 1 2 0 0 0 1 1 0 2 0 1 1 1 0 0 2 0 1 0 1 1 1 1 2 2 2 1 0 0 1 0 1 1 1 0 0 0 0 2 0 1 0 1 2 0 1 1 0 0 0 0 1 0 1 2 0 1 2 0 0 0 0 0 2 1 1 0 2 2 0 2 1 2 2 0 1 0 1 0 1 1 1 1 2 0 2 1 2 2 2 2 2 0 1 0 2 0 1 0 0 2 0 1 2 1 1 1 1 0 0 0 1 1 0 2 0 1 1 1 2 1 1 0 0 2 0 1 0 1 0 0 0 2 2 1 0 0 1 0 0 1 0 2 1 0 1 0 0 0 0 1 1 1 0 0 0 0 0 2 0 1 0 0 0 0 0 1 2 0 0 1 2 1 0 0 1 1 0 1 2 1 1 0 0 0 0 0 0 0 2 0 0 0 2 0 0 1 0 0 0 1 0 1 0 1 1 0 1 0 1 1 1 1 1 1 0 2 1 1 2 2 2 0 2 1 0 0 0 1 0 0 0 1 2 1 1 1 0 0 1 1 2 2 0 0 0 0 0 1 1 0 2 2 1 1 0 0 0 0 1 1 0 1 1 0 1 0 0 0 0 1 0 0 2 0 0 2 2 0 0 0 1 1 1 1 1 0 0 1 1 1 1 1 0 1 0 1 1 0 2 2 2 2 0 0 1 1 0 0 0 0 0 0 0 0 1 1 1 0 0 0 1 0 1 2 1 0 1 2 0 0 1 2 2 0 0 0 0 2 0 0 1 1 0 2 2 0 0 0 0 1 1 0 2 2 2 0 0 2 2 1 0 0 0 0 0 1 2 0 2 1 1 1 0 1 2 1 0 2 2 0 2 0 0 2 1 0 2 1 1 0 0 0 2 0 0 1 1 2 0 0 2 1 2 2 1 0 1 1 0 1 0 1 0 0 1 0 0 0 2 2 0 0 0 0 0 0 2 0 0 0 0 1 1 1 0 0 0 1 1 2 1 0 0 1 1 2 0 0 1 1 1 0 1 0 2 1 2 2 1 2 1 1 2 0 0 1 0 0 0 2 0 1 1 0 1 0 0 0 0 0 2 2 1 2 1 0 1 2 0 2 0 2 1 1 0 0 2 1 1 0 0 1 0 0 1 0 0 1 1 1 0 0 1 1 2 2 0 2 0 0 0 0 1 0 0 1 0 0 0 0 1 1 0 1 1 0 0 0 0 0 0 2 1 1 0 0 0 0 0 0 0 0 0 0 2 0 1 0 0 0 1 0 1 1 0 0 0
141 1 0 1 0 0 0 2 0 1 0 0 1 2 0 2 0 0 1 0 1 0 0 0 2 0 2 2 0 0 2 1 1 0 1 0 2 2 1 1 0 0 0 0 2 1 0 0 0 2 2 2 0 1 1 1 0 0 1 0 1 1 0 2 0 0 0 0 1 1 0 0 2 0 2 2 0 1 2 0 1 0 1 1 1 0 0 0 1 1 0 0 1 1 0 0 0 1 0 2 1 0 2 2 2 0 2 0 2 0 0 2 0 1 0 1 0 0 2 0 0 0 1 2 1 1 0 2 2 2 1 0 0 0 1 0 0 0 0 0 0 2 0 0 2 2 0 0 0 0 0 0 0 1 1 1 2 2 0 0 0 0 2 0 0 2 0 2 0 2 1 1 0 1 2 0 0 1 0 0 1 1 0 0 0 0 0 2 0 1 1 2 0 1 1 0 1 0 0 1 1 0 0 2 1 1 0 1 1 0 0 0 0 0 0 2 1 1 1 2 0 0 0 0 0 0 0 2 0 2 0 0 0 0 0 0 0 2 2 0 0 0 1 0 1 0 0 0 2 0 0 0 2 1 0 1 0 2 1 0 0 0 0 0 1 0 0 2 2 2 0 2 0 1 1 2 1 2 2 0 1 1 0 1 1 0 1 0 1 2 0 1 1 1 2 0 2 0 0 1 0 1 1 1 0 0 0 2 2 0 0 2 0 1 2 0 0 0 1 1 1 1 2 1 1 0 2 0 0 1 2 1 0 0 0 1 1 1 1 1 1 0 2 2 1 0 1 1 2 2 0 0 0 0 1 1 1 0 0 1 0 0 1 0 1 0 1 2 2 0 0 0 1 1 1 0 0 2 0 0 0 1 0 0 1 0 0 0 0 0 0 1 0 1 2 0 1 1 0 0 0 0 0 1 1 0 0 0 0 0 1 0 0 0 0 0 2 0 0 0 0 1 0 1 0 2 2 0 0 0 0 1 0 1 1 1 1 1 0 0 2 0 2 0 0 2 2 0 0 1 0 1 0 0 0 0 0 1 2 0 0 0 0 0 0 1 1 2 0 1 1 1 2 0 1 1 1 2 1 1 0 0 0 2 2 0 2 1 1 1 1 1 0 1 0 0 1 2 1 0 0 1 1 1 1 1 0 0 1 1 1 0 0 0 0 0 0 2 0 1 1 2 1 2 0 2 0 0 0 1 1 0 0 1 1 0 1 1 1 2 1 1 1 1 1 0 2 2 0 0 0 0 1 1 1 1 0 1 0 1 0 0 1 1 1 1 1 2 1 0 0 0 1 0 1 1 2 1 0 1 0 0 1 1 0 1 1 0 0 0 0 1 0 0 0 0 0 1 1 0 2 1 2 0 1 1 1 0 0 1 0 0 0 1 0 1 1 0 0 0 0 0 0 1 0 1 1 1 0 0 0 0 1 0 2 0 0 0 0 2 1 1 0 1 2 2 2 0 0 0 0 2 1 1 1 2 1 2 1 1 1 0 1 0 0 0 1 2 1 1 1 0 0 0 0 2 2 0 1 1 0 0 0 1 0 2 2 1 0 1 0 1 0 2 2 0 2 2 0 2 0 0 0 1 1 0 2 1 0 0 1 1 0 0 1 1 1 1 1 1 0 0 1 2 2 1 1 0 1 0 1 1 1 1 2 0 1 0 0 0 0 0 0 0 0 1 1 1 0 1 0 0 0 0 0 1 0 0 2 1 0 1 0 0 0 0 0 2 0 1 2 1 0 1 0 0 2 0 0 0 0 2 0 0 1 1 0 1 0 1 1 2 2 2 1 1 0 1 0 1 2 2 1 1 1 1 2 1 0 1 1 1 1 1 0 1 0 2 1 1 0 1 1 0 0 0 0 2 0 0 1 1 1 1 0 2 0 1 1 1 0 1 0 0 0 0 0 0 0 0 0 1 0 2 2 0 0 0 0 0 0 2 1 1 0 1 0 0 2 0 0 0 0 0 1 0 0 0 1 1 1 0 0 0 0 0 0 0 0 1 0 2 1 0 1 0 1 2 0 1 0 1 0 0 2 0 1 0 1 1 0 0 0 0 2 0 1 1 2 1 1 0 1 2 2 2 0 2 0 0 0 0 1 1 1 0 1 1 2 0 0 0 2 0 0 1 0 0 1 1 2 0 0 0 2 0 2 0 0 1 1 1 0 0 1 1 0 1 0 0 1 0 0 0 0 0 1 0 2 0 0 0 0 1 0 1 0 0 0 2 0 1 0 2 0 0 1 0 0 0 0 0
142 0 0 1 0 0 1 1 1 0 0 0 1 1 0 1 0 0 0 1 0 1 0 0 2 0 2 1 2 2 0 2 1 1 1 1 0 2 0 2 0 1 0 0 1 0 0 0 0 1 1 1 0 0 2 0 0 0 0 0 2 0 0 1 0 1 0 1 0 0 1 1 1 0 1 2 1 2 2 0 2 0 0 0 1 0 0 1 1 2 1 1 1 0 0 0 0 0 0 1 1 0 1 1 2 1 1 1 1 1 1 1 1 2 1 2 1 0 0 2 2 1 1 2 0 0 2 2 2 1 1 0 0 0 0 0 0 0 0 0 0 2 1 0 0 1 0 0 0 0 0 0 1 0 0 0 1 0 0 2 0 0 1 0 1 1 0 1 0 1 0 1 1 1 2 1 1 1 0 0 0 1 0 0 2 1 1 2 1 0 0 2 0 1 2 0 1 0 0 0 0 1 0 1 1 0 1 1 1 0 1 0 1 0 0 2 0 2 0 2 0 0 1 0 0 0 1 1 0 0 0 0 0 0 0 0 1 1 2 1 0 0 1 0 0 0 0 0 1 0 0 0 0 0 0 1 1 1 0 0 0 0 1 1 0 1 0 0 0 0 1 2 1 1 0 0 0 2 2 0 1 0 0 2 0 0 0 0 1 1 1 1 1 0 1 0 2 1 0 1 0 0 2 0 1 0 0 2 0 0 0 2 0 0 0 0 0 0 1 1 1 1 1 2 1 0 0 1 0 1 0 0 0 1 0 0 0 1 1 0 1 1 2 2 1 0 0 1 2 2 0 0 0 0 1 1 0 2 0 0 0 0 1 1 0 0 0 2 2 0 0 0 0 2 0 0 0 2 1 0 0 1 0 0 1 1 1 0 0 0 0 1 0 1 1 2 1 0 1 2 0 2 2 2 0 0 2 0 0 0 1 0 1 0 1 0 0 0 0 0 0 1 0 0 1 2 0 0 1 1 1 2 0 0 1 1 0 0 0 0 1 0 1 1 1 1 1 0 0 1 0 2 0 2 2 0 2 1 1 2 0 0 1 0 1 2 1 2 0 0 0 0 1 1 0 1 0 2 0 2 0 0 0 0 0 0 0 1 1 0 1 1 0 1 0 0 0 2 1 2 1 2 0 2 0 0 2 1 1 0 0 2 0 1 0 0 1 2 0 1 0 2 0 2 0 2 0 2 0 2 0 2 0 0 0 1 2 1 1 1 1 2 1 1 1 0 2 1 1 0 1 1 0 2 0 0 2 1 0 0 0 0 0 0 0 0 0 1 1 1 1 1 1 0 1 0 1 2 0 1 0 0 0 0 0 0 0 0 0 0 0 1 0 0 0 0 0 0 0 0 0 1 2 0 0 2 1 1 0 1 0 0 0 0 0 0 0 0 0 0 0 0 0 0 0 1 2 0 0 0 1 0 0 1 2 0 1 0 1 2 0 1 0 0 2 2 2 1 1 0 0 1 0 1 1 2 1 2 2 0 0 0 1 1 1 0 0 2 2 0 0 1 0 0 1 2 2 0 0 0 0 1 1 2 1 2 0 0 1 0 0 0 0 1 1 0 1 1 0 1 1 0 0 0 0 0 1 1 0 0 1 1 0 1 1 2 0 0 1 1 0 0 2 2 1 2 2 0 0 0 1 0 0 2 0 0 1 0 1 2 1 1 0 0 0 0 0 1 0 0 1 1 1 1 0 1 0 0 2 0 0 1 2 0 1 1 2 0 0 1 1 1 0 0 0 0 1 0 2 2 1 0 0 0 0 1 1 2 1 2 0 1 2 2 2 2 0 0 1 0 0 0 0 2 2 0 0 1 1 1 0 0 0 0 0 2 2 1 2 2 2 2 1 1 0 0 0 1 0 0 0 0 2 1 1 0 0 0 1 0 0 1 2 0 2 0 2 0 0 0 0 0 0 2 1 1 1 0 0 0 0 2 0 0 0 0 1 0 2 0 1 0 0 0 0 0 0 0 1 1 2 0 0 0 0 0 0 0 0 1 0 0 1 0 2 0 2 2 0 0 0 1 1 0 2 1 0 0 0 2 0 0 0 0 2 0 2 0 1 0 1 0 1 2 0 0 1 2 0 1 0 2 1 2 0 0 0 1 1 0 1 0 2 0 0 1 0 0 1 0 1 0 1 0 2 1 2 1 1 1 0 0 0 0 1 0 0 0 0 0 2 0 0 0 1 0 2 0 2 0 0 0 0 0 0 0 0 0 0 1 0 0 1 1 0 0 0 0 0 0 1 1
143 0 0 2 0 0 2 2 0 2 0 0 1 1 0 0 1 0 0 1 1 1 0 2 0 0 1 2 0 1 1 0 0 1 0 1 1 1 1 0 1 0 0 0 2 0 1 0 0 1 1 1 2 1 1 0 0 0 1 0 1 0 0 2 0 0 0 1 0 0 1 2 2 0 1 2 0 1 2 0 0 0 0 0 1 0 0 0 1 1 0 0 1 0 1 1 0 1 0 1 0 0 2 1 2 0 2 2 0 2 0 2 0 2 0 2 0 0 0 2 2 0 1 2 0 1 0 0 2 1 1 0 0 1 1 1 0 1 0 0 1 1 1 0 0 0 0 0 0 1 0 1 0 0 0 0 0 0 0 1 1 1 0 0 1 2 1 1 1 2 0 0 0 2 2 1 0 1 1 1 0 0 2 2 2 0 2 1 0 0 1 2 0 1 1 0 2 0 0 1 1 0 0 1 1 0 2 0 1 0 1 0 0 0 0 2 0 0 1 0 2 1 0 1 2 1 1 1 0 1 0 0 0 0 0 0 0 2 2 0 0 0 2 0 1 0 1 0 1 0 0 0 0 0 0 0 1 2 1 1 1 1 1 0 1 0 1 0 0 0 0 2 1 2 0 0 0 1 1 0 0 2 0 2 0 0 0 0 1 2 0 1 1 0 2 0 1 0 0 1 0 0 2 0 0 0 1 2 1 0 0 1 0 0 0 0 0 1 1 1 1 0 1 1 1 0 1 0 1 0 1 0 0 1 0 0 0 1 1 0 0 1 1 2 1 0 0 0 0 0 0 0 0 0 1 1 1 1 1 1 0 0 2 1 1 0 0 0 1 1 1 1 0 2 0 0 0 2 0 0 1 0 0 0 0 1 0 0 0 0 0 1 0 0 2 0 1 1 0 1 0 1 0 2 2 0 0 0 0 0 0 0 1 1 2 0 1 1 0 0 1 2 0 0 1 1 0 1 2 1 2 1 1 1 1 1 0 2 0 0 0 0 1 1 0 1 2 0 0 2 0 1 0 2 1 1 1 2 2 1 2 1 0 2 0 2 2 2 0 0 0 0 2 0 0 0 0 0 0 0 0 0 0 0 0 1 0 1 2 0 0 2 0 1 0 0 1 1 1 2 1 2 1 1 1 0 2 0 0 0 0 2 1 0 2 0 0 1 0 2 1 1 2 2 1 2 0 1 0 2 1 1 0 1 1 1 2 2 0 1 0 2 1 0 0 0 0 1 1 1 0 1 0 2 0 1 0 1 0 1 0 0 1 0 0 0 0 1 0 1 1 1 0 0 0 0 0 2 0 0 0 0 0 0 2 2 2 0 1 0 1 0 0 1 1 0 1 0 0 0 0 1 0 0 0 2 1 1 0 0 0 0 1 1 1 1 0 0 1 1 1 1 0 1 0 0 1 1 0 0 2 0 0 1 2 1 0 0 0 2 0 1 0 2 2 1 1 1 1 0 0 1 1 1 2 2 1 1 1 0 0 0 0 0 0 0 0 2 1 0 0 0 2 0 0 2 2 0 0 1 1 1 1 2 0 2 0 1 0 0 0 1 0 2 1 1 2 2 0 2 1 0 0 2 1 1 2 1 1 0 0 0 0 1 1 1 1 1 0 0 0 0 1 2 1 1 1 0 0 0 1 0 0 2 1 1 0 0 0 1 0 1 0 0 0 0 0 0 0 1 1 1 0 0 0 0 1 0 1 0 0 1 2 0 1 1 2 1 0 1 0 0 1 1 1 0 1 0 2 2 1 0 0 0 0 0 1 1 1 1 1 1 2 1 0 0 0 0 0 0 0 0 0 2 2 0 0 0 0 2 2 0 0 0 1 1 0 1 2 2 2 2 1 2 0 1 0 1 0 0 2 2 1 0 0 0 0 1 1 0 1 1 0 0 0 0 0 1 0 0 1 0 0 2 1 0 0 1 0 1 0 1 0 0 0 0 1 1 2 1 1 0 1 0 1 0 0 1 1 2 2 0 0 0 0 0 1 2 0 2 0 2 0 1 1 0 1 1 1 0 1 1 0 0 2 1 1 1 0 2 0 0 0 0 0 2 2 0 1 0 0 1 1 1 1 0 0 1 1 2 0 2 1 1 1 0 0 1 2 0 0 0 1 1 0 1 1 0 1 0 2 0 1 0 1 0 2 1 0 0 2 0 0 0 0 1 1 0 0 1 0 0 0 0 0 1 1 2 0 0 0 0 0 1 0 1 1 0 0 2 0 1 0 1 0 1 0 0 0 0 0 1
144 0 0 2 0 0 2 2 0 0 0 0 1 2 0 1 0 0 1 0 2 0 0 0 2 0 0 1 0 2 0 0 0 1 1 2 0 2 0 2 0 0 0 0 2 1 0 0 2 0 0 0 0 0 2 0 0 0 1 0 1 0 0 1 1 0 1 1 1 1 0 1 1 1 1 2 1 1 2 1 1 0 0 0 1 0 0 0 2 2 0 1 1 1 0 0 0 2 1 2 2 1 1 1 2 1 2 1 1 1 0 2 1 1 1 1 1 0 0 2 2 0 2 1 0 1 1 1 2 1 1 0 1 1 1 0 1 0 1 0 1 1 0 0 2 2 1 0 0 0 0 1 0 0 0 1 1 1 2 1 1 1 0 2 1 1 1 1 0 2 1 0 0 1 1 1 1 1 0 0 0 1 0 0 1 0 1 1 0 0 0 2 0 1 1 0 1 0 0 1 1 1 0 2 2 0 0 0 1 0 1 0 1 0 0 2 0 1 2 0 2 0 1 1 1 0 2 1 0 2 1 1 1 1 1 0 1 1 2 0 0 0 2 0 2 0 0 0 1 1 0 0 2 1 0 1 1 0 0 0 0 0 0 0 1 0 1 0 2 2 0 2 1 2 0 0 0 2 2 0 0 2 0 1 0 1 0 0 1 2 0 2 1 0 2 0 2 0 1 0 0 0 2 0 1 0 1 1 2 0 0 2 0 0 0 0 1 1 1 1 0 0 1 2 2 0 1 0 1 1 1 1 0 1 0 1 0 1 2 2 1 2 2 2 1 0 0 2 2 1 1 1 0 0 2 0 1 2 0 1 0 0 0 0 0 2 0 2 2 0 0 0 0 2 0 0 0 1 1 0 0 1 0 0 0 0 0 0 0 1 1 1 2 0 2 0 1 1 0 0 0 0 1 1 0 0 1 0 0 0 0 1 2 0 2 0 0 2 0 0 0 2 0 0 2 2 1 0 2 2 2 0 1 0 2 0 0 1 0 0 0 0 1 1 1 0 1 0 0 0 0 1 0 1 0 0 0 1 2 1 1 0 0 1 0 1 1 1 0 0 0 0 0 2 0 0 0 2 0 1 1 1 0 1 1 0 1 1 1 1 1 1 0 1 1 0 0 1 1 2 1 2 2 0 2 0 1 2 0 0 0 2 1 0 1 0 0 2 0 1 1 2 0 1 1 1 1 0 1 1 1 0 1 0 1 0 1 0 0 1 1 2 1 1 0 1 0 1 1 0 1 1 0 2 2 0 0 1 2 0 0 0 1 0 0 0 2 1 0 0 1 1 1 0 0 1 1 1 0 0 1 0 0 0 0 0 0 0 0 0 0 1 1 1 1 0 2 0 0 0 0 2 1 0 1 2 0 2 0 2 0 0 0 1 0 1 0 0 0 0 0 0 0 0 0 0 1 1 0 0 1 0 0 1 2 0 0 0 1 1 0 0 0 0 2 2 1 0 1 1 0 1 1 0 1 1 2 2 1 0 0 0 1 0 0 0 0 1 0 1 1 1 1 0 0 1 0 0 0 0 0 0 0 1 1 1 2 1 1 0 0 0 0 0 0 0 2 1 0 1 0 1 0 0 0 0 0 1 0 1 1 1 0 1 0 0 0 1 0 0 0 0 0 2 1 0 1 0 0 0 1 0 0 1 1 0 0 0 0 1 1 0 0 0 0 1 1 0 0 0 0 0 0 0 0 1 0 0 2 1 0 1 1 0 1 0 1 1 0 1 0 0 1 1 1 0 1 0 0 2 0 1 0 0 0 2 0 2 1 2 0 1 2 2 0 0 0 0 0 0 1 2 1 1 1 0 0 1 0 1 1 0 2 2 0 2 0 2 1 1 1 1 2 1 0 0 0 0 1 0 2 1 2 0 0 1 1 2 2 0 1 1 0 0 0 0 0 0 0 0 0 1 0 2 0 2 0 0 0 0 0 1 1 1 0 0 0 0 1 0 0 1 0 0 1 0 0 2 1 1 1 1 0 0 0 0 0 1 0 2 1 2 2 0 0 0 0 2 0 1 0 2 0 0 2 1 0 1 0 1 0 0 0 0 2 1 1 0 2 0 2 0 2 1 1 1 2 1 0 0 0 1 0 1 1 0 0 1 1 0 0 0 2 0 0 0 0 2 0 1 2 0 1 0 2 0 2 0 0 0 2 0 0 0 0 2 2 0 0 0 0 0 0 0 0 0 1 2 0 0 0 0 0 0 1 1 0 0 1 2 0 0 0 2 0 0 0 0 0 0 1 1
145 1 0 2 0 0 1 1 0 1 0 0 0 1 0 1 0 0 1 1 1 1 0 0 2 0 0 2 1 1 1 1 0 0 0 0 2 1 0 1 1 0 0 0 1 0 0 0 1 0 0 0 1 2 0 0 0 0 2 0 0 1 0 1 0 0 0 0 0 0 0 0 2 0 0 2 1 0 1 0 1 0 0 0 2 0 1 2 2 2 1 1 0 0 0 0 0 0 0 1 1 1 1 1 2 1 2 2 0 2 0 0 1 1 1 1 1 1 0 1 2 0 2 1 0 1 1 2 2 2 0 0 0 0 0 0 0 0 0 0 1 1 0 0 1 1 1 0 0 0 0 0 0 0 0 0 1 2 0 0 0 0 0 1 1 2 1 1 0 1 1 2 1 2 1 2 0 0 0 0 0 0 0 0 1 0 0 2 0 1 1 2 2 0 0 1 2 1 0 0 0 0 1 1 1 0 0 0 1 0 2 0 0 0 0 2 1 0 2 1 2 1 0 0 0 0 1 0 0 0 0 0 1 1 0 1 0 2 2 0 0 0 2 0 2 0 0 0 1 1 0 0 1 0 0 0 1 2 0 0 0 0 0 0 0 0 0 1 1 1 1 0 1 2 0 0 0 1 1 0 0 1 2 2 0 0 2 2 0 2 0 0 1 0 2 0 2 2 1 1 1 0 2 0 0 0 0 2 1 0 1 2 0 1 1 0 0 1 0 0 0 0 1 1 2 0 0 0 1 0 1 0 0 2 0 0 0 0 2 1 1 1 2 2 1 0 0 0 1 0 0 0 0 1 1 0 1 1 1 0 1 1 2 0 2 0 0 2 2 0 0 0 1 1 0 2 0 1 0 0 0 0 1 1 1 0 0 0 0 0 0 0 2 0 2 0 0 1 0 0 0 0 1 2 1 0 1 1 0 1 0 1 1 0 1 0 0 1 0 1 0 1 0 1 2 1 1 0 1 0 0 0 0 2 0 2 0 0 0 0 0 0 1 1 1 1 1 1 1 2 0 0 0 2 2 2 2 1 2 1 0 0 0 0 0 0 0 2 0 0 0 0 1 1 0 0 0 1 0 0 0 0 0 0 0 0 0 0 1 0 2 1 0 0 0 0 0 2 1 2 0 2 0 1 1 1 2 0 0 2 0 1 0 0 0 1 0 2 0 1 1 2 2 2 1 2 0 1 1 2 0 1 0 1 1 0 0 1 0 1 1 1 2 2 1 0 1 1 1 0 0 0 1 2 0 2 0 0 0 1 0 1 2 0 2 2 0 2 2 0 0 0 1 0 0 0 0 2 0 1 1 0 0 1 0 1 1 0 2 1 0 1 0 0 0 0 0 0 1 0 1 2 0 0 1 2 1 0 0 1 1 1 1 1 1 1 0 0 1 1 0 1 0 0 0 1 2 2 0 0 1 0 0 1 1 1 0 0 0 1 0 1 0 0 1 1 1 2 1 0 1 2 0 2 2 2 0 2 2 0 0 0 1 1 2 2 0 2 1 1 1 0 0 0 0 2 2 0 1 1 1 0 0 1 1 1 0 0 1 0 1 0 0 2 1 0 2 2 0 2 1 0 1 0 1 1 0 1 0 0 0 0 0 1 1 0 0 2 1 0 0 0 0 2 2 0 0 0 0 0 1 0 0 2 1 1 1 0 1 1 0 1 0 1 1 0 1 2 0 0 1 1 1 0 0 1 0 1 1 0 1 0 2 0 1 1 2 0 0 1 0 0 0 0 0 0 1 0 2 1 0 1 0 0 0 1 1 2 1 2 0 1 2 1 0 0 0 1 0 0 2 2 1 1 1 2 2 0 1 2 1 0 1 1 1 1 1 0 1 1 1 1 2 0 0 0 0 1 0 0 1 1 2 0 0 0 0 0 1 0 0 1 1 0 1 0 1 0 0 0 0 0 0 2 2 0 1 0 1 1 0 2 0 0 0 1 1 0 1 0 0 0 1 0 1 0 0 1 0 0 0 1 0 0 0 0 0 1 0 1 0 2 2 0 1 0 1 1 0 0 0 2 0 0 1 1 0 1 1 1 1 0 0 0 1 2 2 1 2 1 0 0 1 0 0 0 0 0 0 0 0 2 0 1 0 1 0 1 2 2 0 0 2 0 0 0 0 1 0 0 2 0 2 0 0 0 0 1 0 1 2 0 0 0 1 1 1 0 0 0 2 0 0 0 0 0 1 0 2 0 0 0 0 0 0 0 0 0 1 1 0 1 1 1 0 1 0 1 1 1 0 0
146 0 0 2 0 0 1 2 1 1 1 0 1 1 0 1 0 0 1 0 1 0 0 1 1 0 0 0 1 0 0 2 0 0 0 1 1 0 0 0 1 0 1 1 2 1 0 0 1 1 1 2 2 2 0 0 0 0 2 0 1 0 0 2 0 1 0 0 0 0 1 0 1 1 1 2 1 2 2 0 2 0 0 0 0 0 1 0 2 2 0 1 1 0 0 0 1 2 0 2 2 0 1 1 1 0 1 2 0 2 0 1 1 2 2 2 2 0 1 1 1 0 2 1 0 1 1 0 0 0 0 0 1 1 0 1 0 0 0 2 0 2 0 0 1 1 0 0 0 1 0 0 0 0 0 0 0 2 0 0 0 0 2 0 0 2 0 1 1 1 0 1 0 1 1 1 0 2 1 1 0 1 2 2 2 0 2 2 1 0 0 2 0 0 0 0 1 0 0 0 0 1 0 1 1 0 0 0 1 1 2 0 2 0 0 2 2 0 0 2 0 0 1 0 0 0 1 0 0 0 1 1 0 0 0 0 0 2 2 0 0 0 2 1 2 0 0 0 2 0 0 0 0 0 0 1 0 2 0 0 0 0 0 0 1 0 0 1 2 2 0 1 2 2 0 0 2 2 2 0 0 0 1 2 0 0 1 1 2 2 0 1 0 0 2 0 2 1 0 1 0 0 2 0 1 1 0 2 1 0 1 2 0 0 1 0 0 1 0 0 0 0 0 1 1 0 1 0 1 0 1 0 0 2 0 0 0 1 1 1 1 1 2 2 1 0 1 1 2 1 1 1 1 0 1 0 1 0 0 2 0 0 0 0 0 0 1 1 2 0 0 0 0 2 0 0 0 1 0 0 2 1 0 0 1 1 1 0 0 0 0 0 1 0 2 0 1 1 0 0 0 0 0 2 2 0 0 1 0 0 1 0 1 0 1 0 0 1 0 0 0 1 1 0 0 2 1 0 1 0 0 0 0 1 0 0 0 0 0 0 1 0 1 1 0 2 1 0 0 0 0 1 0 0 0 0 0 0 1 0 0 0 0 0 0 0 0 1 0 0 0 0 2 1 0 0 0 2 1 0 1 0 0 0 0 0 0 1 1 0 1 1 1 1 1 0 1 0 0 2 2 2 1 1 1 0 1 0 1 1 0 1 0 0 1 0 0 2 0 2 1 2 0 2 0 1 1 2 0 2 0 2 0 0 0 0 1 0 0 0 0 1 1 1 1 0 1 1 1 0 0 0 0 2 0 1 0 0 2 0 0 0 1 0 1 1 1 2 2 0 0 0 0 0 1 0 1 1 0 0 0 0 0 1 0 0 2 1 0 0 0 0 0 1 1 0 1 0 0 0 2 2 0 0 0 2 2 1 0 0 0 0 0 2 0 1 0 0 0 0 0 0 0 0 0 1 1 0 0 0 1 0 0 0 2 1 1 0 1 2 2 0 0 0 2 0 1 1 0 0 2 2 1 1 2 2 1 2 0 2 2 0 0 1 1 1 0 1 0 1 1 1 1 1 0 2 2 0 0 0 1 0 0 0 0 1 0 1 0 1 1 1 0 2 2 0 2 2 0 2 0 2 1 0 1 1 0 2 0 0 0 0 0 0 0 1 0 1 0 0 0 0 1 2 1 0 1 0 1 0 1 1 0 1 1 0 1 0 1 2 1 2 1 0 2 0 2 1 0 0 0 0 1 0 0 1 0 0 2 0 0 1 1 0 0 0 1 2 0 0 1 0 0 0 0 0 0 0 2 2 0 0 1 1 2 2 0 0 0 0 2 2 2 0 0 0 0 1 0 0 1 1 1 2 1 0 1 0 1 2 1 0 0 0 2 2 0 0 2 2 1 1 1 1 0 0 0 2 0 0 0 0 2 0 0 0 0 1 1 0 1 1 1 0 1 1 0 0 0 0 0 0 0 2 2 0 0 1 1 1 0 1 0 0 1 0 0 0 0 0 0 0 2 0 2 0 0 1 0 1 2 0 0 0 0 0 0 0 0 1 0 1 1 0 2 1 2 0 1 0 0 2 0 0 1 1 1 0 0 2 0 0 0 0 1 0 0 2 2 2 0 0 1 1 1 1 1 1 1 0 0 2 1 1 0 0 0 2 2 0 0 0 0 0 0 2 0 0 0 0 2 0 2 1 1 0 2 1 0 2 1 1 0 0 1 1 1 0 0 1 1 1 0 0 1 0 1 1 0 0 0 0 0 1 0 1 0 0 1 2 1 0 0 2 0 0 0 0 0 0 0 2
147 1 0 0 0 0 0 2 0 0 0 0 0 0 0 0 0 0 0 2 0 0 0 1 1 1 1 2 0 0 2 0 0 1 0 1 1 2 0 2 0 0 0 0 1 1 0 0 1 1 1 1 0 0 2 0 0 0 0 0 2 0 0 2 0 1 0 0 0 0 0 0 2 0 1 2 0 2 2 0 0 0 0 0 2 0 1 0 2 2 0 0 0 0 0 0 0 0 0 1 1 0 1 1 2 0 2 1 1 1 1 1 1 1 0 0 0 0 0 1 0 0 2 1 0 0 1 2 2 2 2 0 0 0 1 0 1 1 0 1 2 2 0 0 2 1 0 0 0 1 0 0 0 0 0 0 0 0 0 1 0 0 0 1 2 2 2 1 0 1 0 1 0 1 2 0 0 1 0 1 0 1 1 1 2 0 1 1 1 0 0 1 0 1 1 1 1 0 0 0 0 0 0 0 0 0 2 0 1 1 1 0 1 0 1 1 1 1 0 2 0 0 1 1 2 0 2 2 0 2 0 0 1 0 0 0 0 1 1 1 0 0 2 0 2 1 1 0 0 1 1 0 1 0 0 1 1 0 1 0 1 1 1 0 0 0 0 0 1 0 0 2 0 1 0 0 1 2 2 0 1 1 1 1 0 1 1 2 0 2 0 0 1 0 2 0 2 1 0 2 0 0 2 0 2 0 0 2 0 0 1 2 0 1 1 0 0 1 1 1 0 0 1 1 2 0 1 0 0 0 2 1 1 2 0 0 0 2 0 1 1 0 1 2 1 0 0 0 2 1 1 1 0 2 0 0 2 1 0 2 0 0 1 0 1 0 0 1 2 0 0 0 0 2 0 0 0 2 0 1 0 1 1 1 0 0 0 0 0 0 0 1 0 0 1 1 1 2 1 1 0 1 1 2 1 0 1 1 0 0 1 0 1 0 1 0 0 1 0 0 0 2 0 1 1 1 0 0 1 1 1 1 0 2 0 2 0 0 0 0 0 0 2 0 1 2 2 0 0 0 1 0 0 2 1 1 1 1 2 2 1 0 1 0 0 1 1 2 0 0 0 0 2 1 1 1 0 2 1 1 2 0 1 2 1 0 0 1 2 0 1 1 0 2 0 0 0 1 1 2 1 1 2 0 2 0 1 0 0 1 0 0 0 1 0 0 1 2 0 1 1 2 1 2 1 2 0 0 0 0 1 1 0 0 0 0 1 1 0 1 2 2 2 1 1 0 1 0 2 0 1 1 0 1 1 1 0 1 1 1 0 0 1 0 1 1 0 1 0 1 0 1 0 0 0 0 0 2 0 1 1 0 1 1 0 0 0 0 1 1 0 2 1 0 1 0 0 0 0 0 0 1 1 1 0 2 1 0 1 0 0 0 0 0 0 0 0 0 0 0 0 0 0 0 0 0 1 2 0 0 1 0 0 2 1 1 0 0 0 1 0 1 0 1 2 1 2 1 1 1 0 1 0 0 0 2 2 2 1 1 1 1 1 1 1 1 1 2 2 0 0 0 1 0 1 2 2 0 0 0 0 0 0 2 0 2 2 0 0 1 0 1 0 0 0 0 0 2 0 2 0 1 0 0 0 0 1 2 0 0 0 0 0 0 0 0 1 2 1 1 0 0 0 1 0 0 0 1 0 1 1 0 0 2 1 1 2 0 0 1 1 1 0 0 0 0 0 0 0 0 0 0 0 0 0 1 1 0 2 0 0 2 1 0 1 1 2 1 0 2 1 0 1 1 1 0 0 0 1 1 0 2 0 0 0 1 0 2 0 2 0 2 2 2 0 0 1 0 0 0 0 2 0 1 2 1 1 0 0 2 2 1 0 0 0 0 0 0 2 1 0 2 0 1 1 0 0 1 0 0 1 1 2 0 0 1 1 1 1 0 0 0 1 0 1 0 0 0 0 0 0 0 0 2 2 0 0 0 0 0 0 1 1 0 0 2 0 0 1 0 1 0 1 0 0 0 0 0 1 0 1 0 0 0 0 0 0 0 0 1 0 1 0 0 2 0 2 2 0 0 0 1 0 0 1 1 1 0 0 1 0 0 0 0 1 0 0 0 1 1 0 1 1 1 1 1 1 0 0 0 1 2 1 2 0 0 0 1 1 1 0 0 2 1 1 0 0 0 0 1 2 0 2 1 0 0 1 1 0 0 2 0 1 0 1 1 0 0 1 2 0 0 0 0 0 0 2 0 2 0 0 0 0 0 0 0 1 0 0 1 0 0 0 1 1 0 0 0 1 0 0 0
148 1 0 1 0 0 0 1 1 1 0 0 1 1 0 0 1 0 0 1 0 1 0 1 1 1 1 1 1 1 1 2 1 1 1 1 1 0 0 1 1 0 1 1 2 0 1 0 0 1 2 1 1 1 1 0 0 0 1 0 0 1 0 1 0 1 0 1 0 0 0 0 1 0 1 2 1 2 2 0 1 0 0 1 1 0 0 0 2 2 0 1 0 0 1 0 1 2 0 2 0 0 1 1 2 0 2 0 2 1 0 2 1 1 1 1 1 0 0 1 1 0 2 1 0 1 1 2 2 2 0 0 0 0 0 0 0 0 1 1 1 1 0 0 1 1 0 0 0 1 0 0 1 0 1 0 0 0 1 0 0 0 1 1 1 1 1 1 1 2 0 0 0 1 1 2 1 2 0 0 0 1 0 0 2 1 1 2 0 0 0 2 1 0 0 1 1 0 0 1 1 0 0 1 1 0 1 0 1 0 1 0 1 0 1 1 0 1 1 1 1 1 0 0 0 0 1 1 0 1 1 1 1 1 1 1 0 1 1 1 0 0 2 1 1 0 0 0 1 1 1 1 2 0 0 1 1 0 0 0 0 0 0 0 0 0 0 0 1 1 0 2 0 0 1 2 1 1 2 0 0 0 0 1 0 1 0 1 0 1 1 0 1 0 2 0 1 1 0 1 0 0 2 0 1 0 1 2 1 0 0 1 0 0 0 0 1 0 1 1 1 1 1 2 0 0 0 0 1 1 1 1 0 1 0 0 0 2 0 0 0 0 2 2 1 0 0 2 2 1 1 1 0 0 1 1 1 0 0 1 0 0 2 0 2 0 1 1 1 1 1 1 1 1 1 0 0 2 0 1 1 2 1 1 1 1 1 0 0 0 0 1 0 0 2 0 0 0 0 0 0 0 0 2 2 0 0 0 0 0 0 0 2 0 2 1 0 0 0 0 0 1 0 0 2 2 1 0 1 0 1 0 1 0 1 0 0 0 0 0 1 0 2 0 0 2 2 0 0 1 0 1 0 1 1 0 1 1 1 2 1 0 0 0 0 0 0 2 0 1 1 1 0 2 0 1 0 2 0 0 0 0 0 0 0 1 0 0 2 0 0 2 0 1 0 0 0 1 1 2 1 2 1 1 1 0 1 2 0 2 0 0 0 1 0 0 0 2 0 2 0 2 1 2 0 2 0 2 0 2 0 2 1 0 0 0 2 1 0 1 0 1 2 0 0 0 1 1 1 0 0 0 1 2 1 1 0 1 0 1 0 0 0 0 0 0 1 1 0 0 0 0 1 0 0 2 2 2 0 1 1 0 0 2 0 0 2 0 1 1 1 0 2 0 1 0 1 0 0 0 0 1 1 1 0 0 0 0 1 0 0 0 0 1 0 0 0 0 0 0 0 0 0 2 0 0 0 0 0 0 2 0 1 2 2 0 1 0 1 2 1 1 0 0 2 0 2 2 1 0 0 2 0 0 0 2 2 2 2 0 0 0 1 0 0 0 1 2 0 1 1 0 1 1 0 2 1 0 1 1 0 1 0 2 1 2 1 2 0 0 2 0 0 2 1 0 2 1 0 1 1 1 0 0 1 0 1 2 0 0 0 0 0 1 0 1 0 0 1 1 0 0 0 1 1 0 0 0 1 0 1 0 0 2 1 1 1 0 0 0 0 1 0 0 1 0 1 1 0 0 0 0 0 0 0 1 1 0 0 0 0 0 1 0 0 0 1 1 0 0 0 0 0 1 1 0 1 0 1 1 0 1 0 0 0 1 1 2 1 2 0 1 2 2 0 0 0 1 0 1 2 2 0 2 2 1 2 0 0 2 2 0 0 0 1 0 1 0 2 2 1 1 1 0 0 0 0 1 0 0 0 0 1 0 0 0 0 1 2 0 1 1 1 0 1 0 1 0 0 2 0 0 0 2 2 0 0 0 0 0 0 2 0 0 0 0 1 0 1 0 0 0 1 0 1 0 0 1 0 0 1 0 0 0 0 0 0 0 1 1 2 2 0 0 2 0 2 2 0 0 0 2 1 0 2 1 0 0 1 0 1 0 0 0 0 2 2 0 0 0 0 0 2 2 2 2 2 1 1 0 2 1 0 2 0 0 0 1 2 0 0 0 2 1 1 0 1 0 0 1 1 1 2 0 0 0 0 1 0 1 1 0 0 0 1 1 1 0 1 1 0 0 0 0 0 0 1 0 1 1 0 0 0 1 0 0 1 0 0 1 0 0 0 2 0 0 0 0 0 0 1 1
149 0 0 1 0 0 1 1 1 0 0 1 1 2 0 2 0 0 1 0 2 0 0 0 2 0 2 2 1 1 1 1 0 1 1 0 2 1 1 0 0 0 0 0 2 0 1 0 1 0 0 1 0 1 1 1 0 0 0 2 0 1 0 1 0 0 1 1 0 0 0 1 1 0 1 2 1 1 2 0 1 0 1 1 2 0 0 2 2 2 1 1 2 0 0 0 0 1 0 2 1 0 1 1 1 0 2 1 1 1 0 2 1 1 1 2 1 0 2 0 0 0 1 2 0 1 0 0 2 0 2 0 0 0 0 0 0 0 0 1 2 0 0 0 1 2 0 0 0 0 0 1 0 0 0 0 1 1 0 0 0 0 0 1 1 1 1 1 1 2 0 0 2 2 2 1 0 0 0 0 0 0 1 1 1 0 1 1 1 0 0 2 0 0 1 0 1 0 0 0 0 0 0 0 1 0 2 2 1 0 1 0 2 0 0 2 1 0 1 1 1 0 0 1 1 0 1 2 1 0 0 0 0 0 0 0 0 2 2 0 0 0 1 0 2 0 0 0 2 0 0 0 1 0 0 0 0 2 0 0 0 0 0 0 0 0 0 1 2 1 1 1 0 0 0 0 0 2 2 0 0 2 0 1 0 2 0 0 0 1 1 0 0 0 2 0 1 0 1 2 1 0 2 0 0 0 1 2 2 0 0 1 0 1 1 0 1 1 0 0 1 1 1 2 2 0 0 0 1 1 2 1 0 1 0 0 0 2 0 0 0 1 2 2 0 0 1 0 1 1 0 0 1 0 1 0 1 0 0 2 0 0 1 0 1 0 1 2 2 0 0 0 0 2 0 0 0 1 1 0 1 0 0 0 0 0 0 0 0 0 0 1 1 0 2 0 1 0 0 0 0 0 1 2 2 1 0 1 0 0 1 1 1 0 1 0 1 0 1 0 0 0 0 1 1 2 0 2 2 0 1 2 0 2 1 0 0 1 0 0 1 0 1 1 1 1 1 1 0 1 0 1 0 2 2 2 2 0 1 1 1 0 0 1 0 1 1 2 0 1 1 2 2 0 1 0 1 2 0 0 2 1 0 1 0 2 0 0 1 1 1 0 0 1 0 0 0 2 1 1 0 0 0 1 1 1 2 0 0 2 0 1 0 0 1 0 0 2 0 1 1 2 0 2 1 2 0 1 1 2 0 1 0 2 2 0 1 0 1 1 0 1 2 2 2 1 1 2 1 0 0 0 1 1 2 1 0 0 1 0 1 0 0 2 0 0 2 1 1 1 0 0 0 0 1 0 2 2 0 0 2 0 0 1 0 1 1 0 1 1 0 1 1 0 0 0 0 0 0 0 0 2 2 0 0 0 0 0 0 1 0 0 0 0 0 0 0 0 0 0 0 0 0 0 0 1 1 2 0 0 0 0 0 1 2 0 1 0 0 0 1 0 0 0 1 1 1 1 2 0 1 1 1 2 2 2 0 1 1 0 0 0 2 1 1 0 0 2 1 0 0 0 0 0 0 2 2 0 0 0 1 0 0 1 1 1 0 1 1 0 0 0 0 1 0 0 0 1 0 2 0 0 0 0 1 0 1 1 1 1 0 0 0 0 0 0 0 1 0 0 0 0 0 2 0 1 1 0 0 0 0 0 0 1 1 0 0 0 1 1 1 0 0 0 0 0 0 1 0 0 0 0 0 0 0 0 0 0 2 1 0 1 2 0 0 1 2 2 0 1 1 0 0 0 0 0 1 0 2 2 0 0 1 1 0 1 1 1 0 1 1 2 1 1 0 0 1 1 0 0 1 2 1 2 1 1 0 0 1 2 1 0 1 1 0 2 0 0 1 0 0 1 0 0 0 0 0 2 0 0 1 1 1 0 0 0 0 1 1 0 0 0 0 0 1 0 1 0 0 0 1 0 1 1 1 0 0 0 0 0 0 1 0 0 0 0 1 1 2 0 1 0 1 1 1 0 0 1 0 2 2 0 1 0 1 1 0 1 0 1 1 2 1 1 1 0 1 1 0 1 0 1 0 0 2 0 0 0 0 1 0 0 0 0 1 1 1 1 2 2 0 0 1 1 2 2 0 2 1 0 1 1 0 2 0 0 0 0 1 0 0 0 2 1 0 1 0 0 1 1 2 0 2 0 1 0 1 0 0 0 2 0 0 0 1 1 1 0 0 2 0 1 0 0 0 1 1 1 1 0 0 0 1 0 0 0 0 0 0 2 0 0 0 0 0 0 0 0 0 0 0 0
150 1 0 2 0 0 1 2 0 0 0 1 1 1 0 0 1 0 2 2 0 0 0 0 2 0 0 0 1 2 0 1 0 1 1 2 0 1 1 0 1 0 1 1 2 1 1 0 1 1 1 1 1 1 1 0 0 1 1 1 0 1 0 2 1 1 1 1 0 0 0 1 2 0 1 2 1 0 1 1 1 0 0 0 1 0 0 0 2 2 0 1 0 0 0 0 1 1 0 2 1 0 0 0 2 2 2 2 0 2 0 1 0 1 0 1 0 0 0 1 1 0 2 1 0 0 1 1 2 1 0 1 0 0 0 0 0 0 0 0 1 1 1 0 0 1 0 0 0 0 0 1 1 0 0 0 1 1 0 1 0 0 1 0 2 2 1 1 0 1 1 2 0 1 2 1 1 0 0 0 0 0 1 1 2 1 1 1 0 0 0 1 1 1 1 0 1 0 0 0 0 0 0 0 0 0 2 0 1 0 0 0 1 0 0 2 0 1 2 0 2 0 1 0 0 0 2 1 0 1 0 0 0 0 0 0 0 2 2 0 0 1 1 0 0 0 0 0 2 0 0 0 2 0 0 1 0 1 0 0 0 0 2 2 2 0 0 1 0 0 0 2 0 2 0 0 0 1 2 0 0 1 1 2 0 0 1 0 1 2 0 1 1 0 1 1 0 2 0 2 0 1 2 0 2 0 0 1 1 0 0 1 0 0 2 0 0 1 0 0 0 0 0 1 1 0 1 0 0 1 2 1 0 1 1 1 0 0 2 0 1 1 2 2 1 0 0 0 2 2 0 0 0 1 0 1 1 0 0 1 0 0 2 1 2 1 0 1 1 1 1 1 0 2 0 0 0 1 0 0 2 0 1 1 1 1 1 0 0 0 0 0 1 0 2 0 0 1 1 1 0 1 2 2 1 1 1 0 0 0 1 1 0 0 0 0 1 1 0 0 0 2 1 0 1 1 1 0 0 0 1 0 0 0 1 1 0 0 0 0 1 0 1 1 1 0 1 1 1 1 0 1 0 2 2 1 2 2 2 1 1 0 0 0 0 1 1 0 0 2 0 0 1 2 0 0 0 1 0 1 1 0 0 0 0 1 0 2 2 2 0 2 0 1 2 0 0 1 1 2 1 2 2 0 2 0 0 1 1 0 0 2 0 0 2 0 0 2 0 0 0 2 1 1 0 1 1 0 0 1 1 0 0 0 0 0 1 1 1 2 0 0 2 1 0 1 0 1 1 1 0 1 0 1 1 1 0 0 1 0 0 0 0 1 0 0 1 2 1 0 1 1 1 0 0 1 1 2 0 0 1 0 0 0 0 0 0 0 1 0 0 1 2 0 1 0 0 0 1 0 1 1 1 0 0 1 1 0 0 0 1 0 1 2 1 1 0 0 0 0 0 0 0 2 0 0 0 1 0 0 0 0 0 1 1 2 0 0 1 1 0 1 0 0 0 0 0 2 0 0 2 1 2 0 1 1 2 2 1 0 0 0 1 0 1 1 0 1 1 0 0 0 0 1 1 2 2 0 1 1 1 1 0 0 0 2 1 1 0 1 0 2 0 1 0 0 2 1 0 1 0 0 0 1 1 1 2 1 0 0 0 0 0 0 0 0 1 1 0 0 0 0 0 1 1 0 0 0 1 0 0 0 0 2 0 0 1 0 0 1 1 0 0 0 0 1 1 0 0 0 0 0 0 1 1 1 0 0 1 0 0 1 2 0 1 0 2 1 0 2 0 0 1 1 1 0 0 1 1 2 1 0 0 0 0 2 0 2 1 2 0 1 2 2 0 0 0 2 0 0 2 2 0 2 2 1 1 0 0 2 2 1 1 1 1 2 0 0 2 1 2 1 0 0 0 0 0 1 0 0 1 1 2 0 0 0 0 0 0 0 0 1 0 0 1 0 1 0 0 1 0 1 0 2 2 0 0 0 1 0 0 2 1 0 0 1 0 0 0 0 0 0 1 1 2 1 0 1 2 1 1 0 0 0 0 0 0 1 0 2 0 2 0 0 2 0 2 2 0 0 0 2 0 0 0 1 0 2 0 2 0 0 0 0 1 1 2 1 1 1 0 0 2 0 0 0 0 1 0 1 0 2 0 1 0 0 2 2 2 0 0 0 2 0 0 1 0 0 2 0 2 0 0 0 2 0 2 1 1 1 0 1 0 0 1 1 2 0 0 1 1 1 0 0 0 0 2 0 1 1 0 0 0 1 0 0 1 0 0 2 0 0 0 1 0 0 0 0 1 0 1 1
151 1 0 0 0 0 1 2 0 1 0 0 0 0 0 0 0 0 2 0 2 0 1 0 2 0 1 1 0 0 1 0 1 1 1 0 2 2 1 1 1 0 0 0 1 0 0 0 0 1 1 1 1 2 0 0 0 0 0 1 0 1 1 2 0 0 0 1 0 0 1 2 1 0 0 2 2 1 1 0 1 0 0 0 1 0 0 0 2 2 0 2 0 0 0 0 0 1 0 2 1 0 0 0 2 1 2 0 2 1 0 2 0 2 2 2 2 0 0 2 2 0 2 1 0 1 1 2 2 2 1 0 0 1 1 1 0 1 0 0 1 1 0 0 2 2 1 0 0 1 0 1 0 0 0 0 0 1 0 0 1 1 0 0 2 2 2 0 1 2 1 0 0 1 2 0 0 1 0 1 0 0 2 2 2 0 2 1 0 0 0 1 1 1 0 1 2 0 0 1 1 0 0 1 1 1 1 1 1 0 2 0 0 1 0 2 1 0 2 0 2 0 0 0 0 0 0 1 1 1 0 0 0 0 0 0 1 2 2 0 0 0 1 0 2 1 1 0 2 0 0 0 0 1 0 2 0 1 0 0 0 0 0 0 0 0 0 1 1 1 0 2 1 2 0 0 0 1 1 0 0 2 0 2 1 0 1 0 1 2 0 1 0 0 2 0 2 0 0 1 0 0 2 0 0 0 0 2 1 0 0 1 0 0 1 0 2 1 1 1 0 1 1 0 2 0 0 0 1 2 2 1 1 1 0 0 0 1 1 0 1 1 1 1 1 0 0 0 2 1 0 0 0 0 2 0 0 1 1 0 1 1 1 0 1 0 0 1 1 1 1 1 1 2 1 0 0 1 0 0 0 1 0 0 0 0 0 0 0 0 0 1 1 0 2 0 2 0 0 0 0 0 2 2 1 1 1 0 0 0 1 0 0 0 0 0 0 1 0 0 0 1 1 0 1 1 1 0 2 2 1 0 0 2 0 0 0 0 0 0 1 0 2 0 0 1 0 1 1 2 0 1 0 2 2 2 2 1 1 2 1 0 2 0 0 2 2 2 0 0 0 0 2 0 1 0 1 2 0 1 1 0 0 0 0 1 0 1 1 1 1 1 1 2 1 0 1 2 2 1 0 1 2 0 2 0 2 0 0 1 0 1 0 0 1 0 0 2 0 0 0 2 1 2 1 2 0 0 1 2 0 0 0 1 1 0 2 0 1 2 1 1 0 0 0 0 2 1 1 0 0 0 0 2 0 0 1 2 0 0 0 0 1 1 1 1 1 1 1 1 1 1 0 0 0 0 1 1 0 1 0 0 0 0 0 0 0 0 0 0 0 0 1 1 1 0 1 0 0 0 0 2 1 0 0 1 2 0 0 1 0 0 1 2 1 1 0 0 1 1 1 1 0 0 1 1 1 1 0 0 1 0 0 0 2 2 1 0 0 2 0 1 0 2 2 1 1 2 1 0 0 1 1 1 2 2 1 1 1 0 0 0 2 0 0 0 0 2 1 0 0 0 0 0 2 2 2 0 1 1 0 0 0 2 1 2 0 1 0 1 0 2 0 1 2 0 2 2 0 2 1 1 0 0 0 0 0 0 1 0 1 0 0 0 0 1 0 0 0 1 0 1 2 2 0 1 1 0 1 0 1 0 0 2 1 1 1 0 0 1 0 1 0 1 2 0 2 0 1 0 0 1 0 0 0 2 1 0 2 2 0 0 2 2 0 0 2 1 0 1 0 0 0 2 2 0 1 0 1 1 0 1 0 0 0 0 2 2 0 2 0 1 2 2 0 0 0 0 1 0 0 0 1 2 1 0 1 0 0 2 2 2 0 0 1 2 1 2 1 1 1 1 2 0 0 0 0 0 1 0 1 0 1 0 0 0 0 1 1 0 1 1 1 0 1 0 1 1 0 1 0 0 0 1 1 0 1 0 0 0 0 2 0 0 0 0 1 1 2 0 1 0 1 0 2 0 0 2 1 2 2 0 0 0 0 0 0 2 0 2 0 1 0 0 2 1 2 0 1 0 0 0 0 0 2 1 0 0 1 1 1 1 0 0 1 1 2 1 2 1 1 0 2 0 0 0 0 1 0 1 1 1 0 2 0 0 0 1 2 1 0 0 1 1 1 0 0 2 0 1 2 0 2 0 1 0 1 2 0 2 2 0 0 1 0 2 1 1 0 1 1 0 1 1 1 0 1 0 2 0 0 0 0 0 0 0 0 0 0 2 0 2 0 1 0 0 0 0 0 0 0 0
152 0 1 2 0 1 1 2 1 0 0 0 0 0 0 0 0 0 0 1 1 0 0 0 2 0 0 1 1 1 1 2 1 2 0 1 1 1 0 1 1 0 0 0 1 1 1 1 1 1 1 1 0 1 0 0 0 0 0 1 1 1 0 1 0 0 0 0 0 0 0 0 2 0 2 2 0 2 2 0 2 0 0 0 1 0 1 1 1 1 0 1 0 0 0 0 0 1 0 1 0 1 1 1 2 1 1 2 0 2 1 1 1 1 1 1 1 0 0 2 2 1 2 0 0 2 0 1 1 1 1 0 0 1 1 1 0 0 0 0 1 1 0 0 1 0 0 0 0 1 0 1 0 0 1 0 0 0 0 0 0 0 0 0 0 2 1 0 1 2 1 0 0 1 1 0 0 0 0 0 0 0 0 0 1 0 0 1 0 1 1 1 0 2 2 0 2 0 0 0 0 1 0 2 2 0 1 0 1 0 0 0 1 0 0 2 1 0 1 1 1 0 0 0 0 0 0 1 0 1 0 0 0 0 0 0 0 2 2 0 0 1 2 0 2 0 0 0 2 0 0 1 1 0 0 0 0 1 0 0 0 0 0 0 1 0 1 0 2 2 0 2 2 2 0 0 0 2 2 0 1 1 1 1 0 0 1 2 0 2 0 0 1 1 2 1 1 0 0 0 0 0 2 0 1 0 0 2 2 0 0 1 0 0 0 0 0 1 1 1 0 0 0 2 1 0 0 0 1 1 2 0 0 1 0 0 0 1 1 0 0 1 2 2 0 0 0 1 1 0 0 0 0 0 2 0 0 1 1 0 1 1 0 0 0 0 0 1 1 1 1 1 1 2 1 1 1 1 0 0 0 1 1 1 0 1 0 0 0 0 0 1 1 0 1 1 2 1 0 0 0 0 1 1 1 1 0 1 0 0 0 0 1 0 1 0 1 0 0 0 0 2 1 2 0 2 1 0 1 0 2 1 0 1 1 1 1 0 0 0 1 0 2 0 0 2 2 0 0 1 0 1 0 2 1 0 1 2 2 2 1 0 1 0 0 0 0 2 0 1 1 1 2 0 1 1 1 1 0 0 0 0 0 1 1 0 1 2 2 2 0 2 0 0 2 0 0 2 1 1 0 0 2 0 2 0 2 1 1 0 1 1 0 0 0 0 0 2 0 1 0 2 0 0 0 1 1 1 1 2 0 1 0 0 0 1 1 0 0 0 1 1 1 1 1 0 2 1 1 0 1 1 2 1 1 1 1 0 1 1 0 0 1 0 0 0 2 2 0 2 1 1 0 0 1 0 1 1 0 1 0 0 0 0 2 1 2 0 1 1 0 1 0 0 0 0 0 0 0 0 1 2 1 1 0 1 0 0 1 0 2 1 0 0 0 0 0 0 0 0 0 0 0 1 0 0 2 2 0 0 1 0 0 2 1 0 0 0 1 1 0 0 1 1 1 1 1 0 1 0 0 1 0 1 2 2 2 2 1 0 0 0 2 0 0 0 0 1 1 0 0 2 0 0 0 2 2 1 1 1 0 1 1 0 0 1 1 0 1 0 0 0 0 1 0 0 2 2 0 2 0 2 0 0 0 0 0 1 0 2 0 0 0 1 1 1 0 2 1 1 0 0 2 2 2 2 2 0 0 0 0 0 0 2 0 0 1 0 0 1 1 0 0 1 1 0 1 1 0 1 0 1 1 0 0 1 1 0 1 1 0 0 2 0 0 1 2 0 0 0 0 0 0 0 0 0 1 0 0 0 0 2 0 0 0 2 0 2 0 2 0 2 2 1 0 0 0 0 0 1 1 1 1 2 0 0 1 0 0 2 2 1 0 0 2 2 0 0 2 2 2 2 0 2 0 0 0 1 0 1 0 0 2 0 0 1 1 1 0 0 0 0 2 1 2 0 2 0 0 1 0 0 0 2 1 0 0 2 0 0 1 2 0 0 0 0 1 0 0 0 0 0 1 0 2 0 0 2 1 1 2 0 0 0 0 0 2 0 0 0 0 0 0 0 2 0 2 2 1 0 0 1 0 1 1 1 0 0 0 1 1 0 0 0 1 1 2 1 1 1 0 0 2 2 1 0 0 2 0 0 0 0 1 1 1 0 0 1 1 0 0 0 2 0 0 1 1 1 0 1 2 0 2 1 0 0 1 1 0 1 1 0 0 0 1 0 0 0 0 1 0 0 0 0 0 1 1 0 1 1 0 0 0 1 0 1 2 0 0 2 1 0 0 1 0 0 0 0 0 0 1 2
153 0 0 2 0 0 2 2 0 1 0 2 2 2 1 0 1 0 0 0 1 0 0 1 1 0 2 2 0 1 0 1 0 0 0 0 2 2 1 0 2 1 1 1 1 1 1 0 0 2 2 2 0 0 2 1 0 0 2 0 1 0 0 0 1 0 1 1 0 0 1 0 1 0 1 2 1 0 2 0 0 0 0 1 0 0 0 1 1 1 0 1 1 0 0 0 0 1 1 1 1 0 0 0 2 0 2 2 0 2 0 1 1 1 0 0 0 1 0 1 2 1 2 1 0 1 1 0 2 0 1 0 0 0 1 0 1 0 0 0 1 2 0 0 1 0 1 0 0 0 0 0 0 0 0 1 0 1 0 2 2 0 0 2 2 2 1 0 0 1 1 0 1 1 2 1 1 1 1 1 0 0 1 1 2 1 1 1 0 0 0 2 1 1 1 0 1 0 1 0 0 1 0 2 2 0 0 1 1 0 0 0 1 0 0 2 0 2 1 1 1 1 0 0 1 1 0 1 0 1 0 0 0 0 0 0 0 1 2 1 0 1 2 1 1 0 0 0 2 0 0 1 0 0 0 1 1 0 1 0 1 1 0 0 0 0 0 0 1 1 1 1 1 1 1 1 0 2 1 0 1 1 1 1 0 1 0 2 0 2 0 1 1 0 2 0 2 1 0 0 0 0 2 0 0 0 1 1 1 0 0 1 1 0 1 0 0 0 0 0 1 1 1 1 1 0 0 0 1 0 2 1 0 0 0 0 0 2 0 0 0 0 1 2 0 0 0 1 2 2 0 0 0 0 1 1 0 1 0 1 0 0 2 2 0 0 0 1 2 0 0 0 1 2 1 0 0 0 0 0 2 0 0 0 0 0 0 0 0 0 0 1 0 1 2 0 1 1 0 1 0 1 1 2 1 0 1 0 0 0 1 0 0 0 0 0 1 0 0 0 1 1 0 1 1 1 1 0 0 0 0 0 0 2 0 0 0 2 0 0 1 0 1 1 2 2 1 0 1 1 0 1 0 2 2 2 2 2 2 2 2 0 1 1 0 1 1 0 0 1 1 0 1 1 1 1 1 2 1 1 0 0 0 1 1 1 1 1 2 1 0 1 0 1 0 0 0 1 1 2 1 2 1 1 0 0 1 2 0 0 0 2 1 0 2 0 0 2 0 2 2 2 1 2 1 1 1 1 0 0 2 1 0 0 0 1 1 0 1 1 1 1 1 1 0 0 1 2 0 0 0 0 0 1 1 1 0 1 1 0 0 0 0 1 0 0 2 1 0 0 1 2 1 0 1 1 2 1 0 0 0 0 2 1 0 0 1 0 0 0 0 1 0 0 0 0 0 1 1 0 1 1 0 1 0 2 1 0 0 1 1 0 0 1 0 1 1 0 1 0 0 0 0 1 0 1 1 2 0 0 1 0 0 1 2 0 1 0 1 2 0 1 0 0 0 0 0 2 1 0 1 2 0 2 2 1 1 1 0 0 0 0 1 0 0 0 0 2 1 1 0 0 1 0 0 1 1 1 1 1 0 0 0 1 0 2 1 0 1 0 1 0 0 1 2 0 2 2 1 1 0 0 0 1 0 1 1 1 0 1 0 0 1 0 0 1 0 1 2 2 0 0 1 2 1 2 2 1 0 1 2 0 0 2 0 0 2 0 2 2 0 2 0 1 1 0 1 1 0 0 0 0 0 0 0 2 0 0 0 0 0 0 2 0 0 2 2 1 0 1 1 0 0 0 0 0 0 0 2 2 1 0 1 1 1 2 0 2 0 2 0 2 2 2 2 2 0 0 0 0 0 1 1 2 1 0 1 0 1 2 1 0 1 1 0 2 0 1 1 0 0 1 0 1 0 0 0 1 1 0 1 0 2 1 0 1 0 2 2 0 1 1 1 0 1 1 1 0 0 0 0 0 0 2 2 0 1 0 1 0 0 1 0 0 0 0 1 0 1 0 1 0 0 1 2 1 0 2 1 1 1 1 1 0 0 0 1 1 1 1 1 2 1 0 2 0 2 2 0 0 0 2 0 0 1 1 1 1 1 1 0 0 0 0 1 1 2 1 1 1 0 0 0 1 0 1 2 1 0 0 1 1 0 1 0 0 0 1 1 0 0 0 1 0 0 0 0 0 1 0 1 0 1 0 1 0 1 0 0 1 1 1 0 0 2 2 2 0 1 1 0 0 0 0 0 0 0 1 1 0 0 0 0 1 0 0 1 0 0 1 0 1 0 1 1 0 0 1 2 0 1 2
154 0 0 1 1 1 1 1 0 1 0 1 0 0 0 0 0 0 0 1 0 1 0 0 2 0 0 2 0 0 2 1 0 1 0 1 1 0 0 0 1 0 0 0 1 0 1 0 1 0 0 1 0 0 2 1 1 0 2 0 2 0 0 1 1 0 0 0 0 0 1 2 2 0 2 2 0 2 2 0 2 0 1 1 2 0 0 0 2 2 0 0 0 0 0 0 0 0 0 2 2 0 1 1 2 0 2 2 0 2 0 2 1 2 1 2 1 0 1 1 1 0 2 1 0 0 1 1 1 1 1 0 1 1 0 0 0 1 0 1 1 2 0 0 1 2 1 0 0 0 0 2 1 0 0 1 0 1 1 1 0 0 0 1 1 2 0 1 0 2 2 0 1 1 1 0 0 1 0 0 1 1 0 0 1 1 0 1 0 0 0 1 0 2 2 0 1 0 0 1 1 1 0 1 1 0 1 0 1 1 1 0 0 1 0 2 0 0 1 1 1 1 0 0 0 1 0 0 0 0 1 1 1 2 2 2 0 1 1 1 0 0 2 0 2 0 0 0 2 0 0 1 1 0 0 1 0 2 0 0 0 0 0 0 0 0 1 1 1 1 0 2 1 2 0 0 0 1 2 0 0 0 0 2 0 1 0 0 1 2 0 1 0 0 1 1 2 1 0 2 0 0 2 0 0 0 0 2 1 0 0 0 0 0 0 0 0 0 1 1 1 1 0 2 2 0 1 0 1 1 2 1 0 0 0 0 0 0 2 2 1 1 2 2 1 1 0 1 2 1 1 1 0 1 0 1 1 1 0 1 0 0 1 1 1 0 0 2 2 0 0 0 0 2 0 0 0 0 0 0 1 1 0 0 0 1 1 0 0 0 1 1 0 1 2 1 1 1 0 1 0 1 1 2 2 1 0 1 0 0 0 0 1 1 1 0 0 0 0 1 0 1 0 2 0 1 0 0 1 0 1 0 0 1 0 0 1 0 0 0 2 0 2 1 1 2 1 0 0 1 0 1 0 1 0 0 0 0 0 0 0 0 1 0 0 1 1 2 0 0 1 0 2 0 2 0 1 2 0 2 0 0 0 2 1 1 1 0 0 0 2 0 0 1 0 0 1 2 1 1 1 1 2 0 2 0 0 1 0 1 0 1 1 0 2 0 0 2 0 2 1 2 0 1 0 1 1 0 1 1 1 0 0 1 1 0 2 0 0 1 0 0 1 1 1 1 1 1 1 0 1 1 0 2 0 1 0 1 0 1 0 0 1 0 0 0 1 1 0 1 0 0 1 0 0 1 2 1 0 1 0 0 0 1 1 2 2 0 1 0 0 0 2 0 1 0 0 1 1 0 2 1 0 1 0 2 1 1 0 2 1 0 1 1 1 1 0 0 1 0 0 0 0 0 0 0 1 0 0 0 0 0 1 2 2 1 0 2 1 1 0 1 0 1 2 2 2 2 1 0 0 2 1 0 1 1 2 2 1 1 0 0 0 0 0 0 0 2 0 1 0 1 1 0 0 1 1 0 0 0 0 1 0 1 0 1 1 0 0 1 0 1 0 0 1 0 2 2 0 1 0 1 0 0 2 0 0 2 0 1 0 1 0 1 1 0 0 1 0 0 0 0 1 1 1 0 0 0 0 0 0 0 0 2 1 1 0 0 1 1 0 1 0 0 0 1 1 0 0 0 0 0 0 0 0 2 0 0 1 0 0 1 1 1 0 0 1 1 1 2 0 0 0 0 0 1 1 0 0 1 0 1 0 0 1 2 0 1 1 1 1 1 2 1 0 0 0 1 0 0 1 1 2 1 0 0 1 0 0 2 2 0 0 0 0 1 1 0 2 2 2 2 1 1 0 0 0 1 0 0 0 0 2 0 0 0 0 0 1 1 0 1 0 0 0 0 0 0 0 0 0 0 0 2 2 0 0 0 0 0 0 1 1 0 0 1 0 0 1 0 0 0 1 0 1 1 0 1 2 2 2 0 0 0 0 0 1 0 0 2 0 1 2 0 2 0 2 2 0 0 0 2 0 0 2 1 0 0 0 2 0 0 0 0 2 1 1 0 1 1 0 0 2 2 0 0 0 0 1 0 1 1 0 2 0 0 0 0 1 0 0 0 2 2 1 2 0 1 0 2 2 0 1 0 2 0 2 1 0 2 1 1 1 0 1 1 1 0 1 2 0 1 0 0 1 1 1 0 1 0 0 0 0 1 0 0 1 0 1 2 1 2 0 0 0 0 0 0 1 0 0 0
155 1 0 0 0 0 0 2 1 1 0 0 1 2 0 1 0 0 1 0 2 0 0 0 2 0 2 1 0 1 1 0 1 1 1 1 1 1 0 1 1 0 1 1 2 1 1 0 1 0 0 0 0 0 2 0 0 0 1 2 0 0 0 1 0 1 0 2 0 0 0 2 2 0 2 2 0 2 2 0 2 0 0 0 2 0 0 1 1 1 0 0 2 1 0 0 1 0 0 0 2 0 0 0 2 0 2 1 1 1 0 2 1 1 1 1 1 1 0 1 2 0 1 1 0 2 0 2 2 2 0 2 0 0 1 0 0 0 0 0 1 1 0 0 1 0 0 0 0 0 0 1 1 2 1 0 0 1 1 0 0 0 1 0 0 1 0 1 1 1 0 1 2 2 2 2 1 1 1 1 0 0 1 1 2 1 1 2 0 2 2 2 0 1 1 0 1 0 0 0 0 0 0 2 2 0 1 0 1 0 0 0 0 0 0 2 1 1 1 2 0 1 0 0 0 0 1 2 0 2 0 0 0 1 1 1 0 2 2 0 0 0 1 0 2 0 0 0 2 0 0 0 2 0 0 2 1 1 0 0 0 0 0 0 1 0 0 0 2 2 0 1 1 2 0 1 1 2 2 0 1 1 0 0 2 0 1 1 0 2 0 0 0 0 1 0 2 1 0 0 1 0 1 0 1 0 0 2 0 0 0 2 0 1 2 0 1 0 0 0 1 1 2 0 2 0 2 0 0 1 2 1 1 1 1 1 0 1 1 0 0 0 2 2 0 0 0 0 2 1 0 0 1 0 1 0 1 1 0 2 0 0 2 2 1 0 0 2 2 0 0 0 0 2 1 0 0 2 0 0 0 0 1 1 0 1 1 0 0 0 0 0 0 0 1 1 1 1 0 1 0 1 0 2 2 0 1 1 0 0 0 1 0 0 0 0 0 1 0 0 0 1 0 0 1 2 0 0 0 0 0 0 0 1 1 1 0 0 0 0 1 0 1 1 1 1 1 0 0 0 0 2 0 0 0 0 0 1 1 0 0 0 1 1 0 2 2 1 0 0 0 0 1 1 2 0 2 2 0 1 1 0 0 2 2 0 2 2 2 1 0 2 0 1 0 0 0 1 1 1 1 1 2 0 2 0 0 1 0 1 0 1 0 0 1 0 0 2 0 2 2 2 0 2 1 2 0 1 0 0 2 1 0 0 1 0 1 2 0 1 1 1 2 1 1 1 2 1 1 0 1 1 1 2 0 1 0 1 0 0 0 1 0 0 0 0 0 1 0 0 0 0 1 0 0 1 1 2 0 1 0 0 0 0 0 0 0 1 1 0 0 2 1 0 0 0 0 0 0 0 0 2 2 0 0 0 0 1 0 1 0 0 0 2 0 0 1 0 0 0 0 0 0 1 0 0 1 1 0 0 1 0 0 2 1 1 0 0 1 1 2 0 0 1 2 2 2 1 1 0 0 1 0 1 1 2 2 1 1 0 0 0 0 0 0 0 0 2 0 2 2 0 1 0 0 2 2 0 1 1 0 2 0 2 1 2 1 1 1 0 1 0 0 1 0 0 2 2 0 2 1 0 0 0 1 0 1 2 0 0 1 1 0 0 0 1 0 1 1 1 0 0 1 2 2 2 2 0 0 0 0 0 0 1 1 0 1 0 0 1 0 1 0 0 0 1 1 0 0 0 0 0 0 0 0 0 0 0 1 0 0 1 0 0 0 1 2 2 1 2 0 0 2 0 0 0 1 1 1 2 0 0 1 1 1 2 0 2 0 2 0 2 2 1 1 1 0 0 0 0 0 1 0 2 1 1 1 1 0 1 1 0 1 1 1 2 0 0 2 1 1 2 2 1 0 0 0 1 0 0 0 0 2 0 0 0 0 1 1 0 0 0 0 0 0 0 0 0 0 0 0 1 0 2 1 1 1 0 0 0 0 2 0 0 1 0 1 0 1 0 1 0 0 0 2 1 0 0 0 1 2 0 0 0 1 1 0 1 0 2 0 1 0 0 1 0 1 2 0 1 0 0 0 0 2 1 1 0 1 1 0 0 0 0 1 2 2 1 2 1 1 0 1 1 2 1 1 1 0 1 0 2 0 1 0 0 0 1 1 1 0 0 2 0 0 0 0 0 1 0 1 0 2 1 0 0 1 0 0 1 1 1 0 0 1 1 1 0 0 0 1 0 0 0 0 0 1 2 0 0 0 0 0 0 0 0 0 0 0 1 0 0 1 2 1 0 0 0 0 0 0 1
156 0 0 1 0 0 2 2 0 2 0 0 0 1 0 1 0 0 0 0 1 0 0 1 1 0 2 2 0 0 1 1 1 2 1 1 0 1 0 0 2 0 0 0 1 0 0 1 1 0 0 0 0 0 2 1 0 0 2 0 0 1 0 2 0 1 0 1 0 0 0 1 2 0 0 1 1 1 2 1 1 0 0 0 1 0 0 0 2 2 0 2 1 1 1 1 1 1 0 1 1 0 1 1 2 0 2 1 1 1 0 0 1 1 1 1 1 1 0 1 2 0 1 2 1 0 1 1 1 1 0 0 0 0 0 0 0 0 0 0 2 1 0 0 1 1 0 0 0 0 0 1 1 0 0 1 2 0 1 2 2 2 0 2 1 2 2 1 0 1 1 0 1 2 2 2 1 1 1 1 0 0 1 1 2 1 1 0 0 0 0 2 0 1 2 0 1 1 0 1 1 0 0 0 0 0 2 0 1 0 0 0 0 0 0 2 1 0 0 1 1 0 1 0 0 0 1 2 0 2 0 0 0 0 0 0 0 2 2 0 0 1 1 0 2 1 1 0 2 0 0 1 1 0 0 2 2 2 0 0 0 0 0 0 1 1 0 0 2 2 0 2 1 1 1 0 1 0 0 0 0 2 0 2 0 1 0 1 1 2 0 1 1 0 1 0 1 1 0 2 0 0 2 0 1 0 2 2 0 0 0 2 0 0 1 0 1 1 0 0 1 1 1 2 0 0 0 0 1 0 1 1 0 1 0 0 0 1 1 0 1 1 2 2 0 0 1 0 1 0 0 0 0 0 0 2 0 0 1 0 1 1 2 0 2 1 0 1 2 0 0 0 0 2 0 0 0 0 0 0 0 1 2 1 0 0 0 1 1 1 1 1 0 1 2 0 1 0 0 0 0 0 1 2 2 1 0 0 0 0 1 1 1 0 1 0 1 1 0 0 0 1 0 0 2 1 0 0 0 0 1 1 1 1 1 1 0 1 0 1 0 0 1 0 0 2 2 1 0 1 0 1 0 0 0 0 0 1 1 2 1 0 0 2 0 2 2 1 0 1 0 0 2 0 0 1 0 2 0 1 1 0 0 2 1 0 1 1 1 0 1 0 1 1 1 0 1 2 1 0 0 1 1 1 1 0 1 0 1 0 2 0 0 1 0 0 1 1 0 2 2 1 2 2 2 2 0 0 1 1 1 0 0 0 0 1 2 1 1 2 1 2 0 0 0 0 1 1 1 0 1 1 1 2 1 1 0 0 0 2 0 0 0 1 0 0 2 2 1 0 1 1 2 0 0 2 2 1 0 1 0 1 0 0 1 1 1 0 0 0 0 0 0 1 2 0 0 0 0 0 0 2 1 0 0 2 0 1 0 1 0 0 0 1 0 1 0 0 0 0 0 0 0 0 0 0 0 0 0 0 2 0 0 1 2 1 0 1 0 2 0 0 0 1 2 1 1 0 0 0 2 1 2 1 2 1 1 2 1 0 0 0 1 0 0 0 0 2 1 1 0 0 0 0 0 2 2 1 1 1 0 0 0 1 1 1 0 1 0 0 0 1 0 2 1 0 2 2 0 1 1 0 0 1 1 0 1 0 0 1 1 1 0 0 0 1 0 2 1 1 0 0 0 2 0 0 2 0 1 0 1 0 0 2 0 1 1 0 2 2 0 2 0 1 1 1 2 0 0 0 0 0 0 0 0 2 1 0 1 0 0 0 2 0 1 0 2 1 0 2 0 2 0 1 1 0 0 0 0 1 0 1 1 1 1 2 0 1 0 1 1 2 1 1 0 0 1 1 0 0 1 1 0 1 2 2 1 0 1 2 1 1 0 0 2 2 0 0 2 1 1 2 2 1 0 0 0 1 0 0 1 1 1 1 0 1 0 1 1 0 0 0 1 0 1 1 0 0 0 1 0 0 0 2 1 0 1 1 0 1 0 2 0 0 0 0 1 2 2 0 0 1 2 0 2 0 0 1 1 0 1 0 0 0 0 0 0 0 0 1 0 1 1 0 1 1 0 1 1 0 0 1 0 1 2 1 1 2 1 0 1 1 0 0 1 1 2 1 1 1 0 0 2 1 0 0 2 1 0 0 0 1 0 2 0 0 0 1 2 0 1 0 2 1 1 0 0 1 0 1 2 0 1 0 1 0 1 0 0 1 1 1 0 0 1 1 2 0 0 0 0 0 0 0 0 1 1 0 2 0 0 0 0 0 0 0 0 0 0 1 0 1 0 1 0 0 0 0 0 0 2 2
157 1 0 0 0 1 1 2 1 0 0 0 1 1 0 1 0 0 0 0 1 0 0 0 2 0 0 0 1 1 1 1 0 1 0 1 1 1 0 0 1 1 0 0 1 0 1 0 2 0 0 0 0 1 1 1 0 0 1 0 1 1 0 2 0 1 1 2 0 0 0 2 2 0 1 1 0 0 2 2 0 0 0 0 2 0 0 0 1 1 0 0 1 1 0 0 0 0 0 1 1 0 0 0 2 2 0 1 1 1 0 2 0 1 0 2 0 2 0 0 2 0 1 2 0 1 0 2 2 2 2 0 0 0 0 0 0 0 0 1 0 2 0 0 1 1 0 0 0 1 0 1 0 0 0 0 0 2 0 0 0 0 0 1 2 2 1 1 0 1 1 0 1 0 0 1 0 1 1 1 0 1 1 1 1 0 1 2 0 1 1 2 2 0 0 2 2 0 0 1 1 1 0 2 1 1 1 0 2 1 1 0 0 2 0 2 1 1 2 0 2 1 0 0 0 0 0 1 0 1 0 0 1 1 1 0 1 2 2 0 0 1 2 0 2 0 0 0 2 0 0 1 1 0 0 1 0 1 0 0 0 0 0 0 0 0 0 0 2 1 0 0 0 1 0 1 1 1 1 0 0 2 0 2 1 0 1 1 0 1 1 0 0 1 2 1 0 0 0 1 0 0 2 0 1 0 0 0 1 0 0 1 0 0 1 0 0 0 1 1 1 1 2 0 1 0 0 0 0 1 1 1 0 1 0 0 0 2 0 0 0 2 2 0 0 0 0 2 2 2 0 0 0 1 1 0 1 2 1 1 1 1 2 0 2 1 0 0 1 1 1 1 1 2 0 1 0 1 0 0 0 1 2 2 0 0 0 0 0 0 0 0 1 1 2 1 1 0 0 0 0 0 0 2 2 0 0 1 0 0 0 0 0 0 1 1 0 0 0 1 0 1 1 0 0 2 1 0 0 0 1 0 1 1 1 1 0 0 0 0 0 0 1 1 1 2 1 0 1 1 0 0 0 2 1 1 1 2 1 1 1 0 1 1 0 2 2 2 0 0 0 0 1 1 0 0 0 1 0 0 0 0 0 1 1 1 1 1 2 2 0 1 0 1 2 0 0 1 1 2 1 2 0 2 0 0 1 1 0 0 0 2 1 0 1 1 0 2 0 1 1 2 1 2 1 2 0 1 0 0 2 1 0 0 0 0 1 0 0 1 0 2 2 2 2 1 1 1 1 0 1 1 0 1 1 1 1 0 1 1 1 0 1 0 0 0 2 0 0 0 0 0 0 0 1 0 2 2 0 0 0 0 0 0 2 1 1 0 1 1 0 1 0 0 0 0 0 0 0 0 0 2 0 0 0 2 1 0 1 0 0 0 1 1 1 1 0 0 0 0 0 0 0 0 0 0 0 1 0 0 2 0 1 2 2 2 0 0 2 2 1 1 0 2 2 0 1 1 1 0 0 0 1 1 2 1 1 2 1 1 1 1 1 0 0 0 0 1 1 0 0 2 0 1 1 1 2 0 1 1 0 1 0 1 1 1 0 0 0 1 0 2 0 1 0 0 0 2 0 1 0 0 0 0 1 0 1 2 0 0 1 1 1 0 0 1 2 1 2 1 0 0 1 2 1 2 2 0 1 0 2 1 0 2 0 1 1 1 0 2 1 0 0 0 0 1 1 0 0 1 1 1 0 1 1 1 1 0 0 0 0 0 1 0 0 2 2 1 0 1 1 0 0 0 0 0 0 0 2 2 1 0 2 2 2 2 0 1 1 1 1 1 2 1 1 1 0 0 0 1 1 1 1 2 1 0 1 0 0 2 2 0 1 1 1 2 0 1 2 1 0 1 2 1 0 0 0 1 0 0 1 1 2 0 0 2 2 0 1 0 0 1 0 0 0 0 0 0 0 0 1 0 0 2 1 0 1 0 0 1 0 2 1 0 0 1 1 0 1 0 1 0 2 1 1 0 0 1 1 1 2 0 0 0 0 0 0 1 1 1 1 2 1 2 2 1 2 2 0 1 0 1 1 0 2 1 0 0 0 1 0 0 0 0 2 1 1 1 1 1 0 0 2 0 0 0 0 2 1 1 1 2 0 2 0 0 0 1 1 0 0 0 2 1 0 1 1 0 0 0 2 0 1 0 1 0 1 0 0 0 1 0 0 0 0 2 2 1 0 0 1 0 1 0 0 0 1 0 2 0 0 0 0 1 0 0 1 0 0 2 0 0 0 1 1 0 0 0 0 0 0 1
158 0 0 0 0 0 0 2 1 0 0 0 0 0 0 0 0 0 0 1 0 1 0 0 2 0 1 1 1 1 1 1 0 1 0 1 1 2 1 1 0 0 1 1 2 1 0 0 2 0 0 0 0 0 2 2 1 0 0 0 1 1 0 2 1 1 1 2 0 0 0 2 1 0 1 2 1 1 1 0 2 0 1 1 2 0 0 0 1 2 0 1 0 0 0 0 1 0 0 1 1 0 1 1 2 0 2 0 2 0 0 1 1 2 1 2 1 0 1 1 1 1 2 1 0 1 1 2 2 2 0 0 0 0 0 0 0 0 0 0 2 1 0 0 0 0 0 0 0 1 0 2 0 0 0 0 1 1 0 1 0 1 0 1 1 2 1 1 1 1 0 1 0 2 1 0 0 1 1 1 0 1 1 1 1 0 1 2 1 0 0 2 0 2 2 0 1 0 0 1 1 0 0 1 1 0 1 0 1 0 1 0 0 0 0 2 0 1 2 0 2 1 0 0 1 1 0 2 0 2 0 0 0 0 0 0 0 2 2 0 0 0 2 0 1 0 0 0 1 1 1 0 2 0 0 1 0 2 1 0 0 0 0 0 2 0 1 1 0 1 0 1 0 1 0 0 0 2 1 0 0 1 0 1 1 1 1 2 0 2 0 0 0 0 2 0 1 0 1 1 0 0 2 0 0 0 0 2 1 0 0 1 0 0 1 0 0 2 0 0 0 0 2 1 1 0 1 0 0 1 2 2 0 1 0 0 0 2 0 2 1 1 2 2 1 0 2 0 2 2 0 0 0 1 0 1 1 1 1 0 1 1 2 1 2 2 0 1 2 0 0 0 0 2 0 0 0 1 1 0 1 0 0 0 1 0 0 0 0 0 0 1 0 0 2 0 1 0 0 0 0 1 0 2 2 0 0 1 0 0 1 0 1 1 1 0 0 0 0 0 0 0 0 1 0 1 1 0 1 0 0 0 0 2 0 1 0 2 0 0 1 0 1 1 1 1 1 1 1 1 0 0 0 0 0 0 0 0 1 1 0 0 0 1 0 1 1 2 0 1 1 1 1 1 0 1 0 2 1 0 1 0 1 1 0 0 0 0 1 0 1 1 0 0 1 0 0 1 1 2 1 2 1 1 1 0 1 1 0 2 0 1 0 0 1 0 0 2 0 0 0 2 0 2 0 2 0 0 1 1 1 0 0 1 0 0 1 0 1 1 1 1 1 1 1 0 1 0 2 0 1 1 1 1 1 1 0 1 0 0 0 0 1 0 1 1 1 2 1 0 0 0 1 0 0 1 1 1 0 1 0 0 1 2 0 0 1 0 0 0 0 1 0 0 0 0 0 0 0 0 0 1 0 0 1 2 0 1 0 2 0 0 1 1 1 1 1 0 1 0 0 0 0 0 0 0 1 2 0 0 1 0 0 0 1 0 1 1 0 1 2 0 0 1 1 0 1 0 1 1 0 1 1 0 1 1 2 2 2 0 0 0 1 1 1 1 0 2 0 0 0 1 1 0 0 2 0 0 1 1 1 0 0 0 0 2 1 1 0 0 1 0 0 1 0 0 0 1 0 1 1 0 0 1 1 1 1 2 0 0 1 1 1 1 1 1 0 2 1 1 0 0 0 2 1 0 0 1 1 0 1 1 0 2 0 0 0 0 1 2 1 1 0 0 0 0 0 0 0 1 2 2 0 0 0 2 0 0 1 0 0 0 2 1 0 1 2 1 0 2 0 2 0 1 1 0 1 0 0 1 0 1 1 1 1 2 0 2 0 2 0 2 2 2 1 0 0 0 0 0 0 1 1 2 1 0 2 0 0 1 1 0 0 0 0 2 2 1 1 1 1 1 1 0 0 0 0 1 0 1 0 0 2 0 0 2 2 0 2 0 1 1 1 0 1 0 1 0 0 0 0 0 0 1 1 0 1 0 0 0 0 1 1 0 0 2 1 2 1 0 0 0 1 1 2 1 0 1 1 1 2 0 0 0 0 0 0 0 0 1 0 1 0 0 1 0 1 2 0 0 0 2 0 0 2 1 1 0 1 0 1 0 0 0 1 1 2 1 2 1 0 1 0 1 1 1 0 1 0 0 1 1 0 1 0 0 0 0 0 1 0 0 2 0 0 1 0 1 1 0 2 0 2 0 1 0 1 1 1 1 0 0 0 0 2 0 0 0 0 0 0 0 0 0 1 0 2 1 1 0 0 0 0 1 0 0 2 0 0 1 0 0 0 2 0 0 0 0 1 0 0 0
159 1 0 0 0 0 1 2 0 0 0 1 0 1 0 1 0 0 1 0 2 0 0 1 1 1 0 1 2 2 0 2 0 1 0 0 2 2 1 1 0 0 0 0 2 0 1 0 1 1 1 1 0 0 2 0 0 0 0 0 0 2 0 2 1 1 1 1 0 0 0 1 2 0 1 1 0 2 2 0 0 0 0 1 0 0 0 0 2 2 0 1 1 1 1 1 0 1 1 1 1 0 1 1 2 0 2 1 1 1 0 2 1 1 1 1 1 0 0 2 2 0 1 1 1 0 0 1 2 1 0 1 0 1 0 0 0 1 0 1 1 2 2 0 2 2 1 0 0 1 0 2 1 0 0 0 0 1 1 1 0 0 1 1 0 1 1 1 1 1 0 1 0 2 0 1 0 0 0 0 0 0 1 2 1 0 1 0 0 0 0 0 0 0 0 0 0 0 0 0 0 1 1 2 2 0 0 0 0 0 1 0 1 0 0 2 2 1 1 0 2 1 1 0 0 0 2 1 0 1 0 0 0 0 0 0 0 2 2 0 0 0 1 1 2 0 0 0 2 0 0 0 1 0 0 2 1 2 0 1 1 1 0 0 1 0 0 0 0 0 0 1 1 1 0 0 0 2 2 0 0 2 0 0 2 0 1 2 0 2 0 0 1 0 2 0 1 0 0 0 0 0 2 0 2 0 0 2 0 0 0 2 0 0 1 0 0 0 1 1 0 0 0 2 1 0 1 2 0 2 2 1 1 2 1 1 0 1 1 1 2 1 1 2 0 0 0 1 1 1 0 0 1 0 0 1 0 2 0 0 0 0 0 0 0 1 0 0 1 1 1 1 0 2 1 1 0 1 0 1 0 0 1 1 0 1 2 1 1 0 0 0 2 1 2 0 2 1 1 1 0 2 1 2 2 1 0 1 0 0 0 0 1 0 1 0 0 0 0 0 0 1 0 0 1 2 1 0 1 0 1 0 0 2 0 0 1 2 0 1 2 0 2 0 0 1 2 1 1 1 0 0 0 2 1 0 1 2 2 2 1 0 1 0 0 1 1 1 0 1 1 1 1 1 2 0 1 1 0 1 1 0 0 2 2 0 2 1 2 1 0 1 0 1 1 0 1 2 2 2 0 2 1 1 1 0 2 0 0 1 0 2 0 0 0 0 0 1 0 2 1 1 0 2 1 2 0 0 1 2 0 0 0 0 0 0 2 1 1 2 1 1 1 1 1 0 1 1 1 0 1 1 1 2 0 1 0 0 1 0 0 0 0 0 0 0 1 1 1 0 1 1 0 0 1 0 1 0 0 0 0 0 0 0 1 0 0 0 1 0 1 1 1 0 0 0 0 1 1 0 1 1 0 1 0 2 1 0 0 0 0 0 1 1 1 1 0 0 0 0 0 0 0 0 0 0 1 0 0 0 1 0 0 0 2 0 1 0 1 2 1 1 0 1 2 1 1 1 1 0 1 1 1 1 1 2 0 2 0 1 1 0 1 0 0 0 1 1 1 1 1 1 2 0 0 1 1 0 1 1 0 0 0 2 1 2 2 0 1 0 0 1 0 1 0 1 1 2 0 2 0 0 0 0 2 0 1 1 1 1 0 0 0 0 1 0 0 1 1 1 0 0 0 1 0 0 0 0 1 0 1 1 0 2 0 0 1 0 0 1 1 0 0 0 0 0 0 0 0 0 0 0 2 1 1 2 0 0 2 2 0 0 1 1 0 0 2 2 0 0 0 0 1 1 1 0 0 1 1 2 0 0 0 0 1 2 0 2 0 2 0 2 1 1 0 0 1 0 0 0 1 2 1 2 1 1 0 1 0 1 1 0 1 1 1 2 0 0 0 0 0 0 1 0 1 0 0 1 0 0 1 1 2 0 0 0 0 0 0 0 0 0 1 0 1 0 0 1 0 0 0 1 0 2 2 0 0 0 1 1 0 1 0 0 1 2 0 0 0 0 0 0 2 0 2 1 1 1 1 1 1 1 0 0 0 0 1 0 0 1 0 1 1 0 2 0 2 2 0 0 0 2 0 0 1 1 1 0 1 1 0 0 0 0 0 1 1 2 2 2 0 1 2 1 1 1 0 1 0 0 0 1 0 1 0 0 0 1 1 1 0 0 1 1 1 1 0 1 0 1 2 0 2 0 2 0 2 1 0 2 1 1 1 0 1 1 0 0 0 0 1 0 0 0 0 0 2 1 0 0 0 0 0 0 0 0 0 0 0 2 0 0 0 1 0 0 0 0 1 0 1 1
160 1 1 0 0 0 1 2 0 0 0 0 0 1 0 1 0 0 1 0 2 0 0 1 1 0 1 2 0 0 2 0 1 2 0 1 1 2 0 2 0 1 1 1 2 0 0 0 0 0 0 1 1 1 1 0 0 0 1 0 1 1 0 1 0 1 1 0 1 1 0 0 1 0 1 2 1 1 2 0 1 0 1 1 1 0 0 0 2 2 0 0 1 0 0 0 1 2 0 2 0 0 0 0 2 0 2 2 0 2 1 1 1 2 1 2 1 0 1 1 1 1 2 1 0 1 1 1 1 1 1 0 0 1 1 1 0 0 0 2 1 2 0 0 2 2 0 0 0 0 0 1 0 0 0 0 0 0 1 1 1 1 1 0 0 1 1 1 0 1 1 0 0 1 1 0 0 1 1 1 0 0 1 1 1 0 1 1 0 0 0 1 0 1 1 0 2 0 0 0 0 1 0 2 2 0 1 0 1 0 0 0 1 0 0 2 1 1 1 0 2 2 1 0 0 0 2 2 0 2 0 0 0 0 0 0 0 2 2 0 0 0 1 0 2 0 0 0 2 0 0 0 1 0 0 0 2 1 1 0 0 0 1 1 2 0 0 0 1 0 0 1 2 2 0 1 1 1 2 0 1 0 0 1 0 1 1 1 1 2 0 1 1 0 1 0 0 0 0 1 0 0 2 0 1 0 0 2 1 0 0 1 0 1 0 0 0 0 1 1 1 1 0 1 1 0 1 0 2 0 2 2 0 1 0 0 0 1 1 0 0 1 1 1 0 1 1 1 2 2 0 0 0 1 1 0 1 0 0 0 0 0 2 1 2 0 0 1 2 0 0 0 0 2 0 0 0 0 0 0 1 0 0 0 0 1 1 0 0 0 0 0 1 0 2 0 1 0 0 0 0 0 1 1 0 0 1 1 0 0 0 0 1 0 1 0 0 0 0 0 0 2 0 1 1 2 0 0 1 0 1 0 0 1 1 1 1 0 0 0 1 0 1 1 0 2 1 0 0 1 0 1 0 1 0 0 0 0 1 1 0 0 0 1 0 1 1 2 0 0 1 1 2 0 1 1 1 1 0 0 2 1 0 1 0 1 0 0 1 0 1 1 0 1 0 0 0 2 1 1 0 0 1 1 1 0 1 0 0 1 0 2 0 0 2 0 0 2 0 1 1 2 1 1 0 1 1 1 0 2 0 1 0 1 0 1 2 0 0 0 0 1 2 2 0 2 0 1 1 0 0 0 1 2 0 1 0 0 1 0 0 0 0 2 0 0 2 1 0 1 0 0 0 0 0 0 1 2 0 1 1 0 1 1 0 0 1 1 1 0 0 1 1 0 1 0 0 0 0 0 0 2 2 0 0 0 0 2 0 2 1 0 2 2 2 2 1 0 0 0 0 0 0 1 0 1 1 1 0 0 1 1 0 1 2 0 0 0 1 1 0 2 0 1 1 1 1 1 2 0 0 1 0 1 1 2 1 2 1 0 0 0 2 1 1 1 0 2 0 1 1 0 0 0 2 2 2 1 1 1 0 0 0 2 1 2 0 1 0 0 0 0 0 0 0 0 0 1 0 1 0 1 0 0 1 0 1 1 0 0 0 0 0 1 0 1 0 1 1 1 0 0 1 2 0 0 1 0 1 0 0 0 0 2 1 1 2 0 0 2 1 1 0 0 0 0 0 0 0 0 0 0 0 0 0 0 0 1 2 1 0 1 1 0 0 0 2 2 0 2 1 0 1 0 0 0 0 0 0 0 0 2 0 0 0 0 2 1 0 1 0 1 1 1 0 0 0 0 0 0 0 1 1 2 0 0 1 0 1 2 1 1 1 1 1 2 0 0 2 1 0 2 1 1 0 0 0 2 0 0 0 0 2 0 0 1 1 0 0 0 0 0 1 0 1 1 0 0 0 0 1 0 0 2 2 0 0 0 1 0 0 2 0 0 1 1 1 0 1 0 0 0 2 1 2 2 1 1 1 1 1 1 1 0 1 1 1 0 0 0 0 0 0 0 2 0 2 2 0 0 0 2 0 1 2 1 0 1 0 2 0 0 0 0 2 1 1 0 1 0 0 1 2 1 0 1 2 2 2 0 1 1 0 2 0 0 0 1 2 0 0 0 2 2 2 0 1 1 1 0 2 0 2 0 2 1 2 1 0 2 1 1 0 0 0 1 2 0 0 0 0 0 1 1 0 1 1 1 1 1 1 1 0 0 0 0 0 0 0 2 0 0 0 2 0 0 0 0 0 0 1 2
161 1 0 2 0 0 1 1 0 0 0 1 0 1 0 1 0 0 0 1 1 1 0 1 1 0 1 2 0 0 2 1 0 1 1 1 1 2 0 2 0 0 0 0 2 0 2 0 1 0 0 2 1 1 0 1 1 0 1 2 0 0 0 2 1 0 1 0 0 0 0 0 2 0 2 2 0 0 1 0 1 0 0 0 2 0 0 1 1 1 0 1 1 0 0 0 1 0 0 1 1 0 0 0 2 0 1 2 0 2 0 1 0 2 0 2 0 0 0 2 2 0 2 2 0 0 2 2 2 1 1 0 1 2 0 0 0 1 0 2 1 1 0 0 1 1 1 0 0 0 0 1 0 0 0 0 0 1 0 0 0 0 0 1 2 2 1 1 1 1 0 1 0 1 1 0 0 1 0 0 0 1 0 0 2 2 0 1 1 0 0 2 0 1 1 0 2 0 0 0 0 0 0 1 1 0 1 0 1 0 1 0 2 0 1 1 1 0 2 0 2 2 0 0 1 1 0 0 0 0 0 0 0 0 0 0 0 2 2 0 0 1 1 1 2 0 0 0 2 1 1 0 1 0 0 1 1 2 1 0 0 0 0 0 0 0 0 0 0 0 1 2 1 1 1 1 0 1 1 0 2 0 1 2 0 0 1 1 1 2 0 1 1 0 2 0 2 1 0 1 0 1 1 1 1 0 0 2 0 1 0 1 0 1 1 0 0 0 0 0 1 1 0 2 2 0 1 0 1 1 1 0 0 1 0 0 0 1 1 2 1 0 1 1 1 0 0 0 2 2 0 0 0 1 0 1 1 1 0 0 0 0 0 0 0 0 0 1 2 0 0 0 0 2 0 1 0 0 0 1 1 0 1 1 0 1 2 0 0 0 0 0 1 0 2 1 0 1 0 0 0 0 1 1 0 0 1 0 0 0 1 1 0 0 0 0 1 0 0 0 0 1 0 0 1 1 0 0 1 0 1 0 2 0 2 0 0 1 1 1 1 0 0 2 1 2 2 0 0 1 0 0 0 2 2 1 2 1 2 2 1 0 0 1 0 1 1 0 0 0 0 0 2 1 1 0 1 2 1 0 1 1 0 1 1 0 1 1 2 1 0 2 0 1 0 0 0 2 2 2 0 2 2 0 1 0 1 2 0 1 0 1 0 0 0 0 0 2 0 1 0 2 0 2 1 2 0 1 1 2 0 1 0 0 0 1 2 0 0 2 0 0 2 2 2 1 1 1 1 0 1 1 1 2 1 0 0 1 1 0 1 0 1 0 1 1 0 2 1 1 1 1 1 0 0 1 2 2 0 0 2 0 1 1 0 0 1 0 0 0 0 2 0 0 0 1 0 0 0 0 0 2 0 0 0 2 1 1 0 2 1 1 0 1 0 0 1 0 1 1 1 1 0 1 0 0 0 2 0 0 1 0 0 2 2 0 0 0 1 1 0 1 0 1 2 2 2 2 1 0 2 1 1 0 2 2 2 2 1 1 1 1 0 0 0 0 0 2 0 1 1 0 0 0 2 1 2 0 1 2 0 2 1 1 0 2 0 1 0 0 1 0 0 1 0 0 2 2 0 2 1 0 0 0 1 0 2 1 0 1 0 0 0 0 0 0 0 2 0 0 0 0 0 2 2 0 0 0 0 0 1 0 0 2 0 0 1 0 2 2 0 2 1 0 0 1 1 0 0 1 1 1 0 0 0 1 0 0 1 0 0 0 1 1 0 1 2 2 1 2 0 0 0 1 1 0 1 0 1 1 0 1 0 0 0 1 1 0 0 0 2 2 2 2 0 0 0 0 0 1 1 1 1 2 1 0 1 0 1 2 2 0 0 0 0 1 1 0 2 2 2 2 2 1 0 0 0 2 0 0 0 0 2 0 0 0 1 1 0 0 0 0 0 0 0 0 0 0 0 0 0 0 0 2 2 0 0 0 1 0 0 2 0 0 0 0 1 0 2 0 1 0 1 0 2 0 0 1 1 2 2 0 1 0 0 0 0 0 0 1 1 2 0 0 2 0 2 1 0 0 0 0 0 0 1 2 0 1 0 1 1 0 0 0 0 2 2 1 1 1 0 0 2 1 0 0 1 1 0 0 1 1 0 1 0 0 1 1 1 0 0 0 2 1 1 0 1 1 1 1 1 0 2 1 1 0 2 1 0 1 2 0 0 0 0 2 2 0 1 2 0 0 0 0 0 0 2 1 1 0 0 0 0 1 0 0 0 0 1 2 0 0 0 2 0 0 0 0 0 0 0 2
162 1 0 1 0 0 1 1 0 0 0 1 0 1 0 1 0 0 0 0 1 0 0 0 2 0 1 0 0 1 1 0 0 1 1 1 1 2 0 2 0 0 0 0 2 0 0 1 0 1 1 2 0 0 2 1 1 0 2 0 1 0 0 1 0 1 1 0 0 0 1 0 2 0 1 1 0 2 2 0 2 0 1 1 1 0 0 1 2 2 1 1 0 0 1 0 1 0 0 1 1 1 0 0 2 1 1 1 1 1 0 1 1 1 1 1 1 0 0 2 2 0 2 1 0 1 1 0 1 0 0 0 0 1 0 1 0 0 0 0 1 1 0 0 0 1 0 0 0 0 0 1 1 1 1 0 0 1 1 1 1 1 0 1 1 2 2 0 1 1 0 0 0 2 2 0 0 1 0 0 0 1 0 0 1 0 1 2 2 0 0 2 0 2 2 1 1 1 0 1 1 0 0 1 1 0 1 0 1 0 1 0 1 0 0 2 1 2 0 1 1 0 0 0 1 0 1 0 0 1 0 0 0 0 0 0 0 2 2 0 0 0 2 0 2 0 0 0 2 0 0 0 0 0 0 2 0 2 1 0 0 0 0 0 2 0 1 1 2 1 1 1 1 2 1 1 0 2 2 0 1 1 0 1 1 1 1 2 0 2 0 0 1 0 1 0 2 2 0 2 0 2 1 1 0 0 1 2 2 1 0 2 0 0 1 0 0 2 0 0 0 0 0 2 1 0 0 0 1 0 2 2 0 1 0 0 0 2 0 0 2 2 2 2 1 0 0 0 2 1 0 0 0 1 0 1 2 1 0 0 0 0 0 0 0 0 1 1 1 1 1 1 0 2 0 0 0 1 0 0 0 2 2 2 0 1 1 1 1 0 0 2 0 0 2 0 0 1 0 0 0 0 1 2 2 0 0 0 0 1 0 1 1 0 1 0 1 1 0 0 0 1 0 0 2 2 1 0 2 0 2 0 0 1 0 1 0 1 0 1 1 0 1 1 1 2 1 0 0 0 0 0 0 1 1 1 1 0 1 2 1 0 0 0 2 2 0 1 0 0 0 0 2 0 2 0 2 2 0 1 1 0 0 1 1 0 1 1 1 0 1 1 0 1 1 0 0 2 2 2 0 2 2 0 2 0 0 0 1 1 0 1 0 0 2 0 0 2 0 0 0 2 0 2 0 2 0 0 1 2 1 0 0 1 0 1 2 1 1 2 1 2 2 2 1 0 1 2 0 0 0 0 0 2 0 0 0 2 0 0 0 2 0 1 0 0 2 1 1 0 0 0 0 0 1 0 1 2 0 2 0 0 0 2 0 1 2 0 2 2 1 0 1 0 0 0 0 0 0 0 0 2 2 1 0 2 1 1 0 1 0 0 0 1 0 0 0 0 0 0 0 0 0 1 0 0 0 0 0 0 1 0 1 1 2 1 0 0 0 1 2 0 0 1 2 2 2 1 1 0 1 2 0 1 2 2 1 1 1 0 0 0 2 0 1 1 0 1 1 0 0 2 1 0 0 2 2 0 1 1 1 1 2 1 0 2 2 1 0 1 0 1 0 1 1 0 1 1 0 1 0 0 0 0 0 0 1 2 0 0 1 1 0 0 1 0 1 0 0 0 0 0 1 1 0 1 1 1 0 1 2 0 0 2 2 1 1 0 0 2 2 1 0 0 0 1 1 1 0 0 0 0 0 0 0 1 0 0 1 1 0 0 1 0 0 0 2 2 0 2 1 0 0 0 0 0 0 1 0 1 0 1 0 0 0 1 1 2 0 2 0 2 1 1 0 0 0 1 0 0 1 1 0 1 2 1 2 1 1 1 1 0 1 1 0 2 0 2 1 1 1 1 1 1 0 0 0 1 0 1 1 1 2 0 0 0 1 0 0 0 0 0 1 0 1 0 1 0 0 1 0 0 0 2 2 0 0 1 0 1 1 2 0 0 0 1 1 0 1 0 0 0 0 0 0 0 0 1 1 1 1 1 0 0 1 0 0 1 1 1 1 1 1 0 1 0 1 2 0 0 0 2 1 0 1 2 0 2 1 1 1 0 1 1 2 0 0 0 2 1 1 0 2 1 0 0 1 1 0 1 1 1 0 1 0 0 0 2 2 0 0 0 1 1 1 0 0 0 0 0 2 0 1 0 1 0 1 1 0 2 1 1 0 0 2 0 0 0 0 1 1 0 0 0 1 1 0 0 1 0 1 0 0 1 0 1 2 0 0 2 0 0 0 0 0 0 0 0 0 0 0 0
163 1 0 2 0 0 1 2 0 0 0 0 1 1 0 0 0 0 0 1 1 1 0 0 2 0 1 2 2 2 1 1 0 1 1 1 2 0 0 1 1 0 0 0 2 0 1 0 1 1 1 1 0 0 1 0 0 0 0 1 0 1 0 0 0 1 0 0 0 0 0 1 1 0 0 2 2 2 2 0 2 0 0 0 2 0 0 2 2 2 1 1 2 0 1 0 1 0 0 1 1 0 1 1 2 1 1 2 0 2 0 1 0 0 0 0 0 0 1 1 1 0 2 2 0 0 2 1 1 1 0 1 0 0 0 0 0 1 1 1 2 1 1 0 0 1 0 0 0 1 0 1 0 0 0 0 0 0 0 1 1 1 1 0 1 2 1 1 1 1 0 0 1 1 1 1 0 0 0 0 0 0 1 1 1 0 1 2 0 0 0 2 0 0 2 0 1 1 0 0 0 0 0 1 1 1 1 0 0 0 1 0 0 1 0 2 0 1 1 1 1 1 1 0 0 0 1 1 0 1 0 0 0 0 0 0 0 2 2 0 0 0 2 0 2 0 0 0 2 0 0 0 2 0 0 1 0 0 0 0 0 0 0 0 1 0 0 0 2 2 0 2 1 2 0 0 1 2 0 0 1 1 1 2 0 0 1 1 0 2 0 1 0 0 2 0 2 1 0 0 0 0 1 1 1 0 0 1 0 0 0 1 0 1 2 0 0 0 1 1 0 0 0 0 2 0 1 0 1 0 1 1 1 1 1 1 1 0 2 2 1 2 1 1 0 1 1 0 1 1 0 0 0 0 0 1 0 1 0 2 0 0 2 1 2 0 1 1 1 1 1 1 1 2 0 0 0 2 2 0 0 2 0 1 0 1 1 1 1 0 0 1 0 1 2 1 0 2 0 0 0 0 0 2 2 0 0 1 0 0 1 1 1 0 1 1 0 1 0 0 0 1 0 0 0 0 0 0 2 2 1 0 0 2 1 0 0 1 0 1 0 0 2 0 1 2 2 1 1 0 1 2 0 2 2 1 2 2 2 2 2 0 0 2 0 2 2 2 0 1 1 1 2 0 1 0 1 2 0 0 2 1 1 1 0 1 0 2 2 1 0 2 0 2 1 0 1 0 0 2 2 2 1 0 2 1 1 1 0 0 0 2 0 0 0 0 0 2 0 0 0 2 2 1 1 1 1 0 0 1 1 0 0 0 1 0 1 1 0 2 1 1 2 2 1 0 1 1 1 0 2 2 1 2 0 0 1 1 1 0 1 0 1 0 0 0 2 1 1 0 1 1 0 0 0 0 1 1 0 1 0 0 1 1 0 0 1 1 1 0 1 0 1 0 1 0 0 0 0 0 1 2 1 0 0 2 0 2 0 1 0 0 2 2 2 2 1 0 0 0 0 0 0 0 0 1 2 2 0 0 2 0 1 1 1 0 1 1 0 2 1 1 0 1 2 2 2 1 1 0 0 0 1 2 2 2 0 2 2 0 0 0 0 0 0 0 0 2 1 0 0 0 1 0 0 2 2 0 0 0 0 0 0 0 1 2 0 1 0 0 1 0 0 1 0 0 1 2 0 1 0 1 0 0 1 0 0 1 0 2 0 0 0 1 1 0 0 0 0 0 0 0 1 2 2 1 1 1 0 1 2 0 1 1 2 2 2 0 0 0 0 0 0 0 1 0 1 0 0 1 1 1 0 0 0 2 1 1 2 1 1 1 0 0 0 0 0 2 0 0 0 0 0 1 1 0 2 0 1 1 1 0 0 0 0 2 1 1 0 1 1 2 2 2 1 0 0 1 0 0 1 2 0 1 2 1 1 0 1 2 1 0 2 2 0 2 0 0 2 1 0 2 1 0 0 0 1 2 0 0 0 0 1 0 0 0 0 0 0 0 0 0 1 0 1 0 1 0 0 1 0 0 0 2 2 0 0 1 0 0 0 2 0 0 1 0 0 1 2 0 1 1 2 0 2 1 0 0 1 1 1 0 0 0 0 0 0 2 0 2 0 1 0 1 1 0 1 2 0 0 0 2 0 1 2 1 1 2 1 0 1 1 1 1 1 1 1 1 2 1 0 1 0 2 1 2 1 2 1 1 0 2 0 1 0 0 0 2 2 0 0 0 1 1 1 1 1 0 0 1 2 0 2 0 0 0 0 1 0 0 1 0 0 0 2 0 1 0 0 0 1 0 0 0 0 0 1 0 2 0 0 0 0 1 0 1 1 0 0 2 0 1 0 1 1 0 0 0 0 0 1 2
164 1 0 2 0 0 2 1 1 1 0 0 0 1 0 1 0 0 1 0 2 0 0 0 2 0 2 1 1 1 1 1 0 1 1 1 1 0 0 0 2 0 1 1 2 1 0 0 2 0 0 0 0 0 2 2 0 0 1 1 0 0 0 2 0 1 0 0 1 1 0 0 2 0 2 2 0 0 1 0 1 0 1 1 1 0 0 2 2 2 1 1 0 0 0 0 0 2 0 2 1 0 1 1 2 0 2 0 2 1 0 2 1 2 1 2 1 0 0 1 1 1 2 2 0 1 1 1 2 1 2 0 0 1 1 1 1 0 0 0 1 1 0 0 2 1 1 0 0 0 0 1 0 0 0 1 1 0 0 0 0 0 0 1 2 2 1 1 2 2 0 0 2 1 1 0 0 0 0 0 0 0 0 0 1 0 0 0 0 0 0 2 0 0 1 0 1 0 0 0 0 0 0 1 1 0 1 0 1 0 0 0 1 0 0 2 0 0 0 2 0 0 0 0 2 2 0 1 0 1 0 0 0 0 0 0 0 2 2 0 0 0 2 0 2 0 0 0 1 1 1 1 1 1 1 2 1 2 1 1 1 1 1 1 1 0 0 1 1 0 1 2 1 1 0 1 0 1 1 0 0 2 0 1 1 1 0 2 0 2 0 0 0 0 2 0 0 0 1 0 1 0 2 0 0 1 0 2 1 1 0 2 0 1 1 0 0 1 1 1 1 0 1 1 1 0 0 0 0 1 2 2 0 1 0 0 0 2 0 0 1 1 2 2 0 0 2 1 2 2 0 0 0 0 2 0 0 0 1 0 1 1 0 0 0 0 1 1 1 1 1 1 1 2 1 0 0 2 0 0 0 0 0 0 0 0 0 0 0 0 0 1 0 0 2 0 0 0 0 0 0 0 0 2 2 0 0 1 0 0 0 0 1 0 1 0 0 1 0 0 0 2 1 0 0 2 0 0 1 0 1 0 0 2 0 0 1 1 0 0 1 0 2 0 0 1 2 1 1 1 0 0 0 1 1 1 1 1 1 2 1 0 0 1 0 1 1 2 0 1 1 1 2 1 2 0 1 2 0 1 1 0 0 1 1 0 1 2 2 2 0 2 1 0 0 0 1 1 1 2 2 2 0 1 1 1 2 0 0 2 0 1 0 0 0 0 0 2 0 1 0 2 0 2 0 2 0 0 0 1 1 0 0 1 0 1 1 0 1 1 0 1 0 0 0 0 2 2 0 0 0 0 0 1 1 1 0 2 1 0 1 0 0 0 1 1 1 2 2 0 1 1 1 0 0 1 2 2 0 2 0 0 0 1 1 2 2 1 0 0 0 0 1 0 0 0 1 0 0 0 0 2 0 1 0 2 1 1 0 1 0 0 0 0 0 0 1 0 0 0 0 0 0 0 0 0 0 2 0 0 0 1 0 1 2 1 0 0 1 2 1 1 0 2 2 1 0 1 1 0 0 1 1 1 2 1 1 2 2 0 0 0 0 0 0 0 1 2 0 0 0 0 1 0 0 1 1 0 1 1 0 1 0 2 0 2 1 0 1 1 0 1 0 1 0 0 1 2 0 2 1 1 0 0 2 0 0 1 0 1 0 0 0 1 1 1 0 0 0 0 0 0 1 2 1 2 2 0 0 0 0 0 0 2 0 1 1 0 0 0 0 0 1 0 1 0 1 1 0 0 0 0 1 1 0 1 0 0 2 0 0 0 2 0 0 1 2 2 0 1 2 1 0 1 1 0 2 0 0 0 0 1 1 1 1 2 0 2 2 2 0 0 2 2 0 0 0 2 0 0 2 2 0 2 2 1 0 0 1 2 2 0 0 0 1 1 1 0 2 2 1 1 1 2 0 0 0 2 0 0 0 0 2 0 0 0 0 1 2 0 1 1 2 0 2 0 1 0 2 0 0 0 0 2 2 0 0 0 1 2 0 2 0 0 0 0 0 1 1 0 1 0 1 0 1 0 0 1 0 1 2 0 0 0 0 0 0 1 0 1 1 2 0 0 2 1 1 1 1 1 1 0 0 1 1 1 0 2 0 1 0 0 0 0 0 2 2 0 2 1 1 0 1 1 1 0 0 1 0 1 0 2 2 2 0 0 1 1 1 0 0 0 2 2 2 2 0 0 1 0 1 0 2 1 0 0 1 0 0 1 1 1 1 0 0 2 2 0 1 1 1 0 0 0 0 1 1 0 1 0 0 0 0 0 0 1 1 0 0 0 0 1 0 0 0 0 0 0 1 0 0 0
165 1 0 2 0 0 1 2 0 1 0 1 0 0 0 0 0 0 0 1 1 0 0 0 2 0 0 1 0 1 1 1 0 0 1 1 1 1 1 0 1 0 0 0 1 0 0 0 1 1 1 1 1 1 1 0 0 0 2 0 1 0 0 2 0 2 0 0 0 0 1 1 2 0 2 2 0 1 2 1 1 0 0 0 1 0 0 1 2 2 1 2 2 0 0 0 0 1 1 1 1 0 0 0 2 0 2 1 1 1 0 1 1 2 2 2 2 0 2 0 0 0 2 2 0 0 2 1 1 1 2 0 0 0 0 0 0 0 0 1 0 2 0 0 1 1 1 0 0 0 0 0 1 0 0 1 1 0 0 1 1 1 0 0 1 1 1 1 0 1 0 1 0 1 1 1 0 1 0 0 0 1 0 0 0 0 0 1 0 0 0 1 0 2 2 1 1 1 0 0 0 0 1 2 2 0 0 0 2 0 2 0 1 0 0 2 0 0 1 1 1 0 1 1 0 0 2 1 0 1 0 0 0 0 0 0 1 2 2 0 0 1 2 1 2 0 0 0 1 0 0 0 1 1 0 1 0 2 0 2 2 2 0 0 1 0 0 0 2 2 0 1 1 2 0 0 1 1 2 0 0 0 0 2 0 0 0 1 1 2 0 2 1 0 2 1 1 0 0 1 0 0 2 0 0 0 0 2 1 0 0 0 0 1 2 1 0 0 0 0 2 2 0 0 2 0 2 0 0 1 2 1 0 1 0 0 0 2 0 0 2 2 2 1 0 0 1 1 2 1 1 1 0 1 1 0 1 0 0 2 0 0 1 1 1 0 0 0 0 2 0 2 2 1 1 1 0 1 1 0 1 0 0 0 0 1 1 0 0 0 0 0 1 0 2 0 1 1 0 0 0 0 0 2 2 1 0 0 0 0 1 0 0 0 0 0 0 0 1 0 1 1 0 0 0 0 0 0 0 0 0 0 2 0 2 0 0 1 0 1 1 0 1 1 2 1 0 0 0 1 0 2 0 2 1 1 1 0 0 0 1 0 0 1 0 1 1 2 0 1 1 0 0 2 0 0 0 2 1 0 2 1 1 1 0 0 0 1 2 1 0 1 0 1 0 0 0 1 1 2 1 2 0 2 0 1 2 1 0 1 0 1 0 0 1 0 0 2 0 1 1 2 0 2 0 2 0 0 0 2 1 0 0 0 0 0 1 1 1 1 1 1 1 1 0 1 1 2 0 0 0 0 0 2 0 0 1 0 2 0 1 0 1 0 1 1 0 2 0 0 2 2 0 0 0 0 1 1 0 0 0 0 1 1 0 0 1 0 0 0 0 0 0 0 0 0 0 0 0 0 0 2 1 0 0 1 2 0 1 1 1 1 0 0 0 0 1 0 1 1 0 1 0 2 1 1 1 2 0 0 2 0 0 2 1 1 1 0 1 1 1 0 0 1 1 1 1 1 1 0 0 2 1 1 2 2 1 2 2 0 0 0 1 2 2 1 1 2 1 0 0 1 0 0 0 2 2 0 0 0 0 0 0 0 0 0 1 0 0 1 0 1 0 1 1 0 2 2 0 1 0 0 0 0 1 0 1 2 0 0 1 1 0 0 0 1 0 0 1 1 0 0 0 2 1 0 0 0 0 0 0 0 1 0 2 1 1 0 1 1 0 1 0 0 0 1 1 0 0 0 1 1 1 1 1 0 0 1 1 1 0 0 1 0 1 1 2 1 0 1 1 0 0 0 0 1 1 0 0 1 0 1 0 0 0 2 0 0 0 0 2 2 2 2 0 0 0 0 0 0 0 2 2 2 0 1 0 1 0 0 0 0 1 1 1 2 0 1 1 0 0 0 2 1 0 0 0 1 0 0 0 0 1 0 0 0 0 2 2 0 2 2 0 0 0 0 0 1 0 0 1 0 0 1 1 0 1 0 0 0 0 1 0 0 0 0 0 0 0 0 0 1 0 0 0 1 0 1 2 2 2 0 0 0 0 0 1 0 0 2 0 2 0 0 2 1 1 2 0 0 0 1 0 0 1 1 0 1 1 1 0 0 1 1 1 1 1 1 2 2 0 0 0 2 2 2 1 0 0 0 1 2 0 2 0 0 0 1 2 0 0 0 1 1 1 2 0 1 1 0 2 0 2 0 0 2 2 0 0 1 0 1 0 0 1 1 2 0 0 1 1 1 0 0 1 0 2 1 1 0 0 0 0 0 0 0 0 0 1 2 1 0 0 1 0 0 0 0 0 0 1 0
166 0 0 1 0 0 0 2 0 0 0 0 0 0 0 0 0 1 0 1 1 1 0 0 2 0 1 2 1 1 1 1 2 2 0 1 1 1 0 2 0 0 1 1 2 1 1 0 2 0 0 0 0 1 1 0 0 0 1 0 1 1 0 2 0 1 1 1 0 0 0 0 2 0 2 2 0 1 2 0 1 0 1 1 1 0 0 0 1 2 0 0 1 0 0 0 0 1 0 2 1 0 2 2 2 0 2 1 1 1 0 2 0 1 0 1 0 0 1 1 1 0 1 1 0 1 0 1 2 2 0 1 0 0 0 0 0 0 0 2 1 1 0 0 0 0 0 0 0 1 0 1 1 0 0 0 1 0 1 1 0 0 0 0 2 2 2 2 0 1 0 0 2 1 2 2 0 0 0 0 0 0 1 1 2 0 2 1 0 0 0 1 1 1 1 0 2 0 0 0 0 1 0 2 2 0 0 1 1 1 1 0 1 0 0 2 1 0 2 1 2 1 0 0 1 1 0 2 0 2 0 0 0 0 0 0 2 1 1 0 0 0 2 0 2 0 0 0 2 0 0 1 1 0 0 0 0 2 0 0 0 0 0 0 0 1 0 0 1 1 1 0 1 2 0 0 0 2 1 0 1 1 0 2 0 0 0 1 0 2 0 0 1 0 2 0 2 1 0 2 0 0 2 0 1 0 0 2 1 0 0 1 0 0 2 0 0 0 0 0 2 2 1 2 1 0 0 0 2 1 2 0 0 0 0 0 0 1 1 0 0 0 2 1 1 0 1 1 1 1 0 0 0 1 1 0 1 1 0 2 0 0 1 1 1 0 0 1 1 1 1 1 1 2 2 0 0 1 0 0 0 2 1 1 0 0 0 0 0 0 0 0 0 0 2 0 0 1 0 0 0 0 0 0 0 0 0 1 0 0 0 0 0 0 0 0 0 1 0 0 0 1 0 1 1 1 1 0 0 0 0 0 0 1 1 1 1 0 0 0 0 0 2 0 1 1 1 1 1 1 0 1 0 1 1 0 1 0 1 1 0 0 1 1 0 2 2 2 0 1 1 1 2 0 2 0 2 1 1 0 0 0 1 2 1 0 0 1 2 1 1 2 0 1 0 0 1 1 1 2 0 2 0 2 0 0 2 2 0 0 0 2 1 0 2 0 0 2 0 1 1 2 0 2 1 2 0 0 0 1 1 0 0 0 1 0 2 0 1 1 1 1 0 0 0 1 0 0 2 0 1 1 0 2 1 0 0 1 0 1 0 0 0 0 0 0 0 2 1 0 0 0 1 0 1 1 2 1 0 0 0 0 0 1 0 0 1 0 1 1 0 2 0 0 0 0 0 0 0 0 1 2 1 0 0 1 1 1 0 1 0 0 1 1 1 1 0 0 0 0 0 0 0 1 0 0 0 0 0 0 1 0 0 1 1 0 0 0 1 0 0 0 0 0 1 1 1 0 2 0 0 2 2 1 2 1 1 1 0 1 1 1 2 1 1 1 0 1 1 1 1 1 0 0 0 1 1 1 1 1 1 1 1 1 0 2 2 1 0 1 0 1 0 1 1 0 1 1 0 1 1 0 0 0 2 0 0 2 0 0 1 1 0 0 0 1 1 1 1 1 0 0 1 2 0 1 2 0 2 0 1 1 1 1 2 2 1 0 1 0 0 1 0 1 1 0 1 1 0 1 0 0 1 0 1 1 0 0 2 0 0 2 2 1 1 0 2 0 0 0 0 0 0 1 1 0 2 0 2 2 1 0 0 0 0 1 0 1 1 1 1 1 1 2 0 0 0 2 0 0 2 2 1 2 1 1 0 0 0 1 1 0 1 1 1 2 0 1 2 2 1 2 0 0 0 0 0 2 1 0 1 0 2 0 0 0 0 0 0 0 0 0 0 0 0 0 0 0 0 0 0 0 0 1 1 0 0 0 1 0 0 2 2 1 0 0 1 2 2 0 0 2 1 0 2 0 0 1 1 0 0 1 0 0 0 0 0 1 0 2 0 1 2 0 1 0 1 1 0 0 0 1 1 0 2 2 0 1 0 1 1 1 0 0 1 1 1 0 0 0 0 0 1 0 0 0 1 1 1 0 1 1 0 1 1 0 0 1 2 1 0 0 2 1 1 2 1 1 0 0 2 0 1 0 2 0 2 0 0 1 0 1 0 0 2 0 0 0 1 2 0 0 0 0 0 0 1 1 1 0 0 0 0 1 0 0 1 0 0 1 0 0 0 2 0 0 0 0 0 0 1 1
167 1 0 2 0 0 1 2 1 0 0 0 2 2 0 2 0 0 0 0 2 0 0 0 2 0 0 2 0 0 2 1 0 1 1 1 1 0 0 1 0 0 0 0 1 0 1 0 1 0 0 1 1 0 1 1 0 0 1 1 0 1 0 1 1 0 1 0 0 0 1 1 1 0 0 2 2 1 2 1 1 0 0 0 2 0 1 0 1 2 0 1 1 1 0 0 0 1 0 1 0 0 1 1 2 0 2 1 1 1 0 2 1 1 1 1 1 0 0 2 2 0 2 0 0 2 0 1 1 1 1 0 0 1 1 1 1 0 0 1 1 1 0 0 0 1 0 0 0 1 0 1 0 0 1 0 1 1 0 1 0 0 0 0 0 2 1 0 1 2 1 0 1 1 0 1 0 1 0 1 0 2 1 1 2 1 1 2 0 1 1 2 0 2 2 0 1 0 0 0 0 0 0 2 0 2 2 0 1 0 1 0 2 0 1 1 1 0 2 0 2 0 0 0 1 0 1 2 0 2 0 0 0 0 0 0 0 2 2 0 0 0 2 1 2 0 0 0 1 1 1 0 2 0 0 1 0 0 0 0 0 0 0 0 1 0 1 1 1 0 1 2 1 2 0 0 0 2 2 0 2 0 0 2 0 0 1 1 0 2 0 1 0 1 2 0 2 0 0 2 1 0 2 0 0 0 1 1 2 1 0 2 0 0 0 0 0 0 2 2 0 0 1 1 2 0 2 0 0 0 0 0 0 0 0 0 1 2 0 1 1 1 2 0 0 0 0 0 2 2 0 0 0 0 1 1 0 0 1 0 1 1 2 1 2 0 0 1 1 1 1 1 1 2 0 1 0 2 0 0 0 1 1 1 0 0 0 0 0 0 0 0 1 0 2 0 0 0 0 0 0 0 1 2 2 0 1 0 0 0 1 0 1 0 1 0 0 0 0 0 0 2 0 0 0 2 0 0 1 1 1 0 1 1 1 2 0 2 0 0 0 0 0 2 1 1 1 0 0 1 0 2 0 2 2 2 2 0 0 1 1 0 2 0 0 2 2 2 0 2 2 2 1 1 1 0 1 2 1 1 0 0 0 1 1 0 1 1 2 0 0 2 2 0 1 0 0 2 2 1 0 1 2 0 2 1 2 1 0 1 0 1 0 0 2 0 0 2 0 1 0 2 1 2 1 2 0 1 0 2 1 1 0 0 1 0 2 2 0 2 0 1 1 1 1 0 2 1 1 0 0 0 0 0 2 2 0 1 0 0 0 1 1 0 1 1 1 1 1 0 0 0 0 0 1 0 1 2 0 0 1 0 1 1 1 1 2 0 1 1 1 0 0 0 0 0 0 0 0 0 0 2 1 0 0 2 1 2 0 2 1 0 0 1 0 1 1 0 0 0 0 0 0 0 0 0 0 2 0 0 1 0 1 2 2 1 1 0 0 1 1 0 0 0 2 2 2 0 0 0 0 0 0 2 2 2 0 2 1 0 0 0 1 1 2 2 0 1 0 0 0 1 0 0 0 0 0 0 2 2 0 1 0 1 1 1 0 0 0 0 1 1 0 0 0 1 1 2 0 1 1 0 0 0 1 0 1 2 0 0 0 0 0 0 0 1 1 1 1 1 0 0 1 2 2 1 2 0 1 0 1 1 1 2 1 0 1 0 0 0 0 0 0 0 1 0 1 0 0 0 0 0 0 0 1 1 0 0 2 2 0 0 1 0 0 2 2 2 0 1 2 1 0 0 0 1 1 0 1 1 0 0 1 1 1 2 0 2 1 2 0 1 2 2 0 0 0 0 0 1 1 2 1 2 1 1 0 0 0 2 2 0 0 0 2 2 0 1 2 2 0 2 1 1 0 0 0 2 0 0 1 0 2 0 0 1 1 1 0 0 0 0 1 0 1 0 0 0 1 1 0 0 0 1 1 0 1 1 2 0 1 2 0 0 0 0 0 0 2 1 1 0 1 1 1 0 0 0 2 2 2 0 0 0 0 0 0 0 0 1 0 1 2 0 2 0 2 2 0 0 0 2 0 1 1 2 0 1 1 1 1 0 0 0 1 1 2 2 2 2 0 0 1 1 2 1 1 1 0 0 0 2 0 0 1 0 0 0 1 2 0 1 2 0 0 0 1 0 0 0 2 0 1 0 2 0 2 1 0 1 2 0 0 1 0 2 1 0 1 1 0 0 0 0 0 0 2 2 0 0 0 0 0 0 0 0 0 0 0 0 0 0 0 2 0 2 0 0 0 0 0 2
168 0 0 2 0 0 1 1 1 0 0 1 0 0 0 0 0 0 2 2 0 0 0 0 2 0 0 1 0 1 1 0 0 2 0 0 2 1 0 1 1 0 0 0 2 1 0 0 1 0 0 1 0 0 2 1 0 0 2 0 1 0 1 1 0 0 1 0 0 0 1 1 1 0 1 2 1 2 2 0 1 0 0 0 0 0 0 0 2 2 0 0 1 1 1 0 1 0 0 2 2 0 2 2 2 0 2 2 0 2 1 1 1 1 1 1 1 1 1 0 1 0 0 2 2 0 0 1 2 2 1 0 0 0 0 0 0 1 0 1 1 1 0 0 1 1 1 0 0 1 0 1 1 0 0 0 1 0 0 0 0 0 0 2 2 2 2 1 0 1 0 1 1 1 1 1 1 1 0 0 1 1 0 0 1 0 0 0 0 0 0 2 0 0 1 0 1 0 0 0 0 0 0 1 1 0 0 0 1 1 2 0 1 0 0 2 1 0 1 1 1 0 0 0 0 0 0 0 0 1 1 1 0 1 1 1 0 2 2 0 0 0 2 0 2 0 0 0 2 0 0 0 1 1 1 2 0 1 1 0 0 0 0 0 0 0 0 0 2 0 1 1 1 2 0 1 0 1 1 0 0 2 1 2 0 0 1 2 0 2 0 1 0 0 2 0 2 2 0 1 0 1 2 0 1 1 0 1 2 0 0 2 0 0 0 0 0 0 1 1 1 1 1 2 0 0 0 0 1 1 0 0 0 1 0 1 1 2 0 1 0 1 1 1 1 0 1 0 1 0 0 0 2 0 0 0 1 0 0 1 0 0 2 1 1 1 1 2 2 0 0 0 1 2 1 1 0 2 2 0 0 1 0 0 0 0 1 1 1 0 0 0 1 0 2 0 1 1 1 1 0 1 1 2 2 1 0 0 0 0 0 0 1 0 1 0 0 1 0 0 0 0 0 1 2 2 1 0 0 0 0 0 0 2 0 1 0 0 0 0 1 0 2 0 1 1 2 0 0 1 0 1 0 2 1 0 1 2 2 2 2 0 0 1 0 2 2 2 0 0 0 1 2 0 0 0 0 2 0 2 2 2 0 0 0 0 0 1 1 0 1 1 0 1 0 0 1 0 0 2 2 2 1 1 1 0 2 0 1 0 2 0 0 0 1 0 0 2 0 1 1 2 1 2 2 2 0 2 0 2 0 2 1 1 0 1 1 1 1 1 0 1 2 2 1 0 1 2 1 0 0 0 0 2 0 0 0 1 0 1 0 0 0 0 0 0 0 2 0 1 0 0 1 0 0 1 1 1 0 0 0 0 0 2 0 0 2 0 0 0 0 1 2 0 0 0 0 0 0 0 0 1 0 0 0 2 1 0 1 0 0 0 1 2 2 2 0 0 0 0 0 0 0 0 0 2 2 2 0 0 1 0 1 0 2 0 0 0 1 2 1 1 0 1 2 2 2 1 2 0 1 1 2 0 2 2 2 2 1 1 1 1 2 0 0 0 0 2 0 2 1 0 0 0 0 0 0 0 1 1 1 2 1 2 0 2 2 0 0 1 0 1 1 2 0 0 2 1 0 2 0 0 0 0 0 0 1 2 1 2 0 0 0 0 0 1 1 1 2 2 0 0 1 2 1 1 1 0 0 0 1 0 1 2 2 1 1 0 1 1 0 1 0 0 0 0 0 0 0 0 0 0 1 0 0 2 0 0 1 0 0 0 2 1 1 0 2 1 0 0 0 0 2 0 0 0 1 0 1 1 0 1 0 0 0 2 0 1 0 1 1 2 2 2 0 0 1 0 0 1 1 1 2 2 0 0 1 0 1 2 1 0 1 1 1 2 0 1 2 2 2 2 1 0 0 0 0 1 0 0 1 1 2 0 0 2 1 1 2 0 1 1 1 1 1 0 1 0 0 1 0 0 0 2 1 0 0 0 0 0 0 2 1 0 0 2 0 0 0 0 1 1 0 1 1 0 0 1 1 1 1 1 0 0 0 0 0 1 0 1 1 2 0 1 1 0 1 2 0 1 1 0 1 0 2 1 1 2 0 2 0 0 0 0 1 1 1 0 1 0 0 0 2 1 2 2 1 0 1 0 1 1 0 2 0 0 0 1 1 0 0 1 1 0 0 1 0 2 0 1 1 0 2 0 0 0 0 0 0 0 2 0 0 1 0 2 1 0 0 1 0 0 0 0 0 0 2 0 2 0 0 0 0 0 0 0 0 0 1 2 1 2 0 1 0 1 0 0 0 0 0 2
169 0 0 1 0 0 1 2 0 1 0 0 0 0 0 0 0 0 1 2 0 2 0 1 1 1 1 1 0 1 0 0 1 1 1 1 1 2 1 0 2 1 1 1 1 1 2 0 1 0 0 0 1 0 0 0 0 1 0 2 0 0 0 2 1 1 1 0 0 0 0 1 2 0 1 1 0 1 2 0 1 0 0 0 1 0 0 1 2 2 1 2 2 0 0 0 1 2 0 2 0 0 0 0 2 0 2 1 1 1 0 2 0 1 1 1 1 0 1 2 2 0 2 2 0 1 1 2 2 2 0 1 0 1 1 1 0 0 1 0 0 2 0 0 2 1 1 0 0 1 0 1 1 1 0 0 1 0 0 1 1 1 0 1 0 0 1 1 1 1 0 0 1 0 1 0 0 1 1 1 0 0 2 2 2 0 2 0 0 0 0 2 1 1 2 0 2 0 0 1 1 0 0 2 1 1 0 0 1 0 2 0 1 0 0 2 0 0 0 1 1 1 0 0 0 0 0 2 0 2 0 0 0 0 0 0 0 2 2 0 0 0 2 0 2 0 1 0 1 0 0 0 2 0 0 0 0 1 0 0 0 0 0 0 0 0 0 1 2 2 0 2 2 2 0 0 1 2 2 0 0 0 0 1 0 1 0 2 0 2 0 0 0 0 2 0 2 0 0 1 0 0 1 1 0 0 1 2 1 0 0 1 0 2 1 0 0 0 0 0 1 1 0 2 0 0 0 0 0 1 2 1 0 1 0 0 0 1 1 0 1 0 2 1 1 0 1 1 1 1 0 0 0 0 1 1 1 0 1 1 1 1 1 0 1 0 1 2 2 0 0 0 0 2 1 0 0 1 0 0 1 2 0 0 0 1 1 0 0 0 0 1 1 0 2 1 1 1 0 0 0 0 1 2 2 1 0 1 0 0 1 1 0 0 0 0 1 0 0 0 1 1 0 1 1 2 0 2 2 0 1 1 0 1 0 1 1 2 0 0 1 0 1 1 0 1 2 0 0 0 0 1 0 2 1 0 1 2 2 2 2 0 0 1 0 1 1 2 0 1 1 2 2 0 2 0 1 2 0 1 1 0 0 0 0 1 0 1 1 0 1 0 0 2 0 0 0 2 2 2 0 2 1 1 1 0 2 2 0 0 0 2 0 1 1 0 1 2 0 0 0 2 0 1 0 1 1 0 1 2 0 0 0 0 1 1 2 0 1 1 0 0 2 2 2 0 2 1 1 0 0 0 1 2 1 0 0 1 0 1 0 0 1 1 1 1 1 2 1 1 1 1 1 0 0 1 2 2 0 1 0 0 0 0 2 1 1 0 1 0 0 1 0 0 0 0 0 1 2 0 1 1 2 0 0 1 2 1 0 2 1 0 0 0 0 0 1 0 0 0 0 0 0 0 0 2 2 2 0 0 1 0 0 0 2 0 1 0 0 2 1 1 1 1 1 0 1 0 0 0 0 1 1 1 1 2 1 2 1 1 1 1 1 0 1 1 0 2 1 0 0 1 1 0 0 2 2 2 2 2 0 1 0 1 0 1 2 0 2 0 0 0 0 2 2 0 2 2 0 2 1 0 0 1 0 1 1 2 0 0 1 0 0 0 0 0 0 2 0 1 0 1 1 2 2 2 2 0 0 0 0 0 0 2 0 0 1 0 1 0 0 1 0 0 0 0 0 0 0 0 0 0 0 1 0 1 0 0 0 0 0 0 1 1 0 0 1 2 0 2 0 0 0 1 1 0 0 0 0 0 0 1 0 0 0 1 1 1 0 1 0 1 2 2 1 1 0 1 0 0 1 1 1 2 0 1 2 0 0 1 1 0 2 2 0 2 0 0 1 1 0 1 1 1 0 0 0 0 0 1 1 1 2 1 0 0 0 0 0 0 0 0 0 0 0 0 0 0 0 0 0 0 0 2 2 0 0 0 0 0 0 0 0 0 1 0 0 0 1 0 0 0 1 0 1 0 0 0 1 2 2 0 0 0 0 0 0 0 1 1 0 1 1 0 2 0 2 1 1 0 0 1 1 0 1 2 0 1 0 1 0 0 0 0 1 1 2 1 2 2 0 0 2 0 2 2 2 2 0 0 0 0 0 2 0 0 0 1 1 0 0 0 2 1 0 2 0 0 0 1 1 1 2 0 1 1 1 1 0 1 2 0 1 0 1 1 0 0 0 0 1 0 2 0 0 0 0 0 2 1 1 1 0 1 0 0 0 0 0 2 0 0 1 2 0 0 0 0 0 0 1 1
170 1 1 2 0 0 2 1 0 0 0 2 1 1 0 1 0 0 1 0 2 0 0 0 2 0 1 1 0 0 1 0 0 1 0 0 2 2 1 1 0 0 0 0 2 0 0 0 1 1 1 1 1 2 0 1 0 0 1 1 0 0 0 0 0 1 0 0 0 0 0 2 2 0 1 2 1 1 2 0 1 0 0 0 2 0 0 1 1 2 0 1 0 0 0 0 1 1 1 0 0 1 1 1 2 0 2 1 1 1 0 2 1 2 1 2 1 0 1 1 1 0 2 1 0 1 1 1 2 1 1 1 0 0 0 0 0 1 1 1 1 1 0 0 0 2 0 0 0 0 0 1 0 1 1 1 2 2 0 0 0 0 0 1 1 1 0 0 1 2 1 0 1 0 1 1 1 1 1 1 0 0 1 1 2 1 1 2 1 0 0 2 0 2 2 0 1 0 0 0 0 0 0 2 2 0 0 0 1 1 1 0 0 0 0 2 0 1 2 2 0 0 0 0 0 0 2 1 0 1 1 1 0 0 0 0 0 2 2 0 0 0 2 1 2 0 0 0 1 1 1 0 1 0 1 2 1 1 0 0 0 0 0 0 0 0 0 1 2 2 0 0 1 1 1 0 1 2 1 0 0 1 1 2 0 0 0 2 0 2 0 0 0 0 2 0 2 0 0 0 0 0 2 0 1 1 0 2 0 0 0 0 0 1 1 0 1 0 0 0 2 2 2 2 2 0 1 0 1 0 2 1 0 1 0 0 0 1 1 1 1 1 2 0 1 0 0 0 1 0 1 1 1 0 0 1 1 1 0 1 0 0 0 0 0 1 0 0 1 1 1 1 0 1 0 0 0 2 2 0 0 1 1 1 0 1 1 0 0 1 1 1 0 1 1 1 2 0 1 2 0 2 1 2 2 1 0 1 0 0 0 0 1 0 1 0 0 1 0 0 0 2 0 0 1 2 1 0 1 0 1 0 0 1 1 1 0 0 0 0 0 0 2 0 0 1 2 0 0 1 0 1 0 1 1 1 1 0 1 0 0 0 0 1 0 1 1 1 0 0 0 0 2 0 1 1 1 2 0 1 1 0 0 0 0 0 0 1 1 0 1 1 0 2 0 0 0 2 1 1 1 1 2 0 2 0 1 0 0 0 0 2 0 1 1 0 1 2 0 1 0 2 2 2 2 2 0 0 1 2 1 0 0 0 1 0 2 0 1 2 1 2 1 1 1 0 2 1 1 0 0 0 0 1 2 1 0 0 2 0 0 0 0 1 0 0 2 2 1 0 0 0 0 0 0 0 1 1 0 1 0 1 0 0 1 1 1 0 0 0 0 1 1 0 0 1 0 0 0 0 1 2 0 1 0 2 1 1 0 1 0 0 0 0 0 0 1 0 1 1 1 1 0 2 0 0 0 2 0 0 1 0 0 2 1 0 0 0 0 1 1 1 0 1 1 1 1 2 1 0 1 1 0 1 1 2 1 2 2 0 0 0 1 0 0 0 0 2 1 0 0 1 2 0 0 2 0 1 0 1 2 0 0 2 1 2 1 1 1 0 0 1 0 0 0 0 0 2 0 2 0 0 0 0 1 0 1 2 0 0 1 0 0 1 0 0 1 1 0 0 0 0 0 2 1 0 0 0 0 0 0 0 0 2 0 0 1 0 1 1 0 1 0 0 1 0 1 1 0 0 0 0 0 0 0 2 0 1 2 1 1 1 2 0 1 0 2 1 0 2 1 0 0 2 1 1 1 0 1 1 0 1 0 0 0 2 0 2 2 2 0 0 2 1 1 1 0 2 0 0 2 2 0 1 2 1 1 0 0 2 2 0 0 0 2 2 0 1 0 0 0 0 1 0 1 0 0 1 0 0 1 1 2 0 0 0 0 0 0 0 0 0 0 0 0 0 0 0 1 0 0 0 0 1 1 0 0 0 0 1 0 2 2 1 0 0 1 0 0 0 0 0 1 0 1 0 0 1 0 1 0 0 0 0 0 0 0 0 1 1 1 1 1 1 1 0 1 2 0 0 0 2 0 1 2 1 1 1 1 1 0 0 0 0 0 2 2 1 1 1 0 0 2 1 0 1 1 1 1 0 1 0 0 1 1 0 0 0 1 0 0 0 1 1 0 2 1 0 1 0 2 0 1 0 2 1 2 1 1 0 1 0 0 1 1 1 1 0 0 1 1 1 0 0 0 2 0 0 1 0 0 0 0 2 0 0 2 0 0 2 0 2 0 0 0 0 0 0 0 0 0 0
171 1 1 1 0 0 0 2 0 0 0 1 1 0 0 0 0 0 1 0 2 0 0 0 2 0 2 1 0 1 1 0 1 1 0 0 2 2 0 1 2 1 0 0 1 0 1 0 1 1 1 1 0 1 1 1 0 0 0 1 0 1 0 1 0 1 0 1 0 0 0 1 1 0 1 2 1 2 2 0 2 0 0 0 1 0 0 1 2 2 1 1 1 0 1 0 1 1 0 1 0 0 1 1 2 1 2 0 1 1 0 1 1 2 2 2 2 0 1 1 1 0 2 1 0 1 1 1 2 1 0 0 0 1 1 0 1 0 2 0 1 1 0 0 0 0 0 0 0 0 0 0 0 1 0 1 0 0 0 0 0 0 0 2 0 1 1 1 0 1 0 0 2 0 1 1 0 1 1 1 0 1 0 0 2 0 1 1 0 0 0 2 0 1 1 0 1 0 0 0 0 0 0 2 1 1 1 0 1 0 0 0 0 0 0 2 1 1 2 0 2 1 0 0 0 0 0 2 1 0 0 0 0 0 0 0 0 2 2 0 0 1 2 0 2 0 0 0 2 0 0 0 1 1 0 1 0 1 0 1 1 1 0 0 2 0 0 0 1 0 1 1 1 1 0 0 1 1 0 0 0 2 1 2 0 0 1 1 0 1 1 0 0 0 2 0 1 0 0 1 0 0 2 0 0 0 2 2 2 0 0 1 0 0 2 0 0 1 0 0 0 0 1 1 1 0 1 0 1 1 2 1 0 1 0 0 0 0 2 0 0 0 2 1 0 0 0 0 0 0 1 1 2 0 0 0 1 1 0 1 0 0 2 1 1 0 0 2 2 0 0 0 1 2 1 0 0 1 0 0 0 2 0 0 0 0 0 0 0 0 0 1 0 1 2 0 1 1 0 0 0 0 0 2 2 0 0 0 0 0 0 1 0 0 0 0 0 1 0 0 0 1 1 0 1 2 0 0 1 0 1 0 1 1 1 0 0 0 0 0 1 0 1 1 1 1 1 0 0 1 0 1 0 1 1 1 1 2 2 2 2 0 0 1 0 1 1 2 0 2 2 2 2 0 1 0 1 1 0 0 0 0 0 2 2 0 2 0 1 0 1 0 0 1 0 0 0 1 0 1 1 1 1 1 1 0 1 0 1 0 0 1 1 1 0 1 1 2 0 2 1 2 0 2 0 2 0 0 1 1 1 0 1 0 0 0 2 0 0 2 0 0 0 0 0 0 1 1 1 0 0 0 0 1 1 0 1 1 0 1 0 0 0 1 0 0 2 1 0 0 1 1 1 0 0 1 1 2 0 2 0 0 0 0 1 0 0 0 2 1 0 0 1 1 1 0 1 1 1 0 2 1 0 0 0 2 2 2 0 2 0 0 0 0 1 1 1 0 1 1 1 1 0 0 0 0 0 2 0 0 2 0 1 0 2 1 1 0 0 2 1 0 0 0 1 1 1 1 2 1 0 1 0 1 1 2 1 1 1 0 0 0 0 1 1 1 0 2 0 1 0 0 0 0 1 1 2 0 1 1 0 1 0 0 0 0 1 1 0 1 0 2 1 1 0 0 1 1 0 0 0 0 0 0 2 0 1 1 0 0 1 2 0 0 0 0 0 1 1 1 0 0 1 2 1 1 1 0 0 0 0 0 0 2 0 0 1 0 1 1 0 1 0 1 1 0 1 0 0 0 0 1 0 1 0 1 0 0 2 1 0 1 1 0 1 0 2 2 0 2 1 0 0 1 1 0 1 0 0 0 0 2 2 2 1 1 1 2 0 2 0 1 2 2 1 1 0 0 0 1 1 2 1 2 1 0 0 0 0 2 2 0 0 0 1 1 0 0 1 0 0 0 1 0 1 0 0 2 0 0 0 0 2 0 0 0 0 0 1 0 1 0 1 0 1 0 0 0 0 1 0 0 0 1 1 0 1 0 0 0 1 1 0 0 0 0 0 0 1 0 0 0 1 1 1 0 0 1 1 1 1 0 0 0 0 0 1 0 0 2 0 1 0 1 1 0 1 1 0 0 0 0 0 1 2 1 1 1 0 1 0 0 1 1 2 1 1 2 2 2 0 0 2 1 1 1 1 1 0 1 0 2 0 2 0 0 0 0 2 1 0 0 1 1 1 2 0 1 1 1 1 0 2 0 2 0 2 0 0 1 1 1 1 0 1 1 1 0 1 0 1 0 0 0 0 0 2 0 2 2 2 1 1 0 0 0 0 0 0 2 1 0 1 1 0 0 0 0 0 0 0 0
172 1 0 1 0 0 1 1 0 0 0 1 1 1 0 1 0 0 1 0 1 1 0 0 2 0 0 1 0 0 2 0 0 0 0 2 0 0 0 1 1 0 0 0 0 0 0 0 1 1 1 2 0 0 0 0 0 0 1 1 1 0 0 1 0 1 0 0 0 0 0 0 2 0 1 2 1 1 1 0 2 0 0 0 0 0 0 0 2 2 0 1 2 0 1 0 1 0 0 1 2 1 0 0 2 1 2 1 1 1 0 1 0 2 0 2 0 1 0 0 1 0 1 1 0 1 0 1 2 1 1 1 0 0 0 0 0 0 1 0 2 0 0 0 0 1 1 0 0 1 0 2 0 1 0 0 1 2 0 1 1 0 0 2 1 1 1 1 0 1 0 0 1 2 2 1 0 1 0 1 0 1 0 0 0 0 0 1 0 0 0 1 0 0 1 0 1 0 0 1 1 0 0 0 0 0 1 1 0 0 2 0 1 0 0 2 1 1 2 0 2 1 1 0 0 0 1 0 0 0 0 0 1 1 1 0 1 1 1 1 0 1 2 0 1 0 0 0 2 0 0 0 0 1 0 2 1 1 1 0 0 0 1 1 1 0 0 0 1 0 2 1 0 1 0 0 0 2 1 0 1 1 0 2 0 0 0 1 1 2 0 0 0 0 2 0 1 0 0 1 0 0 2 0 1 0 0 2 2 0 0 2 0 1 2 0 0 0 0 0 2 1 1 1 2 0 2 0 1 0 2 1 0 1 0 0 0 1 2 1 1 1 1 2 0 0 1 0 2 1 0 0 0 0 0 2 0 1 0 1 0 0 1 1 1 1 1 2 2 0 0 0 2 1 1 0 0 1 0 1 0 2 1 1 0 0 0 0 0 0 0 1 2 0 2 0 1 0 0 0 0 0 0 1 1 0 0 0 0 1 0 2 0 0 0 0 0 0 0 0 1 1 1 0 1 2 2 0 2 1 2 0 0 2 0 1 1 2 0 0 1 0 2 0 0 2 2 0 0 1 0 1 0 1 1 1 1 1 1 2 1 0 1 0 1 1 0 1 0 0 0 0 1 1 2 0 2 2 0 0 0 0 0 2 0 2 0 2 2 1 0 2 1 1 0 0 1 1 1 2 1 2 0 2 0 0 2 1 1 1 0 1 1 0 2 0 0 2 0 1 1 2 1 2 1 2 0 0 1 2 0 0 0 1 1 0 2 0 2 2 1 2 1 1 1 0 1 2 0 0 0 0 0 1 1 1 0 1 0 0 0 0 0 0 0 0 1 1 0 1 0 1 0 0 0 0 1 1 0 1 0 0 0 1 0 0 0 1 1 0 0 1 0 0 0 0 1 0 0 0 0 2 1 0 0 1 1 0 0 0 0 0 0 0 0 0 0 0 1 0 0 0 0 0 0 0 1 1 0 0 0 0 0 2 2 0 0 0 0 2 0 0 1 1 2 1 1 0 0 0 0 0 0 1 2 2 1 2 0 2 2 0 1 0 0 0 0 1 0 0 0 0 1 0 0 1 0 0 1 1 1 0 1 0 0 1 1 0 0 2 0 2 0 1 2 0 2 0 0 1 1 0 0 0 1 0 0 2 0 0 0 0 0 0 0 2 1 1 1 1 0 0 1 2 2 2 2 0 1 0 1 1 0 2 1 1 2 0 2 2 0 2 0 0 1 0 0 0 0 0 0 0 0 0 0 1 0 0 1 0 0 0 1 0 0 0 1 2 0 2 0 1 0 1 1 0 1 0 2 2 1 0 0 0 0 2 0 2 0 2 0 2 2 1 0 0 0 1 0 0 0 0 1 2 1 0 1 0 0 2 2 0 0 0 2 2 0 0 2 1 0 2 1 0 0 0 0 1 0 1 0 0 1 0 0 1 1 1 1 0 1 1 0 0 0 0 1 0 1 0 1 0 0 2 1 0 1 0 0 0 0 2 0 0 0 0 0 1 2 0 0 0 2 0 2 1 1 1 0 0 1 1 1 0 1 1 1 0 0 1 0 1 2 0 2 0 2 2 0 0 1 1 0 0 1 1 1 1 1 1 1 0 0 0 0 2 2 2 2 2 0 1 2 1 1 0 0 2 0 2 0 2 1 1 0 0 1 1 1 0 0 0 2 2 2 2 0 0 0 0 2 0 2 0 0 0 0 1 0 2 1 1 0 0 1 0 0 0 0 1 0 0 0 0 1 0 1 2 1 0 0 0 0 0 0 0 0 0 0 1 0 0 2 2 0 0 1 0 0 0 1 1
173 1 0 2 0 0 2 2 0 1 0 1 0 1 0 1 0 0 0 0 2 0 1 0 2 0 2 1 1 1 1 2 0 1 1 0 2 0 0 0 2 0 1 0 0 1 0 0 1 1 1 1 0 0 2 1 0 0 1 0 2 0 0 1 0 0 0 1 0 0 1 1 1 0 0 2 2 0 2 1 0 0 0 0 0 0 0 0 2 2 0 1 2 0 0 0 0 1 0 2 1 0 0 0 2 1 2 1 1 1 0 2 0 2 0 2 0 0 1 1 1 1 2 2 0 0 2 1 1 1 1 0 0 0 0 0 0 0 0 0 1 1 0 0 0 0 0 0 0 1 0 1 0 0 0 0 0 1 1 1 0 0 1 0 1 2 1 1 0 2 1 0 0 2 1 0 0 0 0 0 0 0 1 1 1 0 1 0 0 0 0 2 1 0 1 1 2 0 0 1 1 0 1 1 1 0 0 0 1 0 1 0 0 1 0 2 1 0 2 0 2 0 1 0 0 0 1 1 0 1 0 0 0 0 0 0 0 2 2 0 0 1 1 0 1 0 0 0 2 0 0 0 0 0 0 2 0 2 0 2 2 2 1 1 2 0 0 0 1 1 0 2 1 1 0 0 1 2 1 0 0 2 1 2 0 0 1 1 1 2 0 1 0 0 2 0 2 0 0 1 0 0 1 1 0 0 0 2 2 0 0 1 0 0 2 0 0 0 2 2 0 0 1 2 2 0 1 0 0 1 2 1 0 1 0 0 0 1 1 0 1 1 2 2 0 0 1 0 2 1 1 0 0 1 1 0 0 1 0 1 0 0 1 1 1 1 1 1 2 0 0 0 0 2 1 1 0 2 1 0 0 0 1 1 1 0 0 1 1 0 0 0 1 0 2 0 0 0 0 0 0 0 0 2 2 0 0 0 0 1 0 0 0 1 1 0 0 0 0 0 0 0 0 2 2 2 1 0 1 1 1 0 1 0 1 0 0 0 0 0 2 0 2 0 0 1 2 0 0 1 0 2 0 1 1 1 1 0 1 0 2 0 0 0 0 0 0 2 0 1 1 1 2 0 2 0 2 2 0 1 2 0 0 0 0 2 0 0 1 0 1 1 0 1 0 0 0 1 0 1 1 1 1 1 1 0 1 0 0 0 1 1 0 1 1 1 1 2 0 1 1 2 0 2 1 2 0 0 0 1 1 0 0 0 0 0 2 1 0 1 1 1 1 1 1 0 2 1 2 0 1 1 0 2 0 0 0 1 0 0 0 0 2 0 2 2 0 2 2 0 0 1 0 0 0 0 1 2 0 1 1 0 0 1 0 0 0 0 1 0 1 0 2 0 2 0 0 0 0 0 0 2 1 1 0 0 0 0 0 0 1 1 1 1 1 1 1 0 0 0 0 0 0 0 0 2 2 2 0 0 0 0 0 2 1 1 0 0 0 1 0 1 0 2 2 1 1 0 1 0 0 2 1 0 1 1 2 2 2 0 0 0 2 1 1 1 0 2 1 1 1 1 0 0 1 1 2 0 0 0 1 0 0 2 1 2 1 0 0 1 0 1 0 2 0 0 2 2 0 2 0 0 0 0 1 0 2 2 0 0 0 0 0 0 0 0 2 1 0 0 0 0 0 2 1 0 0 1 0 1 1 0 0 2 1 1 1 0 0 2 0 2 1 0 1 0 1 1 0 0 0 0 1 0 0 1 1 0 2 1 0 1 2 0 1 0 2 1 0 2 0 0 0 0 0 0 1 0 1 1 1 1 0 0 1 1 0 1 0 1 1 2 2 2 0 0 0 0 0 1 1 2 0 1 2 2 1 2 0 0 0 0 1 1 0 2 1 0 2 2 0 2 1 1 0 0 0 2 0 0 0 0 2 0 0 1 1 1 1 0 0 0 1 1 1 0 1 0 0 1 0 0 0 2 2 0 1 0 0 0 0 1 0 0 0 1 1 2 2 0 0 2 1 1 2 1 0 1 2 2 2 0 1 0 0 0 0 0 0 2 0 1 0 0 2 0 2 1 1 0 1 1 1 0 2 0 1 0 2 0 1 0 0 0 1 1 2 1 2 2 0 0 2 0 2 1 1 0 0 1 0 2 0 1 1 0 0 0 2 1 0 0 2 1 1 1 0 0 2 1 2 0 1 0 1 0 2 0 0 2 0 1 0 0 2 0 0 0 1 1 0 0 0 0 1 0 1 1 1 0 0 0 0 1 0 0 1 0 0 0 0 0 0 2 0 0 0 0 1 0 0 0
174 1 0 1 0 0 1 1 0 0 0 0 1 1 0 0 1 0 0 0 1 0 0 0 2 0 1 1 1 1 1 1 1 2 0 1 1 1 0 1 1 0 0 0 1 0 0 0 2 0 0 1 0 1 1 1 0 0 1 0 1 1 0 2 0 0 0 0 1 1 0 0 2 0 1 2 1 1 1 0 1 0 0 0 1 0 0 0 1 1 0 1 1 0 0 0 1 0 0 2 1 0 0 0 2 1 2 0 2 0 0 1 1 1 1 2 1 0 0 2 2 0 2 1 0 0 1 2 2 2 0 1 0 0 1 0 0 0 0 2 1 1 0 1 0 0 0 0 1 1 0 0 2 0 1 0 0 0 0 2 0 0 0 1 2 2 1 2 0 1 0 0 1 0 0 1 0 1 1 1 0 0 1 1 2 0 1 1 0 0 0 2 0 2 2 0 1 0 0 0 0 1 0 1 1 0 1 0 0 0 0 0 1 0 0 2 0 2 2 1 1 0 0 0 0 0 0 0 0 0 1 1 0 0 0 0 0 2 2 0 0 1 1 0 1 0 0 0 2 0 0 0 2 0 0 0 0 2 0 1 1 1 0 0 0 0 0 0 1 1 1 2 0 1 0 0 0 2 2 0 0 1 1 2 0 0 0 1 1 1 1 1 0 0 2 0 2 2 0 1 0 0 1 1 1 0 1 2 1 0 1 2 0 0 2 0 1 0 0 0 0 0 0 0 2 0 1 0 2 0 1 0 0 1 0 1 1 2 0 0 0 1 2 2 0 0 1 1 2 2 0 0 0 0 2 0 0 1 0 2 0 0 1 0 1 1 1 0 0 2 2 2 1 2 1 0 0 0 0 0 0 1 0 1 0 1 1 0 0 1 0 1 0 0 1 1 2 0 0 0 0 0 1 1 1 1 0 1 0 0 0 0 1 0 1 0 1 1 0 0 0 1 0 1 0 2 0 0 0 0 0 0 1 1 1 1 0 1 0 0 0 0 1 1 1 0 1 0 0 1 0 0 0 2 1 0 1 2 2 1 1 0 1 0 0 1 1 1 0 0 0 0 2 0 1 0 0 1 0 1 0 0 0 2 2 0 2 1 2 1 0 2 0 1 0 0 0 1 1 2 1 2 0 2 0 0 1 1 0 1 0 1 0 1 1 0 1 1 0 2 1 1 0 0 0 0 1 0 0 1 2 0 0 1 2 0 1 1 0 2 1 1 1 1 1 0 1 1 1 0 1 1 1 0 2 2 0 2 0 0 0 1 1 0 1 1 0 2 2 0 0 0 1 0 0 1 1 2 0 1 1 0 1 1 0 0 0 0 1 0 0 1 1 0 1 0 0 0 0 0 1 2 0 1 1 2 0 1 1 1 1 1 0 1 0 0 0 0 0 0 0 0 0 1 0 0 0 1 0 0 1 0 1 2 1 2 0 0 1 2 1 1 0 1 1 0 0 1 2 1 0 1 1 0 0 2 2 2 2 0 0 0 0 1 1 1 0 1 0 0 0 1 1 0 0 2 2 0 1 1 2 1 0 1 0 1 0 0 0 0 0 0 1 2 1 0 2 1 0 1 0 0 0 0 2 0 1 1 0 1 1 1 0 1 0 0 0 1 1 1 0 0 1 2 1 1 2 0 0 0 1 0 1 0 1 0 0 0 1 1 0 1 0 0 1 1 2 1 0 0 0 0 0 1 0 1 0 0 1 0 0 1 2 1 1 0 2 1 0 2 0 0 0 0 0 1 1 0 1 1 1 1 0 0 0 2 0 2 0 2 0 2 2 1 0 0 0 0 0 0 0 1 1 1 1 2 1 2 0 0 0 0 1 1 0 2 1 0 2 0 0 0 0 2 0 0 0 2 0 0 0 0 1 0 0 0 0 1 1 0 1 1 0 0 0 0 0 0 0 0 1 0 0 1 1 0 1 0 0 1 0 1 0 0 0 0 0 1 1 0 0 0 1 0 2 0 0 1 1 1 2 0 0 0 0 0 0 0 0 2 0 1 2 0 2 0 2 1 0 1 0 0 1 0 2 0 1 0 2 1 1 0 0 0 1 1 2 1 1 1 0 0 2 1 1 1 2 0 1 0 1 1 1 1 0 0 2 1 1 0 0 0 1 0 0 0 0 0 0 1 2 0 0 0 2 0 2 1 0 1 1 0 0 0 1 1 1 0 1 1 0 0 0 0 0 1 1 1 1 0 0 0 0 0 0 0 0 0 1 2 1 0 0 1 1 0 0 0 0 0 0 0
175 0 0 1 0 0 0 2 0 0 0 1 0 0 0 0 0 0 1 1 1 1 0 1 1 1 1 2 0 0 2 0 0 2 1 1 1 2 1 1 0 0 0 0 1 1 1 0 1 0 0 0 0 1 1 1 0 0 1 0 1 1 1 1 0 0 0 0 0 0 0 0 2 0 1 1 0 0 1 1 1 0 0 0 1 0 0 1 2 2 0 1 1 1 1 0 0 0 0 0 2 0 0 0 1 0 1 1 1 1 0 1 1 1 2 2 2 1 1 0 1 0 1 2 1 0 1 1 1 1 0 0 1 1 0 1 0 0 0 1 0 2 0 0 1 2 0 0 0 0 0 1 1 0 0 1 2 0 0 0 0 0 0 1 0 2 1 0 0 2 1 1 1 2 2 2 1 1 0 1 0 1 1 1 1 0 1 1 1 0 0 2 0 1 1 1 1 0 0 0 0 0 0 1 1 0 1 0 1 0 0 0 1 0 0 2 0 0 2 0 2 2 1 0 0 0 2 2 0 1 0 0 0 0 0 0 0 2 2 0 0 1 2 0 2 0 0 0 2 0 0 0 1 0 0 0 0 1 0 0 0 0 0 0 2 0 0 0 1 0 0 2 1 2 0 0 0 1 1 0 0 1 0 2 1 0 1 2 0 2 0 0 1 0 2 0 2 1 1 2 0 0 2 0 0 0 1 1 2 0 0 2 0 0 2 0 1 0 2 2 0 0 0 1 1 0 0 0 0 0 1 0 0 0 0 0 0 0 1 1 1 1 1 2 1 0 0 0 1 0 0 0 0 1 1 0 1 2 0 0 0 0 2 1 1 1 1 2 2 0 0 0 1 1 1 1 0 1 1 0 1 1 2 2 0 1 1 0 0 0 0 1 0 1 2 0 1 0 1 1 0 1 0 2 2 1 0 0 0 0 1 0 0 0 0 0 0 0 0 0 0 0 0 1 1 2 0 0 2 1 2 0 0 2 0 1 1 1 0 0 0 0 1 1 0 1 2 0 1 1 0 1 0 1 1 0 1 0 1 1 0 0 1 0 0 1 1 2 0 1 1 1 1 2 0 0 0 2 0 1 1 0 0 1 1 0 1 0 1 0 1 1 0 1 0 0 0 1 1 2 1 2 2 0 2 0 1 1 0 1 0 0 1 0 2 0 0 2 0 1 1 2 0 1 0 1 1 0 0 1 1 0 0 1 0 0 0 1 0 1 1 1 1 0 0 0 0 0 2 0 1 1 1 1 1 1 0 1 0 0 0 0 1 1 1 1 1 1 1 1 1 1 0 0 0 0 1 1 0 1 0 0 0 2 0 1 2 0 2 1 0 1 0 0 0 0 0 0 1 0 1 2 2 0 0 1 0 1 0 1 1 1 0 1 0 0 0 0 0 0 0 0 0 2 0 0 0 1 0 0 1 1 0 1 2 1 1 0 1 2 0 1 0 0 1 1 1 2 2 0 1 1 2 1 2 2 1 1 1 0 0 0 0 2 2 1 1 2 1 0 0 1 0 0 0 2 2 2 2 2 0 1 0 0 0 1 0 2 0 0 1 0 0 2 0 0 1 2 0 2 1 1 0 0 0 0 2 1 0 0 0 0 0 0 0 0 1 2 1 1 0 0 0 2 2 0 0 0 0 0 0 0 1 1 1 1 0 0 0 1 0 1 0 1 1 0 1 0 0 0 0 0 0 1 1 2 0 0 2 0 0 1 2 0 1 1 2 0 0 0 0 0 0 1 1 0 1 0 0 0 0 2 1 1 1 2 0 1 1 1 1 1 2 2 1 1 1 0 0 1 1 2 0 2 1 2 1 0 1 2 1 0 0 0 1 1 1 1 2 2 2 2 1 1 0 0 0 2 0 1 0 0 1 1 0 0 0 2 2 0 2 2 0 0 0 0 0 0 0 0 0 0 0 2 2 0 0 0 0 1 0 2 1 1 0 0 0 1 1 0 0 0 0 2 2 2 0 0 0 0 2 0 0 0 0 0 0 0 0 1 0 2 1 0 1 1 0 2 1 0 0 1 0 1 2 0 2 0 0 2 0 0 0 0 1 1 2 2 0 1 0 1 1 2 0 0 1 1 0 0 0 1 0 1 0 0 0 1 1 0 0 0 2 0 0 1 0 0 0 0 2 0 1 0 1 0 1 1 0 2 1 1 1 0 2 0 1 0 1 0 1 0 0 0 0 2 0 1 1 0 0 0 0 0 0 0 0 0 0 1 0 0 0 0 0 0 1 0 0 0 0 0
176 1 1 1 0 0 2 2 0 1 0 1 0 0 0 0 0 0 0 0 2 0 0 0 2 0 1 1 1 1 1 0 1 2 1 2 1 2 0 1 1 0 0 0 2 1 0 0 2 0 0 1 1 1 1 0 1 0 1 1 1 0 0 2 0 0 0 0 0 0 0 1 2 1 2 2 0 1 2 1 1 0 1 1 1 0 0 1 2 2 0 1 2 0 0 0 0 1 1 1 1 0 1 1 2 0 2 1 1 1 0 1 0 1 0 1 0 0 0 1 2 1 1 2 1 0 1 1 1 1 1 0 0 1 2 1 1 0 0 0 1 1 0 0 0 2 0 0 0 1 0 1 2 1 1 0 0 0 0 0 0 0 2 0 0 2 0 0 1 1 0 0 1 1 0 1 0 0 0 0 0 0 0 0 1 0 1 1 0 0 0 2 0 0 0 1 2 0 0 0 0 1 0 2 1 1 2 0 1 0 2 0 1 0 0 2 0 0 1 0 2 1 0 1 1 0 1 2 0 2 0 0 1 1 0 0 0 1 2 0 0 0 2 1 2 0 0 0 1 1 1 0 0 1 0 2 0 2 1 0 0 0 0 0 0 0 1 0 0 0 2 1 1 2 1 1 0 1 1 0 0 2 0 2 0 1 0 2 0 2 0 1 0 1 2 0 2 0 0 1 0 0 2 0 1 1 0 1 2 0 0 2 0 0 0 0 0 1 0 0 0 2 0 2 1 0 0 1 1 1 2 2 0 1 0 0 0 0 2 1 2 1 1 1 0 0 0 0 2 1 1 1 0 0 0 2 0 1 0 1 0 0 1 0 1 0 0 2 2 0 0 0 0 2 1 0 0 0 1 0 1 0 0 0 0 1 0 0 0 0 0 0 0 1 2 2 0 0 1 2 0 2 1 2 1 0 1 1 0 0 0 0 0 1 1 0 0 1 0 0 0 1 0 0 1 2 1 0 1 0 1 0 0 0 1 2 0 0 0 1 1 0 1 0 1 2 2 0 0 1 0 1 0 1 1 1 1 2 1 2 2 0 1 1 0 1 1 2 0 0 0 0 0 2 0 1 0 0 0 0 1 1 0 2 1 1 1 0 2 0 0 2 0 2 0 0 0 2 2 2 0 2 2 0 2 0 1 1 0 1 0 1 0 0 0 0 0 2 0 0 0 2 1 2 0 2 0 1 0 1 1 1 0 1 0 0 2 1 0 1 2 2 1 0 0 0 2 0 2 0 2 2 1 2 1 0 1 1 2 0 1 0 1 1 1 0 0 1 1 0 0 0 0 0 1 0 2 1 0 0 0 0 0 1 1 1 1 0 1 1 0 2 1 0 0 1 0 1 1 0 1 0 0 1 0 2 2 0 1 0 0 0 0 0 0 0 0 0 0 0 0 0 0 0 0 0 0 1 0 0 1 0 0 2 1 1 1 0 0 1 0 0 0 1 1 1 1 1 2 0 1 2 1 0 1 1 2 1 1 0 0 0 2 2 2 2 0 2 1 1 1 0 0 0 1 2 1 0 1 1 1 1 0 2 0 2 2 0 0 0 0 1 0 2 0 0 1 1 0 1 0 0 0 0 0 0 0 1 1 1 0 0 0 0 0 1 0 2 1 1 0 0 0 2 2 0 0 0 0 0 1 0 0 2 0 1 0 0 2 2 0 2 0 0 0 0 0 0 0 0 0 0 1 0 0 2 0 0 1 0 0 1 1 0 0 2 2 2 0 2 0 0 1 0 0 0 1 0 0 0 1 1 0 0 0 2 1 2 0 2 0 2 2 1 0 0 0 1 1 0 1 1 0 1 2 2 1 1 0 1 1 1 0 0 2 2 0 0 2 2 1 2 0 1 0 0 0 1 0 0 0 0 1 0 0 0 0 0 0 0 0 0 1 0 1 0 1 0 0 0 0 0 0 2 2 0 1 0 0 1 0 1 0 0 0 0 0 0 2 0 1 0 1 0 1 0 0 1 1 1 1 1 1 1 2 2 0 1 0 2 0 1 2 1 2 0 2 0 1 0 0 0 0 0 2 0 1 2 0 2 0 0 0 0 0 1 1 0 2 1 1 0 2 1 2 2 1 2 0 0 0 1 0 0 0 0 0 1 1 0 0 0 0 1 0 0 1 0 0 0 2 0 1 0 2 0 2 1 1 0 1 0 1 0 1 1 0 0 2 2 0 0 0 0 0 2 0 2 0 0 0 0 0 1 0 1 1 0 0 2 1 0 0 2 0 0 0 0 0 0 1 1
177 0 0 1 0 0 2 1 0 1 1 0 1 2 0 2 0 0 1 0 2 0 0 1 1 0 1 2 0 0 2 1 1 1 0 1 1 1 0 1 1 0 0 0 1 0 1 1 0 0 0 2 1 2 0 1 0 1 1 0 1 1 1 1 0 0 0 1 0 0 0 0 2 0 1 2 1 1 2 1 0 0 0 1 1 0 1 2 2 2 0 1 2 1 0 0 1 1 0 1 1 0 1 1 2 1 2 1 1 1 0 2 0 2 1 2 1 0 0 1 0 0 2 1 0 1 1 1 2 2 0 0 1 1 0 0 0 1 2 0 1 2 0 0 2 2 0 0 0 0 0 1 0 1 0 0 1 0 0 1 1 1 1 0 0 1 0 2 0 2 0 0 0 2 1 0 0 0 0 1 0 0 1 1 1 0 1 1 0 0 0 2 0 1 1 0 2 1 0 0 0 0 0 0 0 0 2 0 1 0 0 0 0 0 0 2 0 0 1 1 1 0 1 1 1 0 2 0 0 0 0 0 0 1 1 0 1 1 2 1 0 0 1 0 1 0 0 0 1 1 1 0 2 0 0 0 0 1 0 0 0 0 0 0 1 1 1 1 1 1 0 2 2 2 0 0 0 2 1 0 1 1 1 1 1 0 0 1 1 2 0 1 1 0 2 0 1 0 0 1 1 0 1 1 0 0 2 2 2 0 0 1 0 0 1 0 1 0 0 0 1 1 2 1 1 0 1 0 2 2 2 1 0 0 0 0 0 1 1 1 1 1 2 2 0 0 0 0 2 1 0 0 0 1 1 0 1 2 0 1 0 0 1 0 1 0 1 2 2 0 0 0 1 2 1 0 0 1 1 0 1 0 1 2 0 0 0 0 0 0 0 2 1 0 1 1 1 1 0 0 0 0 1 1 0 0 1 2 1 0 0 2 0 0 0 0 1 1 0 0 0 1 0 0 1 2 2 0 2 1 1 0 0 2 0 0 0 1 1 1 2 0 1 1 2 1 1 0 0 2 0 1 0 2 2 1 2 1 1 1 1 0 1 0 0 1 1 2 0 1 1 1 0 2 1 1 0 1 1 0 1 0 0 0 0 1 0 2 2 1 0 2 0 2 0 0 0 1 1 2 0 2 1 1 1 0 2 1 0 0 1 1 0 0 1 1 0 2 0 1 0 2 1 0 0 1 1 0 2 2 0 0 0 0 1 0 1 0 0 1 0 1 2 2 0 1 0 0 2 0 0 0 1 2 1 0 1 1 1 1 1 0 1 0 1 1 1 0 0 0 1 1 0 0 0 0 2 0 0 0 0 0 0 1 1 2 2 1 1 0 0 0 1 0 0 0 0 0 0 0 0 2 2 0 0 1 2 0 0 1 1 0 0 0 0 0 0 0 0 0 0 0 0 0 0 1 2 2 0 0 0 1 0 2 2 1 0 0 0 2 0 1 0 1 1 1 1 0 1 0 1 1 0 2 2 2 1 1 1 0 0 0 1 0 1 1 0 2 0 1 1 0 0 0 1 2 2 0 1 1 0 0 0 2 1 2 1 1 1 0 0 0 0 1 0 0 0 1 0 1 0 1 0 0 1 0 2 2 0 0 0 0 1 0 0 2 2 2 1 1 1 0 1 2 1 1 2 1 1 0 2 0 0 2 0 0 1 0 1 1 0 1 0 1 1 0 1 0 0 0 0 0 1 0 0 1 0 0 0 0 0 0 2 0 0 0 2 2 0 1 0 0 0 0 0 0 2 0 0 1 0 0 1 1 0 1 0 0 0 0 2 2 2 1 0 0 1 1 0 0 0 1 1 1 0 1 2 1 1 1 1 0 1 1 0 1 1 1 1 1 1 1 1 0 0 0 1 2 0 1 0 0 0 1 0 0 1 1 2 1 1 2 0 0 0 0 0 0 0 0 0 0 0 2 1 0 1 0 0 0 0 0 0 0 0 0 1 0 2 0 0 0 1 0 2 0 0 0 1 2 2 0 0 0 1 0 0 0 1 1 1 2 1 0 2 0 2 2 0 0 0 2 0 0 2 0 1 1 0 1 0 0 0 0 0 2 2 2 2 1 0 1 2 1 1 1 2 1 0 0 0 1 0 1 0 0 0 1 2 0 0 0 2 0 0 1 0 0 1 0 2 0 2 1 0 1 1 1 0 2 1 1 0 1 0 2 1 0 0 1 0 1 0 0 0 1 1 0 2 0 0 0 0 1 0 0 1 0 0 2 0 0 0 2 0 0 0 0 0 0 2 2
178 0 0 2 0 0 1 2 0 2 0 0 0 1 0 0 0 0 0 1 0 1 0 0 2 0 1 1 0 1 1 0 0 0 1 0 2 2 0 1 1 0 0 0 1 0 0 0 2 0 0 0 1 1 1 0 1 0 1 1 0 1 0 1 0 1 0 2 0 0 1 2 2 0 2 2 0 1 2 1 1 0 1 1 1 0 0 0 1 1 0 0 1 0 0 0 1 1 0 1 0 0 1 1 2 0 1 0 2 0 0 1 1 2 1 2 2 1 0 1 2 0 1 2 1 0 1 0 2 0 1 1 0 0 1 0 0 0 0 0 1 2 0 0 0 1 0 0 0 0 0 1 0 0 0 0 0 1 1 0 0 0 0 1 0 2 1 1 1 1 0 0 1 0 0 0 0 1 0 0 0 1 0 0 1 0 1 1 1 0 0 2 2 0 0 1 1 0 0 1 1 1 0 0 0 0 2 0 1 1 1 0 1 0 0 2 1 0 1 0 2 1 0 0 0 0 0 2 1 1 1 1 0 0 0 0 0 1 2 0 0 0 2 0 2 0 0 0 1 1 0 0 1 1 0 1 1 2 0 0 0 0 0 0 1 0 0 0 0 0 0 1 0 0 0 1 0 2 2 0 2 0 1 2 0 0 1 1 1 2 0 1 1 0 2 0 2 1 0 1 0 0 2 0 1 0 0 1 1 0 1 1 0 1 2 0 0 0 0 0 1 1 2 1 1 0 1 0 0 0 2 2 0 0 0 0 0 2 0 2 2 1 2 0 0 0 0 0 1 1 0 0 1 0 1 0 1 1 0 1 0 0 1 1 0 1 0 1 1 1 1 1 0 2 1 0 0 2 0 0 0 0 1 1 2 0 1 2 2 0 0 1 0 0 2 0 1 0 0 0 0 0 0 2 2 0 0 2 1 0 0 1 0 0 0 0 1 0 0 1 0 1 1 0 1 1 0 1 2 1 2 1 0 1 1 1 0 0 0 1 0 0 1 0 1 1 1 0 0 1 0 1 0 1 1 0 1 2 1 2 2 0 0 1 0 1 1 2 0 0 0 0 1 1 0 0 0 1 0 1 0 0 0 1 0 1 0 1 2 2 0 1 0 2 0 0 0 2 1 1 1 2 1 1 1 0 1 1 0 2 0 0 0 0 0 0 0 2 0 0 0 2 1 2 1 2 0 1 0 2 0 2 0 0 1 0 1 0 2 2 1 2 0 0 0 0 1 2 0 0 0 0 1 1 1 1 1 0 1 1 1 0 0 1 0 0 1 2 1 0 0 1 1 0 1 1 2 2 0 2 0 0 0 0 2 2 2 0 0 0 0 1 2 1 1 0 1 0 1 0 1 2 1 0 1 2 1 2 0 2 1 0 0 1 0 0 0 0 0 0 0 0 0 0 0 1 1 1 0 0 1 1 0 2 2 1 0 0 1 2 0 0 0 2 2 2 2 0 2 0 1 2 0 0 1 2 2 1 1 0 0 0 0 0 0 0 0 2 1 0 0 1 0 0 1 0 1 0 0 0 1 0 0 1 0 2 2 1 0 0 0 0 0 1 1 0 1 2 0 1 0 1 0 0 1 0 1 1 0 1 0 0 0 1 0 0 0 2 1 1 0 0 0 2 0 1 1 0 0 1 1 0 0 1 2 1 1 0 1 2 0 2 0 0 0 0 0 0 0 0 0 0 0 0 0 1 2 0 1 0 0 0 0 0 0 1 2 2 0 1 0 0 0 0 0 0 1 0 2 2 0 1 0 0 0 1 0 1 1 1 0 0 2 1 0 0 0 1 0 0 1 1 1 2 1 1 1 0 1 2 2 0 0 0 2 2 0 1 2 1 0 1 0 2 0 0 0 1 0 0 0 0 2 0 0 0 0 0 1 0 0 0 1 0 1 0 1 0 0 0 0 0 0 2 1 1 0 1 0 0 1 2 0 0 0 0 1 0 1 0 0 0 1 0 1 0 0 0 1 1 2 0 0 0 0 0 1 0 0 2 0 1 0 0 2 0 2 1 1 0 0 1 1 0 2 2 0 1 0 1 0 0 0 0 1 1 1 2 1 1 0 0 2 0 2 1 1 1 1 2 0 2 0 1 1 0 0 1 1 0 0 0 2 1 1 1 0 0 0 0 2 0 2 0 0 0 0 1 0 2 1 1 0 0 2 0 1 0 1 1 1 0 0 0 0 2 0 2 0 0 0 0 0 1 0 0 1 0 0 0 0 1 0 2 0 1 0 0 0 0 0 0
179 0 0 1 0 0 1 1 0 0 0 2 1 1 1 0 0 0 0 0 2 0 1 0 2 0 2 1 1 1 1 1 0 1 1 0 2 1 0 0 1 0 0 0 2 2 0 0 2 0 0 0 0 1 1 1 0 0 1 0 1 1 0 2 0 0 0 1 0 0 1 1 2 0 0 2 2 2 2 0 2 0 1 1 1 0 1 0 1 1 0 1 0 0 0 0 0 0 0 0 0 0 0 0 2 0 2 2 0 2 1 1 0 1 0 1 0 0 1 1 1 0 2 1 0 0 1 2 2 2 1 1 0 0 0 0 0 0 0 2 0 2 0 0 0 1 0 0 0 0 0 0 1 0 0 1 1 1 0 1 0 0 0 1 0 2 0 0 1 2 0 1 0 2 0 0 0 1 1 1 0 0 1 1 1 0 1 0 0 0 0 2 0 1 1 0 2 0 0 0 0 2 1 1 1 0 1 0 2 0 2 0 1 0 0 2 0 0 1 1 1 1 0 0 1 1 0 2 0 2 1 1 1 1 1 0 0 2 2 0 0 1 1 0 0 0 0 0 1 1 1 1 2 0 0 0 1 1 0 0 0 0 0 0 1 0 0 0 2 2 0 2 1 1 1 1 1 1 2 0 1 1 1 2 1 0 2 1 0 2 0 1 1 0 2 0 0 0 1 2 1 1 2 0 1 0 0 1 2 0 0 2 0 0 1 0 1 0 1 1 1 1 1 1 2 0 0 0 1 2 2 1 0 2 0 0 0 1 0 1 0 1 1 2 0 0 0 1 1 0 1 1 1 0 0 1 1 2 1 1 1 1 2 1 2 0 1 0 0 2 2 2 1 2 1 0 0 2 1 1 1 1 0 0 0 0 1 0 0 1 0 2 0 0 2 0 0 2 1 0 0 0 0 2 2 0 0 0 0 0 0 2 1 0 1 1 0 0 0 0 0 1 0 0 0 2 1 0 1 1 1 1 0 2 0 0 1 1 0 1 0 0 2 0 0 2 2 0 0 1 0 1 0 2 1 1 1 0 1 1 1 0 0 1 0 1 1 2 0 0 0 0 1 1 2 0 0 1 1 0 0 0 1 2 1 0 1 1 2 0 0 2 0 2 1 0 1 1 1 2 1 2 1 1 1 0 1 1 0 0 0 2 0 0 0 0 0 2 0 2 0 2 0 0 0 0 2 0 1 2 0 0 0 1 0 0 1 1 1 1 0 2 1 1 1 0 0 0 2 0 1 1 0 1 1 1 0 2 0 0 0 1 0 1 0 0 2 2 0 1 1 1 0 0 1 0 1 1 0 1 0 0 0 2 0 0 2 0 0 0 0 1 0 0 0 1 0 0 0 0 0 1 1 0 0 2 1 1 0 1 0 0 0 1 0 0 0 0 1 1 0 0 0 1 0 0 0 2 0 0 1 0 0 2 2 0 1 0 0 1 0 0 0 1 1 1 1 1 1 0 2 2 1 1 2 2 1 2 2 0 0 0 0 1 1 0 1 2 1 0 0 0 0 0 0 1 1 0 0 0 0 1 0 2 0 2 2 1 0 1 0 1 0 0 0 0 0 2 0 2 0 1 1 0 0 1 2 2 0 0 1 0 1 0 1 0 0 2 1 0 0 0 1 2 1 1 1 0 0 0 0 0 0 2 0 0 1 0 0 0 0 0 0 0 0 0 0 0 0 0 0 0 0 0 0 1 2 0 0 0 0 0 2 0 0 0 2 1 0 2 1 0 2 0 0 0 1 0 0 1 0 0 0 1 1 1 1 2 0 2 0 2 2 2 0 0 0 0 0 0 1 2 0 1 2 2 1 0 0 1 1 0 0 0 1 1 0 0 2 2 2 2 2 0 0 0 0 2 0 0 1 1 2 0 0 0 0 0 1 0 1 1 0 0 0 0 0 0 0 0 0 0 0 2 2 0 0 0 0 0 2 2 0 0 0 1 1 0 2 0 0 0 0 1 1 1 0 1 1 0 1 1 0 0 0 0 0 0 1 0 2 2 1 1 1 0 1 2 1 0 0 0 1 0 1 1 1 1 0 2 0 0 0 0 2 0 1 2 2 0 0 2 1 1 1 1 1 2 0 0 0 2 0 1 0 0 0 0 0 0 0 0 2 1 0 1 0 1 0 1 2 0 1 0 1 0 2 0 0 0 1 0 0 0 1 1 2 0 1 2 0 0 0 0 1 2 0 0 1 0 1 0 1 0 0 1 1 1 2 1 0 1 0 1 0 0 0 0 0 0 1 1
180 1 0 1 0 0 0 0 0 0 0 2 1 2 0 1 0 0 2 1 1 1 0 0 2 0 2 1 1 1 1 0 0 0 0 0 2 1 0 1 1 0 0 0 1 0 0 0 2 0 0 1 1 1 1 0 0 0 1 0 1 1 0 2 0 0 0 1 0 0 0 0 2 0 2 2 0 0 2 1 0 0 0 0 2 0 0 0 1 1 0 0 1 0 0 0 1 1 0 1 0 0 1 1 2 0 2 0 2 0 0 2 0 2 0 2 1 0 2 0 0 0 2 2 0 0 2 0 1 1 1 0 0 0 1 0 1 0 1 0 1 2 1 0 1 2 1 0 0 0 0 2 2 1 2 0 0 1 0 2 2 0 1 0 1 2 1 1 0 2 1 1 1 2 1 2 0 0 0 0 0 1 0 1 0 0 0 1 0 0 0 1 1 1 1 1 1 0 0 1 1 1 1 1 1 0 1 0 2 1 1 0 0 0 0 2 0 0 0 2 0 0 1 0 0 0 2 1 0 1 0 0 0 1 1 0 0 2 2 0 0 0 2 0 1 0 0 0 2 0 0 0 1 0 0 1 1 0 1 0 0 0 0 0 1 0 1 0 2 1 0 1 1 1 0 0 1 1 1 0 2 0 0 1 1 0 1 1 1 2 0 0 0 0 1 0 1 2 0 0 0 0 1 1 0 0 0 1 0 0 0 1 0 0 1 0 1 1 0 0 0 0 2 0 2 0 2 1 1 1 2 2 1 1 1 1 1 1 2 0 0 0 1 2 1 0 0 0 2 2 0 0 0 0 0 2 0 1 1 1 0 0 0 0 0 1 0 1 2 0 0 0 0 2 1 1 0 1 0 1 0 1 1 1 1 1 1 0 0 0 0 0 0 0 1 1 1 2 0 0 0 0 2 2 0 0 2 0 0 0 0 2 0 0 0 0 0 1 0 0 1 2 1 0 1 2 1 1 1 0 0 2 0 2 0 1 1 0 0 0 1 0 2 0 1 2 2 0 0 0 0 1 0 2 1 1 1 1 0 2 0 0 0 0 0 1 1 2 0 0 0 0 2 0 0 1 0 1 1 0 1 0 0 1 1 0 1 1 2 1 0 1 1 0 0 0 1 1 1 1 1 1 2 0 2 0 0 1 1 2 0 0 0 0 1 0 0 2 0 1 1 2 0 1 0 1 1 1 1 2 0 0 0 0 0 1 0 1 1 1 0 1 0 0 0 0 2 2 0 0 0 0 1 1 1 1 0 0 1 0 1 0 1 0 1 1 0 1 1 0 0 0 1 0 0 1 1 2 1 0 0 0 1 1 0 0 1 0 0 0 0 1 2 0 0 0 1 0 0 0 0 2 2 0 0 2 0 1 0 1 2 2 0 0 0 0 0 0 1 0 0 0 0 2 0 0 0 1 0 0 1 0 0 1 1 2 0 0 1 2 1 0 0 1 2 1 2 0 0 1 0 1 1 1 2 2 1 1 1 0 0 0 0 0 0 0 0 2 0 0 0 0 0 0 1 0 1 1 1 1 1 0 0 1 0 2 1 2 0 0 0 1 0 2 0 0 1 2 0 2 1 0 0 0 0 0 0 0 0 1 1 1 0 0 0 0 0 2 0 1 0 1 0 2 0 0 0 0 0 0 1 0 1 1 1 1 1 0 0 1 1 1 1 0 2 0 2 1 0 1 1 1 1 0 0 2 0 0 0 0 0 0 0 0 0 0 1 2 0 2 0 0 2 1 1 0 1 0 2 2 0 0 0 0 0 2 1 2 1 2 0 1 2 2 0 0 0 1 0 0 1 1 1 2 2 1 1 0 0 1 1 1 0 0 0 0 1 1 2 1 0 0 1 1 0 0 0 2 0 1 0 0 1 0 0 0 0 1 1 0 0 0 1 0 1 0 1 0 0 0 0 1 0 2 2 0 0 0 1 0 0 2 1 1 0 0 0 2 2 0 1 0 2 1 1 0 0 1 0 0 0 1 0 0 0 0 1 0 0 1 0 1 0 2 2 1 2 1 1 0 0 1 1 0 2 1 0 0 0 2 0 0 1 1 2 0 1 0 2 0 2 0 2 0 1 0 1 1 1 0 1 1 0 1 0 0 0 0 1 1 0 0 1 1 0 1 0 0 0 1 1 1 1 0 1 0 1 0 0 0 2 0 2 0 2 1 1 0 0 1 0 0 0 0 0 0 2 0 2 0 0 0 0 2 0 0 2 0 0 2 0 0 0 1 1 0 0 0 0 0 0 0
181 1 0 2 0 0 2 2 0 1 0 1 1 2 0 2 0 0 1 0 2 0 0 0 2 0 1 1 0 1 1 1 0 0 1 0 2 2 0 1 0 0 0 1 2 1 0 0 1 1 1 1 1 2 0 1 0 0 0 1 0 1 0 2 1 1 1 1 0 0 0 0 2 0 1 1 0 2 2 0 1 0 1 1 1 0 0 2 2 2 1 2 1 1 0 0 0 0 0 1 1 0 2 2 2 0 2 2 0 2 0 1 1 1 1 1 1 0 1 1 1 1 1 2 1 1 0 1 2 2 0 0 0 0 1 0 0 0 0 0 0 2 1 0 1 1 0 0 0 0 0 1 0 0 1 0 0 1 0 1 0 0 0 0 0 1 1 0 0 1 2 0 1 0 1 1 0 1 1 1 0 0 2 2 2 0 2 2 1 0 0 2 0 1 1 1 1 0 0 0 0 1 1 1 1 0 0 0 0 0 1 0 1 1 0 2 0 2 1 0 2 1 1 0 0 0 0 1 0 1 0 0 0 1 1 1 0 0 0 2 0 0 2 0 2 0 0 0 0 1 1 0 1 0 0 0 0 0 1 0 1 1 1 1 2 0 1 0 0 0 0 2 2 2 0 1 2 2 2 0 0 2 1 1 0 0 1 2 2 2 0 2 0 1 2 0 2 1 0 0 0 0 2 0 0 0 0 2 2 0 0 1 0 0 1 0 0 0 0 0 2 2 1 1 1 0 1 0 0 1 2 1 0 0 0 1 1 1 0 0 0 0 2 2 1 0 1 1 2 1 1 1 1 0 1 0 1 1 1 1 1 1 1 1 0 0 0 2 2 0 0 0 0 1 0 1 0 2 0 0 0 2 0 0 0 0 0 1 1 1 0 2 1 0 1 2 2 0 0 0 0 0 0 2 2 1 0 0 0 0 1 1 1 0 1 0 0 1 0 0 1 1 1 1 0 2 1 0 1 0 1 0 1 0 1 1 1 1 0 0 0 0 0 2 2 2 2 0 0 1 0 0 0 1 1 1 1 2 1 0 0 0 1 1 0 2 2 2 0 0 1 0 2 1 0 0 0 0 0 0 0 0 0 1 0 0 0 0 1 1 1 0 0 1 1 0 0 2 2 2 0 2 2 0 2 0 0 1 1 1 1 0 0 0 1 0 0 2 1 2 1 2 1 1 1 1 1 1 1 2 0 1 0 1 0 1 2 0 1 1 1 1 0 1 1 0 2 1 1 0 0 0 0 2 1 0 0 1 1 0 0 0 0 0 0 0 2 0 0 0 1 1 0 0 0 0 1 0 0 0 0 0 0 1 0 0 0 0 0 0 0 1 1 0 0 0 0 1 1 0 1 1 1 1 0 2 1 0 0 0 1 1 0 0 0 0 0 0 0 0 0 0 0 1 0 0 1 1 0 0 1 0 1 2 1 2 0 0 1 2 2 0 0 0 2 2 2 0 0 1 0 1 2 1 1 1 1 2 2 0 0 0 1 0 0 0 0 2 0 0 0 0 0 0 0 2 2 1 1 1 0 0 1 2 1 2 1 0 0 1 1 1 0 1 2 0 2 2 0 1 0 0 0 0 2 0 1 2 0 1 0 0 0 1 0 0 0 2 0 0 0 0 1 2 1 2 2 0 0 0 1 0 0 2 1 1 2 0 0 2 2 0 0 1 2 0 2 0 0 0 0 0 1 0 1 1 1 0 2 0 0 2 2 0 0 0 2 2 0 2 1 0 2 0 0 0 2 0 0 1 0 1 2 2 2 2 0 2 2 2 0 0 2 2 1 1 0 0 0 0 0 2 2 2 0 1 0 0 0 2 2 0 0 0 2 2 0 0 2 2 2 2 1 0 0 0 1 2 0 0 0 0 2 0 0 1 0 1 1 0 0 1 0 0 0 0 0 0 0 0 0 0 0 2 2 0 0 0 0 1 0 1 0 0 0 2 0 0 2 0 1 1 1 1 1 1 0 0 1 1 2 0 0 0 0 0 0 0 1 2 0 2 1 0 2 0 2 2 1 0 1 0 1 0 1 1 1 0 1 1 1 0 1 1 1 0 0 2 2 2 0 0 2 0 0 0 0 1 0 0 0 1 0 2 0 0 0 1 1 0 0 0 1 1 0 1 0 1 1 1 2 0 2 0 1 0 1 0 0 0 2 0 0 1 1 1 0 0 2 2 0 0 0 0 0 1 1 1 1 0 0 0 0 1 0 0 1 0 0 2 1 0 1 2 0 0 0 0 0 0 0 0
182 1 0 2 0 0 2 2 0 0 0 1 1 2 0 2 0 0 0 0 2 0 0 1 1 1 0 1 1 1 1 1 1 1 1 0 2 0 0 0 1 0 0 0 2 1 0 0 2 0 0 0 1 1 1 0 0 0 2 0 1 0 0 0 0 1 0 1 0 0 0 1 2 0 2 2 0 2 2 0 1 0 1 1 2 0 0 1 2 2 1 1 2 1 0 0 0 2 0 2 0 0 0 0 2 1 2 2 0 2 0 1 1 2 1 2 1 0 0 2 2 1 2 1 0 1 1 0 1 1 0 0 0 0 0 0 0 0 0 2 1 1 0 0 1 0 1 0 0 1 0 1 0 0 1 0 1 0 0 2 1 1 1 0 1 1 2 0 1 2 0 1 0 1 2 0 0 1 1 1 0 0 0 0 1 0 1 0 0 0 0 0 0 1 1 0 1 0 0 0 0 1 0 2 1 1 1 1 1 0 0 0 0 0 0 2 1 1 1 1 1 1 0 0 1 1 1 1 0 1 0 0 0 0 0 0 0 2 2 0 0 0 2 1 2 0 0 0 2 0 0 1 2 0 0 0 0 0 0 0 0 0 0 0 1 1 0 0 2 2 0 2 0 0 0 1 0 2 1 0 0 2 0 1 0 1 0 1 0 2 0 1 1 0 2 0 2 0 0 1 0 0 1 1 0 0 0 2 0 0 0 0 0 0 2 0 0 1 0 0 0 0 2 1 0 0 0 0 1 1 2 1 0 0 0 0 0 2 0 2 1 1 2 1 2 0 0 0 2 2 0 0 1 0 1 0 0 2 0 1 0 0 2 1 1 1 1 1 1 1 1 1 1 2 1 0 0 1 1 0 1 2 1 1 1 0 0 0 0 0 0 0 0 0 2 1 0 1 0 0 0 0 1 2 1 0 0 0 0 1 0 1 1 0 1 0 0 1 0 0 1 2 1 0 0 1 0 0 1 0 1 0 0 1 0 0 1 0 0 0 1 0 1 1 1 1 1 0 0 0 0 1 0 2 2 1 2 2 1 2 2 0 1 0 0 1 1 2 0 0 1 1 2 0 1 0 1 2 0 2 1 1 0 0 0 1 0 2 2 1 0 2 1 1 1 0 1 2 2 2 1 2 2 0 2 0 0 1 0 2 0 0 0 0 1 0 0 1 0 2 1 1 1 2 2 2 0 0 0 1 1 0 0 1 1 0 1 1 0 2 0 1 0 0 0 0 1 1 1 0 1 1 1 2 0 0 0 1 1 1 0 0 1 0 0 0 2 0 0 0 1 1 1 0 1 1 2 1 0 1 0 0 1 1 0 1 1 0 1 0 0 1 2 0 2 0 0 0 1 0 1 1 0 0 2 2 0 0 0 0 2 0 0 2 1 1 0 0 1 1 1 1 0 0 0 1 2 1 0 0 0 0 0 1 2 0 1 0 2 2 1 1 0 1 2 0 0 2 1 0 1 1 1 1 1 1 1 2 1 1 1 0 0 2 2 2 1 2 1 1 1 1 0 0 1 0 1 0 0 0 1 0 0 1 0 1 1 0 0 0 0 0 0 2 1 1 2 2 0 2 0 0 0 0 1 0 0 1 0 1 1 1 0 0 1 1 0 1 1 1 0 0 0 2 2 0 0 0 1 0 1 1 0 2 1 0 0 0 0 1 0 1 1 0 1 0 1 1 1 1 0 1 1 1 0 0 2 0 0 0 0 0 1 0 0 1 1 1 0 1 0 0 1 0 0 0 0 0 1 1 1 1 2 1 2 2 0 0 0 0 2 2 2 1 0 0 0 1 1 0 1 1 0 1 2 1 1 0 1 2 1 1 0 0 2 2 0 1 2 1 0 2 0 2 0 0 0 0 0 1 0 0 2 0 0 0 0 1 2 1 1 2 0 0 0 0 0 0 0 0 1 0 0 2 2 0 1 0 0 0 0 1 0 0 0 1 2 0 2 0 0 0 0 1 1 1 0 0 0 0 2 1 0 0 0 0 0 0 1 0 1 1 0 0 2 0 2 1 2 0 1 0 1 0 2 1 1 0 0 2 0 0 0 0 0 2 2 1 2 1 1 0 1 0 2 2 2 2 0 0 0 2 0 1 0 0 0 2 2 0 0 1 1 1 0 0 0 0 1 0 2 0 2 1 0 1 2 1 0 2 1 1 0 0 1 0 0 0 1 1 0 1 0 0 0 2 0 2 0 0 0 0 0 1 0 0 1 0 0 1 0 0 1 2 0 1 0 0 0 0 0 2
183 1 1 2 0 0 2 2 0 2 0 0 1 1 0 0 1 0 2 1 1 1 0 1 1 1 2 2 0 0 2 1 0 0 1 2 1 2 0 1 0 0 0 0 1 1 1 0 2 0 0 0 1 2 0 0 0 0 2 0 1 0 0 1 0 1 0 1 0 0 0 1 1 0 0 2 1 1 2 0 0 0 0 0 2 0 0 1 1 2 0 1 2 0 0 0 0 0 0 2 2 0 0 1 2 1 2 1 1 1 0 1 1 1 0 0 0 1 1 0 1 0 1 1 1 0 0 0 2 1 1 0 1 1 0 0 1 1 0 2 2 0 0 0 0 0 0 0 0 0 0 1 0 0 0 0 0 1 0 1 0 0 2 0 0 2 0 0 1 2 1 0 1 2 2 1 0 1 0 1 0 0 1 1 1 0 1 2 1 1 1 2 0 2 2 0 2 0 0 0 0 0 1 1 1 0 0 0 0 1 1 0 1 0 0 2 0 1 1 2 0 1 0 0 1 0 1 1 0 1 0 0 0 0 0 0 0 2 2 0 0 1 2 1 2 1 1 0 2 0 0 0 0 0 0 2 1 2 0 2 2 2 0 0 2 0 1 0 1 1 1 1 0 2 0 1 1 2 2 0 0 2 1 1 0 1 1 0 2 2 0 2 1 1 2 0 2 0 1 1 0 0 2 0 1 0 0 2 1 0 0 1 0 0 0 0 0 0 0 1 1 1 2 2 2 0 1 0 0 1 1 1 0 0 0 0 0 1 0 0 1 1 2 1 0 0 1 1 2 0 0 0 0 0 1 1 0 1 0 1 0 0 2 1 1 1 0 1 2 0 0 0 0 2 0 1 0 2 0 0 0 2 0 0 1 0 0 0 0 0 0 0 2 0 2 0 1 0 0 0 0 0 0 2 2 1 0 1 1 0 0 2 1 0 1 1 0 1 0 0 0 2 1 2 0 2 1 0 1 1 1 1 0 1 1 1 2 0 0 0 1 0 1 1 2 1 0 0 0 1 0 1 0 0 0 0 0 1 2 2 1 0 0 1 0 1 1 2 1 0 1 1 2 0 2 0 1 1 1 0 0 0 0 1 1 0 1 1 1 0 1 1 0 2 0 0 1 1 1 2 2 2 2 0 2 0 0 0 0 1 0 1 0 0 1 1 0 2 0 1 1 2 1 2 1 2 1 0 1 1 1 0 0 0 0 0 1 0 1 1 1 1 0 0 0 0 1 0 2 0 0 0 0 2 0 1 0 1 1 0 0 0 1 0 0 0 2 1 1 0 0 0 0 0 0 0 2 2 0 2 0 0 1 1 1 1 2 1 1 1 1 1 1 1 1 0 1 0 1 0 1 1 2 0 0 1 1 1 1 1 1 1 0 0 0 1 1 0 1 0 0 0 0 0 0 1 1 1 0 0 0 1 0 0 1 0 0 0 1 1 1 1 0 2 2 1 1 0 1 0 0 2 1 1 1 2 1 2 1 0 0 0 0 1 1 0 1 2 0 1 1 0 0 0 0 2 2 0 1 1 1 1 0 1 1 2 0 0 1 0 0 0 0 1 0 0 1 2 0 1 0 0 0 1 2 0 1 1 1 1 0 0 1 0 1 0 0 1 1 1 0 0 1 2 1 0 0 0 1 0 1 1 0 2 2 2 0 0 1 2 1 2 0 1 1 0 1 0 0 0 0 0 2 1 1 2 1 1 2 1 0 1 2 1 0 1 2 2 0 2 0 0 0 0 0 0 1 0 0 1 0 1 0 0 1 2 1 1 1 1 1 1 2 1 0 0 0 0 0 0 0 1 2 2 0 1 0 1 1 1 0 0 1 1 0 2 1 0 2 2 1 1 1 0 0 0 0 1 1 0 1 0 2 0 0 1 1 0 1 1 0 1 0 0 0 0 0 0 0 0 0 0 0 2 2 0 0 0 0 0 0 1 0 0 0 0 0 0 2 0 1 0 1 0 1 0 0 2 2 1 2 0 0 0 0 0 0 1 0 1 1 2 1 0 2 1 1 2 0 0 0 2 0 1 1 1 0 2 1 1 1 0 0 0 0 1 1 1 1 1 0 0 0 2 2 2 1 1 0 0 0 2 1 2 0 0 0 1 1 0 0 0 2 0 0 1 0 0 1 0 1 0 2 1 0 1 2 1 0 0 2 0 0 0 0 2 0 0 0 0 1 0 0 0 1 1 1 0 1 0 0 0 0 1 0 2 2 0 1 1 0 0 0 1 0 0 0 0 0 0 1 1
184 1 0 1 0 0 0 2 0 0 0 0 0 1 0 1 0 0 0 0 2 0 0 1 1 0 0 1 0 2 0 0 1 1 0 1 1 1 0 0 2 0 1 1 2 1 0 0 2 0 0 0 0 0 2 2 0 0 1 1 0 0 0 0 0 0 0 0 0 0 2 1 2 2 2 2 0 1 2 0 0 0 0 0 1 0 0 0 1 1 0 0 2 0 0 0 0 1 1 2 1 0 1 1 2 0 2 1 1 1 0 2 1 2 2 2 1 1 0 1 2 0 2 1 0 0 1 1 2 2 1 0 0 0 1 0 0 0 0 0 0 2 1 1 0 0 0 0 0 0 0 1 2 0 1 0 1 1 1 1 1 1 0 1 1 2 1 0 1 2 0 0 0 2 0 1 0 1 0 0 0 1 0 0 0 0 0 1 1 0 0 2 0 1 1 0 1 0 0 1 1 0 0 0 0 0 2 0 1 0 0 0 0 1 0 2 0 0 1 0 2 0 0 0 0 0 2 0 0 1 1 1 0 0 0 0 0 2 2 0 0 1 2 0 2 0 0 0 1 1 1 0 1 0 0 2 1 2 0 1 1 1 0 0 1 0 0 0 0 0 2 0 1 2 1 0 0 1 1 0 0 1 2 2 0 0 2 1 1 2 0 1 1 1 2 0 2 1 0 2 0 0 2 0 1 0 0 2 1 0 0 1 0 0 2 0 0 1 1 1 0 0 0 2 2 0 2 0 1 0 1 1 0 0 0 0 0 1 0 1 1 1 2 2 0 0 0 0 2 1 0 0 0 0 2 0 0 0 0 2 0 0 1 0 1 0 0 0 2 0 0 0 0 2 0 0 0 2 2 0 0 0 0 0 0 0 0 1 1 0 0 0 0 0 2 1 0 1 0 0 0 0 0 2 2 0 0 0 0 0 0 0 1 0 1 0 0 0 0 1 0 0 1 1 0 2 1 0 2 1 2 0 0 2 0 1 0 0 0 0 2 0 2 0 1 2 1 0 0 2 0 1 0 1 0 0 0 1 1 1 1 0 1 1 0 2 2 2 0 0 0 0 1 2 0 0 0 1 0 0 1 0 0 0 0 0 0 0 0 0 2 0 1 2 2 0 1 1 1 2 1 2 1 1 1 0 1 1 0 0 0 2 0 0 1 1 0 2 0 1 2 2 0 0 0 1 1 0 1 2 1 0 0 1 2 0 1 0 0 1 0 1 1 0 0 0 1 2 0 0 0 0 1 2 0 2 0 1 0 0 0 0 0 0 0 0 2 2 2 0 1 1 1 0 0 1 1 2 0 2 0 0 0 0 1 0 0 0 1 1 0 0 1 0 0 0 0 0 0 0 1 2 0 0 1 2 1 0 0 1 0 0 1 2 2 2 0 0 0 0 0 0 0 0 0 2 2 1 0 0 0 0 1 2 1 1 0 0 1 1 0 1 0 2 2 1 1 1 1 0 0 1 1 1 1 2 1 2 1 1 1 1 0 2 2 1 1 1 0 1 1 1 0 0 1 1 2 0 0 1 0 0 0 1 1 1 0 1 0 0 1 0 0 1 1 0 1 2 1 1 0 0 0 1 1 0 1 2 0 0 1 1 0 0 0 1 1 2 2 2 0 0 0 1 2 1 1 1 0 1 2 0 0 2 0 0 0 0 1 1 0 1 0 0 1 1 2 0 0 1 1 1 0 0 0 1 2 0 2 1 0 1 1 0 1 0 1 2 0 0 0 0 1 0 0 1 1 1 1 1 0 1 2 2 2 2 0 1 0 1 1 2 2 2 0 0 0 0 0 1 1 2 1 2 1 1 2 0 1 2 1 0 0 0 1 1 0 1 0 0 0 0 0 1 0 0 0 1 0 1 0 0 0 0 0 1 1 0 0 0 0 0 1 0 1 0 1 0 0 0 0 0 0 0 0 0 1 0 1 0 0 2 1 0 0 2 0 1 2 0 0 0 1 0 1 0 0 1 1 1 2 0 0 0 0 0 0 0 1 1 1 2 1 1 2 0 2 2 0 0 0 1 0 0 2 0 2 1 0 2 0 0 0 0 0 2 2 2 2 2 0 0 2 2 1 1 1 1 1 0 0 0 0 2 0 0 1 2 2 0 0 0 1 1 0 1 1 1 1 0 2 0 2 1 0 1 1 1 0 1 2 0 0 0 1 1 0 0 0 0 0 0 0 0 0 1 1 1 1 0 0 0 0 1 0 1 1 0 0 0 0 0 0 2 0 0 0 0 0 0 0 0
185 0 0 2 0 0 2 1 1 0 0 1 0 0 0 0 0 0 0 1 1 1 0 0 2 0 0 1 0 2 0 0 2 1 0 0 2 2 0 2 0 0 0 0 2 0 0 0 2 0 0 0 0 1 1 1 0 0 1 0 0 2 0 0 0 0 2 1 0 0 0 1 2 2 2 2 0 1 1 0 2 0 0 0 1 0 0 0 1 2 0 0 0 0 0 0 0 0 0 1 1 0 1 1 2 0 2 0 1 1 0 1 0 2 0 2 0 0 2 0 0 0 1 1 0 2 0 0 2 0 1 1 0 0 0 0 0 1 0 1 1 1 0 0 1 1 0 0 0 0 0 1 1 0 0 0 1 2 1 0 1 1 1 0 0 1 1 1 0 2 0 0 1 1 0 1 1 0 0 0 0 0 1 1 1 0 1 0 0 0 0 2 0 0 0 1 2 0 0 0 0 0 0 2 2 0 1 0 2 0 2 0 1 0 0 2 0 1 1 0 2 2 0 0 1 1 1 2 0 1 0 0 0 0 0 0 0 2 2 0 0 1 2 0 2 0 0 0 2 0 0 0 0 1 0 2 1 1 0 0 0 0 0 0 0 0 1 0 2 1 0 0 1 2 0 0 0 2 1 0 1 1 1 2 0 0 1 2 1 2 0 0 0 0 2 0 2 1 0 0 1 0 2 0 0 0 0 2 1 0 0 1 0 0 1 0 1 1 0 0 1 2 2 1 1 0 0 1 1 2 2 1 0 1 0 0 0 2 1 0 0 0 1 1 0 0 1 0 1 1 0 0 0 0 0 2 0 0 1 0 1 1 2 1 2 0 1 2 2 0 0 0 0 2 0 0 0 2 2 0 0 0 1 1 0 1 1 1 1 1 1 1 1 0 2 0 2 1 0 0 0 0 1 1 1 1 0 0 0 0 1 0 0 0 0 0 1 0 0 0 0 2 0 1 0 1 0 0 2 1 2 1 0 2 0 1 0 2 0 0 1 0 1 0 1 2 2 0 0 0 0 1 0 1 0 0 0 1 0 1 1 0 1 0 0 1 1 2 0 1 1 1 1 2 0 1 0 2 0 1 1 0 0 2 1 0 1 2 2 0 0 2 0 1 0 0 1 1 0 1 1 2 1 1 1 0 2 1 1 1 0 1 0 1 1 0 0 2 0 0 1 2 1 2 1 2 0 2 0 2 0 2 0 1 0 0 1 0 0 1 0 2 0 1 0 0 0 0 2 0 1 1 1 2 0 0 1 0 1 0 1 0 0 1 0 0 1 2 2 0 0 0 0 0 0 0 2 2 0 2 0 0 0 1 0 0 1 0 0 0 0 1 2 0 1 0 0 0 0 0 1 2 2 0 0 0 0 0 1 1 1 0 0 2 0 0 0 0 1 1 0 0 0 0 0 0 1 1 0 0 0 0 0 1 2 1 0 0 0 1 0 2 0 1 2 1 1 1 1 0 0 0 1 0 2 2 2 2 2 0 0 0 2 1 1 1 0 1 0 1 2 0 1 1 0 2 2 0 0 0 0 0 0 1 2 2 0 0 0 1 0 1 0 0 0 0 0 2 0 2 1 0 0 0 0 0 0 2 0 0 0 0 0 0 0 0 1 2 0 0 0 0 0 1 1 1 1 0 1 0 2 1 0 2 1 1 1 0 0 2 0 2 0 0 1 0 1 1 0 0 1 1 1 0 0 2 0 0 2 1 0 1 2 1 0 1 2 0 0 0 0 0 0 1 1 0 1 0 2 2 0 0 1 1 2 2 1 2 1 2 0 1 2 1 0 0 1 0 1 0 0 0 0 1 2 1 2 0 1 2 1 0 1 1 0 1 1 0 0 0 0 0 1 0 0 0 0 1 0 0 1 1 1 0 0 0 0 0 0 0 0 0 2 1 2 1 1 0 0 0 0 0 0 2 2 0 0 0 0 1 0 1 1 1 1 0 2 1 2 0 1 1 1 1 1 2 0 2 1 1 1 1 0 0 0 0 1 0 1 1 1 1 0 1 2 0 2 2 0 1 0 0 0 0 0 1 0 0 1 0 0 0 0 0 0 1 2 2 2 1 0 1 1 1 2 2 2 1 0 0 0 1 0 2 0 0 0 0 1 1 1 0 2 1 1 2 1 0 2 0 2 0 1 0 1 0 1 1 0 1 2 0 0 0 1 0 1 0 0 1 0 0 0 0 1 1 1 1 1 0 0 0 0 0 0 0 0 0 1 2 0 2 0 1 0 0 0 0 0 0 0 0
186 0 0 2 0 0 1 2 0 1 0 1 1 1 0 0 0 0 1 0 2 0 0 1 1 1 2 2 0 0 2 0 0 1 0 1 1 2 1 0 1 0 1 1 1 1 1 1 0 0 0 1 0 0 2 2 0 0 0 1 0 1 0 2 1 1 1 0 0 0 0 0 1 0 1 2 1 2 2 0 2 0 1 1 1 0 0 0 2 2 0 1 0 0 1 1 0 0 0 1 1 0 1 1 2 0 2 0 2 0 0 1 0 2 0 2 0 0 1 1 1 0 2 1 0 1 1 0 0 0 2 0 0 0 0 0 0 0 1 0 1 1 0 0 1 2 0 0 0 0 0 0 0 1 0 0 0 1 1 0 0 0 0 2 0 1 0 0 1 2 1 1 2 1 2 1 1 2 0 0 0 1 1 1 1 0 1 2 0 1 1 2 2 0 0 0 1 0 0 0 0 1 0 2 2 0 1 0 1 0 1 0 1 1 0 2 0 0 2 0 2 0 1 0 1 1 1 2 2 0 0 0 0 0 0 0 0 2 2 0 0 0 2 0 2 0 0 0 2 0 0 0 0 0 1 1 1 2 1 0 0 0 0 0 0 0 0 1 2 2 0 0 1 2 0 1 0 2 1 0 1 1 1 1 0 0 1 1 1 2 0 1 0 0 2 0 2 1 0 2 0 1 2 0 1 0 1 2 0 0 0 0 0 0 2 0 1 1 1 1 0 0 1 2 2 0 0 0 1 0 1 1 0 1 0 0 0 2 0 0 2 2 2 1 0 0 0 1 2 1 1 1 2 0 0 0 1 0 1 0 1 1 2 1 2 0 1 1 2 0 0 0 1 2 1 0 0 1 0 0 1 0 0 0 1 0 0 0 0 0 0 1 1 0 2 0 1 1 0 0 0 0 0 2 2 0 0 1 0 0 0 0 1 0 1 0 1 1 0 0 0 1 0 1 0 2 1 1 1 0 2 0 1 1 1 0 0 0 0 0 1 0 1 1 2 1 1 0 0 0 0 2 0 1 1 1 1 0 0 1 1 0 0 0 0 0 0 2 0 0 0 0 1 2 2 0 2 2 0 1 1 0 0 1 1 0 1 1 1 0 1 1 0 1 0 0 1 2 2 2 2 2 1 1 2 1 2 2 0 0 0 2 0 0 1 0 0 2 0 0 0 2 2 2 1 2 0 0 1 1 1 0 0 0 1 0 1 1 1 1 1 1 2 0 0 0 1 1 1 0 0 0 1 2 1 1 0 0 0 1 0 0 0 0 0 0 1 0 0 0 1 1 1 0 0 1 1 0 0 0 0 0 0 1 1 1 2 0 0 0 0 0 0 1 2 0 0 0 0 0 1 2 1 1 0 2 1 0 0 0 1 0 0 1 0 0 0 0 0 0 0 0 0 0 0 1 2 1 0 0 1 0 0 1 2 0 1 0 1 2 0 0 0 2 2 1 1 1 1 0 1 1 1 0 1 1 2 1 1 0 0 0 1 2 2 2 1 2 1 0 0 0 1 0 0 2 2 2 2 2 0 1 0 1 1 2 0 0 0 1 0 1 2 2 1 0 2 2 0 1 0 1 0 0 0 0 1 2 0 0 1 1 0 0 0 0 0 2 0 1 0 0 0 2 0 1 2 0 0 0 0 0 0 2 0 0 0 0 0 2 1 1 0 1 1 0 1 0 0 0 0 0 0 1 0 0 0 0 1 0 0 1 0 0 0 1 2 1 0 1 0 0 0 0 0 1 1 0 1 1 1 1 1 1 1 2 0 1 0 1 0 1 2 2 1 0 0 0 1 0 0 0 1 2 1 2 1 1 0 0 0 0 1 1 0 1 0 1 2 2 1 2 1 0 0 0 0 2 0 0 0 0 2 0 0 1 1 0 0 0 0 0 0 0 0 0 0 0 0 0 0 0 0 1 1 0 1 0 0 0 0 1 0 0 0 1 0 1 1 0 0 0 1 0 2 0 0 1 1 1 1 1 0 0 0 0 0 0 0 2 0 0 1 0 0 0 0 2 1 0 1 1 0 0 2 1 1 0 1 1 1 0 0 0 1 1 1 0 2 0 0 2 2 1 0 0 2 2 0 0 0 2 0 1 0 0 0 1 1 0 0 0 1 1 1 1 1 0 1 0 2 0 2 0 0 0 0 1 1 0 1 0 0 0 2 0 1 0 2 2 1 0 0 0 1 0 2 0 1 1 0 0 0 0 0 1 1 0 0 1 0 0 1 1 0 0 0 0 1 0 0 0
187 0 0 2 0 0 0 2 0 2 0 0 0 2 1 0 0 0 0 1 1 0 0 0 2 0 1 0 1 1 1 1 0 0 0 1 2 2 1 1 1 0 1 0 1 1 2 0 2 0 0 0 1 2 0 1 0 0 1 2 0 0 0 1 0 1 0 2 0 0 0 1 1 0 0 2 2 0 2 1 0 0 0 0 1 0 0 1 2 2 1 2 2 1 0 0 0 0 0 1 2 1 1 1 2 0 2 1 0 2 0 1 0 2 0 2 0 1 0 0 1 0 1 2 1 0 1 1 2 2 0 1 0 0 0 0 1 0 0 2 0 2 1 0 0 1 0 0 0 0 0 2 1 1 0 0 1 0 1 1 0 0 0 0 1 2 1 1 1 2 0 0 0 2 2 1 0 1 0 1 0 1 0 0 0 0 0 1 0 0 0 2 1 0 1 1 1 0 0 0 0 0 0 2 1 1 2 1 1 1 1 0 1 0 0 2 1 0 1 0 2 0 0 0 1 0 1 1 0 1 1 1 0 0 0 0 0 2 2 0 0 0 1 0 2 1 1 0 2 0 0 0 1 0 0 1 1 2 1 1 1 1 0 0 0 0 0 0 1 0 0 1 0 2 0 0 0 2 2 0 0 2 0 2 0 1 0 0 1 2 0 0 1 0 2 0 2 0 0 1 0 0 1 1 1 0 0 1 2 1 0 2 0 0 0 0 0 1 0 0 2 1 2 1 2 0 1 0 1 1 2 2 0 1 0 1 1 0 2 0 0 0 2 2 0 0 1 0 2 1 0 0 0 0 1 1 0 1 1 0 1 1 2 0 2 0 1 1 2 0 0 0 1 1 0 0 0 0 0 1 1 0 1 1 0 1 0 0 0 1 0 2 0 1 2 0 1 1 0 0 0 0 0 2 2 0 1 0 0 1 0 0 0 1 1 0 1 2 0 0 0 2 1 0 0 2 1 0 0 0 0 0 0 2 0 0 2 1 0 0 2 0 1 0 1 1 1 1 1 2 0 1 0 2 1 0 1 2 2 2 0 0 0 0 0 0 0 2 0 0 0 0 2 1 0 1 0 2 0 0 1 1 0 1 0 1 0 2 2 2 0 2 0 1 0 0 0 1 1 2 0 2 1 1 1 0 1 1 0 1 0 1 0 0 0 0 0 2 0 2 2 2 0 2 0 2 0 0 0 1 1 0 0 1 0 0 1 0 1 1 0 0 2 0 0 0 1 0 2 0 1 1 1 2 1 0 1 1 0 2 0 0 1 1 1 1 1 0 0 0 0 0 1 0 0 1 1 1 0 1 0 0 0 1 0 0 1 0 1 0 1 0 0 0 0 0 0 0 0 0 0 2 1 0 1 2 1 0 0 1 1 1 1 2 1 1 0 0 1 1 1 1 0 0 0 0 1 1 0 0 0 0 0 0 2 1 0 0 0 1 1 0 0 0 1 1 1 2 2 0 0 0 0 1 1 2 2 2 0 2 2 1 0 0 0 0 0 1 1 0 0 2 0 0 0 2 2 0 1 1 0 1 0 2 1 2 1 1 0 1 1 1 0 2 1 0 2 2 0 2 1 0 0 0 2 0 0 1 0 0 0 0 0 0 2 2 1 0 1 1 0 0 0 2 0 0 1 0 1 0 1 1 0 2 0 0 0 0 0 2 2 1 0 0 0 0 0 1 0 0 0 0 1 1 0 1 0 2 2 0 2 1 2 1 0 0 2 1 0 2 1 0 0 0 0 0 0 0 1 1 0 0 0 0 0 2 0 1 0 1 1 2 2 2 0 0 1 0 0 0 0 0 0 1 2 2 1 0 1 2 1 0 1 1 1 2 0 0 2 2 2 2 0 0 1 0 0 1 0 0 0 0 1 1 0 1 0 1 1 0 0 0 0 0 0 0 0 0 0 0 1 0 0 2 2 0 0 0 0 0 1 1 0 0 0 0 1 0 2 1 0 0 0 0 1 1 0 2 1 2 2 0 1 0 1 1 0 0 1 1 1 1 1 0 2 0 2 2 0 1 0 0 1 0 2 1 1 0 0 1 0 0 1 1 2 1 1 1 1 1 0 0 1 1 1 1 1 1 1 0 1 1 0 1 0 0 0 1 1 0 0 0 1 0 0 0 0 0 1 1 2 0 2 0 2 0 2 1 0 2 1 1 0 2 0 2 0 0 0 1 1 0 0 0 2 0 2 1 1 0 0 0 0 0 0 0 0 0 0 2 0 1 0 1 0 0 1 0 0 0 0 0
188 1 0 0 0 0 1 2 0 2 0 0 0 2 0 1 0 1 0 1 1 1 0 0 2 0 1 2 1 1 0 1 0 1 0 0 2 1 0 1 1 0 0 0 1 0 0 1 0 0 0 0 0 1 1 1 0 0 0 0 2 0 0 1 0 1 0 0 0 0 0 0 1 0 1 2 1 1 2 0 1 0 0 0 1 0 0 0 2 2 0 0 1 0 0 0 1 0 0 1 1 0 0 2 2 0 2 1 0 2 1 0 2 2 2 2 2 1 0 0 2 0 1 2 1 0 1 0 2 0 1 1 1 1 0 0 1 0 1 1 2 1 0 0 0 1 0 0 0 0 0 1 0 0 0 0 1 0 0 0 0 0 0 1 1 1 1 0 0 0 0 1 0 2 1 0 0 0 0 0 0 0 1 1 2 1 1 0 0 0 0 0 0 1 2 0 2 0 0 0 0 1 1 0 0 0 1 0 2 0 2 0 2 0 0 2 0 1 1 2 0 0 1 0 0 0 2 2 0 2 0 0 0 0 0 0 0 2 2 0 0 1 1 0 2 0 0 0 2 0 0 0 1 1 0 1 2 2 0 0 0 0 1 1 1 0 0 0 2 1 0 1 1 2 0 1 0 2 2 0 1 1 2 2 0 0 2 2 0 2 0 0 0 0 2 0 2 1 1 2 0 0 0 2 0 0 0 2 0 0 0 0 0 0 1 1 0 1 0 0 1 1 1 2 0 0 0 1 0 1 0 0 0 0 0 0 0 1 1 0 0 1 2 1 2 1 0 1 2 1 1 1 0 1 1 0 1 2 0 0 0 0 2 0 2 1 0 1 2 0 1 1 1 2 1 1 0 2 0 0 0 1 0 0 0 1 1 0 0 0 0 0 0 0 2 0 0 1 1 1 0 1 1 2 1 1 1 1 0 0 0 0 0 0 0 0 1 1 0 0 1 2 0 1 1 1 1 1 2 0 0 1 1 1 1 2 0 1 0 1 1 0 2 0 0 2 2 0 0 0 0 1 0 2 1 1 1 2 1 2 2 0 0 1 0 1 1 2 0 1 1 1 1 2 0 1 0 2 0 1 2 1 0 0 0 1 0 0 2 2 0 0 1 1 0 0 2 1 0 1 1 2 1 1 1 0 1 2 0 0 0 2 0 0 1 0 0 2 0 1 1 2 0 1 0 1 1 0 1 2 0 0 0 0 0 0 2 0 0 2 2 2 1 1 1 0 2 2 1 0 0 0 1 2 0 0 1 2 0 2 0 0 0 0 0 0 1 1 1 0 1 1 2 0 0 1 2 1 0 0 0 0 1 2 0 0 2 0 1 0 0 0 0 1 1 0 1 0 0 0 0 1 2 0 0 0 0 1 0 1 0 0 0 1 0 0 1 0 0 0 0 0 0 0 0 1 1 0 0 0 2 0 0 2 1 1 0 0 0 2 0 1 0 1 2 1 1 1 0 0 0 0 1 1 2 1 1 1 0 0 0 0 1 2 2 2 0 1 1 0 0 2 0 0 1 1 1 0 0 1 0 0 0 2 1 2 1 0 1 0 0 0 0 2 2 0 2 2 0 2 1 1 0 1 0 1 1 1 0 0 0 0 0 0 0 0 0 1 0 0 0 0 0 2 2 0 0 0 1 0 0 0 1 1 1 1 1 0 0 0 0 0 0 0 2 0 2 1 0 0 0 0 1 0 0 1 1 0 2 0 0 1 0 0 0 0 1 2 0 0 0 0 2 0 0 0 2 0 1 1 1 1 0 0 0 1 1 1 0 1 1 2 2 2 0 0 1 0 0 0 0 2 0 1 2 2 1 0 1 2 1 0 0 0 2 2 0 0 2 2 2 2 1 0 1 0 0 1 0 0 1 1 2 0 0 1 1 0 0 0 0 0 1 1 1 0 1 0 0 0 1 0 0 2 2 0 0 0 0 0 0 1 0 0 0 1 0 0 0 0 0 0 2 1 1 0 0 2 0 0 1 1 0 0 0 0 0 0 0 2 0 1 0 2 2 1 2 1 1 0 0 2 0 0 1 1 0 1 0 2 0 0 1 1 2 0 0 0 2 0 2 0 2 0 0 0 1 1 0 1 0 2 0 2 0 0 1 0 0 0 0 0 1 0 0 0 1 0 1 0 1 0 2 1 0 0 1 1 1 0 1 0 0 0 1 1 2 0 0 0 2 0 0 0 0 0 2 2 0 0 0 0 0 1 0 0 1 1 2 1 0 1 1 1 0 0 0 0 0 0 0 0
189 0 0 2 0 0 2 2 0 2 0 0 0 0 0 0 0 0 0 1 1 1 0 0 2 0 1 2 0 0 2 1 0 1 1 0 1 1 0 0 1 0 0 0 0 0 1 0 1 0 0 0 1 2 0 0 0 0 1 2 0 0 0 1 0 0 1 1 0 0 0 1 1 0 1 2 1 0 1 0 1 0 0 0 1 0 0 0 1 1 0 0 0 0 0 0 0 0 0 2 2 0 0 0 2 0 2 1 1 1 0 1 0 2 0 2 0 0 1 2 2 0 2 1 0 1 1 0 2 0 0 0 0 0 1 0 1 0 0 0 0 2 0 0 1 1 1 0 0 0 0 1 0 0 1 0 0 1 1 0 0 0 0 1 1 2 0 1 0 1 0 1 0 2 0 1 0 1 1 1 0 0 0 0 2 2 0 2 1 1 1 2 0 1 1 0 0 0 0 0 0 0 0 1 1 0 1 0 1 1 1 0 1 0 1 1 1 0 2 0 2 0 0 0 0 0 1 2 0 1 0 0 1 1 0 1 0 2 2 0 0 0 0 0 1 0 1 0 2 0 0 0 1 0 0 1 1 2 0 0 0 0 0 0 1 1 0 0 1 1 1 2 0 1 2 1 0 2 2 0 2 0 0 2 1 0 1 1 1 1 1 2 1 1 2 1 1 0 1 1 0 0 2 0 1 1 0 2 1 0 0 1 0 0 0 0 0 1 1 1 0 1 1 2 2 0 1 0 1 0 0 0 2 2 1 1 0 0 2 0 1 1 1 1 0 0 1 0 1 0 0 0 1 0 1 0 0 2 0 0 0 0 1 0 1 1 0 0 1 1 1 1 0 2 1 0 0 1 0 0 2 0 2 2 0 2 1 0 0 0 0 0 1 0 2 0 1 1 0 0 0 0 0 2 2 0 0 0 1 0 0 1 0 0 0 0 0 0 0 1 1 1 0 0 1 2 0 0 2 1 1 1 0 1 1 1 1 0 0 0 2 0 1 1 0 1 2 0 0 1 0 1 0 1 1 1 1 1 1 1 1 0 1 0 0 1 1 1 0 1 1 1 1 1 1 1 0 2 0 1 1 1 0 0 0 0 0 1 2 1 0 2 0 1 1 0 1 1 1 2 1 2 1 1 1 0 1 1 0 1 0 1 0 0 0 0 0 2 0 0 0 2 2 2 2 2 0 1 0 2 1 1 0 0 1 0 0 1 1 2 0 0 2 2 1 1 1 1 1 0 0 0 0 2 1 0 0 2 0 1 0 0 1 0 1 1 0 2 1 1 1 1 0 0 0 0 2 1 0 1 0 0 0 1 1 1 2 0 1 0 1 1 2 1 1 0 1 0 2 2 0 2 1 0 1 1 1 0 0 0 1 1 0 0 0 0 0 0 1 1 0 0 0 0 0 0 0 1 0 0 1 0 0 1 2 0 1 0 0 2 1 0 0 1 2 2 2 1 1 0 2 2 1 0 1 1 2 2 2 0 0 0 1 1 1 1 0 2 0 0 0 0 0 0 1 2 2 0 0 1 0 1 1 1 0 2 1 0 2 0 0 0 0 2 1 0 2 2 0 2 0 2 0 0 0 0 0 2 0 0 0 0 0 0 0 2 0 0 1 1 0 0 1 1 1 1 1 0 1 0 0 0 0 2 1 1 1 0 0 0 0 1 0 1 1 1 2 0 0 1 1 1 0 0 0 1 1 1 1 0 1 1 1 0 0 0 2 2 1 2 1 0 0 2 1 0 2 0 1 1 1 1 1 1 1 1 1 1 1 1 1 1 2 1 1 1 0 0 0 0 0 0 1 2 0 0 1 1 1 1 1 0 0 0 1 2 1 1 2 1 1 1 0 2 0 0 0 2 0 0 0 0 1 1 0 1 1 0 2 1 1 2 1 0 1 0 0 0 0 0 0 0 0 1 1 0 1 0 0 0 2 2 0 0 0 1 1 0 1 0 0 0 1 1 1 1 0 0 2 2 2 0 1 0 1 1 0 0 1 2 0 1 1 0 2 0 2 2 0 0 0 1 0 0 2 2 1 0 1 2 0 0 0 0 1 2 2 1 2 1 0 1 2 0 0 0 1 2 0 1 0 1 1 2 0 0 0 2 2 1 0 0 2 1 0 1 0 0 0 0 2 0 2 1 0 0 1 1 1 0 1 0 0 0 0 2 1 0 0 2 0 1 1 0 0 0 2 1 2 0 0 0 0 1 0 0 1 0 0 2 0 1 1 1 0 0 1 0 2 0 0 0
190 1 0 2 0 0 1 2 1 0 0 0 0 0 0 0 0 0 1 1 1 0 0 0 2 0 1 1 1 2 0 1 0 1 0 1 1 1 1 0 1 0 0 0 2 1 0 0 1 1 1 1 1 1 1 0 0 0 0 0 1 1 0 1 0 1 0 1 0 0 0 1 2 1 2 2 0 1 2 0 0 0 0 1 0 0 0 0 2 2 0 0 0 0 0 0 0 0 0 2 2 0 2 2 2 0 2 2 0 2 0 1 1 2 1 2 1 0 1 1 1 0 2 1 0 1 1 0 2 0 1 1 0 0 0 0 0 0 2 0 2 0 0 0 1 0 0 0 0 0 0 1 0 0 0 1 0 0 0 1 1 1 0 1 1 2 2 1 1 2 1 0 1 2 2 1 0 0 0 0 0 0 1 2 1 0 2 0 0 0 0 2 0 2 2 0 1 0 0 0 0 0 0 1 0 1 2 0 2 1 2 0 1 0 0 2 0 1 1 1 1 0 0 0 0 0 0 0 0 0 1 1 0 0 0 0 0 1 2 1 0 1 2 0 1 1 1 0 2 0 0 1 1 0 0 1 0 1 1 0 0 0 0 0 0 0 0 0 1 1 0 2 1 1 2 2 1 2 2 0 1 1 0 1 1 1 1 2 0 2 0 0 0 1 1 1 0 1 0 2 1 0 0 2 0 0 0 2 0 0 0 0 0 1 2 0 0 0 0 0 0 0 1 1 0 0 0 0 2 0 2 2 2 2 1 1 0 2 0 1 1 1 2 2 2 0 0 1 2 0 0 0 0 0 1 1 0 1 1 0 1 1 0 0 0 0 1 1 2 0 0 0 0 1 0 0 0 0 0 0 2 1 2 2 0 0 2 0 0 0 0 0 1 0 2 0 1 2 1 1 0 1 0 1 1 0 0 1 0 0 1 0 1 0 1 0 0 0 0 0 0 0 0 1 0 0 0 2 2 0 1 2 0 1 0 1 1 0 0 0 0 0 2 0 1 1 1 1 1 0 1 1 0 2 1 0 1 1 1 1 2 0 0 1 0 2 2 2 0 0 0 0 1 1 0 0 0 1 1 0 1 1 0 0 0 1 0 0 1 1 1 1 0 1 0 0 0 2 1 1 1 2 0 2 0 0 1 0 0 1 0 2 0 0 0 1 0 2 1 2 2 2 1 2 1 2 0 1 0 2 1 1 0 0 0 1 2 0 0 0 2 2 1 1 0 0 1 2 0 0 0 1 0 2 0 2 0 0 2 0 0 0 1 0 0 0 1 2 0 1 1 1 0 0 0 0 0 2 0 2 0 0 0 2 0 1 2 0 1 0 1 0 0 0 0 0 1 0 1 0 1 1 0 0 1 2 0 0 0 1 1 0 0 0 0 0 0 0 1 1 0 1 0 0 0 0 1 0 0 0 1 0 1 1 2 0 0 1 1 1 1 0 0 1 1 1 0 2 0 0 1 2 0 1 1 2 1 2 1 1 1 0 1 0 1 0 0 2 0 1 1 0 0 0 1 1 2 0 0 0 0 0 2 1 0 2 1 1 1 0 1 0 0 1 1 0 2 1 0 2 0 0 0 0 0 0 1 0 1 1 0 0 0 1 0 1 0 1 1 1 0 0 1 2 0 0 1 1 1 0 1 1 1 2 2 1 1 0 0 0 0 0 0 0 2 0 2 1 0 0 0 0 0 0 0 1 0 0 2 0 0 1 2 1 0 0 2 2 0 2 0 0 2 2 1 0 1 0 0 1 0 0 0 1 1 1 1 2 1 2 0 1 2 1 0 0 0 1 0 0 1 1 0 1 2 2 2 1 0 1 1 0 0 0 1 2 1 0 1 1 0 1 0 1 0 0 0 2 0 0 1 0 1 0 0 1 0 1 0 0 0 0 1 0 1 1 0 1 0 0 0 0 0 0 0 0 1 0 0 0 2 2 0 0 0 1 0 1 2 1 1 0 0 0 1 0 0 1 2 2 2 0 1 0 1 1 0 0 0 1 0 1 2 1 2 0 2 2 1 1 0 0 1 0 1 2 0 2 1 1 1 0 1 1 1 1 1 2 1 2 0 1 2 2 2 2 2 1 0 0 0 1 0 1 1 0 0 0 0 0 1 0 1 0 0 1 0 0 0 1 0 1 2 0 1 0 1 0 0 2 0 0 0 1 0 0 1 0 1 1 0 1 0 0 0 0 2 0 2 1 1 0 0 2 0 1 2 0 0 1 0 0 1 2 0 0 0 0 1 0 0 1
191 0 0 1 0 0 1 1 0 1 0 0 0 0 0 0 0 0 2 0 2 0 0 1 1 0 1 1 0 0 1 2 1 1 0 0 2 1 0 1 1 0 0 0 2 0 1 0 1 0 0 0 1 1 1 0 0 0 0 0 1 1 0 2 0 2 0 0 0 0 1 0 0 0 0 2 2 2 2 0 0 0 0 0 1 0 1 0 1 1 0 0 1 1 1 1 1 2 0 2 1 0 2 2 2 0 2 1 1 1 0 2 1 1 1 1 1 0 0 2 2 0 2 1 0 0 1 2 2 2 0 0 0 0 1 0 0 0 1 0 1 2 0 0 0 0 0 0 0 0 0 2 0 0 0 0 0 1 1 1 1 1 0 0 1 2 1 1 0 1 0 1 0 0 1 0 0 0 0 1 0 0 1 1 2 1 2 2 0 0 0 2 0 1 2 0 0 1 0 0 0 0 0 1 1 0 1 1 1 0 0 0 2 0 0 2 0 0 2 0 2 2 1 0 0 0 0 2 0 2 0 0 0 0 0 0 0 0 0 2 0 0 2 0 1 0 0 0 2 0 0 1 1 0 0 1 1 2 0 1 1 1 0 0 0 0 1 0 0 0 1 2 0 1 1 1 0 2 1 0 0 2 0 1 0 0 1 1 1 2 0 2 0 0 1 0 1 2 0 1 0 0 2 0 2 0 0 1 1 0 0 0 0 0 1 0 0 0 0 0 1 1 1 1 0 0 0 0 1 1 2 0 0 1 0 0 0 0 2 0 1 1 2 1 1 0 1 0 1 0 0 0 0 1 1 0 1 0 0 0 0 0 1 0 1 0 1 2 2 0 0 0 1 2 1 0 0 2 1 0 0 0 0 0 0 1 1 0 0 0 0 1 0 0 1 1 1 0 1 1 0 1 1 1 0 0 1 1 0 0 0 0 1 0 2 0 0 0 0 0 0 1 0 0 0 2 0 0 2 1 2 0 1 0 0 0 0 1 0 0 0 0 1 1 1 0 1 2 2 2 0 0 0 2 2 2 2 2 2 2 2 0 0 0 0 0 0 1 0 1 1 1 1 1 0 0 0 2 1 1 1 1 0 0 0 0 0 1 2 0 1 1 1 2 2 0 0 1 0 1 1 1 0 2 0 0 2 0 0 1 0 1 0 1 0 1 1 2 1 2 1 2 1 2 1 2 0 2 0 2 0 2 0 0 0 0 1 1 0 2 1 2 2 2 0 0 1 0 2 0 1 1 0 0 2 2 0 0 0 1 0 0 1 0 1 1 0 0 0 0 2 2 0 0 1 0 1 1 0 0 1 0 0 0 0 0 0 0 0 0 0 2 0 0 1 0 0 1 1 0 1 1 1 0 1 1 0 1 0 2 1 0 0 0 0 0 0 0 0 0 0 0 0 0 0 1 1 0 0 0 0 0 0 2 2 0 1 1 0 2 0 1 0 2 2 2 2 2 1 0 1 1 1 1 2 2 1 2 1 0 0 0 0 1 1 0 0 2 1 0 0 0 1 0 0 2 1 0 0 0 0 0 2 1 0 2 1 1 0 1 0 1 0 1 1 0 1 2 0 1 1 0 0 0 0 0 0 2 0 1 0 0 0 0 0 1 1 0 1 1 0 0 0 2 1 0 1 1 0 1 1 0 0 2 1 1 0 0 0 1 0 1 0 0 0 0 0 0 0 0 0 0 0 0 0 2 0 0 1 0 0 0 2 2 0 0 2 2 0 2 0 1 0 0 0 2 1 0 1 1 0 0 0 1 0 1 1 2 1 2 0 1 2 1 0 0 0 1 0 0 1 1 0 1 2 2 1 0 1 2 2 0 2 2 0 2 0 0 2 1 0 2 1 0 0 0 0 1 0 1 0 0 2 0 0 1 1 1 1 0 0 0 1 0 1 0 1 0 0 0 0 0 0 2 1 1 0 0 1 0 0 1 1 0 0 2 0 0 0 0 0 0 1 0 2 0 0 2 1 1 2 0 0 0 0 0 0 1 0 1 0 1 0 0 2 0 2 2 0 0 1 0 0 0 1 1 0 0 0 2 0 0 0 0 2 0 1 1 1 1 0 1 2 1 0 1 1 1 1 0 0 2 0 2 0 0 0 1 2 2 0 0 1 1 0 2 1 1 1 1 2 0 1 0 1 0 1 0 0 2 0 2 0 0 2 0 0 1 0 1 2 0 0 0 0 0 2 0 1 0 0 0 0 1 0 0 1 0 1 2 0 0 0 0 0 0 0 1 1 1 1 0
192 0 0 1 1 1 2 2 0 2 0 0 0 0 0 0 0 0 1 1 1 1 0 0 2 0 2 1 1 1 1 1 1 2 1 1 0 2 1 1 1 1 0 0 1 0 1 0 2 0 0 0 1 1 1 1 0 0 2 0 1 0 0 1 0 0 0 0 1 1 0 0 2 1 2 2 0 1 2 1 1 0 0 0 1 0 0 0 1 2 0 0 2 1 0 0 1 0 0 1 2 1 0 0 2 0 2 2 0 2 0 1 0 1 0 1 0 0 1 1 1 0 2 1 0 1 1 1 2 1 0 1 0 0 0 0 0 0 0 0 0 2 0 0 1 2 0 0 0 0 0 1 0 0 0 0 0 1 0 1 1 1 0 0 1 2 1 0 0 2 2 0 0 1 0 1 0 0 0 1 0 0 0 0 0 0 0 1 0 0 0 1 0 1 1 0 2 0 0 1 1 1 0 0 0 0 1 0 0 1 1 0 0 0 0 2 1 1 2 0 2 1 0 0 0 0 0 0 0 0 0 0 0 0 0 0 0 2 2 0 0 0 2 0 2 0 0 0 1 0 0 0 1 1 1 2 1 2 1 0 0 0 0 0 0 0 0 1 2 1 1 1 1 1 1 0 1 2 1 0 0 2 1 2 1 0 2 1 0 1 1 1 1 0 2 0 2 0 0 1 0 0 2 0 0 1 0 2 2 0 0 2 0 0 0 0 0 0 0 0 2 1 2 1 1 0 0 0 0 0 1 1 0 1 0 0 0 2 0 1 1 1 1 1 0 0 0 2 2 1 1 1 0 1 1 0 1 0 0 2 0 0 0 0 0 0 0 2 2 0 0 0 1 2 2 0 0 1 0 0 1 1 1 1 0 0 0 0 0 0 0 1 0 0 2 0 0 0 1 1 0 1 0 1 1 1 0 0 0 0 0 0 0 0 0 0 1 1 0 0 0 2 0 1 1 1 1 0 0 0 0 0 0 2 0 0 1 0 0 0 1 0 2 0 2 0 0 0 1 2 0 1 0 2 1 0 1 1 1 2 2 0 0 0 0 0 0 2 0 0 0 0 1 1 1 0 0 1 0 0 2 1 0 0 0 1 0 1 2 1 1 0 1 1 0 0 0 1 1 2 1 2 1 0 2 1 1 1 0 1 0 1 0 0 0 0 0 2 0 1 1 2 0 2 0 2 0 2 0 2 0 2 0 1 0 1 1 0 2 2 1 2 0 0 0 1 1 2 0 0 1 1 1 2 0 0 0 1 1 0 1 1 0 1 0 0 2 2 1 1 0 1 1 0 0 0 1 0 0 0 0 0 0 0 1 1 1 0 1 0 0 2 0 0 0 0 0 0 0 0 0 2 0 0 1 2 0 1 0 2 0 0 1 2 1 1 0 0 0 0 0 0 0 0 0 1 1 0 0 0 1 0 0 0 2 0 0 1 1 2 1 0 0 1 1 1 1 0 1 1 0 1 0 0 1 2 2 2 2 0 0 0 2 2 2 2 0 2 2 0 0 0 0 1 1 2 2 1 1 1 0 1 0 1 0 1 1 0 0 0 0 0 0 1 0 0 0 1 0 1 0 0 0 0 0 0 1 2 0 0 1 1 0 0 0 0 0 2 1 1 0 0 2 2 2 2 2 0 0 0 0 0 0 2 1 1 2 0 0 1 1 1 0 0 1 0 1 0 0 0 0 0 0 0 0 0 0 0 0 0 0 0 1 0 1 1 2 0 0 1 0 0 0 0 0 2 1 0 1 0 0 1 1 1 1 2 1 2 1 2 0 1 2 2 2 2 0 0 0 1 1 1 0 2 2 1 1 0 0 2 2 0 1 1 0 2 1 0 2 2 0 1 1 0 0 0 0 1 0 0 0 0 2 0 0 2 2 1 1 0 1 1 1 0 1 0 1 0 0 0 0 0 0 2 1 1 0 0 0 1 0 1 1 0 0 2 0 0 1 1 0 0 0 0 1 0 0 1 1 1 1 1 0 0 0 0 0 2 0 2 0 2 1 1 2 0 2 2 0 0 0 2 0 1 2 1 1 0 0 1 0 0 0 0 0 2 2 1 2 1 0 1 2 1 1 1 0 1 0 1 0 2 0 2 0 0 0 2 2 0 0 0 2 1 0 1 1 0 2 0 0 0 1 0 1 0 2 0 0 1 0 1 0 0 1 0 1 1 0 0 2 0 0 0 0 1 1 1 1 0 0 0 0 0 0 1 2 0 0 1 1 0 0 2 0 0 0 0 0 0 1 2
193 1 0 1 0 0 0 2 0 1 0 0 1 2 0 1 0 0 1 1 1 0 0 1 1 0 1 1 0 1 1 0 1 1 1 0 2 1 1 0 2 1 0 0 2 0 0 0 2 0 0 1 0 0 2 2 0 0 2 0 1 0 0 1 0 1 0 1 0 0 0 0 1 0 1 2 1 1 2 0 1 0 0 0 2 0 1 0 2 2 0 1 1 1 1 1 1 0 0 2 2 0 1 1 1 0 1 2 0 2 0 2 0 1 0 1 0 0 1 1 1 0 2 0 0 2 0 1 2 1 2 0 0 0 0 0 0 0 0 1 1 1 1 0 0 1 0 0 0 0 0 1 0 0 0 0 0 0 1 1 1 1 0 1 1 2 0 1 1 1 0 0 1 2 2 1 1 0 0 0 0 0 1 1 1 0 1 1 0 0 1 1 0 0 0 0 1 0 0 0 0 1 0 1 1 0 1 0 1 0 1 0 1 0 0 2 1 2 1 1 1 1 1 0 0 0 2 0 0 0 0 0 0 0 0 0 0 2 2 0 0 1 2 1 1 0 0 0 1 1 1 1 1 0 0 1 2 1 0 0 0 0 1 1 0 0 1 0 2 1 0 2 1 2 0 1 0 1 2 0 1 1 2 2 0 0 2 0 1 2 0 1 0 0 1 0 1 0 0 2 0 0 0 2 0 0 0 1 1 0 0 2 0 0 1 0 0 0 0 0 1 1 2 0 2 1 1 0 1 1 1 0 0 1 0 0 0 1 1 0 0 0 1 1 2 0 0 0 1 1 0 0 1 0 1 0 0 1 0 0 0 0 1 0 1 0 0 1 2 0 0 0 2 2 0 0 0 2 0 0 0 0 0 0 2 0 0 0 0 1 0 1 0 0 2 0 1 1 0 0 0 0 1 2 1 0 1 0 0 0 1 1 0 0 0 0 0 0 0 0 0 1 0 0 0 2 1 0 0 0 0 1 1 1 1 1 0 1 0 0 1 0 1 1 2 1 1 0 0 0 0 1 0 1 0 0 0 1 1 1 1 0 0 1 0 1 1 1 0 0 1 0 2 0 1 0 1 1 0 1 0 0 0 1 0 1 0 1 1 0 1 1 1 1 1 0 0 1 0 2 1 2 0 2 0 0 2 1 1 1 0 1 0 1 0 0 1 2 0 2 2 2 1 2 2 2 0 0 0 0 2 0 0 0 0 0 2 2 0 1 0 1 1 1 1 0 2 2 0 0 0 0 1 1 1 1 0 0 0 2 0 0 0 0 0 0 0 2 2 0 0 0 0 0 0 0 1 1 0 1 0 0 0 0 0 0 0 0 1 0 0 0 1 0 0 0 0 0 0 0 0 2 2 1 0 1 0 0 0 2 1 0 0 0 0 0 1 0 0 0 0 0 0 2 0 0 0 1 0 0 0 1 1 1 1 2 0 0 0 2 0 1 0 2 2 0 0 2 1 0 0 2 0 2 2 2 0 2 2 0 0 0 1 2 2 2 0 2 1 1 1 1 1 0 0 2 2 0 1 1 1 0 0 1 2 2 0 1 0 1 0 1 0 1 1 0 1 2 0 2 0 0 0 0 2 0 1 2 0 0 0 0 0 1 1 1 1 0 0 0 0 0 1 2 0 1 2 0 2 0 0 0 0 2 1 2 2 0 0 1 1 1 1 1 2 0 2 0 0 1 1 1 0 0 0 2 0 0 2 1 0 1 2 1 0 0 2 2 0 2 0 0 1 0 0 1 0 0 2 2 1 0 1 1 1 2 0 2 1 2 0 1 2 1 0 0 0 0 0 1 1 1 1 2 1 0 0 1 1 1 0 0 0 0 1 2 1 1 2 1 1 1 1 1 0 0 0 1 0 0 1 1 2 0 0 0 0 0 2 1 1 1 0 0 1 0 1 0 0 0 0 0 0 2 2 0 0 2 0 0 1 2 1 0 0 1 1 0 2 0 1 0 2 1 2 1 0 0 2 2 2 0 1 0 0 0 0 1 0 1 1 2 0 0 2 0 2 2 0 1 0 1 0 0 1 1 0 1 0 2 0 0 1 1 1 1 1 1 0 0 0 0 0 1 1 1 0 0 1 0 1 1 0 2 0 0 0 1 1 1 1 0 1 1 1 0 1 1 0 0 2 0 1 0 2 1 2 1 0 0 2 0 1 0 1 1 0 0 0 0 2 0 0 0 0 2 0 0 2 0 0 0 0 2 0 0 1 0 0 2 0 0 0 2 0 0 0 0 1 0 0 1
194 0 0 1 0 0 1 0 0 0 1 2 1 2 0 0 1 0 1 0 2 0 0 0 2 0 0 1 0 0 2 0 0 1 0 0 2 1 0 2 0 0 0 0 2 1 0 0 2 0 0 0 1 2 0 1 1 0 2 0 1 0 0 1 0 0 0 0 0 0 0 1 2 0 1 2 1 2 2 0 2 0 0 0 1 0 1 0 2 2 0 0 2 0 0 0 0 0 0 1 1 2 1 1 2 0 2 1 1 1 0 2 1 2 1 2 1 0 0 1 1 0 2 0 0 0 0 1 2 1 2 0 0 0 0 0 0 0 0 1 0 2 1 0 1 2 0 0 1 2 0 1 0 0 0 0 0 0 0 2 0 1 0 2 0 1 1 0 1 1 0 2 1 1 1 1 0 1 0 1 0 1 1 1 1 0 1 1 0 0 0 1 1 1 1 0 1 0 0 1 1 1 0 1 1 0 1 0 1 0 0 0 0 0 0 2 1 0 1 0 2 2 1 0 1 1 0 0 0 0 0 0 1 1 1 0 1 2 2 0 0 0 2 0 1 0 0 0 2 0 0 1 1 0 0 0 1 2 1 0 0 0 0 0 0 0 1 0 0 0 2 1 0 1 1 1 0 1 2 0 1 1 0 1 1 1 1 2 0 2 0 1 1 1 2 0 2 1 1 1 1 0 2 0 0 0 1 1 1 0 0 2 0 0 2 0 0 2 0 0 0 0 1 1 1 0 0 0 0 1 2 1 1 2 0 0 0 1 1 2 1 0 2 2 0 0 0 0 1 1 0 0 0 0 0 2 0 1 1 0 1 1 1 0 1 0 1 1 1 1 1 1 0 2 1 0 0 1 0 0 0 1 1 1 0 1 1 0 0 0 0 1 0 0 2 0 0 1 1 0 0 0 0 1 1 0 0 0 0 0 1 0 0 1 1 0 0 0 0 2 0 0 0 1 1 1 0 1 2 0 1 1 0 0 0 1 0 0 0 1 1 0 2 0 0 2 2 1 1 2 0 0 0 2 2 2 2 1 0 1 1 0 1 0 0 0 0 1 0 1 0 0 1 2 0 0 0 2 1 1 2 1 0 1 1 0 1 2 2 2 0 2 0 2 0 0 0 2 2 2 0 2 1 0 2 1 1 1 0 1 0 1 0 0 1 0 0 2 0 2 1 2 0 2 0 2 0 2 0 2 0 2 0 0 0 1 2 0 1 1 1 1 1 1 1 1 1 2 0 0 0 0 1 2 0 1 0 0 2 0 2 0 0 0 0 0 0 2 2 0 1 1 1 0 1 1 2 2 0 2 0 0 0 0 1 1 1 1 0 0 0 0 0 0 0 0 0 0 0 0 0 0 2 0 0 2 0 1 0 1 0 0 0 1 0 0 0 0 1 0 0 0 0 0 0 1 1 1 0 0 0 0 0 2 2 0 1 1 0 0 0 1 0 0 0 0 0 2 1 0 1 2 1 1 1 1 1 1 1 0 0 0 1 1 1 0 1 2 1 0 0 0 0 0 2 2 2 0 0 0 0 1 1 1 0 1 1 1 1 0 0 0 0 1 0 0 1 1 0 1 0 0 0 0 1 0 0 1 0 0 1 0 0 0 1 0 0 1 1 1 0 0 1 2 2 1 1 1 0 0 2 0 0 2 0 0 1 0 0 0 0 0 0 0 0 1 1 0 0 0 1 1 2 1 1 2 1 0 0 0 0 0 2 0 1 1 2 2 1 2 0 0 1 0 0 0 1 0 0 0 0 2 0 0 0 2 0 2 0 2 0 2 2 1 0 0 0 0 0 1 1 2 1 2 1 0 0 0 0 2 2 0 0 0 1 2 1 0 2 2 2 2 1 0 0 0 0 1 0 0 0 0 2 0 0 0 0 0 0 0 0 0 1 0 1 0 1 0 0 0 0 0 0 2 1 0 1 0 1 0 1 2 0 0 0 0 0 0 2 0 0 0 1 0 1 0 0 0 1 1 1 0 0 0 0 0 0 0 0 0 0 2 0 0 2 1 1 2 0 0 0 1 0 0 2 1 0 0 0 2 0 0 0 0 1 2 2 2 2 2 0 1 2 2 2 2 1 2 0 0 0 2 0 2 0 0 0 2 2 1 0 0 2 1 1 0 0 1 1 2 2 0 2 0 2 0 2 0 0 1 1 0 0 0 2 0 2 0 1 1 0 0 0 0 0 1 1 1 1 0 0 0 0 1 0 0 1 0 0 1 0 1 1 2 1 0 0 0 0 0 1 1
195 0 0 1 0 0 1 2 1 0 0 0 1 2 0 2 0 0 1 1 1 0 0 0 2 0 0 1 1 2 1 0 0 0 0 1 1 1 0 0 1 0 0 0 1 1 1 1 0 0 0 1 0 0 1 0 0 0 1 0 1 0 0 1 0 1 0 0 0 0 1 1 2 0 2 2 0 1 1 0 1 0 0 0 1 0 0 0 2 2 0 1 2 2 0 0 1 0 0 2 2 0 1 1 2 0 2 2 0 2 0 1 1 2 1 2 1 0 0 2 2 1 2 0 0 2 0 0 2 0 0 0 0 0 0 0 0 0 0 0 1 2 0 0 0 0 0 0 0 0 0 0 1 0 0 0 1 1 2 1 0 0 0 0 2 2 1 1 0 2 0 0 0 1 1 1 0 1 1 1 0 1 1 1 2 1 1 2 1 0 0 2 0 1 1 0 2 0 0 0 0 0 0 2 2 0 1 1 1 2 2 0 1 0 0 2 0 0 2 0 2 0 1 0 0 0 1 2 1 1 1 1 0 0 0 0 0 2 2 0 0 0 1 0 2 0 0 0 2 0 0 0 1 0 0 0 0 2 0 1 1 1 0 0 1 0 1 0 2 1 0 2 0 2 0 0 0 1 2 0 1 1 0 2 0 0 0 1 0 2 0 0 2 0 2 0 0 1 1 1 0 1 2 0 1 0 0 1 1 0 0 2 0 0 2 0 1 1 1 0 0 1 2 2 2 0 0 1 1 2 2 1 0 0 0 0 0 1 1 1 2 2 2 2 2 0 0 0 2 1 1 1 1 1 1 0 1 0 0 0 0 0 0 0 0 0 0 1 1 1 1 1 2 2 1 0 0 1 1 0 1 0 0 0 0 0 1 1 1 0 0 1 1 0 2 0 2 0 0 0 0 0 0 2 2 0 0 0 0 0 0 1 0 0 0 0 0 1 0 1 0 1 2 0 1 2 1 0 0 0 1 0 1 1 2 1 0 1 0 0 2 0 1 1 1 0 1 0 0 1 0 1 0 2 1 1 1 2 1 2 2 0 2 0 0 2 2 2 0 0 0 0 1 1 1 1 1 1 0 0 2 1 0 2 2 0 1 1 1 0 1 1 1 1 1 0 0 1 0 1 1 1 1 1 1 0 1 2 0 1 0 1 0 0 0 1 0 2 0 2 0 2 0 1 0 1 1 1 0 2 0 1 0 1 0 1 1 1 1 2 1 1 2 0 0 0 0 1 1 0 1 1 0 1 1 1 0 0 2 0 0 0 0 0 0 0 1 1 1 0 0 0 1 0 0 1 0 1 0 1 0 0 0 0 2 1 1 0 1 1 0 0 1 0 1 1 1 0 0 0 0 1 1 0 0 2 0 1 1 1 0 0 1 1 1 2 0 0 0 1 1 1 0 0 0 1 1 2 0 0 1 0 1 2 2 1 0 1 0 1 0 1 0 1 2 1 1 1 1 0 1 2 1 0 1 1 2 1 1 0 0 0 1 1 1 1 0 1 0 1 1 1 0 1 1 1 2 1 1 1 1 0 0 1 1 1 0 0 1 0 0 0 1 2 1 0 2 2 0 1 0 0 0 0 2 0 1 2 0 0 0 0 0 0 0 0 0 1 0 0 0 0 0 2 1 1 0 0 0 0 0 0 0 2 0 0 1 0 0 0 0 0 0 0 0 2 2 0 0 0 1 1 1 0 0 2 2 0 0 0 0 0 2 0 0 1 2 1 0 0 0 0 0 1 1 0 0 0 1 1 1 0 0 0 0 0 2 1 0 1 1 2 2 2 1 1 0 1 0 0 1 1 1 2 0 1 2 0 0 2 2 0 1 1 0 2 1 0 2 2 2 2 0 1 0 0 0 1 0 1 0 0 2 0 0 0 0 0 1 1 0 1 1 0 1 0 1 0 0 0 0 0 0 2 2 0 0 0 0 0 0 0 0 0 0 0 1 1 2 0 1 0 1 0 0 0 0 0 2 2 2 0 0 0 0 0 0 0 1 1 1 1 0 0 2 0 2 2 0 1 0 1 0 1 2 1 0 0 0 2 0 0 0 0 0 2 2 2 2 2 0 0 1 1 1 1 1 1 0 0 0 2 0 0 1 0 0 0 0 0 0 0 0 0 0 0 1 1 1 1 2 0 1 0 2 0 2 1 0 1 2 0 0 0 0 2 2 0 1 1 1 0 0 0 1 0 2 1 1 0 0 0 0 0 0 0 0 0 1 2 0 1 1 2 0 0 0 0 2 0 0 0
196 1 0 0 0 0 1 2 1 1 0 0 0 1 0 1 0 0 0 1 1 1 0 1 1 0 1 2 0 0 2 0 1 1 0 0 2 2 0 2 0 1 0 0 1 0 0 0 2 0 0 0 1 1 1 1 0 0 1 1 1 0 0 2 0 1 1 0 0 0 0 1 2 0 0 1 1 1 2 0 1 0 0 0 1 0 0 1 2 2 0 2 0 0 0 0 0 0 0 2 1 0 1 1 1 0 1 0 1 1 0 1 1 1 1 1 1 0 0 2 2 0 2 1 0 1 1 1 1 1 0 1 0 0 1 0 0 0 0 2 0 2 0 0 0 0 0 0 0 0 0 1 0 0 0 0 0 0 0 0 0 0 0 0 1 2 2 1 0 2 1 0 0 2 0 0 1 1 1 1 0 1 2 2 2 0 2 0 0 0 0 1 1 1 1 0 0 0 0 1 1 1 0 0 0 0 2 0 2 0 2 0 0 0 0 2 0 1 2 0 2 1 1 0 0 0 2 1 0 1 1 1 0 0 0 0 1 2 2 0 0 0 1 0 2 0 1 0 1 1 1 0 1 0 0 0 0 2 0 0 0 0 0 0 0 0 1 0 1 1 1 1 0 2 0 0 0 2 1 0 0 2 0 1 0 1 0 0 1 2 0 1 1 0 1 0 2 2 0 2 0 2 1 1 0 0 0 1 1 0 1 1 0 1 1 0 0 1 0 0 0 0 0 0 2 0 1 0 0 0 2 2 0 2 0 0 0 1 1 1 0 1 1 1 0 0 1 0 1 0 0 0 0 0 1 1 0 1 0 2 0 0 2 1 2 2 0 1 1 1 1 1 0 2 0 1 0 1 1 0 2 1 0 0 1 0 0 0 0 0 0 0 1 0 2 0 0 1 1 1 0 1 0 2 2 0 0 0 0 0 0 1 0 0 0 0 1 0 0 0 0 1 0 2 1 1 1 0 0 0 0 0 1 1 1 0 0 0 0 1 1 0 1 1 1 0 1 0 0 0 0 1 0 1 0 0 0 2 2 2 2 0 0 0 0 1 1 2 0 0 0 0 1 2 1 0 0 1 0 0 0 0 0 1 1 1 1 0 1 0 2 1 1 0 0 0 1 2 1 1 0 2 1 1 1 0 1 1 1 0 1 1 1 0 2 0 0 2 0 1 0 2 0 1 1 1 1 2 0 2 0 2 0 1 1 1 1 1 0 1 1 2 1 2 1 1 1 2 0 0 0 0 0 2 0 2 0 0 1 0 1 0 0 2 0 0 2 2 1 0 0 1 0 0 1 0 1 2 0 0 0 0 0 1 1 0 0 0 1 0 0 0 1 0 0 0 0 0 1 1 0 2 1 0 0 2 1 1 0 1 0 0 1 1 1 1 0 0 0 0 0 0 0 1 0 0 0 2 0 0 1 0 0 2 1 1 0 0 1 1 1 1 0 1 2 1 1 0 0 0 2 1 1 1 2 1 1 2 2 0 0 0 1 1 1 1 2 2 0 0 0 1 0 0 1 2 2 0 1 1 0 1 0 1 0 2 1 1 1 0 1 0 0 1 0 0 0 2 0 2 0 0 0 0 1 0 0 2 0 0 1 1 1 1 0 1 0 1 0 0 0 0 0 1 0 0 1 0 0 0 0 0 0 2 0 0 2 0 1 2 2 0 0 1 1 1 2 1 0 1 2 2 1 0 0 0 0 0 2 2 0 0 1 0 0 2 2 1 0 2 0 0 0 1 1 0 0 0 2 2 1 0 1 1 1 2 0 1 0 1 1 2 2 1 1 1 0 1 1 0 1 1 0 1 2 2 1 0 1 2 1 0 1 1 0 2 1 0 2 2 2 2 1 0 0 0 0 1 0 1 0 0 2 0 0 1 1 2 2 0 1 2 0 0 0 0 0 0 0 0 0 0 0 1 0 1 1 0 1 0 1 2 0 0 0 0 0 0 0 0 1 0 2 0 2 1 1 1 1 2 2 0 0 0 0 0 0 1 0 1 0 2 1 0 2 0 2 2 0 1 0 1 0 1 2 1 0 1 1 0 1 0 0 0 0 2 2 1 2 2 0 0 2 1 1 1 1 1 0 0 0 1 0 0 0 0 1 0 0 0 0 0 2 1 1 0 0 0 1 0 1 0 1 0 1 0 1 0 0 1 1 1 0 0 0 2 0 0 0 2 0 1 0 0 1 0 2 2 0 0 0 0 0 1 0 1 1 0 0 2 0 0 0 2 0 0 0 0 0 0 0 0
197 1 0 2 0 0 2 2 1 0 0 0 0 2 0 1 0 0 1 1 0 1 0 1 1 0 0 2 0 1 1 1 1 1 0 2 1 2 0 1 1 1 0 0 2 1 0 1 1 1 1 1 0 0 2 0 0 0 0 1 0 2 0 2 0 0 0 1 0 0 0 0 0 0 0 2 2 0 2 2 0 0 0 0 1 0 0 0 1 2 0 0 2 0 0 0 0 1 0 1 1 0 1 1 2 1 2 1 1 1 0 2 1 1 1 1 1 0 0 1 2 0 1 1 1 1 0 1 2 1 0 0 0 0 0 0 0 0 0 0 0 2 0 0 0 1 1 0 0 0 0 1 1 0 0 1 2 0 1 1 1 1 0 1 0 1 1 0 1 2 1 0 1 1 2 2 1 0 0 0 0 1 1 1 1 0 1 2 1 1 1 2 1 1 1 0 1 0 0 0 0 0 1 1 1 0 1 0 1 0 0 0 2 0 0 2 1 1 2 0 2 0 0 0 2 0 2 2 0 1 0 0 0 0 0 0 0 2 2 0 0 1 1 0 2 0 0 0 2 0 0 1 0 0 0 1 1 2 0 1 1 1 0 0 0 0 0 0 2 1 0 2 1 2 0 1 0 1 2 0 1 0 1 2 0 0 0 0 2 2 0 1 1 0 1 0 1 1 1 1 1 0 2 0 1 1 0 1 2 0 0 2 0 1 1 0 0 0 0 0 0 0 2 1 1 0 1 0 1 1 2 1 0 1 0 0 0 1 1 0 1 0 0 2 1 0 0 1 2 1 0 0 1 0 1 0 1 0 0 2 0 0 0 0 0 2 0 0 0 2 2 2 0 2 1 0 0 2 2 0 0 1 0 1 1 0 0 0 0 0 0 1 1 0 2 0 2 0 0 1 0 1 1 2 1 0 1 1 0 0 1 0 0 0 0 0 0 0 0 0 0 1 0 1 0 2 0 0 1 0 1 0 1 1 1 0 0 1 0 0 0 0 1 1 1 0 1 1 1 1 0 1 0 1 1 1 1 1 0 2 2 0 1 1 0 2 2 1 0 1 1 1 1 1 0 0 0 1 0 0 0 0 0 0 0 1 0 1 1 0 1 0 0 1 0 0 0 1 1 2 1 2 1 1 1 0 1 1 1 0 1 1 0 0 0 0 0 2 0 0 1 2 1 1 0 1 1 1 0 1 1 1 0 0 0 0 2 0 0 0 1 0 1 1 1 0 2 1 1 0 0 0 0 1 1 1 1 0 1 1 1 0 1 0 1 1 0 1 1 0 0 0 0 0 1 0 2 2 0 2 0 0 0 0 0 1 1 0 1 0 0 1 1 0 0 0 0 1 1 0 1 1 0 0 0 2 1 0 0 1 0 0 0 1 0 0 1 0 1 0 0 0 0 2 1 0 1 1 0 0 1 0 0 0 2 1 0 0 0 1 0 2 0 0 1 1 1 0 1 0 1 1 1 0 1 2 1 2 2 0 0 0 2 2 2 1 0 1 0 0 0 1 0 1 1 2 2 0 0 0 0 0 0 2 1 2 1 0 0 1 0 1 1 2 1 0 2 2 0 2 0 2 0 1 1 0 1 1 1 0 1 1 0 0 0 1 0 1 1 1 0 0 1 2 1 1 2 0 0 0 1 0 1 0 2 1 1 0 1 1 0 1 0 0 1 1 2 0 0 0 1 1 1 0 0 2 1 0 2 0 0 1 2 0 0 2 2 1 0 2 0 0 0 0 0 0 0 0 1 1 0 1 1 1 1 2 0 1 1 1 1 1 2 2 1 0 0 1 0 1 2 2 0 2 2 0 2 0 0 1 1 0 1 1 1 2 0 2 1 1 0 1 1 0 0 0 0 1 0 0 1 1 1 0 0 0 0 1 1 0 1 1 0 0 0 0 0 0 0 0 0 0 0 2 2 0 0 0 0 0 0 0 1 0 0 0 1 0 2 0 1 0 1 0 2 0 0 1 2 2 2 0 0 0 0 0 1 0 0 2 0 2 1 0 1 0 1 0 0 1 0 0 0 0 1 1 1 2 0 2 0 0 0 0 2 0 1 1 1 0 1 1 1 1 2 2 1 1 1 0 0 0 0 1 0 0 1 0 2 1 0 0 2 0 0 1 1 0 0 0 2 0 1 0 1 0 2 0 0 1 1 1 0 0 2 1 1 0 0 0 0 0 0 0 0 1 1 0 2 0 0 0 0 1 0 0 1 0 1 2 0 0 0 2 1 0 0 0 0 0 0 0
198 1 0 1 0 1 0 1 0 1 1 1 0 1 0 0 0 0 0 1 1 1 0 0 2 0 2 2 0 0 2 1 1 1 1 0 2 2 0 1 1 0 1 1 1 1 2 1 0 1 1 2 1 1 0 0 0 0 2 0 0 1 0 1 1 0 1 1 0 0 0 0 0 0 0 2 2 2 2 0 2 0 0 0 1 0 0 0 2 2 0 1 2 0 0 0 1 2 0 2 1 0 1 1 2 0 2 1 1 1 0 1 1 2 1 2 0 1 0 1 2 0 2 1 0 1 1 0 2 0 2 0 0 1 0 0 0 1 0 1 1 1 0 0 2 2 0 0 0 1 0 1 1 1 0 1 0 1 0 2 0 1 0 1 1 2 0 2 0 2 0 0 1 0 0 0 0 1 1 1 0 0 0 0 0 0 1 2 0 2 2 2 1 0 0 0 1 0 0 1 1 0 0 2 2 0 0 1 0 0 1 0 1 0 0 2 0 1 2 0 2 1 1 0 0 0 1 1 0 2 1 1 0 0 0 0 0 2 2 0 0 0 2 0 2 0 0 0 2 0 0 0 1 0 0 0 0 1 0 0 0 0 1 0 0 0 0 1 1 0 0 1 2 2 0 1 2 2 2 0 0 2 0 1 0 1 0 0 1 2 0 1 2 0 2 0 1 1 0 1 1 1 0 2 0 0 0 2 1 0 0 1 0 0 2 0 0 1 0 0 1 1 0 2 2 0 0 0 1 1 2 2 1 1 0 0 0 2 0 1 2 2 1 1 0 0 1 0 0 0 0 0 1 1 0 0 2 0 1 1 1 1 1 1 0 0 1 2 2 0 0 0 0 2 1 0 0 2 1 0 0 1 2 2 1 1 1 0 0 0 0 1 0 0 2 0 1 1 1 1 0 1 1 2 2 0 0 0 0 1 1 1 1 0 1 0 0 0 0 0 0 1 1 0 2 1 1 0 1 0 2 0 0 0 1 1 0 0 0 0 2 0 1 1 0 2 1 0 0 2 0 1 0 2 1 1 2 2 2 2 2 0 1 0 0 1 1 2 0 1 1 1 1 1 1 0 1 1 0 0 0 0 0 1 1 0 1 2 2 1 0 1 0 0 0 0 0 1 1 2 1 1 2 0 2 0 1 1 0 2 0 1 0 1 0 0 1 2 0 1 0 2 0 1 0 2 0 0 1 1 1 0 0 1 1 0 1 1 1 1 1 1 2 2 2 0 2 1 1 0 0 0 1 1 1 2 0 0 1 0 1 0 0 0 0 0 2 2 2 0 1 1 0 0 0 0 1 1 0 1 0 0 0 0 0 0 0 1 0 0 0 0 0 0 0 1 0 1 1 0 1 2 0 1 0 2 1 1 0 1 0 0 1 1 1 1 0 0 1 1 1 1 0 0 0 2 2 2 0 0 1 0 0 2 2 0 2 0 1 2 0 1 0 0 0 0 0 0 1 0 0 2 1 0 1 1 2 2 1 1 1 1 1 1 1 0 1 2 1 0 0 0 1 0 1 2 2 0 1 2 0 1 1 1 0 1 1 1 1 0 1 0 0 2 0 0 1 2 0 1 1 0 0 0 0 0 2 2 0 2 0 0 0 0 0 0 0 1 2 2 0 0 0 2 2 1 1 0 0 0 0 0 0 2 0 0 1 0 2 2 0 2 0 1 1 0 1 0 0 0 0 1 0 1 1 1 0 0 2 1 0 2 2 0 0 1 2 2 0 1 1 0 1 0 0 0 0 0 1 1 0 1 0 0 0 2 0 1 1 1 1 1 2 2 0 0 0 1 0 0 1 2 1 1 1 2 2 0 1 2 2 0 1 1 0 1 0 1 1 1 1 1 0 0 0 0 0 2 0 0 1 1 2 0 0 1 1 1 1 0 1 1 1 0 1 0 1 0 0 0 0 1 0 2 2 0 0 0 0 0 0 1 0 0 0 0 0 0 1 0 1 0 1 0 2 0 0 1 1 1 1 1 1 0 0 0 0 0 0 2 0 2 1 1 2 0 2 2 0 1 0 0 1 0 2 0 1 1 0 1 0 0 0 0 1 1 2 2 1 1 0 1 2 1 0 1 1 1 0 1 0 2 1 2 0 0 1 1 1 1 0 0 2 0 0 0 1 1 1 0 2 0 1 0 2 0 2 0 0 1 1 1 0 1 0 1 1 0 0 1 2 0 1 1 0 0 2 1 1 1 1 1 0 2 0 1 1 0 1 2 0 0 0 1 0 0 0 0 0 1 0 0
199 0 0 1 1 1 2 2 0 1 0 0 1 1 0 0 0 1 1 0 2 1 0 1 1 0 1 2 0 1 1 0 1 2 0 1 1 1 0 1 1 0 0 0 1 0 0 0 2 0 0 0 1 2 0 0 0 0 0 1 1 0 0 2 0 1 0 1 0 0 1 1 1 0 1 2 1 0 0 0 2 0 0 0 1 0 0 0 2 2 0 1 0 0 0 0 1 1 0 1 2 1 0 0 2 1 2 0 2 0 0 1 0 2 0 2 0 0 0 2 2 0 2 0 0 2 0 2 2 2 1 0 1 1 0 0 0 0 0 0 1 1 0 0 1 1 1 0 0 0 0 0 1 1 0 1 0 0 2 1 1 1 0 0 1 1 1 1 1 1 0 0 1 2 1 0 0 0 0 0 0 1 0 0 1 0 0 1 0 0 1 2 0 1 1 0 2 0 0 1 1 0 1 2 2 0 0 0 1 0 2 0 1 0 0 2 0 1 1 1 1 1 1 0 1 1 0 1 0 1 0 0 1 1 0 1 0 2 2 0 0 0 2 1 2 0 0 0 1 1 0 0 1 0 0 1 1 1 0 1 0 0 0 0 0 0 0 0 2 1 1 0 0 2 0 0 1 2 1 0 0 2 1 2 0 0 1 2 0 1 1 1 1 1 2 1 0 0 0 1 0 0 2 0 1 0 0 1 1 0 0 1 0 0 1 0 0 0 0 0 1 1 1 1 2 0 2 0 2 0 2 1 0 0 0 0 0 2 0 0 1 1 2 1 1 0 0 0 1 0 1 1 1 0 1 0 0 0 0 2 0 0 0 0 0 2 0 0 0 2 2 2 1 1 0 1 0 1 1 0 1 1 1 1 1 1 1 2 2 1 1 1 1 1 1 1 2 0 2 2 0 2 1 2 1 0 1 1 0 0 1 1 1 0 1 0 0 0 0 0 1 1 0 2 1 2 2 0 1 0 1 0 0 2 1 1 0 1 0 1 1 0 1 1 1 2 2 0 0 0 0 1 0 1 1 1 1 2 2 2 2 0 0 1 0 0 0 2 0 0 0 0 1 1 1 0 1 2 0 1 0 0 0 2 2 0 2 0 2 1 1 1 0 1 0 0 0 1 0 1 1 2 2 0 2 0 2 0 1 1 0 1 0 0 0 0 0 2 0 1 1 2 1 2 0 2 0 1 0 2 0 1 0 0 0 0 1 0 0 0 0 1 1 1 1 0 1 2 0 0 1 1 1 2 0 0 1 1 1 1 0 0 0 0 0 0 0 2 0 0 0 0 1 0 0 1 1 2 0 0 2 0 0 1 0 0 0 1 0 0 0 0 1 0 0 0 0 0 1 0 1 2 0 0 0 2 1 0 0 0 0 0 0 1 0 0 1 0 0 0 0 0 0 1 0 1 1 0 0 0 0 0 0 2 1 1 1 0 0 2 1 0 0 0 1 0 0 1 1 0 0 2 0 1 2 2 1 1 1 0 0 0 1 0 1 0 0 2 2 0 0 1 0 0 0 2 2 0 1 1 0 1 0 2 1 2 1 1 1 0 0 0 0 0 0 0 0 2 0 2 1 0 0 0 1 0 0 1 0 1 1 0 0 0 0 0 0 1 0 0 0 0 0 1 1 0 0 0 2 0 1 1 0 2 1 1 1 0 2 2 0 2 0 0 1 1 1 0 0 0 0 0 1 0 0 2 1 0 2 1 0 1 1 0 1 1 2 2 0 2 0 0 0 1 1 0 1 0 2 2 1 0 1 1 1 2 1 2 1 2 0 1 2 2 1 1 0 1 0 0 0 0 0 1 2 2 1 1 0 1 1 0 0 0 1 2 1 1 1 0 0 0 1 0 0 0 0 2 0 0 0 0 1 0 0 0 0 1 1 0 0 1 0 0 0 0 0 0 0 0 0 0 0 2 1 1 0 0 0 0 1 2 1 0 0 2 0 0 2 0 1 0 1 0 2 0 0 1 2 2 2 0 1 0 1 1 0 0 1 1 1 1 2 1 1 0 0 0 0 1 0 1 0 1 2 0 0 1 0 0 0 0 0 0 0 2 2 1 2 1 0 1 1 0 1 1 1 2 1 1 0 2 1 1 1 1 1 0 1 0 0 0 1 0 0 0 0 0 1 0 2 0 2 1 0 0 1 1 0 1 2 0 0 0 2 2 2 0 0 1 1 1 0 0 1 1 1 1 1 0 0 0 0 1 0 0 1 0 0 1 0 0 0 2 0 0 0 0 0 0 0 1
[truncated: 1,606,808 more chars]
