# Supplementary material for: KNN-MDR: a learning approach for improving interactions mapping performances in genome wide association studies
Source: BMC Bioinformatics. 2017 Mar 21;18:184. doi: 10.1186/s12859-017-1599-7 (PMC5361736; doi:10.1186/s12859-017-1599-7)
Supplement: Supplementary file 3 — The data set(s) supporting the results of Table 2. (ZIP 28603 kb) [file 12859_2017_1599_MOESM3_ESM.zip › 3/SINAN/S39/mkallsimul.dat]

1 0 2 0 0 0 1 1 0 1 1 0 0 0 0 0 0 0 0 2 0 2 0 0 2 0 0 0 0 0 1 1 0 1 1 0 2 2 0 0 1 0 0 1 0 0 1 0 1 1 0 0 0 0 0 0 0 1 1 1 1 1 1 2 1 1 1 0 1 0 1 2 2 2 2 2 0 0 2 0 2 0 0 0 0 0 0 1 1 2 0 1 0 0 0 0 1 0 0 2 2 0 1 0 0 0 2 1 0 0 1 1 1 2 1 1 1 0 0 0 2 0 2 1 1 1 0 0 2 0 1 1 0 0 0 0 0 0 0 0 1 1 0 0 1 0 0 0 0 2 1 2 0 0 0 1 1 1 0 2 1 0 0 1 1 2 0 0 0 0 2 1 0 2 0 0 2 0 0 0 0 0 0 2 2 2 1 2 1 0 1 2 2 0 2 2 1 2 0 0 0 1 1 1 1 1 1 1 1 0 0 0 2 0 2 2 1 0 1 0 2 1 0 1 1 1 1 1 0 1 0 1 0 0 1 1 0 2 0 0 0 1 2 0 0 1 1 0 1 1 1 1 1 1 1 1 0 0 0 0 0 0 0 1 0 0 0 1 2 2 0 1 1 1 0 0 0 1 1 0 1 0 2 1 0 1 2 1 0 2 1 1 1 2 1 0 1 0 1 2 1 0 0 0 0 0 0 0 0 1 0 2 2 1 1 0 0 1 1 0 1 1 1 2 1 0 0 2 1 2 1 1 0 0 0 0 0 1 0 0 1 2 2 2 0 0 2 2 2 1 1 1 2 0 1 0 1 0 0 2 0 2 0 0 0 1 0 2 2 1 2 0 0 0 0 0 0 1 0 1 2 0 0 0 1 0 0 1 1 0 0 0 0 1 1 0 0 2 0 0 0 1 0 1 0 0 0 1 0 0 0 0 0 1 1 0 0 0 0 0 0 2 0 1 0 0 0 1 2 0 0 1 1 1 1 1 0 1 0 0 2 0 1 1 1 2 1 1 1 2 0 1 1 2 1 1 1 2 2 2 0 2 1 0 0 1 1 1 2 1 1 0 1 1 1 0 1 0 0 0 0 2 1 1 1 2 0 1 2 1 0 0 0 2 0 0 2 0 0 2 2 0 2 0 2 0 2 2 0 1 0 0 0 0 1 0 0 2 0 1 1 1 2 2 1 2 0 0 2 2 0 0 0 0 1 0 1 1 1 2 2 0 2 0 0 0 0 1 1 0 0 1 2 0 1 1 1 0 0 0 0 0 0 0 0 0 1 1 0 0 0 0 1 0 0 0 1 0 0 0 2 0 1 0 0 1 0 1 0 0 1 0 0 0 0 0 0 0 0 0 0 2 1 0 0 2 1 1 0 2 1 1 0 0 2 0 0 0 0 0 0 0 0 0 0 0 1 2 0 0 1 1 0 0 2 0 2 0 1 0 1 0 0 2 0 1 1 0 0 0 0 2 0 0 1 1 2 2 1 0 0 0 1 1 0 1 1 2 1 1 1 0 0 0 1 2 0 0 1 0 0 0 0 1 2 2 0 1 1 0 0 0 0 2 0 0 0 0 1 2 0 1 0 1 1 1 1 1 1 1 0 0 0 1 0 1 0 0 0 0 0 0 2 2 0 1 0 1 1 0 1 0 0 0 0 0 0 0 0 1 0 1 1 0 2 0 0 0 0 0 0 0 0 0 1 2 1 0 1 0 0 1 2 0 0 1 1 1 1 1 0 0 0 1 1 0 0 1 1 1 1 1 0 0 0 1 0 1 1 1 0 1 1 2 1 1 0 2 0 1 1 0 0 2 1 0 1 0 0 0 1 1 1 1 0 2 2 0 2 0 2 2 0 0 1 0 0 2 2 0 0 0 2 2 1 0 0 0 1 0 1 0 1 1 1 1 1 0 0 0 2 2 0 0 1 0 1 0 0 0 0 1 0 0 0 0 2 1 2 1 0 0 1 1 1 0 0 2 1 1 1 1 0 0 0 2 0 1 0 0 1 2 0 0 2 2 2 2 0 0 0 2 0 0 2 2 0 0 0 1 1 0 0 0 1 1 1 0 2 0 2 0 0 1 0 1 1 0 0 0 2 1 0 0 0 1 1 1 0 0 0 0 2 1 1 2 0 0 0 0 2 0 1 1 1 0 1 2 0 1 0 0 0 1 1 2 2 0 0 0 0 0 0 0 0 1 0 1 1 0 0 0 0 1 0 1 2 0 0 2 1 1 0 1 1 1 0 0 0 0 1 1
2 1 0 2 2 0 2 2 0 0 0 0 0 0 0 0 0 1 1 0 1 1 1 0 2 0 0 0 0 0 2 1 0 2 0 1 1 2 0 0 2 0 0 1 0 1 1 0 0 1 1 0 1 1 0 0 1 0 1 1 1 2 1 1 1 1 1 2 2 0 0 1 2 1 1 1 0 0 2 1 0 0 2 1 1 0 0 2 2 2 1 2 0 0 0 0 0 1 1 1 1 0 1 0 0 0 2 0 0 0 0 1 1 2 2 1 1 0 2 0 1 0 1 2 1 0 1 1 1 0 0 1 1 0 0 0 1 0 0 0 2 1 0 0 1 0 0 0 0 0 0 1 1 0 0 1 1 0 0 0 1 0 0 2 0 0 0 0 2 2 0 2 2 0 2 2 0 1 1 1 0 0 0 1 1 1 1 0 0 2 0 2 2 1 2 1 1 2 0 0 0 0 0 1 2 0 0 0 1 0 0 0 2 0 2 2 2 1 2 2 0 0 0 2 0 0 1 1 1 1 0 1 0 0 0 0 0 2 1 1 1 0 1 1 0 1 0 0 2 0 0 0 1 0 0 1 2 1 1 1 1 1 0 2 0 0 1 0 1 1 0 1 1 1 2 2 1 2 1 1 0 1 1 1 0 1 2 2 0 2 0 1 0 2 1 0 0 0 0 1 0 0 0 0 0 1 0 0 0 1 0 1 2 0 0 1 1 1 0 1 1 1 2 1 2 0 1 2 0 0 0 2 2 1 0 0 0 1 0 0 0 0 2 2 0 0 0 1 1 1 1 1 2 0 0 0 1 1 0 1 0 1 1 0 1 0 0 2 2 0 0 2 0 0 1 1 0 1 0 0 2 1 0 0 0 0 0 0 0 1 1 1 0 0 0 0 0 1 0 0 0 0 1 2 0 0 1 0 0 0 0 0 0 1 1 0 0 0 0 0 0 0 0 1 0 0 0 0 1 1 1 2 0 0 1 1 0 1 0 0 1 0 1 0 1 1 0 1 0 0 0 1 1 2 1 1 1 0 0 0 2 1 1 0 0 1 0 2 2 1 2 1 2 0 0 1 0 0 0 0 2 1 1 1 2 0 0 1 1 0 0 1 1 2 2 0 1 1 1 2 2 2 1 1 1 1 2 1 0 0 0 0 0 1 1 0 1 2 0 1 1 0 2 2 1 2 0 0 0 1 1 1 0 1 0 1 2 0 0 0 0 0 2 2 2 0 2 1 1 0 0 1 1 0 2 0 0 1 0 0 1 1 1 0 1 1 0 1 1 0 0 1 0 0 0 0 1 2 0 2 2 0 2 0 1 1 1 0 0 0 0 2 1 0 0 0 0 0 0 0 0 2 1 1 0 1 2 1 0 2 1 0 0 2 0 0 0 1 0 0 2 0 0 2 1 0 2 2 0 0 1 1 0 0 2 1 2 0 1 0 0 0 0 2 0 1 1 0 1 0 0 2 1 0 1 1 2 1 1 0 0 0 2 0 1 2 1 1 1 0 0 1 1 0 0 2 0 0 2 0 1 0 1 2 1 2 1 1 0 1 0 1 0 1 1 0 0 0 0 2 0 2 0 1 1 0 1 1 1 1 0 0 0 2 0 1 0 1 1 0 0 0 1 1 0 0 0 2 1 0 2 0 1 0 2 2 1 0 0 2 0 2 1 0 1 0 0 1 0 0 0 1 0 0 1 2 1 0 1 1 0 1 2 0 0 1 1 1 1 1 1 0 0 0 0 0 0 2 0 2 1 1 0 1 1 2 0 1 1 1 0 1 2 2 1 0 0 1 0 1 1 0 0 2 1 1 0 0 0 2 2 1 1 1 0 2 2 0 2 0 2 2 0 2 2 0 0 1 0 0 1 0 1 1 0 1 0 1 1 0 1 1 1 1 1 1 1 0 0 0 2 1 0 0 2 0 1 0 0 0 0 0 0 0 0 0 1 1 2 1 0 0 2 0 2 1 0 1 1 0 1 1 2 0 1 1 0 2 0 0 1 1 0 1 2 2 2 2 0 0 1 0 2 1 2 1 1 1 1 1 0 0 0 1 1 0 1 1 2 1 0 1 1 1 2 0 1 1 1 0 1 0 1 2 0 0 1 2 0 0 0 1 0 0 0 1 0 1 0 0 2 0 1 0 0 0 1 2 0 2 0 0 0 0 0 0 0 0 0 0 1 0 0 1 0 0 1 0 2 0 0 0 0 0 0 0 0 1 0 2 0 0 1 2 1 1 1 0 0 0 0 1
3 0 2 0 0 0 0 1 0 1 1 1 1 2 1 1 1 0 1 1 0 2 0 0 2 0 1 0 1 1 1 1 0 1 0 1 2 1 0 0 0 2 2 2 0 0 0 0 0 0 0 0 1 0 0 0 1 0 2 1 0 1 0 0 0 0 2 1 2 0 0 2 1 2 1 2 1 0 2 0 2 0 2 1 2 0 0 1 2 2 1 1 2 0 0 0 0 2 0 2 2 0 0 0 0 0 2 1 2 1 0 1 0 1 1 0 0 1 2 0 1 0 2 1 1 1 1 0 0 0 0 1 0 0 0 0 0 0 1 0 1 2 0 0 0 1 0 0 1 1 0 0 0 0 0 0 0 1 0 0 1 0 0 0 1 2 0 0 0 0 2 0 1 1 1 1 2 1 1 1 0 0 0 0 0 0 0 0 0 2 0 2 1 0 1 2 1 1 0 0 0 0 1 0 1 0 1 1 1 0 2 0 1 2 1 2 1 0 1 1 1 1 0 2 0 0 1 1 0 1 0 1 0 1 0 0 0 2 1 1 1 0 2 1 0 1 0 1 1 1 0 0 2 0 0 0 1 0 0 1 0 0 0 1 0 0 1 0 2 2 1 0 0 1 0 0 0 1 1 0 0 1 2 1 0 2 2 2 0 2 0 0 0 1 1 0 1 1 1 2 1 0 2 2 2 1 1 1 0 2 0 2 1 2 2 0 1 2 0 0 0 0 0 0 0 0 0 2 1 2 0 2 0 0 0 0 0 2 0 1 0 0 2 2 0 0 1 0 1 1 0 0 2 0 0 0 1 0 0 2 0 2 2 0 2 0 0 2 2 0 1 1 1 1 0 0 0 0 1 0 1 0 0 1 0 1 1 0 0 0 0 0 1 0 2 1 1 0 0 0 0 0 0 2 1 0 0 0 0 0 0 0 0 0 2 0 2 0 1 0 1 2 1 1 1 1 2 0 2 1 2 0 0 1 0 0 0 0 1 0 2 0 1 1 1 2 0 1 1 1 0 0 0 2 0 0 0 2 2 0 1 0 0 0 0 2 0 1 1 1 1 0 2 1 1 0 0 1 1 0 1 2 0 0 1 0 0 1 2 1 2 0 1 1 0 0 1 2 2 2 0 0 0 2 0 2 0 0 0 1 0 0 1 0 1 0 0 1 0 1 1 1 1 1 0 1 0 0 0 1 1 0 0 2 2 0 1 0 0 1 0 0 2 2 0 2 0 0 0 0 0 1 0 0 1 1 1 1 1 0 1 0 1 0 1 1 0 1 2 1 1 2 1 0 0 0 1 0 0 0 0 0 0 0 0 0 0 0 1 1 1 1 0 0 1 0 0 0 0 0 0 0 2 0 0 2 0 1 0 1 1 0 0 0 0 0 1 1 0 0 2 0 0 0 0 0 2 1 0 0 1 1 1 1 1 0 1 0 1 0 0 2 0 1 1 0 1 0 0 0 0 1 1 0 0 0 2 2 2 0 0 0 2 0 2 2 0 2 1 1 1 0 0 1 2 1 1 1 1 1 0 0 0 2 2 2 1 1 0 0 0 1 0 1 1 0 1 0 1 1 0 0 0 1 1 0 1 2 2 0 1 0 0 2 1 1 0 1 1 0 0 0 1 2 0 1 1 1 1 0 1 1 1 0 1 1 1 1 0 2 1 2 0 2 2 0 1 0 0 0 0 0 1 0 0 2 2 0 1 1 0 0 2 1 0 0 0 0 2 2 0 1 1 1 1 0 0 0 2 0 2 2 1 0 0 2 0 1 1 1 1 1 0 2 0 2 0 0 0 1 1 0 0 2 0 0 0 0 0 1 1 0 0 0 2 2 2 1 2 1 1 2 1 0 2 0 0 1 0 1 0 0 2 0 0 1 1 0 1 0 0 0 0 0 0 0 0 0 0 0 2 1 1 0 1 0 0 0 0 0 1 1 1 0 1 0 2 0 2 0 0 0 0 2 2 2 0 0 1 1 2 2 2 0 1 1 0 2 0 0 0 1 2 0 2 2 2 2 0 0 0 2 2 0 2 1 1 0 0 0 0 0 0 1 1 1 2 1 1 0 1 0 0 2 0 0 2 0 0 2 2 0 0 2 0 0 0 0 0 1 0 2 1 0 0 2 0 0 1 0 2 0 1 1 1 0 1 2 0 2 0 0 0 0 1 1 1 0 1 1 1 0 0 0 0 0 2 0 2 0 0 0 0 0 0 0 0 0 0 0 0 0 1 2 1 0 0 0 0 0 1 0
4 0 1 1 1 0 2 2 1 0 1 0 0 0 0 0 0 0 1 2 0 2 0 0 2 0 1 0 0 1 2 0 1 2 0 0 2 1 0 0 2 0 0 0 0 1 0 0 1 2 0 0 1 0 0 0 1 1 1 0 0 2 2 1 0 0 2 1 2 0 0 0 2 2 2 2 0 0 2 0 2 0 2 1 2 0 0 0 2 2 0 1 1 0 0 0 0 0 0 1 1 1 1 0 0 0 2 0 1 1 0 1 1 1 1 1 1 0 2 0 0 0 2 0 0 1 0 0 1 0 0 0 0 0 0 0 0 0 0 2 1 1 1 0 0 0 0 0 0 0 0 0 0 1 1 0 0 1 0 2 1 1 0 0 1 2 1 0 0 1 1 0 1 0 2 0 2 1 1 1 0 0 1 2 1 0 1 2 1 1 0 2 2 1 2 1 1 2 0 0 0 0 0 0 1 0 1 0 0 0 0 0 1 0 2 2 0 0 1 0 2 1 0 2 0 0 1 0 0 1 1 0 1 1 1 1 1 2 0 0 0 1 2 0 0 1 0 0 2 0 0 0 0 0 0 2 1 0 0 0 0 0 0 1 0 0 0 0 2 2 0 0 1 1 0 0 0 1 1 0 0 0 0 0 0 1 1 1 0 2 1 0 1 1 1 0 2 0 1 0 1 0 0 0 0 1 0 1 0 1 0 1 1 1 1 0 1 0 0 0 0 0 0 2 2 0 2 0 1 1 0 1 0 0 0 0 0 1 0 0 0 1 1 2 0 0 2 0 2 1 1 1 2 1 0 1 1 0 0 0 0 0 1 0 1 1 0 2 2 0 2 0 0 0 1 1 0 0 0 0 2 1 0 0 0 1 1 0 0 0 0 0 0 1 2 1 1 0 2 1 1 2 0 1 1 0 0 1 0 0 0 0 0 1 0 0 0 0 0 0 1 1 1 1 1 1 1 0 2 0 2 0 0 1 0 0 0 1 0 0 2 0 2 0 0 0 0 1 1 1 0 0 1 2 0 0 0 2 2 2 0 2 0 1 1 0 0 1 2 0 1 0 1 1 1 0 1 0 0 0 1 0 0 0 1 1 0 0 2 0 2 0 2 0 1 1 1 0 0 2 2 1 2 1 2 2 2 0 1 2 0 0 0 0 1 1 0 2 0 2 2 0 2 2 0 2 0 0 1 1 1 0 0 0 1 0 1 1 0 2 1 1 1 1 0 0 1 1 1 0 0 0 1 0 1 1 1 1 0 0 2 0 0 1 0 0 1 1 2 1 1 0 1 0 0 0 0 1 0 1 1 0 1 0 0 1 0 0 0 0 0 2 1 0 0 0 0 0 0 0 0 1 1 0 0 1 2 1 0 1 1 0 0 0 1 0 0 0 0 0 0 1 1 1 0 1 1 1 0 0 1 2 0 0 1 1 2 0 0 0 0 1 0 2 1 1 2 0 0 0 0 2 0 1 0 0 1 2 2 0 0 0 1 0 2 2 2 2 1 1 1 0 0 0 1 2 0 0 2 0 1 0 0 1 2 1 0 2 0 0 2 0 0 2 0 0 0 0 0 2 2 0 0 0 0 0 1 2 0 0 1 1 0 1 1 1 0 0 0 0 0 0 0 2 0 1 0 0 0 0 2 0 0 0 1 1 1 0 0 1 0 1 1 0 1 1 0 1 0 0 0 1 1 0 1 1 1 0 1 1 0 1 2 0 1 0 1 1 0 0 0 0 2 0 0 0 0 1 1 1 1 1 1 0 0 1 1 2 0 2 0 2 1 1 0 0 0 0 0 1 1 0 0 1 0 0 1 0 0 2 2 1 0 0 0 2 0 1 2 0 1 1 1 1 2 0 0 1 0 0 0 0 1 0 0 0 0 0 0 0 0 0 0 0 0 0 0 0 1 0 1 1 0 0 1 0 0 0 1 1 0 1 0 0 0 0 2 0 2 0 0 0 1 1 1 0 1 0 1 2 2 2 2 0 0 0 2 2 0 0 0 1 0 0 1 1 1 2 0 0 0 1 2 0 1 1 1 1 0 1 0 0 0 0 0 0 2 1 2 1 0 1 0 2 0 0 1 0 0 0 2 0 0 2 0 0 1 1 0 0 0 0 1 1 0 0 1 1 1 2 2 0 2 0 0 0 0 2 0 1 0 0 0 0 1 1 1 0 0 1 1 0 0 0 0 0 2 0 2 1 1 0 0 1 0 0 1 0 0 2 0 1 0 2 0 1 0 0 0 0 0 0
5 0 2 0 0 0 0 1 0 0 0 0 0 0 0 0 0 0 1 0 1 1 1 1 1 1 1 0 0 0 1 1 0 2 0 2 1 1 1 1 0 0 0 0 1 0 0 0 1 2 0 0 0 0 1 0 0 0 1 2 0 1 1 0 1 1 0 1 2 0 0 1 2 2 2 2 0 0 2 0 2 0 1 0 1 0 0 0 0 1 0 0 0 1 0 0 0 1 1 1 1 0 1 0 1 1 2 0 0 0 1 1 1 2 1 0 0 0 1 0 2 0 1 2 1 0 1 1 1 1 0 0 0 0 0 0 0 0 0 1 0 2 1 0 1 0 1 0 2 2 1 1 0 0 1 0 0 2 0 1 1 1 2 0 0 2 0 0 0 1 1 0 0 0 1 1 0 0 0 0 0 1 1 1 1 0 0 1 0 1 0 2 0 0 1 2 1 1 0 0 0 0 1 0 1 0 0 1 1 0 0 0 1 0 1 2 0 0 2 0 2 0 0 1 1 0 0 0 0 1 0 0 0 1 1 1 1 2 0 0 0 1 2 0 0 2 1 0 1 0 0 1 0 0 0 2 0 0 1 2 1 1 0 2 0 0 0 1 2 1 1 0 0 0 0 0 0 1 0 0 0 1 1 0 0 1 1 1 0 2 0 1 1 2 1 0 1 1 1 2 0 0 1 1 1 0 1 0 0 1 0 0 2 1 1 0 1 1 0 0 1 1 1 1 1 0 1 2 1 0 0 0 0 0 1 0 0 1 1 1 0 1 2 1 0 0 0 0 2 2 2 0 2 2 0 2 2 0 0 1 1 1 2 2 2 1 0 2 2 0 1 1 1 1 0 0 0 1 1 0 1 1 0 0 0 0 0 1 1 0 0 0 1 1 2 1 1 1 0 0 0 0 0 2 0 1 0 2 0 0 0 0 1 0 0 0 0 0 0 0 0 0 1 1 0 0 2 0 1 1 1 1 0 1 0 0 0 1 0 0 1 0 2 0 2 2 1 1 0 0 0 0 1 2 1 1 1 1 1 0 2 2 0 0 0 2 0 1 2 0 1 0 1 1 1 0 1 0 0 0 1 2 0 0 2 1 0 1 1 0 0 2 0 2 1 0 1 2 2 2 0 0 1 1 1 1 1 2 0 0 0 1 0 0 0 0 0 2 0 2 2 0 2 2 1 2 0 0 1 2 0 0 0 0 1 0 2 1 0 2 0 1 2 2 2 0 2 1 1 0 0 0 0 0 2 0 1 1 0 2 1 0 0 0 0 0 0 2 1 0 1 1 0 0 0 0 0 0 0 0 2 0 1 0 0 1 0 0 0 0 0 1 0 0 0 0 0 0 0 0 0 2 1 1 0 2 1 0 0 1 1 0 0 0 1 1 0 1 0 0 0 0 0 1 0 0 2 2 0 0 1 1 1 0 2 1 2 0 0 0 0 0 0 0 1 1 2 0 0 0 0 2 1 0 0 0 2 1 1 0 0 0 1 1 0 1 1 1 1 0 0 1 0 0 0 2 0 0 1 0 1 1 0 2 2 2 1 2 1 1 0 2 1 2 0 0 0 0 1 2 1 0 0 1 0 0 2 2 2 1 1 1 1 1 0 1 0 0 0 0 0 0 1 2 0 1 1 0 0 1 1 0 1 0 2 2 0 1 0 2 1 1 1 1 2 0 1 0 0 0 0 0 2 0 1 2 1 0 0 0 0 0 2 0 0 2 2 1 0 0 1 1 2 0 0 0 0 1 1 1 1 1 0 1 1 2 0 2 0 2 0 2 1 1 0 0 0 0 0 1 1 0 0 2 1 1 1 1 0 0 1 1 0 0 0 0 1 2 1 0 1 0 2 0 1 0 0 2 1 0 0 0 1 1 1 1 0 1 0 1 0 0 0 0 1 0 1 0 1 0 0 0 0 0 2 0 0 0 1 1 1 1 0 0 1 1 1 0 1 1 0 0 1 1 1 1 0 1 0 2 2 2 2 0 0 0 0 2 1 0 0 0 0 0 1 1 1 1 0 0 0 1 2 1 2 1 0 0 0 1 0 0 1 1 1 1 0 1 2 1 0 1 0 1 0 0 1 1 0 1 2 1 1 1 0 0 2 0 0 2 0 2 1 0 0 1 0 1 0 0 1 0 0 0 1 1 2 2 0 2 0 0 0 0 0 0 0 0 0 0 1 0 0 1 0 1 1 2 0 0 0 0 0 0 0 0 0 0 0 1 0 0 0 1 2 0 0 0 0 0 1 1
6 1 2 0 0 0 0 2 1 0 1 1 0 1 0 0 0 0 0 0 1 1 0 0 2 0 2 0 0 0 2 0 1 1 1 0 2 1 0 0 1 1 0 0 2 0 0 0 0 2 1 0 1 0 0 1 0 0 1 0 1 1 1 0 0 1 2 2 0 0 0 1 1 2 1 2 1 1 1 0 1 0 2 1 1 0 0 0 1 2 0 0 1 1 1 1 0 1 1 2 2 0 0 0 0 0 2 0 1 1 1 2 1 2 2 1 1 0 0 0 0 0 2 0 0 1 0 0 2 0 0 0 0 0 0 0 0 0 0 1 1 1 0 0 2 0 0 0 1 2 2 2 0 0 0 0 0 2 0 1 2 1 0 0 1 2 0 0 0 2 0 0 0 2 1 1 1 0 0 0 0 0 0 1 0 0 0 2 1 1 0 2 1 1 1 2 0 2 0 0 0 1 0 1 1 0 2 0 1 0 1 1 0 1 0 2 1 0 1 0 2 0 0 1 0 0 2 0 0 0 0 0 0 0 0 0 0 2 0 0 0 1 2 0 0 2 2 0 1 0 0 0 1 1 1 1 0 0 0 0 0 0 0 0 0 0 0 1 0 0 1 1 1 1 0 0 0 1 1 1 0 1 2 0 0 2 2 2 0 2 0 1 1 2 2 0 1 1 1 1 1 0 0 0 0 1 0 0 1 1 1 1 1 2 2 0 1 0 0 0 1 1 0 1 0 0 0 1 1 0 0 0 1 0 0 0 0 0 0 0 0 0 0 1 0 0 1 1 2 1 2 0 2 1 1 1 1 0 0 0 1 1 0 0 0 2 0 2 2 0 1 1 0 0 0 0 0 0 2 0 1 0 0 0 0 0 0 0 0 0 0 0 0 0 2 0 0 1 1 0 0 1 1 2 0 0 1 1 0 0 0 0 0 0 1 0 0 1 0 1 0 0 0 1 2 2 0 0 1 1 1 1 0 0 0 0 0 0 1 0 2 0 2 1 0 0 0 2 0 0 0 2 1 2 1 1 1 2 1 0 1 2 0 1 2 0 0 2 2 0 0 0 2 1 1 1 1 0 0 0 1 0 0 0 1 1 0 1 2 1 1 0 1 2 1 1 1 1 1 1 1 0 2 0 1 1 1 0 1 1 1 0 0 0 2 0 0 2 0 1 1 1 2 2 2 2 0 1 0 1 1 1 0 0 0 0 1 0 0 1 1 1 2 2 2 0 1 1 1 0 0 1 0 0 2 1 0 1 0 0 0 0 1 0 1 1 0 0 1 0 0 0 1 0 0 0 1 2 0 1 2 0 1 0 1 0 1 0 0 0 0 0 1 1 1 0 1 0 0 0 0 1 0 1 0 2 0 1 0 1 0 0 1 1 0 1 1 0 0 0 0 1 1 1 0 1 2 1 0 0 1 2 0 0 0 0 2 0 0 0 0 0 0 1 0 2 2 0 0 1 0 2 1 0 0 0 2 2 1 0 0 0 1 0 2 2 1 2 1 1 0 0 0 0 1 1 1 0 2 0 0 0 0 2 2 2 1 1 1 0 0 0 0 1 0 0 0 0 1 1 0 0 0 0 2 0 1 1 1 0 1 1 0 1 0 0 0 0 0 0 0 0 0 2 0 0 0 0 0 0 1 0 0 1 1 0 2 0 0 1 0 0 0 1 1 1 1 0 0 1 1 1 0 0 0 2 0 0 0 0 0 0 2 0 1 0 1 0 2 2 1 1 1 0 0 0 0 1 1 1 2 2 2 0 0 0 2 2 0 2 0 2 1 2 0 1 0 1 1 0 0 0 0 2 2 0 1 0 0 1 2 1 1 1 1 2 2 1 2 0 2 1 1 0 1 0 0 1 0 0 0 0 2 1 1 1 1 1 0 0 0 1 0 0 0 0 0 0 1 0 1 1 0 0 2 0 0 1 0 0 1 1 0 0 0 0 2 1 2 1 0 0 1 1 2 0 0 0 0 1 2 2 2 0 0 0 0 2 0 0 0 2 0 0 2 1 1 2 0 0 0 2 1 1 2 0 1 1 1 0 0 0 0 0 0 0 2 1 2 0 0 0 0 1 1 0 0 0 0 0 2 1 0 2 0 0 0 1 0 0 0 1 1 2 2 1 1 0 2 0 1 0 1 0 0 0 2 1 0 0 0 0 0 1 0 1 1 0 0 0 0 0 1 0 0 0 1 0 2 0 0 0 0 2 0 0 1 0 1 1 0 0 0 1 0 0 0 0 0 0 0 2
7 0 1 2 1 0 2 2 0 1 1 0 1 2 0 2 0 0 0 2 0 2 1 0 2 0 0 1 1 1 0 1 0 1 0 1 1 0 0 0 1 1 1 1 0 1 0 0 0 1 0 0 0 0 2 1 1 0 0 1 0 0 1 1 0 0 1 0 2 0 1 1 2 2 2 2 0 0 1 0 1 0 0 0 0 0 0 1 2 2 1 2 1 2 0 0 0 1 0 1 1 0 1 0 0 0 2 0 0 0 1 1 0 0 0 0 0 0 0 0 2 0 1 2 1 0 1 0 1 0 1 1 0 0 1 0 1 0 0 2 1 1 0 0 0 0 0 0 1 1 1 1 0 0 0 0 0 1 0 2 1 0 0 1 1 2 1 2 0 2 0 1 0 2 0 1 1 1 1 1 0 0 1 2 1 0 1 1 0 0 0 1 0 0 0 1 0 1 0 0 0 0 1 1 1 0 0 0 2 0 1 0 2 1 1 2 0 0 1 1 1 1 0 2 0 0 1 1 0 1 0 1 0 0 0 0 0 2 0 0 0 0 2 0 0 2 0 0 2 0 0 0 0 0 0 1 0 0 0 0 0 0 0 0 0 0 1 0 1 1 0 1 1 2 0 0 1 0 2 1 0 0 0 0 0 1 1 1 0 2 1 1 1 2 2 0 0 2 2 2 1 0 0 0 0 0 1 0 0 0 0 1 1 2 2 0 0 0 0 0 1 1 1 1 0 0 0 1 1 0 0 1 0 0 0 0 0 1 0 0 0 0 1 1 0 0 1 1 1 2 0 1 2 1 0 1 1 0 0 1 0 1 1 0 1 0 0 2 2 0 1 1 1 1 0 0 0 0 1 0 2 1 0 0 0 1 1 1 1 0 0 0 1 0 2 1 1 2 0 0 0 0 0 2 1 0 0 2 0 0 0 0 0 1 0 0 0 0 0 0 0 1 1 0 0 0 1 0 2 2 1 1 0 0 0 0 0 2 1 1 2 0 1 0 2 2 0 2 0 0 0 1 0 1 1 0 1 2 1 1 0 1 0 0 0 2 0 2 2 0 1 1 2 0 1 0 1 2 2 0 1 2 2 2 1 2 1 1 2 1 2 0 1 1 0 1 2 1 1 2 1 0 1 1 1 1 2 1 0 2 0 0 0 0 1 1 0 2 0 2 2 0 2 2 1 2 0 1 0 1 1 1 1 0 1 0 1 0 0 1 1 0 1 1 0 0 1 1 1 0 0 0 1 1 2 0 1 0 0 0 1 0 0 0 0 0 1 0 2 0 0 0 0 0 0 0 0 2 0 2 2 0 1 0 0 0 0 0 0 0 0 1 0 1 1 0 1 0 0 0 0 2 1 1 0 1 1 2 0 2 0 0 0 0 1 0 0 0 0 0 0 0 0 0 0 0 1 0 0 0 0 0 1 0 1 1 2 0 1 0 0 1 0 1 1 1 2 0 1 0 1 1 1 0 0 0 2 2 2 0 0 0 0 0 2 2 1 2 0 1 0 1 0 0 0 1 1 0 2 0 0 0 1 1 1 2 0 1 0 0 0 2 1 1 0 0 0 0 0 0 0 0 0 0 2 0 1 2 2 0 0 0 0 2 0 1 0 1 0 0 0 0 1 2 0 0 1 1 1 0 1 1 0 0 0 0 0 1 0 1 1 1 0 0 0 0 0 1 0 0 0 0 1 0 0 1 1 0 1 0 0 0 2 1 1 0 0 0 2 2 1 0 1 1 1 0 0 2 0 2 0 0 0 1 1 2 0 2 0 2 0 2 1 2 0 1 1 0 0 0 0 0 0 1 0 1 1 1 1 0 1 0 0 0 1 2 1 0 1 0 1 1 1 2 2 0 0 0 0 1 1 1 2 2 2 0 0 0 0 0 0 0 0 0 0 0 0 0 0 0 2 2 0 0 2 0 0 0 0 0 1 1 0 0 0 1 2 1 1 0 0 0 0 2 2 2 0 0 1 2 2 2 0 0 0 2 0 0 1 0 0 1 1 0 2 2 2 2 0 0 0 1 1 0 2 1 1 2 0 0 0 0 0 1 1 1 2 1 1 0 0 0 0 0 0 0 1 1 1 0 1 1 0 1 0 0 0 1 0 0 0 2 1 1 0 1 0 0 0 0 2 0 0 1 1 1 2 2 0 1 0 1 0 0 1 1 1 0 0 0 1 0 0 0 0 2 0 0 1 0 0 0 0 0 0 0 0 0 1 2 0 1 1 2 1 0 0 0 0 0 1 1
8 1 0 2 0 0 1 1 0 1 1 1 2 2 1 1 1 0 1 1 1 1 1 0 2 0 0 0 1 1 1 0 1 1 2 0 2 1 0 0 0 1 0 1 0 1 0 0 0 1 0 0 1 0 0 1 0 0 1 1 1 1 1 1 0 0 0 0 1 0 1 1 2 2 2 2 0 0 2 0 2 0 2 1 2 0 0 0 2 2 0 1 2 0 0 0 0 1 1 2 1 0 1 0 0 0 2 0 0 0 1 2 0 1 1 1 1 0 1 0 1 0 2 0 0 2 0 0 2 0 0 0 0 0 0 0 0 0 0 0 2 1 0 0 1 0 0 0 0 0 0 0 0 0 0 0 0 1 0 2 1 0 1 0 0 0 0 0 0 2 0 1 0 2 1 0 2 1 0 1 1 1 0 1 1 1 1 1 0 0 0 1 2 0 2 2 1 2 0 0 0 1 0 0 1 0 1 1 1 0 1 0 1 0 2 2 0 1 2 1 1 0 1 1 1 0 0 1 0 2 0 1 0 1 1 1 1 2 0 0 0 0 2 0 0 2 0 1 1 1 0 0 2 0 0 1 0 1 2 2 2 2 0 1 0 0 0 0 2 2 0 0 0 0 0 0 0 0 2 1 0 0 2 1 0 2 2 1 0 1 0 0 2 2 2 0 0 1 0 0 0 0 0 0 0 0 0 1 0 1 0 1 2 1 1 0 1 2 1 0 2 2 0 1 0 0 1 2 2 1 0 1 0 0 0 1 1 2 1 1 0 0 1 1 0 0 1 0 0 2 0 0 2 0 0 0 1 0 0 1 0 1 1 1 1 0 0 2 2 0 1 1 0 0 1 0 0 1 1 0 1 2 0 0 0 0 1 0 0 0 0 0 1 0 2 0 0 0 0 0 0 0 1 2 1 0 1 1 0 0 0 0 0 0 2 0 2 2 0 2 2 2 1 1 0 0 2 0 1 1 1 1 0 0 0 0 0 2 2 2 0 0 1 1 1 2 0 0 0 0 1 0 1 2 1 1 1 0 0 0 2 0 0 1 1 1 0 2 2 0 2 0 1 2 1 1 0 0 0 0 2 1 1 1 2 0 0 0 1 0 1 1 0 2 2 0 2 1 1 2 1 1 2 1 2 2 2 1 0 0 0 0 0 0 1 0 0 2 0 1 1 1 2 2 1 2 0 0 0 0 0 2 0 1 0 0 0 2 0 1 0 1 0 0 0 0 1 1 1 0 0 1 0 0 1 1 0 1 0 0 1 0 0 1 0 0 1 1 1 1 0 1 0 0 0 0 0 1 0 1 1 0 1 0 1 0 1 0 0 0 0 0 0 0 0 0 0 0 0 0 0 2 1 1 0 1 0 1 0 1 0 0 0 1 1 0 0 2 0 1 1 0 1 1 0 1 1 0 0 0 1 1 1 0 2 0 1 1 1 0 1 0 1 1 1 1 1 0 1 1 0 2 1 0 1 0 1 2 1 0 0 0 1 1 1 1 1 2 1 0 0 2 1 0 1 2 1 0 2 0 1 0 0 1 1 1 0 1 0 0 0 0 0 1 1 0 0 0 0 2 1 1 0 1 1 0 1 2 1 2 0 0 0 1 1 1 0 1 1 0 0 0 0 2 0 1 0 0 0 0 0 0 0 0 1 0 2 1 0 2 2 0 0 0 0 0 0 1 0 1 1 1 1 0 0 2 0 0 1 0 0 0 2 0 1 0 1 1 1 1 0 0 2 0 0 1 1 1 1 1 1 1 1 1 1 1 1 1 1 1 1 1 1 1 1 0 0 1 0 1 1 0 0 1 0 0 1 0 0 1 2 1 1 1 0 2 1 0 2 0 1 2 2 0 2 0 0 1 0 0 0 0 2 1 0 0 0 0 0 0 0 0 0 0 0 0 0 0 0 0 2 2 0 0 2 0 0 0 0 0 1 1 0 0 0 0 1 0 1 0 0 0 2 0 2 0 0 1 1 1 2 2 2 1 1 1 0 1 1 0 0 0 1 0 2 2 2 2 0 0 0 1 1 0 2 1 0 1 0 2 1 0 0 0 0 0 1 1 1 0 0 0 0 2 0 0 1 1 0 1 2 0 1 2 0 0 0 1 0 0 0 1 0 0 0 2 0 1 2 0 2 0 0 2 2 0 2 2 0 2 0 0 0 0 1 1 1 0 0 0 2 0 0 0 0 0 2 1 1 0 0 0 0 1 0 2 2 0 0 1 0 0 0 1 0 0 1 0 1 0 0 1
9 1 1 1 0 1 2 2 0 0 0 1 0 0 0 0 0 0 0 2 0 2 0 0 2 0 2 1 0 0 0 0 1 1 0 1 1 1 0 0 0 2 1 1 0 1 0 0 0 0 0 0 0 0 1 0 1 0 0 1 0 0 2 2 0 0 1 0 1 0 0 0 2 2 1 2 0 0 2 0 2 0 1 0 1 0 0 0 2 2 0 1 0 0 0 0 0 2 2 2 0 0 2 0 0 0 2 1 1 0 1 2 0 1 1 0 0 0 1 0 2 0 2 0 0 0 0 1 2 0 0 0 0 0 0 0 0 0 1 0 1 2 0 0 2 0 0 0 1 1 1 1 0 0 0 1 0 2 0 2 2 2 0 1 1 2 0 0 1 1 1 1 1 2 1 0 2 0 0 0 0 0 0 2 1 1 0 2 2 1 1 2 1 0 1 1 0 2 0 0 0 1 1 0 1 0 1 0 1 0 1 0 2 0 2 2 0 0 1 0 2 1 1 2 0 0 1 0 0 1 0 0 0 0 0 0 0 2 1 1 1 0 2 0 0 2 0 0 2 0 0 0 1 0 0 2 1 0 0 2 0 0 0 0 0 0 0 1 1 1 1 0 0 0 0 0 0 2 1 1 0 1 2 2 0 2 2 1 1 2 0 2 1 2 1 0 1 0 0 0 0 0 2 2 2 0 1 0 0 2 0 1 2 2 2 0 0 1 1 0 1 1 1 1 0 0 0 1 1 2 0 1 0 0 0 0 0 2 0 0 0 0 1 2 0 0 1 0 2 2 1 1 2 0 2 1 1 0 0 1 0 2 1 0 1 1 0 2 2 0 2 0 1 1 0 1 0 0 1 0 0 1 0 0 0 0 0 0 0 0 0 0 1 0 2 0 0 0 0 0 0 0 1 2 1 1 0 1 0 0 0 0 0 1 0 0 0 0 1 0 1 1 1 1 0 0 0 2 2 0 2 1 0 1 1 0 0 0 0 0 1 0 2 1 0 1 0 2 0 1 0 0 1 2 2 1 2 2 1 0 1 2 1 0 0 1 1 1 1 1 2 1 2 1 1 1 1 1 1 0 0 2 2 2 1 1 0 2 2 0 0 0 1 1 1 0 1 2 1 2 1 0 2 0 1 1 1 1 1 0 0 0 0 0 1 1 0 2 0 1 1 1 1 1 0 1 1 1 0 2 1 1 0 0 0 0 2 1 1 2 2 0 2 2 1 0 2 2 2 0 0 1 0 0 2 0 0 0 0 0 0 0 0 1 0 0 1 0 2 0 0 0 0 0 0 0 0 1 0 1 2 0 2 0 1 1 1 0 1 1 1 0 0 0 0 0 2 0 0 0 0 1 0 2 0 2 1 0 0 0 0 0 1 1 0 1 1 0 0 0 1 0 0 0 0 1 1 2 0 0 1 1 0 0 1 1 1 0 0 0 0 1 0 1 0 2 2 0 0 0 0 2 1 2 0 0 0 1 1 0 0 0 0 1 1 1 1 2 1 0 0 2 1 0 0 1 1 0 2 0 0 0 0 1 2 2 1 2 0 0 0 2 0 2 1 0 0 0 2 1 0 1 0 1 1 0 2 1 2 0 1 0 0 2 0 0 0 0 0 0 0 0 0 2 1 0 0 1 1 0 0 0 0 1 2 1 1 0 0 1 0 1 0 0 0 0 0 1 0 0 0 1 0 0 0 1 1 0 0 0 0 1 2 0 1 0 1 0 1 1 0 1 2 0 0 0 0 1 0 1 1 2 1 0 1 1 1 1 1 1 0 1 1 2 0 1 1 1 1 0 0 0 0 2 0 0 1 2 0 0 0 0 0 1 1 1 1 0 1 0 1 1 0 1 2 0 0 2 0 0 1 1 2 0 0 1 1 1 1 1 1 0 1 1 1 1 1 0 0 0 1 1 0 0 2 0 0 0 1 1 2 2 1 0 1 0 0 0 1 1 0 0 2 0 2 0 0 0 0 0 1 1 2 0 0 0 2 0 0 1 0 0 0 0 2 1 1 2 0 0 0 2 2 0 2 0 1 1 1 1 1 0 0 0 0 1 2 1 1 0 1 0 0 2 0 0 1 2 0 0 2 1 1 2 0 0 1 0 0 2 0 0 1 0 0 0 0 0 1 0 2 0 2 0 1 0 0 2 0 2 0 0 0 0 1 2 2 1 1 1 0 0 0 0 0 2 0 0 2 0 0 0 0 0 0 0 0 0 0 1 0 0 0 2 0 0 0 0 0 0 0 2
10 0 2 1 0 0 1 1 1 1 2 0 0 1 0 0 0 0 1 0 1 1 0 0 2 0 1 0 2 2 1 1 0 1 0 0 2 2 0 1 0 1 0 0 1 1 0 0 1 1 0 0 0 1 1 0 1 0 0 2 0 2 1 1 0 1 1 1 2 0 0 2 1 2 0 2 2 0 1 1 0 0 2 1 2 0 0 0 2 2 0 1 0 0 0 0 0 0 0 1 2 0 1 0 0 0 2 1 0 0 0 1 0 1 1 0 0 0 1 0 1 0 2 0 0 2 0 0 2 0 0 0 0 0 2 2 0 0 0 1 1 1 0 0 0 0 1 0 0 2 0 2 1 0 0 0 0 1 0 1 1 1 0 1 0 2 0 1 0 1 1 0 0 2 0 0 2 0 0 0 0 0 0 0 0 0 0 1 1 1 1 2 2 2 0 2 1 1 0 0 0 0 0 1 1 0 1 0 0 0 1 0 0 0 1 2 0 0 1 1 1 0 0 2 0 0 1 0 1 0 0 0 1 2 1 0 0 2 0 0 0 0 2 1 0 1 0 0 2 0 0 0 1 1 1 1 0 0 0 0 0 0 0 2 0 0 0 0 1 1 0 1 2 2 0 0 0 1 1 0 1 0 0 0 0 0 1 2 0 2 0 0 1 2 1 1 1 1 0 1 0 0 0 0 0 0 0 0 0 0 0 0 1 1 1 0 1 0 1 0 2 2 2 1 1 0 1 1 1 0 0 0 1 0 0 0 0 1 0 1 1 1 2 1 0 0 0 0 2 0 1 0 1 0 0 0 1 1 0 0 0 1 1 1 1 1 0 2 2 0 1 1 1 1 2 2 0 0 1 0 2 0 0 0 0 0 0 0 0 0 0 0 1 0 0 0 0 1 1 1 1 1 0 0 0 0 0 2 0 0 1 0 0 1 1 1 1 0 0 0 0 1 0 0 1 2 0 0 0 0 0 0 1 1 1 0 0 0 0 0 1 0 2 0 0 0 0 0 0 0 0 1 0 2 0 0 0 2 2 2 1 1 0 0 0 2 1 2 2 1 2 1 2 1 2 0 2 0 0 0 0 1 1 1 1 1 1 0 0 0 0 2 1 2 0 1 1 1 1 2 1 1 2 1 1 1 1 0 0 1 0 0 0 1 1 0 1 2 0 1 1 0 2 2 0 2 0 0 0 2 0 2 1 0 0 0 1 1 0 0 0 0 1 1 0 1 1 0 0 0 0 1 1 1 1 1 0 1 0 0 0 0 0 0 0 0 2 0 1 1 0 2 1 0 0 0 1 0 0 0 2 0 1 0 0 1 0 0 0 0 0 2 2 0 0 0 1 1 0 0 0 1 0 2 0 2 0 0 0 1 0 0 0 0 1 0 0 1 0 0 1 0 0 1 0 1 2 1 0 0 1 1 0 0 0 0 2 0 0 0 0 1 0 2 0 1 1 1 0 0 0 1 1 0 0 0 2 2 2 1 1 0 0 1 2 2 0 2 0 1 0 0 1 0 1 2 1 0 2 0 0 1 0 1 2 2 0 0 0 0 1 0 0 1 0 0 0 0 1 1 1 0 0 1 1 0 2 1 1 0 0 0 0 2 0 0 0 0 0 0 0 0 2 2 0 0 0 0 0 0 1 0 1 0 2 2 0 0 0 1 0 2 0 0 0 1 0 1 0 0 0 0 0 0 1 1 0 0 1 1 0 1 2 0 0 0 1 0 1 1 1 0 1 0 0 1 0 1 0 1 0 0 0 0 0 1 1 2 0 2 0 2 2 2 1 0 0 2 0 2 2 0 0 2 0 0 0 0 0 1 2 1 0 0 0 0 1 0 2 0 2 1 1 1 2 0 0 1 2 0 1 1 2 1 0 1 1 2 0 0 1 1 0 0 1 0 0 0 0 0 2 1 0 0 2 0 0 0 0 0 1 1 0 0 0 0 0 0 2 1 1 0 1 0 2 0 0 0 0 0 1 1 2 0 0 0 1 2 2 0 0 0 0 0 2 2 2 1 0 1 0 1 1 0 2 1 1 1 2 2 1 0 0 0 0 0 2 1 2 1 0 1 0 1 1 0 1 1 0 1 2 0 0 2 0 0 0 1 0 0 1 1 0 1 0 1 0 0 1 1 2 0 1 1 1 0 1 2 0 1 0 0 0 0 1 1 1 0 0 0 1 0 0 0 2 0 2 1 1 0 0 0 0 1 0 0 2 1 0 1 0 0 1 2 1 0 0 0 1 0 0 1
11 1 0 2 0 0 1 2 1 0 1 0 1 1 0 1 0 0 0 1 0 0 1 0 2 0 1 0 2 2 1 0 0 0 0 0 1 1 0 0 0 2 0 0 0 0 0 0 0 1 0 0 0 0 0 0 0 0 2 0 2 2 2 2 0 1 1 0 1 1 0 1 1 2 1 2 1 0 2 1 0 0 2 2 2 0 0 2 2 2 1 2 1 0 0 0 0 2 2 2 1 0 1 0 0 0 2 0 0 0 1 1 1 2 2 1 1 0 2 0 0 1 2 2 2 0 2 0 1 0 0 0 0 0 0 0 0 0 0 1 0 2 0 0 0 0 0 0 0 1 1 2 0 1 0 0 0 1 0 1 1 0 0 1 1 2 1 0 0 0 2 0 0 1 1 0 1 1 1 1 0 1 0 1 1 1 1 1 0 0 0 1 2 0 2 2 0 2 0 0 0 0 0 2 1 0 1 0 1 1 0 0 1 0 1 2 0 0 2 1 1 1 0 2 0 0 1 1 1 0 0 1 0 0 0 0 0 2 1 1 1 0 2 0 0 2 0 0 0 0 0 0 2 0 0 1 1 1 1 2 1 1 0 1 0 0 1 1 1 1 1 1 1 1 0 0 0 0 2 0 2 0 0 0 0 0 0 2 0 2 0 0 1 2 1 1 1 0 0 1 0 1 1 1 1 1 0 0 1 2 1 1 1 1 0 1 0 0 0 1 1 1 1 1 2 0 2 1 1 2 1 1 0 0 0 0 0 1 0 0 0 1 1 1 0 0 2 0 2 2 2 0 2 0 0 0 0 1 0 1 1 2 0 0 0 1 0 2 2 0 1 1 0 0 1 0 0 1 1 1 1 2 0 0 0 0 0 1 1 0 0 0 1 0 2 1 1 1 0 0 0 0 0 1 0 0 0 0 0 0 0 0 0 0 2 0 2 0 0 0 0 0 1 2 0 0 2 0 0 0 0 0 0 1 1 0 0 1 1 0 1 0 2 1 1 2 0 0 0 0 1 1 1 2 0 0 0 1 1 1 1 2 0 1 1 0 0 1 1 0 1 0 2 0 1 1 1 0 0 1 0 2 1 1 1 1 1 0 2 1 1 0 1 2 1 0 2 0 0 2 2 2 1 1 2 2 2 1 0 2 0 0 0 0 0 0 0 2 0 0 0 2 1 1 0 1 1 0 0 2 0 0 0 0 1 0 1 1 2 2 0 1 1 1 1 0 1 2 2 0 0 0 0 0 1 2 0 1 0 1 0 0 1 0 0 0 2 1 1 0 1 0 0 0 1 0 1 0 0 0 1 0 2 0 2 0 1 0 0 0 0 0 1 0 0 0 0 0 0 1 0 1 0 2 0 2 0 2 0 2 0 0 0 1 2 0 0 0 0 0 0 0 0 0 0 0 1 1 0 0 2 2 0 0 2 1 2 0 0 0 0 2 0 0 2 0 2 0 0 0 0 1 1 1 0 0 1 2 2 0 0 0 0 0 1 2 1 1 1 0 0 1 1 0 1 1 2 2 0 2 0 1 0 1 2 2 0 1 1 0 0 1 0 0 0 0 0 0 1 2 1 1 0 0 1 0 1 1 2 0 0 0 0 1 1 0 0 0 0 0 0 0 0 2 0 1 0 0 0 0 1 0 0 0 1 0 1 1 0 1 1 0 0 1 1 0 0 1 0 1 1 1 1 0 0 2 0 1 0 0 1 2 2 0 1 1 1 0 2 2 0 0 2 1 1 0 0 0 2 1 2 2 1 1 1 2 0 2 2 2 0 0 1 2 0 1 0 2 2 2 0 2 0 2 0 0 2 1 0 1 1 0 0 0 0 0 1 1 1 0 1 0 0 1 2 0 0 1 1 0 0 0 2 0 0 1 1 0 0 0 0 0 0 0 0 0 0 0 0 0 2 2 0 0 0 1 1 0 1 1 1 1 0 0 1 0 2 2 2 1 0 0 1 1 2 1 0 1 2 2 2 2 2 0 0 0 0 2 0 0 1 2 0 1 1 1 1 1 0 0 0 2 2 0 2 1 1 0 0 2 0 0 0 0 1 0 2 0 1 1 0 1 1 2 0 0 2 1 1 0 1 1 1 2 0 0 1 0 0 1 0 1 1 0 0 1 0 0 0 0 2 0 1 1 2 0 1 2 0 2 0 0 1 0 1 1 2 0 0 0 0 0 0 0 0 2 0 1 1 1 1 1 0 1 0 0 2 1 0 1 1 0 0 2 0 0 0 0 0 0 0 0
12 1 1 1 1 0 1 1 0 1 1 1 1 1 0 1 0 0 1 2 1 2 0 0 2 0 0 0 0 1 1 1 0 1 0 1 1 2 0 0 1 1 2 2 0 0 0 0 0 1 0 0 1 0 0 0 1 0 1 0 1 2 1 0 0 0 1 2 0 0 0 0 1 2 1 2 1 0 2 1 1 0 2 1 1 0 1 1 2 2 0 1 1 0 0 0 0 2 1 2 1 0 2 0 1 1 2 0 1 0 1 1 0 2 2 0 0 1 2 0 2 1 2 2 2 0 2 2 2 0 0 0 0 0 0 0 0 0 0 0 0 2 0 0 0 0 0 0 0 2 0 2 0 1 0 0 0 1 0 2 2 2 0 0 1 1 0 0 1 1 1 1 0 2 2 2 0 1 0 1 1 2 0 1 1 1 1 1 0 1 1 2 1 0 1 2 1 2 0 0 0 0 0 2 2 0 0 0 1 0 0 0 2 0 2 2 0 0 2 0 2 2 1 2 0 0 1 0 1 1 2 1 2 1 1 1 1 2 0 0 0 0 2 0 0 2 0 0 1 0 0 0 1 1 1 1 0 2 2 2 2 1 0 1 0 0 0 1 2 2 0 0 0 0 0 0 0 1 2 1 1 0 1 0 0 0 0 1 0 2 1 1 2 2 2 0 1 0 0 1 0 0 1 1 1 0 1 0 0 1 0 1 1 0 0 0 0 1 0 1 0 0 1 0 1 0 1 1 1 2 0 1 1 0 0 0 0 2 1 1 0 1 2 2 0 0 1 0 2 0 1 0 2 1 1 2 2 1 0 1 0 1 1 1 1 1 0 2 1 0 1 1 1 1 0 0 0 1 1 0 0 1 0 0 1 0 0 0 0 0 0 0 1 0 2 1 0 1 1 1 1 1 0 2 1 0 0 0 0 0 0 0 0 2 0 2 0 1 0 0 0 0 0 0 0 0 1 1 1 0 1 0 0 0 1 1 0 2 1 1 0 0 1 0 1 1 0 1 0 1 0 0 0 2 0 0 0 1 1 0 2 1 1 0 0 1 0 2 2 0 1 0 2 0 1 0 1 0 0 2 2 1 1 1 1 1 1 2 2 0 2 0 0 1 0 0 1 2 1 0 0 0 2 0 2 0 2 1 0 0 0 0 1 0 1 0 0 1 0 2 2 0 2 2 1 1 1 0 1 1 1 0 0 0 0 0 2 1 0 1 1 0 1 1 1 0 2 1 1 0 0 1 1 0 2 1 1 2 0 2 0 0 0 2 0 0 2 0 0 0 0 2 0 0 1 0 1 1 0 1 1 0 0 0 0 0 0 0 0 0 0 1 1 0 0 0 0 0 0 1 0 2 1 1 0 1 1 1 0 1 0 0 0 0 1 1 1 1 1 0 0 0 0 0 0 1 2 2 0 0 1 2 0 0 1 2 2 2 0 1 0 1 0 0 2 1 2 0 0 0 0 2 1 1 0 0 1 2 2 0 0 0 1 0 2 2 0 2 1 1 1 0 0 1 1 1 1 0 1 0 1 1 0 0 0 0 1 0 0 1 0 1 0 2 0 0 0 0 2 2 0 2 0 1 1 0 2 1 1 0 2 1 0 1 0 0 0 1 1 0 0 0 0 2 1 0 0 2 1 0 1 1 1 0 1 0 1 0 0 0 0 0 0 1 1 1 0 1 0 0 0 0 0 0 0 1 2 0 0 0 0 1 2 0 0 0 0 0 2 2 0 0 1 0 0 1 0 0 1 0 2 2 0 0 0 2 0 1 1 1 0 1 2 2 1 0 0 0 0 0 0 0 0 2 0 0 2 1 1 0 1 0 1 1 1 2 2 0 2 1 1 2 1 1 1 0 0 2 0 0 0 0 2 1 0 1 1 2 0 0 0 1 1 1 1 1 1 0 0 0 2 2 0 0 2 0 0 0 0 0 2 2 0 0 0 0 1 0 2 0 0 0 2 0 1 0 0 0 1 1 2 2 2 0 1 1 0 1 0 1 0 1 1 1 2 1 2 2 0 0 0 2 1 0 1 1 1 0 0 0 0 0 1 0 2 1 1 1 2 2 0 2 0 2 0 0 2 1 1 0 1 0 0 1 0 0 0 0 0 0 0 1 0 1 0 2 0 1 1 0 1 0 1 1 1 0 1 1 0 1 0 0 0 0 1 1 1 1 1 0 0 0 0 0 0 0 0 2 0 0 0 0 0 0 0 0 0 0 0 2 1 0 0 0 0 0 1 0 0 0 1 1
13 0 2 0 1 0 1 0 0 2 2 0 0 0 0 0 0 0 1 2 0 2 1 0 2 0 0 0 1 1 1 1 1 2 1 0 2 1 0 0 1 1 0 0 2 0 0 0 0 1 1 0 0 0 1 1 0 0 2 0 0 0 2 1 1 0 1 1 2 0 0 2 2 2 2 2 0 0 2 1 1 0 2 1 2 0 0 0 2 2 0 0 2 0 0 0 0 2 2 2 0 0 1 0 0 0 2 0 0 0 1 1 0 1 1 0 0 0 1 0 1 0 2 1 1 1 1 0 1 0 0 0 0 0 0 0 0 0 0 1 1 1 0 0 1 0 2 0 0 0 0 0 1 1 1 1 0 1 0 1 1 0 0 1 1 1 0 1 0 1 1 0 1 0 1 1 1 1 0 2 1 1 1 1 1 0 0 2 1 0 1 2 0 0 0 1 1 2 1 0 0 0 0 0 0 0 0 0 1 0 2 0 1 0 2 2 0 0 2 1 1 1 0 2 0 0 0 1 0 1 1 0 0 1 1 0 0 2 0 0 0 1 2 1 0 2 0 0 2 0 0 0 1 0 0 0 0 2 2 2 2 2 0 1 0 0 0 0 2 1 0 1 2 2 1 1 0 1 1 1 0 1 2 1 0 1 1 0 1 1 0 1 2 2 2 0 1 2 0 2 0 0 0 0 0 0 1 2 0 1 0 1 2 2 2 1 0 0 0 1 0 0 0 2 1 0 2 2 2 0 0 2 0 0 0 0 0 1 0 0 0 1 2 1 1 1 2 0 0 2 0 0 1 1 0 1 2 1 0 2 0 2 0 0 0 0 0 2 2 0 1 1 2 1 1 0 0 0 1 0 2 1 0 0 1 0 0 0 0 0 0 0 0 0 2 0 0 1 0 0 0 0 0 1 0 0 2 1 0 0 0 0 0 1 0 0 0 0 0 0 0 2 0 1 0 0 1 1 2 2 2 1 0 0 1 1 0 2 1 1 2 0 2 0 0 0 0 0 2 1 0 0 1 2 1 1 1 1 1 2 0 2 1 1 0 0 0 2 2 1 1 1 1 2 1 0 1 0 0 0 0 1 0 0 2 2 0 2 2 0 1 0 1 0 1 0 2 2 2 2 0 0 1 1 1 1 1 0 0 1 0 0 0 0 0 0 0 2 0 1 1 1 1 1 0 2 1 2 0 2 0 1 0 0 0 0 1 1 0 1 2 0 2 2 1 1 1 1 1 0 0 1 0 0 2 0 1 1 0 1 1 0 0 1 0 0 1 0 2 2 0 1 1 0 0 0 1 0 0 0 1 0 1 0 0 1 0 1 0 0 1 0 0 0 0 0 0 1 1 0 0 1 0 2 0 2 0 0 0 1 0 0 0 1 0 0 0 0 0 0 0 0 1 1 0 1 1 1 0 0 0 1 0 0 2 0 1 0 0 0 2 0 0 2 0 0 1 0 0 0 1 1 2 0 0 0 2 1 1 0 0 0 2 0 1 2 2 2 0 1 0 1 0 0 1 2 0 0 1 0 0 1 0 2 2 2 1 1 0 0 0 1 0 2 2 0 1 0 1 2 0 0 0 0 2 0 2 2 2 0 1 0 0 0 1 1 1 1 1 0 0 0 0 2 1 1 1 1 1 0 1 1 1 0 1 1 1 0 0 0 0 1 0 0 0 1 0 0 0 0 0 0 1 1 0 0 0 0 2 2 0 0 2 1 0 0 1 2 0 0 0 0 1 1 1 0 0 1 1 1 1 1 0 2 1 1 1 1 1 1 1 1 1 2 0 1 0 1 0 1 1 0 0 2 2 0 0 1 1 0 1 0 0 0 1 1 1 1 1 1 0 1 1 1 1 0 0 1 0 1 0 0 2 1 1 1 0 1 0 0 0 0 0 0 0 0 1 1 0 0 2 2 0 0 2 0 0 0 0 0 2 2 0 0 0 0 0 1 0 1 1 0 1 1 1 0 0 2 1 1 1 1 2 0 0 0 1 1 1 0 0 0 1 1 2 2 2 2 0 0 0 2 1 0 2 1 1 0 1 0 0 0 0 0 0 0 2 0 2 0 2 0 1 0 0 0 1 1 1 0 1 0 0 2 0 0 0 0 0 0 0 0 0 0 0 0 1 0 0 0 2 0 1 1 1 0 1 1 0 1 0 0 0 1 1 2 2 0 0 0 1 0 2 0 0 0 0 0 2 0 0 0 0 0 0 0 0 0 0 2 1 0 1 1 1 0 1 0 0 0 1 1
14 1 1 2 1 0 2 0 0 2 2 0 0 0 0 1 1 1 0 2 1 2 0 0 2 0 1 0 0 0 1 0 1 1 1 1 1 0 0 0 1 1 0 0 0 0 1 0 0 1 1 0 1 0 0 0 0 1 1 2 0 1 1 0 1 1 2 1 0 0 0 1 2 2 2 2 0 0 2 2 0 0 1 0 0 1 1 1 2 2 0 1 1 0 0 0 0 0 0 2 1 0 1 0 1 1 2 1 1 0 0 2 2 2 2 2 2 0 0 0 2 0 2 0 0 1 0 0 0 0 1 1 0 0 0 0 0 0 0 0 0 2 1 0 1 0 0 0 2 1 1 1 2 0 1 0 0 2 0 0 1 1 0 0 2 2 0 2 0 2 0 2 0 2 1 1 1 1 0 1 0 0 0 2 0 0 0 1 0 1 0 2 1 0 1 1 1 2 0 0 0 0 0 0 1 0 0 1 1 0 0 0 1 0 0 2 1 1 0 0 2 1 0 2 0 0 1 0 0 0 0 1 0 0 0 0 0 2 0 0 0 0 2 1 0 2 0 0 2 0 0 0 2 0 0 0 1 0 0 1 0 0 0 1 0 0 0 0 1 0 1 1 0 0 0 0 0 0 2 0 1 0 0 0 0 0 0 2 0 2 0 0 2 2 2 0 2 0 1 2 0 2 0 0 0 1 0 0 0 1 0 1 1 1 1 0 0 0 0 1 0 0 1 2 2 0 2 1 1 0 0 2 0 0 0 1 1 0 0 0 0 0 2 1 1 0 2 2 2 1 1 1 1 0 1 1 1 1 0 0 0 0 2 1 2 0 0 2 2 0 0 2 1 1 0 1 0 1 1 1 1 1 2 2 2 2 0 0 0 1 0 0 1 0 2 2 2 0 0 0 0 0 1 2 1 0 1 1 0 0 0 0 0 0 1 0 0 0 1 0 1 2 2 2 1 1 0 0 0 0 0 0 0 0 1 1 0 1 1 0 1 0 1 1 1 2 0 1 0 0 0 1 0 2 2 1 1 1 1 0 0 1 0 0 0 2 1 2 2 0 1 0 2 0 2 0 1 0 0 1 1 1 1 1 2 0 0 1 2 0 1 0 1 1 1 0 0 1 1 2 1 1 2 0 2 0 2 1 0 1 0 1 1 0 2 0 0 2 0 1 1 1 1 1 0 1 1 0 0 1 1 0 0 0 1 0 2 0 0 1 1 0 1 2 1 1 0 2 2 0 0 0 0 1 2 0 0 0 0 0 1 0 0 1 0 0 2 0 1 0 0 0 1 0 0 0 1 2 0 2 2 0 1 0 0 1 0 0 0 0 0 1 1 0 0 0 0 0 0 0 0 2 0 2 0 2 1 1 0 1 1 0 0 1 0 1 0 1 1 0 0 0 0 0 0 0 1 2 0 0 0 0 0 0 1 1 2 0 2 0 0 1 0 1 0 1 1 0 1 0 0 1 1 0 0 0 2 2 2 0 0 0 1 2 0 0 2 2 0 2 2 0 1 0 0 1 2 0 2 0 0 0 0 2 2 2 1 2 0 0 2 0 1 1 0 0 0 0 0 1 1 0 0 1 1 0 2 2 1 1 1 0 0 2 0 0 0 0 0 0 0 0 0 2 0 2 0 1 1 0 1 0 0 0 1 1 0 0 0 1 0 0 0 0 0 0 0 0 0 0 0 0 1 0 0 1 0 0 1 1 0 0 1 1 0 0 0 0 1 2 1 0 1 1 1 0 0 0 0 2 0 0 0 1 1 2 1 2 0 2 0 2 2 2 0 0 1 0 0 2 2 0 0 2 1 0 2 0 0 1 2 1 0 0 1 2 1 1 2 0 2 2 1 2 2 0 0 2 0 0 0 0 1 1 2 1 0 0 1 0 0 0 0 1 1 0 1 0 1 1 1 1 0 0 1 1 0 0 1 1 0 1 0 0 1 0 1 0 2 0 0 0 1 0 2 0 0 0 0 1 2 2 2 0 0 0 0 2 1 0 0 1 1 1 2 1 2 2 0 1 0 1 2 0 2 1 1 2 1 1 0 0 0 0 0 0 2 1 2 0 1 0 0 2 0 0 0 2 1 0 1 0 0 0 0 0 1 0 1 0 0 1 2 0 0 1 0 1 1 1 1 0 0 2 1 0 1 2 0 0 0 0 0 0 0 0 0 0 0 0 1 0 0 0 0 0 1 2 0 0 0 0 0 0 0 0 0 0 0 2 0 0 0 0 0 0 0 0 1 0 0 0
15 1 0 2 0 0 1 2 0 0 0 2 0 0 0 0 0 0 1 1 1 2 0 0 2 0 2 0 1 1 0 1 1 0 0 0 2 1 0 0 2 0 0 0 0 0 0 0 0 1 0 0 0 1 1 0 1 0 0 2 0 1 1 0 2 2 0 0 2 0 0 0 2 2 2 2 0 0 1 0 0 0 1 0 1 0 0 0 2 2 0 1 2 0 0 0 0 1 0 2 1 1 1 0 0 0 2 1 0 0 1 1 2 2 2 2 2 0 2 0 1 0 2 1 1 1 1 2 2 1 1 1 0 0 0 0 0 0 1 0 1 1 0 0 1 0 0 0 0 0 0 0 0 0 0 1 1 0 0 0 1 0 0 0 0 1 0 0 0 1 1 0 0 1 1 0 1 0 0 0 0 0 0 0 0 0 0 0 0 0 0 0 2 1 2 1 0 1 0 0 0 0 0 1 1 0 1 0 2 0 0 0 1 0 2 2 0 0 0 1 1 0 1 1 1 1 1 0 0 1 0 0 0 0 0 0 0 2 1 1 1 0 2 1 0 1 0 0 2 0 0 0 1 0 0 2 0 1 1 1 1 1 0 0 0 0 1 0 0 0 0 2 1 1 0 0 0 0 1 0 1 0 2 2 0 2 2 0 0 1 1 0 0 2 1 1 0 2 0 1 0 0 1 1 1 0 1 0 0 1 0 1 1 2 2 0 1 1 0 1 0 0 2 1 2 0 1 0 0 1 0 1 1 0 0 1 1 1 0 0 0 1 1 2 0 0 1 0 2 1 2 0 1 0 0 0 1 2 0 1 0 1 1 1 1 1 0 2 2 0 1 1 0 0 1 0 0 1 0 1 2 2 0 0 0 1 0 1 1 0 0 0 0 0 2 0 0 0 1 0 0 1 1 1 0 0 1 0 0 0 1 0 0 0 1 0 1 0 0 0 0 0 0 1 1 1 1 1 1 0 0 0 1 1 1 0 0 0 2 0 2 0 2 1 1 2 0 0 1 1 0 1 1 2 1 1 1 2 2 1 0 2 0 1 1 1 1 1 1 1 2 1 2 0 1 0 2 1 1 0 1 1 1 1 1 1 1 0 0 0 0 2 0 1 0 0 2 1 0 1 1 0 1 1 1 1 2 2 0 1 0 0 1 0 2 0 0 2 0 1 1 1 2 1 1 1 1 0 0 1 1 1 0 1 0 0 1 2 2 2 0 2 1 1 1 0 1 1 1 0 0 0 1 0 1 1 0 0 0 1 0 0 1 0 0 0 1 1 0 1 0 1 0 0 1 0 1 0 0 0 2 0 2 0 0 1 1 2 0 0 0 1 0 1 2 0 1 0 0 0 0 2 1 2 0 2 1 1 0 0 0 0 0 1 1 1 0 1 0 1 0 1 0 0 0 2 2 2 0 0 1 1 0 0 2 0 2 0 1 0 1 0 0 1 1 1 2 0 0 0 0 1 0 1 0 0 1 2 2 0 0 0 1 1 1 1 1 2 2 0 1 0 1 0 0 1 2 0 1 0 0 1 1 1 0 1 1 1 0 0 0 1 0 0 0 0 0 0 0 1 1 0 0 0 2 0 1 2 2 0 1 1 0 2 0 0 0 0 0 0 0 0 0 1 1 0 0 1 1 0 1 0 1 0 2 2 2 1 0 1 1 1 0 1 1 0 1 1 0 0 0 0 1 0 0 1 1 0 1 0 0 1 2 0 0 0 1 0 2 2 2 0 0 1 1 0 0 0 0 2 0 0 1 1 1 1 1 2 0 2 0 2 1 2 1 1 0 0 0 0 0 0 0 1 0 0 2 0 0 2 2 1 0 0 1 2 1 0 2 0 1 2 1 1 1 0 0 1 0 1 0 0 2 1 0 1 1 1 0 0 0 0 0 0 0 0 0 0 0 0 2 2 0 0 1 1 0 0 0 0 0 1 0 0 1 1 2 2 1 1 0 0 1 0 2 0 0 2 1 2 2 2 2 0 0 0 0 2 2 0 0 0 0 0 2 2 2 1 1 0 0 2 1 0 1 2 0 1 0 1 0 0 0 0 1 1 2 1 0 1 0 1 0 1 2 0 1 1 0 0 2 0 1 2 0 0 0 1 1 0 0 1 1 1 1 1 0 0 0 0 2 0 0 1 2 0 2 2 0 1 0 0 1 0 2 2 2 0 0 0 1 0 0 0 0 0 2 1 1 0 0 0 0 1 0 0 1 0 0 2 0 1 0 2 1 1 1 0 1 0 0 0
16 0 2 0 0 0 0 2 0 2 2 0 1 0 0 0 0 0 1 2 0 2 1 0 2 0 0 0 0 1 1 1 1 2 0 0 2 2 0 0 1 1 0 0 0 0 0 0 0 0 0 0 2 0 0 0 0 0 2 1 1 1 0 0 1 2 2 2 0 0 0 0 2 2 2 2 0 0 1 1 0 0 2 1 1 0 0 0 1 1 0 0 0 0 0 0 0 1 1 1 0 0 0 1 0 1 1 0 0 0 0 1 1 2 2 1 1 0 1 0 1 0 2 0 0 1 0 0 1 0 0 0 0 0 1 0 0 0 0 2 0 2 0 0 0 0 0 0 1 1 0 0 0 0 0 1 1 1 0 1 0 0 0 1 1 2 1 1 0 1 1 1 1 2 2 0 2 1 1 1 0 0 2 2 2 0 1 2 1 0 2 2 1 1 0 1 1 2 0 0 0 1 0 0 1 0 2 1 1 0 2 0 2 1 1 2 0 0 1 0 2 1 0 2 0 0 1 0 0 0 1 1 0 0 0 0 0 2 0 0 0 0 1 0 0 0 0 0 2 0 0 0 2 0 0 0 0 2 1 0 0 0 0 1 0 0 0 0 1 0 1 1 0 0 0 1 0 0 2 0 2 1 2 0 0 1 1 1 0 1 0 1 0 1 1 0 0 0 0 1 0 0 0 0 0 0 1 1 0 1 0 2 2 1 1 0 0 0 0 1 1 1 0 2 1 0 1 2 1 2 0 2 1 0 0 0 0 2 0 0 0 0 2 2 0 0 0 1 2 0 1 0 2 0 0 0 1 2 0 0 1 1 1 1 1 0 0 2 2 0 2 0 0 0 1 0 0 1 1 1 2 0 0 1 0 0 2 1 1 1 1 1 0 0 2 1 0 2 0 0 0 0 0 2 1 0 0 0 0 0 0 0 1 0 1 0 0 1 0 0 0 0 1 1 1 1 2 1 2 1 0 1 0 0 0 0 0 0 0 0 2 0 1 0 1 1 1 0 1 0 0 0 1 1 1 0 1 1 1 0 2 1 0 0 0 2 1 1 1 0 1 0 1 1 2 0 1 0 0 0 0 2 0 0 2 0 0 1 1 0 1 1 0 2 1 0 1 1 1 1 1 1 2 0 2 0 2 1 0 2 0 0 0 0 2 0 0 2 0 2 2 0 2 2 2 2 0 2 0 2 0 1 0 0 1 0 0 2 0 2 0 1 0 0 0 0 2 0 0 0 0 1 0 1 2 0 1 0 0 0 1 0 1 0 0 0 2 1 1 0 1 1 0 0 0 0 0 1 0 1 2 0 0 0 0 0 0 0 0 0 0 2 0 0 0 1 0 1 0 1 1 1 0 1 0 2 1 0 1 1 0 0 0 1 0 1 0 1 1 0 0 0 0 1 0 1 2 0 0 0 1 2 0 0 0 1 2 0 0 1 0 0 0 1 0 2 2 0 0 0 0 1 0 0 2 1 1 2 0 1 1 0 0 2 0 0 1 2 1 0 0 0 0 0 0 1 1 0 2 0 0 1 1 0 1 1 1 1 0 0 1 1 1 2 0 0 0 0 1 1 0 0 0 0 2 0 2 2 2 0 1 1 0 2 0 0 0 1 1 0 0 0 0 2 0 0 0 2 2 0 1 1 1 0 2 2 2 0 0 0 0 0 0 0 0 0 0 1 0 0 0 1 0 0 0 2 0 0 2 2 0 0 1 0 1 0 0 1 0 0 0 2 2 0 0 1 0 2 0 2 1 1 1 1 1 1 1 1 1 1 1 1 1 2 0 1 0 1 0 2 2 0 0 2 1 0 1 0 0 2 2 0 1 1 1 2 2 0 2 0 1 1 0 2 2 0 0 0 1 1 0 0 2 0 0 0 0 1 1 1 1 1 0 0 1 0 0 0 1 1 1 0 0 0 0 1 1 0 0 0 1 1 0 0 0 1 2 0 2 0 0 0 1 1 1 0 0 0 0 0 0 0 2 0 0 1 0 2 0 1 0 1 1 1 2 1 2 1 0 0 0 2 2 1 2 1 1 1 0 2 0 0 1 0 1 2 2 0 0 0 0 0 0 0 1 0 1 2 0 1 2 0 0 2 0 0 0 0 1 1 0 1 2 2 2 2 0 0 0 1 2 0 1 1 2 0 1 2 0 2 0 0 0 1 0 1 1 0 1 2 0 0 1 0 0 1 0 2 0 0 0 0 0 1 0 1 2 0 1 2 0 1 2 2 2 0 0 0 0 0 1 0
17 0 2 0 1 0 1 1 0 1 1 1 0 1 1 0 0 0 1 1 0 1 0 0 2 0 1 0 0 0 1 1 1 2 0 1 1 1 1 1 0 1 0 1 0 1 0 0 0 1 0 0 2 0 1 0 1 0 1 2 0 0 0 0 1 2 2 1 2 0 0 2 2 2 1 2 1 0 1 1 0 0 2 1 1 0 0 1 2 2 1 1 0 1 0 0 0 1 1 2 1 0 0 0 2 1 1 2 2 0 0 2 0 1 2 1 0 0 2 0 1 0 2 0 0 2 0 1 1 0 0 1 0 0 0 0 1 0 0 0 2 0 2 0 2 0 1 0 0 0 0 0 0 0 0 0 0 2 0 2 1 1 0 1 0 0 0 0 2 2 0 2 0 2 2 1 2 2 2 2 0 0 1 2 1 0 0 1 1 1 0 1 0 0 0 2 1 0 0 0 0 0 0 0 0 0 2 0 1 0 0 0 1 0 1 2 0 1 0 0 2 1 0 1 1 0 1 0 0 0 0 1 0 0 0 0 1 2 0 0 0 0 1 0 0 1 0 0 1 0 0 1 0 1 1 1 1 1 1 1 1 1 0 0 1 1 0 0 2 1 1 0 1 1 0 0 0 0 1 0 2 0 2 0 0 2 2 0 0 1 0 2 1 2 2 0 1 0 0 2 1 0 0 0 0 0 0 0 1 1 1 1 1 2 2 0 1 0 0 0 0 1 1 0 0 0 1 2 1 0 0 0 1 0 0 0 0 1 0 0 0 1 2 2 0 0 2 0 0 2 0 0 1 0 0 1 2 0 0 1 0 1 1 0 1 0 0 1 1 0 1 1 2 1 0 0 0 1 0 0 1 1 0 0 0 1 0 1 1 0 0 0 1 0 1 0 0 0 1 0 0 1 0 1 1 0 0 0 0 0 1 0 0 1 1 1 1 0 0 0 0 0 0 1 0 1 0 0 2 2 1 1 0 0 0 0 0 1 0 0 2 0 1 1 1 2 0 1 1 0 0 0 2 2 2 2 2 1 0 0 2 0 1 0 1 1 1 2 2 0 1 0 2 0 1 0 0 0 0 1 0 2 2 2 1 2 1 2 2 0 2 0 2 1 1 0 1 1 1 2 1 1 2 0 2 0 2 2 0 1 0 0 0 1 0 0 0 2 0 1 1 1 2 2 0 1 1 0 1 2 0 1 0 0 0 0 2 2 1 2 2 0 1 1 1 0 2 2 2 0 0 1 0 0 1 1 1 1 0 1 0 0 0 0 0 0 2 0 1 1 0 1 1 0 0 0 1 1 0 1 2 0 2 0 0 1 0 0 0 0 0 0 1 0 0 0 1 0 0 0 0 2 0 2 0 2 2 0 0 0 1 1 0 0 2 0 0 0 0 0 0 0 0 0 0 0 1 1 0 0 1 1 0 0 1 0 2 0 1 1 1 0 0 2 0 1 1 0 0 0 0 2 1 1 0 0 1 1 0 1 0 0 1 1 1 1 0 2 0 2 1 1 0 0 1 2 0 0 2 0 0 1 0 1 2 2 1 1 1 0 0 0 0 1 0 0 0 0 0 0 0 0 0 1 1 0 1 0 1 1 1 1 0 1 0 1 0 0 0 0 0 0 1 2 0 1 0 0 0 0 0 0 0 1 1 0 2 0 0 1 0 1 0 1 0 1 0 0 0 1 1 1 1 0 1 0 0 0 2 1 0 0 2 1 1 0 0 1 1 1 0 0 1 1 1 0 0 0 1 1 1 1 0 0 0 2 0 1 1 1 1 1 2 2 0 0 0 2 0 1 1 0 0 2 1 1 1 0 0 2 2 0 0 0 0 0 1 2 1 0 1 1 2 0 2 0 0 1 1 0 1 1 2 2 1 0 0 1 1 0 1 1 0 0 0 0 0 0 0 0 2 2 0 1 1 1 0 0 0 0 1 1 2 0 2 2 2 0 1 0 0 0 1 1 2 0 0 2 0 2 2 2 2 0 0 0 0 1 0 0 0 2 1 1 0 0 0 1 0 0 0 2 1 0 2 0 2 0 0 1 0 0 1 0 1 1 1 1 1 0 0 0 2 0 0 0 2 0 0 1 2 0 0 1 1 0 0 0 0 0 0 0 2 0 0 1 0 1 1 0 2 0 0 0 0 1 1 2 0 2 0 2 1 0 0 1 1 0 0 0 0 0 0 0 0 0 2 0 2 0 0 0 0 0 0 0 0 0 1 1 0 0 0 1 2 0 0 0 0 0 0 0
18 0 1 1 0 0 2 2 0 0 0 1 1 0 0 0 0 0 1 1 1 2 1 1 1 1 1 0 0 0 2 1 0 2 0 2 1 1 1 1 0 1 0 0 0 0 0 0 1 2 0 0 1 0 0 0 1 1 1 2 0 1 2 2 0 0 0 0 2 0 0 0 1 1 0 2 1 0 2 0 1 0 2 0 2 0 0 0 1 2 0 0 2 1 0 0 0 1 0 2 1 0 1 0 1 1 2 1 1 0 1 2 0 0 1 1 0 0 0 0 2 0 2 0 0 0 0 0 2 0 0 0 0 0 0 0 1 0 0 2 0 2 0 0 0 0 0 0 0 0 0 0 0 0 0 0 0 1 0 2 1 1 0 1 0 1 0 1 0 2 0 0 0 1 1 2 1 1 1 1 0 0 0 2 2 2 0 1 0 1 0 2 0 0 0 0 0 1 0 0 0 0 0 1 1 0 1 0 1 0 0 0 1 0 1 2 0 0 0 0 2 0 0 2 0 0 1 2 2 0 0 0 0 0 0 0 0 2 0 0 0 1 2 0 0 2 0 0 2 0 0 0 1 1 1 2 0 0 0 0 0 0 0 1 0 0 0 0 2 1 0 0 2 2 0 0 1 1 1 1 0 1 1 0 1 0 1 2 0 2 0 2 1 2 2 0 0 1 0 2 0 2 1 1 1 2 0 0 1 1 0 1 2 1 1 0 0 1 0 1 0 0 1 2 1 0 0 1 1 1 0 1 0 0 0 1 1 2 1 1 0 1 2 2 0 0 1 1 2 2 1 1 2 0 1 1 1 1 0 0 0 0 1 1 1 1 0 2 2 0 1 1 1 1 1 1 0 2 0 0 0 1 0 0 0 1 1 0 0 0 0 0 0 1 2 2 2 0 1 2 1 1 0 2 0 0 0 0 0 0 1 0 0 1 0 0 0 0 0 0 0 1 0 2 1 0 2 0 1 1 1 0 1 2 1 1 0 1 1 0 0 0 2 0 0 0 0 1 0 1 1 1 0 2 0 0 0 2 1 1 1 2 0 1 1 1 0 1 1 1 2 1 1 1 1 0 0 0 0 0 1 1 1 1 2 0 0 0 1 0 1 1 1 2 1 0 2 0 0 2 2 2 2 0 2 0 2 1 1 0 1 1 0 0 0 0 0 2 0 2 2 0 1 1 1 1 1 1 1 2 0 1 0 2 1 0 1 1 0 2 1 1 1 0 0 2 1 1 1 0 0 0 1 0 2 0 0 1 0 1 0 0 0 1 0 0 1 0 1 0 0 2 0 0 1 0 1 1 0 1 2 0 2 0 0 2 0 1 0 0 1 1 1 0 1 0 1 0 0 0 0 2 2 0 0 0 0 2 0 2 0 0 0 0 2 0 0 1 1 0 0 0 0 0 0 0 0 2 0 0 0 1 0 0 1 1 2 1 0 1 1 0 0 2 0 1 2 0 0 0 0 2 0 0 1 1 2 2 1 1 1 0 1 1 1 1 2 1 0 0 0 1 0 1 1 1 1 0 2 0 0 0 0 2 2 2 2 1 0 0 0 1 0 1 0 0 0 0 1 1 1 0 0 2 0 0 2 2 2 0 1 1 0 2 0 1 0 2 2 0 0 0 0 2 0 2 0 2 2 0 1 1 0 1 1 0 2 2 1 2 0 2 1 0 1 0 0 1 0 0 0 0 1 0 1 0 0 0 0 0 0 2 2 0 0 1 0 0 2 2 1 0 2 0 0 0 0 0 2 0 2 2 0 2 2 2 0 0 2 0 2 0 2 2 0 0 1 1 0 1 1 0 0 2 2 1 1 0 1 1 2 0 1 1 1 1 1 0 2 0 0 2 1 0 1 0 0 1 2 0 2 2 1 2 1 1 1 1 1 0 0 0 1 1 1 1 1 0 1 1 1 1 0 0 1 1 0 0 0 0 1 1 0 0 2 0 1 0 1 2 1 0 2 0 2 2 1 2 0 0 0 0 1 1 1 2 0 2 0 0 0 0 0 0 2 2 2 2 0 1 0 1 1 0 1 1 0 1 0 0 0 0 1 1 2 2 1 2 2 1 0 1 0 0 0 0 1 0 1 1 2 1 0 1 1 0 0 0 0 1 1 1 2 0 0 2 0 0 1 0 2 0 1 0 0 0 1 2 0 2 0 0 0 0 0 0 0 0 0 0 0 1 0 1 0 1 1 1 1 1 1 1 0 1 0 1 0 0 1 2 1 0 0 2 1 0 0 0 0 0 1 0
19 0 1 0 1 0 1 2 1 0 1 0 1 2 0 1 0 0 1 2 1 1 0 1 1 0 0 0 0 0 2 1 2 1 0 0 2 1 0 0 0 1 0 1 0 0 0 0 1 0 0 0 0 0 0 1 1 1 2 1 0 1 1 1 0 0 2 0 1 0 1 2 1 1 0 1 1 0 2 0 2 0 1 0 1 0 0 1 2 2 1 2 0 0 0 0 1 0 0 0 1 0 0 0 1 0 2 1 1 0 1 2 0 1 1 0 0 0 0 0 2 0 1 1 1 1 1 1 1 1 0 0 0 0 0 0 0 0 0 0 1 1 0 0 1 0 0 0 0 0 0 0 0 0 0 0 0 0 0 1 1 1 0 2 0 1 0 1 1 2 0 2 0 2 0 1 1 2 0 2 0 1 0 2 1 1 0 2 0 1 1 2 2 1 2 1 0 2 0 0 0 0 0 0 0 0 1 0 1 1 0 0 2 0 2 2 0 0 1 0 2 0 2 2 0 0 2 0 0 1 0 0 0 1 1 1 1 2 0 0 0 1 2 0 0 2 0 1 1 0 0 0 1 0 0 0 0 0 0 0 0 0 0 1 0 0 1 0 2 2 0 1 1 1 1 1 0 1 2 1 1 0 1 1 0 1 2 2 0 2 0 1 0 2 1 0 0 1 0 1 0 0 0 0 0 0 0 0 0 1 0 1 2 2 2 0 1 0 0 0 1 1 0 1 1 0 1 1 1 1 0 2 1 0 0 0 1 2 0 1 1 1 2 2 1 0 1 1 2 2 1 1 1 0 0 0 0 1 0 0 0 0 2 2 2 0 0 1 1 0 1 1 0 0 0 0 0 1 0 1 1 1 0 0 0 0 0 1 1 0 0 0 0 0 2 0 0 0 1 0 0 1 0 2 1 0 0 1 1 1 1 1 0 0 2 0 2 1 0 1 1 1 0 1 2 1 0 1 0 0 0 0 0 1 1 1 0 1 0 0 2 0 2 0 1 1 1 0 0 0 1 0 0 1 2 1 2 1 0 1 2 0 1 0 0 1 0 2 2 1 1 1 2 0 1 0 1 0 0 0 0 2 0 0 2 1 0 0 1 1 0 1 2 1 0 0 1 0 1 2 1 1 1 1 1 1 1 2 0 0 0 0 1 1 1 0 1 2 0 0 0 1 2 1 1 1 1 0 0 2 0 0 0 0 0 0 2 1 1 2 1 1 0 0 0 0 2 1 1 0 0 2 0 0 2 0 0 0 0 1 1 0 1 1 1 1 1 0 0 0 0 2 0 0 0 0 0 0 0 0 2 0 2 0 0 0 0 0 0 0 0 1 0 0 1 0 0 0 0 0 0 2 2 1 0 1 1 1 0 2 1 0 0 1 0 2 0 1 0 0 1 0 0 1 0 1 2 2 0 0 1 1 0 0 1 2 2 0 0 0 1 0 0 1 0 1 2 0 0 1 0 2 1 2 0 0 0 2 0 1 1 0 1 1 0 0 0 2 0 2 2 0 0 0 0 2 0 0 2 0 0 0 0 2 2 2 2 1 0 1 0 1 0 0 1 0 0 0 1 2 0 0 0 0 1 0 1 0 0 1 1 1 0 2 0 0 0 1 0 0 0 0 0 2 0 1 1 0 0 0 0 0 0 0 0 0 1 0 0 0 0 0 0 0 0 0 0 2 0 1 1 1 0 0 1 1 1 0 0 0 0 2 2 0 1 1 1 0 1 1 1 0 1 0 0 2 2 1 0 2 0 0 0 0 0 1 0 1 1 1 1 1 1 1 0 0 0 0 0 0 0 0 0 2 2 1 1 0 1 1 2 0 0 0 1 2 1 0 2 1 0 1 0 1 2 0 0 1 0 0 0 0 2 2 0 0 0 1 1 0 1 1 0 0 1 0 0 0 0 0 1 1 0 0 1 1 0 0 0 0 2 2 0 0 0 2 1 0 1 2 0 0 1 1 1 1 0 2 1 1 1 1 2 0 0 0 0 1 1 0 0 1 2 0 2 2 2 2 0 0 0 1 1 0 2 0 1 1 0 0 0 0 1 0 1 1 2 0 1 0 1 0 0 2 0 0 1 1 0 0 1 1 0 0 0 0 0 0 0 2 0 2 0 1 0 1 0 0 1 0 2 0 1 1 0 0 2 2 0 0 0 2 2 0 2 1 2 0 0 0 1 0 0 0 0 0 2 1 0 1 0 0 0 1 0 0 1 0 0 2 1 0 0 2 2 0 0 0 0 0 1 0
20 0 1 1 0 0 2 1 0 1 1 0 1 0 0 0 0 0 0 0 1 0 1 0 2 0 2 0 0 0 2 2 1 1 2 1 1 1 0 0 1 1 0 0 0 0 1 0 0 1 1 0 1 1 1 1 1 0 0 2 0 2 1 0 1 1 2 1 2 0 0 0 1 2 1 2 1 0 1 0 0 0 2 0 1 0 0 0 2 2 0 1 0 0 0 0 0 1 0 0 1 1 2 0 0 0 2 0 1 0 1 1 1 1 1 1 1 0 2 0 0 0 1 1 0 1 0 0 1 0 0 0 0 0 0 0 0 0 0 0 2 0 1 0 0 0 0 0 0 0 0 0 0 0 0 0 0 2 0 1 1 1 0 1 0 0 0 0 1 1 1 1 1 1 0 1 1 0 0 0 0 1 1 1 1 0 0 1 0 1 0 2 1 1 0 1 2 2 0 0 0 0 0 1 2 0 0 0 1 0 2 0 1 0 1 2 0 0 1 1 1 0 0 2 0 0 0 0 1 2 0 0 0 0 0 0 0 2 0 0 0 1 1 0 0 1 0 0 0 1 1 1 2 0 0 1 0 1 1 0 0 0 0 1 1 1 0 1 2 2 0 1 2 2 0 0 0 0 2 1 0 0 2 0 0 2 2 2 0 2 0 1 1 2 2 0 1 1 1 1 0 0 1 1 1 1 2 0 1 2 0 2 0 0 0 1 0 1 0 1 0 0 1 1 1 0 1 1 1 1 0 1 1 0 0 0 0 2 0 0 0 1 2 2 1 0 2 0 1 1 1 0 0 0 0 0 0 1 0 1 0 1 0 0 0 1 0 1 1 0 2 0 0 0 0 0 0 1 1 1 2 2 1 1 1 0 0 1 1 1 1 1 0 1 2 2 2 2 0 0 0 0 0 1 0 1 0 1 1 1 0 1 0 2 0 1 0 0 0 0 1 1 0 1 0 0 1 0 0 0 0 0 0 0 0 0 0 0 0 0 0 0 1 0 1 1 1 1 0 1 1 1 2 2 2 2 2 1 1 1 1 2 0 0 0 2 0 2 2 0 0 0 2 1 0 0 0 1 1 1 2 0 2 2 0 2 1 2 2 0 0 0 0 1 0 1 1 1 1 1 1 1 2 0 2 0 2 2 0 0 0 1 0 0 1 0 0 1 0 1 1 1 0 1 0 0 1 1 0 1 1 0 0 0 0 0 1 1 2 2 0 1 1 0 0 0 1 1 1 0 0 0 0 0 2 0 1 0 0 0 2 0 0 0 0 0 1 1 2 0 1 1 0 0 0 0 0 2 0 2 2 0 2 0 1 0 1 1 0 0 1 0 0 1 2 0 1 0 0 0 0 1 1 2 0 2 1 1 0 2 1 0 1 1 1 1 1 1 0 0 0 0 0 0 0 2 2 1 0 0 1 1 0 0 1 1 2 0 1 1 0 1 0 1 0 2 2 0 0 0 0 2 0 2 0 0 0 1 1 0 0 0 1 0 2 2 1 2 1 0 0 2 0 0 0 1 1 0 2 0 0 1 0 2 2 2 1 0 0 0 0 0 0 2 2 0 0 0 1 2 1 0 0 1 1 0 1 2 2 0 0 0 0 1 0 0 0 2 1 0 0 0 1 1 1 0 0 0 0 1 2 0 1 0 0 0 1 0 0 1 0 1 0 1 1 0 1 0 0 0 0 0 2 0 1 1 0 1 0 1 0 1 2 0 1 1 0 1 1 1 0 1 2 1 1 0 0 1 1 1 2 1 1 0 0 2 0 2 0 2 0 2 0 1 0 1 0 2 0 2 2 0 0 2 1 0 1 0 0 0 1 1 0 0 0 2 0 1 2 0 1 1 1 2 2 1 0 2 2 0 0 0 1 1 1 0 0 0 0 1 0 0 0 0 0 0 0 0 1 1 1 1 0 0 2 0 0 0 0 0 1 1 1 0 1 0 0 0 1 0 0 0 1 1 1 1 0 1 0 0 1 1 1 0 1 2 0 1 1 0 0 1 0 0 1 1 1 1 0 0 1 1 0 0 1 1 0 0 1 1 0 0 1 0 1 1 1 0 2 1 1 1 0 0 1 0 2 1 1 1 2 0 0 0 1 0 0 2 0 0 0 2 1 2 1 1 0 1 0 0 2 0 2 0 0 0 0 2 0 2 0 1 0 0 0 1 1 0 0 0 1 0 1 0 0 0 1 0 2 1 1 0 0 1 0 0 1 0 0 2 1 0 0 1 0 0 0 0 0 0 0 1
21 0 2 0 0 0 1 1 0 0 0 1 0 1 0 0 0 1 1 0 1 1 1 0 2 0 2 0 0 2 0 0 1 1 2 1 2 1 0 0 1 1 0 1 0 1 0 0 0 0 0 0 1 1 1 1 0 0 2 1 0 2 1 1 0 0 1 1 1 0 0 1 2 2 2 2 0 0 2 0 1 0 2 1 1 0 0 2 2 2 1 1 0 1 0 0 1 2 2 2 0 0 0 1 0 0 2 0 0 0 1 2 1 2 2 2 1 0 1 0 1 1 2 1 1 0 1 1 2 0 1 1 0 0 0 0 0 0 0 2 0 2 0 0 0 0 0 0 0 1 0 1 0 0 0 0 0 0 0 1 2 0 0 1 0 2 0 0 1 1 1 2 2 1 1 0 1 1 1 1 0 0 0 1 1 1 1 1 0 0 0 1 2 0 2 2 0 0 0 1 0 0 1 0 1 0 1 0 0 1 0 0 0 1 0 2 0 0 1 1 1 0 1 2 0 0 1 0 0 1 0 0 0 0 0 0 0 2 0 0 0 1 2 0 0 1 0 0 2 0 0 0 1 0 0 0 0 0 0 1 0 0 0 1 0 0 0 0 2 1 1 0 1 1 0 0 0 0 2 1 0 0 2 1 0 2 2 0 0 1 0 1 2 2 2 0 2 1 1 2 0 0 1 1 0 1 0 0 1 2 0 2 2 2 2 0 0 0 1 0 1 1 1 2 1 0 0 2 2 2 0 2 0 0 0 0 0 1 0 0 0 1 1 2 0 0 2 1 2 0 2 0 1 0 0 0 1 1 0 1 0 1 2 1 2 0 0 2 2 1 2 0 1 1 1 0 0 0 0 0 1 0 0 0 0 1 1 0 0 0 0 0 0 0 1 0 0 1 0 0 0 0 0 2 0 1 0 1 1 1 0 0 0 2 0 0 0 1 0 1 1 1 0 2 2 2 1 0 1 0 1 0 0 0 1 1 0 2 1 1 1 0 1 1 0 1 0 1 0 1 0 0 0 1 1 0 1 2 2 0 1 0 0 0 1 1 0 2 2 0 0 1 1 1 0 1 0 0 0 1 2 1 0 0 2 2 0 0 2 2 0 0 0 2 1 0 1 1 0 1 1 1 2 0 2 0 2 1 1 2 2 0 0 1 0 0 1 2 0 1 1 1 1 1 0 1 0 0 0 1 1 0 0 0 0 0 1 0 1 1 2 0 2 1 0 0 0 1 1 0 0 0 1 0 2 0 0 1 0 1 1 0 0 0 0 0 1 1 1 0 1 1 0 0 0 0 0 2 0 2 2 0 1 0 0 1 0 0 0 0 0 1 0 0 0 0 0 0 0 0 0 2 2 1 0 2 0 1 0 2 0 0 0 0 2 0 0 2 0 2 0 2 0 0 0 1 1 2 0 0 0 0 1 0 2 0 2 0 0 1 0 0 0 1 2 1 2 0 1 0 0 1 1 1 0 0 1 1 1 0 0 0 1 1 0 0 0 2 0 2 2 0 0 0 2 1 1 0 2 0 2 0 0 2 2 2 0 2 1 0 0 1 0 2 2 0 0 0 1 2 1 0 0 1 0 0 2 1 2 1 0 0 0 2 0 0 0 1 1 0 0 0 0 2 0 0 0 1 1 0 1 0 0 0 0 0 0 0 0 0 0 1 0 0 0 0 0 0 0 0 0 0 1 0 1 0 0 0 0 0 0 2 2 0 0 0 1 0 2 2 1 0 2 0 0 1 0 2 0 1 1 2 0 1 1 2 0 2 1 2 0 1 0 0 0 0 0 1 0 1 1 0 0 2 2 0 1 0 1 1 2 0 1 1 0 1 1 0 2 0 1 1 0 1 2 0 0 1 1 0 0 0 2 1 0 0 0 0 0 1 0 1 0 0 0 0 0 0 0 0 2 1 0 0 2 0 0 0 0 0 1 2 0 0 0 0 2 0 1 1 0 0 1 0 2 1 1 2 1 1 1 1 2 1 1 1 1 2 0 1 0 1 2 0 0 0 0 2 0 0 1 1 2 0 1 1 1 2 0 1 0 0 0 0 1 0 1 0 1 0 1 0 0 1 0 0 0 0 0 1 2 1 0 2 0 0 0 0 1 0 0 1 2 0 0 1 0 1 0 0 2 0 0 2 1 0 1 2 0 2 0 0 0 0 1 1 1 0 0 0 1 0 0 1 0 1 1 0 2 1 1 0 0 2 0 0 2 0 1 2 0 0 0 2 0 1 0 0 0 0 0 1
22 0 1 1 1 0 1 0 0 2 2 0 0 1 1 0 1 0 2 1 1 2 0 0 2 0 1 0 1 1 2 1 1 2 0 1 1 0 0 0 0 1 0 0 0 0 0 0 0 0 1 0 1 0 0 0 1 1 0 1 1 2 1 1 0 0 2 1 1 0 0 0 2 2 1 2 1 0 1 1 0 0 1 0 1 0 0 1 2 2 1 1 0 0 1 0 1 1 0 2 2 0 1 0 1 1 2 1 1 0 1 2 2 2 2 2 2 0 1 0 1 1 2 1 1 1 1 0 0 0 0 0 1 0 0 0 0 0 0 2 0 2 0 1 0 0 0 0 0 1 0 1 0 0 1 0 0 0 0 1 0 0 0 1 0 2 0 0 1 0 2 2 1 1 0 1 2 1 0 1 0 1 0 0 0 0 0 2 2 1 1 2 2 0 2 2 2 1 0 0 0 1 0 0 2 0 1 0 1 0 0 0 1 0 2 2 1 0 2 1 1 0 0 1 1 1 1 1 1 1 0 1 0 0 0 0 1 2 0 0 0 0 2 0 0 1 0 1 2 0 0 0 2 0 0 0 1 0 1 1 1 1 0 2 0 0 0 1 0 0 2 0 1 1 0 0 0 1 0 0 0 1 1 0 1 0 1 2 0 2 0 0 1 2 2 0 0 2 0 2 0 0 1 1 1 1 0 0 1 1 1 0 2 2 2 0 0 0 0 1 0 0 2 1 1 0 1 0 0 1 0 1 1 0 0 0 0 2 0 0 0 0 0 2 1 0 2 0 2 0 0 0 1 0 0 0 0 0 0 1 0 1 0 0 0 1 0 2 2 0 2 0 1 1 1 1 0 1 0 0 0 1 0 0 1 1 1 0 0 0 0 0 2 0 1 1 1 1 0 0 0 0 1 2 1 1 0 1 0 0 0 0 1 0 1 0 1 0 0 0 0 0 2 2 1 1 0 1 2 1 0 1 0 0 0 0 0 2 0 0 2 0 2 0 1 1 0 2 0 0 0 0 1 1 2 1 2 1 0 0 2 1 0 0 0 1 1 2 2 0 0 0 2 1 0 0 0 0 0 0 1 1 1 1 1 1 1 2 2 0 0 0 0 1 1 0 1 2 1 0 0 0 0 2 0 1 2 1 0 1 1 0 1 1 1 0 1 2 0 2 2 0 2 2 1 2 0 1 0 1 1 1 0 1 0 0 2 0 0 1 1 1 1 1 1 0 1 0 1 0 0 0 1 0 2 0 1 0 0 0 1 0 1 0 1 1 1 0 1 1 0 1 0 0 0 0 0 1 0 1 2 0 2 0 0 2 0 0 2 2 1 0 1 0 1 0 0 1 0 2 1 1 0 1 1 2 1 1 0 1 0 0 0 0 1 0 0 1 0 0 0 0 0 1 0 0 2 1 0 0 1 2 1 1 2 0 2 0 1 0 1 1 0 1 1 1 2 1 0 0 1 1 1 2 0 0 0 2 1 0 0 0 1 0 2 2 1 2 0 0 0 0 0 0 0 0 2 1 1 1 0 0 1 2 1 2 0 1 0 0 0 0 0 1 1 0 0 0 0 1 0 0 0 0 2 0 1 1 1 1 0 0 0 2 0 1 0 2 0 0 0 0 0 1 1 1 0 0 0 0 0 0 0 0 0 0 2 0 0 0 0 0 0 1 1 0 0 1 0 0 0 1 0 0 0 1 0 2 0 0 2 2 2 1 1 0 0 0 2 2 0 1 2 0 0 0 0 1 1 1 2 2 2 0 0 2 0 0 2 0 1 0 2 2 1 0 1 1 1 1 0 0 0 2 1 0 1 1 0 1 1 0 0 0 1 1 1 0 1 0 1 1 0 1 2 0 0 1 1 0 1 1 2 2 0 0 0 1 2 0 1 0 1 1 1 1 1 0 1 0 2 2 0 0 0 0 2 0 0 0 1 1 0 0 1 0 1 0 1 0 0 0 1 1 1 0 0 0 2 2 2 2 2 0 0 0 0 1 1 0 0 2 0 0 2 2 2 0 0 0 0 2 2 1 1 1 0 1 0 1 0 0 0 0 0 1 2 2 1 1 0 1 0 1 0 0 1 1 0 1 2 1 0 1 0 0 0 0 0 1 0 1 1 1 0 0 1 0 0 1 2 0 1 0 0 1 1 2 1 1 0 0 0 0 0 0 0 0 0 0 0 1 0 0 1 0 1 0 2 0 0 0 0 0 0 0 1 0 0 2 1 0 1 2 1 0 0 0 0 0 0 0
23 0 0 2 0 0 2 2 1 0 1 0 0 2 0 1 0 0 0 1 0 0 0 0 2 0 1 0 1 2 0 1 0 2 0 0 2 1 1 1 0 0 0 0 0 0 0 0 0 2 1 0 0 0 2 1 1 0 2 1 0 1 0 0 0 0 1 0 1 0 0 2 1 2 1 2 1 0 2 0 2 0 2 0 1 0 0 0 2 2 0 2 1 0 0 0 0 1 1 1 1 0 1 0 1 1 2 1 1 0 0 1 1 1 1 1 1 0 1 0 2 1 2 1 1 0 1 1 2 1 1 1 0 0 0 0 0 0 0 0 0 2 1 0 1 0 1 0 1 1 1 1 0 0 0 0 0 2 0 1 1 1 1 1 0 1 0 1 0 1 1 1 0 2 1 1 2 0 0 0 0 0 0 1 1 1 1 1 0 1 0 2 0 0 0 0 0 2 0 0 0 0 0 0 1 0 1 0 0 1 1 0 2 0 2 2 1 1 2 2 0 0 1 2 0 0 1 1 0 2 0 1 0 0 0 0 0 2 0 0 0 0 2 0 0 2 1 0 1 1 1 1 1 0 0 1 0 0 0 0 0 0 0 1 0 0 0 0 2 2 0 0 0 1 0 0 0 0 2 0 1 1 0 0 0 0 0 1 1 2 0 1 1 1 1 0 1 0 0 1 0 0 0 0 0 0 0 0 1 2 0 2 2 1 1 0 0 1 0 0 0 0 2 0 1 0 1 1 0 2 0 2 0 0 0 0 0 1 0 1 1 1 1 2 0 0 0 0 2 2 1 1 2 0 1 1 1 0 0 0 1 1 1 1 1 2 0 2 2 0 1 1 1 1 1 1 0 0 1 0 2 0 0 0 1 1 0 0 0 0 0 0 1 0 2 1 1 1 0 0 0 1 0 2 1 0 0 0 1 1 0 1 0 0 0 0 0 0 0 0 0 1 0 1 0 0 1 0 2 2 1 1 0 0 0 0 0 1 0 0 0 0 0 1 1 2 0 1 1 2 0 0 1 1 2 1 2 1 1 1 1 1 0 0 0 2 0 2 2 1 1 1 2 0 1 1 0 0 0 0 0 2 1 1 1 2 1 2 2 0 0 1 2 2 2 1 1 0 0 2 2 1 2 0 1 1 1 1 0 1 0 0 0 1 0 0 1 2 0 1 1 1 1 0 0 1 1 0 0 2 0 0 0 1 0 0 2 0 2 2 1 0 1 1 0 0 1 1 1 0 0 1 2 0 2 0 2 0 0 1 0 0 1 0 1 1 0 1 1 0 0 0 0 0 0 0 0 1 0 1 1 0 1 0 0 0 0 0 0 0 0 0 2 0 1 0 0 1 0 2 1 1 1 2 0 2 1 0 0 1 0 0 0 0 0 0 0 1 1 0 0 0 0 0 0 0 2 1 0 0 1 1 0 0 1 0 2 0 0 0 0 1 0 1 1 1 2 1 0 0 0 2 1 2 0 0 0 2 0 1 1 0 1 1 1 1 2 2 0 1 1 1 0 0 0 1 1 0 2 0 1 1 0 2 2 2 1 0 0 0 0 0 0 1 1 0 0 0 0 1 0 1 0 1 1 0 2 2 2 1 0 0 0 2 0 0 0 0 0 0 0 0 0 2 0 1 1 0 0 0 1 0 0 0 0 0 2 0 0 2 0 2 1 0 1 0 0 0 0 0 0 0 0 0 0 1 0 0 0 0 0 1 2 0 1 0 1 2 0 0 0 0 2 1 1 0 0 2 0 2 0 0 0 1 0 1 0 1 1 1 1 1 0 0 0 0 0 1 0 1 1 0 0 2 2 1 0 2 0 0 0 0 1 1 1 2 2 0 2 1 1 2 1 0 1 0 0 1 1 0 0 0 1 2 0 0 0 1 1 1 0 0 0 0 1 0 1 0 0 0 2 2 0 0 1 0 1 0 0 0 2 2 0 0 0 1 1 0 0 1 0 0 2 0 2 0 0 1 0 1 2 2 2 0 0 0 1 0 1 0 1 1 0 0 2 1 2 2 0 0 0 2 1 0 2 1 1 1 0 1 0 0 1 1 1 1 0 1 1 0 0 0 0 2 0 0 2 1 1 0 1 0 0 2 1 0 0 1 0 0 0 1 1 1 1 1 0 0 0 1 2 0 0 1 1 1 1 1 0 0 0 0 0 0 1 0 1 0 0 0 1 0 0 0 2 0 2 0 2 0 0 0 0 0 0 1 1 0 1 2 1 0 0 1 0 0 1 0 0 0 0 0
24 1 1 1 1 0 2 2 0 0 0 2 0 1 0 0 0 0 1 2 1 2 0 0 2 0 2 0 2 2 1 2 2 2 0 1 2 1 1 0 0 1 0 0 0 1 1 0 0 2 1 0 0 1 1 0 0 0 1 0 1 2 2 2 0 0 2 0 1 1 0 1 2 2 2 2 0 0 1 1 0 0 2 1 2 0 1 0 1 1 0 0 0 1 0 0 0 1 1 2 1 0 0 0 0 0 2 0 0 0 0 1 1 2 2 1 0 1 2 0 2 1 1 1 1 1 1 1 1 1 0 0 1 0 0 0 0 0 0 0 0 2 0 0 1 0 0 0 0 1 0 1 0 0 0 0 0 0 0 2 1 1 0 1 0 1 0 0 1 1 1 1 0 2 2 1 2 0 0 0 0 0 0 1 1 1 1 1 1 1 0 1 2 0 2 2 1 1 0 0 0 0 0 0 0 2 2 1 1 0 1 0 1 0 2 2 0 0 2 1 1 1 0 0 1 1 1 0 0 0 0 1 0 0 0 0 0 2 0 0 0 0 2 0 0 2 0 0 2 0 1 0 1 0 0 0 1 0 0 1 1 1 0 0 1 0 1 0 2 1 0 1 1 1 0 0 0 1 2 2 0 0 2 1 0 0 1 2 0 2 0 0 0 2 1 0 0 1 0 1 0 0 0 0 0 0 1 0 2 2 2 0 1 1 1 1 1 0 0 0 2 2 1 0 1 0 2 1 1 1 0 0 0 0 0 0 0 2 0 1 1 2 1 2 0 0 1 0 1 1 0 0 1 0 0 0 1 1 0 0 0 0 1 0 1 1 0 2 2 0 1 1 1 1 1 2 1 1 0 0 0 0 0 0 0 1 1 0 0 0 0 0 0 0 2 0 0 1 1 0 0 1 0 0 0 0 0 1 0 0 0 0 0 2 0 0 0 0 0 0 0 0 2 2 1 1 0 0 1 1 1 2 0 1 1 1 0 1 1 0 2 0 1 0 1 1 0 1 0 1 1 0 0 2 0 0 0 0 0 0 2 0 0 2 2 0 0 1 1 0 2 0 2 1 1 1 1 1 1 1 2 1 0 0 2 0 0 2 2 0 1 0 1 2 2 0 2 0 0 2 2 1 1 1 1 2 1 2 0 0 0 1 0 0 0 0 0 2 0 1 1 1 1 1 0 1 1 0 1 1 1 0 0 0 0 0 1 1 2 1 1 0 1 1 1 0 2 2 2 0 0 1 0 0 2 0 0 1 0 1 0 0 1 1 1 1 1 1 2 0 1 1 0 0 0 0 1 1 0 1 2 0 1 0 0 0 0 2 0 0 0 1 1 1 1 0 2 0 0 0 0 2 0 2 0 2 1 1 0 1 0 0 0 0 1 0 0 1 0 0 1 0 1 0 0 2 2 1 0 0 0 1 0 0 1 1 1 0 0 0 0 0 0 1 1 1 2 0 0 1 0 1 1 1 0 0 1 2 2 0 0 0 2 0 1 2 1 1 0 0 0 1 0 0 0 1 1 1 1 1 0 0 1 2 2 2 2 0 0 0 0 0 0 1 0 0 1 0 1 2 0 0 0 1 0 0 2 1 1 0 0 0 0 2 1 1 0 1 1 0 0 0 0 2 0 1 0 1 1 0 1 1 1 0 0 0 1 1 0 1 1 0 0 0 0 0 0 1 0 0 0 1 0 0 0 2 0 0 0 0 0 0 2 1 0 1 0 0 2 2 1 0 1 0 0 0 0 2 0 2 1 1 0 0 0 1 0 2 2 2 0 0 1 1 0 0 0 2 0 1 1 0 0 2 0 0 0 1 0 0 1 1 1 1 1 2 2 2 2 0 0 1 1 1 2 0 0 2 0 0 0 0 2 1 0 1 0 1 1 0 1 1 2 2 2 2 2 0 1 0 2 2 0 0 0 1 1 0 0 0 0 2 0 0 1 1 2 0 1 1 0 0 2 0 2 1 0 1 2 2 2 2 2 0 0 0 0 1 0 1 0 2 0 0 2 2 2 2 0 1 0 1 2 0 2 0 1 1 0 1 0 0 0 0 1 1 2 2 1 1 0 1 0 2 1 0 1 0 0 0 2 1 0 1 0 0 1 0 0 1 0 1 1 0 0 1 0 0 1 1 2 0 1 1 1 0 1 1 0 1 0 0 1 0 1 2 2 0 0 0 1 0 0 0 1 2 0 1 1 1 1 0 0 0 0 0 2 0 0 2 1 0 0 0 0 0 1 0 0 0 0 0
25 0 1 1 0 0 1 1 0 1 1 0 0 1 0 0 0 0 1 0 2 1 0 0 2 0 1 0 1 2 1 0 0 0 0 0 2 0 0 0 1 0 0 0 0 0 0 0 0 1 0 0 0 0 0 1 0 1 1 2 0 1 1 1 1 0 0 2 2 0 0 1 1 2 1 2 1 1 1 0 1 0 1 0 0 0 0 0 1 1 0 0 0 0 0 0 0 1 1 2 0 0 1 0 1 1 2 1 1 0 0 2 1 2 2 1 1 0 1 0 1 0 2 1 1 0 1 1 2 0 1 1 0 0 0 0 0 0 1 0 0 2 0 0 2 0 0 0 1 1 0 0 0 0 0 1 0 0 0 1 0 0 0 1 2 2 0 0 0 1 1 0 0 1 2 0 2 0 0 0 0 0 0 2 2 2 1 1 0 2 0 2 1 1 0 2 1 1 0 0 0 1 1 1 2 0 1 1 0 0 1 0 2 0 0 2 0 0 2 2 0 0 1 2 1 0 1 1 1 0 0 0 0 0 0 0 0 2 1 1 1 0 1 1 0 1 0 1 1 1 0 0 2 0 0 1 0 0 0 1 0 0 0 1 0 0 1 1 2 2 0 0 1 1 1 1 0 1 0 0 1 1 1 0 1 0 1 1 1 2 0 2 2 2 2 0 1 1 0 2 0 0 0 0 0 0 0 0 0 0 0 1 2 2 2 2 0 0 1 0 2 2 2 2 1 0 1 1 1 1 0 0 0 0 1 0 0 2 0 1 0 2 2 2 0 0 1 0 2 2 2 0 1 1 0 1 1 1 0 0 0 1 1 0 1 0 0 2 2 0 1 1 2 1 1 2 0 0 0 0 1 0 0 0 0 1 1 1 1 0 0 0 0 0 2 0 0 1 2 2 2 2 2 1 0 0 1 0 0 0 0 1 0 1 0 0 0 0 1 0 1 2 0 1 2 1 0 0 1 0 0 0 0 1 1 1 0 1 1 0 2 0 1 1 1 2 0 2 0 1 0 0 1 2 2 1 2 2 1 2 2 0 0 0 1 1 0 1 1 0 0 0 1 2 1 1 0 0 0 0 1 1 1 1 1 2 1 1 2 2 0 0 0 1 0 1 0 1 1 2 1 0 2 0 2 0 2 1 2 1 2 0 1 1 1 0 1 2 1 2 2 0 1 1 0 1 1 0 0 1 1 0 0 1 1 0 2 0 1 2 0 0 2 2 0 1 0 1 1 0 0 0 0 0 2 0 2 0 1 0 0 1 1 1 0 0 1 0 0 0 0 0 1 0 0 0 1 1 0 1 2 0 1 0 0 0 0 0 0 0 0 2 2 0 1 0 0 0 0 1 0 2 1 1 1 2 1 0 0 0 2 0 0 0 0 0 0 0 0 0 1 0 0 0 0 1 2 2 0 0 1 1 0 0 2 0 2 0 0 1 1 0 0 1 0 1 2 0 0 0 0 2 0 2 0 0 0 2 2 0 0 0 1 0 2 2 1 1 0 0 0 1 2 0 0 2 1 0 2 0 0 0 0 1 1 1 0 2 1 0 0 1 0 1 1 0 0 0 0 1 1 0 0 1 0 0 1 2 2 0 1 1 0 2 0 2 0 0 0 0 0 0 0 2 0 1 1 2 2 0 1 1 0 0 0 0 1 1 0 2 1 1 0 0 0 1 0 1 0 0 0 0 1 0 0 2 0 0 1 1 0 0 2 1 0 0 1 0 2 2 2 0 2 0 0 0 0 2 0 2 0 0 0 1 2 2 0 2 2 2 0 1 1 1 1 0 0 1 0 1 1 0 0 1 0 0 0 0 0 1 1 0 0 0 0 2 0 1 2 0 1 0 0 1 2 0 0 2 0 0 0 0 2 2 0 0 0 0 0 0 0 0 0 0 0 0 0 0 1 1 0 0 0 0 2 0 0 0 1 1 1 1 0 0 0 0 0 2 2 1 0 0 0 2 1 1 0 2 1 1 1 1 2 0 0 0 1 1 0 1 1 2 0 0 2 2 2 2 0 1 0 1 1 0 2 1 0 0 0 0 0 0 0 0 0 0 2 1 1 1 0 1 0 2 0 0 1 2 0 2 1 0 1 2 0 0 1 1 0 1 1 1 1 1 0 0 1 0 0 0 2 0 0 1 1 0 1 2 0 2 0 0 1 0 0 0 0 0 0 0 0 0 0 0 0 0 2 2 0 0 0 0 1 0 0 0 0 0 0 1 0 0 1 1 1 0 0 0 0 0 0 1
26 0 2 0 0 0 0 2 0 2 2 0 1 2 0 2 0 0 0 2 1 2 0 2 0 0 0 0 0 1 1 0 1 2 0 1 2 1 0 0 1 1 0 1 0 1 0 0 0 1 0 0 1 0 0 0 0 1 1 0 0 2 2 2 1 1 1 2 1 0 0 1 1 1 0 1 1 0 2 1 0 0 1 1 1 0 1 2 2 2 1 2 2 0 0 0 0 1 0 2 2 0 1 0 1 0 1 1 2 1 0 1 0 2 2 0 0 0 1 0 1 1 1 2 1 0 1 0 0 0 0 0 1 0 0 0 0 0 0 2 0 2 0 0 1 0 0 0 1 1 0 0 0 0 0 0 0 1 0 0 0 0 0 0 2 2 0 1 0 1 1 0 0 2 2 1 2 1 0 1 0 0 0 2 2 2 2 1 1 2 0 2 2 0 2 1 0 2 0 0 0 1 1 1 2 0 0 1 1 0 0 0 0 0 1 2 0 1 1 1 1 1 1 2 0 0 1 0 0 1 0 0 0 0 0 0 0 2 1 1 1 0 2 0 0 2 0 0 2 0 0 0 1 1 1 2 0 0 0 0 0 0 0 1 0 0 1 2 1 1 1 0 0 0 1 0 0 2 1 1 0 0 0 0 0 1 1 1 0 2 1 0 2 2 2 0 2 0 0 2 0 1 0 0 0 0 1 0 1 1 1 0 0 1 1 0 1 0 0 0 0 0 1 1 1 0 0 1 0 0 0 0 1 0 0 1 1 1 1 1 1 1 2 2 0 0 1 0 1 2 1 0 1 0 0 0 1 1 0 0 0 0 1 1 1 0 0 2 2 0 0 2 1 1 1 1 0 2 0 0 1 1 0 0 0 1 1 0 0 0 0 0 0 1 2 1 1 0 0 0 0 0 1 2 1 0 1 1 1 1 0 1 0 1 1 0 1 1 0 1 1 1 0 2 1 1 0 1 1 0 0 0 0 1 0 0 0 1 1 0 0 0 0 2 0 2 0 2 0 2 1 0 1 1 1 0 1 2 1 2 1 2 0 0 1 1 0 1 2 1 1 0 2 0 2 0 2 0 0 0 0 2 1 1 2 1 0 1 2 0 2 0 1 2 0 0 1 1 1 2 1 1 1 2 0 1 1 0 0 2 0 0 1 0 1 1 0 1 0 1 1 1 2 2 2 2 0 0 1 2 0 1 0 1 1 1 2 1 1 2 1 1 1 1 1 0 2 0 0 0 0 0 1 0 2 0 0 0 0 0 0 0 0 1 0 0 1 1 0 0 0 2 1 0 1 0 2 1 0 1 2 0 1 0 0 0 0 1 1 1 0 1 1 0 2 0 0 0 0 1 0 2 1 2 0 2 1 1 0 0 0 0 0 1 2 0 0 0 0 0 0 0 2 2 0 0 0 0 0 0 2 2 1 0 2 0 2 0 0 0 0 0 0 0 1 1 1 0 0 0 0 1 1 0 0 0 2 1 1 0 0 0 1 0 1 2 0 2 2 0 0 0 0 2 0 2 0 0 2 0 0 1 0 1 1 1 1 1 0 0 0 0 0 1 0 0 0 0 1 1 0 1 0 1 1 0 2 2 2 1 0 0 1 1 0 0 0 2 2 0 0 0 1 2 1 0 0 0 0 0 0 0 1 0 1 1 2 0 0 0 0 0 0 0 0 1 0 0 0 1 1 1 1 0 0 1 0 2 0 2 0 0 2 0 0 0 1 0 1 1 0 0 2 0 0 0 0 0 2 0 2 2 1 0 0 2 0 1 1 1 0 1 2 2 2 0 0 0 0 0 0 0 0 1 1 0 2 0 0 0 2 2 1 1 1 2 2 0 2 0 2 1 1 1 2 0 0 0 1 1 0 0 2 0 0 0 0 0 0 0 0 0 0 1 1 1 1 0 0 0 1 0 0 0 1 1 0 0 0 0 0 0 1 0 1 1 2 1 0 1 1 0 2 0 2 0 0 0 1 2 2 2 2 0 0 0 0 0 0 1 2 2 0 0 2 2 2 1 0 0 1 1 1 0 2 1 1 1 1 1 0 0 1 0 2 2 1 1 1 1 0 1 0 1 1 0 2 0 0 0 2 2 0 1 1 0 0 1 0 0 0 0 1 2 2 1 1 0 1 0 2 0 1 0 0 0 1 0 0 0 0 0 0 0 0 0 0 1 2 1 0 0 0 2 0 0 1 1 1 0 0 0 0 0 0 0 0 0 0 2 0 0 1 1 1 0 0 0 0 0 0 1
27 0 2 0 0 0 0 0 0 1 1 0 0 1 0 0 0 0 2 1 1 2 1 0 2 0 0 0 0 0 2 1 1 2 0 1 1 1 0 0 1 1 0 1 0 2 2 0 0 0 0 0 1 0 0 1 0 0 2 1 1 2 2 2 1 1 1 0 1 0 0 1 0 2 0 2 2 0 2 0 0 0 2 1 2 0 0 0 2 2 0 0 0 0 0 0 0 0 0 2 1 0 1 0 0 0 1 0 0 0 1 1 0 2 2 2 2 0 1 0 1 0 2 0 0 1 0 0 1 0 0 0 0 0 0 0 0 0 1 0 1 2 0 0 1 0 1 0 0 0 0 0 0 1 1 0 0 1 0 1 0 1 0 0 1 2 0 1 1 2 0 0 0 1 1 1 2 0 0 0 0 0 1 1 1 0 0 1 0 0 0 1 2 1 1 2 1 2 0 0 0 1 0 0 1 0 1 0 1 0 0 0 1 0 1 2 0 1 1 1 1 1 0 0 2 0 0 0 0 1 1 0 0 0 0 0 0 2 0 0 0 0 2 0 0 2 0 0 2 0 0 0 0 1 1 2 2 0 0 0 0 0 0 0 0 0 0 0 2 1 1 0 2 1 1 0 0 0 2 0 1 0 1 0 0 0 0 1 1 2 0 2 2 2 2 0 2 1 0 0 1 0 1 1 1 0 0 0 0 0 0 1 0 1 1 0 0 0 0 1 1 1 0 2 2 0 2 0 0 1 0 1 1 0 0 0 0 2 0 1 1 1 2 2 0 0 1 1 2 0 2 0 1 0 0 0 1 0 0 2 0 2 1 0 1 1 0 2 2 0 1 1 1 1 1 1 0 2 0 1 1 1 0 0 1 0 0 0 0 0 0 0 0 0 2 1 0 0 0 0 0 0 0 2 0 1 0 2 0 0 0 0 0 0 0 0 0 0 0 0 0 0 0 1 1 1 1 1 1 0 0 0 0 1 1 0 0 2 0 0 2 0 2 0 0 0 0 1 0 1 0 1 1 2 1 1 1 1 1 0 2 1 0 0 0 2 0 2 2 2 2 2 1 2 1 1 0 0 0 1 1 1 0 0 2 1 0 1 2 1 1 1 1 1 2 0 2 2 0 0 0 0 1 1 1 1 2 1 1 2 2 0 0 1 1 0 1 2 0 1 1 1 2 2 2 2 0 1 0 2 0 2 0 1 1 0 2 0 1 2 0 0 2 2 2 0 1 0 1 0 0 0 0 0 2 0 0 0 1 0 0 0 1 0 0 0 2 1 0 0 0 2 1 0 1 0 2 2 0 2 2 0 1 0 0 0 0 0 0 0 0 1 1 0 0 0 0 0 0 1 0 2 1 2 0 2 2 0 0 1 1 1 1 1 1 1 1 1 0 0 0 0 0 0 0 0 1 2 0 0 1 1 0 0 1 0 2 0 0 0 0 0 0 1 1 2 2 0 1 0 0 1 1 1 0 0 1 2 1 1 0 1 1 1 0 1 1 2 0 0 0 1 0 0 1 2 0 0 2 0 1 0 1 2 1 2 0 1 0 1 0 1 1 2 1 0 0 0 2 2 0 0 0 1 1 0 1 2 2 0 1 0 0 2 0 2 0 1 1 0 0 0 0 1 1 0 0 1 1 0 0 0 0 1 1 0 1 1 0 2 1 1 0 0 0 1 0 0 0 0 0 0 1 1 1 0 0 0 0 0 0 1 2 1 0 0 0 0 1 0 0 1 2 0 0 0 0 1 1 1 1 1 1 1 1 1 1 2 1 2 0 1 2 2 1 0 1 1 0 1 1 0 0 2 1 0 1 0 0 1 1 1 0 0 1 2 2 1 2 0 2 2 2 0 0 0 0 1 1 0 0 0 2 0 0 0 0 0 1 1 1 0 0 0 1 0 1 1 0 0 2 2 0 0 1 1 0 0 0 0 2 2 1 0 1 2 2 2 2 1 0 0 1 1 1 1 1 1 1 1 1 1 2 1 1 1 1 1 0 1 1 2 0 0 2 2 2 2 0 0 0 2 0 0 2 2 0 1 1 1 1 0 0 1 1 1 1 2 1 0 0 0 0 0 0 0 0 2 0 0 2 1 0 2 0 0 0 1 0 0 0 1 2 1 0 1 0 0 2 0 0 0 1 0 0 0 1 2 0 2 0 0 1 0 0 0 0 2 1 0 1 0 0 0 1 1 1 1 1 0 0 0 0 1 0 0 1 0 0 2 0 1 0 1 0 0 0 0 0 0 0 0
28 0 1 2 1 0 2 0 0 0 0 1 0 0 0 0 0 0 0 1 1 2 0 0 2 0 1 0 0 0 2 2 2 1 0 0 2 1 0 0 1 1 0 1 0 1 0 0 0 0 0 0 1 0 1 0 1 0 2 0 1 1 1 1 1 0 2 2 1 1 0 1 2 2 1 2 1 0 1 0 1 0 2 2 2 0 0 0 1 2 0 0 2 1 0 0 0 0 0 1 1 0 0 1 0 0 2 0 1 1 1 2 0 1 2 2 1 0 2 0 0 0 1 1 0 1 0 0 1 0 1 1 0 0 1 0 1 0 0 1 2 0 0 0 1 0 0 0 1 2 1 2 0 0 0 0 0 1 0 0 1 0 0 1 1 2 0 1 1 2 1 1 0 1 1 2 1 1 1 1 0 0 1 2 2 1 1 1 1 0 1 1 1 0 1 2 0 2 0 0 0 1 1 0 2 0 0 1 2 0 0 1 1 0 0 2 1 2 2 1 1 1 0 1 1 0 1 2 1 1 1 2 0 0 0 0 0 2 0 0 0 1 2 1 0 2 0 0 2 0 0 0 0 0 0 1 1 0 0 1 0 0 0 2 0 0 1 0 2 2 0 1 1 1 1 1 0 1 2 2 0 0 1 1 0 2 2 1 0 2 1 1 1 2 2 0 0 0 1 1 0 0 0 0 0 0 0 1 1 1 1 0 2 1 0 0 0 0 0 0 1 1 0 2 1 0 0 0 0 0 0 0 0 0 0 0 0 2 0 0 0 0 2 2 1 1 0 0 2 1 1 1 1 0 0 1 2 0 0 2 0 2 0 0 0 2 0 1 1 0 1 1 1 1 0 0 0 1 0 0 2 1 0 1 0 1 1 0 1 2 2 2 1 0 2 0 0 0 1 1 1 1 1 1 0 1 0 0 0 0 1 0 0 2 0 1 0 0 0 0 0 0 0 2 1 1 0 0 2 0 2 0 0 1 1 0 0 1 1 0 2 0 2 0 1 1 0 1 0 2 0 0 1 2 1 1 1 2 2 0 1 0 1 0 0 1 1 2 2 0 0 0 2 1 0 0 0 0 0 0 0 2 0 0 2 0 0 2 2 0 2 0 0 2 1 2 0 1 1 1 1 0 2 0 2 0 2 0 0 1 0 1 0 1 0 0 0 2 0 2 2 0 1 1 0 2 1 0 1 1 1 1 0 0 0 0 2 0 0 1 2 0 1 1 0 0 1 0 0 0 0 0 0 1 2 0 0 1 0 0 0 0 0 0 0 0 1 1 2 0 1 0 1 0 0 0 1 1 0 1 1 0 2 0 1 1 1 0 1 1 2 0 1 0 0 0 1 1 0 1 1 2 0 1 1 2 0 0 0 1 1 0 1 1 0 1 1 2 2 1 0 1 0 0 0 1 2 1 0 0 0 0 0 0 2 0 2 0 1 0 0 0 0 0 2 1 2 0 0 1 0 1 0 1 0 0 1 2 2 0 0 0 0 1 0 1 1 2 1 1 1 0 0 0 0 2 0 0 1 0 0 0 0 2 2 2 0 1 1 0 0 0 0 1 1 0 0 0 1 1 0 0 0 1 0 1 1 1 1 0 0 0 1 1 0 0 0 2 2 0 0 0 0 2 0 0 0 1 1 0 1 1 0 0 1 1 0 0 0 1 0 1 1 0 1 0 0 2 0 0 0 1 0 0 0 0 0 0 1 0 0 0 2 0 1 1 0 0 2 2 1 0 1 0 0 0 0 1 1 2 2 0 1 0 0 1 1 2 0 2 0 2 1 2 0 1 1 1 0 1 1 0 0 2 0 0 1 1 0 1 1 0 0 1 1 1 1 0 2 0 1 1 0 2 2 0 0 1 1 0 1 1 1 1 0 0 0 1 1 2 0 1 0 0 0 0 0 0 0 0 2 2 0 0 1 0 1 0 0 0 0 0 0 0 0 0 0 1 1 1 0 0 2 0 2 2 0 0 0 1 2 2 2 0 0 0 0 2 0 0 0 2 0 0 1 1 1 2 0 0 0 0 2 0 1 0 0 1 0 1 0 0 1 0 1 1 0 1 2 1 0 1 1 2 0 0 0 0 0 1 2 0 0 2 0 0 0 1 0 1 1 0 2 1 0 0 1 2 0 1 1 0 1 1 1 0 1 2 1 0 1 1 0 0 0 0 0 0 0 0 1 0 0 0 0 1 1 1 1 0 0 0 0 2 0 2 2 0 0 0 0 0 0 1 2 1 1 0 0 0 0 0
29 1 0 2 0 0 1 2 1 0 1 0 0 1 0 0 0 0 1 2 0 2 1 0 2 0 1 0 0 1 1 0 0 1 0 1 1 0 0 0 0 2 1 1 1 1 0 0 0 1 1 0 1 0 2 1 1 0 0 1 0 1 0 0 0 0 2 0 1 1 0 0 0 2 0 2 1 0 2 0 0 0 1 0 0 0 0 0 1 2 0 1 2 1 0 0 0 0 0 1 1 1 2 0 0 0 2 1 1 0 0 2 0 1 2 1 0 0 0 0 2 0 1 0 0 1 0 1 2 0 0 0 0 0 0 0 0 0 0 0 0 2 1 0 0 0 0 0 0 1 0 1 0 0 0 0 0 2 0 2 2 2 0 1 1 2 0 1 1 2 1 1 0 1 1 1 1 1 1 1 0 1 0 2 1 1 1 0 0 1 0 1 2 1 2 1 0 2 0 0 0 0 0 1 2 0 0 1 1 0 1 0 0 0 1 2 0 0 1 1 1 0 0 2 0 0 1 0 1 2 0 0 0 2 2 0 0 2 0 0 0 1 2 0 0 2 0 1 1 1 1 1 2 0 0 1 2 0 0 0 0 0 0 1 0 0 0 0 1 0 0 2 2 2 0 0 0 2 2 2 0 0 1 1 0 1 1 2 0 2 0 0 2 2 2 0 1 0 0 1 0 0 0 0 0 0 1 0 0 1 0 1 2 1 1 0 0 0 0 1 0 1 2 2 1 0 1 0 1 1 0 1 0 0 0 0 0 2 0 0 0 1 2 1 0 0 1 2 2 0 1 0 2 0 0 0 0 1 0 2 0 2 1 0 1 0 0 2 2 0 1 1 0 0 0 0 0 1 1 1 1 1 0 0 0 0 0 0 0 1 0 0 2 0 2 2 1 1 0 0 0 0 1 1 0 0 1 2 0 0 0 0 0 0 0 0 0 1 0 0 0 0 0 0 2 2 1 1 1 0 1 0 0 0 0 0 0 1 1 1 2 0 1 1 0 1 0 1 0 1 1 0 2 2 2 0 2 1 1 0 2 1 0 0 0 2 0 2 2 0 0 0 2 0 2 0 2 0 0 1 1 1 1 1 1 1 1 2 2 0 1 0 1 0 0 0 1 1 1 2 2 2 1 1 1 1 1 2 0 0 0 1 1 0 2 0 0 2 0 2 2 0 2 2 0 2 0 0 0 0 2 1 0 1 2 0 1 0 1 2 0 0 0 0 0 1 0 1 1 0 0 1 1 0 1 1 0 2 0 0 0 0 1 1 0 0 2 1 2 1 1 1 2 0 0 0 0 1 0 1 1 0 1 1 0 1 0 1 0 0 1 0 1 0 1 0 1 1 0 1 1 0 1 1 0 2 1 1 0 1 0 0 0 0 0 0 1 0 0 1 0 1 0 0 0 1 2 2 0 0 1 1 0 0 0 0 2 0 1 0 1 1 1 1 1 1 1 0 0 0 0 2 1 1 0 0 2 1 1 0 0 0 1 0 2 2 2 1 0 0 0 1 0 1 1 1 1 0 1 0 2 1 0 1 1 1 1 0 0 1 0 1 0 1 1 0 0 0 2 1 0 1 0 0 2 0 1 2 2 0 1 1 1 1 0 0 0 0 0 0 0 0 0 1 1 0 0 1 0 1 2 0 0 1 2 1 1 1 1 2 0 2 0 1 1 0 1 1 0 0 0 0 0 0 0 1 0 0 1 1 0 1 2 0 0 2 0 0 2 2 2 0 2 1 1 1 1 0 1 1 2 1 1 0 1 2 0 2 0 2 0 2 0 2 0 2 0 0 0 0 0 0 0 1 1 0 1 0 0 1 1 0 0 0 1 1 2 0 2 1 1 2 0 0 2 0 0 2 0 0 1 0 2 1 0 0 1 1 0 0 1 1 1 1 1 1 1 1 0 0 2 1 0 0 2 0 0 0 1 1 0 1 0 0 0 0 2 1 1 1 0 0 0 2 0 0 0 1 1 1 1 1 2 0 0 0 1 0 0 1 0 2 1 1 1 1 1 2 0 0 0 2 0 0 2 1 0 1 0 0 0 0 0 0 1 0 2 1 1 1 0 1 0 1 0 0 0 0 0 0 2 1 0 2 0 0 0 1 0 1 0 1 2 1 0 0 2 0 1 0 1 0 1 0 1 0 1 2 0 2 0 0 1 0 2 1 2 0 0 0 0 1 0 0 0 0 2 2 0 0 0 0 0 0 0 0 0 0 1 2 1 0 1 2 1 1 1 0 1 0 0 0
30 1 0 2 0 0 2 0 0 2 2 0 0 2 0 2 0 0 0 1 0 1 0 0 2 0 1 0 0 0 2 0 0 0 1 1 1 1 0 0 2 0 0 1 0 0 0 0 0 1 0 0 0 1 0 1 0 0 0 0 1 1 2 2 1 0 2 2 1 1 0 1 1 2 1 2 1 1 1 0 1 0 1 0 0 0 0 0 2 2 0 0 0 0 0 0 0 0 0 1 2 1 1 0 1 1 2 1 1 0 0 2 0 1 1 1 1 1 1 0 2 0 2 1 1 0 1 0 0 0 0 0 1 0 0 0 0 0 0 0 1 1 1 0 0 0 0 0 0 1 0 1 0 0 0 0 0 1 0 2 2 2 1 1 0 2 0 0 1 2 0 1 0 2 2 1 2 2 1 2 0 1 0 2 2 2 1 2 2 2 0 2 1 0 1 1 1 2 0 0 0 1 1 1 1 0 1 0 0 0 0 0 0 0 1 2 0 1 1 1 1 0 0 1 1 0 1 1 1 1 0 0 0 1 1 1 1 2 0 0 0 0 2 0 0 2 0 0 2 0 0 0 1 0 0 2 1 1 1 1 1 1 0 1 0 0 0 0 2 1 0 1 0 1 0 0 0 1 1 0 1 1 0 0 0 1 1 1 0 1 0 1 1 2 1 1 1 0 1 0 0 0 1 1 1 0 0 0 0 0 0 0 1 1 1 0 1 0 0 1 0 0 0 2 1 0 1 2 0 0 0 1 1 1 0 0 0 2 0 0 0 0 2 2 0 0 2 0 2 0 0 0 2 2 0 2 2 1 0 0 0 0 2 0 2 2 0 2 2 0 1 1 0 0 0 0 0 1 1 0 0 0 0 0 0 1 1 0 0 0 0 0 0 0 1 0 0 1 1 0 1 1 0 2 2 0 0 1 1 1 0 0 0 1 0 0 0 0 0 0 0 0 0 1 1 1 1 0 0 0 0 0 0 1 1 1 0 0 0 0 1 0 0 1 1 2 0 0 1 1 1 0 1 2 1 0 1 2 1 2 0 2 1 0 1 0 0 1 1 0 1 0 2 0 0 1 0 0 0 1 0 2 2 2 0 2 2 1 1 0 1 1 2 1 1 1 2 1 1 1 1 0 1 1 1 2 2 2 0 1 0 0 0 1 0 0 1 2 0 0 1 2 1 1 0 1 1 1 0 1 2 0 0 1 1 0 0 1 0 0 1 1 1 1 1 0 0 0 1 1 0 1 0 0 2 0 1 2 0 1 0 0 0 0 1 1 1 1 0 1 0 1 0 0 0 0 0 1 0 1 1 0 0 0 0 0 0 1 0 0 1 0 0 1 1 0 0 1 0 1 1 1 0 1 0 2 1 0 0 0 0 0 0 2 0 1 0 0 0 0 0 0 1 1 0 1 1 1 0 0 1 1 1 0 2 1 2 0 0 0 1 0 0 1 0 1 2 0 1 1 0 2 1 2 0 0 0 2 1 1 1 0 2 1 1 1 1 2 0 0 0 1 0 0 1 1 1 0 1 0 0 1 0 1 2 2 2 2 0 1 0 1 0 0 1 0 0 0 1 2 0 0 0 1 1 0 2 2 2 0 1 1 0 0 1 1 1 1 1 0 0 0 0 2 0 2 0 0 0 1 1 0 0 0 1 1 1 1 0 1 0 1 0 0 0 1 0 0 0 0 0 0 0 0 0 1 0 0 1 1 0 1 2 0 1 0 0 0 2 2 1 0 2 0 0 1 0 1 1 1 2 2 0 0 0 2 0 1 1 1 1 1 0 1 0 1 0 2 0 2 1 0 0 2 1 0 1 1 0 0 0 0 0 0 0 0 0 0 2 0 0 2 2 1 2 0 0 1 1 0 0 0 2 1 0 2 0 0 2 0 1 0 1 1 1 1 1 0 1 0 2 2 0 0 2 0 0 0 0 0 1 2 0 0 0 1 1 0 2 0 0 0 1 0 2 0 0 0 0 2 1 2 1 0 0 1 1 0 0 0 0 2 0 0 2 2 2 0 0 0 0 0 0 0 2 2 0 0 1 1 1 0 0 0 1 0 2 1 2 0 1 0 0 1 1 0 1 0 0 0 2 0 0 2 0 0 1 0 0 1 0 1 1 1 1 1 0 0 1 0 2 0 2 0 1 0 0 1 0 1 1 1 0 0 1 1 1 0 0 0 0 0 0 1 0 1 0 2 0 0 0 0 0 0 0 0 0 0 0 2 1 0 0 2 1 0 0 0 1 0 0 1
31 1 1 2 1 0 2 1 0 1 1 0 1 2 0 1 0 0 0 1 0 1 1 0 2 0 0 0 1 2 0 1 1 2 1 0 2 1 1 1 0 0 0 0 0 0 0 0 0 1 1 0 2 0 0 0 1 1 2 0 0 1 0 0 0 0 2 1 1 0 0 0 1 2 1 2 1 0 2 0 1 0 2 1 2 0 0 0 2 2 0 1 1 1 0 0 0 1 1 1 0 0 2 0 0 0 2 0 0 0 1 2 1 2 2 1 1 0 1 0 1 0 1 1 0 2 0 0 0 0 0 0 0 0 0 0 0 0 0 0 2 0 0 0 1 0 0 0 1 0 0 1 0 0 0 1 0 1 0 1 1 0 0 1 1 1 1 0 0 0 1 1 0 2 1 0 2 0 0 0 0 0 1 1 1 0 0 2 1 1 0 1 2 1 1 1 1 1 0 0 0 0 0 0 1 0 0 1 0 0 0 0 2 1 1 2 0 0 1 0 2 1 1 2 0 0 1 0 0 2 1 0 0 0 0 0 0 2 0 0 0 1 2 0 0 2 0 1 1 1 0 0 2 0 0 0 0 0 0 0 0 0 0 0 0 0 1 0 2 2 0 0 1 1 0 0 0 0 1 0 0 1 2 0 0 1 1 2 0 2 0 0 1 2 2 0 0 0 0 2 1 0 0 0 0 0 1 0 0 0 0 1 2 1 1 0 0 0 0 2 0 0 1 1 1 0 2 2 0 0 0 2 1 0 0 0 0 2 0 0 0 0 2 2 0 0 1 0 2 1 1 1 0 0 0 0 0 1 0 0 0 1 2 1 2 0 0 1 1 0 1 1 1 1 1 1 0 1 1 0 1 2 0 0 0 2 1 0 0 0 1 1 1 0 2 2 2 1 0 0 0 0 0 2 1 0 0 1 1 1 0 1 0 1 1 0 1 0 0 0 0 0 0 1 0 1 1 0 2 0 2 0 2 2 2 1 0 1 1 1 1 0 1 1 1 2 1 2 0 0 0 0 1 2 2 1 2 1 1 0 2 1 0 1 1 1 0 2 2 1 1 0 2 1 1 0 1 0 1 0 0 2 2 2 1 2 1 1 2 0 2 0 1 1 0 1 1 1 0 1 1 1 2 0 2 0 2 1 0 0 0 1 1 0 1 0 0 2 0 1 1 1 2 2 0 2 0 1 0 1 1 1 0 1 0 0 1 0 0 1 0 0 2 1 0 1 0 1 1 0 0 1 1 0 1 1 0 0 0 0 2 0 0 2 0 0 2 1 2 0 1 0 1 0 0 0 0 1 0 1 1 0 1 0 0 0 0 0 0 0 0 1 1 0 0 0 1 0 0 0 0 2 0 0 2 2 0 1 0 1 0 0 0 1 1 1 0 0 0 0 1 0 0 0 0 1 2 0 0 0 2 2 0 0 2 0 1 1 0 0 0 0 0 0 1 0 2 0 0 0 1 1 1 2 0 0 0 2 2 0 0 0 1 1 1 1 2 2 0 0 0 1 0 0 0 2 0 0 2 0 0 1 1 1 1 2 0 1 0 2 0 1 0 2 0 0 0 0 2 2 0 1 0 1 1 0 2 2 2 0 0 0 1 0 0 1 0 1 1 0 0 0 0 2 0 1 0 1 1 0 1 0 1 0 2 2 0 1 0 1 0 1 0 0 0 0 0 1 0 0 0 0 0 0 0 1 2 0 1 1 0 0 1 0 0 0 0 0 1 1 1 0 1 0 0 0 0 1 0 1 1 1 1 0 0 2 0 1 1 1 1 1 0 0 0 0 0 1 0 1 1 0 0 2 0 1 0 0 0 1 2 0 1 1 1 1 1 0 2 1 2 2 0 0 2 0 0 1 0 0 0 0 2 0 0 1 1 1 0 0 0 0 0 0 1 0 1 0 0 0 1 0 0 1 0 1 1 0 0 0 0 1 0 0 1 0 1 0 2 1 1 0 0 2 1 1 0 2 1 2 2 2 0 1 0 1 0 2 1 0 1 1 1 1 0 0 0 2 0 0 1 1 0 0 2 1 0 1 1 2 1 0 1 0 1 1 0 0 0 0 0 0 0 1 0 0 2 1 0 1 2 0 0 1 0 0 0 1 0 0 0 2 2 0 0 1 0 0 0 1 2 0 1 0 0 1 2 2 0 1 0 0 0 0 0 0 0 0 0 0 1 0 0 0 0 0 1 2 0 0 0 0 0 0 0 0 0 0 0 1 0 0 0 1 1 0 0 0 0 0 0 2
32 0 1 2 0 0 1 2 0 0 0 0 0 0 0 0 0 0 0 1 1 1 1 0 2 0 0 0 0 2 0 0 0 1 0 1 1 0 0 0 0 2 0 0 0 0 0 0 0 1 0 0 0 0 0 1 0 0 0 1 0 1 1 0 0 0 1 1 2 0 0 0 1 2 1 2 1 0 2 0 2 0 1 1 1 0 0 0 2 2 0 0 1 0 0 0 0 0 0 1 1 1 1 0 0 0 2 0 2 2 0 2 0 1 1 0 0 1 2 0 1 1 2 0 0 1 0 0 1 0 0 0 0 0 1 0 0 0 0 1 1 1 1 1 0 0 0 0 0 1 1 2 0 1 1 0 0 1 0 1 1 1 0 1 0 1 0 0 1 1 1 1 2 1 2 1 1 1 1 0 0 0 0 2 2 2 1 1 0 0 0 1 0 0 0 1 0 2 0 1 0 1 0 0 1 1 1 1 0 0 1 0 1 0 2 2 1 0 1 1 1 0 0 2 0 0 0 2 2 0 0 0 2 0 2 2 1 2 0 0 0 1 2 0 0 2 0 0 2 0 0 0 0 0 0 1 0 1 1 2 1 1 0 0 0 0 1 1 2 0 0 2 0 0 0 0 0 1 1 0 1 1 2 1 1 1 2 2 0 2 0 0 0 2 2 0 0 1 0 1 0 1 0 0 0 0 0 0 0 1 0 2 1 2 2 0 1 0 0 1 0 0 0 0 0 0 0 1 1 2 0 1 1 0 0 0 0 2 1 2 2 1 2 1 0 0 2 1 2 2 1 1 2 1 0 1 2 1 0 1 0 1 2 1 2 1 0 1 1 0 2 0 0 0 0 0 0 0 1 0 1 0 0 1 0 0 0 0 0 0 0 0 0 0 2 0 0 0 0 0 0 0 2 2 0 1 1 1 0 0 0 0 0 0 1 0 0 0 0 0 0 0 1 2 1 1 0 1 0 0 1 0 0 0 1 1 0 2 1 1 2 0 2 0 1 1 1 1 0 2 0 0 0 1 1 0 1 2 2 0 1 0 0 1 1 1 0 2 2 1 2 1 2 0 2 0 2 0 0 0 0 1 1 1 1 1 1 1 2 0 2 0 2 2 2 1 0 1 1 2 1 0 2 0 2 0 2 0 0 1 0 1 0 0 0 0 0 2 0 1 1 0 2 2 1 2 0 0 0 0 0 2 1 1 1 0 1 1 0 2 1 0 1 0 0 0 0 0 0 0 0 0 2 0 1 1 0 0 1 0 0 0 0 1 0 0 2 0 0 0 0 1 1 0 0 0 0 1 0 1 2 0 2 0 1 1 1 0 1 1 0 1 1 0 2 0 0 0 0 0 0 2 1 1 0 1 0 1 0 0 0 0 1 1 0 1 2 0 0 0 1 0 1 1 0 1 1 2 0 0 1 1 0 0 1 1 2 0 0 1 0 0 0 1 0 2 2 1 0 0 1 1 1 0 0 0 2 2 1 0 0 0 1 0 1 1 1 2 0 2 2 0 0 1 1 2 0 0 1 0 0 0 0 2 1 1 2 1 0 1 0 1 0 1 1 0 0 0 1 2 1 0 0 1 1 0 1 1 1 0 2 0 0 2 0 1 0 1 1 0 0 0 1 2 0 1 1 1 1 0 0 0 0 0 1 1 2 0 0 1 0 1 1 0 1 0 0 1 0 0 0 0 0 0 0 1 2 0 1 0 0 0 2 0 0 1 0 1 0 0 1 1 2 0 0 0 0 0 1 0 1 2 2 0 0 0 2 2 0 2 0 2 0 1 0 1 0 0 0 1 1 0 0 2 0 0 0 1 0 0 0 0 2 2 0 2 2 0 0 0 0 0 1 0 0 0 0 0 1 0 1 0 2 2 0 0 1 0 0 0 0 0 0 0 1 0 1 0 1 0 2 2 0 0 2 0 0 0 0 0 1 1 1 0 1 0 0 0 1 1 0 0 1 1 2 1 0 2 1 1 2 2 2 0 0 1 1 0 1 0 0 1 0 0 2 1 1 2 0 0 0 1 2 0 1 1 1 1 1 1 0 0 1 1 2 2 0 1 1 0 1 0 0 1 0 1 1 1 0 0 2 0 0 1 1 0 0 1 0 0 0 2 0 1 1 2 0 0 2 1 2 0 0 2 2 0 2 2 0 2 0 2 0 0 1 2 2 1 1 0 0 0 0 0 0 0 2 1 1 1 1 1 0 1 0 0 2 0 0 1 0 0 0 0 0 0 0 0 1 0 1 0
33 0 0 2 0 0 2 1 0 1 1 1 0 1 0 1 1 0 1 2 0 2 0 0 2 0 1 0 1 2 0 1 0 1 0 1 1 2 0 1 0 1 0 1 0 1 1 0 1 1 0 0 0 0 0 1 0 0 1 0 2 2 2 2 1 1 1 0 1 0 0 2 1 2 1 2 1 0 1 1 0 0 1 1 1 0 1 1 2 2 0 1 0 0 1 0 0 1 0 1 1 0 2 0 0 0 2 0 1 0 0 1 0 1 1 0 0 0 1 0 1 0 2 1 1 1 1 1 2 0 0 0 1 0 0 0 1 0 0 0 0 1 0 0 0 0 0 0 1 1 0 0 0 0 0 0 0 1 0 1 1 1 0 1 1 2 0 1 0 1 1 1 1 2 1 0 2 1 1 1 0 0 0 2 0 0 1 1 1 2 0 2 2 1 1 2 0 1 0 0 0 1 0 0 1 1 1 0 0 1 0 0 0 0 1 2 1 1 0 0 2 2 1 2 0 0 0 0 0 2 1 0 0 0 0 0 0 2 0 0 0 0 2 0 0 1 1 0 1 1 1 1 1 0 0 1 1 0 0 2 0 0 0 0 1 1 0 0 2 2 0 1 1 2 0 0 1 2 2 2 0 0 2 1 0 2 2 2 0 2 1 1 0 2 0 0 1 2 0 1 0 0 1 1 1 0 0 0 1 1 1 0 2 0 0 1 1 0 0 1 0 0 0 2 1 0 1 1 1 2 0 1 0 0 0 0 0 1 1 2 1 1 1 1 0 0 2 1 2 1 0 1 2 0 1 1 1 0 0 2 0 2 1 1 1 0 0 1 1 1 2 0 0 0 1 1 0 1 1 1 1 1 0 0 0 1 1 0 0 0 0 0 0 0 1 0 0 2 0 0 0 1 2 2 0 1 1 2 0 0 0 0 0 1 1 0 1 0 0 0 0 0 0 2 1 1 1 1 1 0 1 0 0 0 1 1 0 0 0 0 2 0 2 1 1 2 0 1 0 2 0 0 1 1 1 0 1 1 1 1 1 2 0 1 0 1 0 2 2 0 1 0 1 2 1 0 1 1 1 0 0 2 2 2 0 2 1 0 0 0 0 2 1 1 1 0 1 0 0 2 2 0 1 1 1 1 1 1 1 0 1 0 0 0 1 0 0 1 0 2 2 0 1 1 0 1 1 1 0 1 1 1 0 1 0 0 2 1 1 2 1 0 1 1 1 0 1 0 0 0 0 0 0 0 0 2 0 0 0 0 1 0 1 0 0 0 1 1 2 0 1 1 0 0 1 0 1 1 0 1 2 0 1 0 0 1 0 0 0 0 0 1 1 0 0 0 0 0 0 0 0 1 0 2 0 2 2 2 0 2 1 0 0 0 2 0 0 0 0 0 1 0 0 0 0 2 2 2 0 0 2 2 1 1 2 1 1 1 0 0 2 0 0 1 1 0 2 0 0 0 0 2 1 0 1 0 1 1 0 1 0 0 1 0 2 2 1 1 1 0 0 1 0 0 1 1 1 0 2 0 0 0 0 1 1 1 2 1 0 1 0 1 1 2 0 0 0 0 2 2 1 0 0 1 1 0 2 2 2 0 1 0 0 2 0 1 0 2 2 0 0 0 0 0 2 0 0 1 1 0 2 1 1 0 1 1 0 0 0 0 0 0 0 1 0 1 0 0 0 0 0 0 1 0 0 2 2 0 0 0 0 1 2 0 0 1 0 2 0 0 0 0 2 0 1 1 0 2 0 2 1 0 1 0 0 2 0 2 1 2 0 1 0 1 0 1 0 1 0 2 2 0 0 2 1 0 1 0 0 2 2 0 0 1 1 2 2 0 1 0 1 1 1 1 2 0 0 2 0 0 0 0 1 1 0 0 0 2 0 0 0 0 0 1 1 1 1 0 0 0 2 1 0 0 1 0 1 0 1 1 1 1 1 0 1 2 1 0 1 0 0 0 2 0 1 0 0 1 1 1 1 1 2 1 1 1 0 1 0 0 0 0 1 1 1 1 1 2 0 0 0 2 2 0 1 1 1 0 0 1 0 0 1 0 1 1 1 2 2 0 0 0 1 0 0 0 1 1 0 1 2 0 0 1 0 0 1 1 0 0 0 1 1 0 0 1 0 0 0 0 2 0 2 0 1 0 1 1 0 1 1 1 0 1 1 2 2 1 1 0 0 1 0 0 0 0 2 1 0 0 0 0 0 0 0 0 0 0 0 1 0 0 0 1 0 0 0 0 0 0 0 0
34 1 1 1 0 0 0 0 0 1 1 0 1 1 0 1 0 1 0 2 1 2 0 1 1 0 1 0 2 2 1 1 1 2 0 1 1 0 0 0 0 1 0 0 0 0 0 0 0 1 0 0 0 0 0 1 0 1 1 1 1 1 1 0 0 0 0 0 1 0 2 1 2 2 2 2 0 0 2 0 2 0 2 1 2 0 0 0 0 2 0 0 0 0 0 0 0 0 0 2 2 0 0 1 1 0 2 1 0 0 0 0 0 2 1 0 0 1 2 0 2 0 2 2 2 0 2 0 0 0 0 0 0 0 0 0 0 0 1 0 2 0 0 0 0 0 0 0 0 0 0 1 0 1 0 0 0 1 0 1 1 1 0 1 1 2 0 1 0 1 1 0 1 1 1 1 0 0 0 0 0 0 0 2 2 2 2 0 0 1 0 1 2 0 2 2 0 2 0 0 0 0 1 0 1 0 1 0 0 0 1 0 1 0 2 2 0 0 0 1 1 1 0 2 0 0 0 0 0 1 0 0 0 0 0 0 0 2 0 0 0 0 2 0 0 0 0 1 1 1 0 0 1 0 0 0 0 0 0 2 0 0 0 1 0 0 0 1 1 1 1 0 1 1 0 0 0 1 2 1 1 0 2 1 0 2 2 0 1 2 1 1 1 1 1 0 1 1 0 2 0 1 1 1 0 1 0 0 0 0 0 1 1 0 0 0 1 0 0 2 0 0 0 2 1 0 1 0 0 1 0 2 0 0 0 0 0 0 0 1 0 0 2 2 0 0 2 0 1 2 0 0 1 0 1 1 1 2 0 0 0 0 2 0 2 0 0 2 2 0 1 1 1 1 1 0 0 0 1 0 1 2 0 0 0 0 0 0 0 0 0 0 0 0 1 0 0 1 0 0 0 0 2 1 0 0 1 1 1 1 0 0 0 1 1 0 0 0 0 0 0 1 1 0 1 1 2 2 2 2 2 0 1 1 1 0 0 1 0 0 2 0 2 0 1 1 0 0 0 1 0 0 1 2 1 1 1 0 0 0 2 1 1 0 1 0 0 2 2 1 1 1 1 1 1 0 1 0 0 0 0 2 1 1 1 1 0 0 2 1 1 0 0 2 1 0 1 2 2 2 0 0 2 0 2 1 2 1 0 1 0 0 0 0 1 0 0 2 0 0 0 2 1 1 0 1 1 0 0 0 2 0 1 0 1 0 1 1 0 1 1 1 1 0 0 0 0 1 2 0 0 0 1 0 2 0 1 2 0 0 0 0 0 0 0 0 0 1 0 0 0 1 1 0 0 0 1 1 0 1 2 0 1 0 0 0 0 0 0 0 0 1 0 0 0 0 2 0 0 0 0 2 2 1 0 1 0 1 0 1 0 0 1 1 0 0 0 2 1 1 0 1 0 0 0 1 2 1 0 0 1 1 1 0 2 0 2 0 0 0 0 0 0 0 1 2 2 0 0 0 0 1 0 0 1 1 2 1 1 0 0 0 1 1 1 1 1 2 0 2 2 0 1 1 0 2 1 0 2 0 0 0 1 1 2 2 2 1 0 1 0 1 0 2 1 0 0 1 1 1 0 0 0 1 0 0 2 0 1 1 0 0 0 0 1 0 0 1 1 0 0 0 1 2 0 0 1 0 0 0 0 0 0 0 1 1 0 0 0 0 0 0 0 0 0 0 0 1 0 0 0 0 0 0 0 0 0 0 0 0 0 1 2 0 0 1 1 0 1 1 1 1 2 1 1 0 0 1 1 1 1 1 1 1 1 1 1 1 1 1 1 1 2 2 1 0 1 1 0 1 1 0 0 2 0 0 0 0 0 1 1 0 0 0 2 2 2 0 2 0 2 2 1 1 2 0 0 2 1 0 0 0 1 0 0 0 0 0 1 0 0 0 0 0 1 0 0 0 0 0 1 1 0 0 1 0 1 0 0 0 1 2 2 0 2 2 2 0 2 1 1 0 0 1 2 0 0 1 1 1 1 1 2 0 0 0 1 1 0 0 1 2 0 0 2 1 2 2 0 0 0 1 1 1 2 1 0 0 1 1 1 0 1 0 1 0 2 1 2 2 0 2 0 2 0 0 1 0 0 1 2 0 0 1 1 0 0 1 0 0 0 0 2 0 0 2 0 1 1 0 1 0 1 1 1 0 0 1 1 0 1 2 0 0 0 0 0 0 0 1 1 0 1 0 0 0 1 1 1 0 0 0 0 1 0 0 0 0 1 2 0 0 0 1 0 0 0 1 1 0 1 1
35 0 0 2 0 0 1 0 0 1 1 1 0 0 0 0 0 0 0 0 1 2 1 0 2 0 0 0 1 1 1 1 0 0 1 0 2 0 0 0 0 2 0 0 0 2 0 0 1 2 0 0 1 1 0 2 2 0 0 2 0 1 1 0 0 0 0 0 1 0 0 2 2 2 2 2 0 0 2 1 0 0 0 0 0 0 1 0 1 2 0 0 1 1 0 0 0 1 1 2 1 0 0 0 2 2 2 0 0 0 1 1 1 1 1 1 1 0 1 0 1 0 2 2 2 0 2 1 1 0 0 0 0 0 0 0 0 0 0 1 1 1 0 0 0 0 0 0 0 0 0 0 0 0 0 0 0 1 1 0 2 0 0 1 0 2 0 1 1 2 0 0 1 0 1 1 2 0 0 0 0 0 0 2 2 2 0 1 0 1 0 2 1 0 1 2 0 2 0 0 0 0 1 1 2 0 1 1 0 0 0 0 1 0 0 2 1 0 2 2 0 0 1 2 0 0 1 0 0 0 0 0 0 0 0 0 0 2 0 0 0 1 2 1 0 2 0 0 2 0 0 0 0 0 0 1 1 0 0 0 0 0 0 0 0 0 0 0 2 2 0 1 0 0 0 0 0 1 1 1 0 1 1 0 0 0 0 0 0 1 0 1 0 1 1 0 0 1 0 0 0 0 1 1 1 0 2 0 0 0 0 1 1 2 2 0 0 1 1 0 2 2 0 2 0 0 0 2 0 0 0 2 1 0 0 0 1 0 0 0 0 1 2 2 0 0 1 1 2 1 0 0 1 0 0 0 1 0 0 2 0 2 1 1 1 2 0 1 1 0 2 0 0 0 0 0 0 0 2 0 1 1 0 0 0 0 1 1 1 0 0 0 0 0 2 1 0 0 1 0 0 1 1 2 0 0 1 1 0 0 0 0 0 0 2 0 2 1 0 1 1 1 0 2 1 1 0 0 2 0 2 1 0 0 1 1 0 0 1 0 2 0 2 1 1 2 0 1 1 1 0 1 1 1 2 1 2 1 1 1 1 2 1 0 0 2 0 1 2 0 2 0 1 1 2 0 2 0 0 1 2 1 1 1 1 1 1 1 1 0 0 1 1 2 2 0 1 1 1 2 2 0 2 0 2 0 2 1 0 1 0 0 0 0 1 0 0 2 0 1 1 0 2 2 1 2 0 1 0 1 1 1 0 1 0 0 1 0 2 2 1 0 1 1 0 0 1 0 0 0 1 1 1 0 1 1 1 0 0 1 0 0 0 1 0 0 1 0 2 2 0 1 1 0 1 0 2 2 0 2 2 0 2 0 1 1 1 0 2 2 1 0 1 0 0 0 0 0 0 0 0 2 1 0 0 1 2 0 1 1 0 0 0 1 0 1 1 0 0 0 1 0 0 1 0 0 2 1 0 0 1 2 0 0 2 1 2 0 1 0 1 1 0 1 0 2 2 0 0 0 1 2 0 0 1 1 2 2 2 0 0 0 1 0 1 2 2 1 0 0 0 1 0 0 0 1 1 0 1 0 0 2 1 2 1 2 1 1 1 0 0 2 0 2 2 0 0 1 1 2 1 0 0 1 1 1 0 2 2 0 1 0 0 1 1 0 0 1 1 1 0 1 1 1 1 0 0 0 0 0 0 0 0 0 0 0 0 0 0 1 0 1 0 0 0 1 0 0 0 0 0 0 1 0 1 2 1 0 0 0 0 0 2 0 0 0 0 1 1 1 0 0 0 1 1 0 0 2 0 2 0 0 0 1 1 2 0 1 2 1 1 0 1 2 0 1 0 0 0 1 0 0 0 2 1 0 2 0 0 1 2 1 1 1 1 2 2 1 1 0 1 0 1 1 1 0 0 0 2 0 1 1 1 0 0 1 0 0 1 0 1 0 0 0 0 0 0 0 1 1 1 1 0 0 1 0 1 1 0 0 2 2 0 0 0 1 2 2 2 0 0 0 1 1 1 1 0 0 2 2 2 2 2 1 0 1 0 1 0 0 0 1 1 0 2 2 2 2 1 0 0 1 2 0 2 0 1 1 0 0 0 0 1 0 2 2 1 0 1 1 0 1 0 2 0 0 0 2 0 1 2 0 0 1 0 0 1 0 1 0 0 1 0 0 0 0 0 0 1 1 1 0 0 1 1 0 0 0 0 0 2 2 1 0 0 1 1 0 0 0 0 1 0 0 0 0 2 1 2 2 2 1 0 1 0 0 2 0 1 2 0 2 0 1 0 0 0 0 0 0 1 0
36 0 1 2 2 0 2 1 0 1 1 0 1 1 0 2 0 0 2 1 1 1 0 0 2 0 0 0 0 0 1 1 2 2 0 0 2 1 1 1 0 1 1 2 0 1 1 0 0 1 0 0 1 0 1 0 1 1 1 1 0 1 2 2 1 1 1 1 0 0 0 1 2 2 2 2 0 0 2 1 0 0 1 0 1 0 0 0 1 2 0 0 0 0 0 0 0 1 1 1 0 1 1 0 1 1 2 1 2 0 0 2 1 2 2 0 0 0 1 0 2 0 1 2 1 0 1 1 2 1 0 0 0 0 1 1 0 0 0 0 0 2 0 0 0 0 0 0 0 1 0 1 0 0 0 0 0 1 0 1 2 0 1 0 1 2 0 0 0 1 1 0 0 2 2 1 2 1 0 1 0 2 2 2 2 0 2 1 1 1 1 2 2 0 2 2 2 1 0 1 0 0 0 1 1 0 1 0 1 0 1 0 2 0 2 2 0 1 1 2 0 0 0 2 0 0 2 0 1 1 0 0 0 0 0 0 0 2 0 0 0 1 2 0 0 2 1 0 2 0 0 0 1 0 0 1 0 0 0 0 0 0 0 0 0 0 1 1 2 0 0 2 0 0 0 0 0 1 1 0 1 1 0 0 0 0 0 2 0 2 0 0 1 2 1 1 1 1 0 1 0 1 1 1 1 0 1 0 1 1 1 0 0 2 2 0 0 0 0 0 0 0 0 2 0 0 0 0 0 1 0 1 1 1 0 0 0 2 0 0 0 0 2 2 0 0 2 0 2 1 0 1 1 1 0 0 1 1 0 0 1 1 1 1 1 0 0 2 2 1 2 0 1 1 0 0 0 0 1 0 1 1 1 1 0 0 0 1 1 1 0 0 0 0 2 0 0 0 1 1 1 2 1 2 0 1 1 2 0 0 1 0 0 0 1 0 1 1 0 1 1 1 1 1 0 0 0 0 2 0 2 1 1 1 1 1 0 1 0 0 2 0 2 0 0 0 0 2 0 0 0 0 0 1 1 0 1 1 0 1 2 0 0 0 0 1 1 1 1 0 1 0 2 0 2 0 2 0 0 0 1 2 0 0 2 2 0 0 2 0 2 0 1 2 0 1 1 1 1 2 2 2 2 0 2 0 2 1 0 0 0 0 0 0 1 0 0 2 0 1 1 1 1 1 0 1 1 2 0 2 0 2 0 0 1 1 1 0 0 1 0 1 1 0 0 0 2 1 1 0 0 0 1 1 2 0 0 1 0 0 1 0 1 0 0 0 2 0 0 0 0 1 1 0 0 0 1 0 0 0 1 0 0 0 0 0 0 0 0 0 0 2 0 0 0 0 0 0 0 1 0 2 1 1 0 2 1 1 0 2 0 0 0 0 2 0 0 0 0 0 1 0 1 1 0 1 1 1 0 0 1 1 0 0 2 0 2 0 1 0 0 2 0 0 1 2 2 1 0 0 0 2 0 1 1 1 1 1 1 0 0 0 0 0 2 2 2 1 0 0 0 2 1 0 0 1 1 1 0 1 0 0 0 2 2 2 1 1 1 0 0 0 0 1 1 0 0 0 0 2 1 1 0 1 1 0 2 1 1 0 1 0 0 2 1 1 0 0 0 0 0 0 0 1 1 0 1 1 1 0 1 0 0 0 0 0 1 1 0 1 1 1 0 0 0 0 0 0 0 0 0 1 0 0 0 2 1 0 1 0 0 1 2 0 2 0 0 0 1 1 1 0 2 2 2 0 0 0 1 2 0 0 0 1 1 2 0 1 1 1 1 1 2 2 0 0 0 1 0 2 2 0 0 2 2 1 0 0 0 1 1 0 1 1 0 2 1 0 1 0 1 1 0 0 1 0 0 1 0 0 0 0 2 1 0 0 0 0 0 0 0 0 0 0 1 0 0 0 1 0 1 0 0 0 2 0 0 0 1 1 1 2 0 0 0 0 1 0 2 0 0 0 2 0 2 1 0 1 1 2 2 2 2 0 0 0 0 1 0 1 0 1 0 0 1 0 1 2 0 0 0 2 2 0 2 1 1 1 0 0 0 0 0 0 0 0 2 2 1 1 0 1 0 2 0 0 1 0 0 1 2 0 1 1 1 1 0 1 0 1 1 1 1 1 1 1 1 1 0 2 1 1 2 0 0 0 0 0 0 0 1 1 0 0 0 0 0 0 1 1 1 0 0 0 0 0 2 0 1 0 0 0 0 0 0 1 1 0 0 1 0 0 0 1 2 0 0 0 0 0 0 0
37 0 2 0 0 0 0 1 1 1 2 0 0 0 0 0 0 1 2 1 0 1 0 0 2 0 1 0 1 1 1 2 0 2 2 1 1 1 0 0 0 1 0 0 0 1 1 0 0 1 0 0 0 0 1 0 1 0 0 1 0 1 2 0 0 0 0 0 1 0 1 1 2 2 2 2 0 0 1 0 0 0 2 2 2 0 0 0 1 2 0 0 1 0 1 1 0 1 0 2 2 0 2 0 0 0 2 0 0 0 0 0 2 2 2 2 1 0 2 0 2 1 2 1 1 0 1 1 2 1 0 1 0 0 1 1 0 0 0 1 0 2 0 0 1 0 0 0 0 1 1 1 0 0 1 1 0 1 0 1 1 1 1 1 0 0 0 0 2 2 0 2 0 1 2 0 2 0 0 0 0 0 0 2 0 0 0 0 0 1 0 1 2 2 0 2 1 1 0 0 0 0 0 0 1 0 0 1 0 0 1 0 1 0 1 2 1 1 2 1 1 0 0 1 1 1 1 1 0 1 0 1 1 1 1 1 0 2 0 0 0 0 2 0 1 2 1 0 2 0 0 0 0 1 1 1 1 0 0 2 0 0 0 1 0 0 0 1 2 1 1 0 0 0 0 0 0 0 2 1 0 0 1 0 1 1 2 2 0 2 0 0 1 1 1 0 1 0 0 0 0 2 2 2 2 0 1 1 0 1 0 2 2 2 2 2 0 0 0 1 1 1 0 1 0 0 1 2 1 1 0 2 0 0 0 0 0 1 0 0 0 1 1 1 0 0 0 0 2 1 2 0 1 1 0 1 1 1 0 0 0 0 2 0 2 0 0 1 1 0 2 0 1 1 0 0 0 0 1 0 1 0 1 1 1 1 1 0 0 0 0 0 0 0 2 0 0 0 1 1 1 1 0 2 1 0 0 0 0 0 1 0 0 0 2 0 1 0 0 0 0 2 1 1 1 1 0 1 0 0 0 0 0 0 1 1 0 1 0 0 2 0 2 0 1 1 0 1 1 1 0 0 1 2 1 1 1 2 2 0 0 0 0 0 0 2 0 2 2 1 1 1 2 0 1 0 1 1 1 1 1 1 0 0 2 1 0 2 2 0 1 0 0 2 1 0 2 2 1 1 1 1 2 0 2 0 2 0 0 1 0 1 0 1 1 0 1 2 0 2 2 1 1 1 0 1 1 0 1 2 0 1 0 2 1 0 1 1 1 2 0 0 2 2 1 1 1 1 1 0 1 1 1 0 1 1 0 0 0 0 0 0 1 0 0 0 1 1 1 0 1 1 0 0 0 0 0 1 0 1 1 0 1 0 0 0 0 0 1 1 0 2 1 0 1 0 0 1 0 1 1 1 0 2 0 2 1 0 0 0 0 0 0 0 0 0 0 0 0 0 1 0 0 0 0 1 2 1 0 0 0 0 0 0 2 1 2 0 0 1 0 0 0 1 0 1 2 0 0 1 0 1 0 1 0 0 1 1 1 0 0 0 2 1 1 1 1 2 0 2 2 0 1 0 0 1 1 0 2 0 1 0 1 1 1 2 0 1 0 0 0 0 0 1 1 0 0 0 2 2 1 1 0 2 0 1 1 0 0 1 0 0 0 1 1 0 0 1 1 0 0 0 0 2 0 2 0 1 0 0 1 0 0 1 0 0 1 0 0 1 0 1 0 0 0 0 0 1 0 0 0 0 1 1 0 0 0 0 0 0 0 1 1 0 0 1 0 0 2 2 2 0 2 0 0 0 0 1 1 1 1 1 1 0 0 1 1 2 1 2 0 1 1 2 1 1 0 1 0 1 1 0 0 2 1 0 0 0 0 2 2 0 0 0 2 2 2 1 2 0 2 1 1 0 2 0 1 1 0 0 1 0 2 0 0 1 0 0 0 0 0 0 0 1 2 1 2 0 1 1 1 1 0 0 1 0 1 2 0 0 0 0 1 0 1 1 2 1 1 2 0 0 2 0 2 0 0 1 1 2 1 1 0 0 0 0 0 1 0 0 1 2 0 1 1 1 1 1 1 0 0 0 2 0 2 0 1 1 0 0 0 0 0 0 0 1 2 2 2 0 0 0 0 1 0 1 0 0 0 0 2 0 1 2 0 0 0 2 0 0 1 0 0 2 1 1 1 2 1 0 2 0 1 0 0 0 1 0 0 0 1 1 0 0 1 1 1 1 1 0 0 0 0 1 0 0 1 0 2 0 0 0 0 2 0 0 1 1 0 1 0 0 0 2 0 0 0 1 1 0 1 1
38 0 1 2 1 0 2 2 1 0 1 1 0 2 0 1 1 0 0 2 1 2 0 0 2 0 1 0 2 2 1 0 1 1 1 2 1 1 0 0 0 2 0 0 1 0 1 0 1 2 0 0 0 1 0 1 0 0 2 1 1 1 1 1 0 0 1 0 1 0 0 1 1 2 1 2 1 0 2 2 0 0 1 0 1 0 0 0 1 2 0 1 1 0 0 0 0 1 1 1 1 0 0 0 0 0 2 2 2 0 0 2 1 1 1 1 1 0 0 0 1 1 1 2 0 1 0 0 1 0 0 1 0 0 0 0 0 0 0 2 0 2 0 0 1 0 0 0 1 2 1 2 0 0 0 0 0 2 0 2 1 0 0 0 1 2 0 0 0 0 2 1 1 1 1 2 2 2 2 2 0 0 1 2 2 1 1 1 0 0 1 1 1 0 1 2 1 2 0 0 0 0 0 0 1 0 1 0 2 1 0 0 2 0 2 2 0 0 2 1 2 1 0 2 0 1 0 1 1 1 0 0 0 0 0 0 0 2 0 0 0 2 2 0 0 1 1 1 1 1 0 0 1 0 0 2 0 1 0 0 0 0 0 0 0 0 0 1 1 1 0 1 0 0 1 1 0 1 2 2 0 0 1 0 0 1 1 1 0 2 1 0 2 2 2 0 0 1 0 2 0 0 1 1 1 0 0 1 1 1 1 1 2 2 2 0 0 1 0 0 0 0 1 2 2 0 2 2 0 1 0 0 0 0 0 0 0 1 0 1 1 1 2 2 0 0 2 1 1 1 1 0 2 0 0 0 0 0 0 1 1 2 2 0 2 0 0 1 1 1 2 0 0 0 1 0 0 0 1 0 0 1 0 0 1 1 1 1 1 0 0 0 1 0 2 1 0 1 0 0 0 0 1 2 0 0 1 1 0 0 0 0 0 1 1 0 0 0 0 0 0 1 1 1 1 1 1 0 1 0 1 0 1 1 1 0 0 0 2 0 2 0 2 0 0 0 0 1 0 2 0 0 1 2 2 0 2 1 1 0 1 1 0 1 1 1 0 2 2 0 0 0 0 2 1 1 0 0 0 0 0 2 2 2 1 1 1 0 1 0 1 1 0 1 1 0 2 2 1 1 0 0 2 0 2 0 2 1 0 0 0 0 0 0 0 0 0 1 0 1 1 1 2 2 0 1 1 1 1 2 0 1 0 0 1 0 2 0 0 2 1 1 1 0 0 0 1 0 1 1 0 1 2 0 2 0 2 1 1 0 0 1 1 1 1 1 1 1 1 0 1 1 0 0 1 0 1 0 0 0 2 0 1 0 0 1 0 1 0 0 0 2 1 1 1 0 1 1 0 1 1 1 0 2 0 2 1 1 0 0 0 0 0 0 2 0 0 2 0 1 0 1 0 1 0 0 2 1 0 0 0 0 0 0 1 1 1 0 1 0 0 0 0 1 1 1 2 0 0 1 0 1 1 1 0 0 1 1 0 1 0 1 1 0 2 2 1 2 0 0 0 1 1 0 0 1 1 1 2 0 1 0 0 2 2 2 1 0 0 0 0 0 2 2 1 0 0 0 1 2 1 0 0 0 2 0 1 2 2 0 1 1 0 1 1 2 0 1 0 0 0 0 2 2 0 1 0 1 1 0 1 0 0 1 1 0 2 0 0 1 0 1 0 1 1 0 1 0 0 1 1 1 2 0 0 1 0 0 1 1 0 1 2 0 1 0 1 0 2 2 0 0 1 0 0 1 1 0 0 1 1 1 0 0 0 2 0 1 1 1 1 1 2 2 0 0 1 0 0 1 1 0 0 1 1 1 0 0 1 1 2 0 0 0 1 1 1 1 1 0 1 1 2 1 2 0 0 0 0 1 1 1 1 0 0 2 1 1 0 0 1 1 1 1 1 1 1 0 0 0 1 1 0 0 1 0 1 0 1 1 0 1 0 0 0 1 1 0 0 1 0 0 1 1 2 1 0 0 1 0 1 1 1 0 0 1 1 2 0 0 0 2 2 0 1 0 1 2 0 1 0 1 2 0 2 0 1 1 0 1 0 0 0 0 1 1 2 0 2 0 1 0 1 1 1 0 2 0 0 0 1 0 0 2 0 0 0 1 0 1 0 2 0 0 0 2 0 1 0 0 2 0 1 0 0 0 1 2 1 1 1 2 0 0 0 1 1 0 0 0 1 0 0 0 0 1 1 2 1 0 0 0 0 1 0 0 1 0 1 2 1 0 0 2 2 0 0 0 0 0 1 1
39 1 0 2 0 0 2 2 0 2 2 0 0 0 0 0 0 0 0 1 0 1 0 0 2 0 0 0 1 2 0 1 0 1 1 1 1 2 0 0 2 0 1 1 0 1 0 0 1 1 0 0 1 0 0 1 0 0 2 1 1 1 2 1 0 0 1 0 1 0 0 2 2 2 1 2 1 0 1 1 0 0 2 1 2 0 0 0 2 2 0 1 1 0 1 0 0 0 0 0 2 0 1 0 1 1 2 1 0 0 0 0 1 2 2 0 0 0 0 0 2 0 2 0 0 1 0 2 2 1 1 1 0 0 0 0 0 0 0 0 0 2 0 0 1 0 0 0 1 1 0 0 2 0 1 0 0 1 0 1 1 1 0 1 0 0 0 1 0 1 0 1 1 1 1 1 0 0 0 0 0 0 1 2 2 1 2 2 1 1 1 2 1 0 1 0 0 2 0 0 0 0 1 0 1 0 0 0 1 0 0 0 1 0 2 2 0 0 0 0 2 1 0 2 0 0 0 1 1 1 1 1 0 0 0 0 0 2 0 0 0 0 2 0 1 1 0 0 0 0 0 0 1 0 0 1 1 0 0 0 0 0 0 1 0 0 0 1 1 1 0 1 1 1 2 2 0 1 2 1 1 0 1 0 1 0 1 0 2 2 0 1 1 2 2 0 0 1 1 2 0 0 1 1 1 1 0 1 1 1 1 1 2 2 2 2 0 0 0 1 1 1 0 1 1 0 0 1 0 1 0 1 0 0 1 0 0 1 1 1 1 2 1 2 0 0 1 2 2 1 1 1 2 0 0 0 0 0 0 1 0 2 1 0 1 1 0 1 1 0 2 0 1 1 1 2 0 1 0 0 1 0 0 1 1 0 0 0 0 0 0 0 1 0 2 0 0 1 1 1 1 1 0 2 0 1 0 2 0 0 1 0 1 0 1 0 1 0 0 0 0 0 1 1 1 1 2 1 2 0 2 0 2 2 2 1 0 1 1 1 2 0 1 1 1 2 1 1 1 1 0 1 1 2 1 1 1 2 2 1 1 1 0 0 0 1 0 1 1 0 1 0 2 1 1 1 1 0 0 1 2 1 1 1 1 1 1 1 2 0 2 0 1 0 0 0 2 2 2 2 1 1 0 2 0 2 1 0 0 0 1 0 0 0 1 0 0 2 0 1 1 1 2 2 1 2 0 1 0 1 1 1 1 0 0 0 1 0 1 2 0 1 2 2 2 0 2 1 2 1 0 1 0 0 1 1 0 0 0 0 1 0 0 0 0 0 2 0 2 1 0 2 2 0 0 0 2 0 0 0 2 0 1 0 0 0 0 0 0 0 1 0 2 0 1 0 0 0 0 1 0 2 2 0 0 0 2 1 0 1 0 0 0 0 2 0 0 1 0 0 1 0 1 0 0 2 2 1 0 0 1 2 0 0 2 0 2 0 0 0 1 1 0 0 1 1 2 0 0 1 0 1 0 0 1 1 2 2 1 0 0 0 1 0 1 2 0 1 0 1 1 1 0 1 1 2 0 1 0 1 0 0 0 0 0 0 0 1 0 2 0 2 0 1 1 0 0 0 1 1 0 1 0 0 2 0 2 1 2 1 1 0 0 1 0 0 0 2 2 1 0 1 0 2 1 0 1 1 1 0 2 1 0 0 0 0 2 0 0 0 0 0 0 1 1 0 0 0 0 2 2 2 2 1 0 1 0 1 0 0 1 2 2 0 2 0 0 0 0 0 0 1 2 0 0 1 0 2 0 1 2 2 0 0 1 2 0 2 0 2 0 2 2 2 0 0 0 0 0 1 1 0 0 2 1 1 0 0 0 1 1 0 0 0 2 2 2 0 2 1 1 2 2 0 2 1 0 1 2 0 2 1 1 2 0 0 0 2 0 1 0 0 0 0 1 0 0 0 2 1 1 1 0 0 2 0 0 1 1 1 1 2 0 0 0 1 1 1 0 1 0 0 1 1 2 1 1 0 2 2 2 2 0 0 0 2 0 1 0 0 1 1 0 1 1 1 1 1 0 0 0 0 2 0 2 0 0 1 0 0 0 0 0 0 0 0 2 1 2 1 0 1 0 1 0 1 1 0 0 1 1 0 0 1 0 0 1 1 0 1 0 2 2 1 1 2 0 1 1 1 2 0 1 1 0 0 1 2 0 1 0 0 0 1 0 2 2 0 0 0 1 0 1 0 1 0 0 0 2 0 0 0 0 1 0 0 1 0 0 2 0 0 0 1 0 0 0 0 0 0 1 0
40 1 1 1 1 0 1 0 0 2 2 0 1 1 0 1 0 0 0 2 0 2 0 0 2 0 2 0 1 0 1 2 0 1 1 2 0 1 0 0 0 2 0 0 1 0 0 0 0 2 0 0 0 0 1 0 1 0 1 1 0 1 1 0 1 1 2 0 1 0 0 1 2 2 2 2 0 0 2 0 2 0 2 1 1 0 0 0 2 2 0 1 0 0 0 0 1 2 1 2 1 0 2 0 1 1 2 1 0 0 1 1 0 1 1 1 1 0 2 0 0 0 2 1 1 1 1 0 0 0 0 0 0 0 1 1 1 0 0 1 0 2 1 0 1 0 1 0 0 1 0 0 0 0 0 0 0 1 0 0 1 0 0 1 0 2 0 0 0 1 1 0 1 0 0 1 2 1 0 1 0 1 2 2 2 0 1 0 0 1 0 1 2 0 2 1 1 2 0 0 0 0 0 0 1 1 1 0 2 0 0 0 1 0 2 2 0 0 1 1 1 0 0 2 0 0 1 2 1 1 1 2 0 0 0 0 0 2 0 0 0 0 2 1 0 1 0 0 2 0 1 0 0 0 0 2 2 0 0 0 0 0 0 1 0 0 0 0 0 0 1 1 0 0 0 0 0 0 1 0 1 0 2 2 0 2 2 2 0 2 0 2 2 2 2 0 1 1 1 2 0 0 0 0 0 0 1 1 1 1 1 0 1 1 1 1 1 1 1 0 2 2 2 0 1 0 1 2 2 1 0 2 2 1 0 0 0 1 0 0 0 1 2 1 0 0 2 0 2 0 0 0 1 1 0 0 1 2 0 2 0 1 1 0 1 1 0 2 2 0 1 1 0 0 1 1 0 1 0 0 0 0 0 0 0 0 1 0 0 0 1 1 1 0 1 0 0 1 1 0 0 1 1 1 0 1 0 1 1 1 0 1 0 0 2 0 2 1 0 1 1 1 0 1 2 2 0 0 1 0 2 0 0 1 0 0 0 1 1 0 1 0 2 1 0 0 0 1 1 2 0 0 1 2 1 1 1 1 1 0 2 0 1 0 0 1 0 2 2 1 1 1 2 0 0 0 0 0 0 0 1 1 1 1 1 2 1 0 1 1 0 1 1 2 1 0 2 2 1 1 0 0 1 1 1 1 2 1 0 1 0 0 0 0 1 0 0 2 0 2 2 0 0 1 0 0 1 0 1 1 1 1 0 0 0 0 1 1 0 1 0 0 1 1 1 0 1 1 2 0 0 0 1 0 2 1 0 1 0 1 0 0 1 1 0 0 2 0 2 0 0 2 1 0 0 0 0 0 0 0 1 0 1 0 0 0 0 0 0 0 1 0 1 0 0 1 0 0 0 0 0 2 2 1 0 1 1 0 0 0 1 0 0 1 0 0 0 0 0 0 0 0 0 0 0 0 1 1 0 0 1 1 0 0 0 0 2 0 1 0 0 0 0 1 0 2 2 0 0 1 0 1 1 0 1 0 1 1 1 0 0 0 1 1 1 1 0 2 1 0 0 0 2 0 1 2 0 0 2 0 0 0 0 1 1 1 1 1 0 0 0 1 0 0 0 0 0 0 1 1 0 0 0 1 1 0 2 2 0 0 1 1 0 1 1 0 0 1 1 0 0 0 0 2 0 2 0 0 0 0 1 0 0 0 0 0 0 0 0 1 0 1 0 1 1 1 0 1 0 0 0 0 1 0 0 1 0 0 1 1 0 0 2 0 0 0 2 0 2 2 1 0 0 1 1 0 0 1 0 2 0 1 0 1 1 2 0 0 2 0 2 0 0 2 0 2 0 0 0 0 0 0 0 2 0 0 2 0 1 1 2 0 1 1 0 1 1 0 1 0 1 1 0 1 1 0 0 1 0 1 0 0 1 1 0 0 1 0 1 0 0 0 0 0 0 0 0 0 0 0 1 1 0 0 2 0 0 0 0 0 1 1 0 0 0 0 1 0 1 0 0 0 0 1 2 0 0 1 1 1 2 2 1 0 1 2 0 2 0 0 0 0 0 0 0 0 0 2 0 0 0 1 1 0 2 2 1 1 0 0 0 0 1 0 2 1 1 2 2 0 0 0 1 1 0 0 1 0 0 2 2 0 0 1 0 0 0 0 0 0 0 1 2 2 1 0 2 0 0 0 2 0 0 2 2 0 2 2 0 2 0 0 1 0 0 1 1 1 2 1 0 0 0 1 1 1 0 1 1 0 0 0 0 2 0 0 2 0 0 1 0 0 0 0 1 0 0 0 0 0 0 0
41 0 1 1 0 0 1 0 0 1 1 2 0 0 0 0 0 0 1 2 0 2 1 1 1 1 1 0 1 2 1 0 0 2 1 1 2 1 1 0 1 0 0 1 0 1 0 0 0 1 0 0 0 0 1 0 1 1 2 0 1 1 2 2 0 0 1 1 2 0 1 2 1 2 1 2 1 0 2 0 1 0 2 0 1 0 0 1 2 2 1 2 1 0 0 0 0 1 0 2 1 0 1 0 1 0 2 0 1 1 1 1 0 1 0 0 0 0 1 0 2 0 1 0 0 1 0 1 2 2 0 1 0 0 0 0 0 0 0 2 1 1 0 0 1 0 1 0 0 0 0 0 0 0 1 0 0 0 1 0 1 0 0 2 2 2 0 0 0 0 1 0 0 1 2 1 1 2 1 2 0 0 0 2 1 1 1 2 0 0 0 2 1 1 0 2 1 2 0 0 0 0 0 2 2 0 0 1 1 0 0 0 1 0 1 2 0 0 1 1 1 1 0 2 0 0 0 0 0 1 1 0 1 1 1 0 0 2 0 0 0 0 2 1 0 2 0 0 2 0 0 0 1 1 1 2 0 0 0 0 0 0 0 1 0 0 0 0 2 0 0 1 1 1 1 1 0 1 2 1 0 0 2 1 0 1 2 1 0 1 0 0 0 2 1 0 0 0 1 0 1 0 2 2 2 0 0 0 0 0 0 0 2 2 2 2 0 0 1 1 1 1 1 0 1 0 1 0 0 1 0 1 0 0 0 0 0 2 0 1 1 1 1 1 0 0 2 1 2 1 2 0 1 0 0 2 2 1 0 2 0 2 0 0 0 0 0 0 0 0 2 0 1 1 1 0 0 1 0 0 0 0 0 1 1 0 0 0 0 1 1 1 0 0 1 1 1 0 1 1 1 0 2 2 0 1 1 1 1 1 0 1 0 0 2 0 1 1 0 0 1 2 0 0 0 0 2 2 1 1 1 0 2 2 2 1 0 0 0 0 2 0 1 1 1 2 0 1 0 1 0 0 1 2 0 0 0 1 1 0 2 1 0 0 1 1 1 1 1 0 2 0 2 1 2 0 1 0 0 0 0 2 1 1 1 1 1 0 1 0 0 0 1 0 0 0 2 1 1 2 1 1 2 0 2 0 2 2 0 2 0 0 0 0 2 0 0 1 0 2 2 0 1 1 0 1 0 1 0 1 1 1 0 1 0 0 2 2 0 2 0 1 1 0 0 0 0 2 2 0 0 1 0 0 2 0 2 1 1 0 0 0 0 2 0 0 2 1 0 1 0 1 2 0 0 0 2 1 0 1 2 0 1 0 0 1 0 0 0 0 0 2 0 0 0 1 0 0 0 0 0 0 1 1 0 1 0 1 0 1 0 0 0 1 0 1 0 1 1 0 0 0 0 0 0 0 1 1 0 0 1 2 0 0 2 1 1 0 0 0 1 1 0 0 1 1 2 0 0 0 0 2 1 1 1 1 1 2 2 0 0 0 1 0 1 2 0 2 0 1 0 1 0 0 1 2 0 0 2 0 0 1 1 1 0 1 1 1 1 0 1 0 0 1 0 0 0 1 0 1 0 1 0 1 1 0 1 2 2 0 1 0 0 0 0 0 0 2 2 0 0 0 1 2 0 1 0 1 1 0 1 0 0 0 1 1 0 0 0 2 0 2 0 0 0 0 0 1 0 1 1 1 1 0 1 1 1 1 1 0 1 1 2 0 0 0 1 0 2 2 0 0 1 2 2 0 0 1 1 1 2 2 1 0 0 1 1 1 1 1 1 1 2 2 0 0 0 0 0 1 1 0 0 2 1 0 0 1 0 1 1 0 0 0 0 2 0 2 2 0 0 2 1 1 2 0 0 2 1 0 0 0 1 1 0 0 0 0 1 0 1 1 0 0 0 0 0 0 1 1 1 0 0 0 1 1 0 0 0 0 2 2 0 0 0 0 1 0 1 1 0 0 0 2 0 0 0 0 0 0 2 2 2 0 0 1 1 1 1 0 0 1 1 0 1 1 1 2 0 1 0 0 2 0 2 0 1 1 0 0 0 0 1 0 1 0 2 2 1 1 1 1 1 1 1 0 0 0 1 0 1 1 0 2 0 0 0 1 0 1 0 0 1 0 0 0 0 1 1 1 2 0 2 0 0 0 0 2 0 2 0 2 0 0 0 0 0 0 0 0 1 0 1 0 1 0 0 0 2 2 2 1 0 1 0 1 0 0 0 1 0 0 0 1 0 0 0 0 0 0 2 0
42 0 2 0 0 0 1 2 0 0 0 2 0 1 0 1 0 1 2 1 0 1 0 0 2 0 1 0 0 1 1 0 0 0 0 0 2 2 0 0 2 0 2 2 0 0 1 0 0 1 0 0 1 1 1 1 0 1 0 2 0 1 1 0 0 0 2 1 1 0 0 0 2 2 2 2 0 0 2 2 0 0 2 1 2 0 1 0 0 1 0 0 1 1 1 0 0 1 0 1 2 1 1 0 0 0 1 1 1 0 1 2 0 1 1 1 1 0 0 0 2 1 2 2 2 0 2 0 2 0 1 1 0 0 0 0 0 0 0 2 1 2 0 0 0 0 0 1 1 1 0 0 0 0 0 0 0 0 1 0 1 0 0 1 1 2 0 2 0 2 0 0 1 1 1 0 2 2 1 2 0 1 0 1 1 1 1 1 0 0 0 1 2 0 2 1 2 2 0 0 0 1 0 0 1 0 1 0 0 0 1 0 1 0 1 2 1 1 0 0 2 0 0 1 1 0 0 0 0 0 0 0 0 0 0 0 0 2 0 0 0 0 2 0 1 2 1 0 2 0 0 0 2 0 1 1 0 0 0 0 0 0 0 1 0 0 1 1 2 1 0 1 0 0 0 0 1 1 2 1 0 0 2 1 0 2 2 0 1 1 0 1 0 2 1 0 0 2 0 2 0 0 1 1 1 0 0 1 0 1 0 1 1 2 2 0 0 0 0 0 0 0 0 2 0 0 0 1 1 1 0 2 0 0 0 0 0 0 0 0 0 0 1 2 1 0 1 1 2 0 1 0 2 1 0 1 1 0 0 1 1 2 1 1 1 2 1 2 2 0 1 1 0 0 0 0 0 1 0 0 0 0 0 0 0 1 1 0 0 0 0 0 1 0 2 0 0 1 0 0 0 0 0 1 0 0 1 0 0 0 0 0 0 1 0 0 0 0 1 0 1 2 1 2 1 1 1 0 1 1 1 1 0 2 0 0 0 1 1 1 0 0 1 2 0 2 0 1 0 0 0 0 1 1 2 0 2 1 1 1 1 1 0 1 1 1 0 2 2 1 1 1 1 2 1 0 1 0 0 2 0 1 2 2 0 2 1 1 2 0 2 0 0 1 1 1 1 2 2 2 0 0 2 0 2 0 2 0 1 0 1 0 0 0 0 0 0 2 0 0 1 2 2 2 0 2 0 1 0 1 1 1 0 1 1 0 1 0 2 2 0 1 2 2 2 1 1 0 1 0 1 1 0 0 1 1 0 0 0 0 1 0 0 0 0 0 1 0 2 2 0 1 1 0 1 0 1 1 0 1 2 0 2 0 1 0 1 0 1 1 0 2 0 0 0 0 0 0 0 0 0 1 1 2 0 2 1 1 0 2 0 0 0 1 0 0 0 0 0 0 0 0 1 2 0 0 1 1 1 1 0 0 0 0 1 0 2 0 0 0 0 1 0 1 1 1 2 0 0 0 0 0 1 2 0 0 0 2 2 0 0 0 1 0 2 2 0 2 1 1 1 1 1 1 0 2 0 0 2 0 1 0 0 0 0 1 0 1 0 0 0 1 0 1 0 0 0 0 0 2 0 0 0 0 2 0 2 1 1 0 0 0 0 2 0 2 0 1 1 0 0 0 1 2 0 0 0 1 1 0 0 0 0 0 1 1 1 0 0 1 0 1 0 0 0 0 0 0 0 0 0 0 1 0 0 0 1 0 0 0 0 1 2 0 2 0 0 1 0 0 0 0 1 0 0 0 0 1 1 1 1 1 1 0 0 2 0 2 0 2 0 2 0 1 0 1 0 1 0 2 2 0 0 1 0 0 1 0 1 0 1 0 0 0 1 1 1 2 2 0 0 2 2 0 2 0 0 1 0 1 0 0 2 1 0 1 1 1 1 0 1 1 0 0 1 0 0 0 0 0 2 2 0 0 1 0 1 1 1 1 1 2 0 0 0 0 0 1 0 1 1 0 2 0 1 0 0 0 1 1 1 1 1 0 0 1 0 1 1 0 1 1 0 0 1 0 1 2 0 1 0 2 2 0 2 0 1 1 0 0 0 0 2 0 2 2 1 0 1 1 0 1 0 2 0 0 1 1 0 0 1 0 0 0 0 0 0 1 1 0 0 1 1 2 2 2 0 0 0 1 2 0 0 2 2 0 1 0 0 0 0 0 0 0 1 1 1 0 0 0 0 0 1 0 0 1 0 2 0 0 0 0 0 1 0 1 1 0 0 1 1 0 0 1 0 0 0 0 1 0 0 0
43 1 0 2 0 0 2 1 0 1 1 0 1 1 0 1 0 0 1 0 1 2 1 0 2 0 0 0 0 1 1 1 1 1 1 1 1 2 0 0 1 0 1 1 0 1 0 0 0 0 0 0 0 0 0 1 0 0 0 0 1 1 1 1 0 0 1 2 1 0 0 1 1 1 0 1 1 0 1 0 0 0 2 0 2 0 0 1 1 2 1 1 0 1 0 0 0 1 1 1 1 0 1 0 0 0 2 0 0 0 2 2 0 1 1 0 0 0 0 0 2 0 2 0 0 2 0 0 0 0 0 0 0 0 0 0 0 0 0 1 0 2 0 0 1 0 2 0 0 0 0 0 0 0 1 0 0 1 0 2 1 1 0 1 0 1 0 1 1 2 1 1 0 2 1 0 2 0 0 0 0 0 1 2 2 1 1 1 0 1 0 2 1 0 1 2 1 1 0 0 0 1 0 0 1 0 1 0 1 1 1 0 2 0 0 2 0 0 2 0 2 2 0 1 1 1 0 1 2 1 1 1 0 0 1 1 1 2 2 2 2 0 2 2 0 2 0 0 2 0 0 0 1 0 0 1 1 1 1 1 1 1 0 0 0 0 1 0 2 0 1 0 0 0 0 0 0 2 2 2 0 0 2 1 0 1 2 2 0 2 0 2 2 2 2 0 2 1 0 2 0 1 1 1 1 0 0 0 0 0 0 0 1 0 0 0 1 1 0 1 0 0 2 2 0 0 0 1 1 1 0 0 1 1 0 0 0 0 0 1 0 0 2 2 0 0 1 0 2 0 0 0 1 0 0 1 2 2 0 0 1 1 2 0 2 1 0 1 1 0 2 0 1 1 1 1 0 0 1 0 1 1 1 1 0 0 0 0 0 0 0 0 0 0 2 1 1 0 0 0 0 0 0 2 1 1 0 0 0 0 0 0 0 1 1 0 1 0 0 0 0 1 2 0 2 2 0 1 1 0 1 0 0 0 2 2 0 1 0 0 2 0 2 0 2 2 1 0 1 1 0 1 1 1 2 0 2 2 1 1 0 2 0 0 0 2 1 2 2 0 0 0 1 1 1 0 1 0 0 1 0 2 2 2 1 1 1 1 2 0 1 0 0 0 0 0 1 2 2 2 0 0 2 0 2 1 2 1 0 0 1 1 0 0 1 0 0 2 0 1 1 1 1 1 0 1 0 1 1 2 0 1 0 1 1 0 2 1 0 2 1 1 0 0 0 0 2 0 0 0 0 0 0 0 2 0 1 0 1 0 0 1 0 0 0 0 0 1 1 0 1 1 0 0 1 0 1 1 0 1 2 0 1 0 0 0 0 2 0 0 0 1 0 0 0 0 0 1 0 1 1 1 1 1 0 1 1 2 0 2 2 1 0 0 1 1 1 1 0 0 1 0 0 0 0 1 2 1 0 0 0 1 0 0 2 0 2 1 1 0 0 1 0 1 1 1 2 0 1 0 0 2 1 2 0 0 0 0 0 0 0 0 1 0 0 2 1 2 1 1 1 0 1 0 1 1 2 0 1 0 0 2 1 0 1 1 1 0 0 0 0 0 0 1 1 0 0 0 2 1 0 1 0 1 1 0 2 2 1 0 0 0 0 2 0 0 0 1 1 0 0 0 0 2 0 0 1 1 1 0 1 0 0 0 2 1 1 1 1 1 0 1 0 0 1 0 0 0 0 0 0 0 1 0 0 1 0 0 0 0 0 1 2 1 1 0 0 0 1 1 0 1 2 0 0 0 0 2 0 1 2 2 0 1 1 2 0 2 1 2 0 1 1 2 0 1 1 0 0 1 1 0 0 2 0 1 0 0 0 2 2 0 1 1 1 2 2 0 2 0 1 2 1 1 1 0 0 1 1 0 2 2 2 1 0 0 1 0 0 0 0 1 0 0 0 0 0 0 0 0 2 2 0 0 2 0 0 0 1 1 0 1 1 0 1 2 1 1 1 1 0 0 1 1 2 0 0 1 1 0 1 1 2 0 0 0 0 1 1 0 1 1 1 0 2 2 2 2 0 0 0 1 2 0 2 1 0 0 1 1 0 0 2 0 2 1 1 1 1 0 0 0 0 1 0 0 0 1 1 1 1 0 0 1 1 0 0 0 0 2 0 0 1 2 0 1 0 1 1 1 2 0 1 0 1 0 1 0 0 0 0 0 0 1 1 2 2 0 0 0 2 0 0 0 0 0 1 0 1 0 0 0 0 1 0 1 1 0 0 0 0 0 1 1 1 0 0 0 0 0 0 0
44 1 1 1 1 0 2 1 2 0 2 0 0 1 0 0 0 0 1 2 0 1 0 0 2 0 1 0 1 1 1 0 2 2 0 1 1 1 0 0 0 2 0 1 0 1 2 0 0 0 0 0 0 1 1 1 0 1 1 1 2 1 0 0 0 0 2 0 2 1 0 1 1 2 1 2 1 0 2 1 0 0 2 2 2 0 0 0 2 2 0 0 0 0 1 0 0 2 1 1 0 0 0 1 1 1 1 0 0 0 1 1 1 2 2 1 1 0 0 0 2 0 2 2 2 0 2 2 2 2 0 0 0 0 1 1 0 0 0 0 1 2 0 0 1 0 0 1 1 1 0 0 0 1 1 0 0 1 0 2 1 1 0 0 2 2 1 1 1 2 0 2 0 2 2 0 2 1 1 1 0 1 0 0 0 0 0 2 1 1 0 2 2 0 2 2 1 2 0 0 0 0 0 0 0 0 2 0 0 0 0 0 2 0 2 2 0 0 1 1 1 1 0 1 1 0 1 0 0 0 0 0 0 1 1 1 1 2 1 1 1 0 1 0 0 1 0 0 2 0 0 0 1 0 0 2 0 1 0 0 0 0 1 1 0 0 0 0 2 2 0 0 2 2 0 0 0 0 2 0 0 0 1 1 0 1 1 1 0 2 0 1 2 2 2 0 1 2 0 2 0 1 0 0 0 0 0 0 0 0 0 1 2 2 2 1 0 0 1 0 2 2 1 2 1 0 1 0 0 1 0 0 1 1 0 0 0 0 0 1 0 0 2 2 1 0 2 0 2 2 2 0 2 0 1 1 1 1 0 1 0 2 2 1 2 0 0 0 0 0 2 0 0 0 1 1 0 1 1 0 2 1 0 1 1 0 0 0 0 2 2 2 0 0 1 0 0 0 0 0 0 0 1 1 0 0 1 0 0 0 0 0 0 0 0 0 0 0 0 0 0 1 1 0 0 0 1 0 1 1 1 1 0 2 0 0 1 0 0 0 0 0 1 1 1 1 0 0 2 1 0 1 1 2 2 1 2 1 1 1 2 0 1 0 0 1 0 2 2 0 1 0 1 2 1 0 1 0 0 0 0 2 1 1 1 1 1 1 2 0 2 0 0 1 2 1 1 2 2 2 1 0 1 1 1 1 1 1 0 2 0 0 0 0 0 0 0 2 1 2 2 0 1 2 0 1 0 0 1 2 0 0 0 1 0 0 2 1 0 0 0 1 2 1 1 1 0 1 1 0 0 0 1 0 2 0 0 1 0 1 0 0 1 0 1 1 0 0 1 1 0 1 1 1 0 1 2 0 0 0 2 0 1 0 0 0 0 0 0 0 0 0 2 0 0 0 0 1 0 0 0 2 1 1 1 2 1 0 0 0 0 0 0 0 1 1 1 2 0 0 0 0 0 0 0 1 1 2 0 0 1 1 1 1 2 0 1 0 1 0 0 0 0 0 2 1 2 0 0 0 0 2 1 0 0 0 2 1 0 1 0 1 1 0 2 2 0 1 0 0 0 1 0 0 0 1 2 0 2 0 1 0 0 2 2 2 2 2 1 0 1 0 0 0 0 0 0 0 0 1 1 0 0 1 1 0 2 2 2 0 0 0 1 0 0 0 0 1 1 0 0 0 0 2 0 1 0 1 1 0 2 0 1 0 1 1 1 1 1 2 0 2 1 0 1 0 0 0 0 0 0 0 0 0 0 1 2 0 1 0 0 0 2 1 0 0 0 0 2 2 1 0 0 1 1 0 0 2 0 2 1 1 0 0 0 1 0 2 1 2 0 1 0 2 0 2 0 1 0 1 1 0 0 2 0 0 0 1 0 1 1 0 1 1 1 2 2 0 1 0 1 1 0 0 1 0 0 1 2 0 0 0 2 1 1 0 0 1 0 0 0 0 0 0 0 0 0 0 0 0 2 2 0 0 2 0 0 0 1 0 1 1 0 0 0 1 2 1 0 0 0 0 0 2 2 1 0 1 0 0 1 1 2 0 0 0 1 1 1 1 0 1 1 0 1 1 1 1 0 0 0 1 2 0 2 0 0 0 0 1 1 0 0 0 0 0 2 1 2 0 0 0 0 1 0 0 2 2 0 2 1 0 0 1 0 0 1 0 1 0 0 1 1 0 0 2 0 0 0 1 2 0 0 2 2 0 1 2 0 1 0 0 1 0 0 0 0 0 0 0 2 0 0 1 0 0 1 2 1 1 1 1 0 1 0 0 1 0 0 1 0 1 1 1 1 0 0 0 0 0 1 1
45 0 1 1 1 0 2 2 0 0 0 0 0 0 0 0 0 0 1 2 0 2 0 0 2 0 0 0 0 0 1 0 2 1 1 0 2 2 0 0 1 0 1 1 1 1 0 0 0 0 0 0 0 0 0 1 1 0 1 1 0 1 0 0 1 1 1 0 2 0 1 1 2 2 2 2 0 0 2 2 0 0 2 1 2 0 0 2 2 2 2 2 0 0 0 0 0 1 1 1 0 0 0 0 1 1 2 0 1 1 0 1 1 2 2 0 0 0 1 0 1 0 2 1 2 0 1 0 0 0 0 0 1 0 0 0 1 0 0 2 2 2 0 1 0 1 0 1 2 1 0 0 0 0 0 0 0 2 0 1 1 1 1 0 0 1 0 0 2 2 0 2 1 0 1 1 1 1 1 0 0 1 0 1 0 0 0 1 1 2 0 2 1 1 0 1 1 2 0 0 0 2 0 1 1 0 1 0 1 1 0 0 2 0 2 2 0 0 1 2 0 1 1 1 1 0 1 0 0 2 1 0 0 0 0 0 0 2 0 0 0 0 2 0 0 2 0 0 2 0 0 0 0 1 1 1 1 0 0 0 0 0 1 0 0 0 0 2 1 1 0 1 1 1 0 0 0 0 2 0 2 0 0 0 0 0 0 2 0 2 0 0 1 2 1 0 0 0 0 0 0 2 0 0 0 1 0 2 2 2 2 2 1 1 1 0 1 0 0 0 2 2 1 0 2 0 2 2 1 0 0 1 1 0 0 0 0 1 1 1 1 1 2 1 0 0 0 0 2 0 2 0 2 0 0 0 0 0 0 1 0 1 1 1 1 0 0 1 1 0 1 1 0 0 1 0 0 0 2 0 0 0 0 0 0 1 1 0 0 0 0 0 1 0 1 0 0 0 1 1 0 2 1 1 0 0 1 1 0 0 0 0 0 1 1 0 0 1 0 1 1 1 1 1 2 1 0 1 0 1 1 1 1 2 1 1 0 1 1 1 2 0 1 1 1 2 0 1 0 2 0 0 1 2 1 1 1 0 0 1 1 1 0 0 0 2 0 1 1 0 1 0 1 1 0 0 0 0 0 0 1 1 1 1 1 2 1 0 1 0 1 1 0 1 1 1 1 1 1 2 1 1 0 2 0 2 1 1 0 1 1 0 0 1 0 0 0 2 0 2 2 0 2 2 0 1 1 1 0 1 1 1 0 0 0 0 2 0 0 1 1 1 2 1 1 1 0 0 1 0 0 0 1 0 2 0 0 1 0 0 0 0 1 0 1 1 0 0 1 1 0 2 0 0 0 0 0 2 0 2 2 0 1 0 0 1 0 0 0 0 0 0 1 0 0 0 0 0 0 1 0 2 2 1 0 1 1 0 0 1 0 0 0 2 0 1 0 1 1 0 0 0 0 1 0 0 2 2 0 0 0 1 0 0 2 1 2 0 1 0 0 2 0 1 1 2 2 0 0 0 0 2 1 1 0 0 1 2 2 0 0 0 2 0 2 2 2 2 0 2 2 0 0 0 0 1 1 0 2 0 1 0 1 1 1 2 0 1 0 1 0 1 1 1 0 0 0 0 1 1 0 0 0 0 1 0 1 1 1 1 1 0 0 1 0 0 0 1 1 0 1 0 0 2 0 0 0 0 0 0 1 0 0 0 0 0 2 1 0 2 1 1 0 0 0 1 0 1 0 1 1 1 0 0 0 1 1 0 1 0 0 0 2 1 0 0 0 1 0 0 0 0 2 1 1 0 0 1 0 2 0 1 0 2 2 2 0 2 2 2 0 0 2 2 1 0 0 1 1 0 0 0 0 2 1 0 0 0 0 0 1 1 1 1 1 2 2 0 2 0 2 2 0 0 2 0 0 0 1 1 0 0 2 0 0 0 0 0 1 0 1 0 1 1 1 1 1 0 0 0 1 1 0 0 2 0 1 0 0 0 0 2 0 0 0 0 1 1 1 2 0 0 1 1 1 1 0 1 1 2 2 2 2 0 0 0 1 2 0 1 0 1 0 1 2 1 1 2 0 0 1 0 2 0 1 1 1 2 0 1 0 0 0 0 1 1 2 0 2 0 0 0 0 1 0 0 0 1 0 1 2 0 0 2 0 0 0 2 0 0 0 1 1 1 0 0 1 0 1 0 1 0 0 1 0 0 1 1 1 0 1 1 0 0 0 0 0 0 0 0 1 0 0 0 0 1 1 0 1 1 0 0 0 1 0 0 1 0 1 2 0 0 0 1 0 1 0 0 1 0 0 0
46 0 1 1 0 0 1 1 0 0 0 1 0 0 0 0 0 0 2 0 2 0 0 0 2 0 2 0 1 1 2 0 0 1 0 1 1 0 0 0 0 1 0 0 0 0 1 0 0 0 0 0 0 0 2 0 1 0 1 1 0 2 1 1 0 0 1 1 1 0 0 2 2 2 1 2 1 0 2 0 0 0 2 1 2 0 0 0 1 2 0 0 0 0 0 0 0 0 0 0 1 0 0 0 0 0 2 2 2 0 0 2 0 1 1 0 0 0 2 0 1 0 2 2 2 0 2 0 1 0 0 0 1 0 0 0 1 0 0 1 1 2 0 0 0 0 0 0 0 2 1 2 0 0 0 2 0 1 0 1 2 0 0 0 1 2 0 0 0 0 2 0 0 2 1 0 2 1 1 1 0 0 1 1 1 0 1 1 0 0 0 1 1 0 1 1 1 2 0 0 0 0 1 0 1 0 2 0 0 0 1 0 1 0 2 2 0 0 1 0 2 1 1 2 0 0 2 0 0 2 0 0 0 0 0 0 0 2 0 0 0 0 2 0 0 2 0 0 2 0 0 0 2 0 0 1 0 1 1 1 1 1 0 1 0 0 1 1 2 1 0 1 1 1 0 0 0 1 1 1 0 0 2 2 0 2 2 2 0 2 0 0 0 2 1 1 0 0 1 2 0 1 0 0 0 0 1 0 0 1 0 1 2 2 2 1 0 1 1 0 2 1 0 1 0 0 1 1 1 0 0 0 2 1 0 0 0 0 0 0 0 1 1 1 0 0 0 0 0 2 0 0 1 1 0 1 1 1 0 0 0 0 1 0 1 2 0 2 2 0 0 2 2 2 0 0 0 1 0 1 1 1 0 0 1 0 0 0 0 0 0 0 1 0 2 1 1 0 2 1 1 2 0 2 1 0 0 0 0 0 0 0 0 1 0 0 0 0 0 0 0 1 0 1 0 1 2 1 0 0 1 0 0 0 1 1 0 1 0 0 1 0 2 1 0 1 0 0 1 0 0 0 0 2 1 0 1 2 2 2 0 1 0 0 0 2 0 2 2 1 1 1 2 0 1 0 1 0 0 1 1 1 2 2 1 1 1 1 2 0 1 0 0 0 0 0 1 2 2 2 0 0 1 1 1 1 2 1 0 2 0 0 0 1 0 0 1 2 0 1 1 1 2 2 0 2 0 0 1 2 0 1 0 0 0 0 1 0 0 2 0 0 2 1 1 0 1 1 1 0 0 0 0 0 2 0 1 0 2 0 0 2 0 1 0 0 2 0 1 1 0 0 1 0 0 0 1 2 0 2 2 0 1 0 0 1 0 0 0 0 0 0 0 1 2 0 1 1 0 1 1 1 1 2 0 2 1 1 0 2 1 0 0 0 2 1 0 2 1 0 0 0 0 0 0 2 2 1 0 0 0 0 0 0 1 1 2 0 0 1 1 0 0 1 1 1 2 1 0 1 0 2 0 1 0 0 1 1 0 1 1 0 2 0 0 2 1 2 1 1 0 1 0 0 0 0 2 0 1 0 0 0 0 2 2 2 1 2 0 1 0 2 0 1 1 0 0 0 2 2 0 1 0 0 2 0 1 2 2 0 0 0 0 2 1 0 0 1 1 0 0 0 0 2 0 1 0 1 1 0 2 1 0 1 2 1 1 1 0 2 1 1 0 0 0 0 0 0 0 0 0 0 1 0 1 0 0 0 0 0 0 1 2 0 0 1 0 1 1 1 1 0 0 0 0 0 0 1 1 1 2 1 0 1 1 2 0 1 1 1 1 1 2 2 2 0 0 0 0 2 2 0 0 2 2 1 1 1 0 1 1 0 1 1 0 1 1 1 2 1 1 2 0 1 2 0 0 1 1 0 1 1 1 1 0 0 0 0 1 1 1 0 0 0 0 0 0 0 1 1 0 0 0 0 1 0 0 0 0 0 1 2 0 0 0 0 1 0 1 2 0 0 1 1 1 1 0 1 1 1 1 1 2 1 1 1 1 2 0 0 0 2 1 1 0 0 0 0 0 1 0 1 2 1 1 1 0 0 0 1 0 0 0 0 0 0 1 1 1 0 0 0 0 2 1 0 1 0 0 1 2 0 0 1 1 0 0 0 0 1 0 1 1 2 1 0 1 0 0 0 2 0 0 2 2 0 1 2 0 0 0 0 0 0 1 1 1 0 1 1 1 0 0 1 0 0 2 1 1 0 0 0 0 1 0 0 1 0 1 2 1 0 0 1 2 0 0 0 0 0 0 0
47 1 2 0 0 0 0 2 1 0 1 0 1 1 0 1 0 0 0 1 0 1 1 0 2 0 2 0 0 0 0 0 1 1 0 0 2 1 0 0 0 1 0 0 0 1 1 0 0 1 1 0 0 0 0 1 0 0 1 1 0 1 1 1 0 0 0 1 2 1 0 0 1 2 1 2 1 0 1 0 0 0 2 2 2 0 0 0 2 2 0 0 0 0 0 0 1 0 0 2 2 0 1 0 1 1 2 1 1 0 1 2 2 2 2 1 1 0 2 0 0 0 2 2 2 0 1 0 2 0 0 1 0 0 0 0 0 0 0 0 1 1 0 0 1 0 1 0 0 0 0 0 0 0 0 0 0 0 0 1 1 1 0 1 1 2 0 2 0 1 0 0 0 2 2 0 2 0 0 0 0 0 0 1 0 0 0 0 0 0 0 0 2 2 0 2 2 1 0 0 0 1 0 1 2 0 1 0 0 0 0 0 1 1 2 2 0 0 2 1 1 1 1 2 0 0 2 0 0 0 0 0 0 0 0 0 0 2 0 0 0 0 2 1 0 1 0 0 1 0 0 0 1 0 0 1 0 1 0 1 0 0 0 1 0 0 2 1 1 1 1 0 2 2 0 0 0 0 1 0 1 0 2 0 0 1 1 1 1 2 0 2 0 1 0 0 0 1 0 2 0 2 1 1 1 1 1 0 0 1 0 1 2 2 2 0 0 2 1 0 1 1 1 1 0 0 1 0 0 0 0 1 1 0 0 0 0 1 0 0 0 1 2 1 0 0 1 1 2 2 1 1 2 0 0 0 0 0 0 2 0 2 2 1 2 0 0 1 1 0 2 0 1 1 0 0 0 0 1 0 1 1 2 2 2 2 0 0 0 0 0 0 1 0 1 0 0 2 1 1 1 1 1 2 1 0 1 0 0 0 0 0 0 1 1 1 1 1 0 1 1 2 0 1 0 0 0 1 1 0 1 0 2 2 2 0 0 0 1 0 1 0 1 1 2 2 1 0 0 0 1 0 1 2 2 1 2 1 1 0 2 1 0 2 2 0 0 1 1 0 1 0 1 1 0 1 1 0 0 0 1 2 0 0 2 1 0 0 2 1 0 0 0 2 1 1 1 1 1 2 1 1 1 1 1 1 1 1 0 0 0 0 0 0 1 0 0 2 1 2 2 0 2 1 1 1 1 0 1 2 1 0 0 1 1 0 2 1 1 1 1 0 1 1 1 0 2 1 1 0 0 1 2 0 1 1 0 1 0 1 0 0 1 1 1 1 1 1 0 0 0 0 1 0 0 0 1 1 0 1 2 0 1 0 0 1 0 0 0 0 0 2 0 0 0 0 0 1 0 1 1 1 1 2 0 2 1 2 0 2 0 0 0 0 1 0 0 2 1 0 1 0 0 0 0 0 1 1 0 0 0 0 1 0 2 0 2 0 0 1 0 0 0 0 1 1 2 0 1 0 1 1 1 0 0 0 2 2 0 1 1 0 0 1 0 1 2 2 0 1 0 0 1 0 1 2 0 0 1 0 1 0 0 2 2 2 1 2 1 0 0 0 0 0 0 0 0 0 2 2 0 1 0 0 1 0 1 2 1 0 0 0 0 2 0 1 0 0 0 0 0 0 0 1 1 0 0 0 0 0 0 0 0 0 0 0 2 0 0 1 0 1 0 0 0 1 0 0 0 0 0 0 2 0 1 1 0 0 0 0 0 0 2 0 0 2 2 2 0 0 0 0 1 1 0 0 0 1 1 1 2 2 0 1 1 2 0 1 1 1 0 1 2 2 2 0 0 1 0 2 1 0 0 1 0 0 0 0 0 2 2 0 0 0 0 0 1 1 2 1 1 2 0 0 2 0 0 0 1 0 2 1 2 0 0 1 1 1 1 0 1 1 0 1 1 1 1 1 0 0 2 2 0 0 2 0 0 1 0 0 2 2 1 0 1 0 1 1 1 1 0 0 2 0 2 1 1 1 0 1 2 2 2 0 0 0 0 2 0 0 0 2 0 0 2 1 1 2 0 0 0 1 2 0 2 0 1 1 0 1 1 1 1 0 0 1 2 2 1 1 0 1 0 1 0 0 0 0 0 0 2 0 2 2 0 0 2 1 0 1 1 1 0 2 1 2 0 1 0 0 2 0 0 1 1 1 2 2 0 1 0 0 0 0 1 2 2 1 1 0 0 0 0 1 0 0 2 1 1 1 1 1 0 0 0 1 1 0 0 0 0 0 1 2 2 0 0 0 1 0 0 1
48 0 1 1 1 1 2 0 0 2 2 0 0 0 0 1 1 0 1 1 1 1 0 0 2 0 1 0 1 1 2 0 1 1 2 1 1 0 0 0 0 1 0 0 0 1 0 0 0 0 0 0 1 0 0 1 0 0 1 1 0 1 1 0 1 1 2 1 2 0 0 2 1 1 1 1 0 1 1 0 1 0 2 2 2 0 1 0 2 2 0 1 0 1 1 0 0 0 0 1 2 1 0 0 1 0 2 0 1 1 0 0 2 2 2 2 2 0 1 0 1 1 2 0 0 1 0 0 1 0 0 0 0 0 0 0 0 0 0 1 1 1 0 0 2 0 1 0 1 0 0 0 0 0 0 0 0 1 0 0 1 0 0 0 1 2 1 0 0 1 0 0 2 2 2 1 2 0 0 0 0 0 2 2 2 0 1 1 0 0 0 1 2 0 2 1 1 2 0 0 0 1 1 0 1 0 1 0 1 1 0 0 1 0 2 2 0 0 1 0 2 1 0 1 2 1 0 1 1 1 1 2 0 0 0 0 0 2 0 0 0 0 2 0 0 1 1 0 2 0 0 0 1 0 0 1 0 0 0 0 0 0 0 1 0 0 1 1 1 0 1 0 1 1 0 0 0 0 1 0 1 1 1 1 0 1 1 1 0 1 0 0 1 2 2 0 0 0 0 1 0 0 0 0 0 1 0 0 0 1 0 1 1 2 2 0 0 0 0 0 0 0 0 2 0 0 0 0 0 0 0 0 0 0 0 0 0 1 0 1 0 0 1 1 0 0 1 0 1 1 0 0 2 0 1 1 1 0 0 2 0 2 2 0 2 1 0 2 1 0 1 1 0 0 0 0 0 0 2 0 0 0 0 1 0 0 2 1 1 0 0 0 1 1 2 1 1 0 0 0 0 0 1 1 0 1 0 1 0 0 1 0 0 0 1 0 1 0 0 0 0 1 0 1 1 1 1 0 2 1 2 1 0 0 2 2 0 2 1 1 1 0 1 1 0 1 0 1 0 1 0 0 2 2 2 2 2 2 2 1 1 2 0 1 1 1 0 2 2 1 1 1 2 1 1 0 1 0 0 1 2 0 1 1 1 2 0 2 2 0 1 0 0 2 1 2 0 1 1 1 1 0 2 0 2 0 2 1 0 1 0 0 0 0 1 0 0 2 0 1 1 1 2 2 0 2 0 0 1 1 1 0 0 0 1 1 1 1 0 1 1 0 2 0 0 0 1 1 1 0 0 1 0 0 2 0 0 1 0 1 0 0 0 0 0 0 1 0 1 0 0 2 1 0 0 0 1 0 0 0 2 0 2 0 0 0 0 0 0 0 0 2 0 0 0 0 0 1 0 1 0 1 0 2 0 2 0 0 0 1 1 0 0 1 1 0 0 2 2 0 0 0 0 0 0 1 2 1 0 0 1 2 1 0 1 1 2 0 0 0 1 0 0 1 1 1 2 1 0 0 0 1 0 1 1 1 1 2 1 1 0 0 1 0 1 2 0 2 0 1 1 1 0 0 0 2 0 0 2 0 1 0 0 1 2 2 0 2 0 1 0 1 0 2 1 0 0 0 0 2 1 1 0 2 0 0 2 2 2 0 1 0 0 1 1 1 0 1 1 0 0 0 0 2 0 1 1 1 1 0 1 1 1 0 2 2 0 0 0 1 0 1 0 1 1 0 0 1 0 0 0 0 0 0 0 2 1 0 0 0 0 1 2 1 0 0 0 1 1 1 0 1 1 0 0 1 0 1 0 2 0 0 0 1 2 2 0 1 1 1 1 1 1 2 0 1 0 1 0 1 1 0 0 2 0 0 2 0 0 1 1 0 1 1 0 1 1 0 2 1 2 2 0 0 1 0 0 2 0 0 1 0 2 1 1 1 0 0 0 0 0 0 0 0 0 0 0 0 0 0 2 2 0 1 1 1 0 1 0 0 2 2 0 0 0 0 2 0 0 1 1 0 2 0 2 0 0 0 1 2 2 2 2 1 0 1 0 1 0 0 0 0 0 0 2 1 1 2 0 0 1 1 2 0 2 0 1 0 0 1 0 0 1 0 1 1 1 1 2 1 0 1 0 1 0 0 1 2 0 0 2 0 0 1 2 0 0 1 0 1 0 0 2 1 0 1 0 0 0 0 1 0 2 0 0 0 1 1 0 1 0 0 0 0 1 1 1 0 0 0 1 0 0 0 1 1 1 2 0 0 0 0 0 1 0 1 0 0 0 0 0 0 0 2 1 1 1 0 0 0 0 1
49 0 0 2 0 0 1 1 0 1 1 2 0 0 0 0 0 0 2 1 0 1 1 0 2 0 0 0 0 1 1 0 0 2 0 0 2 2 0 0 1 0 0 0 0 0 0 0 0 0 0 0 1 0 2 1 1 0 1 1 1 2 0 0 0 0 1 1 1 0 1 1 2 1 0 1 1 0 2 0 1 0 2 2 2 0 0 0 1 2 0 0 0 0 0 0 0 1 0 1 1 1 1 1 0 0 2 2 2 0 0 2 1 2 2 1 1 0 2 1 0 1 2 1 1 0 1 0 2 0 0 0 0 0 0 0 0 0 0 1 1 1 0 0 2 0 0 0 1 1 1 1 1 0 0 0 0 0 0 1 2 0 0 0 0 2 0 0 0 1 1 0 0 2 2 1 2 1 1 1 0 0 1 2 1 0 1 1 0 1 0 2 2 0 2 2 1 2 0 0 0 0 0 0 1 0 2 0 1 0 1 0 1 0 1 2 0 0 2 0 2 1 0 2 0 0 0 0 1 2 0 0 0 0 0 0 0 2 0 0 0 2 2 0 0 2 0 0 1 1 1 1 1 0 0 0 2 0 1 1 1 1 0 0 0 0 1 0 1 0 0 1 2 1 1 0 1 0 2 0 2 0 1 1 0 0 1 2 0 2 0 1 0 2 1 0 0 0 0 2 1 0 0 0 0 1 0 1 0 1 0 2 1 2 2 1 0 1 1 1 0 1 1 2 1 0 0 2 1 0 0 0 1 0 0 0 0 2 0 2 0 1 2 1 1 0 0 0 2 0 2 0 2 1 0 1 2 2 0 1 0 1 0 0 0 2 0 0 0 0 2 0 1 1 2 2 0 1 1 1 1 1 0 0 0 0 0 0 0 0 0 0 0 1 2 1 1 1 1 1 1 1 0 2 1 0 0 0 0 0 1 0 1 0 0 0 0 0 0 0 0 2 1 2 1 1 1 1 1 0 1 0 0 1 2 2 0 0 0 0 2 0 2 0 1 1 0 2 0 0 0 1 0 1 1 0 1 1 1 1 2 1 1 0 0 1 0 2 2 0 0 0 2 2 0 1 0 0 0 0 0 2 0 0 1 1 0 2 2 0 1 0 1 2 1 1 1 1 1 2 1 1 1 1 1 1 1 0 0 1 0 0 0 0 0 1 0 2 0 2 2 0 2 2 1 2 0 0 0 2 0 0 0 0 0 0 1 1 1 1 1 0 2 2 0 2 0 2 2 0 0 1 0 0 1 1 0 0 1 0 1 0 0 1 0 0 1 1 0 1 0 1 0 0 1 0 1 1 0 1 2 0 1 0 1 1 1 0 1 1 1 0 1 0 0 0 0 0 0 0 0 2 0 2 0 2 1 1 0 0 1 0 0 1 2 0 0 0 0 0 0 0 1 1 0 0 1 2 0 0 1 1 0 0 1 1 2 0 0 0 0 1 0 2 0 1 1 0 0 1 0 2 0 0 1 0 1 1 1 0 0 0 1 0 2 2 1 2 1 1 1 1 1 0 0 2 0 1 1 1 1 0 0 1 1 0 1 2 0 0 0 1 0 2 0 0 0 0 0 0 0 0 0 2 0 1 1 2 2 0 1 1 0 0 0 0 0 1 1 0 0 0 1 2 0 1 1 1 1 1 2 0 0 0 0 0 1 1 0 1 1 0 0 1 1 0 1 0 0 0 0 0 0 0 0 1 0 0 0 0 0 0 2 0 0 0 1 0 2 2 1 0 2 1 2 2 1 1 1 1 2 1 0 0 0 1 0 1 1 1 1 1 0 0 0 0 0 1 0 2 2 0 0 1 1 1 0 0 1 1 2 0 0 0 2 2 2 0 2 1 2 2 1 0 0 0 0 1 1 0 0 0 1 1 0 1 0 0 0 0 0 0 0 0 2 0 2 0 0 0 2 2 0 0 1 0 1 0 0 0 0 2 1 0 1 1 2 1 2 0 0 0 0 2 0 0 0 0 2 2 2 2 0 0 0 2 0 1 0 0 0 2 1 1 2 1 2 2 0 0 0 2 2 1 2 1 0 2 0 0 0 0 1 0 1 1 1 2 2 0 0 0 1 1 0 0 1 1 0 0 2 1 0 2 0 0 0 0 0 1 1 1 1 1 0 1 1 0 1 0 2 0 1 1 1 0 2 1 1 0 1 1 0 1 0 1 1 0 0 0 0 0 0 1 0 1 1 1 0 0 0 0 0 0 0 0 0 0 0 2 1 0 0 2 1 0 1 0 1 0 1 0
50 0 1 1 0 0 1 0 0 0 0 1 1 2 0 1 0 0 0 1 0 2 0 2 0 0 0 0 0 0 1 1 1 1 0 0 2 2 0 0 1 1 0 0 1 0 1 0 1 2 1 0 0 0 0 2 1 0 1 0 1 2 1 0 0 0 0 1 1 0 0 0 1 2 1 2 1 0 2 0 0 0 2 1 2 0 0 1 2 2 0 2 0 0 0 0 0 0 0 0 1 1 1 0 1 1 2 0 0 0 1 1 0 0 1 2 1 0 1 0 1 0 2 2 2 0 2 0 2 0 1 1 0 0 0 0 0 0 0 0 0 2 0 0 0 0 0 0 0 0 0 0 0 0 0 0 0 1 0 1 1 1 0 2 1 1 0 0 1 2 0 1 1 2 1 0 2 1 0 1 1 1 1 2 2 1 1 1 0 1 0 1 2 1 2 2 1 1 0 0 0 1 0 0 1 0 0 1 2 1 1 0 1 0 1 2 0 0 1 0 2 1 1 1 1 0 1 1 1 0 0 0 0 0 0 0 0 2 0 0 0 1 2 0 0 1 1 0 2 0 0 0 2 0 0 1 2 0 0 0 0 0 0 1 0 0 0 0 2 1 0 0 1 1 0 0 0 1 2 1 0 1 1 1 0 2 2 1 0 2 0 1 1 2 2 0 1 0 0 0 0 0 0 0 0 0 0 2 1 2 1 1 1 1 1 0 1 0 1 0 2 2 0 2 2 0 2 2 1 0 0 1 0 0 0 0 0 1 1 1 0 1 2 2 0 0 2 0 1 1 0 0 2 1 1 2 2 1 0 0 0 0 1 0 1 1 0 2 2 0 2 0 1 1 0 0 0 1 0 0 1 2 0 0 0 1 1 0 0 0 0 0 1 1 2 2 2 0 0 0 0 0 0 2 0 1 0 1 1 1 0 0 0 1 1 0 1 0 0 0 0 2 0 0 0 1 2 0 2 0 2 0 0 0 1 1 0 0 1 0 2 0 2 0 2 2 0 2 0 0 0 1 1 1 2 0 2 1 1 0 1 0 1 0 1 1 1 2 2 0 1 0 2 0 2 0 0 0 0 1 0 1 1 1 1 2 1 1 2 0 2 0 0 2 2 0 2 2 1 1 0 0 1 1 1 1 1 2 0 1 0 0 0 0 1 1 0 2 0 1 1 1 2 2 1 2 0 1 0 1 0 2 0 0 0 0 2 0 0 0 2 0 2 1 1 0 1 0 0 0 0 0 1 0 2 0 2 0 1 0 0 1 0 2 0 0 2 1 0 0 0 2 0 0 0 0 0 2 0 2 2 0 2 0 0 0 0 0 1 1 0 1 2 0 0 0 1 2 0 2 2 0 0 2 0 2 1 1 1 1 0 0 0 0 2 0 0 1 1 0 2 0 1 0 0 1 2 1 0 0 0 0 1 0 2 0 2 0 2 0 1 1 0 1 0 1 1 0 0 1 1 2 1 0 0 0 2 2 1 0 0 0 2 0 1 2 0 2 0 1 0 0 0 0 1 2 0 0 1 0 0 1 1 1 1 2 0 2 0 0 1 0 0 1 1 0 0 0 1 2 0 0 0 1 1 0 2 2 1 0 0 0 0 1 0 1 0 1 1 0 0 0 1 2 0 1 1 0 0 0 0 0 0 0 0 0 0 1 0 1 1 1 0 0 0 1 0 1 0 1 0 0 1 0 0 1 0 2 0 1 1 1 2 0 0 1 1 1 1 1 0 0 1 0 0 1 1 1 0 1 2 1 0 1 0 1 0 1 1 1 1 1 1 2 0 1 0 1 0 1 1 0 0 2 1 0 0 0 0 1 1 0 1 1 1 2 2 0 1 0 1 1 1 0 1 0 0 1 1 0 0 0 2 0 0 2 2 0 0 1 0 0 1 1 2 1 2 0 0 0 2 2 0 1 1 1 1 0 1 1 0 1 0 0 1 1 1 0 1 2 1 0 1 1 0 0 0 0 0 0 1 1 2 0 1 1 0 1 0 0 0 0 0 0 1 1 1 1 0 0 1 0 2 0 2 1 0 2 0 1 0 0 0 1 1 1 1 1 2 1 0 1 0 1 1 0 0 1 0 1 2 0 1 2 0 0 1 0 0 1 0 1 2 1 1 1 0 2 0 2 2 0 0 2 1 0 1 2 0 2 0 1 0 1 0 1 1 0 0 0 0 0 0 0 0 1 1 1 1 0 0 0 0 1 0 0 1 0 0 1 0 0 0 1 0 0 0 0 0 0 0 1
51 0 0 2 1 0 2 2 0 0 0 0 0 0 0 0 0 0 1 2 0 2 1 0 2 0 0 0 0 0 2 1 2 2 0 2 0 1 0 0 1 1 0 1 0 1 1 0 0 1 0 0 1 1 0 1 0 1 1 0 0 0 1 1 0 0 0 1 2 0 1 0 2 2 2 2 0 0 2 1 0 0 2 0 1 0 0 1 2 2 0 1 0 0 0 0 0 0 0 1 2 0 1 0 0 0 2 1 1 0 0 1 1 2 2 1 0 0 0 0 2 0 2 1 0 2 0 1 1 1 0 0 0 0 1 1 0 0 0 1 1 2 0 0 0 0 0 0 0 0 0 0 0 0 0 0 0 1 0 1 2 1 0 0 0 1 0 1 0 1 1 1 2 2 2 2 1 1 0 1 0 0 0 2 1 1 1 2 0 0 0 1 1 1 0 0 0 1 0 0 0 0 0 0 1 0 0 1 1 1 0 0 0 0 1 2 0 1 1 1 1 1 0 1 0 0 0 0 0 2 0 0 0 0 0 0 0 2 0 0 0 0 2 0 0 2 0 0 2 0 0 0 2 0 0 1 2 0 0 0 0 0 0 1 1 1 0 0 1 1 0 1 0 1 0 0 0 0 2 1 1 0 2 1 0 2 2 2 0 2 0 1 2 2 2 0 1 1 1 0 0 0 0 0 0 0 1 0 2 2 1 1 1 1 1 1 0 0 0 0 0 0 2 0 2 1 1 1 1 1 0 1 0 0 0 0 1 1 0 1 1 1 2 2 0 0 1 0 1 2 1 0 2 0 1 0 0 0 0 0 1 1 1 1 1 0 0 2 2 0 2 0 1 1 2 2 0 0 1 0 1 1 0 0 1 0 1 0 0 0 0 0 0 0 2 0 0 1 0 0 0 1 0 2 1 0 0 0 0 0 0 0 0 0 0 0 0 0 0 0 0 0 0 1 1 1 1 0 1 0 1 0 0 1 1 1 0 1 1 0 2 0 1 2 0 2 0 1 1 2 0 0 1 2 1 1 1 1 1 2 0 2 1 0 0 1 1 2 2 2 2 2 2 0 2 0 0 0 0 0 0 2 1 1 1 2 1 1 1 0 0 1 0 0 1 0 0 1 0 1 1 1 1 2 0 1 1 0 0 1 0 1 0 1 0 1 1 2 0 2 2 0 2 2 0 2 0 1 0 1 1 1 0 0 1 0 2 1 1 1 1 1 2 2 2 0 2 2 2 0 0 2 1 0 1 1 0 0 0 0 0 0 1 0 1 1 0 0 2 2 0 2 0 0 0 0 0 0 0 0 0 0 2 0 1 1 1 1 0 0 1 0 0 0 2 0 1 0 0 1 1 2 0 2 0 2 1 1 0 1 1 1 0 0 0 0 1 1 1 0 0 0 0 1 1 2 2 1 0 0 0 0 1 0 2 0 2 0 0 0 0 1 0 1 1 1 2 0 0 0 0 2 1 1 0 0 1 2 1 0 0 0 1 0 1 1 0 2 1 1 1 0 1 1 0 2 0 0 2 0 0 0 0 1 1 1 1 0 0 0 0 0 1 2 1 0 0 0 1 2 0 1 0 1 0 0 2 0 1 1 0 0 0 0 0 1 0 0 0 0 0 0 1 2 0 0 0 0 0 0 1 0 0 0 1 0 0 1 0 1 1 0 0 0 0 0 0 1 0 1 0 0 1 0 0 1 1 0 1 0 0 0 2 0 1 1 0 0 2 2 1 0 1 1 1 0 0 2 1 1 1 0 0 1 1 1 0 2 0 2 0 2 0 1 0 1 0 0 0 1 1 0 0 1 0 1 1 0 1 0 1 0 0 0 2 2 2 1 2 0 1 2 0 2 2 0 0 1 1 0 0 0 1 0 0 0 0 1 0 1 0 1 0 0 0 0 0 0 1 1 1 1 0 0 0 1 1 0 1 1 1 2 0 0 0 1 1 0 1 0 0 0 0 2 1 1 0 1 1 0 1 0 1 0 1 1 0 2 0 0 0 0 0 0 1 1 1 2 0 0 0 0 1 1 2 1 0 0 0 2 0 0 1 0 1 2 0 1 1 1 0 1 1 2 0 0 1 1 0 1 2 0 0 2 0 0 0 1 0 1 0 1 1 1 0 1 0 1 1 1 2 0 0 1 0 0 1 2 0 2 0 0 1 0 2 1 2 2 2 0 0 0 0 0 0 1 1 2 0 0 0 0 0 1 0 1 1 0 0 1 0 0 0 1 0 0 2 0 1 0 0 0
52 0 0 2 1 0 2 2 1 0 1 0 0 0 0 0 0 0 0 1 0 2 1 1 1 1 0 1 1 1 0 1 1 1 0 1 1 0 0 0 0 1 0 0 0 1 1 0 0 1 1 0 0 0 1 0 0 0 0 0 0 1 1 0 0 1 2 1 1 0 1 1 0 2 0 2 2 1 2 0 0 0 2 1 2 0 1 0 2 2 0 1 0 0 0 0 0 1 1 1 1 0 1 0 1 1 2 1 1 0 0 1 0 0 0 0 0 0 1 0 2 1 1 1 0 0 0 0 2 0 0 0 0 0 0 0 1 0 0 0 1 1 0 0 0 0 0 0 0 1 1 1 0 0 1 1 0 0 1 0 1 0 0 0 1 1 1 0 0 0 2 0 1 1 1 0 2 0 0 0 0 0 0 2 1 1 1 2 1 2 0 2 1 0 2 2 0 1 0 0 0 0 1 0 0 0 1 0 0 0 0 0 2 0 0 2 0 0 1 0 2 1 0 2 0 0 0 0 1 2 1 0 0 0 0 0 0 2 0 0 0 0 2 0 0 2 0 0 2 0 0 0 0 0 0 2 1 1 1 0 0 0 0 0 0 0 1 0 2 0 0 1 0 0 0 0 1 0 2 0 0 0 1 0 1 0 1 1 0 1 0 1 2 2 2 0 1 0 0 2 0 1 0 0 0 0 1 1 1 2 1 2 1 2 2 0 0 0 0 1 0 0 1 0 1 0 1 2 1 0 0 0 0 0 0 0 0 2 0 0 0 0 2 1 0 0 1 0 0 2 0 0 1 1 0 1 1 0 0 2 0 2 1 1 1 1 0 2 2 0 2 0 0 0 0 1 0 0 0 0 0 1 0 0 0 0 0 1 1 1 1 1 0 0 2 1 1 1 0 0 0 0 0 2 0 1 0 0 0 0 0 0 0 1 1 0 1 1 0 1 1 2 1 0 0 0 1 0 2 2 2 0 0 1 0 0 1 0 0 0 1 0 0 2 1 2 1 0 0 0 0 0 1 2 1 1 1 2 2 2 0 2 1 1 1 0 0 2 2 1 1 1 1 1 1 0 0 0 0 1 2 0 1 1 2 0 0 0 1 0 1 1 1 2 0 0 2 1 0 1 1 1 2 0 2 1 2 1 0 1 0 0 0 0 1 0 0 2 0 1 1 1 1 1 0 1 1 2 0 2 0 2 0 0 0 0 2 0 0 1 0 0 2 2 1 1 1 1 1 0 0 1 0 0 1 2 0 2 0 0 0 0 1 0 1 1 0 1 2 0 1 1 1 0 0 0 1 2 0 2 2 0 1 0 0 1 0 0 0 0 1 0 0 0 0 1 0 0 0 0 0 2 1 0 1 1 1 1 0 1 1 0 0 1 1 1 1 0 0 0 1 0 0 1 0 0 2 2 0 0 0 1 0 0 2 2 2 0 1 1 1 0 0 0 1 1 2 0 0 0 1 1 1 1 0 0 1 1 1 0 0 0 1 0 1 2 2 2 0 1 1 0 1 0 0 1 1 2 0 2 0 1 0 2 2 2 2 0 0 0 0 0 1 2 1 0 0 1 1 2 2 0 0 1 1 0 2 2 2 0 1 1 0 0 1 0 0 0 0 0 0 0 0 1 1 1 0 1 1 0 2 1 0 1 1 0 2 0 0 2 0 2 2 0 2 0 0 1 1 1 0 1 1 0 1 1 2 0 0 0 0 0 2 0 0 0 1 1 1 1 0 0 2 1 1 0 0 2 0 2 0 0 0 0 0 1 0 2 1 2 0 2 0 1 0 1 0 1 0 1 2 0 0 2 0 0 1 1 0 1 1 0 0 0 1 2 1 0 2 0 1 2 1 1 2 0 0 1 1 0 2 1 2 0 0 0 0 0 1 0 1 1 0 0 0 0 0 0 1 0 1 1 0 0 2 0 0 1 0 0 1 1 0 0 0 0 1 0 0 2 0 0 1 1 1 0 0 0 0 0 2 1 2 1 0 1 0 2 0 0 1 2 2 0 1 1 1 2 0 0 1 1 1 0 2 1 1 0 0 1 0 0 0 0 1 1 2 2 1 1 0 1 0 0 0 0 2 0 0 1 2 0 0 1 0 0 0 2 0 0 0 2 2 0 0 1 0 1 0 0 2 0 1 1 1 0 1 2 0 0 0 1 0 0 1 1 1 0 0 0 1 1 0 0 0 1 1 0 2 0 0 0 0 1 0 0 1 0 0 0 0 0 0 2 2 0 0 0 0 0 0 1
53 1 1 2 1 0 2 2 0 1 1 1 1 2 0 1 0 0 0 2 0 2 0 0 2 0 1 0 1 1 1 2 0 1 1 1 2 1 0 0 1 1 0 0 1 0 0 0 1 1 0 0 2 0 0 0 0 1 2 1 0 1 1 2 1 1 1 2 0 0 0 0 2 2 2 2 0 0 2 0 0 0 1 0 1 0 1 0 1 2 0 0 1 1 0 0 1 1 1 1 0 1 1 1 0 0 2 0 0 0 2 1 1 2 2 2 2 0 1 0 1 0 1 1 0 0 1 1 1 0 0 0 0 0 0 0 0 0 0 0 0 2 0 0 0 1 0 1 1 1 0 0 0 2 0 0 0 2 0 1 0 0 0 1 2 2 0 0 0 1 1 1 2 2 2 2 2 2 0 1 0 2 0 1 1 1 1 1 1 0 1 1 1 0 1 1 1 0 0 0 0 0 1 0 1 0 1 1 1 1 1 0 1 0 1 2 1 1 2 0 2 1 0 2 0 0 1 0 0 2 0 0 0 0 1 1 0 2 0 0 0 0 2 0 0 1 1 0 2 0 0 0 2 0 0 1 1 1 0 0 0 0 0 0 0 0 0 0 2 1 0 1 1 2 0 0 1 1 2 0 2 0 0 0 0 1 1 2 0 2 0 0 1 2 2 0 1 2 0 0 0 0 0 0 0 0 0 0 0 0 0 0 1 1 1 0 1 0 0 1 1 1 2 0 1 0 1 0 1 2 0 0 0 0 0 0 0 2 0 0 0 0 1 2 0 1 1 0 2 0 1 0 2 0 1 1 1 0 1 0 1 1 1 1 1 0 0 2 2 0 1 1 0 0 1 1 0 1 0 1 0 0 0 0 0 0 0 0 0 0 0 0 0 0 2 0 0 0 1 1 1 1 0 2 0 1 0 0 0 0 0 0 0 1 1 0 0 2 0 2 2 2 1 0 0 0 1 1 1 0 1 0 0 0 0 0 0 0 1 0 2 0 2 1 1 2 0 1 0 1 1 0 0 2 0 0 0 1 1 1 1 2 0 0 1 1 0 1 1 0 1 0 1 2 2 0 2 0 0 1 1 1 0 0 2 1 0 0 1 0 1 1 0 1 1 0 1 2 2 2 0 0 2 0 2 1 2 2 0 2 0 0 0 0 1 0 0 2 0 0 0 2 2 2 1 2 0 0 1 1 1 0 1 0 0 0 1 1 0 0 0 0 0 0 0 1 0 1 1 0 1 2 1 0 2 0 0 1 0 1 1 0 0 0 0 0 0 0 1 1 0 1 1 0 0 0 1 1 1 1 2 0 2 0 1 0 0 0 2 2 2 0 1 0 0 1 0 0 0 0 0 1 1 2 0 2 2 0 0 0 1 1 1 1 0 1 1 1 0 0 1 0 0 0 0 1 1 1 0 0 0 0 0 0 2 0 2 0 0 1 0 0 0 1 0 2 2 0 0 0 0 1 0 0 1 1 2 2 1 1 0 1 2 0 2 2 2 2 1 0 0 0 0 0 2 2 0 0 2 0 1 0 1 2 1 2 1 1 1 0 0 0 0 1 1 0 0 0 1 1 0 1 0 0 0 0 0 2 2 0 2 1 0 1 0 0 0 0 0 0 0 0 0 2 0 2 0 0 0 0 1 1 0 0 0 0 1 1 1 2 0 2 0 1 1 0 1 0 0 0 0 0 1 0 0 1 1 0 1 1 0 2 2 1 0 0 0 0 2 2 1 2 1 0 0 0 0 0 2 0 2 2 0 1 1 2 0 1 1 1 1 1 1 2 1 1 0 0 0 1 1 0 0 1 0 0 1 0 0 2 2 0 0 0 1 2 1 1 1 0 0 1 2 1 2 0 0 0 2 0 1 1 1 1 1 1 0 1 1 1 0 0 0 0 0 0 0 0 0 0 2 2 0 0 2 0 0 0 0 1 0 1 1 0 2 2 2 0 1 0 0 0 1 1 1 0 0 1 0 1 1 1 2 0 0 0 0 2 0 0 0 2 0 0 1 1 1 1 0 0 0 1 1 1 2 1 0 1 0 0 0 0 0 0 2 1 1 1 2 0 0 0 1 2 0 0 2 0 1 0 2 0 0 2 0 0 0 0 0 0 0 1 2 1 0 1 1 1 0 1 2 0 0 2 1 0 1 1 0 1 0 1 0 0 2 2 2 0 0 0 1 0 0 0 0 0 2 1 0 0 0 0 0 0 0 0 0 0 0 1 0 1 0 1 1 0 0 0 1 0 1 0
54 1 1 2 1 0 1 0 0 2 2 0 0 0 0 0 0 0 1 1 1 2 0 0 2 0 1 0 1 2 0 0 0 0 0 0 2 2 0 0 2 0 1 1 1 0 1 0 0 2 2 0 0 0 1 0 0 1 2 0 1 1 1 1 1 1 2 1 1 0 0 0 2 1 1 1 0 0 1 0 0 0 2 1 2 0 0 0 1 2 0 1 0 1 1 0 0 0 0 2 1 0 1 0 1 1 2 1 1 0 0 1 2 2 2 2 2 0 0 0 2 0 1 2 1 0 1 0 1 0 0 1 0 0 0 0 0 0 0 0 1 1 0 0 1 0 0 0 1 1 0 0 0 0 0 0 0 1 0 1 1 1 0 1 1 2 1 1 0 1 1 0 0 1 2 2 1 1 0 1 0 1 1 2 1 0 0 1 1 1 1 2 1 1 1 1 0 2 0 0 0 1 0 0 1 0 1 0 1 0 0 0 1 0 0 1 0 0 2 2 0 0 0 0 1 1 1 0 0 2 0 0 0 0 0 0 0 2 0 1 1 1 2 0 0 1 0 0 1 0 0 0 2 1 1 2 1 0 0 1 0 0 0 1 0 0 1 1 2 1 1 1 1 1 0 0 1 0 2 0 0 0 1 1 0 1 1 0 0 1 1 0 0 1 1 0 1 0 0 2 0 0 1 1 0 0 1 0 1 2 1 1 1 1 1 0 0 1 0 1 1 1 2 1 1 0 1 1 0 1 0 2 1 1 0 0 0 1 1 1 0 1 2 2 0 0 1 0 1 2 1 0 2 0 1 1 1 1 0 0 1 1 2 0 2 2 0 2 2 0 1 1 0 0 1 1 0 1 1 1 1 1 0 0 0 0 0 1 1 0 0 0 0 0 2 1 1 1 2 2 1 1 0 1 1 0 0 0 0 0 0 0 0 1 1 0 1 0 0 0 0 0 0 2 1 1 0 0 2 2 1 1 1 0 0 0 0 1 0 0 1 0 1 1 1 2 0 1 0 0 0 1 1 2 1 1 1 1 1 1 2 0 1 0 1 1 1 1 2 0 1 0 1 1 2 0 2 1 1 1 2 0 1 1 1 1 1 0 0 0 0 2 0 2 1 1 1 1 1 2 2 2 1 1 1 1 2 1 2 1 2 0 0 1 1 0 1 1 0 2 2 0 0 0 0 0 2 0 1 1 1 0 0 0 0 0 2 0 1 1 0 1 2 2 2 1 1 1 1 0 0 0 0 0 1 1 0 1 0 2 1 0 0 0 0 0 0 1 1 0 0 2 1 0 0 0 1 2 0 2 2 0 1 0 0 0 0 1 1 1 1 1 0 0 0 1 0 1 0 0 0 2 0 2 0 2 0 0 0 1 0 0 1 1 1 1 1 0 0 0 1 0 2 2 0 0 0 2 0 0 1 1 0 0 2 1 2 0 1 0 0 0 0 2 0 1 1 0 0 0 1 1 0 1 1 1 1 0 0 0 0 0 2 1 0 1 0 1 0 0 0 2 0 0 1 2 0 1 1 1 0 1 0 2 2 2 1 0 0 0 1 1 0 1 1 0 0 0 1 2 0 0 0 1 1 0 1 2 2 0 1 0 0 2 0 1 1 0 0 0 0 0 0 2 1 0 0 0 0 0 0 0 0 1 2 0 2 0 0 0 0 0 0 0 0 0 0 0 0 0 0 0 0 0 0 2 1 0 0 0 0 0 2 0 1 0 1 0 1 1 1 0 2 0 0 0 0 2 0 2 0 0 0 0 1 2 0 1 1 1 0 1 1 2 0 1 0 1 0 1 1 0 0 2 1 0 1 0 0 1 1 0 0 0 1 1 1 1 2 0 2 2 1 0 2 0 0 2 1 0 1 1 1 0 1 2 0 0 0 0 0 0 0 0 0 0 0 0 0 0 2 2 0 0 2 0 0 0 0 0 2 2 0 0 1 0 2 0 1 1 0 0 1 1 0 0 0 0 1 1 2 2 1 0 0 1 1 2 1 0 0 1 1 0 2 2 2 0 1 0 0 0 1 0 1 2 0 1 0 0 0 0 1 1 2 2 0 1 1 1 0 1 0 1 0 0 1 0 1 1 2 1 0 1 0 0 1 1 0 0 1 1 0 1 0 1 0 0 0 0 2 0 1 1 1 0 1 2 0 1 0 0 0 0 1 1 1 0 0 0 0 0 0 0 1 0 2 2 1 1 0 0 0 0 0 0 1 1 0 2 0 0 0 1 1 0 0 0 0 0 1 0
55 0 2 2 1 0 1 2 0 1 1 0 1 1 0 1 0 0 0 2 1 2 0 1 1 0 0 0 0 1 1 0 0 0 0 0 2 2 0 0 1 1 0 1 0 1 1 0 1 1 1 0 0 0 1 0 0 0 0 1 0 0 2 2 0 0 1 0 1 0 2 0 1 2 1 2 1 0 1 1 0 0 2 0 1 0 0 0 1 2 0 1 0 0 1 1 0 1 1 1 0 0 1 0 0 0 2 1 1 0 0 1 0 2 2 0 0 0 2 0 0 0 1 1 0 0 0 0 1 0 0 0 0 0 0 0 0 0 1 0 1 2 0 0 0 0 0 0 2 2 1 1 0 0 0 0 0 1 0 2 1 1 0 2 0 1 0 2 0 2 0 2 0 2 1 0 1 1 0 1 1 2 1 2 2 1 2 1 0 1 0 2 0 0 0 1 2 1 0 0 0 1 1 0 1 0 1 1 1 0 0 0 2 0 1 2 0 0 1 0 2 0 0 2 0 0 1 0 1 1 0 0 0 0 0 0 1 2 0 0 0 0 2 1 0 1 0 0 2 0 0 0 2 0 0 2 1 1 0 0 0 0 0 0 0 0 1 1 0 0 0 2 1 1 0 1 0 1 1 1 0 1 1 0 1 0 1 1 0 2 0 1 2 2 2 0 1 0 0 2 0 1 0 0 0 0 2 0 1 2 1 1 2 1 1 0 1 0 0 1 0 1 0 2 1 0 1 1 1 1 0 2 1 0 0 0 0 2 0 0 0 0 1 1 1 1 2 0 2 0 2 0 1 1 0 1 1 1 0 2 0 1 1 1 2 1 0 2 2 0 2 0 0 0 0 0 0 1 0 0 2 0 0 0 0 0 0 0 0 0 0 0 1 1 2 2 2 1 1 0 0 1 0 2 0 0 0 0 0 0 0 0 0 0 2 0 0 0 0 0 0 2 0 0 0 1 0 0 2 2 2 0 0 1 1 0 0 0 0 0 1 0 2 0 1 1 0 1 0 0 0 0 2 2 0 0 0 2 2 1 2 1 1 0 0 2 1 1 1 0 1 0 2 0 2 0 0 0 0 0 0 2 0 0 2 1 0 0 1 0 1 1 1 0 1 0 1 1 1 2 1 1 1 1 2 0 2 2 0 1 0 0 0 0 0 0 0 2 0 1 1 1 2 1 1 1 1 1 0 1 0 2 0 0 1 0 0 1 0 1 0 1 1 1 0 0 1 1 1 0 0 1 0 0 2 0 0 0 1 0 1 1 1 1 0 0 2 0 1 0 0 2 1 0 0 0 1 1 0 2 2 0 1 0 0 0 0 0 1 1 0 0 1 0 1 0 0 0 0 0 0 1 0 2 0 2 2 1 0 1 1 1 1 1 1 1 0 1 0 0 2 0 0 0 0 1 1 1 0 0 2 2 0 0 1 1 2 0 0 0 0 1 0 1 1 1 1 0 0 1 0 1 1 1 0 0 1 0 0 0 0 0 1 1 0 1 1 2 1 1 1 0 1 0 0 2 0 0 2 0 0 1 0 1 1 1 1 1 1 0 0 0 0 1 0 0 0 1 0 1 1 0 0 1 0 0 1 2 2 0 0 0 0 0 1 0 0 1 1 0 0 0 0 2 0 0 1 1 1 0 1 1 0 0 1 2 1 1 1 2 0 2 0 0 0 0 0 0 0 0 0 0 0 0 0 2 0 0 0 0 0 1 2 0 0 1 0 0 1 1 1 0 2 0 0 0 0 1 1 1 2 1 1 0 0 2 0 1 1 1 1 1 1 2 1 1 0 1 0 2 2 0 0 1 0 0 1 0 0 2 2 0 0 1 1 1 1 1 1 0 0 1 2 0 2 0 0 0 1 0 2 1 2 1 0 1 1 1 1 0 1 1 0 0 0 0 0 0 0 0 2 1 0 0 1 0 1 0 0 0 0 1 0 0 0 1 1 0 2 0 0 0 1 1 1 0 0 1 0 1 2 2 2 1 1 1 0 0 0 0 0 2 0 0 2 2 2 1 0 0 1 0 2 1 2 1 1 0 1 1 1 0 1 0 1 0 2 1 2 0 0 0 0 0 0 0 1 2 2 0 0 0 0 2 0 0 0 1 0 0 0 0 0 1 0 2 0 0 0 1 0 1 0 2 2 0 1 1 0 0 0 0 0 0 1 1 1 1 0 0 1 0 1 0 0 1 0 0 2 0 0 0 0 1 0 0 1 0 0 2 1 0 0 2 2 0 0 1 1 1 0 0
56 0 0 2 0 0 1 1 1 1 2 0 0 0 0 0 0 1 1 1 1 1 0 0 2 0 1 0 0 1 1 0 1 2 0 0 2 2 0 0 1 0 0 1 0 1 1 0 0 1 0 0 1 1 0 0 1 0 0 1 1 2 1 1 1 0 1 1 2 1 0 2 2 2 2 2 0 1 2 0 0 0 2 1 2 0 1 0 2 2 0 1 0 1 1 0 0 0 0 1 2 0 0 1 1 1 2 0 0 0 0 0 0 0 0 0 0 1 2 0 2 1 2 2 2 0 2 1 1 1 0 1 0 0 0 0 0 0 0 1 1 1 1 0 1 0 0 0 1 1 0 0 0 2 0 0 0 1 0 0 0 0 1 0 1 2 0 0 1 1 1 1 0 2 1 0 2 1 1 1 0 1 0 1 0 0 0 2 1 1 0 2 1 1 0 1 1 1 0 0 0 1 0 0 0 0 2 0 0 1 1 0 0 0 1 2 0 0 1 1 1 1 1 2 1 0 1 0 0 1 0 0 0 0 0 0 0 2 0 0 0 0 0 0 0 0 0 0 1 0 0 0 0 1 1 2 0 0 0 1 0 0 1 1 0 0 0 0 2 2 0 0 2 2 0 0 0 1 1 0 0 1 1 1 0 1 1 2 0 2 0 0 2 2 2 0 1 1 0 1 0 0 0 0 0 0 0 0 0 2 0 1 2 2 2 0 0 0 2 0 2 2 1 1 2 0 2 1 1 0 0 1 1 0 0 0 0 2 0 0 0 1 2 1 0 0 1 0 2 0 2 0 0 0 0 0 0 1 1 0 0 0 2 0 2 1 0 2 2 0 2 0 1 1 0 0 0 0 2 0 0 0 0 1 1 1 1 0 0 0 0 1 0 0 1 0 0 2 1 1 1 1 0 1 0 0 0 1 1 1 0 0 0 1 1 0 1 0 0 0 0 1 0 1 1 2 1 2 1 1 2 1 1 1 2 2 1 1 1 0 1 0 2 1 0 1 0 2 0 0 0 0 2 2 2 2 2 0 0 0 2 1 0 1 2 0 0 2 2 0 0 0 0 2 1 0 1 0 0 1 2 1 2 2 1 1 1 1 1 0 0 1 0 0 0 0 2 1 0 1 1 1 0 2 0 2 1 1 0 1 0 0 0 1 1 0 1 2 0 1 1 1 1 1 0 1 1 1 0 1 1 1 0 1 0 0 2 1 0 1 2 0 1 0 0 0 1 0 1 1 0 1 0 1 2 0 0 0 0 0 0 0 1 0 1 1 0 1 1 0 0 0 1 0 0 0 1 1 0 1 2 0 0 0 0 0 0 1 0 0 0 0 0 0 0 0 0 0 0 1 0 2 1 0 0 2 1 0 0 1 0 0 0 0 1 0 0 1 1 0 1 0 0 1 0 0 1 1 0 0 1 1 1 1 2 0 0 0 0 0 0 0 0 1 1 2 2 1 0 0 1 2 1 1 0 0 1 1 0 1 0 0 0 2 0 0 1 2 1 1 1 0 0 0 1 0 2 0 1 0 1 1 0 1 1 1 1 1 1 0 0 1 0 1 0 0 1 0 1 1 0 1 0 1 1 0 2 2 1 0 0 0 0 2 0 0 0 1 1 0 0 0 2 2 0 1 0 0 0 0 0 0 0 0 1 1 0 0 0 0 0 0 0 1 0 1 0 0 0 0 0 0 1 0 1 1 0 0 1 0 0 0 2 1 0 0 1 2 0 0 0 0 1 0 0 1 0 0 2 0 2 2 1 1 0 1 1 2 1 2 0 1 2 2 0 0 0 1 0 1 1 0 0 2 1 1 1 0 0 1 2 1 1 1 1 2 1 0 2 1 1 2 1 0 2 0 0 1 2 0 1 1 1 0 1 1 0 0 1 0 0 0 0 1 1 1 1 0 2 2 1 1 1 0 1 0 0 2 0 0 1 2 0 0 1 0 0 1 2 1 0 0 1 1 1 0 1 0 2 2 2 2 2 0 1 1 0 2 0 0 0 1 0 0 2 2 2 2 0 0 1 1 1 0 0 2 0 1 0 0 0 0 1 0 1 0 2 1 0 1 0 1 1 2 0 0 1 1 0 1 2 1 0 0 2 0 0 1 0 1 0 0 2 1 0 1 0 0 0 0 2 0 1 1 1 0 1 2 1 1 1 1 0 0 1 2 2 0 0 0 0 0 1 1 0 0 1 0 2 0 0 0 0 1 0 0 0 0 0 2 0 2 0 2 1 0 0 0 0 0 1 0
57 0 1 2 1 0 1 2 1 0 1 0 0 0 0 0 0 0 0 0 1 0 1 0 2 0 1 1 0 0 0 0 1 1 2 0 2 1 0 0 1 1 0 1 0 0 0 0 0 1 1 0 0 0 1 1 0 0 1 1 1 2 0 0 0 0 1 0 0 0 0 2 2 2 2 2 0 0 2 1 0 0 2 1 1 0 1 0 0 2 0 0 0 0 1 0 0 1 1 1 2 0 0 0 2 2 2 2 2 0 0 2 0 1 1 0 0 0 1 0 2 0 1 2 1 0 1 0 2 0 1 1 0 0 0 0 0 0 1 1 1 1 0 0 2 0 0 0 1 2 1 2 0 0 1 0 0 2 0 2 2 0 0 0 0 1 0 0 1 1 1 0 1 1 1 1 2 0 0 0 0 0 0 2 1 1 1 1 1 1 0 1 2 2 0 2 1 1 0 0 0 0 0 0 1 0 0 0 0 0 0 0 1 0 1 1 0 1 0 0 2 0 0 2 0 1 0 0 0 2 0 0 0 0 0 0 0 2 0 0 0 0 2 0 0 2 0 0 2 0 0 0 1 0 0 1 0 0 0 0 0 0 0 0 0 0 0 0 2 2 0 1 0 0 0 0 0 2 1 1 0 0 0 0 0 0 0 1 1 2 0 1 2 2 2 0 1 1 0 2 0 1 1 1 1 0 0 0 0 1 0 1 1 1 1 1 0 0 1 0 1 2 0 1 1 0 1 0 0 1 0 1 0 0 0 0 0 2 0 0 0 1 2 2 0 0 1 0 0 2 0 0 1 1 0 1 1 1 0 0 0 0 2 2 2 1 0 1 1 0 2 0 0 0 2 0 0 1 0 0 0 2 0 1 0 1 1 0 0 0 0 0 1 0 0 0 0 1 1 1 1 1 1 1 0 0 1 0 0 0 1 0 0 0 0 0 0 0 0 0 0 1 0 2 0 0 2 0 1 1 2 1 1 0 0 0 0 0 1 0 2 0 2 2 0 2 1 1 0 1 1 0 0 2 0 0 0 2 1 0 1 2 2 0 0 0 0 2 2 0 0 0 1 1 0 2 0 0 0 0 1 1 1 1 2 2 0 1 2 0 2 0 1 1 1 0 1 0 0 2 2 1 0 2 0 2 0 2 0 1 0 1 0 0 0 0 0 2 0 1 1 1 2 2 1 2 0 2 0 2 0 2 0 0 2 0 2 0 1 1 1 0 1 1 1 1 1 2 2 0 0 1 0 0 2 0 0 1 0 1 0 0 0 0 0 0 1 1 2 0 1 1 0 0 0 0 0 1 0 1 1 0 1 0 2 0 0 0 0 0 0 1 0 0 1 0 0 0 0 1 0 2 1 1 0 1 0 1 0 2 0 0 0 1 0 1 0 1 0 0 1 0 0 0 0 1 1 1 0 0 1 1 0 0 1 1 1 0 0 0 0 0 0 0 2 2 2 0 0 0 0 0 0 2 0 0 1 2 2 0 0 0 0 2 0 0 1 2 1 1 1 1 1 0 0 2 0 1 1 1 0 0 0 2 2 2 1 1 0 1 0 1 0 2 0 0 0 0 1 1 0 0 0 2 0 0 1 1 1 0 0 0 0 1 0 1 0 0 0 0 0 0 0 2 0 1 0 1 1 0 1 1 0 0 2 2 1 0 0 0 0 0 1 0 1 1 0 0 0 0 0 0 0 0 0 2 0 0 0 0 0 2 2 0 1 0 1 1 1 1 1 1 2 1 1 0 0 2 0 2 0 0 0 1 0 2 0 1 1 1 1 1 1 1 1 0 0 0 0 1 1 0 0 2 2 1 1 1 0 1 1 0 0 0 0 0 1 1 1 0 1 1 1 0 1 0 0 1 1 0 1 1 1 1 1 0 0 1 0 1 0 1 1 1 2 1 2 0 1 0 1 1 0 0 1 0 0 0 0 0 2 2 1 0 0 0 0 1 1 1 0 0 2 0 2 1 1 1 1 2 2 2 2 0 0 0 1 2 1 1 0 1 0 1 1 1 1 2 0 0 0 2 1 0 1 2 0 1 0 1 1 0 0 0 0 1 2 0 0 0 0 0 0 1 1 0 0 2 0 0 2 1 1 1 1 0 1 1 1 0 0 0 0 2 1 1 0 1 0 0 2 0 0 2 1 0 2 1 0 0 1 1 0 0 1 2 2 0 0 0 0 0 0 0 0 1 1 0 2 1 1 1 0 0 0 0 0 0 0 2 2 2 0 1 2 0 0 0 0 0 1 1
58 0 0 1 0 0 0 1 1 1 2 0 0 1 0 1 1 0 0 1 0 1 0 0 2 0 1 0 0 0 2 1 2 1 1 0 2 1 0 0 0 1 2 2 0 1 0 0 0 0 0 0 0 0 1 1 1 0 1 1 0 0 1 1 0 0 0 0 1 0 0 0 2 2 2 2 0 0 2 0 0 0 1 0 1 0 0 0 1 1 0 0 1 0 1 0 0 2 0 1 1 0 1 0 1 1 2 0 0 0 0 1 1 1 1 1 1 0 1 0 2 0 2 0 0 1 0 1 1 0 1 1 0 0 0 0 0 0 0 1 1 1 0 0 0 0 0 0 0 0 0 0 1 0 0 1 1 1 0 1 0 0 0 0 2 2 1 1 0 2 0 1 0 2 1 1 1 0 0 0 0 0 0 2 2 2 1 2 0 0 0 1 0 0 0 2 1 2 0 0 0 0 0 0 0 0 0 0 1 1 0 0 2 1 0 2 0 1 0 0 2 1 0 1 1 0 0 1 1 1 1 1 1 0 0 0 0 2 0 0 0 0 1 0 0 1 0 0 2 0 0 0 2 0 0 0 0 2 1 1 1 1 0 0 0 0 1 0 2 1 0 0 1 1 0 0 0 0 2 0 0 0 2 0 1 1 2 0 0 2 1 1 1 2 2 0 0 1 1 2 0 0 0 0 0 0 0 0 0 1 0 2 1 2 2 0 1 0 0 0 0 0 2 1 0 0 1 1 1 1 0 1 0 0 0 0 0 2 0 1 1 1 0 1 0 0 1 0 2 2 2 0 1 0 0 0 1 2 0 0 0 0 1 0 1 0 0 1 1 0 1 1 0 0 0 0 0 0 1 0 2 0 0 0 0 1 2 1 1 1 1 1 1 0 2 1 2 0 1 1 1 1 0 2 0 0 0 1 0 0 0 0 0 1 0 0 0 1 0 0 0 0 1 0 0 1 2 1 2 0 2 0 0 0 1 1 0 0 0 0 1 0 1 1 1 2 0 0 2 2 0 0 1 2 1 1 1 2 2 2 0 2 0 0 0 2 0 2 2 0 0 1 1 2 0 2 0 0 0 0 0 2 1 1 2 0 0 1 2 1 2 0 1 2 1 0 2 1 1 2 2 2 1 1 1 1 1 0 0 1 0 1 0 0 2 0 0 2 0 1 1 1 2 2 0 2 0 0 0 1 1 0 0 1 0 1 2 1 1 1 1 0 2 2 1 0 1 1 1 0 0 0 1 0 2 0 1 1 0 1 0 0 0 0 0 0 1 1 2 1 1 0 0 0 0 0 0 0 1 0 2 0 1 0 0 1 0 0 0 0 0 2 1 0 1 0 1 1 0 1 1 1 0 2 0 2 0 2 0 0 0 0 1 2 0 1 1 1 0 0 1 0 0 0 0 1 2 1 0 0 2 2 1 0 1 0 2 0 0 0 0 0 0 1 0 1 1 0 0 0 0 2 1 1 0 0 1 2 2 0 0 0 1 1 0 1 1 2 1 0 0 0 1 0 0 2 1 0 2 0 1 1 2 2 0 2 0 1 1 1 0 1 0 0 0 0 0 0 0 1 0 0 0 1 0 0 2 1 2 0 1 0 0 1 0 1 0 1 1 0 0 0 0 1 1 0 0 1 0 0 1 0 0 0 0 0 1 0 0 1 0 1 0 1 1 0 1 0 0 1 1 1 1 0 1 0 0 0 1 0 0 1 2 0 1 1 0 0 1 1 1 1 0 0 0 0 0 0 1 0 2 2 1 0 0 2 0 2 0 2 0 2 1 1 0 0 0 1 1 1 0 0 0 2 1 0 1 0 1 1 2 0 0 0 2 2 2 0 2 0 2 2 2 0 2 0 0 2 1 0 0 0 1 1 0 1 0 0 0 1 0 1 0 0 0 0 0 0 0 0 2 1 0 0 2 0 0 0 0 0 2 2 0 0 0 0 2 1 1 1 0 0 1 1 2 1 0 1 1 0 1 1 1 0 0 1 1 2 0 1 0 2 0 0 2 1 1 1 0 0 0 1 2 0 2 1 0 1 1 1 0 0 1 0 1 2 2 1 0 0 0 0 0 0 0 0 2 0 0 0 2 1 0 2 0 0 0 2 0 0 0 1 1 1 1 2 0 0 0 0 2 0 0 0 0 1 1 1 1 1 0 0 1 0 1 1 2 0 0 0 0 0 1 0 0 1 0 2 0 0 0 0 0 1 0 1 1 0 0 1 0 0 0 2 0 0 0 0 0 0 0 0
59 0 2 0 0 0 0 1 0 0 0 0 0 0 0 0 0 0 0 1 1 1 0 0 2 0 0 0 0 0 2 0 1 1 1 1 2 1 0 0 1 1 0 1 0 1 0 0 0 1 0 0 0 0 1 0 0 0 1 2 0 1 0 0 2 1 1 1 1 0 0 0 1 2 0 2 2 0 2 0 1 0 1 1 1 0 0 2 2 2 0 1 1 2 0 0 0 1 1 2 1 0 1 0 0 0 2 1 1 0 0 1 1 2 2 1 1 0 1 0 1 1 1 2 1 0 1 0 0 0 0 0 2 0 0 0 2 0 0 0 0 2 0 0 1 0 0 0 0 0 0 0 0 0 0 0 0 0 0 1 0 0 0 1 1 1 0 0 1 1 0 1 1 0 1 1 2 0 0 0 0 0 0 2 0 0 0 1 1 0 1 1 2 1 2 1 2 1 0 0 0 1 0 0 1 0 1 0 1 0 1 0 2 0 2 2 0 2 0 0 2 2 0 2 0 0 1 0 1 2 0 0 1 0 1 1 0 2 0 0 0 1 2 1 0 2 0 0 2 0 0 0 1 0 0 2 1 1 0 0 0 0 0 0 1 1 0 0 1 0 0 1 1 1 0 0 0 2 2 1 0 0 1 0 0 0 0 2 0 2 0 0 2 2 2 0 1 1 0 2 0 0 1 1 0 2 0 0 0 0 0 1 2 2 2 1 0 0 0 0 0 0 1 2 1 0 0 2 2 2 0 2 2 0 0 0 0 1 0 1 0 0 2 1 0 0 1 0 1 2 1 0 2 0 0 0 0 1 0 0 1 1 2 1 2 1 0 1 1 0 2 0 1 1 1 1 0 1 0 1 2 0 0 0 1 2 1 0 0 0 0 0 1 1 1 1 1 0 1 1 1 1 1 2 0 0 1 0 1 0 0 0 0 2 0 1 0 1 0 1 1 1 0 1 0 0 1 0 2 1 2 1 0 0 1 1 1 0 1 0 1 0 0 0 1 1 1 2 0 0 0 1 1 2 1 1 1 2 2 2 1 1 0 1 1 1 0 2 2 1 1 1 2 0 0 1 0 0 0 1 2 1 1 1 1 1 1 1 1 0 1 1 0 2 1 0 2 2 2 1 0 0 1 1 1 2 1 1 0 1 0 0 0 0 2 0 0 2 0 2 2 0 0 0 0 0 2 0 0 0 2 0 0 1 1 0 2 1 1 1 1 0 1 1 1 1 0 1 1 0 0 1 1 0 2 1 0 0 1 0 0 1 1 0 0 0 1 2 1 0 1 1 0 0 0 0 0 0 0 0 1 0 1 0 0 1 0 0 1 1 0 0 0 0 0 0 0 1 0 1 1 2 1 1 0 2 0 1 0 1 0 0 0 1 0 1 0 2 0 0 0 0 0 0 0 0 2 0 0 0 0 0 0 0 1 0 0 0 0 0 0 2 0 2 0 0 0 0 1 0 0 1 1 1 0 0 1 2 2 1 1 0 1 1 1 1 2 2 1 1 1 0 0 0 1 2 0 0 2 0 0 0 0 1 0 1 1 1 0 0 1 0 0 1 1 0 0 0 0 0 0 0 0 1 0 0 1 2 2 0 1 1 0 2 0 1 1 1 1 0 0 0 0 2 1 0 1 1 0 0 2 0 0 0 0 0 0 0 0 0 0 1 0 0 0 0 0 2 0 0 0 0 1 0 0 1 1 0 1 1 0 0 2 0 2 0 0 0 2 2 0 0 2 0 0 0 0 2 0 1 1 2 0 1 1 2 0 1 2 1 1 0 1 1 1 0 0 1 0 0 0 0 0 2 0 1 1 1 0 1 1 0 1 1 0 1 2 0 2 2 1 2 0 1 2 0 0 1 1 1 1 1 1 1 1 1 0 1 0 0 0 0 0 0 0 0 0 1 0 0 2 2 0 0 1 1 0 0 0 0 0 1 0 0 0 1 1 0 1 1 0 0 1 0 2 0 1 0 1 1 2 2 2 0 2 2 0 1 1 0 0 1 0 0 2 2 2 2 0 0 0 1 2 1 2 1 1 1 1 0 0 0 0 0 0 0 2 2 1 0 0 0 0 1 0 0 1 2 1 0 1 0 1 2 0 0 0 1 1 1 0 1 1 1 0 1 1 0 0 0 2 0 1 1 1 0 1 0 0 0 1 1 0 0 2 1 2 0 0 0 1 0 0 0 0 0 2 0 1 0 0 0 0 1 0 1 2 0 0 1 1 1 0 1 1 0 0 0 0 0 0 0
60 1 2 0 0 0 1 1 0 1 1 0 0 0 0 0 0 0 0 2 0 2 0 0 2 0 2 0 0 1 1 0 1 2 0 1 1 1 0 0 0 1 0 0 1 1 0 0 0 1 0 0 0 0 0 0 1 0 0 1 1 1 2 1 0 0 2 1 2 0 1 1 1 1 0 1 1 0 1 0 0 0 2 0 2 0 0 1 2 2 1 1 2 0 0 0 0 1 1 2 1 0 1 0 2 1 1 0 1 1 0 1 1 2 2 1 1 0 0 0 2 0 2 1 1 0 1 0 1 0 1 1 0 0 1 1 0 0 0 1 2 1 0 0 0 1 0 0 0 0 0 0 1 0 0 0 0 0 0 0 0 0 0 1 2 2 0 2 0 2 0 0 0 0 1 0 1 2 0 2 0 1 0 2 1 1 1 1 1 1 1 2 1 0 1 2 0 2 0 0 0 0 0 0 1 0 0 0 1 0 0 0 1 0 2 2 0 0 1 1 1 1 0 2 0 0 0 0 1 1 2 1 1 1 1 1 1 2 0 0 0 1 2 0 0 2 0 0 2 0 0 0 0 0 0 1 0 0 1 1 1 1 0 0 0 0 0 0 1 1 1 0 1 1 0 0 0 1 1 0 1 1 2 1 0 1 1 2 0 2 1 1 0 1 1 1 0 1 1 1 1 0 0 0 0 0 0 0 0 0 0 0 1 1 1 1 0 0 1 0 1 2 0 2 0 0 0 2 2 0 0 1 0 0 0 0 0 1 0 1 1 1 2 2 0 0 1 0 2 2 2 0 2 1 0 1 1 1 0 1 1 2 1 1 1 1 0 2 2 0 2 0 1 1 0 0 0 1 1 1 2 2 0 0 0 0 0 0 0 0 0 0 0 0 2 1 1 0 1 1 1 1 1 2 0 1 0 1 1 1 0 1 1 0 1 1 0 1 0 1 1 1 0 1 1 1 0 0 0 0 0 0 0 1 1 0 0 1 1 0 1 0 1 1 1 2 0 1 0 1 0 0 0 2 1 1 1 2 2 1 1 1 1 0 0 1 0 1 1 0 1 0 2 1 0 0 0 0 0 1 1 1 2 2 0 2 1 1 2 0 2 0 2 2 2 1 1 2 2 2 0 0 1 1 1 0 2 1 0 1 0 0 0 1 1 0 1 2 0 0 0 2 1 1 0 1 1 1 0 1 1 1 0 2 2 0 1 0 1 2 1 1 2 1 1 0 2 0 1 0 0 0 0 0 1 1 0 0 0 0 1 0 0 0 0 0 2 2 0 0 0 2 1 0 0 0 1 2 0 2 2 0 0 0 0 0 0 0 0 0 1 1 1 0 0 0 0 1 0 1 0 1 1 2 0 2 1 1 0 0 1 0 0 0 0 0 0 0 0 0 1 0 0 0 0 2 2 1 0 0 0 0 0 0 0 0 1 0 0 1 0 0 0 0 0 2 2 0 1 0 0 2 1 1 0 0 1 2 1 0 0 0 1 1 0 1 1 2 1 0 0 1 0 1 1 2 0 1 1 1 0 1 0 0 2 2 0 0 0 0 0 0 0 0 0 1 1 0 1 1 0 0 0 1 0 0 2 2 2 0 0 0 0 1 0 0 0 0 0 0 0 0 0 2 0 2 0 1 1 0 1 0 0 0 1 2 1 0 0 1 1 0 0 0 0 1 0 0 0 0 0 0 1 0 0 1 1 0 0 0 0 2 2 0 1 0 1 0 1 1 0 0 1 2 2 0 0 0 2 0 2 2 1 0 0 0 1 2 2 2 0 0 1 1 0 0 1 1 0 1 1 0 1 2 1 0 1 0 0 2 2 0 0 0 1 1 1 0 2 1 1 2 1 0 2 0 0 2 0 1 0 0 1 1 0 1 0 1 1 0 1 1 0 0 0 0 0 0 0 0 2 2 0 0 2 0 0 0 0 0 0 0 0 0 0 1 1 0 1 0 0 0 2 0 2 0 0 1 1 1 2 2 2 0 0 0 1 1 0 0 0 1 1 0 1 1 1 2 0 0 0 2 1 0 2 1 1 1 0 0 0 0 1 1 1 1 0 0 0 0 0 0 0 2 0 0 0 2 0 1 2 0 0 1 0 0 1 1 0 0 0 1 2 0 0 1 0 0 0 0 2 0 0 1 1 0 2 1 0 0 0 0 0 0 1 1 1 0 0 0 2 0 0 0 0 0 2 0 2 0 0 0 0 1 0 1 1 0 1 2 0 2 0 1 1 0 0 0 0 0 1 1
61 1 2 1 1 0 1 1 1 1 2 0 0 0 0 0 0 0 1 0 1 1 0 0 2 0 1 0 1 1 1 0 1 0 0 0 2 1 0 0 0 2 0 0 0 0 0 0 0 1 1 0 0 0 0 0 0 0 1 1 1 2 0 0 0 0 1 0 1 0 1 1 1 2 1 2 1 0 2 1 1 0 1 0 1 0 1 0 2 2 0 1 2 1 0 0 0 1 1 1 2 1 1 0 0 0 2 1 1 0 1 2 0 2 2 1 1 0 2 0 1 0 2 1 1 1 1 1 1 1 0 1 0 0 0 0 0 0 0 0 1 1 0 0 0 0 0 0 0 1 1 1 0 0 0 0 0 2 0 2 1 1 0 2 2 2 0 0 1 1 1 1 0 1 2 2 1 0 0 0 0 0 0 1 1 1 0 1 1 2 0 2 2 2 1 1 1 2 0 0 0 1 0 0 1 0 0 2 2 0 2 0 0 0 1 2 1 2 0 0 2 2 1 1 1 0 1 1 0 1 0 1 0 0 0 0 0 2 0 0 0 0 2 1 0 2 0 0 1 1 1 1 2 0 0 2 0 0 1 2 1 1 0 0 1 0 1 1 2 1 1 0 0 0 0 0 0 0 1 0 1 1 1 0 1 0 1 2 0 2 1 1 1 2 2 0 0 2 0 2 0 0 2 2 1 0 1 0 0 1 0 1 1 1 1 0 0 0 0 2 0 0 1 1 1 0 2 1 1 1 0 1 1 0 0 0 0 1 0 0 0 1 1 1 1 1 2 0 2 2 1 1 0 0 0 0 0 1 0 0 0 0 0 0 0 0 0 1 1 0 1 1 1 1 0 0 0 0 1 0 0 1 2 2 2 2 0 0 0 0 0 0 1 0 2 1 0 0 0 0 0 0 2 1 0 0 1 0 0 0 0 0 0 1 0 0 0 0 0 0 0 1 1 1 0 0 1 0 2 1 1 0 0 1 0 0 0 0 0 0 2 0 1 1 1 2 0 2 0 0 0 0 1 2 1 1 1 2 2 2 0 2 1 0 0 1 1 2 2 0 0 0 2 1 1 1 0 0 0 1 0 1 0 0 2 1 0 1 1 0 0 2 1 2 1 0 2 2 0 0 0 0 1 1 1 1 2 1 1 0 1 2 0 0 1 0 0 2 0 0 1 2 2 1 0 1 1 0 0 1 1 0 0 0 1 0 1 0 0 1 0 0 0 1 1 1 1 2 2 0 0 1 1 0 1 1 0 0 0 0 1 0 0 1 0 0 1 1 0 1 0 1 1 0 0 0 1 1 0 1 2 0 1 0 0 0 1 0 0 0 0 2 1 0 0 0 0 0 0 0 0 1 2 1 0 2 1 2 0 1 1 1 1 1 1 0 0 1 0 0 2 0 0 0 0 1 1 1 0 0 1 1 0 0 1 1 2 0 0 1 0 0 0 0 2 0 1 0 0 1 0 1 1 1 0 0 1 2 0 1 1 0 1 0 1 2 0 2 0 0 0 1 1 0 0 1 1 1 1 1 0 0 1 2 1 2 1 1 0 0 1 0 0 1 1 0 0 1 2 2 0 2 0 0 1 0 1 1 1 0 1 1 0 1 0 0 0 1 0 0 0 0 0 2 0 0 1 2 2 0 2 1 0 1 2 1 1 0 0 1 0 2 1 0 1 0 0 0 0 0 0 0 2 0 1 2 1 0 1 1 0 1 2 0 0 1 1 0 1 1 0 1 1 0 0 1 1 0 2 0 2 2 0 1 1 2 0 2 1 2 0 1 2 2 0 0 0 0 0 0 0 0 0 1 0 0 2 0 0 1 1 0 1 1 0 1 1 0 2 0 2 2 2 0 2 0 0 0 1 1 0 0 0 1 0 0 0 2 1 1 1 2 0 0 0 0 0 0 1 0 2 2 0 0 2 0 0 0 1 1 0 1 0 0 0 1 1 1 2 1 1 0 0 2 1 1 0 1 1 1 2 2 2 0 0 0 0 2 1 0 0 1 0 0 2 1 1 1 0 1 0 1 0 0 2 1 1 0 0 1 0 0 0 0 0 0 2 2 1 0 0 0 0 2 2 0 2 1 2 0 0 0 2 2 0 0 2 2 0 0 0 0 2 1 1 2 1 1 0 1 2 0 1 1 2 0 1 2 0 1 0 0 0 0 1 1 1 0 0 0 0 0 0 0 0 2 0 1 1 0 0 0 0 1 0 1 1 0 0 2 2 2 0 2 0 0 0 1 1 0 1 0
62 1 0 1 0 0 0 1 1 0 1 0 0 0 0 0 0 0 0 2 1 2 0 0 2 0 0 0 0 0 1 1 2 2 0 0 2 1 0 0 0 1 0 0 0 0 0 0 0 2 2 0 0 0 2 1 0 1 0 0 0 0 0 0 1 1 1 1 2 0 0 2 1 1 0 1 1 0 1 0 0 0 2 2 2 0 0 0 1 2 0 1 1 0 0 0 0 0 0 2 2 0 1 0 0 0 2 1 1 0 1 2 1 1 1 1 1 0 1 0 1 1 1 2 1 0 1 0 0 0 0 0 0 0 0 0 0 0 0 0 0 2 1 0 1 0 0 0 0 0 0 0 0 0 0 0 0 1 0 0 0 0 0 1 2 2 0 2 0 2 0 2 1 2 1 0 2 1 0 1 0 1 0 1 0 0 0 1 0 1 0 2 1 1 0 2 1 2 0 0 0 0 0 1 2 0 0 0 1 0 1 0 1 1 0 2 0 0 2 1 1 0 0 2 0 0 0 0 0 2 0 0 2 1 2 2 0 2 0 0 0 0 2 0 0 1 0 0 2 1 1 1 0 0 0 1 1 1 1 1 1 1 1 1 0 0 0 1 1 1 0 1 0 0 0 0 0 2 2 2 0 0 2 1 1 1 2 1 0 1 0 0 2 2 2 0 0 1 1 1 0 0 1 1 1 0 0 0 0 1 0 1 0 1 1 1 1 1 1 0 1 1 1 1 1 0 0 2 1 2 0 1 0 0 0 0 0 2 1 1 0 2 2 1 0 0 1 0 2 1 1 0 0 0 0 0 1 2 0 0 0 0 0 0 0 1 0 1 1 0 2 0 0 0 1 1 0 2 0 0 0 0 0 0 0 0 0 0 0 0 0 0 0 1 1 1 1 1 1 1 1 1 0 2 2 0 0 0 0 0 0 0 0 1 0 1 0 1 0 1 1 2 2 2 1 1 0 2 2 0 1 1 0 1 1 0 0 0 0 0 2 1 1 0 1 1 1 1 0 1 0 0 2 2 2 2 2 0 0 0 2 1 1 0 0 1 0 2 2 0 0 0 2 1 2 0 1 0 0 0 1 2 1 1 1 2 1 0 1 0 1 1 0 1 1 0 0 2 2 2 0 0 1 1 1 1 2 2 0 0 0 0 0 1 0 0 1 1 0 2 2 0 1 1 0 2 1 1 0 2 1 1 0 0 0 0 2 1 1 2 1 0 0 0 0 0 2 0 0 0 0 0 0 0 0 2 0 0 0 0 1 0 0 1 0 1 0 0 2 2 0 1 1 0 0 0 2 0 0 0 2 0 1 0 0 1 0 0 0 0 1 0 0 0 0 0 0 0 0 0 0 2 2 1 0 2 0 2 0 2 1 0 0 0 2 0 0 0 0 1 0 1 1 0 0 2 2 1 0 0 0 0 1 1 1 1 2 1 0 0 0 1 0 1 0 1 1 0 0 1 1 2 0 1 0 0 1 2 2 1 0 0 1 1 1 1 0 2 0 1 1 0 2 0 0 2 2 0 1 0 0 2 0 0 1 1 0 1 0 0 0 1 1 1 1 0 0 0 0 1 0 0 1 0 1 1 2 2 1 0 0 0 1 1 1 0 0 2 1 0 0 0 0 2 0 1 0 1 1 0 1 0 0 0 0 0 2 1 0 1 1 0 1 0 1 0 0 0 0 0 0 0 1 0 0 2 0 0 1 0 0 0 2 1 0 1 0 0 2 2 0 0 2 0 0 1 1 1 0 1 2 1 1 0 1 2 0 1 2 1 1 0 1 2 0 1 0 2 2 2 0 1 0 1 0 0 1 1 0 0 0 0 1 1 0 1 1 0 2 0 1 1 2 1 2 0 0 2 0 0 0 0 1 2 1 1 1 1 0 0 1 1 0 0 0 0 1 0 0 0 1 1 0 0 1 1 0 0 0 0 2 2 0 0 1 0 1 0 0 2 0 0 1 0 1 0 0 1 0 1 2 2 2 1 1 1 0 2 1 0 1 1 1 0 1 1 1 2 1 0 0 1 1 0 1 1 0 1 0 1 0 0 1 1 2 2 0 2 2 2 0 2 2 0 0 0 2 0 1 0 2 0 0 2 0 0 0 1 0 0 0 0 1 0 0 1 0 0 1 0 1 0 1 0 0 0 1 0 0 0 0 0 0 0 0 0 0 1 2 1 0 0 1 0 0 0 2 0 2 0 0 0 0 0 0 0 0 0 0 2 1 0 0 2 1 0 1 0 1 0 0 0
63 1 0 1 0 0 1 0 0 1 1 0 0 2 0 2 1 0 0 1 1 2 0 0 2 0 1 0 1 1 1 1 0 2 0 2 1 1 0 0 0 2 0 1 0 0 1 0 0 0 0 0 2 1 0 1 0 0 1 1 1 1 2 2 0 0 1 1 2 0 1 0 2 2 2 2 0 0 2 0 1 0 2 1 1 0 0 1 2 2 1 1 0 0 0 0 0 1 1 2 0 0 2 0 0 0 2 2 2 0 0 2 1 1 1 0 0 0 0 0 1 0 2 1 1 1 1 0 1 0 0 0 0 0 0 0 0 0 0 2 1 2 0 0 2 0 1 0 1 2 1 2 0 0 0 0 0 1 0 0 1 0 0 0 1 2 0 0 0 0 2 0 2 1 1 2 1 0 0 0 0 1 0 2 2 2 2 1 0 2 0 2 2 2 1 0 0 2 0 0 0 0 1 0 1 0 1 1 1 0 2 0 2 0 1 2 1 1 1 0 2 0 1 2 0 0 1 0 0 1 1 0 0 1 1 1 1 2 0 1 1 0 2 0 0 1 0 0 2 0 0 0 2 0 0 1 1 1 1 1 1 1 0 1 0 0 0 0 1 0 0 1 1 1 0 0 0 2 2 2 0 0 1 1 0 1 1 0 1 1 0 1 2 2 2 0 2 2 0 2 0 1 2 2 2 0 0 0 0 1 0 1 2 1 1 0 0 0 0 0 2 2 1 0 0 0 0 2 1 0 0 0 0 0 0 0 0 1 0 0 0 1 1 1 0 0 0 1 2 1 1 0 1 0 0 0 1 2 0 1 0 1 2 0 2 1 0 1 1 0 2 0 2 2 2 2 0 0 0 0 1 2 1 1 0 0 0 0 0 0 0 0 0 0 2 1 1 0 1 1 1 1 0 2 1 0 0 1 0 0 2 0 0 2 0 1 0 0 0 0 0 1 0 2 0 0 2 1 1 0 1 0 0 1 1 0 0 1 0 0 2 0 1 1 2 2 1 1 0 1 0 0 1 2 1 1 1 1 1 0 1 1 0 1 0 1 1 2 2 0 1 0 1 1 2 0 1 0 0 2 0 1 2 2 0 1 1 1 1 0 0 1 1 2 1 1 1 1 1 2 2 2 2 0 2 0 2 1 0 1 0 0 0 0 1 1 0 2 0 2 2 0 1 1 1 1 1 0 0 0 1 1 0 1 1 1 2 0 0 1 0 0 1 1 1 1 0 1 1 0 1 1 1 0 2 0 0 0 0 0 1 0 1 1 1 0 0 2 0 0 0 0 1 0 0 0 1 1 0 1 2 0 0 0 0 0 0 1 0 0 0 0 0 0 0 0 1 1 1 0 0 1 1 2 0 2 1 1 0 2 1 0 0 0 2 0 0 0 0 0 0 1 0 1 0 0 2 2 0 0 1 2 0 0 1 1 2 0 0 1 0 0 0 1 1 1 2 0 0 0 0 2 1 1 0 0 1 2 2 0 0 0 0 0 1 2 1 1 1 0 0 0 0 2 0 2 0 0 2 0 0 0 0 1 1 1 1 2 2 0 0 0 0 1 0 0 0 0 1 1 1 0 0 1 0 0 2 2 2 1 0 0 0 2 0 0 0 0 0 0 0 0 0 1 1 0 0 0 0 0 0 0 0 1 1 0 1 0 0 1 0 1 0 0 1 0 0 0 0 0 0 0 0 0 0 0 0 0 0 0 0 1 2 0 0 0 1 2 0 0 0 0 1 0 0 0 0 1 1 1 1 1 0 0 0 2 0 1 2 1 1 0 1 2 1 1 0 0 0 0 0 0 0 2 1 0 1 1 0 0 0 0 0 0 0 2 0 0 1 0 1 1 1 0 2 0 0 2 0 0 1 0 1 0 0 0 0 0 0 0 0 0 0 0 0 0 0 0 1 0 2 2 0 0 2 0 0 0 0 0 1 2 0 0 0 0 1 1 1 2 0 0 1 1 1 0 0 0 1 1 2 2 2 0 0 0 1 1 1 0 0 1 0 0 1 1 1 2 0 0 0 2 1 1 2 1 0 1 0 0 0 0 1 0 1 1 1 2 2 1 0 1 0 1 0 0 1 0 0 0 1 1 1 1 0 0 1 0 0 1 0 0 0 2 1 1 1 0 1 0 2 0 0 1 1 0 2 1 0 0 0 0 1 0 2 1 2 0 0 0 0 0 0 0 0 0 2 2 0 0 0 0 0 1 0 0 1 0 0 2 1 0 1 2 2 0 0 0 1 0 0 1
64 0 1 2 0 0 0 1 0 2 2 0 0 0 0 0 0 0 0 2 0 2 0 0 2 0 2 0 1 1 1 1 2 1 0 0 2 0 0 0 0 2 1 1 1 1 0 1 0 1 1 1 2 1 0 1 0 0 2 0 1 1 2 1 0 0 2 1 2 0 1 2 2 2 1 2 1 0 2 0 2 0 2 1 1 0 1 0 1 2 0 0 1 0 0 0 0 1 1 1 1 0 2 0 0 0 2 1 1 0 0 1 0 1 1 0 0 1 2 0 1 0 1 0 0 1 0 1 2 1 0 0 0 0 0 0 0 0 1 1 1 1 0 0 0 0 0 0 2 1 1 1 0 0 0 0 0 0 0 1 1 1 0 0 1 1 1 0 1 2 0 1 0 2 2 0 2 1 1 1 0 0 1 1 1 0 0 1 0 0 0 1 1 0 1 1 1 2 0 0 0 0 0 2 1 0 1 0 0 0 0 0 1 0 2 2 0 0 1 1 1 1 0 1 2 1 0 1 1 0 0 1 0 0 0 0 0 2 0 0 0 0 2 0 0 1 0 0 2 0 0 0 1 0 0 1 0 0 0 0 0 0 0 2 0 0 1 1 1 0 1 1 0 0 0 0 1 0 2 1 0 0 0 0 0 0 0 1 1 2 0 1 0 2 1 2 0 1 0 1 0 0 0 0 0 0 1 0 1 1 0 2 1 1 1 0 1 0 1 1 1 1 1 0 0 0 0 0 0 0 0 1 1 0 0 0 0 1 1 1 0 1 2 2 0 0 2 1 2 0 2 0 0 0 0 0 0 2 0 0 0 0 0 0 0 0 0 1 1 0 2 0 0 0 0 0 0 1 0 0 2 0 0 0 1 0 0 1 1 0 0 0 0 0 2 1 1 1 0 0 0 0 0 2 1 0 0 0 0 0 1 0 0 1 0 0 0 0 0 0 0 1 0 2 0 0 2 0 2 1 2 0 0 1 1 0 0 1 0 0 1 0 2 0 1 1 0 1 0 0 0 0 1 1 2 1 2 1 1 1 1 1 0 1 1 1 1 2 2 0 0 0 2 2 1 0 1 0 0 1 1 1 1 1 1 1 1 2 2 0 1 0 1 1 2 0 2 1 1 2 1 1 1 1 1 1 2 1 0 1 0 0 0 0 0 1 0 2 0 1 0 2 1 1 0 1 1 0 1 1 0 1 0 1 1 1 2 2 1 2 1 0 2 1 1 0 2 0 0 0 0 0 1 0 1 1 0 0 1 0 0 0 0 0 0 0 1 2 1 0 1 2 1 0 0 0 1 1 0 1 2 0 1 0 0 1 0 0 0 0 0 1 2 0 2 0 0 0 0 2 0 2 0 2 0 2 2 1 1 1 0 0 0 1 1 1 0 1 0 0 1 0 0 0 0 0 1 1 0 0 1 2 0 0 1 0 2 0 0 0 0 1 0 1 1 1 2 0 0 1 0 1 0 0 1 1 2 2 2 0 0 0 1 1 0 1 1 2 1 0 0 0 0 0 1 0 2 0 2 0 0 0 1 2 1 2 1 1 1 0 0 0 1 2 0 0 0 0 0 1 0 0 0 0 2 0 1 2 2 0 1 1 0 1 1 0 0 0 0 0 0 0 0 1 1 1 0 0 0 0 1 0 0 0 0 0 1 0 0 1 0 1 0 1 1 0 1 1 0 0 0 0 0 1 0 1 0 0 1 0 0 0 1 0 0 0 1 1 1 1 0 0 2 0 0 0 0 1 0 1 0 0 0 0 0 1 0 2 1 2 0 1 0 2 0 2 0 0 0 1 1 0 1 2 1 0 1 0 1 1 2 0 2 2 0 2 2 0 2 0 2 2 2 1 2 0 0 1 1 0 0 0 1 1 2 1 0 0 0 0 0 0 1 1 1 1 1 0 0 0 1 1 0 1 1 1 0 0 1 1 0 0 1 0 1 2 2 1 2 1 0 0 1 1 2 1 0 2 0 0 0 0 2 0 0 0 1 2 1 0 0 1 0 0 2 1 2 2 0 0 0 1 2 0 2 0 0 1 1 1 1 0 1 1 1 1 1 2 2 1 0 1 0 1 1 0 0 1 0 1 2 0 0 2 0 0 0 2 0 0 0 2 2 0 0 0 0 0 0 0 2 0 0 0 0 1 1 2 0 2 0 0 0 1 0 1 1 0 0 0 1 0 0 0 0 0 2 1 1 1 1 1 0 0 0 1 1 0 0 1 0 0 0 0 1 0 0 0 0 0 0 1
65 0 1 1 1 0 1 1 0 0 0 0 0 0 0 0 0 0 0 2 0 2 2 1 1 1 1 0 0 1 1 0 1 2 0 1 1 1 0 0 0 1 0 0 0 0 0 0 0 2 0 0 1 0 0 0 1 0 0 1 0 0 2 1 1 1 1 1 2 1 0 2 2 2 2 2 0 0 2 0 1 0 1 1 1 0 0 0 1 1 0 0 1 0 0 0 0 1 1 1 1 0 1 0 1 1 2 0 2 1 0 1 1 2 2 1 1 1 1 0 1 1 2 1 1 1 1 1 2 0 1 1 2 0 0 0 2 0 0 0 0 2 0 0 1 0 0 0 0 0 0 0 0 0 0 0 0 2 0 2 2 2 0 2 2 2 0 1 1 2 1 0 0 1 2 2 1 0 0 0 0 0 0 1 1 1 1 0 0 2 0 2 1 0 1 2 0 0 0 0 0 0 0 0 1 0 1 0 1 0 0 0 0 0 2 2 0 0 1 0 2 2 0 1 1 1 0 0 0 1 0 0 0 0 0 0 0 2 0 0 0 0 2 0 1 2 1 0 1 0 0 0 1 1 1 1 0 0 0 1 0 0 0 1 0 0 1 0 1 0 0 0 0 0 0 0 1 1 1 1 0 1 2 1 0 1 1 1 0 2 1 0 1 2 2 0 1 0 0 0 0 0 2 2 2 0 2 0 0 2 0 2 2 1 1 0 0 0 0 0 0 0 1 1 1 0 2 0 0 1 0 1 0 0 0 0 0 2 0 1 1 2 0 0 0 2 0 2 2 1 1 1 1 1 0 1 1 1 0 1 0 1 2 1 2 0 0 0 0 0 2 0 0 0 0 0 0 1 1 0 2 0 0 1 0 1 1 0 0 1 1 1 0 0 2 0 0 1 0 0 0 0 1 2 0 0 1 0 0 0 0 0 1 0 1 0 0 0 0 0 0 1 1 1 0 0 1 0 0 0 0 0 0 1 1 1 0 0 1 0 1 0 0 0 1 1 0 2 0 1 0 0 0 2 0 0 0 1 0 2 0 2 0 0 1 1 0 1 1 0 1 0 2 0 1 1 1 1 1 0 0 1 2 2 0 1 1 2 2 0 1 0 1 1 0 0 2 1 1 2 2 2 1 1 1 1 2 2 0 1 0 0 1 0 1 0 0 2 0 0 0 2 2 2 0 2 0 1 1 2 0 1 0 0 0 0 2 0 1 2 1 1 1 0 0 0 0 1 1 0 0 0 0 0 1 1 0 0 0 1 1 0 0 0 0 0 1 0 1 1 0 2 0 0 0 0 0 0 0 0 1 0 1 0 0 1 0 0 0 0 0 2 0 0 0 0 0 0 0 0 0 2 0 2 0 2 1 1 0 2 0 0 0 1 0 0 0 1 0 0 1 0 1 1 0 0 1 0 0 0 1 1 1 0 1 0 2 0 1 0 1 0 0 1 1 2 2 0 0 0 0 1 1 0 0 0 2 2 0 1 1 0 1 0 1 2 1 2 1 0 0 0 1 0 0 2 0 0 2 0 0 0 1 2 1 2 1 1 0 0 0 1 0 2 2 0 0 0 1 1 0 0 0 1 1 0 2 1 1 0 1 1 0 0 2 1 0 1 1 0 0 0 0 1 1 0 0 1 1 0 1 1 1 0 2 2 2 0 0 0 0 1 0 1 1 0 0 1 0 0 0 0 0 0 0 1 0 0 1 1 0 1 2 0 1 0 1 1 1 1 0 0 2 1 1 0 0 1 0 2 0 0 1 0 1 2 0 2 1 2 0 1 1 2 0 1 0 0 0 1 1 0 0 1 0 0 1 0 0 1 1 0 1 1 1 2 2 0 2 0 2 2 1 1 2 0 0 2 1 0 0 0 1 1 1 0 0 2 1 0 1 1 0 0 0 0 0 0 0 0 1 1 0 0 1 0 1 0 1 1 0 1 0 0 0 0 1 0 1 1 0 0 1 1 2 0 0 0 1 2 2 2 2 0 0 1 0 1 0 0 0 1 0 0 2 2 2 2 0 0 0 2 2 0 2 1 1 1 0 2 0 0 0 1 1 1 1 2 1 0 0 0 0 2 0 0 1 1 0 1 2 0 0 0 1 0 0 1 0 0 0 0 1 1 0 0 0 0 1 0 1 0 2 0 0 0 0 1 0 1 0 0 0 0 0 0 0 0 0 0 1 0 0 0 1 1 1 0 2 0 0 0 0 1 0 0 1 0 0 1 0 0 0 0 0 0 0 0 0 0 1 1
66 1 1 1 0 0 2 2 0 0 0 2 0 2 1 0 1 0 0 0 2 0 0 0 2 0 1 0 0 0 1 1 1 2 0 0 2 2 0 0 1 1 0 0 1 0 0 0 0 0 0 0 0 0 1 0 2 0 2 1 0 1 2 0 0 0 1 2 2 0 0 2 1 1 0 1 1 0 2 1 0 0 2 1 2 0 0 0 1 1 0 0 1 0 0 0 0 1 1 2 1 0 1 0 1 1 2 0 1 1 0 2 0 2 2 0 0 0 2 0 0 0 2 2 2 0 2 1 1 0 0 0 0 0 0 0 0 0 0 0 0 2 1 0 1 0 0 0 0 0 0 1 0 1 1 0 0 2 0 0 1 1 0 0 1 2 0 0 1 2 1 0 0 2 2 1 2 0 0 0 0 0 0 2 2 2 1 0 0 2 0 2 2 0 2 1 0 2 0 1 0 1 0 0 1 0 1 0 1 0 0 0 0 0 2 2 1 0 1 0 2 1 1 1 1 1 0 0 0 2 1 0 0 0 0 0 0 2 1 1 1 1 1 1 0 1 0 0 2 0 0 0 2 1 1 1 0 1 1 1 1 1 0 0 0 0 0 0 1 0 0 1 1 1 0 1 0 2 1 1 0 0 1 0 0 0 0 0 0 2 1 1 2 2 2 0 1 1 0 1 0 1 1 1 1 0 0 0 0 2 0 2 2 2 2 2 0 0 0 0 1 1 0 2 1 0 2 1 1 2 0 1 0 0 0 0 0 0 0 1 1 1 2 1 1 1 0 1 2 0 1 0 2 0 0 0 1 1 0 0 0 0 1 1 1 0 0 2 2 0 1 1 0 0 0 0 0 0 1 0 2 1 0 0 1 1 0 0 0 0 0 0 1 0 2 1 0 0 1 1 1 1 1 2 1 1 0 0 0 0 0 0 0 0 2 0 2 1 0 1 1 1 0 1 1 1 1 1 1 0 1 0 0 1 1 1 0 0 1 0 2 0 1 1 0 2 0 0 1 1 1 0 1 1 2 1 2 2 2 0 2 0 0 0 1 0 0 2 2 2 2 2 1 2 0 0 0 0 0 0 2 2 0 0 2 0 0 1 2 0 2 0 0 1 0 0 0 1 1 2 1 1 2 0 2 0 2 1 1 0 0 1 0 0 1 0 0 2 0 2 2 0 1 1 0 1 1 1 0 1 1 1 1 0 1 0 1 1 1 2 1 0 1 1 1 0 1 1 1 0 0 1 1 1 1 1 0 1 0 1 1 0 1 0 0 0 2 2 1 0 1 1 1 0 0 0 1 1 0 1 2 0 1 0 0 1 0 1 0 0 0 1 1 0 0 0 0 0 0 0 0 1 1 1 0 1 1 2 0 2 0 0 0 2 0 1 0 1 0 0 0 0 0 0 0 0 1 1 0 0 1 1 1 1 2 0 0 0 1 0 0 1 0 0 2 0 1 0 0 0 0 2 1 0 1 1 2 2 2 0 0 0 1 1 0 0 0 2 0 1 1 1 0 1 1 1 1 1 1 1 1 2 0 1 1 1 1 0 0 0 0 0 0 1 1 0 0 0 0 1 0 0 0 2 0 1 1 0 1 2 0 0 0 1 1 0 0 0 0 0 0 0 0 2 0 1 1 0 0 0 1 0 0 0 1 1 0 1 0 1 1 1 0 1 1 0 0 0 0 1 1 1 1 1 1 0 0 0 0 0 0 0 2 0 0 0 2 0 2 2 0 0 1 0 0 0 0 1 0 2 1 1 1 0 0 1 1 2 1 2 0 1 0 1 0 1 0 1 0 2 2 0 0 2 2 0 2 0 0 2 2 0 1 1 1 2 2 0 2 0 1 1 1 1 2 0 0 2 0 0 0 0 2 1 0 1 1 1 2 1 1 1 0 0 0 0 0 0 0 0 2 2 0 0 2 0 0 0 0 0 1 2 0 0 0 1 1 0 0 2 0 0 2 0 2 1 0 0 2 1 1 1 2 0 0 0 1 1 1 0 0 1 0 0 2 1 1 2 0 0 0 2 0 0 2 0 0 1 0 0 0 0 1 0 1 1 1 0 0 0 0 0 0 0 0 1 1 1 0 1 2 0 0 1 0 0 1 2 0 0 0 0 2 0 0 0 0 1 0 0 2 0 0 2 1 0 2 1 0 1 1 1 0 0 0 0 0 2 1 0 1 0 0 0 0 0 2 0 2 0 0 0 0 0 0 0 0 0 0 1 0 1 0 1 0 0 1 0 0 0 1 0
67 0 0 2 0 0 2 1 0 1 1 1 1 1 0 1 0 0 0 2 0 2 1 0 2 0 0 0 0 0 1 1 1 1 0 0 1 1 1 1 0 1 2 2 0 0 0 0 0 2 2 0 1 0 0 0 1 1 0 1 0 1 0 0 1 1 1 0 0 0 0 0 1 1 1 1 0 0 2 0 2 0 1 1 1 0 0 0 0 2 0 0 1 1 0 0 1 1 1 2 0 0 0 0 0 0 2 0 0 0 0 1 1 1 1 1 1 0 2 0 1 0 2 0 0 2 0 0 2 0 1 1 0 0 0 0 0 0 0 0 2 2 0 0 0 0 0 0 0 1 1 1 0 1 0 0 0 0 1 2 2 1 0 1 0 1 0 0 1 1 1 1 0 2 1 0 2 2 2 2 0 0 0 2 2 2 2 1 0 1 0 2 2 1 1 2 1 2 0 0 0 1 0 1 0 0 2 0 1 0 1 1 1 0 2 2 0 1 1 1 1 0 0 1 1 1 0 1 1 0 0 0 0 0 0 0 0 2 0 0 0 0 1 0 0 2 1 1 1 1 0 0 1 0 0 0 0 0 0 0 0 0 0 0 1 0 1 1 1 1 1 0 2 1 1 1 0 0 2 1 1 0 2 0 0 2 2 1 0 1 0 0 1 2 2 0 1 1 0 1 0 0 1 1 1 0 0 0 0 2 0 2 2 2 2 1 0 0 1 1 1 2 0 2 0 0 0 2 2 1 0 2 0 0 0 0 0 1 0 0 2 1 1 1 0 0 2 0 1 1 1 0 1 1 0 1 2 0 0 2 0 2 1 0 1 1 0 2 2 1 1 1 1 1 1 2 0 0 1 0 1 0 0 0 1 0 0 0 0 0 0 0 0 0 2 1 0 0 0 0 0 0 1 2 1 1 0 0 1 1 0 0 0 1 0 0 0 0 0 0 0 0 1 1 2 1 1 1 1 0 1 0 1 1 1 0 0 1 2 1 2 0 2 1 1 2 1 0 1 2 0 2 1 2 2 1 2 1 1 0 0 1 0 1 1 1 0 2 2 0 0 0 1 1 1 0 1 2 2 0 0 2 1 1 1 2 1 2 2 0 1 0 0 1 0 0 1 1 1 2 1 1 0 1 0 2 1 1 0 1 0 0 1 0 1 0 0 2 0 0 0 2 2 2 0 2 0 0 1 2 0 1 0 0 1 0 1 1 0 2 2 0 0 0 0 1 0 1 1 0 0 1 1 0 0 2 0 2 1 0 0 0 1 0 0 0 2 1 0 0 0 1 1 0 0 0 0 0 0 0 2 0 1 0 0 0 0 0 0 0 2 0 1 1 1 0 1 0 0 0 0 2 1 2 0 2 0 1 0 2 0 0 0 0 1 0 0 0 0 0 2 0 0 1 0 1 2 1 0 0 1 1 0 0 1 0 2 0 0 0 0 1 0 2 1 1 1 0 0 0 0 2 1 1 0 0 1 2 1 0 0 0 0 2 0 0 0 2 1 0 0 0 2 0 0 2 1 0 0 0 0 0 0 1 1 1 0 0 0 0 0 0 0 1 0 0 0 0 2 2 1 1 0 1 0 0 2 2 1 0 1 1 0 2 0 0 0 0 0 0 0 0 0 2 0 0 1 1 1 0 1 1 0 0 0 0 1 1 0 1 1 0 0 0 1 1 0 0 0 0 0 0 1 0 0 1 0 0 0 0 0 1 2 1 0 1 1 0 1 0 1 0 0 1 1 0 0 0 2 0 1 1 2 0 0 0 2 2 2 2 0 0 1 2 0 1 1 1 0 1 1 0 0 2 1 0 1 0 0 2 2 0 0 0 0 1 1 1 0 0 0 0 0 1 2 0 0 2 1 0 0 0 1 1 0 0 0 1 0 0 0 0 1 2 2 2 2 0 0 0 2 2 0 0 2 0 0 0 0 0 2 2 0 0 0 1 1 0 0 2 0 0 0 2 0 0 0 1 1 2 2 2 2 2 2 1 0 1 0 0 0 1 0 0 1 0 1 2 0 0 0 2 0 0 1 2 0 0 1 1 1 0 0 0 0 0 1 2 1 1 0 1 0 0 0 0 2 0 0 0 1 0 0 1 1 0 0 2 0 0 0 0 1 1 1 1 1 0 0 1 2 0 1 1 0 0 1 1 0 1 0 0 0 0 1 1 1 0 0 0 1 0 0 0 0 1 1 0 2 1 1 0 0 1 0 0 1 0 0 1 0 1 0 1 1 0 0 1 1 0 1 1
68 1 1 2 1 0 1 1 0 0 0 0 0 1 0 0 0 0 0 1 1 1 1 0 2 0 1 0 0 0 2 0 0 0 0 0 2 0 0 0 0 1 0 0 0 0 1 0 0 0 0 0 0 0 1 1 0 1 1 1 0 0 2 1 0 0 2 0 1 0 1 1 1 2 1 2 1 0 1 0 1 0 1 1 1 0 0 1 1 1 0 0 0 0 0 0 0 2 2 2 0 0 0 1 0 0 2 1 1 0 0 1 1 2 1 0 0 0 0 0 2 0 1 2 1 0 1 0 2 0 0 0 0 0 0 0 0 0 0 0 1 2 0 0 1 0 0 0 0 0 0 0 0 1 1 1 1 0 0 1 0 0 0 1 0 1 0 0 1 1 1 0 0 1 1 1 2 1 0 1 1 2 0 2 2 2 0 1 1 1 0 1 2 1 1 2 0 2 0 0 0 0 0 0 2 0 1 2 1 0 1 0 0 0 1 2 0 0 1 1 1 0 1 2 0 0 0 2 2 0 0 0 0 1 1 1 1 2 0 0 0 1 2 0 1 2 1 0 2 0 0 0 1 1 1 1 0 0 0 0 0 0 0 0 0 0 1 0 2 1 0 1 1 1 0 0 0 0 2 0 1 0 2 1 0 0 1 1 0 1 0 0 0 2 1 1 0 0 0 1 1 0 1 1 1 0 1 1 0 1 0 1 2 0 0 0 0 1 1 1 1 1 1 1 1 0 1 1 0 1 0 1 1 0 0 0 0 2 1 1 1 2 2 0 0 0 2 0 1 1 1 0 0 0 0 0 0 0 0 2 0 2 2 0 2 0 0 2 2 0 0 2 1 1 1 1 0 0 0 0 1 1 0 0 0 0 0 0 1 1 1 1 0 0 1 0 0 2 1 1 1 1 1 2 1 1 0 1 0 0 0 0 0 0 2 0 1 0 0 0 0 1 1 0 0 0 0 1 0 0 0 0 1 1 1 0 0 2 0 0 0 0 2 0 2 2 1 1 1 1 0 0 1 2 1 1 1 1 1 0 2 0 0 0 0 2 0 1 1 1 1 0 2 1 1 0 0 0 0 1 2 0 1 1 1 2 1 2 2 0 1 0 2 1 2 0 2 1 1 1 1 0 2 0 2 0 2 0 1 1 1 0 1 0 1 0 0 2 0 2 2 0 1 1 0 1 1 0 0 0 2 0 0 0 2 0 1 1 0 1 1 0 1 1 1 1 0 1 1 0 1 2 0 0 2 0 1 0 0 0 0 0 0 1 0 0 1 1 1 0 1 0 1 0 0 0 1 0 0 0 1 0 2 0 0 2 0 0 1 1 0 0 0 0 0 1 0 1 0 0 0 2 1 1 0 2 1 1 0 2 1 0 0 0 2 0 0 0 0 0 0 0 0 0 0 0 2 0 0 0 1 1 0 0 2 0 2 1 1 0 1 0 0 0 2 1 1 0 0 0 1 2 2 1 0 0 1 2 2 0 0 0 0 0 1 2 1 2 0 1 0 1 0 0 1 1 1 1 1 1 0 0 1 2 1 2 1 1 0 1 0 1 0 2 1 0 0 0 0 2 2 0 0 1 1 1 1 2 2 1 0 0 1 1 0 0 0 0 0 0 0 0 1 2 0 0 0 1 1 0 0 0 1 0 1 1 2 0 0 0 0 0 0 1 1 1 0 1 0 0 0 0 0 0 0 0 0 0 1 1 0 1 2 0 0 0 1 0 2 2 1 1 1 2 1 0 0 1 1 0 1 2 1 1 1 1 0 2 1 2 0 0 1 1 0 0 1 0 0 0 0 0 0 2 2 1 0 1 0 0 0 0 1 1 1 2 2 0 1 0 0 0 0 0 2 0 0 1 0 1 0 0 1 1 1 0 0 0 0 0 0 0 0 1 1 1 1 0 0 0 2 2 0 0 2 0 0 0 0 0 2 2 1 0 1 0 1 1 2 0 0 0 1 1 1 0 0 2 0 0 0 0 2 0 0 0 0 2 0 0 0 2 0 0 1 1 1 2 0 1 0 2 1 1 2 0 0 1 1 1 1 0 2 0 2 1 1 1 2 1 1 1 0 1 1 0 1 1 0 0 2 1 1 2 0 0 1 1 0 0 0 2 1 1 0 1 1 2 1 0 2 0 1 1 0 0 2 0 0 0 1 1 0 0 0 0 0 1 1 0 1 0 0 1 1 1 0 0 2 0 0 0 0 1 0 1 1 0 0 2 0 0 1 2 1 0 0 0 0 0 2 0
69 0 0 2 1 0 2 2 0 1 1 0 1 1 0 1 0 0 0 1 1 1 1 0 2 0 0 0 1 1 2 0 0 1 0 1 1 1 0 0 1 1 0 0 1 0 1 0 0 0 0 0 0 0 0 0 0 0 0 0 1 2 1 0 0 0 1 2 1 0 0 0 1 2 0 2 2 0 2 0 2 0 1 0 1 0 1 0 2 2 0 0 1 0 0 0 0 2 1 2 1 0 1 0 1 1 2 0 0 0 1 1 0 1 1 0 0 0 1 0 1 2 1 2 1 0 1 0 1 0 1 1 0 0 1 1 0 0 0 2 2 1 0 0 0 0 0 0 0 0 0 0 0 0 0 0 0 1 0 0 1 0 0 1 1 2 0 0 0 1 1 0 0 2 1 1 2 1 0 1 0 2 0 1 0 0 0 2 0 0 0 1 1 0 1 1 1 2 0 0 0 0 0 1 0 0 2 0 1 0 1 0 2 0 2 2 0 2 0 0 2 2 0 2 0 0 1 0 0 1 0 0 0 0 0 0 0 2 0 0 0 0 1 1 1 2 1 0 1 1 1 1 2 1 1 2 2 0 0 0 0 0 0 0 0 0 1 1 0 1 0 1 0 0 0 0 0 1 1 1 1 0 2 2 0 2 2 2 0 2 0 0 1 2 2 0 0 0 0 0 0 0 0 0 0 0 0 0 1 1 1 1 1 1 1 0 2 0 0 1 0 0 0 2 0 0 1 2 1 2 0 1 2 1 0 0 0 1 1 2 0 0 2 1 0 0 1 0 1 1 1 0 1 0 0 0 1 1 0 0 0 0 2 0 2 0 0 2 2 1 2 0 1 1 1 1 0 0 0 0 1 0 0 0 0 0 0 0 0 0 0 0 0 1 2 1 1 1 1 1 1 1 0 2 1 0 0 0 0 0 0 0 0 1 1 1 1 1 0 0 0 1 1 1 2 1 0 0 0 0 0 0 0 1 2 1 0 1 1 1 1 0 1 1 1 2 1 1 0 1 0 0 2 2 2 2 2 2 1 1 1 2 0 1 1 0 0 2 2 0 1 0 1 1 2 0 1 0 0 0 1 0 1 1 2 0 0 1 2 1 2 0 0 1 1 1 1 2 2 2 1 0 2 0 2 0 2 1 1 1 1 0 0 0 1 0 0 2 0 1 1 0 2 2 1 2 0 0 0 0 2 1 0 1 0 0 0 0 1 2 0 1 2 2 2 0 2 1 1 0 0 0 0 0 2 1 1 1 0 0 0 0 2 0 2 2 0 1 2 1 1 1 0 0 1 0 1 1 0 1 1 0 1 0 0 1 0 0 0 0 0 2 0 0 0 0 2 0 0 1 0 2 0 2 0 2 1 0 0 1 0 0 0 0 1 0 0 1 1 0 0 0 0 0 0 1 1 1 0 0 0 1 1 0 2 0 2 1 0 1 1 0 0 2 0 1 1 0 0 0 0 1 1 1 0 0 1 2 1 0 0 0 2 0 1 2 2 1 0 1 1 0 0 1 1 1 1 1 0 1 0 1 1 0 2 2 1 1 0 1 0 1 0 2 1 1 1 0 0 0 0 0 0 0 2 0 1 1 2 1 0 0 0 2 1 1 0 1 1 0 0 0 0 1 1 0 1 0 0 0 0 0 0 0 0 0 1 1 0 2 1 2 0 0 0 2 0 0 0 0 0 0 1 0 0 0 0 1 0 0 1 2 2 0 1 0 0 1 1 1 1 0 2 0 0 0 0 2 0 2 0 1 2 1 0 0 2 2 0 2 0 2 2 2 1 0 1 2 0 1 1 0 0 2 2 0 2 0 0 1 1 0 0 0 1 2 1 0 2 0 1 2 0 0 2 0 0 1 1 0 0 0 2 1 0 1 1 0 1 0 1 1 0 0 0 0 0 0 1 0 1 1 0 0 2 0 0 0 1 0 1 1 0 0 0 0 1 1 2 0 0 0 0 2 1 1 0 0 0 1 2 2 2 0 0 0 1 1 0 0 0 1 0 1 1 1 1 1 0 1 0 1 1 0 2 1 1 0 1 1 0 0 0 0 0 0 2 1 1 1 0 1 0 0 0 0 1 1 0 0 2 0 0 1 0 0 0 0 0 1 0 0 2 0 0 1 0 0 0 0 2 0 1 1 1 0 1 1 0 0 0 1 0 0 1 1 1 0 0 0 1 0 0 1 0 0 1 0 2 1 1 0 1 0 0 0 0 0 0 2 0 0 0 1 1 0 0 0 0 0 1 1
70 1 0 2 0 0 1 0 0 1 1 0 1 1 1 0 1 0 1 1 0 1 0 0 2 0 1 0 0 1 1 0 1 2 0 1 2 1 0 0 0 1 0 1 0 2 0 0 0 2 2 0 1 1 0 1 0 1 2 0 1 2 2 2 0 0 1 1 1 0 0 1 2 2 2 2 0 0 2 0 1 0 2 1 2 0 1 1 2 2 0 1 0 0 0 0 1 2 2 2 0 0 1 0 1 0 1 0 0 0 0 0 0 1 1 0 0 0 1 0 2 1 2 1 1 0 1 1 2 0 1 1 0 0 0 0 1 0 1 2 2 0 0 0 2 0 0 0 1 1 0 1 0 1 0 0 0 2 0 1 1 0 0 1 1 1 1 0 1 1 1 2 2 2 2 2 2 2 2 2 0 0 0 1 0 0 0 1 1 1 1 2 1 1 0 1 1 2 1 0 0 0 0 1 1 0 1 0 1 0 0 0 1 1 1 2 0 0 1 1 1 0 0 1 1 0 0 0 1 1 0 1 0 1 1 1 1 2 0 0 0 1 2 1 0 2 0 1 1 1 0 0 2 0 0 0 0 0 0 1 0 0 0 0 0 0 0 1 1 0 0 0 1 1 0 0 1 0 1 0 0 0 1 1 0 2 2 2 0 2 0 0 1 2 2 0 1 1 0 1 0 1 1 1 1 0 1 0 1 1 1 1 2 1 1 0 0 1 0 1 1 1 1 1 1 0 1 1 0 1 0 2 0 0 0 0 0 2 0 1 1 1 1 2 0 0 1 1 2 0 2 0 0 0 0 0 1 1 0 0 0 0 2 1 2 1 0 2 2 0 0 2 0 0 0 0 0 1 0 0 2 2 0 0 2 2 0 0 0 0 0 0 0 0 1 0 0 1 0 0 0 0 0 2 0 0 0 0 0 0 1 0 0 1 1 0 1 0 0 0 0 2 1 0 0 1 2 1 1 0 1 0 0 1 1 1 0 1 0 0 0 0 2 1 0 1 0 2 0 1 0 0 0 1 1 0 1 2 2 2 1 1 0 0 0 2 0 2 2 1 1 1 1 1 1 0 0 0 0 0 0 2 0 0 2 1 0 0 1 1 0 1 1 2 0 0 1 1 0 1 1 1 1 1 1 1 2 1 0 0 0 1 0 1 0 0 1 2 0 0 1 2 2 2 0 2 0 0 0 1 1 0 0 0 0 0 1 0 0 2 0 1 2 1 1 1 2 1 1 0 0 0 1 0 1 1 0 0 1 0 0 0 2 0 2 2 0 1 1 0 1 1 0 0 0 0 0 0 0 0 1 0 1 0 0 1 0 0 0 0 0 1 1 0 0 0 0 0 0 0 0 2 1 1 2 2 0 0 0 2 1 1 1 1 0 0 1 1 0 1 0 1 0 1 0 0 1 2 0 0 0 1 0 0 2 0 2 0 0 0 0 1 0 0 2 1 2 0 1 0 0 1 0 1 1 1 1 1 0 1 0 0 1 1 1 1 1 2 1 1 1 0 2 0 1 2 0 0 1 0 0 2 1 1 1 2 1 1 1 0 0 0 0 1 1 0 0 0 0 1 0 1 0 0 1 0 2 2 2 0 0 0 0 2 0 1 0 1 1 0 1 0 0 2 0 2 0 0 0 0 1 0 0 0 1 1 0 0 0 1 0 1 1 0 1 0 0 0 0 0 0 0 1 0 0 1 1 1 0 0 1 1 2 1 0 0 1 0 2 2 1 0 2 1 2 2 1 1 1 1 1 1 1 0 0 2 0 1 1 1 0 1 1 1 0 0 0 0 0 0 0 0 0 2 1 1 2 0 0 0 0 0 1 1 0 2 1 2 2 0 0 1 2 1 1 0 0 1 1 0 0 0 2 0 0 1 1 1 1 1 1 1 1 1 1 1 1 0 0 0 2 1 0 0 1 0 1 0 0 0 1 2 0 0 0 1 1 1 1 2 0 0 2 0 2 1 1 1 0 0 0 0 2 0 0 0 1 2 0 0 1 1 0 0 2 2 2 2 0 1 0 0 1 0 2 1 1 0 1 2 0 0 0 0 2 1 1 0 1 1 0 1 0 2 0 0 1 0 0 1 2 0 1 1 0 0 1 1 0 0 0 0 1 1 1 1 0 1 0 1 2 0 2 0 1 0 0 2 0 1 0 1 0 0 1 1 1 1 1 0 0 0 0 0 0 1 1 0 2 1 1 0 0 1 0 0 1 0 0 0 0 0 0 1 0 0 1 1 1 1 1 1
71 0 2 1 0 0 0 2 0 0 0 2 2 2 1 1 1 0 0 1 1 1 0 0 2 0 0 1 1 1 0 1 0 1 1 0 2 2 1 0 0 0 0 0 0 0 0 0 0 0 0 0 0 1 0 0 0 0 1 1 0 1 2 2 1 1 1 0 1 0 0 1 1 2 1 2 1 0 2 0 1 0 1 0 1 0 0 0 2 2 0 0 0 0 1 1 1 0 0 2 2 0 2 0 0 0 2 2 2 0 0 2 1 2 2 1 1 0 1 0 1 0 2 0 0 1 0 0 1 0 0 0 0 0 1 1 0 0 0 2 1 1 0 0 0 0 0 0 0 0 0 0 0 0 0 0 0 2 0 2 1 1 0 1 1 2 1 0 0 0 2 0 0 1 2 0 2 1 0 1 0 1 0 0 0 0 0 0 0 1 0 1 0 0 0 1 2 2 0 0 0 0 1 0 1 0 1 0 1 0 0 0 0 0 2 2 1 0 1 0 2 0 1 1 1 0 1 0 0 1 1 0 0 0 0 0 0 1 0 0 0 0 2 1 0 1 0 0 2 0 0 0 1 0 0 2 2 1 1 1 1 1 0 1 0 0 0 0 2 0 0 1 1 1 0 0 1 1 2 1 0 0 1 1 0 1 1 2 0 2 0 0 2 2 2 0 2 0 0 1 0 1 1 1 1 1 1 0 0 1 0 2 1 1 1 0 0 0 0 0 0 0 2 0 1 0 1 1 0 0 0 0 1 1 0 0 0 1 0 1 0 1 1 2 0 0 2 1 1 2 0 0 2 0 1 1 1 1 0 0 0 0 1 0 1 0 0 1 1 0 2 0 1 1 1 1 0 0 0 0 1 0 0 1 0 1 2 0 0 0 1 1 0 0 2 0 0 1 1 1 1 1 0 2 0 0 0 0 0 0 0 0 0 0 1 0 1 0 0 0 0 0 1 1 2 1 1 0 2 2 2 1 1 2 1 0 0 0 1 0 1 0 1 1 0 0 0 1 1 2 0 0 0 2 0 0 0 2 1 1 1 1 0 0 0 2 0 2 2 0 0 1 1 1 1 0 1 0 0 0 0 1 2 2 1 1 1 1 1 0 1 1 0 1 1 0 0 0 0 2 2 1 2 0 2 0 2 2 0 0 0 0 0 1 0 0 1 2 0 2 2 0 1 1 0 0 0 0 0 1 1 0 0 0 0 0 1 1 0 1 0 0 2 1 1 0 2 1 1 0 0 0 0 0 2 0 1 1 0 0 2 0 0 1 0 0 1 1 1 0 1 0 0 0 0 0 0 0 0 0 1 0 1 0 0 1 0 0 0 0 1 1 0 1 1 0 1 0 0 0 0 2 0 1 1 2 0 1 0 2 0 0 0 1 1 1 0 0 0 0 1 0 0 0 0 0 2 0 0 0 1 1 0 0 1 0 1 0 0 0 0 0 0 0 1 1 2 0 1 0 0 1 1 0 0 0 2 2 1 0 0 0 1 0 1 2 2 2 0 1 0 0 1 0 0 2 0 0 1 0 1 2 0 0 0 1 1 2 0 1 0 1 0 1 1 0 0 0 1 1 1 0 0 1 2 0 1 1 1 0 1 1 0 2 1 0 0 0 0 0 0 0 0 1 1 0 1 0 0 0 1 0 1 0 1 1 1 0 0 1 0 0 0 0 0 2 0 1 0 0 0 0 0 0 0 1 2 0 0 0 0 1 2 0 0 1 0 0 2 2 1 1 2 1 1 1 1 1 1 1 1 1 1 0 0 1 1 1 1 1 0 1 0 2 0 2 0 1 0 1 1 0 0 1 0 0 1 1 0 2 2 0 1 1 0 2 1 1 1 1 0 1 2 0 1 0 0 1 1 1 1 1 1 0 0 1 2 0 2 0 1 0 0 0 0 0 0 0 1 0 0 0 0 0 2 0 0 1 1 1 0 2 0 0 0 0 0 2 2 0 0 0 0 2 0 0 0 1 1 2 2 2 2 0 0 0 1 0 0 1 0 2 1 0 1 1 1 1 1 0 1 0 0 0 2 1 0 2 1 2 1 1 0 0 2 0 2 1 0 0 0 0 0 1 0 0 1 1 1 0 2 0 0 1 1 0 0 0 0 0 0 1 1 2 0 0 0 0 1 0 1 0 1 0 1 0 1 2 0 2 0 1 0 0 1 1 1 0 0 0 0 0 0 1 0 1 1 0 2 1 1 0 0 0 0 0 1 0 0 2 1 0 0 1 1 0 0 1 1 0 1 1
72 0 1 2 1 0 2 0 0 1 1 0 2 1 0 1 0 1 1 0 1 1 1 0 2 0 0 0 0 0 1 1 1 1 0 0 2 2 0 0 1 1 0 0 0 0 2 0 0 1 1 0 1 0 0 0 1 0 1 1 1 1 2 2 1 1 1 2 0 0 0 0 1 2 0 2 2 0 2 0 1 0 2 1 2 0 1 2 2 2 1 1 0 1 0 0 0 1 1 1 1 0 0 0 1 1 2 1 2 1 0 1 1 2 2 2 1 0 1 0 1 0 2 0 0 1 0 0 2 0 0 0 0 0 0 0 0 0 0 1 1 2 0 0 1 0 1 0 0 2 1 2 0 0 0 1 1 1 0 1 1 1 1 0 0 1 0 0 1 1 1 1 0 2 1 0 2 0 0 0 0 0 1 2 1 0 1 1 0 0 0 1 1 1 0 0 0 2 0 0 0 0 0 0 0 0 1 0 0 0 0 0 1 0 1 2 0 0 2 1 1 0 0 1 0 0 0 1 1 1 1 2 0 0 0 0 0 2 0 0 0 0 2 1 0 1 0 0 2 0 0 0 2 0 0 0 0 0 0 0 0 0 0 1 0 0 1 0 2 1 1 0 1 1 0 0 0 0 1 0 0 0 2 0 0 1 1 0 0 1 0 0 1 1 1 0 1 0 0 0 0 0 1 1 1 0 1 1 1 1 0 1 1 0 0 0 1 0 1 0 1 1 1 0 0 0 1 0 0 1 0 1 0 0 0 0 0 1 0 0 0 0 1 0 0 0 0 1 1 2 0 1 2 0 1 1 1 0 0 1 0 1 1 0 1 0 0 2 2 0 2 0 1 1 2 1 0 1 0 0 0 1 0 0 0 2 1 0 0 0 0 0 1 0 2 0 0 0 0 0 0 0 1 2 1 0 1 1 0 0 2 0 0 1 0 1 0 0 0 0 0 0 0 1 0 0 1 0 2 1 1 2 0 0 1 1 0 2 0 0 1 0 0 0 2 2 1 1 1 1 0 0 1 2 1 1 1 2 1 1 1 2 0 0 1 1 0 2 2 1 1 1 2 1 1 1 1 0 0 1 0 1 1 1 1 1 0 1 2 1 1 0 0 1 0 0 2 1 0 1 1 1 2 0 2 1 1 0 0 1 1 0 0 2 0 0 1 2 0 1 1 1 2 2 0 2 0 1 0 1 0 2 0 0 0 0 2 1 0 1 0 0 2 2 0 0 1 0 0 0 0 0 0 0 2 0 1 0 0 1 1 0 0 0 0 0 0 0 1 1 0 1 1 0 1 0 1 2 0 2 2 0 1 0 0 0 0 1 0 0 1 0 0 0 0 0 0 0 0 1 0 1 1 2 0 2 1 2 0 0 0 0 0 1 1 1 0 1 1 0 0 0 1 1 0 1 1 1 0 0 1 2 1 1 1 0 1 0 0 0 0 1 0 2 0 2 2 1 0 0 0 2 0 0 0 0 2 2 2 0 0 0 2 0 1 1 0 2 1 0 0 1 0 1 2 1 1 0 2 0 1 0 0 0 1 1 0 0 0 0 0 1 0 1 1 1 1 0 0 2 1 0 0 1 0 0 1 2 2 0 1 1 0 2 1 1 0 1 1 1 0 0 0 2 0 0 0 2 1 0 1 1 0 0 0 0 1 0 0 1 0 1 0 0 0 1 0 0 0 0 0 0 1 0 1 2 2 1 0 0 1 2 2 0 1 0 0 0 0 0 1 0 1 1 1 0 0 0 0 0 1 2 0 0 0 1 0 2 2 2 0 0 1 1 0 0 1 1 0 1 1 0 0 2 0 1 0 0 1 0 1 0 0 0 1 1 2 1 2 1 1 2 0 1 2 0 0 2 0 0 0 0 1 0 1 2 0 2 1 0 1 1 1 1 1 1 1 0 0 0 2 2 0 0 2 0 0 0 1 1 0 2 0 0 0 1 1 1 2 1 1 0 1 1 1 1 1 1 0 0 0 0 2 0 0 0 1 2 0 0 0 2 0 1 2 1 1 2 0 0 0 0 2 0 2 0 1 0 0 0 0 0 1 0 1 1 1 2 1 1 0 1 0 1 0 0 2 1 1 1 2 0 0 0 1 0 1 0 0 0 0 1 0 0 0 0 1 0 0 0 2 0 1 0 0 0 1 2 1 1 1 1 1 0 0 0 0 0 0 0 1 0 0 1 1 0 2 1 1 0 0 0 0 0 0 0 0 0 0 2 0 2 0 1 0 0 0 0 0 0 0 0
73 0 2 1 1 0 1 2 0 0 0 2 0 0 0 0 0 0 1 1 0 2 0 0 2 0 2 0 0 0 2 1 1 2 1 0 2 1 0 0 1 1 0 0 0 1 1 0 0 0 0 0 1 1 0 0 0 0 1 1 1 1 2 1 1 2 2 1 1 0 0 0 1 2 1 2 1 0 1 0 0 0 2 0 0 0 0 1 2 2 0 2 1 0 0 0 0 1 1 1 0 0 0 1 0 0 2 0 0 0 1 1 1 1 1 1 1 0 2 0 1 0 2 2 2 0 2 0 2 0 0 0 0 0 0 0 0 0 0 1 0 2 0 0 1 0 1 0 0 1 0 0 0 0 1 1 1 0 0 1 1 1 1 0 1 2 1 0 2 2 0 2 1 1 2 2 0 0 0 0 0 0 0 2 0 0 0 2 1 1 0 2 2 1 2 1 0 2 0 1 0 1 1 0 1 0 0 0 2 0 0 0 2 1 0 2 0 1 2 1 1 0 0 1 1 1 0 0 0 0 0 0 0 0 0 0 0 2 0 2 2 0 2 0 0 2 0 0 2 0 0 0 1 0 1 2 1 0 0 0 0 0 0 0 0 0 0 0 1 0 0 2 1 1 0 1 0 2 2 2 0 0 2 2 0 2 2 1 1 2 0 2 0 1 0 0 0 1 0 2 1 0 1 1 1 1 0 0 1 1 1 1 1 2 2 0 0 0 0 0 1 1 1 0 1 0 1 2 1 1 0 1 0 0 0 0 0 1 0 1 1 1 2 2 0 0 2 0 2 0 2 0 2 0 0 0 0 1 0 1 0 1 2 2 2 0 0 2 2 0 1 1 0 0 0 0 0 0 1 0 0 0 0 0 1 2 1 1 1 0 0 0 0 1 2 1 1 1 0 0 0 0 1 2 0 1 1 1 1 1 0 0 0 0 1 0 1 1 0 1 1 1 0 1 1 1 0 1 0 0 1 0 1 2 1 1 0 2 1 1 1 0 1 1 1 2 1 1 0 1 1 1 2 2 2 1 2 2 1 0 2 2 1 0 0 2 0 1 1 1 1 0 1 1 0 1 0 0 0 0 1 0 1 1 1 1 1 0 2 1 1 0 1 2 0 0 1 2 0 0 0 0 1 1 1 1 1 2 0 0 0 1 1 0 1 0 0 2 0 1 1 1 2 2 1 2 0 1 1 2 0 1 0 0 0 0 1 2 1 2 0 1 0 0 0 0 2 1 1 0 0 0 0 0 2 1 0 0 0 2 0 0 0 1 0 0 1 0 1 2 0 1 1 0 0 0 1 0 0 0 2 0 1 0 0 0 0 2 0 0 0 0 0 0 0 2 0 1 0 2 1 1 1 1 0 2 1 0 0 0 0 0 0 1 2 0 0 0 0 0 1 0 0 0 0 1 1 1 0 0 0 0 1 0 1 1 2 0 1 0 0 2 0 2 0 1 1 0 0 0 1 1 0 0 0 0 2 1 0 1 0 1 1 0 2 2 1 2 0 0 0 1 1 0 0 2 0 1 1 1 0 1 1 2 1 2 1 2 1 0 0 1 0 1 0 0 0 0 1 2 0 0 0 0 2 0 2 1 1 0 1 1 0 1 0 1 0 0 0 0 0 0 0 1 1 1 0 0 0 1 1 0 0 0 0 0 2 0 0 0 0 1 0 1 1 0 0 1 0 0 0 0 0 0 0 1 1 0 0 0 0 1 2 1 1 0 0 1 1 1 0 1 2 0 0 1 0 1 0 1 2 2 0 0 0 2 0 2 1 2 0 1 2 2 1 0 0 1 0 2 1 0 0 2 2 1 0 1 0 0 1 1 0 0 1 1 1 1 2 0 2 1 1 0 1 0 0 2 0 0 1 1 2 0 0 0 0 0 0 1 0 0 0 0 0 0 0 0 1 0 0 0 0 0 0 0 1 0 0 0 1 1 0 0 0 1 1 0 1 1 0 0 1 1 1 0 0 0 0 0 0 0 2 0 0 0 0 0 0 1 0 2 1 0 1 1 1 1 0 0 0 0 2 0 2 1 1 0 1 1 1 0 2 0 2 2 0 0 1 0 1 0 0 1 1 0 1 1 0 0 2 0 1 2 0 0 1 2 0 0 0 1 2 0 0 1 0 1 0 1 2 0 2 0 0 0 2 2 0 2 0 0 0 0 0 0 0 0 0 0 0 0 0 0 1 2 0 1 1 0 0 0 0 0 0 0 0 0 0 0 0 0 0 0 0 0 0 0 0 0 0 0
74 0 1 1 0 0 1 2 0 0 0 2 0 1 0 1 0 0 1 0 1 2 0 0 2 0 2 0 1 1 2 0 0 2 2 1 2 0 0 0 0 2 0 0 0 0 0 0 0 2 0 0 0 0 1 2 1 1 0 0 0 0 2 1 0 0 1 1 2 0 0 2 2 2 2 2 0 0 2 0 0 0 1 0 0 0 0 0 2 2 0 1 2 1 0 0 0 1 1 1 0 0 1 0 1 1 1 2 2 0 0 2 0 0 1 1 0 0 1 0 1 0 2 1 2 0 1 0 1 0 0 0 0 0 2 2 0 0 0 0 1 1 1 0 1 0 0 0 0 1 0 1 0 0 0 0 0 2 0 2 2 0 0 2 1 1 1 1 0 2 0 0 1 0 1 1 1 1 1 1 0 0 0 2 2 2 1 0 0 2 0 2 1 1 0 2 0 2 0 0 0 2 0 1 1 0 2 0 1 0 0 0 1 0 1 1 0 0 1 1 1 1 0 2 0 0 1 1 0 1 0 1 0 0 0 0 0 2 0 0 0 0 2 0 0 1 0 0 2 0 0 0 2 0 0 0 0 0 0 2 0 0 0 1 0 0 1 0 2 1 0 0 0 0 0 0 0 1 1 1 0 1 2 0 0 2 2 1 0 1 0 0 1 2 2 0 1 0 0 0 0 0 0 0 0 2 0 1 0 1 0 2 1 1 1 0 1 0 1 0 1 1 1 2 0 0 0 1 1 1 0 0 1 0 0 0 0 0 0 0 0 1 2 2 0 0 2 0 2 2 1 0 2 0 2 1 1 0 0 1 1 1 2 1 2 1 0 2 1 0 1 1 1 1 0 0 0 0 0 0 1 1 1 1 0 0 0 0 0 0 0 0 0 0 2 1 1 0 1 1 1 1 1 2 0 1 0 0 0 0 1 0 0 0 2 0 0 0 0 0 0 0 0 0 1 1 0 0 2 2 1 1 0 0 2 2 0 0 1 0 1 0 0 0 0 0 0 2 0 2 1 0 0 2 0 0 1 2 2 1 0 2 0 2 2 0 0 2 2 1 1 1 2 0 1 0 0 0 0 1 1 0 1 1 1 1 1 2 2 0 1 0 0 1 1 0 2 2 1 1 0 0 2 0 2 0 2 0 1 0 0 1 0 1 0 0 1 2 0 0 1 2 2 1 0 1 1 0 2 2 0 0 0 0 1 0 0 1 0 1 0 2 2 2 0 0 1 1 2 0 0 1 0 0 2 0 1 0 0 0 1 0 0 0 0 0 1 2 1 0 1 1 1 0 0 0 1 2 0 2 2 0 1 0 1 0 1 1 0 0 0 0 0 0 0 0 0 0 0 1 0 2 1 2 0 2 1 0 0 1 0 0 0 0 1 0 0 0 0 0 0 0 0 0 0 1 2 2 0 0 1 1 0 0 2 0 2 0 1 0 0 0 0 1 1 2 2 0 0 0 1 1 1 1 0 0 1 2 1 0 0 0 2 0 1 2 1 1 1 1 1 1 1 0 0 1 2 0 1 0 0 1 1 2 1 2 0 2 1 2 0 1 0 1 1 0 0 0 0 0 0 0 0 1 1 0 1 2 2 0 1 0 0 2 0 0 0 1 1 0 0 0 0 2 0 2 0 1 1 0 2 1 1 0 1 1 1 1 0 1 1 1 0 0 0 0 0 0 0 0 0 0 1 0 0 2 0 0 1 0 0 0 2 0 0 1 1 1 0 0 0 1 2 0 0 0 0 2 0 2 1 0 1 0 0 2 0 1 1 1 0 1 2 2 1 0 0 1 0 1 1 0 0 2 1 0 0 0 1 0 2 1 0 0 1 1 1 0 1 0 1 0 0 1 2 0 0 1 0 1 0 0 2 0 0 1 1 0 0 0 0 0 0 0 1 0 1 1 0 0 1 1 0 0 2 0 0 0 0 0 0 0 0 0 0 0 1 1 2 1 1 0 1 1 1 1 0 1 1 1 2 2 2 0 0 0 1 2 0 0 1 2 0 0 2 2 2 1 1 1 0 0 2 0 2 1 1 0 0 1 0 0 2 0 1 1 1 0 1 0 0 0 0 0 0 0 1 0 0 1 2 1 1 2 0 0 0 2 0 0 0 0 2 0 0 1 0 0 0 0 2 0 1 0 0 0 1 1 1 0 1 1 0 0 0 0 0 0 0 0 1 0 0 0 0 0 2 0 2 0 0 0 0 1 0 0 0 0 0 2 1 0 0 1 1 0 0 0 1 0 1 0
75 0 0 2 0 1 1 1 0 1 1 0 0 0 0 1 1 0 1 1 0 1 1 0 2 0 2 0 2 2 2 0 1 1 0 0 2 1 0 0 0 1 0 1 0 1 1 0 0 1 0 0 1 1 0 0 1 0 0 2 0 1 0 0 0 0 0 2 1 0 0 1 2 2 2 2 0 1 2 0 0 0 1 1 1 0 0 1 2 2 1 2 0 1 0 0 0 0 0 0 1 0 1 0 0 0 2 0 0 0 0 1 1 2 2 1 1 0 2 0 0 0 2 0 0 0 0 1 1 1 0 0 0 0 1 1 1 0 0 1 2 0 1 0 0 0 0 0 0 2 0 1 0 0 0 1 0 1 0 1 1 1 0 1 2 2 0 0 1 2 0 0 0 2 2 1 1 1 1 1 0 0 0 1 0 0 0 1 1 1 1 2 1 1 0 0 0 2 0 0 0 0 0 0 1 0 1 0 1 0 0 0 2 0 0 2 1 0 1 1 1 1 0 1 1 0 1 0 1 1 0 1 0 1 1 0 0 2 0 0 0 2 2 0 0 2 1 0 2 0 0 0 0 0 0 2 1 0 0 0 0 0 0 0 0 0 1 0 2 0 0 1 1 0 0 0 0 0 2 0 0 0 2 0 0 1 1 1 0 2 0 2 2 2 2 0 1 1 1 2 1 0 1 1 1 0 2 0 2 2 1 1 2 1 1 0 0 0 0 1 1 1 1 1 0 0 0 1 1 0 0 0 0 0 0 0 0 1 0 1 0 1 1 2 0 0 1 0 2 1 1 0 2 1 0 1 1 2 0 0 0 0 1 0 1 0 0 1 1 0 2 0 2 2 1 2 0 0 0 0 1 0 0 0 0 0 1 0 0 0 0 0 0 1 2 1 1 1 1 1 1 1 0 2 0 1 0 2 0 0 0 0 0 0 1 0 1 0 0 0 0 1 0 2 1 1 1 2 2 2 1 0 0 1 1 1 0 1 0 0 0 0 2 0 0 0 0 1 1 1 0 1 2 2 2 2 2 2 2 0 2 1 0 0 1 1 0 2 2 0 0 0 1 1 1 0 1 0 0 1 2 0 1 1 1 2 0 0 1 0 1 1 2 1 1 0 2 1 0 1 1 1 2 0 2 0 2 0 1 1 1 0 0 0 1 0 0 2 0 2 1 0 2 2 1 2 0 0 1 2 0 0 0 1 0 0 2 1 0 1 1 0 1 1 1 2 1 1 1 0 0 1 1 0 2 0 1 0 0 0 2 0 0 0 0 0 0 0 2 1 0 0 0 0 0 0 0 2 0 2 2 0 2 0 0 1 1 0 0 0 0 0 1 0 1 0 0 0 0 0 0 2 1 2 0 2 1 1 0 1 1 1 0 0 2 0 0 0 0 0 0 0 0 0 0 1 2 0 0 0 2 2 0 0 2 1 2 0 0 0 0 0 0 0 2 1 1 0 0 0 0 2 1 1 0 0 1 2 2 0 0 0 1 1 1 1 2 1 0 0 0 1 0 0 0 2 0 0 2 0 1 0 0 1 1 1 2 2 0 1 0 1 0 2 2 0 0 0 1 1 0 0 0 0 1 0 2 2 2 1 0 0 0 2 0 1 1 0 0 0 0 0 0 2 0 0 0 1 1 0 1 1 1 0 2 2 0 1 0 1 1 0 0 0 0 1 0 0 0 0 0 0 1 0 0 1 0 0 0 0 0 0 2 1 0 1 0 0 2 2 1 1 1 1 1 0 0 2 0 2 2 2 1 0 0 2 0 1 2 1 1 0 2 2 1 0 0 0 0 1 1 0 0 2 1 0 1 0 0 2 2 0 0 0 2 2 2 1 2 0 1 1 1 1 2 0 0 2 1 0 0 0 2 0 0 1 1 1 1 0 1 1 0 0 0 0 0 0 0 0 2 2 0 0 1 0 1 0 0 0 1 1 1 0 1 0 2 0 1 1 0 0 1 1 2 1 0 0 2 2 2 2 1 0 0 1 0 2 0 0 0 2 1 1 1 1 1 2 0 1 0 0 0 0 2 1 0 1 0 1 0 0 1 0 1 1 0 1 1 0 0 0 0 2 1 0 1 2 0 1 2 0 0 2 0 0 0 2 0 0 0 0 0 1 1 2 0 0 2 0 1 0 1 1 0 0 2 0 0 0 0 0 0 2 0 2 2 0 0 0 1 0 0 0 0 1 0 0 1 1 0 0 0 1 0 1 1 0 1 2 1 0 0 1 1 0 0 0 1 0 0 1
76 1 1 2 1 0 2 0 0 2 2 0 2 2 1 1 1 0 0 2 0 2 1 0 2 0 1 0 0 0 1 0 0 1 0 1 1 1 0 0 1 1 0 0 0 0 1 0 0 0 0 0 0 0 0 0 0 1 1 1 1 2 1 0 0 0 1 1 2 0 0 2 1 2 0 2 2 0 2 0 2 0 2 0 0 0 0 0 2 2 0 0 1 1 0 0 0 0 0 1 2 0 1 0 1 0 1 1 1 0 1 2 0 1 1 0 0 0 2 0 0 1 1 2 1 0 1 1 2 0 1 1 0 0 0 0 0 0 0 1 2 1 1 0 2 0 1 0 0 2 0 2 0 0 0 1 1 1 0 0 0 0 1 1 0 1 0 0 0 1 0 0 1 2 1 0 2 1 1 1 0 1 1 2 1 0 1 1 1 2 0 2 2 2 0 2 2 2 0 0 0 0 0 1 0 0 1 0 1 1 0 0 0 0 1 2 0 1 2 1 1 0 0 2 0 0 1 0 0 1 1 0 0 0 1 1 1 2 0 0 0 0 2 0 0 1 1 0 2 0 0 0 1 0 0 1 1 1 1 1 1 1 0 1 0 0 0 0 2 2 0 0 2 2 0 0 1 0 0 0 0 2 0 0 0 1 1 2 0 2 1 1 1 1 1 0 1 1 0 1 0 1 2 2 2 0 1 0 0 0 0 1 1 2 1 0 1 0 0 2 0 0 0 2 1 0 1 1 1 0 0 1 0 0 1 0 0 1 0 0 2 1 1 2 0 0 1 0 2 1 2 0 2 0 0 0 0 1 0 0 0 0 0 0 0 0 0 2 2 0 1 1 1 1 0 0 0 1 1 1 1 1 0 0 0 1 1 0 0 0 0 0 0 0 2 0 0 0 1 0 1 0 0 2 1 0 0 0 0 0 1 0 0 0 1 0 0 1 0 1 1 1 0 1 2 2 1 2 2 0 2 0 1 1 1 0 0 0 0 0 1 0 1 0 1 1 0 2 0 0 0 1 0 1 1 0 1 2 2 1 1 2 0 0 0 1 1 2 2 0 1 0 2 2 1 0 1 0 0 0 1 1 0 0 1 1 0 0 1 1 0 1 1 2 0 0 2 0 1 2 1 1 2 0 2 0 2 2 0 0 0 1 0 1 1 0 1 2 0 1 1 1 1 1 0 1 1 2 0 2 0 2 0 0 0 0 2 1 1 2 1 0 0 0 0 1 1 0 0 0 1 1 0 0 1 1 0 0 2 0 0 1 2 0 2 2 0 0 0 0 0 2 0 0 0 0 0 1 0 1 1 0 2 0 1 1 1 0 1 1 0 1 2 0 0 0 1 0 0 0 0 1 1 1 0 1 1 1 0 2 2 0 1 1 1 1 1 0 0 0 0 0 0 0 0 1 1 1 0 0 0 2 0 0 2 0 2 0 0 0 1 1 0 1 0 1 1 0 0 0 0 2 0 1 1 1 1 2 1 1 0 0 1 0 1 1 1 2 1 0 0 0 1 0 0 1 1 0 2 0 1 0 0 0 0 0 1 1 0 0 0 0 0 0 0 0 0 0 1 2 0 0 0 2 1 0 1 1 2 0 0 0 0 2 0 1 0 0 0 0 0 0 0 1 0 0 0 2 1 0 1 0 0 1 1 0 2 0 0 0 0 0 0 0 0 0 0 1 0 0 0 0 1 0 0 2 0 1 0 0 1 2 1 0 0 0 1 1 1 1 1 1 1 1 1 0 0 0 1 0 2 2 0 0 0 1 0 2 2 2 0 0 1 2 1 1 0 0 0 1 1 0 0 1 1 0 1 0 0 2 2 0 0 1 1 1 1 1 2 0 1 1 1 1 2 0 0 1 0 0 0 0 1 0 0 0 0 0 0 0 0 0 0 0 0 0 0 0 1 1 1 1 0 0 0 0 2 0 0 0 2 2 0 0 0 1 1 1 0 1 0 0 1 1 2 0 0 0 0 1 2 2 1 0 0 1 0 2 1 0 0 0 0 0 1 1 1 1 1 0 0 2 0 0 1 2 0 0 2 2 1 0 0 0 0 0 1 1 2 1 0 1 1 2 0 0 0 0 1 1 2 1 0 1 0 0 1 0 0 0 0 2 1 1 1 0 0 0 0 0 1 0 0 2 2 0 2 1 0 1 0 0 0 0 1 1 1 0 0 0 1 0 0 0 0 2 0 1 0 0 0 0 0 2 0 0 1 0 0 1 0 0 0 2 2 0 0 0 0 0 1 1
77 1 2 1 0 0 1 1 0 1 1 0 0 0 0 0 0 0 0 1 1 2 1 0 2 0 0 0 1 1 1 1 0 2 2 0 2 1 0 0 0 1 1 1 0 1 0 0 0 0 0 0 0 0 1 0 0 0 1 1 0 1 1 0 0 0 1 1 2 0 0 0 2 2 1 2 1 0 2 0 0 0 1 0 1 0 1 0 1 1 0 0 0 0 0 0 0 1 0 1 0 0 0 0 1 0 2 0 0 0 0 0 0 1 1 1 1 0 2 0 2 2 1 1 0 1 0 1 1 0 0 0 0 0 0 0 0 0 0 2 1 1 0 1 0 1 0 0 0 1 0 1 0 0 0 0 0 0 0 0 1 1 0 0 0 1 0 0 1 2 0 1 0 0 1 0 1 1 0 1 1 1 1 1 1 0 1 2 0 0 1 2 2 0 2 2 1 2 0 0 0 1 1 0 0 0 1 0 0 0 1 0 2 0 0 2 0 0 1 0 2 0 0 0 0 0 0 1 0 1 0 2 0 0 0 0 0 2 0 0 0 0 2 0 0 2 0 0 2 0 0 0 0 0 0 1 0 1 0 0 0 0 0 2 0 0 0 0 1 0 0 1 1 1 0 0 0 0 2 1 1 0 2 2 0 2 2 1 0 1 0 0 2 2 2 0 2 2 0 2 0 1 0 0 0 0 1 1 1 1 1 2 2 1 1 1 0 0 1 1 1 1 0 1 1 0 2 1 1 0 0 2 0 0 0 1 2 1 0 0 1 1 0 2 0 0 1 0 2 2 1 1 2 1 0 1 2 1 1 1 1 2 2 1 2 1 0 2 2 0 0 2 0 0 1 1 0 0 1 0 2 1 0 1 1 1 1 0 0 0 0 0 0 1 0 0 0 1 1 1 1 1 1 2 0 0 1 0 0 0 0 0 0 0 2 0 2 0 0 0 0 2 0 0 0 1 1 0 2 2 1 1 0 0 1 1 1 2 1 1 2 0 1 2 1 2 1 0 1 2 0 0 0 1 1 0 1 0 0 0 2 0 0 1 1 1 1 2 2 1 1 1 2 0 0 1 0 0 0 0 1 1 1 1 2 0 0 1 2 0 1 0 0 1 1 0 1 1 1 2 1 1 1 1 1 1 2 1 0 1 0 0 1 0 1 0 0 2 0 2 1 0 2 1 0 1 1 0 1 2 0 0 0 0 0 0 2 1 1 1 1 0 2 0 0 0 0 1 1 0 0 1 0 0 2 0 0 0 0 0 2 0 0 0 0 0 1 0 1 0 0 1 0 0 1 0 1 0 0 0 1 0 1 0 1 1 0 0 0 0 0 1 1 0 0 0 0 0 0 0 0 1 0 2 0 2 1 2 0 2 0 0 0 1 1 1 1 0 0 0 2 0 1 0 0 1 2 2 0 0 1 1 0 0 2 1 2 0 1 1 1 0 0 0 1 0 0 0 0 1 0 1 1 0 0 0 2 1 1 0 0 0 1 1 0 1 1 2 1 0 0 0 0 0 0 1 1 0 1 0 0 1 0 1 2 2 2 2 1 0 1 0 0 2 2 0 1 0 0 0 0 0 0 1 1 0 2 2 2 0 1 1 0 2 1 0 0 0 0 0 0 0 1 1 0 0 0 0 0 0 1 0 0 0 0 0 1 1 0 1 1 0 0 1 1 0 0 0 0 0 0 0 0 0 0 1 1 0 1 0 0 1 1 0 0 0 1 0 1 1 1 0 1 1 1 0 0 0 1 0 2 2 1 0 0 0 1 2 2 2 0 0 2 2 1 0 0 0 0 0 0 0 0 2 0 0 0 1 0 1 1 1 1 1 1 2 2 1 2 0 2 2 1 1 2 0 0 2 0 0 0 0 1 0 0 0 0 0 1 0 0 0 1 1 1 1 1 0 1 1 1 1 0 1 0 2 1 0 0 0 1 2 0 0 0 0 0 0 1 1 1 0 1 0 2 1 0 0 1 1 2 2 2 1 2 2 0 1 0 1 0 1 0 0 2 2 2 2 0 0 0 1 1 0 2 0 0 0 0 1 0 0 1 0 1 1 1 1 1 0 1 0 0 2 1 0 2 0 0 1 2 0 1 2 0 0 1 1 0 1 0 2 1 2 2 1 0 0 0 0 2 0 1 1 1 0 1 1 0 1 0 0 0 0 0 1 1 0 0 0 1 0 0 0 0 0 2 1 1 0 0 0 0 0 0 0 0 0 0 2 0 2 0 1 0 1 0 0 0 0 0 0
78 1 2 0 0 0 0 0 0 1 1 2 0 1 0 1 0 0 1 2 0 2 0 1 1 0 2 0 1 1 1 1 0 1 0 0 2 2 1 1 1 0 0 0 0 0 1 0 1 0 0 0 1 0 1 1 1 0 0 0 1 2 1 0 1 1 2 1 2 0 0 2 2 2 1 2 1 0 2 0 2 0 1 2 2 0 0 0 2 2 0 1 1 1 0 0 0 2 1 2 2 0 0 0 1 0 1 0 0 0 0 0 0 1 1 0 0 0 0 0 1 1 1 1 0 0 0 0 1 0 0 0 0 0 0 0 0 0 0 0 0 1 0 0 1 0 1 0 0 1 0 1 0 0 0 0 0 2 0 0 1 0 1 1 0 2 0 1 0 2 0 0 1 1 1 1 0 0 0 0 0 0 0 2 2 2 1 1 0 1 0 2 2 2 0 2 1 2 0 0 0 0 0 1 1 1 1 0 0 0 0 0 1 0 1 1 1 0 1 1 1 0 1 2 0 0 1 0 1 2 0 0 0 1 1 0 0 2 0 0 0 0 2 0 0 1 1 0 2 0 0 0 1 1 1 2 0 0 0 0 0 0 0 1 0 0 1 0 2 1 1 0 1 1 1 1 0 1 0 0 1 0 2 1 0 0 1 2 0 2 0 2 0 2 2 0 0 2 0 2 0 0 1 1 1 2 0 1 1 1 1 1 1 2 2 1 0 1 1 0 1 1 0 1 1 0 2 1 0 2 0 1 0 0 0 0 0 2 1 0 0 2 2 2 0 0 1 1 2 0 2 0 1 0 0 0 1 1 0 0 0 0 1 1 1 2 0 0 0 0 2 0 2 1 0 0 0 0 1 0 0 0 0 0 1 1 1 0 0 0 1 1 0 1 0 0 0 0 0 0 0 0 0 2 1 0 0 1 0 0 1 0 1 0 1 1 0 0 0 0 0 2 0 1 0 1 2 2 1 1 1 1 0 0 1 1 0 0 1 0 1 0 0 2 1 2 1 0 0 0 1 1 1 2 1 0 1 0 0 0 2 1 1 0 0 1 1 2 2 1 2 1 1 1 1 1 1 0 0 0 1 2 1 1 1 1 1 1 2 0 1 0 1 1 0 0 1 1 1 2 1 1 2 0 2 0 2 1 1 0 1 1 0 0 2 0 0 2 0 1 1 1 1 1 0 1 1 0 0 1 1 0 0 0 0 0 1 1 1 1 0 0 1 0 0 0 1 2 2 0 0 1 0 0 2 0 1 0 0 0 0 0 1 1 0 0 2 1 2 1 1 0 1 0 0 0 1 0 0 0 1 0 1 0 1 0 0 0 1 1 0 0 0 0 0 0 0 1 0 0 0 2 0 2 0 2 0 0 1 1 0 0 0 0 1 0 0 1 1 0 1 0 0 0 0 0 0 1 0 0 1 2 0 0 2 0 2 0 0 1 0 0 0 0 2 0 2 0 0 0 0 2 2 0 0 0 2 2 1 0 0 0 2 1 1 1 1 2 1 0 0 2 0 0 0 2 0 0 1 0 1 1 0 2 2 2 1 2 0 1 0 1 0 2 0 1 1 0 2 2 0 1 0 2 0 0 2 2 2 2 0 0 0 1 1 0 0 2 1 0 0 0 0 2 0 0 0 0 0 0 1 0 0 1 2 0 2 0 0 1 0 1 1 1 2 0 0 0 0 0 0 0 1 0 0 0 0 0 1 1 0 1 1 0 0 1 1 2 0 0 0 0 2 1 1 0 0 1 0 2 1 0 0 1 1 2 0 1 2 0 1 0 1 2 0 1 0 2 0 2 2 0 0 2 0 0 2 1 0 1 1 1 1 1 1 2 2 1 2 0 1 1 0 1 2 0 0 1 0 0 1 0 1 0 0 0 0 0 1 0 1 0 0 0 0 0 0 0 0 0 2 2 0 0 1 1 0 0 0 0 1 2 0 0 1 0 0 1 2 1 1 0 1 1 1 0 0 0 0 0 2 2 2 0 0 0 1 0 2 0 0 1 0 0 2 2 2 2 0 1 1 0 2 0 2 0 1 2 0 0 0 0 0 0 0 0 2 1 2 0 0 0 1 1 0 0 1 2 0 1 1 0 0 1 0 0 0 1 0 0 0 1 0 0 0 1 0 1 0 2 2 0 0 2 1 0 1 2 0 2 0 2 0 0 1 1 1 1 1 0 0 0 0 0 0 1 0 1 1 0 0 0 0 1 0 0 1 0 1 2 0 0 1 1 1 0 0 0 0 0 0 0
79 0 1 2 1 0 1 1 0 0 0 0 1 2 0 1 0 0 1 1 1 1 1 0 2 0 0 0 0 0 1 0 0 1 0 1 1 0 0 0 0 2 0 1 0 0 0 0 1 2 1 0 0 0 1 1 1 0 2 0 1 1 2 2 0 0 0 0 0 0 0 1 2 2 2 2 0 0 2 0 2 0 2 1 2 0 0 0 1 2 0 0 0 0 0 0 0 2 1 2 1 0 1 0 2 1 2 0 0 0 0 2 0 2 2 0 0 0 2 0 2 1 2 1 0 2 0 0 2 0 0 0 0 0 1 1 0 0 0 0 2 1 0 0 1 0 0 0 1 1 1 2 0 0 1 1 1 0 0 1 1 0 1 1 1 1 0 0 2 2 0 2 0 1 2 0 2 1 0 1 0 0 0 1 1 1 1 1 0 1 0 1 2 1 2 1 0 0 0 0 0 0 0 0 2 0 0 0 2 0 1 0 1 0 1 2 1 0 0 0 2 0 0 2 0 0 1 0 0 1 1 0 0 1 1 0 0 2 1 1 1 0 2 0 0 2 1 0 1 1 1 1 0 0 0 2 0 0 0 1 0 0 0 1 0 0 0 1 1 0 1 1 1 1 0 0 0 0 1 1 1 0 2 2 0 2 2 2 0 2 1 1 1 2 2 0 0 2 0 1 0 1 0 0 0 0 1 1 0 1 0 1 2 2 2 1 1 0 0 2 0 0 2 1 0 0 0 1 0 2 0 1 2 0 0 0 0 1 0 1 1 1 1 1 0 0 2 1 1 2 0 1 2 1 0 1 2 2 0 0 0 0 2 0 2 0 0 1 1 0 1 1 0 0 0 0 0 2 0 0 0 0 0 0 0 0 0 0 0 1 1 1 1 0 2 0 0 0 0 0 0 0 1 1 0 1 0 0 0 0 1 0 0 1 1 0 0 0 0 0 0 0 1 0 1 1 1 1 1 0 1 0 0 1 1 0 0 1 0 0 1 0 2 1 1 2 0 2 0 1 0 0 0 1 1 0 1 2 2 0 2 1 0 2 1 1 0 1 1 0 1 0 1 1 2 0 1 1 1 0 0 2 0 0 2 0 0 0 1 0 1 1 0 1 1 1 1 0 0 2 2 1 1 1 1 1 2 2 0 2 0 0 0 0 0 0 0 2 0 1 1 2 2 1 0 1 1 0 2 2 0 0 0 1 2 0 1 0 1 1 0 1 0 0 0 0 2 2 2 0 0 1 0 0 2 0 0 0 0 1 1 0 0 0 0 0 0 1 1 0 1 0 2 0 0 0 2 0 0 0 1 0 1 0 0 0 0 0 0 0 0 2 0 0 0 0 0 0 0 0 0 2 0 2 0 2 1 1 1 2 0 0 0 0 1 0 0 1 1 0 0 0 1 1 0 0 1 0 0 0 0 0 1 0 2 1 2 0 1 0 1 0 0 2 0 1 1 0 0 1 0 1 1 1 0 0 1 2 0 1 1 0 0 1 0 1 0 2 1 1 0 0 0 1 1 2 0 0 2 0 0 0 0 0 1 1 0 1 0 0 1 0 0 1 1 0 0 0 2 2 1 0 0 0 2 0 1 1 2 1 0 0 0 2 0 1 0 1 1 0 0 0 0 2 0 1 1 1 1 0 1 1 0 0 0 0 1 1 0 2 1 2 0 0 0 0 0 0 0 1 1 1 0 0 0 0 2 0 0 0 0 2 2 0 2 0 0 0 2 2 1 0 2 0 0 1 0 0 1 2 0 0 1 1 1 2 0 1 2 1 1 0 1 2 1 1 0 1 0 1 0 0 1 2 0 0 2 1 1 0 1 0 1 1 1 2 2 0 2 0 2 1 1 0 1 0 0 1 1 0 2 1 2 1 1 0 0 2 0 0 1 1 0 0 0 0 0 0 0 0 2 1 0 0 1 1 0 0 0 0 0 1 1 0 1 1 1 0 1 1 1 0 1 1 1 0 0 1 1 2 1 1 1 1 0 2 0 1 0 0 0 0 1 0 0 0 0 2 0 0 1 0 1 0 2 2 0 1 0 0 0 0 0 0 1 1 2 1 2 1 0 1 2 0 0 0 2 1 0 1 2 0 0 0 1 0 0 0 0 1 0 0 2 0 0 0 1 1 0 2 2 0 1 1 1 0 1 1 1 0 1 1 1 0 0 0 0 0 0 0 0 0 0 0 0 2 0 1 1 0 0 0 0 0 0 0 0 0 0 2 1 1 0 2 1 0 0 0 1 0 1 1
80 0 1 1 0 0 2 1 0 1 1 1 0 0 0 0 0 0 1 2 0 2 0 0 2 0 0 0 0 0 2 1 0 1 1 2 1 0 0 0 0 2 0 1 0 1 0 0 1 2 0 0 2 0 0 0 1 0 1 1 1 1 1 1 0 0 1 2 1 0 0 1 2 2 1 2 0 0 2 1 1 0 1 0 1 0 0 0 2 2 0 1 0 1 0 0 0 0 0 0 2 0 0 0 2 1 1 0 0 0 0 1 0 2 2 0 0 0 2 0 1 0 2 2 2 0 2 0 2 0 1 1 0 0 0 0 0 0 0 0 1 1 1 0 0 0 0 0 0 1 0 0 0 0 0 1 1 1 0 1 2 0 1 1 1 1 0 1 0 1 1 1 1 1 1 1 2 1 1 1 0 1 1 2 1 0 1 1 0 1 0 2 1 1 0 1 1 2 0 0 0 1 1 1 1 0 1 0 1 0 1 0 2 1 1 2 0 1 1 1 1 1 1 2 0 0 2 0 0 1 1 0 0 1 1 0 0 2 0 0 0 0 0 0 0 0 0 0 1 1 1 1 1 1 1 2 0 0 0 1 0 0 0 0 0 0 1 1 2 1 0 1 1 1 0 1 0 1 2 2 1 0 1 1 0 0 1 2 0 2 0 0 0 2 2 0 0 0 0 0 0 2 1 1 1 0 1 1 0 1 0 2 2 2 2 1 0 1 0 1 1 1 1 2 1 0 1 1 1 0 0 0 0 0 0 0 0 2 0 2 1 1 1 2 0 0 2 1 2 2 1 1 2 1 0 1 0 0 0 1 0 1 1 1 1 1 0 2 2 0 1 1 0 0 0 0 0 0 1 0 0 1 0 0 0 0 1 0 0 0 0 0 0 0 2 0 0 0 2 1 1 2 0 2 2 0 0 1 1 1 0 1 0 0 2 0 2 0 0 0 0 0 1 1 0 0 2 0 0 0 0 0 1 2 1 1 0 0 0 0 1 0 2 0 1 1 0 1 0 1 0 0 2 2 1 1 1 2 1 1 0 2 0 0 0 1 0 2 2 0 0 0 1 1 1 0 1 0 0 0 0 2 0 0 2 0 0 2 2 0 0 0 1 1 1 1 0 1 0 1 1 1 1 1 1 2 1 0 0 2 0 0 0 0 0 1 0 2 1 2 2 0 2 2 0 2 0 1 0 1 1 1 0 0 1 0 2 1 1 1 2 0 2 0 0 0 1 0 0 0 0 0 1 0 0 2 0 0 0 0 1 0 1 0 0 0 1 2 1 0 1 1 0 0 2 0 2 1 0 1 1 0 2 0 0 1 0 1 0 0 1 1 1 0 1 0 0 1 0 0 0 2 0 2 0 2 1 0 1 0 0 0 0 1 0 1 1 1 1 0 0 0 0 0 0 1 1 2 0 0 0 0 1 0 2 1 2 0 0 1 0 0 0 0 2 0 2 0 0 0 0 1 1 0 1 1 2 1 1 0 0 0 1 1 1 1 1 2 0 1 1 1 1 0 0 2 0 1 0 1 0 1 1 2 1 2 0 2 2 0 0 0 0 2 0 0 0 0 1 2 0 2 0 0 2 0 1 1 1 1 1 0 0 1 1 0 0 2 2 0 0 0 0 2 1 1 0 0 0 0 1 0 2 0 2 1 2 0 0 0 0 0 0 0 0 1 0 0 0 1 1 1 0 0 0 0 0 0 0 0 0 2 2 0 0 1 1 0 1 1 0 0 2 1 1 0 0 1 0 1 1 1 1 0 0 0 1 2 1 2 0 1 1 1 0 0 0 1 1 1 0 0 0 2 0 0 1 0 0 1 2 1 0 0 1 1 1 1 2 0 2 1 0 1 2 0 0 1 0 0 0 0 2 0 0 0 0 1 0 0 1 1 1 1 1 1 1 0 1 0 2 2 0 0 1 0 1 1 0 0 1 1 0 0 0 0 1 2 1 0 0 0 1 0 2 1 0 2 0 0 1 1 2 1 0 1 0 1 0 0 1 2 0 0 1 1 1 2 0 0 0 1 1 0 1 1 0 1 0 0 0 0 0 0 1 1 2 1 1 0 0 0 0 0 0 0 1 1 1 0 2 2 0 2 0 0 0 0 0 1 0 1 2 1 1 2 0 0 2 1 1 0 1 0 0 1 1 0 0 0 0 0 0 0 1 1 2 0 0 1 1 0 0 0 0 0 2 2 0 0 0 0 0 0 0 0 0 0 0 1 0 1 0 1 1 0 1 0 1 0 1 1
81 1 1 2 1 0 2 1 0 1 1 1 0 1 0 0 0 0 0 1 0 1 1 0 2 0 1 0 0 0 1 0 0 1 0 1 1 2 0 0 2 0 0 1 0 1 2 0 0 0 0 0 0 2 0 1 0 2 2 0 1 1 1 1 1 1 2 1 1 0 0 1 2 2 0 2 1 0 2 0 0 0 2 2 2 0 0 1 2 2 1 1 0 0 1 0 1 1 1 1 2 0 0 0 1 1 2 0 1 1 0 1 1 2 2 0 0 0 0 0 2 0 1 1 0 0 0 0 1 0 0 0 0 0 0 0 0 0 0 1 1 1 0 0 0 1 0 0 0 0 0 1 0 0 0 0 0 2 0 1 0 0 1 0 1 1 0 1 0 2 0 1 1 0 1 1 1 2 2 2 0 0 0 0 0 0 0 2 1 0 1 2 1 1 0 1 2 2 0 0 0 0 0 1 2 0 0 0 2 0 2 0 1 0 0 1 1 0 1 0 2 1 0 2 0 0 1 0 0 1 1 0 0 0 0 0 0 2 0 0 0 1 2 0 0 2 0 1 1 1 0 0 0 0 0 1 1 0 0 1 0 0 1 1 0 0 0 0 2 2 0 1 2 2 0 0 1 0 2 1 1 0 2 2 0 2 2 1 0 2 1 0 2 2 2 0 1 1 1 2 0 0 1 1 1 0 0 1 0 1 0 1 2 2 2 0 0 1 1 0 1 1 0 2 1 0 1 0 0 0 0 0 0 0 0 0 0 1 1 1 1 2 2 2 1 0 2 2 2 1 1 1 1 0 0 0 0 2 0 1 0 1 2 1 2 0 0 1 1 0 2 0 0 0 1 0 0 0 1 0 2 1 0 0 0 2 2 0 0 1 1 1 0 1 2 1 1 2 0 0 0 0 0 2 1 0 1 0 0 0 0 0 0 0 1 0 1 0 0 0 0 1 0 2 0 0 2 1 2 2 1 0 0 0 2 2 0 0 1 0 1 0 0 0 1 1 0 1 0 0 0 0 0 2 0 0 0 2 2 0 1 0 1 1 1 1 0 2 2 2 2 2 1 1 0 1 0 1 1 1 1 2 0 0 2 1 0 1 2 1 2 0 1 1 0 0 1 1 0 1 1 0 2 0 2 0 2 0 0 0 0 1 0 1 0 0 0 2 0 2 2 0 2 2 2 2 0 1 0 1 1 1 0 1 1 0 2 0 1 1 0 0 1 0 0 0 0 1 1 0 0 1 2 0 1 1 1 1 0 1 0 0 0 0 0 0 0 2 1 0 1 2 0 0 0 0 0 1 0 1 2 0 2 0 1 1 1 0 0 0 0 0 1 0 0 0 0 0 0 0 0 2 0 2 0 2 2 0 1 1 0 0 0 1 0 1 1 1 1 0 0 0 0 0 0 0 1 0 0 0 0 0 0 0 0 0 2 0 0 0 0 1 0 2 0 2 2 1 0 0 1 1 1 0 1 0 1 2 2 0 0 0 1 0 1 1 1 1 0 1 0 1 2 0 0 2 1 0 1 0 0 0 0 1 1 1 0 2 1 1 0 2 1 2 1 0 0 1 2 2 0 0 0 0 2 0 2 1 1 0 1 1 0 1 0 1 0 2 1 0 0 0 0 2 0 0 0 0 0 0 1 0 0 0 1 1 1 1 0 1 1 1 1 0 1 0 0 0 0 0 0 0 1 0 1 0 0 0 0 0 0 0 2 0 0 0 2 1 1 1 0 0 2 0 0 0 0 0 1 2 0 0 0 0 0 2 0 2 1 2 0 1 2 2 1 0 0 1 1 1 1 0 0 1 0 0 1 1 0 0 1 1 0 1 1 1 1 0 2 1 2 1 2 1 2 0 0 1 1 0 1 0 2 1 0 1 1 0 0 0 0 0 0 0 0 0 0 0 0 0 0 0 0 0 1 0 0 0 0 0 0 1 0 0 0 1 1 0 2 0 0 0 2 1 1 0 0 1 0 0 1 1 0 0 0 2 0 2 0 0 0 2 1 1 1 1 1 2 0 0 1 1 1 0 2 1 1 0 1 1 1 0 1 0 1 1 1 1 2 2 0 2 0 1 1 0 1 1 0 0 2 0 0 1 1 0 0 1 1 1 0 0 2 0 0 1 0 0 0 0 2 0 1 1 1 0 1 1 0 1 0 0 0 1 1 2 2 1 1 0 1 0 0 0 0 1 1 0 0 1 0 0 0 0 0 0 0 0 0 2 1 0 1 2 1 0 0 0 0 0 1 0
82 1 1 1 0 0 1 0 0 1 1 1 1 2 0 2 1 0 0 1 0 1 0 0 2 0 0 0 2 2 1 1 0 1 0 0 2 2 0 0 1 1 0 0 0 0 0 0 0 2 0 0 1 1 0 0 1 1 1 0 0 2 2 2 0 0 1 1 1 0 0 0 2 1 1 1 0 0 2 0 2 0 1 0 1 0 0 1 1 2 0 0 0 0 0 0 0 2 1 2 1 0 0 0 1 0 2 0 0 0 1 1 1 2 2 2 1 0 1 0 2 0 1 1 0 1 0 1 2 2 0 1 0 0 0 0 0 0 0 0 1 1 0 0 0 0 0 0 0 1 0 1 0 2 1 0 0 1 0 2 1 0 0 1 0 1 0 1 0 1 1 1 1 1 1 1 2 0 0 0 0 0 0 2 2 2 2 2 1 0 2 2 1 1 1 2 0 2 0 0 0 2 1 1 2 0 1 1 0 0 2 0 0 0 1 2 1 0 1 1 1 0 0 1 1 0 0 1 1 0 1 2 0 0 0 0 0 2 0 0 0 0 1 0 0 0 0 0 1 1 1 1 1 1 1 1 1 0 0 0 0 0 0 1 0 0 1 0 1 0 1 0 1 0 0 0 0 1 2 1 0 0 2 1 0 1 1 2 0 2 0 0 2 2 2 0 1 2 0 1 0 1 0 0 0 0 0 0 0 2 0 1 2 1 1 0 1 0 1 0 1 1 1 2 1 0 0 1 0 2 0 0 1 0 0 0 0 2 1 1 0 2 2 1 1 0 2 0 0 1 0 0 1 0 0 0 1 1 0 0 0 0 2 0 2 1 0 1 1 0 2 0 0 0 0 0 0 0 0 1 1 1 0 0 1 1 0 0 1 1 1 1 1 1 2 1 1 0 0 0 0 0 0 2 0 0 0 1 0 0 0 0 0 1 1 0 1 0 0 0 0 1 0 1 1 2 1 1 1 0 1 0 1 0 0 0 0 1 0 0 2 0 1 1 1 2 1 2 0 1 0 0 2 2 2 1 2 1 1 0 1 0 0 1 0 2 0 2 2 0 1 1 2 1 0 0 0 1 1 1 1 1 2 2 0 2 1 2 2 0 2 0 1 2 0 1 1 1 1 1 1 1 2 0 2 0 2 1 0 0 0 0 0 1 0 0 1 2 0 1 1 0 1 1 1 1 1 1 1 2 0 1 0 1 0 1 2 0 0 2 0 1 0 0 0 0 1 1 1 0 0 1 1 1 1 1 0 1 1 0 0 1 0 0 0 0 1 0 1 1 0 2 1 0 0 0 1 2 0 2 2 0 1 0 0 1 0 1 0 0 1 1 1 0 1 0 0 2 0 1 0 0 1 1 1 2 1 0 1 2 0 0 1 1 0 1 1 1 0 0 0 0 0 0 0 0 2 1 0 0 0 0 1 0 1 0 2 0 0 0 1 1 0 1 1 1 2 0 0 0 1 1 0 2 0 0 1 2 2 1 1 0 1 0 1 2 0 2 1 1 1 1 0 0 2 2 0 0 1 0 0 1 0 1 1 1 0 1 0 0 0 0 0 1 1 0 0 0 1 1 0 1 0 0 2 0 1 1 1 0 1 1 0 1 0 1 0 1 1 0 1 0 1 2 1 0 1 0 0 0 1 0 0 0 1 1 2 0 0 1 0 1 1 0 1 0 0 1 0 0 0 0 1 0 0 1 1 0 2 2 0 0 2 0 0 1 2 0 0 0 1 0 0 1 1 0 0 0 2 0 2 2 0 1 1 2 0 2 0 2 0 2 1 2 0 1 0 0 0 1 1 0 0 1 0 0 0 1 0 0 0 0 1 1 1 2 2 0 2 0 2 2 1 2 2 0 0 1 2 0 1 1 1 2 1 1 0 1 0 0 0 0 0 0 0 0 0 0 1 1 1 1 0 0 1 1 0 0 0 0 2 2 0 0 1 1 0 1 0 1 0 0 1 1 1 0 0 0 0 1 2 2 2 0 0 0 1 0 0 0 0 2 1 0 2 2 2 2 0 0 0 0 0 0 2 2 0 0 0 0 0 0 2 0 2 2 0 0 1 1 0 1 0 2 0 0 2 1 0 1 2 0 0 2 0 0 1 1 0 1 0 1 0 0 0 2 0 0 1 1 2 0 2 0 0 0 0 2 0 0 0 0 0 0 1 0 1 0 0 0 0 0 0 0 0 1 1 1 1 0 0 0 0 0 0 0 1 0 1 1 0 1 0 1 0 0 1 1 1 0 1 0
83 1 1 2 0 0 1 1 1 1 1 0 0 1 0 0 0 0 1 1 1 2 1 0 2 0 1 0 1 1 1 2 0 2 0 0 2 1 1 1 0 0 1 1 0 0 0 0 0 0 0 0 0 0 1 0 0 1 1 1 0 0 2 2 0 0 1 2 1 0 0 1 2 2 2 2 0 0 2 1 1 0 1 1 1 0 0 0 2 2 0 1 2 0 0 0 0 0 0 2 2 0 1 0 2 1 1 0 0 0 0 0 1 1 1 1 0 0 1 0 2 0 2 2 2 0 2 0 2 0 0 1 0 0 0 0 0 0 0 1 1 1 0 0 0 0 0 0 0 1 1 2 1 0 0 0 0 0 0 1 0 0 0 1 0 2 0 0 1 1 1 0 0 2 2 1 2 1 1 1 0 0 1 2 2 1 2 1 0 1 0 2 2 1 2 1 1 0 0 0 0 0 0 1 2 0 0 0 0 1 1 0 1 0 0 2 1 0 2 0 2 1 0 2 0 0 0 0 0 1 0 0 0 0 0 0 0 2 0 0 0 0 2 0 0 1 0 0 2 0 0 0 1 0 0 1 2 0 0 0 0 0 0 1 0 0 1 0 2 0 1 1 2 2 0 0 1 1 0 0 1 1 1 0 0 0 0 0 0 1 0 1 1 1 1 0 1 1 0 1 0 1 2 2 2 0 2 0 0 0 0 0 2 1 1 0 0 0 1 0 1 1 1 0 0 0 0 1 0 1 0 0 0 0 0 0 0 1 0 1 1 2 1 2 0 0 1 0 2 0 1 0 2 0 0 0 0 1 0 2 0 2 2 2 2 0 0 1 1 0 2 0 0 0 1 1 0 1 1 0 0 1 0 0 0 0 0 0 0 0 0 0 0 0 2 0 0 1 0 0 0 2 0 2 1 0 1 1 0 0 0 0 1 0 1 0 1 0 0 0 0 0 0 2 1 1 0 0 0 0 0 1 0 0 0 0 0 0 1 0 1 0 1 0 1 1 0 2 0 0 0 0 1 2 1 1 1 1 0 0 1 2 1 0 0 1 0 2 2 0 0 1 2 1 1 0 0 0 0 0 1 1 1 1 1 2 1 1 2 1 0 0 1 1 1 1 1 2 1 1 0 0 2 0 2 0 2 0 0 0 0 0 0 1 1 0 1 2 0 1 1 1 2 2 2 2 0 1 0 1 1 1 0 1 0 0 0 2 1 2 2 0 2 2 2 0 2 1 1 0 0 0 0 0 1 1 1 2 1 1 0 1 1 0 1 1 0 2 0 0 0 0 1 0 0 0 0 2 0 2 2 0 2 0 0 1 1 2 0 0 0 1 0 1 1 0 1 0 0 0 0 1 2 2 0 2 2 1 0 0 1 0 0 0 1 0 0 1 0 0 0 0 0 0 0 1 2 1 0 0 1 1 0 0 1 1 2 0 0 1 0 0 0 1 1 0 1 0 0 0 0 2 1 1 0 0 1 2 1 1 1 0 1 1 0 1 1 2 0 1 1 0 1 0 0 1 1 1 1 1 0 0 0 1 1 1 1 0 0 0 0 0 1 1 1 0 0 0 0 0 0 0 0 2 0 0 2 1 2 1 1 1 0 1 1 0 0 1 1 0 1 0 1 1 0 0 0 0 0 0 0 0 0 0 0 0 2 2 1 2 1 2 0 1 1 1 1 2 0 0 0 1 0 0 0 1 0 0 0 0 0 2 2 1 0 0 0 0 2 2 2 1 2 1 1 0 0 1 1 1 1 1 0 1 1 2 0 2 0 2 0 2 0 1 0 1 0 0 0 0 0 0 1 2 1 1 1 1 0 0 0 0 1 1 1 2 2 0 2 0 2 1 0 1 1 0 0 2 0 0 0 0 1 2 1 1 0 0 0 1 0 0 0 0 1 0 0 0 0 0 1 1 0 0 1 1 0 0 0 0 0 0 0 0 0 1 2 0 1 1 0 0 0 2 2 1 0 1 1 1 1 1 2 1 0 1 0 2 0 0 0 1 1 0 2 2 2 2 0 0 0 2 1 0 2 0 1 1 0 2 0 0 0 0 1 0 2 0 2 0 0 0 0 0 0 0 0 1 0 1 2 0 0 2 1 0 0 1 0 0 0 1 0 2 1 2 0 1 1 0 2 0 0 2 1 0 1 2 0 1 0 1 0 0 0 0 0 0 1 1 0 0 0 0 0 0 1 1 1 0 0 0 0 0 0 0 0 0 1 1 0 0 0 2 0 0 0 0 0 0 0 0
84 0 0 1 0 0 0 2 1 0 1 1 0 1 0 0 0 0 0 2 0 2 1 0 2 0 1 0 1 1 1 0 1 1 2 1 2 1 0 0 0 1 2 2 0 0 0 0 1 2 0 0 0 0 1 0 1 0 1 2 0 2 2 2 0 0 1 1 0 0 0 1 1 2 0 2 2 0 1 0 2 0 2 0 2 0 0 0 1 2 0 0 1 0 1 0 0 0 0 1 2 1 1 0 0 0 2 2 2 0 0 2 0 1 1 0 0 1 1 0 1 1 2 2 2 0 1 1 2 0 0 0 0 0 0 0 0 0 0 1 1 2 0 0 0 0 0 0 0 0 0 1 0 0 0 0 0 0 0 2 1 1 0 1 1 2 0 1 0 1 1 1 0 1 1 0 2 1 0 1 0 1 0 1 1 1 1 2 1 1 0 2 2 2 2 0 0 2 0 0 0 1 0 0 1 0 2 0 0 0 0 1 1 0 2 2 0 0 1 0 2 0 1 2 0 0 0 0 0 2 0 1 0 0 0 0 0 2 0 0 0 0 2 0 0 1 1 0 2 0 0 0 1 0 0 2 1 1 1 2 1 1 0 0 0 0 0 0 2 1 0 0 0 0 0 0 0 0 1 0 0 1 0 0 0 0 0 1 0 2 1 1 0 1 0 0 0 1 0 2 0 2 0 0 0 0 0 0 0 1 0 1 1 1 1 0 0 0 0 1 1 1 0 2 0 0 0 2 1 0 0 1 0 0 0 0 0 2 0 1 1 1 2 2 0 0 1 1 2 2 1 1 1 0 1 0 0 1 0 1 0 1 0 0 0 0 0 2 2 0 2 0 2 1 1 2 0 1 0 0 0 1 1 1 1 1 0 1 1 0 0 0 1 1 2 1 1 0 0 0 0 0 0 2 2 0 0 1 1 0 1 0 0 0 1 0 1 0 0 0 0 1 1 1 1 0 1 0 2 1 2 1 1 1 2 2 1 0 1 0 0 0 1 1 1 2 0 1 0 1 0 1 1 1 2 1 2 1 0 1 2 1 0 0 0 1 0 2 2 0 0 0 2 1 0 0 0 0 0 2 1 1 0 0 1 2 0 1 2 1 2 0 1 0 1 1 1 2 2 2 0 0 1 1 1 1 1 1 0 2 0 0 1 0 2 0 0 2 0 1 1 1 2 2 1 2 0 1 1 2 0 1 0 0 0 0 1 0 0 0 1 0 1 1 1 0 2 1 2 0 0 1 0 0 1 1 0 0 0 0 1 0 0 2 0 0 2 1 0 0 0 2 1 0 1 0 2 1 0 1 1 0 1 0 0 1 0 1 0 0 1 0 1 0 1 0 0 0 0 1 0 2 0 2 0 2 2 1 0 1 0 0 0 0 1 0 0 2 0 1 0 1 0 0 0 1 2 1 0 0 1 1 0 0 2 2 2 0 0 0 0 0 0 1 0 2 2 0 0 1 0 1 2 1 0 0 1 2 0 1 1 0 0 0 1 2 1 1 0 0 0 1 1 0 0 2 0 0 1 0 1 1 0 2 2 2 0 0 0 0 0 0 0 2 1 0 0 0 1 2 0 0 0 1 1 0 2 0 1 2 0 0 0 0 1 0 0 2 2 0 0 0 1 2 0 0 0 0 0 0 0 0 0 0 0 0 1 1 0 2 1 0 1 0 1 1 0 0 0 0 0 0 0 0 0 1 2 0 0 0 0 1 2 0 1 0 1 0 2 2 0 0 1 0 0 1 0 2 0 1 1 2 1 0 0 2 0 2 1 2 0 1 2 2 1 0 0 0 0 1 1 0 0 1 0 1 1 0 0 2 2 1 0 0 1 2 1 0 2 0 2 2 1 0 1 0 0 1 1 0 1 1 1 2 1 1 0 1 1 1 1 1 0 0 0 0 0 0 1 1 0 0 0 0 2 0 0 1 0 0 1 1 0 0 0 0 1 1 2 1 0 0 1 1 2 0 0 0 0 1 2 2 2 0 0 0 2 2 0 0 0 0 0 0 2 2 2 1 1 0 0 0 1 0 2 1 1 0 1 1 0 0 0 0 0 0 2 1 2 0 1 0 0 1 0 0 0 0 1 0 2 0 0 2 0 0 0 0 0 2 0 0 2 1 1 2 0 1 0 0 2 0 0 2 2 0 2 1 0 1 0 1 0 0 2 2 2 1 1 0 1 0 0 1 0 1 1 0 2 0 0 0 0 2 0 1 1 0 1 2 1 0 0 1 0 0 1 0 0 0 0 0
85 0 0 2 2 0 2 1 0 0 0 2 0 0 0 0 0 0 0 1 1 1 0 0 2 0 2 0 0 1 1 0 0 1 1 1 1 2 0 0 1 0 0 0 0 2 1 0 0 0 0 0 1 0 1 0 0 1 1 1 0 0 1 1 0 0 0 0 1 0 1 1 2 1 1 1 0 0 1 0 1 0 2 1 2 0 0 0 2 2 0 0 0 0 0 0 0 0 0 0 1 0 0 0 1 1 2 0 1 1 1 2 0 2 2 0 0 0 1 0 1 1 2 2 2 0 1 2 2 1 1 1 0 0 0 0 0 0 0 0 0 2 1 0 1 0 0 0 0 0 0 1 0 0 0 0 0 0 0 1 1 1 0 0 1 2 0 1 0 2 0 2 0 1 1 1 2 1 0 1 1 1 0 2 1 1 0 2 1 1 1 2 2 1 1 2 0 2 0 0 0 1 0 0 0 0 1 0 0 0 1 0 2 1 0 2 0 0 1 0 2 0 1 1 0 0 1 0 0 1 0 1 0 0 0 0 0 2 0 0 0 0 2 0 0 2 0 1 1 1 1 1 2 0 0 1 0 0 0 0 0 0 0 0 0 0 0 1 1 1 1 0 1 1 0 1 0 2 2 2 0 0 2 2 0 2 2 2 0 2 0 0 1 2 1 1 1 1 1 1 1 0 0 0 0 1 0 0 0 0 0 1 1 1 1 1 1 1 1 1 1 1 0 2 1 0 1 0 0 2 0 2 1 1 1 0 0 1 0 2 0 2 2 2 0 0 1 0 1 2 1 0 2 0 1 1 1 0 0 1 0 1 0 0 0 1 0 1 1 0 1 1 1 1 1 1 0 0 0 0 0 1 0 1 0 0 1 0 0 0 0 0 1 0 2 0 0 0 0 0 1 1 0 1 0 0 0 1 0 0 1 0 0 1 0 0 0 1 0 1 1 1 0 1 0 0 1 1 1 0 1 0 0 1 1 0 0 1 1 0 1 0 1 2 0 2 0 0 1 2 0 0 0 2 0 0 0 2 2 1 1 1 1 0 0 2 1 2 2 1 1 2 1 1 2 0 1 0 0 0 1 2 0 0 2 1 0 1 1 0 0 1 0 0 1 0 1 1 0 1 1 1 2 1 1 0 1 0 0 1 0 1 0 1 1 0 1 2 0 0 0 2 2 1 0 1 1 0 1 1 1 1 0 0 0 1 2 0 1 2 0 1 2 2 1 0 1 2 2 0 0 0 1 1 1 1 0 0 0 0 2 0 0 1 0 1 0 1 1 1 1 0 1 0 0 0 1 1 0 1 2 0 0 0 0 0 0 1 1 1 1 1 1 0 0 0 0 1 0 1 1 1 2 1 0 1 1 0 1 1 0 0 0 0 1 0 0 1 1 0 2 0 1 1 0 0 1 1 0 0 1 1 1 0 2 1 2 0 0 1 1 0 0 0 2 0 2 0 0 0 0 1 1 0 0 0 2 1 1 0 0 0 1 2 0 0 2 2 1 1 1 0 0 0 1 2 0 0 1 0 1 1 0 1 1 1 1 0 0 0 0 1 1 1 1 0 0 0 1 1 0 0 0 1 1 0 2 2 2 0 1 1 0 1 0 1 0 1 1 0 0 0 1 2 0 1 0 1 1 0 1 1 0 0 0 0 1 0 0 0 0 0 0 0 0 1 0 0 0 0 0 0 1 0 0 0 0 1 0 0 1 0 2 0 0 0 1 0 2 2 1 1 2 0 0 0 0 2 0 1 1 2 1 0 0 1 1 2 0 2 0 2 2 2 1 0 0 0 0 1 0 0 0 2 2 1 1 1 0 1 1 0 1 1 0 2 1 0 2 0 2 2 0 1 2 0 0 1 0 1 0 0 2 1 1 1 0 0 0 0 0 0 0 1 1 1 1 0 0 0 1 1 0 0 2 0 0 0 0 0 2 2 0 0 0 1 1 1 0 1 0 0 2 0 2 0 0 0 1 0 1 1 2 0 0 0 1 2 0 0 0 0 1 1 0 0 0 1 0 1 0 1 1 1 2 0 1 0 0 1 1 0 2 0 2 1 2 2 1 1 0 1 1 1 0 0 1 1 0 0 2 0 0 1 0 0 0 1 0 1 0 0 2 0 0 1 0 0 0 0 2 0 1 0 0 1 1 2 0 1 0 1 0 0 2 1 2 1 1 1 0 0 0 0 0 0 2 1 0 0 0 0 0 2 0 1 1 1 0 0 0 0 1 2 1 0 0 0 0 0 0 0
86 0 2 0 1 0 1 2 1 0 1 0 1 1 0 1 0 0 0 1 0 1 1 0 2 0 1 1 0 0 0 0 1 2 1 1 2 1 0 0 2 0 0 2 0 0 1 0 0 0 0 0 1 1 0 2 0 0 1 1 0 2 0 0 0 0 1 1 1 0 0 1 2 2 1 2 1 0 1 0 0 0 2 1 2 0 0 2 2 2 1 1 1 0 0 0 0 1 1 2 1 0 2 0 0 0 2 0 1 1 1 1 1 1 1 1 1 0 1 0 1 1 1 2 1 0 1 1 2 1 0 0 0 0 1 1 0 0 0 0 2 1 0 0 2 0 0 0 1 2 2 2 0 0 0 0 0 0 0 1 1 1 0 0 2 2 0 1 0 1 1 0 1 2 2 1 2 0 0 0 0 0 0 2 2 2 1 1 0 0 0 1 2 1 2 1 1 1 0 0 0 0 0 1 1 0 1 0 0 1 1 0 0 1 2 2 0 1 0 0 2 2 0 2 0 0 0 1 1 0 0 1 0 0 0 0 0 2 0 0 0 1 2 0 0 1 0 0 1 1 1 1 0 1 1 1 1 1 1 1 1 1 0 1 0 0 0 0 0 0 1 1 0 0 0 0 0 0 2 0 0 0 2 0 0 2 2 1 0 2 0 1 0 2 2 0 0 1 0 1 0 0 0 0 0 1 0 1 1 1 1 1 1 1 1 0 2 0 1 0 1 1 0 1 0 0 1 1 1 2 0 2 0 0 0 0 0 2 0 1 2 2 2 2 0 0 1 0 2 1 1 1 0 0 0 0 0 1 0 1 0 1 2 0 2 1 0 1 1 0 1 1 2 2 1 1 0 1 0 0 1 0 0 0 0 0 0 1 1 0 0 0 1 0 2 0 0 1 1 1 1 1 1 2 1 0 1 1 0 0 2 0 0 0 2 0 1 1 0 1 1 1 1 1 0 0 1 0 0 0 0 0 1 2 2 1 0 1 1 1 2 0 2 2 0 2 0 2 0 2 1 0 0 1 1 0 1 1 1 1 1 1 0 2 1 1 0 2 2 1 1 0 2 1 1 0 0 1 1 1 1 1 0 0 2 0 0 1 2 1 2 0 0 2 1 0 1 1 1 2 1 1 2 0 2 0 2 1 0 1 0 1 0 1 0 0 0 2 0 1 1 1 2 2 0 2 0 0 1 2 0 0 0 1 0 0 1 1 1 1 0 2 1 1 1 1 2 1 2 1 0 1 0 0 1 2 0 1 0 1 1 0 0 0 0 0 1 0 1 0 0 0 0 0 1 0 1 1 0 1 2 0 1 0 0 1 0 1 0 0 0 0 2 0 0 0 0 0 0 0 0 2 1 1 1 2 1 2 0 2 0 0 0 0 1 0 0 1 0 0 0 0 0 0 0 1 2 1 0 0 0 0 0 0 1 1 2 0 0 0 1 0 0 0 2 2 2 0 0 0 0 1 1 0 1 1 2 2 1 1 0 1 2 1 0 1 2 2 0 1 1 0 0 0 0 2 0 0 1 0 0 2 0 2 2 2 2 2 0 1 0 1 0 1 0 0 0 0 2 2 1 1 0 1 1 0 2 1 2 1 0 0 1 1 0 0 0 0 0 0 0 0 1 2 0 0 0 2 1 0 2 0 0 0 0 0 2 1 0 2 1 2 1 0 1 0 0 1 0 0 0 0 0 0 0 1 1 0 0 0 0 1 2 0 1 0 0 0 1 1 1 1 2 1 1 0 0 0 1 1 2 1 1 0 1 1 1 2 0 2 0 2 2 2 1 0 1 0 0 1 0 0 0 2 0 1 0 0 1 1 2 0 1 1 0 2 1 0 2 0 2 2 1 1 2 0 0 2 0 1 1 0 2 1 1 1 0 0 1 0 1 0 1 1 1 1 1 0 0 0 2 1 0 0 1 0 0 0 0 0 1 1 1 0 1 2 2 0 1 1 0 0 1 1 0 0 0 0 0 1 1 1 2 0 0 0 0 1 0 0 0 1 0 0 2 1 1 2 0 0 0 1 2 1 1 1 0 0 0 0 0 0 0 0 0 0 1 0 2 2 0 2 0 1 2 0 1 1 0 0 1 0 0 0 1 0 0 0 0 0 0 1 2 1 1 1 0 0 2 0 2 0 1 1 1 1 1 2 0 1 0 0 1 0 0 1 1 0 0 0 0 0 0 0 1 1 1 1 1 0 0 0 0 0 0 0 0 0 0 2 1 0 1 2 2 0 0 0 0 0 1 1
87 0 1 1 0 0 0 1 0 1 1 0 1 1 0 1 0 0 0 1 0 1 1 1 2 0 0 0 1 0 1 1 0 1 0 0 2 1 0 0 1 1 0 0 0 0 1 0 0 0 1 0 0 0 1 1 0 1 0 2 0 1 2 0 0 0 1 0 1 0 0 0 2 2 2 2 0 0 2 0 2 0 2 2 2 0 0 0 2 2 0 1 1 0 0 0 0 2 1 2 1 0 0 0 1 1 2 1 0 0 0 1 0 1 2 1 0 0 0 0 0 1 1 2 1 0 1 0 0 0 0 0 0 0 1 0 1 0 0 0 0 2 0 0 0 0 0 0 1 1 0 0 0 0 0 0 0 0 0 0 1 0 1 0 1 1 0 0 0 0 2 0 0 1 2 2 1 1 1 1 0 0 0 2 2 2 2 1 0 0 0 1 1 0 1 2 1 2 0 0 0 0 0 0 1 0 0 0 1 0 0 1 1 1 0 2 0 0 1 0 2 1 0 2 0 0 0 0 1 0 0 0 0 0 0 0 0 2 0 1 0 0 2 0 1 2 2 1 2 0 0 0 1 1 1 2 1 0 0 1 0 0 0 2 0 0 1 0 2 1 0 0 1 1 0 0 0 1 2 1 1 0 0 0 0 1 1 0 0 1 0 1 1 2 2 0 1 0 1 1 0 0 1 1 1 2 0 0 0 2 0 2 1 2 2 1 0 0 0 1 0 0 1 1 0 0 1 0 1 1 0 1 0 0 0 0 0 0 0 1 1 1 2 2 0 0 1 1 1 1 1 0 0 0 0 0 0 0 0 2 0 2 1 1 1 0 0 1 1 0 1 1 2 2 1 2 0 1 0 1 1 0 0 1 1 0 0 0 0 0 0 0 2 0 2 1 1 1 1 1 1 1 1 2 1 0 1 0 0 0 0 0 0 0 1 0 1 1 0 0 0 0 1 1 1 1 2 1 0 1 1 1 0 2 0 0 1 1 1 1 2 0 1 0 1 1 0 2 0 1 0 1 1 1 2 0 2 2 1 0 1 2 1 0 0 1 0 2 2 1 1 1 2 0 2 0 2 0 0 2 0 1 1 1 2 0 0 0 2 0 2 0 1 2 0 1 1 0 0 2 2 2 1 1 1 1 2 0 0 1 0 0 0 1 0 0 0 2 0 0 1 2 2 2 1 2 0 1 1 2 0 1 0 0 0 1 2 0 0 0 2 0 2 1 1 0 1 1 2 0 0 1 1 0 1 1 0 0 0 1 0 0 0 0 0 0 0 1 0 0 0 1 1 0 0 0 0 0 0 0 0 0 2 0 1 1 1 0 0 0 0 2 0 0 1 0 0 0 0 1 0 2 0 2 0 2 0 0 0 0 1 1 0 0 2 0 0 1 0 0 1 0 1 1 0 0 2 1 0 0 1 1 0 0 1 0 2 0 1 0 0 2 0 1 1 1 2 0 0 0 1 1 0 1 0 0 1 1 1 0 0 0 0 1 1 1 1 1 0 0 0 1 0 0 2 2 0 1 0 1 0 0 0 2 2 2 1 0 0 0 0 0 0 1 0 0 0 1 1 2 0 1 0 1 1 0 2 1 1 0 1 1 0 1 1 0 0 0 0 0 0 0 0 2 0 0 0 1 1 0 2 1 0 0 0 0 0 1 0 2 1 1 0 0 0 0 0 1 0 0 0 1 2 0 2 1 0 1 1 1 1 0 2 0 0 1 1 0 2 2 0 1 2 1 1 0 0 1 1 1 1 1 1 1 2 2 0 2 1 2 0 1 0 1 0 1 0 0 0 0 0 0 1 2 1 1 1 0 1 1 2 0 0 0 2 2 2 2 1 0 1 1 1 0 0 0 0 1 1 0 1 1 2 1 0 0 0 1 1 1 1 0 0 0 0 0 0 0 0 0 1 1 0 0 1 0 1 1 0 0 1 1 0 0 0 1 0 0 1 0 0 0 2 0 2 0 0 0 2 2 2 2 2 0 0 0 0 1 0 1 0 1 0 0 2 1 1 2 0 0 1 1 0 0 2 2 0 0 1 1 0 0 0 1 2 1 0 1 1 0 0 0 1 2 2 0 1 1 1 0 1 0 0 1 0 0 0 0 0 2 0 2 0 1 0 1 0 2 0 1 2 0 2 0 0 0 0 1 0 0 0 0 0 0 0 0 0 1 1 0 0 1 0 0 0 0 2 1 1 1 1 0 1 0 0 1 1 0 0 2 0 0 0 0 0 0 0 0 0 0 0 0
88 0 1 2 1 0 1 1 0 0 0 1 0 0 0 0 0 0 2 2 1 2 0 0 2 0 1 0 0 0 2 0 0 2 1 2 1 0 0 0 0 1 1 2 0 0 0 0 0 1 0 0 0 0 0 1 0 1 2 1 1 2 1 0 0 0 1 0 0 0 0 1 2 1 0 1 1 0 2 0 2 0 1 1 1 0 0 0 1 1 0 0 0 0 0 0 0 1 1 2 1 0 0 0 1 1 2 0 0 0 2 2 1 1 0 0 0 0 2 0 0 0 2 0 0 1 0 0 2 0 0 0 1 0 0 0 1 0 0 2 2 1 0 0 2 0 0 0 1 1 0 0 0 0 0 0 0 0 0 1 0 0 0 1 0 1 0 0 2 2 0 2 1 0 1 1 1 0 0 0 0 1 0 2 2 2 1 2 1 2 0 2 2 1 1 2 0 2 0 0 0 0 1 0 1 0 0 1 1 0 1 0 2 0 2 2 0 1 0 0 2 1 0 1 1 1 0 1 0 2 0 1 0 0 0 0 0 2 0 0 0 0 2 1 0 2 0 0 2 0 0 0 1 0 0 2 2 0 0 1 0 0 0 2 0 0 1 0 2 1 1 1 2 2 1 0 0 1 0 0 1 1 0 0 0 0 1 1 1 2 0 2 1 2 2 0 1 0 0 0 0 0 1 1 1 0 1 0 0 1 0 1 0 1 1 0 1 1 1 0 2 2 0 2 1 0 1 2 1 0 0 1 0 0 0 0 0 1 1 2 0 0 1 2 1 0 1 0 1 2 1 0 1 1 0 1 1 2 0 1 0 1 1 0 1 0 0 1 1 0 1 1 0 0 0 0 0 1 1 0 2 0 0 0 0 0 1 1 1 0 0 0 0 1 2 1 1 1 0 0 0 0 0 2 2 0 0 1 0 0 1 0 0 0 2 0 2 0 0 0 0 0 1 0 1 1 1 1 1 0 1 0 0 1 0 0 0 1 0 0 2 0 2 0 1 1 1 1 1 1 0 0 0 2 0 0 0 2 2 1 1 2 1 0 0 1 0 2 2 0 0 0 2 1 1 0 1 0 0 0 1 2 1 1 2 0 0 2 2 0 2 0 1 1 0 0 1 1 0 1 1 1 2 0 2 0 2 1 0 0 0 0 0 0 0 0 0 2 0 0 0 2 2 2 0 2 0 0 0 2 0 0 0 1 0 0 1 1 0 2 2 0 1 1 0 0 1 1 1 0 0 0 0 0 2 0 0 0 1 0 0 1 1 0 0 0 2 2 1 0 1 1 0 0 0 0 0 1 0 1 2 0 2 0 1 0 1 0 1 1 1 0 0 0 0 0 1 0 0 0 0 2 0 1 0 2 1 1 0 1 1 0 0 1 0 1 0 0 0 0 1 0 0 1 0 0 2 1 0 0 0 0 0 0 1 0 2 0 0 1 0 0 0 1 1 1 2 0 0 0 0 1 1 0 1 1 2 2 2 0 0 0 1 1 1 1 1 2 1 0 0 0 0 0 1 1 1 2 0 2 0 0 0 1 2 2 1 1 0 1 0 1 0 1 1 0 0 0 0 1 0 0 0 1 0 1 0 2 2 0 1 1 0 1 1 0 0 0 0 0 0 0 0 1 1 1 0 0 0 0 0 0 0 0 0 0 1 0 0 1 0 1 1 1 2 0 1 0 0 1 1 1 0 0 0 1 1 0 1 0 0 0 2 0 0 1 0 0 2 2 0 1 0 0 0 0 0 1 1 1 1 1 2 0 1 1 1 1 2 1 1 1 1 1 1 0 0 0 0 1 1 0 0 2 1 0 2 1 1 0 1 0 1 1 1 2 2 1 2 0 1 1 1 1 2 0 0 1 0 1 0 0 1 1 2 1 0 0 0 0 0 0 0 0 0 0 0 0 0 0 2 2 0 1 2 0 0 0 0 0 1 1 0 0 0 0 1 0 2 0 0 0 2 0 2 1 1 1 0 0 0 0 2 0 0 0 0 1 1 0 0 0 0 0 2 2 2 2 0 0 1 1 2 0 1 1 1 1 0 0 0 0 1 0 1 1 0 0 1 1 0 1 0 0 1 0 1 1 0 0 2 0 0 1 0 0 0 0 0 2 0 0 2 0 0 1 0 0 0 1 2 0 0 2 1 0 2 1 0 1 0 0 0 0 0 0 0 1 1 0 0 0 0 0 0 2 0 0 2 1 1 0 0 0 0 1 1 0 0 0 0 0 0 2 0 0 0 0 0 0 0 0
89 0 2 1 2 0 2 2 0 0 0 1 0 0 0 1 1 0 0 2 0 2 0 1 1 0 1 0 2 2 1 1 0 1 1 1 1 1 0 0 0 1 0 1 0 1 0 0 0 1 0 0 0 0 0 2 0 0 0 2 0 2 0 0 0 0 1 1 1 0 0 0 2 1 1 1 0 0 1 0 1 0 2 1 2 0 0 0 2 2 0 2 2 2 0 0 0 1 0 1 2 1 2 0 0 0 2 1 0 0 0 1 2 2 2 2 1 1 1 0 2 0 1 2 1 0 1 0 1 0 0 0 1 0 0 0 0 0 0 0 1 1 0 0 0 1 0 0 0 0 0 0 0 0 0 0 0 0 0 2 1 1 0 0 1 1 1 1 1 2 0 2 1 1 1 2 1 0 0 0 0 0 0 2 2 2 1 2 1 1 0 2 0 1 1 1 0 2 1 0 0 0 0 0 1 0 1 0 1 1 1 0 1 0 1 2 0 1 1 1 1 1 0 1 1 1 0 0 1 1 0 0 0 0 0 0 0 2 0 0 0 0 2 0 0 1 0 0 2 0 0 0 1 0 0 0 0 1 0 0 0 0 0 0 1 1 0 0 1 0 1 2 1 1 0 0 1 2 2 1 0 0 2 1 0 1 1 2 0 2 1 1 1 2 1 0 1 1 1 1 1 0 0 0 0 1 1 1 1 1 1 0 1 1 1 1 0 0 0 1 0 0 2 0 1 0 1 2 2 1 0 2 1 0 0 0 0 2 0 1 0 2 1 2 0 0 1 1 2 2 1 1 2 0 0 0 0 2 0 1 0 1 2 1 2 0 0 1 1 0 1 1 0 0 0 1 0 0 0 0 2 1 0 0 0 1 1 0 0 0 0 0 2 1 2 2 1 0 0 0 0 1 1 2 1 0 1 0 0 0 0 0 0 2 0 1 0 1 0 0 0 0 0 1 1 1 1 0 2 1 2 0 0 0 1 1 0 0 1 0 2 0 2 0 0 0 0 2 0 1 0 0 0 1 1 0 1 2 0 2 1 1 0 1 1 1 0 2 2 0 1 0 2 0 1 1 1 0 0 0 0 1 2 2 0 2 2 1 2 0 2 0 0 1 1 2 0 1 1 2 1 1 1 1 1 1 2 0 1 2 0 0 0 0 1 1 0 2 0 0 1 2 2 2 0 2 0 0 1 2 0 0 0 0 1 0 1 0 0 1 1 0 1 1 1 0 1 0 0 0 0 0 0 0 1 1 0 0 0 0 2 0 2 1 1 1 1 1 2 1 1 2 0 0 0 0 0 1 0 1 2 0 0 0 0 0 0 0 2 2 0 0 1 1 1 0 1 1 0 1 1 1 0 2 0 2 1 1 0 1 0 0 0 1 1 0 0 1 1 1 0 0 0 0 0 0 1 1 0 0 1 1 0 0 2 1 2 1 0 0 1 1 0 2 0 1 1 0 0 1 0 1 2 2 0 0 0 2 2 1 0 0 0 0 2 2 1 0 0 0 0 1 0 0 0 1 1 0 1 0 0 0 1 2 2 2 2 2 1 0 1 0 1 2 1 0 0 1 2 2 0 1 0 2 0 0 2 0 1 2 0 0 0 2 0 0 0 1 2 0 0 0 1 2 0 0 1 1 0 0 0 0 0 1 2 0 2 1 1 2 0 2 0 1 1 0 0 1 0 0 0 1 0 0 1 1 0 0 1 0 0 0 2 1 0 0 0 1 1 1 1 0 2 2 2 0 0 0 1 0 1 2 1 1 1 2 0 2 1 2 0 1 0 0 0 0 0 1 0 1 1 0 0 2 1 0 1 0 1 0 1 0 1 1 1 2 2 0 2 0 2 2 0 0 2 0 0 2 2 0 1 1 2 0 0 2 1 1 0 0 0 0 0 0 2 0 2 0 0 0 2 2 0 0 1 0 1 0 0 0 2 2 0 0 0 1 2 0 1 0 0 0 1 1 0 0 0 2 0 0 0 0 1 0 0 1 0 1 0 0 0 2 0 1 2 1 1 1 0 0 0 2 2 0 2 0 0 0 0 1 0 0 1 0 1 1 0 1 2 1 0 1 0 2 1 0 2 0 0 0 2 1 0 2 0 0 0 2 0 0 0 0 2 2 2 2 0 1 1 1 2 0 2 0 0 0 1 2 0 1 0 1 1 0 2 1 2 0 0 1 0 0 0 0 1 1 1 1 0 0 0 0 0 1 0 0 1 0 0 0 0 0 0 2 1 0 0 0 0 0 0 1
90 1 1 2 1 0 1 1 1 1 2 0 0 1 0 1 1 0 0 1 1 2 1 0 2 0 0 0 1 1 1 0 0 2 2 1 2 1 0 0 0 1 0 1 0 1 0 0 0 1 0 0 0 0 1 1 0 0 2 1 1 1 1 0 0 1 1 2 1 0 0 1 1 1 0 1 1 0 2 0 0 0 2 0 1 0 0 0 2 2 0 1 1 0 0 0 0 2 0 2 2 0 1 0 1 1 2 2 1 0 0 1 0 1 1 0 0 0 1 0 1 0 2 2 2 0 2 2 2 1 0 0 0 0 0 0 0 0 2 0 2 0 0 0 1 0 0 0 0 1 0 1 0 0 0 0 0 1 0 0 0 0 0 0 2 2 0 1 1 2 0 2 1 2 1 2 1 1 0 0 0 1 1 2 2 1 1 0 0 1 0 1 2 0 2 2 1 2 0 0 0 1 0 1 1 0 1 1 1 0 0 0 1 0 2 2 0 0 1 2 0 1 0 2 0 0 0 0 0 1 0 0 0 1 1 1 1 2 1 1 0 0 1 0 0 1 0 0 2 0 0 0 1 0 0 1 1 1 1 2 1 1 0 0 1 0 1 0 1 0 0 2 2 2 0 0 1 0 1 1 0 0 2 0 0 2 2 1 1 2 0 1 1 2 2 0 1 1 1 2 0 0 0 0 0 0 0 0 0 2 0 2 1 2 2 1 1 0 0 1 0 0 2 1 1 0 1 0 0 1 0 2 2 2 0 0 0 1 0 1 0 0 0 2 0 0 1 0 2 2 1 1 1 1 0 1 1 0 0 2 0 2 2 2 1 1 0 1 1 1 2 0 1 1 1 2 1 1 1 0 1 1 0 0 0 1 0 0 0 0 0 0 0 1 1 1 1 1 2 2 2 2 1 2 0 0 1 0 0 0 0 0 0 0 2 0 2 0 0 0 0 0 1 1 0 0 2 1 1 1 1 0 0 0 1 1 0 1 1 1 2 0 1 1 1 2 0 1 1 0 0 0 2 2 2 2 2 1 1 0 2 0 0 1 1 1 0 2 2 0 0 0 0 2 0 2 0 0 0 1 0 1 2 2 1 2 1 1 2 0 2 0 1 1 1 0 0 2 2 2 1 0 2 0 2 0 2 1 0 0 0 0 0 1 0 0 1 2 0 1 1 1 1 1 0 2 1 0 1 1 1 0 0 1 2 0 1 1 0 2 1 0 1 1 1 0 1 0 0 0 0 0 1 0 1 1 0 1 0 0 0 0 0 0 0 0 1 1 1 0 1 0 0 0 0 0 0 1 0 1 2 0 1 0 0 1 0 0 0 0 0 1 0 0 0 0 0 0 0 0 0 2 1 1 0 1 1 2 0 2 1 0 1 2 0 1 1 2 0 1 0 1 0 0 0 0 2 1 0 0 2 2 0 0 2 2 2 1 0 1 0 1 0 1 2 1 2 0 0 0 0 1 1 1 0 0 1 2 2 0 0 0 0 0 1 2 1 2 0 2 2 0 1 0 1 1 1 0 2 0 0 0 0 0 0 1 1 2 1 0 0 1 0 2 0 0 0 0 0 1 1 0 0 0 2 0 1 1 1 0 0 1 0 1 0 0 0 1 1 0 1 0 2 2 0 1 0 0 0 0 1 0 0 0 0 0 1 0 0 1 0 1 0 0 0 1 0 0 0 0 0 0 0 0 0 2 0 0 1 1 0 0 2 0 1 0 1 1 1 1 1 0 2 0 0 0 0 2 0 2 0 0 1 0 1 1 0 1 2 1 1 0 1 1 1 0 0 1 0 0 0 0 1 2 1 0 1 0 0 2 2 1 0 0 2 2 2 1 2 1 0 2 0 2 2 0 0 2 0 0 0 0 1 1 0 0 0 0 1 1 0 0 0 0 0 0 0 1 1 0 1 1 0 0 1 0 0 0 0 0 0 0 0 0 1 0 1 2 2 1 0 0 0 2 0 0 1 0 1 1 0 0 2 1 0 1 0 1 0 0 2 2 1 1 2 0 1 2 0 1 0 1 2 0 2 0 2 0 0 0 0 0 0 0 0 0 2 1 2 0 1 0 0 0 0 0 1 1 1 0 1 0 0 1 1 0 1 1 0 1 0 1 0 1 0 1 0 0 1 1 2 0 1 1 0 0 1 2 0 1 0 1 0 0 0 1 1 0 0 0 0 0 0 1 0 0 2 1 1 0 0 0 0 0 0 0 0 0 0 2 2 0 1 2 1 0 0 1 1 1 1 0
91 1 0 2 0 0 2 0 0 2 2 0 0 1 0 0 0 0 0 1 1 2 1 1 1 1 2 0 0 1 1 0 0 0 0 0 2 1 0 0 0 2 1 1 0 0 0 0 2 2 0 0 0 0 0 1 0 1 0 0 0 0 1 0 1 2 1 1 1 0 0 1 2 2 2 2 0 0 2 1 0 0 2 0 1 0 0 0 1 1 0 0 0 0 0 0 1 1 0 1 1 2 0 0 1 1 2 0 1 1 0 2 0 1 1 0 0 1 2 0 2 0 2 2 2 0 2 0 0 0 0 1 0 1 1 0 1 0 0 0 1 1 1 0 1 0 0 0 1 1 1 1 0 0 0 0 0 1 0 0 1 0 1 1 1 2 1 1 0 1 1 0 0 2 1 0 2 1 1 1 0 1 1 1 1 0 0 0 0 2 0 2 0 0 0 0 0 2 0 0 0 0 0 0 2 1 1 0 0 1 0 0 1 0 2 2 1 0 1 1 1 0 0 2 0 0 0 1 0 0 0 0 0 0 0 0 0 2 0 0 0 0 2 1 0 1 0 0 2 0 0 0 1 0 0 1 1 0 0 0 0 0 0 2 1 0 0 0 1 1 0 1 1 1 0 0 0 0 0 0 0 1 2 1 0 1 2 1 1 2 0 2 1 1 1 0 1 0 0 2 1 0 0 0 0 1 0 0 0 2 0 2 1 1 1 0 0 0 0 0 1 1 2 1 1 0 2 1 0 1 0 1 0 0 0 0 0 1 0 1 0 1 2 1 0 0 1 0 0 1 0 1 2 0 1 0 0 0 0 0 1 1 2 2 2 0 0 1 1 0 1 1 0 0 0 0 0 0 1 0 2 1 0 1 1 0 1 0 0 0 0 0 0 0 1 1 1 0 1 1 1 0 1 2 1 1 0 0 0 0 0 0 0 1 1 1 0 0 0 0 0 2 1 2 1 1 1 0 2 0 1 0 1 0 0 0 0 0 1 0 1 0 1 1 0 1 0 1 0 1 0 0 2 2 2 2 2 0 0 0 2 0 0 1 1 0 0 1 1 1 1 0 2 0 2 0 1 0 0 1 0 1 1 1 1 1 1 1 1 0 1 1 1 1 0 1 1 2 0 0 0 0 1 1 1 0 2 1 1 0 1 1 1 0 2 0 0 2 0 1 1 1 0 0 0 0 2 1 0 1 1 1 0 0 0 0 2 1 1 1 1 0 1 1 1 0 2 0 0 0 1 1 0 0 2 0 1 1 0 1 0 0 0 0 0 0 0 1 1 0 1 1 1 0 0 0 1 2 0 2 2 0 2 0 1 1 1 0 0 0 0 1 0 1 2 0 0 0 0 0 0 2 1 0 0 1 2 0 0 1 0 0 0 0 1 0 1 1 0 0 2 0 0 0 0 1 2 1 0 0 1 2 0 0 1 2 2 0 0 1 1 0 0 0 2 0 2 0 0 0 1 2 1 0 0 0 2 2 1 0 0 0 2 0 1 2 1 2 1 1 1 1 0 0 2 2 0 0 2 0 0 0 1 2 1 2 1 0 0 0 0 0 0 1 1 0 0 1 0 0 0 0 0 1 0 0 2 2 2 0 1 1 0 2 0 0 0 0 0 0 0 0 1 2 0 0 0 1 1 0 1 0 1 0 1 1 1 1 1 2 0 2 0 0 0 0 0 1 0 1 1 1 0 0 0 2 1 0 0 0 0 1 2 0 0 0 2 1 1 1 0 0 1 0 0 0 0 2 0 1 2 2 0 0 1 2 0 2 1 2 0 1 2 2 1 0 0 0 0 0 0 0 0 2 0 0 1 0 0 1 2 1 1 1 1 1 1 1 1 1 1 1 1 0 2 0 0 1 1 0 1 1 2 0 0 0 0 0 1 0 1 1 0 0 0 0 0 0 1 1 1 1 0 0 2 0 0 0 1 1 1 2 0 0 0 0 2 1 2 1 1 0 0 2 1 1 0 0 2 2 2 2 2 0 0 0 0 2 0 0 1 2 0 0 2 1 1 2 0 0 0 2 2 0 2 0 1 0 1 1 0 0 0 0 0 0 1 1 2 0 0 0 0 1 0 0 1 1 1 0 2 1 0 1 0 0 1 1 1 0 0 0 0 1 0 0 1 0 1 0 2 0 1 1 1 0 1 1 0 1 1 1 0 0 0 0 0 1 1 0 1 0 1 0 1 0 0 1 1 0 0 0 0 0 0 0 0 0 0 1 0 0 0 2 0 0 0 0 0 0 0 1
92 0 2 1 0 0 1 1 0 1 1 1 0 0 0 0 0 0 2 0 2 0 0 0 2 0 0 0 1 2 1 0 1 2 0 1 1 2 0 0 1 1 0 0 0 1 0 0 0 2 0 0 0 0 1 1 0 0 1 2 0 1 0 0 1 1 0 0 0 0 0 1 1 2 1 2 1 0 2 0 1 0 2 1 2 0 0 0 1 2 0 0 1 2 0 0 0 1 1 2 2 0 2 0 0 0 2 1 1 0 1 2 1 2 2 1 1 1 2 0 1 0 2 1 1 1 1 2 2 1 1 1 0 0 0 0 0 0 0 1 0 2 1 0 1 0 0 0 0 1 0 1 1 0 1 0 0 1 0 0 0 0 0 1 0 1 0 1 0 2 0 0 0 1 1 2 1 0 0 0 0 1 0 2 1 1 1 0 0 0 0 1 1 0 1 1 0 2 0 0 0 0 0 1 1 0 2 2 1 0 1 0 2 0 2 2 1 0 1 1 1 1 0 2 0 0 0 0 0 1 0 0 0 0 1 1 0 2 1 1 0 0 2 0 0 2 0 0 1 0 0 0 1 2 2 1 0 1 2 2 2 2 0 1 1 1 0 1 0 0 1 1 2 2 1 1 0 0 1 0 2 0 1 0 1 1 2 2 0 2 0 1 1 2 1 0 0 1 0 1 0 0 1 1 1 0 1 0 0 2 0 2 1 0 0 0 0 0 1 0 1 1 0 0 0 0 1 2 0 2 0 1 1 0 0 0 0 1 0 1 1 1 1 2 0 0 1 0 2 2 0 1 1 1 0 1 1 0 0 0 0 0 1 1 1 0 0 2 2 0 2 0 1 0 0 1 0 1 1 0 1 2 0 1 0 1 1 0 0 0 0 0 0 0 1 0 0 0 0 0 0 0 0 2 2 0 0 1 0 0 0 0 0 0 1 0 1 0 0 0 0 1 1 1 2 1 1 0 2 1 1 2 0 0 2 2 0 0 0 0 1 0 1 0 1 1 1 0 1 2 0 0 1 2 1 1 1 1 1 1 1 1 1 0 0 1 0 2 2 0 1 0 1 2 1 0 1 0 0 1 2 0 1 1 2 1 0 1 2 1 1 0 0 2 1 0 1 1 1 2 1 1 1 0 1 1 1 0 0 2 0 0 0 0 2 0 0 2 0 1 1 1 2 2 0 1 1 0 0 1 1 0 0 1 0 0 2 1 1 2 0 1 1 1 0 1 0 0 0 0 0 0 0 0 2 0 1 0 1 0 0 1 1 1 0 0 2 1 0 1 0 1 1 1 0 1 2 1 0 2 2 0 1 0 0 0 0 0 0 0 1 1 0 0 0 0 0 0 0 0 0 2 0 2 0 2 1 1 0 0 0 0 0 1 1 1 0 1 1 0 0 0 0 1 1 1 1 1 0 0 1 1 1 1 2 0 2 0 0 1 0 2 0 1 0 1 2 0 0 0 0 2 1 1 1 0 0 2 0 1 1 0 1 0 2 2 2 2 1 0 0 1 1 0 0 2 0 2 0 2 0 0 0 1 1 1 2 2 1 1 0 1 1 1 0 0 0 0 1 1 1 0 0 0 1 0 1 2 1 0 1 1 0 1 0 0 0 0 0 0 0 0 1 1 0 0 0 1 1 0 2 1 1 0 2 2 1 0 0 1 1 0 0 1 1 0 1 0 0 1 1 1 0 0 1 1 2 0 0 0 0 1 2 0 0 0 2 0 1 1 1 1 0 1 1 0 0 1 0 2 0 0 1 0 0 0 1 1 1 1 1 1 2 2 1 0 1 1 0 1 1 0 0 1 0 0 2 0 0 1 1 0 0 0 1 1 2 1 1 0 0 0 2 0 2 0 0 0 1 1 1 1 1 1 0 0 0 0 1 0 1 0 0 0 0 0 0 0 0 0 2 2 0 0 2 0 0 1 0 0 1 1 0 0 1 0 1 0 0 2 1 0 1 1 1 0 0 0 1 2 2 2 2 0 0 0 1 1 0 0 2 2 1 1 2 0 1 2 0 1 0 1 2 0 2 0 2 0 1 1 1 0 0 0 1 0 1 2 2 0 0 0 0 2 0 1 1 2 2 0 0 0 0 2 0 0 0 0 0 0 0 2 2 0 0 0 1 0 1 0 2 0 2 0 0 0 0 1 0 1 0 1 0 0 0 0 0 0 0 0 1 0 0 0 0 1 1 0 2 0 0 0 0 0 0 0 0 0 0 1 0 0 0 2 0 1 0 0 1 0 0 0
93 0 1 2 1 0 1 1 0 2 2 0 0 1 0 0 0 0 1 1 1 1 0 1 1 0 2 0 0 0 2 0 0 1 1 0 2 1 0 0 0 1 0 0 0 2 1 0 0 1 0 0 2 0 0 0 0 1 0 2 0 1 2 2 0 0 0 1 2 0 0 2 1 2 1 2 1 0 1 1 0 0 1 0 1 0 0 1 1 1 1 1 0 0 0 0 0 1 1 1 1 0 0 0 1 1 2 1 1 0 1 2 1 1 1 1 1 0 1 0 1 0 1 2 1 0 1 0 1 0 0 0 0 0 0 0 0 0 0 1 0 2 1 0 1 0 0 0 2 2 2 2 0 0 0 0 0 1 0 2 1 1 0 1 1 2 0 2 0 2 0 2 0 2 0 0 2 0 0 0 0 0 0 1 1 1 1 1 0 1 0 2 2 1 2 1 0 2 0 0 0 1 0 0 2 0 1 0 1 0 2 0 1 0 0 2 0 0 1 1 1 1 1 1 1 1 1 1 1 1 0 0 0 0 0 0 0 2 0 0 0 0 2 0 0 1 1 0 0 0 0 0 0 1 1 2 0 2 2 2 2 2 0 1 0 0 0 0 2 0 1 1 0 0 0 1 0 0 2 0 2 0 2 1 0 2 2 1 0 1 0 0 1 2 2 0 1 0 0 1 0 0 0 0 0 0 0 1 0 0 0 1 2 2 1 0 1 2 1 0 2 2 2 0 2 0 2 1 1 1 0 1 1 0 0 1 1 0 0 1 0 0 2 0 0 1 2 1 2 1 1 1 1 0 1 0 1 1 0 1 0 1 2 0 2 0 0 2 2 1 2 0 0 0 2 1 0 0 1 0 1 1 0 1 2 0 1 0 0 0 0 0 1 1 2 1 1 1 1 0 1 1 1 2 0 2 0 1 0 0 1 0 1 0 1 0 1 0 0 0 0 1 2 0 2 2 0 2 2 1 1 1 0 1 0 0 0 1 0 0 1 1 2 0 0 0 0 1 1 1 0 0 1 1 2 1 2 2 2 2 0 2 0 1 2 0 0 2 2 1 1 1 2 0 0 0 0 1 1 1 1 2 2 2 0 2 2 2 2 0 1 0 0 1 1 0 1 2 2 2 0 0 1 1 2 2 2 0 0 1 0 0 0 0 1 0 0 2 0 1 1 1 2 2 0 2 0 1 0 1 2 0 0 0 0 0 2 1 1 2 1 0 1 1 1 0 1 0 0 0 0 0 1 0 2 0 1 0 0 0 0 0 0 1 0 0 2 0 1 1 0 1 0 0 0 0 0 0 0 0 2 0 1 0 0 1 0 0 1 1 0 2 0 0 0 0 0 1 0 1 1 2 1 0 0 0 2 1 0 2 0 0 0 1 1 1 0 0 0 0 1 0 0 0 0 0 2 1 0 0 2 2 1 0 2 0 2 1 0 1 0 2 0 1 1 0 1 0 0 1 0 1 1 1 0 0 1 2 2 0 0 0 2 0 1 2 0 2 0 1 1 0 1 0 0 2 0 0 2 0 1 1 0 2 1 2 1 1 1 0 0 0 0 1 0 0 0 0 1 2 1 1 0 0 2 0 1 1 1 0 0 0 0 2 0 1 0 1 1 1 0 0 0 2 0 1 1 0 0 0 1 0 0 0 0 0 1 1 0 1 1 1 0 0 0 0 0 1 0 0 0 0 0 0 1 1 0 0 0 0 0 1 2 0 2 0 0 1 1 1 0 0 1 0 0 1 0 0 2 0 2 2 0 1 1 2 1 2 1 2 0 2 2 2 0 0 0 1 0 1 1 0 0 2 2 0 0 2 0 0 0 0 0 0 1 1 2 0 2 1 0 1 1 0 2 0 0 2 1 0 0 0 2 1 0 1 0 0 1 0 0 0 1 1 1 1 1 0 1 0 1 1 0 0 1 0 0 0 1 1 0 1 0 0 0 1 2 1 0 1 1 0 2 0 2 1 1 2 1 1 2 1 2 0 0 0 0 1 0 0 0 0 1 1 2 0 1 2 0 0 0 1 1 0 1 1 0 1 0 0 0 0 1 0 1 1 0 2 2 0 0 0 0 1 0 0 1 0 0 0 2 0 0 0 1 0 0 2 0 0 1 1 2 2 2 2 0 2 0 2 2 0 1 1 1 0 1 0 0 0 1 1 0 0 2 2 2 0 0 0 0 0 0 0 0 0 2 1 1 0 0 0 0 1 0 1 1 0 0 0 0 0 1 2 1 0 0 0 0 0 1 0
94 1 2 0 0 0 0 0 0 2 2 0 0 0 0 0 0 0 0 2 0 2 0 0 2 0 0 0 1 1 0 0 2 1 0 1 0 2 0 0 0 1 0 1 0 1 0 0 0 0 0 0 1 1 1 1 0 0 2 1 1 2 1 0 0 0 0 0 0 0 0 2 2 2 2 2 0 0 1 0 0 0 2 1 2 0 0 1 2 2 1 1 1 0 0 0 0 2 2 2 0 0 1 0 1 0 1 2 2 0 0 2 1 2 2 1 1 0 2 0 0 0 1 1 1 1 1 1 2 1 0 0 0 0 0 0 0 0 0 0 0 2 0 0 2 0 0 0 0 1 0 0 0 0 0 0 0 1 0 0 1 0 0 0 1 1 1 1 0 2 0 1 1 1 1 0 1 0 0 0 0 0 0 1 1 1 1 0 0 2 0 2 2 0 2 2 2 2 0 0 0 1 0 1 0 0 2 0 1 1 0 0 1 0 1 1 0 1 2 2 0 0 0 1 1 1 0 0 0 2 0 0 0 0 0 0 0 2 0 0 0 0 2 0 0 1 0 0 1 0 0 0 2 0 0 2 1 1 1 1 1 1 0 0 0 0 1 1 1 1 1 0 1 1 0 0 0 1 2 1 0 0 2 1 0 0 1 1 1 2 0 1 0 2 0 1 0 1 0 2 0 0 0 0 0 0 1 0 1 1 1 0 1 2 1 0 0 0 0 1 0 0 2 1 0 0 0 1 0 1 0 0 0 0 0 0 0 0 0 1 0 2 1 2 0 0 2 0 2 0 2 0 1 0 0 0 0 0 0 1 1 1 1 0 1 1 0 1 1 0 2 0 1 0 0 1 0 2 0 1 1 1 0 0 0 1 1 0 0 0 0 0 1 0 1 0 0 0 0 0 0 0 0 2 1 0 0 1 1 1 1 1 0 0 0 0 0 0 0 0 1 1 1 2 2 2 1 1 2 0 0 0 0 0 0 0 0 1 1 0 0 0 2 2 0 2 1 1 1 1 0 0 0 0 2 0 2 1 1 0 2 1 1 0 0 2 1 1 2 1 2 2 2 1 1 0 1 0 0 0 1 2 1 1 1 1 0 0 1 0 1 1 0 2 1 0 1 1 1 2 1 0 2 1 1 1 1 1 0 2 0 0 0 1 0 0 0 2 0 0 0 2 1 1 1 1 1 2 0 2 0 1 0 0 0 0 2 1 1 2 1 0 1 1 1 1 0 0 0 0 0 0 0 0 2 1 0 2 0 1 0 0 0 2 0 0 2 0 0 0 0 1 1 0 0 0 0 1 0 1 2 0 0 0 0 0 0 1 1 1 0 2 0 0 0 0 0 1 0 0 0 2 1 1 0 1 1 0 0 0 0 0 0 2 1 2 1 1 1 0 0 0 1 1 0 0 2 2 0 0 1 1 0 0 2 0 1 0 0 1 0 0 0 1 0 2 2 0 0 0 0 2 0 0 1 1 2 2 2 0 0 0 0 0 1 2 1 1 1 0 0 1 0 0 1 2 0 0 2 0 1 0 0 1 2 2 1 1 0 0 0 0 0 2 1 0 0 1 0 2 1 1 0 1 2 0 2 2 2 1 0 0 0 0 0 2 0 1 1 0 0 0 0 1 1 0 0 1 1 0 1 1 0 0 1 1 1 0 0 1 0 2 0 0 0 1 0 1 0 0 0 0 0 0 0 1 1 0 0 0 0 1 1 0 0 1 1 1 1 1 0 0 2 0 0 1 0 0 1 1 1 2 1 0 0 2 0 2 2 2 0 0 1 1 1 0 0 1 0 2 1 0 2 2 1 1 1 0 0 1 1 1 1 1 1 1 1 2 1 0 0 1 0 1 2 0 0 0 0 1 1 1 2 2 0 0 0 0 0 0 0 0 0 0 1 0 1 0 1 0 1 1 0 0 2 0 0 0 0 0 1 2 1 0 1 1 1 0 2 0 0 0 0 1 1 0 0 1 2 2 2 2 2 0 0 0 0 1 0 0 0 1 1 0 2 2 2 2 0 0 1 1 1 0 2 1 0 2 0 0 0 0 0 0 1 1 2 1 1 1 1 1 0 1 0 1 1 2 1 0 0 0 0 1 0 0 0 1 0 0 0 2 2 0 0 1 0 0 1 0 1 0 1 0 0 0 1 1 0 1 0 0 0 0 0 0 0 0 0 0 2 0 0 0 0 0 2 2 0 0 0 0 0 2 0 0 2 0 0 1 0 0 1 1 1 0 0 0 1 0 0 0
95 0 2 0 0 0 1 1 0 1 1 0 1 2 0 1 0 0 0 1 0 2 1 0 2 0 1 0 0 1 1 0 1 2 0 1 1 2 1 1 0 0 1 1 1 0 1 0 0 0 0 0 0 0 0 1 0 0 0 2 0 1 1 1 1 1 0 1 2 0 1 0 0 2 0 2 2 0 2 0 1 0 1 0 0 0 0 1 1 1 0 0 0 1 0 0 0 2 2 2 0 0 0 1 1 0 2 2 1 0 0 1 0 0 0 0 0 0 1 0 2 0 2 1 0 2 0 0 0 0 0 0 0 0 0 0 0 0 0 0 0 2 0 0 0 0 0 0 1 1 1 1 0 0 0 0 0 0 1 0 1 0 1 0 0 1 0 1 0 2 0 1 0 1 2 0 1 1 1 1 0 0 0 1 0 0 0 1 1 1 1 2 2 0 2 2 1 2 0 0 0 1 1 0 0 0 0 0 1 0 0 0 1 0 2 1 0 1 2 1 1 1 0 1 1 0 0 0 0 2 0 0 1 0 1 1 1 2 0 0 0 0 2 0 0 2 0 1 1 1 0 0 1 1 1 1 0 2 1 1 1 1 0 0 1 0 1 0 1 0 0 1 1 0 0 0 0 0 1 0 1 1 2 1 0 2 2 0 0 1 0 0 1 2 1 0 0 0 1 1 0 0 1 1 1 0 0 0 0 1 0 2 1 1 1 1 0 2 1 0 1 1 0 1 0 0 1 1 1 1 1 1 0 0 0 0 0 0 0 0 0 1 2 1 1 0 1 0 1 1 1 0 1 0 0 0 1 0 0 2 0 2 2 1 2 1 0 1 1 0 2 0 1 1 2 1 0 1 0 0 1 1 0 0 0 0 0 0 0 0 0 1 0 0 2 0 1 0 1 0 0 1 1 1 0 0 1 1 0 0 0 0 0 1 1 0 1 0 0 0 0 0 0 0 1 1 0 0 1 1 0 1 0 2 0 0 0 1 1 0 2 0 2 2 0 1 0 0 0 1 1 0 2 2 2 0 2 1 1 1 1 1 1 1 0 1 0 2 2 0 0 0 2 1 1 0 1 0 0 0 1 1 2 2 1 0 0 2 2 0 1 0 1 2 2 1 1 1 1 2 1 1 1 1 1 1 2 0 0 1 0 1 0 0 1 0 0 2 0 1 1 1 1 1 0 1 1 0 0 0 2 1 0 1 0 0 1 0 2 2 1 1 1 0 0 0 0 0 1 1 0 1 1 0 2 0 0 0 0 0 0 0 2 0 2 2 0 0 1 1 0 1 0 0 1 0 1 1 0 1 2 0 1 0 0 1 0 0 0 0 0 1 2 0 1 0 0 1 0 0 0 1 1 1 0 1 1 1 0 1 0 0 0 1 0 0 0 0 0 0 1 0 0 0 0 0 2 1 0 0 2 2 0 0 2 1 2 0 1 0 0 0 0 0 2 0 2 0 0 0 1 0 1 1 0 0 1 1 1 0 0 0 1 1 1 1 0 2 2 1 0 0 1 0 0 1 1 0 1 0 0 2 0 1 1 1 1 0 0 0 1 1 0 0 0 0 0 0 2 2 0 0 0 2 0 0 2 2 1 0 0 0 0 1 0 0 0 1 1 0 0 0 0 2 0 1 0 2 1 0 1 0 1 0 1 1 1 1 0 1 0 1 0 1 1 1 0 0 0 0 0 0 1 0 1 0 0 1 1 1 1 0 2 0 0 2 1 0 0 0 0 0 2 0 0 0 0 0 1 1 0 1 0 0 1 2 0 1 1 1 1 1 1 2 1 1 0 0 0 1 1 0 0 2 1 1 2 0 0 2 2 0 0 0 1 1 0 0 2 0 2 2 2 1 2 0 0 2 0 0 0 0 2 1 0 0 0 1 0 0 0 0 0 0 0 0 0 0 0 0 2 2 0 0 2 0 0 0 0 0 0 1 0 0 1 0 1 0 0 2 0 0 1 1 1 0 0 0 1 1 1 1 1 0 1 2 0 1 0 0 1 2 0 0 1 1 1 1 0 0 2 0 2 0 2 0 2 0 0 0 0 0 1 0 1 1 1 0 2 0 0 0 1 0 0 0 1 0 1 0 2 0 0 2 0 0 1 2 0 0 0 2 1 1 1 0 0 0 1 0 1 0 2 0 0 0 0 1 0 0 0 1 0 0 1 1 1 0 0 0 1 0 0 0 0 1 1 0 2 0 0 0 0 1 0 0 1 0 0 1 0 0 0 1 0 0 1 1 1 0 0 0
96 1 1 2 1 0 1 1 1 1 2 0 1 2 0 1 0 0 0 1 0 1 0 0 2 0 0 0 0 0 2 0 1 2 0 0 2 1 0 0 1 1 0 0 0 0 0 0 0 1 0 0 1 1 1 1 1 1 1 1 1 1 1 1 0 0 0 0 1 0 0 1 1 2 1 2 1 0 1 0 0 0 2 1 2 0 0 0 2 2 0 0 0 0 0 0 0 1 1 2 1 0 0 0 1 0 2 1 1 0 0 1 1 2 1 0 0 0 1 0 1 0 1 2 1 0 1 1 2 1 1 1 0 0 0 0 0 0 0 1 2 0 0 0 1 0 0 0 1 1 1 2 0 0 0 1 1 1 0 1 1 0 0 1 2 2 0 1 0 1 1 0 2 1 2 1 0 1 0 1 0 1 1 2 2 1 2 0 0 1 0 1 0 0 0 1 1 2 0 0 0 0 0 1 0 1 2 0 0 0 0 0 2 0 2 2 0 1 0 0 2 1 0 2 0 0 1 1 0 1 0 1 0 0 0 0 0 2 0 0 0 0 2 0 0 1 0 0 2 0 0 0 1 1 1 1 1 0 0 0 0 0 0 0 0 0 1 0 2 1 0 1 0 0 0 0 0 1 2 2 0 0 2 2 0 2 2 2 0 2 0 0 0 2 1 0 0 1 0 0 0 1 0 0 0 0 1 0 1 1 1 1 2 2 2 1 0 0 0 2 0 0 1 2 1 0 1 1 0 1 0 2 0 0 0 0 0 2 0 0 0 1 2 1 0 0 1 0 1 2 1 0 2 0 0 0 1 2 0 1 0 1 1 0 1 0 0 0 0 0 2 0 0 0 0 0 0 0 0 0 1 1 0 0 0 0 0 0 0 1 0 0 1 1 2 1 1 0 0 0 0 0 1 2 0 0 1 0 0 0 1 0 0 0 1 0 1 0 0 0 0 1 1 1 1 1 0 2 2 0 2 0 0 0 2 2 0 0 1 0 2 0 1 0 2 2 1 1 1 1 0 1 0 2 0 0 0 2 1 2 0 2 0 0 0 2 0 1 1 0 1 0 1 2 1 1 0 0 0 1 1 1 2 2 1 1 1 2 2 0 1 0 1 2 0 0 1 1 1 2 1 1 1 2 0 1 2 1 0 0 0 0 0 0 0 0 0 2 0 1 1 2 1 1 1 1 1 1 0 1 1 1 1 0 1 0 1 1 0 2 1 1 1 1 0 0 1 1 1 0 0 0 0 0 2 0 1 1 0 0 0 0 0 1 0 0 2 0 2 2 0 2 0 0 0 0 0 0 0 0 1 0 1 0 0 0 0 0 1 1 0 0 1 0 1 0 0 0 0 0 0 2 0 2 0 2 1 2 0 2 0 0 0 0 1 0 0 2 2 1 0 1 0 0 0 2 2 1 0 0 0 1 0 0 2 1 2 0 0 0 0 0 0 2 0 1 1 0 0 0 0 1 0 2 0 0 0 2 2 0 0 0 0 0 1 2 1 2 2 0 0 0 0 0 0 2 0 0 1 0 2 1 0 0 0 0 0 1 1 1 0 1 0 1 0 0 0 0 1 2 0 1 0 1 2 0 2 2 2 1 0 1 0 0 2 1 0 1 1 0 0 0 0 2 0 1 0 1 1 0 1 1 1 0 1 1 1 1 0 1 1 0 0 1 1 1 1 1 0 0 0 0 1 0 0 1 1 0 2 2 0 0 2 0 1 1 0 0 2 2 1 0 1 1 1 0 0 0 1 0 2 2 1 0 1 2 0 2 0 2 0 2 2 2 1 0 0 1 1 1 0 0 0 0 0 1 0 0 0 1 2 1 1 1 0 1 1 2 2 0 0 1 0 0 1 0 0 2 0 0 1 0 2 2 0 0 0 1 1 0 1 0 0 0 0 0 1 0 0 0 2 1 0 0 1 0 1 1 0 0 1 1 0 0 0 1 1 0 1 1 0 0 2 0 2 1 0 0 0 1 2 2 0 0 0 0 0 0 1 0 0 1 0 1 1 0 0 0 1 0 1 0 2 0 2 0 1 2 1 2 1 1 0 0 0 0 2 0 0 0 0 0 0 1 0 0 1 0 0 0 2 0 1 2 0 0 0 0 1 0 0 0 2 0 0 1 0 0 1 0 1 0 0 1 1 0 1 2 0 1 0 1 0 0 1 1 1 0 0 0 2 0 0 0 0 0 2 1 0 0 0 0 0 0 0 0 0 0 0 1 0 0 0 1 2 0 0 0 1 0 1 1
97 1 1 2 1 0 1 0 0 2 2 0 0 0 0 0 0 0 1 2 0 2 1 1 1 1 0 0 1 1 1 1 1 1 0 1 1 2 0 0 2 0 0 0 1 0 0 0 0 1 0 0 0 0 1 1 0 0 0 0 0 1 2 0 0 0 1 1 1 0 0 2 1 2 0 2 2 1 2 0 1 0 1 0 1 0 0 1 2 2 0 1 0 0 0 0 0 2 2 2 0 0 2 0 0 0 2 0 0 0 0 1 0 2 2 0 0 0 0 0 2 0 1 2 1 0 1 0 1 0 0 0 0 0 0 0 0 0 0 0 2 1 0 0 0 0 0 0 0 1 1 1 1 0 1 0 0 1 0 1 1 0 0 0 0 2 1 0 1 1 1 1 1 1 0 1 1 0 0 0 0 0 0 2 1 1 1 0 0 2 0 2 1 1 0 1 1 2 0 0 0 0 0 1 2 0 1 0 1 0 0 0 0 0 2 2 0 0 1 0 2 0 0 2 0 0 0 1 0 1 0 1 1 1 0 0 0 2 1 1 1 0 2 0 0 2 0 0 2 0 0 0 2 0 0 1 0 0 0 0 0 0 0 2 0 0 0 1 0 1 0 1 1 0 0 0 0 0 2 0 2 0 1 0 0 1 1 2 0 2 0 0 0 2 2 0 0 1 0 1 0 0 0 0 0 1 0 0 0 1 0 1 1 1 1 1 0 1 1 0 1 1 1 1 2 0 2 1 0 2 0 2 1 0 0 0 0 1 0 1 1 1 2 2 1 0 2 0 2 1 1 1 1 0 0 2 2 1 0 1 0 1 2 0 2 1 0 2 2 1 1 1 1 1 1 1 0 1 1 0 0 1 0 0 0 0 0 0 0 0 0 0 0 0 2 0 0 1 1 1 1 1 0 2 1 0 0 0 0 0 0 0 0 1 1 0 1 0 0 0 0 1 0 2 1 1 2 2 2 0 2 0 0 0 0 0 0 0 2 0 1 0 2 1 1 2 0 1 0 0 0 1 1 1 1 0 1 2 2 0 1 1 1 0 0 1 0 2 2 1 2 2 1 1 2 0 1 0 0 0 1 1 1 1 1 1 1 1 2 1 0 0 0 1 0 1 0 0 0 2 2 2 2 0 2 1 2 2 0 0 0 1 0 0 1 0 0 2 0 1 1 1 1 1 0 1 1 0 0 0 2 1 1 0 0 0 1 0 1 1 1 0 1 0 0 0 1 0 0 0 0 0 0 0 2 0 1 0 0 0 1 0 1 0 1 1 0 0 2 2 0 1 0 0 0 0 0 2 0 2 2 0 1 0 1 1 0 0 0 0 0 0 1 0 0 0 1 0 0 1 0 2 1 1 0 1 1 1 0 1 0 0 0 0 2 0 0 0 0 0 1 0 1 1 0 1 1 1 0 0 1 2 1 0 1 0 2 0 1 0 0 1 0 1 1 1 1 1 0 0 0 2 1 0 0 0 2 2 2 0 0 0 0 0 1 2 0 2 0 2 1 0 1 0 1 2 1 0 1 0 2 1 1 2 2 2 2 1 0 0 0 0 1 1 0 0 0 0 2 2 1 0 0 0 2 0 1 2 2 0 1 0 0 2 0 1 1 1 1 0 0 0 0 2 0 2 0 2 2 0 1 1 0 0 0 0 1 0 0 2 0 2 1 1 1 0 0 0 0 1 1 1 1 0 0 0 0 1 0 0 1 2 2 0 1 1 0 1 1 1 0 0 1 0 0 1 0 1 1 1 1 1 2 0 0 0 2 1 2 0 1 0 1 1 0 0 0 1 0 1 1 0 0 1 0 0 1 0 0 1 2 1 0 0 0 0 2 1 2 0 2 2 2 0 2 0 0 1 0 1 0 0 2 1 1 1 0 0 1 0 0 0 0 0 1 0 1 0 0 0 2 1 0 0 1 0 1 0 0 0 1 1 0 0 0 0 2 1 2 0 0 0 1 1 2 0 0 1 0 0 1 1 1 0 0 1 0 1 0 0 2 2 1 1 2 2 2 1 0 0 0 1 1 0 2 2 1 1 1 1 0 0 1 0 0 1 2 0 1 1 0 1 0 1 0 0 2 1 1 2 2 0 0 0 2 0 0 1 0 0 0 0 2 1 1 0 1 0 2 1 2 0 1 1 1 0 0 2 0 2 0 1 1 0 0 0 0 0 1 1 0 0 0 0 1 1 1 0 2 1 1 1 0 0 0 0 1 0 0 2 1 0 0 2 0 0 0 1 2 0 1 0
98 1 1 1 1 0 1 2 0 0 0 1 1 2 1 0 1 0 1 2 1 2 1 1 1 1 2 0 0 0 2 1 0 1 0 1 2 1 0 0 0 0 0 1 0 2 0 0 0 1 1 0 1 0 1 0 1 0 1 2 0 1 2 1 0 0 1 0 2 0 1 1 2 2 2 2 0 0 2 1 1 0 2 1 2 0 0 0 1 2 0 0 2 2 0 0 0 1 1 1 0 0 1 0 1 1 1 1 1 0 0 1 0 2 2 2 2 0 2 0 1 0 2 2 2 0 1 2 2 2 0 0 0 0 0 0 0 0 0 2 1 1 0 0 1 0 0 0 0 1 0 1 0 0 1 0 0 1 0 1 1 0 0 0 1 1 1 0 1 1 1 1 1 0 1 1 0 0 0 0 0 1 0 1 1 1 0 0 0 1 0 1 2 1 2 1 0 1 0 0 0 0 1 0 1 0 1 1 0 1 1 0 1 0 2 2 0 1 0 1 1 1 1 2 0 0 1 1 0 1 0 1 0 0 0 0 0 2 0 0 0 1 2 0 0 1 0 0 2 0 0 0 1 0 0 0 0 1 0 0 0 0 0 0 0 0 1 1 1 0 0 0 2 2 1 1 0 2 2 2 0 0 2 1 0 2 2 2 0 2 0 0 0 2 1 0 0 1 1 2 0 0 0 0 0 0 0 0 0 1 0 1 2 1 1 0 1 1 1 0 2 1 1 2 1 0 1 1 1 0 0 1 0 0 0 0 0 2 0 2 2 2 2 1 0 0 1 0 2 0 1 0 1 0 0 0 1 1 0 2 0 2 1 1 1 0 0 2 2 1 2 0 2 2 0 1 0 0 1 0 0 1 0 0 0 0 0 0 0 0 0 0 0 0 1 0 0 0 1 1 1 1 1 2 1 0 1 0 0 0 0 0 0 0 1 0 1 0 0 0 0 0 0 2 1 1 0 0 1 1 1 0 0 0 1 1 0 1 1 0 1 0 1 2 0 2 0 0 0 0 1 1 1 2 1 1 1 1 1 1 2 0 0 0 0 1 0 2 2 0 0 0 1 1 0 1 0 0 0 0 1 2 0 0 2 1 0 2 2 0 1 0 1 1 1 1 1 2 1 1 0 0 0 1 0 2 1 1 0 1 1 0 0 0 1 0 0 2 0 1 1 1 1 1 1 1 1 1 0 1 0 1 0 0 1 0 2 0 2 2 1 0 2 2 0 1 0 0 0 0 0 0 1 0 1 1 0 1 0 1 0 0 0 0 0 0 2 0 1 1 0 1 0 0 0 0 0 1 0 1 2 0 0 0 0 0 1 0 1 1 1 0 0 0 0 0 0 1 0 1 1 2 1 0 1 1 2 0 0 1 0 0 0 0 2 0 0 0 0 0 1 0 0 0 0 1 2 1 0 0 1 2 0 0 2 2 2 0 1 0 0 2 1 1 1 1 1 0 0 0 0 1 2 0 0 0 2 1 1 0 0 0 1 1 0 0 0 1 0 1 0 1 0 0 1 2 0 0 1 0 2 1 0 1 1 1 1 1 0 0 0 1 1 1 0 0 0 0 1 1 0 0 0 0 1 0 1 1 1 0 0 0 0 0 1 0 0 1 1 0 0 0 0 2 0 0 1 1 1 0 2 1 0 0 2 2 0 1 0 2 1 1 0 1 1 1 0 2 0 0 0 0 0 0 0 1 2 0 0 0 0 2 2 0 1 0 1 0 2 2 1 0 1 1 1 0 0 0 1 0 1 2 2 0 0 0 2 2 1 2 0 1 1 2 0 1 1 0 0 0 0 0 0 2 0 0 1 0 0 0 0 0 0 0 1 1 0 0 2 0 1 1 2 1 2 0 0 0 0 1 1 1 2 1 0 0 0 0 0 1 0 1 0 1 1 1 1 1 1 0 1 1 0 0 2 0 0 2 0 0 2 2 0 0 0 0 1 0 1 1 0 0 1 0 2 1 0 0 1 1 0 0 1 0 0 0 0 1 1 0 0 0 1 1 1 1 1 1 0 0 1 0 2 0 2 0 2 0 0 1 1 0 0 0 0 0 1 1 1 0 0 0 0 0 0 0 1 0 0 0 2 0 0 1 0 0 0 1 0 0 0 1 1 1 0 1 0 0 1 0 1 0 2 0 1 1 1 1 0 1 1 1 0 0 0 0 0 1 1 0 0 0 0 1 0 0 2 1 2 1 1 1 0 1 0 0 1 0 1 2 0 0 1 2 1 1 0 0 0 1 0 0
99 0 0 2 0 0 1 1 1 1 2 0 0 0 0 0 0 0 1 2 0 2 0 0 2 0 2 0 1 1 1 1 0 0 1 0 2 1 0 0 0 2 0 1 0 1 0 0 0 1 1 0 1 0 0 1 0 1 1 1 1 2 2 2 0 0 1 1 1 0 0 0 2 2 2 2 0 0 2 1 1 0 2 1 2 0 0 0 2 2 0 0 0 0 1 0 0 0 0 0 1 0 0 0 2 1 2 1 1 0 1 2 0 0 0 0 0 0 1 0 1 0 2 0 0 1 0 0 2 0 1 1 0 0 0 0 1 0 0 0 0 2 0 0 0 0 0 0 0 1 0 1 0 0 0 1 1 0 0 1 1 1 1 1 1 1 0 1 0 0 2 1 0 1 1 0 2 0 0 0 0 0 0 1 0 0 0 1 0 0 0 1 2 0 2 1 1 2 0 0 0 0 0 1 1 0 0 0 2 0 0 0 2 0 2 2 0 0 1 0 2 0 1 2 0 0 1 0 1 1 0 0 0 0 0 0 1 2 0 0 0 0 2 0 0 1 1 0 2 0 0 0 2 0 0 0 0 1 1 1 1 1 0 2 0 0 0 0 1 0 1 1 0 0 1 1 0 0 1 0 0 2 0 0 0 0 0 2 0 2 0 1 0 2 2 0 0 0 0 2 0 0 1 1 1 1 0 0 0 2 0 2 2 1 1 0 1 0 0 0 1 1 1 2 1 0 1 0 0 1 0 2 0 0 0 0 0 2 0 1 0 2 2 2 0 0 1 0 1 1 0 0 2 1 1 2 2 1 0 2 0 2 2 0 2 1 0 1 1 0 2 0 1 1 0 1 0 0 1 0 1 1 0 0 0 0 0 0 0 0 0 0 0 0 2 1 1 0 0 0 0 0 1 2 0 0 1 1 0 0 0 0 1 0 0 0 0 0 1 0 1 1 0 1 0 0 1 1 1 0 0 0 1 1 1 0 0 0 1 0 2 0 1 1 1 2 0 1 1 1 0 1 1 2 1 1 1 2 1 1 1 1 1 1 1 0 0 2 2 0 1 0 1 1 2 0 1 0 1 0 0 2 2 2 0 1 1 2 2 0 1 0 0 2 1 0 2 1 1 2 2 1 2 1 2 1 1 1 1 0 1 1 0 1 0 0 1 2 0 0 0 2 1 1 1 1 1 0 1 2 0 0 0 1 2 0 2 1 0 1 0 2 1 1 0 2 0 0 1 0 1 1 0 0 1 1 0 0 0 0 0 0 1 1 0 0 2 2 0 0 0 1 1 0 0 0 1 1 0 1 1 0 1 0 0 1 0 0 0 0 0 2 1 0 0 0 0 0 0 0 0 2 1 2 0 2 0 1 1 1 0 0 0 1 1 0 1 2 0 1 1 1 0 0 0 0 1 2 0 0 0 0 1 0 1 1 2 1 0 1 0 1 0 0 1 1 2 2 0 0 1 2 0 1 0 0 1 1 0 1 0 1 2 0 1 2 1 2 1 0 0 1 0 0 0 1 1 0 1 0 0 1 0 2 2 2 2 2 1 0 0 0 1 1 0 0 0 0 1 2 0 1 0 0 1 0 0 0 1 1 1 1 0 1 0 0 0 2 1 0 0 0 0 1 0 1 0 1 1 0 1 0 0 0 0 0 0 0 0 0 0 0 0 0 0 2 0 0 0 0 0 0 1 0 0 2 0 0 0 0 0 0 2 0 1 0 0 1 1 1 0 0 2 0 0 0 0 1 0 1 1 1 1 1 1 1 1 1 1 1 1 1 1 1 0 0 0 1 0 1 1 0 0 2 1 0 1 0 0 1 1 0 0 0 1 1 1 0 2 0 2 1 1 1 2 0 0 1 1 0 1 0 1 0 1 2 0 1 1 0 1 0 0 1 1 0 1 0 0 0 2 2 0 0 1 0 1 0 0 0 0 0 1 0 1 0 0 0 0 1 1 0 2 0 2 1 0 1 1 2 2 2 2 1 1 1 0 2 0 0 0 1 0 1 2 2 2 1 0 0 1 1 1 0 1 1 1 1 0 0 0 0 0 0 1 0 1 0 1 1 0 0 1 0 0 0 2 1 1 0 1 0 0 2 0 0 0 0 0 0 0 1 1 2 0 1 0 0 1 1 2 0 2 0 1 0 0 2 0 1 0 0 0 0 1 1 1 0 0 0 0 0 0 0 0 2 0 0 2 0 0 0 0 1 0 0 2 0 0 2 2 2 0 2 1 0 0 0 0 0 0 2
100 1 0 1 0 0 1 1 0 1 1 1 0 0 0 1 1 0 0 2 0 2 1 1 1 1 1 0 0 0 1 1 0 1 0 0 2 0 0 0 0 1 0 0 0 0 0 0 0 1 1 0 0 0 0 1 0 0 1 0 2 2 1 1 0 0 0 1 2 0 0 0 0 2 0 2 2 0 2 0 2 0 2 0 1 0 0 0 1 2 0 1 1 0 1 1 0 2 1 2 2 0 1 1 0 0 2 2 1 0 0 1 1 1 1 0 0 0 2 0 2 2 2 0 0 1 0 0 1 0 0 0 1 0 0 0 0 0 0 0 1 1 0 0 2 0 1 0 1 0 0 0 0 1 1 0 0 2 1 1 1 0 0 1 0 1 0 0 1 1 1 1 1 0 1 1 1 0 0 0 0 1 1 1 0 0 0 0 0 1 0 1 2 0 2 0 0 2 0 0 0 0 0 0 1 0 1 0 2 1 1 0 2 1 1 2 0 0 1 0 2 0 1 2 0 0 0 0 0 2 0 0 1 1 1 1 0 2 1 1 1 0 2 0 0 1 0 0 2 0 0 0 1 0 0 1 1 0 0 0 0 0 0 1 0 0 0 0 1 0 0 1 1 1 1 0 0 0 0 0 0 2 2 1 0 2 2 1 1 2 0 1 1 2 2 0 0 0 0 1 0 0 0 0 0 0 0 0 1 2 1 0 1 1 1 1 0 1 1 0 2 2 0 1 1 0 1 1 1 1 0 1 0 0 1 0 0 1 1 2 0 1 2 1 0 0 1 0 1 1 0 0 1 1 0 1 1 1 0 1 0 1 1 1 1 0 0 2 2 0 0 2 1 1 1 1 0 0 1 0 1 1 0 0 0 0 0 1 1 0 0 0 0 0 1 0 0 0 1 0 1 0 2 2 0 1 1 1 0 0 1 0 0 1 1 1 1 0 0 0 0 0 0 0 0 1 1 1 0 1 1 1 1 1 2 1 0 0 1 0 2 0 2 0 2 2 0 2 0 0 0 0 0 2 0 0 0 2 0 0 0 1 0 0 0 2 0 2 2 2 1 1 1 1 2 0 2 0 0 0 2 0 1 1 1 1 1 2 2 0 0 0 0 2 2 0 2 0 0 2 2 0 2 0 2 1 2 0 0 1 0 0 0 1 1 0 0 2 0 1 1 1 2 2 0 1 1 0 1 2 1 0 0 0 0 0 2 0 0 1 0 1 1 1 1 0 2 1 1 0 0 1 1 0 1 1 0 1 0 0 2 0 1 0 0 0 1 0 2 2 0 1 2 0 0 0 2 1 0 1 1 0 1 0 0 0 0 1 0 0 1 1 1 0 0 0 2 0 0 0 0 1 1 0 0 0 2 0 0 1 0 0 1 1 0 1 1 0 0 0 1 0 0 0 0 1 1 0 0 0 1 1 0 0 0 0 1 0 0 0 0 1 0 1 1 1 2 1 0 0 0 0 0 1 1 1 1 2 2 0 0 0 2 0 1 2 2 2 0 1 0 0 0 0 0 1 1 0 2 0 1 0 1 1 1 2 0 1 0 1 1 1 0 2 0 0 0 0 1 2 0 1 0 1 1 0 2 1 2 1 0 0 0 2 0 0 0 1 1 0 0 0 0 2 0 2 0 1 1 0 1 1 0 0 1 1 1 0 0 0 0 0 0 0 0 0 0 0 0 1 0 0 0 0 0 1 0 0 1 0 0 0 2 0 2 0 0 0 1 0 0 1 0 1 1 1 1 2 0 2 1 1 1 0 1 2 0 1 1 1 1 1 1 1 0 0 0 0 0 1 0 0 0 2 1 0 2 1 0 0 0 0 1 1 0 2 1 1 2 1 2 2 1 0 2 0 0 1 1 0 0 0 1 2 1 1 0 0 0 0 0 0 1 1 1 1 1 1 1 1 1 1 0 0 1 0 1 0 0 0 1 1 0 0 1 1 2 1 1 1 0 0 1 1 1 2 1 1 1 2 1 1 2 1 0 0 0 1 0 0 0 0 0 0 1 1 1 2 0 1 0 1 1 0 2 0 1 0 0 0 0 0 0 0 1 1 1 1 1 0 0 0 0 2 1 0 1 0 0 0 2 0 0 2 0 0 0 0 0 2 0 0 1 0 0 1 0 0 0 0 2 0 1 0 0 0 1 0 0 0 0 0 1 0 0 0 0 0 0 0 0 1 0 0 0 0 2 0 2 0 0 0 0 0 0 1 1 0 1 2 0 0 0 2 1 0 0 0 0 0 0 0
101 1 0 2 0 0 2 2 0 0 0 1 0 2 0 2 1 0 0 1 1 1 0 0 2 0 1 0 0 0 2 0 0 2 1 0 2 2 0 0 0 1 1 2 0 1 1 0 0 0 0 0 0 0 0 2 0 1 1 2 0 1 0 0 0 0 1 0 2 1 1 2 2 2 2 2 0 0 1 0 0 0 2 1 2 0 0 0 0 2 0 0 0 0 0 0 0 2 1 2 1 0 0 0 1 0 2 0 1 1 1 1 0 2 2 0 0 1 1 0 2 0 2 0 0 1 0 0 1 0 0 0 0 0 1 1 1 0 0 2 2 1 0 0 2 0 0 0 0 0 0 0 1 0 1 0 0 1 0 1 1 0 0 1 0 2 0 1 1 2 0 1 1 1 0 1 2 1 1 1 0 0 1 2 2 1 1 2 0 1 0 1 1 0 1 2 0 2 0 0 0 0 0 0 0 0 2 0 0 0 0 1 1 0 2 1 0 0 1 1 1 0 0 2 0 0 0 1 1 0 0 1 0 0 1 0 0 2 0 0 0 0 2 0 0 0 0 0 2 0 0 0 1 0 0 1 0 0 0 1 0 0 0 1 0 0 0 1 1 1 0 0 1 1 0 0 0 0 1 0 1 1 0 0 0 0 0 2 0 2 1 1 1 2 2 0 0 2 0 1 0 0 1 1 1 1 1 1 0 1 0 1 1 1 1 0 2 1 1 0 2 1 1 2 2 0 1 0 0 1 0 0 0 0 0 0 0 1 0 1 0 1 2 2 0 0 1 0 2 2 1 1 2 0 0 0 0 0 0 0 1 1 1 1 1 0 0 1 1 0 1 1 1 1 1 1 0 0 2 0 1 2 0 0 0 1 1 0 0 0 0 0 0 0 2 1 1 0 1 0 0 1 0 2 1 0 0 2 0 0 0 0 0 0 0 0 0 0 1 0 1 1 1 1 0 2 2 0 0 0 0 0 0 0 1 1 0 0 1 0 0 0 1 0 1 1 1 1 0 0 0 1 0 1 1 0 1 1 1 0 2 1 1 0 0 2 1 2 2 0 1 0 2 0 0 1 0 0 0 1 0 1 1 1 1 1 1 2 2 0 2 0 0 2 0 2 0 1 1 2 1 0 1 1 1 1 1 2 0 1 0 1 0 1 0 0 1 2 0 1 1 1 2 2 1 2 0 1 0 1 1 1 0 1 0 0 1 0 1 1 1 0 0 0 0 0 1 2 2 0 0 1 0 0 1 1 1 0 0 0 0 0 0 1 0 0 1 1 1 1 1 2 0 0 0 0 0 2 0 2 2 0 1 0 0 1 0 0 0 0 2 0 2 0 1 0 0 1 0 0 0 2 1 1 0 1 2 1 1 1 0 0 1 1 1 1 0 1 1 0 1 0 0 0 0 2 2 1 0 0 1 1 0 0 0 0 2 0 0 1 0 1 0 1 0 2 2 0 0 0 0 2 0 0 1 1 2 2 2 1 0 0 0 1 1 1 1 2 1 0 0 0 0 1 1 1 1 1 0 1 0 1 0 2 2 2 1 2 1 0 0 1 0 1 1 0 0 0 2 1 0 1 0 1 0 0 2 2 2 0 0 0 1 1 0 0 0 0 0 0 0 0 1 2 0 0 0 0 0 0 0 0 0 0 0 0 1 1 0 1 1 1 0 0 0 0 0 1 0 0 0 1 0 0 0 1 1 0 1 1 0 0 2 0 1 0 1 1 1 1 1 0 2 0 0 0 0 2 0 2 0 0 1 0 0 2 0 2 2 2 0 0 1 1 0 0 0 1 1 2 1 0 0 2 1 1 1 0 0 1 2 1 1 1 0 2 1 0 2 1 2 2 0 0 2 0 0 1 1 0 0 0 1 1 1 0 0 0 0 0 0 0 1 1 1 1 1 0 0 0 2 2 0 0 1 1 0 0 0 0 1 2 1 0 1 1 1 0 2 0 0 0 0 2 0 0 1 0 0 1 2 2 2 1 1 1 0 0 2 0 0 0 1 0 2 2 2 2 1 0 0 0 1 0 2 0 1 1 0 1 1 0 1 0 1 1 1 2 2 1 0 1 0 1 0 0 1 1 1 0 1 0 1 2 0 0 1 1 1 0 0 1 2 1 1 0 0 2 0 1 2 0 1 1 1 0 1 1 0 1 0 0 0 0 0 0 0 0 0 0 0 1 0 0 1 2 0 0 1 0 0 0 0 1 0 2 2 1 0 1 0 0 0 1 1 0 0 0 1 0 1 0
102 1 1 1 1 0 1 0 0 1 1 0 1 1 0 1 0 0 0 2 1 2 1 1 1 1 1 0 0 0 1 0 0 2 0 1 2 1 0 0 0 0 1 1 0 1 1 0 0 1 1 0 0 1 0 1 0 0 2 0 1 1 0 0 0 0 1 1 1 0 0 1 2 2 2 2 0 0 2 0 0 0 1 0 1 0 0 1 1 2 0 1 0 0 1 0 0 1 1 1 1 0 0 0 0 0 2 1 1 0 1 2 0 2 2 0 0 0 1 0 1 0 1 2 0 0 0 1 2 1 1 1 0 0 0 0 0 0 0 0 1 1 0 0 2 0 0 0 0 0 0 0 0 0 0 0 0 1 0 1 1 1 1 1 0 2 0 0 1 2 1 0 0 1 1 0 1 1 1 1 0 0 1 2 1 0 1 2 1 1 0 2 2 1 1 2 1 1 0 0 0 0 0 1 2 0 1 0 0 0 0 0 1 0 1 2 0 1 0 1 1 1 0 1 1 0 0 2 1 1 1 2 1 0 0 0 0 2 0 0 0 0 2 0 0 2 0 0 1 0 0 1 1 0 0 2 1 1 1 2 1 1 0 1 0 0 1 2 1 0 1 0 0 0 0 0 0 1 2 1 0 0 2 2 0 0 2 2 0 2 0 1 1 2 2 0 1 0 1 2 0 1 1 1 0 1 1 0 1 2 1 1 1 1 1 0 1 1 0 1 0 0 1 2 1 0 1 1 0 0 0 0 0 0 0 0 0 2 1 1 0 2 2 0 1 0 1 0 2 2 2 0 1 0 0 0 0 1 0 2 0 2 1 1 1 1 0 1 1 0 2 0 1 1 1 1 0 2 0 0 0 0 0 0 0 1 1 0 0 0 0 0 1 0 2 1 1 2 0 0 0 0 0 2 1 0 0 1 1 0 0 0 0 1 1 1 1 0 0 0 0 0 1 0 0 0 1 1 2 0 0 0 0 0 1 1 0 2 1 1 2 0 2 0 0 0 0 0 1 0 0 0 1 1 2 1 2 1 1 1 1 1 0 2 2 0 0 2 2 0 1 0 1 1 2 0 2 1 1 0 0 2 1 1 1 1 1 0 2 1 1 0 0 1 1 1 2 0 0 2 2 2 2 0 2 0 1 1 0 1 0 1 0 2 0 0 1 2 0 1 1 1 2 2 0 2 0 0 1 2 0 1 0 1 0 0 1 1 0 1 1 0 2 2 2 0 2 0 1 0 0 0 2 0 1 1 1 1 0 1 1 0 0 0 0 0 1 1 1 0 1 1 0 0 1 0 1 2 0 2 2 0 2 0 0 1 0 0 2 2 0 0 0 1 1 0 1 0 0 0 0 2 0 2 0 2 0 1 0 1 0 0 0 1 1 1 0 1 1 0 1 0 0 0 0 0 2 1 0 0 0 0 1 0 2 0 2 0 2 0 1 1 0 1 1 1 2 0 1 0 0 1 1 0 1 1 2 2 2 0 0 0 2 0 1 2 0 2 2 0 0 0 1 0 0 2 1 0 2 0 1 1 1 0 1 1 1 1 0 1 0 1 0 1 0 0 0 1 0 1 1 1 0 1 1 0 2 1 1 0 1 1 0 1 0 1 0 1 1 0 0 0 0 2 1 1 0 0 0 0 0 0 0 1 2 0 2 0 0 1 0 1 0 0 0 0 0 0 0 0 0 0 0 0 0 0 0 0 2 2 0 0 2 0 1 0 1 0 2 2 0 0 2 0 0 1 0 1 0 2 1 1 1 1 1 2 0 2 2 2 0 0 1 2 0 1 0 1 0 1 1 0 0 1 0 0 2 0 0 0 2 2 0 0 1 1 2 2 1 0 1 0 1 0 2 0 0 2 0 0 0 0 1 1 0 0 0 2 0 0 1 0 1 1 1 1 1 0 0 0 1 1 0 0 2 0 0 0 0 0 2 2 1 0 1 0 0 0 1 1 0 0 0 2 1 1 0 0 1 2 1 1 1 0 0 1 0 2 0 0 0 2 0 1 1 0 0 1 0 0 0 2 1 0 2 1 1 0 0 2 0 0 1 1 2 2 0 1 2 0 0 0 0 1 0 0 1 1 0 1 2 0 0 1 0 0 0 0 0 1 0 1 2 0 0 0 0 1 0 2 2 0 2 0 1 0 0 2 0 2 0 0 1 0 0 0 0 0 0 0 2 0 0 0 0 1 1 2 0 0 0 0 0 1 0 0 1 0 0 1 1 0 0 2 0 1 0 1 1 0 0 0
103 1 1 1 0 0 2 0 0 1 1 0 0 0 0 1 1 0 2 2 0 2 1 1 1 1 1 1 0 0 1 1 0 1 1 0 2 2 0 1 1 0 0 0 0 0 0 0 0 1 1 0 0 0 0 1 2 0 0 1 0 0 0 0 0 0 2 1 2 0 0 0 2 1 0 1 1 0 2 2 0 0 1 1 1 0 0 0 1 1 0 0 2 2 0 0 0 0 0 1 2 0 1 0 0 0 2 0 0 0 0 1 0 1 1 1 1 0 1 0 1 0 1 1 0 0 0 0 1 0 0 0 0 0 0 0 0 0 0 2 0 2 0 0 0 0 0 0 0 1 0 0 0 0 0 2 0 0 1 0 1 0 0 2 0 2 0 0 1 1 1 0 0 0 2 1 1 1 0 1 0 0 0 1 1 1 1 2 0 1 0 2 2 2 0 2 0 1 0 0 0 0 0 1 2 0 0 0 0 0 1 0 1 0 2 2 0 0 1 1 1 0 0 0 1 1 1 0 0 0 0 0 0 0 0 0 0 2 0 0 0 0 2 0 0 1 0 0 2 0 0 0 1 1 1 2 0 0 1 1 1 1 0 0 0 0 0 0 2 2 0 2 1 1 1 1 0 0 2 0 0 0 1 1 0 1 0 2 0 2 0 2 2 2 2 0 2 1 0 0 1 1 1 1 1 1 1 0 1 1 1 1 2 2 2 0 0 0 0 0 0 0 0 1 0 0 1 1 1 2 0 2 0 0 0 0 0 2 1 0 1 2 1 2 0 0 1 1 1 2 0 1 1 2 0 1 1 0 0 2 0 2 2 1 2 1 0 1 1 1 2 0 1 1 0 0 0 0 1 0 0 1 0 0 0 1 1 0 0 0 0 0 1 0 2 0 0 0 1 1 1 1 1 2 1 0 1 0 0 0 2 0 1 1 0 0 0 0 0 0 0 0 0 2 1 1 1 1 1 0 1 0 1 1 1 0 0 2 0 0 2 0 1 1 0 1 0 1 0 1 0 1 2 2 2 2 2 2 2 1 1 2 0 0 0 2 0 1 2 0 1 0 1 2 1 1 0 1 1 0 2 1 1 1 2 0 0 0 1 0 1 1 0 0 1 1 1 1 1 2 2 2 2 0 2 0 2 2 0 0 0 0 1 1 1 0 0 2 0 1 2 1 0 0 0 0 2 0 2 2 0 0 0 0 0 0 2 1 1 1 1 0 1 1 1 0 2 2 2 0 0 0 0 0 1 1 0 1 0 0 2 0 2 0 2 2 0 1 1 0 1 1 0 0 0 0 0 1 0 1 2 0 1 0 0 0 1 0 0 0 1 1 0 0 0 0 0 0 0 0 0 0 1 2 0 2 1 1 0 1 1 0 0 0 1 1 1 2 1 1 1 1 0 0 0 0 1 1 0 0 1 1 1 0 1 0 2 0 0 0 0 1 0 1 1 0 2 0 0 0 0 1 1 2 0 0 0 2 2 0 0 0 1 0 2 2 2 2 0 1 0 1 0 0 0 2 0 0 2 0 0 0 1 2 1 2 1 2 1 1 0 1 0 0 0 0 0 0 0 1 0 0 0 1 0 1 1 2 1 0 0 0 0 1 0 0 0 1 1 0 0 0 1 2 0 1 0 0 0 1 1 0 1 0 1 1 1 1 0 1 1 1 0 1 1 0 1 1 0 1 1 1 1 1 0 2 1 0 1 0 0 0 2 0 0 0 2 0 2 2 0 1 1 1 1 0 0 0 2 1 2 2 2 0 0 0 2 1 1 1 1 1 1 2 0 1 0 0 0 2 2 0 0 2 1 0 2 0 0 2 2 0 0 0 0 0 2 0 1 0 0 0 1 1 2 0 0 0 0 1 1 1 1 2 1 1 1 0 0 0 1 0 1 1 1 1 1 0 0 0 2 1 0 1 0 1 1 0 0 0 2 2 0 0 0 0 1 1 2 1 0 0 2 0 2 1 0 1 0 1 1 1 1 0 0 1 1 2 0 0 0 1 1 0 2 2 2 0 0 0 0 2 2 0 2 0 2 1 1 1 1 0 0 0 0 0 2 1 1 0 0 0 0 1 0 0 0 1 0 0 2 0 0 2 0 0 1 0 1 1 0 0 1 0 0 1 0 0 0 1 2 0 2 0 0 0 0 1 0 1 1 1 1 0 0 0 0 1 0 0 0 0 0 0 0 1 0 0 2 1 1 0 0 1 0 0 1 0 0 2 1 0 0 0 0 0 0 1 1 0 1 1
104 0 2 0 0 0 0 1 1 1 2 0 0 1 0 0 0 0 0 1 2 1 1 0 2 0 0 0 0 0 1 0 1 1 0 0 2 2 0 0 0 1 0 0 0 0 0 0 1 1 0 0 2 1 0 1 0 0 1 1 1 2 0 0 0 0 2 1 1 0 0 0 2 2 2 2 0 0 1 0 1 0 1 0 0 1 1 0 1 2 0 0 0 0 0 0 0 1 1 1 1 0 0 0 0 0 2 0 1 1 0 1 0 2 2 0 0 0 1 0 1 0 2 1 1 1 1 1 1 0 0 0 0 0 0 0 0 1 1 0 1 1 0 0 0 0 0 0 0 1 0 1 0 0 0 0 0 1 0 1 1 1 1 0 2 2 0 0 1 0 2 2 0 1 0 1 1 0 0 0 0 0 1 2 1 0 1 1 0 1 0 2 1 0 1 2 0 2 0 0 0 0 0 1 2 0 1 0 1 1 0 0 1 0 1 2 0 0 1 0 2 0 0 2 0 0 0 0 0 1 1 0 0 0 0 0 0 2 0 0 0 1 2 1 0 2 0 0 2 0 0 0 0 1 1 1 0 0 0 0 0 0 0 0 0 0 0 0 2 1 1 1 1 1 0 0 1 1 2 1 0 0 2 1 1 1 2 0 0 1 0 2 1 2 2 0 0 0 1 2 1 0 0 0 0 0 0 0 1 1 1 0 1 2 2 0 0 1 0 0 0 0 1 1 0 0 1 0 0 0 0 1 1 0 0 1 1 1 0 0 0 0 2 2 0 0 2 0 0 2 0 0 2 0 0 0 1 1 0 0 0 0 1 1 1 0 0 1 1 0 2 0 1 1 1 1 0 0 1 0 2 1 0 0 0 0 0 0 0 0 0 0 0 1 2 1 1 0 1 1 1 1 0 2 1 0 0 1 0 0 0 0 0 1 0 1 0 0 0 0 0 0 0 1 0 0 0 0 1 0 1 0 1 1 1 0 0 0 1 0 1 0 1 1 1 2 0 0 2 1 0 0 2 2 2 2 2 0 0 0 2 0 1 0 0 1 0 0 1 0 2 0 2 0 1 1 1 1 1 0 0 1 2 2 0 2 1 2 2 0 1 0 0 2 1 1 1 2 1 1 0 0 1 1 1 1 1 1 0 1 0 0 1 0 2 0 0 1 0 2 2 1 2 2 0 2 0 0 0 2 0 0 2 0 1 1 2 1 0 2 1 1 2 1 1 1 0 0 0 0 0 0 1 1 1 1 0 0 0 0 1 0 1 0 1 1 0 1 1 0 0 1 1 0 1 0 1 1 0 1 1 0 0 0 0 0 0 0 1 1 0 2 0 1 1 0 1 0 0 0 0 2 0 2 0 2 2 0 1 2 1 0 0 1 0 1 0 1 0 1 1 1 2 2 0 0 0 2 0 0 1 1 0 0 2 1 2 0 2 0 2 0 0 2 1 1 1 0 1 0 1 1 1 1 0 0 1 1 1 0 0 0 1 0 1 2 0 2 0 2 2 0 1 0 1 1 2 1 1 1 0 0 0 1 2 2 0 2 0 0 2 0 0 0 0 0 0 1 0 1 1 0 0 0 2 0 1 2 2 0 1 0 1 1 0 1 0 2 2 0 0 0 0 2 1 0 2 1 0 0 1 0 0 0 2 2 1 0 0 1 0 1 0 0 0 0 0 1 0 0 0 1 1 0 0 2 1 0 0 0 0 1 2 0 0 0 2 0 2 2 0 0 2 0 0 0 0 0 0 1 1 1 1 0 0 2 0 2 0 2 0 2 1 1 0 0 0 1 0 2 2 0 0 2 1 1 1 0 0 2 2 0 1 1 0 2 1 0 2 0 2 2 0 1 2 0 0 1 1 0 0 0 1 1 0 0 0 1 0 0 1 1 0 0 0 0 0 0 0 0 1 1 1 0 1 0 0 0 0 0 1 1 0 0 0 1 1 1 2 1 0 0 0 2 2 0 0 1 0 0 1 1 2 0 0 0 1 1 1 0 0 0 0 0 2 2 2 2 0 0 0 0 2 0 2 0 2 1 0 1 0 0 1 0 1 0 2 1 1 1 0 1 0 1 0 0 1 0 0 1 2 1 0 1 0 0 0 1 1 0 0 1 2 2 2 0 0 0 1 0 2 0 0 0 0 0 2 1 0 1 0 1 1 0 0 1 1 0 0 0 1 0 0 1 0 1 1 2 0 0 0 0 0 2 0 0 1 0 0 2 0 1 0 2 0 1 0 0 0 0 1 1
105 1 1 1 1 0 2 0 0 2 2 0 1 2 0 2 1 0 0 1 1 1 0 0 2 0 2 0 0 0 1 1 1 2 0 2 0 2 0 1 1 0 0 1 0 1 1 0 0 0 0 0 0 1 1 0 1 0 0 1 0 1 2 0 0 0 1 0 0 0 0 1 2 2 2 2 0 0 2 1 1 0 1 0 0 0 1 0 2 2 0 1 0 0 0 0 0 0 0 2 2 0 1 0 1 1 1 0 0 0 0 0 0 1 0 0 0 0 1 0 1 0 2 1 1 1 1 0 1 0 0 0 0 0 0 0 0 0 0 0 0 2 0 0 1 0 0 0 1 1 1 1 0 0 0 1 1 1 0 0 0 0 0 1 1 1 0 1 0 2 0 1 1 1 0 1 2 1 1 1 0 0 0 1 1 1 1 1 0 1 0 2 2 1 1 1 1 2 0 0 0 0 1 0 2 0 0 1 1 0 0 0 1 0 2 2 0 0 1 1 1 1 0 0 2 0 0 0 0 1 0 0 1 1 1 1 0 2 0 0 0 1 1 0 0 1 0 0 1 1 1 1 2 0 0 1 0 1 0 0 0 0 0 0 0 0 0 1 2 2 0 0 1 1 0 0 0 1 1 0 0 1 2 0 1 1 2 1 0 2 0 0 1 2 1 1 0 0 0 1 0 0 0 0 0 0 1 2 1 2 1 2 2 2 2 0 1 0 1 0 1 1 1 0 2 0 2 1 1 1 0 1 0 0 0 0 0 2 0 1 1 1 2 1 0 0 1 1 2 1 2 0 2 0 1 1 1 0 0 0 1 1 2 0 2 1 0 2 2 0 1 1 1 1 1 0 0 0 0 0 2 0 0 0 0 1 1 0 0 0 0 0 1 1 2 1 1 0 0 0 0 0 1 1 0 0 0 1 1 0 1 0 0 0 1 0 1 1 0 1 1 1 0 2 1 0 2 0 1 1 1 1 0 0 1 1 0 1 0 0 2 0 2 0 1 1 1 2 0 1 0 0 1 2 1 1 1 2 1 1 2 1 1 0 0 1 0 2 2 1 0 0 1 1 1 0 1 0 0 0 1 1 0 0 1 2 0 2 2 0 1 0 1 1 2 1 1 2 2 1 0 0 2 0 2 0 2 2 0 0 0 1 0 1 0 0 1 1 0 2 2 0 1 1 0 1 1 1 0 1 1 1 0 1 1 0 0 0 1 1 0 1 1 1 1 2 1 1 2 1 0 1 1 0 1 1 0 2 0 0 0 0 0 0 0 0 2 1 1 0 1 0 0 0 0 0 0 1 0 1 2 0 2 0 0 2 1 1 0 0 0 1 0 1 2 0 0 0 0 0 0 2 2 1 0 1 0 2 0 0 0 1 1 1 0 1 1 1 0 0 1 0 0 0 0 0 2 1 0 0 2 2 2 0 2 0 2 0 0 0 0 1 0 0 1 1 2 0 1 0 0 2 0 1 0 0 2 1 0 0 0 0 1 1 0 1 1 2 0 1 0 1 0 0 0 2 0 1 1 1 1 0 0 0 2 2 0 1 1 0 0 1 0 1 0 0 0 1 2 2 0 2 0 2 0 0 2 0 1 1 0 0 1 0 0 1 0 0 0 0 0 0 0 2 0 1 0 0 0 1 1 0 0 0 0 0 0 0 0 2 0 2 0 0 0 0 0 0 0 0 0 1 0 0 0 0 1 0 2 2 0 0 2 1 0 1 0 2 0 0 0 0 1 1 1 0 0 1 1 1 1 1 2 0 0 2 0 2 1 2 0 1 1 2 1 1 0 1 0 1 0 0 0 1 1 0 2 0 0 1 1 0 0 0 2 2 2 1 1 1 1 1 2 1 2 0 0 1 1 1 1 1 1 2 0 0 1 1 0 1 0 1 1 1 1 1 1 0 1 1 1 1 1 0 1 0 0 0 0 0 1 2 0 0 0 0 1 0 2 0 0 0 2 0 2 1 0 1 0 1 0 0 2 0 0 0 0 2 1 0 1 1 1 0 2 2 2 1 0 0 0 2 2 2 2 1 0 0 1 2 1 0 0 0 0 0 1 0 1 1 0 1 0 2 2 0 0 0 0 1 2 0 1 1 0 0 2 1 1 0 0 0 0 0 0 0 0 0 1 1 2 0 1 1 1 0 1 2 0 1 0 0 0 1 1 2 2 0 0 0 1 0 0 0 1 0 2 1 1 0 0 0 0 2 0 1 1 0 2 2 0 0 0 2 0 1 0 0 0 0 1 1
106 1 2 0 0 0 0 0 0 2 2 0 0 1 1 0 1 0 0 1 1 1 0 0 2 0 0 0 0 0 2 2 0 1 0 2 1 2 0 0 1 1 0 0 0 0 0 0 0 2 0 0 0 2 0 0 0 0 1 0 2 2 0 0 0 0 2 1 1 0 0 0 0 2 0 2 2 0 2 1 1 0 1 0 0 0 0 1 1 1 0 1 0 1 1 1 1 0 0 1 1 1 0 0 1 1 2 1 1 0 0 1 0 0 1 1 0 0 1 0 2 0 1 2 0 1 0 0 1 0 1 1 0 0 0 0 0 0 0 0 0 2 1 1 0 0 0 0 0 1 1 1 1 1 1 1 0 2 0 1 2 1 0 2 0 1 0 2 0 1 0 0 0 1 2 1 1 2 2 1 0 0 1 2 2 1 2 0 0 1 0 1 1 0 1 1 0 2 0 0 0 1 0 0 1 0 1 0 1 0 1 0 1 0 2 1 0 1 1 1 1 1 0 2 0 0 0 1 1 1 1 1 1 2 1 0 0 2 0 1 1 0 2 1 0 1 0 1 1 1 0 0 1 1 1 2 0 0 0 0 0 0 0 0 0 0 0 0 1 0 0 0 1 1 0 0 0 1 1 1 1 0 2 2 0 0 2 1 0 1 0 0 1 2 1 1 0 1 0 1 0 0 1 1 1 0 1 1 0 1 0 1 2 1 1 0 0 2 0 0 0 0 0 2 0 0 1 0 0 1 0 1 0 0 0 0 0 1 0 1 0 1 2 1 0 0 0 0 2 2 1 1 0 0 0 0 0 1 1 0 0 0 2 1 2 0 0 2 2 0 2 0 1 0 0 0 0 0 1 0 0 1 0 0 1 0 0 0 0 0 0 0 1 0 2 0 0 0 1 1 1 1 1 1 0 0 1 0 0 0 0 0 0 0 1 0 0 0 0 0 0 1 0 2 1 1 1 0 2 2 2 1 1 1 1 0 1 1 0 0 1 0 2 1 0 0 0 0 0 0 0 1 0 2 0 0 0 1 1 1 1 1 1 1 1 0 0 1 1 0 1 0 0 2 1 1 0 0 0 0 0 2 1 1 1 1 1 1 1 0 0 1 1 1 1 0 0 0 0 2 2 1 1 1 1 1 1 1 0 1 0 0 0 1 0 0 1 2 0 1 1 1 1 2 0 1 0 2 0 2 0 2 1 0 0 1 2 1 0 2 0 1 2 2 2 0 2 1 2 1 0 1 1 0 1 1 0 0 2 0 0 2 1 0 1 1 0 0 1 0 0 0 0 0 0 0 0 1 0 1 1 0 1 0 0 0 0 1 0 0 0 1 1 0 1 0 0 0 0 0 0 2 1 1 2 2 0 0 0 1 0 0 0 0 2 0 0 1 0 1 0 1 0 0 0 1 2 2 0 0 1 1 0 0 2 1 2 0 2 0 1 1 0 1 1 1 2 0 0 0 0 2 1 2 0 0 0 2 1 0 0 0 1 0 1 1 1 2 0 1 1 1 1 0 1 2 1 0 1 0 1 1 0 0 1 1 0 0 0 0 0 0 0 1 0 0 0 0 0 1 0 0 0 0 1 0 2 1 2 1 0 0 0 1 1 1 0 0 0 0 0 0 0 2 0 0 1 1 1 0 1 0 0 0 0 0 2 0 0 1 0 1 0 2 2 0 0 0 0 0 0 0 0 0 0 0 0 0 0 0 0 1 2 0 1 1 1 1 1 1 0 0 1 2 2 0 0 2 0 2 0 0 1 0 1 2 0 1 1 1 1 1 1 2 1 1 0 0 0 1 0 0 0 2 1 0 1 0 0 2 2 1 2 2 0 2 2 2 2 0 2 0 1 1 2 0 0 1 1 0 1 1 1 0 0 1 2 1 0 0 0 0 0 0 1 0 0 0 1 0 2 2 0 0 2 0 0 0 0 0 0 1 0 0 1 0 1 2 1 2 1 0 1 1 2 0 0 0 1 1 2 2 0 0 0 2 0 1 0 1 0 1 0 0 1 0 1 1 0 0 1 0 1 0 1 2 0 2 0 1 0 0 0 0 1 1 1 2 1 0 0 0 0 1 1 0 2 2 0 0 2 0 0 1 1 0 0 2 0 0 0 0 0 0 0 2 0 0 0 0 2 0 1 1 1 0 1 2 0 2 0 0 1 0 0 0 0 2 1 0 0 0 0 0 1 0 2 1 0 1 0 0 0 1 0 0 1 0 0 2 0 2 0 1 0 1 0 0 0 0 0 0
107 0 1 2 0 0 0 2 0 0 0 0 0 0 0 0 0 0 0 1 0 2 0 1 1 0 2 0 0 2 0 0 2 1 0 1 1 0 0 0 0 2 0 0 0 0 0 0 0 1 0 0 1 0 0 1 0 0 1 0 0 1 2 2 0 0 0 0 1 0 0 1 1 1 1 1 0 0 2 0 2 0 2 2 2 0 0 0 1 2 0 0 2 0 0 0 0 2 1 2 1 0 1 0 0 0 2 1 1 0 0 2 1 2 2 0 0 1 1 0 1 1 2 1 1 1 1 0 1 0 0 0 0 0 0 0 0 0 0 0 0 2 0 0 0 0 0 0 1 1 1 1 0 0 0 0 0 0 0 0 0 0 0 0 0 2 0 1 1 2 0 1 2 0 0 1 2 1 0 1 0 1 0 2 1 1 1 2 1 0 2 2 1 1 1 2 1 2 0 1 0 1 0 1 1 0 1 0 0 0 0 1 1 0 1 1 1 0 1 0 2 1 0 1 0 0 0 0 0 1 1 1 1 1 1 0 0 2 0 0 0 1 2 0 0 2 0 0 1 1 1 1 2 1 1 1 0 0 0 0 0 0 0 2 0 0 1 1 2 2 0 0 1 1 0 0 0 0 1 0 0 1 0 0 0 0 0 1 1 2 0 2 1 1 1 0 1 0 0 0 0 0 1 1 1 1 0 1 1 1 0 0 2 1 1 0 1 0 0 1 0 0 0 0 2 0 2 2 2 1 0 1 0 0 0 0 0 1 0 0 0 0 2 1 0 0 0 1 2 2 0 2 2 0 2 1 1 1 0 1 0 1 1 1 1 0 0 1 1 0 1 1 2 2 1 1 0 1 0 0 2 0 0 1 0 1 1 0 0 0 0 0 0 1 2 1 1 1 0 0 0 0 1 2 0 0 1 2 0 0 0 0 0 0 2 0 0 0 0 0 0 0 1 1 1 1 1 0 2 2 2 1 0 1 1 0 0 0 1 0 1 0 2 0 1 1 0 1 0 2 0 0 0 2 0 0 0 2 2 2 0 2 0 1 1 1 1 1 1 0 1 0 2 0 2 0 2 0 0 2 1 1 0 0 2 2 0 1 2 1 1 0 1 2 0 0 2 0 0 2 2 2 1 1 1 2 1 0 0 2 0 0 0 0 0 0 0 2 0 0 1 2 2 2 0 2 0 1 0 1 1 1 0 1 1 0 2 1 1 1 1 0 1 1 1 1 1 0 0 0 1 1 1 1 1 1 0 0 0 0 0 0 1 1 1 1 1 2 1 0 1 2 0 0 0 0 1 2 0 2 2 0 0 0 0 0 0 1 0 0 1 0 0 1 1 0 1 0 0 1 0 2 0 2 0 2 2 0 1 1 0 0 0 0 1 0 0 1 0 1 1 1 0 1 0 0 2 1 0 0 2 2 0 0 1 0 1 0 0 0 0 1 0 1 0 1 2 0 0 0 0 2 0 1 1 1 2 2 2 0 0 0 0 0 1 2 0 2 0 0 0 1 0 0 1 2 0 0 2 0 1 0 1 0 1 1 1 0 0 1 0 1 0 1 2 0 0 0 2 2 1 1 0 1 1 0 2 2 2 0 2 2 1 1 0 0 0 2 2 0 0 0 0 1 1 0 0 0 0 0 0 0 0 1 1 0 1 0 0 1 0 1 0 1 1 1 0 0 0 0 0 0 0 0 1 2 1 0 0 0 0 1 1 0 1 0 0 1 0 0 0 0 1 0 0 0 0 2 0 2 1 1 1 0 0 0 1 2 2 2 0 0 2 2 0 0 1 1 0 2 2 0 0 1 0 0 2 0 1 1 2 0 1 1 1 2 2 0 2 1 2 2 1 1 2 0 0 1 0 0 1 0 2 1 0 1 1 0 0 1 0 0 1 1 1 1 1 0 1 0 1 1 0 0 2 0 1 0 0 0 1 1 0 0 0 0 1 1 1 0 0 0 0 2 2 1 0 0 1 2 1 1 2 0 0 0 0 1 0 0 0 2 1 1 2 0 1 2 0 0 0 0 1 0 1 1 1 1 0 0 0 0 0 0 1 1 1 1 1 0 0 0 0 1 0 0 2 1 0 0 2 0 0 2 0 0 0 0 0 0 0 1 2 1 0 1 0 0 1 1 2 0 0 2 2 0 2 2 0 2 0 1 0 0 1 1 1 2 1 0 0 0 0 0 1 2 0 0 2 1 1 1 0 1 0 1 2 0 0 2 1 1 0 1 2 0 0 0 0 0 1 1
108 0 2 0 0 0 0 1 0 1 1 0 0 0 0 0 0 0 2 1 1 1 1 1 1 1 1 0 1 1 2 0 0 0 1 0 2 1 1 1 0 0 0 1 1 1 2 0 1 0 0 0 0 0 0 0 0 1 0 2 0 1 1 0 0 1 1 1 1 0 0 0 1 2 1 2 1 0 2 1 1 0 1 1 1 0 0 0 2 2 0 2 1 0 0 0 0 2 2 2 0 0 1 1 0 0 2 0 1 1 0 0 0 1 1 1 1 0 0 0 2 0 2 2 1 1 1 0 1 0 0 0 0 0 0 0 0 0 0 1 2 0 0 0 0 1 1 0 1 1 0 0 0 1 1 0 0 2 0 1 0 1 2 0 1 2 0 0 0 2 0 1 2 1 2 2 0 2 1 2 0 0 0 2 0 0 1 1 0 0 0 1 1 0 1 2 0 2 0 0 0 1 0 1 2 0 0 1 1 0 2 0 1 0 2 2 1 0 1 0 2 1 0 2 0 0 0 0 0 1 0 0 0 0 0 0 0 2 0 0 0 1 2 0 0 1 0 0 2 0 0 0 2 0 0 1 1 1 1 1 1 1 0 1 1 0 0 0 2 1 0 2 0 0 0 0 0 1 1 0 1 1 2 0 0 1 2 2 0 2 0 1 1 2 1 0 0 0 1 0 1 0 0 0 0 0 0 0 0 1 0 1 2 1 1 0 0 2 1 0 2 2 1 2 0 0 0 1 0 1 0 2 0 0 0 0 0 0 0 0 0 0 2 1 0 0 1 0 0 2 0 0 2 0 0 0 0 1 0 2 0 2 0 0 0 0 0 2 2 1 2 0 0 0 1 1 0 1 1 1 1 1 0 0 0 0 2 0 0 0 0 0 1 1 2 1 1 1 1 1 1 1 0 2 1 0 0 2 0 0 0 0 1 1 0 0 0 0 0 0 0 1 1 1 1 1 0 0 1 1 1 0 0 0 0 0 0 1 0 0 2 0 1 0 1 1 0 0 1 2 0 0 0 2 1 0 1 0 0 0 2 1 1 0 1 0 0 0 0 0 2 0 2 0 1 0 1 0 0 2 1 2 1 1 1 2 1 1 1 0 1 1 0 1 1 0 1 2 2 1 0 0 1 1 1 0 2 0 0 1 0 0 0 0 1 1 0 1 0 1 1 1 1 1 0 1 1 1 0 1 1 1 0 0 1 0 2 0 0 1 1 0 1 1 0 0 1 1 1 0 0 0 0 0 1 1 0 1 0 0 0 0 2 0 1 1 1 0 2 2 0 1 2 0 0 0 2 0 0 0 1 0 2 0 1 1 0 1 0 0 1 0 0 0 0 0 0 0 0 1 0 2 1 1 0 1 1 1 0 1 0 0 0 0 0 0 0 1 0 1 1 1 0 0 0 0 2 1 0 0 1 1 1 0 1 0 2 0 1 1 0 1 0 1 0 2 2 0 0 0 0 1 0 1 0 0 2 1 0 1 0 1 1 0 2 2 1 2 1 0 0 0 1 0 0 2 0 0 2 0 1 0 2 1 1 2 1 2 0 0 2 0 0 1 1 0 0 0 2 2 1 0 0 1 2 0 1 2 2 0 1 0 0 1 0 1 0 0 0 0 0 0 1 2 1 1 1 1 1 0 0 0 1 1 2 1 2 0 0 2 0 2 1 0 1 0 0 0 0 0 0 0 1 0 0 1 1 0 1 1 0 0 2 0 0 0 1 0 2 2 1 0 2 0 0 0 0 1 1 1 2 2 1 1 1 1 1 2 0 2 0 2 1 2 1 1 0 0 0 1 0 0 0 2 0 0 1 0 0 2 2 0 1 1 0 1 1 1 0 0 0 0 1 0 2 0 0 2 1 0 1 1 1 0 0 2 1 0 0 0 0 0 0 0 0 0 0 0 0 0 2 2 0 0 1 0 1 0 0 0 1 2 0 0 0 0 0 0 1 0 0 0 1 0 1 1 0 1 1 1 1 1 1 1 0 2 0 2 0 0 0 0 1 0 2 2 2 2 0 0 0 2 2 0 2 1 1 2 1 1 1 0 2 0 1 1 1 1 2 0 0 0 0 2 1 0 1 0 1 0 2 0 2 2 0 0 2 1 0 0 0 0 1 1 1 1 0 1 1 1 2 0 1 1 1 0 1 2 0 0 0 1 0 0 1 1 1 0 0 0 1 0 0 0 0 0 2 1 1 0 0 0 0 0 0 0 0 0 0 2 0 1 0 1 0 0 1 0 0 0 0 0
109 0 1 2 1 0 2 2 0 0 0 2 1 1 0 1 0 0 0 2 0 2 1 0 2 0 1 0 0 0 2 0 2 1 0 0 2 1 0 0 2 0 0 0 0 0 0 0 0 1 0 0 0 0 0 2 1 0 0 2 0 1 0 0 0 0 1 1 2 0 0 2 2 2 2 2 0 0 2 1 1 0 2 1 2 0 0 0 2 2 0 2 0 0 0 0 0 2 2 2 1 0 2 0 0 0 2 1 1 0 1 2 1 2 2 1 1 0 1 0 1 0 1 1 0 2 0 0 1 0 0 1 0 0 1 1 0 0 0 1 0 2 0 0 1 0 0 0 0 0 0 0 0 0 1 0 0 1 0 2 1 0 1 0 1 2 0 1 0 2 0 1 1 2 1 0 2 1 0 1 0 1 0 2 2 2 1 2 2 0 2 2 2 1 1 2 0 2 0 0 0 0 0 1 1 0 1 0 0 0 0 0 1 0 0 2 0 1 2 1 1 0 1 2 0 0 1 1 0 2 0 1 1 0 1 1 0 2 0 0 0 0 2 0 0 1 0 0 1 0 0 0 1 0 0 1 1 0 0 1 0 0 0 2 0 0 0 0 2 1 0 1 1 1 1 0 0 2 1 1 0 1 0 0 0 1 1 0 0 1 0 2 2 2 2 0 2 1 0 1 0 1 1 1 1 0 2 0 1 1 1 1 1 2 2 0 1 0 0 0 2 2 0 2 0 0 0 2 2 1 0 0 0 0 0 0 0 1 0 1 0 0 1 2 0 0 2 0 0 1 0 0 2 1 1 2 2 1 0 0 0 0 1 0 1 0 0 2 2 0 1 1 0 0 0 0 0 0 2 0 1 0 0 0 1 1 0 0 0 0 0 0 0 1 2 1 1 1 0 0 0 0 0 2 1 0 0 0 0 0 0 0 0 0 2 0 2 0 0 0 0 0 0 2 0 0 2 1 2 0 2 0 0 0 0 0 0 1 1 0 0 0 1 0 1 1 1 2 0 1 0 0 0 1 1 0 1 1 1 1 1 1 0 0 0 2 0 2 2 0 0 1 2 1 1 0 0 0 0 0 0 2 0 0 2 1 0 0 1 0 0 1 1 2 1 0 2 2 2 2 0 0 1 1 1 1 1 2 0 0 0 0 0 0 1 0 0 2 0 2 2 0 2 2 1 2 0 1 1 2 0 1 0 1 2 0 1 1 1 2 0 1 1 0 0 0 0 0 0 0 0 0 0 0 1 1 0 0 1 0 0 1 1 0 1 1 0 0 1 2 0 1 0 0 0 0 0 2 0 2 2 0 0 0 1 0 0 0 0 0 0 0 0 0 0 0 0 0 0 0 0 2 1 1 0 1 1 1 0 2 2 2 0 0 2 0 0 1 1 0 0 0 0 0 0 1 2 1 0 0 1 2 0 0 1 2 2 0 2 0 2 0 0 2 0 1 1 1 0 0 1 1 0 0 1 1 2 1 1 0 0 0 1 1 1 1 2 2 1 1 0 0 0 0 0 1 1 0 1 0 0 0 0 2 2 2 0 1 0 0 0 1 1 2 1 0 0 0 1 1 0 0 0 1 1 0 2 2 2 1 0 0 0 2 0 1 0 1 2 0 0 0 2 2 1 1 1 1 1 0 1 1 0 0 0 0 2 1 1 1 0 1 1 1 2 0 0 0 0 0 0 1 0 0 0 2 0 0 1 0 0 1 2 0 1 0 0 0 2 2 1 1 1 1 1 0 0 1 1 1 1 1 0 0 1 2 0 1 1 1 1 1 0 1 0 1 0 1 0 1 1 0 0 1 0 0 1 0 0 1 1 0 0 0 1 2 1 0 2 0 1 2 1 0 2 0 1 1 0 1 0 0 2 1 0 0 0 1 1 1 0 0 0 0 0 0 0 0 0 0 2 2 0 0 1 0 1 0 0 0 1 1 1 0 1 0 1 0 0 2 0 0 1 0 2 0 0 0 2 2 2 2 2 0 1 1 0 2 0 0 0 1 1 0 2 2 2 2 0 0 0 0 1 0 1 2 0 1 0 0 0 0 0 0 0 0 2 1 2 0 0 0 1 1 0 0 1 0 0 1 2 0 0 2 0 0 0 0 1 1 1 1 1 0 0 2 0 0 1 1 2 0 2 0 0 0 0 2 1 1 1 1 0 0 0 0 0 1 2 1 0 0 0 0 0 0 1 1 1 0 0 0 0 0 0 0 0 0 0 1 0 1 1 1 1 0 0 0 0 0 2 0
110 0 2 1 0 0 2 2 0 0 0 2 0 1 0 0 0 0 1 2 0 2 1 0 2 0 0 0 0 1 1 1 0 0 0 0 2 1 0 0 2 0 0 0 0 0 1 0 0 1 1 0 1 0 0 0 1 2 0 1 0 1 2 2 0 0 0 1 2 0 0 1 1 1 0 1 1 0 2 0 1 0 1 0 1 0 0 0 2 2 0 1 1 1 0 0 0 1 0 1 1 0 1 0 1 0 1 1 1 0 1 2 1 2 2 1 1 0 0 0 2 0 2 2 1 1 1 0 2 0 0 0 0 0 0 0 0 0 0 1 2 1 0 0 1 0 0 0 1 0 0 1 0 0 0 0 0 0 0 1 0 0 1 0 1 2 0 2 0 2 0 1 0 2 2 0 2 0 0 0 0 0 0 2 2 2 0 1 0 1 0 2 2 0 2 2 0 2 0 0 0 0 0 1 2 0 1 0 1 0 0 0 2 1 0 2 0 0 1 0 2 1 0 1 1 0 1 2 2 0 0 0 0 0 0 0 0 2 0 0 0 0 2 0 0 1 0 0 1 1 1 1 2 1 1 2 1 1 1 2 1 1 0 0 1 1 0 0 1 0 1 1 1 0 0 0 0 0 2 0 2 0 1 0 0 1 1 2 0 2 0 2 1 2 2 0 1 2 0 2 0 0 1 1 1 0 2 1 1 1 0 1 2 1 1 0 0 1 0 0 0 0 2 0 1 0 1 1 0 0 0 1 0 0 0 0 0 2 1 0 0 2 2 2 0 0 2 1 2 2 1 1 1 0 1 0 0 2 0 0 0 0 0 0 0 0 0 0 0 0 2 0 1 1 1 1 0 1 1 0 1 2 0 1 1 0 1 0 0 0 0 0 0 0 2 0 0 1 1 1 1 1 1 2 1 0 1 1 0 0 0 0 0 0 0 0 0 2 0 2 2 2 1 2 1 1 1 1 2 2 2 1 0 0 0 0 0 2 1 1 2 0 2 2 0 1 0 1 1 1 0 0 0 2 0 0 0 1 1 0 1 1 0 0 0 2 1 2 2 0 1 0 2 1 1 1 1 0 0 0 0 2 0 0 1 1 0 0 1 0 0 1 0 0 0 0 1 1 1 2 1 1 2 0 2 0 2 1 0 1 0 0 0 1 1 0 1 1 0 2 2 0 2 2 0 2 0 0 1 1 1 1 1 0 0 0 2 1 1 1 2 0 1 1 1 0 2 2 2 0 0 1 1 0 1 1 1 0 0 0 1 0 1 1 1 1 1 0 1 1 0 1 0 0 1 0 1 2 0 2 2 0 0 0 0 0 0 0 0 0 0 1 0 0 0 0 0 0 0 0 0 2 1 1 1 2 0 1 0 1 0 0 0 0 1 0 0 1 0 1 1 0 1 1 0 1 1 0 0 0 2 2 1 1 2 0 2 2 1 1 0 1 0 2 0 2 2 0 0 0 1 2 0 1 0 0 1 1 1 0 0 0 1 1 1 1 1 2 0 0 0 2 1 0 0 1 1 0 2 0 0 0 0 2 1 2 2 1 1 1 0 1 1 1 0 0 0 0 1 2 0 0 0 2 1 0 1 2 2 0 0 0 0 2 0 1 0 0 0 0 0 0 0 2 0 1 1 0 0 0 1 0 0 0 0 0 0 1 0 1 1 0 0 0 0 1 0 1 0 0 0 0 0 0 0 1 0 0 1 0 0 1 2 0 0 0 0 0 2 2 1 0 1 1 1 1 0 2 0 2 1 1 1 1 1 2 0 0 2 0 2 0 0 1 0 1 0 1 0 1 1 0 0 1 0 0 2 0 0 1 1 0 0 0 0 0 1 0 2 1 2 1 0 0 2 0 0 0 1 1 1 1 0 1 0 1 0 1 1 0 0 0 0 0 2 0 0 0 0 0 1 1 0 0 1 0 0 0 0 0 1 1 0 0 0 1 1 0 2 0 0 0 1 1 2 2 0 1 1 1 2 2 2 0 1 1 0 1 1 0 0 1 0 0 2 1 1 2 0 0 1 0 1 0 2 2 0 0 1 1 0 0 0 0 0 0 1 2 2 0 0 0 0 0 0 0 0 0 0 1 2 1 0 1 1 0 0 1 1 0 0 0 1 0 0 1 0 0 1 0 2 0 0 0 1 1 2 2 0 0 0 0 1 0 0 1 1 0 0 0 1 0 0 0 0 0 2 1 0 0 0 0 0 1 0 0 1 0 0 2 0 2 0 1 0 0 0 0 1 0 0 0
111 0 1 2 1 0 1 2 0 0 0 1 1 1 0 1 0 0 0 2 0 2 0 0 2 0 2 0 1 1 1 1 2 1 0 0 2 2 0 0 0 2 0 0 0 0 0 0 0 2 1 0 0 0 1 1 0 0 2 1 1 1 1 1 1 1 1 0 1 1 0 0 1 2 1 2 1 0 2 1 0 0 2 0 1 0 0 1 2 2 0 0 2 0 0 0 0 1 1 1 1 0 2 0 0 0 2 0 1 0 1 1 0 1 0 0 0 0 2 0 2 0 1 1 0 0 0 0 2 0 0 0 1 0 0 0 1 0 0 0 1 1 0 0 1 0 0 0 0 0 0 1 0 1 0 1 0 0 0 1 0 0 0 1 0 2 0 0 0 2 0 0 1 0 1 0 2 1 1 1 0 1 0 2 2 2 1 1 0 1 0 2 0 0 0 1 1 1 0 0 0 1 1 1 1 1 1 0 1 0 0 0 1 0 0 2 0 0 1 1 1 1 0 2 0 0 1 1 1 1 1 0 1 1 2 1 0 2 1 1 1 1 2 0 0 1 0 0 2 0 0 0 1 0 0 0 2 1 0 0 0 0 0 1 0 0 1 0 0 0 0 1 0 0 0 0 0 0 1 0 2 0 2 0 0 1 1 1 0 1 0 1 2 2 2 0 0 1 1 1 1 0 0 0 0 0 0 0 1 1 1 0 1 1 1 0 1 0 1 0 2 2 1 2 0 0 0 1 0 1 0 0 1 0 0 0 0 1 1 0 1 1 1 2 0 0 2 0 1 0 0 0 1 1 0 1 1 1 0 2 0 2 2 1 2 1 0 1 1 0 2 0 2 1 1 0 0 0 1 0 1 0 0 0 1 0 0 1 1 0 0 0 1 0 2 2 2 0 1 1 1 0 1 2 0 1 0 1 0 0 0 0 0 0 1 0 1 2 0 2 1 1 1 1 1 1 2 1 1 1 1 0 0 1 2 1 0 0 0 0 2 0 1 0 2 2 2 2 0 0 0 1 2 2 2 2 2 2 2 2 0 2 1 0 0 2 0 1 1 1 2 0 2 2 0 0 0 0 0 0 1 1 1 1 1 1 1 0 2 2 2 0 1 1 2 0 2 1 1 1 1 1 2 0 2 0 2 1 1 0 1 0 0 0 0 0 0 2 0 1 1 0 1 1 0 1 1 0 1 1 1 1 0 2 0 0 1 1 0 1 0 0 1 1 0 0 1 0 0 0 0 0 0 0 2 0 0 0 0 0 0 0 0 2 0 0 2 2 2 0 2 0 1 0 0 0 0 1 0 1 2 0 0 0 0 0 0 1 0 0 0 0 0 0 0 0 0 0 0 0 0 2 1 2 0 2 1 0 0 0 0 0 1 2 0 2 1 0 0 0 0 0 0 0 0 1 1 2 0 0 0 1 0 0 0 0 1 0 0 0 1 0 0 2 1 1 1 1 0 0 1 1 1 2 0 0 1 2 1 0 0 0 0 1 1 1 2 2 0 0 0 1 1 1 0 2 1 1 1 1 0 0 2 2 0 2 0 2 0 1 1 1 1 2 1 0 0 0 0 2 1 0 0 0 0 0 2 2 2 1 0 0 0 1 1 1 0 2 1 0 0 0 0 2 0 1 0 2 1 0 1 0 1 0 1 1 2 1 1 2 0 2 0 0 0 0 0 0 0 0 0 0 1 0 0 2 0 0 1 0 0 1 2 0 1 0 0 2 0 0 0 0 1 0 0 0 0 1 1 1 1 1 2 0 0 1 1 1 1 1 1 1 1 2 0 1 0 1 1 1 0 0 0 1 0 0 1 2 0 0 0 0 2 2 0 2 2 0 1 0 1 1 0 0 1 0 0 1 0 1 0 0 1 2 1 1 0 0 0 0 0 0 1 1 1 1 1 0 0 0 1 0 0 1 1 1 0 0 0 0 1 2 0 0 0 1 0 2 2 1 0 0 1 1 1 0 0 0 1 1 2 2 2 1 1 1 0 1 1 0 0 1 0 0 1 0 0 2 0 0 0 1 2 0 1 2 0 2 0 0 0 0 0 0 0 0 2 0 1 0 1 0 0 0 1 1 0 1 0 1 2 0 0 1 0 0 0 1 0 1 0 0 1 1 1 0 0 0 0 0 2 0 0 2 0 0 1 0 0 0 1 1 0 0 0 0 0 0 0 0 1 0 0 0 0 0 2 1 1 0 0 0 0 1 0 0 1 0 0 2 1 0 0 2 0 2 0 0 1 0 0 0
112 0 2 0 0 0 0 1 0 1 1 0 0 2 0 2 0 0 1 1 0 2 0 0 2 0 0 0 1 2 0 1 1 2 0 0 2 2 0 0 0 1 0 0 0 0 0 0 0 1 1 0 2 1 0 1 1 0 1 0 0 1 2 2 0 0 0 1 1 0 0 0 2 2 2 2 0 0 1 0 1 0 2 0 2 0 0 1 2 2 1 2 0 1 0 0 0 1 1 1 1 0 1 0 1 1 2 1 1 0 1 2 1 2 2 1 1 0 1 0 1 0 2 0 0 2 0 0 2 0 0 0 0 0 0 0 1 0 0 1 0 2 1 0 2 0 1 0 0 1 1 1 0 0 0 0 0 1 0 0 0 0 0 2 1 2 1 0 0 0 2 0 1 1 2 1 1 0 0 0 0 0 0 2 1 1 1 2 1 1 1 2 1 1 0 2 1 2 0 0 0 0 1 0 2 0 0 0 0 0 0 0 1 0 1 2 0 0 1 0 2 0 1 2 0 0 2 0 0 0 0 0 1 0 0 0 0 2 0 0 0 0 1 1 0 1 0 0 1 0 0 0 0 1 1 2 1 0 1 2 1 1 0 0 0 0 1 0 2 2 1 0 0 0 0 0 0 1 2 1 0 0 2 1 1 0 1 2 0 2 0 0 0 1 0 0 0 0 1 2 1 1 1 1 1 0 0 2 2 2 2 2 2 1 1 0 1 1 0 0 1 1 1 1 1 0 0 1 0 1 0 0 0 0 0 0 0 1 0 0 0 1 2 2 0 0 1 0 2 0 2 0 1 1 0 1 0 0 0 1 1 2 1 1 1 1 0 2 2 0 1 1 0 0 1 1 0 0 1 0 1 1 0 0 0 2 1 0 0 1 1 1 0 0 1 0 0 1 0 0 0 0 1 1 0 1 0 1 1 1 1 1 0 1 0 0 0 0 0 0 0 0 0 1 1 1 1 0 1 1 2 0 1 1 1 0 0 1 0 0 0 0 2 1 0 1 0 2 0 1 0 1 0 1 2 1 2 2 1 1 1 2 0 0 0 2 1 2 2 1 1 1 1 2 0 0 0 0 0 0 1 1 0 0 2 1 0 2 2 0 1 0 1 0 1 0 0 1 1 2 1 0 2 0 2 0 1 1 0 1 0 1 0 0 2 0 0 2 0 0 1 2 2 2 0 2 0 0 0 0 2 0 1 0 0 0 1 0 1 1 1 0 2 2 1 0 2 1 1 0 0 0 0 0 2 0 2 0 0 0 1 0 0 0 0 0 1 2 1 0 1 1 1 0 0 0 1 1 0 1 2 0 2 0 0 1 0 0 1 1 0 0 0 1 1 0 1 0 0 0 0 2 1 1 0 2 0 2 0 0 0 0 0 2 1 1 0 1 0 1 0 1 1 1 0 1 1 1 0 0 2 2 0 0 2 1 2 0 1 0 0 0 0 0 1 2 2 0 0 0 0 0 0 1 0 0 1 2 1 1 0 1 1 0 1 1 1 2 1 1 1 0 1 0 0 2 0 0 1 1 0 1 0 1 1 1 1 2 1 0 1 0 0 2 1 0 0 0 0 1 0 0 0 0 2 0 2 2 2 1 0 0 0 0 1 1 0 2 2 1 0 0 0 2 0 2 0 0 0 0 1 0 1 0 1 1 1 0 0 1 0 1 0 0 1 0 0 0 0 0 0 0 1 0 1 0 0 0 1 0 0 1 2 1 0 1 1 1 1 1 0 0 0 1 1 0 0 1 0 2 0 1 1 0 0 1 1 2 0 2 0 2 1 2 0 1 0 0 0 0 0 0 1 2 1 1 1 0 0 1 1 0 0 1 1 2 2 1 2 0 1 1 0 0 2 0 0 0 1 0 2 1 1 0 1 2 0 0 0 0 0 0 0 0 2 0 2 0 0 0 2 1 0 0 2 0 0 0 0 0 2 2 0 0 0 1 2 1 2 0 0 0 0 2 1 0 0 0 1 2 1 2 1 0 0 1 0 0 0 0 0 2 0 0 1 1 1 2 0 0 0 1 2 1 2 0 2 2 1 1 1 0 0 0 0 0 2 2 2 1 0 1 0 2 0 0 2 1 0 0 2 0 0 0 0 0 0 1 0 1 0 2 1 2 1 0 1 1 1 1 1 0 2 0 1 0 0 2 0 1 0 0 0 0 1 0 1 0 0 0 2 0 0 0 0 2 0 2 0 0 0 0 0 0 0 1 1 0 0 2 0 0 0 1 1 0 0 0 1 0 1 1
113 0 1 2 1 0 2 1 0 0 0 1 1 2 0 2 1 0 1 1 1 0 0 1 1 0 1 0 2 2 0 0 0 2 1 0 2 1 1 1 0 1 0 0 0 0 1 0 0 1 0 0 0 0 1 1 1 0 1 1 1 2 2 2 0 0 0 0 1 0 1 2 2 1 1 1 0 0 1 0 1 0 2 1 2 0 0 2 2 2 1 2 0 1 0 0 0 2 2 2 0 0 1 0 0 0 2 1 1 0 0 2 1 2 1 0 0 0 1 0 1 0 2 1 1 1 1 2 2 2 1 1 0 0 0 0 0 0 0 0 1 1 0 0 1 0 0 0 0 1 0 1 0 0 0 0 0 0 0 1 2 0 1 0 1 2 0 0 0 1 0 1 0 2 1 1 1 1 1 1 0 1 1 2 2 1 2 0 0 2 0 2 2 0 2 2 2 2 0 0 0 0 1 0 2 0 0 0 0 0 1 0 0 0 1 2 0 1 0 0 2 1 0 1 1 1 0 0 0 0 0 0 0 0 0 0 0 2 0 0 0 0 2 2 0 2 0 0 2 0 0 0 0 0 0 1 0 0 0 0 0 0 0 1 0 0 0 0 2 1 1 1 1 1 1 1 0 1 1 0 1 0 1 0 0 1 1 1 0 1 0 0 0 2 2 0 0 1 0 0 0 0 0 0 0 0 0 0 0 0 0 1 1 1 1 1 1 0 0 1 0 0 0 2 1 0 1 1 1 2 0 2 1 0 0 0 0 0 0 2 0 0 2 0 0 0 1 0 2 0 1 0 2 0 1 0 0 2 0 1 0 1 1 1 1 1 0 1 1 0 2 0 0 0 0 0 0 1 0 0 1 1 0 0 0 0 1 0 0 0 0 0 2 0 2 2 2 0 0 0 0 0 1 2 1 1 0 0 1 1 0 1 0 2 0 2 0 1 0 1 1 1 1 1 1 1 2 0 2 1 2 1 0 0 1 1 0 0 0 0 2 1 1 1 0 2 0 1 1 2 0 0 0 1 1 0 1 2 2 1 1 2 0 1 1 1 0 1 1 0 1 0 2 0 0 2 0 0 0 0 1 1 1 1 2 1 0 1 2 1 0 0 1 1 2 0 2 1 1 2 2 0 2 1 1 0 1 0 0 1 0 0 0 1 0 0 1 1 0 1 1 1 0 1 0 0 1 1 0 2 0 0 0 1 1 1 2 1 1 2 1 0 1 1 1 0 1 1 1 0 1 1 0 0 2 0 0 1 1 0 1 0 0 0 0 0 0 0 1 1 0 1 1 0 0 0 0 0 0 0 2 0 1 0 1 1 1 1 0 0 0 2 0 0 0 0 0 0 0 1 0 1 0 1 1 2 1 1 0 2 0 0 0 2 0 0 0 0 0 0 0 0 0 0 0 1 2 1 0 0 0 1 0 0 2 2 2 1 0 0 0 0 0 0 1 1 2 1 0 0 0 0 1 0 1 0 1 2 2 0 0 0 1 1 0 1 1 2 0 1 0 0 1 1 0 2 1 1 0 1 0 0 0 1 2 1 0 1 0 0 0 1 0 1 0 0 0 0 0 1 0 0 0 0 0 0 1 0 1 0 1 0 0 2 0 0 0 1 1 0 0 0 0 2 1 0 0 0 0 0 1 0 0 0 0 0 1 0 0 0 0 0 0 1 1 1 1 1 0 0 0 0 0 0 0 2 1 0 0 0 0 0 2 0 1 1 0 2 0 0 0 1 1 1 1 0 0 0 0 1 1 1 1 0 1 1 2 1 1 1 1 1 1 2 1 1 0 1 0 1 1 0 0 2 0 0 2 0 0 2 2 0 1 1 1 2 2 0 2 0 0 2 1 1 2 0 0 2 0 0 1 0 2 2 2 0 0 1 2 1 1 1 0 0 1 0 0 0 1 0 2 2 0 0 1 0 1 0 0 0 2 2 0 0 1 1 1 1 0 1 0 0 0 2 1 1 0 0 1 1 1 1 2 0 1 1 0 2 2 0 0 0 0 0 2 1 1 2 0 0 0 1 2 0 2 1 1 0 0 1 0 0 0 0 2 1 2 0 1 2 0 2 0 0 0 0 1 0 0 1 2 0 0 1 0 0 0 1 0 0 0 1 2 1 0 1 0 0 0 0 2 0 0 2 1 0 2 2 0 2 0 0 0 0 1 2 2 0 0 0 1 0 0 1 0 0 2 0 1 0 0 0 0 1 0 0 1 0 1 2 0 0 1 1 1 0 0 1 1 1 0 0
114 1 2 0 0 0 0 2 1 0 1 0 1 0 0 0 0 0 1 2 0 2 0 1 1 0 2 0 0 0 1 1 0 0 0 1 1 2 0 0 0 2 0 0 0 0 1 0 0 0 0 0 0 0 1 0 0 1 1 2 0 1 2 1 1 2 2 1 0 0 0 0 2 1 1 1 0 0 2 0 2 0 2 0 1 0 0 1 2 2 0 0 0 1 0 0 0 0 0 1 1 0 1 0 0 0 2 0 1 1 1 1 1 1 1 1 1 0 0 0 2 0 1 2 1 0 1 1 2 0 0 0 0 0 1 1 0 0 0 0 1 1 1 0 1 0 1 0 0 1 0 1 0 0 0 0 0 0 1 2 2 1 1 1 1 1 0 0 1 1 1 0 2 1 2 2 1 1 1 1 0 0 1 1 1 0 0 0 0 2 0 2 1 0 1 2 1 2 0 0 0 0 0 1 1 0 1 1 0 0 1 0 1 0 1 2 1 0 1 1 1 0 0 1 1 1 0 0 0 1 0 0 0 1 1 0 0 2 1 1 1 0 2 0 0 1 0 1 1 1 0 0 0 0 0 1 0 0 0 0 0 0 0 2 0 0 0 1 1 1 0 0 2 2 1 1 0 1 2 1 1 0 0 0 0 0 0 1 2 2 0 2 1 2 2 0 1 2 0 1 0 0 0 0 0 0 0 1 1 2 1 0 2 2 2 1 0 0 0 1 1 1 1 0 1 0 1 0 0 1 0 1 0 0 0 1 2 1 0 0 0 1 2 2 0 0 1 0 1 1 1 0 1 1 0 1 1 0 0 2 0 2 2 2 2 1 0 1 1 1 2 0 1 0 1 1 0 2 0 0 1 0 0 0 0 1 1 0 0 0 0 0 0 0 2 0 0 0 1 0 0 1 1 1 0 0 1 0 0 0 1 0 0 1 1 0 1 0 0 0 0 1 1 2 1 1 0 1 1 0 1 0 0 2 0 0 0 2 0 0 0 0 1 1 1 2 0 1 1 0 0 0 2 2 2 2 2 2 2 2 0 2 0 1 2 0 0 1 1 0 1 0 1 1 2 0 1 0 0 1 2 0 0 0 2 1 0 2 2 0 2 0 0 2 1 1 1 1 0 1 1 1 2 1 1 1 1 1 0 2 0 0 0 0 1 0 0 2 0 1 1 1 2 2 0 2 0 1 0 1 1 1 0 0 0 0 1 0 0 2 0 1 1 0 0 0 2 1 1 0 0 1 0 0 2 0 0 0 0 0 0 0 0 1 0 0 2 2 0 0 0 2 0 0 0 0 0 0 0 0 2 0 1 0 0 1 0 0 0 0 0 1 0 1 1 0 1 1 0 0 0 1 1 1 0 1 1 2 0 1 0 0 0 1 1 1 0 1 1 0 2 0 0 1 0 0 2 0 0 0 1 1 0 0 2 1 2 0 0 1 0 0 0 1 1 1 2 1 0 0 1 2 0 2 0 0 1 1 1 0 0 0 1 1 1 1 2 2 0 0 0 2 2 0 0 1 1 0 1 0 0 1 0 0 2 2 0 2 0 1 0 1 0 2 1 1 1 1 1 2 2 0 0 1 1 0 1 1 1 0 1 1 0 1 0 0 0 1 1 1 0 0 1 2 1 0 1 1 0 0 1 0 0 0 0 0 1 0 0 0 0 0 0 0 0 1 0 1 0 0 0 1 1 0 1 0 1 0 0 0 0 0 2 0 0 0 2 1 1 1 1 1 2 0 0 0 0 1 1 1 1 1 0 1 1 2 0 1 1 1 0 1 1 2 0 1 1 0 1 2 0 1 0 2 1 0 1 0 0 2 2 1 0 0 1 1 2 0 2 0 2 1 0 0 1 0 0 2 1 0 0 0 1 2 1 1 0 1 0 0 0 1 0 0 1 0 1 0 0 0 2 2 0 0 1 0 0 0 0 0 2 2 0 0 0 1 1 0 2 0 0 0 1 1 1 0 0 1 1 1 1 1 1 1 1 1 0 2 0 0 0 0 0 0 2 2 2 2 0 1 0 1 2 0 2 1 0 1 0 1 0 0 1 0 2 1 1 1 1 0 0 0 0 1 0 0 1 1 0 1 2 1 0 2 0 0 0 1 1 0 1 1 2 0 0 1 0 0 1 0 1 0 1 1 1 0 1 1 1 0 1 1 0 0 1 1 1 1 0 0 0 0 2 0 0 0 0 2 0 0 0 0 0 0 0 0 0 0 0 1 1 0 0 2 0 1 0 0 0 0 1 1
115 1 1 1 0 0 1 0 0 0 0 0 0 0 0 0 0 0 0 2 0 2 0 0 2 0 1 0 0 0 2 1 2 1 0 1 1 2 0 0 0 1 0 0 0 0 1 0 0 1 0 0 0 0 0 1 0 0 0 0 2 2 1 1 0 0 1 1 2 1 0 2 2 2 2 2 0 0 2 0 0 0 2 2 2 0 0 0 2 2 0 2 1 0 0 0 0 0 0 2 2 0 0 0 1 1 2 1 2 1 0 2 1 2 2 1 1 0 0 0 2 0 1 2 1 0 1 0 1 0 0 0 0 0 0 0 0 0 0 2 1 1 0 0 0 0 0 0 2 1 1 1 0 0 0 0 0 1 0 0 0 0 0 1 0 0 0 1 0 1 0 0 1 0 0 1 2 0 1 0 0 0 1 1 0 0 0 0 0 2 0 2 2 0 2 2 1 1 0 0 0 0 0 0 0 0 2 0 0 0 1 0 1 0 1 2 2 1 1 1 1 0 0 0 1 1 1 0 0 1 0 0 1 1 1 0 0 2 0 0 0 0 1 0 1 1 1 0 2 0 0 0 0 0 0 0 1 0 0 1 0 0 0 1 0 0 0 0 1 0 0 2 1 1 1 0 0 1 1 1 0 0 2 1 0 0 1 1 2 2 0 1 0 1 1 0 0 0 0 1 0 1 0 0 0 1 0 1 0 1 0 1 1 1 0 1 0 1 1 0 1 1 0 2 2 0 2 1 0 1 0 2 0 0 0 0 0 1 0 1 0 1 2 0 0 0 0 1 2 2 1 1 1 0 1 0 1 1 0 0 0 0 2 1 2 1 0 2 2 0 1 1 1 1 1 1 0 0 1 0 1 1 0 0 0 0 0 0 0 0 0 0 1 0 2 0 0 0 1 1 1 1 0 1 0 0 0 1 0 0 0 0 1 1 0 0 1 1 0 1 1 1 0 1 2 2 0 2 2 0 2 0 0 0 1 1 0 0 0 0 1 0 0 0 1 1 0 1 0 0 0 0 1 2 1 1 1 2 1 0 1 2 1 1 1 1 0 0 2 2 0 0 2 2 2 0 2 1 1 0 0 2 1 1 2 1 0 1 1 0 1 1 0 2 0 0 1 2 1 1 0 0 1 1 1 1 1 1 1 0 1 1 1 0 1 0 0 2 0 1 1 1 2 2 1 2 0 1 0 1 1 1 0 0 0 0 2 1 1 2 1 0 1 1 1 0 1 0 0 0 0 0 1 0 1 1 0 0 0 0 2 0 0 0 0 0 2 1 0 1 0 1 1 0 0 0 2 2 0 2 2 0 0 0 0 0 0 0 0 0 0 0 1 0 0 0 0 0 0 1 0 2 1 1 0 2 0 1 0 2 1 0 0 1 0 0 0 0 0 0 1 0 1 1 0 1 1 1 0 0 2 2 0 0 1 0 1 0 1 0 2 0 0 1 1 1 1 0 0 1 0 1 1 1 0 0 1 2 1 1 0 1 0 0 1 2 0 2 0 1 0 1 0 1 0 2 0 0 1 0 0 0 0 2 2 2 0 2 0 1 0 2 0 0 0 0 0 0 0 2 1 0 0 1 1 0 2 1 1 0 2 0 0 1 0 1 0 0 0 0 0 0 0 2 0 0 0 0 0 1 1 0 1 0 1 1 1 1 0 2 1 1 0 1 1 0 0 0 0 0 0 0 0 0 0 0 0 0 1 1 0 1 2 0 0 1 1 0 2 2 0 1 1 2 1 0 0 2 0 2 1 1 2 0 0 1 1 1 1 1 1 1 1 2 0 1 0 0 0 1 1 0 0 2 1 0 1 0 0 1 1 0 1 1 1 2 2 0 2 1 1 2 2 0 2 0 0 0 2 0 2 2 1 0 0 0 0 1 0 0 0 0 0 1 2 1 1 0 1 0 1 1 0 1 0 1 1 0 0 0 1 2 0 0 0 0 1 0 2 0 0 0 0 2 1 0 0 1 1 1 2 2 2 0 0 0 1 1 0 1 0 1 0 0 2 2 2 1 1 0 0 0 1 0 2 2 0 1 0 2 0 0 1 0 1 1 1 2 1 0 0 0 0 1 1 0 1 0 0 2 2 0 0 2 0 0 0 0 0 1 0 1 1 0 1 1 0 0 0 0 2 0 1 1 1 0 2 1 0 1 0 0 0 0 2 2 2 1 0 0 1 0 0 0 0 1 0 0 1 0 0 0 0 2 0 0 1 0 0 1 0 0 0 1 1 0 0 0 0 0 1 0
116 1 1 1 0 1 1 2 1 0 1 1 0 2 0 0 0 0 0 2 1 2 0 1 1 0 2 0 0 0 2 0 0 0 1 1 1 2 0 0 0 2 0 0 0 0 0 0 0 0 0 0 1 0 0 0 1 1 0 1 1 2 1 1 1 1 2 2 0 0 0 1 2 1 1 1 0 0 1 0 2 0 0 0 0 0 1 0 2 2 0 1 1 0 0 0 0 0 0 2 2 0 1 0 2 1 1 0 1 1 1 2 1 1 1 1 1 0 2 0 0 0 2 1 1 1 1 0 0 0 0 0 0 0 1 0 0 0 1 0 1 1 0 0 0 0 0 0 0 1 1 1 0 0 1 2 0 0 1 2 2 0 1 0 1 2 0 0 0 1 1 0 2 1 2 2 1 2 2 2 0 1 0 2 1 1 1 2 1 1 0 1 2 0 2 1 1 1 0 0 0 0 0 0 1 0 0 0 1 1 0 1 1 0 1 2 0 1 0 0 2 1 0 1 1 0 0 0 0 1 1 0 1 1 0 0 0 2 0 0 0 0 2 0 0 2 0 0 2 0 0 0 2 0 0 2 1 2 1 0 0 0 0 0 0 0 0 0 2 1 1 0 1 0 0 0 0 2 1 1 0 0 2 0 1 1 2 2 0 2 0 0 1 1 1 0 1 1 0 0 0 0 1 1 1 0 1 0 0 1 0 0 1 2 2 0 0 0 0 0 1 1 0 1 0 0 1 0 0 1 0 1 1 0 0 0 0 0 0 0 0 0 2 1 0 0 1 0 2 2 1 1 2 0 2 2 2 1 0 0 0 1 2 1 2 0 0 1 1 0 2 0 2 2 1 2 0 0 1 0 1 0 0 0 0 0 0 0 0 0 0 0 0 0 2 0 0 1 0 0 0 0 0 1 1 0 0 0 0 0 0 0 0 0 0 0 0 0 0 0 0 1 1 1 1 1 0 0 2 1 2 1 0 0 2 2 0 0 1 0 2 0 2 0 1 1 0 0 0 2 0 0 2 2 2 2 2 2 2 1 1 1 0 0 0 2 2 1 2 1 0 0 2 1 1 1 0 0 0 0 0 2 0 0 2 0 0 0 1 0 1 1 2 1 1 0 2 1 1 2 1 1 2 0 2 1 2 1 0 0 0 0 1 0 1 1 0 1 0 2 2 0 1 1 0 1 1 2 0 2 0 1 0 0 0 0 1 0 1 1 1 0 1 1 1 0 2 1 1 0 0 1 0 0 2 0 1 0 1 0 0 0 0 0 0 0 2 1 0 0 0 1 1 0 0 0 1 2 0 2 2 0 1 0 1 0 0 0 0 0 1 0 0 0 0 0 0 1 0 0 0 2 0 1 1 2 0 1 0 0 0 0 2 2 0 1 1 0 0 0 1 0 0 0 0 1 2 2 0 0 1 1 0 0 1 1 2 0 0 0 0 1 0 1 1 1 2 0 1 0 0 2 1 0 1 0 1 2 1 1 0 1 2 0 2 2 1 2 1 1 1 0 0 1 0 1 1 0 2 0 1 0 1 2 1 2 1 1 0 0 0 1 1 1 0 0 0 0 1 1 0 0 0 2 1 0 1 1 2 0 1 1 1 1 1 0 0 1 1 1 0 1 1 2 0 0 0 1 1 0 1 1 0 0 0 0 1 0 0 0 0 1 0 0 0 1 0 0 0 0 0 0 1 0 0 0 0 1 0 1 0 1 2 0 0 0 2 2 0 0 0 0 2 0 0 0 0 2 0 2 1 2 1 0 0 1 1 1 1 1 1 1 1 1 0 0 0 1 0 1 1 0 0 2 1 1 1 0 0 1 1 0 0 0 0 0 2 0 2 2 1 2 1 0 1 0 0 1 0 0 1 0 1 2 0 0 0 1 1 0 1 0 0 0 1 0 1 0 0 0 2 2 0 0 1 0 1 1 1 1 0 2 0 0 1 1 1 0 2 0 0 0 0 1 2 0 0 1 1 1 1 1 0 0 0 2 0 1 0 0 0 2 0 0 2 2 2 2 0 0 0 2 1 0 1 1 1 1 1 1 1 0 0 0 0 1 1 1 0 1 0 1 0 1 1 0 1 1 0 1 2 0 0 1 1 0 1 0 0 1 0 0 0 0 0 2 0 1 1 1 2 0 1 1 1 0 1 2 0 2 0 0 0 0 1 1 1 0 1 1 0 0 0 0 0 0 2 2 0 0 0 0 0 2 0 1 1 1 0 1 0 0 1 1 1 0 0 0 0 0 1 1
117 0 1 1 0 0 0 2 1 0 1 0 0 0 0 0 0 0 0 1 0 0 0 0 2 0 2 0 0 0 1 0 0 2 1 2 2 0 0 0 1 1 0 0 0 0 1 0 0 1 1 0 0 0 1 1 0 0 0 0 0 1 0 0 1 1 1 0 2 0 1 2 2 2 2 2 0 0 2 0 1 0 2 1 2 0 0 1 2 2 1 2 0 0 1 1 0 1 1 1 1 0 2 0 0 0 2 0 1 0 1 1 0 1 1 0 0 0 1 0 1 0 2 0 0 2 0 0 2 0 0 1 0 0 0 0 0 0 0 1 1 1 0 0 1 0 1 0 0 0 0 0 0 0 0 0 0 0 0 0 1 0 1 0 2 2 0 1 1 2 1 1 1 1 1 1 2 1 1 1 0 0 0 1 1 1 0 2 0 0 0 2 1 1 0 2 0 2 0 0 0 0 0 0 1 0 0 1 1 0 2 0 1 0 1 2 0 0 1 0 2 0 1 2 0 0 2 0 0 0 0 0 0 0 0 0 0 2 0 0 0 0 2 0 0 1 0 0 2 0 0 0 2 0 0 1 1 1 1 1 1 1 0 2 0 0 1 0 2 2 1 0 1 1 0 0 0 0 2 1 0 0 2 1 0 2 2 1 0 2 0 2 1 2 2 0 0 0 0 1 0 1 0 0 0 0 0 1 0 2 0 2 2 2 2 2 0 0 0 0 0 0 1 1 0 0 2 1 0 1 0 0 0 0 0 0 0 1 0 0 0 1 1 2 0 0 2 0 0 2 0 0 2 0 1 0 0 0 0 1 0 1 2 0 2 1 0 1 1 0 2 0 1 1 0 0 0 0 1 0 2 1 0 0 0 0 0 0 0 1 1 1 1 0 2 1 2 1 0 0 0 0 1 1 0 0 1 1 0 0 0 0 0 1 0 0 0 0 0 0 0 1 0 1 1 1 1 1 1 0 1 0 0 0 0 0 0 1 0 0 2 0 1 1 1 2 0 2 0 0 0 0 1 1 2 1 2 0 0 0 2 1 0 1 1 1 1 2 2 0 0 0 1 2 1 0 1 0 0 0 0 2 1 1 1 2 1 1 2 0 1 0 0 1 0 0 2 1 1 2 1 1 2 1 1 0 1 1 0 1 0 0 0 1 1 0 1 1 0 2 2 0 2 2 0 2 0 0 0 1 1 0 0 0 0 0 2 1 0 1 1 0 1 1 1 0 1 2 2 0 0 1 0 0 1 1 1 0 0 0 1 0 0 0 0 0 1 0 1 2 0 1 1 0 0 0 1 1 0 1 2 0 1 0 0 1 0 1 0 0 1 1 1 0 1 0 0 0 0 0 0 2 1 1 0 1 2 1 0 0 1 0 0 2 0 1 0 0 0 0 0 0 0 0 0 0 0 1 0 0 1 1 0 0 1 0 2 0 0 1 0 0 0 1 0 1 1 0 0 0 1 1 1 1 0 0 1 1 1 0 0 0 0 1 1 1 2 1 0 0 0 1 0 0 0 2 0 0 1 0 1 0 0 2 1 1 2 1 0 0 0 0 0 0 0 0 0 0 1 1 0 1 0 0 1 0 0 0 1 0 1 0 0 2 0 1 0 2 1 0 0 0 1 2 0 0 0 2 2 0 1 1 1 0 1 1 2 1 1 2 0 2 1 1 2 0 1 0 0 0 0 0 1 0 0 0 0 0 1 1 0 1 2 0 2 0 0 1 0 0 0 0 2 0 0 0 0 0 2 0 2 2 1 0 0 1 1 1 1 1 1 1 2 2 0 0 0 0 0 0 0 0 0 2 1 0 2 0 0 2 2 0 1 1 1 2 2 0 2 0 2 2 0 0 1 0 0 2 0 0 1 0 2 0 0 1 1 0 0 0 0 0 1 1 1 1 1 1 0 0 2 2 0 1 1 1 0 1 0 0 2 2 1 0 1 1 0 1 2 0 0 0 0 2 1 0 0 0 1 1 1 1 2 2 1 2 0 2 0 0 0 1 1 0 1 1 1 1 1 1 0 0 2 0 2 0 1 1 1 1 0 0 0 0 1 0 1 1 1 0 0 0 0 1 0 0 1 2 1 0 2 1 0 2 0 0 0 0 0 1 0 1 1 0 0 2 0 0 0 0 1 0 0 2 2 0 1 2 0 2 0 0 0 0 0 0 0 0 0 0 2 0 0 1 0 0 1 0 2 0 0 0 0 1 0 0 2 0 0 2 2 0 0 2 0 1 0 0 0 0 0 0
118 1 0 2 0 0 1 2 1 0 1 1 0 0 0 0 0 0 0 0 1 1 0 0 2 0 1 0 0 1 1 0 0 1 1 1 1 1 0 0 0 1 1 2 0 1 1 0 0 0 0 0 0 0 0 1 0 0 0 1 0 1 1 1 1 1 0 0 0 0 0 2 2 1 1 1 0 0 2 0 0 0 1 1 1 0 0 0 1 1 0 0 0 0 1 1 0 2 1 2 2 0 1 0 1 0 2 0 0 0 2 2 1 1 1 0 0 0 0 0 2 0 2 1 0 1 1 2 2 1 1 1 0 0 0 0 0 0 1 0 1 1 0 0 0 1 1 0 0 1 1 1 0 1 1 0 0 2 0 1 0 1 0 0 0 1 0 1 0 2 0 1 0 1 2 0 2 2 2 2 0 1 0 2 2 2 2 1 0 1 0 2 2 0 1 1 1 2 0 0 0 0 0 1 2 0 0 0 1 0 0 0 1 0 1 2 0 0 2 0 2 2 0 1 1 0 0 0 0 1 0 0 0 1 1 0 0 2 0 0 0 1 2 0 1 1 0 0 2 0 0 0 2 0 0 1 0 0 0 1 0 0 0 0 1 1 0 1 1 0 1 1 1 1 0 0 0 1 2 0 2 0 2 1 0 2 2 2 0 2 0 0 1 2 1 1 1 0 0 1 0 0 0 0 0 0 2 0 1 1 1 0 1 1 1 0 1 0 1 0 1 1 1 1 1 0 1 0 0 2 0 2 0 0 0 0 0 0 0 1 2 1 2 1 0 0 0 0 1 2 0 1 1 0 1 1 1 0 0 2 0 2 1 0 1 1 0 2 2 0 0 2 0 0 0 0 0 0 0 0 1 1 0 0 0 1 1 1 1 1 1 1 2 0 1 1 1 0 1 1 1 1 0 2 1 0 0 1 0 0 0 0 0 0 1 0 1 0 0 0 0 1 0 2 1 1 1 0 0 1 1 0 0 1 1 1 0 1 1 1 2 0 2 2 1 2 1 2 0 1 0 1 1 2 0 0 0 2 2 2 1 1 0 0 0 2 0 2 2 0 0 0 2 1 1 0 0 0 0 1 1 1 1 1 2 0 0 2 2 0 2 0 1 1 0 0 1 1 0 1 1 1 1 1 1 1 2 0 0 1 0 0 0 0 2 0 0 2 0 1 1 1 0 0 0 0 2 0 0 1 1 0 1 0 0 1 2 1 0 1 2 0 2 1 0 1 1 1 2 1 0 1 0 0 2 0 0 0 0 0 1 0 1 0 0 0 1 0 0 0 0 0 0 0 1 0 1 0 0 0 2 0 2 0 0 1 0 0 1 1 0 2 2 0 0 0 1 1 0 0 0 1 0 1 1 2 0 2 0 2 0 0 1 1 0 1 1 1 1 0 1 0 0 0 0 0 1 1 0 0 2 2 0 0 1 1 2 0 0 1 0 0 0 0 2 1 2 0 1 0 1 2 1 1 0 0 1 1 1 0 0 0 1 0 1 2 2 2 0 1 1 0 0 0 1 2 0 0 1 0 0 0 1 2 1 2 1 1 0 0 1 0 0 0 0 0 0 0 0 0 0 0 0 0 0 0 1 2 2 0 0 0 0 1 0 1 0 1 1 0 1 0 0 2 0 0 1 1 1 0 1 1 0 1 1 0 0 0 0 1 0 1 0 0 0 0 0 1 0 0 0 0 1 0 0 2 0 0 0 0 0 1 2 0 0 1 1 1 1 1 0 0 2 0 0 0 0 2 0 2 2 1 1 2 1 1 1 2 2 2 0 0 1 1 1 0 0 0 0 1 1 0 0 1 0 1 1 1 0 1 1 0 0 0 0 1 0 0 2 0 2 2 1 1 2 0 0 2 0 0 0 0 2 1 0 1 1 1 0 1 0 0 0 0 1 0 1 0 0 0 2 2 0 0 2 0 0 1 1 1 1 1 0 0 0 1 2 0 1 1 0 0 1 1 1 1 0 1 1 1 2 2 0 0 0 2 0 1 1 0 0 1 1 0 2 2 2 2 0 0 2 0 2 0 2 0 0 2 1 1 0 0 1 0 1 1 1 2 0 1 0 1 0 1 1 0 1 0 0 1 2 0 1 2 0 0 1 1 1 0 0 1 0 0 0 1 0 0 2 0 2 0 1 1 0 0 1 2 0 2 0 0 0 0 0 0 0 0 0 0 1 0 0 0 0 1 1 0 1 0 0 0 0 1 0 0 1 0 0 1 1 0 0 1 0 0 0 0 1 0 0 0
119 1 1 1 1 0 1 1 1 1 2 0 0 0 0 1 1 0 1 1 0 2 1 0 2 0 0 0 0 0 2 1 0 0 0 0 2 2 0 0 0 1 2 2 0 1 0 0 0 1 1 0 1 1 0 0 0 0 0 1 0 1 0 1 0 0 0 0 0 0 0 1 2 2 1 2 1 0 2 0 1 0 2 1 2 0 0 0 1 2 0 0 0 1 0 0 0 1 1 1 1 0 2 0 0 0 2 1 1 0 0 1 0 2 2 0 0 0 1 0 1 1 2 2 2 0 2 0 1 0 0 0 0 0 0 0 0 0 0 1 1 1 0 0 0 1 0 0 1 2 1 2 0 0 1 1 0 0 0 1 1 0 1 1 0 1 0 1 0 2 0 0 0 2 2 1 2 1 0 2 0 1 0 2 2 2 1 1 1 2 0 2 2 1 1 2 1 2 0 0 0 0 0 1 1 0 1 0 1 1 1 0 1 2 1 2 1 1 0 1 1 1 1 2 0 0 2 1 0 1 0 1 0 0 0 0 0 2 0 0 0 1 2 1 0 2 0 0 2 0 0 0 0 1 1 2 1 0 0 0 0 0 0 0 0 0 0 0 1 1 0 1 2 1 1 0 0 1 1 0 1 1 1 0 1 0 1 0 0 1 0 2 0 2 1 0 0 0 0 1 0 0 0 0 0 1 0 0 1 1 1 0 2 1 1 0 1 0 1 0 1 1 0 1 1 0 1 1 1 0 0 1 0 0 0 0 0 1 0 0 0 1 2 2 1 0 2 1 2 2 1 1 2 0 0 0 0 2 0 0 0 0 2 0 2 0 0 0 0 0 2 0 1 1 0 1 0 1 1 0 1 2 0 1 0 0 1 0 0 0 0 0 2 0 2 1 1 1 0 0 0 2 0 2 1 0 0 1 1 1 0 1 0 0 2 0 1 1 0 1 1 1 1 1 1 1 1 0 0 0 0 0 0 1 0 0 1 0 0 0 0 0 2 0 1 1 0 1 0 0 0 0 1 2 2 1 2 2 1 1 1 2 0 0 0 2 1 2 2 0 2 1 1 2 0 0 0 0 0 0 0 2 1 1 1 1 1 0 2 0 1 0 1 2 1 0 2 1 1 2 1 1 1 1 1 2 2 2 0 1 0 1 0 1 1 0 1 1 1 1 1 1 1 0 0 0 2 0 1 1 1 0 0 1 0 0 1 0 0 2 2 0 0 0 0 0 2 1 1 0 0 1 1 0 1 1 0 0 0 1 0 0 0 1 0 0 2 0 1 0 0 2 1 0 0 0 1 0 0 0 2 0 1 0 0 1 0 1 0 0 1 1 1 0 0 0 0 0 0 0 0 1 1 1 0 2 0 0 1 1 0 0 1 1 1 1 2 1 1 0 0 0 0 0 0 1 2 2 0 0 1 1 0 0 2 1 2 0 1 1 1 1 0 0 1 1 2 0 0 0 0 2 1 1 0 0 1 2 0 1 1 0 1 0 1 1 1 2 1 1 1 0 1 0 0 2 1 0 2 0 0 1 0 1 2 2 0 1 0 1 0 1 1 2 1 0 0 0 1 1 0 0 0 0 0 0 1 2 2 0 1 0 0 0 1 1 1 1 1 0 0 0 2 2 0 1 0 1 1 0 0 0 0 0 0 0 1 1 0 1 1 1 0 0 0 0 0 0 0 0 0 0 1 0 0 2 0 1 0 0 1 2 2 1 0 0 0 0 1 1 0 0 0 0 0 0 0 0 1 1 1 2 1 0 0 2 1 1 1 1 0 1 1 2 1 1 0 1 0 2 2 0 0 1 1 0 2 0 0 1 1 0 1 1 0 1 1 0 1 1 1 1 1 0 2 0 0 2 1 0 1 1 0 0 0 1 1 0 0 0 0 0 0 0 1 0 1 0 0 0 1 1 0 0 1 1 0 0 0 0 0 0 0 0 0 0 0 0 1 1 0 0 1 1 2 1 0 2 0 0 1 0 1 1 1 2 0 2 0 0 0 1 0 0 2 2 2 2 0 1 0 0 2 0 1 1 0 0 0 0 0 0 1 0 2 2 0 2 1 0 0 0 0 2 1 0 1 1 1 0 2 2 0 2 0 0 0 2 0 0 0 2 0 1 1 2 0 1 1 0 2 0 0 0 0 0 2 2 0 1 0 1 0 0 0 0 0 0 0 0 1 1 0 1 0 1 1 1 1 0 0 0 0 0 0 0 0 0 0 1 0 1 1 2 1 0 0 0 0 0 0 1
120 1 1 1 0 0 0 1 1 0 1 0 0 0 0 0 0 0 0 2 0 2 1 0 2 0 1 0 1 1 1 1 0 1 1 1 2 1 0 0 1 1 0 0 0 0 0 0 0 1 0 0 0 0 0 2 0 2 0 1 0 1 2 2 0 0 1 0 1 0 1 2 2 1 1 1 0 0 2 0 0 0 2 0 2 0 0 1 2 2 1 1 0 1 1 1 0 1 1 1 1 0 2 0 1 1 2 0 1 0 1 1 2 2 2 2 2 0 0 0 2 0 2 0 0 2 0 1 1 1 0 0 0 0 0 0 0 0 0 1 1 2 0 0 2 0 1 0 0 0 0 0 0 0 0 0 0 0 0 0 1 0 1 0 1 2 0 0 0 0 2 1 1 2 2 1 2 0 0 0 0 0 1 2 2 1 0 1 1 1 0 1 1 1 0 0 0 2 0 0 0 0 0 0 1 0 1 0 1 0 0 0 0 0 1 2 1 0 1 0 2 1 0 1 1 0 0 2 2 0 0 0 0 0 0 0 0 2 0 0 0 0 2 0 0 1 0 0 2 0 0 0 2 0 0 1 2 0 0 0 0 0 0 1 0 0 0 2 1 1 1 0 1 1 1 1 0 2 2 2 0 0 2 1 0 1 1 1 0 1 0 0 0 2 1 0 0 2 0 1 0 0 1 1 1 0 0 0 0 0 0 0 2 2 2 0 1 2 1 0 1 1 1 2 1 0 2 0 0 1 0 0 0 0 0 0 0 0 0 1 0 0 2 1 0 0 2 0 2 2 1 1 2 0 1 0 0 0 0 0 1 1 2 0 2 2 0 2 2 1 2 0 0 0 0 0 0 1 0 1 2 1 0 0 1 1 0 0 1 1 1 1 0 0 1 0 0 2 0 0 0 0 2 2 0 2 0 2 0 0 0 0 0 0 2 0 1 0 0 0 1 1 0 0 2 2 1 0 2 2 2 1 2 1 1 0 1 1 0 0 1 0 1 0 2 2 1 0 2 1 0 1 1 2 1 1 1 1 1 1 2 1 0 0 0 1 0 2 2 0 1 1 2 0 2 0 2 1 1 0 0 2 1 1 2 1 0 1 2 1 0 0 0 1 0 0 2 2 1 1 0 0 1 1 1 2 0 1 0 1 0 0 0 1 0 0 0 2 0 0 0 2 1 1 0 1 1 1 0 2 0 2 0 1 0 0 1 1 1 2 2 0 2 2 1 0 1 1 2 1 0 1 0 0 1 1 0 1 0 0 0 0 1 0 1 1 0 0 1 1 0 1 0 0 0 0 0 0 0 0 2 0 0 0 0 0 0 1 0 0 0 1 0 0 1 0 0 0 0 0 0 2 0 1 1 2 0 0 1 1 0 0 0 0 1 0 0 2 1 0 0 0 1 1 0 1 1 1 0 0 1 1 1 0 2 1 2 0 1 0 0 1 0 1 0 2 2 1 0 0 1 1 0 1 1 1 1 2 0 1 1 0 2 0 1 1 0 2 1 1 1 0 1 0 0 2 0 0 1 0 0 1 0 1 1 1 1 2 0 1 1 1 0 1 1 0 0 0 0 1 0 0 0 0 2 0 2 2 2 0 1 1 0 1 0 1 0 0 0 0 0 0 1 2 0 2 0 1 1 0 1 0 1 0 1 1 1 0 0 1 0 1 2 0 2 0 0 0 0 0 0 0 1 0 1 0 0 0 1 1 0 0 2 0 0 1 2 0 2 2 1 1 0 0 0 0 0 0 1 0 2 2 1 0 0 0 1 0 2 0 1 0 0 0 0 0 0 0 0 1 1 0 0 2 0 0 1 0 0 1 1 0 1 1 0 1 2 0 2 1 1 2 1 0 1 0 0 1 1 0 1 1 1 1 1 1 0 0 0 0 0 0 0 1 1 1 1 0 0 0 2 2 0 0 0 1 1 0 1 1 0 1 1 0 1 0 1 0 1 0 0 0 2 0 2 1 0 1 1 1 1 1 2 0 0 0 0 1 0 0 1 2 0 0 2 1 1 2 1 0 0 0 2 0 2 0 1 2 0 0 0 0 0 1 1 1 1 2 2 0 0 0 0 1 1 0 1 0 0 1 2 0 1 1 1 0 2 2 0 0 0 1 2 0 0 0 0 0 0 0 2 0 1 0 0 0 0 2 0 2 0 0 1 0 0 1 1 0 0 0 1 0 0 0 0 0 2 0 2 0 0 0 0 1 0 0 1 0 0 2 1 1 0 1 1 0 0 0 1 0 0 0
121 1 2 0 1 0 1 2 1 0 1 0 0 1 0 0 0 0 0 0 1 1 0 0 2 0 0 1 0 0 1 0 0 1 0 1 1 1 0 0 0 1 0 1 0 1 0 0 0 1 1 0 0 1 0 1 0 0 1 2 0 1 1 1 1 1 2 0 1 0 0 1 2 1 0 1 1 1 2 0 1 0 1 1 1 0 0 0 1 1 0 1 1 1 1 0 0 0 0 1 2 0 1 0 0 0 2 0 1 1 0 1 1 1 1 1 1 0 0 0 1 1 2 0 0 1 0 0 2 0 1 1 1 0 0 0 1 0 0 2 1 1 0 0 0 0 1 0 1 1 0 0 0 1 0 0 0 1 0 1 1 1 0 1 0 1 0 1 1 2 0 2 1 2 1 1 1 1 1 1 0 1 1 2 1 0 2 0 0 2 0 2 2 1 1 2 2 1 0 0 1 0 0 0 0 0 1 1 1 0 1 0 1 0 1 1 1 0 0 0 2 0 0 1 0 0 0 0 0 2 1 0 0 0 0 0 0 2 0 0 0 0 2 0 0 1 0 0 1 1 1 1 1 0 0 1 0 0 1 1 1 1 0 0 1 1 0 1 0 0 1 1 0 0 0 0 0 0 1 0 0 0 1 0 0 0 1 2 0 2 0 0 1 2 1 1 0 0 0 1 0 0 0 0 0 0 1 0 0 1 0 1 2 0 0 0 0 0 1 0 1 1 0 2 1 0 1 1 1 2 0 1 0 0 0 0 0 2 0 0 0 0 2 1 0 0 1 0 0 2 0 0 0 0 0 0 0 0 0 2 0 2 1 0 1 0 0 1 1 0 2 0 1 1 1 1 0 0 1 0 0 0 0 0 1 1 1 0 0 0 0 0 2 0 2 0 0 0 1 1 1 1 0 2 1 1 0 0 0 0 0 0 0 1 0 0 0 0 0 0 0 0 1 2 1 1 1 0 0 0 0 1 1 2 2 0 1 0 0 0 2 1 1 0 1 1 0 1 1 2 0 0 1 1 2 1 2 2 2 2 0 2 1 0 0 2 0 2 2 0 0 0 1 1 0 1 0 0 0 1 1 0 0 0 2 2 0 1 2 0 2 0 1 0 1 1 1 1 0 1 1 1 1 1 1 1 1 1 0 2 0 0 0 1 0 0 0 2 0 2 2 1 2 1 1 1 1 0 1 1 1 0 0 1 0 0 2 0 1 1 0 0 2 2 1 0 1 0 0 0 0 0 0 0 2 0 1 0 0 0 2 0 1 0 1 1 1 0 0 0 0 1 1 0 0 0 2 1 0 1 2 0 0 0 0 0 0 0 2 2 1 0 0 0 0 0 0 0 0 1 0 2 1 1 0 1 1 2 0 0 1 0 0 1 1 1 1 1 0 1 0 1 1 0 0 1 1 2 0 0 0 0 1 1 2 1 1 0 1 0 0 0 0 1 2 1 2 0 0 0 0 2 1 1 1 1 1 2 2 0 0 0 0 0 1 2 1 2 0 1 1 0 0 0 0 1 1 1 1 1 1 1 0 2 2 2 1 1 1 0 0 1 0 0 0 0 0 0 2 2 1 0 0 1 0 0 2 2 2 0 1 0 0 2 1 1 0 2 2 0 0 0 0 2 0 2 0 0 0 0 0 0 0 0 1 1 0 0 0 1 0 1 1 1 2 0 0 0 0 0 0 0 1 0 0 1 0 1 0 0 1 2 2 0 0 1 1 1 1 1 0 1 2 0 0 0 0 1 1 1 1 1 0 0 0 2 0 0 2 0 2 0 2 2 0 0 0 0 0 1 1 0 0 2 1 0 1 1 0 1 1 0 0 0 1 1 1 0 2 1 1 2 2 0 1 0 0 1 1 0 1 1 2 1 0 0 0 0 2 0 2 0 0 0 0 0 0 0 0 0 2 2 0 0 2 0 0 0 0 0 1 1 0 0 0 1 0 0 1 1 0 0 1 1 1 0 0 0 0 0 1 1 2 0 0 0 0 2 0 0 0 1 1 1 2 1 2 1 0 0 1 1 1 0 1 2 0 1 1 1 0 0 0 0 1 1 1 0 2 1 1 1 0 1 0 0 1 1 0 0 2 0 0 1 0 0 1 0 2 0 0 0 2 0 0 0 0 0 2 0 1 0 0 1 1 0 1 0 0 0 0 0 1 0 1 1 1 0 0 0 1 0 0 1 0 1 0 1 1 0 0 0 0 1 0 0 1 0 1 2 0 0 2 2 2 0 0 0 1 0 1 0
122 0 0 2 0 0 2 2 0 0 0 0 1 2 0 2 0 0 1 0 1 1 1 0 2 0 2 0 0 0 1 0 0 1 0 1 1 0 0 0 0 1 1 1 0 1 0 0 0 1 0 0 0 1 0 1 0 1 0 2 0 1 1 2 1 1 1 2 0 0 0 1 2 2 1 2 1 0 2 0 1 0 2 1 2 0 0 1 1 2 1 1 1 0 0 0 0 1 0 2 1 0 1 0 1 1 2 0 1 1 0 1 0 2 2 0 0 1 2 0 1 0 2 2 2 0 2 1 1 0 0 0 0 0 0 0 0 0 1 0 1 1 0 0 0 0 0 0 0 0 0 0 0 0 0 0 0 0 0 1 2 0 0 0 1 1 1 0 0 2 0 0 0 0 0 0 2 1 1 1 0 0 1 2 2 1 2 2 1 1 0 1 2 2 1 1 0 2 0 0 0 1 0 0 2 0 0 0 0 1 1 0 1 1 1 2 0 0 1 0 2 1 1 1 1 0 1 0 0 1 0 0 0 0 0 0 0 2 0 0 0 1 1 0 0 0 1 0 2 0 0 0 0 0 0 1 1 0 0 0 0 0 0 1 0 0 1 0 1 0 2 0 2 2 0 0 0 2 1 1 0 0 2 1 0 1 1 2 0 2 0 1 0 1 1 0 0 0 0 0 0 0 2 2 2 1 0 0 1 1 1 0 1 1 1 1 0 1 0 1 0 0 1 0 1 0 1 0 0 1 0 1 0 0 0 0 0 1 0 1 1 1 2 1 1 0 2 1 2 0 2 0 2 1 0 1 1 1 0 2 0 2 2 1 2 0 0 2 1 0 1 1 1 1 1 0 0 0 2 0 2 1 0 0 1 1 0 0 0 0 0 0 1 0 2 1 2 1 0 0 0 0 0 2 1 0 0 0 0 0 0 0 0 0 0 0 0 0 0 0 0 1 0 1 0 0 1 1 1 0 0 0 0 2 0 0 0 1 1 0 1 0 2 2 0 2 1 2 0 0 0 1 1 1 1 0 1 2 2 1 1 2 0 0 0 1 0 1 1 1 2 1 2 2 2 0 2 1 1 0 1 1 2 2 0 2 1 0 1 0 1 1 1 2 1 1 1 1 1 2 1 1 2 0 2 1 2 0 0 0 0 0 0 1 1 0 1 2 0 0 0 2 2 2 1 2 0 0 0 1 1 1 0 1 1 0 2 1 0 2 2 0 2 2 1 1 1 0 1 1 0 1 0 0 2 0 2 1 0 1 0 0 0 1 0 0 2 1 0 1 0 1 0 0 1 0 1 1 0 1 2 0 0 0 0 0 0 0 0 0 0 1 1 0 1 0 1 0 0 0 0 1 1 0 1 1 1 0 0 2 0 0 0 1 0 2 2 1 0 0 0 0 0 0 0 1 2 1 0 0 1 1 1 0 1 0 2 0 0 0 0 1 0 0 2 0 2 0 0 1 1 2 0 1 1 1 1 2 1 0 0 0 1 1 1 1 0 1 0 1 1 2 0 0 0 1 1 0 2 0 1 0 0 1 1 1 1 0 0 0 0 0 0 0 0 0 0 0 1 0 0 1 0 0 1 0 2 1 2 1 0 0 0 1 0 0 0 0 0 0 0 0 1 2 0 2 1 1 1 0 1 0 0 0 0 0 1 0 0 1 0 1 0 1 1 0 0 0 0 0 0 0 0 0 0 0 0 0 1 0 0 0 2 0 2 0 0 0 2 2 1 0 1 2 2 0 0 1 0 1 2 2 1 1 1 2 0 2 1 2 0 1 0 1 0 1 0 2 0 2 2 0 0 2 2 0 1 0 0 2 2 1 1 1 0 2 1 1 2 0 2 1 1 2 2 0 0 1 0 0 0 0 1 1 0 0 0 1 1 0 1 1 0 0 0 0 0 1 0 0 2 1 0 0 2 0 0 0 1 1 0 0 1 0 1 2 2 0 1 1 1 0 1 1 2 0 0 1 2 2 2 2 2 0 0 0 0 1 0 0 1 2 2 0 1 1 1 2 0 0 0 2 1 0 1 1 1 0 0 1 1 0 0 0 0 0 2 1 2 1 0 1 0 1 1 0 1 2 1 0 2 1 0 2 0 0 0 1 0 0 0 0 0 1 1 2 0 0 0 0 2 0 2 0 0 0 0 2 0 2 0 0 0 1 0 1 1 0 0 0 1 0 0 0 0 1 0 2 1 0 0 0 0 0 0 0 0 0 0 0 0 1 0 2 2 0 0 0 0 0 0 0
123 1 1 1 0 0 1 0 0 1 1 0 0 1 1 0 1 1 0 2 1 2 0 1 1 0 1 0 0 1 1 0 0 2 1 2 1 1 0 0 0 1 0 1 0 1 0 0 0 0 0 0 0 1 1 0 0 0 2 1 0 1 2 2 1 1 2 1 0 0 0 1 1 1 0 1 1 0 2 0 2 0 2 2 2 0 0 1 1 1 0 0 1 1 0 0 1 0 0 0 1 0 2 0 0 0 2 1 1 0 1 2 1 1 1 1 1 0 1 0 2 0 1 2 1 0 1 0 0 0 0 0 0 0 0 0 0 0 0 1 1 2 0 0 0 0 0 0 0 0 0 0 0 0 0 0 0 0 1 0 1 0 0 1 1 2 0 0 1 2 0 2 0 2 2 1 1 1 0 1 0 2 1 2 2 1 1 2 1 1 1 2 2 1 1 2 2 2 0 0 0 1 0 0 2 0 0 0 2 0 0 0 0 1 0 2 1 0 2 0 2 1 0 2 0 0 0 1 0 1 0 2 0 0 0 0 0 2 1 1 1 0 1 0 0 1 0 0 1 1 1 1 0 0 0 2 1 0 0 1 0 0 0 1 0 0 1 0 2 2 0 1 0 0 0 1 0 1 1 1 0 1 2 1 1 1 2 2 0 2 0 0 1 2 2 0 1 1 1 1 1 0 2 2 2 0 1 0 0 0 0 0 2 2 2 2 0 0 0 1 0 0 1 1 0 0 1 2 1 0 0 1 1 0 0 0 0 1 0 0 0 1 2 1 1 0 1 0 2 1 1 0 2 1 0 1 2 0 0 2 0 2 2 1 2 0 0 1 1 0 2 0 1 1 0 0 0 1 1 1 1 0 0 0 1 1 1 1 1 0 0 0 0 1 2 1 1 1 0 0 0 0 1 2 1 0 0 0 0 0 0 0 1 0 1 0 1 0 1 0 1 1 0 1 0 0 1 1 1 0 1 0 0 1 1 1 0 1 2 1 1 0 2 1 1 2 0 1 0 0 0 0 1 2 1 1 1 2 1 0 1 1 0 2 2 0 0 2 2 1 1 1 2 0 0 1 0 0 0 0 2 1 2 2 0 2 1 1 2 0 1 0 1 2 1 0 2 1 1 2 1 1 2 0 2 1 2 1 1 1 1 0 0 0 0 0 0 0 0 2 2 0 1 1 1 1 1 0 0 0 2 0 0 0 1 0 2 1 1 1 1 1 1 1 1 0 1 0 0 0 0 0 0 0 2 0 0 2 1 0 0 0 0 0 0 0 0 1 1 0 1 1 1 0 0 0 0 1 0 1 2 0 1 0 0 0 0 1 1 1 0 0 0 0 0 0 0 0 0 1 0 2 0 0 1 2 1 0 1 1 0 0 1 1 0 1 1 1 1 0 1 0 0 0 0 0 1 1 0 0 1 1 0 0 1 0 2 0 1 0 0 0 0 0 1 1 1 0 1 1 0 2 0 1 1 1 1 1 1 0 0 0 2 0 1 1 0 2 0 1 1 0 0 1 1 1 1 0 1 0 0 0 1 1 1 2 0 0 0 0 0 0 0 1 1 0 0 0 1 1 1 0 0 0 0 0 0 2 2 0 0 0 0 0 0 0 0 0 0 0 0 0 1 2 1 0 1 2 2 0 1 0 0 0 1 0 0 1 0 1 1 0 0 1 1 0 0 0 0 1 1 1 1 0 0 1 1 0 1 1 0 1 2 0 1 0 1 1 0 0 0 0 1 1 1 0 0 2 0 1 2 2 1 0 0 2 0 2 2 2 0 0 1 1 1 0 1 2 0 2 2 0 0 2 0 0 1 0 0 1 2 1 0 0 2 2 2 0 2 0 1 2 0 1 1 0 0 1 1 0 1 1 1 2 1 0 0 0 2 0 1 0 0 0 1 0 1 0 0 0 2 2 0 0 2 0 0 0 0 0 0 1 1 0 1 0 0 0 1 1 0 0 1 0 2 0 0 1 0 1 0 0 2 0 0 0 0 1 0 0 0 0 1 0 2 2 2 2 0 0 0 1 1 0 2 0 2 1 1 0 0 0 1 0 1 1 2 0 1 1 0 1 0 1 0 0 0 2 1 0 2 0 1 1 1 0 1 1 0 0 0 0 1 1 1 1 1 1 1 0 2 0 2 0 0 0 1 2 0 0 0 0 0 0 1 0 1 0 0 0 1 0 0 1 0 0 2 0 1 1 0 0 0 1 0 0 1 0 0 2 0 1 0 2 1 0 0 0 0 0 1 1
124 0 1 1 0 0 2 0 0 1 1 1 0 1 0 0 0 1 2 1 1 1 0 1 1 0 1 0 1 1 1 2 0 2 2 1 1 1 0 0 0 1 0 1 0 1 2 0 0 0 0 0 1 0 0 1 0 0 1 0 1 1 1 0 0 0 1 1 2 0 0 0 2 1 1 1 0 0 1 0 1 0 1 1 1 0 1 0 1 2 0 0 0 0 0 0 1 2 0 1 1 0 1 0 1 1 2 1 1 0 1 2 1 1 1 0 0 0 1 0 1 1 2 0 0 1 0 0 2 0 2 2 0 0 0 0 0 0 0 0 1 1 1 0 0 0 0 0 1 1 0 0 0 1 0 1 0 1 0 0 2 1 0 1 1 2 0 0 2 2 0 2 0 1 1 0 2 2 2 2 0 0 1 1 1 0 0 2 1 1 1 2 2 0 2 0 0 2 0 0 0 0 0 0 1 0 0 0 1 0 1 0 2 0 2 2 2 0 2 0 2 2 0 2 0 0 1 0 1 0 0 0 1 0 1 1 1 2 0 0 0 1 2 0 0 2 1 0 1 1 1 1 1 0 0 1 0 0 0 0 0 0 0 1 0 0 0 0 2 0 1 1 1 1 0 0 0 1 2 1 1 0 0 0 0 0 0 0 0 1 1 0 2 2 2 0 0 2 0 2 0 1 2 2 2 1 1 1 0 1 0 1 2 1 1 0 0 1 0 1 0 0 0 2 0 0 0 1 1 2 0 1 1 0 0 0 0 2 0 0 0 1 2 2 1 0 2 0 2 2 2 0 1 1 0 1 2 2 0 1 0 1 2 1 2 0 0 2 2 0 1 1 0 0 1 1 0 0 0 0 1 1 0 0 0 0 0 0 0 0 0 0 0 1 2 1 1 1 1 0 0 1 1 2 1 0 0 0 0 0 0 0 1 1 0 0 0 1 0 1 1 0 0 1 1 2 1 1 1 0 1 0 0 1 0 0 0 2 1 1 1 0 1 0 1 1 0 2 0 0 0 0 1 1 2 1 2 2 2 1 0 2 1 1 1 0 0 1 2 0 1 1 1 1 1 1 1 1 1 0 0 2 1 1 1 1 1 0 1 1 1 1 1 2 1 1 1 1 1 2 1 1 1 1 1 1 1 0 0 1 0 0 0 0 0 0 0 1 0 2 2 0 1 0 0 0 2 0 1 2 1 0 0 0 1 0 2 1 1 1 0 2 2 1 0 0 0 1 1 0 0 1 1 1 1 1 0 1 0 2 0 0 0 0 0 0 0 1 1 0 1 1 1 0 0 0 1 1 0 1 1 0 1 0 1 0 0 1 0 0 1 0 0 0 0 0 0 0 0 0 0 2 0 1 1 2 1 1 0 0 0 0 0 0 2 0 0 1 0 1 0 1 0 0 0 1 2 2 0 0 2 2 1 0 1 0 1 0 1 0 0 2 0 1 1 1 2 0 0 0 0 2 1 0 1 0 1 1 0 0 0 0 0 1 1 1 1 1 0 1 2 1 1 0 0 2 0 0 2 0 1 0 0 2 2 2 1 1 1 0 0 0 0 2 1 0 0 1 2 2 0 1 0 1 1 0 1 1 2 1 0 0 0 2 0 0 0 1 1 0 0 0 1 2 0 0 0 1 0 0 2 0 0 1 2 1 1 1 0 1 1 0 0 1 1 1 0 0 0 1 1 1 1 0 0 0 0 1 0 0 1 2 2 0 1 0 0 1 0 0 0 1 2 0 0 0 0 1 1 1 1 1 1 1 1 1 0 2 1 2 0 1 1 1 1 0 0 0 0 1 1 0 0 2 2 1 1 0 0 2 2 1 0 0 1 1 0 1 0 0 0 0 1 0 2 0 0 0 1 1 1 1 1 0 0 0 0 0 0 1 0 0 0 0 0 0 0 0 0 0 2 2 0 0 2 0 0 0 0 0 1 1 0 0 1 1 1 0 2 0 0 0 1 1 0 1 0 1 1 1 1 1 0 0 0 2 0 1 1 0 1 1 1 0 1 1 1 2 0 0 0 1 1 0 1 1 0 1 0 1 0 0 0 0 0 0 1 0 1 0 0 0 0 2 1 0 1 1 1 0 1 0 0 1 1 0 1 1 0 0 0 0 2 0 0 1 0 1 1 1 1 0 1 1 1 0 1 1 1 0 1 1 0 0 0 0 0 0 0 0 1 0 0 0 1 1 1 1 1 0 0 0 0 2 0 0 2 0 0 1 0 0 1 2 1 1 1 0 1 0 2 0
125 1 1 1 0 0 0 1 1 0 1 0 2 2 1 1 1 0 0 1 1 1 0 0 2 0 2 0 0 0 2 0 0 1 0 1 1 2 0 0 0 1 0 1 0 0 0 0 0 0 0 0 0 1 0 1 1 0 0 0 1 1 2 0 0 0 1 0 0 0 0 2 1 2 1 2 1 0 2 1 0 0 2 0 2 0 0 1 1 2 0 1 0 0 1 0 0 2 1 2 2 1 0 1 0 0 2 2 2 0 0 2 1 2 2 1 1 0 1 0 1 0 0 2 0 0 0 1 2 1 1 1 0 0 0 0 0 0 1 0 1 1 1 0 0 0 0 0 0 2 1 2 0 0 0 0 0 0 0 1 0 0 0 2 1 2 1 1 1 2 0 2 1 1 2 1 1 1 0 1 0 1 0 2 2 2 2 1 0 2 0 2 1 1 1 1 0 1 0 0 0 1 0 1 2 0 0 1 1 0 2 0 2 0 2 2 0 0 1 1 1 0 0 2 0 0 0 0 1 1 0 1 0 0 0 0 0 2 0 0 0 0 1 0 0 2 1 0 2 0 0 0 1 0 0 1 0 1 0 0 0 0 0 0 0 0 1 0 1 0 1 1 0 0 0 0 0 1 1 0 0 1 2 1 0 2 2 2 0 2 0 1 0 2 2 0 0 2 0 2 0 1 1 1 1 0 0 0 0 2 0 2 0 1 1 1 1 2 0 0 0 0 1 2 1 0 1 2 1 1 0 1 1 0 0 0 0 2 0 1 1 1 2 2 0 0 1 1 2 0 2 0 1 0 0 0 1 1 0 1 0 1 2 1 2 0 0 2 2 0 1 1 0 0 1 1 0 0 1 0 0 0 0 0 0 0 0 0 0 0 0 0 0 0 2 1 1 0 1 1 1 0 0 2 1 0 0 0 0 0 0 0 0 2 0 0 0 0 0 0 0 0 0 1 1 1 1 1 1 0 1 0 0 0 1 1 0 1 0 0 2 0 2 0 1 1 0 1 1 1 0 1 0 1 1 0 1 2 1 2 0 2 0 0 1 0 0 2 2 1 0 0 1 1 2 0 2 0 0 2 2 1 1 1 1 1 1 1 2 0 2 0 0 2 1 0 1 0 0 2 2 2 2 0 1 1 1 1 0 2 0 0 1 0 2 0 0 2 0 0 0 2 2 2 0 2 0 1 1 2 0 1 0 0 0 0 2 1 1 2 1 0 1 1 0 0 1 0 0 0 0 0 0 0 2 0 1 0 1 1 0 1 1 1 1 1 1 1 1 0 1 0 1 0 1 0 1 0 0 0 2 0 0 0 0 0 0 0 0 0 0 0 1 0 0 0 1 0 0 0 0 2 0 1 0 2 1 1 0 0 0 0 0 1 0 1 0 1 0 0 0 0 0 0 0 0 1 2 0 0 1 2 1 1 1 0 1 0 0 1 0 2 0 1 0 2 2 0 1 0 0 1 1 1 0 0 1 1 1 0 0 0 2 0 2 2 1 2 0 1 1 1 1 0 1 2 1 0 0 0 0 1 0 2 2 2 2 1 0 1 0 1 1 2 1 0 0 0 2 2 0 0 0 1 1 0 1 2 1 0 1 1 0 2 0 0 0 1 1 0 0 0 0 1 1 1 0 1 1 0 1 1 1 0 2 2 1 2 1 2 1 0 0 0 0 0 0 0 0 1 1 1 1 0 1 1 0 0 1 1 0 1 2 0 1 0 1 0 1 1 0 1 1 1 1 0 0 2 0 2 0 0 1 0 0 2 0 1 1 1 1 1 2 2 1 0 1 0 0 1 1 0 0 2 0 1 1 0 1 1 2 0 0 0 1 2 1 0 1 0 0 1 1 1 2 1 0 1 1 0 0 0 2 0 0 0 0 1 0 1 0 1 0 0 1 0 0 1 0 0 2 2 0 0 2 0 0 0 0 0 1 1 0 0 0 1 1 0 1 1 0 0 0 2 1 1 0 1 0 0 1 1 1 0 0 1 0 2 0 0 1 1 0 0 2 1 1 2 0 0 0 2 2 0 2 0 1 0 1 2 0 0 1 1 2 1 0 0 1 0 1 0 0 2 0 0 1 1 0 0 1 0 0 1 2 0 0 0 1 1 0 0 1 0 0 0 0 1 0 1 2 0 1 0 0 0 2 2 0 1 0 1 0 0 1 1 1 0 0 0 0 1 0 1 0 0 1 0 2 0 0 0 1 0 0 0 0 0 0 1 0 0 0 1 0 1 0 0 0 0 2 0
126 1 1 1 0 1 2 2 1 0 1 1 0 0 0 0 0 0 0 2 0 2 0 0 2 0 2 0 1 1 0 1 1 2 1 0 2 2 0 1 0 0 1 2 0 1 1 0 1 2 0 0 1 1 0 1 0 0 1 2 0 1 2 2 1 1 2 1 2 0 0 1 2 2 2 2 0 1 1 0 0 0 2 0 1 0 0 0 2 2 0 0 2 0 0 0 0 0 0 2 2 0 1 0 0 0 2 0 0 0 1 2 0 1 1 1 1 0 0 0 2 0 1 2 1 0 1 0 0 0 0 0 0 0 0 0 0 0 0 1 1 1 0 0 0 0 0 0 0 0 0 0 0 1 1 1 0 1 1 1 2 1 0 0 0 1 0 1 0 0 2 1 1 0 0 1 2 0 0 0 0 0 0 2 2 2 0 1 1 2 0 2 2 0 2 2 2 0 0 0 0 1 1 0 2 0 0 1 1 0 2 0 1 0 2 2 0 0 1 2 0 1 0 2 0 0 1 0 1 1 0 1 0 0 0 0 0 2 0 0 0 0 2 1 0 2 0 0 2 0 0 0 0 0 0 2 0 1 1 1 1 1 0 1 0 0 0 1 1 0 1 1 0 0 0 0 0 2 1 1 0 1 2 1 0 2 2 2 0 2 0 0 2 2 2 0 0 1 0 1 0 0 1 1 1 1 0 0 1 1 1 0 1 1 1 0 0 0 0 1 0 0 1 2 1 0 1 2 1 0 0 0 0 0 0 0 0 2 1 1 0 2 2 1 0 0 2 1 2 1 1 0 1 0 0 0 1 1 0 1 0 1 2 0 2 1 0 2 2 0 2 0 1 1 1 0 0 0 1 0 1 1 0 0 0 1 1 0 0 0 1 1 1 1 2 1 1 0 1 0 0 1 1 2 1 1 0 1 0 0 0 0 0 0 1 0 1 1 0 1 1 1 0 1 1 1 1 0 1 0 1 0 0 2 0 0 1 0 2 0 1 0 0 1 1 2 1 2 0 1 0 0 1 1 2 1 2 0 0 0 2 1 0 1 1 1 0 2 2 0 0 0 2 0 1 0 1 0 0 0 2 1 1 1 2 1 0 0 2 1 1 0 1 0 1 1 1 2 1 1 1 0 2 0 2 0 1 1 0 1 0 0 0 0 0 1 0 2 0 1 1 0 2 2 0 2 0 0 1 2 0 0 0 1 0 0 2 1 0 2 0 1 1 1 0 1 2 1 1 0 0 0 2 0 2 0 1 1 0 0 1 0 0 1 0 0 1 2 1 0 1 1 2 0 0 0 2 1 0 1 2 0 1 0 0 1 0 0 0 0 0 0 1 0 0 0 0 0 0 0 0 1 1 1 2 2 0 1 0 2 0 0 0 0 2 0 0 0 0 0 1 0 1 1 0 1 1 1 0 0 1 1 0 0 2 0 2 2 0 1 0 1 0 0 1 1 2 0 0 0 1 1 1 1 1 0 0 2 2 0 0 0 1 0 2 2 1 1 0 1 1 1 0 0 1 2 0 0 1 0 0 0 1 2 2 2 2 1 0 0 1 0 0 1 1 0 0 0 1 0 0 1 0 0 1 0 2 2 2 1 1 0 0 1 1 0 0 1 1 0 0 0 2 2 0 0 1 2 1 0 2 0 0 1 2 1 0 1 0 1 1 0 1 0 1 0 0 0 0 0 0 0 0 0 1 1 0 0 1 1 0 1 2 0 0 0 1 0 2 2 0 0 1 0 0 0 0 1 1 1 1 1 0 0 0 2 0 1 1 1 1 1 1 2 1 1 0 1 0 1 1 0 0 2 0 0 1 0 0 2 2 0 2 2 0 2 2 1 2 0 1 2 1 1 1 0 0 2 0 0 0 0 2 2 0 0 1 1 1 0 0 0 0 1 1 1 1 1 0 0 2 2 0 0 0 0 1 0 1 1 0 2 1 0 1 2 2 0 1 1 0 0 1 1 1 1 1 1 1 0 1 1 2 0 0 0 0 2 1 0 0 1 0 0 2 2 2 2 0 0 0 2 1 0 1 1 0 1 0 1 0 0 1 0 0 1 2 2 2 1 0 1 1 0 1 0 1 2 1 0 2 0 0 1 1 0 1 1 0 1 0 1 1 1 0 2 1 0 1 0 1 0 1 1 1 0 0 2 0 1 0 1 1 0 0 1 1 0 1 1 1 0 0 0 0 1 1 0 2 1 1 1 0 1 0 1 1 0 0 1 1 0 0 1 0 0 0 0 1 0 0 0
127 0 0 2 1 0 2 1 0 0 0 0 0 1 0 0 0 0 0 2 0 2 0 0 2 0 2 0 0 0 2 0 2 2 0 1 1 2 1 1 0 1 0 1 0 0 1 0 0 1 1 0 0 1 0 1 1 1 1 2 0 0 0 0 0 0 2 1 2 0 0 0 2 2 2 2 0 0 1 0 1 0 1 0 1 0 1 1 2 2 1 1 0 0 0 0 1 2 2 2 1 0 1 0 0 0 2 1 0 0 1 1 0 2 2 0 0 0 1 0 1 0 2 1 1 0 1 0 2 0 0 0 0 0 0 0 0 0 0 1 1 2 0 0 2 0 0 0 1 1 1 2 2 0 1 0 0 2 0 2 1 1 1 0 1 2 0 0 0 1 1 0 1 0 0 1 1 2 1 2 0 1 0 1 0 0 0 0 0 0 0 0 2 1 1 2 2 2 0 0 0 0 0 0 0 0 0 0 0 0 0 0 2 0 2 2 1 0 1 1 1 0 1 2 0 0 1 0 1 1 0 0 0 0 0 0 0 2 0 0 0 1 2 0 0 2 0 0 1 0 0 0 1 0 0 2 1 1 1 1 1 1 0 0 1 1 0 1 2 1 0 1 2 2 0 0 0 1 1 0 1 1 2 2 0 2 2 1 0 1 0 1 1 2 1 0 1 1 0 1 0 0 2 2 2 1 1 0 1 1 0 2 2 2 2 1 0 1 1 1 1 1 2 2 1 0 0 1 1 2 0 2 1 1 0 0 1 1 0 0 0 1 2 2 0 0 2 1 1 2 0 0 2 0 0 0 2 2 0 1 0 1 1 0 1 1 0 1 1 0 1 1 0 0 1 1 0 0 1 0 1 0 0 0 0 1 2 0 0 0 0 0 1 0 2 1 1 1 1 1 1 1 1 2 0 0 1 0 0 0 0 0 0 0 1 0 1 1 0 1 1 2 0 0 0 1 0 1 1 0 1 0 0 0 0 0 0 0 1 0 2 0 1 0 2 2 0 1 0 1 0 1 1 2 1 1 1 2 2 2 0 2 1 1 1 0 0 2 2 0 0 0 0 2 1 0 1 0 0 1 0 2 1 1 1 2 1 2 2 0 1 0 0 2 0 0 1 2 2 2 0 0 2 0 2 1 2 1 0 2 0 0 0 0 0 0 0 1 0 1 2 1 2 2 0 2 0 2 0 2 0 2 0 1 0 0 2 1 0 1 2 0 2 2 1 0 1 0 0 0 0 0 1 0 1 1 1 0 0 0 0 0 0 0 0 0 1 2 0 0 0 1 0 0 0 0 0 1 0 1 2 0 0 0 0 0 0 1 0 0 1 0 0 0 1 0 0 1 0 1 1 1 1 2 0 2 1 1 0 1 0 0 0 0 1 0 0 1 0 1 0 0 0 0 0 0 0 1 0 0 1 1 0 0 1 1 2 0 1 1 1 1 0 1 0 1 2 0 0 0 0 2 0 0 0 0 2 1 1 0 0 0 1 0 2 2 1 2 1 1 0 0 0 0 0 1 2 1 1 1 1 0 0 2 2 2 0 1 1 0 0 0 0 1 0 0 1 0 2 1 0 1 0 1 1 0 2 2 1 0 0 0 0 2 0 0 0 0 0 0 0 0 1 2 0 0 0 0 0 0 1 0 0 0 0 0 0 1 0 1 1 0 1 0 1 0 0 1 0 0 0 1 1 0 1 0 0 0 1 1 0 1 2 0 1 0 1 0 2 2 1 1 2 0 0 0 0 0 1 1 1 1 1 0 0 1 1 0 2 0 2 0 1 1 0 0 0 0 0 1 1 0 0 2 0 0 2 0 1 1 2 0 0 0 2 2 2 1 2 0 1 1 0 1 2 0 0 2 0 0 0 0 2 2 0 0 0 0 1 0 1 0 0 0 0 0 0 1 0 0 1 1 0 0 1 0 0 0 0 0 1 1 0 0 0 1 1 0 1 1 0 0 1 0 1 0 0 0 0 0 0 0 0 0 0 2 0 2 0 0 0 0 0 0 2 2 2 1 0 0 0 2 0 0 1 1 0 0 1 2 0 0 1 0 1 1 1 2 2 0 0 0 0 1 0 0 1 1 0 0 1 0 0 2 0 0 0 1 1 0 0 1 1 1 0 1 0 0 1 0 2 0 0 2 2 0 2 1 0 1 0 0 0 0 1 2 2 0 0 0 1 0 0 0 1 0 1 1 1 0 0 0 0 1 0 1 0 0 0 2 0 2 0 1 0 0 0 0 0 0 0 0
128 1 2 0 0 0 0 2 0 0 0 1 0 1 0 1 0 1 2 1 1 2 1 1 1 1 1 0 1 2 1 0 1 1 0 0 2 1 1 0 1 0 0 0 0 0 1 0 0 1 1 0 0 0 0 1 0 0 1 0 1 1 1 0 0 0 1 1 1 0 1 0 1 2 0 2 2 0 2 0 1 0 2 1 2 0 0 0 1 2 0 1 0 2 0 0 0 2 0 1 1 0 1 0 1 1 2 1 1 0 1 2 1 1 1 1 1 0 0 0 2 0 1 2 0 1 0 0 2 0 0 0 0 0 0 0 0 0 1 0 0 2 0 0 0 0 0 0 1 1 0 0 1 0 1 1 1 0 0 1 1 1 0 0 2 2 1 2 0 2 0 0 1 1 1 1 2 1 0 0 0 1 0 2 2 2 0 2 1 1 1 2 2 0 2 2 1 1 0 0 0 1 0 1 0 0 2 2 2 0 2 0 0 0 1 2 1 0 1 0 2 2 0 2 0 0 1 0 0 0 0 0 1 0 0 0 0 1 0 0 0 0 2 0 0 1 0 0 2 0 0 0 2 0 0 0 0 0 0 0 0 0 0 1 0 0 1 0 1 1 0 1 2 2 0 0 1 1 2 2 0 0 0 0 0 0 0 0 0 1 0 1 1 2 2 0 1 1 0 0 1 0 1 1 1 0 1 0 0 1 0 2 2 2 2 1 0 1 1 0 2 2 1 1 1 0 0 1 0 0 0 0 0 0 1 0 0 1 0 1 1 1 2 1 0 0 1 0 2 2 1 0 1 0 1 1 1 1 0 2 0 1 1 1 1 1 0 2 2 0 0 2 1 1 2 2 0 0 0 0 1 0 0 0 0 1 1 0 0 0 0 0 0 1 2 0 1 1 1 1 1 1 0 0 0 0 0 1 0 0 1 0 1 0 1 0 0 1 0 1 1 2 0 2 1 2 0 0 2 0 1 1 0 0 1 1 0 0 1 0 1 0 2 1 1 2 0 2 0 1 0 0 0 2 0 0 0 2 2 2 1 1 0 0 0 2 0 1 2 0 1 0 1 2 1 0 1 0 0 0 1 1 1 1 1 1 1 1 1 0 0 1 1 2 1 1 1 2 1 1 1 1 0 2 0 2 2 1 0 2 0 0 1 0 2 0 0 1 0 2 2 0 2 2 1 2 0 2 0 2 0 2 0 0 0 0 2 0 1 2 0 1 0 0 0 0 2 2 2 0 0 1 1 0 2 1 0 2 0 2 0 0 0 0 0 0 1 0 0 0 0 1 2 0 0 0 0 1 0 1 2 1 2 0 1 0 1 1 0 0 0 1 2 1 1 0 1 0 0 0 0 2 2 1 0 1 2 0 0 0 1 0 0 0 0 0 0 0 0 0 1 0 0 0 0 2 2 2 0 0 1 1 0 0 2 1 2 0 0 0 1 0 0 1 2 1 2 1 0 0 0 2 1 0 1 1 2 1 0 0 0 0 0 1 1 1 2 1 0 0 0 1 1 0 0 1 1 1 1 1 0 0 0 0 2 2 0 1 1 0 1 0 0 0 0 0 0 1 1 1 1 1 0 1 1 1 0 2 2 0 1 1 1 1 1 1 1 1 1 0 0 0 0 1 0 0 0 0 0 1 2 0 0 0 0 0 1 1 0 2 1 1 0 1 1 0 0 0 1 0 0 1 1 0 0 0 0 0 1 1 0 1 2 0 0 1 2 0 2 2 1 0 2 0 0 1 0 1 0 2 1 1 1 1 1 2 0 2 1 2 0 1 2 2 0 0 0 1 1 1 0 0 0 2 0 0 1 0 0 1 1 0 0 0 2 2 2 2 1 0 1 1 1 1 2 0 0 1 0 0 0 0 2 1 0 0 0 0 0 0 0 0 1 1 1 1 1 0 0 0 2 1 0 1 1 0 1 0 0 0 1 1 1 0 1 0 0 0 1 1 0 0 1 1 1 0 0 1 1 1 1 1 1 0 0 1 0 2 0 1 1 2 0 0 2 2 2 1 0 0 1 0 2 0 2 0 1 2 0 1 0 0 0 0 1 1 2 1 0 1 0 1 0 2 1 0 0 0 0 1 2 0 0 2 0 0 0 0 0 1 0 0 0 0 0 2 0 1 0 1 2 0 1 1 1 0 1 2 0 0 0 0 0 0 1 1 1 0 0 0 0 1 0 1 0 1 1 0 2 0 0 0 0 2 0 0 2 0 0 1 1 0 0 1 0 0 0 0 0 0 0 1
129 0 1 1 0 0 0 1 0 1 1 1 1 2 0 2 0 0 0 2 1 2 0 0 2 0 0 0 1 1 1 1 2 1 0 0 2 2 1 1 1 0 0 1 1 1 2 0 1 1 0 0 2 0 0 1 1 1 2 0 1 1 2 2 0 0 1 0 0 0 0 0 1 2 1 2 1 0 2 0 1 0 2 2 2 0 0 1 2 2 1 2 1 0 1 0 0 0 0 1 2 0 1 0 0 0 2 1 1 1 0 1 0 1 1 0 0 0 1 0 1 0 2 1 0 2 0 0 2 0 1 1 0 0 0 0 0 0 1 0 1 1 0 0 0 0 0 0 0 0 0 0 0 0 1 1 0 2 0 0 1 0 0 1 0 0 0 1 0 2 0 0 0 2 1 0 2 2 1 2 0 0 1 2 1 0 0 2 0 0 1 2 2 0 2 1 0 2 0 0 0 1 0 0 1 0 1 0 1 0 0 0 1 0 1 2 0 0 2 0 2 2 0 2 0 0 1 1 0 2 0 1 0 0 0 0 0 2 0 0 0 0 2 0 0 2 0 0 2 0 0 0 1 0 0 1 2 2 1 0 0 0 0 2 0 0 1 0 1 0 0 2 1 1 0 1 0 1 2 2 1 0 0 0 0 1 1 0 2 2 0 1 1 2 2 0 1 0 0 1 0 0 0 0 0 1 0 0 1 2 1 1 2 1 1 1 0 1 0 0 0 0 2 1 1 0 2 0 0 1 0 2 2 1 0 0 0 2 0 0 0 1 1 1 0 0 1 1 2 0 2 0 2 1 0 1 2 0 0 1 0 1 0 0 0 2 0 2 2 0 2 0 0 0 0 0 0 1 1 0 1 2 0 0 0 1 1 0 1 2 2 2 1 0 2 0 0 0 1 1 1 1 1 2 0 0 1 1 0 0 1 0 0 2 0 1 0 0 0 0 0 0 0 0 0 1 2 1 2 0 2 0 0 0 0 0 0 1 0 0 2 0 1 0 1 1 0 1 1 2 0 0 0 2 0 0 0 2 2 2 0 2 1 1 1 0 0 2 2 0 0 0 1 1 1 0 0 1 1 0 0 2 2 2 0 2 2 1 2 0 2 0 1 2 2 1 1 1 1 2 1 1 2 0 2 1 1 1 0 1 0 0 0 1 0 0 0 2 0 2 2 0 1 0 0 0 2 0 0 2 0 0 0 0 0 0 1 0 0 1 0 2 1 1 1 0 2 1 1 0 1 1 1 0 2 1 0 1 0 2 0 0 0 1 0 0 1 0 1 1 0 1 1 0 0 0 1 0 0 0 2 0 0 0 0 0 0 0 0 0 0 1 0 1 1 0 1 0 0 0 0 1 0 1 1 2 0 0 1 0 1 0 0 1 1 1 0 2 1 1 1 1 1 0 0 2 2 2 0 0 1 1 0 0 0 0 2 0 1 0 0 1 0 0 1 1 2 0 0 0 0 1 0 1 0 0 1 2 2 0 0 0 2 0 2 2 1 2 0 2 2 0 2 0 0 2 2 0 2 0 1 0 1 1 1 2 1 1 0 1 0 1 0 1 2 0 0 0 1 2 0 0 0 1 0 0 2 2 1 2 0 0 0 2 0 0 0 1 1 0 0 0 0 1 0 1 0 0 0 1 1 0 0 1 1 0 2 0 0 1 0 1 0 0 0 1 0 0 0 1 1 1 1 0 1 1 0 1 0 0 1 2 2 0 1 0 1 1 1 1 0 0 2 1 1 1 1 0 2 0 2 2 1 0 0 1 1 2 1 2 0 1 1 2 1 1 0 2 0 1 1 0 0 1 0 0 1 0 0 2 2 0 0 0 1 1 1 1 2 0 1 1 1 0 2 0 0 1 0 0 1 0 2 0 0 1 0 1 0 0 0 0 0 0 0 0 0 1 0 0 2 2 1 0 1 0 0 0 0 0 1 1 1 0 2 2 2 0 0 1 1 0 2 0 2 1 0 2 1 2 2 2 1 0 0 1 0 1 1 0 0 1 0 1 2 2 2 0 0 1 0 1 2 2 2 0 0 0 1 2 1 0 1 0 1 0 2 2 1 0 0 0 0 1 0 0 1 1 0 0 2 0 0 1 2 0 0 2 0 0 1 0 2 0 0 1 0 0 1 0 2 0 0 1 1 0 0 0 0 0 0 0 0 0 1 1 1 0 0 0 2 0 0 0 0 1 1 1 0 0 0 0 0 1 0 0 0 0 0 1 0 1 0 2 1 0 1 0 1 0 0 0
130 1 1 1 0 0 1 1 0 1 1 0 0 0 0 0 0 0 0 1 1 2 0 0 2 0 2 0 0 0 2 0 0 1 0 1 1 0 0 0 0 1 1 1 0 0 0 0 0 0 0 0 1 0 1 1 1 1 1 1 0 1 1 1 1 1 1 2 2 0 0 1 1 2 0 2 2 0 1 1 0 0 2 1 2 0 0 1 2 2 1 2 0 0 0 0 0 0 0 2 1 0 1 0 1 1 2 0 1 1 1 2 0 2 2 0 0 0 0 0 2 0 2 0 0 1 0 0 2 0 1 1 0 0 0 0 0 0 0 0 1 1 0 0 1 1 0 0 0 0 0 1 0 0 0 1 0 0 0 1 1 0 0 1 1 1 0 1 0 1 1 1 0 0 1 0 1 0 0 0 0 0 0 2 1 1 1 2 2 1 1 2 1 0 1 2 0 2 0 0 0 0 0 2 1 0 1 0 1 1 0 0 2 0 1 2 0 0 2 2 0 0 0 1 1 1 0 0 0 2 0 0 0 0 0 0 0 2 0 0 0 1 2 0 0 2 0 0 2 0 0 0 2 0 0 0 0 1 0 0 0 0 0 1 1 0 1 0 2 2 1 0 0 0 0 0 0 1 1 1 0 0 1 0 0 0 0 0 0 1 0 0 2 2 2 0 1 0 0 1 1 0 1 1 1 0 1 0 0 1 0 1 1 1 1 1 1 0 0 0 1 1 2 2 0 0 0 1 2 1 0 1 1 0 0 0 0 2 0 1 1 2 1 2 0 0 2 0 1 2 1 0 1 0 0 0 0 0 0 1 0 1 0 0 0 0 0 0 0 0 2 0 2 2 1 1 0 1 0 0 1 2 0 0 0 1 1 1 1 0 0 0 0 0 2 0 0 0 0 0 0 0 1 2 0 0 1 1 0 0 0 0 0 0 1 0 1 0 0 0 0 1 0 0 0 0 1 0 0 0 1 0 1 0 0 0 0 1 0 0 1 0 0 2 1 2 1 0 0 1 1 0 1 1 2 1 2 1 1 1 1 1 0 1 0 1 0 2 2 2 2 2 1 1 2 0 2 1 1 0 0 2 1 1 1 1 1 1 2 0 2 0 1 1 1 0 1 1 1 2 1 1 1 0 1 1 1 1 0 0 0 0 1 0 2 0 0 2 0 0 0 1 1 1 0 1 1 1 1 2 0 1 1 0 0 0 1 1 1 1 0 2 1 1 1 0 1 1 1 0 0 1 0 0 2 0 1 1 0 1 0 0 1 0 0 0 1 1 2 0 1 1 1 0 0 0 1 1 0 1 2 0 1 0 0 1 0 0 0 0 1 1 0 0 0 0 0 0 0 0 0 2 0 1 0 2 2 1 0 0 0 0 0 1 1 1 1 0 0 0 0 0 0 0 0 1 1 0 0 0 2 2 0 0 2 0 2 0 0 0 0 1 0 1 0 2 2 0 1 0 0 2 2 1 0 0 1 2 2 0 0 0 0 0 1 2 1 2 0 0 0 1 1 0 0 1 1 0 2 0 1 0 0 1 1 1 1 1 0 1 0 1 0 1 1 0 0 0 0 1 0 0 0 0 2 0 2 2 2 0 0 0 0 1 1 0 0 1 2 0 0 0 1 2 0 1 0 1 1 0 0 0 0 0 0 0 1 0 0 0 0 1 1 0 1 0 0 0 0 0 0 0 0 0 0 1 1 0 1 1 0 0 1 0 1 0 0 2 0 0 0 0 0 0 0 1 0 0 0 0 1 2 0 1 1 2 1 1 2 1 1 0 1 1 0 0 1 0 0 2 1 0 0 2 1 0 1 1 0 0 1 1 0 0 2 2 2 0 2 1 0 2 0 0 2 0 0 0 1 0 2 1 2 1 0 0 0 1 0 0 0 0 0 0 1 0 1 1 0 0 2 2 0 0 1 1 0 0 1 1 1 2 0 0 0 1 2 0 2 0 0 0 0 2 0 1 0 2 0 1 0 0 2 0 0 0 1 2 0 0 1 2 0 0 2 1 1 2 0 0 0 2 0 0 1 2 0 1 0 0 0 0 0 0 0 0 2 0 1 0 0 0 0 1 0 0 1 1 0 0 2 0 0 1 1 0 2 1 0 0 1 1 2 1 1 0 0 1 1 1 1 0 0 1 1 0 2 2 0 2 0 0 0 0 0 0 0 0 0 0 1 0 0 0 1 1 1 0 1 1 0 0 0 1 0 0 1 0 0 2 0 0 0 1 0 0 0 0 0 0 0 1
131 1 1 1 0 0 2 0 0 1 1 1 1 2 0 1 0 0 0 1 0 1 1 0 2 0 1 0 0 0 2 1 1 0 0 1 1 2 0 0 0 0 0 1 0 1 0 0 0 0 0 0 0 0 1 0 0 0 1 0 1 2 1 0 0 0 1 0 1 1 0 0 2 1 1 1 0 0 2 0 0 0 2 1 1 0 0 1 2 2 0 2 1 0 2 2 0 2 2 2 0 0 1 0 1 1 2 1 1 0 0 2 2 2 2 1 1 1 1 0 2 0 2 2 1 0 1 0 2 0 0 0 0 0 1 0 0 0 0 0 0 2 1 0 1 0 0 0 0 1 0 1 0 0 0 0 0 2 0 1 0 0 0 1 0 1 0 0 1 1 1 1 2 1 1 1 1 1 0 1 1 2 0 1 0 0 0 1 1 0 1 1 2 0 2 2 1 1 0 0 0 1 0 0 1 1 1 1 0 0 2 0 1 0 0 2 0 0 1 0 2 0 1 2 0 0 2 1 0 2 0 1 0 0 0 0 0 2 0 1 1 0 1 0 1 2 1 0 2 0 0 0 1 0 0 1 0 0 0 0 0 0 0 0 0 0 0 1 1 1 1 0 1 1 0 0 0 0 1 0 1 0 2 0 0 1 1 2 0 2 0 1 1 2 1 0 1 1 1 2 0 0 1 1 1 0 1 0 1 1 1 0 2 1 1 0 1 0 0 1 0 0 1 2 0 0 0 1 0 1 0 0 1 0 0 0 0 2 0 0 0 0 1 2 2 0 1 0 2 0 2 0 0 0 0 0 0 0 0 1 0 1 2 1 2 0 0 1 1 0 2 0 1 1 1 1 0 0 0 0 1 1 0 0 0 0 1 1 1 0 0 0 0 1 2 1 1 1 0 0 0 0 2 2 0 0 2 0 0 0 0 0 0 2 0 0 0 1 0 1 1 1 1 1 0 0 1 1 1 0 1 0 0 0 1 1 0 0 1 0 1 0 2 0 1 1 0 1 0 2 0 0 0 1 1 0 1 2 2 0 0 0 0 2 1 1 0 2 2 2 2 2 2 1 0 0 0 0 0 0 1 1 1 1 1 1 1 1 2 1 0 0 1 1 1 1 0 1 1 2 0 0 2 0 2 0 2 1 1 0 1 0 1 0 2 0 0 2 0 2 2 0 2 2 1 2 0 1 1 2 0 1 0 0 0 0 2 1 1 2 0 0 1 1 0 1 1 0 0 0 0 0 0 0 2 0 1 1 1 0 0 1 1 0 0 0 1 0 1 0 0 0 1 0 0 0 1 1 0 1 2 1 1 0 0 0 0 0 1 1 0 2 0 2 2 0 1 0 0 0 0 1 2 0 1 1 0 1 0 0 1 0 0 1 0 1 1 0 0 0 0 0 0 0 0 0 2 2 0 0 1 1 0 0 2 0 2 0 1 0 1 0 0 2 0 1 1 0 0 1 0 1 1 1 0 0 1 2 1 1 0 1 2 0 2 2 0 2 0 1 1 1 2 0 0 2 1 0 1 0 0 0 0 1 2 2 0 2 0 1 0 2 0 1 1 0 0 0 1 2 0 0 0 1 1 0 2 1 2 0 0 0 0 2 0 1 0 0 0 0 0 0 1 2 1 1 0 0 0 0 1 0 0 0 1 0 2 1 1 2 0 2 0 0 0 0 0 0 0 0 0 0 2 0 0 1 0 0 0 0 0 1 2 0 1 0 0 1 1 1 1 0 0 1 1 1 1 2 0 1 0 1 0 2 1 2 0 2 0 2 0 2 2 2 0 0 0 0 0 1 1 0 0 1 1 0 1 1 0 1 1 0 2 2 0 2 2 1 2 1 0 2 1 1 2 0 0 0 1 1 1 1 2 1 1 1 0 2 1 0 0 0 0 0 0 0 0 1 1 0 2 2 0 0 2 0 0 0 0 0 0 0 0 0 0 0 1 0 2 0 0 0 1 1 2 1 0 1 2 2 2 2 2 1 1 1 0 0 1 0 0 0 1 0 2 1 2 2 0 0 0 1 1 1 2 1 1 1 1 1 0 0 0 0 0 0 2 1 2 0 0 0 1 1 0 0 1 1 0 0 2 1 0 2 0 0 0 1 0 1 1 1 2 2 2 0 1 0 0 0 1 0 2 0 0 0 0 2 0 2 0 1 1 0 0 1 1 0 0 0 0 0 0 0 0 2 0 1 2 1 1 1 0 0 0 0 0 0 0 0 0 0 0 2 1 0 0 0 0 0 0 0
132 1 2 0 0 0 0 0 0 1 1 1 0 1 0 0 0 0 0 1 1 1 1 0 2 0 1 0 0 0 2 0 0 1 1 0 2 2 0 0 1 1 0 0 0 1 1 0 0 0 0 0 1 0 0 1 0 0 1 0 1 1 1 0 0 0 1 1 1 0 0 1 2 2 1 2 1 0 2 0 1 0 2 1 2 0 0 0 2 2 0 0 1 0 2 2 0 2 2 2 2 0 0 0 2 2 2 1 1 0 1 2 2 0 2 1 1 0 0 0 2 0 2 2 2 0 2 1 2 0 0 0 0 0 0 0 0 0 0 2 1 1 0 0 2 0 2 0 1 1 0 0 1 0 0 0 0 2 0 1 0 1 1 1 1 2 0 1 0 2 0 0 0 2 0 1 1 1 1 1 0 1 0 2 0 0 0 2 1 2 0 2 2 1 2 1 0 2 0 0 0 0 0 1 0 0 0 0 1 0 1 0 1 0 2 2 0 0 1 1 1 1 0 2 0 0 2 0 0 0 0 0 0 0 0 0 0 2 0 0 0 0 2 1 0 2 0 0 2 0 0 0 2 1 1 2 1 0 0 1 0 0 0 1 0 0 1 0 2 0 0 1 1 1 0 0 0 0 1 0 1 1 2 0 1 1 2 0 0 1 0 1 1 1 1 0 1 1 0 1 0 0 2 2 1 0 1 0 0 2 0 1 2 2 2 0 0 0 0 0 2 2 2 1 1 0 1 1 1 0 0 0 2 1 1 0 0 1 0 1 1 1 2 0 0 1 2 0 2 0 0 0 1 0 1 0 0 0 0 0 1 1 2 2 2 1 0 1 1 0 2 0 2 2 2 1 0 0 1 0 1 2 0 0 2 1 0 0 0 0 0 0 1 0 2 1 0 0 1 0 1 0 0 2 0 0 0 1 1 0 1 0 1 1 0 0 0 0 0 0 0 1 0 0 0 1 1 0 2 2 2 1 0 2 2 0 0 2 0 0 1 0 1 0 1 1 0 1 0 2 0 0 0 1 2 1 2 0 0 0 2 1 1 0 0 1 0 1 2 0 2 0 2 0 1 0 0 0 0 0 0 2 0 0 2 1 0 2 2 0 1 0 0 1 0 0 2 1 1 2 1 1 1 1 1 1 2 1 0 2 0 0 0 0 1 1 0 2 0 1 1 0 1 1 0 1 1 1 1 2 0 1 0 1 1 1 2 1 0 1 1 0 1 0 0 2 1 0 0 0 0 0 0 0 2 1 1 0 0 1 0 0 0 0 0 0 1 1 0 0 0 1 2 0 0 0 2 2 0 1 2 0 2 0 2 0 1 0 0 0 0 1 0 0 0 1 0 0 0 0 0 1 1 2 0 2 1 0 0 1 0 0 0 1 0 0 0 1 1 0 0 0 1 2 1 1 0 1 0 0 0 0 1 0 2 0 2 0 0 0 1 1 0 2 0 0 0 0 0 0 0 2 1 0 1 0 1 1 1 0 0 0 2 0 0 2 0 2 1 1 0 0 0 0 1 2 0 0 2 0 0 0 0 1 1 1 2 1 1 0 0 0 0 1 1 0 0 0 2 2 0 2 0 1 1 0 1 1 2 1 0 0 0 0 0 0 0 1 0 0 0 0 0 2 0 1 0 0 0 0 1 0 1 0 2 2 2 0 0 0 0 0 0 0 0 1 0 1 0 0 0 0 1 0 0 1 1 0 1 1 0 1 2 0 1 0 0 2 0 0 0 0 2 0 0 0 0 0 1 0 2 2 1 0 0 0 1 1 2 1 1 0 2 2 1 0 0 1 0 1 1 0 0 2 2 0 0 0 1 1 2 0 0 0 1 1 1 0 1 0 1 1 1 0 2 0 0 0 2 0 1 1 1 1 0 0 0 0 0 0 0 0 1 2 2 2 2 0 0 0 2 2 0 0 2 0 0 0 0 0 2 2 0 0 0 1 2 2 2 1 0 0 1 1 1 0 0 1 1 2 2 2 2 0 0 0 0 1 0 0 0 0 0 0 1 1 1 2 0 0 0 2 2 0 1 1 1 1 1 1 0 0 0 1 2 1 0 2 2 0 0 0 0 1 0 0 2 1 1 0 1 0 0 2 0 0 0 1 1 0 0 0 2 1 1 1 0 0 1 0 1 0 0 1 0 0 1 1 0 0 1 1 0 0 0 0 0 1 1 0 1 0 0 0 0 0 2 0 2 0 0 0 0 1 0 0 1 0 0 1 1 0 0 2 0 0 0 0 1 0 0 0
133 0 2 0 0 0 1 1 1 1 2 0 0 0 0 0 0 0 0 1 0 1 0 0 2 0 1 1 2 2 1 1 1 1 0 0 2 1 0 0 1 1 0 1 0 1 1 0 0 1 0 0 2 0 0 1 0 1 1 2 0 1 0 1 1 0 1 2 1 0 0 1 1 2 1 2 1 0 2 1 0 0 2 1 2 0 0 0 2 2 0 1 0 1 0 0 0 0 0 1 1 0 0 1 1 0 1 0 1 1 1 2 1 2 2 2 2 0 1 0 2 0 2 1 0 2 0 0 0 0 0 0 0 0 0 0 0 0 0 1 2 0 0 0 1 0 1 0 0 1 1 1 0 2 1 0 0 1 0 1 1 1 0 0 0 2 1 1 1 2 0 2 0 1 2 2 1 0 0 0 0 0 0 1 1 1 1 0 0 1 0 1 1 1 0 2 0 2 0 1 0 1 0 0 1 1 0 0 0 0 1 0 1 0 1 2 1 1 0 0 2 1 0 2 1 0 0 0 0 0 0 0 1 1 1 1 0 2 0 0 0 0 2 0 0 2 0 0 2 0 0 1 1 0 0 1 1 0 0 1 0 0 0 2 0 0 0 0 2 1 0 1 2 2 0 0 1 0 2 0 0 0 0 0 0 0 0 2 0 2 0 1 1 2 1 1 1 2 2 2 1 0 1 1 1 0 0 1 0 1 0 1 1 0 0 0 0 1 1 1 1 1 1 1 1 0 2 2 1 2 0 1 0 0 1 0 0 2 0 0 0 1 1 1 0 0 1 2 2 0 2 0 1 0 0 0 1 2 0 0 1 2 2 1 2 0 0 2 2 1 2 0 0 0 0 0 0 1 0 1 2 2 0 0 0 0 0 1 1 0 0 0 2 0 1 1 1 0 1 1 1 1 1 2 1 1 0 0 1 1 0 0 1 0 0 0 0 0 0 0 0 2 0 1 2 2 0 1 2 0 2 0 0 1 1 0 0 0 0 0 1 0 2 0 2 2 0 1 0 1 0 0 1 1 2 1 2 1 1 1 1 1 0 0 0 2 0 2 2 2 2 2 1 1 1 1 0 0 0 0 1 1 1 1 1 1 1 0 2 0 2 0 1 1 1 1 0 0 0 2 2 1 1 1 1 1 2 1 0 0 0 0 1 0 1 0 0 2 0 1 2 1 2 2 0 1 1 0 2 2 0 1 0 1 0 0 1 0 0 1 0 1 2 2 1 0 2 2 2 0 0 0 0 0 2 1 0 0 0 0 0 0 0 1 0 0 2 0 1 0 0 1 0 0 0 0 0 0 0 0 2 0 2 0 0 1 1 0 1 1 0 1 0 0 0 0 0 0 0 0 0 2 1 1 0 1 1 2 0 0 0 0 2 2 0 2 2 0 0 0 2 0 0 0 0 1 2 0 0 0 0 0 1 0 2 0 2 1 0 0 0 0 0 0 1 2 2 0 0 0 0 2 0 1 0 0 2 1 1 0 0 0 1 1 0 0 1 1 0 0 0 1 0 0 0 0 2 0 2 0 0 0 0 1 1 1 0 0 0 0 0 1 0 0 0 0 0 0 1 1 0 0 0 1 1 0 2 2 2 0 1 1 0 2 0 1 0 1 1 0 0 0 0 1 1 0 0 0 0 0 1 0 0 0 0 0 2 1 0 1 0 1 0 0 0 2 0 1 0 1 1 1 0 0 0 1 0 1 0 1 0 0 2 0 1 1 1 1 0 0 0 0 0 0 0 0 0 0 1 0 1 2 1 0 0 0 1 2 1 2 0 1 1 2 1 1 0 1 1 0 0 0 0 1 0 0 1 1 1 0 1 0 1 1 0 2 1 1 2 0 2 1 0 1 2 0 0 1 0 0 0 0 2 2 0 1 1 1 0 0 0 0 0 0 1 0 1 1 1 0 1 1 0 1 0 2 0 0 0 0 1 1 0 0 0 2 1 0 2 1 0 0 0 2 1 1 0 1 1 1 2 2 2 0 0 0 0 1 0 0 1 2 2 0 1 1 1 1 0 0 1 1 2 0 2 0 2 0 0 1 1 0 0 0 1 1 1 2 1 1 0 1 0 2 0 0 1 1 0 0 2 0 0 1 1 0 0 1 1 0 0 1 1 0 0 1 0 0 1 0 1 0 0 2 2 0 1 1 0 0 0 0 0 0 0 0 0 0 0 0 2 0 0 0 0 0 1 1 0 0 0 0 0 1 0 0 1 0 0 1 0 0 0 2 1 0 0 0 0 0 0 2
134 1 1 1 1 0 1 0 0 2 2 0 1 2 0 2 0 0 1 1 0 2 1 0 2 0 0 0 0 0 2 0 1 2 0 1 1 1 0 0 0 2 0 0 0 0 0 0 0 0 0 0 0 0 2 0 0 0 1 1 1 2 1 1 0 0 1 1 1 0 0 0 2 2 0 2 1 0 2 0 0 0 1 0 0 0 0 0 2 2 0 0 0 1 1 1 0 2 1 2 1 0 2 0 0 0 2 1 1 0 0 2 0 2 2 0 0 0 0 0 2 0 2 0 0 2 0 0 0 0 0 1 0 0 0 0 0 0 0 1 1 1 0 0 1 0 1 0 2 2 0 0 0 0 0 1 1 2 0 1 1 2 0 1 2 2 0 0 0 0 1 0 1 0 0 1 1 1 1 1 0 1 0 2 2 2 2 2 1 1 0 2 2 1 2 1 0 1 0 0 0 1 0 0 2 0 0 0 1 0 1 0 1 0 2 2 0 1 0 0 2 1 0 2 0 0 1 0 1 1 0 0 0 1 0 0 0 2 0 0 0 0 2 0 0 1 0 0 2 0 0 0 2 0 0 1 0 1 1 2 1 1 0 0 0 0 0 1 1 1 1 0 1 0 0 0 0 0 1 1 0 0 2 1 0 1 2 1 0 2 0 1 0 1 1 0 0 1 1 1 0 0 0 0 0 0 0 1 0 1 0 1 2 2 2 0 0 0 0 0 1 1 2 1 0 0 1 1 0 0 0 0 0 0 0 0 0 2 1 1 0 2 2 1 1 0 0 1 2 1 0 0 1 1 0 1 2 1 0 1 0 2 1 1 1 2 0 2 2 0 2 0 0 0 0 0 0 1 0 1 2 2 0 0 1 1 1 0 0 0 0 0 1 0 1 0 0 1 0 0 0 1 1 2 0 0 0 2 0 0 0 0 0 1 0 0 0 1 0 0 0 0 0 1 1 1 1 0 1 0 2 0 0 0 1 1 0 1 0 0 1 0 1 1 1 1 0 0 1 2 0 0 0 2 0 0 0 1 1 2 0 2 0 0 0 2 0 2 2 0 0 0 1 1 2 0 2 0 0 1 2 1 1 1 2 0 0 1 2 0 2 0 1 1 0 0 1 0 0 2 2 1 2 0 2 0 1 1 0 0 1 0 0 0 1 1 0 1 0 2 2 0 2 2 0 2 0 1 1 2 0 1 0 0 0 0 1 1 0 0 0 1 2 2 2 0 2 0 0 0 0 0 0 0 2 0 1 1 0 0 0 0 1 0 1 1 0 1 1 1 0 1 1 0 0 0 1 0 0 0 1 0 2 0 2 0 1 0 0 0 1 1 2 0 0 0 0 0 0 0 0 1 2 0 0 0 2 1 0 1 1 0 0 0 2 0 0 2 0 0 1 0 1 1 0 0 1 2 0 0 0 1 1 0 2 0 1 1 1 0 0 1 0 2 0 2 2 0 0 0 0 1 1 1 0 0 1 2 2 0 0 0 1 0 2 2 2 2 1 1 1 0 0 0 1 2 0 0 2 0 1 0 0 2 2 2 1 1 0 1 0 1 0 0 0 1 1 0 0 0 0 0 0 0 0 0 1 2 2 1 0 0 0 2 0 1 0 0 1 0 0 0 0 2 0 0 0 0 0 0 0 0 0 0 0 0 1 0 0 1 0 1 0 1 1 1 0 0 0 0 0 0 1 0 0 0 0 0 0 0 0 2 2 0 0 0 1 0 2 2 2 0 2 0 0 0 0 1 0 2 1 1 0 0 0 2 0 2 2 2 0 0 1 2 1 1 0 1 0 1 1 0 0 1 0 0 2 1 0 1 1 0 2 2 0 2 2 0 2 0 2 2 1 0 1 0 0 1 1 0 1 1 2 2 1 0 0 0 0 0 0 0 1 1 1 1 1 0 0 0 1 0 0 0 1 1 0 0 0 0 0 0 1 0 2 2 2 0 1 1 0 0 2 0 2 1 1 0 1 1 1 1 2 0 0 0 1 1 0 1 0 2 0 1 2 2 2 1 0 0 0 1 1 0 1 1 1 1 0 0 0 0 1 1 2 2 0 1 2 2 0 2 0 1 0 0 1 1 1 0 2 1 1 2 0 0 1 1 0 0 0 1 1 1 1 2 0 0 1 1 2 0 0 1 0 1 1 1 1 1 0 0 0 0 0 1 1 1 1 0 0 0 0 0 0 1 1 1 1 0 0 0 0 0 0 0 0 0 0 2 0 1 0 2 0 0 0 0 0 0 1 1
135 1 2 1 0 1 1 1 0 0 0 1 0 0 0 0 0 0 1 1 1 2 0 0 2 0 1 0 0 0 2 0 0 1 0 1 1 1 0 0 1 1 0 0 0 0 0 0 0 0 0 0 0 0 1 0 0 1 1 1 0 0 2 2 0 0 1 1 1 0 1 1 2 1 1 1 0 0 2 1 1 0 2 1 2 0 0 0 1 2 0 0 2 1 0 0 0 1 1 1 0 0 1 0 0 0 2 1 2 1 0 1 0 2 1 0 0 0 0 0 2 0 2 2 2 0 2 0 1 0 0 0 0 0 0 0 0 0 0 0 1 1 0 0 0 0 0 0 0 0 0 0 0 0 0 0 0 1 0 1 1 0 0 2 1 2 0 1 0 2 0 1 0 2 2 0 2 1 1 1 0 0 0 2 0 0 0 1 1 2 0 2 2 1 1 0 1 1 0 0 0 1 0 1 1 0 2 0 1 0 1 0 1 0 2 2 0 0 1 1 1 1 1 1 1 0 1 0 1 1 0 0 0 0 0 0 0 2 0 0 0 1 2 1 0 2 0 1 1 1 1 1 1 0 0 1 0 0 0 1 0 0 0 1 0 0 1 1 2 1 0 1 2 2 0 1 0 0 1 1 0 0 0 0 0 1 1 2 0 2 0 2 0 1 0 1 0 2 0 1 0 0 2 2 2 0 0 1 0 2 0 2 2 2 2 0 1 1 0 0 1 1 0 1 1 0 1 2 0 0 0 1 1 0 0 0 0 1 0 1 1 1 2 1 0 0 1 0 2 1 1 0 1 0 0 0 1 0 0 0 1 1 1 1 1 2 0 2 2 0 1 1 0 1 0 0 0 0 2 0 1 1 0 0 1 1 1 1 1 0 0 0 1 0 2 2 1 2 0 0 0 0 0 2 1 0 0 0 0 0 0 0 0 1 0 0 0 1 0 1 1 2 0 0 2 2 1 0 1 1 1 0 0 0 0 0 0 1 0 0 2 0 2 1 0 1 0 0 0 0 0 0 1 2 1 1 1 2 2 1 0 2 0 0 0 1 0 2 2 1 1 2 2 0 0 1 0 0 0 0 2 1 1 1 1 1 1 1 2 0 0 0 1 1 0 0 1 1 1 2 1 1 2 0 1 1 1 0 0 1 0 0 0 0 1 1 0 1 0 1 1 1 2 1 1 1 1 1 0 1 1 1 0 2 0 1 2 1 0 1 0 0 1 1 1 1 2 0 0 0 0 0 1 1 1 1 0 0 0 0 1 0 2 0 2 2 0 0 0 0 0 1 0 0 0 0 0 0 0 0 0 0 1 0 1 0 0 0 0 0 0 1 1 0 0 0 0 0 0 0 0 1 1 1 0 1 1 2 0 1 0 0 0 1 0 1 0 1 0 1 1 1 0 1 0 0 1 1 0 0 1 1 1 0 1 0 2 0 0 0 0 1 0 1 0 2 2 0 1 0 1 1 1 1 1 1 1 2 2 0 0 0 0 0 1 2 1 1 0 0 0 1 0 0 0 2 0 0 1 0 0 0 0 1 2 2 0 1 0 1 0 1 0 1 1 0 0 0 1 1 0 0 0 0 1 0 1 2 2 1 1 0 0 1 0 0 0 0 0 0 0 0 1 2 1 0 2 1 1 0 0 0 2 0 2 1 2 0 0 1 0 1 0 0 0 0 0 1 0 0 0 0 1 0 0 2 0 0 0 0 0 0 2 0 0 0 1 1 0 0 1 1 1 2 2 0 0 1 0 2 0 1 1 2 1 1 1 1 1 1 1 1 2 2 0 0 1 1 0 1 1 0 0 2 1 0 1 1 0 0 0 0 0 0 0 0 2 0 2 1 1 2 0 0 2 0 0 1 0 1 1 0 2 0 0 1 1 1 0 0 0 0 0 0 0 0 0 0 0 0 2 2 0 0 2 0 0 0 0 0 0 0 0 0 0 0 1 1 1 1 0 0 1 0 1 1 0 1 1 1 1 1 0 0 0 2 0 1 0 0 1 1 0 0 2 2 2 1 0 0 0 2 2 0 2 0 2 2 0 0 0 0 0 0 1 1 2 1 1 0 0 0 0 1 1 0 1 1 1 0 2 1 1 1 0 0 2 0 0 1 0 1 1 0 0 0 0 1 0 1 2 0 1 0 0 1 2 1 0 1 1 1 0 0 1 1 1 0 2 1 1 0 0 0 0 1 1 0 2 2 2 1 0 0 0 0 0 0 0 1 1 0 0 1 0 0 0 0 0 0 0 1
136 1 2 1 0 0 1 1 1 1 2 0 0 1 0 0 0 0 0 2 1 2 1 0 2 0 1 0 0 1 1 0 1 1 0 0 2 1 0 0 0 1 0 1 0 1 1 0 1 2 0 0 0 0 1 0 1 0 0 2 0 1 1 2 1 1 1 0 1 0 1 1 2 2 2 2 0 0 2 0 2 0 2 1 2 0 0 1 1 1 0 0 1 1 0 0 1 1 0 2 2 0 1 0 1 1 2 0 0 0 0 2 1 1 1 1 1 0 0 0 2 0 2 1 1 1 1 2 2 2 1 1 0 0 0 0 0 0 0 2 1 1 0 1 1 0 1 0 1 1 0 0 0 0 0 0 0 2 0 2 2 1 0 2 1 2 0 0 1 1 1 1 1 2 2 2 1 1 1 1 0 0 0 2 1 1 1 1 0 0 0 1 0 1 1 1 0 2 0 0 0 0 0 2 1 0 1 0 1 0 0 0 2 0 2 2 0 0 0 0 2 0 0 1 1 0 1 0 0 1 0 0 0 0 0 0 0 2 0 0 0 0 1 0 0 1 0 0 2 0 0 0 0 0 0 2 0 0 0 1 0 0 0 1 0 0 0 0 2 2 0 1 1 1 1 0 0 0 2 1 0 0 1 0 0 1 1 1 0 2 1 0 0 2 2 0 0 0 0 1 0 1 0 0 0 1 0 0 1 1 1 1 1 1 1 0 1 0 0 0 0 0 2 0 1 0 1 1 0 0 0 0 0 0 0 0 0 2 0 0 0 0 1 2 1 0 1 1 2 1 2 0 1 0 0 0 0 1 0 1 0 1 2 1 2 1 0 2 2 0 2 0 1 1 1 0 0 0 1 0 0 2 0 0 0 1 1 0 0 0 0 0 1 0 1 1 0 0 2 1 1 2 0 2 1 0 0 2 0 0 1 0 0 1 0 0 0 0 0 0 0 0 0 0 0 0 1 1 1 0 1 0 2 2 2 1 0 1 0 0 2 0 1 2 0 2 0 0 1 0 0 0 0 2 0 0 0 2 2 1 0 2 0 0 0 2 1 2 2 1 2 2 2 1 1 1 0 0 0 0 1 2 0 0 2 1 0 1 2 0 2 0 1 0 0 0 1 1 1 2 1 1 1 1 1 2 1 1 0 1 0 0 1 0 2 0 0 2 0 2 2 0 1 1 0 2 1 0 0 0 0 2 0 0 2 0 2 1 0 1 0 2 0 0 0 0 2 1 1 0 0 0 1 1 1 1 0 0 0 0 1 0 1 0 1 1 0 1 1 1 0 1 0 0 2 0 2 2 0 2 2 0 1 0 0 1 0 0 1 1 1 0 2 0 2 0 0 0 0 1 0 2 2 1 0 1 1 0 0 1 0 0 0 0 2 0 0 0 0 0 2 0 0 0 0 1 2 2 0 0 2 2 0 0 1 1 2 0 1 0 1 1 0 0 2 1 1 0 0 0 0 1 0 0 1 1 2 2 2 0 0 0 1 1 0 0 0 2 0 1 1 0 1 0 1 1 2 0 1 0 1 0 1 1 1 2 0 1 1 0 0 1 0 0 1 0 0 0 1 2 0 1 0 1 0 0 1 2 2 0 1 0 1 1 0 0 0 1 1 0 1 0 0 2 0 2 0 1 1 0 1 1 0 0 0 0 1 1 0 1 1 0 0 0 0 1 0 1 0 0 0 0 1 0 1 0 0 0 1 1 0 1 2 1 0 1 0 1 1 1 1 1 1 0 0 1 1 0 1 0 2 2 1 1 1 2 0 2 1 2 0 1 1 1 0 0 1 1 0 2 1 0 0 1 0 0 1 1 0 1 1 0 0 0 2 2 2 0 2 1 1 1 1 1 2 0 0 1 1 0 2 2 1 0 0 0 0 1 0 0 0 0 0 0 1 0 0 0 0 0 1 1 0 1 1 1 1 0 0 0 1 1 0 0 0 1 1 0 2 1 0 0 1 1 1 1 0 0 0 1 1 1 2 2 1 2 0 1 1 0 0 2 1 0 2 2 2 2 0 1 1 0 1 0 2 0 0 0 1 1 1 0 0 0 1 0 1 0 1 1 0 1 0 2 0 0 0 1 0 1 2 0 0 2 0 0 0 0 1 1 0 0 1 1 1 1 1 1 1 2 2 0 1 0 0 0 1 2 0 1 0 1 1 0 1 1 1 0 0 0 0 0 0 0 0 2 0 0 2 0 0 0 0 0 0 0 0 0 0 1 0 0 0 1 0 1 0 0 0 0 0 0
137 1 1 1 0 0 1 2 0 0 0 1 0 0 0 0 0 1 2 1 0 1 1 0 2 0 0 0 1 1 2 0 1 2 0 1 1 1 0 0 0 0 0 0 0 0 0 0 0 1 1 0 0 0 1 0 0 0 0 1 1 2 1 0 1 2 1 1 2 0 0 1 2 1 0 1 1 0 1 1 0 0 2 0 1 0 0 0 2 2 0 1 0 0 1 0 1 0 0 2 2 0 2 0 0 0 2 1 1 0 1 2 0 1 1 0 0 0 1 0 2 1 2 2 2 0 2 0 0 0 0 0 0 0 1 1 0 0 0 1 1 1 0 0 1 0 0 0 1 1 0 1 1 0 0 0 0 0 0 0 0 0 0 1 2 2 0 1 1 2 1 1 1 1 1 1 2 0 0 0 0 0 0 2 1 1 1 2 0 1 1 2 1 0 2 2 0 2 0 0 0 1 0 1 1 0 1 0 1 0 1 0 1 0 2 2 0 0 2 2 0 0 0 2 1 0 0 0 0 1 0 0 1 0 0 0 0 2 0 0 0 1 2 0 0 0 0 1 2 0 0 0 1 1 1 2 0 0 0 0 0 0 0 1 0 0 0 0 2 1 0 2 1 0 0 0 0 1 1 0 1 1 2 0 0 1 1 1 0 2 1 0 2 2 2 0 1 1 1 1 1 0 1 1 1 1 0 0 0 2 0 1 2 1 1 0 2 0 0 1 0 0 1 1 2 0 1 2 2 1 0 2 0 0 0 0 0 0 0 0 0 1 1 2 0 0 1 1 2 1 0 0 1 0 0 0 1 2 0 0 1 2 1 0 1 1 0 2 2 0 2 0 0 0 1 0 0 0 0 0 1 1 0 0 1 0 0 0 0 0 0 0 0 0 1 0 0 0 1 1 1 1 1 2 1 1 0 0 0 0 0 0 0 0 2 0 2 0 0 0 0 0 1 2 1 1 1 1 0 0 1 0 0 0 1 1 0 1 0 0 2 0 2 0 1 1 1 1 0 0 0 0 0 2 0 0 0 0 0 0 2 0 1 0 0 1 0 1 2 0 1 0 1 1 1 0 1 0 0 0 0 2 0 0 1 1 1 0 2 2 2 0 0 0 1 1 2 1 1 2 0 0 2 0 2 1 2 1 0 0 1 1 0 0 0 0 0 2 0 1 1 0 2 2 1 2 0 0 0 1 1 0 0 0 1 0 1 1 0 1 1 0 0 0 0 0 1 1 1 0 0 0 0 0 2 1 0 0 0 1 0 0 1 0 1 1 0 1 1 0 0 1 0 0 0 0 0 0 1 0 2 0 1 0 0 1 0 1 0 0 0 1 2 0 2 0 0 0 0 0 0 2 1 1 0 1 1 2 0 1 0 0 0 0 1 2 1 0 0 0 0 0 0 2 0 0 2 1 0 0 0 0 1 1 2 1 1 0 0 0 0 0 0 1 0 2 2 0 1 0 0 1 1 0 0 0 2 2 2 0 0 0 0 0 2 2 1 2 0 1 0 1 0 0 1 2 0 0 1 0 1 0 1 2 2 2 2 1 0 1 0 1 0 1 1 0 0 0 1 2 0 2 0 0 0 0 1 1 1 0 2 0 0 2 0 0 0 0 0 0 0 0 0 1 1 0 1 0 0 0 1 0 0 1 1 0 2 2 0 2 1 2 0 1 1 0 0 1 0 0 0 1 0 0 1 1 1 0 0 0 0 2 1 0 0 1 1 0 2 2 0 1 1 2 2 0 0 1 2 0 2 2 2 0 0 2 0 1 2 1 1 0 1 2 1 1 0 1 0 0 0 0 0 2 0 0 1 1 0 0 0 0 0 0 1 2 1 0 2 0 1 0 0 0 1 0 0 1 0 1 0 0 2 1 0 1 1 0 0 0 0 0 0 0 0 0 0 0 0 0 2 2 0 0 1 0 1 0 0 0 2 2 1 0 2 2 1 1 1 1 0 0 2 0 1 0 0 0 1 1 2 2 2 1 0 1 0 1 1 0 0 1 0 1 2 2 2 1 0 0 0 1 1 0 1 1 0 1 0 1 0 0 0 2 2 2 0 1 2 0 1 0 0 1 0 0 1 1 1 0 2 0 0 1 0 0 0 1 1 0 0 0 0 1 0 1 0 1 0 0 2 0 1 0 0 0 0 1 0 1 1 1 0 0 1 1 1 0 0 0 1 0 0 0 0 1 0 0 2 0 0 0 0 0 0 1 1 0 1 1 0 0 0 1 1 0 0 0 0 0 0 2
138 0 1 1 0 0 0 0 0 2 2 0 0 0 0 0 0 0 1 0 0 1 1 0 2 0 0 0 2 2 1 1 1 2 0 2 0 1 0 0 0 2 0 0 1 0 0 0 0 0 0 0 2 1 0 1 0 1 1 1 1 1 2 0 0 0 1 2 1 0 0 0 2 2 2 2 0 0 2 1 1 0 2 1 2 0 0 0 2 2 0 0 0 0 1 0 0 0 0 0 2 0 0 0 0 0 2 0 0 0 2 1 2 2 2 2 1 0 2 0 2 0 2 2 2 0 2 0 2 0 0 0 0 0 0 0 0 0 0 2 2 0 0 0 0 0 0 0 1 0 0 0 0 0 0 0 0 1 0 0 0 0 0 1 1 1 0 0 1 2 0 1 1 1 2 1 1 0 0 0 0 0 1 2 1 0 1 2 0 0 1 1 2 1 1 2 2 2 0 0 0 1 0 0 1 0 0 0 0 0 0 0 1 0 0 2 0 1 1 1 1 2 1 2 0 0 0 0 0 0 0 1 0 1 2 1 1 2 0 0 0 1 2 1 0 2 0 1 1 0 0 0 1 0 0 1 1 0 0 0 0 0 0 1 0 0 1 0 2 1 1 0 0 0 0 0 1 1 1 0 1 1 1 1 0 2 2 1 1 2 0 2 0 1 0 1 0 2 0 2 0 0 0 0 0 0 1 0 0 2 0 2 1 0 0 0 1 0 1 0 2 2 0 2 1 0 1 1 1 0 0 0 1 1 0 0 0 2 0 1 1 0 2 1 1 1 0 0 2 1 1 0 2 0 1 1 1 0 0 2 0 2 1 1 1 0 0 1 1 0 1 1 1 1 1 1 0 1 0 0 1 0 0 0 0 1 1 0 0 0 0 0 1 1 1 1 1 2 0 0 0 0 0 2 0 0 0 0 0 0 0 0 1 0 0 0 0 0 0 0 0 0 1 1 0 2 2 0 1 1 1 1 0 1 1 0 0 2 0 0 2 0 2 1 0 1 0 2 0 1 0 1 1 2 1 1 1 1 1 1 1 2 1 0 0 1 0 1 1 0 1 0 0 2 1 0 0 0 0 0 1 0 0 0 2 0 0 1 2 0 1 0 0 1 0 0 1 1 1 2 1 1 1 1 1 1 2 1 0 0 0 0 0 0 1 0 0 2 0 1 1 1 2 1 0 1 1 0 1 1 1 0 0 0 0 0 1 0 0 0 1 0 1 1 1 0 2 1 2 1 0 1 0 0 2 0 0 0 1 0 0 1 0 2 0 0 2 0 1 0 0 0 0 0 0 0 0 0 0 0 2 0 1 0 1 0 1 0 0 0 0 2 2 0 0 0 0 1 0 1 1 1 0 1 1 2 0 1 0 2 2 0 0 1 1 1 0 0 0 0 1 0 0 0 0 1 1 1 0 0 0 0 1 0 2 0 2 0 1 0 0 0 0 2 0 1 1 0 0 1 0 2 0 2 0 0 0 1 0 0 0 0 2 0 1 1 0 2 0 0 0 2 0 0 1 2 0 0 1 0 1 1 0 1 2 2 0 1 1 0 0 0 0 2 1 0 0 0 1 2 0 1 0 1 1 0 1 2 2 1 0 0 0 0 1 0 0 0 0 0 0 0 0 1 1 0 0 1 0 0 1 0 0 1 2 1 1 0 0 2 0 2 1 1 2 0 1 0 0 0 0 0 0 0 0 0 1 0 0 0 0 1 2 0 0 1 1 1 1 1 0 1 2 1 1 0 0 1 1 1 1 1 2 0 0 2 0 2 1 2 0 1 1 1 0 0 0 2 0 2 2 0 0 2 1 0 0 0 0 2 2 2 0 0 0 0 1 1 2 1 1 2 1 0 1 0 0 1 0 1 0 0 2 0 0 2 2 0 1 0 1 0 0 1 2 0 1 0 0 0 1 1 0 0 2 0 0 1 1 1 1 2 0 1 0 0 2 0 2 0 0 0 1 1 1 1 1 1 1 1 2 2 0 1 0 0 0 1 1 1 0 2 0 0 1 1 1 2 0 0 1 1 2 0 2 1 1 0 1 1 0 0 0 2 2 2 0 1 1 0 1 0 1 1 0 0 1 2 2 1 2 0 2 2 0 0 2 1 1 0 0 1 1 0 1 1 0 2 1 0 2 0 1 1 1 0 1 2 0 2 0 0 0 0 0 0 0 0 0 0 2 0 0 1 0 1 0 1 1 0 0 0 0 1 0 1 1 1 0 1 1 0 0 2 1 0 0 0 0 0 0 0
139 1 0 2 1 0 2 2 1 0 1 0 1 1 0 1 0 0 0 2 1 2 1 0 2 0 2 0 0 1 1 0 1 2 0 0 2 1 0 0 1 1 0 0 0 0 0 0 0 0 0 0 1 1 1 1 0 0 1 0 1 1 1 1 1 1 0 1 1 0 0 0 2 2 2 2 0 0 0 0 1 0 2 1 2 0 0 0 2 2 0 2 0 0 1 1 0 1 0 2 2 0 1 1 0 0 2 0 0 0 1 2 1 2 2 0 0 0 1 0 2 0 1 2 1 0 1 0 1 0 0 0 0 0 0 0 0 0 1 0 0 2 0 0 1 1 0 0 0 1 0 1 0 0 0 0 0 1 0 0 1 1 0 1 0 1 0 1 0 1 1 1 1 0 1 1 2 1 0 1 1 1 1 2 1 0 1 1 0 0 0 1 2 2 1 1 1 1 0 0 0 0 1 0 1 0 1 1 1 0 0 0 1 0 2 2 0 1 0 1 1 1 1 2 0 0 1 0 0 0 0 1 0 0 0 0 0 2 0 0 0 0 2 0 1 2 1 1 1 1 0 0 2 0 0 1 2 0 0 0 0 0 0 0 0 0 1 1 1 0 0 0 2 2 0 0 1 1 0 0 0 0 1 1 0 1 1 0 0 1 0 1 2 2 2 0 1 0 0 2 0 1 0 0 0 0 0 0 0 0 0 1 1 1 1 0 0 2 1 0 2 2 0 1 0 0 1 0 0 1 0 1 0 0 0 1 1 2 0 2 0 1 2 0 0 0 2 1 1 2 0 0 2 1 0 1 2 2 0 0 1 1 1 0 1 2 0 2 2 1 2 0 0 0 0 0 0 1 0 1 2 0 0 2 0 0 1 0 0 0 0 0 2 0 2 1 1 1 0 0 0 0 0 2 1 0 0 2 0 0 0 0 1 0 0 0 0 0 0 0 0 0 0 2 0 0 0 0 1 1 1 1 0 0 1 1 0 1 0 0 1 0 2 1 0 1 0 1 0 0 0 1 1 2 0 0 0 2 2 0 1 0 0 0 0 2 1 2 2 0 0 0 2 1 1 0 1 0 0 1 1 1 2 2 2 1 0 2 2 0 1 0 0 1 0 0 1 2 2 2 0 0 1 1 1 1 1 0 0 1 0 0 0 0 2 0 0 2 0 1 1 1 1 1 1 1 1 1 0 1 1 1 0 1 1 1 2 0 0 2 0 1 1 1 1 0 2 1 1 0 0 0 1 1 2 0 0 0 1 0 0 1 0 0 0 0 0 1 0 0 0 1 0 0 0 0 0 1 0 1 2 0 1 0 0 1 0 0 1 1 0 0 1 0 0 0 0 1 0 1 1 1 1 0 0 1 2 1 0 1 1 0 0 0 1 0 0 2 2 0 0 0 0 0 0 1 2 0 0 0 1 1 0 0 2 2 2 1 1 1 0 0 0 1 0 2 2 0 1 0 0 1 0 2 0 0 1 1 1 0 0 0 1 2 0 0 2 2 0 1 1 1 1 0 1 2 1 0 2 0 0 1 0 2 2 2 1 0 0 0 1 0 1 2 1 0 0 0 2 2 0 1 0 1 1 0 2 0 0 1 1 1 0 2 1 1 0 0 0 0 0 0 0 1 0 1 0 0 0 0 0 0 0 0 0 0 0 0 0 1 0 1 0 0 0 0 0 0 0 0 0 0 1 0 0 2 0 0 0 0 0 1 2 0 1 0 1 0 2 2 0 0 2 0 0 0 0 1 1 1 1 1 0 0 0 2 0 2 1 2 0 1 0 1 0 1 0 0 0 0 0 0 0 2 2 0 0 1 0 1 1 0 0 0 1 1 2 1 2 0 1 2 2 0 2 0 0 1 0 1 0 0 1 0 0 0 0 0 0 0 0 0 0 0 1 0 1 0 0 0 2 2 0 0 1 1 0 0 0 0 1 1 0 0 1 1 1 0 1 1 0 0 1 1 2 1 0 2 0 0 0 0 1 0 0 1 0 2 0 0 0 1 1 1 2 0 1 2 0 0 0 0 0 0 1 1 0 2 0 1 0 0 0 0 2 1 2 2 1 0 0 0 0 0 0 0 1 1 0 0 2 1 1 1 0 0 2 0 0 0 1 2 2 1 0 1 0 1 1 0 2 0 1 0 0 0 1 1 0 0 0 0 0 0 0 0 0 0 0 0 2 0 1 1 0 0 1 1 1 0 0 0 0 1 0 1 0 0 1 2 1 0 0 2 1 1 0 0 0 0 0 2
140 1 1 1 0 0 1 2 1 0 1 0 0 2 0 2 0 0 1 2 0 2 1 1 1 1 1 0 0 0 1 0 0 2 0 0 2 1 0 0 0 1 0 0 0 0 0 0 0 1 1 0 0 0 2 0 0 1 2 0 2 2 0 0 0 0 1 1 2 0 0 1 2 2 2 2 0 0 2 1 1 0 2 0 1 0 0 0 0 2 0 0 0 0 0 0 0 0 0 1 1 1 1 0 1 1 2 0 0 0 1 1 1 1 1 1 1 0 0 0 2 0 2 1 1 1 1 0 1 0 0 0 0 0 0 0 0 0 0 1 2 0 0 0 0 1 1 0 0 2 1 2 1 1 0 1 1 0 0 1 2 1 0 1 0 1 0 0 1 1 1 1 0 2 1 1 1 1 1 1 0 1 0 2 2 2 1 0 0 1 0 1 2 1 2 1 0 1 0 0 0 0 0 0 2 0 0 0 1 0 0 0 1 0 0 2 0 1 2 2 0 0 0 1 1 0 1 0 0 1 1 0 0 0 0 0 0 2 0 0 0 0 2 0 1 2 1 0 2 0 0 0 0 0 0 2 2 0 0 0 0 0 0 0 1 1 0 1 2 1 1 1 1 1 0 0 0 0 1 0 1 1 2 1 0 2 2 2 0 2 0 0 1 2 1 1 1 1 0 1 0 0 0 0 0 1 0 1 1 1 1 2 1 1 1 0 0 0 1 0 2 2 1 0 1 0 2 0 0 1 0 2 0 0 0 0 0 1 0 1 1 1 2 1 0 0 1 1 2 1 0 0 1 0 0 0 1 1 0 1 0 2 2 0 2 0 0 2 2 0 2 0 0 0 1 0 0 0 2 0 0 0 0 0 0 1 1 0 0 0 0 0 1 0 2 2 2 0 1 1 1 1 0 1 1 0 0 1 0 0 0 0 0 0 0 0 0 0 0 0 0 0 0 1 2 2 1 1 1 0 1 0 0 0 2 2 0 0 0 0 2 0 1 0 1 1 0 1 0 1 1 0 2 2 2 2 2 1 1 1 2 0 0 0 1 1 0 2 2 0 0 1 2 0 2 0 1 0 0 2 2 2 1 1 1 2 1 0 2 1 0 0 1 2 1 0 2 2 2 2 0 0 1 1 1 1 1 1 0 0 0 0 0 0 0 1 0 2 0 0 0 1 2 2 1 2 0 0 1 1 1 0 0 0 1 0 1 0 0 0 1 0 1 0 0 1 1 1 1 0 0 0 0 0 2 0 1 0 0 1 1 0 1 0 0 0 2 0 1 2 0 0 1 0 0 0 1 1 0 1 2 0 2 0 0 2 0 0 0 0 1 0 0 0 0 0 0 1 0 2 1 1 0 2 0 2 1 2 0 1 1 0 0 0 2 0 0 0 0 0 1 0 0 0 0 1 2 1 0 0 2 2 0 0 1 0 2 0 0 0 0 1 0 0 2 1 2 0 0 0 0 1 0 1 1 1 1 2 2 0 0 0 2 0 2 2 2 2 1 0 0 0 1 1 0 2 1 0 2 0 1 0 1 2 2 2 2 0 0 0 0 0 1 2 1 0 1 1 0 1 1 0 0 1 0 0 2 2 1 0 0 0 1 1 1 1 1 0 0 0 0 0 1 2 0 0 0 0 0 0 1 0 1 0 1 1 0 1 0 1 1 0 2 0 2 0 0 0 0 0 0 0 1 0 1 1 0 0 1 1 0 1 1 0 0 1 1 0 2 2 1 0 1 0 0 0 0 1 0 0 2 2 0 0 0 1 1 1 1 1 1 1 2 2 1 0 1 1 0 2 1 0 0 1 1 1 0 0 0 1 1 0 1 1 0 2 1 1 2 0 0 2 0 0 1 0 0 2 0 0 0 0 2 1 0 0 0 0 0 0 1 0 0 0 0 0 0 1 0 0 2 2 0 0 1 0 1 0 0 0 1 2 1 0 2 1 2 1 1 2 0 0 1 1 1 0 0 0 0 0 1 1 2 0 0 0 0 1 0 0 0 2 0 1 2 1 1 1 0 0 1 1 1 0 2 1 1 1 0 0 0 0 0 0 0 0 1 0 2 1 1 1 0 0 0 0 0 1 0 1 2 0 0 1 0 0 1 1 0 0 0 0 2 2 1 2 0 0 0 0 2 0 0 2 1 0 1 2 0 1 0 0 0 0 1 1 1 1 1 0 1 0 0 0 0 2 0 0 2 1 1 0 0 0 0 0 0 0 0 0 0 0 0 1 1 0 0 0 0 0 0 1
141 0 1 1 0 0 0 1 0 2 2 0 0 0 0 0 0 1 1 0 2 1 1 0 2 0 1 0 2 2 0 0 0 1 0 1 1 0 0 0 1 1 0 0 0 0 1 0 0 0 0 0 0 0 1 0 0 0 0 1 0 1 2 1 0 0 1 0 1 0 1 1 1 2 1 2 1 0 2 1 0 0 1 0 1 0 0 0 2 2 0 1 0 0 0 0 0 1 1 1 2 0 0 0 1 1 2 1 1 0 1 2 1 2 2 0 0 0 1 0 1 0 2 1 1 1 1 0 1 0 0 0 0 0 0 0 0 0 1 0 0 2 0 0 2 0 1 0 1 0 0 0 0 0 0 0 0 1 0 2 1 1 0 1 1 1 0 0 0 0 1 1 2 1 2 2 1 0 0 0 0 0 0 2 0 0 0 1 0 0 0 1 2 0 2 2 1 2 0 0 0 0 0 0 2 0 0 0 2 0 0 0 2 0 1 2 1 0 1 1 1 0 1 2 0 0 1 1 1 1 0 0 0 0 0 0 0 2 0 0 0 1 2 1 0 2 0 0 2 0 0 0 1 0 0 1 0 0 0 0 0 0 0 1 0 0 0 0 2 2 0 1 0 0 1 0 0 1 1 0 1 1 1 0 0 0 0 2 0 2 0 1 1 2 1 0 1 0 0 1 0 1 2 2 2 0 1 2 1 2 1 1 2 1 0 1 1 0 0 1 0 0 1 1 1 0 1 0 0 1 0 1 2 2 0 0 0 1 0 1 0 1 2 2 0 1 0 1 2 0 2 0 2 0 0 0 0 0 0 1 0 1 0 0 0 0 0 2 2 0 2 0 1 1 2 1 0 0 1 0 1 1 0 0 0 0 1 0 0 0 0 0 1 0 1 1 0 1 0 0 0 1 1 1 0 0 1 1 0 0 1 0 1 1 0 0 0 1 0 1 1 1 0 1 0 0 1 0 0 0 0 0 0 0 1 1 0 2 2 2 2 0 1 0 1 1 0 0 1 2 0 0 0 2 1 0 1 1 1 0 1 1 2 0 0 0 0 1 1 0 1 0 1 1 1 0 0 0 0 1 1 1 0 0 2 1 0 1 1 0 0 1 0 2 0 0 1 1 1 1 1 0 1 1 1 1 2 0 1 2 0 0 0 1 1 0 1 2 0 1 1 1 2 2 0 2 0 0 1 2 1 0 0 0 0 0 2 0 1 1 0 1 2 0 0 0 1 1 1 0 0 0 0 0 2 1 0 0 0 0 0 0 0 0 0 0 0 1 0 0 0 1 1 0 0 0 1 1 0 1 1 0 2 0 1 1 1 0 0 0 0 1 1 0 0 0 0 0 0 1 0 2 0 1 0 2 0 1 0 2 0 0 0 0 1 1 1 0 0 0 1 0 0 1 0 0 2 1 0 0 1 2 0 0 1 2 2 1 0 1 0 2 0 0 1 1 2 0 0 0 0 2 0 0 1 1 2 2 0 2 1 1 1 0 2 2 2 2 0 1 1 1 1 0 0 1 1 0 2 0 1 0 1 1 0 1 1 1 0 1 0 1 0 1 0 0 0 0 1 2 1 0 0 0 1 0 2 2 2 0 1 0 0 0 0 2 0 2 2 1 0 0 0 1 0 0 0 1 0 0 2 0 0 0 1 1 2 0 0 1 0 1 1 0 1 0 0 2 0 0 0 1 1 0 0 0 0 0 0 0 0 0 2 0 0 0 2 0 2 2 0 1 1 1 1 0 0 1 1 1 1 1 1 1 0 2 0 1 2 1 1 0 1 2 0 1 1 1 0 1 1 0 0 2 1 1 0 1 0 1 1 1 0 0 2 2 2 0 1 0 1 1 1 0 2 0 0 2 0 0 1 0 2 0 0 1 0 2 1 0 1 1 0 0 0 0 0 0 0 0 1 0 0 1 1 1 1 0 0 0 1 2 0 0 0 2 1 0 1 1 0 0 0 1 2 0 0 1 0 0 1 1 2 0 0 0 1 1 0 1 1 2 0 0 2 1 1 2 0 1 0 2 2 2 2 1 0 1 0 0 0 0 0 0 1 1 2 0 1 0 1 0 0 1 0 0 1 0 0 1 2 1 0 1 0 0 0 2 0 0 0 1 2 2 2 1 0 0 0 0 2 0 1 1 1 0 1 2 1 1 1 2 0 0 0 0 0 0 1 1 1 0 0 0 1 0 2 0 1 1 0 0 0 2 0 1 1 0 1 2 1 0 0 1 0 1 0 2 2 0 2 0
142 1 0 2 0 0 1 1 0 1 1 0 0 0 0 1 1 0 0 0 1 2 0 0 2 0 0 0 0 0 2 2 0 1 0 0 2 1 0 0 0 1 0 0 0 1 1 0 1 0 0 0 0 0 1 2 0 0 0 2 0 2 1 1 1 1 2 2 1 0 0 1 1 2 1 2 1 0 2 0 0 0 2 1 2 0 0 0 1 1 0 0 2 1 0 0 0 1 0 0 0 1 2 0 0 0 2 1 0 0 0 0 1 2 2 2 2 0 2 0 2 2 2 1 1 0 1 0 0 0 0 0 0 0 1 0 0 0 0 1 0 2 0 0 1 0 0 0 1 1 1 1 1 0 0 0 0 2 0 1 1 1 1 1 1 2 1 0 1 1 1 1 1 1 2 1 2 0 0 0 0 1 0 2 1 1 1 2 1 1 0 2 0 0 1 1 0 2 0 0 0 1 0 1 0 0 1 2 1 0 1 0 2 0 2 2 0 1 2 1 1 0 0 1 1 1 1 0 0 1 0 0 0 1 1 0 0 2 0 0 0 0 2 0 1 2 2 0 2 0 0 0 2 0 0 0 0 0 0 0 0 0 0 0 0 0 1 1 0 0 0 2 0 0 0 1 0 1 0 0 1 1 1 1 0 1 2 0 0 2 1 1 0 2 2 0 0 0 0 1 0 1 1 1 1 0 0 0 0 1 1 2 2 1 1 0 0 0 0 2 0 1 1 1 1 0 1 0 0 0 0 0 0 0 0 1 0 2 0 1 1 2 2 2 0 0 1 1 1 1 1 0 1 0 0 0 0 0 0 2 0 2 2 0 2 0 0 2 2 0 1 1 0 0 0 0 0 0 0 0 1 1 0 0 0 1 1 0 0 0 0 1 0 0 1 0 0 1 0 0 0 1 2 2 0 0 2 0 0 0 0 0 0 1 1 0 0 0 0 0 0 1 1 1 0 0 2 1 2 1 1 1 1 1 1 0 0 0 1 0 0 0 1 1 1 2 1 1 0 2 0 0 1 2 1 1 1 2 2 1 1 2 0 1 1 1 0 2 2 2 2 2 1 2 0 1 0 0 0 0 1 1 1 1 1 2 1 1 2 0 1 0 1 1 0 1 1 1 1 2 1 0 1 1 1 1 1 0 1 0 2 0 0 0 1 0 0 2 0 1 1 1 2 2 0 2 0 0 0 1 1 0 1 0 1 0 1 0 0 1 1 0 1 1 0 0 1 1 1 0 0 0 1 0 1 1 0 1 0 0 0 0 1 0 0 0 1 0 1 1 0 1 2 0 0 0 1 2 0 2 2 0 1 0 0 1 0 0 0 0 0 1 2 0 1 0 0 0 0 1 0 1 0 1 1 2 0 1 0 0 0 0 1 1 0 1 1 0 0 0 1 0 0 0 0 2 2 1 0 0 0 1 1 0 2 0 2 0 0 0 1 0 0 2 1 2 2 0 0 0 0 2 1 2 0 0 0 2 1 0 0 0 2 0 2 2 1 2 0 1 1 0 0 0 0 1 1 0 2 0 1 1 0 1 1 1 1 2 0 2 0 2 0 1 0 0 0 0 0 1 0 0 0 1 1 1 1 2 2 1 1 0 1 1 0 0 0 1 0 0 0 0 0 2 0 2 0 1 1 0 2 0 0 1 1 0 2 0 0 0 0 0 1 1 2 0 0 1 0 0 0 1 0 0 1 0 0 1 0 0 1 2 2 0 1 1 0 0 2 2 1 0 1 1 1 0 0 1 1 1 2 2 0 1 1 2 0 2 1 2 0 1 2 2 0 0 0 0 0 0 0 0 0 1 1 0 1 0 0 1 2 1 2 2 0 2 2 1 2 0 1 1 0 1 2 0 0 1 1 0 0 0 2 1 0 1 2 2 0 0 1 0 0 0 0 0 0 0 0 0 1 1 0 0 1 0 1 0 0 0 1 1 0 0 0 0 1 0 1 0 0 0 0 1 1 0 0 2 0 0 0 0 2 0 0 0 0 0 0 1 2 2 1 1 1 1 1 1 0 0 0 2 1 0 1 2 0 0 1 2 1 0 0 2 2 1 0 0 2 0 1 0 0 2 0 0 2 1 0 1 2 0 1 2 0 0 1 0 0 1 0 0 2 2 1 0 1 0 1 0 2 0 1 1 1 0 1 2 0 2 0 0 0 0 0 0 0 0 0 0 0 0 0 1 0 0 0 2 0 0 0 0 0 0 0 0 0 0 0 0 0 0 0 0 0 0 0 0 0 0 0 1
143 1 1 1 0 0 1 2 0 0 0 0 0 1 0 1 0 0 1 2 0 2 0 0 2 0 1 1 0 0 1 0 1 2 1 0 2 1 0 0 1 1 0 0 0 0 0 0 0 0 0 0 1 0 0 1 0 1 2 0 1 1 1 1 0 0 2 0 1 0 0 0 0 2 0 2 2 0 2 0 2 0 2 0 1 0 0 1 2 2 1 1 0 0 0 0 0 0 0 1 2 0 1 1 0 0 2 1 1 1 0 1 1 2 1 0 0 0 0 0 0 1 2 2 2 0 2 1 2 1 0 0 1 0 0 0 0 0 1 0 1 1 1 0 0 0 0 0 1 1 1 1 0 0 0 0 0 0 0 0 1 0 0 2 0 2 0 1 0 1 1 0 2 0 1 1 1 0 0 0 0 0 0 1 0 0 0 0 0 2 0 2 1 1 0 1 2 0 0 0 0 0 1 0 0 0 0 0 2 0 0 0 1 0 0 2 0 1 0 1 1 1 0 2 0 0 1 0 0 1 1 0 0 0 0 0 0 2 0 1 0 1 2 0 0 2 1 0 2 0 0 0 1 1 1 2 0 2 2 2 2 2 0 0 0 0 0 0 2 1 0 1 0 0 0 0 0 1 2 2 0 0 2 0 0 1 1 2 0 2 0 1 1 2 2 0 0 0 0 1 1 0 0 0 0 0 0 1 1 1 0 1 1 2 2 0 1 0 0 1 0 0 0 2 0 0 0 2 2 1 0 0 1 1 0 0 0 0 0 1 1 1 2 2 0 0 1 1 1 2 0 1 2 1 1 2 2 0 0 1 1 2 0 0 0 0 0 2 2 0 1 1 1 0 1 1 0 0 1 0 1 1 0 0 0 1 1 1 1 0 0 0 0 0 2 0 0 0 1 0 0 1 0 1 0 0 0 0 0 0 1 0 0 0 2 0 1 0 0 0 0 0 0 1 1 2 2 1 1 0 1 0 0 0 0 0 0 0 1 0 1 0 2 1 1 2 0 0 1 1 0 0 1 2 1 1 1 1 0 1 1 1 1 0 0 1 0 2 2 1 1 1 2 1 0 2 0 1 1 1 2 1 0 0 1 1 0 1 2 0 1 0 1 1 2 0 2 2 1 1 1 1 1 2 0 1 1 2 1 1 1 0 0 1 1 0 1 1 0 2 2 0 2 2 1 2 0 0 0 1 1 0 0 0 0 0 2 0 1 2 0 0 0 1 1 0 2 0 0 0 0 0 0 0 1 2 0 2 0 1 0 0 0 0 0 0 1 0 1 0 0 0 0 0 2 0 2 2 0 2 2 0 2 0 0 2 0 0 0 0 1 1 1 0 0 0 1 1 0 1 1 1 0 0 1 2 1 0 0 1 1 1 0 1 2 0 0 0 0 0 0 0 0 0 0 0 2 1 0 0 2 2 0 0 1 1 1 1 0 0 1 0 0 2 0 1 1 0 1 0 1 1 0 1 0 0 1 2 2 0 0 0 1 1 0 1 1 2 1 0 0 1 0 0 1 2 0 0 1 0 1 0 0 1 1 1 0 0 0 0 0 0 0 2 1 0 0 0 1 2 0 2 0 1 1 0 2 1 1 0 1 1 0 1 1 1 0 1 1 1 0 1 0 1 1 1 0 1 1 0 1 0 1 0 1 1 1 1 1 2 0 2 0 1 1 0 1 1 1 0 0 1 0 0 0 1 1 0 0 0 0 2 2 0 0 0 2 0 2 2 2 0 0 1 1 0 0 1 2 0 2 2 1 0 0 2 0 2 0 2 0 2 0 1 0 1 0 0 0 1 0 0 0 2 2 0 0 1 0 0 0 0 1 1 1 2 2 0 2 0 2 1 0 2 2 0 0 1 0 0 1 0 2 0 0 1 0 0 0 0 1 0 0 0 0 0 0 0 0 0 2 1 0 0 0 1 0 0 0 0 2 2 0 0 0 0 0 0 2 0 0 0 2 0 2 1 0 2 0 0 2 0 2 0 0 0 0 1 1 0 0 0 1 1 1 1 1 2 0 1 0 1 0 0 1 2 0 0 1 1 0 0 0 0 0 0 2 2 1 1 0 1 0 1 1 0 1 0 1 0 2 2 0 2 0 0 0 1 0 2 0 1 0 0 0 0 1 0 0 0 2 0 1 1 1 0 1 2 0 1 0 0 0 0 1 1 1 0 0 0 2 0 0 0 0 1 1 0 2 0 0 0 0 1 0 0 1 0 0 1 1 0 0 2 0 0 0 0 0 0 0 0
144 1 0 2 0 0 1 2 0 0 0 1 1 1 0 1 0 0 0 0 1 1 0 1 1 0 1 0 1 2 0 1 1 1 0 0 2 2 0 0 2 0 0 0 0 1 1 0 0 2 1 0 0 0 0 1 1 0 1 1 1 1 1 0 0 0 1 2 2 0 0 1 2 2 1 2 1 0 2 1 1 0 2 0 2 0 0 1 2 2 0 1 1 0 1 0 0 2 2 2 0 0 0 0 1 0 2 0 1 1 1 2 2 0 2 1 1 0 2 0 0 0 1 2 1 0 1 2 2 1 0 0 0 0 1 1 0 0 0 0 0 2 0 0 1 0 0 0 0 2 1 2 0 1 1 0 0 0 0 2 1 1 0 1 2 2 0 0 1 1 1 0 1 1 0 1 2 0 0 0 0 0 0 2 1 1 1 1 1 1 0 1 0 1 0 2 0 2 0 0 0 0 0 0 1 0 1 0 0 0 0 0 1 0 1 1 1 1 0 1 1 1 0 1 1 0 0 1 1 0 0 1 0 0 0 0 0 2 0 0 0 1 2 1 0 1 0 1 1 1 1 1 1 1 1 2 0 0 1 1 1 1 0 0 0 0 0 0 2 1 0 0 2 2 0 0 1 0 2 0 2 0 1 1 0 1 1 2 0 2 0 1 1 1 1 0 0 0 0 1 0 1 0 0 0 0 0 1 1 2 1 0 2 1 1 1 0 1 0 1 1 0 1 2 1 0 1 2 1 0 0 0 1 0 0 0 0 2 0 0 0 0 1 1 0 0 1 1 1 2 0 1 1 0 0 0 1 1 0 1 0 1 1 0 1 0 0 1 1 0 2 0 1 1 1 1 0 0 0 0 2 1 0 0 0 1 1 1 1 1 1 1 1 0 2 1 1 1 0 0 0 0 0 2 0 1 0 1 0 0 0 0 0 0 1 0 0 0 0 0 0 1 0 1 2 1 0 1 0 0 1 0 0 0 1 1 0 1 0 0 2 0 1 0 0 0 0 0 0 0 1 1 1 2 1 1 1 2 1 1 0 2 0 1 1 1 0 2 2 1 2 1 1 1 2 0 1 0 0 1 1 0 2 2 0 2 2 2 2 0 2 0 0 2 1 0 2 1 1 2 1 1 1 1 1 2 2 0 0 1 1 0 0 1 0 0 1 2 0 2 1 0 2 2 0 1 1 1 0 2 0 2 0 0 0 0 2 1 1 2 1 0 1 1 1 0 2 1 1 0 0 1 0 0 1 1 0 0 0 0 0 0 0 1 0 0 2 0 2 1 0 0 0 0 0 0 0 0 0 0 1 0 0 0 0 0 0 0 0 0 0 0 0 1 1 0 1 0 0 0 0 1 0 2 0 2 1 0 0 1 1 0 0 0 2 0 0 2 1 1 1 1 0 0 0 1 2 1 0 0 1 1 0 0 1 0 2 0 0 0 1 0 0 1 2 1 2 0 0 0 0 1 1 0 0 0 2 2 1 0 0 0 2 0 2 2 0 2 1 0 0 1 1 0 0 2 0 0 1 0 1 0 0 1 1 1 0 1 0 1 0 1 0 2 2 0 0 1 0 1 1 0 0 1 0 0 2 2 2 1 0 0 0 1 1 0 0 1 1 0 0 0 1 2 0 0 0 1 1 0 2 1 0 1 1 0 2 0 0 2 0 2 0 0 0 1 0 0 0 0 0 0 1 0 1 2 2 0 1 1 0 1 2 0 1 1 0 0 2 2 0 0 1 0 0 0 0 2 0 1 0 1 2 0 0 1 1 1 2 1 1 0 1 2 0 1 0 0 0 0 0 0 0 2 1 0 0 0 1 1 2 0 2 2 0 2 2 2 1 0 0 1 1 1 2 0 0 2 1 0 0 0 1 1 0 0 0 0 0 1 0 0 0 0 0 0 0 0 0 0 2 1 0 0 1 1 0 0 0 0 1 1 0 0 0 1 2 0 2 0 0 0 0 2 2 1 0 1 1 0 1 1 1 1 1 1 0 1 0 0 0 1 0 0 1 1 1 2 0 0 0 1 0 0 1 2 0 0 0 0 0 0 0 0 1 1 2 0 1 0 1 0 0 0 1 0 2 0 1 0 2 0 0 1 1 0 1 1 0 0 0 1 1 1 1 2 0 1 0 0 2 0 2 0 1 0 1 2 0 2 0 1 0 1 1 2 2 1 1 0 0 0 0 0 0 2 0 0 2 1 1 0 0 0 0 0 0 0 1 1 0 0 0 1 1 0 0 0 1 0 1 0
145 1 2 0 0 0 0 2 0 2 2 0 0 2 0 0 0 0 0 2 0 1 1 0 2 0 1 0 1 1 1 0 0 0 1 0 2 2 0 0 1 1 0 0 0 0 0 0 0 0 0 0 1 1 0 1 0 1 2 1 1 2 2 1 0 0 0 0 1 0 0 2 1 2 1 2 1 0 1 1 0 0 2 0 2 0 0 2 2 2 1 2 1 1 0 0 0 1 0 2 1 0 1 1 0 0 2 2 2 0 0 2 2 2 2 2 2 0 0 0 2 0 2 2 2 0 2 1 2 1 0 0 0 0 0 0 0 0 0 1 0 2 0 0 0 0 0 0 0 0 0 0 1 0 0 0 0 1 0 0 0 0 0 0 1 1 1 0 0 0 2 0 0 0 1 0 1 1 1 1 0 1 1 2 2 1 1 1 0 0 0 1 2 0 1 1 1 2 1 0 0 0 1 0 0 0 1 0 1 0 1 0 1 0 1 2 1 0 1 1 1 0 0 0 2 1 0 0 0 0 0 0 0 0 0 0 0 2 0 0 0 0 2 0 0 2 0 0 2 0 0 0 0 0 0 1 0 1 2 2 2 2 0 1 0 0 0 1 0 0 1 1 0 1 0 0 0 0 2 0 2 0 1 1 0 1 1 1 0 2 1 1 1 2 1 0 0 2 0 2 0 0 1 1 1 0 0 2 1 2 1 2 1 0 0 0 1 0 1 1 1 1 1 0 1 0 1 0 0 2 0 2 0 0 0 1 1 2 0 1 1 1 1 1 0 0 1 0 1 1 0 0 0 1 0 1 1 0 0 1 1 2 1 1 1 0 0 1 1 0 2 0 0 0 0 0 0 0 1 0 1 1 0 0 0 0 0 0 0 0 0 0 0 0 2 0 0 0 0 0 0 0 1 2 0 1 0 0 0 0 0 0 0 2 0 1 0 0 0 0 0 1 0 1 1 2 2 0 1 1 1 0 0 0 2 2 0 1 1 0 2 0 2 0 1 1 0 1 0 1 0 0 2 2 0 0 0 1 1 1 1 0 0 0 1 1 0 1 2 0 1 1 1 1 1 1 0 0 0 0 0 1 1 1 1 1 1 1 2 0 2 0 0 2 1 1 1 1 0 1 1 0 2 0 2 0 2 1 0 0 0 1 0 0 0 0 0 2 0 1 1 1 1 2 1 1 1 1 0 1 1 1 0 0 0 0 2 1 1 2 1 0 1 1 1 0 2 1 1 0 0 0 1 1 2 0 0 0 0 0 1 0 0 1 0 0 1 0 1 1 0 2 1 0 0 0 1 2 0 2 2 0 2 0 1 0 1 0 0 0 1 1 1 0 0 0 1 0 0 0 0 1 1 1 0 1 2 1 0 1 1 0 0 1 0 1 0 1 1 0 0 0 2 2 0 0 0 0 0 0 0 0 0 0 1 1 2 0 0 0 0 0 0 1 0 1 2 0 0 0 0 2 1 0 0 0 2 2 2 1 1 0 1 0 1 1 1 1 0 1 1 2 0 0 1 2 0 0 2 0 1 0 1 0 1 1 1 2 0 1 0 1 1 1 0 0 0 0 0 0 0 0 0 1 1 0 2 2 2 0 1 1 0 1 0 1 0 0 0 0 0 0 0 2 0 2 0 0 0 0 1 0 0 0 0 0 1 1 0 1 1 0 0 0 0 0 0 0 0 1 1 1 2 0 1 2 1 0 0 0 0 0 2 0 1 0 1 2 0 0 0 0 2 1 1 0 0 2 0 2 2 2 0 1 1 2 0 2 0 2 0 2 0 1 0 1 0 2 1 2 1 1 0 1 0 0 1 0 0 1 1 0 1 1 0 2 1 0 2 0 0 1 0 1 1 0 0 2 1 0 0 0 2 1 0 0 0 0 0 0 0 0 0 0 0 0 0 0 0 0 2 1 0 0 1 0 1 0 0 0 1 2 0 0 1 1 1 1 1 1 0 0 1 1 1 1 0 0 1 1 1 1 2 0 0 0 1 2 0 0 0 1 0 1 2 1 2 2 0 0 0 2 2 0 2 0 0 0 0 1 0 0 0 1 1 1 1 1 2 1 0 1 0 1 0 0 1 1 0 0 1 0 0 0 1 0 0 2 0 0 0 1 1 2 1 1 0 1 1 0 2 0 0 2 0 0 2 2 0 1 0 0 0 0 0 0 0 0 0 0 1 0 1 0 0 0 0 1 1 1 1 0 0 1 0 0 1 1 0 1 1 0 1 1 1 0 1 0 0 0 1 1
146 0 1 2 0 0 2 1 0 1 1 0 0 0 0 0 0 0 1 2 0 2 1 0 2 0 0 0 0 0 1 1 1 1 0 0 2 2 0 0 1 0 0 0 0 0 0 0 0 0 0 0 1 1 0 0 0 0 1 2 0 0 1 0 1 1 2 1 1 0 0 0 2 2 2 2 0 0 2 1 1 0 2 1 1 0 1 0 1 2 0 1 1 1 0 0 1 1 0 0 0 0 0 1 1 0 2 0 1 1 1 2 1 1 1 1 0 0 1 0 1 0 1 1 0 0 0 0 1 0 1 1 0 0 0 0 0 0 0 1 2 1 0 0 1 0 1 1 1 1 0 0 0 0 0 1 1 0 1 2 1 0 0 0 1 2 1 0 0 0 2 0 0 1 1 0 2 1 1 1 0 0 0 2 1 1 0 1 1 1 0 1 2 2 0 1 1 2 0 0 0 0 0 0 0 0 1 0 0 0 0 0 1 0 2 2 1 0 1 1 1 0 0 2 0 0 0 1 1 1 0 0 1 1 0 0 0 2 0 0 0 0 2 0 0 2 0 0 2 0 0 0 0 1 1 2 2 2 2 2 2 2 0 2 0 0 1 1 1 1 0 0 2 2 0 0 0 1 2 1 1 0 1 1 0 1 1 1 0 1 0 0 1 2 2 0 1 0 1 1 0 0 0 0 0 0 0 0 0 1 0 1 2 1 1 1 0 0 0 1 0 1 1 2 1 0 0 2 1 2 0 1 1 0 0 0 0 0 0 1 1 1 2 1 1 0 0 0 0 2 0 0 2 1 0 0 1 0 0 2 0 2 2 1 2 0 0 1 1 0 2 0 2 2 1 1 0 0 0 0 1 1 0 0 0 0 0 1 1 0 0 0 1 0 1 0 0 0 1 1 1 1 1 2 0 1 1 1 0 0 0 0 0 1 0 1 0 0 0 0 0 2 0 0 1 2 0 1 2 0 1 0 1 2 2 0 1 1 0 0 1 0 0 0 1 1 0 1 1 2 0 0 0 2 0 0 0 2 1 2 2 0 0 0 0 2 1 2 2 0 0 0 1 2 0 2 0 0 0 0 2 1 1 1 1 1 1 1 1 0 1 1 0 1 1 2 0 0 1 2 1 1 2 0 2 0 2 1 0 1 0 1 1 0 2 0 0 2 0 2 2 0 2 2 0 2 0 1 0 1 1 1 0 1 0 0 2 1 0 2 2 0 1 1 0 0 1 1 1 0 0 1 0 0 2 0 1 0 0 1 0 0 0 1 0 0 1 1 2 0 1 1 1 0 1 0 1 1 0 1 1 0 1 0 0 0 1 0 1 1 0 0 1 0 1 0 0 1 0 1 1 1 0 2 0 2 1 0 0 0 0 0 1 1 1 1 1 0 0 0 0 0 0 1 0 0 2 2 0 0 1 1 0 0 1 0 2 2 0 1 0 1 0 1 1 1 2 0 0 0 0 2 1 0 1 1 2 1 0 0 0 0 1 0 1 2 0 2 0 0 0 2 0 0 0 1 1 0 2 0 0 1 1 2 2 2 2 1 0 0 0 1 0 1 2 0 0 0 1 1 0 0 0 1 1 0 1 2 2 2 0 0 0 2 0 0 0 1 1 0 0 0 0 2 0 2 0 1 1 0 2 1 1 0 1 1 1 1 0 1 1 1 0 1 1 0 1 0 0 1 1 1 0 0 0 0 0 0 1 1 0 1 2 1 0 0 0 0 2 2 1 0 2 1 1 0 0 2 0 2 1 1 1 1 1 1 1 1 1 1 1 1 1 1 1 0 0 1 0 2 1 0 0 1 0 0 1 0 0 2 2 0 0 0 0 2 0 0 1 1 1 1 0 2 2 0 0 2 1 0 1 1 1 0 0 1 1 1 0 0 1 1 2 2 2 2 2 0 0 0 2 2 0 0 0 0 1 0 0 0 1 1 0 0 0 0 1 0 1 1 0 0 0 2 2 2 1 0 0 0 0 0 2 0 0 0 0 2 0 0 0 0 1 0 2 2 2 2 0 0 0 1 2 0 2 0 0 0 1 2 0 0 0 0 1 1 2 1 1 0 0 0 1 1 0 1 0 0 0 1 2 1 0 1 1 0 1 0 0 2 0 0 2 1 0 0 1 0 1 1 2 0 1 0 0 1 1 2 0 1 0 0 0 0 1 1 1 1 1 0 0 0 0 0 0 1 1 0 2 1 1 0 0 1 0 1 1 0 0 2 1 0 0 1 0 0 1 0 0 0 1 1
147 1 2 0 0 0 0 2 1 0 1 0 1 2 0 2 0 0 0 2 1 2 0 0 2 0 1 1 0 1 2 0 0 0 0 0 2 2 0 0 2 0 0 0 0 0 0 0 0 2 2 0 0 2 0 1 0 0 0 0 0 0 0 0 0 0 1 0 1 0 0 2 1 1 0 1 1 0 2 0 2 0 2 0 2 0 0 0 2 2 0 1 0 0 2 1 0 1 1 1 0 1 1 0 0 0 2 0 1 1 0 1 0 2 2 2 2 0 1 0 1 2 1 2 1 0 1 0 2 0 0 0 0 0 0 0 0 0 0 1 1 1 0 0 1 0 0 0 1 1 1 1 0 0 1 2 0 0 1 2 2 1 1 0 1 2 0 0 0 0 2 1 0 1 2 0 1 0 0 0 0 1 0 0 0 0 0 2 2 1 1 2 2 0 2 1 2 2 0 0 0 0 0 1 1 0 2 0 0 0 0 0 1 0 1 1 0 1 1 0 2 1 1 1 1 1 1 0 1 2 0 0 0 0 0 0 0 2 0 0 0 0 2 1 0 1 1 0 2 0 0 0 1 1 1 1 0 0 0 0 0 0 0 0 0 0 0 1 2 1 1 0 1 1 1 1 0 0 1 0 0 1 1 0 0 0 0 2 0 2 1 0 2 2 2 0 2 1 0 0 0 0 1 1 1 1 1 0 1 1 1 0 1 1 1 0 1 0 0 0 1 1 2 1 1 0 1 0 0 1 0 1 1 0 0 0 0 0 0 1 1 1 2 0 0 0 2 0 1 1 0 0 1 0 0 0 1 2 1 1 0 1 1 0 1 1 0 2 2 1 2 0 0 0 0 0 0 0 0 0 0 1 0 0 0 0 1 0 0 0 0 0 2 0 2 2 2 1 2 2 2 2 0 1 0 0 0 1 1 1 0 1 0 1 1 0 0 0 0 0 0 1 2 0 2 2 0 1 1 0 1 0 1 1 1 0 0 0 0 0 2 0 2 2 1 2 1 0 0 0 0 1 1 2 1 1 1 2 2 2 1 1 1 0 1 0 0 2 2 1 2 1 2 0 1 0 1 0 0 0 0 2 2 2 1 1 1 0 2 0 2 0 0 1 1 0 2 2 1 2 0 0 2 0 2 1 2 1 1 1 1 0 0 0 2 0 0 2 0 0 0 2 2 2 1 2 0 0 0 0 2 0 0 1 0 1 1 1 1 1 1 0 1 1 1 2 1 0 1 1 0 1 1 0 2 0 0 0 0 0 1 0 0 0 0 0 0 0 0 0 0 1 1 0 0 0 1 2 0 2 2 0 2 0 2 0 1 1 0 0 1 0 0 0 1 0 0 1 0 2 1 1 0 2 0 2 2 0 0 0 0 0 1 1 0 1 2 1 0 0 1 0 0 0 0 2 2 1 0 0 1 1 0 0 2 2 2 0 1 0 0 0 0 2 1 2 2 0 1 0 0 2 2 0 0 0 2 0 0 0 0 0 1 0 2 2 1 1 0 0 0 1 0 0 1 2 0 0 1 0 1 1 1 1 1 2 0 2 0 2 0 2 1 1 1 0 0 0 1 1 0 0 0 1 2 0 1 2 2 0 2 1 0 1 1 0 0 0 0 0 0 0 1 2 1 0 0 1 1 0 1 0 0 0 0 0 1 0 0 0 0 1 1 1 2 0 0 1 0 0 0 0 0 0 1 1 0 0 1 0 0 1 2 0 0 0 0 1 1 1 0 1 1 2 1 0 0 2 0 1 1 2 1 1 0 1 1 2 1 2 0 1 1 2 0 1 0 1 1 0 0 0 0 2 1 0 2 0 0 2 2 0 0 0 1 2 1 0 2 1 2 1 1 1 1 0 0 1 1 0 0 0 1 1 1 0 0 1 0 1 0 1 0 1 1 0 1 1 0 0 2 2 0 0 2 0 0 0 0 0 1 2 1 0 1 2 1 1 1 1 0 0 1 1 0 0 0 1 1 2 2 2 2 0 0 0 1 1 1 0 1 1 0 0 1 1 1 2 1 0 0 0 0 0 1 2 0 0 1 1 0 0 1 0 1 1 1 2 2 1 0 1 0 1 0 0 2 1 0 1 2 1 0 0 0 0 0 1 0 0 0 0 1 0 0 1 0 0 1 1 2 0 0 1 0 1 1 1 0 1 0 0 0 0 1 1 1 0 1 1 1 0 0 0 1 1 1 2 0 0 0 0 0 0 0 0 0 0 0 2 1 1 0 1 1 0 1 0 1 0 0 0
148 1 1 1 1 0 1 1 1 1 1 0 0 0 0 0 0 0 0 2 1 2 0 2 0 0 0 0 2 2 2 0 0 0 0 0 2 1 0 0 0 2 0 1 0 1 1 0 0 1 0 0 1 0 0 0 0 0 1 0 2 2 0 1 1 1 1 1 1 0 0 1 1 1 0 1 1 0 2 1 1 0 2 0 2 0 0 0 2 2 0 0 0 0 1 0 0 0 0 2 2 0 1 0 1 1 1 0 1 0 1 1 2 2 2 2 1 0 2 0 1 0 2 0 0 1 0 2 2 2 1 1 0 0 0 0 0 0 0 1 0 2 0 1 0 1 0 0 0 1 1 1 0 0 0 1 1 0 0 2 1 1 0 1 1 2 0 1 1 2 0 1 1 0 0 0 2 0 0 0 0 1 0 2 1 1 1 1 0 0 0 1 0 0 0 2 1 2 0 0 0 1 0 1 2 0 0 0 0 1 0 0 1 0 1 2 2 0 1 0 2 0 1 1 1 0 1 0 0 1 0 0 0 0 0 0 0 2 1 1 1 0 2 1 0 1 0 0 2 0 0 0 1 0 0 0 0 1 1 1 1 1 0 1 1 1 0 0 1 0 1 0 1 1 0 1 0 0 2 0 2 0 2 0 1 1 2 1 0 1 0 0 0 1 0 0 0 0 0 0 0 0 0 0 0 0 1 0 0 1 0 1 0 1 1 0 1 1 1 1 1 1 1 1 1 0 1 0 0 1 0 1 0 0 0 0 0 1 0 0 0 1 2 2 0 0 1 0 1 1 0 0 2 1 0 0 1 1 0 1 0 1 2 1 2 0 0 1 1 0 1 1 1 1 1 1 0 1 1 0 1 2 0 0 0 0 0 0 0 0 0 0 2 1 2 2 2 1 1 1 1 1 1 2 0 0 1 1 0 0 0 0 0 1 1 1 1 0 0 0 0 0 1 0 0 1 2 1 1 0 1 0 0 1 1 1 0 1 0 0 2 0 1 0 1 1 0 1 0 0 0 0 2 2 2 1 2 2 2 1 1 2 0 1 2 0 0 2 2 1 1 1 1 1 1 0 1 1 1 0 0 2 1 1 1 1 1 0 1 0 1 1 0 1 0 0 2 1 0 1 1 1 1 1 1 1 1 2 1 1 1 0 0 0 2 0 0 1 0 1 1 1 2 2 0 2 0 0 1 1 0 1 0 1 0 0 2 1 2 1 1 0 1 0 0 0 2 1 1 0 0 0 0 0 0 2 0 1 0 0 2 0 0 1 0 0 2 0 1 1 0 1 0 0 0 0 0 0 0 0 1 0 1 0 0 1 0 0 1 1 1 0 1 0 1 0 0 0 0 1 0 2 1 2 0 2 2 2 0 1 1 1 1 1 0 1 1 1 0 0 0 0 0 0 0 1 2 2 0 0 1 1 1 0 1 0 2 0 0 0 1 0 0 2 0 1 1 0 0 0 0 1 1 0 0 0 2 2 1 0 0 0 1 1 1 1 2 2 0 2 2 0 1 0 0 2 1 0 2 0 1 0 0 2 2 2 1 1 0 1 0 1 0 2 0 0 0 0 1 2 1 0 0 1 0 0 1 0 1 2 0 0 0 2 0 0 0 0 0 0 0 0 0 2 0 1 1 1 0 0 2 0 0 0 0 0 0 0 0 1 0 1 1 0 1 0 0 0 0 0 0 0 1 0 1 1 1 0 0 0 0 0 2 0 0 0 0 2 0 0 0 0 2 0 0 0 0 2 0 1 2 2 1 0 0 0 1 2 1 2 0 1 1 2 1 1 0 2 0 1 1 0 0 2 1 0 0 1 0 1 1 0 2 2 0 2 2 1 2 0 2 2 1 1 2 0 0 1 1 0 1 1 1 1 1 2 0 0 1 0 1 0 2 2 2 2 2 0 0 0 2 2 0 0 1 0 1 0 0 0 2 2 0 0 0 0 1 1 0 1 0 0 1 1 2 0 0 2 1 2 2 2 2 0 0 0 2 1 1 0 0 1 0 0 2 2 2 2 0 0 2 0 2 1 1 1 0 1 0 1 0 0 0 0 1 1 1 1 2 0 1 0 0 1 0 0 0 1 2 0 2 1 0 1 0 0 1 1 0 0 0 0 1 0 0 1 0 0 0 1 1 1 1 0 0 1 2 2 0 0 0 0 0 0 0 1 1 0 0 0 0 0 0 0 0 0 2 1 1 0 0 0 0 1 0 1 2 0 0 2 2 0 0 1 0 0 0 0 0 0 1 1
149 0 1 1 0 0 1 0 0 1 1 0 0 2 0 2 1 1 1 1 0 1 0 0 2 0 1 0 0 2 0 0 2 1 0 0 2 2 0 0 2 0 0 1 0 0 0 0 0 1 0 0 0 2 0 1 0 0 2 0 1 1 1 1 0 0 1 0 1 0 1 1 2 2 1 2 1 0 2 0 2 0 2 2 2 0 0 0 2 2 0 0 2 0 1 1 0 0 0 2 2 0 0 0 2 2 0 1 1 0 0 1 1 2 2 1 1 0 1 0 0 1 1 1 0 1 0 0 2 0 0 0 0 0 0 0 0 0 0 1 2 1 0 0 2 0 0 0 0 1 1 1 0 0 0 0 0 1 0 1 1 0 0 1 0 1 0 1 0 1 1 1 0 1 2 0 1 0 0 0 0 1 0 2 1 1 0 2 0 0 1 1 2 1 1 0 1 1 0 0 0 0 0 1 2 0 1 1 0 1 1 0 1 0 0 2 1 1 2 1 1 0 0 1 1 0 0 0 0 0 0 0 0 0 0 0 0 2 0 0 0 0 2 0 0 1 0 0 2 0 0 0 1 0 1 2 1 0 1 1 1 1 0 1 0 0 0 0 2 2 0 1 1 1 1 0 0 0 2 0 0 0 2 1 0 2 2 2 0 2 0 0 1 2 2 0 1 2 0 2 0 0 1 1 1 0 1 0 0 0 0 1 1 2 2 0 1 0 1 0 2 2 0 0 0 0 0 0 1 1 0 1 0 0 0 0 0 1 0 1 0 1 1 2 2 0 1 0 2 0 0 0 1 0 0 0 1 1 0 2 0 2 2 1 2 0 0 2 2 0 2 0 1 1 1 1 0 0 0 0 1 1 0 0 0 1 0 0 0 0 0 0 0 0 2 0 0 0 1 0 0 1 0 2 1 1 0 0 1 1 0 0 1 0 1 1 0 0 0 0 0 1 1 2 0 0 2 1 1 0 1 0 0 0 0 0 0 1 0 0 2 0 2 0 1 1 0 1 0 2 0 0 1 1 2 1 2 2 2 2 0 1 0 1 1 0 0 1 1 0 1 0 1 2 0 0 0 0 0 0 1 2 2 2 0 2 2 0 2 1 1 0 0 2 1 0 1 0 0 2 2 2 2 0 2 0 2 1 1 1 1 0 0 2 0 0 1 1 0 2 2 0 1 1 1 1 1 1 0 2 1 1 0 2 0 0 1 1 1 2 0 0 2 1 1 0 1 1 1 0 0 1 1 0 1 1 1 0 0 0 1 0 1 1 1 1 1 0 0 0 0 0 1 0 0 0 1 0 0 0 1 0 0 0 0 0 0 0 0 0 0 1 2 0 2 0 0 1 0 1 1 1 1 1 0 1 2 0 1 2 0 0 0 0 0 0 1 0 0 1 0 1 1 1 0 1 1 1 0 0 1 1 0 0 2 1 2 0 1 0 0 0 0 0 1 2 2 2 0 0 0 1 1 1 0 0 1 2 1 0 0 0 0 1 1 1 1 2 0 1 1 1 0 0 0 1 1 0 2 0 1 0 0 0 2 2 0 1 1 0 0 1 0 2 0 0 0 0 1 1 0 1 0 0 2 0 1 1 2 0 1 0 0 0 0 0 0 1 1 0 0 0 0 2 0 1 0 0 0 0 0 0 1 0 1 1 1 0 0 0 0 0 0 1 1 0 0 0 0 0 0 0 0 0 0 0 0 0 1 0 0 0 2 0 1 1 1 0 2 2 0 1 0 0 0 0 0 1 0 2 0 1 2 0 1 1 0 1 2 1 1 0 1 1 0 0 0 1 0 1 1 0 0 1 0 0 1 0 0 2 2 0 0 0 0 1 0 1 2 0 2 2 2 0 0 0 0 1 1 0 1 1 1 1 2 1 0 0 1 0 0 0 0 0 0 0 0 0 1 0 1 1 0 0 0 0 2 0 0 0 1 2 1 0 1 1 0 1 2 1 0 0 0 2 2 1 0 0 1 2 1 1 2 0 0 0 0 2 0 0 1 2 2 0 2 2 2 2 0 1 0 1 1 0 2 1 1 1 1 1 0 0 1 1 2 2 0 1 2 0 0 0 0 1 0 0 0 0 0 1 2 0 0 1 0 0 1 0 1 1 0 0 2 1 0 1 0 0 0 0 2 0 0 1 1 0 0 2 0 1 0 0 0 0 0 0 0 0 0 0 0 1 0 0 0 1 1 1 1 0 0 0 0 1 0 0 1 0 0 1 0 0 0 1 0 0 1 0 0 0 1 0
150 0 0 2 0 0 1 1 0 1 1 1 1 2 0 2 1 0 0 1 1 2 1 0 2 0 0 0 0 0 2 1 0 2 0 2 1 1 0 0 0 2 1 1 0 1 0 0 1 2 0 0 0 0 0 1 0 1 1 0 0 0 0 0 1 1 2 0 1 0 0 0 2 2 1 2 1 0 2 1 1 0 2 2 2 0 1 1 1 2 1 1 1 0 1 0 0 2 2 2 0 0 1 1 0 0 2 0 0 0 1 1 1 1 1 1 1 1 2 0 1 0 2 0 0 2 0 1 2 1 0 0 0 0 0 0 0 0 1 1 1 1 0 0 0 0 0 0 0 0 0 0 0 0 0 0 0 2 0 1 0 0 1 1 1 2 0 1 0 1 1 0 1 2 2 1 2 1 0 1 0 1 0 0 0 0 0 1 0 1 0 2 2 1 1 1 0 2 0 0 0 0 1 0 0 0 1 0 0 0 0 0 1 0 2 2 0 0 1 0 2 1 0 2 0 0 0 0 0 0 0 0 0 0 0 0 0 2 0 0 0 1 2 1 0 2 0 1 1 1 0 0 1 0 0 0 0 1 1 1 1 1 0 1 0 0 1 1 2 2 0 0 1 1 0 0 0 1 1 1 1 0 2 2 0 2 2 0 0 2 1 1 0 1 0 0 0 0 1 0 1 0 0 0 0 0 0 0 2 2 2 1 2 1 1 0 0 0 0 1 1 1 1 1 1 0 2 1 1 1 0 1 1 0 0 0 0 1 0 2 0 1 1 1 1 0 1 0 2 0 0 0 2 0 0 0 1 2 0 1 0 1 2 2 2 0 0 2 2 0 1 1 0 0 1 1 0 1 1 0 0 1 0 0 0 0 1 2 2 0 0 0 0 0 2 0 0 0 1 1 1 1 1 2 0 0 1 0 0 0 0 0 0 1 1 0 1 0 0 0 0 1 0 1 1 2 0 1 2 1 2 0 0 0 0 0 0 1 1 0 2 0 0 2 0 2 0 1 0 0 0 1 0 1 1 0 1 2 1 2 0 2 0 1 1 1 0 2 2 1 2 1 1 1 2 0 1 1 1 0 0 1 0 0 2 1 0 2 2 0 0 0 2 1 2 0 2 2 2 2 0 0 2 0 2 1 2 2 0 0 0 0 0 1 0 0 1 2 0 1 2 1 2 2 2 2 0 1 1 2 0 1 0 0 0 0 0 1 0 0 0 1 2 2 1 0 2 1 2 1 0 1 1 0 1 1 0 0 0 1 0 0 1 0 1 1 0 0 2 0 0 0 1 0 0 0 2 1 0 1 2 0 0 0 0 0 0 0 1 1 0 0 0 0 0 0 0 1 0 2 1 1 1 2 0 2 2 1 0 2 0 0 0 0 2 0 0 0 0 0 1 0 0 0 0 0 2 2 0 0 0 0 1 0 2 1 2 0 1 0 0 1 0 1 0 1 2 0 0 0 0 0 1 1 0 0 1 1 0 1 1 0 0 0 1 2 1 1 0 0 0 2 1 0 1 2 0 0 2 0 0 0 1 1 2 2 2 1 1 0 0 0 0 2 0 0 0 0 1 1 1 0 0 1 1 0 2 2 1 0 0 0 0 1 0 1 0 0 0 0 0 0 0 1 1 1 0 1 1 0 1 1 1 0 1 1 1 0 0 1 0 1 1 0 1 1 0 0 0 0 0 0 0 0 1 1 1 0 0 0 0 1 2 0 1 0 1 0 2 2 1 0 1 0 0 1 0 0 1 1 0 0 0 0 0 2 0 2 0 2 0 2 1 2 0 1 0 1 1 2 1 1 0 2 1 1 1 0 0 1 2 1 0 0 0 1 0 0 2 0 2 1 2 0 2 0 0 0 1 1 1 1 1 0 0 1 0 1 1 0 0 0 1 1 1 1 1 0 1 0 2 2 0 0 1 0 1 0 0 0 0 1 0 0 0 0 1 1 1 2 0 0 1 1 1 1 0 1 0 0 1 1 2 0 0 0 0 1 0 0 0 1 1 0 2 2 2 2 0 0 0 2 1 0 2 1 0 1 0 1 0 0 0 2 2 2 0 2 1 1 0 1 0 2 1 0 0 0 0 1 2 0 0 1 1 0 0 1 0 1 0 1 0 1 1 0 1 0 1 0 1 0 0 2 1 0 1 2 0 2 0 0 0 0 1 1 1 0 1 0 0 0 0 0 0 1 1 0 2 0 0 0 0 0 0 0 0 1 0 1 0 0 1 2 1 0 0 0 1 0 0 0
151 0 2 1 1 0 1 1 0 2 2 0 0 2 0 2 0 0 2 2 0 2 1 1 1 1 0 0 0 0 2 0 1 1 1 0 2 2 0 0 2 0 0 1 0 2 2 0 0 1 0 0 0 1 0 0 2 0 1 0 2 2 0 0 0 0 2 1 1 0 0 2 2 2 1 2 1 0 2 0 0 0 1 0 0 0 0 0 2 2 0 1 0 0 0 0 0 1 1 1 0 0 0 0 0 0 2 2 2 0 0 2 0 2 1 0 0 0 0 0 0 1 1 1 0 1 0 1 2 0 0 0 1 0 1 1 0 0 0 2 1 1 0 1 0 0 0 0 0 0 0 0 0 0 0 0 0 0 0 1 1 1 1 0 1 2 0 1 0 1 1 1 0 2 2 0 2 0 0 0 0 0 0 2 1 1 1 1 0 0 0 1 1 0 1 1 2 2 0 0 0 0 0 0 0 1 1 0 0 0 0 0 2 0 0 2 0 0 1 1 1 1 1 2 0 0 2 0 0 0 0 0 0 0 0 0 0 2 1 1 1 0 2 0 0 0 0 0 2 0 0 0 1 0 0 2 0 0 0 0 0 0 0 1 0 0 1 0 2 0 1 1 1 1 0 0 0 1 0 0 0 1 2 1 0 2 2 1 0 2 0 2 1 1 1 0 0 1 1 1 0 0 1 1 1 1 2 0 1 2 1 1 1 2 2 0 0 1 0 1 1 1 0 2 1 0 0 1 1 1 0 1 1 1 0 0 0 1 0 1 1 1 2 2 0 0 2 1 1 2 0 1 2 1 0 1 2 1 0 2 0 2 2 1 2 1 0 2 2 1 2 0 0 0 0 0 0 1 0 0 1 0 0 1 0 0 1 0 0 0 0 0 1 0 1 1 1 0 0 0 0 0 1 2 1 1 0 0 0 0 0 0 0 0 2 0 1 0 0 0 0 1 0 0 0 1 1 1 1 0 1 0 0 1 1 0 0 1 0 0 1 0 1 0 1 1 0 1 1 1 0 1 0 2 0 0 0 2 2 0 2 1 1 0 1 0 0 2 2 0 0 0 1 1 0 1 0 1 1 0 1 1 0 0 1 2 0 1 2 1 1 0 1 1 0 1 1 0 0 2 2 2 1 1 1 2 1 1 0 1 0 1 0 1 1 0 1 2 0 1 1 1 1 1 0 0 0 1 0 1 0 2 0 0 1 1 1 0 0 1 1 0 0 0 0 1 1 1 1 0 0 0 1 0 1 1 0 0 0 0 2 0 1 1 1 1 1 0 0 0 0 1 0 0 0 0 0 2 0 2 2 0 2 0 0 0 1 0 0 0 1 1 1 0 0 0 1 1 0 1 1 2 2 1 0 2 1 1 0 1 1 1 0 1 0 1 0 1 0 1 1 1 0 1 0 0 2 1 0 0 1 1 1 0 2 1 2 0 0 0 0 1 0 0 2 0 2 1 0 0 0 0 1 1 0 0 1 0 0 0 0 0 0 0 1 2 1 2 1 0 0 0 1 0 0 1 1 1 0 1 0 1 0 1 1 1 1 2 1 0 0 1 0 1 0 0 0 0 1 2 0 0 0 0 2 0 2 2 2 0 1 1 0 1 0 0 0 0 0 0 0 0 0 2 0 1 1 1 1 0 2 1 0 0 0 0 2 1 1 1 0 1 0 0 0 0 0 0 0 0 0 0 1 0 0 0 0 0 0 0 0 0 1 0 0 1 1 1 1 1 1 0 2 1 2 2 1 1 1 0 2 2 1 0 0 2 0 1 2 1 1 0 2 2 1 0 0 1 0 1 1 0 0 1 0 0 2 1 0 1 1 0 1 1 1 1 1 1 2 0 1 2 1 1 2 0 0 0 1 0 1 0 2 2 0 0 0 0 0 0 0 0 1 1 1 1 1 0 0 0 2 1 0 0 1 0 0 1 1 1 1 2 1 0 1 1 1 2 1 0 0 0 1 1 1 1 0 2 1 1 1 1 2 0 0 1 0 1 0 1 0 1 1 1 2 2 2 2 0 0 0 2 2 0 2 0 1 1 0 1 0 0 0 0 0 0 2 2 2 0 0 0 0 2 1 0 2 0 1 0 2 1 0 2 0 0 0 1 0 0 0 1 1 1 1 2 0 0 0 1 2 0 0 1 2 0 2 1 0 0 0 0 0 0 1 1 1 0 0 0 0 0 0 0 0 0 1 2 0 0 0 0 0 2 0 1 1 0 1 2 1 0 0 2 2 0 0 0 0 0 1 0
152 1 1 1 0 0 0 2 0 0 0 0 0 1 0 1 0 0 1 2 0 2 0 0 2 0 0 0 1 1 1 0 0 2 1 1 1 2 0 0 2 0 0 0 1 0 0 0 0 1 0 0 0 0 0 0 0 0 1 1 1 1 1 1 0 0 0 1 2 0 0 2 1 2 1 2 1 0 1 0 0 0 2 2 2 0 0 0 1 2 0 0 0 0 1 1 0 1 0 1 1 0 1 0 1 0 2 0 1 1 0 2 1 2 2 1 1 0 2 0 0 0 1 2 1 0 1 1 2 1 0 1 0 0 0 0 0 0 0 1 0 2 0 0 2 0 0 0 0 0 0 0 0 1 0 1 0 0 0 1 1 0 0 1 1 2 0 1 1 2 0 0 0 2 2 0 2 1 1 1 0 1 0 2 2 2 2 0 0 2 0 2 2 1 2 1 2 2 0 0 0 1 0 1 2 0 0 1 1 0 0 0 1 0 1 2 0 1 0 1 1 1 0 1 1 1 0 0 0 0 0 0 0 1 1 1 1 2 0 0 0 0 1 1 0 1 0 1 1 1 0 0 0 1 1 2 1 1 1 1 1 1 0 0 0 0 0 2 2 0 0 1 2 2 0 0 0 1 2 1 1 0 2 1 0 2 2 1 0 2 0 2 1 2 2 0 1 1 1 1 1 0 0 0 0 1 0 0 0 2 0 2 1 0 0 0 0 1 1 1 1 1 2 0 1 0 1 0 0 1 0 1 0 0 0 0 0 1 0 0 0 1 1 2 0 0 2 1 2 0 0 0 2 0 2 1 1 2 0 1 0 1 2 0 2 0 0 1 1 0 1 1 1 1 1 1 0 1 0 0 1 1 0 0 0 0 0 0 0 0 0 0 0 0 2 0 0 1 1 0 0 1 1 1 0 0 1 1 0 0 1 0 0 0 2 0 2 1 0 1 1 1 1 0 1 1 0 1 0 0 1 0 0 1 0 0 0 2 1 1 1 0 2 0 0 0 0 0 0 0 0 1 1 2 1 1 1 2 2 1 1 2 0 0 0 1 1 2 2 0 0 1 2 1 1 1 1 0 0 0 1 1 2 2 0 2 2 1 2 0 0 0 1 1 1 0 0 1 1 2 1 0 1 1 1 1 2 2 0 0 0 1 0 0 1 0 0 2 0 1 1 1 0 0 0 0 1 0 0 0 2 0 0 0 1 0 1 0 0 0 0 2 0 0 0 0 1 1 1 0 0 0 1 0 2 0 0 0 0 0 1 0 0 0 0 0 1 0 1 0 0 2 1 0 0 0 1 0 0 0 1 0 0 0 0 0 0 0 0 0 0 0 1 0 0 1 0 1 0 2 0 0 0 2 0 2 0 0 1 0 1 0 0 0 2 0 0 0 0 0 2 0 1 1 0 1 1 0 0 0 1 1 0 0 1 0 1 0 1 0 0 1 0 1 1 0 1 0 0 1 0 1 1 0 0 0 2 2 2 0 0 0 0 1 0 1 1 1 1 0 0 1 0 0 1 2 0 0 1 0 0 0 0 1 2 2 1 2 1 0 1 0 0 1 0 0 0 1 2 2 0 1 0 0 1 0 0 2 2 0 1 1 0 2 0 1 1 1 1 0 0 0 0 1 1 1 0 1 0 1 2 0 0 0 1 2 1 1 1 2 0 2 0 2 2 0 0 0 0 0 0 0 0 0 0 1 1 1 0 1 0 0 2 0 0 1 1 0 2 2 1 0 2 1 1 0 0 1 0 2 0 0 0 1 1 1 0 1 2 1 1 0 1 2 0 1 0 2 0 2 2 0 0 2 0 0 2 1 0 0 0 0 1 1 0 1 1 1 2 1 1 1 0 1 2 0 0 1 0 0 0 0 2 1 0 0 0 0 1 0 1 1 0 0 0 0 0 0 1 1 1 1 0 0 2 0 0 1 0 0 2 2 0 0 0 1 1 0 2 0 0 0 1 1 1 1 0 1 1 1 1 1 2 0 0 0 0 1 1 0 0 2 0 0 2 2 2 2 0 0 0 1 2 2 2 1 0 0 0 1 0 0 1 0 1 1 0 2 1 0 0 0 0 1 0 0 1 1 0 1 2 1 1 2 0 0 0 0 0 1 0 0 2 0 0 0 0 0 0 1 2 0 1 1 2 0 1 2 1 1 1 2 1 0 0 1 1 1 1 0 0 0 0 1 0 1 1 1 1 0 0 0 0 1 0 2 2 0 0 0 0 0 0 1 1 0 0 0 1 0 1 0
153 0 1 2 1 0 2 1 0 1 1 1 1 1 0 1 0 0 0 1 0 2 0 0 2 0 1 0 2 2 2 0 0 2 1 2 2 1 2 1 0 1 0 0 0 1 1 0 0 2 1 0 1 0 1 0 1 1 1 1 1 1 2 2 0 0 1 0 1 0 0 2 0 2 0 2 2 0 2 0 2 0 2 1 2 0 0 1 2 2 1 2 1 0 0 0 0 1 1 2 1 0 2 0 0 0 2 1 1 0 0 2 1 1 1 1 1 0 2 0 0 0 2 0 0 2 0 0 1 0 0 0 0 0 0 0 0 0 0 1 0 2 0 0 1 0 0 0 0 2 0 2 0 0 0 1 1 0 1 2 1 0 1 1 0 2 0 0 1 2 0 1 1 2 2 1 2 2 1 2 0 1 0 2 0 0 0 2 1 1 0 2 2 2 2 0 0 2 0 0 0 1 1 0 1 0 1 0 0 0 0 0 2 0 2 2 1 1 1 2 0 0 1 1 1 1 1 0 0 2 1 0 0 0 0 0 0 2 0 0 0 1 2 1 1 2 1 1 1 1 0 0 2 1 1 1 0 1 1 0 0 0 0 1 0 0 1 0 2 1 1 0 1 1 1 1 0 0 2 0 1 0 2 0 1 1 2 2 0 2 0 1 0 1 1 0 0 1 0 1 0 0 1 1 1 0 1 1 0 1 0 1 1 0 0 0 0 0 0 2 0 0 0 2 1 0 1 1 0 1 0 1 0 0 0 0 0 2 1 1 0 2 1 2 0 0 2 0 2 0 2 0 0 0 0 0 1 1 0 0 0 0 0 0 0 0 0 1 1 0 2 0 0 0 1 1 0 1 1 0 0 0 0 0 0 0 0 1 1 1 1 1 1 0 1 1 0 0 1 1 1 1 0 2 2 0 0 1 1 1 0 1 0 0 2 0 2 0 0 0 0 2 1 0 0 1 2 2 2 2 1 0 0 0 0 0 0 0 0 0 1 0 1 0 1 1 0 1 0 1 0 0 2 2 2 2 2 2 2 1 1 1 0 1 0 1 1 2 2 1 2 1 2 0 1 0 1 0 0 0 1 1 0 0 2 1 0 1 2 0 2 0 1 2 0 0 1 1 1 2 0 0 2 0 2 0 1 1 0 1 0 0 0 1 0 0 0 2 0 2 2 0 2 2 1 2 0 1 1 1 1 1 0 0 1 0 2 0 0 1 0 1 1 1 1 0 1 2 2 0 0 0 1 0 2 0 0 0 0 1 0 0 0 1 0 0 1 1 1 0 1 1 0 0 0 0 1 2 0 2 2 0 2 0 1 0 2 0 0 0 0 1 1 0 0 0 0 0 0 0 0 2 0 1 0 2 0 0 0 0 1 0 0 0 2 0 0 1 0 1 0 1 0 1 0 0 2 1 0 0 0 0 1 0 2 0 2 0 0 0 0 0 0 0 1 1 2 1 0 0 0 2 1 1 0 0 1 2 2 0 0 0 0 1 1 1 2 2 1 0 0 0 0 0 1 0 2 0 1 0 0 0 0 2 2 2 1 2 0 0 0 0 0 1 1 0 0 1 0 1 1 0 0 1 0 0 2 1 2 0 0 0 0 1 1 2 0 0 1 0 0 0 0 2 0 1 1 0 0 0 1 1 0 0 0 0 1 2 0 2 2 1 0 0 0 1 0 0 0 0 0 0 0 0 0 1 0 0 0 0 0 1 1 0 0 1 1 0 1 1 0 0 2 1 1 0 0 1 1 1 2 2 0 1 1 2 0 1 1 1 1 1 2 2 0 0 0 1 0 2 1 0 0 2 1 1 0 0 1 0 1 0 1 1 0 1 1 2 2 0 0 1 2 0 1 0 0 1 1 0 1 1 2 0 0 0 0 1 0 0 0 0 0 0 0 0 0 0 0 0 2 2 0 0 1 1 0 0 0 0 0 1 0 0 0 0 0 2 1 1 0 0 0 2 1 1 0 0 0 0 2 2 2 0 0 0 1 0 0 1 1 2 1 1 2 2 2 2 0 0 0 1 2 0 2 1 1 0 0 1 0 0 0 0 0 0 2 1 1 0 0 0 1 0 0 0 2 1 1 0 1 0 0 0 0 1 1 1 0 1 1 1 2 1 1 1 0 0 1 1 2 0 1 1 1 0 1 2 0 1 0 0 0 0 0 0 0 0 0 0 2 0 1 0 0 1 1 1 1 0 0 0 0 1 0 0 1 0 0 1 1 0 1 2 2 0 0 0 0 0 0 2
154 1 0 1 0 0 1 1 0 0 0 1 1 1 0 1 0 0 0 1 1 1 0 0 2 0 1 0 0 0 1 0 0 1 0 1 2 1 0 0 0 1 0 1 0 1 0 0 0 0 0 0 0 0 1 0 0 0 1 0 2 2 2 1 1 2 2 1 1 0 0 1 1 2 1 2 1 0 0 0 1 0 2 0 2 0 0 0 2 2 0 1 1 0 0 0 0 1 1 2 1 0 2 0 1 1 2 0 1 1 0 1 0 2 2 0 0 0 2 0 1 0 2 1 1 0 1 0 1 0 1 1 0 0 0 0 0 0 0 0 1 1 1 0 1 0 1 0 0 1 1 1 0 0 0 0 0 1 0 1 1 0 1 0 1 1 1 0 1 1 1 1 0 1 1 0 1 1 0 1 0 1 0 2 2 2 1 2 1 1 0 2 1 0 1 2 1 2 0 0 0 1 0 2 1 0 1 0 0 0 0 0 2 0 1 2 1 1 2 0 2 1 0 2 0 0 1 0 1 2 0 0 0 0 0 0 1 1 1 1 1 0 1 0 1 2 1 0 1 1 1 1 0 0 0 1 0 0 0 0 0 0 0 0 1 0 1 1 2 2 0 0 2 2 0 0 0 1 2 2 0 0 2 0 0 1 2 1 1 2 0 2 0 1 1 0 1 1 0 0 0 0 1 1 1 1 1 0 0 1 0 1 1 1 1 0 0 1 1 0 2 2 1 1 1 0 1 1 0 1 0 0 0 0 0 0 0 1 1 1 0 1 2 2 0 0 2 0 1 2 1 0 2 1 0 1 1 0 0 1 1 2 2 2 2 1 0 2 2 0 1 1 0 0 1 1 0 1 1 0 2 1 0 1 1 1 1 0 0 0 0 0 0 0 2 1 0 1 0 0 0 0 1 1 0 1 0 2 0 0 0 0 1 0 0 0 0 1 0 1 1 2 0 2 1 1 0 1 1 1 0 0 1 1 1 1 0 0 0 0 1 0 1 1 0 1 0 1 0 0 0 1 0 2 0 0 0 2 2 2 0 2 0 2 2 0 0 2 2 0 0 0 2 1 0 0 0 1 1 0 0 2 1 1 1 2 1 2 2 0 2 0 0 1 1 0 1 1 1 2 1 1 1 1 1 1 2 2 0 0 0 1 0 0 0 0 0 2 0 1 1 1 2 2 0 2 0 0 1 1 1 0 0 1 0 0 2 1 1 2 1 0 2 2 2 0 2 1 1 0 0 0 0 0 0 2 0 2 1 1 0 1 0 0 0 0 1 0 0 0 0 1 0 0 0 0 0 1 0 1 1 0 0 0 0 0 0 1 0 0 1 0 0 0 0 0 0 0 0 1 0 2 1 1 1 2 1 0 0 1 1 0 0 1 1 1 1 1 0 0 1 0 0 0 0 0 1 2 0 0 0 2 0 0 0 0 2 0 1 0 1 0 0 0 1 1 1 0 1 0 0 1 0 0 0 0 2 2 1 0 0 0 1 0 0 0 0 2 1 0 0 0 0 1 1 2 0 1 1 1 0 0 1 2 2 2 2 1 1 0 0 0 0 2 2 0 0 0 1 1 0 0 0 2 1 0 1 2 2 1 0 0 0 1 1 1 0 0 0 0 0 0 0 1 0 0 0 0 0 0 0 0 0 0 1 0 2 0 0 0 0 1 0 0 0 1 0 1 0 0 0 0 0 0 1 1 1 0 2 2 0 0 2 0 0 1 0 0 2 2 0 1 2 1 1 0 0 2 0 2 1 0 1 0 0 1 1 2 2 2 0 0 1 2 0 1 1 0 0 0 0 0 0 2 1 0 1 0 1 1 2 0 1 1 1 2 2 1 2 0 1 1 1 0 2 0 0 1 2 0 0 0 2 1 0 1 2 0 0 0 0 0 0 0 1 0 1 1 1 0 1 1 0 0 1 0 0 1 0 0 1 1 1 0 1 1 0 0 0 1 1 0 2 1 1 1 0 2 0 0 0 0 2 1 0 1 0 1 1 0 0 0 1 1 2 1 2 2 0 0 0 2 1 0 1 1 0 1 0 0 0 0 0 0 0 0 2 1 2 1 0 1 0 1 0 0 1 0 1 0 2 0 0 1 0 0 0 1 0 0 0 1 1 0 0 1 0 0 1 0 1 0 1 1 0 0 1 2 0 2 0 0 0 0 0 0 0 0 0 0 1 0 0 0 0 2 0 0 2 0 0 0 0 1 0 0 1 0 0 2 1 1 0 1 2 0 0 0 1 0 1 0
155 1 2 1 0 0 1 1 0 0 0 0 0 1 0 0 0 0 0 2 0 2 0 0 2 0 1 1 1 1 0 0 1 1 0 0 1 0 0 0 0 2 0 1 0 0 0 0 0 1 0 0 0 1 0 1 0 0 0 1 0 0 2 2 0 0 1 1 1 0 0 1 2 1 1 1 0 0 1 1 0 0 2 1 2 0 0 1 1 1 0 0 0 2 0 0 0 1 1 1 1 0 2 0 0 0 2 1 0 0 1 1 1 2 2 1 0 0 1 0 2 0 1 2 1 0 1 2 2 1 1 1 0 0 0 0 0 0 0 0 1 1 1 0 1 0 0 0 0 0 0 0 1 0 0 0 0 0 1 1 1 0 0 1 0 1 0 0 0 0 1 1 0 1 1 0 2 0 0 0 0 0 1 2 2 1 2 1 0 1 0 2 2 0 2 2 1 1 0 0 0 0 0 0 0 0 2 1 1 0 2 0 2 0 1 2 1 0 2 0 2 1 1 2 0 0 1 0 1 2 0 0 0 0 0 0 0 2 0 0 0 1 2 0 0 1 0 1 1 1 0 0 1 1 1 2 0 0 0 1 0 0 0 1 0 0 1 0 1 0 0 0 2 1 1 0 0 1 2 1 1 0 2 0 1 0 1 2 0 2 0 0 1 2 1 0 0 0 0 1 0 1 1 1 0 1 1 0 2 2 2 1 2 1 1 1 0 0 0 1 0 0 1 1 0 0 0 1 0 1 0 1 1 1 0 0 0 0 0 0 0 0 2 1 0 0 1 0 2 1 1 0 1 1 0 1 1 1 0 1 0 2 1 0 1 0 0 1 1 0 2 0 0 0 0 0 0 0 1 0 0 0 0 0 1 0 0 0 0 0 1 1 2 0 1 1 0 0 1 1 0 2 0 2 0 0 0 1 0 0 1 0 0 1 0 0 0 0 0 0 0 0 0 1 0 1 0 0 2 1 2 0 0 0 0 0 0 0 0 0 2 0 1 1 0 1 0 0 1 2 0 1 0 2 1 0 1 2 2 2 0 2 0 1 1 1 1 1 1 0 1 0 2 0 1 1 1 0 0 2 2 1 1 1 1 1 1 1 2 0 1 0 1 1 1 0 1 2 1 1 0 0 1 1 1 1 2 1 0 2 0 0 0 0 2 0 0 1 0 2 2 0 1 1 0 1 1 0 0 1 1 0 0 0 1 0 0 1 2 2 0 0 1 0 0 0 0 0 1 1 0 1 0 0 2 0 0 1 0 0 0 0 0 2 0 0 2 1 1 1 0 1 0 0 0 0 1 2 0 2 2 0 1 0 0 0 1 0 0 0 1 0 1 0 0 0 0 0 0 0 0 2 2 0 0 0 2 1 0 1 0 0 0 1 1 1 0 0 0 0 0 0 0 0 0 1 1 2 0 0 1 1 0 0 2 1 2 1 0 1 1 0 0 0 2 1 2 0 0 0 1 1 1 0 1 1 2 2 1 0 0 0 0 1 1 1 1 1 0 0 0 1 1 0 0 2 0 0 2 0 0 0 0 2 2 2 1 2 0 1 1 1 1 2 0 0 0 0 1 1 0 0 0 1 0 0 2 2 2 1 0 0 0 1 0 0 0 1 1 0 1 0 1 2 1 0 0 0 0 1 2 0 0 0 0 0 0 0 0 0 0 0 0 1 1 1 0 0 0 0 0 0 1 0 1 1 0 0 0 0 0 1 2 0 1 0 1 0 2 2 0 0 2 0 0 1 0 2 0 2 0 0 0 0 1 2 0 1 1 1 0 1 1 1 0 0 0 1 0 2 1 0 0 2 1 1 0 0 0 1 1 0 1 1 0 1 2 0 2 1 1 2 1 1 2 0 0 1 0 0 1 0 1 0 1 1 0 0 1 0 0 0 0 1 1 1 1 1 0 0 2 2 0 0 0 0 1 0 0 0 2 2 1 0 1 1 1 0 1 1 0 0 1 1 1 1 0 0 1 1 2 2 1 0 0 1 0 1 0 0 2 2 0 0 2 2 2 1 0 0 0 2 1 1 1 2 0 0 0 1 0 0 0 0 0 0 2 1 2 1 0 1 0 1 1 0 1 2 0 1 2 0 1 2 0 0 1 0 0 1 1 1 1 2 1 2 0 0 0 1 2 0 0 1 1 1 1 1 0 1 0 0 0 0 0 0 0 0 0 0 1 0 1 0 1 0 1 1 1 0 0 0 0 1 0 0 1 0 0 2 1 1 0 1 0 0 0 0 0 0 0 1
156 0 2 1 0 0 1 2 1 0 1 1 0 1 0 1 1 0 1 0 2 1 1 1 1 1 1 0 0 2 0 0 1 1 0 0 2 2 0 0 2 0 1 1 0 1 0 0 0 2 2 0 1 0 1 0 0 0 1 0 2 2 1 0 0 1 1 1 1 0 0 0 2 2 2 2 0 0 2 1 0 0 2 0 1 0 0 0 1 2 0 0 0 0 0 0 1 1 1 2 1 0 1 0 0 0 2 1 1 0 1 2 1 1 1 1 1 0 0 0 2 0 2 1 1 0 1 0 2 0 0 0 0 0 0 0 0 0 0 0 0 2 0 0 2 0 0 0 1 1 0 0 1 0 0 0 0 0 0 1 1 1 0 2 2 2 0 1 0 2 0 0 0 2 1 0 2 0 0 0 0 0 0 2 2 2 0 1 1 0 1 2 2 0 2 2 1 0 0 0 0 1 0 1 0 0 2 0 0 0 1 0 1 0 2 2 0 0 1 1 1 0 1 2 0 0 1 0 0 1 0 0 0 0 0 0 0 2 0 0 0 0 2 0 0 1 0 0 2 0 0 0 0 1 1 2 1 0 0 0 0 0 0 1 1 1 1 1 2 1 1 1 2 1 1 0 1 1 2 1 1 1 1 1 0 1 1 1 0 2 0 1 0 2 1 1 0 1 1 2 1 0 0 0 0 0 1 1 1 2 1 0 2 2 2 0 1 0 0 1 0 1 0 1 1 0 2 1 1 1 0 2 0 0 0 0 0 1 0 0 0 1 2 2 0 0 2 1 1 1 0 0 0 0 0 0 0 0 0 2 0 2 2 1 2 0 0 2 2 1 1 1 2 2 1 2 0 0 0 0 1 2 0 0 2 1 0 1 1 0 0 0 0 0 2 0 0 0 0 0 1 1 0 1 0 0 0 1 0 0 0 0 0 1 1 2 0 1 0 1 1 1 1 0 0 1 1 1 1 0 1 0 0 0 0 0 0 0 1 0 2 0 2 1 0 1 0 0 1 1 0 0 0 2 0 0 0 2 2 0 0 0 0 0 0 1 0 2 2 2 2 2 2 1 1 0 1 0 0 1 1 1 0 0 2 1 0 1 2 1 1 0 0 1 1 0 1 2 1 1 1 1 2 0 2 1 2 1 1 0 0 0 1 1 0 1 1 1 0 1 1 1 0 0 0 0 2 0 0 0 2 0 0 2 2 0 1 0 0 0 0 0 1 0 0 0 0 0 1 0 0 0 0 0 2 1 1 0 0 1 0 0 0 0 0 0 0 1 1 1 0 1 0 0 0 0 0 0 0 0 2 0 1 0 1 0 0 0 0 0 0 1 1 0 0 0 1 1 0 1 0 1 1 2 0 2 1 2 0 2 0 0 0 0 2 0 0 1 1 0 1 0 0 0 0 0 2 1 0 0 0 0 0 0 0 0 2 0 0 1 0 0 0 1 0 1 2 0 0 0 0 2 0 1 0 0 1 2 2 0 0 0 0 1 1 1 1 2 1 0 0 0 0 0 1 2 0 1 1 1 0 1 0 2 2 2 2 1 0 0 0 0 0 1 0 0 1 0 0 1 0 0 0 1 0 0 1 1 1 1 0 0 0 1 0 2 0 0 0 0 0 0 0 2 0 1 0 0 0 0 1 0 1 0 2 2 1 0 0 0 0 0 0 1 1 0 1 0 0 1 1 1 1 0 0 2 1 0 1 0 1 2 2 1 1 0 0 1 1 1 0 0 2 0 0 0 0 1 1 1 2 1 1 1 1 1 1 1 1 1 1 1 1 2 0 1 0 1 0 1 1 0 0 2 0 0 2 0 0 2 2 0 1 1 1 2 2 1 2 0 1 1 2 0 2 0 0 1 1 1 0 0 1 0 0 1 1 0 0 1 0 0 1 1 1 1 1 0 0 0 2 2 0 0 2 0 0 2 0 0 2 2 0 0 0 0 0 0 0 1 1 0 2 0 2 1 0 0 1 1 2 2 2 0 0 0 1 1 0 1 0 1 1 1 2 2 2 2 0 0 1 1 1 0 2 1 1 1 1 1 1 0 0 0 1 0 2 2 1 1 0 1 0 1 1 0 1 1 0 0 2 0 0 2 0 0 0 1 0 1 0 1 1 0 0 1 0 0 1 0 2 0 0 2 2 0 2 0 0 0 0 0 0 0 1 2 2 1 1 0 1 0 1 0 0 0 1 0 2 1 1 0 0 1 0 1 0 1 1 2 0 0 0 1 0 0 0 0 0 0 0 1
157 1 2 0 1 0 1 1 0 1 1 1 0 0 0 0 0 0 0 1 1 1 0 0 2 0 1 0 1 1 1 1 0 2 0 0 2 1 0 0 1 1 0 0 1 0 0 0 0 1 0 0 0 0 0 2 0 1 1 1 1 2 1 0 0 0 0 1 1 0 0 2 1 2 1 2 1 0 2 0 1 0 1 0 0 0 0 0 0 1 0 0 1 1 1 0 0 1 1 2 1 0 1 0 0 0 2 1 1 0 0 1 0 2 2 0 0 0 0 0 2 0 0 2 0 0 0 0 1 0 0 0 0 0 0 0 1 0 0 1 1 1 0 0 0 0 0 0 1 1 1 1 0 0 0 2 0 0 0 1 1 1 0 1 0 1 0 0 0 0 2 0 0 2 1 0 2 1 0 1 0 1 0 2 2 2 1 1 0 1 1 2 2 0 2 2 2 2 0 0 0 2 0 1 0 0 2 1 1 0 0 0 2 0 2 2 1 0 2 2 0 1 1 2 0 0 1 0 0 0 0 1 0 0 0 0 0 2 0 0 0 0 2 0 0 2 0 0 1 1 1 1 2 0 0 0 0 0 0 0 0 0 0 1 0 0 1 0 0 0 0 1 1 1 1 1 0 2 2 2 0 0 2 1 0 2 2 0 0 0 0 0 0 2 1 0 0 0 0 1 0 0 1 1 1 0 0 0 0 0 0 0 2 0 0 0 0 1 0 2 0 1 0 0 0 0 0 1 1 0 0 1 0 0 0 0 0 2 0 0 0 1 1 1 0 0 1 1 2 1 0 1 2 1 0 1 1 1 0 2 0 2 2 2 2 1 1 0 0 0 2 0 0 0 1 0 0 0 1 0 0 1 0 0 0 0 0 0 0 0 0 0 0 0 0 0 0 0 2 2 2 2 0 2 1 0 0 0 0 0 0 0 0 1 1 0 0 0 0 0 0 0 0 2 2 2 0 0 0 0 0 0 0 1 0 0 0 1 2 1 2 0 2 1 1 1 0 1 0 1 0 0 0 1 2 0 2 0 0 0 2 0 0 1 1 1 0 2 2 0 1 0 0 2 0 2 0 0 0 1 1 2 0 0 2 0 0 1 1 0 0 1 0 0 0 0 1 1 1 2 1 1 2 1 1 0 1 1 0 0 0 1 0 0 2 0 0 2 0 1 1 1 1 1 0 1 1 0 1 2 0 0 0 1 1 0 0 1 1 2 1 1 2 2 2 0 2 1 1 0 0 1 1 0 2 0 0 0 1 0 1 1 1 0 0 0 1 0 1 0 0 1 0 0 0 0 0 1 0 1 1 0 1 0 0 0 0 0 1 1 1 1 1 0 0 0 0 1 0 1 1 2 1 1 0 1 1 1 0 1 0 0 1 1 1 1 1 0 0 0 2 0 1 1 0 0 0 2 0 0 1 1 0 0 1 1 1 0 1 1 1 1 0 0 2 1 2 0 0 0 2 0 1 0 1 1 2 2 2 0 0 0 1 1 0 1 1 1 0 0 0 2 0 0 0 1 1 0 2 0 1 0 0 2 2 2 1 1 0 1 0 1 0 2 0 0 0 0 1 2 1 1 0 0 2 0 1 2 2 1 1 0 0 2 0 1 0 1 1 0 0 0 1 2 1 0 1 1 1 0 1 1 0 0 0 0 1 0 0 1 0 1 0 0 0 0 0 1 0 0 0 0 0 0 0 2 0 1 0 1 0 0 2 0 0 2 1 0 2 2 1 0 2 0 0 0 0 1 1 1 1 1 1 0 0 2 0 1 1 1 1 1 2 2 1 0 1 0 0 1 0 0 0 2 2 0 0 1 0 0 0 0 0 0 0 0 1 1 2 0 2 2 2 1 2 0 0 0 2 0 1 1 1 1 1 0 0 0 0 0 0 0 0 0 0 0 0 0 0 0 1 1 0 0 0 0 2 0 1 1 1 2 0 0 0 2 1 0 2 0 0 0 1 1 2 1 0 2 1 2 2 2 2 0 1 1 0 1 1 0 0 2 0 1 2 2 2 0 0 0 1 0 1 0 2 1 1 1 0 1 0 0 1 0 2 2 1 1 2 0 0 0 1 1 0 0 1 0 0 1 2 0 2 2 0 0 2 1 0 0 0 0 0 0 0 1 0 1 0 1 2 0 2 0 0 0 0 2 0 0 0 1 1 0 0 0 0 0 0 0 0 0 1 0 0 0 1 0 2 0 0 0 0 0 0 0 0 0 0 2 0 0 0 2 0 0 0 1 1 1 0 0
158 1 2 0 0 0 0 1 0 1 1 0 2 2 1 1 1 0 2 1 0 1 0 0 2 0 2 0 0 0 2 0 1 1 0 0 2 1 1 1 0 0 0 0 0 0 0 0 0 1 1 0 1 0 0 1 0 1 1 0 1 1 1 1 0 0 0 2 1 0 0 1 1 1 0 1 1 0 2 0 2 0 2 1 2 0 0 0 2 2 0 2 0 0 0 0 0 1 1 2 1 0 0 0 2 1 1 0 0 0 2 2 0 1 1 1 1 0 0 0 2 0 2 0 0 1 0 0 2 0 0 0 1 0 0 0 1 0 0 2 0 2 0 0 1 0 0 0 2 2 1 1 0 1 0 1 0 1 0 0 2 1 1 0 0 0 0 0 2 2 0 1 1 1 1 0 2 0 0 0 0 1 0 2 1 1 1 2 1 0 1 2 2 1 1 2 1 2 0 0 0 2 1 0 1 0 1 1 0 1 1 0 1 0 1 1 0 0 1 1 1 1 1 2 1 0 1 1 1 1 0 1 0 0 0 0 0 2 1 1 1 0 2 0 0 2 0 0 1 1 1 1 1 0 0 2 1 0 0 1 0 0 0 2 0 0 0 1 0 0 2 0 1 1 0 1 0 0 2 1 0 0 1 1 0 1 1 0 1 1 0 2 1 2 1 1 1 2 0 2 0 1 1 1 1 0 2 0 1 1 1 0 2 1 0 0 0 1 0 1 0 0 0 2 1 0 1 2 2 2 0 2 1 1 0 0 0 1 0 0 0 0 1 2 0 0 1 0 2 1 1 1 2 0 0 0 0 1 0 0 0 0 2 1 2 1 0 1 1 0 2 0 0 0 1 1 0 0 1 0 2 1 0 0 1 1 1 0 0 1 1 1 0 0 1 0 0 2 0 0 0 1 0 2 1 0 0 0 0 0 0 0 0 1 1 0 1 1 0 0 0 0 0 0 0 1 1 0 0 0 0 0 0 0 1 1 0 1 1 0 1 0 2 2 1 2 1 1 0 1 0 0 1 2 1 1 1 2 2 1 2 0 0 0 0 1 1 0 1 1 1 0 2 1 2 0 2 0 0 1 1 1 0 0 2 0 0 0 1 0 0 1 0 1 1 0 2 1 0 1 1 1 2 0 2 0 2 1 0 0 0 0 0 1 1 0 1 2 0 2 2 0 1 2 1 1 1 0 1 1 1 1 0 1 0 0 1 0 0 1 0 2 1 1 0 0 1 1 1 0 0 0 0 0 2 0 0 0 0 1 1 0 0 0 0 0 0 0 1 1 0 1 0 0 1 0 1 1 0 1 2 0 1 0 0 0 0 0 0 0 0 1 0 0 0 0 2 0 0 0 0 2 1 2 0 2 0 1 0 2 1 0 1 1 0 1 1 0 0 0 2 0 0 0 0 2 2 2 0 0 0 1 1 0 2 0 1 0 1 0 1 0 0 0 2 1 2 0 0 0 0 2 1 1 0 0 1 1 0 1 0 1 1 0 0 2 1 1 0 2 1 0 0 0 0 1 1 0 1 0 1 1 1 0 1 1 1 1 0 1 0 1 0 1 1 0 0 0 0 0 0 0 0 2 1 1 0 2 2 0 2 0 0 1 0 2 0 0 1 0 1 0 0 1 1 1 0 1 1 0 0 0 0 0 0 0 2 0 0 0 0 1 0 0 0 1 0 0 0 0 0 0 1 0 1 1 1 2 0 0 2 2 2 0 0 0 1 0 2 2 1 1 1 1 1 0 0 0 1 0 2 2 0 0 0 2 0 2 1 2 0 1 2 2 0 0 0 1 0 2 1 0 0 2 0 0 2 0 0 2 2 0 1 1 0 1 2 0 1 0 1 1 1 0 1 0 0 2 0 0 0 0 1 1 1 0 0 2 0 1 0 0 1 1 1 1 1 0 0 0 2 2 0 0 1 0 1 0 0 0 0 0 1 0 1 1 1 0 2 0 0 0 1 1 1 0 0 0 1 2 2 2 1 0 0 1 0 1 1 0 1 1 0 0 2 1 1 1 0 0 0 1 0 0 0 2 0 0 0 1 0 0 1 0 1 1 1 2 2 0 0 0 0 1 0 0 1 0 0 0 2 1 1 2 0 0 1 0 2 0 0 0 0 1 0 0 1 0 0 0 2 0 2 0 0 0 0 2 0 2 0 0 0 0 1 1 1 1 1 0 1 0 0 1 0 0 2 0 2 0 0 0 0 1 0 1 1 0 1 1 0 1 0 1 2 0 0 0 0 0 0 1
159 1 1 1 0 0 0 0 0 2 2 0 0 0 0 0 0 0 1 1 0 2 0 0 2 0 1 0 0 0 2 1 1 2 2 1 2 1 0 0 0 2 1 1 0 1 1 0 1 1 0 0 0 1 0 1 1 1 2 0 2 2 0 0 0 0 2 1 1 0 0 0 2 2 2 2 0 0 2 0 2 0 2 2 2 0 0 1 1 2 0 1 1 0 1 0 0 1 0 2 2 0 2 0 0 0 2 1 1 0 0 1 0 1 1 0 0 0 0 0 0 1 1 2 1 0 1 0 0 0 0 0 0 0 0 0 0 0 0 1 1 2 0 1 0 1 0 0 0 0 0 0 0 0 0 0 0 1 0 1 1 1 0 1 1 2 1 1 1 2 0 0 1 1 0 1 1 1 1 1 0 0 1 2 2 1 2 2 2 1 1 2 1 0 1 1 1 1 0 0 0 1 0 0 2 0 0 0 0 0 1 0 2 0 2 2 1 0 1 0 2 0 1 1 1 0 1 1 1 0 1 1 0 0 0 0 0 2 0 0 0 0 2 1 0 2 1 0 2 0 0 0 1 0 0 0 0 0 0 0 0 0 0 0 1 1 0 1 1 0 2 0 1 1 2 2 1 1 1 1 0 1 2 1 1 1 2 2 0 2 0 0 1 2 1 0 1 0 0 2 1 0 1 1 1 0 1 2 0 1 0 1 2 1 1 1 0 0 1 1 1 0 2 1 1 0 2 1 1 2 0 2 0 0 0 0 0 1 0 1 1 1 2 2 1 0 2 0 1 0 0 0 1 0 0 0 1 0 0 0 1 1 2 0 2 0 0 1 1 0 2 0 0 0 0 0 0 1 1 0 1 2 0 0 0 0 0 0 0 0 0 0 0 0 1 0 0 1 1 1 1 0 1 2 1 1 0 1 1 0 0 0 0 2 0 0 0 0 0 0 1 1 1 1 1 1 1 0 1 1 1 0 0 1 1 1 0 2 1 1 2 0 1 0 1 1 0 0 1 2 0 0 0 1 2 0 2 2 2 2 0 2 1 0 0 1 0 2 2 1 1 1 2 1 1 1 0 0 0 0 1 1 0 0 2 2 0 0 2 1 1 0 1 1 1 1 1 1 1 2 1 0 0 2 0 2 0 1 0 0 0 1 0 0 2 0 0 2 0 1 1 1 2 2 0 1 1 1 0 1 1 1 0 0 0 0 2 1 0 0 2 0 2 1 1 0 2 1 2 1 0 1 0 0 1 1 1 2 1 0 0 0 1 0 0 0 1 1 1 0 0 1 1 0 0 0 1 1 0 1 2 0 2 0 1 0 1 0 0 0 0 1 0 0 0 1 0 1 0 0 0 1 1 2 0 2 1 1 0 2 0 0 0 0 1 0 0 0 0 0 1 0 0 0 0 0 1 1 0 0 1 2 1 0 2 0 1 0 1 0 1 0 0 1 0 1 2 0 1 0 0 2 0 1 0 0 0 2 2 0 0 0 2 0 1 2 0 1 0 0 0 1 1 0 0 2 0 0 1 0 2 1 0 1 1 1 0 1 1 0 0 2 0 1 1 0 0 0 1 1 0 0 0 1 0 0 1 0 1 1 1 1 0 1 1 0 0 0 0 0 0 0 0 2 0 2 0 1 1 0 1 0 0 0 0 0 1 1 0 2 1 1 0 1 1 0 0 0 0 0 0 0 1 0 0 1 0 0 2 1 0 0 1 1 0 0 0 0 1 1 0 0 1 0 0 1 0 0 1 0 1 2 1 1 0 1 1 2 2 2 0 0 2 2 0 0 1 0 0 2 2 0 0 1 0 0 2 1 0 1 1 0 1 1 0 2 1 0 2 0 2 2 1 1 2 0 0 2 0 0 0 0 1 2 1 1 0 0 1 0 1 0 0 0 0 0 0 0 0 0 2 2 0 0 0 0 1 0 0 0 1 2 1 0 1 1 1 0 0 2 1 0 1 1 1 1 0 0 1 2 2 2 2 1 1 1 0 2 0 0 1 1 1 0 2 2 2 0 0 1 0 1 1 0 1 1 1 1 0 0 0 0 1 0 2 1 1 1 1 0 0 0 1 1 1 0 0 2 1 0 1 0 0 1 0 0 0 0 0 0 0 2 1 2 1 0 1 0 0 1 2 0 1 0 0 0 1 1 0 1 0 1 0 0 0 0 0 1 0 0 1 0 1 0 0 1 0 0 2 0 0 0 0 1 0 1 1 0 0 2 2 2 1 2 1 0 0 1 1 0 1 1
160 1 1 1 0 0 1 1 0 0 0 0 0 0 0 0 0 0 1 1 1 2 1 0 2 0 1 0 0 0 2 0 1 2 2 1 2 1 0 0 1 1 0 1 0 1 0 0 0 1 0 0 0 1 1 0 1 1 2 0 2 2 2 1 0 0 1 1 1 0 0 1 1 2 1 2 1 0 2 0 1 0 2 0 1 0 0 0 0 1 0 0 0 1 1 0 0 2 1 2 1 0 1 0 0 0 2 1 1 0 1 2 1 1 1 1 1 0 1 0 1 0 2 1 1 1 1 0 1 0 1 1 0 0 0 0 0 0 0 1 1 1 0 0 0 0 0 0 0 0 0 0 0 1 0 1 0 1 0 0 2 1 1 0 2 2 0 2 0 2 0 0 0 2 1 1 1 1 1 1 0 1 1 1 1 0 0 1 0 0 0 1 1 0 1 2 0 2 0 0 0 0 0 0 1 0 1 1 1 0 2 0 1 0 1 2 0 1 1 0 2 0 0 2 0 0 1 0 0 1 0 1 0 0 0 0 0 2 0 0 0 0 2 1 0 2 0 0 2 0 0 0 2 0 0 0 0 0 0 0 0 0 0 1 0 0 1 0 2 2 0 0 0 0 0 0 0 2 2 2 0 0 2 1 0 2 2 1 0 2 0 2 0 1 1 0 1 1 0 0 0 0 0 0 0 0 0 1 1 1 0 1 2 2 2 0 0 0 0 2 0 0 2 1 1 0 1 1 1 0 0 2 1 1 0 0 1 1 0 2 1 1 1 2 0 0 2 0 1 1 0 0 2 1 0 1 2 1 0 1 0 1 2 0 2 0 0 2 2 0 0 2 1 1 0 0 0 0 1 0 0 1 2 2 2 2 0 1 1 1 1 1 0 0 2 1 1 0 0 0 0 0 0 2 1 0 0 1 0 0 0 0 0 0 1 0 0 1 0 1 1 1 0 2 1 1 1 1 0 0 1 0 0 0 0 0 0 1 1 1 2 0 1 0 1 1 0 2 0 0 0 0 0 2 0 0 0 2 1 0 1 2 1 0 1 0 0 1 1 0 1 0 2 1 0 0 0 0 0 0 0 2 1 1 1 2 1 0 2 0 1 0 0 1 1 1 2 0 0 2 2 2 1 1 1 1 2 2 0 0 0 0 0 0 1 0 0 1 0 1 1 2 2 2 1 2 0 1 1 2 0 1 0 0 0 0 1 1 0 1 2 0 1 1 0 0 1 0 0 0 0 0 1 0 2 1 1 0 1 0 0 0 0 0 0 0 1 2 2 0 2 0 0 0 0 0 0 1 0 1 2 0 0 0 0 0 0 0 0 0 0 2 0 0 2 0 1 0 0 0 0 0 0 1 0 2 2 2 0 1 0 0 0 1 1 1 0 0 1 0 1 0 0 0 0 2 2 1 0 0 0 0 1 0 2 0 2 0 0 0 0 1 0 1 0 1 1 1 0 1 0 1 1 0 0 0 2 2 2 0 0 0 1 0 1 2 0 2 2 1 0 0 0 1 1 1 1 0 2 0 1 1 0 1 1 1 1 1 0 1 1 1 0 1 0 0 0 0 0 1 0 0 0 1 0 0 1 1 1 0 1 1 0 2 0 1 0 1 1 0 0 0 0 2 0 2 0 2 1 0 2 0 0 0 0 0 2 0 0 0 0 0 1 0 1 0 0 0 0 0 0 0 0 0 0 2 0 0 1 0 0 0 2 0 0 0 1 1 1 1 0 0 2 0 0 0 0 0 2 0 2 2 1 2 1 1 1 2 1 2 0 1 2 2 0 0 1 0 0 1 1 0 0 2 1 0 1 0 0 1 1 0 0 1 1 1 1 2 2 0 0 2 1 0 2 0 0 1 2 0 0 0 2 1 0 1 0 1 0 0 0 0 0 0 1 0 1 0 1 1 1 1 0 0 2 0 1 0 0 0 1 1 0 0 0 0 0 0 1 1 0 0 1 1 1 1 1 0 1 1 2 2 2 0 0 0 0 0 0 1 0 2 2 0 2 2 2 1 0 0 0 2 1 0 1 1 0 2 0 0 0 0 0 1 1 0 1 0 2 0 1 0 0 0 0 0 1 1 0 0 2 1 0 1 0 0 0 0 1 0 0 1 2 1 1 0 1 0 2 0 2 0 1 1 0 0 0 2 0 2 0 0 0 0 1 1 1 0 0 0 1 0 2 0 0 0 0 1 1 0 0 0 0 0 0 0 0 1 1 2 0 0 0 1 1 0 0 0 1 0 0 0
161 1 1 1 0 0 2 1 0 0 0 1 1 1 0 1 0 0 1 1 1 1 1 0 2 0 0 0 1 1 1 1 0 1 1 0 2 1 0 0 0 1 0 0 0 0 0 0 1 2 0 0 1 0 0 1 0 0 2 1 1 2 1 1 0 0 2 1 2 1 0 2 2 2 1 2 1 0 2 0 0 0 2 1 1 0 0 0 2 2 0 1 0 0 0 0 1 2 1 2 1 0 2 0 0 0 2 1 1 0 1 2 0 1 1 1 1 0 1 0 2 0 2 2 2 0 2 0 2 0 0 0 0 0 0 0 0 0 0 1 1 1 0 0 1 0 0 1 1 1 0 0 0 0 0 0 0 1 0 0 1 1 0 1 0 2 0 0 1 1 1 1 1 0 1 1 0 1 0 1 0 0 0 2 1 1 1 1 1 0 1 1 2 1 1 2 2 2 0 0 0 0 0 1 2 0 0 0 0 0 1 0 1 0 0 1 0 1 1 1 1 0 1 2 0 0 1 1 1 1 1 2 0 0 0 0 0 2 0 1 0 0 1 0 0 1 0 0 2 0 0 0 2 0 0 1 0 1 1 1 1 1 0 0 1 0 1 0 2 1 0 1 1 1 0 1 0 2 2 2 0 0 1 0 1 1 2 1 1 2 0 2 1 2 1 1 1 1 1 2 0 0 2 2 2 0 0 0 0 2 0 1 2 2 2 1 1 0 0 0 1 1 1 1 1 0 1 2 2 0 0 1 0 0 0 0 0 2 0 0 0 0 1 1 0 0 1 0 2 2 2 0 2 0 0 0 2 0 0 2 0 2 1 0 1 1 0 1 1 0 2 0 1 1 2 1 0 0 1 0 1 0 0 0 1 0 0 0 0 0 0 0 1 0 2 1 1 1 1 1 1 2 0 2 1 0 0 0 0 0 0 0 0 2 0 1 0 0 0 0 0 1 0 1 1 1 1 2 2 0 2 0 0 1 1 0 0 1 0 0 2 0 1 1 0 1 0 1 0 0 0 1 1 2 1 1 1 2 1 1 1 2 0 0 0 2 0 2 2 0 0 0 2 0 0 0 0 0 0 0 0 2 1 1 1 2 1 0 2 0 2 0 0 2 0 0 2 1 1 2 0 0 2 0 2 0 2 1 0 1 0 0 0 1 1 0 1 2 0 1 1 1 1 0 0 1 1 1 0 1 1 1 0 0 0 0 2 1 1 2 2 0 2 1 1 0 1 0 1 0 1 1 0 0 2 0 1 1 0 0 0 0 1 1 1 1 1 2 2 0 2 0 0 0 0 0 0 1 0 1 2 0 2 0 0 2 0 0 0 0 0 2 2 0 2 0 2 0 0 0 0 1 0 2 0 2 1 0 0 0 0 0 0 0 0 0 0 1 0 0 0 0 0 0 0 0 2 2 0 0 0 1 0 0 1 1 2 0 0 0 0 2 0 2 0 0 0 0 0 0 1 1 1 1 0 0 1 2 2 0 0 0 2 0 2 2 1 2 2 0 0 1 0 0 1 2 0 0 2 0 0 0 0 0 0 0 1 0 0 0 0 1 0 1 1 0 0 1 1 2 0 0 0 2 0 0 2 2 2 0 1 0 0 0 0 0 0 1 1 0 0 0 0 2 0 1 1 0 0 0 0 0 0 0 0 0 1 1 0 1 1 0 0 0 0 1 0 1 0 0 0 1 0 0 0 0 0 1 0 1 0 0 2 0 1 0 0 1 1 1 0 0 2 0 0 0 0 2 0 2 1 1 1 0 0 2 0 1 2 1 1 0 2 2 0 0 0 0 0 2 2 0 0 2 1 0 1 0 1 1 2 0 0 0 1 1 2 1 2 0 2 1 0 0 0 0 0 1 0 0 0 0 1 1 1 0 0 0 1 1 0 0 0 0 1 0 1 0 1 0 2 2 0 0 1 1 0 0 0 0 2 2 1 0 1 1 0 0 1 0 0 0 2 0 1 0 0 1 2 2 2 2 2 0 1 1 0 1 1 0 0 1 1 0 2 2 2 2 0 0 1 1 0 0 1 1 0 0 0 1 1 0 0 0 1 1 1 1 2 0 0 0 1 2 0 0 1 0 1 1 2 0 0 0 0 0 0 1 0 1 0 2 1 1 1 2 0 1 1 1 2 0 1 1 1 0 0 2 1 1 1 1 0 0 1 1 1 0 0 0 0 0 1 0 1 0 1 2 0 0 0 0 0 1 0 0 1 0 0 2 1 0 0 1 0 0 0 1 1 1 0 0
162 0 2 0 0 0 0 2 1 0 1 1 1 2 0 1 0 0 0 0 1 0 0 0 2 0 0 0 0 0 1 1 1 1 0 2 1 2 0 0 0 2 0 0 0 0 0 0 2 2 0 0 1 0 0 1 2 1 1 1 2 1 1 1 0 0 2 0 1 0 0 2 2 1 1 1 0 0 2 0 2 0 2 2 2 0 1 2 2 2 1 2 1 1 0 0 0 2 2 2 0 0 1 0 1 0 2 0 0 0 2 2 0 2 2 0 0 0 0 0 2 0 2 0 0 2 0 0 2 0 0 0 0 0 0 0 0 0 0 2 0 2 0 0 0 0 0 0 0 1 0 1 0 0 1 0 0 2 0 2 2 2 0 2 0 0 0 1 1 2 1 0 1 0 2 2 0 2 0 2 0 1 0 2 1 1 1 2 2 0 2 2 2 2 0 2 1 2 0 0 0 0 0 0 1 0 1 1 0 0 1 0 1 0 1 2 0 0 1 1 1 1 0 1 1 0 0 0 0 1 1 0 1 0 1 1 0 2 0 0 0 0 1 0 0 1 0 0 2 0 0 0 0 0 0 2 0 1 0 1 0 0 0 1 0 0 0 0 2 1 0 0 0 0 1 0 0 2 2 1 1 0 1 0 0 0 0 1 0 2 0 0 2 2 2 0 2 1 1 0 0 0 1 1 0 0 1 0 0 1 0 2 2 1 1 1 0 0 1 0 1 1 0 0 0 0 1 1 0 0 0 0 0 0 0 0 0 2 0 2 1 1 2 2 0 0 1 1 1 2 0 1 1 0 0 0 1 1 0 1 0 1 1 0 1 1 0 1 1 0 1 1 1 1 0 0 0 0 1 0 0 2 0 0 1 1 1 0 0 0 0 0 1 0 2 1 1 0 1 1 1 1 0 2 0 0 0 1 0 0 0 0 0 1 0 0 0 0 0 0 0 1 0 0 0 1 0 1 1 0 1 0 0 0 0 0 0 2 1 1 2 0 1 0 1 1 0 0 1 2 0 0 0 2 0 0 0 1 1 0 2 0 1 0 0 1 0 1 2 0 1 0 2 1 1 0 0 0 0 1 2 0 1 1 2 1 0 0 1 0 0 1 0 0 0 0 1 1 1 1 1 1 2 0 2 0 2 1 0 0 0 0 0 0 1 1 0 1 0 1 1 1 2 2 1 2 0 1 1 1 1 1 0 0 0 0 1 1 1 2 2 0 1 1 1 0 2 0 0 0 0 0 1 1 1 1 0 0 0 1 1 0 1 1 0 0 2 0 1 1 0 2 1 0 0 0 1 1 0 1 1 0 0 0 0 0 0 0 2 2 2 0 0 0 0 2 0 0 0 1 0 2 1 1 0 2 1 0 0 1 1 0 0 1 0 2 2 1 1 0 0 0 0 1 0 0 1 1 0 0 0 0 0 0 1 1 2 0 0 0 0 0 0 2 0 1 2 0 1 0 1 1 1 0 1 0 1 1 1 0 0 0 0 2 0 0 1 2 1 1 1 0 0 0 1 2 0 0 1 0 1 1 0 1 1 1 1 1 0 1 0 1 0 1 1 0 0 0 1 1 1 0 0 1 0 0 1 1 1 0 0 1 0 1 1 0 0 0 0 0 0 0 2 2 0 0 1 1 1 0 1 0 0 0 0 0 0 1 0 1 1 0 0 0 0 1 0 0 0 0 0 0 0 0 1 2 0 0 1 1 0 1 2 0 0 0 0 0 2 2 1 1 2 1 1 0 0 0 1 0 1 2 0 0 0 1 0 2 1 2 0 1 0 1 0 1 0 1 0 1 1 0 0 2 1 1 0 0 0 2 2 1 0 0 1 2 1 1 2 0 2 1 2 0 1 0 0 1 1 0 0 0 1 1 1 0 0 1 1 0 1 0 0 0 1 0 0 0 0 0 1 1 0 0 1 0 1 0 0 0 1 1 0 0 0 0 2 0 2 1 0 0 1 1 2 1 0 0 0 0 0 0 2 0 0 0 0 2 1 0 0 1 1 0 1 1 1 2 0 0 1 1 2 1 2 0 0 0 0 0 0 0 1 1 2 1 0 1 0 0 0 0 0 1 1 0 1 0 0 1 2 0 0 1 0 1 0 1 0 1 0 1 1 1 0 1 0 0 1 0 1 0 1 1 0 0 1 2 0 0 0 0 0 0 2 2 2 0 1 1 1 0 0 1 0 1 1 2 0 0 0 0 0 0 0 0 0 0 0 2 0 0 0 2 0 1 0 0 0 0 0 0
163 1 1 2 0 0 1 1 0 0 0 0 0 1 0 0 0 1 1 1 1 1 0 0 2 0 1 0 0 1 1 0 1 0 0 0 2 1 0 0 2 0 0 1 0 1 0 0 0 0 0 0 1 1 0 1 0 0 2 1 1 1 0 0 0 0 2 1 2 1 0 2 1 2 1 2 1 0 1 0 0 0 2 1 1 0 0 0 2 2 0 1 0 0 0 0 0 1 1 1 0 1 1 0 0 0 2 2 1 0 0 1 1 2 2 1 1 0 1 0 1 0 2 1 1 0 1 1 2 0 0 0 0 0 0 0 0 0 0 0 1 2 0 0 1 0 0 0 0 1 0 1 0 0 0 1 1 0 0 2 1 1 0 2 1 0 0 0 1 2 1 0 1 1 2 1 1 0 0 0 0 0 1 2 1 0 1 1 0 1 0 2 1 1 1 1 0 2 0 0 0 0 0 2 1 0 1 0 1 0 1 0 1 0 1 2 0 0 1 0 2 1 0 2 0 0 1 0 0 2 0 0 0 0 0 0 0 2 0 0 0 0 2 0 0 1 0 0 2 0 0 0 1 1 1 1 0 0 0 0 0 0 1 1 0 0 0 0 2 0 0 1 2 2 0 0 0 1 1 1 0 0 2 0 1 1 2 1 0 1 0 0 1 1 1 0 1 1 0 1 0 0 0 0 0 0 0 0 1 2 1 1 1 1 1 1 0 1 0 2 0 1 1 0 0 0 1 1 1 0 0 1 1 0 0 0 0 2 0 1 1 1 1 2 0 0 2 0 0 2 0 0 0 0 0 0 0 1 0 0 0 0 1 0 1 0 0 2 2 0 1 1 1 1 0 1 0 0 0 0 1 0 1 1 0 0 0 1 1 1 2 2 0 0 1 0 1 1 1 1 1 1 0 2 1 0 0 0 0 0 1 0 0 1 1 1 0 0 1 0 1 1 1 1 1 1 1 0 1 1 2 1 0 0 0 0 0 2 2 2 0 0 1 1 1 2 0 0 1 1 0 1 1 2 1 1 1 2 2 2 0 1 0 0 0 1 1 2 2 1 1 1 2 0 0 2 0 0 0 1 1 2 1 1 1 1 1 1 1 0 0 0 0 1 1 1 1 2 2 2 1 0 0 2 0 2 2 1 0 1 0 2 0 0 1 1 0 0 0 2 2 0 2 2 0 2 0 1 0 2 0 2 0 1 0 0 1 1 0 0 0 1 0 0 0 0 1 0 0 0 0 0 0 0 2 0 1 0 0 0 1 0 0 0 0 0 1 0 0 0 0 1 1 0 1 0 2 2 0 2 2 0 2 0 1 0 1 2 0 0 1 0 0 0 0 0 2 0 0 0 0 1 1 1 1 2 1 1 0 1 1 1 0 0 2 0 0 0 0 0 1 0 0 0 0 1 1 1 0 0 1 1 1 0 1 1 2 0 0 0 0 1 0 1 1 0 1 1 0 0 1 1 0 2 0 0 0 1 1 0 0 0 1 1 1 1 1 0 0 0 0 2 1 0 0 2 0 1 1 1 1 1 2 1 1 2 1 1 1 0 0 1 0 2 0 1 1 0 0 2 2 0 0 1 0 0 1 2 1 0 0 0 0 1 1 0 0 2 2 0 0 0 0 1 1 1 0 1 0 0 1 0 1 0 1 1 1 1 1 1 0 1 1 0 1 0 0 0 0 0 0 0 1 0 0 0 0 0 0 0 0 0 2 1 0 0 1 1 1 1 0 0 0 0 0 0 0 1 1 1 1 1 0 0 0 1 0 0 2 0 1 0 2 2 1 0 0 0 0 1 1 0 0 2 1 0 1 0 0 2 2 0 2 2 0 2 2 0 1 0 1 0 0 0 2 0 0 1 0 1 0 0 1 0 0 0 0 1 1 0 0 0 0 0 1 0 1 0 0 0 2 2 0 0 0 0 2 0 0 0 1 1 0 0 0 0 0 1 1 2 0 0 0 2 1 1 0 0 0 1 2 2 2 0 0 0 0 2 2 0 0 0 0 0 2 2 2 2 0 0 1 1 1 0 1 1 1 1 0 1 0 0 0 0 0 0 2 2 2 0 0 0 0 2 0 1 1 1 1 0 1 0 0 2 0 0 0 1 0 1 0 1 1 1 0 0 1 1 0 2 2 0 2 0 1 0 0 1 0 1 0 0 0 0 0 0 0 0 0 0 0 0 0 0 0 1 1 2 0 0 0 0 0 2 0 0 1 0 0 1 1 1 0 1 0 0 0 0 1 0 0 1
164 1 2 0 1 1 1 1 0 1 1 1 1 2 0 1 0 0 1 1 1 2 1 1 1 1 0 0 0 0 2 0 0 2 1 2 1 1 0 0 0 2 0 0 1 0 0 0 0 2 1 0 1 1 0 0 0 0 2 1 1 1 2 1 1 2 2 0 2 0 1 2 1 2 1 2 1 0 2 0 1 0 1 0 1 0 0 1 1 2 1 1 0 0 0 0 1 1 0 1 2 0 1 0 0 0 2 0 1 1 1 1 1 2 2 1 1 0 0 0 2 0 2 2 1 1 1 1 2 0 0 0 0 0 0 0 1 0 0 0 1 1 0 0 1 0 0 0 0 0 0 0 0 0 1 0 0 1 0 0 1 0 0 2 0 0 0 0 0 1 1 1 0 1 1 1 1 0 0 0 0 0 1 2 1 0 0 2 0 1 0 2 1 0 1 2 0 1 0 1 0 1 0 0 2 0 0 0 2 0 0 0 0 0 1 2 1 0 1 0 2 0 0 1 1 1 1 0 0 0 0 0 0 0 0 0 0 2 0 0 0 0 2 0 0 1 0 0 2 0 0 0 1 0 0 0 0 1 1 1 1 1 0 2 2 2 0 0 2 2 0 0 0 0 1 1 0 1 0 0 1 0 1 0 1 0 1 0 0 1 0 1 1 1 1 0 1 2 0 2 0 0 2 2 2 1 1 1 0 1 0 1 2 1 1 1 0 1 1 0 1 1 1 1 0 0 1 0 0 1 0 0 0 0 0 0 0 1 1 2 0 1 1 2 0 0 2 0 1 2 1 0 2 0 1 0 1 1 0 2 0 2 2 1 2 0 0 1 1 0 2 0 1 1 1 1 0 0 1 1 2 1 0 0 0 1 1 0 0 0 0 0 0 0 1 0 0 1 1 1 1 2 1 2 0 0 1 0 1 1 0 1 0 0 1 0 1 0 0 0 0 1 0 1 0 0 1 1 1 0 1 0 0 0 1 1 0 1 1 1 2 0 1 0 1 1 0 0 0 1 0 0 1 1 2 1 2 1 1 0 2 0 0 0 0 2 0 2 2 0 1 0 2 0 1 1 1 0 0 2 2 1 2 2 0 2 2 0 1 1 0 1 1 1 2 0 2 2 2 2 0 0 2 0 2 1 2 1 1 1 1 0 0 0 1 0 0 2 0 2 2 0 2 2 1 1 1 1 0 1 1 1 0 0 1 0 2 0 0 1 0 0 0 0 0 1 0 2 2 0 0 1 1 0 2 0 0 0 1 0 1 1 1 1 0 0 2 0 1 0 0 0 1 0 0 0 1 0 0 0 2 0 0 0 0 0 0 0 0 0 0 0 0 1 1 0 1 1 1 0 0 1 0 2 0 2 1 1 0 1 1 0 0 1 0 1 0 2 1 0 0 0 1 1 0 0 1 1 0 0 0 1 0 0 2 1 2 0 2 0 1 0 0 1 1 1 2 0 0 1 0 1 0 1 0 0 1 2 1 1 0 1 0 2 0 0 1 2 0 1 1 0 0 0 0 1 1 0 2 0 1 0 0 1 1 1 1 2 0 1 0 1 1 1 0 0 0 1 2 2 0 0 0 2 0 1 1 2 2 0 1 0 0 1 1 1 0 1 1 0 0 0 0 1 1 1 0 0 0 0 1 0 0 0 0 0 1 0 0 1 0 1 0 0 0 1 0 1 0 0 0 0 0 0 0 0 0 0 0 0 0 1 2 0 1 0 0 1 0 0 0 1 2 0 0 0 0 1 1 1 1 1 0 1 1 2 1 2 2 2 0 0 1 1 1 0 0 1 1 1 1 0 0 1 0 1 1 0 0 1 1 1 1 1 1 2 1 1 2 0 0 2 2 1 2 0 0 1 0 0 1 0 2 2 0 0 0 0 1 0 0 0 1 1 1 1 1 0 0 0 2 2 0 1 1 0 0 0 0 0 1 2 0 0 0 1 2 0 1 0 0 0 0 2 0 0 0 1 0 0 1 1 2 1 0 1 0 2 0 0 0 2 1 0 2 2 2 2 0 1 0 1 0 0 1 2 0 0 1 1 0 0 0 1 1 1 1 1 1 0 0 0 1 2 1 0 0 0 1 1 2 1 1 1 0 0 1 1 0 0 0 2 2 1 0 0 2 0 1 0 2 0 1 0 0 0 1 2 1 1 1 1 0 0 1 1 1 0 0 0 0 0 0 0 0 1 1 1 0 0 0 0 0 1 0 0 0 1 0 1 1 0 0 1 1 0 0 0 0 0 0 1
165 0 1 2 1 0 2 2 0 0 0 2 0 0 0 0 0 0 0 0 1 1 1 0 2 0 1 1 0 0 1 1 1 1 0 0 2 2 0 0 1 1 0 0 0 1 1 0 0 1 1 0 0 0 0 0 0 0 1 1 0 1 1 1 1 1 1 1 1 0 0 0 1 1 1 1 0 0 2 0 2 0 1 0 0 0 0 0 1 1 0 0 1 0 0 0 0 2 0 2 2 0 1 0 1 1 2 1 1 0 0 1 1 2 2 2 1 0 1 0 1 1 2 2 1 1 1 1 1 0 0 0 0 0 1 1 0 0 0 0 1 1 0 0 1 0 0 0 1 0 0 1 0 0 0 0 0 1 0 2 2 2 0 2 1 2 1 1 1 2 1 0 0 1 2 0 2 1 0 0 0 1 1 1 1 0 1 2 2 2 0 2 2 0 2 2 0 2 0 0 0 0 0 1 0 0 0 0 0 0 0 0 1 0 1 2 0 2 0 0 2 2 1 2 0 0 1 1 0 2 0 1 1 1 1 0 0 2 0 0 0 0 2 0 0 1 0 0 1 1 1 1 2 0 0 0 1 0 0 0 0 0 0 0 0 0 0 0 2 2 0 0 0 0 1 0 0 2 2 1 1 0 2 1 1 1 2 2 0 2 0 1 0 2 1 0 0 1 0 2 0 0 1 1 1 1 0 1 0 1 0 1 1 2 2 0 0 1 1 0 1 1 2 2 0 0 0 2 2 0 0 1 1 0 0 0 0 2 1 1 0 2 1 2 0 0 2 1 2 0 2 0 2 0 0 0 2 1 0 2 0 2 2 1 2 1 0 0 0 0 2 0 1 1 2 0 0 0 1 0 1 1 0 0 1 2 1 0 0 0 0 0 1 0 2 0 0 0 0 0 0 0 0 2 2 0 0 1 1 1 0 0 0 1 0 0 0 0 0 0 0 1 0 1 0 1 2 0 0 0 0 0 0 0 1 1 1 1 1 0 2 0 1 0 2 2 1 1 0 0 0 0 1 1 2 1 2 2 2 0 2 0 0 0 0 2 0 2 2 0 0 0 0 2 1 0 0 0 0 1 0 1 2 2 0 2 2 0 1 0 0 1 0 2 0 0 2 1 0 1 1 1 0 2 0 2 1 1 1 0 1 0 0 1 1 0 0 2 0 2 2 0 2 2 0 2 0 1 0 1 1 1 0 2 2 0 1 0 1 1 1 0 1 1 1 1 2 2 2 0 1 2 2 1 2 0 0 2 1 0 0 0 1 1 1 1 1 2 0 0 0 1 1 0 1 0 2 1 0 1 1 0 2 0 1 0 1 0 0 0 2 1 0 0 0 1 0 1 0 1 1 1 0 0 1 2 1 1 1 2 0 0 0 1 1 1 1 2 1 0 0 0 0 0 0 0 1 1 0 0 0 0 0 0 1 2 2 2 1 1 0 1 0 1 0 1 1 1 0 0 1 2 1 0 1 1 2 2 2 0 0 0 1 0 2 2 1 1 0 0 0 1 0 0 1 2 0 0 1 0 1 1 0 2 2 2 2 1 0 0 1 0 0 1 0 0 0 0 2 2 0 1 0 2 0 1 1 1 1 0 1 1 0 1 0 0 0 1 1 0 0 0 1 2 0 1 1 1 0 1 2 0 0 0 0 0 1 0 0 0 0 1 0 1 0 1 0 0 0 0 0 0 0 0 0 1 1 0 0 0 0 1 2 0 0 1 1 1 1 1 0 0 1 2 2 0 0 0 1 1 1 1 1 0 0 1 0 1 1 1 1 1 0 2 0 2 0 0 0 1 0 0 0 1 0 0 0 1 1 0 1 0 0 0 2 2 2 0 1 0 1 0 1 1 2 0 0 2 1 0 0 0 2 0 0 1 1 1 1 0 1 1 0 0 0 0 0 0 0 0 2 2 0 0 1 0 1 0 0 0 2 2 1 0 1 2 2 0 1 1 0 0 0 2 1 1 0 1 1 2 2 2 2 1 0 1 0 1 1 0 0 1 1 0 1 0 0 1 0 0 0 2 1 0 2 1 0 1 1 1 1 0 0 0 0 0 1 1 2 0 0 0 0 1 0 0 2 1 0 0 2 0 0 1 1 0 0 1 1 1 0 0 2 1 1 1 0 0 0 1 1 1 1 1 0 0 1 2 0 1 0 1 0 0 1 1 1 1 0 0 0 0 0 0 1 0 1 1 1 1 1 1 0 0 0 0 0 0 0 2 0 1 0 1 0 0 0 0 0 0 1 1
166 0 0 2 1 1 1 1 1 1 2 0 1 1 0 1 0 0 1 2 1 1 0 0 2 0 2 1 1 1 2 0 0 0 0 0 2 1 1 1 0 0 0 0 1 1 1 0 0 0 0 0 0 0 1 0 2 0 0 1 0 1 2 2 0 0 1 0 0 0 0 0 2 1 0 1 1 0 2 1 0 0 1 0 1 0 0 0 1 2 0 0 0 0 2 1 0 0 0 1 2 1 1 0 1 1 2 1 1 0 1 2 0 1 1 0 0 0 2 0 1 0 2 0 0 1 0 1 2 1 0 0 0 0 0 0 0 0 1 0 0 2 0 0 1 0 0 0 0 0 0 0 0 0 1 0 0 0 0 0 1 0 0 1 2 2 1 1 0 1 1 1 1 2 1 0 2 0 0 0 0 0 0 1 1 1 1 1 0 0 0 1 1 1 0 0 0 1 0 0 0 0 0 0 1 0 0 0 0 2 0 0 1 0 2 2 0 1 1 0 2 0 1 1 1 0 1 0 0 1 0 0 0 0 0 0 0 2 0 0 0 0 2 0 0 2 0 0 2 0 0 0 0 0 0 1 0 0 1 2 1 1 0 1 0 0 0 1 2 1 0 1 1 1 1 0 0 0 2 0 2 1 1 0 1 0 1 1 0 2 1 1 1 2 2 0 0 1 0 0 0 1 0 0 0 0 0 0 1 1 1 1 0 2 2 0 2 2 1 0 2 2 0 1 2 0 1 1 0 1 0 0 0 0 0 0 0 1 0 1 0 0 1 1 0 0 2 0 2 2 1 1 2 0 0 0 1 1 0 0 0 0 1 1 1 0 0 2 2 0 1 1 0 0 0 0 0 0 0 0 2 0 0 0 0 1 0 1 1 1 1 1 0 1 1 0 0 1 1 1 1 1 0 2 1 0 0 1 1 1 0 1 1 0 0 0 0 0 0 0 0 0 0 1 0 0 1 0 0 0 0 0 0 0 0 0 0 2 1 1 2 0 1 1 1 2 0 1 1 1 0 0 0 2 1 0 1 2 2 1 0 1 0 1 1 1 0 1 1 1 0 0 2 0 1 0 1 0 0 1 2 0 0 0 1 0 0 1 1 0 0 0 0 1 1 0 1 1 0 1 1 1 1 1 1 1 2 1 0 1 0 1 1 0 1 0 0 1 0 2 2 0 2 2 0 2 0 1 0 1 1 1 0 0 1 0 2 1 1 2 0 0 2 2 1 0 1 0 0 0 0 0 0 0 1 1 0 0 0 0 0 0 1 0 1 1 0 0 2 1 0 0 1 0 0 0 1 0 0 1 2 0 2 0 2 0 1 1 0 0 1 1 2 0 0 0 1 0 0 0 0 1 1 1 0 1 2 1 0 1 0 0 0 0 2 0 0 0 0 0 2 0 0 0 0 1 2 1 0 0 2 2 0 0 2 2 2 0 1 1 1 0 0 1 0 1 1 0 0 0 0 1 2 0 0 0 2 2 1 1 0 1 1 0 2 2 0 2 0 0 0 1 1 0 1 2 0 0 0 0 0 1 0 0 0 1 0 2 0 0 1 0 0 1 1 0 0 1 1 2 1 0 0 0 1 0 1 1 2 0 1 0 1 1 0 0 0 0 0 0 0 0 0 2 0 1 0 0 0 0 1 0 0 0 0 0 1 0 0 2 0 2 0 2 2 0 1 0 0 0 0 0 0 0 0 2 0 0 0 0 0 1 2 0 1 0 1 1 1 1 1 0 2 1 1 0 0 2 0 2 1 1 1 0 1 2 0 1 1 1 0 1 1 2 1 1 0 1 0 2 2 0 0 1 1 1 1 2 0 0 0 0 1 1 1 2 2 1 1 1 1 1 1 0 2 0 0 0 1 1 1 1 2 0 0 1 1 0 2 0 1 0 0 0 0 0 0 0 0 0 2 2 0 0 1 1 0 0 0 0 2 2 1 0 1 1 1 0 1 1 0 0 0 2 1 1 0 1 1 2 2 2 2 0 0 0 1 2 0 0 0 2 0 0 2 2 2 2 0 0 0 2 1 0 2 1 1 1 0 0 0 0 1 0 2 1 2 2 2 0 0 0 0 0 0 1 1 0 0 1 2 0 1 2 0 0 1 0 1 0 0 0 1 1 0 1 1 0 1 0 1 0 0 1 1 0 2 2 0 2 0 0 0 0 0 1 1 0 0 0 1 0 0 1 0 0 1 0 2 1 1 0 0 1 0 2 2 0 0 2 0 1 0 0 1 0 0 0 1 0 0 1
167 1 1 1 0 0 1 2 1 0 1 1 1 1 0 1 0 0 0 1 1 2 0 0 2 0 2 0 0 0 1 1 2 1 0 0 2 1 0 0 0 0 0 0 0 0 0 0 0 1 1 0 1 0 0 1 0 1 1 0 1 1 1 0 0 0 1 0 1 0 1 2 1 2 1 2 1 1 1 0 0 0 2 2 2 0 1 0 2 2 0 1 0 1 0 0 0 1 1 1 1 0 1 0 1 1 1 2 2 0 0 2 1 1 2 2 1 0 0 0 2 0 1 1 0 0 0 0 1 0 0 1 0 0 0 0 0 0 0 0 0 2 1 0 2 0 1 0 1 1 1 1 0 0 0 0 0 1 0 0 0 0 0 0 0 1 0 0 1 2 0 1 0 1 1 1 1 1 0 1 0 1 0 2 2 2 1 1 0 1 0 2 2 2 2 0 0 1 0 0 0 0 0 0 1 0 1 0 2 0 1 0 1 0 1 2 0 1 0 1 1 1 1 2 0 0 2 1 0 1 0 1 0 0 0 0 0 2 1 1 0 0 2 0 0 1 0 0 2 0 0 0 0 0 0 2 0 0 0 0 0 0 0 1 0 0 0 1 1 1 0 1 1 2 0 0 0 1 1 0 0 0 2 1 0 2 2 0 0 2 1 1 1 2 1 1 0 0 1 1 0 1 0 0 0 0 2 1 1 1 0 1 1 1 1 0 0 0 0 0 1 1 1 0 0 0 1 1 0 2 0 0 0 0 0 0 0 2 0 0 0 0 2 2 0 0 1 1 2 1 2 0 1 0 0 1 1 0 0 1 0 1 2 0 2 0 0 1 1 0 2 0 1 1 0 1 0 0 1 0 0 0 0 0 0 2 2 0 0 0 0 1 0 0 2 0 0 0 2 2 2 2 0 1 1 0 0 0 0 0 0 0 0 1 0 0 0 0 0 0 0 0 0 1 0 0 1 1 2 1 2 0 0 1 1 1 0 1 1 1 1 0 1 0 2 2 0 1 1 2 0 1 0 0 2 0 2 2 2 1 0 2 0 1 1 1 0 1 1 1 2 1 2 0 0 0 0 0 0 0 2 1 2 2 1 1 0 1 1 0 1 1 1 1 0 1 0 1 1 2 1 1 2 0 2 0 2 0 0 1 0 0 0 0 1 0 0 1 1 1 1 1 1 1 1 1 1 0 1 1 1 0 0 0 0 0 1 1 1 2 1 0 1 1 1 0 1 0 0 0 0 0 0 0 0 2 0 0 0 0 1 0 0 0 0 0 1 1 0 1 0 1 1 0 0 0 1 0 0 0 2 0 1 0 0 0 1 1 0 0 0 2 1 0 1 0 1 1 0 1 1 1 1 1 0 1 1 2 0 1 0 0 0 0 1 0 0 2 0 0 1 0 0 0 0 0 2 2 0 0 1 2 1 0 1 1 2 0 0 1 0 0 0 2 0 1 2 0 1 0 0 2 1 1 0 0 1 1 1 0 0 0 1 1 0 1 1 1 0 1 0 1 1 0 0 2 1 0 1 0 0 1 0 0 0 0 0 2 0 1 0 1 0 2 1 0 0 0 1 2 1 1 0 1 1 0 2 2 2 0 0 0 1 1 0 1 0 2 1 0 0 0 0 2 0 1 0 1 0 0 2 0 0 0 0 0 1 1 0 1 1 0 0 0 0 1 0 0 0 1 1 1 1 0 1 0 0 0 0 0 0 0 2 0 0 0 1 0 2 2 1 0 0 0 0 0 0 1 1 1 1 1 1 1 1 1 1 1 1 1 1 1 2 2 0 0 0 0 0 2 1 0 0 2 2 0 2 0 0 2 2 1 0 0 1 2 1 0 1 0 1 1 1 0 2 0 0 1 0 0 1 0 1 2 0 0 0 0 0 0 0 0 0 0 0 0 0 0 1 0 2 2 0 0 2 0 0 1 1 1 1 1 1 0 1 1 2 0 1 1 0 0 1 0 2 0 0 2 0 0 1 1 2 0 0 0 0 1 0 0 0 2 1 0 1 1 1 2 0 1 0 1 2 0 2 0 1 1 1 0 0 0 0 1 1 0 1 2 2 0 0 0 0 1 0 0 1 1 1 0 2 0 1 2 0 0 1 1 0 1 0 1 2 1 1 1 0 0 1 0 2 0 0 1 1 0 1 2 0 2 0 1 1 0 1 1 1 0 0 0 1 0 0 0 0 1 1 0 2 0 0 0 0 1 0 0 1 0 0 1 0 1 0 2 1 0 1 0 1 0 1 0
168 0 2 0 0 0 0 2 0 0 0 1 1 1 0 1 0 0 0 2 1 2 0 1 1 0 2 0 0 0 2 0 1 2 0 1 1 1 1 1 0 1 0 1 0 1 0 0 0 1 0 0 0 0 1 0 2 0 0 0 1 1 2 2 0 0 0 0 0 0 0 1 1 2 1 2 1 0 2 0 2 0 2 2 2 0 1 0 0 1 0 0 0 1 1 0 0 0 0 1 1 0 0 1 1 0 2 0 0 0 1 2 0 1 1 0 0 0 1 0 2 0 1 2 1 0 1 1 2 0 0 0 0 0 0 0 0 0 0 1 0 2 0 0 0 0 0 0 0 2 1 2 0 0 0 0 0 2 0 0 0 0 0 1 1 1 0 1 0 1 1 0 2 1 2 1 2 0 0 0 0 0 0 1 0 0 0 1 0 1 0 2 1 1 0 1 0 1 0 1 0 1 0 1 1 0 1 0 1 1 1 0 1 2 1 2 1 0 1 1 1 0 1 2 0 0 1 2 1 1 0 0 2 1 2 2 0 2 0 0 0 0 2 0 0 2 2 0 2 0 0 0 1 0 0 1 1 0 0 0 0 0 0 0 0 0 0 0 2 2 0 1 1 1 0 0 0 1 1 1 1 0 0 0 0 0 0 0 0 0 0 0 1 2 1 0 1 1 0 1 0 0 0 0 0 0 0 0 0 1 0 1 2 1 1 0 1 0 0 1 0 0 1 1 1 0 1 1 1 0 0 0 0 0 0 0 0 2 1 0 0 2 2 2 0 0 2 0 2 2 2 0 2 1 0 1 0 1 0 0 0 0 1 0 1 1 0 2 2 1 1 1 0 0 0 0 0 1 0 0 0 0 0 0 1 1 0 0 0 0 0 0 0 1 1 1 1 1 0 0 0 1 0 1 0 0 0 2 0 0 0 0 0 0 1 0 1 1 0 0 0 0 1 1 0 1 1 0 0 1 1 0 0 1 1 1 0 1 0 0 2 0 1 0 1 1 1 2 0 1 0 0 0 2 0 0 0 1 1 1 1 1 0 0 0 2 1 2 1 1 2 2 2 0 2 0 1 0 0 0 1 1 0 0 2 1 0 2 2 0 2 0 1 1 2 1 1 1 0 1 1 1 2 0 2 0 2 1 0 1 0 0 0 0 0 1 1 2 0 1 1 1 2 2 1 2 0 1 0 1 1 1 0 0 0 0 0 1 0 1 1 0 1 1 1 0 2 2 2 0 0 1 1 0 2 0 0 1 0 0 1 0 0 0 0 0 1 2 2 0 2 0 1 0 0 0 1 0 0 0 1 0 1 0 1 0 0 0 0 0 0 1 1 0 2 0 0 1 0 1 1 1 2 1 0 2 1 1 0 0 2 2 1 1 1 1 0 1 0 1 1 1 0 0 0 1 2 1 0 0 1 1 0 0 2 1 2 0 0 0 0 0 0 2 1 1 1 0 0 0 0 2 2 0 0 0 1 2 2 0 0 0 1 1 0 1 1 1 0 1 1 2 0 0 2 2 0 0 1 0 0 0 1 1 0 1 1 2 0 0 2 0 1 2 1 0 0 0 0 0 0 0 0 1 0 0 1 1 1 0 0 0 0 1 1 1 0 0 0 0 0 0 1 2 0 0 0 1 1 0 1 1 1 0 1 1 1 1 0 2 1 2 1 0 1 1 0 0 0 0 0 0 1 0 1 1 0 0 0 0 0 0 2 1 0 1 1 0 1 1 1 0 2 0 0 1 1 1 1 1 2 2 1 0 0 1 1 2 1 2 0 1 2 2 1 0 0 0 0 0 0 0 0 1 0 0 1 0 0 0 0 0 0 0 1 1 1 0 0 0 0 0 1 0 1 0 0 1 0 0 1 0 2 2 0 0 0 0 0 0 0 0 2 2 2 2 2 0 1 0 2 2 0 0 2 0 0 0 0 0 2 2 0 0 0 1 1 0 1 1 0 0 2 1 1 1 0 2 1 1 1 1 2 0 0 0 0 2 1 0 0 1 0 0 1 1 1 2 0 0 0 2 2 1 2 1 0 0 1 1 1 0 0 1 1 0 1 1 2 0 0 0 0 2 0 0 2 0 1 1 2 1 0 0 0 0 0 0 1 0 0 0 1 0 0 1 0 0 0 0 2 0 1 1 0 0 0 2 0 2 0 2 0 0 1 0 1 1 1 0 1 0 0 0 0 2 0 0 2 0 0 0 0 0 0 0 0 0 0 1 0 0 0 1 0 0 0 0 0 0 0 1
169 1 1 0 1 0 1 0 0 1 1 1 0 0 0 0 0 0 0 0 2 0 1 0 2 0 2 0 0 1 1 0 0 0 0 1 1 1 0 0 1 1 0 0 0 0 0 0 1 2 0 0 1 1 1 1 0 1 0 2 0 1 1 0 0 0 1 1 2 0 0 1 2 1 1 1 0 0 2 0 2 0 2 0 2 0 0 0 1 2 0 0 0 0 0 0 0 0 0 2 2 0 0 1 0 1 1 0 0 0 0 2 2 2 2 2 2 0 1 0 1 0 2 1 1 1 1 1 2 0 0 0 0 0 0 0 0 0 0 1 1 2 0 0 1 1 1 0 1 1 0 0 0 0 0 1 1 1 0 2 1 0 0 0 1 2 0 0 0 1 1 0 1 2 2 1 2 1 0 1 0 1 0 2 2 2 1 1 1 1 0 1 0 0 0 0 0 0 0 0 0 1 0 1 2 0 1 0 0 0 1 0 1 0 2 2 0 0 0 0 2 1 1 2 0 0 1 0 0 2 0 1 0 0 0 0 0 2 0 0 0 1 2 0 0 2 0 0 2 0 0 0 2 0 0 1 2 0 0 0 0 0 0 1 0 0 0 0 1 1 0 0 0 0 0 0 0 1 1 1 0 2 2 1 0 1 1 1 0 1 0 1 2 2 2 0 2 1 0 1 0 1 1 1 1 1 1 0 0 0 0 0 2 2 2 0 1 0 1 1 1 2 1 1 0 0 0 1 0 0 0 0 0 0 0 0 0 1 0 0 0 1 2 1 0 0 2 0 1 1 1 0 2 0 0 0 2 1 0 0 0 0 2 1 2 1 0 2 2 0 1 1 0 0 0 0 0 0 1 0 0 1 0 0 1 0 0 1 1 0 0 0 0 0 2 0 0 0 1 1 1 1 0 2 0 1 0 0 0 0 0 0 0 2 0 0 0 1 0 0 0 0 1 2 1 1 1 1 2 1 2 0 0 0 0 0 0 2 0 0 2 0 2 2 0 2 0 1 0 1 0 1 1 2 1 1 1 2 1 0 1 2 0 1 1 1 1 2 2 0 0 0 1 2 1 0 1 0 0 2 2 1 0 0 2 1 0 2 2 0 1 0 0 1 0 1 1 1 1 2 1 1 2 0 1 1 1 1 0 1 0 0 0 1 0 0 1 2 0 1 1 0 1 1 0 1 1 1 0 1 1 1 0 0 1 0 2 0 0 2 0 1 1 0 0 0 0 2 2 0 0 2 1 1 1 1 0 1 0 0 0 0 0 1 0 0 2 1 2 0 1 1 0 0 0 0 0 2 0 1 2 0 1 0 0 1 0 0 1 1 0 0 1 0 0 0 0 0 0 1 0 1 1 1 0 2 0 1 0 1 0 0 0 0 2 0 0 0 0 0 1 0 1 1 0 0 1 1 0 0 1 1 1 0 1 1 2 0 1 0 1 1 0 2 0 1 1 0 0 1 0 1 1 0 1 1 2 2 2 0 0 0 0 1 0 1 0 2 0 1 0 0 0 0 0 2 0 0 1 0 0 1 1 1 1 1 2 2 0 1 1 1 0 1 0 0 1 0 1 1 0 1 0 1 0 0 2 1 2 1 1 1 0 0 2 1 0 2 2 0 0 0 0 1 1 1 0 1 1 0 1 0 0 0 1 0 2 2 0 2 2 1 0 0 0 0 0 1 0 0 0 0 1 0 0 1 1 0 1 1 0 0 2 1 1 0 0 0 2 2 1 1 2 0 0 0 0 1 0 1 2 1 0 0 0 2 0 2 1 2 0 1 1 2 0 1 0 1 0 1 1 0 0 1 1 0 1 0 0 1 1 0 0 0 2 2 2 1 2 1 1 2 1 2 2 0 0 2 0 0 1 0 1 0 0 2 1 1 0 0 0 0 0 0 1 0 1 0 0 0 2 2 0 0 2 0 0 0 0 0 1 1 0 0 1 0 1 0 1 1 0 0 1 1 1 1 2 0 2 2 2 2 1 0 0 1 1 1 1 0 0 1 1 0 2 2 2 2 0 0 0 2 1 0 2 0 1 1 0 2 0 0 1 0 1 1 1 1 2 0 1 0 0 1 0 0 0 1 0 0 2 0 1 2 0 0 0 1 0 0 0 0 2 1 1 1 0 0 0 0 2 0 1 0 0 0 1 2 0 0 0 0 0 0 0 1 1 2 1 0 0 0 0 0 0 1 1 1 1 1 1 0 0 1 0 0 0 0 0 1 0 0 0 1 1 0 0 0 0 0 1 0
170 0 0 1 0 0 1 2 0 1 1 1 0 0 0 0 0 0 1 2 0 1 1 0 2 0 1 0 0 0 2 1 0 2 1 1 2 2 0 0 2 0 0 0 0 0 0 0 0 2 1 0 0 0 0 0 0 1 0 1 1 1 1 1 0 0 0 1 1 0 0 1 2 2 2 2 0 0 2 1 0 0 2 1 1 0 0 1 1 2 1 1 0 0 0 0 0 0 0 0 1 0 1 0 0 0 2 0 0 0 1 1 1 2 2 0 0 0 0 0 2 0 2 1 1 1 1 0 1 0 0 0 0 0 0 0 0 0 0 0 0 2 0 0 0 0 0 0 0 0 0 0 0 0 0 0 0 0 1 1 1 0 1 0 1 2 0 1 0 2 0 0 0 1 0 0 2 0 0 0 0 0 0 2 1 1 1 1 0 1 0 2 0 0 0 2 1 1 0 0 0 1 1 0 2 0 1 0 0 0 1 0 2 0 2 2 0 1 0 1 1 1 0 1 1 0 0 0 0 0 0 0 0 0 0 0 0 2 0 0 0 0 2 1 0 1 0 0 2 0 0 0 2 1 1 1 0 0 0 0 0 0 0 1 0 0 1 1 1 1 0 2 0 0 1 1 0 0 1 0 1 1 1 0 1 1 2 2 0 2 0 1 2 2 2 0 0 2 0 2 0 0 0 0 0 0 1 0 0 1 0 1 2 1 1 1 0 1 0 1 1 1 1 2 0 0 0 2 2 1 0 2 1 0 0 0 0 0 0 0 0 0 2 1 0 0 1 0 2 2 0 2 2 0 1 0 1 1 0 1 0 1 2 1 2 0 0 2 2 0 2 0 0 0 0 0 0 1 0 0 1 0 0 1 0 1 1 0 0 0 0 0 0 1 2 1 1 0 2 1 1 2 0 1 0 0 0 0 0 0 0 0 0 2 0 1 0 0 0 0 0 0 1 1 1 1 0 1 2 2 2 1 0 0 2 2 0 2 0 0 1 0 2 1 0 1 0 1 1 2 0 1 0 1 1 0 1 2 1 1 0 1 0 2 2 0 0 2 2 1 1 1 2 0 1 0 1 0 0 1 1 1 2 2 1 2 1 1 1 0 1 1 2 2 2 1 1 1 1 2 1 1 1 1 1 1 1 2 0 1 0 0 1 0 1 1 0 2 0 1 1 1 2 2 2 2 0 0 0 0 2 0 0 1 0 0 1 1 0 2 1 1 1 1 1 1 0 1 1 0 0 1 1 0 1 1 1 0 0 1 0 0 0 1 0 0 1 0 1 1 0 1 1 0 0 0 0 1 0 1 2 0 1 0 0 1 0 0 1 1 1 0 0 0 0 0 0 0 0 0 0 2 1 1 0 1 0 1 0 1 0 0 0 0 2 0 0 0 0 1 1 0 1 1 0 0 2 1 0 0 1 1 0 0 1 0 1 0 1 0 0 1 0 1 0 1 2 1 1 0 0 2 0 1 1 1 1 1 0 1 0 1 2 1 1 1 1 1 0 0 0 1 1 0 0 1 1 0 2 0 1 0 1 2 1 2 1 0 0 0 0 0 0 1 0 0 0 0 1 2 1 1 0 1 0 0 1 2 2 1 0 0 0 0 1 0 0 2 2 0 0 0 0 2 0 1 0 1 1 0 1 1 0 0 2 2 1 0 0 0 0 1 2 0 2 0 0 0 0 0 0 0 1 0 1 1 1 0 1 0 0 1 2 0 0 1 2 1 0 0 0 0 2 1 1 0 0 1 1 1 2 2 1 0 1 2 0 2 2 2 0 0 0 1 0 1 0 2 0 1 1 0 0 1 0 0 1 2 0 0 0 0 0 0 1 1 2 1 2 0 2 1 1 1 2 0 0 2 2 0 1 1 1 2 1 0 0 2 1 0 1 1 1 1 1 1 1 0 1 0 1 0 0 0 1 1 0 0 1 1 1 2 0 0 0 1 2 0 1 1 0 0 0 2 0 0 0 1 1 1 2 1 1 0 0 1 0 1 0 0 0 0 0 0 2 2 2 2 0 1 0 2 2 0 2 0 2 2 0 0 0 0 0 0 1 1 1 0 1 1 0 1 0 1 0 0 1 1 1 0 1 0 0 1 0 0 1 0 0 0 0 2 1 2 2 1 0 2 0 1 2 0 1 0 1 1 1 1 0 1 0 0 0 0 1 1 1 0 0 0 1 0 0 0 2 0 2 0 2 0 0 0 0 2 0 1 1 1 1 2 0 0 0 1 0 0 0 0 1 0 1 0
171 1 1 1 0 0 1 1 0 1 1 1 1 2 0 1 0 1 2 0 2 2 0 0 2 0 1 0 0 1 1 1 1 1 0 0 2 2 0 0 2 0 0 0 1 0 1 0 0 1 0 0 0 1 0 1 0 1 0 1 0 1 2 2 0 0 0 1 2 0 1 2 2 2 2 2 0 0 2 2 0 0 1 0 0 0 0 1 1 2 0 1 0 0 0 0 1 1 1 1 0 0 0 1 1 1 2 0 2 1 0 2 1 2 2 1 1 0 0 0 0 1 2 1 1 1 1 2 2 2 1 1 0 0 0 0 0 0 0 2 1 1 1 0 1 0 0 0 0 0 0 1 0 0 0 1 1 1 0 0 1 0 0 0 1 2 1 0 1 1 1 0 0 2 0 0 1 0 0 0 0 1 0 1 1 1 1 2 0 1 0 1 1 1 1 2 0 2 0 0 0 1 0 0 1 0 1 0 0 0 0 0 1 0 2 1 0 1 0 0 2 1 1 1 2 0 0 0 0 1 1 0 1 1 1 0 0 2 0 0 0 0 2 1 0 2 0 0 1 0 0 0 2 0 0 0 0 0 0 1 0 0 0 0 0 0 0 0 2 2 0 0 1 0 0 0 0 0 2 0 1 0 2 2 0 2 2 1 0 1 0 1 1 2 2 0 1 1 0 1 0 0 0 0 0 1 0 1 1 1 1 2 1 2 1 0 1 1 0 1 0 0 1 1 0 0 0 1 1 0 0 1 1 0 0 0 0 2 1 0 0 2 2 0 0 0 1 0 1 2 0 1 2 1 0 1 2 1 0 1 0 1 2 0 2 0 0 2 2 1 2 0 0 0 1 1 0 0 1 0 1 0 0 1 0 0 0 0 0 1 1 1 0 0 1 0 0 1 1 1 1 1 0 1 1 0 0 1 1 1 1 1 0 1 1 1 1 0 0 0 0 0 0 0 1 1 0 1 2 0 2 0 0 0 0 0 0 1 1 0 2 0 1 0 2 2 0 2 0 2 0 0 2 2 2 2 2 2 1 1 1 1 0 0 1 1 0 1 1 0 1 0 2 1 2 0 2 0 0 1 2 1 1 1 1 2 1 2 2 0 0 0 0 0 1 0 1 0 0 2 2 1 1 1 1 0 2 1 0 1 0 0 1 1 1 0 1 2 0 1 1 1 1 1 0 1 1 0 0 1 1 0 1 1 0 0 1 0 0 2 0 1 2 1 0 0 1 0 0 0 0 1 0 0 0 2 0 0 0 0 1 0 1 0 0 0 1 1 0 1 0 1 1 0 0 0 0 1 0 1 2 0 2 0 0 1 0 0 0 0 0 0 0 0 0 0 0 0 0 0 0 2 2 2 0 2 2 1 0 1 1 0 0 0 1 0 0 1 0 0 0 0 0 0 0 2 2 2 0 0 1 1 0 0 1 1 2 0 0 0 0 1 0 1 0 1 2 0 0 0 0 2 1 2 0 0 0 1 1 0 0 0 2 0 1 2 2 1 0 2 1 0 0 0 0 2 1 1 1 1 0 0 0 2 2 2 1 2 2 0 0 0 1 2 0 1 0 0 0 0 0 0 0 1 0 0 1 0 1 1 0 0 0 0 1 1 0 0 0 0 0 0 1 2 0 2 1 2 1 0 1 0 0 1 1 0 2 0 0 0 0 0 0 0 0 1 0 0 0 0 0 0 2 1 0 1 0 0 1 0 0 0 2 0 0 1 1 2 0 0 0 0 0 1 1 1 0 1 1 1 2 2 0 1 1 2 0 2 1 2 0 1 1 1 1 0 0 0 0 0 0 0 0 2 1 0 1 0 1 0 1 0 1 1 1 2 2 1 1 0 1 1 2 1 2 0 0 1 1 0 0 0 0 1 0 0 0 2 0 0 0 0 0 0 0 0 0 0 0 0 2 2 0 1 1 1 0 0 2 2 0 2 0 0 0 0 1 0 2 0 0 0 1 1 2 0 0 1 1 2 2 2 2 0 0 0 1 1 0 0 1 1 0 0 2 2 2 1 0 0 1 1 2 0 2 0 2 1 0 0 0 0 0 0 1 1 2 0 1 0 1 0 0 2 0 0 1 2 0 2 1 0 0 1 0 1 0 1 1 0 1 1 2 0 0 0 0 0 0 1 2 0 1 1 1 0 1 2 0 2 0 0 0 0 1 1 1 0 1 1 0 0 1 0 0 1 0 1 1 0 0 0 0 2 0 0 2 0 0 1 1 0 0 2 0 0 1 0 0 0 0 0
172 0 2 0 1 0 1 1 1 1 2 0 0 0 0 0 0 0 1 1 0 2 0 1 1 0 0 0 1 1 1 0 1 2 0 1 1 2 0 0 0 0 1 1 0 0 2 0 0 1 0 0 0 0 2 0 0 2 2 1 0 0 2 2 0 0 1 2 1 0 0 1 1 2 1 2 1 0 1 0 1 0 1 2 2 0 0 0 1 2 0 0 0 1 0 0 0 1 1 2 1 0 1 1 0 0 2 0 0 0 1 2 1 1 1 1 1 0 1 0 1 0 1 2 1 0 1 0 2 0 1 1 0 0 1 0 0 0 2 0 0 2 0 0 0 0 0 0 1 1 1 1 0 0 1 0 0 1 0 2 1 0 1 0 0 1 0 0 1 2 0 2 0 1 2 1 1 1 1 1 0 0 0 1 0 0 0 2 2 0 2 2 2 0 2 1 1 2 0 0 0 2 0 0 1 0 1 0 1 0 1 0 1 0 2 2 0 0 2 1 1 1 0 2 0 0 0 0 0 2 1 0 0 0 0 0 0 2 0 0 0 1 2 0 0 2 1 1 1 1 0 0 2 0 0 2 0 0 0 0 0 0 0 1 0 0 0 0 2 0 0 1 0 0 0 0 0 1 2 2 1 0 1 0 0 0 0 2 0 2 0 0 2 2 2 0 2 1 0 2 0 0 0 0 0 0 0 0 0 1 0 2 1 2 2 0 1 0 0 0 1 1 0 2 1 0 2 2 1 0 0 0 0 0 1 0 0 1 0 0 0 1 2 2 0 0 1 1 2 1 2 0 1 0 0 0 1 1 0 2 0 2 1 0 1 0 0 1 1 0 2 0 1 1 0 1 0 0 1 0 0 0 0 1 0 1 2 0 0 0 0 0 1 0 1 1 1 1 1 1 1 1 1 2 1 0 1 1 0 0 0 0 0 1 1 0 1 0 0 0 0 2 1 1 0 2 2 0 1 1 2 1 0 0 0 0 0 2 2 2 2 0 2 1 1 2 1 0 1 1 1 0 1 2 1 1 1 2 2 0 2 0 0 1 1 1 1 2 2 1 1 1 1 1 0 1 1 0 0 1 2 0 0 0 2 1 0 2 2 0 0 0 1 1 1 0 2 1 1 2 1 1 2 0 2 0 2 1 0 0 0 1 0 0 2 0 0 2 0 0 0 2 1 1 0 2 1 2 0 2 0 2 0 1 0 0 0 0 0 0 0 0 2 2 2 0 2 0 1 0 1 1 0 0 1 1 1 0 1 0 0 1 1 0 1 1 0 1 1 1 1 1 1 0 0 0 1 0 0 0 1 0 0 0 0 0 0 0 1 1 1 1 0 0 0 0 0 0 0 0 0 2 0 2 0 2 2 1 0 0 0 0 0 1 0 1 0 0 0 0 2 0 0 0 0 1 1 1 0 0 0 0 0 0 1 0 2 0 0 0 0 1 0 1 1 0 1 0 0 0 1 0 1 1 1 1 1 2 2 0 0 0 2 0 0 1 0 2 1 1 1 0 0 0 1 2 0 0 1 0 1 1 0 1 0 1 1 2 0 1 0 2 1 2 1 0 0 1 2 2 0 1 0 1 1 0 1 2 2 0 1 1 0 1 1 1 0 0 0 0 0 0 1 2 1 0 2 2 2 0 1 1 0 1 1 0 1 0 0 0 0 1 0 1 1 1 0 0 0 0 0 0 1 0 1 1 1 1 0 0 0 2 2 1 1 0 0 2 0 0 0 0 1 0 0 0 0 0 1 0 2 2 0 1 1 2 0 1 1 1 1 1 1 2 1 1 0 1 0 0 0 0 0 1 0 0 1 0 1 1 2 0 0 0 2 2 2 0 2 1 1 2 1 1 1 0 0 2 0 0 0 0 2 2 0 0 0 0 0 1 0 0 0 0 1 0 0 1 0 0 2 2 0 0 0 0 1 1 0 0 2 2 0 0 1 1 2 1 2 0 0 0 0 2 1 1 0 2 1 1 2 1 2 0 0 0 0 2 0 0 1 1 0 0 1 1 1 1 1 0 0 2 0 0 1 1 0 0 0 1 0 0 1 0 1 1 0 1 2 0 1 0 0 1 0 0 1 2 0 1 2 0 1 2 0 0 1 0 1 1 0 0 2 2 1 0 1 0 1 0 2 0 1 1 0 0 1 1 0 1 1 1 1 0 1 1 1 1 1 0 0 0 0 0 0 2 0 1 1 0 0 0 0 1 0 0 1 0 0 0 0 0 0 1 1 0 1 0 1 0 1 0
173 1 0 2 1 0 2 0 0 2 2 0 1 1 0 2 0 0 1 2 0 2 0 1 1 0 2 1 1 1 1 0 1 1 0 1 1 1 0 0 0 1 2 2 0 0 2 0 1 2 0 0 0 0 0 0 0 1 0 2 0 1 0 0 1 1 1 0 1 0 1 1 2 2 2 2 0 0 1 0 1 0 2 1 1 0 0 0 2 2 0 1 1 0 1 0 0 2 2 2 1 0 1 0 0 0 2 2 2 0 0 2 0 2 2 0 0 0 0 0 2 0 2 0 0 1 0 0 2 0 0 0 0 0 0 0 1 0 0 0 0 2 0 0 0 1 0 0 1 2 1 2 1 1 2 0 0 0 0 1 1 1 0 1 0 0 0 1 1 2 0 2 1 0 0 1 2 0 0 0 0 0 0 2 2 2 0 1 1 2 0 2 2 2 2 0 0 2 0 0 0 0 0 1 2 0 0 0 0 1 0 0 0 0 1 2 0 0 1 0 2 1 1 1 1 0 1 0 1 1 0 0 0 0 0 0 0 2 1 1 0 0 2 0 0 2 0 0 2 0 0 0 0 0 0 2 0 1 1 1 1 1 0 2 0 0 1 1 2 0 2 0 0 0 0 0 0 1 1 1 0 0 0 0 0 0 0 1 0 2 1 0 1 2 1 0 1 0 0 0 0 2 0 0 0 1 0 0 1 1 1 0 2 1 1 0 0 1 0 1 0 0 2 1 0 0 0 0 0 1 0 1 1 0 0 0 0 0 0 0 1 1 2 2 0 0 0 2 2 2 0 2 1 0 0 0 1 2 0 1 0 1 2 0 2 1 0 1 1 1 2 0 0 0 1 0 0 1 1 1 1 0 0 0 1 0 0 0 1 1 1 1 0 0 2 0 0 0 0 0 0 1 0 1 0 0 0 1 0 0 0 0 1 0 1 1 0 0 0 0 0 0 1 1 0 1 1 2 2 2 2 0 0 2 0 0 0 0 1 0 1 0 1 1 1 2 0 0 0 2 0 0 0 2 0 0 0 2 2 1 1 2 1 0 0 1 1 2 2 0 0 0 1 1 0 1 0 1 1 1 1 2 2 2 1 1 1 2 2 0 2 0 0 1 0 0 2 1 0 1 1 1 2 0 2 0 2 2 0 1 0 1 0 0 1 0 0 2 0 1 1 1 2 1 0 1 1 1 1 2 0 1 0 1 0 1 1 0 0 0 2 0 2 2 2 0 2 1 1 0 0 0 0 0 2 0 2 0 0 0 1 0 0 0 0 0 2 2 0 0 0 1 0 0 1 0 1 1 0 1 1 0 1 0 0 1 1 0 0 0 0 2 1 0 1 0 0 0 0 0 0 2 1 2 0 2 1 1 0 2 0 0 1 1 0 1 1 1 1 0 1 0 0 0 0 1 1 1 0 0 0 1 0 0 2 2 2 1 1 0 0 1 0 1 2 1 2 0 0 0 0 2 1 1 1 1 1 1 0 0 0 0 1 0 2 2 1 2 0 2 2 0 1 0 0 2 1 0 1 0 2 1 1 2 0 1 0 1 0 0 0 0 0 0 0 0 0 0 0 0 0 0 0 1 0 1 1 2 2 0 0 0 0 2 0 0 0 1 1 0 0 0 1 2 0 1 1 0 0 0 0 0 0 0 1 1 2 1 0 1 0 1 0 0 0 1 0 1 0 0 0 1 1 0 0 2 2 0 1 1 0 0 2 1 1 0 0 0 2 2 1 0 2 0 0 0 0 2 0 2 1 1 0 0 1 2 0 1 2 1 1 0 1 1 0 0 1 1 0 1 1 0 0 2 2 0 0 0 0 0 0 0 1 1 1 2 2 0 2 0 0 1 1 1 2 0 0 1 0 1 0 0 2 1 0 0 0 1 2 1 0 0 0 0 0 0 0 0 0 0 1 1 0 1 0 1 1 0 0 0 1 2 0 0 1 0 2 0 2 0 0 0 2 0 1 0 0 1 2 2 2 2 2 0 0 0 1 0 0 0 0 1 0 0 2 2 2 2 0 0 1 1 2 0 2 0 1 0 0 0 0 0 0 0 0 0 1 1 1 1 0 1 0 2 0 0 1 2 1 0 1 0 0 2 0 0 0 1 0 1 0 2 1 0 0 1 0 0 0 1 2 0 0 2 1 0 1 2 0 0 0 1 0 0 0 0 0 0 0 0 1 0 0 0 1 0 2 0 2 0 0 0 0 0 0 0 0 0 1 2 0 0 0 0 1 0 0 0 0 0 1 1
174 1 2 1 0 0 1 0 0 2 2 0 1 2 0 2 0 0 0 1 0 2 0 0 2 0 1 1 0 1 2 0 1 1 1 1 2 1 0 0 1 1 0 0 0 0 0 0 0 1 0 0 1 1 0 1 0 2 0 1 0 1 2 2 0 0 1 1 1 0 0 0 1 2 1 2 1 0 2 0 0 0 2 1 2 0 0 1 2 2 1 1 2 0 0 0 0 1 1 1 1 0 0 0 1 0 2 1 1 0 1 2 1 2 2 1 1 0 1 0 1 1 1 1 0 1 0 0 2 0 0 0 0 0 0 0 1 0 0 1 1 2 0 0 1 0 0 0 1 0 0 0 1 0 0 0 0 0 0 2 1 1 1 1 1 2 1 0 1 0 2 2 1 2 1 0 2 0 0 0 0 0 0 1 1 1 1 1 0 1 0 2 2 1 2 1 1 2 0 0 0 1 0 0 1 0 0 0 2 0 0 0 1 0 1 2 0 0 2 1 1 1 1 2 0 0 1 0 0 0 0 0 0 0 0 0 0 2 0 0 0 0 2 0 0 2 0 1 1 1 1 1 1 1 1 1 1 1 1 0 0 0 0 0 0 0 1 0 1 0 2 0 2 2 0 0 0 0 2 0 1 1 2 1 0 1 2 0 0 1 0 1 0 2 1 0 0 1 0 1 0 0 1 1 1 0 1 0 2 2 2 1 1 1 1 0 1 0 0 2 0 0 2 2 0 0 1 1 1 1 0 0 0 0 0 0 0 1 0 0 0 1 2 2 0 0 1 0 2 1 0 0 2 0 0 0 1 0 0 2 0 2 2 0 2 0 0 2 2 0 1 1 0 0 0 0 0 0 1 0 0 0 0 0 1 1 1 0 0 0 0 0 2 0 2 2 0 0 1 0 0 1 1 2 1 0 1 0 0 0 0 0 0 0 1 0 1 0 0 0 0 1 1 0 0 0 1 2 2 1 1 1 0 0 1 1 0 1 0 0 1 0 1 0 1 1 0 0 1 2 0 1 1 2 2 1 2 2 1 2 0 2 0 1 1 0 0 2 2 0 1 0 2 1 1 0 1 0 0 0 1 2 2 2 0 2 2 2 2 0 1 0 2 1 1 0 2 1 1 2 1 1 2 0 2 0 2 1 0 1 0 0 0 1 0 0 1 1 0 2 2 0 1 1 0 1 1 0 1 1 1 0 0 1 1 0 2 2 0 1 0 1 2 2 2 1 1 1 1 0 0 0 0 0 2 0 1 1 0 1 0 0 0 0 0 0 2 1 1 0 1 0 1 0 0 0 1 0 0 0 1 0 1 0 0 1 0 0 0 0 0 1 0 0 0 0 0 1 0 1 1 0 0 2 0 2 0 1 1 1 1 1 0 0 0 0 1 0 0 0 0 0 0 0 0 1 2 1 0 0 1 2 0 0 1 0 2 0 2 0 0 1 0 1 0 1 1 0 1 0 0 1 2 0 0 0 2 2 1 0 0 0 0 1 0 1 1 1 0 1 0 1 0 1 1 2 0 1 1 1 0 0 0 2 2 2 2 1 0 0 1 0 0 1 0 0 0 0 0 0 0 0 0 0 1 0 2 2 2 0 0 0 0 0 1 0 0 0 0 0 0 0 1 2 0 0 1 1 0 0 2 0 0 0 0 0 1 1 0 2 1 2 0 1 1 0 1 0 0 1 1 1 0 0 0 1 1 0 0 0 0 0 2 0 1 0 1 0 2 2 1 0 2 0 0 2 1 2 0 2 0 0 0 0 0 2 0 0 2 0 2 0 1 1 0 0 1 0 0 1 1 0 0 1 1 0 2 1 1 0 1 0 1 1 0 1 2 0 2 0 2 2 0 1 2 0 0 1 0 0 0 0 1 0 0 0 0 1 1 0 1 1 0 0 0 0 0 1 0 0 1 1 0 1 0 1 1 0 1 1 1 1 0 0 0 1 2 2 2 0 0 0 1 1 1 0 0 1 1 1 1 1 2 1 1 1 0 2 0 0 0 2 1 0 2 1 2 2 0 1 0 1 2 0 2 0 1 0 1 0 0 0 0 0 0 0 2 1 2 0 1 0 1 0 0 0 1 1 1 0 1 1 1 1 0 0 1 0 0 1 0 0 1 0 0 1 0 0 0 0 2 0 0 1 1 1 2 2 0 1 0 0 0 1 0 0 0 2 1 0 1 0 0 0 1 2 0 2 0 0 0 0 1 0 0 0 0 0 0 0 0 0 0 1 0 0 0 0 0 0 0 1
175 1 0 2 0 0 1 1 1 1 2 0 0 0 0 0 0 0 0 1 0 1 0 0 2 0 0 0 0 1 0 0 0 1 1 0 2 2 0 0 1 1 0 0 1 0 0 0 1 2 0 0 2 0 0 0 1 0 0 0 1 2 1 0 0 1 2 1 0 0 0 0 1 2 1 2 1 0 2 0 1 0 2 2 2 0 0 0 1 2 0 0 1 1 0 0 0 1 1 1 2 0 2 0 0 0 2 1 1 0 1 2 0 1 2 1 0 0 1 0 2 0 2 0 0 2 0 0 2 0 0 0 1 0 0 0 1 0 0 0 1 2 0 0 0 1 0 1 2 2 0 0 0 0 0 0 0 0 0 1 1 1 0 2 0 1 0 0 0 0 2 0 0 1 1 0 1 1 0 1 0 1 0 1 1 1 0 1 0 1 0 2 1 1 0 2 1 2 1 0 0 0 0 0 0 0 1 0 0 0 1 0 1 0 2 2 1 0 0 0 2 1 0 2 0 0 1 0 0 1 1 1 1 1 1 1 0 2 0 0 0 0 1 0 0 1 0 0 2 0 0 0 1 0 0 1 0 0 0 1 0 0 0 0 0 0 1 0 1 0 0 2 0 0 0 0 0 1 2 1 0 0 2 1 1 1 2 2 0 2 0 0 2 2 2 0 2 2 2 2 1 0 1 1 1 0 1 0 0 1 0 1 1 2 2 0 0 0 0 2 0 0 1 1 1 0 1 2 2 0 0 1 1 0 0 0 0 1 0 0 0 1 2 1 0 0 1 0 2 1 1 1 0 0 0 0 0 1 0 2 0 2 1 1 1 0 0 0 0 0 2 0 1 1 1 1 0 0 1 0 2 1 0 0 0 0 0 0 0 1 1 1 1 1 2 1 1 1 0 0 0 2 0 2 2 0 0 0 0 0 0 0 0 1 1 0 0 0 0 0 0 0 1 1 0 2 2 1 0 0 0 0 0 1 0 0 0 0 1 0 1 0 0 2 1 2 1 1 1 2 0 0 1 1 1 0 1 2 1 0 1 1 0 0 0 2 0 2 2 0 0 0 2 0 0 1 0 0 0 2 2 1 0 0 2 1 0 1 2 0 2 0 1 2 2 0 1 2 0 0 0 0 1 1 1 1 1 1 0 1 0 0 0 0 2 0 0 2 0 1 1 1 2 1 0 1 1 0 1 1 1 1 0 1 0 0 1 1 0 2 1 1 0 0 0 0 1 1 1 0 1 1 0 0 2 0 0 0 0 1 0 0 2 0 2 2 0 0 2 1 0 2 2 0 0 0 1 1 0 1 1 0 1 0 1 0 0 0 1 1 0 1 1 0 1 0 0 0 0 0 0 2 2 0 0 0 2 2 0 0 0 0 0 0 0 0 1 1 1 0 1 0 0 0 0 0 2 1 0 0 2 2 0 0 1 1 2 0 0 0 0 1 0 0 2 0 2 0 0 0 1 1 1 0 1 0 1 2 2 0 0 0 1 1 1 1 1 2 1 1 1 0 0 0 1 1 1 0 2 0 0 2 0 2 2 2 1 1 0 0 0 1 0 0 0 0 0 0 0 1 0 0 0 2 0 0 2 2 2 0 2 1 0 1 1 1 0 0 1 1 0 1 1 2 0 0 0 1 1 0 1 1 1 0 2 2 0 0 0 1 0 1 0 1 1 0 1 1 0 1 0 0 2 0 1 2 0 0 0 0 0 2 2 1 0 0 1 0 1 1 0 0 2 1 1 0 0 0 1 0 2 2 1 0 0 1 0 2 0 2 0 2 1 1 1 0 0 1 1 2 1 0 0 1 0 0 2 0 0 1 1 0 0 0 2 2 2 1 2 1 1 2 1 0 2 0 0 2 0 0 0 0 1 0 0 0 0 2 1 0 2 2 0 0 1 0 0 0 0 0 2 2 1 0 1 0 0 0 1 1 1 2 0 0 0 0 1 2 2 1 0 0 1 2 1 0 0 1 2 2 2 2 0 0 0 2 0 1 1 0 0 1 1 1 2 2 2 2 0 0 0 0 0 0 2 1 1 0 0 1 0 0 1 0 1 1 1 2 1 0 0 0 0 0 1 0 1 1 1 0 1 0 0 1 1 0 0 1 1 1 0 0 1 0 0 1 0 0 2 1 2 0 0 2 1 0 2 2 0 2 0 0 1 0 2 2 2 0 0 0 1 1 0 1 0 0 1 0 1 0 0 0 0 0 0 0 1 1 0 1 1 0 1 2 1 0 0 0 0 0 0 1
176 1 2 1 0 0 0 1 1 1 2 0 1 1 0 1 0 0 0 1 0 2 0 0 2 0 0 0 0 0 2 2 1 1 0 0 2 0 0 0 0 1 1 1 0 1 0 1 0 0 1 1 1 1 0 1 0 0 2 0 0 0 2 2 1 1 1 0 1 1 0 1 1 2 1 2 1 0 1 1 0 0 2 2 2 0 0 1 2 2 0 2 0 0 0 0 0 1 0 0 0 1 0 0 1 0 2 1 1 0 0 2 1 1 2 2 1 0 2 0 1 0 2 2 2 0 2 1 2 0 1 1 1 0 0 0 0 0 0 1 2 0 0 0 0 0 0 0 0 1 1 1 0 0 0 0 0 2 0 2 1 1 0 0 0 2 0 1 1 2 0 0 0 0 2 1 1 0 0 0 0 0 1 2 1 0 0 1 1 1 0 1 1 0 1 1 0 1 0 0 0 0 0 1 1 0 1 1 1 0 2 0 1 1 2 2 0 0 2 2 0 0 1 2 0 0 2 0 0 2 0 0 0 0 0 0 0 2 0 0 0 0 2 0 0 2 1 0 2 0 0 0 0 0 0 1 0 0 0 2 0 0 0 1 0 0 0 0 1 0 1 1 1 1 0 0 0 1 1 1 1 0 2 1 1 1 1 2 0 2 0 0 0 2 1 0 0 1 0 2 0 0 1 1 1 0 0 0 1 1 1 0 2 1 1 1 0 0 0 1 1 1 0 2 0 0 0 2 1 1 0 1 2 1 0 0 0 1 0 0 0 0 2 1 0 0 1 0 2 0 1 0 2 2 0 1 1 1 0 2 0 2 1 0 1 0 0 1 1 0 1 1 0 0 0 0 0 0 1 0 1 2 0 0 0 0 0 1 1 0 0 0 1 0 2 0 0 0 2 2 2 1 1 2 0 0 1 0 0 0 0 0 0 1 0 0 0 0 0 0 0 1 1 1 2 1 0 1 2 0 2 0 0 1 1 1 0 1 1 1 2 0 1 0 1 1 0 1 0 2 0 0 0 2 0 0 0 1 1 0 2 0 0 0 0 1 1 1 2 0 1 0 2 1 1 1 1 0 0 0 0 2 2 2 2 0 0 0 1 0 1 1 0 2 1 0 1 2 1 1 0 0 2 0 2 0 2 1 0 0 0 0 0 0 0 0 0 2 0 2 2 0 1 1 0 1 1 1 0 2 1 1 0 0 2 0 1 0 0 1 1 0 1 1 0 0 1 0 0 0 0 1 0 0 1 2 0 0 0 0 0 0 1 0 0 0 1 1 1 0 1 0 0 0 0 0 0 2 0 2 2 0 1 0 0 0 0 0 0 0 0 0 0 0 0 0 0 0 0 1 0 1 2 1 0 1 2 2 0 1 0 0 0 1 0 1 0 2 0 1 1 0 0 0 0 1 1 1 0 0 2 2 0 0 1 0 1 1 0 1 0 1 0 0 2 1 2 0 0 0 1 1 0 1 0 0 2 2 2 0 0 0 1 1 0 1 1 2 0 2 0 0 1 1 0 2 0 0 2 0 1 0 0 2 2 2 1 1 0 1 0 1 0 2 1 0 0 0 1 1 1 0 0 2 0 0 2 1 1 0 0 0 0 2 0 1 0 1 1 1 0 1 1 2 0 1 1 1 1 0 1 1 1 0 1 1 1 0 0 1 0 0 2 0 2 0 0 1 0 0 0 0 1 0 0 2 0 0 2 2 0 0 2 0 1 0 1 0 1 0 1 0 2 0 0 0 0 1 0 1 2 2 1 1 1 1 1 2 1 2 0 1 1 1 0 0 0 1 0 2 2 0 0 2 0 0 1 0 2 0 2 0 1 1 0 2 1 1 2 1 0 2 1 1 2 0 0 1 1 0 1 1 1 1 1 0 0 0 0 0 0 0 0 0 0 0 0 0 0 0 2 2 0 0 2 0 0 1 0 0 1 1 0 0 0 2 1 1 2 1 0 0 0 2 1 1 0 1 1 1 1 1 2 1 1 1 0 2 1 1 0 1 0 0 2 2 2 1 0 1 0 1 2 0 1 1 0 1 1 1 0 0 0 0 2 0 2 1 2 2 0 2 0 2 1 0 2 0 0 1 2 1 0 0 1 0 0 1 0 0 0 1 1 0 0 2 0 1 0 2 2 0 2 0 0 0 0 2 1 1 1 1 0 0 0 0 0 0 1 1 0 0 0 0 0 1 1 1 1 0 0 0 0 1 0 0 0 0 0 0 0 0 0 2 0 0 0 1 1 0 1 1
177 1 1 2 1 0 1 1 0 1 1 1 1 2 0 2 0 0 1 1 0 2 1 0 2 0 1 0 1 1 1 2 1 2 0 1 1 1 0 0 0 2 0 0 0 0 1 0 0 2 2 0 0 0 1 1 1 0 0 0 1 1 0 0 1 1 0 1 1 0 0 0 2 2 2 2 0 1 1 0 0 0 2 1 2 0 0 1 2 2 0 2 1 0 0 0 0 1 1 2 1 0 1 0 0 0 2 2 2 0 0 2 1 2 2 1 1 0 2 0 1 0 2 0 0 2 0 0 1 0 0 0 1 0 0 0 1 0 0 1 2 1 1 0 1 0 1 0 1 1 1 1 0 1 0 0 0 0 0 0 1 0 1 0 1 2 0 0 2 2 0 2 1 0 0 1 1 1 1 1 0 0 0 2 2 2 2 0 0 0 0 0 2 0 2 2 0 1 0 0 0 0 0 0 1 0 1 0 2 1 1 0 1 0 1 1 0 0 2 1 1 0 1 1 1 0 1 0 1 1 2 1 0 1 1 0 0 2 0 0 0 0 2 1 0 2 0 0 1 1 1 1 0 0 0 1 0 1 1 0 0 0 0 0 0 0 0 0 0 0 1 1 0 1 0 0 0 0 1 0 0 0 2 2 0 1 2 2 0 2 0 1 0 2 1 0 0 1 0 0 0 0 0 0 0 0 0 1 0 2 0 2 0 2 2 0 2 0 0 1 1 1 2 1 0 0 1 1 0 1 0 0 0 0 1 0 0 0 0 1 0 1 1 1 0 0 1 0 1 1 1 0 1 0 0 0 1 1 0 2 0 2 1 0 1 0 0 1 1 0 2 0 0 0 0 0 0 0 0 0 2 0 0 1 0 1 1 1 1 0 0 0 1 1 1 1 1 1 0 0 0 0 1 1 0 0 0 0 0 0 0 0 0 1 1 0 1 0 1 0 1 1 1 0 1 2 1 1 0 0 0 0 0 1 1 1 0 0 1 0 2 0 1 0 2 2 0 1 1 1 0 1 2 2 0 0 0 2 1 1 0 2 1 1 0 0 0 1 2 1 1 1 2 0 1 1 1 0 0 0 1 1 0 0 2 1 0 1 1 0 1 1 1 0 1 1 1 2 2 2 0 0 2 0 0 2 0 1 0 0 0 1 0 1 0 0 0 2 0 1 1 1 1 0 0 0 2 1 0 1 1 1 0 0 0 0 1 1 0 0 1 1 2 2 1 0 1 0 0 0 0 0 0 0 2 0 1 0 1 0 0 1 0 1 0 0 1 1 1 0 1 1 1 0 0 0 1 1 0 1 1 0 1 0 0 0 1 0 0 0 1 1 0 0 0 0 2 0 0 0 0 2 0 2 0 2 0 1 0 2 0 0 1 1 0 1 1 1 1 0 0 0 0 0 0 1 2 1 0 0 1 1 0 0 1 0 2 0 0 0 0 0 0 2 0 2 2 0 0 0 0 2 0 1 0 0 2 2 1 1 0 1 2 1 1 1 1 2 1 0 0 1 1 0 1 1 2 1 0 1 0 1 0 2 2 2 1 2 1 0 0 1 0 0 1 0 0 0 1 1 0 1 0 1 1 0 2 2 2 0 1 1 0 0 2 1 0 0 0 0 0 0 0 2 0 1 0 0 0 0 1 0 2 0 2 1 2 0 0 1 0 1 0 0 0 0 0 0 0 0 0 1 2 0 0 1 0 0 1 0 0 0 2 1 1 0 0 1 1 1 0 0 1 1 1 0 0 0 0 1 0 1 0 0 0 2 0 2 2 2 0 0 2 2 2 0 0 0 0 0 0 0 0 2 1 1 1 0 0 1 1 0 0 0 1 1 2 1 2 0 1 1 1 0 2 0 0 2 0 0 0 0 2 0 0 1 1 0 0 0 0 0 0 0 1 0 1 0 2 1 0 0 0 0 1 0 0 0 1 1 0 1 0 0 0 1 2 0 2 0 0 0 1 1 1 1 1 0 1 1 2 2 2 0 0 0 0 1 0 1 0 2 1 0 2 2 2 2 0 0 1 1 2 0 2 1 0 0 1 1 1 0 1 0 1 1 1 0 1 0 1 0 0 0 0 0 1 0 1 1 2 1 1 1 0 0 1 2 0 0 0 0 1 1 1 1 1 0 0 1 2 0 1 1 1 0 1 2 0 1 0 0 1 0 2 2 2 0 0 0 2 0 0 1 0 1 0 0 2 0 0 0 0 1 0 0 1 0 0 2 0 1 0 1 0 1 0 0 1 0 0 1
178 0 2 0 0 0 1 1 0 0 0 1 1 1 0 1 0 0 1 2 0 1 0 0 2 0 1 0 0 1 1 1 0 1 1 0 2 1 0 0 1 1 1 1 0 1 0 0 0 1 1 0 1 0 0 1 0 0 0 2 0 1 1 0 0 0 0 0 1 1 0 0 1 1 0 1 1 0 2 0 2 0 2 0 2 0 0 1 2 2 0 1 0 1 0 0 0 0 0 0 1 0 0 0 1 1 2 1 1 0 1 2 1 2 2 1 1 0 1 0 1 0 1 1 0 2 0 0 1 0 1 1 0 0 0 0 0 0 0 1 0 2 0 0 1 1 1 0 1 1 1 1 0 0 1 1 1 1 0 0 0 0 0 0 2 2 0 0 2 2 0 2 0 1 1 0 1 1 0 1 0 1 0 2 2 2 1 2 2 1 1 2 2 1 1 2 2 2 0 0 0 1 1 0 1 0 0 0 1 0 1 0 0 0 2 2 0 1 1 1 1 0 1 1 1 1 1 0 0 1 0 1 1 0 0 0 0 2 1 1 1 0 2 0 0 2 1 0 2 0 0 0 0 0 0 2 2 0 0 1 0 0 0 0 0 0 0 0 2 0 0 1 0 0 0 0 0 1 2 2 0 0 2 1 1 1 2 1 0 2 0 1 2 2 2 0 2 2 0 1 1 0 2 2 2 2 0 1 0 1 0 1 1 0 0 0 1 0 0 0 0 0 2 0 1 0 1 1 1 1 0 2 0 0 1 0 0 2 0 0 0 1 1 0 1 0 1 0 2 0 1 0 2 0 2 1 1 0 0 2 0 2 1 1 1 1 0 1 1 1 2 0 1 1 0 0 0 0 1 0 1 1 0 0 0 1 1 0 0 0 0 0 0 0 1 0 0 1 0 0 0 1 0 1 0 0 0 0 0 0 0 0 1 1 0 1 0 0 1 0 1 2 1 1 1 1 0 0 0 0 0 1 1 2 2 0 1 0 0 0 2 0 2 0 1 1 0 1 1 1 0 0 1 2 1 1 1 2 1 0 1 2 0 1 2 0 0 2 2 0 0 0 2 1 2 0 1 0 0 0 1 1 1 1 2 0 0 0 1 1 1 1 1 2 1 0 2 1 1 2 1 1 2 0 1 1 1 1 0 0 1 0 0 1 0 0 1 2 0 1 1 1 1 1 0 1 1 1 0 1 1 1 0 1 0 0 1 2 1 2 2 0 2 0 0 0 1 0 0 0 0 0 0 0 2 0 1 0 0 0 1 0 0 0 0 0 1 0 2 2 0 1 0 0 1 0 1 0 0 0 1 0 1 0 1 0 0 0 0 0 0 1 0 0 0 1 0 0 0 0 0 2 1 1 0 1 2 0 0 1 0 0 0 1 2 0 0 1 1 0 1 0 1 1 0 0 1 2 0 0 0 0 0 0 0 1 2 0 1 0 0 1 0 1 1 0 1 0 1 0 0 1 1 1 0 0 1 2 2 0 0 0 1 1 1 1 2 2 1 0 0 2 1 0 1 1 1 0 1 0 0 1 0 0 0 0 1 2 1 1 0 1 1 1 0 0 0 0 2 2 0 2 0 2 1 0 1 2 2 1 1 0 0 1 1 0 0 1 1 0 0 0 1 2 0 0 0 2 1 0 1 0 0 0 0 0 2 0 0 1 0 1 0 0 0 1 0 0 0 0 0 0 0 0 1 2 1 0 0 0 0 1 2 1 0 0 0 2 0 0 0 0 2 1 1 0 0 0 1 1 1 1 0 1 2 2 0 1 1 1 1 1 0 2 0 2 0 1 0 2 2 0 0 2 1 0 2 1 0 0 0 0 1 1 1 2 1 1 2 0 0 0 1 1 2 0 0 1 1 0 1 1 1 1 1 0 0 1 0 1 0 1 0 0 1 0 1 0 0 0 2 2 0 0 2 0 0 0 0 0 1 1 0 0 0 0 1 1 2 1 0 0 0 2 0 1 0 0 2 2 2 2 2 0 0 0 1 0 2 0 0 0 0 0 1 1 1 1 0 0 1 0 1 0 1 1 1 2 1 1 1 0 1 0 1 0 2 2 2 0 0 0 0 2 0 0 1 2 0 0 2 1 0 2 0 0 0 1 0 0 0 0 0 1 1 0 1 0 1 0 2 0 0 2 1 0 1 0 0 0 0 0 0 0 0 0 0 0 0 0 1 0 0 0 0 0 1 0 2 0 0 0 0 0 0 0 0 0 1 2 0 0 0 1 1 0 1 0 0 0 1 0
179 0 2 0 0 0 0 0 0 1 1 1 0 1 0 0 0 0 1 2 0 1 0 1 1 0 1 2 1 1 0 1 2 1 0 0 2 1 0 0 1 1 0 0 0 0 0 0 0 2 1 0 0 0 1 1 0 1 1 1 0 2 2 1 0 0 1 1 1 0 0 1 2 2 2 2 0 0 2 0 0 0 1 0 0 0 0 0 1 1 0 0 0 0 0 0 1 2 1 2 1 0 0 0 2 2 0 1 1 0 0 1 0 2 2 0 0 0 0 0 2 0 2 0 0 2 0 0 1 0 0 0 1 0 0 0 0 0 1 0 1 2 0 0 2 0 0 0 1 1 0 0 0 0 0 0 0 2 0 0 1 1 0 1 1 1 0 0 1 2 1 0 0 1 1 1 0 2 0 2 0 1 1 2 2 1 2 1 0 1 0 2 2 2 0 1 1 1 0 0 0 0 1 0 1 0 0 1 1 0 0 0 2 0 2 2 0 0 1 1 1 0 0 1 1 0 0 1 0 1 0 1 0 0 0 0 0 2 0 0 0 0 2 0 0 2 0 0 2 0 0 0 1 0 0 1 0 2 1 1 1 1 0 0 0 0 0 1 2 1 0 1 2 2 0 1 0 1 1 1 0 1 2 1 0 0 1 1 0 2 0 2 1 2 2 0 1 0 0 1 0 0 1 1 1 0 1 0 1 2 1 1 1 1 1 0 0 0 0 0 0 0 2 1 1 0 1 0 0 1 0 1 1 1 0 0 1 1 0 1 0 0 1 2 0 0 1 0 1 0 0 0 2 0 1 0 1 0 1 0 1 1 2 0 2 0 0 2 2 0 2 0 0 0 1 0 0 0 0 1 1 1 0 0 0 1 0 0 0 1 1 1 1 1 2 1 1 1 0 0 0 0 1 2 1 0 1 1 0 0 0 0 0 2 0 2 0 0 0 0 0 1 1 1 1 1 1 1 1 1 1 0 0 0 1 1 0 1 0 0 2 0 1 0 1 1 0 0 2 1 0 1 0 2 0 0 0 2 2 2 0 2 1 0 0 1 0 1 1 0 1 0 2 0 1 0 1 0 0 0 1 1 1 1 1 1 1 0 1 1 1 1 0 2 2 0 2 0 0 2 2 2 2 0 2 0 2 2 0 0 0 0 0 1 1 0 1 2 0 1 1 0 2 2 1 2 0 0 1 2 0 1 0 0 0 0 1 1 1 1 0 1 2 2 1 1 1 0 1 0 0 0 1 0 2 0 0 1 1 0 0 0 1 1 0 0 2 2 1 0 1 0 1 0 0 0 0 2 0 2 2 0 1 0 0 1 0 0 0 0 0 1 1 0 0 0 0 0 0 1 0 2 0 2 0 2 0 2 0 2 2 1 0 0 1 0 0 1 0 0 1 0 1 0 0 2 2 1 0 0 0 1 0 0 2 2 2 1 2 0 1 0 0 2 0 1 1 0 0 1 1 2 1 1 0 0 1 1 1 0 0 0 1 0 1 1 0 2 1 1 0 0 2 0 0 2 1 0 2 0 0 0 0 0 2 2 0 0 0 0 1 0 0 1 0 1 1 0 1 1 0 1 0 2 0 0 2 1 1 0 0 0 0 1 0 1 0 0 0 0 0 0 0 2 0 1 1 1 0 0 1 0 2 0 2 2 1 0 0 2 0 2 0 0 0 0 0 1 0 0 0 0 1 0 0 1 1 1 1 1 0 0 2 0 1 1 0 0 2 2 1 0 1 1 1 0 0 1 1 1 2 2 2 0 0 1 1 1 1 1 1 1 1 1 0 0 0 0 0 1 0 0 0 2 1 0 1 0 0 1 2 1 1 1 0 1 1 0 2 2 1 2 0 0 1 0 0 1 2 0 2 2 1 0 0 1 2 1 0 0 0 0 0 0 1 0 1 0 0 0 2 2 0 0 2 0 0 0 0 0 0 0 0 0 0 0 0 0 1 1 0 0 2 0 2 1 0 1 0 0 0 0 1 0 0 1 1 2 0 0 1 1 0 1 2 1 1 1 0 0 0 2 1 0 2 1 1 1 1 1 1 0 0 0 2 2 2 0 1 1 0 1 0 1 0 0 0 2 0 1 2 0 1 2 0 0 0 0 0 1 0 1 1 1 0 0 1 0 0 0 2 0 0 2 2 0 2 0 0 0 1 1 1 0 0 1 1 1 1 0 0 0 0 1 0 0 1 2 0 0 0 0 0 0 0 0 0 0 1 2 1 0 0 1 0 1 0 0 0 0 0 0
180 1 0 1 0 0 1 0 0 1 1 0 1 1 0 1 0 0 0 1 1 2 0 0 2 0 1 0 1 0 1 1 1 1 0 0 1 2 0 0 1 0 0 1 0 1 1 0 0 1 0 0 0 0 1 1 0 1 1 2 0 1 2 2 0 1 1 0 2 1 0 1 2 2 2 2 0 0 2 0 2 0 2 1 2 0 0 0 1 1 0 1 1 1 0 0 0 1 0 2 2 0 1 1 0 0 2 0 0 0 0 0 0 0 0 0 0 0 0 0 2 0 2 2 2 0 2 0 1 0 0 1 1 0 0 0 0 0 0 2 1 2 1 0 0 0 0 0 0 0 0 0 1 0 0 0 0 2 0 0 1 0 0 1 0 1 0 1 0 2 0 1 1 2 2 2 1 1 0 1 0 0 0 2 0 0 0 1 0 0 1 1 2 0 2 2 2 2 0 0 0 0 0 2 1 0 1 0 1 0 0 0 0 0 1 2 0 1 2 1 1 0 0 2 0 0 0 0 0 1 0 0 0 0 0 0 0 2 0 0 0 1 2 0 0 2 0 0 1 0 0 0 1 0 0 1 1 0 0 0 0 0 0 2 0 0 0 1 1 1 0 0 1 1 0 0 0 1 1 1 0 0 1 0 0 0 0 0 0 1 0 1 0 2 0 1 0 0 1 1 0 0 2 2 2 0 0 1 0 0 0 1 1 2 2 0 0 0 1 0 1 1 1 1 2 0 2 1 1 2 0 2 1 0 0 0 0 1 0 0 1 2 2 2 0 0 0 0 2 0 1 0 1 0 1 1 1 0 0 1 0 1 1 0 1 1 0 2 2 0 0 2 0 0 0 0 0 0 1 0 1 0 0 0 1 0 0 0 0 0 0 0 1 0 2 0 0 2 0 0 0 0 0 1 1 0 0 0 0 0 1 0 0 1 1 1 0 0 0 0 0 2 0 0 0 1 0 1 0 0 1 0 1 2 1 0 0 0 1 0 1 0 2 0 2 2 1 2 0 1 0 0 1 2 1 1 1 2 1 1 0 2 0 0 0 2 1 1 1 0 1 0 2 0 1 1 1 1 1 0 2 1 1 1 1 2 0 1 2 0 1 0 1 2 2 0 2 1 1 1 1 0 1 1 1 1 1 2 0 2 0 0 0 0 1 0 0 2 0 1 0 2 1 1 0 1 1 0 0 1 1 0 0 0 0 0 0 1 1 1 1 1 2 2 1 0 2 1 1 0 0 1 0 0 2 0 2 1 0 0 0 0 0 0 0 0 1 1 1 0 0 0 0 0 0 0 0 1 0 1 2 0 2 0 1 0 1 0 0 0 0 0 2 0 2 0 0 1 0 1 1 1 0 1 1 2 0 1 0 1 0 0 0 0 0 0 0 0 0 0 0 0 0 0 0 1 2 2 0 0 1 1 0 0 2 0 2 0 1 0 0 1 0 1 0 2 2 1 1 0 0 2 1 1 0 0 1 1 0 0 0 0 2 0 2 2 0 1 1 0 0 1 0 0 0 1 1 0 2 0 0 1 2 2 0 2 0 1 0 0 0 0 0 1 1 0 0 0 0 2 0 0 0 1 0 0 1 2 2 0 1 1 0 2 1 0 0 0 0 0 0 0 1 2 0 1 0 1 1 0 1 0 0 0 2 2 1 0 0 0 0 0 0 0 0 0 0 1 0 0 0 0 1 0 0 0 0 0 2 2 0 0 2 0 2 0 0 1 1 1 0 0 2 0 0 0 0 1 1 0 1 2 0 0 0 1 0 2 2 2 0 0 1 2 0 1 0 1 1 1 0 0 0 2 0 0 2 0 0 2 2 0 1 1 1 2 2 0 2 0 1 2 0 0 2 0 0 1 0 1 0 0 2 1 0 0 0 1 1 0 1 0 0 0 1 0 0 0 0 0 1 1 0 1 1 1 1 1 0 0 2 2 0 0 0 1 1 0 1 1 1 0 1 1 2 0 0 1 1 2 2 2 2 1 0 1 0 1 1 0 1 2 0 1 1 0 0 1 0 0 0 1 1 0 1 2 0 1 1 1 0 0 0 0 1 1 2 2 2 0 0 0 1 1 0 0 1 0 0 1 2 0 0 2 0 0 0 1 0 0 0 0 2 1 1 1 1 0 0 0 2 0 0 2 1 0 1 2 0 2 0 0 1 0 1 1 1 0 0 0 2 0 0 0 0 0 2 1 1 0 0 0 0 0 0 0 0 0 0 1 0 0 0 1 0 1 0 0 1 1 0 1
181 0 1 1 0 0 1 0 0 1 1 0 0 0 0 1 1 0 1 1 0 2 0 0 2 0 0 0 0 0 1 0 1 1 0 0 2 0 0 0 0 1 0 0 0 0 0 0 0 0 0 0 0 1 0 1 0 1 1 1 1 1 1 0 1 1 0 0 0 0 0 0 1 2 1 2 1 0 1 0 0 0 2 0 0 0 0 0 0 2 0 0 1 0 0 0 0 0 0 1 2 0 1 0 1 1 2 0 1 1 0 1 0 1 1 0 0 0 1 0 1 0 2 2 2 0 2 2 2 2 1 1 0 0 1 1 0 0 0 2 0 2 0 0 0 0 0 0 0 1 0 1 0 0 0 0 0 1 0 1 1 1 0 1 1 2 1 0 2 2 0 2 1 0 1 1 2 1 1 1 0 0 0 1 1 1 1 2 0 0 1 2 1 0 1 1 2 2 0 0 0 0 0 0 0 0 2 0 0 0 0 0 1 0 0 1 1 1 1 1 1 1 0 2 0 0 1 0 0 1 0 0 1 1 1 0 0 2 0 0 0 0 1 0 0 1 0 0 2 0 0 0 1 0 0 2 2 0 0 0 0 0 0 2 0 0 1 1 2 0 0 1 0 0 1 1 0 1 1 0 2 0 2 1 0 2 2 2 0 2 0 1 0 2 2 0 0 0 1 2 1 1 0 0 0 0 0 1 1 1 1 0 1 2 2 0 0 1 0 0 0 0 1 0 0 0 1 0 0 0 0 1 0 0 1 0 0 1 0 0 0 1 2 1 0 0 1 0 2 0 2 0 1 0 0 0 1 1 0 2 0 2 2 1 2 1 0 2 2 1 2 0 1 1 1 1 0 0 0 0 1 0 0 1 1 1 1 1 1 0 0 0 0 0 2 1 1 1 1 1 1 1 0 2 2 0 0 0 0 0 0 0 0 0 1 0 1 0 0 0 0 1 1 1 1 1 1 0 1 1 1 1 0 0 1 1 0 1 1 0 0 0 1 0 1 1 1 2 0 0 0 0 0 2 0 0 0 1 0 0 2 0 1 0 1 0 0 2 2 2 2 2 2 1 1 1 1 0 0 0 0 1 1 1 2 0 0 1 2 0 1 0 1 1 2 0 2 2 1 0 0 0 1 1 1 0 2 1 0 2 0 0 0 0 1 0 0 2 0 0 1 2 2 2 0 2 0 0 0 0 2 0 0 0 0 0 0 0 0 2 0 0 0 0 0 0 1 1 1 0 0 1 0 0 2 0 2 0 0 0 1 0 0 1 0 0 1 1 1 0 1 1 0 0 1 0 1 1 0 1 2 0 0 0 0 0 0 0 0 0 1 0 0 0 0 0 0 2 0 0 0 2 1 1 0 1 1 1 0 1 0 0 0 1 1 1 0 1 1 0 0 0 0 0 0 0 0 0 0 0 1 1 0 0 0 0 1 0 0 0 1 0 0 1 1 1 2 1 0 0 0 1 1 1 0 0 1 1 1 0 0 0 0 1 0 1 0 2 0 1 1 0 0 0 1 1 1 0 1 0 0 2 0 2 2 2 0 1 0 1 0 1 0 1 0 0 0 0 1 1 0 0 0 1 0 0 1 0 1 1 0 0 0 1 0 0 0 1 1 0 0 0 1 2 0 0 0 0 0 0 0 0 0 0 0 0 0 1 0 1 1 1 0 0 0 1 0 1 0 0 0 0 1 0 0 1 1 0 2 2 0 0 2 2 0 0 0 0 2 2 1 1 0 0 0 0 0 2 0 2 1 1 2 0 0 0 2 1 1 1 1 1 0 1 0 1 0 1 0 0 0 0 0 1 0 0 1 1 0 1 1 0 0 0 2 2 2 0 1 0 1 1 1 1 2 0 0 2 0 0 0 0 2 1 0 1 1 0 0 0 0 0 0 1 1 1 1 0 1 0 2 2 0 0 2 0 1 0 0 0 1 2 0 0 0 0 0 0 1 0 0 0 2 0 2 2 1 0 0 0 2 2 1 0 0 0 0 1 1 0 0 1 0 0 1 1 1 2 0 0 0 2 2 1 2 0 0 0 0 0 0 0 0 1 1 1 0 1 2 0 0 0 0 1 0 0 2 2 0 0 2 1 0 2 0 0 1 1 0 1 0 1 0 0 0 1 0 0 0 0 2 0 0 0 0 1 1 1 0 1 1 1 0 0 1 0 1 0 0 0 0 0 0 0 2 0 2 1 1 0 0 0 0 1 0 0 2 1 0 1 0 1 0 2 0 1 0 0 0 0 1 1
182 1 2 1 2 0 2 2 0 0 0 0 0 0 0 0 0 0 0 1 1 1 0 0 2 0 2 0 0 0 1 1 1 1 0 1 2 2 0 0 1 0 0 2 0 1 1 1 0 0 1 1 1 0 0 0 1 0 0 1 0 1 1 1 0 0 1 0 1 0 0 1 2 2 2 2 0 0 2 1 0 0 1 1 2 0 0 0 0 2 0 0 0 1 0 0 1 1 1 2 1 0 1 0 0 0 2 1 1 0 0 1 1 2 2 2 2 0 0 0 2 0 2 2 2 0 2 0 1 0 0 1 0 0 0 0 0 0 0 0 1 1 0 0 2 0 1 0 1 2 0 1 0 0 0 0 0 0 0 1 0 0 0 2 0 1 0 1 0 1 1 0 0 0 2 1 1 0 0 0 0 0 0 2 2 2 1 1 1 0 1 2 2 2 0 2 1 2 0 1 0 0 0 0 1 0 1 1 1 0 2 0 1 0 1 2 1 0 0 1 1 0 0 2 0 0 0 0 0 1 0 0 0 0 0 0 0 2 0 0 0 0 2 0 1 2 1 0 2 0 0 0 1 0 0 0 2 0 0 0 0 0 0 1 0 0 0 0 1 0 2 0 0 0 0 0 0 0 2 1 1 0 1 0 1 1 2 2 0 2 0 0 0 2 0 1 0 1 0 1 0 0 0 0 0 0 0 0 0 1 0 2 1 1 1 0 1 0 1 0 1 1 1 1 0 0 0 1 1 1 0 0 0 0 0 0 0 0 0 1 1 1 1 1 0 0 2 0 2 1 1 0 1 0 0 1 2 0 0 2 0 2 0 0 0 1 0 0 0 0 2 0 1 1 0 1 0 0 1 0 1 1 0 0 0 0 1 0 0 0 0 0 2 1 2 2 2 1 0 0 0 0 2 2 0 1 1 1 0 0 1 0 0 1 1 0 1 2 0 2 2 2 1 0 0 1 0 1 1 0 0 0 0 2 0 0 0 0 1 0 0 0 1 2 0 2 0 1 0 1 0 0 0 1 1 0 1 1 1 1 1 1 0 1 0 1 0 0 1 0 2 0 2 0 0 2 0 0 0 0 0 1 2 2 0 2 1 1 2 1 2 0 1 1 1 0 2 0 0 2 2 2 2 0 0 2 0 1 0 1 0 0 0 0 0 0 0 2 0 0 0 1 1 1 0 2 1 1 0 1 1 1 0 0 0 0 1 0 1 2 1 1 2 2 0 1 0 2 2 0 0 0 1 0 1 1 0 1 0 0 2 0 1 0 1 1 0 0 1 1 0 1 0 0 0 0 0 1 0 1 1 0 1 0 0 1 0 0 1 1 1 1 2 0 0 0 0 0 0 0 0 2 1 1 0 1 1 1 0 2 0 0 0 0 1 0 0 2 1 1 0 1 0 0 0 1 1 1 0 0 2 2 2 0 2 0 2 0 0 0 0 0 0 2 0 2 2 0 0 0 0 2 1 0 0 0 2 2 2 0 0 0 2 0 1 2 0 1 0 1 1 0 0 0 0 2 0 0 1 0 0 1 0 2 2 2 1 1 0 2 0 2 0 1 1 0 0 0 1 2 0 0 0 0 2 0 2 2 2 0 1 1 0 1 1 0 1 0 0 0 0 0 1 2 0 0 0 0 0 1 1 0 0 0 1 1 1 0 0 0 0 0 1 0 1 0 0 1 0 0 0 0 0 0 0 1 2 0 1 1 0 1 2 0 0 0 0 1 1 1 1 0 2 1 1 0 0 0 1 1 2 2 0 0 0 1 0 2 1 2 0 2 2 2 0 0 0 0 0 0 0 0 0 1 1 0 2 0 0 2 2 0 0 0 1 1 1 1 1 1 0 1 0 0 2 0 0 2 0 0 1 0 1 1 0 0 0 0 0 0 0 0 0 0 1 0 1 1 0 0 2 2 0 1 0 1 1 0 0 0 0 1 1 0 1 0 1 2 1 0 0 0 1 2 1 0 0 0 1 2 2 2 2 0 0 0 0 2 0 0 0 0 1 1 2 2 2 2 0 0 0 0 2 0 1 1 0 0 0 0 0 0 1 0 2 2 0 2 1 1 0 1 1 2 1 1 1 0 0 0 2 1 1 1 1 0 1 0 0 0 0 2 1 1 0 1 1 0 1 2 2 0 1 0 0 1 1 0 0 0 0 0 0 0 1 1 1 0 0 0 0 0 1 0 0 0 1 0 2 0 0 0 0 1 0 0 1 0 0 2 0 0 0 1 0 1 0 0 0 0 1 0
183 1 1 2 1 0 2 1 0 1 1 0 1 1 0 1 0 0 0 1 0 1 0 0 2 0 2 1 0 0 0 0 1 1 2 1 1 1 0 0 0 1 0 1 0 0 1 0 0 2 0 0 0 0 0 2 0 0 0 0 1 1 0 0 1 2 2 0 0 0 0 1 2 2 2 2 0 0 2 1 1 0 2 1 2 0 0 0 2 2 0 2 0 0 0 0 0 1 1 1 0 1 1 0 1 1 2 0 1 1 1 2 1 1 1 1 1 0 1 0 1 2 2 2 0 1 0 0 2 0 0 0 1 0 0 0 0 0 0 0 0 2 1 0 1 0 1 0 0 0 0 0 0 2 1 0 0 1 0 0 1 0 1 0 1 2 0 0 0 1 1 0 0 1 2 1 1 1 0 1 0 1 0 2 0 0 0 0 0 1 0 2 2 1 2 1 1 2 0 0 0 0 0 1 1 1 1 0 0 0 0 0 1 0 1 2 0 1 1 2 0 0 1 2 0 0 2 0 0 0 0 1 0 0 1 1 1 2 0 0 0 0 2 0 0 1 1 0 2 0 0 0 2 1 1 1 0 0 0 0 0 0 0 1 1 0 0 0 2 2 0 1 0 0 0 0 0 1 1 1 0 1 2 1 0 2 2 2 0 2 0 0 0 2 1 0 0 0 0 1 0 1 1 1 1 0 1 1 0 1 0 1 0 1 1 0 0 0 1 0 2 2 2 1 1 0 2 1 0 1 0 1 0 0 0 0 0 2 1 1 0 0 1 2 0 0 2 1 2 1 0 1 2 0 1 0 0 0 0 1 0 1 2 1 2 1 0 1 1 0 1 1 0 0 1 0 0 1 0 0 1 0 0 0 0 0 0 0 0 0 0 0 0 0 2 0 0 0 1 1 1 0 1 2 1 1 0 1 0 0 0 0 0 1 0 0 0 0 0 0 0 1 1 1 0 1 1 0 2 1 2 0 0 0 1 1 0 0 0 0 0 0 1 1 0 0 0 1 0 1 0 0 0 2 0 0 0 1 1 0 2 0 1 1 1 1 0 1 1 0 1 0 1 1 1 0 1 0 0 0 0 1 1 1 1 2 1 1 2 1 0 0 1 2 0 0 2 1 0 1 1 1 2 0 2 1 2 1 0 0 0 0 0 0 1 0 0 2 0 1 1 1 0 1 0 0 1 1 0 1 1 1 0 0 0 0 1 0 0 0 0 0 1 1 1 0 1 0 0 0 0 0 0 0 2 0 1 1 0 1 0 0 1 1 0 0 2 0 2 2 0 2 0 0 0 0 0 1 0 1 2 0 1 0 0 0 0 0 2 2 1 0 0 0 0 0 0 0 0 0 0 2 1 1 0 2 0 0 0 1 0 0 0 0 1 0 0 0 0 0 0 0 1 1 0 1 1 0 0 0 0 0 0 0 1 1 2 0 0 0 1 0 0 0 1 2 2 0 1 0 0 2 0 1 0 0 1 1 1 0 0 0 1 1 0 1 1 2 0 2 2 0 1 0 1 1 2 0 0 0 1 1 0 1 1 1 0 1 0 0 1 0 0 2 0 0 0 1 1 1 0 0 0 1 1 0 2 2 2 0 1 1 0 2 0 1 0 1 1 1 0 1 2 2 0 0 0 1 1 0 1 1 0 0 1 1 1 1 1 2 0 2 0 1 1 0 1 0 0 0 0 0 0 0 0 1 2 0 0 0 0 1 2 0 0 1 0 0 2 2 0 1 1 2 1 0 0 1 0 2 1 1 0 1 1 2 0 1 1 1 1 1 2 2 1 0 0 0 0 0 0 0 0 1 0 0 0 0 1 0 1 0 1 1 1 2 2 0 1 0 0 0 0 0 1 0 0 1 1 0 1 1 2 1 1 1 0 1 0 0 0 0 0 0 0 0 0 1 0 0 2 2 0 0 0 0 1 0 0 0 1 1 0 0 0 2 1 0 1 1 0 0 1 1 1 1 1 1 1 1 1 1 2 0 0 0 0 0 0 1 0 2 0 1 2 2 2 1 0 0 0 2 1 1 2 0 1 0 0 1 0 0 0 1 1 0 1 0 2 0 0 0 0 0 1 0 0 0 0 1 2 0 0 2 0 0 0 0 0 0 0 0 1 1 0 1 0 0 2 0 1 0 1 0 0 0 1 1 0 0 0 1 0 0 1 1 1 0 0 0 2 0 1 0 0 1 0 2 0 0 0 0 0 1 0 0 1 0 0 2 1 1 0 2 1 0 0 0 1 0 0 0
184 1 0 2 1 0 2 1 1 1 2 0 1 2 1 0 1 0 0 1 1 2 1 0 2 0 1 1 1 1 1 0 1 2 1 0 2 1 0 0 0 1 1 1 0 1 0 0 1 2 0 0 1 0 1 1 1 0 0 2 0 0 0 0 0 0 2 1 0 0 0 1 1 2 1 2 1 0 2 1 1 0 2 1 1 0 1 1 2 2 0 1 0 0 0 0 0 2 2 2 0 0 1 0 0 0 2 1 0 0 1 1 0 1 1 0 0 0 1 0 1 0 2 0 0 1 0 1 1 1 1 1 1 0 0 0 2 0 0 0 1 1 0 0 1 0 0 0 0 1 0 1 0 0 0 0 0 1 0 1 1 1 0 1 2 2 1 0 0 1 0 1 0 2 0 0 2 0 0 1 0 0 0 2 2 2 0 1 0 1 0 2 2 2 0 2 1 1 0 0 0 0 0 1 0 0 1 0 0 1 1 0 0 0 2 2 0 0 0 1 1 1 1 2 0 0 2 0 1 1 0 0 0 0 0 0 0 2 0 0 0 1 2 0 0 1 0 0 1 1 1 1 1 0 0 1 1 1 1 1 1 1 0 2 0 0 1 0 2 2 0 0 0 0 0 0 0 1 2 2 0 0 2 1 0 2 2 1 0 1 0 0 1 2 2 0 1 1 0 0 0 0 1 1 1 1 0 0 0 0 0 0 1 1 1 0 1 0 0 0 1 1 2 1 0 0 1 2 2 1 0 1 1 0 0 0 0 1 0 0 1 1 1 1 0 0 0 0 2 0 0 0 2 0 1 0 0 0 0 0 0 0 0 0 0 1 0 2 2 0 1 1 1 1 0 1 0 0 1 0 1 0 0 0 0 1 2 0 0 0 0 0 0 0 1 0 0 2 0 0 0 0 0 1 0 0 0 1 0 0 1 0 0 1 0 0 0 0 0 0 0 0 1 2 0 1 1 1 2 0 2 0 0 1 1 1 0 2 1 1 1 0 1 0 1 1 0 0 1 1 0 1 0 2 1 1 1 1 1 1 1 1 0 0 0 2 1 2 2 1 1 1 2 1 1 1 0 0 0 0 1 1 1 1 2 0 0 1 2 0 1 0 1 2 2 1 2 1 1 2 1 1 2 0 2 0 2 1 0 1 0 0 0 0 1 1 0 2 0 1 1 1 2 1 1 1 1 0 1 1 1 0 0 0 0 0 2 0 1 2 0 0 0 0 0 1 0 1 1 0 0 1 1 0 2 0 1 0 0 0 0 0 0 0 0 0 0 1 1 0 1 0 0 0 0 0 0 0 0 0 1 0 2 0 0 1 1 0 0 0 0 0 0 0 0 0 1 0 0 1 0 1 1 1 2 2 0 1 1 2 1 1 0 0 1 0 0 1 0 1 0 1 0 0 0 1 1 2 0 0 0 0 1 0 1 1 2 0 1 1 0 1 0 0 2 0 2 0 1 0 0 2 0 1 0 0 1 2 2 0 0 0 1 1 0 0 0 1 0 0 0 1 0 1 1 1 1 1 0 1 0 1 0 0 1 1 0 0 0 0 0 0 0 1 1 0 0 1 0 1 0 1 0 0 1 0 1 2 2 0 1 1 0 1 0 1 0 1 1 0 0 0 0 2 0 1 0 1 1 0 1 0 1 0 2 2 0 0 0 1 0 1 0 0 0 1 0 0 0 1 1 1 1 0 1 0 0 0 1 1 0 1 2 0 1 0 1 0 1 1 0 0 0 0 0 1 0 1 1 2 1 1 0 0 0 2 0 2 0 2 0 2 1 1 0 0 0 0 0 2 2 0 0 1 0 1 1 0 1 1 2 0 0 0 0 0 0 0 2 1 1 2 2 1 2 0 0 0 2 0 2 2 2 0 0 1 0 0 0 0 0 0 0 0 0 0 0 0 0 0 2 2 0 0 1 0 0 0 0 0 2 2 0 0 1 0 2 0 1 1 0 0 0 2 1 1 0 1 1 1 2 1 2 0 0 0 1 2 1 0 1 1 2 0 2 2 2 1 0 0 1 1 1 0 2 1 1 0 0 0 0 0 0 0 1 1 2 1 0 1 0 1 0 2 0 0 1 2 0 0 2 0 0 1 1 0 1 0 0 0 1 2 1 0 0 0 0 0 1 1 2 0 0 2 2 0 2 2 0 1 0 1 1 0 1 1 1 0 0 1 1 0 1 0 0 1 0 0 2 0 0 0 0 0 0 0 0 0 1 2 0 0 0 1 0 1 0 0 0 0 0 1
185 0 0 2 0 0 1 2 1 0 1 1 0 0 0 1 1 0 0 2 0 2 0 0 2 0 1 0 1 1 1 0 2 2 0 0 2 2 0 0 0 0 1 1 0 1 1 0 0 0 0 0 0 0 2 0 0 1 1 2 0 1 1 1 1 0 1 0 1 0 0 2 1 2 1 2 1 0 2 2 0 0 2 1 1 0 0 0 2 2 0 1 0 0 0 0 0 1 1 1 0 0 0 0 1 1 2 0 1 1 0 1 0 1 2 1 0 0 2 0 1 2 1 2 1 0 1 0 1 0 0 0 0 0 0 0 1 0 0 1 0 2 0 0 1 1 0 1 2 1 0 0 0 0 0 0 0 2 0 0 1 0 0 2 0 1 0 0 0 1 1 0 1 1 0 1 1 1 0 1 0 1 1 2 2 1 1 0 0 1 0 1 1 0 1 2 1 2 0 0 0 1 0 0 1 0 1 0 2 1 1 0 2 0 1 1 1 1 2 2 0 0 0 2 0 0 0 0 0 1 0 0 0 0 0 0 0 2 1 1 1 0 2 1 0 1 0 0 1 0 0 1 1 0 0 1 2 0 0 0 0 0 0 0 0 0 0 1 2 0 2 0 0 0 1 0 0 1 1 0 0 1 2 1 0 1 0 1 1 2 1 1 0 2 1 0 0 2 0 2 0 0 1 1 1 0 1 0 0 0 0 1 2 1 1 0 1 0 1 1 1 1 1 1 1 0 1 1 0 1 0 2 0 0 0 0 0 1 0 1 0 0 2 1 0 0 2 2 2 0 2 0 1 0 0 0 0 0 0 1 1 2 2 0 2 2 0 2 2 1 1 1 0 0 1 1 0 2 0 0 0 1 0 0 1 1 1 0 1 1 1 1 2 0 2 0 0 1 1 1 1 1 0 2 1 0 0 0 0 0 0 0 0 1 1 0 1 0 0 0 0 1 0 0 0 1 1 0 1 1 1 0 0 0 1 1 0 1 0 0 1 0 1 2 0 2 0 1 0 2 0 0 0 2 0 0 0 2 2 2 0 2 1 1 0 0 0 2 2 0 1 0 1 1 0 2 0 0 0 1 1 1 0 0 2 0 0 0 1 0 1 1 1 2 2 0 2 1 1 2 1 1 1 2 0 2 1 0 0 2 0 1 0 0 1 1 0 1 0 2 2 0 0 0 0 0 2 1 0 1 1 1 0 0 2 0 1 1 1 2 0 1 1 0 0 0 1 1 1 0 0 1 0 0 2 1 0 0 0 0 1 0 1 0 1 1 0 2 2 0 2 0 0 0 0 0 1 2 0 2 2 0 0 0 0 0 0 0 0 0 0 0 1 0 1 0 0 0 0 0 0 2 0 1 1 2 0 1 1 2 1 1 0 0 2 0 0 0 0 0 1 0 1 1 0 1 1 2 0 0 0 0 0 0 1 1 1 0 0 0 0 1 0 2 0 1 1 0 0 0 0 0 1 2 0 0 0 2 2 0 0 0 1 0 1 2 0 2 1 0 0 0 1 0 0 1 2 0 2 0 0 0 0 2 2 2 2 1 1 0 0 0 0 2 1 0 0 0 0 0 0 0 0 2 0 0 1 2 2 0 1 1 0 2 0 0 0 0 0 0 0 0 1 2 0 1 1 0 0 0 0 0 1 0 2 2 2 1 0 1 0 1 1 0 1 0 0 0 0 1 1 1 0 0 0 2 1 0 1 0 0 1 2 0 0 0 1 0 2 2 1 2 2 1 1 0 0 1 1 1 1 1 1 0 0 0 1 1 2 1 0 0 2 2 1 0 0 0 0 0 0 0 0 1 0 0 2 1 0 1 1 0 2 2 0 2 2 0 2 0 1 2 1 1 2 0 0 1 1 0 1 1 1 1 0 0 0 0 0 1 0 0 0 0 0 0 0 0 0 0 2 2 0 1 1 0 0 0 0 0 1 2 0 0 0 1 1 0 1 1 0 0 1 1 2 1 0 0 1 0 1 1 2 0 0 0 1 1 1 1 1 1 1 0 1 1 1 2 0 0 1 1 0 0 1 1 0 2 0 0 0 0 0 1 2 1 0 1 2 1 0 1 0 1 0 0 0 0 0 0 2 0 0 1 1 0 1 0 1 1 0 0 0 0 0 1 0 0 1 0 1 0 1 1 0 0 1 2 1 1 1 1 0 0 0 0 0 0 0 0 1 0 0 0 2 0 1 0 2 0 0 0 0 1 0 0 1 0 0 0 0 0 0 2 0 0 0 0 0 0 1 1
186 0 0 2 0 0 2 2 0 0 0 2 0 2 0 2 0 0 0 0 1 0 2 1 1 1 1 0 1 2 0 1 1 1 0 0 2 2 0 0 0 0 1 1 0 1 0 0 0 0 0 0 1 0 0 1 0 1 1 2 0 0 1 0 0 1 2 0 1 0 0 1 2 2 2 2 0 0 1 0 1 0 2 1 2 0 0 0 1 1 0 0 0 0 0 0 0 1 1 1 1 0 2 0 0 0 2 1 2 1 0 1 0 2 1 0 0 0 2 0 0 0 1 1 0 2 0 0 2 0 0 0 1 0 0 0 1 0 0 1 2 1 0 0 0 1 1 0 0 1 1 1 0 0 0 0 0 1 0 2 1 1 1 1 1 2 1 0 1 1 1 2 1 1 0 2 2 1 0 0 0 1 1 2 2 1 2 2 0 0 0 2 2 0 2 2 0 1 0 0 0 0 1 0 1 0 1 0 1 0 0 0 1 0 0 2 1 0 2 1 1 1 2 2 0 0 2 0 1 1 0 0 0 0 1 1 1 2 0 0 0 2 1 1 0 1 0 0 0 0 0 0 1 0 0 1 0 0 1 1 1 1 0 0 0 0 0 0 2 1 1 0 2 2 1 0 1 1 2 1 1 0 1 1 0 1 1 2 0 2 1 1 0 2 2 0 0 0 0 0 0 0 0 0 0 1 0 0 0 2 0 2 2 2 2 1 0 1 1 0 1 1 0 2 1 0 0 1 0 0 0 1 0 0 1 0 0 1 0 0 0 1 1 2 0 0 1 1 2 2 1 1 2 1 0 1 1 1 0 1 1 2 2 1 2 0 0 2 2 0 1 1 0 0 0 0 0 0 0 0 2 1 0 0 1 1 0 0 0 0 0 0 2 0 2 2 1 1 1 1 1 1 0 0 0 0 0 0 0 0 0 0 0 0 1 0 1 0 0 0 0 0 0 0 0 1 1 1 0 1 1 1 1 1 1 1 0 0 1 0 2 0 1 0 1 1 0 2 0 1 0 1 1 2 1 1 1 2 1 1 0 2 1 0 0 1 0 2 2 0 0 0 2 0 1 1 1 0 0 1 0 2 1 1 2 2 0 2 2 0 1 0 0 1 0 1 1 1 1 2 1 0 2 0 2 0 2 1 0 1 0 0 0 0 0 0 0 2 0 1 2 1 2 2 1 2 0 1 0 1 1 1 0 1 1 0 0 0 1 1 0 1 2 2 2 0 2 2 2 0 0 2 1 0 1 1 0 0 0 0 2 0 0 0 0 0 1 2 1 0 1 1 0 0 0 0 0 1 0 1 2 0 0 0 0 0 0 0 1 1 0 1 0 0 1 0 0 1 0 1 0 1 1 1 0 1 1 1 0 1 1 0 1 1 0 1 1 0 0 0 1 0 0 1 0 0 2 1 0 0 2 2 0 0 1 1 2 0 1 0 0 2 0 1 1 1 2 0 0 1 0 1 2 0 0 0 2 2 1 1 0 0 2 0 2 2 0 2 1 0 0 0 2 0 0 1 2 1 0 1 0 1 0 2 2 2 1 2 0 1 1 1 0 0 1 0 0 0 1 2 1 0 0 2 0 1 1 2 2 1 0 0 0 2 0 0 0 1 1 0 0 0 1 1 0 0 0 0 0 0 1 0 1 0 1 1 1 0 0 2 0 2 0 1 1 1 1 1 0 1 1 1 0 0 0 0 0 0 1 0 0 0 2 0 0 0 1 2 0 0 0 0 1 1 1 0 0 1 1 1 1 1 2 0 0 1 1 2 0 2 0 2 1 2 0 1 0 1 0 1 1 0 1 2 1 0 1 0 1 1 2 0 0 0 1 1 1 0 2 0 2 2 2 1 1 0 0 2 2 0 0 0 2 0 0 2 1 0 1 0 0 0 0 0 0 0 0 0 0 0 2 2 0 0 1 1 0 0 0 0 1 1 0 0 0 2 1 1 2 1 1 0 2 0 2 2 1 1 0 1 2 2 2 0 0 0 0 2 0 0 0 2 1 0 2 2 2 2 0 0 1 1 1 1 2 0 1 1 0 1 1 0 1 0 1 0 2 2 2 1 0 1 0 2 0 0 2 0 1 0 2 1 1 1 0 0 1 1 0 0 1 0 1 0 0 1 0 1 0 0 2 0 1 2 0 0 1 2 0 0 0 1 1 0 0 1 1 0 0 0 0 1 0 0 0 1 1 1 1 0 0 0 0 0 0 1 1 0 0 2 0 1 1 2 1 0 0 0 1 0 1 0
187 1 0 2 1 1 1 2 0 1 1 0 0 1 0 1 1 0 0 2 1 2 0 0 2 0 2 0 0 1 0 0 0 0 1 2 2 0 0 0 0 1 0 0 0 1 1 0 0 2 0 0 0 1 0 1 0 0 0 2 0 2 2 1 1 0 2 1 1 0 0 1 0 2 0 2 2 0 2 1 1 0 0 0 0 0 1 0 2 2 0 1 1 0 0 0 0 0 0 1 1 0 0 0 1 1 2 0 1 1 0 1 1 2 2 1 1 0 1 0 1 0 1 2 1 0 1 1 2 0 0 0 0 0 1 1 1 0 0 0 1 1 0 0 0 0 0 0 2 2 1 1 0 1 1 0 0 1 0 1 1 1 0 1 1 1 0 0 1 1 1 0 1 0 1 1 2 0 0 0 0 0 1 2 1 0 1 2 2 0 2 2 1 0 1 1 2 1 0 0 0 1 1 0 1 0 2 0 0 0 0 1 1 0 2 2 0 0 0 0 2 1 0 2 0 0 0 0 0 0 0 0 0 0 0 0 0 2 0 0 0 2 2 0 0 2 0 0 1 1 1 1 2 0 0 1 0 0 0 0 0 0 0 2 0 0 1 0 2 1 0 1 0 0 0 1 0 1 2 1 1 0 2 2 0 1 2 0 0 2 1 1 0 2 2 0 0 0 0 1 0 1 1 1 1 0 1 1 0 1 0 2 2 2 2 1 1 0 0 0 2 2 0 1 1 0 1 0 0 1 0 1 1 0 0 0 0 1 0 1 1 1 2 2 0 0 1 0 0 2 0 0 2 2 0 1 1 0 0 0 1 1 0 0 0 0 0 1 1 0 1 1 0 0 1 0 0 1 0 0 1 0 0 0 2 2 0 0 0 0 0 0 0 1 1 1 1 0 1 1 1 1 0 1 0 0 1 1 0 0 0 0 1 0 1 1 0 2 0 2 2 2 0 2 1 1 1 0 2 1 2 1 0 0 1 1 1 0 0 0 2 0 2 1 1 2 0 1 0 1 0 0 2 2 2 1 2 2 2 0 1 1 0 0 1 1 0 2 2 1 1 1 2 0 2 0 1 0 0 0 0 2 0 0 2 1 0 0 0 0 0 2 0 2 2 0 2 2 1 1 0 0 2 0 1 1 1 0 0 1 0 0 0 0 0 0 0 1 0 2 2 0 2 2 1 2 0 1 0 1 1 1 0 0 0 0 2 1 1 2 0 0 1 1 0 2 0 2 2 0 0 1 0 0 2 1 0 1 0 1 0 0 1 1 1 1 1 0 1 0 0 2 1 0 0 0 1 0 0 0 1 0 1 0 0 1 0 0 0 0 0 2 0 0 0 0 0 0 0 0 0 2 1 1 0 2 0 1 0 2 2 2 1 1 0 1 1 0 0 0 1 0 0 0 0 0 2 2 0 0 0 1 1 1 2 0 2 1 0 0 0 1 0 0 1 1 2 0 0 0 0 2 0 2 0 0 0 1 1 0 0 0 1 0 2 2 1 1 0 1 1 1 0 0 0 1 1 1 1 1 0 1 0 2 2 2 1 2 1 0 1 0 1 1 0 0 0 0 1 1 0 0 0 0 0 0 1 1 1 0 1 1 0 1 1 1 1 0 0 0 0 0 0 2 0 1 0 1 1 0 1 1 0 0 0 0 1 0 0 0 0 0 0 0 0 0 0 0 0 0 0 0 2 0 1 2 0 0 0 0 0 0 2 0 0 0 1 0 2 2 0 0 1 0 0 1 0 0 2 0 2 2 0 0 0 1 0 2 1 2 0 1 0 1 0 1 0 0 0 0 0 0 0 0 0 1 0 1 0 1 1 0 1 1 0 2 1 0 2 0 1 2 2 0 2 0 0 1 0 1 0 0 2 1 0 0 0 0 0 0 0 0 0 1 1 0 1 0 0 0 1 1 0 0 2 0 0 0 1 1 0 1 0 0 1 0 1 1 1 1 0 0 0 1 2 1 0 0 2 2 2 2 2 0 0 0 0 1 0 1 1 2 1 1 2 1 1 2 0 0 0 0 2 0 2 0 0 0 0 0 0 0 1 0 1 0 2 2 2 0 0 0 2 0 0 0 2 1 0 0 1 0 0 2 0 0 0 1 0 0 0 2 1 2 0 1 0 1 1 0 2 0 1 1 1 0 1 1 0 0 0 0 0 2 0 2 2 0 0 0 0 0 0 0 0 0 2 1 1 0 0 0 0 2 0 2 2 0 0 0 0 0 0 1 0 0 1 0 0 0 2 0
188 0 2 1 0 0 1 1 0 0 0 1 0 0 0 0 0 0 2 2 0 2 0 0 2 0 0 0 0 0 0 0 0 1 1 1 1 1 1 1 0 1 0 0 0 1 0 0 2 2 0 0 0 1 1 0 0 0 2 1 0 2 2 1 1 1 1 0 1 1 0 1 1 2 1 2 1 0 1 1 0 0 2 1 1 0 0 1 2 2 0 1 0 0 0 0 0 2 2 2 0 0 0 0 1 1 2 0 1 1 0 1 1 2 2 0 0 0 2 0 0 0 2 0 0 1 0 0 0 0 0 1 1 0 0 0 0 0 0 2 0 2 0 0 1 0 0 0 1 1 1 1 0 1 0 0 0 2 0 2 1 1 0 2 1 1 0 0 0 0 1 0 1 0 1 1 1 2 1 2 0 0 0 2 1 1 0 1 1 1 0 1 2 0 2 2 1 2 0 0 0 0 0 1 2 0 1 0 0 0 0 0 0 0 2 2 0 0 2 1 1 0 1 1 1 0 1 0 0 2 0 0 0 0 0 0 0 2 0 0 0 1 2 0 0 1 0 0 2 0 0 0 2 0 0 0 0 0 0 0 0 0 0 1 0 0 0 0 2 0 0 1 1 1 0 0 0 1 0 0 1 0 0 0 0 0 0 0 1 1 0 1 0 1 0 1 0 0 0 0 0 0 0 0 0 1 0 0 0 2 0 1 1 1 1 1 0 0 1 0 1 1 0 2 0 0 0 0 0 1 0 1 1 0 0 0 0 2 0 2 1 1 2 2 0 0 1 0 1 2 1 0 0 0 0 0 0 0 0 2 0 2 1 0 1 0 0 2 2 1 2 0 0 0 1 0 0 0 0 0 2 1 0 0 0 0 0 0 0 0 0 0 0 1 2 1 1 0 1 0 0 1 2 2 0 0 2 1 1 0 1 0 0 0 1 0 1 0 0 0 0 0 1 1 1 1 0 0 2 1 1 2 0 0 2 2 0 1 0 0 0 0 2 1 1 2 1 0 0 1 0 0 0 2 0 0 1 2 0 1 1 1 0 0 0 2 2 2 2 1 1 0 2 1 1 1 0 2 2 0 1 2 1 1 1 1 1 0 1 0 0 1 0 0 1 0 1 2 1 1 0 0 0 2 0 2 1 2 0 2 0 0 0 1 0 0 1 2 0 1 1 1 2 2 1 2 0 1 0 1 1 1 0 0 0 0 2 1 1 2 0 0 1 0 0 0 0 2 2 0 0 2 0 0 1 1 0 0 0 0 1 0 0 2 0 0 2 2 2 0 2 0 2 0 0 0 2 1 0 1 2 0 2 0 0 0 1 0 0 0 0 2 1 0 0 0 0 0 0 1 0 2 0 2 0 2 1 2 0 0 0 0 0 1 1 1 0 1 0 0 1 0 0 2 0 0 2 2 0 0 0 0 1 1 1 1 2 0 0 0 0 0 0 1 1 1 2 1 0 0 1 1 0 0 1 1 2 2 2 0 0 0 1 1 1 1 1 1 0 1 2 1 0 0 1 2 0 0 2 0 0 0 1 1 1 2 1 2 0 1 0 1 0 1 1 0 0 0 1 2 0 1 0 0 1 0 2 2 2 0 1 0 0 2 0 2 1 1 1 0 0 0 0 2 0 2 0 0 0 1 1 0 0 0 0 0 2 0 0 0 0 1 0 0 0 2 0 1 0 1 1 1 0 0 0 1 1 0 0 0 0 0 2 0 1 0 0 1 1 1 0 0 2 0 0 0 0 0 2 1 2 2 0 0 0 1 0 1 1 1 1 1 1 1 0 0 0 1 0 1 1 0 0 1 1 0 0 0 0 1 2 1 0 0 0 2 0 1 2 0 2 2 1 1 2 0 0 1 0 1 0 0 1 1 1 0 0 1 0 0 0 0 0 0 2 0 0 0 0 0 2 2 0 0 0 0 1 0 0 0 1 2 0 0 0 0 1 0 2 1 0 0 1 2 1 0 0 2 1 2 2 2 2 0 0 0 1 0 0 0 0 1 0 0 2 2 2 2 0 0 0 1 0 0 2 0 0 1 0 1 1 1 1 0 1 1 1 2 1 1 0 1 0 2 0 0 1 1 2 0 2 1 0 0 1 0 1 1 0 0 0 0 2 2 0 2 0 2 0 1 2 0 0 1 1 1 2 2 0 2 0 0 0 0 0 0 0 0 0 0 0 0 0 0 0 1 1 0 2 1 1 1 0 1 0 0 1 0 0 2 1 0 0 2 0 1 0 0 0 0 0 0
189 1 0 1 0 0 1 1 0 1 1 1 1 0 0 0 0 0 1 0 1 2 0 0 2 0 2 0 0 0 1 1 1 2 0 0 2 0 0 0 0 1 0 0 2 0 0 0 0 1 0 0 0 0 0 2 0 0 1 1 1 1 1 1 1 1 2 1 1 1 0 2 1 1 0 1 1 0 1 1 0 0 2 1 2 0 1 0 2 2 0 1 1 0 0 0 2 1 1 1 1 0 2 0 0 0 2 0 1 0 1 1 0 1 1 0 0 0 1 0 1 0 1 2 0 1 0 0 0 0 0 0 1 0 0 0 1 0 0 1 1 1 0 0 1 0 1 0 0 2 0 1 0 0 0 1 0 0 0 1 0 0 0 2 1 2 1 0 1 1 1 1 0 1 1 1 0 0 0 0 0 0 0 1 1 1 1 0 0 0 0 0 0 0 0 0 1 1 0 0 0 1 0 0 2 0 0 1 0 0 0 0 0 0 2 2 0 0 1 2 0 1 0 2 0 0 1 0 0 1 0 0 0 0 0 0 0 2 0 0 0 0 2 1 0 2 0 0 2 0 0 0 0 0 0 2 0 1 1 1 1 1 0 1 0 0 0 0 2 2 0 0 1 1 1 0 0 2 2 2 0 0 1 1 0 1 1 1 0 1 0 0 1 2 1 1 1 0 0 1 0 0 1 1 1 1 0 0 1 1 1 0 1 1 1 0 1 0 0 1 0 0 2 2 0 0 1 0 0 1 0 1 0 0 0 1 0 2 1 1 0 1 2 1 0 0 0 1 2 0 2 0 2 1 0 1 1 0 0 1 0 1 1 1 1 0 0 2 2 0 1 1 0 0 0 0 0 0 0 0 2 1 0 0 0 1 1 0 0 0 0 0 1 0 2 0 0 1 1 0 0 1 1 1 0 1 0 2 0 0 0 0 0 2 0 1 0 0 0 0 0 2 0 1 1 1 0 0 1 0 0 0 0 1 0 0 0 1 0 0 1 0 2 0 0 0 0 1 0 1 1 1 1 2 1 0 1 1 1 0 2 1 0 1 1 1 1 2 2 0 0 1 1 1 1 0 0 0 0 0 1 2 1 1 2 0 0 1 2 0 2 0 1 1 1 0 1 1 1 2 1 1 1 1 1 1 2 0 0 2 0 0 0 0 1 0 0 2 0 1 1 1 2 2 0 1 1 2 0 2 0 2 0 0 0 0 2 0 0 0 0 0 2 2 1 0 2 1 1 0 0 0 0 0 2 0 0 0 0 0 1 0 0 0 0 0 0 0 1 1 0 1 1 0 0 0 0 1 0 1 2 0 0 0 0 0 0 0 0 0 0 1 1 0 1 0 0 0 0 0 0 2 1 1 0 1 1 1 1 2 0 0 0 0 1 0 0 1 1 0 0 0 1 1 0 0 1 2 0 0 1 1 0 0 2 1 2 0 1 0 1 1 0 0 1 2 2 0 0 0 0 1 0 0 1 1 2 1 1 0 0 0 1 0 2 2 0 2 0 0 0 1 1 0 0 2 0 0 1 0 0 0 0 1 1 1 1 1 0 0 1 0 0 1 1 0 0 0 1 2 1 0 0 1 1 0 1 1 2 1 1 1 1 1 0 0 0 0 0 0 0 0 0 2 0 0 0 0 0 0 0 0 1 0 0 0 1 2 1 2 0 2 0 1 1 0 1 0 0 0 0 0 0 0 0 1 1 0 0 0 0 0 2 0 0 1 1 1 1 1 1 0 1 0 0 0 0 0 1 0 1 2 1 0 0 2 1 1 1 1 1 1 2 2 1 0 1 1 0 1 1 0 0 2 2 0 2 0 0 0 1 1 1 1 1 2 2 0 2 0 1 1 2 0 1 0 0 1 0 0 0 0 2 0 0 1 0 2 1 0 1 1 0 0 0 0 0 0 0 0 2 2 0 1 1 1 0 1 0 0 1 2 0 0 0 2 1 0 1 1 0 0 1 0 2 1 1 1 0 0 1 1 2 0 0 0 1 1 1 0 0 0 0 0 2 2 2 1 0 0 1 1 1 0 1 1 0 1 0 0 0 0 1 0 1 1 1 0 1 1 0 1 1 1 0 0 0 2 1 0 1 0 0 1 0 0 0 2 0 0 0 0 1 2 1 1 1 0 1 0 1 0 1 1 2 0 1 1 0 0 0 0 0 0 0 0 0 0 0 0 0 0 0 0 1 0 2 1 1 0 0 0 0 0 0 0 0 0 0 2 0 0 0 0 0 0 0 0 0 0 0 1
190 0 0 2 1 1 1 1 0 1 1 0 0 1 0 0 0 1 1 0 1 1 1 0 2 0 0 0 1 1 2 0 0 1 1 0 2 2 0 1 0 0 0 1 0 0 1 0 0 2 1 0 1 1 0 1 0 2 1 2 0 0 2 2 0 0 1 1 1 0 0 0 2 1 1 1 0 0 2 0 0 0 0 0 0 0 1 0 2 2 0 1 1 0 0 0 0 1 1 2 1 0 1 0 0 0 2 2 2 0 0 2 0 2 2 2 2 0 2 1 0 1 2 1 1 1 1 0 1 0 0 1 0 0 0 0 0 0 0 0 1 1 1 0 1 0 0 0 0 2 1 2 0 0 0 0 0 2 0 2 2 0 0 1 1 2 0 1 0 1 1 1 0 1 1 0 1 0 0 0 0 0 1 1 1 0 0 2 2 0 2 2 1 0 1 1 1 2 0 0 0 0 0 1 2 0 1 2 1 0 1 0 1 0 1 2 0 0 0 0 2 1 0 2 0 1 0 0 1 1 0 0 0 1 1 0 0 2 0 0 0 0 2 0 0 2 2 0 2 0 0 0 2 0 0 1 1 1 2 2 2 2 0 0 0 0 0 0 1 1 0 1 0 0 0 0 0 1 1 1 0 1 1 1 0 1 1 2 0 2 0 2 1 2 2 0 0 0 0 1 0 0 2 2 2 0 0 0 0 0 0 0 1 0 0 0 0 0 0 0 1 1 0 0 1 0 2 0 0 1 0 1 1 1 0 0 0 0 0 0 0 1 1 2 0 0 2 0 2 1 1 0 2 0 0 0 0 1 0 0 0 0 1 1 1 0 0 2 2 0 1 1 1 0 0 1 0 1 0 0 2 2 0 0 1 1 1 1 1 1 0 0 0 1 1 0 0 0 0 0 1 1 0 2 0 0 0 1 0 0 0 0 0 0 0 0 0 0 0 0 0 1 1 2 0 2 2 0 2 1 0 1 0 0 0 0 0 1 2 1 1 1 2 1 1 2 0 1 0 1 0 1 0 2 0 0 0 2 2 2 0 1 1 0 0 1 0 2 2 0 0 0 1 1 2 0 2 0 0 1 2 1 1 1 1 2 0 1 1 0 1 1 1 0 1 0 2 1 1 1 1 0 1 1 1 1 1 2 0 0 0 1 0 0 1 0 0 2 0 2 2 0 2 2 1 2 0 0 1 2 0 0 0 1 0 0 1 1 0 1 0 2 1 1 1 0 1 1 1 0 0 1 0 0 2 0 1 1 1 0 0 1 0 1 0 0 2 1 1 0 0 1 0 0 0 0 1 0 0 0 2 0 1 0 0 1 0 0 1 1 0 0 0 0 0 0 0 1 0 0 0 2 1 2 0 2 0 0 0 1 0 0 2 2 0 1 1 0 0 0 0 0 0 0 0 1 1 1 0 0 1 1 0 0 2 0 2 1 1 0 0 0 0 1 1 1 2 0 0 0 0 2 1 0 0 0 2 1 1 0 0 0 2 1 0 1 2 2 2 0 1 0 0 0 1 1 1 0 2 0 0 0 0 1 1 1 1 1 0 0 0 1 0 1 1 0 0 1 1 1 0 0 0 2 0 0 1 1 1 0 1 0 1 1 0 1 0 1 1 0 1 0 0 2 0 1 0 0 0 0 1 0 0 0 1 1 1 1 0 2 1 1 0 0 0 1 0 0 0 0 0 0 1 0 0 2 0 0 1 0 1 2 2 0 0 0 2 0 1 1 0 0 0 0 0 0 0 2 0 1 0 1 1 2 1 1 1 2 2 2 0 0 1 1 0 0 0 1 0 2 2 0 0 2 1 0 0 0 0 1 1 0 0 0 1 1 1 0 2 2 1 2 1 0 2 0 0 0 1 1 1 1 2 0 0 0 0 2 1 1 1 2 0 0 0 0 0 0 0 0 1 1 0 1 1 1 1 0 1 1 1 1 0 0 0 2 1 0 1 0 0 0 2 0 2 0 0 0 1 1 2 2 0 0 0 1 0 1 1 0 0 1 0 0 2 2 2 0 0 0 1 0 2 1 2 1 1 0 2 1 1 0 0 0 0 0 2 1 0 0 0 0 0 1 0 0 1 1 0 0 2 0 0 1 0 0 0 0 0 0 0 0 0 1 0 1 0 1 1 0 2 0 1 1 1 0 2 2 0 1 0 1 0 0 0 0 0 0 1 1 1 0 0 0 0 2 0 0 2 0 0 0 0 0 0 0 0 0 0 2 1 0 0 1 0 1 0 0 0 0 0 1
191 1 2 0 0 0 0 1 1 0 1 0 0 0 0 0 0 0 1 2 0 2 0 0 2 0 1 0 0 0 2 1 0 1 1 1 1 0 0 0 0 2 0 1 0 1 0 0 0 1 1 0 0 1 0 1 1 0 1 1 0 1 0 0 0 0 2 1 1 0 0 0 2 2 1 2 1 0 2 0 1 0 2 2 2 0 0 0 1 2 0 0 0 1 1 1 1 1 1 1 1 0 0 0 1 1 2 1 1 0 1 2 1 2 2 1 1 0 0 0 2 0 1 1 0 1 0 1 1 0 0 0 0 0 2 2 0 0 0 2 0 2 0 0 1 0 0 0 1 0 0 0 0 1 1 1 0 1 0 1 0 1 0 1 0 2 0 0 0 0 1 0 0 0 0 0 1 0 0 0 0 0 0 2 1 1 0 1 0 1 0 2 2 1 1 1 2 1 0 0 0 0 0 0 2 0 1 0 1 0 1 0 0 0 1 2 0 1 1 2 0 0 1 1 1 0 1 0 0 0 0 0 0 0 0 0 0 1 0 0 0 0 2 0 0 2 0 2 1 1 0 0 2 0 0 2 1 0 0 0 0 0 0 0 0 0 1 1 2 0 0 1 1 1 0 0 0 0 2 0 2 0 2 0 1 1 2 1 0 1 0 1 0 2 2 0 0 0 0 0 0 0 0 0 0 0 0 0 1 1 1 1 2 1 1 0 1 0 0 0 1 1 1 0 1 0 1 2 0 2 0 1 0 0 0 1 1 1 0 1 0 1 2 2 0 0 0 0 2 1 1 0 2 2 0 2 2 2 0 1 0 1 2 2 1 1 0 1 1 0 2 0 0 0 1 1 0 0 1 0 0 0 1 1 1 0 0 0 0 0 0 0 0 0 2 0 0 1 1 1 1 2 1 2 0 0 1 1 0 0 0 0 0 0 0 0 0 0 0 0 0 1 0 2 1 1 1 0 1 0 2 0 0 1 1 1 0 1 0 0 1 0 1 2 0 2 0 2 0 2 1 0 1 2 2 1 2 1 1 1 1 1 0 0 1 0 0 2 2 0 1 1 2 1 1 0 0 0 0 1 2 0 0 0 2 1 0 0 1 0 0 1 0 2 1 0 1 1 1 2 1 1 1 1 1 1 2 0 0 1 0 0 0 0 1 1 0 2 0 0 0 2 1 1 0 1 1 0 1 2 0 0 0 1 0 0 1 2 1 2 1 0 1 1 1 0 2 1 1 0 0 0 0 0 1 1 0 0 1 1 0 1 0 1 0 0 2 1 1 1 0 1 0 0 0 0 0 0 0 0 1 0 2 0 0 1 0 0 0 0 1 1 2 0 0 0 0 0 0 0 0 2 0 2 0 2 0 0 0 2 1 1 0 1 1 0 0 1 1 0 0 0 0 0 0 0 2 1 0 0 0 0 1 1 2 1 1 0 0 0 1 0 0 0 2 0 2 0 1 0 0 2 1 1 0 0 1 2 1 0 0 0 1 0 2 2 1 1 0 1 1 1 0 1 1 1 1 0 2 0 0 1 1 1 0 1 0 1 0 0 0 1 0 1 1 0 0 0 1 1 1 0 0 0 0 0 0 2 1 0 1 1 0 2 0 0 0 0 0 0 0 0 0 2 0 0 0 2 2 0 2 2 2 0 2 2 1 0 0 1 1 0 0 0 0 0 0 0 0 0 0 0 1 0 1 1 0 0 0 0 0 0 2 0 1 0 1 1 1 1 1 0 2 1 1 0 0 2 0 2 1 1 1 0 1 1 1 2 0 2 0 2 0 1 0 1 0 1 0 2 2 0 0 2 2 0 2 0 0 1 1 0 0 0 0 0 0 0 2 0 2 2 0 2 2 0 0 1 0 1 0 0 2 1 0 0 0 0 0 0 0 0 0 0 0 0 0 0 0 0 2 2 0 0 2 0 0 0 0 0 0 1 0 0 0 1 1 0 2 0 0 0 1 1 1 0 0 0 1 2 2 2 2 0 0 0 0 2 0 0 0 0 0 1 1 1 1 2 0 0 0 1 1 1 2 1 0 0 0 1 0 0 0 0 1 1 2 1 1 0 0 0 0 1 1 1 1 2 2 0 1 0 0 1 0 0 1 0 0 0 0 1 2 1 1 1 0 0 1 0 1 0 0 2 1 0 1 2 0 1 0 0 0 1 1 2 2 0 1 1 0 0 0 0 0 0 2 1 1 0 0 0 0 1 0 0 0 1 0 2 0 0 0 1 1 0 0 0 0 0 0 0
192 1 2 1 2 0 2 0 0 2 2 0 0 0 0 0 0 0 1 1 0 2 1 0 2 0 1 0 0 1 1 0 0 1 0 1 1 1 0 0 2 0 0 1 0 0 0 0 1 0 0 0 0 0 1 0 1 2 2 1 1 2 2 2 1 1 2 0 1 0 0 1 2 2 2 2 0 1 2 0 0 0 1 0 1 0 1 0 1 2 0 1 0 0 0 0 1 2 1 2 2 0 1 0 0 0 2 0 1 1 1 2 0 0 0 1 0 0 1 0 1 0 2 1 1 0 1 1 2 0 0 0 0 0 0 0 0 0 0 0 2 0 0 0 1 0 0 0 0 2 1 2 0 0 2 1 0 0 0 1 2 1 2 0 1 1 0 2 0 2 0 0 0 2 2 1 2 0 0 0 0 0 0 2 1 1 1 1 0 1 1 2 2 1 1 1 0 1 0 0 0 0 0 1 1 0 1 2 2 0 2 0 2 0 1 2 2 1 1 1 1 1 1 2 0 0 1 1 0 1 0 1 0 0 1 0 0 2 0 1 1 0 2 0 0 2 0 0 1 1 1 1 1 1 1 1 0 1 1 1 1 1 0 0 0 0 0 0 2 1 1 1 1 1 0 0 0 1 0 0 1 1 2 1 1 1 2 2 0 2 0 1 2 2 2 0 2 0 0 1 0 0 1 1 1 0 0 0 0 1 0 2 2 1 1 0 1 0 0 2 0 0 0 1 1 0 1 2 1 2 0 2 0 0 0 0 0 0 0 1 0 1 2 2 0 0 1 0 2 1 1 1 2 1 0 1 1 2 0 1 0 1 1 0 1 1 0 2 2 0 1 1 0 0 0 0 0 0 1 0 0 0 0 0 0 1 1 0 1 1 1 1 2 1 2 2 1 1 0 0 0 0 0 1 1 0 0 0 0 0 0 0 0 0 1 0 1 0 0 0 0 1 0 2 0 1 1 0 2 2 2 0 0 1 0 0 0 1 1 1 0 0 1 0 1 1 0 1 1 1 0 0 1 2 1 1 1 2 1 0 1 0 1 1 1 0 0 0 1 0 2 0 1 2 0 1 0 0 0 0 2 0 2 2 0 2 1 1 1 0 0 0 1 0 1 1 1 0 1 2 1 1 2 0 2 1 2 2 0 0 0 1 0 1 1 1 1 2 0 1 1 1 2 2 1 2 0 0 1 1 1 1 0 2 0 1 2 1 0 1 2 0 2 1 1 0 2 1 1 0 0 1 0 0 1 1 1 1 0 1 0 0 2 0 2 2 0 1 1 0 1 1 0 0 1 0 1 1 0 1 2 0 2 0 0 2 0 0 1 1 0 2 0 0 0 0 0 0 0 0 0 2 1 2 0 2 0 0 1 2 0 0 1 1 1 1 1 1 0 0 0 0 0 1 0 0 2 2 0 0 0 1 1 0 2 1 2 0 1 0 0 2 0 1 1 1 1 1 0 0 0 2 0 1 0 0 1 2 1 0 0 0 2 1 1 2 1 1 0 1 1 1 0 0 0 1 1 0 1 0 0 1 0 2 2 2 1 1 0 1 0 1 1 2 1 0 0 0 2 2 0 0 0 1 1 0 2 2 2 1 0 0 0 2 0 1 0 1 1 0 0 0 0 2 0 1 0 1 1 0 1 0 1 0 2 2 2 1 0 1 0 1 0 0 0 0 0 0 0 0 0 0 0 0 0 2 0 0 1 0 0 1 1 0 0 0 1 0 0 0 0 0 1 2 2 0 0 0 1 0 1 2 2 1 0 1 1 1 1 1 1 1 1 2 0 1 1 0 0 1 1 0 0 2 0 0 2 1 0 1 1 0 1 1 1 2 2 0 2 0 0 2 1 0 1 0 0 1 1 0 1 1 2 2 0 0 0 1 0 0 1 0 0 0 0 0 0 0 1 1 1 1 0 1 1 1 0 0 0 0 1 2 0 0 0 0 1 0 1 1 0 0 0 2 1 0 0 1 0 0 0 0 2 0 0 0 1 0 1 0 1 1 0 0 2 2 2 1 0 0 0 1 1 0 2 1 0 1 1 1 1 0 0 0 1 1 1 2 2 1 0 1 0 0 1 0 0 2 0 0 2 0 0 2 0 0 0 0 0 1 0 1 1 2 2 2 0 1 0 2 2 0 1 0 1 0 1 2 0 1 0 1 0 1 0 0 0 0 0 0 1 0 0 0 0 0 2 0 1 0 0 0 0 0 0 0 0 0 0 2 0 2 0 2 1 0 0 0 0 0 0 0
193 1 0 1 0 0 1 1 1 1 2 0 0 0 0 0 0 0 0 1 0 1 0 1 1 0 1 0 0 1 1 1 1 1 0 0 2 1 0 0 1 1 0 1 0 0 0 0 0 0 0 0 1 0 1 0 2 0 1 0 1 1 2 2 1 1 2 0 1 0 1 1 1 2 1 2 1 0 2 0 2 0 2 1 1 0 0 0 2 2 0 1 1 0 0 0 0 1 0 0 1 1 0 0 0 0 2 0 0 0 1 2 2 2 2 1 1 0 1 0 1 1 1 2 1 0 1 0 0 0 0 0 0 0 0 0 0 0 0 0 0 2 1 0 1 0 0 0 1 1 1 1 0 1 0 0 0 0 0 2 1 1 1 1 1 2 1 1 0 1 1 0 1 0 0 1 1 1 0 1 1 2 0 0 0 0 0 1 0 2 0 2 1 1 0 2 1 0 0 0 0 1 1 0 1 0 0 0 2 0 0 0 2 0 2 2 1 0 1 1 1 0 0 0 1 1 1 0 0 1 0 1 0 1 1 1 1 2 1 1 1 1 2 1 0 2 0 0 2 0 0 0 2 0 0 1 0 0 0 0 0 0 0 1 0 0 0 1 1 1 0 0 0 0 0 0 1 1 0 0 0 1 1 0 0 1 1 1 1 2 0 2 0 1 0 1 0 1 0 1 0 0 1 1 1 0 0 0 1 1 1 1 1 2 2 0 0 1 0 0 1 1 1 0 2 0 2 1 1 0 0 0 1 0 0 0 0 1 1 0 0 0 1 2 0 0 2 0 1 1 0 0 2 1 0 1 1 1 0 2 0 2 2 0 2 0 0 1 1 0 2 0 1 1 0 0 0 0 1 0 1 0 0 0 0 0 0 0 0 0 0 0 0 0 2 0 0 2 0 0 0 0 1 2 1 1 0 1 0 0 0 0 0 2 0 1 0 0 0 0 0 0 0 2 1 1 0 0 1 0 1 0 0 1 1 1 0 0 0 0 2 0 1 0 0 0 0 0 1 1 0 0 1 1 2 1 2 2 2 1 1 2 0 1 1 1 0 2 2 0 0 0 2 1 1 1 1 0 0 2 2 1 0 0 2 1 0 1 2 0 2 0 1 1 1 0 1 1 1 2 1 1 0 2 0 2 1 2 0 0 0 1 0 1 0 0 1 2 0 2 1 0 2 2 1 2 0 0 0 0 2 0 0 2 2 0 1 1 0 1 0 2 0 0 0 0 2 1 1 0 0 0 2 0 1 1 0 0 1 0 0 0 0 0 0 0 0 0 1 1 0 0 1 0 0 0 1 2 0 2 2 0 1 0 0 0 0 0 0 0 0 2 1 0 1 0 1 0 0 0 0 1 0 2 0 2 1 1 0 1 1 1 0 2 0 1 0 2 2 1 0 1 0 0 0 1 1 1 0 0 1 2 0 0 1 1 2 0 1 0 0 1 0 1 1 1 2 0 0 1 0 1 0 2 0 0 0 1 1 0 0 0 2 0 2 2 1 2 0 2 0 0 0 0 1 2 0 1 1 1 0 0 0 2 2 2 1 2 0 1 0 2 0 1 1 0 0 0 1 2 0 2 0 1 1 0 2 2 2 0 2 0 0 2 0 0 0 0 0 0 0 0 2 2 0 0 0 1 1 0 1 0 0 0 1 1 1 0 0 1 0 2 1 1 2 0 0 1 1 0 0 1 2 0 1 2 0 1 1 1 1 1 2 1 0 0 0 0 1 1 0 0 1 0 0 1 0 1 1 1 2 2 0 1 1 2 0 2 1 2 0 1 2 2 1 0 0 2 1 2 1 0 0 1 2 1 1 1 0 0 0 0 1 1 1 2 2 0 1 0 1 0 0 0 2 0 0 1 1 0 0 0 1 1 0 0 0 0 1 1 0 0 0 0 2 0 1 0 0 0 2 2 0 0 2 0 0 0 0 0 0 0 0 0 0 1 1 0 1 0 0 0 1 0 2 1 1 0 1 2 2 2 2 0 0 0 1 0 1 0 0 1 0 0 2 2 2 2 0 0 0 2 0 0 1 2 0 0 0 1 0 0 1 0 1 1 1 0 1 1 0 1 0 1 1 0 1 1 1 1 1 0 0 1 0 0 0 1 0 0 0 0 1 0 0 2 0 1 0 1 2 0 1 1 1 0 1 1 0 0 0 0 1 0 1 1 1 0 0 0 1 0 0 0 0 0 2 1 1 0 0 0 0 0 0 1 1 0 0 2 1 1 0 2 0 0 0 0 0 0 1 0
194 0 0 2 1 0 2 1 1 1 1 0 1 2 0 2 0 0 1 1 0 2 0 0 2 0 2 0 0 2 0 0 2 2 0 0 2 1 0 0 1 1 0 1 0 1 1 0 0 0 0 0 1 0 0 1 0 0 1 2 0 0 1 0 1 1 2 1 2 0 1 2 1 2 1 2 1 0 0 0 0 0 2 2 2 0 0 1 2 2 1 1 0 0 0 0 0 2 2 2 1 0 1 0 1 1 1 1 1 0 0 1 0 1 1 0 0 0 1 0 2 0 1 1 0 0 0 1 2 0 0 0 1 0 0 0 0 0 0 0 0 2 0 0 0 0 0 0 1 1 0 0 0 0 1 0 0 1 0 1 1 1 0 1 0 0 0 0 1 1 1 1 0 2 2 0 2 0 0 0 0 0 1 1 1 0 1 2 0 0 0 1 0 0 0 1 0 1 0 0 1 0 0 0 0 1 1 0 1 0 2 0 1 0 1 2 2 1 1 2 0 0 2 2 0 0 2 0 0 1 1 0 0 0 0 0 0 2 0 0 0 0 2 0 0 2 0 0 1 1 1 1 1 0 0 0 0 2 1 0 0 0 0 1 0 0 0 0 2 1 0 1 0 0 0 0 0 0 1 0 1 0 2 1 0 2 2 1 0 2 1 0 0 2 1 0 0 2 2 2 1 0 2 2 2 2 0 0 0 0 0 0 2 1 2 1 1 0 0 1 1 1 2 2 0 0 0 2 2 2 0 1 1 0 0 0 0 2 0 0 0 1 2 1 0 1 1 1 2 2 1 1 2 1 0 1 2 2 0 0 0 0 0 0 0 0 0 1 1 0 1 1 1 0 0 0 0 2 0 0 1 0 0 0 1 1 0 0 0 0 0 0 0 0 2 1 0 1 0 0 0 0 1 2 0 1 0 1 0 0 1 0 1 0 1 1 0 0 0 0 0 2 0 2 1 1 1 2 1 0 1 0 0 0 0 0 0 1 1 0 1 0 2 2 0 1 0 1 0 2 0 0 1 2 1 1 1 1 1 0 2 1 1 0 0 2 1 2 2 1 1 1 2 1 1 0 0 0 0 0 0 1 0 0 2 1 0 2 2 0 1 0 0 1 1 0 0 1 0 1 1 1 2 1 1 0 1 2 0 0 0 0 0 0 1 0 0 2 0 0 0 2 1 0 0 0 2 1 0 1 1 1 0 1 2 0 1 1 1 2 1 0 1 1 1 1 0 2 2 0 0 0 1 0 2 1 0 1 0 1 0 0 1 0 1 1 0 1 1 0 0 1 1 0 1 0 2 1 0 1 2 0 2 0 0 0 0 1 0 0 0 0 0 0 1 0 0 0 0 1 0 2 1 1 0 1 1 0 0 1 0 0 0 0 1 0 0 1 0 0 0 0 0 0 0 0 2 0 0 0 0 0 1 0 2 0 2 1 0 2 0 0 0 0 1 1 1 0 0 0 0 2 1 1 0 0 1 1 1 0 0 0 0 0 2 2 1 2 1 0 0 0 1 0 0 2 1 1 2 0 1 0 0 2 2 2 1 1 1 0 0 0 0 1 2 0 0 0 1 2 0 0 0 2 0 1 1 1 2 0 1 1 0 2 0 1 0 2 1 0 0 0 0 1 1 0 0 1 1 0 0 0 0 1 1 0 1 1 0 1 1 1 0 1 1 0 1 0 0 0 0 0 1 0 1 2 2 2 0 1 1 1 2 0 0 1 1 2 0 0 0 1 1 1 1 0 0 0 0 1 1 1 1 0 1 2 0 2 2 2 0 0 1 1 0 0 0 0 0 1 0 0 0 2 1 0 1 0 1 1 2 0 1 1 0 1 2 1 0 0 0 0 0 1 1 0 0 1 1 0 1 1 1 1 0 0 0 0 1 1 0 0 0 0 0 0 0 0 1 1 1 1 0 0 1 0 1 1 0 0 2 2 0 0 0 1 1 2 2 1 0 0 2 0 2 0 1 2 0 2 2 2 2 0 1 1 0 1 1 0 0 1 1 1 1 1 1 2 0 0 0 2 2 1 1 1 0 1 1 2 1 0 0 0 1 1 2 1 1 0 0 0 0 2 1 0 1 0 0 0 2 0 0 1 1 0 0 1 0 1 0 0 2 0 0 1 0 1 0 0 2 0 1 1 1 0 1 1 0 1 0 0 1 0 2 2 2 0 0 0 0 0 0 1 0 1 1 0 2 1 1 0 0 2 0 2 2 0 0 1 0 0 0 1 2 0 0 0 1 0 0 1
195 1 1 2 1 0 2 1 0 1 1 0 0 0 0 0 0 0 0 1 0 2 0 0 2 0 1 0 0 1 1 0 1 1 2 0 2 2 0 0 1 0 0 2 0 0 1 0 0 1 0 0 0 1 1 1 0 1 1 1 2 1 1 0 0 1 1 2 1 0 0 1 2 2 2 2 0 0 1 0 0 0 1 0 0 0 0 1 2 2 1 2 0 0 0 0 1 1 1 1 1 0 2 0 0 0 2 0 0 0 1 2 1 2 2 2 2 0 1 0 1 0 2 0 0 1 0 0 0 0 0 0 0 0 1 0 0 0 0 0 1 2 0 0 1 0 0 0 0 2 1 2 0 0 0 0 0 0 0 2 1 1 0 1 1 1 0 1 0 2 0 0 0 2 2 1 2 1 1 1 0 0 1 1 1 0 0 2 1 1 0 2 2 1 1 2 0 2 0 0 0 1 1 0 1 0 0 1 1 0 0 0 0 0 1 2 1 0 2 2 0 0 0 2 0 0 0 0 0 1 1 1 0 0 0 0 0 2 0 2 2 0 2 0 0 1 0 0 2 0 0 0 1 0 0 1 2 0 0 0 0 0 0 0 0 0 1 1 2 2 0 1 0 0 0 0 0 0 1 0 0 0 0 0 0 0 0 2 0 2 0 0 1 2 2 0 0 0 0 0 0 0 0 0 0 0 0 0 0 1 0 1 1 2 2 1 0 0 1 0 1 1 0 1 1 0 1 0 1 1 0 1 0 0 0 0 0 1 0 2 0 1 1 2 0 0 2 0 1 2 1 0 1 1 1 2 2 1 0 1 0 1 1 1 1 2 0 2 2 0 2 0 1 1 2 1 0 1 0 1 2 0 0 0 0 0 0 0 1 2 2 2 1 1 2 2 2 1 0 0 0 0 0 2 0 0 0 1 0 0 0 0 0 1 1 0 0 0 0 0 0 1 1 0 0 1 2 0 2 2 2 1 0 1 0 0 0 1 0 0 1 0 1 1 1 2 1 1 0 1 0 0 0 1 1 0 1 1 1 1 1 1 0 0 1 1 0 1 1 1 2 0 1 1 1 0 0 1 1 0 1 2 1 1 2 0 0 1 1 0 1 1 0 1 0 1 1 2 2 1 0 0 0 2 0 1 2 2 0 1 0 1 0 0 1 0 0 2 0 1 1 1 2 2 0 2 0 0 1 1 1 0 0 0 1 0 2 1 1 1 2 0 1 1 1 0 1 1 1 0 0 0 1 0 1 1 1 0 0 1 0 0 0 1 0 0 1 1 1 1 1 2 0 0 0 0 0 1 0 1 2 0 0 0 0 0 0 0 0 0 0 0 1 0 0 0 0 1 0 1 0 1 0 2 0 2 1 2 0 0 0 0 1 1 1 1 1 1 0 1 0 1 1 1 0 0 0 1 0 0 2 2 0 0 1 0 2 1 2 0 1 0 0 2 0 1 2 0 0 1 0 1 0 1 0 0 1 2 0 2 2 0 1 0 1 1 1 2 0 1 1 1 1 0 1 2 1 0 1 0 0 1 0 1 2 2 0 2 0 1 0 1 1 2 1 0 0 1 0 1 1 0 0 1 1 0 2 2 2 0 1 0 0 1 1 0 0 2 2 0 0 0 0 2 1 0 0 0 0 0 0 0 0 1 2 1 1 0 0 1 0 1 1 0 1 0 0 0 0 1 0 0 1 0 1 1 1 0 1 0 0 1 2 0 0 0 1 1 1 1 1 0 2 0 0 0 0 0 1 0 1 2 0 1 1 2 0 1 1 1 1 1 0 2 0 2 0 1 0 1 1 0 0 1 1 1 2 1 0 0 1 1 0 0 0 1 1 1 2 0 1 1 0 1 2 0 0 2 2 0 1 1 1 1 0 1 0 0 1 0 0 0 0 0 0 0 0 0 0 0 2 2 0 0 1 0 1 0 0 0 1 1 0 0 0 1 1 0 1 0 0 0 0 1 2 1 1 1 2 1 1 1 2 0 0 0 1 2 0 0 0 2 1 1 1 1 1 2 0 0 0 1 2 2 2 1 0 0 0 1 0 0 1 1 2 2 0 2 2 0 0 0 1 1 0 1 0 1 0 1 2 0 0 2 0 0 0 1 0 0 0 1 2 2 2 2 0 0 0 0 2 0 0 2 0 0 2 1 0 0 0 0 0 0 1 1 1 0 0 0 1 0 0 0 0 0 1 0 2 0 0 0 0 1 0 0 0 0 0 1 1 0 0 2 0 0 0 0 1 0 1 1
196 0 1 2 1 0 1 2 0 1 1 0 1 1 0 1 0 0 1 0 1 2 1 0 2 0 2 0 0 1 1 0 0 2 0 0 2 2 1 1 1 0 0 1 0 1 1 0 0 1 0 0 0 0 0 0 0 1 2 0 2 2 0 0 0 0 2 0 1 0 0 0 1 2 1 2 1 0 2 0 1 0 2 0 2 0 0 1 1 2 0 1 0 0 1 0 0 2 1 2 1 0 1 0 2 2 2 0 0 0 1 1 0 2 2 1 1 0 1 0 1 0 2 1 1 0 1 1 2 1 0 0 0 0 0 0 0 0 0 2 0 2 0 0 1 0 0 0 0 1 0 1 0 0 0 0 0 0 0 2 2 2 0 0 0 2 0 0 1 1 1 1 0 2 2 1 2 1 0 1 0 1 0 2 2 2 2 1 1 2 0 2 0 1 0 2 0 2 0 0 0 1 0 0 2 0 0 1 0 1 0 0 1 0 1 2 0 0 0 0 2 2 0 1 1 0 0 0 0 2 0 0 0 0 0 0 0 2 0 0 0 0 2 0 0 0 0 0 1 0 0 0 0 0 0 2 0 1 0 0 0 0 0 1 0 0 1 0 2 2 0 1 1 1 0 0 0 1 1 0 1 0 2 0 1 1 2 2 0 2 0 1 2 2 2 0 2 0 0 0 0 0 0 0 0 0 0 1 0 1 0 1 2 2 2 0 1 1 0 0 1 1 1 1 2 0 2 1 1 1 0 0 0 0 0 0 0 1 0 1 0 1 2 1 0 0 0 1 2 1 0 0 2 0 1 0 0 1 0 2 0 2 1 0 1 0 0 2 2 0 2 0 0 0 1 1 0 0 0 0 0 1 0 0 0 0 1 1 1 1 1 1 2 0 2 0 0 1 0 0 0 0 1 1 0 0 1 1 0 0 0 0 1 0 1 1 0 0 0 0 0 1 1 0 0 0 1 0 1 1 1 0 0 2 0 0 1 1 0 0 2 0 1 2 0 2 0 0 0 0 1 0 1 2 0 0 0 2 1 0 1 2 0 1 1 1 1 2 2 1 1 2 2 1 0 0 0 0 0 1 1 0 1 1 2 0 0 2 2 0 2 0 1 0 1 0 2 1 0 1 1 1 0 2 0 2 0 0 0 1 0 0 0 0 1 0 0 2 0 1 1 1 2 2 1 2 0 0 0 1 1 0 1 0 1 0 1 1 0 2 1 0 2 2 1 1 1 0 0 0 0 0 0 0 1 1 0 1 0 1 0 0 0 0 0 0 0 1 1 1 1 1 1 0 0 0 1 1 1 1 2 0 2 0 1 0 1 1 0 0 0 1 0 0 0 0 0 1 0 1 1 1 1 0 0 1 2 1 0 0 0 0 1 1 0 0 0 0 0 0 0 0 0 0 0 1 2 1 0 0 0 0 1 1 2 1 1 0 0 0 0 0 0 1 0 1 1 0 0 0 0 2 2 0 0 0 2 2 1 1 0 1 0 0 1 2 0 1 0 1 1 2 2 0 0 2 1 0 2 0 0 0 0 1 1 1 2 1 0 2 0 2 0 0 0 0 0 0 0 0 0 0 0 1 1 1 1 2 2 0 1 0 0 2 0 1 0 1 2 0 1 0 0 2 0 1 0 2 2 0 1 0 0 0 1 1 0 2 0 2 2 1 0 0 0 1 0 0 0 0 0 0 0 0 0 1 0 0 2 2 0 0 2 0 0 1 0 0 2 2 0 1 2 0 0 0 0 1 1 1 2 2 0 1 1 2 0 1 2 1 1 0 1 1 1 0 0 1 0 1 1 0 0 1 0 1 1 0 0 1 1 0 1 1 1 2 2 0 2 0 2 1 1 0 1 0 0 2 1 0 0 0 2 2 2 0 0 0 0 0 0 0 0 0 0 0 0 0 0 0 1 1 0 0 2 0 0 0 0 0 2 2 0 0 0 1 1 0 1 1 0 0 1 1 2 1 0 0 0 1 2 2 2 0 0 0 1 1 1 0 0 0 0 0 2 2 2 1 0 0 0 2 1 0 1 1 0 0 0 0 0 0 0 0 1 1 2 1 1 0 0 0 0 1 0 0 2 2 1 0 1 0 1 2 0 0 0 2 0 0 0 2 1 1 1 1 1 1 0 1 2 0 1 0 0 1 1 2 0 0 0 2 0 0 1 1 1 1 0 0 1 0 0 0 0 0 1 1 1 0 0 0 0 0 0 0 0 0 0 1 0 1 0 0 0 0 0 0 0 0 0 0
197 1 1 2 0 0 0 2 1 0 1 1 0 1 0 0 0 0 0 1 1 2 1 1 1 1 1 0 0 1 1 0 2 1 0 0 2 0 0 0 0 1 0 1 0 1 1 0 0 1 0 0 0 0 2 0 1 0 0 0 1 1 0 0 0 0 1 1 2 1 0 2 1 2 1 2 1 0 2 0 1 0 2 0 2 0 0 0 1 1 0 0 0 0 0 0 1 1 0 1 2 0 2 0 0 0 2 2 2 0 0 2 1 1 0 0 0 0 1 0 1 0 2 0 0 2 0 1 1 1 0 0 0 0 0 0 0 0 1 0 2 0 0 0 2 0 0 0 0 0 0 0 0 0 0 0 0 0 0 2 2 2 0 1 1 2 1 0 1 1 1 1 0 1 2 1 1 1 1 1 0 1 0 0 0 0 0 2 1 0 1 2 2 1 2 1 1 2 0 0 0 1 0 0 0 0 2 1 0 0 1 0 1 1 0 2 1 0 0 0 2 1 0 2 0 0 1 0 0 1 0 0 0 1 2 1 1 2 0 0 0 0 2 0 0 2 0 0 2 0 0 0 0 0 0 2 0 1 1 0 0 0 0 2 2 2 0 0 2 2 0 0 2 2 0 0 1 1 1 1 0 1 1 1 0 1 1 2 0 2 0 0 1 2 1 0 1 1 0 1 0 1 1 1 1 0 1 0 1 1 1 0 2 2 2 0 2 0 0 0 0 0 1 1 1 0 1 1 0 1 0 0 0 0 0 0 0 1 0 1 1 1 2 1 1 0 1 0 2 1 2 0 1 1 0 1 2 0 0 2 0 2 1 0 1 0 0 1 1 0 2 0 0 0 0 0 0 0 1 0 1 0 0 0 1 1 0 0 0 0 1 1 0 0 1 0 0 0 0 0 0 0 1 2 0 1 0 2 0 0 0 0 0 1 1 0 0 0 0 0 0 1 0 1 0 1 1 1 0 0 1 0 2 2 2 0 0 2 0 0 1 0 2 1 1 2 0 2 0 0 0 1 1 2 1 1 1 1 1 0 2 1 0 1 1 1 0 2 2 1 1 1 2 1 1 1 0 0 0 0 2 1 1 1 1 1 1 0 1 1 1 1 0 2 1 1 1 1 1 2 1 1 2 1 2 2 2 1 0 1 0 1 0 0 1 0 0 2 0 1 1 1 1 1 0 1 1 1 1 2 0 1 0 1 1 0 1 0 1 1 0 0 0 0 0 1 0 0 0 0 0 0 0 0 2 0 2 2 1 1 0 1 1 0 1 1 0 0 1 0 0 2 1 0 0 0 1 0 0 0 1 0 2 0 1 1 1 0 0 0 0 1 0 0 0 0 0 1 0 1 1 1 0 2 0 2 1 0 0 0 0 0 0 1 1 0 0 1 1 0 0 0 0 0 0 1 2 0 0 0 0 0 0 0 1 0 2 0 0 0 0 1 0 2 0 1 2 0 1 0 0 2 0 1 0 0 0 2 2 0 0 0 1 0 2 2 0 2 0 2 0 0 0 0 1 2 0 1 1 1 0 0 0 1 2 2 2 2 0 1 0 1 0 1 0 0 1 1 2 2 0 1 0 0 0 0 1 1 1 1 1 1 0 1 0 0 0 2 2 0 0 0 0 1 1 1 0 0 0 0 1 0 1 0 0 0 1 1 1 2 0 2 0 1 1 0 0 0 0 0 0 0 1 0 2 1 0 0 1 1 0 0 2 1 1 0 0 0 2 2 1 1 2 1 1 0 0 0 2 1 2 2 1 0 1 1 1 2 2 2 0 0 0 0 0 0 1 1 0 0 0 0 0 2 0 0 2 0 0 0 0 0 0 0 1 1 2 0 1 0 1 1 1 1 1 0 0 1 0 1 0 0 2 2 0 1 1 1 0 0 0 0 0 0 1 0 1 0 1 1 1 1 0 0 2 0 0 0 0 1 0 1 0 0 0 1 1 1 2 0 0 0 1 1 2 2 0 1 1 2 1 1 0 0 0 2 0 1 0 0 0 0 0 1 1 1 1 1 0 0 1 1 1 0 0 1 0 1 0 2 1 0 0 1 1 0 1 2 2 0 0 0 1 1 0 0 0 0 0 0 2 0 0 1 0 0 0 1 2 0 1 0 0 0 0 0 0 1 0 1 2 0 0 1 1 0 2 1 0 0 0 1 0 0 0 0 0 0 0 0 0 0 0 0 1 1 1 0 2 1 1 0 0 1 0 0 1 0 0 2 1 0 0 1 0 0 0 0 0 0 1 1
198 1 1 1 1 0 2 2 1 0 1 1 0 0 0 0 0 0 1 2 0 2 1 1 1 0 1 1 1 1 1 0 2 2 0 2 0 1 0 0 0 1 0 0 1 0 0 0 0 2 1 0 1 0 0 1 0 1 1 1 1 2 2 1 1 0 0 0 2 1 1 2 2 1 1 1 0 0 2 0 2 0 1 0 1 0 0 0 1 1 0 0 0 1 0 0 0 0 0 2 2 0 0 0 1 1 2 0 1 1 0 1 1 2 2 2 1 0 1 0 1 0 2 1 1 1 1 1 1 1 0 0 0 0 0 0 0 0 1 1 1 1 0 0 0 0 0 0 0 2 1 2 0 0 0 0 0 0 0 0 1 0 0 2 0 1 0 1 1 2 0 0 0 2 2 2 0 1 0 1 0 1 1 1 1 0 0 0 0 2 0 2 0 0 0 2 1 2 0 0 0 1 0 0 0 0 0 0 0 0 0 0 1 0 1 1 0 0 0 0 2 0 0 2 0 0 0 1 1 2 1 1 0 0 0 0 1 2 0 0 0 1 2 0 0 2 0 0 1 1 1 1 1 1 1 1 0 0 0 0 0 0 0 1 0 0 1 0 2 2 0 0 1 1 0 0 0 1 1 1 1 0 0 0 0 0 0 2 0 2 0 0 1 2 2 0 1 2 0 1 0 0 1 1 1 0 0 1 1 1 0 0 1 1 1 0 1 0 0 1 0 1 0 1 1 0 1 2 2 1 0 1 0 0 0 0 0 1 0 0 0 0 1 2 0 0 1 0 2 2 1 1 0 0 0 0 0 0 0 1 0 1 1 1 1 0 0 2 2 0 1 1 1 1 0 0 0 0 2 0 2 2 0 0 0 0 0 0 0 0 1 1 0 1 2 1 1 0 1 0 0 1 1 1 0 0 1 1 0 0 1 0 0 1 1 1 1 0 0 0 0 2 1 1 1 1 1 2 2 0 2 0 0 0 1 1 0 0 0 0 1 0 0 2 1 2 1 2 0 0 0 1 1 2 1 1 1 1 1 1 2 0 0 2 2 0 0 2 2 0 0 0 2 0 0 1 0 0 0 0 0 2 1 1 1 2 1 0 1 0 0 1 1 0 0 0 2 1 1 2 1 1 2 0 2 0 2 1 0 1 0 0 0 0 1 0 0 2 0 1 1 1 2 1 1 1 1 0 0 0 2 0 0 0 0 0 1 0 0 2 1 1 2 2 1 0 1 2 2 0 0 0 1 0 2 0 0 0 1 0 0 1 0 1 0 0 1 0 1 1 0 2 1 0 0 0 1 1 0 1 2 0 1 0 0 0 0 0 0 0 0 0 2 0 1 0 0 1 0 1 1 1 0 1 0 2 2 1 1 2 1 1 0 0 1 1 1 1 0 1 0 0 1 1 0 1 1 1 0 0 0 0 0 0 2 0 2 0 1 0 1 0 0 0 1 0 0 0 0 0 0 2 0 1 0 0 1 2 2 0 0 0 0 0 1 2 1 2 0 0 0 1 1 0 0 1 1 0 1 1 0 1 0 1 1 1 0 0 0 0 0 0 0 0 0 0 0 0 0 1 0 0 0 0 1 0 2 1 2 1 0 0 0 2 0 1 0 1 1 0 0 0 1 2 0 2 0 1 1 0 1 0 0 1 1 0 1 0 0 0 0 0 0 0 0 1 0 0 0 0 0 0 1 0 1 1 0 0 0 0 0 0 2 0 0 1 1 0 2 2 0 0 2 1 1 0 0 1 1 1 2 2 1 0 0 1 1 1 2 1 1 0 2 2 1 0 0 1 0 1 1 0 0 0 0 0 1 1 0 0 0 0 0 0 1 2 1 1 2 0 2 2 1 1 1 0 0 1 1 0 1 1 1 2 1 1 0 1 0 0 0 0 0 0 1 0 0 0 0 0 2 2 0 0 2 0 0 1 1 1 1 2 0 0 0 1 1 1 1 0 0 0 1 0 2 0 0 1 0 0 1 1 2 1 1 1 0 1 0 1 0 1 0 0 2 2 2 1 0 0 0 2 2 0 2 1 1 0 1 1 1 0 0 0 0 0 2 2 1 1 0 1 0 1 0 0 1 1 0 0 2 0 0 0 1 0 0 0 0 2 0 0 2 1 0 1 0 1 1 0 2 0 2 0 0 0 0 1 1 0 1 1 0 0 1 0 1 0 0 0 0 0 0 0 0 2 0 0 2 0 0 0 0 0 0 0 0 0 0 2 0 1 0 2 0 0 0 0 1 0 0 1
199 1 1 2 1 0 2 0 0 0 0 1 1 1 0 1 0 0 2 1 0 1 1 1 1 1 1 0 1 2 1 0 2 2 1 0 2 0 0 0 1 0 0 0 0 0 0 0 0 1 1 0 0 0 2 0 0 0 0 2 0 2 2 2 0 0 1 1 1 1 0 2 1 1 0 1 1 0 2 1 0 0 2 1 2 0 0 1 1 2 1 1 1 1 1 0 1 2 2 2 0 0 1 0 0 0 2 0 0 0 0 2 1 1 1 1 0 1 2 0 1 0 1 1 0 2 0 1 1 1 0 1 0 0 1 1 0 0 0 2 1 1 0 0 2 0 0 0 0 1 0 0 1 1 2 0 0 0 1 2 2 1 0 2 0 1 0 0 1 1 1 1 1 1 1 0 1 0 0 0 0 0 0 2 2 2 1 1 0 2 0 2 1 0 1 2 0 1 0 0 0 0 1 0 1 0 0 0 1 0 1 0 2 1 1 2 0 1 0 1 1 1 0 1 1 0 0 0 0 1 0 0 0 0 0 0 0 2 0 0 0 1 2 1 0 1 0 0 2 0 0 0 1 0 0 1 1 1 0 0 0 0 0 1 1 1 0 0 1 0 0 1 0 1 0 0 0 2 2 1 1 0 1 0 0 0 0 1 1 2 0 2 2 2 2 0 2 0 0 2 0 1 1 1 1 1 0 0 0 1 0 2 1 2 1 0 0 0 0 0 1 1 2 2 1 0 1 0 0 1 0 1 1 0 0 0 0 1 0 1 0 0 2 2 1 0 2 1 2 0 1 0 1 0 0 0 1 1 0 1 0 1 1 1 1 0 0 2 2 0 2 0 0 0 0 0 0 0 1 0 2 0 0 0 1 1 1 0 1 2 2 2 1 0 2 1 1 1 1 1 1 0 1 2 0 0 1 1 1 1 1 1 0 0 1 0 0 0 0 0 0 2 1 1 1 1 2 1 1 0 1 0 0 1 0 0 0 0 1 0 0 0 1 0 2 2 0 1 0 1 0 0 1 1 2 1 2 1 1 1 1 1 0 0 0 2 0 2 2 1 1 1 1 2 2 0 2 0 0 0 1 2 1 1 1 2 1 2 2 0 1 0 0 2 0 0 2 2 2 2 1 0 1 1 1 1 2 2 0 0 0 1 0 0 0 1 0 1 0 1 1 0 1 1 0 2 1 0 0 2 0 0 0 0 0 0 1 1 0 1 0 1 1 1 0 0 1 2 2 0 0 1 0 0 1 1 0 1 0 0 2 0 2 0 1 1 1 1 1 1 0 1 1 0 0 0 1 1 0 1 2 0 2 0 1 1 1 0 0 0 1 0 1 0 1 0 0 0 0 1 0 2 1 1 1 2 0 0 0 0 0 0 0 0 2 0 0 2 0 1 1 1 0 0 0 0 2 1 0 0 1 1 0 0 2 0 2 0 1 0 1 0 0 2 0 2 2 0 1 0 0 2 1 0 0 0 2 1 1 0 0 0 2 0 1 1 1 2 1 1 1 1 0 0 1 2 0 0 2 0 0 1 1 1 1 1 0 2 1 0 0 1 0 1 0 0 0 0 0 1 0 0 0 1 0 0 1 2 2 1 0 0 0 1 0 1 0 1 1 0 0 0 0 1 1 0 0 1 0 0 2 0 1 0 1 1 0 0 0 0 0 0 0 0 0 0 0 0 0 1 1 1 0 0 0 1 0 0 1 0 0 0 2 0 0 1 2 1 1 1 1 0 1 0 0 0 0 1 0 2 1 1 0 0 0 1 0 1 2 0 1 0 2 2 0 0 0 1 1 1 1 0 0 1 1 1 0 0 0 2 2 0 1 1 0 2 2 1 1 0 0 1 1 0 0 0 0 1 0 0 1 0 1 2 0 0 0 1 1 0 1 1 1 1 1 1 1 0 1 1 1 1 0 1 1 1 0 0 1 1 0 1 1 0 1 1 1 0 2 0 0 0 2 0 2 2 1 1 2 1 1 1 1 1 1 1 0 2 0 0 0 2 0 0 2 2 2 1 0 0 0 2 1 1 1 2 0 0 1 1 1 1 1 0 1 0 2 0 1 1 0 1 0 1 1 1 1 1 0 0 2 1 1 2 0 0 0 1 0 1 1 1 2 0 0 0 0 0 0 0 2 0 1 1 1 0 1 2 0 1 0 1 0 0 0 0 0 0 0 0 0 0 0 1 0 0 0 1 1 0 0 0 0 0 0 0 0 0 0 2 1 0 0 1 0 0 0 0 0 1 0 0
[truncated: 1,606,808 more chars]
