# Supplementary material for: KNN-MDR: a learning approach for improving interactions mapping performances in genome wide association studies
Source: BMC Bioinformatics. 2017 Mar 21;18:184. doi: 10.1186/s12859-017-1599-7 (PMC5361736; doi:10.1186/s12859-017-1599-7)
Supplement: Supplementary file 3 — The data set(s) supporting the results of Table 2. (ZIP 28603 kb) [file 12859_2017_1599_MOESM3_ESM.zip › 3/SINAN/S4/mkallsimul.dat]

1 0 0 0 0 0 0 1 2 0 0 1 1 2 1 1 0 1 2 0 0 1 1 0 2 0 0 0 2 0 1 1 1 1 0 0 1 2 0 1 1 0 0 0 0 0 1 0 0 1 1 0 1 1 1 1 0 0 1 1 0 1 1 1 0 0 1 1 1 1 1 1 2 0 0 2 2 2 2 0 1 2 1 1 1 0 0 2 2 2 1 2 0 2 0 0 0 1 0 1 1 0 1 1 0 0 2 2 1 1 0 1 1 1 1 1 1 0 1 1 1 0 0 2 0 0 0 1 0 1 0 0 1 0 0 0 0 0 0 0 1 1 0 0 0 0 1 0 0 0 0 1 1 1 1 0 0 2 0 0 0 0 0 2 1 1 1 1 0 1 0 1 0 2 0 0 1 1 0 1 0 1 1 2 2 0 2 1 0 2 2 2 1 0 0 1 1 0 0 1 1 1 1 1 2 0 1 1 1 0 0 0 2 0 2 2 0 0 1 1 1 1 0 2 0 1 1 0 0 1 1 0 0 0 2 0 0 2 2 1 0 1 2 0 2 0 0 0 0 0 0 1 1 0 0 2 2 1 0 1 1 1 0 0 1 0 1 0 1 1 0 1 1 0 0 0 1 1 2 0 0 0 0 1 0 0 0 1 0 2 1 0 1 2 2 0 1 1 0 1 0 0 2 1 0 0 1 0 0 0 0 0 0 2 0 0 0 0 2 2 0 0 1 2 2 0 0 2 1 2 2 1 1 0 0 0 0 1 0 1 1 1 1 0 0 0 0 0 0 1 0 1 0 1 0 1 1 0 0 2 2 0 1 0 1 1 0 1 1 0 0 0 0 2 0 0 1 1 1 1 1 1 0 0 0 0 0 0 0 1 0 1 1 0 1 1 2 0 1 1 0 0 0 1 1 1 1 2 0 2 0 0 1 0 0 1 1 0 0 0 0 2 1 1 0 2 1 1 1 0 1 1 0 0 0 1 0 2 1 0 2 1 2 1 0 1 0 0 0 0 0 0 0 2 2 2 0 2 1 1 2 2 0 0 1 1 0 2 2 1 1 1 2 0 1 0 1 0 0 0 1 1 0 0 0 0 0 0 0 0 0 1 0 1 0 0 0 2 2 1 1 1 2 1 1 2 2 1 1 0 1 1 1 0 0 2 1 0 2 0 0 2 0 1 1 0 0 0 0 2 0 0 1 0 0 0 0 0 0 0 0 0 0 1 2 0 0 1 1 1 0 0 0 2 2 0 0 0 1 0 0 1 0 1 0 1 0 1 0 0 0 1 0 0 0 0 0 0 0 0 2 0 1 1 1 1 2 1 1 1 0 0 1 1 0 0 0 0 0 0 0 2 0 1 0 2 0 0 2 0 2 0 1 2 1 1 2 0 0 0 0 0 0 0 0 1 2 1 0 0 0 1 1 1 0 1 0 0 1 1 1 1 0 2 0 0 2 0 0 0 0 0 1 0 1 2 2 2 2 0 0 0 1 1 0 0 1 2 0 0 1 1 1 0 0 1 1 0 2 0 0 0 2 1 0 2 2 0 2 0 2 0 0 1 0 0 0 0 0 2 1 0 0 1 1 0 2 1 1 0 0 0 0 2 0 0 0 2 1 1 0 0 0 0 0 0 0 1 0 0 0 0 0 0 0 0 0 1 0 1 0 0 0 0 0 1 0 1 1 1 0 0 1 0 0 1 1 0 1 0 0 1 2 1 0 0 2 1 1 2 0 0 2 0 0 1 1 0 0 0 0 0 0 0 1 2 0 2 1 2 0 1 0 1 1 1 0 1 0 1 1 0 0 0 2 0 1 0 1 1 2 0 1 1 1 1 0 2 2 0 2 2 0 1 2 1 0 2 0 1 0 0 1 0 0 0 0 0 0 0 0 0 0 0 0 0 0 1 0 0 0 0 0 0 0 0 0 0 0 0 1 1 0 0 0 0 1 0 2 0 1 0 0 0 1 0 0 1 1 2 2 2 0 0 0 0 0 2 0 0 0 2 1 2 2 0 2 0 1 0 0 1 0 1 1 1 1 0 1 1 0 0 1 0 1 1 0 0 2 0 1 1 1 1 0 0 1 1 0 0 1 1 1 2 1 0 1 0 1 1 0 0 1 1 1 2 0 0 2 0 2 0 1 0 2 0 2 2 1 1 1 1 0 1 0 1 1 0 0 0 1 0 0 0 0 1 1 2 2 0 0 2 1 1 0 1 2 1 0 1 0 0 1 0 1 0 0 0 1 0 1 1
2 1 0 0 1 0 0 2 2 0 0 1 0 0 0 0 0 0 1 1 1 1 1 1 1 1 1 0 0 2 0 0 1 2 0 2 1 2 0 1 1 0 1 1 2 1 1 0 0 2 2 0 1 2 0 2 0 0 2 0 1 0 0 0 1 0 2 0 0 0 0 2 2 0 1 2 2 0 0 0 0 0 0 0 2 0 1 0 2 2 0 1 1 2 1 0 0 1 0 1 1 0 1 0 1 1 2 2 2 0 0 2 0 1 0 0 0 0 1 0 0 1 2 0 0 2 0 0 0 0 0 1 0 0 0 0 0 0 1 0 0 2 0 0 0 0 0 0 0 1 0 0 0 0 0 0 0 2 0 1 0 0 0 2 0 1 1 2 0 1 0 0 0 2 0 0 2 2 1 2 0 0 0 1 1 1 0 2 0 0 0 1 1 0 1 1 2 2 0 1 1 1 0 1 2 0 2 1 2 0 1 0 1 0 0 1 0 0 0 0 2 2 0 1 1 0 0 0 0 2 0 0 0 0 1 0 0 2 2 0 0 1 2 0 1 0 0 0 0 0 0 0 0 1 1 1 0 0 0 0 0 0 0 1 2 0 1 1 0 0 1 1 0 0 0 0 0 1 1 1 1 0 0 2 0 0 0 2 0 2 1 1 1 2 2 1 1 1 0 0 0 0 1 1 0 0 0 0 1 1 1 0 0 0 0 0 0 0 1 1 1 1 0 2 2 0 2 1 2 1 2 1 0 0 0 0 0 1 1 1 0 1 1 0 0 0 0 0 2 2 2 0 1 0 1 0 0 0 0 2 2 0 0 0 0 1 0 1 1 0 0 0 0 2 0 0 2 2 0 1 0 2 1 1 1 1 0 0 0 0 0 0 1 0 2 0 1 1 1 1 0 1 0 2 1 0 1 0 0 0 0 0 0 1 1 2 0 1 0 1 1 1 1 0 1 2 1 0 1 0 1 0 0 0 0 0 0 0 1 1 2 1 1 0 1 1 0 2 2 0 0 2 0 1 1 1 0 1 0 1 1 1 0 0 0 0 0 1 2 1 2 2 2 0 0 2 0 0 0 2 1 1 0 1 0 0 0 0 0 1 1 1 0 2 0 0 0 1 1 2 0 2 1 1 0 2 2 0 1 2 1 0 1 0 0 2 1 0 1 2 1 1 1 2 0 1 1 0 0 2 0 0 0 0 0 0 1 1 1 1 0 1 0 0 0 0 0 1 1 2 0 0 1 1 1 0 1 0 0 0 2 0 1 2 1 1 1 1 1 2 1 0 2 0 1 0 2 1 0 1 2 0 0 0 2 0 1 2 0 2 0 0 0 0 1 0 0 0 0 0 0 1 0 2 0 2 1 1 1 0 0 0 0 1 0 1 0 1 1 0 0 1 1 1 1 0 2 2 0 0 0 1 0 2 0 0 0 0 1 1 1 2 0 2 0 0 0 1 0 0 0 2 1 1 0 1 1 1 1 0 0 0 0 1 1 1 2 2 1 0 0 0 0 0 0 0 0 0 1 0 0 0 2 1 1 2 1 1 1 1 1 2 0 1 2 0 0 0 0 1 0 0 0 2 1 0 1 0 0 0 1 0 0 2 0 1 0 1 1 1 1 0 1 0 1 1 2 0 0 0 0 0 0 0 0 0 0 0 0 0 0 0 0 0 0 1 0 1 0 0 0 0 0 0 0 1 1 0 0 0 0 1 0 0 0 0 2 1 1 2 0 0 2 0 0 1 1 1 0 1 2 1 0 0 2 0 2 1 0 2 1 2 2 0 2 0 0 0 0 0 0 0 0 0 2 0 0 0 0 0 1 1 2 2 2 0 0 1 0 0 0 0 0 0 1 1 0 1 1 2 0 0 1 1 1 0 0 0 0 1 1 1 0 0 1 1 1 1 0 0 1 0 0 0 0 0 0 0 0 0 1 1 0 0 0 2 0 0 1 0 0 0 1 0 1 0 0 1 1 2 1 1 0 0 0 0 1 0 0 0 0 0 1 1 2 0 2 0 0 0 0 1 0 1 1 1 0 0 1 2 1 0 0 0 1 1 0 1 1 0 0 1 2 1 1 0 2 0 0 0 0 2 0 1 0 0 0 0 0 0 1 1 1 1 1 0 0 0 0 1 2 0 2 1 1 0 2 1 0 0 2 0 0 1 0 0 0 0 0 0 1 0 0 0 0 2 0 1 1 0 0 1 0 0 0 0 0 1 1 2 1 1 0 1 1 0 0 0 0 0 2 2
3 1 0 0 1 0 1 2 2 0 0 0 1 0 0 0 0 0 0 2 2 0 0 0 2 0 0 0 2 0 0 0 2 1 2 0 2 0 0 2 1 1 2 2 2 2 1 0 0 0 0 0 0 1 1 0 0 0 1 1 0 1 1 0 0 0 1 0 1 1 1 1 2 0 2 2 1 0 0 0 0 1 1 1 0 0 0 0 2 2 0 0 1 1 0 0 0 1 0 1 1 0 0 1 1 1 2 0 1 1 0 2 1 2 1 1 2 0 1 1 1 0 1 1 1 0 0 0 0 0 0 0 0 0 1 2 0 0 0 0 0 2 0 0 0 0 0 0 0 1 0 0 0 1 0 1 0 0 0 1 1 1 0 1 0 2 2 2 0 0 0 1 1 2 0 1 1 1 1 1 0 0 1 1 1 0 1 2 0 0 0 2 2 1 2 1 2 0 0 0 0 0 0 1 2 0 2 0 2 0 1 0 1 0 1 2 0 1 2 0 1 1 1 1 1 1 1 0 0 1 1 1 0 0 1 0 0 1 1 1 0 0 2 0 2 2 2 0 0 0 0 0 0 1 1 2 1 0 1 1 0 1 0 0 0 0 1 0 1 1 0 0 0 1 0 1 0 0 1 0 0 1 2 2 0 2 2 1 0 2 2 0 1 1 1 0 0 0 0 1 1 0 2 2 0 0 0 0 1 1 1 0 0 1 1 0 1 0 2 2 0 0 1 2 1 0 1 1 1 1 2 2 0 0 0 0 0 1 1 1 1 2 1 0 1 0 1 1 2 1 2 0 0 1 1 0 1 2 0 1 1 0 1 0 1 0 0 1 1 0 0 0 0 1 0 1 0 1 1 2 0 1 0 1 1 0 0 0 0 0 0 0 0 0 2 1 0 0 0 1 0 1 0 2 2 0 1 1 0 0 0 0 0 0 2 2 0 0 1 0 0 1 0 0 1 2 2 0 0 0 0 0 0 1 0 1 0 1 0 0 0 2 1 0 2 0 0 1 2 1 0 1 0 1 1 1 0 2 1 1 1 1 0 1 0 1 0 2 2 1 2 1 1 1 1 0 1 1 1 0 1 0 0 0 0 0 0 0 0 0 2 0 1 1 0 0 0 0 2 2 0 2 2 0 0 0 0 1 0 1 0 1 0 0 0 1 2 0 1 1 0 2 1 1 0 1 1 1 1 2 1 1 0 1 2 0 1 0 0 0 0 0 0 0 1 1 0 1 1 1 0 0 0 1 1 2 1 0 2 0 0 2 0 0 0 0 0 1 1 1 1 1 0 0 0 0 1 1 0 1 2 0 0 0 0 0 0 0 0 1 1 0 1 0 0 0 0 0 0 0 0 2 0 2 0 2 0 1 2 2 0 0 0 0 0 0 0 0 0 0 0 0 0 0 0 2 2 1 0 0 0 0 1 0 0 1 0 0 1 2 1 1 0 0 2 0 2 1 0 0 0 2 0 2 0 2 1 0 0 0 0 0 0 1 1 0 2 2 0 0 1 0 1 0 0 1 1 0 2 0 0 1 2 1 0 2 2 0 1 0 2 1 1 0 0 0 0 1 0 1 1 1 0 0 0 0 2 1 1 0 1 0 1 1 1 2 0 1 1 1 1 0 0 0 0 2 2 0 0 0 0 0 0 0 0 1 2 0 0 1 1 1 0 0 0 0 0 0 0 0 0 0 0 0 0 1 2 0 1 0 0 1 1 0 1 0 1 0 2 1 0 0 1 0 0 0 1 0 1 1 2 2 0 0 1 0 1 2 1 2 0 1 0 1 1 1 0 1 0 1 1 0 1 0 1 0 2 0 1 1 2 0 2 2 2 0 0 1 0 1 0 1 1 2 2 2 0 1 0 1 0 1 1 0 0 0 0 0 1 0 0 0 0 0 0 0 0 0 0 0 0 0 2 0 0 1 2 0 0 0 1 1 1 0 1 2 0 0 2 0 1 0 1 0 2 0 0 0 0 2 2 2 0 0 0 0 1 0 0 0 1 1 1 1 2 0 2 0 0 0 0 2 1 1 1 1 0 0 1 1 1 0 1 0 1 0 0 1 2 1 0 1 2 1 2 2 1 1 0 0 1 1 0 1 1 1 1 1 1 0 0 0 2 1 1 0 1 0 0 0 2 0 2 0 1 0 1 0 0 1 1 1 1 0 1 1 1 0 0 0 0 0 0 1 1 1 1 1 1 0 0 2 1 1 0 1 2 0 1 1 0 0 0 1 0 0 0 0 0 0 2 1
4 1 0 0 0 0 0 2 1 1 0 0 1 2 1 1 0 0 1 1 2 0 0 0 2 0 0 0 2 1 1 2 1 1 2 0 2 1 0 1 1 0 1 1 1 0 1 0 0 0 0 0 0 0 1 1 0 0 2 0 1 1 0 1 1 1 1 0 2 1 1 1 2 0 1 2 2 0 0 1 0 2 1 1 1 0 0 0 1 2 0 1 1 2 0 0 0 0 1 0 1 0 1 0 1 1 1 0 0 2 0 0 1 1 1 1 1 0 1 1 1 0 1 1 0 1 0 1 0 1 0 0 0 0 0 0 0 0 1 0 0 2 1 0 0 0 0 0 0 1 0 0 0 0 0 0 0 0 2 1 0 0 0 1 1 2 2 1 0 0 0 1 0 2 0 1 0 1 1 1 0 0 1 1 1 0 1 1 0 1 1 2 1 1 1 2 0 2 0 0 0 0 0 0 2 0 0 0 2 0 2 0 1 1 2 2 0 1 1 2 0 0 0 2 0 1 1 1 0 1 0 0 1 1 1 0 0 1 1 0 0 1 2 0 2 1 1 0 1 1 1 1 0 0 0 2 0 1 0 1 1 1 0 0 0 0 1 0 1 1 1 0 1 1 0 0 1 1 1 1 1 1 1 2 1 1 1 1 1 2 1 1 0 2 2 0 0 0 0 2 0 0 1 0 0 1 0 0 0 0 0 1 0 1 1 0 0 0 0 0 0 0 0 0 2 0 1 1 1 0 1 0 0 0 0 0 0 1 1 1 1 1 1 0 0 0 0 0 2 1 2 0 0 0 1 1 0 0 0 1 1 0 2 0 2 0 0 0 2 0 2 2 2 1 1 0 2 1 0 1 1 1 0 0 0 2 0 0 0 0 0 1 1 0 2 1 1 2 0 0 0 0 0 2 2 0 0 0 0 0 0 0 2 0 0 2 0 1 0 1 1 1 1 1 0 2 1 0 1 0 1 0 0 2 2 0 0 0 1 1 1 0 2 1 1 1 0 1 2 0 0 1 0 1 1 1 0 1 0 2 2 2 0 0 0 1 1 1 2 1 0 0 1 1 1 0 0 0 0 0 2 0 0 0 0 1 0 2 1 0 0 2 0 0 2 0 0 1 1 2 0 2 2 1 1 0 2 1 1 1 0 1 0 0 1 0 0 0 1 2 1 1 1 1 1 0 0 0 0 2 0 0 0 0 0 0 1 1 0 1 0 0 0 1 2 0 0 1 1 2 0 0 0 2 0 0 0 0 1 0 1 0 0 2 0 1 2 1 0 0 1 2 1 0 0 0 1 2 0 2 2 0 0 0 1 0 0 1 0 1 1 1 0 0 0 0 0 0 0 0 0 2 1 1 0 1 1 1 1 0 1 0 0 1 1 0 1 0 0 0 0 0 0 0 0 1 1 2 0 0 0 0 0 0 0 0 1 0 0 1 2 2 0 0 1 0 2 1 0 0 0 2 1 1 0 2 1 1 1 0 0 0 1 1 1 1 2 2 0 0 2 0 0 1 1 0 0 0 2 0 0 0 2 1 1 2 0 1 1 1 0 1 0 1 1 0 0 0 0 0 0 0 0 1 2 0 1 1 2 0 0 0 0 1 0 0 0 1 2 2 0 0 0 0 1 0 0 1 0 0 0 0 0 1 0 1 1 0 0 1 1 1 1 1 0 0 0 0 0 0 0 0 0 0 1 0 0 0 1 0 0 0 2 0 0 1 2 0 2 1 0 0 2 0 0 0 1 0 1 1 1 1 1 1 2 1 1 2 0 2 0 2 1 0 0 0 0 0 0 1 1 0 1 0 1 0 0 0 0 1 1 0 1 0 0 0 1 2 0 1 0 1 2 1 2 1 0 2 0 2 0 0 1 0 0 0 0 0 1 1 1 1 0 0 0 0 0 0 1 0 1 0 1 0 0 1 1 0 0 1 0 2 0 0 0 1 1 0 1 1 1 0 1 1 2 0 0 1 1 2 2 2 0 0 0 0 1 0 0 0 1 1 0 2 1 0 2 0 1 2 2 0 0 1 1 1 1 1 0 2 1 0 0 0 0 2 0 1 1 1 0 0 2 1 0 0 1 1 0 0 1 1 0 1 0 0 1 0 0 0 0 0 1 2 1 1 0 0 1 0 2 0 1 1 1 0 2 2 1 0 1 1 0 2 0 0 0 0 0 0 1 0 0 0 0 0 1 1 2 1 0 2 1 1 0 0 0 1 1 2 0 0 1 0 1 0 0 0 2 1 0 0
5 1 0 0 1 0 1 1 2 0 0 1 1 2 1 1 0 0 0 2 1 1 0 0 2 0 0 0 2 0 1 1 2 2 1 0 2 1 1 0 1 1 0 0 1 0 0 0 0 0 0 0 1 2 0 2 0 0 1 1 0 1 2 0 0 0 1 1 2 0 0 2 2 0 1 2 2 2 2 0 2 2 1 1 1 0 0 1 1 1 0 0 1 1 0 0 0 1 1 0 1 0 1 1 0 0 2 0 2 2 0 0 0 2 0 0 2 0 1 1 1 1 2 0 0 2 0 0 0 0 0 0 0 0 1 0 1 0 0 0 0 2 0 0 0 0 0 0 0 1 0 0 0 0 0 1 1 1 0 1 1 1 0 2 1 1 0 1 0 2 1 0 1 1 0 2 0 2 1 2 0 0 1 2 1 0 2 1 0 1 2 2 1 0 0 1 2 2 0 0 0 0 0 1 2 0 1 0 2 0 1 0 2 0 2 2 0 1 1 2 0 1 0 2 0 1 1 0 0 2 1 0 0 0 1 0 0 2 2 1 0 0 2 1 1 0 0 0 0 0 0 0 0 0 0 0 0 1 0 1 1 1 0 0 1 0 0 0 2 2 0 2 1 1 0 1 0 1 1 0 1 0 2 2 0 2 2 1 0 2 1 1 1 2 2 0 1 1 0 2 0 1 0 0 0 0 0 0 2 2 0 2 0 1 1 0 1 0 0 0 2 1 1 2 2 0 1 1 1 0 2 2 0 0 0 0 0 1 2 0 0 0 0 0 0 0 2 0 0 2 0 1 0 0 1 1 0 0 0 2 2 0 1 1 1 1 0 1 1 0 0 0 0 2 0 0 2 2 1 2 1 2 0 1 0 1 0 0 0 1 0 0 1 0 2 0 2 2 0 0 0 0 0 2 1 1 0 0 0 1 0 0 0 0 2 2 0 0 1 0 0 1 0 1 1 1 1 0 0 0 1 1 0 0 0 1 0 0 1 1 2 0 1 1 1 1 0 1 2 0 0 1 0 1 1 1 0 1 1 1 0 1 0 0 0 0 0 2 2 0 0 0 2 0 2 0 1 0 0 1 1 0 0 1 1 1 1 1 1 0 1 1 0 1 0 0 0 0 2 2 0 2 2 0 1 0 1 2 0 0 0 2 1 0 0 2 0 2 0 2 2 2 0 1 1 0 0 2 2 1 1 0 0 1 1 2 0 1 0 1 1 1 0 2 2 1 0 0 2 0 0 0 0 1 1 2 1 0 1 0 1 1 1 2 1 1 1 2 1 0 1 1 1 0 0 0 1 0 0 1 1 0 0 1 1 0 2 2 1 2 0 1 1 1 0 0 0 0 1 0 0 2 1 2 0 2 1 1 1 2 2 0 0 0 0 0 0 1 0 1 1 1 0 0 0 1 1 2 0 0 0 1 0 1 0 1 0 0 0 1 1 1 0 2 0 0 2 0 1 1 0 2 0 1 0 2 1 1 1 0 0 0 0 1 1 1 2 1 1 1 1 2 0 0 1 0 2 1 1 1 0 0 2 0 0 2 2 1 1 1 1 1 1 0 0 0 1 0 0 2 1 0 0 1 2 0 1 2 2 0 1 0 0 2 0 0 0 0 1 1 0 0 0 0 1 0 0 0 0 0 0 0 0 1 0 1 2 0 0 2 1 2 0 0 0 0 0 0 0 0 0 0 0 0 0 0 0 0 0 0 0 1 2 0 1 1 2 0 1 2 1 0 2 0 0 1 0 0 0 0 0 0 1 1 2 2 0 2 0 2 0 2 0 1 1 1 0 2 1 2 1 0 1 0 1 0 1 1 0 1 1 0 2 2 2 0 0 2 2 0 2 2 1 0 1 2 0 2 0 2 0 1 1 0 0 0 0 0 0 0 0 0 1 1 0 0 1 1 1 0 0 0 1 1 0 1 1 2 0 0 1 1 1 0 1 0 1 0 1 1 0 0 1 0 1 1 0 0 2 2 2 2 1 1 0 1 0 0 0 0 1 2 0 1 2 0 2 0 0 2 1 0 0 2 2 2 0 1 0 0 0 0 1 0 1 1 0 1 2 2 0 0 1 1 1 0 0 1 0 0 0 1 0 1 0 0 1 1 2 1 0 0 2 0 1 2 0 0 1 0 2 0 1 0 1 0 1 1 0 0 1 0 0 0 2 1 2 0 0 0 1 0 1 0 0 1 0 1 1 0 0 0 0 0 0 0 1 1 0 0 0 0 0 0 0 1 0 0 0 1 0 0
6 1 0 1 1 0 0 1 1 1 0 1 0 1 1 1 0 0 0 1 1 1 1 1 1 1 1 0 2 0 2 0 0 0 2 0 2 1 0 1 1 0 0 0 1 0 0 0 0 0 0 0 1 2 0 1 0 0 1 1 1 0 0 0 0 0 1 0 0 0 0 1 2 0 1 2 2 0 0 1 0 2 0 0 1 0 1 0 2 2 0 1 1 1 0 0 0 0 0 0 1 0 1 1 0 0 2 0 0 2 0 2 0 1 0 0 1 0 2 0 0 1 1 1 0 1 0 1 1 0 0 0 0 0 0 0 0 0 0 0 1 1 0 0 0 1 0 0 0 0 0 0 0 0 1 0 0 0 0 2 1 1 0 2 0 2 1 2 0 2 0 0 0 2 0 0 1 1 0 1 1 1 0 2 2 1 1 0 0 1 1 1 0 0 1 1 1 2 0 0 0 0 1 1 1 0 1 1 1 0 1 0 1 0 0 1 0 0 1 0 1 1 0 2 0 1 1 0 0 1 0 0 0 0 2 0 0 2 2 2 0 0 2 0 2 2 2 0 0 0 0 0 0 0 0 2 1 0 1 2 0 2 0 0 1 0 0 2 0 0 0 2 2 0 0 0 2 0 1 0 0 1 2 1 1 1 2 1 1 2 0 1 1 2 2 0 0 0 0 1 0 0 2 0 0 0 1 0 1 1 0 1 0 2 2 0 1 0 1 1 1 1 2 1 2 0 1 1 1 0 2 2 1 1 0 0 1 1 1 0 0 1 1 0 0 0 0 0 2 2 2 0 0 1 0 1 1 0 0 1 1 0 2 0 2 0 0 2 2 0 0 0 1 2 0 0 1 2 2 2 0 0 0 0 1 0 0 1 1 0 0 1 0 0 2 0 1 1 0 0 0 0 0 2 1 0 0 0 0 1 0 0 0 0 2 2 0 1 1 1 1 0 0 0 1 1 1 0 1 0 0 0 0 1 1 0 0 1 1 0 2 0 2 2 0 2 0 0 1 1 0 0 0 1 1 1 0 1 0 0 1 1 1 0 0 1 0 1 1 0 0 0 2 0 2 0 2 0 0 1 1 1 0 1 1 2 1 2 2 0 0 2 0 2 1 0 1 0 1 1 1 1 2 0 0 0 1 1 0 2 0 0 0 0 0 0 0 1 0 1 0 2 0 2 1 0 0 1 1 1 1 0 0 0 2 0 1 1 1 1 2 1 0 1 1 1 0 2 0 2 0 0 0 0 2 0 0 0 0 0 0 0 0 1 0 0 1 1 0 0 1 2 0 0 0 0 0 1 0 1 2 0 1 1 0 1 1 0 0 0 0 0 0 0 0 0 0 0 0 0 0 2 0 2 0 2 1 1 1 2 0 0 0 1 0 0 1 0 0 0 0 0 0 1 1 1 1 2 0 0 0 1 1 2 0 1 1 1 0 1 0 0 0 1 1 0 2 0 0 0 0 2 1 1 0 1 1 1 1 0 0 0 1 1 1 1 1 2 0 0 0 0 0 1 1 0 0 1 1 1 0 0 1 1 1 1 0 0 2 0 1 0 1 1 1 0 0 0 0 2 1 1 0 1 2 0 2 2 2 0 0 0 0 2 0 0 0 1 1 1 0 0 0 0 1 0 0 0 0 0 0 0 0 0 0 0 0 1 1 2 0 2 0 0 0 1 0 0 0 0 0 0 0 0 0 1 0 0 1 0 0 0 1 0 0 0 2 0 1 2 1 0 2 0 0 0 1 0 0 0 1 2 1 1 2 0 1 1 0 1 0 1 2 1 1 0 1 1 0 2 2 0 0 0 2 0 1 0 2 0 2 0 2 2 2 0 0 2 1 0 1 1 0 1 2 1 0 1 0 1 0 0 0 0 0 2 1 0 0 0 0 1 1 1 1 1 2 0 0 0 0 1 2 0 1 1 2 0 0 0 0 1 0 0 0 1 0 0 1 1 1 0 0 0 2 0 1 0 1 2 2 2 0 0 0 0 0 0 0 0 1 2 2 1 1 0 2 0 0 0 0 2 0 0 2 2 0 0 0 2 1 0 1 0 1 1 0 2 2 2 0 0 1 0 2 2 2 1 0 0 0 1 1 2 1 0 1 1 1 0 0 0 2 1 1 0 2 0 1 0 2 0 2 0 0 0 0 1 0 0 1 0 1 1 1 1 1 0 0 0 1 0 0 1 1 0 1 2 2 0 0 2 1 2 0 0 2 1 1 2 0 0 0 2 1 0 0 0 0 0 1 1
7 1 0 1 1 0 0 2 1 1 0 1 1 1 1 1 0 0 1 1 1 1 1 1 1 1 1 0 1 1 1 0 1 1 0 1 1 2 0 0 2 0 0 0 1 1 1 0 1 0 0 0 1 1 0 1 0 0 1 0 0 1 0 0 0 0 2 1 1 0 0 0 2 0 1 2 2 1 1 1 1 2 1 1 0 0 0 0 0 1 0 0 0 2 0 0 1 2 0 2 0 0 1 1 0 0 2 1 1 1 0 2 0 2 0 0 2 0 1 0 0 1 1 1 0 1 0 0 0 0 0 0 0 0 1 1 0 0 0 0 1 1 0 0 0 0 0 0 0 0 0 0 0 0 0 0 0 1 1 1 0 0 1 2 1 2 1 1 1 2 0 1 1 1 1 2 1 0 0 0 0 0 0 1 1 0 1 1 0 0 0 1 2 1 2 1 0 2 0 1 1 1 0 1 2 0 1 2 0 0 2 0 1 0 1 2 0 0 1 1 1 1 1 2 0 1 1 0 0 2 1 0 0 1 1 0 0 1 1 1 0 0 1 0 1 0 0 0 0 0 0 0 0 0 0 1 1 0 0 0 0 0 0 0 1 1 0 0 2 1 1 0 0 0 0 0 0 1 2 1 1 0 2 2 0 2 1 1 0 1 1 1 2 2 2 0 2 0 0 1 0 0 2 0 0 0 2 0 0 0 0 0 0 1 1 0 0 0 0 0 1 1 2 1 2 0 1 1 1 1 1 1 1 1 1 1 0 1 1 1 0 1 1 0 0 0 0 1 2 2 1 0 0 1 0 1 1 1 0 2 2 0 0 0 0 2 0 0 2 0 2 2 0 2 0 0 2 1 0 1 1 1 0 0 1 1 0 0 0 0 0 0 0 0 2 1 0 0 1 1 0 1 0 2 2 1 0 1 0 2 0 0 0 0 1 1 1 0 1 0 0 1 0 1 0 2 0 0 1 0 1 0 1 1 1 0 0 2 0 0 2 1 2 0 0 1 0 2 2 0 0 2 0 2 1 0 1 1 1 2 1 1 0 1 0 1 0 1 1 0 1 0 1 2 1 1 0 1 1 0 1 0 0 1 1 1 1 1 1 0 1 1 1 1 1 0 0 1 1 2 0 1 0 1 0 2 2 0 1 0 2 0 0 0 1 0 1 0 0 0 0 2 1 1 1 0 0 1 1 2 1 0 0 1 1 0 0 0 0 1 0 1 0 0 1 2 1 2 0 2 0 0 0 0 2 0 0 0 0 0 0 0 1 1 0 0 1 1 1 0 0 1 0 0 0 0 1 1 0 2 2 0 0 1 1 1 0 2 2 2 0 0 0 0 1 0 1 1 1 0 0 1 0 2 0 2 2 1 1 0 1 0 1 1 1 1 1 0 0 0 0 1 0 0 0 1 1 0 0 0 0 2 0 1 0 0 1 1 0 0 1 1 0 1 1 0 2 1 0 0 1 1 1 0 0 2 2 2 2 1 1 1 1 0 2 2 0 2 0 0 1 0 0 0 0 1 1 1 0 1 0 1 1 1 1 1 0 0 2 0 0 0 0 0 0 0 0 0 0 1 0 0 0 0 1 0 0 1 1 0 1 0 0 0 0 1 0 1 2 2 0 0 0 0 0 1 1 0 0 0 0 0 1 0 0 1 1 1 0 1 0 1 0 0 0 1 0 0 0 0 0 0 0 0 0 0 1 0 1 0 0 1 2 1 1 1 2 0 2 1 1 0 2 0 0 0 1 0 1 1 1 1 0 0 1 1 1 2 2 2 0 0 2 1 2 0 1 1 1 2 1 0 0 0 1 0 2 0 0 1 1 0 2 2 2 0 0 2 0 0 0 0 1 1 2 1 0 0 0 2 1 1 2 0 0 0 0 0 1 1 1 1 1 1 0 0 1 1 0 0 0 0 2 0 1 0 2 0 0 0 1 1 0 0 0 0 0 0 2 1 1 0 0 1 2 1 0 0 1 2 2 2 0 0 0 0 1 0 1 0 0 1 0 1 2 1 1 0 0 0 0 0 1 1 1 2 0 0 0 0 0 0 1 0 2 1 0 2 2 1 0 1 1 0 2 2 2 1 0 0 1 1 0 1 2 1 1 1 2 1 0 0 2 2 2 0 0 0 1 0 2 0 1 0 1 0 1 1 0 0 1 0 1 0 0 0 0 1 0 0 1 0 0 1 1 1 0 0 0 0 0 1 1 1 0 0 1 0 0 0 0 0 0 0 0 0 0 0 0 0 2 1
8 0 0 0 1 0 0 2 1 1 0 0 1 1 0 0 1 0 1 1 1 0 0 0 2 1 1 0 2 0 0 0 1 1 1 0 2 1 1 0 1 0 0 0 2 0 0 0 0 0 0 0 0 0 1 1 0 0 1 0 0 2 2 0 0 0 1 1 1 0 0 0 2 1 1 2 2 1 1 0 0 1 1 1 1 0 0 0 1 1 0 0 1 2 1 0 0 1 0 1 1 0 0 1 1 1 2 0 1 2 0 1 1 1 0 0 0 0 0 1 1 1 1 1 0 1 0 1 0 1 0 0 0 0 1 0 0 0 0 0 2 0 0 0 0 0 1 0 0 0 0 0 0 0 0 1 1 1 0 2 1 1 0 2 1 2 1 1 0 1 0 2 1 1 1 2 1 1 1 1 0 1 1 2 1 0 2 2 0 0 0 2 1 1 1 1 0 1 0 0 0 0 0 0 2 0 1 1 1 0 2 0 2 0 1 2 0 0 1 1 0 0 1 2 0 1 1 0 0 0 0 0 0 1 0 0 0 2 2 1 0 1 2 0 2 1 1 0 0 0 0 0 0 0 0 2 1 0 1 1 0 1 0 0 0 0 1 0 2 1 0 0 1 1 1 0 0 1 2 1 0 0 2 2 0 1 0 0 0 1 0 0 0 2 1 1 0 1 0 0 1 0 1 1 0 0 1 1 1 2 0 2 0 2 2 1 0 0 1 1 1 1 1 1 1 0 1 1 1 2 2 2 0 0 0 0 0 2 0 1 0 2 1 1 0 0 2 1 2 1 2 0 0 1 0 1 1 1 1 1 2 1 0 0 0 0 0 1 2 0 0 0 1 1 0 0 0 1 1 2 1 2 0 0 0 0 0 0 0 1 0 0 0 1 2 0 2 1 1 1 0 1 0 2 0 0 0 1 0 2 0 0 0 0 1 1 1 0 1 0 0 1 1 2 1 2 0 0 1 1 1 0 1 1 1 1 1 0 0 0 1 1 2 0 1 1 1 2 2 1 1 1 0 2 2 0 0 1 0 1 1 2 0 1 0 2 0 1 1 0 1 0 1 1 1 0 1 0 0 2 0 2 0 2 0 2 0 1 1 2 2 2 0 2 2 0 1 0 1 1 1 2 2 0 0 0 0 0 1 1 1 0 0 1 0 1 0 1 1 1 1 2 0 0 0 0 0 1 1 1 1 1 0 0 0 0 0 0 1 1 1 1 0 2 2 0 0 1 1 2 1 1 2 1 1 0 0 1 0 1 0 0 0 2 0 1 1 1 1 1 1 1 1 0 0 0 1 2 0 2 2 0 0 0 0 0 0 0 0 0 0 1 0 2 0 2 0 0 0 0 0 1 1 1 0 1 1 2 2 0 1 0 0 0 0 0 0 0 0 0 0 1 0 0 0 1 1 1 0 0 0 2 1 1 0 0 0 1 0 2 0 1 0 0 2 0 2 2 0 0 0 1 1 2 0 2 0 1 1 0 0 0 1 0 1 1 1 1 1 1 1 1 1 0 0 1 1 0 0 0 1 1 1 0 0 0 1 1 2 0 2 0 1 0 0 0 1 0 0 2 1 0 0 1 1 0 2 1 1 0 0 0 0 2 0 1 0 1 1 1 0 0 0 0 0 0 0 0 1 0 1 1 0 1 1 1 2 1 0 2 1 2 0 0 0 1 0 1 1 0 0 1 0 0 1 0 0 0 2 0 0 0 2 2 0 0 2 0 2 2 0 0 2 0 1 1 2 0 1 1 2 2 1 0 1 1 1 2 1 2 0 0 1 2 2 1 1 1 0 2 1 0 1 0 1 1 2 0 0 2 2 0 2 2 1 0 0 2 2 1 1 2 0 0 2 1 0 0 0 2 1 1 1 0 0 1 1 1 1 2 2 0 0 0 0 0 0 0 1 0 0 0 1 0 0 0 0 0 0 0 1 1 0 0 0 1 1 0 2 0 1 0 0 0 2 2 0 1 1 1 1 1 0 0 0 0 0 0 0 0 1 1 1 0 0 0 2 0 0 0 0 2 1 0 2 2 0 2 0 0 0 0 0 0 0 2 0 0 0 0 0 0 1 1 1 1 1 1 0 1 1 1 0 1 1 0 1 2 2 0 0 0 1 1 0 0 0 1 1 2 2 0 2 0 1 0 1 2 1 0 2 0 0 1 1 1 1 0 0 0 2 0 0 0 0 0 1 0 0 0 0 0 1 1 0 1 1 1 0 1 0 0 0 0 0 0 1 0 1 1 1 1
9 0 0 0 0 0 0 1 1 1 0 1 1 2 1 1 1 0 1 1 1 1 0 1 1 0 0 0 2 1 1 2 1 1 2 0 2 1 0 2 0 0 0 0 1 0 1 0 0 0 0 0 2 2 0 0 1 0 1 1 1 0 1 0 1 1 0 1 1 0 0 1 2 0 2 2 1 2 2 0 1 2 1 1 0 0 0 1 2 2 0 1 2 2 0 0 0 1 0 2 2 1 0 1 1 1 2 0 0 2 0 1 0 0 0 0 0 0 0 2 2 0 2 0 0 2 0 2 1 1 0 1 1 0 0 0 0 0 1 0 0 2 1 0 0 0 0 0 0 1 0 0 0 0 0 0 0 1 0 0 0 0 1 2 1 2 1 1 0 1 1 0 0 2 0 0 2 0 0 0 0 0 0 2 1 0 2 1 0 1 2 2 0 0 0 2 2 0 0 0 0 0 0 2 2 0 0 1 0 0 1 0 2 0 2 2 0 1 1 1 0 0 0 1 1 0 0 0 0 2 0 0 0 0 0 0 0 2 2 1 0 1 1 0 1 0 0 0 1 1 1 1 0 0 0 2 1 0 0 0 0 0 0 0 0 1 0 0 1 1 1 0 0 1 0 0 0 2 2 2 2 0 2 1 1 1 0 2 0 2 1 1 1 2 1 1 0 0 0 1 0 0 2 0 0 0 0 0 2 2 1 1 0 1 1 0 1 0 0 0 1 1 0 2 1 0 1 1 1 2 2 1 1 1 0 0 0 0 2 0 0 0 0 0 0 0 0 1 2 1 2 0 0 0 2 0 0 0 0 2 2 0 1 0 1 0 0 1 2 0 1 1 1 2 1 0 2 2 0 0 2 1 0 0 1 2 0 1 1 0 0 0 0 0 2 0 1 1 0 0 0 0 0 1 0 0 1 0 0 2 0 0 0 0 0 0 2 0 2 0 0 0 0 0 0 2 1 0 0 0 0 0 0 0 0 2 0 0 1 0 2 0 1 0 2 1 1 1 2 2 0 1 0 1 1 0 1 2 2 2 1 1 0 0 0 1 0 1 2 1 2 0 1 1 0 0 1 0 0 1 1 0 0 2 1 1 1 0 0 0 1 1 1 0 2 0 0 1 1 1 1 1 1 1 0 1 1 1 0 2 0 0 1 0 0 2 1 0 1 2 1 1 1 1 0 0 0 1 1 1 1 0 0 1 1 0 0 0 0 1 0 1 0 0 0 0 0 0 2 0 0 0 0 2 0 1 0 0 1 0 0 1 0 1 0 1 1 2 0 0 0 0 1 0 1 0 1 1 0 1 2 0 1 1 1 1 1 1 0 1 1 0 0 0 0 1 0 0 0 0 0 2 0 2 0 2 0 1 1 1 0 0 0 0 0 0 0 1 1 0 0 1 0 0 0 0 1 1 0 0 0 1 1 2 0 0 2 2 0 2 0 0 0 0 2 0 2 1 1 0 0 1 1 0 0 1 2 2 2 0 0 0 1 2 2 2 1 2 0 0 0 0 0 0 0 0 0 0 1 0 0 2 2 1 0 2 1 1 2 0 1 0 1 0 0 0 0 0 0 1 0 1 0 1 1 0 2 2 1 0 2 0 0 0 0 1 0 2 1 1 0 0 0 0 0 1 1 1 1 1 0 0 1 0 0 1 0 0 0 1 1 1 0 0 0 1 1 1 2 1 1 1 0 0 0 0 1 0 0 0 0 1 2 0 0 1 2 0 2 1 1 0 1 1 0 1 2 0 1 1 1 1 0 0 0 2 1 2 0 2 0 2 1 1 2 1 1 2 1 2 1 1 1 0 1 0 1 0 0 1 1 0 0 1 0 1 1 2 2 0 2 2 2 1 2 1 0 0 0 2 0 2 0 1 1 0 0 0 0 0 0 0 0 0 0 0 0 1 0 0 0 0 0 0 0 1 1 1 0 0 2 2 1 0 1 2 1 0 2 1 0 0 1 0 1 0 0 1 1 2 1 1 0 0 0 0 0 0 0 0 1 1 0 2 1 0 1 0 0 1 1 1 0 2 1 1 1 1 0 0 0 0 0 0 0 1 0 0 2 2 0 0 2 2 2 1 1 1 0 1 2 1 0 1 0 0 0 1 1 0 0 0 0 1 0 1 0 1 0 2 2 0 0 0 2 0 2 2 1 1 0 1 1 0 0 0 0 0 0 0 2 0 0 0 0 0 1 2 2 0 0 2 0 0 0 0 1 0 0 1 0 0 0 0 1 0 0 0 0 0 0 0
10 0 1 1 1 1 0 2 1 1 0 1 0 1 1 1 0 1 1 1 1 1 0 0 2 0 0 0 1 0 2 1 2 2 1 0 2 1 0 2 0 0 0 0 2 0 0 0 0 0 0 0 0 1 1 1 1 0 1 0 1 1 1 0 0 0 0 0 0 0 0 0 2 0 1 2 2 1 1 0 1 2 0 0 0 0 0 0 0 2 0 1 1 2 1 0 0 0 0 1 2 1 1 0 1 0 2 0 0 1 1 2 0 0 0 1 1 1 0 1 1 0 1 1 1 0 0 1 1 0 1 1 0 0 0 0 0 0 0 0 2 0 0 0 0 0 0 0 0 2 0 0 0 1 0 0 0 2 0 1 0 0 0 1 0 0 0 0 0 0 0 1 1 1 0 1 1 0 0 0 0 1 2 2 2 0 2 2 0 0 1 2 0 0 0 1 1 2 0 1 1 1 0 2 2 0 0 1 0 0 2 0 1 0 2 2 0 0 2 0 0 0 0 1 1 0 0 0 0 0 1 1 0 0 1 0 0 1 1 1 0 0 2 0 1 0 0 0 0 0 0 0 0 1 1 1 0 0 0 0 0 0 0 0 1 0 1 1 1 0 1 2 0 0 0 0 0 0 2 0 0 1 2 2 0 2 0 2 0 2 1 1 0 2 1 0 0 0 0 1 0 0 1 0 0 0 1 0 1 0 0 0 0 1 1 0 1 0 1 1 0 0 1 1 2 0 2 0 0 1 2 0 0 0 0 0 0 1 0 1 1 1 1 0 0 0 0 1 2 2 1 0 0 2 0 0 2 1 0 2 2 0 1 0 1 1 0 2 2 0 0 0 0 2 0 0 1 1 1 2 2 1 0 0 0 0 0 0 0 2 0 1 2 0 2 0 1 1 0 0 0 1 0 2 2 1 0 0 0 2 0 0 1 0 1 2 0 0 0 0 0 2 1 1 0 2 0 0 0 0 0 0 0 0 0 0 0 1 0 0 0 2 2 1 1 1 0 2 2 0 0 1 0 1 1 1 0 2 0 2 1 2 0 2 0 2 0 2 2 1 1 1 2 1 0 0 0 0 0 0 1 0 1 2 0 0 0 0 0 0 1 1 0 1 2 0 0 0 2 2 0 2 1 1 0 2 2 2 0 1 0 1 1 1 0 1 0 0 0 1 1 1 0 2 1 1 0 1 1 1 1 1 0 1 1 0 2 1 0 1 0 1 0 2 2 1 1 1 1 1 0 0 0 2 0 1 1 0 0 0 0 0 1 2 0 1 2 2 1 0 1 1 0 0 0 0 0 1 0 2 1 0 0 1 0 1 1 2 1 2 0 0 0 0 0 0 0 0 1 1 0 1 0 2 0 2 1 0 1 0 1 0 0 1 0 1 0 1 1 0 0 1 1 1 1 0 1 2 0 0 1 1 0 1 0 0 1 1 0 2 2 1 0 2 0 0 1 1 0 0 0 2 0 2 0 2 0 1 1 1 1 0 0 1 1 0 1 2 1 1 1 1 1 0 1 0 0 0 1 0 0 0 0 0 0 0 0 0 1 1 0 1 0 0 1 0 0 0 0 2 0 0 0 2 2 0 2 1 1 0 0 0 0 1 0 1 1 1 1 1 0 0 0 0 0 0 0 0 1 0 0 0 0 0 0 0 0 0 0 1 1 1 0 0 0 0 0 0 1 1 1 1 0 1 0 0 0 0 1 0 0 1 1 0 0 0 2 1 1 2 1 0 1 1 1 0 1 0 2 2 2 2 0 0 1 2 0 1 0 2 1 2 1 1 2 1 0 1 0 2 2 0 0 0 2 0 2 0 1 1 2 0 0 0 0 0 1 1 1 0 1 2 1 1 2 1 0 0 0 1 0 1 2 0 0 0 1 0 0 0 0 0 1 1 0 0 1 1 0 0 0 1 2 1 1 1 2 0 0 0 1 2 0 0 0 0 0 0 1 1 1 0 1 0 1 0 0 1 1 2 2 2 0 0 0 0 0 0 0 1 0 2 1 1 2 0 2 0 1 0 0 2 1 1 0 2 0 0 0 1 1 0 1 0 1 1 0 1 2 1 0 1 1 1 0 0 1 0 0 0 0 2 1 1 2 2 2 0 1 0 0 0 2 1 1 1 0 1 0 0 2 0 2 1 0 0 1 2 0 0 1 0 1 0 0 1 1 0 0 0 1 0 0 1 1 1 1 1 1 0 0 1 1 1 0 1 2 1 0 2 0 0 0 0 0 0 1 0 1 1 1 1
11 0 0 0 0 0 0 1 1 1 0 0 0 2 1 1 0 0 1 1 1 0 0 0 2 1 1 0 2 0 2 0 2 1 1 1 1 1 1 0 1 0 0 0 2 0 0 0 1 0 0 0 0 0 2 2 0 0 1 1 0 1 0 2 0 1 1 0 1 0 0 2 2 1 1 2 2 0 0 1 0 2 0 0 1 0 0 1 2 2 0 1 2 2 2 0 0 1 1 0 0 1 1 1 0 0 2 1 1 1 0 2 1 2 1 1 2 0 2 0 0 0 1 1 1 0 0 0 0 0 1 1 0 0 0 0 0 0 0 0 0 2 1 0 0 0 1 0 0 0 0 0 0 0 0 0 0 1 1 0 0 0 0 1 0 0 0 1 1 2 0 1 1 1 0 0 2 1 1 1 0 0 0 2 2 1 1 1 0 1 1 2 2 1 2 2 1 1 0 0 0 0 0 0 2 0 1 0 2 0 2 0 1 0 1 2 0 1 0 1 1 1 0 2 0 0 0 0 0 0 0 0 0 0 1 0 0 1 1 1 0 0 2 1 1 0 0 0 1 1 1 1 0 0 0 2 1 0 1 2 1 2 0 0 1 0 0 0 1 1 0 2 0 2 1 1 0 0 1 0 0 0 1 2 0 1 1 0 1 2 0 2 1 2 1 0 1 0 0 0 0 0 2 0 0 0 1 1 1 1 0 1 0 1 1 0 0 0 1 1 1 1 1 0 1 0 0 1 0 1 2 1 1 0 0 0 0 1 1 0 0 0 0 0 0 0 1 0 2 2 1 0 1 0 1 0 0 1 0 0 0 0 0 0 0 1 0 1 1 0 0 0 0 2 1 0 2 1 0 1 2 0 0 0 0 0 0 0 0 0 0 0 0 0 1 1 2 2 0 0 0 0 1 2 2 0 0 0 0 1 0 0 0 0 1 1 1 0 1 0 0 1 1 0 1 2 2 1 2 0 2 1 0 1 1 1 0 1 0 0 1 2 1 1 0 2 0 0 0 0 0 0 0 1 0 0 0 1 1 0 0 1 0 0 0 1 0 1 1 0 1 0 2 1 2 0 2 1 1 0 0 0 0 1 0 2 0 0 0 0 0 2 0 0 1 0 1 1 2 2 0 2 0 2 1 1 2 2 0 0 0 2 2 1 0 2 0 1 0 1 1 2 1 2 1 0 0 2 2 1 1 0 0 0 1 0 1 1 0 1 1 1 0 2 2 0 0 1 1 2 0 0 0 1 1 1 1 0 0 1 0 0 0 2 0 0 2 0 0 0 0 2 0 0 0 0 1 0 0 1 1 0 0 1 1 0 2 2 0 2 0 1 0 0 0 0 1 0 0 0 0 2 2 2 0 2 2 2 2 2 0 0 1 1 1 1 1 2 2 0 0 2 0 0 0 2 2 1 0 0 0 1 0 1 0 0 1 0 1 2 1 1 0 2 0 0 2 1 0 0 0 2 0 1 1 2 1 2 2 0 0 0 0 1 1 1 0 2 0 0 1 0 0 0 0 0 1 0 1 0 0 1 1 0 0 1 1 0 1 1 1 1 0 1 0 0 0 0 0 0 0 0 0 0 0 0 2 1 2 0 0 0 0 2 0 0 0 0 1 1 0 0 0 0 1 0 0 0 1 0 1 1 0 0 0 0 1 0 0 1 0 1 0 0 0 0 0 0 0 0 0 0 0 0 0 0 0 0 1 0 0 0 2 0 0 1 2 0 2 2 0 0 1 1 2 0 1 0 1 1 1 1 0 0 0 2 1 2 0 2 0 2 1 0 1 0 1 2 0 2 2 0 0 0 2 0 1 0 0 1 2 1 1 1 1 0 0 1 0 0 1 1 0 1 2 2 0 2 0 2 0 1 1 1 1 0 0 0 0 0 1 0 1 1 0 0 1 0 0 1 0 0 0 0 0 0 0 0 0 1 1 1 0 0 0 1 0 0 1 1 0 0 0 1 1 1 0 0 1 1 1 1 1 1 0 1 0 1 0 0 0 2 1 1 1 0 2 0 0 0 0 2 0 1 2 2 0 1 0 0 0 0 1 1 2 0 0 2 2 0 0 2 2 1 0 0 1 1 0 0 0 1 0 1 0 1 1 0 2 2 0 0 2 0 0 0 0 1 0 0 1 0 2 0 1 1 1 2 0 0 1 0 1 1 0 0 0 0 1 1 1 1 1 0 0 0 1 1 2 1 0 2 0 0 0 0 0 0 1 2 0 0 0 0 0 1 0 0 1 1 1 0
12 0 0 1 1 0 0 2 1 0 0 0 1 1 0 0 1 0 0 2 2 1 1 0 2 0 0 0 2 0 1 1 2 2 1 1 1 1 1 0 1 0 0 0 2 2 1 0 0 1 1 0 1 1 1 1 0 0 2 0 0 1 0 0 0 2 1 1 2 0 0 2 2 0 1 2 2 1 1 0 0 1 0 0 2 0 0 2 2 2 1 2 0 2 1 0 0 2 0 2 1 0 1 0 0 1 1 0 0 2 1 2 0 1 0 1 1 0 0 2 2 0 0 2 0 0 0 0 0 0 0 0 0 0 0 0 0 0 1 0 1 1 1 0 0 0 0 0 0 0 0 0 0 1 2 1 0 1 0 2 1 1 0 2 0 1 0 0 2 2 0 0 0 2 2 1 2 0 0 0 0 1 0 1 1 0 1 0 0 1 0 1 1 1 1 2 1 2 0 0 0 0 0 0 2 0 2 0 2 0 2 0 2 0 2 2 0 1 2 0 1 1 2 2 0 2 2 0 0 2 1 0 1 1 0 0 0 1 1 1 0 0 2 0 2 0 0 1 0 0 0 0 0 0 0 1 0 1 0 2 1 2 0 0 0 0 1 0 1 1 0 1 0 1 0 0 1 1 2 0 0 0 2 2 0 2 1 2 1 2 0 1 1 1 1 0 1 0 0 0 0 1 2 0 0 0 1 0 1 1 1 1 0 2 2 0 0 0 0 0 1 1 0 1 2 0 1 1 1 2 2 2 0 0 0 0 0 1 1 0 0 0 2 1 0 0 0 0 1 1 0 1 0 0 1 1 0 1 0 0 0 0 2 0 2 0 0 1 2 0 0 0 1 2 2 0 2 1 0 1 1 1 0 1 0 2 0 0 0 0 0 0 0 0 2 0 0 2 0 1 0 1 0 1 1 0 2 1 0 1 0 1 0 0 1 1 1 0 0 0 0 2 1 1 0 2 0 1 1 0 1 0 0 0 0 0 0 1 0 0 0 2 1 1 1 1 0 1 1 0 0 1 0 1 1 1 0 1 0 2 2 2 0 0 1 1 0 1 1 0 1 0 2 0 0 1 0 1 1 0 1 0 0 0 0 1 0 0 0 0 1 1 1 1 1 0 0 0 1 2 0 2 1 1 0 1 1 0 0 0 0 1 1 0 0 1 0 1 1 2 1 2 0 2 1 1 1 0 0 2 0 1 0 1 2 0 2 0 0 0 0 1 0 0 0 1 1 0 2 1 1 1 0 2 1 0 0 0 0 0 1 0 1 2 0 1 2 1 1 0 0 1 1 0 0 0 1 2 0 2 2 0 0 0 1 0 1 1 0 1 0 0 0 1 0 0 1 0 1 1 0 2 2 1 0 1 1 1 2 1 0 0 0 0 0 0 0 1 0 0 0 2 0 1 1 0 0 1 0 0 0 0 0 2 0 0 1 0 2 2 2 2 0 0 1 0 2 1 0 0 0 2 2 0 0 2 2 1 1 0 0 0 1 0 0 0 0 2 1 1 0 1 0 0 0 0 0 0 2 0 0 0 2 1 0 2 2 0 0 0 2 0 0 0 0 0 0 1 0 1 1 1 1 2 2 1 1 1 1 0 0 0 0 2 0 0 0 1 1 1 0 0 0 0 0 1 1 0 0 0 0 0 0 0 0 0 0 0 0 0 0 0 0 0 0 0 0 0 0 0 0 0 0 0 1 1 0 0 1 0 0 1 2 0 0 0 2 0 2 2 1 0 2 0 0 0 1 0 1 1 1 1 0 0 0 2 0 0 0 2 2 2 2 1 2 0 1 1 0 2 2 0 1 0 1 0 2 0 0 2 2 0 0 0 0 2 1 0 2 0 0 2 2 1 2 1 0 1 0 2 0 0 0 0 0 0 0 0 1 0 0 1 1 1 0 0 1 0 0 0 1 0 0 0 0 0 0 1 0 1 1 2 0 0 0 0 2 1 1 1 1 1 1 0 1 0 0 2 0 1 0 0 0 0 0 0 0 0 0 0 0 2 0 1 1 0 1 0 0 1 0 1 0 1 2 2 0 0 0 0 0 0 0 0 0 2 0 1 1 1 0 0 1 0 1 2 0 0 0 0 0 2 0 2 0 0 1 0 1 0 0 0 2 2 2 2 0 1 1 0 2 0 1 0 2 0 2 1 1 2 0 2 0 0 0 0 0 0 0 0 0 1 0 0 0 0 2 1 1 0 0 1 2 2 0 0 1 0 0 2 2 1 0 1 2 0 0 0 2 0 1 1
13 1 0 0 0 0 0 1 1 0 0 2 1 1 0 0 1 0 0 2 2 0 0 1 1 1 1 0 2 1 0 1 2 1 0 1 1 1 0 1 0 0 0 0 1 0 0 0 0 0 0 0 1 2 0 2 0 1 0 1 0 1 0 1 1 1 1 2 0 0 0 0 1 0 1 1 2 2 2 0 0 2 1 1 1 0 0 1 2 2 0 1 1 1 0 1 0 1 0 1 0 0 0 2 0 0 2 1 1 1 1 2 1 2 1 1 2 0 0 1 1 0 1 1 0 1 0 1 1 0 0 0 0 0 0 0 0 0 0 0 0 2 0 0 0 0 0 1 0 0 1 0 0 0 0 0 0 0 1 2 1 1 0 2 0 1 1 1 1 2 0 0 0 2 0 0 2 2 1 2 0 0 1 2 2 0 2 1 0 1 1 2 2 1 2 1 0 2 0 0 0 0 1 0 1 0 1 1 1 0 2 0 0 0 1 2 0 2 2 0 1 1 1 2 0 2 2 0 0 1 0 0 0 0 0 0 0 2 2 0 0 1 2 0 2 0 0 0 0 0 0 0 0 0 0 1 1 0 1 1 0 1 0 0 0 0 0 1 1 1 0 2 0 0 1 0 1 0 0 0 0 0 2 1 1 1 1 0 1 2 0 2 0 2 1 0 0 1 1 1 0 1 2 2 1 0 0 0 0 0 0 0 0 1 1 0 0 0 1 1 0 0 1 0 0 0 0 1 0 0 2 1 0 1 0 0 0 0 2 1 2 1 2 0 0 0 0 0 0 1 0 0 0 0 2 0 0 2 0 1 1 0 2 0 2 1 0 1 1 0 0 0 0 2 2 0 2 1 1 2 0 1 0 0 1 2 0 1 1 0 1 0 0 0 2 0 1 1 0 1 0 1 0 2 1 1 0 1 0 1 0 0 0 0 2 2 0 1 0 1 1 1 0 0 1 2 1 0 1 1 1 1 0 0 0 1 0 1 0 0 2 0 2 0 1 1 0 0 1 0 0 0 0 0 0 0 0 1 0 1 1 1 0 1 1 2 0 2 2 0 1 1 2 1 1 1 1 0 0 0 1 0 0 1 1 1 1 2 2 0 0 2 0 2 1 0 0 2 2 2 0 2 2 0 0 0 2 1 1 0 0 2 1 1 0 2 0 0 0 0 0 2 1 2 1 0 0 2 2 0 2 0 0 1 1 0 1 0 0 0 0 1 0 0 0 0 0 2 0 2 0 0 0 1 1 1 0 0 0 1 0 0 1 0 0 0 0 0 0 1 0 0 1 0 0 0 1 1 1 2 2 1 0 0 0 0 0 2 0 1 0 0 1 1 0 0 0 1 1 0 0 1 1 1 0 1 1 1 1 0 1 0 0 1 0 0 0 1 0 0 0 0 0 0 0 1 1 1 0 0 0 2 1 2 0 0 2 2 1 1 2 2 0 1 1 0 2 1 0 0 1 1 2 0 0 2 2 1 0 0 0 0 2 1 1 1 0 2 0 1 0 1 0 0 0 0 0 1 1 1 0 1 2 1 0 2 2 1 1 0 2 0 1 0 0 0 0 0 0 2 1 0 0 2 1 0 1 1 2 0 0 0 0 1 0 1 0 2 1 1 0 0 0 0 1 0 0 1 0 0 0 0 0 0 0 0 0 1 0 2 1 1 0 0 0 0 0 0 0 0 0 0 0 0 1 1 0 2 0 2 2 2 1 0 0 2 2 0 2 1 0 0 2 0 0 0 1 0 0 0 1 1 0 0 2 0 2 1 1 2 1 1 2 0 1 0 0 2 0 2 2 0 0 0 2 0 1 0 1 0 1 0 2 1 1 0 0 2 2 0 2 2 0 1 2 0 0 1 0 2 1 0 0 0 0 0 0 0 0 0 0 0 0 0 1 1 1 0 0 1 0 0 2 1 0 2 1 0 0 0 1 2 0 0 0 0 2 0 2 2 0 0 0 0 1 1 0 2 0 2 1 1 0 0 0 0 0 0 0 0 0 0 0 2 2 0 2 0 1 1 1 0 0 1 2 2 0 0 0 0 0 0 1 0 2 1 0 1 1 1 0 0 2 2 1 1 1 1 0 0 0 2 0 2 0 0 0 1 1 0 0 0 1 2 0 1 0 0 0 1 2 0 2 1 0 0 1 2 2 2 0 2 1 0 0 0 0 0 0 0 2 0 0 0 0 1 1 0 0 1 1 0 0 0 0 0 0 0 0 2 1 0 0 0 0 0 0 0 2 0 0 0
14 1 0 1 0 1 1 2 1 1 0 0 0 0 0 0 0 0 0 2 1 1 0 0 2 0 0 0 2 2 1 2 2 1 2 0 2 1 0 0 0 0 0 1 2 1 0 0 0 0 0 0 1 1 1 2 0 0 1 0 0 2 0 2 0 1 1 0 0 0 0 2 2 0 2 2 2 1 1 1 0 2 0 0 1 0 0 0 0 2 0 0 1 0 0 1 0 1 0 1 1 0 1 1 0 0 2 2 2 0 0 2 0 2 0 0 2 1 0 1 1 1 2 0 1 0 0 0 0 0 0 0 0 0 1 1 1 0 0 0 0 2 0 0 0 0 0 0 0 0 0 1 0 0 0 0 0 0 1 1 1 0 0 2 0 1 1 1 1 1 0 2 1 1 1 1 2 0 0 0 0 0 0 2 1 0 2 2 1 1 1 2 2 1 2 1 1 2 0 0 0 0 0 0 2 0 1 0 1 0 0 0 1 0 1 2 1 0 2 0 0 0 0 1 1 0 0 0 0 1 0 0 0 0 0 0 0 2 2 2 0 0 2 0 2 0 0 0 0 0 0 0 1 1 1 2 0 0 0 1 0 1 0 0 0 0 0 1 1 1 1 1 1 1 0 0 1 1 2 1 1 1 1 2 0 2 1 0 0 2 1 1 1 2 1 0 1 1 0 1 0 0 2 1 0 0 0 0 0 0 0 0 0 1 1 0 0 1 0 0 1 1 2 2 2 0 0 1 1 1 2 1 0 1 0 0 0 1 1 1 0 0 1 0 1 0 0 0 2 1 1 0 0 0 1 1 0 0 0 1 1 0 2 0 2 0 0 2 2 0 0 0 1 2 2 0 2 2 0 0 0 1 0 0 0 0 0 0 0 1 0 0 0 0 1 2 1 2 0 0 0 0 0 2 2 1 0 0 0 1 0 0 0 1 0 2 0 1 0 1 1 0 1 1 1 2 1 0 1 0 1 0 1 2 2 2 0 1 0 0 1 2 1 0 1 0 0 1 2 0 0 1 0 2 0 0 0 0 1 0 0 2 0 0 0 1 1 2 2 0 0 0 1 2 1 0 2 0 0 1 1 0 0 2 0 1 0 1 0 0 1 1 0 1 0 0 0 1 1 1 1 2 1 1 0 1 1 2 0 1 0 1 1 1 1 1 0 0 1 2 1 2 0 1 0 1 0 0 0 2 0 2 0 1 2 0 1 2 1 2 0 0 0 1 2 1 0 2 0 2 0 0 0 2 1 0 1 0 0 1 1 0 1 1 1 0 0 1 1 0 0 1 0 0 0 0 1 2 0 2 2 0 0 1 1 0 2 1 1 2 0 1 0 0 0 0 0 2 2 0 0 0 0 1 1 2 1 0 0 2 0 0 0 0 0 0 0 0 0 0 0 0 0 1 1 0 0 2 0 0 1 1 0 1 0 0 1 1 0 2 0 1 0 1 0 0 2 1 0 0 0 2 2 0 0 1 2 1 1 0 0 0 1 0 0 0 2 2 0 0 1 0 0 0 0 0 0 0 1 0 0 0 2 0 0 2 1 0 1 0 2 0 0 0 1 0 0 0 0 0 0 0 0 1 2 0 1 2 2 0 0 0 0 2 0 1 0 1 1 1 0 0 0 1 0 0 1 0 0 0 0 0 0 0 0 0 0 0 0 1 0 1 1 1 0 0 0 1 0 0 0 0 0 0 1 0 0 0 0 0 0 0 1 0 0 1 1 0 1 2 0 0 2 0 0 1 2 0 1 1 2 2 0 0 1 2 0 1 1 2 1 1 2 0 2 0 1 0 0 0 0 0 0 0 2 0 1 0 2 0 2 0 2 2 0 0 0 1 1 0 0 1 2 0 2 0 0 2 0 1 0 0 1 0 0 0 0 0 0 0 0 1 1 1 0 0 1 1 0 0 0 0 0 0 0 0 0 0 0 0 0 1 1 1 1 1 1 0 1 0 1 0 1 0 2 0 0 1 1 2 1 1 0 0 0 0 1 1 0 0 0 2 0 2 2 0 2 0 0 1 0 1 0 1 1 2 0 1 0 2 1 0 1 0 0 2 0 2 2 2 0 0 2 2 2 2 0 1 1 0 1 1 0 1 1 1 1 0 1 1 0 0 2 1 1 1 0 0 0 1 0 1 1 0 1 0 2 2 1 1 0 1 0 1 0 0 0 0 1 1 0 0 0 0 0 0 2 1 2 1 0 2 1 1 0 1 2 0 0 1 1 1 0 1 2 0 0 0 1 0 0 0
15 1 0 0 0 0 2 2 1 1 0 0 0 1 1 1 0 0 0 1 1 0 0 0 2 0 0 0 1 1 2 0 2 1 0 1 1 2 0 0 2 0 0 0 1 0 0 0 0 0 0 0 0 0 2 1 0 0 1 1 1 0 0 1 0 2 0 1 1 0 0 1 2 1 2 2 2 1 1 0 1 2 0 1 2 0 0 1 2 2 1 1 1 0 0 1 0 1 0 1 0 1 0 1 1 1 2 1 1 1 1 2 2 2 1 1 1 0 1 1 1 0 2 0 0 1 0 0 0 0 0 0 0 0 1 0 0 0 0 0 0 2 0 0 0 0 1 0 0 0 0 0 0 0 0 0 0 1 1 0 0 0 0 1 1 1 0 0 0 1 1 1 1 1 1 1 1 1 0 1 0 0 0 1 0 0 1 2 2 2 2 2 1 0 2 1 1 2 0 0 0 0 0 1 2 0 2 0 2 0 1 0 2 1 0 2 0 1 1 1 0 0 0 2 0 0 0 0 0 0 0 0 0 1 1 0 0 1 2 0 0 1 2 0 2 0 0 1 0 1 1 1 0 0 0 2 2 0 0 0 0 0 0 0 1 0 0 1 1 0 0 1 1 1 0 0 0 0 1 0 0 1 0 2 0 1 0 1 0 2 1 1 0 2 1 1 0 0 0 2 0 0 2 1 0 0 0 2 1 2 1 2 0 1 2 0 0 1 1 1 0 0 0 1 2 0 2 0 1 2 2 0 0 0 0 0 0 2 0 0 0 0 1 0 0 0 1 0 2 1 1 0 0 1 0 1 1 0 0 1 1 0 0 0 0 1 0 1 2 0 1 1 1 2 0 0 1 1 0 1 0 0 0 0 1 2 0 0 0 1 0 0 1 0 2 0 1 0 1 1 0 1 0 1 1 1 1 2 0 1 0 0 0 0 0 0 2 0 0 0 0 2 0 1 1 1 0 0 1 0 1 0 0 0 0 1 0 0 0 0 1 0 2 0 0 1 0 2 2 0 0 2 0 2 1 0 0 2 1 1 1 2 0 0 0 0 0 1 1 1 2 1 1 2 0 2 1 0 0 1 1 0 0 0 0 0 0 0 0 0 1 0 0 2 0 0 1 0 0 1 1 1 2 0 0 1 1 0 0 1 0 2 0 0 1 0 0 0 2 1 0 2 0 1 0 1 0 1 1 1 1 0 0 0 0 0 0 1 1 2 1 2 0 2 2 1 0 1 1 1 0 0 0 1 1 0 0 0 0 0 0 0 0 1 0 0 0 1 0 0 1 2 0 0 0 0 0 2 0 2 2 0 0 0 1 0 1 1 1 1 0 0 2 0 2 0 0 0 0 0 0 2 0 2 0 2 1 1 2 1 0 0 0 0 1 1 1 1 0 0 0 0 0 0 0 1 1 2 0 0 0 1 1 0 0 1 0 0 0 1 1 0 0 1 0 0 2 2 0 0 1 1 1 0 0 1 2 1 1 0 0 0 2 0 1 1 1 2 0 0 1 0 1 0 0 0 0 0 2 0 1 0 2 0 0 2 2 1 2 0 2 1 1 0 1 0 1 0 0 2 0 1 0 1 1 0 2 1 2 0 0 0 0 1 0 0 0 0 1 1 0 0 1 0 0 1 1 0 2 0 1 1 0 0 0 0 1 1 0 2 1 1 0 0 0 0 0 1 0 0 0 0 0 0 0 0 0 1 0 1 1 2 1 0 0 1 2 2 0 2 0 0 1 1 2 0 2 1 0 1 0 0 1 0 2 1 1 2 2 2 0 0 1 1 2 1 1 1 0 1 1 0 1 0 1 0 2 0 0 1 1 0 2 2 2 0 0 1 1 0 1 1 2 1 0 2 0 1 0 2 0 1 1 1 1 1 0 0 0 0 0 0 0 1 0 0 1 0 0 0 0 0 2 0 1 1 2 0 0 1 1 2 0 0 0 1 1 0 2 0 1 0 2 0 2 0 0 1 2 2 2 2 1 1 0 0 0 0 0 0 0 2 0 1 1 0 2 0 0 0 0 2 0 0 2 2 0 1 0 0 0 0 0 0 0 2 0 2 2 1 0 1 2 0 1 0 1 1 0 1 0 2 0 2 0 0 0 1 1 0 0 0 1 1 1 1 1 0 0 0 2 0 2 0 0 0 0 2 2 2 0 2 2 0 0 0 0 0 0 0 0 0 0 0 0 1 1 0 1 1 0 1 0 0 0 0 0 1 1 2 0 0 1 0 2 1 0 0 0 1 2 1
16 0 0 0 0 0 0 1 2 0 0 1 0 1 1 1 0 0 1 1 1 1 1 1 1 1 1 0 0 1 1 0 2 1 2 0 2 0 0 2 1 1 0 0 1 1 0 0 0 1 1 0 0 0 2 1 0 0 1 0 1 1 0 1 1 0 2 1 1 0 1 2 2 0 0 2 2 0 0 1 0 2 0 0 2 0 0 0 1 1 0 0 0 2 1 0 1 1 0 1 1 0 1 0 1 1 1 0 1 2 0 1 2 2 2 2 2 0 0 1 1 1 0 2 0 0 0 1 0 1 0 0 1 0 1 0 1 0 1 0 1 1 0 0 0 0 0 0 0 0 0 0 1 0 0 1 0 1 1 0 1 1 0 2 0 0 0 0 1 1 0 2 1 1 0 1 2 0 0 0 0 0 1 1 1 0 1 1 0 0 0 1 1 0 0 1 1 0 0 0 0 0 0 1 1 0 0 0 0 0 1 0 0 0 1 2 1 0 0 1 0 0 0 1 1 2 1 0 0 1 0 0 0 1 0 0 0 2 2 1 0 1 2 0 1 0 1 1 1 1 1 1 0 1 1 2 0 0 0 0 0 0 0 0 0 0 1 0 2 2 0 1 0 0 0 1 0 1 2 0 0 0 1 1 0 1 0 1 0 2 1 0 0 2 1 1 0 1 0 1 0 0 1 1 1 0 0 0 1 1 1 0 0 1 1 0 1 1 0 0 0 0 0 1 2 0 1 1 0 1 2 1 1 1 1 1 0 0 2 0 0 1 1 0 0 0 1 0 2 0 1 0 0 1 1 0 1 0 0 1 1 0 2 0 2 0 0 1 2 0 1 1 0 2 0 0 0 1 1 2 1 0 0 0 0 1 0 0 0 0 0 0 1 0 2 0 1 0 0 1 0 1 0 1 0 0 1 1 0 2 0 0 0 0 2 2 0 0 0 0 0 1 0 0 1 2 2 0 2 1 2 0 0 0 0 0 0 1 1 0 0 2 2 1 1 2 1 0 2 0 0 1 0 1 0 0 0 2 1 2 2 2 0 1 0 1 0 2 2 1 0 0 2 0 0 0 0 0 0 1 1 0 0 1 1 1 1 1 1 1 0 1 0 1 1 0 1 1 1 1 1 1 1 1 0 0 0 1 1 0 1 1 1 0 1 0 0 1 0 1 1 2 0 0 0 0 0 1 1 2 0 0 0 0 1 0 1 1 0 1 1 1 0 1 2 0 0 0 2 0 0 0 1 1 1 1 2 0 0 0 1 0 1 1 0 0 1 2 0 0 1 2 0 0 0 0 0 2 0 2 2 1 0 1 1 0 2 1 0 0 0 0 1 0 0 0 0 0 0 0 0 2 2 1 0 1 0 2 2 2 2 0 0 1 0 0 0 0 0 0 0 1 0 0 0 0 1 2 0 0 1 0 0 2 0 1 0 1 0 2 1 1 0 1 0 0 2 1 0 0 0 1 1 1 0 2 1 1 1 0 0 0 1 0 0 0 1 2 1 0 0 1 1 0 0 1 1 0 1 0 0 0 2 0 0 2 1 1 1 0 1 0 1 0 0 0 0 1 0 2 0 0 0 1 1 0 2 2 2 1 2 1 0 2 0 0 0 1 2 2 0 0 0 0 1 0 0 1 0 1 0 0 0 0 0 0 1 2 1 2 0 2 0 0 0 0 0 1 2 1 1 2 0 0 0 0 1 0 1 0 0 0 1 0 0 1 2 0 2 0 1 0 1 1 0 1 1 0 1 1 1 1 1 1 1 2 1 2 1 2 0 1 0 1 1 1 0 1 0 1 2 0 1 0 1 1 1 0 1 0 1 0 1 1 1 0 1 2 1 0 1 1 1 0 1 0 0 2 0 2 2 0 1 0 0 0 0 1 2 0 0 1 1 1 0 0 1 0 1 0 0 0 0 0 0 0 0 0 1 0 1 2 1 0 0 0 1 0 0 1 0 0 1 0 2 0 0 2 1 2 1 1 0 0 0 0 0 2 0 0 1 2 0 1 2 0 2 0 0 0 0 2 0 2 1 2 0 1 0 1 1 0 0 0 0 1 0 1 2 1 0 1 1 1 0 0 1 2 1 1 1 1 0 1 0 0 0 1 1 0 0 0 0 0 0 1 1 1 1 2 2 0 0 0 2 0 2 2 0 0 0 0 2 0 1 2 2 0 1 1 0 0 0 0 0 0 2 0 0 0 0 0 0 2 0 0 1 0 0 1 0 0 0 0 1 0 1 1 1 0 1 0
17 0 0 0 1 0 0 2 0 1 0 1 0 0 0 0 0 1 2 1 1 0 1 1 1 1 1 0 2 0 1 1 2 1 2 0 2 1 0 1 2 1 1 1 2 1 1 0 0 0 0 0 0 0 2 2 0 0 1 1 1 1 0 2 1 0 2 1 1 1 0 2 2 0 0 2 1 1 1 0 0 2 0 0 1 0 0 1 1 1 0 0 1 1 1 0 0 1 0 1 0 0 0 1 1 1 2 1 1 1 1 2 0 2 0 0 2 0 0 2 2 0 1 1 0 1 0 2 2 0 0 0 0 0 0 0 0 0 0 0 2 0 0 0 0 0 0 0 0 0 0 1 0 0 1 0 0 1 1 1 1 1 0 1 1 2 0 1 0 1 1 0 2 0 1 2 1 1 0 2 0 1 1 1 1 0 1 2 0 0 0 2 2 2 2 2 0 2 0 0 0 0 0 1 1 0 1 0 2 1 1 0 1 0 2 2 0 1 1 0 1 1 0 1 1 0 0 0 0 2 1 0 0 0 2 0 0 2 2 2 0 0 1 0 2 1 1 0 0 0 0 0 0 0 0 1 1 0 1 1 0 1 0 0 0 0 1 0 1 0 0 1 0 2 0 0 2 0 1 0 0 2 1 2 0 1 1 0 0 2 2 2 1 2 2 0 1 1 1 2 1 0 2 0 0 1 1 0 1 1 0 1 0 1 2 0 0 1 0 0 2 2 1 0 0 0 1 0 0 0 1 0 0 1 0 0 0 1 1 0 0 0 2 1 0 0 1 1 2 1 0 0 0 0 2 0 1 1 1 0 1 1 1 0 1 0 0 2 2 0 1 1 2 1 0 1 2 0 0 2 2 1 0 0 0 0 0 0 1 0 1 1 0 0 1 1 0 2 0 0 0 0 0 2 2 1 0 1 0 2 0 0 1 1 1 1 1 1 0 0 1 0 1 1 0 2 2 0 1 0 2 0 0 1 1 0 0 0 0 0 0 2 1 1 1 1 0 1 2 0 0 1 0 1 0 0 0 1 2 1 1 2 0 0 0 0 0 2 2 1 2 1 1 1 1 0 1 0 0 0 2 0 0 1 1 2 1 1 1 0 0 2 1 0 2 0 1 0 1 2 0 2 1 1 0 1 2 1 0 0 0 2 0 0 0 1 2 0 0 0 0 2 2 1 0 0 0 0 0 2 0 2 1 0 0 0 1 1 0 0 0 1 0 1 2 0 0 1 1 1 0 0 0 2 0 0 0 0 0 0 0 0 1 2 0 1 2 2 2 0 0 0 0 0 0 0 0 0 0 1 2 0 1 1 0 1 1 0 0 0 0 0 1 0 1 0 1 0 1 0 0 2 1 2 0 2 2 2 2 2 1 0 0 0 0 0 0 2 0 0 0 0 2 1 2 1 1 2 0 0 0 0 0 1 0 0 1 0 0 2 1 1 0 1 1 0 2 2 0 0 1 0 1 2 0 2 0 2 2 1 1 0 0 1 1 1 1 2 0 0 0 0 0 0 0 0 0 0 2 0 0 0 2 1 1 1 0 1 2 1 1 1 1 0 0 0 0 0 0 2 0 2 0 1 1 0 1 0 2 0 0 0 1 1 0 0 0 2 2 2 0 0 0 1 0 0 0 0 0 0 0 0 0 0 0 0 1 1 0 2 0 1 0 0 0 1 0 0 0 0 0 0 0 0 1 0 0 0 1 1 0 1 2 1 0 1 2 1 1 2 1 0 1 1 2 0 2 1 0 1 2 1 0 0 1 2 0 2 1 2 0 1 0 1 1 1 0 2 1 2 1 1 1 0 1 2 1 0 0 1 2 1 1 1 1 0 0 2 2 0 1 2 1 0 1 2 0 1 0 2 0 1 0 0 0 0 0 0 1 0 0 1 1 0 0 0 0 0 0 0 0 0 1 0 1 0 1 0 0 0 0 1 2 0 2 1 1 1 1 1 0 0 1 0 2 0 1 0 0 1 0 0 0 0 0 0 0 0 0 0 0 1 2 2 2 0 2 0 1 0 0 1 1 1 1 2 1 0 0 1 1 0 0 1 1 1 0 1 2 1 0 2 2 1 0 0 1 1 1 1 0 2 0 1 0 1 1 0 0 0 0 0 2 2 2 0 0 1 1 0 2 0 0 0 2 0 2 2 0 0 0 1 0 1 1 0 1 1 0 0 1 0 0 0 0 0 1 2 2 0 0 2 1 1 0 1 1 1 0 1 0 0 0 0 1 0 0 0 1 0 1 0
18 1 0 1 1 1 1 2 2 0 0 0 1 1 0 0 0 0 0 1 1 0 0 1 1 0 0 0 2 0 2 1 2 1 0 0 2 1 0 0 0 0 0 0 1 0 2 0 0 1 1 0 0 1 1 0 0 0 0 0 0 2 0 0 0 2 0 1 1 0 0 1 2 1 1 2 2 0 0 1 0 1 1 1 1 0 0 0 2 2 0 0 2 1 1 0 0 1 1 1 1 0 1 1 0 0 2 0 0 2 2 2 1 2 1 1 2 0 0 2 2 0 1 1 0 1 0 1 0 1 1 1 0 0 1 0 0 0 0 0 0 2 0 0 0 0 1 0 0 1 0 0 0 0 1 0 0 0 0 2 0 0 0 2 0 0 1 1 1 2 1 0 0 2 0 0 1 1 0 1 0 1 0 2 2 1 1 1 1 2 2 2 0 0 0 0 1 1 0 1 1 1 0 2 2 1 2 0 1 0 2 0 2 0 2 2 1 2 0 2 0 0 1 2 0 1 1 0 0 1 1 0 1 0 1 1 1 0 1 0 0 0 2 1 2 1 1 0 0 0 0 0 0 0 0 2 2 1 0 1 1 1 0 0 2 0 0 0 1 0 0 1 0 1 0 0 0 0 0 0 0 2 0 0 0 0 0 1 0 2 1 1 0 1 1 0 0 0 1 2 1 0 2 1 1 0 1 0 0 0 0 0 0 2 2 1 0 0 0 0 0 0 1 1 2 0 2 1 1 0 1 1 0 0 1 1 0 0 2 0 0 0 1 0 1 0 1 1 2 0 0 0 0 0 2 0 0 1 0 0 0 0 0 0 0 2 0 1 1 0 0 0 2 2 2 0 2 1 1 1 1 1 0 0 0 0 0 0 0 0 0 0 1 0 1 1 1 0 1 1 1 1 0 0 0 0 2 0 0 1 0 0 0 0 2 2 0 0 0 0 2 0 0 0 0 1 0 0 0 0 0 0 0 0 0 0 0 1 1 0 1 1 0 1 1 1 0 0 1 0 0 0 0 2 1 1 0 0 0 0 1 1 2 0 0 2 0 2 2 0 0 0 2 1 1 1 2 0 0 1 1 0 0 2 1 1 1 2 0 0 0 2 0 1 0 0 0 1 1 1 1 1 2 0 0 1 2 1 1 0 0 2 0 1 0 1 0 1 0 1 2 2 0 0 0 0 0 0 0 2 0 2 0 1 1 0 1 0 0 1 1 1 0 1 1 1 0 0 2 0 0 0 0 2 0 2 1 0 2 0 0 2 0 1 0 0 1 2 0 0 1 2 0 0 0 0 0 1 0 1 2 1 0 1 0 0 1 1 0 1 1 0 0 1 0 0 0 0 0 0 0 2 1 1 0 1 1 2 2 2 1 0 0 1 0 1 0 0 0 0 0 1 1 1 1 1 1 2 0 0 1 0 1 1 0 2 0 0 0 2 1 1 0 1 1 1 2 2 0 0 0 2 0 1 1 2 2 1 0 0 0 0 1 0 1 1 0 2 0 0 1 0 0 0 0 1 1 0 2 0 0 1 1 0 0 1 0 1 2 0 2 0 0 0 1 0 0 1 0 1 1 0 0 1 2 0 1 1 1 0 0 0 0 1 0 0 0 2 2 2 0 0 1 0 1 0 0 1 0 1 0 0 0 0 0 1 0 1 1 2 1 2 0 0 0 0 0 2 1 0 0 0 0 0 1 0 1 1 0 1 1 2 1 0 1 0 2 0 1 1 0 1 2 1 0 0 0 0 1 1 2 2 0 0 1 2 1 1 0 2 1 2 2 1 2 0 2 1 0 1 1 0 0 1 1 0 2 0 1 1 2 0 1 1 1 0 0 0 2 0 0 2 1 0 2 1 0 1 0 1 0 0 1 1 1 0 0 0 0 1 1 0 0 0 0 0 0 1 0 0 0 0 0 0 0 1 1 0 0 0 1 1 0 0 0 0 0 0 2 1 1 0 2 0 2 0 0 1 0 1 0 0 0 0 0 0 1 0 0 0 0 0 1 1 2 0 2 0 0 0 0 2 0 1 1 1 0 1 0 0 0 0 0 1 1 1 0 0 2 0 2 0 2 1 2 0 1 0 0 0 1 1 1 1 1 1 1 0 2 2 0 0 1 2 2 1 1 1 0 0 2 0 1 0 1 1 1 0 0 1 1 1 0 1 0 0 0 0 0 0 0 0 0 0 0 1 1 2 2 0 0 2 0 0 0 0 0 1 0 2 0 0 0 0 1 1 1 0 2 1 2 1
19 1 1 0 0 0 0 2 2 0 0 0 1 1 0 0 1 0 1 1 1 1 1 1 1 0 0 0 0 1 0 0 2 2 1 1 2 1 0 0 0 0 0 0 2 0 1 0 0 0 0 0 1 1 1 0 0 0 1 0 0 1 0 0 1 0 0 1 2 0 0 2 2 0 0 2 2 2 2 0 2 2 1 1 1 0 0 1 1 2 1 1 1 2 0 0 0 1 0 1 1 0 0 1 1 1 1 1 1 1 0 1 1 2 1 1 2 0 0 1 1 0 0 2 0 0 0 1 1 0 0 0 1 0 0 0 1 0 0 0 0 2 1 0 0 0 0 0 1 1 0 0 0 1 0 0 0 1 0 1 1 0 0 2 0 1 1 1 0 1 1 1 2 0 0 1 2 1 0 1 0 1 0 1 1 0 1 0 0 2 2 2 2 2 2 2 2 2 0 1 0 1 0 2 2 0 0 1 1 0 1 0 2 0 0 2 0 0 2 0 1 1 1 1 2 1 0 0 0 0 0 1 1 1 1 0 0 1 2 0 0 1 2 0 1 0 0 0 0 0 0 0 0 0 0 1 0 0 0 1 1 1 0 0 0 0 0 1 1 1 0 1 0 0 0 0 0 2 2 2 2 0 1 1 0 1 1 2 0 2 1 1 0 2 1 2 0 0 0 1 0 0 2 0 0 0 0 0 1 1 0 1 0 2 2 0 0 0 1 1 1 1 1 0 0 0 0 1 1 1 1 0 0 0 0 0 0 0 2 1 2 1 1 0 0 0 1 1 2 1 0 0 0 1 1 0 2 1 0 1 1 0 0 0 0 2 0 0 2 0 2 2 1 1 2 1 1 2 0 0 2 1 0 0 0 1 0 1 1 0 1 1 0 0 1 1 1 1 0 1 0 1 0 1 1 0 1 0 0 2 0 0 2 0 0 2 0 1 0 1 1 1 0 0 1 2 1 2 2 0 2 1 0 0 0 0 0 1 0 0 2 0 2 2 0 1 0 0 2 1 1 0 0 2 2 0 1 2 1 2 2 2 0 0 0 1 1 2 2 0 0 0 2 0 2 0 0 1 1 0 1 1 0 1 0 2 0 0 0 0 2 0 0 0 0 0 0 1 1 2 0 2 1 1 0 2 2 0 0 0 0 2 2 1 0 2 0 0 0 0 0 2 0 1 0 1 0 0 0 2 0 2 0 0 1 0 1 1 0 1 1 1 0 1 1 1 0 2 0 2 0 0 0 2 1 1 1 0 0 1 0 0 0 0 0 0 0 1 1 2 0 1 0 0 0 0 0 0 0 1 1 1 0 0 1 0 1 1 1 1 0 0 2 0 1 0 0 0 0 0 0 2 1 0 1 1 2 1 1 2 0 0 1 1 1 1 1 1 0 1 0 0 0 0 0 0 0 1 0 0 0 1 0 1 0 0 1 0 0 1 1 1 0 1 0 0 2 1 0 0 0 2 1 1 0 2 1 1 0 0 0 0 1 1 1 1 1 2 0 0 1 0 0 0 0 0 1 0 2 0 0 1 1 1 2 2 0 1 1 0 2 0 1 0 0 0 0 0 0 1 0 1 0 2 2 0 2 2 2 0 0 0 0 0 1 1 0 1 1 1 0 0 1 0 1 0 0 1 0 1 0 0 0 1 0 2 1 0 0 0 0 0 0 0 0 0 0 0 1 1 1 1 0 0 1 1 0 0 0 0 0 1 2 0 0 1 2 0 1 2 1 0 0 1 1 0 1 0 0 0 1 1 0 0 1 2 0 1 1 2 1 1 0 1 1 1 0 1 0 1 1 0 2 0 0 1 1 0 1 1 2 0 2 1 0 0 0 2 1 1 0 1 0 1 2 2 0 2 0 2 0 0 0 0 0 1 1 1 1 1 0 0 0 1 0 0 1 0 1 0 1 0 1 0 0 0 1 0 0 1 0 1 0 0 0 2 1 0 1 0 1 0 0 1 1 1 0 2 1 2 1 1 0 0 0 1 0 0 0 0 0 1 0 1 1 0 1 0 0 0 0 2 0 1 2 2 0 2 0 1 0 0 0 0 1 2 0 1 2 1 1 0 2 1 0 0 2 1 0 0 0 2 0 1 0 0 0 0 1 1 0 0 0 1 1 1 0 0 0 0 2 0 2 0 1 0 2 0 0 1 1 1 1 0 1 1 1 0 0 0 1 0 0 0 0 1 1 1 1 0 0 1 1 1 0 0 1 0 0 0 0 0 1 0 1 0 0 0 1 0 2 1
20 1 0 0 1 0 0 1 1 1 1 1 0 0 0 0 0 0 1 2 2 0 0 0 2 0 0 0 2 1 1 1 1 0 2 0 2 2 0 1 1 0 0 0 2 0 1 0 0 1 1 0 0 0 2 1 0 0 0 1 0 2 0 1 0 1 0 1 1 1 1 0 1 0 1 1 1 0 0 0 0 1 0 0 1 0 0 1 1 2 1 1 0 2 0 0 0 0 0 0 1 0 0 1 1 1 2 1 1 1 0 1 0 1 0 0 1 1 0 1 1 1 2 0 0 2 0 0 0 0 1 1 1 0 1 0 1 0 0 0 0 2 0 0 0 0 0 0 0 0 0 0 0 0 0 0 0 1 0 0 0 0 1 2 1 1 1 0 1 1 0 0 0 2 0 1 2 1 1 1 0 1 1 2 2 0 2 0 0 2 2 2 1 0 0 1 1 1 0 1 0 1 1 0 2 0 1 1 1 0 1 0 1 0 1 2 0 2 2 0 1 1 0 2 0 0 0 0 0 1 0 0 0 1 1 0 0 2 2 1 0 1 2 0 2 1 1 0 0 0 0 0 0 0 0 1 0 1 0 1 1 1 1 0 0 0 0 1 0 0 0 2 0 2 0 0 1 2 2 2 2 0 1 2 0 1 1 1 0 1 1 1 1 2 1 1 1 0 0 1 0 0 2 2 1 0 1 0 0 0 0 1 0 0 0 0 0 1 0 0 0 0 1 1 1 0 0 2 1 0 0 0 1 1 0 0 0 2 0 0 0 0 2 1 1 0 0 0 2 0 0 0 0 2 0 0 1 2 0 1 1 0 0 1 0 0 0 2 2 0 0 0 1 2 0 0 2 2 0 2 1 0 0 0 0 0 0 0 0 1 0 0 0 1 2 0 1 0 1 1 0 1 0 2 0 0 0 0 0 0 0 0 1 0 1 2 0 1 1 1 1 0 0 0 1 1 1 1 2 0 0 1 0 0 0 1 0 2 0 1 1 0 1 0 2 1 1 1 1 0 0 1 0 2 1 1 0 2 2 1 2 1 1 0 0 1 1 1 1 0 1 0 2 0 0 1 0 0 0 1 1 0 0 1 0 0 0 0 0 1 2 1 0 2 1 0 0 1 1 2 0 2 1 1 0 1 1 2 0 1 0 1 1 0 0 2 1 0 0 0 0 2 0 1 0 0 0 0 0 2 0 0 0 0 1 0 2 1 0 1 0 0 0 2 2 1 0 0 2 0 0 0 0 1 1 0 0 0 0 0 1 0 1 1 1 0 0 2 1 1 0 0 0 0 0 0 0 1 0 2 2 0 0 1 0 0 1 0 0 0 0 0 0 0 1 0 1 0 0 0 0 1 1 2 0 2 0 0 2 0 1 0 0 2 0 1 1 1 0 0 0 1 0 0 0 1 1 1 0 0 0 1 1 1 1 0 0 1 0 2 1 1 0 1 1 0 2 2 0 0 1 1 0 1 0 1 1 2 2 0 0 0 2 0 0 0 0 2 0 0 2 0 0 1 1 0 0 0 2 0 0 0 2 1 1 2 1 0 1 0 1 0 0 0 0 0 0 0 0 1 0 0 1 0 0 0 1 2 2 0 1 1 0 0 0 1 0 2 1 1 1 0 0 0 0 1 1 0 2 0 2 2 0 0 0 0 1 1 0 2 0 1 0 0 0 0 1 0 0 0 0 0 1 0 1 0 0 0 2 0 0 0 1 0 1 1 2 0 2 2 1 1 1 0 0 1 1 0 1 1 2 2 0 0 1 2 0 1 0 2 1 2 0 1 1 1 0 2 1 2 1 1 2 0 0 0 1 1 0 1 1 0 2 2 2 0 0 1 0 0 0 0 2 0 2 0 0 1 0 1 1 0 1 0 0 1 1 0 1 0 0 0 0 0 0 0 0 0 0 0 0 0 2 0 1 0 2 0 2 0 2 2 0 0 0 1 1 0 0 1 0 0 2 0 2 1 0 1 1 1 1 1 0 0 0 0 0 0 0 0 0 1 0 0 2 0 2 0 0 0 0 1 0 2 2 2 0 0 0 2 1 0 1 1 2 0 0 1 1 1 0 0 2 1 2 1 2 1 0 0 0 2 0 2 0 0 0 1 1 0 0 0 2 0 1 2 0 0 0 0 2 0 2 0 0 0 0 2 0 0 1 0 0 0 2 1 1 0 1 0 0 0 1 0 0 0 0 1 1 0 0 1 1 2 0 0 2 1 0 2 0 0 1 0 2 0 0 0 1 2 1 2
21 1 1 0 0 0 1 1 2 0 0 1 1 1 1 1 0 0 1 1 1 1 0 0 2 0 0 0 2 1 1 0 1 1 1 1 1 1 0 1 1 0 0 0 1 1 1 0 0 2 2 0 0 1 1 2 0 0 1 1 1 0 0 0 1 0 2 1 0 0 0 1 2 0 2 2 1 1 1 0 1 2 0 1 2 0 0 0 2 2 0 1 2 1 1 1 0 0 0 0 2 0 1 1 0 0 2 2 2 0 0 2 0 2 0 0 2 0 1 1 1 0 2 0 1 1 0 0 0 0 0 0 0 0 0 0 0 0 0 0 1 2 0 0 0 0 1 0 0 1 0 0 0 0 1 0 0 1 1 0 0 0 0 2 0 2 1 1 0 1 0 1 2 0 2 2 2 1 1 1 0 1 0 2 2 0 2 2 0 1 1 2 2 2 2 2 2 2 0 0 0 0 1 2 2 0 0 0 1 0 1 0 0 0 1 2 0 0 1 0 1 1 0 1 1 1 0 0 0 0 0 1 0 0 2 0 0 2 2 2 0 0 2 1 2 1 1 1 1 1 0 0 0 1 1 2 1 2 0 2 2 2 0 0 0 0 1 0 1 1 2 0 0 0 1 0 0 0 1 0 0 1 2 1 1 0 0 2 0 2 0 0 1 2 2 0 1 0 0 1 0 0 1 1 0 0 0 0 1 1 0 1 0 2 2 1 1 0 2 2 0 0 0 1 2 0 2 1 1 1 1 1 1 1 0 0 0 2 0 0 0 0 1 0 1 0 1 0 2 2 2 0 1 0 1 0 0 1 0 1 1 0 2 0 2 1 0 1 2 0 1 1 1 1 0 1 2 2 0 1 2 0 0 0 0 1 0 0 0 1 0 0 0 0 1 1 1 0 2 2 0 2 0 0 0 0 2 2 0 2 0 0 1 0 1 2 0 0 1 0 0 1 1 0 1 1 0 0 1 1 1 0 0 0 0 2 0 0 0 0 2 0 2 2 0 0 0 0 0 0 0 0 0 1 1 1 0 1 2 0 1 1 1 0 0 1 0 2 2 0 0 0 2 0 1 0 0 1 1 0 1 0 0 1 0 0 0 1 1 0 0 2 0 2 1 0 1 1 1 2 0 2 1 1 0 2 2 1 0 2 0 1 1 0 1 1 1 0 1 2 2 1 1 2 0 0 0 0 0 2 0 0 0 0 0 0 0 2 1 1 0 1 0 2 2 0 0 1 1 1 0 0 0 1 1 1 1 0 1 0 0 1 1 2 1 1 1 2 2 0 0 0 1 0 0 0 1 0 0 2 1 1 1 1 1 1 1 1 0 1 0 1 1 0 0 0 1 0 1 0 0 2 2 1 0 1 2 0 1 1 0 0 0 1 0 1 0 1 0 1 0 0 0 0 0 0 1 0 0 0 1 0 1 1 0 1 0 0 1 1 2 0 0 1 1 0 1 1 0 1 0 2 1 0 0 1 2 1 1 1 1 0 1 1 1 1 2 2 0 0 0 0 0 0 0 0 0 0 2 0 0 1 2 0 1 2 1 0 0 0 2 1 0 0 0 0 0 0 0 2 0 0 1 1 1 1 1 1 1 0 0 0 0 2 0 0 0 1 1 1 0 0 0 0 0 2 2 0 0 0 0 0 0 0 0 1 1 0 0 1 0 0 1 1 0 0 0 0 0 0 0 0 0 0 0 0 1 1 1 0 0 0 2 0 1 1 2 2 0 2 0 0 1 2 2 0 0 1 1 2 2 2 0 0 1 2 0 1 0 2 1 2 2 0 1 0 0 1 1 1 0 0 0 0 1 1 1 0 0 0 0 0 0 0 0 0 0 2 1 0 2 2 0 2 2 2 0 1 1 2 0 0 1 0 0 0 0 0 0 0 0 0 0 0 0 0 0 0 1 0 0 0 2 1 1 1 2 0 0 0 0 1 0 0 0 1 1 0 0 2 1 0 1 1 2 2 0 2 0 2 0 1 0 0 0 0 0 0 0 0 1 1 1 1 2 0 2 0 1 1 0 0 0 1 1 1 0 1 0 1 1 0 1 0 1 1 0 0 1 1 0 0 2 2 1 1 1 1 0 0 2 0 0 1 0 0 1 1 2 1 0 0 0 1 1 1 0 1 0 1 2 0 2 0 1 0 1 1 0 0 1 0 2 0 1 1 1 0 0 0 1 0 0 0 0 0 2 1 1 0 0 1 0 1 0 0 0 0 0 2 1 0 0 0 1 1 1 0 1 0 2 2
22 0 0 0 0 0 0 1 1 1 0 0 0 1 1 1 0 0 0 2 2 1 1 0 2 0 0 0 2 0 1 1 1 1 2 0 2 1 0 2 0 1 0 0 2 1 0 0 0 1 1 0 0 1 1 1 0 0 1 1 0 1 0 1 0 0 1 1 2 0 0 1 2 0 0 2 2 1 1 1 1 2 0 0 2 0 0 0 2 2 0 0 1 2 1 0 0 1 1 1 1 0 1 1 0 0 2 0 1 1 0 1 1 2 2 2 2 0 1 1 1 0 1 1 0 1 0 0 0 0 1 1 1 0 0 0 1 0 0 1 1 1 0 0 0 1 0 0 1 1 0 0 1 0 0 1 1 1 0 0 0 0 0 2 1 2 2 1 1 1 0 0 0 2 0 1 1 1 0 0 0 1 0 2 2 1 1 1 0 0 0 1 1 0 1 0 2 2 0 1 1 1 0 2 2 0 0 0 1 0 2 0 0 0 2 2 0 0 1 1 1 1 1 1 1 1 1 0 1 1 2 1 0 1 1 1 1 2 2 1 0 1 2 0 1 0 0 0 0 1 1 1 0 1 1 1 0 1 1 2 1 2 0 0 1 0 0 0 0 0 0 1 0 0 0 0 0 1 2 1 1 0 2 2 0 2 1 1 0 2 1 1 0 2 1 0 0 1 0 1 0 1 2 0 0 1 0 2 2 1 0 1 0 1 1 0 1 0 1 1 0 0 0 2 1 0 0 1 1 1 0 0 0 0 0 0 0 2 0 0 0 1 0 0 0 0 1 1 2 2 0 0 0 1 1 0 1 1 0 1 1 0 1 0 1 0 0 1 2 0 0 0 0 2 0 0 0 0 1 2 2 1 0 0 1 1 0 0 0 0 0 0 1 0 2 0 1 1 1 2 0 2 0 1 1 0 2 0 1 2 1 1 1 1 0 2 0 0 1 0 1 0 1 0 2 1 0 0 1 0 1 0 1 1 1 1 0 1 1 0 2 1 0 2 0 2 0 1 1 0 0 1 0 1 1 1 0 0 0 0 1 1 1 0 0 1 0 2 2 1 1 1 2 1 0 2 0 0 0 0 2 0 1 2 0 0 0 0 0 1 0 0 0 2 1 0 0 0 1 1 1 2 1 1 0 1 1 1 1 1 0 1 0 0 0 1 1 0 0 1 1 1 2 2 0 0 0 0 0 2 1 0 0 0 0 0 0 0 0 0 0 0 0 0 1 0 0 1 1 1 0 0 0 2 0 1 0 0 0 0 2 0 0 1 0 1 1 2 2 0 0 0 1 0 0 0 1 1 0 2 1 0 0 0 1 0 1 1 1 1 0 0 0 0 0 0 0 1 1 0 1 1 2 1 0 1 2 2 2 1 0 0 0 1 0 0 0 1 0 1 1 2 0 0 0 0 0 1 0 0 0 1 0 2 0 1 1 0 0 0 2 1 0 0 1 0 2 0 0 0 0 2 2 0 0 1 2 2 2 0 0 0 0 1 1 1 2 1 1 1 0 1 0 0 1 0 1 0 2 0 1 0 2 2 1 2 1 2 2 0 2 2 0 0 1 0 0 0 0 0 0 0 1 1 2 0 1 1 2 0 0 0 0 1 0 0 0 1 0 0 0 0 0 0 0 1 1 0 1 0 0 0 0 0 0 0 1 0 0 0 0 0 0 0 0 0 1 0 0 0 0 0 0 0 1 0 0 0 1 0 0 2 2 1 0 0 2 1 1 1 1 0 2 0 1 1 2 0 0 0 1 1 0 0 1 2 0 2 0 2 0 2 0 0 0 0 0 2 0 1 1 0 2 0 0 0 1 0 0 2 2 0 0 0 0 0 0 1 2 0 2 2 1 0 2 0 0 2 0 2 0 0 0 0 0 0 0 0 1 0 0 0 0 0 0 0 0 0 0 0 0 1 1 0 0 0 1 0 0 0 2 2 1 0 1 1 1 0 2 1 1 0 1 2 2 2 0 1 1 2 2 2 0 0 0 0 1 0 0 1 0 1 0 1 1 0 1 0 0 0 0 2 0 1 2 2 0 2 0 0 0 0 0 0 1 2 0 0 1 0 0 1 2 0 1 1 1 1 0 0 0 2 2 2 2 1 1 1 2 1 0 0 2 2 2 0 1 1 0 0 1 0 1 0 1 0 1 0 0 0 2 0 2 0 2 2 2 0 2 1 1 0 0 1 1 1 0 0 0 0 0 0 1 2 0 1 1 0 1 1 0 0 0 1 1 0 0 0 1 0 2 1
23 1 0 0 0 0 0 1 1 1 0 1 1 2 2 2 0 0 0 2 1 1 0 0 2 0 0 0 1 1 1 0 2 2 0 1 1 1 0 2 1 1 0 1 2 1 0 0 0 0 0 0 0 0 2 1 0 0 0 1 1 0 0 2 0 1 1 1 1 0 0 0 2 1 2 2 2 1 1 0 1 2 2 2 0 0 0 1 2 2 0 1 0 2 1 0 1 0 0 0 1 0 0 0 2 2 1 1 1 1 0 2 0 1 0 0 1 0 2 0 0 0 0 2 0 0 0 1 0 1 1 1 0 0 1 0 0 0 0 0 0 2 0 0 0 0 0 0 0 0 0 0 1 0 0 0 0 2 0 0 0 0 1 2 1 0 0 1 1 1 0 1 1 1 1 2 1 2 2 1 0 0 1 2 2 0 2 2 0 0 1 2 2 2 2 2 0 2 0 1 1 1 0 1 1 0 0 2 0 0 2 0 2 0 0 2 0 1 0 1 0 0 0 1 1 0 0 0 0 0 0 0 0 1 2 0 0 2 2 1 0 1 2 0 1 0 0 0 0 0 0 0 0 1 1 1 0 2 0 1 1 1 0 0 1 0 1 0 2 1 0 2 1 1 0 0 0 1 1 0 0 1 1 2 0 0 0 1 0 2 0 0 2 2 2 0 0 1 1 1 1 0 1 0 0 0 0 0 1 1 1 0 0 2 2 1 0 1 1 1 0 0 1 0 1 0 1 2 1 0 0 0 0 0 0 2 1 2 1 2 0 2 2 1 0 0 0 1 1 2 0 1 0 1 1 0 1 0 1 0 1 1 0 0 0 1 0 2 2 0 0 0 0 2 0 0 1 2 0 0 2 1 0 0 1 0 0 0 0 0 0 0 0 0 2 0 1 0 2 2 0 2 1 2 2 1 1 0 0 1 0 0 0 1 1 2 0 0 0 0 0 2 1 0 0 2 1 0 2 1 2 0 0 1 1 0 0 1 0 0 2 0 2 1 0 1 0 1 1 0 0 1 0 0 0 0 0 0 1 0 0 0 0 1 0 1 0 2 2 0 1 0 1 1 1 0 0 0 0 0 2 1 0 1 1 2 1 0 0 2 1 2 0 2 0 0 0 1 1 2 0 1 1 1 0 1 1 0 0 2 0 1 0 0 0 0 1 0 2 1 0 2 0 1 0 1 1 0 0 2 0 1 0 1 1 0 1 1 1 1 1 1 0 0 0 0 0 0 2 1 0 0 0 1 1 0 0 0 1 0 1 1 0 0 0 0 0 0 0 0 2 2 0 0 0 0 0 0 0 1 2 1 0 2 0 0 2 1 0 1 0 1 0 0 1 0 1 0 0 0 0 2 1 1 0 1 1 1 2 1 0 0 0 0 0 0 0 1 1 0 0 1 0 0 0 0 0 2 0 0 0 1 0 1 0 1 0 1 0 1 1 1 0 2 1 0 2 1 0 1 0 1 2 1 0 2 1 2 2 1 1 0 2 1 1 1 1 1 1 1 0 1 1 0 0 1 1 0 1 0 0 2 2 0 0 2 1 0 1 1 1 1 0 1 2 0 0 0 0 1 0 0 0 1 2 0 2 1 1 0 0 0 0 2 0 1 0 1 1 1 0 0 0 0 0 1 1 0 2 0 0 0 1 0 0 0 1 1 0 1 0 1 1 1 0 0 1 1 1 0 0 1 1 0 0 0 0 0 1 0 0 1 1 1 0 1 2 0 2 2 0 0 2 1 0 0 1 0 0 0 0 0 1 1 2 2 0 2 0 2 0 2 0 1 1 1 0 1 0 0 0 0 0 0 0 1 1 0 0 1 1 0 1 1 1 0 0 1 1 0 1 1 2 1 2 1 0 1 0 1 0 0 1 0 0 0 0 0 0 0 0 0 0 0 0 0 0 1 0 0 1 0 1 0 0 1 1 1 0 2 0 2 1 0 1 0 1 0 1 0 1 0 1 0 1 1 0 2 0 2 0 0 0 0 0 0 0 0 0 0 1 1 0 0 1 1 2 0 0 0 0 1 1 0 2 2 0 1 0 1 1 0 0 0 0 2 0 2 2 2 0 0 2 1 1 1 1 1 0 0 0 2 1 1 2 1 1 0 2 1 0 0 2 1 1 0 1 1 0 0 2 0 1 0 1 0 1 2 2 1 1 1 1 0 2 1 2 0 0 0 1 0 0 0 0 1 1 1 1 1 0 1 0 0 0 0 1 1 0 2 0 0 0 1 1 1 0 0 1 0 1 1
24 1 0 0 0 0 0 1 0 2 0 0 0 0 0 0 0 0 0 1 1 0 0 0 2 0 0 0 2 1 2 0 1 2 1 1 2 2 0 0 2 0 0 1 1 1 1 0 0 0 0 0 0 1 1 1 0 0 1 1 0 1 0 1 1 1 1 1 2 1 0 2 2 0 0 2 1 1 1 1 1 2 1 1 1 0 0 0 0 2 0 0 1 1 0 0 1 0 0 0 0 1 0 1 1 0 2 1 1 1 1 2 1 0 2 2 2 0 0 2 2 0 1 1 1 0 0 1 0 1 0 0 1 0 0 0 1 0 0 0 1 1 0 1 0 0 0 0 0 1 0 0 0 0 0 1 1 0 1 2 1 1 0 2 2 2 2 1 1 2 0 0 1 1 0 0 2 0 0 0 0 1 0 2 1 0 2 0 0 0 0 0 2 2 2 1 2 1 0 0 0 0 1 1 2 0 1 2 1 0 1 0 1 0 2 2 0 0 1 1 0 0 1 1 1 1 1 0 0 1 0 0 0 0 1 0 0 1 1 0 0 0 2 0 2 0 0 0 0 0 0 0 0 0 0 1 1 1 0 0 0 0 0 0 1 0 0 0 2 0 0 1 1 1 0 1 0 1 2 0 0 0 2 2 0 1 1 1 0 2 2 0 1 2 2 0 1 0 0 1 0 0 2 0 0 0 1 1 1 1 0 1 0 1 1 0 0 1 1 0 0 1 2 1 2 0 1 1 1 1 2 1 0 0 0 0 0 0 1 1 0 0 0 0 0 0 0 1 2 2 1 0 1 1 0 0 2 2 0 0 0 0 2 0 2 1 0 1 2 0 1 1 2 2 1 0 2 2 0 1 2 2 2 2 2 2 0 0 0 0 1 1 0 0 2 1 1 0 1 2 0 2 0 1 1 0 1 0 1 1 1 1 0 0 1 1 1 0 1 0 0 1 0 1 1 2 1 0 2 0 1 1 0 0 0 1 0 2 1 0 1 2 1 0 2 1 1 0 1 0 0 0 0 2 1 0 1 1 1 1 1 2 0 1 0 1 0 2 2 2 2 2 2 1 0 2 0 1 1 0 1 0 0 1 1 1 1 2 1 0 0 2 0 2 0 0 0 1 1 2 0 2 1 1 0 1 1 0 0 1 0 2 0 0 1 0 0 0 1 1 0 2 0 2 1 0 0 0 0 2 0 1 0 0 1 0 0 2 1 1 0 1 0 0 1 1 0 0 2 0 0 0 0 1 2 0 0 0 0 0 1 0 1 1 1 0 0 2 2 1 0 0 0 0 0 0 0 1 0 2 2 0 0 0 0 0 0 2 0 2 0 0 0 0 2 0 1 0 0 0 0 2 0 1 1 2 1 1 1 1 2 0 0 0 1 1 0 1 1 0 0 1 0 0 0 0 0 1 0 0 0 1 2 1 0 1 0 0 1 1 1 0 0 2 0 0 2 2 0 0 0 2 0 1 0 2 1 2 2 0 0 0 0 2 2 2 2 1 1 1 1 1 0 0 1 0 2 0 2 0 0 1 2 0 0 2 2 0 0 0 2 1 1 0 1 0 0 0 0 1 0 1 0 1 2 0 2 2 2 0 0 0 0 2 0 0 0 2 1 1 0 0 0 0 1 0 0 0 1 0 1 1 0 0 0 0 1 0 0 1 0 1 0 0 0 1 0 0 0 0 0 0 0 0 0 0 1 0 2 0 0 0 2 0 1 0 2 0 2 1 0 0 2 0 0 0 1 1 0 1 1 1 1 1 1 1 0 1 0 2 1 2 1 0 0 0 0 0 0 0 0 0 2 0 0 0 0 0 0 1 1 0 0 0 0 0 0 2 0 0 0 0 1 1 1 2 0 1 0 2 0 1 1 0 0 1 0 0 1 1 1 1 0 0 0 1 2 0 0 0 0 0 0 0 0 0 0 0 0 0 1 2 0 0 0 2 0 0 2 0 0 0 0 0 0 0 0 0 1 2 2 2 0 0 0 0 0 2 0 0 0 2 1 1 1 0 2 0 0 1 0 2 0 2 0 1 0 2 0 1 0 0 1 1 2 0 0 2 2 1 0 0 1 1 0 1 1 2 1 1 1 1 1 0 0 1 1 0 1 1 0 0 1 2 1 0 1 0 0 0 2 0 2 0 1 0 1 1 1 2 0 2 0 1 0 0 0 0 0 0 1 0 0 0 0 2 0 0 0 0 0 0 0 0 0 0 0 0 2 1 0 0 0 0 1 0 0 0 2 1 1 1
25 1 0 0 0 0 0 1 2 0 0 2 0 1 1 1 0 0 1 1 1 1 1 2 0 1 1 0 2 0 2 1 0 0 0 1 1 1 0 0 2 0 2 2 2 2 1 0 0 0 0 0 0 1 1 2 0 1 0 1 0 1 0 1 0 0 2 0 1 0 0 0 2 1 1 2 2 1 1 0 2 2 0 0 1 0 0 0 2 2 0 0 1 1 1 0 0 2 0 2 0 0 0 2 0 0 2 0 1 2 0 1 1 1 2 2 2 0 2 0 0 0 1 1 0 1 0 2 1 1 0 0 0 0 0 0 0 0 0 1 2 1 0 0 0 0 0 0 0 1 0 0 1 0 0 1 1 0 0 0 0 0 0 2 1 2 2 0 1 2 1 0 1 1 0 1 2 0 0 0 0 1 0 2 1 1 1 2 1 2 2 2 1 0 0 2 2 2 0 1 1 1 0 1 2 0 2 0 0 0 1 0 1 0 0 1 1 0 1 1 0 0 0 2 0 0 0 0 0 1 0 0 0 0 2 0 0 1 2 1 0 0 2 0 2 0 0 0 0 0 0 0 0 1 1 1 0 0 1 1 0 1 0 0 0 0 0 0 2 1 0 1 0 1 0 0 0 0 0 0 0 1 1 1 0 1 0 1 2 2 0 2 1 2 1 0 0 1 0 0 0 0 1 0 0 0 0 0 0 0 0 1 0 1 1 0 0 2 0 0 0 0 2 2 2 0 1 2 2 2 2 2 0 0 0 0 0 0 2 0 0 1 2 0 0 0 0 1 2 0 2 0 0 0 0 2 0 0 1 0 1 1 1 0 1 0 0 0 1 0 1 1 2 1 1 1 1 2 0 0 2 2 0 0 0 0 0 1 1 0 0 0 0 0 2 1 0 0 0 0 0 0 0 2 2 2 0 1 0 2 0 0 2 1 0 1 1 0 0 0 0 2 0 0 1 2 1 2 2 0 1 2 0 0 0 0 0 0 0 0 1 1 1 2 0 2 0 0 1 0 0 1 0 0 0 0 0 2 0 2 2 2 0 0 0 1 0 0 1 0 2 0 1 1 0 1 1 0 0 2 1 0 0 2 1 1 1 2 2 0 0 2 0 2 0 0 0 0 0 2 0 2 1 1 0 1 2 2 1 1 0 2 2 2 0 2 0 0 1 2 1 1 0 1 0 1 0 0 0 2 0 1 0 2 2 0 1 0 1 1 0 1 0 1 1 0 0 2 0 2 0 0 0 2 0 1 0 0 0 1 0 0 1 1 0 0 1 2 2 0 0 1 1 0 1 0 1 1 0 2 2 0 0 1 0 1 0 1 0 1 0 0 2 0 1 0 0 0 0 0 0 1 1 2 0 2 1 1 2 0 0 0 0 0 0 0 0 1 1 0 0 1 1 1 1 1 1 1 0 0 0 2 0 1 0 0 1 0 1 2 1 2 0 1 0 0 2 0 0 0 0 1 0 2 0 2 0 1 0 0 0 0 1 1 1 1 1 2 0 0 1 0 0 0 0 2 2 0 1 0 0 0 2 0 0 2 0 2 2 0 2 1 1 0 0 0 0 0 0 2 1 0 0 1 1 0 2 1 1 0 0 0 0 2 0 1 0 1 0 0 0 0 0 0 0 1 1 1 0 0 0 0 0 0 0 1 1 0 0 1 0 1 0 0 0 0 1 0 1 1 1 1 0 0 1 1 0 0 1 0 0 0 1 0 1 0 1 0 2 2 0 0 1 1 1 1 1 0 2 2 2 2 0 1 2 1 0 2 0 2 0 2 1 1 2 1 1 1 0 1 1 0 0 0 1 0 2 1 0 1 1 0 1 1 1 1 1 2 1 1 1 2 1 0 2 0 1 1 0 2 0 0 0 1 1 1 0 0 0 0 0 0 1 1 0 0 1 0 0 0 0 0 1 0 1 0 1 2 0 0 1 2 1 0 0 0 1 0 1 1 0 0 1 0 1 0 0 1 0 2 1 1 1 1 0 1 0 0 0 0 0 0 1 2 2 0 2 0 0 0 0 0 0 1 2 2 0 2 1 1 0 0 1 0 1 1 0 0 2 1 0 1 2 2 2 0 0 0 0 0 0 1 0 0 0 1 0 1 1 0 0 0 0 1 1 1 0 0 1 0 2 0 1 0 2 1 2 2 0 0 0 2 2 0 2 2 2 0 0 0 0 0 0 0 0 2 0 1 2 0 0 2 2 2 0 0 1 0 0 1 1 1 1 0 1 0 0 0 2 1 2 2
26 0 0 0 0 0 0 1 2 0 0 1 1 1 1 1 0 0 0 2 2 0 2 1 1 1 1 0 2 0 2 0 0 0 1 1 1 2 0 0 1 0 1 1 1 1 2 0 1 0 0 0 0 2 0 2 0 0 0 0 0 0 0 1 0 0 1 1 2 0 0 0 2 1 2 2 2 2 2 0 1 2 1 1 1 0 0 0 1 2 0 0 1 1 0 0 0 0 0 1 2 1 1 1 0 0 2 1 1 1 1 2 0 0 0 0 0 0 0 0 0 0 2 0 1 1 0 1 0 1 1 1 0 0 0 0 0 0 0 1 1 1 0 0 0 0 0 0 0 2 0 0 0 0 1 1 1 0 1 2 0 0 0 0 0 0 0 0 2 2 0 0 1 1 0 2 0 0 0 0 0 0 0 1 0 0 1 0 0 0 0 0 2 0 1 0 2 1 0 2 2 2 0 1 2 0 1 1 1 0 2 0 0 0 1 2 0 0 1 1 0 0 1 2 0 1 1 1 1 1 1 0 0 1 2 0 0 2 2 2 0 0 2 0 2 0 0 0 0 0 0 0 0 0 0 1 1 0 1 1 0 1 0 0 2 0 1 1 2 1 0 0 1 0 0 0 1 0 0 0 0 0 1 2 0 1 1 1 0 2 0 0 2 2 2 0 2 0 0 0 0 0 2 1 1 0 0 0 0 1 0 1 0 1 1 0 0 0 0 0 1 1 2 1 1 0 1 0 0 0 2 2 0 0 0 0 0 1 1 1 1 1 2 0 0 0 1 0 1 1 0 1 0 0 0 2 0 0 0 1 1 0 2 0 2 1 0 1 1 0 0 0 0 2 0 1 1 2 0 2 1 0 0 0 0 1 0 0 1 0 1 2 1 0 2 0 1 1 0 0 0 0 0 2 1 0 0 2 0 2 0 0 1 0 0 1 1 0 0 0 0 2 1 2 0 1 0 0 1 0 1 0 0 0 0 2 0 1 0 0 2 0 2 0 2 0 0 0 1 0 0 0 0 0 0 0 0 1 0 1 0 0 0 0 0 0 0 1 2 0 1 0 2 0 1 0 0 0 0 0 1 1 0 2 1 1 1 2 0 0 0 2 0 1 1 0 0 0 1 2 0 2 1 1 0 2 2 0 0 2 0 0 1 0 0 2 1 1 0 1 1 2 1 2 0 1 1 1 1 1 1 0 0 2 2 1 0 0 1 2 1 1 0 0 1 1 1 1 1 2 0 0 0 2 0 1 1 1 0 2 0 0 1 2 1 1 1 2 0 0 1 2 1 0 1 0 1 1 0 2 1 0 0 0 1 0 1 0 0 0 0 1 2 0 1 0 0 0 0 0 0 1 2 2 0 2 2 0 0 0 2 0 0 0 0 1 1 0 0 0 0 1 2 2 2 0 0 2 0 0 1 1 1 1 0 2 0 0 0 1 1 0 0 1 0 0 2 1 1 0 1 2 0 2 0 2 0 1 1 0 0 0 1 2 2 1 0 1 1 1 1 1 0 0 0 1 2 1 1 1 0 0 1 0 0 1 0 0 1 1 0 1 0 0 1 0 0 0 0 0 0 0 1 1 2 1 1 2 2 0 0 0 0 2 0 0 0 2 1 1 0 0 0 0 0 0 0 1 0 1 0 0 0 0 0 0 1 2 0 2 0 1 0 0 0 1 0 0 0 0 0 1 0 0 1 0 0 0 0 0 0 2 2 0 0 1 2 0 2 1 0 0 2 0 0 0 1 0 0 0 0 0 1 0 2 1 1 1 0 2 1 2 1 1 2 1 1 1 0 1 1 0 0 0 1 1 2 1 0 1 1 0 2 1 1 0 1 2 2 0 2 2 2 1 2 1 0 1 0 2 1 0 1 0 0 0 0 0 0 0 0 0 0 1 0 0 1 0 1 0 0 1 1 0 0 0 0 0 0 0 0 1 1 1 1 1 0 0 1 1 1 0 1 0 1 1 0 1 0 1 0 0 0 0 0 0 0 1 0 0 0 2 0 2 2 0 2 0 0 0 0 2 0 2 0 1 1 1 0 0 0 0 0 0 0 2 0 1 2 2 0 0 2 2 0 2 2 1 0 0 0 1 0 1 0 0 0 2 2 0 0 0 2 1 0 0 0 2 0 2 2 0 2 0 1 1 1 2 1 1 1 1 2 0 1 1 1 0 0 0 1 0 1 1 2 0 2 1 1 0 0 1 0 0 0 0 0 1 0 2 0 0 0 0 0 0 0 2 1 0 2 1
27 0 0 0 0 0 0 1 1 1 1 2 0 0 0 0 0 0 1 1 1 0 0 0 2 1 1 0 2 1 2 0 0 0 2 0 2 2 0 0 2 0 0 0 0 0 1 0 0 1 1 0 0 0 2 2 0 0 0 0 0 1 0 2 0 1 1 0 1 0 1 1 2 0 0 2 2 1 1 0 0 1 0 0 2 0 0 2 2 2 2 2 1 0 0 0 0 0 0 0 1 1 0 1 0 0 2 0 1 1 1 2 0 1 0 0 1 0 0 2 2 0 1 1 0 1 0 0 0 0 0 0 0 0 0 0 0 0 0 0 1 1 1 0 0 0 0 0 0 1 0 0 0 0 0 0 0 0 1 1 1 0 0 2 1 1 1 1 1 2 0 0 1 1 1 2 2 2 1 2 0 1 1 2 2 1 1 1 0 1 1 2 0 0 0 2 2 2 0 1 1 1 1 0 2 0 2 0 0 0 1 0 1 0 0 2 0 0 1 1 0 0 0 2 0 0 0 0 0 0 0 0 0 0 1 0 0 1 2 1 0 1 2 0 1 0 1 0 0 0 0 0 0 1 1 1 0 0 0 0 0 0 0 0 0 0 0 2 2 2 0 1 0 0 0 0 1 0 2 0 0 0 2 2 0 2 0 2 0 2 0 0 0 2 1 1 0 1 0 1 0 1 2 1 0 0 1 0 2 2 0 2 0 2 2 0 0 0 1 1 1 1 0 0 0 0 0 1 0 0 1 0 0 0 0 0 0 2 0 1 1 0 1 0 0 0 0 0 1 1 1 0 0 0 2 0 0 1 0 0 0 0 0 0 0 0 0 1 2 0 1 1 1 1 1 0 2 2 1 2 2 1 0 0 0 1 0 1 1 0 0 0 0 0 2 1 0 0 1 2 0 2 0 2 2 0 0 1 0 2 0 0 0 0 0 0 2 0 1 0 0 1 1 0 0 1 0 0 2 0 2 0 0 0 0 0 0 0 2 2 2 1 1 1 1 2 1 0 0 0 0 0 0 1 0 0 0 1 0 1 1 1 0 1 0 1 0 2 2 0 1 0 1 1 0 0 2 0 0 0 1 1 0 0 0 0 0 2 0 0 0 2 0 0 1 0 1 0 0 1 1 2 2 1 1 2 2 2 0 1 0 1 1 0 0 2 1 0 1 2 1 1 0 2 2 1 1 1 1 1 1 0 0 2 2 0 0 1 0 1 2 2 0 1 1 1 0 1 1 1 0 0 0 2 0 1 0 1 1 0 0 1 1 2 1 1 1 2 2 0 0 1 1 0 0 0 1 1 0 1 2 0 0 1 1 1 1 2 0 2 0 0 0 1 0 0 0 1 1 0 1 1 2 1 0 1 1 0 2 0 1 0 0 0 0 0 0 2 0 2 1 1 0 1 1 0 1 0 0 0 0 1 1 0 0 1 0 0 0 2 1 1 0 1 0 0 1 1 0 0 0 0 1 1 0 2 1 1 1 0 0 0 1 1 0 0 1 1 1 1 1 1 0 1 1 0 0 2 0 2 0 1 2 1 1 2 1 1 2 0 2 1 1 0 1 0 0 0 0 2 0 2 0 0 2 0 1 1 1 0 0 0 0 2 0 0 0 0 1 1 0 0 1 0 0 0 0 0 1 0 1 1 0 0 0 0 0 0 0 0 0 0 0 0 0 0 1 0 0 0 0 0 0 0 0 2 1 0 0 0 0 2 2 2 0 0 2 0 1 2 0 1 2 0 0 0 0 1 0 1 1 0 0 0 0 1 1 2 1 2 0 1 2 1 1 0 1 1 0 0 0 0 1 0 1 0 1 0 0 2 2 0 1 1 1 0 0 2 1 0 1 1 2 0 2 0 0 1 0 2 1 0 0 0 0 0 0 0 1 0 0 1 0 0 0 0 0 0 0 0 0 0 0 0 0 0 0 1 0 0 2 2 0 0 0 1 0 0 1 1 1 1 1 0 2 0 1 1 0 1 0 0 2 2 0 0 0 0 1 0 1 1 1 1 2 1 2 0 1 0 0 0 0 2 0 0 1 0 0 1 1 1 0 1 1 1 0 2 2 2 0 1 1 0 0 0 1 1 1 1 0 2 0 1 0 0 1 1 1 0 0 0 1 1 2 2 0 1 0 1 2 0 2 0 1 1 1 2 1 1 0 1 1 0 1 1 1 0 1 0 0 0 0 0 0 2 0 2 2 0 0 1 1 1 0 1 1 0 0 2 1 1 1 0 1 0 0 0 1 0 0 0
28 1 0 0 0 0 0 1 2 1 0 1 1 1 0 0 1 0 1 1 1 1 0 1 1 0 0 0 2 0 1 1 2 1 2 0 2 1 0 0 1 0 0 0 2 2 1 0 0 0 0 0 1 2 0 2 0 0 0 0 1 0 0 0 0 0 1 1 1 0 0 1 2 2 2 2 1 1 1 0 0 1 0 0 1 0 0 0 1 1 0 0 0 2 0 0 0 0 0 1 1 0 1 1 0 0 2 1 1 1 0 2 0 1 0 0 0 0 0 0 0 1 1 1 0 1 0 0 0 0 0 0 0 0 1 0 1 0 0 0 1 1 0 1 0 0 0 0 0 0 0 0 1 0 0 0 0 1 0 2 1 1 0 2 1 2 1 1 0 2 1 0 1 1 1 0 2 1 0 1 1 2 0 2 1 0 2 0 0 1 0 1 2 1 1 1 2 2 0 1 1 1 0 2 2 1 1 2 1 0 1 0 1 0 2 2 0 2 1 1 0 0 0 0 0 0 0 1 1 1 0 1 0 0 1 0 0 1 1 1 0 0 2 0 1 0 0 0 1 1 1 2 0 0 0 0 0 0 0 0 0 0 0 0 1 0 0 0 2 2 0 1 0 0 0 0 0 1 1 1 1 1 1 1 0 1 1 1 0 2 2 0 1 1 1 0 1 1 0 2 0 2 2 2 0 1 0 0 0 0 0 1 0 1 1 0 0 1 1 1 0 0 1 1 1 0 1 0 0 1 2 0 0 0 0 0 0 2 0 0 0 0 1 0 0 0 0 0 1 2 0 0 1 1 0 0 2 0 0 1 1 0 2 0 2 0 0 1 1 0 0 0 1 1 1 0 2 2 2 2 1 1 0 0 1 0 0 1 1 0 1 1 0 0 2 0 1 0 0 0 0 0 0 2 1 0 0 0 1 1 1 1 0 0 2 2 0 0 2 0 0 0 0 2 1 1 1 0 2 0 2 0 1 1 1 1 0 1 0 0 1 1 0 0 1 2 1 0 1 0 0 0 0 2 1 0 0 2 2 1 2 1 0 0 0 1 0 2 2 1 1 1 2 2 0 1 0 0 0 1 1 0 0 2 1 2 1 0 0 0 0 2 0 1 0 0 0 1 1 1 1 2 2 0 0 0 2 0 1 1 1 0 1 1 1 1 0 0 1 1 0 2 2 1 0 0 0 1 1 2 1 0 0 0 0 0 0 1 0 1 1 1 0 1 2 0 0 0 2 1 0 0 0 1 1 0 1 0 2 0 0 0 1 2 1 0 1 2 2 2 1 0 0 0 0 0 1 2 0 2 2 0 0 2 0 0 1 2 0 2 0 0 0 1 0 0 0 0 0 0 0 1 0 1 1 2 1 0 1 1 0 0 0 1 0 1 0 1 0 1 1 1 1 1 1 0 0 1 0 0 0 1 1 0 0 0 0 0 0 1 1 1 0 1 0 0 2 0 0 0 1 1 1 0 1 2 2 2 2 0 0 0 1 1 1 1 0 1 0 0 0 0 0 1 1 0 0 0 2 0 0 0 2 2 1 2 1 1 0 0 2 1 0 0 1 0 0 0 0 1 1 0 0 0 2 0 1 1 2 0 1 0 0 1 0 0 0 1 0 0 0 0 1 1 0 0 1 0 0 0 0 0 0 0 0 0 0 0 0 1 0 2 0 0 1 0 0 1 1 0 0 2 0 0 0 0 0 1 1 1 1 1 1 0 0 1 1 0 0 2 0 1 2 0 0 0 2 0 0 0 0 0 0 0 1 2 0 2 0 2 0 2 2 0 2 0 0 1 0 1 1 0 0 0 2 0 2 0 0 1 2 1 2 2 1 0 0 2 2 0 2 2 0 1 1 1 0 1 1 2 0 2 2 0 0 1 0 0 1 0 0 0 0 0 0 0 0 0 0 0 0 0 2 1 0 2 2 0 1 1 1 1 1 0 1 1 0 0 1 0 1 0 0 0 2 0 0 1 2 2 2 2 0 0 0 0 0 0 1 0 0 1 0 0 2 0 2 0 0 0 0 1 0 2 1 1 1 0 1 1 0 0 0 0 0 2 0 1 1 1 0 0 2 1 0 0 1 2 1 1 0 1 0 0 0 1 1 2 2 0 0 0 1 2 1 1 1 2 1 0 2 0 1 0 1 0 1 2 0 0 1 0 2 0 0 0 0 1 1 1 0 0 0 0 0 2 0 1 2 1 0 2 0 0 0 0 1 0 0 2 0 0 0 0 1 0 0 0 1 0 0 0
29 1 0 0 0 0 0 1 2 0 0 1 0 0 0 0 0 0 0 2 2 0 1 0 2 0 0 0 2 1 1 1 1 1 1 1 1 2 0 0 2 1 0 0 2 1 2 0 0 0 0 0 0 0 2 2 0 0 1 1 0 0 0 0 0 2 0 1 1 0 0 1 2 0 1 2 2 1 1 0 1 2 1 1 0 0 0 0 2 2 0 1 0 0 0 0 1 2 0 2 0 0 1 1 0 0 2 0 1 1 0 0 0 1 0 0 1 1 0 1 1 0 1 1 0 1 0 1 1 0 0 0 0 0 0 0 0 0 0 0 1 1 0 0 0 0 0 0 0 0 0 0 0 1 2 1 0 0 1 2 1 1 0 1 0 1 1 1 1 2 0 0 0 2 0 0 2 2 2 2 0 0 0 2 0 0 2 1 0 1 1 2 2 2 2 1 2 1 0 0 0 0 0 0 2 0 1 0 1 0 1 0 0 0 1 2 0 2 2 0 1 1 1 2 0 1 1 0 0 2 1 0 0 0 2 0 0 1 2 0 0 1 2 1 2 0 0 0 0 0 0 0 1 0 0 2 0 1 1 2 1 2 0 0 2 0 1 0 0 0 2 0 0 1 0 0 0 1 2 2 2 0 2 2 0 2 1 2 0 2 0 0 1 2 2 0 1 1 0 2 0 0 2 1 1 0 1 0 0 1 0 1 0 1 1 0 0 0 0 0 1 1 2 0 2 0 1 0 0 1 1 1 0 1 0 0 0 1 1 1 0 1 1 0 0 0 2 1 1 2 0 1 1 0 0 1 1 1 0 2 2 0 1 0 1 1 0 2 2 0 0 0 2 2 1 0 2 1 2 2 2 2 0 0 0 1 0 0 0 1 1 1 1 0 2 1 1 1 1 1 0 1 0 2 2 1 0 0 1 0 0 0 1 0 0 2 0 1 0 1 1 1 0 1 0 1 1 0 0 0 1 1 1 1 1 1 0 1 0 0 0 2 1 2 0 2 0 1 1 0 0 1 0 1 0 0 0 1 2 0 0 2 1 0 0 1 0 2 2 0 0 1 1 1 2 0 1 0 0 1 1 0 0 0 0 2 0 2 0 0 0 2 0 1 1 0 1 1 1 0 2 1 2 0 0 0 1 2 0 0 0 2 0 0 1 0 0 1 0 1 1 2 2 2 0 0 0 0 0 2 0 0 0 0 1 0 1 0 2 2 0 0 0 1 2 1 0 1 1 1 0 0 0 2 0 2 0 1 0 1 1 0 1 1 0 1 1 1 0 0 0 0 0 0 0 0 0 1 0 1 2 0 0 1 0 1 1 1 1 1 0 0 1 2 1 0 1 0 0 0 0 2 2 1 0 1 2 1 1 2 2 0 0 1 1 1 1 0 0 0 0 1 0 0 0 0 1 2 0 0 0 1 1 1 0 0 1 1 0 2 2 1 0 1 0 0 2 2 0 0 0 1 2 0 0 0 2 0 0 0 0 0 1 2 2 1 1 1 1 1 1 1 1 0 0 0 0 1 0 1 0 1 1 0 0 1 1 2 2 1 0 1 0 0 1 0 0 0 0 1 0 0 1 0 0 0 1 1 2 0 1 0 0 2 0 0 0 2 1 1 0 1 0 0 0 1 1 0 1 0 1 1 0 0 1 1 0 0 0 0 0 1 1 1 0 0 1 0 1 1 1 1 0 0 0 0 0 1 1 0 0 0 2 1 0 0 2 0 1 2 0 0 1 0 0 1 1 0 2 2 2 2 0 0 1 1 1 2 0 2 0 2 1 1 2 1 1 1 1 0 0 0 0 0 2 1 0 0 2 0 2 0 2 2 2 0 0 2 2 0 2 2 1 1 2 1 0 1 0 2 0 1 1 1 1 0 0 0 1 0 0 1 0 0 0 0 0 0 0 2 0 0 2 0 1 0 2 1 0 0 2 2 0 0 0 2 1 0 2 1 2 0 2 1 2 2 0 2 0 1 0 0 0 0 0 0 0 0 1 0 0 1 1 1 1 0 2 0 0 0 0 1 0 2 1 1 1 0 0 1 0 0 0 0 0 0 1 2 2 1 0 1 1 1 0 2 1 2 0 0 2 0 0 2 0 0 0 2 2 0 0 0 2 1 0 0 0 0 1 1 2 0 2 0 0 0 0 1 1 0 2 0 1 1 1 1 1 1 0 0 1 0 0 0 0 0 1 2 2 0 0 2 1 1 0 1 1 1 1 2 0 0 0 0 0 1 0 0 1 0 1 1
30 1 0 0 0 0 0 2 1 0 0 0 1 1 1 1 0 0 1 1 1 0 0 0 2 0 0 1 2 0 1 0 1 0 1 1 1 1 0 1 1 0 0 0 0 2 2 0 0 1 1 0 0 0 1 2 0 1 0 0 0 0 0 0 0 0 2 1 2 1 0 2 2 0 2 2 1 2 2 0 0 2 0 1 2 0 0 0 2 2 0 1 0 2 0 0 1 0 0 1 2 1 1 0 1 1 2 0 0 2 0 2 2 2 2 2 2 0 2 0 0 0 1 1 0 1 0 0 0 0 0 0 1 0 0 0 1 0 0 0 0 2 0 0 0 0 0 0 0 0 0 0 0 0 0 0 0 2 1 2 1 1 1 1 0 1 1 1 0 1 0 0 0 2 0 0 2 1 1 1 0 0 0 1 0 0 1 1 0 1 0 2 2 0 1 0 2 1 0 0 0 0 0 1 2 0 1 1 1 0 1 0 1 0 2 2 1 1 2 1 0 0 0 2 0 0 0 0 0 1 1 0 0 0 0 0 0 1 1 0 0 1 2 0 2 0 0 0 0 0 0 0 1 0 0 2 1 2 0 0 0 0 0 0 1 0 1 0 2 2 0 0 0 0 0 0 0 0 1 0 0 0 2 2 0 2 1 1 0 2 1 0 2 2 2 0 1 1 1 1 1 0 2 0 0 0 2 0 0 0 0 0 0 2 2 0 1 1 0 0 0 0 2 1 2 0 0 1 0 0 2 1 0 0 0 0 0 1 0 0 0 0 0 0 0 0 0 0 2 2 2 0 0 0 1 1 0 1 1 0 1 1 1 1 1 0 0 0 1 0 0 0 1 1 0 0 2 1 1 2 0 0 0 1 0 1 0 1 1 0 0 0 0 0 1 1 1 0 2 2 0 2 0 2 2 1 0 0 0 1 0 0 0 0 1 1 1 0 0 0 0 2 1 0 1 2 1 0 2 0 2 0 0 0 0 1 0 0 1 1 0 0 1 0 1 1 0 1 1 1 1 0 0 2 2 2 0 0 0 0 0 0 0 0 0 0 0 2 2 0 0 1 2 0 0 0 0 0 0 0 2 0 0 1 1 2 1 2 2 0 0 2 0 2 0 0 0 1 1 2 0 2 1 1 0 2 2 1 0 1 0 1 1 1 0 1 1 0 2 2 0 2 1 1 1 0 0 0 0 2 0 1 0 1 0 0 0 0 1 1 0 0 0 2 2 1 0 1 1 1 0 0 0 2 0 0 0 0 0 1 0 0 0 2 0 2 1 1 0 0 0 1 1 0 1 0 2 1 0 2 1 0 1 1 0 1 1 0 0 0 0 0 1 0 1 0 0 1 1 0 0 2 1 0 0 1 2 2 2 1 1 0 1 1 1 1 1 1 0 0 0 0 1 1 1 0 1 1 0 0 0 2 0 2 0 0 1 0 0 0 1 2 0 1 1 0 1 2 0 0 0 2 2 1 0 1 1 2 1 0 0 0 1 1 2 1 1 2 1 0 1 0 0 0 0 0 0 1 1 1 0 1 2 0 0 1 1 0 2 0 2 0 2 0 0 0 0 0 0 1 0 1 1 1 1 0 1 1 1 0 0 0 1 1 0 0 0 1 1 1 0 0 0 0 0 1 1 0 2 0 1 1 0 0 0 0 1 1 0 2 1 1 0 0 0 1 0 0 1 1 1 1 0 0 0 1 2 1 0 1 1 1 1 1 0 1 2 1 1 2 0 1 1 1 2 0 1 0 0 0 1 1 0 0 0 2 0 1 0 2 1 2 2 0 2 0 0 0 0 2 2 0 1 0 1 2 1 0 0 1 1 0 1 1 1 1 1 2 2 0 1 1 1 0 1 1 0 2 0 2 0 0 1 1 1 2 0 0 0 0 0 1 0 1 0 0 2 0 0 0 0 0 0 0 0 0 0 0 0 0 0 1 0 0 0 0 0 0 1 1 0 1 0 0 2 0 1 1 1 2 1 1 0 0 0 0 0 0 1 0 0 1 0 2 2 0 2 0 1 0 0 0 0 0 1 2 0 1 0 0 0 0 0 1 1 1 0 0 1 0 0 1 1 1 2 1 1 1 1 1 0 2 1 2 0 0 0 2 2 0 0 0 2 1 1 1 0 0 2 0 2 0 2 0 0 0 0 2 1 1 0 1 0 0 1 2 2 0 0 0 1 0 0 0 0 0 2 1 1 0 0 1 0 0 0 1 1 0 1 2 1 0 1 0 1 0 0 2 1 0 2 1
31 0 0 0 0 0 0 2 0 1 0 1 0 1 1 1 0 0 0 1 1 0 0 1 1 0 0 1 2 1 2 0 2 1 2 0 2 1 0 2 0 0 0 0 2 1 0 0 0 0 0 0 0 0 0 2 0 0 1 2 0 0 0 0 0 1 0 1 1 0 0 0 2 0 2 2 1 1 1 0 0 1 2 2 0 0 0 0 1 2 0 1 1 1 2 0 0 0 0 0 2 0 1 1 0 0 2 0 0 2 1 1 1 1 1 1 1 1 0 1 1 0 0 2 0 1 0 0 0 0 0 0 0 0 0 0 0 0 0 0 2 0 0 1 0 0 1 0 0 0 0 0 0 0 0 0 0 1 2 0 0 0 0 2 0 1 1 2 0 0 0 1 0 2 0 0 2 1 1 0 0 1 0 2 2 1 1 1 0 0 1 1 2 2 2 0 1 2 0 1 1 1 0 1 2 0 1 0 1 0 2 0 1 0 2 2 0 0 0 2 0 0 1 2 0 1 1 0 0 0 0 0 0 0 1 0 0 2 2 2 0 0 2 1 2 0 0 0 0 0 0 0 0 1 1 1 1 0 0 0 0 0 0 0 2 0 1 0 1 0 2 0 1 1 0 0 1 0 2 0 0 1 2 2 0 1 0 1 0 2 2 0 0 1 1 0 0 2 0 2 0 1 2 1 0 0 0 0 1 1 0 1 0 2 2 0 1 0 2 2 0 0 1 1 2 0 1 1 1 1 2 1 0 0 0 0 0 1 1 0 1 2 2 0 0 0 0 2 2 0 2 0 0 1 0 1 1 1 1 0 1 1 0 0 0 0 0 1 2 0 1 1 0 2 0 0 2 1 1 1 1 1 0 0 1 1 0 0 0 1 0 0 0 0 2 0 1 0 0 1 0 1 0 2 1 0 0 0 0 1 0 0 1 0 1 2 0 0 0 0 0 1 0 0 1 2 1 0 0 0 1 0 0 0 0 1 0 1 1 2 2 0 1 1 1 1 0 1 1 0 0 1 0 2 1 0 1 0 0 0 0 0 0 2 0 2 0 2 2 0 1 0 0 2 1 0 1 0 0 1 2 0 0 1 0 0 0 0 0 1 2 1 0 2 0 0 1 0 0 2 0 2 0 2 0 2 2 1 0 1 0 1 0 0 2 0 0 1 1 2 1 2 1 1 1 0 0 0 0 2 0 0 0 0 0 0 1 2 1 1 1 1 0 0 2 0 0 2 0 2 0 0 0 2 1 1 0 2 0 2 0 0 1 1 1 0 0 2 1 0 0 2 0 0 0 0 0 2 0 2 2 0 0 1 0 1 0 2 1 2 0 0 0 0 1 0 1 0 0 0 0 2 1 2 0 2 2 2 2 2 1 0 1 1 1 1 0 2 1 0 0 2 0 0 0 1 2 1 0 0 0 1 0 2 0 0 2 1 0 0 0 0 0 1 1 0 2 0 0 0 0 2 2 0 0 2 2 1 0 0 0 0 0 1 1 1 1 1 1 1 1 1 1 0 0 0 0 0 2 0 1 0 2 2 1 2 1 0 1 1 1 1 0 0 0 0 1 1 0 2 0 1 0 1 2 0 2 2 2 0 1 0 0 2 1 1 1 2 2 1 0 0 0 0 1 0 0 0 0 0 0 0 0 0 0 0 0 1 0 1 0 0 0 0 0 0 0 0 1 1 1 1 0 0 0 1 1 0 0 0 0 2 2 0 1 1 2 1 1 2 0 0 0 0 0 1 1 0 2 2 1 1 1 1 1 2 0 2 1 2 0 1 2 0 1 0 0 0 0 1 1 0 0 0 1 0 2 0 0 1 2 1 2 1 1 0 0 1 1 0 1 1 1 0 2 0 0 2 0 2 0 0 1 0 0 0 0 0 0 0 0 0 0 0 0 0 1 0 0 0 0 0 0 0 0 0 0 0 1 0 2 2 0 0 0 0 1 0 2 0 2 0 2 0 2 0 0 1 0 1 0 0 0 0 0 0 0 0 2 0 0 0 1 0 1 0 2 0 0 0 0 2 0 1 2 2 0 1 0 0 0 0 0 2 2 0 0 0 1 0 1 0 1 1 1 1 1 1 0 0 1 0 0 1 1 1 1 0 1 0 0 0 1 2 2 2 0 0 1 0 2 0 1 0 2 0 2 1 0 1 0 2 1 1 1 1 1 0 0 0 0 0 0 1 1 1 1 0 0 0 0 0 0 2 0 0 2 0 0 0 0 0 0 0 0 0 0 0 1 0 0 0
32 1 0 0 0 0 2 2 0 1 0 1 1 1 0 0 1 1 2 0 0 2 1 1 1 1 1 0 2 0 2 1 0 0 2 0 2 1 0 0 0 0 0 0 1 0 0 0 0 0 0 0 2 1 1 1 0 0 1 0 0 2 0 1 0 1 0 0 0 0 0 1 2 0 0 2 2 0 0 1 0 2 0 0 1 0 0 1 2 2 1 1 2 2 1 0 1 0 0 0 1 0 0 1 1 1 1 2 2 0 0 2 0 0 0 0 0 0 1 1 1 0 1 1 0 0 0 1 0 1 0 0 0 0 0 0 0 0 0 0 0 2 0 0 0 0 1 0 0 2 0 0 0 0 0 0 0 1 0 2 1 1 1 1 0 2 1 0 1 2 1 0 1 1 1 1 2 0 0 0 0 0 0 2 0 0 2 1 1 1 1 1 1 0 1 0 0 2 0 0 0 0 0 1 2 0 1 0 1 0 1 0 1 0 2 2 0 1 2 0 1 1 0 1 1 2 1 0 0 1 0 1 0 0 0 0 0 1 1 1 0 0 2 1 2 0 0 0 1 1 1 1 1 1 1 2 0 0 2 2 0 2 0 0 1 1 0 1 1 1 0 2 0 0 1 1 0 0 1 0 0 0 2 1 0 1 1 1 0 2 2 0 1 1 1 0 0 1 0 1 1 1 1 0 0 0 0 0 1 1 1 1 0 1 1 0 0 0 0 0 1 1 2 1 1 0 0 2 1 2 2 1 1 1 0 0 0 2 0 0 1 2 0 0 1 0 1 1 2 0 1 0 2 0 0 0 1 1 0 2 2 0 1 0 1 2 0 1 1 0 1 1 1 2 1 0 1 1 0 2 0 0 0 0 0 0 0 0 0 1 0 1 0 0 2 0 1 0 2 1 0 1 0 1 1 0 1 0 0 2 1 1 0 0 1 2 0 0 1 0 1 0 1 1 1 2 0 0 1 0 1 0 1 1 1 1 0 0 0 0 0 1 1 0 1 0 0 2 2 0 0 1 0 1 1 1 0 0 1 0 0 0 0 2 0 2 0 0 1 0 2 0 2 1 1 1 1 0 0 0 1 0 0 2 0 1 0 2 2 0 0 2 0 2 1 0 1 0 0 2 0 2 1 1 0 2 2 1 1 1 0 1 1 1 0 1 1 1 1 1 1 2 2 2 1 0 0 1 1 1 1 1 0 0 0 0 1 0 0 1 1 0 0 1 2 0 0 0 2 0 0 0 0 2 0 2 0 1 0 1 0 0 0 0 0 0 0 1 0 0 1 2 0 0 0 0 0 0 0 1 1 0 1 1 0 1 1 1 0 0 0 0 1 0 2 0 1 1 1 0 1 1 1 2 0 2 1 1 2 1 0 0 0 2 0 2 0 1 0 0 0 1 0 0 0 2 2 1 0 0 0 1 0 0 0 1 0 0 1 2 1 1 0 0 1 0 1 1 0 0 1 0 0 1 0 2 1 2 1 0 0 0 2 1 1 1 0 2 0 0 0 0 0 0 0 0 0 0 2 0 0 0 2 1 1 2 0 1 1 1 1 1 0 0 1 0 0 0 0 2 1 1 0 0 0 0 2 2 2 0 2 0 0 1 0 1 0 0 0 0 0 0 0 1 0 0 1 1 1 0 0 0 0 0 0 0 1 1 0 1 0 1 1 1 0 1 0 0 1 1 1 1 0 0 1 0 1 0 2 0 0 0 1 0 1 0 2 0 0 2 0 0 2 1 1 0 1 0 1 1 2 2 0 0 0 2 0 2 1 2 0 1 0 2 2 2 0 0 0 0 0 0 1 0 1 0 0 0 1 0 2 1 1 1 1 0 0 1 2 0 1 2 1 1 1 1 0 0 0 2 1 1 1 0 0 1 0 1 2 1 2 0 0 0 0 0 0 0 0 0 0 0 1 0 0 1 1 0 0 0 1 1 0 0 0 1 1 0 2 1 2 0 1 0 2 0 0 0 1 2 2 2 0 0 0 0 0 0 0 0 2 2 1 2 2 0 2 0 1 0 0 0 0 2 1 1 1 2 0 0 0 0 0 0 1 1 0 1 1 1 0 0 2 1 1 1 1 1 1 2 0 2 1 1 0 0 0 1 1 0 0 0 1 1 2 2 0 0 0 0 2 0 2 0 1 1 2 1 0 1 0 2 0 1 0 1 1 0 0 0 0 0 0 0 0 0 1 2 2 0 0 2 0 0 0 0 0 0 0 0 0 0 1 0 1 0 0 0 0 0 1 1
33 0 1 0 0 0 0 2 0 2 0 0 0 1 1 1 0 0 0 2 2 0 0 0 2 0 0 0 2 0 1 1 0 0 2 0 1 1 0 0 2 0 0 0 0 0 0 0 0 1 1 0 1 1 1 2 0 0 1 1 0 0 0 1 1 1 0 0 0 0 0 0 2 0 2 2 2 0 0 0 0 1 0 0 2 0 0 1 2 2 1 2 0 2 0 0 1 0 0 0 2 0 1 1 0 0 2 2 2 0 0 2 0 0 1 1 1 0 2 0 0 0 1 1 0 1 0 2 2 0 0 0 0 0 0 0 0 0 0 0 1 1 1 0 0 0 1 0 0 1 0 0 0 0 0 0 0 1 1 1 0 0 0 2 2 1 1 0 1 2 0 0 0 2 0 1 1 0 0 0 0 1 0 0 0 0 0 1 0 1 1 2 2 1 2 2 1 2 0 1 1 1 0 2 2 1 2 1 1 0 1 0 1 0 1 2 0 0 1 0 2 2 0 1 0 0 0 0 0 0 0 0 0 0 1 0 0 1 1 1 0 0 2 0 2 0 0 0 0 0 0 0 1 0 0 1 1 0 2 2 0 2 0 0 2 0 1 0 1 1 2 0 1 1 0 0 1 1 2 1 1 0 2 2 0 2 1 1 0 2 1 1 0 2 1 0 0 1 0 1 0 1 2 0 0 0 0 0 1 2 0 1 0 2 2 0 0 0 0 0 0 0 0 2 1 0 0 1 1 1 2 2 0 0 0 0 0 1 1 0 0 1 2 0 0 1 0 0 0 2 0 1 0 0 2 0 0 2 0 1 1 0 1 0 1 0 0 2 2 1 0 0 0 1 0 0 1 2 1 2 1 2 0 1 1 1 0 0 0 1 0 1 0 0 2 0 1 0 2 2 0 2 0 1 1 1 1 1 0 1 0 0 0 1 0 2 0 1 0 1 1 1 0 0 1 2 2 1 2 1 0 1 0 0 0 1 0 2 0 0 2 1 2 2 0 0 0 1 1 0 0 1 0 2 2 1 1 1 1 2 1 1 0 1 0 1 0 2 2 0 0 0 2 1 1 0 0 1 1 0 1 0 0 1 1 1 1 2 1 0 0 2 0 2 0 0 1 1 1 2 0 2 2 0 0 1 1 1 0 0 0 2 1 1 1 1 0 0 1 1 1 2 0 2 1 1 1 0 0 2 0 1 0 0 1 0 1 0 0 2 1 2 0 1 1 2 1 0 2 1 0 0 1 1 1 1 0 0 0 0 0 0 0 1 0 1 1 1 1 0 1 2 1 0 0 0 1 1 0 2 2 0 0 0 0 0 0 1 0 1 0 0 0 1 0 0 2 0 1 0 0 0 0 1 1 2 0 1 1 2 1 0 0 0 0 0 0 1 0 1 0 1 1 1 1 1 2 2 0 0 0 0 0 0 0 1 1 0 0 1 1 0 0 1 2 0 2 1 0 1 0 1 1 1 0 2 1 1 1 1 1 1 1 1 1 1 0 2 0 0 1 0 0 1 1 0 0 1 1 1 0 1 2 1 0 2 2 1 1 0 1 0 1 1 0 0 0 0 0 1 1 0 1 2 2 1 1 1 2 0 0 0 0 0 0 0 0 1 0 0 0 0 0 1 1 0 1 0 1 0 0 0 0 0 0 0 1 0 0 1 1 1 0 0 0 1 0 1 1 0 0 0 0 0 0 0 1 0 1 0 0 1 2 1 0 0 2 1 0 2 0 1 2 1 1 0 1 0 2 2 2 2 0 0 0 2 0 0 0 2 2 2 1 0 1 0 1 2 0 2 2 0 1 0 0 1 1 1 1 0 1 0 0 0 0 1 1 2 0 0 0 0 1 0 1 0 0 2 0 2 0 0 1 0 0 1 1 0 1 0 0 1 0 1 0 0 1 0 0 0 1 0 1 0 0 0 0 0 0 1 1 2 0 0 0 1 0 0 2 1 0 0 1 0 0 0 0 0 1 2 2 2 0 0 0 0 0 0 0 0 0 1 0 2 2 0 2 0 0 0 0 2 1 1 1 1 0 0 0 1 1 0 0 0 1 1 0 1 2 1 1 0 2 1 2 2 0 1 0 0 1 1 0 2 0 0 0 1 1 0 0 1 2 1 0 0 0 0 1 0 2 0 1 0 2 1 2 1 0 0 1 0 0 0 1 1 1 0 0 0 0 0 1 0 0 0 1 1 2 0 0 1 0 0 0 0 0 0 0 0 0 0 1 0 1 0 0 0 2 0 0 0
34 1 0 0 1 0 0 2 2 1 0 1 0 1 1 1 0 0 1 1 1 0 0 0 2 0 0 0 2 0 1 0 1 1 0 2 0 1 0 0 2 0 0 0 1 0 1 0 0 0 0 0 0 1 1 1 1 0 0 1 0 1 0 0 0 1 0 1 2 1 0 2 2 0 1 2 1 0 0 1 0 2 0 0 1 0 0 1 1 2 1 1 1 1 0 0 0 0 0 1 1 0 0 0 2 2 2 0 0 2 1 0 1 1 1 1 1 0 1 1 1 0 2 0 0 2 0 1 1 0 1 1 0 0 0 0 0 0 0 0 1 1 0 0 0 1 0 0 0 0 0 0 0 0 1 0 0 2 1 1 0 0 0 1 0 1 0 1 0 2 0 0 0 2 0 1 1 1 0 1 0 0 0 2 2 0 2 1 0 1 2 2 2 2 2 2 1 2 0 0 0 0 0 1 2 0 1 1 2 0 1 0 2 0 2 2 1 1 2 0 1 1 0 2 0 1 1 0 0 0 0 1 0 0 1 0 0 2 2 2 0 0 2 0 2 0 0 0 0 0 0 0 0 0 0 1 1 1 0 0 0 0 0 0 0 0 0 0 2 2 0 1 0 1 0 0 1 0 1 0 0 1 1 1 0 1 0 1 0 2 1 0 2 2 2 0 0 1 0 1 0 1 2 1 1 0 1 0 1 1 1 0 0 2 2 0 0 1 0 0 1 1 0 2 1 0 1 0 0 2 2 2 0 0 0 0 0 1 1 1 0 1 1 0 1 0 1 0 1 1 0 1 0 0 2 0 0 2 0 2 2 0 0 0 0 0 0 1 2 1 1 1 0 2 0 1 1 1 1 1 2 2 0 0 0 0 0 0 0 1 0 1 0 0 2 0 1 0 0 0 0 0 0 2 2 1 1 0 0 1 0 0 0 0 2 2 0 0 0 0 0 2 0 1 1 2 0 1 2 1 2 1 0 1 0 0 0 0 1 1 0 0 1 0 2 1 0 0 2 1 1 0 0 1 0 0 0 2 0 1 1 1 0 0 0 0 0 2 2 0 0 0 0 2 1 0 1 0 0 1 1 0 0 0 0 1 0 0 0 1 1 0 0 1 0 0 0 0 0 1 1 2 0 2 0 2 1 1 1 1 1 0 1 0 0 1 1 0 0 1 0 2 1 1 0 0 0 0 0 2 0 0 0 2 2 1 1 0 1 1 1 1 0 1 1 1 1 1 1 2 0 0 0 2 1 1 0 0 0 1 0 0 1 1 0 1 1 2 2 2 1 1 1 0 0 0 1 1 0 1 2 0 1 2 0 1 2 0 0 0 1 0 0 0 1 0 1 0 0 0 0 1 0 2 0 2 2 1 2 2 0 0 2 2 2 2 2 1 0 0 0 0 0 0 0 1 1 0 0 0 2 0 0 1 0 0 0 1 2 1 2 1 0 1 0 0 2 0 0 0 0 2 0 2 0 2 0 1 1 0 0 0 0 0 0 0 1 2 0 0 2 0 0 0 0 2 2 0 1 1 0 2 2 2 1 2 1 1 2 0 2 1 1 0 0 0 0 0 0 2 1 0 1 0 2 0 0 1 1 0 0 0 0 2 1 1 0 1 0 0 0 1 0 0 0 1 1 0 0 0 0 0 0 0 0 1 0 0 0 0 0 0 1 1 0 0 0 0 0 0 0 0 0 0 0 1 1 0 1 0 0 0 2 0 0 1 2 0 1 1 1 0 2 0 0 0 2 0 0 0 0 0 0 0 1 1 1 2 0 2 0 2 0 0 0 0 0 0 0 1 0 0 0 0 1 1 0 0 0 1 1 0 1 1 1 1 0 2 1 0 1 1 0 1 1 2 0 1 0 1 1 0 1 0 0 0 0 1 2 0 0 1 0 0 0 0 0 0 0 1 0 0 1 0 1 0 1 0 0 0 1 1 0 0 0 0 0 0 1 1 0 0 1 0 1 1 0 2 0 1 0 0 0 0 1 0 1 0 0 0 0 1 2 1 2 0 2 0 1 0 0 1 0 2 1 1 1 0 1 2 1 0 0 0 1 2 0 0 1 0 0 1 2 2 0 0 1 0 1 1 1 1 1 1 2 1 1 1 1 0 0 0 1 2 1 1 1 0 1 1 2 0 1 0 1 0 1 2 1 0 1 1 0 1 1 1 1 0 1 1 1 0 0 0 0 1 0 0 0 0 0 0 1 1 0 0 1 0 0 2 0 0 2 0 2 0 0 0 0 0 2 1
35 0 0 1 1 0 0 2 1 1 0 1 0 0 0 0 0 0 1 2 2 0 0 1 1 0 0 0 2 0 2 0 1 1 1 2 1 1 0 0 2 0 1 1 1 1 1 0 0 0 0 0 0 0 2 0 0 0 2 0 1 0 0 2 1 0 2 0 2 1 0 2 2 0 2 2 2 1 1 0 0 2 0 0 1 0 0 1 2 2 0 2 0 1 1 0 1 0 0 0 2 0 1 0 1 0 2 0 0 2 1 2 0 2 1 1 2 0 1 1 1 1 1 1 0 1 0 0 0 0 0 0 0 0 0 0 0 0 0 0 1 2 0 0 0 0 0 0 0 1 0 0 0 1 0 1 0 0 0 1 0 0 0 2 0 1 0 0 1 2 1 0 0 2 1 1 1 1 1 1 0 0 0 2 2 1 1 1 0 1 2 2 2 0 0 2 2 2 0 0 0 0 0 1 2 0 1 0 2 0 1 0 1 0 1 1 0 0 0 2 0 0 0 2 0 1 1 0 0 1 0 0 0 0 0 0 0 2 2 1 0 0 2 0 2 0 0 0 0 0 0 0 0 0 0 2 1 1 0 2 2 2 0 0 1 0 0 0 1 0 0 2 0 0 0 0 1 0 2 0 0 1 1 2 0 1 1 1 0 1 1 2 0 2 2 0 0 2 0 0 0 0 2 1 1 0 0 0 1 1 1 1 0 1 1 0 1 1 0 0 1 1 1 0 0 0 2 2 2 1 0 0 0 0 0 0 0 0 2 0 0 0 0 0 0 0 1 0 1 2 0 1 0 0 1 1 0 0 0 2 2 0 0 0 0 0 0 2 2 0 0 0 1 2 1 0 2 1 0 0 0 0 0 1 0 1 0 0 0 1 0 0 0 0 2 0 1 1 0 0 0 0 0 2 2 0 0 0 0 1 0 0 1 0 0 1 1 1 0 0 1 0 0 0 1 2 2 1 2 0 0 1 1 1 1 1 0 0 0 0 1 1 1 0 2 0 0 0 1 0 0 1 0 1 0 0 0 0 0 0 0 1 1 0 0 1 1 2 2 0 0 1 1 1 0 1 1 0 0 2 1 0 0 0 0 0 0 2 2 0 0 2 1 0 2 0 1 0 1 2 0 2 0 2 0 2 2 0 0 0 0 1 1 0 1 1 0 0 0 0 0 2 1 1 0 0 0 0 0 2 0 0 0 0 0 0 0 0 0 2 1 1 0 2 2 0 0 1 1 1 0 0 0 1 1 1 1 0 0 0 2 0 0 2 0 1 2 1 1 0 0 0 1 0 0 0 1 1 0 1 2 0 0 0 2 0 1 1 0 1 0 0 0 1 0 0 0 0 0 0 0 2 1 1 0 1 1 1 2 0 0 0 0 0 0 0 0 1 1 0 0 1 1 1 1 0 0 2 0 0 1 1 1 0 0 0 0 2 1 1 1 1 0 1 0 0 1 1 0 0 0 1 1 1 0 2 1 1 0 0 0 0 2 1 1 1 0 2 0 0 1 0 0 0 1 0 1 0 0 0 1 1 2 1 0 2 2 1 2 1 1 1 0 1 2 0 0 0 0 1 0 0 0 0 1 0 1 2 1 0 0 0 0 1 0 1 0 1 0 0 0 2 0 0 1 1 2 0 0 0 0 0 0 0 0 1 0 1 0 2 1 2 1 1 0 0 0 1 0 0 0 0 0 0 0 0 0 1 1 1 1 0 2 1 0 0 2 1 1 2 0 1 2 0 0 0 0 0 0 0 1 1 0 0 2 2 0 1 0 2 1 2 0 1 1 1 0 1 0 1 2 0 1 0 1 0 2 1 0 1 1 0 2 2 2 0 0 2 0 0 0 0 1 0 2 0 0 1 0 2 0 1 1 0 0 1 1 0 0 0 0 0 0 0 0 0 0 0 0 0 0 0 0 0 0 0 0 0 0 0 1 2 0 0 0 0 2 0 1 1 0 1 1 0 1 0 0 0 2 2 2 2 0 0 0 0 0 0 0 0 2 2 0 0 2 0 2 0 0 1 0 1 0 1 0 0 2 0 0 1 1 0 1 0 2 0 0 2 2 2 0 0 2 2 1 2 1 1 0 0 0 1 0 2 1 1 0 0 1 1 0 0 0 2 2 0 1 1 1 0 2 0 2 0 1 0 1 2 1 0 1 1 1 1 0 1 1 1 0 0 2 0 0 0 0 1 1 1 1 0 0 1 0 0 0 0 0 1 0 1 0 0 0 0 0 0 0 0 1 0 1 0
36 0 0 0 0 0 0 2 1 1 0 0 1 2 2 2 0 0 2 0 1 0 0 0 2 0 0 0 2 0 1 1 1 1 2 0 2 1 0 0 2 0 0 0 2 0 2 0 0 1 1 0 0 2 0 1 0 0 0 0 2 0 0 2 1 0 2 0 1 1 1 2 2 0 2 2 2 0 0 0 0 0 0 0 2 0 1 1 1 2 1 1 2 2 1 0 0 1 0 1 1 0 1 1 0 0 2 1 1 1 0 2 2 2 2 2 2 0 2 0 0 1 2 0 0 0 0 0 0 0 0 0 1 0 0 0 1 0 1 0 1 1 1 0 0 0 0 0 0 0 0 0 0 0 0 0 0 0 1 1 1 1 0 2 0 1 1 2 1 2 0 0 0 2 0 0 2 0 0 0 0 1 2 2 2 0 2 1 1 1 1 1 1 0 0 1 0 1 0 0 0 0 0 2 2 0 0 0 0 0 1 0 2 0 2 2 0 0 2 0 0 0 0 2 0 0 0 1 1 1 0 1 1 2 1 0 0 2 2 2 0 0 2 1 2 0 0 0 0 0 0 1 0 0 0 2 1 0 0 1 1 1 0 1 1 0 1 0 2 2 0 1 0 1 1 0 1 1 1 1 1 0 2 2 0 2 1 1 0 2 0 0 1 2 1 0 1 0 0 1 1 0 2 0 0 0 1 0 0 0 0 0 0 1 1 0 2 0 1 1 0 0 0 2 2 0 2 2 1 1 1 1 0 0 1 1 0 2 0 1 0 1 2 2 0 0 0 0 1 1 0 1 0 0 1 1 0 1 0 1 1 0 1 0 1 1 0 1 1 0 0 0 1 1 1 0 1 2 0 0 1 2 0 0 1 1 0 0 0 0 0 0 1 0 1 2 2 0 0 0 0 0 0 2 2 1 0 1 0 2 0 0 1 0 1 2 0 1 0 1 1 1 1 2 0 0 0 0 1 0 1 0 0 0 0 0 0 0 1 0 2 1 2 1 1 0 0 0 2 0 0 0 0 1 1 1 0 1 1 1 1 2 1 0 1 2 0 2 2 0 0 0 2 0 1 0 0 0 0 0 2 2 0 1 1 2 1 1 1 0 0 2 0 1 1 0 1 0 1 1 1 2 2 0 0 1 1 1 0 1 0 1 0 0 0 1 1 1 1 2 1 2 0 0 0 0 0 0 0 2 0 2 0 1 0 0 0 1 1 2 0 0 0 0 1 1 0 1 1 1 0 0 0 1 2 0 0 0 0 1 1 0 1 2 0 1 2 1 0 0 0 1 1 0 0 0 0 1 0 2 2 1 0 1 0 0 1 0 0 0 0 0 1 0 0 0 1 0 0 0 0 2 1 2 0 2 1 1 1 1 0 0 1 1 1 1 1 0 0 0 0 1 0 0 0 0 1 0 0 0 0 1 0 2 0 0 0 2 1 2 2 1 0 0 1 0 2 1 1 0 1 1 1 1 0 1 1 1 1 0 0 0 1 1 1 0 2 1 1 1 0 1 0 0 0 0 0 1 0 1 0 1 2 0 0 2 1 1 1 0 2 0 0 0 0 1 1 0 0 1 0 1 0 1 2 0 1 2 2 0 0 0 0 2 0 2 0 2 1 1 0 1 0 0 0 1 1 0 1 0 0 0 0 0 0 1 0 1 1 1 0 1 0 0 0 2 0 0 0 0 0 0 0 0 0 1 0 0 0 0 0 1 2 0 1 0 2 0 1 2 0 0 2 1 1 0 2 0 0 0 1 1 1 1 2 2 0 2 1 2 0 1 2 0 2 0 1 0 0 2 1 0 1 0 1 0 1 0 0 2 2 0 1 0 0 1 0 1 2 0 2 2 0 1 2 1 0 1 0 2 0 1 1 0 0 0 0 0 1 0 1 0 0 0 0 0 0 0 0 0 0 0 1 0 1 0 1 0 0 1 1 2 0 0 0 2 0 0 1 1 0 0 1 0 1 1 0 0 1 2 2 2 0 0 0 0 0 0 0 0 2 2 1 2 2 0 2 0 1 1 1 1 0 1 1 1 0 2 0 1 1 0 0 0 0 2 0 2 2 1 0 1 2 0 1 1 0 0 0 0 0 2 1 2 1 0 0 1 1 0 0 0 1 2 2 1 0 1 0 1 2 0 1 0 1 0 1 2 2 1 1 1 1 1 0 0 0 0 1 0 1 0 0 0 0 2 0 2 2 0 0 1 1 1 0 0 1 0 0 1 0 0 1 0 1 0 0 0 1 0 1 2
37 1 0 0 1 0 0 1 2 0 0 1 1 2 1 1 0 0 2 0 0 1 1 0 2 0 0 0 2 0 2 0 1 1 1 0 2 1 1 0 0 0 1 1 2 1 1 0 0 1 1 0 0 1 1 2 0 0 1 0 2 0 0 1 0 1 1 0 1 0 1 2 2 0 2 2 2 2 2 0 1 2 0 0 2 0 1 2 2 2 2 1 2 2 1 0 1 1 0 1 1 0 0 0 1 0 2 0 1 1 0 0 0 1 0 1 1 0 0 2 2 0 0 2 0 0 0 2 1 1 1 1 0 0 1 0 1 0 0 0 0 2 0 0 0 0 0 1 0 0 1 0 0 0 1 0 0 0 1 2 1 1 0 2 1 1 0 0 1 2 0 0 1 1 0 1 2 1 1 1 0 1 1 1 1 0 1 1 1 2 2 2 2 1 2 1 2 2 0 1 1 1 0 2 2 0 1 1 1 0 1 0 1 1 2 2 0 0 1 0 1 1 0 0 1 1 1 0 0 1 0 0 1 0 2 1 0 2 2 1 0 1 2 0 1 0 0 0 0 0 0 0 0 0 0 2 2 0 0 0 0 0 0 0 0 0 0 0 1 1 0 2 0 2 0 0 0 2 2 1 1 0 2 2 0 2 0 1 0 2 1 2 2 2 2 0 1 2 0 0 0 0 2 0 0 1 0 0 0 1 0 1 0 1 1 0 0 0 0 0 1 1 1 2 2 0 0 2 1 0 0 0 0 0 0 0 0 2 0 1 0 1 1 0 0 0 0 0 1 2 0 1 0 0 1 1 0 1 1 1 2 1 1 0 1 1 0 2 2 0 0 0 0 2 0 0 1 1 1 2 1 0 0 0 0 0 0 0 0 0 0 0 1 1 2 0 1 2 0 0 0 0 1 1 0 0 1 1 0 2 0 0 0 0 1 1 1 0 1 0 0 1 1 1 1 2 0 0 1 0 1 0 0 1 1 0 1 2 0 1 1 0 1 0 2 1 0 0 0 0 0 0 0 1 1 1 0 1 1 1 1 2 0 1 0 1 0 0 1 0 2 0 2 1 1 1 0 0 0 0 2 0 1 2 1 1 1 1 1 0 1 1 0 2 0 0 0 0 0 1 1 2 2 0 0 0 1 2 0 0 0 2 1 1 0 1 1 0 1 1 1 2 2 2 0 0 0 1 1 1 1 0 0 1 2 1 0 1 1 1 2 1 0 0 1 1 0 0 1 1 0 1 0 2 2 0 0 1 0 1 0 0 0 1 0 1 0 2 1 1 1 1 0 0 0 0 0 2 0 2 2 0 0 0 1 0 1 1 0 1 0 0 0 1 0 0 0 0 0 0 0 2 1 1 0 1 1 0 2 0 2 0 1 1 1 1 1 1 0 1 1 1 0 0 0 1 1 0 0 0 0 2 0 2 0 0 0 0 0 2 2 1 0 0 2 0 2 1 0 1 0 2 1 0 0 2 2 2 2 1 1 1 1 2 2 2 1 2 0 0 2 1 1 0 1 1 2 0 1 0 1 1 1 0 0 0 1 0 0 0 2 0 0 0 0 1 1 0 0 0 0 1 0 1 1 0 2 2 2 0 1 0 0 2 0 0 0 2 2 2 0 0 0 0 0 1 1 0 0 0 0 0 0 0 0 0 1 1 0 2 1 1 1 1 0 0 0 1 2 1 1 2 0 0 1 1 0 0 1 0 0 0 1 0 0 0 2 0 2 1 1 0 2 1 1 0 0 0 0 0 0 1 2 2 2 2 0 2 0 2 0 2 1 0 1 0 0 0 0 2 1 0 0 0 2 0 2 1 0 1 1 0 1 1 1 0 0 2 2 0 2 2 1 0 1 2 0 1 0 2 1 0 1 0 0 0 0 0 0 0 1 0 2 2 0 0 2 0 0 0 0 0 1 0 0 1 1 0 1 1 1 1 0 0 0 1 1 0 2 1 1 0 1 0 0 0 0 0 0 2 2 2 0 0 0 0 1 1 0 0 0 2 1 1 2 0 2 0 0 0 0 1 0 2 1 1 1 0 0 1 0 0 0 1 1 1 1 2 2 0 0 2 1 1 2 1 1 1 0 0 1 1 0 1 0 0 0 2 2 0 1 1 1 1 0 0 0 0 0 1 2 0 2 0 0 0 1 1 0 1 0 2 1 1 0 1 1 0 0 0 0 0 0 0 0 1 1 0 0 0 0 1 1 1 0 0 2 1 0 1 0 0 0 0 1 0 0 1 1 0 1 0
38 0 0 0 0 0 1 2 1 1 0 0 1 1 0 0 0 0 2 0 1 1 0 0 2 0 0 0 2 0 2 0 0 0 2 1 1 0 1 0 0 0 0 0 1 0 0 0 0 0 0 0 0 0 2 1 1 0 0 0 0 2 0 2 1 0 2 0 2 1 0 1 2 0 1 2 2 0 0 0 0 1 1 1 1 0 0 0 1 2 0 0 1 1 1 0 0 2 2 0 2 0 1 0 0 0 2 1 0 2 1 1 0 1 0 0 1 1 0 1 1 0 1 1 0 0 0 1 1 0 0 0 0 0 1 1 1 0 0 0 0 2 0 0 0 0 0 0 0 0 0 0 0 0 0 0 0 1 0 0 0 0 0 2 1 2 2 0 0 1 0 0 0 2 0 1 1 0 0 0 0 0 0 1 0 0 1 1 0 0 1 1 2 0 1 1 2 2 0 0 0 0 0 2 2 0 0 0 0 0 1 0 1 0 2 2 0 0 2 0 0 0 0 1 1 2 1 0 0 0 0 0 0 0 0 0 0 0 2 0 0 0 2 0 2 0 0 0 0 0 0 0 1 1 1 2 0 1 1 2 1 2 1 0 0 0 1 1 1 1 1 0 0 0 0 0 1 0 2 0 0 0 1 1 0 1 0 2 0 2 2 0 2 2 2 0 1 1 0 1 1 1 1 1 1 0 0 0 1 0 0 1 0 2 2 0 1 0 1 1 1 1 0 2 2 0 2 1 1 0 2 1 0 0 0 1 1 2 0 2 0 1 2 0 0 0 0 0 1 2 1 1 1 1 0 0 1 1 1 0 1 1 2 0 2 1 0 2 2 1 0 0 1 2 1 1 2 0 0 2 1 0 0 0 0 2 0 0 0 0 0 0 0 0 2 0 0 0 0 0 0 0 0 2 2 0 1 1 0 2 0 0 0 0 1 1 1 0 0 0 0 1 1 1 0 2 0 0 1 1 1 0 0 0 0 1 0 0 0 0 1 0 1 0 1 1 0 1 1 0 0 1 0 1 1 1 0 2 1 2 2 2 1 0 1 2 0 1 2 0 1 0 2 2 0 0 0 1 1 0 1 0 0 2 2 2 2 0 0 1 1 1 0 1 0 0 0 0 2 2 0 2 2 0 0 1 1 2 0 2 0 0 0 1 1 1 0 0 1 2 1 1 0 1 1 0 0 0 0 2 0 1 0 1 1 0 0 0 0 1 0 0 0 2 2 0 0 2 0 2 0 0 0 2 0 1 0 0 0 0 1 0 0 1 0 0 1 1 1 0 0 1 0 0 0 0 0 1 0 2 1 0 1 1 0 1 1 0 0 0 0 0 0 0 2 0 1 0 0 0 0 2 2 0 0 0 0 1 1 1 0 0 1 1 1 1 1 0 0 0 0 0 0 1 0 2 2 1 1 1 0 0 0 2 0 0 1 0 1 1 2 1 0 2 0 0 0 1 0 0 0 2 0 1 0 2 1 1 1 0 0 0 1 2 2 1 1 2 0 0 1 0 0 0 0 1 1 0 2 0 0 0 1 0 1 1 0 0 1 0 2 0 0 0 1 0 0 0 0 0 0 0 0 1 1 1 0 2 2 0 0 0 0 1 0 0 0 1 1 1 0 0 0 1 0 1 2 0 0 0 0 0 0 1 1 1 2 0 0 1 0 0 0 0 0 0 0 2 1 1 1 1 0 0 1 1 1 0 1 0 0 1 0 0 0 1 2 2 0 2 0 0 1 0 0 0 0 0 0 0 1 1 0 0 2 2 0 2 1 2 0 1 1 0 0 0 0 1 0 2 2 0 0 0 2 1 0 0 0 1 1 0 1 1 1 0 0 2 1 0 0 1 2 1 2 1 0 1 0 1 0 0 1 0 0 2 0 0 0 0 1 0 0 1 0 0 1 0 0 0 0 0 1 0 0 0 0 2 0 0 1 2 0 0 0 1 2 1 1 1 1 1 0 1 1 1 0 0 1 2 2 2 0 0 0 0 0 1 0 0 0 0 0 1 2 1 1 0 1 0 0 1 0 1 2 2 0 1 0 1 1 0 1 0 1 1 0 1 2 2 0 0 2 1 1 1 1 2 0 0 0 2 0 0 0 1 0 1 1 1 1 1 2 1 1 1 0 0 1 0 2 0 1 0 1 0 1 2 2 1 1 1 1 0 0 0 0 1 0 0 0 0 1 0 0 1 0 0 1 1 0 0 0 0 0 0 0 1 1 1 0 0 0 0 0 0 0 0 1 1 2 2
39 0 0 0 0 0 1 0 2 0 0 2 0 1 1 1 0 0 0 2 2 0 0 0 2 0 0 0 2 1 1 1 0 0 1 1 1 1 0 0 1 0 0 0 1 1 0 0 0 0 0 0 0 0 2 0 0 0 0 0 0 2 0 0 0 1 1 2 2 0 0 2 1 0 0 1 1 1 1 0 1 1 0 0 1 0 0 1 2 2 0 2 1 1 0 2 0 0 0 0 2 0 0 1 0 0 2 0 0 2 2 2 0 1 0 1 2 0 0 2 2 1 1 1 0 1 0 1 0 1 1 1 0 0 0 0 0 0 0 0 1 1 0 0 0 0 0 0 0 0 0 0 0 0 0 1 1 0 1 1 1 0 0 2 1 2 2 0 0 1 1 1 0 2 0 0 1 1 0 1 0 1 0 1 1 0 1 1 0 0 0 1 1 1 1 1 1 2 0 1 1 1 0 1 2 0 1 1 1 0 2 0 2 0 2 2 0 1 2 0 0 0 1 1 0 1 1 0 0 1 0 1 0 0 2 0 0 2 2 1 0 0 2 0 1 0 0 0 0 0 0 0 0 0 0 1 0 1 0 1 1 1 1 0 0 0 0 0 2 1 1 0 0 1 1 0 1 2 2 2 2 0 1 2 0 1 0 1 1 2 1 1 2 2 2 0 0 1 0 2 1 0 1 1 1 0 0 0 1 1 0 1 0 0 0 0 0 1 1 1 0 0 1 2 2 0 0 1 0 1 2 2 0 0 0 0 0 0 2 0 0 1 2 2 0 0 0 0 2 0 2 0 0 0 0 2 0 2 0 1 1 0 1 0 2 0 0 2 2 0 0 0 1 1 0 0 0 1 0 1 1 1 0 0 0 0 0 0 0 1 0 0 0 0 1 1 1 1 0 0 0 0 0 2 2 0 1 1 1 2 1 1 1 0 0 1 1 1 1 1 1 0 1 1 0 1 0 1 2 0 0 1 0 1 1 1 0 1 0 0 2 0 1 0 1 0 0 1 1 0 0 1 0 2 1 0 1 2 1 1 1 1 0 1 0 1 0 2 2 0 1 0 2 0 1 0 0 0 0 1 1 0 0 0 0 0 0 1 0 0 1 1 0 2 1 0 0 0 2 2 0 2 2 0 0 1 2 0 0 1 0 2 1 0 0 0 0 1 1 1 1 2 1 2 0 1 1 2 2 0 2 0 0 1 2 0 1 1 0 2 1 2 0 1 2 0 0 2 0 2 0 0 1 1 1 1 2 1 0 1 0 0 0 2 0 2 2 1 1 0 1 1 1 0 1 1 2 2 0 2 2 0 1 2 0 1 1 1 0 1 0 0 1 1 0 0 0 0 0 0 0 2 1 2 0 2 1 0 1 2 1 0 1 1 1 1 1 0 0 0 0 0 0 2 2 0 1 1 0 0 0 1 0 1 0 1 0 0 1 1 2 1 0 0 2 0 2 1 0 0 0 2 1 0 0 1 2 2 2 0 0 0 2 1 1 1 0 2 0 0 0 0 0 0 0 0 1 0 2 0 0 0 1 1 0 2 2 0 1 1 1 1 0 2 2 0 0 0 0 0 0 0 1 1 1 1 1 1 1 0 0 0 0 2 0 1 0 2 1 1 0 0 1 0 0 2 2 0 2 0 1 1 1 0 0 1 1 0 0 0 0 0 1 1 0 0 0 0 1 0 0 0 0 0 0 0 1 1 0 1 1 0 1 0 1 0 1 2 0 2 0 0 2 1 0 0 1 0 1 1 2 2 1 1 1 2 0 2 0 2 0 2 2 0 2 0 1 1 1 2 1 0 1 0 1 0 1 0 1 1 2 0 1 1 1 1 1 2 1 1 0 1 2 1 1 2 0 1 0 2 0 1 0 0 0 2 1 0 1 0 0 1 0 0 0 0 0 0 0 0 0 0 1 1 0 1 1 0 1 0 2 2 1 1 1 1 2 1 1 1 0 0 1 0 1 0 0 2 0 1 0 0 0 0 0 0 0 0 0 1 1 2 0 2 2 0 2 0 1 0 0 1 0 1 1 1 1 0 0 1 0 0 1 0 1 0 0 0 2 1 1 0 2 2 2 0 0 2 0 0 0 1 0 1 0 0 0 1 1 0 0 0 2 1 1 1 0 2 0 2 1 0 2 0 0 0 0 1 1 0 2 0 2 0 2 2 2 0 0 0 1 0 0 1 1 0 2 0 1 1 0 1 1 1 0 1 1 0 0 2 1 1 0 1 0 0 0 1 1 1 2 2
40 1 0 0 0 0 0 2 2 0 0 0 1 1 1 1 0 0 2 0 1 1 0 0 2 0 0 0 2 0 2 2 1 0 1 1 1 0 1 0 0 0 0 0 1 1 0 0 0 0 0 0 0 1 0 2 0 0 1 0 1 1 0 0 0 1 0 0 1 0 0 0 1 0 0 1 1 1 1 1 1 2 0 0 2 0 0 1 2 2 0 1 1 1 1 0 0 1 1 0 0 1 0 0 2 1 1 1 1 1 1 2 0 0 1 1 1 0 0 1 1 1 1 1 0 1 0 0 0 0 0 0 0 0 0 0 1 0 0 0 1 2 1 0 0 0 1 0 0 0 0 0 0 0 1 0 0 0 1 2 2 2 0 2 0 1 1 1 2 2 0 0 0 2 0 1 1 1 1 1 0 0 0 2 2 2 0 0 0 2 2 2 0 0 0 1 1 2 0 1 1 1 0 1 2 0 1 1 1 0 2 0 1 0 1 1 0 0 0 0 2 2 1 2 0 1 1 0 0 0 0 0 0 0 2 0 0 1 2 1 0 0 1 0 1 1 1 1 1 1 0 0 1 0 0 2 1 1 0 0 0 0 0 0 0 0 0 0 1 1 0 0 0 1 1 1 1 0 2 0 0 1 1 1 0 1 0 1 2 2 0 2 1 2 2 0 1 0 0 2 0 0 2 2 0 1 0 0 1 1 1 0 0 1 1 0 2 0 1 1 0 0 1 1 1 0 1 0 0 0 2 0 0 0 0 0 0 0 2 0 1 1 0 0 0 0 1 1 2 1 2 0 0 1 1 0 0 1 0 0 0 0 0 0 0 0 0 2 2 0 0 0 0 2 0 0 1 2 0 0 1 0 1 1 1 1 0 0 0 0 1 0 2 0 2 1 1 0 1 1 0 1 0 2 2 0 0 0 0 2 0 0 2 1 0 1 1 0 0 0 0 1 0 1 2 1 1 1 2 1 2 1 1 1 1 1 0 0 1 1 0 0 2 1 0 1 0 0 0 0 0 0 0 1 1 1 0 0 0 0 1 1 1 0 0 1 0 2 2 0 0 0 1 1 0 1 0 1 1 1 1 0 1 1 0 1 0 0 0 0 1 1 1 0 1 0 1 0 0 1 1 1 1 1 1 0 2 0 0 1 0 2 1 1 0 2 0 0 2 0 0 2 2 1 0 0 0 0 0 2 0 1 0 0 0 0 0 2 0 1 0 1 0 1 2 0 0 0 2 1 1 1 0 1 0 1 0 0 0 1 1 0 1 1 0 0 1 0 0 0 1 1 0 0 0 0 0 2 0 2 2 0 2 2 0 2 1 1 1 1 0 0 1 1 1 1 0 0 0 0 0 2 1 1 0 1 1 0 0 1 0 0 1 1 1 1 1 1 0 1 0 2 0 0 0 2 2 2 0 0 1 1 0 1 0 0 1 1 1 2 1 2 0 2 0 0 2 1 1 0 0 2 1 1 0 1 1 1 1 1 1 0 2 2 2 2 1 2 0 0 1 0 1 0 0 0 0 0 2 0 1 0 1 1 1 1 0 1 2 0 1 0 0 0 0 0 0 0 0 1 1 0 0 1 2 0 1 2 2 0 0 0 0 2 0 1 0 2 1 1 0 0 0 0 0 1 1 0 0 0 0 0 0 0 0 0 0 1 0 2 1 2 1 1 0 0 0 0 0 0 0 0 0 0 0 0 0 2 0 2 2 1 2 0 1 1 2 0 2 2 1 0 2 1 1 0 2 0 1 1 1 1 0 0 0 2 0 1 0 2 1 2 2 2 2 0 2 0 0 2 2 0 0 0 2 0 0 1 1 0 1 0 1 1 1 0 1 2 1 0 1 1 0 2 2 2 0 1 0 1 0 0 0 0 0 0 0 2 2 0 0 0 1 1 0 0 1 1 0 0 0 0 1 0 0 0 0 1 0 1 1 2 0 0 0 2 1 0 1 0 0 0 2 0 2 1 0 1 1 1 1 1 1 1 0 1 0 1 0 0 1 1 1 2 1 0 2 0 0 0 0 2 0 1 2 2 0 1 0 1 0 0 1 0 2 1 0 1 1 1 1 0 2 2 1 2 1 0 0 0 0 2 0 1 0 0 0 1 2 1 0 0 0 2 1 1 1 0 1 1 2 0 0 0 2 0 2 1 1 0 2 0 0 0 1 2 2 0 0 0 1 0 0 1 1 0 2 2 2 0 0 2 0 0 0 0 1 0 0 1 0 0 1 0 1 1 0 0 1 0 1 0
41 0 0 0 0 0 1 2 2 1 0 1 1 1 0 0 0 0 0 2 1 1 2 1 1 1 1 1 1 0 0 0 1 0 2 0 2 1 0 0 2 0 0 0 1 0 1 0 1 0 0 0 0 0 2 2 0 0 1 1 1 0 0 1 0 1 1 0 1 0 0 2 1 0 1 1 1 1 1 1 1 2 1 1 1 0 0 0 2 2 0 1 1 2 1 0 0 1 1 0 2 0 0 1 1 1 2 1 1 1 0 2 1 1 1 1 1 0 0 1 1 1 1 1 0 1 0 2 2 0 0 0 0 0 1 1 0 0 1 0 2 0 0 0 0 0 0 0 0 0 0 1 0 0 0 0 0 0 1 1 0 1 0 1 2 2 2 2 0 2 0 0 1 1 0 0 2 2 2 2 0 0 1 2 1 0 2 1 0 1 2 2 2 2 2 2 1 1 0 0 0 0 0 2 2 0 1 2 1 0 0 0 1 0 1 2 1 1 1 2 0 1 1 1 0 1 1 0 0 0 0 1 0 0 1 0 0 2 2 0 0 1 2 0 1 0 0 0 0 0 0 0 0 0 0 1 0 0 0 0 0 0 0 0 1 0 1 0 1 0 0 2 2 0 0 0 1 2 2 2 2 0 2 2 0 2 1 2 0 1 0 0 2 2 2 0 2 0 0 1 0 0 2 0 0 0 0 0 1 1 0 1 0 2 2 0 0 0 1 1 1 1 2 1 0 0 2 1 0 1 2 2 0 0 1 1 0 1 1 0 0 2 1 0 0 0 1 0 0 2 0 2 0 0 2 0 0 2 0 1 1 0 2 0 2 1 0 2 2 0 0 0 1 2 1 0 2 2 1 1 1 2 0 0 0 0 0 0 0 0 0 0 0 0 2 0 0 0 0 1 0 1 0 2 2 0 1 1 0 1 0 0 0 0 1 1 1 0 1 0 0 1 1 0 2 2 1 0 2 0 2 0 0 0 0 1 0 1 1 1 1 1 2 1 1 1 0 2 2 0 0 2 0 1 1 1 0 1 1 0 0 1 0 1 0 1 0 2 2 2 2 2 2 0 0 2 0 0 0 2 0 1 0 0 0 2 0 1 1 0 0 2 0 2 2 0 0 1 1 2 0 2 1 1 0 2 2 1 0 1 0 0 1 0 1 0 0 0 1 1 0 2 1 1 1 0 0 0 0 2 0 1 0 1 2 1 0 1 0 1 0 1 0 1 1 1 1 1 0 2 0 1 0 2 0 1 0 1 0 0 2 0 1 1 1 0 0 2 2 0 0 0 0 0 0 0 0 2 0 2 2 1 0 1 1 0 2 2 1 2 0 0 0 1 0 0 0 0 0 0 0 2 2 1 0 1 0 2 2 1 1 0 0 1 0 1 0 0 0 0 1 1 1 0 1 1 1 1 0 0 0 2 0 1 0 0 2 1 1 2 1 0 0 1 0 0 2 1 0 1 0 0 0 0 1 2 2 0 0 0 0 0 0 1 1 1 1 2 1 0 1 2 1 0 0 1 1 0 2 0 1 0 2 0 0 2 2 1 2 0 1 1 0 1 1 0 0 0 0 1 0 1 0 0 0 0 2 1 1 0 1 0 0 0 0 0 0 2 2 2 0 0 0 0 0 1 1 1 1 0 0 0 0 0 0 0 1 0 0 0 0 0 0 0 0 0 0 1 0 0 0 0 0 0 0 0 0 0 0 0 0 2 2 0 0 0 2 0 1 2 0 0 2 1 1 0 1 1 0 1 2 1 0 0 0 1 0 2 0 2 0 2 2 0 2 0 0 2 1 2 1 1 0 1 1 1 1 0 1 1 2 0 2 2 0 0 0 1 2 0 2 2 1 1 2 1 0 0 0 1 0 1 0 0 0 0 0 1 1 0 0 0 0 0 1 1 1 0 0 0 0 0 1 0 0 0 1 0 1 0 1 2 0 0 0 1 1 0 1 1 0 0 1 1 1 0 0 1 0 1 0 0 1 1 0 0 0 0 0 1 0 2 2 1 1 0 2 0 0 1 0 1 0 2 2 2 0 0 0 1 1 1 0 0 0 1 0 1 2 1 0 1 2 1 1 0 1 1 1 1 0 2 0 2 0 0 0 0 1 1 0 0 0 0 0 2 0 0 0 1 2 0 1 0 2 1 2 1 0 0 1 0 2 0 1 1 1 0 0 0 2 0 0 0 0 0 2 0 0 0 0 0 1 1 0 0 1 0 0 2 0 0 0 1 0 0 0 0 1 1 2 1
42 0 0 0 1 0 0 1 2 0 0 0 0 1 0 0 0 0 2 0 1 0 1 0 2 0 0 0 2 0 2 0 1 1 0 1 1 1 0 0 1 0 0 0 2 0 0 0 0 0 0 0 1 2 0 0 0 0 0 0 1 1 0 0 2 0 1 0 2 0 0 1 1 0 1 1 1 2 2 0 2 1 0 1 2 0 0 1 1 2 0 0 1 1 1 0 0 0 0 0 1 0 1 0 1 1 1 0 0 2 1 1 0 2 0 0 2 0 1 1 1 1 1 1 0 1 0 1 0 1 0 0 1 0 0 0 2 0 0 0 1 1 0 0 0 0 0 0 0 2 0 0 1 0 1 0 0 0 0 2 0 0 0 1 1 1 1 2 0 1 1 0 0 2 0 1 2 1 0 1 0 0 0 2 0 0 2 0 0 1 0 1 2 1 1 2 2 2 0 0 0 0 0 1 1 0 1 1 1 0 1 0 1 0 2 2 0 0 1 1 1 1 0 2 0 0 0 0 0 1 0 1 0 0 1 0 0 2 2 2 0 0 1 1 1 0 0 0 1 1 1 1 1 0 0 1 1 1 0 1 1 1 0 0 1 1 0 0 2 2 0 1 1 1 1 0 0 2 2 2 2 0 2 1 1 1 2 1 0 2 1 1 1 2 2 0 1 0 0 2 1 0 2 1 1 0 0 0 0 0 0 1 0 1 1 0 1 0 0 0 1 1 2 0 2 1 1 1 1 1 1 1 0 1 0 0 0 1 1 1 0 1 1 0 0 0 0 2 2 1 1 0 1 1 1 0 1 0 1 1 2 1 2 0 2 1 0 2 2 0 0 0 1 2 0 0 1 0 0 1 1 1 0 1 0 2 0 0 0 0 0 0 0 0 2 0 1 0 1 1 0 1 0 2 1 1 0 1 0 2 0 0 0 0 0 0 2 1 1 0 0 1 0 1 0 2 2 0 2 1 2 0 0 0 0 2 0 0 1 1 0 1 1 2 0 2 0 1 1 1 1 0 0 2 2 1 1 2 1 1 1 1 0 1 0 1 1 2 2 0 1 0 1 1 1 1 0 0 0 1 2 0 0 0 0 1 0 0 0 0 0 2 0 2 2 0 0 0 0 2 0 2 2 1 1 1 1 2 0 1 0 1 0 1 0 2 1 0 1 1 1 1 0 1 0 1 1 2 2 0 2 0 0 0 0 0 1 0 0 0 0 0 0 0 1 1 0 0 2 0 0 0 0 1 1 1 0 0 1 1 0 1 2 2 2 0 0 2 2 1 0 0 1 0 0 0 2 1 0 2 2 1 1 2 0 1 2 0 0 0 1 0 1 1 0 0 0 0 0 0 0 2 0 2 0 2 1 0 0 1 0 0 0 1 0 0 2 1 1 0 0 1 0 1 0 2 2 2 0 0 0 1 1 2 0 0 0 0 2 2 2 1 0 1 0 0 2 1 0 0 0 1 1 2 0 2 0 2 2 0 0 0 2 1 1 1 2 2 0 0 1 0 0 0 1 1 2 0 2 0 1 0 2 2 2 2 1 0 0 1 1 1 0 2 2 0 0 1 0 1 0 0 1 0 1 1 2 2 2 0 1 0 0 1 0 0 0 1 0 0 0 0 2 0 1 0 1 1 1 0 0 0 0 0 0 1 0 1 0 2 0 1 0 0 0 0 0 0 0 0 0 0 0 0 0 1 0 0 0 0 0 1 2 1 0 1 2 2 0 2 0 0 1 1 0 0 2 0 2 2 2 2 1 1 1 1 0 2 0 2 0 1 1 1 1 1 0 0 0 2 2 0 1 1 0 1 1 0 0 1 1 0 0 0 0 0 1 2 1 0 1 1 1 0 1 0 0 1 0 1 0 0 0 0 0 1 0 0 0 0 0 1 1 1 0 0 1 1 0 0 0 0 0 0 0 0 0 0 0 0 1 1 0 0 0 1 0 1 1 1 0 0 2 0 2 1 0 0 1 2 2 2 0 0 0 0 0 0 1 0 1 1 2 1 1 0 2 0 0 0 0 2 0 2 0 0 1 0 0 1 1 0 0 0 1 1 0 2 2 2 0 0 1 1 1 1 1 0 0 0 0 1 0 0 0 0 0 2 2 0 0 0 2 2 1 0 1 0 0 0 2 0 2 0 1 0 1 1 0 0 2 0 1 0 1 2 2 0 0 0 1 0 0 1 1 0 2 0 1 2 0 2 0 0 0 0 0 0 1 1 0 0 0 2 1 1 0 0 0 1 2 1
43 0 0 0 1 0 0 1 2 0 0 1 1 1 0 0 1 0 0 2 2 0 0 0 2 1 1 0 1 1 2 0 1 0 2 1 2 2 0 0 2 0 1 0 1 1 2 0 0 0 0 0 0 1 1 2 0 0 2 0 2 0 0 1 1 1 1 0 2 1 1 0 2 0 0 2 2 1 1 0 1 2 0 0 2 0 0 0 1 1 0 0 1 2 1 0 0 0 0 0 2 0 1 1 0 0 2 1 1 1 0 1 1 2 1 1 2 0 1 1 1 0 1 1 0 1 0 2 1 1 0 1 0 0 1 0 0 0 0 0 0 2 0 0 0 1 0 0 0 0 0 0 0 1 0 0 0 1 0 1 1 0 0 2 2 1 1 0 0 2 2 0 1 1 0 2 1 1 1 1 0 1 1 2 2 1 1 1 1 1 1 1 2 2 2 2 1 2 0 0 0 0 1 1 2 0 1 1 2 0 2 0 1 0 1 1 0 2 1 0 1 1 0 1 1 1 0 0 0 1 0 0 1 2 1 0 0 2 2 1 0 1 2 0 2 0 0 0 0 0 0 0 0 0 0 1 1 0 0 0 0 0 0 0 1 0 1 0 1 1 0 0 1 1 0 0 1 2 2 1 1 0 1 1 0 1 1 1 0 2 0 0 0 2 2 0 0 0 0 2 1 0 2 2 1 0 1 0 0 1 0 2 0 1 1 0 0 1 1 1 0 0 0 0 2 0 0 2 1 2 2 2 0 0 0 0 0 1 1 0 0 1 0 0 1 0 1 0 0 1 0 0 0 0 1 1 0 1 0 1 1 0 2 0 2 2 0 2 2 0 0 0 1 2 1 1 1 1 0 1 2 1 0 0 0 1 0 0 0 1 0 1 1 0 2 0 0 0 1 1 0 1 0 2 2 1 0 0 0 1 0 0 0 0 2 2 0 0 1 0 0 1 2 0 0 2 1 0 0 0 0 0 0 1 1 1 0 0 0 0 0 1 1 0 2 1 1 0 2 0 0 0 0 2 1 1 0 1 1 1 2 2 0 0 1 1 1 1 1 0 0 0 2 2 2 0 2 0 0 2 0 0 0 2 2 2 2 0 0 2 1 2 1 1 0 0 0 0 0 2 0 2 2 0 0 1 1 1 1 0 0 2 1 0 0 1 1 0 1 2 1 2 2 2 0 1 1 1 1 1 1 0 0 1 0 0 0 0 0 2 0 0 0 1 2 0 0 2 0 2 0 0 0 2 1 0 0 0 0 0 1 0 0 1 0 1 1 1 0 1 0 0 2 0 1 0 2 1 0 1 2 0 1 2 0 1 2 0 0 0 0 0 0 0 1 0 0 0 1 1 0 2 0 1 1 2 1 1 1 2 0 0 1 1 1 1 2 0 0 0 0 2 0 0 0 1 2 1 0 0 1 1 2 0 0 1 1 2 0 2 0 0 0 0 1 0 2 0 1 0 0 1 1 1 0 1 1 1 0 0 0 0 1 2 2 2 1 2 0 0 1 0 0 0 0 0 1 0 1 0 0 0 2 1 0 2 1 0 1 1 0 1 0 0 1 0 0 0 0 1 0 0 0 1 1 1 1 2 2 0 0 0 0 1 0 1 0 2 1 1 0 0 0 0 1 0 0 0 1 0 1 1 0 0 0 0 1 1 1 1 0 1 0 0 0 0 0 0 0 0 0 0 0 0 0 0 0 0 1 0 0 0 1 0 0 1 1 0 2 1 0 2 1 0 0 0 2 0 0 0 0 0 0 0 1 2 0 2 2 2 0 0 1 1 1 1 0 1 0 0 0 0 0 0 1 0 1 1 0 0 0 0 0 0 0 0 1 2 0 1 0 1 0 0 2 1 0 1 0 2 1 0 1 0 0 0 0 0 0 0 0 0 0 0 0 0 0 0 0 0 0 0 1 0 0 1 1 0 0 0 1 2 1 0 1 1 2 0 1 1 0 0 1 1 1 1 0 1 1 2 2 2 0 0 0 0 0 0 1 0 0 1 0 1 2 0 2 0 0 2 1 0 1 1 2 2 1 1 0 1 0 0 0 0 1 1 0 1 1 1 0 0 1 2 1 1 0 0 0 0 0 2 0 1 0 0 0 2 2 0 0 0 1 1 0 0 0 1 1 0 2 0 2 0 0 0 0 0 0 0 2 0 0 0 2 2 2 0 0 0 1 0 0 0 0 1 1 2 2 0 0 2 0 0 0 0 0 1 1 2 0 0 1 0 1 0 0 0 1 0 0 0
44 0 0 0 0 0 0 2 2 0 0 0 1 2 2 2 0 0 0 2 1 1 0 0 2 0 0 1 2 1 1 0 1 1 0 1 1 1 0 1 2 1 0 0 0 0 1 0 0 0 0 0 1 1 0 1 0 0 0 0 1 1 0 2 0 1 1 1 1 1 1 1 2 0 0 2 2 0 0 1 0 1 0 0 1 0 0 0 1 2 0 0 0 2 1 0 1 0 0 1 2 1 1 0 0 0 2 1 1 1 0 1 0 0 1 1 1 0 1 1 1 0 2 0 0 2 0 1 1 0 1 1 0 0 1 0 0 0 1 0 0 2 0 0 0 0 0 0 0 0 0 0 0 0 0 0 0 1 2 1 0 0 0 2 1 2 2 0 2 2 0 0 1 1 0 1 1 1 0 0 0 1 1 1 1 0 1 1 0 1 1 1 2 1 1 2 2 2 0 0 0 0 0 1 2 0 2 0 1 0 1 0 1 0 1 2 0 0 1 1 0 1 0 1 1 1 0 0 0 0 0 0 0 0 2 0 0 2 2 1 0 1 2 1 2 1 1 0 0 0 0 0 0 0 0 1 2 0 0 0 0 0 0 0 1 0 0 0 1 0 1 0 1 0 0 0 1 1 1 1 1 1 2 2 0 2 0 2 0 2 2 0 0 1 0 0 0 1 0 1 0 0 2 0 0 0 0 0 0 1 0 2 0 1 1 0 0 0 0 0 1 1 1 0 1 0 1 1 0 1 2 1 0 0 0 0 0 0 2 2 1 1 0 0 0 0 1 1 2 1 1 0 0 0 2 0 0 1 0 0 0 0 2 0 2 1 0 1 1 0 0 0 1 1 0 1 1 2 0 0 1 2 0 0 0 1 0 0 0 1 0 0 1 0 2 0 1 0 2 2 0 2 0 1 1 1 1 1 0 1 0 0 1 0 0 1 1 1 0 1 1 0 0 0 1 1 0 1 1 0 1 1 1 1 1 1 0 0 1 2 2 1 1 0 2 0 0 1 1 0 0 1 0 2 0 0 0 2 0 2 1 2 0 1 0 1 0 1 1 0 1 0 0 2 0 2 1 0 0 0 2 0 0 2 2 2 2 0 0 1 0 0 0 2 0 0 0 1 2 2 0 2 2 0 0 0 0 0 0 1 0 1 1 0 0 0 0 1 0 1 1 2 1 2 0 1 0 1 1 1 0 0 0 0 0 0 1 1 1 1 1 1 0 0 2 0 0 1 1 2 0 0 0 1 1 1 0 0 0 0 0 0 0 0 0 0 0 2 0 0 1 1 1 0 0 0 1 0 0 0 2 0 0 0 0 0 0 2 1 2 0 0 1 0 1 0 0 0 1 1 0 1 0 2 0 2 2 0 1 2 1 0 0 2 0 1 1 0 0 0 0 1 0 0 0 0 1 0 0 0 0 2 0 1 0 0 1 0 1 2 1 0 0 0 2 0 2 0 0 1 0 0 0 1 0 2 2 1 1 0 0 0 1 0 0 0 1 2 0 0 2 0 0 0 0 0 0 0 0 0 0 1 2 0 1 2 0 1 1 0 0 0 0 0 1 0 0 1 0 2 2 0 1 1 1 0 1 1 2 0 1 0 0 2 0 0 0 1 0 0 0 0 2 0 1 0 1 0 2 0 0 0 0 0 0 1 1 0 0 1 0 1 1 1 0 0 1 1 0 0 0 1 0 0 0 0 1 0 0 0 0 1 1 1 0 1 2 1 1 2 1 0 1 0 0 1 2 0 0 0 0 0 0 0 0 2 1 2 1 2 0 1 1 1 1 1 0 1 0 1 1 0 1 0 1 2 1 0 0 1 1 0 2 2 2 0 0 1 2 0 2 2 0 1 2 1 0 1 1 2 0 0 1 0 0 1 1 0 1 0 0 1 0 1 0 0 1 0 0 0 0 0 0 0 0 0 0 0 0 0 1 1 0 0 0 2 0 0 1 1 1 0 1 0 1 0 0 0 1 2 2 2 0 0 0 0 1 0 1 0 1 1 1 1 1 0 2 0 0 0 0 2 1 1 1 2 0 0 2 2 2 0 0 0 1 1 0 0 2 1 1 0 1 1 0 1 0 1 0 0 0 2 0 0 1 2 2 0 0 0 0 0 2 2 1 1 0 0 1 0 2 0 1 0 1 0 1 2 2 0 2 0 0 1 0 0 0 0 1 0 1 0 0 0 0 0 2 2 2 0 0 2 0 0 0 0 0 0 0 1 0 0 0 1 1 0 0 0 2 1 2 1
45 1 1 0 0 0 0 2 0 1 0 1 0 1 1 1 0 0 1 1 1 0 0 0 2 0 0 0 1 0 2 1 2 1 0 1 1 2 0 1 1 0 0 0 2 0 0 0 0 0 0 0 0 1 0 2 0 0 1 1 0 0 0 2 1 1 1 0 1 0 0 0 2 1 1 2 1 2 2 0 0 2 0 0 1 0 0 0 2 2 0 1 2 2 1 0 0 2 0 2 0 0 1 0 1 0 2 0 0 2 0 1 0 0 0 0 0 0 0 1 1 1 1 1 0 0 0 1 1 0 0 0 0 0 0 0 0 0 0 0 1 2 0 0 0 1 0 0 0 0 0 0 0 1 1 0 0 0 0 0 0 0 0 1 1 2 0 1 0 2 1 0 2 0 1 2 1 0 0 0 0 1 0 2 1 1 1 0 0 2 2 2 2 2 2 2 2 1 0 0 0 0 0 1 1 0 1 1 1 0 1 0 1 0 0 1 0 0 2 0 1 1 0 1 1 1 1 0 0 1 1 0 0 0 2 0 0 1 2 1 0 0 2 0 2 0 0 1 1 1 0 0 0 1 1 2 0 1 0 1 1 1 0 0 0 0 0 0 1 1 0 1 0 1 0 0 0 0 1 0 0 1 2 0 1 0 0 2 1 2 0 1 1 2 2 0 0 0 0 1 0 0 1 1 1 0 0 0 0 0 0 1 0 1 1 0 0 1 0 0 1 1 1 1 1 0 0 2 2 1 0 0 1 1 0 0 0 2 2 1 0 1 1 0 0 0 0 0 2 1 1 0 1 0 1 0 0 0 0 1 1 0 2 0 2 1 0 0 2 0 1 1 0 2 0 0 0 1 0 1 2 2 0 0 0 0 0 0 0 0 0 0 1 0 2 0 1 0 1 1 0 1 0 2 1 0 0 0 1 1 0 1 2 0 1 2 0 0 0 0 0 2 1 1 0 1 0 0 1 0 1 0 1 1 1 2 0 0 0 0 1 1 2 1 1 2 0 1 1 0 0 1 0 1 2 1 1 1 0 1 2 2 0 1 0 1 1 1 1 0 1 0 2 1 1 1 2 0 0 0 2 0 1 1 0 0 0 1 1 0 1 1 0 1 1 0 1 1 1 1 1 1 0 2 1 1 2 1 0 1 0 1 2 0 0 2 1 0 0 1 1 1 0 1 0 0 0 1 1 1 0 0 0 0 0 0 0 1 1 2 0 0 0 0 0 0 0 1 1 1 0 0 0 2 0 1 0 0 1 0 1 1 1 1 0 0 1 1 1 0 1 1 1 0 0 0 1 1 0 2 1 0 0 0 2 0 1 2 0 2 0 1 0 1 0 0 0 0 0 0 0 1 1 0 1 1 1 0 1 2 0 0 0 2 0 1 0 1 0 0 0 0 0 0 0 1 2 0 0 0 0 1 1 2 0 2 0 2 0 1 0 0 0 1 0 0 1 0 0 0 1 1 1 0 0 1 2 1 1 0 0 0 0 0 0 0 2 2 0 0 1 0 0 1 1 0 0 0 2 0 0 1 2 2 1 2 1 1 1 1 1 1 0 0 0 0 0 0 0 2 1 0 0 0 1 0 1 2 2 0 1 0 0 1 0 0 0 0 0 0 0 0 0 0 0 1 1 0 2 0 1 1 0 0 0 0 1 1 0 2 0 0 1 1 0 0 0 1 0 0 0 0 0 0 0 0 0 1 0 1 1 2 2 0 2 0 2 1 1 2 1 0 1 1 0 0 0 0 1 1 1 1 1 1 2 2 0 2 1 2 0 0 1 1 1 0 1 2 0 2 2 0 0 0 2 0 1 1 0 1 1 0 1 1 1 0 0 2 1 0 1 1 0 0 1 1 0 2 0 2 1 0 1 1 1 1 0 0 0 0 0 0 1 1 0 0 1 0 1 1 0 0 1 0 0 0 1 0 0 0 2 2 0 0 0 1 2 0 2 1 1 0 1 0 1 0 0 2 0 2 2 2 1 0 0 1 0 2 0 0 0 2 0 2 2 1 2 0 0 0 0 2 0 1 1 1 1 0 1 2 1 0 0 0 0 2 0 1 2 1 1 0 2 1 0 0 0 1 0 0 0 2 1 1 0 0 0 1 2 1 0 0 2 2 2 0 2 1 1 0 2 0 1 0 1 0 1 1 0 1 0 1 2 1 1 1 1 0 0 0 0 1 0 0 0 1 1 0 0 0 0 0 0 0 0 0 1 0 1 2 0 0 0 0 0 0 0 0 1 1 2 0
46 1 0 0 1 0 0 1 1 1 0 1 0 0 0 0 0 0 1 1 1 1 0 0 2 1 1 0 2 1 1 0 2 2 1 1 1 1 0 2 1 1 0 0 1 0 1 0 0 1 1 0 2 1 1 0 0 0 1 0 2 0 0 2 1 1 1 1 2 0 0 0 2 1 2 2 2 2 2 0 0 2 1 1 0 0 0 0 1 1 0 0 2 0 0 0 0 0 0 0 2 0 1 0 1 1 2 1 1 1 0 1 0 1 1 1 2 0 1 1 1 1 1 1 0 0 0 2 1 1 0 0 0 0 0 0 0 0 1 0 1 1 0 0 0 0 0 0 0 1 0 0 0 0 0 0 0 1 1 0 1 1 0 2 1 2 1 0 1 2 1 0 1 1 0 0 1 1 0 1 1 1 0 2 2 1 1 0 0 0 0 0 2 2 2 2 1 1 0 0 0 0 1 1 2 1 1 0 2 0 2 0 2 0 2 2 0 0 0 1 0 1 0 2 0 1 1 1 0 2 0 1 0 0 2 0 0 2 2 2 0 0 2 0 2 0 0 0 1 1 1 1 0 0 0 2 2 0 0 1 1 1 0 0 2 0 1 1 0 0 0 2 0 1 0 0 0 2 2 2 2 0 2 2 0 1 0 0 1 2 1 2 1 2 2 0 1 1 0 1 0 0 2 0 0 0 1 0 1 1 0 1 0 1 1 0 0 0 1 1 1 1 1 2 2 0 1 2 2 1 1 1 0 0 0 0 0 2 0 0 0 0 2 0 0 0 0 0 2 0 2 0 1 0 0 1 1 0 1 0 1 1 0 0 0 1 0 0 1 0 1 1 0 2 0 0 0 1 1 1 2 2 0 0 0 1 0 0 0 1 0 0 1 0 2 0 1 1 1 1 0 1 0 2 2 1 1 1 0 2 0 0 0 0 1 1 1 1 0 1 0 1 1 1 1 1 0 2 2 0 2 0 0 0 0 0 0 0 0 0 2 0 1 1 1 1 0 2 2 0 0 2 0 1 1 1 0 1 0 1 1 1 0 0 0 0 0 1 1 0 2 0 2 1 1 0 1 1 1 0 1 0 0 1 1 1 1 2 2 0 0 2 0 2 1 0 0 0 1 2 0 2 2 0 0 1 2 1 0 1 0 1 0 0 1 0 0 1 0 1 1 2 1 2 1 0 0 1 1 1 1 0 0 1 1 0 2 0 0 0 0 0 0 2 2 1 0 1 1 1 0 0 0 2 0 1 2 0 0 0 2 0 0 1 0 1 1 1 0 0 1 2 0 0 0 0 0 1 0 2 1 0 0 1 0 0 1 0 0 0 0 1 0 0 0 0 1 0 0 0 0 2 0 1 1 2 0 1 2 0 1 0 0 0 0 0 0 0 0 0 0 0 0 0 0 1 1 2 0 0 0 1 1 0 0 1 0 0 0 1 1 0 0 1 0 0 2 1 1 0 0 1 1 1 0 2 2 2 2 0 0 0 1 1 1 0 2 0 1 1 1 1 0 1 1 0 0 0 1 0 0 1 2 1 0 2 2 1 1 1 1 1 1 0 0 0 1 0 0 1 0 0 1 1 1 1 1 1 1 0 1 0 0 1 0 0 0 1 1 1 0 0 1 0 1 0 0 0 2 0 0 0 0 0 0 0 1 0 0 0 0 0 1 1 0 0 0 0 0 0 0 0 0 0 0 0 1 0 1 0 0 0 2 0 1 0 2 0 1 2 1 0 1 0 0 1 2 1 0 1 2 1 0 0 0 1 0 2 1 2 0 1 1 0 0 0 0 1 1 1 0 0 1 0 0 1 1 1 0 1 1 0 1 1 1 0 0 2 2 0 2 2 1 1 2 1 0 2 0 2 1 0 2 0 0 0 1 0 0 1 0 0 0 1 0 0 1 0 0 0 0 0 1 0 0 1 1 1 1 1 0 1 0 0 0 2 1 0 1 1 1 0 2 0 2 1 0 0 0 1 1 1 0 0 0 0 0 1 0 0 0 1 2 1 1 0 2 0 0 1 0 1 0 1 1 1 0 0 0 2 0 0 0 0 1 2 0 1 2 1 0 1 2 1 1 0 2 2 0 0 0 2 2 2 2 1 1 1 1 0 0 0 0 2 1 2 0 1 0 0 2 0 2 0 2 0 2 2 1 1 1 1 2 0 2 1 2 0 0 0 0 0 0 0 0 0 2 1 1 0 0 1 0 0 0 0 0 0 1 2 1 0 1 0 1 0 0 0 1 1 2 1
47 1 0 0 0 0 0 1 2 0 0 1 0 2 2 2 0 0 0 2 2 0 0 1 1 0 0 0 2 2 1 1 2 2 2 0 2 1 0 0 2 0 0 0 2 0 1 0 0 0 0 0 1 2 0 1 1 0 1 0 0 1 0 0 2 0 0 0 1 1 1 2 2 0 1 2 2 0 0 1 0 1 1 1 1 0 0 0 1 1 0 0 1 2 0 0 1 1 1 0 1 0 0 1 1 1 2 1 1 1 0 1 0 2 0 0 2 0 1 1 1 0 2 0 2 0 0 1 0 1 0 0 0 0 1 0 0 0 0 0 2 1 1 0 0 0 1 0 0 1 0 0 0 1 1 0 0 1 0 1 1 1 0 1 0 1 1 0 0 1 1 0 0 2 1 2 1 2 2 2 0 0 0 2 1 0 2 1 0 2 2 2 2 2 2 2 1 1 0 0 0 0 1 2 2 0 0 0 1 0 2 0 1 0 1 2 1 0 1 0 1 1 0 1 2 1 0 1 1 0 1 0 0 0 2 1 1 2 2 0 0 1 2 0 2 0 1 0 0 0 0 0 0 0 0 1 0 0 0 0 0 0 0 1 1 0 0 0 1 1 1 0 0 1 0 0 0 0 1 0 0 1 2 2 0 2 1 2 0 2 2 0 1 2 1 0 1 1 0 1 1 0 2 2 2 0 0 0 2 2 1 1 0 2 2 1 0 0 0 0 1 1 2 2 1 0 0 0 0 0 1 1 0 0 0 0 0 2 0 1 0 1 0 0 0 0 0 0 1 1 2 0 1 0 1 0 0 1 1 0 1 1 2 0 2 1 0 1 1 0 0 0 1 2 2 1 2 0 0 2 1 1 0 0 1 1 0 1 1 0 1 0 0 1 2 0 1 1 1 1 0 1 0 2 2 0 1 1 0 2 0 0 0 0 1 1 1 0 0 0 0 2 0 1 0 2 1 2 2 0 2 1 0 0 0 1 0 0 0 0 2 0 2 0 2 2 0 1 1 0 0 0 0 2 2 2 0 0 1 0 0 1 0 1 0 1 1 1 1 0 1 0 1 2 0 0 0 0 0 1 1 0 0 1 1 2 1 1 1 0 1 0 0 0 0 0 0 1 2 2 0 2 1 1 0 1 2 1 0 1 0 0 1 0 1 1 0 0 2 2 1 2 0 1 0 0 0 0 0 2 0 0 0 1 1 0 0 1 0 1 0 1 1 1 2 0 0 1 1 1 0 0 0 0 2 1 1 2 0 0 0 0 0 1 0 1 1 1 1 0 1 1 1 0 1 0 1 1 0 2 2 1 1 2 0 1 2 1 1 1 0 0 0 0 1 0 0 0 0 0 0 1 0 2 0 2 1 2 2 2 1 0 0 1 1 2 1 0 0 0 0 1 0 0 0 0 1 1 0 0 1 1 0 1 0 1 0 1 0 2 0 0 0 1 0 0 2 0 0 0 1 1 0 2 0 2 0 2 1 0 0 0 1 0 0 0 2 2 0 0 0 0 0 1 1 0 0 0 2 0 1 0 1 1 0 1 1 0 2 0 1 0 0 2 1 0 0 0 0 1 0 0 0 1 1 0 1 1 1 0 0 0 0 2 0 1 0 2 1 1 0 1 1 0 0 0 0 0 0 0 0 0 0 1 1 1 2 0 0 1 1 1 1 1 0 0 1 0 0 0 0 0 0 0 1 1 0 0 0 0 0 1 1 0 0 2 2 0 2 2 1 1 2 1 0 0 1 0 0 0 0 0 1 1 2 2 0 2 0 2 0 2 0 1 1 1 0 1 0 1 1 0 0 1 1 0 0 1 0 0 0 0 0 0 0 2 1 2 1 0 1 1 0 0 1 0 0 1 0 2 0 1 2 0 0 0 0 0 0 0 0 0 2 2 0 0 2 0 0 0 0 0 1 0 0 1 1 0 0 0 2 2 0 0 0 0 1 0 2 0 1 0 0 0 2 0 1 1 0 2 1 1 0 0 0 0 1 0 0 0 2 2 1 2 0 0 2 0 0 2 1 0 0 0 2 2 0 1 0 0 0 0 0 0 0 1 0 1 2 2 0 0 1 0 2 2 1 2 1 1 1 1 1 2 1 1 1 1 1 0 0 0 2 0 0 0 1 0 1 1 2 0 1 0 1 0 1 1 0 0 2 0 2 0 2 2 2 0 0 0 1 0 1 0 0 0 1 0 1 2 0 2 1 1 0 1 2 1 0 1 0 0 0 1 0 0 0 0 1 1 0 0
48 0 0 0 1 0 0 2 0 2 0 0 0 0 0 0 0 0 0 2 2 0 0 0 2 0 0 0 1 1 1 0 2 1 1 0 2 2 0 2 1 0 0 0 2 0 1 0 0 0 0 0 0 0 2 1 0 0 1 1 0 1 0 0 0 0 1 1 1 0 0 1 2 1 2 2 2 0 0 2 0 2 1 2 2 0 1 0 1 2 0 0 1 0 2 0 0 1 0 1 1 0 0 1 1 1 1 0 0 2 0 1 0 1 0 0 1 2 0 0 0 1 2 0 0 2 0 0 0 0 1 1 0 0 0 0 0 0 0 0 0 2 0 0 0 0 1 0 0 1 0 0 0 0 1 1 0 0 1 1 1 1 0 2 1 2 2 0 2 2 1 0 1 1 0 0 2 1 1 1 0 0 1 1 1 0 1 2 1 1 1 2 2 2 2 2 1 2 0 1 1 1 0 2 2 0 0 0 2 0 1 0 0 0 1 2 0 0 1 1 0 0 0 2 0 1 1 0 0 1 0 0 0 0 2 0 0 2 2 2 0 0 2 1 2 0 0 0 1 1 1 1 1 0 0 1 1 0 0 0 0 0 0 0 1 0 1 0 2 0 0 2 1 1 0 1 0 1 2 1 1 0 1 2 0 1 1 1 0 1 0 1 2 2 2 0 1 0 0 2 0 0 2 0 0 0 0 0 0 0 0 0 0 2 2 0 0 1 0 0 1 1 1 1 1 0 2 1 1 1 2 0 0 0 0 0 0 1 1 1 1 1 2 0 0 0 1 1 1 2 0 1 0 0 1 1 0 0 0 2 2 0 1 0 1 0 0 2 2 0 0 0 2 1 0 1 2 2 0 2 1 0 0 0 0 1 0 0 0 1 0 0 0 0 0 2 2 2 0 0 0 0 0 2 1 0 0 1 0 1 0 0 1 0 0 1 1 0 0 0 0 2 0 0 1 1 0 0 1 0 1 0 0 2 2 1 0 1 1 0 1 1 1 1 1 1 0 2 2 0 0 2 0 0 0 0 0 1 2 0 1 2 0 0 0 0 0 2 2 0 1 0 1 2 1 1 0 0 0 1 0 0 0 2 2 1 1 1 1 0 0 2 0 1 0 0 0 1 1 1 1 2 0 2 0 2 2 1 1 0 1 1 0 0 1 1 0 0 2 1 0 2 1 2 0 1 1 1 1 1 1 0 0 0 0 0 1 0 2 2 1 1 0 1 1 0 0 0 1 1 0 1 0 1 1 0 0 0 0 0 0 0 0 2 0 2 2 2 1 0 1 1 0 0 0 0 0 1 0 2 1 0 0 1 1 0 2 0 0 0 0 1 1 0 0 0 0 0 0 0 0 2 0 1 1 2 0 1 1 2 0 0 0 1 1 1 1 0 0 0 0 0 0 0 0 0 0 1 0 0 0 2 0 1 0 0 1 1 0 0 1 1 1 1 1 0 2 1 0 0 0 0 1 1 0 2 1 1 0 0 0 0 2 2 2 2 2 2 0 0 1 0 0 0 1 1 2 0 2 0 1 0 2 0 0 1 1 1 1 1 1 2 0 1 2 0 0 1 0 1 1 1 1 1 1 1 1 2 2 0 1 0 0 2 0 0 0 1 2 2 0 0 1 1 1 0 1 0 0 0 0 0 0 0 0 1 1 0 0 0 0 0 1 1 0 0 0 0 0 0 0 0 0 0 0 0 0 0 1 0 0 0 0 0 0 0 0 2 0 2 0 0 1 2 0 0 0 0 1 1 1 2 0 0 0 1 0 0 0 2 2 2 1 1 2 1 0 1 0 1 1 0 0 0 2 0 1 0 0 0 1 1 0 0 0 0 2 1 0 0 0 0 1 0 0 2 0 1 0 2 0 1 1 0 0 1 0 1 1 1 1 0 0 0 0 0 1 0 0 1 0 0 1 0 0 1 1 0 0 0 0 1 0 0 0 1 0 0 2 0 2 0 2 0 2 1 0 1 1 2 2 2 0 0 0 0 1 0 0 0 0 0 2 2 2 0 2 0 0 0 0 0 2 0 1 2 0 1 0 0 0 0 1 0 1 1 0 0 2 0 1 1 2 1 0 0 0 2 0 0 0 0 0 1 1 0 1 0 2 2 0 0 0 2 1 1 0 1 0 1 2 0 1 0 1 0 1 2 2 1 1 1 0 0 0 0 0 0 0 0 1 0 0 0 0 0 1 0 0 0 0 0 2 2 0 0 2 0 1 1 0 0 0 0 0 0 1 1 2 0 1 1
49 1 0 0 0 0 0 1 1 1 0 1 0 1 1 1 0 0 0 2 2 0 0 0 2 0 0 0 1 1 1 0 0 0 2 0 2 1 0 2 0 1 0 0 2 0 0 0 0 0 0 0 0 0 2 2 0 0 0 0 1 0 0 0 1 0 2 0 1 0 0 2 2 0 2 2 1 0 0 0 0 1 0 0 2 0 0 2 2 2 1 2 2 2 1 0 0 0 0 0 0 0 0 2 0 0 2 0 2 2 0 0 0 1 0 0 1 0 0 2 2 0 2 0 1 1 0 1 0 1 0 0 0 0 1 1 1 0 0 0 1 1 0 0 0 0 0 0 0 0 0 0 1 1 0 1 0 1 0 1 1 1 0 1 2 1 1 1 0 1 0 2 1 1 0 2 1 0 0 0 0 0 1 2 1 0 2 1 0 0 1 1 2 2 2 2 2 2 0 0 0 0 0 1 2 0 2 0 2 0 2 1 2 0 2 2 0 0 2 0 0 0 0 2 0 0 0 1 0 0 0 0 0 1 1 0 0 1 2 1 0 0 2 0 1 0 0 0 0 0 0 0 0 0 0 1 0 2 0 1 1 1 0 0 0 0 0 2 2 2 0 0 0 1 1 0 0 1 2 1 1 1 1 1 1 0 0 2 0 2 0 0 0 2 1 0 0 0 1 0 0 0 1 0 0 0 2 1 1 1 1 1 0 1 1 0 0 0 1 1 0 0 0 1 1 0 1 1 1 0 1 0 0 0 0 0 0 0 2 2 1 2 0 0 0 0 1 1 2 1 1 0 1 0 0 1 0 0 0 2 2 0 1 0 1 0 0 1 1 0 0 0 1 1 0 2 1 1 1 2 2 0 0 0 0 2 0 0 0 0 0 0 0 1 2 0 1 0 1 1 0 1 0 1 0 0 1 0 0 2 0 0 0 0 1 1 1 0 1 0 0 1 1 1 1 2 0 0 2 2 1 0 0 0 0 0 0 0 0 0 2 0 2 1 1 2 0 1 1 0 0 0 0 2 2 2 0 1 0 1 1 2 0 1 0 1 0 2 2 0 0 0 2 0 2 0 0 1 1 0 0 0 0 1 0 0 0 2 1 0 0 2 0 2 1 0 0 1 1 2 0 1 1 1 0 1 1 2 0 0 0 2 0 0 0 1 1 0 0 0 0 2 0 1 0 1 1 1 1 2 1 0 0 0 0 0 1 0 1 1 1 1 0 1 1 0 0 1 1 1 0 0 1 1 1 1 0 1 1 0 1 0 1 1 1 0 0 2 2 1 0 0 1 0 1 0 1 1 0 2 2 1 1 1 1 1 2 0 0 0 0 0 0 1 0 1 0 0 0 0 0 2 0 1 1 2 1 0 0 1 1 0 0 0 0 0 0 1 0 1 0 0 0 0 0 1 1 2 0 0 1 1 0 0 0 1 0 0 1 1 2 1 0 0 2 0 2 1 0 0 0 2 2 1 0 2 2 0 0 0 0 0 1 0 1 1 0 2 0 0 0 0 0 0 0 1 1 0 2 0 0 0 2 2 0 2 1 1 1 0 1 0 0 2 1 0 0 1 0 1 0 1 0 1 1 0 2 2 2 1 2 1 0 2 0 1 1 1 1 1 0 1 0 0 0 1 1 0 0 0 0 0 0 0 0 1 0 0 0 2 1 2 0 0 0 0 0 0 0 0 0 0 0 0 0 1 1 0 2 0 0 0 1 0 0 0 2 0 1 2 0 0 2 0 0 0 1 0 0 0 0 1 0 0 2 0 2 1 0 2 1 2 1 0 2 1 1 0 0 1 0 0 2 0 0 0 1 1 0 2 2 0 1 1 0 0 1 2 1 0 0 1 0 1 2 1 0 1 0 2 0 1 0 0 0 0 0 0 0 0 0 1 0 0 0 0 0 0 0 0 0 0 0 0 0 0 0 0 0 0 1 2 0 0 0 1 0 0 1 1 1 0 2 1 1 0 0 2 1 2 1 1 0 0 0 0 0 1 0 0 1 2 0 1 2 0 2 0 0 1 0 1 0 0 2 2 0 1 0 2 0 0 1 0 1 0 0 1 1 1 0 0 1 1 0 1 1 0 0 1 0 2 0 2 0 0 0 1 2 1 0 0 0 0 0 1 0 0 2 0 2 0 1 0 1 0 2 1 1 0 2 0 1 1 0 0 0 0 0 0 1 1 0 0 0 0 2 0 1 1 0 1 1 1 0 0 2 1 0 1 0 0 0 0 1 0 0 0 0 0 2 2
50 1 0 0 1 0 0 1 2 0 0 0 1 2 1 1 1 0 0 2 2 1 1 1 1 1 1 1 2 1 2 0 0 0 2 0 2 2 0 0 2 0 2 2 2 2 1 0 2 0 0 0 0 2 0 1 0 0 1 0 1 1 0 2 0 1 1 1 1 0 0 0 2 0 0 2 1 2 2 0 2 2 1 1 0 0 0 0 1 2 0 0 1 2 1 0 0 1 0 1 1 0 0 1 1 1 1 0 1 2 1 1 1 1 1 1 1 0 0 2 2 0 1 1 0 1 0 0 0 0 0 1 0 0 0 0 0 0 0 0 2 2 0 0 0 0 0 0 0 1 0 0 0 0 1 1 1 1 1 0 0 0 1 2 1 2 1 1 0 1 0 1 1 1 0 0 1 0 0 0 0 0 1 2 2 0 2 2 2 2 2 2 2 1 1 1 2 1 0 0 0 0 1 1 2 0 0 1 0 0 2 0 1 0 0 1 1 1 0 1 1 1 0 2 0 0 0 0 0 1 0 0 0 0 1 0 0 1 1 1 0 0 2 0 0 0 0 1 1 1 0 0 0 0 0 2 0 0 0 0 0 0 0 1 0 0 1 0 2 1 0 0 1 0 0 0 1 0 1 0 0 0 2 1 0 2 1 1 2 2 0 1 0 1 0 0 0 0 0 0 1 0 2 1 0 0 1 0 1 2 1 1 0 1 1 0 0 0 0 0 2 2 0 0 2 0 1 0 0 1 1 1 0 0 0 1 1 0 2 1 1 1 2 1 0 0 0 1 2 1 0 0 0 1 0 1 1 1 0 2 1 0 1 0 1 1 1 2 2 0 0 0 0 2 0 0 1 0 0 1 1 1 0 0 0 0 0 0 0 0 0 0 0 0 2 0 0 0 0 0 0 0 0 2 2 0 0 0 0 2 0 0 1 0 1 2 0 1 0 1 1 1 0 1 1 1 1 1 1 0 1 1 2 2 2 2 1 0 0 1 2 0 1 0 2 0 0 0 1 0 0 0 0 1 0 0 0 1 2 1 1 1 0 0 0 0 1 2 2 0 1 0 2 0 1 1 1 0 0 0 2 0 0 1 0 1 0 1 1 0 1 0 0 1 0 0 0 1 2 2 0 2 2 0 0 1 1 2 0 1 0 1 0 0 0 0 0 1 1 2 1 2 2 2 0 0 0 1 1 1 1 1 0 0 0 0 1 0 0 1 0 0 0 1 1 1 0 1 1 1 0 0 0 2 0 2 1 1 0 1 0 0 1 1 1 0 0 2 1 0 1 1 1 0 1 0 1 1 0 2 2 0 0 0 2 0 0 0 0 0 0 0 2 1 0 0 0 0 0 0 0 2 1 1 0 1 1 0 1 1 0 0 0 0 0 0 0 1 0 1 1 1 0 0 0 0 0 1 0 0 0 1 0 0 0 2 1 1 2 2 2 2 0 0 1 0 1 2 0 0 0 1 1 0 0 1 2 2 1 0 0 0 1 0 0 0 1 1 0 0 1 0 1 0 0 1 1 0 1 0 0 0 2 2 1 2 1 1 2 0 2 0 0 2 1 0 0 0 0 1 0 0 1 1 2 0 1 1 1 0 0 0 0 1 0 2 0 1 1 1 0 0 0 0 1 0 0 1 0 1 0 0 0 1 0 1 1 1 1 2 0 2 1 1 0 0 0 1 0 0 0 0 0 0 1 0 0 0 2 0 0 0 0 0 0 0 1 0 2 1 1 0 2 0 0 0 2 0 1 1 1 1 0 0 1 1 1 1 1 2 1 1 1 1 2 1 0 0 0 1 0 0 1 0 1 1 0 0 0 2 2 0 1 1 1 0 0 2 0 0 0 0 1 1 2 1 0 1 0 1 0 1 1 0 0 0 0 0 0 0 0 0 0 0 0 0 0 0 0 0 0 0 0 0 0 0 0 0 0 0 2 2 2 1 2 2 0 0 1 1 0 0 1 0 1 0 0 0 1 2 2 2 0 0 0 0 1 0 0 0 1 1 0 1 2 1 1 0 0 1 1 1 0 1 1 2 0 1 0 0 0 0 0 0 0 2 0 2 2 2 0 0 2 0 1 0 0 1 1 1 0 2 0 1 0 0 0 1 1 0 0 0 2 1 1 1 0 1 1 1 2 0 2 0 0 0 0 2 0 0 1 0 0 2 0 0 0 0 1 0 0 0 0 0 0 1 1 1 2 1 0 2 0 0 0 0 1 1 1 2 0 0 1 0 1 0 1 0 1 0 1 1
51 0 0 0 1 0 0 1 1 1 0 1 0 0 0 0 0 0 0 1 1 0 0 0 2 0 0 0 2 1 1 1 1 1 1 0 2 1 0 1 2 1 0 0 1 0 0 0 0 0 0 0 0 1 1 2 0 0 2 1 1 0 0 2 1 0 2 0 1 1 0 1 2 0 2 2 2 2 2 0 2 2 0 1 2 0 0 0 1 1 0 1 1 1 2 0 0 1 0 1 1 0 1 1 0 0 2 0 0 2 2 2 0 1 0 0 1 0 0 2 2 0 1 1 0 1 0 0 0 0 0 0 0 0 1 0 1 0 0 0 2 2 0 0 0 0 1 0 0 0 0 0 0 0 1 0 0 1 1 2 1 1 0 2 1 1 1 0 1 1 0 1 0 2 0 1 1 1 1 1 0 0 1 2 1 0 2 1 1 2 2 2 2 1 1 2 1 1 0 1 0 1 0 1 1 0 0 1 1 0 2 0 1 0 2 2 0 0 1 1 1 1 0 2 0 1 1 0 0 2 0 0 0 0 2 0 0 2 2 1 0 1 2 0 2 0 0 0 0 0 0 0 1 1 1 2 0 1 0 1 1 1 0 0 0 0 0 2 0 0 0 2 0 0 0 0 0 0 0 0 0 0 2 2 0 2 1 2 1 2 0 1 2 2 2 0 2 1 1 1 1 0 2 2 0 0 1 0 1 1 0 1 0 1 1 0 1 1 0 0 1 1 2 1 1 0 0 1 1 0 1 0 0 0 0 0 0 2 0 1 0 1 2 0 0 0 1 1 2 1 0 0 1 0 0 1 1 2 0 1 1 0 0 1 0 0 0 0 1 0 0 0 1 1 2 1 1 1 0 1 1 1 0 1 0 1 0 1 1 1 0 1 1 0 1 1 1 2 0 0 0 0 0 2 1 0 1 1 0 1 0 0 1 0 0 2 0 0 0 0 0 2 0 0 0 2 1 0 0 0 0 0 0 0 0 1 0 0 1 0 2 0 1 0 1 1 0 0 0 0 0 0 0 1 1 0 1 2 0 2 1 1 1 0 0 2 0 2 2 0 0 0 2 2 1 0 0 0 0 0 1 0 0 2 2 2 2 1 1 0 1 1 0 1 2 0 0 0 1 1 1 0 2 0 0 0 1 1 0 2 0 1 0 0 0 0 0 0 1 1 0 2 1 2 0 1 1 1 1 2 1 0 0 1 1 0 0 0 0 0 0 2 0 2 2 0 0 2 0 2 0 0 0 2 0 1 1 1 0 0 0 0 2 2 1 0 1 1 0 1 1 1 0 0 0 0 0 1 0 1 2 0 2 2 0 2 2 1 0 1 0 0 0 0 1 0 0 0 0 0 0 2 0 1 0 2 1 1 1 0 1 0 1 1 1 1 2 1 1 0 0 2 0 0 0 1 2 1 1 1 0 0 0 1 0 0 0 0 0 1 1 1 0 2 0 0 2 2 0 0 0 1 0 2 0 2 0 2 2 1 1 0 1 0 0 0 1 2 0 0 1 0 1 0 0 0 0 0 2 0 0 0 2 2 0 2 2 1 1 1 1 1 1 1 1 0 0 0 0 0 0 0 0 0 0 0 2 2 2 0 1 0 0 2 0 0 0 1 0 0 0 0 0 0 0 1 1 1 2 0 1 1 0 0 0 0 0 0 0 1 0 1 0 0 0 0 0 0 0 0 0 0 0 0 0 0 0 0 1 0 0 0 2 0 1 0 2 2 0 2 0 0 2 0 2 1 0 0 1 1 2 2 0 0 1 1 1 1 1 2 1 1 1 0 2 1 0 2 2 2 0 0 0 1 1 0 1 1 0 1 1 0 1 1 1 0 0 0 0 0 1 1 0 1 1 1 0 1 0 1 0 0 0 0 0 0 0 0 0 1 1 0 0 0 0 0 0 1 0 0 0 0 1 0 0 0 1 1 0 0 0 2 1 0 1 1 1 0 1 0 0 0 0 1 2 1 0 2 1 2 1 1 0 0 0 0 0 0 0 1 0 1 0 2 2 0 2 0 0 0 0 1 1 0 2 2 0 1 0 0 0 0 0 0 1 2 0 1 0 0 0 0 2 1 1 1 1 0 0 0 0 2 1 2 1 1 0 2 2 0 1 1 1 2 1 0 0 1 0 0 2 0 2 0 1 1 1 1 1 1 1 1 1 1 0 0 0 0 0 0 0 1 1 0 0 0 1 2 2 0 0 2 0 0 0 0 1 0 0 2 0 0 0 0 0 0 0 0 1 0 2 1
52 0 0 0 1 0 0 2 1 1 0 0 0 1 1 1 0 0 0 2 1 1 1 1 1 1 1 0 2 1 1 0 2 1 1 1 1 1 1 0 1 0 0 0 1 0 0 0 0 0 0 0 0 1 1 0 0 0 2 1 1 0 0 1 1 0 2 0 0 0 0 0 2 1 2 2 2 1 1 0 0 1 1 1 1 0 0 0 2 2 0 1 1 2 1 0 0 0 0 0 2 0 0 0 2 2 2 1 0 2 0 0 0 2 0 0 2 0 0 1 1 1 2 0 0 2 0 2 0 2 0 0 0 0 1 1 0 0 0 0 0 2 0 0 0 0 0 0 0 0 0 0 0 0 1 0 0 1 1 0 0 0 0 1 2 2 0 1 1 1 0 1 0 2 0 1 1 0 0 0 0 0 0 2 1 0 2 1 0 1 1 1 2 1 2 2 1 2 0 0 0 0 0 1 2 0 1 1 1 0 0 0 2 0 2 2 0 0 1 1 0 0 0 1 1 0 0 0 0 1 0 0 0 0 1 0 0 1 1 1 0 0 1 0 1 0 0 0 0 0 0 0 0 0 0 2 2 0 1 1 0 1 0 0 0 0 0 1 1 1 0 1 0 2 0 0 2 1 1 1 1 0 2 2 0 2 1 2 0 2 1 0 1 2 1 0 0 1 0 1 0 1 2 1 0 1 0 1 1 1 0 2 0 1 1 0 0 0 1 1 1 1 2 2 2 0 1 0 1 1 1 1 0 0 0 0 0 2 0 0 0 0 0 0 1 1 0 0 2 1 1 0 1 0 1 0 0 1 0 0 0 0 0 0 0 1 0 0 1 0 1 1 2 2 1 0 2 2 0 0 1 1 0 0 0 1 0 0 0 0 0 0 0 0 2 0 1 1 0 0 0 0 0 1 1 0 1 0 0 2 0 0 1 1 0 2 0 0 1 0 1 0 0 1 1 2 0 0 0 0 0 0 1 1 1 0 0 1 1 1 0 1 2 1 1 2 0 2 2 0 0 2 0 1 1 1 0 1 0 1 0 0 0 2 0 2 0 1 1 0 1 0 2 0 2 0 2 0 0 0 1 1 0 0 0 1 0 0 0 0 1 1 0 1 0 0 0 0 0 2 0 2 1 1 0 1 1 2 0 0 0 2 0 1 0 1 0 0 1 1 0 2 1 2 0 1 0 0 0 2 0 1 0 0 1 0 1 0 0 0 0 1 0 2 2 1 1 1 0 2 0 1 0 1 1 0 0 0 0 0 1 0 0 2 0 2 2 2 2 2 1 1 0 0 0 0 1 0 0 1 1 1 1 1 1 1 0 1 0 1 0 1 0 2 0 0 0 0 0 0 0 2 1 1 0 1 1 0 1 0 1 0 0 0 0 0 0 0 0 0 0 1 2 2 2 0 0 1 0 0 0 2 1 1 0 1 0 2 0 2 0 0 0 2 0 0 1 0 0 1 0 1 1 1 0 2 1 2 2 1 1 0 0 0 0 0 1 2 0 0 1 0 0 0 1 0 1 0 2 0 0 0 2 1 0 2 2 1 1 2 0 2 1 1 0 0 1 0 0 0 0 0 0 1 2 0 1 1 2 0 1 0 0 1 0 1 0 1 1 1 0 0 0 0 0 1 1 1 0 0 0 0 0 0 0 1 0 0 0 2 1 2 0 0 0 0 0 0 1 1 0 0 0 0 0 0 0 1 0 1 1 1 1 0 1 0 1 1 1 1 1 1 2 0 0 0 1 0 0 0 1 1 0 0 1 2 0 2 1 2 0 1 1 0 1 0 0 2 1 2 1 0 1 0 1 1 1 1 0 1 1 0 2 2 2 0 0 1 0 0 1 1 1 0 2 0 0 1 0 2 0 1 1 0 0 0 0 0 0 1 1 0 1 1 1 1 2 0 0 0 0 0 1 0 0 0 0 0 0 1 1 2 0 0 0 0 1 0 0 1 0 1 1 0 1 0 0 2 1 1 1 1 0 0 0 0 1 0 1 0 0 1 0 2 2 0 2 0 0 1 0 0 0 0 2 2 0 0 0 1 0 0 0 1 1 1 0 2 2 1 0 1 1 1 0 1 1 1 0 0 0 1 0 1 0 0 0 1 1 0 0 0 2 1 1 0 0 0 0 0 2 0 1 0 1 0 1 0 0 0 2 0 0 1 0 0 0 0 1 0 1 0 0 0 0 1 0 1 1 0 0 2 1 1 0 1 1 0 0 2 0 0 0 0 0 0 0 0 0 1 2 1
53 0 0 0 1 0 0 1 2 0 0 1 0 0 0 0 0 0 0 1 2 0 1 0 2 0 0 0 1 2 0 0 1 1 1 0 2 1 0 2 0 0 1 1 1 1 1 0 0 0 0 0 0 0 2 2 0 0 1 0 0 2 0 0 1 0 1 2 1 0 0 1 2 1 2 2 2 2 2 0 1 2 0 0 2 0 0 0 2 2 0 0 1 1 2 0 0 0 0 0 1 0 0 1 0 0 2 0 2 0 0 1 0 0 1 2 1 0 0 2 2 0 1 1 0 1 0 1 0 1 0 0 1 0 0 0 1 0 0 0 1 1 1 0 0 0 1 1 0 0 1 0 0 0 1 0 0 2 0 0 0 0 0 1 1 2 2 0 0 1 0 1 1 1 0 1 1 2 2 2 0 0 0 2 1 0 2 2 0 1 1 2 2 0 1 1 1 2 0 1 1 1 0 0 2 0 1 0 1 0 1 0 0 0 2 2 1 0 1 0 1 1 1 1 1 1 1 0 0 0 0 1 0 0 1 0 0 1 1 0 0 1 2 0 1 0 0 0 0 0 0 0 0 1 1 2 1 0 0 0 0 0 0 0 0 0 1 0 1 1 1 0 0 1 0 0 1 1 2 1 1 0 2 2 0 2 2 0 0 2 2 2 0 2 1 1 0 2 0 1 0 0 1 0 0 0 0 0 1 1 0 1 0 2 2 0 0 1 1 1 1 0 1 2 1 0 0 1 1 0 1 0 0 0 0 0 0 1 1 1 1 1 1 0 0 0 0 0 2 0 0 0 0 0 1 1 0 0 0 2 2 0 1 0 1 0 0 1 2 1 1 1 0 2 0 0 2 2 0 1 1 1 0 0 0 0 0 0 0 0 0 0 2 1 1 1 2 0 1 1 0 1 0 2 2 0 0 1 1 2 0 0 1 0 0 1 1 0 1 0 0 1 1 1 0 2 0 0 0 0 0 1 0 1 0 1 0 2 1 1 2 0 1 0 1 1 0 1 1 0 0 1 0 1 1 1 0 2 1 2 2 2 1 0 0 2 0 2 2 1 1 1 1 1 1 1 0 0 0 1 0 1 0 1 1 1 1 1 0 1 0 1 0 1 1 0 1 0 0 1 1 1 1 1 0 1 2 2 0 1 0 1 0 0 1 0 0 0 1 1 0 2 1 2 1 0 0 0 0 2 0 0 0 0 0 0 1 0 1 1 1 1 0 2 2 1 0 0 2 1 0 0 0 2 0 2 0 0 0 0 1 0 1 2 0 1 2 1 1 1 0 1 1 0 1 0 1 1 0 1 2 0 0 0 1 0 0 0 0 0 1 0 0 0 1 0 0 0 1 0 0 2 0 2 0 2 0 1 2 1 1 0 0 0 0 0 0 0 0 0 0 0 0 1 1 0 0 1 0 0 0 1 0 1 1 0 0 0 0 2 1 1 0 0 1 0 2 1 0 0 0 2 0 0 2 2 1 2 1 0 0 0 2 0 0 0 0 2 0 0 2 0 0 1 2 0 1 1 1 1 0 0 1 0 0 1 1 1 1 1 1 1 1 0 0 0 0 0 0 2 1 0 0 1 1 0 2 1 2 0 1 0 0 1 0 0 0 1 1 1 0 0 0 0 1 1 1 0 1 0 1 1 0 1 0 1 1 0 0 1 1 1 0 0 0 0 0 0 1 1 1 1 1 0 1 0 0 0 0 0 0 1 2 0 2 1 2 0 1 1 0 0 1 0 0 1 1 0 1 1 2 2 2 1 2 1 1 1 0 1 0 1 1 0 1 0 1 0 0 0 0 0 0 0 2 0 1 0 0 1 1 0 1 1 1 0 0 2 1 1 0 1 1 1 2 1 0 1 0 1 0 0 0 1 0 0 0 0 0 0 0 0 1 1 0 0 1 0 0 0 0 1 1 0 1 0 1 0 0 1 1 2 0 0 0 1 0 0 2 0 0 0 1 0 0 0 0 1 1 2 2 2 0 0 0 0 0 0 0 1 0 2 1 2 1 0 2 0 1 2 1 0 1 0 2 2 0 1 0 0 0 0 1 0 1 1 0 0 1 0 0 1 1 1 0 1 1 1 0 0 0 2 0 2 0 0 0 1 1 1 0 0 0 1 1 2 0 0 1 0 2 0 0 0 2 0 2 2 1 0 0 2 2 0 0 1 1 0 0 0 0 0 0 0 0 0 2 0 1 0 0 0 0 0 0 0 0 0 1 2 1 0 0 0 1 0 1 1 1 0 0 0
54 1 0 0 0 0 0 2 2 1 0 1 0 0 0 0 0 0 0 2 2 0 0 0 2 0 0 0 2 1 1 0 0 0 2 1 1 2 0 1 1 0 1 1 2 1 0 0 0 0 0 0 0 0 2 1 1 0 1 0 0 2 0 1 1 0 1 1 2 0 0 2 2 0 1 2 1 0 0 1 0 1 1 2 1 0 0 1 1 1 0 0 0 2 0 1 0 2 0 2 0 0 2 0 0 0 2 1 1 1 1 2 0 2 0 0 2 1 0 1 1 1 2 0 0 0 0 1 1 0 0 0 0 0 0 0 0 0 0 0 0 2 0 0 0 1 0 0 1 1 0 0 0 0 0 0 0 1 1 1 0 0 0 2 0 1 0 2 0 0 0 2 1 1 0 1 0 0 0 0 0 1 0 2 1 1 1 0 0 1 0 1 2 0 0 2 1 2 0 0 0 0 0 2 2 0 0 0 0 0 1 0 0 0 1 2 0 1 1 0 1 1 0 2 0 0 0 0 0 0 0 0 0 0 0 0 0 1 2 0 0 1 2 0 1 0 0 0 0 0 0 0 0 1 1 0 0 1 0 0 0 0 0 0 0 0 1 0 2 0 0 1 1 1 2 2 0 2 2 2 2 0 0 2 0 0 0 0 0 1 0 0 2 2 2 0 1 2 0 2 0 1 1 1 0 0 0 0 1 1 0 1 0 1 1 0 0 0 1 1 1 1 0 2 0 0 0 1 0 1 2 1 0 0 0 0 0 1 1 0 0 1 2 0 0 0 1 0 1 2 1 1 0 0 1 1 0 0 0 1 1 0 2 0 2 1 0 2 2 0 0 0 0 2 0 0 1 2 1 2 1 2 0 0 0 0 0 0 0 0 1 1 0 0 2 0 0 0 2 1 0 1 0 2 2 0 0 0 0 2 0 0 0 1 0 1 1 0 0 0 0 2 0 0 0 2 1 2 2 0 1 2 0 0 0 1 0 1 1 0 1 0 1 0 2 2 1 1 1 0 0 1 0 2 2 1 1 2 0 1 1 1 0 1 0 1 0 2 2 0 1 1 0 2 0 2 1 0 0 0 2 0 0 0 0 0 0 1 1 0 0 2 0 1 0 0 0 1 1 2 0 2 1 1 0 1 2 1 0 2 0 1 1 0 1 0 0 1 1 2 1 2 0 2 0 2 0 1 1 1 1 0 0 0 0 0 1 1 0 2 1 2 0 1 1 0 0 1 1 2 0 0 0 2 1 1 0 0 0 2 0 0 1 2 1 1 1 2 0 0 0 0 1 0 1 0 1 2 0 2 2 0 0 1 0 0 1 1 0 1 0 0 0 0 0 0 0 0 0 0 0 2 0 2 0 2 1 1 1 1 1 0 1 2 1 2 1 0 0 0 0 1 1 1 1 0 0 1 0 0 0 1 1 1 0 1 0 0 1 1 1 2 0 2 1 0 1 0 0 1 0 0 2 1 0 2 1 2 1 0 0 0 1 2 2 1 2 2 0 0 1 0 0 0 0 1 1 0 2 0 0 1 2 0 0 2 2 1 1 0 2 0 1 0 0 0 0 0 0 0 0 0 1 2 1 1 0 1 1 0 1 0 0 0 0 0 0 1 1 1 0 0 0 0 0 2 2 1 0 0 0 0 0 0 0 0 1 0 0 0 0 0 0 0 0 1 0 0 0 0 0 0 0 0 1 1 0 0 0 0 0 1 2 0 0 1 2 0 2 1 1 0 1 0 0 0 0 0 0 0 0 0 0 0 0 1 0 1 0 2 1 2 1 0 0 0 0 1 0 2 1 0 1 0 1 0 1 1 0 0 1 1 2 1 1 0 0 1 1 0 0 1 1 1 1 1 0 2 0 2 0 0 0 0 0 1 1 1 1 0 0 1 0 0 0 0 1 0 0 0 0 0 1 0 1 0 1 0 0 1 1 2 0 0 0 2 0 1 2 0 0 0 1 1 2 1 0 1 1 2 0 1 0 0 0 0 0 2 0 0 0 2 1 0 0 0 2 1 1 0 0 0 0 1 0 1 0 2 1 2 2 1 1 1 2 0 0 1 1 0 0 1 2 1 0 1 1 2 0 0 1 1 0 2 0 0 0 1 2 1 0 0 2 1 1 0 0 0 0 1 2 0 1 0 1 0 1 1 1 1 1 1 0 0 1 1 1 0 0 0 0 1 0 0 0 1 1 1 1 0 0 2 1 1 0 0 1 1 1 2 0 0 0 2 0 1 0 0 1 0 1 0
55 0 0 0 0 0 0 2 2 0 0 1 0 1 1 1 0 0 1 1 1 0 0 0 2 0 0 0 1 1 1 0 2 1 1 2 2 1 0 0 1 0 0 0 2 1 0 0 0 0 0 0 1 1 1 1 0 1 0 0 1 1 0 0 2 0 1 0 1 0 1 1 1 0 1 1 1 1 1 0 0 2 0 0 2 0 0 0 2 2 0 1 2 2 1 0 0 1 0 0 1 0 1 1 0 0 2 1 1 1 1 2 0 1 0 0 1 0 1 1 1 0 1 1 0 1 0 2 2 0 0 0 0 0 0 0 0 0 0 0 1 2 0 0 0 0 1 0 0 1 0 0 0 0 1 0 0 1 1 1 0 0 0 1 0 0 0 0 0 1 2 0 0 2 2 0 2 1 1 1 0 1 0 2 2 1 1 1 0 1 2 2 2 0 2 0 2 2 0 0 0 0 1 1 1 0 1 1 2 0 1 0 0 0 0 2 1 0 2 1 0 1 0 2 0 0 0 0 0 1 0 0 0 0 0 0 0 1 1 1 0 0 1 0 1 0 0 0 0 0 1 0 0 0 0 1 1 2 0 2 2 1 0 0 1 0 1 0 1 0 2 0 1 1 0 1 0 2 2 2 2 0 1 1 1 0 1 2 0 2 0 0 0 2 1 1 0 1 0 0 0 0 0 0 0 0 0 0 1 1 1 0 0 2 2 0 0 1 1 1 0 0 2 0 1 0 1 0 0 2 2 2 1 0 0 0 0 1 1 0 0 0 2 0 0 0 0 2 2 1 1 0 0 0 1 1 0 0 0 2 2 0 1 0 1 0 0 1 2 0 0 0 1 2 1 1 2 2 1 1 0 1 0 0 0 1 0 0 0 1 0 0 1 0 1 1 2 0 1 1 0 1 0 2 1 1 0 0 0 1 0 0 0 0 1 1 1 0 0 0 0 2 0 0 1 2 0 0 1 1 0 0 0 1 1 0 0 0 1 2 2 1 2 0 0 1 0 0 0 0 0 0 0 2 2 1 1 2 0 2 1 1 0 1 0 1 0 2 2 0 1 0 1 1 0 1 0 0 0 2 0 1 0 1 0 0 0 1 0 0 1 1 0 2 2 0 1 1 2 2 0 2 2 0 1 0 1 2 0 0 0 2 1 0 1 1 0 0 1 2 0 2 0 2 2 1 1 1 1 1 1 1 0 2 2 1 1 0 0 0 0 0 0 1 2 0 0 1 1 2 0 0 0 2 0 0 1 0 0 0 1 0 0 2 0 2 2 0 0 0 2 2 1 0 1 0 1 2 0 2 2 0 0 0 2 0 2 2 0 2 0 1 0 2 0 1 0 1 1 0 1 1 1 1 0 1 0 2 2 1 0 0 0 0 0 0 0 2 2 0 0 2 1 1 1 0 2 0 0 0 0 1 1 2 0 0 2 1 1 2 1 1 0 1 1 0 2 0 0 1 0 1 0 0 0 2 2 1 0 0 0 0 2 1 1 0 1 1 1 1 0 1 1 0 0 1 1 0 1 0 0 0 2 1 0 2 2 0 0 2 0 2 1 0 1 0 1 0 0 1 1 0 0 2 2 0 2 2 2 1 2 1 1 1 1 1 0 1 0 0 0 1 0 0 0 1 1 0 1 0 1 1 0 0 0 0 1 0 0 2 1 2 0 0 0 1 0 1 0 0 0 0 0 0 0 0 0 0 0 0 0 1 1 0 1 0 1 1 1 2 0 0 1 0 1 0 0 0 0 0 0 0 1 1 1 2 1 1 1 2 1 1 1 0 1 0 0 2 0 1 1 0 0 0 1 1 1 0 0 1 1 0 2 2 1 0 0 1 1 0 2 2 0 0 1 1 0 0 0 2 1 1 0 0 0 1 0 1 2 2 2 1 1 1 0 0 1 0 0 1 0 0 0 0 0 1 1 0 0 0 1 2 0 0 0 2 2 0 2 0 0 1 1 0 2 0 0 0 1 2 2 2 2 2 0 1 0 0 0 0 0 0 1 0 2 1 2 0 1 0 0 1 0 2 1 1 0 0 0 0 0 0 1 0 2 2 0 1 2 1 1 0 2 0 1 0 1 1 0 1 0 2 1 1 0 0 1 2 2 0 0 0 2 1 1 1 0 1 0 0 2 0 2 0 1 1 1 2 2 1 1 1 0 0 0 1 1 0 0 0 1 1 0 0 0 1 1 1 2 0 0 1 1 2 0 1 1 0 0 2 0 0 1 1 1 0 0 0 2 0 1 1
56 0 0 1 0 1 1 2 2 0 1 1 0 2 2 2 0 0 2 0 0 1 1 1 1 1 1 0 2 1 1 0 2 2 1 0 2 1 0 1 1 0 1 1 2 1 0 0 0 1 1 0 0 0 2 1 1 1 0 1 0 1 0 0 0 2 0 2 1 0 0 1 2 2 2 2 2 1 1 1 0 2 0 0 1 0 0 1 2 2 1 1 0 0 0 0 1 0 0 0 1 0 0 1 1 1 2 0 1 1 0 2 0 1 0 0 1 0 0 2 2 0 1 1 0 1 0 0 0 0 0 0 1 0 0 0 0 0 0 0 1 1 0 0 0 1 0 0 0 2 0 0 0 0 0 0 0 1 0 1 1 1 0 2 2 2 2 0 0 0 0 1 1 1 0 1 0 2 1 2 0 1 0 1 1 0 1 2 0 1 1 2 2 1 2 2 1 2 0 1 1 1 0 1 2 0 0 1 0 0 1 0 2 0 0 2 0 2 0 2 0 0 1 2 0 0 0 0 0 1 1 0 0 0 0 0 0 2 2 2 0 0 1 0 1 0 0 0 0 0 0 0 2 1 1 2 1 0 0 0 0 0 0 0 1 0 1 0 1 1 1 1 0 1 0 0 0 2 2 2 1 0 1 2 0 1 0 1 1 2 0 1 2 2 2 0 1 2 0 2 0 0 2 1 1 0 1 1 1 1 0 2 0 1 1 0 1 0 1 0 2 2 1 2 1 0 0 2 1 0 2 2 0 0 0 0 0 0 2 1 1 1 1 0 0 0 0 0 1 2 1 1 0 0 1 1 0 1 0 2 2 0 1 1 1 0 0 1 2 1 1 1 0 2 0 0 1 2 1 2 1 0 0 2 0 0 0 0 0 1 0 0 0 1 2 0 1 0 1 0 0 0 0 1 0 0 1 1 0 0 0 0 0 0 1 1 1 0 0 0 0 2 0 1 1 2 0 1 2 0 2 0 1 1 1 1 0 1 0 0 1 1 2 1 1 1 0 2 2 0 0 2 0 1 0 0 0 0 0 0 1 1 0 1 0 1 0 2 2 0 0 1 1 1 0 0 0 0 0 1 1 0 0 1 0 0 0 1 0 1 1 2 2 0 2 0 1 0 0 0 2 2 2 0 0 1 0 0 0 1 0 2 1 0 0 2 0 1 1 2 1 2 0 1 0 1 0 1 1 1 1 0 0 1 1 0 1 0 0 1 1 2 0 1 2 0 0 0 2 1 0 0 0 2 1 1 1 1 0 0 0 0 0 2 1 0 1 1 0 0 0 1 1 0 0 0 0 0 0 1 1 0 0 1 0 1 1 1 0 0 0 0 0 1 0 0 0 0 0 0 0 2 0 2 0 2 1 1 1 2 0 0 0 0 0 0 0 1 0 1 0 1 0 0 0 0 1 2 0 0 0 1 0 2 0 1 1 1 0 2 1 2 0 1 0 0 2 1 0 0 0 1 0 1 1 2 2 1 1 0 0 0 1 1 1 1 2 2 0 0 1 0 0 0 0 0 1 0 1 0 0 0 1 0 0 1 0 1 2 0 1 0 0 0 0 0 1 0 0 0 0 0 1 1 1 0 1 2 2 0 1 0 0 2 0 0 0 2 2 1 0 0 0 1 0 0 0 1 1 0 0 0 0 0 0 0 0 1 0 1 0 0 0 0 0 1 0 1 1 0 0 0 0 1 0 0 0 0 1 0 0 0 0 0 0 1 1 0 2 1 1 1 1 1 0 0 2 0 1 1 1 1 0 0 0 2 0 1 1 2 1 1 1 1 1 0 1 1 1 1 0 1 1 0 1 1 0 0 0 1 2 1 2 2 2 0 0 1 1 0 1 1 1 1 2 1 0 1 0 1 0 0 1 1 0 0 1 0 0 1 1 0 1 1 0 0 1 1 0 0 0 1 1 0 1 0 1 0 0 0 0 1 0 0 0 1 0 0 2 0 1 1 1 0 2 1 0 0 2 2 2 2 0 0 0 0 0 1 0 0 0 2 0 1 1 0 1 0 0 0 0 2 1 1 1 1 0 1 0 0 0 0 0 0 1 2 0 2 2 2 0 0 2 0 0 0 0 1 0 0 0 2 1 1 2 2 2 1 1 1 1 0 2 2 2 0 0 1 1 2 2 0 1 0 2 0 2 2 1 0 1 0 2 0 1 1 1 0 0 0 0 0 2 0 0 0 0 0 1 1 0 1 1 1 0 0 1 0 0 1 0 0 1 0 1 0 1 0 1 1 2 1
57 0 0 0 0 0 0 1 2 0 0 1 1 1 0 0 1 0 1 1 1 0 1 0 2 0 0 0 2 0 2 0 1 1 0 1 1 1 0 0 0 0 0 0 0 1 1 0 0 0 0 0 1 2 0 2 0 0 0 0 0 1 0 2 0 2 0 2 0 0 0 0 2 1 2 2 2 2 2 0 0 2 1 1 1 0 0 0 1 2 0 0 1 1 0 0 2 1 0 1 1 0 0 1 1 1 2 1 1 1 1 2 1 1 1 1 1 0 0 2 2 0 1 1 0 1 1 1 0 1 1 1 1 0 0 0 0 0 0 0 2 0 0 0 0 0 0 0 0 1 0 0 0 0 0 1 0 0 2 1 1 1 0 2 1 0 0 1 0 2 1 0 0 2 0 0 1 1 0 1 0 1 1 2 2 1 1 0 0 1 1 1 2 2 2 2 0 2 0 1 1 1 0 1 2 0 0 1 1 0 2 0 1 0 0 1 1 1 2 0 1 1 1 2 0 1 1 0 0 0 0 0 0 0 1 0 0 1 1 1 0 0 1 0 1 0 0 0 1 1 1 1 0 1 1 2 1 0 0 0 0 0 1 1 1 0 0 0 1 1 1 0 0 1 0 1 0 0 1 0 0 1 2 2 0 2 1 1 0 2 0 0 0 2 1 1 0 1 0 0 0 0 2 1 1 0 1 1 2 2 2 1 0 2 2 0 0 1 0 0 0 0 1 1 1 0 1 0 1 2 2 0 0 1 0 1 1 1 0 0 0 1 2 1 0 0 0 1 1 2 0 1 0 1 1 0 0 1 0 1 1 0 2 0 2 1 0 0 1 0 1 1 1 2 0 1 0 1 1 1 1 1 0 1 1 0 0 0 0 0 0 0 0 0 2 0 1 1 0 0 0 0 0 2 1 0 1 0 0 2 0 0 1 0 1 2 0 1 0 1 1 0 0 2 0 1 1 0 0 0 0 0 1 1 1 0 0 1 0 0 2 0 1 1 1 1 0 2 2 0 0 2 0 2 0 0 0 2 0 1 2 1 0 0 0 1 0 2 2 1 1 1 0 2 1 0 1 0 0 2 1 0 0 2 1 1 1 1 1 0 0 2 1 0 1 0 0 0 0 2 0 2 1 1 0 1 1 1 1 2 0 2 1 0 0 1 0 2 0 2 1 2 2 1 0 0 0 1 1 1 1 0 0 0 1 0 0 0 0 1 2 2 0 2 2 0 0 1 1 1 0 0 0 2 1 0 0 1 1 0 0 0 1 1 0 0 1 1 1 1 0 0 0 0 0 0 2 0 0 0 2 0 0 1 0 0 0 0 0 0 0 0 1 0 0 0 0 0 0 0 0 1 2 0 0 0 2 1 2 0 1 0 0 1 0 0 1 1 0 0 1 1 0 1 1 0 0 1 0 0 1 1 0 1 0 0 2 0 0 1 0 0 0 0 1 0 2 1 1 0 0 1 1 1 0 2 1 1 1 0 0 0 1 2 2 1 1 2 0 0 0 0 0 0 0 0 0 0 2 0 1 0 1 0 0 1 1 0 1 0 1 0 0 0 0 0 0 1 0 1 1 0 0 1 0 0 1 2 2 1 1 1 0 2 0 0 0 1 0 0 0 0 0 0 0 2 2 0 1 0 0 0 1 0 0 1 1 0 0 1 0 2 1 1 0 1 0 0 0 0 0 0 0 1 0 0 0 0 0 0 0 0 2 0 0 1 2 2 0 2 0 0 2 0 0 0 2 0 1 1 1 1 1 1 2 2 0 2 1 2 0 1 0 1 1 1 0 1 0 0 0 0 1 0 1 1 0 0 1 1 2 0 1 1 1 0 1 1 1 0 1 1 1 0 1 1 0 1 0 2 0 0 0 2 2 1 0 0 1 0 0 0 0 0 0 0 0 1 0 0 0 0 0 0 0 0 0 0 0 0 0 0 1 0 1 1 0 0 1 1 0 0 2 0 2 0 0 1 1 2 2 2 0 0 0 0 0 0 0 0 0 1 1 2 2 0 2 0 0 1 0 1 0 1 1 1 1 1 0 0 1 0 1 0 1 1 0 0 0 0 0 0 2 2 1 1 1 2 0 0 0 0 1 2 0 0 0 1 2 1 0 0 0 0 0 1 0 0 0 1 2 0 1 0 2 0 2 1 1 0 2 0 1 0 0 0 0 0 0 0 2 0 0 0 0 2 0 2 2 0 0 1 1 1 0 0 1 0 1 1 0 0 1 0 0 0 0 0 0 0 1 0
58 1 0 0 0 0 0 2 1 1 0 0 0 2 1 1 0 0 1 1 1 0 0 0 2 0 0 0 2 1 1 2 2 1 1 0 2 2 0 1 1 1 0 0 1 0 0 0 0 0 0 0 0 0 0 2 0 0 1 1 1 0 1 0 1 1 0 2 1 0 0 1 2 0 1 2 2 1 1 0 1 1 0 0 2 0 0 0 1 2 0 0 0 0 1 0 0 0 0 1 1 0 0 0 2 2 0 1 1 1 1 2 0 1 0 0 1 0 0 2 2 0 1 1 0 1 0 1 0 0 0 0 0 0 0 0 1 0 0 0 0 2 0 0 0 0 0 0 0 0 0 0 0 1 1 0 0 1 0 1 0 0 0 2 2 2 2 0 1 2 0 0 0 2 0 0 1 0 0 0 0 0 0 2 1 0 2 1 1 2 2 2 1 1 1 0 1 2 0 1 1 1 1 2 2 0 0 0 1 0 2 0 1 1 2 2 0 0 2 0 0 0 0 2 0 0 0 0 0 2 1 0 0 0 1 0 0 2 2 2 0 0 2 0 1 0 0 0 0 0 0 0 0 1 1 2 0 0 0 0 0 0 0 0 1 0 0 1 1 0 0 1 0 0 1 1 0 1 2 1 1 1 0 1 0 0 0 0 0 2 2 2 0 2 2 0 0 2 0 2 0 1 2 1 1 0 0 0 2 2 2 0 0 0 0 0 0 0 1 1 0 0 2 1 1 0 0 2 1 1 1 1 1 0 0 0 0 1 1 1 0 1 1 0 0 0 0 1 2 2 1 0 0 0 1 1 0 0 0 1 1 0 1 0 1 0 0 0 1 0 1 1 0 2 0 1 1 1 1 1 1 1 0 0 0 1 0 0 0 0 0 0 0 0 2 0 0 0 0 0 0 0 0 2 1 0 0 0 0 2 0 0 0 0 1 1 1 0 1 0 0 1 1 1 0 1 0 0 1 1 0 0 0 0 0 0 0 2 1 0 1 1 1 1 1 2 1 2 2 0 0 2 0 2 2 2 0 1 2 0 1 1 0 0 0 0 0 2 2 1 1 1 2 0 1 1 1 0 0 0 0 0 0 1 0 0 0 2 0 0 0 2 0 2 1 0 1 0 0 2 0 2 1 1 0 1 1 1 0 1 0 1 0 0 2 0 0 1 1 1 1 2 0 0 0 0 0 0 0 2 0 1 0 2 2 1 1 0 1 1 0 0 0 1 1 1 0 1 1 2 0 0 0 2 1 1 0 0 0 1 0 0 0 1 0 0 1 1 1 0 0 1 0 0 0 0 0 0 0 0 2 0 1 2 0 1 2 0 0 0 0 0 0 0 1 0 0 0 0 0 0 2 1 2 0 2 0 1 1 1 2 0 0 1 1 0 1 1 0 1 1 1 0 1 1 1 1 1 0 0 1 1 0 2 0 1 0 1 1 1 1 2 0 1 1 0 2 1 1 0 0 1 1 1 0 2 1 1 1 1 1 1 0 1 1 1 1 2 0 0 1 2 0 0 0 1 2 0 2 0 1 0 1 0 0 1 1 0 0 1 1 1 1 1 0 1 1 0 0 1 0 1 1 0 0 0 1 1 1 0 0 0 0 2 0 1 0 2 2 1 0 0 2 0 0 1 1 0 1 0 1 1 0 0 0 0 1 1 1 2 0 2 0 0 0 1 0 1 0 0 0 0 0 0 1 0 0 0 0 0 0 1 1 0 1 0 1 0 1 2 1 0 2 0 0 0 1 0 1 1 2 2 0 0 1 0 1 2 0 2 0 2 1 0 1 0 1 0 0 1 1 0 1 0 1 0 0 0 1 1 2 0 1 1 1 0 0 2 2 0 2 2 0 1 2 1 0 1 0 2 1 1 2 0 0 1 0 0 0 0 0 0 0 0 0 0 0 0 0 1 0 0 0 0 0 0 0 0 0 0 2 2 0 0 0 2 1 0 2 0 2 0 1 2 2 2 0 2 2 2 2 2 0 0 0 0 0 0 1 0 1 1 1 2 2 0 2 0 2 1 1 0 1 1 0 2 0 0 0 2 0 0 2 0 2 0 0 2 2 1 0 1 1 1 0 1 1 1 0 0 0 2 0 2 0 0 0 1 1 0 0 0 2 0 1 1 0 0 0 0 2 0 2 0 0 0 0 1 1 1 1 1 1 0 1 1 1 1 0 0 1 0 0 1 1 1 1 0 0 1 1 0 0 1 0 0 1 0 1 1 0 0 0 0 1 0 0 0 1 0 2 1
59 0 0 0 0 0 0 1 2 0 0 1 0 1 1 1 0 0 1 1 1 0 1 0 2 1 1 0 2 0 1 1 1 2 1 0 2 2 0 0 1 0 0 0 2 1 0 0 0 1 1 0 1 1 1 1 0 0 0 1 0 1 0 1 0 0 2 0 1 0 0 1 2 0 1 2 2 1 1 0 1 2 0 0 2 0 0 1 2 2 1 1 2 2 0 1 0 1 0 0 1 0 0 2 0 0 2 2 2 0 0 2 0 0 0 0 0 0 2 0 0 0 1 1 0 1 0 2 1 1 0 1 0 0 0 0 0 0 0 0 1 1 0 0 0 0 1 0 0 0 0 0 0 0 1 0 0 1 0 0 0 0 1 2 2 1 1 0 0 2 1 0 1 1 0 1 1 2 2 1 0 0 0 2 2 1 1 0 0 1 1 1 1 1 1 1 1 2 0 0 0 0 1 1 2 0 1 0 2 0 2 0 1 0 1 2 1 1 1 1 1 1 0 1 1 1 1 0 0 1 0 1 0 0 1 0 0 2 2 2 0 0 2 1 2 0 0 0 1 1 1 1 0 0 0 2 1 0 0 0 0 0 0 0 0 0 0 0 1 1 0 1 0 0 0 0 0 0 2 0 0 0 1 2 0 1 1 0 0 2 1 1 2 2 2 0 1 0 0 1 0 0 2 1 1 0 0 2 2 1 0 1 0 1 1 0 0 0 1 1 1 1 0 2 0 0 2 0 0 1 2 0 0 0 0 0 0 0 1 1 0 1 1 1 0 0 0 0 2 0 1 0 0 1 1 0 1 2 0 1 1 0 2 0 2 1 0 1 2 1 1 1 0 2 0 1 1 2 1 1 1 1 0 0 1 0 0 0 0 0 0 0 0 0 2 0 1 2 0 0 0 0 0 1 1 0 2 1 0 2 0 0 2 1 0 1 1 0 1 0 0 1 2 0 1 2 2 0 1 0 1 0 0 0 0 1 0 0 1 0 2 0 2 0 1 1 0 0 2 2 0 0 0 2 1 0 1 0 0 0 1 1 1 1 0 2 0 2 2 1 0 0 2 0 0 0 0 0 0 0 1 0 0 0 0 1 0 2 2 0 0 2 0 1 0 0 2 0 1 1 1 0 2 0 0 0 0 2 1 1 0 2 0 0 0 0 0 0 1 1 0 2 1 1 1 0 0 0 0 2 0 1 0 1 2 0 1 1 0 1 0 0 0 1 1 2 1 2 0 2 0 0 0 2 1 0 0 0 0 1 0 0 0 2 0 2 1 2 2 1 1 1 1 0 0 0 1 0 0 2 2 0 0 0 1 0 0 1 0 1 0 0 1 1 0 0 0 1 1 0 0 1 0 2 0 2 1 1 1 2 0 0 0 0 1 1 0 1 0 1 0 1 1 1 1 1 1 2 0 0 2 1 1 2 0 0 2 1 0 2 0 1 0 1 1 0 2 1 0 0 0 1 1 1 0 2 1 2 1 0 0 0 1 1 1 1 0 1 1 1 0 1 0 0 1 0 1 1 1 1 0 1 2 0 0 2 1 1 1 1 1 1 0 1 2 0 0 0 0 0 0 0 0 0 1 0 1 1 1 0 0 0 0 1 0 0 0 2 0 0 0 0 0 0 0 2 2 1 1 0 0 0 0 0 0 0 1 1 0 1 0 1 0 0 0 1 0 1 0 0 0 1 0 0 0 0 1 0 1 0 0 0 2 0 0 1 2 0 1 1 1 0 2 0 1 0 0 0 0 0 0 0 0 0 0 2 0 2 0 2 0 2 0 0 0 0 0 0 0 0 0 0 0 1 1 1 1 0 0 1 1 0 1 0 0 0 1 2 2 2 0 2 0 0 2 0 0 1 0 2 0 1 1 0 0 1 0 1 1 0 0 0 0 1 0 0 1 0 0 0 0 0 1 1 0 1 1 0 0 1 0 2 0 0 0 0 2 0 1 1 1 0 1 0 0 0 0 1 1 2 2 2 0 0 0 0 1 0 0 0 0 1 0 1 2 0 2 0 0 0 0 2 1 2 0 0 1 2 0 0 0 0 0 0 1 1 0 1 0 0 0 0 1 1 2 2 2 2 0 0 0 2 2 2 2 1 1 0 1 1 1 1 0 2 1 0 0 1 0 0 2 0 1 0 1 0 1 1 1 1 1 1 0 0 2 1 2 0 1 0 1 0 0 0 0 2 0 1 1 0 0 2 1 1 0 0 0 1 0 1 0 0 2 1 2 0 1 0 2 2 2 1
60 0 0 0 0 0 0 2 2 0 0 0 0 2 2 2 0 0 0 2 2 1 0 0 2 1 1 0 2 0 1 1 2 2 1 1 2 1 1 1 0 0 1 1 1 1 1 0 0 0 0 0 0 1 1 2 0 1 1 1 0 1 0 2 1 0 1 1 1 0 0 1 2 0 1 2 2 0 0 2 0 2 0 0 1 0 0 1 2 2 0 2 0 1 2 0 0 0 0 1 1 0 1 0 1 0 2 0 0 2 0 0 1 2 2 2 2 0 0 2 2 0 1 1 0 0 0 0 0 0 0 0 0 0 0 0 0 0 0 0 0 2 0 0 0 1 0 0 0 0 0 0 0 0 0 0 0 1 0 2 0 1 0 2 2 0 0 1 1 2 0 0 1 1 0 1 2 0 0 0 0 0 1 2 1 0 2 1 0 1 2 2 2 2 2 1 2 2 0 1 1 1 0 1 2 0 1 1 1 0 1 0 2 0 2 2 0 0 1 1 1 1 2 2 0 2 2 1 0 0 0 0 0 1 2 0 0 2 2 2 0 0 2 0 2 1 1 1 1 1 1 1 0 1 1 2 0 0 0 0 0 0 0 1 1 0 1 1 2 2 0 2 0 1 1 0 1 1 1 1 1 1 2 2 0 2 2 1 0 2 2 1 0 1 1 0 0 2 0 2 0 1 2 1 0 0 2 0 2 2 1 1 0 1 1 0 0 0 0 0 1 1 1 1 2 0 2 0 0 1 2 1 0 0 0 0 0 1 0 1 1 2 1 0 1 0 1 1 2 1 2 0 2 0 1 0 1 1 0 1 1 0 0 0 0 1 0 0 2 0 2 2 0 1 0 1 0 0 1 2 0 1 0 0 1 2 0 0 0 1 0 0 1 0 2 0 2 1 1 1 0 1 0 1 0 0 1 1 0 1 0 0 0 1 0 1 1 0 0 0 0 2 0 1 1 1 0 0 2 0 2 0 0 0 0 0 0 0 0 1 1 1 1 2 0 1 0 0 1 1 1 0 0 1 1 1 0 1 0 1 0 0 0 2 0 2 0 2 2 0 1 0 2 0 2 0 1 1 1 0 0 0 0 1 1 2 1 1 1 0 0 2 1 0 1 0 0 0 0 0 2 1 1 1 1 1 2 0 1 0 2 0 0 0 1 1 0 1 1 1 0 2 0 1 0 0 0 1 1 1 1 0 0 2 2 0 1 1 2 2 0 1 0 2 2 0 0 1 1 2 0 0 0 2 0 1 0 0 0 0 2 0 0 0 0 0 0 1 1 0 1 1 1 0 1 0 1 1 0 2 2 0 1 1 0 1 1 2 0 2 1 0 0 2 0 0 1 0 0 0 0 2 0 1 0 2 0 1 1 0 1 0 0 0 0 0 0 1 0 0 0 1 0 0 0 2 2 0 0 0 0 1 0 0 1 1 1 0 0 2 0 1 0 0 1 0 2 1 0 0 0 2 0 1 1 2 1 1 1 0 0 0 1 1 1 0 0 2 0 0 1 0 0 0 1 0 1 0 1 0 0 0 2 0 0 2 0 1 2 0 2 0 0 1 0 0 0 1 0 1 0 1 0 1 1 0 2 2 2 0 2 0 0 2 0 2 0 2 2 2 0 0 0 0 0 2 2 0 0 0 0 0 0 0 1 1 0 0 0 1 1 1 1 1 0 1 0 0 1 1 1 1 0 0 1 1 0 0 0 0 0 0 1 0 0 0 1 1 1 2 0 0 1 0 0 1 1 0 0 0 0 0 1 1 2 2 0 1 0 2 1 2 2 0 0 0 0 1 0 0 0 0 1 0 1 0 2 0 0 1 1 0 0 0 0 0 0 1 0 0 1 1 0 1 2 2 0 1 0 1 0 0 0 0 0 0 0 1 1 1 0 0 0 0 0 0 0 0 1 0 0 0 1 0 0 1 1 1 0 1 0 1 0 0 1 0 1 1 1 2 0 0 0 0 1 1 1 2 0 1 0 0 0 0 0 0 0 0 0 0 1 1 0 0 1 1 2 0 0 0 0 1 0 2 1 1 1 1 1 1 0 0 0 1 2 0 0 1 2 1 1 0 2 0 0 0 0 1 0 1 2 1 1 2 1 1 1 2 2 0 0 0 2 1 2 0 0 1 1 0 2 0 2 0 0 0 0 0 0 0 2 0 0 0 1 1 2 0 1 0 1 0 1 0 0 1 0 0 1 1 0 1 0 0 0 0 0 1 0 2 0 0 1 0 1 0 0 0 0 0 2 1
61 0 1 0 0 0 0 2 2 0 0 1 0 0 0 0 0 0 1 1 1 1 0 0 2 0 0 0 2 1 2 0 1 1 1 0 2 1 0 1 0 0 0 0 2 0 1 0 0 0 0 0 0 0 1 2 0 0 0 0 2 0 1 1 0 0 1 0 1 1 1 2 2 1 1 2 1 1 1 0 1 2 1 1 1 0 0 1 1 2 1 1 0 2 0 0 0 1 1 0 1 0 0 0 2 2 0 1 1 1 1 2 0 0 2 2 2 0 0 2 2 0 1 1 0 1 0 1 1 0 1 1 0 0 0 0 0 0 0 0 1 1 0 0 0 0 0 0 0 0 0 0 1 0 0 0 0 0 1 1 1 0 0 2 0 2 1 1 0 1 1 1 1 1 0 0 2 1 0 1 0 0 1 2 2 0 2 0 0 0 0 1 2 1 2 1 0 1 0 1 0 1 0 2 2 0 0 1 1 0 1 0 1 0 1 2 0 1 2 0 0 0 0 1 1 0 0 0 0 1 0 1 1 0 1 0 0 2 2 0 0 1 2 1 2 0 0 1 0 0 0 0 0 0 0 2 1 0 0 0 0 0 0 0 1 0 1 0 0 0 2 0 0 2 0 0 2 0 0 0 0 0 1 1 0 1 0 1 0 2 1 1 1 2 2 0 1 0 0 1 1 0 2 0 0 0 0 0 2 2 0 2 0 1 1 0 1 0 1 1 1 1 1 1 1 0 1 0 0 1 1 0 0 0 0 0 0 1 1 0 0 0 1 0 1 0 1 1 1 2 0 1 0 1 0 1 1 0 0 1 1 0 0 0 0 0 0 1 1 1 0 0 0 2 0 0 2 2 0 2 1 0 0 0 1 0 0 0 0 1 0 0 2 1 2 0 2 0 1 1 0 1 0 1 1 0 1 0 0 0 0 0 2 0 0 2 0 0 0 0 0 1 1 2 0 0 0 0 1 0 1 0 0 0 0 0 0 2 1 0 0 2 2 1 0 1 0 2 2 0 0 2 0 1 1 1 0 1 1 1 0 0 0 1 0 1 1 2 2 1 1 1 2 0 1 1 1 2 2 0 0 1 0 0 0 2 0 1 1 1 1 1 0 1 2 0 0 0 1 2 0 2 1 1 0 1 1 0 0 1 0 1 1 1 0 1 0 0 1 1 0 2 2 1 0 0 0 1 1 1 0 1 0 1 2 0 1 1 1 1 1 1 0 0 1 0 0 0 2 0 0 0 0 2 1 1 0 1 0 0 2 0 1 2 0 0 2 1 1 1 1 0 0 0 0 1 2 0 0 0 2 0 0 2 0 0 2 1 1 1 0 0 1 1 0 0 0 0 0 0 0 2 1 2 0 2 2 0 0 0 1 0 0 0 0 0 0 0 0 0 0 1 1 1 1 1 1 0 0 0 1 0 0 1 0 1 0 1 0 0 1 1 0 0 1 0 2 1 0 0 0 1 0 0 1 2 2 2 1 0 0 0 1 1 1 0 1 1 1 1 0 1 0 1 1 0 1 0 1 0 0 2 2 1 1 1 0 0 2 0 0 0 0 1 1 0 0 0 0 1 0 2 0 1 1 0 2 2 2 0 0 0 0 1 0 0 0 2 1 1 0 0 1 0 1 0 0 0 0 0 0 0 0 0 0 0 0 0 0 2 1 2 1 1 0 0 0 1 0 0 0 0 0 0 0 0 0 0 1 0 0 0 0 0 0 1 1 0 1 2 0 0 2 1 1 0 0 0 1 1 1 2 2 1 2 1 1 2 1 2 0 1 2 0 2 0 1 0 0 1 1 0 0 0 2 0 2 1 0 1 1 0 1 1 1 0 0 2 1 0 1 1 0 0 1 1 0 1 0 1 0 0 1 0 0 0 0 0 2 0 1 0 1 1 0 0 1 0 0 0 0 0 1 0 1 0 2 0 0 0 1 1 0 0 0 2 0 1 1 1 0 0 2 1 2 2 1 0 2 2 2 2 0 0 0 0 0 0 0 0 0 0 0 2 2 0 2 0 0 0 0 1 0 2 0 1 1 0 0 1 0 0 0 0 0 1 0 1 2 1 0 1 2 1 1 1 2 1 0 0 0 2 0 2 0 0 0 1 1 0 1 0 1 1 1 2 0 0 1 1 2 0 2 1 1 0 2 2 1 0 1 0 1 1 0 1 1 0 0 0 0 0 0 1 1 0 2 0 0 0 0 1 1 1 0 1 2 0 0 1 0 0 0 0 1 0 0 0 2 0 0 0
62 1 0 0 0 0 0 2 0 2 0 0 0 0 0 0 0 0 2 0 1 0 0 1 1 1 1 0 1 2 0 1 2 2 0 1 1 1 0 0 2 0 0 0 2 0 1 0 0 1 1 0 0 0 2 0 0 0 1 0 2 0 2 0 0 0 1 0 1 0 0 1 1 0 0 1 1 0 0 1 0 2 0 0 2 0 0 0 1 1 0 1 2 2 1 0 1 1 0 1 0 0 1 1 0 0 2 0 0 2 0 2 0 2 0 0 1 0 2 0 0 1 1 1 0 1 0 0 0 0 0 0 0 0 2 1 1 0 0 0 2 1 0 0 0 0 1 0 0 0 0 0 0 0 0 0 0 1 2 1 0 0 0 2 1 2 2 2 0 1 0 0 1 1 0 2 1 0 0 0 0 1 0 2 2 0 2 2 0 0 0 2 2 1 1 2 2 2 0 0 0 0 1 2 2 0 0 1 0 0 1 0 1 0 1 1 0 0 1 0 1 1 0 1 1 0 0 1 1 1 1 0 0 0 2 0 0 0 0 0 0 0 2 0 1 0 0 0 0 0 0 1 0 0 0 2 0 1 0 1 1 1 0 0 0 0 0 0 2 1 1 0 0 0 0 0 0 1 1 0 0 1 1 2 0 1 0 2 0 2 0 0 0 2 1 0 0 0 0 1 0 0 2 0 0 0 1 0 0 0 0 2 0 2 2 0 0 0 0 0 1 2 2 0 2 0 1 1 1 0 1 1 0 0 0 0 0 2 2 1 0 1 1 0 0 0 0 0 1 1 0 1 0 1 0 1 1 1 1 0 2 1 1 0 1 0 0 1 1 1 0 0 0 2 0 0 1 2 2 2 1 1 0 0 0 0 0 0 0 1 0 0 1 0 1 1 2 1 0 1 0 2 0 2 1 0 1 2 0 1 0 0 0 0 2 2 0 1 0 1 1 1 0 1 0 2 1 0 1 0 1 0 0 0 0 0 0 1 1 0 1 0 2 0 1 1 0 0 0 2 2 2 0 1 1 0 1 0 0 0 0 1 0 1 0 1 0 1 1 0 1 0 2 0 1 0 0 0 0 2 1 1 0 1 0 1 0 0 0 1 1 0 0 1 0 0 0 0 0 0 2 0 1 1 0 1 2 2 0 2 0 1 1 1 0 2 1 1 0 1 1 2 1 1 0 1 0 2 2 0 2 0 0 0 0 0 0 1 1 0 1 0 0 2 2 2 0 0 2 0 0 0 0 2 0 2 0 0 1 0 1 1 1 2 1 0 1 1 1 2 0 0 0 0 0 0 1 1 0 2 1 0 0 1 0 1 1 0 0 0 0 0 1 1 1 0 1 1 1 0 1 1 1 0 1 1 1 2 1 1 0 0 1 1 1 1 1 1 0 1 1 2 0 0 0 0 0 1 0 0 0 0 0 0 0 1 0 0 1 2 1 0 0 1 0 0 2 1 0 0 0 2 1 0 0 1 2 2 2 1 1 1 1 0 0 0 0 1 0 0 2 0 0 0 0 1 1 1 0 1 0 1 2 1 0 2 2 1 2 0 1 0 0 0 1 0 0 0 0 1 1 0 0 0 1 0 1 1 2 0 0 0 0 2 0 1 0 2 1 1 0 0 0 0 0 2 2 0 1 0 1 1 0 1 0 1 1 0 0 0 0 0 0 0 0 0 1 0 1 1 1 1 1 0 1 0 1 0 0 0 0 1 2 0 0 2 2 2 0 2 0 0 2 1 1 0 0 0 0 0 0 0 0 0 2 1 1 1 1 2 1 1 0 2 2 2 0 1 0 1 1 0 1 0 1 1 1 0 0 0 0 0 0 0 0 0 1 2 1 0 1 1 0 1 2 1 0 2 0 2 1 0 0 1 1 1 0 1 1 1 1 0 0 0 1 1 1 0 0 0 0 1 1 1 0 0 0 0 0 0 1 1 1 0 1 0 1 1 1 2 0 0 2 1 2 1 0 1 1 2 2 2 0 0 0 0 0 0 0 2 0 1 1 1 2 1 1 0 1 0 0 1 1 0 2 2 0 0 0 0 0 0 0 1 2 1 0 1 2 2 0 0 0 1 1 1 1 0 0 0 1 1 1 1 0 0 0 0 0 0 1 1 2 2 2 1 0 2 0 1 1 0 2 0 1 0 1 2 1 1 0 1 0 2 0 0 0 0 0 0 1 0 2 0 0 0 0 1 1 0 0 1 2 2 0 0 1 0 0 1 0 0 0 2 1 0 0 0 1 1 1 1
63 1 1 0 0 0 1 2 1 1 0 0 0 0 0 0 0 0 0 2 2 0 0 1 1 0 0 0 2 2 1 1 0 0 1 1 1 1 0 0 1 0 0 0 2 0 1 0 0 1 1 0 0 1 1 2 0 1 0 0 0 2 0 2 0 2 0 0 1 0 0 1 2 1 1 2 2 0 0 2 0 2 0 0 2 0 0 1 2 2 0 2 1 1 0 0 0 1 0 1 0 0 0 1 1 1 2 2 2 0 0 2 0 0 1 2 1 1 0 1 1 0 1 1 0 0 0 0 0 0 0 0 0 0 1 1 0 0 0 0 0 2 0 0 0 0 0 0 1 1 0 0 0 0 0 0 0 1 2 1 1 1 0 2 1 2 2 2 0 1 0 0 1 1 0 1 2 1 0 1 1 1 0 1 0 0 1 1 1 1 1 1 1 0 1 1 2 2 0 1 1 1 1 0 2 0 1 2 0 0 0 0 2 1 0 2 1 0 1 0 1 1 1 2 0 1 1 0 0 0 0 0 0 0 1 0 0 1 2 1 0 0 2 0 1 0 0 1 0 0 0 0 0 0 0 1 0 1 0 1 1 1 0 0 0 0 0 0 1 1 1 1 0 2 0 0 2 0 1 0 0 0 2 2 0 1 1 0 0 2 0 0 0 2 1 0 0 2 0 1 0 0 2 1 0 0 0 0 0 0 0 0 0 1 1 0 0 1 1 1 0 0 1 1 1 0 1 0 1 2 2 0 0 0 0 0 0 0 2 0 0 0 0 0 0 0 0 0 1 2 1 0 0 0 1 1 0 1 0 1 1 0 2 0 2 1 0 2 2 1 1 1 1 2 1 0 2 2 0 1 2 1 0 0 0 0 0 0 0 0 0 0 1 0 2 0 0 0 1 0 0 0 0 2 2 2 0 1 0 2 0 0 1 0 1 2 0 1 0 0 0 1 0 0 2 2 2 0 1 0 1 0 1 1 1 1 0 2 0 1 1 0 2 0 1 0 0 2 2 0 0 2 0 2 1 1 0 1 1 1 2 2 0 0 0 1 1 1 2 1 0 0 1 2 0 2 0 0 0 0 2 0 0 0 0 1 0 0 0 0 0 2 0 1 0 0 0 0 0 2 0 2 1 1 0 1 1 2 1 1 0 2 1 0 1 0 0 1 1 1 1 2 0 2 1 0 0 0 0 2 1 0 0 0 0 0 1 0 0 1 1 1 0 1 2 0 0 2 0 2 0 0 0 1 2 0 0 2 1 1 0 0 1 2 1 0 1 1 1 0 1 1 0 0 0 0 0 0 0 1 2 1 0 1 1 0 2 0 0 0 0 0 0 0 2 0 0 0 0 0 0 2 0 1 0 2 1 0 2 0 2 0 0 0 0 0 0 1 0 1 1 2 2 2 2 0 0 2 0 0 1 1 0 1 0 0 1 2 0 1 1 0 1 1 1 0 2 1 0 0 0 2 1 0 1 2 1 2 2 0 0 0 2 1 1 1 0 2 0 0 0 0 0 1 1 0 0 0 2 0 0 0 1 0 0 1 1 0 1 0 2 0 1 0 0 0 0 0 0 0 0 0 0 1 1 0 2 2 2 0 1 0 0 1 0 0 0 0 1 1 0 0 1 0 1 1 2 0 0 0 0 0 1 0 0 1 1 1 1 1 0 1 1 1 0 0 0 1 0 0 0 0 0 0 2 1 0 0 1 0 0 0 2 0 1 1 2 0 2 1 0 0 0 0 0 0 0 0 2 2 2 2 0 0 1 1 1 1 0 1 0 1 1 0 1 0 1 1 0 1 1 0 0 0 2 0 2 0 1 1 2 0 1 0 0 0 0 0 2 0 0 2 2 1 2 1 0 1 0 1 0 0 1 0 0 1 0 0 0 0 0 0 0 0 1 1 1 0 0 0 0 0 1 1 0 1 1 0 0 1 1 2 1 1 1 1 0 0 0 2 0 1 0 0 1 1 1 1 2 2 2 2 1 0 0 1 1 0 0 1 0 1 0 2 1 0 1 0 0 0 0 1 0 2 1 1 0 1 0 0 0 0 0 0 1 1 0 0 2 2 0 0 2 2 0 1 2 2 0 0 0 2 2 2 2 2 2 2 2 0 0 0 1 0 0 0 0 0 0 1 1 1 2 0 1 0 2 1 1 1 1 1 1 0 0 1 1 1 0 0 2 0 0 0 0 1 1 1 2 1 0 2 1 2 0 0 1 1 0 1 0 0 0 0 0 1 0 1 1 1 2 2
64 1 0 0 0 0 0 1 1 1 0 1 0 0 0 0 0 0 0 1 1 1 0 1 1 0 0 0 1 0 1 0 0 0 2 0 2 2 0 0 2 0 0 0 1 1 1 0 0 0 0 0 1 1 0 1 0 0 0 0 0 0 0 2 0 1 1 1 1 0 0 0 1 0 1 1 2 1 1 0 0 2 0 1 1 0 0 0 2 2 0 2 1 2 2 0 0 1 0 1 2 1 1 1 0 0 2 1 2 1 0 1 1 0 2 2 2 0 1 1 1 0 2 0 1 1 0 0 0 1 1 1 0 0 1 1 0 0 1 0 2 1 0 0 0 0 0 0 0 0 0 0 0 1 0 0 0 0 1 2 0 0 0 1 0 1 1 0 1 1 0 2 0 2 2 2 2 0 0 0 0 0 0 0 0 0 0 2 0 0 0 2 2 1 1 1 0 2 0 0 0 0 0 1 2 0 1 0 2 0 2 0 1 0 0 1 0 0 2 0 0 0 0 2 0 0 0 0 0 0 0 0 0 0 2 0 0 2 2 1 0 1 2 0 0 0 0 0 0 0 0 0 0 0 0 0 0 0 0 0 0 0 0 0 2 0 1 0 1 0 0 2 1 1 1 1 1 0 1 0 0 1 2 1 1 1 1 1 0 2 1 0 1 2 1 1 0 0 0 2 0 0 2 1 1 0 0 0 2 2 1 1 0 2 2 0 2 0 2 2 0 0 1 2 1 0 0 0 0 0 1 1 0 0 0 0 0 1 1 1 1 2 1 0 0 0 1 0 2 1 2 0 0 2 0 0 2 0 0 2 2 0 1 0 1 0 0 1 1 0 0 0 0 2 0 0 1 2 0 2 2 0 1 1 0 0 0 1 1 0 0 0 0 0 2 2 0 0 0 0 0 0 0 2 1 0 1 0 0 0 0 0 0 0 2 2 0 0 2 0 0 0 0 0 0 2 0 0 1 0 1 0 2 1 1 2 0 1 1 0 2 1 1 0 2 2 2 1 2 0 0 1 0 2 1 1 0 1 1 1 0 1 0 2 0 2 0 2 2 1 1 1 2 0 1 0 0 0 0 0 2 0 0 0 0 0 0 1 0 1 0 1 1 0 0 0 1 0 1 2 0 2 1 1 0 1 2 1 0 0 0 2 0 0 1 0 0 1 0 1 1 2 1 2 2 0 0 1 1 1 1 0 0 0 0 0 1 1 1 2 1 2 0 2 2 0 0 1 0 2 0 1 0 1 1 1 1 0 0 1 0 0 1 2 0 1 2 0 0 0 1 2 1 0 0 0 1 1 0 2 2 0 0 0 1 0 1 1 0 1 1 0 1 0 1 0 1 0 0 0 0 1 1 2 0 2 1 0 0 0 2 0 1 2 2 2 2 1 0 1 1 1 1 1 1 0 1 1 0 0 0 0 0 2 0 0 1 0 2 2 2 1 0 1 1 0 2 1 1 0 0 1 1 1 0 2 1 0 0 0 0 0 1 2 2 2 0 1 1 1 0 1 0 1 1 1 1 0 2 0 1 1 2 0 0 2 0 1 2 0 1 1 0 0 1 0 0 0 0 1 0 1 0 1 1 0 2 1 1 0 1 0 0 0 0 0 0 2 1 1 0 0 0 0 1 0 0 0 0 0 0 0 0 0 0 0 1 0 0 0 0 0 0 0 0 0 0 0 0 0 0 0 0 0 0 0 1 0 1 0 0 1 2 0 1 1 2 0 2 2 0 0 2 1 0 0 1 0 1 1 2 2 0 0 2 0 2 1 0 2 1 2 1 0 1 0 0 2 2 2 0 0 0 0 2 0 0 0 0 2 2 0 0 0 0 0 0 2 0 0 1 1 1 0 2 0 0 1 0 2 0 1 0 0 0 2 2 0 1 0 0 1 0 0 0 0 0 0 0 1 0 1 0 0 1 0 1 0 0 0 0 1 0 0 0 1 1 0 2 1 1 0 0 0 0 0 0 0 0 2 2 2 0 0 0 0 0 0 0 0 0 1 0 1 2 1 1 0 0 0 0 0 0 0 2 2 0 0 0 0 0 0 0 0 0 1 0 2 2 2 0 0 1 0 1 0 2 2 0 0 0 2 0 1 0 0 0 1 1 0 1 1 1 1 0 1 0 1 1 0 2 0 2 1 0 0 1 2 1 0 1 0 0 0 1 1 2 0 1 0 0 1 0 0 0 0 2 1 2 0 0 1 0 0 0 0 1 1 1 2 0 0 1 1 1 0 1 0 1 0 0 0
65 0 0 0 0 0 0 2 0 2 0 0 0 1 2 1 0 0 0 2 2 0 0 0 2 0 0 0 2 0 2 1 1 1 1 1 1 2 1 0 0 0 0 0 2 0 0 0 0 0 0 0 1 1 0 2 0 1 1 0 1 0 0 1 1 1 1 1 2 0 0 0 2 0 0 2 2 1 1 1 1 2 0 1 2 0 0 2 2 2 0 1 1 1 2 0 0 2 0 2 0 0 1 0 0 0 2 0 0 2 1 1 0 0 0 0 0 0 0 2 2 0 1 1 0 0 0 0 0 0 0 0 0 0 0 0 0 0 0 0 1 1 1 0 0 0 0 0 0 1 0 0 0 0 1 1 0 1 1 1 0 0 0 2 1 2 0 1 0 1 1 2 1 1 0 0 2 1 0 1 0 1 0 2 2 0 2 1 0 1 1 2 2 1 1 1 2 2 0 0 0 0 1 1 2 0 1 1 1 0 1 0 2 0 2 2 2 0 1 0 1 1 0 1 1 1 0 0 0 2 0 0 1 1 0 0 0 2 2 2 0 0 2 1 2 0 0 0 0 0 0 1 0 1 1 2 1 1 0 1 1 1 0 0 0 0 0 0 1 1 1 1 0 2 0 1 0 1 1 1 1 1 2 2 0 2 0 1 0 1 1 0 1 2 2 0 0 0 0 1 0 0 2 1 0 1 0 0 1 1 0 1 0 2 2 0 1 0 1 1 1 1 1 1 1 0 0 1 0 1 0 0 0 0 0 0 0 1 1 0 1 1 0 0 0 0 0 0 0 2 0 2 0 0 2 0 0 0 0 2 1 0 1 0 1 0 0 1 2 0 1 1 1 2 0 2 2 2 0 0 1 1 0 1 0 0 0 0 0 1 0 0 2 0 2 0 2 2 0 1 0 1 0 1 1 0 1 1 0 2 0 0 0 1 1 2 0 0 2 0 0 0 1 1 0 1 0 2 2 0 1 1 0 0 0 0 0 1 0 0 2 0 0 0 2 1 1 1 1 1 1 2 0 2 1 1 0 1 0 1 1 1 1 0 0 1 0 2 2 0 1 0 2 1 1 0 1 0 0 1 2 0 0 2 2 2 2 1 0 0 1 2 0 1 1 0 1 0 1 1 1 2 1 1 0 1 1 1 0 1 0 1 0 1 0 1 0 1 0 2 2 1 1 1 0 1 1 1 1 1 1 0 0 1 1 0 0 1 1 2 0 0 0 0 0 1 0 0 2 0 0 0 1 2 1 0 1 0 1 0 1 0 0 2 0 0 2 0 0 0 0 1 1 0 1 0 1 2 0 2 2 0 0 0 0 0 1 0 0 0 0 1 1 2 0 0 0 0 1 0 0 2 0 1 0 2 1 0 0 1 2 0 0 0 0 0 0 1 0 1 1 2 0 0 0 1 2 1 0 0 0 1 0 1 0 0 1 1 1 2 1 2 0 2 0 0 2 1 0 1 0 2 1 1 0 1 1 2 2 1 1 0 0 0 0 0 2 1 2 1 0 1 0 1 1 0 0 0 2 0 1 0 2 0 0 2 2 0 1 0 2 0 0 1 1 0 0 0 0 0 0 0 0 0 1 0 1 0 1 0 0 0 0 1 2 2 1 1 2 2 0 0 1 0 0 2 2 0 0 0 0 0 0 0 0 1 1 0 0 1 0 1 0 0 0 0 1 0 0 0 0 0 0 0 1 0 1 0 0 0 0 0 1 1 0 0 2 1 1 1 0 0 0 1 2 0 0 0 1 1 1 1 0 0 1 2 1 2 0 2 0 2 2 0 2 0 0 0 0 1 0 0 0 0 2 0 1 0 0 2 2 0 1 0 0 0 1 1 2 0 1 2 1 1 2 2 0 1 0 1 1 0 1 0 0 0 0 0 0 0 0 0 0 0 0 0 1 0 0 0 1 0 0 0 0 0 0 0 0 1 0 1 1 0 1 1 0 0 2 1 0 2 1 0 2 0 0 1 0 0 0 0 0 0 0 0 0 0 0 0 1 1 0 1 1 0 1 0 0 0 0 1 0 1 0 1 0 0 0 2 1 0 1 1 2 0 0 1 1 1 0 0 1 1 1 0 0 0 0 0 1 1 0 1 0 0 1 0 2 2 0 0 1 2 2 1 0 1 1 0 2 0 1 0 1 0 1 2 1 1 0 1 2 0 1 1 1 0 0 0 1 0 0 0 0 1 1 0 1 0 0 0 1 1 0 0 2 0 1 1 0 0 0 0 1 0 0 0 2 0 1 0
66 0 0 1 0 0 1 2 2 0 0 0 1 1 0 0 1 0 0 2 2 0 1 0 2 0 0 0 1 2 0 0 1 0 2 0 2 1 0 2 0 0 0 0 2 0 1 0 0 0 0 0 0 1 1 1 1 0 2 1 1 0 0 1 0 1 1 0 1 1 2 1 2 0 1 2 2 0 0 2 0 2 1 1 1 0 0 0 2 2 0 1 1 1 0 0 0 0 0 0 2 0 1 1 0 0 2 0 1 1 0 0 0 2 1 1 2 0 0 1 1 0 1 1 0 1 0 1 1 0 0 0 0 0 0 0 0 0 0 0 0 2 0 0 0 0 0 0 0 1 0 0 1 0 0 1 1 1 1 1 0 0 0 2 2 1 1 2 0 2 0 0 1 1 1 1 1 0 0 0 0 1 0 0 0 0 0 2 1 1 1 1 1 1 1 1 1 1 0 0 0 0 0 1 2 0 1 2 1 0 0 0 1 0 1 2 0 0 1 1 1 1 1 2 0 1 1 1 1 1 0 0 1 1 1 1 1 2 1 1 0 1 2 1 2 0 0 0 0 0 0 0 0 0 0 1 0 0 0 0 0 0 0 0 0 1 1 0 0 0 1 0 1 0 0 0 1 1 1 1 1 0 2 2 0 2 2 1 0 1 0 0 1 1 1 0 0 0 1 0 1 0 1 0 0 0 0 0 1 1 0 1 0 1 1 0 2 1 1 1 0 0 1 1 1 0 1 0 0 1 1 1 0 0 0 0 0 1 2 1 1 1 1 0 0 0 1 0 1 1 1 1 0 0 0 2 0 0 0 0 0 0 1 1 1 0 0 2 2 0 0 0 0 2 1 0 2 1 0 2 1 0 0 1 0 1 0 0 0 1 0 0 1 0 2 0 2 1 0 0 0 0 0 2 2 0 0 1 0 1 0 0 1 0 0 1 1 0 0 0 0 2 1 0 2 2 1 1 2 0 2 1 0 0 0 1 0 1 0 0 1 0 1 0 1 2 0 1 1 0 0 1 0 1 0 0 0 1 1 0 0 1 1 0 0 2 0 2 2 1 1 1 2 2 2 0 2 0 0 2 1 1 0 0 0 0 0 1 1 1 0 1 0 1 0 0 0 2 2 2 0 2 2 0 0 0 0 0 0 1 0 1 0 0 1 0 0 0 0 0 1 2 0 2 1 1 1 1 1 1 1 0 0 1 1 0 1 1 2 2 1 1 0 1 2 0 0 1 1 1 0 0 0 1 2 0 0 0 0 1 1 0 0 0 0 0 0 1 1 0 0 1 0 0 0 0 0 0 1 1 2 0 0 1 0 0 1 0 0 0 1 0 2 0 1 0 1 0 0 0 0 2 0 2 0 2 2 2 2 2 2 0 0 1 0 0 1 1 0 1 0 2 0 1 1 0 0 1 0 0 0 0 0 1 0 0 0 1 0 2 0 0 0 0 2 0 2 1 0 0 0 2 2 1 0 2 1 2 1 0 0 0 2 1 2 2 0 1 1 1 1 1 0 0 0 0 1 1 1 1 0 0 2 0 0 1 1 1 1 0 2 1 1 0 0 1 1 1 0 1 1 0 1 2 2 1 1 2 2 0 0 0 0 2 0 0 0 0 2 2 0 0 1 0 0 1 1 0 0 0 0 0 1 0 0 0 1 1 1 2 1 2 0 0 0 0 0 1 0 0 0 0 0 0 1 1 0 0 0 0 0 0 0 0 0 1 2 0 1 2 0 0 2 1 1 0 2 1 1 2 2 1 0 0 1 1 0 2 1 2 0 1 2 0 2 0 1 1 0 2 1 0 1 0 1 0 0 1 0 1 1 0 1 1 1 0 0 1 1 0 1 1 1 0 2 1 0 1 0 2 1 0 0 1 1 1 1 0 1 0 0 1 0 0 0 0 0 0 0 0 0 0 0 0 0 0 0 1 0 0 1 1 1 1 1 0 1 0 2 0 1 0 2 0 2 1 0 2 2 2 2 2 0 0 0 0 1 0 1 0 0 0 0 2 2 0 1 0 0 1 0 1 1 0 2 1 0 1 0 0 1 0 1 0 1 1 0 1 2 1 1 0 1 1 1 2 0 1 0 0 0 2 0 1 0 0 0 0 1 1 0 0 1 1 1 2 0 1 0 1 2 0 2 0 0 0 0 2 0 0 2 0 2 0 1 1 1 0 1 1 1 0 0 0 0 1 1 1 2 2 0 2 0 0 0 0 0 0 0 2 1 1 0 1 0 0 0 0 0 1 2 1
67 0 0 0 1 0 0 1 2 0 0 1 0 1 1 1 0 0 1 1 1 1 1 0 2 0 0 0 2 0 2 1 1 1 2 0 2 1 1 0 1 0 0 0 1 0 1 0 0 0 0 0 0 0 1 1 0 0 0 0 2 0 1 0 0 0 0 1 1 0 0 0 2 0 1 2 2 1 1 0 1 2 1 1 0 0 0 0 2 2 0 1 1 1 0 1 0 1 0 1 1 0 1 0 1 1 2 1 1 1 0 2 0 1 0 0 1 0 0 2 2 0 2 0 1 1 0 2 2 0 0 0 1 0 0 0 0 0 0 0 0 2 0 0 0 0 0 0 0 0 0 0 0 0 0 1 0 1 0 1 1 0 0 2 1 1 1 1 0 1 0 0 1 1 0 1 0 1 1 0 0 0 1 2 1 0 2 1 0 2 2 2 2 1 2 1 1 1 0 2 2 2 0 0 2 0 1 0 1 0 0 0 1 0 2 2 0 1 2 0 1 1 0 2 0 1 1 0 0 1 1 1 1 1 1 1 1 1 2 1 0 0 2 1 2 0 0 0 0 0 0 0 1 0 0 1 1 0 0 0 0 0 0 1 2 0 0 1 1 0 1 1 0 0 1 1 1 0 1 0 0 1 1 2 0 2 1 1 0 2 1 1 2 2 2 0 2 0 0 1 0 0 1 1 0 0 0 1 2 2 1 1 0 1 0 0 0 1 0 0 0 0 1 1 1 0 1 0 0 1 1 0 0 0 0 0 0 1 1 0 0 1 0 0 0 0 0 0 2 1 1 0 0 1 1 0 1 1 0 0 0 0 2 0 2 1 0 1 1 0 0 0 1 2 2 0 1 0 0 2 1 0 0 0 0 1 0 0 0 0 0 0 1 0 2 0 0 0 0 0 0 0 0 2 2 0 2 0 0 2 0 0 1 0 1 2 0 0 1 0 0 1 1 0 0 2 1 0 1 1 0 0 0 0 0 1 0 2 1 0 1 1 0 0 0 1 0 0 1 0 0 0 0 2 1 0 1 1 2 1 1 1 1 0 0 0 1 2 2 0 0 0 2 0 2 0 2 1 1 1 0 0 0 2 1 2 1 0 0 1 1 0 0 1 0 0 0 0 0 2 0 2 1 1 0 1 1 1 1 0 0 2 1 0 1 1 1 0 0 1 1 2 2 2 0 1 1 0 0 2 0 1 0 0 1 0 1 0 2 2 0 2 0 2 2 0 0 1 1 1 0 0 0 1 1 1 1 0 0 1 1 0 1 2 0 1 2 1 1 1 1 2 0 0 0 0 0 0 0 1 2 2 0 1 0 0 1 2 0 2 0 0 0 0 1 0 0 0 0 0 0 2 2 0 0 0 2 1 1 2 0 0 0 1 0 1 0 1 1 0 0 0 0 0 0 1 1 1 0 0 0 2 1 1 0 0 1 2 0 0 1 0 0 1 1 0 2 0 0 0 1 1 0 1 1 2 1 2 2 0 0 0 1 2 2 1 1 2 0 0 1 0 0 1 1 0 0 0 0 0 0 0 2 0 0 2 1 0 1 1 0 1 0 0 0 0 0 0 0 1 0 0 1 1 1 1 1 1 2 0 0 0 0 2 0 1 1 1 1 1 0 0 0 0 0 1 1 0 1 0 1 1 0 1 0 1 1 0 0 0 0 1 0 0 0 0 0 0 0 0 0 0 0 0 0 1 0 0 0 0 0 1 1 0 1 1 2 1 1 2 0 0 2 1 0 0 1 0 0 0 1 1 0 0 0 2 0 2 0 2 0 2 1 1 2 1 0 1 0 1 1 0 1 0 1 0 1 1 0 0 0 0 1 1 1 0 1 1 1 0 2 2 1 1 1 1 0 1 1 2 0 0 0 0 0 0 0 1 1 0 0 0 1 1 0 0 1 1 0 0 0 0 1 0 0 0 1 0 0 0 0 1 0 0 1 0 1 0 1 1 0 0 0 0 0 0 0 0 1 2 2 2 1 1 0 1 0 0 0 1 0 2 0 2 2 0 2 0 0 0 0 2 0 1 1 1 0 1 0 0 0 0 0 0 0 2 0 1 2 1 1 0 2 1 1 1 2 1 1 1 0 2 1 1 0 0 0 1 1 0 0 0 0 1 1 1 0 0 0 1 1 1 1 1 1 0 1 1 0 1 0 1 0 1 1 1 1 0 0 0 1 0 0 0 0 2 0 0 0 0 0 0 2 2 0 0 2 1 0 1 0 0 0 1 0 0 0 0 1 0 1 1
68 0 0 1 1 0 0 1 1 1 0 1 0 0 1 1 0 0 0 2 1 1 0 0 2 0 0 1 2 1 1 0 1 1 2 1 2 1 0 0 1 0 0 0 1 1 0 0 1 0 0 0 0 0 2 1 0 0 2 0 1 1 0 1 0 0 2 0 1 0 0 0 2 0 0 2 2 1 1 1 1 1 0 0 2 0 0 0 2 2 1 2 2 2 1 1 0 2 1 1 0 0 0 0 1 1 1 1 1 1 0 1 1 1 1 1 1 0 0 2 2 0 2 0 1 1 0 1 0 1 0 0 0 0 0 0 0 0 0 1 1 2 0 0 0 0 1 0 0 0 0 0 0 1 0 0 0 1 0 1 0 0 0 2 1 1 1 1 0 1 0 0 0 2 0 1 1 1 0 2 1 1 0 2 0 0 1 0 0 1 1 1 2 0 0 1 2 2 0 0 0 0 0 1 2 0 1 1 2 0 1 0 0 0 2 2 0 0 2 1 0 0 0 1 1 1 1 0 0 2 0 0 1 2 1 0 0 2 2 2 0 0 2 1 2 0 0 0 0 0 0 0 0 0 0 1 0 0 0 0 0 0 0 0 0 0 0 0 1 1 1 0 0 1 0 0 0 1 2 1 1 0 2 2 1 1 2 1 0 2 2 1 1 1 1 0 1 1 0 1 0 0 1 0 0 0 0 0 0 0 0 0 0 2 2 0 0 0 0 0 2 1 1 2 2 0 1 0 0 1 1 1 0 0 0 0 0 1 2 1 1 1 1 0 0 0 0 0 2 2 1 0 0 1 0 1 1 2 0 1 1 0 0 0 0 0 0 2 2 1 0 0 0 2 0 1 1 1 0 1 0 1 0 0 0 1 0 0 0 0 0 0 1 0 2 1 1 2 0 0 0 0 0 2 1 0 0 0 0 1 0 0 2 0 0 2 0 0 1 0 0 1 0 0 1 2 2 0 0 0 0 0 1 0 0 0 0 0 0 1 1 1 2 1 1 2 0 0 1 0 0 1 0 2 1 0 1 1 1 1 1 2 0 1 0 1 0 2 2 1 1 1 0 2 0 1 0 0 0 1 1 0 0 0 0 0 0 1 1 0 1 1 1 1 1 0 0 0 0 2 0 2 2 0 0 1 2 2 0 1 0 1 1 1 0 2 0 0 1 0 0 2 0 1 0 1 1 0 0 2 0 0 0 0 0 0 2 0 1 2 1 0 0 0 2 0 0 1 1 2 1 1 0 2 0 1 0 0 0 0 1 0 0 0 0 0 0 1 1 0 1 2 1 0 0 0 1 0 0 0 2 0 0 0 1 0 0 1 0 1 1 0 1 0 0 0 0 1 1 0 1 1 0 2 0 2 1 1 1 2 0 0 0 0 0 0 0 1 0 1 1 1 0 0 0 0 1 2 0 0 0 0 0 1 0 1 0 0 0 2 1 1 0 2 0 0 2 1 0 0 0 0 0 1 1 2 1 1 1 0 0 0 1 0 0 0 0 1 1 1 1 1 0 0 0 1 1 1 1 1 0 0 2 2 0 2 2 0 0 0 2 0 0 0 1 0 0 0 0 1 0 1 1 0 2 0 0 1 1 0 0 0 0 2 0 1 0 0 1 1 0 0 1 0 0 0 0 1 1 0 1 1 0 0 0 1 0 1 1 2 0 2 0 0 0 0 0 0 0 0 0 0 0 0 0 0 0 0 0 0 0 1 1 0 1 0 2 1 1 2 0 0 2 1 0 0 1 0 1 1 2 2 0 0 1 1 0 2 1 2 0 1 1 0 1 0 0 0 0 1 1 0 1 0 1 0 0 0 0 1 1 0 1 1 1 0 1 1 1 0 1 1 1 0 2 0 1 1 0 2 0 1 0 0 0 0 0 1 2 1 2 0 0 0 0 0 0 0 0 1 0 0 1 0 1 0 1 0 0 1 1 2 0 0 1 0 1 0 2 0 1 0 1 0 1 1 0 0 0 2 2 2 1 1 0 1 0 1 0 0 1 2 0 2 2 0 2 0 1 0 0 1 0 2 1 1 1 0 1 2 1 0 0 0 1 1 0 2 2 2 0 0 2 1 2 1 1 2 0 0 0 0 1 1 0 0 1 1 2 1 0 0 2 1 0 0 1 1 0 1 2 0 1 0 1 0 1 2 2 1 1 1 1 0 0 0 0 0 0 0 1 0 0 1 1 1 1 2 2 0 0 1 0 0 0 0 0 0 0 1 0 0 0 1 2 0 0 0 0 1 1 1
69 1 0 0 1 0 0 2 1 1 0 0 1 2 1 2 0 0 1 1 1 1 0 1 1 0 0 0 2 2 1 0 1 1 2 1 1 2 0 0 2 0 1 1 2 1 0 0 0 0 0 0 0 1 1 2 0 0 1 0 1 0 0 2 0 1 1 1 1 0 0 1 2 1 1 2 2 0 0 1 0 1 0 0 1 0 0 0 1 2 1 1 1 1 0 0 1 0 0 0 2 0 1 1 0 0 2 1 1 1 0 1 1 2 1 1 2 0 1 0 0 1 0 2 0 0 0 2 0 2 2 2 0 0 1 0 1 0 0 0 1 1 0 0 0 0 0 0 1 2 0 1 0 0 0 0 0 0 0 1 1 1 0 1 1 2 0 1 0 1 1 2 0 2 0 1 1 0 0 0 0 1 0 2 1 1 1 1 0 0 1 1 2 0 1 1 2 2 0 0 0 0 0 1 2 0 1 2 0 0 0 0 2 1 2 2 2 2 0 1 0 0 0 1 1 0 0 0 0 0 0 0 0 0 1 1 1 2 2 1 0 0 2 0 2 0 0 1 0 0 0 0 0 0 0 2 1 1 1 2 1 2 0 0 2 0 0 0 2 2 0 0 0 2 1 1 0 0 2 0 0 1 2 0 2 0 0 1 0 2 0 1 1 2 1 0 1 1 1 0 0 0 2 0 0 0 0 0 0 0 0 0 0 2 2 0 0 0 1 1 1 1 2 0 2 0 2 1 0 1 1 1 0 0 0 0 0 2 0 1 0 1 1 0 1 0 1 1 2 2 1 0 0 0 1 1 0 1 0 1 1 0 2 0 2 1 0 1 1 0 0 0 0 2 0 1 0 2 0 1 1 1 0 0 1 1 0 0 0 1 0 0 2 0 2 0 2 0 1 2 0 2 0 1 1 0 2 0 0 1 0 0 0 0 2 2 0 0 0 0 1 1 1 1 0 2 0 0 1 0 1 0 1 1 1 1 0 1 0 0 2 1 1 0 2 1 1 1 1 0 0 1 0 1 1 1 0 1 1 0 1 1 0 0 0 1 0 2 2 0 1 0 2 0 1 0 1 0 0 1 1 1 0 0 0 1 0 0 0 1 1 0 1 0 2 0 1 0 1 2 0 2 1 1 1 1 2 1 0 2 0 0 1 1 0 2 1 0 0 1 1 1 1 0 0 0 0 2 2 1 1 0 0 0 0 0 1 1 0 1 0 2 0 1 2 1 0 0 2 0 0 0 0 2 0 0 0 0 0 0 1 0 0 2 0 1 2 2 2 0 0 0 1 0 0 0 1 1 0 2 2 0 0 1 1 0 2 1 0 1 0 0 0 1 0 0 0 0 0 0 0 2 0 1 1 2 0 0 1 2 1 0 1 1 1 1 2 2 1 1 1 1 0 0 0 0 0 1 0 0 1 0 0 1 1 0 1 0 0 1 1 0 0 2 0 0 1 1 1 0 0 1 0 1 0 2 1 2 1 0 0 0 1 0 2 2 0 1 1 1 1 1 0 0 0 0 0 0 1 0 2 1 1 1 1 1 0 1 2 0 1 0 1 1 1 0 0 0 0 1 0 1 0 0 2 0 0 2 2 0 1 0 0 1 1 1 0 1 0 0 0 0 1 0 0 1 1 0 1 0 1 1 0 0 0 0 0 0 0 0 0 0 0 0 0 0 0 0 0 0 0 0 0 0 0 1 0 0 1 0 0 1 2 1 0 1 2 0 2 1 1 0 2 0 1 1 1 0 0 0 1 1 0 0 1 2 0 1 1 2 1 1 2 1 2 0 1 0 0 0 0 0 0 0 2 0 2 0 0 0 0 0 1 1 1 1 1 2 2 0 0 2 1 1 2 1 0 0 0 2 0 1 1 0 0 0 0 1 1 1 1 0 1 1 0 0 1 0 0 0 0 0 1 0 0 1 1 0 0 0 0 0 0 0 0 1 1 0 1 2 0 0 1 0 2 0 0 0 2 2 2 2 1 1 0 1 0 0 0 1 2 2 0 1 1 0 1 0 0 1 0 1 0 0 2 2 0 0 1 1 1 0 0 0 1 1 0 2 1 1 0 0 1 1 1 1 0 2 1 2 0 2 0 1 0 0 0 1 1 0 1 1 1 2 1 1 1 1 0 1 2 0 0 0 2 0 2 2 0 0 0 1 1 0 0 0 0 0 0 0 0 1 0 0 0 0 1 2 2 0 0 1 0 0 0 0 0 0 0 2 0 0 0 0 0 0 0 0 0 1 2 1
70 0 0 0 0 0 0 2 1 1 0 0 0 0 0 0 0 0 1 1 1 0 0 0 2 1 1 0 2 1 0 1 2 1 1 0 2 1 0 0 1 0 0 1 2 1 0 0 2 0 0 0 0 0 2 1 0 0 1 1 0 1 0 2 0 1 1 0 1 1 0 1 2 0 2 2 2 1 1 1 1 2 0 1 2 0 0 0 2 2 0 1 2 1 1 0 0 2 0 2 0 0 0 2 0 0 2 0 1 2 0 1 1 1 1 1 1 0 0 2 2 0 1 1 1 0 0 2 1 1 0 0 0 0 0 0 0 0 0 0 0 2 1 0 0 0 0 0 0 1 0 0 1 1 1 1 0 1 0 1 0 0 1 2 0 1 0 1 1 2 0 0 0 2 0 0 2 1 1 1 0 1 0 2 1 0 2 0 0 0 0 0 2 0 1 1 1 1 0 0 0 1 1 0 0 0 1 0 1 0 2 0 2 0 1 2 2 1 2 0 1 1 0 2 0 1 1 0 0 1 0 1 0 0 2 0 1 1 1 1 0 0 1 0 1 0 0 0 0 0 0 1 0 1 1 1 0 0 0 0 0 0 0 0 1 0 1 1 0 0 0 0 0 1 1 1 0 1 1 0 0 0 1 2 0 1 1 0 0 1 0 0 0 2 1 1 0 0 0 1 0 0 1 0 0 0 0 1 2 1 1 0 0 2 2 0 0 0 0 0 2 2 1 0 2 0 0 2 1 1 1 1 2 1 1 1 0 1 1 2 0 0 0 0 0 0 2 1 2 2 1 0 0 0 2 0 1 1 0 1 1 0 2 0 2 0 0 2 2 0 0 0 1 1 0 1 2 1 1 2 0 0 0 0 0 0 0 0 0 0 0 0 2 1 2 0 2 0 1 0 0 0 0 1 0 0 1 2 0 1 0 0 2 1 0 1 1 0 0 0 0 2 0 0 0 2 1 1 1 0 1 1 0 0 0 1 0 0 0 0 1 1 0 0 0 1 0 1 1 0 0 1 0 2 2 0 1 0 1 0 2 1 1 0 0 0 0 2 2 1 1 1 1 1 2 0 1 0 0 1 0 1 0 2 1 1 1 1 0 0 0 2 0 1 0 0 0 1 1 2 0 2 1 1 0 2 2 2 0 0 0 2 1 0 1 0 0 1 0 1 1 2 1 2 1 2 1 0 0 2 0 2 0 0 0 0 0 0 1 2 1 1 0 1 2 0 0 2 0 2 0 0 1 1 2 0 0 0 0 0 2 0 0 1 0 0 1 2 1 0 0 1 0 0 0 0 0 1 0 1 2 0 0 1 1 0 2 1 1 1 1 0 2 1 0 0 0 0 0 0 0 1 0 1 1 2 0 1 1 1 1 0 0 1 0 1 0 1 0 0 0 1 0 1 1 0 0 1 0 0 0 0 1 2 0 0 1 0 1 2 1 2 0 2 0 0 2 1 0 0 0 0 0 1 0 2 1 2 1 0 0 0 1 2 2 1 1 2 0 0 1 0 0 1 1 0 0 1 1 1 1 2 2 0 0 2 1 1 1 0 1 0 0 0 1 0 0 0 0 2 1 0 0 2 2 0 2 0 1 0 1 0 0 1 0 1 0 1 0 0 0 1 0 0 0 2 2 0 1 0 0 0 0 0 0 2 0 1 0 2 0 1 0 0 0 0 0 0 0 0 0 0 0 0 0 1 1 0 1 0 0 0 2 0 1 0 2 0 1 1 0 1 1 0 1 0 2 0 1 1 2 0 1 1 1 2 0 1 0 2 1 2 2 0 2 0 0 1 0 0 0 0 1 0 0 1 1 0 1 0 1 0 1 1 1 0 0 1 1 0 0 1 0 0 2 0 0 1 0 2 0 1 0 0 0 1 0 1 1 0 1 0 0 0 0 0 0 0 0 1 0 0 1 1 0 1 1 0 0 0 2 2 0 0 0 1 1 0 2 0 1 0 1 0 1 0 0 1 1 2 2 2 1 1 0 1 1 1 1 0 1 1 1 1 2 0 2 0 0 0 0 2 0 1 2 2 0 1 0 1 0 0 0 1 1 1 0 1 0 0 0 0 1 1 2 2 2 2 0 0 1 1 1 1 1 2 2 1 2 1 1 1 0 1 1 0 1 1 0 0 2 0 2 0 0 0 0 2 1 0 2 0 2 0 1 2 2 0 0 0 1 0 1 0 0 0 2 1 1 2 1 1 0 1 0 0 1 1 1 2 0 0 0 0 0 0 0 0 0 0 0 0
71 1 0 0 0 0 0 2 1 1 0 0 1 1 0 0 1 1 2 0 0 2 0 0 2 0 0 0 2 1 1 1 1 1 1 1 1 1 0 1 2 1 0 0 1 0 1 0 1 0 0 0 0 0 2 1 0 0 0 0 0 1 2 0 0 0 1 0 1 0 0 1 2 0 2 2 2 0 0 0 0 0 1 1 1 0 0 0 2 2 0 1 1 2 1 0 0 1 0 0 2 0 1 0 1 1 2 0 0 2 0 1 2 2 2 2 2 0 0 1 1 1 0 2 0 0 0 1 0 0 0 0 1 0 0 0 1 0 1 0 2 1 0 0 0 0 0 0 0 0 0 0 0 0 0 0 0 0 0 0 0 0 0 2 0 1 1 1 0 1 0 0 1 1 1 0 2 0 0 0 0 0 0 2 1 1 1 1 0 0 1 1 2 1 2 1 0 0 0 0 0 0 0 2 2 0 0 1 0 0 1 0 1 0 1 2 1 1 2 0 0 0 0 1 1 0 0 0 0 2 1 0 0 0 1 0 0 2 2 1 0 1 2 0 2 0 0 0 0 0 0 0 0 1 1 2 1 0 0 0 0 0 0 0 1 0 1 0 2 1 0 2 0 1 1 1 0 1 2 0 0 0 1 1 0 1 1 1 0 2 0 0 1 2 2 0 1 1 1 2 1 0 2 1 0 1 0 1 1 1 0 1 0 0 0 0 0 0 1 1 0 0 2 2 2 0 0 0 0 1 2 0 1 1 0 0 0 2 0 2 1 1 2 0 0 0 0 0 1 2 1 1 0 0 2 0 0 1 0 2 2 0 1 0 1 0 0 1 2 0 1 1 1 2 1 0 2 0 0 2 1 1 0 1 0 1 0 0 0 0 0 0 1 1 2 0 2 0 1 1 0 1 0 2 1 0 0 0 0 2 0 0 1 0 0 1 1 1 0 1 1 1 2 2 0 1 0 1 2 1 1 0 0 0 0 0 0 0 0 0 2 0 2 0 1 2 1 1 1 0 0 1 0 1 1 1 0 2 0 2 1 1 0 0 0 1 0 1 1 0 1 0 2 1 1 0 0 0 0 2 1 1 0 0 0 1 0 1 0 0 0 1 0 1 1 0 1 1 1 1 1 1 2 0 0 1 1 1 0 0 0 2 0 0 0 1 0 1 0 1 1 2 1 2 0 1 1 0 0 2 0 2 0 1 1 1 0 0 0 0 1 2 0 1 1 1 1 0 2 0 0 0 0 2 1 0 0 0 0 1 0 0 0 0 0 0 0 0 0 0 0 1 2 0 1 0 1 1 0 2 1 0 0 0 0 0 0 0 0 0 0 0 0 1 0 0 0 0 1 0 0 2 1 1 0 1 2 2 2 1 1 0 0 0 0 0 0 2 2 0 0 2 0 1 0 1 1 1 0 0 1 1 1 2 0 1 0 0 0 1 0 0 0 2 0 0 2 1 0 0 1 0 1 1 0 2 1 2 1 0 0 0 0 1 1 1 1 1 1 1 0 1 0 0 0 1 1 0 2 0 0 0 2 0 0 2 2 1 2 0 2 0 0 0 0 0 0 0 0 2 0 0 0 0 0 0 2 0 1 1 1 1 0 2 1 1 0 1 0 0 1 0 2 0 0 0 0 0 1 0 1 1 0 1 0 1 1 0 0 0 0 0 1 1 0 0 0 0 0 0 0 0 0 0 0 2 1 0 2 0 0 0 2 0 1 1 2 0 0 2 0 0 2 0 0 0 0 0 1 1 1 1 1 1 2 1 1 2 1 2 0 1 2 1 2 0 1 1 0 1 1 0 0 1 1 0 2 0 0 2 2 0 1 1 1 0 0 1 1 1 1 2 1 0 1 0 0 1 0 2 0 1 0 1 1 0 0 0 0 0 0 1 0 1 0 0 1 0 1 1 0 0 1 0 0 1 1 0 0 0 2 2 1 1 1 0 0 0 2 0 1 0 0 1 1 1 0 0 1 2 1 1 0 0 0 0 0 0 0 1 0 2 0 1 1 0 1 0 0 0 0 2 0 2 2 2 0 1 0 0 0 0 1 0 1 1 0 2 2 2 0 1 1 1 1 1 0 1 0 0 1 1 0 1 0 0 0 1 1 1 1 1 2 2 0 1 0 1 0 0 2 0 1 0 1 0 1 2 1 0 2 0 0 0 1 2 2 0 0 0 1 0 0 0 0 0 2 1 1 0 0 1 0 0 0 0 1 0 1 2 1 0 1 0 1 0 0 0 0 0 1 1
72 1 0 0 2 0 0 1 1 2 0 0 0 1 1 1 0 0 1 1 1 1 0 0 2 0 0 0 1 1 1 0 1 1 2 2 1 2 0 0 2 0 1 1 2 1 0 0 0 0 0 0 0 1 1 2 0 0 1 0 1 1 0 0 0 0 0 1 2 0 0 0 1 0 1 1 1 2 2 0 2 2 1 2 1 0 0 0 0 2 0 0 2 1 1 0 0 1 1 1 1 0 1 0 1 0 2 0 0 2 1 1 1 0 2 2 2 0 0 2 2 0 2 0 0 2 0 0 0 0 0 0 0 0 1 1 0 0 0 0 1 1 1 0 0 0 0 0 0 0 0 0 0 0 1 1 1 1 1 0 0 0 0 2 0 1 0 0 1 2 1 0 2 0 1 1 1 0 0 0 0 0 0 2 1 0 2 0 0 2 1 2 1 0 0 0 2 2 0 2 2 2 1 2 2 0 0 0 1 0 1 0 1 0 1 2 0 0 2 0 0 0 0 2 0 0 0 0 0 0 0 0 0 0 1 0 0 2 2 1 0 0 1 0 2 1 1 1 1 1 0 0 0 1 1 0 0 1 0 2 1 2 0 0 0 0 1 0 2 2 0 1 0 1 0 0 0 0 1 0 0 0 2 1 0 1 1 1 0 1 0 1 0 2 0 1 0 0 0 1 0 0 2 0 0 0 1 0 1 1 1 0 0 1 1 0 1 0 0 0 0 0 1 1 1 0 1 1 0 1 2 2 0 0 0 0 0 1 0 2 1 1 1 0 1 0 2 0 2 1 2 0 0 0 1 1 1 1 1 0 2 1 2 0 2 0 0 2 2 0 0 0 1 1 0 1 2 2 0 2 1 1 0 0 1 1 0 0 0 1 0 1 1 0 2 0 0 0 1 2 0 2 0 1 1 0 1 0 0 1 0 0 1 0 1 2 0 1 0 0 0 1 1 0 0 2 0 0 2 0 2 0 0 1 0 1 0 2 0 0 1 2 2 1 0 2 0 2 2 1 1 1 0 1 1 0 1 0 0 0 0 0 0 1 0 0 0 2 2 0 1 0 1 2 2 0 2 0 0 1 2 1 0 1 0 0 0 2 2 0 0 2 1 0 1 0 0 0 0 2 0 2 2 0 0 1 2 2 0 1 0 2 0 0 0 1 0 0 0 1 1 1 0 1 0 1 0 1 1 1 1 0 0 0 1 0 1 0 0 0 0 2 0 1 2 0 0 1 1 1 0 0 0 1 1 0 0 1 0 0 0 0 0 1 0 1 0 1 1 0 0 0 0 0 0 0 0 1 0 1 2 0 0 1 0 0 0 1 0 1 0 0 1 1 1 1 0 0 0 0 0 1 1 2 0 2 1 0 1 0 0 0 0 0 0 0 0 2 2 1 1 1 0 0 0 1 1 1 0 0 1 0 0 1 0 0 1 0 0 1 0 1 0 2 0 0 2 0 0 0 0 1 1 0 0 2 2 1 1 1 1 1 0 1 1 1 1 2 0 0 0 0 0 1 1 0 0 1 1 1 0 0 1 0 0 1 0 1 1 1 0 1 0 0 2 0 0 0 0 1 0 0 0 0 2 0 0 1 2 0 0 0 0 0 0 0 0 1 1 1 0 0 1 0 0 1 1 0 2 0 2 2 0 0 0 1 2 0 0 0 0 0 0 0 0 0 0 0 0 0 0 0 0 0 1 0 0 0 1 0 0 1 1 0 0 0 2 0 2 1 0 0 1 0 1 1 1 0 1 1 1 1 2 1 2 1 1 1 1 2 1 1 0 0 0 0 0 1 0 1 1 0 0 0 2 0 0 1 0 1 1 0 1 1 1 1 1 1 1 0 2 2 1 0 1 0 0 2 0 1 0 0 2 0 0 1 1 0 0 1 1 0 0 0 0 0 0 0 0 0 0 0 1 0 0 1 1 1 0 0 2 2 0 0 0 1 1 0 2 1 1 0 0 0 1 0 0 0 1 2 2 2 0 0 0 0 0 0 2 0 0 0 2 1 2 1 1 0 0 2 1 0 0 2 0 1 1 1 0 1 0 0 1 1 1 0 0 0 2 0 2 0 2 0 1 1 0 1 0 0 0 2 0 1 0 1 0 2 2 0 0 0 1 2 2 1 0 0 0 0 2 0 2 1 0 0 1 1 0 0 1 0 0 1 1 1 1 0 0 0 2 0 1 1 2 0 2 1 1 0 0 1 1 1 0 0 1 0 0 0 0 0 1 1 1 0 0 0 1 0 1 0
73 1 0 0 0 0 1 1 1 1 0 0 1 1 0 0 1 0 0 2 2 1 1 0 2 0 0 0 1 2 0 0 0 1 2 1 2 2 0 1 1 0 0 0 2 0 1 1 0 1 0 1 0 0 2 2 0 0 0 1 0 1 0 0 0 1 1 0 1 1 1 1 2 0 0 2 2 0 0 0 0 0 0 0 2 0 0 0 1 2 0 0 1 1 0 0 0 1 1 0 2 0 0 1 1 1 2 1 1 1 1 2 0 0 0 0 0 0 0 2 2 0 0 2 0 0 0 0 0 0 0 1 1 0 0 0 0 0 0 0 0 2 0 0 0 0 1 0 0 1 0 0 0 1 1 0 0 1 0 1 1 1 0 1 0 1 1 0 1 2 1 0 0 2 0 0 2 0 0 0 0 0 0 1 1 0 1 1 0 0 0 1 2 2 2 1 1 2 0 0 0 0 0 2 2 1 1 0 0 0 1 0 2 0 1 2 0 0 1 1 1 1 1 2 0 0 0 1 1 1 0 0 1 1 1 1 1 0 2 0 0 0 2 0 1 0 0 0 0 0 0 0 0 1 1 1 0 0 0 0 0 0 0 0 1 0 1 0 1 1 1 1 0 0 1 0 1 1 2 0 0 0 2 2 1 1 1 1 0 2 1 0 2 2 2 0 1 2 0 2 0 2 2 1 1 1 0 0 2 2 0 2 0 2 2 0 0 0 1 1 0 0 2 1 1 0 0 1 1 0 1 0 0 0 0 0 0 2 1 0 0 0 0 0 0 0 2 1 2 1 2 0 0 1 0 1 1 0 0 2 2 0 2 0 2 1 0 2 2 0 0 0 2 2 1 0 2 1 1 1 1 0 1 1 0 0 0 0 0 0 0 0 1 0 2 0 1 2 0 0 0 0 0 2 2 1 1 1 0 2 0 0 0 0 2 2 0 0 0 0 1 1 1 0 2 1 0 0 0 0 0 0 0 0 0 0 0 2 1 0 1 1 2 0 2 0 0 1 1 0 0 1 0 2 2 0 2 2 0 2 2 2 0 1 0 2 0 2 2 2 2 2 1 1 1 0 0 0 0 1 1 1 0 1 1 2 1 2 2 0 0 2 0 2 2 0 0 1 1 1 1 1 2 0 0 0 1 0 0 1 0 1 1 0 1 1 0 0 0 0 0 2 0 2 1 0 0 0 0 2 0 0 0 0 1 0 1 1 0 1 0 1 0 0 1 0 0 2 0 2 0 0 0 2 1 0 0 0 0 0 1 0 0 0 0 0 0 2 2 0 0 0 1 1 0 1 2 0 0 0 2 1 1 1 0 1 1 2 0 2 0 0 0 1 1 0 0 0 0 0 0 2 0 1 0 2 2 1 2 1 0 0 0 1 0 1 0 0 1 0 0 1 1 1 1 1 1 2 0 0 0 0 0 2 0 0 2 0 0 0 1 0 0 1 1 0 2 1 0 1 0 2 1 1 0 2 1 2 2 0 0 0 2 1 1 1 1 2 1 0 1 2 0 1 1 1 1 0 2 0 1 0 2 1 1 1 1 0 1 1 1 1 1 0 1 0 1 1 0 2 0 0 0 2 2 0 2 1 1 1 2 1 0 2 0 0 0 1 1 1 0 0 0 0 0 0 0 0 0 0 0 0 0 0 0 0 0 0 0 1 1 1 0 0 0 1 0 1 0 0 0 0 0 0 0 0 1 0 1 0 0 0 1 0 0 0 2 0 2 1 0 0 1 2 0 0 0 0 0 0 2 2 1 1 2 2 0 1 1 2 1 1 1 0 1 0 0 1 1 0 0 0 1 0 1 0 1 1 0 0 0 0 1 1 1 0 0 2 1 0 1 1 0 2 2 2 0 1 0 1 0 0 0 1 1 0 0 1 1 1 1 0 0 0 0 0 0 0 0 0 0 0 1 0 0 1 1 0 0 0 1 1 0 0 0 0 0 0 1 0 1 0 0 1 1 1 0 0 1 2 2 2 0 0 1 0 1 0 0 0 0 0 0 1 2 1 2 0 0 0 0 2 0 2 0 0 1 1 0 0 1 0 1 0 2 2 0 0 1 0 1 0 2 1 1 0 2 1 1 1 0 2 0 2 0 0 0 0 1 1 0 0 1 1 1 1 0 0 0 0 2 0 1 0 1 1 1 0 0 0 2 0 1 0 0 0 0 0 1 1 0 0 0 0 0 1 0 1 2 0 0 1 1 1 0 0 0 1 0 2 0 0 0 1 0 0 0 0 2 0 1 1
74 1 0 0 0 0 0 1 2 0 0 1 0 0 0 0 0 0 0 2 2 0 0 1 1 1 1 0 2 1 2 0 2 1 1 0 2 2 0 0 2 0 1 1 2 1 1 0 0 2 2 0 0 1 1 0 0 0 1 0 1 1 1 1 0 2 0 2 1 0 0 0 1 0 1 1 1 2 2 0 2 2 1 2 2 0 1 2 2 2 2 1 2 2 0 0 0 2 0 2 0 0 0 2 0 0 2 0 0 2 0 0 1 2 1 1 2 0 1 1 1 0 1 1 0 1 0 0 0 0 0 0 0 0 1 0 0 0 0 0 0 2 1 0 0 0 1 0 1 1 0 0 0 0 0 0 0 0 0 1 0 0 0 2 0 2 1 0 1 1 0 2 2 0 0 0 2 1 0 0 0 1 0 1 1 0 1 1 0 2 2 2 1 1 1 2 2 2 0 0 0 0 0 0 2 0 2 1 0 0 0 0 2 0 2 2 0 1 1 0 1 1 1 2 0 1 1 0 0 1 0 0 0 0 0 0 0 2 2 1 0 1 2 0 2 0 0 0 0 0 0 0 1 0 0 1 1 1 1 1 0 1 0 0 0 1 0 0 2 2 0 1 1 0 1 0 0 1 1 1 1 0 1 1 0 0 0 2 0 2 0 0 0 2 2 0 0 1 0 1 0 1 2 0 0 0 2 0 0 0 0 0 0 2 2 0 0 0 1 1 1 1 2 1 0 0 0 1 0 0 1 1 1 1 0 0 1 0 1 1 0 0 0 0 0 0 1 1 2 1 2 0 0 1 0 1 1 1 0 0 0 0 1 0 1 0 0 1 2 1 0 0 1 1 0 2 1 1 0 1 1 1 0 0 0 1 0 0 0 0 0 0 0 0 1 1 1 1 0 0 0 0 0 2 2 1 1 1 0 2 0 0 1 1 0 2 0 0 0 0 0 2 0 1 0 1 1 2 2 1 1 0 0 1 1 0 0 0 0 0 1 0 0 0 2 1 0 1 1 0 0 1 0 2 2 1 1 2 0 2 2 2 0 0 0 0 0 2 2 1 1 0 1 1 0 0 0 1 1 1 1 1 0 2 1 1 1 1 0 0 0 1 0 1 1 0 0 0 0 0 2 1 2 0 0 0 1 1 0 1 0 1 0 0 0 1 2 0 1 2 1 1 0 1 0 0 0 1 1 1 1 0 0 1 1 0 1 1 1 2 1 2 0 1 2 0 0 1 1 1 0 0 0 2 0 2 0 0 0 0 0 0 0 2 0 2 2 2 2 0 0 1 0 0 0 0 0 0 0 0 2 0 0 0 0 0 0 1 0 1 1 0 2 1 0 0 1 0 0 0 0 1 1 2 0 2 1 1 1 1 0 0 0 1 0 1 0 0 0 0 0 1 0 0 0 0 1 1 0 0 0 1 0 2 0 1 0 2 1 2 1 1 0 2 0 0 2 1 0 0 0 1 1 0 0 1 2 2 2 1 1 1 1 2 2 1 2 1 1 1 1 1 0 0 0 0 0 0 1 0 0 1 1 1 1 1 0 0 0 2 1 1 0 0 1 0 0 0 0 0 0 0 0 0 2 0 1 2 2 0 0 0 0 2 0 0 0 1 0 0 0 0 0 0 0 0 0 0 0 0 0 0 0 0 0 1 2 0 0 0 0 0 0 0 0 0 0 0 1 1 1 1 0 0 1 1 0 0 1 0 0 0 1 0 0 1 1 0 1 2 0 0 2 0 0 0 1 0 1 1 1 1 0 0 1 2 0 1 0 2 1 2 1 1 2 1 1 1 0 1 1 0 0 0 2 0 0 0 0 1 1 0 1 1 1 0 0 2 1 0 1 1 1 2 2 2 0 0 0 2 0 2 1 1 1 1 0 0 1 0 0 0 0 0 0 0 0 0 0 1 0 0 2 0 1 0 2 0 0 0 0 2 1 0 1 1 0 0 1 1 1 0 0 0 1 1 1 1 1 2 2 2 0 0 0 0 0 0 0 2 0 1 1 2 2 0 2 0 0 0 0 2 0 2 1 1 0 1 0 1 0 0 0 0 1 1 0 1 2 2 0 0 2 1 1 0 1 0 0 1 0 2 0 1 0 0 0 0 0 0 0 0 0 2 1 2 0 2 0 2 2 0 2 0 0 0 0 2 1 0 1 1 0 0 0 0 0 0 1 0 0 0 0 1 1 0 2 0 0 0 0 0 0 0 0 0 2 0 0 1 0 0 0 0 1 0 1 0 2 1 1 1
75 0 0 0 1 0 0 1 1 1 0 1 0 0 0 0 0 0 0 2 2 0 0 0 2 0 0 1 2 1 1 0 1 1 1 0 2 2 0 0 1 0 0 0 2 0 0 0 0 0 0 0 1 1 1 1 0 1 0 0 1 1 0 0 0 2 0 2 2 0 0 1 2 1 2 2 2 1 1 0 1 2 0 0 2 0 0 0 2 2 0 0 0 2 1 0 1 0 0 0 2 0 1 1 0 0 2 0 1 1 0 1 0 1 1 1 2 0 1 1 1 1 1 1 0 0 0 1 1 0 0 0 1 0 0 0 1 0 0 0 1 1 0 0 0 1 0 0 0 0 0 0 0 0 0 0 0 2 1 1 0 0 0 2 1 2 2 1 0 2 2 0 2 0 0 1 1 1 1 1 0 0 0 2 2 0 2 2 1 1 1 2 0 0 0 2 1 2 0 1 1 1 0 2 2 2 2 1 0 0 1 0 1 0 2 2 0 1 2 0 1 1 0 2 0 1 1 0 0 1 0 0 1 0 2 1 0 0 0 0 0 0 2 1 2 0 0 0 0 0 0 0 0 0 0 1 0 1 0 0 0 0 0 0 1 0 0 0 0 0 2 0 0 2 0 0 0 1 2 0 0 1 2 2 0 0 0 2 0 2 1 1 1 2 2 0 1 1 0 1 0 0 1 0 0 1 0 0 1 1 0 1 0 2 2 0 0 0 0 0 1 1 1 1 0 0 0 1 1 0 2 2 0 0 0 0 0 2 0 0 0 0 1 0 0 0 0 1 2 1 0 0 0 1 1 0 1 1 0 1 1 0 1 0 1 1 0 2 2 0 0 0 2 1 0 0 1 1 0 1 1 1 0 0 0 1 0 0 0 1 0 0 0 0 2 1 0 0 0 0 0 0 0 2 2 0 0 0 0 1 0 0 1 0 1 2 0 0 0 0 0 2 1 2 0 0 0 1 1 0 1 2 1 2 2 1 0 0 0 0 2 0 2 1 0 1 0 0 2 0 0 0 0 1 0 0 0 0 1 0 0 1 1 0 0 1 0 1 1 0 1 0 2 0 1 0 1 0 0 2 0 1 0 0 0 2 0 1 0 0 1 1 0 2 0 0 0 1 1 2 0 2 1 1 2 0 1 2 0 2 0 0 0 0 0 1 1 0 0 1 1 1 0 1 1 0 0 0 0 2 0 1 0 0 2 0 1 1 0 1 0 2 0 0 0 0 0 2 0 2 0 0 0 1 1 0 0 0 0 1 1 0 1 2 0 1 2 1 1 0 0 0 0 0 0 0 1 1 0 2 1 0 0 1 0 0 1 0 0 0 0 0 2 1 0 0 0 0 0 0 0 2 1 2 0 2 1 2 2 2 1 0 0 2 0 1 0 1 1 0 0 1 0 0 0 1 1 1 0 0 0 1 0 0 0 2 1 0 0 0 2 0 0 1 1 0 2 1 0 0 1 1 1 0 0 1 2 2 2 0 0 0 1 1 0 0 2 2 0 0 0 0 1 0 0 1 1 0 2 0 1 0 1 1 1 1 0 1 1 1 1 1 0 0 0 0 0 0 0 1 1 0 0 0 1 0 2 2 2 0 0 0 0 1 1 1 0 1 0 0 0 0 2 0 0 0 1 0 1 0 1 1 0 0 0 0 2 0 0 2 1 2 0 0 0 1 0 0 1 0 0 0 0 0 1 0 0 0 1 0 0 0 0 0 0 2 2 0 2 1 1 0 0 0 0 1 1 0 1 1 1 2 1 1 2 2 0 1 0 2 1 2 1 1 1 1 0 0 0 1 1 0 0 0 2 0 2 0 1 0 1 0 2 1 0 0 0 2 1 0 1 1 0 0 2 1 0 1 0 2 0 0 2 0 0 0 0 0 1 0 0 1 0 0 0 0 0 0 0 0 0 1 1 0 0 0 0 0 0 0 2 2 1 0 1 1 0 0 2 1 0 2 1 1 1 0 0 0 1 2 2 2 0 0 0 0 1 0 1 0 0 1 0 1 1 1 2 0 1 1 1 0 0 0 1 1 1 0 1 2 1 0 1 0 2 1 0 2 2 2 0 0 1 1 2 2 1 2 0 0 0 1 0 0 1 1 1 1 2 0 0 0 2 1 1 1 0 0 0 0 2 0 1 0 2 0 2 2 0 0 0 0 1 0 0 1 1 0 0 0 1 1 0 0 0 0 2 1 1 0 0 1 0 0 0 0 0 1 0 1 0 0 0 0 0 0 0 0 0 0 2 2
76 0 0 0 0 0 1 1 2 0 0 1 0 0 0 0 0 0 0 2 1 1 0 0 2 0 0 0 2 2 2 0 1 1 1 1 2 1 0 0 1 0 0 0 1 0 1 0 0 0 0 0 0 0 2 1 0 0 0 1 0 0 0 0 1 0 0 0 1 1 0 1 2 0 1 2 2 1 1 1 0 2 1 1 1 0 0 0 2 2 0 0 1 2 0 0 0 0 1 0 1 0 0 1 1 2 2 0 0 2 0 0 1 2 1 1 2 0 1 1 1 0 1 1 0 0 0 1 0 1 0 0 1 0 0 0 0 0 0 0 1 1 0 0 0 0 0 0 0 0 0 0 0 0 0 0 0 0 1 2 1 1 1 2 1 1 1 1 1 1 0 2 1 1 0 1 1 0 0 0 0 0 0 2 2 1 1 1 0 1 1 2 2 0 2 0 2 2 0 0 0 0 1 1 2 1 1 2 0 0 1 0 1 1 1 2 1 1 2 0 1 1 0 2 0 0 0 0 0 1 0 0 0 0 2 0 0 2 2 1 0 0 2 0 2 0 1 0 0 0 0 0 0 0 0 2 1 1 0 1 1 1 0 0 1 0 1 0 1 1 1 0 0 2 0 0 1 0 1 0 0 1 2 2 0 2 2 1 0 2 2 0 1 1 1 0 1 0 0 0 0 0 1 1 1 0 0 0 0 0 0 1 0 0 0 0 0 0 1 1 1 1 1 1 1 0 0 2 1 2 2 2 0 0 0 0 0 1 1 2 1 1 0 0 0 0 2 0 1 0 0 0 0 1 1 0 1 1 0 1 1 0 2 0 2 0 0 1 2 0 1 1 1 1 0 0 2 1 0 1 1 0 0 0 0 0 0 0 0 0 0 0 1 0 2 0 1 1 1 1 0 1 0 2 1 0 1 1 0 0 0 0 1 0 0 1 1 1 0 1 1 1 0 2 0 0 0 1 1 0 1 1 0 0 0 1 0 2 0 0 2 0 2 1 1 2 0 2 2 0 0 1 0 2 1 1 0 2 1 1 2 2 1 0 0 2 0 2 2 1 1 1 2 1 1 0 1 0 0 1 2 0 0 2 1 1 1 0 0 1 1 2 0 2 1 0 1 1 1 1 1 1 2 0 0 1 2 1 0 2 0 1 2 0 0 2 1 0 0 1 1 1 0 0 0 1 0 0 0 2 0 0 0 0 1 0 1 1 0 2 1 2 0 2 1 0 0 0 2 0 0 0 0 1 1 1 1 0 0 0 1 0 1 2 1 0 1 2 2 0 0 1 0 0 0 0 0 1 0 1 2 0 1 1 0 1 0 0 0 0 0 0 0 1 0 0 0 0 0 0 0 1 2 0 0 2 0 1 1 1 0 0 2 2 1 1 1 1 0 1 1 2 0 0 0 1 1 1 0 0 0 0 0 1 0 1 1 1 1 1 1 0 0 2 0 0 2 2 0 0 0 1 1 1 0 2 1 1 1 0 0 0 0 0 0 0 1 2 0 0 1 0 0 1 1 0 0 1 1 1 1 0 2 1 0 2 1 0 2 0 1 0 0 0 0 0 0 1 0 2 1 1 0 0 1 0 2 1 1 0 1 0 0 2 0 0 0 0 0 0 1 0 0 0 1 0 0 0 2 0 1 1 0 1 0 1 1 1 0 2 1 1 0 0 0 1 0 0 1 1 1 1 0 0 0 1 0 0 2 0 0 0 1 0 0 1 2 0 2 1 0 1 2 0 0 0 1 0 1 1 1 1 0 0 2 0 2 2 0 2 0 2 1 1 1 0 1 0 0 2 2 0 0 0 1 0 1 0 0 1 2 1 1 1 1 0 2 2 1 0 0 1 1 1 2 1 0 1 1 2 0 0 0 2 1 0 0 1 1 1 1 1 0 0 0 0 0 0 0 0 0 0 1 0 1 0 1 0 0 1 1 2 0 0 0 1 1 0 1 1 0 0 2 0 1 0 0 1 1 1 1 1 0 0 0 0 0 1 1 0 0 1 1 1 1 0 1 0 0 0 0 1 0 1 1 1 1 0 0 1 0 0 1 0 1 1 0 2 2 2 0 0 0 1 0 0 1 1 1 1 0 2 0 1 0 0 0 1 1 0 0 0 1 2 2 2 0 0 1 1 2 0 1 0 1 0 1 1 1 0 2 0 1 0 0 0 0 0 0 0 2 0 0 0 0 2 0 0 0 0 0 0 0 0 0 0 0 1 0 2 1 1 0 1 1 0 0 0 1 0 0 0
77 1 0 1 0 0 0 2 1 1 0 1 0 2 2 2 0 1 0 2 1 1 0 1 1 1 2 0 2 0 2 1 1 0 2 0 2 1 0 0 2 1 0 0 2 1 0 0 0 0 0 0 1 0 1 1 0 0 0 1 0 1 1 1 0 2 0 1 1 0 0 0 2 0 1 2 2 1 1 0 1 1 0 0 1 0 0 1 2 2 0 0 1 0 0 1 0 1 1 0 2 0 0 2 0 0 2 0 0 2 1 1 0 1 0 0 1 0 0 2 2 0 2 0 1 1 0 1 0 0 0 0 0 0 0 0 0 0 0 0 1 1 1 0 0 0 0 0 0 0 0 0 0 0 0 0 0 1 1 0 0 0 0 2 1 2 2 2 0 0 0 1 0 2 1 1 2 1 1 1 0 1 0 2 2 2 0 1 0 0 0 1 1 0 0 1 1 1 0 1 1 1 0 0 2 0 0 2 1 0 1 0 1 0 1 2 0 1 1 1 1 1 1 1 0 1 1 1 0 2 0 1 1 0 2 1 0 1 1 1 0 0 1 0 1 0 0 1 1 1 0 0 0 0 0 1 1 0 0 0 0 0 0 0 0 0 1 1 1 0 1 1 0 0 0 0 0 2 2 2 2 0 1 1 1 0 0 1 0 1 1 2 0 2 2 0 0 1 0 2 0 0 2 2 1 0 1 0 1 1 1 1 0 1 1 0 0 0 0 0 0 0 1 1 1 0 1 1 1 1 2 1 1 0 0 0 1 2 0 0 0 0 1 0 0 0 0 1 1 1 0 1 0 0 1 1 0 1 0 2 2 0 2 0 2 0 0 1 2 1 1 1 1 2 0 0 1 2 0 1 2 1 0 0 0 0 0 0 0 1 0 0 0 0 2 0 1 0 0 0 0 0 0 1 1 1 1 0 0 1 0 0 1 0 1 2 0 0 0 0 0 1 1 1 1 2 0 0 0 0 1 1 0 0 0 2 0 0 0 0 1 1 2 0 0 2 0 1 1 0 0 0 0 0 0 0 0 1 0 1 1 1 1 0 0 1 0 1 2 1 2 2 2 1 0 2 0 0 0 1 1 1 0 1 1 2 1 1 1 0 1 1 1 0 1 0 1 1 1 2 0 2 2 0 0 0 2 1 0 1 0 1 0 0 0 0 0 0 1 1 1 2 1 2 1 2 2 0 0 2 0 0 0 0 1 0 1 0 1 2 1 2 0 1 1 0 0 1 1 2 0 0 0 1 2 0 0 0 1 0 1 1 0 1 0 1 1 2 1 1 1 1 1 0 1 0 1 2 0 2 2 0 0 0 0 0 0 1 0 1 0 1 0 2 1 0 0 0 0 0 0 2 0 2 0 2 0 1 2 0 0 0 0 0 0 0 0 1 0 0 0 2 0 0 0 0 1 1 0 0 0 1 0 2 0 1 1 1 0 0 1 0 0 2 0 0 1 1 0 0 0 2 1 1 0 2 1 2 1 0 0 0 2 1 1 1 1 1 1 1 0 1 0 0 0 2 2 0 2 0 0 0 1 0 0 1 0 0 0 1 1 1 0 0 0 0 0 0 0 1 0 1 0 0 0 0 2 2 2 0 0 0 0 0 0 0 0 2 1 1 0 0 1 0 1 0 0 0 1 0 0 0 0 0 0 0 1 0 0 0 0 0 0 0 0 1 0 0 0 0 0 0 0 0 0 0 0 0 0 0 0 2 2 0 1 1 2 0 2 1 0 0 1 2 1 0 1 0 0 0 0 0 0 0 1 0 1 2 0 2 0 2 1 0 0 0 0 1 0 2 2 0 1 0 1 1 2 1 0 1 1 0 0 0 0 0 1 1 1 0 1 1 0 1 2 1 0 1 0 2 0 1 2 0 0 0 1 1 1 1 1 1 1 1 0 0 1 0 0 1 0 0 0 0 0 0 0 0 0 1 0 1 1 0 1 2 0 0 1 2 0 1 1 0 2 1 0 0 2 2 1 2 0 0 0 1 0 0 0 0 0 0 0 1 2 0 2 0 1 1 1 1 0 0 1 1 1 1 0 1 1 0 0 1 1 0 1 1 2 2 0 0 2 2 1 1 1 1 0 0 1 1 0 1 0 1 0 1 1 0 0 0 1 1 0 0 0 1 0 0 2 0 2 0 1 0 1 2 2 1 1 1 2 0 1 1 1 0 1 2 0 0 0 0 0 1 1 1 1 0 0 1 1 1 0 1 2 1 0 2 0 0 0 1 0 0 0 0 2 0 2 2
78 1 1 0 0 0 0 1 1 0 0 1 0 0 0 0 0 0 0 1 1 0 0 0 2 0 0 0 2 0 2 1 1 0 2 1 2 2 0 1 1 0 1 1 1 1 2 0 1 0 0 0 0 1 1 1 0 0 0 0 0 1 0 2 1 1 1 1 1 0 0 0 2 1 2 2 2 1 1 0 1 1 1 1 0 0 0 1 2 2 1 1 1 2 0 0 0 1 0 1 1 0 0 1 1 1 2 1 1 1 1 2 0 1 1 1 1 0 0 1 1 0 2 0 0 2 0 0 0 0 0 0 0 0 0 0 0 0 0 0 0 2 0 0 0 0 0 0 0 0 0 0 0 1 0 0 0 1 2 1 0 0 0 2 0 2 1 0 1 2 1 0 0 2 0 0 1 2 1 2 0 1 1 2 2 0 2 1 0 0 1 2 2 2 2 2 2 1 0 1 1 1 0 1 2 0 1 2 0 0 0 0 1 0 1 2 0 1 2 0 0 0 1 2 0 1 1 1 0 2 0 1 0 1 1 0 0 1 2 0 0 1 2 0 1 0 0 0 0 0 0 0 0 0 0 1 1 0 1 1 0 1 0 0 2 0 0 0 1 1 1 1 1 1 0 0 0 2 2 2 2 0 1 1 0 1 1 1 0 2 0 1 0 2 1 0 0 0 0 0 0 0 2 2 2 0 1 0 1 1 0 2 0 1 1 0 0 0 1 1 1 1 2 1 1 0 0 2 0 0 2 2 0 0 0 0 0 2 0 0 0 0 0 0 1 0 0 0 1 2 1 1 0 0 0 2 0 1 0 1 1 0 0 0 0 0 0 2 2 0 0 0 1 1 1 0 2 1 2 2 2 2 0 0 0 1 0 0 0 0 0 1 0 1 1 1 1 0 0 0 0 0 0 2 1 0 0 1 0 2 0 0 1 0 1 2 0 1 0 1 0 1 0 0 1 2 1 0 1 0 1 0 0 0 0 1 0 1 1 0 0 2 1 1 0 2 0 0 1 0 0 0 0 2 2 2 0 2 0 2 1 1 0 0 0 1 0 2 2 2 2 2 2 0 2 0 1 0 0 0 2 0 0 0 0 0 0 1 0 0 1 1 0 1 1 0 1 1 1 2 0 2 1 1 0 1 1 2 0 0 0 2 1 0 0 0 0 1 1 2 1 2 2 2 0 0 0 1 1 2 1 1 0 0 1 0 1 1 1 1 0 1 0 1 2 0 0 1 1 1 0 0 0 2 0 1 1 0 1 1 0 1 1 2 1 0 1 1 1 1 0 1 1 0 0 0 2 1 0 1 2 0 0 2 0 0 1 1 0 1 0 0 1 0 0 0 0 1 1 0 1 1 0 2 0 2 1 1 2 0 0 0 0 0 0 0 0 0 0 0 0 1 0 0 0 0 2 1 0 0 0 2 0 0 0 0 0 0 1 1 2 2 0 1 1 0 2 0 1 0 0 2 0 0 0 2 2 0 0 0 0 0 1 1 1 0 0 1 1 1 1 1 1 0 0 1 1 0 1 0 0 0 2 1 1 2 1 0 2 0 2 0 0 0 0 0 0 0 0 1 0 0 1 1 2 0 1 1 1 0 0 0 0 1 0 1 0 1 1 1 1 0 2 0 0 0 0 0 0 0 0 0 0 1 0 1 1 1 0 1 0 1 0 0 0 1 0 1 1 0 0 1 0 0 0 1 0 1 0 1 1 2 1 0 0 1 2 0 1 1 1 0 2 0 0 0 0 0 0 0 0 1 0 0 2 2 0 0 0 2 2 2 1 0 1 0 0 1 1 1 1 0 1 1 0 0 2 0 0 1 1 0 0 0 0 0 0 1 1 0 1 1 1 0 1 2 0 1 0 1 0 0 0 1 1 0 0 0 0 0 0 0 0 0 1 1 1 1 0 0 0 0 1 0 1 0 1 0 0 0 1 2 0 0 0 1 1 0 1 1 1 0 1 0 2 0 1 0 2 2 2 2 0 0 0 0 0 0 1 0 0 0 1 2 1 0 2 0 0 1 0 2 1 1 1 1 1 1 0 1 1 0 1 0 1 1 0 1 2 2 0 0 0 0 1 2 1 2 0 0 0 2 0 2 0 0 0 1 1 0 0 0 2 2 2 2 0 0 0 1 1 0 2 0 0 0 0 2 1 1 0 1 1 0 0 0 0 0 0 0 1 0 0 0 0 1 1 1 1 0 0 1 0 0 0 0 0 0 0 2 0 0 0 0 0 0 1 0 1 0 0 0
79 1 0 0 0 0 0 1 1 1 0 0 1 1 0 0 1 0 0 2 2 0 1 1 1 1 1 0 2 1 1 0 1 0 1 1 1 1 0 1 2 1 0 0 2 1 0 0 0 0 0 0 0 0 2 2 0 0 2 0 1 1 0 1 1 1 0 0 1 0 0 1 2 0 1 2 2 1 1 1 1 2 0 0 1 0 0 0 2 2 0 0 1 2 0 0 0 0 0 0 2 0 1 0 1 1 1 1 2 0 0 2 1 2 2 2 2 0 1 1 1 0 2 0 0 1 0 0 0 0 0 0 0 0 1 0 0 0 1 0 0 2 0 1 1 0 0 0 0 0 0 0 0 0 0 0 0 1 0 1 1 0 0 2 1 2 1 0 1 2 0 0 0 2 0 0 1 0 0 0 0 0 1 1 1 0 1 1 0 0 1 2 1 1 1 2 1 2 0 0 0 0 0 2 2 0 0 2 1 0 0 0 1 0 1 2 0 2 1 1 1 1 0 0 1 1 1 0 0 2 0 0 0 0 1 0 0 2 2 1 0 0 2 0 2 0 0 0 0 0 0 0 0 1 1 1 0 0 0 0 0 0 0 0 0 0 0 0 0 0 1 1 0 1 0 1 0 1 2 1 1 1 2 2 1 1 0 1 0 1 0 1 2 2 2 0 2 1 1 1 1 1 1 0 0 0 1 0 2 1 0 1 0 1 1 0 0 0 0 0 1 1 0 1 2 0 1 2 2 1 2 2 1 0 0 0 0 2 1 2 0 2 1 0 0 0 0 0 2 1 1 1 0 1 1 0 1 1 1 0 1 1 1 0 1 2 0 1 2 0 1 1 0 2 1 1 1 1 1 1 1 0 0 0 0 1 0 0 0 1 0 0 2 0 2 0 2 1 0 0 0 0 0 2 2 2 0 0 0 1 0 0 0 0 2 2 0 1 0 0 0 1 0 0 1 2 1 0 1 0 1 0 0 0 0 1 0 2 1 0 2 0 2 1 1 0 0 1 1 0 0 1 0 1 1 0 0 0 2 0 0 0 0 0 0 0 1 1 2 0 1 0 1 1 0 1 0 0 0 0 2 0 0 0 0 1 0 1 0 0 0 1 0 2 1 0 0 0 1 2 0 2 2 0 0 0 0 1 0 0 0 2 1 0 0 0 0 1 1 2 1 2 0 2 1 1 0 1 1 1 1 0 0 0 0 0 1 1 0 1 0 2 0 2 2 0 0 1 1 2 0 0 0 1 1 1 0 0 0 1 0 0 0 1 0 0 1 2 1 0 0 0 0 0 0 0 0 0 0 1 2 1 1 1 0 1 1 2 0 2 1 0 1 0 0 0 0 0 0 0 0 2 1 1 1 2 0 1 2 0 0 0 1 0 0 0 0 0 0 0 0 1 1 0 1 1 1 1 0 0 0 0 0 1 0 1 0 1 0 2 0 1 0 1 0 0 1 0 0 0 0 2 0 0 1 2 2 2 2 1 0 0 0 1 1 1 1 2 1 0 0 1 0 0 0 0 0 0 0 0 0 0 2 0 0 1 1 1 1 0 2 1 1 1 0 1 0 0 0 1 1 0 0 0 1 0 1 1 1 0 1 0 0 1 0 1 0 2 1 1 0 0 0 1 0 1 2 0 0 0 0 0 0 0 0 0 0 0 0 0 0 0 0 0 0 0 0 0 0 0 0 0 0 0 0 0 1 0 0 0 0 0 1 0 0 1 1 0 2 2 1 0 2 0 0 0 1 0 1 1 2 2 0 0 0 2 0 1 0 2 1 2 1 0 0 0 0 0 0 1 1 0 1 0 1 0 2 0 0 1 1 0 1 1 1 0 1 2 1 1 1 2 0 1 1 1 0 0 0 2 1 1 0 0 0 0 0 0 0 0 0 0 0 1 0 0 1 1 0 1 0 0 2 0 1 1 2 0 1 0 1 2 0 0 0 0 0 0 2 0 0 0 1 0 1 1 0 1 0 2 2 2 0 0 0 0 1 0 0 0 0 1 1 1 2 0 2 0 0 1 1 0 0 2 2 2 0 1 0 1 0 0 1 1 2 0 0 2 2 0 1 1 2 2 2 2 1 1 0 0 0 2 0 1 1 1 1 1 1 1 1 0 1 2 2 1 0 1 0 0 2 0 1 0 1 0 1 2 1 0 1 1 1 0 2 2 2 0 0 0 1 0 1 0 0 0 1 1 1 0 0 1 0 0 0 0 0 1 0 2 0 0 0 1 2 0 0 0 1 0 0 0
80 1 0 1 1 0 1 2 1 1 1 0 0 0 0 0 0 0 1 1 1 1 0 0 2 0 0 0 1 1 0 0 0 2 0 2 2 1 1 0 1 0 0 0 2 0 1 0 0 0 0 0 0 0 2 2 0 0 0 0 2 0 0 0 1 0 2 0 0 0 0 0 2 0 0 2 2 2 2 0 2 2 1 1 1 0 0 1 2 2 1 1 1 2 1 0 0 1 1 0 1 0 1 0 1 1 2 1 1 1 0 1 0 1 0 1 1 0 1 1 1 0 1 2 0 0 0 0 0 0 0 1 0 0 0 0 0 0 0 0 0 2 0 0 0 0 1 1 0 0 1 0 0 0 0 0 0 1 0 0 0 0 0 2 1 2 2 0 1 2 0 1 0 2 0 0 1 2 1 2 0 1 0 2 1 0 2 2 0 0 0 2 1 1 1 2 2 1 0 0 0 0 0 0 2 0 2 2 0 0 0 0 0 0 2 2 1 0 2 0 0 0 1 1 1 1 1 0 0 1 0 0 1 0 1 0 0 2 2 2 0 0 2 0 2 1 1 0 0 0 0 1 0 0 0 0 0 0 0 0 0 0 0 0 0 0 0 0 1 1 1 1 0 0 0 0 1 1 2 0 0 1 1 1 0 1 1 1 1 2 0 1 1 1 1 0 0 2 0 2 0 0 2 2 0 0 0 0 0 0 0 1 0 2 2 1 0 0 0 0 2 2 1 1 1 0 1 2 2 0 1 1 1 0 0 0 0 1 0 1 1 2 1 0 0 0 0 1 1 2 0 1 0 2 0 0 1 0 0 2 2 0 2 0 2 1 0 0 1 0 1 1 0 2 0 0 1 0 0 2 1 1 0 0 1 2 0 0 0 0 0 0 1 0 2 0 1 1 0 1 0 1 0 1 0 0 1 0 0 2 0 0 1 1 0 2 0 1 0 1 1 1 0 0 0 2 1 1 2 1 1 0 1 1 1 1 0 1 1 1 1 1 0 0 2 1 1 0 0 0 0 1 0 2 1 1 0 2 0 2 1 1 0 0 1 2 0 2 2 0 1 0 2 2 1 0 2 0 0 0 1 0 0 0 0 2 0 1 0 1 0 1 0 1 0 0 0 1 1 1 1 2 2 0 0 0 1 1 0 0 0 2 1 0 0 1 1 0 1 1 0 2 0 1 0 1 1 0 0 2 0 0 0 1 1 0 2 0 0 2 1 1 0 0 0 1 0 1 1 1 0 0 0 2 1 1 0 1 0 1 0 0 0 2 0 1 2 2 1 1 1 1 0 0 0 0 0 2 0 2 2 0 1 1 0 1 1 1 0 1 0 0 1 0 0 0 0 1 2 0 0 1 1 0 1 1 1 0 1 2 1 0 0 2 0 2 0 1 0 0 0 2 0 1 0 1 1 1 0 0 0 0 1 0 0 1 1 1 0 1 1 0 0 0 1 0 2 2 0 0 1 0 0 1 0 1 1 1 1 0 0 0 1 0 1 1 0 1 1 1 1 1 0 0 0 0 2 0 1 0 0 1 0 0 0 0 0 0 2 0 2 0 0 0 1 0 0 1 0 2 0 0 0 0 2 0 0 2 1 0 2 0 0 0 0 1 0 1 1 1 0 1 1 1 0 0 1 0 1 0 1 1 0 0 0 0 1 0 0 0 0 0 2 2 0 0 0 0 0 0 0 1 1 1 1 1 0 0 1 0 0 1 2 0 1 0 2 0 2 2 1 0 2 1 1 0 2 0 1 1 2 2 0 0 2 0 2 1 0 1 0 1 2 0 1 0 0 0 0 0 0 0 0 0 2 0 1 0 1 1 2 0 1 0 0 1 1 1 0 0 1 1 1 0 2 0 0 1 0 2 0 0 1 1 1 0 0 0 0 0 0 0 0 0 0 0 0 0 0 0 0 0 0 0 0 0 0 0 0 0 2 2 1 0 1 2 0 0 1 2 0 1 1 0 0 1 0 2 0 1 0 0 0 0 0 0 0 0 1 0 0 1 1 2 1 0 2 0 1 0 0 1 0 1 1 1 1 0 0 1 0 0 0 0 0 2 0 1 1 1 0 0 2 1 2 1 1 1 1 1 0 2 0 2 0 0 0 1 1 0 0 0 2 1 1 0 0 1 1 1 1 0 1 0 1 0 1 0 0 0 2 0 0 0 1 2 2 0 1 0 1 0 0 0 0 1 1 1 1 0 0 1 2 2 0 0 2 2 0 2 0 0 1 0 2 0 0 0 2 0 0 0
81 0 0 0 1 0 0 2 2 0 0 1 1 1 0 0 1 0 1 1 1 0 0 0 2 0 0 0 1 1 1 0 2 1 0 1 1 0 0 1 0 0 1 1 1 0 0 0 0 0 0 0 1 1 0 2 0 0 2 0 0 2 0 2 1 1 1 2 0 0 0 1 2 0 1 2 2 0 0 1 0 1 0 0 1 0 0 1 2 2 0 1 1 2 1 0 0 1 0 1 1 0 1 1 0 0 2 0 1 1 0 2 0 2 0 0 2 0 0 1 1 1 2 0 0 2 0 0 0 0 0 0 1 0 1 1 0 0 1 0 1 1 0 1 1 0 0 0 0 0 0 0 0 0 1 1 0 0 0 1 0 0 1 2 1 2 2 0 1 2 0 0 0 2 1 2 2 1 1 1 0 0 0 2 2 2 0 0 0 2 1 2 0 0 0 1 2 2 0 1 1 1 0 1 2 0 2 0 0 0 1 0 0 0 2 2 0 1 1 0 2 2 1 2 1 1 1 0 0 1 0 0 0 0 2 0 0 2 2 1 0 1 2 0 2 0 0 0 0 0 0 0 0 1 1 1 0 1 0 0 0 0 0 0 2 0 1 0 1 1 0 0 1 0 0 0 1 0 0 0 0 0 1 2 0 1 1 1 2 2 0 2 2 2 2 0 2 0 0 1 1 0 0 0 0 0 0 0 0 1 0 1 0 1 1 0 0 0 1 1 1 1 2 1 2 0 0 1 1 2 2 2 0 0 0 0 0 2 1 0 0 1 1 0 0 0 0 0 1 2 1 1 1 1 0 0 2 0 0 1 1 0 2 0 2 0 0 2 2 0 0 0 1 2 0 0 2 2 2 2 0 0 0 0 0 1 0 0 0 1 0 0 0 0 2 0 1 0 0 0 0 0 0 2 2 1 2 0 0 2 0 0 0 0 0 0 2 1 0 1 1 1 0 0 1 2 1 0 0 0 0 1 0 1 1 0 0 0 1 1 1 0 1 1 1 2 1 2 2 0 0 2 0 2 0 0 0 2 0 2 1 2 1 1 0 2 0 2 2 1 1 1 2 0 1 0 2 0 0 2 0 0 0 1 0 2 0 0 0 1 1 0 0 2 1 0 1 0 0 1 1 1 1 1 1 1 2 2 1 1 0 2 2 0 0 0 0 0 1 1 0 1 0 2 1 1 1 1 0 2 0 1 0 0 1 0 1 1 1 2 2 2 0 1 1 1 0 1 1 1 0 0 0 2 0 2 1 0 0 1 0 0 1 1 1 0 0 0 0 1 0 0 1 0 0 0 0 0 0 1 1 0 0 0 0 0 0 1 0 1 0 0 0 1 0 0 0 1 1 0 1 0 1 0 1 1 1 0 0 1 1 0 1 1 1 1 1 1 0 1 1 2 0 0 0 1 1 1 0 0 0 2 0 1 1 0 0 1 0 0 1 0 0 1 1 0 1 1 1 0 0 1 0 1 1 2 1 1 0 0 0 0 0 0 0 0 2 2 0 0 1 0 1 0 0 0 0 0 1 0 1 2 1 1 0 1 1 0 1 0 2 1 0 0 1 0 0 0 0 1 1 0 0 2 2 0 2 1 1 0 1 0 0 2 1 1 0 1 0 0 0 0 0 1 0 1 2 1 0 0 0 0 0 0 0 0 0 0 0 0 0 0 0 0 0 1 0 1 1 0 0 0 0 0 0 0 0 0 2 0 0 0 2 0 0 2 2 1 1 2 0 0 0 1 1 1 1 0 1 1 1 1 0 0 2 0 2 1 1 2 1 1 1 1 2 1 1 1 0 2 1 0 2 0 1 0 1 1 0 1 1 0 1 2 1 0 0 1 0 0 0 0 1 1 2 1 0 2 0 2 0 1 1 0 0 1 1 0 0 0 1 0 0 0 0 0 0 0 0 0 0 0 1 0 1 0 1 0 0 0 2 2 1 0 1 1 0 0 2 1 1 0 2 1 2 2 1 1 1 1 1 1 0 0 0 0 1 0 0 0 1 1 0 1 2 0 2 0 1 0 0 2 0 1 1 1 1 2 0 0 0 0 0 0 0 1 0 2 2 2 0 0 1 0 1 1 2 2 1 1 0 1 0 1 0 0 0 2 2 0 0 0 1 1 1 0 0 0 1 1 1 1 2 0 1 1 1 2 1 0 1 0 0 0 1 1 1 0 0 0 1 0 0 2 2 0 1 0 0 0 0 0 1 2 0 0 2 0 0 0 0 0 1 0 0 0 0 0 1 0 0 0
82 1 0 0 1 0 0 1 1 0 0 1 0 0 0 0 0 0 0 2 1 0 1 0 2 0 0 0 2 0 1 2 1 1 2 0 2 0 1 1 0 0 0 0 0 0 1 0 0 0 0 0 1 2 0 2 0 0 1 0 2 0 1 0 1 0 1 1 1 0 0 1 2 1 1 2 1 2 2 0 2 2 0 0 1 0 0 0 2 2 0 2 1 2 0 0 0 0 0 0 1 0 1 0 1 1 2 0 1 2 0 0 2 2 2 2 2 1 0 1 1 1 2 0 0 2 0 1 1 0 0 0 1 0 0 0 1 0 0 0 0 2 0 0 0 1 1 0 0 2 0 0 0 1 0 0 0 0 1 2 1 1 0 2 2 1 1 0 1 1 0 1 0 2 0 0 2 1 0 1 0 1 1 1 1 0 1 1 0 1 0 1 1 1 1 1 2 1 0 0 0 1 0 1 1 0 1 0 1 0 1 0 2 0 2 2 1 0 1 0 2 2 0 2 0 1 1 0 0 1 0 0 0 0 1 0 0 2 2 2 0 0 1 0 2 0 1 0 0 0 0 0 1 1 1 1 1 0 0 0 0 0 1 0 0 0 0 0 1 0 0 1 1 0 0 0 0 1 1 1 1 1 2 1 2 0 2 2 0 2 0 0 2 2 2 0 1 0 0 1 0 0 2 2 0 0 1 0 1 1 0 1 0 1 1 0 0 0 0 0 1 1 1 2 2 0 1 0 0 1 2 1 1 1 0 0 0 2 0 1 1 1 1 1 0 0 2 0 2 1 1 0 0 0 1 1 1 1 0 1 1 0 1 0 1 0 0 1 1 1 0 0 0 1 1 1 0 2 0 1 2 1 0 0 0 0 0 1 1 0 0 0 0 0 1 1 2 1 0 0 0 0 0 2 2 0 0 0 1 2 1 1 0 0 1 1 1 0 1 0 0 1 0 1 0 2 0 0 2 0 2 1 0 0 0 1 0 0 0 0 1 0 2 0 0 1 0 0 0 0 0 1 0 2 1 0 1 1 0 1 0 0 1 0 0 2 0 2 2 2 1 1 1 1 1 0 0 0 0 1 2 0 0 1 1 1 1 1 1 1 1 2 0 2 1 0 1 1 1 2 0 2 1 1 0 2 2 2 0 1 0 1 0 1 0 1 0 1 0 1 1 2 0 1 0 1 0 1 1 1 1 1 0 0 0 0 0 2 0 1 1 1 0 1 1 0 0 1 1 1 0 0 0 2 0 2 1 0 0 0 1 0 0 1 0 1 1 1 1 0 1 1 1 0 0 0 1 1 0 1 2 0 1 1 0 1 1 1 1 1 0 0 1 0 0 0 0 1 1 0 1 0 1 1 0 1 1 0 1 0 0 0 0 1 0 0 0 1 0 0 1 1 0 0 0 0 1 1 0 0 1 0 1 0 0 2 0 0 1 2 1 1 0 1 0 0 2 1 0 0 0 2 1 1 1 2 1 1 1 0 0 0 2 2 2 2 1 1 1 1 1 1 1 1 1 0 0 0 2 0 1 0 2 1 1 2 0 1 2 0 1 0 2 0 0 0 0 0 0 0 0 0 0 1 1 0 2 0 1 1 1 1 0 2 0 0 0 1 0 0 0 0 1 0 0 0 0 0 1 0 1 1 0 0 0 0 0 0 0 1 0 0 0 0 0 0 0 1 2 1 1 2 0 0 1 0 0 0 1 0 0 2 1 1 0 1 2 1 0 2 0 0 2 0 0 0 1 0 1 1 2 2 0 1 1 1 1 2 0 2 0 2 0 1 1 1 0 0 0 2 1 0 2 0 0 0 1 0 0 1 1 0 2 2 2 0 0 2 2 0 2 2 0 0 1 0 0 1 0 2 0 1 1 0 0 0 0 0 0 0 0 0 0 1 0 0 1 0 0 0 0 0 1 0 0 0 0 0 1 1 0 0 0 0 0 1 0 0 2 0 2 0 1 0 1 0 0 0 0 1 1 1 0 0 0 0 0 2 0 0 0 2 1 1 2 0 2 0 0 1 0 1 1 0 2 1 1 1 0 0 0 0 1 0 1 1 0 1 1 1 0 0 2 2 1 0 0 1 1 1 1 1 1 1 2 2 2 1 1 0 0 1 1 2 2 1 0 0 0 0 2 0 2 0 1 1 1 2 1 0 1 0 0 1 1 1 1 0 0 0 0 0 0 1 1 2 0 0 0 1 1 0 2 2 0 1 2 1 0 2 0 0 1 0 1 0 0 0 1 0 0 0
83 1 0 0 1 0 0 2 2 0 0 1 0 0 0 0 0 0 1 1 2 0 0 1 1 1 1 0 2 1 2 0 1 2 0 0 2 1 0 1 1 0 0 1 2 1 0 0 1 0 0 0 0 0 1 1 0 0 0 1 0 2 0 2 0 0 2 0 0 0 0 1 2 1 2 2 2 1 1 0 0 2 0 0 2 0 1 2 2 2 2 1 1 1 2 0 0 2 0 2 0 0 1 1 0 0 2 0 1 1 0 1 1 2 1 1 2 0 0 1 1 0 1 1 0 1 0 0 0 0 1 1 0 0 0 0 0 0 0 0 1 1 1 0 0 0 1 0 0 1 0 0 0 1 1 0 0 2 0 1 0 0 0 2 0 2 1 2 0 0 0 1 0 2 0 0 2 1 1 1 0 0 0 2 1 1 1 2 0 0 1 2 1 1 1 2 0 1 0 0 0 1 0 1 2 0 0 1 1 0 2 0 1 1 1 2 0 1 0 1 1 1 1 1 1 1 1 0 0 1 0 0 0 0 2 0 0 1 1 1 0 0 2 0 2 0 0 0 0 0 0 0 0 0 0 1 1 0 0 0 0 0 0 0 0 0 0 0 2 1 0 2 0 1 0 0 0 0 0 0 0 1 2 2 0 1 0 2 0 2 1 0 2 2 2 0 2 0 0 0 0 0 2 0 0 0 0 0 1 1 1 0 0 2 2 1 0 1 0 0 1 1 1 0 1 0 0 0 0 1 2 1 0 0 0 0 0 1 1 1 0 1 2 0 0 0 0 0 1 0 0 0 0 1 0 1 2 0 0 0 0 0 1 1 1 1 0 1 2 1 1 1 1 2 1 0 1 2 1 1 0 0 0 0 0 0 1 0 0 0 0 0 0 0 2 1 0 1 0 0 0 0 0 2 2 0 0 1 0 2 0 0 1 0 1 2 0 1 1 1 1 0 1 0 0 0 0 0 1 0 1 0 0 0 0 1 0 0 0 1 2 1 1 0 0 1 0 2 2 0 0 1 0 2 2 1 1 1 2 1 1 2 0 1 0 1 0 2 2 0 0 0 1 1 0 1 0 0 0 0 2 1 0 2 1 2 1 2 1 0 0 2 1 1 0 0 0 0 0 2 0 2 1 1 0 1 1 1 0 1 0 1 1 0 0 0 0 0 2 1 0 2 2 2 0 0 0 1 1 1 1 1 0 1 2 1 1 1 0 0 0 0 0 0 1 0 0 1 1 1 0 0 0 1 1 0 0 1 0 2 0 0 1 2 1 0 1 1 1 0 1 1 1 0 1 0 1 1 0 2 2 1 0 2 0 1 2 0 0 0 0 0 1 0 0 0 0 0 1 0 0 1 2 2 0 2 1 2 2 1 1 0 0 0 0 0 0 2 0 2 1 1 0 0 0 1 2 2 0 0 1 1 1 2 0 1 0 0 0 1 1 0 0 0 2 0 2 0 0 0 0 0 0 1 0 2 1 1 1 0 0 0 1 2 2 2 1 1 0 0 0 0 0 1 1 0 0 1 0 1 0 1 2 1 0 2 2 0 1 1 1 1 2 0 0 0 0 1 0 2 0 2 1 1 2 0 1 1 2 0 0 0 0 1 0 0 0 1 0 0 0 0 0 0 1 0 0 1 0 1 0 0 0 0 0 1 1 1 1 2 1 2 1 1 0 1 0 0 0 0 0 0 0 0 0 0 0 0 1 0 0 0 2 0 1 1 2 1 1 2 0 0 1 0 0 0 0 0 1 1 1 1 1 1 2 2 0 2 0 2 0 2 1 1 1 0 1 2 1 2 1 1 0 1 1 0 0 0 0 0 0 0 1 1 1 0 0 2 1 0 1 1 2 0 1 0 0 2 0 2 0 1 2 0 0 0 0 0 0 1 1 0 0 0 1 1 1 0 0 0 1 0 1 0 1 0 1 0 1 0 2 2 1 0 1 2 0 0 1 1 0 0 1 0 2 1 0 1 2 2 2 2 0 0 0 0 0 0 0 0 1 2 0 1 2 1 1 0 0 0 0 2 0 2 1 1 1 2 1 1 0 0 2 0 1 1 0 1 2 1 0 1 2 1 0 1 0 2 0 0 1 1 0 1 0 0 0 2 2 0 0 0 1 0 1 1 0 1 0 0 1 0 1 0 2 0 2 1 0 1 0 1 2 0 1 2 2 0 1 0 1 0 0 0 0 1 1 0 0 0 0 0 2 2 0 1 2 0 0 1 0 0 0 0 0 0 0 0 2 0 1 0
84 0 0 0 0 0 0 2 2 0 0 0 0 0 0 0 0 0 0 2 1 1 1 0 2 0 0 0 1 1 1 0 0 0 2 0 2 1 0 1 1 0 1 1 1 1 1 0 0 0 0 0 0 1 0 1 0 0 0 1 1 0 0 0 0 0 2 0 1 0 0 1 2 0 1 2 2 1 1 0 1 1 0 0 2 0 1 0 1 1 0 0 2 1 1 0 0 1 0 1 0 0 0 0 1 1 2 1 1 1 0 1 1 2 1 1 2 0 0 1 1 1 1 1 1 0 0 1 0 1 0 0 1 0 0 0 0 0 0 0 0 2 0 0 0 0 0 0 0 0 0 0 0 0 1 1 0 1 1 0 0 0 0 1 0 1 0 0 1 1 0 0 2 0 0 0 1 1 0 1 0 1 1 2 2 1 1 1 0 1 2 2 1 0 0 2 1 2 0 0 0 0 0 2 2 0 0 1 0 0 1 0 1 0 0 2 0 1 2 0 0 0 0 0 0 0 0 0 0 2 0 0 0 0 1 0 0 2 2 2 0 0 2 0 1 0 0 2 2 2 0 0 0 0 0 2 1 0 0 0 0 0 0 0 0 0 0 0 1 1 1 0 0 0 0 0 0 0 1 0 0 1 0 1 0 1 0 0 0 2 1 1 1 2 2 0 1 0 1 2 0 0 2 1 0 0 0 0 0 1 0 0 0 2 2 1 0 0 1 1 1 1 1 1 2 1 1 2 1 1 2 1 0 0 0 0 0 1 1 1 0 1 2 0 0 0 1 0 2 2 0 0 0 0 2 0 0 1 0 1 1 0 2 0 2 1 0 2 2 0 0 0 1 2 2 0 1 2 0 1 2 0 0 0 0 1 0 0 0 0 0 0 0 0 2 0 1 0 2 2 0 2 0 2 1 0 0 1 0 2 0 0 0 0 1 1 1 1 0 1 1 1 1 1 1 1 1 0 1 1 1 1 0 0 0 0 0 0 0 0 0 2 1 0 1 0 0 2 2 0 0 2 0 2 2 1 0 0 0 0 0 0 1 0 0 0 1 1 1 0 2 0 1 1 1 0 0 0 0 1 1 0 0 0 0 1 0 2 1 0 1 1 0 1 1 0 0 1 1 2 0 2 2 0 1 0 1 1 1 0 1 1 0 0 0 0 0 0 0 0 0 2 1 1 1 0 0 0 0 2 0 0 0 0 1 0 1 0 1 1 0 0 0 1 1 0 0 0 1 2 0 1 0 2 0 0 0 1 0 0 1 0 0 0 0 0 0 1 0 1 0 1 0 0 0 1 2 1 0 2 1 0 2 1 0 1 1 1 0 1 0 1 1 0 1 0 0 1 1 0 1 2 0 2 0 2 0 0 1 1 1 0 0 1 1 2 1 2 1 1 0 2 1 1 1 0 0 1 0 0 1 1 0 1 1 0 1 1 0 2 0 1 0 1 1 0 2 1 0 1 0 2 1 0 0 1 2 1 1 0 0 0 1 2 2 1 1 2 1 0 1 0 0 1 2 0 1 0 1 0 0 0 2 0 0 2 0 0 2 0 1 0 0 0 0 0 0 0 0 0 0 0 0 2 2 0 2 1 2 0 1 0 0 1 1 1 0 0 0 0 0 0 0 0 0 1 1 0 1 0 0 0 0 1 0 1 1 0 0 1 0 1 1 1 0 0 0 1 1 0 0 1 0 0 1 1 1 0 2 0 0 0 2 0 2 0 2 0 1 2 0 0 1 0 0 0 1 0 0 0 0 1 0 0 1 2 1 1 1 2 1 1 1 1 1 1 0 1 0 1 1 0 0 0 1 0 2 0 1 1 2 0 2 2 2 0 0 2 2 0 2 2 2 1 2 1 0 1 0 2 0 1 0 1 0 1 0 0 1 0 0 0 0 1 0 0 1 0 0 0 1 0 1 0 1 0 1 0 2 0 2 2 1 1 1 1 0 0 2 0 1 0 0 0 2 2 0 0 1 2 2 2 0 0 0 0 0 0 0 0 1 1 0 2 2 0 2 0 0 0 0 2 0 0 1 2 0 0 0 0 0 0 0 1 1 1 0 1 2 0 0 1 2 2 1 2 1 1 0 0 1 1 0 2 0 0 0 1 1 0 0 0 1 1 0 1 0 1 0 0 2 0 0 0 2 0 2 1 1 1 1 1 1 0 2 2 2 1 0 0 0 0 0 0 0 1 0 1 1 0 0 1 0 0 0 0 1 1 0 2 0 0 0 0 1 0 0 0 0 1 1 1
85 1 0 0 1 0 0 1 1 1 0 0 1 1 0 0 1 0 1 1 1 1 1 1 1 1 1 0 2 0 2 0 2 1 0 1 1 2 0 0 2 0 0 0 2 0 0 0 0 0 0 0 0 0 2 1 0 0 0 0 1 1 0 2 1 1 1 1 2 0 0 2 2 0 2 2 1 1 1 1 1 2 0 0 2 0 0 0 2 2 0 1 0 1 1 0 0 0 1 0 1 0 1 0 1 0 2 0 0 2 1 1 1 2 1 1 2 0 0 2 2 0 2 0 0 2 0 1 0 1 0 0 0 0 1 0 0 0 0 0 2 2 0 0 0 0 0 0 0 0 0 0 0 0 0 0 0 1 0 0 1 1 0 0 0 0 0 1 1 2 0 1 0 2 1 1 1 0 0 0 0 0 0 1 1 0 1 1 0 0 0 1 2 1 1 2 2 2 0 1 1 2 0 2 2 0 0 0 1 0 1 0 0 0 1 2 1 0 2 0 0 0 1 1 1 1 1 0 0 1 0 0 0 0 0 0 0 1 2 1 0 0 2 0 1 0 0 0 0 0 0 0 1 0 0 0 1 0 0 0 0 0 0 0 1 0 1 0 1 1 1 0 0 1 0 2 0 1 2 2 2 0 1 1 0 1 2 0 0 1 1 1 1 2 1 0 1 2 0 2 0 0 2 1 0 0 0 1 1 1 0 1 0 2 1 0 0 0 2 2 0 0 1 2 1 0 1 1 0 0 1 0 0 0 0 0 0 1 2 1 1 1 0 0 0 0 1 1 1 2 0 1 0 1 1 0 1 1 0 1 1 0 2 0 2 1 0 1 1 0 0 0 0 2 1 1 1 1 0 0 1 0 0 0 0 0 0 0 0 0 0 0 0 1 2 0 0 0 0 0 0 0 0 2 1 0 1 0 0 1 0 0 0 0 2 2 0 0 1 0 0 1 0 0 0 2 1 0 1 0 2 0 1 1 1 2 0 0 1 2 2 1 0 1 1 1 0 2 2 0 0 1 0 2 2 1 1 1 2 0 1 2 0 1 0 1 0 1 2 0 1 1 1 1 0 0 1 0 0 2 0 1 0 0 0 2 0 1 1 0 1 1 0 0 0 0 0 0 0 1 1 1 2 0 0 1 0 1 0 0 1 1 0 0 1 0 0 0 0 0 1 2 0 1 0 1 1 0 0 2 0 1 0 1 1 0 0 1 0 1 1 2 0 2 2 1 0 1 1 1 0 0 0 0 2 0 0 0 0 1 1 0 0 1 0 0 0 1 1 0 1 2 0 0 0 0 0 1 0 1 2 0 2 2 0 2 1 1 0 1 0 0 1 0 0 0 0 0 0 0 0 2 1 1 0 1 1 0 1 1 0 0 1 1 1 1 1 0 0 0 0 1 0 0 0 1 1 2 0 0 0 1 0 2 0 0 1 0 0 2 1 1 0 1 1 0 2 1 1 0 1 2 1 2 0 2 0 2 2 1 1 1 1 0 0 0 0 2 0 0 2 0 1 0 0 1 1 0 2 0 1 0 2 0 0 2 2 0 1 0 2 1 0 0 0 0 0 0 0 2 1 0 0 1 2 0 1 2 2 0 1 0 0 1 0 0 0 2 0 0 0 0 0 1 0 1 2 0 2 0 1 1 0 0 0 0 0 0 0 1 0 0 0 0 0 0 0 0 1 1 1 1 0 0 1 2 0 0 0 0 0 2 2 0 2 0 2 1 1 1 0 0 2 0 0 0 1 0 1 1 2 2 1 1 1 2 0 2 1 2 0 1 0 1 1 1 0 0 0 0 0 0 1 0 1 0 1 0 0 1 1 0 1 1 1 0 0 2 2 0 1 2 1 1 2 1 0 1 0 1 0 0 0 1 1 0 0 1 1 0 0 0 0 0 1 1 1 0 0 1 0 0 1 0 1 0 1 1 0 0 2 2 0 0 0 1 1 0 2 0 1 0 0 0 0 0 0 0 0 1 1 1 0 0 0 0 1 0 1 0 0 1 0 0 1 1 1 0 1 0 0 1 1 1 1 1 1 0 0 0 0 0 0 0 0 2 0 0 2 1 1 0 2 1 0 0 0 2 0 0 0 2 1 1 1 1 1 0 0 0 1 1 2 2 0 1 0 1 0 1 2 0 1 0 1 0 1 2 0 0 0 2 0 1 0 0 0 0 0 0 1 0 0 0 0 1 1 0 0 0 0 1 1 1 0 0 1 0 1 2 0 0 0 0 1 0 0 0 2 0 2 2
86 0 0 0 0 0 0 2 2 1 0 1 0 1 1 1 0 0 0 2 2 0 0 0 2 0 0 0 1 0 1 1 1 1 0 1 1 0 0 1 1 0 0 0 2 0 2 1 0 0 0 1 1 1 1 1 1 1 1 0 1 1 0 0 2 0 1 1 2 0 0 2 1 0 1 1 1 2 2 0 1 2 0 0 2 0 1 1 2 2 2 2 1 2 1 0 0 0 0 0 2 0 1 0 1 0 2 1 1 1 0 1 0 0 0 1 1 0 1 0 0 0 1 1 0 2 0 2 1 1 0 0 0 0 0 0 0 0 0 0 1 1 1 0 0 0 1 0 0 0 0 0 1 0 0 1 1 0 1 2 1 1 1 2 2 1 1 1 0 1 1 1 1 1 0 1 1 0 0 0 0 0 0 2 1 0 2 1 0 0 0 1 1 1 1 0 1 2 0 0 0 0 0 2 2 0 0 1 1 0 1 0 0 0 1 2 1 2 2 0 1 1 1 2 0 1 1 0 0 0 1 1 0 1 1 0 0 0 1 0 0 0 2 1 2 0 0 0 0 0 0 0 0 0 0 2 1 1 0 1 1 1 0 1 1 0 0 0 1 1 0 1 0 1 2 2 1 2 2 2 2 0 2 1 0 1 0 1 0 2 0 0 0 1 1 0 0 1 0 2 0 0 2 1 1 0 1 1 0 1 0 1 0 0 0 0 0 0 1 1 0 0 1 0 2 0 1 1 1 0 2 2 0 0 0 0 0 1 1 0 1 1 2 1 0 0 0 0 1 1 0 1 0 0 2 0 0 2 1 0 1 1 1 0 1 0 0 0 0 0 0 0 0 2 0 0 2 2 0 1 2 1 0 0 0 0 0 0 0 0 0 0 0 1 1 1 1 1 1 1 0 1 0 2 1 0 0 1 0 1 0 0 1 0 1 2 0 1 0 1 1 1 1 0 2 2 1 1 2 0 0 1 1 1 1 1 0 1 0 0 2 1 2 0 1 1 1 2 2 0 0 2 0 2 2 2 0 2 0 2 1 1 0 1 0 1 0 2 2 0 0 0 2 1 1 0 1 0 0 0 2 1 0 1 0 1 0 2 2 0 0 2 1 1 2 0 0 2 2 2 0 2 1 1 0 1 2 2 0 0 0 2 0 0 0 0 0 0 0 1 1 2 1 2 1 0 0 1 1 1 1 1 0 1 0 0 0 1 1 2 1 2 0 0 1 1 1 1 0 2 0 1 0 2 1 0 0 1 0 1 0 0 0 2 0 0 1 1 1 0 1 2 1 0 0 0 2 1 0 1 2 0 0 1 1 0 2 1 1 1 0 0 0 0 1 0 1 1 1 0 0 1 1 2 0 2 1 2 2 2 1 0 0 1 0 1 0 1 1 0 0 2 0 0 0 1 2 1 1 1 0 0 0 2 0 1 1 0 0 2 1 1 0 0 2 0 2 1 0 1 0 1 0 1 1 2 2 1 1 0 0 0 0 1 1 1 1 2 1 0 0 1 0 0 0 0 0 0 2 0 1 0 2 2 0 2 1 0 0 0 2 0 0 1 1 0 0 1 0 2 0 0 0 1 1 0 2 1 2 0 1 0 0 2 0 0 0 2 1 1 0 1 1 0 1 0 1 0 2 0 0 0 1 0 0 0 0 1 0 2 0 0 1 1 0 0 1 0 0 0 0 0 0 0 0 1 0 1 0 0 0 0 1 0 1 0 1 1 1 2 0 1 1 0 1 0 1 0 1 1 1 2 1 1 2 2 0 2 1 2 0 1 2 0 2 0 0 0 0 0 0 0 0 1 1 0 2 0 0 0 0 0 0 0 0 0 1 2 1 0 1 1 0 0 2 1 0 1 0 1 0 0 0 1 1 1 0 0 0 0 0 0 0 0 0 0 1 0 1 0 0 0 1 0 0 0 0 0 0 0 1 2 0 0 0 0 2 0 2 0 1 0 1 0 2 0 0 2 1 1 1 1 0 0 0 1 0 0 1 0 0 1 1 1 2 1 2 0 0 0 0 1 0 1 1 1 1 1 0 0 0 0 1 0 1 0 0 0 2 0 1 1 2 1 1 2 1 2 0 0 1 1 1 2 1 0 0 1 1 0 0 0 0 2 1 0 0 2 0 2 1 0 1 0 2 0 2 2 0 0 1 0 1 0 0 1 1 0 0 0 0 0 0 1 1 1 0 1 1 0 0 1 1 1 0 0 2 0 0 2 1 1 1 1 1 0 0 0 0 0 1 1
87 0 0 0 1 0 0 1 2 0 0 1 0 0 0 0 0 0 2 0 0 0 0 1 1 1 1 0 2 0 2 0 1 1 1 1 1 1 0 1 1 0 0 0 2 1 1 0 1 0 0 0 0 1 1 2 0 0 0 1 1 0 0 2 1 1 1 0 2 2 1 2 2 1 2 2 2 2 1 0 0 2 0 1 1 0 0 0 2 2 0 2 0 2 0 0 0 2 1 1 2 0 1 0 1 0 2 0 0 2 1 2 1 1 0 0 1 0 2 0 0 0 0 2 0 0 0 0 0 0 1 1 0 0 0 0 0 0 0 0 1 1 1 0 0 0 0 0 0 0 0 0 0 1 0 0 0 1 0 0 0 0 1 1 0 1 0 1 0 1 0 1 0 2 0 1 1 1 0 1 0 0 0 1 0 0 1 2 1 1 1 2 2 2 1 1 0 2 0 0 0 0 1 1 2 0 1 0 1 0 2 0 1 0 1 2 0 1 2 0 0 0 1 1 0 1 1 0 0 0 0 0 1 0 1 0 0 2 2 2 0 0 2 0 2 0 0 1 0 0 0 0 0 0 0 0 0 1 0 0 0 0 0 0 0 0 0 0 1 0 0 1 0 1 1 0 1 1 1 1 1 1 2 2 1 1 0 0 0 1 0 0 1 1 1 0 1 1 0 1 0 1 2 1 0 1 1 0 2 2 1 1 0 1 1 0 0 2 0 0 0 0 0 2 1 0 1 1 1 1 2 2 0 0 0 0 0 1 0 1 0 0 2 0 0 0 0 0 2 0 1 0 0 0 2 0 1 1 1 1 2 1 1 1 1 2 0 2 2 0 0 0 1 2 0 0 0 2 0 1 1 0 0 0 0 1 0 1 1 0 0 0 1 0 2 1 1 0 1 1 0 1 0 2 2 0 0 1 0 1 0 0 0 0 1 1 1 0 1 0 0 1 1 2 0 0 0 0 2 0 2 0 0 1 1 0 0 0 1 0 1 1 0 0 1 2 1 0 0 0 0 0 0 2 2 1 1 2 0 0 0 1 0 1 0 1 0 1 1 0 1 0 2 0 0 2 0 0 0 2 2 1 0 2 1 1 1 2 0 0 0 2 1 1 1 0 0 0 1 2 0 2 2 0 0 0 0 0 0 0 0 2 1 0 1 0 0 1 1 2 1 2 1 2 0 1 1 0 0 2 0 1 0 0 0 0 0 1 0 1 0 1 0 2 1 0 0 0 2 0 0 0 0 2 0 1 0 1 1 0 0 0 1 1 0 0 1 1 1 0 1 2 0 0 0 0 0 2 0 2 2 1 0 0 0 0 0 1 0 1 0 0 1 0 1 0 0 0 0 0 0 2 1 2 0 2 1 0 1 0 1 0 1 2 2 2 2 1 1 0 0 1 1 1 1 0 0 1 0 0 0 0 0 2 0 0 0 0 0 1 2 1 0 1 1 0 2 2 0 0 0 2 1 0 0 2 2 2 1 0 0 0 2 1 1 1 1 2 1 1 0 1 0 0 0 0 0 0 2 0 1 1 2 0 0 2 0 1 1 2 0 2 1 0 0 0 0 0 0 2 0 1 1 1 1 1 1 1 1 0 0 0 0 1 0 1 0 0 0 0 0 1 0 0 0 2 2 0 0 0 0 0 0 0 0 0 1 0 0 0 0 0 0 0 0 0 0 1 0 0 0 0 0 0 0 1 0 0 0 0 0 1 2 1 0 0 2 0 2 0 1 0 1 1 0 1 1 0 0 0 0 1 0 0 1 2 0 2 0 2 0 2 1 0 0 0 0 0 0 1 0 0 1 1 0 1 1 1 0 1 1 0 2 2 1 0 0 2 2 0 2 2 0 0 1 1 0 2 0 2 2 0 0 0 0 0 0 0 0 0 0 0 0 0 0 0 0 0 0 0 0 0 1 1 0 1 1 0 0 0 2 2 1 1 1 1 0 0 1 1 0 0 1 0 1 0 0 1 2 2 2 2 1 1 0 1 0 0 1 0 0 1 2 1 2 0 2 0 0 0 0 1 0 2 0 0 2 0 0 1 0 0 0 0 0 2 0 1 1 1 0 0 2 1 1 1 1 1 0 0 0 2 0 1 0 0 0 1 1 0 0 0 0 1 1 2 0 0 0 0 2 0 2 0 2 0 2 2 0 0 1 0 0 1 0 0 0 0 0 0 1 0 0 0 0 1 1 1 1 0 0 1 1 1 0 1 2 1 0 2 0 0 0 2 1 1 0 0 1 1 0 0
88 0 0 0 1 0 0 1 1 1 0 1 0 0 0 0 0 0 1 1 1 0 0 0 2 0 0 0 2 1 1 1 2 2 0 2 1 1 0 1 1 0 1 0 1 0 0 0 0 0 0 0 0 0 1 0 0 0 2 0 1 0 0 0 0 0 1 0 2 1 1 1 2 1 1 2 2 0 0 1 0 2 0 0 0 0 0 0 0 1 0 0 1 1 1 0 0 1 0 1 0 1 0 1 1 1 2 1 1 1 0 1 1 2 1 1 2 0 0 2 2 0 1 1 0 1 0 1 0 1 1 1 0 0 0 0 0 0 0 0 1 2 0 0 0 0 0 0 0 1 0 0 0 0 0 2 0 2 2 0 1 1 0 2 0 2 1 0 1 2 0 0 1 1 0 0 2 1 1 1 0 0 0 2 0 0 2 2 1 1 2 2 2 1 1 2 1 2 0 0 0 0 0 2 2 0 0 1 1 0 2 0 1 0 1 1 0 0 1 1 0 0 2 2 0 2 2 0 1 1 2 1 2 1 1 2 0 2 2 2 0 0 2 0 1 0 0 0 0 0 0 0 0 0 0 1 1 0 0 0 0 0 0 0 0 0 0 1 1 1 0 2 0 0 0 0 0 1 1 0 1 0 2 1 1 0 0 1 1 2 0 1 0 2 1 0 0 1 0 0 0 0 1 0 0 0 1 0 1 0 0 0 0 1 1 0 0 0 0 0 1 1 0 2 1 0 0 2 1 0 0 0 0 0 0 0 0 2 0 1 0 0 2 2 0 0 1 1 2 2 1 0 1 0 1 0 0 0 1 1 1 0 2 0 2 1 0 2 2 0 0 0 1 2 2 1 2 1 0 1 1 1 1 1 1 1 0 0 0 1 0 1 1 0 2 0 1 1 0 0 0 0 0 1 1 0 1 1 0 1 0 0 0 0 1 1 1 0 0 0 0 2 1 0 1 2 0 0 2 1 2 0 0 0 0 1 1 1 0 1 1 1 0 0 1 2 1 0 1 0 0 0 0 2 2 0 1 2 1 1 2 2 1 0 0 0 0 2 2 0 0 1 2 1 0 2 0 0 0 0 2 1 0 0 0 1 0 0 0 0 1 1 0 1 0 0 0 0 0 2 0 2 2 0 0 1 1 2 0 2 0 0 1 1 0 1 0 1 0 1 1 2 1 1 0 1 1 1 1 1 1 1 0 1 0 0 0 0 1 2 1 0 0 1 1 0 0 0 1 1 0 1 0 0 2 0 0 2 1 1 0 1 0 2 0 1 2 1 1 0 0 1 1 0 1 0 1 1 0 2 1 0 0 1 0 0 1 1 0 1 0 0 0 0 1 0 0 0 0 0 0 2 1 2 0 2 1 2 2 2 0 0 1 1 1 1 1 0 0 0 0 2 0 0 0 1 1 1 0 0 0 2 1 0 0 0 0 0 0 2 0 1 0 0 2 0 2 1 1 0 0 1 1 1 1 2 1 2 2 1 1 1 1 0 0 0 1 2 1 0 0 1 0 1 1 1 1 0 1 0 0 0 1 0 0 1 0 2 2 0 2 1 0 0 0 0 0 1 0 1 1 0 0 0 0 0 2 2 2 0 0 0 0 1 0 0 0 0 1 1 0 0 1 0 0 1 1 0 1 0 0 0 0 0 0 0 0 2 0 2 0 2 0 0 0 1 0 0 0 0 0 0 0 0 0 0 0 0 1 0 0 1 2 1 0 1 2 0 2 1 0 0 2 0 0 1 1 0 1 1 1 1 0 0 0 2 0 2 1 2 0 1 0 2 2 2 0 1 0 2 2 0 1 0 1 0 1 0 1 1 2 0 1 2 2 0 0 2 2 0 2 2 0 1 2 1 0 0 1 2 0 1 0 1 0 0 0 0 0 0 1 0 0 0 0 0 0 0 0 1 0 1 1 0 0 0 1 0 0 0 0 2 1 1 1 1 0 1 1 2 0 0 1 0 0 0 0 0 2 2 2 2 0 0 0 0 1 2 0 0 0 2 0 0 2 0 2 1 1 0 0 0 0 0 2 2 0 0 0 0 0 0 0 0 0 0 0 1 2 1 0 1 1 1 1 1 0 2 1 1 0 2 0 1 0 1 0 1 1 0 1 1 0 1 1 1 0 0 1 0 2 0 2 0 1 1 1 2 0 0 0 0 0 0 1 1 2 0 1 0 0 0 0 0 0 0 2 1 1 1 0 1 0 0 0 0 0 1 0 1 0 0 0 2 1 0 0 0 1 0 1 0
89 0 0 0 0 0 0 2 1 1 0 0 0 1 0 0 0 1 2 0 0 1 0 0 2 1 1 0 1 1 0 0 1 0 2 0 2 2 0 1 1 0 0 0 2 0 0 0 0 0 0 0 0 0 2 1 0 0 0 0 0 2 0 2 0 2 0 1 2 1 1 0 2 0 0 2 2 2 2 0 2 2 0 0 2 0 0 0 2 2 0 0 2 2 1 0 0 2 0 2 0 0 0 1 1 1 2 1 1 1 1 2 0 2 0 0 2 1 0 1 1 0 0 2 0 0 0 2 0 2 1 1 0 0 1 0 0 0 0 0 1 1 0 1 0 0 0 0 0 1 0 0 0 0 0 0 0 2 1 2 2 2 0 1 0 2 1 0 1 1 0 1 1 1 0 0 1 0 0 0 0 0 1 2 2 0 2 0 0 1 1 2 2 2 2 2 2 2 0 1 1 1 0 1 2 0 1 0 2 0 1 1 1 1 1 2 0 2 2 0 1 1 0 2 0 1 1 0 0 1 0 0 0 0 2 0 0 1 1 1 0 0 2 0 1 0 0 0 0 0 0 0 0 0 0 2 0 1 0 1 1 1 0 0 1 0 0 0 1 1 0 0 0 2 1 1 0 1 1 1 1 0 2 2 0 1 0 1 2 2 0 2 2 2 2 0 1 0 0 2 0 0 2 1 0 0 0 0 1 1 1 0 0 1 1 0 2 0 1 1 1 1 2 1 1 0 0 2 2 1 1 0 0 0 0 0 0 2 0 1 0 0 2 0 0 0 1 0 2 1 1 0 0 1 1 0 1 2 0 1 1 0 2 0 2 0 0 2 2 0 1 1 0 2 0 0 1 2 1 2 1 0 0 0 0 1 0 0 0 0 0 0 2 0 2 0 2 1 0 1 0 1 0 2 2 0 0 1 0 2 0 0 0 0 1 1 1 0 0 0 0 2 2 2 0 1 0 0 0 0 0 0 0 1 1 0 0 0 0 0 2 0 2 1 1 2 0 1 1 0 0 1 0 2 2 2 0 1 0 1 1 1 0 0 0 0 0 1 1 1 2 1 1 1 0 1 0 0 0 1 1 0 0 0 0 1 0 1 1 0 0 1 1 1 1 0 1 1 1 2 0 2 2 0 0 0 0 0 0 1 1 0 0 0 2 0 0 0 2 0 0 2 0 2 0 1 1 0 0 2 0 1 0 0 0 0 0 1 0 1 0 2 0 2 2 1 1 2 0 2 0 0 0 1 1 0 0 0 0 0 0 0 1 2 0 0 2 1 0 0 0 1 1 0 0 0 2 1 0 1 2 0 0 1 0 0 0 1 0 1 1 0 1 0 0 0 0 0 0 0 0 2 2 1 0 1 2 0 2 0 2 0 0 0 0 1 1 0 0 0 0 1 0 1 0 2 2 0 0 0 0 1 0 1 0 2 0 1 0 0 1 1 0 0 2 0 2 1 1 1 0 1 1 0 0 1 2 1 1 0 0 0 1 1 1 0 2 2 1 0 0 0 0 0 0 0 0 0 2 0 1 0 2 1 1 2 0 0 1 1 1 1 0 1 2 0 0 0 0 0 0 0 0 0 1 0 1 1 1 0 0 0 0 1 0 0 0 1 2 2 0 0 0 0 0 0 0 0 0 0 0 0 0 0 0 1 1 0 0 1 0 1 1 1 0 1 0 0 0 0 0 0 0 0 0 0 0 0 0 0 0 2 2 0 0 2 2 1 1 2 0 1 0 1 0 0 0 0 1 1 1 1 0 0 0 2 0 2 0 2 0 2 1 1 2 1 1 1 0 1 1 0 0 0 2 0 1 0 0 2 2 0 1 1 1 0 1 1 0 0 1 1 0 1 2 1 0 0 0 1 0 1 2 0 0 0 0 2 2 0 0 0 0 0 0 0 0 0 0 0 1 0 0 0 0 0 0 1 0 0 2 2 0 0 0 0 1 0 2 0 0 0 1 0 2 1 1 2 1 2 1 1 0 0 0 0 0 0 0 0 1 1 1 2 2 0 2 1 0 0 0 1 0 2 1 2 0 1 0 1 0 0 1 0 2 0 0 1 2 2 0 0 2 1 0 1 0 2 0 0 0 2 0 2 0 0 0 1 1 0 0 0 0 0 0 1 0 0 0 0 2 0 1 0 2 1 2 2 0 0 0 1 2 0 0 0 0 0 1 0 1 0 0 1 1 0 1 1 1 0 0 1 0 0 0 0 0 1 0 2 1 1 0 1 0 0 0 2 1 0 2 1
90 1 0 0 0 0 1 1 1 1 0 1 1 1 1 1 0 0 0 2 2 0 0 0 2 1 1 1 2 0 1 0 1 1 1 1 1 2 0 0 1 0 1 0 1 2 0 0 0 1 1 0 0 0 2 1 0 0 1 0 1 0 0 1 0 1 1 0 1 1 0 1 2 0 1 2 2 1 1 1 0 2 0 0 2 0 0 0 2 2 0 1 1 1 2 0 0 2 0 2 2 0 1 0 1 1 2 0 1 1 0 0 1 2 0 0 1 0 1 1 1 1 0 2 0 0 0 2 0 2 0 0 0 0 1 0 0 0 1 0 0 2 0 0 0 0 1 0 1 1 0 0 0 0 0 0 0 1 0 1 0 0 0 2 0 2 2 2 0 0 0 2 1 1 0 1 1 1 0 1 0 0 1 2 1 0 2 2 0 0 0 2 2 1 1 2 2 1 0 0 0 0 0 1 2 1 1 1 0 0 1 0 1 0 2 2 1 0 1 1 1 1 0 1 1 0 0 0 0 1 0 0 0 0 2 0 0 2 2 2 0 0 2 0 2 0 0 0 0 0 0 0 0 1 1 2 0 0 0 0 0 0 0 0 1 0 0 0 1 2 0 1 0 0 0 0 0 2 2 1 1 0 1 1 0 0 0 0 0 2 2 2 0 1 0 1 0 0 0 2 1 0 2 1 1 0 1 1 1 1 0 2 0 0 0 0 0 0 1 1 1 1 0 2 1 0 1 2 1 0 2 1 0 0 0 0 0 2 0 0 0 0 1 0 0 0 0 1 2 1 2 0 1 0 1 0 1 1 0 2 2 0 1 1 1 0 0 1 1 0 0 0 1 2 1 0 2 1 0 2 1 0 0 1 0 1 0 0 0 0 1 1 1 0 2 1 0 0 1 1 0 1 0 1 0 0 1 1 0 1 0 0 0 0 2 2 0 0 1 0 0 1 0 0 1 1 0 0 2 0 2 0 0 0 0 1 0 2 1 0 2 0 2 0 1 1 0 1 2 0 0 1 0 1 0 0 0 2 1 1 2 1 0 0 0 0 0 0 0 0 2 0 1 1 1 0 0 0 0 2 1 0 1 1 0 1 0 0 0 0 1 1 1 1 0 0 1 0 2 2 0 2 1 1 0 1 1 1 0 1 0 1 0 0 0 0 0 0 1 1 0 2 0 0 0 0 0 1 0 2 0 1 0 2 1 0 1 1 0 2 2 2 0 1 2 0 0 1 1 1 0 0 0 1 2 0 0 0 0 0 0 0 1 2 1 0 1 1 1 2 1 0 1 0 1 0 1 1 0 2 1 0 0 1 0 1 0 0 0 0 1 1 0 2 0 2 0 0 0 0 0 2 0 2 0 2 2 1 1 2 0 0 0 0 0 0 0 1 1 0 0 1 1 1 1 1 1 0 0 0 0 1 0 1 0 0 0 1 0 2 2 1 0 0 2 0 2 1 0 0 1 2 0 0 1 2 2 2 2 0 0 0 2 0 0 0 2 2 0 0 0 0 1 0 0 1 1 2 0 2 0 1 2 1 0 2 2 0 2 0 2 0 0 0 1 0 0 0 0 1 0 1 0 0 1 0 1 1 1 0 1 0 0 2 0 1 0 2 0 0 0 0 0 0 1 0 0 0 1 0 0 0 1 0 0 0 2 0 0 1 1 1 0 0 0 0 0 1 0 0 0 0 0 0 0 1 0 0 0 0 0 2 2 1 0 0 2 0 1 1 0 0 2 0 1 0 1 0 1 1 2 2 0 0 1 1 1 1 0 2 1 2 1 1 2 1 1 1 0 1 1 0 0 0 2 0 1 1 0 1 1 0 1 0 0 0 0 2 2 0 1 2 1 0 2 1 0 2 0 2 0 1 1 0 0 1 1 0 1 0 0 1 0 0 1 1 1 0 1 0 0 0 1 0 1 0 1 1 0 0 2 2 0 0 0 1 1 1 1 1 1 0 0 0 2 2 0 0 1 2 2 2 0 0 0 0 0 0 1 1 0 2 1 2 2 0 2 0 0 0 0 2 1 1 1 1 1 1 1 2 1 0 2 0 2 1 0 2 1 1 0 0 2 1 1 1 2 2 1 2 0 2 0 1 1 1 1 0 0 0 0 0 2 2 2 2 0 0 0 0 2 0 1 0 1 0 1 2 0 0 2 0 2 0 1 2 2 0 0 0 0 0 1 0 0 0 1 1 1 0 0 2 1 1 0 1 1 0 0 1 1 1 0 0 1 0 0 0 1 0 0 0
91 1 0 0 0 0 1 1 2 0 0 0 0 1 1 1 0 0 1 2 2 0 1 0 2 0 0 0 2 2 1 1 1 1 1 1 1 1 0 0 0 0 0 0 1 0 0 0 0 0 0 0 1 1 0 2 0 0 2 1 2 0 0 0 2 0 1 0 1 1 1 2 2 1 2 2 1 2 2 0 1 2 1 1 0 0 0 1 1 1 0 0 1 1 1 0 0 1 0 1 1 0 0 0 2 2 0 0 0 2 0 0 1 1 1 1 1 0 0 2 2 0 2 0 0 1 0 0 0 0 0 0 0 0 0 0 0 0 0 0 1 2 0 0 0 1 1 1 0 0 1 0 0 0 0 1 1 1 0 0 1 1 0 2 1 2 1 1 0 1 1 1 0 2 0 0 2 1 0 1 0 1 0 2 2 1 1 1 0 2 2 2 0 0 0 0 1 2 0 0 0 0 0 1 2 0 0 0 0 0 1 0 0 0 1 2 0 1 2 0 0 0 1 2 0 2 2 0 0 1 0 0 0 0 1 0 0 2 2 1 0 1 2 0 2 0 0 0 0 0 0 0 0 0 0 1 0 0 0 0 0 0 0 0 2 0 0 0 1 0 0 1 0 0 0 1 0 1 1 1 1 1 0 2 0 1 0 1 0 2 1 1 0 2 0 1 0 2 0 2 0 1 0 0 0 0 0 0 0 0 0 0 0 1 1 0 0 0 0 0 2 2 1 0 2 0 2 2 1 0 0 0 0 0 0 0 0 2 0 1 0 0 1 0 0 0 0 1 1 1 0 1 0 0 2 0 1 1 0 2 2 0 2 0 2 1 0 1 2 1 1 1 0 2 0 1 1 2 0 1 1 0 0 0 0 0 0 1 1 0 0 0 0 0 2 0 1 1 0 1 0 1 0 2 2 1 1 0 1 1 0 1 1 0 0 1 1 0 1 0 0 1 0 0 1 2 0 0 0 0 1 1 2 1 1 2 0 1 0 1 2 1 2 1 1 1 0 1 1 0 0 1 0 2 1 1 0 0 1 1 1 2 1 0 0 1 0 1 2 0 1 0 2 1 2 0 1 0 0 1 0 0 0 1 1 1 1 2 1 0 0 2 0 1 1 0 1 0 0 1 1 1 2 0 0 1 1 1 0 2 0 0 0 0 0 0 0 0 1 1 1 1 1 1 1 0 0 0 1 2 0 0 0 1 1 0 0 1 0 1 0 1 0 1 1 1 0 0 2 1 0 0 0 2 0 2 0 0 0 1 1 0 0 1 0 1 1 1 0 1 1 1 1 0 0 0 1 0 0 2 1 1 0 1 0 0 1 1 1 1 0 0 0 0 0 0 1 1 1 0 0 1 1 2 0 2 0 2 2 0 1 0 0 0 0 0 0 2 1 1 0 2 0 0 0 1 2 0 0 0 0 2 1 2 0 0 0 1 0 2 2 1 0 0 2 0 2 0 1 1 0 2 0 0 0 1 2 2 2 0 0 0 0 1 1 1 2 2 0 0 1 0 0 0 1 0 2 0 1 0 1 2 2 1 1 1 1 2 2 0 0 0 0 1 1 0 0 0 0 1 0 0 0 1 0 0 1 1 2 0 0 0 0 2 0 2 0 1 1 1 0 1 0 0 0 1 1 0 0 0 0 0 0 0 0 0 0 0 0 2 0 2 0 0 0 1 0 0 0 0 0 0 0 0 1 0 0 0 1 0 0 0 2 1 0 0 2 0 1 2 0 0 2 0 0 0 1 1 0 1 2 1 2 1 2 1 1 2 0 2 0 2 2 0 2 0 1 0 0 1 0 0 1 1 0 0 2 0 0 1 1 0 1 0 0 0 1 1 1 0 1 1 0 0 0 1 0 0 0 1 0 1 0 0 0 0 0 0 1 0 1 0 0 0 0 0 1 0 0 0 0 0 1 0 0 1 0 0 0 0 1 1 1 1 1 0 0 1 1 2 0 0 0 0 2 0 1 1 2 2 2 2 0 0 0 0 0 1 0 0 1 2 0 1 2 1 1 0 0 0 0 1 1 0 1 1 0 1 0 0 0 0 0 0 0 2 0 1 2 2 0 0 2 2 1 1 2 1 0 0 1 1 1 1 1 2 1 1 1 1 0 0 1 0 0 1 0 0 1 0 2 0 0 0 2 0 2 2 1 1 1 1 1 0 0 1 1 0 1 1 0 0 0 0 0 0 2 0 0 0 0 1 0 1 0 0 1 0 1 2 1 0 0 0 1 0 0 0 0 1 2 2
92 1 0 1 1 0 0 2 0 2 0 0 0 1 1 1 0 0 1 1 2 0 0 0 2 0 0 0 1 0 1 0 0 0 2 0 2 2 0 0 2 0 0 0 2 0 1 0 0 0 0 0 0 0 0 2 0 0 0 0 0 0 0 1 0 1 0 0 1 0 0 2 2 0 1 2 1 2 2 0 1 2 0 0 2 0 0 0 2 2 0 0 1 1 1 0 0 1 0 1 1 0 1 1 0 0 2 1 1 1 0 2 1 2 2 2 2 0 1 1 1 0 1 2 0 0 0 2 1 1 0 0 0 0 0 0 0 0 0 0 0 2 0 0 0 0 1 0 1 1 0 0 0 1 1 0 0 1 0 1 1 0 0 2 2 1 1 2 0 0 0 2 0 2 1 1 2 0 0 0 0 0 1 2 1 0 2 1 0 1 1 1 1 0 1 1 2 1 0 0 0 0 0 0 2 0 1 1 1 0 0 0 1 0 1 2 1 2 2 0 2 2 1 2 0 1 1 0 0 1 0 0 0 0 1 1 0 2 2 2 0 0 2 0 2 0 0 0 1 1 1 2 0 1 1 2 1 0 0 0 0 0 0 0 0 0 0 0 2 2 0 2 0 2 0 0 1 1 1 1 1 0 1 2 0 1 0 0 0 1 1 1 0 2 0 1 0 1 0 1 0 0 2 0 0 1 0 0 2 2 2 1 0 2 1 0 1 0 1 1 0 0 0 1 2 0 1 2 1 1 1 1 1 1 0 0 0 2 0 0 0 0 2 0 0 0 0 0 2 0 1 0 0 0 0 2 0 2 0 0 0 0 2 0 2 1 0 2 2 0 0 0 1 1 0 0 0 1 1 2 1 0 0 0 1 1 0 0 0 1 0 1 0 0 2 0 0 1 1 1 0 1 0 2 2 1 0 0 0 1 0 0 0 0 2 2 0 0 1 0 0 1 1 0 1 2 0 0 1 1 1 0 0 1 1 1 0 1 0 0 1 1 2 0 1 1 1 1 2 0 0 1 0 1 1 0 0 1 1 0 0 0 0 0 0 0 0 2 2 0 1 0 1 1 2 0 1 0 0 1 0 0 0 0 0 1 0 0 0 1 1 1 0 1 1 0 1 0 1 1 1 1 2 0 0 1 1 2 0 0 0 2 0 0 0 1 2 0 1 1 0 2 0 0 0 0 0 1 2 1 1 0 0 2 2 1 0 1 0 1 0 2 0 1 2 0 0 0 2 0 0 0 0 1 1 2 1 0 0 2 0 0 1 1 1 0 0 1 0 0 0 1 0 0 0 0 2 1 0 1 2 0 0 1 1 1 0 0 0 0 0 1 1 1 1 0 1 0 0 0 0 1 1 1 1 2 1 1 1 2 0 0 0 1 1 0 0 1 0 1 1 1 0 0 0 0 1 1 0 0 0 1 1 2 0 1 0 0 0 1 2 2 0 0 2 0 2 0 0 0 0 2 1 0 1 1 1 1 1 0 0 0 1 1 1 0 2 1 1 1 1 1 0 0 1 0 2 0 2 0 1 1 1 0 0 1 1 0 1 0 2 0 1 0 0 0 0 0 0 2 1 1 1 1 2 0 1 2 2 0 1 0 0 1 0 0 0 1 2 2 0 0 0 0 0 2 2 0 0 0 0 0 0 1 0 1 1 1 0 2 1 2 1 1 0 0 0 0 0 0 0 0 0 0 0 1 1 0 2 0 0 0 1 0 0 0 2 0 2 1 1 0 2 0 1 0 1 0 1 1 1 1 0 0 2 2 0 1 1 2 1 1 2 0 2 0 0 0 0 0 0 0 0 0 2 0 1 1 0 1 1 0 2 2 2 0 0 1 1 0 2 2 1 0 1 1 0 1 0 2 0 1 0 1 0 1 0 0 1 0 0 0 0 0 0 0 0 0 0 0 1 0 2 0 0 0 0 0 0 0 1 1 0 0 0 1 1 0 1 1 1 1 1 0 1 0 0 1 1 2 2 2 0 0 0 1 0 1 0 0 1 2 1 1 2 0 2 0 1 0 0 1 0 2 0 1 1 1 0 1 1 0 1 1 2 0 0 1 1 0 0 1 1 0 2 2 0 1 1 1 0 2 0 1 1 1 1 2 2 0 0 0 1 0 0 2 0 1 0 0 2 0 2 2 0 0 2 2 1 0 1 1 1 1 0 1 1 0 0 0 1 1 0 0 0 0 1 0 0 0 0 0 0 0 0 0 1 0 0 0 0 0 0 0 0 0 0 0 0 0 1 1
93 1 0 0 0 0 0 1 1 1 0 1 0 1 0 0 0 0 1 1 1 0 0 1 1 1 1 1 2 1 1 0 2 1 0 1 1 0 0 1 0 0 0 0 2 1 1 0 0 0 0 0 1 2 0 0 2 0 1 0 0 1 0 2 0 1 1 0 1 0 1 1 2 0 1 2 2 2 2 0 0 2 0 0 2 0 1 0 1 1 0 0 1 1 0 0 0 2 1 1 2 0 0 1 1 1 2 0 0 2 1 0 2 2 2 2 2 0 1 1 1 0 0 2 0 0 0 2 0 2 0 0 0 0 0 0 0 0 0 0 1 1 0 0 0 0 0 0 0 0 0 0 0 0 1 1 1 0 1 0 0 0 0 2 0 1 1 0 1 2 0 0 1 1 0 1 1 1 0 1 0 1 0 2 2 1 1 0 0 1 0 1 2 0 0 1 1 1 0 1 1 1 0 1 2 0 1 1 1 0 1 0 1 0 1 2 1 0 1 1 0 0 0 2 1 0 0 0 0 0 0 0 0 0 1 0 0 2 2 2 0 0 2 0 2 0 0 0 0 0 0 0 1 0 0 2 1 0 0 0 0 0 0 0 1 1 1 1 1 0 1 1 0 2 0 1 2 2 2 2 2 0 0 1 0 0 0 1 1 2 1 2 1 1 1 0 1 1 0 1 1 1 2 0 0 0 0 0 0 0 0 0 0 1 0 0 1 0 0 0 0 0 0 0 2 0 2 1 0 2 1 1 0 0 0 0 0 1 1 1 0 1 1 0 0 0 1 1 1 1 0 1 0 1 0 1 1 0 0 2 2 0 1 0 1 0 0 1 2 1 0 0 1 2 0 0 2 1 0 2 1 0 0 0 0 1 0 0 0 1 0 0 2 0 2 0 1 0 0 0 0 0 0 2 2 0 0 0 0 0 0 0 1 0 0 1 1 0 0 0 0 1 0 1 1 2 0 1 2 1 2 1 0 1 1 1 0 1 1 1 1 1 2 1 1 2 1 2 2 0 0 2 0 2 1 0 1 0 1 0 0 0 0 0 0 0 0 2 2 1 1 1 2 0 1 1 1 0 0 2 0 0 0 2 1 1 1 1 0 1 1 2 0 2 1 0 0 2 2 2 0 2 1 1 0 2 2 2 0 1 0 1 1 0 0 0 0 2 0 2 2 2 0 1 0 1 0 0 1 2 0 0 0 1 1 0 2 1 1 1 2 2 0 0 0 0 0 1 1 1 0 0 0 2 1 1 0 0 1 1 0 0 0 0 0 0 0 0 0 0 1 1 0 0 0 0 0 0 0 0 2 0 1 1 1 1 1 2 1 2 0 1 0 2 0 1 0 0 0 0 0 2 1 1 0 1 1 1 1 1 1 0 1 2 2 2 2 2 1 0 0 2 0 0 0 0 2 2 0 0 1 1 1 2 0 2 0 1 0 2 0 1 0 1 1 0 2 1 1 0 2 1 2 1 0 2 1 2 2 0 0 0 2 1 1 1 1 2 0 0 2 1 1 0 0 0 0 0 1 0 0 2 2 1 1 1 0 1 1 0 1 0 0 0 0 0 0 0 0 0 0 0 1 1 1 0 2 2 2 0 1 0 0 2 0 0 0 1 1 1 0 0 0 0 1 0 0 1 0 1 0 0 0 0 0 0 1 1 0 2 1 1 0 0 0 1 0 0 0 0 0 0 0 0 0 2 0 0 1 0 0 0 2 0 1 0 2 1 1 1 0 0 2 1 1 0 2 0 1 1 1 2 0 0 1 2 0 2 1 2 0 1 1 1 1 1 0 0 0 1 0 0 2 0 0 0 0 1 1 0 1 0 0 0 0 0 0 2 1 0 2 1 0 0 1 1 0 2 1 2 0 0 1 0 0 0 1 0 1 0 0 1 0 0 0 0 0 0 0 0 0 1 0 0 0 0 0 0 0 0 2 2 1 1 1 1 0 0 2 0 1 0 0 0 2 1 0 0 2 2 2 2 1 1 0 1 1 0 1 0 0 1 1 2 2 0 2 0 0 0 0 2 0 0 2 2 0 2 0 0 0 0 1 1 2 0 0 2 2 1 0 1 2 1 1 1 1 0 0 0 0 2 0 1 0 0 1 1 2 1 0 0 1 2 1 1 0 1 1 0 1 0 2 0 1 0 1 2 0 0 0 2 0 0 0 0 0 0 0 0 1 0 1 0 1 1 0 1 1 0 0 0 1 1 0 0 0 0 0 2 0 0 0 0 1 0 0 0 2 0 1 1
94 0 0 0 0 0 0 2 1 1 0 0 1 1 0 1 0 0 0 1 2 0 0 0 2 0 0 0 1 2 0 1 1 1 1 0 2 1 1 0 1 0 0 1 2 1 0 0 1 0 0 0 1 1 1 0 0 0 1 0 1 1 0 1 2 0 2 0 1 0 0 1 1 0 0 1 1 2 2 0 1 2 0 0 1 0 0 0 1 1 0 0 1 2 1 0 0 1 1 1 2 1 0 1 1 1 2 1 1 1 1 2 0 0 1 1 1 0 0 2 2 0 0 2 0 0 0 1 1 0 0 0 0 0 0 0 0 0 0 0 0 2 0 0 0 0 0 0 0 0 0 1 0 0 1 1 1 0 1 1 1 1 0 2 2 2 2 1 1 2 0 0 0 2 0 2 1 1 0 1 0 2 0 2 2 0 2 1 0 2 2 2 2 1 1 2 1 0 0 1 1 1 0 0 2 0 1 1 0 0 1 0 0 0 1 2 0 2 1 1 1 1 0 1 1 0 0 0 0 2 0 0 0 0 0 0 0 2 2 1 0 0 2 0 2 0 0 0 0 0 0 0 0 0 0 1 0 0 0 0 0 0 0 0 0 0 0 0 1 1 0 0 0 0 0 0 0 0 1 1 1 0 2 1 0 2 1 0 1 2 1 2 2 2 2 0 1 2 0 2 0 0 2 1 0 0 0 0 1 1 0 1 0 2 2 0 0 1 0 0 1 1 1 0 2 0 0 0 0 1 2 1 0 0 1 1 0 2 0 1 0 0 2 0 1 0 0 0 1 2 0 1 1 0 0 1 1 1 0 0 0 0 2 0 2 0 0 1 2 0 0 0 1 1 1 0 2 1 0 1 2 0 0 0 0 0 0 1 1 0 0 0 0 0 2 0 0 1 1 1 0 1 0 1 0 0 1 0 1 1 1 1 1 0 1 2 0 0 1 0 0 1 0 1 0 2 0 0 0 0 0 0 1 1 1 2 0 1 0 0 1 1 2 2 0 2 0 2 2 0 0 1 0 2 1 1 0 1 0 1 1 1 0 1 0 1 0 2 2 0 0 0 2 0 2 0 1 0 0 2 1 1 0 1 1 2 1 1 0 0 1 0 0 1 1 0 1 0 1 2 0 2 1 1 0 1 1 0 0 1 0 2 0 0 0 0 0 0 0 2 1 2 0 1 0 1 1 1 1 1 1 0 0 0 0 0 1 0 1 1 2 1 0 1 2 1 0 1 1 2 0 0 0 2 0 2 1 1 0 1 0 0 1 1 0 0 1 0 0 0 0 0 1 0 0 0 1 1 0 2 1 1 0 0 0 0 0 2 1 2 0 0 1 0 0 0 0 0 0 0 0 2 0 2 0 2 2 0 1 2 0 0 0 1 0 0 0 1 1 0 0 1 1 1 1 0 1 2 0 0 0 1 1 2 0 1 0 1 0 0 0 0 0 1 1 0 2 1 0 0 1 0 0 0 2 2 1 1 1 1 1 0 1 1 2 2 0 1 2 1 0 2 0 0 0 1 1 0 2 0 1 1 2 1 0 2 2 1 1 1 1 1 0 0 0 0 0 0 0 0 0 1 0 0 0 0 2 1 1 0 0 0 0 2 0 1 0 1 1 1 0 1 0 0 1 1 1 0 1 0 1 1 0 0 0 1 0 1 0 1 0 0 0 0 0 0 0 1 0 0 0 0 0 0 1 0 0 0 1 0 0 0 2 0 0 1 2 0 2 2 1 0 1 1 2 0 1 0 1 1 2 2 1 1 1 2 1 2 1 2 0 1 2 0 2 0 1 0 0 0 0 0 1 0 1 0 0 0 0 2 2 0 2 2 2 0 0 1 0 0 0 0 2 1 2 1 0 1 0 1 0 1 1 0 0 0 0 0 1 0 0 1 0 1 0 0 1 0 0 0 0 0 0 0 0 0 0 0 1 1 0 0 1 1 1 1 1 0 2 0 1 0 1 1 1 2 0 0 1 2 2 2 0 0 0 0 1 0 0 1 0 1 0 2 2 0 2 0 0 0 0 1 0 1 1 1 1 1 0 1 1 0 1 1 2 0 0 0 2 1 0 1 2 1 1 0 2 1 0 0 0 1 2 2 2 1 1 1 1 0 0 0 2 1 2 0 0 0 1 0 1 0 2 0 0 0 0 2 0 0 0 0 1 1 0 0 0 0 1 0 0 0 0 1 1 0 2 0 1 0 0 0 1 1 0 0 1 1 0 2 0 0 0 0 1 0 0 1 2 0 0 0
95 0 0 0 0 0 1 1 1 1 0 0 1 1 2 2 0 0 0 1 2 0 0 0 2 0 0 0 1 0 1 1 1 1 1 1 2 2 0 0 2 1 1 0 1 1 0 0 0 1 1 0 1 2 0 0 0 0 0 0 0 0 0 2 0 1 1 1 1 0 0 1 1 0 0 1 1 2 2 0 2 2 0 0 2 0 1 0 1 1 0 0 2 0 1 0 0 0 0 0 1 0 0 1 1 1 2 1 1 1 1 2 0 2 0 0 2 0 1 1 1 1 1 1 0 1 0 1 1 0 0 0 1 0 0 0 0 0 0 0 0 2 0 0 0 0 0 0 0 0 0 0 0 1 0 0 0 1 0 2 0 1 0 2 1 1 1 0 0 2 1 1 1 1 1 1 2 1 0 1 0 0 0 1 1 0 1 2 0 1 2 2 1 1 1 2 1 2 0 1 1 1 0 2 2 0 1 0 1 0 2 0 0 0 2 2 0 1 2 0 1 1 0 1 1 1 1 0 0 1 0 0 0 0 1 0 0 2 2 1 0 0 2 0 2 0 0 0 0 0 0 0 0 0 0 2 1 1 0 1 1 1 0 0 0 0 0 0 2 2 0 0 0 0 0 0 0 2 2 2 2 0 1 2 0 1 1 1 0 2 1 1 1 2 1 1 0 0 0 1 0 0 1 0 0 0 1 1 1 1 0 2 0 1 1 0 0 0 1 1 0 0 1 0 1 0 1 1 1 1 2 2 0 1 0 0 0 2 0 0 0 0 0 0 0 0 1 0 2 2 1 0 0 0 1 1 0 0 0 2 2 0 2 0 2 1 0 0 1 0 0 0 0 2 2 0 2 0 0 2 2 1 0 0 0 0 0 0 0 0 0 1 0 0 2 0 0 0 1 2 0 2 0 2 2 1 0 0 1 2 1 1 1 0 1 2 0 0 0 0 0 2 0 0 1 2 1 0 0 0 0 1 0 0 0 1 0 0 0 0 2 0 1 2 1 2 1 1 1 1 0 1 0 1 1 1 0 2 1 1 2 1 1 1 0 2 0 2 2 0 0 0 1 2 1 0 1 0 0 1 2 0 0 0 0 0 0 1 1 0 1 0 0 2 1 0 1 0 0 1 1 2 2 0 0 0 0 2 0 2 0 0 0 0 0 1 1 1 0 1 1 2 1 2 0 1 0 0 0 2 0 0 0 0 0 0 2 0 0 1 1 1 0 1 1 0 0 1 1 2 1 1 0 2 0 2 0 1 0 1 0 0 1 1 1 0 0 1 0 1 0 0 0 0 0 0 0 1 0 1 2 0 1 1 0 1 1 0 0 0 0 1 0 0 0 0 2 0 0 0 0 1 0 2 0 2 0 1 2 1 2 0 0 0 0 0 0 0 0 0 0 1 0 0 0 1 1 1 0 0 0 1 0 1 0 0 1 0 1 2 1 0 0 2 0 0 1 0 1 0 0 1 1 0 1 1 2 1 1 1 1 0 1 2 2 2 1 2 0 0 1 0 1 0 0 0 1 0 2 0 1 0 2 1 1 2 0 1 1 1 1 2 0 0 2 0 0 1 0 1 1 0 0 1 2 0 2 2 2 0 0 0 0 1 0 0 0 2 0 0 0 2 1 0 0 0 0 1 0 1 0 0 1 0 0 2 1 1 1 2 1 2 0 0 0 1 1 0 0 0 0 0 0 0 0 2 0 0 0 0 0 1 1 1 0 1 2 0 1 2 1 0 1 0 0 0 1 0 0 0 0 0 0 0 1 2 0 1 1 2 1 1 1 0 1 0 0 1 0 1 1 0 0 1 1 0 1 1 0 0 1 1 0 1 0 1 1 2 1 0 0 1 1 0 0 1 0 0 0 1 0 1 1 0 0 1 0 1 1 0 0 0 0 0 0 0 0 1 0 0 0 0 1 0 0 1 1 1 1 0 2 2 1 0 1 1 0 0 0 2 0 1 2 0 1 0 0 0 1 2 2 2 0 0 0 0 0 1 0 0 1 2 0 1 2 0 2 0 0 1 0 0 0 2 1 2 0 0 1 2 1 0 0 0 1 1 0 1 2 1 1 0 2 1 1 1 0 1 0 0 0 2 0 2 0 0 0 1 2 1 0 0 1 2 1 1 0 0 2 0 2 0 2 0 1 0 2 1 0 0 1 1 1 1 1 1 1 0 0 0 0 0 0 0 0 1 0 0 0 0 0 0 1 1 0 0 1 1 0 2 0 0 0 1 1 0 0 0 0 0 2 2
96 1 0 0 0 0 0 1 2 1 0 1 0 0 0 0 0 0 1 1 1 0 0 0 2 0 0 1 2 0 1 0 1 1 2 0 2 2 0 0 2 0 0 0 1 0 0 0 0 1 1 0 1 0 2 2 0 1 0 0 1 1 0 2 0 2 0 0 1 1 0 1 2 1 2 2 2 1 1 0 1 2 0 0 2 0 0 0 1 1 0 1 1 1 1 0 0 1 0 1 1 0 0 0 2 2 2 0 0 2 1 2 0 1 0 1 1 0 1 1 1 1 1 1 0 0 0 0 0 0 0 1 0 0 1 0 0 0 0 0 1 1 0 0 0 0 0 0 0 0 0 0 0 0 1 0 0 1 0 0 0 0 1 2 1 2 1 1 2 2 0 0 1 1 1 1 2 1 0 1 1 1 1 2 2 0 2 2 0 0 0 2 0 0 0 0 2 1 0 1 1 1 0 1 2 0 1 0 2 0 2 0 1 0 2 2 2 0 1 1 1 1 1 1 1 1 1 0 0 2 0 0 0 1 1 0 0 2 2 2 0 0 2 1 2 0 0 1 1 1 1 1 0 0 0 1 0 1 0 0 0 0 0 0 0 0 0 0 1 1 0 1 0 2 0 0 1 0 1 0 0 0 2 1 0 1 0 1 0 2 2 0 0 2 1 1 0 0 2 2 2 0 2 1 0 1 0 0 0 0 0 0 0 2 2 0 0 0 1 1 1 1 1 2 2 0 1 0 0 0 2 1 1 0 0 0 0 0 2 0 1 1 0 0 0 0 1 1 2 2 1 0 0 0 2 0 0 0 0 1 1 0 0 0 0 2 0 1 1 0 0 0 1 1 1 0 1 1 0 1 0 1 0 0 0 1 0 0 0 1 0 0 1 0 2 0 1 0 0 0 0 0 0 2 2 1 1 1 0 0 0 0 0 0 2 2 0 0 0 0 0 2 2 0 1 2 2 1 2 0 1 1 0 0 0 1 0 0 0 0 2 0 1 2 0 2 0 0 0 0 0 0 0 1 1 0 1 1 1 0 0 1 0 0 0 0 2 2 2 0 1 0 2 0 1 1 1 0 0 0 0 0 0 2 2 2 2 1 0 1 0 1 0 1 0 0 0 0 2 2 0 2 1 1 1 1 2 1 0 0 1 1 0 0 1 0 0 1 1 2 1 2 1 2 0 1 0 1 1 1 1 0 0 0 1 0 1 1 0 2 1 2 0 1 1 1 1 1 1 1 0 0 0 2 0 0 0 1 0 2 0 0 0 1 0 0 1 2 2 2 1 2 0 0 0 0 1 1 0 2 2 0 1 2 0 2 2 1 1 1 0 0 0 0 1 0 1 1 1 0 1 1 0 2 0 2 0 0 0 1 1 0 0 1 0 0 1 1 0 0 0 0 0 0 0 0 0 1 0 0 0 1 0 0 0 0 0 0 0 1 1 0 0 1 1 0 2 1 0 0 0 2 0 2 0 2 0 2 2 1 1 0 1 1 2 1 1 1 1 1 1 2 0 0 0 0 1 0 2 0 0 0 2 1 0 2 2 0 2 0 1 0 1 0 1 0 1 0 0 2 1 1 0 0 1 0 1 2 2 1 1 1 0 2 0 1 0 0 1 1 0 0 0 0 0 1 1 0 1 0 0 0 0 0 0 0 0 1 0 1 0 0 0 0 0 0 0 1 2 2 1 1 0 0 0 1 1 0 1 0 0 0 1 0 0 2 2 0 2 1 1 0 2 0 1 0 0 0 0 0 0 0 0 0 1 0 1 2 0 2 0 2 1 0 1 0 1 1 0 1 1 0 1 0 1 0 1 0 1 1 2 0 1 1 1 0 1 2 1 1 0 1 2 0 2 0 0 1 0 2 1 0 0 0 0 0 0 1 1 0 0 0 0 1 1 1 2 0 0 0 0 0 1 0 1 0 1 0 1 0 1 2 1 0 1 2 1 0 1 0 0 0 2 1 2 2 0 0 2 2 1 2 0 0 0 0 1 0 1 0 0 1 1 2 1 0 2 0 0 0 0 1 1 0 2 2 0 0 0 0 0 0 0 0 0 2 0 1 2 1 0 1 2 1 0 0 2 1 0 0 0 2 0 0 0 1 0 0 1 1 1 1 2 2 1 1 0 0 0 1 2 0 2 1 0 0 1 0 0 1 1 1 2 0 2 1 2 0 1 0 0 0 0 0 0 0 2 0 0 0 0 0 2 2 0 0 2 0 1 2 0 0 0 0 0 0 0 0 0 0 1 0
97 1 0 1 1 0 0 0 1 1 1 1 0 1 1 0 0 0 2 0 0 1 0 0 2 1 1 0 2 1 1 1 2 2 1 1 1 1 1 0 1 0 1 1 2 2 0 0 1 0 0 0 0 0 2 1 0 0 1 1 0 0 0 0 1 0 1 0 2 1 1 1 2 0 0 2 2 1 1 1 1 2 1 1 0 0 0 2 2 2 2 1 1 1 0 0 0 1 0 1 0 1 0 0 1 1 2 0 1 1 1 1 1 2 1 2 2 0 1 1 1 1 1 1 0 1 0 1 1 0 0 0 0 0 0 0 0 0 0 0 1 2 0 0 0 0 0 0 0 1 0 0 1 0 0 1 0 1 1 1 1 1 0 2 0 2 1 1 1 1 0 1 2 0 0 1 2 0 0 0 0 1 0 2 1 0 2 1 1 2 2 2 2 2 2 2 1 1 0 1 1 1 0 2 2 0 0 0 2 0 1 0 2 1 2 2 2 1 2 1 0 0 0 1 1 0 0 0 0 0 0 0 0 0 1 0 0 2 2 2 0 0 1 0 2 1 1 0 0 0 0 0 0 0 0 0 0 0 0 0 0 0 0 0 1 0 0 0 1 1 0 1 0 2 0 0 1 2 2 2 2 0 2 1 0 1 1 2 0 1 1 1 0 1 0 0 0 0 1 2 1 0 2 0 0 1 0 1 1 1 1 1 0 2 2 0 0 0 1 1 1 1 1 1 2 0 2 0 0 1 2 2 0 0 0 0 0 1 1 0 0 1 2 0 0 1 0 1 2 0 0 0 0 1 0 1 1 1 0 2 2 0 0 1 0 0 0 2 2 0 0 0 0 2 1 0 2 1 1 1 1 1 0 0 0 1 0 1 1 0 0 1 2 0 2 0 2 1 0 1 0 1 0 2 1 0 0 0 0 1 0 0 1 1 0 2 0 0 0 0 0 2 1 1 0 1 0 0 1 1 2 0 0 0 0 1 0 0 1 1 1 0 1 1 2 2 2 1 2 1 0 1 0 1 0 0 0 2 1 1 2 2 0 0 1 1 0 2 2 1 2 1 2 1 1 0 0 0 0 0 1 1 0 2 1 2 1 0 0 0 0 2 1 0 1 0 0 0 0 2 0 2 1 1 0 1 1 0 0 1 0 2 2 0 0 1 1 0 2 2 0 2 0 2 0 1 1 0 0 2 0 0 0 0 1 0 1 0 0 0 0 0 0 1 1 0 0 1 1 2 1 1 0 1 1 1 0 1 0 0 1 1 1 2 1 1 1 1 1 1 1 1 1 0 1 0 1 1 0 1 2 0 0 0 1 0 1 2 1 2 1 0 1 0 2 1 0 0 0 0 0 2 2 2 0 2 2 1 1 1 1 0 0 0 0 1 0 1 1 0 0 1 0 0 0 1 1 1 0 0 0 0 0 1 0 1 0 0 0 1 1 0 0 1 0 0 2 1 1 0 1 1 2 0 0 1 2 2 2 0 0 0 0 1 1 1 1 2 1 0 0 0 0 0 0 1 2 0 2 0 0 1 2 1 0 2 1 1 2 0 2 1 0 1 1 0 0 0 0 1 0 0 0 0 0 0 1 2 2 0 0 0 0 2 0 1 0 1 2 2 0 0 0 0 0 2 2 0 0 0 0 0 1 0 0 1 1 0 0 1 0 1 0 0 0 0 0 1 1 0 0 1 0 0 0 0 1 0 0 0 0 0 1 1 0 0 1 1 1 2 1 0 2 2 0 0 1 0 1 1 1 2 0 0 1 2 0 2 0 2 0 2 2 0 1 0 1 1 0 2 2 0 1 0 1 1 2 1 1 0 1 0 1 1 1 0 1 1 0 0 0 0 1 0 0 2 0 2 0 2 0 0 1 1 1 0 0 0 0 1 1 1 0 0 0 0 0 0 0 0 0 0 1 0 0 1 1 0 0 1 0 2 1 1 1 1 0 0 1 1 1 0 2 0 2 1 0 1 1 1 1 1 1 1 0 0 0 0 1 0 0 1 1 1 1 0 2 0 0 0 0 2 0 1 1 1 1 1 1 2 2 0 1 1 2 0 0 1 2 1 0 1 2 2 1 1 1 2 1 1 0 2 0 1 0 0 1 1 2 0 0 0 2 1 2 2 0 0 1 0 2 0 2 1 1 0 2 0 0 0 2 0 0 0 0 1 1 0 0 0 1 0 1 0 0 0 1 0 0 0 0 0 1 1 0 0 1 0 2 1 0 0 1 0 2 0 0 0 1 1 2 2
98 1 0 0 1 0 0 2 1 0 0 1 0 0 0 0 0 0 1 1 1 1 0 0 2 0 0 0 1 2 0 0 1 1 2 0 2 1 0 0 2 0 0 0 1 1 1 0 0 0 0 0 1 1 0 2 0 0 2 0 1 1 0 1 0 1 1 0 2 1 0 2 1 0 1 1 1 2 2 0 1 2 0 0 2 0 0 0 1 2 0 0 2 1 1 0 0 2 0 2 0 0 0 0 1 1 1 1 1 1 1 2 0 2 0 0 2 0 0 2 2 0 0 2 0 0 0 1 1 0 0 0 0 0 0 0 0 0 0 0 2 0 0 0 0 0 1 0 0 1 0 0 0 0 1 0 0 0 0 0 0 0 0 1 0 0 0 0 1 2 0 0 2 0 0 2 0 1 0 1 1 2 0 2 2 1 1 2 2 2 2 2 2 1 1 1 2 2 0 1 0 1 0 1 1 0 1 0 1 0 0 0 0 0 2 2 0 1 2 2 0 0 0 2 0 1 1 0 1 1 2 1 0 0 1 0 0 2 2 1 0 0 2 0 2 0 0 0 0 0 0 0 0 0 0 2 1 0 0 0 0 0 0 0 1 0 1 0 1 0 0 2 1 0 0 0 1 1 1 0 0 0 0 2 0 0 0 2 0 2 1 1 0 2 1 1 0 1 1 2 1 0 1 0 0 0 1 0 0 1 0 2 0 1 1 0 1 2 0 0 0 0 0 1 2 0 1 1 1 1 2 1 0 0 0 0 0 0 1 2 1 1 2 0 0 0 0 1 2 2 0 0 0 0 2 0 0 1 0 2 2 0 1 0 1 0 0 0 1 0 1 1 0 2 0 0 1 1 1 1 1 1 0 0 1 2 0 0 0 0 0 0 2 0 2 0 2 1 0 0 0 0 0 2 1 0 0 1 1 1 0 0 2 0 0 2 0 0 0 0 0 1 1 0 1 2 0 0 0 0 1 0 0 0 0 0 0 1 0 0 1 1 2 0 2 0 0 1 1 0 0 1 0 2 2 1 1 1 1 0 1 1 0 1 0 1 0 2 2 0 1 0 2 1 1 1 1 0 0 0 2 0 0 1 0 1 0 2 1 0 1 1 1 1 1 0 0 0 0 1 1 1 2 0 0 1 1 1 0 1 0 1 1 1 0 1 1 0 1 1 1 2 0 2 0 2 0 0 0 2 0 1 0 1 1 0 0 1 1 2 2 2 0 1 2 1 0 1 1 2 0 0 0 1 1 0 1 1 0 0 0 0 1 1 0 0 1 1 1 0 0 0 0 0 0 0 1 0 0 0 2 0 0 0 1 0 1 1 0 0 0 0 2 1 0 0 0 0 0 0 0 2 0 2 0 2 0 1 0 1 1 0 0 0 0 0 0 1 0 0 0 0 0 0 0 0 2 1 0 0 0 1 0 2 0 1 0 0 0 0 2 0 0 0 2 0 2 1 1 0 1 2 1 1 0 1 1 2 1 0 0 0 1 2 2 2 1 2 0 0 1 0 0 1 1 0 0 1 1 1 0 0 1 1 0 1 1 0 2 0 1 1 0 0 1 0 1 0 0 1 1 0 0 1 1 0 2 2 2 0 0 0 0 1 0 0 0 1 0 0 0 1 0 0 0 1 1 0 0 0 0 0 0 0 0 1 0 1 0 1 0 1 1 1 0 0 1 0 1 1 1 1 0 0 1 2 0 0 0 0 0 0 0 0 0 1 2 0 2 2 1 0 2 1 0 0 1 0 1 1 2 2 1 1 1 2 0 1 0 1 0 1 1 1 2 1 0 0 1 2 0 1 0 1 1 0 0 1 0 1 1 0 1 1 1 0 1 2 0 0 0 0 1 0 1 0 0 0 0 2 0 2 1 0 0 0 0 0 1 0 0 1 0 0 0 0 0 0 0 0 0 0 0 0 0 0 0 1 0 1 1 1 0 0 0 1 0 0 1 0 0 0 1 1 1 0 0 0 1 2 2 2 1 0 0 1 0 1 0 1 1 2 2 2 2 0 2 0 0 0 0 2 0 1 2 2 0 0 0 1 1 0 1 0 2 1 0 0 1 0 0 0 1 1 1 1 0 1 1 1 1 1 0 1 0 0 0 1 2 1 0 0 1 2 2 0 1 0 0 0 2 0 2 0 1 1 1 1 0 0 2 0 1 1 0 0 0 0 0 0 0 0 0 1 1 0 2 1 2 1 0 2 2 2 0 0 1 1 1 2 0 0 0 1 1 0 0 0 0 0 0 0
99 0 1 0 0 0 0 1 1 1 1 0 0 1 0 0 0 1 1 2 2 0 0 1 1 0 0 1 2 1 2 0 1 2 1 1 2 2 0 1 1 0 0 1 1 1 0 0 0 0 0 0 0 1 1 1 0 1 1 0 1 1 0 0 0 0 1 2 0 0 0 0 2 1 1 2 2 2 2 0 2 1 0 0 2 0 0 2 2 2 2 1 2 1 0 0 0 1 0 1 0 0 0 1 1 1 2 0 0 2 1 2 0 1 0 0 1 0 0 2 2 0 2 0 0 0 0 1 0 1 0 0 0 0 0 0 0 0 1 0 1 2 0 0 0 1 0 0 0 0 0 0 0 0 0 0 0 1 2 1 1 1 0 1 0 2 1 1 0 1 1 1 1 1 1 1 1 0 0 0 0 1 1 2 2 0 2 1 0 1 1 2 2 1 2 1 0 1 0 0 0 0 0 1 2 0 1 1 1 0 0 0 1 0 1 2 1 1 2 0 1 1 1 2 0 2 2 1 1 1 1 0 0 2 0 0 0 2 2 2 0 0 1 0 1 0 0 0 0 0 0 0 0 0 0 2 1 0 0 0 0 0 0 1 1 0 0 0 0 0 1 1 0 2 0 0 1 2 2 1 1 1 2 1 0 0 0 2 0 2 1 0 2 2 2 0 1 1 1 1 1 0 2 0 0 0 1 0 1 1 0 1 0 1 1 0 1 0 1 1 1 1 0 2 1 0 1 1 1 0 1 0 1 1 0 1 1 2 0 0 0 0 1 0 1 1 1 0 2 0 0 0 1 0 1 0 0 2 0 1 1 0 2 0 2 0 0 2 2 0 1 1 2 1 1 2 2 1 0 1 1 1 0 0 2 2 0 0 0 1 0 1 1 0 2 0 1 0 0 0 0 0 0 2 1 0 1 0 0 2 0 0 0 0 0 0 2 0 0 0 0 1 1 2 0 1 0 1 1 0 2 1 0 1 1 0 0 0 2 2 1 0 2 1 0 1 0 2 2 0 0 2 0 2 2 2 0 2 0 2 2 2 1 1 0 2 0 2 2 1 1 0 2 2 0 0 0 0 0 2 1 0 0 1 0 0 0 0 0 1 1 1 0 2 2 0 1 1 1 1 1 2 1 1 0 1 1 0 0 1 0 2 0 0 1 1 0 0 1 0 0 2 0 2 1 1 1 0 0 2 0 0 0 1 1 0 1 0 0 1 0 1 0 1 1 0 0 1 1 1 0 0 0 1 2 0 0 2 0 2 0 0 0 2 0 2 2 1 1 0 1 1 1 0 1 0 1 0 0 1 1 0 0 1 0 0 0 1 0 1 0 0 1 1 0 0 1 1 1 0 1 1 0 2 0 2 0 1 2 0 0 0 0 0 0 0 0 1 0 0 0 1 0 1 1 0 1 1 0 0 0 1 0 2 0 1 0 0 0 2 0 1 0 1 0 0 1 2 0 0 1 0 1 1 0 1 1 2 2 1 1 0 1 1 0 0 1 2 0 0 2 1 0 0 1 0 1 0 1 0 0 0 2 1 0 2 2 1 1 0 0 0 0 0 0 0 1 1 0 1 1 0 0 1 1 0 2 2 1 0 0 0 0 1 1 1 1 1 1 1 0 0 0 0 1 1 1 0 1 0 0 0 0 0 0 1 1 0 0 0 0 0 1 1 0 0 0 0 0 0 0 0 0 0 0 0 0 0 0 0 0 1 2 0 1 1 2 1 1 2 0 0 2 0 0 0 0 0 1 1 1 1 1 1 2 2 0 2 1 2 0 1 1 1 2 1 0 0 0 2 1 0 1 0 1 0 1 0 0 2 2 0 2 2 2 0 0 2 2 0 2 2 0 0 2 0 0 2 0 2 0 0 0 0 0 1 1 1 1 0 0 1 0 0 0 0 1 0 0 1 0 0 1 0 1 0 1 0 0 0 1 2 0 0 0 1 0 0 2 0 0 0 2 0 2 0 0 2 1 2 2 2 0 0 0 0 0 1 0 0 0 2 2 1 2 1 1 1 1 0 0 0 0 2 2 2 0 0 0 1 1 1 0 0 1 2 0 1 2 1 0 1 1 0 2 2 0 1 0 0 0 2 0 2 0 0 1 0 0 0 0 0 2 1 1 1 1 0 0 0 2 0 0 0 2 0 2 1 0 1 1 1 2 0 0 0 0 0 0 0 0 0 0 0 0 0 2 0 0 0 0 1 1 1 0 0 1 0 0 1 0 0 0 0 0 0 0 0 2 0 0 0
100 0 0 0 1 0 0 1 2 1 0 0 1 0 0 0 0 0 1 1 0 0 0 1 1 1 1 0 1 0 1 0 2 2 0 2 0 1 0 0 2 0 0 0 1 0 0 0 0 0 0 0 0 0 1 0 0 0 2 0 1 0 0 0 0 1 1 0 1 0 0 0 2 2 2 2 2 1 1 1 1 2 0 0 2 0 0 0 1 2 0 1 1 1 0 0 0 0 0 1 2 1 1 0 0 0 2 1 2 1 0 1 1 2 1 1 2 0 0 2 2 0 2 0 0 1 0 0 0 0 0 0 0 0 1 0 0 0 0 0 0 1 0 0 0 0 0 0 0 0 0 0 0 0 1 0 0 1 0 2 1 1 0 2 1 2 0 0 0 2 2 0 0 2 0 1 1 0 0 0 0 0 0 1 1 0 1 2 0 1 1 1 2 2 2 2 0 1 0 0 0 0 0 1 2 0 1 0 1 0 1 0 0 0 2 2 0 1 1 0 2 2 0 2 0 0 0 0 0 2 0 0 1 0 1 1 1 2 2 2 0 0 2 1 1 0 0 0 0 0 0 0 0 0 0 0 0 0 0 0 0 0 0 0 0 0 0 1 0 0 0 2 0 1 0 0 0 0 1 0 0 0 2 2 0 2 2 1 0 2 0 0 0 2 2 0 0 0 0 1 0 0 2 1 1 0 1 1 2 1 0 0 0 1 1 0 0 1 0 0 0 0 1 0 0 0 0 1 1 1 2 1 0 0 0 0 0 1 1 1 0 1 0 0 0 0 1 0 2 2 2 0 0 2 0 0 2 2 0 0 0 0 0 0 0 0 0 1 1 0 0 0 1 1 0 0 2 1 0 2 2 1 0 1 0 0 0 1 1 0 0 0 2 0 2 0 0 1 1 1 1 1 0 2 2 1 0 0 1 1 1 1 1 0 1 2 0 0 1 0 0 1 0 0 1 2 2 0 0 0 0 0 1 2 2 0 1 1 0 0 2 1 1 1 1 0 0 1 1 1 0 1 0 1 1 1 0 0 1 0 0 1 0 0 1 2 0 1 2 0 1 0 2 2 0 1 0 0 0 0 2 0 0 1 0 0 0 1 1 0 0 2 0 2 2 0 0 0 2 2 0 2 2 0 0 0 1 0 0 1 0 1 1 0 0 0 0 1 1 1 1 2 0 1 0 1 1 0 0 2 0 2 0 0 0 0 0 1 0 2 1 2 0 0 1 1 1 1 1 1 0 0 0 0 2 0 0 2 0 0 1 0 1 1 1 0 0 2 1 0 0 0 0 0 0 0 1 0 0 1 1 0 1 1 1 1 2 1 1 1 0 0 0 1 0 0 0 0 0 0 0 2 2 0 1 1 0 1 1 2 0 0 1 1 1 1 1 0 0 0 0 1 0 1 1 0 0 2 0 0 0 1 0 0 0 0 1 0 0 1 1 1 0 2 0 0 1 1 0 0 0 1 2 1 0 1 1 1 1 0 0 0 1 2 2 1 0 0 1 1 1 1 0 0 0 0 1 2 0 2 0 1 2 1 0 2 1 1 1 1 1 1 0 1 2 0 0 0 0 2 1 0 0 0 2 0 2 0 1 0 0 0 0 2 0 0 0 1 1 1 1 0 0 0 0 1 1 0 0 0 0 0 0 1 1 1 2 1 1 1 0 1 0 0 0 1 0 1 0 0 0 0 0 0 1 0 0 0 2 0 0 0 2 1 0 0 2 0 2 2 1 1 2 0 0 0 1 0 0 0 2 2 1 1 1 2 0 2 0 2 0 2 0 1 1 1 0 1 0 0 0 0 0 0 2 0 1 0 1 0 1 0 0 0 0 0 1 2 2 0 2 2 0 1 1 1 0 1 1 2 0 2 1 0 0 0 0 1 2 1 2 0 0 0 0 0 0 0 0 1 0 0 1 0 0 1 1 0 0 1 1 2 0 0 0 1 0 0 1 2 0 0 0 2 2 2 0 0 2 2 2 2 1 1 0 1 1 2 0 0 0 1 0 0 2 0 1 0 0 0 0 1 0 1 1 1 1 0 0 1 1 0 1 0 1 1 0 0 1 1 0 0 2 1 2 0 2 1 1 1 0 2 0 2 0 0 0 0 2 1 0 0 0 2 1 1 0 0 2 1 2 0 2 0 1 0 2 1 1 0 2 0 0 0 1 2 2 0 0 0 1 0 0 0 0 0 2 1 2 1 0 2 0 0 0 0 0 1 0 2 0 0 2 0 2 0 0 0 0 0 1 1
101 1 0 0 0 0 2 2 1 1 0 1 1 1 0 0 1 0 2 0 0 1 0 0 2 0 0 1 2 1 1 0 2 2 0 1 1 0 0 2 0 1 1 1 2 1 1 0 0 1 1 0 0 0 2 0 0 0 1 1 0 1 0 1 0 0 1 0 1 1 1 2 2 0 1 2 2 1 1 0 1 1 0 0 1 0 0 1 2 2 0 1 1 2 1 0 0 1 0 1 0 1 1 1 0 0 2 0 0 2 2 2 1 1 1 1 1 0 0 2 2 0 2 0 1 1 0 1 1 0 1 1 0 0 1 0 0 0 1 0 0 2 0 0 0 0 1 0 0 0 0 0 0 0 0 1 0 0 1 1 1 1 1 2 1 1 1 1 0 1 0 0 0 2 0 1 2 0 0 0 0 0 1 2 1 0 2 1 0 1 1 2 2 0 1 1 1 0 0 1 1 1 0 0 2 0 2 0 1 0 2 0 0 0 1 2 0 2 1 1 0 0 0 2 0 0 0 0 0 1 0 0 0 0 1 0 0 0 2 0 0 0 2 0 2 0 0 0 0 0 0 0 0 0 0 1 1 0 0 0 0 0 0 0 0 0 1 1 1 1 0 1 0 1 0 0 0 1 2 1 1 0 2 1 1 1 0 1 0 2 1 1 1 1 1 0 1 0 0 1 0 0 2 1 0 1 0 0 0 1 0 1 0 1 0 0 0 1 0 0 2 1 1 1 2 0 1 2 2 1 1 1 0 0 0 1 1 0 2 0 0 0 2 1 1 0 0 0 1 2 1 1 1 0 1 0 0 1 1 0 1 1 0 1 0 2 0 2 2 0 0 0 0 2 1 0 2 1 0 2 2 1 0 0 0 0 0 1 1 1 0 0 0 0 2 1 0 0 1 1 0 1 0 2 1 0 0 0 0 2 0 0 0 0 1 1 1 0 1 0 0 1 0 0 1 2 2 0 1 0 1 0 0 0 0 1 0 0 1 0 1 1 2 1 1 1 0 1 1 0 0 1 0 2 2 1 1 0 1 0 0 1 0 1 0 1 0 1 1 0 1 0 2 2 1 1 1 0 0 1 1 0 0 2 1 1 1 2 1 0 0 2 1 0 2 0 1 0 0 2 0 2 1 1 0 1 1 0 0 1 0 1 1 0 2 0 0 0 1 1 0 2 1 2 0 0 0 0 0 2 0 2 0 0 1 0 1 1 1 1 0 1 0 0 0 0 0 2 0 2 0 0 0 1 1 0 0 0 0 1 0 0 0 1 0 0 1 1 0 0 0 2 1 0 1 0 1 0 0 0 2 0 0 1 0 0 1 2 0 1 0 0 0 0 0 0 0 0 0 0 0 2 1 2 0 2 1 1 1 2 0 0 1 1 1 1 1 1 1 0 0 1 0 0 0 1 1 1 0 0 0 1 0 0 0 0 1 1 2 2 2 1 0 1 0 0 2 1 0 1 0 2 1 1 1 2 1 2 2 0 0 0 2 2 2 2 2 2 0 0 1 0 0 0 1 1 2 0 2 0 0 0 2 0 1 2 1 0 1 1 1 1 0 1 2 0 0 0 0 1 0 1 0 1 1 0 1 1 1 0 0 0 0 1 0 1 0 1 1 1 0 1 1 0 1 1 1 0 0 0 0 0 1 1 0 2 1 0 0 0 0 1 0 0 0 0 0 0 0 0 0 0 0 0 0 0 0 0 0 0 0 1 0 0 0 0 0 0 2 0 2 0 2 1 0 0 1 0 1 1 1 1 0 1 1 1 1 2 1 2 0 1 0 0 0 0 0 0 0 1 0 0 0 0 2 1 1 0 0 0 0 0 1 1 1 0 0 1 1 0 1 1 0 1 1 2 0 1 0 2 1 1 1 0 0 0 0 0 0 0 0 0 0 0 0 0 0 0 0 0 1 0 0 0 0 0 0 0 0 0 1 1 1 0 1 1 0 0 1 1 1 0 0 0 0 0 0 1 2 2 2 2 0 0 0 0 0 0 0 1 0 1 1 2 1 0 2 0 1 0 0 1 0 2 2 2 1 1 0 0 0 0 2 0 1 1 0 0 2 0 1 1 2 2 0 1 0 0 0 0 0 2 0 1 1 1 1 2 2 0 0 0 1 1 1 1 1 0 0 1 2 0 2 0 0 0 0 0 0 0 2 0 1 0 1 1 1 1 0 0 1 0 0 0 0 1 1 1 1 0 0 1 0 0 0 0 0 1 0 2 1 1 0 1 1 0 0 0 1 0 1 1
102 0 0 0 0 0 1 2 0 2 0 0 0 0 0 0 0 0 1 1 1 0 0 2 0 0 0 0 2 1 1 2 0 0 2 0 2 2 0 0 1 0 1 0 1 1 1 0 0 0 0 0 2 1 1 1 0 0 0 1 0 2 0 1 1 0 2 1 2 1 1 2 2 0 2 2 2 0 0 1 0 2 0 1 2 0 0 0 1 2 0 0 2 2 0 0 0 0 0 0 2 0 0 2 0 0 2 1 1 1 0 1 0 2 0 0 2 0 0 2 2 0 2 0 0 2 0 1 1 0 0 0 0 0 1 0 0 0 0 0 1 1 1 0 0 0 0 0 0 0 0 0 1 0 0 0 0 1 0 2 1 2 1 1 1 0 0 0 1 2 0 0 0 2 2 0 2 1 0 1 0 0 0 1 1 0 1 1 0 0 0 2 2 1 2 1 1 2 1 0 0 0 0 1 2 0 1 0 2 0 2 0 1 0 2 2 0 0 1 1 1 1 1 2 0 0 0 0 0 1 0 0 0 1 1 0 0 2 2 2 0 0 2 0 1 0 1 0 0 0 0 0 0 1 1 1 1 0 0 0 0 0 0 1 0 1 0 1 0 1 0 1 1 1 0 1 0 2 2 1 1 1 2 2 0 2 0 0 0 2 2 2 0 1 0 0 0 1 1 2 0 0 2 2 0 0 0 0 1 2 0 2 0 2 2 1 0 0 0 0 1 1 2 1 2 0 1 1 1 1 2 2 0 0 0 1 1 1 1 1 0 1 1 0 0 0 0 0 1 0 0 0 0 0 1 1 1 1 0 2 2 0 2 0 2 0 0 1 2 0 0 0 1 1 1 0 1 1 1 2 2 0 0 0 0 0 0 0 0 1 0 0 0 0 2 1 0 0 1 1 0 0 0 2 2 0 2 0 1 2 0 0 0 1 0 2 0 0 0 0 0 2 0 1 1 1 1 0 1 1 1 1 0 2 2 0 0 0 2 2 2 1 1 1 0 1 0 1 1 0 0 1 0 2 1 1 0 1 2 1 1 2 0 0 0 1 0 2 2 0 0 0 1 2 0 1 0 0 0 0 2 1 0 2 1 2 1 2 0 0 0 2 1 1 1 0 0 0 0 2 0 2 2 0 0 0 1 1 0 1 1 0 0 1 0 1 1 0 2 2 0 2 1 1 0 1 1 0 0 2 0 1 0 1 1 0 0 1 0 1 1 2 0 2 2 1 1 1 1 2 0 0 0 1 1 0 0 1 1 1 1 0 1 2 0 0 1 1 1 1 1 1 0 0 0 0 0 1 0 2 2 0 0 1 0 0 0 0 0 0 0 0 1 0 1 0 0 1 1 0 1 0 2 1 0 1 1 1 1 2 2 0 0 1 1 2 0 1 1 0 0 1 0 0 0 1 1 1 0 0 1 0 0 2 0 1 0 0 1 2 1 1 0 1 1 0 2 0 0 1 0 1 0 1 1 2 1 2 2 1 1 0 1 1 1 0 2 2 0 0 1 0 1 0 0 1 1 0 2 0 1 1 2 0 0 1 1 0 1 1 1 1 0 0 1 0 0 0 0 0 0 0 0 1 1 0 2 1 1 0 0 0 0 1 0 1 0 2 0 0 0 0 0 0 0 2 2 1 1 0 0 0 1 0 0 2 0 1 0 1 0 1 0 0 0 0 0 1 0 0 0 0 0 0 0 0 1 0 1 0 0 0 2 0 0 1 2 0 2 1 1 0 0 0 1 0 1 0 2 2 2 2 0 0 1 1 1 2 1 2 0 1 1 1 1 1 0 1 0 2 1 0 1 0 1 1 2 1 1 0 1 0 2 2 0 0 0 2 1 0 1 1 1 0 1 2 0 1 1 2 0 0 0 0 0 0 0 0 0 1 1 1 0 1 0 0 1 0 0 0 0 1 1 1 0 1 1 1 0 1 1 1 0 0 0 0 1 0 0 1 0 0 2 1 2 1 0 2 1 2 1 1 0 0 0 0 0 0 0 0 0 1 1 1 2 0 2 0 0 1 0 0 0 1 2 2 0 2 0 0 0 0 1 0 1 1 0 0 1 0 0 2 2 2 0 0 1 0 0 1 0 2 0 1 1 1 1 1 1 0 0 0 2 1 0 1 0 0 1 0 1 0 2 0 1 0 1 1 0 0 1 0 1 1 0 0 0 0 0 1 0 0 1 0 0 1 0 0 1 2 0 2 0 1 0 1 2 1 0 2 1 1 0 0 0 0 1 0 2 1 1 1
103 0 0 0 0 0 1 1 2 0 0 1 0 1 1 1 0 0 0 2 2 1 0 0 2 0 0 0 1 0 1 0 2 2 0 1 1 2 0 0 2 0 0 0 2 1 0 0 1 0 1 0 1 1 1 2 0 0 1 1 1 0 0 1 0 1 0 0 0 0 0 1 2 0 1 2 2 0 0 1 0 2 1 1 1 0 0 1 2 2 0 1 0 0 0 0 1 2 1 1 2 0 1 0 1 1 2 0 0 2 1 1 0 1 0 1 1 0 0 2 2 0 1 1 0 1 0 1 1 0 0 0 0 0 1 0 0 0 0 0 1 1 0 0 0 0 1 0 0 0 0 0 0 2 0 0 0 0 1 1 1 1 0 2 1 1 1 0 1 2 0 0 1 1 0 0 2 1 1 1 0 0 0 2 2 2 0 1 0 1 1 2 1 0 1 1 2 2 0 0 0 0 1 2 2 0 0 0 1 0 1 0 1 0 2 2 1 1 1 1 1 1 0 2 0 0 0 1 0 2 0 0 0 1 1 0 0 2 2 1 0 1 2 1 2 0 0 0 0 0 0 0 0 0 0 0 0 0 0 1 0 1 0 0 0 0 0 0 1 1 0 0 0 0 0 0 1 1 2 2 2 0 1 1 0 0 0 1 0 2 0 0 0 2 1 0 0 0 0 0 0 1 1 0 0 1 0 1 1 1 0 1 0 2 2 0 1 0 2 2 0 0 1 1 2 0 2 1 0 0 1 0 0 0 0 0 0 2 0 2 1 1 1 1 0 0 0 0 2 0 2 0 0 0 2 0 0 1 1 0 1 1 1 0 1 1 0 0 2 0 2 2 0 2 0 1 0 1 1 2 1 0 0 0 1 0 0 0 0 2 1 1 1 0 1 1 1 0 0 0 0 0 0 2 2 0 0 0 0 2 0 0 1 0 1 2 0 0 0 0 0 1 0 0 2 2 2 0 1 1 1 0 0 0 0 1 1 2 1 0 1 1 1 1 1 0 0 0 0 0 0 0 0 1 0 0 0 0 0 0 0 0 1 1 0 2 0 2 2 0 0 1 1 1 2 0 1 0 0 0 2 0 0 0 0 1 0 2 2 0 0 2 0 1 1 0 1 0 1 2 0 2 2 1 1 1 2 1 0 1 0 1 1 0 0 1 1 2 0 2 1 2 1 1 0 0 0 0 0 2 0 1 0 0 1 0 1 1 0 1 1 1 0 1 1 1 1 1 1 2 0 0 1 1 1 1 2 0 1 0 0 0 1 2 1 1 1 1 1 0 1 1 0 0 0 0 0 0 0 0 2 0 0 0 1 0 1 1 0 1 0 0 2 0 1 0 0 0 0 0 0 1 2 0 0 2 0 0 1 0 1 0 1 0 0 0 0 0 0 0 0 0 0 0 0 0 0 1 0 0 1 2 1 2 0 1 0 0 1 2 1 1 0 2 0 0 0 1 0 0 1 1 1 2 0 2 0 1 1 0 0 0 0 0 0 0 1 2 0 0 1 0 0 0 0 0 0 0 1 0 0 0 2 2 1 2 1 1 1 1 1 2 0 0 0 0 0 0 0 1 0 1 0 1 1 0 2 1 2 0 0 0 0 2 0 2 0 2 0 0 0 0 0 0 1 0 0 0 0 0 0 0 0 0 0 1 0 1 0 1 0 1 2 2 0 0 0 0 2 2 2 2 0 1 0 0 0 0 1 0 0 0 2 1 0 1 2 2 0 2 0 0 2 1 0 0 1 0 1 1 2 2 1 1 1 1 0 1 1 2 1 1 2 1 1 0 1 1 0 2 1 0 1 0 1 0 2 0 1 0 1 0 2 2 1 0 0 2 1 0 1 1 1 1 2 2 0 1 0 2 2 0 1 0 0 1 1 0 0 1 0 1 0 0 0 0 0 0 0 0 1 0 1 0 1 0 1 0 0 1 0 1 0 0 0 1 0 1 1 1 0 0 2 1 2 0 0 1 0 2 2 2 0 0 0 0 0 1 0 0 0 1 0 2 2 0 2 0 0 1 0 2 1 1 2 2 0 2 0 0 0 0 0 0 0 1 0 0 2 0 1 1 2 1 1 1 1 1 0 0 0 2 0 1 1 0 1 1 1 1 0 0 1 2 2 1 0 1 0 0 2 0 2 0 0 0 2 2 1 1 0 1 1 0 0 0 0 0 1 0 0 0 0 1 1 0 2 1 1 0 0 2 0 2 0 0 2 1 0 2 0 0 0 1 0 0 0 1 2 0 0 0
104 0 0 0 0 0 0 1 2 0 0 1 0 0 0 0 0 1 0 2 1 1 0 0 2 0 0 0 1 2 1 0 0 0 2 0 2 1 0 2 0 1 0 0 2 1 2 0 0 0 0 0 0 1 1 2 0 0 1 0 0 0 0 0 0 0 2 0 2 1 0 1 2 0 0 2 1 2 2 0 2 2 0 0 2 0 0 0 0 2 0 0 0 2 0 0 0 0 0 0 2 0 0 2 0 0 2 0 0 2 1 1 1 2 1 1 2 1 0 0 0 1 2 0 1 1 0 1 0 1 0 0 0 0 0 0 0 0 0 0 0 2 0 0 0 0 1 0 0 1 0 0 0 0 0 0 0 0 0 1 0 0 0 1 1 1 0 1 0 1 1 1 0 2 0 1 1 0 0 0 0 0 1 2 1 0 2 1 0 1 0 1 2 1 1 1 2 2 0 0 0 0 0 2 2 0 0 2 0 0 1 0 1 0 1 2 0 1 0 1 1 1 0 1 0 1 0 0 0 1 0 0 0 0 2 0 0 1 2 1 0 0 2 0 0 0 0 0 1 1 1 1 0 1 1 1 0 0 1 1 0 1 1 1 1 0 0 0 2 2 0 1 0 1 0 1 0 0 0 0 1 0 1 1 0 0 0 2 0 2 1 1 2 2 2 0 2 1 1 1 1 0 2 1 0 0 0 0 1 0 0 0 0 2 2 0 0 1 1 1 0 0 0 1 2 0 2 0 0 2 2 1 1 1 0 0 0 0 2 0 1 1 1 0 0 0 0 0 2 0 1 0 0 0 1 1 1 1 0 1 1 0 0 0 0 1 0 1 1 0 0 0 0 2 0 0 1 2 0 1 2 0 0 0 0 1 0 0 0 0 0 0 1 0 2 0 0 1 0 0 0 0 0 1 1 0 2 1 0 1 0 0 0 0 2 2 0 0 1 0 0 1 1 2 1 2 0 0 1 0 1 0 1 1 1 2 0 1 0 0 1 1 1 0 2 0 0 1 1 0 0 1 0 2 1 1 0 1 0 0 0 0 0 1 0 1 1 0 2 2 0 0 2 0 0 0 0 0 0 1 0 0 0 0 0 2 0 0 0 1 1 0 0 0 0 0 0 2 2 2 0 1 2 1 1 0 1 1 0 0 0 2 1 0 0 1 0 0 0 0 0 2 0 2 0 2 0 1 0 2 0 1 0 0 0 0 1 1 0 1 1 1 0 1 1 1 0 1 1 2 0 0 0 1 1 2 1 1 0 0 1 0 1 1 1 0 0 1 0 0 0 1 0 0 0 0 0 1 0 2 1 1 0 1 1 1 1 1 1 1 1 0 0 1 1 0 1 0 0 0 0 2 0 2 0 2 1 2 2 2 1 0 0 0 0 0 0 1 0 1 1 2 1 2 1 1 1 1 0 0 1 0 1 2 0 0 2 2 1 1 2 1 0 1 1 0 1 2 0 0 0 1 1 1 0 2 1 0 0 0 0 0 2 2 2 1 1 2 0 0 1 0 0 0 0 2 2 0 2 0 1 0 2 1 0 2 1 1 1 1 1 1 0 0 1 0 0 1 0 1 1 0 0 1 1 0 1 2 2 0 0 0 0 1 0 0 0 1 1 1 0 0 1 0 0 0 0 0 1 0 1 1 0 0 0 1 0 0 0 0 0 0 1 1 0 0 1 0 0 0 0 0 0 0 0 1 0 1 1 1 1 1 1 0 0 0 1 0 2 1 1 0 0 0 0 1 1 0 1 1 2 2 0 0 1 1 1 1 1 2 1 1 0 1 1 1 0 1 0 1 1 0 0 0 0 1 1 1 0 1 1 0 2 2 2 0 0 2 2 0 2 2 2 0 2 0 0 1 0 1 0 0 0 0 0 1 0 0 0 0 0 0 0 0 1 1 1 0 0 1 0 0 1 0 1 0 1 0 1 1 1 1 0 0 0 0 0 0 2 1 1 0 2 0 2 1 0 0 1 1 1 1 0 0 0 0 1 2 0 0 0 2 0 2 2 0 2 0 1 2 2 0 0 0 2 2 0 1 0 2 1 0 0 0 0 2 0 0 2 1 1 0 2 0 2 2 0 1 1 1 0 2 0 1 1 1 1 1 1 0 0 0 2 1 1 0 1 0 2 0 0 0 2 1 0 0 1 2 0 0 1 1 2 0 0 0 0 0 0 0 1 1 1 0 0 0 0 0 0 0 0 1 0 0 0 1 1 0 0 0 0 0 0 0 0 0 0 0 0 0 0 0
105 0 0 0 0 0 0 2 2 0 0 0 0 0 0 0 0 0 1 2 1 1 1 0 2 0 0 0 1 1 1 0 1 1 1 1 2 1 0 1 2 1 0 0 1 0 1 0 0 0 0 0 0 0 2 1 0 0 1 0 1 1 0 0 2 0 1 1 2 0 0 2 2 0 2 2 2 1 1 0 1 1 0 0 2 0 0 1 2 2 0 1 1 1 2 0 0 0 0 0 1 0 0 2 0 0 2 1 0 2 1 1 1 0 2 2 2 0 0 2 2 0 1 1 0 1 0 1 1 0 0 0 0 0 0 0 0 0 0 0 0 2 0 0 0 0 1 0 0 0 0 1 0 1 0 1 0 1 1 2 0 0 0 1 1 1 0 1 1 2 0 0 0 2 0 0 1 0 0 0 0 0 0 2 0 0 2 1 0 1 1 2 2 1 1 1 1 2 0 0 0 0 0 0 2 0 2 0 1 0 2 0 1 0 1 2 1 1 1 1 0 0 1 2 0 0 0 0 0 2 0 0 0 0 2 0 1 2 2 1 0 1 2 0 1 0 1 0 0 0 0 0 0 0 0 1 0 0 0 0 0 0 0 0 1 0 1 1 1 0 0 1 0 2 0 1 0 2 2 2 1 0 1 2 0 0 0 0 0 2 1 1 1 1 1 0 0 0 0 0 0 0 1 1 1 0 0 1 2 1 0 1 0 1 1 0 0 1 1 1 0 0 0 1 2 0 1 1 1 2 2 2 0 0 0 0 0 0 2 1 1 1 0 0 0 0 0 0 1 1 0 1 1 0 1 0 0 0 0 2 2 0 2 0 2 2 0 0 1 0 1 1 0 2 1 0 1 1 0 2 1 0 0 1 1 0 0 0 0 0 0 0 1 1 2 0 1 1 0 0 0 0 0 2 1 1 0 0 0 1 0 0 0 0 1 1 1 1 0 1 1 0 1 0 1 1 0 0 2 0 0 0 1 1 1 2 0 1 0 0 2 1 1 1 1 2 0 1 2 0 0 1 0 2 2 1 1 1 0 1 1 1 1 0 0 0 1 2 2 1 1 1 1 2 1 1 0 1 1 0 1 0 0 1 1 1 1 1 1 0 1 1 0 0 0 0 0 0 0 2 0 2 2 0 0 0 0 1 0 0 0 2 0 0 1 0 0 0 0 0 0 2 0 1 0 1 1 0 0 2 0 0 0 1 1 0 0 1 0 1 2 2 0 2 2 2 0 2 0 2 0 0 0 2 0 0 1 0 0 0 1 0 1 2 1 0 1 2 2 1 0 0 1 0 0 0 2 0 0 1 1 0 0 2 0 0 2 2 1 2 1 1 2 0 0 0 0 0 0 0 0 2 1 2 0 2 1 2 2 1 1 0 0 1 0 0 1 0 0 0 0 1 1 1 1 1 2 0 0 0 0 2 0 2 0 1 0 2 1 1 2 1 0 1 0 0 2 1 0 1 0 2 0 1 1 2 1 1 1 1 1 0 2 1 1 1 1 2 0 0 1 0 0 1 1 0 0 2 0 2 0 0 1 0 0 1 1 0 1 0 1 0 0 1 0 0 0 0 0 2 0 2 0 0 1 0 0 1 2 0 0 0 0 2 0 1 0 1 0 0 0 0 0 0 0 2 2 0 1 0 0 0 0 0 0 0 0 0 0 1 0 1 1 1 0 0 0 1 1 1 0 0 0 0 0 0 0 0 0 0 0 0 1 0 1 1 2 1 0 2 1 1 2 2 1 0 0 0 1 1 2 2 1 1 1 2 1 2 0 2 0 2 2 0 2 0 0 1 0 1 1 0 0 0 2 0 1 0 2 0 2 0 1 1 1 0 1 2 1 0 1 1 1 0 2 1 0 2 0 2 0 1 0 0 0 1 1 0 0 1 1 1 1 1 0 0 1 0 1 0 0 1 1 0 0 0 1 0 1 0 1 2 0 0 0 1 1 0 0 1 0 0 0 0 1 1 1 0 1 2 1 1 0 0 0 0 1 0 0 0 0 2 2 2 2 0 2 0 0 1 0 1 1 1 1 1 1 0 1 1 1 0 0 1 2 1 0 0 2 1 0 1 2 2 0 1 0 2 0 0 1 1 0 2 1 1 0 1 2 1 0 0 1 0 0 0 0 1 0 0 2 0 2 0 1 0 1 2 1 0 1 0 1 0 1 0 1 0 0 0 1 0 0 0 0 1 1 0 2 2 0 2 1 1 0 0 2 1 0 1 0 0 0 0 0 0 0 0 2 1 1 1
106 1 0 0 0 0 1 0 2 1 0 0 0 1 0 0 0 1 2 1 1 0 1 1 2 0 0 0 2 1 1 1 1 1 2 0 2 2 0 0 2 0 0 0 1 0 0 0 0 0 0 0 0 1 0 2 0 0 2 0 1 2 0 2 0 2 0 2 1 0 0 1 2 1 2 2 2 1 1 1 1 2 0 0 2 0 0 1 2 2 1 1 2 2 0 1 0 1 0 1 0 0 0 0 1 1 1 1 1 1 1 2 0 2 0 0 2 0 2 0 0 0 1 1 0 1 0 0 0 0 1 1 0 0 0 0 0 0 0 0 0 2 0 0 0 1 1 0 0 0 0 0 0 0 0 0 0 1 0 1 2 1 1 2 1 2 2 1 0 1 0 2 0 2 0 1 1 0 0 0 0 1 2 2 2 0 2 1 0 0 1 1 2 0 0 2 1 2 1 0 0 0 0 1 2 0 1 2 0 0 2 0 1 0 0 2 0 1 1 1 0 0 1 1 1 1 1 0 0 2 0 0 1 1 1 1 0 2 2 2 0 0 2 1 1 0 0 1 1 1 0 0 0 0 0 2 1 0 0 0 0 0 0 0 1 0 0 1 1 0 0 1 1 1 0 0 1 1 1 1 1 1 2 1 1 1 1 1 0 2 2 1 0 2 1 1 0 1 1 2 0 0 2 1 1 0 0 0 0 0 0 0 0 2 2 0 1 0 2 2 0 0 0 2 0 0 0 1 1 2 2 2 0 0 0 0 0 1 1 0 0 1 1 0 0 0 0 0 2 1 1 0 1 0 1 0 1 0 0 1 1 0 0 1 0 0 0 2 2 0 0 0 1 2 1 0 2 2 0 0 1 0 0 0 0 0 0 0 0 1 0 0 1 1 2 0 2 0 1 2 0 2 0 2 1 0 0 0 1 1 1 1 0 0 1 1 1 1 0 1 1 1 1 0 0 2 0 0 1 0 1 0 0 0 0 2 0 1 1 1 0 2 2 1 0 1 0 1 1 0 0 1 0 1 0 0 0 1 2 0 1 2 1 0 0 1 0 1 1 0 0 0 1 1 0 1 0 0 0 2 1 0 0 2 1 1 1 1 1 1 1 2 0 0 0 0 0 0 0 2 0 2 1 1 0 1 1 1 0 0 0 2 0 0 1 0 0 0 1 2 1 2 2 2 0 1 1 0 0 2 0 1 0 1 0 0 0 1 1 2 1 2 0 1 1 1 0 0 1 1 0 1 0 2 0 0 0 0 1 0 0 0 1 1 1 0 0 2 1 0 0 1 0 0 0 0 1 0 0 2 2 1 1 1 0 1 1 1 0 1 0 0 0 0 0 0 0 0 0 0 0 2 1 1 0 2 0 0 0 1 2 0 0 0 0 0 0 0 0 0 0 2 0 2 2 0 1 2 0 0 0 1 1 1 0 0 0 2 1 2 1 1 0 1 0 0 2 2 0 0 1 0 1 1 0 2 1 2 1 0 0 0 0 2 2 2 2 2 1 1 0 1 0 2 2 0 0 0 2 0 1 0 2 1 0 2 1 0 1 1 1 1 0 1 1 0 0 0 0 2 1 0 0 1 2 0 1 2 2 0 1 0 0 2 0 0 0 1 1 1 0 0 0 1 1 0 1 0 0 0 0 0 0 0 0 1 0 0 0 0 0 0 1 1 0 0 0 1 1 0 0 2 0 0 0 0 0 0 0 0 0 0 1 0 1 0 1 1 1 2 0 1 1 1 0 1 1 0 0 0 2 2 0 0 2 2 0 1 0 2 1 2 2 0 1 0 0 0 0 1 1 0 1 0 0 1 1 1 0 1 1 0 1 1 1 0 0 2 1 0 1 1 1 0 1 2 0 1 0 2 1 0 0 0 0 0 0 0 1 0 0 0 0 0 0 0 0 1 0 0 0 0 1 0 0 1 1 0 0 0 0 0 0 0 0 0 0 0 1 0 0 0 0 0 1 0 0 2 0 2 0 1 0 0 0 0 2 0 1 0 0 1 0 1 1 0 1 0 0 0 0 1 0 2 2 2 1 0 0 1 0 0 1 0 1 1 0 1 2 2 0 0 2 1 2 2 1 1 1 1 1 1 0 2 0 1 1 1 2 1 0 0 1 2 2 2 0 0 0 1 1 1 2 0 0 0 0 1 0 0 1 1 1 0 2 2 2 0 1 0 0 0 0 0 0 0 2 1 1 0 0 1 0 1 0 0 1 1 0 2 0 0 0 0 1 0 0 0 1 0 2 2
107 0 0 1 0 1 2 1 1 1 0 1 0 2 1 1 0 0 2 0 0 2 1 1 1 1 1 0 2 1 2 0 1 0 1 1 1 1 0 0 2 0 0 0 0 0 1 0 1 1 1 0 1 1 0 2 0 0 1 1 1 0 0 1 0 0 2 1 2 1 0 2 2 0 0 2 2 1 1 1 0 2 0 1 2 0 0 1 1 1 0 0 0 2 0 0 0 0 0 0 1 0 1 1 0 0 2 2 2 0 0 2 0 0 1 1 1 0 0 2 2 0 0 2 0 0 0 0 0 0 0 0 0 0 0 0 0 0 0 0 0 2 0 0 0 0 0 0 0 1 0 0 0 0 1 0 0 0 1 2 1 1 0 2 0 1 1 0 1 1 0 0 2 0 0 1 2 1 0 1 0 1 0 2 1 0 2 1 0 0 1 1 1 1 1 2 1 2 0 0 0 1 0 1 2 0 1 0 1 0 1 0 1 0 2 2 1 1 0 1 0 0 0 1 1 0 0 0 0 2 1 0 0 0 2 0 1 1 1 1 0 0 2 0 2 1 1 0 0 0 0 0 1 1 1 1 0 1 0 0 0 0 0 0 2 2 0 0 1 1 1 0 0 0 0 0 0 1 2 1 1 0 1 1 0 0 0 0 0 2 1 1 2 2 2 0 0 2 0 1 0 1 2 0 0 1 0 1 1 1 0 1 0 1 1 0 0 0 1 1 1 1 1 0 1 0 2 2 1 1 1 1 1 1 1 1 1 1 0 1 1 2 1 0 0 0 0 0 2 0 0 0 0 0 2 0 0 0 0 1 1 0 2 0 2 1 0 0 1 0 1 1 0 2 1 1 2 2 0 0 2 2 0 0 1 0 0 1 1 1 0 0 2 0 2 0 2 1 0 0 0 0 0 1 1 0 1 2 0 1 0 0 1 0 0 1 1 0 0 0 0 2 0 1 0 2 2 0 0 0 1 0 2 2 2 2 0 1 1 0 1 1 1 2 0 2 0 0 2 0 0 0 0 1 1 1 0 2 1 1 2 2 1 0 0 2 0 2 2 0 0 0 2 0 0 0 0 0 0 0 0 0 0 0 1 1 1 2 1 0 0 2 0 2 0 0 1 0 1 2 0 2 2 0 0 0 2 0 0 1 1 0 1 0 1 1 0 1 0 1 1 2 0 1 0 1 1 0 0 2 0 0 0 1 1 0 1 1 0 1 2 2 0 2 2 1 0 1 1 1 0 0 0 2 0 1 1 0 0 0 1 0 0 2 0 2 1 1 0 0 0 2 0 0 0 0 0 0 0 1 2 1 0 2 0 1 1 1 0 1 0 1 0 0 0 0 0 0 1 1 0 2 1 2 0 2 1 0 1 1 1 0 0 0 0 1 1 1 0 1 0 0 0 1 1 0 0 2 0 0 0 1 0 0 0 1 0 0 1 1 1 2 0 1 2 0 2 0 0 1 0 1 2 0 0 2 2 1 1 1 1 0 2 1 1 0 1 1 1 1 1 1 0 0 0 1 2 0 2 0 1 0 2 1 0 2 1 0 0 0 2 1 0 0 1 0 0 0 0 1 0 0 1 1 2 0 1 0 1 0 1 0 0 1 0 0 0 1 1 1 0 0 2 0 1 0 1 1 2 0 1 1 0 0 0 0 0 2 0 1 0 0 0 0 0 0 0 0 0 0 0 0 0 0 0 0 0 0 2 0 0 0 0 0 0 1 1 0 1 2 0 0 2 1 0 0 1 0 1 1 1 1 0 0 2 2 0 2 1 2 0 1 1 0 1 0 1 1 0 1 2 0 0 0 2 0 1 0 1 1 2 0 0 0 0 0 1 2 2 0 1 2 2 0 2 1 0 1 0 2 0 1 0 0 0 1 1 1 1 1 1 0 1 1 0 0 1 0 0 0 0 0 1 0 0 0 0 0 0 0 1 1 1 0 1 1 0 1 1 1 1 1 1 0 1 0 0 1 0 1 0 0 0 0 0 0 0 0 0 0 0 2 0 2 2 0 2 0 1 0 0 1 0 2 0 1 1 1 0 0 0 0 0 0 0 2 0 1 2 1 0 1 2 0 0 0 0 2 0 0 1 1 0 1 0 0 0 2 2 0 0 0 2 1 0 0 0 1 0 1 2 0 1 0 1 0 1 1 1 1 1 1 1 0 1 0 1 0 0 0 0 0 0 1 1 2 0 2 2 0 0 2 1 1 0 0 1 0 0 2 0 0 0 1 1 0 0 2 1 0 2 1
108 1 0 0 1 0 0 2 2 0 0 0 0 0 0 0 0 0 1 1 1 0 0 0 2 0 0 0 2 1 2 0 1 0 2 0 2 1 1 0 1 0 0 0 2 0 1 0 0 0 0 0 1 1 1 0 0 0 0 1 1 0 1 0 0 1 0 0 1 1 1 2 2 0 1 2 2 0 0 1 0 2 0 0 1 0 0 0 1 2 0 0 2 2 1 0 0 0 0 0 2 0 1 0 1 1 2 0 0 2 0 1 0 0 0 0 0 1 0 1 1 0 0 2 0 0 0 0 0 0 0 0 0 0 0 0 1 0 1 0 1 1 1 0 0 0 1 0 0 0 0 0 1 0 1 1 1 2 0 0 0 0 0 1 1 2 2 0 1 1 0 0 1 1 0 2 1 0 0 0 0 0 2 2 2 0 2 2 0 1 1 1 2 2 2 2 1 2 0 0 0 0 1 0 0 0 1 1 0 0 2 0 1 0 2 2 1 1 2 1 0 0 1 2 0 0 0 0 0 2 0 0 0 0 2 0 0 2 2 2 0 0 2 0 2 0 0 0 0 0 0 0 2 1 1 2 1 1 1 2 1 2 0 1 1 0 1 0 2 0 0 1 0 0 1 1 1 1 2 2 2 0 1 1 0 1 1 2 0 2 0 0 1 2 1 0 1 1 0 1 0 0 2 1 0 0 0 1 1 0 0 0 0 2 2 0 0 0 2 2 0 1 2 1 1 0 1 1 1 1 1 0 2 1 1 1 0 1 1 1 1 1 0 0 0 0 0 0 1 1 1 0 0 1 1 0 1 0 0 1 1 0 2 0 2 1 0 1 2 0 1 1 0 2 0 0 2 2 2 2 0 0 0 1 0 1 0 0 0 0 0 0 0 0 2 0 0 1 1 1 0 1 0 2 1 0 1 1 0 1 0 0 0 0 1 1 0 0 1 0 0 1 0 0 1 2 2 2 2 0 1 2 0 0 0 0 0 1 0 0 1 1 2 1 1 1 0 1 1 0 0 1 0 1 1 0 1 1 0 1 1 1 1 0 0 1 0 2 2 0 1 1 1 1 0 1 1 0 0 1 1 0 0 2 1 1 1 0 0 1 2 1 0 1 0 0 0 0 1 2 0 2 2 0 0 0 2 0 0 1 0 2 1 0 0 2 1 1 0 2 2 1 0 2 1 1 0 0 0 2 0 1 1 0 1 1 1 1 0 1 0 0 0 1 2 0 0 2 0 2 0 0 0 2 0 2 0 0 0 1 0 0 0 2 1 0 1 0 0 0 0 0 0 0 0 0 0 2 0 2 2 0 1 1 0 1 1 0 0 0 0 0 1 0 2 0 1 0 0 0 0 2 2 1 0 1 2 1 1 1 1 0 1 1 1 1 1 0 0 0 0 2 0 0 0 2 2 2 0 0 1 1 2 1 0 0 1 2 0 1 1 2 0 1 1 0 2 0 0 0 0 2 2 1 0 2 1 2 2 0 0 0 0 2 2 2 2 2 0 0 0 0 0 0 0 1 2 0 2 0 1 0 2 2 2 2 0 0 1 0 2 0 0 2 2 0 0 0 0 1 0 1 0 0 1 0 1 2 2 0 1 0 0 0 1 1 0 0 1 1 0 0 0 1 0 0 1 1 1 0 0 0 1 0 0 0 0 0 0 0 0 0 1 1 0 0 0 0 0 0 0 0 0 0 1 1 0 1 0 1 1 2 2 0 1 1 2 1 1 1 1 0 1 1 0 0 0 0 0 0 0 1 0 0 2 0 2 1 0 2 1 2 1 0 0 0 0 1 0 2 2 0 1 0 1 0 2 0 2 0 2 0 2 2 2 0 0 2 1 1 1 2 1 1 2 0 0 1 1 2 0 0 1 0 0 1 1 0 0 0 0 0 0 0 1 1 1 0 0 2 0 0 1 0 0 0 1 0 0 1 0 1 0 0 0 2 1 0 1 1 1 0 2 1 2 2 0 2 1 1 0 0 0 1 0 0 0 0 0 1 2 2 1 1 2 0 2 0 0 0 0 2 0 1 2 2 0 0 0 0 0 0 1 1 2 0 0 1 2 2 0 0 2 1 2 1 2 1 0 0 0 2 1 2 1 1 1 2 2 0 0 0 2 1 1 0 0 0 0 0 2 0 2 0 0 0 0 1 1 0 1 0 0 1 0 0 0 0 0 0 0 0 0 0 0 0 2 1 2 0 0 1 1 1 0 1 0 1 0 1 0 0 0 0 1 0 0 0 0 0 2 1
109 0 0 0 1 0 0 0 1 1 0 1 0 0 0 0 0 0 0 1 1 0 0 0 2 0 0 0 2 1 1 0 2 2 2 0 2 1 0 1 1 1 0 0 2 0 0 0 0 0 0 0 0 0 2 1 0 0 2 0 2 0 0 2 1 1 1 0 1 1 2 0 2 0 0 2 1 0 0 1 0 2 1 1 1 0 0 0 2 2 0 1 0 1 1 0 0 1 0 1 1 0 0 0 2 2 2 1 0 2 1 1 1 2 2 2 2 1 0 0 0 2 1 1 0 1 0 1 1 0 0 0 0 0 1 1 0 0 0 0 1 2 0 0 0 0 1 0 0 0 0 0 0 0 0 0 0 1 2 0 0 0 0 2 1 1 1 2 0 0 0 0 2 0 2 2 2 1 0 1 0 1 0 2 0 0 2 1 0 2 1 2 1 1 1 2 1 2 0 0 0 0 0 1 2 0 1 1 1 0 1 0 1 0 2 2 0 1 0 1 0 0 0 1 1 0 0 1 1 0 0 0 0 0 2 0 0 2 2 1 0 1 2 0 2 0 0 0 0 0 0 0 0 0 0 1 2 0 0 0 0 0 0 0 1 0 0 0 1 1 1 0 0 1 0 0 0 0 1 0 0 1 1 1 1 0 0 0 0 2 1 1 1 2 2 0 1 0 0 1 0 0 1 1 0 0 1 0 1 2 1 1 0 2 2 0 0 0 0 0 2 2 0 1 2 0 1 2 1 0 0 0 0 0 0 0 0 2 0 0 0 0 2 0 0 0 0 0 1 1 1 1 0 0 2 0 0 2 0 1 1 0 1 0 1 0 0 1 1 0 0 0 2 1 0 2 2 2 1 1 1 2 0 0 2 2 0 0 0 1 0 1 0 0 2 0 0 1 1 1 0 1 0 0 0 0 2 0 0 1 0 0 0 0 1 1 1 0 0 0 0 1 0 0 2 2 2 0 1 0 1 0 0 0 0 1 0 1 1 1 0 2 0 0 2 1 1 0 1 0 0 0 0 0 0 0 0 1 1 1 1 2 0 0 0 0 0 2 2 0 1 1 2 1 1 0 0 1 1 0 1 0 0 1 0 0 0 1 1 0 2 0 1 1 0 0 0 0 0 1 1 2 1 1 0 1 1 2 0 0 0 2 0 0 1 0 1 0 1 1 1 2 0 0 0 1 0 0 0 2 0 2 0 0 0 0 1 1 0 2 0 1 0 1 1 0 0 1 1 1 0 0 0 2 0 1 0 1 0 1 0 0 1 2 0 1 2 2 1 0 0 2 1 0 1 0 1 2 0 2 2 1 0 1 0 0 1 0 0 0 0 1 1 2 1 0 1 0 1 0 0 2 0 2 0 2 0 1 2 1 0 0 0 0 0 0 0 1 0 0 0 2 0 0 0 1 1 0 0 0 1 1 0 0 0 0 1 0 0 1 0 1 0 1 0 0 1 2 0 0 0 2 0 1 1 2 1 1 1 0 0 0 1 0 0 0 1 2 0 0 1 2 0 1 1 1 1 0 1 0 0 1 2 0 1 2 1 0 0 0 2 0 2 0 0 0 0 0 0 1 2 0 0 0 2 0 0 2 2 0 1 0 0 1 0 1 0 2 1 1 0 0 0 0 1 0 0 0 1 0 0 0 0 0 0 0 0 1 0 1 0 0 0 0 0 1 1 0 0 0 0 0 0 0 0 0 0 0 0 0 0 2 1 0 0 0 1 0 2 1 0 0 1 1 1 0 2 1 0 1 2 1 1 1 2 0 1 2 1 2 0 1 1 0 0 0 0 1 0 1 1 0 0 0 2 0 1 1 0 1 1 0 1 0 0 1 0 2 1 0 1 1 1 1 2 0 0 1 0 2 1 0 1 1 1 1 0 0 1 0 0 1 1 1 0 0 1 0 0 0 0 1 0 0 0 0 0 0 0 0 1 1 1 1 1 0 1 0 1 1 0 0 1 0 2 0 0 2 1 2 2 2 0 0 0 0 0 0 1 0 1 1 0 2 2 0 2 0 1 0 0 1 0 1 2 2 0 0 0 1 0 0 0 1 1 1 0 0 0 0 0 0 1 0 1 1 1 1 1 1 0 2 0 1 0 0 0 2 2 0 0 0 0 2 1 1 0 1 1 0 2 0 1 0 1 0 1 1 0 0 1 0 1 0 0 1 1 0 0 0 0 0 0 0 0 1 1 0 0 1 1 0 1 1 0 0 0 0 0 1 0 0 0 0 1 0 0 0 1 0 0 0
110 0 0 2 0 1 0 1 1 1 0 1 2 2 2 2 0 0 1 1 1 1 2 1 1 1 1 0 2 1 0 0 2 1 0 1 1 0 0 1 0 0 1 1 1 1 1 0 0 0 0 0 0 1 1 0 0 0 1 0 0 2 0 1 1 1 1 0 1 0 0 1 2 0 2 2 2 0 0 1 0 1 0 0 2 0 0 2 2 2 2 2 0 0 0 0 1 0 0 0 2 0 0 1 0 0 2 0 0 2 2 2 1 2 0 0 1 0 0 2 2 0 1 1 0 1 0 0 0 0 0 0 1 0 0 0 0 0 2 0 1 1 0 0 0 1 0 0 0 0 0 0 0 0 1 0 0 0 1 2 1 1 0 2 0 2 0 1 0 2 1 1 0 2 0 0 1 0 0 0 0 1 1 1 0 0 1 1 0 1 0 2 1 1 1 1 1 2 0 1 1 1 0 2 2 0 0 1 1 0 2 0 1 0 2 2 0 1 2 1 0 0 1 2 0 0 0 0 0 1 1 0 0 0 1 0 0 2 2 0 0 1 2 0 1 0 0 0 0 0 0 0 0 0 0 0 0 0 0 0 0 0 0 0 1 1 0 0 1 0 0 1 1 1 2 2 0 1 1 0 0 0 1 2 1 1 1 1 0 2 0 0 0 1 1 0 0 1 1 2 1 0 1 0 0 0 0 0 1 1 0 1 0 2 2 0 0 1 1 1 1 1 1 2 2 0 0 0 0 0 2 0 1 0 0 0 0 2 0 1 2 2 2 0 0 0 1 0 2 0 0 0 0 0 1 1 0 1 0 2 1 0 2 0 2 1 0 1 2 0 1 1 1 2 1 0 1 1 0 1 1 1 0 0 0 1 0 0 0 0 0 0 1 0 1 1 1 1 0 0 0 0 0 2 2 0 0 2 0 2 0 0 0 0 1 1 1 1 1 1 1 0 0 0 1 2 0 0 1 1 1 0 1 1 1 2 0 0 0 0 2 0 1 0 2 0 0 0 1 0 0 0 0 1 1 0 1 2 0 2 1 2 1 0 0 2 0 1 1 1 2 1 2 1 1 0 1 0 0 0 2 0 0 2 1 2 1 2 0 0 0 2 0 2 0 0 1 0 0 2 0 2 1 2 0 2 2 1 0 1 0 2 1 1 0 2 0 0 1 2 1 2 0 1 0 0 0 0 0 2 0 0 0 1 1 0 0 1 0 0 2 1 0 1 1 0 0 1 1 1 0 0 0 1 2 1 1 2 0 1 0 0 1 1 1 0 0 2 2 0 1 1 2 0 2 0 2 1 0 2 2 1 0 1 0 1 0 0 0 0 0 0 0 0 2 0 0 0 0 0 0 2 0 2 0 2 0 1 1 1 0 0 0 0 1 1 0 1 0 0 0 1 0 0 0 1 1 1 0 0 1 2 0 1 0 2 0 1 0 2 0 0 0 1 1 0 2 2 0 0 1 1 1 1 0 2 1 2 2 1 1 1 2 1 2 1 0 2 0 0 0 0 1 1 1 0 0 0 1 0 0 1 2 2 1 2 1 1 2 0 1 0 1 0 0 0 0 1 0 1 1 1 0 0 1 0 0 2 2 0 1 0 1 1 0 1 0 0 1 1 0 0 0 0 0 1 1 0 2 0 2 2 0 0 0 0 1 1 0 2 1 2 0 0 0 0 0 2 0 0 0 1 0 0 1 1 1 0 2 0 0 0 1 0 0 0 1 1 1 1 0 0 2 0 1 0 1 0 0 0 0 1 0 0 1 1 0 2 1 2 0 1 1 1 1 1 0 1 1 0 0 0 1 0 1 0 1 1 0 1 1 0 0 0 0 0 0 2 1 0 1 1 1 0 2 2 0 1 0 1 1 0 2 0 0 0 1 0 0 1 1 1 0 0 0 0 0 0 0 0 1 0 1 0 1 0 1 0 1 0 0 1 0 0 0 2 1 0 1 1 1 0 1 0 1 0 0 1 1 1 1 1 0 0 0 0 0 0 0 1 1 2 1 1 1 0 2 0 0 1 0 0 2 0 1 2 0 0 0 1 0 0 0 0 1 1 0 1 1 1 0 0 1 1 2 1 1 0 1 1 1 1 0 1 0 0 0 2 2 0 0 0 0 1 0 1 0 1 1 0 1 0 1 0 1 0 1 2 1 0 0 1 1 0 2 1 2 0 0 0 0 1 0 0 0 1 1 0 1 1 0 1 0 0 0 0 0 0 0 2 0 0 0 1 0 0 0 0 1 1 2 0
111 0 0 0 0 0 0 2 1 1 0 1 0 1 1 1 0 0 0 2 2 0 0 0 2 0 0 0 2 0 2 0 0 1 1 1 2 1 1 1 0 0 1 0 1 1 0 0 0 0 0 0 0 1 1 2 0 0 0 0 1 1 0 2 0 1 1 0 0 0 0 2 2 0 1 2 1 0 0 0 0 1 0 0 2 0 0 1 1 2 1 1 2 1 2 0 0 1 0 2 2 1 1 1 0 0 2 1 0 2 0 1 1 1 1 1 1 0 1 1 1 0 1 1 0 0 0 1 0 1 0 0 0 0 0 0 0 0 0 0 1 1 0 0 0 0 2 0 0 0 0 1 1 0 0 1 0 1 0 0 0 0 0 1 1 1 1 1 2 2 0 0 0 2 0 1 1 1 1 1 0 1 0 1 1 0 1 2 0 0 2 2 1 1 1 1 0 2 0 0 0 0 0 1 2 0 1 1 1 0 1 0 2 0 1 2 0 1 2 2 0 0 0 2 0 1 1 1 1 1 0 1 0 1 1 1 1 2 2 2 0 0 2 1 2 0 0 1 1 1 0 0 1 0 0 1 1 0 0 0 0 0 0 0 2 0 1 1 1 0 1 2 1 1 0 1 0 1 1 1 1 0 2 2 0 2 1 1 0 2 2 0 1 2 1 1 1 1 1 2 1 0 2 1 0 0 0 0 1 1 0 1 0 0 0 0 1 0 0 0 1 1 2 1 0 0 0 2 1 0 2 2 1 0 0 0 0 2 0 0 0 0 0 0 0 0 0 0 1 2 0 0 1 0 0 1 1 1 0 2 2 0 0 0 0 0 0 2 2 0 0 0 1 1 0 0 0 1 0 2 2 1 0 0 0 0 0 0 0 2 1 1 1 0 2 0 0 0 0 0 0 0 0 1 1 0 1 1 0 1 0 0 1 1 0 2 0 0 0 0 0 1 1 2 0 2 0 1 2 0 1 1 1 1 1 1 0 2 1 1 2 0 2 1 0 1 0 1 1 0 0 1 0 2 1 0 1 0 0 0 1 1 0 0 1 0 0 1 1 0 2 0 2 0 1 0 1 0 0 1 1 0 0 0 0 0 0 1 1 0 0 2 0 0 0 0 0 0 0 1 1 1 2 1 1 1 2 1 0 1 0 0 1 1 0 1 0 0 1 2 1 2 0 0 0 1 0 0 0 2 0 0 1 0 0 0 1 0 1 1 1 1 0 1 1 0 0 1 1 1 0 0 0 2 0 2 1 0 1 0 0 1 2 2 2 0 0 1 1 0 1 2 1 0 0 0 1 2 0 2 2 0 0 0 2 0 0 0 0 0 0 0 2 0 2 0 0 0 0 0 0 2 0 2 0 2 2 0 1 0 0 0 1 2 2 2 2 0 0 0 0 0 0 0 0 1 1 0 0 0 2 0 0 2 0 0 0 1 2 1 2 1 0 1 0 0 2 2 0 0 0 2 0 2 0 2 1 2 2 1 1 0 1 2 2 2 1 2 0 0 1 0 0 0 0 0 0 0 0 0 1 1 1 1 1 0 0 1 2 0 2 1 0 1 2 0 0 0 0 2 0 0 0 0 1 0 1 1 2 0 0 0 1 1 0 0 0 2 2 2 0 0 0 0 0 2 2 0 0 0 0 0 0 0 0 1 0 1 0 2 1 1 0 0 0 0 0 1 0 0 0 0 0 0 1 0 1 0 1 1 0 1 2 0 1 1 2 0 2 2 1 1 1 1 0 1 1 0 1 1 1 1 0 0 0 1 0 1 0 2 1 2 0 0 0 0 1 0 0 0 0 0 2 0 0 0 1 0 0 1 1 0 0 0 0 0 2 0 1 0 0 1 1 1 2 2 0 2 1 2 0 0 1 1 1 0 0 0 1 0 0 0 1 1 1 1 2 1 0 0 0 0 0 0 0 0 0 0 0 0 1 1 0 0 0 0 2 0 1 1 1 0 1 1 2 1 0 1 0 2 2 2 0 0 0 0 1 0 0 0 0 1 0 2 1 0 2 0 1 0 0 1 0 2 0 0 2 0 1 1 1 0 0 0 1 2 0 1 2 0 0 2 2 1 2 1 1 2 0 0 1 1 0 1 0 0 0 1 2 1 0 0 2 1 0 0 1 0 0 1 2 0 1 0 1 0 1 2 1 0 2 0 1 0 1 1 2 0 0 0 0 0 0 0 0 0 2 1 1 0 0 2 1 1 0 1 2 1 0 1 0 0 0 1 2 0 0 0 0 0 1 0
112 0 0 0 0 0 0 2 2 0 0 0 1 1 0 0 1 0 1 1 1 1 0 0 2 0 0 1 2 1 0 0 1 2 1 1 2 1 0 1 1 0 1 1 2 1 0 0 0 1 1 0 1 2 1 0 1 0 1 0 1 0 0 2 1 1 1 1 2 1 1 1 2 0 1 2 2 2 2 0 2 2 1 1 1 0 0 1 2 2 1 1 2 0 0 0 0 1 1 0 1 1 0 1 0 0 2 0 2 2 0 0 0 2 0 0 2 1 0 1 1 0 0 2 0 0 0 1 1 0 1 1 0 0 2 2 0 0 1 0 2 1 0 0 0 0 0 0 0 0 0 0 0 1 1 1 0 1 0 1 0 0 0 2 0 2 0 1 1 1 0 1 0 2 0 2 0 1 0 1 1 1 0 2 2 1 1 1 1 1 1 2 2 2 2 2 0 2 0 0 0 0 0 1 2 0 1 1 2 0 1 0 1 0 2 2 0 1 1 1 1 1 1 1 1 1 1 0 0 1 0 1 0 0 1 0 1 2 2 2 0 0 2 1 1 0 0 1 1 1 0 0 0 1 1 1 0 1 0 0 0 0 0 0 0 0 0 1 2 2 0 1 0 2 0 0 0 1 2 1 1 0 2 2 0 2 1 1 0 2 2 1 1 2 1 0 0 1 0 1 0 0 2 1 0 0 0 0 0 0 0 0 0 2 2 0 0 0 1 1 1 1 1 1 2 0 2 1 1 1 2 2 0 0 1 1 0 0 2 0 0 0 1 0 0 0 0 0 2 2 1 0 0 1 0 1 2 1 0 0 0 0 1 1 1 1 0 2 2 0 0 0 0 2 1 1 1 2 2 2 2 1 1 1 1 1 0 0 0 1 0 0 1 0 2 1 0 1 0 0 0 0 0 1 1 0 2 0 0 1 0 0 1 0 1 2 0 1 0 1 1 1 1 1 0 1 0 0 1 0 1 0 0 0 0 0 1 1 0 0 1 1 1 0 2 1 1 1 1 0 0 1 0 2 2 2 0 2 1 2 2 2 0 2 0 2 0 2 2 1 1 1 2 1 1 1 1 0 0 1 1 0 0 1 1 1 1 2 2 0 0 2 0 2 0 0 0 1 1 2 0 2 2 1 1 0 2 0 1 0 0 1 0 0 0 0 0 0 1 1 0 2 1 2 1 0 0 0 0 2 0 1 0 1 1 0 0 1 1 1 0 1 0 1 1 0 0 1 1 1 0 0 0 1 1 0 0 0 0 1 0 0 1 1 1 0 0 1 0 1 1 1 0 0 0 0 0 0 0 0 2 0 1 2 0 1 2 2 1 2 0 0 0 0 0 1 0 0 0 0 0 1 0 1 1 2 0 0 0 1 1 0 0 1 0 1 0 2 0 0 0 0 0 0 0 0 1 2 0 0 0 1 0 2 0 0 1 1 0 0 1 1 0 1 0 0 2 1 1 0 0 1 1 1 0 2 1 2 2 1 0 0 1 2 2 2 1 1 2 1 0 2 0 0 1 0 1 0 1 0 0 0 2 1 1 2 1 0 0 0 2 0 0 0 0 0 0 1 0 2 0 0 0 1 0 0 1 2 2 0 0 0 0 2 0 0 0 2 0 0 0 0 0 0 0 1 1 0 1 0 1 1 0 0 0 1 0 2 0 2 0 0 0 0 0 0 0 0 1 1 1 1 0 0 1 1 1 0 1 0 0 0 2 0 0 1 2 0 1 1 2 0 1 0 0 1 1 0 1 1 1 1 0 0 2 2 0 1 1 2 1 1 0 1 1 1 0 1 1 1 0 0 1 0 1 1 2 0 1 1 2 0 0 0 0 0 0 2 2 0 2 2 2 1 2 1 0 2 0 2 0 0 1 0 0 1 0 0 1 0 0 0 0 0 0 0 0 0 0 0 0 0 0 0 0 0 0 2 0 0 1 1 1 1 1 1 0 0 2 0 1 0 1 0 2 0 0 0 0 1 1 1 1 1 0 2 0 1 0 0 1 1 0 1 2 1 1 0 0 0 0 1 1 1 2 2 0 1 0 1 0 0 1 0 2 1 0 0 0 0 0 0 1 1 2 1 1 1 0 0 0 2 0 2 0 0 0 0 1 1 0 0 1 0 0 0 0 0 0 0 2 0 2 0 0 0 0 2 1 0 2 0 2 1 0 1 1 0 0 0 0 0 0 0 0 1 1 2 2 0 0 2 2 2 0 0 2 0 0 0 0 0 0 0 0 1 0 0 1 0 1 1
113 1 0 0 1 0 0 2 2 0 0 0 1 2 2 2 0 1 2 1 2 0 1 0 2 0 0 0 2 0 2 0 0 0 2 1 1 1 0 1 2 1 2 2 2 1 1 0 0 1 1 0 0 1 1 1 1 0 0 1 1 0 0 1 1 1 0 0 1 0 1 1 2 0 1 2 1 0 0 1 0 2 0 1 2 0 0 0 2 2 0 0 0 1 2 0 0 0 0 0 2 0 0 1 1 1 2 2 1 1 0 1 1 1 1 1 1 1 0 1 1 1 2 0 0 2 0 0 0 0 0 0 0 0 0 0 0 0 0 0 0 2 0 1 0 0 1 0 1 1 0 2 0 1 1 0 0 1 1 1 1 1 0 1 0 0 0 0 2 2 1 0 0 2 0 1 1 0 0 0 0 1 1 1 1 0 1 1 0 0 0 1 1 1 1 1 1 2 0 2 2 2 0 0 2 0 1 1 1 0 2 0 1 0 2 1 0 0 1 0 1 1 1 2 0 0 1 0 0 1 0 0 1 0 2 0 0 2 2 1 0 1 2 0 1 0 0 0 0 0 0 0 0 0 0 0 0 0 0 0 0 0 0 0 0 0 0 0 2 1 0 0 0 1 0 0 1 1 1 2 1 0 1 1 0 0 0 2 0 2 0 0 0 2 1 1 0 2 0 2 0 2 1 0 0 0 2 0 1 1 0 0 0 1 1 0 1 0 1 1 1 1 1 1 1 0 0 1 1 0 2 0 1 0 0 0 0 2 0 1 0 2 0 0 0 0 1 1 2 1 2 0 0 0 1 1 0 1 0 1 1 0 1 0 1 0 0 0 2 0 2 2 0 2 1 0 2 2 0 0 1 1 1 1 1 1 0 1 0 0 1 1 0 0 2 0 1 1 1 1 0 1 0 2 1 1 0 0 0 0 0 0 1 0 1 2 0 0 1 0 1 0 1 0 2 2 1 1 2 0 1 1 1 1 1 1 0 0 0 0 1 0 1 0 2 1 1 1 2 0 0 1 0 2 0 0 0 1 0 1 1 1 0 0 0 0 0 1 2 0 1 0 1 1 0 2 0 1 1 0 1 1 0 0 0 1 0 2 0 0 0 2 1 1 0 0 0 0 1 2 0 2 2 0 0 1 1 1 0 1 0 1 0 0 0 1 2 1 0 1 1 2 1 2 0 1 0 0 1 1 1 1 0 2 1 1 1 0 2 2 0 1 0 2 2 1 0 1 1 2 0 0 0 2 1 1 0 1 0 0 0 0 1 1 1 0 0 1 1 1 0 0 1 0 0 0 1 2 0 2 2 0 0 2 0 1 1 2 0 2 0 0 0 2 0 1 0 1 1 0 1 1 0 2 0 2 1 2 2 2 0 0 0 1 1 1 1 1 1 0 0 2 1 1 1 1 1 1 0 0 0 2 0 0 0 2 1 2 0 2 1 1 0 1 1 0 1 2 0 0 0 2 1 1 0 2 1 2 2 0 0 0 1 1 2 2 0 1 1 1 0 1 0 1 1 0 0 0 1 0 1 2 1 0 0 1 1 0 1 1 1 1 0 0 0 0 0 0 0 1 1 0 0 1 2 0 1 1 2 0 1 0 0 2 0 0 0 1 0 0 0 0 0 1 0 1 2 0 0 0 0 0 0 0 0 0 1 1 0 2 1 1 0 0 0 1 0 0 0 0 0 0 0 0 0 1 0 0 2 0 0 0 1 0 0 0 2 2 0 2 0 0 2 1 0 0 0 0 1 1 1 1 0 0 2 0 2 0 0 2 2 2 0 1 1 1 0 0 0 0 0 0 0 0 2 0 1 0 0 2 2 0 1 1 1 0 0 2 0 0 0 0 1 1 1 2 0 1 1 2 0 0 0 0 0 0 0 0 0 0 0 0 0 0 0 0 0 0 0 0 0 0 0 0 0 0 0 0 0 0 1 2 0 0 0 0 1 0 1 0 1 0 2 1 2 2 0 2 0 2 0 1 0 0 0 0 1 0 1 0 0 1 0 1 1 0 2 0 0 0 0 2 1 1 1 2 0 0 0 0 0 0 0 0 0 2 0 1 2 1 1 0 1 1 0 0 1 1 1 1 0 2 0 2 0 0 0 1 1 1 1 1 2 0 0 0 0 0 1 0 1 0 1 0 1 0 1 0 0 0 1 0 0 0 0 0 0 0 1 1 1 0 0 1 1 1 1 1 1 0 0 1 0 1 0 0 2 1 0 2 0 0 0 1 0 0 0 0 1 0 0 0
114 1 1 0 0 0 1 2 2 0 0 1 2 2 1 1 1 0 1 1 1 0 0 0 2 0 0 0 2 0 2 1 1 2 1 0 2 2 0 2 0 0 0 0 2 1 2 0 0 1 1 0 0 1 1 1 0 0 1 0 1 0 0 1 1 1 0 0 1 1 0 1 2 0 0 2 1 1 1 0 0 1 0 0 1 0 0 2 2 2 2 1 0 2 1 0 1 1 0 1 1 0 0 0 2 2 2 0 1 2 0 1 0 2 0 0 2 0 1 1 1 0 2 0 0 2 0 0 0 0 0 1 0 0 0 0 1 0 0 0 0 2 1 0 0 0 0 0 0 0 0 1 0 0 0 0 0 1 0 2 1 0 0 2 0 2 1 2 0 0 0 1 1 1 0 0 1 0 0 0 0 0 1 1 1 0 1 1 0 1 0 2 2 2 2 2 1 1 0 0 0 1 1 1 2 0 1 0 1 0 2 0 1 0 1 2 1 0 1 1 1 1 0 2 0 0 0 0 0 2 0 0 1 1 2 0 0 2 2 2 0 0 2 1 2 0 0 0 0 0 0 0 2 1 1 2 1 0 1 1 0 1 0 0 2 0 0 0 1 0 0 1 0 2 1 0 0 0 1 0 0 1 0 2 0 1 0 1 0 2 1 2 0 2 1 0 0 0 0 1 1 0 2 2 1 0 0 0 0 0 0 1 0 1 1 0 0 0 1 1 1 1 0 1 1 0 1 1 1 0 1 0 1 1 0 0 0 0 2 1 0 0 1 1 0 0 0 0 2 0 1 0 0 2 0 0 1 0 0 1 1 0 0 1 0 0 0 1 1 0 0 0 1 1 0 1 2 1 0 1 1 1 0 0 0 0 0 0 1 0 1 2 1 0 2 1 0 0 0 0 0 0 0 2 1 0 0 0 0 2 0 0 0 0 0 0 2 1 0 1 1 1 2 0 0 2 0 1 2 0 0 1 0 0 0 0 0 0 0 0 0 1 1 0 1 1 0 0 2 0 0 0 0 2 2 2 0 2 1 1 2 2 0 2 0 2 0 0 1 0 2 0 2 2 0 1 0 1 0 1 1 0 0 1 1 1 1 1 1 0 0 1 0 1 0 0 0 1 1 1 1 1 1 1 0 1 1 1 0 0 1 1 0 0 1 0 0 2 0 2 2 2 1 1 0 0 0 0 0 2 0 0 0 0 1 0 0 1 1 2 1 1 0 2 2 1 0 1 1 1 0 0 0 2 0 1 1 1 0 1 0 0 0 2 0 1 2 2 1 0 0 1 0 0 0 1 2 1 0 1 2 0 0 0 0 0 0 2 0 2 0 1 0 1 1 0 1 1 1 0 1 1 0 2 0 2 0 1 1 2 0 0 0 1 0 0 1 1 1 0 0 1 1 1 1 1 2 2 0 0 0 1 0 2 0 0 0 0 0 1 1 0 0 1 0 0 2 1 0 0 0 1 1 0 0 2 2 1 1 0 0 0 0 0 0 0 0 2 0 0 0 0 0 0 1 1 2 1 0 1 0 1 2 0 0 2 0 2 2 0 1 0 0 0 1 0 0 0 0 1 2 0 1 2 2 1 1 2 2 0 1 0 0 1 1 1 0 1 1 1 0 0 2 0 0 1 1 0 1 0 1 1 0 0 0 1 0 1 1 1 0 1 0 0 0 0 0 1 1 0 0 1 0 0 0 0 1 0 1 0 0 0 1 0 0 0 2 0 1 2 1 0 2 0 0 0 1 0 0 0 0 0 2 2 2 2 0 2 0 2 0 2 1 1 1 0 1 1 0 1 1 0 0 0 2 0 2 0 1 1 2 0 1 1 1 0 1 2 0 0 0 0 2 0 1 0 0 1 1 2 0 1 1 0 0 0 1 1 1 1 1 0 0 0 2 2 2 1 0 0 0 0 1 0 0 0 0 0 0 0 2 2 0 0 0 1 0 0 2 1 2 0 0 0 1 0 0 0 0 2 2 2 0 0 0 0 0 1 0 0 0 0 0 1 2 0 2 0 0 0 0 1 0 2 1 1 1 1 0 2 0 0 0 0 0 2 0 1 1 1 0 0 0 1 0 0 1 1 1 1 0 2 0 0 0 0 0 1 1 1 1 1 0 1 1 2 0 0 1 1 2 0 1 0 2 0 2 1 1 1 1 1 0 1 0 0 0 1 0 0 1 0 0 0 0 1 1 1 1 1 0 1 1 1 0 0 1 0 0 0 0 0 1 1 1 0 0 0 1 0 1 1
115 0 0 0 2 0 0 0 1 1 0 1 1 0 0 0 0 0 1 2 2 0 0 0 2 0 0 0 2 2 0 0 1 1 2 0 2 1 0 2 0 1 1 1 2 1 1 0 0 0 0 0 0 1 1 1 0 1 0 0 0 2 0 0 1 0 0 1 0 0 0 1 2 0 1 2 2 1 1 0 1 2 0 1 1 0 0 0 1 2 0 0 1 1 1 0 0 0 0 1 2 1 2 0 0 0 2 0 0 2 0 2 0 0 0 1 0 0 0 0 0 1 0 2 0 0 0 1 1 0 1 1 0 0 0 0 0 0 0 0 0 2 0 0 0 0 0 0 0 0 0 0 0 0 1 0 0 0 1 0 0 0 0 2 1 2 0 1 1 1 0 1 0 2 0 0 2 1 1 1 0 0 1 2 2 0 2 1 0 2 2 2 2 2 2 2 1 1 0 1 1 1 0 0 2 0 2 2 0 0 1 0 1 0 2 2 0 1 2 0 1 1 1 2 0 1 1 0 0 0 0 0 0 0 2 0 0 2 2 2 0 0 2 1 1 0 0 1 0 0 0 0 0 0 0 0 0 1 0 1 1 1 0 0 1 0 0 0 2 1 0 1 0 1 0 0 1 1 1 1 1 0 2 2 0 1 0 1 1 2 0 1 1 2 1 0 1 1 0 1 0 0 1 1 0 0 0 0 2 1 0 1 0 1 1 0 0 0 0 0 2 2 0 1 2 0 1 1 0 2 1 0 0 0 0 0 0 2 0 1 0 0 2 0 0 0 0 0 1 1 1 1 0 1 0 1 1 0 0 0 0 0 0 0 0 0 0 1 1 1 0 0 0 2 0 1 0 0 0 2 2 0 0 1 2 0 0 0 0 1 0 0 0 0 2 0 1 0 1 0 0 0 1 1 0 0 1 1 0 2 0 0 0 0 2 2 0 0 0 0 0 2 0 0 1 2 0 0 1 0 1 0 1 0 0 1 0 0 1 1 0 1 2 0 0 2 0 1 1 0 0 1 0 1 1 1 0 0 1 0 0 2 1 0 0 2 0 2 2 0 0 0 2 0 2 0 2 0 0 1 1 1 0 1 0 0 0 2 1 0 0 2 0 2 0 0 1 0 1 1 1 1 1 1 0 2 2 1 0 0 0 2 1 1 1 1 0 0 1 2 1 1 0 2 1 1 0 0 0 2 0 1 0 0 0 0 1 1 1 1 1 1 0 1 1 0 0 0 2 0 0 0 0 0 2 0 0 0 2 0 0 1 0 2 0 0 2 1 1 0 0 0 0 0 0 0 1 1 0 2 1 1 0 0 2 0 1 1 0 1 0 0 0 0 0 0 0 0 0 0 0 1 1 1 0 1 1 0 0 0 1 0 0 0 0 0 0 1 1 0 0 1 0 0 0 1 1 0 0 0 1 1 0 1 0 1 0 1 0 0 1 2 0 2 0 0 1 0 1 0 0 2 1 0 0 0 2 2 2 1 1 1 1 1 1 1 0 2 0 0 2 0 0 0 0 0 0 1 2 1 2 0 1 0 0 1 0 0 2 0 2 0 1 1 1 0 0 1 0 2 0 1 0 1 2 0 1 1 2 0 1 0 0 1 0 1 1 2 1 1 0 1 0 1 0 0 1 0 1 0 1 1 0 0 0 0 0 0 0 1 0 1 0 0 0 0 0 0 1 1 1 1 0 0 1 0 0 0 1 0 0 1 1 1 0 0 1 0 2 1 0 1 1 0 1 1 2 0 1 1 2 2 2 1 2 1 1 2 1 2 0 1 1 1 1 1 0 1 0 1 1 0 1 0 1 1 1 0 0 0 1 1 0 0 0 0 2 2 1 0 2 2 0 0 2 0 0 0 0 2 1 1 0 0 0 1 1 0 1 0 0 0 0 0 0 0 1 1 0 0 0 1 2 1 1 1 2 0 0 0 2 2 0 0 0 0 0 0 0 1 0 0 0 0 1 0 0 0 1 2 1 1 0 0 0 1 0 0 0 0 1 1 1 2 2 0 2 0 1 2 1 0 1 0 2 2 0 0 0 0 1 0 1 0 1 1 0 1 2 1 0 1 2 0 2 2 0 1 1 0 1 1 0 1 0 0 0 0 2 2 0 0 0 0 0 1 0 0 0 0 2 0 2 1 0 0 1 2 0 0 2 0 1 0 0 1 1 0 1 1 1 0 0 0 0 2 0 0 0 0 0 0 0 0 0 0 0 1 0 2 1 1 0 1 1 0 0 0 1 1 1 0
116 0 0 0 0 0 0 1 2 0 0 1 0 0 0 0 0 0 1 1 1 1 1 1 1 1 1 0 2 0 2 0 1 1 1 0 2 2 0 1 1 0 1 1 1 1 1 0 0 1 1 0 0 0 2 2 0 0 2 1 1 0 0 2 0 1 1 1 2 0 0 0 2 1 1 2 2 2 2 0 2 2 1 1 1 0 0 0 2 2 0 1 1 1 1 0 0 0 0 0 1 0 0 1 1 1 2 0 0 2 2 2 0 1 0 0 1 0 0 2 2 0 2 0 2 0 0 1 1 0 1 1 0 0 0 0 0 0 1 0 2 0 0 0 0 1 0 0 0 0 0 0 0 0 0 0 0 1 0 2 1 2 1 2 1 2 2 0 1 2 0 0 0 2 1 1 2 0 0 0 0 0 0 1 1 1 0 0 0 0 0 0 1 1 1 1 1 1 0 0 0 0 0 2 2 0 0 1 1 0 1 0 1 0 2 1 0 0 1 0 1 1 1 1 1 1 1 0 0 0 0 0 0 0 2 0 0 2 2 1 0 0 2 1 2 0 0 0 0 0 0 0 0 1 1 1 0 0 1 1 0 1 0 0 0 0 1 0 2 2 0 1 0 0 0 0 0 0 1 1 1 0 2 1 1 1 2 2 0 2 1 1 1 2 1 1 1 0 0 1 0 0 2 2 1 0 1 0 1 1 0 1 0 1 1 0 1 0 0 0 1 1 0 1 1 0 1 1 1 0 1 0 0 0 1 1 0 1 1 0 0 1 1 0 1 0 1 0 2 1 0 0 0 0 1 1 0 0 0 2 2 0 1 0 1 0 0 0 1 0 1 1 0 2 0 0 2 1 1 2 2 0 1 1 1 1 0 0 0 1 0 1 0 0 2 0 1 0 1 1 0 1 0 0 0 0 2 0 0 2 0 0 0 0 1 1 1 0 1 0 0 1 1 1 0 2 0 1 2 1 1 0 0 0 0 0 1 0 1 2 2 1 1 0 1 1 0 1 2 1 1 1 0 2 1 1 0 2 1 1 1 1 0 0 0 0 0 2 2 0 0 0 2 0 1 0 2 0 0 0 2 1 0 1 1 2 1 0 0 0 1 0 0 1 0 0 0 0 0 0 2 1 1 1 0 2 2 2 0 0 0 2 1 0 0 0 0 0 2 2 0 2 1 2 0 1 0 0 0 2 0 1 0 1 2 0 1 0 1 1 1 1 0 0 0 0 0 2 0 2 0 0 0 2 1 0 0 0 0 0 1 0 0 2 0 2 2 1 1 1 1 1 2 0 0 0 1 1 0 2 1 0 0 1 1 1 0 0 0 0 0 1 0 0 1 0 1 0 0 0 0 1 2 1 0 1 1 1 1 1 0 0 0 0 0 0 0 2 2 0 0 2 0 0 0 0 2 2 0 0 1 1 1 2 0 2 0 2 1 2 1 1 0 1 1 0 2 2 0 0 0 2 0 1 1 2 1 2 1 1 1 0 0 1 1 1 1 1 1 1 1 1 0 1 1 1 1 0 1 0 1 1 2 2 1 2 1 0 2 0 1 1 1 0 2 0 1 0 0 1 1 0 0 1 1 0 2 2 2 0 0 0 0 0 0 1 0 2 1 1 0 1 1 1 0 0 1 0 0 0 0 0 0 0 0 0 0 0 0 0 0 0 1 1 0 1 0 1 1 0 0 0 0 0 0 2 1 1 0 1 1 2 1 0 0 1 2 0 2 2 2 0 1 1 1 0 2 0 0 0 0 0 0 0 2 2 0 2 0 2 0 2 0 1 1 1 0 1 1 1 1 0 1 0 1 0 1 0 0 0 0 0 1 1 1 0 1 2 2 0 2 2 0 0 2 0 0 1 0 2 0 2 0 1 0 0 0 1 2 1 1 1 0 0 1 1 1 0 0 0 0 0 1 0 1 0 1 0 0 0 2 2 0 0 0 0 0 0 1 1 1 0 1 0 1 0 0 0 1 1 1 1 0 0 0 1 0 0 0 0 1 2 1 1 2 1 2 0 0 2 1 0 0 2 0 0 1 2 0 1 1 0 0 0 1 0 0 0 2 2 0 0 1 0 2 2 0 1 1 1 0 2 2 2 2 1 1 0 1 0 0 0 1 0 0 0 0 1 0 1 2 0 2 0 1 1 2 1 1 1 1 1 1 0 0 0 0 0 1 1 1 0 0 1 1 1 0 1 2 1 0 2 1 1 0 0 2 0 1 1 0 0 1 0 2 0 1 0 1 1 2 2
117 0 0 0 2 0 0 1 1 1 0 1 0 0 0 0 0 0 1 1 1 1 0 0 2 1 1 0 2 0 2 0 1 1 1 1 1 0 1 0 0 0 1 1 2 1 1 0 0 0 0 0 0 1 1 2 0 0 1 0 0 2 0 0 0 0 2 1 1 1 1 0 2 0 1 2 2 1 1 1 1 1 0 0 1 0 0 1 2 2 0 1 2 0 0 0 0 2 1 1 1 0 1 1 0 0 2 2 2 0 0 2 0 2 1 2 2 0 1 1 1 0 1 1 0 1 0 1 1 0 0 0 0 0 0 0 0 0 0 0 1 1 0 0 0 0 0 0 0 1 0 0 0 0 1 0 0 0 0 1 0 0 0 2 2 1 1 1 1 1 0 1 0 2 0 2 0 1 1 1 0 0 0 2 2 0 2 2 1 1 2 2 2 1 1 2 1 1 0 0 0 0 0 0 2 0 1 2 0 0 1 1 2 0 2 2 0 0 0 2 0 0 0 1 0 1 0 0 0 1 0 0 1 0 1 0 0 2 2 0 0 1 2 0 1 0 0 0 0 0 0 0 0 0 0 1 2 0 2 2 0 2 0 0 1 0 1 0 2 2 0 1 1 1 0 0 0 1 2 2 2 0 2 1 0 2 1 2 0 2 2 2 0 2 1 2 0 0 0 0 0 0 2 1 1 0 1 0 1 2 0 1 0 2 2 0 1 1 0 0 2 1 2 2 2 0 0 1 1 2 2 1 1 1 0 0 1 0 2 2 1 1 2 1 1 0 2 1 2 1 0 0 0 0 1 1 0 1 0 2 2 0 1 0 1 1 0 1 1 0 0 0 1 1 0 1 2 2 1 2 1 0 0 0 1 1 0 1 1 0 0 0 1 0 2 0 1 0 1 1 0 1 0 2 0 0 0 0 0 2 0 0 1 0 1 1 1 1 0 1 1 1 0 0 1 2 1 0 1 0 1 0 0 2 2 0 0 0 1 1 0 1 1 1 0 2 0 0 1 0 0 0 0 2 2 0 0 2 0 2 2 2 1 0 0 2 0 2 2 1 1 1 1 2 1 0 0 0 0 1 1 0 0 2 1 2 1 1 0 1 1 2 0 1 1 0 0 0 0 2 0 2 2 0 0 0 1 1 0 1 1 0 1 0 0 0 0 2 0 2 2 2 1 2 0 0 0 1 1 1 1 0 0 0 1 0 1 1 1 2 0 0 0 2 2 0 0 1 1 1 0 0 0 2 0 1 0 1 0 1 0 0 1 2 0 0 2 1 1 1 0 0 0 0 0 0 0 2 0 2 2 0 1 1 1 1 2 0 0 0 0 0 2 0 1 0 0 0 0 0 0 2 1 2 0 2 0 1 2 1 0 0 0 1 1 0 0 1 1 0 0 0 0 0 0 2 2 0 0 0 0 0 1 1 0 0 0 1 0 2 0 0 0 1 1 0 2 1 0 1 0 1 2 0 0 1 2 2 2 0 0 0 1 1 2 1 1 0 2 2 0 2 0 0 1 0 2 0 2 0 0 2 2 1 1 2 1 0 0 0 2 0 1 1 1 0 0 0 0 1 0 1 0 0 0 0 1 1 2 0 0 0 0 2 0 0 0 0 1 1 0 0 0 0 0 2 2 0 1 0 0 0 0 0 0 0 0 1 0 1 0 1 0 0 0 0 1 0 0 0 0 0 0 0 0 1 1 0 0 1 0 0 2 0 1 1 2 1 0 2 0 0 2 0 0 0 1 0 1 1 2 2 0 0 2 1 1 1 0 2 1 2 1 1 1 0 1 1 1 1 1 0 1 0 1 0 0 0 1 0 1 0 1 0 0 0 0 2 1 0 2 2 0 0 1 1 0 1 0 2 0 0 1 0 0 1 1 0 0 1 1 1 0 0 0 0 0 0 0 0 0 0 1 0 1 0 1 0 0 0 0 0 1 1 1 1 0 0 1 0 1 0 2 0 2 1 0 1 1 1 0 0 0 0 0 0 0 0 2 0 0 0 0 1 2 0 2 0 0 0 0 2 0 2 1 1 2 2 0 1 0 0 1 0 2 0 0 0 1 0 0 1 2 1 1 1 1 2 1 1 0 2 0 0 0 1 0 0 2 2 0 0 2 1 1 2 0 1 0 1 1 0 1 0 1 0 1 1 1 2 0 2 0 0 1 1 2 0 0 0 2 0 1 0 0 1 0 1 1 0 0 0 1 1 0 1 1 1 0 2 0 0 0 1 2 0 0 0 1 0 0 0
118 1 0 0 1 0 0 2 2 1 0 1 0 0 0 0 0 0 1 1 2 0 0 1 1 0 0 0 2 0 2 0 1 2 1 2 1 2 0 2 0 0 0 0 1 1 1 0 0 1 1 0 1 1 0 2 0 0 1 0 2 0 0 1 1 0 1 2 1 0 0 1 1 0 0 1 1 0 0 1 0 2 0 0 2 0 0 1 2 2 0 1 0 2 0 0 0 1 0 1 1 0 0 2 0 0 2 0 0 2 0 1 1 2 1 0 1 0 0 1 1 0 0 2 0 0 0 1 1 0 1 1 0 0 0 0 0 0 0 0 0 2 0 1 0 0 1 0 0 0 0 0 0 0 0 0 0 0 0 1 1 0 0 1 0 2 1 1 0 1 0 1 1 1 0 1 2 0 0 0 0 0 0 2 0 0 2 0 0 2 2 2 2 0 0 2 2 2 0 0 0 0 0 1 2 0 0 1 1 0 0 0 1 0 2 2 0 1 1 1 0 0 1 1 1 1 1 1 1 1 1 1 2 1 1 2 0 2 2 1 0 0 2 0 2 0 0 1 1 1 1 1 0 0 0 0 1 0 0 0 0 0 0 0 0 0 0 2 1 1 0 1 1 1 0 0 2 2 2 2 2 0 2 2 0 1 1 0 0 1 1 0 0 2 1 0 0 1 1 1 1 0 1 1 0 0 1 1 1 0 0 0 0 2 2 0 0 1 0 0 1 1 1 2 2 0 0 0 0 1 2 2 0 0 0 0 0 1 1 2 0 2 0 0 0 0 0 0 2 1 0 0 0 0 2 0 0 1 0 2 2 0 2 0 2 0 0 0 1 0 1 1 0 2 1 0 1 2 0 2 2 0 0 1 0 0 0 0 0 0 0 0 0 0 2 1 0 0 1 1 0 1 0 2 1 0 0 0 0 1 0 0 0 0 1 1 1 1 0 0 1 0 1 0 1 2 0 0 1 1 1 0 0 0 0 0 0 2 1 0 1 1 2 2 0 1 0 2 2 0 0 2 0 2 2 1 1 2 0 2 2 1 0 2 0 2 0 2 2 0 1 0 2 2 2 0 1 0 0 0 2 1 0 1 0 2 0 0 0 1 1 0 0 2 0 0 0 0 2 2 0 2 2 1 1 2 2 2 0 1 0 1 1 0 0 1 0 1 1 2 1 2 1 1 1 0 0 1 1 1 1 1 0 2 2 0 0 1 0 1 0 0 0 1 1 1 1 2 0 2 0 0 0 2 1 0 0 1 0 1 0 0 0 1 0 0 1 1 0 1 0 1 0 0 0 0 0 1 0 1 2 0 0 1 1 0 1 2 0 2 0 1 1 0 2 0 1 1 1 0 1 1 0 2 0 2 1 2 2 0 0 0 0 1 0 0 1 2 1 0 0 0 0 0 0 1 1 1 0 0 0 1 1 0 0 1 0 1 0 1 1 0 0 1 1 0 2 1 1 0 1 2 1 1 1 2 1 2 2 0 0 0 0 0 0 0 2 1 0 0 2 0 1 0 0 0 0 0 2 0 1 0 2 0 0 2 1 0 0 0 2 1 0 1 1 0 1 0 0 0 0 0 0 1 1 1 0 1 1 0 0 0 0 1 0 1 0 1 2 2 0 0 1 0 0 0 0 1 0 1 0 0 1 0 0 0 0 0 0 0 0 0 0 0 0 0 0 0 0 0 0 0 0 0 0 1 0 0 0 0 0 1 2 0 1 0 2 0 2 2 1 1 1 1 0 0 1 0 1 1 1 2 0 0 2 2 0 1 1 2 1 1 2 0 2 0 0 2 1 2 1 1 1 0 1 0 1 0 0 1 1 0 2 2 2 0 0 2 1 1 0 1 0 1 2 2 0 1 0 1 0 1 1 1 1 1 0 1 1 1 1 0 0 0 0 0 0 0 1 0 0 0 1 0 1 0 1 0 0 0 1 1 1 0 1 2 0 0 1 1 1 0 1 0 2 0 1 0 0 1 1 1 1 1 0 1 0 2 0 0 0 2 0 1 2 0 2 0 0 0 0 1 0 1 1 2 0 1 0 1 0 0 1 0 1 1 0 1 2 1 1 1 2 2 0 0 0 1 0 0 0 2 1 1 2 1 1 1 1 0 0 0 1 1 1 2 0 1 0 0 1 0 1 0 1 0 1 2 1 1 0 1 0 1 1 1 1 0 0 0 1 0 0 0 0 0 2 0 0 0 0 0 1 1 0 0 0 0 0 2 1 1 0 1 0 0 0 0 1 0 1 1
119 1 0 1 2 0 0 2 1 1 0 1 1 2 1 1 0 0 1 1 1 0 0 0 2 0 0 0 2 1 1 1 2 2 0 1 2 2 0 1 1 0 0 0 1 1 0 0 1 0 1 0 0 2 0 1 0 0 1 1 0 1 0 2 1 1 1 2 1 1 0 1 1 0 1 1 2 2 2 0 2 2 1 2 1 0 0 0 2 2 0 0 0 0 0 0 1 1 0 1 1 0 0 0 2 2 2 2 2 0 0 2 0 0 1 1 1 0 1 1 1 0 2 0 1 1 0 1 0 1 0 1 0 0 0 0 0 0 0 0 0 2 0 0 0 0 0 0 0 0 0 0 0 0 0 0 0 1 1 1 1 1 0 2 1 2 0 0 1 2 0 0 1 1 1 1 1 0 0 0 0 1 1 1 1 0 1 1 0 0 0 1 2 2 2 2 0 2 0 0 0 0 1 0 1 0 1 0 1 0 1 0 1 0 2 2 0 0 2 0 0 0 1 2 0 0 0 0 0 1 1 0 0 0 1 0 0 2 2 2 0 0 2 0 0 0 0 1 1 1 0 0 0 0 0 2 2 1 0 1 1 1 0 1 0 0 1 0 2 1 0 2 0 1 1 1 1 0 2 1 1 0 0 2 0 0 0 1 0 2 0 1 1 2 1 1 1 0 1 2 1 1 0 0 0 0 0 0 1 1 0 2 0 1 1 0 0 1 1 1 0 1 2 2 2 0 1 0 0 1 2 1 1 1 0 1 1 1 0 1 1 2 2 0 0 0 0 0 2 0 0 0 1 0 1 0 0 0 1 0 1 1 2 0 2 1 0 1 2 0 1 1 0 2 0 0 2 1 0 1 1 0 0 0 0 2 0 0 0 0 1 1 0 0 2 0 1 0 1 1 0 1 0 1 0 0 1 0 1 0 0 0 0 0 2 2 0 0 1 0 0 1 2 0 0 2 0 0 2 1 2 1 0 0 0 2 0 1 0 0 1 1 1 1 0 2 0 1 2 0 0 2 0 2 1 0 1 0 0 0 1 1 0 0 0 0 0 2 2 0 1 1 2 1 2 0 2 1 1 1 1 1 0 1 1 2 1 1 1 0 1 1 0 1 0 0 0 0 0 2 0 2 1 1 0 1 1 1 0 2 0 0 0 0 0 1 1 0 0 1 1 2 2 2 0 0 0 0 0 2 0 1 0 0 1 0 0 1 1 2 1 2 0 1 1 2 1 2 0 2 0 0 0 2 1 1 0 1 1 0 0 1 2 2 1 0 1 1 1 0 0 0 0 0 0 0 0 1 0 1 2 0 1 1 0 1 1 1 0 1 0 0 0 1 0 0 0 0 0 0 0 2 0 2 0 2 1 2 2 2 1 0 0 0 0 1 1 0 0 0 0 0 0 0 0 1 1 1 0 0 0 1 0 2 0 2 0 1 1 1 1 0 0 1 0 0 2 0 0 0 0 1 1 0 0 1 2 2 2 0 0 0 2 1 1 0 2 1 1 1 0 1 0 0 1 1 2 0 2 0 1 0 1 1 1 1 0 1 2 0 2 0 0 1 0 0 0 0 0 1 1 0 1 1 1 0 1 1 1 0 0 0 0 1 0 1 0 2 0 0 0 1 0 0 0 2 2 0 1 0 1 1 0 0 0 0 0 0 0 2 1 2 0 0 0 1 0 0 0 0 0 0 0 0 1 0 0 1 1 0 0 0 2 1 1 0 2 1 0 2 0 1 2 1 0 0 0 0 1 1 1 2 0 0 1 2 0 2 1 2 0 1 1 0 1 0 0 1 0 1 1 0 0 1 1 0 2 0 1 1 2 0 2 2 2 0 0 1 1 0 1 1 1 2 2 2 0 1 1 2 0 0 1 0 0 1 1 1 1 1 1 0 0 0 0 0 0 1 0 0 0 0 1 0 0 1 1 0 0 1 1 2 0 0 0 2 1 0 1 0 1 0 1 0 1 0 0 1 2 2 2 2 0 1 0 0 0 0 0 0 1 2 1 1 2 1 1 0 1 1 1 1 1 1 1 1 1 1 0 2 0 0 1 0 1 1 0 1 1 0 0 1 1 1 2 2 0 0 0 0 1 1 0 1 0 0 1 0 1 1 0 0 2 1 1 1 0 1 1 1 2 0 1 0 1 0 1 2 1 0 1 0 1 0 1 1 1 0 0 0 0 0 0 1 1 0 0 0 0 1 1 0 0 0 0 0 0 2 0 1 1 1 0 0 1 0 0 0 1 2 1 2
120 0 0 0 1 0 0 2 2 1 0 0 0 1 1 1 0 0 0 2 2 0 0 0 2 0 0 0 2 0 2 0 2 2 0 2 0 1 0 1 1 0 0 0 1 0 1 0 1 0 1 0 1 1 0 2 0 0 1 1 0 1 0 0 1 0 2 1 1 0 0 1 2 0 2 2 2 0 0 2 0 2 0 0 1 0 0 0 1 1 0 1 0 2 0 0 0 2 0 2 1 0 0 1 1 1 2 0 0 2 1 1 0 2 0 0 2 0 1 0 0 2 2 0 0 2 0 2 0 2 1 1 1 0 0 0 0 0 0 0 0 2 1 0 0 0 1 0 1 1 0 2 0 0 1 1 0 1 0 0 0 0 1 2 0 1 0 0 1 2 1 0 0 2 1 1 2 1 0 1 0 0 1 2 2 1 1 1 0 0 0 1 2 2 2 2 1 1 0 0 0 0 1 1 2 0 0 1 1 0 2 0 1 0 1 2 1 0 2 0 0 0 0 1 1 1 1 0 0 1 0 1 0 1 1 0 0 2 2 2 0 0 2 0 2 0 0 0 0 0 0 0 0 1 1 2 1 0 0 1 0 1 0 1 1 0 0 0 1 1 0 1 0 0 0 0 0 0 1 0 0 1 1 2 0 1 1 0 1 2 0 2 0 2 0 1 0 1 1 1 0 0 2 1 0 0 2 0 1 1 0 1 0 2 2 0 0 0 0 1 1 1 0 2 1 0 1 1 1 1 2 1 0 0 0 0 0 1 1 1 1 2 2 2 0 0 1 1 1 1 1 1 0 0 1 0 1 2 1 0 1 1 0 0 0 2 0 1 1 0 1 1 1 1 0 1 1 1 0 1 0 1 0 0 0 1 0 0 0 0 0 0 1 0 2 0 1 1 0 0 0 0 0 2 2 1 0 1 0 1 0 0 0 0 0 0 2 1 0 1 1 1 0 0 0 2 0 0 1 1 1 0 0 1 1 0 0 1 0 0 1 1 1 0 1 2 0 0 1 0 0 0 0 1 1 1 0 1 0 1 1 1 0 2 0 2 0 2 2 0 0 0 2 1 1 0 1 0 0 1 1 0 0 2 2 1 1 2 1 0 0 2 1 1 1 0 0 0 0 1 1 1 1 1 0 1 1 2 0 1 0 1 1 0 0 1 0 1 1 2 1 2 0 2 0 1 1 2 2 1 1 0 0 0 0 0 1 1 1 0 1 0 0 2 2 0 0 0 2 1 1 1 0 0 2 1 1 2 0 0 0 0 0 2 0 0 2 2 2 0 0 1 1 0 0 0 1 1 0 2 2 0 0 0 0 0 0 1 0 1 0 1 1 0 0 0 0 0 0 0 0 1 2 1 0 2 1 0 1 1 2 0 0 2 0 2 0 1 1 0 0 2 0 0 0 2 2 1 0 0 1 2 0 1 0 0 2 1 1 1 2 1 0 1 0 0 2 1 1 0 2 1 1 1 0 2 1 1 1 0 0 0 1 0 0 0 1 2 0 0 1 2 1 0 1 0 1 1 0 1 0 1 2 1 1 1 0 1 2 0 2 1 2 0 0 1 1 0 0 0 0 0 0 1 1 0 2 2 2 0 0 0 0 1 0 0 0 1 0 0 0 0 0 0 1 0 0 0 1 0 0 0 0 0 0 1 0 1 0 2 0 0 0 0 0 1 0 0 0 0 0 0 1 1 1 1 0 0 0 0 0 1 2 0 0 1 2 0 2 1 0 0 2 1 0 1 2 0 0 0 1 1 0 0 2 0 2 2 0 2 0 2 2 0 2 0 1 1 0 0 0 0 2 0 0 1 1 0 0 2 2 0 2 1 1 0 0 2 1 0 1 1 0 0 1 1 0 1 0 2 1 0 0 0 0 1 1 1 1 0 0 0 0 0 0 0 0 0 0 0 0 0 1 0 1 0 1 0 0 0 0 1 0 0 0 2 1 0 2 2 0 0 1 0 1 0 0 1 1 2 2 2 0 0 0 0 1 0 0 0 2 2 0 1 1 0 2 0 1 0 0 2 0 1 0 1 0 0 0 1 0 0 2 0 1 1 0 1 0 0 0 0 1 1 2 2 2 2 0 0 0 2 0 2 0 0 0 0 0 0 1 1 2 1 1 0 0 1 0 1 2 0 1 0 1 0 1 2 2 2 0 2 0 2 0 0 0 0 0 0 1 0 0 0 0 1 1 0 0 0 0 1 1 1 0 0 2 1 0 2 0 0 0 2 1 1 0 0 0 1 2 2
121 0 0 0 1 0 1 2 2 1 0 0 0 0 0 0 0 0 0 2 2 0 0 0 2 0 0 0 2 1 1 1 2 2 0 1 1 1 0 0 2 0 0 0 2 1 0 0 0 1 1 0 0 0 2 2 0 0 1 0 2 0 0 1 1 1 1 0 1 1 1 2 2 0 1 2 2 2 2 0 1 2 1 1 1 0 0 1 2 2 1 1 2 0 0 0 0 1 0 1 1 0 2 0 0 0 2 0 1 1 1 2 1 2 2 2 2 0 1 1 1 0 2 0 1 0 0 1 1 0 0 0 0 0 0 0 0 0 0 0 1 1 1 0 0 0 0 0 0 1 0 0 0 0 0 0 0 0 0 2 2 1 0 1 0 2 1 1 1 1 0 0 2 0 0 1 1 0 0 0 0 0 0 2 2 1 1 1 1 2 2 2 2 2 2 2 1 1 0 0 0 0 0 2 2 0 0 0 1 0 1 0 2 0 2 2 0 1 2 0 0 1 0 2 0 0 0 1 1 0 1 1 0 1 1 1 1 2 2 1 0 1 1 0 1 1 1 0 0 0 0 0 0 0 0 1 1 1 1 1 0 1 0 0 0 0 0 1 0 0 1 1 1 0 0 0 1 0 0 0 0 1 2 0 2 0 0 1 0 1 1 0 0 2 1 0 0 2 0 2 0 2 2 2 1 0 1 0 2 1 1 0 0 2 2 0 0 0 0 0 1 1 0 2 2 0 2 2 2 0 1 1 0 0 0 0 0 2 0 0 0 1 1 0 0 0 0 0 2 1 1 0 0 1 1 0 1 0 0 1 1 0 0 1 0 0 0 1 1 0 0 0 0 2 1 0 0 2 1 2 1 0 0 1 1 0 0 0 0 0 0 0 0 0 2 1 0 1 0 0 0 0 0 2 2 2 0 0 1 1 1 1 1 0 1 2 0 0 0 0 0 0 0 1 1 1 1 0 1 0 1 0 1 1 1 1 0 1 0 0 1 2 1 1 1 1 0 2 2 0 0 1 0 2 1 1 0 1 2 0 0 0 0 1 0 1 1 1 2 0 1 0 1 2 1 0 0 0 0 1 1 0 0 0 0 1 0 0 0 0 1 1 1 1 1 0 0 0 0 1 1 1 2 0 0 1 1 1 0 1 0 1 0 1 1 1 0 0 1 2 1 1 1 2 1 0 0 1 1 2 0 0 0 2 1 0 1 0 1 2 1 2 0 1 1 0 0 1 1 1 0 0 0 1 1 0 0 0 1 0 1 1 0 1 0 1 0 2 2 1 0 0 1 0 0 0 1 0 0 1 1 0 0 0 0 0 0 1 0 1 0 0 0 1 1 0 0 0 0 0 0 2 1 2 0 2 1 0 0 0 1 0 0 0 0 0 0 1 1 0 0 1 0 0 0 0 1 2 0 0 1 0 0 1 1 0 1 0 0 2 0 1 0 2 0 0 2 2 0 0 1 1 0 1 0 2 1 0 0 0 0 0 1 1 2 2 1 2 1 0 0 1 0 1 1 0 0 0 2 0 0 0 2 1 2 2 0 0 1 1 1 1 1 1 0 0 0 0 0 1 0 1 0 1 1 0 2 1 1 0 1 0 0 2 0 0 0 1 0 0 0 0 0 0 0 1 2 0 1 0 1 1 1 0 0 2 1 1 0 1 0 0 1 1 0 0 0 1 0 0 0 0 0 0 0 0 1 0 2 0 0 0 2 0 0 1 2 1 0 2 0 0 1 0 0 1 1 0 2 2 2 2 0 0 1 1 1 1 0 1 0 1 2 1 2 0 2 2 1 2 1 1 0 1 1 0 1 0 1 0 1 0 1 1 1 0 1 1 1 0 0 1 0 0 2 0 0 1 0 2 2 0 1 0 0 0 0 0 1 0 0 1 0 0 0 0 0 0 0 0 0 0 2 0 0 0 0 0 1 0 2 2 1 1 1 0 2 0 2 1 1 0 0 0 0 0 0 1 1 2 1 1 0 0 0 0 0 0 1 0 1 1 1 0 2 0 2 0 1 0 0 1 0 1 1 1 0 0 1 1 1 0 0 1 1 1 0 1 2 1 0 1 1 0 1 1 0 1 1 1 0 2 0 2 0 0 1 1 1 0 0 0 1 1 1 2 0 1 1 0 2 0 1 0 1 0 2 2 2 1 1 1 1 1 0 1 1 0 0 0 0 1 0 1 1 0 1 2 2 0 0 2 2 1 0 0 1 1 0 1 0 0 0 0 0 0 0 0 2 0 0 0
122 0 0 0 0 0 0 1 2 0 0 0 0 0 0 0 0 0 1 1 1 1 0 0 2 0 0 0 2 0 2 0 1 1 2 1 2 1 0 2 0 0 1 1 2 0 1 0 0 0 0 0 1 1 1 1 0 0 1 1 1 0 1 0 0 0 1 1 1 0 0 0 2 0 1 2 2 1 1 0 1 1 0 0 1 0 0 0 2 2 0 1 0 1 0 0 0 2 0 2 0 0 2 0 0 0 2 0 0 2 0 2 0 2 1 1 2 2 0 0 0 0 2 0 1 1 0 1 0 1 0 1 0 0 0 0 0 0 0 0 1 2 0 1 0 0 1 0 1 1 0 0 0 0 0 0 0 0 1 0 0 0 0 2 1 2 0 0 1 2 0 0 2 0 0 0 1 2 2 2 0 0 0 2 0 0 2 2 1 1 1 2 1 0 0 1 1 1 0 1 1 1 0 2 2 1 0 1 1 0 2 0 1 0 1 2 1 1 2 0 2 2 0 2 0 1 1 0 0 1 0 1 0 0 1 0 0 2 2 2 0 0 2 1 2 1 1 1 0 1 0 0 0 0 0 2 1 1 0 1 1 1 0 1 1 0 1 1 1 1 0 0 1 0 1 1 0 0 1 0 0 0 0 2 0 0 0 0 0 2 1 2 0 2 1 0 0 1 1 2 1 0 2 1 0 0 1 1 1 1 1 0 0 1 1 0 1 0 0 0 2 2 2 0 1 0 1 0 0 1 1 1 0 0 0 0 1 0 2 0 0 0 2 1 0 0 0 0 0 2 0 1 1 0 1 0 1 1 0 1 1 0 1 0 1 1 0 1 1 0 0 0 1 2 2 1 2 2 1 1 0 1 0 0 0 1 0 0 0 0 1 0 0 0 2 0 1 1 0 0 0 0 0 2 2 0 0 0 1 0 0 0 1 0 0 2 1 0 1 0 0 1 1 1 0 2 1 0 2 0 1 1 0 0 0 1 0 0 0 0 1 0 1 1 1 1 0 1 1 0 0 0 0 2 2 1 1 2 1 1 1 1 0 0 0 1 0 1 1 0 0 0 2 2 1 0 2 0 0 1 0 0 0 1 1 2 1 2 2 0 0 2 1 2 2 0 0 1 2 2 0 2 1 1 0 1 1 1 0 1 0 1 1 0 0 1 0 0 1 2 1 1 0 2 1 1 1 0 0 2 0 2 0 0 0 0 0 1 0 2 0 2 0 1 1 1 0 1 0 2 0 1 0 2 1 1 0 1 0 2 0 0 1 2 0 1 2 2 2 0 0 0 1 0 1 0 1 0 0 1 1 0 0 0 2 0 1 0 0 0 0 1 0 0 0 0 0 1 1 0 1 1 0 2 0 2 2 0 0 0 1 0 0 1 0 0 0 0 0 0 0 0 0 1 1 0 0 1 0 0 0 2 0 1 0 2 0 1 0 2 2 1 0 0 1 0 2 1 0 1 0 2 2 0 0 1 2 2 2 1 1 0 0 0 0 0 1 2 1 1 0 1 0 0 0 1 1 0 2 0 0 0 2 0 0 2 0 0 1 0 2 0 0 0 1 0 0 1 0 1 1 1 0 1 2 0 1 0 1 0 0 0 0 1 0 2 1 2 1 1 0 0 0 1 0 1 2 0 0 0 0 0 0 0 0 0 1 1 0 1 0 0 0 0 0 2 0 1 0 0 0 0 0 1 0 0 0 0 0 0 0 1 1 0 1 0 1 0 2 1 1 0 1 1 1 0 1 1 1 2 2 2 0 0 0 2 0 2 1 2 0 1 2 0 2 0 0 1 0 0 0 0 1 0 1 1 0 0 0 1 1 0 2 1 1 0 0 0 2 0 0 2 1 0 2 1 0 0 0 2 1 1 0 1 0 0 0 1 2 1 1 0 1 1 0 0 1 0 0 0 1 0 0 0 0 1 1 0 0 0 1 1 0 0 0 0 0 1 1 1 0 0 1 0 1 1 0 0 0 2 2 2 0 0 0 0 0 0 1 0 0 1 0 1 2 1 1 0 1 1 0 2 1 0 2 2 0 1 0 0 0 0 1 0 1 1 0 2 2 2 0 0 1 1 1 1 0 1 0 0 0 1 0 1 0 0 0 0 1 1 0 0 1 2 2 1 0 1 0 0 2 0 1 0 1 0 2 2 1 0 1 0 1 0 1 1 1 0 0 0 1 1 0 0 0 0 1 0 0 0 0 0 1 2 0 2 2 0 0 2 0 0 0 0 0 0 0 0 2 0 0 0
123 0 0 0 0 0 1 2 2 0 0 0 1 2 1 1 0 0 0 2 2 0 0 0 2 0 0 0 2 0 2 0 1 1 1 0 2 2 0 1 1 0 0 0 1 0 0 0 0 0 0 0 0 0 2 1 0 0 0 0 1 0 0 0 0 0 2 0 0 0 0 2 2 0 1 2 1 1 1 1 1 2 0 0 2 0 0 0 1 1 0 0 2 2 0 0 0 1 0 1 1 0 0 1 1 1 2 1 1 1 0 1 0 2 1 1 2 0 0 2 2 0 0 2 0 0 0 1 1 0 0 0 0 0 1 1 0 0 0 0 1 2 0 0 0 1 0 0 0 0 0 0 0 0 0 0 0 1 1 1 0 0 0 2 2 1 1 0 0 1 0 0 2 0 1 2 1 1 0 1 1 1 0 2 2 1 1 0 0 2 1 2 1 1 1 1 1 2 0 0 0 0 0 1 2 0 0 1 2 0 1 0 2 0 1 2 0 1 0 1 1 1 0 2 0 0 0 0 0 1 1 1 0 0 2 0 0 0 2 0 0 0 1 0 2 1 1 0 0 0 0 0 0 0 0 1 0 0 0 0 0 0 0 0 1 0 0 0 1 0 0 1 0 1 0 0 1 0 2 0 0 1 2 2 0 1 0 1 0 2 1 1 1 2 2 0 1 1 0 1 0 0 2 1 0 1 0 0 1 1 1 1 0 2 2 0 0 0 1 1 1 1 2 2 0 0 1 1 1 2 2 1 0 1 0 0 0 2 1 0 0 0 1 0 0 0 0 0 2 1 1 0 1 0 0 1 0 1 0 2 2 0 2 0 2 0 0 0 1 0 1 1 0 2 1 0 1 1 1 2 0 1 0 0 1 1 0 0 0 1 0 0 0 2 2 0 1 0 1 1 0 1 0 2 1 0 0 0 0 2 0 0 1 0 0 1 1 0 0 0 0 1 0 0 2 1 0 2 2 0 1 1 0 1 1 0 0 0 1 0 1 1 1 1 0 1 0 1 1 0 0 1 0 1 1 0 0 2 0 2 1 1 0 1 0 1 0 1 2 1 1 1 1 1 1 0 0 0 1 1 1 0 0 1 0 1 0 1 1 0 0 2 1 1 1 0 0 0 0 1 1 2 1 1 0 1 1 1 0 1 1 0 1 1 0 1 0 0 1 1 1 1 1 2 0 1 0 0 0 2 0 1 0 0 1 0 0 0 1 1 0 1 0 0 0 1 1 1 1 1 0 0 0 0 2 1 1 0 0 1 0 0 0 1 0 0 1 1 1 1 0 1 0 0 0 0 0 1 0 1 2 0 1 1 0 1 1 2 1 2 0 0 1 0 2 0 1 0 0 0 0 1 1 2 0 2 1 2 2 2 1 0 0 1 0 1 0 1 0 0 0 1 0 0 0 1 1 0 0 0 0 1 0 2 0 0 0 0 1 1 1 0 0 1 1 0 2 0 0 0 0 2 2 1 0 2 2 2 1 0 0 0 0 1 1 1 2 2 1 0 0 1 0 0 0 0 1 0 2 0 1 1 0 0 0 0 0 1 1 0 1 0 0 1 0 0 0 0 0 1 0 0 1 1 1 0 2 2 1 0 0 0 0 1 0 0 0 1 0 0 0 0 0 0 0 0 0 0 0 0 0 0 0 0 0 0 1 0 0 0 0 1 0 0 0 0 0 0 1 1 1 1 0 0 0 0 1 0 0 0 0 1 2 1 0 0 2 1 0 2 0 0 2 0 0 0 2 0 0 0 0 0 0 0 1 1 1 0 0 1 1 1 1 1 2 1 0 1 0 2 2 0 1 1 0 1 0 0 0 1 1 0 0 0 0 0 1 2 2 0 2 2 0 1 2 1 0 1 0 2 0 0 0 1 1 1 0 0 0 0 0 1 1 1 0 0 1 0 0 1 0 0 1 1 0 1 1 0 0 1 0 1 0 0 0 1 0 0 2 1 1 0 1 0 1 0 0 1 0 1 0 0 0 0 0 0 0 1 0 0 1 2 1 1 1 0 2 0 0 1 0 1 0 1 1 2 0 0 0 0 0 0 0 0 0 0 0 1 2 2 0 0 2 1 0 1 0 2 0 0 0 2 0 1 1 0 0 1 2 1 0 0 1 0 1 2 0 1 0 0 1 0 0 0 2 0 2 1 0 0 2 0 0 0 0 1 1 0 2 1 0 0 0 0 0 1 1 0 1 1 0 2 0 0 0 0 0 1 1 2 0 0 0 1 0 0 1 0 1 1 1 1
124 0 0 0 0 0 0 2 1 1 0 1 0 2 2 2 0 0 1 1 1 0 0 1 1 0 0 0 1 0 1 0 2 1 1 0 2 2 0 1 0 0 0 0 2 0 1 0 0 1 1 0 0 1 0 1 0 1 0 2 0 0 0 1 0 0 2 0 0 0 0 0 2 0 0 2 2 1 1 0 0 2 1 1 1 0 0 2 2 2 2 1 1 2 1 0 0 2 0 2 0 0 0 1 0 0 2 0 0 1 1 2 1 1 1 1 1 0 1 1 1 0 2 0 0 1 0 0 0 0 0 0 0 0 1 1 0 0 0 0 1 1 0 0 0 0 0 0 0 0 0 0 0 0 0 1 1 0 0 1 0 0 0 2 0 1 1 0 1 1 0 0 0 2 0 2 1 1 1 1 0 0 1 2 1 0 2 2 2 2 2 2 2 2 2 2 1 2 0 0 0 0 0 2 2 0 0 1 1 0 2 0 1 0 1 1 0 1 2 0 1 1 1 1 1 1 1 0 0 0 0 0 0 0 1 0 0 2 1 1 0 1 1 0 2 1 1 0 1 1 1 1 0 0 0 1 0 0 0 0 0 0 0 0 0 0 0 0 1 1 1 0 0 1 0 0 1 2 2 1 1 1 1 1 0 1 0 1 0 2 1 0 1 2 1 0 1 1 1 2 0 0 2 1 0 0 0 0 1 2 1 1 0 1 1 0 1 0 0 0 2 2 2 1 1 0 2 2 2 1 0 0 0 0 0 0 1 0 1 0 0 0 1 0 1 0 1 1 2 2 0 0 0 1 0 1 1 0 0 2 2 0 2 0 2 0 0 2 2 0 0 0 0 2 0 0 2 1 0 1 2 1 0 0 0 0 1 0 0 0 0 0 0 0 2 0 0 1 1 1 0 1 0 2 0 1 0 1 0 1 0 0 0 0 1 1 1 0 1 0 0 1 0 0 2 2 2 0 1 1 1 0 1 1 1 1 0 2 0 0 0 1 1 1 1 0 0 0 1 0 0 1 0 1 0 0 0 1 1 1 1 1 0 1 0 2 0 2 2 0 1 0 1 1 1 0 1 0 0 0 1 0 0 1 0 2 0 1 0 1 1 2 0 1 2 0 0 0 0 2 0 2 2 0 0 1 1 0 0 0 0 2 1 1 0 2 0 1 1 2 1 2 0 2 0 2 2 1 1 2 0 0 0 0 1 0 0 1 0 1 1 1 0 1 1 0 0 1 1 1 0 0 0 1 1 1 0 1 0 1 0 0 1 0 0 0 0 1 1 2 0 1 1 0 0 0 2 1 0 2 1 0 0 0 1 0 1 1 0 1 0 0 1 1 1 0 0 0 0 0 0 1 2 1 0 1 1 1 1 2 0 0 0 2 0 1 1 0 0 0 0 0 1 1 1 0 1 2 0 0 0 1 2 1 0 1 0 0 0 1 1 2 0 1 0 0 2 1 0 0 0 1 1 0 1 1 2 1 1 0 0 0 1 2 2 0 2 0 2 2 0 2 0 0 0 0 0 0 2 0 1 1 1 1 0 1 1 0 1 0 2 0 1 1 1 0 0 0 0 0 0 0 0 1 2 0 1 2 2 0 1 0 0 0 1 1 0 1 1 1 0 1 0 0 0 1 1 0 0 0 0 0 0 0 0 0 1 1 1 2 1 2 1 1 0 0 0 0 0 0 0 0 0 0 0 0 0 0 1 0 0 1 1 0 0 1 2 0 1 1 0 0 0 0 0 0 1 0 2 2 2 2 0 0 1 1 1 1 0 2 1 2 2 0 2 0 2 1 0 1 1 0 2 0 0 1 1 1 1 0 1 0 0 0 0 0 0 1 1 0 1 1 0 0 2 0 0 2 0 2 0 0 1 1 1 1 1 0 1 0 0 1 0 0 0 0 0 0 1 0 0 0 2 0 1 1 2 0 1 0 2 2 1 0 1 1 0 0 1 1 1 0 0 1 1 1 0 0 0 1 1 1 0 0 0 0 0 0 2 0 0 0 1 1 1 0 2 0 0 0 0 1 0 1 1 2 0 1 0 0 0 0 0 0 1 1 0 0 0 0 0 0 1 0 1 1 1 1 1 1 0 2 0 1 1 1 1 0 0 0 1 1 1 0 1 2 0 1 1 1 1 0 2 0 1 1 1 2 1 0 1 1 1 0 0 1 1 0 0 0 2 0 0 0 0 0 1 1 1 0 0 1 1 1 0 1 0 0 0 2 1 0 0 1 1 0 0 0 2 1 1 1
125 0 0 0 0 0 0 2 2 0 0 1 0 0 0 0 1 0 0 1 1 1 0 0 2 0 0 0 2 0 2 0 2 1 2 0 2 2 0 1 2 1 1 1 2 1 1 0 0 0 0 0 0 1 1 1 0 0 1 0 1 1 1 1 0 1 1 1 1 0 0 0 2 0 1 2 2 0 0 0 0 2 0 0 1 0 0 0 1 1 0 0 1 1 1 0 0 2 0 2 1 0 0 1 1 1 2 0 0 2 2 2 2 2 2 2 2 1 0 0 0 1 0 2 0 1 0 0 0 0 0 1 0 0 0 0 0 0 0 0 1 1 0 0 0 0 0 0 0 0 0 0 0 0 0 0 0 1 0 0 0 0 1 2 0 2 0 0 2 2 0 0 2 0 0 1 2 1 1 1 0 0 0 2 0 0 1 1 0 0 0 1 1 1 1 1 1 2 0 0 0 0 1 1 2 0 1 1 0 0 0 0 1 0 2 2 1 1 2 1 0 0 0 1 1 1 0 0 0 1 1 1 0 0 2 0 0 2 2 1 0 0 2 0 2 0 0 0 0 0 0 0 0 0 0 1 1 2 0 0 0 0 0 0 0 0 0 0 1 1 0 0 0 1 0 0 0 0 0 0 0 0 1 2 0 1 0 0 0 1 0 0 0 2 0 2 0 0 0 2 0 0 2 1 0 0 1 1 1 1 1 1 0 1 1 0 0 0 0 0 2 2 0 1 1 0 1 1 1 2 2 2 0 0 0 0 0 1 2 1 0 0 1 0 0 0 0 0 1 2 1 0 1 1 0 0 2 0 0 1 1 0 2 0 2 1 0 1 2 0 1 1 0 2 1 1 2 1 0 1 0 1 0 0 0 1 0 0 0 2 0 0 0 0 1 1 0 2 0 0 0 0 0 2 2 0 1 1 0 1 0 0 1 0 1 2 0 0 0 0 0 1 1 0 1 2 0 0 2 0 2 0 0 0 0 1 0 1 0 0 1 1 2 1 1 1 0 2 2 0 0 1 0 0 0 0 0 1 0 1 1 1 1 0 0 1 0 2 2 0 1 1 1 1 0 2 0 0 0 2 1 1 0 0 0 1 0 0 0 1 1 0 0 2 0 0 0 1 1 1 1 2 2 0 0 1 2 2 0 0 0 2 1 2 0 2 1 0 1 2 1 1 0 1 1 0 0 0 0 2 0 1 0 0 0 0 1 0 0 1 1 1 0 0 1 1 0 1 1 1 0 0 0 2 0 1 0 1 0 1 0 0 0 1 0 0 0 1 1 0 0 0 1 0 1 0 1 0 0 0 2 0 0 1 0 0 0 1 0 1 0 1 0 1 0 0 0 0 0 0 0 1 0 2 0 2 2 1 1 1 1 0 1 1 1 1 1 1 0 0 0 0 0 0 0 0 1 1 0 0 1 0 0 1 1 0 1 1 1 1 1 0 0 1 1 0 1 1 0 0 0 2 1 0 0 0 2 0 0 0 0 0 1 1 1 1 1 2 0 0 2 0 1 0 0 1 1 0 2 0 0 0 2 0 0 2 2 2 2 0 1 0 0 0 0 0 0 1 0 2 1 0 0 0 1 0 1 1 2 0 0 0 0 1 0 1 0 0 2 2 0 0 1 0 0 0 0 0 1 0 0 0 0 0 0 1 1 1 0 2 0 0 0 0 0 0 0 0 0 0 0 0 0 0 0 0 0 0 1 0 0 0 2 0 1 1 2 1 1 2 1 0 2 0 0 0 1 0 0 0 1 1 1 0 2 1 1 2 0 2 0 2 1 1 1 1 0 1 0 1 1 0 1 0 1 1 0 0 1 1 2 0 1 1 1 1 1 2 1 1 0 1 2 1 1 2 0 1 0 2 0 2 2 0 0 0 0 0 0 0 0 0 0 0 0 0 0 0 0 0 0 0 1 0 1 0 1 0 1 1 1 2 0 0 0 1 1 0 2 0 0 0 1 1 2 1 0 0 1 2 1 1 1 0 0 1 0 0 0 0 0 1 0 1 2 0 2 0 0 0 0 2 1 0 2 1 0 1 0 1 1 0 0 1 1 1 0 2 2 1 0 1 2 0 1 1 1 2 0 1 1 1 0 2 1 1 0 1 1 0 1 1 2 2 1 0 1 0 1 0 2 0 2 0 1 1 1 1 0 0 2 0 1 0 0 0 0 0 0 1 1 0 0 1 1 1 1 0 1 0 0 0 1 1 0 0 1 1 0 0 0 0 0 2 0 1 0 0 0 0 2 1
126 1 0 0 0 0 1 2 1 1 0 1 0 1 1 1 0 0 1 1 1 0 0 1 1 1 1 0 2 1 1 2 1 1 0 1 1 2 0 2 0 0 1 1 1 1 2 0 0 0 0 0 0 0 2 2 0 1 1 1 0 1 0 2 0 1 1 1 0 0 0 0 2 0 1 2 1 1 1 0 0 1 0 1 1 0 0 2 2 2 1 2 0 2 0 0 0 0 0 0 1 0 1 0 0 0 2 0 0 2 0 0 1 2 1 1 2 0 1 1 1 0 1 1 0 1 0 1 0 1 0 0 0 0 2 2 0 0 1 0 0 2 0 0 0 0 0 0 0 1 0 0 0 0 0 1 1 1 0 2 0 1 1 2 1 2 1 0 1 1 0 0 0 2 1 2 2 0 0 0 0 0 1 2 1 0 2 1 0 1 2 2 0 0 1 1 1 1 0 1 1 2 0 2 2 1 1 1 0 0 1 0 1 0 1 2 1 1 1 1 1 1 0 2 0 1 1 0 0 0 0 0 0 0 2 0 0 2 2 2 0 0 2 0 1 0 0 0 0 0 0 0 0 0 0 1 0 0 0 0 0 0 0 0 1 0 0 0 0 0 1 1 1 1 0 0 0 1 1 0 0 0 2 1 0 1 1 0 0 1 1 1 0 2 2 0 0 2 0 1 0 0 2 0 0 0 1 0 1 1 1 0 0 1 1 0 0 1 0 0 1 1 0 1 1 0 2 0 0 0 1 0 1 1 0 0 1 1 2 1 1 1 2 2 0 0 1 0 2 1 1 0 0 1 1 0 1 2 0 2 2 0 2 0 2 0 0 0 1 0 1 1 0 2 2 0 2 2 1 1 2 1 0 0 1 2 0 0 0 0 0 0 1 0 2 0 2 0 0 0 0 0 0 2 2 2 0 1 0 1 0 0 1 0 1 2 0 0 0 0 0 2 0 1 0 1 1 0 0 0 1 0 0 0 0 1 1 1 0 0 1 1 2 0 2 1 1 1 1 1 1 0 0 2 1 1 0 1 1 1 0 1 1 0 0 1 1 1 1 0 1 0 2 0 2 0 1 0 0 1 2 0 0 1 1 2 1 1 0 1 0 1 0 1 1 0 0 0 0 1 1 2 2 0 1 0 1 0 0 2 0 1 0 0 1 1 0 0 2 1 0 2 0 2 1 1 1 0 0 2 0 0 0 0 0 0 1 1 0 1 0 0 0 1 1 1 0 0 2 2 0 0 0 2 0 2 1 0 0 2 0 0 0 1 0 0 1 0 0 0 0 0 2 0 2 0 2 2 0 2 2 0 0 0 0 0 0 2 0 2 1 0 0 1 1 0 1 0 0 0 0 2 2 0 0 1 2 0 1 1 0 0 0 0 0 0 0 0 0 0 0 0 0 0 0 0 0 1 0 0 0 2 0 0 1 0 1 1 0 2 0 0 0 0 2 0 2 1 0 1 0 1 0 1 1 2 1 2 2 1 0 0 2 0 1 0 0 2 0 0 0 0 0 0 1 0 2 0 1 0 0 0 1 1 1 1 0 1 1 0 2 0 0 0 1 0 0 0 0 2 0 0 0 0 1 0 1 2 2 0 0 0 0 2 0 0 0 2 1 1 0 0 0 0 0 1 1 0 2 0 0 0 0 0 0 1 0 0 0 1 0 1 0 0 0 0 0 0 1 1 1 1 0 0 0 0 1 0 2 0 0 0 2 1 0 1 2 1 1 2 0 0 0 1 1 0 1 1 0 1 1 0 1 1 2 2 0 2 0 2 0 2 1 0 1 0 0 1 0 1 1 0 0 0 1 1 0 0 2 0 2 0 1 1 1 0 0 1 0 1 0 1 0 0 2 0 0 1 0 2 0 1 1 0 0 1 1 0 0 1 1 0 1 1 1 1 2 0 0 0 1 0 0 0 0 0 0 0 1 0 2 2 0 0 0 0 1 0 2 1 1 0 1 1 1 1 0 1 1 2 2 2 0 0 0 0 0 1 0 0 0 1 1 2 2 0 2 0 0 0 0 2 1 1 2 2 1 1 0 1 1 0 1 0 1 0 0 2 2 1 0 1 2 1 2 2 1 1 0 0 0 2 0 1 0 0 0 1 1 0 0 0 2 1 1 0 0 1 1 0 2 0 2 0 1 1 1 1 0 0 1 0 1 0 0 1 1 0 0 0 0 0 1 0 0 0 1 1 1 1 0 1 1 1 0 0 1 0 0 1 0 0 1 0 1 1 0 0 1 0 2 2
127 1 0 1 0 0 1 1 1 1 0 0 0 0 0 0 0 0 2 0 0 2 0 0 2 0 0 0 2 0 1 1 2 2 1 1 1 0 0 0 1 0 0 0 2 1 0 0 1 0 0 0 1 1 1 1 0 0 2 0 0 1 0 2 0 2 0 1 1 0 0 2 2 0 2 2 2 2 2 0 2 2 0 1 1 0 0 0 1 1 0 0 2 2 0 1 0 0 0 0 2 0 1 0 1 1 2 1 1 1 0 2 0 0 1 1 1 2 0 0 0 1 1 1 1 0 0 0 0 0 1 1 0 0 1 1 1 0 0 0 2 0 0 0 0 0 0 0 0 1 0 0 0 0 1 1 1 0 1 1 0 0 2 2 1 2 2 1 0 2 0 0 0 2 0 0 2 1 1 1 0 1 0 2 0 0 2 1 0 1 2 2 1 1 1 2 1 2 0 1 1 1 0 0 1 0 1 0 1 0 1 0 0 0 2 2 0 0 1 0 1 1 1 2 0 1 1 2 1 1 1 1 0 0 2 0 0 2 2 1 0 1 2 0 2 0 0 0 0 0 0 0 0 0 0 0 1 0 0 0 0 0 0 0 1 0 1 0 1 0 2 0 0 0 0 0 0 1 2 1 1 0 1 2 1 1 1 2 0 2 1 0 0 2 1 1 0 0 0 0 0 0 1 0 0 0 0 1 1 0 0 0 0 1 1 0 1 1 0 0 1 1 1 2 2 0 1 1 1 0 2 1 0 0 0 0 0 1 1 0 0 0 1 0 1 0 0 2 2 1 1 0 0 0 1 1 0 0 1 0 1 1 2 0 2 2 0 0 1 0 1 1 1 2 1 0 1 2 2 2 0 0 0 0 0 1 0 0 0 1 0 0 1 0 2 0 1 2 0 0 0 0 0 2 2 0 0 0 0 1 0 0 1 0 1 2 0 0 1 0 0 1 0 0 1 2 1 1 1 0 0 2 0 0 0 1 0 1 0 0 1 1 1 2 0 2 0 2 2 0 0 1 0 0 0 0 0 1 1 0 0 1 0 0 0 1 0 2 2 0 0 0 2 1 2 0 1 0 0 0 2 0 0 0 0 1 0 0 0 0 0 2 0 2 1 0 1 0 0 2 0 2 2 1 1 0 1 2 1 1 0 2 0 0 1 0 1 1 0 1 1 2 0 2 0 2 0 2 2 0 2 0 0 0 0 0 1 0 1 1 1 1 0 1 1 1 0 1 1 2 0 0 0 1 2 0 0 0 0 0 0 0 0 2 0 0 2 0 0 0 0 0 0 0 0 0 0 1 0 2 2 1 0 2 0 1 1 2 1 2 0 0 0 1 1 0 0 0 0 0 0 2 0 1 0 2 1 2 2 2 1 0 1 1 1 1 1 0 0 0 0 1 0 0 0 2 2 1 0 0 1 0 1 0 0 1 0 0 0 1 0 0 0 2 0 0 2 1 0 0 0 2 0 2 0 1 1 2 2 0 0 0 1 0 1 1 0 2 0 0 1 0 1 0 0 0 0 1 0 1 0 0 2 0 0 2 2 0 1 0 1 0 1 1 0 0 0 0 0 2 1 1 0 1 1 0 2 2 2 1 2 1 0 2 0 1 0 1 2 1 0 0 0 0 0 1 1 0 0 0 0 0 0 0 0 0 1 2 0 2 0 2 0 0 0 1 0 1 1 0 0 1 0 0 0 0 1 0 0 0 0 0 1 0 0 0 2 1 1 1 1 0 2 0 0 0 1 0 2 2 2 2 0 0 1 2 0 1 0 1 0 1 1 0 1 0 1 1 0 2 2 0 2 0 0 1 1 0 0 2 2 0 2 2 2 0 0 2 2 0 2 2 0 0 2 1 0 2 0 2 0 0 0 0 0 0 0 0 0 0 1 0 0 1 0 0 1 0 1 0 0 0 2 0 0 0 0 1 0 0 1 1 0 0 0 1 0 0 2 1 0 1 1 0 1 0 0 2 0 1 0 0 0 0 0 0 0 0 0 0 0 0 1 1 1 1 1 0 1 0 0 0 0 1 0 0 1 2 0 0 0 0 0 0 0 1 0 1 2 1 1 0 2 1 1 1 1 0 0 0 1 1 0 2 1 1 1 1 1 1 0 0 1 2 1 1 0 0 0 0 2 0 1 0 1 0 1 2 1 1 0 1 1 0 1 0 1 0 0 0 1 0 0 0 0 1 1 0 0 1 1 0 0 0 0 0 1 1 0 2 0 0 1 0 2 0 0 1 1 1 2 2
128 0 0 0 1 0 0 1 1 1 0 1 0 0 0 0 0 0 1 1 1 0 1 1 1 1 1 0 2 2 0 0 2 2 0 1 1 2 0 0 2 0 0 0 1 0 0 0 0 0 0 0 1 1 1 2 0 0 1 0 0 2 0 1 1 1 1 0 1 0 0 1 2 0 0 2 2 2 2 0 1 2 1 2 1 0 0 0 2 2 0 1 1 1 0 0 0 0 0 0 1 1 0 0 0 0 2 2 2 0 0 2 2 2 2 2 2 0 2 0 0 1 1 1 1 0 0 1 1 0 1 1 1 0 0 0 2 0 0 0 0 2 0 0 0 0 1 0 0 0 0 0 0 0 0 1 1 1 0 2 2 0 0 1 1 2 0 1 1 1 0 1 0 2 0 1 1 0 0 0 0 0 0 2 0 0 2 0 0 1 0 1 2 1 2 1 2 2 0 0 0 0 0 2 2 0 0 1 1 0 2 0 1 0 2 2 0 0 1 1 0 0 0 1 1 1 0 0 0 1 0 0 0 0 1 0 0 2 2 2 0 0 2 0 2 0 0 0 0 0 0 0 0 1 1 2 0 0 0 0 0 0 0 0 2 0 0 0 0 0 0 2 0 0 0 0 0 1 2 1 1 0 2 2 0 2 1 1 0 1 1 0 0 1 1 0 0 1 0 2 0 0 1 0 0 0 0 0 0 0 0 0 0 2 2 1 0 0 2 2 0 0 1 0 1 0 1 1 1 1 2 1 0 0 0 0 0 1 1 1 1 2 1 0 0 0 1 0 2 1 1 0 0 1 1 0 1 0 0 1 1 0 2 0 2 0 0 0 0 0 0 0 0 2 1 1 1 2 0 0 1 1 0 1 0 1 0 1 1 0 0 0 0 0 1 2 1 0 2 1 0 1 0 2 1 0 1 1 0 2 0 0 0 0 0 0 2 0 0 0 0 1 0 1 0 0 0 0 0 0 0 0 1 1 1 1 0 1 1 0 2 1 1 1 1 1 0 1 1 0 0 1 0 2 1 1 0 1 0 1 1 1 0 0 0 0 0 2 2 0 1 1 1 1 1 1 0 0 0 1 2 0 1 2 0 0 0 1 0 0 0 1 0 1 2 0 1 0 1 2 0 2 2 1 1 0 1 0 1 0 2 0 1 1 0 2 0 1 1 1 1 2 0 2 1 1 1 1 1 2 1 0 0 2 1 0 1 1 0 2 0 1 0 1 2 0 0 1 1 1 0 0 0 2 1 0 1 0 0 0 1 0 1 2 1 0 1 1 0 0 0 0 1 0 0 0 1 1 0 2 1 1 0 0 0 0 0 0 0 0 0 0 1 2 0 0 0 0 0 0 0 2 1 0 1 1 1 1 1 1 2 0 0 0 0 0 0 1 1 0 0 2 0 0 0 0 0 2 0 0 2 1 1 2 0 1 0 2 0 1 1 0 0 2 0 0 1 1 1 0 0 1 1 0 0 0 2 1 1 0 0 0 0 1 2 2 1 2 0 0 1 0 1 0 0 1 1 1 1 1 1 0 2 1 1 2 1 1 2 0 2 1 1 1 0 1 0 0 0 1 0 0 1 1 1 0 1 1 1 0 0 0 0 0 0 0 0 1 0 0 0 0 1 0 0 0 0 0 2 0 1 1 1 0 0 2 1 0 0 0 0 0 0 0 0 0 0 0 0 0 0 0 0 0 0 0 0 0 0 0 0 1 1 0 0 1 1 1 1 1 0 0 2 1 0 0 1 0 1 1 2 2 0 0 0 2 0 1 0 2 1 2 2 0 2 0 2 1 0 2 1 0 0 0 2 0 1 0 0 1 1 0 0 0 0 0 0 2 1 0 1 1 0 0 2 0 0 1 0 2 1 0 2 0 0 0 0 0 0 0 0 1 1 1 0 0 1 0 0 0 0 0 0 0 0 0 0 0 0 1 0 1 1 0 1 2 1 0 1 0 0 0 1 0 1 0 0 0 0 1 1 1 1 1 0 0 0 0 0 0 1 2 1 1 2 0 2 0 1 0 0 1 0 2 1 1 1 0 1 1 0 0 1 0 2 1 0 0 2 1 1 0 1 1 2 2 0 1 0 0 0 2 1 1 0 0 1 0 0 0 0 0 0 1 0 0 1 0 0 0 2 0 2 0 1 0 1 2 1 0 1 0 0 0 1 1 2 0 0 1 0 2 0 0 0 0 2 0 1 2 0 2 1 1 0 0 1 0 0 1 1 1 0 2 0 1 0 0 0 0 1 1
129 0 0 1 1 0 0 2 1 1 0 0 0 0 0 0 0 0 2 0 0 0 1 0 2 0 0 1 2 1 2 0 1 0 1 1 1 2 0 0 2 0 2 2 2 2 1 0 0 0 0 0 0 1 1 2 0 0 0 0 1 1 0 1 0 1 0 0 1 1 1 2 2 0 1 2 2 0 0 1 0 1 0 0 1 0 0 0 2 2 0 1 2 2 0 1 0 1 0 1 1 0 0 0 0 0 2 2 2 0 0 2 0 2 0 0 2 0 0 2 2 1 1 1 0 1 0 1 1 0 0 0 0 0 1 0 0 0 1 0 2 0 0 0 0 0 0 0 0 0 0 0 0 0 1 0 0 2 1 2 1 1 0 2 1 2 1 0 1 1 0 0 1 1 0 0 2 2 0 2 0 1 0 2 0 0 2 2 0 1 1 2 1 0 0 1 1 2 0 0 0 0 1 1 2 0 1 1 0 0 2 0 2 0 2 2 1 0 1 1 1 1 1 2 0 2 2 0 0 1 0 0 0 0 1 0 0 2 2 2 0 0 1 0 1 0 0 1 1 1 0 0 0 0 0 2 0 0 0 0 0 0 0 0 1 0 0 1 1 1 0 1 0 2 1 1 0 1 1 1 1 1 1 1 0 0 0 2 0 1 0 0 1 1 1 0 1 0 0 1 0 0 1 0 0 0 1 0 1 1 1 1 0 1 1 0 2 0 0 0 1 1 0 1 2 0 1 1 1 1 1 2 0 1 0 1 1 1 1 2 0 0 2 1 0 0 1 0 1 0 1 0 0 0 2 0 1 0 0 2 2 0 2 0 2 0 0 1 2 0 0 0 1 2 0 0 1 1 1 2 2 0 0 0 0 1 0 0 0 0 0 0 1 0 2 0 2 1 1 2 0 1 0 2 2 1 0 1 0 1 0 0 0 0 1 1 1 0 0 0 0 1 0 2 0 0 0 0 1 1 1 0 0 0 0 0 0 2 1 0 2 0 1 1 1 0 0 1 2 1 1 1 0 2 2 1 1 2 1 1 2 2 0 1 0 2 0 2 2 1 0 0 2 1 1 1 1 1 1 1 0 1 0 1 1 1 1 0 0 0 1 0 0 2 1 0 1 0 1 2 0 2 1 1 0 1 1 1 0 1 0 1 1 0 1 0 1 0 2 0 0 2 1 1 1 0 0 0 0 2 1 1 0 0 0 0 1 1 1 1 2 1 0 1 2 0 0 0 2 2 0 0 0 2 1 0 0 0 1 1 0 0 0 1 0 1 0 2 0 0 1 1 1 0 0 0 1 1 0 2 2 0 0 0 1 0 0 2 1 2 0 0 1 0 0 0 0 0 0 0 0 2 2 2 0 2 1 1 1 2 0 0 0 1 0 1 0 1 1 0 0 2 0 1 1 0 0 2 0 0 0 1 0 0 0 1 0 0 1 1 1 0 0 1 0 0 2 2 0 0 1 0 1 1 0 1 1 2 2 1 1 0 1 2 2 1 2 2 1 0 1 1 0 0 0 0 0 1 2 1 2 0 2 0 0 2 0 0 2 0 1 0 1 0 0 0 0 0 0 0 0 0 1 0 0 0 1 1 1 0 2 0 0 2 0 1 0 2 1 1 0 0 1 0 0 2 2 0 1 0 1 1 0 0 0 1 0 0 0 0 0 0 0 0 0 0 0 0 0 0 0 0 0 0 0 1 0 0 1 0 0 1 2 0 0 1 2 1 1 2 1 0 2 1 0 0 1 0 0 0 0 0 0 0 1 0 1 1 1 2 1 1 1 1 2 1 1 1 1 1 1 0 1 0 1 1 0 1 0 1 1 0 0 0 0 1 1 0 1 0 2 2 1 1 1 2 0 2 0 2 0 0 1 0 0 0 0 0 0 0 0 0 0 1 0 0 1 0 0 1 0 0 1 0 1 0 1 0 0 1 0 1 1 0 1 0 1 0 2 1 1 0 0 2 2 2 0 1 0 1 1 1 0 0 0 0 1 0 0 0 0 0 1 2 2 0 2 0 0 1 0 0 0 2 0 0 1 0 0 0 0 0 0 0 1 1 0 0 1 0 1 0 1 1 0 1 1 0 0 0 0 2 0 0 1 2 1 0 2 2 0 0 2 0 0 0 0 1 0 1 2 0 1 0 1 0 1 2 1 0 0 0 1 0 1 1 1 0 0 0 1 1 0 0 0 1 1 1 1 0 0 1 1 1 0 0 1 1 0 2 0 0 1 0 1 0 0 0 0 0 2 2
130 0 0 0 0 0 0 2 2 1 0 0 1 1 0 0 1 0 1 1 1 0 2 0 2 0 0 0 2 1 1 1 0 0 0 1 1 1 0 1 1 1 1 1 1 0 1 0 0 0 0 0 0 1 0 2 0 0 1 1 0 1 0 2 0 1 1 1 2 1 1 0 1 0 1 1 2 1 1 0 0 1 1 1 0 0 0 0 2 2 0 1 1 2 0 0 0 0 0 0 2 0 0 1 1 1 1 0 0 2 0 0 0 2 0 0 2 0 1 1 1 0 1 1 0 1 0 1 1 0 0 0 1 0 0 0 0 0 1 0 1 2 0 0 0 0 0 0 0 1 0 0 1 0 0 0 0 0 0 1 1 0 0 1 2 1 1 0 2 2 0 0 0 2 0 1 1 0 0 0 0 0 1 2 1 0 2 1 0 1 0 2 2 2 2 1 1 1 0 0 0 0 0 0 2 0 2 0 0 0 1 0 0 0 2 2 1 0 0 0 2 2 1 2 0 1 1 1 1 0 1 1 0 1 1 0 0 2 2 1 0 1 2 0 1 0 0 1 0 0 0 0 0 0 0 1 0 0 0 0 0 0 0 1 1 0 0 0 1 1 0 0 1 0 2 2 0 0 1 0 0 1 1 1 1 0 0 2 0 2 0 0 1 2 1 0 0 0 0 1 0 0 1 1 0 0 1 0 1 1 0 0 0 0 0 0 0 2 0 0 0 0 2 1 1 0 0 2 1 1 1 1 0 0 0 0 0 0 2 0 0 0 1 0 0 0 0 0 2 0 1 0 0 0 1 1 0 0 0 1 1 0 2 0 2 1 0 1 1 0 0 0 1 2 0 1 0 1 0 1 0 1 1 1 1 0 0 0 0 0 0 0 0 0 2 0 1 1 0 0 0 0 0 2 2 1 1 0 0 2 0 0 0 0 1 1 1 0 1 0 0 1 1 1 1 2 0 0 0 0 0 0 0 0 0 0 0 1 0 0 0 2 2 0 0 1 0 0 1 0 0 0 0 1 1 0 0 1 0 0 0 0 0 0 0 2 0 2 2 1 2 1 2 1 0 0 0 0 0 0 2 0 1 2 1 0 0 1 0 0 0 2 0 1 0 0 0 0 1 1 1 1 1 1 0 1 2 1 1 0 1 1 1 0 0 1 0 0 1 2 1 2 1 1 0 0 0 1 2 1 1 0 0 0 1 0 2 0 0 1 2 2 0 2 2 0 0 0 2 0 0 0 0 2 1 0 0 0 0 1 0 0 2 2 2 0 0 2 2 1 0 0 1 0 0 0 1 1 0 1 2 0 0 1 0 0 1 2 1 2 0 0 0 0 0 0 0 0 0 0 0 2 0 1 1 2 0 2 1 1 1 0 2 2 2 2 2 1 0 1 1 2 0 0 0 1 1 1 0 0 0 2 0 1 0 2 0 0 1 2 1 1 0 1 1 0 1 1 1 0 2 1 1 0 1 2 2 1 1 0 0 0 1 0 2 2 0 1 1 1 0 1 0 0 1 0 1 1 1 1 1 0 2 1 1 2 0 1 1 0 1 0 1 0 0 0 1 0 0 1 0 0 0 2 2 0 2 0 1 0 0 0 0 1 0 0 0 1 2 2 0 0 0 0 0 1 1 1 1 0 0 0 0 1 0 1 1 1 0 1 0 0 0 0 0 1 0 0 0 0 0 0 0 0 1 1 0 1 0 1 1 1 0 0 0 2 2 2 0 2 0 0 2 0 0 0 1 0 0 0 1 1 0 0 1 0 1 1 0 2 1 2 0 0 0 0 0 0 0 1 1 0 0 0 1 0 1 0 0 1 1 0 1 0 0 0 0 2 1 1 1 2 1 0 1 1 0 2 0 2 0 0 0 0 0 1 1 0 0 1 0 1 1 1 0 0 1 1 1 0 0 0 1 0 1 0 1 0 0 1 1 2 0 0 0 1 0 0 2 0 1 1 0 1 2 1 0 2 1 1 1 1 0 0 0 0 1 0 1 0 0 1 1 2 1 0 2 0 0 0 0 1 0 2 1 0 2 0 0 1 1 0 1 0 2 0 0 2 2 2 0 0 1 1 0 0 1 0 0 0 0 2 0 1 1 1 1 0 0 0 0 0 0 0 0 1 0 0 2 0 2 0 2 0 1 0 1 2 1 0 2 0 0 1 0 0 0 0 0 0 1 0 0 1 1 0 1 2 2 0 0 2 0 0 0 0 0 0 0 0 0 0 0 0 1 0 0 0 2 0 1 0
131 0 0 0 0 0 1 2 2 0 0 0 0 0 0 0 0 0 2 0 0 0 0 0 2 1 1 0 2 1 1 2 0 0 1 1 1 2 0 1 1 0 1 1 2 1 1 0 0 0 0 0 1 1 1 1 0 0 1 2 0 0 0 1 1 0 2 0 1 0 0 1 1 0 0 1 1 0 0 2 0 2 0 0 1 0 0 0 2 2 0 1 1 1 1 0 0 1 1 0 1 0 0 0 1 1 1 1 1 1 1 2 2 2 2 2 2 0 1 1 1 0 2 0 1 1 0 0 0 0 1 1 0 0 1 0 0 0 0 0 2 1 0 0 0 0 0 0 0 0 0 0 0 0 0 0 0 1 1 1 0 0 0 2 1 1 0 2 0 1 1 1 0 2 2 1 2 1 1 1 0 0 1 2 1 0 2 1 1 2 2 2 1 1 1 1 1 1 0 0 0 0 0 2 2 0 0 0 1 0 2 0 0 0 1 2 1 1 1 0 2 2 0 2 0 0 0 1 0 2 0 0 0 0 1 0 0 1 1 1 0 0 2 0 2 0 0 0 0 0 0 1 0 0 0 2 1 0 0 0 0 0 0 0 0 0 1 0 1 1 0 1 1 0 0 0 0 2 2 1 1 0 2 1 1 0 1 1 0 1 1 1 1 1 1 0 0 0 0 0 0 0 2 2 1 0 1 1 2 2 1 1 0 1 1 0 1 1 0 0 1 1 0 2 2 0 2 1 1 1 2 0 1 1 0 0 0 2 0 0 0 0 0 0 1 0 0 0 1 2 1 0 1 0 1 0 0 1 0 0 0 0 1 0 1 0 0 1 1 0 0 0 1 2 0 0 1 1 1 2 1 1 0 0 0 1 0 0 0 1 0 1 0 0 2 0 1 1 0 0 0 0 0 2 2 1 0 0 1 0 0 0 2 0 0 2 0 0 0 0 0 2 0 2 1 2 2 0 1 0 1 0 0 0 0 0 0 1 0 0 2 1 1 1 1 1 0 0 1 0 0 0 0 1 1 1 0 0 0 0 0 0 0 0 0 1 0 2 2 1 1 1 2 0 1 0 1 1 1 1 1 0 0 0 0 1 0 1 1 0 1 1 0 1 1 0 1 1 1 1 1 1 2 1 1 1 2 0 0 1 0 1 0 0 0 1 2 0 2 1 0 2 2 2 0 0 0 0 0 2 0 0 0 1 1 0 0 0 1 2 0 0 0 0 0 0 0 1 1 2 0 0 0 2 0 1 0 0 0 0 1 0 1 2 1 1 1 0 0 0 1 1 0 0 0 0 0 1 0 1 2 0 2 1 0 1 1 1 0 1 0 0 1 0 1 0 1 1 1 0 1 2 0 2 0 2 2 0 0 1 1 0 0 0 0 0 0 0 1 0 0 1 1 1 1 0 1 2 0 0 0 1 0 0 0 1 0 0 0 1 1 2 0 1 1 0 2 1 0 0 0 2 2 0 0 1 2 2 2 0 0 0 1 1 1 1 2 2 0 0 0 0 1 0 1 0 1 0 2 0 0 0 2 2 1 2 1 1 1 0 2 1 0 1 1 0 0 0 0 2 0 0 0 0 1 0 1 2 2 0 0 0 0 0 0 0 0 1 1 1 0 0 0 1 1 0 1 0 0 0 0 0 0 0 1 0 1 0 0 1 1 1 0 0 0 1 0 1 0 0 0 0 0 0 0 0 1 0 0 0 0 0 1 0 0 1 2 0 2 2 0 0 1 1 0 0 2 0 0 0 1 1 2 2 2 2 0 2 0 2 0 2 1 1 2 1 1 1 1 1 0 0 0 1 1 0 0 1 0 0 0 0 0 0 0 0 0 2 0 0 0 0 0 2 2 2 0 1 0 2 2 0 1 0 0 1 1 0 0 0 1 0 0 0 0 0 0 0 0 0 0 0 1 1 0 1 1 0 1 0 1 2 0 0 0 2 1 0 1 1 1 0 1 0 1 0 0 1 1 1 1 1 0 0 0 0 0 1 0 0 0 1 2 1 1 0 2 0 0 0 0 2 1 1 1 1 1 1 0 0 0 0 0 1 1 1 0 1 1 1 0 0 1 1 2 2 0 2 1 1 0 2 0 1 0 0 0 0 1 1 0 0 0 0 0 2 0 0 1 1 2 0 1 0 1 0 2 2 0 0 0 0 1 0 2 2 2 0 0 0 1 1 0 0 0 0 2 1 1 0 0 1 0 1 0 0 1 0 0 1 1 0 0 0 1 1 0 0 1 0 0 0
132 0 0 0 0 0 1 2 2 1 0 1 0 0 0 0 0 0 1 1 1 0 1 0 2 1 1 0 1 2 1 0 0 0 2 1 1 2 0 0 2 0 1 1 2 0 1 0 1 0 0 0 1 1 1 2 0 0 0 1 1 0 0 0 0 0 1 1 0 0 0 1 2 0 1 2 2 0 0 2 0 2 0 0 2 0 1 0 1 1 0 0 1 1 0 0 0 1 0 1 1 0 0 2 0 0 2 0 0 2 1 2 2 2 2 2 2 0 0 2 2 0 0 2 0 0 0 1 0 1 1 1 1 0 0 0 1 0 0 0 1 1 0 0 0 0 1 0 0 1 0 0 1 0 0 0 0 0 0 0 0 0 0 1 1 2 0 2 0 2 1 1 0 2 0 0 2 0 0 0 0 0 0 2 2 2 0 0 0 1 1 1 1 0 0 0 2 2 0 2 2 0 0 2 2 1 1 1 2 0 2 0 1 0 0 2 1 1 2 0 0 0 0 2 0 1 1 0 0 1 0 0 0 0 1 0 0 2 2 2 0 0 2 0 1 0 0 0 0 0 0 0 0 1 1 1 1 0 1 1 0 1 0 0 1 1 0 0 0 0 1 1 0 1 0 0 0 1 2 1 1 0 2 2 0 2 0 1 0 2 1 1 1 2 2 0 0 0 0 0 0 0 1 1 0 0 0 0 0 0 0 0 0 2 2 0 0 0 0 0 2 2 1 2 1 0 2 1 1 0 2 2 0 0 0 0 0 0 2 1 0 0 0 0 0 0 0 0 1 1 0 1 0 1 0 1 1 1 0 0 0 0 1 0 1 0 0 1 2 0 1 1 0 2 0 0 1 1 1 2 1 1 0 0 0 1 0 0 0 1 0 0 0 1 2 0 1 1 0 0 0 0 0 1 1 1 1 1 0 1 0 0 0 0 1 1 1 0 0 0 0 2 1 2 0 2 1 0 0 0 0 0 0 0 0 1 0 0 0 0 2 0 1 0 1 2 1 1 1 0 0 0 0 2 1 0 0 2 0 2 2 2 0 0 0 1 0 1 1 0 1 0 1 1 1 0 1 0 0 1 1 0 1 2 1 0 0 1 0 0 1 1 0 1 1 0 0 0 0 0 2 1 2 0 0 0 1 0 0 1 0 1 1 0 0 1 1 0 1 1 0 2 0 2 2 0 0 1 1 2 1 1 0 1 2 0 0 0 0 1 2 2 0 1 2 0 0 1 1 1 0 0 0 2 0 0 0 1 0 1 0 0 0 1 0 1 1 1 1 0 1 2 0 0 0 0 0 2 0 2 2 0 0 0 1 0 1 0 0 0 0 0 0 0 0 0 0 0 0 0 0 1 2 1 0 2 0 0 0 0 1 0 0 0 0 0 0 1 1 0 0 2 0 0 0 1 1 1 0 0 1 0 0 2 0 1 0 1 0 0 2 0 0 0 0 0 2 1 0 0 0 2 1 0 0 2 2 2 2 0 0 0 1 2 2 1 2 2 0 0 2 0 0 1 1 0 0 0 2 0 0 0 1 1 0 1 1 2 2 0 1 0 1 0 1 0 0 0 0 2 1 1 0 1 2 0 2 2 2 0 0 0 0 1 0 1 0 2 0 0 0 0 2 0 0 1 0 0 0 0 0 0 0 0 0 0 0 0 0 1 0 1 0 0 0 0 0 0 0 0 0 0 0 0 0 0 0 0 1 0 0 1 2 0 0 1 2 0 2 2 1 0 2 1 0 0 1 0 2 2 2 2 0 0 1 2 0 1 1 2 1 1 1 1 2 1 1 1 0 1 1 0 1 0 1 1 1 0 1 0 1 0 1 1 1 0 0 1 0 0 1 1 1 1 2 1 0 0 0 2 0 2 1 0 0 0 0 1 1 1 1 1 0 0 0 0 0 0 0 0 0 1 0 0 0 0 0 0 0 0 0 0 0 0 0 2 1 0 2 1 1 0 0 1 1 0 0 0 2 2 1 1 1 1 0 1 0 1 0 0 0 2 2 1 2 0 2 0 0 0 0 1 0 1 1 1 1 2 0 0 0 0 0 0 0 2 0 1 2 1 0 1 2 1 1 0 2 2 1 1 1 2 0 1 0 0 0 1 2 1 0 0 1 1 0 1 0 0 0 0 2 0 0 0 2 0 2 2 1 0 2 0 1 0 0 1 1 0 0 0 1 0 0 0 0 1 1 0 0 0 0 0 0 0 0 0 0 0 0 1 0 0 1 0 1 0 0 1 1 1 2 2
133 0 0 1 2 0 0 2 1 1 0 0 0 0 0 0 0 0 0 1 2 0 0 0 2 0 0 0 1 0 1 1 2 2 1 1 1 1 0 2 0 0 0 0 2 0 1 0 0 0 0 0 1 1 1 1 1 0 1 1 0 0 0 2 0 1 1 1 2 0 0 2 2 0 2 2 2 1 1 0 0 1 1 1 0 0 0 0 2 2 0 1 1 0 0 1 0 1 1 0 2 1 0 2 0 0 2 1 2 1 0 1 1 2 1 1 1 0 0 1 1 0 2 0 0 1 0 1 0 1 0 0 1 0 0 0 0 0 0 0 2 0 0 0 0 0 0 0 0 1 0 0 0 0 0 0 0 2 0 0 0 0 0 1 0 2 2 0 2 2 0 0 0 2 0 0 2 2 2 2 0 0 0 2 2 2 0 2 0 0 1 2 1 0 1 1 1 2 0 1 1 1 0 2 2 0 0 2 1 0 1 1 2 0 2 2 1 0 0 1 0 0 1 1 0 1 1 0 0 0 0 0 0 0 2 0 0 1 2 1 0 0 2 0 1 0 1 0 1 1 1 1 2 1 1 1 0 0 1 1 0 1 0 1 1 0 0 0 2 0 0 2 0 2 0 0 2 2 2 1 1 0 2 2 1 1 2 1 0 2 1 1 1 1 1 0 1 0 0 0 0 0 1 1 0 0 0 0 1 1 0 1 0 1 0 0 0 0 1 1 1 1 0 2 1 0 1 1 1 2 2 2 0 0 0 0 0 1 1 2 0 0 2 0 1 0 1 0 2 2 2 0 0 1 1 0 1 0 0 1 1 1 2 0 2 1 0 2 2 0 0 0 1 1 0 2 1 1 0 1 2 1 0 0 0 0 0 0 0 1 0 1 0 1 2 0 1 0 0 0 0 0 0 2 1 0 0 0 0 1 0 0 0 0 1 2 0 0 1 0 0 1 0 0 1 1 1 0 1 1 2 0 0 0 0 2 0 1 0 0 1 0 1 1 1 1 0 0 0 0 0 0 0 2 2 1 1 2 0 1 1 1 1 0 0 0 1 2 2 0 0 0 1 1 0 0 2 0 0 0 2 0 0 1 0 0 0 2 1 0 1 1 0 1 0 0 0 2 2 2 0 2 2 0 0 0 1 0 0 0 1 1 0 0 0 0 0 1 0 1 0 2 0 2 1 0 0 0 1 2 0 0 0 0 0 0 1 0 0 2 0 0 0 2 2 0 0 0 2 0 0 0 0 2 1 0 0 0 0 0 2 0 1 2 0 1 2 1 1 1 0 2 1 1 0 1 1 0 0 0 2 0 0 1 0 0 1 1 0 1 0 0 1 2 1 0 1 0 0 0 0 1 0 1 1 2 1 1 1 2 0 0 0 0 0 0 0 1 1 0 0 1 0 0 0 0 0 1 0 0 0 0 0 2 0 1 1 1 1 1 1 0 0 1 1 0 2 0 0 0 0 1 1 1 0 2 1 2 1 0 0 0 1 1 1 1 0 2 0 0 0 1 0 1 1 0 1 0 1 0 0 0 2 0 0 2 1 0 1 0 2 0 0 0 0 0 0 0 0 1 0 1 0 1 1 0 2 1 2 0 0 0 0 1 0 1 0 1 1 1 0 0 0 1 0 0 1 0 0 0 0 0 0 0 0 0 0 0 0 1 0 1 0 0 0 1 1 1 0 0 0 0 0 0 0 1 1 0 2 0 0 0 0 0 0 2 2 0 2 1 1 0 1 0 0 1 1 0 0 0 1 2 1 1 2 1 1 2 0 2 0 2 1 1 2 1 1 2 2 2 0 2 0 0 2 0 2 0 0 1 1 0 1 1 1 0 1 2 1 0 1 1 0 0 2 0 0 2 1 2 0 0 1 1 1 0 0 0 0 0 0 0 0 1 0 0 1 0 0 0 0 0 1 0 0 1 1 0 0 0 2 2 1 1 1 0 0 0 1 1 0 0 0 0 1 0 0 0 1 1 1 1 0 0 0 0 1 2 1 0 0 1 0 2 2 0 2 0 0 0 0 2 0 1 1 1 1 2 0 1 1 0 0 0 1 1 0 1 1 1 0 0 2 1 2 1 1 2 0 0 0 2 0 0 1 1 1 1 2 1 0 0 2 1 1 0 1 0 1 0 1 0 2 1 0 0 2 2 0 0 2 0 0 0 1 2 2 1 0 0 2 0 0 0 0 1 1 1 2 1 0 2 0 0 0 0 0 2 0 2 0 0 1 2 1 0 0 0 0 1 2 2
134 0 0 0 1 0 0 2 2 1 0 1 0 0 0 0 1 0 2 1 1 0 0 0 2 0 0 0 1 1 1 0 1 1 0 1 1 2 0 1 1 0 0 0 2 0 1 0 1 0 0 0 0 1 1 0 0 0 1 2 0 0 0 1 1 0 2 2 1 0 0 0 2 0 2 2 2 0 0 0 0 2 1 1 1 0 1 0 2 2 0 0 0 2 0 0 0 0 0 0 1 1 0 1 0 0 2 1 1 1 1 2 1 2 1 1 2 0 0 1 1 1 2 0 1 0 0 1 1 0 0 0 1 0 0 0 0 0 0 0 1 1 0 0 0 0 0 0 0 1 0 0 0 0 0 0 0 1 1 1 1 1 0 1 0 0 0 0 0 2 2 0 0 2 0 0 2 1 1 1 0 0 0 1 1 0 1 2 0 0 1 2 0 0 0 0 0 2 0 0 0 0 0 0 2 0 2 1 1 0 1 0 1 0 2 2 1 0 2 0 0 0 1 2 0 1 1 0 0 0 1 1 0 1 1 0 0 2 2 2 0 0 2 0 2 1 1 1 1 1 0 0 1 0 0 1 1 2 0 2 2 2 0 0 0 0 0 0 0 0 0 1 0 0 0 0 0 0 1 0 0 0 2 1 1 1 0 2 0 1 0 0 0 2 1 1 0 2 0 1 0 0 2 1 1 0 1 1 2 2 1 0 0 2 2 0 1 0 1 1 0 0 0 1 2 0 1 0 0 1 2 1 1 0 0 0 0 1 1 2 0 0 0 0 0 0 1 0 2 1 1 1 0 1 1 0 1 0 0 2 2 0 1 0 1 0 0 2 2 0 1 1 1 1 1 0 1 2 1 2 0 0 0 0 1 1 0 0 0 0 0 0 0 0 2 0 0 0 0 0 0 0 0 2 1 1 0 0 1 2 0 0 1 0 1 2 0 0 0 0 0 1 1 1 1 2 0 0 1 0 1 0 0 1 0 2 0 0 1 0 1 1 0 0 2 1 0 0 1 0 0 0 0 2 1 1 0 2 0 1 1 1 1 0 0 0 1 2 2 0 0 0 1 2 1 1 0 0 0 1 2 0 0 0 0 1 0 0 0 0 1 1 0 1 1 0 2 0 0 0 2 1 1 1 0 1 1 1 2 1 1 1 1 0 0 1 0 0 0 1 1 1 0 1 0 1 0 0 0 2 0 1 0 0 1 0 0 1 0 0 1 1 0 1 1 0 0 0 2 1 0 0 0 1 1 0 0 1 0 1 0 0 0 1 0 1 1 1 0 0 0 2 1 0 1 0 1 2 0 2 2 1 1 2 0 1 2 0 0 0 0 0 2 1 0 0 1 0 0 0 0 2 1 1 1 2 1 0 2 0 1 0 0 0 0 0 0 1 1 0 0 1 0 0 0 2 2 1 0 0 0 1 1 2 0 0 1 0 0 1 1 1 0 1 1 0 2 1 0 0 0 1 0 2 0 2 1 2 2 0 0 0 1 0 0 0 1 2 0 0 1 2 0 1 1 0 0 0 2 0 0 1 1 1 0 2 2 1 2 0 2 1 0 1 0 0 0 0 0 1 1 0 0 0 0 0 2 0 1 0 0 0 0 0 1 1 0 2 0 0 0 0 0 0 0 1 1 1 1 0 0 0 0 0 0 1 1 1 0 1 0 0 0 0 0 0 0 0 0 0 0 0 0 0 0 0 1 0 2 0 0 0 1 0 0 0 1 0 1 2 0 0 2 0 2 1 1 0 1 1 1 1 1 1 2 1 0 2 0 2 0 2 0 0 0 0 0 2 0 1 1 0 0 0 2 0 2 0 0 2 2 0 1 1 1 0 0 2 2 0 1 2 0 0 1 1 0 2 0 2 1 1 2 0 0 1 1 0 0 1 1 0 0 0 1 1 1 0 1 0 0 0 1 0 0 0 1 0 1 0 0 0 2 0 2 1 1 0 1 1 0 0 1 1 1 0 0 2 0 1 0 0 2 2 0 1 0 0 0 0 0 1 0 1 2 0 2 0 1 1 1 0 1 1 2 2 1 0 0 2 1 0 1 0 1 1 0 0 2 1 0 1 2 2 1 1 1 1 1 1 0 2 0 2 0 0 0 0 0 0 0 0 2 2 2 0 1 1 0 1 2 0 2 0 1 0 1 2 1 1 1 1 0 0 1 2 2 1 1 0 1 0 0 2 2 0 1 1 1 0 0 1 0 0 0 0 0 0 0 0 0 0 0 1 0 0 0 0 2 0 1 1
135 0 0 1 0 1 0 2 1 1 1 0 1 2 1 1 1 0 1 1 1 0 1 1 1 0 1 0 2 0 1 1 1 0 2 0 2 1 1 0 1 0 0 0 0 0 1 0 0 0 0 0 0 0 2 2 0 0 1 0 1 1 0 2 1 0 2 1 2 0 0 1 1 0 1 1 1 0 0 2 0 2 1 1 0 0 0 1 2 2 0 2 0 1 0 0 0 0 0 0 2 0 1 0 1 0 2 2 2 0 0 2 0 1 0 1 1 0 1 1 1 0 2 1 0 1 0 0 0 0 0 0 0 0 1 1 0 0 0 0 2 2 0 0 0 0 1 0 0 0 0 1 0 0 1 0 0 1 0 0 0 0 1 2 1 2 1 2 0 1 0 1 0 2 0 0 2 1 1 1 0 0 1 2 2 1 1 2 0 0 0 2 0 0 0 1 1 2 0 1 1 1 0 1 2 0 1 1 2 0 1 0 0 0 1 2 0 0 0 2 0 0 0 1 1 1 0 0 0 1 0 0 0 0 2 0 0 0 1 1 0 0 2 0 1 0 0 0 0 0 1 0 0 1 1 2 1 0 0 0 0 0 0 0 2 0 0 0 1 0 0 1 1 1 0 0 0 1 1 1 1 1 2 2 0 2 2 1 1 1 1 1 2 2 2 0 1 1 0 1 1 0 2 0 0 0 2 0 1 0 0 0 0 0 0 0 0 0 1 1 1 1 1 2 1 0 1 1 1 0 0 0 0 0 0 0 0 2 0 0 0 0 1 0 0 0 0 1 1 1 1 1 1 0 0 1 0 0 0 2 2 0 2 0 2 0 0 0 0 0 0 0 0 2 1 0 2 2 0 0 1 1 0 1 2 0 0 0 0 0 1 0 0 1 2 0 0 1 0 0 0 0 0 2 2 0 0 0 0 2 0 0 1 0 1 2 0 0 0 0 0 1 1 0 2 2 0 0 1 0 1 0 0 1 0 0 0 1 1 1 2 0 1 1 1 2 1 1 1 0 0 1 0 2 0 0 0 0 1 1 1 2 1 0 0 2 0 2 2 0 0 0 0 2 1 1 0 0 0 1 2 0 0 1 0 0 0 0 0 0 2 0 0 1 2 0 0 0 0 1 1 1 2 0 0 2 2 0 0 1 0 2 0 0 0 0 1 0 0 0 0 2 1 2 1 1 1 0 0 2 0 2 0 1 1 0 0 1 1 2 0 0 0 0 0 1 0 0 2 0 0 0 0 2 1 0 1 0 0 0 1 0 0 1 0 0 0 0 0 0 1 1 1 0 0 0 0 1 0 2 2 1 0 0 1 0 0 1 1 1 0 0 2 0 2 0 0 0 0 0 0 2 2 1 0 1 1 0 0 0 2 0 0 1 0 0 1 2 0 1 0 1 0 0 0 2 2 2 0 0 0 1 0 1 0 1 0 2 1 2 1 1 0 1 1 0 2 1 0 0 0 2 2 0 0 0 2 2 2 2 2 1 1 2 2 1 1 1 2 1 0 2 0 0 0 1 1 0 2 0 0 0 2 1 0 2 2 1 1 1 1 1 1 0 0 0 0 0 0 2 0 2 0 1 2 0 2 2 2 0 1 0 1 1 0 0 0 1 0 0 1 0 2 0 1 1 2 0 1 0 1 1 0 0 0 0 1 0 0 1 1 1 0 0 0 0 0 2 0 0 0 0 0 0 0 1 0 0 2 0 0 0 2 0 1 1 2 1 1 1 1 0 2 0 1 0 1 0 1 1 1 1 1 0 2 1 1 1 0 2 1 2 0 2 2 2 0 1 0 2 1 0 0 0 2 0 1 0 1 0 1 0 2 2 2 0 0 1 1 1 1 2 1 1 2 1 0 2 1 2 0 0 1 0 0 0 0 1 1 1 1 0 0 0 1 1 1 1 0 0 0 0 1 0 0 1 1 0 0 0 1 1 1 1 1 1 0 0 2 1 1 0 1 2 2 2 0 1 1 2 2 2 0 0 0 1 0 1 0 0 0 2 1 1 2 0 2 1 2 0 0 2 0 1 1 1 1 0 0 1 1 0 0 0 0 1 0 0 2 0 2 0 2 0 0 0 0 0 0 0 0 2 1 2 1 1 1 1 2 0 1 1 1 2 1 0 0 1 1 1 1 0 0 0 2 0 2 0 0 1 1 1 2 0 1 1 1 0 1 1 1 0 0 0 0 1 1 2 2 0 0 2 0 0 0 0 1 0 2 1 0 0 0 1 0 1 0 0 1 0 2 1
136 1 0 0 0 0 0 2 2 2 0 0 1 1 0 0 1 1 1 2 2 0 0 1 1 0 0 0 1 1 1 0 1 1 2 0 2 0 0 1 1 0 1 0 0 1 0 0 0 0 0 0 1 1 0 2 0 0 1 0 2 0 0 0 1 0 0 1 0 0 0 1 2 0 2 2 2 1 1 0 1 1 0 0 2 0 0 0 1 2 0 0 2 1 0 0 0 2 0 2 0 0 0 2 0 0 2 2 1 1 0 1 1 1 1 1 1 1 1 0 0 0 1 1 0 1 0 1 1 0 0 0 0 0 1 0 0 0 1 1 1 1 0 0 0 0 0 0 0 0 0 0 0 0 2 0 0 1 0 0 0 0 2 2 1 2 1 1 0 2 1 0 1 1 0 1 2 0 0 0 0 0 0 1 1 0 1 1 1 1 1 1 2 2 2 2 1 2 0 2 2 2 1 0 2 0 0 1 1 0 1 0 2 1 1 2 0 0 1 1 0 0 0 1 1 1 0 1 1 1 0 1 0 0 2 0 0 1 2 1 0 0 2 1 2 0 0 1 1 1 0 0 0 1 1 0 0 0 0 0 0 0 0 0 0 0 0 1 1 1 0 1 0 0 0 0 1 0 0 0 0 1 2 2 0 2 0 0 0 1 0 0 1 2 1 1 1 0 0 2 1 0 1 0 0 0 2 0 1 1 0 0 0 2 2 0 2 1 1 1 0 0 1 0 1 0 1 2 2 1 1 1 0 0 1 1 0 2 0 1 0 0 1 0 0 0 0 0 2 2 2 0 1 0 1 0 0 1 1 0 1 1 2 0 2 1 0 1 1 0 0 0 1 1 0 2 1 1 1 2 0 0 0 0 0 0 0 0 0 2 1 1 1 0 2 0 0 2 0 0 0 0 0 2 2 1 0 2 0 1 0 0 1 0 0 1 1 0 0 0 0 2 0 1 1 1 1 1 1 0 2 1 2 2 2 2 1 0 0 0 2 0 1 1 1 1 0 1 1 1 1 2 0 2 1 1 0 1 1 2 1 1 0 0 0 0 0 2 2 0 0 0 1 1 2 0 1 1 1 1 0 1 0 1 1 1 1 1 1 0 0 1 1 1 0 0 0 0 1 1 1 2 1 1 0 2 2 1 0 0 0 2 1 0 1 0 0 0 1 1 1 1 1 2 0 1 1 0 0 2 0 1 0 1 1 0 0 1 0 2 0 1 1 0 1 0 0 1 1 1 0 0 0 2 2 0 0 0 0 1 0 0 2 2 2 0 0 1 1 0 1 0 0 0 0 0 0 0 0 1 2 1 0 0 1 0 0 1 1 1 1 0 0 1 0 0 0 0 0 0 0 2 0 1 0 2 0 0 1 1 2 0 0 0 0 0 0 1 0 1 1 1 0 0 0 1 1 1 0 0 1 0 0 0 0 1 0 1 0 2 2 1 0 1 0 0 2 2 0 0 0 1 1 0 1 1 1 0 0 0 0 0 2 0 0 0 0 2 0 0 1 0 0 0 0 0 1 0 2 0 1 0 2 2 1 2 1 1 2 0 2 0 0 0 0 0 0 0 0 2 0 2 0 0 2 0 1 1 1 0 0 0 0 1 0 1 0 0 0 0 0 2 0 0 0 0 0 0 0 0 0 0 1 0 0 0 0 0 0 1 0 1 0 0 0 1 0 0 0 0 0 0 0 0 1 0 0 0 0 0 0 1 1 0 0 0 2 0 1 2 1 0 2 0 0 1 0 0 0 0 0 0 0 0 2 2 0 0 0 2 2 2 1 1 2 1 1 0 0 0 0 0 0 0 1 0 1 0 0 1 1 0 0 0 0 0 0 2 1 1 1 2 0 1 2 1 0 1 0 2 0 0 1 1 1 0 0 0 1 0 1 0 0 1 0 0 1 1 0 0 0 0 0 0 0 0 0 0 0 0 2 2 0 0 0 0 1 0 0 2 0 1 2 0 2 1 0 0 2 2 1 1 0 0 0 0 2 0 0 1 1 2 0 2 2 1 1 0 1 0 0 1 1 1 1 1 1 0 0 1 0 0 0 1 1 1 0 1 0 0 0 0 0 0 1 2 1 2 0 0 0 2 0 2 0 0 0 0 0 0 1 1 1 0 0 2 0 2 0 2 1 0 1 0 1 0 1 2 1 0 1 1 0 0 0 1 1 0 1 1 0 0 0 0 0 0 2 0 0 0 0 0 1 2 0 0 1 1 0 1 0 0 0 0 0 0 0 1 2 0 1 1
137 1 0 0 0 0 1 2 1 1 0 0 0 0 0 0 0 0 0 2 2 0 1 1 1 1 1 0 2 0 0 0 1 1 0 2 1 1 0 0 1 0 0 0 2 0 1 0 0 1 1 0 0 0 2 1 0 0 0 0 2 0 0 0 0 1 1 1 1 0 0 0 2 0 1 2 2 1 1 0 0 2 0 0 2 0 0 2 2 2 2 1 0 1 1 0 1 1 0 1 0 1 1 0 1 0 2 1 2 1 0 1 1 1 1 1 1 0 0 2 2 0 1 1 0 1 0 1 1 0 1 1 0 0 1 1 0 0 0 0 0 2 0 0 0 1 0 0 1 1 0 0 0 0 0 0 0 1 0 1 1 0 1 2 1 1 1 2 0 1 1 1 1 1 0 0 2 2 2 2 0 0 0 1 1 0 1 1 1 1 1 1 2 0 2 0 2 0 0 0 0 0 1 1 2 0 0 1 0 0 1 0 0 0 2 2 1 0 2 0 1 1 0 1 0 2 2 1 0 2 0 0 0 0 0 0 0 1 2 1 0 0 2 0 1 0 0 0 0 0 0 0 0 1 1 2 1 1 0 1 1 1 0 0 1 0 0 0 2 2 0 1 1 0 0 0 1 0 1 0 0 0 1 1 1 0 1 1 0 1 1 0 1 2 1 1 1 1 0 0 1 0 2 1 0 0 0 0 2 2 0 1 0 1 2 0 1 1 0 0 0 0 0 0 2 0 2 0 0 2 2 2 1 1 0 0 0 2 0 0 0 0 1 0 1 0 0 1 2 1 0 0 1 0 1 0 1 0 0 1 1 0 0 0 0 1 0 2 2 1 0 0 1 1 0 0 2 1 1 2 1 1 0 0 0 0 0 1 1 0 0 0 0 0 2 0 0 0 0 0 0 0 0 1 0 0 1 0 1 0 0 0 1 0 1 2 0 1 0 1 1 1 1 0 1 1 1 0 1 0 0 0 0 0 0 1 0 1 0 0 1 1 0 2 0 2 0 2 2 1 1 0 0 1 0 0 0 1 0 1 0 0 0 0 1 2 0 1 1 1 2 1 1 1 1 0 0 1 1 1 1 0 0 1 1 1 1 2 2 0 0 2 0 1 0 0 0 1 1 0 2 1 1 1 1 0 2 2 0 0 0 2 1 1 0 2 0 0 0 1 1 1 1 2 1 0 0 0 0 2 0 0 1 1 1 0 1 1 1 2 0 0 0 2 2 0 0 0 2 0 0 0 0 2 0 2 0 0 2 0 0 1 1 2 1 0 1 0 0 1 0 0 1 0 1 0 1 2 0 2 2 0 0 0 0 0 0 2 0 2 1 0 2 1 0 0 0 1 1 0 0 1 1 1 0 1 1 0 0 1 1 0 0 1 0 1 0 2 0 1 0 1 0 0 0 0 1 1 0 0 1 2 0 2 0 1 1 1 1 2 1 0 0 1 1 0 1 1 1 0 1 1 2 1 0 2 1 1 1 0 0 0 0 0 0 0 1 2 0 0 0 0 0 0 0 1 1 0 2 0 0 0 2 0 0 2 0 1 1 0 0 0 0 1 0 0 0 0 0 0 0 0 0 1 0 0 1 2 2 1 1 1 0 1 0 1 0 0 0 0 1 0 0 0 1 0 0 0 1 0 1 1 0 0 0 0 1 0 0 0 0 0 0 0 0 0 0 0 1 1 1 1 0 0 0 0 0 0 1 0 0 0 1 0 0 1 2 0 2 1 1 0 0 1 0 0 1 0 0 0 1 1 0 0 0 2 0 1 0 2 1 2 2 0 2 0 1 1 0 1 1 0 0 1 1 1 1 1 0 0 0 0 0 0 0 0 1 2 1 0 1 1 1 0 1 0 0 0 1 2 0 1 1 0 0 1 0 0 0 1 1 1 0 0 0 0 0 0 0 0 0 0 1 0 1 0 1 0 0 0 2 2 0 0 0 1 1 1 1 1 1 1 0 1 2 1 0 1 0 2 1 1 1 0 0 1 0 0 0 0 0 1 0 1 2 0 2 0 0 1 0 0 0 0 2 2 0 0 1 1 0 0 1 0 2 0 0 1 2 2 0 0 2 2 0 1 1 1 0 0 1 1 0 1 1 1 1 1 1 0 0 0 1 0 1 2 0 1 0 0 2 0 1 0 1 0 2 1 0 0 2 0 1 1 0 0 0 1 0 0 0 0 0 0 0 2 0 1 2 2 0 2 0 0 0 0 1 1 0 0 0 0 0 1 0 0 1 1 2 0 0 0
138 1 0 0 0 0 0 1 1 1 0 1 0 1 1 1 0 0 1 1 1 1 1 1 1 1 1 0 1 1 1 0 1 1 2 0 2 1 0 2 0 0 0 0 2 1 0 0 0 1 1 0 0 0 2 2 0 0 1 0 1 1 0 1 1 0 1 1 1 1 1 0 2 0 2 2 2 0 0 1 0 2 0 1 2 0 1 0 1 1 0 1 1 2 1 1 0 2 0 2 0 0 0 1 1 1 2 0 0 2 1 0 1 2 1 1 2 1 0 1 1 0 1 1 0 1 0 1 0 2 0 1 1 0 0 0 1 0 0 0 1 1 0 0 0 0 0 0 0 0 0 0 1 0 0 0 0 1 0 0 1 1 0 2 0 1 1 2 0 1 0 0 0 2 0 1 1 0 0 0 0 0 0 2 2 1 1 2 0 0 2 2 2 1 1 2 2 2 0 0 0 0 1 1 2 0 1 0 1 0 1 0 0 0 0 2 1 1 2 0 1 1 0 2 1 0 0 0 0 0 0 1 0 0 2 0 0 2 2 1 0 1 1 0 1 0 0 0 0 0 0 0 0 1 1 2 1 1 0 2 2 2 0 1 1 0 1 0 1 1 1 1 1 1 0 1 0 2 2 1 1 0 1 1 0 0 0 0 1 2 0 1 2 2 2 0 1 2 0 0 0 0 2 1 0 0 0 1 2 2 2 1 0 1 1 0 0 1 0 0 1 1 2 2 2 0 1 1 1 2 2 2 0 0 0 0 0 0 2 1 1 1 1 0 1 0 1 0 1 1 2 0 0 1 1 0 1 1 0 1 1 0 2 0 2 1 0 1 1 0 0 0 0 2 0 0 1 2 2 2 1 1 0 1 1 1 0 0 0 1 0 1 1 0 1 1 2 2 0 0 0 0 0 2 2 0 2 1 0 2 0 0 1 0 0 1 1 0 0 0 0 2 0 1 1 2 1 0 1 0 1 0 1 1 1 2 0 0 0 0 1 0 2 2 0 2 0 1 1 0 0 1 0 0 0 0 0 1 0 2 1 2 0 1 0 2 0 1 1 0 1 0 2 1 1 1 2 0 0 0 2 0 0 1 1 1 1 2 0 0 0 2 0 2 1 0 0 0 1 2 0 2 1 1 0 1 1 2 0 0 0 2 2 0 0 1 1 0 2 1 0 2 1 1 0 1 0 0 0 2 0 1 1 0 0 0 1 0 1 1 0 1 1 0 1 0 0 0 1 1 0 1 0 2 0 1 0 1 0 1 0 0 0 2 0 1 2 0 0 0 0 0 1 0 1 0 1 1 0 2 1 1 1 1 0 1 1 1 1 1 0 0 2 1 0 0 0 1 1 0 1 2 0 1 0 2 1 1 1 1 1 0 1 1 1 1 1 0 0 0 0 0 0 1 1 0 0 1 0 0 0 1 0 1 0 0 1 0 1 1 1 1 0 1 1 0 1 1 1 0 2 1 1 0 0 2 2 2 2 0 0 0 1 1 1 0 2 2 0 0 1 0 0 1 1 0 0 0 2 0 0 0 2 1 1 2 1 0 2 0 1 0 0 0 1 0 0 1 0 2 1 1 0 1 1 0 2 0 1 0 0 0 0 0 0 1 0 2 1 1 0 0 0 1 0 0 1 0 0 0 0 0 0 0 0 0 0 0 0 1 0 1 0 0 0 1 0 0 0 0 0 0 0 0 0 0 0 0 1 0 0 0 2 0 0 0 2 1 0 2 0 0 2 1 0 0 1 0 0 0 0 1 1 1 2 2 0 2 1 2 0 1 2 1 2 0 2 0 0 1 0 0 1 0 1 1 1 1 0 0 1 1 2 2 2 0 0 1 1 0 1 1 0 0 2 0 0 1 0 2 2 0 1 1 1 0 0 0 0 0 0 0 1 1 0 0 1 0 0 0 0 0 2 0 1 0 2 0 0 0 2 2 0 0 0 2 2 0 2 0 1 0 0 0 1 0 0 1 2 2 2 2 1 1 0 1 0 0 0 0 0 2 1 1 2 0 2 0 0 0 0 2 0 1 1 1 1 0 0 1 0 0 0 1 1 1 0 1 2 1 1 0 2 1 1 0 2 1 0 0 0 2 1 2 1 1 1 0 0 0 0 0 0 2 1 1 0 0 0 0 2 0 2 0 1 0 1 2 0 0 0 0 0 0 1 1 1 0 0 0 0 0 0 0 0 1 1 2 2 0 0 2 2 2 0 0 1 1 0 2 0 0 1 2 1 0 0 0 0 0 2 2
139 1 0 1 0 1 1 2 0 1 0 1 0 0 0 0 0 1 2 0 0 1 1 0 2 0 0 0 0 1 1 0 0 0 2 0 1 1 0 1 2 2 0 1 2 1 0 0 0 1 0 0 1 1 1 1 0 0 2 0 1 1 0 0 1 0 2 0 1 0 0 1 2 0 2 2 2 1 1 1 1 2 0 0 2 0 0 0 1 1 0 1 1 1 0 0 0 0 0 0 1 0 1 1 0 0 2 1 1 1 1 2 1 2 2 2 2 1 0 1 1 0 2 0 0 2 0 1 0 1 0 0 0 0 1 0 0 0 0 0 0 2 0 0 0 0 0 0 0 0 0 0 1 1 0 1 1 1 0 0 0 0 0 2 1 2 1 0 2 2 0 0 0 2 1 1 2 0 0 0 0 1 1 2 2 1 1 2 1 1 1 2 2 2 2 2 1 1 0 0 0 0 0 2 2 0 1 0 1 0 1 0 2 0 2 2 1 1 2 0 1 1 1 1 1 2 1 0 0 0 0 0 0 0 1 0 0 2 2 2 0 0 2 2 2 0 0 0 0 0 0 0 0 1 1 1 0 1 0 0 0 0 0 0 0 0 0 0 0 0 0 1 0 0 0 0 0 1 2 0 0 1 1 1 1 0 0 1 0 1 1 1 0 2 1 0 0 2 0 1 0 0 1 0 0 0 0 0 1 1 1 0 0 2 2 0 0 1 0 0 1 1 1 1 2 0 0 1 1 0 1 0 0 0 0 0 0 1 0 1 1 1 2 0 0 0 0 0 2 2 1 0 1 0 1 0 0 0 0 2 2 0 2 0 2 0 0 1 2 0 1 1 0 2 0 0 1 2 0 0 0 1 0 0 0 0 0 0 0 1 0 0 1 0 2 0 0 0 1 1 0 1 0 2 2 1 1 0 0 1 0 0 1 0 1 2 0 0 0 0 0 2 0 0 0 2 1 0 1 0 0 0 2 1 1 2 0 1 2 1 1 1 1 0 1 2 0 1 1 0 0 1 0 2 2 1 2 1 0 1 0 0 1 0 0 0 1 2 2 1 2 1 1 1 0 1 0 0 0 0 2 1 0 1 0 2 0 1 0 1 0 1 1 1 0 0 0 1 2 2 0 1 1 1 2 0 2 0 0 2 0 0 0 0 0 0 0 0 2 1 0 2 1 1 1 0 0 0 0 2 0 1 0 1 2 0 1 1 0 2 1 2 1 1 2 0 0 1 1 1 0 0 0 1 1 2 1 0 0 0 0 0 1 2 0 0 2 2 2 1 0 0 1 0 0 0 1 0 0 0 2 0 0 2 0 0 1 1 0 1 0 0 0 1 1 0 1 0 0 0 0 1 1 2 0 2 1 0 0 1 0 0 0 0 0 0 0 1 0 0 0 0 0 0 0 1 2 1 0 0 0 2 0 1 0 0 0 0 0 0 1 1 0 1 1 0 2 1 1 0 0 2 1 1 0 2 1 1 1 0 0 0 0 0 0 0 1 2 1 0 0 1 0 0 1 0 2 0 2 0 0 0 2 1 0 2 2 1 1 1 1 1 0 0 1 0 0 0 0 1 1 0 0 1 2 0 1 1 1 0 1 0 0 2 0 1 0 2 0 0 0 0 0 0 0 0 0 1 0 1 0 0 1 0 0 0 0 0 0 0 0 0 1 1 0 0 0 0 0 0 0 0 0 0 0 0 1 0 1 0 0 0 1 0 0 1 1 1 1 2 0 0 2 0 0 0 1 0 1 1 1 1 0 0 1 1 1 1 1 2 1 1 1 0 1 0 0 1 0 2 2 0 0 0 2 1 1 0 0 2 2 0 2 1 1 0 0 2 0 0 1 1 1 1 2 1 0 2 0 2 0 0 0 0 0 0 0 0 0 0 0 0 0 0 0 0 0 0 0 1 0 0 1 0 1 0 1 0 0 0 1 1 1 0 1 1 2 0 2 0 2 0 1 0 1 0 0 0 0 2 2 2 1 1 0 0 0 1 0 0 1 2 1 2 2 0 2 0 1 0 0 1 0 2 2 2 0 1 0 1 0 0 0 0 1 1 0 0 2 0 1 1 1 0 2 2 0 1 1 1 0 2 0 1 0 0 0 1 1 0 1 1 1 2 1 1 0 0 0 0 2 0 2 0 0 0 0 2 2 1 1 1 2 0 1 1 1 0 1 0 0 0 0 0 0 1 1 0 0 0 0 1 1 2 0 0 1 1 0 2 0 0 1 0 1 0 0 0 0 0 1 1
140 1 0 0 1 0 0 2 0 2 0 0 1 2 0 0 1 0 0 1 1 1 0 2 0 0 0 0 1 1 1 0 1 1 1 0 2 1 0 1 0 0 1 1 1 0 0 0 0 0 0 0 0 0 2 2 0 0 0 0 0 1 0 1 0 2 1 1 1 0 0 1 1 0 0 1 1 0 0 0 0 1 0 0 2 0 0 1 2 2 1 1 1 2 1 0 0 2 0 2 0 0 1 0 1 1 2 1 1 1 1 2 1 1 1 1 1 0 1 1 1 0 2 0 0 2 0 0 0 0 0 1 0 0 0 0 0 0 0 0 2 1 0 0 0 1 0 0 0 0 0 0 0 0 0 1 1 1 0 1 0 0 0 2 1 1 0 1 0 1 1 2 1 1 0 1 1 0 0 0 0 0 1 2 2 1 1 0 0 1 0 1 0 0 0 1 1 2 0 1 0 1 0 0 2 0 2 1 2 0 2 0 0 0 2 2 0 1 2 0 0 0 1 1 1 1 1 0 0 1 0 0 0 0 2 0 0 1 1 1 0 0 2 0 1 0 0 0 0 0 0 0 0 1 1 2 1 0 1 1 0 1 0 0 1 0 1 0 1 1 0 1 1 0 0 0 0 0 2 0 0 0 1 1 1 0 1 1 0 2 1 1 2 2 2 0 1 0 0 1 0 0 1 0 0 0 1 0 1 1 0 1 0 2 2 0 0 0 1 1 1 1 2 1 0 0 0 1 1 0 2 1 0 0 0 0 1 0 1 1 0 0 1 0 0 0 0 1 2 2 0 0 0 0 2 0 0 0 0 2 2 0 2 0 2 0 0 0 0 0 0 0 1 1 0 1 2 1 1 2 0 0 0 0 1 0 0 0 0 0 0 0 1 0 2 1 0 1 0 0 0 0 0 1 0 0 1 1 0 2 0 0 2 0 0 2 0 0 0 0 0 1 1 0 0 0 0 0 2 1 2 0 0 0 0 1 0 1 1 0 2 1 2 0 1 1 0 2 2 0 0 2 0 1 0 0 0 2 1 1 2 1 0 1 0 1 0 2 2 0 1 0 2 0 0 0 0 0 0 0 1 0 0 1 1 1 1 2 2 0 0 2 0 1 0 0 0 0 0 2 0 2 1 1 0 1 1 1 1 0 1 1 2 1 0 2 0 0 1 1 1 2 1 2 0 1 0 0 0 2 0 1 0 0 0 0 1 0 0 1 2 2 0 1 1 0 0 0 2 1 0 0 0 2 0 1 0 0 1 0 1 1 0 1 0 1 0 2 2 0 0 0 1 0 0 0 1 0 0 0 2 0 0 1 1 1 1 1 1 1 1 0 1 0 0 0 0 0 0 0 0 2 1 1 0 1 1 0 0 1 0 0 0 1 0 1 0 1 0 0 0 2 0 0 0 0 2 2 0 0 0 1 0 2 0 0 1 0 1 1 2 1 0 1 1 0 2 1 0 1 0 1 1 1 0 1 1 2 2 1 1 0 0 1 1 1 1 2 0 0 1 0 0 0 0 1 1 0 1 0 1 2 2 0 0 1 2 0 0 2 1 1 0 0 0 0 0 0 0 1 1 0 0 0 2 0 1 2 1 0 2 0 0 2 0 0 0 2 2 2 0 0 1 0 1 1 1 1 1 0 1 1 0 0 0 0 0 0 0 0 0 1 0 0 0 0 0 0 1 0 0 0 0 0 1 1 0 1 0 0 0 1 2 0 1 0 2 0 2 1 0 0 1 1 0 0 1 0 0 0 0 0 1 1 1 1 0 1 0 1 0 1 0 0 0 0 0 1 0 1 1 0 2 0 0 1 0 0 0 0 1 1 2 2 1 0 0 2 1 1 0 2 0 1 2 2 0 1 0 2 1 0 1 0 0 1 1 0 0 0 0 0 0 0 0 0 0 1 1 0 0 0 1 0 0 0 0 0 0 0 1 1 0 0 0 1 0 0 2 1 2 0 2 0 2 0 0 2 0 1 0 0 1 1 0 1 0 2 0 0 1 2 1 2 2 0 2 0 1 0 0 0 0 0 2 2 0 1 0 0 0 0 1 0 1 1 0 2 2 1 0 1 2 2 1 1 2 2 1 1 2 0 0 1 1 1 1 2 2 0 0 0 1 1 0 1 0 1 1 2 2 0 2 0 0 0 0 2 2 2 0 2 1 1 1 1 1 0 0 0 1 1 0 0 0 2 0 1 1 1 0 2 0 0 0 1 1 1 1 2 0 0 0 0 0 1 0 0 1 0 0 0
141 1 0 0 0 0 0 1 2 0 0 0 0 0 0 0 0 0 1 1 1 0 0 0 2 0 0 0 2 1 1 0 0 0 2 0 2 2 0 1 1 0 0 0 1 0 0 0 0 0 0 0 1 2 1 0 1 0 1 0 1 0 0 1 0 1 1 1 1 0 0 1 2 0 0 2 2 1 1 0 1 2 1 1 0 0 0 1 2 2 0 1 0 2 1 0 0 0 0 0 2 0 1 1 0 0 2 0 1 1 0 2 1 2 1 1 2 0 1 0 0 1 1 1 0 1 0 1 1 0 1 1 1 0 0 0 1 0 0 0 0 2 0 0 0 0 0 0 0 0 0 0 0 1 1 0 0 0 0 1 1 1 0 1 2 2 0 1 0 1 1 1 0 2 0 0 2 0 0 0 0 0 0 1 0 0 1 1 1 2 2 2 2 2 2 2 2 2 0 2 2 0 0 1 2 0 1 1 1 0 2 0 1 0 2 1 1 1 2 0 1 1 0 2 0 0 0 0 0 1 1 0 1 0 2 1 0 2 2 1 0 1 2 0 2 1 1 1 1 1 0 0 0 0 0 1 1 1 0 1 1 1 0 0 0 0 0 0 0 0 1 0 1 1 0 0 1 1 1 1 1 0 2 2 0 0 0 2 0 2 1 0 1 1 2 0 1 1 0 1 0 0 2 0 0 0 1 0 1 1 0 1 0 2 0 0 0 0 1 1 1 1 1 2 1 0 2 1 0 1 2 1 0 0 0 0 0 1 0 0 0 0 1 0 1 0 1 0 2 2 2 0 0 1 0 1 2 0 0 2 2 0 2 0 2 0 0 1 1 0 0 0 0 2 1 0 1 1 0 2 2 1 0 0 0 1 0 1 1 0 0 0 0 1 2 0 0 1 0 0 0 0 0 2 2 1 0 1 1 1 0 0 0 0 0 0 2 1 0 1 1 1 1 0 2 2 1 0 0 0 1 1 0 0 0 0 0 1 1 1 2 0 2 0 1 1 0 0 2 0 0 0 0 1 0 0 0 1 2 1 1 2 0 1 0 2 0 2 2 0 0 0 1 1 0 1 0 0 0 0 2 0 0 0 0 0 0 1 0 0 0 1 0 1 1 0 0 1 1 2 0 2 1 1 0 1 1 1 0 0 0 2 1 0 0 1 0 0 0 1 1 1 1 2 0 2 1 0 0 2 0 1 1 0 0 1 1 0 1 2 1 1 0 1 1 1 0 0 2 0 0 0 0 2 2 0 0 0 1 0 1 1 2 2 2 0 0 2 2 0 0 0 1 0 1 0 1 1 0 1 2 0 0 0 1 0 0 1 0 1 0 0 1 1 1 0 1 0 0 0 0 2 1 2 0 2 1 1 1 0 0 0 1 2 2 2 2 2 0 0 0 2 0 0 0 0 2 1 0 0 0 1 0 2 0 0 1 0 1 1 1 1 0 1 1 0 2 1 0 0 0 2 2 1 0 2 2 2 2 0 0 0 2 1 1 1 0 2 0 0 1 0 1 0 0 0 0 0 2 0 0 0 1 0 0 1 0 0 2 0 2 1 0 0 0 1 1 1 0 1 1 1 0 1 1 0 2 2 2 0 0 0 0 2 0 0 0 1 1 1 0 0 0 0 0 1 1 1 1 0 0 0 0 0 0 0 0 1 0 2 0 0 0 0 0 1 0 1 1 0 0 1 0 0 0 1 0 1 0 1 1 2 2 2 0 0 2 0 2 2 0 0 1 1 2 0 1 0 1 1 2 2 0 0 1 2 0 2 1 2 0 1 1 2 2 1 1 0 0 0 0 0 1 0 1 1 1 1 0 1 1 0 0 0 0 0 2 2 1 0 1 1 1 1 2 1 0 1 0 2 0 1 0 1 1 2 0 0 0 0 1 0 0 0 0 0 0 0 0 0 1 0 1 0 1 0 1 1 0 0 2 2 0 0 1 0 0 0 2 0 1 0 1 0 1 0 0 2 0 2 1 1 0 0 0 0 0 0 1 1 0 1 1 2 2 0 2 0 0 1 0 1 0 1 1 1 0 0 1 1 0 0 0 1 1 1 0 0 2 0 2 0 2 1 2 2 0 0 0 0 2 0 0 2 0 0 0 1 1 0 0 0 1 2 1 1 0 1 0 1 2 0 2 0 0 0 0 2 2 2 0 2 1 0 1 1 1 0 0 0 1 1 0 1 1 1 1 2 2 0 0 2 0 1 0 0 1 0 1 2 0 0 1 0 1 0 0 0 1 1 2 2
142 1 0 1 1 0 0 2 1 1 0 0 0 0 0 0 0 0 0 2 2 0 1 0 2 0 0 0 1 1 1 0 2 2 0 1 1 1 0 2 0 0 0 0 1 0 0 1 0 0 0 1 1 2 0 2 0 0 1 0 1 1 0 2 0 2 0 0 1 0 1 1 2 0 0 2 2 1 1 0 1 1 0 0 2 0 0 0 2 2 0 1 1 1 0 0 0 1 0 1 1 0 0 1 1 1 2 0 1 1 0 1 0 2 0 0 2 0 1 1 1 0 2 0 0 2 0 2 1 1 1 1 0 0 0 0 0 0 0 0 0 2 1 0 0 0 1 0 0 1 0 0 0 1 1 0 0 2 1 1 0 2 0 2 0 1 1 0 1 2 1 0 1 1 1 0 2 1 0 1 0 0 0 2 0 0 2 2 1 1 1 2 1 1 1 2 1 2 0 0 0 0 0 1 2 0 1 0 1 0 1 0 1 0 2 2 0 1 2 0 1 1 1 1 1 1 1 0 0 2 1 0 0 0 1 0 0 2 2 1 0 1 2 1 2 0 0 0 0 0 0 0 0 0 0 1 0 1 1 2 1 2 0 0 1 0 2 0 2 1 0 0 1 0 0 0 0 1 1 0 0 1 1 1 0 1 1 2 0 2 2 0 2 2 2 0 1 1 1 1 0 0 2 1 0 0 0 0 0 0 0 0 0 1 1 0 1 0 1 1 1 1 1 2 1 0 1 2 2 0 1 1 0 0 0 0 0 1 1 0 0 1 2 0 0 0 0 0 1 2 1 1 0 1 1 0 1 1 0 0 0 0 0 1 0 0 0 1 2 1 1 1 2 1 0 0 1 2 2 2 1 1 0 1 0 1 0 0 0 1 0 0 1 0 2 0 0 0 0 0 0 0 0 1 1 0 1 1 0 1 0 0 1 0 1 2 0 1 0 0 0 1 1 0 2 2 1 0 1 1 1 1 0 0 0 0 0 1 1 0 1 1 1 1 0 1 0 1 1 0 0 1 0 2 1 1 0 0 1 0 0 1 0 1 0 1 0 1 1 0 0 0 1 1 2 0 1 0 0 0 2 0 0 1 0 2 0 0 0 1 1 1 0 2 2 0 0 0 0 1 1 1 1 1 0 1 2 1 0 0 0 2 1 0 0 0 0 1 0 1 1 2 0 2 1 1 1 1 1 1 1 1 0 0 1 0 1 2 0 0 1 2 0 2 2 0 0 1 1 2 0 0 0 2 0 0 0 1 1 1 0 0 1 1 0 1 1 1 0 1 1 1 0 0 0 0 0 2 0 2 2 0 0 1 0 0 0 2 1 2 0 1 1 0 0 0 1 0 1 0 0 2 2 0 1 1 0 2 2 1 1 0 0 0 0 0 0 0 0 0 0 1 0 0 0 1 1 2 0 0 0 0 0 2 0 2 0 1 1 1 2 0 0 0 2 0 2 0 1 0 0 2 1 0 1 2 2 1 1 0 0 0 1 0 0 0 0 2 1 1 1 1 0 1 1 0 0 0 1 0 1 1 2 1 1 1 1 1 1 1 0 1 1 0 0 0 0 0 0 2 1 0 0 0 2 0 0 2 2 1 1 1 0 2 0 0 0 1 0 0 0 0 0 0 0 0 0 0 1 0 1 1 1 0 0 1 1 1 0 1 0 1 0 0 0 0 0 0 0 0 0 0 0 0 1 0 0 0 1 0 0 1 1 0 1 1 2 0 1 2 0 0 2 2 0 0 1 0 1 1 0 1 0 0 2 2 0 1 0 2 1 2 2 1 2 0 1 1 1 1 1 0 1 0 1 0 2 0 0 2 2 0 2 2 1 0 0 2 2 0 0 2 2 0 2 1 0 1 0 2 0 1 2 0 0 0 0 1 1 0 0 0 0 0 0 0 0 0 0 0 0 0 0 0 0 0 0 1 0 0 2 2 1 1 1 1 0 0 0 1 0 0 1 0 2 1 1 2 1 2 1 1 0 0 0 0 0 1 0 0 0 2 0 1 2 0 2 0 0 0 0 1 1 0 2 1 0 0 0 1 0 0 0 0 0 2 0 2 2 1 0 1 2 1 1 2 0 0 0 0 0 2 0 1 1 1 1 0 0 0 0 0 1 2 2 1 0 1 0 0 1 0 2 1 0 0 2 1 0 0 2 0 0 1 0 0 0 0 0 0 1 0 0 0 0 2 0 1 1 0 0 1 0 0 0 0 0 0 0 0 0 0 0 1 0 0 0 0 0 0 0 0
143 0 0 0 0 0 0 1 1 0 0 0 0 0 0 0 0 0 1 1 0 0 1 0 2 0 0 0 2 0 1 1 2 2 0 2 1 1 1 0 1 0 0 0 2 0 1 0 0 0 0 0 0 0 2 1 0 1 0 0 1 0 0 1 0 1 0 1 1 0 0 0 2 0 1 2 2 2 2 0 2 2 1 2 1 0 0 1 2 2 0 2 2 0 0 0 0 1 0 1 1 0 1 1 0 0 2 0 0 2 0 1 0 1 0 1 1 0 0 2 2 0 0 2 0 0 0 1 1 0 0 0 0 0 0 0 0 0 0 1 1 2 1 0 0 0 0 0 0 0 0 0 0 0 0 0 0 1 0 2 2 2 1 1 0 1 1 2 0 0 0 2 0 2 0 0 2 1 1 1 0 0 1 2 2 0 2 1 0 0 1 2 2 2 2 1 1 2 0 1 0 1 0 1 2 0 1 1 1 0 0 0 2 0 2 2 1 1 1 0 2 2 1 1 1 1 1 1 1 1 0 0 0 0 1 0 0 1 1 0 0 1 2 1 2 1 1 0 0 0 0 0 0 0 0 1 1 0 1 1 0 1 0 0 1 0 1 0 1 1 1 0 0 1 1 0 1 0 2 0 0 0 2 2 0 2 2 1 1 2 0 1 0 2 1 0 0 2 0 2 0 2 1 0 0 0 1 0 0 1 0 2 0 2 2 0 0 0 2 2 0 0 0 2 2 0 2 2 1 1 0 0 0 0 0 0 0 2 0 1 1 1 2 0 1 0 2 1 2 2 1 0 0 1 0 1 1 0 1 1 2 1 1 1 1 0 0 0 2 0 1 1 0 2 0 0 2 2 1 2 2 2 0 0 1 0 0 0 0 1 0 0 0 0 1 1 1 1 1 1 1 1 0 1 0 0 1 0 1 2 1 1 1 0 1 2 0 0 1 0 0 1 0 1 0 1 1 0 0 0 0 0 1 1 1 1 0 1 0 0 1 2 2 1 1 2 1 2 2 0 0 1 0 0 0 0 0 1 0 1 1 1 1 0 0 1 0 1 1 1 2 1 2 0 1 0 1 0 0 0 2 0 0 2 1 1 1 0 0 0 2 0 1 1 0 0 1 0 0 2 0 2 1 1 2 0 2 1 1 2 1 0 1 0 0 2 1 0 0 2 1 1 1 2 0 1 1 0 0 2 0 0 0 0 1 0 1 0 0 1 0 1 0 2 2 1 0 0 1 1 0 1 2 1 1 0 0 1 0 0 1 1 0 1 0 1 1 0 0 0 0 0 0 0 0 0 0 2 0 2 2 0 0 1 0 0 1 1 0 1 0 0 1 1 0 0 0 0 0 0 0 1 0 0 2 2 0 2 2 1 0 0 0 1 0 1 0 1 0 0 0 2 0 0 0 0 0 0 0 0 0 1 0 2 0 1 1 2 1 1 1 1 0 0 2 0 2 1 0 0 0 1 0 2 0 2 0 2 1 0 0 0 0 0 0 0 1 2 0 0 0 0 0 0 0 0 0 0 1 0 1 2 2 0 1 1 1 1 1 1 0 1 0 1 1 0 0 1 0 2 0 2 1 0 1 0 0 1 2 0 1 0 0 0 0 1 0 2 1 1 0 0 0 0 0 1 1 0 0 0 0 0 0 1 0 1 2 1 0 1 0 1 0 0 0 1 0 0 1 1 1 1 0 0 0 1 0 0 1 0 0 0 2 0 0 0 2 2 0 2 0 0 1 0 0 0 1 0 0 0 0 0 0 0 1 2 0 0 0 1 1 1 1 2 2 1 1 0 0 1 1 0 0 0 2 0 0 0 0 1 1 0 2 0 0 0 0 1 2 0 1 2 1 0 2 1 0 1 0 2 1 0 1 0 0 0 0 0 0 1 1 1 0 0 0 0 0 0 0 0 0 0 1 1 0 0 0 0 0 1 1 2 0 0 0 1 1 0 2 0 1 0 1 0 2 1 1 1 2 2 1 1 1 1 0 0 0 0 0 0 1 2 1 1 2 0 2 0 0 2 1 0 0 0 1 1 1 2 1 2 2 1 1 0 1 0 0 0 0 0 0 0 2 1 2 0 1 1 0 0 0 2 0 1 0 1 1 1 1 0 0 0 1 2 1 1 0 1 0 0 1 0 1 0 1 0 1 2 2 0 2 0 1 0 0 1 1 0 0 0 2 0 0 0 0 0 2 1 1 0 0 2 1 1 0 1 1 0 1 1 0 0 0 0 0 0 0 0 1 0 1 1
144 1 0 0 1 0 0 2 2 0 0 0 1 2 1 1 0 0 2 0 1 0 0 0 2 0 0 0 1 0 1 0 1 1 1 1 1 1 0 2 0 0 0 0 2 1 1 0 0 1 1 0 1 1 1 2 0 0 2 0 1 0 0 1 0 0 1 0 1 1 1 2 2 0 2 2 2 2 2 0 0 1 1 1 1 0 1 0 1 2 0 0 0 1 1 0 1 1 0 1 1 0 1 0 0 0 2 1 0 2 1 1 0 0 0 0 0 1 1 0 0 2 2 0 0 0 0 0 0 0 0 0 1 0 0 0 1 0 0 0 0 2 0 0 0 0 0 0 0 0 0 0 0 1 0 0 0 1 0 0 0 0 1 2 0 1 0 1 0 1 0 0 0 2 0 1 0 1 1 1 0 0 0 1 1 1 0 0 0 0 0 0 2 1 2 1 2 1 0 0 0 0 0 1 2 0 0 0 2 0 2 1 0 0 0 2 1 0 2 0 0 0 0 1 1 0 0 1 1 1 1 1 0 0 2 0 0 2 2 1 0 1 2 1 2 0 0 0 0 0 0 0 2 1 1 1 0 0 0 0 0 0 0 0 0 0 0 0 2 2 0 0 0 2 1 0 1 1 1 1 1 0 1 2 0 1 0 1 0 2 2 0 2 2 2 0 1 0 0 0 0 0 2 1 0 1 0 0 0 1 0 2 0 1 1 0 1 1 1 1 0 0 1 2 0 0 1 0 1 2 2 1 0 0 0 0 0 1 1 0 1 1 0 0 0 0 0 0 1 2 0 1 1 0 0 1 1 1 1 0 2 1 1 0 1 2 0 0 2 0 1 1 1 1 0 1 1 2 0 0 2 2 0 0 0 0 0 0 0 0 0 0 0 0 2 0 0 1 1 1 0 1 0 1 1 1 1 2 0 2 0 0 0 0 1 1 1 0 0 0 0 2 0 1 0 0 0 0 1 0 1 0 0 0 0 1 0 1 0 0 2 0 1 0 1 0 0 0 0 0 0 0 0 1 1 0 1 2 1 1 1 1 0 0 0 0 1 2 2 1 1 0 1 1 1 0 0 1 1 1 0 0 0 1 0 2 0 2 0 0 0 2 0 2 0 0 0 1 1 2 0 2 1 1 0 1 1 2 0 0 0 2 1 1 0 1 1 1 0 2 2 1 0 2 1 1 1 0 0 2 0 1 0 0 0 0 0 1 1 2 0 0 0 1 2 0 0 1 1 1 0 0 0 1 1 1 1 0 2 0 0 2 1 1 1 0 0 2 2 1 0 0 2 0 1 0 2 1 0 1 2 1 0 0 2 0 0 1 0 1 1 0 1 0 0 0 0 0 0 0 0 1 2 0 0 1 1 1 1 2 0 0 1 1 1 1 1 1 1 0 0 2 0 0 0 2 2 1 0 0 0 0 0 2 0 0 0 2 1 2 1 2 0 2 0 0 2 0 1 1 0 1 0 0 1 1 2 2 1 0 0 0 0 1 1 1 0 2 0 0 0 0 0 1 1 0 0 0 2 0 0 1 1 1 1 1 0 1 2 0 2 1 2 0 0 0 0 0 0 2 1 0 0 1 1 0 1 0 1 0 0 0 0 1 0 0 0 1 2 2 0 0 0 0 0 0 0 0 1 0 1 1 0 0 0 0 0 0 0 1 0 1 0 0 0 1 0 1 1 0 0 1 0 0 0 0 0 0 1 0 0 0 0 0 0 1 1 0 2 1 0 2 1 0 0 0 0 0 1 1 2 2 0 0 1 2 0 2 0 2 0 2 2 0 1 0 0 1 0 1 1 0 0 0 1 1 1 0 0 1 2 1 1 1 1 0 1 2 0 0 0 0 2 2 2 2 0 1 0 2 1 0 1 0 0 1 1 0 0 0 0 0 0 0 0 0 0 1 0 0 1 0 2 0 1 0 2 0 1 0 2 2 0 0 0 0 1 0 1 0 0 0 1 0 1 0 0 1 1 2 1 1 0 0 0 0 0 0 0 0 0 1 1 1 1 1 1 0 0 0 0 2 0 2 1 1 1 0 1 1 1 0 0 0 1 0 0 1 2 2 0 0 2 1 2 1 1 0 0 0 1 1 0 2 0 0 0 0 0 0 0 0 0 2 2 1 0 1 1 1 2 0 1 0 1 0 1 2 2 2 0 2 1 0 2 2 2 1 0 0 2 0 0 0 0 0 2 0 1 1 0 1 1 2 0 0 2 1 0 2 0 0 0 1 1 0 0 0 2 2 2 1
145 0 0 0 0 0 0 2 2 0 0 1 0 2 1 1 0 0 2 0 0 0 0 1 1 0 0 0 2 2 1 2 1 0 1 1 1 2 0 0 2 0 0 0 2 1 0 0 0 0 0 0 2 1 1 2 0 0 0 0 2 0 1 1 0 0 1 2 2 0 0 2 2 0 0 2 2 1 1 0 0 2 0 0 2 0 0 1 1 2 1 1 0 2 0 0 0 1 1 0 1 0 1 1 0 0 2 0 0 2 1 2 0 0 1 1 1 0 1 1 1 1 1 1 0 1 0 1 1 0 1 1 0 0 0 0 0 0 0 0 1 1 0 0 0 0 1 0 0 1 0 0 1 0 0 1 0 1 0 1 0 0 0 2 0 2 2 0 0 0 0 2 0 2 1 0 1 1 0 2 0 1 0 2 1 1 1 1 0 1 1 1 2 1 2 1 1 2 0 0 0 0 0 1 2 0 1 0 1 0 2 0 1 0 1 2 0 0 0 1 1 1 0 2 0 1 1 0 0 2 0 1 0 0 1 0 0 2 2 1 0 1 0 0 0 0 0 0 0 0 0 0 0 0 0 1 0 1 1 1 0 1 0 0 0 0 0 1 2 2 0 1 0 0 0 0 0 2 2 2 2 0 1 1 0 1 1 1 0 2 0 0 1 2 2 0 1 1 0 0 0 0 2 1 1 0 0 0 1 1 1 0 0 1 1 0 1 1 0 0 1 1 2 0 2 1 1 0 0 1 2 1 0 0 0 1 1 1 1 0 0 1 0 0 0 0 0 0 1 2 1 1 0 0 2 0 0 1 0 2 2 0 1 1 1 0 0 1 2 0 1 1 0 1 0 0 2 1 0 2 2 1 0 0 0 0 0 0 0 2 0 0 1 0 0 2 2 2 0 0 0 0 0 1 1 0 1 1 0 2 0 0 0 0 1 1 1 0 1 0 0 1 1 1 2 2 1 0 0 0 1 1 1 2 2 2 0 0 0 0 1 1 2 1 0 0 0 1 1 0 0 1 0 2 2 1 1 1 0 1 2 2 0 1 0 1 1 2 2 0 0 0 2 1 1 0 0 0 0 0 1 1 0 1 1 1 1 2 2 0 0 2 0 2 1 0 2 0 0 1 1 2 2 0 1 0 1 1 0 0 0 2 1 0 1 1 0 1 0 1 1 2 1 1 1 0 0 1 1 1 1 0 0 0 0 0 0 1 0 1 1 0 0 2 2 0 0 1 1 1 0 0 0 1 1 0 0 0 1 0 0 1 1 2 1 1 1 1 1 1 1 1 0 0 0 0 0 1 0 2 2 0 0 0 0 0 0 2 1 1 1 0 1 0 1 0 1 0 1 1 0 2 1 2 0 2 1 0 1 0 1 0 0 0 0 0 0 0 0 0 0 1 0 2 2 0 1 2 0 0 0 2 0 1 0 0 2 0 1 2 1 1 0 1 1 0 2 0 1 0 0 1 1 1 0 2 1 2 2 0 0 0 1 0 0 0 1 2 0 0 2 0 0 0 0 0 0 0 1 0 0 1 1 1 1 1 0 0 1 0 1 0 0 0 0 0 0 1 0 1 1 0 0 0 1 0 1 2 2 0 0 0 0 1 0 0 0 2 1 1 0 0 1 0 0 0 1 0 1 0 1 1 0 0 0 0 0 1 0 1 0 1 0 0 0 1 0 0 0 0 0 0 0 0 0 0 1 0 0 0 0 2 1 0 0 0 1 0 2 1 1 0 2 0 0 0 0 0 1 1 1 1 0 0 0 2 0 2 0 2 0 2 0 1 1 1 0 1 1 1 0 1 0 0 1 0 1 0 0 1 1 0 0 0 0 0 0 2 0 1 0 1 1 0 2 1 0 1 0 2 1 0 1 0 0 0 0 0 0 0 0 0 0 0 0 0 0 0 2 0 0 0 1 1 0 1 1 0 0 1 0 1 1 0 1 0 1 0 1 0 1 0 0 1 2 1 0 1 0 2 2 2 0 0 0 1 0 1 0 0 1 2 1 1 1 1 1 0 1 0 0 1 1 1 1 1 1 2 0 2 1 0 0 0 2 1 0 2 2 1 0 1 2 1 2 1 1 2 1 2 0 2 0 1 0 1 1 0 0 0 0 0 2 1 1 1 0 0 0 1 1 0 2 0 0 0 0 0 0 1 1 1 2 0 0 0 0 0 0 0 0 0 0 0 0 1 1 0 0 0 0 0 1 1 0 1 1 0 1 1 0 0 0 0 0 1 0 0 0 0 2 1
146 1 0 0 0 0 0 1 2 0 0 1 1 1 1 1 0 0 0 2 2 0 0 0 2 1 1 0 2 0 2 1 2 2 1 0 2 1 0 0 2 1 0 0 0 0 1 0 0 0 0 0 1 1 1 1 0 1 0 1 0 1 0 2 1 0 2 2 2 0 0 2 1 0 1 1 2 1 1 0 0 1 0 0 1 0 0 0 2 2 0 2 1 2 1 0 0 1 0 1 1 0 0 2 0 0 2 1 1 1 0 1 1 2 1 1 2 0 0 2 2 0 0 2 0 0 0 0 0 0 0 0 0 0 0 0 0 0 0 0 1 1 0 0 0 0 0 0 1 1 0 0 0 0 0 0 0 0 0 0 0 0 0 2 2 1 1 0 1 2 0 0 0 2 1 0 2 2 2 2 0 0 0 2 1 0 2 2 0 0 1 2 2 2 2 1 1 0 0 0 0 0 0 1 2 0 1 1 1 0 2 0 0 0 2 2 0 0 1 0 2 2 0 2 1 0 0 0 0 1 0 1 0 0 2 0 0 2 2 2 0 0 2 0 1 0 1 0 1 1 1 1 0 0 0 1 0 1 0 1 1 1 0 1 1 0 0 1 1 1 1 1 0 1 0 0 0 1 1 1 0 0 1 1 0 1 0 1 0 2 1 1 0 2 1 0 0 0 0 1 0 0 2 1 1 0 1 0 2 2 1 1 0 2 2 0 0 0 1 1 1 1 1 1 1 0 1 1 1 1 1 2 0 0 0 1 0 2 0 0 0 2 0 0 0 0 0 0 1 1 0 1 1 1 0 0 1 0 0 2 2 0 1 0 1 0 0 1 1 0 0 0 0 2 2 0 2 2 2 2 1 1 0 1 0 0 0 0 0 1 0 0 2 0 2 0 2 1 1 1 0 1 1 1 1 0 1 1 0 2 0 0 1 0 1 2 0 0 1 0 0 0 2 0 0 2 0 0 0 0 1 0 0 0 0 1 0 0 0 0 2 0 2 0 1 2 1 0 0 0 0 0 0 2 2 2 0 2 1 0 0 1 1 0 0 1 0 2 2 0 1 1 2 0 1 0 2 0 0 1 2 0 0 0 0 1 0 1 1 0 0 2 0 2 0 0 1 0 0 2 0 2 1 1 0 1 1 1 1 1 1 1 1 1 0 2 0 0 0 0 0 2 0 1 0 1 0 0 0 2 0 2 0 0 0 0 1 2 0 1 1 2 0 2 2 1 0 2 0 2 0 0 0 1 2 0 0 1 0 2 0 0 0 1 0 1 1 1 0 0 1 2 1 0 1 0 1 2 0 2 2 0 0 1 1 1 1 1 1 1 0 0 0 1 2 0 0 0 0 0 0 2 1 0 0 0 2 0 0 1 1 0 0 0 0 0 0 0 0 0 0 1 1 1 1 1 1 2 0 0 1 1 0 1 0 1 0 2 1 2 1 2 0 1 0 0 2 0 0 0 0 1 1 1 0 2 1 1 1 0 0 0 1 1 1 1 1 2 0 1 0 1 1 0 0 1 1 0 0 0 0 0 2 1 1 2 1 1 2 0 1 0 0 0 1 0 0 0 0 2 0 2 0 0 2 0 0 1 1 0 1 0 0 2 0 0 0 1 2 2 0 0 0 0 0 0 0 0 0 0 0 0 0 0 0 0 1 0 0 1 0 0 0 0 0 0 0 1 1 1 1 1 0 0 1 0 0 0 0 0 0 1 2 0 0 2 2 0 2 1 1 0 1 1 1 0 1 0 2 2 2 2 1 1 2 1 1 1 1 2 1 1 2 0 2 0 0 0 0 0 0 0 0 0 2 0 1 1 0 1 1 0 0 0 0 0 0 2 1 0 0 1 0 0 1 1 0 0 0 1 0 1 1 1 1 1 0 0 0 0 0 0 0 0 0 0 0 0 0 0 1 0 1 0 0 1 1 0 0 0 0 0 0 0 0 1 1 0 2 0 2 0 1 0 1 0 0 0 0 2 2 2 0 0 0 0 1 0 0 0 1 1 1 1 1 0 2 0 0 0 0 1 0 2 1 1 1 0 0 0 0 0 1 0 1 1 0 1 1 1 1 0 2 0 1 0 0 2 0 1 0 2 0 2 0 0 0 1 0 0 1 1 1 2 2 1 0 0 0 0 2 0 1 0 2 0 2 2 1 0 1 1 1 0 0 0 0 1 1 0 1 0 0 0 0 0 2 0 0 0 0 0 1 1 0 0 2 1 0 2 0 0 0 0 1 1 0 0 2 1 1 1
147 1 0 0 0 0 0 2 1 0 0 0 1 1 0 0 1 0 1 1 1 0 0 0 2 0 0 0 2 1 1 1 1 0 2 0 2 2 0 0 2 0 0 0 2 0 1 0 0 0 0 0 0 1 1 1 0 0 1 2 0 0 2 0 0 0 1 0 1 1 0 1 1 0 1 1 1 2 2 0 1 2 0 0 1 0 0 2 2 2 2 2 0 0 0 0 1 0 0 0 2 0 0 1 1 1 1 0 0 2 1 1 2 2 2 2 2 1 0 1 1 0 1 1 0 1 0 1 0 1 1 1 1 0 0 0 0 0 0 0 1 1 0 0 0 0 0 0 0 0 0 0 0 2 0 0 0 0 0 2 0 2 0 2 0 2 0 2 0 1 0 0 0 2 1 2 1 1 1 0 0 1 0 2 2 1 1 1 0 0 0 2 2 1 2 1 1 2 0 0 0 0 1 1 1 0 1 1 2 0 1 0 1 0 2 2 1 2 1 2 0 0 0 2 0 0 0 1 1 1 1 1 0 0 2 0 0 2 2 2 0 0 2 1 2 0 0 0 0 0 0 0 0 1 1 1 0 0 0 0 0 0 0 0 0 0 1 0 1 1 1 0 0 2 0 1 0 0 1 1 0 0 1 1 0 1 0 2 0 2 1 0 1 2 2 0 1 0 0 1 0 0 2 0 0 0 0 0 1 1 1 1 0 1 1 0 1 0 0 0 2 1 1 0 0 0 0 2 2 2 2 2 0 0 0 0 0 2 0 1 0 1 0 0 1 0 1 1 2 1 1 0 1 0 1 0 0 1 1 1 2 1 2 0 2 0 0 2 2 1 0 0 0 2 1 0 2 2 1 1 0 0 0 0 0 0 0 0 0 1 0 0 1 0 2 0 1 1 1 1 1 1 0 2 1 1 0 0 1 1 0 0 1 0 1 2 0 0 0 0 0 2 0 1 2 2 2 0 0 0 0 0 0 0 0 1 0 0 0 0 2 0 0 2 0 2 0 0 1 0 0 0 0 2 1 1 0 1 2 1 1 2 1 0 0 1 1 2 2 1 1 1 2 0 1 0 1 0 0 1 1 0 0 0 0 0 0 0 0 1 2 1 0 1 0 0 0 1 1 2 0 2 1 1 0 1 1 1 0 1 0 1 1 0 1 1 1 0 0 0 0 2 1 2 1 0 0 0 0 2 0 1 0 1 1 0 0 2 0 2 1 2 0 1 2 0 0 0 2 0 0 0 0 2 0 0 0 0 1 1 0 1 0 1 0 1 1 0 0 1 0 0 0 0 0 0 0 0 0 1 2 0 0 1 1 0 2 1 1 2 0 1 0 2 0 1 0 0 0 0 0 2 1 2 0 2 1 1 1 1 1 0 0 0 0 0 0 2 1 0 0 1 0 0 0 0 0 0 0 0 1 2 0 1 0 1 1 0 1 2 1 0 0 1 0 0 2 1 1 0 0 2 2 0 0 1 2 1 1 0 0 0 1 1 1 1 1 1 1 1 1 1 0 0 0 0 1 0 1 0 0 0 2 1 0 2 2 1 2 0 2 0 0 0 0 0 0 0 0 1 1 0 0 0 1 0 1 2 2 0 1 0 0 2 1 1 0 1 1 1 0 1 1 0 0 0 0 0 1 0 0 0 0 0 0 1 1 2 0 2 0 0 0 0 0 0 0 0 0 0 0 0 0 0 0 0 0 0 2 0 0 0 2 0 2 1 2 0 1 1 1 0 2 1 0 0 1 1 0 1 1 0 0 0 1 1 1 0 0 2 2 2 1 1 2 1 0 2 0 2 2 0 1 1 0 1 0 0 0 2 2 0 1 1 1 0 0 1 2 0 2 2 0 0 2 0 0 0 0 1 1 0 1 1 1 0 0 1 1 1 1 0 0 0 0 0 0 0 0 1 0 0 2 0 1 1 2 0 1 0 2 2 0 0 0 2 1 0 2 0 0 0 0 0 1 1 0 2 1 2 1 1 0 1 0 0 0 0 1 0 0 1 2 2 2 0 2 0 1 1 1 0 1 1 1 1 0 2 0 1 1 0 1 1 2 0 0 0 2 1 0 1 2 2 1 2 0 1 0 0 0 1 1 2 1 0 1 1 1 0 0 0 1 1 2 0 0 1 1 0 2 0 1 0 1 1 1 2 1 1 1 1 1 0 1 2 2 0 0 0 2 0 0 0 0 1 1 0 1 0 0 0 1 1 0 0 0 0 0 0 0 0 0 0 0 1 0 1 1 1 2 2
148 1 0 1 1 0 1 2 1 1 0 0 1 2 1 1 0 0 0 2 2 0 1 0 2 0 0 0 1 0 1 1 2 1 1 0 2 1 0 1 1 0 0 0 2 1 0 0 0 0 0 0 0 1 1 1 0 1 1 1 0 1 0 2 0 1 1 0 0 0 0 0 2 1 1 2 1 1 1 0 0 2 0 0 2 0 0 1 2 2 0 1 0 1 2 0 0 1 0 1 1 0 1 0 1 1 2 1 1 1 1 2 0 2 1 2 2 0 2 0 0 1 1 1 0 1 0 1 1 0 1 1 1 0 0 0 1 0 0 0 2 2 0 0 0 0 1 0 0 0 0 0 0 0 0 1 0 0 0 1 1 1 0 2 2 2 2 1 0 0 0 0 0 2 0 0 2 0 0 0 0 0 0 2 2 2 0 1 0 0 0 1 0 0 0 1 1 1 0 0 0 0 1 1 1 0 1 1 0 0 2 0 2 1 0 2 1 0 1 1 0 0 0 1 1 1 0 0 0 1 0 0 0 1 1 0 0 0 0 0 0 0 2 1 1 0 0 0 0 0 0 0 2 1 1 2 1 1 0 1 1 1 0 0 0 0 1 1 2 2 0 1 0 0 0 0 1 1 1 1 1 0 1 0 2 0 1 1 0 2 2 1 1 2 2 0 1 0 1 0 1 0 1 1 0 0 1 0 1 1 0 1 0 1 0 0 0 0 1 1 1 1 2 1 1 0 1 2 2 1 1 1 0 0 0 0 0 1 1 0 0 0 2 0 1 0 2 0 0 2 0 2 0 0 1 1 0 1 0 1 0 0 0 0 0 2 0 1 2 0 1 1 0 2 0 1 0 2 0 0 1 0 0 0 0 1 0 0 0 0 0 0 0 0 2 0 0 0 0 1 0 1 0 2 1 0 0 0 0 0 0 0 0 0 0 0 2 0 0 0 0 2 1 1 2 1 0 0 1 0 0 0 0 0 0 1 0 0 1 0 2 0 1 0 1 0 0 2 2 0 0 2 0 2 2 0 1 1 2 1 1 2 0 0 1 1 0 1 1 1 1 0 2 1 1 0 1 1 1 0 1 0 0 1 0 0 0 2 1 0 0 2 0 1 1 0 0 1 1 0 2 1 1 1 1 0 1 1 0 1 0 1 2 0 0 2 0 0 1 2 1 1 0 2 1 0 0 1 1 1 1 0 0 1 0 1 0 0 0 1 0 1 0 0 1 1 0 0 2 0 0 0 0 0 2 0 0 0 0 1 0 0 0 0 0 0 0 2 1 0 0 0 0 0 0 0 0 1 0 2 2 0 1 2 0 1 2 2 0 2 1 0 0 1 2 0 0 0 0 0 0 1 0 1 0 2 0 2 2 2 1 0 0 0 0 0 0 0 0 0 0 0 0 0 0 0 0 2 0 0 0 1 0 2 0 1 0 1 2 2 2 1 0 1 1 0 2 1 0 1 0 2 1 2 0 2 1 1 0 0 0 0 2 0 0 0 0 2 0 0 1 0 1 0 1 0 1 0 2 0 1 0 2 1 1 1 1 2 2 0 2 1 1 0 0 0 0 1 0 2 1 1 0 0 0 0 1 1 2 0 0 0 0 1 0 1 0 1 0 0 0 0 0 1 0 1 2 1 0 1 0 0 1 0 0 1 1 0 0 0 0 0 0 0 0 0 1 0 0 0 0 0 1 0 1 0 0 0 0 0 0 0 2 0 0 0 2 2 0 2 0 0 1 0 0 1 1 0 0 0 0 0 1 1 1 2 1 2 0 2 0 2 0 1 1 1 0 2 1 2 1 0 1 0 1 1 0 0 0 0 0 0 1 1 1 0 0 0 1 0 1 1 1 1 2 1 0 2 0 2 0 0 0 0 0 0 0 1 1 1 1 0 0 1 0 0 1 0 0 0 0 0 0 0 0 0 0 0 0 0 0 1 1 0 1 0 1 0 2 1 1 0 1 0 0 0 0 0 2 2 1 1 1 1 0 1 0 1 0 0 0 0 1 1 1 1 1 0 1 0 0 0 0 1 2 2 0 0 0 1 0 0 0 0 0 2 0 0 2 2 0 0 2 1 1 1 2 0 0 0 0 2 0 1 0 0 0 1 1 0 0 0 2 2 2 0 0 0 1 0 1 0 2 0 1 0 2 2 1 0 0 2 0 0 0 1 1 1 1 0 1 0 2 0 1 1 0 1 2 0 0 2 0 0 0 0 1 1 1 1 0 0 1 0 2 0 0 0 2 0 0 0
149 0 0 1 1 0 0 2 1 1 0 0 0 0 0 0 0 0 1 1 1 0 1 0 2 0 0 0 1 2 0 1 1 1 1 1 1 2 0 0 2 0 0 0 1 0 1 0 1 1 1 0 0 0 2 2 0 0 2 1 1 0 0 2 1 0 2 0 0 0 0 1 2 0 0 2 2 0 0 2 0 2 1 1 0 0 0 1 1 1 0 0 1 1 2 0 0 1 0 2 2 1 0 0 2 2 2 0 0 2 0 0 0 2 0 0 1 0 1 1 1 0 0 2 0 0 0 0 0 0 1 1 0 0 1 0 1 0 0 0 1 1 0 0 0 0 0 0 0 1 0 0 0 0 0 0 0 1 0 1 0 0 0 2 2 2 2 2 0 0 0 1 1 1 1 2 1 0 0 0 0 0 1 1 1 0 1 1 0 1 1 2 1 0 1 0 2 2 0 1 1 1 0 2 2 0 1 0 1 0 0 0 0 0 2 2 0 1 0 2 0 0 0 2 0 0 0 0 0 2 0 1 0 0 1 0 0 1 2 1 0 0 2 0 2 0 0 0 0 0 0 0 0 1 1 2 1 0 1 1 0 1 0 1 1 0 0 1 0 0 0 2 0 1 1 1 1 1 2 1 1 0 2 2 0 2 1 2 0 2 1 1 1 2 2 0 1 2 0 0 0 0 0 0 0 0 0 0 0 0 0 1 0 1 1 0 0 0 1 1 1 1 0 1 2 0 1 0 1 2 2 1 0 0 1 1 0 1 1 0 0 0 1 0 0 0 1 0 2 2 1 0 2 0 0 0 1 1 0 2 2 0 2 0 2 2 0 2 2 0 0 0 0 2 0 0 1 2 0 2 2 0 0 0 0 0 0 0 0 1 0 1 0 2 2 0 0 0 1 1 0 1 0 2 2 1 0 0 0 2 0 0 1 0 1 2 0 0 1 0 0 1 0 1 2 2 1 1 1 0 1 1 1 1 1 1 0 2 1 0 1 2 0 2 1 2 1 1 1 0 0 1 0 2 1 1 0 0 0 0 0 0 0 0 0 1 0 1 2 0 1 1 1 2 1 0 1 1 1 1 1 1 0 0 0 2 0 0 0 0 2 0 1 0 0 0 0 0 1 2 0 2 1 1 0 1 2 2 0 0 0 2 1 0 0 2 0 2 0 2 1 2 1 2 0 1 1 0 0 2 0 2 0 0 0 0 1 1 0 1 1 0 0 1 2 1 0 1 1 1 0 0 0 2 0 1 0 1 0 0 1 0 0 2 0 1 0 2 0 0 1 2 1 0 1 0 1 1 0 2 2 1 0 0 0 0 0 1 0 1 0 0 1 1 0 0 0 1 1 0 1 1 0 2 0 2 1 0 0 2 0 0 0 0 0 0 0 0 0 0 0 2 0 0 0 1 1 0 0 0 0 0 0 2 0 0 1 1 2 2 2 1 0 1 1 0 2 1 0 0 0 2 0 1 1 2 1 2 2 0 0 0 1 1 1 1 1 1 1 1 1 1 0 0 0 0 0 1 1 1 1 0 2 2 0 2 2 1 1 0 2 0 0 0 0 0 0 0 0 1 0 0 0 2 1 0 1 0 0 0 0 0 0 0 0 2 0 0 1 1 0 0 1 0 0 1 1 0 0 0 0 0 1 0 0 0 0 2 1 2 0 2 0 0 0 0 0 1 1 0 0 1 0 0 0 0 0 0 1 0 0 0 1 0 0 0 1 0 2 1 0 0 2 1 0 0 1 0 1 1 1 2 0 0 2 0 2 1 1 2 1 1 1 1 2 1 1 1 0 1 1 0 0 0 2 0 0 0 0 1 2 0 2 1 1 0 0 2 1 0 1 1 0 1 2 1 0 1 0 2 0 1 1 1 0 1 1 0 1 0 0 2 1 1 1 1 2 0 0 0 0 1 0 0 0 0 0 0 0 0 0 1 1 0 1 1 2 1 1 1 0 0 1 0 1 0 0 2 1 2 1 1 0 1 0 0 0 0 0 0 1 1 0 1 2 1 1 0 0 0 0 2 0 2 1 2 0 2 1 2 2 1 0 0 0 2 0 1 1 1 0 0 2 1 1 1 1 0 0 0 0 2 1 1 1 2 1 1 1 0 1 1 2 2 2 1 0 1 1 1 1 0 1 1 1 0 1 1 1 0 2 0 0 0 0 1 1 0 0 0 2 0 1 0 0 0 1 0 1 0 0 0 0 0 0 0 2 0 0 2 0 0 1 0 1 0 0 0 1 0 0 0
150 1 0 0 0 0 0 2 2 0 0 1 0 1 1 1 0 0 1 1 1 0 2 1 1 1 1 0 1 1 1 1 1 0 2 0 2 1 0 0 0 0 0 1 1 1 0 0 0 0 0 0 0 2 0 2 0 0 1 1 0 0 0 0 0 1 1 1 1 0 0 2 1 0 1 1 1 1 1 0 0 2 0 0 2 0 1 0 1 1 0 0 2 1 0 0 0 1 1 1 1 0 0 2 0 0 2 1 1 1 0 2 0 2 0 0 2 0 1 1 1 0 0 2 0 0 0 1 0 1 0 0 0 0 1 0 0 0 0 0 1 1 0 0 0 1 1 0 0 0 0 0 0 0 0 2 0 0 1 2 1 1 0 2 2 2 2 1 0 2 0 0 0 2 0 0 2 0 0 0 0 0 1 2 2 1 1 1 0 0 1 1 2 1 1 2 1 2 0 0 0 0 0 1 2 0 1 0 1 0 0 0 1 0 0 2 1 1 1 1 1 1 0 1 1 2 1 0 0 2 0 0 0 0 2 0 0 2 2 1 0 0 2 0 0 0 0 0 1 1 1 1 0 0 0 1 1 0 1 1 1 1 0 0 1 0 2 1 1 1 0 2 1 0 0 0 1 2 2 1 1 0 1 1 0 0 0 1 0 2 2 1 1 2 1 1 1 0 0 1 0 0 2 1 0 0 1 0 0 0 0 0 0 2 2 0 1 1 0 0 0 0 1 1 1 0 1 1 1 1 1 1 0 0 0 0 0 2 0 0 0 0 2 1 0 0 0 0 2 1 1 0 0 2 0 0 1 0 0 1 1 0 2 0 2 0 0 1 2 0 1 1 1 2 1 0 1 2 1 2 1 0 0 0 1 0 0 0 0 2 0 1 1 0 2 1 0 0 0 0 0 0 0 2 1 1 0 0 0 1 0 0 0 0 0 0 2 1 0 1 1 1 0 0 1 1 0 2 2 0 2 0 1 1 1 2 0 1 1 0 1 1 2 0 0 1 0 0 1 0 0 0 0 2 2 0 1 2 1 1 2 2 1 1 0 1 0 1 2 1 0 0 1 1 2 0 2 0 0 1 2 0 1 1 0 0 0 1 1 0 0 2 1 1 1 0 1 2 2 1 1 1 2 0 0 0 0 0 0 1 0 2 2 1 0 2 0 0 0 0 0 2 0 2 2 0 0 1 1 1 1 1 0 1 2 0 2 1 0 1 2 2 0 0 0 0 0 1 1 1 0 0 0 2 1 0 0 1 0 1 0 0 0 2 0 1 2 1 1 0 0 0 1 1 0 1 2 0 0 0 2 0 1 1 0 1 1 1 0 1 0 0 1 1 0 0 0 0 0 0 0 2 0 2 0 2 1 1 1 2 1 0 0 0 0 0 0 1 0 1 0 0 0 0 0 0 0 1 0 0 0 1 0 0 0 1 0 0 0 2 0 1 0 0 2 0 2 1 0 1 0 2 1 0 0 2 2 2 1 0 0 0 0 0 0 0 1 1 1 1 0 1 0 0 0 1 1 0 2 0 1 0 1 0 0 1 1 0 0 0 2 0 0 1 1 0 0 0 0 2 1 0 0 1 1 0 2 2 2 0 1 1 0 1 0 0 0 1 1 1 1 0 0 0 1 1 1 1 0 0 0 0 0 0 0 1 1 1 0 1 0 1 0 0 0 0 0 1 0 0 0 0 0 0 0 0 0 0 2 0 0 0 2 0 0 1 2 0 2 2 2 0 1 0 0 0 1 0 0 0 0 0 1 1 2 1 1 2 0 2 0 2 0 0 0 0 1 1 0 2 2 0 0 0 2 0 1 0 0 1 2 1 1 1 1 0 0 2 1 0 1 1 2 0 2 0 0 2 0 2 1 0 1 0 0 1 1 0 1 1 1 2 0 0 0 0 0 0 0 1 0 0 0 0 0 0 0 1 0 1 0 0 0 0 0 0 1 0 1 1 0 1 1 1 2 1 0 0 0 1 1 1 1 1 0 1 0 0 1 0 0 1 0 2 2 0 2 0 0 0 0 1 0 2 2 2 0 0 1 1 1 0 0 0 1 1 0 1 2 1 0 1 1 0 1 1 1 2 0 0 2 1 0 2 0 0 0 0 1 1 0 0 1 1 1 0 1 0 1 1 2 0 2 0 0 0 0 1 0 0 1 1 1 0 0 0 0 1 0 0 1 0 0 0 0 2 0 0 0 0 0 1 1 2 0 1 2 0 0 1 0 0 0 0 1 0 0 1 1 1 1 1
151 1 0 0 0 0 1 2 1 1 0 0 1 2 1 1 0 0 2 0 0 0 0 0 2 0 0 1 2 1 1 0 1 1 1 1 1 1 1 0 1 0 0 0 0 0 1 0 0 0 0 0 1 1 1 1 1 0 2 0 1 0 0 1 1 1 0 0 1 0 0 1 2 0 2 2 1 0 0 0 0 0 0 0 2 0 0 1 2 2 0 2 2 2 1 0 0 1 0 1 1 0 0 2 0 0 2 1 1 1 1 2 1 1 2 2 2 1 0 1 1 0 1 1 0 1 0 1 1 0 0 0 1 0 0 0 1 0 0 0 0 2 0 0 0 0 0 0 0 0 0 0 1 0 0 0 0 2 0 0 0 0 0 2 1 2 2 1 0 2 1 2 0 2 0 0 1 0 0 0 0 1 0 1 1 0 1 1 0 0 0 1 0 0 1 1 1 1 0 0 0 0 0 1 2 0 0 0 1 0 2 0 0 0 0 2 1 1 2 0 0 0 0 2 1 0 0 0 0 2 0 0 0 0 2 0 0 1 1 1 0 0 1 0 1 1 1 1 1 1 0 0 0 1 1 1 0 0 0 0 0 0 0 0 0 0 0 0 1 0 0 0 0 2 0 0 0 0 1 0 1 2 2 2 0 2 1 0 0 2 2 2 2 2 2 0 1 1 1 2 1 1 2 1 0 1 0 2 1 1 1 0 0 1 1 0 1 0 0 0 0 0 2 1 2 0 1 1 0 2 2 2 0 0 1 1 0 0 2 0 0 0 1 0 0 0 0 1 2 1 1 0 1 0 1 0 1 0 0 2 2 0 1 1 1 0 0 0 2 0 2 2 0 2 1 0 0 2 0 1 2 0 0 0 1 1 0 0 0 0 0 1 1 0 2 0 0 0 1 1 0 1 0 2 2 0 0 0 0 1 0 0 0 0 2 2 0 0 1 0 0 1 0 1 1 2 0 0 1 0 1 0 1 1 1 1 0 0 1 0 2 0 0 1 1 2 1 1 1 0 0 1 0 2 1 0 1 0 1 0 0 1 0 0 0 0 0 2 2 1 1 1 1 1 1 0 1 0 0 1 2 0 1 2 0 0 0 1 1 1 1 2 0 1 1 0 0 0 1 2 0 2 2 0 0 0 1 0 0 1 0 1 0 0 0 0 0 0 0 2 2 0 1 1 0 1 1 1 1 1 1 0 0 0 0 0 0 1 1 2 2 2 0 2 2 0 0 0 2 0 0 0 0 1 1 1 0 0 0 1 0 0 1 2 1 1 1 2 1 0 0 0 0 0 0 0 0 2 0 2 2 0 0 2 0 1 0 0 0 0 0 0 0 0 1 0 0 0 0 0 0 2 0 2 0 2 0 1 1 2 0 0 0 0 0 0 0 0 0 0 0 0 0 0 0 1 1 1 0 0 1 1 0 1 0 0 1 2 0 1 1 0 0 1 0 0 1 1 0 0 0 1 1 1 0 2 1 2 2 1 1 1 0 2 2 2 1 2 0 0 0 0 1 1 1 0 0 1 1 1 0 0 1 0 0 1 0 0 0 0 2 1 0 0 0 0 0 0 0 1 0 0 1 2 2 1 1 2 2 0 2 0 0 1 0 2 0 2 1 1 0 0 0 0 1 1 1 0 1 0 0 0 0 0 0 1 0 0 0 1 0 1 0 0 0 0 0 1 0 0 0 0 0 0 0 1 0 0 0 0 0 0 0 0 0 0 1 1 1 1 1 0 0 1 0 0 0 0 0 0 0 0 0 0 0 2 0 2 2 2 0 0 2 0 2 0 1 0 0 1 1 0 2 0 0 0 2 0 1 1 2 0 0 0 0 0 0 2 2 0 2 2 1 1 2 1 0 2 0 2 0 0 0 0 0 1 0 0 1 0 0 0 0 0 0 0 0 0 0 0 0 0 0 0 0 0 0 0 0 0 1 1 1 0 1 1 1 0 1 1 0 1 1 0 1 0 0 0 0 2 2 2 0 0 0 0 1 0 0 0 0 1 0 1 1 0 1 0 1 1 1 1 0 1 1 1 0 2 1 1 1 0 1 1 2 0 0 1 1 0 0 1 2 1 2 1 2 0 0 0 1 1 0 1 0 1 0 1 2 0 0 0 0 1 1 2 1 0 0 1 2 0 2 0 1 1 1 2 2 1 1 1 2 0 1 1 1 0 0 0 1 0 0 0 0 0 2 0 0 0 0 0 0 1 0 0 0 1 0 2 0 0 0 1 1 0 0 0 0 1 2 1
152 1 0 0 0 0 0 1 2 0 0 2 0 1 1 1 0 0 1 1 1 1 0 0 2 0 0 0 2 0 1 0 1 0 2 0 2 1 0 1 0 0 0 0 1 0 0 0 0 0 0 0 1 1 1 1 0 0 1 0 0 1 0 0 2 0 1 0 0 0 0 1 2 1 2 2 2 1 1 0 1 2 0 0 1 0 0 0 2 2 0 2 0 0 0 0 1 0 0 0 2 0 0 0 2 2 2 1 1 1 0 2 0 1 0 0 1 0 0 1 1 1 2 0 0 2 0 1 0 1 0 0 0 0 1 0 0 0 0 0 1 2 0 0 0 1 0 0 0 1 0 0 0 0 0 0 0 0 1 1 1 1 0 1 0 0 0 1 0 2 1 1 2 0 0 0 1 0 0 0 0 0 0 0 0 0 0 2 1 1 1 2 2 0 1 2 2 1 0 0 0 0 0 1 2 0 1 0 1 0 1 0 1 0 2 2 2 1 2 0 1 1 0 2 0 1 1 0 0 1 0 0 1 0 2 0 0 2 2 2 0 0 2 0 2 0 0 0 1 1 1 1 0 1 1 1 0 0 0 1 0 1 0 0 0 1 0 1 1 0 0 1 1 0 1 1 1 2 2 1 1 1 2 1 1 1 2 1 0 1 1 0 1 2 1 0 0 0 0 2 0 0 2 1 0 0 2 0 0 2 0 2 0 1 1 0 0 0 1 1 1 1 1 0 1 0 1 2 1 1 2 1 0 0 0 0 0 1 1 0 0 1 0 0 0 0 0 0 1 2 1 1 1 0 0 1 0 1 0 1 1 0 0 0 0 1 0 0 2 0 2 2 2 1 0 0 1 1 0 1 0 0 0 1 1 1 0 0 0 0 1 0 0 0 2 1 1 0 2 2 0 2 0 2 2 0 0 0 1 1 1 1 0 0 0 0 2 1 0 1 1 1 1 0 1 2 0 0 2 2 1 0 1 0 0 1 0 0 1 1 1 0 1 0 1 1 0 0 2 0 0 0 0 2 2 0 0 1 0 1 1 1 1 0 0 1 0 1 1 0 1 0 2 1 2 0 2 1 1 1 0 0 0 0 0 0 0 1 0 0 0 1 0 0 2 0 0 0 0 2 0 2 2 1 0 1 2 0 0 1 0 1 0 0 2 0 0 0 2 0 0 2 0 2 1 1 1 0 0 2 0 1 0 1 2 0 1 1 0 2 2 1 0 1 2 0 0 0 1 1 0 1 1 2 1 0 1 1 0 1 0 0 0 2 0 0 1 2 1 0 0 0 1 0 0 0 1 0 0 2 1 1 1 1 1 1 2 1 0 1 1 0 1 1 0 1 0 0 0 0 0 2 0 2 0 2 1 1 1 2 1 0 0 1 0 1 0 2 1 0 0 2 0 0 0 0 1 1 0 0 0 2 1 1 0 1 0 0 0 0 1 1 0 1 0 0 1 1 0 0 0 1 0 2 0 1 1 2 2 0 0 0 1 0 0 0 0 2 1 0 0 0 0 0 0 0 0 1 1 1 0 0 2 1 0 2 2 0 1 1 1 1 0 0 1 0 0 0 0 1 1 0 0 2 2 0 2 1 1 0 0 0 0 0 1 1 0 0 0 0 1 0 0 0 0 1 1 0 0 0 0 0 1 0 0 0 0 1 0 1 0 0 0 0 0 1 0 1 1 1 1 1 0 1 0 0 0 0 1 0 0 0 1 0 1 0 1 1 0 2 0 1 1 1 0 1 2 0 0 0 1 1 1 1 2 2 0 0 0 2 2 2 0 0 0 0 1 2 0 1 1 0 1 0 1 0 2 0 0 2 2 0 2 0 0 0 0 2 2 0 2 2 2 1 0 2 0 1 0 2 0 1 1 0 0 0 1 1 1 1 1 0 0 0 1 1 1 0 0 0 0 0 0 0 0 0 0 1 0 2 0 2 1 1 1 1 0 0 2 0 2 0 0 0 1 0 0 1 0 1 0 0 0 0 0 0 1 0 0 0 1 2 2 1 1 0 2 0 1 0 0 1 0 2 2 2 0 1 0 1 1 0 0 0 0 1 0 2 1 1 0 0 1 0 2 2 0 0 0 0 1 1 1 1 0 1 0 1 1 0 0 0 0 1 1 1 1 0 0 1 2 0 0 0 2 0 2 1 1 1 1 1 1 1 0 1 1 0 1 0 1 0 0 0 0 0 2 2 2 1 0 2 1 1 0 0 0 0 1 1 0 0 0 1 0 1 0 0 0 0 2 1
153 1 0 0 1 0 0 2 1 2 0 0 0 0 0 0 0 0 2 1 1 0 0 1 1 0 0 0 2 0 2 1 2 1 1 1 1 1 0 2 1 1 0 0 1 1 0 0 0 0 0 0 1 1 0 2 0 0 1 1 0 1 0 2 0 1 1 1 2 0 0 1 2 1 2 2 2 2 2 0 2 2 0 0 1 0 0 0 0 1 0 0 0 1 2 0 0 0 0 0 1 0 0 1 1 0 2 1 1 1 1 2 1 2 1 1 2 0 1 1 1 0 1 1 0 1 0 0 0 0 0 1 0 0 1 0 0 1 1 1 1 1 0 0 0 0 0 0 0 0 0 0 1 0 1 1 1 1 0 1 0 0 1 2 1 2 1 0 1 1 0 0 1 1 1 1 2 2 1 2 0 1 0 2 0 0 2 1 0 0 0 1 0 0 0 1 2 1 0 0 0 0 0 0 2 0 1 0 2 0 1 0 1 0 1 1 0 1 2 0 1 1 1 1 1 1 1 0 0 1 0 0 0 0 2 0 0 1 2 2 0 0 2 0 1 0 0 0 0 0 0 0 0 1 1 2 0 1 0 1 1 1 0 0 0 0 0 0 2 1 0 1 1 0 0 0 0 1 1 0 0 1 2 1 0 0 0 1 0 2 2 1 1 1 1 0 1 0 0 1 0 0 1 1 1 0 0 0 0 1 0 1 0 2 2 0 0 1 1 1 1 0 1 1 2 0 1 0 0 0 2 0 0 0 0 0 0 1 1 1 0 1 2 0 1 0 1 0 1 2 1 1 1 0 1 0 0 0 0 1 1 0 1 0 1 1 0 0 1 0 1 1 0 2 0 0 1 1 0 2 1 0 0 0 0 0 0 0 1 0 1 1 2 0 2 0 2 0 0 0 0 0 0 2 2 1 0 0 0 2 0 0 0 0 0 0 2 0 1 0 0 1 0 0 1 2 1 0 1 1 1 0 0 1 1 0 0 0 0 1 2 2 1 0 1 2 0 2 2 0 0 2 0 2 2 1 1 1 1 1 0 0 1 0 0 2 0 2 2 0 0 0 1 2 2 0 2 0 0 0 1 0 0 1 1 1 1 1 0 0 1 1 0 1 0 0 0 0 2 2 0 2 2 0 0 0 1 0 0 1 0 1 0 0 0 1 1 0 1 1 1 1 2 2 1 0 0 0 0 2 0 0 0 1 0 0 0 1 0 2 1 2 0 1 2 1 1 0 2 0 0 0 0 2 0 1 0 0 1 0 0 1 0 1 0 0 1 2 2 1 1 1 2 0 1 0 2 0 1 2 1 0 0 1 0 0 1 1 1 1 0 0 0 0 1 0 0 0 0 0 0 1 0 1 0 2 0 0 1 1 1 0 0 0 0 1 1 0 0 0 0 1 0 0 0 0 1 1 0 0 0 1 0 1 0 0 1 0 0 2 1 1 0 1 1 0 1 2 0 0 0 2 2 0 0 1 2 2 2 0 0 0 2 0 1 1 1 1 1 1 0 1 0 1 2 0 1 0 2 0 1 1 2 2 1 2 1 2 2 1 0 1 1 0 0 1 1 0 0 0 0 0 1 1 1 1 1 2 2 0 1 0 0 2 0 1 0 1 1 1 0 1 0 0 1 0 0 0 0 0 0 0 0 0 0 0 0 0 0 1 0 2 0 0 0 1 0 0 0 0 0 0 0 0 0 0 1 0 0 0 0 0 1 0 0 0 2 0 1 1 0 1 1 1 0 1 2 0 1 1 1 1 0 0 1 2 0 1 0 2 1 2 2 0 1 0 0 0 0 1 1 0 0 0 2 2 1 0 1 0 1 0 2 1 1 0 0 1 0 0 0 0 0 2 2 2 0 1 0 2 1 0 1 1 0 0 0 0 0 1 0 0 0 1 0 0 1 1 0 0 0 0 0 0 0 0 0 0 1 0 1 2 0 0 0 1 1 0 1 1 1 0 1 0 2 0 0 1 1 2 1 1 0 0 0 0 0 0 0 0 0 1 0 2 2 0 2 0 1 0 0 1 0 2 0 0 2 0 0 1 1 0 1 0 2 0 0 0 1 0 0 1 2 1 0 1 0 2 0 0 0 0 0 0 1 2 1 0 1 0 0 0 0 0 0 2 0 0 1 0 2 0 2 0 1 0 1 2 2 0 2 0 1 0 2 1 2 0 2 0 0 0 0 0 0 1 0 1 1 0 0 1 0 0 0 0 0 0 0 0 0 0 0 0 1 0 0 0 1 0 0 0
154 0 0 0 1 0 0 2 0 2 0 0 0 1 1 1 0 0 2 0 0 1 1 1 1 1 1 0 2 1 1 1 0 1 2 1 2 1 0 1 0 0 1 0 0 1 0 0 0 1 1 0 1 2 0 1 1 1 1 0 1 1 0 0 0 1 0 1 0 0 0 1 2 0 2 2 2 2 1 0 0 2 0 0 1 0 0 0 1 2 0 1 1 1 1 0 0 0 0 0 2 0 1 0 1 1 2 1 1 1 1 2 0 0 0 0 0 0 1 1 1 0 1 1 1 0 0 0 0 0 1 1 0 0 0 0 0 0 0 0 0 2 1 0 0 0 0 0 0 1 0 0 2 0 0 0 0 0 0 0 0 0 0 1 0 0 0 1 0 0 0 1 1 1 1 1 2 0 0 0 0 0 0 2 1 1 1 1 0 1 2 2 1 1 1 1 1 2 0 2 2 2 1 2 2 0 0 1 1 0 1 1 1 0 1 2 0 2 1 0 1 1 0 2 0 0 0 0 0 1 0 0 0 1 0 1 1 1 1 1 0 0 2 0 1 0 0 0 0 0 0 0 0 0 0 2 1 1 0 1 1 1 0 0 1 0 1 0 2 2 0 1 0 1 0 0 0 0 1 0 0 1 1 1 0 1 1 0 0 2 2 1 2 2 2 0 1 1 0 1 0 0 2 2 1 0 1 0 1 2 0 2 0 2 2 0 2 1 0 0 1 1 0 2 1 0 1 1 0 2 1 1 0 0 0 0 0 1 1 0 0 1 2 0 0 0 1 0 2 1 1 0 1 0 1 0 0 1 0 1 1 0 2 0 2 1 0 2 2 0 0 0 1 1 1 1 2 2 0 0 1 0 0 0 0 1 0 0 0 0 0 1 0 0 2 0 1 0 2 2 0 2 0 2 2 0 0 1 0 1 0 0 1 1 0 0 2 0 0 0 0 2 0 1 1 1 1 0 1 0 1 0 0 1 1 0 0 1 0 0 1 1 2 0 2 0 0 0 2 1 1 1 0 2 1 1 0 2 0 2 0 1 0 0 0 1 0 2 2 2 2 2 1 2 0 0 0 0 0 1 1 0 0 2 2 2 2 0 0 0 0 1 0 0 2 0 0 0 0 1 1 1 2 0 0 0 0 1 0 1 0 1 1 1 0 2 0 0 2 2 1 2 1 1 0 0 0 0 0 2 0 1 0 0 0 0 1 2 0 0 1 2 1 0 1 0 0 1 1 1 0 0 0 2 0 2 0 0 0 0 0 0 0 1 0 0 1 1 1 0 1 1 1 0 1 0 1 1 0 1 2 0 0 1 0 0 1 1 0 1 0 0 1 2 0 0 0 1 1 0 1 1 1 0 1 1 1 0 2 0 1 0 0 1 0 0 1 2 0 0 0 0 2 2 2 0 0 2 0 0 0 0 1 2 0 1 1 0 0 1 0 0 0 0 1 0 2 1 0 0 1 2 0 0 1 2 2 2 2 0 0 0 1 2 2 2 1 2 0 0 2 0 0 1 1 0 0 2 0 2 0 0 2 1 0 2 1 0 1 0 2 1 1 0 0 0 0 0 0 1 0 0 0 1 1 0 1 1 1 0 1 0 1 1 0 0 0 1 1 1 0 0 0 0 0 1 1 1 0 1 0 0 0 0 0 0 0 1 1 1 0 1 1 1 0 0 1 1 1 0 0 1 0 0 2 1 0 2 0 2 2 2 2 1 0 0 2 2 0 2 0 0 1 1 0 0 2 1 0 1 0 0 1 1 1 2 1 1 0 2 1 2 1 1 2 1 1 1 0 1 1 0 0 0 2 0 2 0 0 0 0 0 1 1 1 1 0 2 1 0 1 1 1 1 1 1 0 0 0 1 1 0 1 1 0 0 0 0 0 0 0 0 0 0 0 0 0 0 0 0 0 0 0 0 0 0 0 0 0 1 0 2 0 0 0 0 0 0 0 2 0 0 1 1 2 0 1 0 2 2 1 1 0 0 0 0 0 0 0 0 1 1 1 0 2 2 1 0 1 0 0 0 0 1 2 2 0 0 0 0 0 0 1 0 1 1 0 2 1 1 0 0 2 2 1 2 1 1 0 0 0 1 1 2 1 1 1 1 1 0 0 0 1 1 0 1 0 1 0 0 2 0 2 0 1 1 1 2 0 0 2 0 2 0 2 1 2 0 0 0 0 0 0 0 0 0 2 0 0 0 0 0 0 1 0 0 1 0 1 2 0 0 1 1 1 0 1 0 2 1 1 0
155 0 0 0 1 0 0 2 2 0 0 0 0 0 0 0 0 0 2 0 0 0 1 1 1 1 1 0 1 1 1 0 1 1 1 1 1 1 0 0 2 0 1 1 2 1 0 0 0 0 0 0 0 1 1 2 0 0 2 0 1 1 0 0 0 0 2 0 1 0 0 2 2 0 1 2 2 0 0 0 0 1 0 0 1 0 0 0 0 2 0 0 1 1 1 0 0 0 0 0 1 0 1 0 1 1 2 1 1 1 0 1 1 2 1 1 2 0 0 2 2 0 2 0 1 0 0 0 0 0 0 0 0 0 1 0 0 0 0 0 0 2 0 1 0 0 1 0 0 1 0 0 1 1 0 0 0 1 0 2 1 1 1 2 2 2 2 1 1 2 0 1 0 2 1 1 2 1 0 1 0 0 0 1 1 0 1 1 0 1 0 2 2 1 1 2 2 2 0 1 1 1 0 0 2 0 1 0 0 0 1 0 1 1 2 2 0 1 2 0 2 2 0 2 0 1 1 0 0 1 0 0 0 0 0 0 0 2 2 1 0 0 2 0 2 0 0 0 0 0 0 0 0 0 0 0 0 0 0 0 0 0 0 2 1 0 0 0 0 0 1 1 0 1 0 0 0 0 1 0 0 0 1 1 1 0 1 2 0 2 1 0 2 2 2 0 1 0 0 2 0 0 2 1 0 0 0 0 1 1 0 2 0 2 2 0 2 0 0 0 2 2 1 0 0 0 0 1 1 2 2 2 0 0 0 0 0 2 0 1 0 2 2 1 0 0 0 1 1 2 0 1 0 0 2 0 1 1 0 1 1 0 0 0 0 0 0 1 1 0 1 1 1 2 1 1 1 2 0 1 1 0 0 0 0 0 0 0 0 0 1 1 0 0 1 1 1 1 1 1 0 1 0 2 1 0 0 1 0 1 0 0 0 0 2 2 0 0 1 0 1 0 1 1 0 2 1 0 1 1 1 1 1 2 2 2 0 1 0 0 1 1 2 0 1 1 1 1 1 0 0 1 0 2 2 2 0 2 1 2 2 2 1 0 0 2 0 2 2 1 1 1 1 1 1 0 1 1 1 0 1 1 0 1 1 2 1 1 0 1 1 2 0 1 0 0 0 1 1 2 0 2 1 1 1 0 1 1 0 1 0 1 1 0 2 0 0 2 0 2 2 2 1 2 0 1 0 1 1 1 1 0 0 0 1 0 1 1 1 2 1 1 0 1 2 1 0 2 0 2 0 0 0 2 0 1 1 1 0 1 0 0 1 2 0 1 2 2 1 0 1 1 1 0 0 0 2 1 0 2 1 1 0 0 0 0 0 1 0 1 0 0 2 0 1 0 1 0 0 0 0 2 2 1 0 1 1 1 1 1 0 0 0 1 0 1 0 0 0 0 0 1 1 1 1 1 1 1 0 0 0 2 1 2 0 2 0 2 1 1 2 1 0 1 1 0 1 1 0 0 0 1 1 0 1 1 1 2 2 0 0 0 1 1 1 1 1 1 0 1 0 0 1 0 0 1 1 0 2 0 0 0 2 0 0 2 2 1 2 0 1 0 0 0 0 0 0 0 0 2 1 0 1 1 1 1 1 2 2 1 1 1 1 1 0 0 0 0 1 1 0 0 0 0 0 2 2 1 1 0 0 0 1 0 0 0 0 0 0 1 1 1 1 1 0 0 0 1 1 1 1 1 0 0 0 0 0 0 0 0 0 1 1 0 1 0 1 0 2 2 0 1 0 1 0 1 2 0 1 1 1 1 1 1 2 2 0 2 0 2 0 2 2 0 2 0 0 1 0 2 2 0 0 0 2 0 0 1 0 1 1 0 1 1 1 1 1 2 1 0 1 1 1 0 1 1 0 0 1 2 0 1 0 1 1 1 0 0 0 0 0 1 0 1 0 0 2 0 0 0 0 0 1 0 0 0 1 0 1 0 2 2 0 0 0 0 0 0 2 0 1 1 1 0 0 1 0 1 0 2 2 2 0 0 0 0 0 2 0 0 0 2 1 0 1 0 2 0 0 0 0 1 0 0 2 2 0 1 1 1 1 0 0 0 1 1 0 1 2 2 0 0 2 2 1 2 1 2 0 0 0 2 0 2 0 0 0 1 1 0 0 0 1 1 1 2 0 1 1 2 2 0 2 0 1 1 1 2 0 0 1 0 0 1 0 0 0 0 1 1 0 0 1 0 0 1 0 2 2 0 0 2 1 1 0 1 2 0 0 2 0 0 2 0 1 0 0 0 1 0 0 0
156 1 0 0 0 0 0 1 1 0 0 2 1 2 0 0 1 0 2 0 0 0 2 0 2 0 0 0 2 0 2 1 2 1 0 1 1 2 0 0 1 0 0 0 1 1 1 0 0 0 0 0 0 1 1 2 0 0 0 1 1 0 0 1 0 1 1 0 2 1 1 2 2 0 2 2 2 1 1 0 1 2 1 1 1 0 0 0 1 2 0 0 1 2 0 0 0 0 0 0 2 0 0 0 1 1 2 1 2 0 0 2 0 1 0 0 1 0 1 1 1 0 0 2 0 0 0 0 0 0 1 1 0 0 0 0 0 0 0 0 1 1 1 0 0 0 0 0 0 0 0 0 0 0 1 0 0 1 0 1 2 1 0 2 2 0 0 1 1 2 1 0 0 2 0 0 2 1 1 1 0 1 0 2 0 0 2 2 0 0 1 2 2 0 1 1 2 2 0 0 0 0 0 2 2 0 0 0 2 0 1 0 2 0 2 2 0 1 2 0 2 2 0 2 0 0 0 0 0 1 1 0 0 0 1 0 0 2 2 1 0 1 2 0 2 0 0 0 0 0 0 1 0 1 1 1 1 1 0 0 0 0 0 0 1 0 0 0 1 1 0 1 0 1 1 0 1 0 1 0 0 0 1 1 0 1 2 2 0 2 1 1 1 2 1 0 0 0 0 2 1 0 0 0 0 0 0 0 1 1 0 1 0 2 2 0 0 1 1 1 0 0 1 1 1 0 0 1 0 1 1 0 0 1 0 0 0 0 2 2 1 1 0 0 0 0 1 0 1 0 0 0 0 1 0 1 1 0 1 1 2 1 1 0 1 0 0 0 1 0 1 1 1 1 1 1 2 1 0 1 1 0 0 0 1 2 0 0 0 1 0 0 0 0 2 0 0 2 0 0 0 0 0 2 1 0 0 1 0 1 0 0 1 0 1 1 1 0 2 0 1 0 0 1 1 1 1 0 1 0 2 0 0 0 0 0 0 0 1 0 2 0 1 1 1 2 1 1 1 0 0 1 0 0 0 0 0 2 0 2 2 1 0 1 0 1 0 1 1 1 2 1 2 1 1 0 0 0 0 0 2 1 0 2 1 1 1 1 1 0 1 1 0 2 2 0 0 0 0 1 1 1 1 0 0 1 1 1 0 2 0 1 1 0 0 1 1 1 0 1 1 2 1 2 1 0 0 0 0 2 0 0 0 0 0 0 2 0 1 1 1 1 0 1 1 0 0 1 1 2 0 0 0 1 2 0 0 0 0 2 0 0 0 2 0 1 2 2 1 0 0 0 0 0 0 0 0 2 0 2 2 2 1 2 0 1 2 1 0 1 0 1 1 0 1 0 0 0 1 0 0 2 1 1 0 2 0 1 2 0 0 0 1 1 1 1 2 2 1 0 0 2 0 0 0 2 2 1 0 0 0 2 0 1 0 1 0 1 0 2 0 0 0 0 2 0 2 1 0 0 1 1 1 0 1 2 2 2 2 0 0 0 2 0 0 0 0 2 1 1 0 1 0 1 2 0 0 0 2 0 0 0 2 1 0 1 2 1 1 1 1 1 0 0 0 0 0 0 0 1 0 0 0 1 0 0 0 1 1 0 0 0 0 2 0 0 0 1 1 1 0 0 0 0 0 1 1 0 0 0 0 0 0 0 0 0 0 1 0 2 1 1 0 0 0 0 1 0 0 0 0 0 0 0 0 0 0 1 0 1 1 2 1 0 1 1 2 0 2 2 1 0 0 1 0 0 0 0 1 1 1 2 0 0 1 2 0 0 0 2 2 2 1 0 1 0 1 2 0 2 2 0 0 0 2 0 1 0 0 2 2 0 1 1 1 0 0 1 1 1 0 2 1 0 1 0 0 0 0 2 0 2 1 0 0 1 0 0 0 0 0 0 0 0 0 0 1 0 0 0 0 0 1 0 0 0 0 2 0 0 0 0 0 0 0 1 1 0 2 0 0 0 1 1 0 0 0 0 2 2 2 2 0 0 0 0 0 1 0 0 0 2 1 1 1 0 2 1 1 1 2 0 1 1 2 2 0 1 0 1 1 1 1 0 1 0 0 0 0 0 0 0 1 0 1 1 1 1 0 1 2 1 1 1 1 2 1 1 1 0 0 0 0 1 1 1 1 0 2 1 1 0 1 0 1 0 1 1 1 0 1 0 1 0 1 1 1 0 0 0 2 0 0 1 1 1 1 2 2 0 0 2 0 2 0 0 2 0 0 1 0 0 2 1 2 0 1 0 1 0 1 1
157 1 0 0 1 0 0 2 0 1 0 1 1 1 0 0 1 0 1 1 1 0 0 1 1 1 1 0 1 1 1 0 2 1 0 1 1 1 0 1 1 0 0 0 2 0 1 0 1 0 1 0 0 0 2 1 0 1 2 0 0 1 0 0 0 0 2 1 1 1 1 1 2 0 1 2 2 0 0 1 0 1 0 0 2 0 0 2 2 2 2 2 0 2 1 0 1 0 0 0 2 0 1 1 0 0 2 1 1 0 0 2 1 2 2 2 2 0 1 1 1 0 2 0 1 1 0 1 0 0 0 0 0 0 2 0 0 0 0 1 2 1 0 0 0 0 0 0 0 0 0 0 0 0 0 0 0 1 1 0 0 0 0 2 1 1 1 1 2 2 0 0 1 1 1 1 2 1 0 1 0 2 1 2 1 0 2 2 1 1 1 2 2 1 2 1 1 1 0 0 0 0 0 2 2 1 1 0 0 0 1 0 1 0 1 1 0 0 1 1 0 0 0 1 1 1 0 0 0 0 0 1 0 0 2 0 0 2 2 1 0 0 2 0 2 1 1 0 0 0 0 0 0 0 0 1 1 1 0 1 1 1 0 0 1 0 1 0 1 1 1 1 0 2 1 0 1 1 2 1 1 1 2 1 1 1 0 0 0 2 2 1 2 2 2 0 1 1 0 1 0 0 1 1 0 0 0 1 0 1 0 1 0 2 2 0 2 0 0 0 1 1 1 1 1 0 0 1 1 1 2 0 0 0 0 0 0 2 0 0 0 1 0 0 0 0 0 0 1 2 1 0 0 1 1 0 2 1 0 2 2 0 2 0 2 1 0 2 2 0 0 0 0 2 0 0 1 2 1 1 1 2 0 0 0 1 0 0 0 0 0 0 2 0 2 0 2 0 0 0 0 0 0 1 1 1 1 1 0 0 0 0 0 1 0 2 0 0 1 0 0 0 1 1 0 2 0 0 1 0 1 0 1 2 1 1 0 0 1 0 2 0 2 1 0 2 0 1 1 0 0 1 0 0 0 0 0 0 1 0 2 1 1 0 0 1 0 1 1 1 2 1 0 2 0 1 0 0 0 2 0 0 1 1 0 0 0 2 0 0 0 2 0 2 0 0 2 0 1 2 0 2 1 1 0 1 1 2 0 0 0 2 1 0 0 2 1 0 0 1 1 1 1 1 0 1 1 1 1 2 1 0 0 0 0 0 0 1 1 2 0 2 0 1 2 0 0 2 0 2 0 0 0 1 2 0 0 1 0 1 0 0 0 2 0 2 1 2 2 2 1 1 1 0 0 0 1 0 0 2 1 0 1 1 0 1 1 0 0 0 0 0 1 1 1 1 0 0 0 0 0 1 0 2 0 2 2 0 1 1 0 0 0 1 1 1 1 0 0 0 0 1 1 1 1 0 1 1 0 0 0 2 0 2 0 2 0 0 0 2 1 1 0 2 0 0 1 1 0 0 0 1 0 1 0 2 1 2 2 0 0 0 0 0 1 1 1 2 1 0 1 0 0 0 1 0 0 0 2 0 1 0 2 1 1 2 1 1 1 1 1 1 0 0 1 0 0 0 0 1 1 0 0 1 1 0 2 1 2 0 0 0 0 1 0 1 0 0 0 0 1 0 0 0 0 2 2 0 0 0 0 0 0 0 0 0 1 0 0 1 0 1 0 0 0 0 0 0 0 0 0 0 0 0 0 0 0 0 0 0 0 0 1 0 0 1 2 0 2 0 1 0 2 0 0 0 2 0 0 0 1 1 0 0 0 2 0 2 0 2 0 2 1 0 0 0 0 1 0 1 1 0 1 0 1 0 0 0 0 1 2 1 1 1 1 0 0 2 2 0 0 2 1 1 2 1 0 2 0 2 0 0 0 1 0 0 1 1 1 0 0 0 1 1 0 0 1 0 0 0 0 0 1 1 0 1 1 1 0 1 1 2 0 0 0 1 0 0 1 1 1 0 2 0 1 1 0 1 1 1 1 1 0 0 0 0 0 0 0 1 2 2 0 1 2 0 2 1 0 0 0 1 1 1 1 0 1 1 0 0 0 0 1 0 2 1 0 0 1 1 0 0 2 2 0 1 1 1 1 1 0 2 0 1 0 1 1 1 1 0 0 0 0 2 1 1 0 1 1 2 2 0 1 0 2 0 2 1 0 1 0 2 2 0 0 0 0 0 0 0 0 0 0 0 0 0 2 0 0 0 0 1 0 0 0 0 0 0 0 2 0 0 0 1 0 0 0 0 1 0 1 1
158 0 0 0 0 0 1 1 2 0 0 2 1 1 0 1 0 0 2 0 0 1 0 0 2 0 0 0 1 2 0 1 2 2 0 1 1 1 0 0 2 1 0 0 1 1 1 0 0 0 0 0 0 1 1 1 1 0 1 0 1 1 0 1 1 0 1 1 1 0 0 0 2 0 1 2 1 1 1 0 1 2 1 1 1 0 1 0 2 2 1 2 1 1 0 0 0 0 0 0 2 0 0 2 0 0 2 1 1 1 0 1 2 2 2 2 2 0 0 2 2 0 1 1 0 1 0 1 1 0 0 1 0 0 1 1 0 0 0 0 1 1 0 0 0 0 0 0 0 0 0 0 0 0 2 0 0 0 0 0 0 0 0 2 1 1 0 1 1 1 0 1 0 2 0 0 2 0 0 1 0 0 0 2 2 1 1 2 1 1 1 2 2 1 1 2 0 2 0 1 1 1 0 1 2 0 1 1 1 0 2 0 0 0 2 2 1 2 1 1 1 1 0 2 0 0 0 0 0 2 0 0 2 1 1 2 0 2 2 2 0 0 2 0 1 0 0 0 0 0 0 0 0 0 0 2 1 0 0 0 0 0 0 0 1 0 2 0 1 1 0 1 1 1 1 1 0 2 2 1 1 0 2 1 1 1 1 1 0 1 1 0 2 2 2 0 1 0 0 2 0 0 1 0 0 0 0 1 1 1 0 2 0 1 1 0 0 0 2 2 0 0 1 1 1 0 1 0 0 1 1 0 0 0 0 0 0 0 2 1 1 1 1 0 0 0 1 1 2 0 2 0 0 0 0 2 0 0 0 1 1 0 1 0 1 0 0 0 1 0 1 1 1 2 2 1 2 1 0 1 1 1 0 0 0 1 0 0 0 0 1 0 1 0 2 0 1 2 0 0 0 0 0 2 2 0 0 0 0 1 0 0 0 1 0 1 1 2 0 2 2 0 0 0 2 1 0 0 1 0 1 0 1 1 1 2 0 1 1 0 2 1 1 1 0 1 0 1 2 1 0 1 0 2 2 2 0 1 0 0 0 0 1 0 0 1 1 2 2 0 0 0 2 2 2 0 2 0 0 1 1 0 0 2 1 1 1 1 1 0 0 1 1 1 2 0 0 0 0 2 0 2 2 0 0 0 1 1 0 2 0 1 0 1 0 1 0 0 1 1 1 2 1 1 0 0 0 0 0 2 0 0 0 0 1 0 1 0 0 0 0 0 0 1 1 1 1 0 2 0 0 0 0 1 1 0 0 0 1 0 0 0 0 1 0 1 1 1 1 1 1 1 1 0 0 0 1 2 0 2 2 2 0 0 1 0 0 1 0 1 0 0 1 0 1 0 1 0 0 0 0 1 1 1 0 2 1 1 2 0 1 0 1 1 1 2 1 0 0 0 0 1 0 0 1 0 1 2 0 0 1 1 0 2 0 1 0 0 0 0 2 0 0 1 1 0 1 2 0 0 0 2 1 1 1 2 0 2 2 2 2 0 0 1 1 1 2 2 1 0 0 1 0 1 1 0 0 0 2 0 0 0 2 0 0 2 0 0 1 0 2 0 1 1 0 0 0 0 0 0 0 0 0 0 0 0 2 2 2 0 0 0 0 2 0 0 0 2 1 1 0 0 0 0 0 1 1 0 1 0 1 1 0 0 0 0 0 0 0 0 0 0 0 0 0 0 0 1 0 0 0 0 0 1 0 0 2 0 0 0 0 0 1 0 1 0 2 0 2 2 0 0 1 0 0 0 2 0 1 1 1 2 0 0 2 1 1 1 1 2 1 1 1 2 2 1 1 1 0 1 1 0 0 1 1 0 2 1 0 1 1 0 2 2 2 0 0 1 2 0 2 2 0 0 2 1 0 0 0 1 1 0 0 0 0 0 0 1 2 2 2 1 0 0 0 0 0 0 0 0 0 0 1 0 0 0 1 0 0 0 1 2 1 0 1 0 1 0 1 1 0 0 1 0 1 1 0 0 1 0 0 0 0 0 0 0 0 0 0 1 0 1 0 1 1 0 1 0 0 0 0 2 1 0 2 2 0 0 0 0 0 0 0 0 1 1 0 1 1 1 0 0 2 2 2 2 0 1 1 1 0 2 1 0 0 1 1 1 1 0 0 0 1 1 2 2 0 0 0 0 2 0 2 1 0 0 1 1 1 0 2 0 1 0 1 1 1 0 0 0 1 1 0 0 0 0 1 0 0 0 0 0 1 1 0 0 1 0 0 1 0 0 0 0 0 0 0 0 1 0 2 2
159 0 0 0 0 0 0 2 1 0 0 0 1 1 2 2 0 0 1 1 1 0 0 0 2 0 0 0 1 1 1 0 1 0 1 1 1 1 0 1 1 0 0 0 2 0 1 0 0 0 0 0 2 1 1 1 0 0 1 2 0 0 0 2 0 0 2 1 2 0 0 1 2 1 1 2 2 2 2 0 1 2 0 1 2 0 0 1 2 2 0 2 2 2 1 0 1 0 0 0 1 0 0 1 1 1 2 0 0 2 1 1 0 1 1 1 1 1 1 0 0 0 2 0 0 1 0 1 1 0 0 0 1 0 0 0 1 0 0 0 1 1 1 0 0 0 0 1 0 0 1 0 0 0 0 0 0 1 0 2 0 1 0 2 2 2 2 1 0 0 0 1 1 1 0 0 2 1 1 1 0 0 0 2 2 2 0 2 0 0 0 2 2 1 2 1 2 2 0 0 0 0 1 2 2 0 0 1 1 0 0 0 1 0 2 2 0 0 2 0 1 1 0 2 0 0 0 0 0 0 0 1 0 0 1 0 0 1 2 1 0 0 2 0 1 0 0 1 0 0 0 0 2 1 1 2 1 0 1 1 0 1 0 1 1 0 1 0 0 0 2 0 1 0 0 0 1 0 2 1 0 0 2 2 0 1 0 2 0 2 1 1 1 2 2 0 0 1 0 1 0 1 1 0 0 0 0 0 1 1 0 1 0 1 1 0 0 0 0 0 1 1 0 2 2 0 1 0 0 0 2 0 0 0 0 0 0 1 1 0 0 1 1 0 0 0 0 0 2 1 1 0 0 1 1 0 1 0 0 1 1 0 2 0 2 0 0 1 1 1 0 0 1 1 0 1 2 1 1 2 2 0 0 0 1 0 0 1 1 1 0 0 0 0 2 0 0 0 0 0 0 0 0 2 1 1 0 1 0 2 0 0 0 0 1 1 1 1 0 1 1 1 0 0 1 2 0 0 0 0 0 0 0 0 0 1 0 2 1 0 2 0 2 0 1 1 0 1 1 0 0 1 0 2 2 2 0 2 1 1 2 2 0 0 0 1 1 1 1 1 2 1 2 2 1 0 1 0 0 1 2 0 0 2 1 2 1 1 1 1 0 1 0 1 0 0 0 0 0 2 0 2 2 0 0 0 0 1 0 1 1 0 1 1 0 1 0 0 0 1 1 1 2 2 0 0 0 1 1 1 1 1 0 1 1 0 1 1 2 2 0 1 0 1 1 1 0 0 2 0 0 0 0 1 1 0 0 0 1 0 0 0 0 0 0 0 0 0 0 0 0 1 1 0 1 0 1 1 0 1 2 0 0 0 1 0 0 1 0 1 0 0 1 0 0 0 0 1 1 0 1 1 0 2 0 2 0 0 0 1 1 0 0 1 0 1 0 1 0 1 1 2 0 0 1 0 0 1 0 0 0 1 0 1 0 2 0 1 0 2 0 1 0 0 1 0 2 2 0 0 0 2 1 1 0 1 1 2 2 0 0 0 1 0 0 0 1 1 1 1 1 1 0 0 0 0 0 0 2 0 1 0 2 1 1 2 1 1 1 1 1 1 0 0 0 0 0 0 0 2 0 2 0 1 1 0 1 2 2 0 0 0 0 1 0 1 0 1 0 0 0 0 1 0 1 0 0 0 0 0 0 0 0 0 0 1 1 1 0 2 0 1 1 1 0 0 0 2 2 1 0 1 0 0 0 1 0 0 1 0 0 0 2 0 1 0 2 2 0 2 0 0 2 0 0 0 1 0 1 1 2 0 0 0 0 2 0 2 1 2 0 1 2 0 1 0 0 1 1 0 0 0 0 1 1 0 1 0 1 1 2 0 2 2 2 0 0 1 1 1 1 2 0 1 2 2 0 1 0 1 0 0 0 0 0 1 1 0 0 0 1 0 1 1 0 0 1 0 0 1 0 0 1 0 1 0 1 0 0 1 0 2 1 1 1 1 2 1 2 1 1 1 0 1 2 1 0 1 0 2 2 2 1 1 0 0 0 0 0 0 1 1 1 2 2 0 2 0 1 0 0 1 0 1 1 1 1 1 0 1 1 0 0 0 1 1 0 1 2 0 0 2 1 1 2 2 0 1 1 1 0 2 0 0 0 0 0 2 2 0 0 0 1 1 0 1 0 2 0 1 2 0 2 0 0 0 1 1 1 1 1 1 0 0 1 2 2 0 2 1 0 0 0 0 0 1 1 0 0 0 0 1 1 1 0 0 1 1 0 0 0 0 1 0 2 0 0 0 1 0 0 0
160 0 0 0 0 0 0 1 2 0 0 1 0 0 0 0 0 0 1 1 1 0 0 0 2 0 0 0 2 0 2 1 0 1 2 1 2 0 1 0 0 0 0 0 2 1 0 0 0 0 0 0 0 0 2 2 0 0 2 0 1 1 0 1 0 1 0 0 1 1 0 0 2 2 2 2 2 1 1 1 0 1 0 0 1 0 1 0 1 2 0 0 1 0 0 1 0 2 1 1 0 0 1 0 1 1 1 1 1 1 0 1 1 1 2 2 2 0 0 1 1 0 0 2 0 0 0 2 2 0 0 0 0 0 1 0 1 0 0 0 1 2 0 0 0 0 0 0 0 0 0 0 0 0 1 0 0 1 1 1 1 1 0 2 1 2 2 1 1 2 1 0 1 1 1 1 2 0 0 0 0 0 1 2 2 0 2 2 1 1 1 2 1 1 1 1 1 2 0 0 0 0 0 1 1 0 0 0 0 0 1 0 2 1 1 2 0 0 0 2 0 0 0 2 0 0 0 1 0 2 0 1 0 0 2 0 0 1 1 1 0 0 2 0 2 0 0 0 0 0 0 0 0 0 0 1 2 0 0 0 0 0 0 1 1 0 0 0 2 1 0 1 0 2 0 0 1 2 2 2 2 0 2 2 0 2 1 2 0 2 1 2 2 2 2 0 2 1 0 1 0 0 1 1 0 0 0 0 1 0 0 1 0 0 0 0 0 0 1 1 1 1 1 2 2 0 0 2 2 0 2 2 1 1 0 0 0 2 0 0 0 1 2 0 0 1 0 0 1 2 1 1 0 0 0 2 0 0 0 2 2 0 1 0 1 0 0 0 2 0 2 2 2 1 1 0 2 1 0 2 1 2 0 0 0 1 0 1 1 0 0 0 1 0 2 0 1 1 1 1 1 1 0 2 2 1 0 0 0 0 0 0 0 0 1 2 0 0 0 0 0 2 0 0 1 2 1 1 1 0 1 2 0 0 0 2 0 1 0 0 1 0 1 1 1 2 1 1 1 0 0 1 0 2 2 1 1 0 0 0 0 0 1 0 0 0 0 2 2 0 0 0 2 0 1 0 0 0 0 0 1 0 0 2 2 1 1 2 2 0 0 2 1 1 1 0 0 2 2 2 0 2 1 1 0 2 2 1 0 1 0 2 1 0 1 0 0 0 1 0 0 2 1 1 0 1 1 1 1 2 0 0 0 0 0 0 1 0 0 1 0 0 0 0 0 0 0 1 1 2 0 0 1 1 1 1 0 0 0 1 0 0 0 2 0 1 1 2 1 1 1 1 0 0 0 0 1 1 0 2 1 0 2 2 0 2 2 2 2 2 0 0 1 0 0 0 1 0 0 0 0 2 1 2 0 2 1 2 2 1 0 0 0 0 0 1 1 0 0 0 0 0 0 0 0 0 0 2 0 0 1 1 0 1 0 1 0 0 1 2 1 0 0 1 0 0 2 1 1 0 0 1 1 1 0 2 1 2 2 0 0 0 1 1 1 1 0 2 0 0 1 0 0 0 1 0 2 0 1 0 0 1 2 2 0 2 2 1 1 1 1 1 0 0 0 0 0 0 0 0 0 0 0 1 0 0 0 1 1 0 0 0 0 2 0 0 0 0 0 0 0 0 0 0 1 0 0 0 1 0 1 1 0 0 0 0 1 0 0 0 0 0 0 0 0 1 0 0 0 0 0 1 1 0 0 0 1 0 1 0 0 1 2 0 0 2 2 0 2 1 0 1 0 0 0 0 1 0 0 0 1 2 1 1 1 2 0 2 1 2 0 1 1 0 1 0 1 0 0 0 0 0 0 0 2 0 2 0 0 1 1 0 1 1 1 0 0 1 1 0 1 1 0 1 1 2 0 2 0 2 0 0 1 0 0 0 0 1 1 0 1 0 0 0 0 0 0 0 0 0 0 0 1 0 0 0 0 1 0 0 2 2 1 0 1 1 1 0 1 1 0 0 1 0 1 2 0 1 1 0 0 0 0 0 0 0 0 0 0 0 2 2 1 1 1 0 1 0 0 1 0 1 0 0 2 2 0 1 0 0 0 0 1 0 1 1 0 1 1 0 1 0 1 0 1 0 2 1 0 0 1 1 0 1 0 0 0 0 0 0 0 0 1 2 2 0 1 0 0 0 2 0 1 0 2 1 2 1 0 0 1 0 0 1 0 1 1 0 0 0 2 0 0 0 0 0 2 0 1 1 0 0 1 1 0 0 1 0 0 0 0 0 0 0 0 0 0 0 1 0 2 2
161 1 0 0 1 0 0 1 1 0 1 2 0 0 0 0 1 0 2 0 1 1 0 0 2 0 0 0 2 0 2 0 0 0 1 1 1 0 1 0 0 0 1 1 2 1 0 0 0 0 0 0 0 0 2 0 0 0 0 0 1 0 0 2 1 0 2 0 1 0 1 1 2 0 2 2 1 0 0 0 0 1 0 0 2 0 0 0 0 1 0 0 2 2 1 0 0 1 0 1 1 0 0 2 0 0 2 1 1 1 0 1 0 1 0 1 1 1 0 1 1 0 1 1 0 1 0 2 1 1 0 0 0 0 1 1 0 0 1 0 0 2 1 0 0 0 0 0 0 1 0 0 0 0 1 0 0 2 0 0 0 0 0 1 0 1 1 1 1 1 1 0 0 2 0 0 2 1 1 1 0 0 0 2 2 1 1 1 0 2 2 2 2 1 1 2 2 2 0 0 0 0 0 0 2 0 2 1 1 0 1 0 1 0 1 2 0 1 1 1 0 0 1 1 1 1 1 0 0 0 0 0 0 0 0 0 0 2 2 1 0 1 2 1 2 0 0 0 0 0 0 0 0 0 0 1 2 1 0 0 0 0 0 0 0 0 0 0 2 2 0 2 0 1 1 0 0 1 1 0 1 0 1 2 0 1 0 1 1 2 0 1 2 2 2 0 1 1 1 1 0 0 2 1 0 0 0 0 0 0 0 1 0 1 1 0 0 0 1 1 0 0 1 2 2 0 0 2 1 0 1 0 0 0 0 0 1 1 1 1 0 0 1 0 0 0 1 1 2 1 0 0 1 0 0 1 0 1 0 2 1 0 2 0 2 0 0 0 1 0 1 1 1 1 2 1 1 0 0 2 1 1 0 0 1 0 0 0 0 0 0 0 0 0 1 1 2 0 1 1 0 1 0 2 1 0 1 1 0 2 0 0 2 0 0 2 0 0 0 0 1 1 0 0 1 2 1 0 1 1 1 1 0 0 0 0 0 2 1 0 0 2 2 1 0 1 0 0 0 0 0 1 0 2 2 1 1 2 0 2 1 2 0 1 0 1 1 2 2 2 1 1 2 1 1 1 1 0 0 0 1 1 1 2 1 1 1 2 1 0 0 2 0 2 1 0 1 0 0 1 1 2 1 1 0 2 2 0 0 1 0 1 1 0 0 2 0 0 1 1 0 2 1 2 0 1 0 1 1 1 1 0 0 0 0 0 1 0 1 1 0 1 0 2 2 0 0 2 0 2 0 0 0 2 1 0 0 0 0 0 0 0 0 2 0 0 2 2 1 0 0 0 1 0 0 0 2 0 0 2 0 0 0 0 1 0 1 2 1 2 0 0 1 0 2 0 0 0 0 0 0 2 1 1 0 1 1 1 1 2 0 0 1 2 1 1 1 1 0 1 1 2 0 0 0 1 2 1 0 0 0 1 0 1 0 0 1 2 1 1 1 1 0 0 2 0 2 1 0 0 0 2 2 0 0 2 2 2 1 0 0 0 0 0 0 0 0 1 1 1 0 1 0 0 1 1 2 0 2 0 0 1 1 0 0 1 1 2 2 0 2 1 0 2 1 0 0 0 0 2 0 1 0 0 0 0 2 2 1 0 0 0 0 2 0 1 0 0 1 1 0 0 0 1 0 1 2 0 2 0 1 1 0 0 0 1 0 0 0 0 0 1 1 1 0 0 0 2 0 0 0 1 0 0 0 0 1 0 1 0 0 0 0 0 0 1 1 0 2 1 1 0 2 0 0 1 0 0 2 2 2 2 0 0 0 2 0 1 1 2 1 1 0 1 1 1 0 0 0 1 1 0 1 0 1 0 2 0 0 2 2 0 2 2 2 0 0 1 2 0 1 2 2 1 2 1 0 1 0 2 0 1 1 1 1 1 0 1 1 1 1 0 2 2 0 0 2 1 0 0 0 2 1 0 1 0 1 1 0 0 2 2 1 0 1 2 0 1 1 2 0 0 2 1 2 1 1 0 0 1 1 1 0 0 0 0 1 0 1 0 1 2 0 2 2 0 2 0 0 1 0 2 1 1 1 0 1 0 0 1 0 0 0 0 0 2 0 0 0 0 0 0 2 1 1 1 0 1 0 0 0 2 1 1 1 2 2 0 0 0 0 0 2 1 1 1 0 0 0 1 1 0 2 0 0 0 0 1 1 2 0 2 1 0 0 0 0 0 2 1 0 0 0 0 0 0 2 0 0 0 0 0 0 1 0 0 0 1 0 2 0 0 0 0 0 0 1 0 0 0 1 1
162 1 0 0 0 0 2 2 1 1 0 0 0 2 2 2 0 0 2 0 0 2 1 0 2 0 0 0 1 0 1 0 1 1 2 0 2 1 0 1 2 1 0 1 2 1 0 0 1 0 0 0 0 0 2 1 0 0 2 1 0 0 0 1 0 1 1 1 0 0 0 1 2 0 1 2 2 0 0 1 0 2 0 0 2 0 0 1 1 2 1 1 0 0 1 0 0 1 0 1 1 0 1 0 1 0 2 0 1 1 0 1 0 1 0 1 1 0 0 0 0 1 1 1 0 1 0 2 1 1 0 1 0 0 0 0 0 0 0 0 0 2 0 0 0 1 0 0 0 1 0 0 1 0 0 0 0 0 0 1 0 1 0 2 0 1 1 0 2 2 0 0 0 2 0 0 1 1 1 1 0 1 1 1 1 0 1 1 0 1 2 2 1 1 1 2 2 2 0 0 0 0 0 2 2 0 1 1 2 0 2 0 1 1 1 2 0 1 1 1 0 0 0 2 0 0 0 1 1 0 0 1 1 0 1 1 1 2 2 1 0 1 2 0 1 0 0 0 1 1 1 1 0 0 0 1 1 1 0 1 1 1 0 0 1 0 1 0 1 1 0 0 0 2 0 0 0 0 0 0 0 0 1 2 0 2 0 2 0 2 1 0 2 2 2 0 0 1 0 1 1 1 2 1 1 0 0 0 1 1 0 1 0 2 2 1 0 0 1 1 1 1 0 2 2 0 1 1 1 1 2 2 0 0 0 0 0 1 1 0 0 0 1 0 0 0 0 1 2 0 2 0 0 0 0 2 0 1 0 2 2 0 1 0 1 1 0 1 2 0 1 1 1 2 0 0 0 0 0 2 1 1 0 0 0 1 0 1 1 0 0 0 1 0 2 0 2 0 1 1 0 1 0 2 2 1 0 1 1 1 0 0 1 0 0 1 1 1 1 1 1 0 1 0 1 2 0 0 1 1 1 0 2 2 2 1 0 1 0 0 0 2 1 0 1 2 0 0 0 0 0 0 0 1 1 0 1 2 0 2 2 2 1 1 0 2 0 1 1 0 1 0 2 0 1 0 0 0 0 0 1 1 0 1 0 0 0 1 1 0 0 1 1 1 1 0 0 0 1 1 1 2 1 1 0 1 1 2 0 0 0 2 0 0 0 0 0 0 1 1 1 2 1 2 0 1 1 0 0 2 0 0 0 1 1 0 1 0 1 2 1 2 0 0 1 0 0 1 1 2 0 0 0 2 1 0 0 1 0 1 0 0 0 0 0 0 0 0 0 0 0 0 1 0 0 0 1 2 0 2 2 0 0 1 0 0 1 0 0 0 0 0 2 0 1 0 0 0 0 0 0 1 1 1 0 1 1 1 1 2 0 0 0 1 0 1 0 0 0 0 0 0 0 0 0 0 1 2 0 0 1 1 0 2 0 0 0 1 0 1 1 1 0 1 0 0 2 0 0 0 0 1 0 1 0 2 1 2 2 1 0 0 0 1 1 1 1 2 0 0 2 0 0 0 0 1 1 1 0 1 0 1 2 1 0 2 1 1 1 0 2 0 0 1 1 0 0 0 0 1 0 0 0 0 0 0 2 2 2 0 1 0 0 2 0 0 0 1 0 0 0 0 0 0 0 1 1 1 0 1 0 0 0 1 0 1 1 1 0 2 2 2 0 0 0 1 0 0 1 1 1 1 0 0 0 0 0 0 1 0 0 0 2 0 2 0 2 1 1 2 0 0 1 2 0 0 1 0 1 1 1 1 0 0 1 2 0 2 0 2 0 2 1 1 2 1 0 0 0 1 0 0 0 0 2 1 1 1 0 1 1 0 1 1 1 0 0 2 0 0 0 0 1 2 2 2 0 1 0 2 0 0 0 1 0 1 0 0 0 1 1 1 0 0 0 0 0 0 0 0 1 0 0 0 0 0 0 0 0 0 1 2 0 0 0 1 1 0 1 0 0 0 0 1 2 0 0 0 1 1 1 1 0 0 0 0 0 0 1 0 0 1 0 1 1 0 1 0 1 0 0 0 0 2 1 1 1 1 0 0 0 0 0 0 1 2 0 1 1 1 0 0 2 1 1 2 0 1 1 1 1 1 0 1 0 0 0 1 1 0 0 0 0 0 0 2 0 0 0 1 2 0 1 0 2 0 2 2 2 1 1 1 2 0 2 2 2 0 0 0 1 0 0 0 0 1 1 0 0 0 0 0 0 0 0 0 0 0 0 0 0 0 0 1 0 1 0 1 2 0 0 0
163 0 0 0 0 0 0 1 1 1 0 1 0 0 0 0 0 0 0 2 2 0 1 1 2 0 0 0 1 1 1 0 1 2 0 1 2 0 0 2 1 1 2 2 2 2 1 1 0 1 0 1 0 1 1 1 1 0 0 0 0 1 0 2 1 1 1 0 1 0 0 0 2 0 1 2 2 1 1 1 0 1 1 1 1 0 0 1 2 2 1 2 1 2 1 0 0 2 0 2 1 0 0 1 1 1 1 2 2 1 0 2 0 2 0 0 2 1 0 0 0 1 1 1 0 1 0 0 0 0 0 0 0 0 1 1 1 0 0 0 2 1 1 0 0 0 0 0 0 0 0 0 0 0 0 0 0 0 0 0 0 0 1 2 1 2 1 1 0 1 1 0 0 2 0 0 1 1 1 1 0 0 1 1 1 0 1 0 0 0 0 0 1 1 1 1 1 2 0 1 1 1 0 2 2 0 0 1 1 0 1 0 1 0 0 2 0 0 2 0 1 1 0 1 1 1 0 1 0 2 0 1 0 0 2 0 0 0 2 0 0 0 2 0 2 0 0 0 0 0 0 0 0 1 1 2 1 0 0 0 0 0 0 0 2 0 1 0 1 0 0 2 0 0 0 0 0 1 1 1 1 0 2 1 0 1 1 0 0 1 0 0 1 2 2 0 0 0 1 1 0 0 2 2 2 0 0 0 1 1 0 2 0 1 1 0 0 2 0 0 0 0 0 2 1 0 0 2 2 0 2 1 0 0 0 0 0 1 1 0 0 0 0 0 0 0 0 1 2 1 1 0 0 1 1 0 1 0 1 1 2 1 0 0 0 0 0 2 2 0 0 0 0 2 1 1 1 1 0 1 2 1 0 0 1 2 0 0 0 2 0 0 1 0 2 0 2 1 1 1 0 1 0 1 1 0 1 1 0 2 0 0 0 1 0 2 0 0 0 0 0 2 1 0 1 2 1 0 1 0 1 0 0 1 0 2 0 2 0 0 2 0 2 1 1 2 0 2 2 0 0 1 0 2 2 1 1 1 0 0 1 1 0 1 0 1 0 1 1 0 1 0 2 1 0 0 0 0 0 0 2 1 0 0 0 0 0 0 0 0 1 1 0 2 0 0 0 2 2 2 0 2 1 1 0 1 1 1 0 1 0 1 0 1 0 1 0 0 2 2 0 2 1 1 0 1 0 2 2 1 1 0 1 0 1 0 0 0 0 1 1 0 0 2 2 0 0 2 0 2 0 0 0 2 1 0 0 2 0 1 0 0 0 1 0 0 1 0 0 0 0 2 0 0 0 0 0 0 0 1 1 1 0 1 1 0 2 2 1 2 0 0 0 2 0 0 0 0 0 0 0 2 1 1 0 1 1 0 1 2 1 0 0 0 1 1 0 1 0 1 1 1 0 0 0 1 2 1 0 0 0 2 0 2 0 0 1 0 0 1 1 0 0 1 0 0 2 2 0 0 0 2 0 0 1 2 2 2 2 0 0 0 1 1 1 0 2 2 1 0 1 1 0 0 0 0 1 0 2 0 0 1 1 0 1 1 0 0 0 0 2 0 1 1 1 0 0 1 0 2 1 1 0 0 1 0 1 2 2 0 1 0 0 2 0 0 0 1 1 1 0 0 0 0 0 1 1 0 1 0 1 1 0 0 0 2 0 1 0 1 0 0 1 1 0 0 0 0 0 0 0 0 0 0 1 0 1 1 0 1 1 1 1 0 0 0 1 1 1 2 1 0 1 0 2 1 0 0 2 2 1 1 1 1 2 2 0 2 1 2 0 1 1 1 1 1 0 1 0 1 1 0 0 0 2 1 1 1 0 0 0 0 2 1 0 0 0 0 1 0 0 1 0 0 2 0 0 2 0 2 0 0 1 0 0 0 1 1 2 0 0 0 0 0 0 0 0 0 0 0 0 1 1 0 0 0 0 0 0 0 2 2 1 0 1 0 2 0 1 1 0 0 0 1 1 1 0 0 1 2 1 1 0 0 0 1 0 2 0 0 0 2 1 1 2 1 1 0 0 1 0 1 0 0 2 2 0 0 0 2 1 0 1 0 1 1 0 2 1 1 0 0 2 1 1 2 1 2 0 0 0 2 1 1 2 1 1 1 1 0 0 0 2 1 0 1 0 2 0 1 2 0 2 0 0 0 0 2 0 0 2 0 1 0 1 1 1 0 0 0 1 0 0 0 0 0 2 0 2 1 0 1 0 1 0 0 0 0 1 1 0 0 0 0 1 0 0 0 2 0 0 0
164 1 1 0 0 0 1 1 1 1 1 1 2 2 1 1 0 0 1 1 1 0 0 1 1 0 0 0 2 0 1 1 2 2 0 1 2 2 0 0 2 1 0 0 1 1 0 0 0 0 0 0 1 2 0 2 0 0 0 1 0 1 0 2 0 1 1 2 1 0 0 1 2 0 1 2 2 1 1 0 0 1 1 1 0 0 0 0 2 2 0 0 1 1 0 0 0 2 1 1 1 0 1 1 0 0 2 0 1 1 1 2 1 2 1 1 2 0 1 1 1 0 0 2 0 0 0 0 0 1 1 1 0 0 0 0 0 0 0 0 1 1 0 0 0 0 1 0 0 0 0 0 0 0 0 0 0 1 1 1 0 1 0 1 0 2 1 2 0 2 1 1 1 1 0 1 2 0 0 0 0 0 0 2 1 0 2 0 0 1 1 1 2 1 1 1 1 2 0 0 0 0 1 1 2 0 2 1 1 0 2 0 1 0 0 2 1 2 2 0 1 1 1 1 1 1 1 0 0 0 0 0 0 0 1 0 0 2 2 1 0 1 2 0 2 0 0 0 0 0 0 0 1 0 0 0 1 2 0 2 2 2 0 0 0 0 0 0 1 1 0 1 0 2 0 0 1 1 1 1 1 0 1 2 0 1 0 1 0 1 0 0 0 2 1 0 0 0 0 0 0 1 2 0 0 0 0 0 0 1 0 0 0 2 2 0 0 1 1 1 0 0 2 0 2 0 2 1 1 0 2 0 0 0 0 0 0 2 0 0 0 0 2 0 0 1 0 1 2 1 0 0 0 0 2 0 0 2 0 0 0 0 1 0 1 0 0 0 0 0 0 0 2 1 0 0 1 1 0 1 2 1 0 0 0 0 0 0 0 0 0 0 1 0 2 0 1 2 0 0 0 0 0 2 2 0 0 0 0 2 0 0 0 0 2 2 0 0 0 0 0 1 0 0 1 2 2 0 0 0 1 0 1 1 1 1 0 0 1 1 1 0 1 0 1 1 0 1 1 0 0 1 0 1 1 0 0 0 1 0 0 1 0 1 0 2 0 2 2 1 2 1 2 1 1 0 1 0 1 1 1 0 0 1 1 2 1 1 1 0 0 2 0 2 0 0 0 1 1 1 1 2 2 0 0 0 2 0 0 2 0 1 1 1 0 1 0 0 1 1 0 2 1 1 1 0 0 0 0 2 0 1 0 0 1 0 2 1 0 1 0 1 0 1 2 1 0 1 0 2 0 1 0 2 2 0 0 0 2 0 0 2 1 1 0 1 1 1 0 0 0 0 0 0 0 0 1 0 0 2 1 1 1 1 0 1 0 1 0 1 0 1 2 0 0 0 0 1 1 0 1 1 1 2 0 2 2 1 1 1 0 0 0 1 0 1 0 2 1 0 0 1 0 0 0 0 0 1 0 0 0 0 0 1 0 0 0 0 0 1 1 0 0 0 2 0 2 1 0 0 0 2 1 0 0 1 2 2 2 0 0 0 1 2 2 1 1 1 0 0 2 0 0 0 0 1 1 0 1 0 0 2 1 0 0 0 1 0 0 0 2 0 1 1 1 0 0 0 0 2 1 1 0 0 1 0 0 2 2 0 0 0 0 2 0 1 0 0 0 0 1 0 0 0 0 0 0 0 1 0 1 1 0 0 0 0 0 0 0 2 1 2 1 1 0 0 0 0 0 0 0 0 0 0 1 0 0 1 1 1 1 1 1 1 0 0 1 1 0 2 1 0 2 0 0 0 1 0 1 1 1 1 0 0 1 1 1 1 0 2 1 2 1 0 0 0 0 1 0 1 1 0 0 0 1 1 0 0 0 1 2 1 1 1 1 0 0 1 2 0 2 2 2 0 2 1 0 2 0 2 0 0 1 0 0 0 1 0 0 0 1 0 1 1 0 0 1 0 0 1 0 0 0 0 0 0 0 1 0 0 2 2 0 0 0 0 1 0 2 0 1 0 1 0 1 0 0 0 2 2 2 2 0 0 0 0 1 1 0 0 0 2 0 1 1 0 2 0 0 0 0 2 0 1 2 2 0 1 0 0 0 0 0 0 1 1 0 1 2 1 1 0 2 2 0 0 1 1 0 0 0 1 0 2 0 0 0 1 2 1 0 0 1 2 2 1 0 0 0 0 2 0 0 0 2 0 2 2 0 0 0 1 0 0 2 1 2 0 0 0 2 0 0 1 1 0 2 0 1 0 0 0 1 1 0 0 1 0 1 2 0 0 0 0 1 0 0 0 1 1 1 0
165 1 1 0 0 0 0 2 2 0 0 0 0 0 0 0 0 1 2 1 1 1 0 0 2 1 1 0 2 0 1 0 2 2 2 0 2 0 1 1 1 1 0 0 2 0 1 0 0 0 0 0 0 0 1 0 0 0 0 1 1 0 0 1 1 1 1 0 0 0 0 1 2 0 0 2 1 1 1 0 1 1 1 2 1 0 0 0 2 2 0 0 0 2 0 0 0 0 0 0 2 0 0 1 1 1 2 1 0 2 0 0 1 1 2 2 2 0 0 2 2 0 0 2 0 0 0 1 1 0 0 0 0 0 0 0 0 0 0 0 0 1 0 0 0 0 0 0 0 1 0 0 0 0 0 0 0 1 0 2 0 1 0 2 2 2 2 0 1 1 0 1 1 1 1 0 2 0 0 0 0 0 0 2 1 0 2 0 0 0 0 0 1 1 1 2 0 2 0 0 0 0 0 1 2 0 1 0 1 0 1 0 1 0 2 2 0 1 2 0 1 1 0 2 0 0 0 0 0 0 0 0 0 1 1 0 0 0 0 0 0 0 1 0 2 1 1 0 0 0 0 0 0 1 1 1 1 1 1 2 1 2 0 0 1 0 2 1 1 0 0 1 0 1 0 0 0 0 1 0 0 0 1 2 0 0 0 2 0 2 1 1 1 1 1 0 1 1 1 0 0 0 2 1 0 1 1 0 1 1 0 1 0 2 2 1 0 0 0 0 2 2 1 0 2 0 0 1 0 2 1 1 0 0 0 0 0 1 1 1 1 1 1 0 1 0 1 0 2 0 1 0 0 0 2 0 0 1 0 2 2 0 1 0 1 0 0 0 0 0 0 0 0 2 0 0 0 2 0 1 0 2 0 0 1 1 0 0 0 0 0 0 1 0 2 0 2 1 0 0 0 0 0 2 1 0 0 0 1 2 0 0 0 0 2 2 0 0 0 0 0 2 0 0 1 1 0 0 0 0 0 0 0 0 0 1 0 1 0 0 2 0 0 0 1 2 1 2 2 0 0 1 0 2 1 0 1 1 0 1 1 1 1 0 0 1 1 1 1 0 1 0 0 2 1 1 0 0 0 1 2 0 0 0 0 1 0 0 0 1 1 1 0 2 1 0 0 1 2 2 0 2 2 0 1 0 2 0 0 1 0 1 1 0 0 2 1 0 1 1 0 2 1 1 0 1 1 0 0 2 0 1 0 1 0 0 1 2 0 2 1 2 0 2 2 1 1 2 0 2 0 0 0 0 2 0 0 0 0 1 0 0 1 2 0 1 2 0 0 0 0 2 0 0 0 0 0 1 0 2 2 1 0 0 0 0 0 1 1 1 0 0 1 2 0 0 0 0 1 0 0 1 0 0 2 2 0 1 1 0 0 0 0 0 0 0 0 0 0 0 0 1 0 0 0 1 1 1 0 0 0 2 1 1 0 1 0 2 1 2 1 2 0 0 2 0 2 1 0 0 1 0 1 1 0 1 1 2 2 0 0 0 2 0 0 0 0 2 0 0 0 0 1 0 0 0 0 0 2 0 2 0 2 0 1 2 1 1 2 0 1 0 0 0 1 0 0 0 0 1 0 1 1 2 2 0 2 1 1 0 0 0 0 1 0 0 0 1 2 2 0 0 0 0 0 1 1 0 1 0 1 1 1 0 0 1 1 0 0 0 0 0 1 1 0 0 1 0 1 0 0 0 0 0 1 0 0 0 0 0 0 2 2 0 1 1 2 0 1 1 1 0 1 0 1 0 0 1 0 1 1 0 1 1 2 2 0 1 0 1 0 1 2 0 0 0 0 2 0 2 2 0 1 0 1 0 0 1 0 1 1 0 1 1 1 0 1 2 0 1 1 2 0 1 2 1 0 1 0 1 0 0 0 0 0 1 1 1 2 1 0 2 0 0 1 1 1 1 0 0 0 0 1 0 0 0 0 0 1 0 1 2 0 0 0 1 1 0 1 0 1 0 1 0 1 1 0 1 2 2 2 2 0 0 0 0 1 0 0 0 2 2 1 1 1 0 2 0 0 0 0 2 0 1 1 1 1 1 0 1 0 0 0 0 0 2 0 1 2 1 1 0 2 1 0 1 0 1 0 0 2 0 1 1 1 1 1 1 1 0 0 0 1 1 0 1 0 0 0 0 2 0 2 0 0 0 0 2 1 1 0 1 1 0 0 0 0 0 0 0 2 0 0 0 0 2 0 0 1 1 0 1 0 1 0 0 2 0 0 2 0 0 1 0 2 0 0 2 1 0 2 1
166 1 0 0 1 0 0 2 1 1 0 0 0 2 0 0 0 0 0 2 2 0 1 1 1 1 1 0 2 0 2 0 1 1 1 1 1 1 0 1 0 0 0 0 1 0 0 0 0 0 0 0 0 1 1 1 1 1 1 0 1 1 1 1 1 0 1 2 0 0 0 0 2 0 1 2 1 1 1 0 1 1 0 0 1 0 0 0 1 2 0 1 2 1 1 0 0 2 1 1 2 0 0 2 0 0 2 2 1 1 0 1 1 2 2 2 2 0 1 1 1 0 1 1 0 0 0 1 0 1 2 2 0 0 1 1 0 0 0 0 2 1 0 0 0 0 1 0 0 1 0 0 0 1 0 0 0 1 0 0 0 0 0 2 0 1 1 1 0 0 0 0 0 2 0 1 1 1 1 1 0 0 1 2 2 1 1 1 0 0 1 1 1 1 1 2 1 2 0 1 1 1 0 2 2 0 0 0 1 0 2 1 1 0 2 2 1 1 1 2 0 0 1 2 0 0 0 0 0 0 0 0 0 0 0 0 0 1 2 1 0 0 2 0 2 0 0 0 0 0 0 0 0 0 0 2 1 0 0 0 0 0 0 0 1 1 0 1 1 1 0 2 1 0 0 0 0 2 2 2 2 0 1 1 0 1 0 0 0 1 0 0 1 2 1 0 0 1 1 1 0 0 1 0 0 1 0 1 1 1 1 1 0 2 2 0 0 0 2 2 0 0 1 0 2 0 0 1 1 1 2 1 0 0 0 0 0 1 1 0 1 1 1 0 0 0 0 1 1 2 0 1 0 0 1 1 0 0 0 1 1 0 0 0 0 1 0 1 1 0 0 0 0 2 0 0 2 1 1 2 2 1 0 0 0 1 0 0 0 0 0 0 0 0 2 0 0 0 1 1 0 1 0 2 1 1 0 2 0 2 0 0 0 0 2 2 0 1 0 1 1 1 1 1 1 2 0 0 1 0 1 0 1 1 1 0 0 1 0 0 2 0 1 0 2 1 1 2 2 0 0 1 0 2 2 0 0 2 1 0 2 2 0 0 0 0 0 2 2 0 0 0 1 1 1 0 0 0 0 0 2 1 0 0 0 2 0 1 1 0 0 1 1 0 1 0 1 0 0 2 0 2 1 0 0 1 2 1 0 0 0 2 1 0 0 2 1 0 1 1 0 2 1 1 1 0 0 1 1 1 1 0 0 1 2 0 1 0 0 1 2 2 0 1 2 1 1 0 2 0 0 0 0 2 0 0 0 0 0 0 2 0 1 2 0 0 2 2 1 0 1 1 0 0 0 0 0 1 0 2 2 1 0 2 0 1 1 0 0 0 0 0 1 0 0 0 1 0 0 0 0 1 1 1 0 2 1 1 2 1 0 0 0 1 1 1 1 0 0 0 0 1 0 0 0 0 0 0 1 1 0 0 0 2 0 1 0 1 0 1 1 0 0 1 1 0 2 1 1 0 2 1 1 0 0 2 2 2 2 0 0 0 1 2 2 2 1 2 1 0 0 1 0 0 0 0 2 0 2 0 0 0 2 0 0 2 0 0 1 0 2 0 0 0 1 0 0 0 0 1 0 0 0 2 1 0 1 2 2 0 1 0 0 2 0 0 0 1 0 0 0 0 1 0 1 1 2 0 1 0 0 0 0 1 0 1 1 0 0 0 0 0 0 0 0 0 0 1 1 1 1 1 1 0 1 0 1 0 0 0 0 2 1 0 0 0 1 0 1 2 1 0 1 0 0 1 1 0 1 2 2 1 0 0 1 2 0 1 0 2 1 2 1 1 1 0 1 0 0 1 1 0 1 1 0 0 2 1 0 1 1 0 1 1 1 0 0 2 1 0 1 1 1 0 2 0 0 1 0 2 1 0 0 2 1 0 0 1 1 0 0 0 0 0 0 0 0 0 0 0 0 0 1 0 0 1 1 0 0 0 1 1 1 1 1 1 2 0 1 1 0 0 1 1 1 1 0 0 1 2 2 2 0 0 0 0 0 0 0 0 0 1 1 1 2 1 1 0 1 2 2 0 0 2 1 2 0 1 0 0 0 0 0 0 0 2 0 0 2 1 1 0 0 1 0 0 1 1 1 1 1 1 0 2 0 0 0 1 1 1 0 0 2 1 0 0 1 0 0 0 2 0 1 0 1 0 1 2 2 0 2 0 1 1 0 0 0 0 0 0 0 0 0 0 0 0 2 0 1 1 0 1 1 1 0 1 1 0 1 2 0 0 0 1 0 0 0 0 2 1 1 0
167 0 0 0 0 0 0 2 1 1 0 0 0 1 1 1 0 0 1 1 1 1 0 0 2 0 0 0 1 1 0 0 1 1 1 2 1 1 0 0 2 0 0 0 1 1 1 0 0 0 0 0 1 1 1 2 0 0 1 0 1 1 0 1 1 0 0 2 1 1 0 1 2 0 1 2 2 1 1 1 1 2 0 0 1 0 0 1 1 2 1 1 0 2 1 0 1 0 0 0 1 0 0 0 2 2 2 2 2 0 0 2 0 1 0 0 1 0 1 1 1 1 0 2 0 0 0 1 0 1 1 1 0 0 0 0 0 0 0 0 1 1 0 0 0 0 0 0 2 2 0 1 0 0 0 0 0 0 1 1 1 1 0 1 0 0 0 0 1 2 0 0 1 1 1 1 2 1 1 1 0 0 0 2 1 1 1 1 1 2 2 2 2 2 2 2 1 1 0 0 0 0 1 1 2 0 0 1 1 0 2 0 2 0 2 2 0 0 2 1 0 0 0 1 1 1 0 0 0 2 0 0 0 0 2 0 1 1 1 0 0 0 2 0 2 0 0 0 0 0 0 0 0 1 1 2 0 0 1 1 0 1 0 2 2 0 0 0 1 1 1 0 1 1 2 2 0 1 1 0 0 1 1 1 0 1 0 1 0 2 0 0 1 1 1 0 1 0 0 1 0 0 2 1 1 0 0 0 2 2 1 1 0 2 2 0 0 0 0 0 1 1 1 2 1 0 0 1 1 2 2 2 0 0 0 0 0 0 2 0 0 0 2 0 0 0 1 1 1 1 0 1 0 0 1 1 0 0 0 1 1 0 2 0 2 1 0 1 1 0 0 0 1 2 1 0 1 2 1 2 2 2 0 0 1 2 0 0 0 0 0 0 1 1 2 0 2 1 0 2 0 2 0 1 1 1 1 2 1 2 0 0 0 0 1 1 1 1 0 1 1 1 2 0 0 2 1 0 2 0 0 0 0 1 1 2 1 0 1 1 1 1 2 1 0 1 0 0 1 0 0 0 0 1 1 0 1 2 0 2 2 2 1 0 0 1 0 2 2 0 1 0 2 0 2 0 1 0 0 1 1 0 0 2 2 2 2 1 1 0 1 1 0 2 0 0 1 1 1 2 0 2 2 0 0 1 2 1 0 0 0 2 1 1 1 1 0 0 2 2 1 2 0 2 1 0 0 1 1 1 1 1 0 0 0 1 0 0 0 1 0 1 0 1 1 0 0 1 1 2 0 0 0 2 1 0 0 1 0 0 2 0 0 1 0 1 1 1 0 0 0 1 2 0 0 0 2 1 0 1 2 0 0 0 1 0 0 1 0 1 0 0 0 0 0 0 0 0 0 0 0 2 0 2 0 2 0 1 2 0 0 0 0 0 1 1 0 1 0 0 0 2 0 0 0 0 1 2 0 0 1 1 0 1 0 0 1 0 0 1 1 0 0 2 0 0 1 2 0 0 0 2 1 1 0 2 1 1 0 0 0 0 1 0 1 1 0 1 1 1 1 2 0 0 1 0 1 0 1 0 0 1 1 0 0 1 1 0 1 0 2 0 1 0 1 0 0 0 0 0 0 0 1 2 2 1 1 2 2 0 0 0 0 2 0 1 0 1 0 0 0 0 0 0 0 0 0 0 0 0 0 0 0 1 0 1 1 0 0 0 0 1 0 0 0 0 1 1 1 1 1 1 0 0 0 1 1 0 1 0 0 1 1 0 0 0 1 0 2 1 2 0 2 1 0 0 1 0 1 1 1 1 2 2 2 2 0 1 1 2 1 1 2 0 2 0 1 1 1 0 0 0 1 0 1 0 2 0 1 1 2 0 0 0 0 0 2 1 1 0 1 1 1 1 1 1 0 1 0 1 0 0 0 0 0 0 0 1 2 0 0 1 0 0 0 0 0 1 0 0 0 1 2 0 1 0 2 0 1 0 1 2 2 0 2 1 1 0 2 0 1 0 2 1 2 2 0 1 1 2 2 2 0 0 0 0 1 0 1 0 1 1 1 1 2 0 2 0 0 0 0 0 0 0 2 2 0 0 0 0 0 0 0 0 0 1 0 1 2 2 0 0 2 2 1 1 1 2 0 0 1 1 0 0 0 0 0 1 1 0 1 1 0 1 0 0 1 0 0 1 2 0 2 0 1 0 1 1 1 1 1 1 2 1 1 1 1 0 1 0 1 0 0 0 0 1 0 0 1 1 0 1 0 1 0 0 1 0 1 2 0 0 0 0 0 0 2 0 0 0 1 1
168 0 0 0 0 0 1 1 1 1 0 1 0 2 2 2 0 1 0 2 1 1 0 0 2 0 0 0 2 0 1 0 1 2 1 1 2 1 0 1 2 1 0 0 2 0 0 0 0 0 0 0 0 0 2 1 0 0 1 0 0 2 0 1 0 0 2 1 1 0 0 0 2 1 1 2 2 1 1 0 1 1 0 0 1 0 0 0 2 2 0 0 2 2 1 0 1 1 0 1 0 0 0 1 1 1 2 2 1 1 0 1 0 2 0 0 2 0 0 2 2 0 0 2 0 0 0 1 1 0 0 0 0 0 1 0 1 0 0 0 0 2 0 0 0 0 1 0 0 0 0 0 2 0 0 0 0 1 1 0 0 0 0 2 0 2 1 1 1 2 1 0 1 1 0 1 1 0 0 0 0 0 0 2 0 0 2 1 1 2 1 2 0 0 0 0 0 1 0 0 0 0 0 2 2 0 1 1 1 0 2 0 0 0 2 2 0 0 2 0 0 0 0 1 0 0 0 0 0 1 1 0 0 0 1 0 0 1 1 1 0 0 2 0 2 0 0 1 0 0 0 0 0 0 0 1 0 2 0 2 2 2 0 1 1 0 1 0 2 1 0 0 0 1 0 0 2 2 2 2 2 0 2 2 0 2 0 1 0 1 1 1 0 1 0 0 0 0 0 2 0 0 1 1 0 0 1 0 1 1 0 2 0 2 2 0 1 0 1 1 1 1 0 1 1 0 0 1 1 1 1 1 0 0 0 0 0 1 1 1 1 1 1 0 1 0 1 0 1 1 0 1 0 1 1 0 1 1 0 1 1 0 0 0 0 2 0 1 2 0 1 1 1 2 1 0 2 2 0 1 0 1 0 0 1 1 0 0 0 0 1 0 0 0 2 0 0 1 1 1 0 1 0 2 0 0 0 0 0 1 0 0 1 0 1 2 0 0 1 0 0 1 0 0 1 2 1 0 0 0 0 0 0 1 1 2 1 1 0 0 1 2 2 1 1 2 0 1 1 0 0 1 0 2 1 1 0 1 0 1 1 2 0 0 0 0 0 2 2 0 1 0 2 2 1 0 2 1 1 0 1 0 0 1 1 2 1 2 2 0 0 2 1 0 1 0 0 1 1 1 1 2 2 0 0 0 1 1 1 0 1 1 1 0 0 1 0 1 0 1 1 2 0 2 0 2 0 0 0 2 0 2 1 0 0 0 0 1 2 2 1 1 0 2 2 0 0 1 1 1 0 0 0 2 1 1 0 1 0 0 0 0 0 0 0 0 0 1 1 0 1 1 0 0 0 0 0 1 0 2 1 1 0 0 0 0 0 1 0 1 0 0 1 1 1 0 0 1 1 0 1 1 1 0 0 0 2 0 0 1 2 0 0 1 1 1 1 2 0 2 1 1 0 0 0 1 1 0 0 0 1 0 1 1 0 0 1 2 0 1 1 1 0 0 1 0 2 1 1 0 1 2 0 1 0 2 1 2 1 0 0 0 1 1 1 1 1 2 0 0 0 0 1 0 0 0 0 0 2 0 0 0 2 1 0 1 2 0 1 0 2 0 1 0 0 0 0 0 0 1 1 0 0 1 2 0 2 0 1 0 0 0 0 1 0 1 0 1 0 0 0 1 1 0 0 1 1 0 1 0 1 1 0 0 0 1 0 0 0 0 0 0 0 0 0 1 0 1 1 1 0 0 0 0 0 0 1 0 0 0 0 1 2 0 1 1 2 0 0 2 0 0 1 0 0 0 1 0 1 1 1 1 1 1 2 2 0 0 0 2 2 2 2 2 2 0 2 1 0 2 1 0 1 0 1 0 2 0 0 2 2 0 1 1 1 0 1 2 1 1 1 2 1 0 2 0 0 1 0 1 1 0 1 0 0 0 0 0 0 0 0 0 0 0 0 0 0 0 0 0 0 1 2 1 1 1 2 1 0 0 1 1 0 0 0 2 1 0 1 1 1 0 2 1 2 1 0 2 1 2 1 1 0 0 0 0 1 0 1 0 0 1 0 0 1 1 1 0 1 0 0 1 0 1 2 2 1 0 1 1 0 0 0 1 1 1 0 1 2 1 1 0 1 1 1 1 0 1 1 1 0 2 0 2 0 0 0 1 1 0 0 0 1 2 1 1 0 0 0 0 2 0 2 1 0 0 2 1 0 0 1 1 2 0 2 1 2 0 0 0 0 0 2 0 0 0 0 1 1 0 0 1 1 1 0 0 1 0 1 1 0 0 2 0 1 0 0 0 0 0 0 0
169 1 0 0 0 0 0 2 1 2 0 0 1 1 0 0 1 0 0 2 1 1 0 0 2 0 0 0 1 2 0 1 2 2 1 0 2 0 1 1 0 0 0 0 1 0 0 0 0 0 0 0 1 0 2 1 0 0 0 0 1 1 1 1 0 0 1 0 1 0 0 1 2 0 1 2 2 1 1 0 1 2 1 1 1 0 0 1 2 2 0 2 1 1 1 0 1 0 0 0 1 0 0 1 0 0 2 0 0 2 0 2 0 1 0 0 1 0 0 2 2 0 1 1 0 1 0 1 1 0 1 1 0 0 1 0 0 0 0 0 0 1 0 0 0 0 0 0 0 1 0 0 0 0 0 1 0 0 1 1 1 1 0 2 1 1 1 1 1 1 0 1 0 2 0 0 2 1 1 1 0 0 0 2 2 2 0 1 0 0 0 1 1 1 1 2 2 2 0 1 1 1 0 0 2 0 2 2 1 0 1 0 1 0 1 2 0 2 2 0 2 2 0 2 0 1 1 0 0 1 0 0 0 0 1 0 0 0 0 0 0 0 2 0 2 0 0 1 1 1 0 0 0 0 0 2 2 1 0 0 0 0 0 0 1 0 0 0 1 0 0 0 0 2 0 0 0 2 2 2 2 0 2 1 0 1 1 2 0 2 1 0 0 1 1 0 0 0 0 1 0 0 2 0 0 2 0 1 0 2 0 2 1 1 0 0 0 1 1 1 1 0 1 1 2 0 1 2 2 1 2 2 0 0 0 1 0 1 1 1 0 1 1 0 0 0 0 1 2 0 1 0 0 1 1 0 1 1 0 0 0 0 2 0 2 0 0 1 1 0 0 0 1 2 1 0 2 1 0 1 2 1 0 1 1 0 0 0 0 2 0 1 1 0 2 0 1 1 0 0 0 0 0 2 2 1 1 0 0 2 0 0 0 1 0 1 1 2 0 2 2 0 1 1 1 1 1 0 0 0 0 0 0 0 0 0 0 0 0 0 2 0 1 0 2 1 1 0 0 0 0 0 0 1 1 0 0 2 0 2 1 1 0 0 0 1 0 2 2 0 0 0 1 1 0 1 0 0 0 1 1 0 0 2 1 2 1 2 0 0 0 2 1 0 1 0 0 0 0 2 0 2 2 0 0 1 1 0 0 2 0 0 1 1 1 1 0 0 1 1 0 2 0 2 1 0 0 0 0 2 0 1 0 0 0 0 1 1 1 2 1 2 0 2 2 0 0 0 1 1 0 1 0 2 0 0 0 0 0 0 1 0 0 0 0 0 0 0 0 1 0 0 1 0 1 0 1 1 0 2 2 0 0 1 0 0 0 1 0 1 0 0 1 0 1 0 0 1 1 0 1 1 1 1 0 1 1 0 0 1 1 0 1 1 1 1 1 0 0 0 0 1 0 0 0 1 1 2 0 0 1 1 1 1 0 2 0 1 0 2 0 0 0 2 0 0 2 2 0 0 2 0 1 1 0 2 1 1 1 0 0 0 2 1 1 1 1 1 1 1 1 1 0 0 1 1 2 0 2 0 2 0 2 1 1 2 1 1 1 1 1 1 0 0 1 0 0 0 0 1 0 1 0 0 1 0 1 2 1 0 0 0 0 1 0 1 0 1 0 0 0 0 0 0 0 1 1 0 1 0 0 0 0 0 0 1 0 1 0 1 0 1 1 1 0 0 0 0 0 0 0 0 0 0 0 1 1 0 1 0 0 0 0 0 0 1 2 0 2 1 1 0 1 1 0 0 1 0 1 1 1 2 1 1 1 2 0 2 0 2 0 2 0 0 0 0 0 1 0 2 2 0 0 0 2 1 1 0 0 1 1 0 0 0 0 0 0 1 1 0 1 1 2 0 2 0 0 1 0 2 0 1 0 0 0 0 0 0 0 1 1 1 0 0 0 0 0 0 0 0 0 0 1 0 1 0 1 0 1 0 2 2 0 0 0 0 1 1 1 1 1 0 1 1 1 0 0 1 0 2 1 2 0 0 0 0 1 0 1 0 0 2 1 2 2 0 2 0 0 0 0 1 0 1 2 2 0 1 0 0 0 0 0 0 1 1 0 2 2 2 0 0 1 0 1 1 1 1 1 1 0 2 0 1 0 0 0 1 2 1 0 0 2 0 0 0 0 0 0 0 2 0 2 0 0 0 0 2 1 0 1 0 1 0 0 0 0 0 1 1 0 0 0 0 0 0 2 0 1 1 0 1 1 1 0 0 1 1 0 2 0 0 0 2 0 1 0 0 0 1 1 1
170 0 0 1 1 0 0 2 0 2 0 0 0 1 1 1 0 0 1 1 1 0 0 0 2 0 0 0 0 1 0 0 0 0 2 0 2 1 1 0 1 0 0 0 2 0 0 0 0 1 1 0 2 1 1 1 0 0 1 0 1 1 0 1 0 1 0 1 1 0 0 1 2 2 2 2 2 1 1 0 0 2 1 1 0 0 0 0 1 1 0 0 2 1 1 0 0 1 0 1 2 0 0 1 1 1 1 0 1 1 1 1 1 1 1 1 1 0 2 0 0 1 1 1 0 2 0 2 0 2 2 2 0 0 0 0 0 1 1 1 1 1 0 1 0 1 0 0 0 1 0 0 0 0 0 0 0 0 0 0 0 0 0 1 1 2 0 2 1 0 0 0 0 2 0 1 1 1 0 1 0 1 0 1 1 0 1 1 0 0 0 1 2 1 2 1 1 2 0 1 1 1 0 2 2 0 1 0 2 1 1 0 1 0 1 1 1 0 0 2 0 0 0 2 0 0 0 0 0 1 0 0 1 1 1 0 0 1 1 1 0 0 2 0 0 0 0 0 0 0 0 1 0 0 0 2 1 1 0 1 1 1 0 0 1 1 0 0 1 1 0 2 0 1 1 0 0 1 2 1 1 1 2 2 0 1 0 0 0 1 1 1 1 2 2 0 1 2 0 2 0 0 2 2 1 0 0 0 1 1 1 1 0 1 1 0 1 0 0 0 1 1 1 2 1 0 0 2 1 1 2 2 0 0 0 0 0 1 1 1 0 0 2 0 0 0 0 0 1 0 0 0 1 0 1 0 1 1 0 2 2 0 2 0 2 1 0 0 1 0 1 1 1 2 1 0 2 1 0 1 2 0 0 0 1 1 0 0 1 1 1 1 1 0 2 1 0 1 0 0 0 0 0 1 0 0 1 1 1 2 0 0 0 0 2 2 0 0 0 0 0 1 1 1 0 2 0 1 2 1 2 1 0 0 0 1 0 0 1 1 1 0 2 0 1 1 1 0 0 0 0 0 0 0 0 0 0 1 0 1 1 1 0 0 0 1 1 1 1 1 2 1 1 2 1 0 1 1 1 1 1 0 0 0 0 0 0 2 1 0 0 2 0 1 1 0 0 0 1 2 0 2 2 0 0 0 0 1 1 0 1 1 1 1 0 2 1 0 2 1 0 2 0 2 0 2 0 1 1 1 1 1 0 2 2 1 1 1 0 1 0 1 0 0 1 0 0 2 0 2 0 0 0 1 1 2 1 0 1 0 0 1 0 1 0 0 1 2 1 1 0 0 0 0 0 0 0 1 0 2 1 0 0 0 0 0 0 2 0 2 0 0 1 0 0 0 1 0 0 0 0 1 1 0 1 1 1 1 1 2 0 0 0 1 0 0 1 0 0 0 0 1 0 0 0 1 1 1 0 0 0 1 0 2 0 0 0 1 0 1 1 1 0 1 1 0 2 1 0 0 1 1 1 1 0 2 1 2 2 0 0 0 0 1 1 1 2 2 0 1 0 1 0 1 1 0 0 0 2 0 1 0 2 0 1 2 1 0 2 0 1 1 0 0 0 1 1 0 0 1 0 0 0 2 1 0 1 1 2 0 0 0 0 0 0 0 0 2 1 1 0 0 1 0 0 0 1 0 0 0 0 0 1 0 0 1 1 1 0 2 1 2 0 0 0 1 0 0 0 0 0 0 0 0 0 0 0 0 2 0 0 0 2 0 1 1 2 0 1 1 2 0 1 1 1 0 2 0 0 1 1 2 0 0 2 2 0 1 0 2 1 2 1 1 2 1 1 2 1 2 1 1 1 0 1 1 0 0 0 1 2 1 1 1 1 0 0 1 1 0 1 1 2 0 2 1 0 2 0 2 0 0 1 0 0 0 0 0 1 0 1 0 0 0 0 0 0 0 1 0 0 0 1 0 0 0 0 2 0 0 1 2 0 0 0 2 0 0 1 0 1 0 1 0 2 1 1 0 0 2 2 2 0 0 0 0 0 1 0 0 0 1 1 1 0 0 2 0 0 0 0 2 1 1 2 2 0 1 0 1 1 0 0 0 0 1 0 1 1 0 1 0 1 1 0 0 1 2 0 0 0 1 0 1 0 0 0 1 2 0 1 1 2 1 0 1 0 0 0 0 2 0 2 0 0 0 0 1 0 0 1 0 2 0 1 1 1 0 0 0 1 0 0 0 0 0 2 1 2 1 0 2 0 0 0 0 0 1 0 2 1 1 1 1 1 0 0 0 1 0 0 0
171 0 0 1 1 0 0 2 2 0 0 0 0 0 1 1 0 0 1 1 1 1 0 0 2 0 0 0 1 1 1 0 0 0 2 0 2 2 0 1 1 1 0 0 1 0 0 0 0 0 0 0 1 2 0 1 1 0 0 1 0 1 0 2 1 1 1 1 1 0 0 0 2 0 2 2 2 1 1 1 1 2 0 0 2 0 0 1 1 2 0 0 0 2 0 0 0 0 0 0 2 0 1 1 0 0 2 1 1 1 0 1 1 2 1 1 2 0 0 2 2 0 2 1 0 0 0 1 0 1 0 0 0 0 0 0 0 0 1 0 1 1 0 0 0 0 1 0 0 2 0 0 0 0 0 0 0 0 1 2 1 1 0 2 1 2 2 0 2 2 0 0 2 0 0 1 2 0 0 0 0 0 0 2 0 0 2 1 0 0 0 1 2 1 1 2 1 1 0 0 0 0 0 2 2 0 0 2 1 0 1 1 2 0 2 2 2 0 1 1 0 0 1 2 0 1 1 0 0 2 1 0 0 0 2 0 0 1 1 1 0 0 1 0 1 0 0 0 0 0 0 0 0 1 1 1 0 0 0 0 0 0 0 0 1 1 1 0 2 2 0 0 1 0 0 0 1 1 2 1 1 0 2 1 0 2 1 1 0 1 0 0 1 2 1 0 0 1 1 2 0 0 2 2 1 0 0 0 0 0 0 0 0 2 2 1 0 1 0 0 1 1 1 1 2 0 2 2 2 0 1 1 0 0 0 0 0 0 2 1 1 1 0 0 0 0 1 1 2 1 0 0 0 0 1 1 0 1 0 1 0 0 0 0 0 0 0 2 2 0 0 0 1 2 1 0 2 1 0 2 1 0 0 0 0 0 0 0 0 0 0 0 1 0 2 0 0 1 0 0 0 0 0 1 1 0 1 0 0 0 0 0 0 0 0 0 2 2 0 2 2 0 0 1 0 1 0 0 0 0 1 1 1 1 1 1 0 1 1 0 0 2 2 0 1 2 0 0 0 0 0 1 0 2 2 1 1 0 1 0 0 2 0 0 0 1 0 2 2 1 1 1 2 1 1 0 0 0 0 0 2 0 0 1 1 2 1 0 0 0 2 0 0 1 2 0 1 1 1 2 0 2 1 1 0 2 2 2 0 0 0 2 1 0 0 2 0 0 2 2 0 2 0 2 1 1 0 1 1 1 1 0 0 0 1 0 1 1 1 1 1 1 0 1 2 0 0 1 1 2 0 0 0 1 1 0 0 0 0 2 0 0 0 2 0 1 2 1 1 1 1 2 1 0 1 0 1 1 0 2 1 0 1 2 0 2 2 0 0 0 0 0 0 0 1 0 0 0 0 0 0 2 1 2 0 2 1 1 2 1 0 0 0 0 0 0 0 0 0 0 0 1 0 1 1 0 0 1 0 0 0 2 1 2 0 1 1 0 0 1 1 0 0 2 0 0 2 1 0 0 0 2 1 0 0 1 2 2 2 0 0 0 0 1 2 2 0 1 2 1 0 2 0 1 1 0 1 0 2 0 0 0 1 0 0 1 1 0 1 0 2 1 1 0 1 0 0 0 0 0 0 1 0 1 1 0 2 2 2 0 1 0 0 1 0 0 0 2 1 1 0 1 0 0 0 2 2 1 1 0 0 0 0 0 0 0 0 1 0 2 0 0 0 0 0 0 0 0 0 0 0 0 0 0 1 0 0 0 0 0 0 1 2 1 1 0 2 0 2 1 0 0 1 1 0 0 2 0 0 0 0 0 1 1 2 2 0 1 1 2 1 1 2 0 2 0 0 1 0 1 1 0 0 0 1 1 0 1 0 1 1 0 0 0 0 0 2 2 0 1 0 1 2 1 2 1 0 1 0 1 0 1 1 1 1 2 0 0 1 0 0 1 0 0 0 0 0 0 0 0 0 0 0 0 0 0 0 0 0 1 2 2 1 0 1 1 0 0 0 0 0 0 1 0 1 0 0 0 0 1 1 2 0 0 0 0 1 1 0 0 0 1 1 1 1 0 2 0 0 0 0 2 0 1 2 2 0 0 0 2 0 0 0 0 2 1 0 2 2 1 0 1 2 2 2 0 0 2 1 1 0 2 0 2 0 0 0 1 1 0 0 1 0 1 1 1 0 0 1 0 1 0 1 0 1 0 2 2 1 0 1 0 1 1 1 1 1 0 0 0 1 1 0 0 0 1 1 0 0 0 0 0 1 1 0 0 1 1 1 2 0 0 0 0 1 0 1 0 0 0 1 1
172 0 0 0 0 0 1 2 0 2 0 0 0 0 0 0 0 0 0 1 1 0 0 0 2 0 0 0 2 0 2 1 1 1 1 1 2 1 0 2 0 1 1 0 1 1 0 0 0 0 0 0 1 2 0 2 0 0 0 0 0 0 0 0 0 0 2 1 1 1 1 1 2 1 1 2 1 2 2 0 1 2 1 2 1 0 0 0 1 1 0 1 0 1 0 0 0 0 0 0 2 0 1 0 1 1 1 1 1 1 0 1 0 2 0 0 2 0 0 2 2 0 0 2 0 1 0 2 1 1 0 0 1 0 0 0 1 0 0 0 1 1 0 0 0 1 0 0 0 0 0 1 0 1 0 1 0 2 0 0 0 0 0 2 1 1 0 0 1 2 0 0 2 0 0 1 1 0 0 0 0 0 1 2 2 0 2 0 0 0 0 1 2 0 0 2 2 1 0 0 0 0 0 2 2 1 1 1 1 0 1 0 1 0 2 2 1 0 2 1 0 1 0 1 1 0 0 0 0 0 0 1 0 0 2 0 0 1 1 0 0 0 2 0 2 0 0 1 1 1 0 0 0 1 1 1 0 1 0 0 0 0 0 1 1 0 0 0 2 2 0 1 2 0 0 0 0 1 2 2 1 0 2 1 1 1 2 2 0 2 2 0 2 2 2 0 1 1 0 2 0 0 1 0 0 1 0 0 2 2 0 1 0 2 2 0 0 2 0 0 1 1 1 1 1 0 0 2 2 1 1 0 0 0 0 0 1 1 1 0 0 2 1 0 0 0 0 0 2 0 1 0 0 1 0 1 1 2 0 0 0 0 1 0 1 0 0 1 2 0 1 1 0 2 0 0 1 2 0 1 1 1 2 2 2 2 0 0 0 0 0 0 1 0 2 0 1 0 0 0 0 0 0 2 1 0 1 1 0 1 0 0 1 0 1 2 0 0 0 0 0 2 1 1 0 1 0 0 1 0 1 0 2 2 2 2 0 0 1 2 2 1 2 0 1 1 0 1 1 0 0 1 0 1 1 0 1 2 0 2 1 2 0 1 0 1 0 2 2 2 2 2 2 1 1 0 1 0 0 2 0 0 0 1 0 0 0 1 1 0 1 1 0 1 0 0 1 1 2 2 0 2 2 0 0 0 1 2 0 0 0 2 2 1 0 2 0 0 1 2 1 2 0 2 1 0 0 1 1 1 1 0 0 0 0 0 1 0 2 2 0 1 0 1 1 0 0 0 2 0 0 0 0 2 0 1 0 0 0 1 0 0 0 1 0 0 1 1 1 0 1 1 1 0 0 0 1 1 0 1 2 0 0 2 0 0 2 0 0 0 0 0 1 0 1 0 1 0 0 0 0 1 0 2 0 2 0 0 0 1 1 0 0 0 0 0 0 0 0 0 0 0 0 0 0 1 2 0 0 0 0 1 0 2 0 0 0 0 1 2 1 0 0 1 1 0 1 0 0 0 0 1 1 0 0 1 2 2 1 0 0 0 1 1 1 0 1 2 1 0 0 1 1 0 0 0 0 1 1 1 0 0 2 1 1 2 1 1 1 2 0 2 0 1 1 1 1 1 0 2 1 1 0 1 2 0 1 2 2 1 2 1 0 1 0 0 0 1 2 2 0 0 0 1 1 0 1 0 0 0 0 0 0 0 0 0 0 0 0 1 1 1 1 1 0 0 0 0 0 0 0 0 0 0 1 1 1 0 1 0 0 1 1 1 0 0 2 1 1 2 0 0 1 0 0 0 0 0 1 1 2 2 0 0 1 2 0 1 0 1 1 1 1 1 2 1 0 0 0 1 1 0 0 0 2 1 2 0 2 0 2 0 1 1 1 0 0 1 1 0 1 1 1 1 2 2 0 1 0 2 0 1 1 0 0 0 0 0 0 1 1 1 0 0 0 0 0 0 0 0 0 1 0 0 0 0 0 0 0 0 1 2 1 0 1 1 0 0 2 0 2 0 2 0 1 0 0 1 0 2 2 2 0 0 0 0 0 0 0 0 0 1 0 1 2 0 2 0 1 0 0 1 0 2 1 1 1 1 0 1 1 0 0 1 2 1 0 1 2 1 0 1 2 1 1 1 1 1 1 1 1 1 0 1 0 1 0 0 1 1 0 0 1 0 0 0 0 2 0 0 2 0 2 1 0 0 2 0 0 0 1 0 1 0 2 2 2 1 0 0 1 0 0 1 1 0 1 0 2 1 0 1 1 1 0 0 0 1 0 2 0 0 0 0 0 0 0 0 2 1 2 1
173 1 0 0 0 0 1 2 0 2 0 0 0 0 0 0 0 0 0 2 2 0 0 0 2 0 0 0 2 0 2 1 1 1 1 0 2 2 0 0 2 0 0 0 0 0 0 0 1 0 0 0 0 0 2 1 0 0 2 0 1 1 0 1 0 0 2 1 1 0 0 0 2 0 1 2 2 1 1 0 1 1 0 0 1 0 0 1 2 2 1 2 0 2 0 1 1 2 0 2 0 0 1 0 1 1 2 2 2 0 0 2 1 1 1 1 1 0 1 1 1 0 1 1 0 1 0 0 0 0 0 0 1 0 0 0 1 0 0 0 1 1 0 0 0 0 0 0 0 0 0 0 0 0 1 0 0 0 1 2 1 1 0 2 2 1 1 0 0 1 1 1 1 1 0 0 2 1 1 1 0 0 0 2 2 0 2 1 0 1 2 2 0 0 0 1 0 2 0 1 1 1 0 0 2 0 2 0 1 0 0 0 1 0 2 2 1 0 1 1 1 1 2 2 0 2 2 0 0 1 0 1 0 0 1 0 1 1 1 1 0 0 1 1 2 1 1 0 1 1 1 1 1 1 1 1 0 1 1 2 1 2 0 0 1 0 1 1 1 0 0 1 1 0 0 0 0 0 2 0 0 0 1 1 1 0 0 0 0 2 1 0 1 2 2 0 1 0 1 1 1 0 2 1 0 0 0 0 1 1 1 0 0 2 2 0 0 0 1 1 0 0 2 2 0 0 1 1 1 1 1 1 0 0 1 1 0 2 0 0 0 1 1 0 0 1 1 1 2 2 0 0 0 1 1 0 1 1 1 1 2 1 2 0 2 1 0 1 1 0 0 0 1 2 0 0 2 2 1 2 1 2 0 0 0 0 0 0 0 1 0 0 0 0 2 1 0 0 0 0 0 0 0 1 0 0 1 0 0 1 0 0 2 0 0 2 0 0 0 0 0 1 1 1 0 2 0 2 2 0 2 0 0 0 0 2 0 2 2 0 2 0 2 0 2 2 0 0 2 1 1 0 0 1 0 0 0 0 1 0 0 1 0 0 1 0 0 2 2 0 2 1 2 0 2 0 2 1 1 0 1 0 0 1 0 0 0 1 0 0 0 1 0 1 0 0 0 1 1 1 1 2 1 1 1 1 2 1 0 1 0 1 1 0 2 0 0 1 0 1 1 2 0 0 0 0 0 1 1 1 1 1 0 0 1 0 0 1 1 1 2 2 0 1 1 1 0 1 1 1 0 0 1 1 1 0 1 0 0 0 1 0 0 0 0 1 1 1 1 0 1 1 0 0 0 0 0 0 0 1 1 0 0 0 0 0 0 0 0 0 0 0 1 2 0 0 0 0 1 0 0 2 0 2 0 2 1 1 2 0 0 0 0 2 0 1 1 1 1 0 0 1 0 1 1 1 1 1 0 0 0 1 1 1 1 1 0 0 0 1 1 1 0 0 1 0 1 1 0 0 1 1 0 2 0 2 0 1 1 0 0 0 0 0 0 0 1 2 0 0 0 0 0 0 0 0 1 0 2 0 0 0 2 1 0 2 2 1 1 0 2 0 0 0 0 0 0 0 0 2 1 1 0 1 1 0 2 2 2 1 1 1 0 1 0 0 0 2 0 0 0 1 0 0 1 0 0 0 2 0 1 1 1 0 0 0 1 0 0 0 0 1 0 0 0 0 1 0 0 0 0 1 0 0 0 0 0 0 1 0 0 0 2 0 0 1 2 0 1 2 2 1 2 0 0 0 1 0 0 0 1 1 0 0 1 2 0 2 1 2 0 1 2 0 2 0 1 2 0 2 2 0 1 1 0 1 2 0 0 0 1 1 0 0 0 0 0 2 2 0 1 2 2 1 2 1 0 1 0 2 0 1 0 1 0 1 0 0 2 0 0 2 1 1 0 0 1 0 0 1 1 0 0 0 0 0 0 0 0 0 1 1 0 0 1 0 1 0 2 0 1 0 1 0 2 0 0 1 1 1 1 1 0 0 0 0 1 0 0 0 0 1 1 1 0 0 2 0 0 0 0 1 0 1 2 2 0 0 0 1 1 0 0 0 0 2 0 1 1 0 0 1 1 1 0 1 1 2 0 1 1 1 0 2 0 0 0 2 2 1 0 0 2 2 2 0 0 0 0 0 2 0 0 0 2 0 2 2 1 0 1 1 2 0 0 1 1 1 0 0 1 0 0 0 0 0 1 0 0 0 0 0 2 2 0 1 2 0 1 1 0 0 0 0 1 0 0 0 1 1 2 2
174 0 0 1 0 0 1 1 2 0 0 1 1 1 0 0 1 0 1 1 1 1 0 1 1 0 0 1 2 0 1 1 1 1 1 1 0 1 0 0 2 0 0 0 1 0 2 0 0 0 0 0 0 0 1 2 0 0 1 1 0 1 1 1 0 0 1 0 1 0 0 2 2 0 1 2 2 1 1 0 1 1 0 1 2 0 1 0 1 2 0 0 0 2 0 0 0 0 0 0 1 0 2 0 0 0 2 1 1 1 0 1 0 0 0 0 0 0 2 0 0 0 2 0 1 0 0 2 1 1 0 0 0 0 0 0 0 0 0 0 0 2 0 0 0 0 0 0 0 0 0 1 0 0 0 0 0 1 0 2 1 1 0 1 0 1 1 2 0 1 0 1 0 2 0 0 1 1 1 1 0 1 0 2 2 1 1 0 0 0 0 0 2 1 1 2 0 2 0 0 0 0 0 1 2 0 1 1 2 0 1 0 0 0 2 2 0 0 2 0 0 0 0 2 0 0 0 0 0 1 0 0 0 0 1 0 0 2 2 1 0 0 2 0 1 0 0 0 0 0 0 0 0 1 1 2 1 0 0 0 0 0 1 0 0 0 0 0 0 0 0 1 1 1 0 0 0 0 0 0 0 0 2 2 0 0 0 2 0 2 1 1 0 1 1 0 0 2 0 2 0 0 2 1 0 1 1 1 2 2 1 2 0 2 2 0 1 0 2 2 0 0 0 2 1 0 1 2 0 1 1 0 0 0 0 0 0 1 1 2 0 0 2 0 1 0 1 0 2 2 0 0 1 0 1 0 0 0 0 0 1 0 1 1 1 0 0 0 1 0 1 1 0 2 0 0 1 1 0 1 1 1 0 0 1 1 0 0 0 0 0 0 2 1 2 0 2 0 2 1 0 1 0 0 0 0 1 0 0 1 0 0 1 0 0 1 1 0 0 0 0 1 0 0 2 2 2 0 2 0 2 0 0 0 0 2 0 0 1 0 2 1 2 0 1 1 0 1 2 0 0 1 0 2 1 1 0 2 1 1 2 2 0 0 0 1 0 2 2 0 2 0 2 2 1 1 1 0 0 1 1 1 0 2 0 0 0 1 0 0 0 1 1 0 1 0 1 0 0 2 0 2 2 0 0 0 0 0 0 1 0 1 1 1 0 2 0 1 0 1 0 2 1 2 0 1 0 0 0 2 0 0 0 0 1 0 1 0 1 1 1 1 0 0 1 1 0 0 2 0 0 0 0 0 2 0 0 0 1 0 0 1 0 1 0 1 1 1 1 0 0 0 1 0 0 0 1 1 0 1 2 0 1 1 1 1 2 1 0 1 0 1 0 1 0 0 0 0 0 0 0 2 1 2 0 2 1 0 1 0 0 0 0 1 0 1 0 2 0 2 1 1 0 0 0 1 1 1 0 0 1 1 0 1 0 0 0 1 1 1 1 1 0 2 0 0 1 1 0 0 0 1 1 0 0 1 2 2 2 0 0 0 1 0 1 1 1 1 1 1 1 1 0 0 0 1 1 0 2 0 1 0 2 1 0 2 1 1 2 0 1 0 0 1 1 0 0 0 0 1 0 0 0 0 0 0 2 1 1 0 0 0 0 1 0 1 0 0 1 1 0 0 1 1 0 1 2 0 1 0 1 1 0 0 0 0 1 1 0 1 0 1 0 0 0 1 0 0 0 0 0 0 0 0 0 0 1 0 0 0 0 0 2 1 1 0 2 0 2 1 0 0 2 0 0 0 0 0 1 1 1 2 2 2 2 1 1 1 0 2 1 2 2 0 0 0 0 1 0 0 0 0 1 0 1 0 2 0 1 1 2 0 0 0 0 1 0 1 0 0 1 1 2 0 1 0 0 2 0 2 0 0 0 0 0 1 1 0 1 0 0 1 1 1 0 0 1 0 1 0 1 0 1 0 0 0 0 0 0 0 1 1 1 0 1 1 1 0 0 1 0 0 1 0 2 0 1 2 1 2 1 1 1 1 0 0 1 0 0 1 0 1 0 2 2 0 2 0 0 0 0 1 0 1 1 1 1 0 0 1 0 0 1 0 1 1 0 2 2 2 0 0 1 1 1 1 0 0 0 0 1 1 1 2 1 1 1 0 1 1 0 0 2 0 1 1 0 0 1 1 2 0 2 0 1 1 1 1 0 1 0 1 2 0 1 0 1 0 0 0 0 0 0 0 0 1 1 2 2 0 0 2 1 1 0 0 2 0 0 2 0 0 0 0 0 1 0 0 1 0 0 0
175 0 0 0 0 0 0 2 1 1 0 0 1 0 0 0 0 0 0 1 1 0 0 0 2 1 1 0 2 1 2 1 1 1 0 2 2 1 0 1 1 0 0 0 1 1 1 0 0 0 0 0 0 0 2 0 0 0 0 0 0 2 2 0 0 0 1 0 1 0 1 1 1 0 0 1 1 2 2 0 2 2 0 0 1 0 0 0 1 2 0 0 2 2 0 0 2 0 0 0 2 0 1 1 0 0 2 2 1 1 0 1 1 1 0 0 0 0 1 1 1 1 1 1 0 1 0 1 0 1 0 0 0 0 2 2 0 0 0 0 0 2 0 0 0 0 0 0 0 0 0 0 0 0 1 1 1 2 0 0 0 0 0 2 2 0 0 0 0 1 1 0 2 0 0 1 2 2 2 2 0 1 1 2 1 0 2 1 0 0 0 1 0 0 0 1 0 1 0 0 0 0 0 0 2 0 2 0 2 0 1 0 1 0 2 2 0 2 1 1 1 1 1 2 0 2 2 1 0 2 0 1 0 0 2 0 0 2 2 1 0 0 2 1 2 0 0 0 0 0 0 0 0 0 0 2 1 0 0 0 0 0 0 0 0 0 2 0 1 0 2 0 0 2 0 0 2 1 1 1 1 0 2 2 0 2 0 1 0 1 1 0 1 2 2 0 1 1 1 2 0 0 2 2 2 0 1 1 1 1 0 1 0 2 2 0 0 0 1 1 1 1 0 1 2 0 1 2 1 0 1 1 1 1 0 0 0 2 0 1 0 1 0 0 0 0 0 1 2 1 2 0 0 0 1 1 0 0 1 1 2 1 0 1 0 0 0 1 2 1 1 1 0 2 0 1 1 1 0 2 2 1 0 0 1 1 0 1 1 0 0 0 2 0 2 1 1 1 0 0 0 0 0 1 1 1 1 0 0 2 0 0 0 0 1 1 1 0 1 0 0 1 0 1 0 1 0 1 1 0 2 1 1 2 1 1 1 2 1 0 2 0 2 1 1 2 0 2 2 0 0 2 0 1 1 1 0 0 0 0 1 1 0 0 0 1 0 2 2 1 1 1 2 2 0 1 0 0 0 1 1 1 0 1 1 2 1 2 2 0 0 2 0 0 0 0 0 0 0 2 0 2 1 1 0 1 1 1 0 0 0 2 2 1 1 1 0 1 0 1 1 2 0 2 1 0 0 1 1 2 0 0 0 1 2 1 0 0 1 1 0 1 0 1 2 1 1 1 1 2 0 0 0 2 0 0 0 1 1 1 0 0 0 2 1 1 1 2 2 0 0 0 1 0 0 0 1 0 0 1 1 0 0 1 0 0 1 1 1 1 0 0 1 0 0 0 0 0 0 0 0 2 1 2 0 2 1 1 1 2 1 0 0 1 0 1 0 1 0 0 0 1 0 0 0 1 1 2 0 0 0 1 0 1 0 1 1 0 0 1 2 2 0 1 0 0 2 2 0 0 0 1 0 1 0 2 1 1 1 0 0 0 0 1 1 1 1 2 1 0 0 1 0 0 0 1 2 0 0 0 0 0 2 1 1 2 1 0 1 0 2 2 0 0 0 0 0 0 0 2 1 0 0 1 2 0 2 0 1 0 1 0 0 2 0 1 0 2 1 1 0 0 0 0 0 2 2 1 1 0 0 0 0 1 0 1 1 0 0 1 1 1 1 1 0 1 0 0 0 0 0 0 0 0 1 0 0 0 2 0 0 0 1 0 0 1 2 0 2 2 0 0 2 0 0 1 0 0 1 1 1 1 0 0 2 1 1 0 0 1 1 1 2 0 1 0 0 1 0 1 1 0 0 0 2 1 1 0 0 1 1 0 1 1 1 0 0 1 0 0 0 0 1 1 1 1 0 2 0 2 0 0 1 0 0 1 1 1 2 0 0 1 0 0 1 1 1 0 0 0 0 0 1 0 0 1 1 0 0 0 1 1 1 1 1 0 0 0 2 0 0 0 0 1 2 1 0 2 1 2 1 1 0 0 0 0 0 1 0 0 1 2 0 1 2 0 2 0 0 0 0 2 1 0 2 2 0 2 0 1 0 0 1 0 1 1 0 0 1 0 1 0 1 1 0 1 1 1 1 1 0 2 0 1 0 0 0 0 0 0 1 0 2 1 0 0 0 0 0 0 2 0 2 0 1 0 2 2 0 0 0 1 1 1 0 0 0 0 0 0 1 0 0 0 0 1 1 1 1 0 0 1 1 1 0 0 0 1 1 2 1 1 0 1 1 0 0 0 1 0 2 1
176 1 0 0 0 0 0 1 2 1 0 1 0 0 0 0 0 0 2 0 0 2 0 0 2 0 0 1 2 2 1 1 1 1 1 1 2 2 0 2 1 0 0 0 2 0 2 0 1 0 0 0 0 0 2 1 0 0 0 0 2 0 0 0 0 0 2 1 0 0 0 1 2 0 2 2 2 2 2 0 1 2 1 1 1 0 0 1 2 2 2 2 0 2 0 0 1 1 0 1 1 0 0 1 1 1 2 0 0 2 1 1 1 1 1 1 1 0 1 1 1 0 1 1 0 1 0 1 1 0 0 0 0 0 0 0 0 0 1 0 0 2 0 0 0 0 0 1 0 1 1 0 0 1 1 0 0 1 1 1 1 1 0 2 2 1 1 1 1 2 0 0 2 0 1 2 1 1 0 1 1 1 0 2 2 2 0 1 1 2 2 2 1 0 0 1 2 2 0 1 1 1 0 2 2 0 0 0 0 0 2 0 0 0 1 2 1 1 0 1 1 1 0 2 0 0 0 0 0 2 0 0 0 0 2 0 0 1 1 0 0 1 2 0 2 0 0 1 2 2 2 2 0 0 0 1 1 0 1 1 0 1 0 0 0 0 1 0 2 0 0 2 0 2 0 0 1 1 2 0 0 0 2 2 0 2 2 0 0 2 2 2 1 1 1 0 1 0 0 1 0 0 2 0 0 0 2 0 1 1 1 0 0 2 2 0 0 1 1 1 0 1 1 2 1 0 0 1 1 0 1 0 0 0 0 0 0 0 2 1 0 1 1 0 1 0 1 1 1 2 0 1 0 1 1 0 1 0 0 2 2 0 0 0 0 0 0 2 2 0 0 0 1 2 2 0 1 2 0 0 0 0 0 0 0 0 0 0 0 1 0 0 1 0 2 0 0 0 0 1 0 1 0 2 1 1 0 0 0 1 0 0 1 0 0 1 1 0 1 0 0 1 1 0 2 2 1 1 1 0 0 2 0 2 2 0 0 1 1 1 2 0 1 1 1 0 0 1 2 1 0 1 0 2 1 1 0 1 0 0 1 1 0 0 0 0 0 2 2 1 1 0 2 0 1 1 1 0 0 1 2 0 0 2 2 2 2 2 2 0 0 2 1 0 1 0 0 0 1 2 0 2 1 1 0 1 1 2 0 0 0 2 1 1 0 2 0 0 2 2 0 2 1 1 0 1 1 1 0 2 0 1 0 0 1 0 1 1 0 2 1 2 0 1 1 0 0 1 1 1 0 0 0 2 1 1 0 1 0 0 0 0 1 2 1 1 1 0 0 0 0 0 1 0 1 0 1 0 0 2 2 0 0 2 0 0 2 1 0 1 0 1 2 0 0 0 0 0 0 0 0 1 0 1 1 2 1 2 2 2 0 0 0 0 0 0 0 1 1 0 0 1 0 0 0 0 0 1 0 0 1 2 0 1 0 0 0 1 1 2 1 1 0 1 0 0 2 1 1 0 0 1 1 1 0 2 1 1 1 1 1 1 2 1 1 1 0 2 0 0 0 0 0 0 0 1 1 0 1 0 2 1 2 1 1 2 1 0 0 0 2 0 0 1 1 0 0 0 0 2 0 0 0 1 1 0 1 1 1 0 1 0 0 0 0 0 0 0 1 1 0 0 0 0 1 0 0 0 2 0 1 1 0 0 0 2 0 0 0 1 0 1 0 0 0 1 0 0 0 0 0 1 0 0 1 1 0 0 0 0 0 0 1 0 1 0 2 0 2 1 1 0 2 0 0 1 2 0 1 1 2 2 1 1 1 2 0 2 1 2 0 1 2 0 1 0 0 1 0 2 2 0 0 0 2 0 2 0 0 1 2 0 1 1 1 0 0 2 2 0 2 2 1 0 1 1 0 1 0 2 0 1 1 0 0 0 1 0 0 0 0 0 0 0 1 0 1 0 0 0 1 0 1 0 0 0 0 1 0 1 1 2 0 0 0 1 0 0 2 1 1 0 1 0 1 0 0 1 1 2 0 0 0 0 0 0 0 0 2 0 0 0 1 1 1 0 2 0 0 0 0 2 0 1 2 2 0 0 1 1 1 0 0 1 1 1 0 0 1 0 0 0 2 2 1 1 1 2 0 1 1 1 1 1 0 0 0 0 1 1 0 0 1 2 1 1 1 1 0 0 1 0 1 0 2 1 2 2 1 0 1 0 2 0 0 0 0 0 1 0 0 0 0 0 0 2 0 0 0 0 0 1 2 2 0 0 2 2 0 2 1 1 0 0 0 0 0 0 0 0 0 0
177 1 0 0 0 0 0 2 1 1 0 0 0 0 0 0 0 0 0 2 2 0 1 0 2 0 0 0 2 0 1 1 1 1 1 1 1 0 0 1 0 0 1 1 1 1 0 0 0 1 0 0 0 1 0 2 0 0 1 0 0 1 0 0 0 2 0 1 2 1 1 1 2 0 2 2 2 2 2 0 2 2 0 0 1 0 0 0 2 2 0 2 2 2 0 0 0 0 0 0 1 0 0 1 1 1 2 0 1 1 1 1 1 1 2 2 2 0 1 1 1 0 1 1 0 1 0 2 1 1 1 1 0 0 1 0 0 0 0 0 0 2 0 0 0 0 0 0 0 0 0 0 0 1 1 1 0 1 0 1 1 1 0 2 0 1 1 1 1 2 0 0 0 2 0 0 2 1 0 0 0 1 0 2 2 2 0 1 0 0 1 2 2 1 2 1 1 2 0 1 1 1 0 0 2 0 2 0 0 0 1 0 1 0 1 2 0 1 1 1 0 0 1 2 0 1 1 1 1 0 0 0 0 0 2 0 0 2 2 2 0 0 2 0 2 0 0 0 0 0 0 0 1 0 0 0 1 0 0 0 0 0 0 0 0 1 1 0 2 0 0 2 0 0 1 0 1 2 2 2 2 0 2 2 0 2 2 1 0 2 1 1 2 2 2 0 1 1 0 1 0 0 1 0 0 0 0 0 1 2 0 2 0 2 1 0 1 0 0 0 0 0 0 2 1 0 1 1 1 1 2 1 0 0 0 0 0 1 1 1 0 0 1 0 0 0 0 0 1 1 1 1 1 0 0 1 0 1 0 2 2 0 2 0 2 1 0 2 2 0 0 0 2 2 0 0 1 1 0 2 2 1 0 0 1 2 0 0 0 0 0 0 1 0 2 0 1 0 0 0 0 0 0 2 2 1 0 1 0 2 0 0 1 0 1 2 0 0 0 0 0 1 1 1 0 1 0 0 1 1 1 0 0 1 1 0 0 1 0 0 1 1 1 0 1 1 0 1 1 0 0 1 0 2 2 1 1 0 1 0 0 0 1 0 0 0 1 2 2 1 1 1 2 0 0 0 0 0 0 1 2 0 1 2 0 1 0 0 0 0 1 0 1 1 0 0 1 2 2 2 0 2 2 0 0 1 1 1 0 0 0 2 1 0 0 2 1 0 1 1 0 2 1 2 1 0 0 1 1 1 0 2 0 0 0 0 1 0 2 2 0 1 0 0 0 0 0 1 0 2 0 1 1 1 2 0 0 1 0 1 0 0 1 2 0 1 2 1 0 0 0 0 1 0 0 0 1 1 0 1 2 1 1 1 1 1 2 2 1 2 0 0 1 2 0 0 0 1 1 0 0 1 0 1 0 2 0 0 2 0 1 0 0 0 0 0 0 1 1 0 0 2 0 1 1 0 0 1 0 0 0 0 0 2 0 0 0 1 0 1 0 1 0 1 0 0 2 0 0 0 0 2 1 0 0 1 2 2 1 0 0 0 1 2 2 1 0 2 0 0 1 0 0 0 2 0 1 0 2 0 1 0 2 1 1 2 0 0 1 1 0 1 1 0 0 0 0 0 0 0 0 0 0 1 1 0 1 2 2 0 2 0 0 0 0 0 0 1 1 1 0 0 0 0 0 0 0 0 0 0 0 0 0 0 0 0 0 1 0 1 0 0 0 0 0 1 0 1 1 0 0 0 0 0 0 0 0 0 1 0 0 1 2 0 2 0 2 0 2 2 1 0 2 0 0 0 1 0 1 1 1 1 0 1 2 2 0 2 0 2 0 2 0 1 1 1 0 1 0 2 1 0 1 0 1 0 2 0 0 1 1 0 1 1 1 0 1 1 1 0 1 2 0 1 2 2 0 1 0 2 0 0 0 0 0 1 1 0 0 0 0 1 0 0 0 0 0 1 0 0 0 0 1 0 1 0 1 1 0 0 1 1 0 0 0 0 1 0 2 1 1 0 0 0 0 1 0 1 2 2 2 2 1 1 0 1 0 1 0 0 0 1 0 1 1 0 2 0 1 2 2 0 0 0 2 2 1 0 0 0 0 0 1 0 2 1 0 2 2 1 0 1 1 0 0 0 1 2 0 0 0 1 0 2 0 0 0 1 1 1 0 0 1 0 0 1 0 0 0 0 2 0 2 0 0 0 0 1 0 0 2 0 0 1 1 1 1 0 0 0 2 0 0 0 0 1 1 1 1 1 0 1 0 0 0 0 0 1 0 1 0 0 0 0 0 0 0 0 0 0 1 1
178 0 0 0 1 0 1 2 2 0 0 1 0 1 1 1 0 0 1 1 1 1 0 0 2 0 0 0 2 0 2 1 2 1 0 1 1 1 0 1 1 0 0 0 1 0 1 0 0 0 0 0 0 0 1 1 0 0 0 0 0 1 0 1 0 1 1 0 2 1 0 2 2 0 0 2 2 1 1 0 1 2 0 0 2 0 0 0 1 2 0 0 0 1 1 0 0 2 0 2 1 0 0 1 1 1 2 0 1 1 0 1 1 2 1 1 2 0 0 1 1 0 0 2 0 0 0 0 0 0 0 1 0 0 1 0 0 0 0 0 0 2 0 0 0 0 0 0 0 0 0 0 0 0 0 0 0 0 1 1 1 1 0 2 1 1 1 1 0 2 1 0 0 2 0 1 1 1 0 0 0 1 0 2 2 2 0 2 1 2 2 2 1 0 0 1 1 2 0 1 1 1 0 1 2 0 0 0 2 0 1 1 1 0 2 2 1 1 2 1 0 0 0 0 0 0 0 0 0 1 1 1 0 0 0 0 0 2 2 2 0 0 2 1 2 0 0 0 0 0 0 0 0 0 0 2 1 0 1 1 0 1 0 0 1 0 1 0 2 2 0 1 0 1 0 0 0 0 1 0 0 0 2 2 0 1 1 1 0 2 1 0 1 1 1 0 1 1 0 0 0 0 2 0 0 0 1 0 0 0 0 0 0 1 1 0 1 0 0 0 2 2 1 2 1 0 0 2 2 0 1 1 1 1 0 0 0 1 1 0 0 1 1 0 0 0 0 0 2 0 0 0 0 0 1 1 0 2 0 1 1 0 1 0 1 0 0 2 2 0 0 0 1 2 1 0 2 2 1 2 0 0 0 0 0 0 0 0 0 1 0 0 0 0 1 1 2 2 0 0 0 0 0 1 1 0 1 0 0 2 0 0 1 0 1 2 0 0 1 0 0 1 1 1 0 2 0 1 1 0 0 0 0 0 0 1 0 1 0 0 1 1 2 0 2 1 1 1 1 0 0 1 0 2 2 1 1 0 1 1 1 2 1 0 0 0 0 2 2 0 0 0 2 2 1 0 1 0 0 1 1 0 1 1 0 0 0 2 1 0 0 1 0 2 0 0 1 0 0 2 0 2 1 1 0 1 1 0 0 1 1 1 0 0 0 0 0 0 1 2 1 2 0 1 0 1 1 1 0 2 0 1 0 1 1 0 0 2 2 2 1 1 0 1 2 0 0 0 2 2 0 0 0 2 1 1 0 1 0 0 1 0 0 2 0 2 2 2 2 1 0 0 1 0 1 1 2 2 0 2 2 0 1 2 0 1 2 1 0 1 0 1 0 0 0 0 0 0 0 0 0 2 1 2 0 2 1 1 1 2 0 0 0 1 0 1 0 2 1 0 0 1 0 0 0 2 2 1 0 0 0 2 0 2 0 1 0 2 1 2 1 0 0 1 0 0 2 2 0 0 0 2 0 1 1 2 1 2 2 0 0 0 2 2 2 2 1 2 0 0 1 0 1 0 0 1 1 2 0 2 0 1 2 1 0 2 1 1 1 1 0 1 1 0 1 0 0 0 0 0 0 0 0 0 0 0 2 2 2 0 0 0 0 1 0 0 0 1 0 0 0 0 0 1 0 1 2 0 0 0 0 0 0 0 0 0 0 0 0 1 1 1 0 0 0 0 0 0 1 0 0 1 0 0 0 0 1 0 0 0 0 0 1 0 0 0 2 0 2 2 1 0 2 0 1 1 1 0 0 0 1 1 1 1 2 1 1 2 0 2 0 2 2 0 1 0 0 0 0 1 1 0 1 0 0 0 2 0 0 1 1 0 0 0 0 1 0 1 2 0 2 2 2 1 2 1 0 1 0 2 1 0 1 0 0 2 0 0 2 0 0 2 0 0 0 0 0 0 1 0 0 0 1 0 0 0 0 0 0 0 2 2 0 0 0 1 0 0 2 0 2 0 0 1 1 1 0 1 1 2 2 2 0 0 0 0 0 0 1 0 1 1 0 2 2 0 2 0 0 1 0 0 0 1 1 1 1 0 0 1 0 0 0 0 0 2 0 1 1 1 0 0 1 1 0 1 1 2 0 0 0 2 1 2 0 0 0 2 2 0 1 1 1 2 1 1 0 1 1 0 1 0 2 1 0 0 2 1 1 1 1 1 0 1 0 1 1 0 1 0 0 0 0 0 0 0 2 0 0 0 0 0 0 0 0 0 0 0 0 1 0 0 1 1 1 0 0 0 1 0 0 0
179 1 0 0 0 0 0 1 2 0 0 1 1 2 1 1 1 0 1 0 0 1 0 0 2 0 0 0 0 1 0 0 0 0 2 0 2 2 0 1 1 0 0 0 1 0 0 0 0 0 0 0 0 1 1 1 0 0 0 0 1 1 0 1 1 1 1 2 0 0 0 0 2 0 2 2 2 0 0 0 0 0 0 0 1 0 1 0 1 2 0 1 0 0 0 0 1 0 0 0 1 1 0 1 1 0 2 0 0 2 0 1 1 2 1 1 2 0 1 1 1 1 1 1 1 0 0 0 0 0 1 1 0 0 0 0 0 0 0 0 1 2 0 0 0 1 0 0 0 1 0 0 0 0 1 1 1 0 1 1 1 1 0 2 1 2 0 1 0 1 1 1 2 0 1 1 1 0 0 0 0 0 1 2 2 0 2 2 1 1 1 2 2 2 2 2 0 0 0 0 0 0 0 0 2 0 1 2 1 0 1 0 2 0 2 2 1 0 2 0 1 1 1 1 1 1 1 1 0 1 0 1 0 0 1 0 0 1 1 1 0 0 2 0 1 0 0 0 1 1 1 1 0 0 0 1 1 1 0 1 1 1 0 0 2 0 1 0 2 2 0 0 1 1 0 0 1 0 2 1 1 0 2 2 0 2 0 1 1 1 1 1 0 2 1 0 0 0 0 1 0 0 1 0 0 0 0 1 2 2 0 2 0 2 2 0 1 0 1 1 1 1 1 1 1 0 2 1 1 1 2 2 0 0 0 0 0 1 1 0 0 1 1 0 0 0 0 0 2 0 1 0 0 0 1 1 0 0 0 2 2 0 1 1 1 1 0 1 1 0 0 0 1 1 1 0 1 1 0 1 0 0 0 0 0 1 0 0 0 1 0 1 0 1 2 0 1 0 1 1 0 1 0 2 2 1 0 1 0 1 0 0 0 0 1 1 1 0 0 0 0 1 0 0 1 2 0 0 0 0 1 1 0 0 0 1 0 0 0 1 2 1 1 0 1 1 0 1 1 0 0 1 0 2 2 1 1 1 1 1 2 2 0 1 0 1 0 2 2 1 1 1 2 2 2 0 1 0 0 1 2 0 0 2 1 1 1 0 0 0 1 1 0 1 0 0 0 0 0 2 0 2 1 1 0 1 2 1 0 0 0 2 0 0 0 1 0 1 0 1 1 2 0 2 1 0 0 2 2 1 1 0 0 0 0 0 2 2 0 1 0 1 0 1 1 0 0 1 1 1 0 0 0 2 0 0 0 0 0 1 1 0 0 1 0 1 1 2 1 0 0 2 0 0 0 0 0 1 0 1 1 0 0 0 0 0 0 1 0 1 0 0 1 0 2 0 0 0 0 0 0 2 1 2 0 2 1 1 1 2 0 0 1 0 0 0 0 0 0 0 0 0 0 0 0 1 2 2 0 0 0 1 0 2 0 1 0 0 0 1 1 1 0 1 1 0 2 1 0 0 1 1 1 2 0 2 0 1 1 0 0 0 0 1 1 0 1 2 0 0 1 0 0 0 0 0 0 0 2 0 0 1 2 1 1 2 1 1 1 0 2 0 1 1 0 0 0 0 0 1 0 1 0 0 0 0 2 2 2 0 0 0 0 1 0 0 0 0 0 0 0 0 1 1 0 0 0 0 0 0 0 0 0 0 0 0 1 1 1 2 0 2 0 0 0 0 1 0 0 0 0 0 0 0 0 1 0 0 1 0 0 1 2 0 2 1 2 0 1 2 1 0 2 1 0 0 1 0 1 1 1 1 0 0 0 2 0 2 1 2 0 1 1 1 2 1 1 1 0 1 1 0 1 0 1 0 1 1 0 0 0 0 1 0 0 0 1 1 1 1 1 2 0 2 2 1 0 2 0 2 0 0 1 0 0 0 0 1 1 0 1 0 0 0 0 0 0 0 0 0 1 0 1 1 0 1 1 0 0 0 1 1 0 0 0 2 1 0 1 1 1 0 1 1 1 0 0 1 0 1 0 0 0 0 0 1 0 0 0 0 0 1 1 2 2 0 2 0 0 0 0 0 2 0 2 1 0 1 0 0 0 0 0 0 1 1 0 2 2 1 0 1 2 1 2 2 1 2 0 0 0 1 0 2 0 0 0 1 2 0 1 1 2 1 0 1 0 0 1 0 1 0 1 0 2 1 2 2 2 1 1 1 2 0 0 0 0 0 1 0 0 0 1 0 0 0 0 1 1 0 0 2 1 1 0 0 1 0 0 2 0 0 1 1 1 0 1 0 2 0 0 0
180 0 1 0 0 0 0 2 1 1 0 0 0 0 0 0 0 0 0 2 2 0 0 0 2 0 0 0 2 1 0 1 1 1 1 0 2 1 0 0 2 0 0 0 2 1 1 0 0 0 0 0 0 0 1 1 0 0 2 0 0 1 0 1 1 1 1 0 1 0 0 1 2 1 1 2 2 1 1 0 1 1 0 0 1 0 0 1 2 2 1 2 1 1 2 0 0 0 0 0 1 0 0 0 2 2 2 2 2 0 0 2 0 0 0 1 0 0 0 2 2 0 1 1 0 1 1 1 1 0 0 0 0 0 1 1 0 0 0 0 1 1 1 0 0 0 0 0 0 0 0 0 0 1 1 0 0 1 0 2 0 1 0 2 1 1 0 1 0 2 1 1 2 0 0 0 2 0 0 0 0 1 0 2 1 0 2 0 0 1 1 1 0 0 0 0 1 2 0 1 1 1 0 1 2 0 0 2 0 0 2 0 2 0 2 2 0 0 2 1 1 1 0 2 0 0 0 0 0 1 0 0 0 0 1 0 0 2 2 2 0 0 2 0 1 0 0 0 0 0 0 0 0 0 0 2 1 1 1 2 1 2 0 1 1 0 0 0 1 1 1 0 1 1 0 0 1 0 2 0 0 0 2 2 0 2 2 2 0 2 1 0 2 2 2 0 0 0 0 1 0 0 1 0 0 0 0 1 2 2 1 2 0 2 2 0 0 1 0 0 0 0 0 1 1 0 1 0 0 1 2 2 0 0 1 1 0 1 1 0 0 0 0 0 0 0 1 0 1 2 1 0 0 1 1 0 1 1 0 2 1 0 1 0 1 1 0 0 1 0 1 1 1 1 1 0 1 1 0 2 1 0 1 1 0 0 0 0 0 0 0 0 2 0 2 0 2 1 1 1 0 1 0 2 1 0 0 0 0 2 0 0 0 0 1 1 1 1 1 1 1 0 0 0 0 1 0 0 1 1 1 0 0 0 0 1 0 1 0 0 1 1 1 1 1 1 0 2 2 0 0 2 0 1 0 0 0 1 2 0 1 2 0 1 0 1 0 1 2 0 2 0 2 0 0 1 0 0 0 1 2 0 0 1 1 1 1 1 1 0 0 2 0 2 0 0 0 1 1 2 0 2 1 1 2 0 1 1 0 0 0 2 0 0 0 1 1 0 0 0 0 2 1 2 0 1 0 0 0 2 0 2 0 1 2 0 0 1 1 1 2 1 0 1 2 0 0 1 1 2 0 0 0 2 0 2 0 1 0 2 0 0 0 1 0 0 1 1 0 0 1 2 1 0 0 0 1 0 0 1 1 0 1 1 0 1 1 1 0 1 0 0 1 0 0 0 0 0 0 0 0 2 0 2 0 2 0 2 2 2 0 0 0 0 0 0 0 0 0 0 0 2 0 0 0 0 0 1 0 0 0 0 1 1 0 1 0 1 1 1 1 0 0 0 2 0 2 0 1 0 0 2 0 1 0 2 1 2 2 1 0 0 2 1 1 1 0 2 1 0 1 2 0 0 0 0 0 0 1 0 0 2 2 0 0 2 1 0 2 0 2 0 0 1 1 0 0 0 0 2 1 1 1 1 2 0 1 0 2 0 0 0 0 0 0 0 0 1 2 1 0 0 0 0 1 0 0 0 0 0 0 0 0 0 0 1 0 0 0 1 1 1 0 0 0 0 0 1 0 0 0 0 0 0 0 0 0 1 0 0 0 1 1 0 0 1 1 0 2 2 1 0 2 0 1 1 1 0 0 0 1 1 0 0 1 2 0 2 1 2 0 1 1 0 0 0 0 1 0 1 1 0 0 0 2 1 1 0 0 1 1 0 2 2 1 0 0 2 1 0 1 1 1 0 1 1 0 0 0 2 0 2 0 0 0 1 1 1 1 0 1 0 0 0 0 0 1 0 0 0 0 0 1 0 0 1 1 0 1 0 1 1 0 0 0 0 1 0 0 1 0 0 1 0 1 0 0 0 1 2 2 2 0 0 0 0 0 0 0 0 1 2 1 2 2 0 2 0 1 0 0 1 1 1 1 1 1 0 0 1 0 0 0 0 1 2 0 0 2 0 1 1 2 1 0 0 1 0 0 0 0 1 1 2 1 1 0 0 1 1 0 0 2 1 1 0 1 2 0 1 1 0 1 0 2 0 2 2 1 1 1 1 2 0 1 1 1 0 0 0 1 0 0 0 0 1 0 0 1 1 0 1 2 2 0 0 1 1 0 1 0 0 0 0 0 0 0 0 1 0 0 0
181 0 0 0 1 0 0 2 2 1 0 1 1 1 0 0 1 0 0 2 1 0 0 0 2 1 1 0 2 1 1 2 1 1 2 0 2 1 0 0 2 0 0 0 2 1 1 0 0 0 0 0 0 0 2 1 1 0 0 1 0 1 0 0 0 0 1 0 1 0 0 1 2 1 1 2 2 1 1 0 1 1 1 1 1 0 0 0 0 2 0 0 2 2 0 0 0 0 0 0 1 1 1 1 0 0 2 1 1 1 1 2 2 2 2 2 2 1 0 1 1 0 1 1 0 1 0 1 0 1 0 0 0 0 1 0 0 0 0 1 2 1 0 0 0 0 1 0 0 0 0 0 0 0 1 1 0 0 0 1 0 0 0 1 1 2 2 0 1 2 0 1 0 2 0 0 2 1 0 0 0 1 0 1 1 1 0 2 1 1 1 2 2 1 1 1 0 2 0 0 0 0 0 2 2 0 1 0 1 0 2 0 1 0 1 2 0 1 2 0 0 0 1 2 0 1 1 0 0 0 1 1 0 0 0 0 0 1 2 1 0 0 1 0 1 1 1 0 0 0 0 0 0 0 0 1 0 1 0 1 1 1 1 0 0 0 0 0 1 1 0 1 1 0 1 0 0 2 2 2 2 0 2 0 2 0 0 1 0 1 1 1 2 2 2 0 0 0 0 1 1 0 2 2 0 0 2 0 2 2 1 1 0 2 2 0 0 1 1 1 0 0 0 1 2 0 1 2 1 1 1 1 1 0 0 0 0 1 1 0 0 0 0 0 0 0 0 0 1 0 1 0 0 0 1 1 0 1 0 1 0 0 1 0 1 0 0 1 2 1 1 1 0 2 1 0 1 1 0 1 0 1 0 0 0 0 0 0 0 0 0 0 1 0 2 0 0 2 0 0 0 0 0 2 1 1 0 0 0 2 0 0 0 0 1 1 1 0 0 0 0 2 0 0 1 2 1 0 1 0 1 0 2 2 2 2 0 1 1 1 0 2 2 1 1 0 0 0 0 0 0 0 0 1 1 1 0 2 0 1 2 1 1 0 0 0 1 0 1 0 2 0 1 2 0 1 0 0 0 1 2 0 0 1 0 0 0 0 0 0 1 1 0 2 0 0 1 0 2 2 0 2 1 0 0 1 1 2 0 0 0 2 0 0 0 1 2 1 0 1 1 2 0 2 0 1 1 1 1 1 1 1 0 1 1 0 0 0 0 1 0 1 0 1 1 1 0 2 0 2 0 0 0 2 0 2 1 1 0 1 1 0 1 2 1 1 1 1 1 2 1 1 0 0 0 0 0 1 0 1 2 1 0 0 1 0 1 2 2 2 1 0 0 0 1 0 1 0 0 0 0 2 1 1 0 1 1 2 2 2 1 0 1 2 1 2 1 1 0 1 1 2 0 1 1 0 0 1 0 0 1 0 0 2 0 0 2 0 1 1 2 0 0 1 1 0 2 1 1 0 0 1 0 1 1 2 1 2 2 0 0 0 1 1 1 1 1 2 0 0 1 0 0 0 0 0 1 1 1 1 0 0 1 0 0 1 0 1 2 1 1 1 0 0 0 0 0 0 0 2 1 1 0 1 0 0 1 2 2 0 1 0 0 1 0 2 0 1 1 1 1 0 0 0 0 1 1 0 0 0 0 0 0 0 0 0 1 1 0 1 0 0 0 0 0 0 0 1 1 1 1 1 0 1 0 0 2 0 0 0 0 0 1 0 0 1 2 1 1 1 1 1 1 0 0 0 2 1 0 1 1 1 0 0 0 1 0 2 0 2 0 2 2 0 0 0 0 1 0 1 1 0 0 0 2 0 1 0 2 0 1 0 1 1 1 0 0 2 0 1 1 2 0 0 2 0 0 1 0 2 1 0 0 1 0 1 2 0 0 0 0 0 0 0 0 0 0 0 1 0 0 0 1 0 1 0 1 0 0 0 0 1 0 0 0 0 1 0 2 0 1 1 1 0 1 2 0 2 1 2 2 2 0 0 0 0 0 2 0 0 1 2 0 1 2 0 2 0 1 0 0 1 0 1 2 2 0 1 0 0 0 0 0 1 1 1 0 2 1 1 0 0 1 1 0 1 1 2 1 1 2 0 0 1 0 0 0 1 2 1 0 0 1 0 0 0 0 0 1 0 2 0 1 0 1 0 1 2 0 0 1 0 0 0 1 2 2 0 0 0 1 0 0 0 0 2 0 1 2 0 0 1 1 1 0 1 1 0 0 2 0 0 0 0 0 0 1 0 1 1 1 1
182 1 0 1 1 0 0 1 2 0 0 0 0 0 1 1 0 0 1 1 1 0 1 0 2 0 0 0 2 1 2 0 0 0 2 0 2 1 0 1 2 2 0 0 0 0 1 0 1 0 0 0 1 2 0 1 0 0 2 0 1 0 0 0 0 0 2 2 1 1 1 1 2 1 2 2 2 1 1 0 0 1 1 1 1 0 1 0 2 2 0 0 1 2 0 0 1 0 0 0 2 0 0 1 1 1 1 0 0 2 2 1 2 2 2 2 2 0 1 1 1 0 1 1 1 0 0 0 0 0 0 0 0 0 1 1 0 0 0 0 1 1 0 0 0 0 1 0 0 0 0 0 0 0 0 0 0 1 0 1 1 0 0 2 0 2 1 1 0 1 1 0 1 1 0 2 1 1 1 1 0 0 0 2 2 0 2 1 1 2 2 2 1 1 1 1 2 1 0 0 0 0 0 0 2 0 2 0 0 0 1 0 2 0 2 2 0 0 2 0 0 0 0 1 1 1 0 0 0 2 0 0 0 1 1 0 0 1 2 0 0 1 1 0 1 0 0 0 0 0 0 0 0 0 0 2 2 1 0 0 0 0 0 0 2 0 0 0 2 2 0 1 0 2 0 0 2 0 2 0 0 0 2 2 0 2 1 1 1 2 1 2 0 1 1 0 0 0 1 1 0 0 1 0 0 0 1 0 1 0 0 1 0 2 1 0 1 1 0 0 0 0 1 1 1 0 1 1 1 0 1 0 0 0 0 1 1 1 1 0 0 1 2 0 1 1 0 0 1 2 0 2 0 2 0 0 2 1 0 0 0 0 1 0 1 0 0 0 0 0 0 0 0 2 0 0 1 2 0 1 2 0 0 0 1 1 0 0 0 2 0 1 0 1 2 0 0 1 1 1 0 1 0 2 2 0 0 0 0 1 0 0 0 0 0 0 2 0 0 0 0 1 0 2 0 0 0 1 2 0 2 1 0 1 1 0 0 1 2 1 1 0 2 0 1 0 0 1 2 0 0 1 0 2 1 0 1 0 0 0 1 1 0 1 0 2 0 2 2 2 2 2 2 0 1 0 1 0 0 2 1 1 0 1 1 2 1 1 0 1 1 2 0 1 1 0 0 0 1 2 0 2 2 0 0 0 0 1 0 0 0 2 0 0 0 0 0 1 1 2 1 2 2 2 0 0 0 0 0 2 0 0 0 1 2 0 1 1 1 2 0 1 0 0 1 0 0 1 0 2 0 1 0 1 1 0 0 0 1 1 0 0 0 1 0 1 1 1 1 0 0 1 0 0 0 0 1 0 0 2 2 1 0 1 0 0 1 0 0 0 0 0 1 0 0 0 0 0 0 0 0 2 0 2 0 2 0 2 2 0 1 0 2 2 2 2 2 1 0 1 0 0 0 0 0 1 2 2 0 0 0 1 0 1 0 0 1 1 0 2 2 1 0 1 1 1 2 1 0 0 1 1 0 0 1 2 2 1 1 0 0 0 1 0 0 0 0 2 0 0 2 0 0 0 0 0 1 0 2 0 0 0 2 0 0 2 1 1 2 0 2 1 0 1 1 0 0 0 0 1 1 0 0 0 2 0 1 1 1 0 0 0 0 1 0 0 0 2 0 0 0 0 1 0 0 1 1 0 0 0 0 0 0 0 0 0 1 0 0 2 1 2 0 0 0 0 0 0 0 0 0 0 0 0 0 0 0 0 0 0 0 0 0 0 0 0 2 0 2 2 1 0 1 1 1 0 0 0 0 0 1 2 0 0 2 2 0 2 0 2 0 2 2 0 2 0 1 0 0 0 0 0 1 0 1 0 0 0 0 0 0 0 1 1 1 0 1 2 0 0 0 1 1 0 1 1 0 1 0 1 0 1 0 0 0 1 0 1 1 0 0 1 0 0 0 0 0 0 0 0 0 1 0 0 0 0 0 1 0 0 1 1 0 0 0 1 0 0 1 1 1 0 1 0 0 0 0 0 0 2 2 2 1 1 0 1 0 0 1 0 0 1 0 1 1 0 1 0 0 1 0 1 0 2 1 1 1 1 0 2 0 0 0 1 1 1 0 1 1 1 0 0 2 2 0 1 1 2 0 1 1 1 1 1 2 1 1 1 1 0 0 0 0 1 1 1 0 1 0 1 2 0 2 1 0 0 1 2 0 0 0 0 1 0 0 1 1 0 0 0 1 0 0 0 0 0 2 1 1 1 0 1 2 2 0 0 1 0 0 2 1 1 1 0 1 0 0 0 0 0 0 0
183 1 0 0 1 0 0 1 1 1 0 1 0 0 1 1 0 0 0 2 2 1 0 1 1 1 1 0 2 1 2 1 1 0 2 1 2 1 0 2 0 1 1 1 2 0 0 0 1 1 1 0 0 0 2 1 0 0 0 0 0 1 0 2 0 1 1 1 2 0 0 1 2 0 0 2 2 1 1 1 1 2 1 1 1 0 0 1 2 2 1 1 0 2 1 0 0 1 1 0 2 0 0 1 0 0 2 0 2 2 0 0 0 0 0 0 0 0 1 0 0 1 1 1 0 1 0 0 0 0 1 1 0 0 0 0 0 0 0 0 2 0 0 0 0 0 1 0 0 0 0 0 0 0 0 0 0 1 2 1 0 0 0 2 1 1 0 1 0 1 1 2 2 0 0 2 1 2 2 2 0 0 0 2 2 1 1 1 0 2 2 2 2 2 2 2 2 2 0 0 0 0 0 2 2 0 0 1 1 0 2 0 1 0 2 2 0 1 1 2 0 0 1 2 0 0 0 0 0 1 1 0 0 1 1 0 0 1 1 1 0 0 2 0 2 0 0 0 1 1 0 0 0 1 1 0 0 0 1 1 0 1 0 0 0 0 0 0 2 2 0 1 0 0 0 0 0 0 2 0 0 1 2 2 0 1 0 1 0 2 1 1 1 2 2 0 1 1 0 1 0 0 2 1 0 0 0 0 1 1 0 1 0 1 1 0 0 0 0 0 1 1 2 1 1 0 1 2 2 1 2 2 0 0 0 0 0 1 1 0 0 0 2 0 0 1 0 1 2 2 1 0 0 0 1 1 0 0 1 0 1 1 1 0 1 2 0 1 2 0 1 1 2 1 0 0 1 1 1 1 1 0 0 1 0 0 0 0 0 1 0 0 1 0 2 0 1 0 1 1 0 1 0 2 2 1 0 1 0 2 0 0 0 1 1 2 0 1 0 1 1 1 0 0 0 0 0 0 0 0 0 0 0 0 0 0 0 2 0 0 1 0 1 0 1 1 1 1 2 0 0 1 0 2 1 0 1 1 0 0 0 0 0 0 1 1 0 2 2 1 2 1 1 2 0 1 0 0 0 0 0 0 0 0 0 0 0 1 1 0 1 1 1 1 0 0 0 2 2 1 1 1 0 2 0 2 2 0 0 1 0 1 0 1 0 2 1 1 0 1 1 2 0 2 0 1 1 0 0 2 0 1 0 0 0 0 1 0 0 2 1 1 0 0 1 0 0 0 1 1 0 1 0 1 1 0 0 0 0 0 1 0 0 2 0 0 2 1 1 0 0 1 0 0 0 0 0 1 0 1 2 0 1 1 0 1 1 1 0 1 0 0 2 0 0 0 0 1 1 0 1 1 1 0 1 1 1 1 1 2 0 0 0 0 0 0 0 0 0 0 0 0 0 0 0 0 0 2 0 0 0 1 0 1 0 1 0 2 0 2 0 0 0 1 1 0 2 1 0 1 0 1 1 0 0 1 2 2 1 0 0 0 1 1 1 0 2 2 1 0 1 0 0 0 0 0 0 0 1 0 0 1 1 0 0 1 1 1 2 0 1 0 1 0 0 0 0 1 0 2 1 0 0 0 0 0 2 2 2 0 0 0 0 2 0 1 0 0 0 0 0 1 0 0 0 1 1 0 0 0 0 0 0 0 0 0 1 0 0 2 0 2 0 0 0 2 0 0 1 1 1 1 0 0 0 0 0 0 0 0 0 0 0 0 0 1 1 2 0 2 0 0 2 0 0 0 1 0 1 1 1 1 1 1 2 2 0 1 0 2 1 2 1 0 0 0 0 0 0 0 0 0 0 0 0 1 1 1 0 1 1 0 1 1 1 0 0 1 1 0 0 1 2 2 2 2 0 1 0 2 0 0 0 1 1 1 0 0 0 1 1 0 0 0 0 0 0 0 0 0 0 0 1 1 0 1 1 0 0 0 1 2 0 0 0 1 1 0 1 1 0 0 0 1 2 1 0 1 0 2 2 2 0 0 0 0 0 0 0 1 0 0 1 1 1 0 2 0 1 0 0 2 1 1 1 0 1 1 0 2 0 0 0 0 1 1 0 1 2 2 0 0 2 2 0 0 1 1 0 0 0 1 2 2 2 2 2 1 1 0 0 0 2 2 0 1 0 1 0 1 2 0 2 1 0 0 1 2 0 0 1 1 2 0 0 0 0 0 0 0 1 0 0 0 0 2 0 0 1 1 0 1 1 1 0 1 2 0 0 1 0 0 0 0 0 0 0 0 0 0 2 2
184 1 0 0 0 0 0 1 1 2 0 0 0 0 0 0 0 0 0 2 1 1 0 0 2 0 0 0 2 2 0 1 1 1 0 2 1 1 0 1 1 0 0 0 2 1 0 0 0 0 0 0 0 0 1 1 0 0 0 0 2 0 0 0 0 0 1 2 1 0 0 1 2 0 0 2 1 0 0 2 0 2 0 0 2 0 0 0 2 2 0 1 1 1 0 0 2 1 1 0 2 0 0 1 0 0 2 1 1 0 0 2 1 1 2 2 2 0 1 1 1 0 1 1 0 1 0 1 0 1 0 0 0 0 0 0 0 0 0 0 1 1 0 0 0 0 0 0 0 0 0 0 0 0 0 0 0 2 0 1 1 0 0 2 2 2 2 1 1 2 0 0 0 2 0 0 2 2 1 2 0 1 0 2 1 0 2 0 0 0 0 0 1 0 0 1 2 2 0 1 1 1 0 1 2 0 1 0 1 0 1 0 2 0 2 2 0 1 1 1 0 0 0 2 0 0 0 1 1 2 1 0 1 1 1 1 0 2 2 1 0 0 2 1 1 0 0 0 0 0 0 0 0 1 0 1 0 0 0 0 0 0 0 0 1 1 0 0 1 1 1 0 0 1 1 1 0 1 1 0 0 1 1 1 1 0 1 1 0 2 2 0 1 2 2 0 0 1 1 1 1 0 2 2 0 0 0 0 1 1 0 1 0 1 1 0 1 0 0 0 1 1 2 1 2 0 1 0 0 0 2 2 0 0 0 0 0 1 1 2 1 1 2 1 0 0 0 0 0 1 0 1 1 0 0 1 0 0 0 0 0 1 2 0 2 0 0 1 1 0 0 0 0 2 0 0 0 2 0 1 0 1 0 1 0 0 0 0 0 0 0 0 1 0 2 0 0 1 1 1 0 1 0 1 1 0 2 2 0 2 0 0 0 0 1 1 1 0 0 0 0 2 0 1 1 2 1 2 2 1 1 0 0 1 1 0 0 0 1 1 2 1 1 0 2 1 0 0 2 0 0 1 0 1 0 0 0 1 1 1 2 2 0 1 0 1 0 2 2 1 1 1 1 1 2 0 2 2 2 0 0 1 0 2 1 1 1 1 1 0 0 1 1 2 1 0 1 0 1 1 1 1 2 0 0 1 1 1 0 1 0 1 1 0 1 0 0 1 0 2 2 1 0 2 1 1 1 1 1 1 1 0 0 1 1 0 0 2 1 2 0 2 0 1 1 0 0 1 1 1 0 0 2 1 1 0 0 2 0 0 0 0 0 1 0 0 1 2 2 2 1 1 0 0 0 0 0 1 0 2 2 0 0 1 0 1 0 1 0 1 0 0 1 1 1 0 0 1 1 0 1 2 1 2 0 2 1 1 1 0 0 0 0 0 0 0 0 1 0 1 0 1 0 0 0 1 1 2 0 0 1 1 0 0 0 0 1 1 1 1 1 1 0 2 0 0 2 1 1 0 1 1 1 0 1 1 2 1 1 0 0 0 2 2 2 2 0 2 1 0 0 1 0 1 1 1 1 0 2 0 0 0 1 0 0 0 1 1 1 1 1 1 0 0 0 0 0 0 0 0 0 0 1 1 1 1 1 2 2 0 0 0 0 2 0 1 0 1 1 1 0 0 0 0 0 1 1 0 0 0 0 0 0 0 0 0 0 0 0 1 1 1 0 0 0 0 1 1 0 0 0 0 0 0 0 1 0 0 0 0 0 1 2 0 0 1 2 1 1 2 0 0 0 0 0 0 0 0 0 0 0 0 1 1 2 2 0 2 0 2 0 2 1 1 2 1 1 0 0 1 1 0 0 0 2 1 0 0 0 1 2 1 1 1 1 0 1 1 0 1 0 1 2 1 2 1 0 1 0 1 0 0 2 0 0 0 1 0 0 0 0 0 0 0 0 0 1 1 0 0 0 0 1 0 0 1 1 0 0 0 2 2 0 0 0 0 1 0 1 1 1 0 0 1 2 1 0 0 1 2 1 1 0 0 0 0 1 0 0 0 0 1 0 1 1 0 2 0 0 0 0 1 1 1 1 1 1 0 0 1 0 0 0 0 1 2 0 1 1 1 0 0 2 2 0 1 1 2 1 1 0 2 1 1 0 0 0 0 0 0 0 0 0 0 0 1 1 1 1 0 1 0 2 0 1 0 1 2 1 0 1 0 1 0 1 1 1 0 2 1 0 0 0 0 0 2 0 1 1 1 0 1 0 0 0 0 1 0 2 1 0 0 0 1 1 0 0 0 1 1 2 2
185 0 0 0 0 0 1 1 0 2 0 0 0 1 1 1 0 0 1 1 1 0 1 0 2 0 0 0 2 1 1 1 1 1 0 2 0 1 0 0 2 0 1 0 1 1 0 0 0 1 1 0 1 1 1 2 0 0 0 0 0 2 0 2 0 1 1 1 2 0 0 2 1 0 1 1 2 1 1 0 1 1 0 0 1 0 0 0 1 1 0 0 2 1 1 0 0 0 0 1 1 1 0 1 0 1 2 0 1 1 1 2 1 2 1 1 1 0 1 1 1 0 1 1 0 1 0 0 0 0 1 1 1 0 0 0 1 0 1 1 1 2 0 0 0 0 0 0 0 0 0 0 1 0 0 0 0 1 0 2 1 1 0 2 2 2 2 0 0 1 1 0 0 2 0 0 2 0 0 0 0 0 0 2 2 2 0 1 0 1 2 2 1 0 0 2 2 2 0 0 0 0 0 2 2 0 1 0 2 0 1 0 1 0 0 2 0 0 0 1 1 1 0 1 1 0 0 1 0 2 0 1 1 1 2 0 0 2 2 1 0 0 2 0 1 0 0 0 1 1 1 1 1 0 0 0 2 1 0 1 1 1 0 1 1 0 0 0 1 1 1 2 1 1 0 0 0 2 2 2 1 0 2 2 0 0 0 1 0 2 2 0 1 2 2 0 1 1 0 1 0 0 2 1 1 0 1 0 0 0 0 0 0 1 1 0 0 0 0 1 1 1 1 0 0 0 0 2 2 1 1 1 0 0 1 1 0 2 0 1 0 0 1 0 0 0 0 0 2 2 1 0 0 1 0 1 1 1 0 1 1 0 2 0 2 1 0 2 2 1 0 0 0 2 0 1 1 1 0 1 2 1 0 0 0 0 0 0 0 1 0 0 1 0 1 1 2 1 1 1 0 1 0 0 0 0 1 0 0 0 0 0 0 0 0 0 2 1 0 1 1 1 0 1 0 1 1 0 1 0 1 0 1 1 1 2 0 0 1 0 2 1 1 1 1 1 0 0 2 0 0 0 0 2 2 2 0 2 1 1 1 1 0 2 0 2 0 2 2 1 2 1 1 2 0 0 0 0 0 1 0 1 0 0 0 0 0 1 1 0 0 2 0 1 0 0 0 1 1 2 0 2 1 1 0 1 1 1 1 0 1 1 1 0 0 2 0 1 1 2 1 2 0 2 0 2 0 1 1 1 1 0 0 1 1 0 0 1 1 2 2 2 0 2 2 1 1 0 2 1 0 0 0 1 1 0 1 0 0 0 1 0 1 2 1 1 1 1 1 0 0 0 2 0 0 0 2 1 0 2 2 0 0 0 0 0 0 0 0 0 0 1 1 1 0 0 1 0 0 0 0 2 1 1 0 1 1 1 1 2 0 0 0 0 0 0 0 1 1 0 0 1 0 0 0 0 0 1 0 0 1 2 0 1 0 0 2 0 0 2 0 1 0 1 1 0 1 1 1 0 0 1 0 1 0 1 1 0 0 0 0 0 1 2 2 2 0 2 1 1 0 1 0 0 1 0 2 0 2 0 0 0 2 0 0 2 1 1 1 1 1 1 0 0 0 0 0 0 0 0 0 0 0 1 1 0 2 2 2 0 0 0 1 1 0 0 0 1 1 1 0 0 0 0 0 2 2 0 1 0 1 1 0 1 0 1 1 1 0 2 1 2 0 0 0 1 0 1 1 0 0 1 0 0 0 1 0 0 0 0 0 2 2 0 2 0 2 0 1 2 0 0 1 0 0 0 0 0 1 1 1 2 1 1 1 2 1 2 1 2 0 1 2 0 1 0 0 2 0 1 1 0 2 0 0 1 1 1 0 1 1 0 1 1 1 0 2 2 2 0 2 2 1 1 1 2 0 2 0 2 0 0 0 2 1 0 0 0 0 1 1 1 1 1 1 1 2 0 0 0 1 0 1 0 1 0 1 0 0 0 1 1 0 0 0 0 1 0 2 1 1 0 1 0 1 1 0 0 1 2 2 2 0 0 0 0 0 0 0 1 1 2 1 2 2 0 2 0 1 0 0 1 1 1 2 2 0 0 0 1 1 0 0 0 1 1 0 0 1 1 0 0 1 1 2 2 2 2 0 0 2 0 1 2 1 0 1 2 2 0 0 0 2 2 1 1 0 1 0 1 1 0 1 0 1 0 2 2 0 0 1 0 0 0 1 1 1 0 0 0 1 0 0 0 0 0 2 0 1 1 0 1 0 0 0 0 0 0 0 1 0 0 2 0 2 0 0 0 1 0 0 0
186 0 0 0 0 0 0 1 1 1 0 1 0 1 1 1 0 0 1 1 1 1 1 1 1 1 1 0 0 1 0 0 0 0 2 0 1 1 1 1 0 0 0 0 1 0 0 0 0 0 0 0 0 1 1 2 0 0 1 0 0 2 0 2 1 0 2 0 1 0 0 1 2 0 1 2 1 1 1 1 1 2 0 0 2 0 0 0 2 2 0 0 1 1 0 0 0 0 0 0 2 0 0 1 1 1 2 2 2 0 0 2 0 2 0 0 1 0 0 2 2 0 1 1 0 1 0 2 2 0 1 1 1 0 0 0 0 0 0 0 0 2 0 0 0 0 0 0 0 0 0 0 0 0 0 0 0 2 0 0 0 0 1 2 2 2 2 0 1 2 0 0 0 2 2 0 2 1 0 1 0 0 1 2 1 0 2 2 2 2 2 2 1 1 1 1 1 1 0 0 0 0 0 1 2 0 1 1 1 0 1 0 1 0 1 2 0 1 1 1 0 0 0 1 1 0 0 0 0 2 0 1 0 0 2 0 0 2 2 1 0 0 2 0 2 0 0 1 1 1 1 1 0 0 0 2 1 0 0 0 0 0 0 0 1 0 1 0 1 1 1 1 0 2 0 0 0 0 2 0 0 1 2 2 0 2 2 1 0 2 0 0 2 2 2 0 2 0 1 1 1 0 2 0 0 1 0 0 0 0 0 0 0 1 1 0 1 1 0 0 2 2 1 2 1 0 0 1 1 0 1 0 0 0 0 0 0 1 1 1 1 1 1 0 0 0 0 1 2 1 1 0 0 0 2 0 0 1 0 1 1 0 2 0 2 2 0 0 2 0 2 2 1 2 2 0 2 1 1 2 0 1 0 1 0 1 0 1 1 0 0 0 1 0 2 0 0 0 0 1 0 1 0 2 1 1 0 0 0 1 0 0 0 0 1 1 1 0 2 0 0 0 0 0 1 2 1 0 0 0 1 0 1 1 1 1 1 1 0 1 1 1 2 0 2 0 0 2 2 0 0 1 0 2 1 1 0 1 1 0 0 0 0 0 0 0 1 2 2 0 0 0 1 1 0 1 2 0 0 0 2 0 0 1 1 1 1 2 2 0 0 2 0 1 0 0 0 1 1 2 0 2 2 1 0 1 1 0 0 2 0 1 2 0 0 1 1 1 0 1 0 2 1 1 0 1 0 2 2 0 2 0 0 1 2 1 0 1 1 1 1 2 0 1 2 0 0 0 2 1 0 0 0 2 1 1 1 0 0 1 0 0 1 2 1 1 1 2 1 0 1 1 0 0 0 0 0 1 0 1 2 0 0 1 0 1 1 1 0 1 0 1 0 1 0 0 0 0 0 0 0 2 2 1 0 1 1 0 1 2 1 0 0 1 0 1 0 1 1 0 0 1 0 0 0 2 2 1 0 0 0 1 1 0 0 2 0 0 1 1 1 1 0 1 1 0 2 1 1 0 0 1 1 1 0 1 1 0 0 0 0 0 0 1 1 1 1 2 0 0 2 0 0 0 1 0 1 0 2 0 1 0 2 1 1 2 1 0 1 0 1 0 1 0 1 0 0 0 0 1 1 0 0 2 2 0 2 0 0 1 1 1 0 1 1 1 0 1 1 1 0 0 2 0 0 1 0 0 0 0 0 0 0 0 0 0 0 1 0 2 1 1 1 1 0 0 0 0 0 0 0 0 0 0 0 0 1 0 0 0 0 0 0 0 0 1 1 0 1 2 0 0 2 1 0 0 1 0 0 0 1 1 1 1 2 2 0 1 0 2 1 2 1 1 2 1 1 1 0 1 1 0 0 0 1 0 2 0 0 1 1 0 1 0 0 1 2 2 1 1 0 1 0 1 2 1 0 2 0 2 0 0 0 1 0 0 0 0 1 0 0 1 0 0 0 0 0 0 1 0 0 0 0 0 0 0 0 1 1 0 2 2 0 0 0 0 2 0 1 1 1 0 2 1 2 2 0 1 1 1 1 1 0 0 0 1 0 0 1 0 1 1 0 1 2 0 2 0 0 0 0 2 1 0 2 1 0 1 0 0 0 0 2 0 2 0 0 1 1 0 0 1 2 1 1 1 2 2 0 0 0 2 0 1 1 0 0 0 2 2 0 0 2 2 2 0 0 0 1 0 2 0 2 0 1 0 1 2 0 0 0 1 1 0 1 1 1 0 0 0 2 0 0 1 1 1 0 0 0 0 0 0 0 0 0 0 0 1 1 1 0 0 0 0 0 0 0 0 1 1 2 1
187 0 0 0 0 0 0 2 2 0 1 1 1 1 0 0 1 0 1 1 1 0 0 0 2 0 0 1 1 1 0 0 1 1 1 1 1 2 0 0 1 0 1 1 2 1 1 0 0 0 0 0 0 1 0 2 0 0 1 1 0 0 1 0 0 0 2 0 2 2 2 0 2 0 0 2 2 0 0 1 0 1 1 1 1 0 1 0 0 2 0 0 1 0 1 0 0 0 0 0 2 0 0 2 0 0 2 1 2 0 0 1 0 1 1 1 1 0 2 0 0 0 1 1 1 0 0 1 0 1 0 0 0 0 0 0 0 0 1 0 1 2 0 0 0 0 0 0 0 1 0 0 0 0 1 0 0 1 1 0 0 0 1 1 0 1 0 1 0 2 1 1 1 1 1 2 1 1 0 1 0 0 0 2 2 0 2 0 0 0 0 0 2 2 2 2 2 1 0 0 0 0 0 1 2 0 1 1 0 0 1 0 1 0 1 2 1 0 1 0 0 0 0 2 0 1 1 0 0 0 0 0 0 1 0 1 1 1 2 1 0 0 2 1 2 0 0 0 1 1 1 1 0 0 0 0 0 0 0 1 0 1 0 0 1 0 1 1 2 1 1 0 0 1 0 1 0 1 2 2 2 0 1 1 0 1 0 2 0 2 0 0 0 2 1 1 0 0 0 1 0 0 2 2 2 0 0 0 2 2 1 1 0 2 2 0 0 1 1 1 0 1 1 0 2 0 1 2 2 1 2 0 0 0 0 1 0 2 0 1 0 2 1 0 0 0 0 0 1 2 1 1 0 0 2 0 1 1 1 0 2 1 1 0 1 0 0 1 2 0 0 0 1 2 1 1 1 1 0 1 0 0 0 0 0 0 0 0 0 1 0 0 1 1 2 0 1 1 1 1 0 1 0 1 0 0 1 0 1 2 1 1 0 0 1 1 1 0 0 0 1 1 0 0 1 2 1 0 1 1 1 1 0 1 1 0 0 1 0 1 2 1 1 0 0 1 0 2 1 0 0 1 0 1 1 1 0 2 1 1 0 1 1 0 0 1 0 2 2 0 1 1 2 2 0 1 0 0 0 1 0 0 0 0 0 1 0 1 1 0 1 1 0 1 0 0 0 0 0 2 0 2 1 1 0 1 1 1 0 1 0 1 1 0 0 1 0 0 0 2 1 1 1 2 0 1 0 0 0 2 0 1 0 0 1 0 1 1 1 2 0 1 0 1 1 1 0 1 1 2 0 0 0 2 0 0 0 0 1 0 0 1 0 1 0 0 1 1 0 0 0 1 0 0 0 0 0 0 0 2 1 2 0 0 2 0 2 1 1 1 0 1 1 1 1 0 0 0 0 0 0 2 0 2 0 2 0 1 1 2 0 0 0 1 0 1 0 1 0 0 0 1 0 0 0 2 2 2 0 0 0 1 0 0 1 0 1 0 0 0 2 0 0 1 1 0 2 1 0 0 0 0 1 0 0 1 2 2 2 0 0 0 0 0 0 0 0 2 0 0 2 0 0 1 1 0 0 1 0 1 1 0 2 0 0 1 2 0 0 0 2 2 0 0 0 0 0 0 0 1 1 1 1 1 2 0 1 1 2 0 2 1 0 2 0 1 0 2 0 0 0 0 0 1 0 1 2 1 0 1 0 0 0 0 0 0 1 0 0 0 0 0 0 0 0 0 0 1 1 1 1 1 0 0 1 0 0 0 0 0 0 0 2 0 1 1 2 0 1 1 0 0 2 0 1 1 1 0 1 1 2 2 1 1 1 2 0 1 0 2 1 2 1 0 1 0 0 1 0 0 0 0 0 0 2 1 1 0 0 1 1 0 2 1 1 0 0 1 1 0 0 1 0 2 2 2 0 0 0 1 1 0 0 0 0 2 2 0 0 0 0 0 0 0 0 0 0 1 0 0 0 0 1 0 1 0 1 0 0 0 2 2 0 0 0 1 1 0 1 0 0 0 1 0 2 1 1 0 1 2 2 2 0 0 0 0 1 0 0 1 0 1 0 1 2 0 2 0 0 0 0 2 0 1 1 1 1 0 0 1 0 0 2 0 1 1 0 2 2 2 0 0 2 1 0 0 2 2 1 1 0 1 0 2 0 0 0 1 1 0 1 1 1 1 1 0 1 0 1 0 1 0 2 1 0 0 2 2 1 0 2 0 2 0 0 0 0 0 1 0 0 0 0 0 0 1 1 1 2 1 0 2 0 0 0 0 1 0 0 2 0 0 0 1 1 0 0 0 1 0 0 0
188 1 0 0 0 0 0 2 1 1 0 1 0 1 1 1 0 0 1 1 1 0 1 0 2 0 0 0 2 0 2 1 2 2 0 2 0 1 0 2 0 0 0 0 0 0 0 0 0 0 0 0 1 1 1 1 0 1 0 0 1 1 0 0 1 0 1 0 1 1 1 1 1 0 1 1 2 2 2 0 2 2 0 1 1 0 0 0 1 1 0 0 1 1 0 0 0 1 0 1 1 0 2 0 0 0 2 0 0 2 0 0 1 1 0 0 1 0 0 2 2 0 1 1 0 1 0 1 1 0 0 0 0 0 0 0 0 0 0 0 1 1 0 0 0 0 0 0 0 0 0 0 0 1 0 1 0 1 0 2 1 1 1 2 1 2 1 2 1 2 1 0 1 1 0 1 1 1 1 1 0 0 1 2 1 0 2 1 0 0 0 1 1 1 1 2 0 2 0 0 0 0 0 1 2 1 2 1 1 0 2 0 0 0 2 2 0 1 1 1 0 0 1 2 0 1 1 0 0 0 0 0 0 0 1 0 0 1 1 2 0 0 2 0 1 0 0 0 0 0 0 0 0 0 0 2 2 0 1 1 0 1 0 0 0 0 0 0 1 1 1 1 0 1 1 1 0 1 1 1 1 1 2 1 1 1 1 1 0 2 2 0 1 2 2 0 1 0 0 2 0 0 1 0 0 0 1 0 2 2 2 0 0 2 2 0 0 0 1 1 1 1 1 0 1 0 1 2 2 1 1 1 0 0 0 0 0 2 0 1 0 1 1 1 0 0 2 0 0 2 0 2 1 0 1 0 1 0 1 1 2 1 0 0 0 2 0 1 1 0 0 0 1 2 1 0 2 2 0 0 1 0 0 0 1 2 0 1 1 0 0 0 1 1 2 1 1 0 1 1 0 1 0 2 2 1 0 1 0 2 0 0 1 0 0 1 1 0 0 0 0 2 1 2 0 1 0 1 2 0 1 0 0 1 1 1 0 0 1 2 1 1 1 2 0 2 0 1 1 0 0 1 0 2 2 1 1 1 0 1 1 1 0 0 1 1 0 2 2 1 1 1 2 1 2 0 2 0 0 0 2 1 0 2 2 2 2 1 0 0 1 1 0 2 0 0 1 0 1 1 1 2 2 0 0 0 0 0 0 1 0 2 0 0 0 0 1 0 0 1 1 1 1 2 2 0 0 0 0 2 0 0 0 0 1 0 0 1 1 2 1 2 0 0 2 0 0 1 1 1 0 0 0 2 1 1 1 1 0 0 0 0 1 2 0 1 2 1 0 0 0 0 0 0 0 0 1 1 0 2 2 0 0 0 2 0 1 1 0 1 0 0 2 0 1 0 0 0 0 0 0 2 0 2 0 2 1 0 2 0 0 0 1 2 1 1 1 1 1 0 0 2 0 0 0 1 2 1 0 0 0 0 0 1 0 2 0 0 0 2 1 1 0 1 1 0 2 0 0 0 0 2 1 1 0 1 1 1 1 0 0 0 1 1 1 0 0 0 2 2 0 2 0 0 0 1 2 0 2 0 1 0 2 1 1 2 1 0 2 0 2 0 1 0 1 0 0 0 0 1 0 0 0 2 2 0 2 1 0 0 0 0 0 2 0 1 0 0 1 1 0 0 0 0 0 1 1 0 1 0 0 0 0 0 0 0 1 0 0 2 1 2 0 0 0 1 0 0 0 0 0 0 1 0 1 0 1 0 0 0 0 0 2 1 0 1 2 1 1 2 0 0 1 0 0 0 2 0 2 2 2 2 1 1 2 1 1 2 0 2 0 2 2 0 1 0 0 1 1 1 1 0 1 0 1 0 0 0 0 2 2 0 1 1 1 0 0 1 1 0 0 1 1 0 1 1 0 1 0 1 0 0 1 0 0 0 0 0 0 0 0 0 0 0 0 0 0 0 0 0 0 0 2 1 0 1 1 0 0 0 0 0 0 0 0 1 1 0 1 2 0 1 1 2 2 2 0 1 2 2 1 1 0 0 0 0 0 0 1 0 1 2 1 1 2 0 2 0 1 0 0 1 0 2 1 1 1 0 0 1 0 0 0 0 1 1 0 1 2 1 0 1 2 2 2 2 0 2 2 2 0 2 0 1 1 0 0 1 1 0 0 0 1 1 1 2 0 1 0 0 2 0 1 0 2 0 2 0 0 0 1 0 0 0 1 2 2 0 0 0 2 0 0 0 0 1 1 0 0 1 0 0 1 1 0 1 1 0 0 1 0 0 0 0 0 0 0 0 1 0 0 0
189 1 0 0 0 0 0 2 1 2 0 0 0 0 0 0 1 0 2 0 0 0 1 0 2 1 1 1 1 1 2 0 2 1 0 1 1 1 0 0 1 0 0 0 1 0 1 0 0 1 1 0 0 1 0 2 0 0 2 1 1 0 0 2 1 1 0 0 1 0 0 0 2 0 1 2 2 1 1 0 0 1 0 1 2 0 0 0 2 2 0 0 1 1 1 0 0 1 0 1 1 0 0 0 1 1 1 0 0 2 0 1 1 1 1 1 1 0 1 1 1 0 2 0 0 2 0 1 1 0 0 0 0 0 1 0 0 0 2 0 2 0 0 0 0 1 0 0 0 0 0 0 0 0 0 0 0 1 0 0 1 1 0 2 1 1 1 2 0 0 0 0 0 2 1 0 2 0 0 0 0 1 1 2 2 1 1 2 0 0 1 2 2 2 2 2 0 2 0 1 1 1 0 2 2 0 0 0 1 0 1 0 1 0 2 2 1 0 1 1 0 0 0 1 1 0 0 0 0 0 0 0 0 0 0 0 0 2 2 1 0 1 2 0 1 0 1 0 0 1 1 1 0 0 0 2 1 1 0 1 1 1 0 0 1 0 2 1 1 1 0 0 0 0 0 0 0 0 2 0 0 0 2 2 0 2 2 1 0 2 1 1 1 2 2 0 0 0 0 2 0 0 2 2 2 0 0 1 2 1 0 0 0 0 0 0 0 0 0 0 1 1 0 0 2 0 1 2 1 0 1 0 0 0 0 0 0 1 1 0 1 1 1 1 0 0 0 2 2 2 0 0 0 0 2 0 0 2 0 1 1 0 1 0 1 0 0 0 2 0 2 2 0 2 0 0 1 1 0 2 1 0 0 0 0 0 0 1 1 0 0 0 2 0 1 1 2 0 2 1 0 1 0 2 1 1 0 1 0 1 0 0 0 0 0 0 2 0 1 0 0 1 1 1 1 1 0 0 0 0 0 0 0 0 0 0 0 2 2 0 2 0 1 0 0 1 0 1 1 0 0 1 0 2 2 1 0 1 0 2 1 2 0 1 0 0 0 2 2 0 1 0 2 0 2 0 2 0 0 2 0 0 0 0 0 1 0 0 0 0 2 0 0 2 0 0 0 1 1 2 0 2 2 0 0 0 1 1 0 0 0 2 0 0 0 0 0 1 1 1 1 2 0 2 1 0 0 1 1 1 0 1 0 2 2 0 0 1 0 1 1 1 0 2 2 0 0 1 1 1 0 0 0 2 0 1 0 0 0 0 2 0 0 1 0 1 1 2 2 2 2 2 1 0 0 0 1 0 0 0 2 0 0 0 0 0 0 1 0 1 0 0 2 0 1 0 0 1 1 0 0 1 2 0 0 0 2 2 2 1 1 0 1 2 1 1 1 2 2 0 0 2 0 1 1 0 1 2 0 0 0 1 0 1 0 0 0 1 1 1 1 1 0 1 0 0 2 1 0 1 0 2 1 1 0 2 1 2 1 0 0 0 1 0 0 0 1 2 0 0 2 0 0 0 1 0 1 0 2 0 0 0 2 1 0 1 2 1 1 2 0 2 0 0 0 0 0 0 0 1 0 0 0 1 0 0 1 1 2 0 1 0 0 2 0 0 0 1 0 0 0 1 0 1 0 0 1 0 0 0 0 0 0 0 0 0 0 0 0 1 1 1 0 0 0 0 0 0 0 0 0 0 0 0 1 2 0 0 1 0 0 0 2 0 0 1 2 2 0 2 0 0 1 0 1 0 0 2 0 2 2 1 0 0 0 2 0 1 1 2 1 1 1 0 1 0 0 1 1 0 0 0 1 0 2 0 2 0 0 0 1 1 1 0 0 0 0 2 2 2 0 2 1 0 2 0 0 1 0 1 0 0 2 0 0 0 0 0 1 0 0 1 0 1 1 1 2 0 0 1 0 1 2 0 1 1 2 1 0 0 2 2 1 1 1 1 1 0 1 1 0 0 1 0 2 1 0 1 1 1 0 0 1 1 0 0 0 0 0 0 0 2 1 1 1 0 2 0 1 0 0 2 0 1 1 1 1 1 0 0 0 0 2 0 1 1 0 2 2 1 0 1 1 0 1 1 0 1 0 0 0 2 0 2 0 0 0 0 2 2 0 0 2 1 1 0 1 0 1 1 2 0 2 0 0 0 0 2 2 1 1 1 1 1 0 0 0 0 0 0 1 0 0 0 0 1 1 1 2 2 0 2 1 1 0 1 2 1 0 2 1 1 0 0 1 1 1 2 1 0 2 1
190 0 0 0 0 0 1 1 1 1 0 1 1 1 0 0 1 0 1 1 1 0 2 0 2 0 0 0 2 0 2 0 0 0 2 0 2 0 1 1 0 0 2 2 2 2 1 0 0 0 0 0 0 0 2 2 0 0 1 0 2 0 0 0 1 0 1 0 1 1 1 1 2 1 2 2 1 0 0 1 0 1 0 0 2 0 0 0 2 2 0 0 2 1 0 0 0 2 0 2 0 0 1 0 1 1 2 0 0 2 0 1 1 2 1 1 2 0 1 0 0 1 1 1 1 0 0 1 0 1 0 0 0 0 0 0 0 0 0 0 1 2 0 0 0 0 0 0 0 0 0 0 0 0 0 0 0 1 0 0 0 0 1 2 1 2 2 1 0 1 0 1 1 1 0 0 2 0 0 0 0 0 0 2 0 0 1 1 0 1 1 1 2 1 2 1 1 2 0 0 0 0 0 2 2 1 1 1 2 0 1 0 1 0 1 2 2 0 2 0 0 0 1 2 0 2 2 0 0 2 0 0 0 0 1 0 0 2 2 1 0 0 2 0 2 0 0 0 0 0 0 0 0 1 1 2 0 0 1 1 0 1 0 0 0 0 1 0 1 1 0 0 0 0 0 0 0 0 1 0 0 1 1 2 0 0 0 1 0 2 0 0 0 2 2 0 0 1 0 0 1 0 2 0 0 0 1 0 1 0 0 0 0 1 0 0 0 0 2 2 0 0 2 1 1 0 1 2 0 0 2 1 0 0 0 0 0 1 1 1 0 1 1 1 0 0 0 0 2 2 1 0 0 1 0 1 1 0 0 1 1 0 1 0 1 0 0 2 2 0 0 0 0 2 1 0 2 1 0 1 0 0 0 0 0 0 0 0 0 0 0 0 1 0 2 0 2 0 0 0 0 1 0 1 1 1 1 2 0 1 0 0 2 0 0 2 0 0 1 0 0 1 1 1 0 2 1 0 0 0 0 0 0 0 0 1 1 1 1 0 1 1 2 1 1 2 1 0 0 2 2 2 0 2 1 1 0 2 1 1 1 1 0 1 1 2 0 1 1 0 1 0 2 0 0 1 0 0 0 1 2 0 0 2 0 0 0 1 1 0 0 1 0 1 1 0 1 1 1 2 0 2 2 0 0 0 1 1 0 1 0 1 0 1 0 1 1 0 0 1 1 1 1 2 1 0 0 0 0 2 0 0 0 0 1 0 0 0 0 1 1 1 0 2 2 1 0 1 0 2 0 1 0 2 1 0 0 1 0 0 1 0 1 1 0 0 1 2 1 0 0 0 2 0 0 0 2 1 0 1 2 1 1 1 0 1 1 2 1 2 0 0 2 0 1 0 0 1 1 0 1 1 2 1 0 2 0 1 1 1 1 0 0 0 0 0 0 1 0 1 1 2 0 0 0 1 2 0 0 0 0 1 0 2 0 0 0 1 0 1 1 0 0 1 0 0 2 1 0 0 0 0 1 1 0 2 1 2 2 0 0 0 1 2 2 1 1 1 2 1 0 2 0 1 1 0 0 1 1 1 0 0 2 0 0 2 2 0 1 0 2 0 0 0 1 0 0 0 0 2 1 0 0 1 1 0 2 2 1 0 0 0 0 1 0 1 0 2 0 0 0 0 1 0 0 0 0 0 2 0 0 0 1 0 0 1 1 1 1 1 0 1 1 1 0 0 1 1 0 0 0 0 0 0 0 0 1 0 1 0 0 1 1 0 1 1 2 1 1 1 0 0 2 0 0 0 1 0 1 1 1 1 2 1 1 2 0 2 1 2 0 1 1 0 0 0 0 1 1 1 0 0 0 0 2 0 1 0 1 1 2 0 1 0 0 0 0 1 0 0 1 1 0 1 2 1 0 1 0 1 0 0 1 0 0 1 1 1 2 1 2 0 0 0 1 1 1 0 1 0 0 0 1 0 1 0 1 1 0 1 1 2 0 0 0 1 0 0 1 1 0 0 1 0 1 0 0 1 2 2 2 2 0 1 0 0 0 0 2 0 0 0 0 1 2 1 1 0 0 0 0 2 0 2 1 1 1 2 1 1 1 0 0 0 0 2 0 0 1 1 0 0 2 1 0 0 2 0 0 1 0 2 0 0 1 1 1 0 1 1 0 0 1 2 2 2 0 0 2 0 1 0 2 0 1 1 2 1 0 0 2 0 1 1 0 0 0 0 1 0 1 0 0 0 0 2 0 0 2 1 0 1 0 0 0 0 0 0 0 2 1 0 1 0 1 0 0 0 1 1 1 1
191 1 0 0 0 0 0 1 1 0 0 1 1 2 1 1 0 1 1 2 2 1 0 0 2 0 0 0 1 1 1 0 1 0 1 1 1 1 0 2 0 0 1 1 2 1 1 0 0 0 0 0 0 0 2 1 1 0 1 0 2 0 0 2 0 1 1 1 2 0 0 2 2 1 1 2 2 2 2 0 1 2 0 1 2 0 1 0 1 2 0 0 1 1 0 0 0 1 0 1 1 0 1 0 1 1 1 0 0 2 1 2 0 1 0 0 0 1 1 0 0 0 2 0 0 2 0 0 0 0 0 0 0 0 0 0 0 0 1 0 0 2 0 0 0 1 0 0 0 0 0 0 0 0 1 0 0 0 0 2 1 1 0 2 2 1 1 0 1 2 0 0 1 1 1 1 2 2 0 2 0 0 0 1 1 0 1 2 0 0 1 2 1 1 1 1 1 2 0 0 0 0 0 0 2 0 2 1 1 0 2 0 2 1 1 2 0 1 0 1 1 1 0 1 1 0 0 1 1 0 0 1 0 0 1 0 0 1 2 1 0 0 2 0 1 0 0 0 0 0 1 0 0 0 0 2 1 1 0 1 1 1 0 0 1 0 1 0 2 0 0 2 0 2 0 0 1 0 1 0 0 0 1 1 1 0 1 1 0 2 2 1 0 1 0 1 0 2 0 2 0 1 1 0 0 0 0 0 1 1 1 1 0 1 1 0 0 1 0 0 2 2 0 1 2 0 1 0 0 1 1 0 0 0 0 0 0 2 0 2 0 1 1 1 0 0 0 1 2 1 0 1 0 0 2 0 0 1 1 0 1 1 1 0 1 0 0 0 1 0 0 0 0 1 0 0 1 1 0 1 1 1 0 0 0 1 0 0 1 1 1 1 0 0 2 1 0 1 0 0 0 0 0 1 0 0 1 1 0 1 0 0 0 0 1 1 1 0 0 0 0 2 1 1 0 2 0 0 2 1 2 0 0 0 0 0 0 2 0 0 2 0 1 0 1 1 0 1 1 0 0 1 0 1 1 1 0 1 2 1 1 1 0 0 0 0 0 2 2 0 0 0 1 1 0 1 0 0 0 1 1 1 0 1 0 1 0 0 0 0 1 0 0 1 0 0 1 2 2 2 0 2 2 0 0 0 1 1 0 2 0 0 0 0 0 1 1 0 2 2 0 2 0 2 1 1 1 0 0 2 0 2 0 0 1 0 1 0 1 1 0 1 0 2 1 0 0 1 1 1 0 0 0 2 0 1 0 2 0 0 0 0 0 2 0 0 2 1 1 0 0 0 0 0 0 0 0 1 0 2 2 0 1 1 0 1 1 1 1 1 0 0 1 0 0 0 0 0 0 0 0 2 1 1 1 2 1 0 1 0 0 0 0 1 0 1 0 1 1 0 0 0 0 0 0 1 1 1 0 0 1 1 0 2 0 0 0 1 1 2 1 1 0 1 1 0 2 1 0 0 1 1 1 1 0 1 1 2 2 1 1 0 1 1 2 2 0 1 1 1 1 1 0 1 1 0 0 0 2 0 0 0 2 0 0 2 0 1 1 1 1 2 1 0 1 1 1 0 0 2 1 0 0 0 0 0 1 0 1 1 1 1 0 1 0 1 0 2 0 0 0 1 0 0 0 0 0 0 0 0 0 0 0 0 0 0 1 0 0 0 0 0 1 1 0 0 0 0 0 0 0 0 0 0 0 0 0 0 0 0 0 0 1 0 0 1 1 0 2 0 0 0 1 0 0 0 0 0 2 2 2 2 0 0 1 2 0 0 0 1 1 1 1 0 1 0 1 1 1 0 0 0 0 0 1 0 2 0 0 1 1 0 2 1 1 0 1 1 0 0 1 1 2 2 2 2 0 2 0 2 1 1 1 0 0 0 0 1 2 1 1 1 0 0 0 0 0 0 0 0 0 0 1 0 0 0 1 0 0 0 2 2 0 0 0 1 0 0 1 1 0 0 1 0 2 0 0 1 1 2 2 1 0 0 0 0 1 0 1 0 0 1 1 0 1 0 2 0 0 1 0 1 0 1 0 0 1 1 0 2 1 0 0 0 2 1 0 1 2 1 0 1 2 2 2 2 0 1 0 0 0 2 0 2 0 0 0 1 2 1 0 0 1 2 2 2 0 0 1 0 2 0 2 0 0 0 0 2 1 0 1 0 0 0 0 2 2 0 1 0 0 0 0 0 0 2 0 0 1 1 0 1 1 1 0 0 1 1 0 2 0 0 1 0 1 0 0 0 1 0 0 0
192 1 0 0 1 0 0 2 1 0 0 0 0 0 0 0 0 0 2 0 0 0 0 0 2 0 0 0 2 0 1 0 1 0 1 1 1 1 1 1 0 0 0 0 1 0 1 0 1 0 0 0 1 1 1 1 0 0 1 1 0 0 0 1 0 0 2 0 1 0 0 1 1 0 1 1 0 2 2 0 1 2 1 1 1 0 0 0 2 2 0 1 0 2 0 0 0 1 0 1 1 0 1 1 0 0 2 0 0 2 2 2 0 1 0 0 1 0 1 1 1 0 0 2 0 0 0 0 0 0 0 0 0 0 1 0 0 0 1 0 2 1 0 0 0 0 0 0 0 0 0 0 0 1 1 0 0 0 0 2 2 1 0 2 1 1 1 0 0 2 1 0 1 1 0 2 1 1 0 0 0 1 0 2 1 0 2 2 1 1 1 1 1 1 2 2 1 1 0 1 1 1 0 0 2 0 1 1 0 0 1 0 2 0 2 2 0 1 2 0 1 1 1 1 1 1 1 1 1 0 0 0 0 0 2 0 0 2 2 1 0 0 2 0 2 1 1 0 1 1 1 1 0 1 1 2 0 0 0 0 0 0 0 0 0 0 1 1 2 1 1 0 0 0 0 0 0 1 2 1 1 1 2 2 0 2 0 1 0 2 1 1 2 2 2 0 2 1 1 1 0 0 2 1 1 0 1 0 1 1 1 0 0 0 0 0 1 0 0 0 2 1 0 1 0 0 0 2 1 0 0 0 0 0 0 0 0 1 1 1 0 1 2 0 0 1 0 0 2 0 2 0 1 0 0 1 0 1 1 0 1 1 2 0 2 2 0 2 2 0 0 0 0 2 0 0 1 1 0 2 2 1 0 0 1 1 0 2 2 0 1 1 0 0 2 0 0 0 0 0 0 0 0 2 2 0 1 0 0 1 0 0 2 0 0 2 0 0 1 0 0 1 1 1 0 1 0 1 1 0 1 1 0 0 0 0 0 0 0 1 2 0 2 2 1 2 1 1 2 0 0 1 0 1 1 1 0 0 1 0 0 1 1 1 0 1 0 2 2 0 0 0 2 2 0 1 0 0 0 0 2 0 0 1 1 1 1 1 0 1 1 2 1 0 0 0 0 0 1 1 1 2 2 0 0 0 0 2 1 1 0 2 1 0 0 2 1 0 1 1 0 2 0 2 0 1 1 0 0 2 0 0 0 0 0 0 0 2 2 2 2 2 0 0 1 1 0 2 0 2 0 0 0 2 2 0 0 0 0 0 0 0 1 2 1 1 1 2 1 0 0 2 1 0 0 0 1 1 0 1 2 0 0 2 0 1 2 0 0 0 0 1 0 1 0 0 2 0 0 0 0 2 1 0 1 1 1 2 2 2 0 0 0 0 0 0 0 0 0 0 0 1 0 0 0 2 2 1 0 0 0 2 1 2 0 1 0 1 0 2 0 2 0 1 1 0 2 1 1 0 0 1 1 1 0 2 1 1 1 1 0 0 1 0 0 0 0 2 0 0 1 0 0 1 1 0 0 1 1 1 0 1 2 2 0 2 2 0 2 0 2 0 1 0 1 0 0 0 0 2 0 1 0 0 1 0 1 2 2 0 0 0 0 0 0 0 0 2 1 0 0 1 1 0 1 0 1 0 0 0 0 0 0 1 0 1 1 0 0 0 0 1 0 0 0 0 0 0 1 1 1 1 0 0 0 1 0 1 0 0 0 1 2 0 2 0 2 1 1 1 1 1 1 1 0 0 2 0 0 0 1 2 0 0 1 1 1 1 1 2 1 1 1 1 2 1 1 2 1 2 1 0 1 1 0 1 1 0 1 1 2 0 1 1 1 0 1 2 1 1 1 2 1 0 2 1 0 1 0 2 0 1 1 0 0 1 1 0 0 0 0 1 1 1 0 0 1 0 0 0 0 0 1 0 1 0 1 1 1 0 2 2 0 0 0 0 0 0 2 0 1 0 1 1 1 1 0 0 1 2 2 2 1 1 0 0 0 0 1 0 1 1 1 2 1 0 2 0 0 0 0 1 1 1 2 2 0 0 0 1 0 0 1 0 1 1 0 0 1 1 0 0 2 1 2 2 1 1 0 0 1 1 0 1 0 1 0 1 2 1 0 0 2 2 2 0 0 0 1 0 2 0 2 0 1 0 1 2 0 0 0 0 0 0 2 2 2 0 0 0 1 0 0 0 0 0 2 0 0 0 0 0 1 1 0 1 1 0 0 2 0 0 0 0 1 0 0 0 1 0 1 1
193 0 0 1 1 0 0 0 2 0 1 2 2 2 0 0 1 0 0 2 1 1 1 0 2 0 0 0 1 1 1 1 2 2 0 1 1 1 0 2 0 0 0 0 2 2 0 0 0 1 1 0 0 0 2 1 0 2 0 1 0 0 0 0 0 0 2 0 1 0 0 2 2 0 1 2 2 2 2 0 1 2 0 0 2 0 0 0 2 2 0 2 1 1 0 0 0 1 0 1 0 0 0 0 2 2 2 1 1 1 1 2 1 1 2 2 2 0 0 2 2 0 1 1 0 1 0 1 0 1 0 0 0 0 0 0 0 0 0 0 0 2 0 0 0 0 0 0 0 0 0 0 0 0 0 0 0 0 0 2 1 1 0 1 1 2 1 0 0 0 0 1 0 2 0 1 0 0 0 0 0 0 0 2 0 0 2 0 0 1 0 1 1 1 1 1 1 1 0 0 0 0 0 2 2 0 1 0 0 0 1 0 1 0 1 2 2 0 2 0 1 1 0 2 0 1 1 0 0 1 0 0 0 1 1 0 0 1 2 2 0 0 2 0 2 0 0 0 0 0 0 0 0 0 0 1 1 0 2 2 0 2 1 0 0 0 0 0 1 1 1 1 0 0 0 0 0 1 2 0 1 1 0 0 0 0 0 2 0 2 1 1 1 2 2 0 0 1 1 1 1 0 2 1 0 0 0 0 1 1 0 0 0 2 2 0 1 0 0 0 2 1 0 1 1 0 1 1 0 1 0 0 0 0 0 1 1 0 2 1 0 0 1 0 0 0 0 0 1 1 0 1 0 0 0 2 0 2 0 1 1 0 0 0 0 1 0 1 2 0 1 1 0 2 0 1 1 1 0 1 1 2 0 0 0 0 0 1 1 0 1 0 1 0 2 0 1 1 0 0 0 0 1 2 2 0 0 0 0 1 0 0 1 0 1 2 0 0 0 0 0 1 0 0 0 2 1 0 1 1 1 0 0 0 0 1 0 1 0 1 2 1 1 1 0 2 0 1 1 0 0 1 0 2 2 1 0 2 0 2 1 1 0 0 0 0 0 2 2 0 1 0 1 1 1 1 1 0 0 1 1 0 0 0 0 1 0 1 1 0 0 2 1 1 2 0 0 0 0 1 1 1 2 0 0 1 1 1 0 0 0 2 2 1 0 2 1 0 0 1 0 2 2 1 1 0 0 1 1 1 1 1 0 0 0 0 1 1 0 1 1 1 0 0 1 0 0 2 0 2 0 0 0 2 1 0 0 0 0 2 0 0 0 2 0 1 2 2 1 0 1 1 1 0 0 0 0 1 0 2 1 0 1 0 0 0 0 0 0 0 0 0 1 0 1 0 1 0 0 0 0 1 0 2 0 2 1 1 1 1 1 0 0 0 0 0 0 1 0 0 0 1 0 0 0 1 2 1 0 0 0 1 0 2 0 1 1 1 0 2 0 2 0 1 0 0 1 0 0 1 0 1 1 1 0 1 1 2 2 1 1 0 2 1 1 1 1 1 1 1 1 1 0 1 1 0 0 0 1 0 0 1 2 0 1 2 0 0 1 1 1 1 1 0 0 0 0 0 0 0 0 0 0 0 1 0 1 1 2 0 0 0 0 1 1 1 0 1 2 2 0 0 1 0 0 1 1 1 1 0 1 1 0 1 0 1 1 1 0 1 0 1 0 0 0 1 0 0 0 0 0 0 0 0 0 0 1 0 0 0 0 0 1 0 1 0 2 1 1 1 0 0 2 0 0 0 1 0 0 0 0 0 1 1 1 1 0 1 1 2 1 1 1 1 2 1 1 1 1 1 0 0 0 0 2 0 0 0 1 0 1 0 0 0 0 0 2 2 1 0 1 1 1 1 2 1 0 1 0 1 0 0 1 1 1 0 0 0 0 0 1 0 0 0 1 1 1 0 0 0 0 1 1 0 0 0 1 0 0 0 0 2 0 0 0 2 1 0 1 1 0 0 1 1 1 2 0 1 1 2 2 2 0 0 0 0 0 1 0 0 0 1 0 1 1 0 2 0 0 0 0 2 0 1 2 2 0 0 0 1 1 0 0 0 0 1 1 0 1 0 0 1 2 1 2 2 1 1 1 1 1 1 0 2 0 0 0 0 1 1 0 0 2 2 0 1 0 2 1 0 2 0 1 1 1 0 2 1 0 0 2 0 0 0 1 2 2 0 0 0 2 0 0 0 0 2 0 0 2 1 0 1 1 1 0 0 1 1 0 2 0 0 0 1 2 0 0 0 0 0 2 2
194 1 0 0 1 0 1 1 1 0 0 1 0 1 1 1 0 0 0 2 1 1 1 1 1 1 1 0 2 2 0 0 1 0 2 0 2 1 0 2 1 1 1 1 2 0 1 0 1 0 0 0 0 1 1 1 0 0 1 1 0 1 1 0 0 0 0 0 1 1 1 1 2 0 1 2 2 1 1 0 1 1 0 0 2 0 0 0 2 2 0 0 2 2 1 0 0 2 0 2 0 0 1 0 1 1 1 0 0 2 1 2 1 1 1 1 1 0 1 1 1 0 1 1 0 1 0 1 0 1 0 0 0 0 2 2 0 0 0 0 0 2 0 0 0 0 0 0 0 1 0 0 0 1 1 1 0 2 0 1 0 0 0 1 0 0 0 1 0 2 0 0 0 2 0 0 2 1 1 1 0 0 1 2 2 1 1 2 0 0 0 2 2 1 1 2 0 0 0 1 1 1 0 2 2 0 0 0 1 0 1 0 1 0 2 2 0 0 1 1 1 1 0 2 0 0 0 0 0 1 1 0 0 1 1 0 0 2 2 2 0 0 2 0 2 0 0 0 0 0 0 0 0 0 0 1 0 0 0 0 0 0 0 0 0 1 0 1 2 2 1 0 0 1 0 0 1 0 1 0 0 0 2 2 0 2 1 1 0 2 1 1 1 2 1 0 0 0 0 0 0 0 2 1 1 0 1 1 1 1 0 1 0 1 1 0 0 1 0 0 1 1 2 1 1 0 1 1 1 0 2 2 0 0 0 0 0 1 1 0 0 1 1 0 0 0 0 0 1 1 2 0 1 0 0 1 0 1 0 2 2 0 2 0 2 0 0 0 1 0 1 1 0 2 1 0 1 1 1 1 2 1 0 0 0 0 0 0 0 1 0 0 0 0 1 1 1 0 2 1 0 1 0 2 2 1 1 1 0 1 0 0 0 0 2 2 0 0 1 0 0 1 1 1 0 1 0 0 0 0 0 0 0 0 0 1 0 1 1 1 1 1 0 0 1 1 0 2 2 0 0 1 0 2 2 0 2 2 1 1 1 1 1 0 0 2 0 1 1 0 1 0 2 0 2 0 1 1 1 0 1 1 1 1 0 0 0 0 0 2 1 2 0 1 0 0 0 1 2 2 0 2 2 1 0 1 2 1 0 0 0 2 1 0 0 1 1 0 1 1 0 2 1 2 1 0 0 1 1 1 1 0 0 1 2 0 2 1 1 2 0 1 0 1 1 0 0 1 1 2 0 0 0 2 1 0 0 0 0 0 1 0 0 2 0 0 2 1 1 1 0 0 0 0 0 0 0 1 0 2 1 1 0 0 1 0 1 1 1 1 1 0 1 1 0 0 0 1 1 0 1 1 2 0 0 0 2 1 1 2 1 0 1 1 1 1 2 0 0 0 0 0 0 1 1 0 0 0 0 0 0 1 0 2 0 0 2 0 0 0 1 1 0 1 1 0 1 1 0 0 0 1 1 1 0 2 1 2 1 0 0 0 1 2 2 1 2 2 0 0 0 0 1 0 0 0 0 1 0 1 0 1 2 0 1 2 1 1 1 1 1 1 0 1 1 0 0 0 0 1 1 0 0 0 0 0 2 2 2 0 1 0 0 2 0 0 0 2 1 1 0 0 1 0 0 2 2 0 2 0 0 0 0 0 0 0 2 1 0 1 0 0 0 0 0 2 0 0 0 0 0 0 0 0 0 0 0 0 0 0 0 0 1 0 0 2 2 0 2 2 1 0 2 0 0 0 2 0 2 2 2 2 0 0 2 0 2 1 0 2 1 2 0 2 2 2 0 1 1 0 0 0 0 0 1 0 1 0 0 2 2 0 1 1 1 1 0 1 0 0 0 0 2 0 2 0 0 1 0 1 0 1 1 0 0 1 0 0 0 0 1 0 0 0 0 0 0 0 0 1 0 0 0 0 0 0 0 1 0 0 1 1 0 0 0 0 0 0 2 0 2 0 1 0 0 0 0 2 1 1 1 1 0 0 0 0 1 0 2 0 0 0 0 1 2 1 1 0 0 0 0 2 0 2 1 1 1 1 0 2 1 0 2 0 2 0 0 2 2 1 0 1 1 1 1 2 0 2 1 1 0 2 0 0 0 0 0 1 1 0 0 0 0 1 1 0 1 1 0 0 2 0 2 0 0 0 0 0 0 1 1 1 1 0 1 1 1 0 0 0 0 1 0 0 0 2 0 1 1 1 0 1 0 1 0 0 0 1 0 2 0 0 0 1 1 0 0 0 1 0 0 0
195 0 0 0 0 0 0 1 1 0 0 1 1 1 1 1 0 0 1 1 1 1 0 1 1 0 0 0 2 0 2 1 0 0 2 0 2 0 1 1 0 0 1 1 2 0 0 0 0 1 1 0 0 0 2 1 0 0 2 1 1 0 0 1 2 0 2 2 0 0 0 1 2 0 2 2 2 0 0 2 0 2 0 0 0 0 0 0 1 2 0 0 0 1 2 0 0 1 0 2 2 1 0 0 1 0 2 1 1 1 0 1 1 1 2 2 2 0 1 1 1 0 1 1 0 1 0 1 0 1 0 0 0 0 0 0 0 0 0 0 0 2 0 0 0 0 0 0 0 0 0 0 1 0 0 0 0 2 0 0 0 0 0 2 0 2 1 1 1 2 0 0 1 1 0 0 1 1 1 1 0 0 0 1 1 0 1 0 0 0 0 0 1 0 0 1 2 2 0 0 0 0 0 0 2 0 2 0 1 0 0 0 0 0 2 2 0 1 1 0 2 2 1 1 0 0 0 0 0 1 0 0 2 1 1 2 0 2 2 2 0 0 2 0 2 0 0 0 0 0 0 0 1 0 0 2 1 0 1 2 1 2 0 0 2 0 0 0 2 1 0 0 2 0 0 0 0 1 2 1 1 0 1 1 1 0 1 0 1 1 0 1 1 1 1 0 1 2 0 2 0 2 2 1 1 0 0 1 0 0 0 1 0 2 2 0 0 1 0 0 0 0 1 1 2 0 1 0 1 1 1 1 0 0 0 0 0 1 2 0 0 0 2 1 0 0 0 0 2 2 1 0 2 0 0 0 2 0 0 2 2 0 2 0 2 1 0 2 2 0 0 0 1 1 0 0 0 2 0 0 1 1 0 0 0 0 0 0 0 1 0 0 1 0 1 1 2 1 0 0 0 0 0 1 1 0 1 0 0 0 0 0 0 0 1 1 1 1 0 1 1 1 1 2 0 1 0 0 0 0 0 1 0 1 1 0 1 1 0 0 2 0 1 0 2 1 0 1 1 0 0 1 0 0 0 0 0 1 1 0 1 1 0 0 0 1 1 1 1 0 1 0 2 0 1 1 1 0 0 2 1 0 0 0 0 0 0 2 0 0 0 2 0 1 0 0 0 0 1 2 0 2 1 1 0 1 1 2 0 2 0 1 0 0 2 0 0 0 2 1 0 2 1 2 0 1 1 2 2 1 1 0 0 0 0 0 0 1 1 1 1 1 0 0 1 0 0 0 2 0 0 0 0 2 1 0 0 0 0 0 1 0 0 1 0 1 1 2 2 0 0 0 1 0 0 0 1 1 0 2 1 0 0 0 1 0 0 1 0 1 0 0 1 0 1 0 0 0 0 0 0 2 0 2 0 2 2 2 2 1 1 0 0 1 0 1 0 1 0 1 0 1 0 1 1 0 0 2 0 0 0 1 1 0 0 1 0 1 0 2 0 2 0 1 1 0 2 1 1 0 0 1 1 2 0 2 0 2 2 0 0 0 2 0 1 1 1 2 0 0 0 0 0 0 1 0 1 0 2 0 1 0 2 1 0 2 2 0 1 1 1 1 1 0 1 0 0 0 0 1 0 1 0 1 2 0 1 2 2 0 0 0 1 1 1 1 0 1 1 1 0 0 0 1 0 0 1 0 1 0 1 1 0 0 0 0 0 0 0 1 0 1 0 0 0 1 0 1 0 0 0 0 0 0 0 0 1 0 0 0 0 1 2 1 1 1 2 0 2 0 1 0 1 0 0 0 2 1 0 1 2 1 0 0 1 2 0 2 1 2 0 1 2 0 2 0 0 0 0 1 1 0 2 0 0 1 1 0 0 1 1 0 1 1 1 0 0 1 2 0 1 2 0 2 2 2 0 1 1 2 0 0 1 0 0 0 0 0 0 1 1 1 1 1 0 0 1 0 0 1 0 0 2 0 1 0 2 0 0 0 0 1 0 0 0 1 1 0 1 1 1 0 1 0 1 0 0 1 0 1 0 0 0 0 0 0 0 0 0 1 2 2 2 2 2 0 2 0 1 0 0 1 0 2 1 1 1 1 0 0 0 0 0 0 1 2 0 2 2 0 0 2 2 1 2 1 1 1 1 1 0 2 1 2 1 1 1 1 2 0 0 0 0 0 0 1 1 1 1 0 2 0 2 0 2 0 2 1 0 0 1 0 2 0 0 0 0 0 1 1 0 0 0 0 0 0 2 1 1 0 0 2 1 1 0 0 1 0 1 2 0 0 0 1 0 1 0 0 1 0 0 0
196 1 0 0 1 0 0 2 0 2 0 0 0 1 1 1 0 0 2 0 0 1 1 0 2 0 0 0 1 1 2 0 2 2 1 2 1 2 0 1 1 0 1 0 0 2 0 0 0 0 0 0 0 1 1 2 0 0 1 0 2 0 0 0 0 0 2 1 2 0 0 2 2 0 1 2 2 0 0 1 0 2 0 0 1 0 0 1 1 1 1 0 2 1 0 1 0 2 0 2 0 0 0 1 1 1 2 1 1 1 0 1 1 1 2 2 2 1 0 1 1 0 1 1 0 1 0 2 0 2 0 0 0 0 1 0 1 0 0 0 1 2 0 0 0 0 0 0 0 0 0 0 0 0 0 0 0 0 0 1 1 0 0 2 2 1 1 0 0 0 0 1 1 1 0 0 2 0 0 0 0 0 0 1 1 0 1 1 0 0 0 1 2 2 2 2 2 0 0 0 0 0 0 1 2 0 1 0 1 0 1 0 1 0 0 2 0 2 1 1 1 1 1 2 0 2 2 0 0 2 0 0 0 0 2 0 0 1 1 2 0 0 2 1 2 0 0 0 0 0 0 0 0 0 0 1 0 1 0 1 1 1 0 0 1 0 0 0 1 0 0 1 1 0 1 1 0 0 0 0 0 0 2 2 0 2 1 1 1 2 1 2 1 2 2 0 1 0 0 1 0 0 2 1 1 0 0 1 2 1 1 0 0 1 0 0 0 1 0 0 0 0 1 1 2 0 2 1 1 1 2 1 0 0 0 0 0 2 0 1 2 2 1 0 0 1 1 1 2 1 0 0 0 0 0 2 0 1 0 1 1 0 2 0 2 1 0 2 2 1 0 0 0 2 0 0 1 2 1 1 2 0 0 0 0 0 0 2 2 0 1 1 1 0 1 1 1 1 0 0 0 0 0 2 2 0 2 1 0 2 0 0 2 0 0 2 0 1 0 1 1 1 0 1 1 1 0 0 1 0 1 0 0 1 1 1 0 0 1 1 1 0 1 1 1 2 1 2 2 0 0 2 0 1 0 0 0 2 1 1 1 1 1 0 0 0 1 2 2 1 1 1 2 0 0 1 0 0 0 1 1 0 0 1 1 1 1 2 1 0 0 1 0 1 1 0 0 0 0 2 0 2 1 1 0 2 2 2 1 1 0 2 1 0 1 0 0 0 0 0 0 2 0 2 1 1 1 1 1 2 0 0 0 1 1 0 1 2 0 2 1 1 1 1 2 0 0 1 1 2 0 0 0 2 2 0 0 1 1 0 0 1 2 2 1 0 1 1 1 1 1 1 0 0 0 0 0 1 0 1 2 0 2 2 0 2 1 1 1 1 0 0 0 1 0 0 0 1 1 0 1 1 0 2 0 2 0 0 1 1 0 0 0 0 0 0 0 0 0 0 0 1 0 0 0 0 2 2 0 0 1 1 1 0 0 2 0 0 0 2 1 1 0 0 1 0 2 0 1 0 0 2 2 0 0 1 2 1 1 0 0 0 1 1 1 1 1 2 1 0 0 1 0 1 1 1 1 0 2 0 0 0 2 0 0 2 2 1 1 0 2 1 0 1 1 0 0 0 0 0 0 0 1 0 0 0 1 2 2 0 1 0 0 0 0 0 0 1 1 1 0 0 0 0 1 0 0 0 2 0 2 2 0 0 1 0 1 0 0 1 1 1 0 0 0 0 1 1 1 0 0 1 0 0 1 0 0 0 2 0 0 0 1 1 0 1 2 1 1 2 0 0 2 0 0 0 0 0 1 1 2 2 0 0 2 1 1 2 0 2 0 2 0 2 2 2 0 1 1 1 1 0 1 0 1 1 2 1 0 0 0 0 1 1 1 0 0 2 2 0 0 2 0 0 2 0 0 1 0 2 0 1 0 0 0 0 0 0 0 0 0 0 1 1 0 0 1 0 0 0 0 0 0 0 0 0 0 1 0 1 1 2 0 0 0 2 1 0 1 1 0 0 2 0 1 0 0 0 1 2 2 2 0 0 0 0 1 1 1 0 0 1 0 2 2 1 2 0 0 0 0 1 1 0 2 2 0 1 0 0 0 0 0 0 0 1 0 1 2 1 0 1 1 0 1 1 2 0 1 1 0 2 1 1 2 1 1 2 2 0 0 0 0 1 1 2 0 1 0 0 2 0 1 0 1 0 2 2 2 1 1 1 1 0 1 0 1 0 1 2 0 0 0 0 0 1 0 0 2 0 0 0 1 1 0 0 0 1 1 2 0 0 0 0 1 0 0 0 1 0 0 0
197 1 0 0 0 0 0 1 2 0 0 0 0 0 0 0 0 0 2 0 1 1 0 0 2 0 0 0 2 0 1 1 1 1 2 0 2 0 0 0 1 0 1 1 2 0 0 0 0 0 0 0 0 0 2 1 0 0 1 0 1 1 0 1 2 0 2 0 1 0 0 2 2 1 1 2 2 2 2 0 1 2 0 0 2 0 0 1 1 2 1 1 0 0 0 0 1 2 0 2 0 0 0 2 0 0 2 1 2 0 0 1 1 1 1 1 1 0 0 1 1 1 1 1 0 1 0 1 0 2 0 1 0 0 0 0 0 0 1 0 1 2 0 0 0 0 0 0 0 0 0 0 0 1 0 1 0 0 0 2 1 1 0 1 0 1 1 0 2 2 0 0 0 2 1 1 1 0 0 0 0 0 0 2 1 0 2 1 0 0 1 1 0 0 0 1 1 2 0 0 0 0 0 1 2 0 2 1 0 0 0 0 0 0 2 2 1 2 0 2 0 0 0 1 1 1 0 0 0 1 1 0 0 0 2 0 0 2 2 2 0 0 2 0 1 0 0 0 0 0 0 0 0 0 0 1 1 0 0 0 0 0 0 0 0 0 0 1 1 0 1 2 0 0 0 1 0 0 1 0 0 0 1 2 0 1 1 1 0 2 0 0 1 2 2 0 1 1 1 1 1 0 0 0 0 0 0 1 1 1 1 0 0 1 0 0 0 0 0 0 1 1 0 0 2 0 2 1 1 1 1 2 0 0 0 0 0 0 2 1 0 1 2 0 0 0 0 0 0 2 0 2 0 0 2 0 0 0 0 1 1 0 2 0 2 1 0 1 1 0 0 0 0 2 0 0 1 1 2 2 0 0 0 0 0 1 0 1 1 1 0 0 1 0 2 1 1 0 0 1 0 2 0 1 1 1 1 1 1 2 0 0 1 0 0 2 1 0 2 0 0 0 0 1 0 1 0 0 0 0 1 0 0 0 0 0 0 0 1 0 2 0 1 1 1 1 0 1 1 0 0 1 0 1 0 0 0 2 1 1 2 1 0 1 0 0 0 1 1 0 2 0 1 2 1 0 0 0 0 0 2 0 0 0 0 1 0 2 1 0 0 2 0 1 0 0 0 0 0 1 1 1 2 0 0 1 1 2 0 1 0 1 1 2 0 2 1 0 1 2 0 2 1 2 0 1 0 0 0 2 0 1 0 1 2 0 1 1 1 2 0 1 0 0 1 1 0 1 1 1 0 0 0 2 1 1 0 1 0 0 1 0 0 1 0 1 1 2 2 1 1 0 2 0 2 0 2 1 0 2 1 0 1 2 0 1 2 2 0 2 0 1 1 1 0 0 0 0 1 1 0 1 2 2 0 2 2 1 2 1 0 0 1 2 1 2 1 0 0 0 0 1 0 0 0 1 1 2 0 0 0 1 1 1 0 2 0 0 0 0 2 1 0 1 1 0 2 1 0 1 0 2 1 2 0 2 0 2 2 0 0 0 1 1 1 0 2 2 1 0 1 0 0 0 1 1 2 0 1 0 1 0 2 0 0 2 0 0 2 0 2 0 2 0 0 0 0 0 0 1 0 1 1 1 2 0 1 1 1 0 0 0 0 2 0 2 0 2 2 2 0 0 2 0 0 0 1 1 0 1 0 0 0 1 0 1 1 1 0 1 0 1 1 1 0 0 0 0 1 1 1 1 1 0 0 0 1 0 1 0 0 0 2 0 2 0 2 1 0 2 0 0 0 1 0 0 2 0 0 0 0 1 0 0 1 2 0 2 0 2 0 2 1 0 0 0 0 0 0 2 1 0 0 1 1 0 2 0 1 0 1 0 1 0 0 0 1 2 1 0 1 2 0 0 2 1 0 1 0 1 0 0 2 0 0 0 0 0 0 0 0 0 0 0 0 0 0 0 0 0 0 0 0 0 0 0 0 0 0 0 0 1 0 0 0 0 1 0 1 0 0 0 0 1 1 1 0 1 2 2 2 2 0 0 0 0 1 0 0 0 1 2 1 1 2 1 1 0 0 0 0 1 1 1 2 1 0 0 0 1 0 0 0 0 0 2 0 2 2 2 0 1 1 1 2 1 1 1 0 0 0 2 1 0 0 1 1 0 1 0 0 0 0 1 1 0 1 1 0 2 1 1 2 0 1 1 2 2 1 1 0 1 2 0 1 2 2 1 0 0 0 0 0 0 0 0 2 0 1 1 0 1 1 1 0 1 2 0 0 1 0 0 0 0 0 0 0 0 1 0 2 2
198 0 0 0 0 0 0 2 1 1 0 0 0 0 0 0 0 0 1 1 1 1 0 0 2 1 1 0 1 1 1 0 2 1 1 1 1 0 0 2 0 1 1 0 1 1 1 0 1 0 0 0 1 1 0 1 0 0 0 0 0 1 0 1 1 0 2 1 1 1 1 0 1 0 1 1 2 0 0 0 0 1 0 1 1 0 0 0 1 1 0 0 0 2 1 0 1 0 0 0 1 0 0 0 2 1 2 0 0 2 0 0 0 1 0 1 1 0 1 1 1 1 2 0 0 2 0 1 0 1 0 0 0 0 0 0 1 0 0 0 0 2 1 0 0 0 0 0 0 0 1 0 0 1 0 1 0 0 0 1 1 1 1 2 1 2 1 1 0 1 0 1 0 2 0 1 1 0 0 0 0 1 1 2 2 0 2 1 0 1 0 2 2 0 2 0 1 2 0 0 0 0 1 1 2 0 1 0 2 0 2 0 1 0 2 2 0 0 0 1 1 1 0 1 1 0 0 0 0 1 0 0 0 0 2 0 0 2 2 1 0 1 2 1 2 0 0 1 2 2 2 2 0 0 0 0 0 0 1 2 1 2 0 1 1 0 1 1 1 1 0 1 0 0 0 1 0 0 1 0 0 0 1 1 0 1 0 1 0 2 0 0 2 2 2 0 2 1 0 0 0 0 1 2 0 0 0 0 1 1 1 1 0 2 2 0 0 0 1 1 1 1 1 0 2 0 2 0 0 1 2 2 0 0 0 0 0 1 2 1 1 1 0 0 0 0 0 1 1 1 1 0 0 0 2 0 0 1 0 2 1 0 1 1 1 0 0 1 2 1 1 1 1 1 1 0 2 1 0 2 2 1 0 0 1 2 0 0 0 0 0 0 1 0 2 0 1 1 0 0 0 0 0 2 0 1 0 0 0 1 0 0 0 0 2 2 0 0 1 0 1 0 1 1 0 1 0 2 2 0 1 1 0 0 0 0 0 0 1 0 1 1 1 0 0 0 0 0 0 0 0 1 0 2 2 1 1 0 0 0 0 0 1 0 0 2 0 1 1 0 1 0 2 1 1 0 1 0 0 1 1 0 0 0 0 2 0 1 0 0 0 1 0 1 2 0 1 0 0 2 0 2 1 1 0 1 2 2 0 1 0 1 2 1 0 2 0 0 0 0 0 2 0 2 1 1 0 0 0 2 0 2 0 1 2 0 1 1 1 1 1 1 0 0 0 1 1 1 0 2 0 1 0 1 2 0 0 1 0 2 0 0 1 1 1 0 0 2 2 0 1 1 2 0 2 0 2 1 0 1 2 0 2 2 0 2 2 1 0 1 0 0 0 0 0 1 0 0 0 0 0 1 2 2 0 2 2 2 2 1 0 0 1 1 1 1 2 0 0 0 0 1 1 1 1 1 1 1 0 0 1 0 1 2 0 1 0 1 1 2 1 1 0 0 2 0 2 1 0 0 0 2 0 0 1 2 1 2 1 0 0 0 0 1 1 1 1 2 0 0 1 0 0 1 1 1 1 0 1 0 0 2 2 1 0 2 2 0 0 0 2 2 1 0 1 0 0 0 0 1 0 0 1 1 1 1 1 2 2 0 0 0 0 2 0 2 0 1 0 0 0 0 1 0 0 0 0 0 0 0 0 0 0 1 0 1 1 0 0 1 1 1 0 0 0 0 0 0 0 0 0 0 1 0 0 0 1 0 0 0 0 0 2 0 1 0 2 1 1 1 1 0 1 0 0 0 1 0 1 1 1 2 0 0 0 2 0 1 1 2 1 1 0 1 1 1 0 2 0 2 2 0 0 0 2 0 0 0 1 0 2 1 1 0 0 0 1 1 2 0 0 2 0 0 2 0 0 1 0 1 0 0 0 0 0 1 1 0 0 0 0 0 1 1 0 0 1 0 0 0 0 0 0 0 0 0 0 0 0 0 1 1 0 0 0 0 0 0 1 0 0 0 2 0 2 0 0 0 1 2 2 2 0 0 0 0 0 1 2 0 0 1 0 1 2 0 2 0 1 1 0 0 0 0 2 2 0 1 0 0 0 0 0 0 0 2 0 1 2 1 1 0 2 2 1 1 1 1 0 0 1 1 1 2 0 0 0 1 1 0 0 0 2 2 2 0 2 0 0 0 2 0 0 0 1 0 1 2 0 0 0 0 1 0 1 1 1 0 1 0 0 0 0 0 0 0 2 2 2 0 0 2 0 0 0 1 1 0 0 2 0 0 0 1 1 0 0 0 0 1 1 1
199 0 0 0 0 0 1 2 1 1 0 0 1 2 1 1 0 0 1 1 1 0 0 1 1 0 0 0 2 1 1 1 0 0 2 0 2 2 0 0 2 0 1 1 1 1 2 0 0 0 0 0 0 0 2 1 1 0 0 1 0 1 0 2 0 1 1 2 1 0 0 1 2 0 1 2 2 1 1 1 1 2 0 0 1 0 1 1 2 2 1 0 1 1 0 0 0 2 0 2 0 0 1 0 1 1 2 0 1 1 0 1 0 2 0 0 2 0 1 1 1 1 1 1 0 1 0 1 0 1 0 0 1 0 0 0 1 0 1 0 1 1 0 1 0 0 0 1 0 0 0 0 0 0 0 1 1 1 0 1 1 0 0 2 1 0 0 0 2 2 0 0 0 2 1 0 1 0 0 0 0 0 1 2 2 1 1 0 0 2 1 2 1 1 1 0 1 1 0 0 0 1 0 2 2 0 1 1 1 0 2 0 2 0 1 2 1 0 1 1 0 0 1 2 0 2 2 0 0 1 0 0 1 2 1 0 0 2 2 1 0 0 2 0 2 0 0 1 1 1 0 0 1 0 0 1 1 1 0 0 0 0 0 0 0 0 0 0 2 2 0 1 0 0 0 0 1 0 2 0 1 0 2 2 0 1 0 2 0 2 0 0 0 2 1 0 0 1 0 0 0 0 2 1 0 1 0 1 1 1 1 1 0 0 0 0 0 0 1 1 1 1 1 1 1 0 1 1 1 1 2 1 0 0 0 0 0 2 0 0 0 1 2 1 0 0 1 0 2 0 0 0 1 0 0 1 0 0 0 2 2 0 0 0 0 0 0 1 2 0 1 1 0 2 0 0 1 0 1 2 2 1 0 0 0 0 0 0 0 2 0 1 0 0 2 0 1 1 0 0 0 0 0 1 1 1 1 0 0 2 0 0 1 0 0 1 1 0 1 0 0 1 0 0 1 2 1 1 1 0 1 2 1 1 1 1 0 1 0 1 2 0 2 0 0 1 0 2 2 0 0 2 0 1 0 0 0 2 1 1 2 1 1 0 0 2 0 1 1 0 1 0 2 2 2 0 2 0 0 1 0 0 0 1 1 1 1 2 2 0 0 2 0 2 2 0 1 2 2 2 0 2 1 1 0 2 2 0 0 1 0 2 1 0 1 0 0 0 0 0 0 2 1 2 0 0 0 1 1 1 1 0 1 0 0 0 1 0 1 1 0 0 0 0 1 1 0 1 1 1 0 0 0 2 0 2 0 1 1 0 1 0 0 1 0 1 1 1 0 1 1 1 0 0 0 0 0 1 0 2 2 0 1 1 1 1 2 0 0 0 0 0 0 0 2 0 0 0 0 0 0 2 1 1 0 1 2 1 1 1 0 0 0 0 0 0 0 1 0 1 0 0 0 0 0 1 1 1 0 0 1 1 0 0 0 0 0 1 1 2 1 1 0 1 1 0 2 1 0 0 0 1 0 0 1 2 2 1 1 0 0 0 1 0 0 0 1 2 0 0 2 0 0 0 0 0 1 0 2 0 0 1 1 0 0 1 0 1 2 1 0 1 0 1 1 0 0 1 0 2 1 0 0 0 0 0 2 2 2 0 1 0 0 1 0 0 0 1 1 1 1 0 0 1 0 1 2 0 1 0 0 0 0 0 0 1 2 0 0 0 0 1 0 0 0 0 0 0 1 1 1 1 1 0 0 0 0 0 0 0 0 0 2 0 1 1 2 0 2 2 1 0 1 0 1 1 2 0 0 0 1 1 0 0 1 2 0 2 0 2 0 2 1 0 1 0 0 0 0 1 0 0 0 0 2 1 1 0 1 0 1 0 0 0 0 0 2 2 1 0 1 1 2 0 2 1 0 1 0 2 1 0 1 1 1 0 0 0 1 0 0 1 0 1 0 0 1 0 0 0 0 0 2 1 1 0 1 0 0 0 0 1 0 0 0 0 0 0 0 1 0 1 1 0 1 0 0 1 1 2 1 1 1 0 0 1 0 0 0 1 0 1 2 1 1 0 2 0 0 0 0 2 1 1 1 1 1 1 0 0 0 0 0 0 1 1 0 2 2 2 0 2 2 0 1 1 1 2 0 0 0 1 0 0 0 0 0 0 0 0 0 0 2 2 1 0 0 0 1 1 2 0 2 0 1 0 1 1 0 0 2 0 1 0 0 0 0 0 0 0 1 0 0 0 0 1 1 1 1 0 0 1 1 1 0 1 2 1 1 2 0 0 0 0 0 0 0 0 0 0 1 1
[truncated: 1,606,808 more chars]
