# Supplementary material for: KNN-MDR: a learning approach for improving interactions mapping performances in genome wide association studies
Source: BMC Bioinformatics. 2017 Mar 21;18:184. doi: 10.1186/s12859-017-1599-7 (PMC5361736; doi:10.1186/s12859-017-1599-7)
Supplement: Supplementary file 3 — The data set(s) supporting the results of Table 2. (ZIP 28603 kb) [file 12859_2017_1599_MOESM3_ESM.zip › 3/SINAN/S40/mkallsimul.dat]

1 0 2 1 0 0 0 2 0 0 0 1 0 0 0 0 0 0 1 0 0 0 0 0 0 1 1 1 2 0 2 1 0 1 0 0 2 2 0 0 1 1 1 0 1 2 1 0 0 1 1 0 0 1 1 0 0 0 0 0 0 1 1 0 0 0 0 0 0 0 0 1 2 0 0 2 1 0 1 1 0 1 0 0 2 0 0 0 0 1 0 0 1 2 0 0 0 1 0 2 0 2 0 1 2 1 2 2 0 2 0 1 0 1 1 1 1 0 0 2 2 0 1 1 0 0 0 0 0 0 0 0 0 0 0 0 0 1 0 1 1 2 1 1 1 0 1 0 1 1 0 0 0 0 0 0 0 1 0 2 0 0 0 2 1 2 1 2 0 0 0 1 2 1 1 2 1 1 0 0 0 1 0 2 2 1 1 1 0 0 0 2 1 1 1 1 2 1 0 0 0 0 1 1 2 0 2 1 0 0 1 1 2 0 0 2 2 1 1 1 0 0 0 1 1 1 0 0 0 0 0 0 0 0 0 0 0 2 2 1 0 1 2 0 1 0 0 0 0 0 0 1 0 0 0 0 1 0 0 0 0 0 0 1 0 0 1 0 2 0 1 1 0 2 0 0 0 2 2 1 0 2 2 2 0 2 2 1 0 2 0 1 1 2 1 0 0 2 0 2 0 1 1 1 1 0 1 1 0 1 0 2 2 0 1 0 1 0 0 0 0 2 0 0 2 0 2 1 0 1 0 0 0 0 0 0 0 1 0 0 0 0 1 1 1 0 2 2 2 2 0 0 0 1 0 0 1 0 1 0 1 1 2 0 2 0 0 0 2 0 2 0 0 0 0 0 2 0 1 1 2 1 0 0 0 0 0 0 0 0 0 0 1 0 2 0 0 0 0 0 0 1 0 2 2 1 0 0 0 0 0 0 1 1 1 1 0 0 1 0 1 1 1 0 0 1 0 0 2 0 2 0 1 0 1 0 0 1 0 0 1 0 0 1 1 0 1 1 0 0 0 2 0 2 1 1 0 1 1 1 1 0 0 1 0 1 1 1 1 0 0 0 1 1 1 1 1 0 0 1 1 2 0 2 0 2 0 0 2 1 1 2 1 2 0 0 1 2 1 0 1 0 2 0 0 0 1 0 2 0 0 2 0 0 0 0 0 2 0 1 1 2 0 0 0 0 2 1 0 2 0 0 0 1 0 1 0 0 1 0 0 2 0 0 2 2 0 0 2 1 0 1 0 0 2 1 1 0 1 0 1 0 0 2 0 0 0 1 0 1 0 1 1 0 0 0 1 1 2 1 1 0 0 0 0 0 0 0 0 0 1 1 0 1 0 0 0 1 0 0 0 2 0 1 2 0 2 0 0 1 0 0 0 2 0 1 1 0 0 0 0 0 0 0 1 1 1 1 0 0 0 0 0 0 2 1 2 0 1 2 1 0 0 0 1 0 1 0 1 2 0 2 0 1 0 0 0 0 2 0 0 0 2 2 0 0 0 2 1 0 1 0 0 0 1 2 2 0 1 1 0 2 1 0 0 0 1 2 1 1 0 1 0 0 0 0 0 2 0 0 0 0 0 1 0 1 0 1 1 1 0 0 0 1 0 1 0 1 1 0 1 0 1 1 1 2 0 0 0 0 0 0 0 2 0 0 2 0 1 1 1 0 0 0 0 0 0 0 0 2 2 2 0 1 0 1 0 0 0 0 0 0 2 0 0 1 1 1 0 2 0 0 1 0 0 0 0 0 2 0 1 0 0 0 1 1 0 2 1 2 0 1 2 1 2 1 1 0 0 2 1 1 0 0 2 0 1 0 0 1 0 0 2 0 0 0 0 2 0 0 1 1 0 0 0 0 0 1 0 2 1 1 0 0 0 2 2 0 1 0 1 1 0 0 0 0 0 1 1 0 1 1 0 0 0 0 0 0 0 0 1 0 0 0 0 1 0 0 2 0 0 0 1 1 1 2 0 1 1 2 2 0 0 0 0 1 1 1 0 0 0 1 0 1 2 1 1 2 0 0 0 2 2 0 1 2 0 1 0 2 0 1 0 0 0 0 2 1 1 1 0 1 0 0 1 0 1 1 0 0 1 0 0 1 0 0 0 0 0 1 0 0 2 1 1 0 0 0 0 0 2 0 1 1 1 0 1 0 0 0 2 0 0 0 1 0 2 0 0 0 0 0 1 0 1 0 0 0 2 0 0 1 1 2 0 0 1 0 0 0 0 0 1 0 0 0 0 1 1 1 0 1
2 0 2 0 0 0 0 2 0 1 1 0 1 1 1 2 1 0 0 0 1 0 1 1 1 1 0 0 1 2 1 0 0 1 1 0 2 1 0 0 0 0 0 0 1 0 1 0 1 2 0 0 0 0 2 0 0 0 0 0 1 2 0 2 0 2 0 0 1 1 0 0 1 0 0 1 1 1 1 1 1 2 1 2 1 0 0 1 2 2 1 1 1 0 0 0 1 0 0 0 0 2 1 0 2 1 2 0 2 0 0 1 0 0 0 1 0 0 0 1 2 0 1 1 0 0 0 2 1 1 0 0 0 0 0 0 0 0 0 0 0 2 0 0 1 0 0 0 0 0 1 0 1 0 0 0 0 1 0 0 1 1 2 0 1 2 0 1 1 1 0 1 0 1 0 1 1 0 0 1 0 0 0 2 2 1 1 2 1 0 0 2 2 1 2 0 0 1 0 0 0 2 0 1 2 1 1 1 1 0 0 2 1 0 0 2 0 0 1 0 0 0 1 2 0 0 1 1 0 0 0 1 0 1 1 0 0 2 2 0 0 1 1 0 1 0 0 0 1 1 0 0 0 0 0 0 1 1 0 1 1 1 0 0 0 0 0 0 2 1 1 0 0 2 0 0 0 2 2 0 0 2 1 1 0 0 0 2 1 2 0 0 1 1 1 0 0 1 0 0 0 0 2 0 1 0 1 0 0 1 0 1 2 0 0 0 0 2 0 0 0 2 0 0 1 0 1 0 1 1 1 1 0 0 0 0 1 2 1 1 0 2 1 1 0 0 1 0 1 1 0 1 0 0 0 0 1 0 0 2 2 2 1 1 1 0 0 2 2 0 2 0 1 1 1 0 1 0 1 1 0 0 0 0 1 0 0 0 0 0 0 0 0 0 2 0 0 0 0 0 0 0 2 1 0 0 1 0 0 0 0 0 2 0 0 2 0 1 0 1 0 0 0 1 0 1 1 2 2 0 0 0 0 2 0 2 0 1 0 0 0 0 0 0 1 1 1 0 0 0 0 1 0 0 0 0 0 1 1 1 1 0 2 0 2 0 2 1 1 0 0 0 2 2 0 0 0 0 0 1 0 1 0 2 1 1 0 0 2 0 2 2 1 1 1 0 2 1 0 0 1 1 1 1 0 0 2 0 1 0 0 2 1 0 0 1 1 2 0 1 1 1 0 0 0 1 1 1 1 1 0 0 0 0 0 0 2 1 2 0 2 0 0 2 2 0 0 0 2 0 0 0 0 0 2 2 2 1 0 1 0 0 1 1 0 1 1 1 1 1 0 1 0 0 0 0 0 1 1 2 0 0 2 0 1 1 2 1 1 0 0 0 1 0 1 0 0 1 1 0 1 1 0 2 1 0 1 0 0 2 0 0 0 1 0 0 0 2 1 1 0 1 0 0 0 0 0 1 0 0 0 0 0 0 2 1 1 2 1 2 2 1 1 1 0 0 2 0 0 2 0 1 0 1 0 0 1 0 1 0 0 0 0 1 2 0 0 2 0 1 0 2 0 0 0 2 2 0 2 2 1 1 1 0 0 0 1 1 1 1 0 1 0 1 0 0 2 2 1 0 0 1 0 1 0 1 1 2 0 0 0 0 0 0 0 1 1 2 0 0 0 0 1 2 0 1 1 0 1 0 1 1 0 2 0 0 1 0 0 1 0 1 0 0 0 1 0 0 0 0 0 0 0 0 0 2 1 0 2 1 0 0 2 1 0 0 1 1 0 1 1 0 0 2 2 0 0 0 2 0 1 1 0 0 0 0 2 2 0 2 0 2 2 0 1 0 1 2 0 2 2 2 0 1 1 0 1 0 2 0 0 0 1 1 1 0 0 1 1 1 0 2 0 1 0 1 0 2 0 2 0 2 1 0 0 0 1 0 1 0 1 1 0 1 0 1 2 0 0 0 2 2 2 0 1 1 2 0 0 0 0 0 0 0 0 0 0 1 2 0 0 0 1 0 2 2 1 0 1 1 1 0 1 0 0 1 0 0 0 0 0 0 1 2 2 0 2 2 0 0 0 2 2 1 2 2 0 2 0 2 0 1 0 0 1 1 1 0 2 1 0 1 1 1 1 1 1 1 0 0 0 1 0 2 0 0 0 2 2 0 0 0 1 1 1 1 1 1 0 0 2 0 0 2 1 0 1 2 0 2 2 0 2 0 2 0 0 0 0 0 0 1 1 0 0 0 0 1 2 0 0 1 1 1 0 1 1 0 0 1 0 0 0 0 0 1 0 0 0 0 0 1
3 0 0 2 0 1 1 0 0 1 1 0 0 0 0 0 0 0 0 0 0 0 0 0 0 0 1 2 2 1 2 0 1 2 0 0 1 1 0 0 1 1 1 0 0 0 0 0 0 2 2 0 0 0 2 0 0 0 0 0 2 2 0 2 0 1 1 0 1 1 0 1 2 0 1 2 1 0 0 0 0 1 0 0 2 0 1 0 1 1 0 0 1 2 0 0 0 0 0 0 0 2 1 0 2 1 2 1 1 1 0 2 0 2 2 2 2 0 1 0 1 0 1 1 0 0 0 2 1 1 0 0 0 0 0 0 0 0 0 1 1 1 0 0 1 0 1 0 2 2 1 1 1 1 1 0 0 1 1 0 0 0 1 1 0 1 0 0 2 2 0 0 0 2 1 1 2 0 0 1 0 1 0 2 1 0 1 1 0 0 0 1 2 2 2 0 2 2 1 0 0 0 0 1 2 0 2 1 1 1 0 0 0 0 0 2 1 0 2 1 0 0 0 1 1 0 0 0 0 0 0 0 0 0 1 1 1 2 2 2 0 0 2 0 2 0 0 0 0 0 0 0 1 0 0 0 0 0 1 1 0 1 0 0 0 0 0 0 1 1 0 0 0 2 1 1 0 1 0 0 0 2 1 1 0 2 0 2 1 2 0 2 0 2 1 0 1 1 0 1 0 0 1 1 0 0 0 2 0 2 0 1 1 0 0 0 0 1 0 0 0 2 1 0 1 0 0 2 0 0 2 1 0 0 0 0 1 1 0 0 0 1 2 2 0 0 2 0 2 1 1 0 0 2 0 0 2 0 0 1 1 1 1 0 1 0 0 1 1 1 1 1 1 0 0 0 0 0 1 1 1 1 0 1 1 1 0 0 0 0 0 1 2 0 2 1 1 0 0 0 0 0 0 2 2 0 0 0 0 0 1 0 1 0 1 2 1 1 0 1 0 0 0 2 1 1 0 0 1 0 1 0 0 1 1 0 0 1 0 0 1 0 0 0 1 1 1 0 0 0 0 1 1 2 2 1 1 2 2 1 2 0 1 0 1 1 1 2 1 1 0 0 0 0 1 0 1 0 0 0 1 2 0 2 1 1 0 0 2 1 2 2 0 2 1 0 2 1 0 0 1 1 1 0 1 1 2 0 1 0 1 1 0 1 0 1 1 2 0 1 1 2 1 0 0 1 1 1 0 1 1 1 0 1 0 0 0 0 2 2 0 0 0 1 1 1 0 0 2 0 0 0 0 0 0 0 0 0 0 0 1 0 0 2 2 0 0 0 0 0 0 0 0 0 0 0 0 2 2 2 0 1 0 0 0 0 0 1 0 0 0 0 1 2 0 0 0 1 0 0 0 2 0 0 0 0 0 0 0 2 1 0 0 0 0 0 0 1 1 0 0 0 0 0 0 0 2 1 0 0 1 0 1 0 2 2 2 0 0 1 1 1 0 0 2 0 1 0 0 1 0 1 0 0 0 0 0 0 1 0 0 0 1 1 0 0 0 2 1 0 1 1 1 0 0 1 0 0 1 1 1 1 2 1 0 2 0 2 2 2 0 0 0 0 0 0 1 2 1 2 1 1 0 1 1 2 2 2 0 0 2 2 1 0 0 2 1 0 1 0 0 0 0 2 0 1 1 0 1 0 1 1 0 2 0 0 1 0 1 1 0 0 0 0 0 0 0 1 0 1 1 1 0 0 0 2 1 0 1 0 0 0 2 2 0 0 0 2 0 2 0 0 0 1 1 0 0 1 1 1 2 1 0 0 0 2 0 2 1 2 0 0 2 1 2 1 0 0 0 0 0 1 1 0 1 1 1 0 1 0 0 0 0 1 2 1 1 2 1 0 0 1 0 1 0 1 0 1 1 2 1 2 1 0 0 1 1 0 0 0 0 0 0 0 0 0 0 2 0 1 1 0 1 0 0 0 0 0 0 0 0 1 1 0 1 1 1 0 0 0 1 0 1 1 1 2 0 1 0 1 1 0 0 0 0 1 1 1 0 1 1 0 0 1 2 1 1 1 1 0 0 1 1 0 2 1 0 1 0 2 0 1 1 0 1 1 1 0 1 0 0 0 0 1 0 1 1 0 0 0 0 1 1 2 1 0 0 0 1 1 0 0 0 0 0 0 2 2 0 0 2 0 0 2 1 0 2 1 1 1 0 2 2 0 2 1 2 0 0 0 0 0 0 0 0 1 1 0 2 1 1 0 0 2 0 0 1 0 0 0 0 0 0 0 0 1 0 0 2 0 0 0
4 1 1 1 0 0 0 2 1 1 2 0 0 1 1 1 0 0 0 0 0 0 0 0 0 0 2 2 2 1 2 0 1 1 0 0 2 2 0 0 2 2 0 1 0 0 0 0 0 1 0 0 1 1 1 0 1 0 0 0 1 2 0 1 0 2 0 0 0 0 0 2 2 1 1 2 1 0 1 0 1 1 0 0 2 0 1 1 2 2 0 0 1 1 0 0 1 1 0 1 0 1 0 0 2 1 1 0 2 0 0 2 1 1 1 1 1 1 0 1 1 0 1 1 0 1 0 0 0 0 0 0 0 0 1 0 1 1 0 1 1 2 1 0 0 0 0 0 0 0 0 0 1 0 0 0 0 1 0 0 0 0 2 0 0 2 0 0 0 2 0 0 0 1 1 1 2 1 0 1 0 0 1 2 2 1 1 2 0 0 0 2 2 2 2 0 0 2 0 0 0 0 1 0 2 2 1 0 0 0 1 0 2 0 0 2 0 0 0 2 0 0 0 2 0 0 0 0 0 0 0 0 1 1 2 1 0 2 2 2 0 0 1 0 2 1 1 0 1 1 1 0 0 0 0 0 0 0 1 1 0 1 0 0 0 0 1 0 2 0 0 0 0 1 0 0 0 1 2 0 1 0 0 0 1 0 1 1 0 2 0 1 0 2 2 0 1 1 0 0 0 0 2 0 1 0 0 2 0 1 0 2 2 1 1 0 1 1 1 1 0 2 1 0 1 0 1 2 1 2 2 1 0 0 0 0 1 1 0 0 0 0 0 1 0 0 1 1 2 2 0 0 0 0 0 0 0 0 0 0 0 0 2 0 2 0 0 2 2 0 2 0 1 1 1 1 2 0 1 1 2 2 0 1 1 2 0 0 0 0 0 1 1 1 2 2 2 1 0 0 0 0 0 2 2 1 0 1 0 0 0 1 1 0 0 1 0 0 0 0 0 2 0 1 0 2 2 0 1 0 1 0 0 1 1 2 1 0 0 0 1 0 0 1 1 2 1 1 1 0 0 0 1 2 1 1 0 2 2 2 2 0 0 0 0 2 0 1 1 0 0 0 0 0 1 0 1 0 0 1 2 1 0 0 2 0 0 1 1 1 1 0 1 1 0 0 0 1 0 0 1 1 2 0 0 0 1 1 0 0 0 2 0 0 1 1 0 2 0 0 1 2 1 0 0 1 0 1 0 1 1 1 0 1 1 0 0 0 2 0 2 0 0 0 2 2 0 2 0 2 0 0 0 0 1 1 1 0 0 0 1 0 2 2 0 2 1 1 1 0 1 1 0 0 0 0 0 1 2 1 0 0 1 0 1 1 1 1 1 0 0 0 0 0 1 0 1 0 0 0 1 1 1 2 2 0 2 0 0 0 2 0 0 2 0 1 0 0 0 0 0 0 0 0 0 1 2 1 0 0 1 0 0 0 1 0 2 0 0 0 2 0 0 0 0 0 2 1 0 1 1 1 0 0 0 0 0 1 2 0 0 0 0 0 1 0 0 2 1 1 1 0 0 0 1 2 2 0 0 2 1 1 2 2 1 2 1 2 2 2 0 0 1 0 0 0 1 2 0 0 0 0 1 1 0 1 1 1 0 1 1 0 0 0 0 1 0 2 1 0 0 0 1 2 0 2 0 0 1 0 0 0 0 2 0 1 1 0 1 1 0 1 1 1 1 0 0 0 0 0 0 0 0 0 0 1 0 0 0 1 1 1 2 2 0 0 0 2 0 2 0 0 0 2 2 0 0 0 1 0 1 0 0 0 0 1 1 1 0 2 0 2 2 1 1 1 0 1 0 1 2 1 0 0 0 2 0 1 0 1 0 0 1 1 1 0 0 0 1 0 1 2 0 1 0 1 0 1 0 2 1 1 1 0 0 1 0 0 2 0 1 1 0 0 1 1 2 1 0 0 2 1 0 0 0 0 0 2 0 0 0 0 0 1 1 0 1 0 1 0 0 0 0 2 1 1 0 1 2 2 2 0 0 0 0 0 0 0 1 0 0 0 2 1 1 0 1 2 1 0 0 2 1 0 2 2 0 1 0 2 0 0 0 0 0 0 2 1 1 1 0 1 0 2 0 0 0 0 0 0 0 1 0 0 1 0 1 1 2 1 0 0 2 1 0 0 1 0 2 1 2 0 1 0 1 0 1 0 0 0 2 0 0 2 2 0 0 0 0 0 0 0 0 0 0 0 1 1 1 0 0 2 1 2 1 2 2 0 1 2 1 1 0 1 0 1 0 0 1 0 0 0
5 1 1 2 0 0 0 2 0 2 2 0 1 2 1 1 0 0 2 2 2 2 1 0 0 0 2 1 2 0 2 0 0 1 1 0 1 2 0 0 1 1 0 1 0 1 2 0 0 1 1 0 0 1 1 1 0 0 0 0 2 2 0 0 0 0 0 0 0 0 0 0 1 0 0 1 1 0 1 0 1 1 0 0 2 0 0 1 1 2 1 1 0 1 1 0 1 1 0 1 1 2 0 0 2 1 2 1 0 2 0 0 1 2 2 2 2 0 0 1 2 0 1 1 0 1 0 0 0 0 0 0 0 0 0 0 0 0 0 1 1 2 2 0 0 0 0 1 1 0 0 0 0 0 0 2 0 0 0 0 0 0 2 0 0 2 0 2 1 1 0 0 1 1 1 2 2 0 0 1 0 0 1 2 1 0 0 1 0 0 0 2 1 1 1 0 0 2 0 0 0 0 0 1 2 1 1 1 1 0 1 2 2 0 0 2 2 0 1 2 0 0 2 2 0 0 2 0 0 0 0 0 1 1 0 1 0 2 2 2 0 0 2 0 2 0 0 0 1 1 1 0 1 0 0 0 0 0 1 2 1 2 0 0 0 0 0 0 0 0 0 1 0 1 0 0 0 0 1 0 0 1 0 0 1 1 2 1 1 2 0 1 0 2 2 0 2 0 0 0 0 0 1 1 1 0 0 1 2 2 2 2 2 0 2 1 0 0 1 1 1 2 2 1 1 0 2 0 1 0 2 1 0 0 0 0 0 0 0 2 0 2 1 1 0 0 0 0 2 1 2 0 0 0 0 1 0 1 0 0 1 0 1 0 1 0 0 0 1 1 1 1 0 0 1 0 2 1 1 1 1 2 1 1 1 0 0 0 0 0 0 0 1 0 1 1 2 0 0 0 0 0 0 1 0 0 2 1 0 0 0 0 1 0 0 2 0 0 0 0 0 1 0 2 0 2 2 0 1 1 0 0 0 0 1 1 0 1 0 1 1 0 0 0 1 1 1 0 0 0 1 1 0 2 1 0 1 2 2 2 1 1 2 0 2 0 2 1 2 1 1 1 0 0 1 0 1 1 1 1 1 1 0 1 1 2 0 1 2 0 1 1 0 2 0 0 1 2 2 0 0 0 2 1 0 0 1 0 1 0 0 1 0 1 0 2 1 1 0 2 2 0 2 2 2 2 0 0 1 1 0 1 0 0 1 0 1 0 2 1 1 0 0 1 2 1 0 0 2 0 0 0 0 0 1 1 1 0 0 0 1 0 0 1 0 0 0 1 0 1 0 1 2 0 0 0 2 2 2 2 0 0 0 0 0 0 0 0 0 0 1 0 2 0 1 0 1 0 0 0 0 1 1 2 1 0 0 0 0 1 1 0 1 1 1 1 0 2 1 2 2 2 0 0 0 0 2 2 0 0 2 0 0 0 2 1 2 0 0 2 0 1 0 1 1 0 1 0 0 0 0 1 1 0 1 0 0 1 1 0 0 0 1 1 1 1 0 2 1 0 1 1 0 1 1 1 2 0 2 0 1 0 2 0 1 2 0 1 1 2 0 0 0 1 0 0 1 2 1 2 1 0 0 1 1 2 2 1 0 0 1 0 0 0 0 0 0 2 1 0 0 0 0 2 0 2 1 0 1 0 0 0 0 2 0 0 1 0 2 2 0 2 0 0 1 0 0 1 0 0 0 0 0 0 0 2 0 0 1 0 0 0 2 1 0 0 1 1 0 1 0 2 0 1 1 0 0 0 1 1 1 1 0 1 0 1 1 2 0 2 2 2 2 0 2 0 1 1 0 2 1 1 0 0 1 1 0 1 1 0 0 0 0 2 1 0 0 1 1 1 0 2 0 1 1 2 0 2 0 2 0 2 1 1 1 1 0 2 1 0 1 0 0 0 0 0 0 0 0 0 2 2 1 0 1 0 1 0 1 1 0 0 0 1 1 2 0 1 2 0 0 0 1 1 2 2 0 2 2 2 2 0 1 0 0 1 0 0 0 0 0 0 2 1 2 1 1 2 0 0 0 2 0 0 2 2 0 1 0 1 0 1 0 0 2 0 2 1 2 2 0 2 0 1 1 0 0 0 1 2 0 0 1 1 2 0 1 0 1 0 0 0 1 1 1 1 1 0 0 0 2 0 2 0 0 0 0 0 0 0 2 0 1 0 1 1 1 1 0 0 0 0 0 0 0 0 0 0 0 0 0 2 0 0 0 0 0 0 0 2 0 0 0 1 1 0 0 0 1 1 0 1
6 1 1 1 0 0 0 2 0 1 1 0 1 2 1 1 0 0 2 1 0 0 1 2 1 1 0 0 2 1 1 0 1 1 1 1 1 1 0 0 0 0 0 0 0 0 1 0 0 1 0 0 1 1 1 0 0 0 0 1 0 1 0 2 0 1 0 0 0 1 1 0 2 1 2 2 0 0 1 0 1 1 1 1 0 0 0 0 2 2 0 0 0 1 0 0 1 1 0 1 1 2 0 0 2 1 2 1 1 1 0 1 1 2 1 1 1 0 1 1 1 0 1 1 0 1 0 2 1 1 0 0 0 0 0 0 0 0 0 1 0 2 0 0 2 0 0 1 1 0 0 0 0 0 1 0 0 2 0 0 1 1 2 0 2 2 1 0 0 2 1 0 0 2 0 1 1 1 0 1 0 1 0 2 0 0 0 1 1 0 0 2 2 2 2 0 1 2 0 0 0 0 1 0 2 1 2 0 2 0 0 0 1 0 1 1 1 1 2 1 0 0 1 2 0 0 1 1 0 0 1 1 0 0 1 1 1 1 2 0 1 1 1 0 2 0 0 0 0 0 0 0 0 0 0 0 1 1 0 0 0 0 0 0 0 0 0 0 1 0 0 0 1 1 0 0 0 1 2 0 1 0 1 1 0 1 1 0 0 2 0 1 0 2 1 1 0 0 0 0 0 0 2 0 1 0 2 2 0 2 0 2 2 0 2 1 1 0 0 0 0 1 1 1 1 0 1 0 1 0 2 1 0 0 0 0 0 2 0 1 0 2 1 2 0 0 1 1 2 2 1 0 0 0 0 1 0 0 1 0 1 1 2 2 2 0 0 0 1 1 1 1 2 1 1 0 2 0 2 0 0 1 0 0 1 0 0 1 1 0 0 0 0 1 1 0 1 1 1 1 0 1 0 1 0 0 2 0 0 0 0 0 1 1 1 1 0 0 0 0 1 1 0 1 1 2 1 0 0 0 0 0 0 2 0 2 0 1 0 0 0 0 0 1 1 0 1 0 1 0 0 1 1 1 1 1 0 1 0 0 0 0 1 0 1 1 1 2 2 2 2 2 0 0 0 1 0 1 1 1 0 2 0 0 2 0 0 1 2 1 0 2 1 0 2 0 2 0 0 1 0 2 1 1 0 0 1 0 0 0 0 0 0 0 0 1 1 2 0 1 1 1 0 0 0 2 0 2 0 2 0 2 0 1 0 0 0 0 1 1 1 0 0 1 1 2 0 2 0 2 0 0 0 0 1 0 0 1 1 0 0 1 1 2 1 1 1 1 0 0 0 0 0 0 0 0 0 1 1 1 0 0 1 0 1 0 0 0 0 0 1 1 0 0 1 0 0 1 1 1 0 1 0 2 2 0 0 1 0 1 1 0 0 0 0 0 0 1 0 0 0 0 0 0 0 0 2 2 0 0 0 0 1 0 2 1 2 2 0 1 1 0 0 0 1 0 0 0 0 1 0 1 1 0 1 1 0 1 1 0 0 0 2 0 1 1 0 1 0 2 0 0 1 0 1 2 1 1 1 1 1 0 2 0 1 2 1 2 2 2 0 0 1 0 0 0 2 1 0 0 0 0 0 2 1 2 1 2 0 1 0 0 1 0 0 0 1 2 1 0 0 0 1 2 1 2 0 0 1 0 0 0 0 2 0 0 1 0 1 2 1 2 0 0 1 0 0 1 0 0 0 0 0 0 0 0 0 1 1 0 0 0 2 0 0 1 0 1 0 1 1 0 0 0 0 0 0 0 0 1 2 2 0 0 0 0 1 2 0 2 1 2 2 0 2 0 0 0 0 1 1 2 0 0 2 0 1 0 0 1 0 0 1 1 1 0 0 1 0 0 1 1 0 0 0 1 0 2 0 2 0 2 0 0 0 1 0 0 2 0 2 2 1 0 1 1 2 1 0 1 2 1 1 1 0 0 0 2 0 0 1 0 0 0 0 0 1 1 0 0 0 0 0 2 2 2 0 1 0 1 2 0 0 0 0 0 0 0 0 0 0 0 2 1 1 0 1 2 0 0 0 2 2 0 2 2 0 1 0 2 0 0 1 0 1 1 1 1 2 1 0 1 0 1 0 1 0 1 0 0 0 0 0 2 0 0 0 2 2 0 0 0 0 1 1 0 0 0 0 0 2 0 1 0 1 0 1 2 0 2 2 0 2 0 2 0 0 0 0 0 0 0 1 0 0 0 1 0 1 0 0 1 0 0 1 0 0 0 1 2 1 1 0 0 0 0 0 0 1 1 0 1
7 0 2 1 0 0 0 2 0 0 0 1 0 1 0 0 1 1 2 0 0 0 0 0 0 0 1 1 2 2 2 2 1 1 0 0 1 2 0 0 2 2 0 1 0 0 0 0 0 0 0 0 0 0 1 1 0 0 0 1 1 1 0 0 1 0 1 1 0 0 0 1 2 1 2 2 0 0 2 2 0 2 0 0 1 0 0 0 2 2 0 0 1 2 0 0 1 1 0 1 1 2 0 0 2 1 2 1 1 1 0 2 1 2 1 2 2 0 0 1 2 1 2 2 2 0 0 0 0 0 0 0 0 0 0 0 0 0 1 0 2 0 0 0 0 0 0 1 1 0 0 0 0 0 0 0 0 0 0 0 1 1 1 1 2 2 0 0 0 1 0 1 0 2 0 2 0 1 0 0 0 0 1 2 2 1 1 1 0 0 0 2 2 0 2 1 1 2 0 0 0 0 0 1 2 1 1 0 1 0 1 1 1 0 0 2 0 0 0 1 1 1 1 2 0 0 1 0 0 0 1 1 1 1 2 2 2 1 2 1 0 0 2 1 1 0 0 0 0 0 0 1 0 0 0 0 2 0 0 1 0 1 0 0 0 0 0 0 0 0 0 1 0 2 1 1 0 2 2 1 1 1 2 2 0 2 2 1 0 1 1 1 0 2 1 1 0 1 0 0 0 0 2 0 0 0 0 2 1 1 1 1 2 1 1 1 0 1 0 0 0 2 2 1 2 0 1 1 1 1 1 0 0 0 0 0 0 2 0 0 0 2 0 0 1 0 2 1 2 2 1 0 0 0 0 0 0 0 0 1 1 1 2 1 2 1 0 1 1 1 1 1 0 0 0 0 0 0 1 1 1 0 0 1 2 2 0 0 0 0 0 1 0 0 2 1 1 2 0 0 0 0 1 2 1 0 1 1 0 0 0 1 1 0 0 1 0 0 0 0 0 2 0 1 1 2 1 1 2 0 0 0 0 1 1 0 0 1 0 0 1 0 0 0 1 2 2 0 0 0 0 1 1 2 2 1 1 0 1 0 0 0 2 1 0 1 1 1 1 0 0 0 0 0 0 0 0 0 0 1 0 2 1 1 2 1 0 0 1 0 0 0 1 2 1 0 0 1 1 1 0 1 1 1 1 1 1 0 1 0 0 2 0 0 1 1 0 1 0 1 1 1 0 0 0 1 1 1 0 1 1 1 0 0 0 0 1 0 1 1 1 0 0 0 1 1 0 0 2 0 0 0 1 0 0 0 0 0 1 0 0 0 0 0 0 0 0 2 2 0 2 0 1 0 0 0 1 2 2 2 0 0 0 0 0 0 0 1 1 0 0 0 1 1 1 0 0 0 0 0 1 1 0 2 2 0 2 0 1 0 0 0 1 1 1 1 0 0 0 0 0 0 0 0 0 0 1 1 1 1 0 0 0 0 1 1 2 2 1 2 2 1 2 2 0 0 0 0 0 1 1 1 0 0 0 0 0 1 1 0 0 0 0 1 0 1 0 2 0 0 0 2 0 0 0 1 1 0 1 1 0 1 2 0 0 2 1 2 0 0 0 1 0 1 2 1 2 1 1 1 0 0 1 2 0 2 2 2 0 0 2 1 0 0 0 1 0 1 0 0 0 0 0 1 1 2 1 0 0 0 0 0 1 2 0 1 0 0 0 0 0 1 0 0 1 1 1 0 0 0 0 0 0 0 0 0 2 0 0 0 0 0 2 1 0 0 1 2 1 1 1 0 0 1 1 1 1 0 2 0 1 0 0 0 0 2 0 2 0 2 1 2 2 1 2 1 1 1 1 0 0 0 0 0 0 1 0 0 0 1 0 0 1 0 0 0 1 2 2 0 2 2 0 2 0 2 0 2 0 2 0 2 1 0 0 0 0 0 0 0 0 0 0 0 0 0 0 0 0 0 2 2 0 0 0 0 0 0 1 1 0 0 1 0 1 0 1 0 1 0 1 0 1 1 1 2 0 2 0 1 0 2 0 0 0 1 0 1 0 0 0 0 1 2 2 0 2 1 1 0 0 2 2 0 2 1 0 1 1 1 0 0 0 0 1 1 2 1 1 2 0 2 0 1 0 1 1 0 0 0 1 0 0 1 0 0 1 0 0 1 0 0 2 1 0 0 2 1 0 1 2 0 2 0 0 0 0 0 0 1 1 0 1 0 2 1 1 0 1 1 0 0 1 0 0 0 0 0 1 0 0 1 1 2 0 0 2 0 0 2 0 0 0 1 1 0 0 0 1 2 0 2
8 1 1 1 0 0 0 2 1 1 2 0 1 1 1 1 0 0 1 1 1 0 0 0 0 0 1 1 1 1 2 0 0 0 0 1 2 2 0 0 1 1 0 0 0 0 0 0 0 0 0 0 1 1 0 1 0 0 0 1 1 1 0 1 0 0 0 1 0 0 0 2 2 1 2 2 0 0 0 1 0 1 0 0 2 0 0 0 2 2 0 0 1 2 0 0 1 1 1 0 0 2 1 0 2 0 2 0 2 0 0 1 0 1 1 1 1 0 1 1 1 0 1 1 1 0 0 1 1 0 0 0 0 0 0 0 0 0 0 0 1 1 0 0 1 0 0 0 1 1 1 0 0 0 0 0 0 2 0 1 0 0 2 0 0 2 0 0 0 1 0 0 1 0 0 1 0 1 0 1 0 0 0 2 2 0 2 1 0 0 1 1 1 0 1 0 0 2 0 0 0 0 0 0 2 2 1 0 1 0 1 1 1 0 0 2 1 1 2 1 0 0 0 2 0 0 0 0 0 0 0 0 1 0 0 0 0 2 2 1 0 1 2 1 1 0 0 0 0 0 0 0 0 0 0 0 0 1 0 1 1 1 0 0 0 0 0 0 2 2 0 1 1 1 0 0 0 1 1 0 1 1 0 0 1 0 0 2 1 2 0 1 1 2 2 0 1 0 0 0 0 0 2 0 0 0 0 2 1 1 1 2 2 1 2 1 0 0 0 0 0 2 1 1 2 0 0 1 2 2 2 1 0 0 0 0 0 2 0 0 0 0 2 2 1 0 1 0 1 0 0 0 0 0 0 2 0 0 0 2 2 2 0 0 0 2 0 1 2 0 2 0 1 1 1 1 2 1 1 1 1 1 0 1 1 1 0 0 0 0 0 0 1 0 2 1 1 2 0 0 0 0 0 2 2 1 0 1 0 0 1 1 1 0 1 2 1 0 0 0 0 1 1 1 0 1 1 0 2 1 1 0 0 2 0 1 0 0 0 0 1 0 0 0 2 0 0 0 0 0 1 0 1 1 1 1 0 2 2 2 1 0 0 2 0 0 2 2 1 0 0 0 1 1 1 0 1 0 0 1 1 1 0 1 1 2 1 0 1 1 0 1 0 0 1 0 2 0 0 1 0 0 2 0 0 0 2 0 0 0 0 0 0 0 2 0 0 2 0 0 1 1 1 1 1 1 1 0 1 1 0 0 0 0 0 1 1 0 2 1 0 1 0 0 1 0 0 1 1 2 1 2 0 0 1 1 1 1 0 1 0 0 1 0 0 0 0 1 0 0 0 2 0 0 1 0 1 1 1 2 0 0 2 0 1 1 2 0 0 0 0 0 0 2 1 0 0 1 2 0 1 0 1 2 2 0 2 0 0 0 2 0 1 1 1 1 0 2 0 0 0 0 0 1 1 0 1 1 0 0 0 1 0 0 2 1 2 1 0 2 0 0 0 1 0 0 2 0 0 1 0 1 0 0 0 0 0 0 0 0 0 0 2 0 0 1 0 2 2 0 1 1 1 0 1 2 1 0 2 0 0 0 2 2 1 2 1 1 0 1 1 0 0 0 0 0 1 1 1 1 0 0 0 0 0 1 1 2 0 1 0 0 1 0 0 0 1 2 1 0 0 0 1 2 0 2 1 0 1 0 1 1 1 2 0 0 1 0 1 1 0 0 0 0 0 1 0 0 0 0 0 0 0 0 0 0 0 0 0 0 0 1 2 1 0 0 0 1 0 1 0 0 2 0 0 0 0 0 1 0 1 0 0 0 0 0 2 1 0 2 1 2 2 1 1 1 0 0 1 2 1 1 0 0 1 1 0 0 1 0 0 0 0 2 2 0 0 2 2 0 1 2 0 0 0 0 0 0 0 1 1 0 1 0 0 0 0 0 1 0 0 0 1 0 0 0 1 1 0 0 1 1 0 0 0 0 1 0 0 0 0 0 0 1 1 1 0 1 2 0 1 0 1 1 2 2 0 0 2 2 2 0 0 0 0 0 0 0 0 0 0 0 1 1 2 1 2 2 0 0 0 2 1 0 1 1 1 2 1 1 1 1 1 0 1 1 1 0 1 0 0 0 0 1 0 1 1 1 0 0 0 0 0 1 0 0 0 1 1 0 0 0 1 2 0 0 2 2 0 1 2 0 1 1 1 0 0 0 0 0 2 0 1 1 2 0 1 1 1 0 1 0 0 0 0 2 0 0 2 0 0 0 0 0 1 0 1 0 0 0 0 0 0 0 0 0 0 0 1 0 0 0
9 1 1 2 0 0 0 2 0 1 1 1 0 0 0 0 0 1 2 0 0 0 0 1 0 0 0 2 2 0 2 0 0 1 1 1 2 1 0 0 1 1 0 2 0 1 1 0 0 0 0 0 0 0 2 0 0 0 0 1 0 1 0 2 0 1 0 0 0 0 0 0 1 0 1 1 0 0 2 0 2 2 0 0 2 0 0 0 2 2 0 0 0 2 0 0 1 2 0 2 1 2 1 0 2 1 2 1 1 1 0 1 0 1 1 1 1 0 0 1 2 1 2 2 0 2 0 1 1 0 1 1 0 0 0 0 0 0 0 0 1 2 0 0 1 0 0 0 1 1 1 0 0 0 1 0 0 1 0 0 0 0 2 0 0 0 0 1 1 2 1 0 0 0 0 1 0 0 0 1 0 0 1 2 1 0 1 1 1 0 0 1 0 0 1 1 1 2 0 0 0 2 1 1 2 2 1 0 0 1 0 1 0 0 0 2 1 0 1 1 0 0 1 2 1 0 1 1 0 0 0 1 0 0 0 0 0 2 2 1 0 1 2 0 1 0 0 0 0 0 0 1 0 0 0 0 0 0 0 0 0 0 0 0 0 0 0 0 1 0 0 0 0 1 0 0 0 1 1 0 1 1 0 0 1 0 0 1 1 2 0 0 0 2 1 0 0 0 0 0 0 0 1 1 0 1 1 1 0 0 0 0 1 0 1 0 1 0 1 1 1 2 2 0 0 0 1 2 0 0 2 1 0 0 0 1 0 2 0 1 1 0 0 1 0 0 1 1 2 1 1 0 1 1 1 0 1 0 0 1 1 1 2 0 2 1 0 0 1 1 1 1 1 1 0 1 2 1 0 2 1 0 0 2 1 1 0 0 0 0 0 0 1 0 2 2 2 0 2 1 0 2 1 2 1 0 0 0 0 0 0 0 0 0 2 2 2 0 0 0 1 1 0 0 0 0 0 0 1 1 0 0 0 2 0 1 0 0 0 0 0 0 0 0 2 2 2 1 1 0 0 1 0 1 1 0 1 2 1 1 2 0 0 0 0 2 0 0 2 1 1 1 0 0 1 0 1 0 0 1 2 1 0 1 1 2 0 0 1 0 1 1 2 1 0 0 0 1 1 0 0 0 1 1 0 0 2 2 0 0 0 2 1 2 0 2 0 2 0 1 1 1 0 0 0 2 0 0 0 1 1 0 0 2 1 1 1 0 0 1 0 1 0 1 2 2 0 2 0 2 0 0 0 0 0 1 0 0 1 0 0 1 0 1 0 0 0 2 1 0 1 1 1 0 0 0 1 2 2 2 0 0 1 0 0 0 1 2 2 1 0 0 0 1 0 0 0 0 0 0 0 2 0 0 0 1 0 0 1 1 0 0 0 1 0 1 1 1 1 1 1 1 0 1 1 1 2 0 0 0 1 0 0 0 0 0 2 2 1 2 1 2 0 1 1 0 1 0 0 1 0 1 0 1 0 0 0 1 1 0 0 0 1 1 0 0 0 2 0 2 0 0 1 0 0 2 1 1 1 1 1 0 1 1 0 2 1 2 0 0 1 1 1 1 0 1 2 2 2 2 0 1 0 1 1 2 2 1 0 0 0 0 0 0 1 0 0 1 0 0 0 0 0 2 0 0 2 1 1 1 0 0 1 2 0 0 1 0 1 1 0 1 0 0 0 0 0 0 0 1 1 1 0 0 0 1 1 0 1 0 0 0 2 1 0 0 1 0 0 2 0 0 1 0 0 0 0 0 2 0 0 0 0 0 0 2 0 1 1 2 0 1 2 0 0 0 0 0 0 2 2 2 0 1 0 2 0 0 1 1 0 0 1 1 1 0 0 2 2 0 2 2 0 0 1 1 0 1 0 2 1 1 0 0 0 1 1 0 1 1 0 0 0 0 0 0 0 1 0 0 2 1 0 0 0 0 0 0 0 1 0 0 0 0 1 0 1 0 1 0 0 0 1 1 0 1 0 1 0 2 1 1 0 0 0 1 0 0 0 0 0 0 0 1 1 0 1 2 0 0 0 2 1 0 1 2 0 2 0 2 0 1 2 0 2 1 1 2 2 1 1 1 0 1 0 0 1 0 0 0 0 1 0 1 0 0 0 1 1 1 0 0 2 1 0 1 1 0 2 0 1 0 0 2 2 0 2 0 0 1 0 1 2 0 1 1 1 0 0 0 0 0 0 0 0 2 0 0 1 0 0 1 0 1 0 0 0 0 1 2 1 1 0 0 0 0 1 0 1 0 0 1
10 0 2 2 0 0 0 2 1 1 2 0 0 0 0 0 0 0 2 2 1 0 0 0 0 1 1 1 1 2 2 0 2 1 1 1 2 1 0 0 0 0 0 0 1 0 0 0 0 2 0 0 0 1 0 0 0 0 0 0 1 1 0 1 0 0 0 0 0 0 0 2 2 0 2 2 0 0 2 2 0 2 0 0 2 0 0 0 1 1 0 0 0 0 0 0 0 2 0 2 2 2 0 0 2 1 2 1 1 1 0 2 2 2 2 2 2 0 1 0 1 0 1 1 0 0 0 1 1 0 1 1 1 1 0 0 1 1 0 1 1 2 1 0 2 0 1 0 0 0 0 0 0 0 1 1 1 0 1 2 0 0 0 2 0 2 0 1 0 0 0 1 1 2 1 1 2 0 0 1 0 0 1 2 1 0 0 1 0 0 1 1 1 1 1 0 1 1 0 0 0 0 0 2 2 0 2 0 1 0 2 2 1 0 1 1 1 1 0 0 1 1 1 1 1 0 0 0 0 0 0 0 0 0 0 0 0 1 2 1 0 0 2 0 1 0 0 0 0 0 0 0 0 0 0 0 1 0 1 2 1 2 0 0 0 0 1 0 2 0 1 1 0 2 1 1 0 2 0 0 1 1 2 2 0 2 2 2 1 2 0 0 0 2 2 0 0 1 1 0 0 0 1 1 0 0 0 2 1 2 1 2 2 1 1 0 0 0 1 1 0 2 1 0 2 0 1 1 0 0 2 1 0 0 0 0 0 2 0 0 0 0 2 2 1 0 2 0 0 2 0 2 0 0 0 2 0 0 1 0 1 1 1 1 1 1 0 1 1 1 1 1 1 0 1 1 2 0 0 2 1 2 0 0 0 0 0 0 0 0 1 1 1 0 2 1 1 1 0 0 0 0 1 2 1 1 1 2 0 0 0 1 0 1 0 2 0 0 0 0 0 0 0 0 1 1 0 1 1 0 0 1 0 1 0 0 0 1 0 0 2 0 0 1 1 0 1 1 0 0 0 1 0 1 1 0 1 1 1 0 1 0 0 1 0 1 1 2 1 1 1 0 0 0 1 0 1 0 0 0 2 1 0 1 2 0 0 1 2 2 1 1 0 0 0 0 2 1 1 0 0 1 1 1 1 2 2 1 0 0 0 2 0 0 1 0 0 1 0 1 1 1 0 0 0 1 1 0 0 1 0 0 1 0 0 1 1 0 1 1 1 1 0 0 2 0 1 2 0 2 1 2 1 0 1 1 1 0 0 0 0 0 1 1 0 1 1 1 1 0 0 0 0 0 1 0 1 1 2 1 0 1 2 0 0 0 2 0 0 0 0 0 0 1 0 0 0 0 0 0 0 1 1 2 1 1 1 0 0 0 0 0 1 1 1 1 0 0 0 0 0 0 0 0 0 1 2 1 0 0 0 0 0 0 1 1 2 0 1 1 1 2 0 0 2 0 0 0 0 1 0 2 0 1 0 0 0 1 0 0 0 0 1 1 0 0 0 2 1 1 1 0 0 0 2 1 2 0 2 0 0 0 2 1 0 1 2 1 0 1 0 1 0 1 0 0 2 1 1 1 0 0 0 1 0 1 2 2 0 0 1 1 0 0 0 0 0 1 0 0 0 0 0 2 1 1 1 0 1 0 0 0 0 2 0 0 1 0 0 0 0 0 0 0 0 0 0 1 0 1 1 1 0 0 1 0 0 0 0 0 0 0 2 1 0 1 2 2 0 2 1 1 0 1 1 0 0 0 1 1 1 1 0 0 0 2 0 1 0 2 0 2 2 0 1 0 0 0 1 0 0 2 0 0 0 2 1 0 0 1 0 0 0 0 0 0 2 2 1 0 1 1 0 0 0 0 0 1 0 2 1 1 0 0 0 1 1 0 0 0 0 0 0 0 0 0 0 1 1 0 1 1 1 0 0 1 1 0 0 0 0 0 0 1 1 1 0 0 2 0 0 0 2 0 2 1 1 0 0 0 0 0 1 0 0 1 0 0 0 0 0 0 0 1 2 0 2 2 1 0 0 2 2 0 2 0 2 1 0 2 0 1 1 0 2 2 0 0 1 0 0 0 0 1 1 0 0 1 2 2 0 0 0 1 0 0 1 2 2 0 0 0 2 2 2 0 1 0 0 0 2 0 0 2 2 0 1 0 0 2 0 0 1 0 1 0 1 0 0 0 0 1 0 0 0 0 0 1 2 0 0 0 1 1 0 0 1 0 0 1 0 0 2 0 0 0 0 0 1 0 0 0
11 1 1 2 0 0 0 2 1 0 1 0 0 0 0 0 0 0 0 0 0 0 0 0 0 0 2 2 2 0 1 0 2 1 0 0 2 0 0 0 1 1 1 0 0 1 0 0 0 1 0 0 1 1 1 0 0 0 0 1 1 1 0 1 0 1 0 0 0 1 1 2 2 1 2 2 0 0 1 1 1 2 0 1 2 0 0 2 2 2 2 2 1 2 1 0 0 2 0 2 1 2 1 0 2 0 2 1 1 1 0 2 1 1 1 1 1 1 0 1 1 0 2 2 0 2 0 2 1 1 1 1 0 0 0 0 0 0 0 0 2 2 0 0 0 0 0 0 0 0 0 0 0 0 1 1 1 0 1 0 0 0 2 0 1 2 0 0 1 2 0 0 2 1 1 2 0 0 0 1 0 0 0 1 1 0 1 0 0 0 0 1 2 2 2 0 2 2 0 0 0 1 0 2 2 0 2 0 1 1 0 2 1 0 0 2 0 1 0 0 1 1 0 2 0 0 1 0 0 0 0 1 1 1 2 1 1 1 1 1 1 0 2 0 1 0 0 0 0 0 0 1 0 0 0 0 0 0 1 1 0 1 0 1 0 0 0 1 2 1 0 1 0 1 0 0 0 2 1 0 1 1 0 0 1 0 0 2 2 2 0 2 0 2 2 0 0 1 1 0 0 0 2 0 1 0 0 2 0 2 0 2 2 0 1 0 0 0 0 0 2 2 2 1 2 0 0 1 0 0 2 0 0 0 0 0 1 0 0 0 0 0 0 2 0 0 1 0 2 1 1 0 0 1 0 0 1 0 1 0 1 1 1 0 1 0 0 0 1 1 1 1 1 0 0 1 2 0 1 1 1 1 0 1 1 0 0 0 0 0 0 0 1 0 2 1 1 0 1 1 0 1 0 2 2 0 0 0 0 0 1 0 1 0 1 2 1 0 0 0 0 1 0 2 1 2 0 1 1 0 0 0 0 1 0 0 0 0 1 2 1 0 0 0 1 2 2 1 1 0 0 1 1 2 2 1 1 1 0 0 1 0 0 0 0 1 1 2 1 1 1 1 0 0 2 0 1 0 0 0 1 2 0 2 0 2 1 0 1 0 1 1 0 1 1 0 1 1 1 1 0 2 1 1 0 0 2 0 1 0 0 1 0 0 0 1 1 2 0 0 0 2 0 0 0 2 0 2 0 2 0 2 0 0 1 0 1 0 1 1 0 1 0 1 1 2 0 2 0 2 1 2 0 0 0 1 0 0 2 0 0 2 0 1 0 0 0 0 0 0 0 1 1 0 0 0 1 1 1 2 0 0 1 0 0 0 0 2 1 0 0 0 0 0 0 0 0 0 0 0 0 2 0 2 0 0 0 0 0 0 2 0 1 2 1 1 0 0 0 0 0 0 0 0 0 0 1 1 0 0 0 0 0 0 1 1 1 2 1 2 1 1 0 1 0 0 2 0 0 1 0 2 0 0 0 0 0 0 2 0 0 0 0 2 0 0 0 2 1 0 1 1 0 0 0 2 2 0 2 1 1 0 2 1 1 1 0 1 0 1 1 1 1 0 2 1 2 2 1 1 0 0 1 1 1 2 1 2 0 0 1 0 0 0 0 0 0 2 1 0 0 0 0 1 0 2 0 0 0 0 0 0 0 2 0 0 0 0 0 1 1 0 1 1 2 0 1 0 0 1 1 1 0 0 0 0 0 0 2 0 0 0 2 1 0 0 0 2 0 2 0 0 1 0 0 1 0 0 2 0 0 0 0 0 1 1 1 2 1 2 1 1 2 0 0 0 0 1 0 2 2 2 0 1 1 0 0 0 2 0 0 0 0 1 1 0 1 1 1 0 2 2 0 0 0 1 0 2 0 2 0 2 1 0 0 1 1 0 1 1 0 0 2 0 0 0 2 0 0 0 2 2 1 0 0 0 1 0 0 0 0 0 1 0 1 1 0 0 1 0 0 0 0 1 1 1 0 0 1 2 2 0 0 0 0 2 0 1 0 0 0 0 1 1 1 0 1 2 0 0 0 2 0 0 2 1 0 1 1 1 0 1 0 0 1 1 2 0 2 0 0 0 0 0 0 1 1 0 0 0 1 0 0 2 0 0 0 1 2 1 1 1 2 1 0 0 1 0 0 0 2 0 0 0 1 1 1 1 1 0 0 2 0 1 1 0 1 1 1 0 1 1 0 0 0 1 1 0 2 0 0 0 1 1 0 1 1 0 0 1 0 0 1 0 0 0 0 0 1 0 0 0
12 0 0 1 0 0 0 2 1 1 2 0 0 1 1 1 0 1 1 0 0 0 0 1 1 1 1 2 2 1 1 1 0 1 0 0 1 1 0 0 1 0 0 1 1 0 1 0 1 1 0 0 0 0 2 2 1 0 0 1 1 2 0 0 0 1 0 1 1 1 0 1 2 0 2 2 0 0 1 1 1 2 1 1 0 0 0 0 0 2 0 0 1 1 0 0 0 1 0 1 1 1 0 0 2 2 2 0 2 0 0 2 0 2 0 0 0 0 0 2 2 0 0 0 0 0 0 1 0 1 0 0 0 0 0 0 0 0 1 0 0 2 0 0 0 0 0 0 0 0 0 0 0 0 1 1 1 2 0 0 1 0 1 1 0 2 0 1 2 2 0 1 0 0 0 0 1 0 0 0 0 1 0 2 2 0 2 1 0 0 1 1 1 1 2 0 0 2 0 0 0 1 0 1 2 1 1 1 0 0 0 0 2 0 1 1 2 0 0 1 1 1 1 2 0 0 2 0 0 0 0 0 0 0 0 0 0 2 2 1 0 1 2 0 2 0 1 0 1 1 1 0 0 1 0 0 0 1 1 2 1 2 0 0 0 0 1 0 2 0 1 0 0 2 0 0 1 2 0 0 0 2 0 0 0 1 0 2 1 2 0 0 0 2 0 2 0 0 0 1 0 0 2 1 0 0 0 1 0 2 0 2 1 1 2 0 0 0 0 0 2 2 2 1 1 0 0 1 1 1 2 1 0 0 0 0 0 2 1 1 0 2 1 2 0 1 0 0 2 2 1 0 0 0 0 0 0 0 0 2 2 2 2 2 2 0 0 1 1 1 1 1 1 1 1 1 1 1 0 2 0 0 0 1 2 1 0 0 0 1 1 1 0 1 2 0 0 0 0 0 0 0 0 2 2 1 0 0 0 0 1 0 1 0 0 1 0 0 0 0 0 1 0 2 1 2 1 0 1 1 0 1 0 2 0 0 0 1 0 0 1 0 0 2 0 2 2 0 0 0 0 1 1 2 1 0 1 0 0 0 0 0 0 1 0 0 2 0 2 0 0 0 1 1 0 0 0 0 0 1 2 1 0 2 1 1 0 1 1 0 1 1 0 1 0 0 2 1 1 0 0 1 0 1 0 0 1 0 1 0 0 2 0 0 0 0 0 2 0 1 1 1 1 1 1 2 0 0 1 2 0 0 0 1 1 0 1 0 2 0 1 1 0 1 1 0 1 0 2 1 0 0 1 0 1 1 1 2 0 0 0 0 0 2 1 1 0 2 1 1 0 0 0 0 0 0 0 0 0 2 0 0 1 0 1 0 0 0 0 0 0 0 1 0 0 0 1 2 2 0 2 0 0 2 2 0 1 0 0 1 1 0 0 1 0 1 1 1 0 0 0 0 0 0 0 0 1 2 0 0 0 0 0 0 2 1 2 0 2 2 2 0 0 2 0 0 1 0 0 0 0 2 0 1 0 0 0 1 1 0 0 0 2 1 0 1 0 2 1 0 1 1 1 0 0 1 0 0 2 0 0 1 1 1 0 1 0 1 0 1 0 2 0 0 0 0 0 2 2 2 0 2 0 0 2 2 2 2 0 0 1 0 0 1 1 2 0 2 2 0 0 0 0 2 0 1 1 0 2 0 1 1 0 0 0 2 1 0 1 2 0 2 0 0 0 0 0 2 0 1 1 1 0 0 0 1 1 0 0 0 0 0 1 0 0 0 1 1 0 2 0 0 1 2 2 0 0 0 1 0 1 0 1 1 2 0 1 0 0 2 0 2 2 1 1 1 0 0 1 1 0 1 0 0 1 1 1 0 2 0 0 0 1 0 0 0 1 2 0 1 1 2 0 1 0 1 0 1 0 2 1 1 0 0 0 1 0 0 1 0 1 1 0 0 0 0 0 0 0 0 2 2 1 0 1 0 1 2 0 0 0 0 0 0 0 1 0 0 2 0 0 0 1 1 1 1 2 0 1 2 2 0 0 0 0 1 0 0 0 0 0 0 1 1 1 0 1 1 1 1 0 1 1 0 1 1 0 1 0 1 0 1 1 0 1 1 1 1 1 1 0 1 0 2 0 2 2 2 0 1 0 0 1 2 1 0 1 0 1 1 0 0 2 1 1 0 1 0 1 0 1 0 1 0 1 1 1 1 1 0 1 1 0 1 1 0 0 0 0 0 0 0 0 0 0 0 1 0 2 0 0 0 1 2 0 0 2 1 0 0 0 0 0 1 0 0 0 0 0 0 2 1
13 1 0 2 0 1 1 2 0 2 2 0 0 2 2 2 0 1 1 0 0 0 0 0 0 0 1 2 2 0 2 2 0 0 0 0 0 1 1 1 1 1 0 0 0 0 0 0 0 1 1 0 0 0 2 2 0 0 0 0 2 2 0 0 0 0 0 0 0 0 0 2 2 0 1 2 1 0 1 0 1 2 0 1 2 0 0 2 2 2 0 1 0 2 0 0 0 1 0 1 1 1 0 0 2 1 2 2 0 2 1 2 0 0 0 0 0 0 1 1 1 0 1 1 0 1 0 0 0 0 1 1 1 1 0 0 0 0 0 1 2 1 0 0 2 0 0 0 0 0 1 1 0 0 1 1 1 1 1 0 1 1 1 1 1 1 0 0 1 2 0 0 1 0 0 1 1 0 0 1 0 1 1 1 1 0 1 1 0 0 0 1 2 1 2 1 1 2 0 0 0 0 0 2 2 1 1 2 1 0 0 1 2 0 0 2 1 1 1 1 1 1 0 1 1 1 0 0 0 0 0 0 0 0 0 0 0 1 2 0 1 1 2 0 1 0 0 0 1 1 0 0 0 1 0 0 2 0 0 0 0 0 0 0 0 0 1 2 0 0 0 0 1 2 1 1 0 2 2 1 1 0 1 1 1 1 2 0 0 2 0 2 1 2 2 0 0 1 0 1 0 1 2 0 1 0 0 2 0 2 0 2 1 1 1 1 0 0 1 1 0 2 2 0 2 0 2 2 0 1 2 2 0 0 0 0 0 1 0 0 1 2 0 1 0 0 2 0 1 2 0 1 1 0 1 1 0 0 0 1 1 1 1 1 1 0 0 0 1 1 1 1 0 0 0 0 1 0 2 0 0 0 0 1 2 1 0 1 1 0 0 0 0 0 2 0 0 1 1 1 0 2 1 2 2 1 0 1 0 0 0 1 0 0 2 2 2 0 0 0 0 0 0 2 1 1 0 1 1 0 0 0 0 2 0 1 0 0 0 0 1 0 0 0 1 2 2 1 0 0 0 2 1 2 2 1 1 1 1 1 0 0 1 0 1 1 1 1 1 0 1 0 2 2 0 0 0 0 0 1 0 2 0 1 1 1 0 0 2 0 2 2 1 1 0 0 1 1 1 0 0 1 2 0 0 0 1 0 1 0 0 2 0 0 1 0 0 2 0 1 1 1 2 2 2 2 0 2 0 2 0 2 0 0 1 0 1 0 2 1 1 0 0 0 2 1 0 0 2 0 0 0 1 1 1 1 0 2 0 1 0 0 0 0 0 0 0 1 0 1 0 0 0 0 0 0 0 1 2 1 1 0 1 0 1 0 0 1 0 0 1 1 0 2 0 0 0 0 0 0 0 2 0 1 1 0 1 0 0 0 2 0 0 0 0 0 0 2 0 0 0 0 0 0 0 0 2 1 0 0 0 1 0 0 1 0 2 0 1 1 1 0 0 0 1 0 1 0 0 0 0 1 0 1 1 1 0 1 1 0 0 0 1 0 1 1 0 1 1 0 1 1 0 1 1 1 2 1 0 2 0 1 2 0 0 2 1 0 0 2 1 0 0 0 1 0 2 2 0 1 1 0 1 2 0 2 1 2 0 0 0 0 0 0 1 1 0 1 0 0 0 0 1 2 0 1 1 0 2 0 2 2 1 1 0 2 0 0 0 1 1 0 1 1 1 0 0 1 0 2 2 2 0 0 0 0 1 0 0 0 0 0 2 1 0 1 0 2 0 2 1 0 0 0 0 0 0 0 2 0 1 0 0 0 1 1 0 1 0 2 1 2 2 1 2 1 0 2 0 2 2 2 0 0 1 1 0 0 0 2 0 0 2 0 0 0 0 2 2 0 1 2 0 0 0 0 0 2 0 2 1 2 0 1 0 0 1 1 1 0 1 1 2 0 0 0 2 0 0 1 1 1 0 0 0 0 0 0 0 0 0 0 0 1 1 1 1 0 1 0 0 0 0 2 2 2 0 0 0 2 2 0 0 0 0 0 0 0 0 1 0 0 2 2 2 0 2 2 0 0 0 2 2 0 1 1 0 2 1 1 0 2 1 0 1 1 1 1 2 1 0 1 0 1 0 0 0 0 0 0 0 0 1 2 1 0 1 1 1 1 0 0 1 2 1 0 1 1 0 0 2 0 0 1 2 0 2 0 0 2 1 0 1 0 2 0 0 0 0 0 0 0 0 0 0 2 0 0 1 1 0 1 0 0 0 0 0 0 1 2 1 0 1 0 0 0 0 0 1 0 1 1
14 1 1 1 0 0 0 2 0 0 0 0 0 1 1 0 0 0 2 1 1 1 1 1 1 0 1 2 2 0 1 0 1 1 1 1 2 1 0 0 2 2 0 0 0 0 1 0 0 2 2 0 0 0 1 1 0 0 0 1 0 0 0 0 0 0 0 0 0 0 0 0 2 0 2 2 0 0 0 0 1 1 0 0 1 0 0 0 1 2 0 0 1 2 1 0 0 1 1 0 0 2 0 0 2 1 2 1 1 1 0 2 0 2 1 1 0 0 1 1 1 0 0 0 0 0 0 1 1 0 0 0 0 0 1 0 1 1 0 2 2 1 0 0 2 0 0 1 1 0 0 0 0 0 0 1 1 2 0 1 0 0 1 1 1 2 1 2 0 0 0 0 2 0 0 1 1 1 0 0 0 0 0 2 1 0 1 0 0 0 0 1 2 2 2 0 1 2 0 0 0 0 1 1 2 1 2 1 1 0 0 2 1 0 1 1 1 1 2 1 0 0 1 2 0 0 2 1 1 1 1 1 0 0 0 0 0 2 2 2 0 0 1 0 2 0 0 0 1 1 0 0 0 0 0 0 0 1 0 1 1 1 0 1 0 0 1 1 1 0 1 1 0 1 1 1 0 2 2 2 0 2 2 2 0 2 1 1 0 2 0 1 1 1 1 0 0 1 0 1 0 0 2 0 1 1 2 1 0 1 0 1 2 0 1 0 0 0 0 0 2 2 2 2 2 0 1 2 0 1 0 0 0 0 0 0 0 1 0 0 1 2 1 1 0 0 1 1 1 1 0 1 0 0 0 0 0 0 0 2 2 2 0 0 0 0 0 1 2 0 2 0 2 1 1 2 2 0 0 2 2 1 0 0 0 0 0 0 0 0 0 0 1 0 1 0 1 2 1 1 0 1 2 2 1 0 1 0 0 0 0 2 1 0 1 2 1 0 0 0 0 0 0 2 1 1 0 0 0 0 0 1 0 2 0 2 0 0 0 0 1 0 0 0 2 2 0 0 1 0 0 1 1 2 2 1 1 0 0 0 1 0 1 0 1 1 1 0 2 0 0 1 0 0 1 0 0 0 0 1 1 1 0 0 2 0 0 0 1 1 0 1 0 2 2 0 1 1 1 1 0 1 1 1 0 1 2 0 2 0 1 2 1 0 0 0 0 2 0 1 1 1 1 1 2 2 0 1 0 1 1 1 0 0 0 1 0 0 1 1 0 1 0 1 0 2 0 2 0 2 1 1 0 0 0 2 0 0 1 0 0 0 0 0 0 0 0 0 0 0 0 0 1 0 0 0 1 1 1 2 0 1 2 0 1 1 1 0 0 0 0 0 2 0 1 0 0 0 0 0 0 2 0 2 2 0 2 0 0 0 1 0 0 1 0 1 0 2 1 0 0 0 0 1 1 0 2 1 0 0 1 0 0 1 2 1 1 0 0 0 2 0 0 0 1 0 1 1 0 1 1 1 0 1 0 0 0 0 2 1 1 0 1 0 1 1 0 2 1 1 1 0 0 0 1 2 2 0 2 0 0 0 2 0 0 2 0 0 0 2 0 1 1 1 2 0 2 1 0 0 0 0 0 0 0 2 2 2 0 0 1 0 0 0 0 1 2 1 0 0 0 0 0 1 1 2 1 0 0 0 0 0 0 2 0 0 0 0 0 1 0 1 0 0 2 0 1 0 0 0 0 0 0 0 0 2 2 0 0 0 0 0 2 1 0 1 1 1 0 2 0 0 0 0 0 1 1 0 1 1 1 1 1 1 1 1 0 1 0 2 0 2 2 1 2 1 1 0 0 1 1 2 1 0 0 0 0 1 0 1 0 0 2 0 0 0 0 1 1 0 0 1 0 1 0 1 0 1 0 2 1 1 0 0 0 0 0 1 2 1 1 0 0 0 0 0 0 1 1 0 2 2 2 1 0 0 2 0 0 0 0 0 0 0 0 0 1 0 2 1 1 0 1 1 1 1 0 0 2 2 2 0 0 0 0 0 0 0 0 1 0 0 1 1 2 1 1 2 0 0 0 1 1 0 2 2 0 1 0 2 0 1 0 1 1 1 1 1 2 1 0 1 0 1 1 1 1 1 0 0 0 0 0 2 0 0 0 1 1 0 0 0 2 1 1 1 1 1 1 1 2 0 0 1 1 0 0 0 0 2 0 2 1 0 1 1 1 0 0 0 0 0 0 0 0 0 0 0 1 0 0 1 1 1 0 1 2 0 0 2 0 0 0 1 1 0 0 0 1 0 0 1
15 0 2 0 0 0 0 2 0 0 0 1 0 1 1 1 0 1 1 0 0 0 1 0 0 0 0 1 1 1 2 0 0 1 0 0 2 1 0 0 1 1 0 0 0 0 1 0 0 1 0 0 1 1 1 1 0 0 0 1 1 1 1 1 1 0 1 0 0 0 0 1 2 0 2 2 0 0 1 0 2 2 0 1 2 0 0 1 2 2 1 1 0 1 0 0 0 1 0 1 1 2 0 0 2 0 2 2 0 2 0 2 1 2 2 2 2 0 0 2 2 0 1 1 0 1 0 1 0 1 1 1 0 0 0 0 0 0 0 0 1 1 1 0 1 0 0 0 0 0 0 0 1 0 0 0 0 2 0 0 0 0 1 1 1 2 1 1 1 1 1 0 0 2 0 1 1 0 0 0 0 0 1 2 1 0 1 1 0 0 0 1 1 0 1 0 0 1 0 0 0 0 0 0 2 2 1 1 1 0 0 0 2 0 0 2 1 1 1 0 1 1 1 2 0 0 2 0 0 0 0 0 1 1 1 1 1 2 2 1 0 1 1 0 1 0 0 0 0 0 0 0 1 0 0 0 0 1 1 1 0 1 0 0 0 0 0 1 1 0 0 0 1 2 0 0 0 0 1 0 0 1 2 2 0 2 2 2 0 2 0 0 0 1 0 0 0 0 0 0 0 0 1 1 0 1 1 2 0 1 0 2 1 0 1 1 0 1 1 1 0 2 1 0 0 0 0 1 0 1 2 2 1 0 0 0 0 2 0 1 1 1 1 1 1 0 1 0 2 1 1 0 0 1 0 0 1 0 0 0 0 0 2 2 2 1 0 1 2 0 2 0 0 0 1 0 1 1 0 2 0 2 0 1 0 1 0 0 0 0 0 1 0 1 2 1 1 2 0 0 0 0 0 2 2 0 0 0 0 0 0 1 0 0 1 1 1 0 0 0 1 2 1 1 1 2 1 0 2 0 2 1 0 1 0 0 0 0 0 0 2 0 0 0 1 1 1 0 0 0 1 1 1 1 1 1 0 1 1 1 2 0 0 0 0 2 0 2 1 1 1 1 1 1 0 0 0 0 0 1 2 1 0 1 2 1 0 1 2 0 0 2 0 1 1 0 2 1 0 1 1 1 1 1 0 0 1 0 1 0 0 1 0 1 0 1 0 2 0 1 1 0 1 1 1 2 0 0 1 2 0 1 0 0 0 0 1 1 2 1 1 0 0 2 2 1 0 1 1 1 1 1 1 0 1 1 0 1 0 0 0 0 1 1 0 1 1 1 1 0 1 1 0 0 1 0 1 0 1 1 0 1 0 0 0 0 0 0 0 0 0 0 0 1 0 0 0 1 1 0 1 1 1 1 1 1 1 0 0 1 0 0 0 0 1 1 0 1 0 0 0 0 0 1 1 0 2 0 0 0 0 0 1 0 2 1 2 0 0 0 1 1 1 1 0 0 2 0 0 1 0 2 0 1 0 0 0 0 2 0 0 0 2 0 0 2 0 2 1 1 1 0 0 0 1 2 2 0 1 1 0 0 2 0 0 2 0 1 0 1 1 0 1 0 0 0 1 2 1 1 0 0 0 0 1 1 2 2 0 0 1 1 0 1 2 1 1 0 1 0 0 0 1 2 0 2 0 0 1 0 1 1 0 2 0 0 1 0 1 2 1 1 0 0 0 2 0 1 0 1 1 1 0 0 0 2 0 0 1 0 0 0 2 2 0 0 0 2 0 2 0 0 0 1 1 0 0 0 1 1 2 2 2 1 1 0 1 1 1 2 0 1 1 1 2 1 0 0 0 0 0 1 0 0 0 1 1 0 2 0 0 0 1 0 0 0 1 2 0 0 0 0 0 0 0 1 0 1 1 2 1 2 1 0 0 0 0 1 1 1 0 0 0 0 0 0 0 1 1 0 1 1 1 0 0 1 1 0 0 0 0 0 0 0 0 1 0 0 0 0 2 1 0 2 2 1 0 2 0 2 1 1 0 0 0 2 0 2 0 0 0 0 0 2 2 0 2 2 0 0 0 2 2 0 2 0 2 1 0 2 1 1 0 1 2 2 1 0 1 0 0 0 0 2 0 1 0 1 0 0 1 0 0 1 0 1 0 2 2 0 0 0 2 1 1 0 1 2 0 0 1 0 2 0 0 0 0 0 0 0 2 0 0 0 0 0 0 1 1 0 1 0 1 0 0 0 0 0 1 0 0 2 2 2 0 0 2 0 0 1 1 1 0 0 0 0 0 0 0 0 0 0
16 1 0 2 0 1 1 1 0 1 1 1 0 0 0 0 0 1 2 1 1 1 1 1 1 1 1 1 1 1 2 0 1 1 2 1 1 2 0 0 2 2 0 0 0 0 1 0 0 2 0 0 1 1 1 0 0 0 0 2 1 1 1 0 0 0 0 1 0 0 0 2 2 0 1 2 1 0 1 0 1 2 0 1 1 0 0 1 1 2 1 1 0 1 0 0 1 2 1 1 0 2 1 0 2 1 1 1 1 1 0 1 0 0 0 0 0 0 0 1 2 1 1 1 0 1 0 1 0 1 0 0 0 0 0 0 0 1 0 1 2 0 0 0 2 0 0 0 0 0 0 0 0 0 0 0 0 1 0 0 1 2 2 0 1 1 0 0 0 1 0 0 1 1 1 2 1 1 0 0 0 0 0 1 0 0 0 1 0 0 0 1 2 0 2 1 1 1 0 0 0 0 0 2 2 0 2 0 1 0 0 1 1 0 0 2 1 0 1 0 1 1 1 1 0 0 1 0 0 0 0 0 0 1 1 1 1 2 2 1 0 0 2 0 1 0 0 0 0 0 0 0 1 0 0 0 0 0 2 2 0 2 0 0 1 1 0 0 2 1 1 0 0 2 0 0 0 2 1 0 1 1 1 1 0 1 1 1 1 2 0 0 0 1 1 0 0 1 0 0 0 0 1 0 1 0 1 2 0 2 0 1 2 1 1 1 0 1 1 1 0 2 0 0 2 0 1 0 0 0 2 0 1 1 0 0 0 1 1 1 0 1 2 2 0 0 2 0 2 0 2 0 1 0 1 0 0 0 0 2 2 1 1 1 1 1 0 1 1 1 1 1 0 0 0 0 1 1 1 1 2 0 0 0 2 1 0 0 0 1 0 1 2 0 2 2 2 1 1 0 0 1 1 2 1 1 1 1 0 0 0 0 0 0 1 1 1 0 0 0 0 1 1 1 1 2 1 0 1 1 0 0 0 1 1 0 0 0 0 0 2 0 0 1 1 1 1 0 0 0 1 0 1 1 1 1 0 1 1 1 1 0 0 1 0 0 2 0 2 1 1 1 2 2 1 1 1 0 0 0 2 1 0 1 1 1 0 1 2 1 1 0 0 1 2 0 1 1 0 0 1 1 1 1 1 2 2 1 1 0 1 0 0 1 0 2 0 2 0 0 0 2 1 1 2 2 0 0 0 1 1 0 0 0 1 0 1 0 1 1 0 1 0 0 2 1 0 1 1 2 1 2 1 0 1 1 0 2 0 0 0 0 1 2 0 1 1 1 0 0 0 1 0 0 0 0 0 0 0 2 0 1 2 0 0 0 2 1 1 1 0 0 1 0 1 0 1 1 1 0 1 1 0 2 2 0 2 1 0 1 0 0 0 0 0 0 0 1 1 1 1 1 0 0 0 1 1 1 0 0 0 0 0 0 2 0 2 1 0 2 0 1 1 2 0 0 1 0 0 0 0 1 0 1 0 0 0 0 2 1 1 1 1 0 1 2 1 2 1 1 1 0 0 0 1 1 1 0 2 0 1 0 2 1 1 2 1 1 0 1 0 1 0 0 1 1 1 1 1 1 0 1 0 1 0 1 1 2 0 0 0 0 0 1 1 0 0 0 0 0 0 0 0 2 0 1 2 0 0 0 0 0 0 2 0 0 2 0 1 2 0 2 0 0 1 0 0 1 0 1 1 1 0 0 0 0 1 0 0 0 0 0 2 1 0 0 1 1 0 2 0 1 0 0 0 1 0 0 2 0 0 0 0 0 2 1 0 2 0 2 1 2 2 2 2 0 0 1 0 1 1 1 0 0 0 1 1 0 0 1 0 0 0 1 2 1 1 1 1 1 1 2 0 0 0 0 0 0 1 2 2 1 0 0 0 1 0 0 2 0 1 2 1 0 0 0 1 2 1 0 1 0 1 1 0 0 1 0 0 0 0 0 0 0 0 1 0 0 1 0 0 0 0 1 1 2 1 2 0 1 1 1 0 0 0 0 0 0 0 0 0 0 2 1 2 0 2 1 1 0 0 2 2 0 2 0 0 2 0 2 0 0 2 0 2 2 0 1 1 1 0 1 0 1 0 2 1 1 0 0 0 0 0 2 0 0 0 2 2 0 1 1 0 1 0 0 1 1 0 0 2 0 1 0 1 0 1 1 0 1 2 0 1 1 2 0 1 0 0 0 0 0 0 1 1 1 0 0 0 0 0 2 1 2 0 0 1 0 1 1 1 1 0 0 0 0 0 0 0 0 1 2
17 0 1 1 0 1 1 2 0 2 2 0 0 1 1 1 0 0 0 1 1 1 0 0 0 0 1 1 1 0 1 0 0 0 1 1 2 2 0 0 1 1 0 0 0 1 0 0 1 2 1 0 0 0 2 2 0 1 1 1 1 1 0 1 0 1 0 1 0 0 0 1 2 0 2 2 0 0 0 0 0 1 0 1 2 0 0 1 2 2 1 1 0 2 0 0 0 0 0 0 0 2 1 0 2 0 2 2 0 2 0 2 1 1 1 1 1 0 0 0 1 2 2 2 1 1 0 1 0 1 0 1 0 0 1 0 0 0 1 0 0 2 0 1 1 0 0 0 0 0 0 0 0 0 0 0 0 0 0 0 1 1 2 0 1 2 1 0 2 2 0 0 0 2 0 0 2 0 0 1 0 0 0 2 1 1 0 0 0 0 0 2 2 0 1 1 1 1 0 0 0 0 0 1 2 1 2 1 1 0 1 0 1 0 0 2 0 1 1 1 1 1 1 2 0 0 2 0 0 0 0 0 0 0 0 1 1 2 2 2 0 0 2 0 1 0 0 0 0 0 0 1 1 0 0 0 1 1 0 1 1 1 0 0 0 0 1 0 1 0 2 1 0 0 1 1 0 2 2 1 1 1 0 0 0 1 0 1 1 2 0 2 1 2 1 0 0 0 0 0 0 0 1 1 1 0 0 2 0 0 0 1 2 0 2 0 1 1 0 0 1 2 2 0 2 0 2 1 1 1 1 0 0 0 0 0 0 1 0 0 0 0 1 2 0 0 1 1 1 1 1 1 1 0 1 0 0 0 0 0 0 0 2 2 2 2 0 1 2 0 2 0 0 0 0 0 1 0 1 1 2 1 0 1 2 2 0 0 0 0 0 0 1 0 2 1 1 1 1 1 0 1 0 2 2 0 0 0 0 0 0 0 0 0 1 1 0 0 0 0 0 1 0 2 1 2 0 0 1 0 1 1 1 1 1 0 0 2 0 0 2 0 1 2 0 2 2 0 0 0 0 1 1 2 2 1 1 1 2 1 1 0 1 0 1 1 1 0 2 0 1 1 1 1 1 1 1 1 1 0 1 2 0 1 1 1 1 1 2 0 2 2 1 2 0 0 1 1 0 1 1 1 1 0 0 0 1 1 0 0 0 1 0 0 0 2 1 1 0 1 1 2 0 0 0 2 0 2 0 2 0 2 0 0 0 0 0 0 0 1 0 1 0 2 2 1 0 0 2 1 0 0 1 0 0 0 0 0 0 0 0 0 0 1 0 0 0 1 1 1 0 1 1 0 0 0 1 1 1 2 0 0 0 0 0 0 0 1 1 0 0 0 0 1 0 0 0 0 0 0 0 2 1 1 1 1 1 0 0 0 2 0 0 0 0 0 1 2 1 1 1 1 0 0 0 0 2 1 0 0 0 0 0 0 1 1 1 0 0 2 0 1 0 1 1 0 1 1 0 2 1 1 0 0 0 0 0 1 1 1 1 0 1 0 1 1 1 2 1 1 1 0 0 0 1 2 2 0 2 0 0 0 2 2 1 2 1 2 1 1 0 0 0 1 0 0 2 2 0 0 0 0 0 1 2 2 1 1 0 0 2 1 0 0 0 2 1 2 0 0 0 0 0 2 0 2 1 0 0 0 0 0 2 2 0 1 0 0 0 0 0 1 0 0 2 0 1 2 0 0 0 0 0 0 0 1 1 1 1 0 0 0 2 1 0 0 1 1 0 2 1 0 0 0 0 1 0 0 2 0 1 0 0 0 1 1 1 2 0 2 0 1 2 0 0 0 0 1 0 1 1 1 0 1 0 0 2 0 0 2 0 0 2 0 0 0 0 1 2 0 2 2 0 0 0 1 0 2 0 2 0 2 0 0 0 1 0 0 1 0 0 0 0 0 0 0 0 0 0 0 2 2 1 1 0 0 2 0 1 0 1 0 0 0 0 1 0 1 0 0 1 0 1 1 1 1 0 0 1 2 1 0 1 0 0 1 0 0 0 0 1 0 0 1 2 0 2 2 0 0 0 1 1 0 1 2 0 1 1 1 1 1 0 0 0 0 1 1 2 1 1 1 0 0 1 1 1 0 0 0 0 2 0 1 1 0 1 0 1 0 0 0 1 1 0 0 1 0 1 0 1 0 1 1 2 0 1 0 0 2 0 2 0 1 1 0 1 0 0 0 0 0 0 0 0 1 0 0 1 1 0 1 0 1 0 0 1 0 0 2 0 0 0 0 0 0 1 0 1 0 0 0
18 1 0 1 0 0 0 2 0 1 1 1 0 1 1 1 0 0 2 2 1 1 0 0 0 1 2 1 2 1 2 0 2 2 1 1 2 2 0 0 0 0 1 0 0 1 1 0 0 1 0 0 1 1 1 0 0 0 0 1 1 2 0 2 0 2 0 0 0 0 0 0 1 0 0 1 1 0 0 0 1 2 0 0 1 0 0 2 2 2 1 2 1 1 0 0 0 0 0 0 0 2 2 0 2 0 2 0 2 0 0 2 2 2 2 2 2 0 2 0 0 0 2 2 0 2 0 0 0 0 0 1 0 0 1 0 0 0 0 0 0 2 0 0 2 0 1 0 0 0 0 0 0 0 1 1 1 0 0 0 1 1 1 1 1 1 1 1 0 0 0 1 0 2 0 0 2 0 0 1 0 0 1 2 1 0 1 1 1 0 0 1 2 2 2 0 1 1 0 0 1 1 0 2 2 1 2 0 1 0 1 1 1 0 0 2 0 0 1 1 0 0 0 1 1 1 0 1 1 1 1 1 0 0 0 0 0 2 2 1 0 1 2 1 2 1 1 0 0 0 0 1 0 0 0 0 0 0 0 0 0 0 0 0 0 0 1 1 1 0 0 1 0 2 0 0 0 1 2 1 1 1 0 0 1 1 1 0 0 2 0 0 1 2 2 0 0 2 0 2 0 0 2 0 0 1 1 1 0 0 0 1 1 0 1 0 1 0 0 1 0 1 2 1 1 0 1 1 2 2 2 1 0 0 0 0 0 2 0 0 0 0 1 2 0 0 2 1 2 1 2 0 0 0 0 0 1 0 1 1 1 1 2 0 2 2 0 1 2 0 2 0 1 1 1 1 2 1 1 1 1 1 0 1 0 0 0 0 0 0 0 1 0 1 2 2 2 0 1 1 0 1 0 2 2 1 0 0 0 0 0 2 0 0 2 2 2 1 0 0 0 0 0 1 1 2 1 0 1 1 0 2 0 0 0 0 0 0 0 2 1 0 1 1 2 2 2 0 0 0 0 2 1 1 1 1 0 2 1 1 1 0 1 0 1 1 1 0 2 0 1 1 2 2 1 0 1 1 1 1 0 2 0 1 1 2 1 0 2 1 1 2 0 1 1 0 0 1 1 1 0 1 1 1 0 0 2 0 0 1 0 1 0 1 0 2 0 2 0 2 2 0 1 0 0 1 1 0 1 1 0 0 0 0 0 0 0 0 1 2 0 0 0 0 2 0 0 2 0 2 0 0 0 0 2 1 1 1 0 1 0 0 1 2 0 2 2 2 2 0 0 0 1 0 0 0 1 1 2 2 0 0 2 0 1 0 0 1 1 1 0 0 0 1 0 0 0 1 1 0 1 1 0 2 2 0 0 0 0 2 0 0 1 1 1 1 1 0 0 0 0 0 0 1 1 0 1 0 0 0 0 0 1 0 1 0 2 1 0 1 1 0 1 2 0 0 1 0 1 1 1 2 0 1 0 0 0 0 2 1 1 0 1 0 2 2 0 2 0 1 1 0 0 0 1 2 2 1 1 1 0 0 2 1 0 2 2 1 0 1 1 0 1 1 2 0 2 1 1 1 1 0 0 2 0 2 2 2 0 0 1 1 0 1 1 0 0 1 0 0 0 0 0 2 0 2 0 1 0 1 0 0 1 1 0 1 1 0 0 1 1 1 0 0 1 0 0 0 0 0 0 0 0 0 0 2 0 0 1 0 0 0 2 0 1 1 1 0 0 1 1 0 0 0 0 0 0 0 1 0 1 0 0 0 0 1 1 2 0 2 1 2 2 0 1 0 1 1 0 1 1 2 0 0 1 0 1 0 0 1 1 1 0 1 1 0 1 1 1 1 0 2 0 0 0 1 0 1 0 2 2 0 1 1 0 0 1 0 2 1 0 0 0 1 0 0 1 1 1 0 2 2 0 0 0 0 0 0 0 0 0 0 0 0 0 1 1 1 1 0 0 0 2 0 2 1 1 0 1 2 1 0 0 0 0 0 0 0 0 1 1 0 1 2 2 0 2 1 1 1 0 2 1 0 1 2 0 1 0 1 0 1 0 1 1 0 1 0 1 1 0 1 1 0 0 0 1 2 0 0 0 0 0 2 0 0 0 0 1 0 0 0 2 2 2 0 0 0 1 0 2 0 1 1 1 0 1 0 0 0 0 2 0 0 1 1 1 0 1 1 0 0 0 0 0 0 0 1 2 0 0 0 0 1 1 0 1 0 0 2 0 0 1 0 0 0 1 0 1 0 0 0
19 1 0 2 0 0 0 1 0 0 0 2 0 0 0 0 0 0 0 0 0 0 1 1 1 1 1 2 1 1 2 0 2 2 0 0 2 1 0 0 1 1 0 0 0 0 0 0 0 1 0 0 0 0 2 1 1 0 0 1 0 0 0 0 0 1 0 0 0 1 1 1 1 0 1 1 0 0 0 0 1 1 0 0 2 0 0 1 2 2 0 0 2 2 0 0 1 0 0 0 0 1 0 0 2 1 2 2 0 2 0 0 1 2 0 0 0 1 0 2 2 0 1 1 0 0 0 1 1 0 0 0 0 0 0 0 0 0 1 0 1 2 1 0 0 0 0 0 0 0 1 1 0 0 0 0 0 0 1 2 0 0 1 1 1 2 0 0 0 0 0 2 0 1 0 0 2 2 0 1 0 0 1 1 1 0 0 2 2 2 2 2 1 1 1 0 0 2 1 0 0 1 0 1 2 2 1 1 0 0 2 2 1 0 0 2 0 1 0 0 0 0 1 2 0 0 0 1 1 0 0 0 0 0 0 1 0 2 2 2 0 0 2 2 2 0 0 0 0 0 0 0 0 0 0 0 1 1 0 0 0 0 0 0 0 0 0 1 0 0 2 2 0 1 0 0 1 2 2 1 1 0 2 2 0 2 2 1 1 2 0 1 0 1 0 1 0 2 0 2 0 2 2 0 1 0 0 0 1 1 1 1 1 0 2 1 1 0 1 1 0 1 2 2 2 0 2 1 0 0 2 0 0 0 0 0 0 0 0 0 0 0 2 1 0 0 1 1 1 1 0 1 0 0 0 0 0 0 0 2 2 2 1 1 1 0 0 1 2 0 2 0 0 0 0 0 1 2 0 2 1 1 0 0 1 1 0 0 0 0 0 0 0 0 2 1 1 0 1 1 0 2 1 1 1 1 0 0 0 0 1 1 0 0 2 2 0 1 0 0 0 0 0 0 1 1 0 0 1 0 1 0 0 1 0 0 0 0 0 0 1 0 0 2 0 2 2 0 0 0 0 0 1 2 1 1 0 1 2 1 1 0 0 0 0 2 0 0 2 0 0 0 1 1 2 0 2 1 1 1 0 2 0 1 1 2 0 0 1 1 0 1 0 0 1 0 1 0 0 1 0 2 1 1 0 1 1 0 1 0 0 2 0 0 1 1 0 1 0 1 1 2 0 0 0 2 0 1 0 1 0 1 0 1 0 0 1 0 1 1 0 1 0 0 1 1 0 2 0 2 2 2 0 0 1 0 0 0 0 0 1 0 0 1 0 0 0 0 0 1 0 0 0 0 0 0 0 1 1 2 0 1 2 0 0 1 2 0 0 0 0 0 0 1 0 0 0 1 1 1 0 1 2 1 1 1 1 1 0 1 1 0 0 0 0 0 1 0 0 0 0 0 0 1 1 0 1 2 0 0 0 0 0 0 2 0 2 0 1 0 2 1 0 1 0 0 1 0 0 0 0 2 1 0 1 1 0 0 2 0 0 0 1 0 0 1 0 2 1 1 1 0 0 0 1 2 2 0 1 2 0 0 1 0 0 1 1 1 0 1 0 1 1 1 1 0 2 2 1 1 0 0 0 0 2 2 2 1 1 0 1 1 1 0 0 0 2 0 2 0 0 0 0 2 0 0 2 0 0 0 0 0 0 1 0 1 0 0 0 0 0 0 0 0 1 0 0 0 0 1 0 1 0 0 0 1 2 0 0 1 0 1 2 2 0 0 0 1 0 1 1 0 1 2 2 0 0 0 2 0 1 0 1 1 1 1 1 2 1 2 0 1 1 1 1 1 0 0 0 0 0 0 0 0 1 2 0 0 0 1 0 0 1 0 1 0 1 2 1 0 1 1 0 1 0 1 0 1 0 2 0 2 0 0 0 0 0 0 1 0 0 1 1 0 0 0 1 0 0 0 2 2 0 0 0 0 0 1 0 0 0 1 0 0 0 0 2 0 1 0 0 0 1 1 1 2 0 1 1 2 1 0 0 0 1 0 1 1 0 0 0 0 1 1 2 1 1 2 0 0 0 2 2 0 2 1 1 1 1 1 1 0 1 1 2 1 0 1 2 1 0 1 0 0 0 0 0 1 0 1 0 0 0 0 0 0 0 1 1 0 0 0 1 1 0 1 1 2 0 0 1 0 1 1 0 0 0 1 0 1 2 0 1 0 0 1 1 0 0 0 0 0 0 0 0 1 0 0 1 0 0 1 1 2 0 1 2 1 0 2 1 1 0 0 0 0 0 0 0 0 1 0
20 0 1 1 0 0 0 2 0 1 1 0 0 0 0 0 0 1 2 1 1 1 0 1 0 0 1 1 2 1 1 0 0 1 1 0 2 2 0 0 2 1 0 0 0 0 1 0 1 2 0 0 1 1 1 0 0 0 0 0 0 0 0 2 0 1 0 0 0 0 0 0 2 0 1 2 1 0 1 0 2 2 1 2 1 0 0 0 2 2 0 0 1 1 0 0 0 1 1 0 0 1 0 0 2 1 2 0 1 1 0 1 0 1 0 0 0 0 1 1 1 0 2 2 1 1 0 1 1 0 0 0 0 0 0 0 0 0 0 1 2 1 1 0 2 0 1 0 0 0 0 0 0 1 0 0 0 0 0 0 0 0 2 0 1 2 0 1 2 2 0 0 0 2 0 0 2 0 0 1 0 0 0 1 1 0 1 2 1 0 0 2 0 0 1 1 1 2 0 0 0 0 1 1 2 1 1 1 1 1 0 0 2 0 1 1 1 0 0 1 1 1 0 1 0 0 0 0 0 0 0 1 0 0 0 0 0 2 2 1 0 0 1 1 2 0 0 0 0 0 0 0 0 0 0 0 0 1 0 1 1 1 1 0 0 0 0 0 1 1 0 1 0 2 0 0 0 1 2 1 0 0 1 1 1 1 2 1 0 2 0 0 1 2 2 0 1 2 0 2 0 0 2 0 0 1 1 1 0 0 0 1 2 1 2 0 1 2 0 0 0 2 0 1 2 0 1 0 0 0 1 0 0 0 0 0 0 1 0 0 0 0 2 2 0 0 1 1 2 1 2 0 1 0 1 0 0 1 1 1 2 2 2 0 2 1 0 1 1 1 1 1 1 1 1 2 2 0 2 0 1 0 0 0 1 0 0 0 0 0 0 1 2 0 2 2 2 1 1 0 0 1 0 1 1 0 0 0 0 0 2 0 1 0 0 1 0 1 0 1 0 0 1 2 1 2 1 1 2 1 0 0 0 1 0 1 0 1 0 1 2 0 1 1 0 1 2 0 0 0 1 0 2 2 1 1 0 1 1 0 1 0 0 0 0 2 0 2 0 0 0 0 1 1 0 1 0 0 0 1 2 1 0 2 1 1 0 1 2 0 2 2 0 1 1 0 1 1 1 1 0 1 2 0 0 0 2 0 1 0 0 2 0 0 0 1 0 2 0 1 1 1 1 1 1 2 0 0 1 1 1 0 0 0 0 1 0 0 2 1 0 0 0 1 0 2 0 2 0 2 0 0 1 0 0 1 0 0 0 0 0 0 0 1 1 0 0 1 0 2 0 0 0 0 1 0 1 0 0 2 0 0 2 0 2 1 2 0 0 0 0 0 0 1 0 0 0 0 0 0 0 2 0 2 2 0 1 0 1 2 0 0 0 0 0 0 1 1 0 0 0 0 0 1 1 0 1 0 1 1 0 0 0 0 1 2 2 0 1 2 1 1 0 1 0 0 1 0 0 1 0 2 0 1 0 0 0 1 2 0 0 0 2 1 0 1 1 2 1 0 1 1 1 0 0 2 0 0 1 1 0 2 1 1 1 1 0 2 0 0 2 0 0 1 0 1 1 1 1 1 1 0 0 2 0 2 2 0 0 0 1 1 0 0 0 0 0 1 1 0 0 0 0 2 1 2 0 0 2 0 1 1 0 2 0 0 1 0 1 2 1 1 0 0 0 1 0 1 0 0 0 0 0 0 0 1 0 0 1 1 0 1 2 2 0 0 0 1 0 2 0 0 1 0 0 1 0 0 0 1 1 1 1 1 1 1 0 2 1 2 0 1 2 1 2 1 0 1 0 1 1 1 1 0 1 1 1 0 0 2 0 0 1 0 2 1 0 0 1 0 2 2 0 2 0 2 0 1 1 2 1 2 1 0 0 0 0 1 1 0 1 0 2 0 0 0 2 0 0 1 1 1 0 0 0 0 0 1 0 0 0 0 1 0 1 2 0 0 0 0 0 0 0 1 1 1 0 2 0 1 0 2 0 0 0 1 0 0 0 1 0 0 0 0 2 0 2 2 0 0 0 2 1 0 2 2 1 1 1 1 1 1 1 1 2 2 0 1 2 0 0 0 0 0 1 2 2 1 0 1 0 0 1 2 1 0 0 0 1 0 0 0 2 0 0 0 0 0 0 0 1 1 2 0 0 0 0 0 0 1 1 0 1 0 1 1 2 0 0 0 0 0 1 0 0 0 0 1 2 0 0 1 1 1 0 1 1 0 1 2 1 1 0 1 1 0 0 0 1 0 0 0
21 1 1 1 0 0 0 1 0 1 1 1 0 1 1 1 0 0 1 1 1 1 1 0 0 0 0 1 2 0 2 0 0 1 0 0 2 2 0 0 1 1 1 0 1 0 1 0 0 1 0 0 1 1 1 1 0 0 0 1 1 2 0 2 0 1 0 1 1 1 0 1 2 1 1 2 1 0 1 0 2 2 0 1 2 0 0 0 1 1 0 0 0 1 0 0 0 1 0 1 1 2 0 0 2 2 2 0 1 1 0 1 1 1 1 1 0 0 0 2 2 0 1 1 0 1 0 1 0 1 0 0 0 0 0 0 0 0 0 1 0 2 0 0 1 0 0 0 0 0 0 0 0 0 0 0 0 1 2 1 1 1 0 2 0 1 0 0 0 1 1 0 1 0 0 0 2 0 0 0 0 0 1 2 1 0 1 2 1 2 2 2 1 1 1 0 1 2 0 0 0 0 0 2 2 0 2 0 0 0 0 1 0 0 0 2 1 1 1 0 1 1 1 1 0 0 1 1 1 1 0 0 0 0 0 0 0 1 1 0 1 1 2 0 1 0 0 0 0 0 0 0 0 0 0 0 1 0 0 0 0 0 0 0 0 0 1 0 0 0 0 2 0 1 0 0 0 1 1 1 0 2 0 0 0 1 1 2 1 2 0 0 0 2 1 1 1 0 0 0 0 0 2 0 1 0 0 2 1 2 1 2 2 1 1 1 0 2 1 1 0 2 2 0 2 0 2 0 0 0 1 1 0 0 0 0 0 1 0 1 0 1 1 1 1 0 0 0 1 2 1 0 0 0 0 1 0 0 1 1 2 2 1 1 1 0 0 1 2 0 2 0 1 1 0 0 2 0 1 1 1 1 0 1 1 1 0 0 0 0 0 0 0 0 2 1 1 0 0 0 0 0 1 2 2 1 0 1 0 0 0 0 1 0 1 2 1 0 0 0 0 2 1 2 2 2 0 0 1 0 0 0 1 1 1 0 1 1 0 0 0 0 0 0 0 1 2 2 2 0 0 0 0 1 0 0 0 2 1 1 2 1 1 1 0 1 1 1 1 0 0 0 1 1 2 0 1 0 0 0 1 2 0 1 2 0 0 1 2 1 1 2 0 1 0 0 0 1 1 1 1 1 1 1 0 0 1 0 1 0 0 1 0 0 0 1 2 2 0 2 2 0 0 0 0 1 1 1 0 1 1 1 0 0 0 0 1 0 0 2 0 0 0 0 1 1 0 1 1 1 1 1 1 0 0 1 0 1 0 0 0 0 0 2 1 0 0 1 1 0 1 1 0 0 0 0 0 1 1 2 0 0 2 0 0 1 2 0 0 0 1 1 1 1 0 0 0 1 1 0 1 1 0 2 1 0 1 0 0 1 0 0 0 1 0 1 0 1 0 0 0 0 0 0 0 1 1 2 0 0 0 0 0 0 2 1 2 2 0 2 0 0 0 1 1 0 0 0 0 1 1 1 0 1 0 0 0 0 1 0 0 0 0 1 2 0 1 2 0 1 1 0 0 0 0 1 1 0 2 0 1 0 2 0 1 2 1 2 0 0 0 1 0 0 0 0 0 2 0 2 1 1 0 0 1 2 2 2 0 0 0 0 0 0 0 0 0 1 1 0 0 0 0 2 0 2 0 2 0 1 0 0 0 1 0 1 1 0 1 2 1 1 0 0 0 1 0 0 0 0 0 0 0 0 1 0 0 0 1 0 0 0 2 1 0 1 0 2 0 1 1 0 1 0 0 0 0 0 1 1 1 1 1 1 1 1 0 1 0 2 0 2 2 1 1 1 0 1 0 1 1 2 0 0 0 1 1 0 0 1 0 1 1 0 0 0 0 1 1 0 1 1 0 1 0 1 0 1 0 2 1 1 0 0 0 1 1 0 0 0 0 0 1 0 1 1 2 1 0 0 1 1 2 0 1 0 2 0 1 1 0 0 0 0 0 1 0 0 2 0 0 0 2 1 1 1 0 0 1 2 2 0 0 0 0 0 0 0 0 0 0 0 1 2 2 0 2 2 0 0 0 2 2 0 2 0 2 1 2 0 1 1 0 0 1 0 1 0 1 0 0 0 0 2 0 1 2 1 0 0 0 0 1 1 2 0 1 0 1 1 0 0 0 2 1 2 2 1 1 0 2 0 1 1 0 0 0 1 1 0 1 1 0 1 2 0 0 0 0 0 0 1 0 0 0 0 1 0 1 0 0 1 0 1 1 0 1 0 0 2 0 0 0 0 0 0 1 0 1 0 2 1
22 1 1 2 0 1 1 1 0 0 0 1 1 1 1 1 0 0 1 1 2 1 0 0 0 0 1 1 2 0 1 0 0 0 0 0 2 1 1 1 0 0 0 0 0 0 1 0 0 1 0 0 1 2 0 0 0 0 1 1 1 2 0 2 0 1 0 0 0 0 0 0 2 0 1 2 1 0 1 0 1 2 0 0 2 0 0 1 1 2 0 1 2 0 0 0 0 2 0 2 2 2 1 0 2 1 2 1 0 2 1 1 1 1 1 1 1 0 2 0 0 0 1 1 0 1 0 1 1 0 0 0 0 0 1 0 0 0 0 0 0 2 0 0 1 0 0 0 1 1 0 0 1 0 2 0 0 2 1 0 1 1 0 2 0 1 0 1 1 2 0 0 2 2 2 2 2 1 0 1 0 0 1 2 2 1 1 2 1 0 0 2 1 1 1 1 0 2 0 0 0 0 0 0 2 2 0 1 0 0 1 1 0 0 0 2 0 0 1 2 0 0 1 1 1 0 1 0 0 0 0 0 0 0 0 0 0 1 1 0 0 0 2 0 1 0 0 0 1 1 0 1 0 0 0 0 0 0 0 0 0 0 0 0 1 0 0 1 0 0 1 1 0 1 0 0 1 2 1 1 0 2 0 0 0 0 0 2 1 2 0 0 0 2 2 0 2 1 0 1 1 0 2 0 0 0 0 2 0 2 0 2 1 0 2 0 0 0 0 0 1 2 1 1 1 0 1 0 1 0 1 0 0 0 0 0 0 1 1 1 1 1 2 2 0 1 1 0 1 1 0 1 0 0 0 1 0 0 0 1 1 1 0 0 0 0 0 1 1 1 2 0 0 0 0 0 0 2 0 2 1 1 2 1 2 0 0 2 2 0 0 0 1 0 1 1 2 0 1 1 0 1 0 2 2 1 0 1 0 0 1 1 0 0 0 0 0 1 0 1 0 0 0 1 1 1 0 0 1 1 0 0 0 1 1 2 1 2 0 0 1 0 0 0 1 1 1 0 0 0 0 1 1 2 2 0 2 1 1 1 1 0 1 1 1 0 2 2 2 1 1 1 1 1 1 0 1 0 0 0 1 0 0 1 2 0 0 1 2 1 0 2 1 1 0 0 0 0 0 2 0 0 0 1 2 2 2 1 0 0 0 1 0 0 0 1 2 1 0 1 1 1 0 0 0 2 0 0 1 1 1 0 0 1 0 0 1 0 2 1 0 0 0 1 1 2 0 1 1 1 0 0 1 0 1 1 0 0 0 0 0 0 0 2 0 0 0 2 1 0 1 1 0 0 0 0 1 1 2 1 0 0 0 0 0 0 0 2 1 0 0 0 1 1 1 0 1 1 1 0 1 1 0 1 1 1 1 0 0 1 1 0 1 1 1 1 1 0 0 0 1 1 0 0 0 0 1 0 0 0 2 0 0 0 2 0 2 2 0 1 1 0 1 1 1 0 0 0 0 2 0 1 0 1 1 1 0 1 2 0 0 0 1 0 1 0 0 2 0 1 0 1 0 1 0 2 2 0 2 0 1 0 2 2 1 2 1 1 0 0 0 2 0 1 0 1 1 1 1 1 0 1 0 1 1 2 2 2 0 0 0 0 0 0 0 0 0 2 1 0 0 0 0 2 0 1 1 0 1 0 0 0 0 1 0 0 0 0 0 0 0 0 1 1 1 0 0 0 0 0 0 0 0 0 0 1 1 0 0 0 0 0 2 2 0 0 2 1 0 2 0 0 1 1 1 0 0 0 2 0 0 0 0 0 1 0 1 1 0 2 0 2 2 1 2 1 0 0 0 0 0 2 0 0 0 2 0 0 2 0 0 0 1 1 1 0 0 1 2 0 2 2 0 0 0 2 0 1 1 2 1 2 0 0 0 0 0 0 1 0 0 0 0 0 0 0 1 1 1 0 1 1 2 1 1 0 1 1 0 0 0 0 0 0 0 1 0 0 1 0 0 0 2 0 2 2 0 0 1 1 1 0 1 0 0 0 0 1 0 0 0 0 2 1 1 0 1 2 1 0 0 1 2 0 1 2 0 1 0 1 0 1 1 0 2 2 0 0 2 1 0 1 0 1 0 1 0 1 0 0 2 1 1 2 1 0 0 1 2 0 1 1 0 2 1 0 1 1 0 0 2 0 1 1 0 1 1 1 0 2 1 0 1 1 2 0 1 0 1 1 0 0 0 0 0 0 0 1 2 0 0 0 0 0 0 0 0 0 0 2 0 0 0 0 0 0 0 0 1 0 0 0
23 1 1 2 0 0 0 2 0 1 1 1 0 0 0 0 0 0 2 0 0 0 0 0 0 0 1 1 2 1 1 1 0 0 0 1 2 0 0 0 1 1 1 0 0 1 0 0 0 2 1 0 0 2 0 0 0 0 0 0 1 1 0 1 0 1 0 0 0 0 0 2 2 1 2 2 0 0 0 0 0 0 0 0 2 0 0 0 1 2 0 0 0 0 0 0 0 1 0 1 1 1 1 0 2 0 2 2 0 2 1 2 0 1 0 0 0 0 0 2 2 0 0 0 0 0 0 0 0 0 0 0 0 1 1 1 0 0 0 2 1 1 1 0 0 0 0 0 0 0 0 0 0 0 0 0 0 1 1 0 0 0 2 0 0 1 0 0 0 1 1 0 0 1 0 0 2 0 0 1 0 0 0 2 2 0 2 2 1 1 1 2 1 0 1 0 1 1 1 0 0 0 0 1 2 1 1 0 0 1 0 1 0 0 0 2 1 0 1 0 1 1 0 2 0 0 0 0 0 0 0 0 0 0 0 0 0 1 2 2 0 0 1 0 2 0 0 0 0 0 0 1 0 0 0 0 0 0 1 1 0 1 0 0 0 0 0 0 1 0 0 1 0 2 0 0 0 1 2 1 0 2 0 0 0 0 0 2 1 2 0 1 0 2 2 0 0 0 0 0 0 0 1 1 0 0 0 1 0 1 0 1 2 0 2 1 0 0 0 0 0 1 1 0 2 0 0 1 0 0 2 2 0 0 0 0 0 0 0 0 1 1 1 1 0 0 0 1 2 1 1 0 0 0 0 1 0 0 1 0 1 1 2 0 2 1 0 1 1 1 2 0 1 1 1 0 2 0 2 0 1 1 0 2 2 1 0 0 0 0 0 0 2 0 2 1 2 1 0 0 0 0 1 1 0 0 1 0 0 1 0 1 2 0 0 2 0 0 0 0 0 1 1 0 0 2 2 2 2 0 0 2 0 2 0 1 0 1 0 0 1 0 1 1 2 1 1 0 0 0 0 1 1 2 2 1 1 2 1 1 2 0 2 0 2 0 2 1 2 0 1 1 0 0 1 0 1 0 0 0 2 1 0 0 1 2 0 0 2 0 2 2 0 1 1 0 1 0 0 0 0 2 1 1 0 0 1 1 0 0 0 1 0 1 0 2 1 2 1 2 2 0 1 0 0 0 0 1 0 1 0 1 0 1 0 1 0 0 1 0 2 0 0 0 2 1 0 2 0 2 0 0 1 1 1 0 0 1 0 1 0 0 0 1 0 1 1 2 2 0 1 1 0 0 0 0 0 1 1 2 0 0 1 0 0 0 1 1 0 0 1 1 1 0 0 0 0 0 0 0 0 1 0 1 1 0 0 0 0 0 1 0 0 0 1 1 0 0 0 0 0 0 0 0 0 0 1 2 0 0 1 0 0 0 2 1 2 0 0 0 1 1 1 1 0 0 1 0 0 0 1 2 0 1 0 0 0 1 2 0 0 0 2 1 1 0 0 2 1 1 1 0 0 0 2 2 2 0 2 0 0 0 0 0 0 0 0 1 0 1 0 1 0 0 0 0 1 2 1 2 1 1 1 1 1 2 1 2 0 0 0 0 0 0 0 0 0 1 1 0 1 0 1 2 0 2 1 0 1 0 0 0 0 2 1 0 1 0 0 0 0 2 0 0 0 0 0 1 0 0 0 0 0 0 0 0 0 0 0 0 0 0 2 1 0 1 0 2 0 2 0 0 0 0 0 0 0 0 2 0 0 0 2 1 2 0 0 2 1 2 1 1 2 0 1 0 0 0 1 1 0 0 0 0 1 0 1 0 0 1 0 0 1 1 1 0 0 2 1 0 1 1 0 1 0 1 0 1 0 2 1 1 0 1 0 2 0 0 1 0 1 1 0 1 0 0 1 1 0 0 1 1 2 0 1 1 2 0 1 1 0 0 0 0 0 0 1 1 1 0 0 0 1 1 1 2 0 1 0 2 2 0 0 0 0 1 0 0 1 0 0 0 0 1 1 0 1 2 0 1 0 2 1 0 2 0 2 1 1 1 1 1 1 1 2 2 1 0 1 0 0 0 0 2 0 1 1 1 0 0 2 0 0 1 1 0 0 2 2 0 0 0 0 1 0 0 0 0 0 1 2 0 1 1 0 1 2 1 1 0 0 2 1 0 1 0 1 1 1 0 1 0 0 0 0 1 0 0 1 0 0 1 1 1 0 0 1 1 0 2 0 0 0 0 0 0 0 0 1 0 0 1
24 1 1 2 0 0 0 1 0 0 0 1 0 1 0 0 0 0 2 1 1 1 2 1 1 1 1 1 1 1 2 0 0 0 0 0 2 2 0 0 2 2 0 1 0 1 2 0 0 2 0 0 0 0 2 0 0 0 0 2 0 2 0 1 0 1 0 0 0 0 0 0 2 0 1 2 1 0 0 0 1 2 0 0 2 0 0 0 2 2 0 0 2 2 0 0 1 1 1 0 0 2 1 0 2 0 2 1 1 1 0 2 0 1 0 0 0 0 0 2 2 0 1 1 0 1 0 0 0 0 0 0 0 0 1 0 0 1 0 1 1 2 0 0 1 1 1 0 1 1 1 0 1 0 0 0 0 0 0 0 1 1 0 2 0 1 0 1 1 1 0 1 0 1 0 0 1 1 0 1 0 0 0 2 1 1 0 1 0 0 0 2 2 2 2 0 0 2 0 0 0 1 0 1 2 1 1 1 1 0 0 2 0 0 0 2 1 0 2 1 1 1 0 1 1 1 0 0 0 0 0 0 0 0 0 0 0 1 1 1 1 0 2 0 1 1 1 0 1 1 1 0 0 0 0 0 0 0 0 0 0 0 0 1 0 0 0 1 1 0 0 0 0 1 0 0 0 2 2 1 1 0 0 0 0 1 0 2 1 2 0 1 1 2 2 0 0 0 0 0 0 0 2 0 0 0 0 1 0 0 0 0 1 1 1 0 1 0 0 0 0 0 2 1 0 0 0 1 0 0 2 0 0 0 0 0 0 2 0 0 0 1 1 1 1 1 1 1 2 1 0 0 0 0 0 2 0 0 0 0 0 0 2 0 2 0 0 2 1 1 1 1 0 0 0 0 2 0 1 1 1 1 0 2 0 0 0 0 0 0 0 0 0 0 2 0 0 1 1 0 0 1 0 2 2 1 0 0 0 0 1 0 0 0 0 0 0 0 0 0 0 1 0 0 1 2 1 0 0 0 0 0 0 1 1 0 0 0 0 1 1 0 0 0 0 1 0 1 0 0 0 2 0 2 1 0 1 1 2 1 1 0 1 1 1 0 2 1 2 1 1 1 1 1 0 1 0 0 0 1 2 0 0 1 2 2 0 1 1 0 1 1 1 1 1 0 1 1 1 0 0 1 2 0 0 0 2 1 1 0 0 2 0 1 0 2 1 2 0 0 0 1 0 0 0 1 1 0 0 1 1 0 1 0 0 0 1 1 2 2 0 0 0 1 0 2 0 0 2 0 0 0 0 0 1 1 1 2 0 0 0 0 1 1 0 1 0 2 1 0 0 2 0 0 1 0 1 0 2 0 1 0 2 0 1 1 2 1 0 0 0 0 1 1 0 0 0 0 0 0 0 2 0 1 1 1 1 0 1 1 0 0 1 1 1 1 1 0 0 0 0 0 0 0 0 1 1 1 0 0 0 0 0 0 2 1 2 0 0 1 1 0 0 1 1 0 1 0 0 1 1 0 0 0 0 0 0 1 2 0 0 0 1 0 1 2 1 2 1 0 1 0 0 0 0 2 1 0 2 0 1 0 2 2 1 2 1 1 0 0 0 1 1 0 0 0 1 2 2 2 0 1 0 0 2 2 2 2 0 0 1 1 0 1 2 1 1 1 0 0 0 0 0 2 1 2 0 0 0 0 0 0 0 2 0 0 0 0 1 2 0 2 0 0 0 1 0 0 0 1 1 1 0 0 0 2 0 0 1 1 1 1 2 1 0 0 1 1 0 2 0 0 0 0 0 0 0 0 1 0 2 1 0 0 1 1 0 2 1 2 1 1 2 0 1 0 1 1 0 1 1 2 0 0 1 1 2 0 0 2 0 2 1 1 1 0 0 2 1 0 1 1 0 2 0 2 0 1 0 2 1 1 1 0 0 0 1 0 1 0 0 1 0 0 0 0 0 0 0 0 2 2 2 1 0 0 2 0 1 1 0 0 0 0 0 1 0 1 1 0 0 0 0 2 1 2 0 1 0 1 0 1 1 0 0 2 0 0 0 0 1 0 1 2 2 0 2 2 1 1 1 1 2 0 1 2 0 2 0 2 0 1 1 1 1 1 0 0 2 0 0 0 0 1 0 1 0 1 0 1 0 0 0 2 1 0 0 1 1 0 0 0 1 0 0 0 0 0 0 0 2 0 0 2 1 0 2 1 0 1 1 1 1 0 0 1 1 0 0 0 0 0 0 0 0 2 0 0 1 0 0 1 1 1 0 0 1 0 0 0 0 0 1 0 0 0 0 0 2 0 0 1
25 0 2 0 0 0 0 0 0 0 0 1 0 0 0 0 0 0 1 1 1 1 0 1 0 0 1 0 1 1 2 0 0 1 1 1 1 0 0 0 0 0 0 0 0 1 1 0 0 0 0 0 2 2 0 1 0 0 1 1 1 2 0 1 1 0 1 1 0 0 0 2 1 0 1 1 0 0 1 0 2 2 0 1 2 0 0 1 2 2 0 1 1 2 1 0 1 1 0 1 1 2 1 0 2 1 2 2 0 2 0 2 0 1 0 0 0 0 1 1 1 0 2 2 0 2 0 1 0 1 0 0 0 0 1 0 0 0 0 0 1 1 0 0 0 0 0 0 0 0 0 0 0 0 0 0 0 1 1 0 0 0 2 0 1 2 0 1 2 2 0 1 0 1 0 0 2 0 0 0 0 0 1 2 1 0 0 1 1 0 0 2 2 2 2 0 1 2 0 0 0 0 0 1 2 1 2 1 1 0 0 0 1 0 0 2 0 1 0 1 1 1 1 1 1 0 1 1 1 1 1 2 0 0 0 0 0 2 2 2 0 0 2 0 1 0 0 0 0 0 0 0 0 0 0 0 1 1 0 1 1 1 0 0 0 0 0 0 2 2 0 1 0 2 0 0 0 2 1 1 0 1 1 1 0 2 1 1 1 2 0 2 0 1 1 0 1 0 0 0 0 0 2 0 1 0 0 2 1 1 1 1 0 0 1 0 1 0 1 1 0 2 1 1 2 0 1 2 0 0 1 0 0 0 0 1 0 1 0 0 0 0 0 2 1 1 0 2 2 0 1 0 0 1 0 0 1 0 0 1 1 1 2 1 2 0 0 1 1 1 1 1 1 1 2 2 2 0 2 0 1 0 0 1 1 0 0 0 0 0 0 0 2 0 2 2 2 0 1 1 0 2 1 2 0 1 1 1 0 0 1 0 0 0 0 0 0 0 0 0 1 1 1 0 0 1 1 0 0 0 0 1 0 1 0 1 0 2 0 0 0 0 0 0 2 2 2 0 0 0 0 1 1 1 1 1 0 1 2 1 1 0 0 0 0 2 0 1 2 1 1 1 2 2 0 1 0 0 1 1 1 2 0 1 1 1 0 1 2 1 2 1 1 2 1 0 0 2 2 0 0 0 0 2 0 0 1 0 1 0 1 1 1 0 0 0 0 2 0 2 2 0 1 1 1 2 0 1 0 2 0 2 0 0 1 0 0 0 1 1 1 0 0 1 1 0 0 2 0 2 1 1 1 1 1 2 1 0 0 0 2 0 1 1 0 1 1 2 2 0 1 1 0 0 1 0 1 2 2 2 0 0 0 0 1 0 0 1 0 0 0 0 0 0 0 0 2 0 0 0 0 1 1 0 1 0 0 1 0 0 0 0 0 1 0 0 1 1 0 0 0 0 0 1 1 0 1 1 0 0 1 0 1 0 2 1 2 0 0 2 0 1 0 2 0 0 1 0 0 1 0 2 0 1 0 0 0 0 1 0 0 0 1 1 0 0 0 2 0 0 0 1 1 0 0 2 1 1 1 1 0 1 1 1 1 1 0 2 0 0 2 0 0 1 0 1 2 2 1 2 1 0 0 0 2 1 1 1 0 0 0 0 0 0 0 2 1 1 2 0 0 0 0 2 0 1 1 0 1 0 1 1 0 1 0 1 0 0 0 0 0 0 0 0 2 0 0 1 0 0 0 0 0 0 0 0 0 0 0 0 0 0 2 0 0 0 1 1 0 1 0 0 1 0 0 0 0 0 2 0 0 0 0 0 0 1 0 2 0 2 0 2 2 0 1 0 0 1 0 0 0 0 0 0 0 1 2 0 0 2 0 0 1 1 1 0 0 1 1 0 1 2 0 1 0 1 0 1 1 2 1 2 1 1 1 0 0 1 1 0 1 1 0 0 0 0 0 0 0 0 2 2 0 0 0 0 0 0 0 0 0 0 0 0 0 0 0 0 2 0 0 0 0 2 1 1 0 1 0 1 0 1 0 0 0 0 0 0 2 0 1 0 1 2 2 0 2 0 0 0 0 2 1 1 2 0 1 1 0 2 0 0 0 0 2 1 2 0 2 1 0 1 0 1 0 0 0 1 0 0 0 0 0 2 0 0 0 1 1 0 1 0 1 1 1 1 1 0 2 0 0 0 0 1 2 0 1 1 0 0 1 1 1 0 0 1 2 0 0 0 0 0 0 0 0 1 0 0 1 1 0 1 1 2 0 1 1 1 0 2 0 0 0 0 0 0 0 0 1 1 0 2
26 1 1 0 0 0 0 2 0 1 1 1 0 0 0 0 0 0 0 0 0 0 0 0 0 0 1 1 2 1 1 0 2 2 0 0 2 1 0 0 1 1 2 0 0 1 0 0 0 0 0 0 0 1 1 0 0 0 0 0 2 2 0 1 1 0 1 0 0 1 1 0 2 0 2 2 0 0 2 1 1 2 1 1 1 0 0 1 2 2 0 0 1 1 0 0 1 2 0 2 2 2 0 0 2 0 2 2 0 2 0 1 1 2 1 1 1 0 1 1 1 0 2 2 0 2 0 0 0 0 0 0 0 0 0 0 0 0 0 0 0 2 0 0 0 0 0 0 0 0 0 0 0 0 0 0 0 2 0 0 0 2 1 1 0 0 0 0 0 2 1 0 0 1 0 0 2 1 0 0 0 0 0 1 0 0 0 2 1 0 0 2 1 0 2 0 0 1 0 0 0 1 0 2 2 2 1 0 1 0 0 1 1 0 1 1 0 0 0 0 1 1 0 1 1 1 0 1 1 1 0 0 0 0 0 0 0 1 2 1 1 0 1 0 2 0 1 0 0 0 0 0 0 0 0 0 0 0 0 0 0 0 0 0 0 0 1 0 1 1 0 2 0 1 0 0 0 1 2 2 0 2 0 1 0 1 0 2 2 2 0 1 0 2 1 1 0 1 1 1 0 0 2 0 1 0 0 2 2 2 2 2 2 0 1 0 0 0 0 0 0 1 0 0 2 0 2 1 0 0 2 2 0 0 0 0 0 1 0 1 0 1 2 1 0 0 1 0 2 2 2 0 0 0 0 1 2 0 0 1 1 1 1 0 1 0 0 2 2 0 2 0 0 0 1 1 1 0 1 1 2 0 0 1 2 1 0 0 0 0 1 2 1 0 2 2 2 2 2 2 0 1 0 2 2 2 0 2 0 0 0 1 0 0 0 0 0 0 0 0 0 0 0 2 1 2 2 0 1 0 1 0 0 2 0 0 0 0 0 0 2 0 0 0 1 2 1 1 0 0 0 2 0 1 1 0 1 2 1 2 2 0 0 0 0 2 0 1 2 1 1 1 0 0 2 0 1 0 0 0 2 1 0 1 2 0 0 1 2 1 1 2 0 1 2 0 2 0 0 1 0 2 1 1 0 0 2 0 1 0 0 2 0 0 1 1 0 2 0 1 1 2 2 0 0 1 0 0 0 1 1 0 0 0 1 0 1 0 2 1 0 1 0 1 1 1 0 0 2 0 0 0 1 0 1 2 2 2 0 0 0 0 0 2 1 0 0 2 0 1 0 2 0 0 1 0 1 0 1 1 0 0 2 0 1 1 2 1 0 0 1 1 0 0 0 0 1 2 2 0 2 0 0 1 1 0 1 0 0 1 0 0 0 1 0 1 0 1 1 1 1 1 0 0 0 2 2 0 0 0 1 0 0 0 1 1 2 0 0 2 1 1 0 1 1 0 1 0 0 1 0 2 0 1 0 0 0 0 2 0 0 0 2 0 1 1 0 2 0 1 0 1 0 1 1 1 2 0 2 0 1 0 2 1 1 2 0 1 0 0 0 0 0 1 1 2 2 0 0 0 0 0 0 1 0 1 2 2 0 0 0 0 0 0 0 1 0 2 2 0 0 0 2 2 1 1 1 0 0 0 0 0 0 2 0 1 0 0 0 0 0 0 0 0 1 1 1 1 0 1 1 1 0 0 1 0 0 0 1 0 0 0 2 1 0 0 1 2 0 2 0 0 0 1 1 1 0 0 2 0 1 0 0 0 0 2 0 2 1 2 0 1 2 1 2 1 0 0 0 0 0 1 0 0 1 1 1 0 0 1 1 1 0 0 1 0 1 2 0 0 0 0 0 0 0 1 0 1 1 2 1 2 2 0 0 0 0 0 0 0 0 0 1 0 0 0 1 0 0 0 1 1 1 1 0 0 1 0 0 0 1 0 0 0 0 0 1 2 1 0 1 0 0 2 0 0 0 0 2 2 2 0 0 0 0 0 0 0 0 0 0 0 1 2 2 0 2 2 0 1 0 2 1 0 1 1 0 2 1 1 0 0 1 0 2 1 1 0 1 0 0 0 0 2 0 1 1 1 0 0 1 0 0 2 0 0 1 0 1 0 0 0 2 2 1 0 1 0 1 0 2 0 0 2 1 0 1 0 0 0 1 1 0 2 2 0 1 0 0 0 0 0 1 0 0 2 0 0 1 0 0 1 1 2 1 1 2 0 0 2 0 0 0 1 1 0 0 0 0 0 2 0
27 0 2 0 0 1 1 2 0 2 2 0 1 1 0 0 0 0 1 1 0 0 0 2 0 0 0 2 2 0 2 0 0 1 1 1 1 2 0 0 0 0 0 0 0 0 1 0 0 1 0 0 0 0 1 0 0 0 0 1 1 1 0 1 0 1 0 0 0 0 0 1 2 0 0 2 2 0 2 1 1 2 1 1 0 0 0 0 2 2 0 0 0 1 1 1 1 2 0 2 2 2 0 0 2 1 2 1 0 2 0 1 2 2 2 2 2 0 1 0 0 1 1 1 0 1 0 1 1 0 0 0 0 0 0 0 0 0 0 0 2 0 1 0 0 0 0 0 0 0 0 0 1 0 0 0 0 0 1 0 1 1 0 2 0 0 0 1 1 2 1 1 0 1 0 0 1 0 0 1 0 0 2 2 2 0 0 0 0 0 0 1 1 0 1 1 1 1 0 0 0 1 0 1 2 1 1 0 2 1 0 0 1 0 0 2 1 0 1 1 1 1 0 1 1 1 1 0 0 0 0 1 0 0 0 0 0 2 2 1 0 0 1 0 2 0 0 0 0 0 0 0 0 0 2 1 1 0 0 1 1 1 0 0 0 0 1 0 0 0 0 1 1 2 1 1 0 2 2 2 0 1 0 0 0 1 0 1 2 2 0 1 1 2 1 0 0 1 0 0 0 1 2 0 0 0 0 1 0 2 0 2 2 0 1 0 0 0 0 0 0 2 2 2 2 0 1 1 1 1 2 1 0 0 0 0 0 1 0 1 1 1 0 2 0 0 0 0 2 0 1 0 0 1 0 0 0 0 0 2 2 2 1 0 1 0 0 2 2 0 2 0 0 0 1 1 0 1 0 2 1 1 0 1 1 0 0 0 0 0 0 0 1 0 1 0 2 0 0 0 0 0 0 2 2 1 0 0 0 0 0 0 2 0 0 2 0 0 0 0 0 0 2 1 0 2 1 0 1 1 0 1 1 0 2 0 1 0 0 0 1 0 0 0 2 1 0 0 0 0 0 1 0 1 1 0 1 0 1 0 1 0 1 0 1 1 1 0 2 0 1 1 0 0 1 1 1 1 1 0 1 2 0 1 1 2 0 1 2 0 2 2 1 0 1 0 1 2 1 0 1 1 1 0 1 1 2 0 0 0 0 2 0 0 0 2 1 2 0 0 0 2 0 0 0 1 1 2 0 2 0 2 0 1 1 0 0 0 1 0 0 2 0 2 2 2 0 1 0 2 0 1 0 0 1 1 0 0 0 0 2 0 0 2 0 0 0 2 0 2 0 1 0 0 1 0 1 1 2 1 1 0 1 0 0 0 1 1 0 0 1 1 0 0 0 0 0 1 1 0 1 1 0 1 1 1 1 0 0 1 0 0 1 1 1 2 0 1 0 0 0 0 0 0 0 1 1 1 0 0 0 0 0 1 1 0 1 1 1 2 1 1 0 1 0 0 2 0 0 1 0 1 0 1 0 0 0 1 2 0 0 0 1 0 0 2 1 2 2 0 2 0 0 0 1 2 2 0 2 0 1 0 1 1 1 1 0 1 0 1 0 1 0 0 1 1 2 2 1 1 0 0 0 0 2 2 1 0 0 1 1 1 0 0 0 0 0 2 0 0 0 0 0 2 1 1 1 0 0 0 0 0 0 2 0 0 1 0 1 1 0 0 0 0 0 0 0 0 0 0 0 0 0 0 1 1 1 1 1 0 0 0 2 1 0 0 2 1 0 1 1 0 0 0 0 1 0 0 1 1 1 1 0 0 0 2 0 1 0 2 1 2 2 0 1 0 0 1 0 1 0 0 0 1 1 0 0 0 0 1 0 0 0 1 1 0 0 2 1 0 0 1 0 0 0 1 0 1 0 1 0 1 1 1 1 0 0 0 1 0 0 0 0 0 1 0 1 0 0 0 2 2 2 1 0 1 2 0 0 0 0 0 0 0 0 1 0 0 1 1 1 0 1 1 2 2 0 0 1 2 2 0 0 1 0 1 0 0 1 0 1 0 0 1 1 0 1 2 0 0 0 2 2 1 2 0 2 0 0 1 0 2 1 0 1 1 2 1 1 1 0 1 1 2 0 0 1 1 0 1 0 0 0 1 0 0 0 2 2 0 0 0 0 0 0 0 0 0 0 0 2 0 1 1 1 0 1 1 0 1 2 0 1 0 2 1 1 1 1 0 1 0 0 0 0 1 1 0 2 0 0 1 0 1 0 0 0 0 0 2 0 0 0 1 0 0 0 0 2 0 0 0
28 0 2 0 0 0 0 2 0 1 1 0 0 1 1 1 0 0 2 1 1 1 1 2 1 1 1 1 1 1 2 0 2 2 0 0 1 0 0 0 0 0 1 0 0 0 2 1 0 0 1 1 1 1 1 1 0 0 0 1 1 2 0 0 0 1 0 0 0 1 1 1 2 0 1 2 1 0 0 0 0 1 1 1 2 0 0 0 1 2 0 1 0 1 0 0 0 1 1 0 0 2 1 1 2 0 2 0 2 0 0 1 1 1 1 1 1 0 1 1 1 0 1 1 0 0 0 1 1 0 1 1 0 0 1 0 0 0 0 0 0 2 0 0 0 0 0 0 1 1 0 0 0 0 0 0 0 0 0 1 0 0 1 1 0 0 0 1 0 0 0 2 0 2 0 1 2 1 0 0 0 1 1 2 1 0 0 2 2 2 2 2 1 1 1 0 1 2 1 1 0 1 0 1 2 1 2 2 2 0 0 1 2 1 0 2 0 1 1 2 0 0 1 2 0 0 1 1 0 0 0 1 0 0 0 0 0 1 1 1 0 0 2 0 2 0 0 0 0 0 0 0 0 0 0 0 0 0 0 1 0 1 0 0 0 0 0 0 1 0 1 0 0 1 0 0 0 2 2 2 0 2 0 0 0 1 0 2 2 2 0 2 0 2 1 1 0 1 0 0 0 0 1 1 1 0 0 2 1 2 1 2 2 0 1 0 1 2 1 1 1 2 1 0 0 0 2 1 0 0 1 0 0 0 0 1 0 1 0 0 0 1 2 2 0 0 2 0 1 0 1 0 1 1 1 0 2 0 0 2 2 2 0 0 0 0 0 0 1 1 1 1 1 1 1 2 2 0 0 2 2 1 0 0 2 0 0 0 0 1 0 0 1 0 2 1 1 0 0 0 0 0 1 2 2 0 0 0 0 0 0 1 0 1 0 1 0 0 0 0 0 2 0 1 0 1 1 0 1 1 0 1 0 0 1 0 1 1 0 0 1 0 0 1 1 2 2 0 0 0 0 1 1 1 1 1 0 1 1 1 1 0 0 0 0 2 0 0 2 0 0 0 1 1 2 0 1 0 0 1 1 0 0 0 2 1 0 1 2 1 2 2 0 2 0 0 1 1 1 1 1 1 2 0 0 0 2 0 0 0 0 1 0 0 0 0 0 1 0 2 2 0 2 1 1 1 1 0 0 1 0 0 0 1 0 1 0 0 1 0 1 0 0 2 2 1 0 2 0 2 1 1 0 0 0 1 0 1 0 0 0 0 0 2 0 0 0 1 1 1 1 2 0 0 0 0 0 0 1 1 0 1 1 0 0 0 1 2 2 0 0 0 0 0 2 0 1 0 0 0 0 2 0 1 2 0 1 0 0 0 1 0 0 1 0 1 0 0 0 0 0 0 0 1 1 0 2 1 0 0 1 0 0 0 1 0 2 1 0 1 0 0 0 1 1 0 1 0 0 0 0 2 1 2 0 0 0 0 2 1 1 0 0 0 0 1 0 2 1 1 1 0 1 0 1 0 1 0 1 1 0 1 2 2 1 2 1 0 0 2 0 0 0 0 2 2 2 1 0 1 1 0 0 1 1 2 1 2 0 0 1 1 0 0 1 1 1 1 0 0 0 0 1 2 0 2 0 1 0 1 0 0 1 2 0 0 2 0 1 2 1 0 0 0 0 0 0 0 0 1 1 1 0 0 0 0 0 0 2 0 0 0 2 0 0 1 0 1 0 2 0 0 1 0 0 0 0 0 2 0 1 0 0 0 1 1 0 2 1 2 0 1 2 0 0 0 0 0 1 2 1 1 0 0 1 1 1 1 1 0 0 0 1 1 1 0 0 1 1 0 1 1 0 0 1 1 0 1 0 2 0 2 1 0 0 0 0 0 2 0 1 1 0 0 0 0 0 0 0 0 2 2 2 0 0 0 0 0 0 0 0 0 2 0 2 2 0 0 2 0 0 0 2 0 2 1 0 0 1 2 2 0 1 0 0 2 0 0 0 1 1 0 2 2 2 0 2 2 0 1 1 1 2 0 1 1 0 2 0 2 0 0 1 1 1 1 1 0 1 0 0 0 0 1 0 1 1 0 0 0 0 0 0 1 0 0 1 0 1 0 0 0 2 2 0 1 2 0 0 0 2 0 1 1 0 1 2 0 0 0 1 1 2 0 1 1 0 1 1 0 1 1 0 0 0 0 1 0 0 0 0 2 0 1 0 0 0 0 0 1 0 0 0 0 0 1 0 0 1 0 0 1
29 1 0 2 0 0 0 2 0 0 0 0 0 0 0 0 0 0 1 1 1 1 0 0 0 0 1 1 2 0 2 1 1 0 1 1 2 1 1 1 1 1 0 1 0 0 1 0 0 2 0 0 0 0 2 0 0 0 0 1 1 1 0 2 0 1 1 0 0 0 0 0 2 0 2 2 0 1 0 0 2 2 1 1 1 0 0 1 2 2 1 1 0 2 0 0 0 2 0 2 2 2 1 0 2 1 2 1 1 1 0 2 0 1 0 0 0 0 0 2 2 0 2 2 1 0 0 2 2 0 0 0 0 0 0 0 0 0 0 1 0 2 0 0 0 0 0 0 0 0 0 0 1 0 1 1 0 1 1 1 0 0 0 2 0 0 0 1 1 1 0 2 0 0 0 0 2 0 0 1 0 0 0 0 0 0 0 0 0 0 0 2 2 1 2 0 1 2 0 0 0 0 1 1 2 1 2 0 1 0 0 2 1 0 1 1 1 0 2 0 2 2 0 1 1 1 0 0 0 0 0 0 0 0 0 0 0 2 2 1 0 0 2 0 0 0 0 1 1 1 1 0 0 0 0 0 0 0 1 1 0 1 0 0 0 0 0 0 1 0 1 0 1 2 0 0 0 2 1 0 0 1 1 1 0 1 0 1 0 2 0 1 0 2 2 0 1 1 1 0 1 1 2 0 0 0 1 2 0 0 0 1 0 0 0 1 0 1 2 2 0 1 2 0 2 0 2 1 0 0 1 0 0 0 0 0 0 0 0 1 0 1 1 1 0 0 0 1 2 1 0 1 0 1 0 1 1 0 1 1 1 1 2 0 2 1 0 0 0 2 0 2 1 1 1 1 1 1 1 1 1 1 0 0 2 0 0 0 0 0 0 0 1 0 1 1 2 0 1 1 0 1 1 2 1 1 1 0 0 0 0 0 1 0 1 2 1 1 0 1 0 1 0 2 0 2 2 0 1 1 0 0 0 0 2 0 0 1 0 1 0 0 0 0 2 1 0 0 0 0 0 2 1 2 1 1 0 0 0 0 0 0 1 1 1 0 2 0 2 0 0 0 0 0 0 0 0 0 0 0 1 1 0 1 1 2 0 0 1 1 0 1 0 1 0 0 2 1 0 1 1 1 2 0 0 0 2 1 0 0 0 1 0 0 0 1 0 1 0 2 2 0 1 1 1 2 0 2 0 2 0 2 0 0 0 1 0 0 2 0 2 0 0 0 2 1 0 1 1 1 1 1 1 0 1 1 1 1 0 1 1 0 1 1 0 1 1 2 2 0 2 0 1 0 0 0 1 0 2 0 2 0 1 0 1 1 1 1 1 0 0 0 0 0 1 0 0 1 1 0 1 0 0 0 2 0 0 0 0 0 1 0 0 2 1 2 0 0 1 0 1 1 0 0 0 1 2 1 0 0 0 0 1 0 2 1 2 2 0 1 1 0 0 0 2 0 1 0 0 0 1 0 1 0 1 0 0 0 1 1 1 0 0 1 1 0 0 2 0 2 0 0 0 1 0 2 2 1 0 2 0 0 2 1 0 1 2 1 0 1 0 0 0 1 2 1 2 0 0 0 0 0 0 1 1 2 2 1 0 0 0 0 0 0 0 0 0 2 1 1 0 1 0 2 0 2 1 1 0 0 0 0 1 2 0 1 1 0 1 1 0 1 0 0 0 1 0 1 0 1 1 1 0 0 0 1 0 0 1 0 0 0 2 2 0 0 0 2 0 1 1 0 1 0 0 0 0 0 1 0 1 0 0 0 1 1 0 2 0 2 0 1 2 0 0 0 0 1 1 1 1 1 0 1 0 1 1 0 0 2 0 0 0 0 1 0 1 1 1 0 1 1 0 1 0 1 0 0 0 2 1 1 1 0 0 1 1 0 0 0 0 0 0 0 0 0 0 1 0 0 1 1 1 0 1 0 1 0 0 0 0 0 1 0 1 2 0 0 0 0 0 0 0 1 2 1 1 1 1 1 1 0 0 0 0 0 1 1 1 0 1 0 1 2 2 0 2 2 1 0 0 0 1 0 2 0 1 2 1 1 0 2 1 1 2 2 0 0 2 0 0 0 0 2 2 1 2 2 0 0 1 0 1 2 0 0 0 1 1 0 0 0 0 1 0 0 1 0 2 1 2 0 1 1 1 0 1 0 0 0 1 1 1 0 1 0 0 0 0 0 0 0 0 0 0 1 0 0 0 0 0 2 0 0 0 0 0 0 1 2 1 0 0 1 0 0 0 0 1 1 1 2
30 1 1 1 0 0 0 2 0 0 0 0 0 0 0 0 0 0 2 1 1 1 0 0 0 0 1 1 2 0 1 2 0 1 0 0 1 2 0 0 2 2 2 0 0 0 0 0 0 2 0 0 1 1 1 1 0 0 0 1 0 1 1 0 1 0 2 0 0 0 0 0 2 0 2 2 0 0 1 0 2 2 0 0 1 0 0 0 1 2 0 0 0 2 1 0 1 0 0 0 0 2 0 0 1 0 1 2 0 2 0 2 0 2 0 0 0 0 0 2 2 0 2 2 0 2 0 1 1 0 1 1 0 0 0 0 0 0 0 2 1 1 2 0 1 0 0 0 0 0 0 0 0 0 0 2 0 0 0 1 0 0 2 0 1 2 0 2 2 2 0 0 0 2 0 1 1 0 0 1 0 1 0 1 1 0 1 0 0 0 0 1 1 0 1 0 0 2 1 0 0 1 0 1 2 2 1 2 0 0 1 1 1 0 0 2 0 1 0 1 1 1 1 2 0 0 2 0 0 0 1 1 0 0 0 0 0 2 2 1 0 1 2 0 2 0 1 0 0 0 0 0 0 0 0 0 0 0 0 0 0 0 0 0 0 0 0 0 1 0 0 1 0 2 0 0 0 2 0 0 1 1 0 0 0 1 0 2 0 2 0 1 2 2 2 0 0 0 0 0 0 0 2 0 1 0 0 2 0 0 0 0 1 0 2 0 0 0 0 0 1 2 2 1 2 0 0 1 0 0 2 1 0 0 0 0 0 2 0 0 0 0 1 2 0 0 1 0 0 2 0 2 0 0 0 0 1 0 0 0 0 0 2 2 2 0 0 2 2 0 2 0 1 1 2 0 1 2 0 2 2 2 0 0 2 1 0 0 0 0 0 0 0 0 0 0 2 0 1 0 0 1 0 2 2 2 0 0 0 0 0 1 1 0 1 2 0 1 0 1 0 0 0 0 0 2 1 0 1 0 1 1 0 1 1 1 0 0 0 0 1 0 1 1 0 2 2 0 0 0 0 2 1 1 1 1 0 1 1 1 1 0 0 1 0 1 1 1 2 1 1 1 0 0 2 0 2 0 0 1 1 2 0 2 2 0 0 0 2 0 2 2 1 2 2 0 2 2 2 0 0 0 2 0 0 0 2 0 2 0 1 1 0 0 0 1 1 1 0 2 2 0 1 1 2 2 0 0 0 1 0 1 0 0 0 1 0 0 0 1 0 1 0 0 1 1 0 1 1 1 1 1 0 0 1 0 0 0 0 0 0 0 1 1 0 1 1 0 0 0 0 1 1 0 0 0 1 1 2 1 1 0 0 0 0 0 0 1 1 1 0 0 0 0 1 0 0 0 0 0 0 2 0 2 1 0 1 0 1 0 1 0 0 2 0 2 0 2 0 0 0 0 0 1 1 0 0 1 0 0 0 0 1 0 2 0 2 0 0 1 0 0 0 0 2 0 0 0 0 1 0 1 1 1 1 1 0 1 1 0 0 0 2 2 0 0 0 1 0 1 0 1 0 1 1 1 2 0 2 0 0 0 2 2 1 2 1 1 0 1 0 1 0 0 0 0 0 1 1 1 0 0 0 2 1 2 1 2 0 0 0 0 0 0 0 1 0 2 1 0 1 0 0 0 2 2 0 0 0 0 0 0 0 2 0 0 1 0 1 1 0 1 1 1 1 0 0 0 0 0 0 0 0 0 1 1 0 0 1 0 0 0 2 1 0 1 1 2 0 2 1 0 1 0 0 0 0 0 2 0 1 0 1 1 1 1 0 2 0 2 0 2 2 0 0 0 0 1 0 1 1 2 0 0 1 1 1 0 0 1 0 0 1 1 1 0 0 2 2 0 2 2 0 1 0 1 0 1 0 2 1 1 2 0 0 0 1 0 0 0 0 0 0 0 0 0 0 1 0 0 1 1 1 0 0 0 0 0 0 1 0 0 0 0 0 0 1 0 2 0 0 0 2 1 2 1 0 0 1 1 1 0 1 0 0 1 0 0 0 0 0 0 1 1 1 1 0 1 0 1 1 2 0 0 2 2 0 1 0 0 0 1 1 0 1 1 1 1 2 0 0 0 0 0 0 2 1 1 0 0 1 1 0 1 0 0 0 0 0 0 0 0 1 1 0 0 1 0 0 0 2 0 1 1 1 0 1 0 0 2 0 0 1 0 1 0 0 0 1 1 0 1 1 0 0 0 0 0 1 0 0 1 0 0 0 0 0 0 0 2 0 0 0 0 0 0 0 0 1 0 0 1
31 0 0 2 0 1 1 1 0 0 0 1 0 0 0 0 0 0 0 0 0 0 0 0 0 0 2 2 2 1 2 2 1 2 0 0 2 2 0 0 1 1 1 0 0 1 0 0 0 1 0 0 0 0 2 0 0 0 0 0 2 2 0 2 1 1 1 0 0 1 1 2 2 0 0 2 2 0 1 1 0 2 0 1 2 0 0 1 2 2 1 1 1 2 0 0 1 0 0 0 0 2 1 0 2 0 2 0 2 0 0 2 1 1 1 1 1 0 2 0 0 0 2 2 0 2 0 1 1 0 0 0 0 0 1 0 0 0 1 0 1 2 0 0 1 0 1 0 1 1 1 0 1 0 1 0 0 1 0 0 1 0 2 0 0 2 0 1 1 1 0 0 2 1 0 0 2 0 0 0 1 1 0 0 0 0 0 0 0 0 0 2 2 2 2 0 1 2 0 0 0 1 0 0 2 1 1 0 0 0 0 0 1 0 0 2 0 0 2 1 0 1 0 1 1 0 0 1 1 1 0 0 0 0 0 0 0 2 2 1 0 1 2 0 1 0 0 0 0 0 0 0 1 0 0 0 1 2 0 0 0 0 0 0 0 0 1 1 2 1 0 2 0 2 0 0 0 2 1 0 1 1 1 1 0 1 1 1 1 1 1 1 0 1 0 0 0 0 0 0 0 0 2 0 1 0 0 2 0 1 0 2 1 0 0 0 1 2 0 0 0 2 0 0 2 0 1 1 1 1 2 1 0 0 0 0 0 1 1 2 0 2 1 2 0 0 1 0 1 2 1 1 0 0 0 1 0 0 0 1 1 1 2 2 2 0 0 0 2 0 2 0 1 1 0 1 2 2 0 2 2 1 0 0 1 0 0 0 0 0 0 1 0 0 2 0 1 0 0 0 0 0 1 2 1 0 1 1 0 0 0 0 0 0 1 1 0 0 0 0 1 2 0 1 2 2 1 0 2 0 1 0 0 0 0 0 0 0 1 1 0 0 0 0 1 1 2 0 1 0 0 1 1 1 0 0 0 1 1 1 2 0 0 1 0 1 1 1 2 1 1 1 2 2 1 0 1 0 0 0 2 2 1 1 2 1 0 2 2 1 0 2 1 2 0 0 1 2 2 0 0 0 1 1 0 0 2 0 1 0 0 1 0 2 0 2 0 2 0 2 2 0 0 0 0 2 0 0 1 2 0 1 0 0 0 0 1 0 1 0 1 1 0 0 0 1 1 1 1 1 0 0 1 0 1 1 2 0 0 0 0 0 1 2 0 1 1 2 1 0 0 1 0 0 0 0 0 1 1 2 0 0 2 0 0 0 1 1 1 0 1 0 0 0 1 0 1 0 0 0 0 2 0 2 2 0 2 0 0 1 1 0 0 0 1 1 0 1 0 0 0 0 0 1 1 0 2 2 0 0 0 0 1 0 0 0 2 0 0 0 1 2 0 1 0 0 1 0 0 1 1 1 0 0 0 0 0 0 2 1 1 1 1 0 1 1 0 2 1 0 0 2 0 0 1 0 1 1 1 1 0 0 2 1 1 2 0 0 0 1 0 1 0 1 1 2 2 2 2 2 1 1 0 0 2 2 2 2 1 1 0 0 0 0 0 1 0 2 1 0 0 0 1 2 0 2 0 0 1 0 1 1 0 2 0 0 1 0 2 2 0 2 0 0 0 0 0 0 0 0 0 0 0 0 0 2 0 0 1 0 0 0 2 2 0 0 0 1 0 2 1 0 0 0 0 1 1 0 1 1 1 1 1 1 1 0 0 1 1 2 0 1 2 1 1 1 0 0 0 0 0 2 0 0 0 1 1 0 1 0 0 0 1 1 1 0 0 2 2 0 1 2 0 0 0 0 0 1 0 1 1 0 0 0 0 1 0 0 0 0 0 0 0 0 0 0 0 1 1 0 1 1 0 0 0 0 0 1 0 0 0 0 0 0 0 1 0 0 1 0 0 0 1 1 0 0 0 0 0 1 2 0 0 0 0 0 0 0 1 0 2 0 0 0 2 2 1 2 0 0 0 2 1 0 1 1 1 0 0 1 1 1 1 0 1 1 0 1 2 0 0 0 0 2 0 2 1 2 0 0 1 0 1 2 1 0 0 1 2 1 0 0 1 2 0 0 2 0 0 0 2 0 2 0 1 0 1 0 0 1 1 1 1 1 1 1 0 0 0 0 0 0 0 0 0 1 1 0 1 0 0 1 1 2 0 0 1 0 0 2 0 0 0 0 0 0 0 0 1 2 0 1
32 0 0 2 0 1 1 2 0 1 1 0 0 0 0 0 0 0 1 1 1 1 0 1 0 0 1 2 2 0 2 0 1 2 0 0 1 2 0 0 2 2 0 1 0 1 1 0 0 2 1 0 1 1 1 1 0 0 0 1 0 1 1 0 1 0 2 0 1 1 0 2 2 2 2 2 0 0 1 0 2 2 0 0 2 0 1 1 1 1 0 0 1 1 0 0 1 1 0 1 1 1 1 1 2 0 2 2 0 2 0 1 1 1 2 2 2 0 2 0 0 0 0 0 0 1 0 2 1 1 0 0 0 1 1 1 0 0 0 0 1 1 0 0 0 0 0 0 1 1 0 0 1 1 1 0 0 0 1 0 2 2 1 1 0 1 0 1 1 2 0 0 2 2 2 1 2 1 0 1 0 1 0 2 2 2 0 2 1 0 0 2 1 1 2 1 0 1 0 0 1 1 0 0 2 1 1 0 1 0 1 0 2 0 0 2 0 2 1 0 0 0 0 2 1 0 0 0 0 0 0 0 1 0 0 1 0 2 2 1 0 0 1 1 1 0 0 0 1 1 1 0 1 1 1 1 1 1 0 0 0 0 0 0 1 1 0 0 2 0 0 0 1 2 0 0 0 1 1 0 0 2 1 1 0 1 0 2 2 2 0 1 0 2 0 0 1 1 0 1 0 0 2 0 1 1 1 2 0 0 0 0 0 0 1 1 1 0 0 0 1 2 2 1 1 0 0 2 2 2 2 1 1 1 0 0 0 1 0 0 0 1 1 2 0 0 1 1 2 1 1 0 0 0 0 1 0 0 0 1 1 1 2 0 2 0 0 1 1 1 1 1 0 0 0 0 2 1 0 2 0 0 0 1 1 0 0 0 0 1 1 0 1 0 1 0 1 1 1 0 0 0 0 2 2 1 0 1 1 1 0 0 0 0 2 2 2 1 0 0 0 0 0 2 1 2 1 0 1 0 1 0 0 2 0 2 0 0 1 1 1 0 0 0 1 2 2 0 0 0 0 2 1 1 1 1 0 2 2 2 1 0 2 0 1 1 1 2 1 1 1 2 2 2 0 1 0 0 0 0 2 1 0 0 2 0 0 0 2 1 1 2 1 1 0 0 1 2 2 0 0 0 0 2 0 0 1 0 2 0 0 2 0 1 0 2 0 2 0 2 2 0 1 0 0 2 0 0 0 1 1 0 0 1 0 1 1 0 0 1 2 0 1 0 1 1 0 1 1 1 1 1 1 1 1 1 0 0 0 0 1 0 1 2 0 1 1 1 0 0 0 1 0 0 0 0 0 1 2 1 1 0 1 0 0 0 1 2 1 1 0 0 0 1 0 0 0 0 0 0 0 2 0 2 2 0 2 0 1 2 0 0 0 2 0 2 0 1 0 0 0 0 0 2 2 0 1 1 0 0 0 0 0 0 2 1 1 1 0 2 0 1 0 2 0 0 1 0 0 0 1 0 2 0 1 1 0 0 2 1 0 0 1 0 1 2 0 2 0 2 0 0 0 0 0 1 1 0 2 0 0 0 2 2 0 2 1 1 0 1 0 1 0 1 0 0 1 2 1 1 0 1 0 0 2 2 1 1 1 1 0 0 0 0 0 1 1 2 1 0 0 0 0 2 0 1 1 0 1 0 1 1 0 2 0 1 0 0 1 1 0 1 0 0 1 0 0 1 0 0 0 0 0 0 1 0 0 0 0 0 0 1 2 2 0 0 0 2 0 1 1 0 0 0 1 1 0 0 2 0 1 1 0 0 0 2 0 1 0 2 0 2 2 1 2 1 1 2 0 2 2 2 0 0 1 1 0 0 0 2 0 1 0 2 2 0 0 1 1 1 1 2 0 0 0 1 0 2 0 2 0 2 1 0 0 1 1 1 2 1 1 1 0 0 0 0 0 0 0 1 1 1 1 0 0 1 1 0 0 0 0 1 0 0 1 0 1 0 0 0 0 0 0 1 1 1 0 1 1 2 0 1 0 0 0 0 1 0 1 1 1 0 1 1 2 1 1 2 0 0 0 2 1 0 2 1 1 1 0 2 0 0 0 1 1 1 1 1 2 1 0 1 0 0 0 1 0 1 0 0 1 1 0 2 0 0 0 1 2 1 0 0 1 1 0 1 1 0 1 0 2 0 1 0 1 0 1 0 1 0 1 1 0 1 2 0 0 0 0 0 0 1 0 0 0 0 1 0 2 0 0 0 0 1 0 0 1 0 0 1 0 0 0 0 0 1 0 0 1 1 2 2
33 1 1 1 0 0 0 2 0 0 0 0 0 1 1 1 0 0 0 1 1 1 1 0 0 0 2 1 2 2 2 2 1 0 0 0 2 1 1 1 1 1 0 0 0 0 0 0 0 1 0 0 2 2 0 1 0 0 0 0 1 1 0 0 0 0 0 0 1 1 0 2 2 0 2 2 0 0 1 0 1 1 0 0 2 0 0 0 1 1 0 0 1 2 1 0 1 1 0 1 1 2 1 0 2 0 2 1 1 1 0 2 1 1 1 1 0 0 0 2 2 0 2 2 1 1 0 2 1 1 0 0 0 0 1 0 1 1 0 1 1 2 0 0 0 1 0 0 0 0 0 0 1 1 0 0 0 1 1 0 1 0 1 0 0 0 0 0 0 2 0 0 1 2 0 0 2 1 0 1 0 0 0 2 2 2 0 0 0 0 0 1 1 0 1 1 1 1 0 0 0 0 0 1 2 1 1 2 0 0 1 1 1 1 0 2 0 0 1 1 1 1 1 2 0 0 1 0 0 0 0 0 1 1 1 0 0 2 2 1 0 1 2 0 2 0 0 0 0 0 0 0 0 0 0 0 0 0 0 0 0 0 0 0 0 0 1 1 2 1 0 1 0 1 0 0 0 2 2 1 0 2 0 0 1 0 1 2 0 2 0 1 0 2 1 1 1 1 0 1 0 0 1 1 1 0 1 1 0 1 0 2 2 0 0 0 0 0 0 0 0 2 2 1 2 0 0 0 1 1 1 1 0 0 0 0 0 1 1 2 0 1 0 0 1 0 2 0 1 2 1 1 0 0 0 1 0 0 0 2 2 2 1 1 1 0 0 0 1 1 1 1 1 1 1 1 1 0 1 1 1 0 0 1 1 1 0 1 1 0 0 0 0 0 2 1 1 1 0 0 0 0 1 2 1 1 1 0 0 0 0 0 1 0 1 2 1 1 0 1 0 0 0 2 1 1 0 0 2 2 0 0 0 1 0 0 0 1 0 0 0 0 0 0 1 1 1 0 0 0 0 1 0 2 1 0 1 0 0 0 1 0 1 0 1 1 1 0 2 0 0 0 0 0 1 1 1 0 0 0 1 2 0 0 1 2 0 0 2 2 0 2 0 1 1 0 2 1 1 1 0 1 1 1 1 1 1 0 1 0 0 1 0 1 1 1 0 2 0 2 2 0 0 0 0 1 1 0 0 1 0 1 0 0 0 0 1 0 1 2 0 0 0 1 2 2 0 2 0 2 1 1 1 1 1 1 0 0 0 0 2 0 1 2 0 2 2 0 0 0 0 0 2 0 0 0 2 1 1 2 0 0 1 0 0 0 1 1 1 1 1 0 0 1 0 0 0 0 1 0 1 1 0 2 2 1 2 0 0 1 1 0 0 1 0 1 1 1 0 0 0 0 0 0 0 1 1 1 0 0 0 0 0 0 2 0 2 0 0 1 1 0 0 2 0 0 0 0 0 1 0 2 0 1 0 0 0 1 1 0 0 0 1 0 0 2 1 2 0 2 0 0 0 1 0 2 2 1 1 1 1 0 2 0 0 2 0 2 0 0 0 1 0 0 1 0 2 2 2 2 0 0 1 1 0 1 1 2 0 0 1 1 0 0 1 1 0 1 1 0 0 0 1 2 0 1 1 0 1 0 0 0 0 2 0 0 1 0 0 1 1 0 0 0 0 1 0 0 0 0 0 0 1 0 0 2 1 0 0 0 0 0 2 1 0 0 1 2 0 2 0 0 0 1 0 0 0 0 1 1 1 1 0 0 0 2 0 1 0 2 0 2 2 1 1 1 0 1 0 1 1 2 0 0 0 1 1 0 0 1 1 1 0 2 2 0 0 1 1 0 1 1 0 0 0 0 0 2 0 2 0 2 0 0 0 1 1 1 2 1 0 1 0 0 0 0 0 1 1 0 1 1 1 0 1 0 1 0 0 0 0 0 0 0 0 0 0 0 2 0 0 0 0 2 0 0 0 1 1 1 1 0 0 0 0 0 0 0 2 0 1 0 1 2 2 1 2 1 1 0 0 2 2 0 2 2 0 2 0 2 0 1 1 0 1 1 1 0 1 0 0 0 0 1 1 1 0 0 0 0 0 1 0 1 0 0 0 2 2 0 0 0 1 0 0 1 1 1 0 0 2 0 2 0 0 0 0 1 0 2 2 0 0 0 0 1 1 0 0 0 0 0 1 0 0 1 0 1 1 0 0 1 0 2 0 0 2 0 1 2 1 0 1 0 0 0 0 0 0 0 0 0
34 1 2 0 0 0 0 2 1 0 1 0 1 1 0 0 0 0 0 1 0 0 0 0 0 0 0 1 1 1 2 1 1 1 2 0 2 1 0 0 1 1 0 0 0 0 1 0 1 1 0 0 1 1 1 1 0 0 0 2 0 1 0 1 1 0 0 0 0 0 0 1 1 0 1 1 0 0 2 1 1 2 0 1 1 0 0 1 2 2 0 1 0 2 1 1 0 1 0 0 1 2 1 0 2 0 2 2 0 2 0 2 1 2 1 1 1 1 0 2 2 0 1 1 0 1 0 0 0 0 1 1 0 0 1 0 0 0 2 0 1 1 0 0 0 0 0 0 0 0 1 0 0 1 0 0 0 0 1 1 1 0 2 0 1 2 0 1 1 2 1 1 1 1 0 0 1 0 0 1 0 1 1 1 1 0 0 1 0 0 0 2 1 1 1 0 1 2 0 0 0 0 0 2 2 0 2 0 1 0 2 2 1 0 0 2 0 0 2 0 0 0 1 2 0 0 1 0 0 0 0 0 1 1 1 0 0 2 2 1 0 1 2 0 1 0 1 0 0 0 0 0 0 0 1 1 1 1 0 0 0 0 0 0 0 0 1 1 2 0 0 1 0 2 0 0 0 1 2 1 1 0 0 0 1 0 1 2 1 2 0 1 1 1 2 0 0 0 0 0 0 0 2 0 1 1 1 2 0 0 0 0 2 0 1 0 1 1 0 0 1 1 2 1 1 0 0 1 1 1 1 0 1 0 0 0 0 2 0 2 1 1 2 0 0 0 0 0 2 1 1 0 1 1 0 0 1 0 1 1 2 2 1 0 1 0 0 0 0 2 0 2 2 1 1 2 2 1 0 2 0 0 0 1 1 1 0 0 0 1 1 1 0 0 1 0 1 2 0 0 0 0 0 2 2 2 0 0 0 0 0 1 0 0 1 1 1 0 0 0 0 1 0 2 1 2 0 0 2 1 1 1 0 2 0 1 0 1 0 0 1 0 0 0 2 0 0 0 2 0 0 0 1 2 1 1 0 1 2 1 1 0 0 0 0 2 0 1 1 0 0 0 1 1 1 1 0 0 0 2 1 1 0 0 2 1 0 1 2 0 2 2 0 1 0 0 2 2 1 0 1 0 0 2 0 0 1 1 1 0 0 2 0 0 1 1 0 2 0 1 2 1 0 0 0 2 0 1 0 1 1 1 1 1 0 1 1 0 1 0 1 0 0 1 0 2 0 1 1 1 0 0 0 0 1 1 1 0 0 1 0 0 1 1 0 1 0 1 1 0 1 0 0 0 1 0 1 1 2 1 0 1 2 0 1 1 2 0 0 0 0 0 0 0 2 0 1 0 0 0 1 1 0 2 2 0 2 0 0 1 1 0 0 1 0 1 0 0 0 0 0 0 0 0 0 0 0 2 0 0 0 0 1 0 2 0 2 1 0 0 1 1 0 1 1 0 1 0 0 2 0 2 0 1 0 0 0 0 1 0 0 0 1 0 0 2 1 2 0 0 0 2 0 0 1 2 2 1 1 1 1 0 2 0 0 2 2 2 1 1 0 1 0 0 0 0 0 2 1 1 0 0 1 1 0 1 1 2 0 1 0 0 0 0 0 0 0 2 2 0 0 0 2 2 0 2 0 2 0 1 0 0 0 2 0 0 0 0 0 2 1 2 0 0 0 1 0 1 0 0 0 0 0 0 0 1 0 0 2 0 0 0 2 1 0 0 1 2 0 2 1 0 1 2 2 0 0 0 1 1 1 1 0 0 0 1 1 2 0 2 1 2 2 0 2 0 0 0 0 1 1 2 0 0 1 1 0 0 0 1 0 1 1 1 1 0 0 2 2 0 2 2 0 1 0 1 0 1 0 2 1 1 1 0 0 0 0 0 1 0 1 1 1 0 0 0 1 1 0 0 1 1 1 1 0 0 1 0 0 0 0 0 0 1 1 2 0 1 1 0 0 0 1 1 0 0 0 1 0 2 2 0 0 0 0 0 1 0 0 0 0 0 1 2 1 0 1 2 0 0 0 2 1 0 2 1 1 1 1 1 1 1 0 1 1 1 1 1 2 0 1 0 0 1 1 1 2 1 0 0 0 0 0 1 0 0 0 2 2 0 0 0 1 0 0 1 1 1 0 0 2 0 1 0 1 0 1 0 0 0 2 0 0 0 1 1 1 0 0 0 0 0 1 0 1 0 0 1 2 0 0 1 0 0 0 0 0 0 2 2 1 1 0 0 0 0 0 1 1 0 0 0
35 1 1 1 0 0 0 2 0 0 0 1 0 0 0 0 0 0 1 2 2 1 1 0 0 0 0 2 2 1 2 1 0 1 1 0 2 2 0 0 0 0 0 0 0 0 1 0 0 2 1 0 0 0 2 1 0 0 0 1 1 2 0 1 2 0 1 0 0 0 0 1 2 0 2 2 0 0 2 1 1 2 0 1 2 0 0 1 2 2 1 1 0 1 0 0 1 0 1 0 0 0 0 0 2 0 2 2 0 2 0 1 2 2 2 2 2 1 0 1 1 1 1 1 0 0 0 0 0 0 0 0 0 1 0 0 0 1 0 2 1 2 0 0 0 1 0 0 0 0 0 0 1 1 0 1 0 0 1 0 0 0 1 1 1 2 0 0 1 2 1 0 1 0 0 1 1 0 0 0 0 0 1 2 2 0 2 1 1 0 0 1 2 2 2 0 2 2 0 0 0 0 0 1 2 2 0 1 2 0 0 1 1 0 0 2 1 0 1 0 1 1 1 1 1 1 1 1 1 1 0 0 1 1 1 0 0 2 2 1 0 1 1 0 2 0 0 0 0 0 0 0 0 0 1 1 2 0 0 1 0 1 0 0 1 0 1 0 1 0 0 1 1 2 1 1 0 1 2 0 1 0 1 1 1 1 0 2 0 2 0 0 1 2 1 0 0 0 0 0 0 0 1 1 0 0 0 2 0 1 0 1 1 0 1 0 1 1 1 1 0 2 2 1 1 0 1 1 0 1 1 1 0 0 0 0 0 0 0 0 1 1 1 1 0 0 0 0 2 1 1 0 1 0 1 1 0 0 0 2 2 2 2 1 2 0 0 2 2 0 2 0 0 0 0 0 1 0 0 2 1 0 0 0 1 0 0 0 0 0 0 0 1 0 1 0 0 0 1 1 0 1 1 1 1 0 0 0 0 0 0 0 1 0 0 1 0 0 0 0 0 2 1 0 1 2 0 0 1 0 1 0 0 2 0 1 0 2 0 0 1 0 0 1 0 1 2 1 1 0 0 1 0 0 0 0 0 2 1 2 0 0 1 1 1 0 2 1 2 0 0 0 2 2 2 0 2 0 0 2 0 2 0 0 2 0 0 1 2 1 1 2 0 0 1 0 1 2 2 0 0 0 2 0 0 0 1 1 1 0 0 2 0 0 0 2 0 2 0 1 1 2 0 0 0 0 2 0 1 2 0 1 0 0 0 0 0 0 1 0 0 2 0 0 2 2 0 1 1 2 0 0 1 0 0 1 0 1 0 1 0 0 2 2 0 1 1 0 0 0 0 0 1 0 0 0 1 1 1 2 0 0 1 0 0 0 1 1 0 0 0 0 0 0 0 0 0 0 0 0 1 1 1 2 2 0 1 0 1 2 0 0 0 1 0 0 0 2 1 1 1 1 0 0 0 2 2 0 0 0 0 0 0 0 1 1 2 0 0 1 1 0 0 0 1 0 2 1 0 0 0 2 0 2 0 0 0 1 2 1 1 0 1 0 1 1 1 2 1 0 0 2 0 0 0 2 2 0 1 1 0 1 2 1 1 2 1 0 0 2 0 0 1 0 0 0 1 2 2 2 0 1 1 1 1 2 2 2 1 2 0 0 0 1 1 1 0 0 1 0 1 0 0 1 2 2 0 0 0 0 0 0 0 2 0 0 1 0 0 0 0 0 0 0 1 0 0 1 0 0 0 0 0 0 0 0 0 0 0 0 0 0 2 0 1 1 1 2 0 2 1 0 0 1 1 1 1 0 1 1 1 1 0 0 0 2 0 1 0 2 0 2 2 0 2 0 0 1 0 1 1 2 0 0 0 2 2 0 0 2 0 0 0 0 0 0 2 2 1 0 1 1 0 0 0 1 0 2 0 2 0 2 1 1 1 1 0 0 1 0 1 1 0 0 1 1 1 1 0 1 2 1 1 0 0 1 1 0 0 0 0 0 0 1 1 1 0 2 1 0 1 0 0 2 2 2 0 0 1 2 2 0 1 0 0 1 0 0 1 0 1 0 1 1 0 0 0 1 0 0 0 2 1 0 0 2 0 1 0 1 0 1 0 0 0 0 2 1 1 1 0 1 1 1 0 0 1 0 0 0 0 0 0 1 0 0 1 0 1 0 0 0 2 1 0 0 0 0 0 0 2 0 2 0 0 0 0 1 1 0 1 1 0 0 0 0 2 0 2 1 0 0 0 0 0 1 0 0 2 1 0 0 1 1 0 1 2 1 0 1 0 0 0 0 0 1 0 0 1 1 1 1
36 1 2 0 0 0 0 1 0 1 1 1 0 0 0 0 0 0 0 1 1 1 0 0 0 0 0 2 2 1 2 2 2 2 0 0 1 1 0 0 2 2 1 0 0 1 0 0 0 2 0 0 0 2 0 0 0 0 1 1 1 2 0 1 0 1 0 0 0 1 1 2 1 0 1 1 0 0 2 1 1 2 0 0 1 0 0 1 1 2 0 1 0 2 0 0 0 2 0 2 2 2 0 0 2 0 2 1 1 1 0 2 0 2 1 1 1 0 0 2 2 0 1 1 0 0 0 1 1 0 0 0 0 0 1 0 0 0 0 0 0 2 0 0 2 0 1 0 0 0 0 0 0 0 0 0 0 1 0 1 2 2 1 1 1 1 1 1 0 0 0 0 1 1 1 2 1 1 0 0 0 0 1 2 2 1 1 1 1 0 0 2 1 1 1 0 1 1 0 0 0 1 0 1 2 2 2 0 0 1 0 1 2 1 0 2 0 0 1 2 0 0 0 1 0 0 0 1 1 1 1 2 0 0 0 0 0 1 2 1 1 0 1 1 2 0 0 0 0 0 0 0 0 0 0 0 1 1 1 2 1 2 0 1 0 0 0 1 2 0 0 1 1 2 0 0 0 1 2 1 0 2 0 0 0 0 0 2 1 2 0 1 0 1 1 0 1 1 0 0 0 0 2 0 1 0 0 2 1 1 1 1 2 0 1 0 1 0 0 0 0 2 2 2 0 0 1 2 0 1 1 1 0 0 0 0 0 0 0 0 0 0 1 2 0 0 2 1 1 2 0 1 0 1 0 0 1 1 0 2 2 2 1 1 1 0 0 1 1 1 1 1 1 1 1 1 2 2 0 2 0 0 0 0 2 1 0 0 0 0 0 0 0 0 2 1 1 1 0 0 0 0 0 2 2 1 1 1 1 0 1 1 0 0 0 0 0 0 0 0 0 2 0 2 1 2 0 1 2 1 0 1 0 1 0 0 0 0 0 1 1 0 0 1 1 1 1 0 0 0 0 1 1 2 2 1 1 1 2 1 1 0 0 0 0 2 0 1 2 0 0 0 1 1 1 1 1 0 0 2 1 1 0 2 0 2 1 0 2 2 0 2 1 1 2 0 1 1 1 1 1 1 1 1 0 0 1 0 1 0 1 0 0 1 0 2 0 2 0 1 1 1 0 0 0 2 0 1 0 1 0 1 0 1 0 0 1 0 1 1 1 1 0 1 1 2 0 0 2 1 0 1 0 0 1 0 0 0 1 0 0 1 0 0 0 0 0 1 0 1 0 0 1 0 0 0 1 0 1 1 0 0 2 0 0 0 2 0 0 0 0 0 1 0 0 0 0 0 0 0 0 2 0 1 1 0 0 0 0 0 1 0 0 2 0 1 0 1 0 0 0 0 0 0 1 2 2 1 0 0 0 0 0 0 2 0 2 2 1 2 1 0 1 1 0 0 1 0 1 1 0 1 0 2 0 0 0 1 1 0 0 0 1 0 1 2 1 2 0 1 0 1 0 0 2 2 2 0 2 0 0 0 2 1 2 2 0 1 0 1 0 1 0 1 0 0 1 2 1 1 0 0 1 0 0 0 0 1 1 0 1 0 1 1 1 1 0 1 1 0 0 0 0 2 1 0 2 0 0 0 0 0 0 2 0 0 0 0 2 2 0 2 0 0 1 0 1 1 0 0 0 0 0 0 1 1 0 0 0 1 0 1 2 1 0 1 1 1 0 1 1 0 1 1 1 0 0 0 1 0 2 2 0 0 0 0 1 2 1 2 1 1 2 1 1 1 0 0 0 0 0 1 0 0 0 1 1 0 1 0 1 1 1 0 0 0 0 2 2 0 2 2 0 0 0 0 0 1 1 2 1 2 0 1 1 1 0 0 2 0 1 1 0 0 1 1 1 0 0 0 2 2 0 0 0 0 0 0 1 1 0 0 0 0 0 1 0 0 1 0 0 0 1 0 2 2 0 1 2 2 1 0 0 0 0 0 1 1 0 0 0 0 0 1 1 0 1 1 0 0 0 2 1 0 2 0 1 2 0 2 0 1 0 0 0 0 2 2 2 1 0 1 0 0 0 1 1 2 0 0 0 0 0 2 0 0 0 2 2 0 0 0 1 2 1 0 0 1 0 0 1 0 1 1 1 0 1 0 0 0 2 0 0 2 2 0 0 1 0 0 0 0 1 0 0 2 0 0 1 0 0 1 1 1 1 0 0 0 1 1 1 0 0 1 0 1 0 0 2 1 1 1
37 1 1 1 0 0 0 2 0 1 1 0 0 0 0 0 0 0 0 1 1 1 0 0 0 1 0 2 2 0 2 0 0 1 0 0 1 1 0 0 2 2 0 0 0 0 0 0 0 1 0 0 0 1 1 0 0 0 1 1 1 2 0 2 0 1 1 1 0 0 0 2 2 0 2 2 0 0 1 1 0 1 0 0 0 0 0 2 2 2 1 1 0 2 0 0 1 0 0 1 0 2 1 0 2 0 2 1 1 1 0 1 1 1 1 1 1 0 1 1 1 0 2 2 0 1 0 1 1 0 0 0 0 2 1 2 0 0 0 0 2 1 0 0 2 0 0 0 0 0 0 0 0 0 0 0 0 0 0 0 0 0 2 0 2 2 0 1 0 1 0 0 1 2 2 1 2 0 0 1 0 1 0 2 1 0 1 2 0 1 1 2 1 1 1 0 0 2 0 0 0 0 0 1 2 1 2 2 0 0 0 1 1 0 0 2 1 0 1 1 1 1 0 2 0 0 0 0 0 0 0 0 0 1 1 0 0 2 2 2 0 0 2 1 2 0 0 0 1 1 1 0 0 0 0 0 0 0 1 1 0 1 0 0 0 0 0 1 1 0 0 1 1 2 0 1 0 2 1 1 0 2 0 0 1 0 1 2 1 2 0 2 1 2 1 1 0 1 0 0 0 1 2 0 2 0 0 2 0 0 0 1 1 1 1 1 0 0 1 1 0 1 1 0 1 0 0 2 0 0 0 0 0 0 0 0 0 2 0 1 1 0 0 2 0 0 2 0 2 0 0 0 0 0 0 1 0 0 0 1 1 1 0 0 0 0 0 1 2 0 2 0 1 1 0 0 1 0 1 1 1 1 0 1 1 0 0 0 0 0 0 0 0 0 1 0 1 1 0 0 0 0 2 2 1 0 1 1 0 0 0 1 0 0 2 2 1 1 0 1 0 1 0 1 2 2 0 0 1 1 0 0 0 2 0 1 0 0 0 1 1 0 0 0 0 1 2 0 0 0 0 0 1 2 1 1 0 1 2 0 1 0 1 1 0 1 1 0 2 0 0 0 1 1 2 0 1 0 0 1 0 2 1 2 1 1 0 0 2 0 2 2 1 1 1 0 1 1 0 1 1 1 0 2 1 1 1 1 1 0 0 2 0 0 1 1 0 2 0 1 1 0 0 0 0 2 0 2 0 2 0 2 0 1 1 0 1 0 1 1 0 1 0 0 2 2 0 0 1 1 0 1 0 0 1 1 1 1 0 2 0 0 1 2 0 2 2 2 1 0 0 1 0 0 0 1 1 1 1 2 0 1 1 0 1 0 0 0 0 0 0 0 0 0 0 0 1 0 0 0 1 1 1 1 1 1 1 0 0 2 0 0 0 0 0 0 0 2 1 1 1 1 0 0 0 1 2 1 0 0 0 0 0 0 1 0 2 1 0 1 1 1 0 1 1 0 0 0 0 1 0 1 0 2 0 0 0 0 0 0 0 0 1 0 1 1 1 2 1 0 2 0 0 0 0 2 2 0 2 0 2 0 1 0 0 1 0 1 0 1 0 0 0 2 0 0 2 2 0 1 1 0 0 0 0 0 1 2 0 2 0 0 1 1 1 1 0 1 0 0 0 0 1 2 1 0 2 0 0 0 0 0 0 2 0 0 0 0 0 0 0 0 0 0 1 0 0 0 0 0 0 0 0 0 0 0 0 0 1 0 0 0 2 1 0 1 1 1 0 1 0 0 1 1 1 0 0 1 0 2 2 1 1 1 1 0 0 2 0 2 1 2 2 0 0 0 0 0 0 0 0 0 0 0 1 1 2 0 1 0 0 0 0 2 2 0 0 2 0 0 0 0 0 2 0 1 0 0 1 2 1 2 0 0 0 2 1 0 1 0 1 0 0 0 0 0 0 1 1 0 1 1 0 0 0 0 0 1 0 0 0 0 1 1 2 1 0 1 1 0 0 0 2 0 2 1 0 0 2 2 2 0 0 0 0 2 0 1 1 0 1 0 1 2 1 0 1 2 0 1 0 2 1 1 1 2 0 2 0 2 0 0 0 0 0 0 2 0 2 0 0 0 0 1 0 0 1 1 0 0 0 0 0 2 0 0 0 0 2 1 0 0 1 1 1 1 1 0 0 0 2 0 2 0 0 0 0 2 0 2 2 0 1 0 2 0 0 1 0 0 0 0 0 0 0 2 0 0 1 0 0 1 1 2 0 0 0 0 1 2 1 0 0 1 1 1 0 0 0 0 0 0
38 0 2 0 0 0 0 2 0 1 1 0 0 1 0 0 0 1 2 1 1 1 0 1 0 1 0 2 2 1 2 1 0 1 1 1 2 1 1 1 0 0 0 0 0 0 1 0 0 2 0 0 0 0 0 0 0 1 1 0 2 2 0 2 1 0 1 0 0 0 0 0 2 1 1 2 1 0 0 0 0 1 0 0 2 0 0 0 2 2 0 1 1 1 0 0 1 0 0 1 0 2 0 1 2 0 2 2 0 2 0 1 1 2 2 2 1 0 0 2 2 0 1 1 0 1 0 1 0 2 0 1 0 0 1 0 0 0 2 0 2 0 1 0 0 0 0 0 1 1 0 0 1 1 0 0 0 0 1 0 1 1 0 2 0 0 0 0 0 0 0 1 1 1 1 2 1 0 0 1 0 0 0 1 1 1 0 1 0 0 0 1 1 0 1 0 1 1 0 0 0 1 0 2 2 1 1 0 0 0 0 1 2 0 0 2 0 2 2 0 0 0 0 2 0 0 1 0 0 0 0 0 0 0 1 1 1 2 2 0 0 1 1 0 2 0 0 0 0 0 0 1 0 0 0 0 0 1 0 1 1 1 1 0 0 0 0 0 1 0 0 1 0 1 0 0 0 2 1 0 1 1 0 0 0 0 0 2 1 2 0 1 0 1 0 1 0 1 0 0 0 0 2 0 1 1 1 2 0 1 0 2 2 0 2 0 2 0 0 0 0 2 0 0 2 0 0 2 0 0 2 1 0 0 0 0 0 1 0 0 0 1 2 2 0 0 1 0 0 2 0 2 1 0 1 0 0 0 0 2 2 2 1 1 1 1 0 1 2 0 2 0 0 0 1 0 1 1 0 2 1 1 0 1 1 1 0 0 0 0 0 0 1 0 2 1 1 1 0 0 0 0 1 2 2 0 0 1 0 0 0 0 0 0 1 1 1 0 0 0 1 2 2 1 0 2 1 0 1 0 1 0 0 2 1 1 0 0 0 0 2 0 0 0 1 0 1 0 0 0 1 0 1 2 2 1 1 1 2 1 1 0 0 1 0 1 1 2 1 1 1 1 0 0 1 1 1 0 0 1 1 2 0 0 2 0 0 0 0 0 0 0 0 2 1 0 1 0 0 2 0 2 1 1 0 0 2 0 1 0 1 2 0 0 1 1 0 1 0 2 2 0 1 0 1 1 1 0 2 2 0 0 0 0 0 1 0 0 1 1 1 0 0 2 2 1 0 0 2 1 0 0 0 0 1 1 1 0 0 0 2 0 1 2 0 1 0 2 0 1 0 2 0 0 1 0 1 1 1 2 0 0 2 0 0 0 1 1 1 0 0 0 0 0 2 0 0 0 0 0 1 1 0 2 1 0 0 0 0 0 0 0 0 1 0 1 0 0 0 0 0 0 0 1 1 1 2 0 0 0 0 0 2 0 2 1 2 0 1 1 1 1 0 2 0 0 1 0 1 1 0 2 0 1 0 0 0 0 2 0 0 0 1 0 0 2 2 2 1 0 0 2 1 0 0 2 1 0 1 1 0 2 1 0 0 1 1 2 0 0 0 1 0 0 0 0 1 1 1 2 0 0 0 1 0 1 1 1 0 0 1 2 0 0 0 0 1 2 1 0 0 0 0 2 0 1 1 0 0 0 1 1 0 2 0 1 0 0 0 1 1 0 1 1 1 1 0 0 0 0 0 0 1 0 1 1 0 0 1 0 0 0 2 2 0 0 1 2 0 2 1 0 0 0 0 0 0 1 1 1 2 1 0 0 1 1 0 2 0 2 1 2 2 0 2 0 1 1 0 1 1 1 0 0 0 2 0 1 1 0 0 0 0 1 2 0 1 2 1 0 1 1 0 1 0 1 0 0 0 2 2 0 1 0 0 1 0 0 0 0 0 0 2 0 0 0 2 0 0 0 2 2 1 1 0 0 1 1 1 1 0 0 1 0 1 2 0 1 2 0 0 0 1 1 2 2 0 1 0 2 1 1 2 0 0 1 0 1 0 0 0 0 1 2 1 0 1 2 0 0 0 2 2 1 2 1 0 2 1 1 0 1 1 0 1 2 0 0 2 1 0 1 0 2 1 1 1 2 0 0 0 2 0 1 1 0 1 1 2 0 0 0 1 0 0 1 1 1 1 0 2 0 1 1 2 0 1 0 0 0 1 1 1 0 0 1 2 0 0 0 0 0 0 0 0 1 0 0 1 0 0 2 0 1 0 0 0 0 0 1 0 0 0 0 0 0 0 0 0 1 1 2
39 1 2 0 0 0 0 2 0 0 0 0 0 1 1 1 0 0 0 0 0 0 1 0 0 0 1 1 2 1 1 1 1 1 0 0 1 2 0 0 2 2 0 0 0 0 2 0 0 0 0 0 1 1 0 1 0 1 1 0 1 1 0 2 1 0 1 0 1 1 0 1 2 0 2 2 0 0 1 0 1 1 0 0 2 0 0 1 2 2 1 1 0 1 0 0 2 1 0 1 1 2 2 0 2 0 2 2 0 1 0 1 0 1 1 1 1 0 0 2 2 0 0 0 0 0 0 1 1 0 0 0 0 0 0 0 0 1 0 1 1 2 0 0 1 0 0 0 1 1 0 2 0 1 0 0 0 0 0 1 0 0 1 1 1 2 0 0 0 2 0 0 0 1 0 0 2 0 0 1 0 0 0 2 0 0 0 1 0 0 0 2 2 2 2 0 1 2 0 0 0 1 1 0 2 1 2 1 1 0 0 1 2 0 0 2 2 0 1 2 0 0 1 2 0 0 2 0 0 0 0 0 1 1 1 0 0 2 2 1 0 1 2 1 2 1 1 0 0 0 0 0 0 0 0 0 1 1 0 1 1 1 0 0 0 0 0 1 1 0 0 1 0 0 1 1 0 1 2 1 0 0 0 0 0 0 0 2 0 2 0 0 1 2 2 0 1 0 0 0 0 0 2 0 1 0 1 1 1 1 1 1 0 0 2 0 0 0 1 1 1 2 2 0 1 0 1 1 0 0 2 2 0 0 0 0 0 0 0 0 0 0 2 2 1 0 1 0 1 2 0 1 0 1 0 1 1 0 0 1 1 1 1 1 1 0 0 1 1 1 1 1 1 1 0 1 2 1 0 2 1 0 0 1 2 2 0 0 0 0 1 2 1 0 1 0 1 0 1 1 0 1 1 1 0 0 1 0 0 1 0 1 0 0 2 2 2 0 0 0 0 2 0 2 1 2 2 0 1 0 1 0 1 0 2 1 0 1 0 0 1 0 0 0 1 0 1 0 0 1 0 0 0 2 1 0 1 2 1 1 2 0 0 0 1 1 1 1 2 0 0 0 1 1 1 1 1 0 0 0 2 0 0 2 1 0 0 0 2 1 2 1 2 1 0 0 0 2 2 0 0 0 2 0 0 0 1 0 0 0 0 1 0 0 1 1 0 1 0 2 2 0 0 0 1 1 1 1 0 1 0 2 0 1 0 1 0 0 2 2 1 0 0 1 1 2 0 2 0 2 1 2 0 0 2 1 1 2 0 0 0 0 0 0 0 0 0 0 0 0 0 1 0 0 0 0 0 2 2 2 0 0 2 0 0 0 1 2 2 2 0 0 1 0 1 0 0 0 0 0 1 1 0 2 2 0 2 0 0 0 2 0 0 2 0 1 1 0 0 0 0 0 0 0 0 1 1 1 0 0 0 0 0 0 1 0 2 1 0 2 1 1 0 1 1 0 1 0 0 0 1 1 0 1 0 0 0 0 2 0 0 0 2 0 0 2 1 2 0 2 0 0 0 0 0 2 2 0 1 1 0 0 2 2 2 2 1 1 0 1 0 1 0 2 0 1 2 2 1 1 0 0 0 0 2 2 2 2 0 0 1 1 0 2 2 1 1 1 1 0 0 0 1 2 0 1 1 0 0 0 0 0 0 2 0 1 0 0 1 2 0 2 2 2 2 0 0 1 0 1 1 1 0 0 0 1 0 0 0 0 0 0 2 2 0 0 0 2 0 2 1 0 0 0 0 0 0 0 0 1 2 2 0 0 1 0 1 2 1 2 1 1 2 0 1 0 0 2 0 2 1 1 0 0 1 2 1 0 1 1 0 0 0 1 1 0 1 1 1 1 1 2 0 1 0 1 0 2 0 2 0 2 2 1 1 0 0 0 2 0 1 0 0 0 1 1 1 1 1 0 1 1 1 0 0 1 1 1 0 0 0 0 1 0 1 2 1 0 1 0 0 0 2 0 2 2 1 1 1 2 1 1 0 0 0 1 1 2 0 0 0 0 2 1 2 0 2 1 0 0 0 1 1 1 1 2 0 1 0 1 0 1 1 0 2 2 1 1 2 0 1 0 0 0 0 1 2 1 0 0 2 0 0 1 1 0 1 1 2 0 0 0 1 0 0 0 2 1 0 1 1 0 0 1 2 1 2 0 0 0 2 0 1 1 2 0 2 0 0 0 0 0 0 0 0 1 0 0 1 0 0 1 1 1 0 0 1 0 0 1 0 0 0 0 0 0 0 0 0 0 1 1
40 1 1 1 0 0 0 1 0 2 2 0 0 0 0 0 0 0 2 0 1 1 0 0 0 0 1 1 1 1 2 0 0 0 1 0 1 1 0 0 1 1 0 1 0 0 1 0 0 1 0 0 0 0 2 0 0 1 1 0 1 2 0 2 0 1 0 0 0 0 0 0 2 0 1 2 1 0 0 0 0 2 0 1 2 0 0 1 2 2 0 0 0 2 0 0 0 1 0 1 0 2 1 0 2 0 2 1 0 2 0 0 1 2 1 1 1 0 0 1 2 1 1 1 0 1 0 1 1 0 0 0 0 0 0 0 0 0 2 0 2 0 0 0 0 1 0 0 1 1 0 0 1 0 0 0 0 1 1 0 1 1 1 1 1 1 0 1 1 2 0 1 1 1 0 1 2 0 1 0 0 1 1 2 2 0 2 2 0 0 1 2 1 1 2 0 0 2 1 0 0 1 0 2 2 0 2 1 1 2 0 1 1 0 0 2 1 0 1 2 0 0 1 2 0 0 1 0 0 0 0 0 0 0 0 1 0 1 2 1 0 0 2 1 2 0 0 0 1 1 1 0 0 0 0 0 1 1 0 0 0 0 0 0 0 0 1 0 0 0 0 2 1 2 0 1 0 2 1 1 0 2 1 1 0 2 1 1 1 2 0 2 1 2 2 0 1 1 0 0 0 0 1 0 1 0 1 1 1 2 1 2 1 0 0 0 0 0 1 1 0 2 0 0 2 0 1 1 1 0 1 0 0 0 0 0 0 1 0 0 0 0 1 1 0 0 2 0 1 1 0 1 0 2 0 0 1 0 0 2 2 2 2 2 2 0 0 1 1 1 1 1 1 1 2 1 0 0 2 0 2 2 0 2 1 1 0 0 0 0 0 0 0 0 2 0 0 0 1 1 0 1 1 2 1 1 1 0 0 0 0 0 0 0 2 2 2 0 0 0 0 1 0 2 0 1 1 0 1 1 0 0 0 2 0 0 0 2 0 0 1 0 0 0 2 0 0 1 0 0 0 2 1 1 1 1 0 0 1 1 1 0 0 0 0 2 0 1 1 0 0 0 0 0 0 1 0 0 0 1 1 2 0 1 1 1 1 1 1 0 1 1 1 2 0 0 1 1 1 1 0 0 0 2 0 0 2 1 1 0 1 0 0 0 1 1 0 1 0 2 2 0 2 2 2 2 0 1 0 2 0 2 0 0 0 1 1 1 2 2 0 0 0 1 2 1 0 2 0 2 1 1 0 0 2 2 2 0 1 0 0 0 1 1 0 1 1 2 0 0 0 0 0 0 0 0 0 1 2 1 0 0 1 0 0 0 0 0 0 0 0 0 0 0 0 0 0 1 1 0 1 0 0 1 0 1 0 0 0 1 0 0 2 2 2 2 1 0 0 0 0 0 0 0 0 1 1 1 0 0 1 0 0 0 1 0 1 1 0 2 0 1 0 2 0 0 1 0 0 1 0 1 0 1 0 0 0 0 1 0 0 0 1 0 1 2 0 2 2 0 1 0 1 0 0 1 1 0 2 0 0 1 1 0 1 1 1 1 0 1 0 1 1 0 0 0 1 1 1 1 0 0 0 0 0 1 1 1 0 0 0 0 0 0 0 1 0 0 1 0 0 0 0 2 0 1 1 1 1 0 0 0 0 2 0 0 1 0 0 0 0 0 0 0 1 0 0 0 0 1 0 1 0 0 1 0 0 0 1 0 0 0 2 1 1 0 1 2 1 1 0 0 1 0 0 0 0 0 0 2 2 2 0 0 0 0 1 1 1 2 0 1 2 1 1 1 0 1 0 1 0 0 0 0 2 1 0 1 0 1 0 0 0 1 1 0 1 1 1 0 1 1 0 0 0 1 0 0 1 2 2 1 1 1 1 1 0 0 0 0 0 0 0 1 0 0 1 0 0 0 2 2 1 1 0 0 1 0 0 0 1 0 0 0 0 0 1 0 1 0 0 0 2 0 2 2 0 0 2 2 2 0 0 0 0 0 0 0 1 0 1 0 0 0 1 0 1 2 0 0 0 1 0 0 1 2 0 1 0 2 0 1 0 1 1 0 1 0 2 0 0 0 0 2 1 1 1 1 0 0 0 0 0 0 2 0 1 1 2 0 0 0 0 2 1 1 1 2 0 0 2 0 0 1 1 0 0 0 0 0 1 1 1 0 1 0 2 0 0 0 0 0 0 0 0 0 0 0 2 0 0 0 1 2 0 2 2 0 0 2 0 0 0 0 0 0 0 0 1 1 1 1
41 0 2 0 0 0 0 1 0 1 1 0 0 0 0 0 0 0 2 1 1 1 0 0 0 0 1 2 2 1 2 2 1 1 0 0 2 0 0 0 0 0 0 0 0 2 0 0 0 2 0 0 2 2 0 1 0 0 0 1 0 1 0 2 0 1 1 0 0 0 0 0 2 1 2 2 0 0 1 1 0 2 0 0 2 0 0 1 2 2 0 1 1 2 0 0 0 0 0 0 0 1 0 0 2 1 2 2 0 2 0 1 0 1 0 0 0 0 0 2 2 0 1 1 0 1 0 0 0 0 0 0 1 1 0 0 1 0 0 2 0 2 1 1 0 0 0 0 0 0 1 0 0 0 0 0 0 2 0 0 1 1 1 1 1 2 1 2 0 0 0 2 0 2 1 1 2 1 0 0 0 0 1 2 2 0 2 1 1 0 0 1 1 1 2 0 0 2 0 0 0 1 0 1 2 2 0 0 1 0 1 1 1 0 0 2 0 2 2 0 1 1 1 1 0 0 1 0 0 0 0 0 1 2 2 0 0 2 2 1 0 1 2 1 2 0 0 0 1 1 0 1 0 0 0 0 0 0 0 0 0 0 0 0 0 0 2 0 1 1 0 1 0 2 0 0 1 1 2 1 0 1 2 2 0 2 2 2 1 1 1 1 0 2 2 0 2 1 0 1 0 1 1 1 0 1 1 2 1 1 1 2 2 0 1 0 1 0 1 1 0 2 0 0 2 0 1 1 2 2 2 2 0 0 0 0 0 1 0 0 0 0 1 1 1 0 1 0 1 1 2 0 2 0 1 0 1 0 1 1 2 2 2 1 2 0 0 1 1 1 1 1 1 1 1 1 2 0 1 1 2 0 0 1 1 0 0 1 1 0 0 0 2 0 1 1 2 0 1 1 0 1 1 1 1 0 0 0 0 0 0 1 2 0 0 2 0 0 1 0 1 1 0 1 1 2 1 2 2 0 0 2 0 1 1 0 0 0 0 0 1 0 0 0 1 1 1 0 0 0 0 1 2 2 2 2 0 2 1 0 2 0 0 0 0 2 0 0 2 0 0 0 1 1 1 1 1 1 1 1 1 2 0 0 2 1 0 0 0 0 0 0 0 0 0 0 2 0 0 2 0 2 1 1 0 0 1 1 1 0 0 2 0 0 0 1 2 2 0 1 1 1 2 2 2 2 0 0 1 1 0 0 0 1 1 0 0 0 1 1 0 2 0 0 2 1 0 1 1 2 0 0 0 0 0 0 0 0 0 0 1 0 0 0 0 0 0 1 1 0 1 0 0 0 0 0 0 1 1 2 0 1 2 0 1 1 1 0 0 0 1 0 0 0 1 0 2 0 0 0 0 2 1 1 1 0 1 0 0 1 0 0 0 1 0 0 2 0 0 0 0 0 0 0 0 1 2 1 0 0 0 0 0 0 1 1 2 0 2 2 2 0 1 1 1 0 1 0 0 0 0 0 1 0 1 0 0 0 2 0 0 0 1 0 2 2 0 2 2 1 0 0 1 0 1 2 1 1 1 1 1 0 1 0 0 1 1 1 0 1 0 1 0 0 0 0 2 2 1 1 1 0 0 0 1 1 2 2 0 0 1 1 0 1 0 0 0 1 2 0 0 0 0 1 1 2 0 0 0 0 0 0 0 2 0 1 1 0 1 1 0 1 0 0 2 0 1 0 0 0 0 0 0 0 2 1 0 0 1 0 0 0 2 1 0 0 1 2 0 2 0 0 0 0 0 0 0 0 1 0 0 0 1 1 2 0 0 2 0 2 0 2 2 0 1 0 1 1 0 1 1 1 1 0 0 0 0 1 1 0 0 0 1 1 1 0 0 2 2 0 2 2 0 1 0 2 0 1 0 2 1 1 0 0 0 1 1 1 0 0 1 0 0 0 0 0 0 1 1 0 2 2 1 0 1 0 1 0 0 0 0 0 0 0 0 1 0 0 1 0 0 0 1 1 1 0 0 1 1 2 1 0 0 0 0 0 0 0 0 0 0 0 0 1 2 1 1 1 0 1 1 2 2 1 2 1 1 1 1 1 0 0 0 0 1 1 1 1 1 0 0 0 0 1 0 2 1 1 0 1 0 0 1 2 1 0 1 1 2 0 0 0 1 1 0 1 2 1 1 0 2 0 1 1 1 1 2 0 0 0 2 0 0 1 1 0 1 0 0 0 0 0 0 0 0 0 0 0 0 0 0 2 1 1 0 1 1 0 0 2 0 0 0 0 0 0 0 0 1 1 0 1
42 1 0 2 0 0 0 2 1 1 2 0 1 1 0 0 0 0 1 1 1 0 0 1 0 1 0 1 1 1 2 0 0 0 0 1 2 2 0 0 2 2 0 0 0 0 0 0 0 0 0 0 0 1 1 1 0 0 0 0 1 2 0 1 1 0 0 0 0 0 0 0 2 0 2 2 0 0 1 0 2 2 1 1 0 0 1 0 1 2 0 0 0 2 0 0 0 1 0 1 1 2 0 0 2 0 2 0 1 1 0 1 0 2 0 1 0 0 0 2 2 0 2 2 0 2 0 2 0 2 0 0 0 0 1 0 0 0 0 2 1 1 0 0 1 0 0 0 0 0 0 0 0 0 0 0 0 1 0 0 1 1 1 1 1 2 0 2 1 1 0 1 1 0 1 0 2 1 1 0 0 2 2 2 2 0 2 1 0 0 1 2 1 1 2 1 1 2 0 0 0 0 0 1 2 1 2 1 0 1 1 2 2 0 0 2 0 1 0 0 1 2 0 1 1 0 1 1 1 1 1 2 1 1 1 0 0 2 2 1 0 1 2 1 2 1 1 0 0 0 0 0 0 0 0 0 1 0 0 0 0 0 0 0 0 0 1 0 2 0 0 2 0 0 0 1 0 2 1 1 0 2 1 1 0 1 0 1 2 2 0 1 0 1 1 0 2 0 1 0 1 1 2 0 1 0 1 2 0 0 0 1 2 0 1 1 0 0 0 0 1 1 2 1 1 0 0 2 0 0 2 2 0 0 0 0 0 2 0 1 1 0 1 2 0 0 1 0 2 1 1 0 1 0 1 1 1 0 0 0 0 0 1 0 1 1 0 1 2 0 2 0 2 2 0 0 2 0 0 2 1 0 0 1 2 1 0 0 0 0 0 0 0 0 2 0 0 1 0 0 0 2 1 2 1 1 1 0 0 0 0 1 2 0 0 2 0 2 0 2 0 0 0 1 1 2 0 0 0 0 1 0 1 1 1 0 0 0 0 0 1 0 0 1 1 1 1 0 0 0 0 1 1 2 1 1 0 2 1 0 0 0 0 1 1 0 2 1 2 1 1 1 1 1 0 1 0 0 0 1 1 1 0 2 0 2 0 0 1 1 1 0 1 2 0 0 1 0 0 2 0 2 2 0 0 0 2 0 2 0 1 1 0 0 1 1 0 2 0 1 1 1 1 1 1 2 0 0 0 1 1 0 0 2 1 0 2 0 0 0 2 0 0 0 1 0 1 1 1 1 1 1 2 1 2 0 0 0 0 1 0 0 1 1 0 1 1 2 0 0 0 0 2 0 0 0 2 1 1 2 0 0 0 0 0 1 1 1 1 0 0 0 2 0 0 0 0 0 0 0 1 1 1 2 2 0 0 0 0 1 0 0 0 0 0 0 0 1 0 0 0 0 0 0 0 1 1 1 0 0 0 0 0 0 1 0 2 0 2 2 2 2 1 1 0 0 1 0 1 1 0 2 0 0 0 0 0 1 1 1 1 0 0 1 0 1 1 1 0 0 0 2 0 0 2 2 2 0 2 0 1 1 2 0 0 2 1 2 1 1 1 0 1 0 1 0 1 1 0 0 0 0 1 1 0 2 1 1 0 1 1 1 0 1 0 1 0 1 1 0 0 0 1 2 0 2 1 0 1 0 1 1 0 2 0 0 1 0 0 0 0 0 0 0 0 1 0 0 0 0 0 0 0 0 0 1 0 0 0 0 0 0 2 2 0 0 1 1 0 1 1 0 0 0 0 0 0 1 0 1 0 0 1 1 1 1 0 1 1 2 0 1 2 0 0 0 0 0 0 1 0 0 0 0 0 2 1 1 0 0 0 0 0 0 0 0 2 2 1 0 2 1 0 1 0 1 0 2 0 2 0 2 0 1 1 1 0 0 0 0 0 0 0 0 1 1 1 1 0 0 2 1 0 0 0 0 0 0 1 1 0 0 0 0 0 0 0 0 1 0 0 0 0 2 2 2 0 1 1 2 2 0 0 0 0 0 0 0 0 0 0 0 1 2 2 0 2 2 0 0 0 1 1 0 1 2 1 0 0 1 1 1 1 0 1 1 1 0 2 0 0 0 1 2 0 0 1 1 0 0 1 0 0 0 0 0 0 1 1 0 0 0 2 2 1 0 1 1 1 0 1 0 1 0 1 1 1 0 0 1 0 1 1 1 2 0 1 2 1 0 0 0 1 0 0 1 0 0 2 0 0 0 0 1 0 0 1 0 0 2 0 0 1 1 1 0 0 0 0 0 0 0
43 1 2 1 0 0 0 2 0 1 1 0 0 1 0 0 0 0 1 2 2 1 1 1 1 1 1 1 2 2 2 0 1 1 0 0 2 1 0 0 0 0 0 0 0 0 0 0 0 1 0 0 1 1 1 0 0 0 0 1 1 2 0 0 0 0 0 1 0 0 0 1 1 0 0 1 1 0 2 0 2 2 0 0 1 0 0 1 2 2 1 1 1 2 0 0 0 1 0 1 2 2 0 0 2 0 2 1 1 1 0 2 1 2 1 1 1 0 1 1 1 0 0 0 0 0 0 1 0 1 1 1 0 0 0 0 0 0 1 0 1 1 0 0 1 0 0 0 0 0 0 0 0 0 1 0 0 2 0 0 0 0 1 0 0 1 0 1 0 1 1 2 0 2 0 1 2 0 0 0 0 1 1 2 2 0 1 1 0 0 0 1 2 2 2 0 1 0 0 0 0 1 0 1 2 2 1 1 2 0 0 1 1 0 0 2 1 1 2 1 0 0 0 1 0 0 2 0 0 0 0 0 1 1 1 1 1 2 2 2 0 0 2 0 1 0 0 0 1 1 1 0 0 0 0 0 0 0 1 1 0 1 0 1 0 0 0 0 1 0 0 1 0 2 0 0 0 2 2 0 2 0 1 1 0 1 0 1 0 2 0 1 0 2 0 1 0 1 0 1 0 0 2 0 1 0 0 2 0 2 0 2 2 0 2 0 0 0 0 0 1 2 0 0 2 0 1 1 0 0 2 2 0 0 0 0 0 1 0 1 0 1 0 0 0 0 0 0 2 2 2 0 0 0 0 2 0 0 0 0 0 0 2 2 2 0 0 1 2 0 2 0 1 0 0 0 2 0 0 2 2 1 0 1 1 0 0 2 2 0 0 0 1 0 2 1 1 0 1 0 0 1 0 2 2 2 0 2 0 0 0 1 0 1 0 1 0 0 0 0 1 2 0 2 1 2 1 1 1 0 0 2 2 0 2 0 0 0 0 1 0 0 0 0 0 2 2 0 0 0 0 1 1 1 0 0 0 1 2 0 1 0 1 0 1 1 1 1 2 0 0 0 2 2 0 0 0 1 1 0 1 2 0 1 1 1 0 0 2 2 1 1 0 1 1 0 1 0 0 0 0 2 2 0 0 0 2 0 0 0 0 1 0 0 0 1 1 2 0 1 1 1 1 0 0 1 1 1 0 1 1 1 0 0 2 0 0 0 0 1 2 0 0 0 1 1 0 0 2 0 0 0 0 0 1 0 0 0 0 0 2 0 0 1 1 0 0 2 2 0 1 1 1 0 0 0 1 1 1 2 0 0 1 0 0 0 1 2 1 1 1 1 0 0 1 0 0 0 0 0 2 0 1 2 2 0 2 0 0 1 0 0 0 0 0 0 1 1 0 0 0 0 0 1 1 0 1 2 0 0 0 0 0 0 1 0 2 1 1 1 2 0 0 0 2 0 1 0 0 0 0 2 0 0 0 0 0 1 1 0 0 0 1 0 1 2 0 2 1 0 1 0 0 0 0 2 2 0 1 1 0 0 2 1 0 2 1 1 1 2 0 0 0 0 0 0 2 2 1 1 0 0 0 1 1 2 2 2 0 0 0 0 1 0 1 0 0 1 2 0 1 0 0 1 1 1 1 0 0 0 0 0 1 2 0 1 0 0 1 1 0 1 0 0 1 0 0 1 0 1 1 1 0 0 0 0 0 0 0 0 0 0 2 2 0 0 1 2 1 1 0 0 0 1 1 0 0 0 0 2 2 1 0 0 0 2 0 2 0 2 1 2 2 0 0 0 0 1 1 2 1 1 0 0 2 0 1 1 1 0 0 0 1 1 1 0 0 2 2 0 2 2 0 1 0 1 0 0 0 2 1 1 1 0 0 1 1 1 1 0 1 0 0 0 0 0 0 1 1 0 0 0 1 0 1 0 1 0 0 0 0 0 0 0 0 0 0 0 1 0 0 0 1 1 1 2 1 2 1 2 1 1 0 0 0 0 0 0 0 1 0 0 0 0 0 0 0 1 1 1 1 2 1 0 1 2 0 1 1 0 1 1 0 0 0 0 2 1 2 1 0 1 0 2 0 0 2 0 0 0 0 0 0 2 0 0 0 1 2 0 0 0 2 2 2 1 1 0 2 0 1 0 0 2 1 0 1 0 0 2 0 1 1 0 1 0 1 0 0 0 0 0 0 1 1 0 0 0 1 0 0 1 2 2 0 0 2 0 0 1 0 0 0 0 0 0 0 0 1 0 0 0
44 0 0 2 0 1 1 1 1 0 1 1 0 0 0 0 0 0 0 0 1 1 0 0 0 0 2 2 2 0 2 1 1 2 1 0 1 1 0 0 2 2 1 0 0 1 1 0 0 1 1 0 0 0 1 1 0 0 0 0 0 1 0 1 1 0 1 0 0 1 1 2 2 0 0 2 2 0 1 0 1 1 1 1 0 0 0 1 1 1 1 1 0 1 0 0 1 1 0 1 1 2 0 0 2 1 2 1 0 2 1 1 1 2 1 1 1 0 1 1 1 0 2 2 0 2 0 1 0 1 0 0 0 0 0 0 0 0 0 0 1 1 0 0 2 0 1 0 0 1 1 0 0 0 0 0 0 1 0 1 0 0 2 0 1 2 0 0 1 2 0 0 0 2 1 1 2 1 0 1 0 0 1 2 2 0 1 1 0 0 0 2 2 1 2 0 0 2 0 0 0 0 0 1 2 1 2 1 1 0 1 2 2 0 1 1 1 0 2 1 0 0 1 1 2 0 0 0 0 0 0 0 1 1 1 1 1 2 2 0 0 1 2 0 1 0 0 0 0 0 0 0 1 0 0 0 2 0 0 0 0 0 0 0 0 0 0 0 0 0 0 0 1 2 0 0 0 2 1 0 1 1 2 2 0 2 2 1 0 2 0 0 1 2 2 0 1 0 0 0 0 0 2 0 2 0 0 2 0 0 0 1 1 0 1 0 0 0 1 1 1 2 1 0 1 0 0 2 1 1 1 1 0 0 0 0 0 2 0 0 0 1 2 2 0 0 2 0 1 1 0 1 0 0 0 1 0 0 0 0 0 0 1 1 1 0 0 1 1 1 1 1 1 1 1 0 1 0 2 0 1 0 0 0 0 0 0 0 0 0 0 1 1 1 2 2 2 1 0 0 0 0 1 2 1 0 1 0 0 0 0 1 0 0 2 2 2 1 0 1 0 0 1 0 0 1 1 0 2 1 1 0 0 2 1 1 0 1 0 1 0 0 0 0 2 1 1 0 0 0 0 1 0 2 1 0 1 1 1 1 1 0 0 1 0 1 1 2 2 2 2 2 0 0 2 0 2 0 0 2 0 2 0 1 1 1 0 2 2 0 2 2 0 1 0 0 2 2 1 0 1 0 1 1 0 0 2 0 0 0 0 1 0 0 0 1 0 2 0 1 1 1 0 1 1 2 0 0 1 2 0 1 0 0 1 0 1 0 0 1 1 0 0 1 1 2 0 2 0 2 1 1 0 0 0 0 0 1 0 0 0 0 0 1 0 0 0 1 1 1 0 1 1 0 0 0 0 2 2 2 0 0 2 0 1 1 2 1 0 0 1 0 0 0 0 0 0 0 0 0 0 2 1 0 0 1 1 0 1 1 2 0 0 0 0 1 0 1 0 0 0 0 0 1 1 0 1 2 0 0 0 0 0 0 1 1 2 1 1 1 1 2 1 1 0 0 2 1 0 1 0 1 1 0 1 0 0 0 2 1 1 0 0 1 0 1 0 2 2 1 0 0 0 1 1 2 2 0 2 0 1 0 2 1 1 2 0 1 0 1 0 1 0 1 0 0 2 2 2 2 0 2 0 1 2 2 0 1 1 1 1 0 0 0 0 0 0 1 0 0 0 0 2 2 1 1 1 0 1 0 1 1 0 2 0 0 0 0 1 1 0 1 0 0 1 0 0 0 0 0 0 0 0 0 0 1 1 0 2 0 0 0 2 2 0 0 1 1 0 2 0 0 0 0 0 1 0 0 0 2 2 2 1 0 0 1 1 2 0 2 0 2 1 0 0 0 0 0 0 1 0 0 0 0 0 0 0 1 0 1 0 0 0 2 2 0 0 2 1 0 1 1 0 0 0 1 0 0 0 1 1 0 0 0 0 0 0 0 0 0 0 0 0 0 0 0 0 1 0 0 1 1 0 0 0 0 0 1 2 2 0 0 0 0 0 0 1 0 2 0 0 0 0 2 2 2 0 0 1 1 1 0 0 0 0 0 0 1 0 0 0 0 1 1 2 0 2 2 0 0 0 1 2 0 2 0 2 2 0 2 1 2 2 0 2 1 1 1 2 0 0 0 0 1 1 1 1 0 1 1 0 0 0 0 2 0 1 1 1 0 0 0 1 2 1 0 0 0 0 0 2 0 1 1 1 0 1 0 0 1 1 0 1 1 1 1 1 0 0 0 0 0 0 0 0 1 0 0 2 0 0 0 0 0 0 0 0 0 0 1 0 0 1 0 0 0 0 0 2 1 0 0
45 0 1 1 0 0 0 2 0 1 1 0 0 1 1 2 0 0 0 0 0 0 1 0 0 0 1 1 1 2 2 1 0 1 1 0 0 1 0 0 0 0 0 0 0 1 0 0 0 1 0 0 1 1 1 1 0 1 1 2 0 1 1 0 0 0 0 2 0 0 0 0 2 0 1 2 1 1 2 0 1 2 0 1 2 0 1 0 1 1 0 0 0 2 0 0 1 0 0 1 0 2 1 0 2 0 2 1 1 1 0 2 0 0 0 1 0 0 1 1 1 0 0 0 0 0 0 2 0 2 0 0 0 0 0 0 0 1 0 1 1 1 0 0 1 0 0 0 0 0 0 0 0 0 0 0 0 0 0 0 1 1 0 2 0 1 0 1 0 0 0 1 1 1 1 1 2 0 0 2 0 0 0 1 0 0 0 2 1 1 1 2 2 2 2 1 1 1 0 0 0 0 1 2 2 1 2 0 1 1 0 2 1 0 0 2 1 2 1 1 0 0 0 2 0 0 0 1 0 0 1 1 0 0 0 0 0 1 2 0 0 1 2 1 1 0 0 0 1 1 0 0 1 0 0 0 0 0 1 2 1 2 0 0 0 0 0 0 0 0 0 0 1 2 0 0 0 1 1 1 0 2 1 1 1 1 0 2 1 2 0 1 1 2 2 0 1 2 0 1 0 0 1 1 0 0 0 2 0 0 0 0 1 0 0 0 0 1 1 1 0 1 1 0 1 0 1 0 1 1 2 0 0 0 0 0 0 1 1 1 0 1 1 1 0 0 2 0 2 1 1 0 1 0 1 0 1 0 0 1 1 1 1 1 1 1 0 0 0 2 0 2 1 1 0 0 0 1 0 2 1 2 0 1 1 1 0 0 0 0 0 0 0 0 2 0 0 2 1 1 0 1 0 2 2 0 0 1 0 0 1 1 0 0 1 1 0 0 0 0 0 0 0 0 0 1 1 0 1 0 1 0 0 0 0 0 0 1 0 0 1 0 0 0 0 1 2 1 1 1 0 0 1 1 1 1 0 1 2 1 1 0 0 0 0 2 0 1 2 1 1 1 1 1 1 1 0 0 0 2 0 1 0 1 2 0 0 1 2 0 1 2 1 2 2 0 2 1 1 1 0 1 2 0 0 0 1 0 1 0 0 1 1 1 0 1 0 2 0 1 1 1 1 1 1 2 1 1 0 1 0 1 0 2 1 0 1 0 1 0 1 1 0 0 0 1 0 0 2 0 0 0 0 0 0 1 0 1 1 0 1 0 0 2 1 1 1 1 1 0 0 1 2 0 0 0 2 0 1 1 0 1 1 0 0 0 0 2 2 1 0 0 1 0 1 0 0 0 0 0 1 1 0 1 2 0 1 0 0 0 1 0 0 1 0 0 0 0 0 0 0 0 0 1 1 1 1 0 0 0 0 0 1 0 2 0 1 2 1 2 1 0 0 1 0 0 2 0 0 2 1 0 0 1 0 0 0 0 2 0 0 0 0 1 0 1 0 2 0 1 1 0 0 0 0 1 1 0 2 0 1 0 2 0 0 1 1 1 0 1 0 1 0 0 0 0 0 2 2 2 1 0 1 1 0 1 1 1 1 1 0 0 0 0 0 0 0 1 1 0 0 0 0 1 1 1 1 1 0 1 0 0 1 2 0 1 1 0 1 2 1 1 0 0 0 1 0 0 0 1 1 1 0 0 0 0 1 0 0 0 0 0 2 0 0 1 1 1 0 2 1 1 0 1 1 0 0 0 2 0 0 0 0 0 0 0 1 1 1 2 0 1 2 0 1 0 0 1 0 1 1 2 0 0 0 2 1 0 0 2 0 0 0 1 2 0 1 1 1 1 1 2 0 0 1 1 0 2 0 2 0 2 0 2 1 0 0 0 0 0 0 0 1 1 0 0 2 0 0 0 2 2 0 0 0 0 0 0 0 0 1 0 0 1 1 1 1 0 2 0 0 0 2 0 2 2 0 1 1 1 1 0 0 0 0 0 1 0 1 0 1 0 1 2 2 0 2 2 0 1 0 1 2 0 2 1 1 2 1 1 1 2 0 0 0 0 2 1 1 1 0 1 1 2 1 2 0 2 0 0 0 1 0 2 0 0 0 2 2 0 0 0 2 1 0 0 1 0 2 0 1 0 1 1 1 0 0 0 0 0 2 0 0 0 1 0 2 0 0 0 0 1 0 1 1 1 0 0 0 0 0 2 1 1 0 1 1 0 0 2 0 0 0 1 1 0 0 0 0 0 0 1
46 1 1 1 1 0 1 2 0 1 1 0 1 1 0 0 0 0 0 0 0 0 1 0 0 0 1 1 1 1 2 0 0 2 0 0 2 2 0 0 2 2 0 1 0 1 2 0 0 0 0 0 1 1 1 0 0 0 0 1 1 1 0 0 1 0 1 1 1 1 0 1 2 1 1 2 1 0 0 0 1 2 0 0 1 0 0 0 2 2 0 0 1 1 1 0 2 2 1 1 1 2 0 0 2 0 2 2 0 2 0 1 1 1 1 1 1 0 1 1 1 0 0 0 0 0 0 1 0 1 0 0 0 1 1 1 0 0 0 0 2 1 1 0 0 0 1 0 0 0 0 0 0 0 0 0 0 1 0 2 0 0 1 1 0 1 0 1 0 1 1 2 1 2 0 0 2 0 0 1 0 0 1 2 2 1 1 0 0 0 0 2 1 1 2 0 0 2 1 0 0 1 0 2 2 2 2 1 2 0 0 1 2 0 0 2 0 0 2 0 1 1 1 2 0 0 1 0 0 0 0 0 0 0 0 0 0 2 2 0 1 1 1 0 2 0 0 0 0 0 0 0 0 0 0 0 2 0 1 0 0 1 1 0 0 0 0 1 0 0 0 0 0 2 0 0 0 2 2 2 0 1 0 1 0 1 0 1 0 2 0 0 0 2 1 0 1 0 0 0 0 0 1 1 0 0 0 2 0 0 0 1 2 0 2 0 2 1 0 0 1 2 2 1 0 0 0 1 1 1 1 0 0 0 0 0 0 0 0 1 1 1 0 2 0 0 2 0 2 0 0 0 1 0 0 1 1 0 1 0 1 1 2 2 2 1 0 1 1 1 1 1 1 1 1 1 2 1 1 1 2 0 0 1 1 1 0 0 0 0 0 1 0 0 1 0 1 0 1 0 0 1 1 1 1 0 0 0 0 0 0 0 0 0 0 0 0 0 1 0 0 0 0 2 1 2 0 0 1 0 1 0 0 1 0 0 0 1 0 0 1 0 0 1 1 0 1 0 0 0 0 1 0 1 0 0 0 1 2 0 0 0 0 0 0 2 0 0 2 0 1 0 0 0 1 1 1 0 0 2 0 1 1 1 2 1 0 0 2 1 1 2 0 1 2 0 0 1 1 1 1 1 1 1 0 1 2 0 0 0 0 1 0 1 0 2 1 2 0 0 0 1 0 0 1 1 1 2 0 2 0 1 0 0 1 0 1 0 1 1 1 0 0 1 2 1 0 0 2 0 0 0 0 0 1 1 1 1 0 0 0 0 1 1 0 1 1 2 2 0 2 1 0 0 0 0 0 0 1 1 0 0 2 0 0 0 0 1 0 0 0 0 1 0 0 0 1 1 1 0 2 1 1 2 2 0 1 0 0 1 1 0 0 1 0 0 0 1 0 0 0 0 0 1 1 0 2 2 0 0 0 0 0 0 2 1 2 2 1 2 1 1 0 1 1 0 2 0 0 0 0 2 0 1 0 0 0 0 2 0 0 0 1 0 0 2 0 2 2 0 1 1 0 0 1 1 1 0 1 1 0 0 2 1 1 1 0 2 1 1 1 0 0 0 0 0 1 1 1 1 0 0 1 1 0 1 1 2 0 0 1 0 0 1 0 0 0 1 2 1 0 0 2 2 1 1 1 0 2 0 1 1 1 2 0 1 0 0 0 0 0 0 0 0 0 1 0 0 0 0 0 0 0 0 0 0 0 0 0 1 0 1 2 1 0 0 1 0 0 2 0 0 0 1 1 0 0 0 2 0 1 0 1 1 2 0 0 2 1 2 0 1 1 0 1 0 0 2 0 2 2 2 0 0 1 1 2 0 1 0 0 0 0 2 2 0 0 1 1 1 1 2 0 1 0 2 0 1 1 2 1 2 0 0 0 1 1 0 0 0 0 0 1 0 0 0 1 0 0 0 2 2 0 0 1 0 1 0 1 0 1 0 0 0 0 1 0 0 1 0 0 0 0 2 0 2 0 0 0 2 1 0 0 0 0 0 0 0 0 0 0 0 2 1 2 1 1 2 0 1 0 2 2 0 2 1 0 0 0 1 0 1 1 0 1 1 1 0 2 0 0 0 0 2 0 0 0 1 0 0 0 0 0 1 0 0 1 1 1 0 0 0 2 1 0 0 0 1 1 1 1 0 1 1 0 0 1 0 1 0 1 1 1 1 2 0 0 0 0 0 0 1 0 0 0 0 0 1 2 0 0 1 0 2 0 0 1 0 0 1 0 0 0 1 0 0 0 0 0 1 1 1
47 1 1 1 0 0 0 2 0 0 0 0 0 1 1 1 0 0 0 0 0 0 0 0 0 1 2 1 2 1 1 1 1 2 0 0 2 0 0 0 0 0 1 0 1 0 1 0 1 2 0 0 0 1 0 0 0 0 0 0 0 1 0 0 2 0 2 1 0 0 0 0 2 0 1 2 1 0 1 1 0 1 0 0 2 0 1 1 2 2 1 1 1 1 0 0 1 1 1 0 0 2 0 0 2 2 0 0 2 0 0 2 0 0 0 0 0 0 1 1 1 0 1 1 0 1 0 1 0 1 1 1 0 0 0 0 0 1 1 1 2 1 0 0 0 0 0 1 2 1 1 0 2 1 1 1 1 0 1 1 0 0 2 0 2 2 0 0 1 2 0 0 0 2 1 1 2 0 0 2 0 1 0 2 2 1 1 2 0 0 1 2 1 1 1 0 1 1 1 0 0 0 0 1 2 1 1 1 0 1 0 2 0 0 0 2 1 2 0 0 2 2 1 1 1 0 1 0 0 0 1 1 1 1 1 0 0 1 1 1 1 0 2 0 1 0 0 0 0 0 0 0 1 0 0 0 1 1 0 1 1 1 0 0 0 0 1 0 1 0 0 1 1 2 1 0 0 2 2 1 1 1 1 1 0 1 1 2 0 2 0 0 0 2 1 0 1 1 1 0 0 0 1 1 0 0 0 2 2 2 1 1 1 0 1 0 0 1 1 1 0 2 0 0 2 0 1 0 1 1 2 0 0 0 0 0 0 1 1 0 0 2 1 1 0 0 1 0 2 0 2 0 0 0 0 0 0 0 0 0 0 0 1 1 1 1 0 2 1 1 1 1 2 2 0 0 2 1 0 2 2 2 0 1 2 1 0 1 1 0 0 0 0 0 2 0 0 2 0 0 0 0 1 2 1 1 1 0 0 0 1 0 0 1 1 2 1 0 0 0 0 1 0 1 1 1 0 1 1 0 0 1 0 0 1 0 1 0 0 1 0 0 0 0 1 2 1 0 2 0 0 0 1 1 1 1 0 1 1 0 1 0 1 0 2 0 2 0 2 0 0 1 1 1 0 0 0 1 0 1 1 1 0 2 0 2 0 1 1 0 1 1 0 1 1 0 1 1 1 0 0 1 1 1 0 0 2 0 0 0 0 2 0 0 0 1 0 2 0 0 1 2 1 1 1 1 1 1 0 1 1 1 0 0 0 0 0 0 1 1 1 0 0 0 2 2 0 1 1 1 1 1 1 0 1 1 0 0 0 0 2 0 1 1 0 1 1 2 0 1 0 2 1 0 0 0 1 0 1 1 0 0 2 0 1 1 2 0 0 0 0 0 1 1 0 1 1 1 1 0 1 1 0 1 1 1 1 0 1 0 0 0 0 0 0 0 0 0 0 1 1 1 0 1 1 0 1 1 0 0 0 0 1 0 1 0 2 2 1 2 1 1 0 1 0 0 1 0 1 1 0 1 0 1 0 0 0 0 1 0 0 0 2 1 0 1 0 2 0 0 0 1 0 1 1 2 2 0 2 0 0 0 1 1 1 1 0 2 1 1 0 2 0 0 0 0 0 2 1 1 1 0 0 0 0 0 0 1 0 0 1 0 0 0 0 0 0 0 1 0 0 0 2 2 1 1 1 0 0 0 0 0 0 2 0 0 1 0 1 2 1 1 0 0 0 0 0 1 0 1 1 1 0 0 0 2 2 0 1 0 0 0 2 1 0 0 1 1 0 2 0 0 0 0 0 1 0 0 0 2 2 2 0 0 0 2 0 2 1 2 1 1 2 0 1 0 0 0 0 0 0 1 0 0 1 0 1 1 1 0 0 0 1 0 0 0 1 2 1 1 1 2 0 1 0 1 0 1 1 2 1 2 1 1 1 1 1 0 0 0 0 0 1 0 0 0 1 1 0 1 2 1 0 0 0 0 0 1 0 0 0 0 0 0 0 1 0 1 0 0 1 0 1 1 2 2 0 2 1 2 1 1 0 0 0 0 0 0 0 0 0 0 1 1 1 0 1 2 0 0 0 2 2 0 1 1 1 1 1 0 0 1 0 0 0 0 2 0 2 0 0 0 0 1 1 1 1 0 0 0 1 0 1 2 1 0 0 2 2 1 0 0 2 1 0 0 1 1 0 0 2 0 0 2 2 0 2 1 1 1 0 2 0 0 1 0 0 0 0 0 0 0 1 0 0 1 1 0 1 0 0 1 0 1 0 0 0 0 0 2 0 0 0 0 0 0 0 0 1 0 0 0
48 1 2 0 0 0 0 1 0 1 1 0 0 1 1 1 0 0 1 1 1 1 1 0 0 0 0 1 1 1 2 0 2 2 0 0 1 1 1 1 1 1 0 0 0 1 0 0 0 0 0 0 1 1 1 0 0 0 0 0 1 2 0 2 0 1 0 0 0 0 0 1 2 0 1 2 0 1 1 1 1 2 0 0 2 0 0 0 0 2 0 0 1 2 0 0 1 1 1 1 0 1 2 0 2 0 2 1 1 1 0 2 0 2 0 0 0 0 0 1 0 2 1 1 0 1 0 1 0 1 2 2 0 0 0 0 0 0 0 0 1 1 1 0 1 0 1 0 0 0 1 0 0 1 0 0 0 0 0 0 1 1 1 1 1 2 0 1 1 2 0 0 1 1 0 1 0 0 0 0 0 0 1 2 1 0 1 1 1 1 1 2 1 0 1 0 1 2 1 0 0 1 0 0 2 1 2 1 0 0 0 0 1 0 0 2 0 1 0 1 0 0 0 2 0 0 0 0 0 0 0 0 0 0 0 0 0 1 2 1 0 0 2 1 1 0 0 0 1 1 1 0 0 0 0 0 0 0 0 0 0 0 0 0 0 0 1 0 2 0 1 0 1 2 0 0 0 2 2 1 1 1 0 0 0 0 0 2 0 2 0 0 0 2 2 0 2 2 0 2 0 2 1 1 0 0 1 2 1 2 1 2 1 0 2 1 0 0 0 0 0 2 1 1 0 0 0 1 0 1 2 1 0 1 0 0 0 1 0 0 0 0 0 1 0 0 1 0 2 0 1 0 1 1 1 0 2 0 0 1 1 1 1 1 1 1 0 0 0 2 0 2 0 0 0 0 2 0 2 0 1 1 0 0 0 1 0 0 0 1 0 1 1 0 2 0 0 0 0 0 0 0 1 1 1 1 0 1 0 0 1 1 2 0 0 2 0 1 0 1 0 1 1 1 1 1 1 0 1 0 1 0 1 1 1 1 0 2 0 0 2 0 0 1 0 1 2 0 0 0 0 1 2 2 0 0 0 2 1 2 2 0 0 0 0 2 0 1 2 1 1 1 0 0 2 0 1 0 0 1 2 1 0 1 2 0 0 0 1 0 0 0 0 2 1 0 2 1 1 0 0 1 2 0 0 0 2 0 0 0 0 2 0 1 0 1 0 2 0 1 1 1 2 2 2 2 0 0 0 1 1 0 0 2 1 0 2 0 2 1 0 1 0 0 1 2 0 2 0 2 0 0 0 0 1 1 1 0 1 0 1 1 0 2 2 0 0 1 0 0 0 1 0 0 0 0 0 1 1 2 0 0 1 0 0 0 1 1 1 0 1 0 1 0 0 0 0 1 1 0 1 1 0 2 0 0 0 0 0 0 0 0 0 0 0 0 0 1 1 1 0 0 0 0 0 1 2 2 0 0 0 0 0 0 2 0 2 1 1 2 1 1 0 1 1 0 1 0 1 1 0 1 0 1 0 0 0 0 2 1 1 0 1 0 0 0 0 2 1 0 0 2 0 0 1 2 2 0 1 2 0 0 2 0 0 2 2 1 0 1 0 1 0 1 1 1 2 1 1 1 0 0 0 1 1 2 2 2 0 0 1 0 0 1 0 0 0 1 1 0 0 0 0 2 0 0 2 0 1 0 0 0 0 2 0 0 1 0 1 2 1 1 0 0 0 0 0 0 1 1 0 1 0 0 0 2 0 0 1 1 0 1 2 0 0 0 1 2 0 2 0 0 1 1 1 0 0 0 1 1 2 2 0 0 0 2 1 2 0 2 2 2 2 0 0 0 0 0 1 0 0 2 0 0 1 1 0 0 0 1 0 0 0 0 1 0 0 2 1 1 0 1 0 2 0 2 0 0 0 2 2 0 1 0 0 0 0 0 1 1 0 0 0 0 0 0 0 0 0 1 1 1 0 0 0 0 0 0 1 1 0 0 0 0 0 1 0 0 2 0 0 0 1 1 2 2 0 1 1 2 2 0 0 0 0 1 0 0 0 0 0 0 1 1 1 0 1 2 0 0 0 2 2 0 2 1 1 1 0 2 0 0 1 0 1 1 1 0 1 0 0 0 1 1 1 0 0 0 0 0 0 0 0 2 0 0 0 1 1 1 1 1 1 2 0 0 0 1 0 0 2 0 1 1 1 0 1 1 0 1 0 1 1 0 1 0 0 0 0 0 0 0 0 0 0 0 1 0 1 0 0 1 0 0 0 0 0 0 0 1 0 0 0 0 0 0 0 0 1 1 0 1
49 0 2 0 0 0 0 1 0 1 1 1 0 0 0 0 0 0 2 2 2 0 0 1 0 0 2 2 2 1 2 0 1 1 1 0 0 0 1 1 0 0 0 0 0 1 0 0 1 1 0 0 0 0 1 0 0 0 1 1 0 1 1 1 0 1 0 0 0 0 0 0 2 0 1 2 1 0 1 0 2 2 0 1 2 0 0 0 2 2 0 0 1 1 1 0 2 2 0 2 2 2 0 0 2 1 2 1 1 1 0 2 0 2 0 1 0 1 0 1 1 1 1 1 1 0 0 1 0 1 0 0 0 0 0 0 1 0 0 1 1 1 2 0 0 0 0 0 0 0 0 0 1 0 0 0 0 1 0 0 1 0 2 0 0 1 0 1 2 2 0 1 0 2 0 1 1 0 0 0 0 1 0 1 1 0 1 1 0 0 0 2 2 0 2 0 1 2 1 0 0 0 0 0 2 2 1 0 1 0 0 1 1 0 0 2 0 0 1 1 0 0 1 2 0 0 2 0 0 0 1 1 0 0 1 1 1 2 2 0 0 1 1 0 1 0 0 0 0 0 0 0 0 0 1 1 1 0 0 0 0 0 0 0 0 1 0 0 1 0 1 1 0 1 0 0 0 2 2 1 0 1 0 0 1 0 1 2 1 2 0 1 1 1 1 0 0 1 0 1 0 0 2 0 1 0 0 2 0 1 0 0 1 1 1 1 0 0 1 1 0 1 2 0 2 0 1 1 0 0 2 0 0 0 0 0 0 1 0 1 0 1 1 2 1 1 1 0 1 1 0 1 0 1 0 1 1 0 0 0 0 0 2 1 2 1 0 0 1 1 1 1 0 0 1 1 1 0 1 1 2 1 0 1 1 0 0 2 2 0 0 0 1 0 2 1 1 0 2 1 0 2 0 2 2 1 0 0 0 0 0 0 0 1 1 2 0 0 0 0 0 0 0 0 1 1 1 0 0 0 0 0 0 2 0 0 0 1 0 0 0 0 1 1 1 2 2 0 1 0 0 0 0 2 0 0 0 1 1 0 1 0 1 0 1 1 1 1 1 0 0 0 1 1 1 1 0 1 1 0 1 2 0 2 0 2 0 0 1 1 0 1 0 1 0 0 2 2 1 0 1 0 2 0 0 0 2 0 0 0 0 1 0 0 0 2 0 1 0 1 1 1 1 1 1 1 1 1 0 1 1 1 0 1 1 0 1 0 1 2 0 1 0 0 1 1 0 1 1 1 0 0 0 0 1 1 1 0 0 0 1 0 2 2 0 1 1 0 0 0 0 1 1 0 0 0 1 0 0 2 0 0 1 0 0 0 1 1 1 1 1 0 0 1 0 0 0 0 0 0 1 1 0 1 1 0 0 0 1 1 0 0 0 0 0 1 0 1 1 1 0 1 0 0 0 1 1 1 0 0 0 0 0 0 2 0 2 0 1 1 1 0 0 1 1 0 1 0 0 1 0 1 1 1 0 0 0 1 2 0 0 0 1 1 1 0 0 1 1 0 1 1 0 0 0 1 1 1 2 0 1 0 2 2 2 2 1 1 0 1 1 0 0 0 0 1 2 2 2 2 1 1 0 1 0 1 1 2 0 0 0 0 0 0 0 0 0 2 1 0 0 0 0 1 1 1 1 0 2 0 1 1 0 1 0 1 1 0 0 0 0 0 0 0 1 0 0 1 0 0 0 0 0 0 0 0 0 0 0 1 1 0 2 1 0 1 0 0 0 2 0 0 1 1 1 1 1 0 1 1 1 1 0 1 1 0 1 2 1 2 0 1 2 1 2 1 0 2 0 2 2 2 0 0 0 1 2 0 1 0 0 0 2 0 0 0 0 2 1 0 1 1 0 0 0 0 0 1 0 2 1 1 0 0 0 1 0 1 2 0 2 1 0 1 0 0 1 0 0 1 1 1 1 0 0 1 1 1 1 1 0 0 0 0 0 0 2 0 0 0 0 0 2 1 2 1 0 1 0 1 0 1 0 0 0 0 1 0 0 0 0 0 1 1 1 1 0 2 1 0 0 2 1 0 2 2 1 2 0 1 0 0 0 2 2 2 0 0 1 0 0 0 0 1 0 2 0 1 0 0 0 0 1 1 2 0 2 0 0 1 0 0 1 2 0 1 1 2 0 0 1 0 1 1 0 0 0 1 0 1 2 0 2 0 2 1 1 0 1 1 0 0 0 0 0 1 0 0 0 0 0 2 0 1 0 0 1 0 0 2 0 0 0 0 0 0 0 1 2 1 1 0
50 0 2 1 0 0 0 1 0 0 0 1 0 0 0 0 0 0 0 1 1 1 0 0 0 0 1 2 2 0 1 0 0 1 1 0 2 2 0 0 1 1 0 0 0 0 0 0 0 0 0 0 1 1 1 1 0 1 1 0 1 1 0 2 0 1 0 0 1 1 0 1 2 0 1 2 1 0 2 0 2 2 0 0 2 0 0 0 1 1 0 0 1 1 0 0 1 2 0 2 2 2 0 0 2 1 2 2 0 2 0 0 2 2 1 1 1 0 1 0 1 2 2 1 0 1 0 0 0 0 0 0 1 1 0 0 0 1 0 0 1 1 0 0 2 0 1 0 0 0 0 0 0 0 0 0 0 0 1 0 0 0 2 0 0 2 0 2 0 0 0 1 1 0 1 1 2 0 0 1 0 0 0 2 0 0 0 2 0 0 1 2 2 2 2 0 1 2 1 0 0 0 0 1 2 0 2 0 0 0 2 1 1 1 0 2 0 1 0 2 0 0 1 2 0 0 1 1 0 0 1 1 0 0 0 0 0 1 2 1 0 1 2 0 1 1 1 0 0 0 0 0 1 1 0 0 1 0 1 1 0 1 0 0 0 0 1 0 1 0 0 2 0 1 1 2 0 1 2 1 1 1 0 0 0 1 0 1 0 2 0 1 0 2 0 1 0 0 0 0 1 0 2 0 1 1 1 1 1 1 1 2 1 0 0 0 0 0 1 1 0 2 2 1 1 0 0 1 0 0 2 1 0 1 0 0 0 2 1 1 0 1 1 2 0 0 1 1 1 1 1 1 0 1 0 0 1 0 0 1 1 1 2 1 2 0 0 0 2 0 2 0 1 1 1 0 2 0 0 2 1 1 0 1 1 1 0 0 0 0 0 0 1 0 2 1 1 1 2 2 0 2 1 2 1 1 1 0 0 0 1 1 0 0 0 0 0 0 0 0 0 1 1 1 1 2 2 0 1 0 1 0 0 1 0 0 0 1 0 1 1 1 0 0 1 1 1 1 1 0 0 1 0 2 1 0 1 1 1 0 0 0 0 0 1 1 1 2 2 2 2 2 1 1 1 0 1 0 0 2 0 2 0 1 2 0 0 0 2 1 1 2 0 1 0 0 2 2 1 0 1 0 2 0 0 0 2 1 0 0 0 1 0 0 0 2 0 2 0 2 2 0 2 2 2 2 0 1 1 2 0 1 0 1 1 0 0 0 0 0 1 0 0 0 1 1 0 1 1 2 1 2 1 0 0 1 1 0 0 0 1 0 1 2 1 0 0 2 2 0 0 2 2 0 0 0 2 0 2 0 1 0 1 0 1 1 1 1 0 0 0 0 0 1 0 0 0 1 1 0 1 1 0 1 1 0 0 0 0 1 1 0 0 1 1 2 0 2 0 0 0 0 0 0 0 1 1 2 0 0 1 0 1 0 1 1 2 2 0 1 0 0 0 1 1 0 1 0 1 1 0 1 1 0 0 0 0 0 2 1 1 0 1 0 1 0 0 2 1 0 2 0 0 0 0 0 0 0 2 0 1 0 2 1 1 2 0 1 0 2 0 0 0 0 0 0 1 1 0 0 0 0 0 0 0 0 0 2 0 1 0 0 0 0 0 0 0 2 1 1 0 1 0 2 0 0 2 0 1 0 0 0 1 2 0 0 2 0 1 1 0 2 0 0 2 0 1 0 0 0 0 0 0 0 0 0 0 0 0 0 0 0 2 1 0 1 0 2 0 2 1 0 0 0 0 1 1 0 0 2 1 1 1 1 2 0 0 1 1 2 0 1 2 1 1 1 0 0 0 0 0 1 0 0 0 1 1 0 0 2 0 1 1 1 1 0 0 1 0 0 0 0 0 1 0 1 0 1 0 1 0 1 0 0 0 0 0 0 1 0 1 1 0 0 0 0 1 1 1 0 1 1 1 0 0 0 0 0 1 2 0 0 0 0 0 1 0 0 1 0 0 0 1 1 1 2 0 1 1 1 2 0 1 0 0 2 0 0 1 0 1 0 1 2 2 0 2 2 0 0 0 2 2 0 2 1 0 1 0 1 0 1 0 0 1 1 2 2 2 1 1 1 0 2 0 2 2 1 0 0 0 0 0 2 0 0 0 0 0 0 0 0 2 2 1 1 2 2 0 1 2 0 0 2 2 0 1 0 0 1 1 0 0 2 2 0 1 0 0 0 0 0 0 0 0 0 0 0 2 0 0 1 0 0 0 0 0 0 0 2 0 0 0 1 0 0 0 0 1 0 1 2
51 1 1 2 0 0 0 2 0 0 0 0 1 1 0 0 1 0 2 0 0 0 2 1 1 1 1 1 2 1 2 1 1 1 0 0 2 1 0 0 1 1 0 1 0 1 0 0 1 2 0 0 0 0 2 0 0 0 0 1 1 2 0 1 1 0 1 0 1 1 0 1 2 0 2 2 0 0 0 0 0 1 0 0 1 0 0 0 2 2 0 0 0 2 0 0 0 1 0 1 1 2 1 0 2 0 2 2 0 2 0 1 0 1 1 1 1 0 0 1 2 1 0 0 0 0 0 1 0 2 0 1 1 1 0 0 1 0 1 1 0 2 0 0 2 0 1 0 2 2 1 0 0 0 0 0 0 1 0 0 1 1 1 1 2 2 1 1 0 1 1 0 1 2 1 1 2 0 0 1 0 0 1 1 1 0 0 0 0 0 0 1 2 2 2 0 0 2 0 0 0 0 1 0 1 1 1 2 2 0 1 1 2 0 0 2 0 0 1 0 0 1 0 2 0 0 1 1 1 1 1 1 0 0 0 1 1 2 2 1 0 1 2 0 2 0 0 0 0 0 0 0 0 0 0 0 0 0 0 1 1 1 0 1 0 0 0 1 2 1 1 2 0 1 0 0 0 1 1 0 0 2 0 0 1 1 1 1 1 2 0 1 1 2 2 0 1 1 0 1 0 1 2 0 0 0 0 1 0 1 0 2 2 1 1 0 1 0 0 0 0 1 0 0 2 0 2 0 1 0 2 1 0 0 0 0 0 1 0 0 0 1 1 1 1 0 2 0 1 1 0 0 0 1 0 0 1 1 0 2 2 2 0 0 0 2 0 1 2 0 2 0 0 0 1 1 2 0 1 1 2 0 0 0 1 0 0 1 1 0 0 0 0 1 2 1 1 0 2 1 0 2 0 1 1 0 0 0 0 0 0 1 0 0 2 2 1 0 0 0 1 1 0 1 1 2 1 0 0 0 0 0 0 2 0 1 0 0 0 1 1 0 0 0 2 1 2 1 1 0 0 1 1 1 1 1 0 1 2 0 1 0 0 1 0 1 1 1 2 1 1 1 1 1 1 1 1 0 0 1 0 2 0 1 2 0 0 0 1 1 1 0 0 2 2 0 2 2 1 0 0 0 0 1 1 1 2 1 0 0 0 2 0 1 0 2 0 1 0 2 2 0 0 0 0 2 0 1 1 2 0 0 0 0 0 0 0 0 1 2 0 0 0 0 0 2 0 1 1 2 2 2 1 0 0 0 0 1 0 0 1 0 1 2 1 1 1 1 1 1 0 1 2 0 0 0 1 0 2 0 1 0 1 0 0 0 0 1 0 0 1 0 1 0 1 0 0 1 0 0 0 2 0 0 0 2 0 0 0 2 1 0 0 1 0 1 1 2 0 0 0 0 0 0 0 0 1 2 0 0 0 0 1 0 1 0 2 1 1 1 2 1 0 1 1 0 1 0 0 1 0 1 0 2 0 0 0 0 1 0 0 0 0 0 0 1 0 2 0 2 0 0 1 0 1 2 1 0 2 0 0 1 2 0 0 2 0 2 1 1 0 1 0 1 1 1 2 2 1 1 0 1 0 1 1 2 0 2 0 0 2 1 0 0 1 1 0 2 1 0 0 0 0 1 1 1 1 0 2 0 2 2 2 2 0 1 0 0 1 1 0 1 0 0 0 1 0 0 0 0 0 0 0 0 0 2 2 0 0 1 1 1 2 2 0 0 0 1 0 2 0 0 1 1 1 0 0 1 1 1 2 1 0 0 0 2 0 0 0 2 0 2 2 2 2 1 0 2 0 2 1 1 0 0 0 2 0 0 0 2 0 0 1 1 1 0 0 1 1 0 2 2 0 0 0 0 0 1 1 2 1 2 1 0 0 0 1 0 1 0 1 1 0 0 0 0 0 0 0 0 2 2 1 0 0 1 1 0 0 1 0 0 0 0 0 2 0 1 2 1 1 0 2 0 2 2 0 0 2 2 1 0 1 0 0 1 0 1 0 0 0 0 0 1 1 0 2 2 1 0 0 0 2 0 2 1 1 1 0 2 0 1 0 0 2 1 2 1 2 1 0 1 0 1 0 0 0 0 0 0 0 0 0 2 0 0 0 2 2 0 0 0 1 2 0 1 1 1 0 1 2 0 2 0 0 0 0 0 0 0 0 2 0 0 1 1 0 0 0 0 0 0 0 0 0 1 0 0 2 0 0 0 0 1 0 0 0 0 1 1 1 0 0 0 0 1 0 0 0 0 0 0
52 1 1 1 0 0 0 1 1 0 1 0 1 1 0 0 0 0 0 0 0 0 1 0 0 0 0 1 1 0 1 0 1 2 0 0 1 1 0 0 2 1 2 0 0 1 0 0 0 2 2 0 0 0 2 1 0 0 0 1 1 1 0 0 1 0 1 0 0 0 0 0 2 0 1 2 1 0 1 1 0 1 0 0 2 0 0 1 1 2 1 1 0 1 0 0 1 0 0 0 0 2 0 0 1 0 1 0 2 0 0 1 1 1 1 1 1 1 0 2 2 0 1 1 0 0 0 0 0 0 0 0 1 2 0 0 0 0 1 0 0 2 0 0 1 0 1 0 0 0 1 1 0 0 0 2 0 0 0 1 0 0 2 0 2 2 0 1 1 2 0 0 1 1 0 1 0 0 0 0 0 1 1 2 2 0 2 1 1 0 0 2 1 1 1 0 0 2 1 0 0 1 0 0 2 2 1 0 0 2 0 1 1 0 1 1 1 0 1 1 1 1 1 2 0 0 1 0 0 0 0 0 0 0 0 0 0 1 2 1 0 0 2 0 1 0 0 0 0 0 0 0 1 0 0 0 1 1 0 1 1 1 0 1 0 0 0 0 0 0 0 1 0 0 1 1 0 1 2 0 1 0 0 0 1 0 0 2 0 2 0 0 0 2 0 0 1 2 0 1 0 0 2 0 0 0 1 2 0 1 0 1 2 1 1 0 1 0 0 0 0 2 2 0 1 0 1 0 0 0 2 2 1 2 0 0 0 0 0 0 0 1 1 1 0 0 1 1 2 0 2 0 0 0 0 0 1 0 0 0 0 0 2 0 2 0 0 1 2 0 2 0 0 0 0 0 1 0 2 0 1 1 0 2 1 1 0 0 0 0 0 0 0 0 2 0 0 0 0 0 0 0 1 2 1 1 1 0 0 0 0 0 1 1 0 2 1 0 0 0 0 2 0 1 0 2 1 0 2 0 2 0 1 0 2 0 1 0 0 0 1 0 0 0 1 0 1 1 1 0 0 0 0 2 1 1 0 1 1 1 1 0 1 0 1 1 1 0 2 0 0 0 1 1 1 0 0 0 0 2 1 1 0 0 2 1 0 0 1 0 1 1 1 1 1 0 1 2 1 0 1 0 1 1 0 0 2 0 0 0 0 2 0 1 0 2 0 2 0 1 1 0 0 0 0 1 1 0 1 2 0 0 0 2 1 1 1 0 1 1 1 0 0 1 2 1 0 0 2 0 0 0 0 0 1 2 1 1 0 2 0 0 1 2 0 1 0 1 1 0 1 1 1 0 1 0 2 1 1 2 0 0 0 0 0 0 0 0 0 0 0 0 0 1 0 0 0 0 0 0 1 1 1 1 0 1 0 0 0 2 0 0 1 1 1 1 0 1 0 0 0 0 0 0 0 0 2 1 0 0 1 0 1 0 2 2 2 0 0 0 2 0 1 1 2 0 1 0 0 0 1 0 1 1 1 1 0 1 2 0 0 0 0 1 1 0 0 2 2 0 2 0 1 0 1 0 1 0 1 1 0 1 2 1 2 2 0 1 0 1 1 0 1 1 2 0 2 1 1 1 0 1 1 1 1 2 1 2 0 0 1 1 0 0 1 1 1 1 1 0 0 0 1 2 0 1 1 1 0 0 0 0 1 2 0 1 0 0 1 2 0 2 0 0 2 0 0 0 0 1 1 1 0 1 0 1 0 0 0 0 0 0 2 2 0 0 1 2 0 2 1 0 1 1 1 0 0 0 2 0 0 0 2 2 2 0 0 2 1 2 0 1 2 1 2 1 0 1 0 2 2 2 0 0 0 2 1 0 0 1 1 1 0 0 0 0 2 2 2 0 2 2 0 0 0 0 0 1 0 1 0 1 0 0 0 0 0 1 1 0 0 0 0 0 0 0 0 0 0 0 2 2 2 2 0 0 2 1 0 0 0 0 0 0 0 0 0 1 2 0 0 0 1 2 2 2 1 1 0 2 2 0 1 0 0 1 0 2 0 0 0 0 0 1 2 0 2 1 0 0 0 2 1 1 2 0 1 1 1 0 1 1 1 0 1 2 1 1 2 1 0 1 0 1 0 0 1 2 1 1 0 0 0 1 0 0 0 0 1 0 0 0 2 2 1 0 2 1 0 0 2 0 2 0 0 0 0 1 0 1 2 0 2 0 2 0 0 0 0 0 0 1 0 0 0 1 0 0 0 0 0 2 0 2 0 0 1 0 1 2 1 1 0 0 0 0 0 0 0 1 0 1
53 0 1 2 0 0 0 1 0 0 0 1 0 1 1 1 0 0 1 1 1 1 0 1 0 0 0 2 2 1 2 2 0 1 1 1 2 1 0 0 2 2 0 0 0 0 1 0 0 1 1 0 0 0 1 0 0 0 1 1 0 1 0 2 0 1 0 0 1 1 0 2 2 1 1 2 1 0 1 0 1 1 1 1 1 0 1 1 2 2 0 1 0 1 0 0 0 2 0 2 2 2 0 0 1 1 1 2 0 2 0 1 1 1 1 1 1 0 1 1 1 0 1 0 0 0 0 0 0 0 0 0 0 0 0 0 0 1 0 1 2 0 0 0 0 0 0 0 0 0 0 0 0 0 2 1 1 2 1 0 0 1 1 0 0 1 0 0 1 1 0 0 0 2 1 1 2 1 1 0 0 1 0 1 0 0 0 2 1 1 1 2 1 1 1 0 1 1 0 0 0 0 0 1 2 1 2 0 2 0 0 0 1 0 0 2 2 0 1 2 0 0 0 1 1 0 1 0 0 0 1 1 0 0 0 0 0 2 2 1 0 1 2 0 1 0 0 0 0 0 0 0 0 0 0 0 0 0 0 0 0 0 0 0 0 0 0 0 1 0 0 0 0 0 1 1 0 2 1 0 0 1 1 1 1 1 2 0 0 1 1 1 0 2 1 0 1 1 0 0 0 1 2 0 1 0 0 2 1 2 0 2 1 0 1 0 0 0 1 1 0 2 1 0 0 0 0 1 0 1 0 0 0 0 0 0 1 0 0 0 1 1 1 1 0 0 1 0 1 1 2 0 1 0 0 1 0 0 0 1 1 1 1 1 1 0 0 1 1 1 1 1 0 0 1 1 2 1 0 2 2 1 0 1 1 1 0 0 0 0 0 0 1 1 2 1 1 0 0 0 0 0 1 2 1 0 1 0 0 0 0 1 0 0 1 1 0 0 0 0 0 1 2 2 1 2 1 1 2 0 1 1 0 2 0 1 0 1 1 2 2 0 0 0 2 1 2 0 0 0 1 1 1 1 1 1 0 1 0 1 0 0 1 1 1 0 2 1 2 1 1 1 2 2 0 1 0 0 0 1 2 1 0 1 1 2 0 0 2 1 1 2 0 1 0 0 1 2 2 0 0 0 2 0 0 0 2 0 0 0 0 0 0 1 0 2 0 2 0 0 0 2 0 0 0 1 1 0 1 1 0 0 0 0 0 1 1 0 1 1 0 1 1 0 2 0 0 1 1 1 1 1 1 0 1 0 0 0 0 2 0 0 2 2 0 2 1 1 1 0 1 1 2 0 0 0 1 1 1 2 1 0 0 0 0 0 0 1 0 0 0 0 0 0 1 0 2 1 1 0 1 1 0 1 1 1 1 0 0 1 1 0 0 0 0 0 0 2 1 0 0 0 1 1 0 2 1 0 0 0 0 0 0 0 2 1 2 0 0 2 0 1 0 1 0 0 2 0 0 1 0 2 0 2 0 0 0 0 2 0 0 0 1 0 0 2 0 2 2 0 1 0 0 0 0 1 1 0 2 0 0 0 2 1 1 2 0 0 0 2 0 1 0 0 0 0 1 2 1 0 0 1 0 1 1 2 2 1 1 1 0 0 0 0 0 1 1 2 1 0 1 0 0 2 0 0 2 0 2 0 1 1 0 2 0 1 0 0 1 1 0 2 1 1 2 0 0 1 0 1 1 1 0 0 0 0 0 0 1 0 0 0 1 1 0 0 1 1 0 2 0 0 1 0 0 0 0 0 1 0 2 2 0 0 0 2 0 2 1 2 1 1 2 1 2 1 0 0 1 1 0 1 0 0 0 0 1 0 0 1 1 0 0 2 2 0 0 1 2 0 2 2 0 0 0 1 0 2 0 2 0 2 0 1 1 0 0 0 0 0 0 0 0 1 0 1 2 0 0 1 1 1 1 0 0 0 1 0 0 0 0 0 0 0 0 0 0 0 2 0 0 0 1 2 1 0 0 0 1 2 1 0 0 0 0 2 0 1 1 0 1 0 2 1 2 0 2 2 1 0 0 2 1 0 2 1 1 2 1 1 0 1 0 0 0 0 2 1 2 0 0 0 0 2 1 2 1 0 1 1 0 1 0 2 0 0 0 0 1 0 0 0 2 0 0 0 1 1 0 1 2 0 0 1 2 1 2 1 0 1 1 1 1 1 2 0 0 0 1 1 0 0 0 1 1 1 1 0 2 0 0 0 0 0 0 0 0 0 0 2 0 0 0 1 0 0 0 0 0 0 1 1
54 1 2 1 0 0 0 1 1 0 1 0 0 0 0 0 0 0 1 0 0 0 0 0 0 0 2 2 2 0 2 1 1 0 0 0 1 1 1 1 1 1 0 0 0 0 1 0 0 0 1 0 0 0 2 1 0 0 0 0 0 1 0 0 0 0 0 0 1 1 0 1 2 0 0 2 2 0 2 0 2 2 0 0 2 0 0 1 2 2 0 0 1 1 0 0 0 0 0 1 0 2 0 0 2 1 1 0 2 0 0 2 1 1 1 1 1 0 0 2 2 0 1 1 0 1 0 1 0 1 0 0 0 0 1 0 0 0 0 0 1 1 0 0 0 0 0 0 0 0 0 0 0 0 0 0 0 1 0 0 1 1 2 0 1 2 0 1 0 1 1 1 0 2 0 1 1 0 0 1 0 0 0 1 1 0 1 2 1 0 0 1 2 1 2 1 2 2 0 0 0 2 0 1 2 2 1 1 2 0 1 1 1 0 0 2 0 0 1 0 0 1 0 2 0 1 0 0 0 0 0 0 0 0 0 1 1 1 2 1 0 0 2 0 2 0 0 0 1 1 0 0 0 0 0 0 0 1 0 0 0 0 0 0 0 0 2 0 1 0 0 0 1 2 0 0 0 1 1 0 0 1 0 0 1 1 2 1 1 2 0 1 1 2 1 1 0 1 0 0 0 0 2 0 2 0 0 2 0 2 0 2 1 0 2 0 0 0 0 0 1 2 2 2 2 0 2 0 2 0 2 1 0 0 0 0 0 1 1 0 1 1 1 2 0 0 2 0 1 1 1 1 0 0 0 1 0 0 0 1 1 1 2 1 2 0 0 1 2 0 2 0 1 1 2 2 2 0 0 2 1 0 0 0 2 0 0 0 0 1 1 1 1 1 2 2 2 0 1 1 0 1 0 2 2 1 0 1 0 0 1 1 1 0 1 2 1 0 0 0 0 2 0 2 1 1 0 2 2 0 0 1 1 1 1 1 0 2 0 0 1 0 0 1 1 2 1 0 0 0 1 1 0 1 0 0 0 2 1 2 2 0 0 0 0 2 0 0 2 0 0 0 0 0 1 1 0 0 0 1 1 2 0 1 1 2 0 0 1 0 1 1 0 1 0 0 2 1 0 1 1 1 1 1 1 1 2 1 1 0 1 1 1 0 1 0 0 2 0 1 1 1 1 1 1 2 0 2 0 2 0 2 0 0 0 1 1 0 2 0 0 2 0 1 2 0 0 0 2 0 0 0 0 0 0 0 0 1 0 2 0 0 0 2 1 1 1 2 0 1 0 0 1 0 0 0 0 1 1 2 0 0 1 0 0 0 1 0 0 0 0 0 0 0 1 0 0 1 1 0 1 1 0 2 1 0 1 0 0 1 1 0 0 0 0 0 0 1 0 0 0 0 0 0 0 1 1 1 0 0 0 0 0 0 1 1 2 0 0 2 0 1 1 1 1 0 1 0 0 2 0 1 0 1 0 0 0 0 1 1 1 1 1 1 0 1 1 1 0 0 1 1 0 0 1 2 2 0 2 0 2 0 2 1 0 2 0 1 0 1 1 0 0 0 0 0 2 2 2 2 1 1 1 1 1 2 1 1 1 0 1 1 0 1 0 1 0 2 2 0 0 0 0 2 0 2 1 0 1 0 0 0 0 2 0 0 1 0 1 1 0 1 1 1 1 0 0 2 0 1 1 1 0 0 0 1 2 0 0 2 2 1 2 1 0 0 1 1 0 1 0 0 0 0 0 0 0 0 2 0 1 0 0 0 0 2 0 2 1 2 0 1 2 0 2 0 0 1 0 2 1 1 0 0 2 1 0 0 0 0 0 0 2 0 0 0 0 2 1 1 1 2 0 2 0 2 0 0 1 2 2 1 1 0 0 0 1 0 2 0 2 1 1 0 0 0 1 1 1 0 1 1 1 0 1 0 1 0 1 1 0 1 0 0 0 1 0 0 2 0 0 0 2 0 2 2 1 0 2 2 2 0 0 0 0 0 0 2 0 0 0 0 0 0 0 0 0 1 0 0 0 2 2 0 2 0 2 1 0 1 0 0 1 0 2 2 0 1 2 0 1 0 1 2 0 0 1 1 1 1 1 0 0 1 0 0 0 1 1 0 0 1 1 2 1 0 2 0 0 1 2 0 1 1 0 1 1 0 0 0 2 0 2 0 2 1 1 0 1 1 0 0 0 2 2 1 0 1 2 0 0 2 0 1 0 1 1 0 0 2 0 0 0 1 0 0 0 0 1 0 0 2
55 1 0 1 0 0 0 2 0 2 2 0 0 1 1 1 0 0 1 0 0 0 1 1 1 1 1 2 2 0 2 1 1 1 2 0 1 1 0 0 1 1 0 0 0 1 0 0 1 1 0 0 0 0 2 2 0 0 0 1 1 1 0 1 0 0 0 1 0 0 0 0 2 0 2 2 0 0 2 0 2 2 0 0 2 0 0 0 2 2 0 1 1 1 1 0 0 0 0 0 0 2 0 0 2 0 2 1 1 1 0 2 1 1 1 1 1 0 1 1 1 1 0 0 0 0 0 1 0 1 1 1 0 0 1 0 0 0 0 2 2 0 1 0 1 0 0 0 0 0 0 0 1 1 1 1 0 2 0 0 0 0 2 0 2 2 1 2 1 2 1 0 0 2 0 0 1 0 0 0 0 0 1 2 2 0 1 2 0 0 1 2 1 0 1 0 0 2 1 0 0 0 0 1 2 1 2 0 1 0 1 1 1 1 0 2 0 0 1 0 1 1 0 2 1 0 0 0 0 0 0 1 0 0 0 0 0 2 2 1 0 1 1 0 1 0 0 0 0 0 0 0 0 1 0 0 0 1 0 0 0 0 0 0 0 0 1 0 1 0 0 1 0 1 2 2 1 2 2 0 2 0 0 0 0 1 0 0 0 2 0 1 0 2 2 0 1 1 0 1 0 1 2 0 1 0 0 1 0 2 0 2 2 1 2 0 1 0 2 2 0 2 1 0 0 0 0 0 1 1 2 0 1 1 0 0 1 2 0 0 0 0 0 2 0 0 2 0 2 0 1 0 0 0 0 1 0 0 0 2 2 2 1 1 1 1 0 2 2 0 2 0 0 0 0 0 1 0 0 2 1 1 0 0 1 1 0 0 0 0 0 0 1 0 2 1 1 1 0 0 0 0 1 2 2 1 0 1 1 1 1 1 2 0 0 2 0 0 0 0 0 1 0 0 1 1 0 0 0 0 0 0 1 0 0 1 0 0 0 0 1 0 0 0 2 1 1 0 0 0 1 1 1 1 1 1 0 0 2 0 0 0 1 0 1 1 1 2 1 1 1 1 2 2 0 1 0 0 0 2 0 1 0 1 1 1 0 0 2 0 2 2 2 0 2 0 0 2 1 0 1 0 2 0 0 0 2 1 1 0 0 2 0 0 1 1 0 2 0 1 1 0 0 0 0 2 0 0 1 1 1 0 0 1 1 1 2 1 2 2 0 0 0 1 1 0 1 0 2 0 0 0 0 0 2 0 0 0 0 0 2 0 2 2 0 1 1 1 1 0 1 1 1 0 0 0 1 2 2 2 0 2 1 0 1 1 1 1 1 0 1 0 1 1 0 0 1 0 1 0 1 1 0 1 1 0 1 0 0 1 0 0 1 1 1 1 0 1 1 0 0 0 0 0 0 0 1 1 0 0 0 1 1 0 2 2 2 1 0 2 0 2 0 1 0 0 2 0 0 1 0 1 2 0 1 1 0 1 2 0 0 0 0 1 0 1 0 2 1 0 1 1 1 0 0 1 0 1 0 2 0 1 0 0 0 0 0 2 0 0 0 2 0 1 0 0 1 1 1 1 0 0 0 0 0 0 1 1 1 1 1 0 0 1 1 0 0 1 0 0 0 0 0 2 0 2 1 0 1 0 1 1 1 2 0 0 1 0 1 1 0 1 0 0 1 1 1 2 0 0 0 0 0 0 0 0 0 0 1 0 0 0 2 1 1 0 1 1 0 2 0 0 1 1 1 0 0 0 0 1 1 1 2 1 1 0 1 2 0 2 0 2 2 0 2 0 0 1 1 2 1 1 0 0 1 1 1 0 0 2 0 0 1 0 0 0 1 2 0 0 0 0 0 0 0 0 0 1 1 2 1 2 2 0 0 1 1 0 0 0 0 0 0 0 0 0 0 0 0 1 1 1 1 1 0 0 1 0 0 0 0 0 0 0 0 0 0 0 2 0 0 0 1 1 1 2 0 1 1 2 2 0 0 0 0 0 1 0 0 0 0 0 0 1 1 0 1 2 1 0 0 2 1 0 1 2 0 1 0 2 0 0 0 0 1 1 1 1 2 0 0 0 2 0 0 2 2 2 0 1 0 0 1 1 2 0 2 2 2 0 1 1 0 0 0 0 0 0 1 0 1 0 1 0 1 0 1 0 0 0 0 2 1 0 1 1 1 0 2 2 0 0 0 0 0 0 1 0 0 0 0 2 1 2 0 1 2 0 0 0 0 0 0 0 0 0 0 0 1 1 0 1
56 0 1 1 1 1 2 1 0 0 0 1 0 1 0 1 1 1 2 2 2 2 0 0 0 0 0 2 1 1 2 0 1 1 0 0 2 0 0 0 0 0 0 0 0 1 1 0 0 1 0 0 0 0 2 1 0 0 0 0 1 1 0 0 0 2 0 1 0 0 0 2 2 0 2 2 0 0 1 0 1 1 1 1 0 0 0 0 2 2 0 0 1 2 0 0 1 2 1 1 0 0 0 0 2 1 2 2 0 2 0 2 0 0 0 0 1 0 1 1 1 1 0 0 0 1 0 2 1 1 0 1 0 0 0 0 0 0 0 1 1 1 1 0 0 0 0 0 0 0 0 0 1 0 1 1 1 2 0 1 2 1 1 1 1 2 0 1 0 0 0 0 1 2 0 0 2 0 0 1 0 0 0 2 1 0 1 2 1 0 0 2 1 0 1 1 1 2 0 0 0 0 0 0 2 1 2 0 0 2 0 1 2 0 0 2 0 1 0 0 1 1 1 2 0 0 1 1 0 0 1 1 0 0 1 1 1 2 2 1 0 1 2 0 1 1 1 0 0 0 0 1 0 0 0 0 0 0 0 0 0 0 0 1 0 0 0 1 2 0 0 2 1 2 0 0 0 2 2 1 0 1 0 0 0 1 0 1 1 2 0 2 0 2 2 0 1 1 1 0 0 0 2 0 2 0 0 2 0 0 0 2 2 0 1 1 0 1 0 0 0 2 1 1 2 0 1 0 1 1 2 2 0 0 0 0 0 1 0 0 1 1 1 2 0 0 2 0 1 2 1 1 0 2 0 0 2 0 0 1 1 1 2 0 2 1 0 2 2 0 2 0 1 1 0 0 1 1 0 2 0 1 0 1 0 0 0 0 0 0 0 0 2 0 2 2 2 0 1 1 0 1 0 2 2 1 0 1 1 0 0 1 0 0 1 1 1 0 0 0 0 1 0 0 0 1 1 0 2 1 0 1 0 2 0 1 0 0 0 0 0 0 1 1 1 1 1 0 0 0 0 2 0 2 1 0 1 0 0 0 0 0 0 0 0 2 0 1 1 0 0 0 0 0 1 1 1 0 0 1 2 2 0 0 2 1 0 0 2 1 2 1 0 1 0 0 2 1 1 0 0 0 2 0 0 0 2 0 0 0 0 1 0 0 1 1 0 1 0 2 2 0 0 0 0 1 1 1 0 2 0 2 0 0 0 0 1 0 2 2 0 0 0 1 2 0 0 1 1 2 0 1 1 0 0 1 0 1 1 1 0 1 0 0 0 0 0 1 1 0 1 0 0 0 0 0 0 1 2 1 0 0 0 0 0 1 1 0 0 0 0 0 0 1 0 0 0 1 1 0 1 1 0 1 2 0 1 0 0 1 0 0 0 1 0 1 0 2 0 0 0 0 0 0 0 0 0 1 0 0 0 0 1 0 2 2 2 1 1 2 1 1 0 0 1 0 1 0 0 1 0 2 1 0 1 0 0 0 1 0 0 0 1 2 0 0 0 2 0 1 1 0 1 0 0 1 0 0 2 0 0 0 1 0 0 1 1 1 0 0 0 1 0 0 0 0 1 2 0 1 1 0 0 0 2 1 1 1 1 0 1 1 0 1 1 1 0 1 1 0 0 0 1 2 0 1 1 1 0 0 0 0 0 2 0 0 2 0 0 0 0 2 0 0 0 0 0 0 0 0 0 0 0 0 0 1 0 0 2 0 0 0 1 1 1 0 0 2 1 1 0 0 0 0 0 1 0 0 0 2 2 2 0 0 0 2 0 1 0 2 1 2 2 2 2 2 0 0 0 1 1 2 0 0 1 1 2 0 0 1 0 0 1 1 1 0 0 1 1 0 1 1 0 2 0 2 0 1 0 2 1 1 0 1 1 1 0 0 1 0 1 1 0 0 0 0 0 0 0 0 2 2 0 0 0 0 0 0 0 1 0 0 1 0 1 1 1 0 1 0 0 0 1 0 1 2 0 1 1 2 2 0 0 0 0 0 2 0 0 1 1 0 1 1 1 0 1 2 0 2 2 2 0 0 1 2 0 1 0 2 0 0 0 0 0 0 2 2 2 1 1 1 0 1 0 2 2 1 0 0 0 0 1 1 2 0 2 1 2 0 0 0 2 1 0 0 1 1 0 0 2 0 1 1 0 0 1 0 0 1 1 0 0 0 0 1 1 0 0 0 0 0 0 0 0 0 1 0 2 0 0 0 1 1 0 0 1 0 0 1 0 0 0 1 1 0 0 0 1 0 0 0
57 0 2 1 0 0 0 2 0 0 0 0 0 1 1 1 0 0 2 2 1 0 0 0 0 1 1 2 2 0 1 0 1 2 0 0 1 1 0 0 0 0 0 1 0 1 0 0 0 0 0 0 0 0 2 1 0 1 1 0 1 1 0 0 0 0 0 0 0 0 0 0 2 1 1 2 1 0 0 0 0 1 0 2 2 0 0 0 2 2 0 0 1 0 1 1 0 0 0 0 0 2 0 0 2 1 2 2 0 2 0 2 0 2 0 0 0 0 1 1 1 1 1 1 0 1 0 1 1 0 0 0 0 0 0 0 0 0 0 2 2 2 0 0 1 0 0 0 1 1 0 0 0 0 0 1 1 1 0 0 0 0 1 1 0 2 0 1 1 2 1 1 0 2 0 0 2 1 0 0 0 1 0 2 2 1 1 1 1 1 1 2 1 1 1 0 2 1 0 0 0 1 0 1 1 0 2 0 1 0 0 0 0 0 0 2 1 0 1 2 0 0 0 2 0 0 1 0 0 0 0 0 0 0 0 0 0 1 1 0 1 1 2 1 2 1 1 0 0 0 0 0 1 1 0 0 1 0 1 1 0 1 0 0 0 0 0 0 1 0 0 1 1 1 2 2 0 2 1 0 1 1 1 1 0 1 1 2 0 2 0 0 0 2 0 0 1 0 0 0 0 0 2 0 1 1 2 2 1 1 1 2 1 0 0 0 0 0 0 0 1 2 1 1 0 0 1 0 2 1 2 0 0 0 0 0 0 1 1 0 1 1 1 2 0 0 2 1 2 2 0 0 0 0 0 1 0 0 0 2 2 2 0 0 0 0 0 0 0 2 0 2 0 0 0 0 1 0 1 1 2 1 0 1 2 1 0 0 0 0 0 0 1 0 2 2 2 2 0 1 0 0 0 2 2 0 0 1 0 0 2 0 0 0 1 1 1 0 0 0 0 1 0 2 1 1 1 1 2 0 1 0 1 1 1 0 0 0 0 0 1 0 0 0 0 2 2 0 0 0 0 1 1 1 1 1 0 1 1 0 1 0 0 1 1 0 2 0 2 0 1 0 2 2 2 0 2 0 0 0 2 1 0 2 0 2 1 0 2 1 1 2 1 2 0 0 0 2 1 0 2 1 1 1 0 0 1 0 1 0 1 1 1 0 1 0 0 2 0 0 0 1 0 0 0 2 0 0 0 2 0 0 0 0 0 1 0 0 1 1 0 1 0 0 1 2 0 1 1 2 1 1 0 0 0 1 0 1 0 1 0 0 0 1 0 0 0 1 0 1 0 2 1 0 0 0 1 0 1 1 0 1 2 0 1 0 1 1 1 0 0 0 0 0 0 0 0 1 1 0 1 1 0 1 2 0 1 0 0 0 0 0 0 0 0 0 0 1 0 0 0 0 0 1 1 0 1 2 0 0 0 0 1 0 2 2 2 1 0 0 1 0 0 0 1 0 1 0 0 1 0 2 0 0 0 0 0 0 2 0 0 0 0 0 1 1 0 2 0 0 2 0 0 0 1 0 1 0 2 0 0 0 2 1 1 2 1 1 0 1 1 0 0 1 0 1 2 1 1 1 0 1 0 2 1 2 1 2 0 0 2 0 0 0 0 0 2 1 0 0 0 0 0 2 0 2 0 0 1 0 0 0 0 2 0 0 0 0 0 1 1 1 0 0 0 0 0 0 0 1 1 1 0 0 1 0 0 0 1 0 0 0 2 1 0 1 0 1 0 1 1 0 0 1 1 0 0 0 0 1 2 1 0 0 0 2 0 1 0 2 0 2 2 2 2 2 0 1 0 1 1 1 0 0 1 1 0 0 0 1 1 1 0 1 2 0 0 2 1 1 0 1 0 0 0 1 0 1 0 2 1 1 1 0 0 0 0 0 0 0 0 0 1 0 1 1 2 0 0 0 2 2 1 0 0 0 0 0 0 0 1 0 0 0 0 0 0 0 1 0 1 0 1 1 1 1 0 1 1 2 2 0 0 0 0 0 1 0 0 0 0 0 1 1 2 1 2 2 1 2 1 1 2 1 2 0 1 0 0 1 1 1 0 0 1 1 2 0 1 1 0 1 0 1 0 0 0 1 0 0 0 1 1 2 1 0 0 0 2 0 0 0 0 0 0 0 2 1 0 0 2 0 0 1 1 0 1 0 0 1 1 1 1 0 2 1 2 1 1 0 1 0 0 0 0 0 0 0 0 0 0 2 1 2 0 2 2 0 0 0 0 0 0 0 0 0 0 0 1 0 0 1
58 1 2 0 0 0 0 2 0 2 2 0 0 0 0 0 0 0 1 1 1 0 0 0 0 0 1 1 2 1 2 1 0 0 0 0 1 1 0 0 1 1 0 1 0 1 0 0 1 1 0 0 0 0 1 0 0 0 0 1 0 1 0 0 1 0 1 1 0 0 0 1 2 0 1 2 1 0 2 1 1 2 0 0 1 0 0 1 1 2 0 1 1 1 0 0 0 1 1 0 0 1 0 0 2 1 2 1 0 2 1 1 1 2 1 1 1 0 0 1 2 0 2 1 0 0 0 1 0 1 0 0 0 0 0 0 0 1 0 1 1 1 0 0 1 0 0 0 1 1 1 0 0 0 0 0 0 1 0 0 1 1 1 1 2 2 0 0 0 1 0 0 0 1 0 1 1 0 0 0 0 1 0 0 0 0 0 1 0 0 0 2 2 1 2 0 0 2 1 0 0 0 0 2 2 1 2 0 0 0 0 0 2 0 0 2 0 0 0 1 1 1 1 1 0 0 0 0 0 0 0 0 1 0 0 0 0 1 2 0 2 0 2 0 2 0 0 0 1 1 1 0 0 0 1 0 0 1 1 2 1 2 0 1 1 1 1 0 2 0 0 1 0 2 0 0 0 2 1 0 1 1 0 0 0 0 0 1 0 2 0 1 1 2 1 0 0 0 0 0 0 0 2 0 2 0 0 2 0 2 0 2 1 0 2 0 0 0 0 0 1 2 2 0 2 0 2 2 0 0 1 0 0 0 0 0 0 1 1 2 0 0 1 1 1 0 2 0 2 1 1 0 0 0 0 1 0 0 0 2 2 2 2 1 2 0 0 1 2 0 2 0 0 0 0 0 1 1 1 1 2 1 2 1 2 0 0 0 0 0 0 0 0 2 2 0 0 0 0 0 0 0 0 2 2 0 0 0 0 0 0 0 0 0 0 0 0 0 0 1 0 1 0 1 1 2 1 2 2 0 0 1 0 2 0 0 0 2 0 0 1 0 1 1 1 2 2 0 1 0 0 0 2 2 1 1 0 1 1 1 1 0 1 0 1 1 1 0 2 0 0 0 0 0 0 0 0 0 0 2 0 1 0 1 1 1 1 0 1 0 1 1 1 2 0 0 1 2 1 1 1 1 1 0 1 1 2 1 1 0 0 2 1 0 0 1 0 2 0 2 2 0 1 0 1 1 1 0 0 1 1 0 0 0 0 1 0 0 1 1 1 0 0 1 2 0 0 1 1 1 1 1 0 0 2 0 0 0 0 0 1 0 1 0 0 0 0 2 2 0 1 1 0 0 0 1 1 0 1 1 1 0 1 0 0 0 2 1 1 0 1 0 0 0 2 0 2 2 2 2 0 2 0 1 1 1 1 0 0 1 0 0 0 0 0 0 2 0 0 0 0 0 0 1 1 0 1 2 0 0 0 0 0 0 2 0 1 0 1 2 2 2 1 2 0 0 1 0 0 1 0 2 0 0 1 1 0 0 1 0 0 0 1 1 0 1 1 1 0 0 1 1 0 0 0 2 2 0 2 0 0 0 2 0 0 2 2 0 0 1 0 0 0 0 1 1 2 2 2 2 0 2 0 1 1 2 2 1 1 0 2 0 0 0 0 2 0 1 1 1 0 1 1 2 0 1 1 1 0 1 0 0 0 2 0 0 0 0 0 1 1 1 0 0 0 0 0 1 0 1 1 1 0 0 0 1 0 0 0 0 0 0 2 2 0 0 1 2 1 1 1 0 1 2 2 0 0 0 0 2 2 2 0 1 0 1 1 2 0 1 1 1 2 0 1 0 0 0 1 1 0 1 0 0 1 0 1 0 0 1 1 1 0 1 2 0 0 2 2 0 2 2 0 1 0 1 0 1 0 2 0 2 0 0 0 0 0 1 2 1 1 0 1 0 0 0 1 2 2 0 0 0 1 0 1 0 1 0 0 0 0 0 0 0 0 0 1 0 1 0 0 0 1 1 2 2 0 0 1 2 2 0 0 0 0 1 0 0 0 0 0 0 0 2 2 0 2 2 1 0 0 2 1 0 2 0 1 1 0 1 0 2 1 0 1 1 2 1 2 0 1 0 0 2 0 1 1 0 0 0 0 0 0 1 0 0 0 1 2 0 0 0 1 1 1 1 1 1 1 0 2 0 0 2 2 0 1 1 1 0 1 1 1 0 0 0 1 0 0 0 0 0 0 0 0 2 0 0 1 0 0 1 0 0 0 0 0 0 0 2 0 0 0 0 0 1 0 0 1 0 0 0
59 1 1 1 1 0 1 1 0 2 2 0 0 0 0 0 0 0 2 2 1 0 1 0 0 0 0 0 1 1 0 0 2 2 0 0 1 1 0 0 2 2 0 0 0 0 1 0 1 0 0 0 1 1 1 1 0 0 0 1 0 1 0 1 0 1 0 0 1 1 0 1 2 0 2 2 0 0 0 0 0 1 0 0 1 0 0 0 0 2 0 0 2 2 1 0 0 1 0 1 2 2 0 0 2 1 2 1 0 2 0 1 1 2 1 1 1 0 0 2 2 0 0 0 0 0 0 2 0 2 1 1 0 0 1 0 0 0 1 0 1 1 0 0 0 0 0 0 1 1 1 0 0 0 0 0 0 0 0 0 0 0 0 2 1 2 1 1 0 0 0 1 0 2 2 1 2 0 0 1 0 0 0 1 1 0 1 0 0 0 0 2 2 1 2 1 0 0 0 0 0 1 0 2 2 0 2 1 1 0 2 2 2 0 0 2 0 0 2 1 0 0 1 2 0 0 0 1 1 1 1 1 0 1 1 0 0 2 2 1 0 1 1 0 2 0 0 0 0 0 0 1 1 1 0 0 2 0 1 1 1 1 0 0 0 0 0 1 1 0 0 0 0 0 0 0 0 1 1 0 0 1 0 0 1 0 0 1 1 1 1 0 0 2 2 0 1 0 0 0 0 0 1 1 0 0 0 2 1 2 1 2 2 0 1 1 0 1 0 0 0 2 0 0 2 0 1 0 1 1 2 2 0 0 0 0 0 2 0 1 1 1 2 2 0 0 1 0 1 1 1 0 0 1 0 0 1 0 0 2 2 2 1 1 1 1 0 0 2 0 2 0 0 0 0 1 2 0 2 0 1 2 0 2 2 1 0 0 0 0 0 1 1 0 2 0 0 0 0 0 0 0 1 2 1 1 1 0 0 0 0 1 1 0 1 2 0 0 0 0 0 1 0 2 0 2 2 0 1 1 0 0 0 1 0 1 0 0 0 1 0 0 0 2 0 2 2 0 0 0 0 0 0 1 1 0 1 2 2 0 0 0 1 1 1 0 2 0 2 0 0 1 1 1 0 0 0 0 0 1 1 2 0 1 1 1 0 1 1 1 1 0 0 0 0 0 1 1 0 0 1 1 0 1 2 2 2 0 2 0 1 1 1 0 0 1 0 1 0 1 1 1 0 0 0 2 0 0 1 1 0 0 0 0 1 0 0 0 2 0 2 0 0 0 1 1 0 1 1 1 0 0 0 0 1 2 1 1 0 0 0 0 0 1 0 1 1 2 0 1 0 2 2 0 0 0 2 0 2 0 0 1 1 0 2 0 0 1 0 0 1 1 0 0 0 0 0 0 0 0 0 1 1 0 1 0 0 0 0 1 0 0 1 1 1 1 1 0 0 1 1 1 0 1 1 1 2 0 0 0 0 0 0 0 1 1 2 1 1 2 1 1 2 2 0 0 0 0 0 0 0 2 0 1 0 0 0 0 2 0 0 0 1 0 1 2 0 2 1 0 2 0 0 0 0 2 2 0 1 2 0 1 2 1 1 1 0 1 1 1 0 1 0 1 0 0 1 2 1 2 1 1 0 0 1 1 1 1 1 0 0 0 0 0 1 0 0 1 2 1 0 0 0 2 0 0 2 0 0 0 0 0 1 2 0 1 0 0 0 1 0 1 0 0 1 0 0 0 0 2 2 2 0 0 0 1 0 0 0 0 0 0 2 2 0 0 0 1 0 1 0 0 0 1 1 1 1 0 0 2 2 1 0 0 1 0 1 2 0 2 0 2 2 0 2 0 0 1 0 1 1 1 0 0 2 1 0 0 1 0 0 0 0 2 2 0 0 1 2 0 1 2 0 2 0 2 0 2 0 2 0 2 2 0 0 0 0 0 0 0 0 0 0 0 0 0 1 0 0 0 2 2 1 0 0 0 1 0 0 0 0 0 0 0 0 1 1 2 1 0 0 0 0 1 2 1 1 2 0 1 0 2 0 0 0 0 0 1 1 0 0 0 0 1 2 1 1 1 0 0 0 0 1 1 1 2 0 1 1 2 0 1 0 0 0 0 2 1 1 0 0 0 0 1 0 1 1 0 1 1 0 0 1 2 1 0 1 0 2 1 0 0 1 0 0 0 0 0 1 0 1 0 1 1 1 0 1 1 0 2 1 1 2 0 2 0 0 1 1 0 1 0 0 0 0 1 0 0 0 0 0 2 0 0 0 0 0 1 0 2 0 0 1 1 1 0 1 0 1 1 1 1
60 0 2 1 0 0 0 1 0 0 0 1 0 0 0 0 0 0 0 0 0 0 0 0 0 0 1 2 2 0 2 0 2 1 0 1 2 1 0 0 0 0 0 0 0 0 1 1 0 0 1 1 0 0 2 2 0 0 0 1 1 2 0 0 1 0 1 0 0 1 1 1 2 0 1 2 1 0 0 0 0 1 0 0 2 0 0 2 2 2 0 1 1 2 0 0 0 1 0 1 0 1 0 1 2 0 2 1 1 1 0 1 1 2 1 1 1 0 1 0 1 0 0 0 0 0 0 1 1 0 1 1 0 0 0 0 0 0 0 2 1 1 0 0 0 0 0 1 1 0 0 0 0 0 0 1 1 1 0 0 0 1 1 1 0 0 0 0 1 2 0 0 0 2 0 0 1 1 0 0 0 1 0 2 0 0 0 2 1 0 0 2 1 1 1 0 0 2 0 1 0 1 0 0 2 1 2 0 1 0 0 0 2 1 0 2 0 0 1 2 0 0 0 2 0 0 0 1 0 0 0 1 0 0 0 0 0 2 2 1 0 1 1 1 1 0 0 0 0 0 0 1 0 1 0 0 2 1 0 1 1 1 0 1 0 0 1 0 1 0 0 0 0 2 0 0 1 1 1 0 0 1 1 1 0 1 0 2 0 2 0 1 0 2 2 0 1 1 0 1 1 0 2 0 1 0 0 2 0 1 0 1 1 0 2 0 1 1 1 1 1 2 1 2 0 0 1 1 0 0 2 2 0 0 0 0 0 1 0 0 0 1 2 2 0 0 2 1 2 1 0 0 1 1 1 0 2 0 1 1 2 2 0 0 0 0 0 2 1 1 1 1 1 1 0 1 1 1 0 2 2 0 0 2 0 1 0 0 0 0 0 0 1 0 2 1 1 1 0 0 0 0 0 2 2 1 0 1 1 0 1 1 1 0 1 2 0 0 0 0 0 2 0 1 1 2 1 0 2 1 1 0 0 1 0 1 0 1 0 0 1 0 0 0 0 0 2 1 2 1 0 1 0 1 1 0 1 2 2 2 2 0 1 0 1 1 1 2 0 0 0 1 1 1 1 1 0 0 0 0 2 1 0 1 1 2 0 1 1 1 1 0 0 1 1 0 1 0 0 2 0 0 1 1 0 0 2 0 2 0 1 2 0 0 0 0 0 2 0 1 1 1 0 0 0 1 1 0 1 1 0 1 0 1 1 0 1 1 2 0 1 1 0 0 2 2 0 1 1 1 0 0 0 0 0 2 0 0 1 0 0 0 0 1 1 0 0 1 1 0 0 0 0 0 0 0 0 0 0 2 0 0 2 0 0 0 2 1 0 0 0 0 0 0 0 0 1 1 1 1 0 2 1 1 1 1 0 0 0 1 1 0 0 1 0 1 0 1 0 0 0 0 0 0 0 2 2 1 0 0 0 0 1 0 2 0 2 2 1 1 2 1 0 0 2 0 1 0 1 1 0 2 0 1 0 0 0 1 2 0 0 0 1 1 0 1 0 2 0 1 0 1 0 0 0 1 1 0 1 1 0 0 2 0 0 2 1 1 0 1 1 0 0 1 0 0 1 2 0 0 0 0 0 0 2 2 1 0 0 1 1 1 0 1 1 1 0 1 2 1 0 1 1 1 0 2 0 0 0 0 0 0 0 2 0 0 0 0 1 1 0 0 0 0 0 0 0 2 0 1 1 1 0 0 0 2 0 0 0 1 1 1 2 1 0 0 1 2 0 2 0 1 2 1 1 0 0 0 0 1 1 1 1 1 1 0 1 1 1 2 0 1 2 0 0 0 0 0 0 1 1 2 0 0 1 1 2 0 0 1 1 1 0 0 0 0 2 2 1 0 0 1 0 2 0 2 0 1 0 2 0 2 0 0 0 0 0 0 1 1 0 0 0 0 1 1 1 1 1 0 1 1 2 0 1 1 2 0 0 0 0 0 0 0 0 0 0 0 0 0 0 0 1 1 2 2 0 1 0 2 2 0 0 0 0 0 0 0 0 1 0 0 1 1 2 0 2 2 0 0 0 2 1 0 2 2 1 0 1 1 0 0 0 0 1 1 2 1 1 1 0 1 0 1 0 1 1 2 0 0 0 1 0 2 0 0 0 0 1 0 0 0 2 1 0 0 1 0 0 0 2 0 1 1 0 1 1 1 1 0 0 2 1 0 1 1 1 0 0 0 0 0 0 0 0 0 0 0 2 0 0 0 0 1 0 0 0 1 0 0 0 0 0 0 0 1 0 1 2 0 0 1
61 1 1 1 0 0 0 1 0 1 1 0 1 2 1 1 0 0 0 0 0 0 0 0 0 0 1 1 1 1 2 1 0 1 0 0 1 1 0 0 0 0 0 0 0 0 0 0 0 0 0 0 1 1 1 0 0 0 0 0 0 0 0 0 0 0 0 0 1 1 0 1 2 1 1 2 1 0 0 0 0 1 0 0 2 0 1 0 0 2 0 0 1 1 0 0 1 1 0 1 0 1 0 0 1 1 1 1 1 1 0 2 2 2 2 2 2 0 2 0 0 0 1 1 1 0 0 1 0 1 0 0 0 0 0 0 0 0 0 2 0 2 0 0 0 0 0 0 0 1 1 0 1 0 0 1 0 2 0 0 1 0 1 1 0 1 0 1 2 2 0 0 0 1 0 0 2 2 0 0 0 0 1 2 2 0 2 1 0 0 0 2 2 0 2 0 0 1 0 0 0 0 0 2 2 0 2 1 1 0 2 2 1 0 0 2 0 0 2 0 0 0 1 2 0 0 0 0 0 0 0 0 0 0 0 0 0 1 2 1 0 0 1 0 2 1 1 0 0 0 0 1 0 0 0 0 0 0 0 0 0 0 0 0 0 0 1 1 1 0 0 0 0 2 0 0 0 2 0 0 1 1 1 1 0 1 1 1 1 1 1 1 0 2 1 1 1 1 0 1 1 0 1 1 0 0 0 2 1 1 1 2 2 0 2 0 0 1 1 1 0 2 1 0 2 0 2 2 1 1 1 1 0 0 0 0 0 0 0 0 0 0 2 2 0 0 1 1 2 1 0 0 0 1 0 0 1 0 0 2 2 2 2 1 2 0 0 1 1 1 1 1 0 0 0 0 2 2 0 2 2 2 0 1 1 0 0 0 0 0 0 0 1 0 2 0 0 1 1 0 0 1 0 2 2 1 0 0 0 0 1 0 1 0 0 1 0 0 0 0 0 2 0 0 1 2 1 1 1 0 0 2 0 0 1 0 0 0 0 0 2 0 0 1 1 1 1 0 0 0 0 2 1 2 1 1 0 0 2 0 0 0 1 0 1 1 1 2 1 1 1 2 1 1 1 0 0 0 0 1 2 2 0 0 2 0 0 1 1 0 1 1 2 1 2 0 2 1 1 1 0 1 1 1 0 0 1 1 0 0 0 1 0 0 0 1 1 2 0 1 1 1 0 0 1 2 0 0 0 1 1 0 0 2 2 0 1 0 2 1 0 1 0 0 1 1 0 0 2 0 0 0 1 0 1 1 1 0 0 1 0 0 0 0 0 0 0 1 0 1 0 1 0 0 1 0 1 2 2 2 0 0 2 0 1 1 2 1 1 0 0 0 2 0 1 0 1 2 2 0 2 0 0 2 2 0 2 0 0 1 2 0 0 2 0 1 1 1 0 0 0 0 0 1 1 1 2 2 0 0 0 0 1 0 0 0 2 0 0 1 1 0 0 1 0 0 1 0 0 1 0 2 0 1 0 0 0 1 1 0 0 0 0 1 0 1 1 2 1 1 1 0 1 0 0 2 2 0 2 0 1 0 2 1 1 2 1 2 0 0 1 0 0 0 0 0 1 1 0 0 0 0 0 1 1 2 2 1 1 1 0 0 0 0 0 1 2 1 1 0 0 0 0 2 1 2 0 0 1 0 0 0 1 1 0 2 0 0 1 2 1 2 0 0 1 1 1 0 0 1 1 1 0 0 1 0 1 0 1 0 0 0 2 1 0 1 1 2 0 2 0 0 1 1 1 0 0 0 0 1 1 1 1 1 1 1 0 2 0 2 0 2 2 1 1 1 0 0 0 2 2 2 0 0 1 1 1 0 0 2 0 0 0 1 1 0 1 2 2 0 2 2 0 0 1 1 0 2 0 2 0 2 0 0 0 0 0 1 2 1 1 2 0 0 0 0 0 0 0 0 2 2 1 0 1 0 1 0 0 1 0 0 0 0 0 1 0 0 1 1 1 0 1 1 2 2 1 1 0 2 2 0 0 0 0 0 0 2 0 0 0 0 1 1 1 0 1 1 2 2 1 2 2 1 2 1 1 1 1 1 1 1 0 0 1 1 1 0 1 0 0 0 0 0 0 2 1 2 0 1 0 0 1 1 2 0 2 1 1 1 0 0 0 1 0 1 1 0 1 0 2 0 2 0 0 0 0 1 0 1 2 0 1 0 1 1 1 1 2 1 1 0 0 0 0 0 0 0 1 0 0 1 0 0 2 0 2 0 1 2 1 1 0 0 0 0 0 0 0 0 1 2
62 0 0 2 0 0 0 2 0 1 1 1 0 0 0 0 0 0 0 0 1 0 0 0 0 0 1 1 2 0 2 1 1 1 0 0 1 2 0 0 1 1 0 1 0 2 0 0 0 0 0 0 0 1 1 1 0 0 0 0 2 2 0 2 0 1 1 0 0 0 0 1 2 1 1 2 1 0 2 0 2 2 1 1 1 0 1 0 2 2 0 0 0 1 0 0 0 1 0 1 1 2 1 1 2 1 1 2 0 2 0 1 0 0 0 2 1 0 0 0 2 2 0 0 0 0 0 0 0 0 0 1 0 0 0 0 0 0 0 0 0 2 0 0 1 0 0 0 0 0 0 0 0 0 0 0 0 0 0 0 1 1 2 0 0 1 0 1 1 2 0 0 1 2 1 1 2 0 0 2 0 0 0 1 1 1 0 1 1 1 1 1 0 0 0 1 1 2 0 0 0 0 0 0 1 1 2 1 1 0 0 0 1 0 0 2 0 0 1 0 2 2 1 2 0 0 2 0 0 0 0 0 0 0 0 0 0 0 1 0 1 0 2 1 1 0 0 0 0 0 0 0 0 0 0 0 0 0 2 2 0 2 0 0 0 0 0 0 2 1 0 1 1 2 2 2 0 2 2 2 0 2 0 0 2 0 0 2 2 2 0 1 0 2 1 1 0 0 0 0 0 0 1 1 0 0 0 2 1 2 1 2 2 0 1 0 1 1 0 0 0 2 1 1 2 0 0 2 1 1 1 1 1 1 0 0 0 1 0 0 0 0 1 0 1 0 1 0 2 0 2 0 1 0 1 0 1 0 1 0 1 1 0 0 0 0 0 2 2 0 2 0 1 1 1 1 1 0 1 1 2 1 0 0 1 0 0 0 0 0 0 0 0 0 2 1 1 2 1 1 0 1 1 2 1 0 1 2 0 0 0 1 0 0 2 2 1 0 0 0 0 2 0 2 0 2 2 0 1 0 1 0 0 0 2 1 0 1 0 0 1 0 0 0 1 0 1 0 0 0 0 2 1 1 2 1 1 1 1 2 2 0 0 1 0 1 1 0 2 0 0 0 1 1 0 0 0 0 0 1 1 1 0 1 1 1 0 1 2 1 2 2 0 2 1 0 1 2 2 0 1 0 1 1 0 1 2 1 1 0 0 2 0 0 1 1 0 1 0 1 1 1 1 0 0 1 1 0 1 2 0 0 0 0 1 0 1 0 1 0 1 1 0 0 1 2 0 2 0 2 1 1 0 0 0 1 0 0 0 1 0 0 0 1 0 0 0 1 1 0 0 0 0 0 0 0 1 0 2 0 1 0 2 0 1 1 1 0 0 0 0 0 1 1 0 0 0 0 0 0 0 1 0 0 0 0 0 0 0 1 1 0 1 2 2 2 0 0 0 1 1 1 0 0 0 1 1 0 0 0 0 0 0 1 2 1 1 1 0 1 0 1 0 1 1 0 1 1 0 0 0 2 0 1 0 0 0 0 1 0 0 0 1 0 1 2 1 2 0 1 1 0 1 0 0 1 0 0 2 0 1 0 2 0 0 2 1 2 0 0 0 1 0 1 0 0 2 2 1 1 1 1 0 1 1 2 1 2 0 1 0 0 0 1 0 0 1 1 1 0 1 0 0 2 0 0 2 1 0 0 0 0 0 1 0 1 1 0 1 1 0 1 0 0 1 0 0 1 0 0 0 0 0 0 0 0 0 0 1 0 0 0 2 1 0 0 1 2 0 2 1 0 1 0 0 0 0 0 0 1 1 1 0 0 0 0 2 2 2 2 0 0 2 2 2 1 0 0 0 0 0 1 0 0 1 0 1 0 1 0 0 0 1 0 1 0 0 1 2 0 1 2 0 0 0 1 0 1 0 2 0 2 1 1 0 1 1 0 0 0 0 0 0 0 0 0 0 1 1 0 1 1 0 0 0 0 0 0 0 0 1 0 0 0 0 0 1 1 0 0 1 0 1 2 0 1 0 2 0 1 0 2 0 0 0 0 0 0 0 0 1 0 1 1 2 1 2 2 0 0 0 2 1 0 1 1 1 1 0 1 0 1 0 0 0 0 2 1 2 1 0 1 0 1 0 1 2 1 0 0 1 0 0 2 0 0 0 2 2 0 0 0 1 1 0 0 0 0 0 0 2 0 1 1 0 0 1 1 1 1 0 2 1 0 1 0 0 1 1 0 1 0 0 0 0 1 0 0 1 0 0 1 0 1 1 0 1 0 1 2 1 0 1 1 1 0 0 0 1 0 1 1
63 0 1 1 0 0 0 2 0 2 2 0 1 1 1 1 0 0 0 0 0 0 0 0 0 1 1 2 2 2 2 0 1 1 1 1 1 2 0 0 1 1 0 1 0 1 1 0 0 1 0 0 0 0 2 1 1 0 0 1 1 2 0 2 1 0 1 0 0 0 0 1 2 1 1 2 1 0 2 0 2 2 0 0 1 0 0 1 1 2 1 1 0 1 0 0 1 2 0 2 2 2 0 0 2 1 2 1 1 1 0 0 1 2 1 2 2 0 0 1 2 1 1 1 0 0 0 0 0 0 0 1 0 0 0 0 0 0 0 0 0 2 0 1 1 0 1 0 1 1 1 0 0 0 0 1 0 1 0 0 1 0 1 1 1 2 0 0 0 0 0 2 1 2 1 1 2 1 0 0 0 0 0 2 1 0 1 1 0 0 0 2 2 1 2 0 1 2 0 0 0 0 0 1 2 2 1 1 1 1 0 2 1 0 0 2 0 1 1 0 0 0 0 2 0 0 0 1 1 1 1 2 0 0 0 0 0 2 2 1 0 1 2 0 1 0 0 0 0 0 0 0 1 0 0 0 1 0 2 2 0 2 0 0 0 0 1 2 1 0 0 1 0 2 0 0 0 1 2 0 2 0 1 1 0 1 1 0 0 1 1 0 1 1 1 0 0 0 0 0 0 0 2 0 0 1 1 1 1 1 1 1 1 0 1 0 1 0 1 1 0 2 1 1 1 0 0 2 0 1 2 1 0 0 0 1 0 1 0 1 0 1 1 2 0 0 1 1 2 1 0 0 0 1 0 1 1 0 0 2 2 2 1 0 1 2 0 1 1 1 1 1 1 1 1 1 1 0 1 1 2 1 0 1 1 1 0 0 0 0 0 0 2 0 1 1 2 0 0 0 0 0 1 2 2 2 0 0 0 0 0 1 1 0 0 1 0 0 0 0 0 2 1 1 0 2 1 0 0 0 0 0 1 0 2 0 0 1 0 0 2 0 0 0 2 1 1 1 1 1 0 2 1 1 1 1 0 1 1 0 0 0 0 0 0 2 0 1 2 1 1 1 2 2 1 0 1 0 0 0 1 1 0 1 1 2 0 1 2 1 0 2 1 2 2 0 2 1 1 1 0 1 1 1 0 0 2 0 0 0 0 0 0 0 1 0 0 2 0 2 2 0 1 0 0 1 1 0 0 0 1 1 0 0 0 0 2 1 2 2 0 0 0 0 2 2 0 1 1 1 0 0 0 0 1 0 0 0 0 0 1 0 1 0 0 0 0 1 1 0 0 2 0 0 1 0 1 0 0 2 0 1 1 0 0 1 1 2 2 1 0 0 2 0 0 0 0 0 0 0 0 1 0 1 1 0 0 0 0 1 0 0 0 1 0 1 0 0 0 0 0 0 0 1 1 0 1 1 0 0 0 0 0 0 2 0 2 1 1 2 1 1 0 1 1 0 1 0 0 1 0 1 0 0 0 0 0 1 2 0 0 0 0 1 1 0 0 2 1 1 0 0 1 0 0 2 0 0 2 0 0 0 2 0 1 2 1 2 0 0 0 2 1 0 0 0 2 1 0 0 0 0 0 2 0 1 2 2 0 1 0 1 0 1 0 0 0 1 1 0 0 0 0 2 0 0 2 0 0 0 0 0 0 0 0 1 0 0 0 0 0 0 0 0 0 1 0 0 0 1 1 1 0 0 1 2 1 0 0 0 0 0 2 0 0 1 0 1 0 1 1 0 0 0 0 0 0 0 1 0 0 0 0 0 0 2 0 1 0 2 1 2 2 1 2 1 0 0 1 1 0 1 0 0 1 1 0 0 0 1 1 1 0 1 1 0 1 1 0 1 0 1 0 2 0 1 0 0 0 2 1 1 1 1 1 0 0 0 2 0 1 0 0 0 0 0 0 2 1 0 0 0 2 1 0 0 2 0 0 0 0 0 1 1 2 1 1 0 2 0 0 0 0 2 2 2 0 0 1 2 1 0 0 0 0 1 1 0 0 1 0 0 1 1 0 0 0 2 0 2 1 2 1 0 2 1 0 2 1 1 0 1 0 0 0 1 2 0 2 1 0 1 0 0 0 1 1 0 0 0 0 0 0 1 1 0 1 2 2 1 0 0 2 1 0 1 1 0 0 0 2 0 1 0 1 1 1 1 0 1 1 1 1 1 2 0 0 0 0 0 0 1 0 0 0 0 0 0 1 0 0 1 1 1 0 1 1 0 0 1 0 0 0 1 0 0 0 0 1 0 0 0
64 0 1 1 0 0 0 2 0 2 2 0 1 0 0 1 1 0 0 0 0 0 2 1 1 1 1 1 1 1 2 0 1 1 0 0 2 1 0 0 1 1 2 0 0 1 0 0 0 2 1 0 2 2 0 1 1 0 1 1 0 1 0 1 1 0 1 1 0 0 0 1 2 0 1 2 1 0 1 0 1 2 0 0 2 0 1 1 1 2 0 1 1 1 0 0 1 2 1 1 0 0 0 0 2 0 2 2 0 2 0 0 0 0 0 1 0 0 0 2 2 0 2 2 1 1 0 1 1 0 0 0 0 0 1 0 0 0 0 2 0 2 0 0 1 0 0 0 0 0 0 0 0 0 0 0 0 0 1 0 0 0 1 1 2 2 1 1 1 2 0 0 1 2 1 1 2 0 0 1 0 0 0 2 0 0 0 0 0 0 0 0 1 1 2 0 0 2 1 0 0 1 0 1 2 2 1 0 1 0 0 0 1 0 0 2 0 0 1 1 0 0 1 2 0 0 1 1 0 0 0 1 0 0 0 0 0 1 2 1 0 0 1 0 1 0 0 0 0 0 0 1 0 0 0 0 0 2 0 2 2 2 0 2 0 0 0 2 2 2 0 1 1 2 0 0 0 2 1 1 0 2 1 1 0 1 1 2 2 2 0 2 0 2 2 1 1 1 0 1 0 0 1 1 0 0 0 1 0 1 0 1 2 0 2 1 0 1 0 0 2 2 0 0 2 0 2 1 1 1 2 2 0 0 0 0 0 1 0 0 0 0 0 1 0 0 2 0 1 2 1 1 0 0 0 2 0 0 0 0 0 0 2 0 2 2 0 1 2 0 2 0 0 0 1 1 2 1 0 2 0 0 0 1 0 1 0 0 0 0 0 0 1 0 2 0 0 0 1 1 0 1 1 2 2 0 0 1 0 0 1 1 1 1 0 0 0 0 0 0 0 2 2 2 1 2 1 0 2 0 2 0 1 0 1 0 0 2 0 0 0 0 0 0 0 2 2 1 0 0 0 2 0 2 0 0 0 1 2 1 2 1 1 0 1 1 1 0 2 0 1 1 2 2 1 0 0 1 1 1 1 1 0 0 2 0 0 2 2 0 2 2 1 2 2 0 2 0 0 2 0 1 2 0 0 0 2 0 1 0 0 2 0 0 1 0 0 2 0 0 0 2 1 0 0 1 1 0 1 1 1 0 0 0 0 1 0 0 2 1 0 1 0 2 2 1 1 2 0 2 2 2 1 0 1 2 1 1 0 0 0 0 1 2 0 1 0 2 2 0 1 1 1 0 0 0 0 0 1 1 1 1 1 0 0 0 1 1 1 0 0 0 1 1 0 0 0 0 0 0 0 1 0 1 1 1 1 0 0 0 0 0 0 0 0 0 0 1 0 0 0 0 0 0 0 1 2 2 0 0 1 0 0 0 1 0 2 1 0 1 1 0 1 2 0 0 1 0 0 1 0 2 0 1 0 0 0 1 2 0 0 0 0 1 1 0 0 1 0 0 1 1 0 1 0 2 2 1 0 2 0 2 1 1 0 1 1 0 0 1 0 1 0 0 2 1 2 2 1 2 1 0 0 0 2 2 2 0 0 2 0 0 0 0 1 1 0 2 0 0 0 0 0 2 0 1 1 0 1 0 1 1 0 1 0 1 1 0 1 2 0 2 1 1 1 0 0 0 0 1 1 1 0 0 0 1 1 0 0 0 0 0 2 0 0 0 1 1 0 2 1 0 1 2 2 0 0 0 0 2 1 1 0 0 1 1 0 1 0 2 0 2 2 0 2 0 0 0 0 2 1 1 0 0 0 0 2 0 2 0 0 0 1 0 1 0 0 1 1 0 1 1 0 1 0 1 0 1 0 1 0 1 1 1 0 0 0 0 0 0 0 0 0 0 0 0 0 0 0 0 2 2 1 0 0 1 1 0 0 0 0 0 1 0 1 2 0 0 2 0 0 0 1 0 2 1 1 1 1 2 2 0 0 0 0 0 0 0 0 0 0 0 2 2 2 1 1 2 0 1 0 1 2 0 2 2 0 1 2 0 1 0 0 0 0 0 1 1 2 1 0 1 1 1 1 1 1 2 0 0 2 0 0 1 0 0 0 1 1 0 0 0 0 1 0 0 1 0 0 0 1 1 2 0 0 0 0 0 0 0 2 0 0 1 2 0 1 0 0 0 0 0 0 0 0 1 0 0 0 0 0 2 0 1 0 0 0 0 1 2 1 0 0 0 0 0 1 1 2 0 0 1
65 0 1 1 0 0 0 1 0 1 1 1 0 0 0 0 0 0 0 0 0 0 0 0 0 0 1 1 1 1 2 0 2 1 0 0 2 2 0 0 0 0 0 0 0 0 0 0 0 1 0 0 0 1 1 0 1 0 0 0 0 0 0 2 1 0 1 0 0 0 0 0 2 0 2 2 0 0 0 0 0 2 0 0 1 0 0 0 0 2 0 0 0 2 1 0 0 0 0 0 0 2 1 0 2 0 2 0 2 0 0 2 1 1 1 1 1 0 0 2 2 0 1 1 0 1 0 2 0 2 0 0 0 0 1 0 1 0 0 0 1 2 0 0 0 0 1 0 0 0 0 1 0 0 0 0 0 1 0 0 1 2 0 2 0 1 0 0 0 1 0 1 0 0 0 2 0 0 0 1 0 0 1 1 1 0 1 1 1 0 0 2 2 1 2 0 1 2 1 0 0 1 0 1 2 0 2 1 1 0 1 1 1 0 0 2 1 0 1 1 0 1 0 1 0 0 2 0 0 0 0 0 1 1 1 2 0 2 2 1 0 1 1 0 2 1 1 0 2 2 0 0 0 0 0 0 0 1 0 1 1 1 0 1 1 0 0 0 2 2 0 1 0 2 0 0 0 1 1 1 0 2 0 0 0 0 0 1 0 2 0 2 1 2 1 1 0 1 0 1 0 1 2 0 1 0 1 1 1 2 1 2 2 0 1 0 1 1 0 0 0 2 1 0 0 0 0 2 1 1 2 2 0 0 0 0 0 1 0 0 0 0 1 2 0 0 2 0 2 1 1 0 0 1 0 0 1 0 0 0 0 0 0 0 0 0 0 1 2 0 2 0 1 1 1 1 1 0 1 1 1 0 0 1 1 0 0 0 0 0 0 0 1 0 2 1 1 0 1 1 0 1 0 2 2 1 0 1 0 0 0 0 1 0 0 1 0 0 0 0 0 1 0 0 0 2 1 1 2 0 0 1 0 2 0 0 0 2 0 0 1 0 0 1 1 0 1 0 0 0 0 1 2 2 2 2 0 1 2 0 1 0 1 1 1 0 2 1 2 0 0 0 0 0 1 1 1 0 0 2 1 1 0 0 1 1 0 1 2 1 1 1 0 1 1 0 1 0 0 2 0 1 2 0 0 0 2 0 1 0 0 1 0 0 0 1 1 2 0 0 1 2 1 1 2 2 0 1 1 2 0 1 0 0 0 0 1 0 1 2 0 2 0 2 2 2 0 0 1 1 0 1 0 0 0 0 0 1 0 0 1 0 0 0 0 0 0 1 0 0 0 1 2 0 0 0 2 0 2 0 2 0 0 0 0 0 0 0 0 0 1 0 0 0 0 0 0 0 0 0 0 2 0 1 1 1 1 0 0 0 0 0 1 1 1 1 1 0 0 0 0 0 0 2 2 0 0 1 0 0 1 0 0 0 2 1 2 1 1 1 1 0 0 0 1 0 1 0 0 1 0 2 0 1 0 0 0 1 2 1 1 0 0 1 1 0 0 2 1 0 1 1 1 0 0 2 0 0 2 0 1 0 2 1 2 2 0 1 0 1 1 0 0 1 1 0 2 2 1 1 0 0 0 1 1 2 2 1 0 0 1 1 0 1 1 1 1 1 0 0 0 0 1 2 0 2 0 1 1 0 0 0 1 2 0 0 2 0 1 1 0 1 0 0 0 1 0 1 0 0 0 0 0 1 0 0 1 0 0 0 0 0 2 1 0 1 1 2 0 2 1 0 2 0 0 1 0 0 0 2 2 2 0 0 1 1 0 1 1 2 0 1 2 0 1 0 0 1 0 1 1 1 0 0 1 1 1 0 0 1 0 0 0 2 2 0 0 2 1 0 1 1 0 0 0 0 0 1 0 2 1 1 2 0 0 0 0 0 2 0 1 0 1 0 0 0 1 0 0 0 2 2 1 0 0 0 1 0 0 0 0 0 0 2 2 0 1 0 2 0 0 0 0 2 1 1 0 0 0 1 1 0 0 0 0 0 0 2 0 0 0 0 1 2 2 0 2 2 0 0 0 2 2 1 2 1 1 1 1 1 1 1 0 0 1 1 2 1 1 1 0 0 0 1 0 2 1 2 0 0 0 0 0 2 0 0 0 1 2 0 1 1 1 2 1 1 1 0 0 0 2 0 0 1 2 1 2 0 0 1 1 0 2 0 0 1 0 1 0 0 0 0 0 0 0 1 0 0 0 0 0 2 0 0 0 1 1 0 0 2 0 0 1 0 0 0 0 0 1 0 0 0
66 0 2 2 0 0 0 2 0 0 0 1 0 1 1 1 0 0 1 0 0 0 0 0 0 2 1 1 2 1 2 1 0 1 0 0 1 1 0 0 0 0 0 1 0 1 0 0 0 1 0 0 0 1 1 1 0 0 0 1 1 2 1 1 0 1 0 0 0 1 1 1 2 0 0 2 1 0 2 1 1 2 0 1 2 0 0 1 2 2 0 1 0 2 0 0 0 1 0 1 1 2 0 1 2 1 1 1 1 1 0 1 2 2 2 2 2 0 1 1 1 1 1 1 0 1 0 0 0 0 0 0 0 1 1 1 0 0 1 0 0 2 0 0 2 0 1 0 0 0 0 0 1 1 1 0 0 2 0 0 0 0 1 1 1 2 1 1 0 1 1 1 0 2 0 1 1 0 0 1 0 1 0 1 1 1 0 1 0 0 0 1 2 2 2 0 0 2 2 0 0 0 0 1 2 2 0 0 2 0 0 1 2 1 0 2 0 0 2 1 1 1 1 2 0 0 1 0 0 0 0 0 0 0 0 0 0 1 2 1 0 0 2 1 2 1 1 0 0 0 0 0 0 0 1 1 1 0 0 0 0 0 0 0 0 0 1 2 1 0 0 0 0 2 0 0 0 1 2 0 1 0 0 0 0 0 0 2 1 1 1 1 1 2 2 0 1 0 0 0 0 0 2 0 1 0 1 2 0 1 0 1 1 0 2 0 0 0 0 0 2 2 2 1 2 0 1 2 0 0 0 0 0 0 0 1 0 2 0 0 0 0 2 1 0 0 1 1 2 1 2 0 0 0 0 2 0 1 0 1 1 1 2 2 2 1 0 1 2 0 2 0 1 0 0 1 2 1 1 1 1 1 0 1 2 0 0 0 0 0 0 0 0 0 2 0 0 0 1 1 0 1 1 2 1 0 1 0 0 0 0 2 1 1 0 2 0 0 1 0 0 0 0 0 2 2 0 0 1 1 0 0 0 1 1 1 0 1 0 0 2 0 1 1 1 1 1 0 0 0 0 0 0 0 0 0 0 2 2 1 2 0 0 1 0 1 1 0 2 0 0 0 0 0 1 1 1 0 0 1 1 2 0 1 1 2 0 1 1 0 1 1 0 1 1 0 1 2 1 0 1 0 1 1 0 0 1 0 1 0 0 2 0 1 0 2 0 0 0 2 2 0 0 0 1 2 0 1 1 2 0 0 1 0 1 0 0 0 2 1 0 1 0 1 1 1 0 0 2 0 0 0 1 1 2 0 1 1 0 1 1 0 0 2 0 0 0 1 1 0 1 0 0 0 0 0 0 1 2 1 1 0 2 0 1 1 2 2 1 0 1 0 0 0 1 0 2 1 1 0 1 1 0 1 1 0 1 0 0 2 1 0 0 1 0 1 0 1 0 0 0 0 0 0 0 2 2 1 0 0 0 0 0 0 2 0 2 2 1 2 1 1 0 2 0 0 1 0 1 2 0 0 0 2 0 0 0 0 0 0 0 0 0 0 0 1 0 2 0 2 0 0 0 0 0 0 0 0 1 1 0 2 2 0 0 2 0 0 0 1 0 1 0 1 0 0 1 2 2 2 0 1 0 1 1 2 1 2 0 0 1 0 0 0 0 1 0 0 1 0 0 0 0 2 0 1 1 1 1 0 0 0 0 2 0 0 0 0 0 1 1 0 0 0 1 0 0 0 0 0 0 0 0 0 0 1 1 0 2 0 0 0 2 0 0 1 0 1 0 1 0 0 1 1 1 0 0 0 0 2 2 2 0 0 0 0 1 2 1 2 0 1 2 1 1 0 0 0 1 1 1 1 0 0 1 1 2 0 1 0 0 0 0 2 2 0 0 2 2 0 2 2 0 0 0 2 0 2 0 2 0 2 0 1 1 2 1 1 1 1 1 0 1 0 0 0 1 1 1 0 1 1 0 0 0 0 0 0 1 1 1 0 0 0 0 1 1 0 2 0 0 0 1 1 1 2 1 0 1 2 2 0 2 0 0 1 0 1 0 0 0 0 1 0 2 2 1 1 1 1 1 2 2 0 2 0 1 1 1 2 0 0 1 0 1 2 2 0 2 1 0 1 1 1 0 0 1 1 0 0 1 1 2 2 2 0 1 1 1 0 0 0 1 1 1 1 1 1 0 1 2 0 0 2 2 0 2 0 0 1 1 0 0 0 0 0 1 0 0 0 0 1 0 0 0 0 1 0 0 0 0 2 0 0 1 0 1 0 0 0 0 0 0 2 2 0 0 0 0 0 1 0
67 0 1 2 0 0 0 1 0 0 0 0 1 2 1 1 0 0 2 2 2 2 0 0 0 0 1 2 2 0 2 0 1 1 2 1 2 2 0 0 1 1 0 1 0 1 2 0 1 2 0 0 1 1 1 0 0 0 0 1 1 1 0 0 0 0 0 0 0 1 1 1 2 1 1 2 1 0 0 0 1 2 1 1 0 0 0 1 2 2 1 1 2 0 0 0 0 1 0 1 1 1 0 0 2 1 2 0 2 0 0 2 1 1 1 1 1 0 1 1 1 0 1 1 0 1 0 0 0 0 0 0 0 0 0 0 0 0 0 2 0 2 2 0 0 0 0 0 0 0 0 0 0 0 0 0 0 1 1 1 1 1 2 0 1 2 0 0 0 1 1 1 0 2 0 0 2 0 0 1 0 1 0 2 1 0 1 1 0 0 0 1 0 0 0 0 1 2 0 0 0 0 0 1 2 2 1 0 0 0 0 1 2 0 0 2 0 0 2 1 1 1 0 2 0 0 1 0 0 0 0 0 0 0 0 0 0 2 2 1 0 0 2 0 1 0 0 0 0 0 0 1 0 1 0 0 2 1 0 1 1 1 0 1 1 1 0 1 1 0 1 1 0 2 0 0 0 1 1 0 1 1 1 1 0 1 1 2 1 2 0 0 1 2 2 0 1 1 0 1 0 1 1 1 0 0 0 2 0 2 0 2 2 0 2 0 0 0 0 0 0 1 1 1 1 0 0 1 0 2 1 1 0 0 0 0 0 2 1 2 1 1 2 2 0 0 2 0 1 1 1 1 0 0 0 1 2 1 0 0 1 0 2 2 2 1 0 1 2 0 2 0 1 1 1 1 1 0 0 2 2 0 0 1 2 0 0 1 1 0 0 0 1 1 2 1 1 1 0 0 0 0 1 2 2 1 0 1 0 0 0 2 1 0 1 2 1 0 0 0 0 1 1 0 0 1 0 0 1 0 1 0 0 0 2 0 0 0 0 1 2 0 0 0 0 1 0 0 0 0 0 2 1 2 2 1 1 1 1 1 1 0 1 1 1 0 2 2 1 1 0 0 0 0 1 1 1 0 0 1 1 2 0 2 0 2 0 0 2 1 1 2 0 1 1 0 1 1 1 1 0 1 2 0 0 0 2 0 2 0 0 2 0 0 0 2 1 2 0 2 2 0 0 1 1 2 0 1 1 2 0 1 0 1 0 0 1 0 2 2 0 0 0 1 2 1 1 1 1 1 0 1 1 0 1 1 1 0 1 0 1 1 0 2 1 0 0 1 1 0 1 0 1 0 0 0 0 0 1 1 1 1 1 0 1 1 1 2 0 0 1 1 1 0 1 0 1 0 0 0 1 1 0 2 2 1 2 0 1 2 0 0 0 0 0 0 0 0 0 0 0 0 0 0 0 2 2 1 0 0 0 1 1 0 1 1 1 0 0 0 2 0 1 1 0 0 2 0 0 0 1 1 1 0 1 0 0 1 2 0 0 0 1 0 1 1 1 2 1 0 1 1 0 0 0 2 2 0 1 1 1 1 2 2 1 2 1 2 0 0 0 1 0 0 2 2 2 1 0 0 0 0 0 0 2 2 2 0 0 1 1 1 0 1 2 1 0 2 2 0 0 0 0 1 1 2 0 0 0 0 0 0 0 2 0 0 0 0 1 1 0 0 2 2 2 0 0 0 0 1 1 1 0 0 0 0 0 0 0 0 0 0 2 2 0 0 1 2 0 2 1 0 2 0 0 0 0 0 1 1 2 1 0 0 0 0 2 1 1 2 0 1 1 0 1 0 1 1 0 1 2 1 0 0 2 0 1 0 0 1 0 0 2 0 0 0 0 2 2 0 1 2 0 0 0 1 0 1 0 2 2 0 0 0 0 1 1 0 0 0 0 0 2 0 0 0 2 1 1 0 2 2 1 0 1 0 1 0 0 0 0 0 0 0 0 0 1 0 1 0 0 0 1 1 2 2 0 1 1 2 2 0 0 0 0 0 0 0 0 0 0 0 1 1 2 0 2 2 0 1 0 1 1 0 1 1 1 0 1 1 0 0 1 1 2 2 1 1 2 0 1 0 0 1 1 2 2 1 0 0 0 1 0 0 0 0 0 0 2 0 0 0 1 1 0 0 1 0 0 0 2 0 1 1 0 0 1 1 0 0 1 1 2 0 1 1 0 0 1 1 0 1 1 0 0 1 0 0 0 0 0 2 0 0 1 0 1 0 0 2 0 0 1 0 0 0 0 0 0 0 1 1
68 1 0 1 0 0 0 2 0 2 2 0 0 1 1 1 0 0 0 0 0 0 1 0 0 0 2 2 1 1 2 0 0 1 0 0 1 2 0 0 1 1 0 1 0 1 1 0 0 0 0 0 0 0 2 2 1 0 0 1 1 2 0 2 0 1 1 0 0 0 0 0 2 0 0 2 2 0 1 0 0 1 0 0 2 0 0 0 2 2 0 0 0 2 0 0 0 0 0 0 0 2 0 0 2 2 0 2 0 2 1 1 0 0 0 0 0 0 0 2 2 0 0 0 0 0 0 1 0 1 1 1 0 0 0 0 0 0 1 0 2 1 0 0 1 0 1 0 0 0 1 0 1 0 0 0 0 0 1 1 0 0 1 1 0 1 0 0 1 2 0 0 2 0 0 1 1 2 0 1 0 1 0 1 0 0 0 1 0 0 0 1 2 1 2 0 0 1 0 0 0 1 0 2 2 1 2 1 1 0 0 2 0 0 0 2 1 0 1 1 0 0 0 1 1 0 1 0 1 1 1 1 0 0 0 0 0 0 1 1 1 0 2 0 2 0 0 0 0 0 0 0 0 0 1 1 1 1 0 2 1 2 0 0 0 0 1 0 2 2 0 1 1 2 0 0 0 2 1 1 1 1 0 0 0 0 0 2 1 2 0 1 1 1 1 0 1 0 0 0 0 0 2 0 1 0 1 2 1 1 1 2 0 0 1 0 0 0 0 0 1 1 2 0 2 0 1 1 0 0 1 0 1 1 0 0 0 2 0 0 0 1 1 1 0 0 1 0 2 2 1 0 0 0 0 0 0 0 0 1 1 1 2 0 2 0 0 0 1 1 1 1 1 1 1 1 1 0 1 1 2 1 0 2 1 2 0 0 0 1 1 0 0 0 2 0 0 0 1 1 0 1 1 1 0 0 1 0 0 0 0 1 0 0 1 1 1 0 0 0 0 1 0 2 1 2 0 0 1 1 0 1 1 1 1 1 0 1 0 0 2 0 0 2 0 2 2 0 0 0 0 1 0 0 0 0 0 2 1 0 0 0 1 0 1 1 1 2 2 2 2 2 1 1 1 0 0 0 0 1 1 2 0 1 1 1 0 1 2 1 1 1 1 0 1 0 2 0 0 2 0 2 1 1 1 1 1 0 1 0 0 2 0 0 0 0 0 2 0 2 2 0 1 1 1 2 0 0 1 1 0 1 0 1 1 0 2 0 1 1 1 0 0 0 2 1 0 1 1 1 1 1 1 0 1 2 1 0 1 0 0 1 0 2 1 0 0 2 0 2 0 1 0 0 0 0 0 0 1 1 0 0 1 0 0 0 2 2 2 2 0 0 0 1 0 0 0 0 0 0 0 2 0 0 0 1 0 0 0 2 0 0 1 1 1 1 0 1 0 0 0 0 0 1 1 0 1 1 0 0 0 0 1 0 1 0 2 1 1 1 1 0 0 0 2 0 1 0 0 1 0 2 1 0 1 0 0 0 2 0 0 0 0 0 0 1 0 0 0 0 0 2 0 0 1 2 1 0 2 0 1 0 2 1 1 2 0 1 0 1 0 1 0 1 0 1 2 0 0 0 0 0 0 0 2 2 2 2 1 0 0 0 0 2 1 0 0 0 1 0 0 0 0 2 0 1 1 0 1 0 0 0 0 2 0 0 1 0 2 2 0 2 2 2 2 0 0 0 0 0 0 0 1 0 0 1 0 0 2 0 0 0 2 1 0 0 1 1 0 2 1 0 0 1 1 0 0 0 0 2 2 2 0 0 0 1 0 1 0 1 0 1 1 1 2 1 0 0 0 1 1 1 0 0 1 1 0 0 0 1 0 0 1 1 1 0 0 2 1 1 1 2 0 1 0 1 0 1 1 2 1 2 1 1 1 1 0 0 0 0 0 0 0 1 0 0 1 0 0 1 1 1 0 0 0 0 0 0 0 0 0 0 0 1 1 0 1 0 1 0 0 0 1 1 1 1 0 0 2 2 2 0 0 0 0 0 0 1 1 0 1 0 1 1 1 0 1 2 0 0 0 2 1 0 2 1 0 2 0 2 0 0 1 0 1 1 1 0 1 0 0 0 0 1 0 0 0 1 0 0 1 0 0 1 0 0 1 1 2 0 0 0 0 1 0 1 2 0 1 0 1 0 0 2 2 0 2 1 1 1 1 1 0 1 1 0 0 0 0 0 0 1 0 0 0 0 1 0 1 0 0 1 1 2 0 0 1 0 0 2 0 0 0 1 1 0 0 0 2 1 0 1
69 0 2 0 0 0 0 2 0 0 0 0 0 2 1 1 1 0 0 1 1 1 1 1 1 1 0 2 2 0 2 2 0 1 1 0 2 2 0 1 2 1 0 0 0 2 2 0 0 1 1 0 2 2 0 1 2 0 0 0 1 2 1 1 0 1 0 0 0 1 1 0 2 0 1 2 1 0 1 1 0 1 0 0 2 0 0 0 2 2 0 0 0 1 0 0 0 1 0 1 0 2 0 0 2 1 2 1 1 1 0 1 0 2 1 1 1 0 0 2 2 0 0 0 0 0 0 2 2 0 0 0 1 1 0 0 0 0 0 1 1 1 0 0 0 0 0 0 0 0 1 0 1 0 0 0 0 1 0 0 1 2 1 1 0 1 0 1 0 1 1 1 1 2 0 1 1 0 0 0 0 0 0 1 1 0 1 2 1 1 1 2 1 0 1 0 1 2 1 0 0 0 1 2 2 1 1 1 1 0 0 2 2 0 0 2 0 0 1 0 2 2 0 1 0 0 0 2 1 1 0 0 0 0 0 0 0 2 2 2 0 0 2 0 1 0 0 0 1 1 1 1 0 0 0 0 0 0 0 0 0 0 0 0 0 0 1 0 2 0 0 0 0 2 1 1 0 2 2 1 1 1 0 0 0 0 0 1 1 2 0 1 2 2 2 0 0 1 0 1 0 0 2 0 1 1 1 2 0 0 0 1 1 0 2 0 1 0 1 1 1 2 2 0 1 0 0 0 0 1 2 1 0 0 0 1 0 0 0 0 0 0 2 2 0 0 1 0 2 0 1 0 0 0 0 1 0 0 0 1 1 1 1 1 1 1 0 0 1 1 1 1 1 1 0 0 2 0 1 1 1 0 0 0 0 0 0 0 0 0 0 1 1 0 2 0 0 0 0 0 0 1 0 2 2 2 0 1 1 0 1 1 1 0 1 2 1 2 0 2 0 0 0 1 0 1 1 0 1 0 1 0 0 2 0 1 0 0 1 1 0 0 0 0 1 1 2 0 0 0 0 1 2 2 2 2 0 1 2 1 1 0 0 0 0 2 0 1 2 0 0 0 2 2 1 0 0 0 0 1 0 2 0 0 1 2 0 1 2 0 2 2 0 1 1 0 1 0 0 0 0 2 1 1 1 1 2 0 0 0 0 1 0 0 0 2 1 1 0 1 2 1 1 1 1 2 0 2 0 2 0 2 0 0 1 0 2 0 1 0 1 1 0 1 2 1 1 1 1 1 1 1 0 0 1 1 1 0 1 0 0 0 0 1 0 0 0 0 0 0 0 1 1 0 1 0 2 1 1 2 0 1 2 0 1 1 2 1 1 1 0 0 1 1 1 0 1 0 0 0 1 1 0 0 2 0 1 0 0 2 0 0 0 1 0 1 0 0 0 0 0 0 0 0 0 1 1 1 0 0 1 0 0 0 1 2 2 1 0 1 1 1 1 1 1 0 2 0 1 2 0 2 0 1 0 0 0 0 1 0 0 0 0 0 1 1 0 1 0 0 0 2 1 0 1 2 1 0 2 0 1 0 1 0 0 1 1 1 0 1 0 1 0 0 1 0 2 2 1 1 0 0 1 1 0 1 1 1 0 0 1 0 0 0 0 0 1 1 1 0 0 0 0 2 0 2 0 0 1 0 1 1 0 2 0 0 2 0 0 0 0 0 0 0 0 1 0 1 0 1 1 1 0 0 1 0 0 0 1 0 0 0 2 1 0 1 0 1 0 2 0 0 0 0 0 0 0 0 2 0 1 1 1 1 0 1 0 2 1 1 0 0 1 0 0 0 1 0 0 1 0 0 0 1 1 0 1 2 0 0 0 0 1 0 1 1 0 2 2 0 2 2 0 1 0 1 0 1 0 2 0 2 1 0 0 1 1 0 1 0 0 0 0 0 0 0 0 1 0 0 1 1 1 0 0 1 1 0 0 0 0 0 0 0 0 0 2 0 1 0 0 0 1 1 1 2 0 0 1 1 1 0 0 0 0 0 0 2 0 0 0 0 1 1 2 0 2 2 0 1 0 2 2 1 2 2 0 1 0 2 0 0 1 1 2 2 0 0 2 1 0 1 0 2 2 2 0 1 0 0 1 0 0 1 0 0 0 0 0 1 0 0 1 2 1 1 1 1 0 0 2 0 2 0 0 0 0 0 0 0 2 0 0 0 0 0 0 0 2 0 1 0 0 0 0 1 0 1 2 0 0 2 1 2 0 0 2 0 0 2 0 0 0 0 0 0 0 0 0 0 0 0
70 0 2 0 0 0 0 1 0 0 0 1 1 1 0 0 0 0 0 0 0 0 0 0 0 0 0 0 1 2 2 1 0 1 0 0 1 1 0 0 1 1 2 0 0 0 0 0 0 0 0 0 1 1 1 1 0 0 0 0 0 0 0 0 0 0 0 0 1 1 0 1 2 2 2 2 0 0 0 1 0 2 0 0 1 0 0 0 2 2 0 0 1 2 1 0 0 0 0 0 0 2 0 0 2 0 2 2 0 2 0 1 0 1 0 0 0 0 0 1 2 1 1 1 0 1 0 2 2 0 0 0 0 1 0 0 0 1 1 0 1 1 1 0 1 0 0 0 0 0 0 0 0 0 0 0 0 0 1 0 0 0 2 0 0 2 0 0 0 2 1 1 0 1 0 0 1 0 0 1 0 0 0 1 1 0 1 1 0 0 0 2 1 1 1 0 1 2 0 0 0 0 0 2 2 0 2 0 0 0 0 1 1 0 0 2 1 0 1 0 1 1 0 2 0 0 1 0 0 0 0 0 0 0 0 0 0 2 2 1 0 0 2 0 1 0 0 0 1 1 0 0 0 1 0 0 0 0 1 1 0 1 0 0 1 0 0 1 1 0 0 2 0 2 1 1 0 2 1 0 0 1 0 1 0 2 1 0 1 2 0 1 1 2 1 0 0 1 0 1 0 0 1 0 0 0 0 2 1 1 1 2 1 0 0 0 0 2 0 0 0 2 2 1 1 0 0 0 1 0 2 0 0 0 0 0 0 1 0 0 1 1 1 1 0 0 1 0 2 1 1 0 0 0 0 1 2 0 0 1 1 1 2 0 2 0 0 2 2 0 2 0 1 1 1 2 2 0 2 0 1 0 0 1 2 0 0 0 0 0 0 1 0 0 1 0 1 1 0 0 0 0 1 2 1 0 1 0 0 0 1 1 1 0 1 2 1 0 0 0 0 1 0 1 0 2 2 0 0 0 0 0 0 2 0 1 1 0 0 0 1 0 0 1 0 1 2 0 0 0 0 1 1 2 2 1 1 1 0 0 1 1 1 0 1 1 1 1 1 0 1 0 1 1 1 1 1 0 0 1 2 0 0 0 2 1 0 0 2 1 1 2 0 0 1 0 1 1 0 0 1 1 2 0 0 0 1 2 0 0 0 2 0 0 1 1 1 2 0 1 1 2 1 1 2 2 0 0 0 0 2 0 1 0 1 0 0 1 2 0 2 0 0 1 2 2 0 0 2 0 0 0 1 0 0 1 0 0 0 1 1 0 0 0 0 0 0 2 2 0 1 0 0 0 0 0 0 2 2 2 0 0 1 0 2 0 0 2 1 1 1 0 1 1 0 1 1 0 0 0 0 2 0 1 2 0 1 0 0 2 1 0 0 1 0 1 0 1 1 0 0 0 0 0 0 2 2 2 0 0 1 0 0 0 1 2 2 1 1 2 1 1 1 1 1 0 2 0 0 1 0 2 1 1 1 1 0 0 1 0 0 0 0 1 1 0 0 1 0 0 1 1 1 0 0 1 0 0 2 0 0 0 2 1 0 2 1 2 1 1 0 0 0 0 0 0 0 2 2 2 1 0 0 0 0 1 1 1 0 0 1 1 0 0 0 1 0 1 0 0 0 0 0 2 0 1 2 0 0 0 0 0 0 2 0 0 1 0 0 1 1 0 1 1 2 0 0 0 0 0 0 0 0 0 0 1 0 0 1 0 0 0 2 2 0 0 0 1 0 1 1 0 0 0 0 0 0 1 1 1 2 2 0 0 0 1 1 2 1 2 1 1 2 1 1 1 0 0 0 0 0 2 0 0 2 0 0 0 0 1 0 0 1 1 1 0 0 2 1 0 1 1 0 0 0 0 0 1 0 2 1 1 0 0 0 2 1 1 1 0 1 0 0 0 0 0 0 1 1 0 1 1 2 0 0 1 2 0 0 0 0 0 0 0 0 1 1 1 1 0 0 0 0 2 1 1 0 2 0 2 1 1 1 0 0 1 0 0 0 0 0 0 1 1 1 0 1 2 0 0 0 2 2 0 2 1 1 1 0 0 1 2 0 0 1 1 2 1 1 1 0 1 1 2 0 2 0 1 0 0 1 0 1 1 1 0 2 2 2 0 0 0 0 2 1 0 0 0 0 0 2 0 1 0 1 0 1 0 0 1 1 0 0 0 0 2 1 0 0 0 0 1 0 0 0 0 0 1 2 0 0 1 1 1 0 1 2 0 0 1 0 0 0 0 0 1 0 0 2 1 1 1
71 0 0 2 0 1 1 1 1 0 1 1 0 0 0 0 0 0 2 2 2 0 0 0 0 0 1 1 1 2 2 0 1 1 2 1 2 1 0 0 2 2 1 0 0 0 1 0 1 2 0 0 0 1 1 0 1 0 0 0 1 1 0 0 0 1 0 0 0 1 1 2 2 0 1 2 1 0 1 0 1 1 0 1 2 0 0 0 1 2 0 0 1 2 1 0 1 0 0 0 0 2 0 0 2 2 2 1 1 1 0 2 0 2 2 2 2 0 0 2 2 0 1 1 0 1 0 1 1 0 0 0 0 0 0 0 0 0 0 0 1 1 1 0 0 1 0 0 0 0 0 1 0 0 0 0 0 0 1 1 0 0 2 0 0 2 0 1 0 1 0 0 1 2 0 0 2 1 0 0 0 1 0 1 1 0 1 2 1 1 1 2 2 0 2 1 1 1 0 0 0 2 0 0 2 2 1 1 2 0 0 0 2 0 0 2 1 1 0 0 1 1 0 1 1 1 0 0 0 0 0 0 1 1 1 0 0 2 2 2 0 0 1 1 2 0 0 0 0 0 0 0 0 0 2 1 1 0 0 1 1 1 0 0 0 0 0 1 1 0 1 1 0 0 0 0 1 2 0 0 0 1 0 0 2 0 1 2 1 2 0 1 0 2 1 1 1 1 0 0 0 0 1 1 0 0 0 1 0 1 0 1 2 1 1 0 0 1 0 0 1 1 1 1 2 0 1 0 1 1 2 2 0 0 0 0 0 1 0 1 1 1 1 1 0 0 0 1 2 1 2 0 1 0 1 0 0 0 0 2 2 2 1 0 1 1 0 1 1 1 1 1 0 0 1 1 2 0 1 1 0 0 0 0 1 0 0 0 0 0 0 0 0 0 2 0 0 1 1 1 0 1 2 2 1 0 1 0 0 0 0 0 1 0 0 2 0 0 0 0 0 0 1 1 1 1 0 0 2 0 1 1 0 0 0 0 0 0 0 0 2 0 0 1 0 1 2 0 0 0 0 1 1 2 2 1 1 1 1 1 1 0 0 0 1 1 1 1 2 1 1 1 0 0 1 0 0 0 0 1 2 1 0 0 1 1 0 0 1 1 0 1 0 2 2 0 2 2 2 0 1 0 1 1 1 1 2 0 2 0 0 2 0 1 0 1 0 2 0 1 1 1 0 0 0 1 1 0 0 0 1 0 0 1 2 1 1 0 1 1 1 0 0 0 2 1 0 1 1 1 0 0 0 1 2 1 1 0 0 0 1 0 0 2 0 0 0 2 0 1 0 2 0 0 0 0 0 1 2 1 0 0 2 0 0 0 2 1 1 1 0 0 1 0 0 0 1 1 1 0 1 1 1 2 2 0 0 0 0 1 1 0 0 0 0 0 1 1 0 0 0 0 0 0 0 0 1 2 0 0 0 1 1 0 2 2 2 0 0 1 0 0 0 2 0 0 1 1 0 1 1 1 0 0 0 0 0 1 2 0 0 0 0 1 1 0 1 1 0 0 0 1 0 0 0 2 2 0 2 1 0 0 2 0 0 2 1 2 0 0 1 0 0 0 0 0 1 2 1 1 0 1 0 1 1 2 2 2 0 1 0 0 0 0 0 1 1 1 0 0 0 0 0 2 0 1 1 0 0 0 0 0 2 2 0 2 0 0 0 0 0 0 0 0 2 0 0 0 0 0 0 0 0 0 0 1 1 0 0 0 0 0 2 1 0 0 0 1 0 1 1 0 1 1 1 0 0 0 2 0 0 0 0 0 0 2 1 2 0 2 2 2 2 1 1 1 0 1 0 2 2 2 0 0 0 1 1 0 0 1 1 1 0 1 2 1 0 2 2 1 1 2 0 0 0 1 0 2 0 2 0 2 1 0 0 0 1 0 2 1 0 0 0 0 0 0 0 0 0 0 2 2 1 0 0 1 1 0 0 0 0 0 0 0 0 1 1 0 0 0 1 0 1 1 1 1 0 1 1 1 1 1 0 0 0 0 1 0 0 1 0 0 0 1 2 1 1 2 0 0 0 2 0 0 2 1 1 1 0 2 0 1 2 0 2 2 0 1 2 0 0 0 0 1 0 1 1 0 1 1 1 0 0 2 0 0 0 1 1 0 1 1 2 2 1 0 2 0 1 0 1 0 1 1 1 0 0 0 0 1 1 1 1 0 0 1 1 0 0 0 0 0 0 0 0 1 0 0 2 0 0 0 1 2 0 0 1 0 0 1 0 0 0 0 0 0 0 0 2 1 0 1
72 0 1 1 0 0 0 2 1 0 1 0 1 1 0 0 0 0 1 0 0 0 0 1 0 0 2 2 2 0 2 1 2 1 0 1 2 1 1 1 1 1 0 0 0 1 0 0 0 2 2 0 1 2 0 0 0 0 0 0 1 1 0 0 0 0 0 1 0 0 0 2 2 0 0 2 2 0 2 1 0 1 0 0 2 0 0 2 2 2 1 1 0 1 0 0 1 2 0 2 2 2 1 0 2 0 2 2 0 2 0 2 1 2 1 0 0 0 0 1 1 0 2 2 0 2 0 1 0 1 0 0 0 0 2 0 0 0 0 2 2 2 0 0 0 0 0 0 1 1 1 0 0 0 1 1 0 0 0 1 0 0 2 0 0 0 0 0 2 2 1 0 0 0 1 1 1 2 0 1 0 1 1 1 0 0 0 0 0 0 0 2 2 1 2 0 1 2 0 0 0 1 0 1 2 1 2 1 0 1 1 1 1 0 0 2 0 0 1 1 1 1 0 1 1 0 1 0 0 0 0 0 1 1 1 0 0 1 1 1 0 0 1 0 2 0 1 0 0 0 0 1 0 0 0 0 0 0 1 0 0 1 0 1 0 0 0 0 1 1 1 1 0 2 0 0 0 2 2 1 1 1 0 0 1 1 1 2 0 2 0 1 0 2 2 0 0 1 0 1 0 1 1 1 1 0 0 2 0 1 0 1 2 0 1 0 0 1 1 1 0 2 1 0 1 0 1 1 0 0 1 0 0 0 0 0 0 0 0 0 0 0 0 2 0 0 1 0 2 1 2 0 0 1 0 0 1 0 1 1 2 2 0 0 0 0 0 2 2 0 2 0 1 1 1 0 1 1 0 2 0 0 0 0 0 1 0 0 0 0 0 1 1 0 1 1 2 2 1 1 0 1 0 2 2 1 0 0 0 0 0 0 1 0 0 1 0 1 0 1 0 0 1 0 0 1 1 2 2 0 0 1 0 2 0 0 0 1 0 0 1 0 0 1 1 0 1 0 0 0 0 1 1 2 2 1 1 2 1 1 2 0 0 0 1 1 1 1 1 0 0 0 0 0 0 1 0 0 0 1 0 2 0 0 2 1 0 0 2 0 2 2 0 1 1 0 1 0 1 1 0 1 0 2 0 0 1 0 2 0 0 2 1 1 0 1 0 1 0 2 2 0 0 0 1 1 1 0 0 1 1 0 0 0 0 1 1 0 1 0 0 2 0 1 2 2 0 1 1 1 1 1 1 0 2 2 2 0 1 0 0 1 0 0 0 0 0 2 1 1 1 0 0 0 1 0 1 0 1 1 1 0 1 0 0 0 1 0 0 0 1 1 0 0 0 0 0 0 0 0 1 1 0 2 2 0 1 1 0 0 0 0 0 0 0 0 0 0 0 0 0 0 0 1 1 0 0 1 0 0 0 0 1 0 2 0 2 0 1 2 1 2 2 2 0 0 0 0 0 0 0 2 1 0 1 1 0 1 1 1 1 1 1 0 0 2 0 2 0 1 1 1 0 0 2 2 2 1 1 1 0 1 2 1 1 2 1 2 0 0 0 2 0 0 0 0 2 1 1 1 0 0 0 0 1 1 1 2 0 0 1 0 0 0 0 1 0 1 0 0 0 0 1 2 0 2 0 0 2 0 0 0 0 2 0 0 0 0 0 1 1 1 0 0 0 0 0 0 0 1 1 1 1 0 0 2 0 0 1 0 0 0 2 2 0 0 1 1 0 2 0 0 2 1 1 0 0 0 2 0 0 0 0 0 1 1 1 1 1 2 0 1 2 0 1 0 1 1 0 1 1 1 0 0 0 1 2 0 1 1 0 0 1 0 0 0 1 1 2 0 1 2 0 1 0 1 0 1 0 1 0 1 0 0 0 0 0 0 1 0 0 1 0 0 1 1 1 2 2 0 0 0 1 0 1 0 1 0 0 0 1 0 0 0 0 2 1 0 1 0 0 0 0 2 1 2 0 1 1 2 2 0 0 0 0 0 1 1 0 0 1 1 0 2 2 0 2 2 0 0 0 0 1 0 2 1 1 1 1 1 1 1 0 0 0 0 2 0 1 0 0 0 0 1 0 1 1 0 1 1 0 0 0 1 0 0 0 0 1 1 0 0 2 0 0 1 2 0 0 0 2 0 2 0 0 0 0 0 0 1 1 0 1 1 1 1 0 0 0 0 0 0 0 1 1 1 0 0 0 0 0 2 1 2 0 0 1 0 0 2 0 0 1 1 0 0 0 1 2 1 1 0
73 0 0 2 0 0 0 1 0 1 1 1 0 1 1 1 0 0 0 2 1 1 1 0 0 0 0 1 1 0 1 1 2 1 1 1 2 2 0 0 1 1 0 0 0 0 1 0 2 2 0 0 0 0 2 2 1 0 0 1 0 1 0 0 1 0 1 0 1 1 0 1 2 0 0 2 2 0 0 0 0 1 0 0 1 0 0 0 1 2 0 0 1 2 0 0 1 1 0 1 2 2 1 0 2 0 2 2 0 2 0 1 0 2 0 0 0 0 2 0 0 0 0 0 0 0 0 1 1 0 0 0 0 0 0 0 0 0 0 1 1 2 0 0 1 0 0 0 0 0 0 0 0 0 0 0 0 1 1 0 1 1 2 0 0 2 1 1 0 1 0 0 0 2 0 1 1 2 0 1 0 1 1 1 1 0 0 1 0 0 0 1 2 2 2 0 1 2 0 1 0 1 0 2 2 0 2 2 1 0 1 1 1 0 0 2 0 1 1 1 0 0 0 1 1 1 0 0 0 0 0 0 1 1 1 1 0 2 2 1 0 0 2 1 2 0 0 0 0 0 0 1 0 0 0 1 1 1 0 1 1 1 0 1 0 0 0 1 2 0 1 0 0 1 1 1 0 2 2 2 0 1 0 0 1 0 0 2 1 2 0 0 0 1 1 1 0 2 0 1 0 0 1 1 1 0 0 2 0 1 0 1 2 0 1 0 1 0 1 1 0 1 2 0 2 0 2 2 1 0 2 2 0 0 0 0 0 2 0 1 1 1 1 1 1 1 1 0 1 2 0 1 1 0 1 1 1 0 0 2 2 2 0 0 0 0 0 0 2 0 2 0 1 1 1 0 2 1 0 2 2 1 0 1 0 1 0 1 1 0 0 0 1 0 2 1 1 2 0 0 0 0 1 2 2 0 0 0 0 0 0 0 0 0 2 2 1 0 1 0 0 1 0 1 0 2 2 0 0 0 0 0 0 0 1 0 0 0 0 0 2 0 0 1 1 1 1 0 0 0 0 0 1 1 1 1 0 2 2 2 2 0 1 0 1 1 1 1 1 0 0 0 0 0 0 0 0 0 0 1 2 0 0 1 1 2 0 1 1 0 1 1 1 1 1 0 1 1 1 1 1 1 1 1 0 0 1 0 1 0 0 1 0 1 0 2 0 2 0 0 1 2 0 0 0 1 1 0 0 0 1 0 0 1 1 0 1 0 1 0 0 2 0 1 2 0 0 0 2 0 0 0 1 1 1 0 0 1 0 0 0 0 1 2 0 2 2 1 0 1 0 1 1 0 0 0 1 0 0 2 0 0 1 0 1 1 1 2 1 0 0 0 0 1 0 0 0 0 0 0 0 2 0 1 1 1 1 0 0 1 1 0 0 0 0 0 0 0 1 0 1 1 0 0 0 1 2 2 0 0 0 0 0 0 2 0 2 0 1 2 1 0 1 1 1 0 0 0 0 1 0 2 0 2 0 0 0 1 2 0 0 0 1 0 2 0 0 2 0 2 0 0 1 0 0 1 0 0 2 0 0 0 2 1 0 2 0 2 1 1 1 0 1 1 1 1 2 2 0 1 0 1 1 2 0 2 1 2 0 0 1 1 0 0 0 2 1 2 0 0 0 0 0 2 0 0 2 0 1 0 1 1 1 2 0 2 0 0 2 2 0 2 1 1 1 0 0 0 0 0 0 0 0 0 0 1 2 0 0 0 0 1 2 0 0 1 1 0 0 1 0 0 2 1 1 0 0 0 0 2 2 2 0 0 1 1 1 1 0 2 0 2 2 0 2 0 0 1 0 1 1 2 0 0 1 0 1 0 0 1 0 0 0 2 2 0 0 0 0 0 1 1 0 0 1 1 0 1 0 2 0 2 0 1 1 0 0 0 1 0 1 1 0 0 0 0 0 0 0 1 1 1 1 1 0 0 1 0 0 0 0 0 0 1 1 0 0 1 1 0 0 0 1 1 1 1 0 1 2 2 2 0 0 0 0 0 0 0 1 0 1 0 2 1 1 0 1 1 1 1 1 2 1 0 2 1 1 1 0 2 0 1 0 0 0 0 1 0 1 1 0 1 1 1 1 1 0 1 1 1 0 0 0 0 0 0 0 0 0 0 0 0 1 1 0 0 1 1 1 0 2 0 1 1 1 0 1 2 0 2 2 0 1 0 1 0 0 0 0 0 0 0 0 2 2 1 0 0 1 0 0 1 0 2 0 0 1 0 0 2 0 0 0 1 1 1 0 0 1 1 1 1
74 1 2 0 0 0 0 2 0 0 0 1 0 0 0 0 0 0 1 1 1 0 1 1 0 0 0 0 1 1 0 0 1 0 1 0 1 2 0 0 1 1 0 1 0 0 0 0 0 1 1 0 0 0 0 0 0 0 0 0 2 2 0 1 1 0 1 0 0 0 0 2 1 0 0 1 1 0 1 0 2 2 0 0 2 0 0 0 1 2 0 0 1 2 0 0 1 1 0 1 1 2 0 0 2 0 1 2 0 2 0 1 0 0 0 0 0 1 0 2 2 0 1 1 0 1 0 2 1 1 0 0 0 0 1 0 0 0 0 2 0 2 0 0 0 0 0 0 1 1 1 0 1 0 0 0 0 0 1 1 1 1 0 2 2 2 0 0 1 2 0 0 1 1 0 1 2 2 0 0 0 0 1 2 2 0 1 1 1 1 1 2 2 2 2 0 0 2 1 0 0 1 0 2 2 1 1 0 0 0 0 1 1 0 1 1 1 2 2 1 0 0 0 2 0 0 1 0 0 0 1 1 1 0 0 0 0 2 2 2 0 0 2 1 2 0 0 0 0 0 0 0 1 1 0 0 0 0 0 0 0 0 0 0 0 0 1 0 1 1 0 1 0 1 0 0 0 1 1 0 0 1 1 1 0 2 1 2 1 2 0 1 0 2 1 0 1 1 0 1 0 1 2 0 1 0 1 2 1 1 1 1 0 1 1 0 1 0 0 0 0 1 2 1 0 0 0 1 1 0 2 2 0 0 0 0 0 2 0 0 0 0 2 2 1 0 1 0 1 1 0 1 0 0 0 0 0 0 0 2 2 1 0 0 0 1 0 0 1 1 1 1 0 0 0 0 1 0 0 2 1 1 0 0 1 0 0 1 1 0 0 0 1 0 1 0 1 0 2 2 0 1 0 2 2 0 0 0 0 0 0 0 1 0 1 2 1 1 0 1 0 1 0 0 0 2 2 0 1 0 2 0 0 2 0 1 0 0 0 0 1 0 0 1 1 2 1 0 0 0 0 2 1 1 1 1 0 1 2 1 1 0 1 0 1 1 1 1 1 1 1 1 2 2 1 1 0 0 0 2 0 1 0 0 2 1 0 1 1 0 0 1 0 1 1 0 1 2 2 0 0 0 2 0 0 1 2 0 2 0 2 1 1 0 1 0 0 1 0 2 2 0 0 0 0 2 0 1 0 2 0 2 0 1 1 1 0 0 1 1 0 1 0 0 1 1 0 1 1 1 0 0 0 0 0 0 0 0 1 0 0 0 1 2 0 1 1 1 1 0 1 1 1 0 0 0 1 0 1 1 0 1 1 0 0 0 0 0 0 0 0 0 1 0 1 0 0 0 0 0 0 2 0 2 1 0 1 0 0 0 0 0 0 1 0 1 0 1 0 0 0 0 0 0 1 0 0 0 0 0 0 0 0 0 2 0 2 1 0 0 1 1 0 2 0 0 1 0 0 1 0 2 0 0 0 0 0 0 2 0 0 0 1 1 1 0 0 1 0 0 1 1 0 0 1 1 1 1 0 2 0 0 2 1 1 1 1 1 1 2 0 0 0 0 1 1 1 2 1 2 0 0 0 1 1 2 2 1 0 0 1 0 0 1 0 0 0 0 1 0 0 0 0 2 0 2 0 0 0 0 0 0 0 1 0 1 0 1 0 1 0 1 0 0 0 0 0 0 0 0 0 0 0 0 0 0 0 0 2 0 0 0 2 0 0 1 2 1 0 2 0 0 0 0 0 0 0 0 1 1 2 1 0 0 0 1 1 2 0 2 1 2 2 1 2 1 0 1 0 0 0 0 0 0 0 2 2 0 0 2 0 0 0 1 1 0 1 2 2 1 2 2 0 1 0 2 0 1 1 2 2 1 1 1 1 0 0 0 1 0 1 1 0 0 1 1 1 0 0 0 2 2 0 0 0 0 0 0 0 0 0 1 1 0 1 1 1 0 1 0 0 0 1 1 1 2 0 1 1 2 2 0 0 0 0 0 0 0 0 0 0 1 0 2 2 1 2 1 2 2 1 2 2 0 2 1 1 0 0 1 0 1 0 0 0 0 2 0 2 1 0 1 0 1 0 2 1 1 0 0 0 0 0 0 1 1 1 0 1 0 0 0 1 2 0 1 1 0 0 0 2 0 2 0 0 0 0 1 0 1 2 0 1 0 1 1 1 0 0 0 0 0 0 0 0 2 0 0 1 0 0 1 1 2 0 1 1 0 0 2 0 0 1 0 0 0 0 0 0 0 2 1
75 1 0 2 0 0 0 2 0 1 1 0 0 1 1 1 0 0 0 2 1 1 0 1 1 1 1 1 1 1 2 1 1 1 0 0 2 1 1 1 1 1 1 0 0 1 0 0 0 1 0 0 0 1 1 0 0 1 1 0 1 1 0 1 1 0 1 2 0 0 0 0 2 0 1 2 1 0 1 0 2 2 0 0 2 0 1 1 1 2 0 1 0 2 1 1 0 1 1 0 0 2 1 0 2 0 2 1 1 1 0 1 1 1 1 1 0 0 1 1 1 0 2 2 0 1 0 0 0 0 0 0 1 1 1 0 1 0 0 0 1 2 0 0 0 0 0 0 0 0 0 0 0 0 0 0 0 2 0 0 0 1 1 1 2 2 1 0 0 2 1 1 1 2 1 0 2 0 0 0 0 0 0 1 1 1 0 1 1 0 0 2 2 2 2 0 2 1 0 0 0 0 0 0 2 2 0 2 1 0 1 2 2 0 0 2 0 0 1 1 0 0 1 2 1 0 1 0 0 1 0 0 0 0 0 0 0 1 2 0 0 0 1 0 2 0 0 0 1 1 1 0 0 0 0 0 1 1 0 0 0 0 0 0 0 0 0 0 0 0 0 2 0 2 0 1 0 1 1 1 1 1 1 1 0 1 0 2 2 2 0 2 1 2 1 1 0 0 0 0 0 0 2 0 0 0 0 2 0 2 0 2 1 0 2 0 0 1 0 0 0 2 1 0 2 0 2 2 0 0 2 2 0 1 0 0 0 1 0 0 0 0 1 2 0 0 1 0 1 1 1 1 0 2 0 0 1 0 0 0 0 0 2 1 2 0 0 0 1 1 1 1 1 1 0 1 1 0 1 1 0 0 0 1 1 1 0 0 0 1 0 1 2 0 1 1 2 1 0 0 0 1 1 1 1 1 0 1 0 0 0 0 1 0 1 2 1 0 0 0 1 0 0 2 1 2 2 0 1 0 1 0 0 1 0 1 1 0 0 1 1 0 0 0 1 2 2 0 0 0 0 1 0 1 0 0 0 2 1 1 2 0 1 0 1 1 1 1 2 1 2 1 1 1 1 0 1 0 0 1 1 0 0 0 2 1 0 0 2 1 1 2 0 2 1 0 0 1 1 1 0 1 0 0 2 2 2 0 0 0 0 1 0 0 0 0 0 2 0 2 2 0 1 1 1 1 1 1 0 1 1 1 1 0 0 0 1 0 0 1 1 0 0 0 1 2 0 0 2 1 0 0 0 0 1 1 1 0 1 0 0 1 0 1 0 0 0 1 0 2 0 0 2 0 0 0 2 0 0 2 0 1 2 0 1 0 1 1 0 0 1 1 1 0 0 0 0 0 0 0 0 2 0 2 2 0 1 0 0 1 2 0 1 1 1 1 1 1 0 0 0 0 0 0 0 1 2 1 0 0 0 0 0 0 2 0 2 0 0 1 1 1 0 0 2 0 1 1 0 0 0 2 1 0 1 0 0 0 2 0 0 0 1 1 1 1 0 1 1 1 0 1 0 0 2 2 2 0 2 0 0 0 2 1 1 1 0 2 1 1 1 0 0 0 0 0 1 2 1 1 0 0 0 1 0 2 2 1 1 0 1 1 0 0 0 1 0 1 1 0 0 0 1 1 0 2 0 0 1 0 1 1 0 1 0 1 0 0 0 1 1 1 0 0 0 0 0 1 0 0 0 0 0 0 0 1 1 0 0 0 0 0 2 2 0 0 1 0 0 1 0 0 0 0 0 0 0 0 2 0 0 0 0 0 0 1 0 2 0 2 0 2 2 0 2 0 1 0 1 2 1 1 2 0 1 1 1 0 1 0 0 0 0 2 2 0 0 2 2 0 2 2 0 2 0 1 0 1 0 2 1 2 0 0 0 2 1 0 1 0 0 0 0 0 1 1 1 0 0 0 2 2 0 0 0 0 0 0 0 0 0 0 1 0 1 0 1 0 2 0 0 0 0 2 2 2 0 1 1 2 2 0 0 0 0 0 0 0 0 1 1 0 0 1 2 0 2 2 0 0 0 2 1 0 0 2 0 1 0 2 0 0 0 0 0 0 2 1 2 0 1 0 1 0 0 2 2 1 1 1 0 0 1 2 0 0 0 2 2 1 0 0 2 1 0 1 2 0 0 1 2 0 2 0 0 1 1 0 0 0 2 0 0 1 1 0 0 1 1 0 1 0 0 0 0 0 1 0 0 1 0 1 1 1 0 0 1 0 0 2 0 0 1 2 1 0 0 0 1 0 0 2
76 1 1 1 0 0 0 1 1 0 1 1 1 1 0 0 0 0 1 1 1 0 0 1 0 0 2 1 1 1 1 0 0 2 0 0 2 0 1 1 0 0 0 0 0 0 0 0 1 2 0 0 0 0 2 0 0 0 0 1 1 1 0 0 0 0 0 0 1 1 0 2 1 0 1 1 0 0 1 0 1 1 1 1 0 1 0 0 2 2 0 0 1 2 0 0 0 1 0 1 2 2 0 0 1 1 1 1 1 1 0 2 1 1 1 2 1 0 1 1 1 0 0 0 0 0 0 1 0 1 0 0 0 0 0 0 0 0 0 2 1 1 0 0 0 0 0 0 1 1 1 0 0 0 0 0 0 1 1 0 0 0 1 1 1 1 0 0 0 1 0 1 0 1 0 0 1 0 0 1 0 0 0 2 2 1 1 2 1 1 1 2 1 0 1 0 0 2 0 0 0 0 0 1 2 1 1 0 0 1 0 1 1 0 0 2 0 0 2 1 0 0 1 2 0 0 1 0 0 0 1 1 0 0 1 0 0 2 2 2 0 0 2 0 1 0 0 0 1 1 1 0 0 1 1 0 1 0 0 0 0 0 0 0 1 0 0 0 0 0 0 0 0 2 0 0 1 2 2 0 2 0 0 0 0 1 1 2 0 2 0 0 2 2 1 0 0 0 0 0 0 0 2 0 1 0 0 2 0 0 0 0 2 0 0 0 0 0 1 1 0 2 1 1 1 0 0 2 0 0 2 2 0 0 0 1 0 2 1 0 0 2 1 1 0 0 1 1 1 2 0 1 0 0 0 0 0 0 0 1 1 1 1 0 1 0 0 1 2 0 2 0 0 0 1 0 1 0 1 1 0 1 0 2 1 0 0 0 0 0 0 0 2 0 2 1 1 0 2 1 1 1 1 2 1 0 1 1 0 0 0 0 2 0 0 2 0 0 0 0 0 1 0 1 0 0 0 0 1 1 0 0 0 1 0 1 0 1 0 0 1 0 0 0 2 2 2 2 2 0 0 0 1 2 2 1 1 1 1 1 0 0 0 1 0 1 1 2 2 2 2 2 2 2 0 1 0 0 0 0 2 2 0 2 0 2 0 0 1 0 1 1 1 1 0 0 2 1 0 1 1 1 0 2 0 0 1 1 0 0 0 2 0 0 0 1 0 2 0 1 1 1 0 0 0 0 1 0 0 1 0 0 0 0 0 0 1 1 2 1 1 0 0 0 1 1 0 0 2 0 0 0 0 0 1 1 1 0 1 0 0 0 0 1 1 0 0 1 0 0 0 1 1 0 0 0 1 1 1 2 0 1 1 0 0 0 0 1 1 0 1 0 0 1 1 0 1 0 0 0 0 2 0 1 1 0 0 0 0 2 0 0 0 0 0 0 1 0 0 0 0 0 0 0 0 0 1 0 0 0 0 0 0 0 1 2 2 0 0 1 1 0 0 1 1 0 0 0 0 0 0 2 0 0 0 0 0 0 1 0 0 0 1 1 0 0 0 2 0 1 1 0 1 0 1 2 1 0 2 0 0 1 1 0 0 1 0 1 0 1 0 0 0 1 1 1 2 2 1 1 0 0 0 0 2 2 2 2 0 0 0 0 0 1 2 1 2 1 2 1 0 1 0 2 0 1 1 0 0 0 0 0 1 2 0 1 1 0 1 2 1 1 0 0 0 1 0 2 0 1 1 1 0 0 1 1 1 0 1 0 0 0 1 0 0 0 0 1 0 2 1 0 1 0 0 0 0 0 0 1 0 0 0 0 0 2 0 1 0 1 0 1 2 0 1 0 1 1 0 2 2 2 0 0 0 1 2 0 0 2 0 0 1 1 1 0 0 2 2 0 1 2 0 1 0 0 0 1 0 2 1 1 2 0 0 0 0 1 2 1 0 0 0 0 0 0 0 0 0 0 2 2 2 1 1 0 1 1 0 0 0 0 0 1 1 0 1 0 2 0 0 0 1 1 1 0 0 2 0 2 0 2 0 0 0 0 1 1 0 0 1 1 0 0 2 1 2 2 0 0 0 2 1 1 2 1 0 1 1 2 0 1 0 0 0 0 1 1 2 1 0 1 0 1 0 0 1 0 0 0 2 0 0 1 0 0 0 0 2 0 0 0 2 1 0 1 1 0 0 0 1 1 0 2 1 0 1 0 0 1 1 0 1 0 1 0 1 0 0 0 0 0 1 1 2 1 0 0 2 0 0 0 0 0 0 0 0 0 0 0 0 0 0 1 1 1 0 0 1 0 0 0
77 0 0 2 0 0 0 2 0 0 0 1 0 1 1 1 0 0 0 0 0 0 0 0 0 0 1 2 2 0 2 1 2 2 0 0 0 1 0 0 0 0 1 0 0 0 1 0 1 2 0 0 0 0 2 0 0 0 0 0 1 2 0 1 1 0 1 0 0 0 0 2 2 1 2 2 0 0 1 0 1 2 1 1 0 0 0 0 1 2 0 0 0 1 0 0 0 2 1 1 1 2 1 0 2 0 2 1 1 1 0 2 0 2 0 0 0 0 0 1 0 2 1 1 0 1 0 0 0 0 0 0 0 0 1 0 0 0 0 0 0 2 0 0 2 0 1 0 1 1 1 0 1 0 0 0 0 0 1 0 1 1 2 0 1 2 0 0 1 2 0 0 0 2 0 0 2 0 0 1 0 0 0 2 1 0 1 2 1 1 1 2 1 1 1 0 2 2 0 0 0 0 0 1 2 0 2 1 0 1 1 2 2 1 0 2 0 0 1 0 1 1 1 1 1 0 1 0 0 0 0 0 0 0 0 0 0 1 2 1 0 0 1 1 2 1 1 0 0 0 0 0 0 0 0 0 1 0 1 1 0 1 0 0 0 0 0 0 1 1 0 0 0 2 1 1 0 2 2 2 0 1 0 1 0 2 1 2 0 2 0 0 1 2 2 0 0 1 1 0 1 0 2 0 2 0 1 0 1 1 1 2 0 0 0 0 1 1 0 0 0 2 0 0 1 0 1 2 0 0 2 0 0 0 0 0 0 1 0 1 0 0 1 2 0 0 1 0 2 0 0 0 0 1 0 0 2 0 0 2 2 2 1 0 1 0 0 1 2 0 2 0 1 1 1 1 0 1 0 2 1 0 0 0 1 0 0 0 0 0 0 0 0 0 2 0 0 0 1 1 0 1 1 1 1 0 0 0 0 0 0 1 1 0 1 2 1 0 0 0 0 1 0 2 1 2 1 0 2 1 1 0 0 2 0 2 0 1 0 1 1 0 0 1 1 1 1 0 0 0 0 2 0 1 1 0 1 0 0 1 1 0 1 0 1 1 1 1 2 1 1 1 0 0 1 0 0 0 0 0 2 1 0 0 2 1 0 0 2 1 1 2 0 1 1 0 2 1 0 0 0 1 1 1 0 0 2 1 0 0 0 2 0 1 0 2 0 2 0 1 1 0 0 0 0 0 2 0 0 1 1 0 0 0 0 0 2 0 1 0 1 0 0 0 0 1 0 0 2 0 0 0 1 1 1 0 0 0 0 0 1 0 0 2 1 0 0 2 0 1 0 0 0 0 1 0 1 1 1 2 0 0 0 0 0 0 0 2 1 1 0 0 1 0 0 0 0 0 0 0 0 2 0 1 1 1 1 0 0 2 0 0 0 0 0 0 1 0 0 0 0 0 0 0 0 1 2 0 0 0 1 0 0 0 0 0 1 1 0 2 0 0 1 1 0 0 1 0 1 1 0 2 0 1 0 0 0 0 2 0 0 0 2 0 1 1 0 1 1 0 1 1 0 1 1 2 2 0 1 1 0 2 2 0 0 2 0 2 0 0 0 1 0 0 0 0 2 1 0 0 0 0 0 0 2 2 2 2 0 1 1 0 0 1 1 1 0 1 1 0 0 0 2 2 0 2 0 0 2 0 2 2 0 2 0 0 1 0 0 0 0 0 1 1 1 0 0 0 0 0 0 0 0 0 0 1 0 0 0 1 0 1 2 1 0 0 2 2 0 2 1 0 0 0 0 0 0 0 2 0 1 0 0 0 1 0 2 2 0 2 2 2 2 1 2 1 0 1 1 2 1 1 0 1 0 1 0 0 0 1 1 1 0 2 2 0 0 2 1 0 1 1 0 2 0 2 0 1 0 2 0 2 1 0 0 1 1 0 1 0 1 0 0 0 1 1 1 1 1 0 1 1 0 0 0 0 0 0 0 0 0 0 0 0 0 1 0 1 2 0 0 0 1 0 2 2 1 1 0 2 2 0 1 0 0 1 0 2 0 0 0 0 1 1 2 0 2 1 0 0 0 2 1 0 2 2 1 1 1 1 1 1 0 0 1 1 2 0 1 0 0 0 0 2 0 1 0 1 0 0 1 1 0 1 0 0 1 2 2 0 0 0 2 2 2 0 0 0 1 0 1 0 1 0 1 0 1 1 0 1 1 1 1 0 1 0 0 0 0 0 0 1 0 0 0 1 0 0 2 0 0 0 0 1 0 0 0 0 1 2 1 0 1 0 0 0 0 0 0 0 0 1
78 1 1 2 0 0 0 2 0 1 1 0 0 0 0 0 0 0 1 1 1 1 0 0 0 0 1 1 2 1 2 0 0 0 0 0 2 1 2 1 1 1 0 0 0 1 1 0 0 0 0 0 0 0 2 1 0 0 1 0 2 2 0 1 0 2 0 0 0 0 0 2 2 0 1 2 1 0 1 0 2 2 0 0 1 0 0 1 2 2 1 1 0 1 0 0 0 0 0 0 0 2 1 0 2 0 2 1 1 1 0 2 1 1 1 2 1 0 1 0 0 1 2 2 1 1 0 1 1 0 0 0 0 0 0 0 0 0 0 1 1 1 0 0 0 0 0 0 0 0 0 0 1 2 0 0 0 2 0 0 1 1 2 0 0 1 0 1 1 1 1 0 2 2 2 1 2 2 0 0 0 0 0 2 1 0 1 1 0 0 0 1 2 1 2 1 1 2 0 0 0 0 0 1 2 0 2 1 2 0 0 0 0 0 0 2 0 0 0 1 0 0 0 1 1 0 0 1 0 0 0 1 0 0 0 0 0 2 2 2 0 0 2 0 1 0 0 0 2 1 0 1 0 0 0 0 0 0 0 0 0 0 0 0 0 0 1 0 2 0 0 1 0 1 0 0 0 2 1 0 0 1 1 1 1 1 2 1 1 2 0 1 1 2 2 0 0 0 0 0 0 0 2 0 2 0 1 1 1 1 1 1 2 1 1 0 1 0 0 1 0 1 1 0 1 0 0 0 1 1 2 2 0 0 0 0 0 2 1 1 0 2 1 2 0 0 2 0 2 0 2 0 0 1 0 0 1 0 0 2 2 2 1 0 1 1 0 2 2 0 2 0 1 0 0 0 1 2 0 2 0 1 0 0 0 0 0 0 0 0 0 0 1 0 2 2 2 1 0 0 0 0 1 2 2 0 0 1 1 0 0 2 2 0 0 2 0 0 0 0 0 0 0 1 1 2 1 0 0 0 0 0 0 2 0 0 0 0 0 1 1 0 0 1 0 1 2 0 0 0 0 1 0 2 1 0 1 2 1 1 2 0 1 0 1 1 1 1 2 1 1 1 2 2 0 0 0 0 0 1 1 1 0 2 0 2 2 0 2 0 2 2 0 1 0 0 1 2 2 0 0 0 1 1 0 0 1 1 0 0 0 2 0 1 0 2 0 2 0 1 2 1 2 2 2 2 0 1 1 2 0 1 0 0 0 0 2 0 0 1 0 0 0 0 2 1 0 0 2 0 0 0 0 0 1 1 1 1 0 1 0 0 0 2 0 0 0 1 1 1 1 0 0 0 1 0 1 1 2 1 0 0 2 0 1 1 1 1 0 0 0 0 0 1 1 0 1 0 0 0 0 1 1 1 1 0 0 0 0 0 0 0 0 0 0 0 0 1 1 1 1 1 0 0 0 2 2 1 0 0 1 0 1 0 0 0 2 0 0 1 1 1 0 1 0 0 2 0 0 0 0 2 0 1 0 0 0 0 1 0 0 0 1 0 1 0 0 2 1 1 1 0 0 1 1 1 2 0 1 1 1 1 2 0 0 2 2 2 0 1 0 2 1 1 1 0 2 2 1 2 0 1 0 1 1 2 2 1 0 1 0 0 0 1 1 0 0 2 1 0 0 0 0 2 0 1 2 1 1 0 1 1 0 2 0 2 0 0 1 1 0 1 0 0 1 1 0 0 0 0 0 0 0 0 0 0 0 0 0 1 0 1 2 0 0 1 1 2 0 2 0 0 0 0 0 0 0 0 0 2 2 2 2 1 2 0 0 2 0 2 0 2 1 0 1 0 0 1 0 1 1 2 0 0 0 2 1 1 0 1 0 0 0 1 1 0 1 1 0 1 0 1 0 0 0 1 0 2 0 2 1 1 1 1 1 1 0 0 1 0 1 1 0 0 0 0 1 0 0 0 2 2 0 0 0 0 0 0 0 1 1 0 0 0 0 0 0 0 2 0 0 0 2 0 2 2 1 1 1 2 2 0 0 0 0 0 1 1 0 0 0 0 0 1 2 0 2 1 1 0 0 1 2 0 2 1 1 1 0 1 0 1 0 0 0 0 2 0 2 1 0 1 0 0 0 2 1 0 1 1 2 0 0 1 0 0 0 1 1 0 1 1 2 2 0 1 1 0 0 0 1 1 1 1 1 0 1 1 1 1 0 1 1 0 0 1 2 0 0 0 0 0 0 0 0 1 0 0 2 0 0 0 1 2 0 1 1 0 0 2 0 0 1 0 0 0 0 1 2 0 0 1
79 1 0 2 0 0 0 2 0 1 1 1 1 2 0 0 0 0 1 1 1 1 0 0 0 0 0 2 2 0 2 0 2 2 0 0 0 2 0 0 1 1 0 0 0 0 1 0 0 1 0 0 0 1 1 1 0 0 0 0 1 1 0 1 0 0 0 0 1 1 0 2 2 0 0 2 2 0 1 1 0 1 0 0 2 0 0 1 2 2 1 1 0 1 1 1 1 1 0 1 1 2 0 0 2 0 2 2 0 2 1 2 0 1 0 0 0 0 1 1 1 0 2 2 1 0 0 1 1 0 0 0 0 0 1 0 0 0 0 1 1 1 0 0 1 0 0 1 2 1 1 0 1 0 0 0 0 1 0 1 0 0 1 1 0 1 0 1 1 1 0 1 0 2 1 1 2 0 0 0 0 0 0 1 1 1 0 2 2 0 0 2 1 1 1 0 1 2 0 0 0 1 0 0 2 2 1 0 0 1 0 1 1 0 0 2 0 1 2 0 1 1 1 2 0 0 2 1 0 0 1 1 0 0 0 0 0 2 2 2 0 0 1 0 0 0 0 0 0 0 0 1 1 1 0 0 0 0 0 0 0 0 0 0 0 0 0 1 0 0 2 2 0 1 0 0 1 2 1 1 0 2 1 1 0 1 0 2 1 2 0 1 1 2 2 0 0 2 0 2 0 1 2 0 1 1 1 2 0 2 0 1 1 0 2 0 0 1 0 0 0 1 0 0 1 0 1 1 0 0 1 1 0 0 0 0 0 0 0 1 0 1 1 2 0 0 2 0 1 1 0 1 0 1 0 0 1 0 0 1 1 2 1 1 1 0 0 1 1 1 1 1 0 0 1 0 0 2 0 2 0 0 0 1 2 1 0 0 0 0 0 0 0 1 2 2 2 0 0 0 0 0 1 1 1 0 0 0 1 0 1 0 0 0 2 2 1 1 0 1 0 1 1 1 2 1 0 0 1 0 1 0 0 1 1 0 0 0 0 2 1 0 1 2 0 2 2 0 0 0 0 1 0 1 1 0 0 2 2 2 2 0 0 1 1 0 2 0 2 0 0 0 0 0 0 0 0 0 0 1 1 1 0 0 2 0 0 0 1 0 1 1 1 2 1 0 1 1 0 1 1 1 1 1 0 0 2 0 1 0 0 1 0 1 1 1 0 2 0 1 1 1 0 0 0 1 1 1 0 1 0 1 0 0 0 2 1 0 1 1 1 0 0 1 1 1 0 2 0 2 2 2 0 0 1 1 1 0 0 0 1 0 1 2 0 2 2 2 1 0 0 2 0 0 0 0 0 2 2 2 0 0 2 0 1 1 2 2 0 0 0 0 1 1 0 0 0 1 1 0 2 0 0 1 1 0 1 0 0 1 1 0 1 1 1 1 1 1 0 0 0 0 0 1 1 1 1 1 0 0 1 1 0 0 1 0 1 1 2 1 2 1 2 2 0 0 0 0 0 1 0 2 1 0 1 1 0 0 2 0 0 0 1 0 0 2 0 2 0 1 0 1 1 0 0 1 0 2 0 2 0 1 2 1 1 1 0 1 0 1 0 1 0 0 0 0 0 0 0 1 0 1 0 1 1 2 2 2 0 0 1 1 0 0 0 0 0 0 1 0 0 0 0 2 0 1 1 0 0 0 0 0 0 1 0 1 1 0 1 1 0 1 0 0 2 0 0 0 0 0 0 0 0 0 0 1 1 0 2 0 0 0 1 1 0 0 1 2 0 2 0 1 0 0 0 1 0 0 1 1 2 2 0 0 1 1 0 2 0 2 1 2 2 1 1 1 0 0 1 2 1 1 0 0 0 0 1 2 0 0 0 0 0 2 2 0 0 1 2 0 1 2 0 0 0 0 0 0 1 2 2 1 1 0 0 1 1 0 0 0 0 0 0 0 0 0 0 1 1 0 2 2 0 0 1 0 1 0 0 0 0 0 1 0 1 1 0 0 1 0 0 0 2 1 2 2 0 1 0 0 0 0 0 0 0 0 1 0 0 0 0 1 2 1 1 0 1 2 1 1 1 1 1 0 2 1 1 0 0 1 0 1 0 0 0 0 1 0 1 0 0 0 0 1 0 0 1 1 0 0 0 1 0 1 0 0 0 1 1 0 0 0 1 0 0 0 1 0 0 0 2 0 0 2 1 0 1 0 0 0 1 1 1 0 1 0 0 1 1 0 1 0 0 0 0 0 0 0 0 0 0 2 1 1 0 1 1 0 0 2 0 0 0 0 0 1 0 0 0 0 0 1
80 0 1 1 0 1 1 1 1 0 1 1 0 1 1 1 0 0 0 0 0 0 0 1 1 1 1 0 1 1 2 0 1 2 0 1 1 2 0 0 1 1 0 0 0 0 0 0 0 1 0 0 0 0 2 0 0 0 0 1 0 1 0 0 0 0 0 0 0 1 1 2 1 0 1 1 0 0 1 0 1 2 0 0 2 0 0 0 1 2 0 0 2 2 0 0 1 1 0 1 1 2 1 0 2 0 2 2 0 2 0 2 1 2 2 2 2 1 0 1 2 0 0 0 0 1 0 0 0 0 1 1 0 1 1 1 1 0 0 2 1 1 0 0 0 0 0 1 2 1 1 0 1 0 0 0 0 0 0 0 1 1 1 0 0 1 0 1 1 1 0 1 2 1 0 1 0 1 0 1 0 0 0 1 1 0 1 0 0 0 0 1 1 0 1 0 0 1 0 0 0 2 0 1 2 1 2 1 1 0 0 1 1 1 0 2 0 1 0 1 0 0 0 2 0 0 1 0 0 0 1 1 0 0 0 0 0 2 2 1 0 0 2 1 2 0 0 0 0 0 0 1 0 0 0 0 0 1 0 0 0 0 0 0 0 0 0 0 0 0 0 0 0 2 0 0 1 2 2 2 0 2 0 1 0 2 1 2 0 2 0 0 1 2 2 0 0 0 0 0 0 1 2 0 1 1 2 1 2 2 2 2 1 1 2 1 0 2 1 1 1 2 1 1 1 0 0 1 0 0 2 0 0 0 0 0 0 2 0 0 0 0 0 1 0 0 0 1 2 1 0 0 0 1 0 0 1 0 0 1 1 1 0 0 0 0 0 1 1 1 1 1 2 1 0 0 2 1 1 1 0 0 1 1 1 0 0 1 1 0 0 0 0 0 2 0 0 0 1 0 0 1 1 2 2 0 0 0 0 0 1 0 0 0 2 2 1 0 0 0 0 2 1 2 0 1 1 2 2 1 0 0 0 0 1 0 0 0 0 1 1 0 0 1 0 2 1 0 0 0 0 2 2 2 0 0 0 0 0 0 1 0 0 0 1 1 1 1 2 1 1 2 2 2 0 0 0 0 0 0 1 2 0 1 2 0 0 0 1 0 0 0 0 1 1 0 1 0 0 1 0 2 0 2 1 1 1 0 0 0 0 0 0 0 0 0 0 2 0 1 1 1 2 0 1 2 0 0 1 1 1 0 0 1 1 0 2 0 1 0 2 0 0 2 2 2 0 1 1 1 0 0 0 0 1 1 0 1 0 1 1 0 0 2 0 1 1 1 0 1 0 1 1 0 0 0 1 1 1 2 0 0 0 0 0 0 0 1 0 0 0 0 0 2 0 0 0 1 1 0 1 1 1 2 2 0 1 0 0 2 1 0 0 0 0 0 1 0 0 0 0 0 0 1 1 1 1 1 0 0 0 0 0 0 1 0 1 1 0 2 1 1 0 1 0 0 1 1 0 0 0 2 0 0 0 0 0 0 1 1 1 1 0 1 1 0 0 2 0 0 0 2 0 0 0 1 1 0 2 0 1 0 2 2 1 2 1 1 0 1 1 0 0 0 0 0 0 2 2 2 0 2 1 1 1 2 1 1 0 0 0 0 0 0 0 0 0 2 0 0 0 0 1 2 0 2 1 0 0 0 0 0 0 2 0 0 1 0 0 1 1 1 0 0 0 1 0 0 0 1 1 1 0 0 0 0 0 0 0 0 0 0 2 1 0 0 0 2 0 2 1 0 0 0 0 1 0 0 2 0 2 1 0 0 0 2 0 1 0 2 0 2 2 0 1 0 0 1 1 0 0 1 0 0 1 1 0 1 0 0 0 0 0 2 2 0 0 2 0 0 0 0 0 0 0 1 0 2 0 2 0 2 0 0 0 0 0 0 1 0 0 1 1 0 0 0 1 1 1 0 1 1 1 0 0 0 0 0 1 1 0 0 0 0 0 0 0 1 2 1 1 0 0 2 0 0 0 0 1 2 2 0 0 0 0 0 0 0 1 0 1 0 1 1 2 0 2 1 0 0 0 1 2 0 1 1 1 1 1 1 1 0 1 0 1 1 1 1 2 2 0 2 0 1 0 0 1 1 0 0 1 1 0 2 0 0 0 1 2 0 0 0 2 1 0 0 1 1 1 0 2 0 0 1 2 1 2 1 1 1 2 0 2 0 1 1 0 0 0 0 0 1 0 0 0 0 0 0 2 0 0 0 1 2 0 0 2 0 0 1 0 0 0 0 0 0 0 0 2 0 1 1
81 1 2 0 0 0 0 2 0 1 1 0 1 1 0 0 0 0 1 1 1 1 0 0 0 1 1 1 2 0 1 1 0 0 2 2 2 2 0 0 0 0 0 1 0 1 0 0 0 1 1 0 0 0 1 1 0 0 0 1 0 1 0 1 0 1 0 0 0 0 0 2 2 1 1 2 1 0 0 0 0 0 0 0 2 0 0 0 2 2 0 0 0 1 0 0 0 0 0 1 1 2 1 0 2 0 2 1 1 1 0 1 0 0 0 0 0 0 1 1 1 1 2 2 0 2 0 2 1 1 0 0 0 0 1 0 0 1 0 1 1 1 0 0 1 0 0 0 0 0 0 0 1 1 0 0 0 1 2 1 1 1 2 0 0 1 0 2 1 2 0 0 0 2 1 1 2 0 0 0 1 1 1 2 1 0 2 1 1 1 1 2 1 0 1 1 0 1 1 0 0 0 1 0 2 1 2 0 2 0 1 1 1 0 0 2 0 2 2 0 1 1 1 2 0 0 2 0 0 0 0 0 0 0 0 0 0 2 2 2 0 0 1 0 2 0 0 0 0 0 0 1 0 0 0 0 0 0 0 0 0 0 0 0 0 0 2 0 0 0 0 1 2 2 0 0 1 2 1 1 0 1 0 1 0 1 0 1 1 2 0 1 1 2 1 0 1 1 0 1 0 1 2 0 1 1 1 1 0 2 0 2 1 0 1 0 0 0 1 1 0 2 2 0 1 0 1 0 2 1 2 1 0 0 0 0 0 2 0 0 0 0 2 1 0 0 2 1 1 1 1 1 0 0 0 2 0 0 0 2 2 2 1 0 1 0 0 0 1 1 1 1 0 0 1 1 2 1 0 2 2 2 0 1 2 1 0 0 0 0 0 0 0 0 2 0 0 0 1 1 0 1 1 2 1 0 1 0 0 0 0 2 1 0 0 1 0 0 0 0 0 0 1 0 0 1 0 0 2 0 1 0 0 0 1 0 0 0 0 0 2 0 0 0 2 1 1 0 0 0 0 1 1 1 1 0 1 2 2 0 0 0 0 0 0 2 0 1 1 0 0 0 0 0 1 0 1 0 0 0 2 2 0 1 1 2 0 0 2 1 1 2 1 2 0 0 1 2 2 0 0 0 0 2 1 1 1 0 2 0 0 2 0 1 1 1 0 2 0 2 2 0 1 1 1 2 0 1 0 1 1 1 0 0 1 0 1 0 0 2 0 1 0 0 1 0 1 1 0 2 0 1 0 0 1 0 0 0 0 0 1 0 1 1 0 1 1 2 1 0 0 1 0 0 0 0 0 1 2 1 1 0 0 0 0 0 0 1 0 0 0 0 0 2 0 0 0 0 0 0 1 0 1 1 1 0 1 0 1 2 0 0 1 1 0 1 0 0 0 0 1 1 0 0 0 1 1 1 1 1 0 0 0 0 1 0 2 0 1 2 1 1 0 1 0 0 2 0 0 0 0 2 0 1 0 0 0 0 1 0 0 0 1 1 0 0 0 1 0 0 0 1 1 0 0 2 2 0 2 0 1 0 2 0 0 2 1 1 0 1 1 1 0 1 0 0 1 2 1 1 0 0 0 1 1 2 1 2 0 0 1 0 0 0 0 2 2 2 1 0 0 0 1 2 0 1 1 0 0 0 0 0 0 2 0 0 0 0 0 2 0 2 0 0 1 0 0 1 0 0 0 0 0 0 1 1 0 0 0 0 0 0 2 2 0 0 0 1 0 2 1 0 0 1 1 1 0 0 1 1 2 1 1 1 0 2 0 1 0 2 0 2 2 1 1 1 0 0 0 1 1 1 0 0 2 1 1 1 0 1 0 0 0 1 1 0 1 2 0 0 0 0 0 1 0 2 0 2 0 2 1 2 1 0 0 0 1 1 1 0 1 0 0 0 0 0 0 0 0 0 1 1 0 0 0 0 0 0 0 0 0 0 1 0 1 1 1 0 1 0 0 0 1 1 2 1 0 0 0 2 2 0 0 0 0 2 0 0 0 0 0 0 0 0 1 1 0 1 1 0 0 1 1 0 1 2 1 2 1 0 1 1 0 0 1 1 2 1 1 0 1 0 0 1 1 1 0 1 1 1 0 0 0 2 0 0 0 0 2 0 0 0 2 2 1 0 0 1 0 0 2 0 2 0 0 0 0 0 0 1 0 1 1 0 1 0 1 0 0 0 0 0 0 0 0 1 0 0 1 0 0 1 0 1 0 0 0 0 0 1 0 0 0 1 1 0 1 0 0 1 0 1
82 1 1 1 0 1 1 2 0 1 1 0 0 1 1 1 0 0 1 1 0 0 0 0 0 0 2 1 2 0 2 1 2 1 0 0 1 1 1 1 0 0 0 0 0 0 0 0 0 1 0 0 0 0 2 0 0 0 0 1 1 2 0 0 0 1 0 0 0 0 0 0 2 1 1 2 1 0 2 1 1 2 0 0 1 0 0 0 2 2 0 0 0 0 1 0 0 2 0 2 1 2 0 0 2 1 2 1 1 1 0 2 0 1 0 0 0 1 0 1 2 1 1 1 0 1 0 2 0 2 1 1 0 1 0 0 0 0 0 0 0 2 0 0 1 0 1 0 0 0 0 0 0 1 0 0 0 1 0 0 0 1 2 0 1 2 1 1 1 2 1 0 0 0 1 0 1 0 0 1 0 0 1 2 1 0 1 2 1 1 1 2 2 2 2 0 1 2 1 0 0 1 0 2 2 2 2 1 1 0 1 1 2 1 0 2 2 1 0 1 1 1 0 1 1 0 0 1 1 1 0 0 0 0 0 0 0 2 2 1 0 0 2 0 1 0 0 0 0 0 0 1 0 0 0 0 1 0 2 2 0 2 0 0 0 0 0 0 1 1 0 1 0 2 0 1 0 2 1 1 1 1 1 1 0 1 0 0 0 2 0 2 0 2 2 0 1 1 1 0 1 0 0 2 0 0 0 2 0 2 0 1 0 0 1 1 1 1 1 1 0 2 0 1 1 0 1 2 0 1 1 1 1 1 0 0 0 2 1 1 0 2 0 2 0 0 0 1 2 1 0 0 0 1 0 1 1 0 1 0 1 1 1 1 2 1 0 1 2 0 2 0 1 1 2 2 1 0 2 0 1 2 0 0 1 1 0 0 0 0 0 0 0 1 2 1 1 1 1 1 0 1 1 1 0 0 1 1 0 0 2 0 1 0 1 2 0 1 0 1 0 1 0 0 0 1 1 0 1 0 1 0 1 1 1 1 0 1 0 1 1 0 0 0 2 0 0 1 1 1 0 1 2 2 2 2 0 0 0 0 0 0 0 2 0 0 2 1 2 0 1 1 0 0 0 1 0 0 0 2 0 2 0 0 1 1 0 0 2 0 2 2 0 0 0 0 1 1 1 0 0 0 1 1 0 0 1 1 0 0 0 2 0 0 0 0 1 1 1 2 2 0 0 0 0 2 0 1 0 2 0 1 0 0 1 0 0 0 1 1 0 2 1 1 2 0 1 0 1 1 0 1 0 0 0 0 0 0 0 1 1 0 1 2 0 1 1 1 1 0 1 0 0 0 0 0 0 2 2 2 0 0 1 0 0 0 1 1 1 1 1 1 1 0 0 0 1 1 1 0 1 1 0 2 2 0 1 0 0 0 0 0 0 1 0 1 1 1 0 1 1 1 0 0 0 1 2 1 0 0 1 0 0 0 1 0 1 1 0 1 1 1 0 0 1 0 1 1 0 0 0 2 1 0 2 1 0 0 0 0 0 0 1 1 0 0 0 1 0 0 1 1 0 0 1 2 1 0 2 0 0 0 2 1 1 2 0 1 0 1 0 1 0 1 0 0 2 2 2 2 0 0 0 0 2 2 1 1 0 1 1 0 0 1 0 1 0 0 0 0 0 0 0 2 0 0 2 0 0 0 0 0 0 2 0 0 1 0 0 0 0 1 0 0 0 1 0 0 0 0 0 0 0 0 0 0 0 0 0 0 0 0 2 0 0 2 1 1 0 1 2 0 1 2 2 0 0 0 0 1 0 0 0 0 1 1 0 2 2 2 0 0 2 0 1 0 1 1 0 2 1 1 0 0 1 1 0 1 0 1 0 0 1 1 1 0 0 2 0 0 1 1 0 0 0 0 0 1 0 1 0 1 2 0 0 0 0 0 1 0 1 1 1 0 0 0 1 1 1 0 1 1 1 1 0 0 1 0 1 1 0 0 0 0 0 1 1 0 1 0 0 0 1 1 2 2 1 0 1 2 2 0 0 0 0 0 0 0 0 1 1 0 2 1 2 0 2 2 0 0 0 1 2 0 2 0 1 1 1 0 0 1 1 0 1 1 2 1 2 1 0 1 1 0 0 0 1 1 0 0 1 0 0 1 0 0 0 2 2 1 1 1 1 0 0 1 1 1 1 0 2 0 1 1 1 0 1 0 0 0 2 0 2 0 1 0 1 0 0 1 0 0 0 0 0 1 0 0 2 0 0 0 0 1 0 0 0 0 0 2 0 0 0 1 1 0 0 0 1 0 0 1
83 1 2 1 0 0 0 2 0 0 0 0 0 1 1 1 0 0 0 0 0 0 1 1 1 1 1 2 2 1 2 2 0 0 2 1 1 1 0 0 1 1 0 0 0 0 1 0 0 0 0 0 1 1 1 0 0 0 0 0 2 2 0 0 1 1 1 0 1 1 0 1 2 0 0 2 2 0 0 0 1 2 1 1 1 0 0 0 1 2 0 0 0 1 0 0 0 1 0 1 1 2 1 0 2 0 2 1 1 1 0 2 0 1 0 0 0 1 0 2 2 0 1 1 0 0 0 1 1 0 0 0 0 0 0 0 0 0 0 1 0 2 0 0 0 0 0 0 1 1 2 0 2 1 1 1 1 0 0 1 0 0 1 1 2 2 1 1 1 2 1 0 0 2 1 0 2 1 1 1 0 1 0 1 1 0 1 1 1 1 1 2 1 1 1 0 0 2 0 0 0 0 0 1 2 1 1 1 0 0 0 1 2 0 0 2 0 0 2 1 1 1 1 1 1 1 1 0 0 0 0 0 0 0 0 0 0 2 2 2 0 0 2 1 2 0 0 0 1 1 1 0 1 0 0 0 1 0 0 0 0 0 0 0 0 0 0 1 1 0 1 0 0 2 0 0 0 2 2 1 2 0 0 0 0 0 0 2 0 2 0 0 0 2 2 0 2 0 0 0 0 0 2 0 0 0 0 2 1 1 1 2 1 0 1 0 0 1 0 0 0 1 2 2 1 0 0 0 2 1 1 1 0 0 0 0 0 0 0 0 0 1 0 1 0 0 1 0 2 2 2 0 0 0 0 1 0 0 0 2 2 2 0 0 0 0 0 1 2 0 2 0 0 0 0 0 1 1 1 1 0 0 0 2 0 2 0 1 1 0 0 0 1 0 2 0 0 0 0 0 0 1 0 2 2 0 0 2 0 0 0 1 1 0 1 2 1 0 1 0 0 0 0 2 1 2 1 0 1 0 1 0 0 2 0 0 0 0 0 1 1 0 0 0 1 2 2 1 0 0 0 1 0 1 1 0 0 2 2 1 2 0 1 0 1 1 1 0 2 0 0 0 0 0 0 1 0 0 0 0 2 1 0 2 1 1 0 1 1 1 0 1 1 2 0 0 1 2 1 0 1 0 0 1 1 1 1 0 2 0 0 2 0 0 1 1 0 1 0 2 2 0 1 0 0 0 0 2 0 2 0 1 0 0 0 1 0 0 0 2 0 1 0 1 1 1 0 0 2 0 0 0 1 0 1 2 1 1 0 0 1 0 0 2 2 0 0 2 1 1 1 0 0 0 0 0 1 1 1 2 0 0 1 0 0 0 0 0 0 0 1 0 1 0 1 0 1 0 0 0 0 2 0 1 1 0 0 0 0 2 0 0 0 0 0 0 0 2 1 1 1 1 0 0 0 2 2 1 0 0 0 0 0 0 1 0 1 0 1 1 2 1 0 0 2 0 1 1 0 2 0 0 0 1 0 0 0 0 1 0 0 0 1 1 1 0 1 2 1 0 2 0 1 0 0 2 1 0 1 1 0 0 2 0 0 1 1 1 0 1 0 1 0 0 0 0 1 2 1 1 0 1 0 0 2 2 1 2 0 0 1 1 0 0 0 0 0 2 1 0 0 0 2 2 0 2 0 0 0 0 0 0 0 2 0 0 0 0 1 2 1 2 0 0 0 2 0 2 0 1 1 1 0 0 0 2 1 0 1 0 0 0 2 0 0 1 0 2 0 2 0 0 0 1 1 0 0 0 1 1 1 1 1 1 2 0 0 2 0 2 1 2 2 1 1 1 0 1 0 2 2 2 0 0 1 1 1 2 0 0 0 0 0 0 0 0 1 2 1 0 1 1 0 0 0 1 0 1 0 2 1 1 1 0 0 0 1 0 0 0 0 0 0 1 0 0 1 0 0 1 1 1 1 0 0 0 0 0 0 0 0 1 0 1 1 1 0 0 0 0 1 0 1 1 1 1 0 1 0 2 1 1 0 0 0 1 0 1 0 0 0 0 1 1 2 0 2 2 2 1 1 1 2 0 2 0 1 2 0 2 0 1 2 0 1 1 1 1 2 2 0 2 0 1 1 0 0 1 1 0 1 0 2 2 2 0 2 0 0 1 0 0 0 1 0 0 1 0 1 0 2 0 2 0 0 0 0 1 0 2 1 0 1 0 2 0 0 0 1 1 0 0 1 1 1 1 0 0 1 0 0 1 0 0 0 0 0 0 0 1 0 0 1 1 1 0 0 0 1 0 0 1
84 1 0 2 0 1 1 2 0 0 0 0 1 1 0 0 0 0 2 2 1 0 1 0 0 0 2 1 1 2 2 1 0 0 0 0 2 1 1 1 0 0 0 0 0 1 0 0 0 1 1 0 2 2 0 1 0 1 1 1 1 1 1 1 1 0 1 1 0 0 0 2 2 0 0 2 2 0 1 0 1 1 0 0 2 0 0 0 1 1 0 0 0 2 1 0 1 1 0 2 0 2 0 0 2 0 2 1 1 1 0 2 1 2 1 1 1 0 0 1 2 0 1 1 0 0 0 1 0 1 0 0 0 0 1 0 1 1 0 1 1 1 0 0 0 0 0 0 1 1 1 0 0 0 0 0 0 1 0 0 0 0 1 1 1 2 0 1 2 2 0 0 1 2 0 0 2 1 1 0 0 1 1 2 2 0 1 2 1 1 1 2 2 2 2 0 0 1 1 1 0 1 1 1 2 0 2 1 1 0 0 0 1 0 0 2 0 1 1 0 1 1 1 1 1 0 1 1 0 0 1 1 1 1 2 2 2 1 1 1 1 0 1 1 2 0 0 0 0 0 0 0 0 0 0 0 1 0 0 0 0 0 0 0 0 0 1 0 1 0 0 1 0 2 0 0 0 2 2 2 0 2 0 0 1 0 1 0 1 2 0 1 0 2 0 1 0 1 1 0 0 0 2 0 0 0 0 1 0 1 0 2 2 0 1 0 0 0 0 0 0 0 1 1 2 0 1 1 1 1 2 1 0 0 0 1 0 0 0 0 0 0 1 1 1 0 1 1 1 1 1 1 1 0 1 0 0 0 1 0 1 1 0 0 0 2 0 1 2 0 2 0 1 1 1 1 1 0 1 1 0 0 0 0 1 0 0 0 0 0 0 0 0 0 2 1 1 0 0 0 0 0 1 2 2 0 0 1 0 0 0 1 2 0 0 2 0 0 0 0 0 0 0 0 0 1 0 0 0 0 0 0 0 1 1 0 0 0 0 0 0 0 0 1 1 1 1 0 0 0 0 2 1 2 1 1 0 2 1 1 2 0 0 0 0 2 0 0 2 0 0 0 1 1 0 0 0 0 0 0 1 1 0 0 2 1 0 1 2 0 1 2 0 1 1 0 1 0 0 1 0 2 0 2 1 1 2 2 0 0 0 2 0 0 1 0 0 2 0 1 1 1 2 2 2 2 0 1 0 2 0 2 0 1 0 1 0 0 1 1 1 0 0 2 2 1 0 1 1 2 0 0 2 0 1 1 1 0 1 0 0 0 0 1 1 0 0 2 2 0 1 1 0 0 0 0 0 0 1 1 0 2 1 0 0 0 1 1 1 1 0 0 0 1 0 0 0 0 0 0 1 1 0 1 1 0 0 0 0 0 0 0 1 1 1 2 0 1 1 1 1 1 0 1 1 0 0 1 0 0 1 0 0 0 2 0 2 0 0 2 1 1 1 1 1 0 2 0 0 0 1 2 0 1 0 0 0 0 1 1 0 0 1 0 2 0 0 2 2 0 2 0 0 0 1 1 1 0 1 1 0 1 2 0 0 2 0 1 1 2 0 1 0 0 0 0 1 1 1 1 1 0 0 1 1 2 2 2 0 0 0 0 0 1 1 0 0 1 1 0 0 0 0 2 0 0 2 0 1 0 1 1 1 2 0 1 0 0 1 0 0 1 0 0 1 0 0 1 0 0 0 0 0 0 1 1 0 0 1 0 0 0 2 1 0 0 0 1 0 2 0 0 0 1 1 0 0 0 1 1 2 1 0 0 0 1 0 1 0 2 0 2 2 1 1 0 0 1 0 1 0 0 0 0 0 2 2 0 0 2 0 0 1 1 1 0 0 2 2 2 0 2 0 1 0 1 0 1 0 2 0 2 0 1 1 1 0 0 1 0 0 0 0 0 0 0 0 0 0 1 1 1 1 0 1 0 1 1 0 0 0 0 0 0 1 0 2 1 2 1 1 0 1 0 1 2 0 0 1 2 1 0 0 0 0 1 0 2 0 0 0 0 1 2 2 0 2 2 0 0 0 2 2 0 2 1 1 1 1 1 0 0 0 1 1 1 2 1 2 0 1 0 0 2 0 1 2 0 1 1 0 1 0 2 0 0 1 1 2 1 0 0 2 1 0 0 1 0 0 0 2 0 2 0 0 0 0 1 0 1 2 0 0 1 1 0 1 0 0 0 0 0 0 0 0 2 0 0 2 0 0 0 1 1 0 1 2 0 0 1 0 0 0 1 0 0 0 0 1 0 1 2
85 0 1 1 0 1 1 2 0 0 0 0 1 1 0 0 0 0 0 1 1 1 0 0 0 0 1 2 2 0 1 0 0 1 0 0 1 1 1 0 1 0 0 1 0 1 1 0 1 1 0 0 0 0 2 1 0 0 0 0 2 2 0 1 0 0 0 1 0 0 0 1 2 0 0 2 2 0 1 1 0 2 0 0 2 0 1 1 2 2 0 1 0 1 1 1 1 1 0 1 1 1 0 0 2 2 0 2 0 2 0 0 1 1 1 1 1 0 1 1 1 0 2 2 1 1 0 1 1 0 0 0 0 1 1 1 0 0 1 0 2 0 1 0 0 0 0 1 2 1 1 0 0 1 1 0 0 1 1 0 1 1 1 1 0 1 0 2 2 2 0 0 2 0 0 1 1 1 1 0 0 1 0 2 1 0 1 1 1 0 0 2 2 1 2 1 2 2 0 0 0 1 0 1 2 2 1 1 1 0 1 0 1 0 0 2 1 2 1 0 1 1 0 2 0 0 1 0 0 0 1 1 0 0 0 0 0 2 2 2 0 0 1 0 2 0 0 0 0 0 0 0 0 0 0 0 0 0 0 0 0 0 0 0 1 1 1 0 1 0 0 0 1 2 1 1 0 2 1 0 1 1 0 0 0 1 1 2 0 2 0 0 0 2 2 0 1 1 1 0 1 0 2 0 0 0 0 1 0 2 0 2 2 0 1 1 0 0 2 2 0 2 1 1 2 0 1 0 0 0 2 0 0 0 0 0 0 1 0 0 1 2 1 1 1 1 1 0 1 1 2 0 0 0 0 0 0 0 0 1 1 1 2 0 2 0 0 1 2 0 2 0 2 2 1 1 1 0 1 1 2 1 0 1 1 0 0 0 0 0 0 0 1 0 2 1 1 0 0 0 0 0 0 1 0 0 2 1 1 1 0 2 2 0 0 2 0 0 0 0 0 0 0 1 0 1 1 0 1 0 1 0 1 1 1 0 0 1 0 0 2 0 0 0 0 2 2 1 1 1 0 0 1 2 2 1 1 0 1 0 0 0 1 1 0 1 2 0 2 0 0 0 2 2 0 1 0 0 0 0 1 2 0 2 0 2 0 0 2 2 0 2 2 2 0 0 0 1 1 0 0 1 2 0 0 1 2 0 0 0 0 1 0 0 0 1 0 2 0 2 2 0 0 0 0 2 0 0 0 0 1 0 0 0 0 1 0 1 2 2 0 0 0 0 1 0 1 2 0 2 1 1 0 0 1 1 1 0 0 1 0 0 0 2 1 0 0 0 0 1 0 1 0 0 1 0 1 0 0 2 0 1 0 0 0 0 1 1 1 1 1 0 2 0 1 0 1 1 1 0 1 1 0 0 0 1 0 0 0 0 0 0 0 0 0 0 0 0 0 0 0 0 0 1 1 1 2 1 0 0 1 0 0 0 1 1 1 1 0 2 0 0 1 1 1 0 0 0 0 0 0 2 0 0 0 0 0 1 1 0 0 0 2 0 2 0 0 2 1 0 1 0 0 1 2 1 2 1 1 1 0 0 2 0 0 2 1 1 0 1 1 0 0 1 0 1 2 1 0 0 0 0 0 0 0 0 0 1 1 1 0 0 0 0 0 0 0 0 0 0 0 0 0 2 1 1 2 0 0 0 0 0 0 2 0 1 1 0 0 1 1 0 0 0 1 0 0 1 0 1 1 1 0 0 0 2 2 1 1 0 0 0 2 1 0 0 1 0 1 0 2 0 0 1 1 0 0 0 0 1 2 1 0 0 0 1 1 2 2 2 0 0 2 1 2 1 0 1 0 2 2 2 0 0 1 1 0 0 0 1 0 0 1 1 1 0 1 1 1 0 1 1 0 0 0 0 0 2 0 2 0 2 2 0 0 0 0 1 2 0 0 0 0 0 0 0 1 0 0 0 2 2 1 0 1 0 1 0 0 0 0 0 0 0 0 0 1 0 1 0 0 0 2 0 2 2 0 2 0 2 1 1 1 0 0 0 1 0 0 0 0 1 0 1 1 0 1 2 0 1 0 1 1 0 1 1 0 1 0 2 0 1 1 0 1 1 1 0 1 0 0 0 0 1 1 1 2 0 1 2 0 0 0 1 0 0 0 2 2 0 0 0 1 1 2 0 0 1 0 0 2 0 1 0 1 0 1 0 0 2 0 2 2 0 1 1 2 0 0 0 0 0 0 0 0 1 0 1 2 0 0 1 0 1 0 0 0 0 0 2 0 0 1 1 0 0 0 0 1 1 1 1
86 0 1 1 0 0 0 2 1 1 2 0 0 0 0 0 0 0 0 0 0 0 2 0 0 0 0 1 2 1 1 1 0 0 0 0 2 1 0 0 1 1 2 0 0 0 0 0 1 0 0 0 1 1 1 1 0 0 0 1 0 1 0 0 1 0 1 0 0 0 0 0 2 0 1 2 1 0 1 0 1 2 1 1 1 0 0 1 2 2 0 1 0 1 0 0 2 1 0 1 1 1 0 0 2 1 1 0 1 1 0 1 0 0 0 0 0 1 0 2 2 0 0 0 0 1 0 1 1 0 1 1 0 0 0 0 0 0 0 2 2 2 0 0 2 0 0 0 0 0 0 0 1 0 0 0 0 0 0 0 0 0 1 1 1 1 1 1 1 2 1 0 0 2 0 0 1 1 0 1 0 0 1 2 2 0 1 2 0 0 0 1 1 1 1 0 1 0 0 0 0 0 0 1 1 0 2 2 1 0 0 1 1 0 0 2 0 1 1 1 0 0 1 2 0 0 1 1 1 1 0 0 0 0 0 0 0 2 2 2 0 0 2 0 2 0 0 0 0 0 0 0 0 0 0 0 1 0 0 0 0 0 0 0 1 1 0 0 1 0 0 1 0 2 0 0 0 1 2 1 1 1 0 0 0 1 0 1 1 2 0 0 0 2 2 0 1 2 0 0 0 0 2 0 1 0 0 1 1 2 1 2 2 0 2 0 2 0 0 0 0 1 1 1 2 0 1 0 1 1 1 0 0 0 0 0 0 0 0 0 0 0 1 0 0 0 1 0 1 0 0 0 0 1 0 0 1 0 0 2 2 2 1 0 1 0 0 1 1 1 1 1 1 1 0 0 2 0 2 0 1 1 0 0 1 0 0 0 0 0 0 0 1 0 2 0 0 1 0 0 0 0 1 1 1 0 0 2 0 0 0 0 0 0 0 0 0 0 1 0 1 1 0 1 0 0 0 0 0 0 0 1 2 0 2 0 0 1 0 1 1 1 0 1 1 1 2 0 0 0 0 1 0 1 2 0 1 1 0 0 1 0 0 0 1 1 1 0 2 0 0 0 1 1 2 0 1 0 0 1 1 1 0 2 0 2 0 0 2 1 1 2 0 1 1 0 1 1 1 1 0 1 1 1 0 0 1 0 0 0 0 0 0 0 0 0 0 2 0 1 1 1 2 0 0 1 0 0 2 2 0 0 0 1 1 0 2 0 1 1 1 0 0 0 1 1 0 0 2 0 0 0 0 0 1 0 0 0 0 0 1 0 0 1 1 0 0 2 2 0 1 1 2 0 0 0 2 1 1 2 0 0 2 0 0 1 2 2 0 0 0 0 0 1 0 0 0 1 2 0 2 0 0 1 2 0 1 0 0 2 1 0 1 1 1 1 0 2 1 0 0 0 0 0 0 1 2 1 0 0 0 0 0 1 2 0 2 0 1 1 2 0 0 1 2 0 0 0 1 1 0 1 0 0 0 0 0 1 0 0 0 0 0 1 1 0 0 2 0 0 0 1 0 1 0 1 1 1 1 1 1 1 1 1 0 1 0 1 1 2 0 0 0 1 0 1 1 2 1 1 0 1 1 2 0 2 1 2 0 0 1 0 0 0 0 1 0 1 1 0 0 0 1 2 0 2 2 0 1 0 1 1 0 2 0 0 1 0 0 2 2 0 1 1 1 0 0 0 0 0 0 0 0 0 0 0 0 0 1 1 0 1 2 1 1 0 2 1 0 2 1 0 1 0 0 0 0 0 1 0 2 1 0 0 0 1 1 1 0 2 0 2 2 1 1 1 0 0 0 1 1 2 0 0 1 1 1 0 1 1 0 0 0 0 2 1 1 1 2 0 1 2 0 0 0 0 0 2 0 2 0 2 1 0 0 0 0 0 0 0 0 0 0 1 0 0 1 0 0 0 2 2 0 0 0 0 0 2 0 0 0 0 0 1 1 0 2 1 1 0 0 0 0 2 2 2 0 0 1 2 2 0 0 1 0 1 0 1 0 0 0 0 0 1 2 0 2 2 0 0 0 2 2 0 2 1 1 1 0 2 0 1 0 0 1 1 1 1 2 1 0 1 0 2 1 2 1 0 0 0 0 0 0 1 0 0 0 0 1 0 0 0 1 1 0 1 1 0 0 0 2 0 1 0 2 0 2 1 0 0 2 0 2 0 1 0 0 0 0 0 0 0 0 0 0 0 1 0 2 1 1 0 2 2 0 1 1 1 1 2 0 0 0 0 0 0 0 0 1 0 0 2
87 0 1 2 0 0 0 0 0 0 0 1 1 1 0 0 0 0 0 0 0 0 0 1 0 0 1 2 2 0 2 0 0 2 0 0 2 1 0 0 1 1 0 1 0 1 0 1 0 0 1 1 1 1 1 1 0 0 0 2 0 2 0 2 0 1 1 0 0 0 0 2 2 0 2 2 1 0 1 0 1 2 1 1 0 0 0 0 1 1 0 0 0 0 0 0 0 2 1 1 0 2 2 0 2 0 2 2 0 2 0 0 0 1 1 1 1 0 1 1 1 1 2 2 0 0 0 1 0 1 0 0 1 1 0 0 1 0 0 0 1 1 0 0 0 0 0 1 2 1 1 0 0 0 1 1 1 1 0 0 0 0 2 0 0 1 0 1 1 1 0 2 1 1 0 0 2 0 0 1 0 0 0 1 0 0 0 1 1 0 0 2 1 0 1 0 0 1 1 0 0 0 0 0 2 1 2 0 1 0 1 1 2 0 0 2 1 1 2 0 1 1 0 2 0 0 0 1 1 1 0 0 1 1 0 1 0 2 2 2 0 0 2 0 1 0 0 0 0 0 0 0 0 1 0 0 0 0 0 0 0 0 0 0 0 0 2 1 0 0 1 1 1 2 0 0 0 2 1 0 1 1 0 0 0 0 0 1 0 2 0 0 0 2 1 0 1 0 0 0 0 0 1 1 0 0 0 2 0 0 0 1 1 0 2 0 1 0 0 0 2 2 2 2 1 0 0 0 0 0 2 0 1 2 0 0 0 1 0 1 0 1 1 1 0 0 2 1 2 1 0 0 0 1 0 1 1 0 0 2 2 2 1 1 1 0 0 0 1 1 1 1 1 1 1 1 1 0 1 1 2 1 0 0 0 0 0 0 0 0 0 0 0 0 2 1 1 1 1 1 0 1 0 1 1 0 0 1 0 0 0 0 2 0 0 2 0 1 0 1 0 1 0 1 0 1 1 0 0 0 1 0 0 1 0 0 0 1 0 0 1 0 0 0 2 1 1 0 0 1 1 0 0 0 0 0 0 1 2 1 0 0 0 0 1 1 1 2 1 1 1 1 1 1 2 0 1 0 0 2 1 1 0 1 2 0 0 0 1 1 0 2 1 1 0 0 1 1 1 1 0 2 1 1 0 0 2 0 0 0 0 2 0 0 0 1 1 2 0 1 1 1 1 0 0 1 1 1 0 1 1 1 0 0 0 0 1 0 1 1 1 0 0 1 1 1 0 0 2 0 0 0 0 0 1 0 0 1 0 1 0 0 0 2 2 0 0 1 1 0 0 1 2 0 0 0 2 1 2 1 0 0 1 0 0 0 1 0 0 0 1 0 0 2 0 0 0 0 0 0 1 1 1 1 1 1 1 0 0 1 2 0 0 1 0 0 0 1 0 0 0 0 0 1 1 0 2 1 0 0 0 0 0 0 1 1 2 1 0 2 0 0 0 0 1 0 2 0 1 2 1 1 1 0 1 1 0 0 1 0 0 0 1 0 0 2 1 2 1 1 1 0 0 0 1 1 1 2 0 2 0 1 1 0 0 1 1 1 0 0 0 1 0 1 1 2 2 2 1 1 0 0 0 0 1 1 0 1 1 1 0 0 1 0 1 0 0 2 1 0 0 0 0 2 0 2 0 0 2 0 0 0 0 2 0 0 0 0 0 2 1 1 0 0 1 0 0 0 0 0 0 0 0 0 1 2 1 0 0 1 0 1 2 1 0 0 0 1 0 1 0 0 1 0 0 0 0 1 1 1 1 0 0 0 0 2 0 2 0 2 0 2 2 2 2 1 0 1 0 1 1 1 0 0 0 2 2 1 0 1 0 0 1 1 1 0 0 2 1 0 1 1 0 1 0 1 0 1 0 2 0 2 1 0 0 0 0 0 1 0 1 0 0 0 1 1 1 1 1 0 2 2 1 0 0 1 1 1 1 1 0 0 0 0 0 1 1 0 1 0 0 0 2 0 2 2 0 1 0 2 2 0 0 0 0 0 0 0 1 0 1 0 0 2 2 0 2 2 0 0 0 2 2 0 1 1 1 2 1 1 0 1 1 0 1 1 1 0 1 0 0 0 0 1 0 1 1 1 0 1 1 0 0 1 1 0 1 2 2 0 0 0 0 0 0 0 2 0 1 0 1 0 1 0 0 0 0 1 0 1 1 0 1 1 0 0 1 0 0 0 0 0 0 0 0 0 0 0 1 0 0 1 0 1 0 0 1 0 1 2 1 1 0 0 0 0 0 0 0 0 0 2
88 0 0 2 0 0 0 1 0 1 1 1 0 1 1 1 0 0 2 0 0 0 0 0 0 0 1 1 2 0 2 1 1 1 0 0 2 1 0 0 1 1 1 1 0 1 0 0 0 1 0 0 0 0 2 0 0 1 1 0 1 1 0 2 1 0 1 0 0 0 0 1 2 1 1 2 1 1 2 0 2 2 0 0 1 0 0 1 1 2 0 1 0 2 1 1 0 1 0 1 1 2 0 0 2 1 1 2 0 2 1 2 0 0 0 1 0 0 1 1 1 0 1 1 0 0 0 0 0 0 1 1 0 1 1 1 0 0 0 0 0 1 0 0 2 0 0 0 0 0 1 0 0 0 0 0 0 1 0 1 2 2 1 1 2 2 0 0 2 2 0 0 0 1 0 0 2 0 0 1 0 0 0 2 2 1 1 1 0 0 0 2 2 2 2 0 0 2 0 0 0 0 1 1 2 1 2 0 0 0 1 1 1 0 0 2 1 0 2 1 0 0 0 2 0 0 0 0 0 0 0 0 1 1 1 1 1 1 1 1 0 0 1 1 2 0 0 0 1 1 0 0 0 0 0 0 0 1 1 2 1 2 0 0 0 0 0 0 0 0 1 2 0 1 0 0 1 1 2 0 0 1 1 1 0 1 0 2 0 2 0 0 1 2 1 1 0 1 0 1 0 0 2 0 1 0 2 2 1 1 1 1 1 0 2 0 0 1 1 1 0 2 0 0 2 0 1 2 0 2 2 2 0 0 0 0 0 2 1 1 0 2 1 2 1 0 2 0 1 1 0 1 0 0 0 0 1 0 1 0 1 1 1 0 1 1 0 2 2 0 2 0 1 1 1 0 2 0 1 1 2 2 0 0 1 1 0 0 0 1 0 1 1 0 2 1 1 0 1 1 0 1 1 1 0 0 1 1 1 0 1 1 1 1 0 2 1 1 0 1 0 1 0 2 1 2 1 1 2 1 0 0 0 1 0 0 0 2 0 0 1 0 0 0 1 1 1 0 0 0 0 1 2 2 2 1 1 1 0 1 0 0 1 0 1 1 1 1 1 0 0 0 2 2 0 0 0 1 1 0 1 1 0 1 1 1 0 0 2 0 2 2 1 1 0 0 2 1 1 1 0 1 2 0 0 0 0 0 0 0 0 1 1 0 0 1 1 2 0 0 0 1 0 0 0 1 1 0 1 1 1 0 0 0 1 0 0 0 1 2 1 0 0 1 2 1 1 1 1 1 1 1 0 0 0 0 0 0 0 0 0 0 0 1 0 0 0 2 0 2 0 2 1 0 1 0 2 1 1 2 0 0 1 0 0 0 1 1 0 0 0 0 1 0 0 0 0 0 0 0 1 0 1 2 2 0 1 0 0 1 0 0 1 1 1 1 1 0 0 0 0 0 0 1 1 1 1 0 0 0 1 1 0 0 1 0 1 0 1 1 1 1 0 1 1 0 2 0 1 2 0 1 0 1 0 0 0 1 1 0 0 0 1 1 0 1 1 2 1 1 1 0 0 0 0 2 2 1 1 1 0 1 2 0 0 2 0 2 1 1 0 1 0 1 0 0 2 2 1 1 1 0 1 1 1 2 1 2 0 0 0 0 0 0 0 1 0 1 1 0 0 0 1 2 1 0 2 0 0 0 0 0 0 2 0 0 1 0 2 2 0 2 0 0 0 0 0 1 0 1 1 1 0 0 1 1 1 0 1 0 0 0 2 1 0 1 0 1 0 2 0 1 0 0 0 0 0 0 1 1 1 1 1 1 0 1 0 2 0 2 2 2 1 1 1 0 0 1 0 2 1 1 0 0 0 2 2 0 0 1 0 0 1 0 0 0 1 2 1 0 0 1 0 0 0 1 0 1 0 1 1 0 0 0 0 0 0 0 0 0 0 0 0 0 0 0 0 0 0 0 2 2 0 0 0 0 0 0 0 0 1 0 1 0 1 1 0 0 1 0 0 0 0 1 2 2 0 0 2 2 1 0 0 0 0 1 0 0 0 0 0 0 0 0 0 0 0 1 1 0 0 1 2 0 2 1 0 2 1 1 1 0 1 0 1 1 1 1 2 0 1 0 1 2 0 2 0 1 1 1 0 0 0 2 0 0 0 1 2 0 0 0 2 2 1 0 1 0 1 0 2 0 1 1 1 0 1 0 0 1 1 0 1 0 2 0 0 0 0 0 0 0 0 0 0 1 0 1 2 0 0 0 1 1 0 0 1 0 1 1 1 1 0 1 0 1 0 0 1 0 0 1
89 1 2 1 0 0 0 2 0 2 2 0 0 0 0 0 0 0 1 1 0 0 1 0 0 0 1 2 2 0 2 1 1 0 0 1 2 2 0 0 1 1 1 0 1 1 0 0 0 1 0 0 1 1 1 1 0 0 0 1 0 0 0 1 0 1 0 0 0 0 0 0 2 0 0 2 2 0 2 1 1 2 0 0 1 0 0 0 2 2 0 0 0 1 0 0 0 0 0 0 0 2 0 0 2 2 0 0 2 0 0 2 2 2 2 2 2 0 0 2 2 0 1 1 1 0 0 2 0 2 0 0 0 0 1 0 0 0 0 1 0 2 1 0 1 0 1 0 1 1 1 0 0 0 0 0 0 1 0 0 0 1 1 1 1 2 1 2 1 1 1 1 0 2 1 1 2 0 0 0 0 0 0 1 0 0 0 2 0 0 1 2 1 0 1 0 1 2 0 0 0 0 0 2 2 0 2 0 0 1 0 1 2 0 0 2 1 1 1 0 1 1 1 2 0 0 1 1 1 1 1 1 0 0 0 0 0 2 2 2 0 0 1 0 2 0 1 0 0 0 0 1 1 0 0 0 1 1 0 1 1 1 0 0 0 0 1 1 2 0 1 0 1 2 1 0 0 2 2 1 0 1 0 0 1 0 0 2 0 2 0 0 0 1 1 0 0 0 0 0 0 0 2 0 0 1 1 2 0 0 0 1 1 0 1 0 1 1 0 0 0 2 2 1 1 0 0 0 0 0 1 1 0 1 0 0 0 2 0 1 1 1 2 0 0 0 1 0 2 0 1 0 0 0 0 2 0 0 0 0 0 0 2 0 2 1 0 2 2 0 2 0 0 0 0 1 2 1 1 1 1 1 0 1 2 1 0 0 0 1 0 1 0 0 2 0 0 1 0 0 0 0 2 2 1 0 1 1 1 1 1 1 1 0 1 2 1 0 0 0 1 1 0 1 0 2 2 0 0 0 1 0 1 1 1 1 0 1 0 0 0 0 0 1 1 1 1 0 0 0 1 0 0 1 0 0 0 1 1 1 2 0 1 0 1 1 1 1 1 0 0 0 0 0 1 0 1 1 1 0 1 1 0 0 2 2 0 0 1 0 1 1 2 2 1 0 2 2 1 0 1 0 1 1 0 1 2 0 2 0 1 2 1 0 0 0 0 2 0 1 1 2 0 0 0 2 0 0 0 1 1 0 0 1 1 0 0 1 2 2 0 0 0 0 0 2 0 2 0 2 2 2 0 0 0 1 0 0 0 0 0 0 0 2 1 0 0 2 2 0 0 2 0 0 0 0 0 2 2 2 0 0 0 0 0 0 0 1 1 1 0 0 1 0 0 0 0 0 0 0 0 1 1 0 0 1 1 1 0 0 0 0 0 0 0 0 0 1 0 0 0 0 0 0 0 0 1 0 0 0 0 0 0 1 2 0 0 1 0 1 0 0 0 1 1 0 1 0 0 1 0 2 0 1 0 0 0 0 2 0 0 0 2 0 0 2 1 2 0 2 0 0 0 0 1 2 2 1 0 2 0 1 2 1 1 2 2 2 0 0 0 1 1 1 0 1 2 1 1 1 1 0 0 0 0 0 0 1 0 0 2 1 0 1 0 1 0 0 0 0 0 0 1 2 0 2 2 0 0 0 0 0 0 2 0 0 1 0 1 1 0 1 2 2 2 0 0 0 0 1 1 1 0 0 0 1 1 0 0 0 0 0 2 0 0 0 1 2 0 2 0 0 1 0 0 0 0 0 1 1 1 1 0 0 0 1 0 2 0 2 0 2 2 1 1 1 0 1 0 0 0 0 0 0 0 2 1 1 0 1 0 1 0 0 2 1 2 2 2 0 2 2 0 1 0 1 0 1 0 2 0 2 1 0 0 0 0 0 2 0 2 0 0 0 0 0 0 2 1 0 1 0 0 0 0 0 0 0 0 0 0 0 1 0 1 1 1 1 2 0 0 0 0 2 1 2 0 0 0 1 1 0 0 0 0 1 0 2 0 0 0 0 0 2 1 0 1 2 0 1 1 2 0 0 2 2 0 1 0 2 0 0 0 0 0 0 2 1 2 1 0 1 1 2 0 1 1 1 0 0 0 0 1 2 1 0 0 2 2 0 0 0 2 1 0 1 2 0 0 0 2 0 2 0 1 0 1 0 0 0 1 1 1 0 1 1 1 0 0 0 0 1 0 0 0 1 0 0 1 0 0 1 2 2 0 0 2 0 0 2 0 0 0 0 0 0 0 0 0 0 1 0
90 1 2 0 0 0 0 2 0 1 1 0 1 2 1 1 1 0 0 0 0 0 1 0 0 0 0 2 2 0 2 1 0 2 0 0 2 2 0 0 2 2 0 1 0 1 0 1 0 1 1 1 2 2 0 1 0 0 0 1 0 2 0 0 1 0 1 0 0 0 0 1 2 1 1 2 1 0 0 0 0 2 0 0 2 0 1 0 2 2 0 0 1 0 0 0 0 1 0 0 0 2 0 0 2 1 2 1 1 1 0 2 1 1 1 1 1 1 0 2 2 0 0 0 0 0 0 0 0 0 0 0 0 2 1 1 0 1 1 0 1 1 0 0 0 0 0 0 0 1 1 0 1 1 0 0 0 0 1 0 0 0 2 0 0 1 0 2 0 0 0 0 0 0 0 0 1 0 0 0 0 0 0 0 0 0 0 1 0 0 0 1 1 1 1 0 1 2 0 0 0 0 0 0 2 1 1 1 0 0 2 2 1 0 0 2 2 1 0 1 0 0 0 1 1 0 0 0 0 1 0 0 0 0 0 0 0 1 1 1 0 0 2 0 2 0 0 0 1 1 1 0 0 0 0 0 0 0 1 1 0 1 0 0 0 0 1 0 1 0 0 1 0 1 0 0 0 1 2 0 1 1 0 0 1 1 1 1 1 2 0 1 1 2 1 0 1 2 0 1 0 1 2 0 1 0 0 1 1 1 1 1 1 0 2 1 1 2 1 1 1 2 0 0 1 0 1 0 1 0 2 0 0 0 0 0 0 2 1 1 0 2 0 2 0 0 1 0 0 1 0 0 0 0 0 2 0 0 0 2 2 2 1 1 1 0 0 2 2 0 2 0 0 0 0 0 0 0 2 0 1 1 0 0 0 0 0 0 0 0 0 0 0 0 2 1 1 0 0 0 0 0 1 2 0 1 1 1 0 0 0 0 1 0 0 1 0 0 0 0 1 1 0 1 0 0 0 0 1 0 1 0 0 0 1 0 1 1 0 0 2 0 1 2 0 2 2 0 0 0 0 1 2 2 2 2 0 1 2 0 1 0 0 0 0 1 1 1 2 1 0 0 2 2 1 1 0 0 0 0 2 1 0 2 0 2 1 1 1 0 1 1 0 1 1 0 1 1 1 0 0 1 1 1 0 0 1 0 1 0 0 1 0 1 0 1 0 0 0 2 2 0 2 2 2 2 0 2 0 2 0 1 0 0 0 0 1 0 1 1 1 0 0 1 2 0 0 1 1 2 1 1 2 0 1 1 1 0 0 1 0 0 1 2 0 2 2 0 0 0 0 0 2 0 0 0 0 1 2 1 0 0 2 0 2 1 2 1 0 0 0 0 1 2 1 0 1 0 0 0 0 1 0 1 1 1 2 0 0 0 2 0 1 2 1 2 0 1 0 0 0 0 0 0 1 2 2 1 0 0 0 1 0 0 2 0 2 0 0 2 0 1 1 1 0 0 2 0 0 0 0 2 0 1 0 0 0 1 2 0 0 0 0 1 1 0 0 2 1 0 0 2 0 1 1 1 2 0 0 2 0 1 2 1 0 2 2 1 1 1 0 1 0 0 1 1 2 2 1 1 0 0 0 1 1 2 2 1 0 0 1 1 1 0 1 0 0 0 2 1 0 1 0 2 0 0 2 0 2 0 2 2 1 2 0 1 0 0 2 2 0 2 0 0 1 0 1 0 0 0 0 0 0 0 0 1 1 0 0 0 0 0 2 0 0 1 1 2 0 2 2 1 2 0 0 0 0 2 0 2 2 1 0 0 0 2 0 2 0 2 0 2 2 0 1 0 0 0 0 0 0 0 0 0 1 0 1 0 0 1 0 0 1 1 1 0 0 0 1 0 2 2 0 0 0 0 0 0 0 2 2 0 0 2 1 0 0 2 1 0 1 0 1 0 0 0 1 0 0 1 1 1 1 0 0 0 1 0 0 0 1 0 0 0 0 1 0 0 0 0 1 0 0 2 1 1 0 1 1 1 1 1 0 0 0 0 1 0 0 0 0 0 1 0 0 0 0 2 1 0 0 1 2 0 2 0 1 2 1 1 1 2 0 0 0 0 2 0 2 1 0 1 0 1 0 0 1 0 1 1 0 0 1 2 1 0 1 1 1 0 0 0 2 2 1 1 2 0 0 0 2 0 0 2 1 0 1 0 1 0 1 1 1 0 1 1 1 1 1 0 1 1 0 0 0 1 0 0 1 0 0 1 0 1 0 0 0 0 0 2 0 0 0 1 1 0 0 0 1 0 0 0
91 0 2 1 0 0 0 2 0 0 0 0 0 0 0 0 0 0 1 1 1 0 0 1 0 0 2 1 2 1 2 0 0 1 0 0 2 0 0 0 1 1 0 0 0 0 0 0 0 0 0 0 2 2 0 0 0 1 1 2 0 1 0 1 0 2 0 0 0 0 0 1 2 0 1 2 1 0 1 0 1 2 0 0 2 0 1 2 2 2 2 2 1 1 0 0 0 1 1 0 0 2 0 0 2 1 2 2 0 2 1 2 0 1 0 0 0 0 0 2 2 0 2 2 0 2 0 2 2 0 0 0 0 1 1 0 0 0 0 1 1 2 0 0 2 0 1 0 2 2 2 0 1 1 2 0 0 0 0 0 0 0 2 0 1 2 0 1 1 2 0 0 0 1 0 1 0 0 0 1 0 0 0 1 1 0 1 2 1 1 1 2 2 2 2 0 0 1 0 0 0 0 0 1 2 1 2 1 0 0 2 2 0 0 0 2 1 1 0 0 1 1 0 2 0 0 1 0 0 0 0 0 0 0 0 0 0 2 2 1 0 0 2 1 2 0 0 0 0 0 0 0 0 1 0 0 2 0 1 1 0 1 0 0 0 0 1 1 2 2 0 1 1 2 0 0 0 1 2 1 1 0 0 0 0 0 0 2 0 2 0 1 1 2 2 0 1 0 1 0 0 0 1 1 1 0 1 2 0 2 0 2 1 0 2 1 0 0 0 0 1 1 2 1 2 0 1 0 0 0 2 2 0 0 0 0 1 2 0 1 0 2 2 1 0 0 0 0 2 2 1 0 0 0 0 2 0 0 0 0 0 0 2 1 2 0 0 1 2 0 2 0 1 1 0 1 1 2 0 2 0 0 0 0 2 1 0 1 1 0 0 0 0 1 2 2 2 2 0 0 0 1 2 2 1 0 1 1 0 0 0 0 1 0 1 2 1 1 0 1 0 0 0 1 0 1 1 0 2 2 0 1 0 2 0 1 0 1 0 1 1 0 0 0 1 2 2 0 0 1 0 0 2 2 2 1 1 0 1 0 0 0 1 1 1 0 2 2 1 1 1 2 2 2 2 0 2 0 0 1 0 2 0 1 2 0 0 0 1 1 1 0 1 1 1 0 1 1 1 1 0 1 0 1 0 0 1 0 1 0 0 2 0 0 0 1 1 2 0 1 1 0 0 0 0 2 0 0 1 2 0 0 0 0 0 0 0 0 0 1 0 0 0 2 2 2 0 2 0 2 1 1 0 0 0 1 0 1 1 0 1 0 1 2 0 0 0 1 0 1 0 1 0 0 0 0 0 2 2 2 0 0 1 0 1 0 0 2 1 1 1 0 0 0 0 0 0 1 0 0 0 2 0 1 1 0 1 0 0 1 1 0 0 0 0 1 0 0 0 0 0 0 0 0 0 1 1 0 0 0 0 0 0 0 1 1 2 1 0 2 0 0 1 1 0 0 2 0 0 1 0 2 0 1 0 0 0 0 2 0 0 0 1 0 1 1 0 2 0 0 1 1 1 0 1 2 1 0 2 0 0 0 2 0 0 2 0 0 0 2 0 0 0 0 0 0 0 1 0 0 0 0 1 1 1 2 1 0 1 2 0 0 0 0 1 1 1 1 0 0 0 0 0 1 1 2 0 0 0 0 0 0 0 2 0 0 0 0 1 1 0 1 1 1 1 0 0 1 0 2 2 2 0 0 0 1 1 0 0 0 0 1 2 2 0 0 0 2 0 2 0 1 0 2 2 0 0 0 2 0 0 0 1 1 1 1 0 2 1 2 0 1 2 1 1 1 0 1 1 0 0 1 0 0 1 0 1 0 0 1 0 0 1 0 1 1 0 2 1 0 1 1 0 1 0 1 0 1 0 2 1 1 1 0 0 1 1 0 1 0 0 1 0 0 0 0 0 1 1 0 1 1 1 0 1 0 1 0 1 1 0 0 1 0 1 0 1 2 2 0 1 1 2 1 1 1 0 1 1 2 1 0 0 0 0 0 0 0 0 1 0 1 0 2 2 0 2 2 1 0 0 1 2 0 2 1 1 2 1 1 0 0 1 0 0 1 2 0 1 0 0 0 0 2 1 2 1 0 0 0 1 1 0 0 0 0 1 1 2 0 0 0 1 2 1 0 0 1 0 0 2 0 1 0 1 0 2 0 0 1 0 1 0 1 1 0 1 0 0 0 0 0 1 0 0 0 0 0 1 0 0 2 0 1 1 0 1 0 0 1 0 0 0 2 1 0 0 1 2 0 0 1
92 0 2 1 0 0 0 2 0 1 1 0 2 1 1 2 1 0 1 0 0 0 1 0 0 0 1 2 2 0 2 0 0 0 2 2 2 2 0 0 2 2 1 0 1 1 0 0 0 1 0 0 0 1 1 0 0 1 1 2 0 1 1 1 0 0 0 1 0 0 0 2 2 0 1 2 0 0 1 0 2 1 0 0 1 0 0 0 2 2 0 0 0 1 0 0 0 1 0 1 2 2 0 0 2 1 1 1 1 1 0 0 1 1 1 1 1 0 0 2 2 0 1 1 0 1 0 1 0 0 0 0 1 1 0 0 1 0 0 1 2 0 1 0 1 0 0 0 0 0 0 0 1 0 0 1 0 0 1 0 0 0 1 1 1 2 0 1 0 1 1 1 1 1 0 1 1 0 2 0 0 2 0 2 0 0 0 2 2 2 2 2 2 2 2 0 2 2 0 0 0 0 0 1 2 0 2 1 2 0 0 1 1 0 0 2 1 0 1 0 1 1 0 0 2 1 0 0 0 0 0 0 0 0 0 0 0 1 1 0 1 0 1 0 0 0 0 0 0 0 0 0 0 0 1 1 1 1 1 2 1 2 0 0 1 0 0 1 1 0 0 0 2 2 0 0 0 1 0 0 0 1 0 0 1 1 1 1 2 2 0 1 0 0 0 0 0 0 0 0 0 0 2 0 1 0 1 1 0 0 0 2 2 0 2 0 0 0 0 0 2 2 2 1 0 0 0 1 1 1 0 0 0 1 0 0 0 2 0 0 0 0 2 2 1 0 2 0 0 2 0 1 1 0 1 1 0 0 0 1 1 1 1 1 1 1 0 0 2 0 2 0 0 0 0 1 2 1 1 1 2 0 0 1 2 1 0 0 0 1 0 1 2 0 2 1 1 1 0 0 0 0 1 2 1 0 1 0 0 0 0 1 0 0 2 2 2 0 0 0 0 0 0 2 2 2 1 0 1 0 1 0 1 1 1 1 0 0 0 1 1 0 0 0 1 0 1 1 0 0 0 1 1 2 1 1 0 1 2 1 1 0 0 0 1 1 1 0 2 0 0 0 1 1 0 1 0 0 0 0 2 2 0 1 1 1 0 0 1 0 1 1 1 1 1 0 1 1 1 1 0 1 2 0 0 0 2 0 2 0 0 2 0 0 0 1 1 2 0 2 2 0 0 0 0 1 1 0 0 1 0 1 0 0 0 1 1 0 2 1 0 1 0 0 0 2 0 0 2 0 0 0 0 0 1 2 1 1 1 0 0 1 1 1 0 1 1 1 0 1 0 1 1 0 0 0 1 1 1 2 0 0 2 0 1 1 1 2 1 0 1 1 1 0 1 0 0 0 0 0 0 2 1 1 1 1 1 1 0 0 0 0 0 0 0 0 0 2 1 0 0 0 0 1 1 1 1 1 0 0 0 0 0 0 1 1 2 2 1 2 1 2 1 2 0 0 1 0 0 1 0 1 0 1 0 0 0 0 2 1 1 1 0 1 1 0 0 2 0 1 1 0 0 0 1 1 2 0 0 2 0 0 2 0 0 1 2 1 1 2 0 1 0 0 1 1 1 1 0 0 0 0 0 1 1 2 2 2 0 1 0 0 0 0 0 1 1 1 1 0 0 0 1 2 0 2 1 0 0 0 0 0 0 2 0 0 1 0 1 2 1 1 1 1 1 1 0 0 0 1 0 1 0 0 1 1 0 0 0 0 0 0 2 2 0 0 0 2 0 2 1 1 2 1 1 0 0 0 1 1 2 2 1 1 1 2 0 1 0 1 0 1 2 0 1 0 1 1 0 1 1 1 0 0 1 0 1 1 0 1 0 0 1 0 1 1 1 1 1 1 0 2 0 0 0 0 0 2 0 2 1 2 1 1 1 1 0 1 1 0 1 0 0 0 0 0 0 0 0 0 2 2 0 0 0 0 0 0 0 0 2 0 0 0 0 0 1 0 1 0 0 0 1 1 1 1 0 0 1 1 1 0 0 0 0 1 0 0 0 0 0 0 2 1 2 0 2 2 0 1 0 2 1 0 2 1 0 1 0 0 0 1 0 1 1 0 1 0 0 0 0 0 0 0 0 2 1 1 0 0 0 1 0 1 0 0 0 1 1 0 0 0 1 1 0 0 1 1 1 1 2 0 2 0 0 2 2 0 0 1 1 1 0 0 0 0 1 0 0 0 0 0 0 0 0 1 0 0 1 0 0 1 0 1 0 0 0 0 0 2 0 0 0 0 0 1 1 0 1 0 0 0
93 0 1 2 0 0 0 2 1 0 1 0 1 2 1 2 1 0 0 0 0 0 0 0 0 1 2 1 0 2 2 0 0 1 0 0 1 1 0 0 1 1 0 0 0 0 1 0 0 2 1 0 0 0 2 1 0 0 0 0 0 1 0 0 1 0 1 0 0 0 0 1 2 0 0 2 1 0 0 0 0 1 0 0 2 0 0 1 2 2 1 1 0 2 0 0 0 0 0 0 0 1 1 0 2 0 2 0 2 0 0 1 0 2 0 0 0 0 0 2 2 0 1 1 0 1 0 1 1 0 0 0 0 0 1 0 0 2 0 2 1 1 0 0 0 0 0 0 0 0 0 0 0 0 0 0 0 1 0 0 1 1 2 0 0 1 0 1 1 2 0 0 1 1 1 1 2 0 0 0 0 1 0 1 0 0 0 1 0 0 0 1 1 1 1 0 1 2 0 0 0 1 0 2 2 0 2 1 1 0 0 2 0 0 0 2 0 0 1 0 1 1 0 1 1 1 0 0 0 0 1 1 0 0 0 0 0 1 2 1 1 0 1 0 2 1 1 0 1 1 1 0 0 1 0 0 1 0 0 0 0 0 0 0 0 0 1 1 1 0 1 1 0 2 0 0 0 2 1 1 1 1 0 0 1 0 1 1 1 2 0 0 0 1 1 0 1 1 0 0 0 0 2 0 1 0 1 1 0 0 0 0 2 0 2 0 0 0 2 2 0 2 1 1 1 0 0 2 0 1 2 1 0 0 0 0 0 0 0 1 0 1 0 2 0 0 0 0 1 1 0 1 0 0 0 1 0 0 0 0 0 0 0 0 0 2 0 1 2 0 2 0 0 0 0 0 0 0 0 2 0 1 0 1 1 1 0 0 0 0 0 0 1 0 2 1 1 0 0 0 0 0 0 2 2 2 0 1 0 0 0 1 1 0 1 2 1 0 0 0 1 1 0 1 1 1 0 0 0 0 0 0 2 0 1 1 0 1 0 0 2 0 0 0 1 2 2 0 0 0 0 0 0 2 1 0 1 1 2 2 1 0 0 0 1 1 1 1 2 0 1 0 0 0 2 0 2 0 0 1 0 2 0 2 0 2 0 1 2 1 1 1 0 2 1 0 1 1 1 1 1 1 2 0 0 0 2 0 0 0 0 0 1 0 1 0 0 2 0 1 1 1 1 2 2 2 0 0 1 2 0 0 0 1 0 1 2 0 2 0 2 0 0 1 1 2 0 1 1 2 0 1 1 0 0 0 0 0 1 0 0 1 2 2 1 1 1 1 1 0 1 0 0 0 0 0 0 1 1 2 0 0 0 0 0 0 1 2 1 0 1 1 1 1 1 0 1 0 0 0 0 2 0 0 0 1 0 0 0 0 0 0 0 0 0 0 1 0 0 0 0 0 0 0 0 1 1 2 0 0 0 0 0 0 2 1 2 1 1 1 1 1 0 2 1 0 2 0 0 2 0 1 0 1 0 0 0 1 2 0 0 0 0 0 1 2 0 2 1 1 1 1 0 0 0 1 1 1 1 1 0 1 2 0 0 2 0 1 0 1 0 1 0 0 0 0 1 2 1 1 0 0 0 0 1 2 2 1 0 0 0 0 0 0 0 0 0 0 0 0 0 0 0 1 1 2 0 0 0 0 0 0 1 2 0 0 1 0 1 1 0 0 0 0 0 0 0 2 0 0 0 0 0 0 0 1 0 0 1 0 0 0 2 1 0 0 1 1 0 2 1 0 1 0 0 0 0 0 0 0 1 1 0 0 0 2 0 1 0 2 0 2 2 0 1 0 0 1 1 0 0 1 0 0 2 1 0 0 1 1 0 0 0 0 0 0 2 2 1 0 1 2 0 1 0 1 0 1 0 2 1 1 1 0 0 0 0 0 0 0 0 0 0 0 0 0 0 0 0 0 2 2 2 1 0 0 2 0 0 0 0 0 0 0 0 0 1 0 2 1 1 0 1 2 1 0 0 0 1 1 2 0 0 0 0 1 0 1 0 0 0 0 0 1 1 0 1 2 0 0 0 2 2 0 2 1 0 1 0 1 1 1 0 1 2 2 1 0 1 0 0 0 0 2 0 1 1 0 0 0 0 1 0 2 0 0 0 0 1 1 0 0 1 2 0 1 1 2 1 0 2 0 0 1 1 0 0 0 0 2 0 2 0 0 1 0 0 0 0 0 0 0 0 1 1 1 0 0 1 1 0 1 1 1 0 1 2 0 0 1 0 0 0 0 0 0 0 0 1 0 0 1
94 0 2 0 0 0 0 2 0 2 2 0 2 2 0 0 1 0 1 0 0 0 1 0 0 0 0 0 1 1 2 0 2 1 0 1 2 1 0 0 1 1 0 0 0 0 0 0 0 0 0 0 0 0 1 0 0 0 0 2 0 1 0 0 0 0 0 0 0 0 0 1 2 0 2 2 0 0 2 0 2 2 1 1 1 0 0 1 2 2 0 1 0 2 1 1 1 0 0 0 0 2 0 0 2 1 2 1 1 1 0 2 0 1 1 1 0 0 0 1 2 1 2 2 0 1 0 0 0 0 1 1 0 1 2 1 1 1 0 1 1 2 0 0 2 0 0 0 0 0 0 0 0 0 0 0 0 0 0 0 0 0 2 0 0 2 0 1 0 0 0 1 0 2 0 0 1 0 0 1 0 0 0 2 2 1 1 2 1 2 2 2 2 1 2 0 1 2 1 0 0 1 0 0 2 2 2 1 0 0 1 0 1 0 0 2 1 0 2 1 0 0 0 2 0 0 0 0 0 0 0 0 0 0 0 0 0 2 2 1 0 1 1 0 1 0 0 0 0 0 0 1 0 0 0 0 0 0 1 1 0 1 0 0 0 1 0 0 1 0 0 1 0 2 1 1 0 2 2 1 0 2 0 0 0 2 0 2 0 2 0 0 0 2 2 0 2 0 0 0 0 0 0 2 0 0 0 2 1 1 1 1 2 0 0 1 1 0 1 1 0 1 1 1 0 0 0 1 1 1 1 1 0 0 0 0 0 2 1 2 2 2 1 2 0 0 1 1 1 2 0 1 0 0 0 1 0 0 0 0 0 0 1 0 1 1 0 2 2 0 2 0 0 0 1 1 1 1 1 1 2 0 0 1 1 0 0 0 0 0 0 0 1 0 0 0 2 1 1 0 0 1 1 2 2 0 0 0 0 1 0 1 0 1 0 1 0 0 0 0 0 1 0 0 1 2 1 0 0 0 0 0 0 2 0 1 0 2 0 0 0 0 0 0 2 1 0 0 0 0 0 2 1 1 1 1 0 1 1 1 1 0 0 1 0 1 1 2 2 0 0 0 1 1 2 0 1 1 1 1 0 2 0 1 1 2 0 0 2 1 1 2 1 0 0 0 1 0 0 0 0 1 2 0 0 0 2 0 1 0 0 1 0 0 0 1 1 1 0 2 2 0 1 0 0 2 0 0 0 2 0 0 0 2 2 0 0 0 1 2 0 1 0 0 0 2 0 2 0 2 1 1 0 0 0 1 0 0 0 1 0 0 1 1 0 1 0 2 0 0 0 0 0 0 0 0 0 2 2 2 0 1 1 0 0 0 0 1 1 1 0 0 0 0 2 0 0 0 0 0 0 2 0 2 2 0 2 0 0 1 0 0 2 2 1 1 0 1 1 1 1 1 0 0 0 1 2 2 0 0 0 0 0 0 2 0 2 1 0 1 1 0 1 1 1 0 2 0 0 1 0 1 1 0 1 0 0 1 1 1 1 0 1 1 1 0 0 1 1 0 2 0 0 0 0 1 1 0 2 0 1 1 2 0 0 2 1 1 0 0 0 2 0 2 0 0 2 2 2 2 0 1 0 1 1 1 1 1 1 0 1 1 0 0 0 1 0 2 1 0 0 0 1 2 0 2 0 0 1 0 1 1 0 2 0 0 0 0 0 1 1 0 0 0 0 1 0 0 0 1 1 1 0 0 0 1 1 0 2 0 0 0 2 1 0 0 0 2 0 2 0 0 0 1 1 0 0 0 1 0 1 1 0 0 0 1 1 2 0 2 1 2 1 0 1 0 0 1 0 2 2 2 0 0 1 1 1 1 0 0 1 1 1 0 1 0 1 2 1 0 1 1 0 0 1 1 0 2 0 2 1 1 2 0 0 0 0 2 2 1 1 0 1 0 0 0 1 0 0 0 2 2 0 0 0 0 0 0 0 0 0 0 1 1 2 1 1 1 2 0 0 0 1 1 1 2 0 1 1 2 2 0 0 0 0 1 0 0 1 0 1 0 0 0 2 0 2 1 0 0 0 2 1 0 2 0 1 1 1 1 0 0 1 0 1 1 0 1 2 0 0 0 1 2 1 1 0 1 0 0 0 0 1 2 1 0 0 0 0 2 0 0 0 0 0 0 2 1 1 0 2 0 1 0 1 0 1 0 0 1 1 0 1 0 1 0 1 0 0 0 0 1 1 0 0 0 0 0 0 0 0 2 0 1 0 0 1 0 1 2 1 0 0 0 0 0 0 0 2 0 1 1
95 1 1 2 0 1 1 2 0 0 0 0 1 1 0 0 0 0 1 2 2 1 0 0 0 0 1 1 2 0 2 0 0 1 0 0 1 1 0 0 2 2 0 0 0 0 1 0 0 1 0 0 0 0 2 1 0 0 0 1 1 1 0 1 0 0 0 0 0 0 0 2 1 0 1 1 0 0 1 1 0 2 1 1 1 0 0 0 1 1 0 0 1 1 0 0 0 1 1 0 0 2 1 1 2 0 2 2 0 2 0 1 1 2 1 1 1 0 2 0 0 0 1 1 0 0 0 1 0 1 1 1 0 0 0 0 0 1 0 0 2 0 0 0 0 1 0 0 0 0 0 0 1 0 1 1 1 1 0 1 0 0 1 1 1 2 0 2 0 0 0 0 1 1 0 2 0 1 0 0 0 1 1 2 2 0 2 1 1 0 0 2 2 0 2 0 0 2 0 0 0 0 0 2 2 0 2 0 0 0 0 0 1 0 0 2 0 1 1 1 1 1 0 1 1 0 0 1 1 1 0 0 0 0 0 0 0 2 2 1 0 1 1 0 1 0 0 0 0 0 0 1 0 0 1 1 2 0 0 0 0 0 0 0 0 0 1 0 1 0 2 1 0 1 0 0 0 2 2 1 1 1 1 1 0 2 1 1 2 2 0 2 1 2 2 0 1 1 0 0 0 0 1 1 1 0 0 0 1 2 1 2 1 1 2 1 0 0 1 1 0 2 0 0 2 0 1 1 2 2 2 2 0 0 0 0 0 2 0 1 1 1 2 1 1 0 2 0 0 2 0 2 0 1 0 0 2 0 0 0 0 1 1 1 1 0 0 0 0 2 0 2 1 1 0 0 1 0 0 2 1 1 0 1 1 1 0 1 1 0 0 0 2 0 2 2 2 1 1 0 0 1 1 2 1 0 0 0 0 0 1 0 0 0 1 1 1 1 0 1 0 1 0 2 1 2 2 0 1 0 0 0 0 0 0 0 0 0 1 1 0 0 0 1 1 1 2 0 1 0 0 0 0 2 2 0 2 0 1 0 1 0 2 0 2 0 2 0 2 0 0 0 2 2 1 0 1 0 0 1 1 1 0 1 1 2 0 1 1 0 0 1 2 0 2 0 0 1 1 1 0 0 1 1 0 0 1 1 1 0 0 2 0 1 0 2 0 2 0 1 2 1 0 0 0 2 0 0 1 2 0 0 1 0 1 1 0 0 1 1 1 0 0 1 2 2 0 0 1 1 0 1 1 0 0 0 0 0 1 0 0 0 0 2 0 0 0 0 0 0 0 0 0 0 0 0 0 1 2 1 0 0 2 0 0 0 2 0 0 0 0 0 0 0 1 0 1 0 0 0 0 1 0 2 2 1 2 0 0 0 1 0 0 0 0 0 1 0 0 0 0 0 0 2 2 0 2 2 0 0 0 0 0 0 2 0 2 0 1 2 1 1 1 1 1 0 1 0 0 0 0 1 1 1 1 1 0 1 1 0 0 0 1 2 0 0 0 1 1 0 1 1 1 0 0 1 0 1 1 2 0 0 2 1 1 2 1 0 0 2 0 0 0 0 0 0 1 2 1 1 0 0 0 1 0 1 1 2 0 0 0 0 0 0 1 0 1 2 0 0 0 0 1 2 0 2 0 0 1 0 1 1 0 2 0 0 1 0 1 0 0 1 0 0 1 0 0 0 0 0 0 0 1 0 0 1 0 0 0 1 1 0 2 2 0 0 2 0 0 2 0 0 0 1 1 0 0 0 2 0 1 0 0 0 0 1 1 1 0 2 1 2 2 1 1 1 0 0 0 0 0 0 0 1 1 0 1 1 1 0 0 0 0 0 1 0 1 1 0 0 0 0 0 0 0 2 0 2 0 2 1 1 0 0 0 0 0 0 0 0 0 0 1 0 0 0 1 0 0 0 2 2 1 0 1 0 1 1 0 0 0 0 0 0 0 1 0 0 1 0 0 0 0 2 1 2 0 0 0 1 0 1 1 0 0 1 0 0 0 1 0 0 1 0 2 1 2 2 0 1 0 2 1 0 2 1 1 2 1 1 0 2 0 0 0 0 2 1 1 1 0 1 0 1 1 0 1 0 0 0 0 0 0 2 0 0 0 0 0 1 0 0 0 1 0 0 0 0 0 0 2 0 1 1 1 0 1 0 0 0 1 1 0 1 1 0 0 0 0 0 0 0 0 1 1 0 0 0 0 0 0 2 2 2 0 0 1 0 0 2 0 0 0 1 0 0 0 1 1 1 0 1
96 1 0 2 0 1 1 2 0 0 0 0 1 1 1 1 0 0 1 2 2 2 1 1 1 1 1 1 2 0 1 0 0 1 1 1 1 0 0 0 1 1 0 0 0 2 2 0 0 2 0 0 0 2 0 0 0 0 0 0 2 2 0 2 1 1 1 0 0 0 0 0 2 0 2 2 0 0 1 1 0 1 0 0 1 0 0 1 1 1 0 1 0 0 0 0 0 1 0 1 1 2 0 0 2 1 2 0 2 0 0 2 0 0 0 0 1 0 0 1 2 0 0 0 0 0 0 1 1 0 0 0 0 0 1 0 1 0 0 2 0 2 0 0 1 0 0 0 0 0 1 0 2 0 0 0 0 0 0 1 0 0 1 0 0 1 0 1 0 1 1 0 0 2 0 0 2 0 0 1 0 0 0 0 0 0 0 0 0 0 0 1 2 1 2 0 0 2 0 0 0 0 0 0 2 1 2 1 0 1 1 0 1 0 0 2 0 2 0 0 2 2 1 2 0 0 2 1 0 0 1 1 0 0 0 0 0 2 2 2 0 0 1 0 1 0 0 0 0 0 0 1 0 0 1 1 2 0 0 0 0 0 0 0 0 0 1 0 1 0 0 0 0 0 1 0 0 1 2 1 0 0 0 0 0 1 0 1 0 2 0 1 0 2 2 0 1 2 0 1 0 0 0 2 0 0 0 2 0 1 0 0 2 1 0 0 0 1 1 1 0 2 0 0 2 0 2 2 1 0 1 0 0 0 0 0 0 1 1 1 1 1 2 2 0 0 1 1 2 1 1 0 0 1 0 1 2 0 0 2 2 2 1 1 1 1 0 2 2 0 2 0 2 2 0 0 2 0 1 1 1 1 0 1 0 1 0 0 0 1 1 0 1 1 2 2 2 1 1 1 0 1 0 2 2 1 0 0 0 0 1 0 0 1 1 2 0 0 1 0 0 0 2 1 0 2 1 0 1 0 1 0 0 2 0 0 0 1 0 0 1 0 0 1 0 2 2 1 0 0 0 2 0 0 0 0 0 1 0 1 2 0 0 1 0 1 1 0 2 0 0 0 0 0 1 0 0 0 0 0 2 2 0 2 0 2 0 1 1 0 1 1 0 2 2 0 2 1 2 1 0 1 1 0 1 1 2 0 1 0 0 2 0 0 0 2 1 2 0 1 2 1 1 1 1 1 1 0 1 1 1 1 0 1 0 0 1 0 2 1 1 1 0 0 1 1 0 0 2 0 0 0 0 0 1 1 1 0 0 2 0 0 0 2 0 0 0 2 1 0 1 1 0 0 0 0 0 1 1 2 0 1 0 0 0 0 0 0 0 0 0 0 0 2 0 0 0 1 1 0 1 1 1 1 2 0 0 0 1 1 1 0 0 1 1 1 0 2 0 0 0 0 0 1 1 0 1 1 0 0 1 0 0 0 2 0 2 1 0 1 1 0 1 1 1 0 0 0 0 1 0 2 0 1 0 0 0 0 2 0 0 0 1 0 1 1 1 0 0 0 1 1 0 0 1 1 2 2 0 2 0 1 2 1 0 2 1 2 1 1 0 0 0 0 1 1 2 2 1 1 0 0 0 1 0 1 0 2 0 0 1 1 0 0 0 0 1 2 2 0 0 0 1 2 0 1 2 0 0 0 0 0 0 2 0 0 0 0 1 2 1 1 0 0 0 2 0 0 0 1 1 1 0 1 0 1 0 0 0 0 0 0 2 2 0 0 1 2 0 2 1 0 0 0 0 0 0 0 1 1 1 1 1 0 0 1 1 1 0 2 1 2 1 0 0 0 0 1 0 1 1 1 0 0 1 1 2 1 0 1 0 0 0 1 1 0 1 1 0 0 0 0 0 0 1 1 0 1 0 1 0 2 1 0 0 1 1 0 1 0 1 0 0 0 1 1 1 0 0 0 2 2 0 0 0 0 0 1 0 0 0 0 1 1 2 2 0 0 1 0 0 0 0 2 1 2 0 0 1 0 0 0 1 0 0 2 0 0 1 0 1 0 2 2 2 0 2 1 2 0 0 2 2 0 1 1 1 1 1 2 0 0 0 0 0 0 2 1 2 0 0 0 0 1 0 2 1 1 0 0 1 1 1 2 0 0 0 1 0 2 1 1 1 0 0 0 0 0 1 0 1 0 1 1 1 0 1 2 0 2 2 0 1 0 0 1 1 0 0 0 0 0 0 0 0 2 0 0 2 1 1 0 1 2 0 0 0 0 2 2 2 1 1 0 0 0 1 0 2 1 0 1
97 0 0 1 0 0 0 1 0 1 1 1 1 1 0 0 0 0 0 0 0 0 0 0 0 0 1 2 2 1 2 2 0 0 1 0 2 1 0 0 0 0 1 0 0 1 0 0 0 1 0 0 0 0 2 0 1 0 0 2 0 0 0 0 0 1 0 0 0 0 0 1 2 1 2 2 0 0 1 0 1 2 0 0 1 0 0 0 2 2 0 0 0 1 0 0 0 1 1 0 0 1 0 0 2 0 2 2 0 2 1 2 1 1 1 1 1 0 2 0 0 0 0 0 0 0 0 0 0 0 0 0 1 1 0 0 1 0 0 0 0 2 1 0 2 0 1 0 0 0 1 0 0 0 0 0 0 0 1 0 0 0 2 0 2 2 1 0 0 2 1 1 0 1 1 0 1 2 0 0 0 0 1 2 2 0 2 1 1 0 0 2 2 1 2 0 1 1 1 0 0 0 0 1 2 1 1 1 0 0 1 1 0 0 0 2 1 1 0 1 1 1 1 1 1 0 1 0 0 0 0 0 0 0 0 0 0 2 2 1 0 1 2 0 1 0 0 0 0 0 0 0 0 0 0 0 0 0 0 0 0 0 0 0 0 0 0 0 1 0 1 1 0 1 1 0 0 1 1 0 0 2 0 0 0 1 0 2 0 2 0 0 0 2 2 0 2 0 0 0 0 0 2 0 0 0 0 2 1 2 1 2 2 0 1 0 0 1 0 0 1 2 2 1 0 0 0 2 1 0 1 0 0 0 0 0 0 2 0 2 2 2 1 2 0 0 1 0 2 1 1 0 0 1 0 0 1 0 0 0 0 1 1 1 1 1 0 1 2 0 2 0 1 0 0 1 2 0 0 2 1 1 0 1 1 1 0 0 0 0 0 0 1 0 2 1 1 1 2 2 0 2 0 2 2 0 0 1 0 0 1 1 0 1 0 1 0 0 0 0 1 1 0 1 1 2 1 1 1 0 0 1 0 1 1 0 0 2 0 0 1 0 0 0 1 0 1 1 1 0 0 0 2 2 1 1 0 1 0 1 1 0 0 0 0 2 0 2 1 0 0 0 0 0 1 0 1 1 1 0 0 2 0 1 1 2 0 0 1 1 0 1 1 2 0 0 1 1 1 1 0 1 1 1 1 2 1 0 0 0 0 1 0 0 1 1 0 2 0 1 1 1 0 1 1 2 0 1 0 1 1 1 0 0 0 0 0 0 1 0 2 0 0 2 2 1 0 2 0 2 1 1 0 0 0 0 0 0 0 0 2 0 0 0 0 0 0 2 2 0 1 0 1 0 0 0 1 1 1 2 0 0 1 0 0 0 2 1 1 0 0 0 0 0 1 0 0 1 1 0 2 0 0 1 0 0 0 0 0 1 1 0 0 0 0 0 1 1 0 0 0 0 0 0 1 2 2 2 0 0 0 1 0 0 2 0 2 1 1 1 1 2 1 1 0 0 1 0 1 2 0 1 2 0 1 1 0 0 1 0 0 0 1 0 0 2 1 1 0 1 0 2 0 0 1 1 2 0 2 0 1 0 2 1 1 2 0 2 0 0 2 0 0 0 0 0 0 0 0 0 0 0 1 1 0 1 1 1 0 1 0 0 1 0 0 1 1 1 1 0 0 0 2 2 1 1 1 0 1 0 0 0 0 2 0 1 0 0 2 2 0 2 0 0 1 0 0 1 0 0 0 0 0 0 0 2 0 0 0 1 1 1 2 1 0 1 0 1 0 2 1 0 1 0 0 0 0 0 0 2 2 2 0 0 0 2 0 2 1 2 1 1 2 0 1 0 1 0 2 2 0 0 0 0 0 2 1 1 0 1 0 1 0 1 1 0 1 1 0 0 0 0 0 0 1 1 0 2 0 2 0 2 1 1 1 1 0 1 2 0 1 0 0 1 0 0 1 2 2 0 0 0 1 0 0 0 0 0 0 0 0 0 0 0 0 0 0 0 2 0 0 0 0 2 1 1 0 1 1 2 1 0 1 0 0 1 0 0 0 0 0 0 1 2 2 0 2 2 0 0 0 2 2 0 2 0 1 1 0 0 1 2 1 1 2 2 0 1 2 1 0 1 0 1 0 1 0 2 1 0 1 0 1 1 0 0 1 1 1 1 1 0 2 2 2 0 0 1 1 0 1 0 1 1 1 0 1 0 0 0 2 0 0 0 0 2 1 0 0 0 0 0 1 0 0 0 0 0 2 0 0 0 1 1 0 1 1 0 1 1 1 1 1 1 0 0 1 0 1 1 1 1
98 0 0 1 0 0 0 2 0 0 0 0 0 2 0 0 1 0 1 1 0 0 0 0 0 0 2 1 1 2 2 0 1 1 0 0 1 2 0 0 1 1 0 1 1 0 1 0 0 0 0 0 1 1 1 1 0 1 1 0 1 1 0 1 0 1 0 0 0 0 0 0 2 0 2 2 0 0 1 0 1 2 1 1 0 0 0 0 2 2 0 1 0 2 1 0 1 0 0 1 1 2 1 1 2 0 2 1 1 1 0 1 1 2 1 0 0 0 0 2 2 0 1 1 1 0 0 1 1 0 0 0 0 0 0 0 0 0 0 0 1 2 0 0 1 0 0 0 0 0 0 0 0 0 0 0 0 0 1 0 2 2 1 1 0 2 0 1 2 2 0 0 2 1 0 2 1 0 0 0 0 1 0 2 0 0 0 0 0 0 0 2 1 0 1 0 0 1 0 0 0 1 0 2 2 0 2 1 1 0 0 0 1 0 0 2 0 2 0 0 1 1 0 2 0 0 0 0 0 0 0 0 0 0 0 0 0 1 1 1 0 0 2 0 2 0 0 0 0 0 0 0 0 0 0 0 1 1 1 1 0 1 0 0 0 0 0 0 1 0 0 0 0 2 0 0 0 2 1 1 1 1 1 1 0 1 1 0 0 2 0 1 0 2 2 0 0 2 0 0 0 0 1 1 1 0 0 2 0 1 0 1 2 0 2 1 0 0 0 0 1 2 2 2 0 0 1 0 1 1 1 1 1 1 0 0 0 2 0 1 1 1 0 1 0 0 0 1 1 2 0 1 0 0 0 0 0 0 0 2 2 2 0 0 0 1 0 2 2 0 2 0 0 0 1 0 2 0 1 1 0 0 0 1 1 0 0 0 0 0 0 1 1 0 2 1 1 0 0 0 0 0 1 1 1 0 0 1 0 0 2 0 0 0 0 0 0 1 0 1 0 0 0 0 0 2 2 0 0 0 0 0 0 2 0 0 0 0 0 0 2 0 0 1 1 1 2 0 0 0 0 1 2 2 1 1 0 1 2 1 1 0 1 0 2 0 2 0 2 0 0 0 2 2 1 0 0 0 0 1 1 2 0 0 2 0 0 0 2 1 1 1 1 2 1 0 1 2 1 0 1 0 2 0 0 0 2 0 1 0 0 1 0 0 2 0 0 2 0 1 0 2 1 1 1 2 0 0 0 1 1 0 0 0 1 0 1 1 2 1 0 1 0 2 2 1 0 1 1 1 0 0 1 0 1 1 2 0 2 0 0 0 1 1 0 1 0 2 0 2 0 2 0 0 0 0 0 2 2 2 0 0 1 0 0 0 1 1 1 0 0 0 0 0 0 1 1 0 0 0 0 2 1 1 1 0 0 0 1 1 0 0 0 1 0 1 0 1 0 0 0 0 0 0 1 0 2 0 0 0 1 0 1 0 2 0 1 1 0 1 2 0 1 2 0 0 1 0 0 1 0 2 1 0 1 1 0 0 2 1 1 0 0 1 1 0 0 2 1 0 1 0 0 0 1 1 2 0 2 0 0 0 1 1 0 1 1 1 0 1 0 1 0 1 0 0 1 2 1 1 1 0 0 1 0 1 2 1 1 1 0 0 0 0 0 1 1 1 1 0 0 0 1 2 0 2 0 0 0 0 0 0 0 2 0 0 1 0 1 2 0 2 0 0 1 1 1 0 0 1 1 1 0 0 0 1 0 0 0 1 1 1 2 0 0 2 1 2 0 2 1 0 0 1 1 0 0 0 0 0 1 1 0 0 0 2 0 1 1 2 0 1 1 0 1 0 1 0 0 0 0 1 0 0 2 0 1 0 0 2 0 0 1 1 1 0 0 2 2 0 0 2 0 1 0 1 0 1 1 2 0 2 1 1 1 1 0 0 1 0 0 0 1 0 0 0 1 2 1 1 1 0 0 0 0 0 0 0 0 0 0 0 0 0 0 0 1 0 2 0 0 0 2 1 2 2 0 0 1 1 1 0 0 0 0 1 1 0 0 0 0 1 1 2 2 0 2 1 0 0 0 2 1 0 1 1 1 1 0 1 0 1 0 0 0 0 2 2 2 1 1 1 1 2 0 0 1 0 0 0 0 0 0 1 0 0 0 0 2 0 0 0 0 2 0 0 1 1 0 0 2 0 0 1 2 1 2 1 0 2 1 1 0 2 2 0 1 0 0 0 0 1 0 0 0 2 0 1 2 0 0 0 0 0 0 0 0 0 0 2 0 0 1 0 0 0 0 0 2 1 1 1
99 0 1 1 0 1 1 1 0 0 0 1 1 1 1 1 0 0 0 0 0 0 0 0 0 0 1 0 1 0 1 0 0 1 0 0 2 1 1 1 1 1 0 0 0 1 0 0 1 1 0 0 1 1 1 1 0 0 0 0 1 1 0 0 0 1 0 0 0 0 0 1 2 0 0 2 2 0 2 0 2 2 0 0 1 0 0 1 2 2 0 1 2 1 0 0 0 1 0 1 1 2 0 0 2 1 1 2 0 2 0 1 1 2 1 2 2 0 1 1 1 1 2 2 0 0 0 1 0 1 0 0 0 1 1 1 0 1 0 1 1 2 0 0 1 0 1 0 0 1 1 0 0 0 1 0 0 1 0 0 0 0 1 1 1 1 0 1 1 1 1 0 1 1 0 0 1 1 0 1 0 0 0 2 2 2 0 1 1 0 0 2 2 2 2 0 1 2 0 0 0 1 0 1 2 1 1 0 0 1 0 1 1 0 0 2 0 0 1 1 1 1 1 2 1 0 1 0 0 1 0 0 1 0 0 0 0 2 2 1 0 0 1 0 2 0 0 0 0 0 0 0 0 0 0 0 0 1 0 1 1 1 0 0 0 0 0 0 1 1 0 1 0 2 0 0 1 1 2 0 2 1 0 0 1 0 0 2 1 2 0 0 1 2 1 0 0 1 1 0 1 0 2 0 0 0 0 2 1 1 1 1 2 1 2 1 0 1 0 0 0 2 0 0 1 0 1 2 1 1 1 1 0 0 0 0 0 1 0 0 1 1 0 1 0 0 1 0 2 0 1 0 0 1 0 1 1 0 0 0 0 1 1 1 1 1 0 0 0 2 0 2 1 1 1 1 1 1 1 1 1 0 0 0 0 0 0 0 0 0 0 0 0 0 2 1 1 1 1 0 0 0 1 1 0 0 1 1 0 0 1 0 0 1 1 2 1 0 0 0 1 2 0 0 1 1 0 0 2 2 0 0 0 2 0 1 0 0 0 0 1 0 0 0 2 1 1 0 0 0 0 0 1 2 2 1 1 1 1 1 1 0 1 1 1 0 2 2 1 1 2 1 1 1 0 1 0 0 0 1 1 1 0 2 0 2 0 0 1 0 1 0 0 1 2 0 1 1 1 0 0 0 2 0 0 0 1 0 1 0 0 1 0 0 0 1 2 2 0 1 1 1 1 1 1 2 0 0 0 1 1 0 0 0 2 0 0 0 1 0 1 0 0 2 2 2 0 1 1 2 0 0 1 0 1 0 0 0 0 0 0 0 0 1 0 0 0 1 1 0 1 1 2 0 0 0 2 0 1 1 0 0 1 0 1 1 1 1 1 0 0 0 1 1 0 0 1 1 1 1 0 2 1 0 0 2 0 0 0 1 1 0 0 0 0 0 0 1 0 0 0 0 0 2 2 0 1 2 0 0 0 2 1 0 1 1 1 1 0 2 0 1 0 0 0 0 2 0 0 0 0 2 1 0 1 0 0 1 1 0 0 0 2 1 0 1 1 2 0 1 0 2 0 0 0 1 1 1 1 1 0 0 1 1 1 1 0 1 0 1 0 0 0 0 0 0 2 1 0 0 0 0 0 0 0 0 1 2 0 0 0 0 0 0 0 0 0 0 0 0 0 0 0 2 0 0 2 0 0 0 0 0 1 1 0 2 1 0 1 0 0 1 1 1 1 0 0 0 0 0 0 0 0 0 0 2 0 0 0 0 0 0 2 1 0 1 1 1 0 2 0 0 0 0 0 0 0 0 1 1 1 1 0 0 0 2 0 2 1 2 1 1 2 1 2 1 1 1 0 2 2 2 0 0 1 2 1 0 0 1 1 1 0 2 2 0 0 2 1 1 1 2 0 1 1 2 0 1 0 1 0 1 0 1 1 1 0 0 0 0 0 0 1 0 0 0 1 0 0 0 2 2 0 0 0 0 0 0 0 0 0 0 0 0 0 0 0 0 1 0 0 0 0 1 1 2 1 0 1 2 1 0 1 0 0 1 0 1 0 0 0 0 2 1 2 0 2 2 1 1 1 2 1 0 1 1 0 1 0 1 0 1 1 0 1 1 2 1 1 1 0 1 0 2 0 2 1 0 1 1 0 0 0 2 0 0 0 0 0 1 1 1 0 1 0 0 0 0 1 0 2 0 2 0 0 0 0 1 0 1 2 0 1 0 0 2 1 0 0 0 0 0 0 0 0 0 0 0 0 0 0 2 0 0 0 0 0 0 1 2 1 1 0 0 0 1 0 0 1 1 0 1
100 0 1 2 0 0 0 2 1 1 2 0 1 1 0 0 0 0 1 1 1 1 1 0 0 1 0 2 2 0 1 0 0 0 0 0 1 1 0 0 1 1 0 1 0 1 0 0 0 0 0 0 1 1 1 1 0 0 1 0 1 2 0 1 1 1 1 1 0 0 0 2 2 1 1 2 1 0 1 0 1 1 0 0 1 0 0 0 2 2 0 0 0 1 0 0 0 0 0 0 0 2 0 0 2 1 2 2 0 2 0 2 1 2 1 1 1 0 2 0 0 0 0 0 0 0 0 1 1 0 0 0 0 0 0 0 0 0 0 1 1 1 0 0 0 1 0 0 0 0 1 0 0 1 0 1 1 1 0 0 1 0 2 0 1 2 0 1 0 0 0 1 0 1 0 0 2 0 0 1 0 1 1 2 2 0 1 1 0 0 0 2 0 0 0 0 2 2 0 0 0 1 0 0 2 2 1 0 2 0 2 2 0 0 0 2 1 0 1 0 1 1 0 2 0 0 1 0 0 0 1 1 0 0 0 0 0 1 1 0 0 0 2 0 1 0 0 0 0 0 0 0 0 0 0 0 1 0 1 1 0 1 0 0 0 0 1 0 1 0 0 0 0 1 0 0 0 2 2 0 2 0 1 1 0 1 1 2 2 2 0 1 1 2 2 0 1 1 0 0 0 0 0 2 0 0 0 1 0 1 0 2 1 1 1 1 0 1 1 1 0 2 0 0 2 0 1 1 2 1 2 2 0 0 0 0 0 0 0 1 2 1 0 2 0 0 1 1 2 2 1 0 1 0 0 1 0 0 0 2 2 2 0 0 0 0 0 2 2 0 2 0 0 0 0 0 1 1 0 2 1 2 0 0 0 0 0 1 1 1 1 1 1 0 2 0 0 1 2 2 0 2 2 2 1 0 1 1 0 0 1 0 1 0 1 2 1 1 0 1 0 1 0 2 0 1 1 0 0 0 0 0 0 1 0 0 0 1 0 0 0 0 0 1 1 1 1 1 1 0 0 0 0 1 1 0 0 2 1 2 2 0 1 1 0 1 1 1 2 0 0 0 0 0 0 0 0 1 1 0 0 0 0 0 2 1 0 0 2 2 0 2 1 2 2 0 2 1 1 0 1 1 1 1 0 0 2 0 1 0 0 1 0 0 0 0 0 2 0 2 2 0 1 0 1 1 1 0 0 1 1 1 0 1 0 1 2 0 2 1 0 0 0 1 1 0 1 1 1 1 1 1 0 0 0 0 0 0 0 0 1 0 1 1 0 1 1 1 1 1 0 2 1 0 0 0 0 1 2 1 1 0 0 0 0 0 0 1 0 0 0 0 0 1 0 0 0 1 1 0 0 1 0 1 1 1 1 0 0 2 0 0 0 1 0 1 0 1 0 0 0 0 0 0 0 2 2 1 0 0 0 0 0 0 2 0 2 0 0 2 1 1 1 2 0 0 2 1 0 2 1 2 1 0 1 1 0 1 2 0 0 0 1 0 2 0 1 2 1 0 1 0 1 0 0 1 0 0 1 1 0 0 1 1 1 1 0 1 0 1 0 1 0 0 0 0 2 2 1 1 0 0 0 0 2 2 1 2 0 0 1 1 0 0 0 0 0 0 1 0 0 0 0 2 0 1 1 0 0 0 0 0 1 2 0 1 0 0 1 1 0 1 0 0 1 1 0 0 0 0 0 0 0 0 0 1 1 0 0 0 0 0 2 1 1 0 1 1 0 1 0 0 2 0 0 1 0 0 0 2 2 2 2 1 2 0 0 2 0 2 0 2 1 1 2 1 0 0 0 2 2 2 0 0 1 1 2 0 0 2 0 0 1 0 1 0 1 2 2 0 1 2 0 0 0 1 0 2 0 1 0 2 1 0 0 1 1 0 1 0 1 1 0 0 0 0 0 2 1 0 0 0 0 0 0 0 1 0 0 0 0 0 0 1 1 0 0 0 1 0 0 0 1 2 1 0 0 0 1 2 2 0 0 0 0 0 0 0 1 0 1 0 0 1 1 0 1 2 0 0 0 2 2 1 2 2 0 1 1 1 1 0 2 0 2 1 2 1 1 1 0 0 0 1 1 1 1 2 0 0 1 0 0 1 1 0 0 0 1 0 0 0 2 0 0 0 1 0 1 0 2 0 1 1 1 0 0 1 0 1 2 0 1 0 2 0 0 0 0 0 0 0 0 0 0 0 0 0 1 0 0 1 2 2 0 0 1 0 0 2 0 0 0 2 2 0 0 0 0 1 1 2
101 0 1 1 0 0 0 2 0 0 0 0 0 1 0 0 1 1 2 1 1 1 0 0 0 0 1 1 2 2 2 2 1 1 2 0 1 2 0 0 1 1 1 0 0 0 0 0 0 0 0 0 0 0 1 1 0 0 1 0 1 1 0 1 1 1 0 0 0 0 0 1 1 0 1 1 0 0 0 0 1 2 1 1 1 0 0 0 1 1 0 0 0 1 1 1 1 0 0 0 0 1 0 0 2 0 2 2 0 2 0 0 0 1 0 0 0 0 0 2 2 0 0 0 0 0 0 2 0 2 1 1 1 1 0 0 0 0 0 0 0 2 0 0 1 0 0 0 0 0 0 0 0 1 1 0 0 1 0 0 0 0 2 0 1 1 0 2 0 2 1 0 0 2 0 1 2 0 0 0 0 1 0 2 1 0 1 0 0 0 0 2 1 1 1 0 1 2 0 0 0 0 1 0 2 1 2 2 1 0 2 2 1 0 0 2 1 1 1 1 1 1 1 2 0 0 2 0 0 0 1 1 0 0 1 1 1 2 2 0 1 1 0 0 1 0 0 0 2 2 2 0 0 0 1 1 0 1 0 0 0 0 0 0 0 0 0 0 1 0 0 0 0 0 1 0 0 2 2 1 0 2 0 0 0 0 0 2 0 2 0 0 1 2 2 0 0 2 0 2 0 0 2 0 1 0 1 0 1 1 1 1 1 0 1 0 2 1 1 1 0 2 0 0 1 0 1 1 0 1 1 0 0 0 0 0 0 0 0 0 0 0 0 2 0 0 0 0 2 1 2 0 0 1 0 1 1 0 0 1 1 1 2 2 2 1 0 2 2 0 2 0 1 1 2 0 1 0 1 1 0 1 0 1 1 1 0 0 0 1 1 0 1 0 1 0 1 1 1 1 0 1 0 1 1 1 0 0 0 0 0 1 0 0 1 1 0 0 0 0 1 2 2 1 0 2 1 0 1 0 1 0 0 1 0 1 0 2 0 0 1 0 0 0 2 0 0 0 0 1 0 0 0 2 1 0 1 2 1 1 2 0 1 0 0 2 0 0 2 0 0 0 1 1 1 1 1 1 1 0 1 1 0 0 2 1 0 0 1 1 1 0 0 1 1 0 1 1 1 0 0 1 1 0 1 1 2 1 0 0 0 1 0 0 1 0 1 2 0 0 0 2 0 1 1 1 1 0 1 2 0 0 0 1 0 0 1 1 2 1 1 0 0 2 2 1 0 1 1 2 0 0 0 0 0 1 0 0 0 0 1 0 0 1 0 0 0 1 1 0 0 1 0 0 0 0 0 2 2 2 0 0 1 0 1 1 1 1 0 0 0 0 0 1 0 0 0 1 1 0 1 2 1 0 0 2 0 0 0 1 0 0 0 0 0 0 0 2 0 0 0 0 0 1 1 0 2 2 0 0 0 0 1 0 2 1 2 2 1 2 1 0 0 1 1 0 2 0 0 2 0 2 1 0 1 0 0 0 2 0 0 0 0 2 0 0 0 2 1 0 1 0 1 0 0 1 1 0 2 1 0 1 2 1 1 2 0 2 0 0 0 1 0 0 1 1 1 2 1 1 1 0 0 0 0 0 0 2 0 0 2 2 0 0 1 1 0 2 0 0 0 0 1 2 0 2 1 0 0 0 0 0 0 2 0 0 1 0 1 1 0 1 0 0 1 0 0 1 0 1 1 1 0 0 0 2 0 0 0 0 0 0 2 2 0 0 0 1 0 1 1 0 1 2 2 0 0 0 2 0 0 0 1 1 0 1 0 2 0 2 1 2 2 0 1 0 0 0 0 2 1 1 0 0 1 0 2 0 0 1 0 0 0 1 1 0 2 2 1 0 0 1 0 0 0 0 0 1 0 2 0 2 0 1 1 1 0 0 1 1 0 0 1 0 0 0 1 0 0 0 2 2 0 0 0 0 0 0 0 0 0 0 0 0 0 0 1 0 1 0 0 0 1 1 2 2 0 1 1 2 0 1 0 0 0 0 2 1 0 0 0 0 2 2 2 0 2 2 0 0 0 1 1 1 2 2 0 0 0 1 1 1 0 0 0 0 2 1 1 0 0 0 0 2 0 0 0 1 1 1 0 0 0 1 1 0 1 0 0 1 0 0 2 0 0 1 2 1 1 1 2 0 0 1 1 0 0 0 0 1 1 0 0 2 2 0 1 0 0 0 0 0 0 1 1 1 0 0 0 0 0 2 0 1 1 0 2 1 0 1 0 0 1 1 1 0 0 1 2 1 1 2
102 0 2 1 0 0 0 1 1 1 2 0 0 0 0 0 0 0 1 1 0 0 0 0 0 0 2 2 2 0 2 0 0 0 0 1 2 2 0 1 2 1 0 1 0 1 1 0 0 1 0 0 0 0 2 1 0 0 0 1 1 2 0 2 0 2 0 0 0 0 0 0 2 1 1 2 1 0 1 0 1 2 0 0 1 0 0 1 2 2 0 0 1 1 0 0 1 2 0 2 2 2 0 0 2 1 1 1 1 1 0 2 1 2 2 2 2 0 0 1 2 1 1 1 0 1 0 0 0 0 0 0 0 1 1 1 0 0 0 0 1 1 0 0 0 0 0 0 0 0 0 0 1 0 0 1 1 1 0 0 0 0 2 0 0 1 1 2 1 2 1 0 1 0 0 1 0 0 0 1 0 0 1 2 2 1 1 0 0 0 0 2 1 1 1 0 1 1 1 1 0 1 1 2 2 0 2 0 0 0 1 1 1 0 0 2 1 1 1 0 0 0 1 2 0 0 0 0 0 0 0 0 0 0 0 0 0 2 2 1 0 1 2 0 2 0 0 0 1 1 0 0 0 1 0 0 2 0 0 0 0 0 0 0 0 0 0 0 2 0 0 0 0 2 0 0 0 2 2 1 0 1 0 0 1 0 1 1 1 1 1 2 0 2 1 1 1 2 0 2 0 1 2 0 0 0 0 2 0 0 0 2 1 0 1 1 0 0 1 1 0 1 1 0 2 0 0 1 0 0 1 0 0 0 0 0 0 1 0 0 0 1 2 1 1 1 0 1 1 2 0 1 1 0 1 0 0 0 0 2 2 2 1 1 2 1 0 0 0 2 0 2 1 1 1 1 1 0 0 2 2 0 0 0 1 0 0 0 0 0 0 0 1 0 1 1 2 0 2 1 0 2 1 1 0 0 1 2 0 0 0 0 1 0 1 2 1 0 0 0 0 2 0 0 0 2 1 1 2 0 1 1 0 2 0 0 0 2 0 0 1 0 0 0 2 2 1 0 0 0 0 1 0 1 0 0 0 2 2 2 2 2 0 1 0 1 1 1 1 0 0 0 1 1 1 0 0 0 0 2 1 1 1 2 1 1 0 1 1 0 1 1 1 2 0 0 1 1 1 0 0 1 1 1 0 0 2 1 0 0 0 0 0 0 0 0 0 1 0 1 1 1 1 0 1 1 1 1 1 2 0 0 0 0 0 1 1 0 2 2 0 1 0 1 0 2 0 0 2 0 0 0 0 0 1 1 1 0 2 0 0 1 0 0 0 0 0 2 0 2 0 1 0 0 1 0 1 1 1 2 0 0 2 0 1 1 1 0 0 0 0 0 0 0 0 0 0 0 0 0 0 2 0 2 2 0 1 0 0 0 0 0 0 0 0 1 0 0 0 0 0 0 0 1 1 0 2 0 0 0 0 0 1 1 2 1 1 2 0 1 1 0 0 0 2 0 1 0 1 2 0 2 0 0 0 0 0 1 1 0 0 0 1 0 1 1 1 2 0 0 0 2 0 0 1 1 1 0 2 0 1 1 2 1 0 1 2 1 0 0 0 0 0 0 0 0 1 1 1 1 0 1 0 2 0 2 1 2 0 0 0 0 0 0 0 1 0 1 0 0 0 0 2 2 0 1 1 0 1 0 1 1 0 2 0 0 1 0 0 1 1 0 0 0 2 0 1 0 0 0 0 0 0 0 0 2 0 1 1 1 1 0 2 1 0 0 1 2 0 2 0 0 0 0 0 0 0 0 0 1 1 1 1 0 0 0 1 0 0 2 0 2 2 1 1 1 0 1 1 2 1 1 0 0 1 1 1 1 0 0 0 0 0 1 1 0 1 1 1 0 1 1 0 0 1 1 0 2 0 2 0 2 0 0 0 1 1 1 2 0 1 0 0 0 1 1 1 0 0 1 1 1 1 0 0 1 1 0 0 0 0 0 0 0 0 1 0 0 1 0 0 0 1 1 1 1 0 2 1 2 1 1 0 0 0 0 0 0 1 0 1 0 0 1 1 0 2 2 1 0 0 1 1 1 1 2 0 1 0 0 1 2 2 0 2 2 1 0 1 0 0 0 1 2 0 2 0 1 0 0 1 0 0 1 0 0 1 1 2 2 0 0 0 0 0 0 1 0 0 1 2 0 1 0 1 0 1 0 0 1 0 1 1 1 1 1 0 0 0 0 0 1 0 1 1 1 0 0 2 0 0 0 0 0 0 0 0 0 0 2 0 0 0 1 0 0 0 0 1 0 0 2
103 1 1 2 0 0 0 2 1 0 1 0 0 0 0 0 0 0 1 0 0 0 0 0 0 0 2 2 2 0 2 1 1 0 2 1 1 1 0 0 1 1 0 2 0 1 1 0 0 1 0 0 0 1 1 1 0 0 1 1 1 1 0 2 1 1 1 0 0 0 0 0 2 0 2 2 0 0 0 0 1 1 1 1 1 0 0 0 2 2 0 0 1 2 0 0 1 0 0 0 0 2 0 0 2 1 2 1 1 1 0 2 0 1 0 0 0 0 0 2 2 0 2 1 0 1 0 2 2 0 0 0 0 0 0 0 0 0 0 0 0 2 0 0 1 0 0 0 0 0 0 0 1 1 0 0 0 0 1 0 0 0 1 1 0 1 0 1 1 1 0 1 0 2 0 0 2 1 0 1 0 0 1 2 2 0 1 1 0 0 0 2 1 0 1 1 1 1 0 0 0 1 0 1 2 1 1 1 2 0 1 1 1 0 1 1 1 2 0 0 2 2 0 1 1 0 0 0 0 0 0 0 0 0 0 0 0 1 2 1 0 0 2 1 1 0 0 0 0 0 0 0 0 0 1 1 1 1 0 0 0 0 0 0 1 1 1 0 1 1 0 1 1 2 0 0 0 2 0 0 1 1 1 1 0 1 0 0 0 2 0 0 0 2 2 0 1 1 0 1 0 0 2 0 2 0 0 2 1 1 1 1 2 0 2 1 0 1 1 1 0 2 2 1 2 0 0 0 1 1 2 0 0 1 0 0 0 0 0 0 0 0 2 1 0 0 1 1 2 1 0 0 0 0 0 0 1 0 0 1 1 1 0 0 0 0 0 1 1 1 1 1 0 0 0 0 0 1 0 2 1 1 0 1 2 1 0 2 2 1 1 1 0 0 2 0 0 2 1 1 0 1 0 2 2 0 0 0 0 0 0 2 1 1 1 1 0 0 0 0 0 0 0 1 2 2 1 0 2 1 0 1 1 1 1 0 0 0 0 1 0 0 0 2 0 2 2 0 0 0 0 2 0 0 0 0 0 1 2 1 0 0 0 0 0 2 0 1 1 0 0 0 2 2 0 1 0 0 0 1 2 1 0 0 2 1 0 0 1 1 1 0 0 2 1 0 2 1 1 0 0 1 2 0 0 0 2 0 2 0 0 2 0 0 0 1 1 2 0 0 0 2 0 0 0 2 0 1 0 1 0 1 0 1 0 0 1 0 0 2 1 1 0 2 2 1 0 0 2 0 0 0 0 0 0 1 0 1 0 1 0 0 1 1 0 1 1 1 1 1 0 0 0 0 1 0 1 0 0 2 0 2 2 0 1 1 2 1 1 0 0 0 0 0 1 0 1 0 0 0 0 2 0 2 2 0 1 0 1 1 0 0 0 1 0 1 0 1 1 1 0 1 0 0 0 2 2 1 0 0 0 0 0 0 2 0 2 1 1 1 1 1 0 1 1 0 1 0 0 2 0 1 0 1 0 0 0 0 1 0 0 0 0 0 2 0 0 1 0 0 1 1 0 0 1 2 2 0 2 0 0 0 2 0 0 2 2 1 0 1 0 0 0 1 0 0 2 2 1 2 1 1 1 1 1 2 1 1 1 1 1 1 0 0 0 1 0 1 0 0 0 0 0 2 0 1 2 0 0 0 0 0 1 2 0 1 1 0 2 2 0 2 0 0 1 0 0 2 0 1 1 1 0 0 0 2 0 0 0 0 0 0 2 2 0 0 1 1 0 2 1 1 1 1 1 0 0 0 1 1 1 1 1 1 1 1 0 2 0 2 0 2 2 1 1 1 0 1 0 2 1 1 0 1 0 2 2 1 0 0 1 1 0 2 2 0 0 1 0 0 1 1 0 0 0 1 0 2 0 1 0 2 0 0 0 0 0 0 2 0 1 1 0 0 0 0 0 1 0 1 2 1 2 0 0 1 1 0 0 0 0 1 0 0 0 0 1 0 2 0 0 0 1 1 1 1 0 1 1 1 1 1 0 0 0 0 0 0 1 0 0 0 1 1 2 0 2 2 0 0 0 2 1 0 2 2 0 2 1 1 1 2 0 1 1 1 2 1 2 0 0 0 0 1 0 0 0 1 0 0 0 0 0 2 0 0 0 0 1 0 0 0 1 2 1 0 1 0 0 1 2 0 2 0 0 0 0 2 0 1 2 0 1 1 1 1 0 1 1 0 1 0 1 0 0 1 0 0 0 0 0 2 1 1 0 0 2 0 0 2 0 0 0 0 0 0 0 0 0 0 2 0
104 0 0 2 0 0 0 1 0 2 2 0 0 0 0 0 0 0 0 0 0 0 1 1 1 1 1 0 1 0 0 1 0 1 1 0 2 2 0 0 1 1 0 1 1 1 2 0 0 0 0 0 1 1 1 0 1 0 0 1 0 0 0 0 0 1 0 0 0 0 0 1 2 0 2 2 1 0 0 0 1 2 0 1 2 0 0 1 2 2 0 0 1 2 0 0 0 0 0 0 0 1 0 1 2 0 2 2 0 2 0 1 1 2 1 1 1 0 1 1 1 0 1 1 1 0 0 2 1 1 0 0 0 0 0 0 0 0 0 2 1 1 1 0 0 0 0 0 1 1 0 2 0 0 0 2 0 1 1 0 1 1 2 0 1 2 0 1 1 1 0 1 0 2 0 1 1 0 0 2 0 1 0 2 0 0 0 2 1 0 0 2 1 0 1 0 1 1 0 0 0 0 0 1 2 0 2 1 2 1 1 0 1 0 0 2 0 1 0 1 1 1 0 1 1 0 1 0 0 0 1 1 1 1 1 0 0 2 2 1 0 1 2 0 2 0 0 0 1 1 0 0 0 0 0 0 0 0 0 0 0 0 1 0 0 0 0 0 2 0 0 0 0 2 0 0 0 2 2 2 0 2 0 0 0 0 0 2 1 2 0 1 0 1 1 0 0 1 0 0 0 0 2 0 1 0 0 2 1 1 1 1 2 0 0 1 1 2 1 0 0 1 0 1 2 0 1 1 1 2 2 2 0 0 0 0 0 2 0 0 0 1 1 1 1 0 0 1 2 0 2 0 1 0 1 0 0 0 0 1 1 1 2 1 2 0 0 1 1 1 1 1 0 0 1 1 2 1 1 1 1 1 0 0 1 0 0 0 0 1 0 1 0 0 2 1 1 0 0 0 0 0 1 1 0 0 1 1 0 0 0 1 0 0 2 2 1 0 0 0 1 1 0 2 0 2 2 2 2 0 0 1 0 2 0 0 0 1 1 2 2 0 1 2 0 2 2 0 1 0 0 0 1 2 2 0 2 1 2 0 1 0 0 0 0 2 0 2 1 1 0 0 1 1 2 0 1 1 1 1 1 1 0 1 1 2 0 1 2 1 1 2 0 0 1 0 2 2 2 0 0 0 2 0 0 0 1 0 0 0 0 1 0 1 0 2 0 2 0 1 1 1 1 0 0 1 0 0 1 1 0 0 0 0 0 0 0 1 2 2 0 0 0 1 1 0 1 1 1 1 0 0 0 0 1 1 1 0 2 0 0 2 0 1 0 0 0 1 1 1 1 0 1 0 1 0 2 1 1 2 0 1 2 0 1 0 0 1 0 0 0 0 0 1 1 0 1 0 1 0 1 1 0 0 0 1 0 0 0 2 0 0 1 1 1 0 0 0 0 0 0 0 0 1 1 0 1 1 0 0 1 1 0 0 1 1 2 0 0 0 2 0 0 1 1 0 1 0 0 2 1 0 1 0 1 1 0 0 2 0 0 0 1 0 1 1 0 2 0 0 0 2 0 1 1 2 2 0 1 2 0 0 2 1 1 1 1 2 0 0 0 2 0 1 0 0 1 1 0 0 0 0 0 2 1 2 1 2 0 0 1 1 0 1 1 0 0 2 1 1 0 1 0 2 0 2 0 0 0 0 0 0 0 2 0 1 0 0 1 2 0 2 0 0 0 0 0 0 0 1 1 1 0 0 0 2 0 0 2 0 0 0 2 2 0 0 2 1 0 1 0 0 1 1 1 1 1 1 1 1 2 2 0 0 0 2 0 2 0 2 1 2 2 0 1 0 0 1 0 1 1 1 0 0 0 1 1 0 2 0 0 0 0 1 1 0 1 2 0 0 0 0 0 0 0 0 0 1 0 2 1 1 0 1 1 0 0 0 1 0 1 1 0 0 0 0 0 2 1 0 1 0 0 0 0 0 0 0 1 1 0 0 1 0 1 0 1 0 1 0 0 0 0 2 1 0 0 2 1 2 2 0 0 0 0 1 1 0 1 0 1 0 2 2 2 0 2 2 0 0 0 2 1 0 2 2 1 2 2 1 1 2 0 0 1 1 1 1 2 1 0 1 0 1 1 0 2 2 0 0 1 0 1 2 1 0 1 0 0 2 0 0 1 1 1 1 1 1 0 1 2 0 2 0 0 0 0 1 0 2 1 0 1 0 1 0 0 0 0 0 0 0 0 1 1 1 0 0 2 0 0 0 0 1 0 0 1 0 0 2 0 0 1 0 0 0 0 0 0 0 1 2
105 1 1 2 0 0 0 2 1 0 1 0 0 0 0 0 0 0 0 1 2 1 1 1 1 1 1 1 1 1 2 0 0 2 1 0 1 1 0 1 2 1 0 0 0 0 0 0 0 1 0 0 1 1 1 1 0 0 0 2 0 1 0 1 1 0 1 0 0 0 0 1 2 1 1 2 1 0 2 0 2 2 1 1 1 0 0 0 2 2 0 0 1 2 0 0 0 1 1 0 0 1 1 0 2 0 2 2 0 2 0 1 1 2 1 1 1 0 0 1 2 0 1 1 0 1 0 1 1 0 0 0 1 1 0 0 0 0 2 0 0 2 1 0 0 0 0 0 0 0 0 0 0 0 0 0 0 0 0 1 0 0 2 0 1 2 0 1 1 2 0 0 1 2 1 1 1 0 0 0 0 0 1 2 1 0 1 2 0 0 0 2 2 1 2 0 0 1 0 1 0 1 0 1 2 2 0 1 2 0 0 1 1 0 0 2 0 0 1 1 1 1 1 1 1 1 0 0 0 0 0 0 0 0 0 0 0 1 1 1 0 0 2 0 1 0 0 0 0 0 0 0 0 0 1 1 1 1 0 2 1 2 0 1 0 0 0 0 2 0 1 0 1 2 0 0 0 2 0 0 1 1 2 2 0 1 1 1 2 2 0 2 0 2 1 0 1 0 0 0 0 0 2 0 1 0 1 1 1 2 1 2 0 1 1 0 1 0 1 1 1 2 2 1 1 0 0 2 0 0 2 0 1 1 0 0 0 1 0 0 0 1 2 1 0 1 0 0 2 2 0 0 0 2 0 0 2 0 0 1 1 1 1 0 1 0 0 1 2 0 2 0 0 0 0 0 1 0 1 1 2 1 0 0 0 0 0 0 0 0 0 0 0 0 2 0 0 1 1 0 1 0 0 2 2 1 0 0 0 0 1 0 2 0 0 2 0 0 1 0 1 1 0 1 0 2 2 0 1 0 0 0 0 0 0 0 0 0 0 1 0 0 0 1 1 1 1 0 0 0 0 1 1 1 0 0 0 2 1 1 2 0 1 0 1 1 1 1 1 0 0 0 0 0 1 0 1 1 1 1 0 1 0 1 1 2 0 0 1 1 1 0 0 2 2 0 2 1 2 1 0 1 1 0 0 0 1 0 1 0 0 2 0 0 0 0 0 2 0 1 1 0 1 1 1 1 1 1 0 1 0 1 0 0 0 0 0 0 0 0 2 0 0 2 2 1 0 1 1 2 0 0 1 0 1 2 2 0 0 0 1 0 1 2 0 2 1 2 1 0 0 0 0 0 0 0 0 1 1 2 0 0 2 0 0 1 2 0 0 0 0 0 0 0 1 0 1 1 1 0 2 1 0 0 1 2 1 0 0 1 0 0 0 0 0 0 1 0 0 0 0 0 0 2 2 0 0 2 0 0 0 0 0 1 1 0 2 0 0 1 1 1 0 1 0 0 2 0 0 0 0 2 0 0 0 0 1 0 1 0 0 0 0 1 1 0 1 2 0 1 1 0 0 0 1 2 1 0 2 0 0 0 1 1 1 1 0 1 1 2 0 1 0 0 0 0 0 2 2 2 0 2 0 1 0 1 1 1 0 0 0 0 1 0 0 0 1 1 1 0 0 0 1 2 1 1 1 0 0 0 0 0 1 2 0 1 1 0 0 1 0 1 0 0 1 0 0 1 0 1 1 1 0 0 0 2 1 0 0 1 1 1 2 1 0 0 1 1 0 1 0 0 0 0 0 0 0 0 0 1 1 1 0 0 0 2 0 1 0 2 1 2 2 0 1 0 0 1 0 2 1 1 0 0 0 1 1 1 0 1 0 0 0 2 2 0 0 1 0 1 0 1 0 0 0 1 0 1 0 1 1 0 1 0 0 0 0 0 1 1 0 0 0 0 0 0 1 2 1 1 1 0 0 0 0 0 0 0 0 0 0 0 0 0 0 0 0 0 1 0 0 0 1 1 2 2 0 0 1 2 2 0 0 0 0 0 0 0 1 0 1 0 1 0 2 2 1 2 0 0 0 1 2 0 2 2 1 1 1 1 1 0 0 0 1 1 2 2 2 2 0 2 0 2 0 0 2 1 0 0 0 0 0 2 0 0 0 1 2 0 0 0 1 1 0 1 1 0 2 0 2 0 0 1 1 0 1 1 0 1 2 0 2 0 2 0 0 0 0 0 0 0 1 0 0 0 0 0 1 1 0 1 0 2 0 0 1 0 0 2 0 0 0 0 0 0 0 0 2 2 1 1
106 0 1 1 0 0 0 2 0 1 1 0 0 1 1 1 0 0 1 0 0 0 0 0 0 0 1 2 2 0 2 1 0 1 0 0 2 2 0 0 1 1 0 0 0 0 1 0 0 1 1 0 0 0 2 2 0 0 0 0 1 1 0 1 0 0 0 1 0 0 0 0 2 0 2 2 0 0 1 0 1 1 1 1 1 0 1 1 2 2 0 0 0 2 0 0 0 0 0 0 0 2 0 0 2 1 1 2 0 2 0 2 0 2 0 0 0 0 0 2 2 0 1 1 0 1 0 0 0 0 0 1 0 0 1 0 0 0 0 2 1 1 0 0 0 1 0 0 0 0 0 0 0 0 1 0 0 1 0 1 0 1 1 1 1 1 1 0 0 2 2 1 1 1 0 1 1 1 1 0 0 1 0 2 2 1 1 0 0 0 0 2 1 0 1 0 1 2 1 0 0 0 0 1 2 1 2 0 1 0 2 2 0 0 0 2 0 0 1 0 1 1 0 2 0 0 0 0 0 0 1 1 1 1 1 0 0 2 2 1 0 1 1 0 1 0 0 0 0 0 0 1 0 1 0 0 0 0 0 0 0 0 0 0 0 0 0 0 0 0 0 0 0 0 1 1 0 2 1 1 0 2 1 1 0 2 0 1 0 2 0 0 1 1 1 0 0 0 0 0 0 0 1 0 0 0 0 1 1 2 1 2 2 0 2 1 1 1 0 0 2 2 2 0 2 0 1 0 1 0 2 0 0 0 0 0 0 2 1 1 0 1 1 2 0 0 2 2 2 0 2 0 0 0 0 2 0 0 0 2 2 2 0 0 0 1 0 1 2 0 2 0 0 0 0 0 2 0 1 1 2 0 0 0 0 1 0 0 0 0 0 0 0 0 2 0 0 1 0 0 0 0 0 2 2 1 0 2 0 0 0 1 1 0 0 1 0 0 0 0 0 2 0 1 2 2 0 0 0 0 0 0 0 1 1 0 1 1 0 0 0 0 0 1 1 1 1 0 0 0 0 2 1 1 2 1 1 2 1 2 2 0 2 0 2 0 2 0 2 0 1 1 1 1 1 1 0 1 0 1 1 1 0 0 2 1 0 0 2 1 1 2 1 1 0 0 2 1 1 1 0 1 1 1 0 0 2 0 1 0 0 2 0 0 0 1 0 2 0 2 2 0 0 0 0 2 0 0 0 0 2 0 0 0 2 1 0 0 0 1 1 0 0 1 1 1 0 2 0 2 2 2 0 0 0 0 0 1 0 1 0 0 2 2 0 1 1 0 0 0 0 0 1 0 1 0 1 0 1 2 0 0 0 0 0 0 0 0 0 0 0 0 1 0 0 0 1 0 0 0 0 2 0 2 2 0 1 0 0 0 0 0 0 1 0 0 1 1 0 0 0 0 0 0 0 2 2 1 0 0 0 0 1 0 1 0 2 0 0 0 2 0 0 0 2 0 0 0 0 2 0 1 1 1 0 0 0 0 2 1 1 1 0 1 1 0 1 2 0 1 1 0 1 0 0 2 1 0 2 0 0 1 1 0 0 0 1 1 1 1 0 2 0 1 0 1 1 1 1 1 0 1 0 0 2 2 2 2 0 0 1 1 0 0 0 2 1 2 0 0 0 0 2 2 0 2 0 0 1 0 1 1 0 2 0 0 1 0 0 1 1 1 0 0 0 0 0 1 0 0 0 0 0 0 0 1 1 0 0 0 0 0 2 2 0 0 1 2 0 2 0 0 0 1 1 0 0 0 0 0 0 0 1 1 1 1 0 2 0 2 0 2 2 1 1 1 0 1 0 1 1 2 0 0 0 1 2 1 0 0 1 1 0 2 2 0 0 2 2 0 2 2 0 2 0 2 0 0 0 1 1 0 0 1 0 1 0 0 1 0 1 1 0 0 0 0 1 1 1 0 2 2 2 0 1 0 2 0 0 0 0 1 0 1 1 0 1 0 1 0 1 0 1 1 2 2 0 2 0 1 1 1 0 0 0 0 1 1 0 0 0 0 0 0 2 0 2 2 0 0 0 2 1 1 2 0 1 2 1 1 1 1 1 1 2 1 0 2 2 0 2 0 0 0 0 1 1 2 1 0 1 0 0 1 0 0 0 0 1 0 0 0 2 1 1 0 1 0 0 0 2 0 0 1 1 0 1 1 0 1 2 0 0 2 2 0 1 0 1 1 0 0 0 1 1 0 0 0 1 0 0 1 1 1 0 1 1 0 0 2 0 0 1 1 1 0 1 0 1 1 1 1
107 1 2 0 0 0 0 2 0 1 1 0 0 1 1 1 0 0 1 2 1 1 0 0 0 1 2 2 0 1 1 0 1 2 1 0 0 1 0 0 2 2 0 0 0 1 0 0 0 0 0 0 0 0 2 0 0 0 0 0 0 1 0 0 0 1 0 0 0 0 0 1 1 0 1 1 0 0 2 0 2 2 1 1 1 0 0 0 1 2 0 0 0 1 0 0 0 1 1 0 0 1 0 0 2 0 2 0 2 0 0 2 0 2 0 0 0 0 1 0 0 1 2 2 0 2 0 1 1 0 0 0 1 2 1 1 0 0 0 0 1 1 1 0 1 0 1 0 1 1 1 0 0 0 1 1 0 2 1 1 1 1 1 1 0 0 0 0 1 2 0 0 1 1 1 1 1 2 0 1 0 1 0 2 1 0 1 1 0 0 0 1 2 0 2 0 0 2 0 0 0 1 0 1 2 0 2 2 1 0 0 1 1 0 0 2 2 1 1 0 0 0 2 2 0 0 2 0 0 0 1 1 0 0 0 0 0 1 1 1 0 0 1 0 1 0 0 0 0 0 0 0 0 0 0 0 0 0 0 0 0 0 0 0 1 0 0 0 0 0 1 1 1 2 0 0 0 0 2 0 0 2 0 0 0 1 0 2 0 2 0 1 0 2 2 0 1 1 0 1 0 0 2 0 0 1 1 1 0 2 0 2 2 0 2 0 2 1 0 0 0 2 0 0 2 0 2 1 0 0 2 0 1 0 0 0 0 2 0 0 0 0 1 0 0 0 1 1 2 1 2 0 0 1 0 0 1 0 0 1 1 2 2 2 2 0 0 1 1 1 1 1 0 0 1 1 2 0 2 0 1 1 0 0 2 1 0 1 1 0 0 0 1 0 2 0 0 0 1 1 0 1 0 2 2 1 0 1 0 0 1 1 1 0 1 1 1 0 0 0 0 2 0 0 1 1 0 0 1 1 0 0 0 2 0 1 0 0 0 1 1 0 0 2 0 2 2 0 0 0 0 0 0 2 1 0 1 2 1 2 2 0 1 0 1 1 1 1 2 1 1 0 0 0 1 1 1 0 0 1 1 1 0 1 1 2 0 1 2 1 0 2 1 2 1 0 1 0 0 1 0 2 0 2 1 1 2 0 1 0 1 1 0 0 1 0 0 1 0 1 1 1 0 0 0 1 1 0 1 2 0 0 0 1 1 0 0 0 0 0 1 0 0 0 0 2 0 1 1 1 1 1 1 0 2 1 1 0 0 0 1 0 0 1 0 0 0 2 1 0 0 1 0 0 0 0 0 2 2 2 0 0 2 0 1 0 0 1 1 0 1 0 0 1 1 0 1 1 1 0 1 2 0 1 2 0 1 0 0 2 0 0 0 1 0 0 0 1 0 0 0 0 0 0 0 1 2 1 0 0 0 0 0 0 1 0 2 1 1 2 1 0 0 1 0 0 2 1 0 0 0 1 0 1 0 0 0 0 1 0 0 0 0 1 0 1 0 2 0 0 1 1 0 0 0 1 1 0 1 1 1 1 2 2 1 2 1 0 0 1 0 0 0 0 1 1 1 2 1 2 0 0 0 0 1 1 1 2 0 0 1 0 0 0 0 0 1 1 1 0 0 0 1 2 0 2 2 1 1 0 1 1 0 2 0 1 0 0 1 2 1 2 0 0 0 0 0 0 0 0 0 0 0 0 0 1 0 0 1 0 0 0 2 0 0 0 1 1 0 2 0 0 1 0 0 0 0 0 0 2 2 2 0 1 0 1 1 2 0 2 1 2 2 1 2 0 0 2 0 2 2 2 0 1 1 1 2 0 0 2 0 0 2 0 0 0 0 2 1 0 1 1 0 1 0 1 0 2 0 2 0 2 0 1 1 1 1 0 0 0 0 0 0 0 0 0 0 0 0 1 1 1 0 0 0 0 0 1 0 0 0 0 0 0 0 0 1 0 2 0 0 0 2 0 1 1 0 1 2 2 2 0 0 0 1 0 1 2 1 0 1 0 0 0 0 0 0 2 0 1 0 0 2 0 2 1 1 2 0 2 0 1 2 0 1 1 1 1 2 1 0 1 0 2 0 1 1 0 0 0 0 2 0 1 0 0 0 1 2 0 0 0 0 2 1 0 0 1 1 0 1 0 0 1 2 0 2 0 0 2 0 1 0 0 0 0 2 0 0 0 0 0 0 0 0 1 0 0 1 0 0 1 0 0 0 0 0 0 1 2 1 1 0 1 0 0 0 0 0 0 1 0
108 0 2 0 0 0 0 1 1 0 1 1 0 1 1 2 0 0 0 1 1 1 0 0 0 0 1 2 2 0 2 1 1 2 0 0 0 1 0 0 0 0 0 0 0 0 1 0 0 1 0 0 2 2 0 2 1 0 0 1 1 1 0 0 1 0 1 0 1 2 1 2 2 0 1 2 1 0 2 1 0 1 1 1 0 0 0 0 0 2 0 0 0 1 0 0 1 1 0 1 1 2 0 0 2 0 2 0 2 0 0 2 0 0 0 1 0 0 1 1 1 0 1 1 1 0 0 2 0 2 0 0 1 1 0 0 2 0 0 2 2 0 0 0 2 0 1 0 1 1 1 0 0 0 0 0 0 1 0 0 1 1 0 2 2 2 0 0 0 2 1 1 0 1 1 0 2 0 0 1 0 0 0 2 2 1 1 0 0 0 0 1 2 1 2 0 1 1 0 0 0 0 0 1 1 1 1 1 0 1 1 1 0 0 0 2 1 1 0 0 1 1 0 2 0 0 0 1 1 0 1 1 0 0 0 0 0 2 2 1 0 0 2 0 1 0 0 0 0 0 0 0 0 0 1 1 1 1 0 0 0 0 0 0 0 0 0 0 0 0 1 1 2 2 0 0 0 1 2 0 1 1 2 2 0 2 2 1 1 2 0 1 1 2 2 0 1 1 1 0 1 0 1 1 0 0 0 1 0 1 0 1 2 0 1 0 0 1 0 0 1 2 0 0 1 0 0 1 0 0 2 2 0 1 0 0 0 0 0 0 1 1 1 1 0 0 1 1 2 2 0 0 0 0 0 2 0 0 0 1 1 1 1 0 1 0 0 1 1 1 1 1 0 0 1 1 2 2 0 2 0 0 0 1 0 0 0 0 0 2 1 2 0 0 2 0 0 1 1 0 0 2 0 2 2 1 0 1 0 0 0 1 0 0 2 2 2 1 0 1 1 1 0 1 0 1 1 0 0 0 0 0 0 0 1 0 1 1 0 0 2 0 0 0 1 2 2 0 0 0 0 1 0 2 1 0 1 1 1 0 0 0 0 1 0 1 1 2 0 0 0 0 1 1 1 0 0 0 0 1 2 2 0 0 2 1 0 1 1 0 1 1 0 2 2 0 0 1 1 1 0 1 2 0 0 0 2 0 1 0 0 2 0 0 0 1 1 2 0 1 1 1 1 0 0 1 1 2 0 2 0 2 0 1 0 0 1 0 1 1 1 0 0 1 2 1 1 1 1 1 0 0 0 0 2 1 1 0 1 0 0 1 0 1 0 0 0 1 1 1 1 2 0 0 1 0 1 1 2 1 1 0 1 0 0 1 1 0 0 0 0 0 1 0 2 0 1 0 0 0 0 2 1 1 0 1 0 0 0 2 0 0 0 0 0 0 0 1 1 1 0 1 0 1 1 0 2 0 0 0 0 0 0 0 1 0 1 1 2 2 2 1 0 0 2 0 1 1 0 1 0 1 0 2 0 0 0 1 1 0 0 0 1 0 1 1 1 2 0 1 0 1 0 1 1 2 2 0 1 2 0 1 1 1 1 1 0 1 0 1 0 0 1 0 1 0 1 2 0 1 1 1 1 2 0 2 1 2 0 0 0 0 0 0 0 1 0 2 1 0 0 0 0 2 0 1 1 1 0 1 0 0 0 2 0 1 0 0 0 2 2 0 1 1 2 0 1 0 0 0 0 0 0 0 0 2 0 0 0 0 0 0 2 1 0 1 0 1 0 2 1 0 0 1 1 0 0 0 0 1 1 1 0 0 1 1 0 2 0 1 1 1 2 2 2 2 0 0 0 1 0 0 0 0 1 0 1 1 0 1 0 0 0 2 2 0 0 1 0 0 0 0 0 1 0 2 0 2 0 2 0 2 1 1 0 1 2 0 0 0 0 0 0 0 0 0 0 1 1 0 2 2 1 0 0 0 0 0 0 0 0 0 1 0 1 1 0 0 0 0 0 0 2 1 2 2 0 0 0 2 2 0 0 0 0 1 1 1 1 0 1 0 0 1 1 0 1 1 0 1 0 2 2 0 2 1 1 1 0 2 0 0 0 0 2 2 2 1 2 1 0 1 0 1 0 1 0 0 0 0 0 0 0 2 0 0 1 1 2 2 0 0 2 1 0 0 1 0 0 0 2 0 1 1 1 0 1 0 0 1 1 0 1 0 1 1 2 0 0 0 0 1 0 0 0 1 0 0 0 0 0 2 0 1 0 1 1 0 0 1 0 0 0 0 0 0 0 0 1 0 1 1
109 0 2 1 0 0 0 2 0 0 0 1 1 2 1 1 1 1 1 1 1 0 0 0 0 0 1 1 1 1 2 0 1 0 0 0 2 2 0 1 2 1 0 0 0 0 1 0 0 1 0 0 0 0 2 2 0 0 0 1 1 2 0 1 1 0 1 0 0 0 0 1 2 1 2 2 0 0 2 1 1 2 0 0 2 0 0 1 2 2 0 1 2 2 1 1 0 1 0 1 0 2 0 0 2 2 2 2 0 2 0 2 0 1 1 2 1 0 1 1 1 0 2 1 0 0 0 0 0 0 0 0 0 1 0 0 0 0 0 1 1 2 0 0 0 0 0 0 0 0 0 0 0 0 1 0 0 0 0 1 2 2 0 2 1 1 1 2 1 1 0 1 2 0 0 1 1 0 1 1 0 1 0 2 1 0 1 2 1 1 1 2 2 1 2 0 1 2 0 0 0 0 0 0 2 2 0 2 1 0 2 2 2 0 0 2 1 2 1 0 1 1 1 2 0 0 0 0 0 0 0 0 0 0 0 0 0 1 1 0 1 1 2 0 1 0 0 0 0 0 0 0 0 0 0 0 0 0 0 0 0 0 0 0 1 0 0 2 0 0 0 0 0 1 0 0 0 2 1 1 1 1 0 0 0 2 1 1 1 2 0 1 1 2 2 0 0 0 0 0 0 0 2 0 1 0 0 2 0 1 0 1 1 1 0 1 0 1 0 0 0 1 1 0 1 0 0 1 1 1 2 1 0 0 0 0 0 0 0 0 0 0 2 1 0 0 2 0 1 1 0 1 0 0 0 2 0 0 0 1 1 1 2 2 2 0 0 2 2 0 2 0 0 0 0 0 2 0 0 2 1 0 0 1 2 2 0 0 0 0 0 0 0 0 2 1 1 0 1 1 0 1 0 2 2 2 0 2 0 0 1 0 0 0 2 2 2 1 0 1 0 0 1 1 0 1 1 0 2 1 1 0 0 0 2 0 0 0 0 0 2 0 0 1 1 1 1 0 0 0 0 0 1 2 2 1 1 1 1 0 1 0 1 1 1 0 2 1 1 0 0 0 1 1 1 0 1 0 0 0 2 2 0 0 2 1 0 0 2 2 1 1 2 2 0 0 0 1 0 1 1 1 1 0 0 0 1 0 1 0 1 0 0 0 1 0 0 1 0 2 2 0 2 2 2 2 0 2 0 2 0 2 0 1 0 0 0 0 1 1 1 0 0 0 0 1 0 1 1 1 0 0 0 0 0 0 0 1 1 0 0 0 0 1 1 0 0 2 2 0 1 0 1 0 1 0 2 0 1 1 1 1 2 0 0 1 2 0 0 0 0 0 0 0 0 1 1 1 1 1 0 1 0 2 2 1 2 0 0 2 0 0 0 0 0 0 0 1 0 0 0 0 0 0 0 0 2 1 0 0 0 0 2 0 1 0 1 2 1 2 1 1 2 2 0 0 2 0 1 2 0 2 0 1 1 1 0 0 1 0 0 0 2 0 0 2 0 1 0 1 0 1 0 0 0 2 2 0 2 0 0 0 2 0 0 2 1 1 0 1 0 1 0 2 0 1 2 1 1 1 0 0 0 1 1 2 1 0 1 2 0 0 0 0 1 1 0 1 1 0 0 0 0 2 0 2 0 0 1 0 1 1 1 1 0 2 0 0 0 0 0 0 1 1 2 0 1 0 0 0 0 0 0 0 0 2 2 0 1 0 0 0 2 2 0 0 2 1 0 2 0 1 0 0 0 0 0 0 0 2 2 2 0 0 0 0 2 1 0 2 0 2 1 1 1 0 0 0 0 2 2 2 0 0 1 2 2 1 0 1 0 0 0 1 1 0 1 2 2 0 2 2 0 0 0 1 0 0 1 2 2 1 1 0 0 0 0 0 0 0 0 0 0 0 0 0 0 0 0 0 2 2 0 0 0 0 0 0 0 0 0 0 0 0 0 0 1 1 2 0 0 0 1 1 0 0 0 0 1 2 1 0 0 0 0 0 0 0 0 1 0 0 1 2 0 0 0 2 0 0 0 1 1 0 2 1 0 1 0 2 0 1 0 0 0 0 2 0 1 0 0 0 0 2 0 0 2 1 0 0 0 1 0 1 1 0 1 0 1 1 0 0 2 0 0 0 0 0 0 0 2 0 2 0 0 0 0 0 0 0 2 0 2 0 2 0 0 0 0 0 0 0 0 0 0 1 0 0 0 0 0 2 1 1 0 0 1 0 0 2 0 0 0 0 0 0 1 0 0 0 1 1
110 0 2 0 0 0 0 2 0 2 2 0 0 2 1 1 1 1 1 1 1 0 1 0 0 0 1 1 2 0 1 0 0 2 0 0 2 2 0 0 0 0 0 0 0 0 1 0 1 1 0 0 1 2 0 1 0 1 1 1 0 1 0 1 0 1 0 0 0 1 1 0 2 0 2 2 0 0 2 1 1 2 0 0 2 0 0 0 1 2 0 0 0 1 0 0 1 2 0 2 2 2 1 0 2 0 2 1 1 1 0 1 2 2 2 2 2 0 0 2 2 0 2 1 0 1 0 0 0 0 1 1 0 0 0 0 0 0 0 2 1 1 1 0 0 0 0 0 0 0 0 0 0 0 0 0 0 0 1 0 0 0 1 1 0 0 0 1 1 1 0 0 1 1 1 0 2 1 0 0 0 0 0 2 1 0 1 2 1 2 2 2 1 0 1 0 1 2 0 0 0 0 1 1 2 1 1 0 1 0 0 1 0 0 0 2 0 1 1 1 1 1 0 2 0 0 1 1 0 0 1 1 0 0 0 0 0 2 2 1 0 1 2 0 2 1 1 0 1 1 1 0 0 0 0 0 0 0 2 2 0 2 0 0 0 0 0 1 1 0 1 1 1 2 0 0 0 2 1 1 1 1 0 0 1 0 0 2 1 2 0 0 0 2 2 0 0 1 1 0 0 0 2 0 1 1 1 1 0 0 0 0 2 0 1 0 1 0 0 0 1 2 2 2 0 0 1 2 0 0 2 2 0 0 0 0 0 2 0 0 0 0 2 1 1 0 2 0 1 2 0 1 0 0 0 1 0 0 1 0 1 1 1 0 1 0 0 0 0 2 0 2 0 0 1 0 2 1 1 1 1 1 0 2 1 2 0 0 0 0 0 0 1 0 1 1 2 1 0 0 0 0 1 2 2 0 0 1 1 1 0 2 1 0 1 2 0 0 0 0 0 1 1 1 0 2 2 0 2 1 1 0 0 0 2 0 0 2 0 0 2 0 0 0 0 2 2 0 0 0 0 1 1 2 1 1 0 0 0 0 0 0 0 1 0 1 1 2 1 1 1 1 1 1 2 0 1 0 0 0 1 1 0 1 1 1 0 0 2 1 1 2 1 2 0 0 1 1 0 1 1 1 1 1 1 1 1 0 1 0 0 2 1 0 0 1 1 2 0 1 1 1 1 1 1 1 1 0 1 1 0 0 0 0 0 1 1 0 2 1 0 1 0 0 1 2 0 1 1 1 0 0 1 0 1 1 0 0 0 0 2 0 1 2 0 1 0 2 2 0 0 0 0 0 1 1 2 1 2 1 0 0 2 0 1 1 2 1 0 0 1 1 1 1 1 0 0 0 0 0 0 2 1 2 2 0 1 0 0 1 0 0 0 0 0 0 0 0 0 0 0 0 0 2 2 0 0 0 0 0 0 0 0 0 2 1 1 1 0 1 1 1 2 2 0 0 2 0 0 0 1 2 0 1 0 0 0 0 2 2 2 0 1 1 1 0 0 2 0 2 0 0 0 0 0 2 2 0 1 2 0 1 2 0 0 1 1 2 0 0 2 0 0 0 1 1 1 2 2 2 0 1 0 2 0 2 1 1 1 0 2 2 0 0 0 2 2 1 0 0 0 0 0 0 1 2 0 0 0 0 0 0 0 2 0 0 1 0 2 2 0 2 0 0 0 1 0 0 0 0 0 0 1 0 1 1 0 0 1 0 0 0 2 2 0 0 1 2 0 2 0 0 1 0 0 0 0 0 0 1 1 1 1 0 0 1 1 2 1 2 0 1 1 0 1 0 1 0 0 0 0 1 0 0 0 2 0 0 1 1 0 0 2 0 0 0 0 2 2 0 2 2 0 1 0 1 0 2 0 2 0 2 1 0 0 1 1 0 0 0 0 0 1 0 0 0 1 1 1 0 2 2 1 0 0 1 1 0 0 0 0 0 0 0 0 1 1 0 1 0 1 0 0 1 2 2 0 2 1 1 2 0 0 0 0 1 0 0 1 0 1 0 0 1 2 0 2 2 0 1 0 1 2 0 2 1 1 1 1 1 1 1 0 0 1 1 2 0 0 0 0 0 0 1 1 0 1 1 0 0 1 1 0 2 0 0 0 1 1 0 1 1 1 2 0 0 0 0 2 0 1 0 1 0 1 0 1 2 0 2 2 0 0 0 0 0 1 0 1 1 0 1 0 0 0 0 0 0 0 0 0 2 1 2 0 0 2 0 0 1 0 0 0 0 0 0 0 0 2 0 0 0
111 0 1 1 0 1 1 2 0 2 2 0 0 1 0 0 1 1 2 1 1 0 0 0 0 0 1 1 2 1 2 0 2 1 0 0 1 1 0 0 2 2 0 1 0 1 1 0 1 1 0 0 0 0 2 1 1 1 1 2 0 1 0 2 1 0 1 0 0 1 1 1 2 0 2 2 0 0 2 0 2 2 0 0 2 0 0 0 0 1 0 0 1 2 0 0 1 0 0 0 0 1 0 1 2 0 2 1 1 1 0 1 0 0 0 0 0 0 0 0 1 1 2 2 0 2 0 2 0 2 1 1 1 1 0 0 0 0 1 0 2 0 1 0 2 0 1 0 1 1 0 0 0 0 0 2 0 1 0 0 1 1 2 0 1 2 0 1 1 1 0 1 0 0 1 1 1 0 0 1 0 1 2 2 2 0 1 0 0 0 0 2 1 0 1 0 0 2 0 0 0 1 0 1 1 1 1 2 1 1 0 1 1 1 0 2 0 1 1 1 0 0 0 2 0 0 1 2 2 2 0 0 0 0 0 0 0 2 2 2 0 0 2 0 1 0 0 0 0 0 0 1 0 0 0 0 0 0 0 0 0 0 0 0 0 0 1 0 0 0 0 1 0 1 0 0 0 1 2 1 0 2 2 2 0 1 1 1 1 2 0 0 0 2 0 1 0 1 0 0 0 1 1 1 0 0 0 2 0 2 0 2 2 0 1 0 1 0 0 0 0 1 1 0 1 0 0 0 1 2 2 1 0 0 0 0 0 1 0 0 1 1 0 2 1 1 0 0 1 1 0 1 0 0 0 1 0 0 0 1 1 1 2 1 2 0 0 1 1 1 1 1 0 0 1 1 2 1 0 2 2 1 0 0 1 0 0 0 0 1 0 1 0 0 2 0 0 1 1 1 0 1 1 2 2 0 0 1 0 0 0 0 0 0 2 2 2 0 0 0 1 1 0 1 0 1 1 0 2 2 0 0 1 1 1 0 1 1 0 0 1 0 0 1 1 0 1 0 0 0 0 0 1 2 2 0 2 1 0 0 1 0 2 0 2 0 2 0 2 0 0 0 0 0 2 0 2 1 1 0 1 2 0 0 2 1 0 0 2 1 1 2 0 1 1 0 1 1 1 1 0 0 2 0 0 0 1 0 0 0 0 1 0 0 1 1 1 2 0 2 2 1 0 0 0 2 0 0 0 1 0 0 0 0 2 1 1 0 2 1 1 0 0 1 1 2 0 0 2 0 0 0 0 0 2 0 0 0 0 1 1 0 0 2 0 0 0 1 1 0 1 1 0 0 0 0 0 0 1 1 1 0 2 0 0 0 2 1 0 0 1 1 0 2 0 0 0 1 1 0 2 1 0 2 2 0 2 0 0 1 1 0 1 1 1 1 1 1 0 0 0 0 0 2 1 1 0 0 0 0 0 0 0 0 2 0 2 1 0 2 0 0 1 2 0 0 0 0 0 1 0 2 0 1 0 0 0 1 1 0 0 0 1 0 1 1 1 2 1 1 0 1 0 1 1 1 2 1 0 2 0 1 1 1 0 1 1 2 0 0 0 2 0 1 0 1 1 2 1 2 1 1 0 0 0 0 0 2 0 1 0 0 0 0 0 0 0 1 0 0 0 0 0 2 0 1 1 0 0 0 0 0 0 1 0 1 1 0 0 1 0 1 0 0 0 1 0 0 0 0 0 0 0 0 0 0 2 0 0 0 0 0 2 2 0 0 0 2 0 2 0 0 0 1 1 0 0 0 1 0 0 0 1 0 0 1 1 1 0 2 1 2 2 1 2 0 1 0 2 2 0 0 0 1 1 1 2 1 1 0 0 0 0 0 1 1 2 2 2 0 2 2 0 0 0 0 0 1 0 2 1 1 1 0 0 1 1 0 0 0 0 0 0 0 1 1 2 1 1 0 1 1 1 0 0 1 1 0 0 0 2 0 0 0 0 0 2 0 2 1 1 0 1 1 1 1 0 0 1 2 2 0 1 0 0 1 0 0 0 1 0 0 1 2 2 0 2 2 0 1 0 2 0 0 1 2 0 1 0 2 0 0 0 0 0 0 1 1 1 1 0 1 1 2 0 0 1 1 0 0 0 0 0 1 0 0 0 1 1 0 0 0 1 2 2 1 2 1 1 0 2 0 1 1 1 0 1 1 1 1 0 2 1 1 1 0 0 0 0 0 0 1 0 0 0 0 1 0 0 0 0 2 0 0 0 0 0 0 0 2 0 0 0 0 0 0 0 0 1 0 0 2
112 1 2 0 0 0 0 1 0 1 1 1 0 1 0 0 0 0 1 1 1 1 1 0 0 0 0 2 2 0 2 1 0 2 1 0 1 1 0 0 1 1 0 0 0 1 1 0 0 1 0 0 0 0 2 1 0 0 0 1 1 1 0 0 0 1 0 0 0 1 1 1 2 0 1 2 1 0 2 0 2 2 0 0 2 0 0 0 2 2 0 0 0 1 0 0 0 1 0 1 1 2 1 0 2 0 2 2 0 2 0 2 2 2 1 1 1 0 0 1 2 0 1 1 0 0 0 1 0 1 1 1 0 2 2 2 0 0 0 1 1 2 0 0 1 0 1 0 1 1 1 0 1 1 0 1 0 0 0 1 0 0 2 0 2 2 0 0 0 0 0 2 0 2 0 0 2 1 0 1 0 0 0 2 2 1 1 0 0 0 0 1 2 2 2 0 1 1 0 0 0 0 0 2 2 0 2 0 0 1 0 1 0 0 0 2 1 2 0 0 2 2 1 2 0 0 1 0 0 0 0 0 0 0 0 0 0 1 2 1 0 0 2 1 1 0 0 0 1 1 0 0 0 0 0 0 1 1 0 0 0 0 0 0 0 0 2 0 1 0 0 1 0 2 0 0 0 1 1 1 0 2 0 0 0 1 0 1 1 2 0 0 1 2 2 0 1 1 0 1 0 0 2 0 1 0 0 2 1 1 1 1 2 0 2 2 0 1 0 0 0 1 1 0 2 0 0 1 1 2 2 2 0 0 0 0 0 1 1 1 1 2 2 1 0 0 1 0 1 2 1 1 0 0 0 0 0 0 0 0 0 0 1 1 1 0 0 0 1 1 1 1 0 0 0 0 2 1 0 2 2 0 0 0 1 0 0 0 0 0 1 1 0 0 2 0 0 1 0 0 0 0 0 1 1 0 0 0 0 0 1 1 2 0 0 2 0 0 0 0 0 1 1 1 1 2 2 0 1 0 1 0 0 2 0 1 0 1 0 0 2 0 0 1 0 1 2 0 0 0 0 0 0 2 1 0 1 2 2 2 2 2 0 0 0 2 0 0 2 0 0 0 0 0 1 1 1 0 0 0 1 0 0 1 1 1 0 0 2 1 1 2 1 0 2 0 2 1 0 0 1 1 1 1 0 0 2 0 0 0 0 1 0 1 0 2 0 2 0 0 0 2 1 2 2 2 0 0 2 2 0 0 0 1 0 1 2 0 1 2 0 0 1 1 2 2 0 0 2 1 0 0 0 0 2 1 1 1 0 0 2 0 0 0 0 0 0 2 2 0 2 0 1 0 0 0 1 1 1 2 0 1 1 0 0 0 1 1 0 0 0 0 0 0 0 0 0 0 0 0 1 1 0 1 2 0 1 0 1 0 1 0 0 1 0 1 0 1 0 0 0 0 0 0 0 1 1 2 0 0 1 0 0 0 1 1 2 2 0 1 0 0 1 2 0 0 1 1 0 1 1 1 0 0 0 0 0 1 2 0 0 0 0 1 1 0 1 2 0 1 0 1 1 0 0 2 1 0 2 0 0 0 1 1 2 2 0 2 2 2 0 0 0 1 0 0 1 2 0 1 1 0 0 0 0 0 1 2 0 0 0 0 0 0 0 0 0 1 1 1 0 1 0 2 0 1 1 0 2 0 0 0 0 2 0 0 1 0 1 2 0 2 0 0 0 0 0 2 0 0 0 0 0 0 0 1 2 0 0 1 1 0 2 1 1 0 2 1 0 2 1 0 1 2 2 0 0 0 0 2 2 2 2 1 2 0 0 1 0 1 0 1 2 1 1 1 0 1 0 2 2 2 0 0 0 2 1 1 1 0 0 0 0 1 2 1 1 1 0 0 1 1 0 0 0 1 0 2 0 2 0 2 1 1 1 0 0 0 1 0 1 1 1 0 0 0 1 0 0 0 2 2 1 1 0 0 0 0 0 0 0 0 0 0 0 0 2 0 2 0 0 0 2 1 2 1 0 1 0 1 0 1 0 0 0 1 0 0 0 1 0 0 1 1 2 0 2 2 0 0 0 1 2 1 2 1 1 2 1 1 0 2 0 1 1 1 1 1 1 1 0 0 0 1 0 0 0 1 0 0 0 1 0 2 0 0 0 1 1 0 0 0 2 1 0 0 2 1 0 0 2 0 1 1 1 0 0 0 0 1 1 1 2 0 0 2 0 0 0 0 0 0 0 1 1 1 0 1 2 0 0 0 0 1 0 0 1 0 0 1 0 0 0 0 0 1 1 0 0 0 1 1
113 1 1 2 0 0 0 2 0 0 0 0 1 2 2 2 0 0 1 2 2 2 0 1 0 0 1 1 2 0 1 1 2 2 0 0 2 2 0 0 2 2 2 0 0 0 0 0 0 0 0 0 1 1 1 1 0 0 0 0 2 2 0 0 2 0 2 0 0 0 0 2 2 0 1 2 1 0 2 1 1 2 0 0 2 0 0 1 1 2 1 1 0 1 0 0 1 0 0 0 0 1 0 0 1 0 2 1 0 2 1 1 1 1 1 1 1 0 2 0 0 0 1 1 0 1 0 1 1 0 1 1 0 0 0 0 0 1 0 2 1 1 1 0 1 0 0 0 1 1 1 0 0 0 0 1 1 0 1 0 2 2 1 1 1 2 0 1 1 2 0 0 1 2 1 1 2 0 0 1 0 0 1 2 2 0 1 1 0 0 0 2 0 0 1 0 0 2 1 0 0 1 0 2 2 0 2 0 0 0 1 1 1 0 0 2 0 1 0 1 1 1 0 1 1 0 0 1 1 1 0 0 0 0 0 0 0 2 2 2 0 0 1 0 0 0 0 0 0 0 0 1 0 0 0 0 0 0 1 1 0 1 0 0 0 0 1 0 1 0 0 1 0 1 0 0 0 1 2 0 1 0 1 1 0 2 1 2 0 2 0 0 0 2 1 0 0 1 0 1 0 0 2 0 0 0 0 2 0 0 0 2 2 1 2 0 1 1 1 1 0 2 1 1 1 0 1 1 0 1 0 0 0 0 0 0 0 1 0 0 0 1 2 2 0 0 1 1 1 2 0 1 0 1 0 0 1 0 0 1 1 1 1 1 1 0 0 1 2 0 2 0 1 0 0 0 1 0 0 2 1 0 0 0 0 0 0 0 0 1 0 1 0 0 2 1 1 1 1 1 0 2 1 2 1 1 1 1 0 0 0 0 0 0 1 1 0 0 0 0 1 1 2 2 1 2 1 0 1 0 0 0 0 2 0 0 0 1 0 1 1 0 0 2 0 1 1 0 0 0 0 1 2 2 2 2 0 2 1 1 1 0 1 0 2 0 2 0 2 0 0 0 1 1 1 1 0 0 0 1 1 0 0 1 1 2 0 0 2 2 0 2 0 2 1 0 0 1 1 0 0 1 2 0 0 0 2 0 2 0 0 2 0 1 0 2 1 2 0 1 1 1 1 2 2 2 0 1 1 2 0 1 0 0 0 1 2 0 2 0 2 0 0 0 2 0 1 2 0 2 2 2 1 0 1 1 0 1 0 0 1 0 1 2 0 2 1 1 1 0 0 2 0 0 0 0 0 1 2 1 0 0 1 0 0 0 1 1 1 0 0 0 1 1 0 0 0 0 0 0 0 1 1 2 2 0 2 0 1 1 0 0 0 0 0 0 0 1 0 0 0 0 0 0 0 2 2 2 0 0 1 0 1 0 2 1 2 1 0 0 1 1 0 0 0 0 2 0 1 1 1 2 0 1 0 0 0 1 1 0 0 0 0 0 0 2 1 2 0 0 2 0 0 1 0 2 2 0 2 0 0 1 2 0 0 2 0 1 0 1 0 1 0 0 0 0 1 1 1 1 0 1 0 1 1 2 2 2 1 1 1 0 0 1 0 0 0 1 0 0 0 0 0 1 1 2 1 1 0 1 0 0 0 2 0 0 0 0 1 1 0 1 1 1 2 0 1 1 0 0 0 0 0 0 0 2 2 0 2 0 0 0 2 2 0 0 1 1 0 1 0 0 1 0 0 0 0 0 1 1 1 1 1 1 1 0 1 2 0 1 0 1 2 1 1 1 0 0 0 0 0 1 0 0 1 1 0 0 0 1 0 0 0 2 2 0 0 2 0 0 0 0 0 0 0 0 0 2 0 2 0 2 0 0 0 0 0 0 1 0 1 1 0 0 0 0 1 1 1 0 2 2 0 0 0 0 0 0 0 0 0 0 0 0 0 1 1 0 2 0 0 0 1 0 2 2 0 0 0 2 2 0 0 0 0 0 0 1 0 0 0 0 0 2 1 0 1 2 0 0 0 1 2 0 2 1 1 0 1 1 0 1 1 0 1 1 1 1 2 1 0 1 0 2 0 1 1 1 0 1 1 0 0 1 0 0 1 1 1 0 1 1 2 2 1 0 0 1 2 0 2 0 1 0 1 0 2 0 0 1 0 1 0 1 2 0 1 0 0 0 0 1 1 0 0 2 0 0 1 0 0 1 0 2 0 0 1 0 0 2 0 0 0 1 1 0 0 1 1 1 1 2
114 1 2 0 0 0 0 1 0 1 1 0 0 0 0 0 0 0 2 1 1 1 0 0 0 1 2 0 1 2 1 0 1 1 0 0 1 1 0 0 2 2 1 0 0 0 0 0 0 1 0 0 1 1 1 0 0 0 0 0 1 1 0 2 0 1 1 0 0 0 0 1 2 0 2 2 0 0 2 0 2 2 0 0 2 0 0 0 0 2 0 0 0 1 0 0 0 1 0 1 2 2 0 0 2 0 2 1 1 1 0 1 0 2 0 0 0 0 1 0 0 2 1 1 0 1 0 0 0 0 0 0 0 0 0 0 1 0 2 0 1 1 0 0 2 0 0 0 0 0 0 0 0 0 0 1 0 2 0 0 1 2 1 1 0 1 0 1 1 1 0 2 0 0 0 0 1 0 0 0 0 0 1 2 2 0 2 2 1 0 1 2 1 0 1 1 1 1 0 1 0 2 0 0 2 2 0 2 1 1 0 0 1 0 0 2 0 0 2 1 0 0 0 2 0 0 1 0 0 0 0 0 1 1 0 1 0 2 2 0 0 1 1 0 2 0 0 0 1 1 1 1 0 0 0 0 0 0 1 1 0 1 0 0 0 0 0 1 1 0 1 1 0 1 1 2 0 2 1 1 0 1 1 1 0 1 1 2 0 2 0 1 2 2 2 0 0 1 0 1 0 1 2 0 0 2 2 2 0 1 0 1 2 0 1 0 1 0 0 0 0 1 2 1 2 0 0 0 1 0 1 1 0 0 0 0 0 1 0 1 0 0 1 1 0 0 1 0 2 1 1 0 0 0 0 1 0 0 1 0 1 1 2 0 2 0 0 1 1 1 1 1 2 2 1 1 1 0 0 2 2 0 0 2 1 0 0 0 0 0 0 0 0 0 1 0 1 1 2 2 0 2 0 1 1 0 0 1 0 0 0 0 1 0 0 1 0 0 0 0 1 2 0 1 0 1 1 0 1 1 0 1 1 1 1 1 0 1 0 0 2 0 0 1 1 0 1 0 0 0 0 1 0 1 1 0 1 2 2 2 2 0 0 0 1 1 1 2 1 1 0 0 0 0 1 1 1 0 0 2 1 2 0 0 2 1 0 0 1 0 0 0 1 1 0 0 1 0 0 2 0 2 1 1 1 1 2 1 1 0 0 2 1 0 1 0 0 2 0 1 1 0 0 0 0 2 0 1 0 1 1 1 0 0 0 0 1 0 1 0 0 2 0 0 1 1 0 1 1 1 0 0 1 0 1 1 1 1 0 1 0 0 0 1 0 0 0 1 0 1 0 1 1 0 0 0 1 0 0 2 0 0 1 0 1 0 0 2 2 1 0 0 0 1 0 0 0 0 0 0 0 2 0 0 0 0 0 0 0 1 0 0 0 1 0 1 0 0 0 0 0 0 0 0 0 1 2 2 0 0 0 0 2 0 2 1 2 1 0 2 0 0 1 1 1 0 0 0 0 0 0 2 0 1 0 0 0 0 2 1 1 0 1 0 1 1 2 2 1 1 1 0 0 0 1 1 1 0 2 0 1 0 2 1 0 2 2 2 0 0 0 2 0 0 0 0 1 2 1 1 0 1 0 0 1 1 1 1 0 0 0 0 0 0 1 0 1 0 1 0 0 0 0 2 0 0 2 0 2 0 0 0 0 2 0 0 1 0 0 1 1 0 0 0 2 0 0 2 0 0 0 0 0 0 1 1 2 0 0 0 0 1 2 1 0 1 1 1 0 1 1 0 1 0 0 0 0 0 1 0 1 1 0 0 0 2 0 2 1 2 1 1 2 0 1 0 0 1 0 1 1 2 0 0 1 1 1 0 2 0 0 0 1 1 1 0 0 2 1 0 1 1 0 2 0 2 0 2 0 2 0 2 0 1 1 1 0 0 1 0 1 1 0 0 0 0 0 0 0 1 1 1 1 0 0 0 1 0 1 2 0 0 1 0 1 2 0 1 0 0 0 0 0 1 2 2 0 2 0 1 0 2 0 0 0 1 0 0 0 0 0 0 0 1 1 0 1 1 1 1 1 2 2 0 1 1 1 0 1 1 0 1 1 0 1 1 1 0 2 0 0 0 0 2 1 1 1 1 0 0 1 1 0 0 0 0 0 0 0 1 0 0 2 1 0 0 1 1 1 0 2 0 1 1 1 0 1 0 0 0 1 1 1 0 1 0 1 0 0 0 0 0 1 0 0 0 0 0 2 1 1 0 1 2 0 0 1 0 0 1 0 0 0 0 0 0 0 0 1 0 0 0
115 1 1 0 0 0 0 1 0 1 1 1 1 1 0 0 0 0 2 2 1 0 0 0 0 0 1 0 1 2 1 0 1 1 1 0 1 2 0 0 0 0 1 0 0 0 0 0 0 0 0 0 0 0 1 0 0 1 1 0 1 2 0 1 1 0 1 0 0 0 0 0 2 0 0 2 1 0 1 1 0 2 0 0 1 0 0 0 2 2 0 0 2 1 1 1 0 0 0 0 0 2 1 0 2 0 2 2 0 2 1 2 0 2 0 0 0 0 1 1 1 0 2 2 0 2 0 2 2 0 0 0 1 1 1 0 1 0 0 1 0 2 0 0 0 0 0 0 0 0 1 0 1 1 1 0 0 0 0 1 1 1 1 1 2 2 0 1 0 1 0 1 1 1 0 1 2 1 0 1 0 1 1 1 1 0 1 1 1 0 0 2 0 0 0 0 1 0 1 0 0 0 0 2 2 1 2 2 1 0 0 1 1 0 0 2 1 1 2 1 0 0 1 1 1 1 1 1 0 0 1 1 0 0 0 0 0 2 2 1 0 1 2 0 2 0 0 0 0 0 0 1 0 0 0 0 1 1 0 0 0 0 0 0 0 0 0 0 0 0 0 1 0 2 0 0 1 2 2 2 0 2 1 1 0 2 1 1 0 2 0 1 0 1 1 0 1 0 0 0 0 0 1 1 1 0 0 2 0 1 0 1 1 1 2 1 0 0 1 1 0 1 1 0 1 0 1 0 1 1 1 0 0 0 0 0 0 0 0 0 0 0 1 0 0 0 2 0 1 1 1 0 0 0 0 0 0 0 0 0 0 1 1 1 1 1 0 0 2 0 2 0 0 0 1 1 1 0 0 2 0 0 0 0 0 0 0 0 0 0 0 0 1 1 2 2 2 0 1 1 0 1 2 2 1 0 1 1 0 0 1 0 0 0 1 1 1 0 0 0 0 0 0 1 2 2 1 0 0 0 0 0 1 1 1 0 0 0 0 0 2 0 0 0 1 2 1 0 1 0 0 0 0 1 0 0 0 0 2 0 0 0 0 0 0 2 0 0 2 0 0 0 1 1 1 0 1 0 0 0 1 2 0 0 2 0 0 1 2 1 0 2 1 1 1 0 2 1 1 0 0 0 2 0 0 1 2 1 1 0 0 2 0 0 1 0 0 1 0 1 1 1 0 0 0 1 1 0 1 1 0 1 0 0 1 1 2 0 2 1 0 1 0 0 2 1 0 0 2 0 1 1 1 0 1 0 0 0 0 1 1 0 0 1 0 0 0 1 1 0 0 0 0 0 0 0 0 1 1 2 0 1 2 0 2 1 1 2 0 0 1 1 2 0 0 0 0 0 0 0 1 1 0 1 2 0 1 0 0 0 0 0 0 1 0 0 0 1 0 0 0 0 0 1 0 1 0 1 0 0 1 0 0 0 1 0 1 2 1 1 1 1 0 1 0 0 2 0 1 2 0 2 0 1 0 0 0 0 2 0 0 0 1 1 0 0 0 2 0 0 0 2 0 0 1 2 2 0 1 1 0 1 1 1 1 1 0 2 0 0 0 1 0 0 0 0 1 1 1 1 0 1 0 2 0 2 2 0 0 1 0 0 0 0 0 1 0 1 0 0 0 0 1 2 1 2 0 0 0 0 0 0 0 2 0 1 1 0 0 2 1 2 0 0 0 1 0 0 0 1 1 1 0 0 0 1 1 0 1 0 0 0 2 1 0 1 2 2 1 1 0 0 0 0 0 0 0 0 2 0 0 0 0 0 0 2 0 2 0 2 0 2 2 0 2 0 0 0 0 0 0 1 0 0 0 2 2 0 0 1 0 0 0 0 0 0 2 1 0 0 0 0 0 0 0 1 0 2 0 2 1 1 2 0 0 0 0 0 2 0 1 1 0 0 0 0 0 1 1 0 2 2 1 0 1 0 1 0 0 0 0 0 1 0 1 1 0 0 1 1 1 0 1 1 2 2 0 1 1 1 1 0 0 0 0 0 0 0 1 0 1 0 0 2 2 0 2 2 1 0 0 2 1 0 2 1 1 1 0 0 1 2 0 0 1 0 2 0 2 0 0 0 0 1 2 1 1 0 0 0 0 0 0 2 0 0 0 0 2 0 0 0 1 1 1 1 1 0 0 0 2 0 2 0 0 0 0 0 0 1 1 0 0 0 0 0 0 0 0 0 0 0 0 1 1 1 0 0 1 0 0 1 0 1 0 0 0 0 0 1 0 0 1 0 0 0 0 0 1 0 0 0
116 1 1 1 0 1 1 1 0 1 1 1 0 1 1 1 0 0 1 1 1 1 0 1 0 0 1 1 2 0 1 1 0 0 1 1 1 1 1 0 1 0 1 0 1 1 1 0 1 1 1 0 1 1 1 0 0 1 1 0 1 2 0 0 0 0 0 1 0 0 0 1 2 0 0 2 2 0 1 1 1 2 1 1 1 0 0 0 1 1 0 0 0 1 0 0 1 2 1 1 1 2 1 0 2 0 2 2 0 2 0 1 1 1 1 1 1 0 1 1 1 0 0 0 0 0 0 0 0 0 1 1 1 1 0 0 2 0 0 0 2 1 0 0 0 0 1 0 1 1 1 0 0 0 0 0 0 1 1 0 1 1 1 1 2 2 0 2 2 2 0 0 1 1 0 0 1 0 0 0 1 1 0 1 1 0 1 2 1 1 1 2 1 1 1 1 2 2 0 0 0 1 0 1 2 1 2 2 1 1 0 1 1 1 0 2 0 0 1 2 0 0 0 1 1 0 0 0 0 0 1 1 0 0 0 0 0 2 2 2 0 0 2 0 1 0 0 0 0 0 0 0 0 0 0 0 1 1 0 1 1 1 1 0 0 0 0 0 0 0 1 2 0 2 0 0 0 1 2 0 2 0 0 0 2 0 0 1 0 2 0 1 0 1 1 0 0 0 0 0 0 0 2 0 2 0 0 0 0 2 0 2 2 0 1 0 1 1 0 0 0 1 1 1 1 0 1 1 0 0 1 1 0 0 0 0 0 1 0 1 0 1 2 0 0 2 0 0 0 2 0 2 0 1 0 0 1 0 0 2 2 2 0 0 0 0 0 2 2 0 2 0 0 0 0 1 2 0 2 0 1 1 0 0 2 2 0 0 0 0 0 0 1 0 1 0 1 0 2 2 0 2 0 2 2 1 0 0 0 0 0 0 1 0 0 1 0 0 1 0 0 0 0 0 0 2 2 0 1 0 1 0 0 2 0 0 0 2 0 0 1 0 0 1 1 2 1 1 1 1 0 1 2 2 2 2 0 1 2 1 1 0 2 0 2 0 2 2 1 1 1 0 0 0 2 0 2 0 0 1 1 2 0 1 2 0 0 0 2 1 1 2 1 0 1 0 2 2 1 0 1 0 0 0 1 1 1 0 0 0 0 0 0 0 0 0 0 2 0 0 1 2 0 0 0 1 1 0 0 1 0 0 0 0 2 1 0 0 1 1 1 0 0 2 2 1 0 0 2 1 0 0 0 0 1 1 1 0 0 1 0 0 1 1 0 1 0 1 1 0 0 0 1 0 0 0 1 1 2 1 0 0 1 0 0 0 1 2 2 1 0 0 0 1 2 0 0 0 0 0 0 1 1 1 0 1 0 0 0 2 0 0 0 0 0 0 1 0 0 0 0 0 0 1 1 0 1 0 0 0 0 0 0 1 1 0 1 1 2 2 2 1 0 1 1 0 1 0 0 1 0 1 0 0 1 1 0 0 2 0 0 0 0 0 2 2 0 1 0 1 0 2 0 0 1 2 2 0 2 0 0 0 2 0 0 2 1 1 1 2 0 0 0 0 1 1 1 2 2 2 1 1 0 0 1 1 1 1 1 1 1 1 0 0 0 2 1 1 1 0 0 0 1 2 0 2 1 0 0 0 0 0 0 2 0 0 0 0 1 1 0 1 0 0 0 0 0 0 0 0 0 0 0 0 0 1 1 1 1 0 0 0 2 1 1 0 1 1 0 2 1 1 1 0 0 0 0 0 0 1 0 0 1 1 1 2 0 2 0 2 1 2 2 0 1 0 0 1 0 1 1 1 0 0 1 1 1 0 0 2 0 0 0 2 2 0 0 1 2 0 2 2 0 1 0 1 0 1 0 2 1 1 1 0 0 0 0 0 1 0 1 1 0 0 1 1 1 0 0 0 2 2 0 0 0 0 0 1 0 0 1 0 0 2 2 0 1 1 1 0 1 0 0 1 2 2 0 2 1 2 2 0 0 0 0 0 1 1 0 0 0 0 1 0 2 2 1 2 1 1 1 1 0 0 2 1 1 2 0 2 0 1 1 0 1 1 1 1 2 1 0 1 0 1 0 0 1 1 0 0 1 1 0 0 0 0 0 1 1 0 1 1 0 1 0 2 2 0 2 0 1 0 1 1 1 0 1 0 0 1 1 0 0 1 1 1 2 0 1 1 0 0 1 0 0 1 0 0 0 0 0 2 1 2 0 0 1 0 0 2 0 0 1 2 1 0 0 0 1 0 0 0
117 0 1 1 0 1 1 2 0 0 0 1 0 0 0 0 0 1 1 0 1 1 1 0 0 0 0 2 2 0 2 1 1 1 1 1 2 2 0 0 1 1 0 0 1 0 0 0 0 0 0 0 0 0 2 1 0 1 1 2 0 1 0 2 1 0 0 1 0 0 0 2 2 0 2 2 0 0 2 1 1 2 0 0 2 0 1 0 2 2 0 0 1 0 1 1 0 2 1 1 0 0 1 0 2 0 2 2 0 2 0 1 1 2 2 2 1 0 1 0 1 0 1 1 0 1 0 1 0 1 0 0 0 1 1 1 0 0 0 0 0 2 0 0 0 0 0 0 1 1 1 0 0 0 1 0 0 0 0 1 0 0 1 1 1 1 0 0 0 1 0 1 1 1 1 1 1 0 0 1 0 0 0 2 2 1 1 1 0 0 0 1 2 1 2 0 1 2 1 0 0 0 0 2 2 0 2 1 1 1 0 0 1 0 1 1 0 0 2 0 0 0 1 2 0 0 2 0 0 0 0 0 0 0 0 0 0 2 2 1 0 1 2 0 1 0 0 0 0 0 0 0 0 1 1 1 1 1 1 2 1 2 0 0 0 0 1 0 2 0 1 0 2 2 0 0 0 2 2 1 1 0 1 1 0 1 1 1 1 2 0 1 0 1 1 0 1 0 0 0 1 0 2 0 1 1 1 2 1 1 1 2 2 0 1 0 1 1 1 1 0 2 1 0 1 0 1 1 1 1 1 0 1 1 0 0 1 2 0 1 1 2 1 1 0 0 1 0 1 2 0 1 0 1 0 0 2 0 0 2 2 2 0 0 0 0 0 0 2 0 2 0 0 0 1 1 1 1 0 2 1 0 0 2 1 1 0 1 1 0 0 0 0 0 2 1 1 0 0 0 0 0 0 1 1 1 0 0 0 0 1 0 1 0 0 1 0 0 0 0 1 2 0 2 2 2 1 0 1 1 0 0 1 0 0 1 0 1 0 1 1 0 0 0 1 1 1 0 0 0 0 1 0 0 0 0 0 2 2 2 2 0 0 1 0 1 1 2 2 2 0 0 1 1 1 1 1 0 0 1 1 1 0 1 1 2 0 0 0 0 0 0 1 1 2 0 2 1 0 0 1 1 1 1 0 0 1 0 1 0 1 2 0 0 1 0 0 2 0 1 1 1 0 0 1 1 1 0 1 1 1 0 0 0 0 0 0 1 2 0 2 0 0 2 2 2 0 1 1 2 0 0 1 1 2 0 1 0 0 1 1 0 0 2 0 1 1 1 0 1 0 1 1 0 0 0 1 0 2 0 1 0 1 0 0 0 1 1 1 0 1 0 0 2 0 0 0 0 0 0 0 2 1 0 1 0 0 0 0 1 0 0 0 0 0 0 1 0 0 0 0 0 0 1 1 1 1 2 0 0 0 1 0 0 2 0 2 0 0 1 1 1 0 0 1 0 0 0 0 2 0 1 0 1 0 0 0 0 1 0 0 0 1 1 1 0 0 1 0 1 1 0 0 1 0 2 2 0 2 0 1 0 2 0 1 2 1 1 1 1 0 1 0 0 1 0 1 1 1 1 1 0 0 0 1 1 0 1 0 1 1 1 1 0 0 1 2 1 1 0 0 0 0 1 1 2 0 0 1 0 0 0 0 2 0 0 1 0 2 2 0 2 0 0 0 0 0 0 0 0 0 0 0 0 0 2 0 0 2 0 0 0 2 0 0 1 0 1 0 1 0 0 0 0 0 1 0 1 0 2 2 2 1 1 0 0 1 2 1 2 1 1 2 0 0 0 0 1 0 1 1 2 0 0 1 0 1 1 0 2 0 0 1 1 1 0 0 2 2 0 2 2 0 0 0 1 0 2 0 2 0 2 1 0 0 0 0 0 2 0 1 2 0 0 0 0 0 2 0 1 1 0 1 0 0 0 1 0 0 0 0 0 1 0 1 0 1 1 0 0 1 0 0 2 2 2 1 1 0 2 1 1 0 0 0 0 0 0 0 1 0 0 1 1 1 0 1 2 1 0 0 1 2 0 2 1 0 1 0 1 0 0 0 0 0 0 1 0 1 0 0 0 0 1 0 2 0 0 0 0 0 0 1 2 1 0 1 2 2 0 0 0 2 2 2 0 1 0 1 0 2 0 1 1 0 0 0 1 0 1 1 1 0 2 2 0 2 0 0 0 0 0 0 0 0 1 0 0 1 0 0 1 0 0 0 0 0 0 0 1 0 0 0 0 0 0 0 0 1 0 2 2
118 0 1 1 0 0 0 2 0 2 2 0 0 0 0 0 0 0 2 1 1 1 1 0 0 0 2 1 1 0 1 0 0 1 0 0 2 1 0 0 1 0 0 0 0 1 0 0 0 1 1 0 0 2 0 0 0 0 0 1 0 0 0 1 0 1 0 1 0 0 0 0 2 0 2 2 0 0 1 0 1 2 2 2 0 0 0 1 1 1 0 0 1 1 0 0 1 1 0 1 1 1 0 0 2 1 2 2 0 2 1 1 2 2 2 2 2 1 1 1 1 0 2 2 1 1 0 2 2 0 0 0 1 1 0 0 1 0 2 0 2 0 0 0 2 0 2 0 1 1 0 0 1 0 0 0 0 2 1 0 1 1 2 0 1 2 0 0 0 1 0 0 0 0 1 0 1 0 0 1 0 1 0 2 2 0 2 1 0 0 0 2 0 0 1 0 0 2 0 0 0 1 0 2 2 0 2 0 0 0 0 0 0 0 0 2 1 1 0 2 0 0 1 2 0 0 1 1 0 0 0 1 0 0 0 0 0 2 2 1 0 1 1 0 2 1 1 0 1 1 1 0 0 0 0 0 0 2 0 0 0 0 0 0 1 0 1 0 1 0 1 2 0 1 1 1 0 2 1 1 0 2 0 0 0 1 0 0 1 1 1 1 0 2 2 0 1 1 0 0 0 0 2 0 0 0 0 0 1 1 1 1 2 0 1 0 0 0 0 0 0 2 1 1 0 0 0 1 0 0 2 2 0 0 0 1 0 2 1 1 0 2 2 1 0 0 1 0 1 1 0 1 0 0 0 1 0 0 0 0 0 0 2 1 2 0 0 1 1 1 1 1 1 1 2 1 1 0 0 2 1 1 0 1 0 0 0 1 1 0 0 0 0 0 2 0 0 0 0 0 0 0 1 2 2 1 0 2 0 0 0 1 0 0 1 1 1 0 0 0 0 2 1 0 0 1 1 0 2 1 1 0 2 0 2 0 0 0 0 0 1 0 0 1 1 2 2 0 0 0 0 1 0 2 1 0 1 2 2 0 0 0 0 0 0 2 0 1 1 0 0 0 2 2 1 0 1 1 1 1 2 1 0 2 1 1 0 0 1 1 0 1 1 2 0 0 1 1 0 0 1 1 2 0 0 1 2 0 0 0 0 0 0 0 0 2 0 1 0 2 2 0 1 1 2 2 0 1 0 2 0 1 0 1 2 0 1 0 2 0 1 1 0 0 1 1 0 2 0 2 2 2 2 0 2 2 2 1 0 0 2 0 0 2 0 0 0 1 0 0 0 1 1 0 0 0 0 1 1 2 0 1 1 0 2 0 0 0 0 0 0 0 0 0 0 0 0 0 0 0 0 1 0 2 2 0 2 1 0 1 1 0 0 1 0 1 0 0 0 0 0 0 0 0 0 1 2 0 0 0 0 0 1 0 1 0 2 0 0 0 2 1 1 1 0 0 1 0 1 1 0 1 0 1 0 0 0 0 1 0 0 0 2 0 1 1 0 2 0 1 1 0 0 0 0 2 2 0 1 1 1 1 1 1 0 2 1 1 0 1 0 1 0 0 1 0 2 2 1 1 0 1 0 2 0 2 2 1 0 1 0 0 0 2 0 1 0 1 1 0 0 0 1 2 0 1 1 0 0 0 0 0 0 2 0 0 1 0 1 1 0 1 1 1 1 0 0 1 0 1 1 1 0 0 0 1 0 0 1 0 0 0 2 0 0 1 1 2 1 1 0 0 0 1 1 0 0 0 0 2 2 2 1 1 1 1 0 1 1 2 0 1 2 0 1 0 0 1 0 1 1 1 0 0 1 1 1 1 0 0 0 0 0 2 2 0 0 2 1 0 1 1 0 0 0 0 0 1 0 2 0 2 0 0 0 0 0 0 0 0 0 0 0 0 0 0 0 0 0 0 2 1 2 0 1 1 2 0 0 0 0 0 0 0 1 0 0 1 1 0 0 0 1 1 1 1 0 2 1 1 2 0 1 0 0 1 0 0 0 0 0 0 2 0 0 0 0 2 1 1 1 2 1 1 2 0 1 0 0 1 0 1 1 0 1 2 1 0 1 0 0 0 0 1 0 1 1 0 0 0 0 0 1 1 0 1 0 2 2 0 0 0 2 2 2 1 1 1 0 1 2 0 1 1 1 0 1 2 0 2 2 0 0 1 2 0 1 0 1 1 0 1 0 0 0 1 0 0 1 0 0 1 0 1 1 0 2 1 0 2 1 1 0 0 0 0 0 0 1 0 1 1
119 0 0 2 0 0 0 1 0 0 0 1 2 2 1 1 0 1 0 1 1 1 1 0 0 0 2 1 2 0 2 1 2 1 0 0 2 0 0 0 0 0 0 0 0 0 0 0 0 0 0 0 0 1 1 0 0 1 1 0 2 2 0 0 0 1 0 0 0 0 0 1 1 0 0 1 1 0 2 0 2 1 1 1 1 0 0 1 2 2 0 1 1 2 0 0 1 1 0 1 1 2 0 1 2 1 1 2 0 2 1 2 1 2 0 0 0 0 1 1 1 0 2 2 1 1 0 0 0 0 0 0 0 1 1 1 0 1 0 1 2 0 0 0 0 1 1 0 0 0 1 0 0 0 0 1 1 0 0 1 0 1 1 1 0 1 0 1 0 0 0 0 0 2 0 0 2 0 0 2 0 0 0 1 0 0 0 1 1 0 0 2 2 1 2 0 0 1 0 0 0 1 0 1 1 0 2 2 2 1 1 0 2 1 0 2 1 0 2 0 0 0 0 2 0 0 0 0 0 0 0 0 0 0 0 0 0 2 2 1 0 1 1 0 2 0 0 0 0 0 0 0 0 0 1 1 1 0 2 2 0 2 0 0 0 0 0 0 0 0 1 2 0 2 0 0 0 2 1 1 0 1 1 1 0 0 0 2 1 2 0 2 0 2 1 1 1 1 1 0 1 0 2 0 1 0 0 2 0 0 0 2 2 2 2 0 0 1 0 0 1 2 2 0 2 0 1 1 1 1 2 2 0 0 0 0 0 0 0 0 0 1 1 2 0 0 2 0 1 1 1 0 0 0 0 2 1 0 0 0 0 0 1 1 1 1 0 2 2 0 2 0 0 0 0 0 1 0 2 0 1 1 0 1 2 1 0 0 0 0 0 0 0 0 2 1 1 0 1 1 0 1 1 2 1 0 1 2 0 0 1 0 0 1 1 2 1 0 0 0 0 1 1 2 1 2 1 1 1 0 0 1 0 1 1 1 0 0 0 0 1 0 0 0 1 2 2 1 1 0 0 0 2 2 0 0 0 0 1 1 1 0 1 1 0 1 2 0 2 0 0 0 2 2 2 0 2 0 0 1 1 1 0 1 2 0 0 0 2 1 1 2 0 0 0 0 1 2 2 0 0 0 1 1 1 1 1 0 1 0 1 2 0 0 0 0 0 2 0 1 2 1 1 1 1 2 0 2 0 2 0 2 0 1 1 0 2 1 2 0 1 1 0 0 2 0 1 1 1 2 1 1 1 0 2 1 1 0 0 1 1 0 1 2 0 0 0 1 0 0 0 1 0 0 0 0 1 0 2 0 0 1 0 0 0 0 0 1 0 0 1 1 1 0 1 0 0 0 0 0 0 1 1 2 2 0 2 0 0 2 1 0 0 0 1 1 0 1 0 1 0 0 0 1 1 0 0 1 0 0 0 0 0 0 2 0 1 0 1 2 2 2 0 0 2 0 1 1 0 1 1 1 0 2 0 0 0 1 2 1 0 0 1 0 1 1 0 1 1 0 0 1 0 0 0 2 2 0 1 1 2 1 2 0 0 2 0 1 0 1 0 1 0 1 0 0 2 2 2 2 1 0 1 1 0 1 1 1 0 0 0 0 0 0 0 0 0 2 1 0 0 0 1 2 0 1 1 0 1 0 0 0 0 1 0 1 0 0 0 1 1 0 0 0 1 0 0 1 0 0 0 0 0 0 0 0 0 0 1 0 0 0 2 1 0 0 0 1 0 1 1 0 0 0 0 1 0 0 1 1 1 1 1 1 1 1 0 1 0 2 0 2 2 0 2 0 0 1 0 1 1 1 0 1 0 1 1 0 0 1 1 1 1 1 1 0 0 2 1 0 2 2 1 0 0 0 1 2 0 2 1 1 1 1 1 0 0 0 1 0 1 1 0 0 0 0 0 0 0 1 1 1 1 0 1 0 1 1 0 0 0 0 1 1 2 2 0 0 0 0 0 0 0 2 1 2 0 1 1 2 2 0 0 0 0 0 1 0 0 0 0 0 0 1 1 0 1 2 1 1 1 2 2 0 2 1 0 2 0 2 0 0 0 0 1 0 2 0 2 0 0 0 0 1 0 0 2 0 0 0 0 0 0 2 0 0 0 1 1 0 0 0 1 1 0 1 1 1 1 0 2 0 1 1 1 0 1 2 0 2 2 0 0 0 0 0 0 0 0 0 0 0 0 0 0 1 0 0 0 0 0 2 0 1 0 0 1 0 0 1 0 0 1 1 1 0 1 0 0 0 0 0
120 1 2 1 0 0 0 2 1 0 1 0 0 1 1 1 0 0 1 1 1 1 0 0 0 0 1 0 0 1 1 0 0 0 0 0 2 2 0 0 1 1 2 0 0 1 0 0 0 0 0 0 2 2 0 1 0 0 0 2 0 0 0 0 2 0 2 0 0 0 0 1 2 0 1 2 1 0 1 1 1 2 0 1 2 0 0 0 2 2 0 0 1 2 1 0 1 0 0 0 0 1 0 0 2 2 0 1 1 1 1 2 1 2 1 1 1 0 0 2 2 0 2 2 0 1 0 1 1 0 0 0 0 0 0 0 0 0 1 0 1 1 0 0 2 0 0 0 0 0 0 0 1 1 1 0 0 1 0 0 0 0 2 0 1 2 0 1 1 1 1 0 0 2 2 2 2 1 0 0 0 0 1 2 2 0 2 2 1 0 0 1 2 2 2 0 2 2 1 0 0 0 1 1 2 2 2 1 0 0 2 2 1 1 0 2 0 1 1 2 0 0 0 2 0 0 1 0 0 0 0 0 0 0 0 0 0 2 2 2 0 0 2 0 1 0 0 0 1 1 1 0 0 1 0 0 0 1 0 0 0 0 0 0 0 0 0 0 1 0 0 0 0 2 0 0 0 2 2 2 0 2 1 1 0 1 0 1 0 2 0 1 1 2 2 0 0 1 1 1 0 0 2 0 1 0 1 2 0 1 0 1 1 0 1 0 0 0 0 0 0 2 2 1 1 0 0 0 1 1 2 0 0 0 0 0 0 2 1 1 0 2 2 1 0 0 0 0 2 2 1 0 0 0 0 0 0 0 1 1 2 2 2 0 2 0 0 1 2 0 2 0 1 1 1 1 1 0 1 1 0 0 0 0 0 0 0 1 1 1 0 1 1 0 2 0 0 1 2 2 0 2 0 1 1 0 0 0 0 0 1 0 0 0 2 2 1 0 1 0 0 0 1 1 1 2 1 0 0 0 0 0 0 0 2 0 0 1 0 0 1 0 0 1 1 1 1 0 0 0 0 1 1 1 1 1 0 0 1 0 0 0 0 0 0 1 1 2 1 1 1 0 0 0 1 0 1 0 0 1 2 0 0 1 1 1 0 0 2 1 1 2 0 1 2 0 2 0 0 1 0 0 2 0 0 0 2 0 1 0 0 1 0 0 0 1 2 2 0 1 1 1 2 0 1 2 0 0 1 1 0 0 0 1 1 0 0 0 1 2 0 0 0 0 1 1 0 1 1 1 1 1 1 0 0 0 0 0 0 0 0 0 1 2 0 1 0 0 0 1 0 0 0 0 0 0 0 1 2 1 0 0 2 0 1 1 2 1 0 0 2 1 0 0 1 0 2 0 0 0 0 1 0 2 2 1 1 0 0 0 0 0 0 0 0 0 0 1 0 0 0 0 0 0 0 2 2 1 0 0 1 0 1 0 2 0 2 0 0 1 2 2 1 2 0 0 1 0 1 2 0 1 0 1 0 0 0 0 1 0 0 0 1 0 1 0 0 2 1 1 0 1 0 0 2 2 2 0 2 0 0 0 1 0 0 1 1 0 0 1 0 0 0 0 0 0 2 1 0 0 0 0 0 0 1 1 2 2 0 1 0 1 0 0 0 1 1 0 0 0 0 0 0 2 0 2 1 0 2 0 1 1 1 2 0 1 0 0 0 0 0 0 0 0 0 1 0 1 0 0 0 0 0 0 0 2 0 0 0 0 0 0 2 0 0 1 1 1 0 2 0 0 1 0 0 0 0 0 0 2 2 2 0 0 0 1 0 1 0 2 1 2 2 1 2 0 0 0 0 1 0 0 0 0 0 2 1 1 0 1 0 0 0 0 0 0 2 1 1 0 0 1 0 0 0 0 0 2 0 2 0 2 1 0 0 0 0 0 1 0 0 0 2 0 0 0 2 2 2 0 1 1 1 0 0 0 1 1 0 0 0 0 0 1 1 1 0 1 2 0 0 0 0 2 2 2 0 1 1 2 2 0 0 0 0 0 1 0 2 0 2 0 1 2 2 1 2 1 0 1 1 2 1 0 1 1 1 1 0 1 0 0 0 0 1 1 2 1 2 0 1 0 0 1 0 2 1 0 0 0 0 1 0 2 0 0 0 2 2 1 0 0 2 1 0 0 2 0 0 0 2 0 2 0 1 0 1 1 0 1 2 0 1 0 1 0 0 0 0 0 0 1 0 0 0 1 0 0 0 0 0 2 1 2 0 1 1 0 0 2 0 0 0 0 0 0 0 0 1 0 0 0
121 0 1 2 0 1 1 2 0 1 1 0 0 1 1 1 0 0 0 0 0 0 0 0 0 0 1 1 1 0 1 1 1 0 0 0 1 2 0 0 1 1 0 0 0 0 1 0 0 1 0 0 0 0 2 1 0 0 1 2 0 0 0 1 1 0 1 0 0 0 0 0 1 0 0 1 1 1 1 1 0 1 0 0 1 0 0 0 2 2 0 0 0 2 0 0 0 0 0 0 0 2 0 0 2 1 2 0 1 1 0 1 1 2 0 0 0 1 1 1 1 0 1 1 0 1 0 1 1 0 0 0 0 0 0 0 0 0 0 0 0 2 0 0 1 0 0 0 0 0 0 0 1 0 1 0 0 1 1 0 1 0 2 0 1 2 1 1 0 1 0 0 0 2 0 1 1 1 0 0 0 0 1 2 2 0 2 1 1 0 0 2 0 0 0 0 0 2 0 0 0 0 0 2 2 1 2 0 1 1 1 1 2 0 0 2 0 2 2 0 0 0 0 2 0 0 1 0 0 1 0 0 0 1 1 0 0 1 2 1 0 0 2 0 2 0 0 0 0 0 0 0 0 0 0 0 1 0 0 0 0 0 0 0 0 0 1 0 2 0 0 1 0 1 1 2 0 2 2 2 0 2 0 0 0 0 0 0 0 2 0 1 1 2 1 0 0 0 0 0 1 0 1 1 1 0 0 2 1 1 0 2 1 1 1 0 0 0 0 0 0 2 1 0 2 0 0 0 1 0 2 1 0 0 0 0 0 2 0 0 0 0 1 0 1 0 1 0 2 2 0 0 0 1 0 0 1 0 0 2 2 2 1 0 1 1 0 0 2 0 2 0 1 1 0 0 2 1 0 2 1 2 0 0 1 0 0 0 0 0 0 0 2 0 2 2 2 0 1 1 0 1 1 2 1 0 1 1 1 1 1 1 2 0 1 2 0 0 0 0 1 2 0 2 0 2 2 1 2 0 0 0 0 1 1 0 0 1 0 1 0 0 0 0 1 1 1 0 1 0 0 0 0 0 0 0 0 0 1 1 1 0 0 1 0 1 1 1 2 0 0 0 1 1 1 0 0 0 0 0 1 2 1 2 1 0 0 0 2 1 1 2 1 1 0 0 2 1 1 0 0 1 2 0 0 0 2 1 0 0 0 2 1 0 0 2 0 2 0 1 1 1 2 2 2 2 0 1 0 1 1 1 0 0 1 0 0 0 2 1 1 0 0 1 2 2 0 1 1 2 0 0 0 0 1 1 1 0 0 1 1 0 0 2 0 0 0 1 1 1 1 0 0 0 0 0 0 0 2 0 1 0 1 0 0 0 1 1 0 0 0 0 0 1 0 0 0 0 0 0 0 1 0 1 1 0 1 0 1 2 0 0 0 0 0 0 1 1 0 0 0 0 0 0 0 1 2 1 0 0 1 0 0 0 1 0 2 1 0 1 2 0 0 1 1 0 1 0 0 1 0 1 0 0 0 0 0 0 2 0 0 0 1 0 0 1 0 2 0 2 0 0 1 0 0 2 1 0 2 1 0 1 2 1 0 2 2 1 0 1 0 1 0 0 1 1 1 1 0 0 0 0 0 0 2 2 2 1 0 0 2 2 0 0 0 0 0 0 1 1 0 1 1 2 0 0 2 0 1 0 1 1 2 2 0 1 0 0 1 1 0 1 0 0 0 0 0 0 0 0 0 0 1 0 1 1 0 0 0 0 0 0 2 2 0 0 0 0 0 1 1 0 0 0 0 0 0 0 1 1 2 2 1 1 1 2 0 1 0 2 0 2 2 1 2 1 1 0 0 0 0 1 0 0 1 1 0 1 0 1 0 0 1 1 1 0 0 1 0 0 0 0 0 1 0 1 0 2 0 2 0 2 1 1 0 1 1 0 1 0 0 0 0 0 0 0 0 1 1 0 2 2 0 0 0 0 0 0 0 0 0 0 1 0 1 1 1 0 1 0 0 0 1 1 2 2 0 2 1 1 2 0 0 0 0 0 1 1 0 0 1 0 1 2 2 0 2 0 0 1 0 1 2 0 2 2 1 1 0 2 0 0 1 0 1 1 2 1 1 0 1 0 0 2 0 1 1 1 0 1 0 0 1 2 1 0 0 1 1 0 0 0 1 0 0 1 2 0 0 0 1 1 1 1 1 0 1 0 0 0 2 0 1 0 1 1 1 0 0 0 0 1 1 0 0 0 0 1 1 0 0 2 1 2 1 1 2 0 0 1 0 0 0 1 0 0 0 0 1 0 0 0
122 0 1 1 1 0 1 2 0 1 1 0 0 0 0 0 0 0 2 2 2 2 0 0 0 0 1 1 1 1 2 0 0 0 0 0 0 1 1 0 0 0 0 0 0 0 0 0 0 1 0 0 1 1 0 1 1 1 1 1 1 2 0 2 0 0 0 0 1 1 0 1 1 0 1 1 0 0 1 0 0 1 2 2 0 0 0 0 2 2 0 0 0 2 0 0 0 1 0 0 0 2 0 0 2 0 2 2 0 2 0 0 0 1 0 0 0 0 0 2 2 0 2 2 1 1 0 0 0 0 0 0 0 0 1 0 0 1 0 1 1 2 0 0 1 0 0 1 1 0 0 0 0 0 1 0 0 1 0 0 0 0 2 0 1 2 0 1 1 2 1 0 0 0 0 2 0 2 0 1 0 1 0 2 2 0 2 2 1 0 0 2 1 1 1 0 1 2 0 0 0 0 0 2 2 0 2 1 1 0 0 2 0 0 0 2 0 1 1 1 1 1 0 2 0 0 2 0 0 0 0 0 0 0 1 1 1 1 2 1 0 0 1 0 2 0 0 0 0 0 0 1 0 0 2 1 1 0 0 0 0 0 0 0 0 0 0 1 1 0 1 1 0 1 0 0 0 2 1 0 0 1 0 0 1 1 0 1 0 2 0 0 0 2 2 1 1 0 0 0 0 0 2 0 1 1 2 1 1 2 1 2 2 0 1 1 0 0 1 1 0 2 2 1 2 0 1 1 2 1 2 2 1 0 0 0 0 0 0 1 0 1 1 1 1 1 2 1 2 0 0 0 1 0 1 0 1 0 1 0 1 1 2 0 2 1 0 1 2 0 2 0 0 0 1 1 1 0 1 1 1 0 0 1 2 2 0 0 0 0 0 1 1 0 1 0 1 1 1 1 0 1 1 1 1 0 0 1 0 0 0 0 0 0 2 2 2 0 0 0 0 2 0 2 1 2 2 1 1 0 0 2 1 0 1 0 0 2 0 0 1 0 0 0 1 2 1 0 0 0 0 1 1 1 1 1 0 2 1 1 2 1 1 0 1 1 1 1 2 1 1 1 0 0 1 0 0 1 1 0 1 1 1 1 2 1 0 1 2 1 2 1 0 0 0 0 2 1 1 0 0 0 1 1 1 1 2 1 0 0 0 1 0 1 0 2 0 2 0 2 2 0 1 0 1 1 1 1 0 1 1 1 0 0 1 0 2 0 1 2 0 0 0 0 0 2 0 1 1 1 0 0 0 0 0 1 0 0 0 2 0 0 1 2 0 2 2 2 2 0 2 0 0 0 0 0 0 0 1 1 0 1 1 0 0 0 1 1 1 1 0 0 2 2 0 2 2 0 0 0 1 1 0 1 1 1 1 0 0 1 0 0 1 1 1 1 0 1 1 0 0 0 0 0 0 1 2 1 1 1 0 0 0 0 0 0 2 0 1 2 1 0 0 0 2 0 1 0 0 1 0 0 0 1 0 0 0 1 2 0 0 0 2 0 1 1 1 2 1 0 2 0 1 0 0 1 1 0 1 1 0 1 2 0 1 2 1 1 0 0 0 2 0 0 2 1 2 1 1 1 0 1 0 1 0 1 1 2 1 0 0 0 1 0 0 1 1 1 1 0 0 0 0 2 0 1 1 0 0 0 0 0 0 2 0 0 0 0 2 2 0 2 1 1 2 0 1 0 0 1 1 1 0 0 0 0 0 0 0 1 0 1 2 2 0 0 2 2 0 2 2 1 0 1 1 0 0 1 1 1 1 0 1 1 1 0 0 2 0 2 0 2 2 0 1 0 0 1 0 2 2 2 0 0 0 1 0 1 0 0 1 1 2 0 0 0 0 1 2 0 1 2 0 0 0 0 0 2 0 1 0 2 1 0 0 0 0 0 1 0 1 0 0 0 0 0 0 1 1 0 1 1 1 0 1 0 2 0 1 1 0 0 1 0 1 1 1 0 1 0 0 0 2 0 2 2 1 1 0 2 1 0 0 0 0 0 1 0 1 0 0 0 0 2 2 0 2 2 1 0 0 2 2 0 2 0 2 1 0 2 0 0 0 0 1 1 1 0 1 0 0 0 0 1 0 2 2 1 1 1 0 1 0 2 0 0 0 0 1 0 0 0 1 1 1 0 1 0 1 0 2 0 1 1 1 0 1 0 0 0 0 2 1 0 2 0 0 0 0 0 0 0 0 0 0 1 0 0 0 0 0 2 2 2 0 1 1 1 0 1 0 0 0 0 0 1 1 0 1 0 0 0
123 1 2 0 0 0 0 1 0 1 1 1 0 0 0 0 0 0 1 0 0 0 0 0 0 0 1 1 2 0 2 1 2 1 0 0 2 2 0 0 0 0 0 0 0 1 0 0 0 0 0 0 0 0 1 1 0 0 0 0 1 1 0 2 0 2 0 1 1 1 0 1 2 1 2 2 0 0 1 1 0 1 1 1 0 1 0 0 1 2 0 0 0 1 0 0 0 1 1 0 0 2 0 0 2 0 2 1 1 1 0 2 0 2 0 0 0 0 1 1 1 0 2 2 0 1 0 1 1 0 0 0 0 2 1 1 0 0 0 2 1 1 1 0 0 0 0 0 0 0 0 0 1 0 1 1 1 2 0 0 1 1 2 0 1 2 0 0 0 2 2 1 2 0 0 1 2 1 1 0 0 1 0 1 0 0 0 1 1 1 1 1 2 1 2 0 1 1 1 0 0 0 0 2 2 1 2 1 0 0 0 1 0 0 0 2 0 1 2 1 0 0 1 2 0 0 1 0 0 0 0 0 1 1 1 0 0 2 2 2 0 0 2 0 2 0 0 0 1 1 1 1 0 0 0 0 0 0 0 0 0 0 0 0 0 0 1 0 1 0 0 1 0 2 0 1 0 1 2 1 0 2 0 0 0 0 0 1 0 2 0 0 0 2 2 0 2 0 0 0 1 0 2 0 1 0 0 1 0 0 0 1 2 0 2 0 1 0 0 0 1 2 2 1 1 0 0 0 0 0 1 1 0 1 0 0 0 2 0 0 0 0 1 1 0 0 1 0 2 2 2 0 0 0 0 2 0 0 0 2 2 2 2 1 2 1 0 2 2 0 2 0 0 0 0 0 1 1 0 2 0 0 0 0 2 0 0 0 0 0 0 0 0 0 2 1 1 1 1 0 0 1 1 2 1 1 1 1 1 1 0 2 2 0 1 2 0 0 0 0 0 1 1 1 1 2 1 0 2 1 1 0 0 2 0 2 0 0 1 2 1 0 0 0 1 1 1 0 0 0 0 1 0 1 0 0 0 0 0 1 1 0 1 0 1 1 1 2 2 2 2 2 1 1 1 1 1 1 1 0 1 2 0 1 1 1 0 0 1 1 0 1 1 1 1 0 1 1 1 2 0 1 2 0 0 0 2 1 1 0 0 2 1 0 1 0 0 0 0 2 2 0 1 1 1 2 0 0 1 2 0 1 0 0 2 0 1 0 0 0 0 2 0 1 2 2 0 2 0 2 1 1 0 0 0 0 0 1 0 0 2 0 2 2 0 2 2 0 0 0 0 2 0 0 1 0 1 0 1 1 1 0 2 0 1 0 1 2 1 0 1 1 0 1 0 0 0 1 1 0 1 1 0 2 2 0 2 1 1 1 0 0 0 0 0 0 0 1 0 0 0 0 0 0 0 2 2 1 0 0 0 1 1 0 2 2 2 0 0 1 1 1 0 0 1 0 2 0 0 1 1 2 1 1 1 1 0 0 2 0 0 0 0 0 1 1 0 2 1 0 1 1 0 0 0 1 1 0 1 1 0 2 2 1 1 1 1 2 2 2 0 0 0 1 0 0 1 0 0 0 0 0 0 0 1 1 1 2 0 0 0 0 0 0 0 0 1 1 1 1 0 1 0 2 0 1 1 0 1 0 0 0 1 2 0 1 0 0 0 0 0 1 0 0 0 1 0 1 0 0 0 0 0 0 0 1 0 0 0 0 0 0 2 2 0 0 0 1 0 2 0 0 1 0 0 0 0 0 1 1 2 1 1 1 1 0 0 2 0 2 2 2 2 0 1 0 1 0 0 1 0 0 0 0 0 2 2 0 0 2 0 0 0 1 2 1 1 2 1 0 2 1 0 1 0 2 0 1 0 2 0 2 1 0 0 1 1 1 1 0 1 0 1 0 0 0 1 0 0 0 2 2 0 0 0 1 1 2 0 0 1 0 0 0 0 0 1 0 0 0 1 0 0 1 2 1 1 0 2 2 2 0 0 0 0 0 0 0 0 1 0 0 0 2 2 1 2 2 0 0 0 1 2 0 2 1 1 1 0 2 0 0 1 0 1 1 1 2 2 0 0 0 0 1 0 1 1 0 0 0 0 0 0 1 0 0 0 0 1 1 0 0 2 2 0 0 1 0 1 0 1 0 0 1 2 1 2 1 0 1 2 0 2 0 0 1 0 2 1 0 0 0 0 0 0 0 0 0 2 0 0 1 1 1 1 1 2 0 0 2 0 0 0 0 0 1 0 0 1 1 0 1
124 0 1 2 0 0 0 2 0 1 1 0 0 0 0 0 0 0 0 0 0 0 0 0 0 0 1 1 1 1 2 0 2 1 0 1 2 1 1 1 1 1 0 0 0 0 0 0 0 1 0 0 0 1 1 1 0 0 0 1 1 2 0 1 1 0 1 1 0 0 0 0 2 0 2 2 0 0 0 0 1 2 0 0 2 0 0 0 2 2 0 0 1 1 0 0 0 0 0 0 0 2 0 0 2 1 1 1 0 2 0 0 1 1 1 1 1 1 0 2 2 0 1 1 0 1 0 1 1 0 1 1 0 0 1 0 0 0 0 0 0 2 0 0 1 0 0 0 0 0 0 0 0 0 0 0 0 0 0 0 0 0 0 2 0 1 0 1 0 0 0 0 2 0 0 2 0 0 0 0 0 0 1 2 2 0 2 1 0 0 0 1 2 2 2 0 2 2 0 0 0 1 0 0 2 1 2 1 0 0 1 1 2 0 0 2 1 0 2 0 2 2 0 1 1 0 1 0 0 0 1 1 0 0 0 0 0 2 2 1 0 0 2 0 1 0 1 0 1 1 0 0 0 0 0 0 0 0 0 0 0 0 0 0 0 0 0 1 2 0 0 1 0 1 0 0 0 1 1 1 0 2 0 0 1 1 1 2 1 2 0 1 0 2 1 0 1 1 0 1 0 0 1 1 0 0 0 1 0 1 0 2 1 1 0 1 0 1 1 1 0 2 2 0 2 0 2 0 2 1 2 1 0 0 0 0 0 1 0 1 0 0 2 1 0 1 0 1 1 2 0 1 0 1 0 1 1 0 0 0 0 0 1 1 1 0 0 1 1 1 1 1 0 0 0 0 1 0 1 1 0 0 0 1 2 2 0 1 1 0 0 0 2 0 2 0 0 1 0 0 0 0 1 2 2 0 0 1 0 0 0 1 2 0 0 2 0 0 0 0 0 2 0 1 0 1 1 1 2 0 0 1 0 1 0 0 0 1 0 0 1 0 0 0 1 1 1 1 0 0 0 1 0 2 1 0 1 0 1 0 2 0 0 2 1 0 2 1 1 0 0 0 0 0 1 0 1 0 0 1 1 2 0 1 1 2 0 1 2 1 2 1 1 1 2 0 2 1 0 0 1 1 0 1 1 1 1 0 0 0 0 1 0 0 0 1 0 0 0 2 2 0 1 0 1 1 1 1 0 1 0 1 0 0 0 0 2 0 0 1 2 0 0 1 0 1 0 2 0 2 1 1 1 0 0 0 0 1 0 1 0 0 1 2 0 1 1 2 2 0 0 0 1 0 0 0 1 1 2 1 1 0 1 0 0 0 0 1 0 0 0 0 0 0 0 1 1 0 0 0 0 1 1 2 2 1 1 0 0 2 1 0 0 0 0 0 0 2 1 1 1 1 0 1 1 1 2 1 1 1 0 0 0 0 2 0 1 0 0 1 2 1 1 1 1 0 2 0 1 1 0 1 0 1 1 1 0 1 1 1 1 0 1 0 1 2 1 2 0 2 0 0 0 1 1 2 2 0 2 0 0 0 2 0 0 2 0 2 1 1 0 1 1 1 1 1 1 2 2 2 0 0 0 1 1 2 2 1 0 0 1 0 0 1 1 0 0 1 1 0 0 0 0 2 0 1 1 0 0 0 1 1 0 2 0 1 1 1 0 2 1 0 1 1 2 0 0 0 0 0 0 0 0 0 0 2 0 0 2 0 0 0 2 2 0 0 0 2 0 2 2 0 0 0 1 1 0 0 0 1 1 1 0 0 0 2 0 2 1 2 1 1 2 0 1 0 0 1 0 1 1 2 0 0 0 1 1 0 0 0 1 1 0 1 1 0 1 2 0 0 0 0 0 0 0 0 0 0 0 2 2 0 2 0 0 0 0 1 1 0 1 0 0 0 0 0 1 0 0 0 2 2 0 0 0 0 0 0 0 1 1 0 0 0 0 0 2 1 1 0 0 0 2 0 2 2 0 2 1 2 2 0 0 0 0 0 0 0 0 1 0 0 0 1 2 0 2 2 0 0 0 2 2 0 2 1 1 1 0 1 0 2 0 0 0 0 2 1 2 2 0 2 0 2 0 0 1 1 0 0 0 0 0 1 0 0 0 0 0 0 1 0 1 0 0 0 2 0 0 0 1 1 0 2 1 0 2 1 0 2 1 0 1 0 0 0 1 0 0 0 0 0 0 0 0 0 1 1 1 0 0 2 2 2 0 0 1 0 0 2 0 0 0 1 0 0 0 0 2 0 0 0
125 1 1 2 0 0 0 2 0 0 0 0 0 1 1 1 0 1 2 0 0 0 1 1 1 0 0 1 0 2 2 0 0 0 0 0 2 0 1 1 0 0 0 1 0 0 1 0 0 2 0 0 0 0 2 1 0 0 0 2 0 1 0 2 0 1 0 1 0 0 0 1 1 0 0 1 1 0 0 0 1 2 0 0 2 0 1 0 2 2 0 0 1 0 1 0 0 1 0 1 1 2 0 0 2 1 2 2 0 2 1 2 0 2 0 0 0 0 1 1 1 0 1 1 1 0 0 1 1 0 0 0 1 2 1 1 0 0 0 0 0 2 1 0 2 0 1 0 0 0 0 0 0 1 0 0 0 1 1 0 0 0 1 1 1 2 1 2 1 2 1 0 0 2 0 1 1 0 1 0 0 1 1 2 2 1 1 2 0 0 0 2 1 0 1 0 0 0 0 0 0 1 0 2 2 0 2 1 1 0 0 2 1 0 0 2 1 0 1 2 0 0 0 1 1 0 0 0 0 0 0 0 0 0 0 0 0 2 2 1 0 1 1 0 2 0 0 0 0 1 1 0 1 1 0 0 1 0 0 0 0 0 0 0 0 0 0 1 1 0 1 1 0 0 0 0 0 1 1 1 0 2 0 0 0 1 0 0 0 2 0 2 1 2 2 0 1 1 0 0 0 0 2 0 1 0 0 2 0 0 0 1 0 0 1 1 1 1 1 1 0 2 2 0 2 1 1 2 0 0 0 0 0 0 0 0 0 2 0 1 1 2 0 2 1 1 0 0 1 2 0 1 0 0 0 0 1 1 0 1 1 1 1 1 1 0 0 1 2 0 2 0 0 0 0 0 1 1 0 2 2 1 0 0 0 0 0 1 1 0 0 0 1 0 2 2 2 1 1 2 0 1 0 1 1 1 0 1 0 0 0 0 0 0 0 0 0 1 0 1 0 1 0 2 1 2 1 0 0 0 0 0 0 2 0 1 0 1 0 1 1 0 1 0 1 1 1 1 0 0 0 2 1 1 1 1 0 2 2 0 0 0 0 0 1 1 1 0 2 0 0 0 1 1 1 0 1 0 0 2 2 1 0 1 2 0 0 1 2 0 2 2 2 0 2 0 1 1 0 0 1 1 1 1 0 0 1 0 2 0 0 2 0 1 0 2 1 2 0 1 1 1 1 0 0 1 1 2 0 2 0 2 0 1 0 0 1 0 1 1 0 1 0 1 2 2 0 0 2 0 0 0 1 1 2 0 0 0 0 0 0 0 0 2 1 1 1 2 2 0 1 1 0 0 0 0 0 1 1 2 0 1 1 0 1 1 1 1 1 1 1 0 0 2 0 0 0 0 0 0 0 1 1 2 2 0 2 0 0 2 1 0 0 0 1 1 0 2 1 1 1 1 0 0 0 2 2 1 0 0 0 1 1 0 1 1 1 1 0 2 0 1 0 1 0 0 1 1 0 2 0 0 0 1 0 0 0 0 2 1 1 1 2 0 1 1 0 2 1 0 1 0 0 0 1 2 2 0 1 2 0 2 2 2 2 2 1 1 1 2 0 1 1 0 0 0 2 1 0 0 0 0 0 1 1 1 0 2 0 0 2 1 0 0 0 1 0 0 0 0 0 0 0 2 0 1 2 0 1 0 1 1 0 2 1 0 1 0 0 0 0 0 1 1 1 0 0 1 0 0 0 0 0 0 0 1 0 0 0 0 0 0 1 1 1 0 0 1 0 2 0 0 1 1 1 0 0 0 2 0 2 1 1 1 1 0 1 2 0 1 0 1 2 1 1 1 0 1 0 1 1 2 0 0 1 1 1 0 0 1 0 0 0 2 2 0 0 2 1 0 1 1 0 0 0 1 0 1 0 2 0 2 2 0 0 0 0 0 0 0 0 0 0 0 1 1 2 0 0 0 2 2 1 0 0 0 1 0 0 0 0 0 0 0 0 2 0 0 1 0 0 0 0 2 1 1 0 0 1 2 2 0 0 0 0 2 0 0 1 0 1 0 0 1 1 0 1 2 0 0 0 2 2 0 2 1 1 1 0 1 0 0 1 1 2 2 0 0 1 0 0 0 0 2 0 0 1 1 0 0 0 1 1 1 1 0 2 1 2 0 0 0 2 1 0 0 0 0 1 0 2 0 1 1 1 0 1 0 0 0 1 1 0 2 2 0 2 0 0 0 0 0 0 0 0 1 0 1 2 0 0 0 0 2 0 0 1 0 0 2 0 0 0 0 0 0 0 0 1 1 0 1
126 0 1 1 0 0 0 1 0 1 1 1 1 2 2 2 0 0 1 0 0 0 1 0 0 0 2 2 2 1 2 2 0 1 1 0 1 1 0 1 1 0 0 0 0 1 1 0 0 1 0 0 0 0 2 0 0 0 0 0 0 0 0 1 0 1 0 0 0 0 0 1 2 0 1 2 1 0 1 0 1 2 0 0 2 0 0 1 1 2 0 1 0 0 0 0 0 1 0 1 1 2 0 0 2 2 2 1 1 1 0 1 0 2 0 0 0 0 1 1 1 1 1 1 0 1 0 1 1 0 0 0 0 1 0 0 0 0 0 0 0 2 0 0 1 0 0 0 0 0 0 0 1 2 1 0 0 0 1 0 0 0 2 0 1 2 0 0 0 1 0 1 1 1 1 0 2 0 0 0 0 0 0 1 0 0 0 2 1 0 0 2 2 1 1 1 0 2 0 0 0 0 0 1 2 1 1 0 1 1 1 2 1 0 1 1 0 1 0 0 1 1 1 1 0 0 1 0 0 0 0 0 1 1 2 1 0 2 2 1 0 0 1 0 2 1 1 0 0 0 0 1 0 1 0 0 1 0 0 0 0 0 0 0 1 0 0 0 1 0 0 1 1 2 0 0 0 2 0 0 0 2 1 1 0 1 0 2 1 2 0 1 0 2 2 0 1 2 0 1 0 1 2 0 0 0 1 2 0 0 0 2 2 2 0 0 0 0 1 1 0 0 1 1 0 0 0 1 0 0 1 0 0 0 0 0 0 1 0 1 0 0 2 2 0 0 1 0 1 1 0 1 0 0 0 1 0 0 0 1 1 1 1 0 1 1 0 0 1 1 1 1 0 0 0 0 0 0 1 1 1 0 0 0 2 1 0 0 0 0 0 0 2 0 2 1 1 1 0 0 0 0 1 2 2 1 0 0 0 0 0 1 0 0 1 1 1 2 0 2 0 0 0 0 0 2 1 0 1 1 0 0 1 1 1 0 0 0 0 1 2 0 1 2 1 2 2 0 0 0 0 1 0 0 0 0 0 0 0 0 0 0 1 0 1 1 1 1 1 0 0 0 2 2 0 0 0 0 0 0 2 1 0 2 0 2 1 1 2 1 1 2 1 0 1 0 2 2 1 1 1 1 0 1 2 2 2 0 1 0 0 1 0 1 0 1 0 2 0 1 1 1 0 0 0 1 1 0 1 1 0 0 0 1 0 1 2 0 2 1 1 0 0 0 1 1 0 0 2 0 0 0 0 0 0 0 0 1 0 0 0 0 0 1 0 0 0 1 1 0 0 1 0 0 1 0 1 1 1 2 0 1 1 0 0 0 0 2 1 0 1 1 1 0 0 0 2 0 0 0 0 2 0 1 1 0 0 0 0 1 0 0 1 1 1 1 0 0 0 0 0 0 0 1 1 0 1 0 0 0 0 0 0 0 2 0 2 0 0 1 1 2 1 1 0 0 2 0 0 0 0 2 0 1 0 0 0 0 2 0 0 0 1 0 0 2 0 2 1 1 1 0 0 0 1 1 1 0 2 0 0 1 2 2 1 2 1 1 0 1 0 0 0 1 0 1 1 2 1 1 0 0 0 0 0 1 1 2 0 1 0 0 0 0 0 0 1 0 1 0 0 0 0 2 0 1 1 0 0 0 0 0 1 2 0 1 1 0 0 1 1 0 0 0 0 0 0 0 0 0 0 0 0 0 0 2 0 0 0 0 0 0 2 1 0 0 0 2 0 1 1 0 0 0 0 0 0 0 2 0 0 0 2 1 0 1 1 2 0 2 0 2 2 0 1 0 0 0 0 2 2 2 0 0 1 2 1 0 0 2 0 0 0 2 2 0 0 2 0 1 0 1 0 0 0 1 0 1 0 2 0 2 1 1 0 0 1 1 1 1 0 0 0 0 0 0 0 0 0 0 2 2 1 0 0 0 0 0 0 0 0 0 0 0 0 2 1 1 2 0 0 0 1 1 2 2 0 0 0 1 1 0 0 0 0 0 0 0 0 0 0 0 0 1 1 0 1 1 1 0 0 2 2 0 1 1 1 2 1 1 0 1 0 0 0 0 2 0 1 0 0 0 0 1 0 1 1 2 0 0 0 1 0 2 0 0 0 1 1 1 0 0 0 0 0 0 1 1 0 0 2 0 2 0 0 0 0 1 0 2 1 0 1 0 1 0 1 0 0 0 0 0 0 0 0 1 0 0 1 0 0 1 0 1 1 0 1 0 1 2 1 0 0 0 0 0 0 0 0 1 1 1
127 0 2 1 0 0 0 1 0 0 0 0 0 0 0 0 0 0 1 2 2 1 1 1 1 1 1 2 2 2 2 1 0 2 0 0 0 1 0 0 1 1 0 0 1 0 1 0 0 0 0 0 0 2 0 1 1 0 0 0 0 1 0 1 1 0 1 1 0 0 0 2 2 0 1 2 1 0 1 0 1 1 1 1 1 0 0 0 2 2 0 0 0 2 0 0 0 2 0 2 1 2 0 1 2 1 1 1 1 1 0 2 0 2 0 0 0 0 0 2 2 0 0 0 0 1 0 2 2 0 2 2 0 0 0 0 0 1 0 2 2 1 0 0 0 1 0 0 0 0 0 0 0 0 0 0 0 0 0 0 0 0 1 1 2 2 0 0 0 1 1 0 0 1 1 1 2 1 0 0 0 0 0 1 0 0 0 1 0 0 0 1 2 2 2 0 1 1 0 0 0 0 0 2 2 0 2 0 0 1 0 1 0 0 0 2 1 0 2 0 0 0 0 1 1 0 0 0 0 0 0 0 0 0 0 0 0 2 2 2 0 0 2 1 1 0 0 0 0 0 0 0 0 0 0 0 0 1 0 0 0 0 0 0 0 0 1 0 2 2 0 1 2 2 0 0 0 2 1 1 0 1 0 0 0 0 0 2 1 1 1 1 0 2 1 0 0 0 0 1 0 0 1 0 1 0 1 2 2 2 1 1 1 0 1 0 0 2 0 0 0 2 2 1 1 0 1 1 0 1 0 0 0 0 0 0 0 2 0 0 0 1 1 1 0 0 0 0 0 2 0 2 0 0 0 0 1 0 0 1 1 2 0 0 0 0 0 2 2 0 2 0 1 1 1 1 1 0 1 1 2 1 0 1 1 1 0 0 0 0 0 0 0 0 2 1 1 0 0 0 0 1 1 2 1 0 1 1 0 0 1 1 1 0 0 1 0 0 0 0 0 1 1 1 1 2 1 0 1 0 1 0 0 2 0 0 0 1 0 0 1 0 0 0 1 0 1 1 1 0 0 0 0 0 0 0 0 2 1 1 2 0 1 1 1 0 2 1 1 0 0 0 2 2 1 0 1 0 0 2 1 2 0 0 1 1 0 0 1 0 1 1 1 2 0 0 0 2 1 0 1 0 1 0 1 1 2 0 1 0 0 2 0 0 0 2 1 2 0 2 2 0 1 1 1 2 0 1 1 2 0 1 0 0 0 0 0 0 1 1 1 0 0 0 2 2 0 1 1 1 0 0 0 0 0 0 0 0 1 0 0 1 1 2 0 0 0 1 0 0 0 2 1 0 0 0 2 1 2 1 0 0 2 0 1 1 1 1 1 0 0 0 1 0 1 0 0 0 0 0 0 2 0 2 2 1 1 0 0 1 0 0 1 1 1 1 0 1 1 0 0 0 0 0 0 1 1 0 0 0 1 0 1 0 2 1 2 1 0 2 0 1 1 2 0 0 1 0 0 0 0 2 0 1 0 0 1 0 2 0 0 0 0 0 1 1 0 1 1 0 0 1 1 0 0 2 1 0 1 1 1 1 2 2 1 2 1 2 0 0 0 0 0 2 1 0 2 2 1 1 0 0 0 0 1 1 0 1 0 0 0 0 0 0 0 1 1 1 1 0 0 0 0 2 0 2 0 0 0 0 0 0 0 2 0 0 0 0 0 0 0 1 0 0 0 1 0 1 0 0 0 0 0 0 0 2 0 0 1 0 0 0 2 0 0 1 1 2 0 2 0 0 1 0 0 0 0 0 1 0 0 0 0 0 0 2 0 2 0 2 1 2 2 0 2 0 0 1 0 2 1 1 0 0 1 1 1 1 0 0 1 1 0 2 2 0 0 2 0 0 0 0 0 1 1 2 0 1 1 2 1 2 2 1 1 0 0 0 2 1 0 0 0 0 0 0 0 1 0 1 2 1 0 0 0 0 0 0 1 1 1 0 0 0 0 1 1 1 1 0 0 0 1 1 1 2 1 1 1 2 2 0 1 0 0 1 0 1 0 0 1 1 2 2 2 0 2 2 1 0 0 2 0 0 2 0 2 1 0 1 0 1 1 0 1 0 2 1 2 0 1 0 1 2 0 1 1 1 0 0 0 1 0 2 0 0 0 2 2 0 0 0 2 2 0 1 2 1 1 0 2 0 0 2 1 0 1 0 0 1 1 0 1 0 0 0 1 0 0 0 0 0 0 1 1 1 0 1 1 0 0 2 1 2 0 0 1 0 0 2 0 0 0 0 0 1 0 0 1 1 0 2
128 0 1 0 0 0 0 2 0 1 1 1 0 0 0 0 0 0 1 0 0 0 1 0 0 0 0 1 2 2 2 1 1 1 0 0 1 2 0 0 0 0 0 0 1 1 1 0 0 0 0 0 0 2 0 1 1 0 0 2 0 2 1 0 1 1 1 0 0 0 0 0 2 0 2 2 0 0 2 0 2 2 0 0 1 0 0 0 0 2 0 0 0 2 1 1 0 2 0 2 2 2 0 1 2 0 2 1 1 1 0 2 1 1 1 1 1 0 1 1 1 0 1 1 0 1 0 1 0 1 1 1 0 0 1 0 0 0 0 1 0 2 0 0 0 0 0 0 2 1 0 0 0 1 0 1 1 0 0 0 0 0 1 1 0 0 0 0 1 2 1 0 1 1 0 1 2 1 0 1 0 0 0 2 1 0 1 2 0 1 1 2 2 2 2 1 2 1 1 0 0 0 0 1 2 1 1 1 1 1 1 1 0 0 0 2 1 0 2 1 0 1 1 2 0 0 1 0 0 0 1 1 0 0 0 0 0 1 2 1 0 0 1 0 2 0 0 0 1 1 0 0 0 0 0 0 0 1 1 2 1 2 0 0 0 0 0 1 1 0 1 0 0 1 0 0 0 2 1 1 1 1 1 1 0 1 1 1 1 2 0 0 0 2 2 0 2 0 0 0 0 0 0 2 0 0 0 1 0 0 0 1 2 0 2 2 0 0 1 1 0 1 2 0 2 0 2 1 2 2 2 1 0 0 0 0 0 2 0 0 0 0 2 0 0 0 1 0 2 0 1 0 2 0 1 0 1 0 0 2 2 2 2 2 2 0 0 1 2 0 2 0 1 1 0 1 2 1 0 2 0 0 0 0 0 0 0 0 0 0 0 0 0 0 2 0 0 1 0 0 0 0 0 2 2 2 0 2 0 0 1 0 1 0 1 2 0 0 0 0 0 1 0 2 1 2 1 0 0 0 0 0 1 1 1 0 0 0 0 1 1 0 0 0 1 1 1 0 0 0 0 0 1 2 1 1 0 2 1 2 2 0 0 0 0 2 0 1 2 0 0 0 1 1 1 0 0 1 1 0 1 1 0 0 2 2 0 0 1 0 1 1 0 1 1 0 1 1 1 0 0 1 2 0 0 0 2 0 1 0 0 1 0 0 0 0 0 1 0 2 2 0 0 0 0 1 1 1 1 2 0 1 0 1 0 0 1 0 1 1 1 0 0 0 2 1 0 1 1 1 0 0 1 0 0 0 0 1 0 1 0 0 1 1 0 1 0 1 1 1 1 2 1 0 0 0 1 1 1 2 0 0 0 0 0 0 0 2 2 1 0 0 0 0 0 1 1 0 0 0 0 2 0 1 1 0 1 0 0 0 0 0 0 1 0 1 1 0 0 0 0 0 0 0 0 1 1 1 0 0 0 0 1 0 1 1 1 2 1 1 2 2 1 1 0 0 1 0 1 1 0 1 0 1 0 0 1 0 2 0 0 0 1 1 0 1 0 1 1 0 1 1 0 0 0 2 2 0 1 1 0 0 2 0 0 2 0 1 1 1 0 0 0 0 0 0 1 1 1 1 0 0 0 1 1 1 1 1 0 0 0 0 1 0 0 0 2 1 0 0 0 0 0 2 0 1 1 0 1 0 0 0 0 2 0 0 0 0 0 1 1 1 1 1 1 0 0 1 0 1 1 1 0 0 0 0 0 0 0 0 0 0 2 0 0 1 0 0 1 0 2 0 0 0 0 0 0 1 1 1 1 0 1 1 1 1 0 1 0 2 1 2 2 1 2 1 0 1 0 1 1 1 0 0 1 1 2 0 1 0 0 0 1 1 1 0 0 1 2 0 2 2 0 0 0 1 0 1 0 1 0 1 0 0 0 0 0 1 2 1 1 2 0 0 0 0 0 1 1 0 1 1 1 0 0 0 0 1 2 2 0 0 0 0 0 0 0 0 1 0 0 0 1 2 2 2 0 1 0 1 0 1 1 0 0 2 0 0 0 1 0 0 0 1 1 0 1 2 0 0 0 2 2 1 2 0 1 2 0 1 0 0 0 1 2 1 0 2 2 0 2 0 0 0 1 1 1 2 0 0 0 1 0 1 1 0 1 1 2 0 0 0 2 1 1 0 0 2 0 0 2 0 1 0 1 0 1 1 0 1 1 1 2 0 1 1 0 0 0 0 0 1 0 0 0 1 0 1 1 0 0 2 0 1 0 0 0 0 0 2 0 0 0 0 0 0 1 0 0 0 1 1
129 1 1 0 0 0 0 1 0 0 0 0 0 0 0 0 0 1 2 0 0 0 0 1 1 2 2 2 2 1 2 0 0 0 0 1 2 2 0 0 2 2 0 0 1 0 1 0 1 0 0 0 0 0 0 0 0 0 0 0 0 0 0 1 1 0 1 0 0 0 0 2 2 0 1 2 1 0 2 0 2 2 0 1 2 0 0 0 2 2 0 0 1 2 0 0 0 0 0 0 0 1 0 0 2 1 2 1 1 1 0 2 1 1 1 1 1 0 0 1 1 1 2 2 1 1 0 1 1 0 0 0 0 0 0 0 0 0 0 1 0 2 1 0 2 0 1 0 0 0 0 0 0 0 1 0 0 1 0 0 2 1 2 0 1 1 1 1 1 1 0 0 0 2 1 0 1 0 0 1 0 0 1 2 2 1 1 2 1 0 0 2 2 2 2 0 2 1 0 0 0 1 0 1 2 1 2 0 0 0 0 1 0 0 0 2 1 1 0 1 1 1 0 2 0 0 0 0 0 0 0 0 0 0 0 0 0 2 2 1 0 1 2 1 1 0 0 0 0 1 1 0 0 0 1 1 1 0 1 1 0 1 0 1 0 0 1 1 2 1 0 0 1 2 0 0 0 1 1 1 0 2 0 0 1 1 1 2 0 2 0 1 0 2 2 0 1 0 0 0 0 0 2 0 1 0 0 2 1 1 1 2 2 0 1 0 1 1 1 1 0 2 1 1 2 0 1 0 1 0 1 0 1 0 0 0 0 2 0 0 0 1 1 2 0 0 1 0 2 0 0 0 1 0 1 0 1 0 0 0 0 0 1 0 1 0 0 1 1 1 1 1 0 0 2 0 2 0 0 2 0 0 0 0 0 0 0 0 0 0 0 0 1 0 2 0 0 1 0 0 0 1 0 1 0 0 2 1 0 0 2 0 0 0 0 0 0 0 0 0 1 2 0 1 1 1 0 1 1 0 0 1 0 2 0 1 0 0 0 0 0 0 0 0 1 2 1 0 0 0 0 2 2 2 2 2 0 2 2 2 2 0 0 0 1 1 1 2 1 1 1 0 2 2 0 0 0 0 0 1 2 0 0 1 1 1 0 0 1 1 0 1 1 1 0 0 0 0 0 1 0 2 0 1 1 1 2 0 2 0 1 1 1 0 0 0 0 2 0 0 0 2 0 0 0 2 0 0 0 0 2 0 0 1 0 1 1 0 1 0 0 2 0 1 1 2 0 1 1 1 1 1 0 0 2 0 0 0 1 0 1 0 1 1 0 1 1 0 0 0 0 2 0 0 0 0 0 1 1 2 0 0 2 0 0 0 2 0 0 0 1 0 0 0 0 0 0 0 0 0 1 1 1 1 2 1 1 0 0 2 1 0 1 1 1 1 0 0 0 0 0 0 0 1 2 1 1 1 0 0 1 0 1 0 1 1 1 1 1 2 1 1 0 1 0 0 2 0 0 1 0 2 1 0 1 0 0 1 2 0 0 0 0 1 0 1 0 2 0 2 0 1 0 0 0 2 2 1 1 2 0 0 2 0 0 2 2 1 0 1 0 0 0 0 0 0 1 1 1 1 0 0 1 0 1 1 0 2 0 1 0 0 0 1 0 1 1 2 2 0 0 0 0 2 0 1 2 0 1 0 1 1 0 2 0 0 2 0 0 0 0 0 0 0 0 1 0 1 0 1 1 1 0 1 0 1 0 0 1 0 0 0 2 1 0 1 1 2 0 1 1 0 1 0 0 0 0 0 0 2 2 2 0 0 0 1 0 0 0 2 0 2 2 1 2 1 1 0 0 2 1 1 0 0 1 1 0 0 1 0 0 0 0 1 1 0 1 2 2 0 1 2 0 1 1 2 0 2 0 2 0 2 0 1 1 0 0 0 1 1 0 0 0 0 0 0 0 2 2 0 1 1 1 0 1 0 1 0 0 0 0 1 0 0 0 1 0 1 1 0 0 0 1 1 1 2 1 0 0 1 0 1 0 1 0 2 0 1 0 0 0 0 2 1 1 0 1 1 1 0 0 1 1 0 1 2 0 2 0 1 1 1 2 0 2 1 2 1 1 0 1 0 0 1 0 0 1 1 1 1 0 0 0 2 0 0 0 1 1 0 0 0 2 1 0 0 1 0 2 0 1 0 1 1 0 1 1 0 0 0 1 1 1 0 0 1 2 0 0 0 0 0 0 1 1 1 1 0 2 0 0 0 1 2 0 0 1 0 0 2 0 0 0 0 0 1 0 0 0 1 1 1
130 0 1 1 0 0 0 2 0 1 1 0 0 0 0 0 0 0 2 0 0 0 0 0 0 0 1 2 2 0 1 1 1 1 1 0 1 1 0 0 1 1 0 0 1 0 1 0 0 1 0 0 1 1 1 0 1 0 0 0 1 1 0 1 1 1 0 0 0 0 0 1 2 0 1 2 1 0 2 0 2 2 0 0 2 0 0 0 2 2 0 0 0 1 0 0 0 1 0 1 1 1 0 0 1 0 2 1 1 1 0 2 0 2 0 0 0 0 2 0 0 1 1 1 0 1 0 1 0 1 0 0 0 0 0 0 0 0 0 1 1 2 0 0 2 0 1 0 0 0 1 0 0 0 0 0 0 1 1 0 1 1 1 1 1 1 1 0 1 2 0 0 0 0 0 0 1 0 0 0 0 0 0 2 0 0 0 2 1 0 0 2 2 2 2 0 0 1 1 0 0 0 0 2 2 1 2 0 2 0 0 1 2 1 0 2 0 1 1 0 1 1 1 2 0 0 1 1 1 1 1 1 0 0 0 0 0 2 2 1 0 0 2 0 2 1 1 0 1 1 1 1 1 0 0 0 1 0 1 1 0 1 0 0 0 0 0 0 2 1 0 1 0 2 0 0 0 2 2 1 1 1 0 0 0 0 0 1 1 1 1 0 1 1 1 0 0 0 0 0 0 0 2 0 1 0 0 2 0 1 0 2 1 1 1 1 0 0 0 0 1 2 1 1 2 0 0 0 1 1 2 2 0 1 0 0 0 2 1 0 0 2 1 1 0 0 1 0 0 2 0 2 0 0 0 1 0 0 0 1 1 1 0 0 0 0 0 1 1 1 1 1 0 0 2 1 1 0 1 1 0 0 1 1 1 0 0 1 1 1 1 1 1 0 2 1 1 2 1 0 0 1 1 2 1 0 1 2 0 0 0 1 1 0 0 1 0 0 0 0 1 2 0 1 0 1 1 0 0 0 0 0 0 2 0 1 0 1 0 0 1 0 1 2 1 2 2 0 0 0 1 1 1 2 1 1 0 2 2 2 2 0 0 0 0 2 0 1 1 0 0 0 1 1 1 0 1 0 0 2 0 2 0 0 2 1 0 0 0 0 0 0 1 1 1 0 1 1 1 1 0 1 1 1 0 0 1 0 0 0 0 0 0 0 0 0 1 2 0 1 1 1 1 0 0 0 2 0 0 2 0 2 0 0 0 1 0 0 2 1 1 0 0 0 2 2 0 1 1 2 0 0 0 0 2 1 1 0 0 0 1 0 0 1 0 0 0 1 1 0 0 0 1 0 0 0 1 1 2 1 0 0 1 0 1 0 0 1 0 0 0 0 2 0 1 0 0 0 0 0 0 2 0 2 1 0 1 0 0 1 1 0 1 2 2 2 0 0 0 0 0 0 0 1 1 0 1 1 0 0 0 0 0 0 2 0 2 1 0 2 2 1 1 1 1 0 2 0 0 0 1 1 0 1 0 0 0 0 2 0 0 0 0 1 0 0 0 2 2 0 1 1 0 0 0 2 2 0 2 0 2 0 2 1 0 1 2 1 1 2 0 1 0 0 1 1 1 1 1 2 0 2 0 0 2 2 2 1 1 1 0 0 0 0 0 0 0 1 1 0 0 0 0 1 1 2 0 1 0 1 0 0 0 2 0 0 1 0 0 1 1 0 1 1 1 1 0 0 0 0 0 0 0 0 1 0 0 0 0 1 1 0 2 0 0 1 1 2 0 2 0 0 0 1 0 0 0 0 0 1 1 1 1 1 1 0 0 2 2 2 0 0 2 0 2 0 0 2 0 2 2 2 0 0 1 1 1 0 0 0 2 2 0 0 0 0 2 2 1 0 1 1 0 1 1 2 0 2 0 2 0 2 0 0 0 2 2 0 1 0 1 1 1 0 1 1 2 1 0 1 2 1 1 0 1 0 1 1 2 2 0 0 1 0 1 1 0 0 1 0 0 0 2 0 2 1 1 1 0 1 2 0 0 0 1 0 1 1 0 0 0 0 0 0 2 2 1 2 0 0 0 2 1 0 2 2 0 1 1 1 1 0 1 1 1 1 0 1 2 1 0 1 0 1 0 0 1 1 0 0 1 0 1 2 1 0 0 1 2 1 0 0 1 1 0 0 1 0 2 0 2 0 2 0 0 0 0 0 0 0 0 2 1 1 1 1 1 0 0 0 0 0 0 0 0 0 0 1 1 0 0 2 1 2 0 1 1 0 0 2 0 0 0 1 0 0 0 1 2 1 1 2
131 0 1 1 0 0 0 2 0 2 2 0 0 1 1 1 0 0 1 1 1 0 1 0 0 0 0 2 2 1 2 1 2 2 0 0 1 1 0 0 2 1 0 1 0 1 2 0 0 0 0 0 1 1 1 1 0 1 1 0 1 1 0 2 1 0 1 1 0 0 0 0 2 0 1 2 1 0 1 0 1 2 1 1 1 0 0 1 2 2 1 1 1 2 0 0 0 0 0 0 0 2 0 0 2 1 2 0 1 1 0 1 1 2 1 1 1 0 2 0 0 0 2 2 0 2 0 1 1 0 1 1 0 1 1 0 1 0 0 2 0 2 0 0 1 0 1 0 0 0 1 0 0 0 0 1 0 1 1 0 1 1 1 1 1 2 0 1 1 2 1 0 0 2 0 1 1 1 0 0 0 0 0 2 1 0 1 2 2 1 1 2 1 1 1 0 0 1 0 0 0 0 0 0 2 0 2 1 1 0 0 2 1 0 0 2 1 0 2 0 2 2 1 2 0 0 2 0 0 0 0 0 0 0 1 1 0 2 2 2 0 0 2 1 2 0 0 0 0 0 0 1 0 0 0 0 0 0 1 1 0 1 0 0 0 0 0 0 0 0 0 0 0 2 1 1 0 1 2 1 1 1 1 1 0 2 2 2 1 2 0 0 0 1 1 0 0 1 0 1 0 0 2 0 1 0 1 2 2 2 2 2 2 2 0 0 0 2 0 0 1 1 1 0 1 0 1 0 0 0 1 1 0 0 0 0 0 2 0 0 0 0 2 2 0 0 1 0 1 1 1 1 0 0 0 1 0 0 0 2 2 2 1 1 1 1 0 2 2 0 2 0 1 1 1 1 2 0 1 1 0 0 0 2 2 0 0 1 1 1 1 1 0 0 2 0 0 0 2 1 0 2 1 1 0 0 1 0 1 1 0 1 0 0 0 1 0 2 0 2 0 0 0 1 2 2 0 0 1 0 0 0 0 1 0 1 0 1 0 0 1 0 0 0 1 1 1 0 0 0 0 1 1 1 1 1 0 2 1 1 2 0 0 1 0 1 1 1 2 1 0 0 2 2 0 1 0 1 1 0 1 2 0 0 2 0 0 1 2 1 2 2 1 0 0 0 1 1 1 0 0 0 1 1 0 0 2 0 0 0 0 0 0 0 0 1 2 2 0 2 2 0 2 2 2 2 0 0 0 1 0 0 0 0 2 1 2 0 1 1 1 0 0 1 2 0 0 1 1 2 1 1 0 0 0 0 0 0 1 0 1 1 0 1 1 0 0 1 1 0 0 2 0 0 0 0 0 1 2 1 0 1 0 0 0 0 0 1 1 1 1 0 1 1 0 1 1 0 0 0 0 2 0 2 2 0 2 0 0 2 0 0 0 0 0 0 0 0 0 0 0 0 0 1 1 0 2 1 0 0 0 0 1 0 1 1 2 2 1 2 1 1 0 1 1 0 1 0 0 0 0 2 0 1 1 1 0 1 1 1 1 0 1 1 1 0 0 2 1 1 1 0 0 0 0 1 1 0 2 1 1 0 2 1 0 2 1 1 0 1 0 1 1 1 1 1 1 2 2 2 1 1 1 1 1 2 1 2 0 0 0 0 0 1 0 0 0 2 1 0 0 0 0 1 1 1 1 1 0 0 0 0 0 0 0 1 0 0 2 2 0 2 0 0 0 0 0 1 0 1 1 1 0 1 0 2 1 0 0 0 0 0 2 0 0 1 2 1 0 1 0 0 0 1 1 0 0 0 2 0 1 0 1 1 1 1 0 1 1 2 0 1 2 0 0 0 0 0 1 1 1 1 0 0 1 2 0 0 0 1 1 0 0 1 1 0 1 2 0 0 1 1 0 0 0 1 0 1 0 1 0 1 1 0 0 0 0 1 2 1 1 1 0 0 0 0 0 0 0 0 2 2 0 0 0 0 0 0 0 0 1 0 0 0 0 1 1 1 2 0 0 0 1 1 1 1 0 0 1 1 1 0 0 0 0 0 1 2 0 0 0 0 1 0 2 1 2 1 0 0 0 2 1 0 2 2 0 2 0 1 0 1 0 0 0 0 2 1 2 0 0 0 1 0 1 1 1 1 0 0 1 1 0 2 1 0 1 0 0 0 0 0 1 2 0 1 1 0 1 0 2 0 1 0 1 0 1 1 0 1 2 0 1 0 0 1 1 0 0 0 0 0 1 0 0 1 0 0 1 0 0 1 0 0 0 0 0 0 0 2 0 0 0 0 0 0 0 0 0 0 0 0
132 1 1 1 0 0 0 2 1 0 1 0 0 1 2 1 0 0 0 0 0 0 1 1 1 0 1 1 2 0 1 2 0 2 0 0 1 1 1 1 1 1 0 0 0 1 0 0 1 2 1 0 0 0 1 0 0 0 0 0 2 2 0 1 0 0 0 1 0 0 0 2 2 0 2 2 0 0 1 0 1 2 1 1 1 0 0 0 1 1 0 0 0 2 1 1 0 2 1 1 1 2 0 0 2 1 2 2 0 2 0 1 0 1 0 0 0 0 1 1 1 1 1 1 0 0 0 1 0 1 1 1 0 0 0 0 0 1 0 1 2 1 0 0 1 0 0 0 0 0 0 0 2 0 0 0 0 0 0 0 0 0 1 1 2 2 0 0 2 2 1 0 1 2 1 0 2 0 1 0 1 1 1 2 2 0 1 2 2 1 1 2 2 2 2 0 0 2 0 0 0 2 0 1 1 0 2 1 0 0 1 1 1 0 0 2 0 1 1 0 1 1 1 1 2 0 0 0 0 0 0 0 0 0 0 0 0 2 2 2 0 0 2 2 2 0 0 0 0 0 0 0 0 0 0 0 0 1 0 0 0 0 0 0 0 0 1 0 0 0 0 0 0 2 1 1 0 2 2 2 0 2 1 1 0 0 0 1 0 1 1 0 1 2 1 0 0 1 0 0 0 0 1 1 1 0 1 2 0 1 0 2 2 1 2 1 0 1 0 0 1 1 1 1 1 0 1 1 1 1 2 1 0 0 0 0 0 1 1 0 1 1 1 1 0 0 1 0 2 1 1 0 0 1 0 0 1 0 0 1 1 1 2 0 2 0 0 1 1 1 1 1 0 0 0 0 1 0 1 1 1 0 0 0 1 0 0 0 0 0 0 1 0 2 2 0 0 0 1 0 0 1 1 2 1 1 1 0 1 1 0 1 1 1 0 0 0 0 0 0 0 1 1 0 1 1 0 0 1 0 1 0 0 1 1 0 0 2 0 0 0 0 0 1 1 1 1 0 0 0 0 0 0 2 2 0 2 0 0 1 1 0 0 0 0 2 0 1 2 1 1 1 1 1 2 0 2 1 1 1 0 1 0 1 2 0 0 0 1 1 0 1 1 1 2 0 2 1 0 1 1 1 1 1 0 0 1 1 0 0 0 2 0 0 0 1 2 2 0 2 2 0 0 1 1 1 1 1 1 2 0 0 0 0 0 0 0 0 1 1 1 0 0 0 2 2 0 2 0 2 1 2 1 0 1 1 1 1 1 0 0 0 0 2 0 0 0 2 0 1 0 2 1 0 0 0 1 0 2 0 0 0 1 0 0 0 1 0 0 0 0 0 0 0 2 0 0 0 0 0 0 2 1 1 1 0 0 0 0 2 0 0 0 1 0 1 0 1 0 0 0 0 0 1 1 0 2 1 0 0 0 2 1 0 1 1 1 2 1 2 1 2 1 1 0 0 2 0 1 1 0 2 1 0 1 1 0 0 1 0 0 0 1 1 1 0 0 2 0 1 1 0 0 0 1 2 2 0 1 1 1 1 2 2 1 2 1 1 1 2 0 0 0 0 1 1 1 2 0 1 1 0 0 1 0 1 2 2 0 1 0 0 0 0 0 1 1 1 0 0 0 0 1 2 0 2 0 0 0 0 0 0 0 1 0 1 0 0 0 0 0 0 0 0 0 0 0 0 0 0 0 0 0 0 1 0 1 0 0 0 0 0 2 1 1 0 1 2 1 1 0 0 0 0 1 1 0 0 0 2 2 2 1 1 0 1 0 2 0 2 1 2 2 0 2 0 1 0 0 2 1 1 0 0 1 2 1 0 0 0 0 0 2 0 0 0 0 2 1 0 1 1 0 2 0 2 0 0 1 2 2 1 1 0 0 0 0 0 2 0 2 2 1 0 0 0 1 1 0 0 1 1 2 2 0 0 2 0 0 0 0 0 0 0 0 1 1 0 0 0 2 1 2 0 1 1 0 0 1 2 2 0 0 1 0 1 0 1 0 1 1 0 0 1 1 0 1 1 1 0 0 2 2 0 2 1 1 1 0 0 0 1 1 0 1 0 2 1 2 0 1 0 0 1 0 1 0 1 0 0 0 0 1 2 1 0 0 1 1 0 0 0 1 0 0 0 0 0 0 1 2 0 1 1 1 0 1 0 0 0 2 0 1 0 1 0 0 0 0 0 0 1 0 0 0 2 0 0 0 0 0 2 1 1 0 0 1 0 0 2 0 0 0 1 1 0 0 0 1 2 0 2
133 0 2 0 0 0 0 2 0 2 2 0 0 0 0 0 0 0 0 1 1 1 0 0 0 1 2 0 2 0 1 0 0 1 0 0 1 1 0 0 0 0 0 1 0 0 1 0 0 2 1 0 0 1 1 0 0 0 1 2 0 2 0 2 1 0 1 0 0 1 1 2 2 0 0 2 2 0 0 1 0 2 0 0 2 0 0 1 2 2 0 0 1 1 0 0 1 1 1 0 0 2 1 0 2 0 2 2 0 2 0 2 0 1 1 1 1 0 1 1 1 0 2 2 0 2 0 0 0 0 0 0 0 0 0 0 0 0 0 0 2 1 2 0 0 0 0 0 0 0 1 0 0 0 0 0 0 0 1 0 2 2 1 1 0 0 0 1 2 2 0 1 0 0 0 1 0 0 0 1 0 1 0 2 1 1 0 2 0 0 1 2 1 1 1 0 1 1 0 0 0 2 0 1 2 2 1 0 1 0 1 1 1 0 0 2 0 1 1 1 0 0 1 1 1 1 1 0 0 0 0 0 1 1 1 1 1 2 2 2 0 0 2 0 2 0 0 0 0 0 0 1 0 0 1 1 1 0 0 0 0 0 0 0 0 0 1 0 1 0 1 1 0 2 0 0 0 2 1 1 0 2 1 1 0 2 0 1 0 2 0 0 0 2 2 0 2 2 0 2 0 1 2 0 1 0 1 2 0 0 0 0 0 0 2 0 2 0 0 0 0 2 1 1 2 0 2 2 0 1 1 0 0 0 0 0 0 0 0 1 0 1 1 1 0 0 1 1 1 2 0 1 0 1 0 0 1 0 1 1 2 2 2 2 2 1 0 1 1 1 1 1 0 0 0 0 0 1 1 1 1 1 1 1 1 0 0 0 0 0 0 0 0 0 2 0 0 1 1 1 0 1 0 2 2 2 0 1 0 0 1 0 1 0 1 2 1 1 0 1 0 0 1 2 0 2 2 0 1 0 1 0 0 2 0 2 0 2 0 0 1 0 0 1 1 2 2 0 0 0 0 1 0 1 0 0 0 1 0 1 0 0 1 0 1 1 1 0 2 0 0 0 2 2 1 0 0 0 0 1 2 2 0 1 1 1 0 2 2 0 2 2 1 1 1 0 2 1 1 0 0 0 2 0 0 0 2 0 1 0 0 1 0 0 0 1 0 2 0 2 2 0 1 0 1 1 1 1 1 2 0 1 0 0 1 0 2 0 2 0 1 1 0 1 2 1 0 1 1 2 0 0 0 0 1 0 0 0 0 1 1 0 1 2 1 1 1 2 0 2 0 1 0 0 1 0 1 1 2 1 0 2 0 0 0 0 0 1 0 0 0 0 1 0 1 0 0 1 1 0 1 1 0 2 2 0 2 0 0 1 0 0 0 1 1 2 0 0 0 0 0 0 0 1 1 1 1 1 0 0 0 0 0 0 0 0 1 0 1 1 2 0 0 0 2 0 0 0 1 1 0 1 0 2 0 0 0 0 2 0 0 0 2 1 1 0 0 2 1 1 1 0 0 0 1 2 2 1 2 1 2 0 2 1 1 2 0 1 0 1 0 1 1 0 0 0 1 1 1 1 0 1 0 2 1 2 1 1 0 0 2 2 0 0 0 1 0 1 1 0 0 0 1 2 0 1 1 1 0 0 0 0 0 2 0 0 0 0 0 1 1 0 0 0 0 1 0 0 0 0 0 0 0 0 0 2 2 0 0 0 0 0 2 1 0 1 1 1 0 2 0 0 0 1 1 0 0 0 1 1 1 1 0 0 0 1 1 2 1 2 0 1 2 1 1 1 0 1 0 1 1 1 0 0 1 1 0 2 0 0 0 0 0 1 2 1 1 2 1 0 1 1 0 1 0 1 0 1 0 1 0 1 1 0 0 1 1 0 1 0 0 0 0 1 0 0 1 1 1 0 1 1 0 0 0 0 0 0 0 0 1 1 0 0 0 2 1 2 2 0 0 0 1 1 1 2 0 0 2 2 2 0 0 0 0 1 0 1 0 0 1 1 1 2 2 0 2 0 0 1 0 1 2 1 2 1 0 1 1 0 0 1 1 0 0 1 2 1 2 1 0 1 0 1 0 0 1 0 1 1 0 0 1 2 1 0 0 2 2 0 0 0 1 2 0 1 1 0 0 1 1 0 1 1 1 0 0 0 0 1 1 0 0 0 1 0 2 0 1 2 0 0 1 1 1 0 0 1 2 0 0 1 1 2 0 0 2 0 0 2 0 0 0 1 0 0 0 0 0 0 1 0
134 0 2 1 0 0 0 0 0 0 0 1 0 0 0 0 0 0 0 0 0 0 2 1 1 1 1 1 2 0 2 0 0 1 0 0 2 1 0 0 1 1 0 1 0 1 1 0 1 2 0 0 1 1 1 1 0 0 1 0 1 2 0 1 1 0 1 1 0 0 0 1 2 1 2 2 0 0 0 0 0 2 0 1 2 0 0 0 1 1 0 0 0 1 0 0 1 2 0 2 0 2 1 0 2 0 2 0 2 0 0 2 1 1 1 1 1 0 1 1 1 1 2 2 0 1 0 1 1 0 0 0 1 1 0 0 1 0 0 1 1 2 0 0 0 0 0 0 2 2 0 0 0 0 1 0 0 0 2 0 0 0 1 1 1 2 0 0 0 2 1 0 0 1 0 1 0 0 0 1 0 0 0 2 1 1 0 1 1 0 0 2 2 1 2 0 0 0 0 0 0 0 0 1 2 1 1 0 1 0 1 1 2 1 0 2 0 2 0 0 2 2 1 1 1 0 1 0 0 0 0 0 0 0 0 0 0 2 2 2 0 0 2 0 2 1 1 0 0 0 0 0 0 0 0 0 0 0 2 2 0 2 0 0 0 0 0 1 2 0 1 1 0 1 0 0 1 1 1 0 1 1 1 1 0 1 0 0 1 2 0 2 1 2 2 0 1 2 0 1 0 0 1 1 1 0 1 0 0 1 0 1 1 1 2 1 0 0 1 1 0 1 1 0 1 0 1 0 0 0 2 0 0 0 0 0 0 2 0 0 0 0 0 2 0 0 1 0 1 2 1 1 0 0 0 1 0 0 0 2 2 2 1 0 1 1 0 1 1 1 1 1 2 2 0 0 2 0 1 1 1 2 0 1 1 2 0 1 1 0 0 0 0 1 2 2 2 0 1 1 0 1 1 1 0 0 1 1 0 0 0 1 1 0 0 1 0 0 0 0 0 2 0 0 1 2 1 0 2 0 2 0 1 1 1 0 1 0 0 2 1 0 0 2 0 2 2 0 0 0 0 1 1 2 2 1 1 1 1 1 1 0 1 0 0 2 0 0 2 0 1 0 2 2 2 0 2 1 1 0 1 2 0 2 0 2 1 1 1 1 0 1 1 2 0 0 1 1 1 1 0 1 0 1 1 1 2 0 2 0 0 2 0 1 0 2 0 2 0 1 1 1 1 1 1 2 0 0 1 2 0 0 0 1 0 0 0 0 1 1 1 0 0 0 2 2 0 0 2 0 0 0 0 0 0 1 0 0 0 0 1 0 0 2 0 0 0 0 0 1 0 0 0 0 1 0 1 1 2 1 0 0 1 0 0 0 1 0 0 0 1 1 1 2 0 0 0 0 0 0 0 2 1 2 2 0 1 0 0 1 0 0 0 1 0 0 1 0 0 0 0 0 0 0 0 1 2 1 0 0 0 1 0 0 1 0 2 2 0 1 0 0 0 1 0 0 1 0 0 1 1 1 0 1 0 0 0 0 2 1 0 0 0 1 1 0 0 2 1 1 0 0 0 0 0 2 2 0 2 0 0 0 2 0 0 2 2 1 0 1 0 1 0 0 0 0 0 1 1 1 0 1 0 1 1 2 2 1 0 0 1 1 0 1 0 0 1 1 1 0 0 0 0 1 1 2 0 0 1 0 1 1 0 1 0 1 2 0 0 0 0 0 0 0 1 0 0 0 0 0 0 0 0 0 1 2 1 0 1 0 0 0 2 1 1 0 0 2 0 2 0 1 0 1 1 0 0 0 0 1 2 2 0 0 0 1 0 2 0 2 1 2 1 0 0 0 0 1 0 1 1 1 0 0 0 2 0 1 0 1 0 0 0 0 1 0 0 2 1 0 0 1 1 0 0 0 1 1 0 2 1 1 0 0 0 1 1 0 1 0 0 1 0 0 0 0 0 1 1 0 1 1 1 0 1 0 1 0 0 0 0 1 0 0 0 2 0 0 2 0 0 0 2 0 2 2 1 1 1 1 1 0 0 0 0 1 0 0 0 0 0 0 1 2 2 0 2 2 0 0 0 1 1 1 2 1 0 1 1 1 0 0 0 0 1 1 2 0 1 0 0 0 0 1 0 0 1 1 0 0 0 0 0 1 0 0 0 1 1 0 1 1 0 1 0 0 1 0 1 0 1 0 2 0 0 0 0 1 0 2 1 0 0 0 0 0 0 0 0 1 0 2 0 0 0 0 0 0 2 1 1 1 1 2 0 1 2 0 0 0 0 0 0 0 0 0 0 0 1 0 0 0
135 1 2 0 0 0 0 2 1 1 2 0 0 0 0 0 0 0 1 0 0 0 0 0 0 0 1 2 2 1 2 0 0 0 1 1 2 0 1 1 0 0 0 2 0 1 1 0 0 0 0 0 1 1 1 0 1 1 1 0 1 1 0 1 0 1 0 0 0 0 0 2 2 1 1 2 1 0 0 0 0 0 0 1 2 0 0 1 2 2 0 1 0 2 0 0 1 2 0 2 2 2 0 1 2 1 2 1 1 1 0 1 0 2 2 2 2 1 1 1 1 0 1 1 1 0 0 0 0 0 0 0 1 2 0 0 0 0 0 1 1 2 0 0 1 0 0 0 0 0 0 0 0 0 1 0 0 0 1 0 0 0 2 0 1 2 0 2 1 1 0 0 1 1 0 2 0 0 0 1 0 0 0 1 0 0 0 2 2 2 2 2 2 1 2 0 0 2 0 0 0 0 0 1 2 1 1 1 1 0 1 1 0 0 0 2 1 1 0 0 2 2 0 2 0 0 1 0 0 0 0 0 1 1 0 1 0 2 2 2 0 0 2 0 2 1 1 0 0 0 0 0 0 0 0 0 1 1 0 1 1 1 0 0 0 0 0 0 0 0 0 1 0 2 1 0 0 2 1 1 0 1 1 1 0 1 2 1 0 2 0 0 1 2 2 0 1 0 0 0 0 0 1 1 0 0 0 2 1 1 0 1 2 0 2 0 2 0 1 1 0 2 1 0 1 0 1 0 1 1 2 2 0 0 0 0 0 1 0 0 0 0 0 2 1 1 0 0 2 1 1 0 1 1 1 0 2 0 0 1 1 1 2 1 2 0 0 1 2 0 2 0 1 1 1 1 1 2 0 2 1 1 0 1 2 0 0 1 1 0 0 0 1 0 2 1 1 1 1 0 0 1 0 2 2 1 0 1 0 0 0 2 0 0 2 2 2 1 0 0 0 1 1 1 1 1 0 0 2 2 0 0 0 2 0 0 0 0 1 2 1 0 0 0 0 1 2 1 0 0 0 1 1 2 1 1 0 1 2 1 1 0 2 0 2 0 2 0 2 0 0 0 0 0 1 1 1 0 1 1 1 2 0 1 1 2 1 1 2 1 0 2 1 0 2 0 2 1 2 1 0 1 1 0 1 1 2 0 2 0 0 2 0 2 0 2 0 2 0 1 1 0 2 2 2 2 0 2 0 2 0 1 0 1 0 0 1 1 2 0 1 1 0 0 2 2 0 2 0 2 0 0 0 0 1 1 1 0 0 0 0 0 0 1 1 0 0 1 1 0 0 1 0 0 0 0 0 2 2 2 0 0 1 0 0 0 1 2 1 0 0 0 0 0 0 0 0 0 0 0 0 1 0 1 2 0 1 0 0 1 2 0 1 1 1 1 0 1 0 0 0 0 0 0 0 0 2 2 0 0 0 0 0 0 1 0 2 1 1 2 1 1 0 0 2 0 1 0 0 1 0 1 0 1 0 0 0 1 2 0 0 0 1 1 1 0 0 2 1 0 1 0 0 0 1 0 1 0 2 1 0 0 2 0 0 2 0 1 1 2 0 0 0 0 0 0 0 2 0 1 1 0 0 1 0 1 1 2 0 0 1 0 0 0 0 0 1 2 1 0 0 0 1 2 0 2 0 0 1 0 1 1 0 2 0 0 1 0 1 1 0 1 0 0 0 0 0 0 0 0 0 0 0 0 0 2 0 0 0 0 0 0 2 1 0 0 1 1 0 2 1 0 1 1 1 0 0 0 0 0 0 0 2 2 2 0 0 2 0 2 0 2 2 0 1 0 0 0 0 0 0 2 0 0 0 1 1 0 0 1 0 0 0 0 0 0 2 1 0 1 0 1 0 1 0 1 0 1 0 2 0 2 0 0 0 0 0 0 0 0 1 0 0 0 1 0 1 0 0 0 2 2 0 0 0 0 0 0 0 1 1 0 0 0 0 1 1 0 0 0 0 0 1 1 1 2 0 1 1 1 2 0 0 0 0 2 0 1 0 0 0 0 2 1 1 0 0 2 0 0 0 1 2 0 2 2 1 1 0 0 0 1 0 2 2 2 0 1 2 1 0 1 1 2 1 1 0 1 0 1 0 0 0 2 0 0 0 1 2 1 0 0 2 1 0 0 0 1 1 1 2 0 1 0 1 0 1 0 0 0 2 0 1 0 0 1 2 0 0 0 0 0 0 0 0 1 0 0 2 1 1 0 1 2 1 0 1 1 0 1 0 0 0 1 1 0 0 0 1 0 1 1
136 1 1 1 0 0 0 1 0 0 0 1 1 1 1 1 0 0 1 0 0 0 1 0 0 0 1 1 1 1 2 0 1 1 0 0 2 2 0 0 1 1 0 0 0 0 1 0 1 0 0 0 1 1 1 0 0 0 0 0 1 1 0 1 1 1 1 1 0 0 0 1 2 0 1 2 1 0 1 1 0 1 0 0 1 0 0 0 1 2 0 0 1 2 0 0 1 2 0 2 2 2 1 0 1 0 1 2 0 2 0 1 0 1 0 0 0 0 0 2 2 0 1 1 0 1 0 0 0 0 0 1 0 0 0 0 0 0 0 0 2 2 0 0 1 0 0 0 0 0 0 0 1 2 1 0 0 0 0 0 0 0 1 1 0 1 0 1 0 1 1 0 0 2 1 2 2 0 0 0 1 1 0 1 1 1 0 0 0 0 0 0 2 2 2 0 0 1 1 0 0 0 0 2 2 0 2 0 0 0 0 1 2 0 0 2 0 1 0 1 1 1 0 1 1 1 0 0 0 0 0 0 0 0 0 0 0 2 2 1 0 1 2 1 2 0 0 0 0 0 0 0 1 0 0 0 1 0 0 0 0 0 1 0 0 0 0 0 2 1 0 1 0 2 1 1 0 2 0 0 1 1 1 1 1 1 2 2 1 2 0 0 0 2 1 0 1 0 0 0 0 0 2 0 0 1 1 2 0 1 0 2 2 0 2 2 0 0 0 1 0 1 2 1 1 0 0 0 1 1 1 1 0 0 0 0 0 2 0 0 0 1 2 1 0 0 1 0 2 2 2 0 0 1 0 0 1 0 0 0 0 0 2 0 2 1 0 0 1 1 1 1 1 1 1 1 0 0 0 2 1 1 0 0 1 0 0 0 0 1 1 0 1 0 2 1 1 0 0 0 0 0 0 1 1 1 0 2 0 0 0 0 0 0 2 2 0 0 0 0 0 0 1 2 1 1 0 0 2 1 1 0 0 2 0 1 0 0 0 0 1 0 1 1 0 2 2 0 0 0 0 2 0 1 0 0 0 0 1 0 1 0 0 1 0 1 1 0 2 0 0 0 2 2 1 0 0 1 1 0 0 2 0 2 0 2 1 0 2 1 1 2 1 1 2 0 2 2 1 0 1 0 1 1 0 0 1 1 1 0 0 2 0 0 1 0 0 2 0 1 1 1 0 0 0 1 1 0 1 1 0 1 0 1 0 0 0 0 2 2 0 1 0 1 1 2 0 0 2 1 0 1 0 0 0 0 0 0 0 1 1 0 1 2 0 1 1 2 0 2 0 2 1 0 0 0 1 2 2 2 0 0 2 0 0 0 2 1 1 0 0 0 0 1 1 0 1 0 1 0 1 1 0 2 2 0 2 0 0 1 1 0 0 1 0 1 0 2 1 1 1 1 0 0 0 0 2 2 0 0 0 1 0 0 2 0 2 0 0 1 1 0 1 1 1 0 0 0 0 1 0 1 0 1 0 0 0 0 2 0 0 0 1 0 1 1 1 1 1 0 1 1 0 0 0 1 1 0 2 0 0 0 1 1 1 1 0 2 1 1 0 0 0 0 0 0 2 1 1 1 0 0 1 2 0 2 1 1 0 1 0 0 0 1 0 0 0 1 0 0 0 0 1 1 0 2 0 0 1 0 0 0 2 2 0 2 0 0 0 1 1 0 0 0 0 0 0 0 0 0 0 0 1 0 1 1 0 0 0 0 0 0 2 0 0 1 1 1 0 2 0 0 0 0 0 0 0 0 2 0 0 0 0 0 1 1 0 1 0 2 0 2 2 1 1 1 0 0 0 0 0 1 0 0 2 1 0 0 0 1 0 0 2 0 0 0 0 2 0 0 0 0 0 1 0 2 0 1 0 2 1 1 1 1 1 1 0 0 2 0 1 0 0 0 0 0 0 1 0 0 2 1 0 0 0 0 0 0 0 0 0 0 0 0 0 1 1 2 1 0 0 0 0 2 1 1 0 1 0 1 0 1 1 0 0 1 0 0 0 0 0 1 1 1 2 1 1 1 0 0 0 2 2 0 2 2 1 2 1 1 1 1 0 0 2 1 2 1 2 0 1 0 0 1 0 2 1 1 0 0 1 0 1 2 0 0 0 1 1 0 0 0 1 1 0 1 1 0 0 0 2 0 1 1 1 0 1 1 0 2 1 0 2 0 2 0 0 0 0 0 0 1 0 0 0 1 0 0 2 0 0 1 1 1 0 1 1 0 0 1 0 0 1 1 0 0 1 0 1 1 0 0
137 1 1 1 0 0 0 2 0 0 0 0 0 0 0 0 0 0 1 1 1 0 0 0 0 1 0 2 2 0 1 0 0 1 2 0 1 1 0 0 0 0 0 1 0 1 0 0 0 0 0 0 0 0 2 1 0 0 0 0 0 0 0 0 0 1 0 0 0 0 0 1 2 0 1 2 1 0 0 0 0 1 1 1 1 0 0 0 2 2 0 0 0 2 0 0 0 0 0 0 0 1 0 0 2 0 2 1 1 1 0 2 1 1 1 1 1 0 1 0 1 0 1 1 0 0 0 1 0 1 0 0 1 1 0 0 2 0 0 1 1 2 0 0 0 1 0 0 0 0 0 0 1 1 0 1 0 2 0 0 1 0 1 1 2 2 0 1 1 2 0 0 0 1 0 1 1 0 0 1 0 0 1 2 1 0 2 2 1 0 0 2 1 1 1 0 1 2 1 0 0 1 0 2 2 0 2 1 1 0 1 0 2 0 0 2 0 2 0 0 2 2 1 2 0 0 1 0 0 0 0 0 0 0 0 0 0 1 2 1 1 0 1 0 0 0 0 0 0 0 0 0 0 0 0 0 0 0 0 0 0 0 0 0 0 0 2 1 1 0 0 0 1 2 0 1 0 1 2 1 1 1 1 1 0 1 1 2 0 2 0 0 1 2 2 0 1 0 0 0 0 0 1 1 0 0 0 2 0 0 0 0 1 0 1 0 0 0 1 1 1 2 0 0 1 0 1 0 1 0 1 0 0 0 0 0 0 1 1 1 1 1 2 1 0 0 0 0 2 2 1 0 0 0 0 2 0 0 0 1 1 1 2 0 2 0 0 2 2 0 2 0 2 2 1 2 2 0 0 2 1 0 0 0 1 1 0 0 0 0 0 0 0 0 2 0 0 0 1 0 0 1 2 2 0 0 2 0 0 0 0 1 1 0 1 2 1 0 0 0 0 2 1 1 2 2 1 0 1 0 0 0 0 1 0 0 0 0 0 1 2 0 1 0 1 1 1 0 0 0 0 1 1 2 1 1 0 1 1 0 0 0 0 1 1 0 2 1 2 0 0 0 1 1 0 1 0 0 0 0 0 2 0 0 2 0 0 1 2 0 2 2 1 2 1 0 0 1 0 1 1 1 1 1 0 0 1 0 1 0 0 2 1 1 0 2 1 2 0 2 2 0 1 1 1 2 0 0 1 1 0 0 0 0 0 0 1 0 1 0 2 0 0 1 2 1 1 0 2 0 0 0 2 1 2 0 0 0 0 0 2 0 1 2 0 1 1 0 0 0 0 2 2 0 0 0 2 2 2 2 0 0 1 0 0 0 1 1 0 0 0 0 1 0 0 0 0 1 1 0 1 1 0 2 2 0 2 0 0 2 2 0 1 1 1 1 0 0 0 0 0 0 0 0 0 1 1 2 0 0 1 1 1 0 1 0 2 0 0 1 1 2 0 0 1 0 1 0 0 0 0 2 0 2 0 0 0 0 1 0 0 0 0 1 1 0 1 2 1 0 0 2 1 0 0 2 2 0 2 0 0 0 0 0 0 0 0 1 0 1 0 1 1 0 0 0 1 1 0 0 0 0 0 1 0 1 1 0 0 1 0 0 0 0 0 0 0 2 1 0 0 0 1 2 0 1 1 0 0 0 0 0 0 2 0 1 1 0 1 1 1 0 0 0 0 0 0 0 0 0 0 0 0 0 0 1 0 0 2 0 0 0 2 2 0 0 1 1 0 1 0 0 0 0 0 1 0 0 1 0 1 1 0 0 0 2 1 1 0 2 0 2 2 0 1 0 0 1 1 2 1 1 0 0 0 1 1 0 0 1 0 0 0 1 1 0 1 2 1 0 1 1 0 2 0 2 0 2 0 2 0 2 2 0 0 0 0 0 1 0 1 1 1 0 0 0 1 1 1 0 1 1 1 0 1 0 1 0 0 0 0 0 1 0 1 1 0 0 2 0 0 0 0 2 0 1 0 2 2 2 2 0 1 0 0 1 0 0 0 0 0 0 1 2 2 0 2 2 0 1 0 2 1 0 2 0 1 1 0 2 0 1 0 1 2 1 1 1 1 1 0 1 0 1 0 1 0 0 0 0 0 0 1 1 2 0 2 2 2 0 0 0 1 1 0 0 1 1 0 0 2 0 1 0 1 2 2 1 0 2 2 0 1 1 1 1 0 0 0 0 0 0 0 1 1 1 1 0 2 0 0 0 1 2 0 0 1 0 1 2 1 1 0 0 0 1 0 0 2 0 0 0
138 1 1 2 0 0 0 2 0 2 2 0 1 2 0 0 0 0 0 0 0 0 0 1 0 0 0 2 2 1 2 0 1 1 0 0 2 1 0 0 1 1 0 0 0 0 2 0 0 0 0 0 0 0 2 1 0 0 0 1 1 1 1 0 0 0 0 0 0 0 0 0 2 0 0 2 1 0 1 0 2 2 1 1 1 0 0 2 2 2 1 1 1 1 0 0 1 1 0 1 1 2 1 0 2 1 1 1 1 1 0 2 1 1 0 0 0 1 1 1 1 0 1 1 1 0 0 1 1 0 1 1 0 1 1 1 0 1 1 1 1 1 0 0 1 0 0 0 0 0 0 0 0 0 1 0 0 2 1 0 0 0 2 0 1 2 1 1 0 1 1 2 0 0 0 0 1 0 0 1 0 0 0 1 1 0 1 1 1 0 0 1 2 0 2 2 2 1 0 0 0 0 1 2 2 0 2 1 0 0 1 0 1 0 0 2 0 2 1 0 1 1 1 2 0 0 0 0 0 0 0 0 1 1 0 1 0 2 2 1 0 1 1 0 2 0 0 0 0 0 0 1 0 0 0 0 0 1 1 1 0 1 0 1 0 0 0 0 2 1 0 0 0 2 0 0 0 2 0 0 0 1 1 1 0 1 1 0 1 1 1 1 1 2 2 0 1 0 0 0 0 0 2 0 0 1 1 2 0 1 0 1 2 0 2 1 0 0 0 0 1 2 1 0 1 0 1 1 0 1 2 1 1 0 0 0 0 0 0 0 0 0 1 2 0 0 2 0 2 1 1 0 0 0 0 1 1 0 0 2 2 2 2 2 2 1 0 1 1 1 1 1 1 0 1 1 2 1 0 2 0 1 0 1 1 1 0 0 0 0 0 1 0 0 1 0 1 1 0 0 0 0 0 2 2 2 0 1 0 0 1 1 0 0 1 1 1 0 1 0 0 0 0 0 1 2 1 1 2 1 0 1 0 2 1 1 0 1 0 0 2 0 0 0 2 1 0 0 0 0 0 2 0 2 1 0 1 1 2 1 1 0 0 1 0 2 1 0 2 0 0 0 0 0 2 0 0 0 0 0 2 2 0 1 2 1 0 1 1 0 0 1 1 2 1 0 2 1 1 1 0 0 2 0 0 0 2 0 2 0 1 1 0 0 0 0 0 2 0 0 0 2 1 1 1 1 1 1 0 2 0 1 0 0 1 0 2 1 1 0 0 1 0 1 2 1 0 1 1 2 1 2 1 0 0 1 0 1 0 1 0 0 0 2 1 0 0 2 0 0 0 0 0 0 0 0 0 1 1 2 0 0 1 0 1 0 0 1 1 0 0 1 1 1 1 0 0 1 1 0 0 2 0 2 2 0 2 0 0 0 1 0 0 0 0 0 0 0 0 0 0 0 0 0 0 0 0 2 0 0 0 0 0 0 1 0 2 0 0 2 0 1 0 1 1 0 1 0 1 1 0 1 0 1 0 0 0 0 2 1 1 0 0 1 1 0 0 2 0 0 0 1 0 1 0 2 2 0 2 1 1 0 2 1 0 1 2 2 1 1 1 0 0 0 0 0 2 2 1 1 0 1 0 1 1 2 1 2 0 0 2 2 0 1 1 1 0 1 1 0 0 0 0 2 0 0 2 1 0 1 0 0 0 2 0 1 0 0 1 1 0 1 0 0 1 0 0 0 0 0 0 0 0 0 1 1 0 0 0 0 0 0 2 2 0 0 1 0 0 2 0 0 0 1 1 0 0 1 1 1 2 1 0 0 0 1 1 1 0 2 1 2 1 1 1 0 0 0 0 2 1 1 0 0 1 2 2 0 0 2 0 1 2 0 0 0 0 2 2 0 2 2 0 1 0 1 0 1 1 2 1 2 2 0 0 0 1 0 2 1 0 0 0 0 0 0 0 1 0 1 1 0 1 0 0 0 0 0 0 0 0 0 1 0 1 0 1 0 1 0 1 0 0 2 1 2 0 0 2 2 2 0 0 0 0 0 1 1 0 0 0 0 0 1 2 1 1 1 0 0 0 1 2 0 2 0 2 1 0 1 0 1 0 1 1 0 1 1 2 1 0 1 0 1 0 0 1 1 1 1 1 0 0 2 0 0 0 1 2 0 0 0 1 1 1 1 1 0 0 1 2 0 2 0 0 0 0 1 0 1 2 0 2 0 1 1 0 0 0 0 0 0 0 0 0 0 0 0 0 0 0 2 1 1 0 1 1 1 0 2 0 0 1 0 0 0 0 0 1 0 0 0
139 0 2 0 0 0 0 2 0 1 1 0 2 1 1 2 1 0 2 1 1 1 1 0 0 0 1 2 2 1 1 1 0 0 0 0 2 1 0 0 1 1 0 1 0 1 1 0 1 1 0 0 0 0 2 1 0 0 0 1 1 2 0 0 0 0 0 1 0 0 0 1 2 0 0 2 2 0 0 0 0 1 1 2 2 0 1 0 2 2 0 0 1 1 0 0 0 1 0 0 1 2 0 0 2 1 1 1 1 1 0 2 1 2 1 1 1 1 1 1 1 0 2 2 0 2 0 1 1 0 0 0 0 1 1 1 1 1 0 2 1 1 1 0 1 0 1 0 1 1 0 0 1 0 0 0 0 1 1 0 0 0 2 0 1 1 0 2 0 2 1 0 1 0 0 1 2 0 0 1 0 0 0 2 2 0 2 2 2 1 1 2 2 1 2 0 0 1 0 0 0 0 0 1 2 1 1 0 1 1 0 2 1 0 0 2 1 0 1 1 0 0 0 2 0 0 0 1 0 0 1 1 0 0 0 0 0 1 1 1 1 0 2 0 2 1 1 0 0 0 0 0 0 0 0 0 0 0 0 0 0 0 0 0 0 0 0 1 2 0 0 1 1 2 1 0 0 1 2 1 0 0 1 1 1 1 1 1 1 2 0 2 0 1 1 0 1 1 1 0 0 0 2 0 1 0 1 2 1 1 1 1 2 0 1 1 0 0 1 1 0 1 1 0 1 0 1 0 1 2 2 2 1 1 0 0 0 1 0 1 1 1 2 2 0 1 1 0 1 0 0 0 0 0 0 2 0 0 0 2 2 2 1 1 1 0 0 2 2 0 2 0 0 0 0 0 0 1 1 1 2 0 0 1 2 1 0 0 0 0 1 1 0 0 2 0 0 1 1 0 0 2 0 2 2 2 0 1 0 0 0 2 1 0 1 2 0 1 0 1 0 0 1 1 0 2 2 1 2 0 2 0 0 2 1 0 0 1 0 0 0 0 0 0 1 0 1 0 0 0 0 1 0 1 0 0 0 0 0 0 1 0 1 0 1 1 1 0 2 0 0 0 1 1 1 1 1 0 0 2 1 1 0 1 1 2 0 2 2 1 0 2 0 1 0 0 1 1 1 1 0 2 1 1 0 0 2 1 1 0 0 2 0 1 0 1 0 1 0 1 1 1 1 0 0 1 1 1 0 1 0 1 0 0 1 1 1 0 1 1 1 0 0 2 2 1 0 1 1 1 1 1 0 0 0 1 0 0 0 1 0 0 0 1 0 0 0 0 0 0 0 1 0 0 0 0 0 0 2 0 2 0 1 0 0 0 0 2 2 1 0 0 0 1 0 0 0 2 2 0 2 0 1 2 1 1 1 0 0 0 1 0 0 0 0 0 0 1 0 0 0 0 0 1 1 0 0 1 0 0 1 0 2 0 1 0 1 0 0 1 1 1 0 1 1 0 1 0 0 1 0 2 0 2 0 0 0 1 1 0 0 0 2 1 1 0 0 1 1 0 1 1 1 0 0 1 1 0 1 1 1 1 1 0 0 1 0 1 0 1 0 1 1 0 1 1 1 1 0 0 0 0 0 1 0 1 1 2 0 0 2 0 0 0 0 1 0 1 0 0 0 0 1 2 0 2 0 0 0 0 0 0 1 2 0 1 0 0 1 1 0 1 0 0 2 0 1 1 0 1 1 1 0 0 1 2 1 0 1 0 0 0 2 1 0 1 0 1 0 0 1 0 1 1 1 0 0 0 1 1 2 2 2 2 2 0 0 2 0 2 1 2 1 1 2 0 0 1 1 0 0 0 0 0 0 2 2 0 0 1 0 0 2 0 0 0 0 2 0 0 0 0 0 0 0 0 0 1 0 2 1 1 0 1 1 1 0 2 2 1 1 0 0 0 1 1 1 2 1 0 1 0 2 1 0 0 1 1 0 0 0 0 0 0 0 0 0 0 1 0 0 0 1 1 1 1 0 1 1 2 2 0 0 0 0 0 0 0 0 0 0 0 1 0 2 2 1 1 1 1 0 2 2 0 2 0 1 1 0 1 0 1 0 0 1 1 2 1 2 1 0 1 0 1 0 2 0 1 0 1 0 0 0 1 0 0 0 1 1 0 0 0 2 1 1 0 2 1 1 0 1 0 1 0 1 0 1 0 0 1 0 1 0 2 2 0 1 0 0 0 0 1 0 1 1 1 0 0 0 0 0 2 0 0 0 0 0 0 0 1 0 0 0 1 1 0 0 1 2 1 1 0
140 0 1 1 0 0 0 2 0 1 1 0 1 1 0 0 0 0 0 1 1 1 0 1 0 0 1 1 1 1 2 0 1 0 0 0 1 1 0 0 1 1 0 0 0 1 0 0 0 0 0 0 0 2 0 1 0 0 0 0 1 2 1 0 1 0 1 0 0 1 1 1 2 0 1 2 1 0 1 1 1 2 0 0 2 0 0 0 2 2 0 0 1 1 0 0 1 0 0 0 0 2 2 0 2 0 2 0 2 0 0 2 1 1 1 1 1 0 0 2 2 0 0 0 0 0 0 0 0 0 0 0 1 1 0 0 0 0 0 0 0 2 0 0 0 0 0 0 0 0 0 0 1 0 0 0 0 1 0 0 0 0 1 1 2 2 0 1 1 1 0 1 1 2 1 0 2 0 0 1 0 0 1 2 2 1 1 2 2 1 1 2 1 0 1 1 1 2 0 0 0 0 0 0 2 1 2 1 0 0 1 2 1 0 0 2 0 1 0 0 2 2 2 2 0 0 2 0 0 0 0 0 0 0 0 0 0 2 2 1 0 1 1 0 1 0 0 0 0 0 0 0 0 0 0 0 2 0 1 1 1 1 0 0 0 0 1 1 2 2 0 1 0 2 0 0 0 0 2 0 0 1 0 1 0 1 0 2 2 2 0 1 0 1 1 1 0 1 0 1 0 0 2 0 1 0 0 2 1 2 1 2 1 0 0 0 0 1 1 1 0 1 2 1 0 0 0 2 0 2 2 2 1 1 0 1 0 1 0 1 1 1 0 1 0 0 2 1 1 2 0 1 0 0 0 2 0 0 0 1 1 1 2 1 2 0 0 2 2 0 2 0 0 0 1 0 1 0 1 1 1 0 0 1 1 0 0 1 1 1 1 1 0 0 2 1 1 1 1 1 0 1 0 2 2 1 0 0 0 0 1 0 1 0 1 2 1 0 0 0 0 0 2 1 0 2 1 0 0 0 0 0 0 2 0 2 0 1 0 0 1 0 0 0 0 1 2 0 0 0 0 1 0 2 0 0 0 2 0 0 2 0 1 0 2 0 2 1 1 0 0 0 0 0 1 0 1 0 0 1 0 1 0 0 2 1 0 0 2 1 1 2 1 2 2 0 2 1 1 1 1 0 0 2 1 1 1 0 2 0 0 2 1 1 0 1 0 1 0 2 2 0 0 0 0 2 0 1 0 1 1 1 0 1 1 0 0 0 2 0 0 1 1 0 1 1 0 0 2 1 0 0 0 0 2 1 1 1 0 0 0 0 0 1 1 0 0 1 0 1 0 1 1 0 0 0 1 0 0 2 0 2 1 0 0 0 0 1 0 0 0 0 2 2 0 2 2 1 1 0 1 1 0 2 2 0 0 1 0 0 0 0 0 1 0 0 0 2 1 1 1 1 0 1 1 0 1 1 0 0 0 0 0 0 2 0 2 1 0 2 0 1 0 0 1 0 1 1 0 1 1 1 1 0 1 1 0 0 1 0 0 0 1 0 1 1 1 2 1 1 1 0 0 0 1 0 1 0 2 0 0 0 2 1 1 2 1 0 0 2 0 1 0 0 0 0 1 2 2 2 0 2 1 1 1 2 1 1 1 0 1 1 0 1 0 0 0 2 1 0 1 0 0 1 0 1 1 1 1 0 0 0 0 2 0 0 1 0 2 2 0 2 0 0 1 1 0 1 0 0 0 0 0 0 0 0 0 0 1 0 0 0 2 1 0 0 0 0 0 2 0 0 1 0 0 0 0 0 1 1 2 2 2 2 1 1 1 2 1 2 0 1 2 2 2 2 0 0 2 2 0 0 0 0 1 2 0 0 0 2 0 1 0 1 1 0 1 2 2 0 2 2 0 1 0 2 0 0 0 2 2 0 0 0 0 0 0 0 1 1 0 0 0 0 1 1 1 0 0 0 2 2 1 0 0 1 1 0 0 0 0 0 0 0 0 1 0 1 2 0 0 0 1 1 1 1 0 2 1 2 2 0 0 1 0 1 0 0 0 1 0 0 0 0 2 0 2 2 0 0 0 1 1 0 2 1 1 2 0 1 0 0 0 0 2 1 2 0 2 0 0 0 0 2 0 0 1 0 0 0 0 0 1 1 0 0 1 1 1 0 1 1 1 1 1 0 1 0 0 0 2 0 0 1 2 1 1 1 0 2 0 2 1 0 1 1 1 1 1 0 1 0 0 0 0 0 0 0 1 0 0 1 0 0 0 0 0 1 0 1 0 0 0 0 0 1 0 0 1 0 0 0
141 0 1 1 0 1 1 1 0 1 1 1 1 2 1 1 0 0 2 2 2 0 0 0 0 0 0 1 2 2 2 1 0 1 0 0 1 2 0 0 1 1 2 0 0 0 0 0 1 0 0 0 1 1 1 0 0 0 0 0 1 1 0 0 0 1 0 0 0 0 0 1 1 0 1 1 0 1 2 0 2 2 0 1 2 0 0 0 2 2 0 0 2 1 0 0 0 1 1 0 0 2 0 0 2 2 2 1 1 1 0 1 0 0 2 1 1 0 0 1 1 1 2 1 0 1 0 1 1 0 0 0 1 1 0 0 2 0 0 0 0 2 0 0 0 1 0 0 0 0 0 0 1 0 0 0 0 0 1 0 0 0 0 2 2 2 0 0 0 2 1 1 0 2 1 1 2 0 0 1 0 0 1 2 2 0 1 1 0 0 0 1 2 1 2 0 0 2 0 0 0 0 0 1 2 1 1 1 1 0 0 0 2 1 0 2 0 2 0 0 2 2 0 1 1 1 0 0 0 1 0 0 0 0 0 0 0 1 2 0 1 1 2 0 2 0 0 0 0 1 1 0 0 0 0 0 0 1 0 0 0 0 0 2 0 0 0 1 1 0 1 0 0 2 0 1 0 1 1 0 1 1 0 0 0 0 0 2 1 2 0 0 1 2 2 0 1 1 0 1 0 1 1 1 0 0 0 2 1 2 1 2 2 2 0 0 0 0 0 0 0 2 1 1 0 0 0 2 0 0 2 1 0 0 0 0 0 0 0 0 0 0 1 2 0 0 1 0 2 2 1 0 0 0 0 1 0 0 0 1 1 1 2 2 2 1 0 1 2 0 1 0 0 0 1 1 2 1 0 2 1 0 0 0 1 0 0 0 0 0 0 0 0 0 2 0 0 0 1 0 0 1 1 2 2 1 0 2 0 0 1 0 1 0 0 1 0 0 0 0 1 1 0 1 1 2 1 0 0 0 0 0 0 0 1 0 0 2 0 1 1 0 0 0 2 0 0 0 0 0 1 1 0 2 0 0 0 0 1 0 1 0 0 0 0 2 0 2 2 2 2 2 0 0 1 1 0 0 0 0 2 2 0 1 1 2 0 0 1 0 1 1 0 0 1 0 1 1 0 1 1 1 1 1 0 0 2 0 1 0 1 1 0 1 1 1 0 2 0 0 0 2 0 1 1 2 0 1 1 2 0 1 0 1 1 0 1 0 2 1 1 0 0 1 1 1 0 1 1 2 0 0 1 0 1 1 0 1 0 0 0 0 1 2 1 1 1 1 1 0 1 1 0 0 0 0 0 1 1 2 0 0 0 0 1 0 0 1 1 0 0 0 1 0 0 0 0 0 0 0 1 1 1 2 2 0 2 0 0 2 0 0 0 0 0 0 0 1 0 1 0 0 0 0 1 2 2 1 0 0 0 2 0 0 1 0 2 1 0 1 2 1 0 0 1 0 1 0 1 2 2 2 1 1 0 0 0 0 2 0 0 0 1 0 0 0 0 1 0 0 0 2 0 1 0 1 1 0 2 0 0 0 2 1 0 2 1 1 0 1 0 1 0 0 0 0 2 2 2 2 0 2 1 1 0 1 1 2 1 1 0 0 0 0 0 0 2 1 2 0 0 0 1 2 1 1 1 0 0 0 0 0 0 2 0 0 1 0 1 1 0 1 0 0 2 0 1 0 0 0 0 0 0 0 0 1 1 0 0 0 0 0 2 1 0 1 0 1 0 1 0 1 0 1 1 0 0 0 0 2 2 1 1 1 1 0 1 2 1 2 0 1 2 1 1 1 0 0 0 1 1 2 0 0 0 2 1 1 0 0 0 0 0 1 2 0 1 2 1 0 1 1 0 1 0 1 0 2 0 2 0 2 1 0 0 0 0 0 2 0 0 1 0 0 0 0 1 0 0 0 2 2 1 0 0 0 1 0 1 1 0 1 1 0 1 1 1 2 2 0 0 0 0 2 1 1 0 0 1 2 1 0 1 0 0 2 0 0 0 0 0 0 0 2 2 0 2 2 0 0 0 2 1 1 2 2 0 2 0 1 0 1 0 0 0 1 1 1 1 0 0 0 0 1 0 1 2 1 0 0 0 0 0 1 0 0 0 2 2 0 1 1 2 2 0 1 1 2 0 0 1 0 1 0 1 0 1 0 0 0 1 1 1 1 1 0 1 0 1 1 0 0 1 0 0 0 1 0 1 0 0 1 0 1 0 0 0 0 0 1 0 0 0 0 0 0 0 0 1 2 0 1
142 0 2 1 0 0 0 0 0 0 0 2 0 0 0 0 0 0 2 1 0 0 0 0 0 0 1 1 1 2 2 1 0 1 0 0 1 1 0 0 2 2 0 0 0 0 1 0 0 1 0 0 1 1 1 2 1 0 0 1 1 2 1 0 1 0 2 0 0 1 1 1 2 0 0 2 2 0 1 0 1 1 0 0 2 0 0 1 1 2 1 1 1 1 0 0 0 0 0 0 0 2 0 0 2 1 2 2 0 2 0 1 0 1 0 1 0 0 0 2 2 0 0 0 0 0 0 0 0 0 1 1 0 1 0 0 0 0 0 0 1 1 0 0 1 0 0 0 1 1 0 0 0 0 0 1 1 2 1 0 1 1 0 2 2 2 0 1 0 1 0 0 2 1 1 2 2 2 0 0 0 0 0 1 0 0 0 1 1 0 0 2 2 2 2 0 1 1 0 0 0 0 0 2 2 0 2 0 0 0 2 1 2 0 0 2 0 2 0 1 1 1 1 2 0 0 1 0 0 0 1 1 1 1 1 1 1 1 2 1 1 0 2 1 2 0 0 0 0 0 0 0 0 0 0 1 1 0 1 1 0 1 0 0 0 0 1 1 1 0 0 0 0 1 1 0 0 2 2 1 1 1 0 0 0 1 0 2 2 2 0 2 1 2 2 0 0 1 0 1 0 1 2 0 1 0 1 2 0 1 0 1 2 0 2 2 0 0 0 0 2 2 1 0 1 0 2 2 0 0 1 0 1 1 0 0 0 2 0 1 1 1 1 2 0 0 2 0 2 0 2 0 0 0 0 1 0 0 1 1 2 2 2 1 2 2 0 1 2 0 2 0 1 1 1 0 1 0 0 2 2 1 1 2 1 0 0 0 0 1 0 1 0 0 1 0 1 0 1 1 0 1 0 2 2 2 0 0 1 1 0 0 0 0 0 0 0 0 0 0 0 1 1 1 1 2 1 0 0 0 0 0 0 2 0 1 0 0 0 0 2 0 0 2 0 2 2 0 0 0 0 0 2 2 0 0 0 1 1 1 0 0 0 1 0 2 0 1 2 1 1 1 0 0 2 0 1 1 0 1 2 2 0 1 2 0 0 0 2 1 2 2 0 1 0 0 1 2 2 0 0 0 2 1 0 0 2 1 0 0 0 1 0 1 0 2 0 1 0 1 1 1 0 0 0 2 0 0 0 0 1 0 0 1 1 0 1 0 1 1 1 0 0 0 2 1 0 1 0 2 0 1 0 0 1 0 0 0 0 1 1 0 0 2 0 0 0 2 1 1 1 1 0 0 0 0 0 2 2 2 0 0 1 0 0 0 1 1 0 0 0 0 0 2 0 0 0 1 1 0 2 0 0 2 2 0 2 0 0 1 1 0 0 0 0 0 0 2 0 0 0 0 0 0 0 1 2 2 0 0 1 0 1 0 1 0 2 0 0 2 0 1 0 1 0 0 2 0 1 2 0 1 0 1 0 0 0 0 2 1 1 1 2 0 2 1 0 2 1 1 1 1 1 0 0 2 2 0 1 1 0 0 2 0 0 1 2 2 0 0 0 1 1 1 2 0 2 2 1 1 1 0 0 1 2 2 1 1 0 0 0 0 0 0 0 1 0 2 0 0 0 0 0 2 0 1 1 1 0 1 0 0 1 2 0 0 0 0 1 1 0 1 1 1 1 0 0 0 0 0 0 0 0 0 1 2 1 0 0 1 1 1 2 1 0 0 0 1 0 2 0 0 1 2 1 0 0 0 2 0 2 0 0 0 0 2 0 2 1 2 0 1 2 1 2 1 0 1 0 1 1 1 0 1 1 1 2 0 0 1 0 0 1 0 2 1 0 2 0 0 0 1 0 0 0 0 0 1 0 2 0 2 1 0 0 0 0 1 1 0 1 0 0 0 0 0 0 0 0 0 2 2 0 0 0 0 0 0 0 0 1 0 0 0 0 0 0 0 1 0 0 0 1 1 2 2 0 2 0 0 2 0 0 0 0 1 1 0 1 0 1 0 2 1 2 0 2 1 0 0 0 1 1 1 1 2 0 2 0 2 0 1 1 0 2 2 0 2 2 2 0 2 1 1 0 0 1 0 1 2 0 0 0 2 0 0 0 1 2 1 0 0 1 2 0 1 1 1 1 0 2 0 0 2 2 0 2 0 0 1 1 0 2 0 1 1 0 0 2 2 0 0 0 0 0 1 0 0 2 0 0 1 1 2 1 1 2 0 1 2 1 1 0 0 0 0 1 1 1 1 1 2
143 0 2 1 0 0 0 2 0 1 1 0 0 0 0 0 0 0 1 1 0 0 0 0 0 0 1 1 1 1 2 1 0 0 0 0 1 2 0 0 2 1 0 0 0 0 0 0 0 1 0 0 1 1 1 0 0 0 0 1 0 1 0 1 1 1 1 1 0 0 0 0 2 1 2 2 0 1 0 0 2 2 1 1 1 0 0 0 2 2 0 1 1 1 1 0 0 0 0 0 0 2 1 0 2 0 2 2 0 2 0 1 1 2 2 2 2 0 0 1 2 0 1 1 0 1 0 1 1 0 0 0 1 1 0 0 1 0 1 0 2 1 0 0 0 0 0 0 1 1 0 1 1 2 0 0 0 2 1 0 0 2 1 1 1 2 0 2 1 2 0 0 0 2 1 1 2 1 1 0 0 1 1 2 1 0 0 2 0 0 0 2 2 2 2 0 0 2 0 0 0 0 0 2 2 0 2 0 1 0 0 0 1 0 0 2 0 1 2 1 0 0 0 2 0 1 0 0 0 0 0 0 0 0 0 0 0 2 2 1 0 1 1 0 2 1 1 0 1 1 1 0 0 0 0 0 1 0 0 0 0 0 0 0 0 0 0 0 1 1 0 1 1 1 0 0 0 1 1 1 0 2 1 1 0 1 0 2 1 2 0 1 1 2 2 0 1 0 0 0 0 0 2 0 0 2 2 2 0 2 0 1 1 0 1 0 0 0 2 2 0 2 2 2 2 0 0 2 1 1 1 1 1 1 0 0 0 2 0 0 0 0 2 0 0 1 2 1 1 2 0 1 0 1 0 1 1 0 0 1 1 1 0 0 0 0 0 1 1 1 1 1 1 1 1 1 2 0 0 2 1 1 0 1 1 0 0 0 0 0 0 0 0 0 2 0 0 0 2 2 0 2 0 2 2 1 0 0 0 0 0 0 1 0 1 2 0 0 1 0 0 0 0 1 1 2 1 0 1 1 0 0 0 1 1 1 0 1 0 0 2 0 0 0 2 1 1 1 1 0 0 0 0 1 2 0 1 2 1 1 2 0 0 2 1 0 2 1 2 1 1 1 1 1 1 0 1 0 0 1 2 0 0 0 2 1 0 0 2 1 1 2 1 2 0 0 1 2 1 0 2 0 0 0 2 2 2 0 2 0 0 2 0 0 0 1 0 2 0 1 2 0 0 0 0 1 1 1 0 1 1 1 0 0 0 0 2 0 2 1 1 0 0 1 0 1 0 1 1 2 0 0 1 0 0 0 0 0 0 0 1 0 0 0 0 0 0 1 1 0 0 0 1 0 0 1 2 0 1 1 0 1 0 0 0 0 0 0 0 0 0 0 0 0 1 0 0 0 1 0 1 1 0 2 2 0 2 0 0 0 2 0 1 1 1 1 1 1 0 1 0 1 0 0 1 0 0 0 0 0 0 0 0 0 1 0 1 1 1 2 1 1 2 2 0 0 1 2 0 0 0 1 0 1 0 0 0 1 2 1 1 1 1 1 1 0 0 2 1 1 1 1 0 0 1 0 1 0 1 1 0 1 2 1 0 2 2 1 1 1 0 1 0 0 0 0 1 1 0 1 1 0 0 1 1 2 2 1 0 0 0 0 0 1 0 0 0 1 1 0 0 0 0 2 0 0 2 0 0 0 0 0 0 2 0 0 1 0 1 2 0 2 0 0 0 0 0 1 0 1 1 1 0 0 0 0 0 0 1 0 0 0 2 1 0 0 0 1 0 2 1 1 0 0 0 0 0 0 1 1 1 1 1 1 1 1 0 2 1 2 1 1 2 1 2 1 0 0 0 0 0 2 0 0 1 0 1 1 0 1 0 0 0 2 2 0 0 1 0 0 0 0 0 0 0 0 0 1 0 1 0 2 1 0 0 0 1 0 0 0 0 0 1 0 0 0 1 0 0 0 2 2 0 0 0 0 0 0 0 0 0 0 1 0 1 1 0 0 1 0 0 0 1 1 2 2 0 1 1 2 1 1 0 0 0 0 1 0 1 0 0 0 1 2 2 0 2 2 0 0 0 1 2 0 2 0 2 1 0 2 0 0 0 0 0 0 2 1 2 0 1 0 0 1 0 1 1 0 1 1 0 0 0 1 0 0 1 0 1 1 0 0 1 1 1 1 1 0 0 0 2 0 1 1 1 0 0 0 0 1 1 0 1 0 1 0 0 0 0 0 0 1 0 0 0 2 0 0 1 1 0 1 0 0 0 0 0 0 0 2 0 0 0 1 0 0 0 0 1 1 0 0
144 0 1 1 0 1 1 2 1 0 1 0 0 1 1 1 0 0 2 1 0 0 0 0 0 0 1 1 1 0 1 1 1 1 0 0 1 2 0 0 1 1 0 0 0 1 0 0 0 0 0 0 1 1 0 0 0 0 0 1 1 2 1 0 1 0 1 0 0 0 0 2 2 0 1 2 1 0 0 0 0 1 2 2 0 0 0 0 0 2 0 0 1 0 1 0 0 0 0 0 1 2 1 0 2 0 2 2 0 2 0 1 1 1 1 1 1 0 2 0 0 1 2 2 1 1 0 0 0 0 1 1 0 1 0 0 0 0 0 0 0 2 0 0 0 1 0 0 0 0 0 0 1 0 0 0 0 1 0 0 0 0 1 1 1 2 1 0 1 2 0 0 0 0 0 0 2 0 0 1 0 1 0 2 1 0 1 1 1 1 1 2 1 0 1 1 1 2 0 0 0 1 1 0 1 1 2 0 0 0 0 0 1 0 0 2 0 1 0 1 1 1 0 2 0 0 0 1 1 1 0 0 0 0 0 0 0 1 2 1 0 0 1 0 0 0 0 0 0 0 0 0 0 1 0 0 0 0 0 0 0 0 0 0 0 0 0 1 2 0 0 0 0 2 1 1 0 1 2 1 1 1 0 0 0 2 0 2 2 2 0 1 0 1 0 0 0 0 0 0 0 0 2 0 1 0 1 2 0 1 0 2 1 0 1 0 1 2 0 0 1 1 0 0 2 0 0 1 1 1 2 2 1 0 0 0 0 0 0 0 1 1 1 2 2 0 1 0 2 0 1 0 0 0 0 0 1 0 0 0 0 0 2 1 2 0 0 1 2 0 2 0 1 0 1 1 1 0 1 1 1 1 0 0 2 0 0 0 0 0 0 0 1 0 1 0 1 0 0 0 0 0 0 0 0 0 1 2 0 0 0 1 0 0 2 2 1 0 0 0 0 1 0 2 1 2 1 0 2 2 0 0 0 1 0 1 1 1 0 1 1 0 0 0 1 2 2 1 1 0 0 1 0 2 1 0 1 1 1 1 0 0 2 0 1 1 2 1 2 1 0 0 1 1 1 0 0 0 0 1 0 2 0 1 2 0 0 0 1 0 0 0 0 0 1 0 2 1 1 0 0 1 2 0 0 0 1 1 1 0 0 2 0 0 0 0 0 2 0 1 1 1 2 2 2 2 0 1 0 2 0 1 0 0 1 0 1 0 1 2 0 1 1 0 2 1 0 2 0 2 1 1 0 0 1 0 0 0 0 0 1 0 1 0 0 0 0 0 0 0 0 1 0 0 1 0 1 0 1 1 0 2 2 0 2 2 2 1 1 0 0 0 0 1 0 0 0 0 0 0 0 2 0 0 0 2 0 0 0 2 0 0 0 0 0 0 1 1 0 1 1 1 0 0 0 2 2 0 0 0 1 0 0 0 2 0 2 1 0 0 1 0 1 1 1 0 0 0 0 2 0 2 0 1 1 1 0 0 1 0 0 0 1 0 1 1 1 2 1 1 1 0 0 0 0 2 2 0 2 0 0 1 2 1 1 2 1 1 1 2 0 0 0 0 0 0 1 1 1 1 0 0 0 0 1 1 1 2 0 0 0 0 0 1 1 0 0 1 1 0 0 0 0 2 1 2 0 0 1 0 1 1 0 2 0 0 0 0 0 1 1 1 0 0 1 0 1 0 0 0 0 0 0 0 0 0 2 0 0 0 0 0 2 1 0 1 0 2 0 2 0 0 0 0 0 0 0 0 2 0 1 0 1 1 1 1 0 2 1 2 0 1 2 0 1 0 1 1 0 2 2 2 0 0 1 1 1 1 0 0 0 0 1 0 0 0 0 2 2 0 2 2 0 0 1 2 0 1 0 1 0 1 1 0 0 0 0 0 0 0 0 0 0 0 0 0 1 0 0 0 2 2 1 0 0 0 0 0 0 0 1 0 0 1 1 0 0 0 2 0 0 0 1 1 1 2 0 0 1 2 1 0 1 0 0 2 0 0 1 0 0 0 1 2 2 0 2 2 0 0 0 2 1 0 1 1 1 2 2 1 1 2 0 0 0 0 2 0 2 0 0 0 0 1 0 2 1 1 0 0 0 0 1 1 2 0 1 1 1 1 0 0 1 2 2 0 1 1 1 0 2 0 2 0 0 0 0 0 0 2 0 2 1 0 0 0 0 0 0 0 0 0 0 0 0 1 0 0 1 0 0 1 1 2 0 0 0 0 0 2 0 0 1 0 0 0 0 0 1 0 0 0
145 1 1 1 0 0 0 2 0 0 0 0 0 1 1 1 0 0 0 0 0 0 2 0 0 0 0 0 2 1 2 1 0 1 1 1 2 1 1 1 1 1 0 0 0 0 1 0 1 2 0 0 0 1 1 0 1 0 0 2 0 2 0 1 2 0 2 0 1 1 0 1 2 0 0 2 2 0 2 0 2 2 0 0 2 0 0 0 2 2 0 0 0 2 0 0 1 0 0 0 0 2 0 0 2 1 2 1 1 1 0 2 1 1 1 1 1 0 0 2 2 0 0 0 0 0 0 1 0 2 0 1 0 1 1 1 0 0 0 0 1 2 1 0 0 1 0 1 1 0 0 0 0 0 0 1 1 2 0 1 1 1 1 1 0 2 0 0 1 2 1 0 1 1 0 1 0 0 1 0 0 1 0 2 0 0 0 1 0 0 0 2 1 0 2 0 0 2 1 0 0 1 0 2 2 1 2 1 0 0 1 2 1 0 0 2 1 1 2 1 1 1 1 1 2 0 0 0 0 1 0 0 0 1 1 0 0 2 2 1 0 0 2 0 2 0 0 0 0 0 0 1 0 1 0 0 0 0 0 0 0 0 0 0 1 1 0 0 1 1 1 1 0 1 0 0 0 2 1 0 1 1 0 0 0 0 0 2 1 2 0 1 1 2 2 0 1 1 0 1 0 1 1 1 0 1 1 2 0 0 0 1 1 1 2 1 0 0 1 1 0 2 2 0 2 0 1 1 0 0 1 0 0 0 0 0 0 2 0 0 0 1 0 2 1 1 0 0 2 2 2 0 0 0 0 0 0 0 0 0 0 0 1 0 1 1 0 0 1 1 1 1 2 2 1 1 2 0 1 1 2 1 0 1 0 0 0 1 1 1 0 1 0 1 1 0 1 1 1 0 1 0 1 2 1 1 1 0 0 0 0 1 1 0 0 1 0 0 0 0 0 1 0 1 1 1 0 0 0 0 0 0 0 0 2 1 0 0 0 0 2 0 0 0 2 1 1 0 0 0 0 2 0 2 1 0 1 1 1 1 1 0 0 1 1 0 2 0 2 0 0 0 1 1 1 1 1 0 0 1 1 2 0 1 1 1 0 1 2 1 2 1 0 0 0 0 1 2 2 0 1 0 1 1 1 1 2 1 0 0 0 2 0 0 0 1 1 2 0 0 0 2 0 0 0 2 0 2 0 2 0 1 0 1 0 0 0 1 1 2 0 0 0 1 1 1 0 2 0 2 1 1 0 0 1 1 1 1 0 0 0 0 0 1 1 0 0 0 0 0 0 0 0 0 0 0 0 0 2 0 1 0 1 0 0 0 0 1 1 1 1 0 1 0 0 0 1 1 1 0 1 1 0 2 1 0 1 0 0 0 0 0 0 1 0 0 1 0 0 0 0 0 0 1 1 0 1 1 0 0 1 0 0 0 2 0 2 2 1 2 1 2 0 1 1 0 2 0 0 2 0 1 0 1 0 0 0 1 2 0 0 0 1 0 1 0 0 2 1 0 1 1 1 0 0 2 1 0 2 0 0 0 2 0 0 2 0 0 0 1 0 0 0 0 0 0 0 1 0 0 0 0 0 0 0 0 0 1 0 1 0 0 0 1 0 1 0 1 2 0 0 0 0 2 0 1 1 0 1 0 1 1 0 2 0 0 0 0 0 2 2 0 0 0 0 0 0 0 0 0 0 0 0 0 1 2 0 0 0 1 0 1 2 0 0 0 0 1 0 2 0 0 1 0 0 0 0 0 1 0 1 0 0 0 0 1 0 1 0 2 1 2 2 0 1 0 0 1 0 1 1 1 0 0 1 2 1 0 0 2 0 1 0 2 2 0 0 2 2 0 2 2 0 0 0 0 0 1 0 2 0 2 1 1 1 1 0 0 1 0 0 1 0 0 0 0 0 0 0 1 1 1 2 0 1 0 1 0 1 1 0 0 0 0 0 0 0 2 2 0 0 0 1 0 2 2 0 2 1 2 1 1 1 0 0 1 0 0 0 0 0 0 0 2 2 0 2 2 0 0 0 2 1 1 1 2 0 1 1 2 0 1 0 1 1 0 1 1 2 1 0 1 0 2 0 1 2 2 0 0 0 1 0 1 0 0 0 1 2 0 0 0 1 0 0 0 0 0 0 0 2 0 0 2 1 0 1 0 0 1 1 0 1 0 1 1 1 0 0 0 0 0 0 0 0 0 1 0 2 0 0 0 2 2 0 0 2 0 0 2 0 0 1 0 0 0 0 0 2 0 0 0
146 0 2 0 0 0 0 2 0 1 1 0 1 2 1 1 1 0 1 1 1 1 1 0 0 1 1 2 2 1 2 0 1 1 1 1 1 1 0 0 0 0 0 0 0 0 2 0 0 1 0 0 1 1 1 1 0 0 0 0 0 1 0 2 0 1 0 1 0 0 0 1 2 0 2 2 0 1 1 1 1 2 0 1 1 0 0 0 1 2 0 0 0 1 0 0 0 1 0 1 1 2 1 0 2 0 2 1 1 1 0 1 1 1 0 0 0 0 0 1 2 1 0 0 0 0 0 1 1 0 0 0 0 0 1 0 0 0 0 1 0 2 1 0 0 0 0 0 1 1 1 0 0 0 0 1 1 0 0 0 1 1 2 0 1 1 0 1 1 2 1 0 0 1 0 1 1 0 0 0 0 0 1 1 1 0 0 2 1 1 1 2 2 2 2 0 0 1 0 0 0 1 0 1 2 1 1 0 0 0 0 2 1 0 0 2 1 1 2 0 1 1 0 2 0 0 0 1 1 1 1 2 0 0 0 0 0 1 1 1 1 0 2 1 2 0 0 0 0 0 0 0 0 0 0 0 1 0 1 2 1 2 0 0 2 0 0 0 2 0 0 0 1 2 0 0 0 2 1 0 1 1 1 1 0 1 1 2 0 2 0 0 0 1 1 0 0 1 0 1 0 0 2 0 2 0 0 2 1 1 1 1 2 1 2 1 0 1 0 0 1 2 1 0 2 0 0 1 0 0 1 0 0 0 0 0 1 1 0 0 0 0 0 2 0 0 2 0 2 0 0 0 0 0 0 1 0 0 0 1 1 1 2 1 2 0 0 2 2 0 2 0 2 2 1 1 1 1 1 1 1 0 0 1 1 1 0 0 0 0 0 0 1 0 1 0 1 0 0 0 0 0 1 1 0 0 1 1 0 0 1 0 2 0 0 2 0 0 0 0 0 1 0 1 1 2 1 0 0 0 0 1 0 2 0 2 0 0 0 2 1 0 0 0 2 1 1 0 1 0 0 1 2 2 2 2 0 1 1 0 0 0 0 0 1 1 1 1 2 1 1 1 1 1 1 0 1 0 0 2 0 1 1 2 2 0 0 1 1 0 0 1 1 2 2 0 2 0 0 0 0 2 1 1 0 0 1 1 1 0 1 1 0 1 0 1 0 2 0 1 1 1 1 0 0 2 0 1 1 2 0 0 0 0 0 1 1 1 1 0 2 0 0 0 2 2 0 0 1 1 0 1 0 0 0 0 0 0 0 0 1 0 1 2 0 2 2 1 1 0 0 1 0 0 0 0 0 0 2 0 0 0 2 0 0 0 2 1 1 1 0 0 1 0 1 0 1 1 1 0 1 1 0 2 2 1 1 1 0 1 1 0 0 0 0 0 0 1 0 1 1 1 0 1 1 0 2 1 0 0 0 1 1 0 2 0 1 1 1 2 1 1 0 1 1 0 1 0 0 0 0 2 0 2 0 0 1 1 2 0 0 0 1 0 1 1 1 2 1 1 1 0 0 1 0 2 2 1 1 1 0 0 1 0 0 1 0 1 1 2 0 0 0 0 0 0 0 2 1 0 0 1 0 1 0 2 2 2 0 0 0 0 0 0 0 1 0 1 1 0 0 0 1 2 0 1 1 0 0 0 0 0 0 2 0 0 0 0 0 1 1 1 0 0 0 1 0 0 0 1 1 1 0 0 0 0 0 0 0 0 0 0 2 0 0 1 0 2 0 2 2 1 0 0 0 0 0 0 2 0 2 1 0 0 0 1 1 2 1 2 0 1 2 1 1 1 0 1 0 1 1 2 0 0 0 1 1 0 1 1 0 1 0 2 2 0 0 2 2 0 2 2 0 1 0 1 0 1 0 2 0 2 0 0 0 2 2 0 1 1 0 0 0 0 0 0 0 0 0 1 1 1 1 1 0 0 1 0 0 0 0 0 0 0 0 1 0 0 1 0 0 0 2 0 1 0 0 1 0 1 0 1 0 0 0 0 1 1 0 0 0 0 1 2 1 0 1 2 0 0 0 1 2 0 2 1 2 2 0 1 0 1 0 0 1 1 2 0 1 0 0 0 0 2 0 2 2 1 0 0 1 0 0 1 0 0 0 2 2 0 0 0 2 2 2 0 0 1 0 0 2 0 1 0 1 0 1 1 0 1 2 0 1 0 2 0 1 0 0 0 0 0 0 0 0 1 0 0 1 0 0 1 2 2 0 0 1 1 0 2 0 0 0 1 1 0 0 0 0 0 0 2
147 0 1 2 0 0 0 2 0 0 0 1 1 1 0 0 0 0 2 0 0 0 2 1 1 1 1 0 0 1 1 0 0 2 0 0 2 2 0 0 1 1 0 0 0 1 1 0 0 2 1 0 1 1 1 0 0 0 0 0 1 2 0 1 1 0 1 0 0 0 0 0 2 2 2 2 0 0 2 2 0 2 0 0 2 0 0 0 2 2 0 0 1 1 0 0 0 1 0 1 0 2 0 0 2 1 2 2 0 2 0 1 0 1 0 0 0 0 2 0 0 0 0 0 0 0 0 1 1 0 0 0 1 1 0 0 0 1 0 1 2 2 0 0 0 0 0 0 0 0 0 0 1 1 0 0 0 0 0 0 0 0 0 2 0 1 0 1 2 2 0 0 0 2 1 1 2 1 0 1 0 0 1 2 2 1 1 1 0 0 0 1 2 2 2 0 1 2 1 0 0 0 0 0 2 2 1 1 1 1 0 1 1 0 0 2 0 0 1 1 0 0 0 1 1 0 0 0 0 0 1 1 0 0 0 0 0 2 2 1 0 1 2 0 2 0 0 0 0 0 0 0 1 0 0 0 1 1 1 1 0 1 0 0 0 0 1 0 1 0 0 2 1 2 1 1 0 1 2 1 0 0 1 1 0 2 1 1 0 2 0 1 0 0 0 0 0 1 0 2 0 2 2 0 1 1 1 2 0 1 0 1 2 0 1 0 0 0 0 0 0 1 2 0 2 0 1 2 0 1 1 0 0 0 0 0 0 2 1 1 0 2 2 1 0 0 1 1 1 1 1 1 0 0 0 1 1 0 1 1 1 1 2 0 2 0 0 2 2 0 2 0 0 0 0 0 2 0 0 2 2 1 0 1 1 1 0 0 0 0 0 0 0 1 2 0 0 0 1 1 0 1 1 2 1 0 1 2 0 0 1 0 0 0 1 1 0 0 0 0 0 0 0 1 1 2 1 0 0 0 0 1 0 2 0 0 0 0 0 0 2 0 0 0 2 1 1 1 1 0 0 1 0 0 0 0 0 2 2 2 2 0 0 1 0 1 1 0 2 0 0 0 1 1 1 0 0 0 0 0 2 2 0 2 1 1 0 0 2 2 0 2 1 1 1 0 1 1 0 0 1 1 1 0 1 1 2 0 0 0 0 1 0 1 0 1 0 2 0 2 2 0 1 1 1 1 0 0 1 1 1 0 0 0 0 0 1 0 2 0 0 0 0 1 1 0 0 1 1 2 1 1 1 0 1 1 1 1 0 0 2 0 2 2 0 2 1 1 0 0 0 2 1 0 0 0 1 0 2 0 0 0 1 0 1 0 0 0 0 0 0 0 0 1 0 0 1 0 0 0 1 1 1 1 2 0 1 0 0 1 1 0 0 0 0 0 0 0 0 0 0 0 0 1 1 0 0 0 0 0 0 0 0 0 1 0 2 0 0 0 2 1 0 0 2 0 1 0 0 1 0 2 0 0 0 0 0 0 2 1 1 0 1 0 0 2 0 2 1 1 0 2 0 1 0 2 2 1 1 1 1 0 2 0 0 2 1 0 0 2 0 0 1 0 1 1 1 1 0 0 0 0 0 1 1 1 1 2 0 0 1 1 0 0 0 1 1 0 1 0 1 0 0 2 0 1 2 0 1 0 0 0 0 2 0 0 0 0 2 2 0 2 0 0 0 0 0 0 0 2 2 2 0 0 0 0 0 0 0 0 0 0 1 1 0 0 1 1 0 2 0 1 0 0 0 0 0 0 0 1 1 0 1 1 0 2 0 1 0 2 0 2 2 0 0 0 1 0 0 1 1 2 0 0 0 2 2 0 0 1 0 0 0 2 2 0 0 2 0 0 0 0 0 0 1 1 0 1 0 2 1 1 1 1 1 0 0 0 1 0 1 0 0 0 0 0 0 0 0 0 2 2 1 0 1 0 1 1 0 0 0 0 0 0 0 0 2 0 1 0 0 0 1 0 2 2 0 0 1 2 2 0 0 0 0 0 0 0 0 0 0 0 2 1 2 0 2 2 1 0 0 1 1 0 2 2 0 1 0 1 0 1 1 0 1 0 2 0 1 1 0 1 0 2 0 1 0 2 1 0 1 0 0 2 0 0 0 0 1 0 0 0 0 0 0 0 1 0 0 0 2 0 1 0 1 0 1 1 1 1 1 1 2 0 0 2 0 0 1 1 0 0 0 0 0 0 0 0 1 0 0 1 0 1 0 0 0 0 0 0 0 0 1 0 0 0 0 0 0 0 0 1
148 1 0 2 0 1 1 1 0 0 0 1 1 2 0 0 0 0 0 0 0 0 0 0 0 0 1 1 2 1 2 1 1 0 0 1 2 2 0 0 2 2 0 0 1 0 0 0 0 2 0 0 0 0 2 1 0 0 0 0 1 2 0 0 2 0 2 0 0 0 0 0 2 0 2 2 0 0 1 0 1 2 0 1 2 0 0 1 2 2 0 1 1 1 0 0 1 1 0 1 0 1 0 0 2 1 2 2 0 1 0 1 1 2 2 2 2 0 0 2 2 0 2 2 0 2 0 0 0 0 0 0 0 0 0 0 0 0 0 1 2 1 0 0 1 0 1 0 0 0 0 1 0 0 0 0 0 0 1 0 0 0 1 1 0 2 0 0 2 2 1 0 1 0 1 0 2 0 0 0 1 1 0 2 0 0 0 0 0 0 0 0 1 1 1 0 1 1 0 0 0 0 0 2 2 0 2 0 0 0 0 0 0 0 0 2 1 0 2 1 0 0 0 1 1 1 1 1 1 1 1 1 0 0 0 0 0 2 2 1 0 1 1 0 1 0 0 0 0 0 0 0 0 0 0 0 2 0 0 1 0 1 0 0 1 1 0 0 2 0 0 0 0 2 1 1 0 1 1 0 0 1 0 0 0 0 0 2 1 2 0 0 0 2 2 0 1 0 0 0 0 0 2 0 1 0 1 1 2 2 2 2 2 0 1 0 0 1 0 0 0 2 2 0 2 0 2 1 2 2 2 1 0 0 0 1 0 2 0 0 0 0 1 1 1 0 1 1 2 2 0 0 0 0 0 0 0 0 0 2 2 2 2 1 2 0 0 0 1 1 1 1 0 0 1 1 1 0 1 1 1 0 0 0 1 0 0 0 0 0 0 0 0 0 1 0 1 1 0 0 0 0 1 2 2 0 0 0 0 0 0 1 0 0 0 0 0 0 1 0 0 1 0 2 1 1 1 0 0 0 0 0 0 2 1 0 0 1 0 1 0 0 0 0 1 1 1 0 0 0 0 1 1 2 1 1 0 2 1 1 2 0 0 0 0 2 0 0 2 0 0 0 0 0 2 0 1 0 0 1 2 0 0 1 2 2 0 0 1 0 1 1 1 1 0 0 2 2 2 0 0 0 2 0 0 0 2 0 1 0 0 1 0 0 0 1 1 2 0 1 1 1 1 1 1 2 0 1 1 2 0 1 1 0 0 0 1 0 2 0 1 1 0 1 2 0 1 0 2 0 0 0 0 0 1 0 0 1 0 0 0 0 0 2 0 0 0 2 1 1 0 0 0 0 0 0 0 0 2 0 1 0 2 0 1 1 1 1 0 0 0 0 1 0 0 0 1 0 0 0 0 2 0 1 0 1 0 0 0 1 1 0 0 0 0 0 1 1 0 0 0 0 0 1 1 0 2 0 0 0 0 0 1 0 1 0 2 1 1 2 1 0 1 1 0 0 1 0 0 1 0 2 1 0 1 0 0 0 0 0 0 0 1 0 2 0 0 2 1 0 1 1 0 0 1 2 1 0 2 0 1 0 2 1 0 2 1 1 0 1 0 1 0 0 0 0 0 2 1 1 0 0 1 2 0 2 1 1 1 1 1 0 0 1 1 0 0 1 1 0 0 0 0 2 0 2 1 0 0 0 0 0 0 2 0 1 0 0 0 2 2 1 1 1 2 0 1 1 0 0 0 0 0 0 1 1 1 0 1 0 0 0 2 1 0 1 0 1 0 2 1 0 1 1 1 0 0 0 0 2 2 1 0 0 0 2 0 2 1 2 0 1 2 0 2 1 0 0 0 0 0 0 0 0 1 1 0 1 0 0 1 1 0 0 1 0 1 2 2 0 1 2 0 0 0 1 0 2 0 2 1 1 1 1 1 1 0 0 1 0 0 0 0 0 1 1 1 0 0 0 1 1 2 1 0 0 1 1 0 0 1 0 0 0 0 1 1 1 1 0 0 0 0 1 1 1 0 0 1 2 2 0 1 1 0 2 0 1 0 0 0 0 1 1 2 1 1 2 0 1 0 1 1 0 2 1 1 1 0 1 0 1 0 1 1 0 1 0 0 0 0 0 0 0 1 1 0 1 1 1 0 0 0 1 0 0 0 1 1 0 0 0 1 0 0 1 1 2 0 0 1 0 0 1 1 0 2 0 1 0 1 1 0 0 1 0 0 0 0 0 0 0 0 0 0 0 0 0 1 0 0 1 2 2 0 0 2 0 0 2 0 0 0 0 0 0 0 0 1 0 0 1
149 1 0 2 0 0 0 2 0 0 0 0 0 2 2 2 1 0 0 1 1 1 0 0 0 0 0 1 1 1 2 0 0 1 1 0 0 2 0 0 2 2 0 0 2 0 1 0 0 0 0 0 0 0 2 0 0 0 0 0 1 2 0 0 0 0 0 0 1 1 0 0 2 0 1 2 1 0 0 0 1 2 0 0 2 0 1 0 2 2 0 0 0 1 1 0 1 1 0 1 0 2 1 0 2 0 2 0 2 1 0 2 0 2 0 1 0 0 0 2 2 0 1 1 0 1 0 1 0 1 1 1 0 0 0 0 0 1 1 1 2 1 0 1 1 0 0 0 1 1 0 0 1 0 2 0 0 0 0 1 0 0 2 0 0 2 0 0 0 1 1 1 1 2 1 1 2 1 0 1 0 0 0 1 1 0 1 1 1 1 1 2 2 1 2 1 0 2 0 0 0 0 1 1 2 2 1 1 0 1 0 1 2 1 0 2 1 0 0 0 1 1 1 2 0 0 2 0 0 0 0 0 0 0 0 0 0 1 2 1 0 0 1 0 2 0 0 0 0 0 0 0 0 1 0 0 1 0 0 0 0 0 0 0 0 0 0 0 1 0 1 2 0 1 0 0 0 1 2 1 0 0 1 1 0 1 1 2 1 2 0 1 0 2 2 0 1 1 0 0 0 0 2 0 0 0 0 2 1 2 1 1 1 1 1 1 0 0 0 0 1 1 2 1 1 0 0 2 0 0 2 1 1 1 0 0 0 2 0 2 2 2 1 2 0 0 2 0 2 2 2 0 0 0 0 0 1 0 1 1 2 2 2 1 2 1 0 0 1 1 1 1 0 0 0 0 2 1 0 2 0 0 0 1 1 0 0 1 1 1 1 1 0 0 2 0 0 1 2 2 0 2 0 2 2 0 0 1 0 0 1 1 0 0 1 1 1 1 0 1 0 1 1 2 0 2 2 0 1 0 0 0 0 0 0 0 0 1 0 0 2 0 0 1 1 1 1 0 0 0 0 2 2 2 2 2 0 0 1 0 2 0 1 0 1 1 1 0 2 0 0 0 0 0 1 1 1 0 0 1 1 2 0 1 1 2 0 1 2 1 0 2 0 1 0 0 1 1 1 1 0 2 1 1 0 0 1 0 0 0 0 0 0 0 1 0 0 2 0 2 2 0 1 1 1 2 1 1 1 2 0 1 0 1 0 0 1 0 2 2 0 1 0 0 1 1 0 0 1 2 0 1 0 0 0 2 0 1 0 1 0 0 1 2 0 1 0 1 1 0 0 1 1 0 0 0 1 1 2 1 0 2 1 0 0 0 1 1 1 0 0 0 0 0 0 0 0 1 1 0 1 1 0 2 2 0 2 0 0 1 0 0 0 0 0 0 0 2 1 1 1 1 0 1 1 0 2 2 0 0 0 0 0 1 2 0 1 0 0 0 2 1 0 0 2 0 1 0 0 0 0 2 0 2 0 0 0 0 1 1 1 0 1 1 0 1 1 2 1 1 0 0 1 0 0 2 1 1 1 1 1 2 2 1 1 2 1 1 0 0 0 2 0 2 0 1 2 2 1 2 1 0 1 0 1 1 0 1 0 1 0 0 0 0 0 0 1 1 1 0 0 0 0 2 0 0 2 1 0 1 0 0 1 2 0 1 0 0 1 0 0 1 0 0 0 1 0 1 0 0 0 1 0 0 0 0 0 0 0 0 0 0 2 2 0 0 1 2 0 2 1 0 1 0 0 1 0 0 2 0 1 0 2 1 1 1 1 1 1 2 0 1 2 2 2 1 0 1 0 1 1 1 0 0 1 1 2 0 0 2 0 0 1 1 1 0 0 1 1 0 1 1 0 1 0 1 0 2 0 2 0 2 1 0 0 0 0 0 1 0 0 1 0 0 0 0 0 2 1 0 1 1 0 0 0 0 0 0 0 0 1 0 2 0 2 2 0 2 1 0 0 0 1 1 1 1 0 1 1 1 1 1 0 0 0 0 0 0 0 1 0 0 2 0 0 0 0 2 0 0 0 2 2 1 1 2 0 1 1 2 0 1 0 1 1 0 1 0 1 1 0 1 0 2 0 0 0 1 0 0 0 0 0 1 0 0 0 1 1 0 1 1 2 2 2 0 0 1 1 0 2 0 0 1 2 0 2 0 0 1 1 1 0 2 2 0 1 0 0 0 0 0 0 0 0 0 0 0 1 0 0 1 0 1 0 1 1 0 0 2 0 0 0 0 0 1 1 0 1 0 0 1
150 0 1 1 0 0 0 0 0 0 0 2 0 0 0 0 0 0 1 0 0 0 1 1 1 1 2 1 1 1 2 0 0 0 0 1 2 0 0 0 1 1 1 0 0 0 0 0 0 2 0 0 1 1 1 0 0 1 1 0 1 1 0 0 0 1 0 0 0 1 1 1 2 1 2 2 0 0 0 0 0 1 0 0 0 0 1 1 1 1 0 1 1 2 1 0 1 1 0 1 0 1 1 0 2 0 2 2 0 2 1 2 0 2 0 0 0 0 0 2 2 0 2 2 0 0 0 1 0 1 0 0 0 0 0 0 1 0 0 1 2 1 1 0 0 0 0 0 0 0 0 0 0 0 0 0 0 1 1 0 0 0 2 0 1 2 1 2 1 1 0 0 0 1 0 0 1 0 0 0 0 0 0 2 2 1 1 1 0 0 0 2 2 2 2 0 0 1 0 0 0 0 0 2 2 0 2 1 1 0 1 2 1 0 0 2 1 0 1 1 0 0 1 2 0 0 1 0 0 0 0 0 0 0 0 0 0 2 2 1 0 1 2 0 1 0 0 0 0 0 0 1 0 0 0 0 1 0 0 0 0 0 0 0 0 0 0 0 1 0 0 0 0 2 0 0 1 2 2 1 1 1 1 1 0 1 1 1 1 2 0 1 1 2 2 0 0 1 0 1 0 0 2 0 1 0 1 2 1 1 1 1 1 0 1 0 0 0 0 0 2 1 1 1 2 0 2 1 0 0 2 2 0 0 0 0 0 1 0 0 0 1 1 2 0 0 2 1 2 0 1 0 0 0 0 0 0 0 0 1 1 1 0 0 0 0 0 1 1 1 1 1 0 0 0 0 2 0 2 0 1 0 0 1 1 1 0 0 0 0 0 0 0 0 2 0 1 0 0 0 0 0 0 2 2 0 0 2 0 0 1 0 2 0 0 2 0 0 0 0 0 1 1 2 1 2 0 0 1 0 1 0 0 1 2 1 0 2 0 0 2 0 1 1 1 2 2 0 0 1 0 1 0 1 0 0 0 1 2 1 1 0 0 1 0 1 1 0 2 0 0 0 2 2 1 0 0 0 0 1 1 1 0 0 2 1 0 1 2 0 2 2 1 1 1 0 1 0 0 0 0 2 2 0 0 1 1 0 1 0 0 1 1 0 0 0 0 2 0 1 1 1 0 0 0 1 1 1 1 1 0 0 0 1 1 0 1 0 2 1 0 1 0 0 1 2 0 2 0 2 1 1 0 0 0 1 0 0 1 0 1 1 0 1 0 0 0 2 2 0 2 0 0 0 0 0 0 2 2 2 0 0 1 0 0 1 1 1 1 1 0 0 1 0 0 0 1 1 1 0 2 0 0 2 2 0 2 0 0 0 1 0 0 1 0 0 0 1 1 0 0 0 0 0 0 1 2 1 0 0 1 0 0 0 1 0 1 2 0 0 1 0 0 0 0 0 2 0 1 1 0 1 0 1 0 0 0 0 2 0 0 0 1 0 0 2 1 2 0 1 0 0 0 0 0 2 2 0 2 0 0 1 2 1 1 2 0 1 0 1 0 1 1 0 1 0 1 1 1 1 0 0 0 2 0 2 1 1 0 0 2 1 0 0 0 0 0 0 1 0 0 0 1 2 1 1 1 0 0 0 0 0 0 2 0 0 1 0 0 2 0 2 1 1 1 1 0 0 0 0 0 0 0 0 0 0 0 0 1 0 0 0 2 2 0 0 0 2 0 2 0 0 0 0 0 0 0 0 1 1 1 1 0 0 0 2 0 2 0 2 1 2 2 1 1 1 0 1 1 2 1 1 0 0 2 0 2 0 1 1 0 0 1 0 0 0 0 2 1 0 0 1 0 1 0 0 0 1 0 2 1 1 1 0 0 0 0 0 1 0 1 1 1 0 0 0 1 0 0 0 2 2 1 0 0 0 1 0 1 1 0 0 0 0 0 1 0 0 0 0 0 0 2 1 2 1 0 0 1 1 2 0 0 0 0 1 0 1 1 0 0 0 1 0 2 2 2 1 1 0 0 1 2 1 2 1 0 2 1 0 1 1 1 1 1 1 0 1 2 0 0 0 0 0 0 1 2 1 0 1 1 0 0 1 1 0 1 1 1 0 0 0 0 0 0 0 2 0 1 0 2 0 1 1 1 0 1 0 0 1 1 0 1 0 1 1 1 0 1 1 0 1 0 0 0 0 0 0 0 0 0 2 0 1 0 0 0 0 0 1 0 0 0 0 0 0 0 0 1 0 0 1
151 0 1 1 0 1 1 2 0 2 2 0 2 2 1 1 0 0 1 2 1 1 0 1 0 0 1 2 2 0 2 1 0 0 0 0 2 0 0 0 1 1 1 1 0 0 1 0 1 2 0 0 1 1 1 1 0 0 0 1 0 1 0 0 0 2 0 0 0 0 0 1 2 1 1 2 1 0 0 0 2 2 0 0 2 0 1 0 1 1 0 0 0 0 0 0 1 1 0 1 1 2 0 0 2 1 1 2 0 2 0 0 0 2 0 0 0 0 0 2 2 0 1 1 0 1 0 2 2 0 0 0 0 1 1 1 0 0 0 1 1 2 1 0 1 0 1 0 1 1 1 0 0 1 1 0 0 0 1 0 0 0 2 0 0 2 1 2 1 1 0 1 1 1 1 1 2 0 1 0 0 1 0 2 2 0 2 2 0 0 0 1 2 1 2 0 1 0 0 0 0 0 0 2 2 1 2 0 0 0 1 1 1 1 0 2 0 0 0 0 1 1 0 2 0 0 1 0 0 0 0 0 0 0 0 0 0 1 2 1 0 0 2 0 1 0 0 0 0 0 0 0 0 1 0 0 1 1 0 1 1 1 0 0 0 0 0 0 2 0 0 1 0 1 0 0 0 2 2 2 0 2 0 0 0 1 0 2 0 2 0 0 0 2 1 1 0 0 0 0 0 0 2 0 1 0 0 2 0 1 0 1 1 0 2 0 1 0 0 0 1 2 1 0 1 0 1 1 1 1 2 2 0 0 0 0 0 2 0 0 0 0 0 2 0 0 2 2 2 0 2 0 0 1 0 1 1 1 0 1 1 1 1 0 1 0 0 0 1 1 1 1 0 0 0 0 1 1 0 2 2 1 0 0 2 0 0 0 0 0 0 0 1 0 1 0 1 2 2 2 0 1 1 2 1 0 1 1 0 0 1 1 1 0 1 2 0 0 0 0 0 1 1 2 1 2 0 0 2 1 1 0 0 2 0 1 0 1 1 1 0 0 1 2 1 2 2 0 0 0 0 1 0 0 0 0 0 2 1 1 2 1 1 0 1 1 1 1 2 1 1 0 0 0 2 0 1 1 1 0 1 2 0 0 2 0 0 1 2 0 2 2 0 2 0 0 0 0 0 2 0 1 1 1 0 0 1 0 2 0 1 1 0 1 1 1 0 2 0 1 1 1 1 1 1 1 1 0 0 0 1 0 0 1 1 0 1 0 2 2 0 0 0 0 1 2 0 2 0 2 0 0 1 0 0 1 0 0 0 0 0 0 1 2 1 1 1 1 1 0 0 1 0 0 0 0 0 0 1 1 0 0 1 0 1 0 0 1 0 0 1 1 1 0 0 0 2 0 0 0 0 2 0 1 2 0 2 0 0 1 2 0 1 1 1 1 0 0 0 0 0 0 0 1 1 0 1 0 0 0 0 0 0 1 2 1 1 1 0 1 1 1 0 0 2 0 0 0 0 0 0 2 0 0 0 0 0 0 2 0 0 0 1 0 0 1 1 1 0 1 0 2 0 0 0 2 2 0 1 1 0 1 1 0 1 1 0 1 1 2 0 0 0 0 0 0 0 1 1 1 0 0 1 1 1 2 1 1 1 0 0 0 0 1 0 0 0 1 1 0 0 0 0 2 0 1 2 0 0 0 0 0 0 2 0 0 0 0 1 2 0 2 0 0 0 1 0 1 0 1 1 1 0 0 0 2 0 0 0 1 0 1 2 0 0 1 0 0 0 0 1 0 1 1 1 0 0 1 1 1 1 0 0 0 1 1 0 2 1 2 0 1 2 2 2 1 0 0 0 1 0 0 0 0 1 1 0 0 0 1 0 0 2 0 0 0 0 0 1 0 0 1 0 1 0 0 0 0 0 2 1 1 1 0 0 0 0 0 0 0 0 0 0 0 1 1 1 1 1 0 1 1 0 0 0 0 0 1 0 0 0 0 0 0 0 0 2 0 2 0 0 0 2 0 2 2 1 1 0 2 2 0 2 0 0 2 0 0 0 1 1 0 1 1 2 0 2 2 0 2 1 2 1 0 2 1 1 2 0 2 0 0 0 1 2 1 0 0 1 0 0 0 0 2 0 1 1 0 1 1 1 0 0 1 0 0 0 1 2 0 0 0 0 2 0 0 2 1 0 0 2 0 2 0 0 0 0 0 0 1 1 0 0 1 1 0 0 0 0 0 0 0 0 0 0 1 0 1 2 0 0 2 0 0 0 0 0 0 2 2 1 1 1 0 0 0 0 0 0 1 0 0
152 1 2 0 0 0 0 2 0 1 1 0 0 0 0 0 0 1 2 0 0 0 0 0 0 0 2 1 2 2 1 1 0 1 0 0 1 1 2 1 1 1 0 0 1 0 1 0 0 0 0 0 0 1 1 0 1 0 0 1 1 2 0 1 0 0 0 0 0 0 0 0 2 0 1 2 1 0 0 0 0 1 0 0 1 0 0 0 2 2 0 1 1 2 0 0 0 1 0 1 1 2 1 0 1 0 1 1 1 1 0 1 0 1 1 1 1 1 0 1 2 1 1 1 0 1 0 2 1 1 1 1 0 0 0 0 0 1 0 2 1 1 0 0 0 0 0 0 0 0 0 0 1 0 1 1 1 1 0 0 1 0 2 0 0 1 0 1 1 2 0 0 0 2 0 1 2 2 0 1 0 0 0 2 2 1 1 1 1 0 0 2 1 1 1 0 0 2 0 0 0 0 1 2 2 1 1 0 1 0 0 1 2 0 0 2 1 0 2 0 1 1 0 1 0 0 0 0 0 0 0 0 0 0 0 0 0 1 2 1 0 0 2 1 2 0 0 0 1 1 0 0 0 0 0 0 1 0 1 2 1 2 0 0 0 0 0 0 1 0 0 0 1 2 0 0 0 2 1 0 2 0 2 2 0 2 2 1 0 2 0 1 1 1 1 0 0 0 0 0 0 0 2 0 0 0 0 1 1 1 1 1 2 1 2 1 1 1 0 0 1 1 0 0 2 0 1 1 1 1 2 1 0 0 0 1 0 1 0 0 0 1 1 1 0 0 2 1 2 1 0 0 0 0 0 0 0 0 1 0 1 1 1 0 1 1 0 2 2 0 2 0 0 0 1 1 2 0 0 2 2 1 0 2 2 1 0 0 0 0 0 0 1 0 2 1 1 1 1 0 0 1 0 2 2 0 0 1 0 0 1 0 1 0 0 1 0 1 0 1 0 1 1 0 0 2 2 0 0 0 0 0 0 2 0 2 0 1 0 1 1 0 0 0 1 0 1 1 1 1 0 1 1 1 1 1 0 1 2 1 1 0 0 0 0 2 0 0 2 0 0 0 1 1 0 0 0 1 1 0 1 2 0 2 0 2 1 0 1 1 0 1 1 0 2 0 1 0 0 0 0 2 1 1 0 0 1 0 1 0 1 0 0 1 0 2 0 2 1 2 2 0 1 1 1 2 0 1 1 1 0 0 0 1 0 1 1 0 1 1 1 0 0 1 2 1 1 0 2 1 0 0 0 0 0 0 0 0 0 1 0 0 1 1 0 1 1 1 1 1 0 1 1 0 1 0 2 0 0 2 0 2 1 0 0 0 0 1 1 0 0 0 1 1 1 0 1 0 1 0 1 1 1 2 1 1 1 0 0 1 2 0 0 0 0 0 1 1 0 0 0 0 0 1 1 0 2 2 0 0 0 0 0 0 2 2 2 0 0 0 1 0 0 0 1 0 1 0 0 1 0 1 0 0 0 0 0 0 2 0 0 0 0 0 1 2 0 2 1 0 2 0 0 0 1 0 1 1 1 1 0 0 1 1 1 1 0 1 1 2 0 0 0 0 0 0 0 1 1 1 1 0 1 1 1 2 1 1 0 0 0 1 0 0 0 0 0 1 0 0 0 0 0 2 1 2 0 0 1 0 0 0 0 2 0 0 2 0 0 1 1 1 1 1 2 0 0 0 1 2 0 2 1 1 1 0 0 0 0 1 1 0 2 1 0 1 1 1 0 1 0 1 0 1 1 1 1 0 1 0 1 0 1 2 1 1 0 2 0 2 0 2 2 0 2 1 0 1 0 1 1 1 0 1 1 0 0 0 0 2 0 0 0 2 2 0 0 2 1 0 1 1 0 0 0 1 0 0 0 1 0 1 0 0 0 1 0 0 0 0 0 0 0 0 0 0 0 0 0 0 2 2 1 0 0 0 1 0 0 0 0 0 0 0 0 1 0 0 2 0 0 0 1 0 2 1 0 1 1 2 1 1 0 0 0 0 1 0 1 1 1 0 1 1 2 0 2 1 0 0 0 2 2 0 2 0 2 2 0 2 0 1 1 0 2 2 1 0 2 1 0 1 0 0 0 1 1 1 0 1 1 0 0 1 1 0 1 0 0 1 0 0 0 1 0 1 2 0 1 0 1 1 1 0 0 0 0 2 0 1 2 0 0 0 0 0 0 0 0 0 0 0 0 0 0 2 0 0 2 0 0 1 1 2 0 0 1 0 0 1 0 0 0 0 0 0 0 0 1 0 0 0
153 0 1 1 0 0 0 1 0 0 0 1 0 0 0 0 0 0 1 1 1 0 0 1 0 0 2 2 2 0 2 0 2 1 0 0 0 0 0 0 1 1 0 0 0 0 0 0 0 1 0 0 1 1 1 0 0 1 1 1 0 1 1 0 0 0 1 0 1 1 0 1 1 0 1 1 0 0 2 1 1 2 0 0 1 0 0 0 2 2 0 0 1 2 0 0 1 0 0 0 0 2 0 0 2 0 2 0 2 0 0 1 0 2 1 1 1 0 0 2 2 1 0 0 0 0 0 1 1 0 0 0 0 1 1 1 0 0 0 1 2 1 0 0 2 0 0 0 1 1 1 0 1 1 1 0 0 0 0 0 0 0 1 1 0 1 0 0 0 1 1 0 0 2 0 1 1 0 1 0 0 1 0 2 0 0 1 1 0 0 1 1 2 2 2 0 0 2 1 1 0 1 0 1 2 1 1 1 1 0 1 0 1 0 0 2 2 0 2 1 1 1 1 2 0 0 1 0 0 0 0 0 1 1 2 1 0 2 2 2 0 0 1 0 2 0 0 0 0 0 0 1 0 0 1 1 1 0 1 1 0 1 0 1 1 1 0 0 2 1 0 0 0 2 0 0 0 1 2 0 2 0 0 0 1 1 0 2 1 2 0 1 1 1 1 0 1 1 0 1 0 0 2 0 0 0 0 2 1 1 1 2 2 0 1 0 1 2 0 0 1 1 1 1 1 0 1 1 1 1 2 1 0 1 0 0 0 2 0 2 1 1 0 2 0 0 1 0 2 0 2 0 0 0 0 2 0 0 0 0 0 0 1 0 1 0 0 1 2 0 2 0 2 2 1 2 2 0 1 1 2 0 0 2 2 1 0 0 0 0 0 0 0 0 2 0 0 1 0 0 0 0 0 2 2 1 0 1 0 0 1 1 1 0 1 2 1 0 1 0 0 1 0 1 0 2 2 0 1 0 1 0 1 1 1 0 0 0 0 0 2 0 0 1 0 1 2 0 1 0 0 1 2 2 1 1 0 2 2 2 0 0 1 0 1 1 1 0 2 0 0 0 2 2 0 0 0 0 0 2 0 0 1 1 2 0 0 0 1 1 0 1 1 0 1 0 1 1 1 0 0 1 2 0 0 1 2 0 0 0 0 1 0 0 1 1 0 2 0 0 0 2 2 1 1 2 0 1 0 1 1 1 0 0 1 0 1 0 2 0 2 0 0 1 2 1 0 1 1 2 0 0 0 0 0 0 0 0 0 1 0 0 1 2 0 1 1 2 1 0 0 1 0 0 1 0 1 0 2 0 1 0 1 0 0 1 1 2 1 1 1 0 0 1 0 0 0 0 0 0 0 1 1 1 2 0 1 0 0 1 1 0 0 0 0 0 0 1 0 0 0 0 0 1 1 1 2 2 0 0 1 0 0 0 2 0 2 1 1 2 1 1 1 1 1 0 2 0 0 2 0 1 0 1 0 0 0 0 1 1 1 0 1 0 1 1 0 1 1 0 1 1 0 0 0 2 2 0 1 1 1 2 2 0 1 2 0 1 0 1 0 0 1 1 1 0 2 2 1 2 2 0 0 0 0 0 0 2 0 0 1 0 0 0 0 1 0 1 1 0 0 0 0 1 1 2 0 0 1 0 1 1 1 2 0 1 0 0 0 1 1 0 0 0 0 1 0 0 0 0 0 0 0 0 0 2 0 0 1 0 0 0 2 1 0 1 1 1 0 2 0 0 0 0 0 0 0 0 1 0 1 0 1 1 2 0 0 2 0 2 0 1 2 1 1 1 0 0 0 1 0 1 0 0 0 1 1 1 0 1 0 0 1 0 0 0 0 2 1 0 0 1 0 1 0 1 0 1 1 2 1 2 0 0 0 0 0 0 1 1 0 0 0 0 0 0 0 1 1 1 0 0 1 0 0 0 0 0 0 0 0 1 1 0 1 1 1 2 1 0 1 0 1 1 1 1 0 2 0 2 2 0 0 0 0 0 0 0 0 1 0 1 0 2 1 1 1 2 0 0 0 1 2 0 2 0 1 0 0 1 0 1 1 0 1 1 1 2 2 0 1 0 1 0 0 0 1 1 0 0 2 0 1 2 1 0 0 1 2 0 0 0 1 2 1 1 0 1 0 1 2 0 0 2 1 0 1 1 0 1 1 1 2 0 1 1 0 0 0 0 0 0 0 0 0 1 0 0 1 0 0 1 0 0 0 0 0 0 0 1 0 0 1 0 0 0 0 0 0 0 2 0
154 1 1 1 0 0 0 1 0 1 1 1 0 0 0 0 0 0 0 0 0 0 0 0 0 0 1 2 2 1 2 0 1 1 0 0 1 2 0 0 2 1 0 0 0 0 1 0 0 1 1 0 1 1 0 0 0 0 0 0 2 2 0 0 0 0 0 1 1 1 0 1 1 0 0 1 1 0 1 0 1 2 0 0 2 0 0 1 2 2 1 1 1 2 1 0 1 0 0 0 0 1 0 0 1 1 1 1 1 1 0 1 0 2 0 0 0 0 1 1 1 0 0 0 0 0 0 1 0 1 0 0 0 0 0 0 0 0 0 2 1 1 0 0 1 0 0 0 0 0 1 0 2 1 1 1 1 1 1 0 1 1 2 0 1 1 1 0 2 2 0 0 0 2 0 0 2 0 0 0 0 1 2 2 2 0 0 1 0 0 0 2 1 1 1 0 0 2 0 1 0 2 0 1 2 1 1 0 0 0 1 1 1 0 0 2 0 1 0 1 1 1 0 1 1 1 1 1 1 1 0 0 0 0 0 0 0 1 2 1 0 0 1 0 2 0 1 0 0 0 0 0 0 0 0 0 0 0 0 0 0 0 0 0 0 0 1 0 2 0 0 0 0 1 0 0 0 2 2 1 0 2 0 0 1 0 0 2 0 2 0 0 1 2 2 0 1 1 0 1 0 1 2 0 1 0 0 2 2 2 2 2 2 0 1 0 1 1 0 0 0 1 1 0 2 0 1 0 1 1 1 1 0 1 0 1 0 2 1 0 0 2 1 2 0 0 1 0 2 0 0 0 0 2 0 0 1 0 0 2 2 2 0 0 0 0 0 1 2 0 2 0 0 0 0 0 0 1 0 2 0 0 2 1 2 0 0 0 0 1 0 0 0 2 2 1 1 0 1 1 0 1 2 2 1 0 1 1 0 0 2 0 0 0 1 1 1 0 0 0 0 1 0 1 0 1 1 0 2 1 1 0 0 1 0 1 0 2 0 1 2 0 0 0 0 2 2 0 0 0 0 1 1 2 2 1 1 1 1 1 0 0 1 1 1 0 2 1 1 0 0 0 1 1 1 0 1 0 0 1 1 0 0 1 1 1 0 1 2 1 2 1 0 2 0 0 1 1 0 0 0 1 1 1 0 0 1 1 0 0 0 1 1 0 0 0 0 2 0 1 1 1 0 0 0 2 0 1 0 2 0 2 0 0 2 1 2 1 2 2 0 1 0 0 2 1 0 1 1 1 0 0 0 0 0 1 0 0 0 1 1 0 1 1 1 0 0 1 1 0 1 1 0 0 0 0 0 1 1 2 1 0 0 0 0 0 0 0 0 0 0 0 0 0 0 0 0 0 0 0 0 1 0 2 1 0 1 0 0 2 1 0 0 0 0 0 0 2 1 1 0 1 0 0 0 0 1 1 0 0 0 0 0 0 0 0 2 1 0 2 0 2 1 1 0 0 1 1 0 0 0 1 0 0 0 0 0 1 1 0 0 0 1 0 2 0 0 2 1 0 2 0 0 0 0 2 2 0 1 1 0 0 1 0 0 1 1 2 0 0 1 1 0 0 0 0 2 2 1 1 0 0 0 0 2 2 1 2 1 1 0 0 0 1 0 0 0 1 0 0 0 0 1 2 0 2 0 0 1 0 1 1 0 2 0 0 1 0 0 0 0 0 2 2 2 0 0 1 0 0 0 0 0 0 0 2 1 0 1 0 0 0 2 2 0 0 1 1 0 1 1 1 1 0 0 0 0 0 1 1 2 2 0 0 0 2 0 2 1 2 0 1 2 1 1 1 0 0 0 2 2 2 0 0 1 1 1 1 0 0 0 0 0 1 2 1 0 2 1 0 0 1 0 0 0 0 0 1 0 2 1 2 0 0 0 0 0 0 1 0 0 0 0 0 0 0 0 0 0 0 2 2 2 1 0 1 2 0 0 0 1 0 0 0 0 1 0 0 1 0 0 0 2 0 2 2 0 0 1 2 1 0 0 0 0 1 0 0 1 0 1 0 0 1 1 0 1 2 0 1 0 0 1 0 2 2 1 1 0 2 0 0 1 1 2 2 1 1 1 2 0 2 0 2 0 2 1 0 0 0 0 0 0 2 0 0 0 0 1 0 0 0 1 1 0 1 1 0 0 0 2 0 2 0 0 0 0 0 0 0 2 0 1 1 2 0 0 0 0 0 0 0 0 0 0 1 0 0 0 0 0 2 1 1 0 0 1 0 0 2 0 0 0 0 0 1 0 0 2 0 0 0
155 1 1 2 0 1 1 2 0 0 0 1 1 1 0 0 0 0 2 2 2 1 1 0 0 0 2 2 2 0 2 0 2 1 0 0 1 2 0 0 1 1 1 0 0 1 0 0 0 1 0 0 1 1 1 1 0 0 0 0 2 2 0 0 0 1 0 0 1 1 0 2 2 1 1 2 1 1 2 0 2 2 0 0 2 0 0 0 2 2 0 0 1 0 1 1 0 0 0 1 1 2 0 0 2 1 2 2 0 2 0 2 1 1 1 1 1 0 0 2 2 0 1 1 0 1 0 0 0 0 0 1 1 1 0 0 0 0 0 0 1 1 0 0 0 0 0 0 0 0 0 0 0 1 0 0 0 1 0 0 1 0 2 0 1 1 1 0 1 2 0 0 0 2 0 0 1 0 0 1 0 1 0 2 1 1 0 0 0 0 0 0 1 0 1 0 0 2 0 0 0 1 0 2 2 0 2 1 1 0 2 1 0 0 0 2 0 0 1 2 0 0 0 1 1 0 0 0 0 0 0 0 0 0 0 0 0 1 2 1 0 0 1 1 2 0 0 0 0 0 0 1 0 1 0 0 2 0 0 0 0 0 0 0 0 0 1 0 1 0 1 1 2 2 0 0 0 2 1 0 0 1 1 1 0 2 1 2 1 2 0 0 0 2 2 0 2 0 0 0 0 1 2 0 0 0 0 2 0 0 0 1 2 2 0 0 0 1 0 0 0 1 0 0 2 0 1 2 1 0 2 2 0 0 0 0 0 2 0 0 0 2 2 2 0 0 1 0 1 2 1 1 0 1 0 0 1 0 0 2 2 2 0 0 0 1 0 2 2 0 2 0 0 0 0 0 2 1 0 2 2 0 0 0 1 0 0 0 0 0 0 0 0 0 2 0 0 0 0 0 0 0 0 2 2 1 0 1 0 0 1 0 0 0 1 1 1 0 0 0 0 1 1 0 1 2 0 0 0 0 0 0 2 0 2 0 0 1 0 1 1 0 0 1 1 2 1 2 2 1 0 1 1 1 0 0 0 2 2 2 2 0 2 1 0 1 1 1 2 0 0 0 0 0 1 1 1 0 0 1 1 2 0 1 1 2 0 0 2 2 1 1 1 2 2 0 2 1 1 1 0 1 1 1 1 1 1 0 1 0 0 2 0 1 0 2 1 2 0 2 2 0 0 0 0 1 1 0 0 1 1 0 1 1 1 0 1 0 2 0 1 1 0 0 1 0 0 1 1 1 0 0 0 0 1 1 1 0 1 0 0 1 1 1 0 1 1 0 0 0 0 2 2 0 0 0 2 0 1 1 0 0 2 0 1 1 2 1 1 1 1 0 1 0 0 0 2 0 0 0 0 1 0 2 2 0 2 0 0 0 1 0 1 1 1 1 0 0 0 0 0 0 0 1 1 0 1 1 0 0 1 0 0 0 2 1 2 0 0 1 1 0 0 1 1 0 1 0 0 0 0 2 1 0 1 1 0 1 1 0 0 0 1 0 1 1 0 2 0 2 0 1 1 0 1 2 1 0 2 0 1 0 2 1 1 2 0 1 1 2 0 0 0 0 0 0 2 1 0 0 0 0 1 1 0 1 1 2 0 0 0 0 0 0 0 0 1 2 0 0 0 0 0 2 0 2 1 0 1 0 1 1 1 2 0 1 1 0 0 0 0 0 0 0 0 1 0 1 0 0 0 0 0 0 0 1 2 0 1 0 0 0 2 1 0 0 0 1 0 1 1 0 0 0 0 0 0 0 2 0 1 0 0 0 0 1 0 1 0 2 1 2 2 1 1 1 0 1 0 1 1 1 0 1 0 1 0 0 0 1 0 0 0 0 1 1 1 2 0 0 0 0 0 1 0 1 0 1 0 2 0 2 2 0 0 0 1 0 0 0 0 0 1 0 0 0 1 1 1 0 1 1 1 0 1 0 1 0 0 0 0 0 0 0 0 1 0 1 1 0 0 0 0 2 1 2 0 0 1 1 1 0 0 1 0 1 0 0 1 0 1 0 1 0 2 0 2 2 0 0 0 2 1 1 2 2 0 1 0 2 0 0 0 0 0 0 2 0 2 1 0 1 0 2 0 1 1 0 0 0 2 0 0 1 0 0 0 0 2 0 0 1 1 2 1 1 2 0 0 0 2 0 1 0 1 0 1 1 1 1 0 1 2 0 2 0 0 0 0 0 0 0 0 0 0 1 0 1 2 0 0 0 1 1 0 1 2 0 0 1 0 0 0 0 0 0 0 0 1 0 0 0
156 1 1 1 0 1 1 2 0 0 0 0 0 1 1 1 0 0 1 0 0 0 2 1 1 1 1 2 2 1 2 2 0 1 0 0 1 2 0 0 1 1 1 0 1 1 1 0 0 1 0 0 1 1 1 1 0 0 0 1 1 1 0 1 0 1 0 1 0 0 0 0 1 0 1 1 0 0 0 0 0 2 1 1 0 0 0 0 2 2 0 0 0 1 0 0 0 0 0 0 0 2 0 0 2 1 1 2 0 2 1 2 1 1 0 0 0 0 2 0 0 0 1 1 0 1 0 0 0 0 0 1 1 1 0 0 0 0 0 0 1 1 0 0 2 0 2 0 0 0 1 0 0 0 0 1 1 1 1 1 1 1 1 1 1 2 0 1 1 1 0 1 1 2 1 1 2 0 1 0 0 1 1 2 2 0 2 1 0 0 0 2 1 1 1 0 0 2 0 0 0 0 0 1 2 2 1 0 2 1 0 0 1 0 0 2 0 1 0 1 0 0 1 2 0 0 1 0 0 0 0 0 0 0 0 0 0 2 2 1 0 0 2 1 2 0 0 0 0 0 0 0 0 0 0 0 1 0 0 0 0 0 0 0 0 0 0 1 2 1 0 0 0 2 1 0 0 2 0 0 1 1 1 1 1 1 2 1 2 2 0 2 1 2 2 0 1 1 0 0 0 0 2 0 0 1 2 1 1 2 1 2 2 0 2 0 2 0 1 1 0 0 1 1 2 0 1 1 1 1 1 1 0 0 0 0 0 0 0 0 0 1 1 1 1 0 1 0 2 2 2 0 1 1 1 0 2 0 0 1 1 1 1 1 1 1 0 2 1 1 1 1 2 1 1 2 2 0 1 1 0 2 0 0 2 1 0 0 0 0 0 0 1 0 1 1 2 0 1 1 0 1 0 2 2 1 0 1 0 0 1 1 0 0 0 0 0 0 1 0 1 1 0 0 0 1 1 2 2 0 0 1 1 0 2 1 0 1 0 1 1 0 1 0 1 1 1 0 0 0 1 1 0 2 2 1 2 1 0 0 0 0 0 0 1 1 1 1 2 0 0 0 1 1 1 1 1 0 0 0 1 2 0 0 2 0 0 0 1 0 1 0 0 1 1 0 2 1 0 1 1 1 2 0 0 0 2 0 0 0 0 1 0 0 0 0 0 2 0 2 2 0 0 0 0 2 0 0 0 0 1 0 0 0 1 0 1 0 2 0 1 1 0 0 1 1 0 0 2 1 0 0 0 0 0 0 0 0 0 1 1 0 1 1 0 1 1 1 1 1 1 0 0 0 0 0 0 0 0 2 0 1 0 0 0 0 0 1 1 0 0 0 0 0 0 0 0 0 0 0 0 1 0 1 1 0 1 0 0 0 1 0 1 2 1 1 0 0 0 0 0 0 0 0 0 1 2 2 0 0 0 0 0 0 1 1 2 0 1 2 1 1 0 0 2 0 1 0 1 1 0 2 0 1 0 0 0 0 2 0 0 0 2 0 1 1 0 1 1 0 0 1 0 0 0 2 2 0 0 2 0 1 2 0 0 2 1 1 0 1 0 1 0 1 0 1 2 2 1 2 0 1 0 1 0 1 1 2 0 0 0 0 0 0 0 1 0 2 1 0 0 0 2 2 1 1 1 1 0 1 0 0 1 2 0 1 0 0 0 1 0 1 0 0 1 1 1 0 0 0 0 0 0 0 0 1 2 0 0 0 0 0 2 1 0 0 0 2 0 2 0 0 0 1 1 0 0 0 2 0 1 0 0 0 0 2 0 2 1 2 0 1 2 2 2 2 0 0 0 1 1 2 1 0 1 1 1 0 0 1 0 1 0 2 2 0 0 2 0 0 1 1 0 0 0 1 0 2 0 2 0 2 1 0 0 1 1 0 0 0 0 0 0 0 0 0 0 1 0 0 2 1 1 0 1 0 1 0 0 0 0 1 0 0 0 0 2 0 1 0 0 0 1 2 1 0 0 2 1 2 2 0 0 0 0 0 0 0 0 1 1 0 0 2 1 0 1 1 0 2 1 1 1 1 2 2 0 2 1 0 1 1 1 0 1 1 1 0 1 0 0 0 0 2 0 2 2 1 0 0 0 1 0 1 0 0 0 1 2 0 0 0 1 1 1 1 1 1 1 1 2 0 1 0 1 0 1 1 0 2 1 0 1 0 1 1 1 1 1 0 1 0 1 0 0 1 0 1 2 0 0 2 0 2 1 0 1 0 0 2 0 0 0 0 0 1 0 0 1 0 0 0
157 0 1 1 0 0 0 1 0 0 0 1 0 0 0 0 0 0 0 0 0 0 0 1 0 0 0 1 1 0 1 0 1 1 0 1 1 1 0 0 1 1 0 0 0 0 1 0 0 0 0 0 0 0 1 0 0 0 0 0 1 1 0 0 0 2 0 0 0 0 0 0 2 0 1 2 1 0 0 0 0 2 1 1 1 0 0 0 0 2 0 0 2 1 0 0 0 2 1 1 0 2 0 0 2 0 2 1 1 1 0 1 0 2 0 0 0 0 1 1 1 0 1 1 0 1 0 0 0 1 1 1 0 0 0 0 0 0 0 1 1 1 1 0 0 0 0 0 0 0 0 0 0 0 0 1 1 1 0 0 0 0 1 1 1 2 0 2 1 1 0 0 0 1 1 1 2 0 0 1 0 0 0 1 0 0 0 1 1 0 0 2 2 2 2 0 1 1 0 0 0 0 0 1 2 1 1 1 1 0 1 1 2 0 0 2 0 1 1 0 1 2 0 1 1 1 0 1 0 0 0 1 0 0 0 0 0 1 2 2 0 0 2 0 1 0 0 0 0 0 0 0 1 0 0 0 2 0 0 0 0 0 0 0 0 0 0 0 2 1 0 1 1 2 0 0 0 2 2 1 0 2 1 1 0 1 1 1 1 2 0 2 0 1 1 0 1 0 0 1 0 0 2 0 2 0 0 1 0 1 0 2 2 0 1 0 0 1 0 0 1 1 1 0 2 0 2 1 0 0 1 0 0 0 0 0 0 2 0 1 1 1 1 2 0 0 2 0 1 2 1 0 1 0 1 1 0 0 0 0 0 0 1 0 1 0 0 1 1 1 1 1 1 1 0 0 0 0 1 1 2 1 0 1 1 0 0 1 1 1 1 1 0 0 2 0 0 0 1 1 0 1 0 1 1 1 0 2 0 0 0 1 0 0 2 2 2 0 1 0 0 0 1 1 0 1 0 0 1 1 0 0 0 0 0 0 0 2 0 0 1 0 0 1 0 1 2 0 0 0 0 1 1 1 1 1 0 2 2 2 2 0 0 0 0 2 0 0 2 0 0 0 1 1 1 0 0 1 1 0 1 2 0 2 0 2 0 0 1 1 1 0 2 2 0 0 0 1 1 1 0 0 0 2 0 0 1 1 2 0 1 1 0 0 0 2 0 1 0 1 1 1 0 0 1 2 0 1 1 2 0 1 0 1 1 0 1 0 2 0 0 1 1 1 2 0 1 1 1 1 1 1 1 0 2 1 1 1 0 0 2 0 1 2 1 1 1 1 1 1 0 1 1 1 0 0 2 1 2 1 1 0 1 0 0 0 1 1 1 0 1 1 1 1 0 0 1 0 0 0 0 2 0 2 2 0 1 0 0 0 2 0 0 2 1 2 0 1 0 0 0 0 0 0 0 0 2 2 0 0 0 2 0 0 2 0 2 0 1 1 1 1 0 1 1 0 1 1 0 1 1 1 0 1 0 0 0 1 2 0 0 0 1 0 0 2 1 1 0 1 0 1 1 0 0 1 0 1 1 1 0 0 2 0 0 2 1 0 0 2 0 1 0 0 0 0 0 2 1 1 0 1 0 1 2 2 1 2 0 0 0 0 0 0 0 1 0 2 1 0 0 0 1 2 0 2 0 0 1 0 1 1 0 2 0 1 0 0 0 1 1 1 0 0 0 1 0 0 0 0 0 0 0 0 1 0 0 0 0 0 0 0 2 1 0 0 0 1 0 2 1 0 0 0 0 0 0 0 0 2 2 2 1 1 1 1 0 2 0 2 0 2 2 1 2 1 0 1 1 0 0 1 0 0 1 1 1 0 0 0 1 1 0 2 2 0 0 1 2 0 2 2 0 0 0 0 0 1 0 1 0 1 1 1 1 0 0 0 0 0 0 0 0 1 0 0 1 0 0 0 2 2 1 0 0 0 1 0 0 0 0 1 1 0 1 0 1 0 0 0 2 1 1 1 0 0 0 0 1 2 2 0 0 1 0 1 0 0 0 0 0 0 1 2 2 0 2 1 1 0 0 2 2 0 2 2 1 2 1 1 0 0 1 0 1 1 1 1 2 1 0 1 0 1 1 2 2 2 0 0 1 0 0 1 0 0 0 1 2 1 0 0 1 1 2 0 0 0 0 0 2 0 1 0 1 1 1 0 0 1 0 1 1 1 1 1 1 0 0 0 0 1 0 0 0 1 0 0 0 0 0 2 0 0 0 1 1 0 0 2 0 0 1 0 0 0 0 1 2 1 1 2
158 0 1 2 0 0 0 2 0 2 2 0 1 1 0 0 0 1 2 1 0 0 1 0 0 0 0 1 1 1 2 0 1 1 1 0 0 2 0 0 2 2 1 0 1 1 1 0 0 2 0 0 1 1 1 0 1 0 0 2 0 2 0 1 0 0 0 0 0 1 1 1 2 0 2 2 0 0 0 0 1 2 0 0 2 0 1 0 1 1 0 0 1 1 0 0 0 1 0 1 1 2 0 0 2 1 2 1 0 2 0 1 0 0 0 0 0 1 1 1 1 1 0 0 0 0 0 0 0 0 0 0 0 0 1 0 0 1 1 1 2 1 0 0 1 0 0 0 0 0 0 0 0 1 0 0 0 0 0 1 0 0 1 1 0 1 0 2 0 0 0 2 0 2 1 1 2 1 0 0 0 0 1 2 2 1 0 1 0 0 0 1 2 2 2 0 1 2 0 0 0 0 1 2 2 1 1 0 0 0 0 0 2 1 0 2 0 2 2 0 0 0 0 2 0 0 1 1 1 1 0 0 0 0 0 0 0 2 2 2 0 0 2 0 2 1 1 0 0 0 0 0 0 0 0 0 1 0 0 0 0 0 0 1 0 0 1 0 2 1 0 2 0 1 0 0 0 1 1 1 0 2 0 1 0 1 0 2 1 2 0 1 1 2 1 1 0 1 1 1 0 0 1 1 0 0 0 2 1 1 1 1 1 1 2 1 0 1 0 0 1 1 0 0 2 0 2 0 0 0 2 0 1 2 0 0 0 1 1 1 1 1 1 1 0 0 1 1 2 0 1 0 0 0 0 0 0 1 0 2 2 2 1 1 1 0 0 1 1 1 1 1 0 0 0 1 1 1 0 2 0 1 0 1 2 0 0 0 0 0 0 0 1 0 1 0 2 1 1 1 0 2 1 2 2 0 1 1 1 1 0 2 1 0 1 2 1 0 0 0 1 2 1 2 1 2 0 0 0 0 1 0 1 1 1 0 0 0 0 2 1 0 0 0 2 2 2 0 1 1 0 0 1 1 1 1 0 0 0 0 1 0 1 0 1 1 1 1 1 0 1 0 1 1 1 0 0 0 0 1 1 0 0 2 0 2 0 2 2 0 1 2 1 2 0 0 1 0 0 1 0 1 0 1 2 2 2 1 0 0 0 1 0 1 0 2 0 2 0 2 2 0 2 2 2 2 0 0 0 1 1 0 0 1 0 1 0 0 2 0 2 0 0 1 1 1 0 0 2 0 0 0 0 0 1 0 0 0 0 1 0 0 0 2 0 0 0 2 0 2 0 1 1 0 0 0 1 0 1 1 1 0 2 0 0 0 2 2 0 0 1 1 0 0 1 0 1 1 0 0 0 2 0 1 1 0 0 0 0 1 1 0 0 0 0 0 0 2 1 1 1 1 0 1 1 1 2 1 0 0 0 0 0 0 2 1 2 0 0 1 1 1 0 0 1 0 2 0 0 1 0 2 1 0 1 1 0 1 1 0 0 0 1 0 1 0 0 2 0 2 0 0 0 2 0 2 2 1 2 0 1 0 2 1 1 1 1 0 0 1 0 1 0 0 1 1 1 2 0 1 1 0 0 0 0 0 0 1 0 0 1 1 0 1 0 0 0 1 2 0 1 0 2 2 0 1 0 0 0 0 1 1 0 2 0 0 0 0 2 2 0 2 0 0 1 0 1 1 0 0 0 0 1 0 1 2 0 0 0 1 0 1 2 2 0 0 0 1 0 1 1 0 0 1 0 0 0 0 0 2 2 2 1 1 1 1 0 1 0 2 1 2 2 0 1 0 0 0 0 1 0 1 0 0 0 1 0 0 0 2 0 0 0 2 2 0 0 2 1 0 1 1 0 1 0 1 0 2 0 2 0 2 1 0 0 1 0 0 1 0 0 1 1 0 1 1 2 2 1 0 0 0 1 0 0 0 0 0 0 0 0 0 0 0 0 0 1 0 0 0 2 1 0 2 1 1 0 1 0 1 0 1 0 0 0 1 0 1 0 0 0 0 0 1 2 0 2 2 0 1 0 1 2 1 2 1 0 2 0 2 0 0 0 0 0 0 2 2 2 1 0 1 0 1 1 0 1 0 0 0 0 2 0 1 1 0 1 0 0 1 0 0 0 1 0 0 1 0 1 0 1 0 1 0 1 1 1 1 1 0 1 1 0 0 1 1 1 0 0 0 0 0 0 0 0 2 0 0 1 1 0 1 1 2 0 0 2 0 0 0 0 0 0 0 0 1 1 0 2 1 1 1
159 1 1 1 0 0 0 1 0 0 0 1 0 1 1 1 0 0 0 0 0 0 0 1 0 1 2 2 2 0 2 0 0 0 2 2 2 1 0 0 0 0 0 1 0 1 1 0 0 0 0 0 1 1 1 1 0 0 0 0 0 2 0 2 1 0 1 1 0 0 0 2 2 1 1 2 1 0 1 1 0 1 1 1 1 0 0 0 1 2 0 0 2 1 0 0 0 0 0 0 0 1 1 0 2 0 2 1 1 1 0 2 0 2 0 0 0 0 0 1 2 0 2 2 1 1 0 1 1 0 0 0 0 0 0 0 0 0 0 2 0 2 1 1 2 0 0 0 0 0 0 0 1 1 0 0 0 0 0 1 0 0 1 1 0 1 0 1 0 1 0 1 1 1 1 1 2 0 0 0 0 0 1 2 2 0 2 2 1 0 0 1 2 1 2 0 2 1 0 1 0 1 0 1 2 0 2 1 2 1 0 1 1 0 0 2 1 0 1 2 0 0 0 1 0 0 0 1 0 0 0 1 0 1 1 0 0 1 1 1 1 0 2 0 1 0 0 0 1 1 0 0 0 0 0 0 0 1 0 1 1 1 0 0 0 0 0 2 1 0 0 0 0 1 0 0 0 2 2 1 0 2 0 0 1 1 1 1 1 2 0 1 0 2 2 0 1 0 0 1 0 0 2 1 0 0 0 0 1 2 1 2 1 0 2 0 1 0 2 2 0 2 1 0 2 0 0 1 1 1 2 1 0 0 0 1 0 1 0 1 0 0 0 2 1 1 0 0 2 2 2 0 1 0 1 0 0 0 0 1 1 1 0 0 0 0 0 2 2 0 2 0 1 1 1 1 2 0 1 1 1 1 0 1 2 1 0 0 0 0 0 1 1 0 2 0 0 0 2 1 0 2 0 1 1 0 0 1 0 0 0 0 0 0 1 1 1 1 0 0 0 1 0 1 1 2 1 0 1 0 1 0 0 2 0 0 0 1 0 1 2 0 0 0 2 1 0 0 0 0 0 1 0 0 0 0 0 1 2 0 1 0 1 1 1 1 1 0 2 0 0 0 0 0 1 1 1 0 0 1 0 1 0 1 1 1 0 0 2 1 1 2 1 0 1 0 2 2 1 0 1 0 1 1 0 0 2 0 1 0 0 2 0 0 1 1 1 1 0 1 2 1 1 0 0 1 1 0 1 2 0 1 0 1 1 0 0 0 1 1 1 1 0 1 1 1 0 1 1 1 1 1 0 0 0 0 0 0 1 0 1 1 2 2 0 1 1 1 1 0 0 1 1 0 0 0 1 0 1 1 0 1 1 0 0 0 1 2 1 0 1 0 0 0 0 0 0 0 0 0 0 2 0 2 2 0 1 0 1 2 0 0 0 1 0 1 0 1 0 0 0 0 0 1 1 0 2 2 0 0 0 0 0 0 1 0 1 0 0 0 1 0 1 1 0 0 2 0 1 2 0 1 0 1 0 0 0 1 2 0 0 0 0 0 1 0 0 2 1 1 0 0 0 0 0 2 2 0 0 2 0 1 0 0 0 1 0 2 1 1 0 1 0 0 0 0 1 1 1 1 0 0 0 0 0 0 0 1 1 0 1 0 0 0 0 0 1 2 1 0 0 0 1 2 0 0 2 1 1 1 0 0 0 1 0 1 0 0 0 1 0 1 0 0 0 1 0 1 0 0 0 0 0 0 0 1 0 0 1 0 0 0 1 1 0 0 1 1 0 2 0 0 0 0 0 0 0 0 2 0 1 0 0 0 2 0 0 2 0 2 1 2 2 0 0 0 0 0 1 1 0 1 0 1 0 1 1 0 0 2 0 0 1 0 1 0 0 2 1 0 1 1 0 1 0 1 0 1 0 1 0 1 1 0 0 2 0 0 1 0 0 0 0 1 0 1 2 2 2 0 0 0 1 0 0 1 1 1 1 1 1 0 0 1 1 0 0 0 1 0 0 0 2 1 1 1 0 0 0 2 1 0 0 0 0 0 0 0 0 0 0 1 0 0 2 2 1 2 0 0 0 2 1 1 1 2 0 0 0 1 0 1 0 0 1 1 2 1 1 1 0 1 1 1 1 1 2 1 0 0 0 0 1 2 1 0 1 0 1 2 1 1 1 0 1 1 2 1 1 1 2 0 2 0 0 0 0 1 1 1 0 1 1 1 2 0 0 0 0 0 0 1 0 1 1 1 0 0 0 0 0 2 0 1 0 0 0 0 0 2 0 0 1 1 0 0 0 0 1 0 1 1
160 0 0 2 0 1 1 1 0 1 1 1 0 0 0 0 0 0 1 1 1 1 0 0 0 0 0 2 2 1 2 0 1 1 0 0 1 1 0 0 1 1 0 0 0 0 1 0 0 1 0 0 1 1 1 0 0 0 0 0 1 1 1 0 0 1 0 0 1 1 0 1 2 0 1 2 1 0 1 0 1 1 0 0 1 0 0 0 2 2 0 0 0 1 0 0 1 0 0 0 0 2 1 0 2 0 2 1 1 1 0 2 1 1 1 1 1 0 0 2 2 0 2 2 0 1 0 0 0 0 0 0 1 1 0 0 0 0 1 0 1 1 1 0 0 0 0 0 2 2 2 0 1 0 1 1 1 2 0 0 1 1 1 1 2 2 0 1 0 1 1 2 0 1 1 2 1 0 0 1 0 0 0 2 1 0 1 1 0 0 0 1 2 1 2 0 1 1 0 0 0 0 0 0 1 1 2 1 1 0 0 1 1 1 0 2 0 1 1 2 0 0 1 1 1 0 1 0 0 0 1 1 0 0 0 0 0 1 1 1 1 0 2 0 1 0 1 0 0 0 0 1 0 0 0 0 1 1 0 1 1 1 0 1 0 0 0 1 0 0 0 1 0 1 0 0 0 1 1 0 1 1 0 0 2 0 2 0 1 2 0 1 0 1 1 0 0 1 0 1 0 0 2 0 0 0 1 1 0 1 0 2 2 0 1 0 1 1 0 0 0 1 0 0 2 0 2 2 0 0 2 2 0 0 0 0 0 2 0 0 0 1 0 0 0 0 0 1 2 0 0 0 0 0 0 1 0 0 0 0 0 0 2 0 2 1 0 0 2 0 2 0 0 0 0 0 1 1 1 1 1 2 0 1 0 0 0 1 1 0 0 0 0 0 2 0 0 1 0 0 0 0 1 2 2 0 0 1 1 0 0 1 0 0 1 1 1 1 0 1 0 1 0 1 0 2 2 0 1 1 0 0 0 2 0 2 0 0 0 1 0 0 0 0 2 1 1 0 0 0 0 2 0 1 0 0 0 2 2 1 1 0 2 0 1 1 2 1 1 0 0 0 2 2 0 1 0 0 0 1 2 2 0 0 2 1 0 0 1 0 1 1 0 2 1 0 1 2 2 0 0 0 0 1 1 1 2 1 1 0 0 2 0 0 0 1 1 1 0 2 2 1 1 1 1 2 0 0 0 1 1 0 0 0 1 0 1 0 2 2 1 1 0 0 1 2 0 2 0 2 1 1 1 0 0 1 0 0 0 0 0 0 0 2 0 0 0 2 0 0 0 0 2 0 0 0 2 0 0 2 0 1 2 0 1 1 2 0 0 0 0 0 0 0 0 0 0 1 1 0 1 2 0 1 1 0 0 0 0 1 1 0 0 0 0 0 2 1 0 0 0 0 0 0 0 1 1 2 0 0 0 0 0 0 1 0 2 0 0 2 0 1 0 0 1 0 1 0 0 1 0 2 0 1 0 0 0 1 2 0 0 0 0 0 1 0 0 2 0 1 0 1 0 0 1 2 1 1 1 1 0 0 1 0 0 1 0 1 0 1 0 0 0 0 0 0 2 1 0 0 0 0 0 1 1 1 1 2 0 0 0 0 0 0 0 1 1 0 2 1 0 1 1 2 0 2 0 0 0 0 0 0 0 2 0 0 2 0 0 0 0 1 0 0 0 1 0 0 0 1 1 1 0 0 0 1 0 0 0 0 0 0 2 1 0 1 2 2 0 1 1 1 0 1 1 0 0 0 0 1 1 1 0 0 1 1 0 2 0 2 0 1 2 0 1 0 0 1 0 1 1 2 0 0 1 2 1 0 0 2 0 0 0 2 2 0 0 1 2 0 1 2 0 0 1 1 0 1 0 2 0 2 0 0 0 0 0 0 1 0 1 1 0 1 0 0 1 0 0 0 2 2 0 0 0 0 0 0 0 0 0 1 0 0 0 1 0 0 2 0 0 0 1 1 2 2 0 1 1 2 1 1 0 0 0 2 0 0 1 0 1 0 2 1 1 0 1 1 1 0 0 1 2 0 2 1 1 1 0 1 0 1 1 0 1 2 2 1 1 1 0 1 1 2 0 2 2 2 0 0 0 1 2 2 2 0 1 1 1 0 0 0 1 1 0 1 1 1 1 1 2 0 1 0 1 0 1 0 0 1 0 1 1 0 1 0 0 0 0 0 0 0 0 0 0 2 0 0 1 0 0 1 1 1 0 1 1 0 1 2 1 0 0 1 1 0 0 0 0 0 1 1
161 1 2 0 0 0 0 2 1 0 1 0 0 0 0 0 0 0 2 1 1 1 2 1 1 1 1 1 0 2 2 0 0 1 1 1 2 1 0 1 1 0 0 0 0 0 2 0 0 0 0 0 2 2 0 2 1 0 0 2 0 2 0 1 1 1 1 0 0 0 0 1 2 0 2 2 0 1 1 1 1 2 1 1 1 0 0 0 2 2 0 0 1 2 0 0 0 0 0 0 0 2 0 0 2 1 2 0 2 0 0 2 1 1 0 0 0 0 0 2 2 0 2 2 0 2 0 1 0 1 1 1 0 0 0 0 0 0 0 0 2 1 0 0 0 0 0 0 0 0 0 0 0 0 0 0 0 1 2 0 1 1 1 1 0 2 0 1 0 1 0 0 0 1 0 0 2 0 0 1 0 0 0 2 1 1 0 1 1 0 0 2 2 0 2 0 0 1 0 1 0 1 0 0 2 2 0 0 0 0 0 0 1 0 0 2 0 1 0 1 0 0 0 2 0 0 1 0 0 0 0 1 1 1 2 1 1 1 1 1 1 0 2 0 1 0 0 0 0 0 0 0 0 0 0 0 1 0 0 0 0 0 0 0 0 0 1 0 1 1 0 1 2 2 0 0 0 2 1 0 1 1 1 1 0 1 0 2 2 2 0 1 0 2 1 1 0 1 0 0 0 0 1 1 0 0 0 1 0 1 0 1 2 1 1 0 0 0 0 0 1 2 1 0 1 0 1 2 1 1 2 1 0 0 0 0 0 2 0 0 0 1 0 2 0 0 2 0 2 1 1 0 0 1 0 0 1 0 1 1 2 2 0 0 0 0 0 2 2 0 2 0 0 0 0 0 1 1 0 2 2 2 0 0 1 0 0 0 0 0 0 0 1 0 1 0 1 1 1 1 0 1 0 0 0 0 0 1 0 0 1 0 0 1 1 2 1 1 0 1 0 1 1 2 0 1 0 0 0 0 0 1 2 0 1 1 0 1 0 0 2 0 0 1 1 0 1 0 0 0 0 2 1 2 1 1 0 0 1 0 0 0 0 1 0 1 1 1 2 1 1 1 0 0 2 0 1 0 0 1 2 2 0 0 2 1 0 0 2 1 1 2 1 1 0 0 2 0 0 1 0 1 1 1 0 0 2 0 1 0 0 2 0 0 0 1 2 2 0 1 1 1 0 0 0 2 0 1 0 1 1 1 0 0 2 1 1 0 0 1 0 0 0 1 2 1 0 1 1 1 1 1 0 0 2 1 1 0 0 1 0 0 0 2 1 0 0 2 0 1 0 2 0 0 0 0 0 0 1 1 0 1 2 0 1 1 2 1 1 1 1 0 0 0 0 0 0 2 2 0 2 0 0 1 2 0 2 0 0 2 0 0 1 1 1 1 0 2 0 0 0 0 0 0 0 0 2 1 0 0 0 0 0 0 2 1 2 0 1 2 1 0 1 1 0 0 2 0 0 0 0 1 0 2 0 0 1 0 2 0 0 0 0 1 1 0 1 2 1 1 1 0 0 0 0 1 2 0 2 0 0 1 0 0 0 0 0 2 1 1 0 1 0 0 0 0 2 2 1 1 0 1 0 0 0 1 1 1 1 1 0 0 1 1 0 1 0 2 1 1 0 1 1 1 1 2 0 0 0 0 0 0 0 2 0 1 0 0 0 2 1 1 0 0 1 0 1 0 0 0 0 0 0 0 1 2 0 0 0 0 0 0 2 2 0 0 0 2 0 2 2 1 1 1 1 0 0 0 0 1 1 0 0 0 0 2 0 1 1 2 0 1 2 0 2 0 0 0 0 2 2 2 0 0 0 2 2 0 1 1 0 0 0 2 2 0 0 1 1 1 0 2 0 0 0 0 0 2 0 2 1 1 0 1 1 0 0 0 1 0 1 1 0 0 0 0 0 2 1 0 0 0 1 0 1 0 1 0 1 1 0 0 0 0 0 0 1 0 2 0 0 0 1 1 2 2 0 0 1 2 2 0 0 0 0 0 0 0 0 1 0 0 2 1 2 1 2 1 1 0 0 1 1 0 2 1 1 2 0 2 0 2 0 1 1 1 1 1 2 1 0 1 1 1 1 1 1 1 0 0 0 0 1 2 1 0 1 0 0 0 0 0 1 2 1 0 1 0 0 0 2 0 0 1 2 1 2 0 0 2 0 1 1 0 1 0 1 0 0 0 0 0 0 0 0 0 0 0 1 0 0 1 1 1 0 0 1 0 0 1 0 0 1 2 1 0 0 0 2 0 0 0
162 0 2 2 0 0 0 1 0 0 0 0 0 2 1 1 0 0 0 0 0 0 0 0 0 0 1 2 2 0 2 0 1 1 1 1 2 1 0 0 2 2 1 0 0 1 0 0 0 2 2 0 0 0 2 0 0 1 1 0 0 0 0 2 1 1 1 0 0 0 0 1 2 0 1 2 1 0 2 0 2 2 0 0 2 0 0 1 2 2 0 0 0 2 1 0 2 0 0 0 0 2 1 0 2 0 2 2 0 2 1 2 0 0 0 0 0 0 0 2 2 0 1 1 0 1 0 1 0 1 1 1 0 1 1 1 0 0 0 2 1 1 0 1 0 0 0 0 0 0 0 1 0 0 0 0 0 0 1 0 1 1 1 1 0 2 0 1 1 2 0 0 1 2 1 2 1 0 0 1 0 0 1 1 1 0 0 2 1 1 1 2 1 1 1 0 0 1 0 1 0 1 0 1 2 1 1 0 0 0 0 0 1 0 0 2 1 1 1 1 0 0 2 2 0 0 2 0 0 0 0 0 0 0 0 0 0 2 2 2 0 0 2 1 1 0 0 0 0 0 0 2 0 1 0 0 1 1 0 0 0 0 0 1 0 0 0 0 0 0 0 0 0 1 1 2 0 2 1 1 0 1 0 0 0 0 0 2 2 2 0 2 0 2 2 0 2 1 1 0 1 0 2 0 1 0 0 1 0 1 0 1 2 0 0 1 1 0 2 2 0 2 1 0 1 0 0 0 0 0 2 1 0 0 0 0 0 1 0 1 0 1 0 1 0 0 1 1 2 2 0 0 0 0 0 1 0 0 0 1 1 1 1 0 1 0 0 1 2 0 2 0 1 1 1 1 1 1 0 2 1 2 0 0 2 1 0 0 0 0 1 1 2 0 2 1 1 0 0 0 0 0 0 1 1 0 0 1 1 1 0 2 1 1 0 2 0 0 0 0 1 0 2 1 0 2 1 0 1 1 0 0 0 1 0 0 0 0 0 0 1 0 0 0 1 1 1 0 1 0 0 1 1 1 1 1 0 0 1 1 1 0 0 0 0 2 0 0 2 0 0 0 1 1 1 0 1 1 1 0 1 2 0 0 2 0 0 0 2 1 1 2 1 1 0 0 1 1 1 0 0 0 1 1 0 0 2 0 1 0 1 0 0 0 1 1 0 2 0 0 0 2 0 0 1 2 0 1 0 2 0 2 0 0 1 0 0 1 1 1 0 1 0 1 1 1 0 0 2 1 0 0 0 0 1 1 1 1 0 0 0 0 0 1 0 0 0 1 0 1 0 1 0 0 0 0 0 1 2 1 1 0 2 0 0 0 2 1 0 0 0 0 0 2 0 0 0 0 0 0 0 2 0 1 1 1 1 0 0 2 0 0 0 2 0 2 0 0 0 0 0 0 0 0 0 1 1 2 0 0 1 0 0 0 0 1 2 0 2 2 2 2 0 0 1 0 1 0 0 0 0 1 0 1 0 0 0 1 2 1 1 0 0 0 2 2 0 2 1 1 1 1 0 1 0 1 1 1 1 1 1 0 1 1 0 1 1 1 0 1 0 1 0 0 0 0 1 0 0 0 0 0 1 1 1 2 1 2 0 0 1 0 0 0 0 1 0 1 2 0 0 0 1 2 0 2 0 1 0 0 0 0 0 2 0 0 1 0 0 1 1 0 1 1 1 1 0 1 0 1 1 1 0 0 1 2 1 0 2 0 0 0 2 1 0 0 1 0 0 2 0 0 2 1 1 0 0 0 1 1 2 1 0 0 0 2 0 2 1 2 1 1 2 0 0 0 0 1 0 1 1 2 0 0 2 0 1 0 0 0 0 0 0 1 1 0 1 2 0 0 0 0 0 2 0 2 0 1 1 2 1 2 2 0 0 0 1 0 2 0 1 1 0 0 0 0 0 0 0 0 2 2 1 0 0 0 1 0 0 0 0 0 0 0 0 0 2 0 2 0 0 0 0 1 1 1 0 0 1 2 2 0 0 0 0 0 1 1 0 0 1 0 0 1 2 0 2 2 0 0 0 2 1 1 2 2 0 1 1 0 1 1 1 1 2 2 0 0 2 1 0 1 0 2 0 1 0 1 0 0 1 0 0 0 1 1 1 1 2 0 0 0 0 1 0 0 0 1 0 0 2 0 1 0 1 0 1 0 0 0 1 1 0 1 1 0 1 1 1 0 1 0 0 0 0 2 0 0 0 0 0 2 1 1 0 0 1 0 0 0 0 0 1 0 0 0 0 0 0 0 0 0
163 0 1 1 0 0 0 2 1 0 1 0 1 2 2 2 0 1 2 1 0 0 2 1 1 1 1 1 1 1 2 0 0 1 1 0 2 2 0 0 2 2 0 1 0 1 1 0 0 0 0 0 1 1 0 0 1 0 0 0 1 2 0 0 0 1 0 0 0 0 0 0 2 1 2 2 0 0 0 0 1 2 0 0 2 0 0 0 2 2 0 0 2 2 0 0 0 0 1 0 0 2 0 1 2 0 2 2 0 2 0 2 0 1 0 0 0 0 1 1 1 0 1 1 0 0 0 1 1 0 0 0 0 0 0 0 0 0 0 0 0 2 0 0 2 0 0 0 0 0 0 0 2 0 0 0 0 1 2 0 1 1 1 1 0 1 0 2 0 1 1 0 0 1 1 1 2 1 0 1 0 0 0 2 2 1 1 2 1 0 0 2 2 2 2 0 0 2 0 0 0 0 0 2 2 1 2 1 1 0 0 0 2 1 0 2 0 0 0 1 0 0 0 1 1 1 0 0 0 0 1 1 0 0 0 0 0 2 2 2 0 0 2 0 2 0 0 0 1 1 0 0 0 0 0 0 0 0 1 0 0 1 0 0 0 0 1 1 2 1 0 0 0 0 1 1 0 1 2 0 2 0 2 2 0 2 2 1 0 2 0 0 0 2 2 0 1 0 0 0 0 0 1 1 0 0 0 1 1 1 1 1 1 0 1 0 1 0 1 1 0 2 1 1 2 0 2 1 1 1 2 1 0 0 0 0 0 0 0 1 0 1 0 1 0 0 1 0 1 2 1 1 0 0 0 0 0 0 0 0 0 0 2 2 2 1 0 2 2 0 2 0 2 2 0 0 1 1 0 2 1 1 0 1 1 1 0 0 0 0 0 0 1 0 2 0 0 2 1 1 0 1 2 2 0 0 2 1 0 0 0 0 0 0 2 2 0 0 0 0 0 1 0 1 1 1 0 0 0 0 1 0 1 1 1 0 1 0 0 1 1 0 0 0 0 2 2 0 0 0 0 1 0 1 1 0 0 1 1 1 1 0 0 1 1 0 2 1 2 1 1 1 1 1 0 1 0 0 0 1 1 1 0 0 2 0 0 1 2 1 0 2 0 0 1 0 1 1 0 1 1 1 1 1 0 1 2 0 1 0 0 1 0 0 0 1 2 2 0 1 1 1 0 1 1 2 0 2 0 2 0 2 0 0 1 0 1 0 1 0 0 2 0 1 1 2 0 0 2 0 0 0 1 0 1 2 1 0 0 0 0 0 0 0 0 0 0 0 0 0 0 1 0 0 0 0 0 2 2 2 0 0 0 0 0 0 1 2 1 0 0 0 0 0 0 0 1 0 0 0 1 1 0 2 2 0 1 0 0 0 2 0 0 1 0 1 1 0 0 0 0 0 0 0 0 0 1 1 0 0 0 0 0 0 2 1 1 0 0 1 2 2 0 0 0 0 2 1 0 1 1 1 0 0 0 0 0 0 2 1 1 0 1 0 1 1 0 1 1 0 1 1 0 0 1 2 1 0 1 1 0 1 2 0 1 2 1 1 0 1 0 1 1 0 0 0 1 2 1 1 0 0 0 2 0 2 2 2 0 0 1 1 0 0 2 2 1 1 2 0 0 0 0 2 0 1 2 0 1 0 1 1 0 2 0 0 1 0 1 2 0 2 0 0 0 0 0 0 0 0 0 0 0 0 0 2 2 0 0 0 0 1 2 1 0 1 2 2 1 1 1 0 1 1 1 0 0 0 0 1 1 1 1 1 1 0 0 2 1 2 0 1 2 0 0 0 0 2 0 2 2 2 0 0 0 1 2 0 0 2 0 0 0 2 2 0 0 2 2 0 1 2 0 2 0 2 0 0 0 2 1 1 2 0 0 0 1 1 2 2 0 0 0 0 1 0 1 1 0 0 1 1 1 0 1 0 1 0 1 0 0 0 2 0 2 2 0 0 2 0 0 0 2 1 1 1 0 2 2 2 2 0 0 0 0 0 0 0 0 0 0 0 2 2 2 0 2 1 1 0 0 2 2 0 2 1 1 1 0 2 0 1 0 1 2 1 0 2 2 1 0 1 0 0 2 0 0 0 0 0 0 0 1 2 1 0 0 1 1 1 1 1 1 2 1 0 1 1 0 0 2 0 2 0 0 0 0 0 0 1 0 0 1 1 2 0 0 0 0 0 0 0 0 0 0 0 0 0 1 1 0 1 1 1 0 1 2 0 0 1 0 0 0 0 0 1 0 0 0 1 0 1
164 0 1 2 0 1 1 2 1 1 2 0 0 0 0 0 0 0 0 1 0 0 1 0 0 0 0 0 2 1 2 1 0 1 0 0 1 2 0 0 1 1 0 1 0 0 1 1 0 0 1 1 2 2 0 0 0 0 0 1 0 0 0 2 0 1 1 0 1 1 0 2 2 0 1 2 1 0 0 0 0 2 0 1 2 0 1 0 2 2 0 0 0 0 0 0 1 1 1 1 1 1 1 0 2 0 2 2 0 2 1 2 0 2 0 0 0 0 1 1 1 0 1 1 0 1 0 2 2 0 0 0 0 0 0 0 0 0 0 1 0 2 0 0 2 0 1 0 1 1 0 0 0 0 0 2 0 0 1 0 2 2 0 2 1 1 0 0 1 1 0 2 0 0 0 0 1 1 0 0 0 0 0 2 1 0 1 1 0 0 0 1 2 2 2 0 2 2 0 0 0 1 1 2 2 0 2 1 0 0 1 1 1 0 1 1 1 0 1 1 1 1 0 1 1 0 0 2 1 1 0 0 0 0 0 0 0 2 2 2 0 0 2 1 1 0 0 0 0 0 0 0 0 0 0 0 0 1 0 0 0 0 0 0 0 0 1 1 0 0 0 1 0 2 0 0 1 2 0 0 0 1 0 0 0 1 0 2 1 2 0 1 0 2 2 0 2 2 0 1 0 0 2 0 2 0 0 2 0 1 0 1 1 0 2 0 0 0 2 2 0 2 2 1 1 0 1 1 1 1 2 1 1 1 0 0 0 1 0 0 0 1 2 1 0 0 0 0 2 2 2 0 1 0 1 0 1 0 1 1 2 2 1 1 1 2 0 2 2 0 2 0 0 0 1 0 2 0 1 1 1 1 0 2 1 2 0 0 0 0 0 0 0 0 2 0 0 1 0 0 0 1 1 2 1 1 1 0 0 0 0 2 1 0 0 1 0 1 0 1 0 1 0 1 0 1 1 0 2 1 1 0 0 2 0 0 0 1 0 0 2 0 0 0 1 1 1 0 0 0 0 2 1 1 0 0 0 1 1 0 1 0 0 0 1 1 1 1 1 0 0 0 0 0 1 0 1 2 2 0 0 2 0 1 1 2 0 1 1 1 1 0 1 1 0 0 1 0 0 2 0 0 1 1 0 0 1 0 0 0 0 2 0 0 0 1 0 2 0 1 1 1 0 0 0 0 2 1 1 2 0 1 0 0 1 1 1 0 2 1 1 0 0 0 1 1 0 1 1 1 0 0 1 0 2 1 1 1 0 0 1 0 0 1 0 0 0 2 1 1 0 1 0 0 0 0 0 1 2 1 1 1 1 0 0 0 1 2 0 0 0 0 1 0 0 0 2 0 0 0 0 2 1 2 1 0 0 0 0 0 1 0 0 2 0 2 0 1 0 0 0 0 0 0 0 1 2 1 0 0 0 0 0 0 1 0 1 0 0 2 0 1 1 1 1 0 0 2 0 1 1 2 0 1 0 0 0 0 2 0 0 0 0 0 1 1 0 2 0 2 0 0 0 0 1 2 2 0 2 1 1 1 1 0 0 1 1 1 1 2 0 0 0 1 2 1 2 2 2 2 0 1 0 0 1 1 1 2 0 1 0 0 0 0 1 1 0 1 1 0 0 0 0 2 0 0 2 0 1 0 1 1 0 2 0 0 1 0 0 1 1 0 0 0 1 1 1 0 0 1 1 1 0 0 0 0 0 0 1 0 0 0 2 2 0 0 0 2 0 2 1 0 0 1 1 0 0 0 2 0 0 0 1 0 0 1 1 2 1 2 1 1 1 1 1 0 0 0 2 2 0 0 0 0 0 2 1 0 0 2 0 0 1 0 0 0 0 2 2 0 2 2 0 1 0 1 0 2 0 2 0 2 0 0 0 1 1 0 1 0 0 0 2 0 0 0 2 1 0 1 2 1 1 0 0 0 1 0 1 1 0 0 0 0 0 1 1 0 0 0 1 0 2 1 2 1 0 1 2 2 2 0 0 0 0 0 1 1 0 0 0 0 0 1 2 1 1 2 0 0 0 1 1 1 2 0 1 1 0 1 0 2 1 0 1 1 1 0 1 0 0 0 1 2 0 2 0 0 0 0 0 0 0 1 1 0 1 1 2 0 0 1 1 2 1 0 0 2 0 1 2 0 0 1 2 1 2 0 0 1 1 0 1 1 2 0 0 0 0 0 0 0 0 0 0 0 1 0 0 0 0 2 0 1 0 0 0 1 0 1 0 0 1 0 0 0 0 0 1 1 0 1
165 0 1 1 0 0 0 1 1 0 1 0 0 1 1 1 0 0 0 1 2 1 0 0 0 0 2 1 1 1 2 0 2 1 0 0 1 1 0 0 1 1 0 0 0 0 1 0 0 0 0 0 1 1 1 1 1 0 0 0 2 2 0 2 1 0 0 0 1 1 0 2 2 0 0 2 2 0 2 0 2 2 0 0 1 0 0 1 1 1 0 0 0 2 0 0 0 0 0 0 1 2 1 0 2 1 2 0 2 1 0 2 0 1 0 0 0 1 0 2 2 0 2 2 0 2 0 1 1 0 1 1 0 0 0 0 0 0 0 0 1 1 0 0 1 0 0 0 0 0 0 0 0 0 1 1 1 1 0 1 0 0 1 1 1 1 0 1 1 1 0 1 0 1 0 1 1 1 0 0 0 0 1 1 1 0 1 1 0 0 0 2 0 0 0 1 1 2 1 1 0 1 0 0 2 2 2 0 0 0 1 1 1 0 0 2 1 0 2 1 0 0 1 2 0 0 2 1 0 0 0 1 0 0 0 0 0 2 2 1 0 1 2 0 1 0 0 0 0 0 0 1 0 0 0 0 0 0 0 0 0 0 0 2 0 0 0 0 1 1 0 2 1 2 0 0 0 2 2 0 2 0 0 0 0 0 0 2 1 2 0 0 0 2 1 1 0 0 0 0 0 0 1 1 0 1 1 2 0 0 0 0 1 0 2 1 1 0 2 2 0 2 2 1 1 0 0 2 0 1 1 0 0 1 0 0 0 1 0 0 0 0 1 1 0 0 0 0 2 1 1 0 2 0 2 0 1 0 0 1 1 1 2 2 2 1 0 1 2 0 2 0 0 0 0 0 0 1 0 2 2 1 0 1 1 1 0 0 0 0 0 0 1 0 2 1 1 0 0 0 0 1 0 1 1 1 0 1 0 0 0 0 0 0 0 0 0 1 0 1 0 0 1 1 0 2 2 1 1 0 0 0 0 2 0 1 0 1 0 0 1 0 0 0 2 1 1 0 0 0 1 1 0 1 0 0 0 1 1 0 0 0 0 1 0 1 1 0 2 0 0 0 0 0 2 0 2 0 0 1 1 2 0 2 0 2 0 0 1 0 0 0 1 1 1 0 2 2 1 0 1 0 1 1 0 0 2 1 0 0 0 2 0 0 0 1 0 2 0 1 0 1 0 1 1 2 0 0 0 1 1 0 0 1 0 1 0 0 1 1 0 0 0 0 1 2 0 1 1 1 1 1 1 0 0 1 0 2 1 1 0 1 0 0 0 0 0 1 1 0 1 1 1 0 0 0 1 0 1 1 1 0 2 0 1 0 1 1 1 1 0 0 1 1 0 0 0 1 1 0 1 2 1 1 1 1 1 0 0 1 0 0 0 0 0 0 0 0 0 0 0 0 0 0 0 0 1 1 0 0 0 0 1 0 2 1 2 2 1 1 1 1 1 1 1 0 1 0 0 1 0 2 0 0 0 0 0 0 2 1 1 0 0 0 0 1 0 2 1 0 1 0 0 0 1 2 2 0 2 0 0 0 2 2 1 2 1 2 1 1 0 0 1 0 0 0 1 0 1 1 1 0 0 1 0 1 0 1 0 0 1 0 0 0 0 0 0 0 1 0 0 0 0 2 0 1 2 0 0 0 0 0 0 2 0 0 1 0 1 2 1 2 0 0 1 0 0 0 0 1 1 1 0 0 0 1 1 0 0 0 0 1 2 1 0 0 0 2 0 1 1 0 0 1 1 0 0 1 1 1 2 0 0 0 0 2 0 1 0 2 1 2 2 0 1 0 0 0 0 0 0 2 0 0 1 1 0 0 1 1 0 0 0 1 2 1 1 0 1 0 1 1 0 0 0 1 0 1 0 2 0 2 1 0 0 0 0 0 1 0 1 1 0 0 0 0 0 1 1 0 1 1 2 1 0 0 2 1 0 0 0 0 0 0 0 1 1 0 1 0 0 0 0 2 2 2 0 0 1 2 2 0 1 0 0 1 0 0 1 0 1 0 2 1 2 0 2 1 1 0 0 1 2 0 2 1 0 1 0 2 0 1 0 0 0 0 2 1 2 1 0 1 0 0 0 1 1 0 1 1 0 0 0 0 0 0 0 1 1 0 0 0 1 2 1 0 1 1 1 0 1 0 0 2 2 0 2 0 0 0 1 1 1 0 2 0 0 0 0 0 0 0 0 1 1 1 0 0 0 1 0 1 0 0 0 0 1 1 0 1 0 0 0 0 0 0 0 0 0 0 1 2
166 1 0 2 0 0 0 1 0 1 1 1 1 2 1 1 1 0 1 1 1 1 0 0 0 0 1 1 2 0 1 0 1 1 1 1 1 1 0 0 1 1 0 0 0 0 0 0 0 2 0 0 0 0 2 0 0 0 0 1 0 1 0 1 1 1 1 0 0 0 0 1 1 0 0 1 1 0 1 0 0 1 0 0 2 0 0 0 1 1 0 0 1 0 1 1 0 1 0 1 1 2 2 0 2 0 2 2 0 2 0 2 1 1 1 1 1 0 0 1 2 0 1 1 0 1 0 1 1 0 0 0 0 0 0 0 0 0 0 1 0 2 1 0 2 0 1 1 1 0 0 0 0 0 0 0 0 0 1 0 0 0 1 0 0 1 0 1 0 1 1 1 0 2 0 0 2 2 0 1 0 0 1 1 1 0 1 1 0 0 0 2 0 0 1 0 1 1 0 0 0 0 0 1 2 2 1 1 1 0 0 0 2 0 0 2 2 1 1 0 1 1 1 2 0 0 1 0 0 0 1 1 0 0 0 0 0 1 2 1 0 0 1 0 2 0 0 0 0 0 0 1 1 0 0 0 0 0 0 0 0 0 0 0 0 0 0 0 2 1 0 2 0 0 0 0 0 2 2 2 0 2 1 1 0 0 0 0 0 1 1 0 1 2 1 0 0 0 0 0 0 0 2 0 0 0 0 1 0 0 0 0 2 0 1 0 0 0 0 0 1 2 1 1 2 0 1 1 0 1 1 0 0 0 0 0 0 2 1 2 0 1 1 2 0 0 1 1 2 0 2 0 0 0 0 2 0 0 0 0 0 1 0 0 0 2 0 1 1 1 1 1 0 0 0 0 1 1 0 2 1 1 0 1 0 1 0 0 0 0 0 0 0 0 1 0 1 0 0 0 0 0 0 2 2 0 0 1 0 0 0 1 2 0 0 2 0 2 0 2 0 0 0 1 0 1 1 0 2 0 2 0 0 2 0 0 0 0 0 1 1 0 0 1 1 2 2 0 0 1 0 0 1 1 1 1 0 1 2 1 1 0 0 1 0 1 1 0 2 0 0 0 0 0 1 0 1 0 0 1 1 2 0 0 2 0 0 0 2 1 1 2 0 1 2 0 1 1 1 0 0 1 2 0 0 0 2 1 0 0 0 1 1 0 0 0 0 2 0 1 1 1 0 0 0 2 0 0 1 2 0 1 0 0 0 0 1 0 1 1 1 0 0 1 2 1 0 2 0 2 1 1 1 0 0 1 0 0 0 1 0 0 0 2 0 1 1 1 1 0 0 0 2 0 0 0 2 1 1 2 0 0 1 0 0 1 2 0 0 0 0 0 0 2 0 0 0 0 0 0 0 1 1 2 2 0 2 0 0 1 0 0 0 0 0 0 0 0 0 0 0 0 0 0 1 2 2 0 0 0 0 0 0 0 1 0 2 1 0 1 1 1 1 1 1 0 0 0 0 2 0 1 0 0 0 0 0 0 1 0 0 0 2 0 0 1 0 1 0 1 0 1 0 0 0 1 1 0 2 0 0 0 2 1 0 1 2 1 1 1 0 0 0 0 0 0 1 2 0 1 0 2 0 1 1 2 2 2 0 0 0 0 0 0 0 2 0 0 2 1 0 1 1 2 0 1 1 0 0 0 0 0 0 2 0 0 1 0 1 1 0 1 0 0 0 0 0 1 0 0 0 0 0 0 0 0 1 0 0 0 0 0 2 1 0 1 0 2 0 2 0 0 1 1 1 0 0 0 1 1 1 1 1 1 1 1 0 2 1 2 0 1 2 0 0 0 0 1 0 2 2 2 0 0 1 1 0 1 0 0 0 0 2 0 0 0 0 1 1 0 0 1 0 0 0 1 0 2 0 2 0 2 0 0 0 1 1 0 1 1 0 0 0 0 0 0 0 0 0 0 2 2 1 0 0 0 1 0 1 1 0 0 0 0 0 0 1 1 0 0 0 0 2 0 2 2 0 2 1 2 1 1 0 0 0 1 0 0 0 0 0 0 1 0 2 0 2 2 0 0 0 2 2 1 2 2 0 2 1 1 1 1 1 1 2 1 0 0 0 0 0 0 1 1 0 0 2 1 1 1 1 0 0 1 0 0 0 0 0 0 0 0 0 2 0 0 1 1 0 0 2 0 1 0 1 0 1 1 1 1 1 1 1 0 1 0 1 0 0 0 0 0 0 0 0 0 1 0 0 0 0 2 0 1 0 0 0 0 0 1 0 0 1 0 0 0 0 0 0 0 0 1
167 0 1 1 0 0 0 2 0 2 2 0 0 0 0 0 0 0 2 2 2 0 0 0 0 0 1 1 1 0 1 0 1 1 0 0 2 1 0 0 1 1 1 0 0 1 0 0 0 0 0 0 0 0 1 1 0 0 0 0 2 2 0 2 1 0 1 0 0 0 0 1 2 0 0 2 2 1 1 1 1 2 1 1 1 0 0 0 2 2 0 0 0 2 0 0 0 0 0 0 0 2 1 0 2 1 2 1 1 1 1 2 2 2 2 2 2 0 0 2 2 0 2 2 2 0 0 1 0 1 0 0 0 2 2 2 0 0 0 0 2 1 0 0 1 0 1 0 0 0 1 0 0 0 0 0 0 0 2 0 0 0 1 1 0 2 0 1 1 1 1 0 0 0 0 0 1 1 0 0 0 1 0 1 0 0 0 0 0 0 0 0 2 2 2 0 2 2 0 0 0 1 1 1 1 0 2 1 1 0 0 1 0 0 0 2 0 1 0 2 0 0 1 1 2 0 0 0 0 0 0 0 0 0 0 0 0 2 2 1 0 0 2 2 2 0 0 0 0 0 0 1 0 1 0 0 2 1 0 1 1 1 0 0 0 0 1 1 0 0 0 0 2 2 0 0 1 2 2 1 1 1 0 0 0 1 0 2 0 2 0 0 1 1 1 0 0 2 0 0 0 0 2 0 0 0 0 2 1 1 1 2 1 0 2 0 1 1 1 0 0 1 2 1 1 0 0 1 2 1 2 2 0 0 0 1 0 2 1 0 0 0 0 2 0 0 1 0 2 1 2 0 0 0 0 1 1 0 0 1 1 2 1 0 1 1 0 2 2 0 2 0 1 1 1 1 2 0 0 2 1 2 0 1 1 0 0 0 0 0 0 0 1 0 2 1 1 1 0 0 0 0 1 2 1 0 1 2 0 0 0 0 1 0 1 2 1 0 0 0 1 1 0 1 1 2 1 1 2 0 2 0 0 2 1 0 0 1 0 0 1 0 0 1 1 1 1 1 1 0 0 1 1 2 1 1 0 0 1 0 2 0 0 0 0 2 0 2 2 2 2 2 1 1 0 1 0 0 0 2 1 1 0 0 2 1 0 0 1 0 1 1 1 1 2 0 2 2 2 0 0 0 2 0 0 0 2 0 0 0 0 1 1 0 1 0 0 2 0 0 0 2 0 0 0 1 1 1 0 2 0 1 0 0 0 0 1 0 1 0 2 0 0 0 2 2 0 1 1 1 1 1 0 0 0 2 0 0 0 1 0 0 0 1 1 0 0 2 1 1 1 1 1 0 0 0 1 1 1 2 0 0 2 0 1 1 2 1 1 1 1 0 1 0 1 0 0 0 0 0 0 2 1 1 0 1 0 0 0 2 0 0 0 0 0 0 0 1 0 1 1 1 0 1 1 1 1 0 0 0 0 0 0 0 1 1 1 2 1 1 2 1 1 1 0 0 1 0 0 0 0 2 0 1 0 0 0 1 2 0 0 0 2 1 0 1 1 1 0 1 0 1 1 1 0 2 2 0 1 1 1 1 2 1 1 1 0 1 0 0 0 1 0 0 0 0 2 1 1 1 0 1 0 1 0 1 2 2 0 0 0 0 0 0 0 0 0 0 1 1 0 1 1 2 0 0 2 0 1 0 0 0 0 2 1 0 1 0 0 0 0 1 0 0 1 0 0 0 0 0 0 0 1 0 1 1 0 0 1 0 0 0 2 1 0 1 1 0 0 1 0 0 1 0 0 1 0 0 1 1 1 1 1 1 0 1 0 2 2 2 0 0 2 0 0 0 0 0 1 1 1 1 0 0 0 1 0 0 1 1 0 0 1 0 1 0 0 2 1 0 1 1 0 1 0 0 0 2 1 2 0 2 0 1 1 1 0 0 2 0 2 1 0 0 0 0 0 0 0 0 2 2 0 0 0 0 0 0 0 0 1 0 0 0 0 1 0 1 1 0 0 0 0 2 2 2 0 0 0 1 1 0 0 1 0 1 0 0 1 0 1 0 1 2 1 0 1 2 0 1 0 1 2 0 2 1 1 1 0 1 0 2 0 0 0 0 2 1 2 0 0 0 1 1 1 1 2 1 1 1 0 0 0 1 0 0 0 0 1 1 0 0 2 1 1 0 0 0 2 0 2 0 1 0 1 1 1 1 0 2 1 0 1 0 1 0 1 0 0 0 0 0 0 0 0 1 0 1 2 1 1 1 2 2 0 0 2 0 0 1 0 0 0 0 0 0 0 1 2 0 1 1
168 0 2 1 0 1 1 2 1 0 1 0 0 0 0 0 0 0 1 1 1 1 0 0 0 0 1 1 1 0 2 0 0 0 0 1 2 2 0 0 1 1 0 0 1 0 1 0 0 0 0 0 0 0 1 1 0 0 0 1 0 1 0 1 1 0 1 0 0 0 0 0 1 0 1 1 0 0 1 0 1 2 0 0 2 0 0 0 2 2 0 1 0 2 1 1 1 0 0 0 0 2 0 1 2 0 2 0 2 0 0 2 0 0 0 0 0 0 1 0 1 0 1 1 0 1 0 1 1 0 0 0 1 1 0 0 1 0 0 0 0 2 0 1 1 0 0 0 0 0 1 0 0 0 0 0 0 2 0 0 0 0 2 0 1 1 0 2 1 1 0 0 1 2 0 0 2 0 0 0 0 0 0 0 0 0 0 0 0 0 0 1 2 2 2 0 0 2 0 0 0 0 0 1 2 1 1 1 2 1 1 0 1 0 0 2 2 1 2 1 0 0 0 1 1 0 0 0 0 0 1 1 0 0 0 0 0 2 2 2 0 0 2 1 2 0 0 0 0 0 0 1 0 0 0 0 1 0 1 1 0 1 0 0 0 0 0 0 1 0 0 0 1 2 0 0 0 1 1 0 0 1 0 0 1 0 1 1 0 2 0 1 0 1 1 0 1 1 0 1 1 0 1 1 0 1 1 2 0 2 0 2 2 0 2 0 0 0 1 1 1 2 1 0 2 0 1 1 1 2 2 2 0 0 0 0 0 1 0 0 1 2 1 1 0 0 0 0 2 1 1 0 0 1 0 0 1 0 1 1 2 2 1 1 1 1 0 0 1 1 1 1 1 1 2 2 1 0 0 2 2 1 0 0 1 0 0 0 0 1 1 1 0 1 2 0 0 1 0 0 0 0 1 2 1 1 1 2 0 0 1 0 1 0 0 1 0 1 0 1 0 1 1 1 0 2 2 0 1 0 0 0 0 0 1 0 0 0 0 0 1 0 0 0 1 0 1 0 0 0 0 1 1 2 2 0 2 2 2 1 1 0 1 1 0 1 1 1 2 1 1 2 0 0 1 1 1 0 0 1 2 2 0 1 1 1 0 0 2 1 1 2 0 1 0 0 2 2 2 0 1 0 0 2 1 1 1 0 1 0 1 1 1 0 1 0 0 2 0 0 0 2 0 0 0 2 0 2 0 2 0 2 0 0 1 0 1 0 2 0 2 0 0 2 2 2 0 1 1 2 1 1 0 0 1 0 0 2 0 1 0 0 0 0 0 0 0 1 1 0 1 0 1 0 0 0 1 2 2 2 0 0 2 0 0 0 0 1 0 0 0 0 1 1 1 0 0 0 0 0 0 2 0 2 2 0 2 0 1 2 0 0 0 0 0 0 1 0 0 0 0 0 0 0 0 1 1 2 0 0 0 0 1 1 2 1 1 1 1 1 2 2 0 0 2 0 1 0 0 1 0 2 0 0 0 0 0 0 2 1 1 0 0 1 1 0 0 2 0 1 0 1 0 0 0 1 2 0 1 1 0 1 2 0 0 2 1 1 0 1 0 1 0 0 1 1 1 2 1 2 1 0 0 1 0 1 1 2 0 0 0 0 0 0 1 0 0 1 0 0 0 0 0 2 0 1 1 0 0 0 0 0 0 2 0 0 0 0 0 1 0 1 0 0 0 1 0 0 0 0 0 0 0 0 0 2 0 0 0 0 0 0 2 2 0 0 1 1 0 1 0 0 1 1 1 0 0 0 2 0 1 0 1 1 1 1 1 2 0 2 1 2 2 2 2 0 0 1 1 2 1 1 0 0 0 0 0 0 0 2 0 0 0 0 2 1 2 2 1 0 1 1 0 1 0 1 0 2 0 2 0 2 1 0 0 0 0 1 1 0 1 0 1 0 0 0 1 1 0 0 1 1 0 0 0 0 0 0 1 1 0 0 0 1 1 1 0 1 2 0 1 0 1 1 1 0 1 0 0 2 2 0 0 0 0 0 0 1 0 0 1 0 1 1 2 1 2 2 0 0 0 2 1 1 1 2 0 1 1 1 1 1 1 0 1 1 1 1 2 1 1 1 0 0 0 1 2 1 0 0 0 0 1 1 2 0 2 0 0 0 0 0 1 1 1 1 1 0 0 1 1 0 1 1 1 0 0 0 0 2 0 2 1 1 2 0 0 0 0 0 0 0 0 0 0 0 0 0 1 0 0 1 2 2 0 1 1 0 0 2 0 0 0 1 1 0 0 0 0 0 1 2
169 0 1 2 0 1 1 1 0 1 1 1 0 0 0 0 0 0 1 1 2 1 1 0 0 0 0 2 2 0 2 1 1 1 1 0 1 1 0 0 1 1 0 0 0 0 2 0 0 0 0 0 0 2 0 0 0 0 1 0 1 2 0 0 1 0 1 0 0 1 1 2 2 0 1 2 1 0 1 0 2 2 0 0 1 0 0 1 2 2 1 1 1 1 0 0 1 0 0 0 0 2 0 0 2 0 2 2 0 2 0 2 0 1 1 0 0 0 0 2 2 0 1 1 0 1 0 0 0 0 1 1 0 0 0 0 0 0 0 1 2 0 1 0 2 0 1 0 1 1 0 0 0 0 0 0 0 2 1 1 0 0 1 1 1 2 1 1 0 2 1 0 1 2 1 0 2 0 0 0 0 0 1 1 1 0 1 1 0 0 1 2 2 2 2 0 0 1 0 0 1 0 0 1 2 1 2 1 0 0 1 1 1 0 0 2 1 0 1 1 0 0 0 2 0 0 1 0 0 0 0 0 0 0 0 0 0 2 2 1 0 1 2 0 1 0 0 0 0 0 0 0 0 0 0 0 0 0 0 0 0 0 0 0 1 0 0 0 1 0 0 1 0 2 0 0 0 2 1 1 0 1 0 0 0 1 0 2 0 2 0 0 2 2 2 0 0 0 0 0 0 0 2 0 1 1 1 2 0 1 1 2 2 0 1 0 1 1 0 0 0 2 1 1 1 0 0 0 1 1 2 0 0 0 0 0 1 1 1 1 1 1 1 1 1 1 2 0 1 1 0 1 0 0 0 0 0 0 0 1 1 1 1 0 1 1 0 2 2 0 2 0 1 0 1 1 2 0 1 1 2 0 0 0 1 0 0 0 0 0 1 1 1 0 2 0 0 0 1 0 0 1 0 2 2 1 0 2 0 0 1 0 0 0 0 0 0 1 0 1 1 1 1 1 2 2 0 2 2 0 0 0 0 2 0 0 0 1 0 0 0 0 0 0 1 2 1 0 0 1 1 0 0 1 1 0 1 1 1 1 1 0 0 0 0 2 0 1 1 0 0 0 2 2 0 0 0 0 0 1 1 1 0 1 2 0 0 0 2 1 1 2 0 1 0 0 0 1 1 0 0 1 0 2 1 1 2 0 1 0 0 1 0 0 1 0 0 2 0 1 1 1 1 0 0 2 0 0 0 1 1 0 0 1 0 0 1 0 1 1 0 2 0 0 2 1 0 0 2 0 0 0 1 0 1 1 1 1 0 2 0 0 2 2 1 1 1 0 0 1 0 1 1 0 0 0 1 0 2 0 1 0 2 0 2 1 2 2 2 1 0 0 1 0 1 0 1 0 0 0 0 2 0 0 0 2 0 0 0 2 0 0 0 0 0 0 0 0 0 0 0 0 0 0 0 1 2 2 0 0 2 0 0 0 2 0 1 1 1 2 1 0 0 2 0 0 1 1 0 0 0 2 1 0 0 0 0 0 2 0 0 0 1 1 1 0 1 2 1 1 0 0 1 1 0 2 1 0 2 1 1 1 2 1 0 1 2 1 0 1 0 0 1 1 1 1 2 2 0 1 1 0 0 1 1 2 1 0 0 2 0 0 0 2 2 1 1 1 1 0 0 0 0 2 0 2 0 0 0 0 0 0 0 2 0 0 1 0 0 1 1 1 0 0 0 0 0 0 0 1 1 1 0 0 0 1 0 0 0 0 0 0 2 0 0 1 0 2 0 2 1 0 0 0 0 0 0 0 1 1 1 0 1 1 1 1 0 0 0 2 0 2 2 1 1 0 0 0 1 2 1 1 0 0 0 2 1 0 0 1 0 0 0 1 1 0 2 2 1 0 1 1 0 1 0 1 0 1 0 2 1 1 0 2 2 1 0 0 1 0 0 0 0 0 0 0 0 0 0 1 1 1 0 0 0 0 0 1 0 0 0 0 1 0 1 1 0 0 0 0 0 0 0 2 1 1 0 2 1 1 2 0 0 0 0 0 0 1 0 0 0 0 1 0 2 2 1 2 0 0 0 2 1 0 1 1 1 1 0 1 0 1 0 0 1 0 1 0 2 0 0 0 0 1 1 0 1 1 1 1 0 0 0 1 0 0 0 0 0 1 1 1 0 0 0 1 1 1 1 1 2 0 1 1 0 0 1 0 0 0 2 0 1 0 0 1 1 1 1 0 1 0 1 0 0 1 0 0 1 0 0 1 1 1 0 1 2 0 0 2 0 0 0 0 0 0 0 0 0 0 1 1
170 0 0 2 0 0 0 2 1 1 2 0 1 2 1 2 1 0 0 0 0 0 0 0 0 0 1 2 2 0 2 1 0 2 0 0 2 1 0 0 1 1 1 0 0 1 0 0 0 0 0 0 0 0 2 1 0 0 0 1 0 0 1 1 0 1 0 0 0 0 0 1 2 0 1 2 1 0 1 1 0 2 0 0 2 0 0 0 2 2 0 0 1 2 0 0 0 1 0 1 1 2 0 0 1 0 1 0 2 0 0 2 1 2 1 1 1 0 0 1 1 1 2 2 1 1 0 1 0 1 1 1 0 0 1 0 0 0 1 0 1 2 1 0 2 0 1 0 0 0 0 0 0 0 0 0 0 1 0 0 1 0 1 1 1 2 0 1 1 2 0 0 1 2 0 1 1 0 0 2 0 0 0 2 1 0 1 2 1 1 1 2 1 1 1 0 1 1 0 0 0 0 0 0 2 1 2 1 0 0 1 2 1 1 0 2 0 0 1 0 1 1 0 1 1 1 0 0 0 0 0 1 0 0 0 0 0 2 2 2 0 0 2 0 2 0 1 0 0 0 0 0 0 0 0 0 0 1 1 2 1 2 0 0 0 0 1 0 1 1 0 2 1 2 0 0 0 2 2 2 1 1 0 0 2 0 2 1 2 2 0 1 2 2 2 0 0 0 0 0 0 0 2 0 0 1 1 1 0 1 0 1 2 0 2 0 1 1 1 1 0 2 1 0 1 0 1 1 1 1 2 0 0 0 0 0 0 1 1 1 0 1 2 2 0 0 1 0 2 1 1 0 0 0 0 0 1 0 0 1 1 1 1 0 1 1 0 2 2 0 2 0 2 1 1 2 2 1 1 1 1 2 0 1 1 0 0 0 0 1 0 1 0 1 2 1 1 1 1 0 0 0 1 2 2 1 0 1 1 0 1 1 1 0 0 1 0 0 0 0 1 1 0 2 0 2 2 0 0 0 1 0 0 2 0 1 0 1 0 0 1 0 0 0 1 2 2 0 0 0 1 1 2 2 2 2 0 0 1 0 2 0 0 0 0 2 0 1 2 1 1 1 1 1 0 0 0 1 1 0 1 1 0 2 0 2 0 0 0 0 0 0 0 1 1 0 2 1 0 0 1 1 2 0 0 0 1 0 1 0 1 1 0 2 0 2 0 2 0 1 1 1 2 2 2 2 0 0 0 0 0 0 0 0 0 0 2 0 0 1 1 0 0 1 1 0 1 1 0 2 0 1 0 0 0 0 0 0 0 0 0 0 0 1 0 0 0 1 1 1 1 1 0 0 0 0 0 0 0 2 0 1 0 0 0 0 1 2 2 1 0 0 1 0 1 0 1 0 0 0 1 1 1 2 2 1 1 0 1 2 0 0 0 1 0 1 0 1 0 0 0 0 0 0 0 0 0 1 0 0 0 1 1 0 2 1 2 1 1 1 2 0 0 0 1 0 1 0 0 1 0 2 0 1 0 0 0 1 1 0 0 0 2 0 0 2 0 2 0 0 0 2 0 0 0 2 2 1 0 2 0 2 2 0 0 2 1 1 0 1 0 0 0 0 2 1 2 2 1 0 0 1 0 2 1 2 1 2 0 0 1 1 0 1 1 1 1 1 2 0 1 0 0 2 0 2 1 0 1 0 1 1 0 2 0 0 0 0 0 1 0 1 0 0 0 1 0 1 0 0 0 0 0 0 1 0 0 0 1 1 1 1 2 0 0 1 0 1 0 1 1 0 0 0 0 1 1 0 1 1 1 1 0 0 0 1 0 1 0 1 0 1 2 0 1 0 1 0 1 0 0 0 0 0 0 0 0 0 1 1 0 0 2 0 0 0 0 2 2 0 1 2 0 1 1 2 0 2 0 2 0 2 2 0 0 0 0 0 1 0 1 0 0 0 0 0 0 1 1 0 1 1 1 0 1 0 1 0 0 0 0 0 0 0 0 0 1 0 1 0 1 0 1 1 1 2 0 0 2 2 2 0 2 0 0 2 0 0 2 0 1 0 1 1 1 0 1 1 0 0 0 2 1 0 2 2 1 1 1 1 1 0 1 0 2 1 1 0 2 0 0 0 0 1 0 0 1 2 0 0 0 1 0 1 0 0 0 1 1 0 0 0 2 2 1 2 2 0 2 0 1 0 0 2 2 0 2 0 0 0 1 1 2 0 2 0 2 0 0 0 0 1 0 0 0 2 0 0 2 1 1 0 1 2 0 0 2 1 0 2 0 0 0 0 0 0 0 0 2 2 1 1
171 1 2 0 0 0 0 2 0 1 1 0 1 1 1 2 1 0 1 1 1 1 1 0 0 0 1 1 1 0 1 0 1 1 0 0 2 1 0 0 1 1 0 1 1 0 1 0 0 0 0 0 0 0 1 1 0 2 2 1 0 0 0 2 0 1 0 0 0 0 0 2 1 0 1 1 0 0 2 1 1 2 1 1 1 0 0 0 1 1 0 0 2 1 0 0 0 1 0 1 0 2 0 1 2 0 2 1 0 2 1 1 1 1 1 1 1 0 1 1 1 0 2 2 0 2 0 1 1 0 0 0 0 0 0 0 0 1 0 1 1 2 0 0 1 0 0 0 1 1 0 0 0 0 1 1 1 0 1 1 0 1 2 0 1 2 0 1 0 1 0 0 0 0 0 1 2 0 2 0 0 2 1 1 1 0 0 2 1 0 0 2 2 1 2 0 1 2 1 0 0 0 0 1 1 1 1 0 2 0 2 2 0 0 0 2 0 0 2 0 2 2 1 1 1 0 1 0 0 1 0 0 0 0 0 0 0 2 2 2 0 0 1 0 2 0 0 0 0 0 0 1 1 1 0 0 0 1 0 0 0 0 0 0 0 0 1 0 1 1 0 1 1 2 0 0 0 1 1 0 0 1 1 1 0 2 0 1 1 1 1 1 1 2 2 0 1 1 0 1 0 0 1 1 0 0 0 2 0 1 0 1 1 0 2 0 0 0 0 0 0 2 0 0 2 0 1 1 0 0 1 0 0 0 0 0 0 2 0 0 0 0 0 2 0 0 2 0 2 1 1 0 1 0 1 0 0 0 0 1 1 1 0 0 0 0 0 0 0 2 0 2 0 0 0 0 1 0 1 1 0 1 0 0 2 1 0 0 0 0 1 1 1 0 1 0 1 1 1 1 0 1 0 2 2 0 0 0 0 0 1 0 0 0 1 1 0 0 0 0 0 2 0 0 0 1 1 1 2 0 1 1 0 0 2 0 0 1 0 1 2 0 1 1 1 1 1 0 2 2 0 2 1 2 1 1 0 1 2 0 1 0 0 0 0 1 1 0 2 0 0 0 0 0 0 1 0 0 0 1 2 1 0 0 2 1 0 0 1 0 1 1 0 2 2 0 1 1 1 1 0 0 0 2 0 0 0 0 1 0 1 0 0 1 0 2 0 0 0 2 2 0 1 0 0 1 1 0 1 1 0 1 2 0 1 0 1 0 2 0 2 0 0 1 1 1 0 1 1 1 1 1 1 0 1 1 0 0 0 0 0 0 0 2 0 1 1 1 1 0 0 2 0 0 0 0 0 1 1 2 0 0 2 0 0 0 2 1 1 1 0 0 0 0 0 1 1 0 0 0 0 2 0 2 2 1 2 0 0 2 2 0 0 0 0 0 0 2 0 0 0 0 0 0 0 1 2 1 0 0 0 2 0 0 2 0 2 1 1 1 1 1 0 2 0 0 2 0 0 1 0 2 0 0 0 0 0 1 1 0 0 0 0 0 0 1 1 1 0 0 0 2 0 0 0 2 2 0 0 2 1 1 2 1 1 2 0 2 1 1 0 1 0 0 0 0 2 2 1 1 1 0 0 1 1 2 2 1 1 1 0 0 0 1 0 1 1 1 0 0 0 0 0 2 1 2 0 0 0 0 0 0 0 2 0 0 1 0 0 0 0 0 0 0 0 1 0 0 0 0 0 0 0 0 0 1 1 0 0 2 1 2 2 1 0 1 1 2 0 2 0 0 0 0 0 0 0 0 1 0 0 0 0 0 0 1 1 2 0 2 1 2 2 1 1 1 0 0 0 0 0 1 0 0 2 1 2 0 2 0 0 0 2 0 0 0 0 2 1 0 1 1 0 0 1 1 0 2 0 2 0 2 1 0 0 0 0 0 0 0 0 0 0 0 0 0 0 0 0 0 2 2 0 0 0 0 0 1 0 0 0 0 0 1 1 0 2 0 1 0 0 0 1 1 1 2 0 1 0 2 2 0 0 0 0 0 0 0 0 1 0 1 0 1 2 0 2 2 1 1 1 2 2 0 2 1 1 2 0 2 0 1 0 0 0 0 2 0 1 0 0 0 0 0 0 1 0 1 1 1 0 1 0 1 0 0 0 2 2 1 1 1 0 1 1 0 0 0 1 0 2 0 2 0 0 0 0 0 0 0 1 1 1 0 1 0 0 0 2 2 0 0 0 0 0 1 1 0 1 1 1 1 0 0 0 1 1 0 0 1 0 0 0 0 0 0 0 0 0 0 0 1
172 1 2 1 0 0 0 2 1 0 1 0 0 0 0 0 0 0 1 1 1 1 1 0 0 0 2 0 2 1 1 0 0 0 1 0 2 2 0 0 0 0 0 0 0 0 0 0 0 0 1 0 1 1 0 1 0 0 1 1 1 1 1 1 0 0 0 0 0 0 0 0 1 0 1 1 0 0 1 1 0 1 0 0 2 0 1 1 1 2 0 1 0 0 1 0 0 0 0 0 0 2 0 0 1 1 1 1 1 1 0 2 0 0 0 0 1 0 1 0 0 1 1 1 0 1 0 0 0 0 0 0 0 0 0 0 0 0 0 0 1 1 0 0 0 0 0 0 1 0 0 0 0 0 1 0 0 0 1 0 1 1 0 2 1 1 0 1 1 1 0 1 0 0 0 1 0 2 0 1 0 1 0 0 0 0 0 1 0 0 0 1 2 1 2 0 0 2 0 0 0 1 0 0 2 1 1 2 1 1 0 1 1 0 1 1 1 1 1 0 0 0 1 2 0 0 0 0 0 0 0 0 2 1 1 0 0 2 2 1 0 1 2 0 1 0 0 0 2 1 0 1 0 0 0 0 0 0 0 0 0 0 0 0 0 0 0 0 2 0 0 0 0 1 1 1 0 2 2 2 0 2 0 0 0 0 0 2 1 2 0 1 1 2 2 0 0 0 0 0 0 0 2 0 0 0 0 2 0 2 0 2 2 1 1 1 0 0 1 1 1 2 2 1 2 0 1 1 0 0 2 1 0 1 0 0 0 1 1 1 1 1 2 1 0 0 1 2 2 1 1 0 1 1 1 0 2 0 0 2 2 1 1 1 1 0 0 1 2 0 2 0 2 2 0 0 2 0 1 1 1 0 0 0 0 0 0 0 0 0 0 0 1 0 1 0 1 1 1 1 0 1 0 0 0 0 0 0 0 0 0 0 1 0 1 2 1 0 0 0 1 1 1 1 0 2 2 0 0 0 0 0 0 0 0 0 0 1 0 0 1 0 0 0 1 2 1 0 0 0 0 2 0 2 1 0 1 1 2 0 1 0 0 1 0 1 1 0 2 0 1 1 0 0 2 0 1 1 1 0 1 2 0 1 1 2 0 0 2 2 1 1 0 0 1 0 1 2 0 0 2 0 1 1 0 0 1 1 1 0 0 2 0 2 0 2 0 2 0 1 1 1 0 0 0 2 0 1 1 2 0 1 0 1 0 1 1 0 2 1 1 0 0 1 2 2 0 2 0 2 1 1 0 0 1 1 1 0 0 0 1 0 1 2 1 1 1 1 0 1 0 1 0 0 0 0 0 1 2 1 0 0 1 0 0 1 1 2 1 1 1 1 1 1 0 0 0 0 0 0 0 1 0 2 2 0 2 0 0 0 1 0 1 1 1 1 0 1 1 0 0 0 0 0 0 1 1 1 0 0 0 1 0 1 2 0 2 2 2 2 2 2 0 0 1 0 2 0 0 2 2 0 1 0 1 1 0 0 0 0 0 0 1 0 1 1 0 2 2 0 1 0 1 0 0 2 1 0 2 0 1 0 1 0 0 1 1 1 1 2 0 0 1 1 1 1 2 2 0 1 1 0 0 0 2 2 2 1 0 0 1 0 0 0 0 0 2 1 1 0 0 0 1 2 0 2 0 1 0 0 0 0 0 2 0 0 1 0 0 1 1 0 1 1 1 0 0 0 0 0 0 0 0 0 0 1 0 0 0 0 0 0 2 1 0 0 1 2 0 2 0 0 0 0 0 0 0 1 1 1 2 0 1 1 1 1 0 1 1 2 0 1 2 1 1 1 0 0 0 0 0 1 0 1 0 1 1 0 0 1 0 0 0 1 2 0 1 2 2 0 0 2 0 0 1 1 0 2 0 2 0 2 2 0 0 0 0 0 1 0 1 1 0 0 0 0 0 0 0 1 1 1 1 0 1 0 1 0 0 0 0 0 0 0 0 1 0 1 0 0 0 0 2 0 2 2 1 1 0 2 1 1 0 0 1 0 1 0 2 0 1 0 0 1 2 0 2 2 0 0 0 2 2 1 2 2 0 0 1 1 0 0 0 0 0 0 2 1 2 0 0 0 0 2 1 2 1 1 0 0 0 0 0 1 0 0 0 1 1 0 0 0 1 0 0 1 1 0 1 0 0 1 2 0 0 0 0 2 1 1 1 1 1 1 1 0 1 0 0 0 0 0 0 0 0 0 0 0 2 1 1 0 1 1 0 0 2 0 1 2 1 0 0 0 0 0 0 0 1 0 0 0
173 0 1 1 0 0 0 2 0 0 0 0 0 0 0 0 0 0 1 0 0 0 0 1 0 0 1 1 1 2 2 1 2 2 0 0 1 1 0 0 1 1 0 0 0 1 1 0 0 1 1 0 1 1 1 1 1 0 1 1 1 2 0 2 0 1 0 1 0 0 0 0 2 0 2 2 0 0 0 0 1 2 0 0 2 0 0 0 2 2 0 0 1 2 0 0 0 1 0 1 1 2 1 0 2 0 2 1 1 1 0 1 1 2 1 1 1 0 0 2 2 0 1 1 0 1 0 1 1 0 0 0 0 0 1 0 0 0 2 0 1 1 0 0 1 0 0 0 0 0 0 0 0 0 1 0 0 0 1 1 0 0 1 1 1 1 0 0 1 2 0 0 0 1 0 1 1 1 0 0 0 1 0 2 2 0 2 0 0 0 0 1 1 1 1 0 0 1 0 0 0 0 0 1 2 1 1 1 1 0 1 2 2 0 0 2 1 0 1 1 0 1 0 1 1 0 1 1 1 1 0 1 1 1 1 0 0 2 2 1 0 1 1 1 1 0 0 0 0 0 0 1 0 0 0 0 0 1 0 0 0 0 0 0 0 0 0 1 1 0 0 1 0 1 0 0 0 1 0 0 0 1 0 0 0 1 0 0 1 1 1 1 0 2 2 0 1 2 1 0 1 0 2 0 2 0 0 2 1 2 1 2 1 0 1 1 0 0 0 0 2 2 1 1 2 0 1 2 0 2 2 1 0 0 0 0 1 1 0 0 0 0 0 0 1 0 2 0 1 0 0 0 0 1 0 0 1 0 0 1 1 1 2 2 2 1 0 0 2 0 2 0 0 0 2 0 2 0 1 1 0 0 0 2 2 0 0 0 0 0 0 0 1 0 1 1 2 1 0 0 0 0 1 1 0 0 1 1 1 1 0 0 1 0 1 2 1 2 0 2 0 0 1 2 1 1 0 0 2 0 2 0 0 2 0 1 1 1 1 1 2 0 1 1 1 1 1 0 0 0 0 2 1 2 2 1 1 1 1 0 0 0 1 1 1 0 2 1 2 0 0 0 0 0 0 0 0 0 0 0 2 1 0 1 2 0 0 0 1 1 1 0 1 1 0 0 2 0 0 1 0 1 1 1 0 0 1 0 0 0 0 2 1 0 1 0 0 2 0 1 1 0 2 2 2 2 0 2 0 2 0 2 0 1 2 1 1 0 0 1 0 0 0 0 2 2 0 1 1 1 0 0 0 0 1 0 0 0 0 0 1 0 1 2 0 1 1 2 2 0 1 0 1 0 0 0 0 2 2 2 0 1 1 0 0 0 1 1 0 0 1 1 0 1 0 0 0 1 0 0 0 2 1 2 2 1 2 0 0 1 1 0 0 1 0 1 0 0 0 0 0 0 0 0 0 0 0 1 0 0 0 0 0 0 1 2 2 0 0 1 2 1 0 1 0 0 1 0 0 0 1 2 0 1 0 0 0 0 1 0 0 0 1 0 1 2 1 2 0 0 1 0 0 1 0 2 2 0 2 0 0 0 2 1 1 1 0 0 0 2 0 0 1 0 0 0 1 2 1 1 0 0 0 1 1 2 2 0 0 2 0 0 0 0 0 0 0 1 1 0 0 0 0 2 0 2 0 0 0 0 0 0 0 2 0 0 1 0 0 1 1 0 0 0 1 1 1 0 0 0 0 0 1 0 1 1 0 0 1 1 0 1 1 0 0 1 0 1 0 1 0 0 0 0 0 0 0 0 2 0 2 1 0 0 0 2 0 2 1 2 0 1 2 0 1 0 0 1 0 1 1 2 0 1 0 1 0 0 0 1 0 0 1 1 1 0 0 2 1 0 1 1 0 1 0 2 0 1 0 2 0 2 0 0 0 0 0 0 1 0 1 0 0 0 0 0 0 1 1 0 2 2 1 0 0 1 1 0 0 0 0 0 0 0 0 1 0 0 1 0 0 0 1 1 2 2 0 0 0 1 1 0 2 0 0 1 0 0 0 0 0 0 0 1 2 0 2 2 1 1 1 1 1 0 2 1 1 0 0 1 1 1 0 0 1 1 2 0 2 0 0 0 0 1 0 2 1 1 1 1 1 0 0 1 0 0 0 1 1 1 0 0 1 1 0 1 1 0 1 0 1 1 1 1 0 0 0 0 0 1 1 0 1 0 1 0 1 1 2 1 1 0 0 1 1 0 1 0 0 0 0 2 1 2 1 2 2 0 0 0 0 0 0 0 0 0 0 0 2 0 0 0
174 0 0 2 0 2 2 1 0 2 2 0 1 0 0 1 1 0 2 1 1 1 0 0 0 0 1 1 1 2 2 0 1 1 0 0 2 1 0 0 0 0 1 0 0 1 0 0 1 1 0 0 2 2 0 2 1 0 0 1 0 1 0 1 1 1 1 0 0 1 1 1 2 0 1 2 1 1 2 1 1 2 0 0 2 0 0 1 2 2 0 1 1 1 1 0 0 0 0 0 0 2 0 0 2 0 2 0 1 1 0 1 0 0 0 0 0 0 1 1 1 0 1 1 0 1 0 1 0 1 1 1 0 1 1 1 0 0 1 0 0 2 0 0 1 0 0 0 0 0 0 0 0 0 0 0 0 1 1 1 0 0 1 1 0 1 0 0 2 2 0 0 1 1 0 1 1 1 0 1 0 0 0 1 0 0 0 1 0 0 0 1 2 2 2 0 2 2 0 0 0 1 0 1 2 2 0 0 1 0 2 2 1 0 1 1 1 0 2 0 2 2 1 2 1 0 1 0 0 0 0 0 0 0 0 0 0 2 2 2 0 0 2 0 2 0 0 0 0 0 0 0 0 0 1 1 1 0 2 2 0 2 0 0 1 0 0 0 2 1 1 0 2 2 0 0 0 2 2 1 1 1 0 0 0 1 0 2 0 2 0 0 0 2 2 0 2 0 0 0 0 0 2 0 0 0 1 2 0 1 0 2 0 0 2 0 2 1 0 0 0 1 0 0 1 0 1 2 0 0 0 0 0 0 0 0 0 0 0 0 0 1 1 2 0 0 1 0 2 0 2 0 0 0 0 1 0 0 1 0 1 1 1 1 1 0 0 1 1 1 1 1 0 0 1 1 2 0 2 0 2 2 0 1 1 0 0 0 0 0 0 0 1 0 1 0 1 1 0 0 0 0 0 2 2 1 0 0 0 0 1 0 1 0 1 2 1 0 0 0 0 2 0 1 1 2 0 0 2 0 1 0 1 0 1 0 0 0 0 0 2 0 0 2 0 2 2 0 0 0 1 1 2 2 2 2 0 1 1 1 1 0 0 1 1 0 2 1 2 0 0 0 0 0 1 0 1 0 0 1 1 0 0 2 1 2 0 0 1 1 0 1 2 2 1 0 1 0 0 0 0 1 2 0 0 0 1 1 0 0 0 1 0 0 0 1 1 2 0 1 1 1 0 0 0 2 0 1 0 2 0 1 0 0 0 1 0 0 2 1 1 0 0 1 2 0 0 1 1 2 2 2 1 0 0 1 0 1 0 0 1 0 1 2 0 1 1 1 0 0 0 1 2 0 0 0 2 1 1 2 0 1 1 0 0 0 1 0 0 0 0 0 0 0 0 0 0 2 2 0 1 0 0 2 1 0 1 0 0 1 2 0 0 1 0 0 1 1 0 0 0 0 0 0 0 0 0 1 0 0 1 0 0 0 2 0 2 2 1 2 1 0 0 0 2 0 0 1 0 0 0 2 0 0 1 1 0 1 1 0 0 0 2 0 0 1 0 2 0 2 0 0 0 0 1 2 2 0 2 0 0 0 2 0 0 2 1 1 0 1 1 1 0 0 0 0 1 2 0 1 1 0 0 0 0 0 2 1 1 1 0 0 0 0 0 0 0 2 1 0 0 0 0 2 1 1 1 0 0 0 0 0 0 2 0 0 0 0 1 1 0 0 1 1 1 0 0 1 0 1 1 1 0 0 0 1 2 0 0 1 1 1 2 2 0 1 1 1 0 2 0 0 0 0 0 0 0 0 2 0 0 0 1 1 1 2 0 2 0 2 2 2 2 0 1 0 1 1 0 1 1 1 0 0 0 1 1 0 0 2 0 0 0 1 0 0 1 2 1 0 0 1 0 1 0 1 0 1 0 2 1 1 1 0 0 0 0 1 2 0 2 1 1 0 0 0 1 1 1 0 1 1 0 0 0 0 0 1 0 1 0 1 1 0 1 1 0 0 0 0 0 0 1 1 1 0 1 1 1 0 1 0 0 0 0 2 0 2 0 0 0 0 1 1 2 1 2 2 0 0 0 2 1 1 2 0 1 1 0 2 0 0 1 1 2 2 0 1 2 1 0 1 0 1 0 0 1 1 0 0 1 0 0 1 0 0 0 1 1 0 0 0 1 0 0 0 1 0 0 0 2 0 1 1 0 0 1 0 0 1 0 1 1 0 1 1 1 1 1 0 0 0 0 0 0 1 0 0 2 0 0 0 0 2 0 0 2 1 0 1 0 0 0 1 1 0 0 1 2 0 0 0
175 0 2 1 0 0 0 2 0 0 0 0 2 1 1 2 1 0 1 1 1 1 0 1 0 0 2 1 2 0 2 1 0 1 0 0 2 1 0 0 0 0 0 1 0 1 1 0 0 1 0 0 1 1 0 1 0 1 1 1 1 2 0 1 0 1 0 1 0 0 0 2 2 0 0 2 2 0 1 0 1 2 1 1 1 0 0 1 1 1 1 1 0 1 0 0 1 2 0 2 2 2 0 0 2 1 2 2 0 2 0 2 2 2 2 2 2 0 0 2 2 0 1 1 0 1 0 0 0 0 1 1 0 2 2 2 0 0 0 2 1 1 0 0 2 0 1 0 0 0 0 0 1 1 0 0 0 0 0 0 1 1 1 1 0 0 0 0 2 2 0 0 1 1 0 0 1 1 0 1 0 0 2 2 2 0 1 1 1 1 1 2 1 1 1 0 0 1 0 0 0 0 0 0 2 1 1 1 1 0 2 2 1 0 0 2 1 0 0 0 2 2 0 2 0 0 0 0 0 0 1 1 0 0 0 0 0 2 2 2 0 0 1 0 2 0 0 0 0 0 0 0 0 0 0 0 0 1 0 1 1 1 0 0 0 0 0 0 1 0 2 1 0 1 0 0 1 2 1 0 0 2 2 2 0 2 2 1 0 2 0 0 0 2 1 0 0 1 1 1 0 0 2 0 0 0 0 2 1 1 1 1 0 1 1 0 1 1 1 1 0 2 2 0 2 0 1 2 1 0 2 2 0 0 0 0 0 2 1 1 0 1 2 2 0 0 2 0 2 1 1 0 0 0 0 2 1 0 1 1 2 2 1 1 1 0 0 1 2 0 2 0 1 1 1 0 2 1 1 1 1 2 0 1 1 0 0 0 0 1 0 1 1 0 1 1 2 1 1 1 0 1 0 2 2 1 0 0 0 0 0 2 2 0 0 2 0 0 0 0 0 2 0 1 2 1 1 1 1 0 0 1 0 2 0 1 0 1 0 0 2 0 0 0 1 1 1 0 0 0 0 2 0 1 1 0 1 2 1 1 2 0 0 0 1 1 1 0 2 0 0 0 0 0 1 0 0 1 1 0 0 2 0 1 1 2 0 0 2 1 1 2 1 0 2 0 2 1 1 1 0 1 1 1 1 1 1 1 1 0 1 1 0 0 0 0 1 1 0 2 2 0 0 0 0 1 1 2 0 2 0 2 0 0 0 0 1 0 1 0 2 0 1 0 1 1 0 1 1 2 1 1 1 0 0 1 0 0 0 0 1 0 1 1 0 1 1 0 0 0 0 2 0 0 0 0 0 2 2 2 0 0 1 0 1 0 0 2 1 0 1 1 1 0 1 0 0 0 0 0 0 0 0 0 0 0 0 0 0 1 1 0 0 2 1 1 0 1 0 0 0 0 0 1 1 0 0 2 0 0 0 0 0 0 2 0 2 0 0 1 1 0 0 1 1 0 1 0 0 1 0 1 1 0 1 0 0 1 1 0 0 0 0 1 1 0 0 1 0 0 0 2 0 0 0 1 1 1 1 2 0 0 1 0 1 1 0 2 0 1 0 2 1 1 2 0 2 2 1 2 0 2 0 0 2 2 2 2 0 0 1 1 0 0 0 0 0 1 1 0 0 0 0 2 0 1 1 0 0 0 0 0 0 2 0 0 1 0 0 1 1 1 0 0 0 0 0 1 0 1 1 1 0 0 0 1 0 0 2 0 0 0 2 1 0 1 1 2 0 2 1 0 0 1 1 0 0 0 1 0 1 0 0 0 0 1 1 1 0 1 0 1 2 0 1 0 0 1 0 1 1 2 0 0 1 1 0 2 0 0 0 0 1 0 0 0 0 2 0 0 1 1 0 0 0 1 0 2 0 2 0 2 2 0 0 0 0 1 2 0 1 0 0 0 1 1 2 0 0 0 2 2 0 0 0 0 0 0 1 0 0 0 0 0 0 1 0 0 1 0 0 0 0 2 1 2 0 0 1 2 2 0 0 0 0 0 0 1 0 0 0 0 1 2 2 0 2 2 0 0 0 1 0 0 1 1 0 1 1 1 1 1 2 0 2 2 0 1 2 1 0 1 0 1 0 1 2 1 0 0 1 0 1 2 0 0 0 0 0 0 0 0 0 1 0 0 0 0 1 0 2 0 1 0 1 0 1 0 0 1 1 0 2 0 1 0 0 0 0 0 0 0 0 1 1 1 0 1 1 0 0 1 0 1 0 0 1 0 0 1 0 0 0 0 0 1 0 0 1 1 0 2
176 1 1 2 0 0 0 1 0 1 1 1 1 2 1 2 1 0 2 2 2 0 0 0 0 0 2 1 1 1 1 0 0 0 1 1 2 2 0 0 1 1 0 0 0 0 0 0 0 0 0 0 1 1 1 0 0 0 0 1 1 2 0 0 0 1 0 0 1 1 0 0 2 0 2 2 0 0 1 1 0 1 0 0 2 0 1 0 0 2 0 0 0 1 0 0 0 0 0 0 0 2 0 0 2 1 1 2 0 2 0 1 1 2 2 2 2 1 1 1 1 1 2 2 1 1 0 2 1 1 0 0 0 2 1 1 1 0 0 0 1 1 0 0 0 0 0 0 0 0 1 1 1 1 0 0 0 0 0 1 1 0 1 1 0 1 0 0 1 1 1 1 0 2 0 1 1 0 0 1 0 0 0 1 1 0 1 2 1 1 1 2 2 1 2 0 1 1 0 1 0 2 1 0 1 1 2 0 0 0 0 0 1 1 0 2 0 0 1 0 1 1 0 2 0 1 0 0 0 1 0 0 0 0 0 0 0 2 2 1 0 1 2 1 2 0 0 0 1 1 1 0 0 0 1 1 1 2 0 0 0 0 1 0 0 0 0 0 2 0 0 0 0 1 1 1 0 2 2 1 1 1 0 0 2 0 0 2 1 2 0 0 0 2 2 0 1 0 0 0 0 0 2 0 1 0 0 1 0 0 0 1 1 0 2 1 0 2 0 0 1 1 2 0 0 0 1 2 0 1 1 0 0 0 0 0 0 0 0 0 0 0 0 2 0 0 1 2 2 1 1 0 0 0 0 2 0 0 0 1 1 1 0 0 0 1 0 1 2 0 2 0 1 0 0 0 0 2 0 2 1 1 0 0 2 1 0 0 0 0 0 0 1 0 2 1 1 0 0 0 0 0 0 1 1 0 0 0 0 0 1 1 2 0 0 2 0 0 0 0 0 1 1 2 1 2 1 2 2 0 0 1 0 2 0 0 0 1 0 1 0 0 0 1 0 2 2 0 0 0 0 1 2 2 2 2 0 1 2 1 2 1 1 1 1 0 2 1 2 1 1 0 1 1 1 0 1 0 0 2 2 1 0 1 1 1 0 0 1 0 0 1 0 1 1 0 1 1 1 1 0 1 2 0 0 0 2 1 0 0 0 1 1 0 0 0 0 1 0 2 2 0 0 0 0 1 1 0 0 1 1 1 1 0 1 0 1 0 1 1 0 1 0 1 2 0 2 0 2 0 0 0 0 0 1 2 1 1 0 0 0 0 1 2 0 1 1 2 2 0 2 1 1 0 1 0 2 2 2 2 0 1 1 0 0 0 0 1 0 0 1 1 0 0 1 0 1 1 0 0 0 2 0 1 2 0 2 0 0 0 2 0 0 0 0 0 0 0 0 0 0 0 0 1 1 0 2 2 0 0 0 1 0 0 2 0 1 1 0 2 0 1 2 2 0 0 0 1 0 1 1 1 0 0 0 0 0 0 1 1 0 0 1 0 0 1 1 2 2 0 2 0 0 1 1 2 2 0 1 1 1 1 1 1 0 1 0 1 0 1 0 1 0 0 0 0 1 1 0 0 0 0 0 1 2 2 1 2 0 0 1 1 0 0 0 0 1 2 2 0 0 0 0 2 0 1 2 0 0 0 0 0 1 2 0 1 0 0 1 1 0 1 1 1 1 0 0 0 0 1 1 1 0 0 1 1 2 0 2 0 0 0 2 1 0 1 1 2 0 2 0 0 0 1 1 0 0 0 0 1 2 2 0 0 0 2 0 2 0 2 2 2 2 0 0 0 0 0 0 2 1 1 0 0 0 1 1 1 1 0 0 0 1 0 0 0 1 2 2 0 2 2 0 1 0 1 0 1 0 1 0 1 1 0 0 0 0 0 1 0 0 1 0 0 0 0 0 1 1 0 1 1 0 0 0 0 0 0 0 1 0 0 0 0 0 1 1 1 1 0 0 0 1 0 1 1 0 1 1 2 2 0 1 0 0 2 0 1 0 0 0 0 0 1 0 0 0 2 0 0 0 2 2 0 2 1 1 1 1 0 0 1 1 0 1 1 1 1 2 0 0 0 1 1 0 0 1 2 0 0 1 0 0 2 0 0 0 1 2 0 0 0 1 2 0 1 1 2 0 0 2 0 1 1 0 0 0 1 0 0 1 1 2 0 1 1 1 0 0 0 0 0 0 0 0 0 0 0 2 1 1 1 1 2 0 1 2 0 0 1 0 0 0 0 0 1 0 0 0 1 1 1
177 0 0 2 0 0 0 1 1 0 1 0 1 1 1 2 1 0 2 2 1 0 1 0 0 0 0 2 1 1 2 1 0 1 1 1 2 1 0 0 1 0 1 0 1 1 1 0 0 2 0 0 1 1 1 0 0 0 0 1 0 0 0 0 0 1 0 0 0 0 0 1 2 1 1 2 1 1 2 0 2 2 0 0 2 0 0 1 2 2 1 1 0 2 0 0 0 1 0 1 1 1 1 0 2 0 2 2 0 2 0 0 0 2 0 0 0 0 0 2 2 0 2 2 1 1 0 1 0 1 0 0 0 0 1 0 0 0 0 0 0 2 1 0 1 0 0 0 0 0 0 0 0 0 1 1 0 2 0 0 0 0 2 0 1 2 0 0 1 2 0 0 0 1 1 1 1 0 1 0 0 1 0 1 0 0 0 1 0 0 0 1 1 0 2 0 0 2 0 0 0 1 0 2 2 0 2 2 1 1 0 1 0 0 0 2 1 0 0 2 0 0 1 2 0 0 1 0 0 0 0 0 2 1 1 0 0 0 2 0 1 0 2 0 0 0 0 0 0 0 0 0 1 0 0 0 2 0 1 1 0 1 0 0 0 0 0 0 1 0 0 0 0 2 0 0 0 1 2 1 0 0 1 1 0 2 1 1 0 1 1 0 1 2 1 1 0 0 0 0 0 0 2 0 2 0 1 2 1 1 1 1 2 1 0 0 0 1 1 1 0 2 0 0 1 0 1 1 1 1 2 2 0 0 0 0 0 2 0 0 0 1 1 1 0 0 2 0 0 2 0 1 0 0 0 2 0 0 0 2 2 2 2 1 2 1 0 0 1 1 1 1 0 0 0 0 0 1 0 2 0 0 0 1 1 1 0 0 0 0 0 0 0 0 2 0 0 0 0 0 0 0 0 0 0 0 0 0 0 0 1 1 1 0 1 2 0 0 0 0 0 2 1 1 0 2 2 0 2 0 2 0 0 2 0 1 0 0 0 1 2 0 0 0 2 0 0 1 1 0 0 0 0 1 2 0 1 1 1 1 1 0 0 1 0 0 1 1 2 1 1 1 0 0 0 1 0 0 0 2 0 0 0 1 1 2 0 0 2 2 1 1 1 2 2 0 2 2 1 0 1 0 0 0 1 1 1 1 0 0 0 2 0 1 0 1 0 2 0 1 1 0 1 1 1 2 0 2 0 2 0 1 0 1 0 1 1 0 1 2 0 0 0 2 2 1 0 1 1 1 0 0 2 0 2 2 2 0 0 1 1 0 1 2 1 1 1 2 2 0 2 1 0 0 1 0 1 1 2 1 1 0 0 0 0 0 0 2 0 0 0 0 0 1 1 1 1 0 0 0 0 2 0 2 2 0 2 0 0 1 1 0 1 1 1 1 1 0 0 0 0 0 0 0 0 2 2 1 0 0 1 1 1 1 2 1 1 1 1 1 1 1 0 1 0 0 1 0 1 2 0 1 1 1 1 1 0 1 1 0 0 0 1 0 0 1 0 2 0 1 0 1 0 1 0 2 2 0 1 2 0 1 1 0 0 1 1 1 0 1 0 1 1 1 1 1 1 1 0 0 0 0 0 1 0 1 2 1 0 0 0 0 0 0 1 1 1 2 1 0 0 0 0 2 0 1 1 0 0 0 0 0 0 2 0 0 0 0 1 2 1 1 0 0 0 1 0 1 0 0 0 0 0 0 0 2 1 0 1 0 0 1 2 1 0 1 2 0 0 2 0 0 1 1 1 0 0 0 1 1 1 1 0 1 0 1 1 1 0 1 0 1 2 1 2 1 1 1 0 1 1 1 0 0 1 1 2 0 0 2 0 0 0 1 1 0 0 2 2 0 2 2 0 2 0 2 0 1 0 1 0 1 0 0 0 0 0 0 0 0 0 0 0 1 0 0 0 1 1 0 1 1 0 0 0 0 0 0 0 0 0 0 0 0 0 2 1 0 1 0 0 0 0 2 2 1 0 0 1 1 1 0 1 1 0 2 0 0 0 1 1 0 1 2 0 0 0 2 0 0 0 1 2 0 2 1 1 2 1 1 1 2 1 1 2 2 0 1 1 0 1 0 0 1 0 1 2 1 0 0 1 0 0 1 1 0 1 0 0 1 0 0 2 2 0 1 1 1 1 0 2 0 1 1 1 0 1 0 0 0 2 0 1 1 1 1 2 1 1 0 1 1 0 0 0 1 0 0 1 0 0 1 0 1 0 1 1 0 0 1 0 0 0 0 0 1 0 0 2 0 0 0
178 0 1 2 0 0 0 0 0 0 0 2 0 1 1 1 0 1 2 2 2 1 0 1 1 1 1 1 2 1 2 0 1 1 0 1 1 1 1 1 1 1 1 0 1 1 0 0 0 1 1 0 0 0 2 0 0 0 0 0 2 2 0 0 0 0 0 0 0 0 0 2 2 0 0 2 2 0 1 1 0 1 0 0 2 0 1 0 2 2 0 0 0 2 0 0 0 1 0 1 1 2 0 1 2 0 2 1 1 1 0 1 0 2 0 0 0 0 0 1 1 0 2 2 0 0 0 0 0 0 0 0 0 0 1 0 0 0 0 0 1 1 0 0 0 0 0 0 2 1 0 0 0 0 0 1 1 1 0 0 1 0 2 0 0 2 0 1 1 1 0 0 0 0 1 1 1 0 1 1 0 1 0 1 0 0 0 2 0 1 1 2 1 1 1 1 2 2 0 0 0 0 0 1 2 1 1 1 2 0 0 1 2 0 0 2 1 0 1 1 0 0 0 1 1 0 0 1 0 0 1 1 0 0 0 0 0 2 2 2 0 0 2 0 2 0 0 0 0 0 0 0 0 2 0 0 0 0 0 0 0 0 0 0 0 0 0 1 2 1 0 2 0 2 0 0 0 0 2 0 0 2 0 0 1 0 0 2 0 1 1 1 0 2 2 0 1 1 0 1 1 0 2 0 0 0 0 0 1 1 1 1 1 0 1 0 0 1 2 2 0 2 1 1 2 0 1 1 0 1 1 0 0 0 0 1 0 1 0 0 1 1 0 2 0 0 1 0 2 1 1 0 0 0 0 1 0 0 0 0 0 0 2 1 2 0 0 1 2 0 2 0 1 1 1 1 2 0 1 1 1 1 0 2 1 0 0 0 0 0 0 0 0 0 2 0 0 0 0 0 0 0 0 0 0 0 0 1 0 0 1 1 1 0 0 1 0 0 1 0 0 0 1 1 1 1 0 0 0 0 0 1 1 1 1 1 0 2 0 0 1 0 0 1 1 1 1 0 0 0 0 1 1 1 1 1 0 1 2 1 1 0 1 0 1 1 1 0 2 0 0 0 2 2 1 0 1 1 1 1 0 0 0 2 0 2 1 1 2 1 1 0 0 2 2 0 0 2 2 0 0 0 1 1 0 0 1 0 1 0 1 1 0 1 0 1 0 2 0 0 0 2 0 0 0 1 1 1 1 2 0 1 2 0 1 0 1 0 2 1 0 1 0 1 1 1 0 1 1 1 0 0 1 0 0 0 0 1 0 1 0 0 0 2 0 0 0 1 1 0 1 1 2 0 0 0 2 1 1 2 1 0 1 0 0 0 1 0 0 0 0 0 1 1 0 0 1 1 1 0 2 0 1 2 2 1 2 0 0 1 0 0 1 1 1 1 0 0 0 0 0 0 0 0 0 2 2 1 0 0 0 0 0 0 2 2 2 2 0 2 0 0 1 2 0 0 1 1 0 1 0 2 0 1 0 0 0 0 2 1 0 0 2 0 1 1 0 2 0 1 0 2 0 0 1 2 2 0 2 0 0 0 2 0 0 1 2 2 0 0 1 1 0 1 0 0 1 2 2 2 1 1 0 1 2 2 1 2 0 0 0 0 0 1 1 2 0 1 0 0 0 0 0 2 0 1 2 0 0 0 0 0 1 2 0 1 0 0 1 2 0 2 0 0 0 1 0 0 0 1 1 1 0 0 0 1 0 0 0 0 0 0 2 1 0 1 0 0 0 2 0 0 0 0 0 1 0 0 1 1 1 1 1 1 1 0 0 1 1 2 0 1 2 0 1 0 1 1 0 1 1 1 0 0 1 1 0 1 0 1 0 0 1 1 1 0 0 2 2 0 2 2 0 1 0 1 0 1 0 2 1 1 0 0 0 1 0 0 1 0 0 0 0 0 0 0 0 1 1 0 0 0 0 0 0 0 0 0 1 2 0 1 0 0 0 0 0 0 2 0 0 0 1 1 1 1 1 1 0 2 2 0 0 0 0 0 1 0 1 0 1 0 1 1 2 0 2 0 1 1 1 1 2 0 1 1 0 1 1 1 1 1 0 0 1 1 1 1 1 0 1 0 0 1 1 1 0 1 1 1 0 0 0 1 0 0 0 0 0 0 0 0 0 1 1 0 1 0 1 0 2 0 0 2 2 0 1 1 1 0 0 2 0 0 0 0 1 0 0 0 0 0 0 1 1 1 0 1 2 0 0 0 1 2 0 2 2 0 0 2 0 0 1 0 0 0 0 0 1 1 1 1
179 1 0 2 0 0 1 2 0 1 1 0 1 0 0 1 1 0 1 1 1 1 1 0 0 0 2 1 1 2 2 0 0 1 1 0 2 2 0 0 0 0 0 1 0 1 1 0 1 2 0 0 0 0 2 0 0 0 0 0 0 2 0 2 0 1 0 0 0 0 0 1 2 0 1 2 1 0 0 0 0 1 0 0 2 0 0 1 1 1 0 1 2 1 0 0 0 0 0 0 0 1 2 0 2 0 2 1 1 1 0 1 0 2 0 0 0 1 1 1 1 0 1 1 0 1 0 1 1 0 0 0 0 0 1 0 0 0 0 0 1 1 0 0 0 0 0 0 1 1 1 0 1 0 1 0 0 0 0 0 1 1 2 0 0 1 0 2 1 2 0 0 1 1 1 1 2 0 0 1 0 0 0 2 1 0 1 1 0 0 0 1 2 2 2 0 0 2 0 0 0 0 0 2 2 1 2 2 1 0 2 2 2 0 0 2 0 0 1 0 1 1 1 2 0 0 2 0 0 0 1 1 0 1 0 0 0 2 2 2 0 0 2 0 2 0 0 0 0 0 0 0 0 0 0 0 0 1 0 0 0 0 0 0 0 0 0 0 2 0 0 1 0 1 0 0 0 2 1 1 0 1 1 1 0 1 0 0 0 1 1 0 1 2 2 0 1 0 0 0 0 0 1 1 1 0 0 2 0 1 1 2 2 1 2 0 1 0 0 0 0 2 2 1 2 0 1 1 1 1 2 0 0 0 0 0 0 2 0 2 1 1 2 1 0 0 1 0 2 1 1 0 0 1 0 1 1 0 0 2 2 2 1 0 1 0 0 0 1 1 1 1 1 0 1 1 2 2 0 2 0 0 0 0 1 0 0 0 0 0 0 0 1 0 2 0 0 0 1 0 0 1 0 1 1 0 0 0 0 0 1 0 0 1 1 2 1 1 0 1 0 0 1 0 0 1 0 0 0 0 0 0 0 0 0 0 0 2 0 0 1 0 0 0 2 0 0 0 1 0 0 1 0 1 0 0 0 1 0 0 1 0 0 0 1 1 1 2 1 1 1 1 0 0 1 1 1 1 1 0 0 0 0 1 1 2 1 1 2 0 1 2 0 0 1 0 1 0 0 2 0 0 2 0 0 0 2 0 1 0 0 1 0 0 0 2 0 2 0 1 1 1 1 0 0 1 1 1 0 1 1 1 0 0 1 0 1 0 2 0 0 2 0 1 1 2 0 0 2 0 0 0 0 0 0 0 0 1 0 0 0 0 0 0 0 0 0 1 0 1 0 1 0 0 1 0 1 0 1 1 1 0 1 0 0 0 1 1 0 0 0 0 1 0 1 0 1 1 1 0 1 1 0 2 2 0 2 0 1 1 0 0 2 2 2 2 1 1 0 0 0 0 0 1 1 0 2 1 0 0 0 0 0 0 1 2 2 1 0 2 0 2 0 1 0 0 2 0 1 2 1 1 1 1 0 0 0 0 2 0 0 0 1 0 1 1 1 1 0 0 1 1 0 1 0 1 1 0 2 0 0 1 1 1 2 2 0 1 0 1 0 1 0 0 1 1 2 2 1 1 0 0 1 1 1 1 1 1 0 0 0 1 0 0 0 1 1 0 0 0 0 0 0 2 0 0 2 1 0 1 0 0 1 2 0 0 0 0 0 0 0 0 1 1 1 0 0 0 0 1 0 1 0 0 0 2 0 1 1 1 1 0 2 0 0 1 0 1 0 1 0 0 1 2 2 0 0 0 0 1 2 2 0 0 0 2 0 2 0 2 0 1 2 0 0 0 0 1 0 2 1 1 0 0 1 0 0 0 0 1 0 0 1 1 1 0 0 2 2 0 2 2 0 0 0 0 0 1 0 2 0 2 0 0 0 0 0 0 0 0 0 0 1 0 0 0 1 0 0 0 2 2 1 0 0 0 1 0 0 0 0 0 0 1 1 1 0 0 2 1 0 0 2 0 2 2 0 2 1 1 2 0 0 0 0 0 0 1 0 0 0 0 0 2 2 1 2 1 2 0 0 2 1 0 2 2 0 1 2 0 1 0 1 0 1 1 2 0 1 0 0 0 0 2 0 1 1 1 0 0 0 1 0 1 0 0 0 0 1 0 0 0 0 1 0 1 2 0 0 1 2 0 0 2 2 0 2 1 1 1 1 1 2 0 2 2 2 0 1 1 0 0 0 0 0 1 0 0 1 0 0 1 1 1 0 0 2 0 0 2 0 0 0 0 0 0 1 0 2 1 0 0
180 0 1 2 0 1 1 1 0 1 1 0 0 0 0 0 0 0 0 0 0 0 1 0 0 1 0 1 0 2 2 0 0 1 0 0 2 2 0 0 1 1 0 1 0 1 0 0 0 1 1 0 0 0 1 0 0 0 0 1 1 2 1 0 0 0 0 0 0 0 0 1 2 0 1 2 1 0 0 0 0 2 0 0 1 0 0 1 2 2 0 0 0 0 1 1 0 0 0 0 0 2 0 0 2 1 2 0 2 0 0 2 1 2 1 1 1 0 1 1 1 0 1 1 0 1 0 0 0 0 0 0 0 1 1 1 0 0 1 0 1 1 1 0 0 0 0 0 1 1 0 1 1 0 0 0 0 1 0 0 0 0 2 0 0 1 0 0 1 2 0 0 0 1 1 0 1 0 0 1 0 0 1 2 1 0 1 2 1 1 1 2 1 1 2 0 1 2 1 0 0 1 0 1 2 0 2 1 1 0 0 2 1 0 0 2 0 0 1 1 0 0 0 2 0 0 1 0 0 0 0 1 1 1 1 1 1 1 1 1 0 0 1 0 2 1 1 0 2 2 0 0 0 0 0 0 0 0 1 1 0 1 0 0 0 0 0 0 1 0 0 1 0 2 0 0 0 2 1 0 1 1 2 2 0 0 0 2 2 2 0 2 0 2 2 0 0 1 0 1 0 0 2 0 1 0 2 1 1 1 1 2 2 0 1 0 0 0 1 1 1 2 1 0 1 0 1 1 1 1 2 1 0 0 0 0 0 1 0 1 0 1 1 2 0 1 0 0 1 1 2 0 0 1 0 0 1 0 0 0 0 0 1 1 1 1 0 1 1 1 1 1 1 0 0 0 1 0 0 2 2 1 0 0 1 0 0 0 0 0 0 0 0 0 2 0 0 0 1 1 0 1 1 1 0 0 1 0 0 0 0 0 0 0 1 1 1 0 0 0 0 2 1 0 2 2 1 0 1 0 1 0 1 0 1 0 0 1 1 1 2 0 0 2 0 2 2 0 0 0 0 1 1 1 1 1 0 1 1 1 1 0 1 0 0 2 0 2 1 1 1 1 0 0 0 1 0 0 0 1 2 1 0 0 2 0 0 0 2 0 2 2 1 2 0 0 2 1 1 0 0 1 2 0 0 0 2 0 1 0 0 2 0 1 1 1 1 2 0 1 1 1 0 0 0 2 0 0 1 1 0 0 0 0 1 1 1 0 1 0 1 1 0 0 2 1 0 1 1 1 0 0 0 0 0 1 0 0 0 1 1 0 0 1 0 0 0 2 1 1 0 1 0 0 0 0 0 1 1 2 0 0 1 0 2 0 0 1 1 1 0 0 0 1 0 0 0 0 0 0 0 2 0 0 0 1 0 0 0 2 1 0 0 0 0 0 0 1 0 1 0 1 0 0 0 1 2 1 0 0 0 0 0 0 1 1 1 1 1 2 1 1 2 2 0 0 1 0 0 2 0 1 0 1 0 0 0 1 1 0 0 0 0 2 0 0 0 2 0 0 1 1 0 0 1 2 2 0 2 0 0 0 2 1 0 2 0 2 0 0 0 1 0 0 2 2 2 2 1 1 0 1 1 1 0 1 2 2 0 0 1 0 0 1 1 1 1 1 1 0 0 0 0 2 0 1 2 0 0 0 0 0 0 2 0 0 0 0 0 0 0 2 0 0 1 0 0 0 0 0 0 0 0 0 0 0 2 0 0 0 0 0 2 1 0 1 0 2 0 2 0 0 0 0 0 0 0 0 0 1 2 2 0 0 0 2 0 2 0 2 1 2 2 1 2 1 0 0 0 0 0 1 0 0 2 1 0 1 0 1 0 0 1 0 0 0 1 2 1 0 1 1 0 0 0 0 0 0 1 2 2 1 0 0 0 1 1 0 2 1 0 0 0 1 0 0 1 0 0 0 1 1 0 0 0 0 0 0 1 1 0 1 0 0 0 0 2 1 0 0 0 0 0 2 1 1 0 2 0 1 0 2 0 0 0 2 0 1 0 0 0 0 0 1 2 0 2 2 0 0 0 2 2 0 2 1 1 1 0 1 0 1 0 0 0 0 1 0 0 0 0 0 0 1 1 0 1 0 1 1 0 1 0 1 0 0 0 1 1 0 0 0 1 2 1 0 1 2 0 0 2 0 0 1 2 1 1 0 0 1 1 0 1 0 1 0 1 0 0 0 0 0 0 1 1 1 0 0 2 0 0 0 0 1 0 0 0 0 0 1 0 0 0 1 0 0 0 0 1 0 1 1
181 1 2 1 0 0 0 1 1 0 1 0 0 0 0 0 0 0 1 0 0 0 1 0 0 0 1 2 2 0 1 1 0 0 1 0 1 0 1 1 0 0 0 1 0 1 0 0 0 1 1 0 0 0 1 1 0 0 0 1 0 0 0 0 0 0 0 0 0 0 0 2 1 0 1 1 0 0 0 0 0 0 1 1 0 0 0 0 2 2 0 0 0 2 0 0 1 1 0 1 1 2 0 0 2 1 2 1 1 1 0 2 0 2 1 1 1 0 1 1 1 0 1 1 0 1 0 1 0 1 0 0 1 1 0 0 1 0 0 1 1 2 0 0 0 1 0 0 2 1 0 0 2 1 1 1 1 1 1 0 1 1 2 0 2 2 0 2 1 2 0 0 1 2 0 0 2 0 0 0 0 0 0 2 0 0 0 1 0 0 0 1 1 0 1 1 1 2 0 0 0 1 1 1 2 2 1 1 0 1 1 2 1 0 0 2 1 1 0 0 2 2 1 1 0 0 1 1 1 1 1 1 0 0 0 0 0 1 1 1 1 0 1 1 1 0 0 0 0 0 0 0 1 0 0 0 1 1 0 0 0 0 0 1 0 0 0 1 2 0 0 1 0 1 0 0 0 2 1 0 0 1 1 1 0 2 1 2 1 2 0 0 1 2 2 0 1 0 0 2 0 0 2 0 0 0 0 2 0 0 0 1 1 0 1 0 0 0 1 1 1 2 2 2 2 0 0 0 0 0 2 1 0 0 0 0 0 0 0 1 2 1 1 1 1 0 2 0 2 0 1 0 0 0 0 0 0 0 0 2 2 2 0 0 0 0 0 2 2 0 2 0 0 0 0 0 0 1 0 2 2 0 0 0 1 0 0 0 0 0 0 0 0 0 2 0 0 1 0 0 0 0 0 2 2 2 0 1 1 0 1 1 1 0 1 2 1 0 0 0 0 0 0 2 0 0 0 1 1 0 0 1 1 0 2 1 0 0 0 1 1 0 0 0 0 1 2 0 0 0 0 1 1 2 2 1 1 0 1 0 0 0 0 1 1 0 2 2 1 1 1 1 1 1 0 0 0 1 1 0 1 1 0 0 2 1 0 0 2 1 1 2 0 0 0 0 1 1 1 1 1 0 1 1 1 1 1 0 0 0 0 1 0 0 0 2 0 2 0 1 1 1 0 0 0 2 0 2 0 2 0 2 0 0 0 0 0 0 2 1 1 0 0 0 1 0 1 1 1 1 0 0 1 1 1 0 0 0 0 0 0 0 0 1 1 0 0 2 2 0 0 0 0 0 1 0 1 1 1 2 0 1 2 0 0 0 2 0 0 0 0 0 0 1 0 0 0 0 0 0 0 1 0 2 2 0 2 0 0 0 1 0 0 1 1 2 0 1 1 1 0 0 0 0 0 1 1 1 0 0 0 0 0 0 2 0 2 0 0 0 2 1 0 1 1 0 1 0 0 1 0 2 0 1 0 0 1 0 2 0 0 0 2 0 2 1 0 1 0 0 1 1 1 0 0 1 0 1 1 1 0 0 1 0 0 1 1 1 0 1 0 1 0 0 0 0 2 1 0 0 0 0 1 0 1 0 0 2 0 0 1 1 0 2 0 0 0 1 0 0 0 0 0 2 0 0 2 0 1 0 0 0 1 2 0 2 0 0 1 1 0 1 0 0 0 1 0 1 0 0 0 0 0 0 0 1 0 0 0 1 1 1 2 1 0 0 0 0 0 1 0 0 0 0 0 0 0 0 1 0 0 0 0 0 0 2 0 1 0 2 0 2 2 0 0 0 0 1 0 2 1 1 0 0 1 1 2 1 1 0 0 0 1 0 0 0 1 1 1 1 0 2 0 0 0 0 0 2 0 2 1 1 1 0 0 0 0 0 1 0 0 0 0 0 0 0 0 0 0 1 1 1 0 0 0 0 0 0 1 1 0 0 0 0 0 0 1 0 1 0 0 0 2 1 1 1 0 2 2 1 2 0 0 0 0 0 1 0 1 1 0 0 2 1 2 1 1 2 0 0 0 2 2 1 2 2 0 2 0 2 0 2 0 0 1 0 2 1 2 0 0 0 0 1 1 0 0 1 0 0 1 0 0 1 0 1 0 2 2 0 1 1 1 1 1 1 1 1 1 0 1 0 1 0 1 0 1 0 0 1 1 1 1 0 1 0 1 1 0 0 0 0 0 0 0 2 0 0 1 0 0 1 1 2 0 1 1 0 0 2 0 0 1 0 0 0 0 0 0 1 0 1
182 0 1 2 0 0 0 2 0 2 2 0 0 1 1 1 0 0 1 1 0 0 0 0 0 1 2 1 2 0 2 0 0 1 0 0 1 1 0 0 1 1 0 0 0 0 0 0 0 1 0 0 0 0 1 1 0 1 0 1 0 1 0 0 0 1 0 0 1 0 0 1 2 0 1 2 1 1 2 1 1 2 0 0 1 0 0 0 2 2 0 1 0 1 1 0 1 1 0 1 1 1 1 0 2 0 2 2 0 2 0 1 0 1 0 0 0 0 0 1 1 1 0 0 0 0 0 1 1 0 0 0 0 0 0 0 0 0 0 0 1 1 2 0 1 0 1 0 1 1 0 0 2 1 0 1 1 0 1 1 0 0 0 2 0 1 0 2 1 2 0 0 1 1 0 1 0 0 0 1 0 1 0 2 1 1 0 1 0 0 0 1 2 1 2 1 2 1 0 0 0 0 0 1 2 2 1 1 0 0 2 2 1 0 0 2 1 1 2 1 0 0 0 0 2 2 0 0 0 0 0 0 0 0 0 0 0 2 2 1 0 1 2 0 2 0 0 0 0 0 0 0 0 1 0 0 0 0 0 0 0 0 0 0 1 1 1 0 0 0 0 1 1 1 0 0 0 2 2 1 1 1 0 0 0 2 0 0 0 2 0 1 1 1 1 0 0 2 0 1 0 0 2 0 0 0 1 2 1 2 1 2 2 0 0 0 1 0 0 0 1 2 2 1 2 0 1 1 1 1 1 1 0 0 0 0 0 1 0 2 0 2 2 1 1 0 1 0 2 1 1 0 0 1 0 1 1 0 0 2 2 2 0 0 0 2 0 2 2 0 2 0 0 0 0 1 1 0 2 0 1 2 0 0 1 0 0 0 0 0 0 0 0 0 2 0 0 0 0 0 0 0 1 1 0 0 1 0 0 0 0 0 2 0 0 2 0 0 1 0 1 1 1 1 2 2 0 0 1 0 0 0 0 1 0 0 0 1 0 0 0 0 0 1 1 1 1 0 0 0 0 1 2 2 1 1 0 0 1 0 0 0 2 0 2 0 2 2 2 2 2 2 1 1 1 0 1 0 0 1 1 0 0 0 2 2 0 0 2 0 2 2 0 1 1 0 1 2 2 0 0 0 1 1 0 0 1 0 0 0 0 1 0 0 1 0 0 2 0 1 1 1 0 0 0 2 0 1 0 1 0 1 0 1 0 1 0 0 2 2 0 1 0 1 2 2 0 1 1 1 1 1 0 0 2 1 1 0 0 1 1 0 2 2 1 1 1 1 1 0 1 1 0 0 2 0 2 1 1 2 0 1 1 0 1 1 1 2 2 1 0 0 0 0 0 0 0 0 0 0 0 2 0 1 0 1 1 0 0 2 1 0 0 0 0 0 0 1 0 0 0 0 0 0 0 2 2 0 0 0 0 0 0 1 1 0 1 1 0 2 0 1 0 0 2 0 0 0 1 2 1 1 0 0 0 0 0 1 2 0 0 0 1 1 1 1 0 2 0 1 1 1 1 0 0 2 1 0 2 0 0 0 2 1 0 2 2 1 0 1 0 1 0 0 0 0 0 2 1 1 0 0 0 2 0 2 2 1 1 0 1 1 0 0 0 1 0 1 0 0 0 0 1 2 0 2 0 1 0 1 0 0 0 1 0 1 0 0 0 0 0 0 1 1 2 0 0 1 0 0 0 0 0 0 1 1 1 0 0 1 0 0 2 1 0 0 0 1 0 1 0 0 0 1 1 0 0 0 1 0 0 0 0 1 0 2 0 2 2 2 0 0 2 1 1 0 0 0 0 2 1 1 0 0 1 1 1 1 0 0 0 0 0 1 2 1 1 2 2 0 2 2 0 0 0 0 0 1 0 1 0 1 0 1 0 0 1 1 1 0 1 1 0 0 0 0 0 0 0 1 1 1 0 0 0 0 0 0 0 0 1 0 1 0 0 0 1 0 1 0 0 0 1 1 2 1 0 0 1 1 1 0 0 0 0 0 1 1 1 0 0 0 0 1 1 0 1 2 1 1 1 2 2 0 1 1 1 1 1 1 1 1 0 1 2 2 1 1 1 0 0 0 0 2 1 2 1 1 0 0 0 1 0 0 0 0 1 2 2 0 0 0 0 1 0 0 1 2 0 0 2 0 0 1 1 0 2 0 0 1 1 0 1 0 0 1 1 0 0 0 0 0 0 1 1 0 0 0 2 0 0 0 1 1 0 0 1 0 0 0 0 0 0 1 0 1 0 1 1 0 1 0
183 1 2 0 0 0 0 2 0 1 1 0 1 1 0 0 0 0 1 1 1 1 0 0 0 0 1 1 1 0 1 1 1 0 0 1 2 2 0 0 2 2 0 0 0 0 1 0 2 2 0 0 1 1 1 0 0 1 1 0 1 1 0 2 0 1 0 0 0 1 1 2 2 0 2 2 0 0 2 0 2 2 1 1 1 0 1 0 1 2 0 0 1 0 0 0 2 1 0 0 1 2 0 0 2 1 2 1 1 1 0 2 1 2 1 1 1 0 0 1 2 1 0 0 0 0 0 1 1 0 0 0 0 0 0 0 0 0 1 1 1 1 0 0 0 0 0 0 1 1 1 0 1 2 1 0 0 0 1 0 1 1 2 0 1 2 0 1 0 1 0 0 0 2 0 0 2 0 0 0 0 0 1 2 2 0 2 1 0 0 0 1 1 0 1 0 0 1 0 0 0 1 0 1 2 1 1 2 0 0 1 1 1 0 0 2 2 0 2 0 0 0 0 2 0 0 0 0 0 0 1 1 0 0 0 0 0 2 2 2 0 0 2 0 2 0 0 0 0 0 0 1 0 1 0 0 2 1 0 0 0 0 0 0 0 0 1 0 1 1 0 2 1 2 0 0 0 2 2 1 1 1 0 0 0 1 1 0 0 2 0 0 1 2 1 0 0 0 0 1 0 1 1 1 0 0 0 1 1 2 1 2 2 1 2 0 1 2 1 1 0 2 1 0 1 0 1 0 1 1 1 1 0 0 0 0 0 0 0 0 0 0 0 0 1 0 2 1 2 1 2 0 0 0 0 0 0 0 0 1 1 1 2 0 2 0 0 2 2 0 2 0 1 1 1 1 2 1 0 2 2 0 0 0 1 0 0 0 0 0 0 0 0 1 2 0 0 1 0 0 0 0 0 0 0 0 0 0 0 0 0 2 0 1 1 2 1 0 0 0 1 1 0 2 0 2 2 0 2 0 2 0 0 1 0 1 0 1 0 0 2 0 0 1 0 1 2 0 0 0 0 2 1 2 1 0 1 2 1 0 1 0 1 1 1 0 2 2 1 1 1 1 0 0 2 0 2 0 0 0 1 1 0 0 2 2 0 0 1 0 1 1 1 1 2 0 2 0 0 2 0 1 1 0 1 1 2 1 0 0 0 1 0 0 0 1 1 2 0 1 2 1 1 1 1 2 0 1 0 1 0 1 0 0 0 0 1 0 1 1 1 0 0 0 2 0 1 1 1 1 1 1 1 0 0 1 1 0 0 1 1 0 0 2 1 1 1 1 1 0 1 0 2 0 0 0 2 1 2 1 1 0 1 0 0 0 1 0 0 0 0 0 0 0 0 0 0 0 0 0 0 2 1 1 1 1 1 0 0 0 1 0 0 0 0 1 0 1 0 0 0 0 0 0 0 0 1 1 0 0 1 0 0 0 2 0 2 1 0 2 2 1 0 1 0 0 1 0 1 1 0 1 0 0 1 1 0 0 2 0 0 0 2 0 1 1 0 2 1 1 1 0 0 0 0 0 0 0 2 0 1 1 2 0 0 2 1 1 0 1 0 0 1 1 1 1 2 1 1 1 0 1 0 1 0 1 1 2 0 1 0 0 0 1 1 0 0 1 1 0 0 0 0 2 0 0 2 0 0 0 0 0 1 2 0 1 1 0 1 1 0 1 1 1 1 0 0 0 0 1 1 1 0 0 0 0 0 0 0 1 1 1 1 0 0 1 0 2 0 2 0 0 0 0 0 1 0 0 1 0 0 0 0 0 0 0 1 2 0 2 0 2 2 1 2 1 0 1 0 1 1 1 0 1 1 0 0 0 0 1 0 0 1 1 1 0 0 1 2 0 1 2 0 0 0 1 0 0 0 2 2 0 1 0 0 0 0 0 0 0 0 0 0 0 0 0 0 0 0 0 2 2 1 0 1 0 1 1 1 1 1 0 1 0 1 1 1 0 2 0 0 0 1 0 2 2 1 0 0 1 2 0 0 0 0 1 0 1 0 0 0 0 1 2 2 0 2 1 0 2 1 1 1 1 2 2 0 0 0 1 1 1 0 1 1 1 1 1 2 1 0 1 0 2 0 1 1 1 0 1 0 0 0 1 0 0 0 0 1 1 0 0 1 1 1 1 1 1 0 1 1 1 1 1 0 1 1 1 1 0 0 2 0 1 1 0 1 0 0 0 0 0 1 0 0 2 0 0 2 0 0 0 0 1 1 0 1 0 0 2 0 0 0 0 0 1 1 1 1 1 1 2
184 0 2 1 0 0 0 1 0 1 1 1 1 1 0 0 0 0 1 2 2 1 0 0 0 0 1 1 1 1 2 1 2 1 0 0 2 1 0 0 1 1 0 0 0 0 0 1 0 0 1 1 1 1 0 1 0 0 0 1 1 2 0 2 0 1 1 1 0 0 0 1 2 0 2 2 0 0 0 0 0 2 1 1 1 0 1 0 2 2 0 0 0 2 0 0 0 2 1 1 0 0 0 0 2 0 2 2 0 2 0 2 0 1 0 0 0 0 2 0 0 1 2 2 0 1 0 1 1 0 1 1 0 0 1 0 0 0 0 0 1 1 2 0 0 0 0 0 0 0 1 0 1 0 0 0 0 2 1 0 1 1 2 0 0 2 0 1 1 2 0 0 0 2 1 1 2 0 0 0 0 0 0 1 1 0 1 1 0 0 0 2 1 1 1 0 1 2 0 0 0 0 0 1 2 1 1 1 1 1 0 1 1 0 0 2 0 0 2 0 1 1 0 1 1 0 0 0 0 0 1 1 0 0 0 0 0 2 2 1 0 1 2 0 1 0 0 0 0 0 0 1 0 0 0 0 0 0 0 0 0 0 0 0 0 0 0 0 1 1 0 2 1 2 0 0 1 2 1 1 0 1 0 0 1 0 1 1 0 1 1 1 1 1 1 0 0 2 2 0 1 0 2 0 1 0 1 2 2 2 2 2 2 1 1 0 0 0 1 1 1 2 1 1 2 0 1 1 0 1 0 0 0 0 0 0 0 2 0 1 1 1 1 1 1 0 1 1 2 0 2 0 0 1 0 0 0 0 0 1 1 1 2 1 2 0 0 2 2 0 2 0 0 0 1 1 1 0 1 1 1 1 0 2 2 1 0 0 0 0 0 0 2 0 2 2 2 0 1 1 0 1 1 2 1 1 1 2 0 0 0 1 1 0 1 1 1 2 0 2 0 0 0 0 0 0 0 0 0 0 0 0 0 2 0 1 0 1 0 0 0 0 0 2 0 2 1 0 0 0 0 1 2 2 2 2 0 1 2 1 1 0 0 0 0 2 0 2 1 1 1 1 1 1 1 1 0 0 0 0 2 2 0 1 1 1 0 0 1 1 1 0 1 1 2 0 2 2 1 0 1 0 2 0 0 0 2 1 0 0 0 2 0 0 0 1 0 2 0 1 1 1 0 1 1 2 0 1 0 1 0 2 0 1 1 0 0 0 2 2 0 0 0 0 2 1 0 1 1 1 0 1 1 0 0 1 1 0 1 0 0 0 0 2 1 1 1 2 2 0 1 1 0 0 1 0 1 1 2 1 0 1 0 0 0 0 0 2 1 1 0 0 2 0 0 0 0 1 1 0 2 1 0 1 1 1 0 0 0 2 2 0 1 1 1 1 1 1 0 0 0 0 0 1 1 1 1 1 0 0 1 0 0 0 2 0 2 1 0 2 0 1 2 2 0 0 1 2 0 0 0 1 0 0 0 0 0 1 1 0 0 0 0 1 0 1 0 2 1 0 0 2 0 0 0 2 2 0 2 0 0 0 1 0 0 0 1 1 0 0 0 0 1 0 0 0 0 2 2 2 1 0 0 0 2 2 2 2 0 1 0 0 0 0 1 0 0 1 0 0 0 0 0 2 0 1 1 0 1 0 0 0 0 2 0 0 1 0 1 2 1 1 1 1 1 0 0 0 0 1 1 1 0 0 1 0 0 0 0 0 0 1 2 1 0 1 0 1 0 0 0 0 1 2 2 0 0 0 1 0 1 0 0 0 1 0 1 1 1 2 0 1 2 1 2 1 0 2 0 2 2 2 0 0 1 1 2 1 0 0 1 1 0 2 2 0 0 1 1 0 1 1 0 1 0 2 0 1 1 2 1 2 1 1 1 0 0 0 0 0 0 0 1 0 0 0 1 1 1 0 2 2 1 0 1 0 1 1 1 1 0 0 0 0 0 0 1 1 2 0 0 0 1 1 2 2 1 0 0 1 1 0 2 0 0 2 0 0 0 0 0 0 1 2 2 0 2 2 1 0 0 0 2 0 2 2 0 1 0 1 0 2 0 1 1 0 1 2 2 1 0 1 0 1 0 0 0 1 0 0 0 0 0 1 0 0 1 0 0 0 0 0 2 0 0 1 2 0 1 0 2 0 1 0 1 0 1 1 1 1 1 1 1 0 1 0 0 0 0 0 0 0 0 0 0 2 0 0 0 0 0 2 0 0 0 0 0 0 0 1 0 0 0 0 0 0 1 0 1 1 0 2
185 1 1 1 0 0 0 2 0 2 2 0 0 0 0 0 0 0 0 0 1 1 0 0 0 0 0 2 2 0 2 1 1 1 0 0 1 1 1 1 1 1 0 0 0 1 1 0 0 0 0 0 0 0 2 1 0 0 0 0 0 1 0 0 0 0 0 1 0 0 0 0 1 0 1 1 0 0 2 0 2 1 0 0 2 0 0 0 1 1 0 0 0 2 1 0 1 0 0 0 0 2 1 0 2 1 2 2 0 2 0 1 1 1 1 1 1 0 1 1 1 0 0 0 0 0 0 1 0 1 0 0 0 0 0 0 0 1 1 1 2 1 1 0 0 1 0 1 1 0 0 0 0 0 0 0 0 0 1 0 0 0 1 1 1 1 0 1 1 1 0 1 1 1 0 1 2 0 0 1 0 0 0 0 0 0 0 1 0 0 0 0 2 0 2 1 1 2 1 0 0 1 0 0 2 2 0 0 0 0 0 1 1 0 0 2 0 0 1 2 0 0 0 1 1 0 0 0 0 0 0 0 0 0 0 0 0 0 2 0 1 0 2 0 1 0 0 0 0 0 0 0 0 0 0 0 0 0 1 1 0 1 1 1 0 0 0 1 2 1 0 1 0 2 0 0 0 2 1 1 0 1 0 1 0 2 1 1 1 2 0 0 0 0 0 0 0 2 0 1 0 0 1 1 1 0 0 2 0 1 0 1 1 0 1 0 2 0 1 1 1 2 0 0 2 0 1 2 2 2 2 2 0 0 0 0 0 2 0 0 0 0 1 1 1 0 2 0 1 2 0 0 0 1 0 0 0 0 0 1 1 1 2 1 2 0 0 1 2 0 2 0 1 0 0 0 0 1 0 2 2 1 0 0 0 0 0 0 0 0 1 1 1 0 1 0 1 1 1 1 0 1 0 2 2 0 0 0 0 0 1 0 0 0 0 0 0 2 0 2 0 0 0 1 0 0 0 0 0 0 0 0 1 1 1 0 0 1 0 0 1 0 0 1 1 1 1 0 0 0 0 1 0 2 1 0 1 2 0 0 2 0 0 0 1 1 1 0 2 0 0 0 0 0 1 0 0 0 0 0 2 1 0 1 1 2 0 1 2 1 2 1 1 1 0 0 2 2 0 0 2 0 0 2 0 0 1 0 2 0 0 2 0 1 1 1 0 2 0 2 2 0 1 1 1 1 0 1 0 1 1 1 0 1 0 2 1 0 0 1 1 0 0 1 1 2 0 0 2 0 0 0 0 0 0 2 0 0 0 0 0 0 0 2 1 0 0 2 1 1 1 0 0 0 0 0 0 1 1 2 0 1 1 0 0 0 2 0 0 0 1 1 0 0 0 0 0 0 0 0 0 2 0 0 0 2 0 0 1 1 0 0 0 0 0 0 1 1 0 1 1 1 0 1 1 0 1 1 0 0 0 1 0 1 2 1 1 0 0 1 2 2 0 1 0 0 2 0 0 2 0 1 0 2 0 0 0 0 2 0 0 0 2 2 0 0 0 2 1 1 1 0 0 0 1 2 2 0 1 1 0 1 2 2 2 2 0 1 1 2 0 1 1 0 1 0 1 2 2 2 0 0 0 1 1 0 1 1 0 0 2 1 0 0 1 0 1 1 1 0 0 0 0 2 1 2 0 0 0 0 0 0 0 1 0 0 0 0 0 0 0 0 0 0 2 0 1 1 0 1 1 1 0 0 0 2 1 0 1 0 0 0 2 1 0 0 1 0 0 2 0 0 1 0 0 0 0 0 2 0 0 0 1 1 1 1 0 0 0 2 0 2 2 0 0 0 0 1 0 1 1 2 0 1 0 0 1 0 0 0 0 0 1 0 0 0 0 2 0 0 0 0 0 1 0 1 0 0 0 2 2 0 0 0 0 0 0 0 0 1 0 0 1 0 0 0 1 0 0 1 1 1 0 0 0 0 1 0 1 0 0 0 0 0 0 0 2 0 1 0 0 0 0 1 2 2 0 1 2 2 2 0 0 0 0 1 1 0 0 0 0 0 1 2 2 0 2 2 0 0 0 2 0 0 1 2 0 2 1 1 1 1 0 0 2 1 2 0 2 0 0 0 0 2 0 1 1 1 0 0 1 0 1 2 0 0 0 1 1 0 1 0 1 2 2 1 1 0 0 0 2 0 1 0 1 1 1 1 1 1 1 1 1 0 2 1 1 0 0 0 0 0 1 0 0 0 0 0 1 0 0 1 1 1 0 0 0 0 1 2 1 0 0 0 0 1 0 0 0 0 0 0
186 1 2 0 0 0 0 1 0 1 1 0 1 2 1 1 0 0 1 0 0 0 1 0 0 0 1 2 2 0 2 1 0 1 1 1 2 1 0 0 1 1 0 1 0 1 1 0 1 1 0 0 1 1 1 1 0 1 1 0 1 1 0 0 1 0 1 1 0 1 1 1 2 0 1 2 1 0 1 1 0 1 0 0 2 0 1 1 2 2 0 0 1 1 0 0 0 0 0 0 0 2 0 0 2 1 2 0 1 1 0 1 1 1 1 1 1 1 1 1 1 0 1 1 1 0 0 1 0 1 1 1 1 1 0 0 1 0 0 0 1 1 0 0 0 0 0 0 1 1 0 1 1 0 0 0 0 0 1 0 0 0 1 1 0 2 0 1 1 1 0 0 0 2 0 0 2 0 0 0 0 0 1 2 1 0 1 1 1 0 0 2 0 0 0 0 1 1 0 1 0 2 0 0 2 2 1 1 0 0 2 2 1 0 0 2 1 0 1 2 0 0 1 2 0 0 0 2 1 1 0 0 1 1 1 0 0 2 2 2 0 0 2 1 1 0 0 0 1 1 1 0 0 0 0 0 0 1 0 0 0 0 0 0 0 0 1 1 2 0 0 0 0 2 0 0 0 2 2 1 1 1 0 0 1 0 0 1 0 2 0 1 1 2 1 1 0 0 0 0 1 0 2 0 1 0 2 0 1 1 1 1 1 0 1 0 0 0 0 0 1 1 0 1 1 0 1 0 0 0 1 1 1 0 0 0 0 1 0 1 0 1 2 1 0 0 1 0 2 0 1 0 0 1 0 0 1 0 0 2 2 2 2 0 2 1 0 1 1 1 2 0 1 1 0 0 2 0 1 1 1 0 0 1 1 1 0 0 0 0 0 1 2 0 1 1 2 0 0 0 0 1 0 0 0 0 1 0 0 0 1 0 1 0 1 2 1 0 0 0 0 1 1 1 0 1 1 0 2 0 2 0 0 2 0 0 0 0 0 0 2 0 0 2 0 2 2 0 0 0 1 0 1 2 2 1 1 0 1 0 0 0 1 0 1 1 1 2 2 2 1 1 0 0 1 1 0 0 1 1 1 2 0 1 2 0 0 0 1 1 0 1 2 1 2 0 2 2 2 0 1 0 1 1 0 0 1 0 1 0 0 1 0 0 0 0 0 1 0 1 1 1 0 0 0 2 0 1 1 1 1 1 0 0 1 0 1 0 0 0 1 0 0 1 2 2 0 1 1 1 1 1 0 0 0 0 0 0 0 0 1 0 0 1 0 0 0 2 2 0 1 1 1 0 1 0 2 0 2 0 1 0 0 0 0 0 0 1 1 1 0 0 0 0 0 0 0 0 0 0 0 2 1 0 0 2 0 0 0 0 1 0 0 0 0 0 1 1 0 0 0 0 0 1 1 0 2 2 0 0 0 0 0 0 1 1 2 2 0 0 1 0 0 2 1 0 1 0 1 1 0 1 0 0 0 0 0 0 1 1 1 0 0 0 0 1 1 2 0 1 1 0 0 2 0 2 2 0 1 1 0 0 2 0 0 2 2 1 0 1 0 1 0 0 1 1 2 0 0 0 0 0 0 1 2 2 1 2 0 1 0 0 0 1 1 0 0 1 1 0 0 0 1 2 0 1 1 0 1 0 1 1 0 2 0 0 1 0 0 0 0 1 0 0 0 1 0 0 0 1 0 1 0 0 0 0 1 0 0 0 0 1 2 2 0 0 1 1 1 0 0 0 0 0 0 0 0 0 1 1 1 1 0 0 0 2 0 2 0 2 1 2 2 1 2 1 0 1 0 1 1 1 0 0 1 1 1 1 0 0 0 0 0 1 1 0 2 1 1 0 0 1 0 0 0 0 0 1 0 2 1 1 1 0 0 0 0 0 0 0 0 0 0 0 0 0 0 0 0 0 2 2 1 0 0 0 0 0 2 2 0 0 0 0 0 1 0 0 2 0 0 0 2 0 2 2 0 2 1 2 1 1 0 0 0 0 0 2 0 0 0 0 0 2 1 0 1 2 0 0 0 1 1 0 1 1 1 2 0 1 0 1 0 0 1 1 2 2 2 0 2 0 0 0 0 1 0 0 1 1 0 1 0 2 0 0 0 0 2 1 0 0 1 1 2 0 0 0 0 0 2 0 1 1 1 0 1 1 0 2 1 0 0 0 1 0 1 0 0 0 0 0 0 0 0 1 0 0 2 0 0 0 1 1 0 0 1 0 1 2 1 0 1 1 1 0 0 1 2 0 1 1
187 0 1 1 0 0 0 1 0 0 0 1 0 1 1 1 1 0 1 1 0 0 0 0 0 0 1 2 2 0 2 1 0 0 2 2 2 0 0 0 1 1 0 1 0 1 1 0 0 0 0 0 0 1 1 1 1 0 0 2 0 0 0 1 1 1 1 0 0 1 0 0 2 0 1 2 1 0 2 0 2 1 0 0 1 0 0 1 2 2 1 1 1 1 0 0 0 1 0 1 0 2 0 0 2 1 2 2 0 2 0 1 0 2 0 0 0 1 1 1 1 1 2 2 1 1 0 1 1 0 0 0 0 0 0 0 0 0 0 2 1 2 0 0 1 0 0 0 1 1 1 0 0 0 1 0 0 1 2 1 1 1 2 0 2 2 0 1 0 1 1 0 2 1 0 1 2 1 0 0 0 0 1 2 1 0 1 2 1 1 1 2 1 1 2 1 1 0 0 0 0 0 0 0 2 2 1 1 0 0 1 0 2 0 0 2 1 0 1 1 0 0 1 2 0 0 1 0 0 0 0 0 0 0 0 0 0 0 2 0 1 0 2 1 1 0 0 0 0 0 0 0 0 0 0 0 0 0 0 0 0 0 0 0 0 0 0 0 2 0 0 0 1 2 2 2 0 2 2 0 2 0 0 0 1 1 0 2 0 2 0 0 0 2 2 0 0 0 1 0 1 0 1 1 0 0 0 0 0 1 0 1 1 0 1 0 1 0 0 0 1 2 1 0 0 0 1 2 1 0 2 2 0 0 0 0 0 0 0 0 1 1 1 1 1 1 2 0 2 1 1 0 0 0 0 0 1 0 0 0 0 0 1 0 1 1 0 2 2 0 2 0 1 1 0 1 1 1 0 2 2 1 0 0 0 0 0 0 0 0 0 0 0 0 2 0 0 0 2 2 0 2 1 2 2 0 0 0 0 0 2 0 0 0 1 1 0 0 0 0 0 0 1 0 0 1 0 0 2 1 1 0 0 2 0 1 0 0 0 0 2 0 0 1 1 2 2 1 0 0 0 1 1 2 1 0 1 2 1 1 2 0 1 1 1 0 2 1 2 1 1 1 2 2 0 1 0 0 0 1 1 2 0 0 2 0 0 1 2 0 2 2 0 2 2 0 0 1 1 1 1 0 1 1 0 0 2 1 2 0 1 1 1 0 1 0 0 2 0 0 1 2 1 0 0 2 0 1 0 2 0 1 1 0 1 0 1 0 2 0 1 0 0 0 1 1 0 1 1 1 0 0 0 0 0 0 0 0 0 0 0 0 0 1 1 0 0 1 1 1 0 1 1 0 0 0 1 0 0 2 0 1 0 0 0 0 0 1 1 1 0 0 0 0 0 0 0 1 1 0 1 1 1 2 2 1 2 0 0 1 0 0 0 0 0 0 0 2 0 0 0 0 0 0 0 1 2 1 0 0 1 0 1 0 2 1 2 0 1 1 1 2 0 1 0 0 1 0 0 2 0 1 0 0 0 0 0 0 1 0 0 0 1 0 2 0 1 2 1 0 1 1 0 0 2 2 2 0 1 1 0 1 2 0 0 2 2 1 1 2 0 1 0 1 0 1 2 2 2 2 0 1 0 1 1 2 2 2 0 1 0 0 0 0 0 0 1 1 0 0 0 0 0 2 0 1 1 0 0 0 0 0 0 2 0 0 1 0 2 2 0 2 1 1 1 0 0 0 0 1 1 1 0 0 0 0 1 0 0 0 0 0 2 2 0 0 1 1 0 2 0 0 1 2 2 0 0 0 1 1 1 1 0 0 0 2 0 1 1 2 0 1 2 0 0 0 0 0 1 2 1 1 0 1 0 2 0 0 1 0 1 1 0 2 2 0 0 2 1 0 1 1 0 0 0 0 0 1 1 2 0 2 1 1 1 0 0 0 1 0 0 1 1 0 0 0 1 2 2 0 0 0 1 1 0 0 1 0 0 0 0 0 0 0 0 0 1 0 2 0 0 0 2 0 2 2 0 2 0 1 1 1 0 0 0 0 0 0 1 0 1 0 2 1 1 0 1 2 1 0 0 1 0 0 0 2 0 0 0 1 1 1 1 0 1 1 1 0 1 1 0 1 0 1 0 1 0 0 0 0 0 0 0 2 0 0 1 1 1 0 0 0 2 2 2 0 0 2 0 2 2 0 1 1 1 0 0 0 0 1 1 0 0 2 2 0 0 0 0 0 0 0 0 1 1 0 0 0 2 0 0 0 0 0 0 0 0 0 0 2 0 0 0 0 0 0 1 0 2 0 0 0
188 1 2 0 0 0 0 2 0 1 1 0 0 0 0 0 0 0 2 1 1 1 0 0 0 0 0 2 2 0 2 1 1 1 0 0 1 2 0 0 1 1 0 2 0 1 1 0 0 1 1 0 0 0 2 0 0 0 0 0 2 2 0 2 1 0 1 1 0 0 0 1 2 0 1 2 1 0 0 1 0 2 1 1 1 0 0 1 2 2 0 1 0 0 1 0 0 1 0 1 1 2 1 0 2 0 2 1 1 1 0 2 0 1 0 0 0 0 0 2 2 0 2 1 0 0 0 1 0 2 0 1 0 0 0 0 0 0 0 0 0 2 0 0 0 0 0 0 1 1 0 1 0 0 0 0 0 2 0 1 0 0 1 1 2 2 0 0 1 2 1 0 0 2 0 1 1 1 0 0 1 1 1 1 1 0 0 2 1 2 2 2 1 0 2 0 0 0 0 0 0 1 0 0 2 2 0 1 0 0 0 1 1 0 1 1 0 1 0 1 1 1 0 1 1 0 1 0 0 0 1 1 0 0 1 1 0 2 2 2 0 0 1 0 0 0 0 0 0 0 0 0 0 0 0 0 0 1 0 1 1 1 0 0 0 0 0 0 0 0 0 1 0 1 0 1 0 1 1 0 0 2 0 0 0 1 1 1 0 2 0 0 0 2 2 0 1 1 0 1 0 0 2 0 0 0 1 2 0 2 0 2 1 0 2 0 0 0 1 1 1 2 2 1 1 0 1 1 0 1 2 1 0 0 0 0 1 1 0 1 1 2 2 1 0 0 0 1 2 1 2 0 1 0 1 0 0 0 0 1 1 1 2 1 2 1 0 2 2 0 2 0 0 0 0 0 1 1 0 2 1 1 0 1 1 1 0 0 0 0 0 0 1 0 2 1 1 0 0 0 0 1 0 1 1 0 0 0 0 0 0 0 0 0 1 1 0 1 0 1 0 1 0 1 2 1 1 0 1 1 0 0 0 2 0 2 0 1 0 0 2 0 0 0 1 1 1 0 0 0 0 0 2 2 2 2 0 2 0 1 1 0 0 1 0 1 1 1 1 1 1 1 1 1 1 0 1 0 0 1 2 0 0 1 1 1 0 0 1 1 1 0 1 2 1 0 0 2 1 0 1 1 1 1 0 0 2 1 1 0 0 2 0 0 1 0 1 2 0 1 1 0 1 1 1 2 0 1 0 1 0 1 0 1 1 0 0 0 2 1 1 0 0 0 1 2 0 1 1 1 1 1 0 0 1 1 1 0 0 0 1 0 0 1 0 0 0 1 1 1 1 1 2 0 0 0 2 1 1 2 0 0 2 0 0 0 1 2 2 1 0 0 1 1 1 1 1 0 0 0 0 2 0 1 1 2 1 0 0 1 0 0 1 1 1 2 0 1 1 1 1 1 0 0 0 0 2 1 0 0 0 0 0 0 1 0 1 0 1 1 1 2 0 0 1 0 1 0 0 1 1 1 0 0 0 0 0 0 2 1 1 0 0 1 2 0 1 2 0 1 0 1 0 0 1 2 2 0 2 0 0 0 2 0 0 1 1 1 0 1 1 0 0 1 0 1 2 2 1 1 0 1 0 1 1 2 2 2 0 0 1 1 0 0 0 1 1 1 1 0 0 0 1 2 0 2 1 0 1 0 0 0 0 1 0 2 2 0 0 0 0 0 1 0 1 0 0 0 0 0 0 0 0 0 1 1 2 0 0 1 1 0 2 1 0 0 0 1 0 2 1 0 1 0 0 0 0 0 0 2 2 2 0 0 0 1 1 2 1 2 0 1 2 1 1 1 0 1 0 1 1 2 0 0 0 1 1 0 1 1 0 0 0 1 2 1 0 2 2 0 2 2 0 1 0 0 0 0 0 1 1 0 0 0 0 1 1 2 1 0 1 0 0 0 0 0 0 0 0 1 1 1 0 0 0 0 0 0 1 2 0 0 0 0 0 1 1 0 0 0 0 0 0 1 2 2 0 1 0 2 2 0 1 0 0 1 0 2 0 0 0 0 1 2 2 0 2 2 0 0 0 2 2 1 2 1 1 0 0 0 0 0 0 1 2 2 1 0 2 1 0 1 1 1 2 2 1 2 0 0 1 0 0 2 0 0 0 1 1 0 0 0 2 2 1 0 1 0 0 1 2 0 1 0 1 1 1 0 0 0 1 1 1 0 1 0 1 0 0 0 0 1 0 0 0 0 0 1 2 0 0 2 0 1 0 0 0 0 0 1 0 0 1 0 0 0 0 0 1 0 0 1
189 1 1 2 0 0 0 1 1 0 1 1 0 1 1 1 0 0 0 0 0 0 1 0 0 0 0 2 1 1 2 0 1 0 1 1 2 1 0 0 0 0 0 0 0 0 0 0 0 1 0 0 0 0 2 1 1 0 0 1 1 1 0 0 0 0 0 0 1 1 0 1 2 0 2 2 0 0 1 0 2 2 0 0 0 0 0 0 1 2 0 0 2 1 0 0 0 1 0 1 1 2 1 0 1 0 1 1 1 1 0 2 1 2 1 1 1 0 0 1 2 0 2 2 0 2 0 0 0 0 0 0 0 1 0 0 0 0 0 1 0 2 0 0 2 0 0 0 0 0 0 0 0 0 0 0 0 1 0 1 0 0 2 0 0 1 0 2 0 0 0 0 0 2 0 0 2 0 0 0 0 1 0 1 1 0 1 0 0 0 0 1 2 1 2 1 2 2 1 0 0 1 1 2 2 1 2 0 1 0 1 1 1 0 0 2 0 1 0 0 1 1 0 2 0 0 1 0 0 0 0 0 0 0 0 0 0 1 2 0 2 0 2 0 1 0 0 0 0 0 0 1 0 0 1 1 2 1 0 0 0 0 0 0 0 0 0 0 1 1 0 0 0 2 0 0 1 2 2 2 0 2 1 1 0 1 1 2 1 2 0 1 0 1 1 0 0 1 1 0 0 0 2 0 1 0 0 2 0 0 0 2 2 0 2 1 0 0 0 0 0 0 1 0 2 0 0 2 1 1 1 1 0 0 0 0 0 2 0 0 0 2 1 1 0 0 0 0 2 1 0 0 0 0 0 1 0 0 0 1 1 1 2 1 2 0 0 2 2 0 2 0 1 1 1 1 1 0 2 0 0 0 0 0 1 0 0 0 0 0 0 0 1 0 2 1 1 0 1 1 0 1 1 2 1 1 1 0 0 0 0 0 2 0 0 2 0 1 0 0 0 0 0 2 1 1 1 0 1 0 1 0 0 2 1 0 0 2 0 0 0 0 0 0 1 1 2 1 0 0 0 1 2 2 2 2 0 1 0 1 0 0 0 0 0 2 0 0 2 0 0 0 0 0 0 1 0 0 0 2 0 2 1 1 2 0 0 1 1 0 0 1 1 1 2 0 2 2 2 0 0 0 1 1 0 0 2 1 0 0 0 1 0 1 0 2 0 2 0 2 2 0 0 0 0 2 0 0 0 1 1 0 0 0 0 0 1 0 0 2 1 1 0 1 2 2 0 0 2 2 0 0 0 0 2 2 2 2 1 0 0 0 1 1 0 0 0 2 0 2 0 2 1 0 0 0 1 0 1 1 0 0 2 0 1 0 0 0 0 0 0 0 0 0 0 0 0 1 1 0 1 1 1 1 2 0 1 0 0 1 1 0 0 1 0 1 0 1 1 1 0 1 0 1 1 1 1 1 0 0 0 0 1 0 1 2 2 1 0 0 1 0 1 1 1 0 0 0 0 1 0 1 0 1 0 0 0 0 2 0 0 0 0 1 0 0 0 1 0 0 0 2 0 0 0 2 2 0 1 1 0 0 2 0 0 2 2 0 0 2 0 1 1 0 1 0 1 2 0 1 1 0 1 1 0 1 1 2 0 0 0 0 0 1 0 1 0 2 2 0 0 0 0 2 0 1 2 1 1 0 1 1 1 2 0 2 0 0 1 1 0 1 0 0 0 0 0 1 0 0 0 0 0 0 1 2 0 0 0 0 0 0 2 2 0 0 1 2 0 2 0 0 0 1 1 0 0 0 1 1 1 1 0 0 0 1 1 2 0 2 0 2 2 1 1 1 0 2 0 2 2 2 0 0 0 1 1 0 0 2 0 0 0 1 1 0 1 2 2 0 2 2 0 0 0 0 0 1 0 1 0 1 0 0 0 0 0 0 1 0 0 0 0 0 0 0 0 0 0 0 2 2 1 0 0 0 0 0 1 1 0 0 0 1 1 2 0 0 1 0 0 0 1 1 1 1 0 0 2 2 2 0 1 0 0 0 0 1 0 0 0 0 1 1 0 0 0 2 1 2 2 2 2 0 2 1 1 2 0 1 0 0 0 0 1 1 1 1 1 1 0 1 0 1 0 2 1 1 0 0 2 0 0 2 0 0 0 1 2 1 0 0 1 2 1 1 1 2 0 2 2 0 1 1 0 1 1 0 0 0 2 0 1 0 0 1 1 0 0 0 0 0 0 0 0 0 0 0 1 1 0 1 1 2 0 0 2 0 0 0 0 0 0 1 0 0 0 0 0 0 2 1
190 0 0 2 0 1 1 2 0 0 0 1 0 0 0 0 0 0 0 0 0 0 1 0 0 0 0 2 2 1 2 2 1 1 1 0 0 2 0 0 0 0 0 1 1 1 2 0 0 1 0 0 0 0 2 0 0 0 0 0 1 1 0 1 0 1 0 1 0 1 1 1 2 0 1 2 1 0 0 0 1 2 0 0 2 0 0 1 1 1 0 0 2 2 0 0 0 1 0 1 1 2 0 0 2 1 2 2 0 2 1 2 1 2 1 1 1 0 0 2 2 0 1 1 0 1 0 1 0 0 0 0 0 1 1 1 0 0 1 0 1 2 0 1 1 0 1 0 0 0 1 0 1 1 0 0 0 0 0 0 1 1 1 1 1 2 1 2 2 2 0 0 0 2 0 0 1 1 0 1 0 0 1 1 1 0 0 0 0 0 0 2 1 1 1 0 1 1 1 0 0 0 0 1 2 2 2 1 1 0 0 0 1 0 1 1 1 0 1 0 1 1 1 2 0 0 1 0 0 0 1 1 1 1 1 2 0 2 2 2 0 0 2 0 2 0 0 0 0 0 0 2 0 1 0 0 2 0 0 0 0 0 0 0 1 1 0 0 1 0 0 0 0 1 0 0 0 2 2 2 0 2 0 0 1 1 1 2 0 1 1 0 1 2 1 1 0 1 1 0 0 0 0 2 0 0 0 1 0 1 0 1 2 1 2 0 0 1 0 0 0 2 1 1 1 0 0 0 1 1 2 2 1 1 0 0 1 2 1 1 0 2 1 1 0 0 0 0 2 0 1 0 0 1 0 0 1 0 0 0 0 0 2 1 2 0 0 1 2 0 2 0 0 0 1 1 1 1 0 2 1 1 0 1 1 2 0 0 0 0 0 0 1 0 2 0 0 2 1 1 0 1 0 1 1 1 0 0 0 0 0 1 0 0 2 2 1 0 1 0 1 1 0 1 2 2 1 0 1 1 0 0 0 2 0 1 0 0 0 1 2 0 0 0 2 0 0 1 1 0 0 1 1 2 2 2 0 1 0 1 1 0 1 1 0 1 1 1 1 0 0 0 2 2 1 1 0 0 0 2 1 1 0 2 1 1 0 0 1 0 1 0 1 2 0 0 0 1 1 0 0 1 2 0 0 0 2 0 1 0 1 1 0 0 0 2 1 2 0 2 2 1 1 1 1 1 1 1 0 1 1 1 0 0 0 0 0 0 0 1 0 1 0 1 2 0 0 2 0 2 1 1 0 0 2 2 2 0 0 0 0 0 0 1 0 0 0 2 1 1 1 0 1 0 0 0 1 1 1 2 0 1 1 0 1 0 0 0 0 0 1 0 0 1 0 0 0 0 0 0 0 2 0 2 2 0 2 1 1 1 0 0 0 0 1 1 0 0 0 0 0 0 0 1 1 0 2 1 0 0 1 0 0 0 1 0 0 1 0 2 0 0 0 0 2 0 0 1 0 1 1 1 1 0 1 1 0 1 2 0 0 0 1 0 0 1 1 1 1 0 1 1 0 0 0 2 2 1 1 1 0 0 2 0 0 2 1 1 1 2 0 0 0 0 0 0 2 2 1 0 0 0 0 1 1 2 2 2 0 0 0 0 0 0 0 0 0 0 1 0 0 0 1 2 0 2 1 0 1 0 0 0 0 2 0 0 1 0 0 0 0 0 1 1 1 0 0 1 0 1 1 1 0 0 1 1 0 0 1 0 0 0 2 1 0 0 0 1 0 0 1 0 1 1 1 0 0 0 0 2 2 2 1 1 1 1 0 2 0 2 0 2 2 1 1 1 0 1 0 1 1 2 0 0 1 0 1 1 0 1 0 0 1 1 1 0 0 2 2 0 2 1 0 0 0 0 0 2 0 2 1 1 1 0 0 0 0 0 1 0 0 1 0 0 0 0 1 1 0 0 1 1 0 0 0 0 0 0 0 1 1 0 0 0 0 0 0 1 2 0 0 0 0 2 1 2 0 2 1 2 1 1 0 0 0 2 0 0 2 0 2 0 0 1 2 0 2 1 0 0 0 2 1 1 2 1 1 1 0 1 0 1 1 0 1 1 1 0 1 0 0 0 1 1 2 2 1 0 0 0 1 1 0 2 0 0 0 1 1 0 0 0 0 0 0 0 1 1 0 0 2 0 0 2 2 0 2 0 0 1 0 1 0 2 2 0 1 0 0 0 0 1 0 0 0 2 0 0 2 0 0 0 0 0 0 0 0 0 0 2 0 0 0 0 0 0 0 0 0 0 2 0
191 0 1 1 0 1 1 1 0 1 1 0 0 1 1 1 0 0 2 0 0 0 1 2 1 1 1 0 1 1 2 0 1 1 1 2 2 2 0 0 2 2 0 1 0 1 0 0 0 1 1 0 1 1 0 1 1 1 1 0 0 2 0 2 0 1 0 0 0 1 0 0 2 0 1 2 1 0 0 0 1 1 0 1 2 0 0 0 2 2 0 0 1 1 1 0 2 2 1 1 0 2 0 1 2 0 2 1 1 1 0 1 1 2 1 1 1 0 0 2 2 0 1 1 1 0 0 1 1 0 0 0 0 0 1 0 0 1 0 1 1 1 1 0 0 1 0 1 2 1 0 0 0 1 0 0 0 1 0 1 0 0 1 1 1 1 1 1 1 2 1 0 0 2 0 1 1 1 0 1 0 0 0 1 1 0 1 0 0 0 0 2 2 1 2 1 1 2 1 0 0 0 0 0 2 2 0 0 0 1 0 1 1 0 0 2 1 0 1 1 1 1 1 2 0 0 1 0 0 0 1 1 0 0 0 0 0 2 2 2 0 0 2 1 1 0 0 0 1 1 1 0 0 0 1 1 1 0 1 1 0 1 0 0 0 1 0 1 1 0 0 1 0 2 0 0 1 2 2 0 2 0 1 1 0 1 1 2 1 2 0 1 2 2 2 0 0 1 0 0 0 0 1 1 0 1 1 1 2 2 2 2 1 0 0 0 0 0 0 0 2 2 1 0 2 0 1 1 2 2 2 1 0 0 0 0 1 0 0 0 0 1 2 1 0 0 2 0 1 2 1 0 1 0 1 1 0 0 0 0 0 0 2 1 2 0 0 1 1 1 1 1 0 0 0 0 2 0 1 1 0 0 0 0 1 0 0 1 1 0 0 0 1 0 2 1 1 1 0 0 0 0 1 2 2 0 0 1 1 1 0 2 0 0 1 1 1 0 0 0 0 1 0 1 0 0 0 0 2 1 1 1 1 0 1 0 0 0 1 2 1 0 1 1 1 1 1 0 0 0 0 1 1 2 2 1 1 1 2 0 1 0 1 0 1 1 1 2 1 1 1 1 2 2 0 2 0 1 1 0 1 1 0 2 0 2 1 0 2 2 2 1 2 2 0 0 0 1 1 1 0 2 1 1 0 0 1 0 0 0 0 1 1 0 0 0 0 2 0 2 2 0 1 1 1 2 0 0 0 0 2 0 1 0 0 0 1 0 2 0 0 1 0 1 1 2 0 0 2 0 0 0 1 1 2 1 1 1 0 0 0 0 1 2 0 1 1 1 1 1 0 1 0 0 0 0 0 1 1 2 0 0 2 0 0 0 1 0 0 0 1 1 0 0 1 0 2 0 0 0 0 2 1 1 0 1 0 0 0 1 1 0 0 0 0 0 1 1 1 0 0 0 0 0 0 1 2 1 0 0 0 0 0 0 1 0 2 2 0 2 0 0 0 1 1 0 0 0 0 1 0 2 0 1 0 0 0 1 2 0 0 0 0 1 1 0 0 2 1 0 0 2 0 0 1 2 2 0 2 0 0 0 2 0 0 1 1 1 0 1 0 0 1 0 1 1 1 2 1 1 0 1 0 1 1 2 2 1 1 0 0 0 0 0 0 0 1 1 1 1 0 1 0 2 0 0 2 0 2 0 2 2 1 1 0 2 1 0 1 1 0 2 0 0 0 0 0 1 0 1 1 1 0 0 0 1 1 0 0 0 0 0 2 2 0 0 1 1 0 1 1 0 0 0 0 0 0 0 0 1 1 1 1 1 1 1 0 2 0 2 0 2 2 2 2 2 0 1 0 1 2 1 0 0 1 1 1 0 1 0 0 0 0 1 1 0 1 2 1 0 1 1 0 1 0 0 0 0 1 2 2 1 1 0 0 0 0 1 1 0 0 0 0 0 1 1 1 0 0 0 2 2 2 1 1 0 1 0 0 1 0 0 0 0 0 2 2 0 1 0 0 0 1 1 1 0 1 2 1 1 2 0 0 0 0 1 0 0 0 0 0 1 0 2 1 0 1 2 0 0 0 1 2 0 2 0 2 1 0 0 1 1 0 0 1 1 2 0 2 0 0 0 0 1 1 1 1 2 0 0 0 1 0 0 1 0 1 2 2 0 1 1 2 2 2 0 1 1 0 1 2 0 2 0 0 0 0 1 1 1 0 1 1 0 2 0 0 0 0 0 0 0 0 0 0 0 0 0 0 0 0 2 0 0 1 0 1 0 0 0 0 0 0 0 0 0 0 0 0 0 1 1
192 0 0 2 0 0 0 1 0 0 0 2 1 2 2 2 0 0 0 1 0 0 1 0 0 0 1 1 1 1 2 0 0 1 0 0 1 1 0 1 1 0 0 1 0 1 1 0 0 0 0 0 0 0 2 1 0 1 0 1 0 1 0 1 1 1 1 1 0 0 0 1 2 0 1 2 1 0 2 0 2 2 0 0 2 0 0 0 2 2 0 0 0 0 1 1 0 0 0 0 0 2 0 0 2 1 2 2 0 2 0 2 0 0 0 0 0 0 0 1 2 1 0 0 0 0 0 1 1 0 0 0 0 0 1 0 0 0 0 2 0 2 0 0 1 0 0 0 1 1 1 0 1 1 1 1 0 1 0 0 0 0 1 0 0 0 0 1 1 2 0 0 1 2 0 0 2 1 1 0 0 1 0 1 0 0 0 1 0 0 0 1 2 0 1 1 1 2 0 0 0 1 1 0 2 1 2 0 0 1 0 1 1 0 0 2 0 1 2 0 1 1 1 2 0 0 0 0 0 0 0 0 0 0 0 0 0 2 2 2 0 0 2 0 2 1 1 0 0 0 0 1 0 0 0 0 0 0 0 0 0 0 0 1 0 0 0 0 0 0 0 2 1 2 0 0 1 1 1 0 0 2 0 0 0 1 0 2 0 2 0 0 0 1 1 1 0 1 1 0 0 0 2 0 0 1 1 1 1 1 0 2 2 1 1 0 1 0 0 0 2 1 1 1 1 0 1 1 1 1 2 1 0 0 0 0 0 1 0 0 0 1 0 1 0 0 1 0 1 1 0 1 0 1 0 1 1 0 1 0 1 2 0 0 0 2 0 1 2 0 2 0 0 0 1 0 1 0 1 1 1 0 0 1 1 0 0 0 0 0 0 0 1 0 2 0 0 1 0 0 0 0 1 2 2 1 0 1 0 0 2 0 0 0 0 0 0 0 0 0 0 2 0 0 1 1 0 0 0 0 0 1 0 2 0 1 0 0 0 0 1 0 0 1 1 1 1 1 1 0 0 1 0 2 0 0 0 1 1 1 1 0 0 0 0 2 0 0 2 0 0 0 1 1 1 0 1 0 0 1 0 1 0 1 1 1 0 0 2 2 0 2 1 2 1 0 1 2 1 1 1 1 1 1 0 0 1 0 2 0 1 1 0 0 0 0 0 2 0 1 2 1 2 2 2 2 0 1 0 1 0 1 0 1 1 0 1 0 1 1 1 0 0 0 1 2 0 1 1 2 1 1 0 0 0 0 0 1 0 1 0 0 0 0 0 0 0 2 0 2 0 1 0 0 0 1 1 1 2 1 0 0 1 0 0 0 1 1 1 0 1 0 0 0 0 0 0 0 0 0 0 2 1 2 2 1 2 0 0 0 0 0 0 0 1 1 0 2 1 1 0 0 0 1 1 0 1 1 0 0 0 1 0 0 2 0 2 2 0 2 1 1 2 2 0 0 2 0 0 1 0 2 1 0 1 0 0 0 1 0 0 0 0 0 1 1 1 2 0 1 1 1 0 0 0 1 1 0 1 1 0 0 1 0 0 1 1 1 0 1 0 0 0 0 0 0 2 2 0 1 1 0 0 0 1 1 1 2 0 0 1 0 0 0 0 2 1 2 0 0 0 0 1 2 0 1 1 1 0 0 0 0 1 2 0 2 0 0 1 1 0 1 0 0 1 0 1 1 0 0 0 0 1 0 0 1 0 0 0 0 0 0 2 1 0 0 0 1 1 1 0 0 0 0 0 1 0 0 1 1 2 2 0 0 0 1 0 0 0 2 0 2 2 1 2 1 0 1 0 1 1 1 0 0 0 0 2 0 0 1 0 1 0 1 1 0 1 1 2 0 1 2 0 1 0 2 0 2 0 2 0 2 0 0 0 0 0 0 0 0 0 0 0 0 0 0 0 2 1 0 1 0 0 0 0 0 0 0 1 2 0 0 0 0 0 0 0 1 2 0 0 0 0 2 1 1 0 0 1 2 1 0 0 0 0 0 0 0 1 0 1 0 0 1 2 0 2 1 0 2 1 1 1 0 1 1 0 0 1 1 0 0 2 0 2 2 0 1 2 1 0 1 0 1 0 1 2 2 0 0 0 0 0 1 0 0 0 0 2 0 0 0 0 0 0 0 2 1 1 0 1 0 1 1 1 0 1 0 0 1 1 0 1 0 2 0 0 0 0 0 0 0 0 1 1 1 0 0 1 1 0 1 0 2 0 0 1 0 0 1 0 0 1 0 0 0 0 1 2 0 1 2
193 0 1 2 0 0 0 2 0 1 1 1 1 1 1 1 0 0 1 1 0 0 1 2 1 1 0 1 2 1 1 1 1 1 0 0 1 1 0 1 1 0 0 0 1 0 1 0 1 2 1 0 0 2 0 1 0 0 0 1 0 1 1 0 0 1 0 0 0 1 1 1 2 1 2 2 0 0 0 0 0 1 1 1 1 0 0 0 2 2 0 0 1 1 0 0 0 1 0 2 0 2 1 0 1 0 1 2 0 2 1 2 0 0 0 1 0 0 1 1 1 0 0 0 0 0 0 1 0 1 0 0 0 0 0 0 0 1 0 2 1 2 0 0 0 0 0 0 0 0 1 0 0 0 1 0 0 2 0 1 1 1 1 1 0 1 0 2 0 0 0 2 1 1 1 1 2 1 0 1 0 0 0 2 0 0 0 1 0 0 1 1 1 1 1 0 1 2 0 0 0 1 0 1 2 1 1 1 1 0 1 2 1 0 1 1 1 0 1 2 0 0 1 2 0 0 2 0 0 1 0 1 1 1 1 1 1 2 2 1 0 1 1 1 2 0 0 0 0 0 0 1 0 0 2 2 2 0 0 0 0 0 0 0 0 0 0 0 0 0 0 1 0 2 0 0 0 2 1 0 0 1 0 0 0 0 0 1 1 2 0 2 0 2 1 1 1 1 0 0 0 1 2 0 2 0 0 2 0 0 0 1 1 0 1 0 1 0 1 1 0 2 1 1 1 0 0 1 1 2 2 2 0 0 0 0 0 0 0 2 1 2 1 2 0 0 2 0 1 2 1 1 2 0 2 0 1 0 0 1 1 1 1 0 1 1 0 1 1 1 1 1 1 1 0 0 2 1 1 1 2 1 0 1 1 0 0 0 0 0 0 0 1 0 1 1 2 2 0 0 0 1 1 2 2 2 0 1 0 0 1 0 0 0 0 0 0 0 0 0 0 1 0 1 1 2 2 1 1 0 1 0 0 0 1 0 0 0 0 1 1 0 0 1 1 1 1 1 1 1 0 1 1 2 2 1 1 2 1 1 1 0 0 1 0 0 2 1 1 0 0 0 2 2 0 1 0 0 0 1 2 2 0 0 2 1 0 0 1 0 0 0 1 0 1 0 1 2 2 0 0 1 1 1 0 0 1 0 2 0 0 2 0 0 2 0 0 2 0 1 1 1 1 1 1 2 0 0 2 2 0 0 0 2 1 0 1 1 2 0 2 0 0 0 2 2 0 0 2 0 1 1 1 0 1 1 0 0 0 0 0 0 0 0 0 0 0 1 0 0 0 0 0 0 0 0 0 1 2 1 1 0 1 0 0 0 1 1 0 0 1 1 1 1 0 0 0 0 0 0 1 1 0 2 2 0 2 0 0 2 0 0 0 0 0 0 0 0 0 0 0 0 0 1 1 0 1 2 0 0 0 0 0 0 1 0 2 1 0 2 0 2 0 0 1 0 1 0 0 1 0 2 0 0 1 1 0 0 0 0 0 0 1 0 1 1 0 1 1 0 1 1 0 0 2 2 2 0 1 1 0 0 0 0 0 1 0 0 0 2 0 1 0 0 0 0 0 1 0 0 0 0 0 1 1 1 1 1 0 1 0 0 0 1 0 0 0 1 1 0 0 0 1 2 0 2 2 0 1 0 1 1 1 2 0 1 0 0 1 2 0 2 0 0 0 1 0 0 0 1 0 1 0 0 0 1 1 0 0 0 0 0 1 1 1 0 1 0 0 1 0 0 1 0 0 1 0 0 1 1 2 0 0 0 0 0 2 2 2 2 0 0 2 1 2 1 0 1 0 1 1 1 0 0 0 1 1 0 0 1 1 0 1 0 1 1 0 2 0 0 0 0 0 0 0 2 0 1 0 2 0 2 0 0 0 0 0 0 1 1 0 0 0 0 0 0 0 1 1 0 1 1 0 0 0 0 0 0 0 0 0 1 0 0 0 0 0 0 2 0 0 0 0 2 2 2 0 1 1 2 2 0 0 0 0 0 2 1 0 0 1 0 2 1 2 0 2 1 2 1 1 1 2 0 2 1 1 1 0 1 0 0 0 0 1 1 2 1 1 1 0 1 0 2 0 2 2 0 0 0 0 0 0 2 0 0 0 1 1 0 0 0 1 2 1 0 1 0 1 0 1 0 1 0 1 0 1 0 0 0 2 0 1 0 0 0 1 0 0 0 0 0 0 0 0 0 0 0 1 0 0 1 0 0 0 0 0 0 0 1 0 0 0 0 0 1 0 0 1 0 1 1
194 0 0 2 0 1 1 2 1 1 2 0 0 1 1 1 1 0 0 0 0 0 1 0 0 1 0 0 2 2 0 0 1 1 0 0 2 1 1 1 1 1 0 0 1 1 1 0 1 0 0 0 1 1 1 1 0 0 1 0 0 0 0 0 0 0 0 0 0 1 1 1 2 0 0 2 2 0 2 1 1 2 0 0 2 0 1 0 2 2 0 0 1 1 1 0 0 0 0 0 0 2 0 0 2 0 2 2 0 2 1 1 0 1 0 0 0 0 0 1 1 1 1 1 0 0 0 1 0 0 0 0 0 1 1 1 0 1 0 2 1 1 0 0 1 0 0 0 1 1 0 0 0 0 0 0 0 2 0 0 2 2 0 2 0 1 0 0 2 2 0 0 0 2 1 1 2 1 0 0 0 0 0 1 0 0 0 0 0 0 0 2 2 1 2 0 1 2 1 0 0 0 1 1 2 1 2 1 1 2 0 1 2 0 0 2 2 0 1 0 2 2 0 1 1 0 1 1 1 0 0 0 0 0 0 0 0 2 2 1 0 1 2 0 0 0 0 0 0 0 0 1 0 0 0 0 1 0 0 0 0 0 0 0 1 0 1 0 1 0 0 2 0 2 0 0 1 2 2 2 0 1 0 0 0 1 0 1 0 2 0 2 0 2 2 0 1 1 0 1 1 0 2 0 2 0 0 1 1 1 0 2 2 0 1 0 0 0 1 1 0 1 1 1 2 0 1 1 0 0 1 1 0 0 0 0 0 1 0 1 0 1 2 0 0 1 2 0 2 1 0 0 0 1 0 0 1 0 0 0 0 0 1 1 1 0 0 0 1 1 1 1 1 1 1 1 1 0 1 1 0 0 0 1 1 0 0 1 1 0 0 0 0 2 2 1 1 2 0 0 0 1 0 2 2 0 0 1 0 0 0 0 0 0 1 1 0 1 0 1 0 0 0 2 1 2 1 0 1 0 1 0 0 0 0 0 0 0 0 1 1 0 0 2 0 2 2 0 0 0 0 2 1 2 2 1 1 1 2 0 1 0 0 0 0 1 1 0 2 0 0 0 0 0 1 0 1 1 1 0 0 0 0 0 2 1 0 0 1 0 1 1 1 0 1 0 2 1 1 0 0 1 1 1 0 0 1 0 0 0 0 0 1 1 0 1 0 1 0 1 1 1 1 1 1 2 0 1 1 2 0 1 0 0 0 1 1 0 1 0 0 2 0 1 2 2 0 2 0 2 1 1 0 0 0 0 0 1 0 1 0 0 0 1 0 0 0 0 0 0 0 2 1 0 0 0 1 2 2 2 0 0 0 0 0 0 0 1 1 0 0 0 0 0 1 0 0 0 0 0 0 2 0 2 2 0 2 0 0 0 2 0 0 0 0 0 0 1 1 1 1 1 0 1 0 1 1 1 0 0 0 0 1 0 2 0 2 0 1 1 1 1 0 0 2 0 1 0 0 0 0 1 0 2 0 0 0 1 1 1 1 0 1 0 1 1 1 1 0 1 0 1 1 0 0 1 0 0 1 1 1 1 2 0 0 1 1 2 0 0 1 1 0 0 0 0 0 1 1 1 1 0 0 2 1 2 1 2 0 1 0 0 0 0 1 0 1 2 1 0 0 0 1 2 0 1 1 0 0 0 0 0 0 2 0 0 0 0 0 0 0 0 0 0 0 1 0 0 0 0 0 0 0 0 0 1 1 0 0 0 0 1 2 0 0 1 0 2 0 2 0 0 0 1 1 0 0 0 0 2 2 2 0 0 0 1 1 2 1 2 1 1 2 1 1 1 0 1 0 2 2 2 0 0 1 1 0 1 0 1 0 1 1 0 0 0 0 1 2 0 2 2 0 1 0 1 0 1 0 2 0 2 0 1 1 1 0 0 1 0 0 1 0 0 1 1 2 1 1 0 1 1 1 0 0 0 1 1 0 0 0 0 0 2 2 0 1 0 1 0 0 0 0 2 1 1 0 1 1 2 1 0 1 0 0 1 1 0 0 1 0 0 1 2 2 0 2 1 1 1 1 2 2 1 1 2 0 1 0 1 0 0 1 0 1 2 0 1 1 1 0 1 0 0 0 0 0 1 1 1 0 0 1 2 1 0 1 1 2 1 0 0 2 2 0 1 2 0 0 1 2 0 2 0 0 0 0 0 0 0 2 0 0 0 0 0 1 0 0 0 0 0 0 0 0 1 0 1 1 0 0 2 1 2 0 0 2 0 0 1 0 0 0 0 0 1 0 0 2 2 1 1
195 0 1 1 0 0 0 1 2 0 2 0 0 0 0 0 0 0 1 0 0 0 1 0 0 0 1 2 2 0 2 0 0 1 0 0 2 1 0 0 1 0 0 1 0 1 1 0 1 0 0 0 1 1 1 1 0 0 0 1 1 1 0 0 0 1 0 0 0 0 0 2 1 0 0 1 1 0 1 0 0 1 1 1 0 0 0 0 1 2 0 0 1 1 0 0 0 0 0 0 0 2 0 0 2 1 2 1 0 2 0 1 1 2 1 1 1 0 1 0 1 0 1 1 0 1 0 1 1 0 0 0 1 1 0 0 1 1 1 0 1 1 0 0 2 0 1 1 1 0 0 0 0 0 0 0 0 0 1 0 1 1 1 1 1 1 0 1 1 2 0 0 0 1 1 1 2 0 0 0 0 0 0 2 2 2 0 2 2 1 1 2 2 1 2 0 2 1 0 1 0 2 0 1 2 1 2 0 0 0 0 1 0 0 0 2 1 0 1 1 1 1 1 1 1 0 1 0 0 0 1 1 0 1 1 0 0 2 2 2 0 0 2 0 0 0 0 0 0 0 0 0 0 0 0 0 1 0 0 0 0 0 0 0 0 0 0 0 2 1 0 1 0 2 0 0 0 2 1 1 0 0 1 1 1 1 1 1 0 2 0 0 1 2 2 0 1 0 1 0 0 0 2 0 1 1 1 2 0 0 0 1 1 0 0 0 0 0 0 0 1 2 0 0 1 0 1 1 1 1 2 1 1 0 0 0 0 2 0 1 0 1 1 1 1 1 2 0 1 2 1 1 0 0 0 1 0 1 0 1 1 1 2 1 2 1 0 1 2 0 2 0 1 0 0 0 1 1 0 2 0 1 0 1 2 0 0 1 1 0 0 0 1 0 2 1 1 1 0 0 0 0 0 2 2 1 0 0 0 0 0 2 0 0 0 1 0 0 0 0 0 1 0 1 1 2 1 0 2 1 1 0 0 2 0 0 0 1 0 0 2 0 0 0 2 1 1 0 0 0 0 1 1 1 1 1 0 0 0 0 0 0 0 1 0 1 1 0 2 0 0 1 2 2 1 0 0 0 0 2 1 1 0 1 1 1 0 0 1 1 0 1 0 0 1 0 2 0 0 0 0 1 1 1 0 0 1 0 0 0 0 1 0 0 0 0 0 2 1 2 2 0 2 1 1 2 0 1 0 1 0 1 0 0 0 0 1 0 1 1 1 0 0 0 1 2 0 1 1 1 0 0 0 1 1 0 0 0 1 0 1 1 0 0 0 0 0 1 0 1 0 1 0 0 1 0 1 1 2 1 0 2 0 0 0 0 0 1 1 1 1 0 2 0 1 0 1 0 0 0 0 1 0 1 1 0 0 0 0 1 0 0 2 2 1 1 0 2 0 0 0 0 0 1 1 0 0 2 0 0 0 0 0 0 1 0 2 0 1 2 2 2 1 1 0 0 2 0 0 2 0 2 0 1 0 0 0 0 1 0 0 0 1 0 1 1 1 2 0 2 0 1 1 0 0 2 1 0 1 1 0 2 2 1 0 2 2 1 0 0 0 1 0 0 1 1 2 1 0 0 0 0 1 1 2 2 2 1 0 0 0 0 0 0 0 2 1 1 0 0 0 0 2 2 0 1 1 0 0 0 0 0 1 2 0 0 1 0 1 2 1 2 0 0 1 0 0 1 0 0 0 0 0 0 0 0 1 0 0 1 1 1 2 0 0 1 0 2 0 2 1 1 0 0 0 1 0 0 1 1 1 1 1 1 1 1 0 2 0 2 2 2 2 1 1 1 0 0 0 2 1 1 0 0 2 0 1 1 0 0 0 0 1 1 1 0 0 2 0 0 0 0 0 0 0 0 0 2 0 2 0 2 1 0 0 0 0 0 0 0 0 0 0 0 1 1 1 1 1 1 0 0 0 0 0 0 0 0 0 0 0 0 1 0 1 1 0 0 1 0 0 0 1 1 2 2 0 1 1 2 2 0 1 0 0 1 0 0 0 1 1 0 0 1 2 0 2 2 0 1 0 1 2 1 1 2 0 2 0 1 1 1 0 0 0 0 2 0 1 0 0 0 0 1 0 0 0 2 0 1 0 0 0 1 0 0 0 2 2 0 0 0 0 0 0 0 0 0 1 0 2 0 1 1 1 0 1 1 0 0 1 1 1 0 0 1 1 0 0 0 0 1 0 0 0 1 0 0 1 0 0 1 1 2 0 0 1 0 1 2 1 1 0 1 1 0 0 0 1 0 0 1
196 1 2 0 0 0 0 2 0 1 1 0 0 1 1 1 0 1 1 0 0 0 0 0 0 0 1 2 2 0 2 1 1 2 1 0 0 0 0 0 0 0 0 0 0 0 1 0 0 1 1 0 2 2 0 0 0 0 0 2 0 1 0 2 0 1 0 1 1 1 0 1 2 0 1 2 1 0 1 0 1 1 0 0 2 0 1 2 2 2 0 1 1 1 0 0 0 1 1 0 0 2 1 0 2 1 1 2 0 2 0 0 1 2 1 1 1 0 0 0 0 0 2 2 0 2 0 1 1 0 0 0 0 0 0 0 0 2 1 1 2 1 1 0 0 0 0 0 2 2 0 0 0 0 0 0 0 0 0 0 0 0 2 0 1 1 0 2 2 2 0 0 0 2 1 1 2 0 0 1 0 1 0 1 1 0 1 2 1 0 0 2 2 1 2 0 0 2 0 0 0 0 0 2 2 2 2 1 1 0 1 1 1 0 0 2 1 2 0 0 1 1 0 1 0 0 2 0 0 0 1 1 1 0 0 0 0 1 2 1 0 0 2 1 1 0 0 0 0 0 0 1 0 0 0 0 1 0 1 2 1 2 0 1 1 0 0 0 1 0 2 1 0 2 1 1 0 2 2 0 2 0 0 0 0 1 1 1 1 1 1 1 0 2 2 0 1 1 0 1 1 1 2 0 0 0 0 2 1 1 1 1 2 0 2 0 0 0 0 0 1 2 1 0 1 0 1 1 0 1 2 2 1 1 0 1 0 1 0 0 0 0 0 1 0 0 1 0 1 2 1 1 0 1 0 1 1 0 1 1 2 2 1 1 1 0 0 1 1 1 1 1 2 1 1 0 2 0 1 1 1 1 0 0 1 0 0 1 1 1 0 1 1 0 2 0 0 1 1 1 0 1 0 2 2 0 0 2 0 0 0 1 2 0 0 2 0 0 1 0 1 1 0 1 2 2 1 0 1 0 1 0 0 2 0 0 0 0 0 0 1 0 0 1 1 0 1 0 0 0 0 1 0 2 1 0 1 0 1 0 1 0 1 0 0 2 0 1 2 1 1 1 1 1 2 0 1 0 0 0 1 2 0 0 2 1 0 1 2 1 0 2 0 1 2 0 1 2 1 0 1 0 1 1 0 0 1 1 1 0 1 1 1 1 0 1 0 2 0 0 0 1 1 0 0 1 1 2 0 2 0 2 0 1 0 1 0 0 0 2 0 0 0 0 2 1 0 0 2 1 0 0 1 0 0 0 0 2 1 0 0 0 0 1 1 0 0 1 0 0 0 2 1 0 0 0 1 1 2 2 0 0 1 0 0 0 0 0 0 0 1 0 1 0 1 0 1 0 0 0 0 2 0 1 1 1 1 0 1 1 2 0 0 0 0 0 0 0 0 0 0 0 0 0 0 0 1 1 0 0 0 0 0 0 2 1 2 0 0 1 1 1 1 1 1 0 1 0 1 1 0 1 0 1 0 0 0 0 1 0 0 0 0 1 0 1 0 1 0 0 1 1 0 1 0 1 1 0 1 1 1 1 1 0 0 1 1 1 1 2 0 0 1 1 1 0 2 1 0 1 1 0 0 0 0 0 1 2 0 0 0 0 0 0 0 1 0 2 0 0 0 0 0 1 1 2 0 0 1 0 1 1 0 2 0 0 0 0 0 1 1 0 0 0 1 0 1 0 0 0 0 0 0 0 0 0 0 0 1 0 0 0 2 1 0 0 0 1 0 2 0 1 1 0 0 0 0 0 1 1 1 1 0 0 0 2 0 2 0 2 1 2 1 1 2 0 0 0 1 1 0 1 0 0 0 1 0 0 0 1 0 0 0 2 2 0 0 2 1 0 1 1 0 1 0 0 0 2 0 2 0 2 2 0 0 0 0 0 1 0 1 1 0 0 0 0 0 0 0 0 2 2 1 0 0 0 1 0 1 1 1 0 0 0 0 1 1 0 2 0 0 0 1 1 1 1 0 2 2 2 2 0 0 0 0 1 0 0 2 0 2 0 1 1 2 0 2 2 0 0 0 2 1 0 1 1 1 1 0 2 0 0 0 0 1 1 1 0 2 0 0 0 0 1 0 2 0 0 1 1 0 0 1 2 1 0 0 0 2 1 0 0 2 0 0 0 1 0 0 1 2 0 0 1 2 0 2 0 0 1 1 0 0 1 1 0 1 0 0 0 0 0 1 0 1 1 0 1 1 0 0 2 1 2 1 0 2 0 0 1 0 0 0 0 0 0 1 0 1 0 0 0
197 0 0 2 0 1 1 2 1 0 1 0 0 0 0 0 0 0 1 0 1 0 1 0 0 1 0 1 1 1 2 1 1 2 0 0 1 2 0 0 2 2 0 0 0 1 1 0 0 1 0 0 0 0 1 1 0 0 0 0 1 1 1 1 0 0 0 0 0 1 1 1 2 0 0 2 2 0 1 1 0 2 0 1 2 0 0 0 1 1 0 0 0 1 0 0 0 1 0 1 1 1 1 0 2 0 2 1 2 1 0 2 0 0 0 0 0 0 0 2 2 0 1 1 0 1 0 0 0 0 0 0 0 0 0 0 0 0 0 0 0 2 0 0 0 1 0 0 0 0 1 0 0 1 1 0 0 1 0 1 2 2 1 1 1 1 0 0 1 2 0 0 1 1 1 1 2 0 0 1 0 0 0 2 2 0 2 0 0 0 0 2 2 1 2 0 0 2 0 0 0 2 0 2 2 0 2 1 0 0 2 2 0 0 0 2 0 1 0 1 0 0 1 2 0 0 1 0 0 0 0 0 1 1 1 1 0 2 2 2 0 0 1 0 2 0 0 0 0 0 0 1 0 0 0 0 0 0 1 1 0 1 0 0 0 0 0 0 1 1 0 1 1 1 0 0 0 2 2 2 0 2 1 1 0 1 0 2 0 2 0 0 0 2 2 0 0 0 0 0 1 0 2 0 0 1 2 0 1 1 1 1 2 0 2 0 0 0 2 2 0 2 1 0 1 0 1 1 1 1 1 2 0 0 0 0 0 2 0 0 0 1 1 1 0 0 1 1 1 1 1 1 0 0 0 1 0 0 0 1 1 2 1 1 1 2 0 1 2 0 2 0 0 0 0 0 1 1 1 1 2 1 0 1 1 1 0 0 0 0 0 0 2 0 2 0 0 0 0 0 0 0 0 2 2 0 0 0 0 0 0 0 0 0 1 1 1 1 0 1 0 1 0 1 0 2 2 1 2 1 0 1 0 0 1 0 0 1 0 0 1 0 1 1 0 2 2 1 1 0 0 0 0 2 2 0 2 1 1 0 0 0 1 0 2 0 2 2 1 0 0 0 0 0 0 1 0 0 0 1 2 2 0 2 0 2 0 1 2 1 0 2 1 2 1 0 0 0 0 1 0 1 1 1 1 1 2 0 1 0 1 0 0 0 0 2 0 1 0 2 2 0 0 0 1 2 0 0 1 1 1 0 0 0 1 0 1 0 0 1 1 0 0 1 2 2 0 1 1 2 1 1 0 0 1 2 1 0 1 0 0 1 0 0 0 0 0 2 2 0 0 0 1 0 0 0 1 0 0 2 0 1 1 0 0 0 0 2 1 0 0 0 0 1 0 0 0 0 0 0 1 1 1 0 0 2 0 1 0 1 1 0 0 0 0 0 1 2 1 0 0 0 0 0 0 0 2 2 0 0 0 0 0 0 1 1 2 0 0 1 1 0 0 2 0 0 1 0 0 1 0 2 0 2 0 0 0 0 0 0 0 0 0 1 0 0 1 2 1 1 0 1 0 1 1 2 2 1 0 2 1 0 2 1 0 2 0 0 0 2 0 0 0 0 1 1 1 2 0 0 0 0 1 1 0 1 1 2 0 0 1 0 0 0 0 0 0 0 1 0 0 0 0 1 0 1 1 1 0 0 0 0 0 2 0 0 1 0 1 1 0 1 0 0 0 1 0 0 0 0 0 0 0 0 0 2 0 0 1 0 0 0 2 1 0 0 2 1 0 2 2 0 1 0 0 0 0 0 0 1 1 0 0 0 0 1 1 2 0 1 1 1 2 0 2 1 0 0 1 1 0 0 0 0 1 1 1 1 0 0 0 0 1 0 0 0 0 1 0 0 1 1 0 0 0 0 0 2 0 2 0 2 1 1 0 0 0 1 2 1 0 0 0 0 0 0 0 0 0 1 1 1 2 1 0 1 2 0 0 0 1 0 1 0 1 1 0 0 1 1 1 0 1 1 2 1 0 1 1 2 2 0 0 0 0 0 1 0 0 0 0 0 2 2 2 0 2 2 0 0 0 1 2 0 2 1 1 1 0 1 0 0 0 1 1 1 1 0 0 0 0 0 0 1 0 0 1 1 0 0 0 0 0 2 0 0 0 1 1 1 0 0 2 1 0 0 0 1 0 0 2 0 1 0 1 0 2 0 0 0 0 2 1 0 2 1 1 0 0 0 0 0 1 0 0 0 0 0 0 0 0 2 0 1 0 0 0 0 1 2 1 0 0 0 0 1 0 0 1 0 0 0
198 1 2 1 0 0 0 1 0 0 0 1 0 1 0 1 1 0 1 1 1 1 0 0 0 0 0 2 2 0 2 1 0 1 0 0 2 1 0 0 1 1 1 0 0 1 1 0 0 0 0 0 0 1 1 1 0 0 0 1 0 1 0 1 0 1 0 0 0 1 0 0 2 0 1 2 1 0 1 1 1 2 1 1 1 0 1 0 1 2 0 0 0 2 0 0 0 2 2 0 0 1 0 0 2 1 2 0 1 1 0 1 1 2 1 1 1 0 2 0 0 1 1 1 0 1 0 0 0 0 0 0 0 0 1 0 1 0 0 1 0 2 1 0 1 0 1 0 1 1 1 0 0 0 0 0 0 1 0 1 2 2 1 1 1 2 0 1 0 1 1 0 0 2 0 1 2 0 1 0 0 1 1 2 2 0 1 1 1 1 1 1 2 1 2 1 1 0 0 0 0 1 0 2 2 0 2 0 0 0 0 1 1 0 0 2 1 0 1 2 0 0 0 2 0 0 0 1 1 0 0 0 0 0 0 0 0 2 2 1 0 1 2 0 1 0 0 0 0 0 0 1 0 1 0 0 2 0 1 1 0 1 0 0 0 0 0 0 1 0 0 0 0 1 0 0 0 2 2 1 0 2 1 1 0 1 0 0 1 1 1 1 0 2 2 0 0 0 0 0 1 0 2 0 1 0 1 2 0 0 0 1 2 0 1 0 1 1 1 1 0 1 2 0 1 0 1 1 1 0 0 0 0 0 0 0 0 2 0 1 1 0 1 2 0 0 2 0 1 1 2 0 0 0 0 1 0 0 1 1 2 2 2 0 2 0 0 2 2 0 2 0 0 0 1 0 1 0 1 1 1 2 0 0 0 0 0 0 0 0 0 0 1 0 2 1 1 0 1 0 0 1 1 2 1 0 1 0 0 0 0 0 0 0 1 1 1 0 0 0 0 1 0 2 0 2 2 0 0 0 0 1 1 0 1 0 0 0 0 0 2 0 0 2 0 2 2 0 0 0 0 0 1 2 1 1 0 2 2 2 2 0 0 2 0 0 2 0 2 0 0 0 1 1 0 0 1 0 0 1 1 2 0 0 2 0 0 0 2 1 1 2 1 2 1 0 1 2 2 0 0 0 2 0 0 0 2 1 0 0 0 1 0 1 1 1 0 2 0 1 1 1 0 0 0 2 0 1 0 1 0 1 0 0 1 1 2 0 1 0 1 1 0 1 1 1 0 1 1 2 2 2 1 0 0 1 0 0 0 0 0 0 0 2 1 0 0 2 2 0 1 0 0 0 1 0 1 0 2 0 0 0 2 0 0 1 2 2 1 0 0 0 1 1 0 0 0 2 2 0 2 0 0 2 2 0 0 0 0 0 0 0 0 1 0 1 0 2 0 0 0 0 0 0 0 0 1 1 0 0 0 0 1 0 2 1 2 0 0 0 1 0 0 0 2 0 1 0 0 2 0 1 0 0 0 0 0 0 2 0 0 0 1 0 1 1 1 1 0 1 0 1 1 0 0 1 0 0 1 1 2 1 1 1 1 1 0 1 0 0 0 2 0 0 0 0 1 2 1 1 0 0 0 1 1 2 2 2 0 0 0 0 0 1 1 0 2 2 0 0 0 0 1 2 0 2 0 0 1 0 0 0 1 2 0 0 1 0 0 1 1 1 1 1 1 0 0 0 0 1 1 1 1 0 1 1 0 0 1 0 0 0 2 1 0 0 1 1 0 2 0 0 1 0 0 1 0 0 0 1 2 1 0 0 1 1 0 1 0 2 0 2 2 1 1 1 0 0 0 1 0 1 0 0 0 1 0 2 0 0 0 0 0 1 2 1 0 2 1 0 1 1 0 0 0 0 0 2 0 2 0 2 1 0 0 0 0 0 1 0 0 0 0 1 0 0 1 1 1 0 1 1 1 0 1 0 1 0 0 0 0 0 0 1 1 0 0 1 1 0 1 0 1 1 1 2 1 1 1 2 0 1 0 0 0 0 0 0 0 0 1 0 1 0 0 0 0 0 0 0 0 2 2 1 1 2 0 1 0 1 0 1 0 0 1 1 2 2 2 2 0 2 1 1 0 1 1 2 0 0 1 0 1 2 1 0 0 1 1 1 1 0 2 1 0 0 2 0 1 1 2 0 0 2 2 0 1 0 0 0 2 0 2 0 1 1 1 1 1 0 1 0 1 0 1 0 0 1 2 0 0 2 1 2 0 1 1 0 0 1 0 0 1 0 0 0 0 0 2 0 0 1
199 1 2 1 0 0 0 2 1 1 2 0 1 1 0 0 0 0 1 1 1 0 1 0 0 0 1 2 1 1 2 0 1 0 0 0 2 2 0 0 2 2 0 1 0 0 0 0 0 0 0 0 2 2 0 1 0 1 1 1 1 1 1 0 0 0 0 0 0 0 0 0 2 0 0 2 2 0 2 1 1 2 1 1 1 0 0 0 1 2 0 0 0 2 0 0 0 0 1 0 1 1 1 0 2 0 2 0 2 0 0 1 0 1 0 0 0 0 1 1 1 0 1 1 0 1 0 2 2 0 0 0 0 2 1 1 0 0 1 0 0 2 0 0 1 0 0 0 1 1 1 1 0 0 1 0 0 1 0 0 1 2 1 1 1 2 1 1 0 1 1 1 2 1 0 1 1 0 0 0 0 1 0 2 0 0 0 2 0 0 1 2 0 0 1 0 0 2 0 0 0 0 0 0 2 2 1 1 0 1 1 1 0 0 0 2 0 0 2 0 0 0 0 2 0 0 1 0 0 0 0 0 0 0 0 0 0 2 2 1 0 0 2 1 2 0 0 0 0 0 0 0 0 0 2 1 1 1 1 2 1 2 0 0 0 0 0 0 1 1 0 1 1 2 1 1 0 1 2 0 2 0 0 0 1 0 0 2 0 2 0 0 1 2 2 0 1 2 0 1 0 0 2 0 1 0 0 2 0 0 0 0 1 0 2 0 2 0 0 0 0 2 2 0 2 0 1 1 1 1 2 0 0 0 0 0 0 2 1 2 0 1 0 0 0 0 0 0 2 1 1 0 0 0 0 1 0 0 1 0 1 1 1 0 1 0 0 1 2 0 2 0 1 1 1 1 2 0 1 1 0 2 1 1 1 0 0 0 0 0 0 0 2 0 2 2 2 0 1 1 0 1 0 0 0 0 0 0 0 0 0 1 0 0 2 2 1 0 0 0 0 0 1 1 0 2 2 1 2 0 1 1 0 2 0 0 0 0 0 0 1 0 0 0 1 2 2 0 0 0 0 1 1 2 1 0 1 0 0 0 1 0 1 0 0 2 0 0 2 0 0 0 1 1 0 0 0 1 1 1 2 1 0 0 2 0 0 1 1 0 1 1 0 1 0 0 0 2 0 0 2 0 2 0 0 0 2 0 1 0 2 2 0 1 0 1 0 2 0 1 1 2 1 0 1 1 1 1 0 1 1 1 0 0 1 0 1 1 2 0 1 1 0 1 2 1 1 1 1 2 0 0 1 0 0 0 0 1 0 1 0 0 1 2 0 1 1 2 1 1 1 1 0 0 1 0 1 1 1 2 0 0 1 0 0 0 0 1 0 0 2 1 0 0 0 0 0 0 0 0 0 2 0 1 1 0 1 0 0 1 0 0 1 1 1 1 0 2 1 2 2 2 0 0 0 1 2 2 0 0 2 0 0 0 1 1 2 0 0 1 1 1 0 1 0 0 2 1 0 2 0 1 0 1 0 0 0 0 2 1 1 1 2 0 1 1 0 2 2 0 2 0 0 0 0 1 1 0 2 0 0 0 2 1 1 2 1 2 1 1 0 0 0 0 2 1 2 2 1 2 1 0 0 1 2 2 1 1 1 1 0 0 1 0 1 1 1 1 2 0 0 0 0 2 0 1 1 0 1 0 0 0 1 1 0 1 1 0 0 0 0 0 0 0 0 0 0 1 0 1 1 1 0 0 1 1 0 0 1 0 0 0 2 1 0 0 1 1 0 2 0 1 0 0 0 0 0 0 0 2 2 2 1 0 0 0 1 1 1 2 0 1 2 2 2 2 0 1 1 2 1 1 0 0 0 2 0 0 1 1 0 0 1 1 1 0 0 2 1 0 1 1 0 1 0 1 0 1 1 2 1 2 1 1 1 0 0 0 1 0 1 0 0 0 1 1 1 2 1 0 1 0 1 0 0 1 1 1 0 0 0 0 0 1 1 1 0 1 1 0 0 0 1 1 2 2 0 0 2 2 2 0 0 0 0 2 0 0 0 0 0 0 1 1 2 0 2 2 0 0 0 2 2 0 2 1 1 2 1 1 1 1 0 0 1 1 2 1 2 1 0 1 1 2 2 1 1 1 0 0 1 0 0 1 0 0 0 1 1 0 0 0 2 2 1 1 2 0 1 0 2 0 1 1 0 1 1 1 0 1 1 1 1 0 1 1 1 0 0 0 0 0 1 1 1 0 0 0 1 0 0 1 1 2 0 2 2 0 0 2 0 0 0 0 0 0 0 0 1 0 0 0
[truncated: 1,606,808 more chars]
