# Supplementary material for: KNN-MDR: a learning approach for improving interactions mapping performances in genome wide association studies
Source: BMC Bioinformatics. 2017 Mar 21;18:184. doi: 10.1186/s12859-017-1599-7 (PMC5361736; doi:10.1186/s12859-017-1599-7)
Supplement: Supplementary file 3 — The data set(s) supporting the results of Table 2. (ZIP 28603 kb) [file 12859_2017_1599_MOESM3_ESM.zip › 3/SINAN/S41/mkallsimul.dat]

1 0 0 0 0 0 0 2 2 0 0 0 1 1 1 0 0 2 0 2 1 1 0 2 0 0 1 2 2 1 2 2 0 1 1 1 1 1 0 1 1 1 0 0 0 0 0 0 0 0 0 0 0 0 1 0 0 0 2 1 1 2 2 2 0 0 1 0 0 1 1 1 0 0 0 2 2 1 2 0 1 2 0 2 2 0 0 0 0 2 0 0 0 2 1 0 1 0 0 0 0 0 0 2 0 0 2 1 2 0 0 1 1 1 1 1 1 1 1 1 1 1 1 1 1 0 0 1 0 0 0 0 0 0 1 0 0 0 0 1 1 0 0 0 0 0 1 0 0 1 0 1 1 0 0 1 0 0 0 1 1 1 2 2 0 2 1 0 1 2 1 1 0 2 0 0 0 0 1 1 0 2 0 1 0 0 1 2 0 1 0 1 1 1 0 0 1 0 1 0 0 1 0 0 1 1 1 1 0 0 1 1 1 0 1 1 1 1 0 0 1 1 1 1 0 0 0 0 0 0 0 0 0 2 2 2 0 0 2 2 0 0 2 2 0 0 0 0 2 0 0 0 0 0 0 0 0 0 0 0 0 0 1 1 0 0 0 0 2 1 0 0 0 0 0 0 0 1 1 1 1 2 2 0 2 1 1 2 0 2 0 0 2 0 2 0 2 1 0 0 0 0 0 0 0 0 1 1 0 1 0 1 1 1 1 0 2 0 0 0 1 1 1 1 1 0 1 0 2 2 2 2 0 0 0 0 0 0 0 1 0 0 2 0 0 0 1 0 2 2 1 0 1 1 0 1 1 0 1 1 1 1 1 0 1 1 0 0 1 1 1 1 2 1 1 1 2 0 1 0 1 1 1 1 0 1 0 1 1 0 0 1 0 1 2 1 1 0 0 0 0 0 1 1 0 0 1 0 0 0 0 1 0 0 0 2 1 0 1 0 0 1 1 0 1 2 0 1 1 1 2 0 0 0 1 0 0 0 0 0 1 0 0 0 0 2 0 2 0 1 1 0 0 2 1 0 1 2 2 1 2 1 0 0 0 2 0 1 0 1 1 1 2 0 1 1 1 1 2 0 0 1 0 1 0 0 0 1 1 0 1 1 2 1 1 0 0 0 0 0 0 2 0 1 2 0 1 2 0 0 0 2 1 1 0 0 0 2 0 1 1 1 2 2 0 0 0 0 0 2 0 2 0 0 0 0 2 0 0 1 1 0 2 2 2 1 0 0 0 0 0 0 0 2 0 1 0 0 0 1 0 0 0 0 0 0 0 0 0 0 1 1 1 0 1 0 1 1 0 1 0 0 0 0 0 0 0 0 0 0 0 0 2 0 1 0 0 2 2 2 2 0 1 0 1 1 1 0 0 1 0 0 1 1 1 0 1 2 0 0 0 2 0 1 1 0 1 2 0 0 1 0 0 0 0 0 2 1 0 0 0 0 0 0 2 0 0 1 0 0 1 1 1 1 0 2 0 0 1 0 0 0 1 1 2 2 0 1 1 0 0 2 0 0 0 1 1 0 1 0 0 0 2 1 2 2 2 2 2 0 2 0 1 0 0 0 0 0 0 0 0 0 0 0 1 0 0 2 0 1 1 0 0 0 0 1 1 1 1 0 0 0 1 2 0 1 1 1 0 0 0 0 0 0 0 0 2 0 0 1 0 0 0 0 0 0 1 0 0 0 0 0 0 0 0 0 0 0 1 0 0 0 2 0 0 0 1 1 1 1 2 0 1 2 1 1 0 0 0 0 1 2 0 0 0 0 0 1 0 1 1 1 2 1 0 0 0 0 0 1 0 0 0 0 1 0 0 1 1 1 0 0 1 1 1 0 0 1 1 0 1 1 0 0 0 0 1 2 0 2 1 0 2 1 0 1 0 0 0 0 0 0 0 0 0 0 1 0 0 0 0 1 1 1 1 0 0 0 0 0 0 1 0 0 0 1 1 0 1 1 1 1 2 0 2 1 1 1 1 1 2 0 0 0 0 0 0 2 0 0 1 0 0 1 2 2 2 2 0 0 0 1 1 1 0 2 0 2 0 1 1 0 0 0 0 0 1 1 2 2 0 2 2 1 1 1 1 1 1 0 0 2 1 1 0 1 1 1 1 1 0 0 0 0 0 0 0 0 2 0 1 0 0 0 2 0 2 2 0 0 2 0 0 0 2 0 0 1 1 0 1 0 0 0 0 0 2 0 1 0 0 1 1 1 0 0 0 1 0 1 1 1 0 0 0 1 0 0 0 0 0 2
2 1 0 1 0 0 1 1 2 0 0 1 1 1 1 0 0 1 0 1 1 0 0 2 0 0 0 2 2 0 2 1 2 2 0 0 2 2 0 2 2 0 0 0 1 0 0 0 0 1 0 0 0 2 0 1 0 1 1 1 1 1 2 2 0 0 0 1 0 0 0 1 2 0 1 2 2 1 2 0 1 1 0 1 2 0 1 2 2 2 0 1 2 1 1 0 0 1 0 0 0 0 1 1 0 0 2 0 1 1 0 2 1 1 0 1 0 0 0 0 0 0 2 1 0 1 1 2 1 1 0 0 0 0 0 0 0 0 0 0 1 0 0 0 0 1 0 0 0 0 0 0 0 0 0 1 1 0 0 0 0 0 2 2 2 2 2 0 0 1 1 0 1 1 1 0 0 0 0 1 0 1 0 2 0 0 1 2 1 0 1 2 0 0 1 0 0 0 0 0 0 1 0 0 2 0 0 0 1 0 0 1 1 1 2 0 0 1 2 2 2 0 2 2 0 2 2 0 0 0 0 0 0 0 1 0 0 2 0 0 0 0 2 2 0 0 0 0 2 0 0 0 1 0 0 0 0 0 0 1 0 1 0 1 0 0 2 0 0 0 0 2 0 0 0 0 0 0 1 0 0 1 1 1 1 0 1 1 0 2 0 1 2 0 2 0 1 2 0 1 1 0 0 0 0 0 0 1 0 0 1 1 2 1 0 0 1 1 1 0 1 1 1 2 1 0 1 0 0 0 0 0 0 0 0 1 1 1 0 0 0 1 1 0 1 1 1 0 1 2 1 0 2 2 1 0 1 2 0 0 0 0 1 0 0 1 0 1 2 1 1 1 0 0 0 0 2 0 0 0 1 1 1 1 0 1 0 1 1 1 0 0 0 0 2 0 0 0 1 1 0 1 0 2 0 1 0 0 0 0 0 2 0 0 1 1 0 0 1 1 0 1 1 0 0 2 1 0 0 1 2 0 2 0 2 2 0 1 0 0 1 0 0 0 0 0 0 1 1 0 0 0 0 2 0 0 0 1 1 1 1 1 0 1 0 2 1 2 0 0 1 1 2 2 0 1 0 2 2 0 0 1 0 2 1 1 1 1 0 1 1 1 0 0 1 0 0 1 1 0 0 1 1 1 0 1 1 1 0 1 0 1 1 1 0 0 0 2 2 1 0 1 2 2 1 0 0 1 0 1 1 1 1 0 1 0 2 1 1 1 0 0 0 0 0 1 0 2 2 0 0 0 0 2 1 1 1 0 0 1 0 0 0 0 0 0 0 1 1 1 0 0 0 0 0 0 1 0 0 0 0 1 0 0 0 0 0 1 0 1 0 0 1 2 0 0 0 0 0 0 0 2 0 1 2 2 0 0 1 2 0 0 0 0 0 0 0 2 1 1 0 1 0 0 0 1 1 2 0 0 1 1 0 0 0 1 2 1 0 1 1 0 1 1 1 0 1 0 0 0 0 1 2 0 0 1 0 0 2 0 0 0 1 0 1 0 0 0 2 1 0 0 1 0 1 2 1 1 1 1 1 0 2 2 2 2 2 0 2 0 1 0 1 0 0 0 1 1 0 2 0 2 0 0 0 0 0 2 0 0 0 0 0 0 0 1 0 0 0 0 0 1 0 2 0 2 0 1 1 0 1 1 0 0 0 0 0 0 0 2 1 2 0 0 1 1 0 1 0 0 0 0 0 0 0 1 1 1 0 0 0 0 1 1 1 0 0 1 1 1 2 0 1 0 0 0 1 0 1 1 2 2 0 0 0 1 0 2 0 2 0 1 2 1 0 0 1 0 1 1 0 0 0 0 2 1 0 0 0 2 0 0 2 2 2 0 0 0 1 0 0 1 1 0 0 0 0 1 0 1 0 0 1 1 0 1 0 0 0 0 0 1 1 0 1 1 1 1 0 1 0 1 1 0 1 0 0 0 0 0 0 0 1 0 0 0 1 0 1 2 0 0 2 1 2 2 1 1 1 1 2 0 0 0 0 0 0 0 1 0 1 1 0 2 2 1 2 2 0 0 0 2 1 1 1 1 1 0 0 1 0 0 2 0 2 2 1 0 1 1 0 1 2 0 0 1 1 2 0 2 0 2 0 2 0 0 0 1 1 0 0 1 1 0 0 0 0 0 0 0 2 0 0 1 1 0 1 2 0 1 1 0 1 0 1 0 1 0 1 1 0 0 0 0 0 1 1 0 0 0 0 1 0 0 0 0 0 1 0 1 1 0 0 0 0 0 0 0 0 0 0 1
3 0 0 2 0 0 2 2 1 2 0 0 1 2 1 0 1 1 0 2 1 1 0 2 0 0 1 2 2 0 2 0 1 1 0 0 2 1 0 0 0 2 0 0 2 1 1 0 0 1 0 0 2 2 0 1 2 0 1 2 0 0 0 0 0 0 0 0 1 1 0 2 1 0 1 2 2 1 2 0 1 1 0 1 2 0 0 0 1 2 0 0 1 1 1 0 1 2 2 2 1 0 0 0 2 1 2 1 1 1 0 2 0 0 0 0 0 0 2 0 0 0 2 0 0 1 1 1 0 1 0 0 0 0 1 0 1 0 0 1 0 0 1 1 0 0 0 0 0 1 0 1 0 0 0 0 0 1 0 1 1 1 1 1 2 2 0 2 0 0 0 1 2 1 1 0 0 0 1 2 0 2 0 2 0 0 2 1 1 0 1 1 0 0 1 0 1 0 0 0 0 0 0 1 2 0 1 0 2 0 0 2 1 1 0 1 1 1 1 1 1 0 2 1 0 1 0 0 0 0 0 1 0 0 1 0 0 1 0 1 0 1 2 2 0 0 0 0 2 0 0 0 1 0 0 0 0 0 0 0 0 0 0 1 0 0 0 0 1 0 1 1 1 1 0 0 0 0 2 0 0 0 2 1 2 0 2 2 0 2 0 0 2 0 2 0 1 0 0 0 0 0 0 0 0 0 0 2 0 0 2 1 1 2 0 0 1 1 1 1 1 1 1 2 2 0 0 0 0 0 2 0 0 0 0 0 0 0 0 1 0 1 0 0 2 2 0 1 2 0 0 0 0 0 0 2 1 0 0 2 0 0 1 0 1 1 0 1 2 1 1 1 0 0 0 0 2 0 0 0 1 2 0 0 1 1 0 0 0 0 0 2 1 0 2 1 0 1 0 0 0 0 0 2 0 0 0 2 0 0 0 1 0 0 0 1 1 0 0 1 0 1 0 1 1 1 0 2 2 1 2 1 1 0 0 1 0 0 0 0 1 0 0 2 0 1 1 0 0 0 0 0 0 2 2 2 2 1 1 1 1 1 1 1 0 0 0 1 0 0 1 1 2 1 1 1 0 2 1 0 1 1 0 2 1 2 1 1 0 2 0 0 1 2 0 0 0 0 0 1 0 1 2 0 0 0 0 1 1 0 1 1 1 1 0 0 1 2 0 1 1 1 1 1 0 1 1 0 0 1 0 1 2 2 2 0 1 0 0 1 1 1 1 1 1 2 1 1 1 0 0 0 0 1 1 1 1 1 2 0 0 0 1 0 0 0 2 1 1 1 0 0 1 0 1 0 1 1 0 1 0 0 0 0 0 0 0 0 1 1 0 0 1 0 1 0 0 1 1 1 1 1 0 1 2 2 1 0 1 1 1 0 0 1 1 1 1 1 0 0 1 2 0 0 0 1 1 2 0 0 0 0 1 0 0 2 2 0 0 0 0 1 2 2 0 0 0 0 1 0 0 2 0 1 0 1 0 0 0 0 0 0 1 0 0 0 0 1 1 1 1 0 1 0 0 1 1 0 1 0 1 0 2 1 2 2 1 2 2 0 2 1 0 0 0 0 0 0 0 2 0 2 0 0 2 0 0 1 1 1 1 0 0 1 1 1 1 0 0 0 0 0 0 2 0 1 0 1 1 0 0 0 0 1 0 2 1 0 1 2 0 2 0 0 0 2 0 0 0 1 0 0 0 0 0 1 1 0 0 0 0 0 2 1 0 1 1 2 2 2 1 0 2 0 0 1 0 0 0 1 2 2 2 2 2 0 2 1 0 1 1 1 1 1 0 0 0 0 0 1 0 0 0 0 2 1 0 0 0 2 0 0 2 2 2 0 0 0 1 0 2 1 1 0 0 0 0 1 0 1 0 0 2 0 0 0 0 2 2 1 1 0 1 0 1 1 1 1 0 1 0 1 1 0 1 0 1 0 0 1 0 2 0 0 0 0 0 0 1 1 0 0 0 0 1 1 0 0 2 2 2 0 0 0 0 0 0 1 1 0 2 0 0 1 2 2 2 1 1 0 0 1 1 0 1 1 0 1 0 2 1 0 1 0 1 1 1 0 0 0 0 0 1 1 2 1 1 1 1 0 1 1 0 1 1 0 0 1 0 0 0 0 2 1 1 1 1 0 1 0 1 0 1 0 1 0 1 2 0 0 2 0 0 0 2 0 0 1 1 0 1 0 0 0 0 2 0 0 0 0 0 1 1 1 0 1 1 1 0 1 0 0 0 0 0 0 0 1 1 0 0 0
4 1 0 1 0 0 1 1 2 0 0 2 0 1 1 0 0 1 1 1 2 0 0 2 0 0 1 1 1 2 2 1 0 1 1 2 1 1 0 1 0 1 0 1 2 1 0 0 0 0 0 0 1 1 0 0 0 0 1 1 0 0 0 0 0 0 0 0 0 0 0 1 1 0 0 2 1 0 1 0 1 2 1 0 0 0 0 0 1 2 0 0 2 0 1 0 1 0 0 0 0 0 0 2 0 0 2 1 1 1 0 2 1 2 1 2 2 0 0 1 1 0 2 1 0 1 1 1 1 0 1 1 1 0 0 0 1 1 0 2 1 0 0 0 1 0 0 0 0 1 0 1 0 0 0 0 0 0 1 1 1 1 1 1 0 0 0 0 1 1 1 0 0 1 0 0 0 1 0 1 0 2 1 1 0 0 1 0 0 0 0 1 0 1 1 0 0 0 0 1 1 1 0 0 1 0 0 1 1 0 2 2 1 0 2 0 0 1 1 0 2 2 1 1 0 1 1 1 1 1 0 0 0 0 0 0 0 1 0 0 0 0 1 1 0 0 0 0 2 0 0 0 0 1 1 0 0 0 0 1 0 1 0 1 0 0 0 0 1 0 0 1 2 2 0 1 0 0 1 0 0 1 1 0 1 0 2 1 0 2 2 0 1 0 2 0 1 1 0 0 0 0 1 1 1 0 0 1 0 1 0 1 0 1 2 0 2 0 0 0 1 1 1 1 1 0 2 0 0 0 1 1 0 0 0 0 0 1 0 1 1 1 1 0 0 0 1 0 2 0 0 0 2 2 1 0 2 2 1 1 1 1 2 0 2 0 0 1 2 0 2 0 1 1 0 0 1 0 0 0 1 0 1 1 0 1 0 0 0 0 0 0 1 0 2 0 0 1 1 1 0 1 0 2 0 0 1 0 1 1 0 0 0 0 2 2 0 0 1 0 0 0 1 0 0 2 1 1 1 0 2 0 1 1 1 1 1 0 0 0 1 0 1 1 0 2 2 0 1 0 0 0 0 2 2 2 2 1 1 1 1 1 0 1 0 1 1 1 0 0 1 1 1 2 1 0 0 2 2 1 1 1 0 0 0 0 0 2 1 1 0 0 0 0 1 0 0 1 1 1 0 1 2 0 0 0 2 1 0 1 0 1 0 0 1 0 0 1 1 2 1 0 1 1 0 1 1 1 0 2 0 1 0 0 0 0 2 1 0 1 2 2 1 0 1 1 0 0 0 0 0 0 0 2 1 0 1 0 2 0 2 0 1 1 1 0 2 2 2 2 0 2 2 0 1 0 2 2 0 2 0 0 1 0 0 0 0 1 0 1 0 1 1 0 0 0 0 1 1 2 1 0 0 0 1 1 1 1 2 0 1 0 0 1 1 0 0 1 0 1 0 0 0 1 1 0 0 1 0 0 1 1 0 0 0 1 2 0 0 0 1 1 2 2 0 0 0 1 1 0 0 2 1 1 0 1 0 1 1 0 0 0 1 1 2 2 0 0 0 1 1 1 0 0 0 2 0 0 0 0 0 1 1 1 1 1 1 0 2 0 1 0 0 2 2 0 0 0 0 0 0 1 0 2 1 1 2 1 1 1 1 0 0 0 0 0 1 0 0 0 0 1 0 2 0 1 0 2 1 0 0 0 2 0 0 1 0 0 0 2 2 2 0 0 0 0 1 1 0 1 1 1 0 0 0 0 1 0 1 0 0 0 1 0 0 0 1 1 1 1 1 0 2 0 0 1 0 0 0 2 0 0 0 0 0 1 0 2 0 2 0 1 2 2 0 0 0 0 0 2 0 0 0 0 1 1 0 1 0 1 0 0 1 1 2 1 1 0 2 0 1 2 2 1 0 0 1 1 0 1 0 0 2 0 0 0 0 1 1 1 0 0 1 0 1 1 1 1 0 0 0 1 1 0 1 0 0 1 0 0 0 2 1 0 0 2 0 0 0 1 0 0 2 1 2 2 1 1 1 1 2 0 0 0 0 0 0 1 0 0 2 0 0 2 2 1 2 0 0 1 0 1 1 1 1 1 0 1 0 0 0 0 1 0 1 1 2 2 2 0 1 1 1 0 1 1 1 1 1 0 0 2 0 2 0 0 0 2 0 0 0 0 1 0 1 1 1 1 0 2 0 0 1 0 1 0 1 2 0 1 1 0 0 0 1 0 1 0 0 0 0 0 0 0 0 2 0 0 1 0 0 1 0 0 0 0 0 0 0 0 0 0 0 0 0 1 0 0 0 0 0 0
5 1 0 0 0 0 0 2 2 0 0 0 0 0 0 0 1 1 0 1 1 0 0 1 0 0 2 1 2 1 2 0 1 1 0 1 1 2 0 1 1 0 0 1 1 0 2 1 0 1 0 0 0 1 0 0 0 0 1 1 0 1 2 1 1 1 1 0 0 0 0 1 2 0 2 2 2 1 2 0 1 1 1 1 1 0 0 0 2 2 0 1 1 1 0 0 0 1 1 0 0 0 0 2 0 0 2 0 1 1 0 1 0 0 1 2 1 0 0 1 1 0 2 1 0 1 1 0 0 0 0 0 0 0 0 0 0 0 1 0 1 0 0 0 1 0 0 0 0 1 0 1 0 0 0 1 1 1 0 2 0 1 1 2 2 2 1 1 1 1 0 1 1 0 2 0 0 0 0 1 0 1 0 1 0 0 1 2 2 1 1 2 0 0 1 1 0 0 0 1 1 0 0 0 1 0 1 1 0 0 0 2 1 0 2 1 0 1 1 1 1 0 1 2 1 0 0 1 1 0 0 1 0 0 1 0 0 2 0 0 0 1 2 2 0 0 0 0 1 0 0 0 2 0 0 0 0 0 0 0 0 0 0 0 1 1 0 0 2 2 1 0 1 2 0 1 1 0 1 0 1 0 1 0 2 1 0 1 0 1 0 1 0 0 1 1 2 2 0 2 2 0 0 0 0 0 0 2 0 2 0 2 1 1 1 0 0 0 0 0 0 0 2 0 1 0 1 0 0 1 2 1 0 0 0 0 0 2 0 0 0 0 1 0 2 2 0 0 2 1 1 0 1 1 1 1 1 1 0 1 0 0 2 0 2 1 0 0 2 2 0 2 1 1 2 2 1 0 1 0 0 2 0 0 0 0 0 0 0 0 1 1 1 1 2 0 2 1 1 1 0 1 0 1 0 0 0 1 0 0 1 0 0 0 0 2 2 0 0 1 0 0 0 1 0 0 0 0 0 0 1 0 1 0 1 1 1 0 1 0 1 0 0 0 1 2 1 0 0 0 0 1 0 2 1 1 1 2 2 1 1 1 0 0 0 2 0 0 0 0 0 0 2 0 1 0 0 2 1 0 1 1 0 1 1 1 1 0 0 0 1 1 0 1 2 0 0 1 1 0 0 0 0 2 0 2 2 1 1 2 1 0 1 2 0 0 0 1 0 1 1 1 2 2 1 0 0 0 0 2 0 2 2 1 2 0 2 0 0 1 0 0 2 2 2 2 0 2 2 0 0 0 0 1 2 1 0 0 1 0 0 0 0 0 0 0 0 1 1 1 1 2 1 0 1 0 1 0 0 0 1 0 0 0 1 0 0 0 1 1 0 0 1 0 2 0 1 0 0 1 0 1 0 0 2 2 2 0 2 1 0 0 0 1 0 0 0 2 1 1 0 1 0 0 0 0 2 1 0 0 0 2 0 0 0 1 2 0 0 0 0 0 0 0 2 0 1 1 1 0 1 2 1 0 1 1 0 0 2 1 1 0 1 2 2 1 0 1 1 0 0 0 0 0 0 2 0 1 1 1 2 1 1 1 2 2 0 0 2 0 2 0 0 0 2 0 0 0 0 1 1 0 0 0 0 0 0 2 0 0 2 0 0 0 0 0 0 1 1 0 0 1 0 2 0 0 0 1 0 1 0 0 1 0 0 1 1 0 0 2 1 2 0 1 0 0 0 0 0 0 0 0 0 0 0 0 0 0 0 0 0 0 2 2 0 0 2 2 1 1 1 0 1 2 1 1 0 0 0 1 1 1 0 0 0 0 0 2 1 2 0 1 2 1 0 0 0 1 0 2 0 0 0 0 2 0 1 0 1 2 0 0 1 1 1 0 0 0 1 0 1 1 1 1 0 0 0 2 0 2 0 0 2 0 0 0 0 1 1 1 1 1 0 0 0 0 0 0 0 0 0 2 1 0 1 1 0 0 1 0 0 1 0 0 0 0 1 0 0 1 1 0 1 0 1 1 0 2 2 2 2 0 0 0 0 0 0 2 0 0 2 0 0 1 2 2 2 2 0 0 0 1 2 2 1 1 1 1 0 0 0 0 0 0 0 0 1 0 2 1 0 2 2 1 1 1 1 1 0 0 0 2 2 2 0 2 2 1 0 0 0 0 1 0 1 1 1 1 1 1 1 0 0 2 0 0 2 1 0 0 1 1 0 0 1 1 0 0 0 0 0 0 0 0 1 0 2 0 1 0 0 1 1 2 0 0 0 0 0 0 0 0 0 1 1 1 0 0 0 0 0 0
6 1 0 1 0 0 1 2 1 0 0 0 0 1 1 0 0 1 0 1 1 0 0 2 0 0 2 1 2 1 2 1 1 2 0 1 1 1 0 0 0 2 1 1 1 1 1 0 0 0 0 0 0 0 0 0 0 1 1 2 0 1 0 0 1 1 1 0 0 0 0 2 2 0 1 2 2 2 2 0 2 2 0 0 1 0 0 2 2 2 1 1 1 1 2 0 2 1 1 1 1 0 1 0 1 0 2 1 1 1 1 2 0 1 0 1 1 0 0 2 2 0 2 1 0 1 1 2 1 1 0 0 0 0 1 0 0 0 0 2 1 0 0 0 1 1 0 0 0 0 0 0 0 1 0 0 0 0 0 0 0 0 2 2 0 2 1 1 0 2 2 1 0 1 2 0 0 0 0 0 0 0 1 1 0 0 1 2 2 1 1 2 0 0 2 0 1 0 1 0 0 0 0 1 0 1 2 1 1 0 1 0 2 0 0 1 0 0 2 2 2 0 1 2 1 0 0 0 0 0 1 0 0 0 1 0 0 2 0 0 0 0 2 2 0 0 0 0 1 1 1 1 1 0 0 0 0 0 0 0 0 0 0 0 0 0 2 0 2 1 0 1 0 0 0 1 1 0 2 0 0 0 2 1 2 0 2 0 0 2 2 1 1 1 2 1 1 0 0 0 2 1 0 0 0 1 1 2 0 1 1 2 1 0 2 0 2 2 0 0 2 0 2 2 2 0 0 0 1 1 2 1 0 0 0 0 0 1 0 0 0 0 0 0 0 0 1 0 1 1 0 0 0 0 0 2 0 2 0 1 0 0 2 0 2 0 0 1 2 1 1 1 1 1 1 1 2 0 1 0 2 1 0 0 1 1 0 0 0 1 0 1 1 0 2 0 1 0 1 1 0 1 0 2 0 0 2 1 0 0 0 0 0 1 1 0 0 1 0 0 1 2 0 1 1 2 2 1 1 1 2 0 0 2 1 0 1 1 1 0 2 0 0 0 0 1 1 1 1 0 0 1 0 1 2 1 2 1 0 0 2 0 1 0 0 0 0 1 0 0 1 1 1 2 1 0 2 1 2 1 1 0 0 2 1 1 1 0 0 1 1 0 0 2 0 0 0 2 2 0 2 0 1 1 0 1 1 0 0 1 1 0 1 0 0 0 0 2 1 1 0 0 2 2 0 1 0 0 0 2 0 2 1 0 0 0 0 1 2 2 0 0 2 2 2 2 1 2 2 0 0 0 0 1 1 1 0 0 0 0 0 2 1 0 0 0 1 0 0 0 0 1 1 1 1 1 2 0 0 0 0 0 0 0 0 0 0 0 0 0 0 0 1 1 1 0 0 0 0 0 0 1 0 1 1 2 1 0 1 1 1 0 0 1 1 1 1 0 0 0 0 1 0 1 1 0 1 2 0 0 0 2 0 1 0 1 2 0 0 0 0 0 0 1 1 0 1 2 1 0 0 2 0 0 2 2 0 1 1 1 1 0 2 1 1 1 1 2 0 1 0 1 0 2 2 2 0 0 1 0 0 1 2 2 2 2 2 1 1 1 2 0 1 0 0 0 1 0 0 1 0 1 0 0 1 0 1 2 0 1 0 0 1 0 0 1 2 1 1 1 0 0 0 2 0 2 0 2 2 0 2 2 0 0 0 0 0 0 0 0 0 0 0 0 0 1 0 0 0 0 0 0 0 0 0 0 0 0 1 0 0 0 2 2 0 0 2 1 0 0 0 0 1 1 1 1 0 0 2 0 2 2 0 1 0 1 0 2 2 2 0 2 2 1 0 0 0 0 0 1 0 0 0 0 1 0 0 0 1 2 0 0 1 1 1 0 1 1 2 0 1 2 2 1 0 0 1 0 1 1 0 1 2 0 0 0 0 0 0 0 0 1 0 0 0 0 0 0 0 0 0 1 1 0 2 0 0 0 0 0 1 2 0 0 1 0 2 0 0 2 1 1 0 2 2 2 0 1 1 2 1 1 0 0 0 0 1 1 0 1 1 0 0 1 1 0 1 0 1 0 2 0 2 2 1 1 1 1 0 1 0 0 1 0 1 2 2 1 2 1 0 2 2 2 2 1 0 2 1 0 2 1 0 1 1 1 1 0 0 0 1 0 1 1 1 1 1 0 0 0 1 0 1 0 1 0 1 2 0 0 0 2 0 0 1 0 1 0 0 1 0 0 0 0 0 0 1 0 1 1 1 1 1 1 0 0 0 0 0 0 0 1 0 2 1 0 0 0 0 0 0 1
7 0 0 1 0 0 0 2 2 0 0 0 1 1 0 0 0 2 1 1 1 0 0 1 1 1 1 1 2 2 2 1 1 2 1 1 1 1 0 1 1 1 0 0 1 0 1 0 0 1 0 0 1 1 0 1 0 0 1 0 0 0 1 0 0 0 0 0 0 0 0 1 1 0 0 1 1 1 2 0 1 1 0 1 1 0 0 1 2 2 0 1 1 1 0 0 0 0 0 0 0 0 0 1 1 1 2 2 2 0 0 2 0 1 0 1 1 0 0 2 2 0 1 1 1 0 0 0 0 0 0 0 1 0 0 0 1 0 0 1 0 0 0 0 0 0 1 0 0 0 0 0 0 0 0 1 0 1 0 2 1 1 1 2 1 2 1 1 1 2 1 1 2 0 2 0 2 1 0 1 0 2 0 1 0 0 1 1 0 0 2 2 0 0 0 0 2 0 0 0 0 2 0 0 0 0 1 1 1 0 1 1 2 0 1 1 1 1 2 0 2 1 2 1 0 1 0 0 0 0 0 0 0 0 1 0 0 2 0 0 0 0 2 1 0 0 0 0 2 0 0 0 1 1 1 0 0 1 2 2 2 2 1 1 0 0 0 0 0 0 0 1 0 0 0 0 1 1 1 0 0 0 2 1 1 0 2 0 0 2 1 2 1 0 2 1 2 0 0 0 1 0 2 2 2 0 1 0 1 1 1 1 1 1 0 0 2 0 0 0 2 2 1 2 1 0 0 0 1 1 1 2 0 1 0 0 0 2 0 1 1 0 0 0 0 0 2 1 2 1 1 0 2 2 2 0 1 0 1 0 1 1 2 0 2 1 0 1 1 0 2 0 0 0 0 0 2 0 2 0 0 0 0 1 1 0 0 0 0 1 0 0 0 1 2 1 1 0 0 0 0 0 0 2 1 0 1 0 0 0 0 1 0 0 0 1 0 1 0 0 0 1 1 1 2 1 0 0 0 1 1 1 1 0 1 1 0 0 0 0 1 0 2 2 0 2 0 0 0 0 0 0 0 2 2 2 2 1 1 1 1 1 1 1 0 0 0 1 0 0 2 2 2 1 0 0 0 1 2 1 2 0 0 2 0 0 0 1 1 0 0 0 0 0 1 0 1 0 0 0 0 1 1 1 1 2 2 1 0 2 0 1 1 1 0 0 0 2 2 2 0 0 2 2 1 1 0 1 0 0 1 0 1 0 1 0 2 0 0 1 0 0 1 1 1 0 0 1 1 0 0 0 0 1 1 0 1 0 1 1 1 0 1 1 1 0 2 2 2 1 1 1 0 0 0 0 1 0 0 0 0 1 0 0 1 0 0 0 1 1 0 0 0 1 0 1 1 0 0 0 0 2 1 2 2 2 1 0 2 2 0 0 0 1 0 0 0 1 1 0 0 0 0 0 0 0 2 1 0 0 0 2 0 0 0 0 2 1 1 0 0 1 0 2 0 0 1 1 0 0 0 2 1 1 1 2 0 1 1 0 0 0 2 1 1 1 0 2 0 1 0 1 1 0 0 1 1 1 1 1 2 0 0 0 0 0 0 1 2 0 2 0 0 0 0 0 0 0 0 2 0 2 0 0 2 0 1 2 0 1 0 0 0 0 0 0 0 0 0 0 0 0 0 1 1 2 0 1 1 0 1 1 0 0 0 0 1 0 0 1 0 1 0 0 0 0 0 0 0 0 0 0 0 0 0 0 1 0 1 0 0 0 2 0 0 1 0 2 1 1 0 1 0 2 2 1 0 0 2 0 2 2 0 0 0 1 0 2 2 2 0 2 1 0 1 1 1 0 0 0 0 0 0 0 2 0 1 0 1 2 0 0 1 1 1 0 2 0 2 0 1 2 1 2 0 0 2 1 1 2 0 1 2 0 0 0 0 1 2 1 1 2 0 1 1 0 1 2 1 1 0 0 0 0 2 0 1 0 0 0 0 2 1 0 0 0 1 0 2 0 0 0 2 1 2 1 1 0 0 1 2 0 0 0 0 0 1 2 0 0 2 0 0 0 2 2 2 1 1 0 0 1 2 2 0 0 1 2 0 1 0 0 0 0 0 0 2 2 2 0 1 1 2 0 0 0 1 2 0 1 0 2 0 1 0 0 0 1 0 1 0 1 2 0 0 0 1 0 0 0 1 0 2 0 0 0 0 1 0 0 2 0 0 0 1 0 1 1 1 0 1 0 0 0 2 0 1 0 0 0 0 0 0 1 0 0 0 0 0 0 0 0 1 0 2 0 0 1 1 0 1 0
8 0 0 2 0 0 1 1 2 0 0 1 2 2 0 1 1 1 2 2 2 0 0 1 0 0 2 1 1 0 2 0 2 2 0 2 1 1 0 1 0 1 0 0 2 0 2 0 0 2 1 1 0 0 0 0 0 0 0 1 1 2 2 2 0 0 1 0 0 0 0 0 2 1 1 2 2 0 1 0 1 2 0 1 2 0 1 0 2 2 0 0 1 2 0 0 0 1 0 0 0 0 0 2 0 0 2 0 0 2 0 2 1 1 2 2 2 0 0 2 2 0 2 1 0 1 1 0 0 0 0 0 0 0 1 0 1 0 0 0 1 0 0 0 0 1 0 0 0 1 0 1 0 0 1 1 1 1 0 1 0 0 1 0 0 1 1 1 1 2 1 0 1 2 1 1 0 0 0 0 0 0 0 2 0 0 2 2 0 0 0 2 0 0 1 0 0 0 0 1 1 0 0 0 0 0 2 0 1 0 1 1 2 1 1 0 0 0 1 1 1 0 2 2 0 1 1 0 0 0 0 0 0 0 1 0 0 2 0 0 0 0 2 1 0 0 0 0 2 0 0 0 2 0 0 0 0 0 1 2 1 2 0 1 0 0 0 0 1 1 0 1 2 2 0 1 2 0 2 0 0 1 2 1 2 0 2 1 0 1 1 0 1 0 2 1 1 1 0 0 0 0 0 0 0 0 0 2 0 1 0 1 2 1 2 0 2 1 1 1 0 1 1 2 2 0 0 0 0 0 2 0 0 0 0 0 1 0 0 2 0 0 0 0 0 0 1 1 1 2 1 1 0 0 0 1 1 0 0 0 0 0 0 0 0 0 0 1 1 0 2 0 1 1 0 0 2 1 1 0 1 2 1 1 0 2 0 0 0 0 0 0 0 1 2 0 1 1 1 1 0 1 0 2 0 0 0 0 0 0 1 0 0 0 0 0 0 0 0 2 0 0 1 1 0 2 2 0 0 0 1 0 1 0 1 1 0 0 0 0 2 0 0 0 0 0 0 2 0 0 0 0 0 1 2 1 2 1 0 2 1 2 0 1 0 1 0 1 0 1 2 2 2 0 0 0 0 2 1 1 2 1 0 1 0 2 0 2 0 2 0 0 0 1 1 0 0 0 0 0 0 2 1 1 0 1 1 0 0 1 0 1 1 1 0 1 0 2 1 1 0 1 0 0 0 0 0 1 0 2 0 1 1 0 1 0 2 1 0 1 0 0 0 0 0 2 1 2 2 0 0 0 2 1 1 2 0 0 1 0 1 0 0 2 2 0 2 2 2 1 0 0 1 0 1 0 2 2 0 2 0 0 1 0 0 0 0 0 0 0 1 0 0 2 0 2 2 0 1 1 0 1 1 0 0 1 1 0 1 1 1 0 0 1 1 0 0 2 1 0 0 0 0 0 0 0 1 1 0 0 0 2 0 0 0 1 2 2 0 1 0 1 1 1 1 0 0 0 2 0 0 2 0 0 1 2 0 1 2 0 0 0 0 2 2 1 0 1 1 0 0 2 0 0 0 2 0 0 0 0 2 0 2 1 1 1 2 0 2 0 1 0 1 0 1 1 1 1 0 2 1 1 0 1 1 1 1 2 0 0 1 0 0 1 0 1 1 0 0 0 0 0 1 2 0 0 0 1 1 0 1 1 1 0 0 0 1 0 0 1 0 0 0 0 0 1 0 0 0 0 0 1 0 0 0 1 2 0 2 0 0 0 2 2 2 0 0 2 1 1 2 1 2 2 0 0 0 0 2 0 2 2 0 0 0 1 0 1 0 1 0 1 2 1 0 0 1 1 0 1 1 0 0 0 2 1 1 0 1 2 0 0 1 0 2 1 1 0 1 0 0 1 2 1 0 0 1 2 0 2 0 0 2 0 0 1 1 0 0 0 0 0 0 0 0 0 0 0 0 0 0 2 2 0 2 0 0 0 0 0 0 2 0 0 0 1 2 0 1 1 1 0 1 1 2 1 0 1 1 1 1 0 0 1 0 1 0 1 0 0 2 0 0 2 2 2 2 2 0 0 2 0 2 2 1 1 0 1 0 0 0 0 0 1 1 1 1 0 2 1 0 2 0 1 1 1 0 0 2 1 0 2 0 2 0 0 0 0 2 0 0 0 1 1 1 1 1 1 0 1 0 0 1 0 1 1 1 2 0 0 0 2 0 0 2 0 0 0 0 1 0 2 0 0 0 0 2 0 0 0 0 0 0 1 0 0 0 0 0 0 0 0 0 1 0 0 0 1 1 0 1 0
9 1 0 2 0 0 2 1 1 1 0 1 0 0 0 0 0 0 1 1 1 0 0 1 0 0 0 1 1 0 1 0 0 2 0 0 2 1 0 1 1 1 0 0 2 0 1 0 1 2 0 1 0 0 1 1 0 1 1 0 1 1 2 0 0 0 0 1 1 1 0 1 1 0 1 2 2 1 1 0 2 2 1 0 2 0 1 0 1 2 0 0 1 1 0 0 0 1 1 1 1 0 0 0 2 2 1 2 2 1 0 2 0 0 1 2 1 0 1 1 1 0 2 1 0 1 1 1 1 0 0 0 1 0 0 0 1 1 0 2 0 0 0 0 1 1 1 1 0 1 1 1 0 1 0 1 1 0 1 1 1 1 0 2 1 1 1 0 1 1 0 1 0 2 2 0 0 1 0 0 0 0 1 2 0 0 2 1 1 1 1 2 0 0 1 0 2 0 0 0 0 1 1 0 2 0 0 1 0 0 1 1 1 0 1 1 0 2 2 0 2 1 2 2 0 0 1 1 0 0 0 1 0 1 1 1 0 2 0 0 0 0 2 2 0 0 0 0 2 0 0 0 2 0 0 0 0 1 0 0 0 0 0 1 0 0 0 0 2 1 1 1 1 1 0 0 0 1 1 1 1 2 2 0 1 1 1 1 0 2 2 1 1 0 2 0 1 1 0 1 0 1 2 2 2 0 0 2 0 0 2 1 2 0 2 0 2 0 0 1 1 1 2 1 0 0 0 0 1 1 1 1 0 0 0 0 0 2 0 2 1 1 2 0 1 1 1 0 2 0 0 0 0 0 0 2 0 1 1 0 1 1 1 0 0 1 0 0 2 2 0 2 1 0 1 1 1 0 0 0 1 1 2 2 0 1 0 0 0 0 0 1 0 1 2 0 1 1 0 0 0 0 0 2 1 0 1 0 0 0 0 1 1 1 1 2 1 1 0 0 0 2 0 1 1 2 2 0 0 1 1 2 0 1 0 1 0 0 0 0 2 0 0 0 0 0 0 1 0 0 0 0 0 2 0 0 0 2 1 2 1 1 2 0 0 0 0 0 0 0 0 0 2 2 1 0 1 1 2 1 2 0 0 1 0 0 0 0 0 1 1 0 0 2 0 0 0 1 1 1 1 1 2 0 0 0 0 2 0 1 0 1 1 0 1 0 0 2 2 0 0 2 1 1 0 1 0 1 0 1 1 1 2 0 1 0 1 1 0 1 1 1 1 1 2 0 1 1 1 0 0 0 0 1 1 1 0 1 1 0 0 0 0 1 1 0 2 1 1 0 0 1 1 0 0 0 1 2 0 2 0 0 1 0 0 0 0 0 0 0 0 0 0 0 1 0 1 0 0 0 0 2 1 0 0 0 2 0 1 2 0 0 0 0 0 0 0 1 0 0 0 0 0 0 0 1 1 1 0 0 2 1 0 0 0 2 2 2 1 1 1 1 0 1 0 0 2 0 2 0 0 1 2 1 0 2 0 0 2 1 1 0 1 1 1 1 1 1 0 1 1 1 2 0 0 2 0 1 1 1 1 0 2 2 1 2 0 1 1 1 1 1 2 0 0 0 0 0 0 1 0 1 0 0 1 0 0 1 0 0 1 0 0 1 0 0 0 0 0 0 0 0 2 2 0 0 0 1 1 1 1 1 0 0 0 0 0 0 0 0 0 0 0 0 0 0 0 1 1 0 0 1 0 0 0 0 1 0 0 0 0 0 2 1 0 0 1 1 2 2 1 0 1 1 0 0 0 0 1 2 1 1 0 0 0 2 0 2 1 2 0 2 2 1 0 0 1 1 0 1 0 0 0 0 0 0 2 0 0 2 0 0 2 2 2 0 0 1 1 1 1 2 2 0 0 0 0 2 0 2 0 0 1 0 0 1 1 0 1 0 0 1 1 1 1 0 1 1 1 0 0 1 0 0 2 0 0 0 0 0 0 2 0 0 0 0 0 0 2 0 0 0 2 0 2 1 0 1 0 0 1 0 1 0 0 1 0 2 0 0 1 0 1 0 2 0 1 2 0 0 0 2 2 2 1 1 1 0 0 1 0 0 1 0 2 2 1 1 2 1 0 2 1 1 1 2 2 1 0 0 0 2 0 1 1 0 0 1 0 0 0 0 1 1 1 1 1 0 0 0 2 0 0 0 2 0 2 2 0 0 1 0 0 0 2 0 0 0 0 0 0 0 1 1 0 0 2 0 1 0 0 2 0 0 0 0 0 0 0 1 1 1 0 0 1 0 0 1 1 0 0 1
10 0 0 2 0 0 1 2 1 1 0 0 1 1 1 0 0 2 1 1 1 1 0 1 1 1 1 1 1 2 2 0 0 2 0 0 2 0 0 0 0 2 0 1 2 1 0 0 0 1 1 1 0 1 1 0 0 0 2 0 2 2 2 1 0 0 0 0 0 0 0 2 1 1 1 2 2 0 2 0 0 1 0 1 2 0 0 1 1 2 0 1 1 1 1 0 1 1 0 0 0 0 0 1 1 1 1 1 1 1 0 1 0 1 0 1 1 0 1 1 1 0 2 0 0 0 0 1 1 0 0 0 0 0 1 0 0 0 0 2 2 0 0 1 1 1 1 0 0 1 0 0 0 2 0 0 0 1 0 1 1 1 1 2 0 1 0 1 1 1 1 1 1 0 0 0 0 0 0 1 0 1 0 2 0 0 2 1 0 0 2 2 0 0 1 0 1 0 0 0 0 0 0 0 0 0 2 0 2 0 0 0 0 0 2 1 1 1 2 1 2 0 1 1 0 0 0 1 1 1 0 0 0 0 2 0 0 2 0 0 0 1 2 2 0 0 0 0 2 0 0 0 1 0 0 0 0 1 1 1 1 1 0 2 0 0 0 0 2 2 0 0 0 0 0 0 1 1 1 0 1 2 2 0 2 1 2 0 0 1 1 1 0 0 2 2 1 1 0 1 2 0 2 2 1 0 1 2 1 2 0 1 1 1 1 1 2 1 0 1 0 0 2 1 1 0 0 0 0 0 2 2 0 0 0 0 0 1 0 1 0 1 1 0 1 1 1 0 2 1 0 0 1 1 1 1 1 2 0 1 0 0 1 0 1 0 0 1 1 0 2 0 0 0 0 0 1 0 1 0 2 0 1 1 0 0 0 0 0 0 0 1 1 1 2 0 1 0 1 1 0 1 0 2 0 1 1 0 0 0 0 0 0 0 1 2 0 0 1 1 0 0 1 1 0 1 0 0 0 1 1 1 0 2 0 1 1 0 0 0 1 0 0 2 1 2 1 0 1 0 0 0 0 2 0 0 0 0 0 1 1 1 0 0 0 1 1 2 0 0 2 2 1 1 2 0 1 2 2 1 1 0 1 1 0 1 0 1 1 0 1 1 1 2 1 0 1 2 2 0 2 0 1 1 0 1 2 0 0 1 0 0 1 1 0 0 0 2 1 2 1 0 2 2 1 0 0 1 0 1 1 1 1 0 1 0 2 0 1 2 1 1 2 2 2 2 1 0 0 1 0 1 0 1 1 1 1 1 0 2 1 0 0 0 0 1 0 0 0 0 0 1 1 0 1 0 1 0 1 0 0 0 0 0 0 0 0 0 1 1 1 0 1 0 0 0 0 0 0 0 0 1 0 0 2 2 1 0 1 2 0 0 0 1 1 1 2 1 0 0 0 0 0 1 1 1 0 1 0 0 0 1 0 0 0 0 2 1 0 0 0 1 2 2 0 0 1 2 0 0 1 2 0 1 0 2 0 0 0 0 0 0 1 1 2 2 0 1 1 1 0 1 0 0 2 2 0 0 1 0 1 0 2 2 0 2 0 1 2 1 1 1 1 0 1 0 1 1 0 2 1 0 0 0 1 0 1 1 0 0 0 0 0 0 0 0 1 1 1 0 0 0 0 1 1 2 1 1 1 0 1 1 0 0 0 0 0 0 0 1 0 1 0 0 0 0 0 1 0 0 0 1 0 0 0 0 0 1 0 1 1 1 2 2 2 0 0 2 2 2 2 0 2 1 0 0 0 0 0 2 0 0 0 0 0 0 0 2 0 2 0 0 2 0 0 0 1 0 0 0 0 0 0 0 1 0 2 0 2 2 0 0 1 1 2 1 1 2 1 0 2 2 1 1 1 0 1 1 2 2 0 1 2 0 0 1 1 1 2 1 1 1 0 0 0 0 0 0 0 0 0 2 2 0 1 0 1 0 0 0 0 2 0 0 0 0 1 0 1 2 1 1 0 0 1 0 0 2 0 0 1 1 0 0 0 0 1 2 0 0 2 0 0 2 2 2 2 1 0 1 1 0 0 0 2 2 0 0 0 1 1 1 1 0 2 2 0 1 2 1 0 1 2 1 0 1 1 1 1 0 1 1 0 0 0 1 1 1 0 0 0 0 2 1 1 2 2 0 0 1 1 0 1 0 1 0 1 2 0 0 2 0 1 1 1 0 1 0 1 1 0 0 1 1 0 0 1 0 0 0 0 0 0 1 0 0 0 1 0 0 0 1 0 0 0 0 0 0 0 0 1 0
11 0 1 2 0 0 1 1 2 0 0 1 0 0 0 0 0 1 0 1 1 0 0 1 1 1 1 0 1 2 2 1 1 1 2 1 1 0 0 0 0 2 0 0 0 0 1 0 0 0 0 0 0 0 1 0 0 0 0 1 0 1 0 0 0 0 0 0 0 0 0 0 2 0 1 2 2 1 2 0 1 1 1 0 0 0 1 0 2 2 0 1 1 2 1 0 1 1 0 0 0 0 0 0 2 2 2 2 2 0 0 2 0 0 0 1 0 0 0 1 1 0 2 2 0 2 2 1 0 1 1 1 0 0 0 0 0 0 0 1 2 0 0 0 0 0 0 0 1 2 0 0 0 0 0 0 0 2 1 0 0 0 2 2 2 1 1 0 0 2 2 0 1 1 1 0 0 0 0 1 0 1 1 2 0 0 2 2 0 0 1 2 1 1 1 1 1 0 0 2 2 0 1 0 1 0 0 0 1 0 0 1 2 0 2 2 0 0 0 0 0 0 2 2 0 1 1 0 0 0 0 0 0 0 2 0 0 2 0 0 0 1 1 2 0 0 1 0 1 0 0 0 1 0 0 0 0 0 0 0 0 0 1 1 0 0 0 0 2 2 0 0 0 0 0 0 0 1 1 1 1 1 1 0 0 0 2 0 0 2 1 1 0 0 1 0 2 0 0 0 1 0 0 0 0 0 0 2 0 1 0 1 1 2 2 0 2 0 0 0 1 1 1 0 2 0 1 0 0 0 1 1 0 0 0 0 0 0 0 2 1 2 2 1 0 0 1 0 2 1 0 0 2 2 0 0 2 0 0 2 0 0 1 0 0 0 0 2 2 0 2 0 1 1 0 0 2 1 1 1 1 1 0 0 1 1 0 0 0 0 1 1 2 0 2 0 2 1 0 0 0 0 0 1 0 0 1 0 0 0 1 1 0 0 1 1 0 0 0 1 0 1 1 0 1 2 0 0 0 1 1 1 0 2 0 1 0 1 0 0 1 0 0 1 1 1 0 0 0 0 0 0 0 1 1 0 1 2 2 1 1 1 1 0 0 1 0 0 0 0 0 0 2 1 1 1 1 1 2 0 1 0 0 0 0 1 0 1 1 0 1 1 1 1 0 0 0 1 1 1 1 1 1 1 0 1 1 2 0 0 0 2 2 2 0 0 0 2 1 0 0 2 1 1 0 1 1 1 1 2 0 0 2 2 1 0 2 1 1 0 1 1 1 1 1 2 1 0 0 0 0 0 0 2 0 0 0 0 1 1 1 0 0 0 0 1 0 0 0 0 0 1 0 0 0 0 1 2 0 2 0 1 0 0 0 0 0 0 0 0 0 0 0 1 0 0 0 0 0 0 0 2 1 0 2 2 0 0 1 1 0 0 0 0 0 0 0 0 0 0 0 0 0 0 0 1 1 2 0 0 0 2 0 0 0 0 2 0 0 0 0 0 0 2 0 0 1 1 1 0 0 2 1 0 1 2 0 0 2 1 0 0 0 2 2 1 1 1 0 1 1 1 0 0 0 0 2 2 2 2 2 1 1 1 0 1 0 1 1 0 2 0 0 2 2 0 0 1 0 2 1 1 0 0 0 0 1 2 0 1 0 0 0 0 0 0 0 1 1 1 0 0 0 1 1 2 1 0 0 0 0 0 0 0 0 0 0 0 0 1 0 1 1 0 0 1 0 0 0 0 0 0 0 0 1 0 0 0 1 0 0 0 2 2 2 0 0 0 0 0 0 0 2 1 0 0 0 0 0 1 0 1 1 1 1 1 1 1 1 1 0 1 2 1 0 0 0 1 0 1 0 0 0 0 1 0 1 0 0 2 0 0 0 1 2 1 1 1 1 0 2 1 0 1 0 1 0 2 0 1 0 0 1 1 0 1 0 0 0 1 0 0 1 0 1 1 1 0 0 0 0 2 0 0 2 0 0 0 0 0 1 1 0 0 0 0 1 0 2 0 0 0 1 2 2 2 0 0 1 1 2 0 0 0 0 0 0 2 1 0 1 0 1 1 2 2 2 2 0 0 0 2 2 2 0 0 1 0 0 0 0 0 0 1 1 0 1 1 2 1 1 1 1 2 2 2 1 2 1 0 0 0 0 0 0 1 1 0 0 1 0 0 1 1 1 0 0 0 1 1 1 0 0 0 1 0 1 0 0 1 1 0 0 1 0 0 2 1 1 0 1 1 0 0 0 0 2 0 1 0 0 1 2 2 0 0 0 1 1 1 0 0 1 0 1 0 0 0 0 0 0 1
12 1 0 2 0 0 1 1 2 1 0 1 0 1 0 0 0 1 1 2 2 0 0 2 0 0 0 2 2 1 1 0 0 2 0 1 1 2 0 2 2 0 0 0 0 0 1 0 0 1 0 0 0 0 2 0 0 0 2 2 0 2 0 0 0 1 1 0 0 1 1 0 2 0 2 2 2 1 2 0 1 2 0 1 2 0 0 0 1 2 0 0 1 1 1 0 1 0 0 0 0 0 0 0 1 1 2 0 0 2 0 0 0 1 0 1 1 0 0 2 2 0 1 1 0 1 1 0 0 0 0 0 0 0 1 0 2 0 0 0 0 0 0 0 1 1 1 0 0 0 0 0 1 0 1 0 0 2 1 1 0 2 2 2 1 1 0 1 0 1 1 0 0 1 0 1 0 1 0 0 0 0 0 2 1 0 2 1 0 0 0 1 0 0 0 1 1 1 0 0 0 0 0 1 1 0 1 1 1 0 0 1 1 0 1 0 0 1 2 1 2 1 2 2 0 1 1 0 0 0 0 0 2 2 0 0 1 2 0 0 0 1 2 1 0 0 0 0 1 0 0 0 1 1 1 0 1 2 2 2 2 2 0 0 1 1 0 1 2 1 1 0 0 0 0 0 0 1 2 2 2 1 1 0 1 0 1 1 0 1 0 0 0 1 2 1 0 0 0 2 2 0 0 0 0 0 0 2 1 1 0 0 1 2 1 0 2 1 0 1 1 1 1 1 0 0 0 0 1 0 2 2 0 0 1 1 0 1 0 0 0 0 0 0 1 1 0 0 2 0 0 0 1 1 0 1 0 1 0 0 0 0 0 0 0 1 0 1 2 1 1 1 0 0 0 0 2 1 0 0 1 0 0 0 0 0 0 0 0 1 0 0 0 0 1 2 0 0 0 0 0 0 0 1 0 0 0 2 0 0 0 0 0 0 1 1 0 0 0 0 0 1 1 0 1 2 1 0 0 1 2 0 1 0 1 2 0 1 1 0 1 0 0 1 0 1 0 1 0 0 0 0 0 2 2 1 2 2 2 1 1 1 2 0 0 0 0 1 0 0 1 1 2 1 1 0 0 1 2 1 2 0 0 1 1 2 1 0 0 0 1 1 1 1 1 0 0 1 1 1 1 1 1 1 1 1 1 1 0 0 0 2 0 2 0 0 0 2 2 2 0 0 2 2 0 1 1 0 0 2 0 2 2 2 2 0 1 1 0 1 0 0 1 1 1 1 2 1 1 0 0 0 0 1 1 0 1 0 1 0 0 0 1 0 0 0 1 1 1 0 0 0 0 0 0 0 1 1 0 1 1 0 1 0 1 1 1 0 0 0 0 0 2 1 0 0 0 0 0 0 0 2 0 0 0 1 1 0 2 1 0 0 0 1 0 0 0 0 0 0 2 1 0 0 0 0 2 2 0 0 1 1 1 0 0 1 2 1 0 0 1 1 2 2 0 0 0 1 1 0 0 2 0 1 1 2 0 1 1 0 0 0 1 0 0 0 0 2 0 1 0 0 1 0 0 1 1 0 2 0 0 0 2 2 2 2 1 1 1 1 1 1 1 0 0 0 0 0 0 0 0 0 0 0 1 0 1 1 0 0 1 0 0 0 0 2 2 2 2 1 0 0 0 2 0 1 1 1 0 0 0 0 0 0 0 0 0 0 0 0 0 0 0 1 0 0 0 0 0 0 0 0 0 0 1 1 1 0 2 0 0 0 2 2 0 0 2 2 2 2 1 0 1 1 1 1 0 0 1 0 2 2 1 1 1 1 1 1 0 1 1 1 2 1 0 0 1 1 0 1 0 0 0 0 2 0 1 2 0 0 0 0 0 0 0 0 1 1 0 0 0 0 0 2 0 0 2 2 0 2 0 0 2 1 0 1 0 0 1 0 1 0 0 0 0 0 0 2 0 1 0 0 0 0 2 0 0 0 1 0 1 2 0 0 0 1 2 0 1 1 0 0 1 0 1 0 0 0 2 2 2 0 0 0 0 0 1 1 0 0 2 0 0 2 2 2 2 2 0 0 0 2 2 1 1 1 1 0 0 1 1 0 1 0 0 0 2 1 2 1 0 2 2 0 1 1 2 2 0 0 0 2 0 0 0 0 0 1 0 0 0 0 0 0 0 0 0 1 1 0 1 0 0 0 1 0 1 2 0 0 2 0 1 0 2 0 0 0 0 0 0 0 0 0 0 0 2 0 0 0 0 1 0 1 0 0 0 0 0 0 0 1 1 0 2 0 0 0 1 1 0 0
13 0 0 0 0 0 0 1 1 1 0 0 1 2 1 0 1 1 0 2 1 1 0 1 0 0 1 0 1 2 1 0 0 1 0 1 1 2 0 1 1 1 0 0 2 0 0 0 0 1 0 0 0 1 0 1 0 1 0 2 0 0 0 0 0 0 0 1 0 1 0 2 1 0 1 2 2 1 2 0 1 1 0 1 2 0 0 0 1 2 0 0 2 0 0 0 0 2 1 0 1 0 0 0 1 1 2 1 1 1 0 2 0 1 0 1 1 0 0 2 2 0 2 1 0 1 1 1 0 1 0 0 0 0 1 0 1 1 0 1 2 0 0 0 1 1 1 0 0 1 0 2 0 0 0 1 0 1 0 0 1 1 1 2 1 2 0 1 1 1 1 1 2 1 2 0 1 0 0 0 0 0 0 2 1 1 1 0 0 0 0 0 0 0 0 0 1 0 0 1 1 1 1 0 0 0 2 2 1 0 0 1 1 0 2 1 1 0 1 0 1 1 2 1 0 1 0 0 0 0 0 0 1 1 1 0 1 1 0 0 0 0 2 2 0 0 0 0 0 2 2 2 1 0 0 0 1 1 1 0 0 0 0 0 1 1 0 1 2 1 0 1 1 1 0 0 0 0 2 0 0 1 2 0 1 0 2 2 0 2 2 2 1 1 2 1 1 2 0 1 2 0 0 0 0 0 0 2 0 0 0 0 1 1 2 0 2 0 0 1 0 1 2 1 2 0 2 0 0 1 2 2 0 0 0 0 0 2 1 0 1 2 2 1 0 0 1 1 2 1 1 0 2 2 1 0 0 0 0 2 0 0 2 0 2 0 0 1 2 1 1 1 0 0 1 1 1 0 1 0 2 2 2 2 0 0 0 0 0 0 0 0 0 0 1 1 0 1 0 0 0 0 0 1 0 0 0 0 0 0 0 1 0 0 1 2 0 1 0 1 0 1 0 0 2 1 1 0 0 1 2 0 1 1 1 1 0 1 1 0 0 0 0 1 0 2 2 2 0 0 0 0 0 2 0 0 0 1 0 1 1 1 1 0 0 2 0 1 0 1 1 1 1 1 0 1 0 2 1 0 1 0 0 1 0 0 0 0 0 0 2 2 1 0 1 0 0 1 1 1 0 1 2 0 0 1 0 1 0 1 0 1 2 0 0 0 0 2 1 1 0 0 1 0 0 1 0 0 0 1 0 1 1 0 1 0 1 1 1 1 0 0 2 0 2 2 1 0 0 0 0 0 1 1 1 2 0 0 0 1 0 0 0 1 1 0 2 2 2 0 0 0 0 0 0 0 2 1 1 1 0 1 0 0 1 1 1 0 0 1 0 0 1 0 2 0 1 0 1 1 0 1 1 1 1 1 2 0 1 0 0 0 0 2 0 0 0 1 0 0 1 1 0 0 0 0 1 2 0 0 0 0 0 0 0 1 2 1 1 0 1 1 0 1 1 0 1 1 1 0 0 2 1 1 0 2 0 1 1 0 0 0 2 2 2 2 0 1 1 1 0 1 0 0 0 1 1 0 0 0 1 1 0 0 0 0 0 1 0 1 1 2 0 1 0 0 0 0 0 2 0 1 0 0 1 0 1 2 0 0 1 0 0 1 0 0 0 1 1 0 0 0 1 2 0 1 0 0 0 0 0 0 0 0 0 0 2 0 0 0 0 0 0 0 1 1 0 0 0 0 0 0 0 0 0 1 0 0 0 0 0 0 2 0 0 0 1 0 1 1 0 0 1 1 1 0 0 0 0 2 0 1 1 0 0 1 0 1 0 1 1 0 2 0 1 1 0 0 0 2 0 1 0 0 2 0 2 0 1 2 0 0 1 1 1 0 0 2 1 0 1 2 0 1 0 0 1 1 1 2 0 1 2 0 0 1 1 0 1 0 0 0 1 0 1 1 1 1 0 0 1 1 1 1 1 0 0 0 1 1 0 1 0 0 0 0 1 0 0 1 0 0 2 0 2 1 0 1 0 0 1 1 0 0 0 0 0 1 0 0 1 0 0 1 2 1 1 2 0 0 0 2 2 2 1 1 1 1 0 1 0 0 0 0 0 0 1 0 2 2 0 2 1 1 2 2 1 1 0 1 0 2 0 1 1 0 0 1 0 0 0 0 1 0 1 0 0 1 0 1 0 0 0 0 1 0 1 2 0 0 2 0 1 0 2 0 0 0 0 0 0 1 0 0 0 1 0 0 1 1 0 1 1 2 0 1 1 0 0 0 0 0 0 0 1 0 0 1 1 0 1 1
14 1 0 2 0 0 2 2 0 2 0 0 0 0 0 0 0 2 2 1 1 1 0 2 0 0 2 1 2 0 1 1 1 2 0 0 2 1 0 0 0 2 0 0 2 0 0 0 0 0 0 0 1 1 1 0 1 0 2 2 0 2 1 1 0 0 0 0 0 1 1 1 2 0 2 2 0 2 2 0 2 2 0 1 1 0 0 1 2 2 0 1 1 2 1 0 1 2 2 2 2 0 1 1 0 0 2 1 1 1 0 1 0 0 2 2 2 0 0 2 2 0 2 1 0 1 1 0 0 0 0 0 0 0 0 0 0 1 0 1 1 0 0 0 1 1 1 0 0 0 0 0 0 0 0 0 0 0 0 2 2 2 2 2 2 1 1 1 1 1 0 1 1 2 2 0 1 0 1 1 0 1 0 2 1 1 1 1 1 1 0 2 0 0 1 0 1 0 0 1 1 0 0 0 0 2 2 1 0 0 1 1 1 0 2 1 1 1 2 0 2 1 2 1 0 2 1 2 2 2 0 0 1 1 1 1 0 1 1 1 0 0 2 2 0 0 0 0 1 0 0 1 1 0 0 1 0 0 0 0 0 1 1 1 0 0 0 1 2 2 0 0 1 1 0 0 0 1 2 1 1 1 2 0 0 0 2 0 0 2 1 1 2 0 2 0 2 0 0 0 2 1 2 2 2 0 1 2 2 2 0 1 2 2 2 0 1 1 0 1 0 0 1 1 2 0 1 0 2 1 2 2 2 1 0 1 0 2 0 0 0 0 1 0 0 0 2 2 2 2 2 0 2 2 2 0 0 1 1 0 1 1 1 0 1 1 0 0 2 2 0 2 1 1 0 0 1 0 1 0 0 1 1 1 0 0 0 0 0 1 0 1 0 1 2 1 1 1 0 0 0 1 0 2 1 0 0 2 0 0 0 0 0 0 0 2 2 1 0 1 0 1 0 1 0 1 1 0 0 0 2 0 0 1 0 0 0 1 0 1 2 0 0 0 1 1 0 1 0 0 0 0 0 2 2 2 2 2 1 2 1 2 1 0 1 2 0 2 0 0 2 2 2 0 1 1 1 1 0 0 2 0 0 2 0 1 0 1 1 1 0 0 0 0 0 0 0 1 1 0 0 1 1 1 0 1 1 1 0 1 0 1 1 0 0 0 0 2 2 2 0 0 2 2 0 1 1 1 1 2 0 1 2 2 2 0 1 0 1 2 0 0 1 1 1 0 2 1 1 0 0 0 0 1 1 1 0 1 1 1 0 0 0 1 1 0 1 0 0 0 1 1 1 0 1 0 2 0 0 0 0 1 0 0 1 0 0 0 0 1 0 1 1 1 1 1 1 0 0 1 1 1 1 0 1 1 1 0 2 1 0 0 0 1 0 0 0 1 0 1 0 1 1 1 1 0 0 2 0 0 1 1 0 0 0 0 2 0 2 0 0 0 2 2 0 0 1 1 1 0 1 2 1 1 0 2 0 1 1 0 0 0 1 1 1 1 1 2 0 1 1 1 0 0 1 2 0 1 1 1 2 1 2 1 0 1 1 1 1 1 1 1 0 2 2 0 0 1 0 1 1 0 0 0 0 0 1 1 0 0 0 0 0 1 0 0 0 1 1 1 0 0 0 2 0 2 0 0 0 0 0 0 0 0 0 1 0 0 0 1 0 1 0 0 0 0 0 1 0 0 0 0 0 0 0 1 0 0 1 0 0 0 2 1 1 1 1 1 1 1 0 1 2 1 1 1 0 0 1 1 2 2 0 0 1 0 1 2 0 2 0 1 2 0 1 1 1 0 0 1 0 0 0 0 1 0 0 0 0 2 0 2 1 1 1 0 1 1 1 0 1 1 1 1 0 0 1 1 1 2 0 1 2 1 0 1 0 0 0 0 1 1 0 0 0 0 0 1 1 0 0 1 0 0 2 0 0 0 0 0 0 1 0 0 1 0 0 0 2 1 0 0 1 0 2 0 0 1 1 0 0 2 0 0 0 0 1 2 0 0 2 0 2 0 1 1 2 2 0 0 0 2 2 2 2 2 0 0 0 2 1 0 0 0 0 0 2 1 2 1 0 2 1 1 0 1 2 1 1 1 1 1 0 1 1 0 0 1 0 1 0 0 1 1 1 0 0 0 0 0 2 0 0 0 1 0 1 2 0 0 2 0 0 0 0 2 1 0 0 0 0 1 0 0 1 1 1 0 0 0 0 0 0 1 0 0 0 1 0 1 1 1 2 0 1 0 0 1 1 0 0 0
15 1 0 1 0 0 2 1 1 1 0 0 1 0 0 0 0 1 1 1 0 0 0 1 0 0 0 1 2 1 1 0 2 2 0 2 0 1 1 0 0 1 1 1 2 1 0 0 0 2 2 2 0 0 0 2 1 0 1 2 0 1 0 0 0 0 0 0 1 1 0 2 2 0 2 2 2 1 2 1 0 2 1 1 1 0 0 0 2 2 0 0 2 0 0 0 0 2 0 0 0 0 0 1 0 1 1 2 2 0 0 2 0 0 1 1 1 1 1 1 1 1 2 1 0 1 1 1 1 0 1 1 0 0 1 0 1 0 0 1 1 0 1 0 0 0 0 0 0 1 0 0 0 0 0 0 0 0 0 1 1 1 2 2 0 1 1 1 0 0 0 0 1 1 2 0 0 2 0 0 0 1 0 2 0 0 2 2 1 0 1 1 1 1 0 1 1 0 0 0 0 0 0 0 0 0 2 0 1 0 0 0 0 0 1 0 1 1 2 1 2 1 1 2 1 0 0 0 0 0 0 0 0 1 2 0 1 2 0 0 0 1 2 2 0 0 0 0 1 1 1 1 1 1 1 0 0 0 0 0 0 0 0 0 0 0 0 0 2 0 1 0 2 2 0 0 1 0 2 0 0 1 2 1 2 1 1 1 0 2 0 0 1 1 2 1 1 2 1 1 1 0 2 2 2 0 1 2 2 2 0 1 0 2 1 0 2 1 0 0 1 1 1 0 1 0 0 1 0 0 2 0 0 0 0 0 0 2 0 1 1 1 1 0 1 1 1 0 1 1 0 1 2 2 0 0 2 0 0 1 0 0 1 0 1 1 0 1 2 1 1 1 0 0 0 1 2 0 1 0 1 0 1 1 0 1 0 0 0 0 0 0 0 0 2 0 0 1 1 1 0 0 0 2 0 0 2 1 0 0 0 0 0 0 2 2 0 0 0 1 0 0 0 1 1 1 0 0 0 0 1 0 0 2 0 1 0 1 0 1 1 0 0 0 0 1 0 1 0 0 0 1 0 2 2 2 2 2 2 2 1 2 0 1 0 1 0 1 0 1 1 1 2 1 1 0 0 1 1 0 2 0 0 1 1 1 1 0 0 1 1 0 0 2 0 0 0 1 1 0 1 1 2 0 0 1 2 1 0 0 0 2 0 2 0 0 0 2 2 2 0 0 1 1 0 1 0 0 0 1 0 1 2 2 2 1 2 1 0 1 1 1 1 1 1 2 0 1 1 0 0 0 0 2 1 1 1 1 0 1 0 0 0 0 0 0 0 1 1 1 0 0 1 0 1 0 2 0 0 0 0 0 0 0 0 0 0 0 1 2 0 0 2 1 0 0 0 1 1 1 1 1 0 0 2 2 1 0 1 2 1 0 0 1 1 1 1 1 0 0 0 0 0 0 0 0 1 2 0 0 1 2 0 0 0 1 2 0 0 0 1 1 0 1 1 0 1 1 0 0 0 2 1 0 1 1 0 0 1 0 0 0 1 0 0 0 0 0 1 0 0 0 1 0 0 1 1 0 1 0 0 2 1 1 1 1 1 0 2 0 2 1 0 1 2 0 0 0 0 1 0 1 0 1 2 1 1 1 0 0 1 0 0 0 0 0 0 1 1 0 0 1 0 2 0 1 0 1 0 0 0 0 0 0 0 0 0 0 1 2 0 2 0 0 0 0 0 0 0 0 0 0 0 0 0 0 0 0 2 0 0 0 2 1 1 1 1 2 1 1 2 1 1 1 0 0 0 0 1 0 2 2 0 0 0 0 0 2 2 2 0 2 2 0 1 1 0 0 0 1 0 0 0 0 1 0 2 0 1 2 0 0 2 1 2 0 0 0 2 0 2 2 0 1 0 0 1 2 2 2 1 1 1 1 0 1 0 2 2 1 1 0 2 0 2 0 2 0 0 0 0 2 1 0 1 1 0 0 0 0 1 1 0 1 0 0 1 0 2 1 1 1 1 0 0 0 0 0 1 1 2 0 0 0 0 0 0 1 1 0 1 1 1 1 1 1 2 2 0 1 0 1 2 2 1 1 1 0 0 1 0 0 0 0 1 1 1 1 2 1 0 2 1 2 2 2 1 2 0 1 0 2 2 2 0 1 1 2 0 1 0 0 1 1 1 1 1 0 2 1 1 0 1 0 1 0 1 2 0 0 1 1 0 0 1 0 1 0 0 0 0 0 0 0 0 1 1 0 1 0 0 1 0 0 0 0 0 1 0 1 0 0 0 0 1 0 0 1 1 0 0 0
16 0 1 1 0 0 1 2 0 1 0 0 0 0 0 0 0 1 1 1 2 0 0 2 0 0 0 2 2 0 2 0 0 2 0 0 2 1 1 0 0 1 0 1 2 0 0 0 1 1 0 1 0 2 0 1 1 1 0 2 0 1 1 0 0 0 0 0 0 0 0 1 2 0 1 2 2 0 1 0 1 2 0 1 2 0 0 0 2 2 0 0 2 2 1 0 1 2 1 1 1 0 0 1 1 1 2 1 2 0 0 1 1 2 1 2 2 1 0 1 1 1 0 2 2 0 0 1 0 0 0 0 1 0 0 0 1 0 0 1 1 0 0 0 0 1 1 0 0 0 0 1 0 1 0 0 0 1 0 0 0 0 1 2 1 2 2 1 0 1 1 1 0 1 2 0 0 0 1 1 0 2 0 1 0 0 1 1 0 0 1 2 1 1 1 0 2 0 0 0 0 0 0 0 0 0 0 1 1 0 1 0 2 0 1 1 1 0 1 0 1 1 1 1 0 0 0 1 0 0 0 1 0 0 1 0 1 2 0 0 0 1 2 2 0 0 0 0 2 0 0 0 0 1 1 0 0 1 1 1 1 1 0 1 0 0 0 0 2 1 0 1 1 1 0 1 0 0 1 1 1 1 0 0 1 1 0 0 0 1 0 0 1 0 2 0 2 0 0 0 1 0 0 0 0 0 0 2 0 0 1 1 2 2 1 0 2 1 0 0 0 0 2 1 0 0 2 0 1 1 2 2 0 0 0 0 0 2 0 2 0 2 1 0 0 0 0 0 2 2 0 1 2 2 1 0 2 0 0 1 0 0 1 0 1 1 0 2 2 0 2 0 2 2 0 0 2 1 1 0 1 1 1 1 0 1 0 0 0 0 0 1 1 1 2 0 1 0 1 1 0 1 0 1 0 0 1 0 0 0 1 0 0 0 0 2 1 0 0 0 0 1 1 0 1 2 0 0 0 1 1 0 0 2 0 2 0 1 1 0 1 0 1 1 1 2 1 0 1 0 0 0 0 2 1 1 1 2 2 1 1 1 1 0 0 1 0 2 0 0 2 2 2 0 1 0 1 2 2 0 0 1 0 1 0 1 0 1 1 0 1 1 0 2 1 0 1 2 2 0 2 0 1 1 0 1 2 1 1 0 1 1 1 0 0 0 0 2 0 1 1 1 2 2 0 1 1 0 1 2 0 0 0 0 0 0 2 1 0 1 0 0 1 1 1 1 2 1 1 1 0 1 0 1 1 1 0 0 1 0 1 0 1 0 0 0 1 1 1 1 1 1 0 0 0 0 1 1 0 1 0 1 1 0 0 0 0 0 1 1 0 0 1 0 1 0 0 0 1 1 0 1 0 0 1 2 0 0 0 0 0 0 0 1 0 0 0 1 0 0 0 1 0 0 0 0 2 1 0 0 0 2 1 0 0 0 2 1 2 0 1 1 0 2 1 0 2 1 0 0 1 1 0 0 1 2 0 1 2 0 0 0 1 1 1 1 1 1 0 0 0 1 1 0 0 1 2 0 1 0 0 0 2 2 2 2 1 0 2 1 1 1 0 1 1 0 0 0 0 1 0 1 0 0 2 0 1 2 0 0 1 0 0 0 0 0 1 1 1 1 0 0 1 2 0 0 0 1 0 0 0 0 0 0 0 0 0 0 0 2 0 2 0 1 0 0 0 1 0 1 1 1 0 0 1 0 0 0 0 0 0 0 2 2 1 0 1 0 1 1 0 0 2 1 0 0 0 0 1 0 2 2 1 1 1 1 1 1 0 1 1 0 2 1 1 0 0 1 0 1 0 0 0 0 1 0 2 1 0 1 1 1 1 1 1 0 0 1 1 0 1 1 1 0 0 0 1 2 0 2 0 0 0 0 0 1 1 0 0 0 0 0 0 0 0 1 1 0 0 0 0 1 1 0 1 0 0 0 0 1 1 1 0 0 0 1 0 0 0 2 2 2 2 0 2 1 0 0 2 1 1 0 2 0 0 1 0 1 1 0 1 0 0 0 2 2 2 0 1 0 2 0 0 0 2 2 0 0 0 1 0 0 1 0 1 1 2 1 2 1 0 1 2 0 1 0 1 1 1 0 0 1 0 1 0 1 1 2 0 0 0 0 2 2 1 1 1 1 0 1 1 0 1 0 1 0 1 1 0 1 1 0 1 0 0 1 2 0 0 0 0 0 0 0 1 1 1 0 0 0 0 0 0 0 0 0 0 1 1 1 0 0 1 0 2 0 0 0 0 0 1 0
17 1 0 2 0 0 1 1 2 0 0 1 0 1 1 0 0 1 1 1 2 0 0 2 0 0 0 1 2 0 1 2 2 2 0 2 1 1 1 0 0 1 2 2 2 1 0 0 1 0 0 0 0 0 0 1 0 0 1 1 0 0 1 1 0 0 0 0 1 1 0 2 1 1 1 2 2 1 2 0 1 1 0 2 2 0 0 1 1 1 0 0 1 1 0 1 0 1 0 1 1 0 0 0 2 2 1 2 2 0 0 2 1 1 1 1 1 0 2 0 0 0 2 2 0 2 2 0 0 0 0 0 0 0 0 0 0 0 1 0 0 0 0 0 1 2 1 0 0 0 0 0 0 0 1 0 0 2 1 1 0 2 0 2 2 2 2 1 0 0 0 1 0 1 2 0 0 0 2 2 0 2 0 2 2 2 0 1 0 0 0 1 0 0 1 0 1 0 0 1 1 0 0 0 1 0 1 1 1 0 2 2 0 0 1 0 0 1 2 2 2 0 2 2 0 2 2 0 0 0 0 0 0 0 1 0 0 1 0 0 0 0 2 1 0 0 0 0 1 1 1 1 1 0 0 0 2 0 0 0 0 1 0 0 0 0 0 1 1 0 1 0 0 0 0 0 0 0 2 0 0 1 2 0 1 0 2 2 0 2 0 0 0 0 2 2 0 0 0 0 1 1 0 0 0 1 1 2 0 0 1 1 1 1 1 0 2 1 1 1 1 1 2 1 1 0 0 0 0 0 2 0 0 0 0 0 0 1 1 2 0 2 1 0 0 0 1 0 1 2 1 1 2 2 0 0 2 1 0 1 0 0 2 0 1 1 0 1 1 0 2 0 0 1 0 0 1 0 2 0 1 1 1 1 0 1 0 0 0 1 0 0 1 0 2 0 0 0 1 1 0 1 0 1 1 0 0 1 0 0 0 0 0 0 1 2 0 0 0 0 1 2 1 1 0 1 1 0 0 1 0 0 0 1 0 1 0 1 1 0 0 0 1 1 2 2 0 2 0 0 0 0 0 2 0 0 0 2 1 2 1 2 0 0 0 1 1 1 0 1 1 1 2 2 1 0 0 2 1 0 1 0 0 0 0 1 0 2 2 0 0 0 1 2 2 0 0 2 2 1 0 1 2 0 0 1 0 0 0 1 0 2 0 0 0 0 1 2 0 0 0 2 1 1 1 0 0 1 1 1 1 0 1 1 1 0 1 1 0 1 1 0 1 1 1 1 1 1 1 0 0 0 0 1 2 1 0 0 1 0 1 0 0 1 1 0 1 2 2 2 0 0 1 0 1 0 2 1 0 1 1 0 0 0 1 1 1 0 0 1 1 0 1 1 1 1 1 0 0 0 0 2 0 0 1 1 1 0 1 1 0 0 0 0 0 1 1 0 0 0 1 1 0 1 1 0 0 2 0 0 0 1 1 1 0 1 2 2 0 0 1 1 0 0 2 0 0 1 2 0 0 1 0 1 0 2 0 1 1 0 0 0 0 0 0 0 0 2 0 0 0 1 0 0 0 2 0 0 1 0 1 1 2 1 1 1 2 2 1 0 2 0 0 1 2 0 0 0 0 0 0 0 0 0 2 0 1 1 0 0 0 0 0 0 0 0 0 1 1 0 0 1 1 1 1 1 0 0 0 0 0 0 0 0 0 0 0 0 0 1 0 1 0 0 0 0 0 0 0 0 0 0 0 0 0 0 1 0 0 0 0 0 2 1 1 1 0 1 1 1 1 0 2 0 0 1 0 0 1 1 1 1 1 1 0 2 0 1 0 1 1 0 2 0 2 2 0 1 0 1 1 0 0 0 1 0 1 0 0 2 1 0 2 2 2 0 0 0 2 1 2 2 1 0 0 0 0 2 1 2 0 1 1 0 0 0 0 0 1 0 0 0 1 0 1 1 1 2 0 0 0 1 0 0 2 0 0 0 0 0 0 1 0 0 0 1 1 0 0 2 0 0 1 0 2 0 0 1 1 2 2 0 0 0 0 0 0 1 1 1 0 0 1 1 2 2 2 2 1 1 1 0 1 1 1 0 1 0 0 0 0 0 2 0 2 2 0 0 1 1 0 1 2 1 1 0 0 1 1 0 0 2 1 1 0 1 1 2 0 0 0 0 1 1 2 0 1 0 0 0 2 0 2 0 0 0 0 2 0 0 1 0 0 0 0 0 2 1 0 0 0 0 0 0 0 1 1 0 1 0 0 1 1 2 0 2 2 0 0 0 0 1 0 0 0 1 0 0 0 0 0 1
18 1 0 2 0 0 1 2 2 0 0 0 0 1 1 0 0 1 1 1 1 1 0 2 0 0 1 2 2 0 2 0 0 2 0 1 1 2 1 0 0 1 0 0 2 0 1 0 0 1 0 0 0 0 0 0 0 0 2 1 0 1 2 2 0 0 1 0 0 1 1 0 1 0 1 2 2 1 1 1 1 2 0 1 1 0 0 0 2 2 0 0 1 2 0 0 0 0 0 0 0 0 2 0 0 0 2 2 2 0 0 2 0 0 0 1 1 0 1 2 2 0 2 1 0 1 0 0 0 0 0 0 0 0 1 0 1 0 0 0 0 0 0 0 1 1 0 0 0 1 0 1 0 0 0 0 0 0 0 1 1 1 1 2 0 1 1 0 1 1 1 1 1 0 1 0 0 0 1 1 0 1 0 2 1 1 1 1 0 0 1 2 0 0 0 0 1 0 0 1 1 0 0 1 2 0 0 1 1 0 0 2 1 0 1 1 2 1 1 1 1 0 2 2 0 1 1 0 0 0 0 0 1 1 0 0 2 2 0 0 0 0 1 0 0 0 0 0 1 1 1 1 1 0 0 0 0 0 0 0 0 0 1 1 0 0 0 0 2 2 1 0 1 1 0 1 0 0 1 1 1 1 2 2 2 0 2 0 1 2 0 1 2 0 2 0 2 0 0 0 1 0 1 1 0 0 1 2 0 1 0 1 2 1 2 0 2 0 0 1 0 0 1 2 0 0 0 1 0 1 1 1 0 0 0 0 1 0 0 0 0 0 0 0 1 1 1 0 2 1 0 0 0 0 0 1 1 1 0 1 0 0 1 0 0 1 0 1 2 0 2 0 1 1 0 0 1 0 1 0 1 1 1 1 0 0 0 0 0 1 0 0 1 0 1 1 0 0 0 0 0 0 0 1 0 0 1 1 0 0 0 0 0 0 1 2 0 0 0 0 0 1 0 1 1 1 1 0 0 0 2 0 0 1 1 1 1 2 1 1 1 0 0 1 1 1 0 1 0 0 0 0 0 2 2 1 2 2 2 2 0 2 1 0 0 1 0 0 0 0 0 0 1 1 0 1 1 2 1 1 2 0 0 0 0 1 0 2 2 0 0 0 1 2 2 0 0 1 1 1 0 0 0 2 1 1 1 0 0 0 0 1 0 1 1 0 0 2 1 1 1 1 2 2 1 0 0 0 1 2 0 0 1 1 1 0 1 1 0 1 0 0 1 1 1 1 2 2 2 0 0 0 0 2 0 0 1 1 0 1 0 0 0 1 1 0 1 1 0 0 0 2 1 0 1 0 2 1 0 1 1 0 0 0 1 0 0 0 1 1 0 0 2 1 1 0 1 0 0 0 0 2 0 0 2 2 1 0 1 0 0 0 0 0 0 1 0 1 1 0 0 0 0 1 1 1 0 1 0 0 0 2 0 1 1 0 0 0 0 0 0 1 1 1 1 0 0 0 0 0 0 1 1 1 0 2 0 0 2 0 0 0 1 0 0 0 0 0 0 1 1 0 0 0 0 2 0 0 0 0 1 1 2 1 1 1 2 1 0 1 1 2 1 1 1 0 0 0 0 0 0 1 0 0 1 0 0 2 0 0 1 0 0 0 0 0 0 0 0 0 0 1 1 2 0 1 1 0 0 0 1 1 0 0 0 2 0 0 0 0 0 0 1 0 0 0 0 1 0 0 0 0 0 0 0 0 0 0 0 0 0 0 2 0 0 1 0 1 1 1 1 0 1 0 1 2 0 1 0 2 2 1 0 0 0 2 0 2 1 2 0 2 2 1 0 0 0 1 1 2 0 0 0 0 2 1 1 1 0 1 1 1 2 2 1 0 0 0 1 0 1 1 0 1 0 0 1 2 1 2 0 1 2 0 0 0 0 1 1 0 1 1 1 0 1 1 1 1 1 0 0 1 1 0 1 1 0 0 0 0 0 2 1 0 0 2 0 0 2 0 0 0 0 1 2 1 0 0 1 1 2 0 0 1 0 1 0 2 0 0 1 0 0 2 2 2 2 2 0 0 0 0 1 1 1 1 0 0 0 1 1 0 1 0 1 1 2 0 2 2 0 2 2 0 2 2 1 2 0 1 0 2 1 2 0 1 1 1 0 0 0 0 0 1 1 0 1 1 1 0 2 0 2 0 0 0 0 1 0 0 2 0 0 0 1 0 2 1 0 0 0 0 0 0 0 1 1 0 0 1 1 0 0 1 0 0 0 1 0 0 0 1 0 1 0 0 0 1 1 0 1 1
19 1 1 1 0 0 1 1 2 0 0 1 1 0 0 0 0 1 0 1 1 0 0 1 0 0 1 1 1 1 2 0 0 0 0 1 1 2 1 0 0 0 0 0 2 0 2 0 0 1 0 0 2 2 0 2 1 0 1 0 0 0 1 1 0 0 0 0 0 0 0 1 1 1 1 2 1 1 2 0 1 2 1 0 2 0 1 0 2 2 0 1 0 2 1 0 1 0 0 0 0 0 1 0 1 1 2 0 2 0 0 1 0 1 0 1 0 0 0 2 2 0 1 1 1 0 0 0 0 0 0 0 0 0 0 0 0 0 0 0 1 0 1 0 0 0 0 0 0 1 0 1 0 0 0 0 0 0 0 2 1 2 2 2 1 1 1 1 1 2 1 1 0 2 1 0 0 1 1 1 0 0 0 2 1 1 1 1 0 0 0 1 1 1 0 1 2 0 0 0 0 0 1 1 1 1 1 1 2 0 0 0 0 0 2 1 2 0 1 0 1 2 2 2 0 1 1 0 0 0 0 0 0 0 2 0 0 2 0 0 0 0 1 1 1 1 1 0 2 0 0 0 0 1 1 0 0 0 0 0 0 0 1 1 0 0 0 0 2 1 0 0 1 1 0 0 1 0 1 0 0 1 2 2 2 0 2 0 0 1 1 1 2 0 2 0 2 0 0 0 0 0 1 1 1 0 0 1 1 1 1 1 0 1 1 0 2 0 0 0 0 0 1 1 1 0 1 0 0 0 2 1 1 1 0 0 0 2 0 1 1 1 0 0 0 0 1 0 1 2 0 0 2 2 1 0 2 0 0 1 0 0 0 0 0 0 0 1 1 0 2 0 1 1 1 1 1 1 0 0 0 1 0 0 0 1 0 0 0 0 0 0 0 0 2 0 0 0 0 0 0 0 0 1 0 0 1 2 0 0 0 1 0 0 0 2 2 0 0 1 0 1 1 0 0 2 2 0 0 0 0 0 0 2 0 0 1 0 0 0 1 0 1 1 1 2 0 0 1 1 1 0 0 2 1 1 1 1 1 1 1 1 0 0 0 2 1 1 0 1 2 2 2 1 0 0 0 2 1 0 1 1 0 1 1 1 1 1 1 1 0 0 0 2 1 0 1 2 2 0 0 0 2 0 0 0 1 1 1 1 1 0 0 0 1 0 1 2 1 2 1 0 2 2 2 0 0 0 0 1 0 1 2 1 2 0 1 0 0 1 1 1 2 2 2 2 1 1 1 0 0 0 0 1 1 1 0 1 0 1 0 0 1 0 0 0 0 2 2 1 0 1 0 0 0 0 2 1 0 1 0 0 0 0 0 1 1 0 0 0 0 0 1 0 0 0 0 1 1 1 0 1 0 0 2 2 1 0 2 1 0 0 0 0 0 0 0 1 0 0 1 1 0 0 0 0 2 0 0 0 1 1 0 0 0 1 2 0 1 0 0 1 0 1 0 0 2 1 0 1 0 1 0 1 0 1 0 0 1 0 0 0 2 2 2 1 0 0 1 1 1 0 0 1 1 1 1 1 1 1 1 1 2 2 1 1 0 1 1 1 1 1 0 1 2 0 0 0 0 1 0 1 0 0 1 0 0 1 1 1 0 0 0 1 0 1 0 1 0 0 0 0 1 1 1 1 0 1 1 0 0 0 0 0 0 1 0 0 0 1 0 1 0 0 0 1 0 2 0 0 0 0 0 0 0 0 0 0 0 0 0 0 2 0 0 1 0 1 2 2 0 0 2 0 0 0 0 0 0 1 1 1 1 1 2 0 2 2 1 2 0 2 2 0 0 0 0 0 0 1 0 0 2 0 0 1 1 0 1 2 0 0 2 1 1 0 0 1 1 1 1 2 0 0 0 0 1 2 1 2 0 1 1 1 0 0 0 1 1 1 1 0 1 0 1 1 1 1 0 0 1 1 0 0 2 0 0 0 0 0 0 2 0 0 0 1 1 0 1 0 0 0 0 1 2 0 0 1 1 1 1 1 0 0 0 0 0 1 0 0 1 0 0 0 2 2 2 1 0 0 0 2 0 0 1 1 0 0 1 1 1 0 0 1 1 1 2 0 2 2 0 2 0 1 1 1 1 1 0 1 0 2 0 1 0 1 0 1 0 0 0 0 2 2 2 0 0 0 1 0 1 0 1 1 0 0 1 0 0 0 0 0 0 0 2 0 0 0 0 1 0 2 0 0 0 2 0 1 2 1 0 2 1 2 0 1 1 1 0 1 1 2 0 0 0 0 0 0 0 0 0 1
20 0 0 1 0 0 0 1 1 1 1 0 0 1 1 0 0 2 2 2 1 1 0 1 1 1 1 1 1 0 1 0 1 1 0 2 1 2 0 2 1 0 0 0 2 1 1 0 0 2 0 1 0 0 1 0 0 0 1 1 1 2 2 2 1 1 1 0 0 1 1 1 2 1 2 2 2 1 2 1 1 2 0 1 1 0 0 1 2 2 0 0 1 2 0 0 0 1 0 0 0 0 0 1 1 2 2 0 0 2 0 2 0 2 0 2 2 0 0 1 1 0 1 2 1 1 1 1 1 0 0 0 1 0 0 1 1 0 0 1 0 0 1 0 0 1 0 0 0 0 0 0 0 1 0 0 0 0 1 1 1 0 1 2 2 2 2 1 1 1 1 1 0 1 1 0 0 1 0 0 0 0 1 2 1 1 1 1 0 0 0 2 1 1 1 0 2 0 0 1 1 1 0 0 1 0 0 1 1 0 1 1 1 0 1 0 0 2 2 0 2 1 2 1 0 1 0 0 1 1 2 1 1 1 0 1 0 1 1 1 0 0 2 2 0 0 0 0 2 0 0 0 1 0 0 0 1 0 0 0 0 0 0 1 0 0 0 0 2 2 0 0 2 2 1 1 0 2 1 1 1 2 2 2 2 0 2 0 0 2 1 1 1 1 2 1 1 0 0 0 0 0 2 2 2 0 2 1 0 1 1 1 2 0 2 0 2 0 0 0 0 0 1 1 1 0 1 0 1 1 1 1 0 0 0 1 0 2 0 2 1 1 1 0 0 0 2 0 2 1 0 0 0 0 0 2 1 2 0 1 0 0 1 1 1 1 0 1 2 1 1 1 0 0 0 0 2 0 0 0 1 1 1 1 0 1 0 0 0 0 0 0 1 0 2 0 1 2 0 0 0 0 0 2 1 1 0 0 0 0 0 0 0 0 2 2 0 0 0 1 0 1 0 0 0 2 1 0 0 0 0 0 0 2 0 1 0 0 0 0 0 0 0 1 1 1 0 2 0 0 0 1 0 2 1 1 1 1 1 1 2 1 0 1 0 0 0 1 0 1 2 1 2 1 2 0 1 0 1 0 0 0 0 1 1 1 1 1 1 1 0 0 1 1 0 0 1 1 1 0 0 1 1 1 0 1 2 1 2 1 1 1 1 0 0 0 0 2 0 0 0 2 1 1 0 1 1 1 0 1 0 2 1 1 1 0 0 1 0 0 1 1 1 1 2 1 1 0 0 0 0 0 0 2 1 0 0 0 0 0 0 0 1 0 0 0 0 0 0 0 1 1 0 0 0 1 2 1 0 1 0 1 0 0 1 0 0 1 1 2 0 0 0 0 1 0 1 1 1 1 1 1 1 0 1 1 0 0 2 2 0 0 1 1 1 0 1 0 1 0 0 0 0 0 0 1 1 1 0 0 1 2 0 0 0 0 2 0 0 1 0 1 0 0 0 0 2 1 1 0 0 2 1 0 0 2 0 1 2 0 0 0 2 2 2 2 1 1 1 1 0 0 0 0 1 2 0 0 0 0 0 0 2 2 1 1 0 1 1 1 1 1 0 0 0 0 0 0 0 2 0 1 0 0 0 0 0 2 0 0 0 0 0 1 0 0 0 1 1 0 0 0 1 2 0 1 0 0 0 0 0 0 0 0 0 0 0 0 1 2 0 2 0 0 0 0 1 0 0 1 0 0 0 0 1 0 0 1 0 1 1 0 2 1 0 1 2 1 1 1 1 1 2 0 1 1 0 0 1 1 1 1 0 0 0 1 0 1 1 1 1 1 2 1 0 0 0 0 1 1 0 0 0 0 2 0 1 0 0 2 0 0 1 1 1 0 0 0 1 1 1 2 1 1 0 0 1 1 1 1 1 0 2 0 0 0 0 0 0 0 0 0 1 1 1 0 0 1 0 0 1 1 1 0 2 0 0 1 0 0 0 1 2 0 0 2 0 0 2 1 0 0 1 0 1 0 0 0 2 2 2 0 1 1 0 2 0 1 1 0 1 0 0 1 2 2 2 2 0 0 1 1 2 2 0 0 1 1 0 2 0 0 0 1 1 1 1 1 2 1 0 2 2 1 1 1 1 1 0 0 0 1 0 1 0 1 1 1 1 0 0 0 2 0 0 0 1 0 1 0 0 0 0 0 1 0 2 2 0 1 1 0 0 0 1 1 2 1 1 0 1 0 0 0 0 0 1 0 0 0 0 1 0 1 0 1 1 0 0 0 0 0 1 0 1 0 0 0 0 0 1 1
21 0 0 2 0 0 2 2 0 1 0 0 0 1 1 0 0 1 1 1 1 1 0 2 0 0 2 2 2 0 2 0 0 1 1 2 1 1 0 2 2 0 1 1 2 1 0 0 0 1 1 1 0 0 0 2 0 0 1 2 0 0 2 2 1 1 1 0 1 1 0 1 2 0 0 1 1 1 1 0 2 2 1 0 0 0 0 0 2 2 0 0 0 0 0 0 0 2 0 0 0 0 0 2 0 0 2 2 2 0 0 2 0 1 0 0 1 0 0 1 1 0 2 1 0 1 1 1 1 0 1 1 0 0 1 0 0 1 0 1 0 0 0 0 0 1 0 0 0 0 0 0 0 1 1 0 0 0 0 0 0 0 2 2 2 1 1 0 0 0 0 2 1 1 1 0 0 0 1 1 0 1 1 2 0 0 2 0 0 0 0 1 0 2 2 0 0 0 0 0 0 0 1 1 1 1 1 0 2 0 0 1 2 0 2 2 1 1 1 0 1 1 1 0 0 2 1 0 0 0 1 0 1 1 2 1 0 2 0 0 0 0 2 2 0 0 0 0 2 0 0 0 1 1 1 0 0 2 2 2 2 2 0 1 0 0 0 0 2 0 0 1 1 1 1 1 0 1 1 0 0 1 2 0 2 0 2 1 0 2 2 1 0 0 2 2 2 2 0 2 2 0 2 2 2 0 0 2 1 1 1 0 1 1 0 0 2 0 0 1 1 1 0 0 1 0 1 1 0 2 1 1 0 0 0 0 0 1 0 0 1 1 2 0 0 0 2 0 2 2 1 0 2 2 1 0 0 0 0 2 0 0 1 1 1 0 0 0 1 1 1 1 0 0 1 1 1 1 0 0 1 1 1 1 1 1 0 0 0 0 0 1 1 0 2 0 0 1 0 0 0 0 0 2 0 0 2 0 1 1 0 0 0 0 0 1 1 1 0 0 1 1 0 0 1 2 1 0 0 0 1 0 1 1 0 1 0 0 0 0 0 0 0 1 1 1 0 1 0 0 0 0 0 0 2 0 2 2 2 2 1 2 0 0 0 2 0 1 0 0 0 0 1 1 0 1 0 1 2 0 1 0 0 1 1 2 1 1 0 1 1 0 1 1 0 0 1 2 2 0 0 2 2 0 0 0 2 1 0 0 0 2 2 0 0 0 0 2 2 2 0 0 2 2 1 2 2 0 1 2 0 0 1 1 1 0 1 0 0 2 1 1 0 0 2 0 2 1 1 0 0 0 0 1 1 1 0 0 0 0 0 0 1 0 0 0 2 1 1 1 0 2 1 0 1 0 0 1 0 2 0 0 0 0 1 1 1 0 1 1 0 0 0 0 0 0 0 0 1 1 0 1 0 1 1 2 0 1 2 1 1 1 0 1 1 1 1 1 0 0 0 1 1 1 1 0 2 2 0 0 0 1 0 0 0 1 2 1 1 1 1 2 1 2 1 0 1 1 2 0 0 1 1 0 1 1 0 1 1 0 0 0 2 1 1 1 1 0 1 0 0 1 0 1 1 1 1 0 0 0 2 0 2 1 2 2 0 1 1 1 1 1 0 0 0 0 0 0 0 2 0 2 0 0 2 0 0 2 0 2 0 0 0 0 0 1 0 2 1 0 0 0 0 2 0 1 0 0 0 1 0 0 1 0 0 1 0 0 0 1 1 1 0 0 0 1 0 0 0 0 0 0 0 0 0 0 1 0 2 0 0 0 1 0 0 0 1 2 0 0 0 0 1 0 0 1 0 0 2 0 2 2 0 0 0 2 0 1 0 1 0 1 2 0 0 0 0 0 0 1 0 0 0 0 1 0 2 0 0 2 0 0 0 0 0 0 0 1 2 0 2 2 0 2 0 0 1 2 0 2 0 0 2 0 0 1 1 0 0 0 0 0 1 0 1 0 1 2 1 1 0 0 0 0 2 0 0 0 0 0 0 2 1 0 0 1 0 0 1 1 0 0 2 0 2 1 1 1 1 1 1 0 0 0 0 0 1 0 1 0 2 0 0 2 2 2 2 2 0 1 0 1 2 1 1 2 0 2 0 1 1 0 0 0 1 1 2 1 2 1 0 2 1 1 2 2 0 2 1 0 1 1 0 1 0 0 0 0 0 1 0 0 2 1 1 2 2 0 1 0 2 0 1 1 0 0 2 2 0 0 1 1 0 0 0 2 0 0 0 0 0 1 0 0 0 2 0 0 1 0 0 0 0 0 0 0 0 0 0 0 0 0 0 1 0 0 0 0 0 0 0 0
22 0 0 0 0 0 0 2 1 0 0 0 1 0 0 0 0 0 1 0 1 1 0 2 0 0 0 1 1 2 2 0 1 0 0 1 1 1 0 1 1 1 0 2 2 1 0 1 0 1 0 1 2 2 0 1 0 0 0 2 0 0 1 1 0 0 0 0 0 0 0 0 2 0 0 2 1 1 2 0 1 2 0 0 1 0 0 0 1 1 0 0 0 2 0 1 0 1 1 1 1 0 0 2 0 0 2 0 0 2 0 2 1 1 1 1 1 0 1 1 1 0 2 2 0 2 2 1 1 0 0 0 0 0 1 0 1 1 0 2 1 0 0 0 1 2 0 0 0 1 0 1 0 0 0 0 0 1 0 1 2 1 2 2 1 2 1 1 0 1 1 1 0 1 1 0 0 0 0 0 0 0 1 2 0 0 2 2 0 0 1 1 0 1 1 0 0 0 0 1 1 0 0 2 1 0 1 1 1 0 1 1 1 1 0 0 0 0 1 1 2 1 1 1 1 0 0 0 0 0 0 0 0 0 1 0 0 2 0 0 0 0 2 1 1 1 1 0 2 0 0 0 2 0 0 0 0 0 0 0 0 0 0 0 0 0 0 0 2 0 0 1 1 1 0 0 0 0 2 0 0 0 2 1 2 0 2 0 0 2 1 1 1 0 2 1 2 0 0 0 2 1 0 0 0 0 0 2 0 0 1 2 2 1 2 0 2 1 0 0 1 1 2 2 1 0 1 0 0 1 2 2 0 0 0 0 0 2 1 2 2 1 0 0 2 2 0 1 2 1 1 0 2 2 1 0 1 0 0 1 0 0 1 0 0 1 0 1 2 1 1 1 0 0 0 0 2 0 1 0 1 0 0 0 1 0 0 0 0 0 1 2 1 0 2 0 1 0 0 0 0 0 0 2 0 0 0 1 0 0 1 0 0 1 1 1 0 0 0 0 1 2 0 0 1 1 1 0 0 0 1 0 0 2 0 1 0 0 0 0 2 0 0 0 0 2 0 1 1 0 0 0 0 2 2 2 2 2 0 2 0 1 0 1 0 1 0 2 0 1 2 2 1 2 2 0 2 2 2 2 2 0 0 1 1 1 1 1 1 1 0 0 2 0 1 0 1 2 2 1 1 1 2 0 0 1 2 2 0 2 0 1 2 1 0 0 0 2 1 2 1 0 2 2 0 1 0 0 0 2 0 1 1 0 1 0 1 1 0 2 2 1 0 0 0 2 1 2 2 0 0 0 0 1 1 1 0 1 0 1 0 0 0 0 1 0 1 0 0 0 0 0 1 0 1 0 2 2 0 2 0 0 0 0 0 0 0 0 1 1 0 0 2 0 1 0 1 0 0 0 0 1 0 0 0 1 1 0 2 2 1 0 0 0 0 0 0 2 0 0 2 2 0 0 0 1 1 0 0 0 0 0 1 0 0 1 2 0 1 0 0 1 0 1 1 0 0 0 2 0 0 2 0 2 0 2 0 1 1 0 0 0 0 1 0 0 0 0 1 0 0 1 1 0 0 2 0 0 1 0 0 2 2 2 1 2 1 1 2 0 1 0 0 0 0 0 0 0 0 1 0 1 0 1 1 1 1 2 0 0 1 0 1 1 1 1 0 1 1 0 0 1 0 2 0 1 0 1 1 0 1 1 0 0 0 0 1 0 0 1 0 0 0 0 0 0 0 1 0 1 1 1 0 0 0 0 1 1 1 0 0 0 2 2 0 0 2 1 2 2 1 1 1 0 0 1 0 0 1 1 2 2 0 0 0 2 0 2 0 2 0 1 2 1 0 0 0 0 0 2 0 0 0 0 1 0 2 0 0 2 2 2 2 2 2 0 0 0 1 0 2 1 0 0 0 0 1 1 1 2 1 0 0 0 0 0 0 1 1 1 0 0 1 0 1 1 1 1 1 0 0 0 1 1 1 0 0 1 0 1 0 0 0 0 0 1 0 0 2 0 0 0 1 0 1 1 1 0 1 2 1 0 0 0 0 0 0 1 1 0 1 0 1 1 1 1 2 2 0 0 0 2 2 2 1 1 1 1 0 1 1 0 1 0 0 0 2 0 2 2 0 2 2 0 1 2 1 1 2 0 1 1 0 2 0 0 1 1 0 0 0 0 1 1 0 1 1 1 0 0 2 0 1 0 1 0 1 2 0 0 1 0 0 0 1 0 1 0 0 0 0 0 0 0 0 1 1 0 1 0 0 1 0 0 0 0 0 0 0 0 0 0 0 0 1 0 0 1 1 0 0 1
23 1 0 2 0 0 2 2 1 1 0 0 0 0 0 0 0 1 1 1 1 1 0 2 0 0 0 2 2 1 1 1 0 0 0 2 2 1 0 0 0 0 0 0 2 0 2 0 0 1 0 0 0 0 1 1 0 1 1 0 1 2 1 0 0 0 0 1 0 0 0 1 2 0 2 2 2 0 1 0 1 2 1 0 1 0 0 0 1 2 0 0 1 1 0 0 0 2 0 0 0 0 0 1 0 0 2 0 0 2 1 2 1 1 1 1 1 0 1 1 1 1 2 2 0 1 1 1 1 0 0 0 0 0 1 0 1 0 0 0 1 0 0 0 1 2 0 0 0 2 0 2 0 1 0 0 0 0 0 1 0 1 1 2 1 1 1 2 1 1 0 1 2 2 2 0 0 1 0 0 0 1 1 2 0 0 2 0 0 0 0 0 1 1 1 1 0 1 0 0 0 0 0 0 1 0 1 1 2 0 1 1 1 1 0 0 0 1 2 1 2 1 2 2 0 1 1 0 0 1 0 0 0 0 2 0 0 1 0 0 0 0 1 0 0 0 0 0 2 0 0 0 1 0 0 0 1 0 0 2 0 2 1 1 0 0 1 0 1 0 1 1 1 1 2 2 1 1 2 1 1 1 2 0 1 0 2 1 0 2 0 1 2 0 2 0 1 2 0 2 2 1 1 1 1 0 1 2 1 2 0 0 1 1 2 1 2 0 0 1 1 1 1 1 1 0 0 0 1 1 1 1 1 0 0 0 0 1 0 1 0 0 0 0 0 0 1 0 1 2 0 1 2 2 2 0 2 1 0 0 0 0 1 1 1 0 0 2 2 0 2 0 0 0 0 0 0 1 0 0 1 0 0 0 0 1 0 1 1 0 0 0 2 0 2 0 0 0 0 0 0 0 0 2 0 0 1 1 0 0 0 0 0 0 0 1 0 0 0 0 0 0 0 0 2 1 1 0 0 0 0 0 0 1 0 0 1 1 1 0 0 0 0 0 1 2 0 2 0 0 0 0 0 2 2 2 2 2 2 2 0 2 1 0 0 1 0 1 0 0 1 1 2 0 1 0 1 2 2 1 1 1 0 1 1 1 1 2 1 1 0 0 0 2 2 0 1 2 2 0 1 0 2 0 0 0 1 0 0 0 0 2 1 1 1 0 0 2 1 1 0 1 1 1 0 1 0 1 0 1 1 0 1 0 0 0 0 0 1 2 0 0 1 1 1 1 1 1 1 0 0 0 0 1 2 1 0 1 1 0 0 0 0 0 1 0 1 2 2 0 0 0 2 0 1 0 2 2 0 2 0 0 0 0 2 1 1 1 0 1 0 0 0 1 0 1 1 0 0 1 0 1 0 1 2 2 1 0 0 1 0 0 0 0 0 0 0 0 0 0 0 0 0 0 0 0 2 0 0 0 0 2 0 0 0 0 2 0 0 1 0 0 0 1 1 0 1 1 1 1 0 1 0 1 0 2 0 1 2 0 0 0 1 0 1 1 0 0 1 1 0 0 1 0 0 1 1 0 1 0 0 1 2 2 2 2 2 0 2 0 2 0 1 0 1 0 0 1 0 1 1 0 0 0 1 0 1 0 0 1 1 1 0 1 1 1 0 0 0 0 0 2 1 1 2 2 0 0 0 0 0 0 0 0 0 0 1 0 0 1 0 1 0 0 0 0 0 0 0 0 0 0 0 0 1 1 1 0 0 0 0 0 2 1 1 0 1 1 2 2 0 1 2 1 0 0 0 0 0 2 0 1 0 0 0 2 0 2 1 2 0 2 2 1 1 0 0 0 0 1 0 0 0 1 0 1 1 0 1 2 0 0 1 1 1 0 1 1 0 0 0 0 1 1 1 0 1 1 0 1 0 0 1 0 0 1 1 0 0 0 0 1 1 1 2 1 2 1 0 0 0 2 0 0 2 0 0 0 0 0 0 2 0 0 0 0 0 0 1 0 0 0 1 1 1 1 0 0 1 0 1 0 0 0 0 0 0 2 0 0 1 0 0 1 2 1 1 0 1 0 1 0 1 1 1 0 1 0 0 0 0 0 0 1 1 1 1 1 2 1 0 2 1 1 2 2 2 0 1 0 1 1 1 2 0 0 0 2 0 0 0 0 0 0 0 1 2 1 0 2 0 0 2 0 0 0 0 2 0 0 1 1 0 0 0 1 1 0 0 0 0 0 1 1 0 0 1 0 1 0 0 2 0 1 0 0 0 0 0 0 0 1 0 0 1 0 0 0 0 0 0 0
24 1 1 1 0 0 1 2 2 0 0 0 0 1 1 0 0 2 2 1 1 0 0 2 0 0 1 0 1 2 2 1 0 0 0 0 2 0 0 0 0 2 0 2 2 0 0 0 0 0 0 0 0 0 2 1 0 0 1 0 0 0 0 0 0 0 0 1 0 0 0 0 1 0 1 2 2 1 2 1 0 1 0 0 2 0 0 0 1 1 0 0 2 2 1 0 1 1 1 1 1 0 2 0 0 0 2 1 0 2 0 1 0 2 0 2 2 0 1 1 1 0 2 1 0 1 1 1 1 0 0 0 0 0 2 2 0 0 0 1 1 0 0 0 0 0 0 1 0 0 1 0 1 0 0 1 1 2 1 1 0 2 1 1 1 2 2 2 0 2 2 0 0 2 2 0 0 0 0 1 0 1 0 2 0 0 2 2 1 0 2 2 0 0 1 0 1 0 0 2 2 0 0 0 2 0 0 1 1 0 0 0 0 2 1 1 1 0 0 0 1 1 1 1 0 0 0 0 0 0 0 0 0 0 2 0 0 2 0 0 0 0 2 1 0 0 0 0 2 0 0 0 1 1 1 0 0 0 0 0 0 0 1 1 1 1 0 0 2 2 1 0 0 0 0 1 1 2 1 1 1 1 1 0 0 0 1 1 0 1 1 1 0 0 2 2 2 1 0 1 1 1 1 1 1 0 0 2 1 2 0 0 1 2 0 0 1 0 0 0 0 1 2 0 2 0 2 0 1 1 1 1 0 0 0 0 0 2 1 1 1 2 1 0 1 2 0 1 2 2 1 0 2 2 0 0 2 1 0 2 0 0 2 0 1 2 0 1 2 1 1 1 1 1 0 0 2 0 2 0 1 2 1 1 0 2 0 0 0 1 0 0 0 0 2 0 1 0 1 1 0 1 0 2 0 0 1 0 0 0 1 0 0 0 2 2 0 1 0 0 0 1 1 1 1 1 1 0 0 0 1 0 0 1 1 1 0 1 1 1 1 0 0 1 0 1 1 1 0 0 0 0 0 2 1 1 1 2 2 2 1 2 0 1 0 1 1 2 0 2 2 2 2 1 0 0 0 1 2 0 0 0 0 1 1 1 1 2 1 1 0 0 1 1 1 0 0 2 2 0 0 0 0 1 1 1 2 0 0 1 0 2 1 1 0 0 0 2 0 0 0 2 2 2 0 1 1 1 0 1 1 0 0 0 0 0 2 2 0 2 1 1 1 1 2 1 1 1 1 0 0 0 0 2 1 0 0 1 0 0 0 0 0 1 1 0 1 0 0 0 1 1 0 0 0 0 2 1 1 1 0 0 1 0 0 0 0 0 0 1 0 0 1 2 0 0 0 0 0 0 0 2 1 1 0 1 2 0 1 0 1 0 0 0 0 1 0 1 0 1 1 2 0 0 0 0 2 2 0 0 1 1 0 0 0 2 2 1 0 0 0 1 0 0 1 0 0 1 1 0 0 1 0 1 1 2 0 0 2 0 0 0 1 0 0 0 0 1 0 1 1 0 0 0 0 0 2 0 1 0 1 1 2 1 2 2 1 0 2 0 2 0 0 0 0 0 0 0 0 0 0 1 0 0 0 0 0 1 0 0 0 0 0 0 0 1 0 0 0 0 0 1 2 2 0 2 0 2 1 0 0 0 0 0 0 0 2 0 0 2 1 1 0 0 0 1 0 0 0 0 0 0 0 0 1 1 0 0 0 0 0 0 2 1 1 0 0 2 2 2 1 0 1 0 0 0 1 0 1 1 1 1 1 1 0 2 0 2 1 2 0 2 2 0 0 0 0 1 0 1 0 0 0 0 2 0 0 0 0 2 0 0 1 0 1 0 0 0 2 0 2 2 2 2 0 0 2 2 0 2 0 0 1 1 1 0 0 0 0 0 0 0 0 0 0 0 0 2 1 1 0 0 1 0 0 0 1 1 0 0 0 2 2 0 1 1 0 0 1 1 0 0 0 1 2 1 0 1 1 0 1 0 0 0 0 0 0 1 0 0 2 0 1 1 2 1 1 1 0 0 0 0 2 1 1 1 1 1 0 1 0 0 2 0 1 1 2 1 2 1 0 2 1 1 2 1 1 1 1 0 1 0 0 2 0 0 0 0 0 1 0 0 1 0 0 0 1 0 1 1 1 0 0 1 1 0 2 2 0 0 2 0 0 0 2 0 0 0 1 1 0 1 1 1 0 0 2 0 1 0 0 2 1 1 0 0 0 0 0 0 0 0 1 0 1 0 0 0 0 0 0 0
25 1 0 1 0 0 1 2 1 1 0 0 0 2 2 0 0 0 0 1 2 0 0 1 1 1 1 2 2 1 1 0 1 1 0 1 2 1 0 0 0 2 0 2 2 0 0 0 0 0 0 1 1 2 0 2 0 0 1 1 0 1 2 2 0 0 0 0 0 0 0 0 2 0 1 1 1 0 2 0 0 2 0 0 2 0 0 1 2 2 0 0 2 2 1 0 1 2 0 0 0 0 0 1 1 1 2 0 0 2 0 2 0 1 0 1 1 0 0 2 2 0 2 1 0 1 1 2 2 0 0 0 0 0 2 0 0 0 0 0 0 0 1 0 0 1 0 1 0 1 1 1 1 0 1 0 0 1 0 1 1 0 0 2 1 2 0 1 0 1 0 1 0 1 1 0 0 0 1 1 0 1 0 1 1 1 0 2 1 1 1 2 0 0 2 0 1 0 0 0 0 1 0 1 0 0 2 0 0 0 2 2 1 0 0 0 1 0 0 0 2 2 2 2 0 0 0 0 0 0 0 1 0 0 0 0 0 1 1 1 0 0 2 0 1 2 2 0 2 0 0 0 2 0 0 0 1 0 0 0 0 0 0 2 2 0 0 0 1 0 1 0 1 1 0 0 0 1 1 1 0 0 2 0 0 0 2 0 0 1 0 1 1 1 2 1 1 0 0 0 0 0 1 1 1 0 0 2 1 1 0 1 2 1 0 0 1 1 1 0 1 1 0 0 2 0 0 0 1 1 1 0 0 0 0 0 0 1 0 0 0 1 1 0 1 1 1 1 1 2 1 1 1 1 1 1 1 1 1 1 1 1 2 0 2 0 0 2 2 1 1 1 0 0 0 0 1 2 0 0 2 2 0 0 2 1 0 0 0 1 1 2 1 0 2 0 1 0 2 2 0 2 0 2 1 0 0 0 0 0 1 1 0 0 1 1 0 1 0 0 0 1 0 1 1 1 0 0 0 0 0 0 0 2 0 1 1 0 0 0 0 0 0 1 0 2 2 0 1 0 0 0 0 2 1 1 1 1 1 1 1 2 0 0 0 1 1 0 0 1 1 1 1 2 0 0 0 1 1 0 2 0 0 1 1 1 1 2 1 1 0 0 0 2 0 0 0 0 0 1 0 1 1 1 0 1 1 1 0 2 0 0 2 0 0 0 0 2 2 0 0 2 2 2 1 1 1 1 0 1 1 0 0 0 0 0 2 0 0 1 0 0 1 0 0 2 0 1 1 0 0 0 0 2 1 1 0 2 0 2 0 0 0 1 1 0 1 1 1 0 0 1 0 0 0 0 2 0 0 0 0 0 0 0 0 0 0 1 0 1 0 0 1 1 0 0 0 1 1 0 0 2 0 0 0 2 2 0 2 2 1 0 0 0 0 1 0 1 0 0 1 1 0 0 0 1 1 2 0 0 0 2 0 0 0 0 2 2 0 0 0 0 1 1 0 0 2 1 2 0 0 1 0 1 0 2 0 0 2 1 1 0 0 0 0 0 0 1 0 1 1 0 0 0 0 0 2 1 1 1 2 1 1 1 1 1 0 1 1 1 1 1 0 1 2 0 0 0 0 2 0 2 0 0 1 0 0 2 0 0 0 0 0 0 1 1 0 1 1 0 0 0 0 2 0 0 0 1 1 0 0 0 0 1 0 1 1 0 0 1 1 1 0 1 0 0 0 0 0 0 0 0 0 0 0 0 1 0 0 0 0 0 2 1 0 1 1 1 0 0 0 0 2 1 1 1 0 0 1 1 2 2 1 1 1 1 1 1 1 1 0 1 2 1 0 0 0 0 1 1 0 0 0 0 2 0 1 1 0 0 0 0 0 0 0 0 0 1 0 0 1 1 1 0 0 0 0 1 1 2 0 1 2 1 1 0 0 0 0 0 0 0 2 0 2 1 2 0 0 0 0 2 0 0 2 0 0 1 0 2 0 2 0 0 0 0 1 0 1 1 0 0 1 1 2 1 0 1 0 0 0 1 0 0 0 0 0 2 0 0 2 0 1 1 1 1 2 2 1 0 1 0 2 2 1 1 1 0 0 0 0 0 0 0 0 0 2 0 2 2 0 2 0 1 1 1 0 1 1 0 0 0 0 2 0 0 0 0 0 2 0 0 2 0 1 0 1 0 0 0 2 0 0 0 2 0 2 0 0 0 2 0 0 1 0 1 2 0 0 0 0 0 1 1 0 1 1 0 1 0 0 1 1 1 0 0 0 0 0 0 0 0 0 0 0 0 0 0 0 0 0 0
26 1 0 1 0 0 2 2 2 0 0 0 0 1 1 0 0 1 0 1 1 1 0 0 0 0 0 2 2 1 2 2 1 1 0 0 2 1 0 1 0 1 2 2 2 1 1 0 0 0 0 0 0 1 1 0 1 0 1 0 1 2 2 1 0 1 1 0 0 0 0 0 1 0 1 2 2 1 2 1 0 1 0 2 2 0 1 0 2 2 0 1 1 2 0 0 0 2 2 2 2 0 0 1 1 1 1 1 1 1 0 1 0 1 0 1 1 0 0 2 2 0 1 2 0 1 1 0 0 0 0 0 0 0 0 0 0 0 0 1 1 0 0 0 1 0 0 0 0 1 0 0 0 0 0 0 0 1 1 1 0 0 2 2 0 2 1 1 0 1 1 1 1 0 1 0 0 0 0 0 0 0 0 2 2 2 0 1 0 0 0 1 1 1 1 0 0 0 0 0 0 1 0 0 1 0 1 2 0 0 1 0 0 0 2 0 0 1 0 0 0 1 1 2 1 0 0 0 0 0 0 0 0 0 2 0 0 1 1 1 0 0 2 1 0 0 1 0 2 0 0 0 0 0 0 1 1 1 0 1 0 1 1 1 0 0 0 1 2 2 0 0 1 1 0 0 0 0 2 0 0 0 0 0 2 2 0 1 0 2 0 1 0 1 2 2 1 0 0 0 1 1 1 1 1 0 0 1 1 1 0 0 1 1 0 0 1 0 0 0 1 1 1 2 0 0 0 0 0 2 1 1 0 0 0 0 0 0 0 1 2 1 2 2 0 0 2 0 1 1 0 1 2 2 0 0 2 0 0 2 0 0 2 0 2 1 0 1 2 0 2 0 1 1 0 0 2 0 1 0 1 1 1 1 1 0 0 0 0 1 0 0 1 0 2 0 1 0 0 0 0 0 0 2 1 1 0 2 0 0 0 2 0 0 2 2 0 0 0 0 0 1 1 2 0 2 1 0 0 1 1 0 1 1 1 1 1 0 1 1 1 0 0 1 0 0 0 2 0 0 0 0 0 1 2 1 2 2 2 2 1 1 1 1 0 1 0 1 0 0 1 1 1 1 2 0 0 1 2 1 2 0 0 1 1 2 1 0 0 0 1 0 1 1 1 0 1 1 1 1 1 1 2 0 0 1 1 2 0 1 0 1 1 1 0 0 0 1 1 2 1 0 2 2 0 0 0 0 0 2 0 2 0 0 0 0 1 0 0 1 0 0 1 1 1 1 2 0 0 0 0 0 0 1 1 1 1 1 2 0 2 0 1 0 0 0 1 2 2 2 0 0 1 0 1 0 1 2 0 2 0 0 1 0 0 0 0 0 0 0 0 0 1 0 1 0 0 0 0 1 0 1 1 1 2 2 0 0 2 1 0 0 0 0 0 0 0 1 1 1 0 1 0 0 0 1 1 1 0 0 0 2 0 0 0 1 2 0 0 0 2 2 1 1 1 0 2 0 1 0 1 1 0 2 0 2 0 0 2 1 1 0 2 2 2 2 1 0 1 0 0 0 0 0 0 2 0 0 0 0 0 1 2 2 2 2 2 0 2 1 1 1 0 0 0 0 0 0 0 2 0 1 0 0 2 0 1 1 1 1 0 0 0 0 0 1 1 0 0 0 0 1 1 2 1 1 1 2 2 0 2 2 0 0 0 0 0 0 1 1 0 1 1 0 0 0 0 0 0 0 0 0 0 0 1 1 1 1 0 1 0 1 2 1 1 0 0 1 2 2 0 0 2 0 0 0 0 0 1 1 1 1 0 0 0 1 0 1 1 1 1 1 2 1 0 0 0 0 0 2 0 0 0 1 0 0 2 0 1 2 0 0 0 0 0 0 1 0 1 1 1 2 2 0 0 0 0 2 1 2 0 0 1 1 0 0 0 0 1 1 1 1 0 0 0 0 0 1 0 0 0 2 2 2 0 0 0 0 1 0 0 1 1 0 0 1 1 0 2 1 0 0 1 1 1 2 0 1 1 1 2 0 0 0 0 0 0 1 0 0 2 0 0 1 1 1 1 1 1 0 0 0 2 2 0 0 0 1 0 1 0 0 0 0 0 0 2 2 2 0 2 0 1 0 1 1 0 2 1 0 1 1 0 2 0 0 0 0 0 2 0 0 0 0 0 0 0 2 0 0 2 0 1 0 1 0 1 1 1 2 0 0 0 0 1 1 2 0 0 0 0 0 0 0 1 1 1 0 0 0 0 0 2 2 0 1 0 0 0 0 0 0 0 1 1 0 0 0 1 1 1 0
27 0 0 0 0 0 0 1 1 0 0 0 0 0 0 0 0 1 0 1 1 1 0 2 0 0 2 2 2 0 2 1 0 0 1 0 2 0 0 0 0 2 1 1 2 1 1 1 0 1 0 0 1 1 1 1 0 0 2 1 0 1 2 2 0 1 1 0 1 1 0 2 2 0 1 1 1 0 0 0 2 2 0 1 1 0 0 0 2 2 0 1 1 1 1 0 1 1 1 1 1 0 0 2 0 0 2 0 0 2 0 1 0 1 1 2 2 0 0 0 0 0 2 1 0 1 1 1 0 2 0 0 0 0 1 1 0 1 1 0 0 1 0 0 0 1 0 0 0 2 0 2 0 0 0 0 0 1 1 0 0 0 0 1 2 2 2 1 0 1 1 2 1 1 1 0 0 0 0 0 0 0 0 1 0 0 1 1 0 0 0 1 1 1 0 1 2 0 0 0 0 0 1 0 1 0 0 0 2 0 1 0 1 0 2 0 0 0 1 0 1 2 2 2 1 0 0 0 0 0 0 0 1 1 1 1 2 1 0 1 0 0 2 2 0 0 0 0 2 0 0 0 2 0 0 0 0 1 1 0 0 0 0 1 0 0 1 0 1 1 0 1 2 2 0 1 2 1 0 0 0 2 2 0 2 1 1 1 0 1 1 0 0 0 1 1 1 0 0 0 0 0 1 1 1 0 0 2 1 1 0 2 1 1 1 0 2 1 0 0 1 1 2 1 1 0 1 0 1 1 1 0 1 1 0 0 0 2 0 1 0 0 2 0 1 1 0 0 2 2 0 0 2 2 0 0 1 0 0 2 0 0 2 0 2 0 0 2 2 0 2 0 0 0 1 1 1 1 0 0 2 0 0 0 1 1 0 0 0 2 0 0 2 0 2 0 1 0 2 2 0 2 0 2 1 0 0 1 0 0 0 0 0 0 1 1 0 0 0 1 0 1 1 0 2 2 2 1 1 0 1 0 0 1 0 0 1 2 1 1 2 0 0 0 1 1 0 1 0 0 0 0 0 2 1 1 1 1 1 1 2 1 1 1 0 0 0 1 0 0 0 0 1 1 2 0 2 2 1 0 0 0 0 2 2 2 2 1 0 1 1 1 0 1 1 0 0 2 2 0 0 0 2 0 0 0 0 1 0 0 1 1 0 2 0 0 0 2 1 1 1 1 2 2 0 2 1 0 1 1 1 1 1 0 1 0 2 1 2 2 1 1 1 1 1 1 0 2 2 0 0 0 0 2 1 1 0 0 1 0 1 0 1 0 0 0 0 1 1 1 1 1 1 0 1 0 1 2 0 2 0 0 0 0 0 0 0 0 0 1 0 0 0 1 0 0 0 0 0 0 0 2 0 0 2 2 1 0 2 1 0 0 0 1 0 0 0 0 0 0 0 0 0 0 0 0 1 1 0 0 0 1 0 0 0 1 2 1 0 0 1 1 1 2 0 0 1 1 1 0 0 1 1 0 0 1 0 0 1 0 0 0 1 2 2 1 1 2 0 1 0 0 1 0 0 1 1 0 0 0 1 0 2 1 1 1 2 1 1 1 1 1 0 1 1 0 0 1 0 1 1 0 0 0 1 0 0 1 0 1 1 0 0 0 1 1 0 0 0 0 0 1 0 2 1 2 1 1 1 0 1 1 0 0 0 0 2 0 0 1 0 1 0 0 0 1 0 0 0 0 0 0 0 0 0 0 0 0 1 0 0 0 2 2 1 0 1 0 1 1 0 0 1 0 0 0 0 0 0 2 0 1 0 0 1 1 1 2 1 2 0 1 2 1 0 0 0 1 0 2 0 0 0 1 1 0 2 0 0 1 0 0 1 0 1 0 0 1 0 0 0 0 0 2 0 0 1 2 0 2 0 0 2 0 0 1 1 0 1 1 0 0 1 0 1 0 1 0 0 0 0 1 1 0 1 0 1 0 1 0 0 2 0 0 1 1 1 0 0 2 0 0 2 0 2 0 0 1 1 1 2 0 1 0 0 0 0 2 0 0 2 0 0 2 2 1 2 1 1 0 0 1 0 0 2 2 0 0 1 2 2 0 0 0 1 1 2 1 2 2 0 2 2 2 1 0 0 1 0 0 0 2 0 2 0 1 1 1 0 0 0 1 1 1 1 0 1 1 0 1 2 0 1 0 1 0 1 0 0 1 1 0 0 0 1 0 1 0 0 0 0 1 0 0 0 1 1 0 2 0 0 2 0 1 0 0 0 0 0 1 0 0 0 1 0 0 0 0 0 0 0 1
28 0 0 1 0 0 2 1 2 0 0 1 0 0 0 0 0 2 1 1 1 1 0 1 1 1 2 2 2 0 2 0 1 2 0 1 1 2 0 1 1 1 0 0 1 0 0 0 0 0 0 0 1 1 0 0 0 0 1 1 0 0 1 1 0 0 0 0 1 1 0 2 1 0 1 2 2 1 1 0 1 2 0 1 1 0 0 0 2 2 0 0 1 2 1 0 1 0 0 1 0 1 1 1 0 0 2 0 0 2 0 1 1 2 0 2 2 0 1 1 1 0 2 2 0 2 2 2 1 1 0 0 0 0 0 0 0 1 1 1 1 0 0 0 1 1 0 0 0 0 0 0 1 0 0 0 0 0 0 0 0 0 0 2 1 2 0 0 1 1 1 1 1 1 1 0 0 0 0 0 0 1 0 2 1 1 1 0 0 0 1 1 1 1 1 1 1 0 0 0 0 1 1 1 2 0 0 2 0 0 1 2 1 1 1 1 0 0 0 0 0 0 2 2 0 1 1 0 0 0 0 0 0 0 0 0 0 2 0 0 0 1 1 1 0 0 0 0 2 0 0 0 1 0 0 0 0 0 0 0 0 0 0 2 0 0 1 1 2 2 0 0 1 1 1 1 0 1 2 1 1 1 0 0 1 1 0 1 0 2 1 1 1 1 2 0 1 0 0 1 0 0 1 1 1 0 0 2 1 2 0 1 1 1 0 0 2 1 1 0 1 1 1 0 1 0 1 0 0 0 2 1 1 1 0 0 0 2 1 1 0 1 2 1 0 0 2 1 1 1 1 0 1 1 1 1 0 0 0 1 0 0 0 1 0 0 0 2 2 0 2 0 1 1 0 0 1 1 0 0 2 1 2 1 0 2 0 0 0 0 0 0 0 0 2 0 0 0 1 1 0 1 0 2 1 0 0 0 0 0 0 0 0 0 0 1 1 1 0 0 0 1 0 0 1 2 0 0 0 0 0 0 1 0 2 1 0 2 1 1 2 0 0 0 1 1 0 0 1 0 0 0 0 2 1 1 1 2 2 1 1 1 0 0 0 1 0 1 0 1 1 1 2 1 2 0 2 2 2 2 2 1 0 1 1 1 1 0 0 0 2 1 1 1 1 0 2 1 2 1 1 1 2 0 0 0 0 0 0 2 0 1 1 1 0 1 1 2 2 1 0 1 2 2 1 0 0 1 0 1 0 1 1 0 1 0 1 0 0 2 0 0 1 0 1 1 0 1 1 0 0 0 0 2 0 1 0 1 2 0 2 0 0 0 0 1 1 1 1 0 0 1 1 0 0 0 1 0 0 1 0 0 1 0 0 0 0 1 0 1 0 0 1 2 0 0 0 1 1 1 1 0 0 0 1 1 1 1 2 0 0 0 0 2 1 1 2 0 0 0 2 1 0 1 1 0 1 2 0 0 0 1 1 0 0 0 2 1 0 0 1 1 0 0 1 0 1 0 1 0 1 1 2 1 0 1 0 1 1 0 0 0 1 1 2 2 0 1 1 0 0 0 0 0 0 1 1 1 1 1 2 0 2 1 2 1 0 0 2 0 1 0 1 0 1 0 0 0 0 2 1 1 0 0 0 0 0 1 1 0 1 0 0 0 0 0 2 1 1 0 0 0 0 2 0 1 0 0 0 0 0 0 0 1 0 1 1 1 1 2 0 0 0 0 0 1 0 2 0 0 0 0 0 0 0 1 2 0 1 0 0 0 1 1 0 0 1 1 2 2 1 0 1 0 1 1 1 0 0 2 1 1 0 0 0 2 0 2 0 2 0 1 2 0 1 0 0 0 0 0 0 0 0 0 0 0 0 1 1 1 0 0 0 0 0 0 1 0 2 0 2 2 0 1 0 0 1 1 1 2 1 0 2 1 1 0 0 1 1 0 0 0 1 0 1 1 1 1 0 0 0 2 1 1 1 0 0 0 0 0 0 0 0 0 0 1 2 0 1 1 0 0 1 1 2 1 0 0 0 0 0 1 0 0 0 0 1 2 0 0 2 0 2 0 0 0 2 2 0 0 0 1 2 2 2 0 2 1 0 0 0 0 0 0 1 1 1 0 2 2 0 2 1 1 1 0 0 1 0 1 0 2 1 2 0 0 0 0 1 1 0 0 2 0 1 0 2 0 0 0 2 0 2 0 0 0 0 1 0 0 1 1 0 0 0 0 1 0 0 0 0 0 0 0 0 1 1 0 0 0 0 1 0 1 0 0 0 0 0 0 0 0 0 0 0 0 0 0 0 0 0 0
29 0 0 0 0 0 1 1 1 1 0 1 0 0 0 0 0 2 1 1 1 0 0 2 0 0 0 2 2 1 2 1 2 2 0 2 0 1 0 1 1 1 0 1 2 1 1 0 0 0 0 0 0 0 1 1 0 1 1 1 1 1 2 2 0 0 0 0 0 0 0 0 1 0 1 2 2 0 2 0 0 2 1 1 1 0 0 0 2 2 0 0 1 1 0 0 0 1 1 1 1 0 1 0 1 0 2 2 2 0 0 2 0 1 0 2 1 0 1 1 1 0 1 2 1 1 1 0 0 0 0 1 1 0 0 0 1 2 0 1 1 0 0 0 0 0 1 0 0 0 0 0 0 0 0 0 0 0 0 1 1 0 0 2 0 1 1 0 1 0 0 2 0 2 1 0 0 1 0 1 0 1 1 1 0 0 1 2 1 0 1 2 0 0 1 0 0 1 0 0 0 0 0 0 1 0 1 1 0 0 1 0 1 0 2 2 1 0 0 0 0 0 2 1 0 0 0 0 0 0 1 0 0 0 1 0 0 2 0 0 0 0 2 1 0 0 0 0 2 0 0 0 2 1 1 0 0 0 0 0 0 0 0 2 2 0 0 0 1 1 0 1 2 2 0 0 1 0 2 1 0 1 2 1 2 0 1 1 0 2 0 0 0 0 1 1 1 0 0 0 0 0 1 1 0 0 0 2 1 1 0 0 1 2 1 1 2 0 0 1 1 1 1 2 1 0 0 0 0 1 2 2 0 0 0 0 0 2 0 0 0 1 0 0 1 1 0 0 0 2 0 2 1 1 1 1 1 1 0 0 0 0 1 0 0 0 0 0 2 1 1 1 0 0 2 2 1 0 1 0 0 1 0 0 1 1 0 0 0 0 0 1 1 0 2 0 1 0 2 2 0 2 0 0 0 0 0 1 0 0 0 1 0 0 1 2 1 0 0 0 1 2 1 0 0 2 1 0 0 1 2 0 0 1 0 0 1 0 0 0 2 0 0 0 0 1 0 1 1 1 1 0 0 2 0 0 0 2 2 2 0 2 1 0 0 1 0 1 0 0 2 2 2 0 2 0 2 1 2 0 1 0 0 2 1 2 1 0 0 0 1 1 1 1 1 0 1 2 2 0 1 0 2 0 0 0 2 2 0 1 0 1 0 1 0 1 2 1 1 2 1 0 0 0 0 1 0 1 0 1 1 0 2 2 2 0 1 1 0 2 0 0 1 1 1 2 1 1 1 0 0 0 0 2 0 1 0 0 0 0 0 2 1 0 0 0 1 1 1 1 0 1 1 0 1 0 0 0 0 0 1 0 0 0 0 0 0 0 0 0 0 0 0 2 0 1 1 1 1 1 1 1 0 1 2 2 0 0 1 2 2 2 0 0 0 2 1 0 0 0 1 1 0 0 0 1 1 2 0 0 0 0 0 0 0 0 2 1 0 0 0 1 0 0 2 0 0 1 2 1 0 2 1 0 0 1 0 0 1 0 0 0 2 0 0 0 0 0 1 0 0 1 1 0 0 1 2 0 0 0 1 0 2 0 0 1 1 2 0 1 1 1 0 0 1 0 0 0 0 2 0 2 0 0 2 0 1 1 1 1 1 0 0 0 2 2 1 0 0 0 0 1 1 2 0 0 0 0 0 0 0 0 0 1 0 1 1 0 0 1 1 1 1 0 0 0 1 0 0 0 0 0 0 0 0 0 0 0 1 1 0 1 2 1 0 1 0 2 2 2 1 0 0 1 0 0 1 0 2 0 2 2 0 0 2 1 1 2 0 2 0 0 2 0 1 0 0 1 0 2 0 0 0 0 2 2 1 0 0 1 0 0 1 1 1 0 0 1 1 0 1 1 2 0 0 0 0 2 2 2 1 0 2 0 0 0 0 0 0 0 1 1 0 0 0 0 0 1 0 1 0 1 1 0 1 0 1 0 0 0 0 2 2 0 0 0 1 0 1 1 0 0 1 2 2 2 0 1 2 2 2 0 0 0 0 0 0 1 0 0 1 0 0 2 2 2 2 2 0 0 0 2 2 2 1 1 0 1 0 0 0 0 0 0 0 0 1 0 2 2 0 2 2 1 0 0 0 1 0 1 0 2 0 1 0 0 1 0 1 0 0 0 0 1 1 0 1 0 0 0 1 0 0 0 2 0 2 1 0 0 1 1 0 0 1 1 1 0 0 0 0 0 0 0 0 1 1 0 1 0 0 1 0 0 1 1 1 0 1 0 0 0 0 0 1 0 0 0 1 0 1 1
30 0 0 1 0 0 1 2 2 1 0 0 1 0 0 0 0 2 1 1 1 0 0 2 0 0 2 1 0 2 2 0 0 1 0 2 1 0 0 0 0 1 1 1 1 0 0 0 1 1 0 2 0 1 0 0 1 0 1 1 1 1 1 1 0 0 0 0 0 0 0 2 1 1 1 2 1 1 1 0 2 2 0 1 2 0 0 0 2 2 0 1 2 2 2 0 1 1 0 0 1 0 0 1 1 1 2 0 2 1 0 2 0 1 0 2 1 0 1 1 1 0 2 0 0 0 0 0 0 0 0 0 2 0 0 0 2 0 0 2 2 0 0 0 2 2 0 0 1 1 0 0 0 0 0 0 0 1 1 1 1 1 1 1 1 1 0 0 1 1 0 2 2 1 1 0 0 0 0 0 0 0 0 2 0 0 2 0 0 0 1 1 0 0 1 0 0 0 1 0 0 1 0 0 0 0 2 0 1 0 0 0 0 0 2 0 0 0 1 1 1 0 1 1 0 0 0 0 0 0 0 1 0 0 2 0 0 2 0 0 0 0 2 2 0 0 0 0 2 0 0 0 1 0 0 0 1 0 0 1 0 1 0 0 0 0 2 0 0 0 1 1 2 2 0 0 1 0 2 1 1 2 2 1 1 0 1 1 0 2 2 1 2 0 2 0 2 1 0 1 2 2 0 0 0 1 1 2 0 1 0 1 2 1 2 1 1 0 0 0 1 2 0 1 2 0 2 0 1 1 1 1 1 2 0 0 0 0 0 0 0 0 2 1 0 0 2 0 2 0 0 0 1 1 1 1 0 1 0 1 0 0 0 1 0 0 0 0 2 1 1 1 0 0 1 1 2 0 2 0 1 2 2 2 0 2 0 2 2 0 1 1 1 1 2 0 1 1 0 0 0 0 0 2 2 0 0 0 0 1 0 1 1 0 1 1 0 1 0 0 0 2 0 0 1 2 0 0 0 0 0 0 0 2 0 0 1 0 0 0 0 0 0 1 0 0 0 0 1 0 0 0 0 2 2 1 2 1 0 1 1 1 0 0 0 2 0 1 0 1 2 1 1 1 2 0 1 0 2 0 2 1 0 0 0 0 0 0 0 1 1 1 1 2 1 0 0 2 2 0 1 0 2 0 0 0 1 1 1 0 0 2 0 0 0 0 0 2 1 1 1 1 2 2 0 0 0 0 0 1 0 1 0 0 0 0 2 2 1 2 1 1 1 1 1 1 0 1 1 0 0 0 0 2 0 0 0 1 1 0 1 0 0 2 2 0 2 1 1 0 0 0 2 0 1 0 2 1 0 1 1 0 0 0 1 0 0 0 0 2 0 0 0 1 0 1 1 0 0 0 0 1 0 2 2 2 1 0 0 1 1 0 0 0 0 0 0 0 0 0 0 0 0 0 0 0 1 1 0 0 0 1 0 0 0 0 1 1 2 0 1 1 1 1 1 0 0 0 1 1 0 1 2 1 0 2 0 0 1 0 0 0 2 2 2 2 1 1 1 0 0 0 0 1 1 1 1 0 0 0 2 0 2 1 2 2 0 1 1 1 1 1 1 0 0 0 0 0 0 1 1 1 0 0 2 0 1 2 0 0 0 0 0 0 0 1 2 0 0 0 0 0 1 2 0 1 0 0 0 0 0 0 0 0 0 0 1 0 0 0 0 0 0 0 0 1 0 1 0 1 1 1 0 0 0 0 1 0 0 0 0 0 2 0 0 1 1 0 0 0 0 0 2 0 0 0 0 0 1 0 2 2 0 0 1 0 1 2 0 2 0 1 2 0 0 0 1 1 0 2 0 0 0 0 0 1 0 0 1 2 0 1 1 1 1 0 0 1 0 0 1 1 2 0 0 0 0 0 1 1 0 1 2 0 0 0 0 0 1 1 0 0 2 0 2 1 1 1 0 0 1 1 1 0 1 0 0 2 0 0 0 0 0 0 1 0 0 0 1 0 0 0 1 0 1 0 0 0 1 1 2 0 0 0 0 0 0 1 0 0 2 0 0 2 0 0 2 2 0 0 0 1 1 1 1 1 0 1 0 0 0 0 0 0 0 0 2 0 1 1 0 1 2 0 1 2 1 1 1 0 0 2 0 1 0 1 1 1 0 1 0 0 2 2 2 0 0 0 0 0 2 0 2 0 0 0 0 2 0 0 1 1 1 0 1 1 1 0 0 0 0 1 0 0 0 0 2 0 1 0 0 1 2 2 0 1 1 0 0 0 0 0 1 1 1 0 1 1 1 0 0 0
31 0 1 2 0 0 2 1 2 0 0 1 0 0 0 0 0 1 0 1 2 0 0 2 0 0 1 1 1 1 2 0 0 0 0 1 1 1 1 0 0 1 0 0 1 0 0 0 0 1 0 0 0 2 0 1 1 0 2 0 1 1 2 2 1 1 1 0 1 1 0 1 1 0 0 1 1 1 2 0 1 1 1 1 1 0 0 0 2 2 0 1 0 1 1 0 1 1 0 0 0 0 0 1 1 1 2 0 0 2 0 2 0 1 0 1 1 0 0 2 2 0 2 1 0 1 1 1 1 0 0 0 0 0 0 0 0 0 0 1 0 0 0 0 0 0 0 0 0 0 0 1 0 0 1 0 0 2 0 0 0 0 2 2 1 2 1 0 1 0 1 0 1 1 0 0 0 0 0 0 0 0 1 2 1 1 1 2 0 0 1 2 1 1 0 0 1 0 0 0 0 0 0 0 1 0 1 1 1 0 1 1 1 0 0 1 0 1 2 1 2 1 1 1 0 1 1 0 0 0 0 0 0 0 1 0 0 1 1 1 0 0 2 0 0 1 1 0 1 0 0 0 1 0 0 0 1 1 1 1 1 1 0 1 0 0 0 0 2 2 0 1 1 1 0 2 0 0 2 0 0 2 2 2 2 0 2 2 0 2 2 1 0 0 1 0 2 2 0 2 2 1 1 1 1 1 2 1 0 0 1 1 1 1 0 0 2 1 1 0 2 1 0 1 2 0 1 0 0 1 1 0 0 0 0 0 0 1 0 1 1 1 1 0 2 2 0 0 2 1 0 0 2 2 2 0 0 1 0 1 0 0 1 0 0 1 0 2 2 0 2 0 0 0 0 0 2 2 0 0 0 0 1 1 0 0 0 0 0 0 0 1 1 0 2 0 1 1 2 2 0 2 0 2 0 0 0 0 0 0 2 0 0 0 0 1 1 0 0 1 0 1 0 2 2 2 1 2 2 1 0 1 0 2 0 1 0 0 0 0 1 0 0 1 0 1 0 1 1 0 0 1 0 2 0 0 0 2 1 2 1 1 2 0 0 0 0 1 0 0 1 1 2 0 1 0 0 2 2 0 0 0 0 0 0 1 0 1 1 0 0 0 1 0 1 0 0 1 1 0 0 1 1 1 0 1 2 1 0 1 0 1 2 0 0 0 0 2 2 0 0 2 2 2 0 1 1 0 1 1 0 0 2 1 2 0 2 1 1 2 1 1 2 1 2 1 1 0 0 0 0 0 0 2 0 0 1 0 0 0 0 0 0 0 1 0 1 2 2 2 0 0 2 0 1 0 2 1 0 1 0 0 0 0 2 1 1 0 1 1 0 0 0 0 0 0 1 0 0 1 0 1 0 1 2 2 0 0 2 2 0 0 0 0 0 0 0 0 0 0 0 0 0 0 0 1 1 2 0 0 0 2 0 0 0 0 1 0 1 0 0 2 0 0 2 0 0 0 1 0 0 2 0 1 1 2 0 0 2 1 1 0 1 1 1 1 1 0 1 0 0 1 0 0 1 1 1 0 1 0 0 1 2 0 2 2 1 1 1 1 1 1 0 1 0 0 0 0 0 2 0 2 0 0 2 0 0 2 0 0 1 1 0 0 0 0 0 0 0 0 0 1 1 2 0 0 0 1 1 0 1 1 0 0 1 0 1 0 0 1 0 0 0 0 0 1 1 1 0 0 0 0 0 0 0 0 0 0 0 0 0 1 2 1 0 0 0 1 1 1 0 0 2 0 0 1 0 0 2 0 2 2 0 0 0 2 0 1 0 1 1 0 2 1 0 0 1 1 0 1 0 0 0 0 2 0 1 0 0 2 0 0 1 0 1 0 1 0 0 1 0 1 1 1 0 0 1 1 2 2 1 0 2 0 0 1 0 0 1 1 0 0 0 0 0 0 0 0 0 0 0 2 2 0 0 0 2 0 0 0 0 1 0 0 0 0 0 0 1 1 1 1 1 1 2 2 1 1 0 0 0 1 0 0 0 0 0 1 1 0 0 0 1 1 2 2 2 2 0 0 0 2 1 1 1 1 1 1 0 0 0 0 0 1 1 1 1 0 2 2 0 2 2 1 1 1 0 1 0 0 0 2 0 2 0 0 1 1 0 1 0 0 1 1 1 1 1 1 0 1 0 0 0 1 0 0 1 2 1 1 1 0 0 0 2 0 0 0 0 0 0 1 1 0 1 1 0 0 2 0 0 2 0 1 0 1 2 0 0 0 0 0 0 0 1 0 0 0 0 0 0 0
32 0 0 1 0 0 1 0 2 0 1 1 0 0 0 0 1 1 1 1 1 0 0 2 0 0 0 1 2 1 1 0 0 0 0 0 2 1 0 0 0 1 0 0 1 0 0 0 0 1 1 1 2 2 0 0 0 1 0 0 2 2 0 0 0 0 0 0 0 0 0 1 2 0 0 1 1 0 2 0 0 1 0 1 1 0 0 1 2 2 0 1 1 2 0 0 0 0 0 0 0 0 0 1 1 1 2 0 1 1 0 0 0 1 0 1 1 0 1 1 1 0 1 2 1 0 0 1 1 0 0 0 0 0 1 0 0 0 0 1 0 0 0 0 1 1 0 0 0 2 0 2 0 0 0 0 0 1 0 0 0 0 1 2 1 1 1 1 1 1 0 1 1 2 2 0 0 0 0 1 0 1 1 2 1 1 1 2 1 1 1 2 0 0 2 0 1 1 1 0 0 0 0 0 0 0 1 2 0 0 0 1 0 0 1 0 0 0 2 1 2 0 2 2 0 1 1 0 0 0 0 1 1 1 1 1 0 2 0 0 0 0 2 2 0 0 0 0 2 0 0 0 0 0 0 0 0 1 1 0 0 0 0 1 0 0 0 0 2 1 0 0 1 1 0 1 1 2 1 1 1 2 1 1 1 0 1 0 1 2 0 1 2 0 2 0 2 1 0 1 1 1 1 1 1 0 0 2 1 2 0 1 1 1 2 0 1 0 0 0 1 1 2 0 2 0 1 0 0 0 1 0 0 0 0 0 0 2 1 1 0 1 0 0 0 0 2 0 0 2 0 2 2 2 2 0 0 1 0 1 0 0 2 0 2 0 0 2 2 0 2 0 1 1 1 1 2 0 2 0 0 0 1 1 0 0 0 2 2 0 0 1 2 0 2 0 0 1 1 1 0 1 0 2 1 0 0 0 0 0 1 0 0 0 0 2 2 0 0 2 0 0 1 0 0 2 2 0 0 1 1 1 0 0 1 0 0 1 1 1 1 0 0 2 0 1 2 0 1 0 0 0 0 2 2 2 2 2 1 2 0 2 0 1 0 1 1 1 0 0 1 1 2 0 1 0 0 2 2 2 2 0 0 1 1 2 1 1 1 0 1 1 1 2 1 0 0 1 1 0 0 0 1 1 1 2 2 2 0 0 0 2 2 0 0 0 0 2 0 1 1 1 2 1 0 2 0 0 1 1 0 0 2 1 1 0 2 1 0 1 0 0 2 2 2 1 1 2 2 0 0 0 0 2 0 0 0 1 1 1 0 0 1 0 0 0 0 0 0 0 0 0 2 1 2 1 2 0 0 0 0 0 1 0 1 1 1 0 0 1 1 0 1 0 1 1 2 0 0 0 0 1 0 0 0 0 2 0 1 2 0 0 0 0 0 0 0 0 0 0 1 1 0 0 0 1 1 2 0 0 1 0 1 0 0 1 1 0 0 0 0 1 1 1 1 0 0 1 2 0 1 1 0 1 1 2 0 0 2 1 1 0 0 2 2 1 0 2 0 0 0 1 1 0 0 2 0 0 1 0 0 2 2 0 1 1 1 1 1 0 1 0 0 1 1 0 0 0 0 1 0 1 0 0 0 0 0 2 0 0 1 0 0 0 0 0 0 0 0 0 0 0 0 2 0 2 0 1 1 0 1 1 0 0 0 0 0 0 0 1 0 0 0 0 0 0 0 0 0 0 0 0 1 0 0 0 1 0 1 0 0 0 2 1 0 0 0 1 1 1 0 0 0 1 0 1 0 0 0 1 1 1 0 0 0 0 0 2 0 2 0 1 2 1 0 0 0 0 0 0 0 0 0 0 1 0 0 1 1 1 0 0 0 1 2 1 1 0 1 0 2 1 1 0 0 0 0 2 0 2 0 0 2 0 0 0 0 0 0 0 0 0 1 0 1 1 1 0 0 0 0 2 1 0 2 0 0 0 0 0 0 1 0 0 1 0 0 0 1 1 0 0 1 1 2 1 0 0 0 1 2 0 0 0 0 0 0 2 0 0 2 0 0 1 1 0 1 2 0 0 0 2 1 0 1 1 0 1 0 1 0 0 1 0 1 1 1 0 2 2 0 2 2 0 0 0 0 2 1 0 0 1 1 1 0 1 1 2 0 0 0 0 1 1 0 0 2 1 0 0 0 0 0 0 2 0 2 2 0 0 0 0 0 0 1 1 1 0 0 0 0 1 0 0 0 2 0 0 1 0 0 1 0 2 1 1 1 0 1 0 0 0 0 0 0 0 0 0 0 0 1 0
33 1 0 1 0 0 0 2 1 1 0 0 1 1 1 0 0 2 1 2 2 0 1 2 0 0 2 1 1 1 2 0 0 1 1 0 2 1 0 0 0 2 1 0 0 1 0 0 1 2 0 1 1 1 0 0 0 1 0 1 0 1 0 0 0 0 0 0 0 0 0 2 2 0 1 2 2 1 1 0 2 2 0 0 2 0 1 1 2 2 0 2 1 2 0 0 0 1 1 1 1 0 1 0 1 1 1 2 2 0 0 2 0 1 0 1 1 0 1 0 0 0 2 0 0 0 0 0 0 0 0 0 0 0 1 0 1 0 0 1 0 0 0 0 2 1 0 0 0 0 0 0 0 2 0 0 0 1 0 1 0 0 1 1 0 1 0 0 1 1 0 0 1 2 1 0 0 0 0 0 0 0 0 0 0 0 0 1 0 0 0 1 1 1 0 1 1 0 0 1 1 0 0 0 1 0 1 2 0 0 1 1 0 0 2 1 1 1 2 1 2 1 2 2 0 1 1 1 1 1 1 0 0 0 1 0 0 2 0 0 0 1 2 2 0 0 0 0 1 0 0 0 0 0 0 0 1 0 0 0 0 0 1 1 0 0 0 0 2 1 1 1 0 0 0 0 0 2 2 2 2 2 1 0 0 1 0 1 0 1 0 1 0 1 2 1 1 1 0 0 1 1 1 1 1 1 2 2 0 1 0 1 1 1 2 1 2 0 0 1 0 1 0 1 2 0 1 0 2 2 2 1 0 0 0 0 0 0 0 2 0 1 2 0 1 1 1 0 1 2 0 0 1 2 1 0 1 0 0 2 0 0 2 0 1 0 0 0 2 2 0 2 0 0 0 0 2 0 1 0 0 2 1 1 0 1 0 0 0 0 0 0 1 0 2 0 0 0 0 0 0 0 0 1 1 0 0 1 0 0 0 0 1 1 2 2 0 1 0 0 0 1 1 0 2 2 2 1 1 0 1 0 1 0 2 0 0 0 1 1 1 0 0 1 0 2 1 0 0 1 0 0 0 2 0 0 0 1 1 0 2 0 0 0 0 2 1 2 0 2 2 2 2 0 0 0 0 1 2 0 1 0 0 1 1 2 1 2 1 1 0 0 0 1 1 1 0 1 1 0 0 1 1 1 0 1 1 1 0 0 0 2 0 0 1 0 0 2 2 2 0 0 1 1 0 2 1 0 1 1 0 0 1 1 1 0 1 1 1 1 0 0 2 2 2 2 2 1 1 0 0 0 0 2 0 0 1 0 0 0 0 2 0 2 1 0 2 2 2 1 1 1 0 0 0 0 1 2 0 2 0 0 0 0 0 0 0 0 0 1 1 0 1 0 0 0 0 1 1 1 1 1 0 0 2 2 0 0 1 2 0 0 0 0 0 0 0 1 1 0 0 0 0 0 0 0 1 1 0 0 0 2 0 0 0 0 2 0 1 0 0 1 0 0 0 0 2 2 1 0 0 1 1 1 0 2 0 0 2 0 0 0 1 1 1 0 0 0 1 0 0 1 1 0 0 2 1 1 1 1 1 0 2 1 1 2 0 1 1 0 2 0 1 0 0 0 0 0 0 1 0 1 0 0 1 0 1 2 0 0 1 0 0 0 0 0 0 0 0 0 0 1 0 2 0 0 0 0 0 0 0 0 1 0 0 1 0 0 0 2 1 2 0 0 0 0 1 0 0 0 0 1 0 0 0 0 1 0 0 0 0 0 2 1 0 0 1 2 1 1 1 0 1 1 0 0 0 0 1 1 2 2 1 1 1 1 1 1 1 1 1 1 2 2 0 0 0 1 1 2 0 0 0 0 1 0 1 0 0 2 0 0 1 1 1 0 0 2 1 0 0 1 1 0 0 0 0 2 0 2 0 0 2 1 0 1 0 0 0 0 1 0 1 0 1 0 0 0 0 0 0 1 1 0 1 0 1 0 1 0 1 2 1 0 1 0 1 0 1 1 0 0 2 1 2 2 1 0 1 1 2 0 0 0 0 0 1 2 1 0 1 0 0 2 2 2 2 2 0 0 0 2 1 1 2 2 0 1 0 0 0 0 0 0 1 1 2 0 1 1 0 1 2 0 1 2 1 0 1 0 1 1 1 2 0 0 1 0 0 0 0 0 2 0 2 0 0 0 0 0 1 0 1 0 1 0 1 0 0 0 2 0 0 0 1 0 0 0 0 0 0 0 1 1 0 0 2 0 2 0 0 1 1 1 0 0 0 0 0 0 0 0 0 0 1 0 1 0 0 0 1 1
34 1 0 2 0 0 1 2 2 1 0 0 0 0 0 0 0 2 0 1 1 1 1 2 0 0 2 2 2 0 2 0 1 0 0 1 1 2 1 1 1 1 0 0 1 0 0 0 0 0 0 0 2 2 0 1 0 0 1 0 0 0 2 0 0 1 0 0 0 0 0 1 0 0 0 2 2 2 2 0 2 2 0 1 1 0 0 0 1 2 0 0 0 2 0 0 0 1 1 1 1 0 0 2 0 0 2 0 0 2 1 2 1 2 1 2 1 0 0 2 2 0 2 2 0 1 1 0 0 0 0 0 1 0 0 0 1 0 0 0 1 0 0 0 1 0 0 0 0 1 0 1 0 0 0 0 0 0 0 0 0 0 2 2 1 2 1 2 0 1 1 0 1 1 1 0 0 0 1 1 0 2 0 2 1 1 1 0 0 0 1 1 0 0 0 0 1 0 0 0 0 0 0 1 1 0 1 0 2 0 1 1 2 0 2 0 2 1 1 1 2 1 1 2 1 1 1 1 1 0 0 1 0 0 2 0 0 2 0 0 0 0 2 2 0 0 0 0 1 0 0 0 1 0 0 0 0 0 1 2 1 2 0 0 1 0 0 0 1 1 0 2 0 0 0 1 0 1 1 0 0 1 2 1 2 1 1 2 0 2 2 0 1 1 2 0 1 0 0 0 1 0 1 1 1 0 1 2 0 1 0 2 2 2 2 2 2 0 0 1 1 1 1 1 1 0 0 0 0 0 2 2 1 1 0 0 0 0 0 0 0 0 2 0 0 0 2 0 2 1 0 0 2 2 2 0 2 2 0 1 0 0 2 0 1 0 0 0 2 2 0 2 0 0 0 0 1 1 0 1 2 0 0 0 1 1 0 0 0 2 0 1 1 0 2 0 0 2 2 2 0 2 0 2 0 0 1 1 0 0 0 0 0 0 1 2 1 0 1 0 0 1 1 0 0 2 1 1 1 0 1 0 1 0 0 1 0 0 0 0 1 0 1 1 1 2 1 2 0 0 0 0 0 1 2 1 2 2 1 2 0 2 1 0 0 1 0 0 0 0 1 1 1 1 1 1 0 2 2 1 1 0 1 1 0 1 0 0 0 0 1 0 0 2 1 0 0 0 0 1 0 2 1 1 0 1 1 0 0 1 0 1 1 1 0 0 0 2 2 1 0 1 2 2 1 0 0 1 0 1 1 0 1 1 1 0 0 0 1 1 1 1 1 1 2 1 1 2 2 0 0 0 0 0 2 2 0 1 0 2 1 0 0 0 0 1 0 1 1 1 1 1 1 0 0 0 2 1 0 1 0 0 0 0 0 0 0 1 0 1 0 0 1 0 1 0 1 0 0 0 0 1 0 0 1 2 0 0 2 0 0 0 0 1 1 1 0 0 0 0 1 1 0 0 0 1 1 2 0 0 0 1 0 0 0 0 2 1 0 0 1 1 0 0 2 0 0 1 1 0 0 1 1 1 0 2 0 0 1 0 0 0 0 0 0 0 0 1 1 0 0 0 0 0 0 2 0 0 0 0 2 0 2 2 1 1 0 2 0 1 1 1 0 0 2 0 0 0 0 2 0 2 0 0 2 0 0 2 0 0 1 0 0 0 1 2 1 0 0 0 0 0 0 1 1 2 1 1 1 0 1 1 0 0 0 0 0 0 0 1 0 1 0 0 0 0 0 1 0 0 0 0 0 0 0 0 0 0 0 0 0 0 2 1 1 1 0 2 1 1 2 1 2 0 1 1 1 0 1 2 1 1 0 0 2 1 1 2 0 2 0 2 2 0 2 0 0 0 0 0 0 0 0 0 2 0 0 0 0 1 0 0 0 0 2 2 1 1 1 0 2 2 0 0 0 0 1 1 1 2 0 0 1 0 0 0 0 0 1 0 1 1 1 0 1 1 1 0 0 0 0 2 1 0 1 0 0 0 1 0 0 2 0 0 0 0 0 0 1 0 0 0 2 1 2 1 0 2 1 1 2 0 0 0 0 0 1 0 0 0 2 0 0 2 1 1 1 2 1 0 0 1 1 1 0 0 1 0 0 1 0 0 0 0 1 1 2 1 2 1 0 1 1 1 2 2 1 0 0 0 0 2 0 0 1 1 1 1 0 0 0 0 2 0 0 1 2 0 1 0 1 0 0 0 2 1 2 1 0 0 2 0 1 0 0 0 2 1 0 0 0 0 0 0 0 0 1 0 0 0 0 1 2 2 0 0 0 1 0 0 0 1 0 1 0 0 0 0 0 0 1 1
35 0 0 2 0 0 2 1 1 1 0 0 1 1 1 0 0 0 0 2 2 0 0 2 0 0 2 1 2 1 2 0 0 1 2 1 1 0 0 0 0 1 0 1 2 0 0 0 0 2 0 1 1 2 1 0 0 0 0 0 0 1 2 1 1 1 1 0 0 0 0 0 2 0 1 1 1 1 2 0 1 2 1 0 0 0 0 0 1 1 0 0 2 1 0 1 0 2 1 1 0 0 0 0 1 0 2 0 0 2 1 2 0 0 0 1 0 0 0 1 1 0 1 2 1 1 1 1 1 0 0 0 0 0 0 0 0 0 1 0 1 0 0 0 0 0 0 0 0 1 0 1 0 1 0 0 0 1 0 1 0 1 0 2 1 2 1 1 2 0 0 2 0 2 1 1 0 0 2 2 0 2 0 2 0 0 2 0 0 0 1 2 0 0 2 0 0 0 0 0 0 0 1 0 2 0 0 0 1 0 2 2 1 0 1 0 0 1 1 0 2 2 2 2 0 0 0 2 1 1 0 0 0 0 2 1 0 2 0 0 0 0 2 1 0 0 1 0 2 0 0 0 2 0 0 0 0 0 0 0 0 0 0 1 0 0 0 0 1 0 0 1 1 1 0 0 0 1 1 1 1 2 1 1 1 0 1 1 0 2 2 1 0 0 2 2 1 2 0 2 2 0 0 0 0 0 0 0 1 1 0 0 2 1 0 0 1 2 2 0 2 2 1 0 0 0 0 0 1 1 2 0 0 0 0 0 0 1 1 1 0 1 1 0 1 1 1 0 1 1 1 0 2 2 2 0 1 1 1 0 1 1 2 0 1 0 0 0 2 2 0 2 0 0 0 0 0 0 2 0 0 1 0 1 1 1 0 0 0 1 0 1 1 0 2 0 0 1 1 1 0 1 0 1 0 0 1 1 0 0 0 0 0 0 2 2 0 0 0 0 0 2 0 2 0 1 0 2 2 1 0 1 0 1 1 1 0 1 1 0 1 0 1 1 1 2 1 2 0 0 0 0 0 1 1 0 1 1 0 1 1 1 1 1 0 0 0 1 0 1 1 1 2 1 0 0 0 2 2 2 2 1 0 0 0 0 0 2 0 2 0 0 1 1 0 0 1 1 1 1 1 1 0 2 0 2 2 0 0 1 0 1 1 0 1 1 1 2 1 0 0 1 2 2 1 1 1 1 0 1 1 0 2 1 2 0 2 1 0 1 1 1 2 1 2 2 0 1 1 0 0 0 0 1 1 0 1 0 1 1 1 0 2 0 0 0 2 0 0 0 0 1 2 0 2 0 1 1 0 1 1 0 1 0 0 0 0 0 1 2 0 0 1 0 0 0 0 0 0 0 0 2 0 1 2 2 0 0 0 1 0 0 0 1 0 0 0 1 0 1 0 0 1 1 1 0 1 2 0 0 1 1 0 0 0 0 2 0 0 0 0 1 1 1 0 0 2 0 1 0 0 2 2 0 0 1 0 0 0 0 0 0 1 2 2 1 0 0 2 0 0 0 0 0 0 2 0 0 2 0 0 0 2 2 1 1 0 0 2 0 1 0 1 0 0 0 0 0 0 1 0 2 0 0 2 0 2 1 0 0 1 0 0 0 0 0 1 2 2 0 0 0 0 1 1 2 1 0 0 0 0 0 0 0 0 0 1 0 1 1 0 1 0 1 0 0 0 1 0 0 0 0 0 0 0 0 0 0 2 0 0 0 2 1 0 0 1 1 1 1 0 0 1 0 0 1 1 0 0 2 1 1 2 2 1 1 0 1 1 1 1 1 2 0 0 0 0 1 0 1 0 0 0 0 1 1 0 1 0 0 0 0 1 1 1 0 1 0 2 0 0 2 1 0 0 0 0 2 1 2 0 0 1 1 0 2 0 0 1 0 1 1 1 0 1 0 0 2 0 0 1 0 1 1 0 0 1 1 1 1 0 1 0 0 0 1 2 0 1 2 0 1 0 1 1 1 0 1 2 2 2 0 0 0 0 0 0 1 0 0 1 0 0 1 2 2 2 2 0 0 0 0 1 1 1 1 1 0 0 1 1 0 0 0 1 0 1 0 1 1 0 1 2 1 1 1 0 0 1 0 2 0 0 1 0 0 0 1 0 0 0 0 2 1 2 0 1 0 1 0 1 0 1 1 0 0 1 1 0 0 2 0 0 0 1 0 0 0 0 0 0 0 0 0 0 0 2 0 0 0 0 1 0 1 0 0 0 1 0 1 1 0 0 0 1 1 1 1 1 0 0 1
36 1 0 1 0 0 1 2 1 1 0 0 0 1 1 0 0 2 0 1 1 0 0 2 0 0 1 2 2 0 2 1 0 0 0 0 2 0 0 0 0 2 0 1 1 0 1 0 0 1 0 0 0 1 0 1 0 0 0 2 1 2 0 0 0 0 0 0 0 0 0 1 1 1 1 2 1 0 1 0 1 2 1 0 0 0 0 0 2 2 0 0 1 1 0 0 0 1 1 1 0 0 0 0 2 2 1 0 0 2 1 2 0 1 0 1 1 0 0 1 1 0 2 0 0 1 0 0 0 0 0 0 0 0 0 0 0 1 0 1 1 0 0 0 2 1 0 0 0 0 0 0 0 0 1 0 0 1 1 0 0 0 0 2 1 1 0 0 0 2 2 0 0 2 1 0 1 0 1 0 0 2 0 2 1 1 1 2 0 0 1 1 0 0 1 0 0 0 1 0 0 1 0 0 1 0 1 0 0 0 1 1 1 1 0 0 0 1 1 1 1 0 2 2 0 0 0 1 1 1 0 0 0 0 0 0 0 2 0 0 0 0 2 1 0 0 0 0 2 0 0 0 1 0 0 0 0 0 0 1 0 1 0 0 0 0 0 0 2 1 0 1 2 2 0 0 0 1 2 1 1 0 1 0 0 1 0 0 0 1 0 0 2 0 2 0 1 1 0 0 0 0 0 0 0 0 0 2 1 1 0 0 2 1 0 0 1 0 0 1 0 0 1 0 0 0 0 0 1 0 2 2 0 1 0 0 0 1 0 0 0 0 1 0 1 1 2 0 1 1 0 1 2 2 0 0 2 2 0 1 0 0 1 0 0 1 0 1 1 0 2 0 2 2 0 0 1 0 1 0 2 1 0 0 0 1 0 0 0 1 0 1 0 0 2 0 0 0 2 2 1 1 0 1 0 0 0 0 0 0 0 1 0 0 0 2 0 0 0 0 0 1 0 0 1 2 0 0 0 0 0 0 0 2 0 1 1 1 0 0 2 0 1 1 1 2 0 0 1 0 0 0 0 2 1 1 1 2 1 1 1 1 1 0 0 1 0 0 0 0 2 0 2 0 0 1 0 1 2 0 1 0 0 2 1 2 1 1 1 0 0 0 0 1 1 0 0 1 1 1 0 1 0 2 0 2 1 1 0 1 0 1 1 1 0 0 0 2 1 1 0 1 0 0 0 0 0 1 0 1 1 0 0 0 1 0 1 1 0 1 1 1 0 0 0 2 1 1 1 0 0 0 0 1 2 1 0 0 0 0 0 1 0 0 0 1 1 1 1 0 0 0 1 0 1 0 1 0 1 0 0 0 0 0 1 0 0 0 2 1 2 0 1 0 2 0 0 0 0 1 0 1 0 0 2 2 1 0 1 0 0 0 0 0 0 0 0 1 0 1 1 1 1 1 1 0 1 1 0 0 0 1 0 0 0 1 2 1 1 0 0 0 0 0 1 0 1 1 2 0 0 1 2 0 0 0 0 1 2 0 0 0 1 1 1 1 0 2 0 0 0 0 0 0 0 2 0 0 0 0 1 0 2 1 1 1 2 2 2 1 1 2 1 0 0 0 0 0 0 1 1 0 0 0 2 0 0 2 0 1 0 0 0 0 2 2 1 1 1 0 0 0 0 2 0 1 0 1 1 0 1 1 0 0 0 0 0 0 0 0 0 0 0 0 0 0 0 0 0 1 1 1 0 0 0 1 0 0 0 0 0 0 2 1 1 1 1 1 1 1 0 0 1 0 0 0 0 0 1 1 0 1 0 0 0 1 1 2 1 2 0 2 2 0 1 0 0 0 1 1 0 0 0 0 1 0 0 0 2 2 0 0 0 0 2 2 1 0 1 0 2 1 2 1 0 0 1 2 1 2 1 0 1 0 0 0 0 1 1 1 1 0 1 0 1 1 1 0 0 0 0 2 1 1 1 0 1 0 0 0 0 0 0 0 0 1 0 0 2 0 0 0 0 0 0 0 0 0 1 2 2 0 1 0 0 1 1 2 0 0 2 0 0 2 2 1 2 1 1 0 0 1 1 1 1 1 0 0 0 1 0 0 0 2 2 1 0 0 2 2 0 2 2 2 1 1 1 2 2 0 2 1 0 1 0 0 0 1 0 1 0 0 2 0 1 1 2 0 1 0 1 0 1 0 1 1 1 2 0 0 1 0 0 0 1 1 0 0 0 0 0 0 0 0 0 1 1 0 0 0 0 0 0 1 0 0 0 2 1 1 1 0 0 0 1 0 0 0 0 0 0 0
37 1 0 1 0 0 0 1 1 0 0 0 1 1 0 0 1 0 1 2 2 0 0 2 0 0 1 1 2 1 1 1 0 2 0 0 2 0 0 0 0 2 0 0 0 0 0 0 0 0 0 2 2 2 0 0 0 0 1 0 0 0 2 2 0 0 1 0 0 0 0 0 2 0 1 1 1 1 2 0 1 2 0 1 2 0 0 0 1 1 0 1 1 2 1 0 1 0 0 0 1 0 0 1 1 0 2 1 1 1 0 2 1 1 1 1 1 0 1 0 0 0 1 1 0 0 0 2 2 0 0 0 0 0 0 0 0 0 0 0 1 0 2 0 2 2 1 0 0 1 0 1 0 0 1 0 0 2 0 0 0 0 2 2 0 1 1 0 0 0 0 0 1 1 1 0 0 1 0 1 0 0 0 2 0 0 2 1 0 0 1 1 1 1 0 1 2 0 0 0 0 0 0 1 1 0 2 0 2 0 0 1 1 0 2 1 1 1 1 1 2 1 1 0 0 1 0 0 0 0 0 1 0 1 2 1 1 1 0 0 0 0 2 1 0 0 0 0 2 0 0 0 1 0 0 0 0 0 0 0 0 0 0 0 0 0 1 0 2 1 0 0 1 1 0 1 0 0 1 0 0 0 1 1 1 0 1 0 0 1 0 0 0 1 2 2 0 1 1 1 1 0 0 0 0 0 0 1 0 1 0 0 1 2 0 0 0 1 2 0 2 2 1 1 0 0 0 0 1 1 2 1 1 0 0 0 0 2 1 0 1 2 1 0 0 1 0 0 1 2 0 1 2 2 2 0 0 0 0 1 0 0 1 0 0 0 0 1 1 0 2 0 2 2 0 0 2 0 0 0 1 1 1 1 0 0 0 0 0 0 0 2 1 0 1 2 0 1 0 0 0 2 0 2 1 1 0 0 1 0 0 1 0 0 0 1 1 1 0 0 1 2 0 0 1 2 1 0 0 0 0 0 0 2 0 0 0 1 1 2 1 0 0 0 1 1 0 1 0 0 0 0 0 2 2 1 2 1 1 1 2 1 0 0 0 2 0 2 0 0 1 1 1 1 1 0 0 1 2 1 1 1 1 2 0 0 0 2 1 2 0 0 1 1 0 0 0 2 2 0 1 0 1 1 0 1 1 1 0 1 0 1 1 0 0 1 1 2 1 1 0 0 2 2 1 1 1 0 0 1 0 1 1 1 1 0 2 0 0 0 0 0 2 1 2 2 1 1 1 0 0 0 0 2 0 1 0 0 1 0 1 1 0 1 1 0 1 1 1 0 1 0 1 0 1 0 1 1 0 1 0 0 1 0 0 1 0 1 0 1 0 1 0 0 2 0 1 0 0 0 0 1 0 1 2 2 0 0 2 1 1 0 0 0 0 0 0 0 0 0 0 0 1 1 1 0 1 1 0 0 0 1 0 0 0 0 2 1 0 1 0 1 0 1 1 0 1 1 1 0 0 1 0 0 1 2 0 0 2 0 0 0 1 0 0 0 0 1 0 1 1 1 0 1 1 1 1 0 0 0 2 0 2 1 2 2 1 2 1 0 1 0 0 0 1 0 0 0 0 0 0 0 0 0 0 0 1 2 0 0 2 1 0 0 0 0 1 0 0 0 0 1 0 1 1 2 0 1 1 0 1 1 2 0 0 1 0 0 0 0 0 0 0 0 0 0 0 0 0 0 0 0 0 0 0 0 0 0 1 1 0 1 2 0 0 1 1 2 1 1 1 0 0 1 0 1 0 0 2 0 2 2 1 1 0 2 0 2 1 2 0 2 2 1 1 0 0 1 0 1 0 0 0 0 1 0 0 0 1 2 0 0 0 0 0 0 0 0 2 0 2 2 1 1 1 0 1 2 0 2 0 0 2 0 0 0 1 0 0 1 0 0 0 0 0 0 0 0 0 0 0 2 0 0 2 0 0 0 1 0 0 1 0 0 0 0 1 0 1 1 0 1 1 0 1 0 1 1 1 1 2 0 0 0 0 0 0 2 0 0 2 0 1 1 2 2 2 2 0 1 0 0 0 0 2 2 0 1 0 1 1 0 0 0 0 0 2 2 2 0 0 2 2 2 1 1 1 1 0 0 1 1 0 2 0 1 1 1 0 0 0 0 1 1 1 0 0 0 1 0 1 0 0 0 1 0 2 2 0 0 1 0 0 0 0 0 2 0 0 0 0 0 0 0 0 1 0 0 2 0 0 2 0 0 0 0 0 0 1 0 0 0 0 1 1 0 0 0 0 0 0 1
38 0 0 2 0 0 1 1 1 1 0 1 1 2 2 0 0 1 1 0 0 1 0 2 0 0 2 1 1 2 2 0 1 1 0 1 1 0 0 0 0 1 1 1 2 1 0 0 0 1 1 1 0 0 1 0 0 1 2 1 1 1 1 0 0 0 0 0 0 0 0 0 1 0 1 2 1 1 2 1 0 1 0 2 2 0 0 0 1 1 0 0 2 1 0 0 0 0 0 0 1 0 1 1 0 0 2 0 0 2 0 0 0 0 1 1 1 1 0 1 1 1 2 0 0 1 0 0 0 0 0 0 0 0 0 1 1 0 0 0 0 0 0 0 1 1 0 0 0 1 0 1 0 0 0 0 0 1 2 1 0 0 1 2 0 2 2 0 1 1 0 2 0 2 1 0 0 0 0 0 0 0 0 1 0 0 1 2 0 0 1 1 0 0 2 0 0 0 0 1 1 0 0 0 1 0 1 1 0 0 1 1 1 0 2 2 1 0 1 1 1 0 2 2 0 1 1 1 1 0 0 1 0 0 1 0 0 2 0 0 0 1 2 1 0 0 0 0 2 0 0 0 2 0 0 0 2 0 0 1 0 1 0 1 0 0 2 0 2 0 0 2 1 1 0 0 0 0 2 0 0 0 0 0 1 0 0 0 0 2 1 1 1 0 2 0 2 0 0 0 2 0 1 1 1 0 2 2 2 2 0 0 2 1 1 0 1 0 0 1 0 0 1 1 2 0 1 0 1 1 2 2 0 0 0 0 0 1 1 1 1 1 1 0 1 1 1 1 1 2 1 1 2 2 0 0 1 2 0 1 0 0 1 0 0 1 0 1 1 0 2 0 1 1 0 0 1 2 0 0 1 1 0 0 0 0 0 0 0 1 1 0 1 0 1 2 0 0 0 0 0 1 0 2 1 1 0 0 0 0 1 1 0 0 0 1 1 0 0 0 0 2 0 1 0 2 2 0 0 1 2 0 1 0 1 1 0 1 2 1 0 0 0 1 0 2 0 1 1 0 0 0 0 2 0 0 0 0 0 1 1 1 0 0 0 2 0 2 0 2 2 2 1 2 0 2 1 2 2 0 0 0 0 1 1 1 1 1 1 1 0 0 1 2 0 0 0 2 2 0 1 0 1 1 0 1 1 0 0 1 1 1 1 0 1 0 0 2 0 1 1 0 1 1 0 1 0 1 1 1 1 0 1 1 2 0 1 0 0 1 1 1 1 1 2 1 1 2 2 0 0 0 0 2 0 0 1 1 1 1 1 0 0 0 0 1 0 2 2 1 1 1 0 0 0 0 2 2 0 2 0 0 0 0 0 0 0 0 1 1 0 0 1 2 0 1 1 0 0 0 0 2 0 1 2 2 2 0 1 1 0 0 0 1 1 1 0 1 0 0 0 1 0 0 0 1 1 1 0 0 0 1 0 0 0 1 2 0 0 1 1 1 0 0 1 0 1 1 1 1 0 2 0 2 0 2 0 0 2 0 0 0 2 1 1 0 0 0 1 0 0 1 1 0 0 1 1 0 0 0 0 0 1 0 0 0 1 0 1 0 2 1 1 0 0 0 0 0 0 1 0 1 0 0 1 0 0 2 0 0 0 0 0 0 0 0 1 0 0 0 0 0 1 2 0 1 0 1 1 1 0 0 0 0 0 0 1 1 1 1 0 1 0 0 0 1 0 1 0 1 1 1 0 0 0 0 0 0 1 0 0 0 2 1 0 0 0 2 2 2 1 0 2 0 0 1 0 0 0 2 1 1 0 0 0 2 0 2 1 2 0 1 2 1 0 0 1 0 0 1 0 0 0 0 2 1 1 0 1 2 0 0 1 1 1 0 1 0 2 0 2 2 0 0 0 0 0 2 2 2 2 0 0 0 0 0 0 0 0 0 0 1 0 0 0 0 0 1 0 0 0 1 1 0 1 0 0 0 1 1 0 1 0 0 0 0 0 0 1 0 0 0 1 0 2 0 0 1 0 2 2 0 0 1 0 1 0 1 1 0 1 0 0 2 2 2 2 2 0 0 0 1 2 2 1 1 1 1 0 1 1 1 0 0 0 0 2 1 2 0 0 2 2 1 2 1 1 2 1 0 1 1 0 2 0 0 0 1 0 0 0 0 0 0 0 1 2 0 1 1 1 0 0 0 1 0 2 2 0 2 0 0 0 0 2 0 0 0 1 1 0 0 0 0 0 0 1 0 2 0 0 2 0 1 0 0 0 0 0 1 0 1 0 0 0 1 0 0 0 0 1 0
39 0 0 2 0 0 2 2 1 1 0 0 1 2 1 0 0 1 1 1 1 0 0 2 0 0 0 0 2 2 0 0 2 1 0 0 2 1 0 1 1 1 0 0 1 0 0 0 0 0 1 1 0 0 0 1 0 0 0 2 0 2 0 0 0 1 2 0 0 1 1 1 2 0 2 2 2 2 2 0 2 2 0 1 1 0 1 0 2 2 0 1 2 2 1 1 1 0 0 0 0 0 0 2 0 0 2 0 0 1 0 1 1 1 1 1 1 1 0 1 1 1 2 0 0 0 0 0 0 0 0 0 1 0 0 1 1 0 0 1 2 0 0 0 0 0 1 0 0 1 0 1 1 0 1 0 0 1 0 1 1 0 1 2 0 2 2 1 0 1 1 0 0 2 1 1 0 0 0 1 0 2 0 2 0 0 2 1 0 0 0 1 0 0 1 0 1 0 0 0 0 1 0 1 1 0 1 1 1 0 0 1 1 0 2 0 0 0 0 0 1 1 2 2 0 0 0 0 0 0 0 0 1 1 0 1 0 2 0 0 0 1 2 2 0 0 0 0 2 0 0 0 1 0 0 0 0 1 1 1 1 1 0 1 0 0 0 1 2 1 1 2 1 1 0 0 1 0 2 0 0 2 1 0 1 0 2 2 0 2 2 0 1 0 2 1 1 1 0 1 2 1 2 2 2 0 0 2 0 1 0 1 2 2 1 1 2 1 1 1 1 1 1 0 0 0 0 0 1 1 1 1 0 0 0 1 0 2 1 2 0 1 1 0 1 1 1 0 2 0 0 0 0 0 0 2 0 0 0 1 0 0 2 0 2 0 0 0 1 1 1 1 1 1 0 0 2 0 1 0 2 1 1 1 1 0 0 1 1 0 0 0 1 0 2 2 0 1 0 0 0 0 0 2 0 2 0 1 0 0 0 1 0 0 0 1 1 1 0 0 0 1 0 0 1 2 0 1 1 0 1 1 0 1 1 1 0 2 1 1 1 0 0 0 2 2 0 1 0 0 0 0 0 1 2 1 2 0 0 0 1 0 0 0 0 2 0 1 0 0 1 1 1 1 0 0 0 1 2 1 2 0 0 1 1 1 1 1 0 2 0 0 1 2 0 0 0 1 1 0 1 1 1 1 0 1 1 1 0 0 0 2 1 1 0 0 0 1 1 2 1 0 0 0 0 1 0 0 0 2 0 2 0 0 0 0 2 0 0 0 0 0 2 2 2 1 1 1 1 0 0 0 0 2 0 1 0 1 1 0 0 0 0 0 0 1 0 1 1 0 1 1 0 0 0 0 1 0 0 0 0 0 0 0 1 0 0 0 1 1 1 0 0 0 0 0 0 1 1 1 0 1 0 1 2 2 0 0 2 0 0 0 0 0 0 0 1 1 0 0 1 2 0 0 0 1 1 2 0 0 0 2 0 0 0 0 2 0 0 0 1 1 0 1 0 0 2 0 1 0 0 2 2 1 0 1 0 0 1 0 0 0 0 1 1 1 0 0 0 1 1 1 0 0 0 2 0 0 1 0 0 2 2 2 2 2 1 1 1 1 1 1 1 0 0 0 0 0 0 1 1 0 0 2 1 1 2 1 0 0 1 0 0 0 0 0 0 2 1 0 0 0 1 2 0 2 0 0 0 0 0 0 0 0 0 0 1 0 1 1 0 1 0 1 0 0 0 1 0 1 1 1 0 0 0 0 0 0 1 0 0 0 2 0 0 1 2 0 1 1 0 0 2 1 1 0 0 0 1 1 2 2 0 0 0 2 0 1 0 1 1 1 2 1 0 0 0 1 0 1 1 0 0 0 1 0 1 1 1 1 0 0 1 1 2 1 1 1 1 0 1 1 1 0 0 0 1 1 1 2 0 1 1 0 0 1 0 1 2 1 0 1 0 0 0 0 0 1 0 0 1 1 1 0 1 0 1 0 1 0 1 2 1 0 0 0 1 1 1 1 0 0 2 1 1 0 0 0 2 2 2 0 0 0 0 0 0 1 0 0 2 0 0 1 2 1 1 2 0 0 0 2 1 1 0 1 0 0 0 1 0 0 0 0 0 0 1 1 1 0 0 1 1 2 0 1 1 1 1 0 1 1 0 2 0 0 0 1 0 0 0 0 0 1 1 0 1 0 0 0 2 0 1 0 1 0 1 1 0 0 1 1 1 0 2 0 0 0 0 0 0 0 1 1 0 0 1 0 2 0 0 2 0 0 0 0 0 1 0 0 0 0 0 0 1 0 1 1 1 0 1 0
40 1 0 0 0 0 0 2 0 2 0 0 0 2 2 0 0 1 1 1 1 0 0 2 0 0 1 2 2 1 2 0 0 1 1 0 2 1 1 0 0 0 0 1 2 1 1 0 0 2 1 0 1 1 0 0 0 0 0 1 0 1 2 1 0 0 0 0 0 0 0 2 2 0 0 1 1 2 2 0 2 2 1 0 1 0 0 0 2 2 0 1 1 1 1 0 1 1 1 1 1 0 0 1 0 0 2 1 1 1 0 2 0 2 0 2 2 0 1 1 1 0 2 1 0 0 0 0 0 0 1 1 0 0 0 0 0 0 0 1 1 0 0 0 1 0 0 0 0 0 0 0 0 0 0 0 0 1 1 2 0 0 2 2 2 1 1 1 0 1 1 0 1 1 1 0 1 0 0 0 0 0 0 0 0 0 0 2 1 0 2 2 1 1 0 1 1 0 0 1 1 1 0 1 1 0 1 0 0 0 0 1 2 0 2 2 1 1 1 1 1 0 2 1 0 0 0 0 0 0 0 0 0 0 1 0 0 2 0 0 0 1 2 1 0 0 0 0 1 0 0 0 1 0 0 0 0 0 0 1 0 1 0 1 0 0 0 0 1 0 0 2 1 1 0 0 1 0 2 0 0 0 2 2 2 0 2 2 0 2 2 1 0 0 2 2 0 0 0 1 1 0 0 0 0 0 0 2 0 2 0 1 1 1 2 0 1 1 0 1 0 0 2 1 2 0 2 0 1 1 2 1 0 0 0 0 1 1 0 0 0 0 2 1 1 1 1 0 2 0 0 0 1 2 0 0 1 1 0 2 0 0 2 0 2 0 0 0 1 1 1 1 1 0 1 1 1 0 1 0 0 0 1 1 0 1 0 0 0 0 0 2 0 1 2 1 1 2 0 0 0 1 0 0 0 0 0 0 0 0 0 1 0 0 1 2 1 0 0 1 0 0 0 0 1 2 1 0 0 1 1 1 0 2 0 1 1 1 1 0 0 0 0 0 1 2 0 1 0 0 0 1 0 1 1 0 1 2 2 2 0 2 0 0 0 2 0 1 0 1 1 1 2 1 0 0 0 2 1 0 0 0 0 1 1 2 1 1 1 0 1 0 0 0 0 0 0 2 2 1 1 1 1 1 0 2 2 1 0 1 0 0 1 1 0 0 0 2 0 2 1 0 2 1 0 1 1 0 1 2 0 1 0 0 0 1 1 1 0 1 0 0 2 0 1 2 0 1 1 0 0 0 0 2 0 0 1 0 0 0 0 2 0 0 0 0 0 1 1 1 1 2 1 0 1 0 1 2 0 2 0 0 1 0 1 1 1 0 0 0 0 0 2 1 0 0 0 0 0 0 0 2 0 1 2 2 1 0 1 0 1 1 0 0 0 0 0 0 0 0 0 0 0 0 0 0 1 2 0 0 0 1 0 0 0 1 2 0 0 0 1 1 0 1 0 0 1 2 1 0 0 2 0 1 1 2 0 0 2 0 0 0 2 1 1 0 0 1 0 0 0 0 1 0 0 1 2 0 0 0 1 1 1 1 1 1 1 0 2 0 1 0 0 0 1 0 0 0 0 2 0 2 0 0 1 0 0 2 0 0 0 0 0 0 0 0 1 0 1 0 0 1 0 2 0 2 0 0 0 0 0 0 0 0 0 1 1 0 0 0 0 0 1 0 0 1 0 0 0 1 1 1 0 0 0 1 0 1 0 1 0 1 2 1 0 0 2 2 2 2 0 0 2 1 1 1 0 0 2 0 2 2 0 0 0 2 0 2 0 2 0 0 2 1 0 0 1 1 0 1 0 0 0 0 2 0 2 0 2 2 0 0 2 2 2 0 0 0 0 0 1 0 2 0 1 0 0 1 1 1 0 1 2 0 0 0 0 0 0 0 0 0 0 0 0 0 0 1 0 1 0 1 0 0 1 1 0 0 0 0 0 2 0 0 0 1 1 1 2 0 0 0 2 0 2 0 0 2 1 1 2 0 0 0 0 0 0 2 0 0 2 0 1 1 1 1 1 2 0 0 0 2 2 2 1 0 2 0 0 0 0 0 0 0 0 0 2 1 2 2 0 2 2 0 0 1 1 0 1 0 1 2 0 1 0 0 1 0 0 1 0 0 2 0 1 0 0 0 1 0 1 0 1 0 2 0 2 1 0 0 2 0 0 0 0 0 1 0 0 0 0 0 1 0 2 0 2 1 1 1 0 1 0 0 0 0 0 0 0 0 0 0 0 1 1 0 0 0 0 0 1 1
41 1 0 0 0 1 1 2 2 0 0 0 0 0 0 0 0 2 1 2 2 1 1 2 0 0 1 1 2 2 2 0 0 1 0 1 1 2 0 2 2 0 1 0 0 2 0 1 1 1 0 0 1 2 1 0 1 1 1 2 0 1 1 0 0 0 0 0 0 0 0 2 2 2 2 2 2 2 2 0 2 2 0 0 1 0 0 0 2 2 0 1 1 1 0 0 0 1 1 1 1 0 0 2 0 0 2 1 2 0 0 1 2 2 2 2 2 0 0 2 2 0 2 0 0 0 0 1 0 1 0 0 0 0 1 0 2 1 0 1 0 0 0 0 1 1 1 0 0 1 0 1 0 1 0 0 0 0 0 0 0 0 1 2 1 2 1 2 0 2 1 0 1 1 0 0 1 1 0 0 0 0 0 1 0 0 1 0 0 0 2 2 1 1 1 1 1 0 0 0 0 0 0 2 1 0 1 1 1 0 1 2 0 0 2 2 1 0 1 0 1 1 1 2 1 0 0 0 0 0 0 0 0 0 2 0 0 2 0 0 0 0 1 0 0 0 0 0 1 1 1 1 0 0 0 0 0 1 1 1 1 1 0 1 0 0 0 1 2 1 0 1 0 0 0 1 0 0 2 0 0 0 1 0 1 0 0 1 0 1 1 0 1 0 2 2 1 2 0 1 1 0 0 0 0 0 0 2 1 1 0 0 2 2 2 2 2 2 0 1 0 0 2 2 1 0 0 0 0 0 1 0 0 0 0 0 0 2 0 2 1 1 0 0 0 0 2 0 2 1 0 0 2 2 1 0 1 1 0 2 0 0 1 0 0 0 0 1 2 1 2 0 0 0 1 1 2 0 0 0 0 1 1 1 0 0 0 0 0 0 1 2 1 0 2 0 1 0 0 0 0 0 0 0 0 0 0 2 0 0 0 0 1 1 1 2 1 0 0 0 0 1 0 1 0 1 1 0 0 1 1 0 0 1 0 1 0 2 1 0 1 0 0 0 1 1 0 1 0 0 0 1 0 2 2 2 2 1 1 1 1 1 0 1 0 1 0 1 0 1 1 1 1 1 2 0 2 1 0 0 2 0 0 1 1 2 1 1 0 2 0 0 0 0 0 0 0 1 1 0 0 1 1 1 0 1 1 0 0 2 0 1 2 0 0 0 0 2 2 2 0 0 1 1 0 1 0 0 1 2 0 1 0 0 0 0 2 1 1 2 0 0 1 0 1 1 0 1 1 1 0 1 0 2 1 0 0 0 1 1 0 0 0 2 2 0 2 0 0 0 1 0 1 0 0 0 2 0 0 0 1 0 0 0 1 1 1 0 0 1 0 0 1 0 1 0 1 0 0 0 0 2 2 0 1 1 2 0 2 1 1 0 0 1 0 0 0 1 0 0 2 2 0 0 0 1 1 1 0 0 0 1 0 0 0 0 2 0 0 0 0 0 0 1 0 0 2 2 1 0 0 2 0 1 0 2 0 0 2 0 0 0 1 1 1 1 0 1 1 0 0 1 2 0 0 2 2 0 0 0 1 0 2 1 2 2 1 1 2 0 2 0 0 0 0 0 0 0 0 1 1 0 0 0 2 0 1 1 1 0 2 0 0 1 0 0 0 0 0 0 0 0 1 2 0 1 0 0 0 0 0 0 0 0 0 0 0 0 0 1 0 1 0 1 0 0 0 0 0 0 0 0 0 0 1 1 1 0 1 0 0 0 2 1 0 0 1 2 0 0 0 0 1 0 1 2 0 0 1 1 1 1 0 0 0 0 0 2 1 2 0 1 1 0 0 0 0 1 0 1 0 0 0 0 2 0 1 0 1 2 1 1 2 2 2 0 0 0 1 0 0 1 0 2 0 0 2 2 0 2 0 0 2 0 0 0 0 0 0 0 0 1 1 0 2 0 1 1 0 0 1 1 0 0 2 0 0 1 0 0 0 2 0 0 0 1 1 0 0 2 1 1 1 0 1 0 0 1 0 0 1 1 1 0 0 0 0 2 0 1 0 0 1 1 2 1 2 1 0 1 1 0 0 0 2 1 0 1 0 2 0 0 1 1 1 1 1 1 2 1 0 2 2 0 1 0 1 1 0 0 0 1 0 1 0 0 0 0 1 0 0 0 1 2 1 2 2 2 0 1 0 0 1 0 1 0 1 1 0 0 2 0 0 0 2 0 0 0 0 0 0 0 0 0 0 0 2 0 0 0 0 0 1 1 0 1 1 0 0 1 0 0 0 0 1 0 0 0 0 0 0 0
42 0 0 1 0 0 1 2 2 0 0 0 2 2 0 0 1 2 1 2 2 0 0 2 0 0 0 1 2 1 1 1 1 2 1 0 2 2 0 2 2 0 0 2 2 0 0 0 0 2 1 1 1 2 0 0 0 0 2 1 1 2 0 0 0 0 0 0 0 0 0 1 0 0 0 2 2 1 1 1 1 2 1 0 1 0 0 0 2 2 0 0 1 1 0 0 0 2 2 2 2 0 0 0 2 2 1 1 2 0 0 1 0 1 0 1 1 0 0 2 2 0 2 1 0 1 1 0 0 0 0 0 0 0 0 0 0 0 0 0 1 0 1 0 0 1 0 0 0 1 0 0 0 0 0 1 1 0 0 1 1 1 1 2 1 1 1 0 1 1 0 2 0 2 0 0 0 0 0 1 0 1 0 2 0 0 2 2 2 2 0 2 1 1 0 1 1 0 1 0 0 1 0 0 0 0 2 0 0 0 0 1 1 0 1 0 0 0 2 2 2 0 2 2 0 0 0 0 0 0 0 0 1 1 1 1 0 0 0 1 0 0 2 1 0 0 0 0 1 1 1 1 1 0 0 0 1 0 0 1 0 1 0 1 1 0 0 0 2 0 0 1 1 1 0 1 0 0 1 0 1 1 2 1 2 0 2 0 0 2 1 1 1 0 2 0 1 0 1 0 0 0 0 0 0 0 0 2 0 1 1 1 0 0 1 0 1 1 0 0 1 1 0 2 2 0 1 0 1 1 2 1 0 0 0 0 0 1 0 1 0 1 1 0 0 0 2 0 2 1 0 0 2 2 2 0 0 1 0 1 0 0 2 0 2 1 0 1 1 0 2 0 0 0 1 1 1 2 0 1 1 1 1 1 0 1 0 0 0 0 1 2 0 1 2 0 1 0 1 1 0 1 0 2 1 0 1 0 0 0 1 0 0 0 1 1 0 0 0 0 1 2 0 0 0 0 0 0 0 0 1 0 1 0 1 1 0 1 0 0 2 0 2 2 0 2 0 0 0 1 0 0 0 2 1 1 1 1 1 1 1 1 1 0 1 2 0 0 0 0 0 0 2 1 2 0 1 2 1 0 1 1 0 1 1 1 1 1 1 1 1 1 1 1 1 0 1 1 1 1 1 1 1 0 0 0 2 1 0 1 0 1 1 1 0 0 0 0 0 2 2 0 2 2 1 0 0 0 2 2 0 0 0 0 0 0 2 0 0 0 1 0 1 1 1 2 1 0 0 0 0 0 0 2 0 0 1 0 0 0 0 0 1 0 0 1 1 0 0 0 1 1 1 1 1 1 1 1 0 0 0 0 0 0 1 1 1 0 0 0 0 0 1 0 0 0 0 1 1 1 0 1 0 0 1 2 0 0 1 2 0 0 0 1 0 0 1 0 0 0 2 2 0 1 1 0 0 1 0 0 1 1 0 0 0 1 2 0 1 0 0 1 0 1 1 0 1 1 1 0 0 1 0 0 1 2 0 1 2 0 0 0 1 1 1 1 1 1 0 0 0 2 0 0 0 1 1 1 1 1 2 0 2 1 2 2 1 1 1 1 1 1 1 0 0 0 1 0 0 1 1 1 0 0 1 0 2 2 0 0 0 0 1 0 0 0 0 0 0 0 0 1 0 2 0 1 1 0 0 0 0 0 1 0 0 1 0 0 0 1 0 1 0 1 0 0 0 1 0 0 0 0 0 0 0 1 0 1 0 0 0 0 2 2 1 0 1 0 0 0 0 0 1 0 0 1 0 0 1 0 2 2 0 0 0 1 0 2 1 2 0 2 1 1 0 0 0 0 0 0 0 0 0 0 1 1 2 1 1 1 0 0 1 1 1 0 0 1 1 0 1 1 1 0 1 0 1 1 0 2 0 0 1 1 0 0 0 0 0 0 0 0 1 0 1 0 1 0 0 0 0 2 1 0 1 0 1 0 0 1 0 2 0 0 0 0 0 0 1 1 0 0 0 0 1 0 0 2 0 1 0 1 1 0 0 1 0 1 0 1 2 0 1 0 2 1 2 1 0 0 1 0 1 1 0 0 2 0 0 1 0 0 2 0 1 1 2 1 2 0 0 2 2 1 0 1 1 1 0 0 0 2 0 2 0 0 0 1 0 0 0 0 2 2 2 0 0 1 0 1 1 0 0 0 2 0 2 2 0 0 1 1 0 0 2 2 2 0 0 0 0 1 0 0 0 2 0 0 2 1 0 2 1 1 0 1 1 0 0 0 0 0 0 0 1 0 0 0 0 0 0 1
43 0 0 1 0 0 1 1 1 1 0 0 0 0 0 0 0 2 0 2 2 0 0 1 0 0 0 2 2 0 2 0 0 0 0 0 2 1 0 0 0 2 0 1 2 1 0 0 0 0 0 1 0 0 1 2 0 0 1 1 0 1 0 0 0 0 0 1 0 0 0 1 1 0 1 2 2 2 2 0 2 2 1 0 0 0 0 0 1 1 0 0 1 1 0 0 0 0 0 0 0 0 1 0 1 1 1 2 2 0 0 2 0 1 0 1 1 0 0 2 2 0 2 1 0 1 1 0 0 0 0 1 1 0 0 0 0 0 0 0 0 0 0 0 0 1 0 0 0 2 0 2 0 0 0 0 0 2 0 0 0 0 1 2 2 2 1 0 0 2 2 0 1 0 1 0 0 1 0 1 0 2 1 2 1 1 1 2 1 1 1 2 1 1 0 1 0 0 0 1 1 1 0 1 2 0 1 2 1 0 0 1 2 0 1 0 0 0 2 2 2 0 1 0 0 0 0 0 0 0 0 0 0 0 1 0 0 2 0 0 0 0 1 1 0 0 0 0 1 1 1 1 1 0 0 0 1 0 0 0 0 0 2 1 1 1 1 0 2 0 0 1 1 1 0 1 0 1 1 1 2 1 1 1 2 1 1 0 0 1 0 0 1 1 2 1 1 0 0 0 0 0 1 1 1 0 1 1 1 1 1 2 2 1 2 0 2 0 1 0 2 2 1 0 1 0 1 0 1 1 1 0 0 0 0 0 0 2 1 0 0 0 1 0 1 1 1 0 2 1 0 0 2 2 0 0 1 0 0 2 0 0 1 0 0 0 0 0 2 2 0 2 0 0 0 0 1 0 1 0 0 2 0 0 1 1 0 0 0 1 0 1 1 0 2 0 1 1 1 1 0 1 0 2 1 0 1 1 0 0 0 1 0 1 1 1 0 2 0 0 0 2 1 0 1 2 1 0 0 0 0 0 0 1 1 0 1 1 1 1 1 0 0 1 0 1 2 0 0 2 0 0 0 2 2 2 2 2 2 2 1 1 1 0 0 1 0 1 0 1 2 2 2 0 2 0 1 1 2 0 1 1 0 2 0 0 0 2 1 1 0 0 1 1 0 0 1 1 1 0 0 1 2 0 0 0 1 0 0 2 0 0 1 0 1 0 0 2 1 2 1 0 2 2 1 0 0 0 0 2 0 2 2 2 2 0 1 1 1 1 1 1 2 1 2 2 0 2 2 0 0 0 0 1 1 0 1 0 1 0 0 0 0 0 0 0 0 0 0 0 2 2 1 0 0 0 1 1 0 1 0 1 0 0 0 1 1 0 0 0 0 1 0 1 0 0 0 0 0 0 0 1 0 0 0 0 0 0 2 0 0 0 0 0 0 1 1 1 1 1 0 1 0 0 0 0 1 2 0 0 0 0 0 0 0 1 2 0 0 0 1 1 1 2 1 0 1 1 2 1 0 1 1 0 1 2 0 0 1 0 0 0 1 0 0 0 0 1 0 2 1 1 2 0 0 1 1 2 2 2 2 1 2 0 2 2 0 1 1 1 0 1 1 0 0 1 1 0 0 1 0 1 0 0 0 0 1 1 1 1 0 0 0 0 1 1 0 0 0 0 0 0 0 2 0 2 0 0 0 0 0 0 0 0 0 0 0 0 0 0 0 0 0 0 0 0 0 0 0 0 0 0 0 0 0 0 1 0 0 0 0 0 1 0 0 1 1 1 1 1 1 1 1 1 0 0 0 1 0 2 1 1 0 0 1 1 1 1 0 1 1 0 2 0 0 0 0 0 0 0 0 0 0 0 0 0 1 1 0 1 1 1 0 0 0 0 0 0 0 0 2 1 1 1 0 0 1 2 0 2 0 0 2 0 0 1 1 0 1 0 1 1 0 0 0 0 0 0 0 0 0 2 1 1 1 0 0 0 0 0 0 1 0 0 0 0 1 0 2 0 0 0 1 1 1 0 0 0 0 0 2 0 1 0 0 0 0 1 0 0 2 0 0 1 2 2 2 2 0 0 1 1 1 1 2 2 1 0 0 0 0 0 2 0 2 2 0 1 2 1 0 2 0 2 2 1 1 1 0 0 0 2 0 1 0 1 1 0 2 0 0 0 2 0 1 0 0 0 0 0 2 0 1 0 0 0 2 1 0 0 1 1 0 0 1 0 0 0 0 0 0 1 0 0 0 0 2 1 1 1 0 1 2 2 0 0 0 0 1 0 0 2 0 0 0 1 0 0 0 0 0 0
44 1 0 2 0 0 2 1 2 0 0 1 0 0 0 0 0 1 0 2 1 1 0 2 0 0 0 1 1 2 2 0 1 1 0 0 2 1 0 0 0 2 1 1 1 1 2 0 0 1 1 1 1 1 0 1 0 0 1 1 0 0 1 0 0 1 1 0 0 1 1 2 1 0 1 2 1 2 2 0 2 2 1 0 0 0 1 1 2 2 1 2 1 1 1 0 1 1 0 0 0 1 1 0 1 1 2 1 1 1 0 2 0 0 0 0 0 0 0 2 2 0 2 2 0 2 2 0 0 0 0 0 0 0 0 0 0 0 0 0 1 0 0 0 0 1 0 0 0 1 0 1 0 1 0 0 0 1 0 0 0 0 2 2 2 1 1 2 1 1 1 2 0 2 2 0 0 0 0 1 1 2 0 1 1 1 0 2 1 1 1 2 0 0 2 0 0 0 0 0 0 1 0 0 1 0 1 0 1 0 0 0 1 0 2 0 0 1 1 0 2 2 0 2 0 0 0 0 0 0 0 0 1 1 1 1 0 1 1 1 0 0 2 2 0 0 0 0 1 1 1 1 1 0 0 0 0 1 0 1 0 1 0 1 0 0 0 1 2 1 1 0 1 0 0 0 0 1 1 1 1 2 2 0 1 0 2 1 0 2 0 0 1 0 2 1 1 0 0 0 1 0 0 0 0 1 1 2 2 2 0 1 2 1 1 0 1 0 0 1 0 0 1 1 0 0 0 0 1 0 2 1 0 1 0 0 0 1 0 0 0 1 1 0 2 2 0 1 2 2 1 0 2 2 1 0 2 1 0 0 0 0 1 1 1 0 0 0 1 1 1 1 1 1 0 0 0 2 0 0 0 1 0 0 0 0 0 1 1 0 0 1 0 0 2 0 1 0 1 1 0 1 0 2 1 0 1 0 0 0 0 0 0 0 1 2 1 0 0 0 0 0 0 2 0 0 0 0 0 1 2 0 1 0 1 1 0 1 1 1 2 0 0 0 0 2 0 0 0 0 0 1 0 2 1 1 1 2 2 0 2 0 2 0 0 0 0 1 0 0 0 0 1 1 0 1 1 2 1 1 2 1 0 1 1 1 1 0 0 0 1 1 1 0 1 0 0 2 2 0 1 0 1 1 0 2 2 2 1 1 0 2 1 1 1 0 0 2 1 2 1 0 2 2 0 0 0 0 1 2 0 1 1 1 1 0 1 2 1 1 0 0 1 1 1 2 0 1 1 0 0 0 1 1 1 0 2 1 0 1 0 0 2 0 0 0 2 2 2 1 0 0 0 0 0 0 1 0 0 0 1 0 0 0 1 0 0 0 0 1 0 0 1 2 0 0 0 0 0 0 0 1 1 0 2 2 1 0 1 1 0 0 0 0 0 0 0 0 0 0 0 0 0 0 0 0 2 1 0 0 0 2 0 0 0 2 2 0 0 0 0 0 1 1 2 0 1 0 1 0 0 2 0 0 1 1 0 0 1 0 0 0 0 1 1 1 0 1 0 1 1 1 1 0 0 1 2 0 2 0 0 1 2 1 2 2 2 1 1 0 1 0 0 0 0 0 0 0 0 1 0 1 0 1 1 0 1 2 0 0 1 0 0 2 0 0 1 2 2 0 1 0 1 2 0 2 0 0 0 0 0 0 1 0 0 0 0 0 0 0 0 0 0 1 0 0 1 0 0 1 1 1 0 0 0 1 0 0 2 0 0 0 2 1 1 0 0 1 1 1 1 0 1 1 0 0 0 1 0 2 2 1 1 1 1 1 1 1 1 1 1 1 2 1 1 1 0 1 0 1 0 0 1 1 0 0 1 1 1 1 0 0 1 1 1 0 0 1 1 1 1 2 2 1 0 0 1 1 0 1 0 0 2 1 0 1 0 0 0 0 1 1 1 0 1 0 1 2 1 0 0 1 1 0 1 0 1 0 0 0 0 1 0 0 0 0 0 0 1 1 0 0 1 0 1 0 0 2 0 1 2 0 0 0 0 0 0 1 1 0 1 0 1 1 2 2 2 1 1 0 0 1 1 1 1 1 1 2 0 1 0 0 1 0 1 1 1 1 2 1 1 1 1 1 2 1 1 1 1 0 1 0 0 0 0 1 1 1 0 1 0 0 1 0 0 0 2 0 1 1 0 0 1 0 2 1 2 2 0 0 1 1 0 2 0 0 2 0 0 0 0 0 0 0 0 1 1 0 2 0 0 2 0 2 1 1 1 0 0 0 0 0 2 1 2 0 1 0 1 0 1 0
45 1 0 2 0 0 0 2 0 1 0 0 1 1 0 0 1 2 1 1 2 0 0 0 0 0 0 1 2 0 2 1 1 1 0 0 2 0 1 0 0 1 1 1 2 1 0 1 0 1 0 1 0 0 0 1 1 1 2 1 1 1 1 1 0 0 0 0 0 0 0 0 2 0 1 2 2 2 2 0 2 2 0 1 2 0 0 0 2 2 0 1 1 0 0 0 0 1 1 1 1 0 1 1 0 0 2 0 1 1 0 1 1 1 1 1 1 0 2 0 0 0 2 1 0 1 1 1 0 1 0 0 0 0 0 0 0 0 0 0 1 0 0 0 2 2 1 0 0 1 0 1 0 0 0 0 0 1 0 2 1 2 0 2 1 1 1 1 0 1 1 0 1 1 1 0 0 0 1 1 0 1 0 2 1 1 1 1 0 0 0 1 0 0 1 0 1 0 0 0 0 1 0 1 2 0 0 2 1 0 2 2 0 1 1 0 0 1 2 0 2 1 1 2 0 0 0 1 0 0 1 1 0 0 2 0 0 2 0 0 0 0 2 2 0 0 0 0 1 1 1 1 1 1 1 0 0 1 1 1 1 1 0 0 0 0 1 0 1 1 0 1 1 1 1 1 0 1 2 1 1 2 0 0 0 0 0 1 0 2 1 1 1 1 2 1 2 1 0 1 1 0 1 1 1 0 1 2 0 0 0 1 1 1 1 1 2 0 0 1 0 0 1 0 1 0 1 0 1 2 1 1 1 1 0 0 0 2 0 0 0 2 2 0 1 1 0 0 1 2 0 1 1 2 0 0 2 1 0 0 0 0 0 0 0 1 0 1 2 1 1 1 0 0 1 1 1 1 0 0 1 0 1 1 0 2 0 0 0 1 1 0 1 0 2 1 0 0 2 2 0 2 0 2 2 0 0 0 0 0 0 1 0 0 1 1 0 2 0 0 0 2 0 0 1 2 1 0 0 0 1 0 0 2 0 0 0 0 0 0 1 0 0 0 2 2 0 1 0 0 0 0 0 2 1 1 1 2 1 2 0 2 1 1 0 1 0 1 0 0 1 1 2 1 2 0 1 1 2 0 1 0 0 1 1 1 1 1 1 0 0 0 1 2 0 0 1 1 1 1 0 2 2 0 0 0 1 0 0 1 0 2 1 0 0 0 0 2 0 0 0 2 2 2 0 0 0 1 0 1 1 0 0 0 0 0 2 0 1 1 1 1 1 1 2 1 1 0 0 0 0 0 0 2 0 1 0 0 1 0 1 0 0 0 0 0 1 0 0 0 2 2 2 0 2 0 2 0 0 0 0 1 2 0 0 0 0 1 1 2 0 0 1 0 0 0 0 0 0 1 0 1 0 0 0 2 0 0 2 0 0 0 0 0 0 0 0 0 0 0 1 1 0 1 1 0 1 1 0 0 0 2 0 0 0 0 2 0 0 1 0 1 2 2 0 0 0 1 1 0 0 0 1 0 1 1 0 0 2 0 0 0 2 1 1 1 0 0 1 0 0 1 0 0 0 2 0 0 0 0 1 0 2 1 1 2 0 2 2 0 1 0 0 0 0 0 0 0 0 0 0 0 0 1 2 1 1 2 0 1 0 0 1 0 1 2 1 1 1 1 0 0 1 2 0 1 1 0 0 0 0 0 0 0 0 0 0 0 0 1 0 0 0 0 0 0 0 1 0 0 0 0 0 0 0 0 0 1 1 1 1 1 2 2 1 0 1 0 0 0 0 0 2 1 0 0 0 0 1 1 1 2 1 1 1 0 1 1 0 1 1 0 2 0 0 0 0 0 0 0 1 0 0 0 1 0 1 0 0 1 0 0 0 0 0 0 1 1 1 1 1 2 2 0 0 0 1 2 0 1 0 0 2 0 0 0 0 0 0 0 0 0 0 0 0 0 0 0 0 0 0 2 1 0 1 0 1 0 0 0 1 0 0 0 0 1 1 0 1 0 0 0 1 0 2 0 0 1 1 1 1 1 0 0 0 0 2 1 0 0 2 0 1 1 2 2 2 2 0 1 0 1 1 0 2 2 0 1 0 0 0 0 0 0 0 0 2 1 2 1 1 1 2 0 0 0 1 1 0 0 0 1 1 2 0 1 1 1 0 0 0 0 2 1 1 0 1 0 1 0 1 0 2 0 0 0 0 1 0 0 2 0 0 0 2 1 1 0 0 0 0 1 1 1 0 0 0 0 1 0 0 1 0 1 0 1 0 0 0 0 0 0 0 1 1 0 0 0 0 0 1 0
46 0 0 1 0 0 0 2 2 0 0 0 0 0 0 0 0 0 0 1 1 0 0 2 0 0 0 1 2 0 2 0 0 1 1 0 2 1 0 0 0 1 0 1 2 0 0 0 2 2 0 0 1 1 0 1 0 0 2 0 2 2 2 0 0 1 0 0 0 1 1 0 2 0 2 2 2 1 2 0 1 2 0 1 2 0 0 1 2 2 0 1 2 2 1 1 1 1 1 1 1 0 1 1 0 0 2 0 1 1 0 1 1 2 0 2 1 1 0 2 2 1 2 0 0 0 0 1 0 1 0 0 0 0 0 0 0 0 0 1 0 0 0 0 2 2 1 0 0 0 0 0 1 1 0 0 0 0 0 0 0 0 1 2 1 2 1 0 2 1 0 1 0 2 2 0 1 0 2 2 0 2 0 1 0 0 1 1 0 0 0 1 0 0 2 1 2 1 0 1 1 0 0 0 2 0 0 0 1 0 1 0 1 0 2 0 0 0 1 0 1 1 2 1 0 1 0 0 0 0 0 0 1 1 1 1 0 2 0 0 0 0 1 1 1 1 1 0 2 0 0 0 2 0 0 1 2 0 0 0 0 0 0 0 0 0 1 0 2 1 1 0 1 1 1 1 0 1 2 2 2 1 1 0 2 1 1 0 0 2 2 2 0 0 2 2 1 2 0 1 1 0 1 1 1 0 1 1 1 2 0 1 1 2 1 0 2 1 0 1 1 1 1 2 2 0 1 0 1 1 1 0 0 0 0 0 0 0 0 1 0 1 1 0 1 1 1 2 2 1 1 0 2 2 2 0 2 1 0 2 0 0 1 0 0 0 0 1 2 1 1 1 1 1 0 0 0 0 1 0 0 1 1 1 0 1 0 1 1 0 0 0 2 1 2 0 2 1 0 0 0 0 0 2 0 2 0 0 1 1 0 0 0 0 0 1 1 1 0 0 0 2 1 1 0 2 2 0 0 0 0 0 0 1 0 1 0 2 1 2 2 0 0 0 1 2 0 0 2 0 0 1 0 2 1 1 1 2 1 2 0 2 1 1 0 0 0 0 0 0 0 0 2 0 1 1 1 2 1 1 1 1 0 0 0 0 0 2 1 1 0 0 0 2 2 0 0 2 2 0 0 0 0 2 0 2 2 2 0 2 0 0 1 1 1 0 0 2 1 1 0 1 2 2 0 0 0 0 0 2 0 2 2 1 2 0 1 1 0 1 1 0 2 2 2 2 2 0 0 1 0 1 0 2 1 0 0 1 1 0 0 0 1 0 0 0 1 0 0 0 0 1 0 0 0 0 1 2 0 2 0 0 0 0 0 0 0 0 1 1 0 0 0 0 1 0 1 0 0 0 0 2 0 1 2 2 1 0 0 1 0 0 0 0 0 0 0 0 0 0 1 1 1 1 1 0 1 0 0 0 0 1 0 0 0 1 1 0 0 0 0 1 0 1 0 0 2 2 1 0 1 1 2 0 0 1 0 0 2 0 0 0 1 1 1 0 0 1 0 1 0 1 0 0 0 0 2 1 1 1 2 0 1 1 1 1 1 2 1 0 2 0 0 0 0 0 0 0 0 0 0 0 0 0 1 0 0 2 0 1 0 0 0 0 0 1 0 0 0 0 0 0 1 2 1 1 0 0 0 0 0 0 0 0 0 0 0 0 1 1 0 1 0 0 0 1 0 1 0 0 0 0 0 0 0 1 0 1 1 0 0 0 2 1 0 0 0 2 2 2 1 0 1 0 0 1 0 0 2 0 2 2 0 0 0 0 0 1 1 1 1 1 2 1 1 1 0 1 0 1 0 0 1 0 0 0 0 0 0 2 0 0 2 2 2 0 0 1 2 1 2 2 0 2 0 0 2 1 1 2 0 1 1 0 0 0 0 1 2 1 1 1 0 0 0 1 1 1 0 0 0 1 1 0 1 0 1 0 0 0 0 0 2 0 0 1 0 0 0 1 1 1 0 1 1 1 0 0 1 2 1 0 0 0 0 0 2 1 1 0 1 1 0 2 1 1 1 2 0 0 0 2 2 1 2 2 0 0 0 0 0 0 0 1 1 0 1 1 2 1 1 1 2 1 0 1 2 2 0 0 0 2 0 1 0 0 0 1 0 1 0 0 2 1 2 0 2 0 2 0 1 0 1 0 1 0 1 2 0 0 1 1 1 0 0 0 2 1 1 0 0 0 0 0 1 1 1 0 1 1 0 1 1 2 0 1 1 0 0 0 0 0 0 1 0 0 0 0 0 0 0 2
47 1 0 0 0 0 0 2 0 1 0 0 0 0 0 0 0 2 1 1 1 1 1 2 0 0 1 0 2 2 1 0 2 2 0 0 2 0 0 0 0 2 0 0 2 0 1 0 0 1 1 2 0 0 1 0 0 0 1 0 2 2 0 0 0 0 0 0 0 0 0 1 2 0 1 1 2 0 2 0 0 2 1 0 0 0 0 0 2 2 0 1 2 2 0 0 0 0 0 0 0 0 0 0 2 2 2 1 1 1 0 1 0 1 0 1 1 1 1 1 1 1 2 1 0 1 1 2 2 0 2 2 0 0 0 0 0 0 0 1 2 0 0 0 0 1 0 0 0 2 0 1 1 0 0 1 0 1 0 1 0 1 1 2 1 1 1 1 0 1 1 1 0 1 1 0 0 1 1 1 0 1 0 1 0 0 1 2 2 2 0 2 0 0 0 0 2 0 0 0 0 1 1 1 2 0 1 1 1 0 0 1 2 0 2 1 0 0 2 2 2 0 0 1 1 0 0 0 0 0 0 1 0 0 1 0 1 0 0 0 0 0 2 2 0 0 0 0 1 0 0 0 0 0 0 0 0 0 0 1 0 1 0 0 0 0 0 0 0 0 0 1 1 1 0 1 0 1 2 1 1 2 2 0 1 1 2 1 0 2 0 0 1 0 1 0 2 1 1 0 1 1 1 1 1 0 1 0 1 1 1 1 2 2 1 0 0 0 0 1 1 1 2 1 1 0 2 2 0 2 2 1 0 0 0 1 1 0 0 1 0 0 1 0 1 1 1 1 1 2 1 1 2 2 0 0 2 0 1 1 1 1 1 0 0 1 0 0 1 0 2 0 1 1 0 0 2 0 1 0 0 1 1 1 0 0 0 1 1 0 0 0 1 1 1 2 0 0 1 1 0 1 0 2 0 0 1 0 0 0 0 0 0 0 0 1 0 1 1 0 0 1 0 1 0 1 1 1 1 2 2 1 0 2 0 1 0 1 1 1 1 0 0 0 1 2 0 0 0 2 2 0 0 2 1 0 1 2 1 1 1 1 0 1 0 1 0 1 0 0 1 1 2 1 1 0 1 2 2 2 2 1 0 0 0 1 0 2 1 1 0 0 1 2 2 0 1 2 2 0 0 0 1 1 0 1 1 1 0 1 0 1 1 1 0 0 0 2 2 1 1 2 2 2 0 2 2 1 0 2 0 1 0 0 0 0 2 0 0 1 0 0 1 1 1 2 1 1 1 1 0 1 0 1 2 1 0 0 1 1 0 0 1 1 1 1 0 2 2 1 1 1 1 0 0 0 1 0 1 0 0 0 0 0 0 0 0 0 2 2 1 0 2 0 1 0 1 0 0 0 0 2 1 1 1 2 2 0 2 0 0 0 0 0 0 0 0 1 1 1 1 1 0 1 1 0 1 2 0 0 0 0 0 0 0 2 2 2 0 0 0 0 0 1 0 0 2 1 2 1 0 2 2 0 0 2 1 0 2 0 0 0 0 0 0 0 0 1 1 1 0 0 1 0 0 2 1 0 1 0 1 0 2 2 1 2 1 2 2 1 0 1 0 1 1 0 0 0 0 1 1 0 0 1 2 1 1 2 0 0 1 0 0 0 0 0 0 0 0 0 0 1 0 2 0 2 0 1 1 0 1 1 0 0 0 0 0 0 0 1 1 1 1 0 0 0 0 0 0 0 0 0 1 0 1 0 1 0 1 0 0 0 2 1 1 0 0 2 2 2 1 0 0 1 0 1 0 1 1 1 2 1 0 0 0 2 0 1 0 1 0 1 2 1 1 0 0 1 1 2 0 0 0 0 2 1 1 1 0 1 0 1 0 0 0 0 1 0 1 1 1 2 1 0 0 0 0 1 1 2 0 1 1 0 0 0 0 2 2 1 1 0 1 0 1 1 1 1 1 0 0 2 1 0 2 0 0 0 1 0 0 1 0 0 0 0 1 0 1 0 0 0 1 0 2 0 0 1 2 2 2 0 0 0 0 0 1 1 0 0 2 0 0 2 2 2 2 2 0 0 0 1 2 2 2 2 0 1 0 0 0 0 0 0 0 0 2 0 2 2 0 2 1 1 2 1 1 1 0 0 1 1 0 1 0 0 0 2 0 0 0 1 0 0 0 0 1 1 1 0 2 0 0 0 2 0 2 2 1 0 0 1 0 0 1 0 1 0 0 0 0 0 0 0 0 1 1 0 1 0 0 0 1 1 0 0 1 1 0 1 1 0 1 0 2 0 0 1 1 0 1 1
48 1 1 2 0 0 2 2 1 1 0 0 0 1 1 0 0 2 0 2 2 0 0 2 0 0 1 2 2 0 2 1 1 0 0 1 1 1 1 0 0 0 1 1 1 1 1 0 0 0 0 0 0 0 0 1 0 0 0 0 2 2 1 1 0 0 0 0 0 0 0 0 2 0 2 2 2 2 2 0 2 2 0 1 2 0 0 0 2 2 0 0 1 1 1 0 1 2 0 1 1 0 0 1 1 1 2 0 1 1 0 2 0 1 0 1 1 0 1 1 1 0 2 1 0 1 1 0 0 0 0 0 0 0 0 0 0 1 0 2 1 0 0 1 1 1 1 0 0 1 0 1 0 0 0 0 0 1 0 1 1 1 2 2 1 2 2 1 0 1 1 1 1 1 1 0 0 1 0 0 0 0 1 2 0 0 2 0 0 0 0 1 0 0 0 0 1 0 1 0 0 1 0 0 0 0 2 1 0 0 1 1 1 0 1 0 0 2 1 0 1 1 2 2 0 2 2 0 0 0 0 0 0 0 2 0 0 2 0 0 0 1 2 0 0 0 0 0 2 0 0 0 1 0 0 1 0 1 0 0 0 0 0 0 0 0 0 0 1 0 1 1 0 0 0 0 1 0 2 0 0 0 2 1 2 0 2 2 0 1 0 0 1 0 2 1 2 1 0 0 0 0 1 1 1 0 1 2 1 1 1 0 1 1 0 0 1 1 1 0 2 1 2 0 2 0 2 0 2 1 2 0 0 0 0 0 0 2 0 0 0 0 1 0 0 0 1 1 2 0 0 0 2 2 2 0 1 2 0 0 0 0 1 0 1 1 0 2 2 0 2 0 2 1 2 2 2 0 1 0 0 1 1 1 1 0 0 0 0 1 0 0 1 0 2 0 0 0 2 2 0 2 0 2 0 0 1 0 1 1 1 1 0 0 1 1 0 0 0 0 1 1 1 1 0 1 1 0 0 1 1 0 0 2 1 0 1 2 0 1 2 0 0 1 0 2 2 2 0 0 0 0 0 1 1 0 1 0 0 1 2 1 0 1 0 0 0 0 0 0 1 1 1 2 0 0 0 1 2 1 2 0 0 0 0 0 0 2 2 0 0 0 0 1 0 0 0 1 1 0 1 1 1 1 0 1 1 0 0 0 0 1 1 0 0 0 0 2 0 1 1 1 2 2 0 2 1 1 0 1 1 1 0 0 0 1 2 1 1 2 0 0 2 1 2 2 0 1 1 0 0 0 0 2 0 1 0 1 1 0 1 0 0 0 0 1 0 2 2 1 0 0 2 0 1 0 2 1 0 1 0 0 0 0 0 0 0 0 1 1 0 0 1 2 0 0 0 0 0 2 0 0 0 1 2 2 1 0 0 1 0 0 0 0 0 0 0 0 0 0 1 1 1 1 1 0 2 2 0 0 0 1 0 0 0 0 2 1 1 0 1 2 2 2 0 0 0 1 1 0 0 1 2 0 0 1 0 0 1 0 0 0 1 1 1 0 0 1 0 2 1 1 1 0 0 2 0 0 2 0 0 0 2 1 0 1 2 1 2 0 1 0 0 1 0 0 0 0 0 2 1 1 0 0 1 0 1 1 1 0 1 0 0 1 0 0 0 0 0 0 0 1 1 1 1 1 0 0 0 0 0 0 0 0 1 1 0 0 0 1 0 1 1 1 0 0 0 1 0 0 0 0 0 0 0 0 0 0 1 0 0 0 2 2 0 0 1 2 1 1 1 0 1 0 1 1 0 0 1 1 1 1 0 1 0 1 0 1 0 1 0 0 2 2 0 0 0 0 0 1 0 0 0 0 1 0 0 0 0 2 0 0 1 1 1 0 0 1 0 0 0 0 0 0 0 0 0 2 1 2 0 0 2 0 0 1 1 0 1 0 2 2 1 0 1 0 1 0 0 0 0 1 0 0 2 0 0 2 0 0 0 0 1 0 0 2 0 1 1 1 0 0 1 0 1 0 0 1 0 0 1 1 0 0 0 0 1 2 0 0 1 0 0 1 2 1 2 1 0 0 0 2 1 1 1 1 1 1 0 1 0 0 1 0 2 2 0 0 2 0 1 1 2 0 2 2 2 0 1 0 0 2 2 2 0 1 1 1 0 1 0 0 2 2 2 0 0 1 0 0 1 0 1 0 2 0 2 2 0 0 0 1 1 0 1 0 2 0 0 0 0 0 0 0 0 0 2 0 2 0 0 2 0 2 1 1 0 0 0 0 0 0 0 0 0 0 0 0 0 0 0 0
49 0 0 1 0 0 0 1 2 0 0 0 0 1 1 0 0 1 1 1 1 1 0 2 0 0 2 2 2 1 2 1 1 1 0 1 1 2 0 2 2 0 1 1 2 0 1 0 0 1 1 1 0 0 0 2 0 0 0 1 1 2 2 0 0 0 0 0 0 0 0 1 2 0 2 2 2 1 2 0 1 1 0 1 2 0 0 0 1 1 0 0 1 1 0 0 0 1 1 1 0 0 1 0 1 0 2 1 1 1 0 1 0 1 0 1 1 0 0 2 2 0 2 1 0 1 1 2 2 0 0 0 0 0 0 0 0 0 2 0 1 0 0 0 0 1 0 0 0 2 0 2 0 2 0 0 0 1 0 1 1 0 1 1 1 2 2 0 2 1 0 1 0 1 1 0 0 0 1 2 0 2 1 2 0 0 2 2 2 2 0 2 0 1 2 0 0 0 0 0 0 0 0 0 2 0 1 1 2 0 1 2 1 0 1 1 1 0 2 1 2 1 2 2 0 2 2 0 0 0 0 0 0 0 1 0 0 2 0 0 0 0 2 2 0 0 0 0 1 1 1 1 2 0 0 0 0 0 0 0 0 0 1 1 0 0 0 0 2 2 0 0 0 0 0 0 0 1 1 0 0 1 2 0 2 1 1 1 0 2 0 0 1 0 2 1 0 0 1 0 1 1 1 1 1 0 0 1 0 1 0 2 1 2 0 0 1 0 0 0 0 0 0 1 2 0 1 0 2 2 2 2 1 1 0 0 0 1 0 1 0 1 2 0 1 2 0 1 2 1 1 0 2 2 2 0 1 0 1 0 1 1 1 1 1 0 0 2 2 0 2 0 0 0 1 1 2 0 1 0 1 0 1 1 0 1 0 0 0 0 0 0 0 0 2 0 0 0 2 2 0 2 0 2 0 1 0 0 0 0 0 0 0 0 1 2 1 0 0 0 1 1 0 1 1 2 2 0 0 0 0 0 0 2 0 1 0 0 1 0 1 0 0 1 0 1 0 0 0 0 0 1 0 1 1 0 1 1 1 1 1 1 1 0 0 1 1 0 0 0 0 0 1 1 1 0 0 1 1 0 0 0 0 0 0 1 0 1 1 0 1 1 0 2 1 0 0 2 2 0 1 0 2 0 0 0 1 1 0 0 0 2 0 0 2 0 0 1 0 1 1 1 2 2 0 1 1 0 1 1 0 0 2 1 2 0 2 0 0 1 0 0 1 1 2 0 1 2 2 0 0 0 0 1 2 1 0 1 1 0 0 0 1 0 0 0 1 1 1 1 0 0 1 0 0 0 2 0 0 0 1 0 0 0 1 1 1 1 1 2 0 0 0 0 1 0 1 0 0 1 0 0 0 0 1 2 1 0 1 1 2 1 0 0 0 0 0 0 0 0 1 1 0 0 0 1 1 1 0 0 0 0 0 0 0 1 2 0 1 0 1 1 0 1 0 0 2 1 0 1 0 1 0 1 0 2 0 1 2 0 0 0 1 1 2 1 1 1 0 0 0 1 1 0 0 1 1 0 0 0 0 1 2 2 1 1 0 0 1 0 0 0 0 0 0 0 0 0 0 2 0 2 0 0 2 0 2 2 0 1 0 0 0 1 0 0 0 0 0 0 0 0 1 2 0 1 1 0 0 0 0 0 0 0 0 0 0 0 0 0 0 1 0 0 0 1 0 0 0 0 0 0 0 0 0 1 0 1 0 1 1 1 2 1 0 1 0 1 1 1 0 0 2 0 0 0 0 0 0 2 2 2 0 0 0 2 0 2 0 2 0 0 2 1 0 0 0 1 0 0 0 0 0 0 2 0 0 0 0 2 0 0 2 2 2 0 0 0 1 0 2 1 2 1 0 0 1 2 0 2 0 0 1 0 0 0 0 0 0 0 0 1 1 0 1 1 1 1 0 1 0 0 1 0 1 0 0 0 1 0 0 1 0 0 0 0 2 0 1 2 0 1 2 0 2 0 0 2 0 0 2 0 0 0 0 0 0 1 0 1 1 0 0 2 1 1 2 1 2 0 1 0 2 1 1 1 1 1 0 1 0 0 1 1 2 2 0 2 2 0 0 2 2 0 0 0 0 1 1 0 0 2 0 2 0 0 0 1 0 0 0 0 1 0 1 1 1 0 0 1 1 0 2 0 0 0 0 1 0 0 2 0 0 0 2 0 0 0 0 0 0 1 0 0 0 2 0 0 0 0 0 0 2 2 0 1 1 0 0 0 0 0 0 1 2 0 0 1 1 0 0 0
50 1 0 2 0 0 1 1 2 0 0 1 0 0 0 0 0 1 1 1 1 0 0 2 0 0 1 1 2 2 2 1 0 0 0 0 2 1 0 2 2 0 1 1 2 1 2 0 0 1 1 2 2 2 0 1 0 0 1 0 0 0 2 2 1 1 1 0 0 0 0 1 1 0 1 2 2 2 2 1 1 2 0 1 2 0 0 0 1 2 0 0 0 1 1 0 1 1 0 0 0 0 0 1 1 2 2 2 2 1 0 2 0 2 0 2 2 0 0 2 2 0 2 2 0 1 2 2 1 1 1 1 1 0 0 0 0 0 0 0 0 0 0 0 0 0 0 0 0 1 0 0 0 0 0 0 0 1 0 2 1 2 0 2 1 1 1 1 0 1 1 1 1 1 1 0 1 1 0 0 0 1 1 2 1 0 2 2 1 0 1 2 0 2 2 0 0 0 0 0 0 1 0 0 2 0 1 0 1 0 2 2 1 0 2 0 0 1 1 0 1 1 1 1 0 0 0 1 0 0 0 1 0 0 2 0 0 1 1 1 0 0 2 2 0 0 0 0 2 0 0 0 1 0 0 0 0 0 0 1 0 1 0 0 0 0 1 0 2 0 0 1 2 2 0 1 2 0 2 1 1 0 1 1 1 0 1 2 0 2 2 1 0 0 1 1 2 2 0 2 1 0 0 0 0 0 0 2 0 2 0 2 1 1 1 0 1 0 0 0 0 0 2 2 2 0 1 0 0 1 2 1 0 0 0 1 0 1 0 1 1 1 1 0 0 0 2 0 2 1 0 0 2 2 2 0 1 0 0 1 0 0 2 0 1 1 0 2 2 0 2 0 1 0 1 1 2 0 1 0 1 0 0 0 1 2 0 0 0 0 0 1 2 1 1 1 1 2 1 1 0 1 0 2 1 0 0 0 0 0 1 0 0 0 0 2 1 0 0 0 0 1 0 1 1 2 2 0 0 0 1 0 0 2 0 0 0 1 1 1 0 0 0 0 0 2 0 1 0 0 0 0 0 2 0 0 0 0 0 1 2 1 0 0 0 2 1 1 0 1 2 2 1 1 2 0 1 2 1 1 2 0 0 2 1 1 1 0 0 1 1 1 0 2 1 0 1 1 1 1 0 0 1 1 0 1 1 1 0 0 1 1 1 1 0 1 1 1 1 2 1 0 1 1 0 0 0 1 1 1 1 0 0 0 0 0 0 1 0 1 0 0 1 1 2 1 1 2 2 0 0 0 0 0 2 2 0 0 0 0 0 0 0 0 1 0 2 0 0 0 0 1 1 0 1 0 1 1 0 1 0 1 0 0 2 1 1 0 0 1 0 0 0 0 0 0 2 0 1 1 0 1 1 1 2 2 0 0 2 0 0 0 0 1 1 1 1 0 0 0 1 1 0 0 0 0 2 1 0 0 0 0 0 0 0 0 1 1 0 0 1 1 0 0 1 0 1 1 1 0 0 0 1 0 1 1 0 0 1 0 0 0 0 2 2 2 1 1 0 1 1 0 1 0 0 2 1 0 1 0 1 1 2 2 2 2 1 2 1 0 1 0 2 0 0 0 0 0 0 2 1 1 0 0 2 0 2 2 0 0 0 0 0 0 1 1 0 0 0 0 0 0 1 1 2 2 0 0 0 0 0 0 0 0 0 0 0 0 0 1 1 1 0 1 0 0 0 0 0 1 0 0 0 0 0 1 2 0 1 0 0 0 2 1 0 0 0 2 1 1 0 0 2 1 1 1 0 1 0 1 2 1 1 0 0 1 0 2 1 2 0 2 2 0 1 1 0 0 0 2 0 1 0 0 1 0 0 0 1 2 1 1 1 1 1 0 0 0 1 1 1 2 1 0 0 0 0 0 1 1 0 1 2 0 0 0 0 0 1 0 1 1 0 0 0 0 0 1 0 0 0 1 1 0 1 1 0 0 0 0 1 1 0 0 0 0 0 0 2 2 0 0 1 0 1 1 1 0 1 1 1 0 0 0 0 1 0 1 0 0 1 0 2 1 1 1 2 0 0 1 0 0 1 1 2 2 1 0 0 0 0 0 0 0 2 1 1 1 2 1 0 2 0 2 2 1 1 1 0 1 0 2 0 1 0 0 1 1 1 0 0 0 2 1 1 2 2 1 1 1 0 0 0 0 2 0 2 2 0 0 1 1 0 0 0 1 1 0 1 1 0 0 1 1 0 0 2 0 1 0 0 1 1 1 0 0 0 1 0 1 1 0 0 0 0 0 0 0 0 0 1 1
51 0 1 1 0 0 2 2 1 1 0 0 0 1 1 0 0 1 0 2 2 0 0 2 0 0 1 1 1 0 1 1 1 1 0 0 2 0 1 0 0 1 0 1 2 0 0 1 0 1 0 0 0 0 0 1 0 1 1 2 0 1 1 1 0 1 1 1 0 0 0 1 0 0 0 2 1 2 2 0 2 2 0 2 2 0 0 0 1 1 0 0 0 2 0 0 0 2 2 2 2 0 2 0 0 0 2 1 1 1 0 1 1 1 1 1 1 0 0 2 2 0 2 0 0 0 0 0 0 0 1 1 0 0 1 1 0 0 1 1 1 0 0 0 0 0 0 0 0 1 0 1 0 2 0 1 1 2 0 1 0 0 1 2 0 1 1 0 1 1 1 0 0 1 2 0 1 1 0 0 0 0 0 2 2 2 0 0 0 0 2 2 0 1 1 1 1 1 0 0 0 1 0 1 1 0 1 0 0 0 1 1 2 0 1 0 0 1 2 2 2 0 1 2 1 1 1 0 0 0 0 0 1 1 1 0 1 1 1 1 0 0 2 2 0 0 0 0 2 0 0 0 1 1 1 0 0 1 1 1 1 1 0 0 0 0 1 2 1 1 1 0 2 2 0 1 1 1 1 1 1 0 2 1 1 0 2 0 0 2 1 2 1 1 2 1 1 1 1 0 2 0 2 2 2 1 1 2 0 1 0 1 2 2 1 1 2 0 0 0 0 0 1 2 0 0 0 2 0 2 2 1 0 0 0 0 0 2 0 1 1 1 2 0 1 1 1 0 0 2 0 2 0 0 0 2 0 1 0 2 0 0 2 0 0 0 0 1 1 0 2 0 0 0 0 0 1 0 0 0 1 1 0 1 2 2 0 0 0 0 0 0 0 1 2 0 1 0 1 1 0 1 0 1 1 0 0 0 0 0 0 1 1 1 1 2 1 1 0 1 0 1 0 1 0 2 0 0 0 0 1 0 0 1 0 1 1 0 0 0 0 0 0 0 1 0 0 1 0 0 0 1 0 1 1 0 1 0 0 0 2 1 0 0 0 1 0 1 0 0 1 1 2 0 2 0 2 2 2 0 0 1 0 1 0 1 0 0 0 0 2 1 1 1 1 0 1 1 1 0 1 1 1 1 1 0 2 0 0 2 0 0 1 0 0 1 1 2 0 0 0 1 2 2 1 0 0 1 0 1 0 1 1 1 1 0 1 1 1 2 0 0 2 2 2 2 2 1 1 0 0 0 0 2 0 1 0 0 1 0 0 0 1 0 0 0 1 2 2 2 0 0 1 0 1 0 0 1 0 1 1 0 0 0 0 0 0 0 2 1 2 0 0 1 2 0 1 0 0 1 0 0 0 0 1 1 1 0 1 2 0 0 0 0 0 0 0 1 1 0 0 0 1 1 1 0 0 1 0 0 0 1 0 0 0 0 2 0 0 1 1 1 0 1 1 0 1 1 2 0 1 1 2 0 0 1 0 0 1 0 0 0 1 1 1 1 1 0 2 0 0 0 2 0 0 1 2 0 0 0 0 1 2 1 2 2 1 1 0 0 2 1 0 2 2 0 0 0 0 2 1 2 0 0 1 0 1 1 0 0 0 0 0 0 1 1 0 0 0 0 0 0 0 1 1 2 0 1 1 0 1 1 0 0 0 0 1 0 1 2 0 2 0 1 0 0 0 0 0 0 0 0 0 0 1 0 0 1 1 1 1 0 2 1 0 0 0 1 0 0 0 0 2 0 0 0 0 0 1 1 2 2 0 0 0 1 0 0 0 0 2 0 2 0 0 0 1 0 0 1 1 0 0 0 2 0 2 0 1 2 0 0 1 0 0 0 1 0 2 0 2 2 2 0 1 0 0 1 1 2 1 0 1 1 0 1 0 0 0 0 0 0 1 0 2 0 1 0 0 0 0 1 2 0 0 0 2 0 0 1 0 2 0 0 1 0 2 0 2 0 0 0 2 0 2 0 0 1 1 1 2 0 0 0 0 0 0 2 0 0 2 0 0 2 2 2 2 2 0 0 0 1 1 1 1 0 1 1 0 1 0 0 1 0 1 1 1 1 2 1 0 2 1 1 1 0 0 0 0 0 0 2 0 2 0 0 0 1 0 0 0 0 0 0 0 0 1 0 0 0 1 0 1 0 1 0 1 2 0 0 1 1 0 0 1 1 2 0 0 0 0 0 0 0 0 1 1 0 0 1 1 0 1 2 0 0 0 0 0 0 0 0 0 0 0 0 0 1 1 0 1 0
52 0 0 1 0 0 1 2 0 2 0 0 1 2 1 0 1 2 1 2 1 1 0 2 0 0 0 2 2 0 2 1 0 2 0 2 1 0 0 0 1 1 0 0 1 0 0 0 1 2 0 0 0 0 0 0 0 0 0 0 0 1 2 2 0 0 0 0 0 1 0 0 0 0 0 2 2 1 2 0 1 1 1 0 0 0 0 1 2 2 0 1 1 1 0 0 0 1 1 1 1 0 0 1 1 1 2 1 1 1 0 1 0 1 0 1 1 0 0 2 2 0 2 1 0 1 1 1 0 1 0 0 0 0 0 0 0 0 0 1 1 0 0 0 1 0 0 0 0 2 0 2 0 0 0 1 1 0 1 0 0 0 1 2 1 0 0 1 1 0 0 0 1 1 1 0 0 1 0 0 0 1 0 1 0 0 1 2 1 0 2 2 1 1 0 0 1 1 0 0 0 0 0 0 2 0 0 1 1 0 0 1 0 0 2 1 0 1 0 0 0 0 1 1 0 0 0 0 0 1 1 0 1 1 0 1 0 2 0 0 0 1 1 2 0 0 0 0 2 0 0 0 1 0 0 0 1 0 0 0 0 0 0 2 0 0 0 0 2 1 1 0 2 2 1 1 0 1 1 1 1 1 1 0 0 0 0 1 0 1 1 0 0 0 1 1 1 1 1 0 0 0 0 0 0 0 0 2 1 1 0 1 1 1 0 0 2 0 0 1 0 0 0 1 1 0 1 0 0 0 0 0 1 0 0 0 0 1 0 1 1 1 1 0 0 0 2 0 2 2 0 0 1 1 0 1 1 1 0 0 0 0 2 0 1 0 0 2 2 0 2 0 1 1 0 0 1 0 1 0 0 2 1 1 0 0 0 0 0 1 0 0 1 0 2 0 0 1 0 0 0 0 0 2 0 0 1 1 0 0 1 1 0 0 1 1 0 2 0 0 0 2 1 0 0 1 1 0 0 1 1 1 1 1 1 1 1 1 0 1 1 0 0 1 0 1 1 1 1 0 0 0 0 2 0 0 0 2 1 1 1 1 0 1 0 1 0 1 0 1 1 1 2 1 1 0 1 2 2 1 1 0 0 2 0 0 0 1 1 1 0 0 0 1 0 0 2 2 2 0 0 0 2 0 0 1 0 0 1 1 1 0 2 0 0 0 0 2 0 1 1 1 2 1 0 1 1 0 1 1 0 0 0 0 0 0 2 1 0 1 0 0 2 1 2 2 0 1 1 0 0 0 0 2 0 0 1 0 0 1 0 0 1 0 0 0 1 0 0 0 2 1 2 0 1 0 2 0 0 0 0 1 1 0 0 0 0 0 0 1 0 1 1 0 0 0 0 0 0 0 0 2 1 0 2 2 1 0 2 0 0 1 0 1 0 0 1 2 0 0 0 2 0 0 0 1 0 0 0 0 2 0 0 0 0 2 2 0 2 0 1 1 0 1 1 0 1 0 2 1 0 1 0 0 1 2 0 0 2 0 0 0 0 0 0 0 1 1 0 2 2 0 0 0 0 1 1 0 0 0 1 1 1 0 1 1 0 2 0 1 1 2 0 0 1 0 0 0 0 0 0 0 0 0 0 0 1 0 1 0 1 0 0 1 0 0 0 0 0 0 0 0 1 2 0 1 1 0 0 0 0 0 1 0 0 1 0 0 1 1 0 1 0 0 0 0 0 1 0 0 0 0 0 0 0 1 0 0 1 0 0 0 2 1 0 1 1 1 1 1 0 0 2 0 0 0 0 1 0 1 2 2 1 1 1 1 1 0 0 0 1 0 2 1 0 0 0 0 0 1 0 1 0 0 2 0 1 0 1 2 1 1 0 0 0 0 0 0 1 1 1 2 2 0 0 0 0 1 2 2 0 2 2 0 0 0 0 0 1 1 0 0 1 0 1 0 0 1 1 0 0 1 1 0 1 0 1 2 0 0 0 0 0 0 0 1 1 0 2 1 1 1 1 0 1 0 0 0 2 2 2 0 0 0 0 0 1 2 1 0 0 0 0 2 2 2 2 2 0 0 0 2 2 2 1 2 0 1 0 0 0 0 0 0 0 0 2 0 2 2 0 2 1 1 1 2 2 1 0 1 0 2 0 1 0 0 1 1 0 1 0 0 1 1 1 0 1 0 0 0 2 0 1 0 0 0 2 1 0 0 1 0 0 0 0 1 1 1 1 0 1 1 0 0 1 1 1 0 2 0 0 2 0 1 0 0 1 1 2 1 0 1 0 0 0 0 0 1 1 0 1 0
53 1 0 2 0 0 2 2 2 0 0 0 1 1 0 0 0 2 1 2 2 0 0 2 0 0 0 1 2 1 1 0 1 2 0 1 1 1 0 0 0 2 1 0 1 1 2 0 0 2 1 1 1 1 0 2 1 0 1 2 0 1 0 0 0 0 0 0 1 1 0 2 1 0 0 1 1 1 2 0 1 1 1 1 1 0 0 1 2 2 0 0 2 1 0 0 0 1 0 0 0 0 1 0 1 1 2 0 1 1 0 1 0 0 1 1 1 0 1 0 0 0 2 2 0 2 2 0 0 0 0 0 0 0 1 1 1 0 0 0 0 0 0 1 0 0 0 0 0 0 1 0 0 0 0 0 0 0 1 1 1 1 1 1 0 1 1 1 1 1 1 1 1 2 1 0 0 0 0 0 0 0 0 2 0 0 2 1 0 0 0 1 1 1 0 1 1 1 0 0 0 1 1 0 2 0 0 1 1 0 1 1 0 0 1 0 0 0 1 1 2 1 2 2 0 1 1 0 0 0 0 0 0 0 2 0 0 2 0 0 0 1 1 0 0 0 0 0 1 0 0 0 1 1 1 0 1 2 1 0 0 0 0 0 0 0 0 1 1 1 0 2 1 1 1 1 0 0 1 0 0 1 2 0 1 1 1 1 0 1 0 0 0 1 2 2 0 0 0 0 1 1 1 1 1 0 1 2 0 0 1 0 1 1 2 0 2 1 0 2 0 0 2 1 2 0 0 0 1 1 2 1 0 0 0 0 0 2 0 0 0 0 2 0 1 1 1 0 0 2 0 1 1 1 0 1 1 1 0 0 0 0 1 0 1 0 0 1 1 0 2 0 1 1 0 0 2 0 1 0 1 1 1 1 0 0 0 1 1 0 0 1 0 0 2 0 0 0 0 0 0 1 0 2 1 0 0 0 0 0 0 1 0 0 0 2 1 1 0 0 0 2 1 0 2 2 2 0 0 0 2 0 0 2 0 0 0 1 1 1 1 0 0 1 1 0 0 1 0 0 0 0 0 2 0 0 0 2 2 1 1 1 0 1 0 1 0 2 0 1 2 2 2 1 1 1 0 2 1 0 0 1 1 2 0 1 0 1 1 1 0 0 1 1 1 0 1 2 2 0 1 0 1 1 0 1 1 1 0 1 1 0 1 0 1 1 1 2 0 0 0 2 2 2 0 0 0 1 0 1 1 1 0 0 0 0 1 0 1 1 0 0 2 2 2 1 1 1 1 0 0 0 1 0 2 2 0 0 0 0 0 2 1 0 0 0 2 2 2 1 0 0 0 0 0 0 2 0 0 1 0 0 0 0 0 0 0 0 0 1 0 1 1 1 0 0 0 0 0 0 0 1 1 0 2 2 1 0 1 2 0 0 0 1 0 0 0 2 0 0 0 2 0 1 1 0 0 2 0 0 0 2 1 0 0 1 1 0 1 1 0 0 0 2 1 0 1 2 2 0 0 1 0 1 1 2 0 0 2 1 1 0 0 1 1 1 0 0 1 0 0 1 0 0 0 1 1 1 1 1 1 0 2 2 1 1 0 2 2 1 0 1 0 2 2 0 0 0 0 0 0 0 0 1 1 0 1 1 0 1 1 0 0 0 0 0 0 0 0 0 0 0 0 2 0 2 0 1 1 0 0 0 0 0 0 0 1 0 0 1 0 1 0 0 0 1 0 0 0 0 0 0 0 0 0 0 0 0 1 0 0 0 2 1 0 1 2 1 1 1 1 0 1 1 1 0 0 0 1 0 1 2 1 1 2 0 2 2 1 2 0 1 1 1 0 0 0 0 0 1 0 0 0 0 1 0 1 0 0 2 1 1 1 1 0 0 1 0 2 0 2 2 2 1 0 0 1 1 1 2 1 0 2 0 0 0 0 0 0 1 0 0 1 0 1 0 1 1 0 1 0 1 1 1 2 0 0 1 0 1 0 2 0 0 0 0 0 0 2 0 0 0 1 1 2 2 0 1 1 2 2 0 0 0 0 0 0 0 0 0 2 0 0 1 2 1 1 1 1 0 1 1 1 1 1 0 1 1 0 1 1 0 0 1 1 0 1 1 1 0 1 0 0 2 1 2 1 0 1 0 0 1 0 1 1 0 0 0 0 2 0 0 2 0 1 0 1 0 1 0 1 0 0 1 1 0 2 2 0 1 1 0 1 0 1 0 0 0 0 0 0 2 0 0 1 0 2 0 0 1 1 0 1 2 0 0 0 0 0 0 0 0 0 1 1 0 0 0 1 0 1 0
54 1 0 2 0 0 1 2 2 1 0 1 0 1 1 0 0 1 0 1 1 0 0 2 0 0 0 2 2 0 1 0 0 2 2 1 1 1 0 1 0 1 0 0 1 0 0 0 0 2 2 2 0 1 2 0 0 0 2 0 2 2 1 1 1 1 1 0 0 0 0 0 2 0 2 2 2 0 0 0 2 2 0 2 2 0 0 1 2 2 1 1 2 2 0 0 0 1 0 1 1 0 2 0 0 0 2 0 1 1 0 2 0 2 1 2 2 0 1 1 1 0 2 1 0 1 1 0 0 0 0 0 0 0 0 0 0 0 0 1 0 0 0 0 1 1 1 0 0 1 0 1 0 2 0 0 0 0 1 2 1 1 1 2 0 2 2 0 1 1 0 2 0 1 1 0 0 0 1 2 0 2 0 1 0 0 1 0 0 0 2 2 1 1 0 0 1 0 0 0 0 0 0 0 2 0 0 0 1 0 0 0 0 1 0 0 0 0 0 0 2 2 2 2 0 1 1 0 0 0 0 0 0 1 2 1 0 2 0 0 0 0 2 2 0 0 0 0 2 0 0 0 1 0 0 0 1 1 0 0 0 0 1 1 0 0 1 1 1 2 0 1 1 1 0 0 0 0 0 0 0 1 2 0 2 0 2 1 0 2 1 1 0 1 2 2 1 0 1 0 0 0 0 0 0 0 0 2 1 1 0 1 1 2 1 0 1 1 0 0 0 0 2 2 1 0 0 0 0 0 2 1 0 0 0 0 0 1 0 0 0 0 2 1 0 0 1 0 2 2 1 0 2 2 1 0 2 0 0 2 0 0 2 0 2 0 0 1 1 0 2 0 0 0 0 0 1 1 0 0 2 1 0 0 0 0 0 0 0 1 0 0 1 1 1 1 1 2 1 1 0 1 0 2 0 0 1 1 0 0 0 1 0 0 1 2 1 0 0 0 0 1 1 1 1 1 1 0 0 0 1 0 0 1 0 1 0 1 1 0 0 0 0 0 0 1 0 1 1 0 0 0 0 2 0 0 0 2 2 2 1 1 1 0 0 0 0 1 0 0 0 0 2 1 1 1 1 2 2 2 2 0 0 1 1 1 1 1 1 1 0 0 1 2 1 0 0 0 0 1 0 2 1 1 0 1 2 1 0 1 0 1 1 0 0 0 0 2 0 0 0 2 2 2 0 1 1 1 0 1 1 0 2 1 2 1 1 0 1 1 0 0 1 1 1 2 1 2 2 0 0 0 0 0 2 2 0 0 1 1 1 0 0 0 0 2 0 0 0 0 1 1 1 0 1 0 1 1 0 1 0 0 1 0 0 1 1 0 1 2 0 0 1 1 1 0 0 0 0 0 0 2 0 0 2 2 0 0 1 1 0 0 0 0 1 1 1 0 0 0 1 1 0 0 0 1 1 2 0 0 1 1 1 0 0 2 2 0 0 1 0 0 0 1 0 0 1 0 1 1 0 1 0 1 1 2 0 1 2 0 0 0 2 1 1 1 1 1 1 1 1 0 0 0 2 2 0 0 0 0 1 0 2 2 2 2 2 0 2 0 1 0 1 1 0 0 0 0 0 1 1 1 1 0 1 1 0 2 0 0 0 0 0 0 0 1 0 0 0 0 0 0 1 2 0 1 0 2 1 0 0 0 1 0 0 0 1 0 0 2 1 2 0 0 0 0 0 0 0 0 0 0 0 0 1 0 0 0 0 0 0 1 2 2 1 0 0 1 2 2 1 0 2 1 0 0 0 0 1 0 1 2 1 1 1 1 1 0 0 0 1 0 2 1 0 0 0 1 0 1 0 0 0 0 2 1 0 0 1 2 0 0 1 1 2 1 1 0 1 0 2 1 2 0 0 0 0 1 1 2 0 1 1 0 0 0 0 0 0 0 0 0 0 0 0 0 0 1 0 0 0 2 1 1 1 0 1 0 1 0 0 0 0 0 1 0 1 0 1 1 0 0 2 0 2 0 0 0 1 1 2 0 1 0 0 1 0 1 0 1 2 0 1 1 2 1 1 2 0 0 0 2 2 1 2 2 0 0 1 2 1 0 0 1 1 0 1 0 2 2 0 2 1 2 2 1 1 1 0 0 1 1 0 2 0 0 1 2 0 0 0 1 1 0 0 0 0 1 0 1 1 0 0 0 2 0 2 1 0 0 2 0 0 0 1 1 1 1 0 0 0 0 0 0 0 0 2 0 2 0 0 2 1 2 0 0 0 1 0 1 1 0 0 1 0 0 0 0 0 0 0 0
55 1 0 1 0 0 1 2 1 1 1 0 0 2 2 0 0 2 2 2 1 1 0 2 0 0 1 1 2 2 1 1 1 2 0 1 1 1 1 0 0 1 1 1 2 2 0 0 0 2 1 1 1 1 1 1 0 1 1 0 1 1 2 1 0 0 0 0 0 0 0 1 0 0 0 2 2 2 2 0 2 2 0 1 2 0 1 1 1 1 1 1 0 1 0 0 0 2 0 0 0 0 0 1 1 1 2 1 1 1 0 1 1 2 1 2 2 0 1 1 1 0 2 1 0 1 1 1 0 1 0 0 0 0 0 0 0 0 0 0 0 0 0 0 1 1 0 0 1 1 0 0 0 1 0 0 0 1 0 0 0 0 2 2 1 2 1 1 0 1 0 1 0 1 1 0 1 0 1 1 0 1 1 2 1 1 1 1 1 1 0 2 1 1 1 1 0 0 1 0 0 1 0 1 1 0 1 1 1 0 1 1 1 0 1 0 0 0 1 1 1 0 2 1 0 1 0 0 0 0 0 0 0 0 1 0 0 1 0 0 0 0 2 1 0 0 0 0 1 0 0 0 0 0 0 1 0 0 0 0 0 0 0 0 0 0 0 1 1 1 0 0 1 1 0 1 0 0 2 0 0 0 2 0 1 0 2 2 0 2 1 1 2 0 2 0 2 2 1 0 0 0 1 1 1 0 0 2 1 1 0 0 0 1 1 1 2 0 1 0 2 2 0 2 2 0 2 0 0 0 2 2 0 0 0 0 0 1 0 0 1 1 1 0 2 2 0 0 1 0 1 0 1 1 0 1 1 1 1 0 1 1 2 0 1 0 0 0 2 2 0 2 1 0 1 1 0 1 0 0 0 1 1 1 1 1 0 1 1 0 0 0 0 0 2 1 0 1 0 0 0 1 0 1 1 0 0 2 0 0 0 0 0 0 2 2 0 1 0 0 0 1 0 0 1 2 0 0 0 0 0 0 0 2 0 2 0 2 1 0 1 0 0 2 0 1 0 2 0 0 0 0 0 2 1 1 1 2 1 1 1 1 0 1 0 0 0 1 0 0 1 1 1 2 0 1 0 2 1 1 2 0 0 1 0 2 0 1 0 1 0 0 1 2 0 0 0 1 1 1 1 0 1 1 0 1 1 1 0 2 0 0 1 0 0 1 1 2 2 2 0 0 2 2 0 2 1 0 0 1 0 1 1 1 1 0 1 0 0 1 1 1 1 1 1 2 0 2 2 0 0 0 0 2 0 1 0 0 1 0 1 1 1 0 0 0 2 1 1 1 0 0 0 0 0 0 1 0 0 0 0 1 0 0 1 0 0 0 0 0 0 0 1 0 0 0 0 0 0 0 0 2 1 0 0 1 1 0 2 0 0 0 0 0 0 0 0 0 0 0 0 0 1 1 1 0 1 1 0 0 0 2 1 0 0 1 2 0 0 1 1 1 0 0 2 0 0 1 2 0 2 1 0 1 0 2 0 1 1 0 0 0 1 1 1 1 1 0 1 0 0 1 1 0 0 2 0 0 0 0 2 0 1 1 1 1 1 2 1 1 1 2 0 1 2 0 0 0 0 2 1 1 0 0 1 0 1 1 1 0 1 0 0 1 0 1 0 0 0 0 0 0 1 2 0 1 1 2 2 0 1 1 0 0 0 0 1 0 0 0 0 0 0 0 0 1 1 0 0 0 0 0 0 0 0 1 0 0 0 0 0 0 2 2 0 1 1 2 2 2 0 0 2 0 0 0 0 0 1 1 2 2 0 0 2 0 2 2 1 2 0 2 2 1 0 0 0 1 0 2 0 0 0 0 1 0 2 0 2 2 0 0 0 0 0 0 1 1 1 1 1 1 0 0 0 0 0 1 1 2 0 1 2 0 0 1 1 0 0 0 0 0 1 0 1 1 1 1 0 0 1 1 0 0 2 0 0 0 0 0 0 1 0 0 0 0 2 0 1 0 0 0 2 0 1 0 0 0 0 0 0 0 1 0 0 1 0 0 0 1 2 0 0 2 2 2 2 2 0 0 0 1 1 1 2 2 0 0 0 0 0 0 1 0 0 0 2 0 1 0 0 1 0 1 1 1 0 2 0 1 0 2 0 2 0 0 0 1 1 0 0 0 2 0 1 1 2 1 0 0 2 0 1 0 1 0 1 2 0 1 1 0 0 0 0 1 1 0 0 0 0 0 0 0 0 2 0 0 1 0 0 1 1 2 0 0 0 1 1 0 0 0 0 0 0 1 0 0 0 0 1 0
56 0 0 1 0 0 1 1 2 0 0 1 1 1 1 0 0 2 2 0 0 2 0 1 0 0 1 1 1 0 1 1 0 1 0 0 2 0 0 0 0 1 0 0 1 0 0 0 0 0 0 0 0 1 0 1 0 0 0 0 0 0 1 0 0 0 0 0 0 0 0 1 2 0 1 2 2 0 2 0 0 2 0 0 2 0 0 0 1 1 0 0 0 1 2 0 2 2 1 0 1 0 0 1 1 1 2 0 0 1 0 1 0 0 0 0 0 0 0 1 1 0 1 2 0 0 0 1 1 0 1 1 0 0 0 0 0 0 0 0 1 0 0 0 1 1 1 0 0 1 0 0 0 0 1 1 1 0 0 2 0 0 1 2 1 2 2 0 0 2 2 0 1 1 1 0 1 1 1 1 0 1 0 2 1 1 1 2 1 0 1 2 1 1 0 0 0 0 0 1 1 1 1 0 0 0 0 0 1 0 0 2 0 0 2 0 0 1 0 0 1 1 2 2 0 1 1 1 1 1 1 2 0 1 2 1 1 1 0 2 0 0 2 1 0 0 0 0 2 0 0 0 1 0 0 0 1 0 0 0 0 0 1 2 0 0 1 0 2 1 1 1 1 1 0 1 0 0 1 0 0 0 1 0 1 0 2 1 0 2 2 1 1 0 2 0 1 1 0 0 1 1 2 2 2 0 0 2 1 1 0 1 1 1 0 0 2 0 0 1 2 0 0 2 1 0 1 0 0 0 0 0 0 0 0 0 0 0 0 1 0 1 2 1 0 0 1 0 1 1 0 1 2 2 0 0 2 1 0 0 0 0 1 0 0 0 0 0 0 0 2 0 0 0 0 0 1 0 0 0 1 1 0 0 1 1 0 0 0 0 0 1 1 0 2 0 2 0 0 0 0 0 0 1 0 0 0 0 0 0 0 1 0 0 0 1 1 0 1 0 1 1 0 1 1 2 1 0 0 2 2 0 1 1 1 2 0 1 1 0 2 0 0 0 0 1 0 2 0 0 0 1 0 1 1 0 1 1 1 2 1 2 0 1 0 1 0 1 0 2 2 2 1 2 0 1 0 0 2 0 1 0 0 1 0 1 0 1 1 1 0 0 0 2 2 0 0 2 2 0 0 0 2 0 0 1 1 0 0 1 0 2 0 1 0 1 1 2 1 2 1 0 0 0 0 0 0 1 0 2 0 0 0 0 0 0 1 1 1 2 2 1 1 1 2 1 0 1 1 0 0 0 0 2 1 0 0 2 0 2 0 0 1 0 0 0 2 0 0 0 1 1 1 0 1 0 2 0 0 0 0 1 0 0 0 0 0 1 1 1 1 0 1 2 0 0 0 0 0 0 0 1 0 0 1 2 1 0 0 1 0 0 0 1 0 1 2 0 1 1 1 2 0 1 1 0 1 1 0 0 0 1 0 0 0 2 2 0 1 0 0 1 0 1 0 0 2 2 1 0 0 1 0 2 0 2 0 0 1 0 0 0 1 1 1 1 0 0 1 0 0 0 0 0 1 2 0 1 0 0 1 0 2 1 2 2 2 0 2 0 2 0 2 0 0 0 0 0 0 1 1 1 0 0 1 0 1 2 0 0 1 0 0 0 0 0 0 0 0 0 0 0 1 2 0 1 1 1 1 0 0 0 0 0 0 0 1 0 0 1 0 1 0 1 1 0 0 1 0 1 1 1 0 0 0 2 0 0 0 0 0 0 2 1 1 1 0 1 2 2 0 0 1 1 0 0 0 0 2 0 2 2 1 1 1 0 1 1 0 1 1 0 2 1 0 0 0 0 1 1 0 0 0 1 1 0 0 0 0 1 0 0 1 0 0 0 0 1 1 0 2 2 1 1 1 0 1 1 1 2 0 1 2 0 0 1 1 1 1 0 0 0 0 0 0 0 0 0 0 0 0 1 0 0 2 0 0 0 0 0 0 2 1 0 0 2 0 0 2 0 0 0 0 1 1 1 0 1 2 1 1 0 0 0 0 0 0 2 1 0 1 0 0 1 0 0 2 1 0 0 0 2 1 1 2 2 0 0 0 1 0 0 0 0 1 1 2 2 2 1 0 1 2 0 0 1 2 2 1 0 2 1 0 2 0 0 0 1 0 0 0 0 1 1 1 0 0 1 0 0 0 0 1 0 1 0 1 2 0 0 1 0 0 1 0 0 2 0 0 0 0 0 0 0 0 2 0 0 1 0 0 1 0 0 0 0 0 0 0 0 0 1 0 0 1 0 0 1 2 0 1 0
57 0 0 2 0 0 2 2 1 0 0 0 1 2 1 0 0 1 1 0 0 0 1 2 0 0 1 2 2 0 2 1 0 2 1 1 2 2 0 1 1 1 1 1 1 1 0 0 2 2 0 0 0 1 1 1 0 0 1 2 0 2 1 0 0 0 0 0 0 0 0 2 2 1 1 2 2 0 2 0 0 2 0 2 2 0 1 1 1 2 0 1 0 0 1 1 1 1 1 1 2 0 1 0 1 1 2 0 1 1 0 0 1 1 1 1 1 0 0 2 2 0 2 1 0 1 1 1 1 0 0 0 0 0 0 0 0 0 1 0 2 0 0 0 1 2 0 0 0 0 0 0 0 0 0 0 0 1 0 0 0 0 1 2 0 2 1 0 1 2 1 1 1 2 1 1 0 0 1 1 0 1 1 1 0 0 1 0 0 0 1 2 0 0 2 0 0 0 0 0 0 1 0 1 0 0 1 1 1 0 0 2 1 0 2 0 1 1 1 0 2 2 2 2 0 0 0 2 2 2 0 0 0 0 0 0 0 2 0 0 0 0 1 1 0 0 0 0 2 0 0 0 1 0 0 0 0 0 0 0 0 0 0 0 0 0 1 0 2 0 1 0 1 1 0 0 1 0 2 0 0 2 2 1 2 0 2 0 1 2 1 2 2 0 2 0 0 1 0 1 1 0 0 0 0 0 0 1 0 0 2 1 1 2 1 0 2 0 0 1 0 1 1 2 2 0 1 0 1 1 2 1 1 2 0 0 0 1 0 0 0 1 1 0 1 1 1 0 2 1 0 0 2 2 1 0 1 1 0 2 0 0 1 0 1 0 0 2 2 0 2 0 0 0 0 0 1 2 0 1 2 1 0 0 1 0 0 0 0 0 0 0 0 0 2 0 0 0 2 2 0 2 0 2 0 1 0 1 0 0 0 0 0 0 1 2 1 1 0 0 0 1 0 1 0 1 1 0 0 0 0 0 0 1 0 0 0 0 0 0 1 0 0 1 0 0 0 1 0 1 0 1 0 2 0 0 0 1 1 1 2 2 2 0 0 0 0 0 0 0 1 1 2 0 1 1 1 2 2 0 0 0 0 1 0 0 0 2 1 1 0 0 0 2 1 0 2 1 1 1 1 1 2 0 0 0 0 1 0 1 0 1 1 1 0 0 0 2 2 2 1 0 2 2 1 0 0 1 1 1 0 0 1 0 0 0 0 1 0 1 1 0 2 2 2 1 2 1 1 0 0 0 0 2 0 1 0 0 0 0 0 1 1 1 1 1 1 1 1 1 0 0 1 0 1 0 2 0 0 0 1 0 0 0 0 0 0 0 1 2 0 0 2 0 2 0 1 0 0 0 0 2 0 0 1 2 1 0 1 2 0 0 0 1 0 0 0 1 0 1 0 0 0 0 0 1 1 1 0 0 1 1 0 0 0 1 2 0 0 0 0 0 0 0 0 0 2 1 1 0 0 2 1 0 0 2 0 1 2 0 0 0 0 1 2 1 0 1 1 1 1 0 1 0 0 1 1 1 1 1 1 0 2 1 1 1 1 0 2 0 2 0 1 0 0 0 0 1 0 1 0 1 0 0 2 0 0 1 0 0 0 0 0 0 0 0 1 2 1 0 0 0 0 2 0 2 1 0 0 1 0 0 0 0 0 0 0 0 0 1 0 1 0 0 0 1 0 0 0 0 0 0 0 0 0 0 0 1 0 0 0 0 2 1 0 1 1 2 1 0 0 0 2 1 0 0 0 0 2 0 2 2 1 1 1 2 0 2 0 2 0 0 2 1 0 0 1 1 0 0 0 0 0 0 1 0 1 1 0 0 0 0 0 0 0 0 0 0 1 0 2 1 1 1 0 0 1 1 1 2 1 0 1 0 0 0 0 0 0 0 0 1 1 0 1 1 1 1 0 1 0 0 0 0 1 0 0 0 1 1 0 1 0 0 0 2 1 0 1 1 0 0 2 0 2 0 0 1 2 2 2 0 1 0 0 1 0 2 2 0 0 0 0 2 1 1 1 2 0 0 1 0 0 0 2 2 0 1 0 1 0 0 0 0 1 1 1 0 2 1 0 2 2 1 0 1 1 2 1 1 1 1 0 1 0 0 0 1 0 1 0 0 2 0 0 0 0 0 2 1 1 0 2 0 0 0 0 2 0 0 2 0 0 0 1 1 0 0 0 0 0 1 0 0 0 0 2 0 0 1 0 0 1 2 1 2 2 0 1 0 0 0 0 0 0 1 0 0 0 0 1 0
58 1 0 2 0 0 1 1 1 1 1 0 1 1 0 0 1 2 2 1 1 1 0 2 0 0 1 1 2 1 2 0 0 2 1 1 1 0 0 1 1 1 0 0 1 0 1 0 1 1 0 1 1 1 1 0 1 0 1 1 0 1 1 0 0 0 0 0 0 1 1 0 2 0 1 2 2 2 2 0 2 2 0 0 0 0 0 0 1 2 0 0 1 1 1 0 1 2 2 2 2 0 0 2 0 0 2 1 0 2 0 1 1 1 1 1 1 0 0 2 2 0 2 1 0 1 1 1 1 0 0 0 0 0 0 0 0 0 0 2 1 0 0 0 0 0 1 0 0 2 0 2 0 0 0 0 0 0 0 1 1 1 2 2 1 1 0 0 1 2 1 1 2 1 2 0 1 1 0 0 0 1 0 1 0 0 1 1 1 0 2 2 1 0 2 0 1 0 0 0 0 1 0 0 1 0 1 1 1 0 1 2 1 0 1 0 0 1 2 0 2 2 1 2 0 1 1 0 0 0 0 0 0 0 2 0 0 2 0 0 0 0 2 2 0 0 0 0 1 1 1 1 1 0 0 0 1 1 1 1 1 1 0 0 0 0 0 2 2 0 0 1 1 0 0 0 0 0 2 0 0 0 1 0 2 1 1 0 0 2 1 1 1 0 2 0 2 0 0 0 0 0 1 1 1 0 0 1 0 1 0 0 1 1 1 0 2 0 0 2 0 0 2 0 2 0 2 0 0 0 2 0 0 0 0 0 0 0 0 0 0 1 1 0 1 1 1 0 1 1 0 1 2 2 0 0 1 1 0 1 0 0 2 0 0 1 0 2 2 0 2 0 0 0 0 0 2 0 1 0 2 1 2 2 0 1 0 2 2 0 1 1 0 0 2 0 0 1 0 0 0 0 0 2 1 0 0 1 0 0 0 0 0 0 0 2 2 0 1 0 0 1 0 2 0 1 1 1 1 0 1 0 1 1 1 2 0 2 1 0 1 0 0 1 1 2 1 1 1 0 0 1 0 2 0 0 0 2 2 2 1 2 1 1 0 0 0 1 0 1 1 1 2 0 0 0 0 1 0 0 2 0 0 0 0 0 0 2 1 1 0 0 1 0 1 0 0 1 1 1 0 0 2 0 0 0 0 2 0 0 0 2 1 0 0 0 0 1 1 2 1 0 2 2 2 1 1 0 1 1 1 1 2 2 2 1 1 1 0 1 0 0 2 2 2 1 1 1 1 0 0 0 0 2 0 1 0 1 1 0 0 0 0 0 0 1 1 1 1 0 0 0 0 0 0 0 2 1 0 1 0 1 0 0 0 0 0 0 0 0 0 0 0 1 2 0 1 0 0 0 0 2 0 0 1 1 1 0 1 0 1 0 0 0 0 0 0 0 0 0 0 0 1 1 1 0 1 2 0 0 0 0 1 0 0 0 2 2 0 0 0 2 0 1 1 0 1 1 0 0 0 1 2 0 0 1 0 1 1 0 0 0 0 1 1 0 1 0 1 0 0 1 2 0 0 2 0 0 1 0 0 0 1 1 1 1 0 2 2 0 2 1 0 0 0 0 0 0 0 1 0 1 0 0 1 0 0 2 0 0 1 0 0 0 0 1 2 1 1 0 0 0 1 2 0 2 0 1 1 0 1 1 0 1 0 1 1 0 0 0 0 0 0 0 0 1 0 0 0 0 0 0 0 0 0 0 0 0 1 0 0 0 2 0 0 0 1 1 2 2 1 0 2 1 2 2 1 0 1 1 1 1 0 0 0 2 0 1 0 1 1 1 2 1 0 0 0 2 0 2 0 0 0 0 1 0 0 0 1 2 0 0 1 1 1 0 0 0 0 1 1 1 2 0 0 0 1 2 0 2 0 0 1 0 0 0 0 0 0 0 1 0 2 0 2 2 2 0 0 0 0 2 1 0 1 0 0 1 0 0 0 1 0 0 0 1 0 0 0 1 1 1 2 0 2 1 1 0 1 2 2 0 0 0 0 0 0 2 0 0 2 0 1 1 2 2 2 2 1 0 0 1 1 1 2 2 0 1 0 0 0 0 0 0 1 1 1 0 1 1 0 1 1 2 2 2 0 0 0 1 0 2 0 2 0 0 0 1 1 0 0 1 2 1 1 0 0 0 0 0 2 0 1 1 0 0 1 2 0 0 2 0 0 1 0 1 1 0 0 0 0 1 0 0 0 2 0 0 1 0 0 1 0 1 0 0 0 1 0 0 1 1 2 0 1 0 0 0 0 0 0 0
59 0 0 1 0 0 1 2 1 1 1 0 0 0 0 0 1 2 1 2 1 1 0 2 0 0 1 0 1 1 0 0 0 1 0 0 2 1 1 0 0 0 1 2 2 1 0 1 0 2 0 1 0 0 0 0 0 0 1 0 0 2 0 0 0 0 0 1 0 0 0 2 2 0 2 2 2 1 2 0 1 1 0 2 2 0 0 0 2 2 0 1 1 1 2 0 2 0 0 0 1 0 0 2 0 0 2 0 0 2 0 2 0 2 0 2 2 0 1 1 1 0 1 1 0 1 1 1 0 1 0 0 0 0 1 0 1 0 1 0 1 0 1 0 0 1 0 0 0 1 0 0 1 1 0 0 0 0 1 2 0 0 2 2 1 2 1 1 2 0 0 2 1 0 1 0 0 0 0 0 0 1 0 1 0 0 1 0 0 0 0 1 0 1 2 0 2 0 1 0 0 1 0 0 1 0 1 0 2 0 0 1 2 0 1 1 1 0 1 1 1 0 2 2 0 1 1 1 0 0 0 1 0 0 2 0 0 1 0 1 0 1 2 1 0 1 1 0 2 0 0 0 1 0 0 0 1 0 0 1 0 1 0 0 0 1 0 1 1 1 0 0 1 1 0 1 0 1 1 1 1 2 2 2 2 0 2 1 0 2 0 1 0 0 2 1 2 0 1 0 1 1 1 1 1 0 0 2 0 1 0 1 1 1 1 1 2 1 1 1 0 1 1 2 2 0 0 0 0 0 1 1 0 0 0 0 1 1 0 1 0 0 1 0 0 0 2 0 2 2 0 0 2 2 2 0 0 2 0 1 0 0 2 0 2 0 0 0 2 2 0 2 1 1 0 0 0 0 2 0 1 1 0 0 0 0 0 0 0 0 0 1 1 1 2 0 2 1 1 1 0 1 0 1 0 0 1 0 0 0 0 1 0 0 0 2 1 0 0 0 0 1 0 1 0 2 0 0 0 0 1 0 0 0 0 1 0 1 1 1 0 0 0 1 0 2 0 2 0 0 0 0 0 1 1 0 1 2 2 2 2 1 1 1 0 0 0 0 0 0 0 0 1 2 0 1 0 2 2 1 1 0 0 2 1 2 1 0 0 1 1 1 0 1 0 0 1 1 1 0 0 1 1 1 0 1 1 1 0 0 0 2 1 0 0 0 0 2 1 1 0 1 1 1 1 0 0 1 0 1 1 0 1 1 1 0 1 0 1 2 1 1 0 0 0 1 2 1 1 0 0 0 0 2 0 0 0 0 1 1 1 0 1 1 1 0 1 1 1 1 0 0 1 0 1 0 0 0 0 0 0 0 0 0 0 0 0 0 0 1 0 1 1 0 0 0 0 0 0 0 0 1 0 1 0 1 2 1 1 0 0 0 0 0 0 0 0 2 1 1 0 1 0 0 0 1 1 0 0 0 1 0 0 0 0 1 2 0 0 1 1 1 1 1 1 0 0 1 1 0 1 1 0 2 0 1 0 1 1 1 1 0 1 1 1 1 0 2 0 0 0 0 0 0 0 2 0 0 0 0 2 0 2 2 2 2 2 0 2 1 0 1 0 1 0 0 0 0 0 1 0 1 0 0 1 0 1 0 0 1 1 0 0 1 1 1 0 1 1 0 0 0 0 2 0 2 1 2 1 0 1 1 1 0 0 1 0 0 0 2 1 2 0 0 0 0 1 0 0 1 0 0 0 0 0 1 1 0 0 0 0 1 2 0 0 1 0 1 2 2 0 0 1 1 0 0 0 0 0 2 1 1 0 0 0 1 0 1 1 1 1 1 2 1 0 0 0 1 0 1 0 0 0 0 1 1 2 1 1 1 0 0 0 0 0 0 0 0 2 0 2 2 1 1 0 0 1 2 0 2 0 0 1 0 0 0 0 0 1 0 1 1 1 0 1 0 0 0 0 0 0 2 0 0 2 0 0 0 0 0 0 2 0 0 0 1 0 0 1 0 0 0 2 0 2 0 0 1 1 0 0 1 1 0 0 1 0 2 1 0 1 0 1 1 1 1 2 1 1 1 0 0 2 2 1 1 1 0 0 1 1 0 1 0 1 1 1 1 2 1 0 2 1 1 2 2 1 2 0 1 0 2 0 2 0 0 0 1 0 0 0 0 2 2 2 0 0 1 0 0 2 0 1 1 0 0 2 2 0 0 1 1 0 0 0 2 2 0 0 0 0 0 0 0 0 0 2 0 1 1 0 1 1 1 0 0 0 1 1 0 0 0 0 0 0 0 1 0 0 0 0 0
60 0 0 1 0 0 0 2 2 0 0 0 0 0 0 0 0 1 0 2 2 0 0 2 0 0 1 2 2 0 2 1 0 0 0 0 2 2 1 1 1 0 1 0 1 0 1 0 1 0 0 0 0 2 0 1 1 0 1 0 2 2 2 2 0 0 0 0 0 1 1 2 1 0 1 2 2 1 1 0 2 2 0 1 2 0 0 0 0 1 0 0 1 2 0 0 0 2 1 1 1 0 0 0 2 2 2 0 0 2 0 0 0 2 0 2 1 0 1 1 1 0 1 2 1 0 1 1 1 0 0 0 0 0 1 0 1 0 0 1 0 0 0 0 1 1 2 0 0 0 0 1 0 1 0 0 0 1 1 1 0 0 1 2 1 2 2 0 1 1 0 1 1 2 2 0 0 0 0 0 0 0 0 2 1 1 1 1 0 0 0 1 0 0 1 0 0 0 0 0 0 2 1 0 1 0 0 1 1 0 0 1 1 0 2 1 1 1 2 1 2 1 0 1 1 0 0 0 0 0 1 1 0 0 1 0 0 1 0 1 0 0 2 0 0 0 0 0 2 0 0 0 1 0 0 0 0 0 0 1 0 1 0 0 0 0 0 0 2 1 0 1 0 0 0 0 0 1 2 1 1 1 0 0 0 0 0 0 0 2 0 0 0 1 2 1 1 2 0 2 2 0 1 1 1 1 1 1 2 2 0 0 0 2 1 0 2 1 1 1 1 1 0 2 2 0 0 0 1 0 0 0 0 0 1 1 0 1 0 1 0 1 1 0 1 1 1 0 1 1 0 1 1 1 1 1 1 1 0 1 0 0 2 0 2 0 0 1 2 1 1 1 0 0 0 0 1 1 0 0 0 1 0 0 0 0 0 0 0 0 1 1 2 0 2 0 1 0 1 1 0 1 0 2 1 0 0 1 0 0 0 0 0 0 1 2 0 1 0 0 0 1 0 1 0 2 1 0 0 0 0 0 1 1 1 1 0 2 2 2 1 0 0 0 1 1 0 0 1 0 0 0 0 2 2 1 2 0 0 0 2 1 2 0 0 0 0 2 0 1 1 1 1 1 0 1 0 2 2 0 0 0 0 1 1 1 1 1 0 1 1 0 0 1 1 0 1 1 1 0 0 0 2 0 0 1 1 1 1 1 1 0 1 1 0 0 0 1 0 1 2 1 2 2 0 0 0 1 1 1 1 0 0 0 0 1 2 0 0 1 1 0 1 0 0 1 1 1 1 0 0 0 0 2 0 0 0 1 1 0 0 0 0 2 2 0 2 0 0 0 0 0 0 0 0 0 1 1 0 1 0 0 1 0 0 0 0 0 0 1 0 0 0 0 0 0 2 0 1 1 0 1 0 1 2 2 1 0 2 2 0 0 0 0 0 0 0 0 0 0 1 1 0 0 0 0 2 2 0 0 0 1 0 0 0 0 2 1 0 0 0 1 1 2 1 0 1 1 1 0 1 2 1 0 0 2 0 0 1 0 0 0 1 1 1 1 1 1 1 0 0 0 0 0 0 1 1 0 0 0 0 1 1 0 1 1 1 0 2 1 1 1 0 2 2 0 0 0 0 1 0 1 0 0 2 0 1 1 0 0 0 0 0 2 0 0 0 0 0 0 0 2 0 2 0 1 1 1 0 0 0 0 1 0 0 1 0 0 0 1 0 1 0 0 0 1 1 0 0 0 0 0 0 0 0 1 0 0 0 0 0 0 1 0 0 1 0 2 2 2 0 0 2 1 1 1 0 0 0 1 1 1 0 0 0 2 0 2 0 2 0 1 2 1 0 0 0 1 0 1 0 0 0 0 1 0 1 0 0 2 0 0 1 1 1 0 1 1 1 1 1 1 2 1 0 0 1 1 0 2 0 0 1 0 0 0 0 0 0 0 0 0 1 0 1 0 0 1 0 0 1 1 1 0 1 1 1 0 0 0 0 1 0 0 0 0 1 0 1 0 0 0 1 1 2 1 0 2 0 0 1 1 0 0 0 0 1 1 1 1 2 0 0 2 1 1 2 2 0 0 0 2 2 2 0 0 2 1 0 1 0 0 1 0 1 1 2 2 2 0 1 1 0 2 2 2 1 2 1 1 0 2 0 1 0 0 0 1 0 1 0 0 2 1 1 0 0 1 1 1 0 0 0 0 2 0 2 1 1 1 1 0 0 0 1 0 0 1 0 0 0 0 0 0 0 2 0 0 1 0 0 2 0 0 0 0 0 1 0 0 0 0 0 0 1 0 0 0 0 0 1 1
61 1 0 1 0 0 2 2 2 1 0 1 0 0 0 0 0 1 0 2 2 0 0 2 0 0 0 1 1 1 2 0 1 2 1 0 2 2 0 1 0 2 0 0 2 1 1 0 2 2 0 1 0 0 0 1 0 0 1 1 1 1 1 1 0 2 2 0 0 1 1 1 2 0 1 1 1 2 2 1 1 2 0 1 2 0 0 0 2 2 0 1 1 2 1 0 1 0 0 1 0 2 0 0 2 2 2 0 1 1 0 2 0 1 0 2 1 0 1 1 1 0 1 2 1 0 0 1 0 1 1 1 1 0 0 0 0 0 0 0 1 0 1 0 0 1 0 0 0 2 0 2 0 0 1 1 1 0 0 0 0 0 1 1 1 1 0 0 1 1 0 2 2 1 1 0 1 0 0 0 0 0 1 2 0 0 2 2 1 1 0 2 0 1 2 1 1 1 0 0 0 0 1 0 0 0 0 0 2 0 0 1 0 1 0 1 1 0 2 2 1 0 2 2 0 1 1 0 0 0 0 0 0 1 1 0 0 1 0 0 0 0 1 1 1 1 1 0 2 0 0 0 0 0 0 0 0 0 0 0 0 0 0 1 0 0 1 2 1 1 0 1 1 2 0 0 0 2 1 1 1 2 1 1 2 1 1 0 0 1 1 1 2 0 2 1 2 0 0 0 0 0 0 0 0 0 0 1 1 1 0 1 2 1 2 0 2 0 0 0 2 2 1 1 2 0 1 0 0 0 2 0 2 1 0 1 0 1 0 1 1 2 2 0 0 1 0 0 0 2 0 1 2 2 2 0 1 0 0 2 0 0 2 0 2 1 0 0 1 1 1 1 0 0 0 0 1 1 0 0 1 2 0 0 1 1 0 0 0 0 0 0 0 1 2 1 1 0 1 1 0 1 0 2 1 0 0 1 0 0 1 1 0 0 0 2 1 0 0 0 0 2 0 1 1 2 2 1 1 1 2 1 0 2 0 0 0 0 0 0 2 0 0 1 0 0 0 1 0 0 0 0 0 2 1 0 1 1 1 0 2 1 0 2 0 0 0 1 0 1 0 0 2 0 1 0 2 2 2 2 2 0 0 2 1 2 1 1 1 0 1 1 0 1 1 0 1 2 2 0 0 0 1 1 0 1 1 1 0 0 1 1 1 1 1 0 1 2 0 0 0 2 2 1 1 0 0 0 1 1 0 0 1 1 1 0 2 2 0 1 1 1 2 2 2 2 2 1 1 0 0 0 0 2 1 1 0 1 0 2 0 0 0 0 0 0 0 0 0 0 0 0 1 0 1 0 1 0 0 0 1 1 1 0 0 0 0 0 0 0 0 0 0 1 0 0 0 1 1 0 0 2 1 0 2 2 1 0 0 1 1 1 0 1 1 1 1 2 1 1 1 2 0 0 0 0 1 0 0 0 2 0 0 0 0 1 2 1 1 0 1 1 1 1 0 0 1 1 1 0 1 1 1 0 0 1 0 0 1 0 0 0 2 0 1 1 0 1 0 2 2 0 1 0 0 2 1 0 1 0 0 2 2 1 1 2 1 1 1 0 2 0 0 0 0 0 0 0 0 0 0 0 0 0 1 0 0 1 0 0 1 0 0 0 0 0 0 2 2 0 1 0 1 2 0 2 0 0 0 0 0 0 0 0 0 0 2 0 0 0 0 0 1 0 0 0 0 0 0 0 0 0 0 0 0 0 0 1 0 1 1 0 2 0 0 1 0 2 1 1 1 0 1 2 2 2 0 0 0 2 2 2 0 0 1 0 1 2 0 2 0 1 2 1 0 0 1 0 0 2 0 1 1 0 1 1 1 0 1 2 0 0 1 1 1 0 0 0 1 0 1 1 1 0 0 0 0 1 1 2 0 1 2 0 0 0 0 0 0 0 0 0 0 0 0 0 0 2 1 0 0 0 1 1 1 0 1 1 0 0 0 2 0 0 0 0 1 0 0 2 0 0 1 0 2 0 0 0 2 2 2 0 0 0 0 0 0 2 0 0 1 0 1 1 1 1 2 2 0 0 1 1 1 1 1 1 0 0 0 2 1 0 1 0 2 2 0 0 2 1 0 2 2 1 2 1 1 1 1 1 1 1 2 2 0 1 1 0 0 1 0 0 2 0 0 1 1 0 1 0 1 0 2 0 0 0 0 2 0 0 1 1 0 0 1 0 1 0 0 0 0 1 0 0 0 1 1 0 1 0 0 2 1 1 0 0 0 1 0 1 1 0 0 1 2 0 0 0 1 1 0 1
62 1 0 2 0 0 2 2 2 0 0 1 0 1 0 0 0 0 0 2 2 1 0 2 0 0 1 2 2 0 2 1 0 1 1 1 1 0 0 0 0 1 0 0 2 0 0 0 0 1 2 2 0 0 2 0 0 0 2 1 0 1 0 0 0 0 0 1 0 0 0 1 2 0 0 1 1 0 2 0 0 2 0 2 2 0 0 1 1 2 1 1 1 1 1 0 1 1 1 1 1 0 0 1 1 1 2 0 0 2 0 2 1 2 1 2 2 0 2 0 0 0 2 0 0 0 0 1 0 2 0 0 0 0 1 1 0 1 1 0 0 0 0 0 0 0 0 0 0 2 0 1 0 1 0 0 0 1 0 1 1 1 2 2 1 1 1 1 0 1 1 0 0 2 0 0 0 0 0 0 0 0 0 2 1 1 1 2 1 1 1 2 0 1 2 0 1 0 0 0 0 2 0 1 0 0 0 0 2 0 0 1 2 0 2 1 1 0 1 0 2 1 2 2 0 1 1 0 0 0 0 1 0 0 1 0 0 2 0 0 0 0 2 1 0 0 0 0 0 2 2 2 1 1 1 0 0 1 1 1 1 1 0 2 0 0 0 0 2 1 1 1 1 1 1 1 0 1 2 1 1 1 1 0 0 0 0 1 0 2 2 0 2 0 2 0 2 1 0 1 1 0 0 0 0 0 0 2 1 2 0 2 1 0 0 0 1 0 1 1 1 1 1 2 1 0 1 0 1 1 2 1 0 0 0 0 0 2 0 0 0 2 1 0 0 0 2 0 2 1 0 0 1 1 0 1 1 1 0 0 0 0 0 1 0 1 0 1 1 0 2 0 2 2 0 0 1 0 2 0 1 2 1 1 1 1 0 0 0 0 0 1 1 1 1 2 0 1 1 1 0 1 0 2 0 1 1 2 0 0 0 0 0 0 0 1 1 0 1 0 0 1 2 0 1 2 1 1 1 1 1 1 0 1 1 1 0 1 0 0 1 0 0 1 0 0 0 1 1 0 0 0 0 2 0 0 0 2 1 2 1 1 0 0 1 2 1 0 0 0 0 0 2 0 1 0 1 1 2 0 0 0 0 1 0 0 0 1 1 1 0 0 1 1 0 0 0 1 1 0 1 1 2 0 0 1 0 1 0 1 0 1 2 1 0 0 0 2 2 1 0 1 2 2 0 1 0 0 1 2 0 1 1 1 1 0 0 2 1 1 1 1 2 2 2 1 0 1 1 0 0 0 0 2 1 0 1 0 0 1 0 0 1 0 0 0 0 1 1 1 1 1 2 1 2 1 2 1 0 1 0 1 0 0 0 0 0 0 0 1 0 0 2 0 2 0 0 0 0 1 0 1 1 0 2 2 2 0 1 2 0 0 0 0 0 1 0 0 0 0 1 1 1 1 1 0 2 2 0 0 1 1 0 1 0 0 2 0 0 1 0 0 0 1 1 0 1 1 0 0 0 2 0 0 1 1 0 0 2 0 0 0 1 0 1 1 0 0 0 0 0 1 0 0 0 0 2 0 0 0 2 0 2 1 2 2 1 0 1 0 2 1 1 0 0 0 0 1 0 2 1 0 0 0 1 0 0 1 1 1 0 0 0 0 0 0 0 0 0 0 0 0 2 2 0 0 0 1 1 0 0 0 1 0 0 2 1 0 0 2 1 2 1 0 0 0 0 0 0 0 0 0 0 0 0 0 0 0 2 0 0 0 2 1 1 1 0 2 0 0 1 0 2 0 0 1 0 0 0 1 1 2 0 0 0 1 0 2 1 2 0 2 2 1 0 0 0 0 0 0 0 0 0 0 1 1 0 1 1 1 0 0 1 1 1 0 1 1 1 1 1 1 1 0 0 0 0 1 0 2 0 0 2 1 0 1 0 0 0 0 0 1 0 0 0 0 1 0 0 0 0 2 2 2 0 0 0 0 0 0 1 1 0 0 0 1 0 0 2 1 0 0 0 0 0 0 0 1 1 1 2 0 0 0 0 0 1 2 0 0 1 0 1 2 2 2 2 2 2 0 1 0 2 2 1 1 0 0 0 1 0 0 0 0 0 0 2 2 2 0 0 1 2 0 0 0 0 1 0 1 0 2 0 2 0 0 0 1 0 1 0 0 2 1 1 0 0 1 1 1 0 0 2 0 0 0 0 1 0 0 1 1 1 0 1 0 1 0 0 0 0 0 0 0 0 2 0 0 0 0 0 1 0 0 0 0 0 1 1 1 1 0 0 0 1 0 0 0 0 0 0 0
63 0 0 2 0 0 1 2 0 2 0 0 0 0 0 0 1 1 0 2 1 1 2 0 0 0 1 1 1 1 2 1 1 1 1 2 1 0 0 0 0 2 0 0 1 0 0 0 0 1 0 1 0 1 0 1 0 0 0 0 2 2 2 0 0 0 0 0 0 1 1 2 2 0 2 2 2 1 2 0 1 1 0 1 2 0 1 0 0 2 0 0 0 2 0 1 0 1 0 0 0 0 1 0 1 0 2 1 1 1 1 2 1 2 1 2 2 0 2 0 0 0 2 2 0 2 2 1 1 0 0 0 0 0 1 0 1 0 1 0 0 0 0 0 1 0 0 0 0 1 0 1 0 1 0 0 0 1 0 1 0 0 0 1 0 1 1 0 2 0 0 2 0 1 1 0 0 0 1 1 0 1 1 2 0 0 2 1 1 1 1 2 0 0 2 0 0 0 0 0 0 1 0 0 1 0 1 2 0 0 1 2 1 0 2 1 1 0 0 0 0 0 1 2 0 1 1 0 0 0 0 0 0 0 1 0 1 1 1 1 0 0 2 2 0 0 0 0 1 0 0 0 0 0 0 0 0 0 0 1 0 1 0 1 0 0 0 0 0 0 0 1 2 2 0 0 1 1 1 1 1 1 2 1 2 0 1 1 0 2 0 0 1 0 2 1 2 0 0 0 1 0 1 1 1 0 0 1 2 2 0 0 2 2 0 0 0 0 0 0 2 2 1 0 0 0 0 0 0 0 1 1 0 0 0 0 0 1 0 1 0 0 1 0 1 1 1 0 1 2 0 1 1 1 0 1 1 1 0 2 0 0 1 0 1 1 0 2 2 0 2 0 0 0 1 1 1 0 0 0 0 0 0 0 0 0 0 0 1 0 1 1 1 0 2 0 1 1 0 0 0 1 0 2 0 0 0 1 0 0 0 1 0 0 2 2 0 1 1 0 0 1 0 1 1 2 2 2 2 1 1 2 2 0 1 2 0 1 0 0 0 0 0 1 1 1 0 1 0 0 0 0 0 2 0 0 0 2 2 2 0 2 1 1 0 0 0 2 0 0 1 1 1 1 1 0 0 2 2 2 2 1 0 1 0 0 0 1 1 1 0 0 1 2 2 0 1 1 1 0 0 1 2 0 0 0 1 0 0 1 0 2 0 0 0 1 1 2 1 1 0 2 1 1 1 0 0 2 0 0 2 0 1 1 1 2 2 1 1 2 1 1 1 1 2 1 1 2 2 0 0 0 0 2 1 2 0 0 0 1 0 0 1 0 0 0 1 1 1 1 1 1 1 0 1 0 1 1 0 1 0 0 0 0 0 0 0 1 0 2 0 0 1 0 0 0 0 0 0 1 0 1 1 0 1 2 1 0 1 1 1 0 0 1 0 0 0 1 0 1 1 1 0 0 0 0 1 1 0 0 0 0 0 1 1 0 0 0 0 0 0 1 0 1 0 0 2 1 1 0 1 2 1 1 1 2 0 0 1 1 0 0 1 0 1 0 0 0 1 1 1 2 1 0 0 2 1 1 1 1 1 0 1 0 1 1 0 0 2 0 2 1 0 0 2 0 0 0 0 1 0 1 0 0 1 0 1 2 0 1 1 0 0 0 0 1 0 2 2 0 0 0 0 2 0 2 0 1 1 0 1 1 0 0 0 0 2 0 0 1 0 0 0 0 0 1 0 0 0 0 0 0 0 0 1 0 0 0 0 0 0 0 2 0 0 0 0 1 1 1 0 0 1 1 0 0 0 0 1 0 2 2 0 0 0 0 0 2 0 2 0 1 2 1 0 0 1 0 0 0 0 0 0 0 1 0 2 0 0 2 0 2 0 0 0 0 2 0 1 0 1 1 0 1 0 0 1 2 1 2 0 1 1 1 0 1 0 0 1 0 1 1 1 0 1 1 1 0 0 0 0 1 0 0 2 0 0 0 0 0 1 2 0 0 0 0 0 0 0 2 1 1 1 0 2 0 0 0 1 1 2 0 0 0 0 0 1 1 0 0 2 0 1 1 2 2 2 1 0 0 0 2 2 2 2 2 0 0 0 1 0 0 1 0 1 1 1 1 1 1 0 1 0 1 0 0 1 2 2 0 2 0 0 2 0 0 0 0 0 2 0 0 2 1 1 0 2 0 0 0 2 0 1 0 1 0 1 2 0 0 1 0 0 0 1 1 0 0 0 0 0 0 0 0 0 1 1 0 2 0 0 2 1 1 0 1 1 0 0 0 0 0 0 0 1 0 0 0 0 0 0 0
64 0 1 1 0 0 1 1 1 0 1 1 0 2 0 1 0 0 0 0 0 0 0 1 1 1 1 1 2 1 2 1 0 2 1 2 2 1 0 1 1 1 1 1 1 1 1 0 0 2 1 1 0 0 0 0 0 0 1 0 2 2 1 1 1 0 1 1 0 1 0 2 2 0 2 2 1 0 0 0 2 2 0 0 1 0 0 2 2 2 1 2 0 1 1 0 1 0 0 0 0 0 1 0 0 0 2 0 1 1 0 2 1 2 1 2 2 0 1 1 1 0 2 1 0 0 0 1 1 0 0 0 0 0 0 0 0 0 1 0 0 0 0 1 0 0 0 0 0 1 0 1 0 2 0 1 1 0 0 1 0 1 1 1 0 2 2 1 0 0 0 0 0 2 1 0 0 0 1 2 0 2 0 1 0 0 1 1 1 0 2 2 1 0 2 0 1 0 0 0 0 0 0 0 1 0 1 0 1 0 0 1 1 0 2 0 0 0 1 1 2 1 2 2 0 1 1 0 0 0 0 0 1 1 0 1 0 2 0 0 0 1 2 1 0 0 1 0 1 0 0 0 1 0 0 0 0 1 0 0 0 0 0 1 0 0 0 0 2 2 0 1 0 0 1 0 0 1 2 1 1 2 2 1 1 1 1 0 0 1 0 1 0 0 1 0 2 1 0 1 1 0 2 2 2 0 1 1 0 0 2 1 0 1 2 0 2 1 0 1 0 0 1 2 1 0 0 0 0 1 2 1 0 0 0 0 0 0 0 0 0 1 0 0 0 0 1 0 2 1 1 0 1 1 0 1 1 1 0 2 0 0 2 0 0 1 0 1 2 1 1 1 1 1 0 0 1 0 1 1 2 1 1 2 0 0 0 1 1 0 1 0 0 0 2 0 0 0 0 0 0 0 0 1 0 1 0 2 0 0 0 1 0 0 0 1 1 0 1 0 1 1 1 0 2 2 1 1 1 1 2 1 0 1 1 0 0 0 0 0 1 0 0 0 1 2 1 0 0 1 0 0 0 1 2 0 2 2 2 0 0 0 2 0 0 0 0 1 0 1 2 2 2 0 1 1 1 2 1 0 1 1 0 2 2 2 2 0 0 1 1 1 1 2 0 0 0 1 1 1 1 0 2 0 0 0 1 0 0 1 0 2 1 1 0 0 1 2 1 1 0 2 1 1 1 0 0 1 0 1 1 0 0 0 1 0 2 1 0 1 1 0 2 2 2 2 0 1 1 0 1 1 0 1 1 1 0 0 0 0 0 2 0 1 1 0 1 0 0 0 1 1 1 0 1 0 2 0 0 0 0 0 1 0 0 0 0 0 0 0 0 0 0 2 0 1 1 0 0 0 0 2 1 0 1 2 1 0 1 2 2 0 0 0 0 0 0 1 1 0 0 0 1 1 1 0 1 0 1 1 0 0 1 0 1 0 1 0 1 0 0 1 1 2 0 0 1 1 2 1 0 2 0 0 1 2 0 0 1 0 0 0 1 2 2 2 1 1 0 0 0 1 0 0 0 2 0 0 1 0 1 0 1 0 1 1 1 1 1 0 2 0 0 1 0 0 0 0 0 0 0 0 1 0 1 1 0 2 0 0 0 0 0 0 0 1 1 1 1 0 0 1 0 2 0 2 0 1 1 0 1 1 0 1 0 1 1 0 0 0 0 0 0 0 0 1 0 0 0 0 0 0 0 0 1 1 1 0 1 0 0 0 2 1 1 1 0 0 1 1 1 0 2 1 0 1 0 0 1 2 1 1 0 0 0 1 0 2 0 2 0 0 2 0 2 2 0 1 0 2 0 0 0 1 0 1 0 1 0 1 0 0 1 1 1 0 0 0 0 0 1 0 2 0 0 0 1 1 1 2 1 0 2 0 0 0 0 0 1 0 0 1 1 0 1 1 1 0 0 0 0 2 0 0 2 0 1 0 1 0 0 2 0 0 0 0 1 0 2 0 0 0 0 1 1 1 0 0 0 0 1 0 0 0 0 0 0 2 0 1 1 0 0 0 2 2 2 1 1 0 0 1 2 2 1 1 0 1 0 0 0 0 0 1 1 1 1 1 1 0 0 1 2 0 0 0 0 1 0 1 0 2 1 1 1 2 1 0 0 1 0 0 2 1 2 1 2 1 0 0 1 0 1 0 1 0 1 1 0 0 1 1 0 0 0 1 2 0 0 0 0 1 0 0 0 2 0 0 1 1 0 1 2 2 0 0 0 1 0 1 1 0 1 0 2 0 0 0 0 0 0 0
65 1 0 0 0 0 1 1 1 1 0 0 0 0 0 0 0 2 2 0 0 0 0 2 0 0 0 2 2 0 2 1 0 2 2 0 2 1 0 0 0 1 1 1 1 1 1 0 0 2 2 2 0 0 2 1 0 0 0 1 0 1 1 1 0 0 0 0 0 1 1 1 1 0 1 2 2 1 2 0 1 1 0 2 2 0 0 1 2 2 0 1 1 2 1 0 1 0 0 0 0 0 2 0 0 0 2 0 0 2 0 1 1 1 1 1 1 0 2 0 0 0 2 2 0 1 1 0 0 0 0 0 0 0 2 1 0 0 0 0 0 0 1 0 0 1 1 0 0 2 0 2 0 0 0 0 0 0 0 1 1 1 2 2 1 1 1 1 1 0 0 0 0 2 2 0 0 0 0 0 0 1 1 2 0 0 2 1 0 0 1 1 0 0 1 0 0 1 0 1 1 1 0 0 2 0 0 1 1 0 0 2 1 0 1 0 0 1 2 1 2 1 2 2 0 1 1 0 0 0 0 0 1 0 1 0 0 2 0 0 0 1 2 1 1 1 1 0 2 0 0 0 2 0 0 0 1 0 0 1 0 1 0 1 0 0 0 0 1 1 0 0 2 2 0 0 1 1 2 1 1 2 1 0 0 0 2 1 0 1 1 1 0 1 2 1 0 1 0 1 2 0 0 0 0 0 0 2 1 1 0 0 2 1 1 0 1 1 0 1 0 0 1 1 1 0 2 0 1 1 0 0 0 1 0 0 0 2 0 1 1 1 0 0 1 1 1 1 1 2 1 1 1 1 0 1 1 1 0 1 0 0 2 0 2 0 0 0 1 1 1 1 0 0 0 0 2 2 0 0 0 0 0 1 0 0 0 0 0 0 0 1 0 0 2 0 0 1 0 0 0 0 0 2 0 1 1 0 0 0 1 0 1 1 2 2 0 1 0 0 0 2 0 1 1 2 2 0 0 0 0 0 0 0 1 0 0 0 0 0 1 0 0 1 0 2 0 0 0 0 0 0 0 1 1 0 1 1 1 1 1 1 0 0 0 2 0 1 0 0 1 1 2 1 1 1 1 1 1 0 1 0 0 2 1 1 1 0 0 0 2 2 1 1 1 0 0 1 1 1 1 1 2 0 0 0 0 2 0 0 0 2 0 1 0 0 0 2 1 1 1 1 2 2 0 0 0 0 0 1 0 0 0 0 0 0 2 2 0 2 1 1 0 0 2 1 2 1 1 0 0 0 0 1 2 1 0 1 0 1 0 0 1 0 0 0 1 0 0 0 1 1 0 0 0 0 1 2 0 2 0 0 2 0 0 0 0 0 0 0 0 0 0 1 0 0 0 1 1 0 0 1 1 0 1 2 1 1 2 1 1 1 0 0 0 0 0 1 0 0 0 1 1 1 1 0 1 0 0 0 0 1 1 0 0 0 2 0 1 0 0 0 0 0 2 0 0 1 1 0 1 1 0 1 1 2 0 0 1 0 0 0 1 1 1 1 1 1 0 1 1 1 2 0 0 1 1 0 0 0 1 0 1 1 1 1 1 2 1 1 0 1 1 0 1 0 0 1 0 0 0 1 0 0 1 0 1 2 0 0 1 0 0 0 0 0 0 1 1 0 0 1 2 2 0 0 0 0 0 0 0 0 0 0 0 0 1 0 0 1 0 1 0 0 0 1 0 0 0 1 1 1 0 0 1 0 1 0 0 0 0 0 2 2 1 0 1 1 2 2 0 1 2 1 0 0 0 0 1 1 1 1 0 0 0 1 0 1 0 1 1 0 2 0 0 0 1 1 0 1 1 0 0 0 2 0 1 0 1 2 0 0 1 0 1 0 1 1 1 0 2 1 0 1 0 0 2 2 1 2 0 1 2 0 0 0 0 0 1 1 0 0 2 0 2 0 2 1 0 1 0 1 1 0 2 0 0 2 0 0 1 2 1 0 0 1 0 0 2 0 0 0 1 0 1 0 0 1 1 1 1 1 0 0 0 0 1 1 0 1 2 0 1 1 2 2 2 1 1 0 0 0 1 1 1 1 1 1 0 0 0 0 0 0 0 0 2 2 2 0 1 1 2 2 2 2 1 2 0 0 0 2 0 2 0 0 0 0 1 0 0 0 0 1 1 0 1 0 0 1 1 0 2 0 0 0 0 2 0 0 1 1 0 0 2 0 0 0 0 0 0 1 0 0 0 0 2 0 0 1 1 0 0 0 0 0 0 0 0 0 0 0 0 0 0 0 0 0 0 0 0 0
66 0 0 1 0 0 1 1 1 1 0 1 0 0 0 0 0 1 1 2 2 0 0 1 0 0 1 2 2 0 1 0 0 1 1 0 2 1 0 0 0 2 0 0 0 0 0 0 0 1 0 0 0 0 1 0 0 0 1 1 1 1 1 1 0 0 0 0 0 0 0 1 2 0 1 1 1 1 2 1 0 1 0 1 1 0 0 0 2 2 0 0 0 0 0 0 0 0 0 0 0 0 2 0 0 0 2 0 1 1 0 1 1 1 1 1 1 0 1 1 1 0 1 2 0 1 1 1 1 0 0 0 1 0 0 0 1 0 0 1 0 0 0 0 0 0 0 0 0 1 0 1 0 0 0 0 0 0 1 1 0 0 1 1 1 2 1 1 1 1 0 1 1 2 2 0 0 0 0 0 0 1 0 2 0 0 2 1 0 0 1 1 0 0 1 0 0 0 0 2 2 0 0 1 1 1 1 0 2 0 0 0 0 0 0 0 0 1 2 1 2 0 2 2 0 1 1 0 0 0 1 0 0 0 0 0 0 2 0 0 0 0 2 1 0 1 1 0 2 0 0 0 1 0 0 0 0 0 0 0 0 0 0 0 1 1 1 0 2 1 0 0 0 0 1 1 0 1 2 1 1 1 2 2 2 0 2 1 1 2 1 1 2 0 2 0 2 0 0 0 1 0 1 1 1 0 0 2 0 0 0 1 1 2 0 1 1 0 0 0 0 0 2 1 1 0 1 0 1 1 2 1 1 1 0 1 1 2 0 0 0 0 1 0 2 2 0 0 2 1 0 0 2 2 0 0 2 1 1 0 1 1 1 1 1 0 0 0 1 1 1 1 1 0 1 1 1 0 0 0 1 2 2 1 0 0 0 0 0 1 0 0 1 0 2 0 1 1 0 0 0 0 0 2 2 0 0 1 0 0 0 0 0 0 0 2 0 1 0 0 0 1 2 0 1 2 1 1 1 1 1 1 0 0 0 0 0 1 1 0 2 0 0 0 0 1 0 1 0 0 0 0 0 1 2 1 2 2 2 1 1 1 0 0 0 1 0 2 0 2 2 2 1 1 1 0 1 1 2 0 1 0 0 1 0 1 0 2 1 1 0 0 1 0 0 0 0 1 1 1 0 0 1 1 0 2 2 2 0 0 0 2 1 0 0 0 0 2 1 1 0 1 2 2 2 0 0 1 1 1 1 0 0 0 0 0 2 1 0 1 0 0 1 1 2 0 2 2 2 0 0 0 0 1 1 2 1 1 2 0 0 0 1 0 0 0 0 0 0 0 1 1 1 0 0 0 2 0 0 0 0 1 0 0 0 0 0 0 0 1 0 0 1 1 1 0 1 1 1 1 1 1 0 0 0 0 2 0 2 1 0 0 0 1 1 1 0 1 0 0 1 1 0 1 1 0 1 1 0 0 0 1 0 0 0 0 2 0 1 0 1 2 0 0 1 0 2 1 1 0 0 2 0 1 0 2 0 0 2 1 0 1 0 0 0 0 0 1 1 1 1 0 1 0 0 2 1 0 1 0 1 0 2 1 1 2 0 2 1 0 2 1 1 0 0 0 0 0 0 1 0 1 0 1 2 1 1 2 0 0 0 0 0 0 0 0 0 1 1 0 0 0 2 2 0 0 0 1 1 0 1 1 0 0 0 0 1 0 0 1 1 1 0 0 0 0 0 0 0 0 0 0 0 0 0 0 0 0 1 0 0 0 2 1 0 0 2 1 1 1 1 0 1 2 2 2 0 0 0 1 1 2 1 1 1 1 1 1 0 1 1 1 2 0 1 1 0 1 0 1 0 0 0 0 1 0 1 0 1 2 0 0 1 1 1 0 0 0 2 0 2 2 1 0 0 0 0 1 1 2 0 1 1 0 0 0 0 0 0 0 0 1 0 0 0 0 0 0 0 0 0 1 1 0 1 0 0 0 0 0 0 1 0 0 0 0 0 0 2 1 0 0 2 0 2 1 1 1 1 1 2 0 0 0 0 0 1 0 0 0 1 0 1 1 2 1 2 1 0 1 0 1 0 0 2 1 1 0 0 0 0 0 0 0 1 1 2 2 2 2 0 2 2 1 2 2 2 2 1 0 0 1 2 2 0 2 2 0 0 0 0 0 1 1 1 0 0 1 1 2 0 0 1 0 1 0 1 2 0 2 0 0 0 1 0 1 1 0 0 0 0 1 0 0 0 1 1 0 0 0 0 0 1 2 0 2 1 0 0 0 0 0 1 0 1 0 0 0 0 0 0 0
67 1 0 1 0 0 0 0 2 1 0 0 0 1 1 0 0 1 1 1 1 0 0 2 0 0 2 1 1 2 2 1 0 1 1 1 1 0 0 0 0 2 0 0 1 0 1 0 0 1 0 1 1 2 0 1 0 0 0 0 2 2 0 0 0 1 1 1 0 0 0 2 2 0 2 2 1 0 1 0 1 2 0 0 2 0 0 1 1 2 0 1 2 2 1 1 1 2 2 2 0 0 0 1 1 1 2 1 1 1 0 2 0 0 1 1 1 0 0 2 2 0 1 2 1 1 1 0 0 0 0 0 1 0 0 0 1 0 2 0 0 0 0 0 0 0 0 0 0 1 0 0 0 1 0 0 0 1 1 0 0 0 1 2 0 2 1 1 1 1 1 0 1 1 2 0 2 0 1 2 0 2 1 2 0 0 2 1 0 0 0 2 0 0 2 0 1 0 0 1 1 0 0 0 1 0 1 2 1 0 0 1 1 0 0 1 0 1 2 1 2 1 2 2 0 1 1 0 0 0 0 0 0 1 1 0 1 1 0 0 0 0 2 1 0 0 0 0 2 0 0 0 2 0 0 0 0 0 0 1 0 1 0 0 0 0 0 1 1 0 2 0 1 2 0 1 0 0 1 0 0 2 1 1 2 1 2 1 0 2 2 0 1 0 2 1 1 1 0 1 1 0 1 1 1 0 0 2 1 2 0 1 2 2 2 2 2 1 1 0 2 1 1 1 1 0 2 0 1 1 1 1 0 0 0 0 0 2 0 0 0 0 0 0 1 1 1 1 2 1 1 0 2 2 2 0 1 0 0 2 0 0 1 0 1 0 0 1 1 0 2 0 1 1 1 1 2 0 0 0 1 2 0 0 1 0 0 0 0 0 0 0 1 0 2 0 1 0 1 1 0 1 0 2 0 1 1 0 0 0 1 0 0 0 1 2 1 1 0 1 0 1 2 0 1 2 1 0 0 1 1 1 0 0 0 0 0 1 0 0 1 0 0 0 0 2 1 0 2 1 1 0 0 2 0 0 0 2 1 2 1 2 0 0 0 2 1 1 0 1 1 1 2 0 1 0 0 1 2 0 1 0 0 2 1 2 1 2 1 1 0 0 0 0 0 0 0 1 1 0 0 0 1 1 0 1 1 0 0 1 1 1 1 1 0 0 0 2 1 1 0 1 1 1 0 1 0 0 1 1 0 0 2 1 2 1 2 1 0 0 0 0 1 1 1 1 0 2 2 0 0 0 0 2 0 1 0 0 1 0 1 0 0 0 0 0 0 2 2 2 0 0 0 0 0 0 1 0 0 0 0 2 0 0 1 1 1 0 1 1 0 0 0 0 1 0 1 0 0 1 0 1 0 0 2 2 2 0 2 2 1 1 0 0 0 0 0 1 0 1 1 2 1 1 1 0 1 1 0 0 0 0 1 0 0 1 1 1 0 0 0 0 0 2 1 0 2 1 1 0 0 1 0 1 1 2 0 0 2 0 0 0 1 1 1 0 0 0 0 1 1 2 0 1 1 2 0 0 1 0 1 1 1 1 1 1 0 1 1 1 1 1 2 0 0 0 0 0 0 0 0 1 0 1 2 1 1 2 0 0 0 0 0 0 0 0 0 0 0 0 0 0 1 2 0 0 0 1 0 0 0 0 1 0 0 1 0 0 0 1 0 1 1 1 0 0 0 1 0 0 0 1 0 0 0 0 1 0 0 0 0 0 2 2 0 0 1 1 2 2 1 0 2 0 0 0 0 0 0 2 0 0 0 0 0 2 0 1 0 1 1 0 2 0 1 1 1 0 0 0 0 0 0 0 2 0 2 0 1 2 0 0 1 1 1 0 0 1 0 0 0 0 1 0 0 0 0 1 2 2 1 0 1 0 0 0 0 0 0 0 1 1 1 1 1 0 1 1 0 0 1 1 1 0 1 0 0 0 0 0 0 1 0 0 0 0 0 0 1 1 0 0 1 0 1 0 0 0 0 0 1 0 0 0 0 0 1 2 0 0 2 0 1 1 2 1 2 2 0 0 0 2 1 1 1 1 1 1 0 0 1 0 0 0 1 1 2 1 2 1 0 2 1 2 1 1 0 1 0 0 0 1 0 2 0 0 0 1 0 1 0 0 2 1 1 0 0 0 1 0 0 0 1 0 0 0 2 2 0 0 1 1 0 0 1 1 1 0 0 0 0 1 0 0 0 1 1 0 1 0 0 1 0 1 0 1 1 0 0 0 0 0 0 1 1 0 0 0 0 0 0 0
68 0 0 2 0 0 2 2 2 0 0 1 0 2 0 1 0 2 0 1 1 1 1 2 0 0 2 0 1 2 1 0 0 2 0 1 1 1 0 0 0 2 0 0 2 1 2 0 0 2 1 1 1 1 1 0 0 0 1 1 0 0 1 0 0 0 0 0 0 0 0 0 2 1 2 2 2 0 2 1 0 2 0 2 2 0 1 0 2 2 0 1 1 1 1 1 1 2 2 2 1 0 1 0 0 0 2 1 1 1 0 2 0 2 0 2 2 0 1 1 1 0 2 1 0 1 1 0 0 0 1 1 0 0 2 1 0 0 0 2 0 0 0 0 0 1 0 0 0 1 0 1 0 1 0 0 0 0 0 2 1 1 2 2 1 2 2 2 0 1 1 1 0 2 1 1 0 0 0 1 1 1 1 2 0 0 2 0 0 0 1 2 1 1 1 1 1 0 1 0 0 1 1 0 0 0 1 0 1 0 2 1 1 0 2 0 0 0 2 1 2 1 1 1 0 0 0 0 0 0 0 1 1 1 1 1 0 2 0 0 0 1 1 1 0 0 0 0 2 0 0 0 1 1 1 1 0 0 0 2 0 2 0 1 0 0 0 1 0 0 1 1 0 0 1 2 1 0 2 0 0 0 0 0 2 2 0 0 0 2 1 1 0 1 2 2 1 1 0 0 0 1 0 0 0 1 1 2 1 1 0 1 2 0 2 0 2 1 0 0 1 1 1 1 2 0 2 0 1 1 2 0 0 0 0 0 0 0 0 2 1 2 1 0 0 0 2 0 2 1 0 0 1 1 1 1 1 1 0 1 0 0 2 0 2 0 0 0 1 1 1 1 2 1 0 0 2 0 0 0 1 0 0 0 0 0 0 0 0 1 0 0 1 0 2 2 0 1 0 0 0 0 0 2 0 1 0 0 0 0 0 2 0 0 0 1 1 0 1 0 0 1 0 1 0 1 1 1 1 1 1 2 1 1 1 1 1 0 0 0 0 0 0 0 1 1 0 1 0 0 0 0 0 2 0 0 0 1 1 0 2 0 1 1 0 0 0 2 0 2 2 2 1 1 0 1 2 2 1 1 2 0 0 1 1 1 1 1 1 0 0 0 1 2 2 0 0 1 1 1 0 1 1 1 1 0 2 2 0 2 0 0 1 0 1 0 0 2 2 2 0 0 1 1 0 1 1 0 0 1 0 1 1 1 1 0 2 1 1 1 1 1 1 0 1 2 0 1 1 0 0 0 0 2 0 0 1 0 2 0 1 0 0 2 2 0 2 1 1 0 0 1 1 0 1 0 2 1 0 1 0 1 1 0 0 0 0 0 1 1 0 0 0 1 2 0 1 1 1 2 0 1 1 0 2 2 1 0 2 2 0 0 0 1 0 0 0 1 0 1 1 1 0 0 0 1 1 1 0 0 0 1 0 1 0 0 2 1 0 0 1 1 0 1 1 0 1 2 1 0 0 1 1 0 0 2 0 1 2 0 0 0 1 2 2 2 0 0 1 1 1 0 1 0 0 1 1 0 1 0 1 1 2 1 1 2 0 1 2 0 1 0 0 0 0 0 0 1 0 1 1 1 0 0 1 0 1 0 0 1 1 1 0 0 0 0 0 0 0 0 0 0 2 2 0 0 0 0 0 0 0 0 0 0 0 0 0 0 0 0 0 0 1 0 0 0 0 1 0 0 0 0 0 0 0 0 0 0 1 0 0 0 2 1 1 0 0 1 1 1 2 0 1 1 0 0 0 0 1 1 1 1 0 0 1 1 1 2 1 2 0 1 2 1 0 0 0 0 0 2 0 0 0 0 1 0 2 1 0 1 1 1 1 1 1 0 0 0 1 0 1 1 1 1 0 0 1 2 1 2 1 0 2 0 0 1 1 0 0 0 1 0 0 0 0 0 0 1 0 0 0 1 1 0 1 1 0 0 0 0 0 1 1 0 0 0 1 0 2 0 0 0 1 1 1 2 0 0 1 1 2 0 0 0 0 0 0 2 1 1 1 0 1 2 2 2 2 2 0 0 0 1 2 2 2 2 0 2 1 1 1 0 0 0 1 0 1 0 1 1 0 1 1 1 1 0 0 2 0 0 0 2 0 0 1 0 0 1 2 0 0 1 1 1 0 0 2 1 0 0 1 0 0 0 1 0 2 1 0 0 2 0 0 0 0 1 2 1 0 0 0 0 0 0 0 0 2 0 0 0 0 0 0 1 0 0 0 0 0 1 0 1 1 0 1 0 0 2 2 0 2 0
69 1 0 1 0 0 0 1 1 1 0 0 2 2 2 0 0 1 0 1 0 1 0 2 0 0 0 1 2 1 2 0 0 0 0 0 2 1 0 0 0 1 1 1 1 1 1 0 0 2 0 1 1 1 0 1 0 0 2 1 0 1 2 1 1 2 1 0 0 0 0 2 1 0 0 1 1 2 2 1 1 2 1 1 1 0 0 1 2 2 0 1 1 1 1 0 1 0 0 0 0 0 1 1 0 0 2 0 0 2 0 2 0 2 0 2 1 0 0 2 2 0 2 1 0 1 1 1 1 0 0 0 0 0 0 0 0 0 0 0 0 0 0 0 0 0 0 0 0 1 0 1 0 0 0 0 0 0 0 2 0 2 1 2 1 1 1 0 1 1 1 1 1 1 0 0 1 1 0 0 0 0 0 2 1 1 1 1 1 0 2 2 0 0 1 0 1 1 0 1 1 0 0 0 1 0 1 0 1 0 0 0 0 0 1 2 1 0 2 1 2 1 2 2 0 0 0 0 0 0 0 0 0 0 2 0 0 1 0 0 0 0 1 1 1 1 1 0 1 0 0 0 1 0 0 0 0 2 2 2 2 2 1 2 0 0 0 0 2 1 1 0 1 1 0 0 0 1 1 1 1 1 2 1 2 1 0 1 0 2 0 0 2 0 2 0 2 0 1 0 1 1 1 1 1 0 0 2 1 2 0 1 2 1 1 0 1 0 0 1 0 0 1 1 1 0 0 0 1 1 2 2 0 0 0 0 0 2 0 0 0 1 1 1 1 1 1 1 2 0 0 0 2 2 2 0 1 0 0 2 0 0 1 0 1 0 0 2 2 0 2 0 1 1 0 0 2 0 2 0 1 2 2 1 0 1 0 0 0 0 0 1 0 0 2 0 0 0 0 0 0 0 0 2 1 0 1 2 0 0 0 1 1 1 1 1 0 0 1 0 1 1 1 0 1 2 1 0 0 1 2 0 1 1 1 1 0 1 1 1 2 0 1 1 1 1 0 1 1 0 0 0 0 1 1 0 1 1 1 1 1 1 0 0 0 2 0 0 0 0 1 1 2 1 1 1 0 1 1 0 1 1 1 1 0 1 0 1 0 1 0 0 1 1 2 0 1 2 2 0 0 0 1 1 0 2 2 1 0 0 0 2 1 1 0 0 1 2 2 1 1 1 2 1 0 2 0 0 1 1 0 0 1 1 1 1 2 1 0 1 1 2 1 0 1 2 2 2 2 0 0 0 0 1 1 1 0 0 1 0 1 0 2 0 0 1 1 1 1 1 0 0 0 0 0 0 2 0 0 0 0 0 1 0 0 0 0 0 0 1 0 0 0 0 1 0 1 0 0 0 0 2 0 0 1 1 0 0 1 1 0 0 0 1 0 0 0 0 0 0 2 1 1 1 1 0 1 1 0 0 0 1 0 0 0 1 2 1 0 1 1 2 1 1 1 0 1 1 2 0 0 1 1 1 0 2 0 0 2 0 0 0 1 0 0 0 0 1 1 1 0 0 1 0 0 2 0 0 1 0 1 1 1 1 1 1 2 2 1 1 0 1 1 0 0 0 0 0 0 2 0 2 0 0 1 0 0 0 0 0 1 1 0 0 0 1 0 0 0 0 0 2 0 2 0 2 1 1 1 0 1 1 1 0 0 2 1 0 0 1 0 0 0 0 0 1 0 1 0 0 0 0 0 0 0 1 0 0 2 0 0 0 1 1 0 0 1 2 0 0 1 0 1 2 0 0 0 1 1 1 2 1 1 0 0 0 0 2 2 2 0 2 1 1 0 0 0 0 0 1 0 0 0 0 1 0 0 0 0 1 1 1 1 1 1 0 1 0 2 0 1 2 0 0 0 0 0 2 0 2 0 0 1 1 0 1 0 0 0 0 0 0 1 0 1 1 1 0 0 0 0 2 0 0 2 0 0 2 0 0 0 0 2 0 0 0 1 0 2 1 0 0 1 1 1 1 0 1 1 1 2 0 1 0 0 0 0 2 0 0 2 0 1 1 1 0 2 1 1 0 0 1 2 1 1 1 1 1 0 0 0 0 2 0 1 1 1 0 1 1 0 1 2 1 1 1 0 2 1 1 1 1 2 2 0 1 1 2 0 0 0 1 2 2 2 0 1 0 0 0 1 0 1 0 1 0 1 2 1 1 1 0 0 0 2 0 0 0 0 0 0 0 0 0 0 1 1 0 1 1 0 1 0 1 0 0 0 0 0 0 0 1 0 1 0 0 0 0 0 0 1 0
70 0 0 2 0 0 1 1 2 0 0 1 1 2 2 0 0 1 0 1 1 0 0 2 0 0 1 2 2 0 2 0 1 1 0 0 1 1 0 2 2 0 0 0 1 0 0 1 1 2 0 2 1 1 0 0 0 0 0 1 0 2 1 1 0 0 0 0 1 1 0 2 0 0 0 2 2 0 2 0 0 1 0 0 1 0 0 0 2 2 0 0 1 1 2 0 2 1 0 0 0 0 0 1 1 1 2 0 0 2 0 1 1 1 0 2 1 0 1 1 1 0 2 1 0 1 1 1 1 0 0 0 0 0 1 0 1 0 0 0 0 0 0 0 2 2 1 0 0 1 0 2 0 0 1 0 0 1 2 0 0 0 2 2 2 1 1 1 1 1 1 1 1 1 0 2 0 0 0 0 0 1 2 2 0 0 2 0 0 0 0 0 0 0 1 0 0 1 0 0 0 0 1 0 0 0 1 1 0 0 1 1 1 0 2 0 0 2 2 0 1 2 1 1 0 0 0 0 0 0 0 0 0 0 0 0 0 0 1 1 0 0 2 2 0 0 0 0 2 0 0 0 0 1 1 0 0 0 0 0 0 0 0 2 0 0 0 0 2 1 1 1 2 2 0 0 0 1 1 1 1 2 2 0 2 0 2 1 0 2 1 0 0 1 2 1 2 1 0 0 0 0 1 1 1 1 1 2 1 2 0 1 1 2 0 0 1 1 1 1 1 1 0 1 2 0 2 0 1 1 2 0 0 0 0 1 2 0 0 1 0 2 1 0 0 0 2 0 1 1 0 1 1 1 1 1 0 1 0 2 0 0 2 0 2 0 0 2 2 0 2 0 1 1 0 0 1 0 2 0 1 0 1 1 0 0 0 0 0 0 0 0 0 0 2 0 0 1 0 0 0 1 0 2 0 2 0 1 0 0 0 2 1 1 1 2 0 1 0 0 0 2 0 1 0 2 2 0 0 0 1 0 1 1 1 1 0 2 0 1 1 0 0 1 2 2 0 1 0 0 0 1 0 2 1 1 1 2 1 2 2 2 1 1 0 1 0 0 0 0 0 0 1 1 1 0 1 2 2 1 1 1 0 2 2 2 2 1 1 0 1 1 1 2 0 0 0 2 2 0 0 0 0 2 1 1 1 1 0 2 0 0 0 0 1 0 0 2 2 2 0 0 2 2 0 1 1 0 0 2 0 2 0 0 0 0 2 0 1 1 1 1 0 1 2 2 0 2 2 0 0 0 0 1 1 1 0 2 0 0 0 0 1 0 0 0 1 0 0 0 2 2 1 0 1 0 0 0 0 0 0 1 0 0 0 1 1 0 1 0 1 0 1 1 0 0 0 1 1 0 0 2 0 1 0 2 1 0 0 1 0 0 0 0 0 0 0 0 0 0 1 1 0 0 0 0 1 2 0 0 1 0 0 0 0 0 2 1 0 0 0 0 0 1 0 0 1 2 1 0 0 2 1 1 0 2 0 0 2 0 0 0 2 0 1 1 0 2 0 1 0 0 0 0 2 2 0 1 2 1 1 1 2 2 0 2 1 0 2 0 2 0 1 0 0 0 0 0 0 1 0 1 0 0 1 0 0 2 0 0 1 0 0 0 0 0 1 1 0 0 0 0 0 2 0 2 0 0 0 0 0 0 0 0 0 0 1 0 0 0 0 1 1 0 0 0 0 1 0 0 0 0 0 0 0 0 0 0 1 0 0 0 2 0 0 1 1 1 2 2 0 0 1 2 0 0 0 0 1 2 1 1 2 1 1 1 0 2 1 2 0 1 1 0 0 0 0 0 0 1 0 0 0 0 1 1 0 1 1 1 0 0 1 1 1 0 1 0 0 0 0 0 1 1 0 0 1 2 1 2 0 1 2 0 0 2 2 1 2 1 1 2 0 0 0 0 0 1 0 1 0 1 1 0 1 0 0 1 0 1 0 2 0 0 0 0 0 0 2 0 0 0 1 1 2 1 0 0 0 0 2 1 0 0 0 0 0 2 0 0 1 0 0 2 2 2 2 2 1 0 0 1 2 2 0 0 1 0 0 0 1 0 1 0 2 1 1 1 1 0 1 0 2 1 2 1 1 1 0 0 0 2 0 2 0 0 0 2 0 0 0 0 1 0 0 0 0 0 1 1 1 0 1 1 0 0 2 2 0 0 1 1 0 0 1 0 2 0 0 0 0 0 0 0 0 2 0 0 2 0 0 2 0 1 0 0 0 0 1 1 0 0 0 0 0 0 0 1 1 0 0 0
71 0 0 2 0 0 2 1 1 1 0 0 0 0 0 0 0 2 2 1 1 0 0 1 1 1 1 1 1 0 1 1 1 2 1 0 2 1 1 0 0 2 0 0 1 1 1 0 0 0 0 0 2 2 1 0 1 0 1 0 0 0 2 1 0 0 0 0 0 1 1 1 1 1 1 2 2 1 1 0 2 2 1 0 1 0 0 0 1 2 0 0 0 2 1 0 1 0 0 0 0 0 1 1 0 0 2 1 1 1 0 1 0 2 0 2 2 0 0 1 1 0 2 1 0 1 1 0 0 0 0 0 0 0 0 0 0 0 0 1 1 0 0 0 2 2 2 0 0 1 0 1 0 1 0 0 0 0 0 1 0 0 2 2 1 1 1 0 1 1 0 2 0 2 0 0 0 0 2 2 0 2 0 0 0 0 0 2 1 0 2 2 0 0 1 0 0 0 1 1 1 1 0 1 1 0 0 1 1 0 1 0 1 0 1 0 0 1 1 0 1 1 2 1 0 0 0 1 0 0 0 1 0 0 1 0 1 2 0 0 0 0 2 2 0 0 0 0 2 0 0 0 1 0 1 0 1 0 0 0 0 0 0 1 1 0 1 0 1 0 0 2 1 1 0 0 0 1 0 0 0 2 1 1 1 0 1 2 0 1 1 1 1 0 2 0 2 0 0 0 1 0 0 0 0 0 0 2 0 1 0 1 2 2 1 0 2 1 1 1 1 1 1 2 2 0 0 0 1 1 2 1 0 0 0 0 0 1 0 0 0 0 2 0 0 0 2 1 2 2 2 0 2 2 1 0 1 1 1 0 1 1 2 0 1 0 0 2 2 0 2 0 0 0 0 0 2 0 1 0 1 0 0 0 0 1 0 0 1 0 1 1 0 1 2 0 1 0 1 1 0 1 0 1 1 0 0 0 0 0 0 1 1 1 1 2 1 0 1 0 1 0 0 0 2 2 1 0 0 0 2 0 0 1 1 1 0 2 1 1 2 0 0 2 0 2 2 1 0 0 0 0 0 1 2 0 2 2 2 2 0 2 0 0 0 2 0 2 0 0 1 1 1 1 0 1 0 1 2 1 2 0 0 0 0 0 0 0 0 0 2 2 1 1 1 0 1 2 2 0 1 0 1 1 0 1 1 2 0 1 0 1 0 1 0 0 1 2 0 0 0 1 2 2 0 1 1 0 0 2 0 2 0 0 0 0 2 2 0 0 1 1 2 1 2 0 1 0 0 0 0 0 0 1 1 2 0 0 1 0 1 0 1 0 0 0 1 0 0 0 0 0 1 0 0 0 1 1 0 1 0 0 0 0 1 0 0 0 0 0 0 0 1 0 0 0 0 0 0 0 0 2 1 1 1 2 0 0 2 2 0 0 0 1 1 1 1 0 0 0 1 1 0 0 0 2 0 1 0 0 0 0 1 0 0 0 2 0 0 0 0 0 0 0 2 0 0 1 0 0 1 1 0 1 0 2 0 0 2 0 0 0 1 1 1 0 0 1 1 0 0 2 1 0 1 2 0 0 1 0 1 0 2 1 2 2 1 0 2 0 1 0 1 1 0 1 1 0 0 0 0 0 0 0 1 0 0 2 0 1 0 0 0 0 0 1 1 1 1 1 0 0 1 2 0 2 0 0 0 0 0 0 0 0 0 2 0 0 0 0 0 1 0 0 0 1 0 0 0 0 0 0 0 0 0 0 0 0 0 0 0 0 2 2 1 0 1 1 1 1 1 0 2 0 0 1 0 1 0 2 1 0 0 0 0 2 0 2 0 2 0 1 1 1 0 0 0 0 0 0 1 0 0 0 2 1 1 1 0 1 1 1 2 2 2 0 0 0 1 2 1 2 1 0 0 0 0 2 0 2 0 0 2 0 0 1 1 0 1 0 0 0 2 0 2 0 1 1 0 0 0 2 1 0 1 0 0 0 0 0 0 2 0 0 0 1 1 0 1 1 1 0 1 1 2 1 0 1 0 0 0 1 0 0 0 0 0 1 0 2 1 0 1 1 1 1 2 1 1 0 1 1 2 2 0 1 1 1 0 1 1 0 1 0 1 1 1 2 2 0 1 1 1 0 1 1 2 2 0 0 0 2 0 1 0 0 0 2 0 0 0 0 1 1 1 1 1 0 1 0 1 0 1 0 2 1 2 2 1 1 0 0 0 0 0 2 0 0 0 0 0 1 0 0 0 2 0 0 0 0 0 0 2 2 0 1 1 0 0 0 0 0 1 0 1 0 0 1 2 0 1 1
72 1 0 0 0 0 1 2 2 1 0 1 0 1 0 1 0 1 0 1 1 0 0 0 0 0 0 2 2 1 2 0 0 0 0 0 2 1 0 0 0 1 0 2 2 0 0 0 0 0 0 0 1 1 0 1 0 0 1 0 2 2 1 0 0 0 0 0 1 1 0 1 2 0 1 1 0 0 2 0 0 0 1 0 1 0 1 1 2 2 0 1 1 1 0 0 0 0 0 0 0 0 1 0 0 0 2 1 1 1 0 2 0 1 0 2 1 0 0 2 2 0 2 1 0 1 1 1 1 0 1 1 1 0 0 1 2 0 0 1 0 0 0 0 1 2 1 0 0 1 0 1 0 0 0 0 0 1 0 2 1 0 1 1 0 2 1 2 0 2 2 0 0 1 1 0 0 0 0 1 0 1 1 2 0 0 2 1 0 0 0 1 1 1 1 1 0 0 0 0 0 0 1 0 2 0 0 2 0 0 0 1 1 0 1 0 0 0 2 2 2 0 2 1 0 1 0 0 0 0 0 0 0 0 1 0 0 1 1 1 0 1 1 1 1 1 1 0 2 0 0 0 0 0 0 1 1 0 0 1 0 1 0 0 0 0 1 0 1 1 0 1 0 0 1 1 0 0 1 0 0 1 2 0 2 0 2 0 0 2 1 0 1 0 2 1 2 0 0 0 1 0 1 1 1 0 0 2 0 0 0 1 2 1 1 0 2 0 0 0 1 1 0 2 2 0 2 0 1 0 2 0 0 0 0 0 0 2 0 1 1 0 2 0 0 0 1 0 2 2 0 0 1 1 0 1 1 1 0 2 0 0 2 0 2 0 0 0 2 2 0 2 0 0 0 0 1 1 1 0 1 2 2 2 0 1 0 0 0 2 0 0 1 0 2 1 0 0 0 0 0 0 0 2 0 1 0 1 0 0 0 0 0 0 1 1 0 0 1 0 1 0 0 1 2 2 0 0 0 1 1 1 0 2 0 0 1 1 1 1 2 0 0 0 1 1 0 1 0 0 0 0 0 2 0 0 0 2 1 1 1 1 0 0 0 2 0 1 0 0 1 1 2 1 1 1 1 1 2 0 0 0 0 1 0 1 0 1 0 2 0 0 0 1 0 0 0 0 0 1 0 2 1 1 0 1 1 1 0 1 0 1 2 0 0 0 0 1 2 1 0 1 2 2 1 0 0 0 0 2 0 2 0 0 0 0 1 1 0 0 1 1 2 2 2 2 0 1 1 0 0 0 0 1 2 1 0 0 1 0 1 0 0 0 0 0 0 1 1 0 1 1 0 0 0 0 1 1 0 1 0 0 0 0 0 0 0 1 0 1 0 0 1 0 0 0 0 0 0 0 0 2 0 0 1 2 0 0 2 1 0 0 0 1 0 0 1 0 0 0 2 2 0 0 0 1 0 0 0 0 1 0 0 0 0 0 2 0 0 0 1 1 0 0 1 0 1 1 1 0 0 1 1 0 0 2 0 0 1 0 0 0 1 1 1 0 0 0 1 0 0 1 0 1 1 1 1 0 1 0 1 1 2 2 2 2 2 2 0 0 2 0 1 0 0 0 0 1 0 2 0 2 0 0 2 0 2 1 1 1 1 0 0 1 0 0 0 1 1 0 0 0 0 2 0 2 0 1 1 0 0 0 0 1 0 1 1 0 0 1 1 1 0 1 0 0 0 1 0 0 0 1 0 0 0 0 0 0 1 1 0 1 2 0 0 2 1 1 1 1 1 0 1 0 0 1 1 0 1 0 2 2 1 1 0 1 0 2 0 2 0 1 2 1 0 0 0 0 0 0 0 0 0 0 2 0 2 0 1 2 0 0 0 0 0 0 1 0 2 0 2 2 1 0 0 0 1 1 0 1 0 0 2 0 0 1 0 0 0 0 2 0 2 0 2 0 0 1 0 0 0 1 1 0 1 1 0 0 0 0 0 1 1 0 1 0 1 0 1 1 0 0 2 0 2 0 0 1 1 1 2 0 0 0 0 0 0 2 1 0 0 0 1 0 2 2 2 1 0 0 0 1 2 2 0 1 1 0 1 1 0 0 1 0 1 1 1 1 2 2 0 2 1 1 1 1 0 1 1 0 0 1 0 2 0 0 0 1 0 0 0 0 0 0 0 0 2 0 0 0 2 0 0 0 1 0 2 2 0 0 2 0 0 0 1 1 1 0 0 0 0 0 0 0 1 1 1 0 0 1 1 0 2 2 0 0 0 0 0 0 0 0 1 1 1 0 0 0 0 0 0 0
73 1 0 0 0 0 0 1 2 0 0 1 0 1 0 1 0 1 1 0 1 0 0 0 1 1 1 0 1 1 2 0 1 0 0 1 1 2 0 1 0 1 1 0 1 0 1 0 0 1 0 0 1 1 1 0 1 1 1 0 1 2 2 2 0 0 1 0 0 0 0 1 1 0 1 2 2 1 2 1 0 1 0 0 1 0 0 0 2 2 0 1 1 0 0 1 0 0 0 0 0 0 0 1 0 0 2 0 0 2 1 2 0 2 0 2 2 0 0 2 2 1 1 1 0 0 0 1 0 1 0 0 0 0 0 0 0 0 0 1 0 0 0 0 1 1 0 1 0 1 1 1 0 1 0 0 0 1 0 0 0 0 1 1 0 1 1 0 0 2 2 0 2 2 2 0 0 1 0 0 0 0 0 2 1 1 1 1 1 0 2 2 0 0 1 0 0 1 0 0 0 0 0 0 2 0 0 1 1 0 2 2 0 0 2 1 0 1 1 1 2 1 2 2 0 0 0 1 1 1 0 1 1 1 1 1 0 0 1 1 0 0 2 1 0 0 0 0 1 1 1 1 1 0 0 0 0 0 0 0 0 0 1 1 0 0 0 0 0 0 0 2 1 1 0 0 0 0 2 0 0 1 2 1 1 0 2 2 0 2 0 0 1 1 2 1 1 0 0 0 1 1 1 1 0 0 0 2 1 1 0 2 1 2 0 0 0 0 1 1 1 1 2 1 2 0 1 0 0 0 2 1 0 0 0 0 0 2 0 1 0 0 1 0 1 1 0 0 2 2 1 0 2 2 0 0 1 1 0 2 0 0 1 0 1 1 0 1 1 0 2 0 0 0 0 0 2 0 1 0 2 2 0 0 0 0 0 1 1 0 0 1 1 0 2 0 0 0 0 0 0 0 0 2 1 1 0 0 0 0 0 0 0 0 1 1 0 0 2 0 0 0 0 1 0 1 1 0 0 1 2 0 0 2 0 1 1 0 0 0 2 0 0 1 0 1 0 0 1 0 0 1 0 2 0 0 1 1 1 1 1 1 0 1 0 1 1 2 0 2 2 2 2 0 2 0 2 2 2 2 2 1 0 1 1 2 1 2 1 1 0 0 0 2 1 0 1 0 0 0 0 1 2 0 0 0 0 0 1 1 1 0 0 2 0 0 0 2 0 1 1 1 2 2 1 0 0 0 0 1 0 1 0 0 0 0 0 1 1 1 0 0 0 0 2 1 2 1 1 0 0 0 0 2 0 1 0 1 0 1 0 0 0 2 2 0 2 0 0 0 1 1 1 0 0 0 1 2 0 2 0 0 2 0 0 0 0 0 0 1 0 0 2 0 0 0 0 0 0 0 0 1 0 0 2 2 0 0 1 0 0 0 0 1 1 1 1 1 1 1 1 2 0 0 0 1 1 0 0 0 1 1 0 0 0 0 2 1 1 0 0 1 1 1 1 0 0 0 1 0 0 2 1 1 0 2 0 0 1 0 0 0 2 2 2 2 1 1 0 2 1 1 0 0 0 2 0 1 1 1 2 0 2 1 2 2 1 1 1 0 2 0 1 0 0 1 1 0 0 1 0 1 0 0 1 0 2 2 0 0 0 0 0 1 0 0 0 1 1 1 0 0 1 2 0 1 0 0 0 0 0 0 0 0 0 0 0 0 0 1 0 1 0 0 0 0 0 0 0 0 0 0 0 0 0 1 1 0 1 0 0 0 2 0 0 0 0 0 0 0 0 0 1 1 0 0 0 0 2 0 2 2 0 0 0 2 0 2 0 2 0 1 2 1 0 0 0 1 0 1 0 0 0 0 1 0 0 0 1 2 0 0 1 1 1 0 0 0 2 0 2 2 1 0 0 0 0 0 1 2 1 0 2 0 0 0 0 1 2 1 1 2 1 1 1 0 1 1 0 0 0 2 0 0 2 0 0 0 0 1 0 2 1 0 0 2 0 0 1 0 0 0 1 1 1 1 0 0 1 1 2 0 0 0 0 0 0 1 0 0 2 0 1 1 1 1 2 2 0 0 0 2 2 2 1 1 1 0 1 1 1 0 1 0 1 1 1 1 2 1 1 1 1 0 1 1 1 2 1 0 1 1 0 2 0 0 0 0 1 0 0 0 1 1 1 0 1 0 0 0 1 0 0 0 1 0 2 2 1 0 0 1 0 0 1 0 1 0 0 0 0 0 0 0 0 1 1 0 0 0 0 0 0 0 0 0 0 0 0 0 0 0 0 1 1 0 0 0 0 0 1 1
74 0 0 1 0 0 1 2 1 1 0 1 0 0 0 0 0 1 0 1 1 0 0 2 0 0 1 0 1 2 1 0 1 1 1 1 1 1 0 0 0 1 1 1 1 1 0 0 0 1 1 1 1 1 0 1 0 0 1 1 0 2 2 2 0 1 1 0 1 1 0 1 2 1 2 2 2 1 2 0 1 1 0 2 2 0 0 2 2 2 0 1 1 2 0 0 0 2 2 2 2 0 2 0 0 0 2 2 2 0 0 2 2 2 2 2 2 0 1 1 1 0 2 1 0 1 1 1 0 1 0 0 0 0 0 0 0 0 0 0 1 0 0 0 2 2 1 0 0 1 0 1 0 1 0 0 0 2 1 2 2 2 1 2 2 2 2 1 0 2 2 1 0 2 2 0 0 0 2 2 0 2 0 2 1 1 1 2 1 0 1 1 0 0 2 1 2 0 0 1 1 0 0 1 1 0 1 1 1 0 1 0 1 1 0 0 0 1 1 0 1 1 2 1 0 1 0 1 1 1 0 1 2 2 1 1 1 1 1 1 0 0 2 2 0 0 0 0 1 1 1 1 2 1 1 1 1 0 0 1 0 1 0 1 1 1 0 0 1 0 0 1 1 1 1 1 1 1 2 2 1 2 1 1 2 0 2 1 0 2 1 2 1 0 2 1 2 0 0 0 0 0 2 2 2 0 1 2 2 2 0 1 2 1 0 0 1 1 2 0 2 2 2 1 1 0 0 0 1 1 1 2 1 0 0 0 0 1 0 1 0 0 1 0 1 1 1 0 2 1 0 0 1 1 0 1 1 1 0 2 0 0 2 0 2 0 0 0 2 2 0 2 0 0 1 1 1 1 1 1 1 0 0 0 0 0 0 1 1 0 0 0 0 0 2 0 1 0 0 0 0 1 0 2 0 1 0 2 0 0 0 1 0 0 2 2 0 2 0 0 0 2 0 0 1 2 0 0 0 0 1 0 1 1 1 1 1 1 1 1 1 0 0 1 0 2 1 1 0 0 0 0 0 1 2 0 2 1 1 1 1 1 1 1 0 0 0 1 0 1 1 1 1 2 0 0 0 2 2 1 1 1 0 2 1 1 1 1 0 1 1 0 0 1 0 0 0 1 1 0 0 0 2 0 0 0 0 2 0 0 0 2 1 1 0 0 0 2 1 1 1 1 2 2 1 0 0 1 0 1 1 0 0 0 0 0 2 1 1 2 0 0 2 2 2 1 1 1 1 1 0 1 0 2 0 0 0 1 1 0 0 0 0 0 0 2 0 0 0 0 1 2 0 0 0 0 1 1 0 1 0 0 0 0 0 0 0 0 0 2 1 0 2 0 0 0 0 0 1 1 0 1 0 0 1 1 0 0 0 1 0 0 0 0 0 0 0 2 1 0 0 2 0 0 0 1 1 1 0 0 1 0 0 0 0 1 2 0 1 0 1 1 0 1 1 0 2 1 0 0 0 2 0 1 0 2 0 1 2 0 0 0 2 1 1 1 1 0 0 1 2 1 0 0 2 2 0 0 1 0 0 1 2 1 2 1 0 2 1 0 1 0 0 0 0 0 0 0 0 1 0 1 0 0 2 0 1 2 0 1 0 0 0 1 0 0 0 1 1 0 0 0 1 2 0 2 0 0 0 0 0 0 0 1 0 1 1 0 0 2 1 2 0 0 0 1 0 0 0 0 0 0 0 0 0 0 2 0 1 0 0 1 1 0 0 1 0 1 1 1 0 0 2 1 0 0 0 0 1 1 1 2 0 0 1 1 1 2 0 2 0 1 2 1 1 1 0 1 0 1 0 0 0 0 2 0 0 0 0 1 0 0 1 1 1 0 0 0 1 0 1 1 1 0 0 0 0 2 0 2 0 0 1 1 0 1 0 0 0 0 0 0 1 0 1 1 1 1 0 0 0 1 2 0 0 0 1 0 1 0 0 2 1 0 1 0 1 0 2 1 1 0 0 0 2 1 0 1 0 2 2 0 1 0 0 1 0 2 0 0 2 0 0 1 2 2 2 2 0 0 0 2 2 2 0 0 1 0 0 1 0 0 0 0 1 0 2 0 2 2 0 2 1 1 0 1 1 1 0 1 0 2 0 2 0 0 0 1 0 1 0 0 2 0 0 0 1 0 1 1 1 0 1 0 1 0 1 1 0 0 2 0 0 1 1 0 1 0 0 0 0 0 0 0 0 1 1 0 1 0 0 1 1 2 0 0 0 0 0 0 0 0 1 1 2 0 0 0 0 0 1 0
75 0 1 2 0 0 2 1 2 0 0 1 0 0 0 0 0 1 1 0 0 1 0 2 0 0 0 1 2 0 1 0 0 2 1 2 1 2 0 2 2 0 0 0 2 1 0 0 0 0 1 1 1 2 1 1 0 0 1 1 1 2 1 2 0 0 1 1 0 0 0 2 2 0 1 2 2 2 2 1 1 2 0 0 1 0 0 0 1 1 0 1 1 1 0 0 0 1 1 1 0 0 1 0 0 0 2 0 0 2 0 1 1 2 2 2 2 1 0 2 2 1 1 2 1 1 1 1 1 0 0 0 0 0 2 1 1 0 0 0 0 0 0 0 0 1 0 0 0 1 0 1 0 0 0 0 0 1 0 1 0 0 1 2 1 1 1 1 0 2 2 1 1 2 2 0 1 0 0 1 1 1 0 2 0 0 2 1 0 0 1 2 0 0 1 0 1 0 1 1 1 1 0 0 2 0 0 0 1 0 0 2 2 0 1 1 1 0 0 0 1 1 0 2 0 0 0 1 0 0 0 0 0 0 0 0 1 1 0 0 0 0 2 2 0 0 0 0 1 0 0 0 2 1 0 0 0 1 0 0 0 0 0 0 0 0 1 1 1 1 0 1 1 1 0 1 1 0 1 0 0 1 2 2 2 0 2 1 0 2 0 0 1 0 2 1 1 1 0 1 2 2 1 1 1 0 0 2 1 2 0 2 2 1 1 0 2 0 0 0 2 2 0 1 2 0 2 0 0 1 2 1 0 0 0 0 0 1 0 1 0 1 1 0 0 0 1 0 2 1 0 0 2 2 1 0 0 0 0 2 0 0 1 0 0 0 0 1 1 0 2 0 0 0 0 0 1 2 0 1 2 1 0 0 0 0 0 0 1 0 1 1 1 0 1 1 0 1 1 1 0 1 0 2 2 0 0 2 0 0 0 2 0 0 1 1 0 0 0 0 0 1 0 0 1 2 1 0 0 2 2 1 0 0 0 0 0 0 1 1 1 0 0 0 0 1 0 1 0 0 0 0 0 1 1 0 1 2 1 2 1 1 0 1 0 0 0 1 0 0 1 1 1 1 1 0 1 2 2 1 1 0 0 0 0 0 0 1 0 1 1 1 1 2 1 0 0 1 1 1 1 0 2 0 0 1 1 0 0 1 0 1 0 2 0 0 0 2 1 1 1 1 2 2 1 0 0 1 0 1 1 1 1 1 1 0 1 0 1 1 1 1 2 1 2 2 0 2 2 0 0 0 0 1 1 0 1 0 1 0 1 1 1 1 1 0 2 0 0 0 2 2 1 0 0 0 2 0 0 0 1 0 0 0 1 1 1 0 1 1 0 1 0 0 1 0 0 0 1 1 0 1 1 0 2 2 0 0 2 1 0 0 0 1 0 0 1 0 0 0 0 0 0 0 0 0 0 1 0 0 0 1 0 0 0 0 2 0 1 1 1 2 0 1 0 0 2 0 2 1 0 1 1 1 0 2 0 1 2 0 0 0 1 0 0 0 0 2 0 0 0 0 0 0 0 1 1 0 0 0 1 2 1 1 2 2 2 1 1 2 0 2 0 0 1 0 0 0 0 1 1 1 0 0 1 0 0 1 1 1 0 0 0 1 0 1 1 0 0 0 0 0 1 2 0 1 0 1 1 0 1 1 0 0 0 0 1 0 0 1 0 1 0 0 0 1 0 0 0 0 0 0 1 0 1 0 0 0 0 0 0 0 2 2 0 0 0 2 1 1 0 1 2 0 0 0 1 0 0 1 0 1 0 0 0 1 0 2 0 2 0 1 2 1 0 0 0 1 0 1 0 0 0 0 1 0 1 1 0 2 0 0 0 0 0 0 1 1 2 0 2 2 1 0 0 0 0 1 0 1 0 0 2 0 0 0 0 1 2 1 1 0 2 0 2 1 2 0 0 0 0 2 1 0 1 0 1 0 0 0 0 0 0 0 0 0 1 0 1 1 0 0 2 0 2 1 1 0 2 2 2 0 0 0 0 0 1 2 0 0 2 0 0 1 2 1 1 0 1 0 1 0 1 1 0 2 0 1 0 0 1 0 1 0 1 1 1 0 0 0 0 0 2 1 2 2 2 2 1 0 0 2 0 1 0 1 1 0 0 0 0 0 1 0 1 0 2 1 0 1 1 0 0 2 0 0 2 1 0 1 1 0 0 0 2 0 0 0 0 0 0 0 0 0 0 1 1 0 1 1 0 1 1 2 0 1 0 1 0 1 1 0 0 1 0 0 0 1 1 0 0 0
76 0 0 1 0 0 1 2 2 0 0 0 2 2 1 0 0 1 1 1 1 1 0 2 0 0 0 2 2 0 2 0 1 2 0 2 0 0 0 1 0 1 2 2 2 0 1 0 0 0 0 2 1 1 0 1 0 1 1 0 1 2 2 2 0 0 0 1 0 0 0 1 2 1 2 2 2 1 2 1 0 1 0 1 2 0 0 1 2 2 1 1 1 2 1 0 1 0 0 0 0 0 0 0 2 2 1 0 1 1 0 0 1 1 1 1 1 0 0 0 0 0 2 2 0 1 1 1 1 0 0 0 1 0 0 0 0 1 0 2 1 0 0 0 1 2 0 0 0 1 0 1 0 1 0 0 0 0 1 2 2 2 2 2 0 1 0 1 0 0 0 0 2 1 1 0 0 0 0 0 0 0 0 1 0 0 1 0 0 0 2 2 0 0 0 1 1 0 0 0 0 1 0 0 0 0 2 0 2 0 0 1 1 0 2 1 1 0 2 1 2 0 2 1 0 2 1 0 0 0 1 0 0 1 1 0 1 2 0 0 0 0 2 2 0 0 0 0 2 0 0 0 0 1 1 0 0 1 1 1 1 1 1 1 0 0 0 0 0 0 1 1 1 1 0 0 1 0 1 0 0 1 2 0 1 0 2 2 0 2 1 1 0 0 2 2 2 0 0 2 2 0 0 0 0 0 0 2 0 0 0 1 2 1 0 1 2 1 0 0 2 1 0 1 2 0 1 0 2 0 2 1 0 0 0 1 0 1 1 1 1 1 2 0 1 1 1 0 1 2 0 2 1 1 0 1 1 0 0 1 0 0 0 0 0 0 0 1 1 0 2 0 1 1 1 1 1 2 0 1 1 1 0 0 0 1 0 0 0 0 0 1 0 1 2 0 1 2 0 0 0 1 1 2 1 0 0 2 0 0 0 0 0 0 1 2 1 1 0 0 0 2 0 2 0 2 1 0 0 1 0 0 1 1 1 2 0 0 0 0 1 0 0 2 0 0 0 1 1 0 0 0 0 2 1 1 1 2 1 2 1 2 1 0 0 0 0 2 0 0 1 1 2 0 1 0 1 2 2 0 1 0 0 0 0 1 0 2 2 0 0 0 0 1 1 0 1 1 1 1 0 1 2 0 0 0 0 1 0 1 0 1 1 0 0 0 1 2 2 0 0 2 1 2 0 2 0 0 0 1 0 1 1 1 1 0 0 1 1 1 2 0 1 1 2 1 1 0 0 0 0 0 0 1 1 2 0 0 1 1 0 0 1 1 1 0 1 1 1 1 1 1 1 0 1 0 0 0 0 0 1 0 0 0 1 1 1 0 0 1 0 0 1 0 0 0 0 1 1 0 0 2 0 0 2 2 2 0 2 2 0 0 0 0 0 0 0 1 0 0 1 1 0 1 1 0 0 2 0 0 0 1 0 0 0 0 2 0 0 0 0 0 1 1 0 0 1 1 1 0 1 0 1 0 1 1 0 0 1 0 0 0 0 0 0 0 0 1 1 0 0 1 0 0 0 2 0 1 1 1 2 0 2 2 1 2 1 1 2 0 1 0 2 0 0 0 0 0 0 1 1 0 0 0 2 0 1 2 0 0 0 0 0 0 0 0 1 1 1 0 0 0 0 2 0 1 0 2 2 0 2 2 0 0 0 0 0 0 1 1 0 1 0 0 0 1 0 0 0 0 0 0 0 0 0 0 0 1 1 1 1 0 1 0 0 1 1 1 1 1 0 0 2 1 0 0 0 0 1 0 1 2 1 1 1 1 1 1 1 1 1 1 2 1 0 0 0 0 0 2 0 1 0 0 1 0 1 1 0 1 1 1 2 1 2 0 0 0 1 1 0 2 0 0 1 0 0 1 1 2 1 0 2 1 0 1 0 0 1 0 1 1 2 1 2 1 2 2 0 1 0 1 0 0 2 0 0 0 1 0 1 2 1 0 0 0 1 0 1 1 0 0 1 0 2 1 0 2 1 1 1 1 0 0 0 0 1 2 0 0 2 0 0 2 2 2 2 2 0 0 0 2 2 1 1 1 1 2 1 1 1 0 0 0 0 0 2 1 1 0 0 1 1 1 1 1 1 1 0 1 0 2 1 2 0 1 0 1 0 0 0 0 2 1 2 0 1 1 1 1 1 0 1 0 1 1 1 1 0 0 2 0 0 0 1 0 0 1 1 0 1 0 0 0 0 0 2 0 1 0 0 1 0 1 0 0 0 0 0 0 0 0 0 0 1 0 0 0 0 0 0 0
77 0 0 1 0 0 0 1 1 1 0 0 0 1 1 0 0 1 1 0 0 1 0 1 0 0 1 2 2 1 2 0 0 2 1 1 1 1 0 1 1 1 1 1 2 0 1 0 0 0 0 0 2 2 0 0 0 0 2 0 1 1 1 1 1 1 1 0 0 0 0 0 1 0 0 2 1 0 1 0 1 2 0 1 2 0 0 1 2 2 0 1 0 0 1 1 1 1 0 0 0 0 0 0 2 2 2 2 2 0 0 2 0 1 1 1 1 0 0 1 1 0 1 2 1 1 1 2 1 1 0 0 0 0 2 1 1 0 0 1 0 0 0 0 1 1 0 0 0 1 0 1 0 1 0 0 0 1 1 1 1 1 2 2 1 2 1 0 0 1 1 1 0 1 1 0 0 0 0 0 0 0 0 2 1 1 1 0 0 0 1 2 1 1 1 0 2 0 0 0 0 2 0 0 1 0 1 2 0 0 0 1 2 0 1 2 2 1 1 0 2 1 0 1 1 0 0 0 0 0 0 0 1 1 0 0 1 2 0 0 0 0 2 2 0 0 0 0 2 0 0 0 1 0 0 0 1 2 1 1 1 1 0 1 0 0 2 0 2 0 0 1 2 2 0 0 2 1 2 1 1 2 1 1 2 1 1 0 0 2 2 2 2 0 2 0 2 1 0 1 1 0 0 0 0 0 0 2 0 0 0 1 1 1 2 1 2 0 0 0 0 0 0 2 1 0 1 0 1 0 1 1 0 0 0 0 0 1 0 0 0 0 0 0 1 1 1 0 2 0 0 0 2 2 0 0 1 2 1 0 1 1 2 0 2 1 0 1 2 1 1 1 0 0 0 0 1 0 2 0 1 0 1 1 1 0 0 0 0 1 0 0 1 0 1 1 1 0 1 1 0 1 0 1 1 0 0 0 0 0 0 0 0 0 0 1 1 1 0 0 1 2 0 2 0 1 1 0 0 0 0 0 0 1 0 0 1 1 2 2 1 0 0 0 0 1 0 1 0 0 0 0 0 2 1 1 1 1 1 1 2 1 1 0 0 1 0 1 0 0 1 1 2 1 1 1 0 1 2 0 1 0 0 2 2 2 2 0 0 1 1 1 1 2 0 0 0 2 2 0 0 0 2 0 0 0 2 2 0 0 0 2 1 0 0 1 1 1 1 2 1 0 1 1 0 2 0 1 0 0 1 0 1 0 1 0 0 1 1 1 1 1 1 1 1 1 2 2 2 0 0 0 0 0 2 2 0 0 0 1 1 0 1 0 0 0 1 1 1 1 1 2 1 0 1 0 1 1 0 1 0 1 0 0 1 1 1 0 0 0 1 0 1 0 0 0 0 1 1 1 0 1 0 1 2 2 1 0 2 1 0 0 0 0 0 0 0 0 0 0 0 0 0 0 0 0 2 2 0 0 1 1 0 0 0 0 2 0 0 0 0 1 0 1 2 0 0 1 0 0 1 0 1 2 0 2 1 1 2 0 0 0 0 1 0 0 0 0 0 1 2 1 1 1 0 2 1 0 1 0 1 0 2 2 0 2 0 1 1 1 1 1 1 1 0 0 0 0 0 1 1 0 0 0 2 0 0 1 1 0 2 0 0 0 0 0 0 0 0 0 0 0 1 2 0 1 0 1 1 0 0 0 0 0 0 0 0 0 0 1 0 1 0 1 0 0 0 0 0 0 0 0 0 0 0 0 0 1 0 1 1 0 2 1 0 0 0 2 2 2 1 0 2 0 0 0 0 0 1 1 1 1 0 0 0 2 0 1 0 1 1 0 2 0 0 0 0 1 0 2 0 0 0 0 1 1 0 0 0 2 0 0 2 1 2 0 0 2 0 0 2 1 0 0 0 0 0 2 1 2 0 1 2 0 0 0 0 0 0 0 0 0 1 0 1 0 0 0 0 0 0 2 1 1 1 0 0 0 0 0 0 2 1 0 0 2 0 1 1 2 0 0 1 0 1 1 0 2 2 2 2 0 0 0 0 0 1 1 0 0 1 0 1 2 2 2 2 2 0 0 0 1 0 0 2 1 0 2 0 0 0 0 1 1 1 1 0 1 1 0 0 1 2 0 0 0 0 1 0 0 0 2 0 1 0 0 0 0 0 2 0 1 2 1 0 1 2 0 0 0 2 0 1 1 1 0 2 0 0 0 2 0 1 0 0 1 2 0 0 0 0 1 1 1 0 1 0 0 1 1 0 1 0 0 0 0 0 0 0 0 0 0 0 0 0 0 1 0 0 0 0 0
78 1 0 2 0 0 1 2 2 0 0 0 0 0 0 0 0 2 2 2 1 1 0 2 0 0 2 1 1 0 1 0 0 2 2 1 1 1 0 1 1 1 1 1 2 0 0 0 0 0 0 0 0 1 0 1 0 0 0 1 0 1 2 1 1 1 1 0 0 0 0 1 2 1 2 2 1 1 1 0 2 2 0 1 2 0 0 0 2 2 0 0 1 0 0 0 0 1 1 2 0 1 0 2 0 0 2 2 2 0 0 2 1 1 1 2 1 0 0 2 2 0 1 2 1 1 1 0 0 0 0 0 0 0 0 0 0 1 0 0 1 0 0 0 1 1 0 0 0 0 0 1 0 1 0 0 0 1 0 0 0 0 1 2 0 1 0 1 1 1 1 2 1 0 1 0 0 0 0 0 0 0 2 2 0 0 2 1 1 0 2 2 0 0 1 0 0 0 0 0 0 1 0 0 1 0 1 2 0 0 2 2 1 0 2 0 0 1 2 0 2 1 1 1 0 0 0 0 0 0 0 0 0 0 2 0 0 2 0 0 0 0 1 1 1 1 1 0 1 0 0 0 2 0 0 1 0 0 0 0 0 0 0 0 0 0 0 0 2 0 0 1 1 1 0 0 1 1 1 1 1 2 2 0 2 0 2 2 0 2 2 0 0 2 2 1 2 1 1 0 0 0 0 0 0 0 0 2 0 0 0 0 2 1 2 0 2 0 0 0 1 1 2 1 1 0 1 0 0 1 2 2 0 0 0 0 0 1 1 1 0 1 1 0 0 0 1 0 1 2 0 1 1 1 1 1 0 1 0 2 0 0 1 0 1 0 0 1 2 0 2 0 2 2 1 1 2 1 1 0 1 1 0 0 0 0 0 1 1 1 1 1 0 0 2 1 0 0 0 0 0 0 0 2 0 0 0 0 0 0 1 0 1 1 1 1 0 0 0 0 1 2 1 1 1 1 1 0 0 2 2 0 2 0 2 2 0 1 1 1 1 0 0 0 0 2 0 1 0 0 0 0 0 2 1 1 1 0 0 0 1 0 0 1 0 0 0 0 0 0 1 1 2 1 2 0 1 1 2 0 1 0 0 1 1 1 1 2 1 1 0 0 0 2 0 0 0 0 0 0 0 2 2 0 0 1 0 1 1 0 1 1 0 1 1 1 0 2 0 0 0 2 1 1 0 0 0 0 0 2 0 2 1 1 0 0 1 1 1 1 0 0 1 1 1 1 2 1 1 0 0 0 0 2 0 0 1 1 1 0 0 0 0 0 0 1 0 0 0 0 0 1 0 0 0 0 1 1 0 1 0 0 0 0 0 0 0 1 0 2 0 0 0 1 0 0 0 2 2 1 0 0 0 0 0 2 0 0 1 1 0 0 0 0 0 0 0 0 0 0 1 1 0 0 0 2 0 2 0 0 1 1 0 0 0 0 2 1 0 0 0 1 1 2 0 0 1 2 1 0 0 1 1 1 0 1 0 0 0 0 0 0 0 1 1 1 0 0 1 1 1 0 0 0 0 1 1 0 0 0 1 0 1 1 1 1 1 1 1 0 1 0 0 1 1 0 0 0 0 2 0 2 0 0 2 0 1 2 0 0 0 0 0 0 0 1 0 2 2 0 0 0 0 2 1 2 0 2 1 0 0 0 0 0 0 0 2 0 0 1 0 1 0 0 0 0 0 0 0 0 0 0 0 0 0 0 1 1 0 0 0 0 2 2 1 0 1 1 1 1 0 0 1 1 0 1 0 0 1 1 1 1 0 0 0 2 0 1 0 1 1 0 2 0 1 1 0 0 0 1 0 0 0 0 2 2 1 0 0 2 0 1 1 1 1 0 0 0 1 0 0 1 1 0 0 0 0 1 1 2 1 0 2 0 0 0 1 0 0 1 0 0 0 0 0 0 0 0 0 0 0 1 1 1 1 0 1 1 0 0 0 2 1 0 0 0 1 0 2 0 0 0 1 0 2 1 0 0 2 2 2 0 0 0 0 0 1 1 1 0 1 1 0 1 1 1 2 1 1 0 0 1 1 1 2 2 1 1 0 1 0 0 0 0 0 0 1 0 1 1 0 1 0 2 2 2 1 0 1 0 1 1 0 1 1 1 0 2 0 0 0 0 2 2 2 0 0 0 1 1 0 0 1 0 1 0 1 1 0 0 1 1 0 0 1 0 0 0 0 0 0 1 0 0 0 1 0 0 2 0 0 2 2 2 0 0 0 1 0 0 0 0 0 1 0 0 1 0 0 0 1 1
79 0 0 2 0 0 1 1 2 0 0 1 1 1 1 0 0 2 2 1 1 1 0 2 0 0 1 2 2 0 2 1 1 2 0 1 1 2 0 1 1 0 1 1 2 1 0 0 0 2 1 1 0 2 0 0 0 0 1 1 1 1 1 1 1 1 1 0 0 0 0 1 2 1 1 2 2 1 2 0 1 1 0 2 2 0 1 0 2 2 0 0 2 0 0 0 0 0 0 0 0 0 0 0 1 1 2 1 1 1 0 2 1 1 1 1 1 0 0 2 2 0 2 2 0 2 2 2 2 0 0 0 1 0 0 0 0 0 0 1 0 0 0 0 1 2 0 0 0 0 0 1 1 1 1 0 0 0 1 2 1 1 1 2 0 2 1 1 0 2 2 0 2 0 1 0 0 0 2 2 0 2 0 2 1 1 1 1 0 0 1 2 0 0 1 0 0 0 0 0 0 0 0 0 0 0 2 0 2 0 0 1 1 0 0 2 1 0 2 1 2 1 2 2 0 1 1 0 0 0 1 0 0 0 0 0 0 2 0 0 0 1 2 2 0 0 0 0 1 0 0 0 1 0 0 0 2 0 0 0 0 0 0 1 0 0 0 0 2 1 0 1 1 1 0 0 0 1 1 1 1 1 2 0 1 1 1 1 0 2 1 1 1 0 1 0 1 0 0 0 0 0 0 0 0 0 0 1 2 2 0 0 1 0 0 0 1 0 0 2 0 0 2 2 2 0 0 0 0 0 1 1 0 0 0 0 0 1 1 1 0 1 2 0 1 1 1 1 1 2 1 1 1 1 0 1 1 0 0 1 0 0 1 0 0 0 0 2 2 0 2 0 0 0 0 0 1 0 1 0 1 2 0 0 0 0 0 1 1 0 1 0 0 0 2 0 0 1 0 0 0 0 0 2 0 0 1 0 1 1 0 2 0 1 1 1 0 0 0 1 0 1 1 1 2 2 1 0 0 0 1 0 0 2 0 0 1 1 1 0 1 0 0 0 1 2 0 1 1 1 1 0 0 2 2 1 2 2 2 2 0 2 1 1 0 0 0 0 0 0 0 0 2 1 0 0 0 2 1 0 1 0 0 1 0 1 0 1 1 0 1 1 1 2 2 0 0 2 2 0 0 0 1 1 0 1 1 0 0 1 0 2 0 1 1 0 0 1 0 2 2 0 2 2 0 1 1 0 1 2 0 0 1 0 1 0 2 0 0 2 0 0 2 2 2 1 1 1 1 0 0 0 0 1 2 1 0 0 0 0 0 0 1 0 0 0 2 0 0 0 0 1 0 0 0 0 2 1 0 1 0 1 0 0 1 0 0 0 0 1 0 0 0 2 0 0 0 0 0 0 0 2 0 0 1 2 0 0 1 0 1 0 0 0 1 1 0 1 0 0 0 1 0 1 1 0 1 2 0 0 0 0 0 0 0 0 2 0 0 1 0 0 0 1 0 0 1 2 0 0 0 2 1 1 0 2 0 0 2 0 0 0 1 1 1 1 0 0 2 0 0 0 0 1 1 1 1 2 2 2 2 1 2 2 2 2 2 2 0 1 1 1 0 2 2 0 0 0 0 0 0 0 0 1 0 0 1 2 0 1 0 0 0 0 0 0 0 1 1 0 0 1 1 1 1 2 0 1 1 0 0 0 0 0 0 0 1 0 0 1 1 1 0 1 0 0 0 0 0 0 0 0 0 0 0 1 0 0 1 0 0 0 2 2 1 0 1 2 2 2 1 0 1 1 1 1 0 0 1 1 1 1 0 0 1 1 1 0 0 0 1 0 2 0 0 0 0 0 0 2 0 0 0 0 1 0 1 1 0 1 1 1 0 0 0 0 0 0 1 0 1 1 1 0 0 0 0 0 1 1 0 1 2 1 0 1 1 0 0 0 0 1 1 0 1 1 1 1 0 0 1 1 0 0 2 0 0 0 0 1 0 2 0 0 0 0 0 0 1 0 0 0 1 1 1 0 0 0 0 0 0 0 0 0 0 0 0 2 1 1 1 0 0 1 2 2 2 2 0 0 0 2 1 1 2 2 0 1 0 0 0 0 1 0 1 1 1 1 1 0 0 1 0 1 0 0 1 2 1 0 0 1 1 2 0 1 1 1 0 0 0 0 2 0 0 0 1 0 0 0 1 0 0 0 2 1 2 2 0 0 1 1 0 0 1 0 2 0 0 0 0 0 0 0 1 1 0 0 1 0 0 1 0 1 0 0 0 1 0 1 1 1 1 0 1 0 0 0 0 0 0 1
80 1 0 2 0 0 2 2 1 1 1 0 1 1 0 0 1 0 0 1 1 1 0 2 0 0 0 2 2 0 2 0 2 1 1 0 2 1 0 0 0 2 1 1 1 1 1 0 0 1 1 1 0 2 0 1 0 0 0 1 0 2 2 1 0 0 0 0 1 1 0 2 1 0 1 2 2 2 2 0 2 2 1 0 0 0 0 0 1 2 0 0 1 0 0 0 0 2 1 1 0 0 0 2 0 0 2 1 1 1 0 2 1 1 1 1 1 0 0 2 2 0 2 2 0 2 2 1 1 0 0 0 0 0 0 0 0 0 0 0 0 0 0 0 0 1 0 0 1 1 0 0 0 0 1 1 0 0 0 2 1 1 1 2 1 1 0 1 1 1 1 1 0 2 1 0 0 0 1 1 0 1 1 2 1 1 1 2 2 2 0 2 0 1 1 1 0 0 0 1 1 0 1 0 1 0 2 0 0 0 1 1 1 0 2 0 1 0 2 1 2 0 0 2 0 0 0 0 0 0 0 1 1 1 0 0 2 2 0 0 0 1 1 1 0 0 0 0 1 0 0 0 0 1 1 0 1 0 0 0 0 0 0 1 0 0 1 0 2 2 0 1 0 0 0 0 1 1 2 1 1 2 2 2 2 0 2 2 0 2 0 0 1 1 2 1 2 1 0 1 0 0 1 1 1 0 0 2 2 2 0 1 1 1 1 0 1 0 0 0 0 0 2 1 0 0 0 0 0 0 2 0 0 0 0 0 0 0 0 1 1 1 0 0 0 0 2 1 1 2 1 1 2 2 2 0 0 1 0 0 0 0 2 0 2 1 0 1 1 1 1 1 1 0 1 1 1 0 1 0 0 1 1 1 0 1 0 0 0 0 1 2 1 0 2 0 1 1 1 1 0 1 0 1 0 0 1 0 0 0 1 0 0 0 0 1 0 1 0 0 0 2 0 0 1 2 1 1 1 1 1 1 0 2 0 0 1 1 0 0 2 0 0 2 0 1 1 0 1 1 1 0 0 2 0 0 0 1 1 0 2 1 0 0 1 2 0 2 0 0 2 2 2 1 2 0 2 2 2 0 0 0 0 2 1 2 1 0 0 1 0 0 1 2 2 0 0 0 0 1 0 1 2 0 0 1 0 1 0 1 0 0 0 1 1 0 0 2 0 1 0 2 2 2 1 1 1 2 0 0 2 0 2 1 2 0 1 1 1 1 0 0 1 1 1 1 1 2 2 0 0 0 0 0 2 2 0 0 2 0 1 0 0 1 1 1 1 1 1 0 0 0 0 0 0 0 2 0 0 0 1 0 0 0 0 0 0 0 2 1 2 0 1 0 2 0 0 0 0 1 0 1 0 0 1 2 1 0 1 1 1 0 0 2 2 2 2 2 1 1 0 1 0 0 0 1 1 0 0 0 0 1 0 0 0 1 2 0 0 0 2 2 0 1 0 0 1 2 1 0 0 1 1 1 0 2 0 1 2 0 0 0 0 1 0 0 0 1 0 1 1 0 1 0 0 1 2 1 2 1 1 1 2 2 1 2 1 1 1 0 2 0 0 1 1 0 0 0 0 1 1 0 0 0 2 0 0 2 0 0 0 0 0 1 0 0 0 1 1 0 0 0 1 2 0 1 0 0 0 0 0 0 2 0 0 1 0 0 1 2 1 2 0 0 0 1 0 0 0 0 0 0 0 0 0 1 0 0 0 0 0 0 2 0 0 1 0 0 0 0 0 0 2 0 0 0 0 0 1 0 2 2 0 0 1 1 1 2 1 2 0 2 2 0 1 1 0 1 0 1 0 0 0 0 2 1 2 0 0 2 0 0 1 0 1 0 1 0 1 0 1 1 1 0 0 0 1 1 1 2 0 1 2 0 0 0 0 0 0 0 0 0 1 0 1 0 1 2 1 0 0 1 0 0 2 0 0 0 0 0 0 1 0 0 1 0 1 1 1 1 0 0 1 1 1 0 0 1 0 0 0 1 0 0 0 0 0 2 0 0 2 0 0 1 2 2 2 2 0 0 0 2 2 2 0 0 1 1 0 1 1 0 1 0 1 1 1 1 2 1 0 2 1 1 2 2 0 1 1 0 0 1 0 1 0 1 1 1 0 0 0 0 2 0 0 0 2 1 0 1 0 0 0 0 1 0 1 2 0 0 0 1 0 0 0 0 2 2 1 0 0 0 0 0 0 0 2 0 0 0 0 1 1 2 0 0 0 0 0 0 0 1 0 1 1 0 0 0 0 0 0 2
81 0 0 1 0 0 0 1 2 0 0 1 1 0 0 0 0 2 0 2 2 0 0 1 1 1 1 0 1 2 1 0 0 0 0 2 2 1 1 0 0 1 0 0 1 0 0 0 0 1 0 0 2 2 0 1 2 0 2 0 1 1 2 2 0 0 0 0 0 0 0 1 2 0 1 2 2 0 2 0 0 2 0 2 2 0 1 0 0 2 0 0 0 1 1 0 1 0 0 0 0 0 0 2 0 0 2 0 1 1 0 2 0 0 0 0 1 0 0 2 2 0 1 1 0 0 0 1 1 0 0 0 0 0 1 0 2 0 0 1 2 0 0 0 2 2 0 0 1 1 0 0 0 0 0 0 0 1 0 1 0 0 1 0 0 1 1 1 1 1 0 1 0 2 0 1 0 0 1 1 0 2 0 2 0 0 2 1 0 0 1 1 1 2 1 0 0 0 0 0 0 0 0 0 2 0 0 1 1 0 0 1 2 0 2 0 0 1 2 1 2 1 2 1 0 0 0 0 0 0 0 1 0 0 2 0 1 2 0 0 0 0 2 2 0 0 0 0 2 0 0 0 1 0 0 1 0 0 0 1 0 1 0 1 1 1 0 1 1 1 0 0 0 0 0 0 0 1 2 1 1 1 2 0 1 1 2 1 0 2 1 1 0 0 1 0 2 0 0 0 1 0 1 1 1 0 0 2 1 2 0 0 0 1 1 0 2 1 1 1 1 1 1 2 0 0 0 0 1 0 1 0 0 1 0 0 0 2 1 2 2 2 2 0 0 0 2 1 2 0 0 0 2 2 2 0 2 0 0 2 0 0 0 1 0 0 0 0 2 2 0 2 1 1 0 0 1 0 1 1 2 1 0 0 1 0 0 0 0 0 1 1 0 0 1 1 0 0 0 0 0 0 0 2 1 0 0 1 0 0 0 1 0 0 1 2 1 0 0 0 1 2 0 1 0 1 1 1 1 1 2 0 0 2 0 0 2 0 0 0 1 0 0 0 0 0 0 1 1 0 0 0 0 2 0 0 0 2 2 1 2 1 0 1 0 0 0 0 0 0 1 1 2 0 1 0 1 2 1 1 2 1 0 0 0 1 0 0 0 0 1 1 1 2 0 0 0 2 2 0 0 0 2 0 0 1 0 1 0 1 0 1 0 2 0 0 1 1 1 2 1 0 2 2 0 1 1 1 0 0 1 0 1 0 0 0 0 1 1 1 1 1 2 1 1 2 1 0 0 0 0 0 0 1 1 0 1 0 1 0 0 0 0 0 0 1 0 0 0 0 1 1 1 0 1 0 2 1 0 1 0 0 0 0 0 0 0 2 0 2 0 0 0 0 0 0 1 0 0 0 0 2 1 1 0 0 2 0 2 0 0 0 0 0 0 0 0 1 0 0 0 1 1 1 1 1 0 1 0 0 0 1 0 0 0 0 0 2 1 0 1 2 0 1 0 0 1 1 0 1 0 1 0 2 0 1 0 0 1 0 0 0 0 0 0 0 0 1 0 1 1 0 0 1 1 2 0 0 1 0 0 1 2 1 0 1 2 1 1 2 0 2 0 0 0 0 0 0 0 2 0 2 0 0 1 0 1 2 0 0 1 0 0 0 0 0 0 0 0 0 0 0 0 2 0 1 1 0 0 0 0 0 0 0 0 0 0 0 0 1 0 1 0 0 0 1 0 1 0 0 0 0 1 0 1 0 1 1 1 1 1 0 2 2 1 0 1 1 2 2 1 0 1 0 0 2 0 0 1 1 1 2 0 0 0 1 0 2 0 2 0 0 2 1 1 1 0 1 0 1 0 0 0 0 2 0 2 0 0 2 0 0 2 2 2 0 0 1 1 0 1 1 1 0 0 0 1 1 0 2 0 0 1 1 0 1 0 0 0 0 0 0 0 0 0 0 0 0 0 0 0 1 2 1 0 0 1 2 0 0 0 0 0 0 0 0 0 0 0 2 1 1 1 0 1 0 0 0 2 2 2 0 0 0 0 0 0 2 0 0 0 0 1 1 1 1 2 2 0 0 0 1 2 1 1 1 1 1 0 1 0 0 1 1 2 2 0 0 2 2 0 2 1 1 2 2 2 0 0 0 1 2 0 1 0 0 0 1 1 0 0 1 1 1 2 0 0 0 0 0 2 0 0 0 2 0 2 2 0 0 1 1 0 0 0 1 2 0 0 0 0 0 0 0 0 2 0 0 0 0 0 0 1 1 0 0 0 0 0 0 0 0 1 0 1 1 0 0 0 0 0 1
82 1 0 2 0 0 2 1 0 2 0 0 0 0 0 0 0 1 0 2 1 1 0 2 0 0 1 2 2 0 1 1 0 2 0 0 2 1 0 0 0 2 1 1 2 1 0 0 0 1 0 0 1 1 1 1 0 0 0 2 0 2 2 1 1 2 1 1 0 0 0 1 2 0 2 2 1 2 2 0 2 2 0 1 2 0 1 0 2 2 0 0 0 1 1 0 1 2 0 1 1 0 0 0 2 2 2 0 0 2 1 2 1 2 1 2 2 0 2 0 0 0 2 1 0 1 1 1 1 0 1 1 0 0 1 1 0 0 0 1 1 0 0 0 2 2 0 0 0 2 0 2 0 0 0 0 0 1 1 0 0 0 1 1 1 2 0 1 1 1 1 1 0 2 2 0 0 0 0 0 0 0 0 2 0 0 2 1 0 0 1 2 0 1 1 1 1 0 0 0 0 0 0 0 1 0 1 0 1 0 1 1 1 0 1 0 0 1 2 1 2 0 1 0 0 2 1 0 0 0 0 1 0 0 2 0 1 2 0 0 0 1 2 2 0 0 0 0 2 0 0 0 0 0 0 0 0 0 0 0 0 0 1 2 0 0 0 1 2 2 0 0 1 1 1 1 0 2 2 2 2 1 1 0 1 0 2 1 1 2 1 1 1 0 2 1 2 0 0 0 1 0 0 0 0 0 0 2 1 1 0 1 2 2 2 0 2 0 0 1 1 1 0 0 1 0 1 0 0 0 1 1 0 1 0 0 0 2 0 1 0 0 2 0 0 0 2 0 2 1 1 0 1 1 0 1 1 0 0 0 0 0 2 0 1 0 0 2 2 1 1 1 0 0 1 1 1 0 0 0 1 1 0 0 1 1 0 0 0 0 0 2 1 0 2 0 1 0 0 0 0 0 0 2 0 2 0 0 0 0 1 1 0 0 1 1 0 0 1 0 0 1 2 0 1 2 1 0 0 1 1 1 1 1 1 1 0 1 1 0 0 0 0 1 0 0 0 1 0 0 0 1 0 2 1 1 1 1 0 1 1 1 0 0 1 2 0 0 0 0 1 1 1 1 0 2 0 2 2 1 1 0 0 1 1 1 1 2 1 1 0 0 0 1 1 0 0 1 1 1 0 1 2 0 0 1 0 0 1 1 1 0 0 0 1 1 0 2 0 0 0 2 0 0 0 0 0 0 1 2 0 0 0 0 0 0 2 1 0 1 1 2 1 1 2 1 1 0 0 0 0 0 0 0 2 2 0 0 0 1 0 1 0 0 0 0 0 0 0 0 0 1 1 0 1 0 1 0 0 0 1 0 0 0 1 1 1 0 1 1 0 0 1 0 0 0 0 0 0 0 0 2 0 0 2 2 0 0 1 2 0 0 0 1 1 1 1 0 0 0 1 1 1 2 2 0 0 2 0 0 1 0 0 0 0 1 2 0 1 0 0 1 0 0 2 0 1 1 2 0 0 2 0 2 0 1 0 0 2 0 0 0 2 1 1 1 0 1 0 0 0 0 0 0 1 2 0 2 2 2 2 0 2 2 2 2 1 2 1 0 1 0 0 0 1 0 1 0 0 1 0 1 0 0 1 0 1 0 1 1 1 0 1 0 0 0 2 1 1 0 0 0 0 2 0 2 0 1 1 0 1 1 0 0 0 0 1 0 0 1 0 1 0 1 0 0 0 2 0 0 0 0 0 0 2 1 0 0 0 0 0 0 2 1 1 0 0 2 1 1 1 0 1 0 0 1 0 0 0 2 0 0 0 0 0 2 0 2 1 2 0 1 2 1 0 0 1 1 0 0 0 0 0 0 1 0 2 1 1 1 0 0 1 1 1 0 2 0 0 1 0 1 1 0 0 0 1 0 2 2 1 1 0 1 0 1 0 0 0 0 0 0 0 0 0 0 0 0 0 0 0 2 1 0 1 0 0 0 0 0 0 2 1 0 0 1 0 0 1 1 0 0 0 0 0 0 0 1 0 1 1 0 0 0 0 0 0 1 0 0 1 0 1 1 1 1 2 1 0 0 1 1 1 1 1 1 1 0 0 1 0 0 1 0 1 1 2 0 1 1 0 1 0 2 2 2 1 2 0 0 0 2 1 1 1 2 1 1 0 0 0 0 1 0 0 0 1 1 0 1 1 0 0 0 2 0 2 2 1 1 0 1 1 0 0 1 2 0 0 0 0 0 0 0 1 0 0 0 1 0 0 1 0 1 0 0 0 1 0 0 0 0 1 0 2 0 0 0 0 0 1 0
83 0 0 1 0 0 1 2 1 1 0 0 0 1 1 0 0 2 1 1 1 0 0 2 0 0 1 2 2 0 2 1 1 2 0 1 1 1 0 0 0 0 0 0 0 1 1 0 0 0 0 0 0 0 0 2 0 0 1 0 1 1 1 1 0 0 0 0 0 0 0 0 1 0 0 2 2 1 2 0 1 1 0 2 2 0 0 1 2 2 1 1 2 0 0 0 0 1 0 0 0 0 0 1 0 0 2 0 0 2 0 2 2 2 2 2 2 0 1 0 0 0 2 0 0 0 0 1 0 1 1 1 1 0 0 0 1 1 0 2 1 0 1 0 1 2 1 0 0 0 0 0 0 0 0 0 0 0 0 0 0 0 2 2 0 1 1 1 0 0 0 0 0 2 2 0 0 0 0 2 0 1 0 1 0 0 1 2 1 0 2 2 0 0 2 0 2 0 0 2 2 0 0 0 1 0 1 1 0 0 1 2 1 0 1 0 0 0 1 0 2 2 2 2 0 1 1 0 0 0 0 1 0 0 2 0 0 2 0 0 0 0 2 1 0 0 0 0 2 0 0 0 1 0 0 0 1 0 0 0 0 0 0 1 0 0 0 0 2 0 1 0 1 1 0 0 1 0 1 0 0 1 1 1 2 1 1 1 0 1 1 0 2 0 2 0 2 1 0 1 1 0 0 0 0 0 1 2 1 1 0 1 2 2 2 1 2 0 0 1 0 0 1 1 1 0 1 0 1 1 2 2 0 0 0 0 0 1 0 0 0 0 0 0 0 0 1 1 2 2 1 0 2 2 1 0 1 1 0 1 0 0 2 0 2 0 0 2 2 1 1 1 1 1 0 0 2 0 1 0 1 0 1 1 0 1 0 0 0 0 0 0 0 0 2 0 0 0 0 0 0 0 0 1 0 1 0 1 0 0 0 0 0 0 2 2 0 0 1 0 0 0 0 1 0 2 1 0 0 1 2 0 0 1 1 0 0 1 1 1 1 0 0 0 1 1 0 1 0 0 0 1 0 1 1 0 1 1 1 1 0 1 1 1 0 1 0 1 0 1 1 1 2 0 2 0 1 0 2 0 2 0 0 1 0 0 0 1 1 0 1 1 0 1 2 0 2 2 2 0 1 0 2 0 0 1 2 1 0 1 0 1 0 1 0 0 0 2 0 1 1 1 1 1 0 1 1 1 0 1 1 1 1 1 1 0 1 1 0 1 1 0 0 0 0 2 0 1 1 0 0 0 0 1 1 1 0 0 0 2 0 0 0 0 0 0 2 0 0 0 1 2 0 0 0 0 2 1 0 1 0 0 0 0 0 0 0 0 0 0 0 0 1 0 1 0 2 1 1 0 0 2 1 1 1 2 0 0 1 2 0 0 0 0 0 0 0 0 0 0 0 0 0 0 0 1 1 1 0 0 0 1 0 1 1 0 1 2 1 0 0 1 0 1 0 0 2 2 0 0 0 1 2 1 0 1 0 1 1 0 0 0 1 2 2 2 0 1 0 1 1 1 0 0 0 1 1 0 1 1 1 0 1 1 1 1 1 1 2 0 2 1 0 2 1 0 0 0 0 1 0 1 0 0 1 0 1 1 0 2 0 0 0 0 0 0 0 1 2 0 0 0 1 2 1 0 1 1 1 0 1 1 0 0 0 1 2 0 0 1 0 1 0 0 0 0 0 0 0 1 1 1 0 0 0 0 1 0 0 0 0 0 2 0 0 2 0 0 1 1 1 1 1 0 0 1 0 0 0 2 0 1 2 1 1 1 0 2 1 2 0 2 2 2 0 0 0 0 0 1 0 0 0 0 2 0 1 0 2 2 0 0 2 2 2 0 0 0 1 0 1 1 2 1 0 0 1 2 0 2 0 0 2 0 0 2 2 0 1 0 1 0 0 0 0 0 0 1 0 0 0 1 1 0 1 0 0 0 2 0 0 2 1 0 0 2 0 0 2 1 0 0 1 0 1 0 0 0 0 1 2 0 0 0 0 0 0 1 0 0 1 0 1 2 2 2 2 1 1 0 0 1 2 1 0 0 2 1 0 1 0 0 0 1 1 2 1 1 2 1 0 2 1 1 2 2 1 2 0 1 0 1 0 1 1 0 0 2 0 0 0 0 0 0 1 0 1 0 0 0 2 0 2 0 0 0 0 1 0 1 1 0 0 0 1 0 1 0 1 1 0 0 0 0 0 0 2 0 2 0 0 2 1 1 0 1 1 2 0 0 0 2 0 1 0 0 0 2 2 0 2 0
84 0 0 2 0 0 1 2 2 0 0 0 0 2 1 0 0 2 1 2 2 0 0 1 0 0 2 2 2 0 1 0 0 1 1 2 0 2 1 1 1 0 0 0 2 0 0 0 0 0 0 0 0 0 1 1 0 0 2 0 0 1 2 2 1 1 1 0 0 0 0 1 2 2 2 2 2 0 2 0 0 2 0 2 2 0 0 1 2 2 1 2 2 2 1 1 1 2 2 2 1 0 0 0 0 0 2 0 0 2 1 1 1 2 1 2 2 0 1 1 1 0 2 1 0 1 1 0 0 0 0 0 0 0 0 0 0 0 0 0 0 0 0 0 0 2 0 0 0 1 0 1 0 0 1 0 0 1 1 0 0 0 1 2 0 2 0 1 1 1 0 1 0 2 0 0 0 0 0 1 0 2 1 1 0 0 1 2 1 0 2 2 1 1 1 1 1 0 0 0 0 1 0 1 1 0 1 1 1 0 1 1 0 0 2 2 1 1 2 2 2 0 0 0 0 0 0 0 0 0 1 1 0 0 2 0 0 1 1 1 0 0 1 1 0 0 0 0 1 0 0 0 2 0 0 0 1 1 1 0 0 0 2 1 1 1 1 0 2 2 0 2 1 1 0 0 0 1 1 1 1 2 0 0 1 1 1 1 0 2 1 1 1 0 2 1 2 0 0 0 1 0 1 1 1 0 0 2 0 1 0 1 2 2 0 0 0 0 0 1 0 1 2 1 1 0 0 0 0 1 1 0 0 0 0 0 0 1 0 0 0 1 1 0 1 1 0 0 1 1 0 1 1 1 1 1 1 0 0 1 0 0 2 0 2 2 0 1 2 0 1 1 0 0 1 1 1 1 0 0 1 0 0 0 2 1 0 0 0 0 0 1 1 0 2 0 1 0 0 0 0 0 0 2 1 0 1 1 1 1 0 1 1 0 1 2 1 0 0 0 1 2 0 0 1 2 1 0 0 0 1 0 0 2 0 1 1 0 1 1 1 0 0 1 0 1 1 2 0 0 0 0 0 2 1 1 1 2 2 1 1 1 0 1 1 1 0 1 0 1 1 1 0 2 0 2 1 2 0 0 0 0 1 1 0 1 0 1 1 0 1 1 0 1 0 0 1 1 1 1 0 2 1 1 0 1 1 0 0 1 0 1 0 1 1 0 0 2 0 1 1 1 2 2 0 0 0 1 1 1 1 0 0 0 0 0 2 1 1 2 0 0 1 0 1 0 1 2 2 0 0 0 0 2 0 0 1 2 1 0 1 0 0 0 0 1 0 1 1 1 0 1 0 0 0 0 0 0 0 0 2 1 0 0 1 0 0 0 0 1 0 0 0 0 0 1 1 1 1 2 1 0 1 0 0 0 2 1 1 0 0 0 0 0 0 0 0 1 0 0 1 2 0 0 0 0 2 1 0 0 1 2 0 0 0 1 2 0 0 0 0 0 0 0 1 0 1 0 0 0 1 1 0 1 0 2 0 0 0 0 0 0 2 1 1 1 0 1 0 0 0 2 2 0 0 2 1 0 0 0 1 0 1 1 1 1 1 2 2 0 2 1 0 0 0 0 1 1 0 1 1 0 0 1 1 1 1 2 0 0 2 0 0 0 0 1 1 1 1 0 0 0 1 2 0 1 0 0 0 0 0 0 0 0 0 0 0 0 0 1 0 1 0 0 0 1 0 1 1 0 0 1 0 0 0 0 0 0 1 0 0 0 2 1 0 0 0 1 0 0 0 0 2 1 0 2 0 0 0 1 1 1 0 1 1 0 1 1 0 1 1 0 2 1 1 1 0 0 0 1 0 0 0 0 2 0 0 0 2 2 0 0 1 2 2 0 0 1 1 0 1 1 0 0 0 0 0 2 1 2 0 0 2 0 0 0 0 0 0 0 0 1 1 0 1 0 0 0 0 0 0 2 1 0 2 0 0 0 0 0 0 1 1 0 0 1 0 0 2 1 0 0 1 0 1 0 1 0 0 0 1 0 0 0 0 0 0 1 1 0 1 0 0 2 2 2 2 2 0 0 0 1 2 2 1 1 0 0 0 2 2 0 0 1 2 1 1 0 1 1 0 1 1 2 2 2 0 2 1 0 1 0 0 1 1 0 0 1 0 0 0 0 1 1 1 1 1 0 0 0 2 0 1 0 1 0 1 2 0 0 1 1 0 1 0 1 2 0 0 0 0 0 1 1 0 1 1 0 2 1 0 2 0 1 0 1 0 0 0 1 0 1 0 1 0 0 0 0 0 0 1 1
85 0 0 1 0 0 1 1 2 1 0 1 0 0 0 0 0 1 1 2 2 0 0 2 0 0 1 2 2 1 2 1 1 1 0 0 2 0 1 0 0 1 0 0 1 0 0 0 1 0 0 0 0 0 1 1 0 0 1 1 0 2 2 2 0 0 0 1 0 0 1 1 1 1 1 2 1 1 2 0 1 2 0 1 2 0 0 0 1 2 0 1 1 2 1 0 1 1 0 0 0 1 1 1 0 0 2 0 0 2 0 1 0 0 1 1 1 0 1 1 1 0 2 1 0 1 1 1 0 2 0 0 1 0 0 0 1 0 0 2 1 0 0 0 2 2 0 0 0 2 0 0 0 0 0 0 0 2 0 0 0 0 1 2 1 0 0 2 1 1 0 1 0 2 1 0 0 0 0 0 0 0 1 2 0 0 2 1 0 0 0 1 1 1 0 0 0 0 0 1 1 0 0 1 1 0 1 1 1 0 1 1 2 0 2 0 0 0 2 2 2 0 1 2 1 1 1 0 0 0 0 1 0 0 2 0 0 2 0 0 0 1 2 1 0 0 0 0 2 0 0 0 1 0 0 1 0 1 1 1 1 1 0 2 0 0 0 1 2 0 0 2 1 1 0 1 0 1 2 1 1 1 1 0 0 0 2 0 0 1 1 1 0 0 2 2 2 0 0 0 0 0 1 1 1 0 0 2 0 1 1 1 2 1 1 0 2 1 0 1 1 1 2 1 0 0 0 2 0 2 2 1 0 0 0 0 1 1 0 2 0 0 1 1 0 0 1 0 1 1 0 1 2 2 1 0 1 2 0 1 0 0 1 0 0 2 1 0 1 1 1 1 2 2 0 0 1 0 1 0 1 0 0 0 1 1 0 0 0 0 0 0 1 1 2 1 0 2 0 0 0 1 0 1 1 0 0 0 0 0 1 0 0 1 1 1 0 1 0 0 0 1 0 0 0 2 1 1 1 1 0 1 0 1 0 1 0 0 1 1 1 0 1 1 2 2 0 0 0 1 0 0 0 1 1 0 1 2 2 1 2 1 1 0 0 1 1 1 0 0 1 1 2 0 2 0 1 0 2 0 2 0 0 1 1 2 1 1 1 0 1 1 1 2 2 0 1 1 1 1 0 1 2 0 0 1 2 1 0 1 0 0 0 2 0 0 1 1 1 2 2 0 1 1 0 1 0 0 0 1 0 1 1 0 1 0 2 0 0 0 1 0 1 1 1 0 1 1 1 0 0 0 0 0 2 1 1 0 1 0 1 0 1 0 0 0 0 0 0 0 0 0 1 0 0 0 1 1 0 1 1 0 1 0 1 0 0 0 0 2 0 0 1 0 0 0 0 1 1 1 1 1 0 0 0 1 1 0 1 2 1 0 0 0 0 0 0 1 0 0 0 1 0 0 0 0 2 0 0 0 1 2 0 0 0 0 2 0 0 1 0 0 1 1 1 0 0 1 2 0 0 1 0 1 1 2 0 0 1 1 1 0 1 1 1 1 1 0 1 1 1 2 2 0 0 2 0 0 0 0 0 0 1 1 2 2 2 1 2 1 1 1 0 2 1 0 0 0 0 2 1 1 0 0 0 0 1 2 0 0 1 0 0 0 0 0 1 2 2 0 0 0 2 2 0 1 0 1 1 0 0 0 0 0 0 0 1 0 0 2 1 1 0 0 0 1 1 0 0 0 0 1 0 0 0 0 0 0 1 0 0 0 2 1 0 0 0 1 1 1 0 0 2 1 1 0 0 0 2 0 1 1 1 1 1 1 1 2 0 2 0 1 2 2 0 0 0 0 1 1 0 0 1 0 1 1 0 0 0 2 1 1 1 1 1 0 0 0 1 0 2 1 1 1 0 0 1 1 2 2 0 2 2 0 0 1 1 0 0 0 1 0 0 0 0 0 0 1 0 1 0 1 2 0 0 1 1 1 0 1 0 1 0 0 0 1 1 0 1 1 0 0 2 0 2 0 0 0 0 1 1 0 0 0 0 0 1 1 1 0 2 0 1 0 2 0 1 2 0 0 1 1 1 1 2 2 0 0 0 2 1 0 0 0 0 0 2 0 2 2 0 2 2 2 0 1 2 0 0 1 0 2 0 2 0 0 0 0 0 2 0 0 1 1 2 1 1 0 0 1 1 0 0 0 1 0 2 2 0 0 1 1 0 0 1 0 1 1 0 0 0 0 0 0 1 1 1 0 1 0 0 1 2 2 0 1 0 1 0 0 0 2 0 1 1 1 0 0 1 0 1 1
86 1 0 2 0 0 2 1 1 0 1 2 0 1 0 1 0 0 0 0 0 1 0 2 0 0 1 1 0 2 2 0 0 0 0 0 2 2 0 2 2 0 1 1 2 0 1 0 0 1 1 1 1 1 0 0 0 0 1 1 0 1 2 2 0 0 0 1 0 0 0 1 2 0 2 2 2 2 2 0 2 2 0 1 2 0 0 1 2 2 0 2 1 2 0 0 0 1 1 1 1 0 0 2 0 0 2 0 1 1 0 1 1 2 1 2 2 0 0 2 2 0 2 0 0 0 0 1 1 0 0 0 0 0 0 0 0 0 0 1 1 0 1 0 0 1 0 1 0 0 1 0 0 1 0 1 1 1 1 1 0 0 1 2 1 2 2 0 0 2 2 0 1 2 1 1 0 0 1 0 0 2 1 1 0 0 1 2 0 0 0 2 0 0 0 0 1 0 0 0 0 0 0 1 2 0 0 1 1 0 0 0 1 0 2 1 0 0 0 0 0 0 1 1 0 1 1 0 0 0 0 0 0 0 0 0 1 1 0 0 0 0 2 1 0 0 1 0 2 0 0 0 1 0 0 0 1 1 0 0 0 0 1 1 0 0 0 2 2 0 0 1 0 0 1 1 0 1 2 1 1 2 2 1 2 0 2 2 0 2 1 1 2 0 2 0 2 0 0 0 0 0 0 0 0 1 1 0 1 1 0 0 1 1 0 0 2 0 1 1 1 1 0 2 1 0 1 0 2 2 2 2 0 0 0 0 0 0 0 1 1 1 2 0 1 1 1 0 2 1 0 0 1 1 1 1 0 0 0 2 0 0 1 1 1 0 0 1 1 1 1 1 1 1 0 0 2 0 1 0 1 1 0 1 0 0 0 0 0 0 0 1 0 1 1 1 1 1 1 1 0 1 0 2 1 0 0 2 0 0 0 0 0 0 0 2 1 0 0 0 1 1 1 0 2 2 1 0 0 0 0 0 0 2 0 0 1 1 0 0 0 0 0 1 0 2 2 1 0 0 0 0 0 2 1 1 1 2 2 2 0 2 0 0 0 0 0 1 0 0 1 1 1 2 0 1 0 0 2 0 2 0 0 1 1 1 1 1 0 2 0 0 0 0 0 0 0 1 1 1 1 1 1 1 0 1 1 1 0 0 0 2 1 1 0 0 0 2 2 1 0 1 2 2 1 1 1 0 1 2 0 0 1 0 0 0 1 0 0 1 2 2 1 1 2 0 1 2 2 0 0 0 0 2 0 1 0 0 1 0 1 0 0 1 1 1 1 1 1 1 0 1 0 0 0 0 2 1 0 1 0 0 1 0 1 1 1 0 0 0 0 0 1 1 1 1 1 0 0 0 0 2 1 1 2 2 0 0 0 2 0 0 0 1 0 0 0 1 0 0 2 2 0 0 0 0 2 0 0 0 0 1 0 0 0 1 2 2 1 0 1 2 1 1 1 0 1 1 1 0 0 2 0 0 2 2 0 0 0 0 0 0 1 2 2 2 1 0 1 0 0 1 0 1 1 1 1 0 0 0 0 1 1 1 1 1 1 2 1 0 1 0 1 0 1 0 0 0 0 1 0 1 0 0 0 0 1 2 0 0 1 0 1 0 0 0 1 1 1 0 0 1 1 2 0 2 0 1 0 0 0 0 0 0 0 1 0 0 0 1 0 1 0 0 0 1 1 0 0 0 0 0 0 0 0 0 0 0 0 0 0 1 2 2 1 0 1 2 2 2 1 0 1 1 1 1 0 0 1 0 1 2 1 1 1 1 1 1 1 1 1 1 2 1 0 0 0 1 0 2 0 0 0 0 2 0 0 0 1 2 0 0 0 0 0 0 0 0 0 0 0 0 1 1 0 0 1 2 0 2 0 0 2 1 1 0 0 0 1 0 1 1 1 0 1 1 1 2 0 1 0 1 0 0 2 0 0 0 0 1 1 1 1 0 0 1 1 0 1 0 0 0 2 0 1 0 0 1 0 1 0 0 0 0 0 0 0 0 0 1 0 0 0 2 2 2 2 2 0 0 0 2 1 1 1 1 1 1 0 0 0 0 0 0 1 1 2 0 2 2 0 2 2 1 1 2 2 1 1 0 0 0 0 2 0 1 1 0 0 0 0 0 2 0 0 0 1 0 0 0 0 0 1 0 1 1 1 0 0 2 0 0 0 0 2 1 1 0 0 0 0 0 0 0 0 0 2 0 0 0 0 0 0 1 1 1 1 1 0 1 1 0 0 0 0 0 0 0 0 0 1 1
87 0 0 2 0 0 1 1 2 1 0 0 0 1 1 0 0 1 1 0 0 1 0 2 0 0 2 1 1 2 2 1 2 2 0 2 0 2 1 1 1 0 0 0 2 0 0 0 0 1 0 0 0 0 2 1 0 0 2 0 1 2 1 0 0 0 0 0 0 0 0 1 1 0 1 2 2 2 2 0 2 2 0 1 1 0 0 0 2 2 0 1 1 2 0 0 0 1 1 1 1 0 0 2 0 0 2 0 1 1 0 2 1 1 2 2 2 0 0 2 2 0 2 1 0 1 1 0 0 0 0 0 0 0 0 0 0 0 0 1 1 0 1 0 1 1 1 0 0 1 0 2 0 1 0 0 0 1 0 0 0 0 1 2 2 2 2 1 0 1 1 1 0 1 1 0 0 1 1 1 0 1 0 1 0 0 1 1 0 0 1 2 1 2 1 1 2 0 0 0 0 0 0 1 1 1 2 1 1 0 0 0 1 0 1 1 1 0 1 0 1 1 0 1 0 0 0 1 0 0 0 2 0 1 1 0 1 1 1 1 0 0 2 1 0 0 0 0 1 1 1 1 0 0 0 0 0 1 1 1 1 1 1 1 0 0 0 0 0 0 1 1 0 0 1 2 1 0 1 0 0 1 2 2 2 0 2 1 0 2 2 0 2 0 2 0 2 0 0 0 1 1 1 1 1 0 1 2 0 0 0 0 1 0 2 0 2 1 1 0 2 2 1 1 2 0 2 0 1 1 2 1 0 0 0 0 0 1 0 0 0 1 2 0 1 1 1 0 1 1 0 1 2 2 1 0 1 1 1 0 1 1 2 0 2 1 0 2 2 0 2 0 0 0 1 1 0 1 1 0 1 1 0 0 1 2 0 0 0 0 0 1 0 0 2 1 0 0 0 0 0 0 1 2 0 0 0 0 0 0 2 0 0 0 1 1 0 1 0 0 0 2 0 1 2 2 1 0 0 0 0 0 1 0 2 1 0 2 0 0 1 0 1 2 1 2 1 2 0 1 1 0 0 2 1 1 1 2 1 2 2 2 0 1 0 0 0 1 0 0 2 2 2 1 1 0 1 1 2 0 0 1 0 2 2 2 2 1 0 1 1 1 1 1 0 0 0 1 1 1 0 2 2 0 0 0 0 1 0 1 0 1 0 0 0 1 1 1 0 2 1 0 2 2 0 2 0 0 0 2 0 1 1 1 0 0 1 0 0 0 1 1 2 1 2 2 1 1 1 0 0 0 0 1 1 0 1 0 0 1 1 0 0 0 0 1 0 2 2 2 0 0 0 0 0 0 1 1 0 1 1 0 1 0 0 1 0 1 0 1 0 0 2 0 2 0 2 1 1 1 1 1 0 0 1 2 1 0 1 2 0 0 0 2 1 1 2 2 1 0 0 0 0 1 1 0 1 1 0 0 1 1 0 0 0 1 2 1 0 0 1 1 1 1 0 0 2 1 2 1 0 1 2 0 0 1 0 1 2 1 0 0 0 1 1 1 0 1 0 2 1 0 0 1 0 2 0 0 1 0 0 1 2 2 1 2 1 2 1 0 1 0 0 0 0 0 0 0 0 0 0 0 0 0 2 0 1 2 0 0 0 0 0 0 0 1 0 0 0 0 0 1 2 2 0 0 0 0 0 0 0 0 1 0 0 2 0 0 0 2 1 1 1 0 0 1 0 0 0 0 0 0 0 0 1 0 0 0 1 0 0 0 2 1 0 0 0 1 1 1 0 0 2 1 1 1 0 0 1 1 2 2 1 1 1 1 1 2 1 2 0 2 2 0 0 0 0 0 0 2 0 1 0 0 2 1 0 0 1 2 0 0 2 2 2 0 0 0 2 0 2 2 2 1 0 0 1 1 1 2 1 0 0 1 0 0 0 0 0 0 0 0 1 0 1 0 1 1 0 0 0 2 1 1 1 0 1 0 0 0 0 1 0 0 0 0 1 0 1 1 0 0 1 0 2 0 0 1 2 2 2 0 0 0 0 0 1 1 0 0 1 0 2 1 1 1 2 1 1 0 0 0 1 1 2 2 1 1 0 1 0 0 0 1 1 0 1 0 1 1 0 1 2 1 1 1 0 1 0 0 1 1 0 2 0 1 1 1 0 1 0 0 2 1 0 0 1 0 0 0 2 0 0 0 1 0 1 1 0 0 2 0 0 0 1 1 1 2 1 0 1 0 0 0 0 0 2 0 1 0 0 1 0 1 0 0 0 1 0 1 0 0 0 0 0 0 1 0 0 0 2 0
88 1 0 2 0 0 1 2 1 2 0 0 0 0 0 0 0 2 1 1 1 0 1 1 0 0 1 1 1 1 2 0 1 2 2 1 1 1 0 0 0 1 1 1 2 1 0 0 0 2 0 1 0 1 1 0 0 0 1 0 0 2 0 0 0 0 0 0 0 0 0 2 1 1 1 2 1 0 1 0 1 2 0 1 1 0 0 0 2 2 0 0 0 1 0 0 0 1 1 1 0 0 1 0 1 1 1 2 2 0 0 2 1 2 1 2 2 0 0 2 2 0 1 2 0 0 0 1 1 0 0 0 0 0 0 0 0 0 0 1 2 0 0 0 0 1 0 1 0 0 1 0 1 0 1 0 0 0 1 2 1 1 2 2 1 2 2 1 0 0 0 1 2 1 2 1 0 0 0 1 0 1 0 1 0 0 1 2 0 0 2 2 0 0 1 0 0 0 1 0 0 1 0 0 1 0 0 2 0 0 0 1 1 0 2 1 1 0 1 1 2 1 2 1 0 1 0 0 0 0 0 0 0 0 2 0 0 1 1 1 0 0 2 0 1 2 2 0 1 1 1 1 1 0 0 0 0 1 1 0 0 0 0 0 0 0 0 0 1 0 1 1 1 1 0 0 0 1 2 2 2 1 1 0 1 0 2 1 0 2 1 0 1 0 1 0 2 2 0 2 1 0 1 1 1 0 0 2 1 1 1 1 2 2 2 1 2 0 0 0 0 0 1 0 2 0 1 0 0 0 2 1 0 0 0 0 0 2 0 1 0 0 1 1 0 0 2 0 2 2 0 0 1 1 0 1 1 0 0 1 0 0 2 0 2 1 0 2 2 0 2 0 1 1 0 0 1 0 1 0 1 1 0 0 1 1 0 0 0 0 0 0 1 0 1 1 1 0 0 0 0 0 0 0 0 0 1 0 0 0 1 1 1 1 1 1 0 0 0 0 0 1 0 1 0 1 1 0 0 0 1 0 1 0 2 0 0 0 1 1 2 0 0 1 0 1 0 1 0 0 0 0 0 1 1 0 1 2 2 0 2 0 0 1 0 1 0 2 0 0 2 2 2 1 1 0 1 1 1 0 2 0 0 2 1 1 1 2 1 1 0 0 1 1 1 0 1 2 2 0 0 0 2 0 0 0 0 1 1 2 1 0 0 1 0 0 0 2 1 1 0 0 0 0 0 0 0 1 0 1 1 1 1 1 1 0 1 1 1 1 0 0 2 2 2 0 1 2 2 0 0 0 0 0 2 1 1 1 0 1 0 0 0 0 0 1 0 0 0 0 1 2 1 0 1 0 1 1 0 1 0 0 0 0 2 0 0 0 0 1 0 0 0 1 0 0 0 0 1 1 0 1 0 0 0 1 1 0 2 0 0 0 0 0 0 0 0 0 0 0 0 1 1 1 1 0 2 1 0 0 0 1 0 0 0 1 2 0 1 0 1 2 0 1 1 0 1 2 1 0 0 2 1 0 1 2 0 0 2 0 0 0 2 0 0 0 0 0 1 0 0 1 1 0 0 2 1 0 1 0 0 2 2 2 2 2 1 2 1 1 1 2 0 1 0 0 0 0 0 0 0 0 0 1 2 1 1 2 0 0 1 0 0 0 0 0 1 1 1 0 0 0 1 1 1 1 0 1 1 0 1 1 0 1 0 1 1 0 0 0 0 1 0 0 0 0 0 1 0 0 0 0 0 0 0 0 0 0 1 0 0 0 2 1 1 0 1 2 1 1 0 0 2 0 0 0 0 0 0 1 1 1 0 0 1 0 1 0 0 0 2 0 2 1 0 0 0 1 0 1 0 0 0 0 0 1 1 0 0 2 0 0 1 1 1 0 1 1 2 1 2 2 0 1 0 0 1 2 0 2 0 0 2 0 0 1 1 0 0 0 0 0 0 0 0 0 0 0 0 0 0 2 1 0 1 1 0 0 0 0 0 2 0 0 0 0 0 0 0 0 0 0 1 1 2 1 0 2 1 2 2 0 0 0 0 0 0 1 0 0 2 0 0 1 2 1 2 2 1 0 0 1 0 0 2 2 0 0 0 1 0 0 0 0 0 0 2 0 2 2 0 2 2 1 1 0 1 1 0 0 0 1 2 2 0 1 1 2 0 0 0 0 2 2 2 0 0 0 0 0 0 0 0 0 2 0 2 2 0 0 1 1 0 0 2 1 1 0 1 1 0 1 1 1 0 0 2 1 2 1 0 2 1 2 0 2 1 1 1 1 0 0 0 0 1 0 1 0 0 0 0 0
89 1 0 0 0 0 0 2 2 0 0 0 1 2 1 0 1 1 0 2 2 0 0 1 0 0 2 0 1 1 2 0 0 2 1 0 2 0 0 0 0 2 0 1 2 0 1 0 0 1 0 0 1 2 0 1 0 0 1 1 0 1 1 1 0 0 0 0 0 0 0 0 2 0 2 2 2 0 2 0 0 2 1 1 1 0 1 0 0 2 0 0 2 2 1 0 1 1 0 0 0 0 0 1 0 0 2 2 2 0 0 2 1 2 1 2 1 0 2 0 0 0 2 0 0 0 0 0 0 0 1 1 1 0 0 0 0 0 0 1 2 0 0 1 0 0 0 0 0 0 0 0 0 0 0 0 0 1 0 2 1 1 0 2 1 2 2 0 2 1 0 2 2 0 2 0 2 0 0 0 0 0 1 2 0 0 2 1 1 0 2 2 0 1 1 0 0 0 0 0 0 0 0 1 1 0 0 1 1 0 0 1 2 0 2 0 0 0 2 0 2 2 1 2 0 0 0 0 0 0 0 0 0 0 1 0 0 2 0 0 0 0 2 2 0 0 0 0 1 1 1 1 1 0 0 0 0 0 0 0 0 0 0 1 0 0 0 1 1 1 0 1 1 1 0 0 1 0 2 0 0 0 1 0 2 1 1 2 0 2 2 0 2 0 2 0 2 1 0 1 0 1 0 0 0 0 0 1 0 0 0 0 2 2 0 1 1 0 0 0 0 0 2 2 2 0 0 0 1 2 2 1 1 1 0 1 1 2 0 0 0 1 1 0 1 1 1 1 2 0 1 0 2 2 1 0 1 1 0 2 0 0 2 0 1 1 0 2 2 1 1 1 0 0 0 0 2 1 0 0 0 0 1 1 0 2 0 0 0 0 1 2 0 0 1 1 0 1 1 1 0 1 0 2 0 1 0 0 0 0 1 0 0 0 2 2 0 1 0 0 0 2 0 0 0 2 1 0 0 0 0 1 0 1 1 0 1 1 0 0 2 0 0 0 0 0 0 0 1 0 0 0 0 1 2 0 2 2 2 2 1 2 0 0 0 2 1 1 0 0 2 2 2 0 1 0 1 2 2 2 2 0 0 0 0 1 0 1 1 1 0 0 2 0 1 0 1 2 2 0 1 1 2 0 0 1 1 1 0 2 0 1 0 2 0 0 0 2 1 1 0 1 2 2 1 1 1 0 0 1 0 1 1 0 1 0 2 0 0 2 0 0 1 1 1 1 1 0 0 0 0 0 0 1 1 2 0 0 0 1 1 0 0 0 0 0 0 0 0 0 0 0 1 0 0 0 1 0 0 0 0 0 1 0 1 1 1 1 0 1 1 1 1 1 0 0 0 1 1 1 1 0 0 1 2 2 2 0 1 2 0 0 0 1 0 0 0 1 0 0 0 0 0 0 0 0 2 1 0 0 0 0 0 0 0 0 2 1 0 0 0 1 0 1 1 0 1 1 1 0 0 2 1 0 1 1 0 0 2 0 0 0 1 1 1 1 0 0 1 0 0 0 0 0 0 2 0 1 2 1 1 0 2 2 1 2 1 1 2 0 2 1 0 0 1 0 0 0 0 2 1 1 0 0 2 0 1 2 0 0 1 0 0 0 0 0 0 2 2 0 0 0 0 2 1 2 0 2 1 0 0 0 0 1 0 1 1 0 0 0 0 0 0 0 0 0 0 1 0 0 0 0 0 0 1 0 0 0 1 0 0 0 2 1 1 0 0 2 2 2 0 0 2 0 0 0 0 0 0 1 0 0 1 1 1 1 1 1 0 1 1 0 2 0 0 0 0 1 1 2 0 0 0 0 2 0 0 0 2 2 0 0 2 2 1 0 0 1 1 0 2 1 0 1 0 0 1 2 0 2 0 0 2 0 0 0 0 0 0 0 0 0 0 0 0 0 0 0 0 0 0 2 0 0 2 0 0 1 0 0 1 2 0 0 1 0 0 1 1 2 0 0 2 1 1 0 0 0 0 0 1 0 0 0 0 0 0 1 0 0 1 0 0 1 2 1 1 2 1 0 0 1 1 1 2 2 0 0 0 1 0 0 0 0 1 0 2 1 2 1 0 2 2 1 1 1 0 0 0 1 0 2 1 1 0 1 1 0 0 1 1 0 2 2 1 1 1 1 1 0 1 0 1 0 1 1 2 1 0 0 1 1 0 0 1 0 1 0 0 0 0 0 0 0 0 1 1 0 1 0 0 1 0 0 0 0 0 1 0 0 0 0 0 0 0 0 0 1 1 0 0 1
90 0 0 0 0 0 0 2 1 0 0 0 1 2 1 0 1 1 1 0 0 0 0 2 0 0 2 1 2 1 2 0 0 2 1 2 1 1 1 0 0 1 0 0 2 0 1 0 0 0 0 0 0 0 0 0 0 1 0 2 0 1 2 2 1 1 1 1 0 0 0 0 1 0 1 2 2 2 2 1 1 2 0 2 2 0 0 1 1 2 0 1 1 2 1 0 1 2 2 2 2 0 0 1 1 0 2 1 1 1 0 2 0 1 0 1 1 0 1 1 1 0 2 1 0 1 1 0 0 0 0 0 0 0 1 0 1 0 0 1 0 0 0 0 1 1 0 0 0 2 0 2 1 0 0 0 0 1 0 1 1 1 1 2 0 1 0 2 0 2 2 0 0 0 1 0 0 0 0 0 0 0 1 2 0 0 2 1 0 0 0 1 0 0 2 0 1 0 0 1 1 1 1 0 1 0 1 0 1 0 1 1 1 0 2 1 1 2 2 0 1 2 2 2 0 2 2 1 1 1 0 0 0 0 2 0 0 1 1 1 0 0 2 2 0 0 0 0 1 0 0 0 0 0 0 1 2 1 1 1 1 1 0 1 0 0 0 0 2 1 0 0 2 2 0 0 0 0 0 0 0 1 2 1 2 0 2 1 0 1 0 1 1 0 2 1 2 0 0 0 1 0 1 1 0 0 0 2 0 1 0 2 2 2 1 0 2 1 1 1 1 1 2 1 1 0 0 0 2 1 2 2 0 0 0 0 0 1 0 1 1 1 2 2 0 0 2 0 2 0 0 0 1 1 0 1 1 0 1 0 1 1 2 0 2 1 0 1 2 0 2 0 0 0 0 0 1 0 1 0 1 1 2 1 0 0 0 0 0 0 0 0 1 0 2 0 1 0 1 1 0 1 0 0 0 0 1 0 0 0 0 1 0 0 2 2 0 0 0 0 1 2 1 0 0 2 2 0 0 0 2 0 0 2 1 0 1 2 1 0 1 0 0 0 1 0 0 2 0 0 0 1 0 2 1 1 1 1 1 0 2 0 0 0 0 2 0 1 0 0 1 1 1 1 1 0 0 2 2 2 2 1 0 1 0 0 0 1 1 1 0 0 0 2 1 0 1 2 2 0 1 0 1 1 1 1 1 1 0 1 0 1 1 0 1 0 0 2 2 1 0 1 2 2 1 0 0 0 0 0 0 1 1 1 1 0 1 1 0 1 2 1 0 0 0 1 1 2 2 0 0 0 0 2 2 0 0 1 0 1 0 0 1 1 1 0 2 1 1 1 1 1 1 0 1 0 0 0 1 0 0 0 0 0 0 0 0 1 1 2 0 0 2 0 0 0 1 0 0 0 0 2 0 0 0 1 1 0 1 1 2 1 0 0 0 0 0 0 0 0 0 0 0 0 0 0 2 2 0 0 0 1 0 0 0 0 2 1 1 0 0 0 0 0 2 0 0 1 0 0 0 1 0 1 1 2 0 1 2 0 0 0 1 1 1 1 0 2 0 0 0 0 1 0 1 2 0 0 1 0 1 1 2 1 2 2 0 1 2 0 2 0 1 0 1 0 0 0 0 1 0 2 0 0 1 0 1 2 0 0 2 0 0 0 0 0 1 0 0 0 0 0 1 2 0 1 0 0 0 0 0 0 0 0 0 1 1 0 0 1 0 0 0 0 0 0 0 0 0 0 0 0 0 0 1 0 0 0 2 0 0 0 2 2 1 0 0 2 2 2 0 0 1 0 0 0 0 0 0 2 0 0 0 0 0 1 1 1 1 1 1 1 2 0 1 1 0 2 0 2 0 0 0 0 2 0 1 1 1 1 0 0 1 1 1 0 0 0 2 0 1 2 0 0 0 0 0 1 1 2 0 1 2 0 0 1 0 0 0 0 0 0 2 0 2 2 2 1 1 0 0 1 2 2 0 0 0 0 0 0 0 1 0 0 0 1 0 0 1 0 0 0 0 1 2 1 0 0 2 2 2 0 1 0 0 0 0 2 0 0 2 0 1 1 1 1 2 2 0 0 0 1 2 2 1 1 0 1 0 1 1 0 1 0 1 1 2 1 2 2 0 2 2 1 0 1 1 1 0 0 0 2 0 1 1 0 0 0 2 0 0 0 2 1 1 1 1 0 0 0 2 0 2 0 1 1 1 1 0 0 1 1 0 0 1 0 1 0 0 0 0 0 0 0 0 0 2 0 1 0 0 1 0 1 0 0 0 0 0 0 0 0 0 0 0 0 0 0 0 0 1 1
91 0 0 1 0 0 1 2 2 0 0 1 0 1 0 0 0 2 1 2 2 0 0 1 1 1 1 1 2 1 2 1 0 0 0 0 2 1 0 1 1 1 0 0 2 0 2 0 0 1 0 1 0 1 1 0 1 0 2 0 1 1 1 1 0 2 2 1 0 0 0 2 1 0 1 2 2 0 2 0 0 1 0 0 2 0 0 1 1 2 1 1 1 1 1 0 1 1 1 0 0 0 0 0 1 1 2 1 1 1 0 1 1 2 1 2 2 0 1 0 0 0 2 2 0 1 1 2 0 2 2 2 0 0 0 0 0 0 2 0 0 0 1 0 1 1 0 0 0 2 0 2 0 0 0 0 0 2 1 2 1 1 2 2 1 1 1 1 0 2 2 1 2 0 1 0 0 0 0 1 0 1 0 2 0 0 2 1 1 0 1 1 0 0 1 0 1 0 1 0 0 1 0 0 0 0 0 1 1 0 0 1 0 1 2 0 0 0 0 0 0 0 2 2 0 1 1 0 0 0 0 0 1 1 2 1 0 2 0 0 0 0 2 2 0 0 0 0 2 0 0 0 0 0 0 1 1 1 0 1 0 1 0 0 0 0 1 1 2 2 0 1 0 0 1 0 1 1 0 0 0 1 2 1 2 0 1 0 0 2 2 2 1 1 2 1 1 0 1 0 1 1 1 1 1 0 0 2 0 0 0 1 1 2 0 0 0 2 1 0 1 1 2 2 2 0 1 1 1 2 2 1 1 1 0 0 0 2 1 1 0 2 1 1 1 1 1 1 1 2 1 1 2 2 1 0 0 1 0 1 0 0 0 0 0 2 0 1 2 1 1 1 1 0 0 0 2 1 0 0 2 0 0 0 1 0 0 2 2 0 1 1 1 1 2 1 1 1 0 0 0 0 0 1 0 0 1 1 0 0 1 0 1 1 1 2 0 0 0 0 0 1 1 0 1 2 0 0 0 0 0 0 0 1 1 0 1 1 1 1 0 0 0 0 0 1 0 0 2 0 0 0 0 2 0 0 0 1 1 1 1 2 0 0 0 2 0 1 0 0 1 1 2 0 1 1 1 1 2 2 2 1 0 2 1 1 1 2 1 1 0 0 0 1 0 0 1 2 2 0 1 0 1 1 0 1 1 2 0 0 0 2 1 1 1 0 0 2 1 1 0 1 2 2 1 0 0 0 0 0 0 0 1 1 0 0 1 1 0 1 1 1 2 2 2 1 1 2 2 0 1 1 1 1 1 0 2 0 0 0 0 2 0 0 0 0 1 1 1 0 0 0 0 0 0 0 2 0 0 0 0 1 0 0 0 0 0 0 1 1 0 0 0 0 1 0 0 0 0 0 0 1 0 0 1 1 1 0 1 1 0 0 0 0 0 0 0 1 0 0 1 1 1 0 1 0 2 1 0 0 1 1 1 0 0 0 2 1 1 0 1 1 1 2 0 0 1 1 1 0 0 2 1 0 1 2 0 2 2 1 1 0 1 1 1 1 0 1 0 2 2 0 1 0 0 1 1 0 0 0 1 1 2 2 2 2 1 1 1 1 1 1 1 0 1 0 0 0 0 1 0 2 0 0 2 0 1 1 0 0 0 0 0 0 0 0 1 0 1 0 0 1 0 2 0 1 0 1 1 0 1 1 0 0 0 0 0 0 0 1 0 0 0 0 0 0 1 0 0 0 0 0 0 0 0 0 0 0 1 0 0 0 2 2 1 0 1 0 1 1 0 0 0 1 1 0 0 0 1 0 2 2 0 0 0 2 0 2 1 2 0 2 1 0 0 0 1 1 0 2 0 1 0 0 0 1 2 0 0 2 0 2 1 0 0 0 1 0 1 0 0 1 1 0 0 0 0 1 0 2 0 0 1 1 0 0 1 0 0 1 0 0 1 0 1 0 1 1 0 0 0 2 2 1 0 0 1 0 0 0 0 2 1 0 1 1 1 0 2 0 0 0 0 2 2 2 0 1 0 0 1 1 2 0 0 0 0 2 0 0 2 0 2 1 1 1 2 1 1 0 0 1 0 0 2 1 0 2 1 1 1 0 1 0 2 2 1 0 1 1 0 1 2 2 1 0 0 2 1 0 0 2 0 2 0 0 0 1 1 1 0 0 2 1 1 0 2 1 0 0 2 0 2 0 0 0 0 2 0 0 0 0 0 0 1 0 1 1 1 0 1 0 0 0 0 0 0 0 1 0 0 1 0 1 0 0 0 1 0 1 0 0 1 0 0 0 0 0 0 0 0 1
92 1 0 1 0 0 2 1 1 1 0 1 0 1 0 0 0 1 1 1 1 0 0 1 1 1 1 0 2 2 1 0 0 0 0 0 1 1 0 0 0 1 0 0 1 0 0 0 1 0 0 0 1 1 0 1 0 0 0 0 2 2 2 2 0 0 0 1 0 0 0 2 1 0 1 2 2 2 2 2 0 2 1 0 0 0 0 1 1 1 0 0 2 1 0 0 0 1 1 1 1 0 0 1 1 1 2 0 2 0 0 1 1 2 2 2 2 0 0 2 2 0 2 2 0 2 2 0 0 0 1 1 1 0 0 0 0 0 0 2 1 0 0 0 2 1 0 0 1 1 0 0 2 0 1 0 0 0 0 2 1 1 2 2 1 2 2 0 1 0 0 2 0 2 0 0 0 1 0 0 0 0 1 1 0 0 1 1 0 0 1 1 0 0 2 0 0 0 0 0 0 2 0 0 1 0 1 1 1 0 0 1 1 1 2 2 2 0 1 1 1 0 2 1 0 0 0 0 0 0 0 0 0 0 1 0 0 2 0 0 0 1 2 2 0 0 0 0 2 0 0 0 0 0 0 0 2 1 1 1 1 1 1 1 0 0 0 1 0 1 0 1 0 0 0 1 0 0 2 1 1 2 2 0 0 0 2 0 1 2 0 2 2 0 2 0 2 1 0 1 1 0 0 0 0 0 0 2 0 0 0 1 1 0 1 0 2 2 2 0 2 2 1 1 1 0 0 1 0 1 1 1 0 0 0 0 0 1 0 0 0 0 1 0 1 1 0 0 2 0 0 0 2 2 1 0 1 0 0 2 0 0 2 0 2 1 0 0 2 2 0 2 0 1 0 0 1 0 1 0 1 0 0 0 0 1 0 0 0 1 0 0 0 0 2 0 0 0 1 1 0 1 0 2 1 1 1 0 0 0 1 1 0 0 1 2 1 1 1 0 0 1 0 2 0 0 0 0 0 0 1 0 0 2 0 1 0 0 0 0 1 0 0 0 1 2 1 1 0 0 0 0 0 2 0 0 0 2 2 0 0 0 0 0 0 1 0 1 0 0 1 1 2 0 1 1 1 2 2 2 2 1 0 1 1 2 1 1 1 0 1 1 2 1 1 0 0 0 0 1 0 2 2 0 0 1 1 1 0 1 0 1 1 1 1 0 1 2 1 1 0 1 1 1 1 0 0 0 0 2 0 2 1 0 1 0 1 1 1 1 0 0 2 2 2 0 2 0 0 0 0 0 0 2 0 1 0 0 2 0 2 0 2 0 0 0 1 1 1 0 0 1 0 0 0 0 1 0 0 0 0 0 0 0 0 0 0 0 0 0 0 0 1 0 0 0 1 1 1 1 1 1 0 1 2 2 1 0 1 2 1 1 0 0 0 0 0 2 1 1 0 1 1 1 1 0 1 1 0 0 0 0 0 0 0 1 2 0 0 0 0 1 1 1 1 0 0 2 0 0 0 1 1 1 0 2 0 0 1 1 1 0 2 1 1 0 0 0 2 0 0 0 1 0 0 2 1 0 1 0 1 1 1 1 1 1 1 2 1 1 1 1 0 1 2 0 0 0 0 1 0 1 0 1 2 1 1 2 0 0 1 1 0 1 0 1 0 0 0 0 0 1 0 2 0 2 0 1 1 0 0 0 0 0 0 0 0 0 1 2 0 2 0 0 0 1 0 0 0 0 0 0 1 0 1 0 0 0 1 0 0 0 2 1 1 1 0 2 1 1 0 0 2 2 0 0 0 0 1 2 0 0 0 0 0 1 0 2 1 2 0 1 2 0 1 1 1 1 0 1 0 0 0 1 1 0 0 0 2 2 0 0 1 1 1 0 0 0 2 0 2 2 0 0 0 0 0 1 1 1 0 1 2 0 0 0 0 0 0 0 0 0 2 0 2 2 2 0 0 0 0 2 0 0 2 0 0 0 0 0 0 2 0 0 0 2 0 0 1 1 1 1 0 1 1 1 0 0 1 1 1 0 1 0 0 1 0 2 1 0 0 0 1 1 2 2 2 1 1 0 0 1 1 1 2 2 0 0 1 1 0 0 0 0 1 1 2 1 2 2 0 2 2 0 2 2 2 1 0 0 0 0 0 2 0 0 0 1 0 1 0 0 0 1 1 0 0 2 0 1 0 0 2 0 0 0 2 1 0 0 1 1 0 0 1 1 0 0 1 1 0 0 0 0 1 1 1 0 1 0 0 0 0 0 0 0 0 0 0 0 0 0 0 1 0 1 0 0 0 0 0 1
93 0 0 1 0 0 0 1 2 1 0 1 0 0 0 0 0 1 0 1 1 1 0 1 1 1 1 1 0 2 2 0 1 0 0 1 1 2 0 1 1 0 1 1 1 1 1 0 0 1 0 2 0 0 0 2 0 1 0 0 0 0 1 1 0 0 0 0 0 0 0 0 1 0 1 2 2 1 2 1 0 2 0 1 1 0 0 0 2 2 0 1 0 2 2 0 1 2 2 2 2 0 1 1 0 0 2 1 2 0 0 2 0 1 0 1 1 0 0 1 1 0 1 2 1 0 0 1 1 0 1 1 0 0 0 0 0 0 0 2 0 0 0 0 2 2 1 0 0 1 0 0 0 0 0 0 0 1 2 0 0 0 0 1 2 2 2 2 1 1 0 1 0 2 1 1 0 0 0 0 0 0 1 2 0 0 2 2 2 2 0 2 0 0 2 0 0 0 1 1 1 1 1 0 1 0 1 1 0 0 0 1 1 0 0 1 0 1 1 0 2 2 2 1 0 1 0 0 0 0 0 0 1 1 0 1 0 2 0 0 0 0 2 0 0 0 0 0 2 0 0 0 0 0 0 0 0 0 0 2 0 2 0 1 0 0 0 0 2 0 1 1 0 0 0 0 0 1 2 1 1 0 1 0 0 1 0 2 0 2 1 0 1 0 2 0 2 2 0 2 2 0 1 1 1 0 0 1 1 1 1 1 1 2 2 0 0 0 0 0 0 0 2 2 0 0 0 0 0 0 1 0 0 0 0 0 0 2 1 2 2 1 1 1 2 2 0 0 1 1 0 0 2 2 1 0 0 1 1 0 1 1 1 1 1 0 0 2 2 0 2 0 0 0 0 0 1 1 0 0 2 1 0 0 1 0 0 0 0 1 0 1 0 1 2 0 1 2 1 1 0 1 0 1 1 0 0 0 0 0 1 1 0 0 1 1 0 1 0 1 0 1 0 1 0 2 1 0 0 0 1 0 0 2 0 1 1 1 0 0 2 0 0 1 0 0 0 2 0 0 0 1 0 2 1 1 1 2 2 2 1 2 0 0 0 2 1 1 0 1 2 2 2 0 1 0 1 1 2 0 1 0 0 1 0 2 0 2 2 0 0 0 1 1 1 0 1 1 1 1 0 1 1 1 1 0 1 0 0 1 0 2 1 0 0 0 0 2 2 1 0 1 0 0 0 0 0 0 0 2 0 2 1 0 1 0 1 1 0 0 2 1 2 2 2 1 0 1 1 0 0 0 0 0 1 1 1 2 0 0 0 0 1 0 0 0 2 0 0 0 1 1 1 0 1 0 2 2 0 2 0 0 1 0 0 0 0 0 0 0 0 0 0 0 1 0 2 1 1 2 1 0 1 0 0 2 0 0 0 1 0 0 0 2 0 0 0 1 1 0 1 1 0 0 0 1 1 2 0 0 1 1 0 0 0 1 2 2 1 0 0 0 0 0 1 0 2 2 0 0 0 1 0 0 2 2 0 0 2 0 0 0 1 0 1 2 0 1 1 1 0 0 0 0 0 2 0 0 1 0 1 1 2 1 0 1 2 1 1 0 2 0 1 0 1 0 0 0 0 0 0 1 0 1 2 1 1 2 0 0 1 0 0 1 0 0 0 1 1 0 0 1 0 2 0 2 0 1 1 0 1 1 1 0 0 0 1 0 0 1 0 1 1 0 0 0 0 1 0 0 0 0 0 0 0 1 0 0 1 0 0 0 2 1 0 0 1 2 2 2 0 0 2 0 0 0 0 0 0 2 0 0 2 1 1 1 0 2 1 2 0 1 2 0 1 1 0 0 0 1 0 0 0 1 1 0 0 0 1 2 0 0 0 0 0 0 0 0 1 1 1 1 0 0 0 0 0 1 1 2 1 0 1 1 0 1 0 0 0 0 0 1 1 0 1 0 1 1 0 1 0 1 1 0 2 0 0 1 1 0 1 2 1 0 0 1 0 0 1 1 0 0 1 0 1 0 0 0 1 1 1 0 1 0 0 1 1 2 0 0 2 0 0 1 1 1 1 2 0 0 0 2 1 1 1 1 1 1 0 1 0 0 0 0 1 1 2 1 2 1 0 2 2 0 2 2 2 2 0 1 0 2 0 1 0 0 1 1 0 1 0 0 1 0 0 0 0 0 1 0 1 0 0 0 2 0 2 1 1 1 1 0 0 1 1 0 1 0 0 0 0 1 0 0 0 0 2 0 1 0 0 1 1 2 0 0 0 0 0 0 0 0 0 1 1 0 0 0 0 0 1 0
94 0 0 2 0 0 2 1 2 0 0 0 0 0 0 0 0 0 0 0 0 0 0 2 0 0 1 1 2 1 1 0 1 1 0 0 2 2 1 1 0 0 1 0 0 2 0 0 0 1 0 0 0 0 1 1 0 1 0 0 0 0 2 1 0 1 1 0 0 1 1 0 2 0 1 2 2 1 2 0 1 1 0 1 1 0 0 0 1 1 0 0 2 2 1 0 1 1 1 1 1 1 0 0 2 2 2 0 0 2 1 1 0 2 0 2 2 0 0 2 2 0 2 2 0 2 2 1 0 1 0 0 0 0 2 2 0 0 0 1 0 0 0 0 2 2 1 1 0 1 1 1 0 0 0 0 0 0 0 1 0 1 2 0 0 2 2 0 1 1 1 1 1 0 1 0 0 1 0 0 0 0 0 2 0 0 2 2 0 0 1 2 0 0 0 0 1 0 0 1 1 0 0 0 1 0 1 1 1 0 0 1 1 0 2 0 0 0 2 1 2 0 2 1 0 1 1 1 0 0 0 1 0 0 0 0 0 1 0 0 0 0 2 1 0 0 0 0 1 0 0 0 0 1 1 0 1 0 0 0 0 0 0 0 0 0 1 0 1 0 0 1 1 2 0 1 1 0 2 0 0 1 1 0 2 1 1 1 0 2 1 1 2 0 2 0 2 0 0 0 0 0 1 1 1 0 0 2 2 2 0 1 1 1 2 0 2 1 0 1 0 0 2 1 1 0 0 0 0 1 2 1 0 0 0 0 0 2 0 0 0 1 1 0 1 1 1 0 0 2 0 1 1 1 0 1 1 1 1 0 1 1 2 0 2 1 0 2 2 0 2 0 1 0 2 2 2 1 1 0 0 1 0 0 1 2 0 0 0 0 0 1 0 1 2 0 1 1 0 0 0 0 0 2 1 0 0 1 1 1 0 1 0 0 0 2 1 0 0 0 1 1 1 1 0 2 1 0 0 0 1 0 0 2 0 2 0 0 1 0 1 0 0 1 0 1 0 0 2 0 0 0 0 1 2 1 2 2 2 2 1 2 2 0 0 0 0 1 0 1 1 1 2 0 1 0 1 1 0 0 2 0 0 1 0 0 0 1 0 0 0 0 0 1 0 0 0 1 1 0 0 1 0 2 0 2 2 0 0 1 0 1 1 0 0 0 0 2 0 1 1 1 2 2 1 0 0 0 0 1 0 1 0 0 0 0 2 0 0 1 2 1 2 1 2 2 1 1 1 0 0 0 0 2 0 1 0 0 0 1 0 0 0 1 1 0 2 1 1 0 0 1 0 0 0 0 1 1 0 1 0 1 0 1 0 0 0 0 0 0 1 1 2 1 0 0 0 1 1 2 1 0 1 0 0 0 2 0 1 0 1 0 0 2 1 1 1 1 1 0 1 1 0 0 1 1 1 0 0 0 0 1 0 0 0 1 2 1 2 0 1 1 1 1 1 0 0 1 0 0 0 1 0 0 1 2 0 1 2 0 0 0 1 2 2 0 0 0 1 1 1 2 0 0 0 2 0 0 0 0 0 0 2 2 2 2 2 1 0 1 1 2 1 0 0 0 0 1 0 1 1 0 0 0 2 0 0 1 0 0 0 0 0 0 0 0 0 2 2 0 0 0 1 2 0 1 0 1 1 0 1 1 0 0 0 0 0 0 0 1 0 1 0 1 0 0 0 0 0 0 0 0 0 0 1 1 1 0 0 0 0 0 2 0 0 1 0 2 1 1 1 0 1 0 0 0 0 0 0 2 0 0 1 1 1 0 1 2 1 2 0 1 2 0 1 1 0 0 0 2 0 0 0 0 2 1 1 1 0 0 0 0 1 0 1 1 0 1 2 0 2 2 1 1 0 0 0 2 1 2 1 0 2 0 0 0 0 0 0 0 0 0 0 0 0 0 0 0 0 0 0 2 0 0 2 0 0 0 0 0 0 1 0 0 0 0 0 0 2 0 0 0 0 1 2 1 0 1 0 2 2 0 1 0 0 1 0 1 0 1 1 1 1 2 2 2 2 2 1 0 1 1 1 1 1 1 0 0 0 1 1 0 1 0 2 1 1 1 2 1 1 1 1 0 2 2 2 2 1 1 0 2 0 2 0 0 0 0 0 1 0 0 1 2 2 1 2 2 1 0 1 0 0 0 2 1 2 2 0 0 2 0 0 1 0 0 2 1 1 0 1 0 0 0 0 1 1 0 1 0 0 0 1 1 0 0 0 0 0 0 0 0 0 0 1 0 0 0 0 0 0 1
95 1 0 1 1 1 1 2 1 1 0 0 0 1 1 0 0 2 0 1 1 0 0 2 0 0 1 1 2 0 2 1 0 2 0 1 2 2 1 1 1 0 0 0 1 0 0 1 1 1 0 0 0 1 0 1 0 0 1 1 0 1 0 0 0 0 0 0 0 1 1 1 2 1 1 2 2 2 2 0 2 2 0 2 2 0 1 0 2 2 0 0 1 1 0 0 0 2 2 2 2 0 0 0 2 2 1 1 1 1 0 1 1 2 1 2 2 0 0 1 1 0 1 2 0 1 1 1 1 0 0 0 1 0 0 1 1 0 0 0 0 0 0 0 0 0 0 0 0 1 0 0 0 0 0 0 0 0 1 0 0 0 2 2 1 2 1 0 1 1 0 2 0 2 0 1 0 0 0 0 0 0 0 1 0 0 1 2 1 1 0 2 2 2 0 0 0 0 0 1 0 0 0 1 1 0 1 0 2 0 0 1 1 0 2 1 1 2 0 1 1 0 2 2 0 0 0 0 0 0 0 0 0 0 1 0 0 2 0 0 0 0 2 1 1 0 0 0 1 0 0 0 1 0 0 0 1 0 0 1 0 1 1 0 0 0 0 0 2 1 0 0 2 2 0 0 1 1 1 0 0 1 1 0 1 0 1 0 1 2 0 2 2 0 2 0 2 1 1 0 1 0 1 1 0 0 0 2 0 0 1 0 0 1 1 0 2 0 0 2 0 0 2 0 2 0 1 0 1 2 2 1 1 1 0 0 0 0 0 0 0 0 1 0 0 0 2 1 2 2 1 0 2 2 0 0 2 1 0 2 0 0 1 0 1 2 0 1 2 1 1 1 0 0 1 1 2 0 1 1 2 1 0 0 0 0 0 0 0 2 1 0 0 0 2 0 1 2 0 0 0 0 0 2 1 0 0 0 0 0 1 1 0 0 0 2 1 0 0 0 0 0 0 1 0 1 1 0 0 0 2 0 0 2 0 0 0 1 1 0 1 0 0 0 2 2 0 0 0 0 0 0 0 2 0 0 0 2 2 2 2 2 0 1 0 2 1 1 0 1 1 1 2 0 2 0 2 2 1 0 1 0 1 1 0 1 0 0 0 0 1 0 0 2 0 0 0 2 2 0 1 0 2 0 0 1 1 2 0 0 0 2 2 0 0 0 0 2 1 2 0 0 2 2 1 0 0 1 1 2 0 1 2 1 2 0 2 0 0 0 0 0 1 1 1 1 1 1 1 0 0 0 0 2 0 2 0 0 1 1 1 0 1 0 0 0 2 1 1 0 0 1 0 0 0 0 1 1 0 1 0 1 0 0 0 0 0 0 1 2 1 0 0 0 2 0 1 0 0 0 0 2 0 0 1 1 1 0 2 0 2 0 0 0 0 0 0 0 0 0 0 1 0 0 0 0 2 1 0 0 0 2 1 0 0 0 1 0 1 0 1 2 0 0 2 0 0 2 1 0 0 1 1 1 1 2 0 0 1 0 0 0 1 0 1 1 0 1 1 0 0 0 1 0 0 2 1 0 0 0 2 0 2 2 2 2 2 1 2 1 0 1 0 1 1 0 0 1 0 2 1 0 0 0 1 0 1 0 0 1 1 0 0 0 0 0 0 0 0 0 0 0 0 2 0 1 1 1 1 0 1 1 2 0 0 1 0 0 0 0 0 1 0 0 0 1 0 0 0 0 0 0 0 0 0 0 0 0 1 0 0 0 2 1 0 1 2 1 1 1 1 0 2 1 0 0 0 0 0 1 1 2 0 0 0 1 0 1 0 1 1 1 2 0 1 1 0 0 0 2 0 0 0 0 0 1 2 0 0 2 2 2 1 0 1 0 0 0 2 0 2 2 0 1 0 0 1 1 0 2 0 0 2 0 0 1 1 0 1 1 0 0 1 0 1 0 1 0 0 0 0 2 0 0 1 1 0 0 0 0 0 1 0 0 0 1 0 0 1 1 0 0 1 0 2 0 0 2 1 1 1 1 0 0 0 0 1 2 1 0 1 0 2 0 1 0 2 2 0 0 0 0 0 0 2 1 0 1 0 1 0 0 0 0 1 1 2 0 1 1 0 1 0 1 1 1 1 1 1 0 0 2 0 1 0 0 0 2 0 1 0 0 2 0 0 1 2 0 0 2 0 1 0 0 2 1 2 2 0 0 2 0 1 0 2 0 0 0 0 0 0 0 1 1 0 1 0 0 0 0 0 0 0 0 1 1 1 0 0 0 0 0 0 1 1 0 0 0 0 0 0 1
96 0 0 1 0 0 2 1 0 2 0 0 1 2 1 0 0 1 1 2 2 0 0 2 0 0 2 2 2 0 2 0 1 1 0 0 2 2 0 1 1 1 0 0 2 0 1 0 0 0 1 2 0 1 1 0 0 0 0 1 1 2 2 2 0 0 0 0 0 0 0 1 2 0 1 2 2 1 2 0 1 1 1 0 1 0 0 1 1 1 1 1 0 2 1 0 1 0 0 0 0 0 0 2 0 0 2 0 0 2 0 2 0 2 0 2 2 1 0 1 1 1 2 0 0 0 0 1 0 1 0 0 0 0 0 0 0 0 0 0 1 0 0 0 1 1 0 0 0 1 0 1 0 1 0 0 0 0 1 1 1 1 0 2 1 2 2 1 0 1 1 0 1 1 1 0 1 0 1 1 0 0 1 2 0 0 2 2 1 1 1 2 1 1 1 0 0 0 0 0 0 1 0 1 1 0 1 2 0 0 1 2 1 0 1 0 0 0 2 1 2 1 2 1 0 2 1 0 0 0 0 0 0 1 2 1 1 1 0 0 0 0 1 0 0 0 0 0 1 0 0 0 1 0 0 1 1 0 0 0 0 0 0 1 0 0 0 1 2 1 0 0 1 1 0 0 0 0 1 0 1 2 1 0 1 0 1 2 0 2 2 0 2 0 2 0 2 1 1 0 1 1 2 2 2 0 1 1 0 2 0 2 1 1 1 0 2 2 0 1 0 0 1 1 2 0 2 0 1 1 1 1 0 0 0 0 0 2 0 0 0 0 1 0 0 0 1 0 2 1 0 0 0 0 0 2 1 1 0 0 0 0 2 0 2 0 0 1 1 0 2 0 1 0 1 1 1 0 2 0 2 1 0 0 0 0 0 0 0 0 0 1 1 0 1 1 0 0 0 0 0 1 0 2 0 0 0 0 0 0 1 0 0 0 1 2 1 0 0 1 0 1 0 0 0 2 1 0 0 0 0 0 1 0 1 0 0 0 0 0 0 0 0 0 1 2 1 1 0 0 0 0 0 2 0 0 1 2 2 1 2 1 0 0 0 2 0 2 0 2 2 2 2 0 1 0 0 1 2 0 1 1 1 1 0 0 0 1 1 0 0 0 0 1 1 0 1 2 2 0 1 0 2 0 0 0 0 0 0 2 0 0 2 0 1 0 0 2 1 2 1 0 2 2 1 1 1 0 1 1 0 0 2 1 2 0 2 1 1 2 0 0 2 2 2 2 0 2 2 0 0 0 0 2 2 0 0 1 0 1 0 0 0 0 0 1 0 0 0 0 1 0 1 0 1 0 2 2 0 2 0 0 0 0 1 0 0 0 1 1 0 0 0 0 1 0 1 0 0 0 0 2 0 1 1 2 0 0 0 1 1 0 0 0 0 2 1 1 1 1 0 0 1 1 1 0 1 1 0 0 1 0 0 0 0 1 2 2 2 0 2 2 0 1 1 0 1 1 1 0 1 0 2 2 0 2 0 1 1 1 0 1 0 0 1 1 0 1 1 1 1 1 0 0 2 2 0 0 1 0 0 1 0 0 0 0 0 2 0 0 2 0 1 0 0 0 0 0 0 1 0 1 0 0 2 0 1 2 0 0 0 0 0 0 0 0 0 1 1 0 0 0 1 2 0 0 0 1 1 0 1 1 0 1 0 1 1 0 0 2 1 2 0 0 0 1 0 0 0 0 0 2 0 0 0 1 2 0 1 0 0 0 2 1 1 1 0 2 1 1 1 0 1 1 0 0 0 0 1 1 2 2 1 1 1 1 1 2 0 2 0 0 2 0 0 0 1 2 0 2 0 0 0 0 2 0 2 1 1 1 0 0 1 2 2 0 0 0 1 0 2 1 1 0 0 0 1 1 0 2 0 0 2 0 0 0 0 0 1 0 0 0 0 0 0 0 0 2 0 0 0 1 1 0 1 0 1 0 0 0 0 1 0 0 0 0 1 0 2 1 0 0 1 1 1 1 0 1 2 1 1 0 0 0 0 0 1 1 1 1 0 0 0 1 1 1 1 2 0 0 0 2 1 1 2 2 1 1 0 0 1 0 0 1 1 0 1 0 1 0 1 0 1 1 0 1 2 2 1 1 0 1 1 2 0 1 0 0 0 1 0 1 2 0 0 1 1 1 1 2 0 0 0 0 2 0 2 1 1 1 1 0 0 0 1 0 1 0 1 1 0 0 0 0 0 0 1 0 1 0 0 1 0 2 0 0 0 1 0 1 1 0 0 0 1 0 0 0 0 0 0 0
97 0 0 0 0 0 0 2 1 1 0 0 2 1 1 0 0 1 0 1 1 0 0 1 1 1 1 2 2 1 2 1 0 2 2 1 2 1 1 0 0 1 0 0 2 0 2 0 1 0 0 0 0 1 1 0 0 0 0 1 0 1 0 0 0 0 0 1 0 0 0 1 2 0 1 2 1 0 2 0 0 2 1 0 1 0 0 1 1 2 0 1 0 2 1 0 1 1 0 0 0 1 1 1 0 0 2 2 2 0 0 2 0 0 0 0 0 0 1 1 1 0 1 2 0 0 0 2 2 0 0 0 1 0 0 0 0 0 0 2 1 0 0 0 1 0 0 0 2 2 0 0 1 0 0 0 0 0 0 1 1 2 1 0 0 2 1 1 1 0 0 1 0 1 1 0 0 0 0 1 0 1 0 1 1 0 1 1 1 0 2 2 1 1 0 1 2 0 0 0 0 0 0 0 1 0 1 1 1 0 0 1 2 0 2 0 0 1 2 1 1 0 1 1 0 1 1 1 1 1 0 0 0 0 1 0 0 2 0 0 0 0 2 1 0 0 1 0 1 0 0 0 0 0 0 0 1 1 1 2 1 2 0 1 0 0 0 0 2 0 0 1 1 1 0 1 1 0 1 0 0 1 1 1 1 0 1 0 0 2 1 1 2 0 2 0 2 2 0 1 1 0 1 1 1 0 1 2 1 1 0 1 1 1 2 1 2 0 1 0 1 1 1 1 1 0 0 0 1 1 1 1 0 0 0 0 0 1 0 2 1 1 2 0 0 0 2 0 1 1 0 1 1 1 1 1 1 2 0 1 0 0 2 0 2 0 0 1 2 1 1 1 1 1 0 0 1 1 1 0 0 1 1 1 0 0 0 0 0 0 0 1 2 1 2 0 1 1 0 0 0 0 0 2 1 0 0 1 1 0 1 1 0 0 0 2 2 1 0 0 0 2 0 0 2 2 1 0 0 2 2 0 0 1 0 1 0 1 1 0 1 0 1 1 0 0 0 1 0 0 0 1 0 1 1 0 1 1 0 1 1 0 0 0 0 2 0 1 0 0 1 1 2 1 0 1 0 1 1 0 2 0 0 2 1 1 1 1 1 0 0 0 1 2 2 0 0 2 2 0 0 0 0 1 2 0 2 1 0 0 0 2 0 1 1 0 0 2 1 1 0 1 2 2 1 1 1 0 1 1 0 0 0 0 0 0 1 1 1 1 1 0 2 2 2 2 1 1 1 0 0 0 0 2 1 0 0 0 2 0 2 0 1 1 1 0 2 0 0 0 0 1 1 0 1 0 1 1 0 1 0 1 1 0 1 1 1 1 0 2 0 1 0 0 0 0 0 2 2 2 2 0 0 0 1 1 1 0 1 1 0 0 0 1 0 0 0 2 1 2 0 2 0 1 1 0 1 1 0 0 1 1 0 0 0 1 2 2 1 0 1 1 2 2 0 0 1 0 0 0 0 0 2 1 0 2 0 0 2 1 0 0 1 1 1 1 1 1 1 1 0 0 1 0 0 2 1 0 0 0 2 0 1 0 1 1 1 1 1 0 2 0 0 1 1 0 0 0 0 1 0 2 0 0 2 0 1 2 0 1 0 0 0 0 0 0 0 0 0 0 0 0 1 2 0 0 0 1 1 0 0 0 0 0 0 0 0 0 0 2 0 2 0 1 0 0 0 0 0 0 0 0 0 0 0 1 0 0 1 0 0 0 2 1 1 0 0 0 0 0 0 0 2 0 0 0 0 0 0 1 0 1 0 0 1 0 1 1 0 1 0 0 2 1 0 0 0 1 0 1 0 0 0 0 1 0 1 0 0 2 1 1 1 1 1 0 0 1 0 0 0 0 1 1 0 0 1 2 0 2 0 0 2 0 0 0 0 0 0 0 0 0 0 0 0 0 0 0 0 0 0 2 1 0 1 0 0 0 0 0 0 0 0 0 0 0 0 0 2 0 0 0 1 1 1 1 0 0 0 0 2 0 0 0 0 0 1 2 0 0 1 0 0 1 1 1 2 1 1 0 0 1 2 2 0 1 1 1 0 1 0 0 0 1 1 1 0 0 1 1 0 2 2 1 1 1 1 1 1 0 1 1 0 1 0 0 1 0 2 0 1 0 2 2 2 0 0 0 0 0 2 0 1 0 1 0 1 1 0 0 2 0 0 0 2 2 2 0 0 0 0 0 0 0 0 1 1 0 2 0 0 0 0 1 0 0 0 0 1 1 0 1 0 2 0 0 0 0 0 0 0 0
98 1 1 2 0 0 1 2 1 1 0 0 1 1 1 0 0 1 0 1 1 0 0 1 0 0 1 1 2 1 1 1 0 2 0 1 2 1 0 0 0 2 1 0 1 2 1 0 0 2 0 1 1 1 1 1 0 0 2 1 1 1 2 2 1 1 1 0 0 0 0 0 1 0 1 2 2 1 2 0 1 1 0 1 2 0 1 0 2 2 0 0 2 0 1 0 1 0 0 0 0 0 0 0 1 0 2 2 2 0 0 2 0 1 0 1 1 1 0 1 1 1 2 1 0 1 1 1 0 1 0 0 0 0 0 0 0 0 1 0 1 0 0 0 0 0 1 0 0 1 0 1 0 0 0 0 0 0 0 2 1 2 2 2 2 2 2 1 1 1 0 1 0 1 1 0 0 1 0 0 0 0 0 2 0 0 2 0 0 0 1 1 1 1 0 0 1 0 0 0 0 0 0 1 2 0 1 1 1 0 0 1 0 0 0 0 1 1 1 0 1 2 2 1 0 1 0 0 0 0 0 0 0 0 2 0 0 2 0 0 0 1 2 1 0 0 0 0 1 0 0 0 1 0 0 0 2 0 0 0 0 0 0 0 0 0 1 0 2 1 1 0 1 1 1 0 1 2 1 1 1 2 2 2 2 0 2 2 0 2 2 2 1 0 2 0 1 0 0 0 1 0 0 0 0 0 1 2 1 2 0 1 2 2 2 2 2 0 0 1 0 0 1 1 1 0 0 0 1 1 2 2 1 0 0 0 0 2 0 0 0 2 2 0 1 1 1 0 2 1 0 0 1 1 0 1 0 0 0 1 0 0 0 0 0 1 0 1 1 0 2 0 0 0 0 0 2 1 1 0 1 2 1 2 1 1 0 0 0 2 1 0 1 0 1 1 0 0 0 0 0 0 0 2 0 1 1 1 0 0 1 0 0 0 0 1 0 0 0 0 0 0 1 0 1 2 1 0 0 0 1 0 1 0 2 1 1 0 1 1 0 0 0 1 0 1 0 1 1 0 0 0 0 1 1 0 1 1 1 1 1 1 0 1 0 0 0 0 0 1 1 1 2 1 1 1 2 2 2 0 0 1 0 2 1 1 1 2 0 2 0 0 0 2 0 0 0 2 2 1 1 1 2 1 0 2 2 0 0 1 0 0 0 0 1 0 0 1 0 1 1 1 0 1 0 1 0 1 0 1 1 1 1 1 1 0 1 0 1 1 1 1 1 1 1 2 1 1 1 0 0 0 0 2 0 1 0 0 1 0 1 0 0 2 2 0 2 1 1 0 0 1 1 0 1 0 1 2 0 2 0 1 1 0 0 0 0 1 0 2 0 0 1 0 1 0 1 0 0 1 0 1 0 1 2 2 1 0 1 0 2 2 0 1 0 0 0 1 1 1 0 1 0 0 0 0 2 1 0 0 0 1 0 0 0 2 2 1 1 0 1 1 0 1 1 0 1 1 1 0 0 1 0 0 1 2 0 1 1 1 1 0 0 1 1 0 0 1 1 0 0 2 0 0 0 2 0 0 0 0 1 0 2 1 2 2 1 2 1 1 0 1 0 1 1 0 0 0 0 2 0 1 0 0 0 0 0 1 0 0 0 0 0 0 0 1 0 0 0 0 0 0 1 2 0 1 0 1 0 0 0 0 1 0 0 1 1 0 0 2 1 2 0 0 0 0 0 0 0 1 1 1 0 0 1 0 1 0 0 0 0 0 2 2 0 0 1 2 1 1 0 0 2 0 0 0 0 0 1 1 1 1 0 0 0 2 0 1 1 1 1 1 2 0 0 0 0 0 0 0 0 0 0 1 1 0 1 0 2 2 0 0 1 1 1 0 0 1 1 0 1 1 2 0 0 0 0 1 0 1 0 0 2 0 0 1 0 1 1 0 1 1 1 0 1 0 1 0 0 0 0 2 2 0 1 0 1 0 0 0 0 2 1 0 0 1 1 0 1 0 0 0 0 1 1 1 0 2 1 1 1 1 0 0 0 0 0 1 1 0 1 0 0 1 1 0 1 2 0 0 1 0 2 2 1 1 1 1 0 2 1 0 0 0 0 0 1 1 1 0 0 1 1 0 1 1 1 1 0 0 0 1 0 1 1 0 0 1 1 0 0 0 2 1 1 1 2 0 1 0 1 0 0 0 2 0 2 1 0 1 0 1 0 0 1 0 0 1 1 0 1 0 0 0 0 2 0 0 0 0 0 1 0 0 0 0 0 1 0 1 1 1 2 0 2 0 0 1 2 0 1 1
99 0 0 1 0 0 2 2 1 1 0 0 0 0 0 0 0 2 0 2 2 0 0 2 0 0 1 0 1 2 1 0 0 0 0 1 1 2 0 1 1 0 0 0 1 1 0 0 0 1 0 0 1 1 0 1 0 0 1 2 0 2 2 2 0 0 0 0 0 0 0 0 0 0 0 2 2 1 1 0 2 2 0 2 2 0 0 0 0 2 0 0 1 0 0 1 0 1 0 0 0 1 0 0 2 2 2 0 0 2 0 2 0 1 0 1 1 0 1 0 0 0 2 0 0 0 0 1 0 1 0 0 0 0 0 0 0 0 0 2 1 0 0 0 0 0 0 0 0 1 0 1 0 0 1 0 0 0 1 1 0 0 1 2 0 2 0 0 1 0 1 0 0 1 0 0 0 0 1 1 0 2 0 2 1 1 1 1 0 0 0 2 0 0 2 0 0 0 0 0 0 1 0 1 1 0 1 0 2 0 0 2 0 0 2 0 0 1 1 0 1 1 1 2 0 0 0 0 0 0 0 0 0 0 0 0 1 2 0 0 0 0 2 0 0 0 0 0 2 0 0 0 0 0 0 0 1 1 1 1 1 1 0 1 0 0 1 0 2 1 0 1 2 2 1 1 0 1 1 1 1 1 2 0 1 0 2 0 0 2 2 2 0 0 2 2 0 1 1 1 0 0 0 0 0 1 1 0 1 2 0 2 1 1 2 1 2 0 1 1 1 1 0 1 2 0 1 0 1 1 1 1 1 0 0 0 0 1 1 1 0 1 1 0 0 0 1 0 2 1 0 0 2 2 1 0 0 0 0 2 0 0 1 0 0 1 0 1 1 0 2 0 0 0 0 0 1 0 2 0 2 2 1 1 0 0 0 0 0 2 0 0 1 0 2 0 1 0 1 1 0 1 0 1 1 0 0 1 0 0 1 0 0 0 0 1 1 0 1 0 0 0 0 1 0 1 1 1 1 1 0 1 1 0 1 1 0 1 0 1 0 0 1 1 1 2 1 1 0 0 0 0 0 2 0 0 0 2 0 2 0 1 1 0 1 1 0 1 0 0 1 1 1 1 1 0 0 2 2 1 1 1 0 0 0 2 0 1 1 1 0 0 0 2 0 0 2 1 1 0 0 1 2 0 0 0 1 2 0 1 0 1 1 1 0 0 0 2 1 1 0 1 0 0 0 0 0 0 1 1 0 0 1 1 1 0 2 0 1 2 1 1 2 1 2 2 0 1 1 1 0 1 0 1 1 1 0 0 0 0 1 0 0 0 0 0 2 1 1 1 0 0 1 0 0 0 2 0 0 0 0 0 1 0 0 0 0 0 1 2 0 0 1 1 0 0 0 0 0 0 0 2 0 0 0 2 2 0 2 0 0 0 0 1 1 1 1 1 1 0 0 1 0 0 0 0 1 0 0 0 0 2 1 1 1 1 1 1 1 1 1 1 0 1 1 0 1 1 2 0 1 1 1 1 0 1 0 0 2 0 0 0 0 2 2 1 0 2 0 0 0 2 0 0 0 1 1 0 1 0 1 0 2 1 2 1 0 2 1 0 2 1 1 0 0 0 0 1 0 1 1 1 1 0 1 1 0 2 0 0 1 0 0 1 0 0 2 1 1 1 0 0 0 2 0 2 0 1 1 0 0 0 0 0 0 0 0 0 0 2 0 0 1 0 0 1 0 1 0 1 1 1 0 0 1 0 0 1 0 1 0 0 2 0 0 1 1 0 0 0 0 0 2 1 1 1 0 0 0 2 1 1 0 0 0 2 0 1 0 1 1 0 2 0 1 1 0 1 0 1 0 0 0 0 0 1 1 2 0 0 0 0 1 1 1 0 0 2 1 0 2 2 0 1 0 0 1 2 2 2 1 1 2 0 0 0 0 1 2 1 1 1 1 0 1 0 0 1 1 0 0 1 2 0 0 0 2 0 0 1 0 1 0 0 0 1 1 0 2 0 0 0 0 0 1 1 0 0 1 1 2 0 1 0 0 0 0 2 1 0 0 0 0 2 1 1 2 2 0 1 0 0 0 0 0 0 2 1 0 0 0 0 0 2 2 2 0 1 2 1 0 2 2 2 2 2 2 2 0 1 0 2 0 2 0 0 0 0 1 1 0 0 2 0 1 0 1 1 1 0 1 0 1 1 0 0 2 2 0 0 2 0 0 0 0 2 0 0 0 0 0 1 0 0 0 1 1 0 0 0 0 1 0 0 1 1 1 0 0 0 0 0 0 0 1 0 0 0 0 0 0 0
100 0 0 0 0 0 0 2 1 1 0 0 0 0 0 0 0 1 0 0 0 1 0 1 0 0 1 2 2 0 1 0 2 1 0 1 0 1 0 0 0 2 0 0 1 0 1 0 0 1 0 0 1 2 0 0 0 0 1 1 2 1 0 0 0 0 0 0 0 0 0 0 1 0 1 2 2 1 2 1 0 1 0 1 2 0 1 1 1 1 0 0 1 0 0 0 0 0 0 0 0 0 1 0 1 1 1 1 1 1 0 2 0 0 0 0 0 0 0 0 0 0 2 1 0 1 1 1 1 0 0 0 0 0 0 0 0 0 1 0 0 0 1 0 1 1 0 0 0 1 0 1 0 1 0 0 0 0 1 1 1 1 2 2 0 1 1 2 0 0 1 1 1 1 1 0 0 1 0 0 0 0 0 2 1 1 1 2 1 0 2 2 2 2 0 0 0 0 1 0 0 0 0 1 0 0 2 0 0 0 2 2 1 0 2 0 0 0 1 1 1 0 2 2 0 1 1 0 0 0 1 0 0 0 1 0 0 2 0 0 0 0 2 1 1 1 1 0 2 0 0 0 1 0 0 0 0 0 0 0 0 0 1 2 0 0 1 0 1 0 0 2 0 0 0 0 0 0 2 0 0 0 2 1 2 0 2 0 0 1 0 0 0 1 2 1 1 1 1 0 0 0 2 2 2 0 1 2 0 0 0 1 1 1 1 1 2 1 1 0 2 2 1 2 1 0 1 0 0 2 1 1 0 0 0 1 0 2 1 1 0 1 1 0 0 0 2 0 2 0 0 0 0 0 0 2 0 1 1 0 1 1 1 0 1 1 0 0 2 2 0 2 0 0 1 1 1 1 0 0 2 1 1 1 0 0 0 0 0 1 0 1 1 0 2 1 1 1 0 0 0 0 0 2 1 1 0 1 0 0 0 0 0 1 1 1 0 0 1 0 1 1 0 1 1 1 0 0 0 1 2 0 0 1 2 1 0 0 0 0 1 0 0 0 1 2 0 1 0 0 0 0 0 1 1 0 1 2 1 2 1 2 1 0 0 1 1 1 0 1 1 1 2 0 0 0 0 2 1 0 2 0 0 2 0 2 0 2 2 0 0 0 0 2 1 0 1 2 2 0 0 0 1 1 0 1 1 1 1 2 1 0 1 0 0 0 0 2 1 2 1 0 2 2 0 1 0 0 1 2 0 1 2 0 2 0 2 0 1 2 1 1 1 1 1 2 1 1 1 0 0 0 0 1 1 1 1 1 0 1 0 0 0 0 1 0 2 2 2 2 1 1 0 0 0 0 1 1 0 1 0 0 0 0 0 0 0 1 0 1 0 1 2 0 1 0 1 1 1 1 1 1 0 0 0 1 1 0 2 1 1 1 0 0 0 0 0 2 1 1 1 1 0 1 1 0 1 0 0 0 1 2 0 0 0 2 2 0 1 0 0 0 0 1 0 0 2 2 2 0 2 0 2 1 0 2 0 0 2 2 1 1 2 2 2 1 0 0 1 0 0 1 1 0 0 1 2 0 0 0 0 0 2 2 1 1 2 0 1 0 1 0 0 1 1 0 0 0 0 0 0 0 0 0 2 0 1 1 0 0 1 0 0 0 0 1 0 2 1 0 0 0 0 2 0 2 1 0 0 0 0 0 1 0 0 1 0 0 0 1 0 1 1 0 0 0 0 0 0 0 0 0 0 0 1 0 1 0 0 0 0 0 2 2 1 0 1 0 1 1 1 0 1 0 0 0 0 1 0 2 2 1 0 0 0 1 1 2 0 2 0 2 2 0 1 1 1 2 0 2 0 0 0 0 2 1 0 1 1 1 0 0 2 1 2 0 1 0 1 0 2 1 0 0 0 0 0 1 1 1 1 0 2 0 0 0 0 0 1 0 0 0 1 0 1 1 1 0 0 0 0 2 0 0 2 0 0 0 0 1 0 1 1 0 0 1 0 0 2 1 0 0 1 0 1 0 0 1 2 2 2 0 1 0 0 0 0 2 0 0 1 0 0 1 1 1 2 2 1 0 0 2 2 2 0 0 1 1 0 0 0 0 0 0 1 1 2 1 1 1 0 1 2 1 1 1 0 2 0 2 0 2 0 0 0 1 1 0 0 2 0 1 2 2 2 0 1 2 1 0 1 0 0 0 2 0 2 1 0 0 1 1 0 0 1 0 1 1 1 0 1 0 0 0 0 1 1 0 1 0 0 0 0 2 1 1 0 0 0 0 0 0 0 0 0 1 0 0 0 0 0 0
101 1 0 1 0 0 0 1 1 1 0 1 0 1 1 0 0 1 1 0 0 1 0 2 0 0 2 2 2 0 2 0 1 1 0 1 1 0 0 1 1 1 1 1 2 1 0 0 0 0 0 1 1 1 1 0 1 0 2 0 1 2 1 0 1 1 1 1 0 0 0 2 2 0 1 2 2 1 2 0 1 2 1 1 1 0 0 1 2 2 1 1 2 1 1 0 1 1 0 0 0 0 0 1 1 1 1 1 1 1 0 1 2 2 2 2 2 0 0 1 1 0 1 1 1 0 0 0 0 0 1 1 0 0 0 0 0 0 0 1 2 0 1 0 0 1 0 0 0 0 0 0 0 1 0 0 0 0 0 1 1 0 1 2 1 1 0 1 0 1 0 1 0 0 0 0 0 0 0 1 0 1 0 0 0 0 0 2 0 1 1 2 0 0 2 0 0 0 0 1 1 0 0 0 1 0 1 2 0 0 1 1 1 0 1 0 0 0 2 2 2 0 2 2 0 1 1 0 0 0 0 0 0 0 1 1 0 2 0 0 0 0 2 2 0 0 0 0 2 0 0 0 1 1 1 0 0 0 0 0 0 0 0 1 0 0 0 0 2 1 1 1 0 0 0 0 0 0 2 0 0 1 2 1 2 0 2 0 0 1 1 1 0 0 2 1 2 1 1 0 2 0 0 0 0 0 0 2 2 2 0 1 2 0 2 0 2 0 0 0 1 1 0 1 1 0 1 0 1 1 2 2 0 0 0 0 0 1 0 1 1 1 0 0 0 0 1 0 2 0 0 0 1 1 0 1 1 1 0 2 0 0 2 0 2 0 0 0 2 2 0 2 1 0 1 1 0 2 0 0 1 1 0 0 1 0 0 0 0 0 0 1 1 0 1 1 0 2 2 2 0 2 0 1 1 0 0 0 0 0 1 0 0 0 2 2 0 0 1 0 0 1 1 2 0 2 2 0 0 0 1 0 0 2 0 0 1 1 0 1 1 0 0 0 2 0 0 0 0 0 0 0 0 1 1 0 1 1 0 0 2 0 0 0 0 2 0 2 0 0 2 2 1 2 2 0 2 2 1 0 1 0 0 2 2 2 2 1 1 1 1 0 1 2 1 0 0 1 1 1 1 1 2 0 0 1 1 1 0 1 0 1 1 0 1 0 0 2 0 0 0 2 1 1 0 1 0 1 1 1 1 0 2 0 2 0 2 0 0 1 2 2 2 2 2 1 2 0 0 0 0 0 0 1 1 1 1 0 1 0 1 0 1 0 0 0 1 1 1 1 0 2 1 0 1 0 2 0 0 0 0 1 0 0 0 0 0 1 1 2 1 0 1 0 0 0 1 0 0 1 0 1 0 0 2 2 1 0 1 2 0 0 0 0 0 0 0 1 0 0 0 1 1 1 1 1 0 0 0 0 1 0 0 0 0 0 2 1 0 2 0 0 0 1 1 0 0 0 1 0 1 1 0 0 1 2 0 0 2 0 0 0 2 0 0 0 0 1 1 0 0 0 0 0 0 2 0 0 0 0 0 0 1 1 1 1 0 2 2 0 2 2 0 0 0 0 0 0 0 0 0 0 0 0 0 0 1 2 0 0 0 0 0 0 0 0 1 1 1 0 0 0 0 1 1 2 0 0 0 0 0 0 0 0 0 0 0 0 1 1 0 1 0 0 0 1 0 1 0 0 0 0 0 0 0 0 1 0 1 0 0 0 2 2 0 0 1 2 2 2 1 0 1 1 0 0 0 0 1 1 1 2 0 0 1 0 1 1 1 1 1 1 2 1 0 0 0 0 0 1 0 0 0 0 1 1 0 0 0 2 1 1 2 2 2 0 0 0 2 0 2 2 1 0 0 0 0 2 0 2 0 0 2 0 0 1 1 0 0 0 0 0 0 0 0 0 0 0 0 0 0 2 1 0 1 0 0 0 1 0 0 1 0 0 1 0 0 0 2 1 0 0 0 1 1 1 0 1 1 1 1 1 0 0 0 0 0 1 0 0 2 0 0 1 2 2 2 1 0 0 0 1 0 0 0 0 2 1 0 0 0 0 0 0 0 0 2 1 2 0 0 2 1 0 0 1 0 2 0 0 0 2 0 2 0 0 0 0 1 1 0 0 1 2 2 0 1 1 1 0 1 0 1 1 0 0 2 2 0 0 2 0 0 0 0 1 0 0 0 0 0 1 0 0 0 1 1 0 2 0 0 2 1 1 0 0 0 1 0 0 0 2 0 0 1 0 0 1 1 0 0 1
102 0 0 2 0 0 1 2 2 0 0 0 1 1 0 0 1 0 0 1 2 0 0 2 0 0 1 1 1 2 2 1 0 1 0 1 1 2 0 2 2 0 1 1 2 0 1 1 0 1 0 0 1 1 0 0 0 0 0 0 0 1 2 1 0 0 0 0 0 1 1 1 2 0 1 2 2 0 2 0 0 1 0 1 1 0 0 0 2 2 0 1 1 2 0 0 0 1 1 1 2 0 0 0 2 2 1 1 1 1 0 1 0 0 1 2 1 0 0 1 1 0 2 2 0 2 2 1 1 0 1 1 0 0 0 0 0 0 0 1 0 0 0 0 0 1 0 0 0 1 0 1 1 0 0 1 0 1 0 2 1 1 1 1 1 2 1 0 1 1 0 2 0 1 1 0 0 0 2 2 0 2 1 1 0 0 1 2 2 1 1 2 0 1 2 0 2 0 0 1 1 0 0 1 1 0 1 1 2 0 0 1 1 0 2 1 1 0 2 2 2 0 0 1 0 1 1 1 1 1 0 0 0 0 1 0 1 2 0 0 0 1 2 2 0 0 0 0 1 0 0 0 1 0 0 0 2 1 1 1 1 1 0 0 0 0 0 1 0 0 0 2 0 0 0 0 0 1 1 1 1 1 2 1 1 0 1 0 0 2 0 0 0 0 1 1 0 0 0 0 0 0 1 1 1 0 1 1 0 1 0 1 2 1 0 0 1 1 0 2 0 0 2 1 1 0 0 0 1 0 2 0 0 0 0 0 0 1 0 0 0 1 0 0 2 2 1 1 2 2 1 0 2 2 1 0 1 2 0 1 0 0 1 0 1 1 0 0 2 2 0 2 0 0 0 0 1 0 2 0 1 1 0 0 0 2 0 0 0 0 1 1 2 0 2 0 1 1 0 0 0 1 0 2 1 1 0 0 0 0 1 1 0 0 0 0 0 1 0 0 0 2 1 1 0 2 1 0 0 0 1 0 1 0 2 2 0 0 1 1 1 0 0 1 0 2 0 2 0 1 1 2 0 2 1 1 1 2 2 2 0 2 0 2 0 0 0 1 0 0 1 1 2 2 1 0 2 0 2 0 2 0 0 1 0 1 0 0 0 0 2 1 0 2 1 0 1 2 2 0 0 0 1 1 0 1 1 0 1 1 1 0 1 1 1 0 0 2 0 0 0 2 1 1 0 1 1 1 0 1 1 0 2 1 2 0 2 0 0 0 1 1 1 1 1 1 2 0 0 1 0 1 0 2 0 1 0 1 0 1 0 0 1 0 0 0 1 1 1 0 1 1 1 0 0 0 2 2 0 2 0 0 1 0 1 1 1 0 0 0 0 0 0 1 0 0 0 0 0 1 0 1 0 0 1 1 2 0 1 2 1 1 0 1 0 0 0 1 0 1 0 1 1 1 1 0 0 2 0 0 0 1 0 0 0 0 2 0 0 0 0 1 0 0 1 0 2 0 1 0 0 2 1 0 0 1 0 0 2 1 1 0 1 0 0 0 0 1 0 1 1 1 0 0 0 2 0 2 2 2 2 1 1 0 1 1 0 1 1 2 0 2 0 0 0 0 0 0 0 1 0 1 0 0 2 0 1 1 0 1 1 0 0 0 1 2 0 1 0 0 0 0 0 2 0 2 0 0 0 0 0 0 0 0 0 1 2 0 0 2 0 2 0 1 0 0 0 0 0 0 0 0 0 0 0 1 0 0 1 0 0 0 2 1 1 1 0 1 2 2 0 0 2 0 0 0 0 0 1 1 1 1 2 2 1 1 1 1 1 1 1 1 1 0 0 0 0 0 0 0 0 0 0 0 2 0 0 0 0 1 0 0 0 0 0 0 0 1 1 0 1 1 1 0 1 0 0 1 0 2 0 0 1 0 0 0 0 0 0 0 0 0 0 0 0 0 0 0 0 0 0 2 1 0 1 1 0 0 0 0 0 0 1 0 0 0 1 0 2 1 0 0 2 0 2 0 0 0 1 0 1 0 0 0 0 1 0 1 1 1 2 0 0 2 2 2 2 0 1 0 1 1 2 1 1 1 1 0 0 0 0 0 2 0 2 2 1 0 1 1 0 1 2 0 2 2 1 2 0 1 0 2 0 2 0 0 0 0 0 2 0 0 0 0 0 0 0 0 0 0 2 0 2 0 0 0 0 2 1 1 1 0 1 0 1 1 2 0 0 0 0 0 0 0 0 0 2 0 1 1 0 1 0 0 0 0 0 0 0 2 2 0 0 0 0 1 0 0 0 0 0 1
103 0 0 0 0 0 0 1 1 1 0 0 0 0 0 0 0 2 1 1 1 1 0 2 0 0 1 1 2 2 1 0 1 2 1 2 2 2 1 0 0 0 1 0 0 0 0 1 0 2 0 1 1 1 0 0 0 0 1 1 1 1 1 0 0 2 2 0 0 0 0 1 2 1 2 2 2 1 2 0 1 2 0 1 2 0 0 1 1 1 0 0 1 1 1 0 1 1 1 1 1 0 0 2 0 0 2 0 0 2 0 1 1 1 1 1 1 0 2 0 0 0 2 1 0 1 1 1 0 1 0 0 0 0 0 0 0 0 1 0 0 0 0 0 0 1 1 0 0 1 0 1 0 0 0 0 0 2 0 1 0 0 1 2 1 1 1 2 0 0 0 0 0 2 2 0 0 0 1 2 0 2 0 1 0 0 1 1 0 0 2 2 0 0 1 0 1 0 1 0 0 1 0 0 1 0 1 2 1 0 1 1 1 0 1 1 1 2 1 0 1 1 2 2 0 2 2 0 0 1 1 0 0 0 0 0 0 2 0 0 0 0 2 1 0 0 0 0 2 0 0 0 2 0 0 0 0 1 0 0 0 0 0 0 0 0 0 0 2 0 0 1 2 2 0 1 1 1 2 2 1 2 2 1 2 1 2 1 0 2 2 1 1 0 2 1 1 1 1 0 2 0 1 1 1 0 0 1 0 1 0 1 1 2 0 0 1 1 1 0 2 2 2 1 1 0 1 0 0 1 2 2 0 0 0 0 0 0 0 0 0 0 2 1 1 2 0 1 2 1 1 0 1 1 0 1 1 1 0 1 0 0 1 0 0 0 0 2 2 0 2 0 1 1 0 0 1 0 1 0 0 1 2 2 0 0 0 0 0 1 0 0 0 1 2 0 1 1 0 0 0 0 0 2 2 0 0 0 0 0 1 1 0 0 1 1 0 1 0 0 0 1 0 1 0 1 1 0 0 0 2 0 0 0 0 0 0 0 0 0 1 0 0 0 0 0 0 2 0 0 0 1 0 2 1 1 1 2 1 2 1 2 0 0 0 2 0 0 0 0 0 0 2 2 1 0 2 1 2 0 0 1 0 1 1 1 1 1 1 0 1 0 1 1 0 0 1 1 2 1 0 1 0 2 0 2 1 2 0 0 0 2 1 1 0 0 0 2 1 2 1 0 2 2 2 0 0 0 1 2 0 1 0 0 0 0 2 1 0 0 2 1 2 1 2 1 1 2 2 0 0 0 0 2 1 0 0 1 1 1 1 0 1 0 0 0 2 1 1 1 0 1 0 0 0 0 0 1 0 1 1 0 0 0 0 0 0 0 0 0 0 0 1 0 0 0 0 0 0 0 0 2 0 0 0 1 1 0 2 2 1 0 0 1 0 1 1 1 0 1 0 1 0 0 0 1 1 2 0 0 0 1 0 0 0 0 2 0 1 1 0 0 0 0 1 0 1 1 0 0 0 1 1 2 0 2 0 0 2 1 1 0 2 1 1 1 0 1 0 0 0 2 1 0 0 1 1 0 1 0 0 1 1 1 1 1 1 1 1 0 2 0 0 1 1 0 0 0 0 1 0 1 0 0 0 0 1 2 0 0 0 0 0 1 0 0 0 0 0 0 0 0 1 2 0 1 1 1 1 0 0 0 0 0 0 0 0 0 0 2 1 2 0 0 0 2 0 1 0 0 0 0 0 0 1 0 0 1 1 1 1 1 2 2 1 0 0 1 0 0 0 0 0 1 0 1 0 0 2 0 2 2 0 0 0 0 0 1 0 1 0 1 2 0 1 1 0 1 0 1 0 0 0 0 1 0 2 0 1 2 0 0 1 1 1 0 0 0 2 0 2 2 2 1 0 0 1 2 2 2 1 0 1 0 0 0 0 1 1 0 1 0 1 0 1 1 1 0 0 0 0 2 0 0 2 0 0 1 0 0 0 2 0 0 0 0 1 0 1 1 0 0 1 0 1 1 2 0 0 2 1 0 0 0 0 0 1 2 0 0 2 0 0 1 2 1 1 1 1 0 1 1 0 0 1 2 0 0 0 0 0 0 0 0 0 0 2 1 1 0 0 1 2 1 1 2 2 1 1 0 1 0 0 1 1 0 0 0 0 0 0 0 1 1 1 0 1 1 1 1 1 0 0 0 1 0 2 1 0 0 1 1 0 0 0 0 0 0 1 1 0 0 0 0 0 1 1 0 2 1 0 2 1 2 0 1 1 0 0 0 0 0 0 1 0 0 0 1 1 0 0 0
104 1 0 1 0 0 2 2 1 1 0 0 1 1 1 0 0 0 0 1 1 1 1 1 0 0 1 2 0 1 1 0 0 1 1 0 2 0 1 0 0 1 0 0 2 0 0 0 0 1 0 1 0 0 1 1 0 0 1 0 1 1 1 1 0 0 0 0 1 1 0 1 1 1 1 2 2 1 2 1 0 2 0 1 2 0 0 1 2 2 1 2 1 2 2 0 2 1 1 1 1 0 0 0 1 1 2 0 2 0 0 2 0 0 0 0 0 0 1 1 1 0 2 0 0 0 0 1 1 0 0 0 0 0 1 0 1 0 0 0 0 0 0 0 2 2 2 0 0 1 0 1 0 1 0 0 0 0 0 1 0 0 2 2 1 1 1 1 0 0 0 0 1 1 1 0 1 0 1 1 0 1 0 1 0 0 1 2 1 1 0 2 0 2 2 0 0 0 0 0 0 0 0 1 1 0 1 0 1 0 0 1 2 0 2 1 1 1 2 1 2 0 2 2 0 2 2 1 0 0 1 0 0 0 1 0 0 2 0 0 0 0 2 2 0 0 0 0 2 0 0 0 1 0 1 0 1 0 0 1 1 1 0 2 0 0 0 0 0 0 0 2 0 0 1 0 0 2 2 2 2 2 1 1 2 1 1 2 0 2 1 0 0 0 2 1 2 1 0 0 0 0 1 1 1 0 0 1 1 1 0 0 1 1 0 0 1 0 0 1 1 1 1 2 1 0 1 0 0 0 0 0 0 1 0 0 0 0 0 1 0 1 2 2 0 0 2 1 2 2 1 0 2 2 2 0 0 1 0 2 0 0 1 1 0 1 0 1 1 0 2 0 0 0 0 0 0 1 1 1 1 0 0 0 0 0 0 0 0 2 1 2 0 0 2 1 1 1 1 1 0 1 0 2 0 1 1 0 0 0 1 0 0 0 0 1 0 0 0 0 0 1 1 0 2 2 2 0 0 1 1 1 1 1 1 1 0 0 0 0 1 0 0 1 1 1 0 0 0 0 0 0 0 2 2 0 2 1 0 1 2 1 1 0 0 1 0 0 0 0 1 1 2 0 1 1 0 2 2 0 1 0 0 1 1 1 1 1 0 1 1 0 0 1 0 0 0 1 2 1 1 1 2 0 0 0 1 2 0 0 0 2 1 1 0 0 1 2 1 2 1 0 1 1 1 0 0 0 1 2 0 0 1 0 1 0 2 1 1 1 2 2 1 1 1 2 1 1 1 0 0 0 0 1 1 2 0 1 2 0 0 0 0 1 1 0 2 1 1 0 0 2 1 0 1 0 1 0 0 0 0 1 0 0 1 0 0 0 1 1 0 0 0 0 2 0 1 1 0 0 0 2 0 1 2 2 0 0 2 0 2 0 0 0 0 0 0 0 0 0 1 1 0 2 2 0 0 1 0 0 1 1 0 0 0 1 2 1 0 1 1 0 0 1 1 0 1 1 1 0 1 1 1 0 1 1 0 0 2 0 0 0 1 0 0 0 0 2 0 2 2 0 0 0 1 1 1 0 0 0 1 1 1 1 1 1 1 1 2 0 2 1 0 0 0 0 0 0 0 1 0 1 0 0 2 0 0 1 0 1 0 0 1 0 1 1 0 0 0 0 0 0 2 2 0 1 0 1 0 0 0 0 1 0 0 1 0 1 1 2 0 0 0 0 0 0 0 0 0 0 0 0 0 0 0 0 0 0 0 0 0 0 1 1 0 0 0 1 0 0 0 0 2 0 0 0 0 0 1 1 1 1 2 2 1 1 1 2 0 2 0 1 2 0 0 0 0 0 0 1 0 0 0 0 1 0 2 1 1 1 0 0 1 0 1 0 0 0 1 0 0 1 1 0 0 0 0 1 0 2 0 0 2 1 0 0 0 0 1 0 2 1 0 0 0 0 0 1 0 0 0 2 2 0 1 0 1 0 0 0 0 2 0 0 1 1 1 0 1 1 0 0 2 1 2 2 0 1 1 1 2 0 0 0 0 0 1 0 2 0 1 0 0 2 2 2 2 1 0 0 0 2 1 1 1 1 0 0 0 0 0 0 0 0 0 0 2 1 1 1 0 1 2 1 2 1 0 1 0 0 1 1 0 1 0 0 0 0 0 1 0 0 2 1 1 0 0 1 1 2 0 0 2 0 0 0 0 2 0 0 2 0 0 0 0 2 1 0 0 0 0 2 0 0 0 0 2 1 2 1 0 2 1 1 0 0 0 1 0 1 1 0 1 0 2 0 0 0 0 0 0 0
105 0 0 1 0 0 2 1 2 0 0 0 0 0 0 0 0 1 1 1 1 0 0 2 0 0 0 0 1 1 2 0 0 0 0 0 2 2 0 1 1 1 0 0 1 0 1 1 0 2 0 1 2 2 1 0 1 0 0 0 2 2 2 2 0 0 1 0 0 0 0 1 2 1 2 2 2 1 1 1 1 2 1 0 1 0 0 0 2 2 0 0 1 1 1 0 1 2 1 1 1 0 0 0 2 2 2 0 0 2 1 1 1 2 0 2 1 0 0 1 1 0 2 0 0 0 0 1 0 1 0 0 0 0 0 0 0 0 0 2 0 0 0 0 2 2 1 1 0 0 1 0 0 0 0 1 1 2 1 1 0 0 2 2 1 2 1 2 0 0 0 0 0 2 1 0 0 0 2 2 0 2 1 2 0 0 2 1 0 0 2 2 0 1 1 0 0 0 0 0 0 1 0 0 1 0 1 0 2 0 1 1 2 0 2 1 1 0 1 1 1 0 0 0 0 0 0 2 2 2 0 0 0 0 1 0 0 2 0 0 0 0 2 2 0 0 0 0 1 1 1 2 1 0 0 2 0 0 0 0 0 0 0 0 0 0 0 0 2 1 0 1 0 0 1 1 0 0 2 0 0 0 2 1 2 0 2 1 0 1 1 0 2 0 2 0 0 0 0 0 0 0 1 1 1 0 1 2 0 0 0 1 2 1 1 0 1 1 0 0 1 1 0 1 2 0 1 0 0 0 2 1 1 2 0 0 0 0 0 0 0 0 2 1 0 0 1 1 1 2 1 1 2 2 1 0 2 2 0 1 0 0 0 0 0 0 0 1 1 0 2 0 0 0 0 0 2 1 1 0 1 2 0 0 0 0 0 0 0 0 0 0 2 1 2 1 1 0 1 1 0 1 0 2 0 1 0 1 0 0 0 0 0 0 1 1 0 0 1 0 1 0 0 1 0 2 1 0 0 0 1 1 0 2 0 0 1 1 1 1 2 0 0 1 1 0 0 0 1 0 0 0 0 2 0 0 0 2 2 2 0 2 0 0 1 1 0 1 0 1 1 1 2 2 1 0 2 2 0 0 1 0 0 1 1 2 1 0 0 1 0 0 2 1 0 0 0 1 1 1 1 0 1 1 0 1 1 2 0 0 0 2 0 1 0 0 0 2 0 2 2 0 2 2 2 0 0 0 0 1 0 1 2 2 1 0 2 0 0 1 1 1 1 2 2 2 0 1 1 0 0 0 0 2 1 0 0 0 2 0 1 0 0 0 0 1 0 0 0 0 1 0 2 0 1 0 2 0 0 0 0 0 1 0 0 0 0 0 0 0 0 0 0 1 2 0 1 0 0 0 0 2 0 1 2 2 1 0 0 1 0 0 0 1 1 1 2 1 1 1 0 0 0 0 0 0 2 2 0 0 1 1 0 0 0 1 2 0 1 1 0 0 0 0 1 0 2 2 1 0 1 1 1 1 0 2 0 1 1 0 0 0 1 2 2 2 1 2 0 1 0 1 2 0 0 1 2 0 1 0 0 1 0 0 0 0 0 2 1 0 2 0 0 0 1 0 0 0 0 1 0 1 0 1 1 1 1 0 1 2 0 0 0 0 0 0 0 2 2 1 0 0 0 2 0 2 1 1 1 1 0 0 0 0 0 0 0 0 0 1 0 1 1 0 0 1 1 1 0 1 1 1 0 0 0 0 0 0 0 0 0 0 2 2 2 0 0 1 2 2 0 0 1 1 0 1 0 0 0 2 0 0 0 0 0 1 0 2 0 2 0 0 1 1 0 0 0 1 0 1 0 0 0 0 1 0 1 0 2 2 0 0 2 2 2 0 0 0 1 1 1 2 0 2 0 0 1 1 1 1 1 0 0 1 0 0 0 1 1 1 1 0 2 0 2 1 1 0 0 0 0 2 1 0 1 0 1 0 0 1 0 2 0 0 0 1 0 0 1 1 0 0 1 0 2 1 0 0 2 1 1 0 0 0 0 0 0 2 0 0 2 0 1 1 1 1 1 2 0 1 0 0 1 1 1 0 1 0 0 2 0 0 0 1 2 2 1 0 1 1 0 1 2 0 1 1 1 1 0 1 1 1 0 1 1 1 0 1 0 0 0 0 2 0 1 1 2 0 0 1 0 0 1 0 0 0 0 0 0 0 2 0 0 0 2 0 0 0 0 0 0 0 0 0 0 0 2 1 2 1 0 2 1 1 1 1 0 0 0 0 0 0 0 0 1 0 0 0 1 0 1 0
106 0 0 2 0 0 1 2 0 1 0 1 0 0 0 0 0 0 0 1 2 0 0 2 0 0 1 1 0 1 2 0 0 1 1 0 2 1 0 0 0 2 1 0 1 0 1 1 1 2 0 1 0 0 1 0 0 0 0 1 0 1 0 0 0 0 0 0 0 0 0 0 1 0 1 2 2 0 2 1 0 1 1 0 0 0 0 0 2 2 0 1 0 2 1 0 1 0 0 0 0 0 0 1 1 1 2 2 2 0 0 2 1 1 1 1 1 0 1 1 1 0 2 2 0 2 2 1 1 0 0 0 0 0 1 1 0 0 0 2 0 0 0 0 1 0 0 0 0 1 0 1 0 1 0 0 0 0 0 1 1 1 1 2 1 2 0 1 1 1 1 2 1 1 1 0 0 0 0 1 0 0 0 2 2 2 0 1 1 1 0 1 0 0 1 1 1 0 1 0 0 1 0 1 0 0 1 0 1 0 0 0 2 0 2 2 2 0 1 0 2 2 2 2 0 1 1 0 0 0 1 0 0 0 2 0 0 2 0 0 0 0 2 1 0 0 0 0 2 0 0 0 1 1 1 0 0 0 0 1 0 1 0 0 1 1 1 0 2 1 1 0 0 0 0 0 0 1 1 0 0 1 2 0 2 0 2 1 1 2 0 1 1 0 2 1 2 2 2 0 0 0 0 0 0 0 0 2 1 2 0 1 2 1 0 0 1 0 1 0 1 1 1 1 0 0 0 0 1 1 1 1 0 0 0 0 0 2 0 1 1 1 1 0 0 0 2 1 2 1 1 0 2 2 1 0 2 0 0 2 0 0 1 0 0 0 0 1 2 1 1 1 2 2 0 0 2 0 0 0 2 0 1 1 0 1 0 0 0 0 0 1 1 0 1 1 0 1 1 1 0 2 0 2 1 0 1 0 0 0 1 1 0 0 0 2 0 0 1 0 1 1 1 1 0 2 1 0 0 0 1 0 0 2 0 1 1 0 0 0 2 0 0 0 1 1 0 1 1 0 0 0 0 2 2 2 2 0 0 0 2 0 1 0 0 1 0 2 0 1 2 2 1 1 1 0 1 1 2 1 2 0 0 2 1 1 1 1 1 1 0 0 1 2 0 0 0 1 1 0 0 1 2 0 0 0 0 1 0 2 0 0 1 0 0 0 0 2 0 2 2 0 2 2 1 0 0 0 1 2 0 0 0 0 0 0 0 0 0 1 0 0 1 1 2 2 0 2 2 0 0 0 0 2 1 0 1 0 1 0 0 0 2 0 0 0 2 1 1 0 0 1 0 0 0 0 1 1 0 1 0 0 0 0 1 0 0 0 1 0 1 0 0 2 1 0 0 0 0 0 0 1 0 1 2 2 1 0 0 0 0 0 0 2 0 0 0 1 0 0 1 2 1 1 1 1 1 2 0 0 1 1 0 0 0 1 2 1 0 0 0 1 0 1 0 0 1 1 1 0 0 1 1 1 0 1 0 1 1 0 0 0 1 1 1 1 1 1 0 0 0 2 1 1 0 2 1 1 1 1 2 0 0 0 0 0 0 0 2 0 2 0 0 0 0 0 0 0 0 0 0 0 0 0 0 0 1 2 0 0 0 0 0 1 0 1 0 0 0 0 0 1 1 2 0 0 0 1 0 1 0 0 0 1 0 1 1 0 0 0 0 0 0 0 0 1 1 0 0 0 0 0 0 0 0 2 0 1 1 1 1 1 2 1 1 0 0 1 2 2 0 0 0 1 1 0 0 0 1 0 2 2 1 0 2 0 1 2 0 2 0 1 2 1 1 1 0 1 0 2 0 0 0 0 2 0 0 1 1 1 0 0 1 1 1 0 1 1 1 0 2 2 1 0 0 0 0 1 1 2 0 0 2 0 0 1 1 1 2 1 1 0 0 0 0 0 0 2 0 1 0 1 1 0 2 0 0 0 0 0 0 2 0 0 0 1 1 0 0 2 0 0 0 0 1 0 0 2 0 0 1 1 0 1 0 1 0 1 0 0 2 0 2 1 1 1 2 0 1 0 1 1 2 1 1 1 1 0 0 1 1 1 0 0 1 1 2 0 2 2 0 2 2 0 1 0 0 1 2 0 1 0 1 2 0 1 1 0 1 0 0 0 2 0 0 0 0 0 2 0 2 0 1 0 1 0 1 1 1 1 1 0 0 0 0 1 2 1 1 0 0 0 0 0 1 1 1 0 2 0 0 1 1 2 0 0 0 1 0 0 0 0 0 1 0 0 0 1 1 0 1 1
107 1 1 1 0 0 2 2 2 0 0 0 1 0 0 0 0 1 1 0 0 1 0 2 0 0 1 1 2 1 2 0 0 0 0 1 1 1 0 0 0 2 0 1 2 1 0 0 0 0 0 0 0 1 1 1 1 1 0 2 0 0 1 1 0 1 1 0 1 1 0 1 2 1 2 2 1 0 2 0 0 1 0 2 2 0 1 0 1 2 0 0 0 2 1 0 1 0 0 0 0 0 0 1 1 1 2 2 2 0 0 2 1 2 1 2 2 0 0 1 1 0 1 2 0 1 1 1 1 0 0 0 1 0 0 0 1 0 0 0 0 0 1 0 1 2 0 0 1 1 0 0 0 0 0 1 0 2 1 1 1 1 1 1 0 1 0 0 1 1 0 1 0 1 1 0 0 0 0 1 0 1 1 2 0 0 2 0 0 0 1 2 0 0 1 0 0 0 0 0 0 0 0 1 0 0 1 1 1 0 0 1 2 0 1 1 0 0 2 1 2 0 2 2 0 1 1 1 0 0 1 1 0 0 2 1 0 1 1 1 0 0 2 1 0 0 0 0 2 0 0 0 1 0 0 1 0 2 2 2 2 2 0 0 0 0 0 0 2 0 0 1 2 2 0 1 1 1 1 1 1 2 2 1 1 0 2 2 0 2 0 0 2 0 2 1 2 1 0 0 1 0 1 1 1 0 0 2 2 2 0 1 1 2 0 0 1 0 0 0 1 1 1 1 1 0 1 0 1 0 1 0 0 0 0 0 0 2 0 0 0 2 0 0 2 2 0 0 2 0 0 0 2 2 1 0 1 1 0 2 0 0 2 0 1 1 0 0 1 1 1 1 1 1 0 0 1 1 1 0 1 1 0 0 0 0 0 0 0 0 0 0 2 0 2 0 1 0 0 0 0 0 0 2 1 1 0 0 0 1 0 1 0 0 0 0 0 1 0 0 1 2 1 1 0 1 1 1 1 1 2 1 0 2 0 1 1 1 0 1 1 0 0 1 0 2 0 1 1 0 0 0 0 2 1 1 1 2 2 2 0 2 1 1 0 1 0 0 0 0 0 0 2 0 1 0 1 1 2 0 1 0 0 1 1 1 1 2 1 1 0 0 1 0 0 0 0 1 1 0 0 0 2 0 0 1 1 0 1 0 0 1 0 0 0 0 0 2 0 1 1 1 2 2 1 1 1 0 0 1 0 0 1 0 1 0 2 0 0 0 0 0 2 1 1 1 1 2 2 0 0 0 0 1 2 1 0 1 1 1 0 0 0 0 0 0 0 1 1 1 1 1 0 0 0 0 0 0 0 0 1 0 0 0 0 1 1 0 0 1 0 0 1 0 0 0 1 1 1 0 0 2 0 0 0 2 0 0 1 1 2 1 0 0 0 0 0 0 0 0 1 0 0 0 0 0 2 1 0 0 0 2 0 0 0 0 1 0 0 0 0 0 0 0 1 0 1 1 1 1 0 1 0 1 0 2 0 0 1 0 0 0 1 1 0 0 0 1 1 0 0 0 0 0 1 1 1 0 0 0 2 0 1 1 0 1 0 1 1 1 1 1 0 1 2 0 0 0 0 0 0 2 0 0 2 0 1 2 0 1 0 0 0 0 0 0 0 2 2 0 0 0 0 2 0 2 0 0 0 0 0 0 0 0 0 0 0 0 0 1 0 1 0 0 0 0 1 1 0 0 0 0 0 0 0 0 1 2 0 0 0 0 2 2 1 0 1 2 2 2 0 1 2 1 0 0 0 0 0 2 0 0 0 0 0 0 0 0 0 0 2 0 2 0 1 1 0 1 0 1 0 0 0 0 0 1 1 0 2 2 0 0 1 0 1 0 1 1 1 0 1 1 0 1 0 0 1 0 0 1 0 1 2 0 0 0 0 0 0 0 0 0 1 0 1 1 2 0 0 0 0 2 0 0 2 0 0 0 0 0 1 2 0 0 0 1 0 0 1 0 0 0 1 0 2 0 0 1 1 2 2 0 0 0 0 0 0 2 0 0 1 0 0 2 2 2 2 2 0 0 0 2 1 1 1 0 1 0 0 1 0 0 1 0 1 2 2 0 2 2 0 2 2 0 0 1 0 1 0 0 0 1 0 2 0 0 0 2 0 0 0 1 2 0 1 1 2 1 0 1 0 0 2 0 1 0 1 1 0 0 2 0 0 0 2 0 0 0 0 0 0 1 0 0 0 1 1 0 0 0 0 0 1 1 0 0 0 0 0 0 0 0 0 0 0 0 0 1 1 0 0 1
108 1 0 2 0 0 2 1 2 0 0 0 0 2 1 0 0 1 1 1 1 0 0 2 0 0 0 1 1 2 2 1 2 2 0 2 1 2 1 1 1 0 1 1 2 0 1 0 0 0 0 0 1 1 1 1 0 0 0 1 1 2 1 0 0 0 0 0 0 0 0 1 1 0 0 2 2 2 2 1 1 2 2 0 0 0 0 0 2 2 0 0 1 1 0 0 0 2 0 0 0 0 0 2 0 0 2 0 0 2 0 2 0 2 0 2 2 0 0 1 1 0 2 0 0 0 0 1 1 0 1 1 0 0 1 0 1 1 0 1 1 0 0 0 0 1 0 0 0 1 0 0 0 0 0 0 0 1 0 1 0 0 1 2 2 2 2 0 2 0 0 2 1 1 1 0 0 0 1 1 0 0 0 2 0 0 2 1 0 0 2 2 0 0 2 1 2 0 0 0 0 1 0 1 2 0 0 0 2 0 0 1 1 0 1 0 0 0 1 1 1 0 2 2 0 1 1 0 0 0 0 0 1 1 1 1 0 1 0 0 0 0 2 1 0 0 0 0 1 0 0 0 1 1 1 0 0 0 1 1 1 1 0 0 0 0 1 1 2 1 1 2 0 0 0 1 1 0 1 0 0 1 0 0 1 1 0 1 0 2 1 0 1 0 2 1 2 1 1 1 1 0 1 1 1 0 0 1 1 1 0 0 2 0 2 0 2 0 1 0 1 1 0 1 2 0 1 0 2 2 2 2 0 0 0 0 0 2 0 0 0 0 0 0 1 1 1 0 2 1 1 0 2 2 0 0 1 0 0 0 0 0 1 0 0 2 0 1 1 0 2 0 0 0 0 0 2 0 0 0 1 0 0 0 0 0 0 1 1 1 0 0 1 0 2 0 1 0 1 1 0 1 0 2 0 0 1 0 0 0 1 1 0 0 0 1 0 1 0 0 0 2 0 1 1 2 1 0 0 1 2 1 0 1 1 0 1 0 0 0 2 0 0 0 0 1 0 1 0 0 0 1 0 1 2 0 2 1 1 0 2 0 0 0 0 2 1 1 0 1 1 1 1 1 0 1 1 1 1 0 0 0 0 2 1 2 1 0 0 0 1 1 0 1 0 0 0 2 2 0 2 0 0 0 1 1 2 1 0 1 0 1 1 1 0 0 0 2 0 1 1 1 2 2 1 0 0 1 0 1 1 0 0 0 0 0 1 1 1 0 1 1 1 0 1 1 2 1 1 0 0 0 0 2 2 0 0 1 0 1 0 0 2 0 0 1 1 1 1 0 1 2 1 0 1 0 0 0 0 0 0 0 1 0 0 0 0 1 1 1 1 0 0 1 0 0 0 1 1 1 1 1 0 0 1 2 0 0 1 2 0 0 0 0 0 1 0 1 1 1 1 1 2 2 2 0 0 2 0 0 0 2 1 0 0 0 2 0 0 0 0 0 0 1 1 0 0 1 2 0 1 1 0 1 0 2 0 1 1 1 0 1 1 0 0 0 0 1 0 0 0 2 0 0 0 1 1 0 1 0 1 0 2 2 2 2 2 1 1 1 1 1 0 0 1 0 0 0 0 0 0 1 0 0 1 0 1 2 0 0 1 0 0 1 0 1 0 1 0 0 0 0 1 2 0 1 0 0 0 0 0 0 1 0 0 1 1 0 0 0 0 1 0 0 0 1 1 0 0 0 0 0 0 0 0 1 1 0 1 0 0 0 2 1 0 0 1 1 0 0 0 0 2 1 0 0 0 0 1 0 2 2 1 1 1 1 1 1 1 1 1 1 1 0 0 0 0 1 0 1 0 0 0 0 2 0 1 0 1 2 0 0 0 0 0 0 0 0 1 0 2 1 2 0 0 0 0 2 0 1 0 0 2 0 0 2 0 0 0 0 0 0 0 0 0 0 0 0 0 0 0 2 1 0 1 0 1 1 0 1 0 2 0 0 1 0 1 0 1 1 0 0 1 1 1 1 0 0 2 2 2 0 1 0 0 1 0 2 0 1 2 0 0 2 2 2 2 2 0 0 0 1 1 0 1 1 0 0 0 0 0 0 0 1 1 0 1 1 2 0 0 2 2 0 0 0 1 1 2 0 2 0 0 1 1 1 1 1 0 0 0 0 1 1 1 1 1 0 1 1 1 0 0 0 2 0 2 1 0 0 1 0 0 2 0 0 2 0 0 0 0 0 0 0 0 0 1 0 0 0 0 0 0 0 1 1 0 1 0 0 0 1 0 0 1 0 0 0 0 0 0 1
109 0 0 1 0 0 1 0 2 0 0 2 2 2 1 0 1 2 1 1 1 0 0 2 0 0 1 1 1 2 2 1 1 1 0 0 2 2 1 1 1 0 0 0 1 0 0 0 1 1 0 0 1 1 0 1 0 0 1 1 1 2 2 2 0 0 0 0 1 1 0 1 2 0 2 2 2 2 2 1 1 2 1 0 0 0 0 0 1 1 0 0 1 1 0 0 0 2 1 1 0 0 0 0 2 2 2 0 1 1 0 2 0 2 0 2 1 0 0 2 2 0 2 1 0 1 1 0 0 0 0 0 0 0 0 0 0 0 0 1 0 0 0 0 0 1 0 0 0 1 0 0 1 0 1 0 0 0 1 2 2 2 1 2 0 1 0 1 0 1 1 0 0 2 1 0 1 0 0 0 0 1 0 2 1 0 2 2 0 0 2 2 0 0 1 1 0 0 0 0 0 0 0 1 2 0 0 1 1 0 1 0 0 0 1 1 0 0 0 0 0 0 1 1 0 1 1 0 0 0 0 0 0 0 1 0 0 1 1 1 0 1 2 1 0 0 0 0 1 0 0 0 1 0 0 0 1 0 0 0 0 0 0 1 0 0 0 0 2 1 0 2 1 1 0 0 0 1 1 1 2 1 2 0 1 1 1 2 0 2 1 1 2 0 2 0 2 1 0 0 0 1 1 1 1 0 0 2 0 1 1 1 2 2 2 0 1 0 0 0 0 0 2 1 2 0 2 0 2 1 2 1 0 0 0 1 2 2 1 1 0 1 2 1 2 2 0 1 2 2 1 0 2 2 1 0 1 1 0 0 0 0 1 1 1 0 0 2 2 0 2 0 0 0 0 0 1 1 0 0 2 1 0 1 0 0 0 0 0 0 1 1 0 0 2 1 1 0 0 0 0 0 0 1 0 1 0 0 0 1 0 1 1 0 1 2 1 0 0 1 0 1 1 0 0 2 2 0 0 0 2 0 0 1 1 1 0 0 0 0 1 0 0 1 1 2 1 1 0 1 1 0 0 2 0 0 0 1 1 0 2 0 2 0 0 0 0 0 0 0 0 0 0 2 2 0 2 0 2 0 1 0 0 1 1 1 1 1 1 0 0 0 0 0 0 0 0 2 2 0 0 0 2 0 0 1 1 0 0 1 0 2 0 1 0 0 0 2 1 0 0 1 1 1 0 1 1 0 0 2 0 1 2 0 2 0 2 0 0 1 2 1 1 1 2 2 2 2 2 0 0 0 0 1 1 1 0 1 0 1 0 0 0 0 0 0 2 0 0 0 0 1 1 0 1 0 2 0 0 0 0 0 0 0 0 0 0 1 0 1 0 1 2 1 0 0 0 0 0 1 0 1 1 0 2 2 1 0 2 0 0 0 0 1 0 1 2 0 0 0 1 1 0 1 1 0 1 2 0 0 0 1 1 0 0 1 1 0 0 0 2 2 1 1 1 0 2 1 2 0 1 1 1 0 1 2 0 0 2 0 0 0 1 1 1 1 0 0 1 1 1 0 0 0 0 2 0 1 1 1 1 1 2 2 2 2 2 1 2 0 2 1 1 0 0 0 0 0 0 0 0 1 0 0 1 0 0 0 0 2 0 0 0 0 0 0 0 1 0 0 0 0 0 2 0 0 0 2 2 0 1 1 0 0 0 0 1 0 0 1 1 1 0 0 1 1 0 0 0 0 0 0 0 0 0 1 0 0 0 0 0 0 2 1 0 0 2 2 2 2 1 0 2 1 1 0 0 0 1 1 2 2 1 1 0 2 0 2 0 2 0 1 2 1 0 0 0 0 0 1 1 0 1 0 1 1 1 0 1 2 0 0 0 0 0 0 0 1 1 0 1 1 1 1 0 0 1 0 1 2 0 1 2 0 0 1 0 0 1 0 1 1 1 0 1 1 1 1 1 0 0 2 1 0 1 0 0 0 0 1 0 1 0 0 0 1 1 0 1 1 1 1 1 1 2 1 0 0 1 0 1 0 1 0 0 1 0 2 1 1 1 0 0 1 2 2 2 1 0 0 0 2 1 1 1 1 1 0 0 0 0 0 0 1 2 1 1 0 1 0 0 1 2 0 0 0 0 0 0 0 0 2 0 2 0 0 0 0 0 0 0 0 1 1 2 1 1 1 0 1 1 0 1 0 1 0 1 1 1 2 0 0 0 1 1 0 0 0 0 0 0 0 1 0 1 1 0 0 1 0 0 1 0 1 0 0 0 0 0 0 0 0 0 0 0 0 1 1 1 0 1 1
110 1 1 1 0 0 1 2 1 0 0 0 0 1 1 0 0 1 1 1 1 0 0 2 0 0 1 1 2 0 2 0 1 1 1 0 2 1 0 0 0 1 2 2 2 1 1 0 0 1 0 1 2 2 0 1 0 1 0 0 0 0 2 0 0 0 0 0 0 0 0 1 2 0 1 1 1 1 1 1 1 2 0 0 2 0 0 0 1 2 0 0 1 1 0 0 0 1 1 1 1 0 1 0 1 0 2 0 0 2 0 1 1 1 1 1 1 0 1 1 1 0 1 1 1 0 0 1 1 0 0 0 0 0 0 0 0 1 0 1 0 0 0 0 1 0 0 0 1 1 0 0 0 1 0 0 0 0 1 2 1 1 1 2 2 2 1 1 1 1 1 1 1 0 0 0 0 0 0 0 0 0 0 2 0 0 2 2 0 1 1 2 0 0 2 0 1 0 0 0 0 2 0 0 1 0 1 2 1 0 0 0 0 0 2 1 2 0 0 0 0 0 2 2 0 1 1 0 0 0 0 0 0 0 1 0 0 0 0 0 0 0 2 1 0 0 1 0 2 0 0 0 0 0 0 0 1 1 0 0 0 0 0 0 0 0 0 1 2 1 0 1 1 1 0 0 1 0 2 0 0 1 2 1 2 0 2 0 0 2 1 1 0 1 2 0 2 2 0 2 2 0 1 1 0 0 0 2 0 0 0 0 1 1 2 1 2 1 1 0 2 2 1 0 2 0 2 0 0 0 2 0 0 0 0 1 0 2 0 0 0 1 0 0 0 0 2 0 1 1 0 1 1 1 1 1 0 0 0 1 0 0 1 0 1 0 0 1 2 1 1 1 1 1 1 1 1 0 1 0 1 0 0 0 0 0 0 0 0 1 0 0 1 0 2 0 0 2 0 0 0 0 0 2 1 1 0 0 0 0 1 0 0 0 0 2 2 1 0 0 0 2 0 1 2 2 1 0 0 0 0 0 0 2 0 1 0 0 1 1 1 0 0 0 1 1 0 2 0 0 0 1 0 2 1 1 1 1 1 1 1 1 0 0 0 1 1 1 0 1 2 2 2 0 1 0 0 1 2 0 1 1 0 1 1 1 1 2 0 1 0 0 1 0 1 0 0 1 1 0 0 1 1 1 0 1 1 0 0 1 0 1 2 0 0 0 0 2 1 2 0 0 2 2 2 0 0 0 0 2 0 2 2 2 2 0 1 2 0 1 0 0 1 1 1 1 1 0 0 0 0 0 0 2 0 2 0 1 2 0 0 0 1 0 0 0 2 0 0 0 1 1 1 0 1 0 1 1 0 1 1 0 0 0 0 1 1 0 0 1 0 0 1 1 0 0 0 0 0 1 0 0 0 0 1 1 1 0 1 2 0 0 0 0 0 1 0 0 0 0 1 0 0 0 0 0 2 2 0 0 0 2 1 0 0 1 1 0 0 0 0 0 0 1 0 0 1 0 1 0 0 1 1 1 1 2 0 1 2 0 0 0 1 0 0 0 0 1 1 1 1 0 0 0 0 2 0 0 0 0 1 0 2 2 2 2 2 2 2 0 1 0 0 0 0 0 0 0 0 1 0 2 0 0 1 0 2 1 1 1 0 0 0 0 0 0 0 0 0 0 0 0 1 2 0 1 0 0 0 0 0 0 0 1 0 1 1 0 0 0 0 0 0 0 0 1 1 0 0 0 0 0 0 0 0 0 0 0 0 0 0 0 2 2 0 0 1 1 1 1 0 0 1 0 0 1 0 0 0 2 2 2 1 1 1 0 1 1 0 1 0 1 2 0 0 0 0 1 0 1 0 0 0 0 2 0 0 0 0 2 0 0 1 1 1 0 1 0 1 0 1 1 2 1 0 0 1 2 0 2 0 0 2 0 0 0 0 1 1 0 0 0 0 0 1 0 1 1 1 0 0 1 1 0 1 0 1 0 0 0 0 2 0 0 0 1 0 0 2 1 0 0 1 0 2 0 0 1 1 1 1 1 0 0 0 0 2 1 1 0 1 1 1 0 2 2 2 1 0 1 0 1 0 0 2 1 0 0 0 1 1 0 0 0 1 1 2 0 2 2 0 2 2 0 2 2 2 0 0 0 0 2 2 2 0 2 2 1 1 0 0 0 2 0 1 1 2 0 0 0 1 0 1 0 1 0 1 2 0 0 1 0 0 0 1 1 0 0 0 0 0 0 0 0 0 1 1 0 1 0 0 1 0 1 0 0 0 0 0 0 0 0 0 1 1 0 0 1 1 0 1 1
111 1 0 1 0 0 1 1 1 0 1 1 0 0 0 0 0 2 1 1 2 0 0 2 0 0 1 1 1 2 2 1 1 2 0 2 0 2 1 0 0 0 0 1 2 1 0 0 0 1 1 1 1 2 0 1 0 0 1 2 0 2 2 2 0 0 0 0 0 0 0 1 2 0 1 2 2 1 1 0 2 2 0 1 1 0 0 0 2 2 0 1 2 2 0 0 0 0 0 0 0 0 1 1 0 0 2 1 2 0 0 1 0 0 1 1 1 0 0 2 2 0 1 1 1 0 0 2 1 1 0 0 1 0 0 0 0 0 0 2 0 0 0 0 0 1 0 0 0 1 0 0 0 1 0 0 0 0 0 1 0 0 1 2 1 1 1 1 1 1 0 1 0 2 2 0 0 0 0 1 0 1 0 1 1 1 0 0 0 0 1 1 0 0 1 1 1 0 0 1 1 1 0 1 2 0 0 0 1 0 2 2 1 0 2 0 0 1 2 0 0 0 2 1 0 2 1 0 0 1 1 0 0 0 0 0 0 2 0 0 0 0 2 1 0 0 0 0 1 0 0 0 2 1 1 0 0 1 1 1 1 1 0 1 1 0 0 1 1 1 1 0 0 0 0 0 2 0 2 0 0 1 2 2 2 0 2 0 0 2 2 2 0 0 2 1 1 0 0 0 1 0 0 0 0 0 0 0 1 2 0 2 1 1 1 1 2 0 1 1 1 1 2 1 1 0 0 1 1 1 1 1 0 0 0 0 0 1 0 1 1 1 0 0 1 1 1 0 2 2 2 0 1 1 0 1 1 1 0 1 0 0 0 1 0 0 0 1 2 1 1 1 2 2 0 0 2 1 1 1 1 1 1 1 0 0 0 0 0 0 0 0 0 0 2 1 0 0 1 1 0 1 0 1 0 0 2 0 0 0 0 0 0 0 1 2 1 1 0 1 0 1 0 0 1 2 1 0 0 0 0 0 0 2 0 0 1 0 0 0 1 0 0 0 1 2 0 1 0 0 0 0 0 2 2 2 2 2 2 2 0 2 0 1 1 1 0 0 0 0 0 0 2 0 1 0 0 0 2 0 2 0 0 1 0 0 0 1 1 1 1 0 0 2 0 0 0 1 1 0 0 1 0 2 0 2 1 2 0 0 0 2 1 1 0 0 0 1 1 2 1 0 2 2 1 1 0 0 0 1 0 1 0 0 0 0 0 1 1 2 0 0 0 0 0 0 1 2 2 0 0 0 0 1 1 1 0 1 0 0 0 0 0 0 0 2 0 1 1 0 1 0 2 0 2 0 2 1 0 1 1 0 1 0 0 0 0 0 1 1 0 0 0 0 2 0 1 0 0 0 0 2 0 0 1 1 1 0 1 0 0 0 0 1 0 0 0 1 0 0 0 1 0 1 1 1 0 2 0 0 1 1 0 0 0 1 2 1 1 0 0 0 0 1 0 0 1 1 2 0 1 1 1 1 0 2 0 1 0 0 0 0 2 2 2 1 0 1 0 0 0 1 0 0 0 1 1 0 0 0 1 0 2 1 2 2 1 1 1 0 2 0 0 0 1 0 0 0 0 0 0 1 0 0 2 1 1 2 0 0 1 0 0 0 0 0 1 1 1 0 0 0 0 0 1 2 0 1 1 1 1 1 0 1 0 1 1 0 0 0 0 0 0 0 0 0 0 0 0 0 0 0 0 0 1 1 1 0 1 0 0 0 2 0 0 1 2 1 1 1 0 0 2 1 0 2 0 0 1 2 0 0 1 1 0 1 0 1 0 1 1 1 2 0 1 1 0 1 0 1 0 0 0 1 1 0 2 0 1 2 0 0 1 1 2 1 1 0 1 0 0 1 1 0 0 0 0 0 1 2 0 1 2 0 0 1 1 0 0 0 0 0 2 1 2 0 2 1 0 0 1 1 1 0 2 0 0 0 0 1 0 2 0 0 1 0 1 0 0 1 0 0 0 0 1 0 0 0 0 1 2 0 1 0 0 1 0 0 1 0 2 0 0 1 1 1 2 2 1 0 0 0 0 0 2 2 0 0 0 2 0 0 1 1 2 2 0 2 2 0 1 1 1 0 2 2 2 2 0 0 0 2 0 2 0 0 0 0 0 1 0 0 2 0 0 0 2 0 0 0 0 0 0 0 2 0 2 1 0 1 0 1 1 0 1 1 2 0 0 0 0 0 0 0 0 0 2 0 1 0 0 1 0 0 0 0 0 0 0 0 0 0 0 0 0 0 0 1 1 0 0 0
112 0 0 1 0 0 0 1 1 1 0 1 0 1 1 0 0 1 1 1 1 0 0 1 0 0 1 1 1 2 2 0 2 2 0 2 0 1 0 0 0 1 0 0 2 0 1 0 0 0 0 0 1 1 1 0 1 0 1 2 0 1 2 2 0 0 0 1 0 0 0 1 1 0 1 2 1 2 2 0 2 2 1 0 1 0 1 0 1 2 0 0 2 0 0 0 0 0 0 1 0 1 1 1 0 0 2 2 1 1 0 1 1 2 1 2 2 0 0 2 2 0 2 1 0 1 1 0 0 0 0 0 0 0 0 0 0 0 0 0 1 0 0 0 1 1 1 0 0 1 0 1 0 1 0 0 0 1 1 0 0 0 2 2 0 2 1 0 0 2 2 1 0 1 1 0 0 1 0 1 0 1 1 2 0 0 2 1 0 0 1 1 0 1 2 0 0 0 0 0 0 0 0 0 0 0 0 1 2 0 1 2 1 0 0 0 0 1 0 0 1 1 2 2 0 2 2 0 0 0 0 1 0 0 1 0 0 1 0 0 0 0 2 2 0 0 0 0 1 1 1 1 0 0 0 0 0 0 0 0 0 0 0 1 1 0 0 1 1 0 0 1 1 1 0 1 0 1 2 1 1 1 2 1 2 0 2 2 0 2 0 0 1 0 2 0 2 0 0 0 1 0 1 1 1 1 2 2 0 1 1 1 2 2 1 1 1 0 0 0 0 0 0 2 1 0 0 0 0 1 2 1 0 0 0 0 0 1 0 1 1 1 2 2 0 0 2 0 2 0 0 0 2 2 1 0 0 1 0 2 0 0 1 0 0 0 0 2 2 0 2 0 1 0 1 1 1 0 1 0 2 1 1 1 1 0 0 1 1 0 0 0 1 0 2 0 0 0 1 1 0 1 0 2 1 0 1 2 0 0 0 1 0 0 1 2 0 0 0 0 0 0 1 1 1 1 1 1 1 1 2 1 0 2 0 1 1 2 0 0 0 0 0 1 0 0 0 1 1 0 0 0 0 2 0 0 0 2 2 1 1 1 0 1 0 2 0 1 0 1 1 1 1 1 0 1 0 2 2 1 1 1 0 1 1 2 1 0 0 1 1 1 0 1 1 0 0 0 0 0 0 1 2 0 0 0 0 2 0 1 0 1 0 1 0 0 0 2 0 1 1 1 2 1 1 0 0 1 0 1 1 1 0 0 0 0 1 1 1 1 0 0 0 0 2 1 2 1 1 1 0 1 0 2 1 1 0 1 1 0 0 0 0 1 1 0 2 0 0 0 2 2 1 0 1 0 1 1 0 1 0 0 1 0 0 0 0 1 0 1 0 1 1 1 2 0 0 0 0 0 0 1 0 0 1 2 1 0 2 2 1 1 0 2 1 1 1 1 0 0 1 1 1 1 1 1 1 1 0 0 1 1 0 0 0 0 2 0 1 0 0 2 1 1 0 0 2 0 1 0 0 2 1 1 0 1 0 1 2 0 0 0 1 1 1 1 0 1 0 1 1 2 0 0 0 1 1 0 2 0 0 0 2 0 2 2 1 2 1 1 0 1 1 0 0 0 0 0 0 1 0 2 0 0 1 0 0 2 0 0 1 0 0 0 0 1 2 0 0 0 0 2 1 2 0 1 1 0 0 0 0 0 0 0 0 0 1 0 0 2 0 2 0 0 0 0 0 0 0 0 0 0 0 0 0 0 0 0 0 0 0 0 2 1 1 1 1 1 1 2 0 0 1 0 0 1 0 0 1 1 1 1 0 0 1 1 1 2 1 2 0 2 2 1 0 0 0 0 0 2 0 0 0 0 1 0 0 1 0 1 0 0 0 0 0 0 2 0 2 0 1 1 1 2 0 1 1 1 1 2 0 1 1 1 0 0 1 0 0 0 1 0 0 0 0 0 0 1 0 1 0 1 1 0 1 0 0 0 0 0 1 2 1 0 0 2 0 0 1 1 0 0 1 0 2 1 0 0 1 2 2 0 0 0 0 0 0 2 1 0 1 0 2 1 2 2 2 2 0 0 1 0 1 1 2 2 0 0 0 0 0 0 0 0 0 0 2 1 2 1 1 1 2 0 1 2 1 1 0 0 0 2 1 1 0 1 1 0 0 1 1 0 2 1 1 1 1 0 1 0 1 0 1 1 0 0 1 1 0 0 2 0 0 0 2 1 1 0 0 0 0 0 0 0 0 2 0 0 1 0 0 2 0 1 1 1 1 1 1 0 0 0 1 0 1 0 0 0 0 0 0 0
113 0 0 1 0 0 1 2 2 0 0 0 0 0 0 0 0 1 1 2 2 0 0 2 0 0 0 2 2 0 2 0 0 1 2 1 1 1 1 0 0 0 0 0 2 0 1 0 0 0 0 0 0 1 1 0 0 0 0 1 1 2 2 2 0 0 0 1 0 0 0 2 2 1 2 2 2 1 1 0 2 1 0 0 2 0 0 0 2 2 0 1 1 2 0 0 0 1 1 1 1 0 1 0 1 1 2 0 0 2 0 2 2 2 1 2 1 0 2 0 0 0 2 1 0 1 1 0 0 0 1 1 1 0 0 1 1 0 0 0 0 0 0 0 1 2 1 0 0 0 0 0 1 0 0 1 1 0 0 2 0 0 1 1 0 2 1 0 1 1 0 1 0 1 1 0 0 1 1 1 0 1 0 2 0 0 2 0 0 0 2 2 0 1 2 0 0 0 0 0 0 0 0 0 1 0 1 2 0 0 0 1 1 0 1 0 0 0 0 0 1 0 1 2 1 1 1 0 0 0 0 0 0 0 0 0 0 2 0 0 0 0 2 1 0 0 0 0 1 0 0 0 1 0 0 0 0 0 0 0 0 0 1 1 0 0 1 1 2 0 0 2 0 0 0 0 0 2 1 1 1 2 1 0 2 1 1 1 0 2 1 1 2 0 2 0 2 1 0 1 2 2 2 2 2 0 1 2 1 1 0 1 1 2 0 0 1 0 0 0 0 0 2 0 1 0 1 0 0 1 2 2 1 1 0 1 0 1 0 0 1 1 2 0 1 2 0 0 2 1 1 0 2 2 0 0 1 1 1 0 1 1 1 1 1 0 0 1 2 1 1 1 0 0 0 0 1 1 0 1 1 0 1 1 0 0 0 0 0 0 0 0 1 0 2 0 0 1 0 0 0 0 0 2 1 0 0 0 0 0 2 0 0 0 0 2 2 1 0 1 0 1 1 0 1 1 0 0 0 2 2 0 1 1 1 2 1 0 0 0 1 0 0 1 1 1 1 1 1 0 0 1 0 2 1 1 1 1 1 1 1 1 0 0 0 2 0 1 0 1 2 2 2 0 2 0 2 2 2 1 1 0 0 1 1 2 1 2 1 1 0 0 1 1 1 0 1 2 2 0 1 0 1 1 0 1 1 0 0 0 1 1 0 1 0 1 2 2 1 1 0 0 2 2 1 1 1 0 0 1 0 1 1 1 1 1 2 1 0 1 1 0 1 1 1 2 1 0 0 1 0 1 0 2 0 1 0 1 2 0 0 0 0 0 0 0 0 1 1 0 1 1 0 0 0 0 1 2 0 2 0 0 0 0 0 0 0 0 1 1 1 0 1 2 0 0 0 0 0 0 0 1 0 0 0 1 2 0 1 2 0 0 0 1 0 0 0 0 0 0 1 1 1 1 1 0 1 2 0 0 0 1 0 0 0 0 2 1 0 0 1 1 0 1 0 0 2 1 2 0 0 1 1 1 0 1 0 1 2 0 0 0 2 0 0 0 0 1 1 0 0 1 1 0 0 2 0 0 1 0 1 1 1 1 0 1 0 2 1 1 1 2 0 0 0 0 0 0 0 1 0 1 0 1 2 1 1 1 0 0 0 0 0 0 0 0 0 1 1 0 0 0 1 1 1 2 0 1 1 0 0 0 1 0 0 1 0 0 1 2 0 2 1 0 0 1 0 1 0 0 0 1 0 1 0 0 2 1 1 1 1 1 2 2 2 0 0 0 0 0 0 0 1 1 1 2 0 0 2 0 2 2 0 0 0 1 0 2 0 2 0 1 2 1 0 0 0 1 0 1 1 0 0 0 2 0 1 2 0 0 0 0 1 1 2 1 1 2 0 0 2 1 1 1 0 0 2 1 2 2 1 1 2 1 0 1 0 0 0 0 0 0 0 0 0 0 0 1 0 0 0 2 1 0 1 0 1 0 0 0 0 1 0 1 0 0 0 0 1 2 1 1 1 1 2 1 0 0 2 2 2 0 0 0 0 0 1 1 0 0 2 0 0 2 2 2 2 1 1 0 0 1 2 1 1 1 0 0 0 0 0 0 0 0 1 1 2 1 1 0 1 0 1 1 1 1 2 1 0 0 0 2 1 2 0 1 1 1 0 0 0 0 2 1 2 1 2 0 1 0 0 0 1 0 1 0 1 1 0 1 0 1 0 0 1 0 0 0 0 0 0 1 1 1 0 1 0 0 1 0 0 2 1 2 0 0 0 0 0 0 0 1 0 0 0 1 0 1 1 0 1 0
114 0 0 1 0 0 1 2 2 1 0 0 0 0 0 0 0 0 0 2 2 0 0 2 0 0 1 1 2 1 1 1 1 1 1 1 1 1 0 0 0 1 0 0 1 0 0 0 0 0 0 1 0 0 0 0 0 0 0 0 1 1 0 0 0 0 0 0 0 0 0 0 2 0 1 1 1 2 2 2 0 2 0 0 2 0 0 0 2 2 0 1 1 1 0 0 0 1 1 1 1 0 1 0 1 1 2 0 1 1 0 0 1 1 0 2 1 0 0 1 1 0 1 2 1 1 1 2 1 1 0 0 0 0 0 0 0 0 1 0 2 0 0 0 0 0 0 0 0 0 0 0 1 0 0 0 0 0 0 2 0 1 2 2 2 1 1 2 0 2 2 0 0 1 1 0 0 0 1 1 0 1 0 1 0 0 1 2 1 1 1 2 0 0 1 1 1 0 0 1 1 0 0 0 1 0 1 2 0 0 0 0 2 0 2 0 0 0 1 0 1 1 1 1 0 1 1 0 0 0 0 0 1 1 0 1 0 2 0 0 0 0 2 2 0 0 0 0 2 0 0 0 2 1 1 0 0 0 0 0 0 0 1 1 0 0 0 0 1 1 0 1 1 1 0 0 0 2 2 2 2 2 2 2 2 0 2 2 0 2 1 0 1 0 1 0 1 0 0 0 2 0 0 0 0 0 0 1 1 2 0 1 1 2 1 0 1 0 1 0 1 1 1 2 1 0 0 1 1 1 2 2 0 0 0 0 0 0 0 2 0 0 0 0 2 2 0 0 1 1 0 0 1 1 0 1 2 2 0 1 0 0 1 0 0 0 0 2 2 0 2 0 0 0 0 0 2 0 2 0 1 0 0 0 0 0 0 0 0 1 1 1 1 0 2 0 2 0 0 0 0 0 0 2 0 0 1 1 0 0 1 0 0 1 1 1 0 1 1 0 0 1 1 1 0 2 2 0 0 0 0 0 0 2 0 0 1 1 0 1 0 0 0 1 0 1 1 0 1 0 0 0 0 2 0 0 0 1 1 1 1 0 0 1 0 1 0 2 0 1 2 2 2 0 1 1 1 1 2 1 2 0 0 0 0 0 0 1 1 0 1 1 0 1 0 0 0 1 1 0 0 0 1 1 0 1 1 2 0 0 0 2 0 1 0 0 0 2 2 2 0 0 2 1 1 0 0 0 1 2 1 1 0 0 0 0 2 1 1 2 1 1 2 2 2 0 2 1 1 0 0 0 0 2 0 1 0 0 2 0 1 0 0 2 2 0 2 1 1 1 0 1 1 0 0 0 1 0 0 0 1 0 0 0 0 1 1 0 0 0 0 0 0 0 2 0 1 2 2 2 1 0 0 0 1 2 0 0 1 2 1 0 0 1 1 1 0 2 0 0 0 2 0 0 0 0 2 1 0 0 1 1 0 0 0 0 2 1 0 1 0 0 0 0 1 0 1 2 2 0 0 1 1 0 1 2 0 0 1 0 0 0 0 0 0 0 0 1 1 0 1 0 1 0 0 1 1 0 0 0 2 0 2 2 2 2 1 1 2 0 2 1 0 0 1 0 0 1 0 1 0 1 0 0 1 0 2 1 0 0 1 0 0 0 0 1 0 1 1 0 0 0 0 2 0 2 0 0 0 0 0 0 0 0 0 0 1 0 0 1 0 0 0 0 0 1 0 0 0 0 0 2 0 0 0 0 0 0 0 0 0 0 2 1 1 0 0 1 0 0 0 0 2 1 2 2 1 0 0 2 1 0 0 0 0 1 0 1 1 1 1 1 1 0 0 0 0 0 0 2 0 0 2 0 0 1 1 0 0 2 0 0 2 0 1 0 0 2 1 0 0 1 0 2 0 0 2 1 0 1 0 0 0 1 0 0 1 0 0 0 2 0 1 1 1 0 1 1 0 0 0 1 1 1 1 0 1 0 1 0 0 2 0 0 0 1 0 0 2 0 0 0 2 0 1 0 0 1 1 1 2 0 0 0 0 0 0 2 0 1 2 0 1 2 2 2 2 2 0 0 0 2 2 2 0 0 2 1 0 0 0 0 1 0 2 2 1 2 2 0 0 1 1 0 2 2 2 2 1 0 0 2 0 2 0 0 0 1 0 0 0 0 1 1 1 1 2 2 0 1 0 0 2 0 1 0 1 1 0 1 1 0 0 1 1 0 1 0 0 0 0 0 0 0 0 1 0 0 1 0 0 1 1 1 0 1 1 0 0 0 0 0 0 0 0 0 0 0 0 0 0 0
115 1 0 1 0 0 1 2 1 0 0 0 0 0 0 0 0 1 0 1 1 0 0 2 0 0 1 1 2 1 1 0 1 1 1 1 1 1 1 0 0 2 0 0 0 2 2 0 0 1 0 0 0 0 0 0 0 0 1 1 1 1 2 1 1 2 1 0 0 0 0 0 2 0 2 2 2 1 2 0 1 2 0 2 2 0 0 1 2 2 0 1 1 2 0 0 0 0 0 0 0 0 0 0 2 1 2 0 1 1 0 1 0 0 0 0 0 0 2 0 0 0 2 1 0 1 1 1 0 1 1 1 0 0 0 0 0 1 0 0 1 0 0 0 0 1 0 0 0 0 0 0 0 0 0 0 0 0 0 2 1 2 1 2 0 1 1 0 1 1 0 1 1 2 2 0 0 0 0 0 0 1 0 1 0 0 1 0 0 0 0 0 1 1 0 0 1 0 0 0 0 0 0 1 2 0 0 1 1 0 2 1 1 0 1 0 0 2 1 0 0 0 1 1 0 2 2 0 0 0 0 1 0 0 2 0 0 1 0 0 0 0 1 1 0 0 0 0 2 0 0 0 2 0 0 0 0 1 0 0 0 0 0 0 1 0 0 1 2 1 1 0 1 0 0 0 1 0 1 0 0 0 2 0 2 1 1 2 0 2 0 1 2 0 2 0 2 0 0 0 0 0 1 1 1 0 1 1 0 2 0 2 2 1 1 1 2 1 1 0 1 1 2 2 1 0 0 0 0 0 2 1 0 0 0 0 0 2 0 0 0 2 0 0 0 0 2 1 2 1 1 0 2 2 2 0 1 1 0 1 0 0 1 0 0 0 0 2 2 0 2 0 0 0 0 0 2 0 0 0 1 1 0 0 0 0 0 1 1 1 0 0 2 0 2 0 1 1 0 0 0 0 0 1 0 0 1 1 0 0 0 1 0 0 1 2 0 0 1 0 0 1 0 1 1 1 0 0 0 0 1 0 0 2 0 1 0 1 0 0 1 0 0 1 1 1 0 2 0 0 0 1 0 1 1 0 1 2 2 2 1 1 0 0 0 1 0 2 0 0 2 2 1 1 1 1 0 2 1 1 1 1 1 1 0 1 0 2 1 1 0 0 1 1 0 0 1 1 1 1 1 1 2 0 0 0 0 0 0 1 0 1 0 1 0 0 1 2 0 0 0 2 2 2 1 1 1 0 1 2 0 1 1 1 1 0 1 1 1 2 1 1 1 1 1 0 1 1 1 0 0 0 0 2 0 1 0 0 0 1 0 0 0 0 0 1 1 2 2 1 0 0 1 0 1 0 1 0 0 0 0 0 1 0 1 1 1 0 0 0 0 0 1 0 1 0 2 2 2 2 2 0 0 1 1 2 1 0 2 0 1 0 0 0 0 0 0 0 0 0 1 1 0 0 0 1 1 1 0 0 1 1 0 1 1 0 1 1 1 0 0 0 0 1 1 0 1 1 1 0 0 2 2 0 0 1 0 0 2 0 0 0 1 0 0 0 0 0 0 1 1 1 0 0 1 2 0 1 2 1 1 2 1 1 0 1 0 2 1 0 1 0 0 0 0 0 0 0 0 1 0 1 0 0 0 0 1 2 0 0 0 0 0 1 0 1 1 0 0 0 0 1 1 2 0 1 0 1 1 0 0 0 1 0 0 1 0 0 0 0 0 0 0 1 0 1 0 1 0 0 0 0 0 0 0 0 1 0 0 0 0 0 2 2 0 0 2 1 1 1 0 0 1 0 0 0 0 0 2 0 1 1 0 0 0 0 0 2 0 2 0 1 1 0 1 1 0 0 0 0 0 0 0 0 0 0 1 0 2 2 0 0 2 2 2 0 0 1 1 0 1 1 0 0 0 0 0 0 1 2 0 1 1 1 0 1 2 0 0 1 0 0 1 0 1 0 1 1 1 0 0 0 0 0 2 0 0 0 0 0 0 1 1 0 0 1 1 0 0 1 0 0 0 2 2 2 0 1 2 2 2 0 2 0 0 1 0 1 1 0 0 1 0 1 2 1 1 1 2 0 0 2 2 1 1 1 1 2 0 0 0 0 1 0 0 0 2 1 2 1 0 2 2 0 0 1 1 1 0 0 0 1 0 1 0 0 0 0 0 0 0 0 2 0 1 1 1 0 0 0 2 0 1 0 1 0 1 2 0 0 1 1 1 0 1 0 1 0 0 0 0 1 0 0 0 1 1 0 1 0 0 1 0 0 1 1 1 1 0 1 1 0 0 0 0 1 0 1 1 0 0 0
116 0 0 1 0 0 1 2 1 0 0 0 0 0 0 0 0 1 0 0 0 1 1 0 1 1 1 2 2 0 1 1 1 1 0 0 2 0 0 0 1 1 0 0 2 0 1 0 0 0 0 0 0 1 0 1 0 0 0 1 0 1 1 1 0 0 0 1 0 0 0 0 1 0 1 2 2 1 1 0 2 2 0 2 2 0 0 1 2 2 0 0 2 2 1 0 0 1 1 1 0 0 1 1 0 0 2 1 1 1 0 1 0 1 0 2 1 0 0 1 1 0 2 0 0 0 0 2 0 2 0 0 0 0 0 0 0 0 0 1 1 0 0 0 0 0 0 0 0 1 0 1 0 0 0 0 0 0 0 1 0 1 1 2 2 2 2 1 0 1 1 1 1 2 2 0 0 0 0 0 0 0 0 2 1 1 1 0 0 0 1 2 0 0 1 0 1 0 0 1 1 1 0 1 2 0 1 0 1 0 1 1 1 0 2 0 0 1 1 0 1 1 2 2 0 0 1 0 0 0 0 1 0 0 2 0 0 2 0 0 0 0 2 2 0 0 1 0 2 0 0 0 2 0 0 0 2 0 0 0 0 0 0 0 1 1 0 1 2 2 0 0 0 0 0 0 0 1 1 0 0 1 2 1 1 0 1 2 0 1 0 0 1 0 2 1 1 0 0 0 0 0 0 0 0 0 1 2 2 2 0 1 2 2 0 0 2 0 1 0 1 1 0 2 1 0 1 0 1 1 1 1 0 0 0 0 0 2 0 0 0 1 1 0 1 1 1 0 1 1 0 0 1 1 1 1 0 1 0 1 0 0 1 0 1 0 0 1 2 1 1 1 1 1 0 0 2 1 1 1 1 1 1 1 0 1 0 0 0 1 0 1 0 1 2 0 1 1 1 1 0 1 0 2 0 0 1 1 0 0 0 1 0 0 1 2 1 0 0 0 2 2 0 1 1 1 0 0 0 1 1 0 0 1 1 0 0 0 0 0 1 0 0 0 0 2 0 1 0 0 0 1 0 2 1 1 1 2 2 2 0 2 1 0 0 1 0 1 0 0 2 1 1 1 1 0 0 0 2 0 2 0 0 1 1 1 1 1 1 0 0 0 1 1 1 0 1 1 1 0 0 1 0 2 0 2 2 0 0 1 0 2 0 2 0 0 0 2 1 1 0 1 2 2 0 1 1 0 1 2 1 1 2 1 2 0 1 0 1 2 1 1 1 1 1 2 1 0 0 0 0 0 1 1 1 1 0 0 2 0 2 0 0 2 2 0 2 0 0 0 0 1 0 0 0 0 1 2 0 2 0 1 0 0 1 0 0 0 0 2 1 0 2 0 1 0 0 1 1 0 0 2 0 1 2 2 0 0 2 0 1 0 0 0 0 1 1 1 1 1 0 0 0 0 0 2 0 2 0 0 0 1 0 0 0 0 2 0 0 0 1 1 0 1 0 0 1 1 0 0 0 1 1 1 0 2 1 1 1 0 0 0 0 0 0 0 0 0 1 1 1 0 0 0 0 2 1 0 1 0 1 0 2 0 1 1 1 1 2 0 1 0 1 0 0 0 1 0 0 1 0 1 0 0 2 0 0 1 0 0 0 0 0 0 0 0 0 0 0 0 0 1 2 2 0 0 0 0 0 0 0 0 1 0 0 0 1 0 0 2 1 2 0 0 0 0 0 0 0 0 0 0 0 0 0 1 0 1 0 1 1 1 2 2 1 0 1 1 1 1 0 1 2 1 0 0 0 0 0 2 1 1 0 0 0 2 0 2 0 2 0 0 2 0 1 1 0 2 0 2 0 0 0 0 1 0 1 0 1 2 1 1 1 1 1 0 1 1 2 0 2 2 0 0 0 0 1 1 2 2 0 2 2 0 0 1 0 0 0 0 0 0 0 0 0 0 0 0 0 0 0 2 1 0 1 1 0 0 1 0 1 2 0 0 0 0 0 1 1 1 0 0 1 0 1 0 0 1 0 1 0 0 0 0 0 0 0 1 0 1 2 0 0 1 1 1 2 2 0 0 0 2 2 2 0 0 1 0 0 1 0 0 1 0 1 1 1 0 2 2 0 2 2 1 0 0 1 1 0 0 0 2 0 1 0 0 0 1 0 0 0 0 0 0 0 0 1 0 0 0 0 0 2 0 1 0 1 2 0 0 2 0 0 0 1 1 1 0 0 0 0 1 0 0 0 0 1 0 1 0 0 1 1 1 0 0 0 0 0 0 0 0 0 0 0 1 0 0 0 0 1 0
117 1 0 1 0 0 1 2 1 1 0 0 1 1 0 0 0 2 0 2 1 1 0 1 1 1 1 0 2 1 1 0 0 0 0 0 2 1 0 0 0 1 0 1 1 1 0 1 0 2 0 1 0 0 0 1 0 0 1 0 0 1 0 0 0 1 1 1 0 0 0 2 1 0 1 2 2 2 2 1 1 2 1 0 0 0 0 1 1 2 1 1 0 0 0 0 0 1 1 1 0 0 0 1 1 1 2 0 0 2 0 1 1 1 1 1 1 0 0 2 2 0 2 2 0 2 2 1 0 2 0 0 0 0 0 0 0 1 0 2 2 0 0 0 1 1 0 0 1 2 0 1 0 1 0 0 0 1 1 0 0 0 2 2 0 2 1 1 1 1 0 1 1 1 1 0 0 0 0 0 0 0 1 2 1 1 1 2 0 0 1 1 1 1 1 1 1 0 0 0 0 1 0 0 1 0 2 1 2 0 0 0 2 0 2 0 0 1 1 0 1 2 2 2 0 1 1 0 0 0 1 0 0 0 2 0 0 2 0 0 0 1 2 2 0 0 0 0 2 0 0 0 1 0 0 2 0 1 0 0 0 0 0 0 0 0 0 1 2 2 0 0 1 1 0 0 1 2 1 1 1 2 1 1 2 0 2 1 1 2 1 1 1 0 1 0 2 2 1 1 1 0 1 1 1 0 0 1 0 1 0 1 2 1 2 1 2 0 1 0 1 1 1 2 2 0 1 0 1 1 1 1 0 0 0 1 1 1 0 0 0 1 0 0 0 0 2 0 2 1 1 0 1 1 1 1 0 2 0 1 0 0 2 0 1 0 0 0 2 2 0 2 0 0 0 0 1 1 0 0 2 0 0 0 1 0 0 0 0 1 0 0 1 0 2 0 1 1 1 1 0 1 1 1 0 0 1 0 0 0 0 2 0 0 1 1 0 1 0 0 1 2 0 0 1 1 1 0 0 1 1 1 0 2 0 0 1 0 1 1 0 0 0 1 1 2 0 1 1 0 0 1 0 2 0 0 0 2 2 1 1 1 0 1 0 1 1 1 0 0 1 1 0 2 1 1 0 1 2 1 1 0 0 1 0 0 0 1 1 1 1 0 1 2 2 0 1 0 0 1 0 2 2 0 0 1 1 1 1 0 1 1 1 1 1 0 0 2 2 2 0 0 2 2 1 1 1 1 0 1 1 1 1 1 1 0 1 0 0 2 1 1 1 1 2 1 0 1 1 0 0 0 1 1 2 1 0 0 1 0 1 0 1 1 1 0 2 0 0 0 0 0 1 0 1 0 2 1 0 1 0 0 0 0 0 0 0 0 1 2 0 0 2 1 0 0 0 0 0 0 0 1 0 0 1 1 1 0 2 0 0 0 0 1 0 1 1 1 1 1 0 1 1 1 1 0 0 0 0 0 0 0 0 0 0 1 2 1 0 0 0 1 0 0 2 0 1 1 1 0 1 2 1 1 0 2 0 0 2 0 0 0 2 2 2 2 1 1 0 0 0 2 1 0 1 2 1 0 0 0 0 0 2 2 2 2 2 1 2 1 1 1 1 0 1 0 1 1 0 2 0 2 0 0 1 0 0 1 0 0 0 0 0 0 0 0 1 1 1 0 0 0 1 2 0 0 0 1 1 0 0 0 0 0 0 0 1 0 1 1 0 1 0 1 0 0 0 0 0 0 0 0 0 0 0 0 1 0 1 0 0 0 2 1 0 0 1 1 2 2 1 0 2 0 1 1 1 0 0 2 2 2 1 1 1 1 1 2 0 2 0 0 2 0 0 0 0 1 0 1 0 0 0 0 1 0 1 0 2 2 0 0 1 1 1 0 1 0 1 0 2 1 1 1 0 0 1 1 0 1 0 0 2 0 0 0 0 1 1 1 0 0 1 0 1 1 1 0 0 0 0 2 0 0 2 0 0 0 1 0 0 2 1 0 0 1 0 1 1 1 0 0 1 0 2 1 0 0 1 2 2 0 0 0 0 0 0 0 0 0 2 0 0 1 1 1 1 2 0 0 0 1 1 0 1 1 0 1 1 1 1 0 2 0 1 1 1 1 2 1 0 2 1 1 1 1 2 1 0 1 0 2 0 1 1 1 0 0 1 1 0 0 2 1 2 0 1 1 1 0 0 0 0 0 1 0 2 2 0 0 0 1 0 0 0 1 0 0 0 0 0 0 0 0 0 0 2 0 1 0 0 1 1 1 0 1 1 1 0 1 1 1 0 1 0 0 0 0 0 0 0 0
118 0 0 1 0 0 2 2 2 0 1 0 1 0 0 0 0 1 0 1 1 0 0 0 0 0 0 2 2 1 2 2 1 0 0 0 2 2 0 1 1 1 0 0 1 0 1 0 0 0 0 0 1 2 0 2 0 0 2 1 0 0 1 1 0 0 0 1 0 0 0 2 2 1 2 2 2 1 1 1 1 2 1 0 2 0 0 1 2 2 1 1 1 1 1 0 1 1 1 1 1 0 0 1 0 0 2 1 1 1 0 2 2 2 1 2 1 0 2 0 0 0 1 1 1 0 0 1 1 0 0 0 0 0 0 0 0 1 0 1 2 0 0 0 1 1 0 0 1 1 0 0 0 2 0 0 0 1 0 2 1 0 0 2 1 2 1 1 1 1 0 1 0 1 1 0 0 0 0 0 0 0 1 2 1 1 1 2 1 0 2 2 0 0 2 0 0 0 0 1 1 1 0 0 1 0 1 1 2 0 1 2 2 0 1 1 1 0 2 2 2 0 2 2 0 0 0 0 0 0 0 0 1 0 1 0 0 2 0 0 0 0 2 2 0 0 0 0 1 1 1 1 2 0 0 0 0 0 1 1 1 1 0 0 0 0 0 1 2 1 0 1 1 1 0 0 0 1 1 0 0 1 0 0 1 1 0 2 0 2 2 0 1 0 2 0 1 0 0 0 0 0 0 0 0 0 0 2 0 2 0 2 2 2 0 1 1 0 0 0 1 1 0 1 2 0 1 0 1 1 2 1 1 1 0 1 0 2 0 0 0 2 2 0 0 0 2 1 2 1 1 0 2 2 2 0 1 0 0 2 0 0 0 0 0 2 0 1 2 1 1 1 0 0 0 0 1 1 1 1 2 0 0 1 1 1 0 0 0 0 0 1 1 1 2 0 1 0 0 0 0 0 0 1 0 0 0 1 0 0 0 0 0 0 0 1 0 1 0 0 0 1 0 1 2 2 1 0 0 0 2 0 0 1 1 0 0 1 1 1 0 0 0 1 0 0 0 2 0 0 0 1 0 2 1 1 1 2 1 2 1 1 0 0 0 2 0 1 0 1 1 1 2 0 1 1 1 2 1 0 1 1 0 2 1 1 1 1 1 1 1 0 0 1 1 0 0 1 1 1 0 1 1 0 1 0 1 1 0 2 0 1 1 1 0 0 0 2 0 2 2 0 1 1 0 1 1 1 0 1 1 0 0 0 0 0 2 0 1 1 2 0 1 1 1 0 0 1 1 0 0 0 0 0 2 2 0 0 0 0 0 1 1 0 0 0 1 1 1 0 1 2 0 0 0 0 0 1 0 1 1 0 1 0 0 0 0 1 0 2 0 1 2 1 1 0 1 1 1 1 1 1 0 0 0 2 2 1 2 1 1 0 0 2 0 0 0 1 0 0 1 1 0 0 0 0 2 2 0 0 0 1 0 0 0 0 2 0 0 1 0 1 0 1 1 0 1 2 1 0 1 0 1 1 0 2 0 1 2 0 0 0 0 1 1 1 1 2 0 1 0 1 1 0 0 1 1 0 0 0 2 0 2 2 2 2 2 1 1 1 1 1 0 0 1 0 0 0 0 0 0 1 0 0 0 0 1 1 0 0 1 1 0 0 1 2 0 0 0 0 0 0 0 2 1 0 1 1 1 1 0 0 1 0 0 2 0 0 0 1 0 1 0 0 0 0 0 0 0 0 0 0 0 0 1 1 0 0 1 0 0 0 2 1 0 0 1 2 1 1 0 0 1 0 0 0 0 0 0 2 0 0 0 0 0 2 0 2 0 2 0 2 2 0 2 1 0 0 0 1 0 0 0 0 1 0 1 0 2 2 0 0 1 0 0 0 1 0 0 0 0 0 1 0 0 0 1 1 0 2 0 0 0 1 0 1 0 0 0 1 0 0 1 0 1 1 1 0 0 0 0 2 0 0 2 0 0 0 0 0 0 2 0 1 0 0 0 0 1 1 0 0 1 0 1 0 0 1 1 2 1 1 0 0 0 0 1 1 1 0 1 1 0 1 2 1 1 1 0 0 0 2 2 1 1 1 1 1 0 0 0 0 0 0 1 1 1 0 1 1 0 1 2 1 1 1 1 1 0 1 0 2 0 1 0 0 0 2 0 0 0 0 2 0 0 0 2 0 2 1 1 0 0 0 2 0 2 2 0 0 2 0 0 0 2 1 1 0 0 0 0 1 0 0 0 2 0 0 1 0 0 1 1 1 0 0 0 2 1 1 1 0 0 0 0 0 0 0 0 0 0 2
119 1 0 0 0 0 0 1 1 1 0 0 0 1 1 0 0 1 0 2 2 0 0 2 0 0 2 2 2 0 2 0 1 1 1 1 1 1 1 0 0 1 0 0 2 0 1 0 1 1 0 1 1 2 0 2 0 0 2 1 0 2 1 0 0 0 0 0 0 0 0 2 2 1 2 2 2 1 2 1 0 2 1 1 1 0 0 0 2 2 0 0 1 1 0 0 0 0 0 0 0 0 0 1 1 1 2 1 1 1 0 1 0 1 1 1 1 0 0 2 2 0 2 1 0 1 1 0 0 0 0 0 0 0 0 0 0 0 0 0 1 0 0 0 1 0 0 0 0 0 0 0 0 0 0 0 0 0 2 1 1 1 1 2 1 2 2 1 0 0 0 1 0 2 0 1 0 0 0 0 0 1 2 2 0 0 2 1 0 0 1 1 0 0 2 0 1 0 0 0 0 0 0 0 0 2 2 0 2 0 0 1 2 0 2 0 0 0 1 0 2 2 2 2 0 0 0 0 0 0 0 0 0 0 2 0 0 2 0 0 0 0 1 1 0 0 0 0 2 0 0 0 0 0 0 0 2 1 1 2 1 2 1 1 0 0 0 0 1 0 2 0 2 2 0 0 1 1 2 1 1 1 0 0 1 1 1 2 2 2 0 1 1 0 2 1 2 0 0 0 1 1 0 0 0 0 1 2 0 1 1 2 1 1 0 0 1 0 1 0 2 2 2 1 0 0 0 0 0 0 2 1 0 0 0 0 0 0 0 1 0 1 1 0 0 0 2 0 1 1 0 1 1 1 1 1 0 0 0 1 0 0 2 0 1 0 0 1 1 0 2 0 0 0 0 0 1 0 2 0 1 0 0 0 0 0 0 0 0 1 0 1 0 0 2 0 0 0 0 0 0 0 0 2 0 0 0 2 0 0 0 1 0 0 1 2 0 0 1 0 0 1 0 2 1 2 0 1 1 0 0 1 0 2 0 1 0 0 1 0 1 0 0 1 1 0 0 0 1 0 0 0 0 2 2 1 2 2 1 1 1 1 0 0 0 1 0 0 0 0 0 0 1 1 1 0 1 2 1 0 1 0 0 1 1 2 1 1 1 0 1 0 0 1 0 0 0 1 1 0 0 1 1 1 0 2 2 2 0 0 0 2 1 0 0 0 0 2 1 1 0 1 2 1 0 1 1 0 0 2 0 2 1 0 1 0 2 0 0 1 0 0 2 1 1 1 1 1 1 0 0 0 1 1 1 1 0 1 1 0 0 0 0 2 2 0 2 2 2 1 0 2 1 0 1 0 1 0 0 0 1 1 0 0 0 1 1 0 0 1 0 0 1 0 1 0 2 0 0 0 0 2 1 1 2 2 0 0 2 1 1 1 0 2 0 0 0 1 0 0 1 2 0 1 1 0 1 1 0 0 0 1 1 0 0 1 1 1 1 0 1 1 0 0 1 0 1 0 1 0 0 1 0 1 0 2 0 0 1 0 0 0 2 0 0 0 0 1 1 1 0 1 0 0 0 1 1 1 1 1 2 0 1 1 1 1 0 1 1 0 2 0 1 0 1 0 1 0 0 0 0 1 0 0 2 0 0 2 0 1 0 0 0 0 0 0 1 1 1 0 1 0 0 2 0 2 0 1 1 0 0 0 0 0 0 0 1 0 0 0 0 0 0 1 0 0 1 1 0 0 0 0 0 0 0 0 0 0 1 0 0 0 2 1 0 0 0 1 1 1 0 0 1 1 0 0 0 0 1 1 1 1 0 0 0 2 0 1 0 1 1 0 2 0 2 1 0 1 0 1 1 0 0 0 1 1 0 0 1 2 0 1 1 2 2 0 0 1 1 1 1 2 2 0 0 0 0 2 1 2 1 0 2 0 0 0 0 0 0 1 0 0 0 0 0 0 0 0 0 0 0 1 1 0 2 0 0 0 1 1 0 1 0 0 0 0 1 0 2 0 0 0 1 0 0 1 0 0 2 2 2 0 0 0 0 0 1 2 0 1 2 0 1 1 2 2 2 2 0 0 0 1 2 2 0 0 1 2 0 1 1 0 0 0 0 0 2 1 2 1 0 2 1 2 2 1 0 0 0 0 0 2 0 1 1 0 0 2 0 1 0 0 2 1 1 1 1 0 0 0 2 0 1 1 0 0 1 2 0 0 1 1 0 0 1 0 0 1 0 0 0 0 0 0 0 1 1 0 2 0 0 2 2 2 0 1 1 0 0 0 0 0 0 1 0 0 0 0 0 0 1 0
120 0 0 1 0 0 1 2 2 1 0 0 0 1 1 0 0 0 0 1 1 1 1 2 0 0 2 2 2 1 2 2 2 2 0 2 0 1 0 1 1 1 0 1 1 1 1 1 0 1 0 0 0 0 1 1 0 0 1 1 1 2 2 2 0 0 1 0 0 0 0 1 1 1 1 2 2 2 2 0 2 2 0 1 1 0 0 2 2 2 1 1 2 2 1 1 1 1 1 2 0 1 1 1 0 0 2 1 1 1 0 2 0 1 0 1 1 0 0 2 2 0 1 2 1 1 1 1 1 0 1 1 0 0 1 0 1 0 0 0 0 0 0 0 0 0 0 0 0 1 0 1 0 0 0 0 0 0 0 1 0 0 2 2 0 2 1 1 0 1 1 1 2 0 0 0 0 0 0 1 0 1 0 2 0 0 2 1 0 0 2 2 0 0 1 0 0 0 0 1 1 0 0 2 2 0 0 1 0 0 0 1 1 0 2 0 0 1 1 1 1 0 1 1 0 0 0 0 0 0 0 0 0 0 2 0 0 1 1 1 0 0 2 2 0 0 0 0 1 1 1 1 0 1 1 0 2 1 1 1 1 1 0 1 0 0 0 1 1 1 0 1 0 0 0 0 0 1 2 1 1 0 1 0 2 1 0 1 2 2 0 2 0 0 2 2 2 1 0 0 0 0 0 0 0 0 0 2 0 2 0 1 2 2 2 1 2 1 1 0 2 2 0 2 1 0 1 0 0 1 2 2 1 0 0 0 0 2 0 0 0 2 2 0 1 1 0 0 2 1 0 0 0 0 0 2 0 0 0 0 0 0 1 0 0 2 0 0 2 2 0 2 1 1 1 1 2 0 1 0 1 0 0 1 1 1 0 0 0 0 0 2 0 1 2 1 1 1 0 0 0 0 0 2 0 0 1 0 0 0 1 0 0 1 1 1 0 0 0 0 1 2 0 1 1 2 2 0 0 0 0 0 0 2 0 0 0 0 0 0 1 0 1 1 2 1 0 1 0 1 0 1 0 1 1 0 1 1 1 1 0 1 0 1 0 1 1 2 0 0 1 1 1 1 1 0 0 2 1 0 0 0 0 0 0 1 0 0 0 1 1 1 0 1 0 0 0 2 2 0 1 0 1 1 0 1 1 0 0 1 0 2 2 0 0 0 0 2 0 2 2 0 2 2 0 0 0 2 0 0 2 0 2 1 1 0 0 0 2 2 1 1 1 1 1 1 2 2 2 0 0 0 0 2 0 1 0 0 1 0 1 1 0 0 1 0 1 1 1 1 1 1 1 0 0 0 2 0 0 0 0 0 0 0 0 0 0 0 0 0 1 0 0 1 0 0 0 0 0 0 0 2 1 0 2 2 1 0 1 2 0 0 0 0 0 0 0 1 0 0 1 2 0 0 0 1 1 1 0 0 1 1 0 0 0 0 2 0 0 0 0 0 0 0 1 0 2 0 0 1 0 1 1 0 0 1 0 0 2 0 0 0 1 0 0 0 1 0 1 1 1 0 0 0 0 2 0 0 0 0 1 0 2 1 2 2 2 0 2 0 1 1 0 0 1 0 0 0 0 2 1 1 0 1 1 1 1 2 0 0 1 0 0 0 0 0 0 1 1 0 0 0 0 2 0 1 0 0 0 0 0 0 1 0 0 1 1 0 0 1 1 1 0 0 0 0 0 1 0 0 0 0 1 0 2 0 0 0 0 0 0 0 1 0 0 0 0 0 0 0 0 0 2 0 0 0 0 0 0 2 1 1 1 1 0 2 0 2 1 2 0 2 2 0 1 1 0 1 0 1 0 0 0 0 0 0 1 0 0 2 1 1 1 1 1 0 0 0 2 0 2 2 1 0 1 0 1 2 2 2 2 0 1 0 0 1 0 0 0 1 0 0 0 0 0 0 0 0 0 0 0 2 1 0 1 0 0 0 0 0 1 1 1 0 0 1 0 0 1 1 0 0 0 0 0 0 0 1 0 2 2 0 1 0 0 1 0 1 0 0 2 0 0 1 2 1 1 1 0 0 0 2 2 2 0 1 1 1 0 2 2 0 0 0 0 0 2 0 1 1 0 1 2 1 1 0 1 1 0 1 0 2 0 1 0 1 1 2 0 0 0 0 2 0 0 1 2 0 0 0 1 0 0 2 0 0 2 0 0 1 1 0 0 0 1 1 1 0 0 0 0 0 1 1 0 0 0 0 2 0 0 0 1 2 0 1 1 0 0 0 0 1 0 1 0 0 0 1 1 0 1 1
121 1 0 0 0 1 1 2 0 2 0 0 1 2 2 0 0 1 1 0 0 1 0 2 0 0 1 2 2 1 2 0 0 2 0 2 1 2 0 2 1 0 0 1 2 1 0 0 0 1 1 0 1 1 1 0 0 0 2 0 1 1 1 0 0 0 0 0 0 0 0 1 1 1 1 2 2 1 2 1 1 2 0 2 2 0 0 0 2 2 0 0 1 0 0 1 0 1 1 1 1 0 2 0 0 0 2 0 0 2 0 1 0 2 0 2 1 0 0 1 1 0 2 1 0 1 1 0 0 0 0 0 0 0 0 0 0 0 0 1 1 0 0 0 0 0 0 0 0 1 0 1 1 1 0 1 1 1 0 1 1 1 2 2 0 0 0 2 0 1 1 1 1 1 2 0 1 1 1 1 0 1 0 2 1 1 1 0 0 0 0 1 1 1 0 0 1 0 0 1 1 0 0 1 0 0 1 1 1 0 1 1 2 0 2 0 0 0 1 1 1 1 1 1 0 1 1 1 1 1 0 0 0 0 2 0 1 1 0 1 0 0 2 1 0 0 0 0 2 0 0 0 1 0 0 0 1 0 1 2 1 2 0 2 0 0 0 0 2 1 1 0 0 0 0 0 1 0 2 1 0 0 0 0 0 0 0 2 0 2 1 2 0 1 2 2 0 2 0 2 2 0 0 0 0 1 1 1 0 1 0 1 1 0 0 0 2 0 0 1 0 0 1 0 2 0 0 1 1 2 1 1 0 0 0 0 0 1 0 0 0 1 0 0 1 1 1 0 2 0 0 0 2 2 2 0 1 1 0 0 0 0 1 0 1 0 0 0 2 2 0 2 2 2 1 1 2 1 0 0 1 0 0 0 0 0 0 0 0 1 0 0 0 0 2 0 0 1 1 1 0 2 0 2 0 0 0 0 0 0 1 1 0 0 1 2 1 0 0 1 0 0 1 0 0 2 1 0 0 0 0 0 0 2 0 1 0 0 1 1 1 0 0 0 1 2 0 1 0 0 0 1 0 2 1 1 1 2 2 1 1 1 0 0 0 1 0 0 0 0 0 0 1 2 1 0 1 1 1 0 1 1 0 2 1 2 1 2 0 1 0 0 1 1 1 0 0 1 1 0 0 0 2 0 0 0 0 1 0 0 0 2 0 0 0 0 0 1 1 2 1 0 2 2 0 0 0 0 0 1 0 1 2 1 1 0 2 2 0 1 1 1 1 1 2 2 2 2 2 0 0 0 0 2 0 1 0 1 0 2 0 0 0 1 1 0 1 0 0 0 0 1 1 0 1 0 2 1 0 1 1 0 0 0 0 0 0 0 0 0 1 0 0 2 0 0 0 0 0 0 0 2 1 0 2 2 1 0 2 1 1 1 0 1 0 0 0 1 0 1 0 1 1 1 1 0 1 1 0 0 0 1 0 0 0 1 2 0 0 1 1 1 0 0 2 0 0 1 2 1 0 1 0 1 0 2 0 0 1 1 1 0 1 1 1 1 0 1 1 1 0 0 0 1 0 2 0 0 0 0 0 0 1 1 1 1 1 2 2 0 1 0 1 1 0 0 0 0 0 1 1 1 0 1 2 1 1 2 0 0 1 0 0 0 0 1 1 1 1 0 0 0 0 2 0 2 0 2 2 0 1 1 0 0 0 0 0 0 1 2 0 2 0 1 0 0 0 1 0 0 0 0 0 0 0 0 1 0 0 0 0 0 2 2 0 0 2 1 1 1 1 0 1 0 0 1 0 0 0 2 1 1 0 0 0 1 0 1 0 1 1 0 2 0 1 0 0 1 0 1 0 0 0 0 1 1 0 0 0 2 0 0 2 2 2 0 0 1 1 0 2 2 1 1 1 0 1 1 1 2 1 0 1 1 0 0 1 0 0 0 1 1 0 0 0 0 0 1 0 0 1 1 1 0 2 0 0 0 0 0 2 2 0 0 0 1 0 0 0 2 0 0 2 0 2 0 0 1 1 2 2 0 0 0 0 0 1 2 0 0 1 0 2 1 1 1 2 2 0 0 0 1 2 1 1 1 0 0 0 1 0 0 1 0 1 1 2 1 2 1 0 2 2 0 0 0 2 1 0 0 1 1 1 1 1 2 2 1 0 0 0 0 1 0 0 1 1 0 0 0 1 0 2 0 0 0 0 2 0 0 1 1 1 0 1 1 0 0 0 0 0 0 0 0 1 0 1 0 1 0 0 1 0 0 0 1 1 1 0 1 1 0 0 0 0 0 1 0 0 0 1 0
122 0 0 0 0 0 0 2 1 1 0 0 1 2 1 0 0 0 0 1 1 1 1 2 0 0 2 2 2 0 2 1 2 2 0 2 1 2 0 1 1 1 1 1 2 1 0 0 0 1 0 0 1 1 0 1 0 0 1 1 0 1 0 0 0 0 0 0 0 1 1 0 2 1 2 2 2 0 1 0 1 2 0 2 2 0 0 0 2 2 0 2 2 0 0 0 0 1 1 1 1 0 0 1 1 1 2 1 2 0 0 1 0 1 0 2 1 0 0 2 2 0 1 1 1 0 0 0 0 0 0 0 0 0 0 0 0 0 0 1 0 0 0 0 0 0 0 0 0 0 0 0 0 0 0 1 1 1 0 2 1 0 1 2 1 2 2 1 1 1 1 1 1 1 0 0 1 0 0 0 0 0 0 2 1 1 1 0 0 0 2 2 0 0 0 0 2 0 0 0 0 1 0 1 1 0 1 0 0 0 1 1 2 0 2 1 1 0 1 1 2 1 0 1 1 0 0 0 0 0 0 0 0 0 2 0 0 2 0 0 0 0 2 1 0 0 1 0 1 1 1 1 1 0 0 0 0 2 2 2 2 1 0 2 0 0 0 0 2 2 1 0 2 2 0 0 2 1 1 1 1 1 2 0 2 0 2 0 0 2 2 2 0 1 2 0 2 0 0 2 2 0 2 2 1 0 1 2 1 2 0 1 1 2 0 0 2 0 0 2 0 0 1 1 1 0 0 0 0 0 1 0 0 0 0 0 0 1 0 0 2 1 2 0 0 0 2 0 2 2 1 0 0 0 0 2 0 1 0 1 0 0 1 0 1 0 0 1 1 0 2 0 1 1 0 0 1 0 1 0 0 0 1 1 0 1 0 0 0 0 0 1 1 0 2 0 1 1 1 1 0 1 0 2 0 1 0 2 0 0 1 0 0 0 1 2 1 0 1 0 1 1 1 2 0 1 0 0 0 0 0 1 0 2 0 0 0 0 1 1 1 0 0 0 0 2 1 2 0 0 0 1 0 2 2 2 2 2 2 2 1 2 0 0 0 1 0 1 0 0 0 0 2 1 1 0 1 2 1 0 1 0 0 1 1 2 1 2 2 1 0 0 2 1 1 0 0 2 2 0 1 0 2 0 0 1 1 0 0 1 1 0 1 0 0 1 1 2 0 1 0 1 2 2 0 0 0 0 1 1 0 0 1 1 1 0 2 1 0 0 2 1 2 2 2 2 1 1 1 0 0 0 0 2 0 0 1 0 2 0 0 0 0 0 0 0 1 1 1 1 1 2 1 0 0 0 2 1 0 1 0 0 0 0 0 0 0 0 0 0 0 1 0 0 1 0 0 0 1 1 0 1 1 0 1 2 0 0 2 1 0 0 0 0 1 1 1 1 0 0 1 1 0 1 1 0 1 2 0 0 1 1 0 0 0 0 2 2 1 0 0 1 0 1 1 1 0 0 1 0 0 1 2 1 0 2 0 0 2 2 2 0 2 2 2 1 0 1 1 1 1 0 0 1 1 1 1 0 0 0 0 1 2 2 2 2 2 2 1 0 1 0 0 1 1 0 0 0 0 0 0 1 1 0 1 1 0 2 0 0 2 0 0 2 0 0 0 0 0 0 0 0 1 1 1 2 0 1 1 0 1 1 0 0 0 1 2 0 0 1 1 1 0 0 0 0 0 0 0 0 0 0 0 0 0 0 0 0 0 0 0 0 2 2 1 0 0 0 2 2 2 0 0 1 0 1 0 0 1 1 2 2 1 1 1 1 1 1 0 1 1 0 2 1 1 1 0 0 0 0 1 0 0 0 2 0 0 1 0 1 0 0 0 0 0 0 0 1 0 1 0 1 2 0 0 0 1 1 1 2 0 1 2 0 0 2 0 1 1 1 0 0 1 0 1 0 1 1 0 0 1 1 2 1 0 0 0 1 0 1 0 1 0 0 0 1 0 1 1 1 0 0 1 0 1 0 0 1 1 2 2 0 1 0 0 0 0 2 2 0 0 0 1 1 2 2 2 2 0 0 0 2 1 1 1 1 1 0 0 1 0 0 0 0 1 0 2 1 2 2 0 2 2 0 1 1 2 1 0 0 0 2 0 1 0 0 0 0 0 1 0 0 2 2 2 1 1 0 2 0 2 0 1 1 0 0 1 1 0 1 0 1 0 0 1 1 1 0 0 0 0 1 0 0 1 1 1 1 2 1 0 2 1 2 0 0 0 1 1 0 0 0 0 0 0 1 0 0 0 0 2 0
123 0 0 1 0 0 1 2 1 0 0 0 0 1 1 0 0 2 1 2 1 1 1 1 0 0 1 1 2 1 1 1 1 2 0 1 1 1 0 1 1 0 1 0 1 0 1 1 0 1 0 0 0 0 0 1 0 0 1 0 2 2 2 2 0 0 1 0 1 1 0 0 1 1 1 2 2 0 2 1 0 1 1 0 1 0 0 0 1 1 0 1 1 1 0 0 0 1 1 1 1 0 0 1 1 2 2 1 1 1 0 1 0 0 0 0 0 0 1 1 1 0 2 2 0 2 2 0 0 0 0 0 0 0 0 0 0 0 0 1 0 0 0 1 2 2 0 0 0 0 0 0 0 0 0 0 0 0 0 1 1 0 1 2 2 2 2 0 1 0 0 1 0 1 1 0 0 1 0 0 0 0 0 2 0 0 2 1 0 0 1 2 0 1 2 0 0 0 1 1 1 1 0 0 1 1 0 1 0 0 0 1 0 0 2 0 0 0 1 2 2 0 2 2 0 0 0 0 0 0 0 0 1 1 1 1 0 2 0 0 0 1 2 2 0 0 0 0 2 0 0 0 0 0 0 1 1 1 1 1 1 1 0 2 0 0 0 1 1 1 1 1 1 1 0 1 0 1 2 1 1 1 2 0 2 0 2 1 0 2 1 0 2 0 2 0 2 1 0 1 1 0 0 0 0 0 0 1 0 1 0 0 1 2 1 1 1 1 0 0 1 1 2 2 1 0 0 0 0 0 2 2 0 0 0 1 0 1 0 0 0 0 2 0 1 1 1 0 2 1 0 0 1 1 0 1 1 1 0 0 0 0 2 0 2 0 0 2 2 0 2 0 0 0 0 0 2 1 1 0 0 1 0 1 1 1 0 0 0 0 0 1 0 0 1 1 0 0 0 0 0 0 0 2 0 0 1 0 0 0 1 0 0 0 0 1 0 1 1 0 0 1 0 0 2 2 2 0 0 1 1 0 1 1 0 1 0 2 2 1 1 0 0 0 1 1 0 0 1 0 0 0 0 1 1 0 1 1 1 1 1 1 0 1 0 0 0 1 0 2 2 2 1 1 1 0 0 1 2 1 2 1 0 0 0 0 0 1 0 1 1 1 0 2 2 0 0 2 2 0 1 0 0 1 1 1 2 1 0 2 0 1 0 2 0 0 0 2 0 1 0 0 2 2 1 0 0 0 1 1 0 0 0 0 0 0 1 1 1 1 0 0 1 1 1 2 0 1 1 0 0 0 0 1 2 1 0 0 1 0 1 0 0 0 0 1 1 1 1 1 1 1 1 0 1 0 2 1 0 1 1 0 0 0 0 0 0 0 0 0 0 0 0 0 0 0 0 0 0 0 0 1 1 2 2 2 1 0 1 2 2 0 1 1 1 0 1 0 0 0 0 0 0 0 0 0 2 2 0 0 0 1 1 0 0 1 2 0 0 0 1 0 1 1 1 0 0 2 1 0 0 1 2 0 0 1 0 0 2 0 0 0 0 0 0 0 0 1 1 0 0 1 1 0 1 2 0 0 1 0 0 0 2 2 2 2 1 1 1 0 2 0 1 0 1 0 0 0 0 1 1 1 0 0 2 0 2 2 0 0 1 0 0 0 0 1 0 0 0 0 0 0 1 2 0 1 0 1 1 0 1 1 0 0 0 0 0 0 0 1 0 1 0 1 0 1 0 0 0 0 0 0 0 0 0 0 0 0 1 0 0 0 2 1 0 1 0 1 2 2 1 0 2 0 0 0 0 0 2 0 2 2 0 0 1 1 0 1 0 1 0 1 2 1 0 0 0 1 0 1 0 0 0 0 1 0 0 0 1 2 0 0 1 1 1 0 0 0 2 2 1 2 2 0 0 0 0 1 1 1 0 1 2 0 0 1 1 0 1 0 1 1 0 0 0 0 0 0 0 0 0 1 0 0 2 0 0 1 0 0 2 2 1 0 0 2 0 0 2 1 1 0 0 1 1 1 0 0 1 2 2 0 0 0 0 0 1 2 0 0 2 0 1 1 2 2 2 1 1 0 0 1 1 1 2 2 0 2 0 1 0 0 2 0 1 1 1 1 2 1 0 2 2 1 2 2 2 1 0 0 0 1 0 2 0 1 1 0 0 0 0 0 2 2 2 0 0 1 0 1 1 0 1 1 0 0 2 1 0 0 2 0 1 0 0 1 2 0 1 1 0 0 0 0 0 2 0 0 2 0 0 2 0 0 1 1 1 0 0 1 1 0 1 1 1 0 1 1 1 0 0 0
124 0 0 0 0 0 0 2 1 1 0 0 0 0 0 0 0 1 0 1 1 0 0 2 0 0 2 0 1 1 0 0 0 1 0 1 2 2 0 2 2 0 0 2 2 1 0 0 1 2 0 1 0 0 0 0 0 1 2 1 1 1 1 0 0 0 0 0 0 0 0 0 1 0 0 2 2 2 2 2 0 2 0 1 2 0 0 0 0 2 0 0 1 0 0 1 0 2 2 2 2 0 0 1 1 1 2 1 1 1 0 2 0 1 0 1 1 0 1 0 0 0 2 1 0 1 1 1 1 0 0 0 1 0 1 0 1 0 0 2 1 0 1 1 0 0 0 0 0 1 0 1 0 0 0 1 1 2 0 1 1 0 1 2 0 1 1 0 1 1 0 1 1 0 0 0 0 1 0 0 0 1 0 2 0 0 2 0 0 0 1 2 1 1 0 1 2 0 0 2 2 0 0 1 2 0 0 1 1 0 1 1 1 0 0 0 0 0 1 1 2 1 2 2 0 1 1 0 0 0 1 0 0 0 2 0 0 0 2 2 0 0 2 2 0 0 0 0 1 1 1 1 0 0 0 0 1 0 0 1 0 1 0 2 0 0 1 0 1 0 0 1 0 0 0 1 0 1 1 1 1 2 2 1 2 0 2 0 1 2 1 2 2 0 2 1 2 1 0 2 2 0 0 0 0 0 0 2 0 1 1 1 1 2 0 1 2 0 0 1 1 1 0 2 0 0 0 0 1 0 2 1 0 0 0 0 0 0 0 1 1 1 1 0 2 2 0 1 1 2 0 2 2 2 1 0 1 1 0 0 0 0 0 0 0 1 0 1 1 0 2 0 1 0 1 1 0 1 0 0 2 0 0 0 0 0 0 1 1 1 0 0 1 0 2 0 0 1 0 0 0 0 0 2 0 0 1 1 0 0 0 2 0 0 1 2 0 0 0 0 1 2 1 1 0 1 0 0 0 0 1 0 0 2 1 0 0 1 1 0 1 0 0 0 0 1 0 2 0 0 0 0 0 2 2 2 2 1 1 1 2 1 2 0 0 0 0 1 0 0 1 1 1 1 2 0 1 1 0 0 2 0 0 1 1 2 1 0 0 0 1 1 0 2 1 0 1 2 2 0 0 0 2 0 0 1 1 0 0 1 0 1 0 2 0 0 0 2 0 1 1 1 0 0 0 0 0 1 0 1 1 0 0 0 0 0 2 1 1 2 0 0 0 0 2 0 2 1 1 0 0 0 0 2 0 0 1 1 1 1 0 0 1 0 0 0 1 1 1 0 1 1 2 0 1 0 2 1 0 1 0 0 0 0 0 1 1 0 0 1 0 0 2 0 1 0 0 1 1 2 1 0 0 1 1 2 0 0 1 1 0 0 0 1 0 0 0 2 1 1 1 2 0 0 0 0 0 0 0 0 1 0 0 0 0 0 2 0 0 0 0 1 0 1 1 0 1 2 1 0 1 1 1 1 0 2 0 0 2 0 0 0 0 1 0 0 0 2 1 0 0 0 0 0 1 2 0 0 1 0 1 0 2 2 2 2 2 2 0 1 1 1 0 0 0 0 0 0 0 0 0 0 0 0 1 0 1 2 0 1 1 0 0 0 0 0 1 0 0 0 0 0 0 1 1 2 0 0 0 0 0 0 0 1 0 1 1 0 0 1 1 1 0 0 0 1 0 0 0 0 0 0 0 0 1 0 0 0 1 0 0 0 2 1 1 0 1 1 1 1 0 0 1 1 1 0 0 0 1 1 2 1 2 1 1 1 0 0 0 0 2 0 2 0 0 0 0 0 1 1 0 0 0 0 1 0 1 0 0 2 0 0 1 0 1 0 1 0 1 1 1 2 0 2 0 0 1 1 1 2 1 0 2 0 0 0 0 0 1 0 1 1 1 0 1 1 1 0 0 0 0 2 1 0 2 0 0 1 0 1 0 1 1 0 0 0 0 0 2 0 0 0 2 0 2 0 0 2 0 0 0 2 0 0 0 0 1 2 0 0 2 0 0 2 2 2 1 1 2 0 1 0 0 0 2 1 1 1 0 1 0 0 1 1 2 2 0 1 2 2 0 2 1 1 1 2 2 0 1 0 0 2 0 0 1 0 0 0 1 1 0 0 2 1 1 1 2 1 0 1 0 0 1 0 1 0 1 2 0 0 2 0 0 1 1 0 1 0 1 1 0 0 0 0 0 1 1 0 1 0 0 0 2 2 0 0 0 1 0 1 1 0 0 0 0 1 0 0 0 0 2 0
125 1 0 2 0 0 2 1 2 0 0 1 0 1 1 0 0 0 0 0 0 0 0 1 0 0 0 2 2 1 2 0 1 2 0 0 2 1 1 0 0 1 1 0 0 0 0 0 0 1 0 1 2 2 0 0 0 0 2 1 0 2 1 2 0 1 1 0 0 1 1 0 2 1 2 2 2 1 1 1 1 2 2 0 0 0 0 0 2 2 0 1 0 2 0 1 0 2 2 2 2 0 0 1 1 0 2 1 1 1 0 2 2 2 2 2 2 0 0 1 1 0 2 2 0 2 1 1 1 0 0 0 0 0 0 0 0 1 0 2 1 0 0 0 1 1 0 0 0 1 0 1 0 0 0 0 0 1 0 0 0 0 1 2 1 2 1 1 0 1 1 0 0 2 2 0 0 0 0 0 0 0 0 2 1 0 2 2 1 1 1 2 0 0 2 0 1 0 0 0 0 0 0 1 1 0 0 1 1 0 0 2 1 0 0 0 0 2 2 0 2 2 2 2 0 1 1 1 1 1 1 1 0 0 2 0 0 2 0 0 0 1 2 2 0 0 0 0 1 0 0 1 1 0 0 0 0 0 0 0 0 0 1 1 0 0 0 0 0 0 1 1 0 0 0 0 0 0 2 0 0 0 2 0 1 0 2 1 0 2 0 0 0 0 2 2 1 2 0 1 1 0 1 1 1 0 0 2 1 1 1 1 2 1 0 0 1 0 1 0 1 2 1 2 2 0 0 0 1 1 2 1 1 1 0 0 0 1 0 0 0 1 1 0 1 2 0 0 2 1 0 0 2 2 1 0 1 0 0 2 0 0 2 0 2 2 0 1 2 1 1 1 2 2 1 1 2 0 2 0 2 1 0 1 1 1 0 0 0 0 0 1 0 0 2 1 0 0 0 0 0 0 0 1 0 0 1 1 1 1 0 0 0 0 2 2 0 0 0 1 0 1 0 1 1 2 2 1 1 0 1 0 0 1 0 1 0 0 0 0 0 0 0 1 0 0 0 0 0 0 0 0 0 2 2 2 2 2 2 2 0 2 1 0 0 1 1 0 0 0 1 1 2 1 2 0 2 1 2 0 1 0 0 2 1 2 1 2 1 1 0 0 1 2 1 0 0 2 2 0 0 0 2 0 0 0 1 1 0 1 0 1 1 1 0 0 0 2 0 1 1 1 1 1 0 1 1 1 0 1 1 0 2 1 2 0 2 1 1 1 1 1 2 1 2 1 1 2 2 0 0 0 1 1 2 1 0 0 0 1 0 1 0 1 1 1 1 0 0 0 1 2 1 0 0 0 1 1 0 1 0 0 0 0 0 0 0 0 0 0 1 0 0 1 0 0 0 1 1 1 0 1 0 0 1 1 1 0 1 2 0 0 0 1 1 2 1 1 1 1 1 2 1 1 1 0 1 1 0 0 0 0 0 0 0 0 2 1 1 1 0 0 0 1 1 0 0 1 1 0 0 1 1 0 0 1 0 1 1 0 0 0 1 2 2 1 1 2 0 1 0 0 1 1 2 2 0 1 0 1 0 0 2 2 2 2 2 1 2 0 2 1 0 0 0 0 0 0 0 1 0 1 0 0 1 0 1 2 0 0 1 0 0 0 0 0 0 0 0 0 0 2 0 2 1 2 1 1 1 0 1 1 1 0 0 2 1 0 1 1 0 1 0 1 0 0 1 0 0 0 0 0 0 0 0 1 0 0 0 0 0 0 2 0 0 1 0 2 1 1 0 0 2 1 1 1 0 0 2 1 2 2 0 0 0 2 0 1 0 1 1 0 1 0 1 1 0 0 0 1 0 0 0 0 0 0 1 0 1 2 0 0 1 1 1 1 1 0 1 0 2 1 2 0 0 0 0 1 1 2 0 1 1 1 0 1 0 0 1 0 1 0 0 0 0 0 0 1 0 0 0 2 1 0 2 0 0 0 1 0 0 1 1 0 0 2 0 0 2 0 0 1 2 1 1 0 0 2 1 1 1 1 0 0 0 0 0 2 0 0 1 0 0 1 2 1 1 2 0 1 0 0 2 1 1 1 0 1 0 0 0 0 1 0 1 1 0 0 0 0 0 0 1 1 1 0 0 0 0 0 0 2 1 2 0 1 0 1 0 1 0 1 1 1 1 0 2 1 0 1 1 0 0 0 2 0 2 1 1 1 1 0 0 0 1 0 1 0 0 0 0 1 0 0 0 2 0 0 1 0 0 1 1 2 0 2 1 0 0 0 0 0 1 0 0 0 0 0 0 0 2 0
126 1 0 2 0 0 2 2 0 1 0 0 0 1 1 0 0 2 1 2 2 0 0 1 0 0 0 0 1 2 1 0 0 1 0 1 2 1 0 1 1 0 0 1 2 0 0 1 0 2 1 1 2 2 0 0 0 0 1 0 1 1 1 1 0 0 0 0 0 1 0 0 2 0 1 2 2 1 2 1 0 2 1 1 1 0 0 0 2 2 0 0 0 0 0 0 0 2 0 1 0 0 1 0 1 1 1 0 1 1 0 2 0 1 0 1 1 0 1 0 0 0 2 2 0 2 2 1 1 0 0 0 1 0 0 0 1 0 0 2 0 0 0 0 0 1 0 0 1 1 0 0 1 0 0 0 0 1 1 1 1 1 1 2 1 2 2 0 1 1 0 0 0 2 1 0 0 0 0 0 0 1 1 2 0 0 2 1 1 1 0 2 0 0 2 0 0 0 0 0 0 0 0 0 0 0 2 1 1 0 1 0 1 0 2 0 0 0 1 0 1 1 2 2 0 0 0 0 0 0 0 0 0 0 0 0 0 1 0 0 0 0 2 2 0 0 0 0 2 0 0 0 1 0 0 0 2 1 0 0 0 0 0 2 0 0 0 0 1 1 0 1 0 0 0 0 0 2 2 2 2 2 2 1 1 0 2 2 0 2 1 2 0 0 2 0 2 1 0 0 1 1 0 0 0 0 1 2 1 1 0 0 1 2 0 0 1 0 0 1 0 0 0 0 2 0 0 0 0 0 1 0 0 0 0 1 1 0 0 1 1 1 0 0 0 0 2 0 2 0 0 0 1 1 0 1 1 0 0 2 0 0 2 0 1 2 0 1 2 1 1 1 0 0 0 0 2 0 1 0 1 1 0 0 2 2 0 0 0 0 2 2 1 0 2 1 0 2 0 0 0 0 0 1 0 0 1 0 0 0 1 1 0 0 0 1 1 0 0 0 1 1 0 1 0 2 1 0 0 1 1 0 0 2 0 0 1 0 0 0 1 0 0 0 1 2 1 0 0 0 0 0 0 2 1 1 1 1 1 0 2 0 0 1 0 1 1 1 0 1 1 1 2 0 1 0 1 1 1 0 2 0 0 1 1 1 1 2 1 1 0 0 1 2 0 0 0 2 2 0 1 0 2 0 0 1 1 1 0 1 0 1 0 1 1 0 0 2 2 2 0 0 2 2 1 1 1 0 1 2 0 1 0 0 0 0 1 1 0 2 0 0 2 1 1 1 1 0 0 0 0 0 0 2 0 1 0 0 0 0 0 1 0 0 0 0 0 0 0 0 1 1 1 0 0 0 2 1 0 1 0 0 0 0 0 0 0 2 0 2 0 0 0 0 0 0 1 0 0 0 0 2 0 1 2 2 1 0 2 0 0 0 0 1 1 1 1 1 0 0 1 0 2 2 2 0 0 2 0 0 0 2 0 0 0 0 1 1 0 0 1 2 2 2 0 0 0 1 1 0 0 2 1 1 0 1 0 0 1 0 0 0 2 1 1 1 0 0 0 1 1 0 1 0 1 2 0 1 1 1 2 0 2 1 1 1 2 0 2 0 1 0 0 0 0 0 0 1 0 1 1 0 0 0 0 0 1 2 0 0 1 0 0 1 0 0 0 0 0 0 0 2 0 2 0 2 0 0 0 0 0 0 0 0 0 0 0 0 0 1 0 1 0 1 0 1 0 0 0 1 1 1 0 0 2 1 0 0 0 0 0 0 2 2 1 0 1 1 1 1 1 1 2 0 0 0 0 0 0 2 0 0 0 0 0 1 0 1 0 1 1 0 2 0 0 0 0 1 0 1 0 0 0 0 0 0 0 0 2 2 0 0 1 1 1 0 0 0 2 1 2 2 1 0 0 0 0 2 1 2 1 0 2 0 0 0 0 0 0 0 0 0 2 0 2 1 2 1 0 0 0 2 2 1 1 0 0 1 0 0 0 1 0 0 0 0 1 1 2 0 0 0 2 1 2 0 0 0 1 1 2 0 0 0 0 0 0 0 0 1 2 0 0 2 2 2 2 2 2 0 1 0 2 2 1 1 1 1 0 0 0 0 0 0 0 0 1 1 1 0 1 0 1 1 0 0 1 0 1 1 0 2 0 1 0 0 0 2 0 1 0 0 2 1 1 0 1 0 1 1 1 0 2 0 0 0 0 1 0 0 2 0 0 0 1 0 0 0 0 0 0 0 0 0 0 0 2 0 1 0 0 1 1 1 0 0 0 0 0 0 0 0 0 0 0 1 0 0 0 0 0 0
127 0 0 2 0 0 1 1 0 2 0 0 0 0 0 0 0 1 1 1 2 0 0 2 0 0 0 2 2 1 2 0 0 2 1 1 1 2 0 1 0 1 1 1 1 1 1 1 0 2 0 0 1 1 0 1 0 1 1 1 1 2 1 1 0 0 0 0 0 0 0 0 2 0 2 2 2 2 2 0 2 1 0 1 2 0 0 0 2 2 0 1 2 2 1 0 0 0 0 0 0 0 1 1 0 0 2 1 1 1 0 1 1 1 0 1 0 0 0 2 2 0 2 1 0 1 1 1 1 0 0 1 0 0 1 0 0 1 0 2 0 0 0 0 1 0 0 0 0 0 0 1 2 0 1 0 0 2 0 0 0 0 1 1 0 1 1 1 0 0 0 1 0 1 1 1 1 0 0 0 0 0 0 1 1 1 0 2 1 1 1 2 0 0 1 0 1 0 1 1 1 1 0 1 1 0 1 1 1 0 0 1 1 0 1 0 0 1 2 0 2 1 2 2 0 2 2 1 0 0 0 1 0 0 1 0 0 1 0 0 0 0 2 2 0 0 0 0 1 1 1 1 0 0 0 0 1 0 0 0 0 0 1 2 0 0 0 0 2 2 0 1 1 2 0 1 1 2 1 1 1 2 2 0 1 1 1 0 0 2 1 2 1 0 2 0 2 0 0 0 1 2 0 0 0 0 1 1 0 1 0 1 1 2 1 0 2 0 0 1 0 0 0 1 2 0 2 0 0 0 1 1 0 0 0 0 0 2 0 1 0 0 1 0 0 0 2 0 2 1 0 0 2 2 1 0 1 1 1 1 1 1 1 0 1 0 0 2 2 0 2 0 2 2 1 1 2 0 1 0 2 0 0 0 1 1 0 0 0 0 0 0 1 1 2 0 2 2 1 1 0 1 0 1 1 0 0 0 0 0 0 1 0 0 1 2 0 0 0 1 0 1 0 1 0 2 0 0 0 0 0 0 1 1 1 1 0 1 1 0 0 0 0 0 0 1 1 1 0 2 0 0 0 2 1 0 1 1 1 2 1 2 1 0 0 1 0 0 0 0 1 1 2 0 2 0 1 1 2 0 1 0 0 1 0 0 0 1 0 1 1 1 1 2 1 0 1 0 0 1 0 0 1 1 1 0 2 1 0 1 0 1 1 0 2 0 0 2 1 2 1 1 1 1 0 1 1 0 0 2 0 2 2 1 2 0 1 1 1 1 0 0 1 0 0 2 0 1 1 0 0 0 0 2 1 0 0 2 0 0 0 0 1 0 0 0 0 0 0 0 2 2 0 0 0 0 2 2 0 2 0 0 1 0 1 1 1 2 0 2 0 1 1 1 0 0 1 0 0 0 0 1 0 0 0 2 0 0 2 1 0 0 0 1 1 1 1 0 0 0 1 1 1 1 1 0 1 1 0 0 1 2 0 0 0 0 2 2 0 0 0 0 0 1 0 0 2 1 2 0 1 1 1 1 0 1 0 0 1 0 0 0 0 0 0 0 0 2 0 0 0 2 0 0 1 2 0 0 0 0 0 0 2 2 1 2 0 1 2 0 2 0 1 0 0 0 0 0 0 1 1 0 0 1 2 1 1 2 0 0 2 0 0 0 0 1 1 1 1 0 0 0 1 2 0 1 0 1 1 0 0 0 1 0 0 1 0 0 0 1 0 1 1 0 0 0 0 0 0 0 0 0 0 0 1 0 0 0 0 0 0 0 2 1 1 0 1 0 1 1 0 0 1 1 1 0 0 0 1 1 2 2 0 0 0 1 0 2 0 2 0 0 2 0 0 0 0 1 1 1 0 0 0 0 1 0 0 0 1 2 0 0 0 0 1 1 2 0 0 0 0 0 1 1 0 0 1 0 1 1 1 0 2 0 0 1 0 0 0 0 0 1 2 0 2 1 2 0 0 0 0 2 1 0 1 1 0 0 1 1 0 0 0 0 0 0 0 0 2 0 0 0 1 0 2 0 0 1 1 2 1 0 0 0 0 0 0 2 1 0 1 0 0 2 1 1 2 2 1 0 0 1 0 0 2 1 1 0 1 2 1 0 0 0 0 0 2 0 1 1 0 1 2 0 0 0 1 0 1 0 1 1 1 2 0 1 1 2 0 0 0 0 1 0 0 0 1 1 1 0 1 0 0 0 2 0 2 2 0 0 2 0 1 0 1 1 0 0 0 0 0 0 0 0 0 2 0 1 1 1 0 1 2 2 0 0 0 1 0 2 2 0 0 1 0 0 0 0 0 0 0 1
128 1 0 2 0 0 1 1 2 0 0 1 1 1 1 0 0 2 1 2 2 0 0 1 0 0 0 2 2 1 2 0 0 2 2 1 2 0 0 1 1 1 0 0 2 0 2 0 1 0 0 0 2 2 0 0 0 0 2 0 1 1 0 0 0 0 0 0 0 0 0 0 0 0 0 2 2 1 2 1 0 1 0 1 1 0 0 0 1 1 0 0 1 2 1 0 1 2 2 2 1 0 0 0 0 0 2 0 0 2 0 1 1 1 1 1 1 0 1 0 0 0 2 2 0 2 2 0 0 0 0 0 0 0 0 0 0 0 0 0 0 0 0 0 0 0 0 0 0 1 0 1 0 1 0 0 0 1 1 1 1 1 0 1 2 2 2 1 0 1 1 1 1 2 2 0 1 1 0 0 0 1 1 2 0 0 2 2 0 0 1 1 0 0 1 0 0 0 0 0 0 0 0 0 0 1 1 0 1 0 0 0 1 0 1 0 0 0 0 0 0 0 0 2 0 0 0 0 0 1 0 0 1 1 1 1 0 2 0 0 0 0 2 2 0 0 0 0 2 0 0 0 0 0 0 1 0 0 0 0 0 0 1 1 0 0 0 1 1 1 0 1 2 2 0 1 2 1 2 1 1 2 2 0 1 1 1 1 0 1 0 1 0 0 2 2 2 0 0 0 0 0 0 0 0 0 0 2 0 0 1 1 1 0 2 0 2 0 0 1 1 1 1 2 2 0 2 0 1 1 2 1 0 0 0 0 0 1 0 1 1 2 1 0 0 0 2 0 2 1 0 0 2 2 2 0 1 0 1 1 1 1 2 0 2 0 0 2 2 0 2 0 0 0 0 0 2 1 0 0 0 0 1 1 0 0 0 0 0 0 0 0 1 0 2 0 0 0 1 1 0 1 0 2 0 1 1 2 0 0 1 0 0 0 1 1 0 0 0 1 0 1 1 0 0 2 2 1 1 2 2 1 1 1 1 1 0 1 0 1 2 0 0 0 1 2 1 0 1 1 0 0 0 1 2 1 2 1 1 1 1 1 0 1 0 2 1 1 0 0 0 0 2 2 2 0 2 1 1 0 1 1 0 1 1 1 1 2 0 2 0 0 2 1 2 0 0 2 2 0 0 0 1 1 0 2 2 1 0 1 0 1 1 0 0 0 0 2 1 2 1 1 1 1 0 1 1 0 1 1 1 1 1 1 1 0 2 0 1 2 0 0 1 0 1 2 0 2 2 0 0 0 1 1 1 1 1 1 1 1 0 0 0 0 0 0 0 1 1 0 1 0 0 0 0 0 0 0 0 0 0 0 1 0 1 1 1 0 1 1 0 0 2 0 0 0 0 0 0 0 0 2 0 0 1 2 1 0 1 1 1 1 0 1 0 0 0 1 0 1 1 1 0 0 0 0 2 2 0 0 0 1 0 0 0 2 2 2 1 0 0 1 0 2 1 0 1 0 2 1 0 0 1 1 0 2 0 0 2 0 0 0 2 2 2 2 0 0 1 1 1 0 0 0 0 2 0 0 1 0 1 1 2 1 1 1 2 1 1 1 1 1 0 0 1 0 0 0 0 0 0 1 0 0 1 0 0 2 0 0 1 0 0 0 0 0 1 1 1 0 0 0 1 2 0 1 0 1 0 0 0 0 0 0 0 0 0 0 0 1 1 1 0 0 0 0 0 0 0 0 0 0 1 0 0 0 1 0 0 0 0 0 2 2 1 0 1 2 1 1 0 1 2 1 0 1 0 0 0 2 1 1 1 1 0 1 0 2 0 2 0 0 2 2 0 0 0 0 0 0 0 0 0 0 1 0 1 1 1 1 0 0 1 0 1 0 1 1 2 0 2 2 2 0 0 0 0 0 1 1 0 1 2 0 0 0 0 0 1 0 1 1 0 0 0 0 0 0 0 0 0 1 0 0 2 0 0 0 0 0 0 2 0 0 1 0 1 0 0 1 1 1 1 1 2 1 0 1 1 1 2 0 1 0 0 0 0 1 0 0 2 0 0 2 1 1 2 1 1 0 1 1 1 1 2 2 0 1 0 2 1 0 1 0 1 1 1 1 2 2 0 2 2 1 1 1 1 1 1 0 1 1 0 2 0 0 0 0 0 1 0 0 2 1 1 1 1 0 0 0 2 0 1 0 0 0 2 2 0 2 0 0 0 0 2 0 0 0 0 0 0 0 0 0 0 0 0 0 0 0 0 0 0 0 0 0 0 0 0 0 0 0 0 0 0 0 0 0 1 1 1 0
129 1 0 1 0 0 1 1 1 1 1 1 2 2 2 0 0 2 0 1 1 0 1 1 0 0 0 0 1 1 2 0 1 2 1 0 2 2 0 2 2 0 1 1 2 0 0 0 0 1 0 0 1 1 0 2 1 0 2 0 1 1 2 2 0 0 0 0 0 0 0 1 1 0 0 2 2 0 2 0 0 1 0 2 2 0 0 1 1 1 0 1 1 1 0 0 0 1 0 0 0 0 1 0 1 1 2 1 1 1 0 2 1 1 2 2 2 0 0 1 1 0 1 2 0 1 1 1 1 0 0 1 0 0 1 0 1 1 0 1 2 0 0 0 1 0 0 0 0 1 0 0 0 1 0 0 0 0 0 0 0 0 1 2 0 1 1 1 1 1 1 1 2 1 1 0 0 0 0 0 0 0 0 2 0 0 2 1 1 1 0 2 0 0 1 0 0 0 0 0 0 0 0 1 2 0 1 1 1 0 2 2 2 0 2 0 0 1 1 1 1 0 2 2 0 0 0 0 0 0 1 0 0 0 2 0 0 2 0 0 0 0 1 1 0 0 0 0 1 1 1 1 1 0 0 0 1 0 0 0 0 0 1 0 0 0 2 0 1 0 0 1 0 0 0 0 0 1 2 2 2 1 2 1 1 1 1 0 1 1 0 1 0 1 1 1 1 2 1 1 1 0 2 2 2 0 2 2 0 1 0 1 2 2 1 0 2 0 0 1 0 0 2 0 1 0 0 0 0 0 0 0 0 0 0 0 0 1 0 0 0 1 2 1 1 1 2 0 2 2 0 0 1 1 0 1 1 0 0 1 0 0 1 0 1 1 0 1 1 0 2 0 2 1 2 2 2 0 1 0 2 1 1 1 1 0 0 0 0 1 0 0 1 0 2 0 1 0 0 0 0 0 0 2 2 0 0 1 0 0 1 0 0 0 1 2 0 0 1 0 1 0 0 0 1 2 1 0 0 1 1 0 0 1 0 1 1 2 1 1 2 0 1 1 0 0 0 2 0 0 0 0 0 2 2 2 2 1 1 2 0 2 0 0 0 1 0 1 0 1 1 1 1 2 0 2 1 1 2 1 1 0 0 1 1 1 1 1 0 1 1 1 1 2 2 0 1 2 2 1 0 0 0 2 0 2 2 1 0 0 0 2 0 1 0 1 2 1 0 1 1 0 2 2 1 0 0 1 0 1 1 1 2 2 2 0 1 0 0 0 0 0 1 1 1 1 2 0 0 1 0 1 0 2 1 0 0 0 1 0 0 0 1 0 0 0 1 1 1 1 1 1 1 0 0 0 1 1 0 1 0 0 0 0 1 0 0 0 2 1 2 0 1 0 2 0 2 2 2 1 0 0 1 0 1 2 1 0 0 1 1 0 0 0 0 0 0 1 0 0 1 2 2 2 2 0 0 2 0 0 1 1 0 0 0 1 2 0 1 0 0 0 0 0 0 0 2 1 0 0 1 0 1 1 0 2 0 0 1 0 0 0 2 1 1 1 0 0 1 0 0 1 2 0 0 2 0 0 1 0 0 1 2 1 2 2 2 0 2 0 1 0 1 0 1 0 0 1 0 2 0 1 0 0 0 0 1 2 0 0 0 0 0 0 0 0 0 1 0 0 0 0 0 1 1 2 1 0 0 0 0 0 0 1 0 1 2 0 0 2 0 0 0 1 0 0 0 1 0 0 0 1 0 0 0 0 0 0 1 0 0 0 2 0 0 0 1 1 1 2 0 0 2 1 1 0 0 0 1 1 1 1 0 0 0 1 0 1 1 1 1 1 2 0 0 0 1 0 0 1 0 0 0 0 1 0 1 0 0 2 0 0 1 1 2 1 1 1 2 1 1 2 0 1 1 0 1 1 1 2 0 1 2 0 0 1 0 0 0 0 0 0 1 1 1 0 1 1 0 0 0 2 2 0 0 1 1 0 0 0 0 2 0 0 1 0 0 0 1 0 0 0 0 0 1 0 0 1 1 2 2 0 0 0 0 0 0 0 0 1 0 0 1 0 2 0 1 2 0 0 0 2 1 1 1 1 0 1 0 0 0 0 0 0 1 1 2 0 1 0 0 1 2 1 2 2 1 1 0 0 0 1 0 2 0 0 0 0 2 0 0 0 1 0 1 1 1 0 0 0 1 0 0 0 2 0 2 2 0 0 1 1 1 0 1 0 0 0 0 0 0 0 1 1 0 0 2 1 2 1 0 2 0 2 0 1 1 0 0 0 0 0 1 1 1 0 1 0 0 0 1 0
130 0 0 1 0 0 0 2 1 2 0 0 0 0 0 0 0 1 1 0 0 0 0 1 0 0 0 1 1 1 2 0 1 2 0 1 1 1 0 0 0 2 0 0 1 0 0 0 0 1 0 0 0 1 1 1 0 0 0 0 1 1 2 1 0 0 0 0 0 0 0 1 2 0 1 1 2 0 2 0 0 2 0 1 2 0 0 0 2 2 0 1 1 1 0 0 0 2 2 2 1 0 0 1 0 0 2 1 1 1 0 1 1 1 1 1 1 0 0 2 2 0 2 1 0 1 0 1 0 1 0 0 0 0 1 1 0 0 0 0 0 0 0 0 2 2 2 0 0 0 0 0 0 0 0 0 0 0 0 1 1 0 2 2 1 2 2 1 1 0 0 1 1 0 2 0 2 0 0 0 0 1 1 2 1 1 1 2 0 1 0 1 0 1 2 0 0 0 0 1 1 0 0 1 1 0 1 0 2 1 0 1 1 0 2 1 1 1 0 0 1 1 2 2 0 2 2 0 0 0 0 0 2 2 1 2 0 2 0 0 0 0 1 1 0 0 0 0 2 0 0 0 2 0 0 0 0 1 1 1 1 1 0 0 0 0 0 0 2 1 0 1 2 2 1 2 1 0 2 0 0 0 2 0 2 1 2 1 0 2 2 1 0 0 1 0 1 1 0 0 0 0 0 0 0 1 2 2 0 2 0 1 2 1 2 0 2 0 0 0 0 0 2 2 2 0 0 0 1 1 1 0 0 0 0 0 0 2 0 2 2 2 1 0 1 1 2 0 1 1 0 1 1 1 0 1 1 0 0 1 0 0 2 0 2 0 0 1 1 0 2 0 1 1 0 0 0 0 1 0 0 0 0 0 1 1 0 0 0 0 0 1 1 0 2 1 1 0 1 1 0 1 0 2 0 0 1 0 1 1 1 1 0 0 0 1 1 1 1 0 0 1 0 0 1 2 1 1 1 1 1 1 0 2 0 1 0 1 1 1 1 0 0 0 1 2 0 2 0 0 0 0 0 2 0 0 0 2 1 2 0 2 0 1 0 1 0 0 0 1 1 1 2 2 2 0 1 2 1 0 1 1 0 0 0 1 0 2 2 0 0 0 2 1 0 0 0 2 2 0 0 0 2 0 0 1 1 0 1 1 1 1 1 1 0 0 0 2 0 1 1 1 2 2 1 0 0 2 0 0 2 0 1 0 1 0 2 0 0 1 0 0 2 2 2 1 1 2 2 0 0 0 0 1 1 1 1 0 1 0 1 0 0 1 1 0 1 0 0 0 2 2 0 0 0 0 0 0 0 0 0 1 0 0 1 1 1 0 0 0 0 0 0 1 1 0 0 0 0 0 0 2 0 0 1 2 0 0 2 2 0 0 0 2 1 1 1 1 0 0 1 2 0 1 1 0 0 2 0 0 2 1 0 0 0 0 2 0 0 1 0 0 0 0 2 0 0 0 1 0 1 1 1 0 1 1 0 0 0 0 0 0 1 1 1 1 1 0 1 1 1 0 1 0 0 2 0 0 0 0 1 0 2 1 1 1 1 2 1 0 0 0 2 0 0 1 1 1 0 1 1 0 0 0 1 0 0 2 0 0 0 0 0 0 0 1 0 1 0 0 0 0 0 2 0 2 0 0 0 0 0 0 1 0 0 0 1 0 1 1 0 1 1 0 0 0 0 0 0 0 0 0 0 0 0 1 0 1 0 0 0 0 2 2 1 0 1 0 1 1 0 0 2 1 0 0 0 0 1 1 1 1 0 0 0 2 0 2 1 2 0 2 2 0 1 1 1 0 1 1 0 0 0 0 1 0 1 1 0 1 0 0 1 2 2 0 0 0 1 0 2 1 0 0 0 0 0 2 0 1 0 0 2 0 0 0 0 0 0 0 0 0 1 1 1 0 1 0 0 0 0 2 0 0 2 0 0 0 0 0 0 1 0 0 0 0 1 0 2 1 0 0 0 0 2 2 1 1 1 1 1 1 0 0 0 0 0 1 1 0 1 1 1 1 2 1 2 1 1 0 0 1 1 1 1 1 1 1 0 1 0 0 0 0 1 0 2 0 2 2 0 2 1 1 1 1 2 0 0 1 0 2 1 1 1 1 0 1 1 0 0 1 1 1 2 1 1 0 0 0 2 0 1 0 1 0 1 1 0 1 1 0 0 1 0 1 2 0 0 0 0 0 0 0 0 0 1 0 1 0 0 1 0 0 0 1 1 1 1 0 0 0 0 0 1 1 0 2 2 0 0 0
131 1 0 1 0 0 0 1 1 1 1 0 1 2 1 0 0 2 2 1 1 1 0 1 1 1 0 1 2 2 2 1 1 1 2 1 2 2 0 1 0 0 1 0 1 0 0 0 0 0 0 0 2 2 1 0 1 0 1 1 0 1 2 2 1 1 1 1 0 0 0 1 1 0 1 2 2 0 2 1 0 1 0 2 2 0 1 1 1 2 0 1 0 2 1 0 1 2 2 2 1 0 1 0 1 1 2 0 1 1 0 2 0 0 0 0 0 0 0 2 2 0 2 2 0 1 1 1 1 0 0 0 0 0 0 0 0 0 0 1 0 0 0 0 0 1 0 0 0 2 0 2 0 1 0 1 0 1 0 1 1 1 0 2 2 2 2 0 0 0 0 0 0 2 0 0 0 0 0 0 0 0 0 2 0 0 2 2 2 1 1 2 0 1 1 0 0 0 0 0 0 0 0 0 0 1 1 1 1 0 1 1 1 0 2 0 0 0 2 2 1 0 1 1 0 1 1 0 0 0 1 1 1 1 1 1 0 1 1 1 0 0 1 1 0 0 0 0 1 0 0 0 0 0 0 0 0 1 0 0 0 0 0 0 1 0 0 0 1 1 1 0 1 1 1 1 0 0 0 0 0 2 2 1 2 1 1 1 0 2 1 1 0 0 1 1 1 1 0 1 1 0 1 1 1 0 0 1 0 1 0 1 2 1 2 1 2 0 0 0 1 1 2 2 1 0 0 0 1 0 2 2 0 0 0 0 0 1 0 0 0 1 1 0 1 2 0 0 2 1 0 0 1 1 1 1 0 1 0 0 0 0 2 0 1 0 0 1 1 0 2 0 0 0 0 0 1 1 0 1 2 2 1 1 0 1 0 1 1 1 1 1 2 0 2 0 1 0 0 0 0 1 0 2 0 0 1 1 0 0 0 0 1 1 1 2 0 0 1 0 0 0 1 0 1 2 1 0 0 1 1 1 0 2 0 0 1 1 1 0 2 0 0 1 0 2 0 1 0 0 0 1 0 1 2 1 2 2 1 2 1 1 0 1 0 1 1 0 0 0 2 0 2 0 2 0 1 2 2 1 1 0 0 2 0 2 0 0 0 1 0 0 1 0 0 0 1 1 1 1 1 0 2 0 0 1 1 1 0 0 0 2 0 1 0 0 0 2 2 1 0 1 2 1 1 0 0 0 1 2 0 1 2 1 1 0 2 2 0 2 1 1 1 1 1 1 1 0 0 0 0 0 0 2 0 1 0 1 1 0 1 0 1 0 0 0 1 0 1 0 0 0 1 0 1 0 1 0 0 0 1 0 0 0 0 1 1 1 0 2 1 0 1 1 1 0 1 1 1 1 1 1 0 0 1 2 0 0 2 0 0 0 0 0 0 0 0 1 0 0 1 2 1 1 1 0 1 1 0 0 0 2 0 0 0 0 2 1 1 0 0 0 0 0 1 0 1 0 0 0 0 1 1 0 0 2 0 0 2 0 0 0 0 0 0 0 1 1 0 1 1 0 1 0 0 1 2 0 1 0 0 2 1 1 1 1 0 2 0 1 1 1 1 0 1 0 0 1 0 1 0 1 0 0 1 0 0 1 0 0 2 1 0 1 0 0 0 0 0 0 0 0 0 2 0 2 0 0 0 0 0 0 0 0 0 1 1 0 0 1 0 1 0 1 0 0 0 0 0 0 0 0 0 0 0 1 0 0 1 0 0 0 2 1 0 0 2 1 0 0 0 0 2 1 0 0 0 0 0 2 1 2 2 1 2 0 2 2 0 2 0 2 2 1 0 0 0 1 0 1 0 0 0 0 1 0 0 0 1 2 0 0 2 2 2 0 0 1 1 0 2 2 0 1 0 0 2 2 0 2 0 0 2 0 0 0 0 0 0 0 0 1 0 0 0 0 0 1 1 0 0 1 0 0 2 0 0 0 0 1 0 1 1 0 0 2 0 0 1 1 0 0 1 0 1 1 0 0 0 0 2 0 0 0 0 0 1 1 0 1 2 1 1 0 2 0 1 2 0 0 0 2 0 0 2 2 0 0 1 2 1 0 0 0 0 0 2 0 1 1 0 1 2 1 1 2 0 1 0 0 0 2 0 1 1 0 0 1 0 1 0 0 2 1 0 0 1 1 1 0 2 0 2 0 0 0 0 2 0 0 1 0 0 0 1 0 1 0 0 0 0 0 0 0 0 1 1 0 1 0 0 1 1 2 0 0 0 1 0 1 1 0 0 0 1 0 0 0 0 0 0 2
132 1 0 2 0 0 2 2 1 1 0 0 0 1 0 1 0 1 1 2 2 0 1 2 0 0 0 1 2 1 1 1 0 2 0 0 2 1 0 1 0 1 0 0 2 0 1 0 0 0 0 1 2 2 0 0 0 0 2 1 1 2 2 2 1 1 1 0 0 1 1 2 2 1 1 2 2 1 2 0 1 2 0 1 2 0 0 0 2 2 0 0 0 2 0 0 0 1 0 0 0 0 1 0 1 1 1 0 0 2 0 1 0 2 0 2 2 0 1 1 1 1 1 2 1 0 0 0 0 0 1 1 0 0 1 0 0 0 0 2 0 0 1 0 1 1 0 0 0 1 0 1 0 1 0 0 0 2 0 1 0 0 2 2 2 0 0 1 0 2 2 1 1 0 2 0 0 0 0 0 0 0 0 1 0 0 1 2 1 0 2 2 0 0 1 0 1 0 0 0 0 1 0 0 0 0 2 2 1 0 0 1 2 0 1 1 0 1 2 0 0 0 1 1 0 1 1 0 0 0 0 0 0 0 1 0 0 2 0 0 0 0 2 1 0 0 1 0 1 1 1 1 1 1 1 1 0 0 0 0 0 0 0 1 0 0 1 0 1 0 0 1 1 1 0 0 1 1 1 0 0 2 2 0 0 0 2 0 1 2 1 2 1 0 2 1 1 1 0 0 1 1 0 0 0 0 0 2 1 1 1 1 1 2 2 0 2 0 0 1 0 0 1 1 1 0 1 0 1 0 2 0 0 0 0 0 0 2 1 1 0 1 1 0 0 0 2 0 2 1 0 0 1 1 0 1 1 2 0 1 0 0 0 1 0 0 0 1 1 0 2 0 1 0 1 1 0 1 1 0 0 1 1 1 0 0 0 0 0 1 0 1 1 0 2 0 1 0 2 2 0 2 0 2 0 1 1 1 0 0 0 0 0 0 1 1 0 0 1 0 0 1 0 2 2 2 1 0 0 1 2 1 1 1 1 1 0 2 2 1 1 0 0 1 0 2 2 2 0 0 0 0 0 2 2 2 2 0 0 0 2 0 1 0 0 0 0 1 0 0 1 1 2 0 1 0 1 1 2 1 2 0 0 1 0 0 0 1 1 0 0 0 1 2 0 0 0 2 2 0 2 0 2 0 0 1 1 2 1 1 0 2 0 0 1 0 0 2 1 2 1 1 2 2 1 1 1 1 0 2 0 0 2 1 2 0 1 0 0 2 0 0 2 0 2 2 1 2 2 0 0 0 0 2 1 0 1 0 1 1 1 0 0 0 1 0 1 0 0 0 1 1 0 0 0 0 0 0 0 0 1 0 0 0 0 0 0 1 1 1 1 0 0 0 0 0 0 0 0 0 0 2 0 1 0 2 1 0 1 0 0 0 0 0 0 0 0 1 0 0 1 1 0 0 0 2 0 2 0 0 1 1 0 0 0 1 2 0 0 2 0 0 0 0 0 0 2 1 1 0 0 1 1 2 0 2 1 0 1 1 0 0 1 1 1 1 1 0 2 0 0 0 1 0 1 2 0 0 1 0 1 2 2 1 2 2 1 1 1 1 1 1 0 0 1 0 0 0 0 1 0 1 0 0 1 0 2 2 0 0 0 0 0 0 0 0 1 1 1 0 0 0 1 2 0 0 0 1 1 0 1 1 0 0 0 0 0 0 0 1 0 1 0 1 0 1 0 0 0 0 0 0 0 0 1 1 1 0 1 0 0 0 2 2 2 0 0 1 0 0 0 0 1 2 2 2 0 0 1 1 2 2 1 0 0 1 0 2 1 2 0 1 2 0 1 0 0 2 0 2 0 0 0 0 2 1 0 0 0 2 1 1 1 1 2 1 0 0 2 0 2 2 0 0 1 0 0 1 0 2 0 0 1 0 0 1 0 0 1 0 0 0 1 0 1 1 1 0 0 0 0 2 0 0 2 0 0 0 0 0 0 2 0 0 0 0 1 0 0 2 0 0 1 0 1 0 1 0 2 2 2 0 0 0 0 0 1 0 1 0 2 0 1 1 2 2 2 1 1 0 0 2 2 2 1 0 2 0 0 1 0 0 0 0 1 1 2 1 2 2 0 2 1 0 0 0 1 2 0 1 0 2 0 2 0 0 0 1 0 1 0 0 2 0 1 0 1 0 1 1 1 0 0 0 1 0 2 2 0 0 1 1 1 0 2 0 0 1 1 0 1 0 0 0 0 2 0 0 0 0 0 0 0 1 0 1 2 1 0 1 1 0 0 1 0 0 0 1 0 0 0 0
133 0 1 1 0 0 1 2 2 0 0 0 0 0 0 0 0 1 1 0 0 1 0 2 0 0 0 2 2 0 2 2 0 2 2 1 1 1 0 2 2 0 0 1 2 0 0 2 0 2 0 2 1 1 1 1 0 0 0 1 1 1 0 1 1 1 1 0 0 0 0 0 2 0 1 2 2 1 1 0 2 2 0 1 2 0 0 1 2 2 1 2 1 1 0 0 0 1 1 1 1 0 0 1 1 1 1 0 1 1 0 0 2 2 1 2 2 0 1 1 1 0 2 2 0 2 2 0 0 0 0 0 0 0 1 0 1 0 0 2 1 0 0 0 0 1 0 1 0 1 1 1 0 0 0 0 0 2 1 2 1 1 1 2 1 2 2 1 0 1 1 0 1 1 1 0 0 2 1 0 0 0 0 2 1 1 1 1 0 0 2 2 0 0 1 0 0 0 0 0 0 1 1 0 2 0 0 0 0 0 1 1 1 0 0 1 0 1 2 1 2 0 2 2 0 0 0 0 0 0 1 0 0 0 2 0 0 2 0 0 0 0 1 1 0 0 0 0 2 0 0 0 2 0 0 0 1 0 0 0 0 0 0 0 0 0 0 1 2 1 1 1 1 1 0 0 0 1 2 1 0 0 2 2 2 0 2 0 0 2 2 2 2 0 2 0 2 0 0 1 1 1 0 0 0 0 0 2 0 1 1 2 1 1 1 1 2 0 0 0 1 2 2 1 2 0 1 0 0 1 2 0 0 0 0 0 0 1 0 0 0 1 0 0 2 2 0 1 2 0 0 0 2 2 1 0 1 0 0 2 0 0 0 1 0 0 0 0 0 0 2 0 1 1 0 0 1 0 1 0 0 1 0 0 1 2 0 0 0 1 0 0 1 1 2 0 1 0 1 1 0 1 1 2 1 0 0 0 1 1 0 2 0 0 1 2 1 0 0 0 0 1 1 0 1 2 1 0 0 0 1 0 0 1 0 1 1 2 1 0 0 0 0 0 0 1 0 2 0 0 0 0 0 2 0 0 0 1 1 1 2 1 0 0 0 2 0 0 0 0 0 0 1 1 1 0 0 1 2 0 0 1 0 1 0 2 0 2 1 1 0 0 0 0 0 0 0 1 2 1 0 1 1 1 0 1 1 2 0 0 0 2 1 0 0 0 0 2 1 1 1 1 2 2 0 1 1 0 0 1 0 1 2 2 2 1 2 1 1 2 1 1 1 1 1 0 0 1 1 0 0 0 0 2 1 1 0 0 1 0 0 0 0 0 0 2 0 1 1 1 0 1 1 0 1 0 1 1 0 1 0 0 0 0 0 0 0 0 0 0 0 1 2 0 0 0 0 0 0 0 0 1 0 0 1 1 1 0 0 1 0 0 0 0 0 1 1 0 0 0 0 1 0 0 0 0 2 1 0 0 0 2 0 0 0 2 2 1 0 0 0 1 0 0 2 0 1 2 1 0 1 1 1 1 0 2 0 1 2 0 0 0 1 1 1 0 0 1 1 0 0 2 0 0 0 1 1 0 0 0 1 0 1 1 0 1 0 1 1 1 1 1 0 0 0 0 0 0 0 1 1 1 0 0 0 0 0 1 1 1 1 0 0 0 0 1 0 1 1 1 0 0 1 1 1 1 0 1 1 0 0 0 0 0 0 0 1 0 0 0 0 0 0 0 0 0 0 0 0 0 0 0 0 0 0 1 0 0 0 0 0 0 2 1 1 1 0 2 2 2 1 0 1 2 2 1 0 0 0 2 2 2 0 1 0 2 0 2 0 2 0 0 2 1 0 0 0 0 0 0 0 0 0 0 1 0 2 0 1 2 0 0 1 1 1 0 1 0 1 0 2 1 0 1 0 0 1 1 0 1 0 0 2 0 0 0 0 0 0 0 0 1 0 0 0 0 0 1 0 0 0 1 0 0 2 0 0 0 0 1 0 2 1 0 0 0 0 0 2 0 0 0 2 0 1 0 0 1 0 0 1 0 0 0 0 0 1 1 1 0 0 1 0 1 2 2 2 2 0 0 0 1 1 1 1 1 0 0 0 1 0 1 0 0 1 0 2 2 2 0 0 1 2 1 1 1 0 2 1 0 1 0 0 1 1 1 1 1 0 0 0 0 1 1 0 0 2 0 0 2 0 1 0 0 2 0 2 1 0 0 2 0 0 0 2 0 0 2 1 0 1 0 0 0 0 0 2 0 2 0 0 2 1 1 0 0 0 1 0 0 0 0 0 1 0 0 0 0 0 0 0 0
134 0 0 1 0 0 0 0 1 1 1 1 1 1 1 0 0 1 1 0 0 2 0 1 0 0 2 2 2 0 2 1 0 2 2 0 2 2 0 2 2 0 0 0 1 0 1 0 0 1 0 1 0 1 0 1 0 1 1 2 0 1 1 1 0 0 0 0 0 1 1 1 2 1 1 2 2 1 2 0 1 1 1 1 1 0 0 0 1 1 0 0 1 1 2 0 2 0 0 0 0 0 0 1 1 0 2 0 0 2 0 1 1 2 1 2 2 0 0 2 2 0 2 1 0 1 1 1 0 1 0 0 0 0 0 0 0 0 1 0 0 0 0 0 1 2 0 0 0 1 0 1 0 0 0 0 0 1 0 1 0 1 2 2 2 1 1 1 0 1 1 2 0 0 1 0 0 0 1 2 0 2 0 1 0 0 1 0 0 0 1 2 0 0 1 0 0 0 0 1 1 1 0 0 1 0 2 2 0 0 0 1 0 1 2 1 0 2 2 1 1 0 2 2 0 1 1 1 1 1 1 2 0 0 2 0 0 2 0 0 0 1 2 1 0 0 0 0 1 0 0 0 2 0 0 0 0 1 0 0 0 0 1 1 0 0 1 1 1 1 0 1 1 1 1 1 0 1 1 1 1 1 1 1 2 1 0 1 0 2 2 1 0 0 2 2 1 1 0 1 2 0 0 0 0 0 0 2 0 1 0 0 0 1 1 0 2 1 0 0 0 0 1 1 0 0 0 0 1 1 2 1 0 0 0 0 0 2 0 0 0 0 2 0 1 1 1 0 0 2 0 2 1 2 0 0 2 1 0 2 0 0 0 0 0 0 0 1 1 1 1 1 0 0 0 0 1 0 1 0 0 0 1 1 0 2 0 0 0 1 0 0 2 0 2 0 1 1 1 1 0 1 0 2 0 2 0 0 1 1 0 2 0 0 1 2 0 0 0 1 0 1 0 1 0 2 1 0 0 0 1 0 0 0 1 0 0 0 0 0 2 0 1 2 1 1 0 1 0 0 0 0 0 2 2 0 2 2 2 2 2 2 1 1 0 1 0 0 0 0 0 0 2 0 0 1 0 2 1 0 1 0 0 0 0 1 0 2 0 2 0 0 0 1 2 0 1 1 1 1 0 1 1 1 0 1 1 0 0 0 0 2 1 0 0 1 1 2 0 2 1 0 1 1 0 1 0 0 0 2 0 2 1 1 1 1 2 1 1 2 0 0 2 0 2 2 1 2 2 0 0 0 0 2 1 0 0 1 0 2 1 0 1 0 0 0 0 0 0 0 0 1 1 0 1 0 0 0 0 0 0 1 1 0 1 0 0 1 0 2 0 0 0 2 0 2 2 0 0 1 1 1 0 0 1 1 1 0 1 2 1 1 0 1 0 0 0 1 0 1 0 1 0 0 0 1 1 2 0 0 0 2 0 0 0 0 2 0 0 0 0 1 0 0 1 0 1 1 1 0 0 0 1 1 0 2 0 1 1 1 1 0 2 1 1 1 1 1 0 0 0 1 0 0 0 2 0 1 1 1 1 0 2 2 2 2 2 2 0 0 2 0 0 1 1 0 0 0 0 1 0 1 0 0 2 0 1 0 1 1 0 0 0 1 0 0 2 1 1 0 0 0 0 1 0 1 0 1 1 0 1 1 0 1 0 1 1 0 0 2 0 1 0 0 0 0 0 0 0 1 1 1 0 0 1 0 1 0 0 0 0 0 2 1 1 0 0 1 2 2 0 0 2 1 1 1 0 0 1 0 2 2 1 0 2 0 1 2 0 2 0 1 2 1 0 0 0 1 0 1 0 0 0 0 2 0 2 0 0 1 0 1 0 0 0 0 2 0 1 0 1 1 1 2 0 1 1 1 1 2 0 1 2 0 0 0 0 1 1 0 1 0 1 1 1 0 1 1 0 0 0 2 1 0 1 0 0 0 0 0 0 1 2 0 0 2 0 0 1 1 0 0 0 1 2 0 0 0 0 0 0 1 0 0 0 0 0 1 1 0 1 1 1 1 2 1 1 2 0 1 0 2 1 1 1 2 0 1 0 1 1 0 1 0 1 1 1 1 2 2 0 2 2 0 0 0 1 2 0 2 0 2 0 2 0 0 0 0 0 1 0 0 1 1 1 0 0 1 0 0 2 0 1 0 2 0 2 2 0 0 1 1 0 0 1 1 1 0 0 0 0 1 1 1 0 1 1 0 2 0 0 0 1 1 0 0 0 0 0 1 0 0 0 0 0 0 1 1 1 0 1 1
135 0 0 1 0 0 1 2 2 0 0 0 0 0 0 0 0 1 1 1 0 1 0 2 0 0 0 2 2 0 2 1 1 0 0 0 2 2 1 1 1 0 0 2 2 0 0 1 0 2 1 1 0 0 1 0 0 0 1 1 1 1 1 1 1 1 1 1 0 0 0 1 2 0 0 1 1 1 1 0 2 2 1 1 1 0 0 0 1 2 0 0 1 2 1 0 1 0 0 0 0 0 0 1 1 1 1 0 0 2 0 0 1 2 1 2 2 0 0 2 2 0 2 1 0 1 1 1 0 2 0 0 0 0 0 0 0 0 0 1 0 0 0 0 1 1 0 0 0 2 0 2 0 0 0 1 0 0 1 1 0 0 1 2 2 2 2 0 1 1 1 0 1 2 1 0 0 0 0 0 0 0 0 1 0 0 1 1 1 1 0 2 1 1 0 0 1 0 0 1 1 1 0 1 1 1 1 1 0 0 0 1 1 0 2 0 0 0 1 1 1 0 2 2 0 1 1 1 0 0 0 1 0 1 1 1 0 1 1 1 0 0 2 1 1 0 0 0 1 0 0 0 1 0 0 0 2 0 0 0 0 0 1 1 0 0 0 0 2 1 1 1 0 0 0 1 1 1 1 0 0 1 0 0 1 1 0 2 0 2 1 0 0 0 2 2 2 0 0 0 0 0 1 1 1 0 0 2 0 1 0 1 2 2 2 0 1 1 0 0 1 1 1 0 2 0 1 0 0 0 2 1 0 0 1 1 0 2 0 1 0 0 0 0 0 0 2 0 2 1 0 0 2 2 1 0 1 0 0 1 0 0 1 1 1 1 0 1 1 0 2 0 0 0 0 0 2 0 1 0 0 0 1 1 0 1 0 0 0 0 0 0 1 0 2 0 1 1 1 1 0 1 0 2 0 1 0 0 0 0 0 1 0 0 0 1 0 1 0 1 0 1 0 0 1 2 2 0 0 1 2 1 0 2 0 2 0 0 0 0 1 1 0 1 1 2 1 2 0 0 0 0 0 2 2 2 2 2 1 1 1 1 1 1 0 0 0 1 0 0 1 1 2 0 0 1 0 0 2 0 1 0 1 1 0 0 0 1 1 0 0 0 0 1 2 0 1 1 1 0 0 0 2 0 0 1 1 1 0 1 0 1 0 1 1 0 0 1 1 2 1 0 2 2 0 1 1 1 0 1 1 0 0 0 0 0 2 0 0 0 0 0 1 1 2 2 1 1 1 0 1 1 0 1 1 1 0 1 0 1 0 0 2 0 0 0 2 1 1 0 0 0 1 1 1 1 2 1 0 1 0 0 0 0 0 0 0 0 0 0 0 0 1 2 0 0 0 1 1 0 0 2 0 0 2 2 0 0 2 0 0 0 0 0 0 0 0 1 0 0 0 1 1 1 1 0 1 1 0 0 2 1 0 1 1 0 1 1 1 0 0 2 0 1 1 0 1 1 0 0 0 1 1 2 0 2 0 0 2 0 0 0 0 1 1 1 0 1 1 0 0 1 0 0 0 1 1 0 0 0 1 0 1 0 1 1 0 1 1 0 2 0 1 1 1 0 0 1 0 1 0 1 0 0 1 0 0 2 0 0 2 0 0 1 0 0 0 2 2 0 1 0 0 2 0 2 0 1 0 0 0 0 0 0 0 0 1 0 0 1 0 1 0 0 0 1 0 0 0 0 0 0 0 0 0 0 0 0 0 0 0 0 2 2 0 1 1 0 0 0 0 0 1 1 1 0 0 0 1 0 1 2 1 1 1 1 1 1 0 1 1 0 1 0 0 0 1 0 1 2 0 1 0 0 2 0 1 1 0 1 0 0 2 2 2 0 0 0 1 0 2 2 1 1 0 0 1 2 1 2 0 1 2 0 0 1 1 0 1 0 1 0 1 0 1 0 0 1 0 0 0 1 1 0 1 0 1 0 1 0 1 2 0 0 0 1 0 0 2 1 1 1 0 1 2 1 0 0 0 0 1 0 0 0 0 0 0 1 1 0 0 0 1 2 2 2 2 2 1 0 0 1 1 1 1 2 0 1 0 2 1 0 1 0 1 1 1 0 2 2 0 2 2 2 2 2 1 1 0 0 1 1 0 0 1 2 1 2 0 0 0 0 0 0 0 0 1 1 1 0 2 0 2 0 0 0 0 2 0 0 2 0 0 0 1 0 2 1 1 0 1 0 0 0 0 0 0 0 2 0 0 1 0 0 0 0 0 0 0 0 0 0 0 0 0 0 0 0 0 0 1 0
136 0 0 2 0 0 1 1 1 1 0 0 0 2 0 1 0 0 0 1 1 1 0 2 0 0 1 1 1 1 2 0 0 1 0 1 1 0 0 0 0 2 0 0 2 0 0 1 0 1 0 0 0 1 2 0 0 0 0 0 0 1 2 1 0 0 0 1 0 0 0 2 2 1 1 2 2 2 2 0 2 2 0 1 2 0 0 1 2 2 1 2 1 1 1 0 1 0 0 0 0 0 0 1 1 1 2 2 1 1 0 1 1 1 1 1 1 0 1 1 1 0 2 1 0 1 1 2 0 2 0 0 0 0 1 1 1 1 0 1 0 0 1 0 2 2 1 0 0 0 0 0 1 0 2 0 0 1 1 1 1 1 1 2 1 1 1 0 0 0 0 0 1 0 2 0 0 1 0 0 0 1 0 1 1 1 0 1 0 0 1 2 1 1 1 0 2 0 0 0 0 1 1 0 2 0 0 1 0 0 1 1 1 1 2 0 0 1 2 0 2 1 2 2 0 0 0 0 0 0 0 0 0 0 2 0 0 2 0 0 0 0 2 2 0 0 0 0 1 0 0 0 2 0 0 0 2 1 1 1 1 1 1 1 0 0 0 0 1 0 0 2 0 0 2 1 0 2 2 2 2 2 2 0 2 1 2 2 0 2 1 1 0 0 2 1 2 0 0 0 0 0 1 1 1 0 0 2 1 1 0 1 2 2 2 0 1 0 0 0 0 0 2 1 1 0 2 0 1 1 2 0 0 0 0 0 0 1 0 0 0 1 0 0 0 0 2 0 2 0 0 0 1 1 0 1 1 1 0 1 0 0 2 0 2 0 0 0 2 2 0 2 1 1 0 0 1 0 1 0 0 0 0 0 1 0 0 0 0 1 1 1 2 1 1 1 1 1 0 0 0 0 0 2 1 0 0 1 0 0 0 0 0 0 0 0 0 0 2 0 0 0 0 1 0 1 1 0 0 0 0 0 1 1 1 2 1 1 1 0 0 0 0 1 0 2 0 1 0 0 0 0 0 2 1 1 1 1 1 1 1 1 0 0 0 2 2 1 0 1 1 1 1 2 1 1 0 2 2 1 1 0 0 2 1 1 1 1 1 0 0 0 0 1 0 0 1 1 1 0 1 1 2 0 0 0 0 0 1 0 1 1 1 1 0 0 0 2 1 2 1 0 2 2 0 0 0 2 0 0 1 0 2 1 2 0 2 1 0 0 1 1 2 2 2 1 1 1 1 0 1 1 0 2 1 0 0 2 1 1 0 0 0 1 1 0 1 1 1 1 0 0 1 0 0 0 1 1 0 1 0 0 0 0 1 0 0 0 0 1 0 0 2 1 0 0 0 0 0 0 0 2 0 0 1 1 1 0 0 0 1 0 0 0 0 0 0 1 0 0 1 2 1 1 1 0 1 0 0 0 0 1 0 0 0 0 1 1 0 0 0 1 0 0 1 0 1 2 1 0 0 1 0 2 0 2 0 0 1 0 0 0 0 2 2 2 2 0 1 1 1 1 0 0 0 2 0 0 1 0 1 1 2 2 2 2 2 2 1 1 1 1 1 1 0 0 0 0 0 1 0 1 0 0 0 0 1 1 0 0 2 0 0 0 0 0 0 1 1 0 0 0 0 1 0 1 0 1 1 0 1 1 0 0 0 1 1 0 0 2 1 2 0 0 0 0 0 1 0 1 1 1 0 0 0 0 0 0 1 0 0 1 2 2 1 0 1 2 2 2 1 1 1 1 0 1 0 0 0 1 1 2 1 1 1 1 1 1 0 1 0 1 2 0 0 0 0 1 0 1 0 0 0 0 0 1 1 0 2 2 0 0 0 0 1 1 1 0 1 0 0 1 1 2 0 0 2 2 0 2 0 0 1 1 0 0 1 0 2 0 2 2 1 0 1 1 1 0 0 0 0 2 1 1 1 0 1 0 0 0 0 1 1 0 0 1 1 0 1 0 0 0 0 0 1 0 0 0 1 1 2 0 0 0 0 0 0 1 0 0 2 0 1 1 2 2 2 2 1 1 1 0 0 0 2 2 0 1 1 1 0 0 0 0 1 1 1 1 1 0 0 1 2 1 1 1 0 1 2 0 2 0 2 2 0 1 1 1 0 0 0 0 2 0 0 0 1 1 0 2 0 1 1 0 1 0 1 2 0 0 2 0 0 0 1 0 1 0 0 0 0 0 0 0 1 1 0 0 2 0 0 2 0 0 0 0 0 1 0 0 0 0 0 0 0 0 1 0 0 0 1 0
137 1 0 1 0 0 0 0 2 1 0 0 0 0 0 0 0 1 0 1 1 0 0 2 0 0 1 2 2 1 2 2 1 2 0 2 2 1 0 1 1 1 0 1 2 0 0 0 0 0 0 0 0 0 2 1 0 0 1 1 1 1 0 0 0 0 0 0 0 0 0 2 2 2 2 2 2 1 1 0 2 2 0 1 2 0 0 1 2 2 1 2 1 1 1 0 0 2 2 2 2 0 1 0 1 1 1 2 2 0 0 2 0 0 0 0 0 0 1 1 1 0 2 2 0 2 2 2 2 0 0 0 0 0 0 0 0 0 0 0 1 0 1 0 1 2 1 0 0 0 0 0 0 0 0 2 0 1 0 2 1 1 1 2 0 1 1 0 1 1 0 2 0 0 2 0 1 0 0 0 0 0 0 0 0 0 0 2 0 1 1 2 0 0 0 1 1 0 0 0 0 1 0 0 1 0 1 0 2 0 0 1 1 0 2 1 0 2 0 0 0 0 2 2 0 2 2 0 0 0 1 0 0 0 1 0 0 2 0 0 0 0 2 1 1 1 1 0 0 1 1 1 0 1 1 0 0 0 0 1 0 1 0 0 0 0 0 1 1 2 0 1 0 1 0 0 1 0 1 0 0 1 2 1 2 0 2 1 0 2 1 2 0 0 1 1 1 0 0 0 1 0 0 0 0 0 0 0 1 1 0 0 1 2 1 0 2 1 1 1 1 1 1 2 2 0 1 0 0 0 1 0 1 0 0 0 0 1 0 1 1 1 1 0 0 0 1 0 2 1 0 0 1 1 1 1 0 1 0 2 0 0 2 0 2 1 1 2 2 0 2 0 0 0 0 0 1 1 0 0 0 1 0 1 0 1 0 0 0 1 0 0 1 1 1 1 1 1 0 0 0 0 0 2 1 1 0 1 0 0 1 0 0 0 0 1 1 1 1 0 0 1 0 1 1 2 2 0 0 1 2 0 0 2 1 1 0 0 1 0 1 0 0 0 1 2 1 0 1 0 0 1 0 2 1 1 1 1 0 2 0 2 1 1 0 0 0 0 0 1 1 1 1 1 0 0 1 1 2 0 0 0 0 2 2 2 2 1 1 1 1 0 0 2 1 0 0 1 1 1 0 2 1 1 0 1 1 2 0 1 0 1 1 1 1 0 0 2 2 2 0 0 2 2 1 1 1 0 1 1 0 0 2 2 2 0 1 1 0 2 0 0 1 0 1 2 0 1 1 0 0 0 0 2 1 0 0 1 1 0 0 0 0 2 2 0 2 0 0 0 1 2 1 0 1 0 1 0 0 0 0 0 0 0 1 1 1 2 0 2 0 0 0 1 0 0 0 0 0 0 0 2 0 0 2 2 0 0 2 1 1 0 0 2 1 1 1 1 0 0 2 2 0 0 0 0 1 1 0 0 1 0 0 0 0 0 2 0 0 0 0 1 0 1 0 0 2 1 1 0 0 2 1 1 0 2 0 1 2 0 0 0 1 2 2 2 2 1 0 0 0 1 0 0 0 2 0 1 2 1 1 1 2 1 1 2 0 1 2 0 2 1 0 0 0 0 0 0 0 2 0 2 0 1 0 0 1 1 1 0 1 0 0 0 0 1 0 0 0 0 0 1 0 2 0 1 1 1 1 0 0 0 0 0 0 0 2 0 0 2 1 2 0 0 0 1 0 0 0 0 0 0 0 0 0 1 0 0 0 0 0 1 2 0 0 1 1 0 0 0 0 0 2 2 0 0 0 0 1 1 1 1 0 0 0 0 0 2 1 2 0 1 2 1 0 0 0 0 0 1 0 0 0 0 1 0 1 0 1 2 0 0 2 2 2 0 0 1 1 0 2 2 1 0 0 0 0 2 0 2 0 0 2 0 0 0 0 0 0 0 0 0 1 0 1 1 1 0 0 0 0 1 0 0 2 0 0 0 0 0 0 2 2 0 1 1 0 0 2 0 0 0 1 0 1 2 1 1 0 0 1 1 0 0 0 0 0 1 0 0 2 0 1 1 1 1 2 2 0 1 0 0 0 0 2 2 0 0 0 0 0 0 0 0 1 1 1 1 1 1 0 1 2 0 1 0 1 2 1 1 1 1 2 2 0 1 1 1 0 0 1 0 1 1 0 0 2 2 0 0 2 0 2 0 0 0 0 2 1 0 2 0 0 0 2 0 0 1 2 1 1 0 0 0 0 0 2 0 0 0 0 1 0 1 0 0 0 0 0 0 0 0 0 0 0 0 0 0 0 0 0 1
138 0 0 2 0 0 2 1 2 0 1 1 0 1 1 0 0 1 1 2 2 0 0 2 0 0 1 1 1 1 2 0 1 1 0 0 2 2 0 2 2 0 1 0 0 0 0 1 0 1 0 0 1 1 0 0 0 0 2 1 0 2 2 2 0 0 1 0 0 0 0 0 2 0 1 2 2 1 2 1 0 2 1 0 0 0 0 1 2 2 0 1 1 2 2 0 2 0 0 0 0 0 0 2 0 0 2 1 1 1 0 1 0 1 0 0 1 0 0 2 2 1 1 2 1 1 1 1 1 0 0 0 0 0 0 0 0 1 0 0 1 0 0 0 1 1 0 0 0 0 0 0 0 0 0 0 0 1 0 1 2 1 1 2 1 2 1 1 0 2 2 1 0 1 1 0 0 1 1 1 0 2 0 2 1 1 1 1 0 0 2 2 1 1 0 1 2 0 0 1 1 0 0 1 0 0 0 0 1 0 1 1 1 0 2 0 0 2 1 0 1 1 2 2 0 2 2 0 0 0 0 0 0 0 2 0 2 2 0 0 0 0 2 2 0 0 0 0 1 0 0 0 0 0 0 0 0 1 1 1 1 1 0 0 0 0 0 0 1 0 0 2 0 0 0 1 0 1 2 1 1 1 1 1 2 1 1 2 0 2 1 0 1 0 2 0 2 0 0 0 0 0 1 1 1 0 0 1 0 1 0 1 1 1 1 0 1 0 1 1 1 1 2 0 2 0 1 0 1 1 1 1 0 0 0 0 0 1 0 0 0 0 1 0 1 2 0 0 2 1 0 0 2 2 2 0 1 0 0 2 0 0 1 0 1 0 0 0 1 0 2 0 2 2 0 0 2 1 0 1 2 0 2 2 0 1 0 0 1 1 1 2 1 1 2 1 0 2 1 1 0 1 0 2 0 1 0 1 0 0 0 0 0 0 0 1 1 0 1 0 0 1 0 0 0 2 1 0 0 0 0 0 0 1 0 1 0 0 0 0 1 0 0 1 0 1 0 1 0 0 0 0 0 1 1 0 1 2 2 2 0 2 1 0 0 1 1 0 0 0 0 1 2 0 2 0 0 2 2 1 1 0 0 0 0 1 0 1 1 1 0 0 0 1 1 0 0 1 1 1 1 0 2 0 0 1 2 0 0 1 0 2 1 2 0 0 0 2 0 0 0 1 2 1 0 1 1 0 0 2 0 2 0 0 0 0 2 1 0 1 1 1 1 0 1 2 0 1 1 0 0 0 0 2 0 0 0 1 1 0 0 0 1 0 0 0 1 1 1 0 0 0 1 0 0 0 1 1 0 1 0 1 0 0 0 1 1 0 0 0 1 0 1 1 0 0 0 0 0 0 0 1 0 0 1 2 1 0 0 1 1 0 0 1 1 1 1 0 0 0 1 1 0 0 0 0 0 1 0 0 1 1 0 0 0 2 2 0 1 0 0 0 0 0 2 0 1 1 1 0 0 2 2 1 0 2 0 1 1 0 0 0 1 0 1 1 0 1 0 1 1 1 2 0 0 2 1 2 2 2 2 0 2 2 2 2 1 1 1 1 0 1 0 0 1 0 0 0 0 1 0 2 0 0 1 0 0 1 1 1 0 0 0 0 0 0 0 0 0 0 0 1 0 2 0 2 0 1 0 0 0 0 1 0 0 1 0 0 0 0 0 0 0 0 0 0 0 0 0 0 0 0 1 0 0 0 0 0 1 0 0 0 2 1 1 0 0 1 1 1 0 0 0 1 1 1 0 0 2 0 2 2 0 0 1 1 1 2 0 2 0 1 2 0 1 1 0 0 0 0 0 0 0 0 1 0 2 0 0 2 0 0 1 1 1 0 1 0 2 0 2 2 0 1 1 0 1 1 1 1 1 0 1 1 0 1 2 0 0 0 0 0 1 1 1 0 1 0 0 0 0 2 0 0 2 0 0 0 1 0 0 2 0 0 1 0 2 0 0 2 1 1 1 0 1 0 0 1 1 0 1 0 0 0 0 0 1 2 0 0 2 0 1 1 1 0 1 2 0 0 0 1 2 2 1 1 0 0 1 1 1 0 0 0 1 1 1 2 2 0 2 0 2 0 1 1 0 1 0 0 0 2 0 0 1 2 2 1 0 0 1 0 0 0 0 0 0 0 1 0 1 0 2 0 0 0 0 1 0 0 1 1 0 0 1 1 1 0 0 0 0 0 0 0 0 1 0 0 0 0 0 1 0 1 0 0 1 0 0 0 0 0 0 0 1 0 0 0 0 0 0 0
139 1 0 1 0 0 1 1 0 2 0 0 0 1 1 0 0 1 1 0 0 1 0 2 0 0 0 1 1 1 2 0 0 1 0 1 2 0 0 1 1 1 0 0 1 0 0 0 0 1 0 1 1 1 1 1 0 0 1 2 0 0 2 1 1 1 1 1 0 0 0 1 2 0 2 2 2 1 2 0 1 1 0 0 1 0 0 1 1 2 0 1 1 1 0 0 0 2 0 0 0 0 1 0 1 1 2 1 2 0 0 1 0 0 1 1 1 0 1 1 1 0 2 1 0 1 1 0 0 0 0 0 0 0 1 0 0 0 1 0 0 0 0 0 2 2 0 0 1 1 0 0 1 1 0 0 0 1 0 0 0 0 2 2 2 0 0 1 0 1 1 0 1 0 1 0 0 0 1 1 0 1 0 0 0 0 0 0 0 0 0 1 0 0 2 0 2 0 1 0 0 1 1 1 1 0 0 0 2 0 0 0 1 0 2 0 0 1 1 1 1 0 2 1 1 0 0 0 0 0 0 0 0 0 1 0 0 2 0 0 0 1 2 0 0 0 0 0 2 0 0 0 1 1 1 0 1 1 1 1 1 1 1 2 0 0 1 0 2 1 1 1 2 1 1 0 1 0 1 0 0 1 2 2 2 0 2 1 1 1 1 1 2 0 2 0 2 0 0 1 2 1 0 0 0 1 1 2 1 1 1 1 1 1 0 1 1 0 0 1 1 1 1 1 2 0 2 0 0 1 1 0 0 0 0 0 0 1 0 0 0 1 2 0 2 2 0 0 1 1 0 1 2 2 1 0 1 1 0 0 0 0 2 0 0 1 0 1 2 1 1 1 1 1 0 0 2 2 0 0 1 1 1 1 0 1 0 1 1 1 0 0 1 0 2 0 1 0 1 1 0 1 0 2 0 0 0 0 0 0 0 2 0 0 0 1 1 0 1 1 0 0 1 0 2 2 0 2 2 2 1 1 0 2 0 0 1 0 0 0 2 0 1 1 1 1 0 1 0 0 0 0 0 2 0 0 0 0 0 1 2 1 0 0 0 2 1 1 0 1 1 1 2 0 0 1 0 2 1 1 2 0 0 1 1 2 1 1 1 0 0 0 1 2 0 0 0 2 2 0 0 0 2 0 0 1 1 0 1 1 1 0 0 0 0 0 0 1 0 1 1 1 2 2 0 1 1 0 0 1 0 1 0 0 0 0 2 0 2 2 0 0 1 1 1 1 0 0 0 0 0 0 0 2 1 0 1 0 1 1 1 0 0 0 0 0 0 2 2 0 0 1 1 0 0 0 1 1 0 1 1 0 0 0 2 1 1 1 0 1 0 0 0 0 1 0 1 0 0 0 0 2 0 0 1 1 1 1 2 1 1 0 0 1 1 1 1 2 1 0 0 0 0 0 0 1 1 1 0 0 1 1 0 0 0 0 1 0 0 0 0 1 0 1 1 0 1 1 1 0 1 1 1 2 0 2 0 0 2 0 0 0 0 0 0 0 0 2 0 2 2 0 0 0 0 1 1 0 0 0 1 0 2 1 1 1 2 1 1 1 0 1 0 1 1 0 0 0 0 1 0 1 0 0 1 0 2 1 1 0 1 0 0 0 0 1 1 1 1 0 0 1 1 2 0 1 1 1 0 0 0 0 0 1 0 1 1 0 0 0 0 0 0 0 0 1 1 0 0 0 0 0 0 0 1 0 0 0 0 0 0 0 2 1 0 1 1 2 0 0 1 1 1 1 0 0 0 0 2 0 2 2 1 1 1 1 1 2 0 2 0 2 2 0 0 0 0 1 0 1 0 0 0 0 1 1 0 0 0 2 1 1 0 0 0 0 1 0 1 0 2 1 2 0 0 0 0 2 0 2 0 0 2 0 0 1 1 0 0 0 0 0 1 0 1 0 1 2 0 1 1 0 0 0 1 0 0 0 0 1 0 1 0 0 1 0 1 0 1 1 0 0 1 0 1 0 0 1 1 1 2 0 0 0 0 0 0 1 1 0 1 0 0 2 2 1 2 2 1 0 0 0 2 2 1 1 2 1 0 1 0 0 0 1 1 1 1 0 2 0 1 1 2 1 1 1 1 2 0 1 0 1 0 1 0 1 1 1 0 2 0 0 2 0 1 1 1 0 0 0 1 0 1 1 0 0 2 2 1 0 2 0 0 0 2 0 0 0 1 1 0 0 0 0 0 0 0 0 1 0 0 0 0 1 0 0 0 0 0 0 0 0 0 0 1 0 0 1 1 0 0 0
140 0 0 0 0 0 1 1 2 0 0 1 0 0 0 0 0 1 1 1 1 1 0 2 0 0 2 1 1 1 2 0 0 0 0 0 2 2 1 1 1 0 0 0 2 0 1 0 2 2 0 0 0 1 0 1 0 0 0 1 0 1 2 0 0 0 0 0 0 0 0 2 1 0 1 2 2 1 2 0 2 2 0 1 1 0 0 1 2 2 0 1 1 2 0 0 0 1 1 1 0 0 2 0 0 0 2 2 2 0 0 2 0 1 0 1 1 0 0 2 2 0 2 2 0 1 2 1 1 0 0 0 0 0 0 0 0 0 1 0 1 0 0 0 0 0 0 0 0 1 0 1 0 0 1 0 0 2 0 0 0 0 2 2 0 1 0 2 0 2 2 0 1 1 0 2 0 1 0 1 0 2 1 2 0 0 2 2 1 0 1 2 0 1 2 0 0 0 0 0 0 0 0 1 0 0 2 0 1 0 1 1 1 0 0 0 0 0 2 1 2 1 2 1 0 1 1 0 0 0 0 0 0 0 1 0 0 2 0 0 0 0 2 1 0 1 1 0 2 0 0 0 2 0 0 0 1 0 0 0 0 0 0 0 0 0 0 0 2 1 1 0 0 0 0 0 0 2 2 1 1 1 2 0 1 1 1 1 0 2 2 0 0 0 2 2 2 0 0 0 1 0 1 1 1 1 1 2 1 1 0 0 1 0 2 0 2 0 0 2 0 1 1 1 2 0 1 0 0 0 2 1 0 1 0 0 0 0 0 0 0 1 1 0 1 1 1 0 2 2 2 0 2 2 1 0 1 1 0 2 0 0 1 0 0 0 0 2 2 0 2 0 2 2 1 1 1 0 2 0 1 1 0 0 1 0 0 1 1 0 1 1 1 2 2 0 2 2 0 0 0 0 0 0 0 0 0 0 0 0 1 0 0 0 0 2 1 0 0 1 0 1 0 1 0 1 1 0 0 1 1 0 2 0 1 2 0 0 0 0 2 0 0 0 1 2 0 1 0 0 0 0 0 2 0 0 0 1 0 1 1 1 0 1 0 1 0 0 0 0 1 1 1 2 0 1 0 1 1 0 2 0 0 1 1 2 1 2 1 1 0 0 2 1 0 0 0 1 1 2 0 1 0 2 0 2 2 1 0 1 0 1 1 0 0 0 0 2 2 1 0 1 2 2 1 0 0 1 0 1 1 0 1 0 1 0 2 1 1 2 0 0 2 2 2 2 1 2 2 0 0 0 0 2 0 1 0 0 0 0 0 1 1 1 1 0 2 0 0 0 2 2 1 0 1 0 1 0 1 0 0 0 0 0 0 0 0 0 0 2 0 0 1 0 2 0 1 0 0 0 0 1 1 1 2 2 0 0 1 0 0 0 0 2 1 1 1 1 0 0 0 0 0 1 1 1 0 2 0 0 1 1 0 0 0 0 2 0 0 0 0 0 0 1 1 0 1 1 1 0 1 1 0 2 0 2 0 1 2 0 0 0 1 1 1 1 1 1 1 0 1 0 1 0 1 2 0 0 0 0 2 0 1 0 0 0 1 2 0 1 1 1 1 1 0 0 0 0 0 1 1 1 0 0 2 0 1 2 0 0 2 0 0 0 0 1 0 0 0 0 0 0 1 2 1 1 1 1 1 0 1 1 0 0 0 0 0 0 0 1 0 1 1 0 0 0 0 0 0 0 0 1 0 0 0 0 1 0 1 0 0 0 2 0 0 1 0 0 0 0 0 0 1 0 0 1 0 0 0 1 0 1 0 0 1 0 1 2 0 2 0 1 2 0 0 0 0 0 0 0 1 0 0 0 2 0 1 0 2 2 0 0 1 1 1 0 0 1 1 0 0 1 1 1 0 0 1 0 1 1 0 1 1 0 0 0 0 0 0 0 0 0 1 0 1 0 0 2 0 1 0 0 2 0 0 0 2 0 0 0 0 1 0 0 0 0 1 0 1 1 0 0 2 1 1 0 0 0 1 1 2 0 0 0 0 0 0 0 0 0 2 0 1 0 2 1 2 0 0 0 0 2 1 0 2 2 0 0 0 1 0 0 0 0 1 1 2 1 2 1 0 2 2 1 0 0 1 1 0 1 0 2 0 0 2 1 0 1 0 0 0 0 2 0 0 1 2 1 1 2 0 0 1 0 1 1 2 1 0 0 2 0 0 0 1 1 1 0 0 0 0 0 0 0 0 1 1 0 1 1 0 1 0 0 0 0 0 1 0 1 1 0 0 0 0 1 0 0 0 0 0 0
141 1 0 0 0 0 0 2 1 1 0 0 0 0 0 0 0 2 1 2 2 0 0 2 0 0 2 1 2 0 2 1 0 2 2 1 1 2 0 0 0 1 1 0 0 1 0 0 0 0 0 0 0 0 2 0 0 0 2 0 0 0 0 0 0 0 0 1 0 0 0 0 1 0 1 2 2 2 2 2 0 2 0 1 2 0 0 0 1 2 0 0 0 2 0 0 0 0 0 0 0 0 0 0 2 1 1 0 1 1 0 2 1 1 0 0 0 0 2 0 0 0 1 1 1 0 0 0 0 0 0 0 0 0 0 0 0 0 0 1 0 0 0 0 1 0 0 0 0 2 0 2 1 0 1 0 0 1 0 1 1 1 2 2 1 1 1 2 0 2 2 0 0 2 0 0 1 0 1 2 0 2 0 2 2 2 0 1 0 0 2 2 0 0 2 1 0 0 0 0 0 1 0 1 2 0 0 0 1 0 0 0 1 1 0 0 0 1 2 1 1 0 2 2 0 1 1 0 0 0 0 1 1 1 0 0 1 0 1 1 0 0 2 0 0 0 0 0 1 0 0 0 1 1 1 0 1 0 0 0 0 0 0 0 0 0 2 1 1 1 0 2 0 0 0 2 2 1 1 0 0 1 2 2 2 0 2 0 0 2 1 0 2 0 2 0 1 0 0 0 1 1 0 0 0 0 0 2 1 1 0 2 1 1 1 0 1 1 1 1 1 1 1 2 1 0 0 0 1 0 2 2 0 1 0 0 0 0 0 0 0 1 2 0 1 1 1 0 2 1 0 0 1 1 0 1 1 1 0 2 0 0 2 0 2 1 0 1 2 1 1 1 0 0 0 0 2 0 1 0 1 0 1 1 0 1 0 0 0 0 0 1 0 0 2 0 0 0 0 0 0 1 0 0 0 0 1 0 1 1 0 0 0 0 2 2 0 0 0 0 1 2 1 0 1 2 0 0 0 0 0 1 0 2 0 0 1 2 0 0 0 0 0 0 1 2 1 1 0 0 0 1 1 2 1 1 1 2 2 2 0 2 0 0 0 2 0 1 0 1 1 1 2 0 1 1 2 2 1 0 1 0 0 0 0 1 0 1 0 2 0 0 2 2 1 0 0 2 2 0 0 0 2 0 0 1 0 1 0 0 0 2 0 2 0 0 1 2 1 1 0 2 2 2 1 0 0 0 2 2 0 0 0 0 0 0 1 1 1 1 0 0 2 1 2 2 0 0 0 0 0 0 0 2 0 0 0 0 0 0 0 1 1 1 1 0 1 1 1 0 1 1 1 0 1 0 2 1 0 1 0 1 0 0 2 2 2 1 1 2 1 0 1 0 0 0 0 0 0 0 0 1 1 1 2 2 0 0 2 1 0 0 0 1 0 0 0 1 0 0 1 1 0 0 0 0 2 2 0 0 1 1 1 0 0 1 2 0 0 0 1 1 0 1 0 0 1 0 1 1 0 1 0 1 0 2 0 2 2 1 1 0 1 1 1 1 0 0 1 0 0 0 2 0 0 2 0 0 1 0 0 2 2 2 2 2 1 0 2 0 2 0 0 1 2 0 0 1 0 2 0 2 0 0 1 0 1 1 0 2 0 0 0 0 0 1 0 0 0 0 0 1 2 2 0 1 0 0 0 1 0 0 0 0 0 2 1 0 0 2 1 2 0 0 0 0 0 1 1 0 0 1 0 0 0 0 0 0 0 0 0 0 2 1 1 1 0 2 2 2 1 0 2 1 0 1 1 0 0 2 0 0 0 0 0 1 1 1 0 1 1 0 2 0 0 0 1 1 0 1 0 0 0 1 1 0 1 0 1 2 0 0 2 2 2 0 0 0 1 0 2 1 1 1 0 0 1 1 1 1 0 1 1 0 0 2 1 0 0 0 0 0 1 0 1 0 0 2 1 0 0 1 1 0 1 1 0 0 0 1 0 2 0 0 0 1 0 0 1 1 0 0 1 0 2 1 0 2 0 0 2 0 0 0 0 0 1 1 1 0 1 0 1 1 1 1 2 1 1 0 0 0 2 2 1 2 0 0 0 1 0 0 0 0 0 0 2 1 1 0 0 1 1 1 2 2 2 1 0 1 0 2 1 2 0 1 0 0 0 0 0 0 0 0 1 0 1 0 0 0 2 0 1 0 0 0 0 2 0 0 1 1 1 0 1 0 1 0 0 0 0 0 0 0 0 1 1 0 1 0 0 1 1 1 0 0 0 0 0 0 0 1 0 0 1 1 0 0 0 0 1 0
142 0 0 1 0 0 1 2 2 1 0 0 0 0 0 0 0 1 1 0 0 2 0 1 0 0 0 1 2 1 1 1 0 1 0 0 2 1 0 1 1 1 0 0 2 0 0 0 1 2 1 0 0 0 1 0 0 0 2 1 1 2 2 2 0 0 0 0 0 0 0 1 1 0 1 2 2 2 2 0 2 2 0 0 0 0 0 0 2 2 0 2 2 1 0 0 0 2 0 0 0 0 1 1 0 0 2 2 2 0 0 2 1 2 1 2 2 0 1 0 0 0 2 1 0 1 1 2 1 1 0 0 0 0 1 0 1 0 0 2 0 0 0 0 1 1 1 0 0 1 0 1 0 1 0 0 0 2 1 2 1 1 2 2 1 2 2 2 0 0 1 1 1 2 2 0 0 2 0 0 0 0 0 1 0 0 1 0 0 0 0 1 0 1 2 0 0 0 1 0 0 1 1 0 1 0 0 1 1 0 1 1 1 0 0 0 1 1 0 1 1 0 1 1 0 0 0 0 0 1 0 0 0 0 2 0 0 2 0 0 0 0 1 2 0 0 1 0 2 0 0 0 0 0 0 1 0 0 0 0 0 0 1 1 0 0 0 0 1 0 0 1 1 1 0 1 0 2 2 2 2 2 0 0 1 1 1 0 0 1 0 0 1 1 2 1 1 1 0 1 0 0 1 1 0 0 1 1 1 2 0 2 1 2 1 1 1 0 0 1 1 1 1 2 1 0 0 0 2 2 2 2 0 0 0 1 0 1 0 0 0 1 2 1 1 1 1 0 1 1 0 1 2 2 2 0 0 0 1 0 1 1 0 0 0 0 0 1 1 1 1 1 1 0 1 1 1 0 1 0 1 2 0 1 0 0 0 0 0 2 1 2 1 0 2 0 1 2 1 1 1 1 0 2 1 0 1 0 0 0 1 0 0 0 0 2 2 0 0 1 0 0 0 1 0 2 1 0 0 1 1 0 0 0 2 0 0 1 0 1 0 0 0 0 0 2 1 1 0 0 0 0 0 2 1 1 1 0 0 0 2 0 1 1 0 0 0 0 0 0 1 0 2 1 0 2 0 1 1 0 0 0 0 0 0 0 0 2 0 1 0 0 0 2 2 0 0 2 2 0 0 0 0 2 0 2 2 1 0 1 0 1 0 1 1 0 0 1 0 1 1 1 2 2 0 0 0 0 0 0 0 1 1 0 1 0 2 1 0 1 1 1 2 1 1 0 2 1 1 0 0 0 1 1 1 1 1 0 0 0 0 2 1 0 1 0 1 0 0 0 0 0 1 0 1 0 1 1 0 1 0 0 0 0 1 0 0 0 0 1 1 0 0 0 0 0 0 0 0 0 0 2 0 0 2 2 0 0 2 2 2 1 0 0 0 0 1 0 0 0 1 1 0 0 0 0 2 0 0 0 1 1 1 0 0 1 2 1 0 0 0 1 0 0 2 0 1 1 1 0 0 1 2 0 0 1 0 0 2 1 1 0 0 0 2 2 0 2 0 1 1 1 2 0 0 1 1 2 2 2 2 0 2 2 1 1 0 0 1 0 2 1 0 0 0 1 1 0 0 2 0 2 0 1 2 1 1 2 0 1 0 0 0 0 0 0 0 1 1 0 0 0 0 1 1 2 0 0 0 0 0 0 0 0 0 1 0 0 0 0 0 0 0 1 0 0 1 0 0 0 0 0 0 0 1 0 0 1 0 1 1 1 2 1 0 0 1 2 2 2 1 0 2 0 0 0 0 0 1 0 1 2 0 0 0 0 0 1 1 1 0 1 2 0 0 0 0 0 0 1 0 0 0 0 1 0 1 0 0 2 0 0 1 1 2 1 0 0 1 0 1 1 2 1 0 0 1 2 0 2 0 0 1 0 0 0 1 0 1 0 1 1 1 1 1 0 0 0 0 0 0 2 0 0 2 0 0 0 0 0 0 1 1 0 0 2 0 0 1 0 0 0 2 1 2 1 0 0 1 1 2 0 0 0 0 0 0 2 0 0 2 0 0 2 1 1 2 2 1 0 1 0 2 2 1 0 2 0 0 0 0 0 1 0 1 1 1 0 1 1 0 1 1 2 2 1 1 1 0 0 0 2 0 2 0 0 0 1 0 0 0 0 2 2 2 0 0 1 1 0 1 0 2 0 0 0 0 2 0 0 2 0 0 2 0 0 2 0 0 0 0 0 0 0 1 1 0 0 1 1 0 1 0 2 0 0 0 0 0 0 0 0 0 0 1 0 0 1 2 0 1 0
143 0 0 0 0 0 1 1 2 0 0 0 0 0 0 0 1 1 1 0 0 0 0 1 0 0 0 2 2 0 2 1 0 2 1 1 1 0 0 1 1 1 1 1 2 1 0 0 0 0 0 0 1 1 1 1 0 1 2 1 1 2 1 1 0 0 0 0 0 0 0 0 2 1 1 2 2 1 1 0 2 2 0 1 2 0 0 0 2 2 0 0 0 1 0 0 0 1 0 0 0 0 1 1 0 0 2 0 0 2 0 0 1 2 2 2 2 1 0 2 2 1 2 2 0 2 2 1 0 1 0 0 0 0 0 0 0 1 0 1 1 0 0 0 1 1 1 0 0 1 0 1 0 0 0 0 0 2 0 1 1 0 0 2 2 2 2 0 1 0 0 1 1 2 2 0 0 0 1 1 0 1 1 2 0 0 2 1 0 0 1 2 1 1 1 1 1 0 0 0 0 1 0 1 1 0 2 1 1 0 0 1 1 0 1 0 0 0 2 0 2 2 1 2 0 1 1 0 0 0 1 1 0 0 1 0 0 2 0 0 0 0 1 1 0 0 0 0 2 0 0 0 2 0 0 0 1 0 0 0 0 0 0 0 1 1 1 1 2 1 0 1 1 2 0 1 0 1 0 0 0 2 2 1 1 0 2 2 0 2 1 1 1 0 2 0 2 1 1 1 2 0 1 1 1 0 1 2 2 2 0 0 1 1 1 0 1 0 1 1 1 1 2 0 2 0 1 0 0 0 1 1 0 0 0 0 0 1 1 2 1 1 1 1 0 0 1 0 2 1 1 0 0 0 0 2 0 1 1 0 1 1 2 0 2 1 0 1 1 0 2 0 0 0 0 0 0 1 1 1 2 0 0 0 1 1 0 0 0 2 0 1 0 0 2 1 0 1 1 1 0 1 0 2 0 0 1 0 0 0 0 0 0 0 0 1 1 0 1 0 0 1 0 1 0 2 2 0 0 0 0 0 0 1 1 1 0 2 0 1 1 0 0 1 2 2 0 2 0 0 0 0 0 2 1 1 1 2 2 2 1 1 0 0 0 2 1 1 0 0 1 0 2 0 2 0 1 0 2 0 2 0 0 0 0 0 0 2 0 2 0 0 1 2 1 0 0 2 2 0 0 0 1 1 0 1 1 1 0 1 0 1 0 1 0 0 0 2 0 0 0 1 2 2 1 0 0 0 1 1 0 0 2 1 2 0 2 0 1 1 1 1 2 0 0 2 0 1 1 0 0 0 0 1 0 0 0 0 0 0 0 0 1 0 0 0 2 0 0 0 1 2 2 0 2 0 2 0 0 0 0 1 0 0 1 1 1 0 0 0 0 0 0 0 0 0 2 0 0 0 0 2 0 0 1 1 1 0 2 0 1 0 0 0 1 1 0 0 0 0 1 1 0 1 1 0 1 0 0 0 0 1 0 0 0 0 1 0 1 0 0 1 0 0 2 0 0 1 1 0 0 1 1 1 0 1 1 0 0 0 0 0 1 1 1 1 0 2 0 0 0 1 0 0 1 2 0 0 0 0 0 1 2 2 1 2 0 2 1 1 1 1 0 0 0 0 0 0 0 0 0 0 0 0 1 0 1 1 0 2 0 0 0 2 0 2 1 1 1 1 0 0 0 2 1 1 2 0 0 0 0 0 0 0 0 1 1 0 0 1 0 1 0 0 0 1 0 0 0 0 0 0 0 0 0 0 0 0 1 0 0 0 2 1 0 1 1 1 0 0 0 1 2 0 0 1 0 1 0 2 2 1 1 1 1 0 1 1 1 1 1 1 2 0 1 1 0 1 0 1 0 0 0 0 1 0 1 0 1 1 0 0 1 1 1 0 1 1 1 0 2 2 0 0 0 0 0 0 1 1 1 0 1 0 0 0 0 0 0 0 1 0 1 0 1 0 1 2 1 0 0 0 0 0 2 0 0 1 1 0 0 2 0 0 0 1 1 0 2 0 0 0 2 1 2 2 1 2 1 2 2 0 0 0 0 0 2 1 1 0 0 0 2 1 1 1 2 2 0 0 0 1 2 2 0 0 1 1 0 0 1 0 0 0 0 0 2 2 2 2 0 2 2 1 0 1 1 1 0 1 0 2 0 2 0 0 1 1 0 0 0 0 2 0 0 0 1 0 2 1 1 0 0 0 2 0 2 2 0 1 0 1 1 1 1 0 1 0 0 0 0 1 1 1 1 1 0 0 1 0 0 1 1 1 0 0 0 0 0 1 0 1 0 0 0 0 0 0 0 0 1 1
144 0 0 0 0 0 0 1 2 0 0 1 0 2 2 0 0 0 0 1 1 1 0 2 0 0 2 2 2 0 2 0 1 2 0 0 2 2 1 1 1 0 0 0 2 0 1 0 0 1 0 0 1 1 1 1 0 1 2 1 0 1 1 0 0 2 2 0 0 0 0 1 0 0 0 2 1 2 2 1 1 2 1 0 1 0 0 1 2 2 1 2 1 2 0 0 0 0 0 0 0 0 1 1 0 0 2 0 0 2 0 1 0 0 0 0 0 0 1 0 0 0 2 0 0 0 0 2 1 1 0 0 0 0 1 1 1 1 0 2 1 0 1 0 0 1 0 0 0 1 0 1 0 1 0 0 0 0 1 2 2 2 0 2 1 1 0 1 1 1 1 1 1 2 2 1 0 1 0 1 0 1 0 1 0 0 1 2 2 1 1 2 0 1 2 0 1 0 0 1 1 0 0 0 2 0 1 1 1 0 0 0 0 0 1 0 0 0 2 2 2 0 1 0 0 2 1 1 0 0 0 1 0 0 2 0 0 1 0 0 0 0 1 1 0 0 0 0 2 0 0 0 1 1 1 0 0 0 0 0 0 0 0 0 0 0 0 0 2 2 0 0 1 1 0 0 0 1 0 0 0 1 2 1 2 1 0 0 0 2 2 2 1 0 2 0 2 0 0 0 1 0 0 0 0 0 1 2 1 1 0 0 1 2 2 0 2 0 0 0 0 0 2 1 2 0 1 0 1 1 1 1 0 0 0 1 0 0 0 1 1 1 1 0 0 0 1 0 1 1 0 1 2 2 1 0 1 2 0 1 0 0 2 0 2 1 0 0 2 2 0 2 1 0 1 1 1 1 1 0 2 1 1 1 1 1 0 0 0 1 1 1 0 1 2 0 1 0 1 1 0 1 0 2 2 0 0 0 0 0 0 2 0 0 0 1 1 1 0 0 1 2 0 2 0 1 0 0 0 1 2 1 2 0 2 2 1 0 0 0 2 0 0 0 0 1 0 2 0 0 0 0 0 1 1 0 1 2 0 2 1 1 2 0 0 0 0 1 0 0 1 1 1 2 1 1 0 2 2 2 2 0 0 1 1 2 1 1 0 1 1 0 1 1 1 0 1 2 2 0 1 1 2 1 0 2 2 2 0 1 0 1 0 0 0 1 1 2 0 1 1 1 1 1 0 1 0 1 1 2 0 1 1 1 0 0 1 0 0 1 0 0 2 2 2 0 2 1 1 0 0 0 0 2 1 0 1 0 0 0 0 0 0 0 0 1 0 1 1 0 1 1 1 0 1 0 1 0 0 0 1 0 0 0 0 0 0 0 1 1 0 0 0 0 0 0 0 1 1 1 1 1 0 0 2 2 0 0 0 1 0 0 0 0 0 0 0 0 0 0 1 2 1 1 1 1 0 1 0 0 0 0 0 0 0 0 2 0 0 1 0 0 0 2 0 0 1 2 0 0 0 1 1 1 0 2 0 0 2 1 0 0 1 1 1 1 0 1 0 0 0 1 1 0 0 2 1 0 0 0 1 0 2 1 2 2 2 2 2 0 1 0 1 0 0 0 0 0 0 2 0 2 0 0 2 0 2 1 0 1 1 0 0 0 0 0 0 1 1 1 0 0 1 1 1 1 0 2 2 0 2 2 0 0 0 0 0 0 0 2 1 2 0 1 0 0 0 1 0 0 0 1 0 0 1 0 0 0 0 0 0 1 2 2 1 0 1 0 0 0 0 0 2 1 0 0 0 0 1 1 1 1 0 0 0 1 0 2 0 2 0 0 2 0 2 1 0 1 0 2 0 0 0 0 1 0 1 0 0 2 1 1 1 1 1 0 1 0 1 1 1 2 1 1 0 0 1 1 2 2 2 0 1 1 0 1 0 0 0 0 1 0 1 0 1 1 1 0 0 0 0 2 0 0 2 0 1 0 1 0 1 2 0 0 0 1 1 0 1 0 0 0 2 1 2 1 0 0 1 2 2 0 0 0 0 0 0 2 0 0 2 0 1 1 2 1 1 1 0 0 0 1 2 2 1 1 1 0 1 1 0 0 0 0 1 0 1 2 2 0 2 0 2 1 2 1 1 2 1 0 0 0 0 2 0 1 0 2 0 0 0 0 2 1 1 0 1 0 0 1 1 1 2 0 0 0 0 1 0 1 1 0 0 0 0 1 2 1 1 0 1 0 0 0 0 0 1 0 0 0 0 0 2 2 0 0 1 0 0 0 0 0 0 0 1 0 0 2 2 0 2 0
145 0 0 2 0 0 2 2 2 1 0 0 0 1 1 0 0 0 0 1 1 0 0 2 0 0 0 0 1 2 1 0 0 1 0 0 2 0 0 0 1 1 0 0 0 0 1 1 0 2 0 0 0 0 1 1 0 0 1 0 0 1 0 0 0 0 1 0 0 1 1 1 2 0 0 1 1 1 2 1 0 1 0 2 2 0 0 0 1 1 0 1 1 1 0 0 0 2 1 1 1 0 0 0 1 1 2 1 0 2 1 1 1 1 2 2 2 0 2 0 0 0 2 2 0 2 2 2 2 0 2 2 0 0 0 0 0 0 0 2 1 0 0 0 1 0 1 0 0 1 0 0 0 1 0 0 0 0 0 1 0 0 1 2 1 2 1 0 1 0 0 2 2 2 2 0 0 0 1 1 0 0 0 2 0 0 2 0 0 0 1 1 0 0 2 0 2 0 0 1 1 1 0 0 1 0 1 1 1 0 2 2 0 0 0 0 0 2 2 0 2 2 2 2 0 0 0 1 0 0 0 1 0 1 1 0 1 2 0 0 0 0 2 2 0 0 0 0 1 0 0 0 1 0 0 0 0 0 0 1 0 1 1 1 1 1 0 0 2 2 0 0 0 0 0 0 1 2 2 1 1 1 2 1 1 1 1 1 0 1 1 0 2 0 2 0 1 0 0 0 0 0 0 0 0 1 1 1 0 2 0 2 1 1 1 1 2 1 0 0 2 1 1 1 2 0 0 0 0 0 1 0 0 0 0 1 0 2 0 0 0 0 2 0 1 1 1 0 1 1 0 1 2 2 2 0 0 0 0 2 0 0 0 1 0 0 0 2 2 0 2 0 0 0 1 1 2 0 0 0 1 0 1 1 0 2 0 0 0 1 1 1 1 0 2 0 1 2 1 1 0 1 0 2 2 0 0 1 0 0 1 0 1 0 1 2 1 0 1 1 0 0 0 1 1 1 1 1 1 1 2 1 1 1 1 2 0 0 0 0 2 0 0 1 0 0 0 0 0 0 0 0 0 1 1 0 1 2 2 2 1 2 0 0 0 2 0 1 0 1 2 1 2 0 1 1 1 2 2 1 1 0 0 0 0 2 0 2 1 1 0 0 0 2 0 0 0 1 1 0 1 1 2 0 0 0 0 0 1 1 1 0 1 1 0 0 0 2 1 1 1 1 2 2 1 1 1 1 0 2 0 1 2 1 2 0 1 0 0 0 0 0 1 0 1 1 0 1 1 0 0 0 0 2 1 1 0 0 0 2 0 0 0 0 0 1 0 1 1 1 1 2 0 0 0 0 0 1 0 1 0 0 1 0 0 0 0 0 1 1 1 0 1 0 1 0 1 1 1 1 1 1 1 0 0 1 2 0 2 2 1 0 0 0 0 0 0 0 0 0 0 0 0 1 1 0 0 1 0 0 0 1 0 1 0 0 2 0 0 0 0 1 0 1 0 0 2 1 1 0 0 1 1 0 0 0 0 0 1 0 0 0 1 1 1 1 0 0 1 1 1 1 0 0 0 1 1 0 0 0 1 0 2 2 2 2 1 1 2 0 1 0 1 1 1 0 0 0 0 1 1 0 0 0 1 0 1 2 0 0 1 0 0 2 0 1 0 0 0 0 0 0 1 2 0 2 1 1 1 0 1 1 1 0 0 1 1 0 0 0 0 0 0 0 0 0 0 0 0 0 0 0 0 0 1 1 0 0 0 0 0 0 2 1 1 1 0 1 2 2 1 0 1 0 1 1 1 0 1 1 1 1 0 0 0 2 0 1 1 1 1 1 2 1 1 1 0 0 0 0 1 0 0 0 1 0 0 1 0 1 0 0 0 0 0 0 0 1 2 1 2 2 0 0 0 0 0 2 0 2 0 0 2 0 0 0 0 0 0 0 1 0 1 0 1 1 1 0 0 0 0 0 1 0 1 0 1 0 0 0 1 1 0 0 1 0 0 0 1 0 0 0 0 0 0 0 0 0 0 0 0 1 0 0 0 0 0 2 0 0 2 0 1 1 1 1 2 2 1 0 0 0 0 0 2 1 0 1 0 1 0 0 0 0 1 1 2 1 1 0 0 1 2 1 1 1 0 2 0 2 0 2 0 2 0 0 0 1 0 0 0 0 2 1 1 0 0 1 1 1 0 0 1 0 1 1 1 1 0 0 2 0 0 0 0 1 1 0 1 1 0 0 1 1 1 0 1 1 2 1 0 2 0 0 0 0 0 0 0 0 0 0 0 0 1 0 0 2 2 0 2 0
146 0 0 2 0 0 2 1 2 0 0 1 1 0 0 0 0 2 2 0 0 0 0 1 0 0 2 1 0 1 2 0 0 2 1 2 1 2 0 2 1 0 1 0 1 1 2 0 0 2 2 2 0 0 0 2 0 0 0 0 0 0 2 2 0 0 1 0 0 0 0 1 1 1 1 2 2 1 1 0 2 2 0 2 2 0 0 1 2 2 0 1 1 1 1 0 1 0 0 0 1 0 0 2 0 0 2 0 0 2 0 2 0 1 0 1 1 0 0 2 2 0 1 1 1 0 0 0 0 0 0 0 0 0 0 0 0 0 0 0 0 0 0 0 1 0 0 0 0 0 0 0 0 0 1 0 0 0 0 2 0 1 2 2 1 2 1 1 0 1 1 0 1 1 1 0 0 0 0 1 0 1 0 1 0 0 1 0 0 0 0 0 0 1 2 0 0 0 0 1 1 0 0 1 2 0 0 1 1 0 0 0 0 1 2 0 0 1 2 1 2 1 2 2 0 0 0 0 0 0 0 0 0 0 2 0 2 2 0 0 0 1 1 1 1 1 1 0 1 0 0 0 2 0 0 0 0 0 0 2 0 2 0 0 0 1 0 0 1 0 1 2 1 1 0 0 1 0 1 0 0 1 2 0 2 1 1 1 0 2 0 1 1 0 2 0 2 1 1 0 0 0 0 0 0 0 0 1 0 2 0 2 2 2 1 0 2 2 1 0 1 1 1 1 2 0 1 0 1 1 2 1 1 1 0 1 1 1 0 0 0 1 0 0 1 1 0 0 2 0 0 0 1 1 1 1 0 1 1 0 1 1 1 0 0 0 0 1 1 0 2 0 0 0 1 1 1 0 1 0 2 0 0 0 0 1 0 1 1 0 0 0 0 0 1 2 0 0 1 1 0 0 0 2 0 1 0 1 0 0 0 1 1 1 1 2 1 0 0 0 0 1 0 0 0 2 2 0 0 0 1 0 1 0 2 2 0 1 1 0 2 0 0 0 1 1 0 0 0 0 0 0 0 1 1 0 1 2 2 1 1 0 1 1 0 1 1 1 0 1 1 1 0 2 0 2 1 2 2 0 0 0 0 1 1 2 1 1 1 0 0 0 0 2 0 0 0 1 1 1 0 1 2 0 0 1 1 1 0 0 0 2 0 0 1 0 1 1 0 1 1 1 2 1 1 0 0 0 0 1 0 1 1 0 1 0 2 0 0 1 1 0 1 0 0 2 0 1 1 0 0 0 0 1 2 2 0 0 1 0 0 0 0 0 0 0 0 1 1 1 0 1 1 0 1 0 2 1 0 1 0 0 0 0 1 1 1 1 0 2 0 0 0 0 0 0 2 0 0 0 0 1 0 0 0 2 0 0 1 1 1 0 0 1 1 1 1 2 1 1 0 1 1 1 1 0 1 2 0 0 0 1 0 0 0 1 2 1 1 0 1 1 1 1 1 0 1 1 2 1 0 1 1 1 0 2 0 0 2 0 0 0 0 0 1 1 0 1 1 0 0 2 1 0 0 2 0 0 0 0 2 0 2 2 2 2 1 0 1 0 0 0 1 0 0 0 0 0 0 1 1 0 0 0 1 0 0 2 0 1 0 0 1 0 0 0 1 0 0 0 0 2 2 2 0 0 1 0 0 0 0 0 0 0 0 0 0 0 0 1 0 0 0 0 0 1 0 1 0 0 0 1 0 0 1 2 0 0 1 1 0 1 2 2 1 0 0 1 0 0 0 0 2 1 1 1 0 0 1 0 2 2 0 0 0 1 0 2 0 2 0 1 2 1 1 1 0 0 0 0 0 0 0 0 1 1 1 1 0 1 1 1 0 0 1 1 1 0 2 0 0 2 2 0 0 0 0 0 2 2 1 1 2 0 0 0 0 0 0 0 0 0 1 1 1 0 1 2 0 1 0 1 1 0 1 0 0 0 0 0 0 1 0 0 0 1 1 0 1 1 0 0 1 0 1 0 0 0 2 2 2 0 0 0 0 0 1 1 0 0 2 0 1 0 1 0 1 1 0 0 0 2 1 1 2 2 0 1 1 1 1 0 2 0 1 1 2 1 2 1 0 2 2 0 1 2 1 2 1 1 1 2 0 0 0 0 0 0 0 1 0 1 2 1 1 0 1 0 1 1 0 0 0 0 2 0 2 1 0 0 2 0 0 0 1 1 0 0 0 0 0 0 1 1 0 0 1 0 1 0 0 1 1 1 0 0 0 0 0 0 0 0 0 0 0 0 0 0 1 0 0 0
147 0 0 0 0 0 0 1 1 1 0 0 2 2 1 0 1 1 0 1 1 0 0 1 0 0 1 2 2 0 2 0 1 1 2 1 2 2 0 2 2 0 0 0 1 0 1 0 0 0 0 0 0 0 1 1 0 0 2 1 1 2 1 0 0 0 0 0 0 0 0 0 1 0 1 2 2 0 2 0 0 1 0 1 1 0 0 0 2 2 0 1 1 1 1 0 1 0 0 0 0 0 1 1 0 0 2 0 0 2 1 2 1 1 1 1 1 0 0 2 2 0 2 1 0 1 1 1 1 0 0 0 0 0 2 2 0 1 1 0 0 1 0 0 0 0 0 0 0 1 0 1 0 0 0 0 0 0 1 1 1 0 1 2 1 1 1 1 1 1 0 1 1 1 0 0 1 0 0 1 0 1 0 2 0 0 2 0 0 0 0 0 0 0 1 0 1 0 0 0 0 2 0 0 1 0 1 1 1 0 2 2 1 0 2 1 1 1 1 1 1 0 2 1 0 1 0 1 1 1 1 2 0 0 1 0 0 2 0 0 0 0 2 2 0 0 0 0 2 0 0 0 1 0 0 0 2 0 1 1 1 1 2 2 0 0 1 0 1 0 1 2 1 1 1 1 0 1 1 0 0 1 0 0 2 2 0 0 0 2 2 2 1 1 2 1 2 1 0 2 2 0 0 0 0 1 1 2 0 1 0 1 2 1 2 0 2 0 0 0 0 0 2 0 1 0 1 0 0 0 2 2 0 0 0 0 0 2 0 2 0 1 1 0 0 1 1 0 2 1 0 0 1 2 0 0 2 2 0 0 0 0 1 0 0 1 0 1 2 1 1 1 0 0 0 0 1 0 2 0 1 1 0 0 0 1 0 0 0 1 0 0 1 0 1 1 0 1 0 0 0 0 0 2 0 0 0 1 0 0 0 0 0 0 1 2 1 0 0 1 0 1 1 1 0 2 1 0 0 0 2 0 0 1 1 0 1 2 1 0 1 0 0 2 0 1 1 2 0 0 0 0 0 2 0 0 1 2 2 1 1 1 0 0 0 2 0 0 0 0 2 2 2 1 1 1 2 1 2 0 1 0 0 1 1 2 1 2 1 2 0 0 1 0 0 0 0 1 1 1 1 0 1 1 0 2 2 1 0 0 0 2 0 0 0 0 0 2 1 1 0 1 2 2 1 1 1 0 1 1 0 0 1 0 1 0 1 0 1 1 1 1 1 1 1 2 1 2 2 0 0 0 0 2 0 1 0 1 1 0 0 0 1 1 1 0 1 1 1 0 0 0 1 0 1 0 1 2 0 2 0 0 2 0 0 0 0 0 0 1 0 0 1 0 0 0 2 0 0 0 0 1 0 1 1 2 0 1 2 0 0 0 0 1 1 1 1 2 1 1 1 1 1 0 1 0 2 1 0 0 1 1 0 1 1 0 1 1 1 0 1 1 0 1 1 0 2 0 1 0 0 1 1 0 0 1 0 0 1 0 0 0 2 2 2 1 0 1 1 0 0 0 0 0 0 1 1 0 0 0 1 1 1 1 1 1 1 1 2 1 1 1 0 1 0 0 0 0 0 1 0 1 0 0 2 0 1 2 0 0 0 0 0 0 0 1 0 0 0 0 0 2 0 2 0 1 0 0 0 1 0 0 0 0 0 0 0 0 0 0 0 0 0 1 0 0 0 0 0 0 0 0 0 0 0 0 0 0 0 0 0 0 2 2 1 0 1 2 1 1 0 1 2 1 0 2 0 0 0 2 1 1 0 0 0 0 0 1 0 1 1 0 2 0 1 1 0 1 0 1 0 0 0 0 2 1 1 0 1 1 0 0 1 1 1 0 0 0 2 1 2 2 0 0 0 0 0 1 1 2 1 0 0 2 1 0 0 0 0 0 0 0 0 0 0 0 0 0 0 0 0 2 0 0 1 0 0 0 0 0 0 1 0 0 0 0 1 0 1 2 1 0 1 1 1 1 0 1 1 1 2 0 0 1 0 1 0 1 1 0 0 0 0 1 2 2 2 1 0 0 0 2 1 1 1 1 1 1 1 2 2 0 0 0 0 0 2 1 2 1 0 2 2 0 2 2 2 1 0 1 0 2 0 1 0 0 0 0 0 0 0 0 2 1 1 1 1 0 0 0 1 0 1 0 1 0 1 1 0 0 2 0 0 0 1 1 0 0 0 0 0 2 0 0 0 0 2 1 2 0 0 1 0 0 1 1 0 1 1 0 0 0 1 0 1 0 0 0 0 0 0 0
148 1 0 2 0 0 1 1 2 0 0 0 1 0 0 0 0 1 2 2 2 0 1 0 1 1 1 0 1 2 1 0 1 1 1 1 2 2 0 1 1 1 0 2 2 0 0 0 1 1 0 1 0 0 0 1 0 0 0 2 0 2 0 0 0 0 0 0 0 0 0 1 2 0 2 2 2 0 2 0 0 2 0 0 1 0 0 2 2 2 1 1 1 1 1 0 1 1 0 0 0 0 0 1 1 1 2 0 0 2 0 2 0 1 0 2 1 0 0 1 1 0 2 1 0 1 1 0 0 0 0 0 0 0 1 0 1 0 1 0 0 0 0 0 0 0 0 0 0 2 0 2 0 0 0 0 0 1 0 2 1 2 1 1 0 1 1 0 0 0 0 0 0 1 1 0 1 2 0 0 0 0 1 2 0 0 2 2 1 0 2 2 0 0 1 0 0 0 1 1 1 1 1 1 1 0 1 0 2 0 0 1 1 0 2 0 0 1 0 0 0 1 2 1 0 2 1 0 0 0 0 0 0 0 1 0 0 2 0 0 0 0 2 2 0 0 0 0 1 0 0 0 1 0 0 0 2 0 0 2 0 2 0 1 0 0 0 0 2 1 0 2 1 1 0 1 0 1 1 1 1 2 2 1 2 0 1 1 1 2 1 2 1 0 1 0 0 1 0 1 0 0 1 1 1 0 1 1 1 1 0 1 1 1 1 0 2 0 1 1 1 1 2 2 0 0 1 1 1 1 0 0 0 1 0 1 1 0 0 1 0 2 1 0 0 0 2 0 2 2 1 0 2 2 1 0 2 0 1 1 1 1 2 0 2 0 0 1 2 1 1 1 0 0 0 0 2 2 0 1 1 1 0 0 2 1 0 2 2 0 1 1 0 0 2 0 1 1 0 0 0 1 0 2 0 1 0 2 0 0 1 0 0 0 1 1 0 1 0 0 0 2 1 1 1 1 0 0 0 1 2 0 0 2 0 0 1 1 1 1 1 0 0 1 0 1 0 1 0 0 0 1 0 2 2 0 2 1 0 0 2 0 0 0 0 2 1 0 0 0 0 0 2 1 2 0 2 2 2 1 1 0 0 0 0 1 0 1 0 2 0 0 1 1 1 0 0 2 2 0 0 0 1 1 0 1 1 1 0 1 0 1 1 0 0 0 1 2 1 2 1 0 2 2 0 0 0 0 1 1 0 0 2 1 2 0 1 1 0 2 1 0 1 0 1 2 0 0 0 0 0 0 0 2 0 0 1 1 0 2 0 0 0 1 1 0 2 0 0 0 0 0 1 0 1 0 2 2 0 2 0 1 0 0 1 2 2 0 0 0 0 0 0 0 0 0 0 0 0 0 0 2 0 0 1 2 0 0 2 0 0 0 0 0 0 0 0 1 0 0 0 0 1 1 1 1 0 1 0 0 0 2 0 0 0 0 2 1 1 1 0 0 1 2 0 0 1 1 2 0 0 1 1 2 0 2 0 0 1 0 0 0 1 1 1 1 0 2 0 0 0 1 0 0 0 1 1 0 1 0 1 1 2 1 1 2 1 2 1 1 1 1 1 1 0 0 0 1 0 2 1 1 0 0 0 0 0 1 1 1 0 0 0 0 0 0 0 0 0 0 0 0 1 2 0 1 0 1 1 0 1 1 1 0 0 1 0 0 0 2 1 2 0 0 0 1 0 0 0 0 0 0 0 0 0 0 0 0 0 0 0 0 1 1 0 0 1 2 2 2 1 0 2 0 0 0 0 0 0 1 0 1 0 0 1 0 1 2 2 2 0 2 2 1 1 1 0 0 0 1 0 0 0 0 1 1 0 1 0 1 0 0 2 2 2 0 0 0 1 0 1 1 2 0 1 0 0 1 1 2 0 1 0 1 0 0 1 1 1 0 0 0 1 0 1 0 1 1 0 1 0 1 1 0 1 0 0 0 0 0 0 0 0 0 0 0 2 0 2 0 0 0 1 2 2 2 1 1 1 1 1 1 0 0 0 0 0 1 0 1 2 0 1 1 1 1 2 2 0 0 0 1 0 0 2 2 0 0 0 1 1 0 0 0 1 1 2 0 2 2 0 2 2 0 0 1 0 1 1 0 0 2 0 2 0 0 0 2 0 0 0 0 0 1 1 0 1 0 0 0 2 0 2 0 1 0 1 1 0 0 2 0 0 0 2 0 0 0 1 1 0 0 1 1 0 1 0 1 1 2 1 1 1 2 0 1 0 1 0 1 1 0 0 0 0 0 0 0 0 0 0 0
149 0 0 1 0 1 0 1 1 1 0 0 0 1 1 0 0 0 0 2 1 1 0 1 0 0 0 2 2 0 1 0 1 1 0 0 2 2 1 0 0 1 0 0 2 0 1 0 0 2 2 2 0 0 0 2 1 1 1 1 1 1 2 1 0 0 0 0 1 1 0 2 2 0 2 2 2 2 2 0 2 2 1 1 1 0 0 2 2 2 1 2 1 2 0 0 0 0 0 0 0 0 0 0 1 1 2 0 0 2 0 1 0 2 0 2 2 0 1 1 1 0 2 2 0 2 1 1 0 1 0 0 0 0 0 0 0 0 0 0 1 0 0 0 1 0 1 0 0 2 0 2 0 1 0 1 1 1 0 0 0 0 2 1 0 2 1 0 0 1 1 1 1 2 2 0 0 1 1 1 0 1 1 2 1 1 1 2 1 2 0 2 0 0 1 0 0 0 0 0 0 0 1 1 1 0 1 0 1 0 2 2 1 0 2 0 0 0 0 0 2 2 1 2 0 1 1 0 0 0 1 0 1 1 1 0 1 2 0 0 0 1 2 1 0 0 0 0 0 0 0 0 2 0 0 0 0 0 0 1 0 1 0 1 0 0 0 1 2 2 0 0 1 1 1 1 0 2 2 2 1 1 2 0 1 0 2 1 0 2 2 0 2 0 2 0 1 0 0 0 0 0 1 1 1 0 1 2 1 2 0 2 2 0 2 0 2 0 0 0 1 1 1 1 2 0 0 0 0 0 2 1 0 0 0 0 0 2 0 0 0 1 1 0 0 0 2 0 1 1 0 0 1 1 0 1 0 2 0 2 0 0 1 0 1 1 0 0 1 1 1 1 2 2 0 0 2 0 0 0 1 1 0 0 0 0 0 0 0 0 0 0 1 0 2 0 1 0 0 0 0 0 0 2 1 1 0 0 0 0 0 1 0 0 1 2 0 0 0 0 0 1 1 1 1 2 2 0 0 0 1 0 1 0 1 0 0 0 0 0 0 0 0 1 1 1 0 0 0 0 0 0 0 2 1 1 1 2 1 2 1 2 0 0 0 2 0 1 0 1 1 1 1 1 1 0 0 1 2 1 2 0 0 0 0 1 0 0 0 0 0 0 1 2 1 0 0 2 2 0 0 2 1 1 0 1 1 0 0 1 0 2 0 1 0 0 0 2 0 1 2 1 2 2 0 0 0 0 0 1 0 0 2 0 2 0 2 0 0 1 1 0 0 0 0 1 0 1 1 1 0 1 0 2 0 1 0 1 2 0 0 0 0 0 0 1 1 1 1 1 0 0 2 0 2 0 1 2 0 2 0 0 0 0 1 0 0 0 1 2 1 0 1 0 1 0 2 1 1 1 1 1 0 0 1 1 1 0 2 2 1 1 0 0 0 0 0 0 0 0 2 2 0 0 0 0 1 2 0 0 0 2 0 0 0 1 2 0 1 0 0 1 1 1 0 0 2 0 1 0 0 1 0 0 1 2 0 1 1 0 0 0 2 2 2 2 0 1 0 0 0 1 0 0 1 2 0 1 1 1 2 0 2 2 2 2 1 2 1 0 2 0 1 0 1 0 1 0 0 1 0 1 0 0 1 0 1 2 0 0 1 0 0 0 1 1 0 1 1 0 0 0 1 2 0 1 0 0 0 0 0 0 1 0 0 1 1 0 0 2 1 2 0 0 0 0 0 1 1 0 0 1 0 0 0 0 0 1 0 1 1 0 2 1 0 0 1 2 2 2 1 0 2 0 0 0 0 0 1 1 1 1 0 0 0 1 0 1 0 1 1 0 2 1 0 0 0 0 0 1 0 0 0 0 2 0 1 0 1 1 0 0 2 2 2 0 0 0 1 0 1 1 0 0 0 0 0 1 1 2 1 0 2 0 0 2 2 0 0 0 0 0 0 0 0 0 0 0 0 0 0 1 1 1 1 0 1 0 0 0 0 1 0 0 0 1 0 0 2 1 0 0 1 1 2 1 0 1 1 2 2 0 0 0 0 0 0 0 0 1 1 0 1 1 1 1 2 1 1 0 0 0 0 0 2 1 1 1 0 1 0 0 0 0 1 1 2 1 2 1 0 2 2 1 0 1 0 1 1 0 1 0 0 1 0 0 0 0 0 2 0 0 0 0 0 1 1 1 0 0 1 0 1 1 0 0 2 0 0 1 1 0 0 0 2 0 0 0 0 1 0 0 0 0 1 0 2 1 2 1 0 2 1 1 0 0 0 1 0 1 1 0 0 1 1 0 0 1 1 0 0 0
150 0 0 2 0 0 2 1 2 0 0 1 0 0 0 0 0 1 0 1 1 0 1 1 0 0 1 1 2 0 2 1 2 1 0 2 0 0 0 0 0 1 0 1 1 1 0 0 1 1 1 1 0 0 1 0 0 2 0 1 0 0 0 0 0 0 0 1 0 0 1 1 2 0 2 2 1 0 2 1 0 1 1 0 1 0 0 0 1 2 0 0 1 1 0 1 0 1 1 2 0 1 0 1 1 1 2 1 2 0 0 2 1 1 1 1 1 0 1 1 1 0 2 1 0 1 1 0 0 0 0 0 0 0 1 0 1 0 0 0 1 0 0 0 1 1 0 1 0 0 1 0 0 0 0 0 0 1 0 1 1 1 0 2 0 1 1 1 0 1 1 0 0 2 1 0 0 1 0 0 0 1 0 2 1 1 1 1 0 1 1 2 0 1 1 0 0 0 1 0 0 1 0 1 1 0 1 1 0 0 1 2 0 1 0 0 0 1 1 0 1 1 2 1 0 2 1 0 0 0 0 0 0 0 1 0 0 1 0 0 0 0 2 2 0 0 0 0 2 1 1 1 1 1 1 0 0 1 1 0 0 0 0 1 0 0 0 0 2 1 0 1 1 1 0 1 0 1 2 2 2 2 1 0 1 0 2 1 0 2 1 2 1 1 2 1 1 0 1 0 1 1 1 1 1 0 1 2 0 0 0 1 2 1 0 0 1 0 1 0 1 1 0 0 1 0 1 0 0 1 2 2 1 1 0 0 1 1 0 1 1 1 1 0 0 0 2 0 1 1 0 1 2 2 2 0 1 1 0 0 0 0 2 0 1 0 0 0 1 1 1 1 1 1 0 0 1 0 1 0 0 0 0 1 2 2 0 0 1 0 1 1 1 0 2 0 0 1 0 0 0 1 0 2 1 0 0 2 0 0 1 0 0 0 0 0 0 0 1 0 0 0 1 1 0 2 2 0 0 1 2 0 0 2 0 0 0 0 0 0 2 0 1 1 1 2 1 1 1 0 0 1 0 2 1 1 1 2 2 2 0 2 0 0 0 1 0 0 0 0 1 1 2 0 0 2 0 2 1 0 1 0 1 1 0 0 0 1 1 1 0 0 1 2 1 0 1 1 1 1 0 1 2 0 0 1 1 1 0 0 0 2 1 1 0 0 1 2 0 0 0 1 2 2 2 0 0 0 0 1 0 0 2 1 2 0 2 1 2 2 1 1 0 0 1 1 1 1 1 0 0 0 0 1 1 2 0 2 1 1 0 0 0 1 1 0 1 1 1 1 0 1 0 0 0 0 2 0 0 0 0 1 0 0 0 0 0 0 1 1 1 0 0 0 0 0 0 2 2 0 0 2 0 0 1 1 2 0 1 1 1 1 0 1 1 1 1 1 0 0 0 1 0 0 0 0 0 1 0 0 0 1 0 0 0 1 2 2 0 0 0 0 1 1 0 0 2 1 1 0 0 0 1 1 0 2 0 0 2 1 1 0 0 0 0 0 0 1 1 0 0 1 0 1 1 2 0 0 1 0 0 1 0 0 0 0 0 0 2 0 1 0 1 0 0 0 0 0 0 2 0 2 0 0 1 0 0 2 0 0 1 0 0 0 0 0 0 1 0 0 0 0 1 2 0 1 1 1 1 0 0 0 0 0 0 0 1 0 0 1 1 1 0 1 0 0 0 1 0 0 0 0 0 0 0 1 1 0 1 0 0 0 2 1 0 0 1 2 0 0 0 0 2 0 1 1 0 0 1 1 1 2 0 0 0 2 0 1 1 1 1 1 2 0 0 0 0 0 0 2 0 2 0 0 1 0 1 0 0 2 0 0 0 0 1 1 2 0 1 1 1 2 1 1 0 0 1 2 1 2 0 0 2 0 0 0 0 0 0 0 1 1 1 0 1 1 1 1 0 0 1 0 1 0 1 0 1 0 1 0 0 0 0 0 1 0 0 1 1 1 1 1 2 1 1 0 0 0 1 1 2 0 0 0 0 0 0 2 0 0 1 0 1 1 2 2 2 2 0 0 0 1 2 2 0 1 1 1 0 1 1 0 1 0 1 1 1 0 1 1 0 1 2 0 1 1 1 2 1 0 1 1 1 2 0 1 1 2 0 0 0 1 2 0 1 0 0 0 1 1 1 0 2 0 1 1 1 2 0 0 1 0 0 0 1 0 2 0 0 0 0 0 0 0 0 2 0 0 1 0 0 1 0 1 1 1 2 1 0 1 1 1 0 0 0 0 0 0 0 0 1 1
151 0 0 2 0 0 2 2 2 1 0 0 0 0 0 0 0 2 2 1 1 0 0 1 0 0 1 1 2 0 1 1 0 0 1 0 2 1 0 1 0 1 1 1 2 0 0 0 0 1 1 1 1 2 0 0 0 0 2 0 1 1 2 2 0 0 0 0 0 0 0 1 2 1 2 2 2 1 2 0 1 2 0 1 1 0 0 1 2 2 0 2 1 0 2 0 2 1 0 0 0 0 0 0 2 1 2 1 1 1 0 2 0 1 1 1 1 0 1 1 1 0 1 1 0 0 0 1 0 0 0 0 1 0 0 0 1 1 1 1 1 0 1 0 1 2 0 0 0 1 0 1 0 0 1 1 1 0 1 0 0 0 2 2 1 2 2 0 0 1 1 1 1 0 1 0 1 0 1 1 0 2 0 2 0 0 2 0 0 0 0 0 1 1 0 1 2 0 1 1 1 1 1 0 2 0 1 0 2 0 0 0 0 0 1 0 0 1 1 1 1 0 1 1 0 1 1 1 1 1 0 1 0 0 2 0 0 2 0 0 0 0 2 2 0 0 0 0 2 0 0 0 1 0 0 0 1 1 1 0 0 0 0 1 0 0 0 1 1 2 0 1 1 1 0 0 0 1 1 0 0 1 1 1 2 1 1 1 2 2 0 1 0 1 2 2 1 0 1 0 2 2 1 1 1 0 0 1 0 1 0 1 2 1 0 0 1 1 1 0 1 2 1 1 0 0 0 0 0 1 1 0 0 0 0 1 1 1 0 1 1 1 2 0 1 1 1 0 2 1 0 0 2 2 1 0 1 1 0 1 0 0 1 0 0 2 0 1 2 0 2 0 1 1 1 1 1 0 1 0 1 1 0 0 0 0 0 0 0 0 0 0 2 1 2 0 2 0 1 1 0 1 0 2 1 0 0 1 0 0 0 1 0 1 1 1 0 0 0 1 1 1 0 0 1 2 0 0 0 0 0 0 1 0 0 1 0 1 0 1 1 0 0 0 2 1 0 0 1 0 0 0 0 2 2 2 2 1 0 1 1 1 0 1 0 0 0 1 0 0 2 2 2 1 1 0 1 2 2 1 1 0 0 0 0 0 0 1 1 0 1 1 0 1 2 0 2 1 1 0 0 1 0 2 1 1 2 0 0 1 0 1 1 0 1 0 0 2 1 0 0 2 0 0 0 0 0 1 0 0 1 0 0 0 0 0 0 0 0 0 0 0 2 2 2 2 1 0 0 1 0 1 0 2 0 0 0 0 0 1 0 1 1 0 0 0 0 1 1 0 0 1 0 0 0 0 0 2 0 2 0 0 0 0 1 1 1 0 1 1 0 0 1 1 1 0 0 0 0 0 0 2 1 0 0 0 2 0 0 1 0 0 0 1 1 1 1 1 0 0 1 2 0 0 0 0 1 0 0 0 2 0 1 0 0 2 2 1 0 0 0 2 0 0 2 0 1 1 1 0 0 1 0 1 0 1 0 1 2 0 0 0 1 1 1 0 0 2 0 0 0 2 0 0 0 2 0 0 0 0 1 1 1 1 1 1 1 1 2 0 2 1 0 0 0 0 0 0 0 1 0 1 0 0 0 0 0 1 1 0 1 0 0 1 0 0 0 1 1 0 0 0 0 2 0 2 1 0 0 0 0 0 0 1 0 1 1 0 0 1 0 0 0 0 0 0 1 0 0 0 0 0 0 0 2 1 1 1 0 1 1 1 2 2 2 0 0 2 2 2 2 0 1 0 0 1 0 0 1 1 2 2 0 0 1 1 1 1 1 1 1 1 2 0 1 1 0 2 0 2 0 0 0 0 2 0 1 0 1 2 0 0 2 2 2 0 0 0 2 0 2 1 2 2 0 0 2 1 1 2 1 0 1 0 0 0 0 0 0 0 0 0 2 0 2 2 2 0 0 0 0 2 2 0 1 0 1 1 0 0 0 1 0 0 0 1 1 0 1 1 0 0 1 2 2 2 1 1 1 0 1 1 1 0 0 1 0 1 1 0 1 0 0 2 2 2 2 0 1 0 0 2 1 0 2 2 1 1 1 1 1 0 1 0 1 1 1 1 2 1 0 2 1 1 1 0 0 1 0 1 0 2 0 1 0 2 1 2 0 0 0 0 2 2 2 0 1 0 0 0 2 0 1 0 1 0 1 2 0 0 2 0 0 0 2 0 0 0 0 0 0 0 0 0 0 1 1 0 0 0 0 0 0 2 0 0 0 0 0 0 0 0 0 0 0 0 1 1 1 0 1 0
152 1 0 1 0 0 0 2 1 1 0 0 1 1 0 0 0 1 1 1 1 0 0 2 0 0 0 2 2 1 2 2 0 1 1 2 0 2 1 0 1 1 0 0 2 0 1 0 0 0 0 2 0 0 1 0 0 0 1 1 1 2 2 2 0 0 0 0 0 0 0 1 1 1 1 2 2 0 0 0 2 2 0 1 1 0 0 1 1 2 0 0 2 2 0 1 0 0 0 0 0 0 0 1 1 1 1 0 0 2 0 1 1 2 1 2 2 1 0 1 1 1 2 0 0 0 0 1 0 1 0 0 1 0 0 0 0 0 0 1 0 0 0 0 1 0 0 0 0 0 0 0 0 0 1 1 1 1 0 0 0 0 1 2 1 1 0 1 0 1 0 1 0 2 2 0 0 0 1 1 0 0 0 2 1 1 1 0 0 0 1 1 0 1 1 0 0 0 0 0 0 1 0 0 2 0 0 0 2 0 0 1 1 1 1 1 0 0 2 0 2 2 1 2 1 1 1 1 0 0 0 1 0 1 0 0 1 2 0 0 0 1 2 2 0 0 0 0 2 0 0 0 1 0 0 0 1 0 0 0 0 0 0 2 0 0 1 0 2 1 0 0 1 1 0 0 1 0 2 0 0 0 2 1 2 1 2 0 0 2 1 1 1 0 2 1 2 0 0 0 0 0 1 1 1 1 2 2 0 2 0 2 1 1 1 0 2 0 0 0 1 1 1 1 0 0 0 0 1 1 2 1 0 0 0 0 0 1 0 1 1 1 1 0 0 0 1 0 1 2 0 1 2 2 1 0 1 0 0 2 0 0 1 0 0 0 0 1 1 0 2 0 0 0 1 1 1 0 1 0 2 1 1 1 0 1 0 0 0 0 0 0 1 0 2 1 0 0 2 2 0 2 0 2 2 0 0 2 0 0 0 1 1 0 1 2 0 0 0 0 1 2 0 0 0 2 1 1 1 0 0 1 1 0 2 2 0 1 1 1 1 0 0 0 2 2 0 1 0 0 0 0 0 2 2 2 2 2 1 2 0 2 1 1 0 0 0 1 0 0 1 1 2 1 1 0 0 1 2 0 1 0 0 1 1 1 1 1 0 1 1 0 0 1 0 0 0 1 1 0 1 1 1 1 0 1 1 0 1 0 1 1 1 1 0 0 0 2 2 1 0 1 2 2 0 0 0 1 1 1 1 0 2 1 2 0 2 0 0 1 1 1 1 1 1 0 2 1 1 0 0 0 0 1 2 1 0 1 1 1 1 0 0 1 1 0 1 1 1 1 0 1 0 0 0 1 2 1 0 1 0 0 0 0 0 0 0 0 0 0 1 0 0 0 1 0 1 1 0 0 0 2 0 1 2 2 0 0 2 0 1 0 0 0 0 0 0 0 0 0 2 1 0 0 0 0 2 2 0 0 1 1 0 1 1 0 1 0 0 0 1 1 0 0 1 0 1 0 1 0 0 2 1 1 0 1 0 0 1 0 0 0 0 2 1 1 1 1 0 0 0 2 0 0 1 2 0 0 0 0 0 1 1 1 1 1 1 1 2 0 1 1 0 1 1 0 0 0 0 2 2 0 0 0 0 0 0 2 0 0 0 0 0 1 1 1 0 2 2 0 0 0 0 1 1 2 0 1 1 0 0 0 0 0 0 0 0 0 0 2 0 0 1 0 0 0 0 1 0 0 0 1 0 0 1 0 0 0 1 0 0 0 2 2 1 0 1 2 2 2 0 0 1 1 1 1 0 0 2 0 2 2 0 0 0 1 0 1 1 1 1 1 2 1 0 0 0 1 0 1 0 0 0 0 2 0 1 1 0 1 0 0 0 0 1 1 1 0 1 0 0 1 1 1 0 0 0 2 1 2 0 1 1 0 0 0 0 0 0 0 0 1 1 0 1 1 1 0 0 0 0 2 0 0 2 0 1 1 0 0 0 2 0 0 0 0 2 0 1 1 0 0 2 1 2 2 0 2 0 0 1 1 0 0 0 0 0 1 0 0 2 0 0 2 1 1 2 2 0 1 0 0 2 2 0 0 2 0 0 1 0 0 0 0 2 1 1 0 1 1 0 1 2 0 1 2 1 0 1 1 1 1 0 1 1 1 1 1 0 1 0 0 2 0 0 0 1 1 0 1 2 0 0 0 2 0 2 2 0 0 1 0 0 0 2 0 1 0 0 0 0 0 0 0 0 1 1 0 1 0 0 2 2 2 0 1 1 0 0 1 0 0 0 0 0 0 0 0 0 0 0 1
153 1 0 1 0 0 1 2 2 0 0 1 0 0 0 0 0 0 0 1 1 0 0 1 1 1 1 1 2 2 1 0 1 1 0 0 2 0 0 0 0 2 0 0 0 0 1 0 0 0 0 2 0 0 1 1 0 0 2 0 2 2 0 0 0 0 0 1 0 0 0 0 1 0 1 2 2 1 1 0 2 2 0 0 1 0 0 0 2 2 0 0 2 2 2 0 1 1 1 1 1 0 0 2 0 0 2 0 0 2 1 2 0 1 0 1 1 0 1 0 0 0 2 1 0 1 1 1 1 0 0 0 0 0 1 0 0 0 0 0 0 0 0 0 1 1 1 0 0 0 0 0 0 1 1 0 0 0 1 2 1 1 0 2 1 1 0 2 0 1 1 0 0 2 0 1 0 0 0 0 0 0 0 1 1 1 0 1 0 0 1 2 0 0 0 0 2 0 0 0 0 0 0 1 1 0 1 1 0 0 0 0 2 0 1 2 2 0 0 0 1 1 2 2 0 1 1 1 1 1 0 1 0 0 2 0 0 2 0 0 0 0 2 0 0 0 0 0 2 0 0 0 2 1 1 0 0 0 0 0 0 0 0 1 0 0 0 0 1 0 0 2 0 0 0 0 0 1 2 1 1 1 2 0 0 0 2 0 0 2 2 1 0 0 2 1 2 0 0 0 1 1 1 1 1 0 0 2 0 0 1 1 2 2 0 0 0 2 1 0 1 1 1 0 0 0 1 1 0 1 2 1 0 0 0 0 0 0 0 0 0 0 1 0 0 0 2 0 2 0 0 0 2 2 1 0 0 1 0 2 0 0 0 0 0 1 0 1 2 0 1 0 0 0 0 0 2 2 0 0 0 0 0 0 0 0 0 0 0 1 1 0 1 1 2 1 1 1 0 0 0 0 0 1 0 0 1 0 0 0 0 0 0 0 0 2 2 1 0 0 0 2 1 0 1 2 1 0 0 0 0 0 1 1 1 1 0 0 0 0 2 0 0 0 1 2 1 1 0 0 0 0 0 2 2 0 2 2 2 2 0 2 1 1 0 0 0 0 0 0 0 0 2 0 0 0 0 2 1 0 1 0 0 1 1 2 1 0 0 0 1 0 0 1 0 0 0 1 1 1 1 0 0 0 2 0 2 2 0 1 0 1 2 1 0 0 1 2 1 2 1 0 2 2 1 1 1 0 0 1 0 1 0 0 0 0 0 0 1 2 1 1 2 1 2 2 2 1 1 0 0 0 1 1 1 1 0 0 0 1 0 0 0 0 0 1 0 0 0 0 0 1 0 0 0 0 0 2 0 2 0 1 0 0 0 0 0 0 0 0 0 0 0 1 0 0 0 0 0 0 0 2 0 0 1 2 0 0 1 2 0 0 0 0 1 1 1 0 0 1 1 1 0 0 0 0 2 0 1 1 0 0 0 0 0 0 1 1 2 0 0 1 0 0 0 0 2 2 1 0 1 0 1 0 0 1 0 0 1 0 0 0 2 1 1 1 0 1 0 2 1 1 0 1 1 1 1 0 1 0 1 0 2 2 1 2 0 2 1 0 0 0 1 1 0 0 0 1 0 1 0 1 0 0 1 0 0 1 0 1 1 0 0 0 0 0 0 0 0 0 0 1 0 0 2 2 0 0 0 0 0 0 0 0 0 1 0 0 0 1 0 1 0 0 0 0 0 1 0 0 0 0 0 0 1 0 0 1 0 1 1 1 2 0 0 1 1 2 2 2 1 0 2 2 0 0 0 0 1 1 0 0 0 1 0 1 0 1 1 1 1 1 1 0 0 0 0 1 0 2 0 0 0 0 1 0 1 1 1 1 0 0 0 0 0 0 2 0 1 0 2 1 0 0 0 0 0 0 2 2 1 1 2 0 0 0 0 0 0 0 0 0 0 0 0 0 0 1 0 0 1 1 0 0 2 0 0 0 0 0 1 2 0 0 0 0 2 0 2 1 0 0 1 0 2 0 0 1 0 0 1 0 1 0 0 1 1 1 1 0 0 0 0 2 1 1 2 2 0 0 0 1 2 2 0 0 1 0 0 0 0 0 0 0 1 1 2 1 2 1 0 2 0 1 0 1 2 2 1 0 0 1 1 2 0 0 1 1 0 0 0 0 2 1 1 1 1 1 0 0 1 0 2 0 0 0 0 1 0 0 1 0 0 0 0 0 2 0 0 0 0 0 1 1 0 0 1 0 1 0 0 1 0 1 0 1 0 1 1 1 1 0 0 0 0 0 0 0 0 0 0 1
154 0 0 1 0 0 1 1 2 0 0 0 0 1 1 0 0 1 1 1 1 0 0 2 0 0 2 2 2 0 2 1 0 2 1 1 1 1 0 1 1 1 1 1 2 0 0 0 0 0 0 0 0 1 0 1 0 1 0 2 0 0 2 2 0 0 0 0 0 0 0 1 2 0 1 2 2 1 2 0 1 1 1 1 1 0 1 0 2 2 0 0 0 1 0 0 0 2 2 2 2 0 0 1 1 1 2 0 0 2 0 0 0 1 0 1 1 0 0 0 0 0 2 2 0 2 2 1 1 0 0 0 1 0 0 0 1 1 0 2 1 0 0 0 2 1 0 0 0 0 0 1 0 0 0 0 0 0 0 1 0 0 1 2 2 2 2 0 1 1 1 0 1 2 1 0 0 0 0 0 0 1 0 2 1 1 1 2 1 0 1 2 1 2 0 1 0 0 0 0 0 0 0 1 0 0 2 1 1 0 1 1 0 0 2 1 0 2 2 1 2 1 2 1 0 1 0 0 0 0 0 0 0 0 2 0 0 0 0 1 0 0 2 1 1 1 1 0 0 0 0 0 0 1 1 0 1 1 0 0 0 0 0 1 0 0 0 0 1 1 0 1 1 1 0 0 1 0 1 0 0 1 2 1 2 0 1 1 0 2 2 0 2 0 2 0 2 0 0 0 2 0 1 1 0 0 0 1 2 2 0 1 2 0 2 0 2 1 0 1 1 1 0 2 1 0 1 0 2 1 2 2 1 0 0 0 0 1 1 1 0 1 1 0 0 1 1 0 2 2 0 0 2 2 2 0 1 0 0 2 0 0 1 0 1 1 0 1 1 0 2 0 1 1 1 1 1 0 1 0 1 0 0 1 1 1 0 0 0 0 0 1 0 1 2 0 1 0 1 1 0 1 0 2 0 0 1 0 0 0 1 1 0 0 1 2 0 2 0 0 0 2 1 1 0 2 1 1 1 0 1 0 0 2 0 2 0 1 1 0 0 0 0 0 0 2 0 2 0 0 0 0 0 2 2 0 2 2 2 1 1 1 0 1 0 1 0 2 0 1 1 1 2 1 1 0 0 1 2 1 2 0 1 1 0 1 0 1 1 1 0 0 2 0 0 0 0 1 1 1 0 1 1 1 0 2 2 1 0 1 1 0 2 0 0 0 1 2 1 0 0 1 1 1 0 1 0 1 0 1 1 0 0 0 0 0 2 0 0 0 0 0 2 1 2 1 1 1 1 0 0 0 0 2 0 1 0 0 0 1 0 0 0 0 0 1 0 1 1 0 1 1 1 0 1 0 2 1 0 1 0 1 0 0 0 0 0 1 0 1 1 1 0 0 1 0 1 0 0 0 0 2 1 0 2 2 1 0 1 0 1 1 0 1 0 0 0 1 0 0 1 1 1 1 1 0 1 0 0 0 1 0 0 0 0 0 1 0 1 0 1 2 0 0 2 0 1 1 0 1 0 1 0 2 0 2 1 0 2 0 0 0 0 0 0 0 1 0 0 1 1 1 1 0 1 2 0 0 1 0 1 1 2 1 1 1 1 2 0 2 1 1 0 1 1 0 0 0 0 1 0 1 0 0 1 0 1 2 0 1 0 0 0 0 0 0 0 2 2 0 0 0 1 1 0 1 0 1 0 0 0 0 0 0 0 0 0 0 0 0 0 0 0 1 0 0 0 0 0 0 0 0 1 1 1 1 0 0 1 0 0 0 2 2 1 0 0 2 1 1 0 0 2 1 1 0 0 0 0 1 2 2 0 0 0 1 0 1 1 1 0 1 2 1 0 0 0 1 0 1 0 0 0 0 2 0 1 0 0 2 0 0 2 2 2 0 0 1 1 0 2 2 2 0 0 0 0 2 0 1 0 0 2 0 0 1 0 0 1 1 0 0 1 0 1 1 1 0 0 0 0 2 0 0 2 0 0 0 1 0 0 2 0 0 1 0 0 0 2 0 0 0 0 1 1 1 0 1 1 1 1 1 0 0 0 0 1 0 2 0 1 0 0 2 1 1 2 2 0 0 0 1 2 2 1 1 1 0 1 1 1 0 1 0 0 0 2 1 2 1 1 1 2 2 0 0 0 1 1 0 0 2 0 2 0 0 0 1 1 0 0 0 1 1 1 0 0 0 0 0 2 0 2 0 0 0 0 1 0 0 1 0 0 1 0 1 1 0 0 0 0 0 0 0 0 0 2 0 0 0 0 1 0 1 0 0 0 1 0 1 1 1 0 1 0 0 0 0 0 0 0 0
155 0 0 1 0 0 2 2 1 1 0 0 0 1 0 1 0 0 0 0 0 0 0 2 0 0 1 2 2 0 2 0 1 1 0 0 2 2 2 0 0 0 0 0 0 0 1 0 0 0 0 1 1 1 2 1 0 0 2 0 0 0 1 0 0 0 0 0 0 1 1 1 2 0 1 1 1 0 1 0 1 1 0 2 2 0 0 1 2 2 1 2 0 1 0 0 0 2 2 2 1 0 1 0 1 0 2 0 1 1 0 1 0 1 0 1 1 1 0 2 2 1 2 2 0 0 1 0 0 0 0 0 0 0 0 0 0 1 0 1 0 0 0 0 0 1 0 0 0 0 0 0 0 1 0 1 1 1 0 2 2 2 0 1 2 2 2 0 0 2 2 0 0 2 1 0 0 0 0 1 0 1 0 1 0 0 1 1 0 0 1 2 0 0 2 0 2 0 0 0 0 0 0 0 0 0 2 0 2 0 0 1 1 0 2 0 0 1 1 0 2 2 1 2 1 1 1 0 0 0 0 0 0 0 1 0 0 2 0 0 0 0 2 2 0 0 0 0 2 0 0 0 0 0 0 1 0 0 0 0 0 0 1 1 0 0 0 0 2 2 0 1 1 1 0 0 1 1 1 1 2 1 2 1 2 0 2 1 0 2 0 0 1 0 2 0 2 1 0 1 1 1 1 1 1 0 1 2 1 1 0 0 2 1 2 0 2 0 0 2 0 0 2 2 1 0 0 0 0 0 0 0 0 0 0 0 0 1 0 1 0 1 0 0 2 2 0 0 2 2 1 0 1 1 0 1 2 1 0 2 0 0 1 0 1 1 0 1 2 1 1 1 1 1 0 0 2 0 1 0 1 1 0 0 1 1 0 0 0 0 0 1 0 0 2 0 0 1 0 0 0 0 0 2 1 1 0 0 0 0 1 0 0 0 0 2 1 0 1 0 0 1 1 0 1 2 1 0 0 1 1 0 0 0 0 0 0 1 1 1 2 0 0 0 0 1 1 0 1 0 0 0 0 1 2 1 2 2 2 1 1 1 1 0 1 2 1 1 0 0 1 1 2 1 0 0 0 1 0 0 1 0 0 0 0 0 0 0 0 1 1 1 1 2 2 0 0 2 2 0 1 0 0 1 1 1 2 0 1 0 0 1 2 0 1 0 0 2 1 2 1 1 2 1 0 1 0 0 0 2 0 2 2 0 2 0 1 1 1 1 2 2 0 0 1 1 0 1 1 0 0 0 0 1 2 1 0 0 0 1 1 0 1 1 1 0 2 1 0 0 0 2 0 0 0 0 1 1 0 1 0 0 0 0 1 0 0 1 0 1 0 0 1 1 0 0 0 0 0 1 1 1 0 1 2 2 2 0 1 0 1 0 0 1 0 0 0 1 1 0 1 1 1 1 1 0 1 1 0 0 0 0 0 0 0 0 1 1 1 0 1 1 0 1 1 0 1 2 1 0 1 1 2 0 0 1 0 1 1 0 0 0 0 1 1 1 0 1 0 1 1 1 0 0 2 2 0 2 2 2 2 1 2 1 1 1 1 1 1 0 2 0 2 0 0 0 0 0 0 0 0 0 0 0 2 0 2 2 0 0 0 0 0 0 0 0 0 1 0 0 0 0 1 2 0 1 1 1 0 0 0 0 1 0 0 1 0 0 0 1 1 1 0 1 0 0 0 0 0 0 0 1 0 0 1 0 0 0 1 0 0 0 2 2 2 0 0 2 2 2 0 0 2 0 0 0 0 1 0 1 2 1 2 1 2 0 2 1 0 1 1 0 2 0 0 0 0 0 0 0 1 0 0 0 1 1 0 1 0 2 0 0 1 1 2 1 1 1 1 0 2 1 1 1 0 0 1 1 0 2 0 0 2 1 0 0 0 0 1 0 1 1 0 0 0 0 0 0 0 0 0 2 2 0 0 2 0 1 0 1 0 2 0 0 0 2 0 0 1 1 0 0 1 0 2 1 0 0 1 1 2 0 0 0 0 0 1 2 1 0 1 1 0 1 2 1 2 2 0 0 0 2 1 1 2 2 0 0 0 0 0 0 0 0 0 0 1 1 2 1 0 2 2 1 1 1 2 1 0 0 1 1 0 2 0 0 0 1 0 0 0 0 2 0 1 2 2 1 0 0 0 0 2 0 0 0 0 0 0 0 1 1 1 0 0 1 2 0 0 0 0 0 0 0 0 0 0 0 0 0 0 0 0 1 0 0 0 1 0 1 1 1 0 1 0 0 0 1 1 0 0 1
156 0 1 2 0 1 1 1 2 0 0 0 0 0 0 0 0 2 0 2 2 0 0 2 0 0 2 1 1 1 2 0 0 2 2 0 2 2 0 2 2 0 0 0 0 1 1 0 0 0 0 0 0 0 0 0 0 0 1 0 2 2 1 1 0 0 0 0 0 1 1 2 2 0 2 2 2 0 2 0 0 2 0 1 1 0 0 1 1 1 0 0 1 2 2 0 2 1 1 1 1 1 0 1 1 1 2 2 1 1 0 1 1 1 1 1 1 0 0 2 2 0 2 0 0 0 0 1 0 1 0 0 0 0 0 0 0 0 0 2 1 0 1 0 0 1 0 0 0 1 0 0 0 1 0 0 0 0 0 0 0 0 1 2 1 2 1 1 1 1 1 1 0 2 2 0 0 0 1 1 0 1 1 2 0 0 2 0 0 0 1 1 0 1 2 0 1 0 1 0 0 0 0 0 2 0 1 2 0 0 1 0 1 0 1 1 0 0 2 0 1 1 2 1 0 1 0 0 0 0 0 0 0 0 1 0 0 2 0 0 0 1 2 1 1 1 1 0 2 0 0 0 1 0 0 0 1 1 1 1 1 1 1 1 0 0 0 0 2 1 0 0 1 1 0 0 0 1 2 1 1 1 1 0 0 0 2 0 1 2 0 1 0 0 2 1 2 0 0 1 0 0 1 1 1 0 0 2 1 2 0 0 0 1 1 1 2 0 0 0 2 1 2 1 1 0 0 0 0 0 2 0 0 0 0 0 0 1 0 0 0 1 2 1 0 0 2 0 2 2 0 0 2 2 1 0 0 1 0 1 0 0 1 0 1 1 0 1 1 0 2 0 1 0 0 0 2 0 2 0 0 0 0 0 0 1 0 1 1 0 0 0 0 1 2 0 1 2 1 1 0 1 0 1 0 0 1 0 0 0 0 1 0 0 1 1 0 1 0 0 0 2 0 2 0 0 0 0 0 0 1 0 0 2 0 1 0 1 1 0 1 0 0 1 0 1 1 1 0 0 0 0 0 2 1 1 1 2 2 1 2 0 1 0 0 2 0 1 0 1 1 1 1 1 2 0 0 1 2 1 2 0 0 0 0 1 0 0 0 0 1 1 0 1 2 0 1 1 1 0 0 1 1 1 0 1 1 1 1 0 1 1 1 1 0 0 0 2 2 2 0 0 1 1 0 0 0 1 0 1 1 0 1 1 1 0 2 2 0 1 1 1 1 1 1 2 0 2 2 0 0 0 0 2 0 2 0 0 0 0 0 1 0 2 2 0 2 1 1 1 0 1 1 0 0 0 2 2 0 2 0 0 0 0 0 0 0 0 0 2 0 0 2 1 0 0 1 0 0 0 0 2 0 0 2 2 0 0 2 1 0 0 0 1 0 0 0 0 0 0 1 1 1 1 1 0 1 2 0 0 0 2 0 0 0 0 2 0 0 0 0 2 0 0 2 0 0 2 2 0 0 1 1 0 0 1 0 0 2 1 1 0 1 2 2 2 1 2 0 1 0 0 1 0 1 2 1 0 0 0 0 0 2 1 2 2 1 1 2 1 1 1 1 0 1 0 1 0 0 1 0 1 0 0 0 0 1 2 0 0 1 0 0 1 0 1 0 0 0 0 0 0 1 2 0 1 1 0 0 0 0 0 0 0 0 0 1 0 0 0 0 0 1 0 0 1 0 1 0 0 0 0 0 0 0 0 0 1 0 0 0 0 2 0 0 1 0 2 2 2 0 0 2 0 0 0 0 0 1 2 0 0 0 0 0 1 0 2 1 2 0 2 2 2 0 0 0 0 0 1 0 0 0 0 1 1 0 1 1 1 0 0 2 2 2 0 0 0 0 0 1 0 1 2 0 0 2 1 1 2 0 0 1 1 0 0 0 1 1 0 1 1 1 0 1 0 1 0 0 0 0 2 0 0 2 0 1 0 0 0 0 2 0 0 0 0 0 0 2 2 0 0 1 0 1 2 1 2 2 2 2 0 0 0 0 0 0 1 1 0 0 0 0 1 1 1 1 2 0 1 0 1 2 2 0 0 1 0 1 1 1 0 1 0 1 0 2 0 1 1 0 1 1 0 2 2 2 1 1 0 1 1 0 2 0 0 0 0 0 0 0 0 2 2 2 1 2 1 0 0 2 0 1 0 1 1 1 2 0 0 2 0 0 1 1 0 1 0 0 0 0 0 0 0 0 2 0 0 0 0 0 0 0 1 0 0 0 0 1 0 0 1 0 0 0 1 0 0 0 0 0 0
157 0 0 2 0 0 2 1 1 0 0 1 0 1 1 0 0 2 0 1 2 0 0 1 0 0 2 2 2 1 2 0 1 2 0 2 0 1 1 0 0 2 0 0 2 0 0 0 0 1 0 0 0 0 0 1 0 0 1 0 1 1 1 0 0 0 0 0 1 1 0 1 2 2 2 2 2 1 2 0 1 1 0 1 2 0 0 0 2 2 0 1 1 2 0 1 0 0 0 0 0 0 0 0 1 1 2 0 0 2 0 2 1 2 1 2 2 0 1 1 1 0 2 1 0 1 1 1 0 1 0 0 0 0 1 0 0 0 1 0 1 0 0 0 1 1 1 0 0 0 0 0 0 0 0 1 0 1 0 1 0 0 1 2 1 1 0 1 1 0 0 1 2 2 2 0 0 1 0 0 0 0 0 2 0 0 2 2 0 1 1 2 1 1 1 1 1 0 0 0 0 1 0 0 0 0 2 1 0 0 1 2 0 1 2 0 0 0 1 0 1 1 2 2 0 1 1 0 0 0 1 0 0 0 2 0 0 1 1 1 0 0 2 1 0 0 0 0 1 0 0 0 1 0 0 0 0 0 0 0 0 0 0 2 0 0 0 0 2 2 0 1 2 2 0 1 0 2 2 2 2 1 2 1 2 1 2 0 0 2 1 1 0 0 1 0 1 0 0 0 1 1 2 2 2 0 1 2 1 1 1 1 2 2 1 1 1 0 0 0 1 1 0 0 2 0 2 1 0 2 1 1 0 0 0 0 0 0 0 1 0 1 1 0 1 1 1 0 1 2 0 1 1 1 0 1 1 0 0 2 0 0 2 0 2 1 0 1 1 0 2 0 2 2 0 0 1 0 1 0 2 0 2 2 0 0 0 0 0 0 0 1 2 0 2 0 0 0 1 1 0 1 0 2 1 0 0 1 0 0 0 0 0 0 0 1 1 0 0 0 0 0 0 1 1 2 1 0 0 0 0 0 1 1 1 0 0 0 0 0 2 0 0 1 0 1 0 0 2 2 2 0 0 2 1 0 1 2 0 2 0 1 0 0 0 2 1 1 0 1 1 1 2 1 2 0 2 1 2 0 1 0 0 1 0 0 0 2 0 1 0 0 1 1 0 0 1 2 2 0 0 0 1 1 0 1 1 1 0 1 1 0 1 0 0 0 0 2 0 1 1 1 2 2 0 2 2 0 0 2 0 1 1 0 1 0 1 1 0 0 1 1 2 1 2 0 1 1 1 0 0 0 0 0 2 2 0 0 2 0 2 0 1 0 1 0 1 1 1 1 1 1 1 0 1 0 1 1 0 1 0 1 0 0 1 1 1 0 0 0 1 0 0 1 1 0 1 1 1 0 0 1 0 0 0 1 2 0 0 1 1 1 0 0 1 1 1 0 0 0 1 1 1 1 1 0 0 0 0 0 0 2 1 0 0 0 2 0 0 0 1 1 0 0 2 0 1 2 1 0 0 1 1 1 0 1 0 1 0 0 0 0 1 0 1 1 0 1 1 0 0 2 0 0 1 2 0 1 1 1 1 0 2 2 1 2 0 0 2 0 2 0 0 1 1 0 0 0 0 1 0 1 0 0 1 0 1 1 0 0 1 0 0 0 0 0 0 2 1 0 0 0 0 2 0 2 0 1 1 0 0 0 0 0 0 1 0 0 1 1 0 1 0 1 0 1 0 1 0 0 0 0 0 0 0 0 1 0 1 0 0 0 2 1 0 1 2 1 1 1 1 0 1 0 0 1 0 0 1 2 0 0 0 1 1 0 1 2 1 2 0 2 2 0 1 0 0 0 0 2 0 0 2 0 0 1 1 1 0 1 1 1 1 1 1 0 1 0 2 0 1 2 1 0 0 0 0 1 1 2 0 1 1 0 0 0 0 0 0 1 0 0 1 0 1 1 1 1 0 0 0 2 0 0 2 0 0 0 0 0 0 2 2 0 1 1 0 0 1 2 0 0 1 0 1 0 0 1 1 1 1 1 0 0 0 0 1 2 0 0 2 0 1 1 2 2 2 2 1 0 0 1 1 1 1 1 1 1 0 1 0 0 1 0 1 1 1 1 2 1 0 2 1 2 0 0 1 2 0 0 1 0 0 1 0 0 0 1 0 1 0 0 1 1 1 0 1 1 1 1 0 0 1 0 1 0 2 1 0 1 0 1 1 0 1 0 0 0 0 0 0 0 1 1 0 0 0 0 0 0 0 0 1 2 0 1 1 1 0 0 0 0 0 0 1 0 0 0 0 0 1 0
158 0 0 2 0 0 1 2 0 1 0 0 1 1 0 0 1 2 2 2 2 0 0 2 0 0 2 0 1 2 2 1 0 2 0 1 1 2 0 1 1 0 0 0 1 0 1 1 0 1 0 1 1 1 1 0 1 0 2 0 1 1 2 2 0 0 1 0 0 0 0 0 2 0 2 2 2 1 2 0 1 1 1 0 1 0 0 1 2 2 0 1 0 2 1 0 1 1 1 1 1 0 1 1 0 0 2 0 0 2 0 1 0 1 0 1 1 0 1 1 1 0 2 1 0 1 0 1 1 0 0 0 0 0 0 0 0 0 0 0 0 0 0 0 0 0 0 0 1 1 0 0 0 1 0 1 1 0 0 2 0 0 1 2 1 2 2 2 0 0 0 0 0 2 2 0 0 0 0 0 0 1 0 2 0 0 2 0 0 0 0 1 0 0 2 0 1 0 0 0 0 0 0 0 2 0 0 0 1 0 2 1 1 0 0 0 1 0 0 0 0 0 2 2 0 0 0 0 0 0 0 0 1 1 0 1 0 2 0 0 0 1 2 2 0 0 0 0 2 0 0 0 1 0 0 0 1 0 0 0 0 0 0 2 0 0 0 1 2 1 1 0 2 2 0 0 1 1 1 0 0 1 2 0 2 0 2 2 0 2 1 1 0 1 2 0 2 0 0 0 1 1 0 0 0 0 1 2 1 2 0 1 1 1 0 0 1 1 0 1 0 0 2 2 2 0 0 0 0 0 2 1 1 0 0 0 0 1 0 0 0 1 1 1 1 1 0 0 2 0 0 0 2 2 1 0 2 0 0 1 0 0 0 1 0 0 0 1 2 1 1 1 2 2 1 1 2 0 1 0 1 1 0 0 1 1 0 0 0 1 0 0 0 0 2 0 1 0 0 0 0 0 0 2 1 1 0 0 0 0 1 0 1 1 2 2 0 0 1 0 0 1 1 0 1 2 1 0 0 0 1 0 1 0 2 2 0 0 0 0 2 0 0 0 1 1 0 1 0 0 0 1 0 2 1 1 1 2 2 2 0 2 2 0 0 1 0 1 0 0 0 0 2 0 2 0 2 2 2 2 2 0 0 2 1 1 1 0 0 1 1 1 1 1 0 0 1 2 2 0 1 0 0 2 0 2 2 0 0 2 0 0 1 1 1 0 0 1 0 1 1 1 1 2 0 1 0 0 1 2 1 0 0 0 0 0 1 0 0 1 1 1 2 0 2 2 1 2 2 0 0 0 0 2 1 1 0 1 1 1 0 0 0 0 0 1 0 0 0 0 1 0 0 0 0 0 2 1 0 1 0 1 0 0 1 0 0 0 1 1 0 0 0 0 1 0 1 0 0 0 0 2 1 1 0 1 2 0 1 1 1 0 0 2 1 1 1 0 0 0 0 0 0 0 0 0 1 0 0 0 0 1 0 0 0 0 0 1 0 0 0 0 0 2 1 0 1 0 2 0 0 2 0 2 0 2 0 0 1 0 0 0 1 1 1 1 1 0 0 1 1 1 1 0 0 2 0 0 0 0 1 0 2 1 2 2 1 2 1 0 1 0 0 1 0 0 0 0 0 2 0 2 1 0 1 1 0 1 0 1 0 0 0 0 0 0 0 2 2 0 0 0 1 2 0 1 0 0 0 1 0 0 1 0 0 0 0 0 0 0 0 0 0 0 0 0 0 2 0 1 1 1 0 0 0 1 0 1 0 1 1 1 2 1 1 0 0 2 2 2 2 0 2 0 0 1 0 0 1 0 1 1 1 1 1 1 1 1 0 1 1 1 2 1 1 1 0 0 0 0 1 0 0 0 1 0 0 0 0 2 0 0 2 2 2 0 0 0 2 0 1 2 2 1 0 0 1 2 0 2 0 0 2 1 0 1 0 0 1 0 1 0 0 0 0 0 0 0 0 0 0 2 1 0 1 1 0 0 0 0 0 1 0 0 0 0 0 0 0 2 0 0 1 0 2 0 0 2 1 1 1 1 0 0 0 0 1 2 0 0 2 0 2 0 1 1 2 1 0 0 0 1 0 0 1 1 0 1 0 1 0 0 0 0 0 0 2 1 2 1 0 2 2 0 1 1 2 1 0 0 0 2 0 2 0 0 0 1 0 0 0 1 2 1 1 1 1 0 1 1 0 0 0 0 2 1 2 2 0 0 2 0 1 0 2 0 0 0 0 0 0 0 0 0 0 1 1 0 1 1 0 1 1 2 0 2 1 0 0 0 0 1 0 0 0 0 0 0 0 0 1 0
159 0 0 0 0 0 0 2 1 1 0 0 0 1 1 0 0 1 0 2 2 0 0 0 0 0 0 1 1 2 2 0 1 2 0 1 1 2 0 1 1 1 1 1 1 1 0 0 0 1 0 0 1 1 0 1 0 0 1 1 0 2 0 1 1 1 1 0 0 0 0 2 1 0 1 2 2 0 1 0 1 1 0 0 2 0 0 0 2 2 0 2 0 2 0 0 0 1 0 0 0 0 0 1 1 1 2 0 0 2 0 0 0 1 0 1 1 0 1 1 1 0 2 1 0 0 0 1 1 0 1 1 1 0 0 0 1 0 0 0 0 0 0 0 1 1 0 0 0 1 0 1 0 0 0 0 0 1 1 1 0 0 1 1 0 0 0 1 0 0 0 0 0 0 1 0 0 0 2 2 0 2 0 1 0 0 1 0 0 0 0 1 1 1 1 1 0 1 0 2 2 0 0 1 1 0 2 0 2 0 0 1 2 0 2 0 2 0 1 0 1 2 2 2 0 0 0 0 0 0 0 0 0 0 1 0 0 2 0 0 0 0 2 1 0 0 0 0 2 0 0 0 1 0 0 0 0 0 0 0 0 0 1 1 0 0 1 0 2 0 0 1 1 1 1 1 0 1 1 1 1 1 2 0 1 0 2 2 0 2 1 1 1 0 2 0 1 1 1 0 0 0 2 2 1 0 1 2 0 0 1 0 2 2 2 0 2 0 0 0 1 1 1 2 1 0 1 0 1 1 2 0 0 1 0 0 0 1 0 1 0 1 0 0 1 1 1 0 2 2 0 0 1 1 1 1 1 1 0 1 0 0 0 1 0 0 0 1 1 0 2 0 0 0 0 0 2 2 0 0 0 1 1 1 0 0 0 0 0 0 0 0 0 0 1 1 0 1 0 0 0 0 0 2 0 1 0 0 0 0 1 1 0 0 0 1 1 1 0 0 0 2 1 0 0 1 1 0 0 0 0 0 0 2 0 2 0 0 0 0 1 0 0 1 0 0 0 1 1 1 1 0 0 1 2 0 2 1 0 1 1 0 1 0 0 1 0 1 0 1 1 1 1 2 1 1 0 1 2 1 1 1 0 1 1 1 1 2 2 0 0 0 0 1 2 0 1 0 0 0 0 1 0 1 0 2 2 1 0 1 0 1 0 1 1 1 0 2 2 2 0 0 2 2 1 0 0 0 1 2 0 1 1 1 1 0 1 1 0 1 2 2 1 1 1 2 1 1 1 0 0 0 0 2 0 1 1 1 0 0 0 0 0 1 1 0 1 1 1 0 0 1 0 0 0 0 0 2 0 2 0 0 1 0 1 1 1 0 1 2 0 0 0 0 1 0 1 0 0 0 0 1 0 0 2 2 1 0 0 1 0 0 0 2 1 0 0 1 0 1 0 0 0 0 0 1 1 1 0 0 0 1 1 0 0 1 2 0 0 0 0 1 1 2 0 0 1 0 2 0 0 2 2 0 0 1 0 1 1 0 0 0 2 1 2 1 0 1 1 0 0 0 0 1 1 1 1 0 0 0 0 0 0 0 0 0 0 1 2 0 2 1 0 0 0 0 0 0 0 2 0 1 0 0 1 0 0 1 0 0 1 0 0 0 0 0 0 0 0 0 0 1 0 2 0 1 0 1 1 0 1 1 1 0 0 1 0 0 0 1 0 1 0 0 0 1 0 1 0 0 0 0 1 0 1 0 0 0 0 0 0 0 2 2 0 0 1 1 2 2 1 0 2 0 0 0 0 0 0 2 0 0 0 0 1 1 1 1 1 1 1 1 2 1 0 0 0 0 0 1 0 0 0 0 1 0 1 0 0 2 0 1 1 1 2 1 0 0 0 0 1 0 1 0 0 0 0 1 1 2 0 1 2 0 0 0 0 0 0 0 0 0 0 0 0 0 0 1 0 0 1 0 1 0 1 0 1 0 0 0 0 1 2 0 0 2 0 0 1 0 0 0 1 0 1 1 0 1 1 1 2 0 0 0 0 0 0 1 0 0 1 0 1 1 1 1 2 2 0 0 0 1 0 0 2 2 0 0 0 1 0 0 0 0 0 0 2 0 2 2 0 2 2 0 0 0 0 1 0 0 0 1 0 2 0 0 0 1 0 1 0 0 1 0 0 0 0 1 1 2 0 0 2 0 0 0 0 2 0 0 0 1 0 0 1 0 1 1 1 0 1 0 1 1 0 1 0 0 2 0 0 2 0 0 0 0 0 1 1 0 0 0 0 1 1 0 0 0 0 0 0 1
160 0 0 2 0 0 2 2 0 2 0 0 1 1 0 0 1 1 1 0 1 1 0 1 0 0 2 1 1 1 2 0 0 0 0 0 2 1 0 1 1 1 0 0 0 0 1 0 0 1 0 0 0 1 1 1 1 0 0 1 0 1 2 1 0 0 0 0 0 1 1 0 2 2 2 2 2 1 2 1 0 1 1 1 1 0 0 0 0 2 0 0 0 1 1 0 1 2 1 1 1 0 1 0 1 1 2 1 1 1 0 2 1 2 1 2 2 0 2 0 0 0 2 1 0 1 1 0 0 0 0 0 1 0 0 0 2 0 0 0 1 0 0 0 2 2 0 0 0 0 0 0 0 0 1 0 0 0 0 0 0 0 0 1 2 2 2 0 0 0 0 0 1 0 0 0 0 0 1 1 0 1 0 2 1 0 2 2 1 0 1 2 1 1 1 1 1 1 0 0 0 0 0 0 1 0 1 1 1 0 0 1 2 0 0 0 0 0 1 0 2 2 2 2 0 0 0 0 0 0 0 0 0 0 2 0 0 2 0 0 0 0 2 2 0 0 0 0 2 0 0 0 2 0 1 0 0 0 0 0 0 0 2 2 0 0 0 2 1 1 1 0 1 1 0 0 0 1 2 1 1 1 1 1 2 1 2 0 0 1 0 0 2 0 2 0 1 1 1 0 0 0 0 0 0 0 1 1 2 2 0 0 1 0 2 0 2 1 0 0 1 1 2 2 2 0 1 0 0 0 2 0 0 0 0 0 0 2 0 1 0 1 1 0 1 1 1 0 2 0 0 0 0 0 0 1 1 1 0 2 0 0 2 0 0 0 0 1 2 1 1 1 1 1 0 0 2 0 1 0 1 2 0 0 1 2 0 0 0 1 0 1 0 0 2 1 0 2 0 0 0 1 0 2 1 1 1 0 0 0 1 0 0 0 0 1 1 0 1 0 0 0 1 1 1 1 1 0 0 0 1 0 1 1 1 1 1 2 1 0 1 0 0 0 0 0 0 0 1 0 0 0 0 1 1 0 1 2 2 2 0 2 0 0 0 1 0 2 0 1 2 2 2 0 2 0 2 1 2 0 1 0 0 0 0 1 0 2 2 0 0 0 0 2 1 0 0 1 1 0 1 1 1 1 0 1 1 1 0 2 0 0 0 1 1 0 0 1 0 1 1 1 2 2 1 0 0 1 0 1 1 0 2 1 1 0 1 0 1 1 0 0 2 2 2 2 0 1 1 0 0 0 0 2 0 1 0 0 0 1 0 0 0 1 1 0 2 0 0 0 1 2 1 0 0 0 2 0 0 1 0 0 0 0 1 1 1 0 0 1 0 1 1 1 0 0 0 1 1 1 1 1 0 0 1 2 1 0 2 0 0 0 0 1 1 1 1 1 0 0 1 1 0 0 1 1 1 2 0 0 0 1 0 0 0 0 2 0 0 0 0 1 0 0 2 0 1 0 0 0 0 0 1 0 1 2 0 1 0 0 0 0 2 0 1 1 0 1 1 1 0 0 0 0 0 1 1 0 0 0 1 0 2 1 2 2 1 0 2 0 0 0 0 0 1 0 0 0 0 0 0 1 0 0 1 0 0 2 0 0 0 0 0 1 0 0 0 1 1 1 0 0 1 2 0 2 0 1 1 0 1 1 0 0 0 0 1 0 0 1 1 1 1 1 0 0 0 0 0 0 0 0 0 0 0 0 0 0 1 0 0 0 2 2 1 0 1 2 1 1 0 0 1 0 0 2 0 0 0 1 1 2 0 0 0 0 0 2 0 2 0 1 2 0 0 0 0 1 0 2 0 0 0 0 1 0 0 0 1 2 1 1 1 1 1 0 1 0 2 0 2 2 1 1 0 0 1 2 1 2 0 0 2 0 0 1 1 1 1 1 0 0 0 0 0 0 0 1 0 1 0 1 1 0 1 1 0 0 1 0 1 2 0 0 0 1 0 0 2 2 0 0 0 0 2 0 0 1 1 1 1 1 0 0 0 0 0 1 0 0 2 0 0 2 1 1 2 1 0 1 1 0 1 1 2 2 1 1 0 2 0 0 0 0 1 1 2 1 2 0 0 2 2 1 2 2 1 1 1 0 0 2 0 1 0 0 0 1 0 0 0 1 2 0 1 0 0 0 2 0 2 0 1 0 0 0 0 2 0 0 1 0 0 0 2 2 2 1 1 0 1 0 0 0 0 0 2 0 2 0 0 2 0 0 0 0 0 0 0 0 0 0 2 0 2 0 0 0 0 0 0 0
161 1 0 2 0 0 1 1 1 1 0 0 0 1 1 0 0 1 1 1 2 0 0 2 0 0 2 0 1 0 1 0 1 1 1 1 2 1 0 1 1 1 1 1 2 0 0 0 0 1 0 0 0 0 1 1 0 1 2 1 1 1 0 0 0 0 0 0 0 0 0 0 2 0 1 2 2 1 1 1 1 2 0 0 1 0 0 0 0 2 0 0 0 2 0 0 0 1 0 1 1 0 0 1 1 1 2 0 0 2 0 2 0 1 0 0 1 0 0 1 1 0 2 1 0 1 1 2 2 0 0 0 0 0 0 1 1 0 0 0 1 0 0 0 1 1 1 0 0 1 0 0 0 0 1 0 0 0 0 1 0 0 2 2 1 2 1 1 1 2 1 1 0 2 2 0 0 0 0 0 0 0 1 2 0 0 2 2 0 1 1 2 0 0 2 0 0 0 0 1 1 1 0 1 0 1 2 2 1 0 0 2 1 0 1 0 0 0 2 2 2 0 1 1 0 1 1 0 0 0 0 0 0 0 2 0 0 2 0 0 0 0 2 1 0 0 0 0 2 0 0 0 1 1 1 0 0 0 0 0 0 0 0 0 1 1 0 1 2 2 0 1 2 2 0 1 0 1 1 0 0 1 1 0 2 1 0 1 1 2 1 2 1 0 2 0 2 2 0 1 0 0 0 0 0 0 1 2 1 1 0 0 1 0 0 0 2 0 0 1 0 0 0 1 2 0 1 0 1 1 2 1 0 0 0 0 0 2 0 2 0 1 1 0 1 1 1 0 1 1 0 1 2 2 1 0 1 1 0 2 0 0 1 1 1 0 0 1 2 0 2 0 0 0 0 0 2 0 0 0 1 0 0 0 1 1 0 0 0 0 0 0 0 0 2 1 0 1 0 0 0 0 0 1 0 0 1 2 0 0 1 0 0 0 0 2 0 0 0 0 2 1 0 0 1 2 2 0 0 0 2 0 0 2 0 1 0 2 1 0 1 0 0 0 1 2 0 0 2 0 0 1 0 2 1 1 1 1 0 1 1 1 0 0 0 2 1 1 0 1 1 1 2 2 1 0 2 2 1 0 1 0 0 1 0 2 0 0 0 0 1 1 1 1 1 0 0 1 2 1 1 1 2 0 0 1 1 0 0 1 0 1 1 0 1 0 0 2 0 0 0 1 2 2 1 0 0 0 0 0 0 1 1 1 1 0 2 1 0 0 2 1 1 1 2 1 1 1 1 0 0 0 0 2 0 0 0 0 2 0 0 0 1 0 0 0 0 0 0 0 1 2 0 0 0 0 0 0 0 0 1 1 0 0 0 0 0 0 1 0 1 0 1 1 0 0 0 0 1 1 0 1 1 1 2 2 0 0 1 0 1 0 0 1 1 2 1 1 0 0 1 2 0 0 0 0 2 2 0 0 1 0 0 0 0 0 2 0 0 0 0 0 0 1 1 0 0 2 0 0 0 2 1 0 1 1 0 0 2 0 0 0 0 1 1 0 0 1 1 0 0 1 0 0 0 2 0 0 0 0 0 1 2 0 0 1 1 2 0 1 1 2 0 0 0 1 1 0 0 1 1 1 0 0 2 0 0 2 0 0 1 1 0 0 2 2 1 0 0 0 0 0 2 2 0 1 0 2 2 0 1 1 1 0 0 1 1 0 0 1 0 1 0 0 0 1 1 1 0 0 0 1 0 0 0 1 0 0 1 0 0 1 2 0 0 0 0 1 1 1 0 0 2 1 0 0 0 0 1 0 2 2 1 0 0 0 1 0 0 0 2 0 2 1 0 0 0 1 0 2 0 0 0 0 1 0 1 0 0 2 1 1 1 1 1 0 0 0 1 0 1 1 1 0 0 0 0 1 1 2 0 1 1 0 0 1 0 0 0 0 0 0 0 0 0 0 0 0 0 0 0 2 2 1 0 0 1 0 0 0 0 0 1 0 0 2 0 1 2 0 0 0 1 0 2 1 1 1 1 0 1 0 0 0 0 0 0 1 1 0 1 0 0 1 2 2 2 1 0 0 0 2 2 2 1 2 0 1 0 0 0 0 0 0 0 1 1 1 2 1 1 1 2 1 0 0 1 1 0 0 0 1 0 1 0 1 1 1 0 0 0 0 1 1 2 0 0 0 2 0 0 0 2 0 0 0 0 2 0 0 1 1 0 0 2 0 1 0 0 0 0 0 0 0 0 0 2 0 1 0 0 0 0 0 0 0 0 1 0 0 0 2 1 0 2 0 0 1 1 0 1 1
162 0 0 1 0 0 2 1 2 0 0 1 1 1 1 0 0 1 1 2 2 0 0 2 0 0 1 2 2 0 2 0 0 2 2 0 2 1 0 0 0 2 0 0 1 0 1 0 0 0 1 1 1 1 0 2 0 0 0 0 1 1 0 0 0 0 0 1 0 0 0 0 2 0 2 2 2 1 2 0 1 1 1 1 1 0 0 0 0 2 0 0 2 1 1 0 1 0 0 0 0 0 1 0 1 1 2 0 1 1 0 1 1 1 1 1 1 0 1 1 1 0 1 1 0 1 1 1 1 0 0 0 0 0 0 0 0 0 0 1 0 0 0 0 0 0 0 0 0 0 0 0 0 0 0 0 0 1 0 0 0 0 1 1 1 2 2 0 1 2 1 1 0 2 2 0 0 0 0 1 0 1 0 1 0 0 1 2 1 1 0 2 1 1 0 1 2 0 0 0 0 0 0 2 1 0 1 1 1 0 0 1 2 0 2 0 0 0 2 2 2 0 1 2 0 1 1 0 0 0 0 0 1 1 2 1 0 2 0 0 0 0 2 1 0 0 0 0 2 0 0 0 1 0 0 1 0 0 0 0 0 0 0 1 0 0 1 0 1 1 0 1 1 1 1 1 0 1 0 0 0 1 2 1 1 0 2 0 0 2 1 1 2 0 2 0 2 0 0 1 1 0 1 1 1 1 2 2 2 2 0 1 0 1 2 0 2 1 1 1 1 1 2 0 1 0 0 1 0 2 0 0 0 0 0 0 0 0 0 1 0 1 0 0 0 0 2 1 1 2 1 1 2 2 0 0 1 1 1 0 1 1 1 0 1 1 0 1 2 0 2 0 1 1 0 0 2 0 1 0 1 1 0 0 0 0 0 0 0 0 0 1 2 0 2 1 1 0 0 0 0 1 0 2 2 0 0 0 0 0 0 2 0 0 0 2 2 0 0 1 1 1 0 1 1 2 1 0 0 0 0 0 0 2 1 0 1 0 0 0 0 0 0 1 0 1 0 0 1 0 0 0 0 1 2 1 2 1 1 1 1 1 0 1 0 0 0 0 0 0 0 0 2 0 0 1 0 2 0 0 2 1 0 0 0 1 0 1 1 1 0 0 1 0 1 0 0 2 2 0 1 0 0 2 0 2 2 1 0 0 0 2 0 1 0 1 1 2 0 2 2 0 1 2 0 1 0 0 1 1 0 0 1 0 1 0 2 0 2 2 0 0 2 2 2 2 1 0 0 0 0 0 0 1 1 1 0 0 1 0 1 0 1 0 0 0 1 0 0 0 1 1 1 0 1 0 2 1 0 1 1 0 0 0 0 0 0 0 0 1 0 0 1 0 1 1 2 1 1 0 0 2 0 1 1 2 1 1 2 1 1 1 0 0 0 0 0 1 0 0 0 1 1 1 1 0 1 0 0 0 0 1 0 0 0 1 2 1 0 1 1 0 1 1 0 0 1 1 1 0 1 1 1 1 0 2 0 1 1 0 0 0 0 1 2 1 0 1 0 0 0 1 0 0 1 1 1 0 0 0 1 2 2 1 2 2 0 2 1 1 1 1 1 0 0 0 0 0 0 0 0 1 0 0 2 0 1 2 0 0 1 0 0 1 1 1 0 1 0 0 0 0 0 2 0 2 1 1 0 0 0 0 1 1 0 2 1 0 0 0 0 1 0 0 0 0 0 0 0 0 0 0 0 0 1 1 0 0 1 0 0 0 2 1 0 1 2 0 0 0 0 0 2 1 0 0 0 0 1 2 0 0 0 0 0 2 0 1 0 1 1 0 2 2 0 0 0 0 0 1 0 0 1 0 1 0 0 1 1 1 0 0 2 2 2 0 0 0 0 0 2 1 1 1 0 0 1 1 2 2 2 0 2 1 0 1 0 0 0 1 0 0 0 0 0 1 1 1 0 0 0 1 1 0 1 1 0 0 0 0 0 1 0 0 0 2 0 0 0 1 1 0 0 0 2 1 0 1 1 1 2 0 0 0 0 0 1 2 0 0 1 0 0 1 1 1 1 2 0 0 0 1 1 1 0 2 0 1 0 1 0 0 0 0 1 1 2 0 2 2 0 2 2 0 0 0 1 1 0 0 1 1 0 1 0 0 0 1 0 1 0 0 1 0 0 1 1 1 0 0 2 0 0 1 1 0 1 1 1 1 1 0 0 0 2 0 1 0 0 0 0 0 0 0 0 2 0 0 0 0 0 0 0 0 0 0 0 0 0 0 0 0 0 1 1 0 0 0 0 0 0 0
163 1 0 0 0 0 1 2 2 1 0 0 0 0 0 0 0 1 0 1 1 0 0 2 0 0 0 1 0 2 2 0 2 2 0 0 2 1 0 1 1 1 0 0 1 0 1 0 0 0 0 1 0 0 0 0 0 0 0 2 0 0 1 1 1 1 1 0 0 0 0 1 1 0 1 2 2 2 2 0 2 2 0 1 2 0 1 1 2 2 0 1 1 1 1 1 1 2 2 2 2 0 0 0 1 1 2 1 0 2 0 1 0 2 0 2 2 0 0 0 0 0 1 2 1 1 1 2 0 2 0 0 0 0 0 0 0 0 0 0 1 0 0 0 2 2 1 0 0 1 0 0 0 0 1 0 0 1 0 0 0 0 1 2 2 2 2 1 0 1 1 1 0 2 2 0 0 2 0 0 0 0 0 1 0 0 1 1 0 0 0 1 1 0 2 0 1 0 0 0 0 1 0 1 1 0 1 1 0 0 1 2 1 0 1 0 0 0 1 1 2 1 2 1 0 1 0 0 0 0 0 0 0 0 2 0 0 1 0 0 0 0 2 2 0 0 0 0 1 1 1 1 1 0 0 1 0 1 1 1 1 1 0 0 0 0 1 0 2 1 0 1 1 1 0 0 0 1 1 0 0 1 2 0 0 0 2 1 0 2 0 0 0 0 2 1 2 0 0 0 0 0 0 0 0 0 0 2 1 1 0 1 1 1 2 1 2 0 1 0 1 2 0 1 2 0 2 0 0 0 1 0 0 0 0 0 0 1 0 1 0 0 1 0 0 0 1 0 2 1 1 0 2 2 2 0 1 2 0 1 0 0 2 0 1 1 0 2 2 0 2 0 1 1 0 0 2 0 2 0 1 1 2 1 0 2 0 0 0 0 0 0 0 0 2 0 0 0 2 2 0 2 0 1 0 0 0 0 1 1 1 1 0 0 0 1 0 0 0 1 0 1 0 2 0 0 0 1 1 1 2 0 0 1 1 1 0 1 1 0 0 0 0 2 0 0 0 0 1 0 0 0 0 2 0 0 0 2 2 2 2 1 1 2 0 0 0 1 0 1 1 1 1 2 1 1 0 1 2 0 1 0 0 1 1 1 1 0 0 0 1 1 1 1 2 0 0 0 0 1 0 1 2 0 0 1 1 0 0 1 0 2 0 0 1 0 0 2 1 1 1 1 2 2 0 0 0 1 0 0 1 0 0 0 0 0 1 1 1 2 0 0 1 1 2 0 1 1 1 0 0 0 0 2 1 0 0 1 2 0 0 0 1 1 1 0 2 1 1 1 0 1 1 0 1 0 2 2 0 2 0 0 0 0 0 0 0 0 1 2 0 0 2 0 1 0 1 0 0 0 0 2 0 1 2 2 0 1 1 0 0 0 0 0 0 0 0 1 1 1 1 2 0 0 0 1 1 2 0 0 0 0 0 0 0 0 2 0 1 0 0 0 0 1 1 0 1 2 0 0 0 2 1 1 0 1 0 0 1 0 0 0 1 1 1 1 1 1 1 1 0 0 0 0 0 1 1 0 0 0 1 0 2 1 2 2 1 1 1 1 1 1 0 0 1 0 0 0 0 1 0 1 0 1 0 0 2 2 0 0 0 0 0 0 0 1 0 0 0 0 0 0 0 1 1 2 0 1 1 0 1 1 0 0 0 0 0 0 0 1 0 1 0 0 0 0 0 0 0 0 0 0 0 0 0 0 1 1 1 1 1 1 2 0 0 0 0 2 2 2 0 0 2 0 0 2 0 1 0 2 0 0 1 1 1 1 1 2 0 2 0 0 2 0 0 0 1 1 0 1 0 0 0 1 1 0 0 0 0 2 0 0 1 1 1 0 0 0 2 0 1 2 0 1 0 0 0 1 1 2 1 0 1 1 0 1 1 0 0 0 0 0 0 0 0 0 0 0 0 0 0 2 1 0 1 0 0 0 0 0 0 0 1 0 0 1 0 0 1 1 0 0 1 1 2 2 0 1 0 0 1 1 0 0 0 0 2 0 0 0 2 0 0 2 2 2 2 2 0 0 0 2 1 1 2 2 0 0 0 1 0 0 1 0 1 1 1 1 2 1 0 2 1 1 1 2 2 1 1 0 0 1 0 1 1 0 0 1 0 1 0 0 2 2 2 0 1 0 1 0 1 0 2 0 0 0 2 1 0 1 0 0 1 0 1 0 1 0 0 0 0 0 0 0 0 1 1 0 2 0 0 2 2 2 0 1 1 1 1 1 1 0 0 1 1 0 0 0 0 0 0 0
164 0 0 2 0 0 2 2 0 1 0 0 0 1 1 0 0 0 0 1 1 0 0 0 1 1 1 2 2 0 1 1 0 2 0 0 2 1 0 1 1 1 1 1 2 0 0 0 0 1 1 1 0 0 2 1 0 0 0 1 1 2 0 1 0 0 0 1 0 0 0 0 0 0 0 2 2 1 2 0 0 1 0 2 2 0 1 1 1 2 1 1 1 1 0 0 0 1 1 1 1 1 0 1 1 1 2 1 1 1 0 1 0 0 2 2 2 0 0 2 2 0 1 1 1 0 0 0 0 0 0 0 1 0 1 1 0 1 0 1 1 0 0 0 1 1 1 0 0 0 0 0 0 0 0 0 0 1 0 1 0 0 2 2 0 1 0 1 1 1 1 1 1 2 1 0 1 0 0 1 1 1 0 2 0 0 1 1 0 0 1 1 0 0 2 0 1 1 0 1 1 0 0 1 1 1 1 0 2 0 0 1 2 0 1 0 1 0 2 2 2 0 2 1 0 0 0 0 0 0 0 1 0 0 1 0 0 1 0 0 0 1 2 2 0 0 0 0 2 0 0 0 1 0 0 0 0 0 0 0 0 0 0 0 1 0 0 0 2 1 1 1 2 2 0 0 1 1 1 1 1 2 2 1 2 1 1 0 0 2 1 1 2 0 2 0 2 0 0 0 0 0 2 2 2 0 0 2 0 1 0 1 2 2 1 1 2 0 0 1 1 1 1 1 2 0 1 0 0 0 1 0 0 0 0 0 0 1 0 2 0 2 2 0 1 1 1 0 2 0 0 0 1 2 0 0 2 1 0 2 0 0 1 0 1 0 0 2 2 1 1 1 1 1 1 1 2 1 1 1 2 0 1 1 0 1 0 0 0 0 0 1 1 0 1 2 0 1 0 0 0 0 0 1 1 0 0 0 0 0 0 0 0 0 0 2 1 2 0 0 0 2 0 1 0 0 0 0 0 0 0 1 0 2 0 1 0 0 1 1 1 0 0 1 0 1 1 0 0 0 0 0 0 1 2 1 2 2 2 2 2 2 0 0 0 2 0 1 0 0 1 1 1 2 1 0 0 2 2 1 1 1 0 1 1 2 1 1 0 1 1 0 0 0 1 0 0 1 1 1 0 2 1 1 1 0 1 1 0 0 0 2 0 1 1 0 0 2 2 1 0 1 1 1 0 1 1 0 1 2 0 0 1 0 1 0 2 0 0 0 1 1 2 2 2 0 2 2 2 0 0 0 0 0 2 1 1 0 1 0 0 0 0 1 1 0 1 1 1 0 0 1 1 0 0 0 1 1 1 1 0 0 0 0 0 0 0 0 1 2 0 0 1 1 0 0 0 1 1 1 1 1 0 0 0 2 0 1 2 1 1 1 0 1 0 0 0 0 0 0 1 1 1 0 1 1 1 2 0 0 0 2 0 0 0 1 2 1 0 0 0 0 1 1 0 0 1 1 2 0 0 0 1 0 1 1 0 0 1 1 0 0 1 2 2 2 0 1 0 2 1 1 0 1 1 1 1 1 1 1 2 0 2 1 1 2 0 2 2 0 1 0 0 1 1 0 0 0 0 1 0 1 0 0 0 0 1 2 0 0 1 0 0 0 1 1 1 0 0 0 0 0 1 1 1 2 0 0 0 0 0 0 1 0 0 1 0 0 1 2 1 2 0 1 0 0 0 0 0 0 0 0 0 0 0 0 1 0 0 0 0 0 2 0 0 1 1 2 2 2 0 0 2 0 0 1 0 1 1 1 2 1 1 1 1 1 1 0 0 0 1 0 2 0 0 0 1 0 1 1 0 0 0 0 1 0 1 0 1 2 0 0 0 0 0 0 0 0 2 0 2 2 1 1 0 0 1 1 0 1 0 0 1 1 0 0 0 0 1 1 0 0 1 0 1 1 1 0 0 0 0 2 0 0 2 0 0 0 0 0 0 2 1 0 0 1 0 0 0 1 0 0 0 0 1 0 0 1 0 1 1 0 0 0 0 0 0 2 0 0 2 0 2 0 0 0 2 2 0 1 0 1 0 0 2 2 0 0 0 0 0 0 0 0 1 0 2 1 2 1 0 2 2 1 0 0 1 0 0 1 0 2 0 0 0 0 0 1 1 0 0 1 1 0 0 0 1 1 1 1 0 0 0 0 1 0 1 2 1 1 0 1 0 1 1 0 1 0 0 0 0 1 0 0 0 1 1 0 0 1 1 0 0 0 0 0 0 0 0 0 0 0 0 1 1 0 0 0 0 0 0 2
165 1 0 1 0 0 0 2 2 0 0 1 1 2 2 0 0 0 0 2 2 0 0 0 0 0 0 1 1 0 2 0 1 1 0 0 2 1 1 0 0 0 1 1 2 0 0 0 1 2 0 1 1 1 0 1 0 0 0 2 0 1 2 1 0 1 1 0 0 0 0 0 1 0 1 2 2 1 2 0 2 2 0 2 2 0 0 0 2 2 0 1 1 1 0 0 0 1 1 1 1 0 0 1 1 1 2 0 0 2 0 2 0 0 1 1 1 0 1 0 0 0 2 0 0 0 0 1 0 1 0 0 0 0 1 1 0 0 1 0 2 0 0 0 2 2 1 0 0 1 0 0 0 0 0 0 0 0 1 0 0 0 1 2 1 1 0 1 0 0 0 1 0 2 0 0 0 0 0 1 0 1 0 2 0 0 2 2 0 0 2 2 0 0 2 0 1 0 1 1 1 1 0 0 1 0 1 1 1 0 1 1 1 1 1 1 0 2 2 1 1 0 2 2 1 0 0 1 0 0 0 0 1 2 1 2 0 2 0 0 0 1 2 1 0 0 0 0 2 0 0 0 1 0 0 0 0 1 0 0 0 0 0 1 0 0 0 0 1 0 2 0 1 2 0 1 1 1 1 1 1 1 1 0 2 1 0 1 0 2 2 0 1 0 2 0 1 0 0 0 1 0 1 1 1 1 1 2 0 1 0 1 2 1 1 0 1 1 1 1 1 1 1 1 1 0 0 1 1 1 1 1 0 0 0 0 0 1 0 1 1 1 2 2 1 1 1 0 1 1 0 0 2 2 2 0 2 1 0 0 0 0 1 1 0 0 0 2 2 0 2 0 0 0 0 0 0 1 1 0 0 1 1 1 1 0 0 1 1 0 0 0 1 1 2 0 2 0 2 2 0 2 0 2 0 0 1 1 0 0 0 0 1 0 0 1 0 0 1 1 0 0 0 1 1 1 1 1 1 1 1 1 0 1 0 1 0 1 1 1 1 0 0 0 0 0 0 1 0 0 0 0 0 2 1 1 1 2 1 2 1 2 1 1 0 1 1 0 0 0 1 1 2 1 1 1 0 1 2 0 0 1 0 2 1 2 1 2 2 0 0 0 1 2 0 0 0 1 1 1 0 0 1 1 0 1 1 1 0 1 0 1 1 1 0 0 0 2 2 1 0 1 2 1 0 0 0 1 0 1 1 0 0 0 0 0 1 1 0 2 2 2 1 1 2 1 1 0 0 1 0 1 0 2 0 0 1 1 0 1 0 0 1 1 1 1 1 1 1 1 1 1 1 0 1 0 1 0 0 0 2 0 1 0 0 0 0 0 2 2 1 0 1 0 0 0 0 0 0 1 0 1 0 0 1 1 1 0 2 1 1 0 0 2 0 0 0 1 0 0 1 2 1 0 1 0 2 2 0 0 1 1 0 0 0 0 2 0 1 0 0 0 1 1 1 0 0 0 0 0 0 0 0 2 0 2 0 1 2 0 0 0 0 0 0 0 0 1 1 0 0 1 1 0 0 2 1 0 1 0 1 1 2 1 2 2 0 2 1 1 1 1 2 0 0 1 1 1 0 2 0 2 0 1 1 1 1 2 0 0 0 0 0 0 0 1 1 0 0 0 0 0 0 2 1 1 1 1 1 0 1 1 0 1 0 1 1 0 1 2 1 2 0 0 0 2 0 2 0 0 0 0 0 0 0 1 0 0 1 0 0 0 2 1 0 1 2 2 2 2 0 0 2 0 1 1 1 0 0 2 2 2 0 0 0 2 0 1 0 1 0 1 2 0 1 1 1 1 0 0 0 0 0 0 1 1 0 0 1 2 0 0 1 1 1 0 0 0 2 0 2 2 0 0 0 0 0 1 0 2 0 0 1 0 0 0 1 0 1 0 2 1 0 0 0 0 0 1 0 0 1 1 2 0 0 1 1 0 0 1 0 2 1 0 1 0 1 0 2 1 0 0 1 0 1 0 0 2 0 0 1 1 0 0 0 0 0 1 0 1 2 0 0 2 2 2 2 2 1 0 0 2 1 0 2 2 1 0 1 2 1 0 1 0 1 1 1 1 2 2 0 2 2 1 0 0 1 1 0 0 0 1 0 1 1 0 0 1 0 1 0 0 2 1 2 0 1 0 0 1 1 1 0 0 1 0 2 2 0 0 0 1 1 0 2 0 0 0 0 0 0 0 0 0 0 1 1 1 0 0 0 0 0 1 0 1 2 0 0 0 0 0 0 0 1 0 0 0 1 0 1 1
166 1 0 2 0 0 1 2 1 2 0 0 0 0 0 0 0 2 1 2 2 1 0 1 0 0 1 2 1 1 2 0 1 2 0 0 2 1 0 1 1 1 1 1 2 0 1 0 0 1 0 0 1 1 1 1 0 0 1 2 0 1 0 1 0 0 0 0 0 0 0 0 2 0 1 2 2 1 1 1 1 2 0 1 1 0 0 1 1 2 0 1 2 2 0 0 0 0 0 0 0 1 0 0 1 1 2 2 1 1 0 1 0 1 0 1 2 0 1 1 1 0 2 1 0 1 1 2 2 0 0 0 1 0 0 0 1 1 1 0 0 0 0 0 0 0 0 0 0 2 0 2 0 0 0 0 0 1 0 2 1 0 1 1 1 1 1 1 1 1 1 2 2 1 2 0 1 0 1 1 0 1 1 2 0 0 2 2 1 2 0 2 0 0 1 0 1 0 1 0 0 0 0 1 1 0 2 1 1 0 1 1 1 0 1 1 1 1 1 0 1 1 1 1 0 0 0 1 1 1 0 0 1 1 1 0 1 0 2 2 0 0 2 2 0 0 0 0 2 0 0 0 1 0 0 0 1 0 0 0 0 0 1 1 0 0 0 0 2 1 1 0 1 1 0 0 1 1 2 1 1 0 2 0 2 0 2 1 0 2 0 0 0 0 2 2 2 1 1 1 1 0 0 0 0 0 0 2 0 0 0 1 1 1 1 0 1 0 0 0 1 1 1 2 0 0 0 0 1 0 2 2 0 0 0 0 0 1 0 0 0 0 1 0 1 1 1 0 1 1 0 1 2 2 2 0 1 1 0 1 0 0 1 0 1 0 0 2 2 0 2 0 0 0 0 0 1 0 1 0 0 0 1 1 0 1 0 1 1 0 1 2 1 0 1 1 1 1 1 1 0 1 0 1 0 0 1 1 0 0 0 0 0 1 1 1 0 0 0 0 0 1 0 1 0 1 1 0 0 0 2 0 0 2 0 2 0 2 1 0 1 0 0 0 1 2 1 1 0 2 0 0 0 2 1 1 1 1 1 0 2 0 0 0 0 2 0 1 0 0 1 1 1 2 0 0 0 1 1 0 2 0 0 2 1 1 1 1 0 1 1 1 0 0 1 0 1 1 1 0 1 1 1 1 0 2 2 1 0 0 0 2 1 1 0 0 0 2 0 0 0 2 2 2 1 0 0 1 1 1 1 0 1 0 1 0 1 0 1 2 1 1 0 0 1 2 1 2 2 0 0 0 0 1 1 1 0 1 0 2 0 0 1 1 1 1 1 1 1 1 0 0 1 0 0 0 1 2 0 2 0 0 0 0 0 0 0 1 1 2 0 0 0 0 0 0 0 1 1 1 1 1 0 0 1 1 1 0 1 1 0 0 0 0 0 0 0 1 0 0 0 1 0 0 1 1 1 1 0 0 1 1 1 0 0 0 2 0 0 0 2 2 1 1 0 0 2 1 0 1 0 2 1 1 0 2 0 0 2 0 0 0 0 0 0 0 1 1 1 0 0 1 0 2 2 2 0 0 1 0 0 0 2 1 2 2 2 1 2 0 1 1 0 1 1 0 0 0 0 1 0 2 0 0 2 0 1 1 1 1 0 0 0 0 0 1 0 0 0 0 0 0 0 2 0 2 0 1 1 0 0 0 0 0 0 0 1 0 0 2 1 1 0 0 0 0 0 1 0 0 0 1 0 0 0 0 0 1 0 0 0 0 1 0 0 0 1 1 0 0 0 0 2 0 0 0 0 0 1 1 1 2 0 0 0 1 0 2 1 2 0 1 2 1 0 0 0 1 0 1 1 0 0 0 1 0 0 0 1 2 0 0 1 1 2 1 1 1 1 0 2 2 1 0 0 0 0 2 2 2 2 0 1 0 0 0 0 0 1 1 0 0 0 0 0 0 0 1 0 1 0 1 0 0 2 0 0 0 0 0 0 1 0 0 0 0 0 0 1 0 0 0 0 1 2 1 1 1 1 1 2 0 0 0 0 0 0 1 0 0 1 0 1 0 2 0 1 2 0 0 0 1 1 1 1 1 1 0 0 1 1 0 1 1 1 1 0 0 2 1 0 2 2 0 0 0 0 1 0 0 0 2 0 0 0 1 1 0 1 0 0 0 0 0 0 1 1 0 0 0 1 0 1 0 1 0 1 1 0 0 2 0 1 0 1 0 1 0 0 0 0 0 0 0 0 0 2 0 0 0 0 0 1 1 0 0 0 1 1 0 0 0 0 0 1 0 0 0 1 0 1 0
167 0 0 1 0 0 1 1 2 0 0 1 1 2 2 0 0 0 0 0 0 1 0 1 0 0 0 2 2 1 2 0 1 1 0 1 1 1 0 1 1 1 0 0 1 0 1 2 0 2 0 2 1 1 0 1 0 0 1 0 0 0 2 2 0 0 0 0 1 1 0 1 0 0 0 2 2 0 1 0 1 1 1 0 0 0 0 0 1 2 0 0 1 1 1 0 1 0 0 0 0 0 1 1 0 0 2 0 0 2 0 2 0 2 0 2 1 0 0 2 2 0 2 1 0 1 1 1 0 1 0 0 0 0 2 2 0 0 1 0 1 0 0 0 0 1 0 0 0 1 0 1 1 0 0 1 0 0 1 1 0 1 1 2 0 2 1 1 0 1 1 0 0 2 1 0 0 0 0 0 0 0 0 2 2 2 0 1 1 0 2 2 0 1 0 1 0 0 0 0 0 1 0 1 1 0 2 1 1 0 0 0 1 1 2 2 2 0 2 2 2 0 1 1 1 0 0 0 0 0 0 0 0 1 2 1 0 2 0 0 0 0 2 1 1 1 1 0 1 0 0 0 0 1 1 0 2 0 0 0 0 0 0 0 0 0 0 1 0 0 0 2 1 1 1 1 0 2 2 2 2 2 1 0 0 0 1 2 0 2 1 1 2 0 2 0 2 1 0 1 1 0 1 1 1 0 0 2 0 0 0 1 2 2 0 0 2 0 0 0 0 0 0 2 1 0 1 1 1 1 2 2 0 0 0 1 1 1 0 1 1 1 1 0 0 0 0 0 2 0 0 0 0 0 0 2 0 2 0 2 0 0 1 0 0 0 0 2 2 1 1 1 1 1 0 0 2 0 1 0 1 0 1 1 0 1 0 1 0 0 1 1 2 0 1 1 1 2 1 1 1 1 0 2 2 0 0 0 0 0 0 1 0 0 0 2 2 0 0 0 0 1 0 0 1 1 0 2 2 2 1 1 0 0 1 0 0 0 0 0 2 0 0 0 0 1 0 0 0 1 0 0 0 2 1 1 1 2 2 2 1 2 0 0 0 2 0 1 0 0 0 0 1 1 1 0 1 2 2 2 2 0 0 2 1 2 1 0 0 0 0 0 0 1 0 0 0 0 0 0 0 2 1 1 0 1 1 1 0 1 0 1 1 0 1 0 0 2 0 0 0 2 1 1 0 1 0 0 1 1 0 0 0 0 0 0 0 0 0 0 1 1 2 2 2 1 2 2 2 0 0 0 1 2 1 0 1 0 0 1 0 1 0 2 2 0 2 1 1 1 0 0 0 0 0 0 1 2 0 2 0 0 1 0 0 0 0 0 1 2 0 0 0 0 0 0 0 1 1 1 1 1 0 1 1 2 0 0 1 2 1 0 0 1 0 0 0 1 0 0 2 1 0 0 0 0 1 0 0 0 0 2 1 0 0 2 2 1 1 0 2 1 0 0 1 0 1 2 1 0 1 1 2 0 0 1 0 1 1 0 0 0 0 0 0 0 0 0 1 0 0 1 0 0 0 2 0 0 1 0 0 1 2 1 1 2 1 2 1 0 2 0 1 0 0 1 1 1 1 1 0 1 0 0 0 0 0 2 0 0 1 0 0 1 0 0 0 1 0 0 0 1 0 2 0 2 0 0 0 0 0 0 1 0 0 2 0 0 0 0 0 0 0 1 0 0 1 1 0 0 0 0 0 0 0 1 0 0 0 0 0 0 2 1 1 1 1 2 2 2 1 0 2 0 0 0 0 0 0 2 0 0 0 0 0 1 0 1 1 1 1 1 2 2 0 0 0 1 0 1 0 0 0 0 1 0 1 2 0 0 0 0 1 0 0 0 1 1 1 0 1 1 1 2 0 0 2 0 1 2 0 1 2 0 0 1 1 0 1 0 2 1 0 0 1 0 1 1 1 0 0 1 1 0 1 0 1 0 0 1 0 1 1 0 0 1 0 0 2 0 0 0 1 0 1 0 0 0 0 1 1 0 0 0 0 0 0 2 0 0 1 0 0 2 2 2 2 2 0 0 0 1 2 1 2 2 0 2 0 0 0 0 1 0 0 0 2 1 1 1 0 1 0 2 1 2 1 1 0 0 1 1 0 0 1 1 0 1 0 1 0 0 2 0 2 0 0 0 0 0 1 0 2 0 0 0 0 1 0 0 2 0 1 0 0 0 2 0 0 0 0 0 0 0 0 0 1 0 1 0 0 0 1 2 0 0 0 1 1 1 1 0 0 0 1 0 1 1 1 0 0 1
168 1 0 2 0 0 2 1 2 0 0 0 1 1 1 0 0 1 0 2 1 1 0 2 0 0 0 1 2 1 2 1 1 2 2 1 2 0 0 1 0 1 1 1 1 1 1 1 0 2 1 2 0 0 2 1 0 0 1 2 0 2 1 2 0 1 1 0 0 0 0 1 2 0 2 2 2 1 2 1 0 1 1 1 1 0 0 1 2 2 1 1 2 2 1 0 1 0 0 0 0 0 0 0 2 0 1 1 1 1 0 1 1 2 1 2 2 0 2 0 0 0 1 2 1 1 1 1 1 0 1 1 0 0 1 0 1 2 0 1 1 0 1 0 0 1 0 0 0 0 0 1 0 0 0 0 0 1 0 1 0 0 2 2 0 2 2 1 0 2 1 0 1 1 1 0 0 1 0 0 0 0 1 2 0 0 2 1 1 0 1 2 1 1 0 1 1 0 1 0 0 1 0 0 1 0 1 1 0 0 0 1 2 1 1 0 0 0 2 1 2 1 1 1 0 1 1 0 0 0 0 0 1 1 1 1 0 2 0 0 0 1 2 1 0 0 0 0 2 0 0 0 2 0 0 0 1 2 2 2 2 2 0 0 0 0 0 1 2 1 0 0 2 2 1 1 0 2 2 2 2 2 1 0 1 1 0 1 0 2 2 1 0 0 2 2 0 0 0 0 1 1 0 0 0 0 0 2 1 1 0 1 2 0 1 0 2 0 0 1 0 0 1 1 2 0 1 0 1 1 1 1 2 1 0 1 0 2 0 1 0 2 2 0 1 1 1 0 2 1 0 0 2 2 1 0 1 0 1 1 1 1 0 0 0 2 0 0 1 0 2 0 0 0 0 0 1 2 0 0 2 2 0 0 1 2 0 0 0 0 0 1 1 0 2 0 1 0 1 1 0 1 0 2 1 0 0 1 0 0 0 0 0 0 0 0 0 0 2 0 0 0 1 0 1 1 0 0 0 0 0 0 0 1 1 0 0 1 0 0 1 0 0 1 2 2 0 1 1 0 0 1 0 2 2 2 2 2 2 0 1 0 0 0 0 1 1 0 0 0 0 0 2 0 0 0 0 0 2 0 2 0 0 2 2 2 2 1 1 0 1 1 1 1 0 0 1 2 2 0 0 2 1 1 0 1 1 0 0 1 0 1 0 0 1 1 1 2 0 1 1 1 1 1 0 1 0 0 1 2 0 0 1 1 1 0 1 0 1 2 1 0 2 2 2 1 0 2 2 0 0 0 0 1 1 2 0 0 2 0 2 0 0 0 0 1 1 0 0 0 1 0 0 0 0 0 1 1 0 1 0 1 1 0 0 0 0 0 2 2 0 0 1 0 1 0 2 0 0 1 0 1 0 1 2 2 0 0 2 1 0 0 0 0 0 0 0 1 1 1 0 1 0 0 0 1 1 2 0 0 0 0 1 0 0 1 1 0 0 1 0 0 0 1 1 0 0 1 1 0 0 1 1 0 0 0 0 0 1 0 0 0 1 1 2 2 0 1 1 1 1 0 1 0 0 2 1 0 0 0 1 1 2 2 2 2 1 0 2 0 1 1 0 0 1 0 0 0 0 2 0 2 0 0 1 0 0 2 0 0 0 0 0 0 0 2 2 0 0 0 0 0 1 2 0 0 0 1 1 0 1 1 1 0 0 1 0 0 0 0 0 0 0 1 0 0 0 0 0 0 0 1 1 0 0 0 1 0 0 0 0 0 2 2 1 0 1 1 2 2 1 0 1 1 1 0 0 0 1 0 1 2 0 0 1 1 1 2 0 2 0 0 2 0 0 0 0 0 0 2 0 1 0 0 2 0 1 1 0 1 0 0 2 2 2 0 0 1 2 0 1 2 1 1 0 0 1 2 0 2 0 0 1 2 0 1 0 0 0 0 0 1 0 0 0 0 0 1 0 0 0 1 1 0 1 0 1 0 0 0 1 2 0 0 0 0 0 0 1 1 1 1 0 1 2 1 0 1 0 0 0 1 1 0 0 1 0 2 0 0 2 0 1 0 2 1 2 2 0 0 0 2 2 2 2 2 0 0 0 0 1 0 0 0 2 1 2 2 2 0 1 1 2 2 2 2 2 0 0 0 0 2 0 2 0 0 0 1 0 0 0 0 1 0 0 0 0 0 0 0 2 0 1 0 0 0 2 2 0 0 2 0 0 0 2 0 1 1 1 0 1 0 0 0 0 1 1 0 0 0 0 0 1 1 0 0 0 0 1 1 0 0 0 1 0 0 0 1 1 0 0 1
169 1 0 1 0 0 1 2 0 1 0 0 0 0 0 0 0 1 1 0 0 1 0 2 0 0 1 2 2 1 1 0 1 0 0 0 2 1 0 1 1 1 1 0 0 1 1 0 0 2 0 1 0 0 2 1 0 0 0 1 1 2 1 0 0 0 0 0 0 0 0 1 2 1 2 2 2 2 2 2 0 2 1 1 1 0 0 0 0 2 0 0 1 2 1 0 1 1 1 1 0 0 1 0 1 1 2 1 1 1 0 1 0 1 0 1 1 0 1 1 1 0 2 2 0 1 1 1 1 0 0 0 1 0 0 1 1 0 0 1 1 0 0 1 0 0 0 0 0 1 0 0 0 0 0 0 0 1 0 1 1 1 1 2 2 1 1 0 2 1 0 1 1 0 1 0 0 0 0 1 1 1 0 2 0 0 2 0 0 0 1 2 1 2 1 1 1 0 1 1 1 1 1 1 2 0 0 1 1 0 0 1 2 0 1 0 1 0 1 0 2 2 1 1 0 1 1 0 0 0 1 0 1 2 1 2 0 2 0 0 0 1 2 2 0 0 0 0 2 0 0 0 1 0 0 0 1 0 0 0 0 0 0 0 0 0 1 0 0 0 0 2 0 0 0 0 0 2 2 1 1 1 1 0 2 2 0 1 0 2 0 0 2 0 2 0 2 0 0 0 1 0 0 0 0 1 1 2 0 1 0 2 1 2 1 1 1 0 0 0 1 2 2 1 2 0 1 0 0 0 1 1 0 0 0 0 0 2 0 0 0 0 1 0 2 2 0 1 1 2 1 1 1 1 0 1 1 0 0 0 0 0 1 0 1 0 0 0 1 1 1 1 1 1 1 1 1 0 1 0 1 1 1 1 0 2 0 0 0 0 0 1 1 0 1 1 0 1 0 0 0 0 0 2 0 0 1 0 1 1 0 0 0 0 2 2 0 1 0 0 0 1 0 0 2 2 1 0 0 0 0 0 0 2 0 1 0 1 0 0 1 0 0 1 1 1 0 1 0 1 1 0 0 2 0 0 0 2 2 2 0 2 1 1 0 0 0 1 0 1 1 1 2 1 0 1 0 2 1 0 0 0 0 1 0 0 0 2 2 0 0 0 0 1 1 0 0 0 0 1 0 2 2 0 0 1 2 0 0 2 0 1 0 1 1 0 0 1 0 1 1 1 2 2 1 0 0 0 0 2 0 2 1 0 1 0 2 1 1 2 0 0 1 1 1 1 1 1 1 0 0 0 0 2 1 1 0 0 1 0 0 0 0 1 1 0 1 2 2 1 1 1 2 0 1 0 1 0 0 0 0 1 0 0 0 0 0 0 0 1 1 0 0 0 0 0 0 0 0 0 0 2 0 1 2 2 0 0 1 1 2 1 0 0 0 0 0 1 1 0 1 1 0 0 0 0 2 2 0 0 1 1 0 0 0 1 2 0 0 0 1 1 1 1 1 0 1 2 1 0 0 2 2 0 0 2 0 1 2 0 0 0 1 1 1 1 0 2 0 1 0 1 2 0 0 2 1 0 1 0 1 0 1 1 1 1 1 1 2 0 1 0 0 0 2 0 0 0 0 2 0 1 0 1 1 1 1 2 0 0 1 0 0 0 1 2 1 0 0 0 0 0 1 2 0 1 1 1 1 0 0 0 0 0 0 0 0 0 0 1 1 1 0 0 0 0 0 0 0 0 0 0 0 0 0 0 1 0 0 0 0 0 2 0 0 0 0 1 1 1 0 0 2 0 0 1 0 0 1 1 1 0 0 0 0 0 0 2 0 2 0 0 2 0 1 1 0 1 1 2 0 0 1 0 1 1 0 0 0 2 1 1 1 2 2 0 0 1 2 0 1 2 0 0 0 0 0 1 1 2 0 1 2 0 0 0 0 1 1 0 1 0 1 0 1 1 1 1 0 0 1 1 0 0 2 0 1 0 0 0 0 0 1 0 0 0 1 0 2 0 0 0 0 1 2 1 0 0 1 2 2 0 0 0 0 0 0 2 1 0 1 0 0 1 1 0 1 2 0 0 0 1 0 0 2 2 0 0 0 2 1 0 0 1 1 2 1 1 1 0 0 1 2 0 0 1 1 1 1 1 1 1 0 1 0 0 1 0 1 0 0 0 1 0 0 1 2 0 2 0 2 0 1 0 0 0 2 2 0 0 0 1 0 0 2 0 0 0 0 0 0 0 0 0 1 0 2 0 2 0 0 1 0 0 0 0 0 0 0 0 0 0 0 1 2 0 0 0 0 0 1 1
170 1 0 2 0 0 2 1 1 1 0 1 0 0 0 0 0 0 0 0 1 1 0 2 0 0 2 1 0 1 2 0 2 2 1 0 2 2 0 1 1 1 1 0 1 0 1 0 0 1 1 1 2 2 1 0 1 0 1 1 1 1 2 1 2 1 1 0 0 0 0 1 1 1 1 2 1 1 2 0 0 1 0 0 2 0 1 0 2 2 0 1 0 2 0 0 0 1 1 1 1 0 0 1 1 1 2 0 2 1 0 2 1 2 1 2 2 0 0 2 2 0 2 1 0 1 1 2 2 0 0 0 0 0 0 0 0 1 0 2 0 0 0 1 1 1 1 0 0 2 0 1 0 0 0 0 0 1 1 1 0 0 2 2 0 1 0 1 0 0 0 1 0 1 1 0 0 0 1 1 0 1 0 2 1 1 1 1 0 0 0 2 0 0 0 0 1 0 0 1 1 0 0 0 1 0 1 2 1 0 1 1 1 0 1 1 2 2 2 0 2 2 2 2 0 0 0 1 0 0 0 2 0 0 2 0 0 0 0 1 0 0 2 0 0 0 0 0 2 0 0 0 1 0 0 1 0 0 0 0 0 0 0 2 1 0 1 0 1 1 0 1 0 0 1 0 1 0 2 0 0 0 2 0 2 0 2 1 0 2 2 1 2 0 2 0 1 1 0 1 1 0 2 2 1 0 0 1 0 1 0 1 1 0 0 0 1 0 0 0 1 1 1 1 1 0 0 0 1 2 2 1 0 0 0 1 0 2 0 0 0 1 2 1 1 2 0 1 2 1 1 0 1 1 1 1 1 1 1 0 1 1 1 0 1 1 0 1 1 0 2 0 0 0 0 0 2 0 1 0 0 1 1 1 1 0 0 1 1 0 1 1 0 0 1 1 0 0 0 0 0 0 0 2 0 0 0 1 0 0 0 0 0 0 1 2 1 0 0 0 0 0 2 0 2 2 0 0 0 2 1 0 1 1 1 1 2 0 0 0 2 0 0 2 0 1 2 0 0 0 0 0 0 1 2 0 2 2 1 2 1 2 0 1 1 1 0 1 0 1 1 1 1 1 2 0 2 1 2 0 1 0 0 1 0 2 0 0 0 0 2 2 0 1 1 0 0 1 1 0 0 1 1 1 0 1 1 1 0 1 0 2 0 2 0 0 0 2 1 1 0 1 2 2 2 0 0 1 0 1 1 0 2 1 2 0 2 0 1 2 0 0 2 1 2 2 0 2 2 0 0 0 0 1 0 0 0 0 0 1 1 0 1 0 0 0 1 0 0 0 1 2 1 0 1 0 1 0 0 0 1 0 0 0 2 0 0 0 0 0 0 0 1 2 0 0 0 1 1 1 0 1 0 1 1 1 1 0 1 2 1 1 0 0 0 0 0 2 2 1 0 1 0 0 0 1 1 1 0 0 1 2 0 0 0 0 2 2 1 0 2 2 0 0 2 0 0 2 1 0 0 2 1 1 0 2 0 0 1 1 0 1 0 2 2 1 1 0 1 1 1 0 0 0 0 1 1 0 0 0 1 0 2 2 2 2 2 1 1 1 1 1 2 0 0 1 1 0 0 0 0 1 0 0 0 0 1 1 1 0 2 0 1 0 0 0 1 2 2 0 1 0 2 2 0 0 0 1 1 0 0 0 0 1 0 1 1 0 0 1 1 1 0 0 0 1 0 1 0 0 0 0 0 0 0 0 1 0 1 0 0 0 2 1 0 0 1 1 2 2 1 0 1 0 0 1 0 0 2 0 2 2 1 1 1 0 1 1 1 1 1 1 2 1 0 0 0 1 1 2 0 0 0 0 2 0 2 0 0 2 0 0 1 1 1 0 0 1 0 1 0 1 1 0 0 0 0 1 0 1 0 0 2 0 0 1 1 0 1 0 0 0 2 0 2 1 1 0 0 0 0 2 1 0 1 0 1 0 0 0 0 0 0 0 0 0 0 0 2 1 0 0 1 0 2 1 0 0 1 1 1 0 0 0 0 0 1 1 0 1 2 1 0 2 2 2 2 1 0 0 1 1 2 2 2 0 2 0 1 2 1 0 0 1 2 1 1 1 2 1 0 2 2 0 1 0 1 1 0 1 0 2 0 2 0 0 0 0 1 1 0 0 2 1 2 0 1 1 0 2 0 0 1 0 2 0 2 2 0 0 2 0 0 0 1 1 0 0 0 0 0 0 0 0 0 1 1 0 2 0 0 1 1 1 0 1 1 1 0 0 0 1 0 1 1 0 0 0 0 0 0 1
171 0 0 1 0 0 1 1 2 0 0 1 0 1 1 0 0 1 0 1 1 0 0 2 0 0 0 2 2 1 2 1 1 1 1 0 2 2 1 0 0 0 0 1 1 1 0 1 0 1 0 0 1 1 0 1 0 0 1 1 1 1 2 2 0 0 0 0 0 0 0 1 1 0 1 2 2 2 2 2 0 2 0 1 2 0 1 0 2 2 0 1 1 1 1 1 1 2 0 0 0 0 0 1 1 2 2 1 1 0 0 2 0 1 1 2 2 0 1 1 1 0 1 2 0 1 1 1 1 0 0 0 0 0 0 0 1 1 0 1 1 0 0 0 2 2 2 0 0 1 0 1 0 0 0 1 0 2 2 0 1 1 0 2 1 2 0 2 0 2 2 0 1 2 2 0 0 0 0 0 0 1 1 2 0 0 2 2 1 0 2 2 0 1 2 0 1 0 0 0 0 1 0 0 0 0 1 0 1 0 0 0 1 0 2 0 0 0 2 1 2 0 2 2 0 1 1 0 0 0 0 0 0 0 1 0 0 2 0 0 0 1 2 1 0 0 0 0 1 0 0 1 1 1 1 0 0 0 0 1 0 1 0 1 0 0 0 1 2 1 1 1 0 0 2 1 0 0 1 1 1 1 2 1 2 1 1 2 0 2 0 0 1 0 2 1 1 1 0 1 2 0 2 2 2 0 1 1 1 2 0 2 1 2 1 1 1 1 0 2 0 0 1 2 0 0 0 0 1 1 2 2 0 0 0 0 0 2 0 0 0 0 1 1 1 1 1 0 1 1 0 1 2 2 1 0 1 1 0 2 0 0 2 0 2 1 0 1 2 1 1 1 0 0 0 0 1 0 0 0 1 0 1 1 0 1 0 0 0 1 1 1 1 0 2 0 1 0 1 1 0 1 0 2 0 0 1 1 0 0 0 0 0 0 0 2 2 0 0 0 0 2 0 0 0 2 1 2 2 2 2 0 0 2 1 0 1 0 1 1 1 0 0 0 1 0 0 0 0 0 0 0 0 2 1 1 1 2 1 1 1 1 0 0 1 2 0 1 0 1 1 1 2 1 1 1 1 0 2 0 2 0 0 1 0 1 0 1 1 0 1 0 0 1 1 0 1 1 1 1 1 1 0 2 0 2 1 0 0 2 0 0 1 0 0 0 0 2 1 1 1 1 0 0 0 0 0 1 1 1 1 0 2 1 2 0 1 0 0 0 0 0 0 0 1 1 2 1 1 0 0 0 0 1 1 1 0 0 0 0 0 1 1 0 0 0 1 0 0 0 0 1 2 0 2 0 1 1 0 1 0 0 0 0 1 1 1 0 1 0 1 0 2 0 0 0 1 0 0 0 0 2 0 0 1 1 1 0 0 0 1 0 0 0 0 0 0 0 0 0 0 0 0 0 0 1 1 2 0 0 0 0 1 0 0 1 2 0 0 0 0 0 1 1 0 0 1 1 1 0 0 1 0 1 0 2 0 1 2 0 0 0 2 1 1 1 1 1 0 0 0 2 1 0 1 2 1 0 0 0 1 0 1 1 1 1 1 1 1 1 1 1 0 0 0 0 0 0 0 2 2 0 0 0 0 0 1 2 0 0 1 0 0 0 0 0 0 0 0 0 0 0 0 2 0 1 0 2 2 0 0 0 1 1 0 2 1 0 0 2 1 2 0 1 0 0 0 0 0 0 0 0 0 0 0 0 1 1 0 1 0 1 2 1 0 1 1 2 1 1 2 1 0 1 0 1 0 0 0 1 0 1 2 1 2 0 2 2 2 2 0 2 2 0 0 0 0 1 0 2 0 0 1 0 1 1 1 1 0 1 1 1 2 2 2 0 0 1 1 0 2 2 1 0 0 0 0 2 0 2 0 1 2 0 0 0 0 0 0 0 0 1 0 0 0 0 0 1 0 0 1 0 0 0 2 0 0 0 0 0 2 1 1 0 0 1 1 0 2 0 0 0 0 0 1 0 0 1 0 0 0 1 0 0 0 0 1 1 0 0 1 0 0 2 2 2 1 2 0 1 0 2 0 0 2 2 0 1 1 1 1 0 0 0 0 0 1 1 2 1 0 2 2 1 0 0 1 0 1 0 0 2 0 1 0 0 0 1 0 0 0 0 2 2 1 1 1 2 0 2 0 0 1 0 1 0 1 2 0 1 0 1 0 0 2 0 0 0 0 0 0 0 1 1 0 0 2 0 0 0 0 1 0 1 0 0 0 0 0 0 0 0 0 0 1 0 1 1 1 0 1 1
172 0 0 1 0 0 1 2 1 1 0 0 0 2 2 0 0 1 0 1 1 0 0 2 0 0 2 2 2 0 1 1 0 2 1 1 1 2 0 1 1 1 0 2 2 0 0 1 0 1 0 0 0 2 0 1 0 0 1 1 0 1 0 0 0 0 0 1 0 0 0 2 1 0 0 1 1 1 2 1 0 2 0 1 1 0 0 0 2 2 0 0 1 0 0 1 0 0 0 1 1 1 0 1 1 1 2 0 0 2 0 0 0 1 2 2 2 0 0 2 2 0 2 0 0 0 0 1 0 2 0 1 0 0 1 0 0 0 0 0 1 0 0 0 2 0 0 0 1 2 0 1 0 0 1 0 0 1 1 0 0 0 2 2 1 2 1 1 1 1 0 0 1 1 2 0 0 0 0 1 0 1 0 2 1 1 1 0 0 0 1 2 0 0 0 0 0 0 0 0 0 0 0 0 1 1 1 2 0 0 0 0 1 1 1 0 0 2 1 0 2 1 1 1 1 0 0 0 0 0 0 0 0 0 2 0 1 2 0 0 0 0 1 1 0 0 0 0 1 1 1 1 1 0 0 0 1 0 0 0 0 0 0 1 0 0 0 1 1 1 1 0 2 2 0 0 1 1 1 0 0 1 1 0 1 0 0 1 0 2 2 0 2 0 2 0 1 0 0 0 1 0 0 0 0 0 0 2 0 2 0 1 2 1 0 0 1 0 1 0 1 1 2 1 2 0 1 0 0 0 0 0 0 0 0 0 0 1 0 1 1 1 0 0 0 0 2 1 2 1 1 1 2 2 1 0 1 1 0 1 0 0 0 0 0 0 0 1 1 0 2 0 2 2 0 0 2 0 0 0 0 1 1 1 0 0 0 0 0 0 0 2 1 1 2 0 1 0 2 2 0 2 0 2 1 0 1 0 0 0 0 2 0 0 1 2 0 0 1 0 0 1 0 1 1 1 0 0 0 0 0 0 0 1 0 0 0 1 1 1 1 0 0 0 2 2 0 0 0 0 0 0 0 2 1 1 1 2 2 1 1 1 0 0 0 2 0 1 0 1 2 1 0 2 1 0 1 2 2 2 2 0 0 0 0 0 0 0 0 0 0 0 0 1 0 0 1 1 1 1 0 0 2 0 0 0 2 0 0 1 0 2 0 2 0 0 0 2 0 1 1 1 1 1 1 0 0 0 0 2 0 1 0 0 0 0 1 1 1 1 0 0 1 1 2 2 2 2 2 0 0 0 0 1 1 1 0 0 2 0 2 0 0 0 0 0 0 0 0 0 0 2 1 1 1 1 1 2 0 2 0 0 1 0 0 1 1 0 0 0 1 0 0 1 0 1 1 0 0 1 0 1 0 0 2 2 1 0 0 1 0 0 0 0 0 0 0 0 0 0 0 1 1 1 1 0 1 2 0 0 1 0 0 1 1 0 1 0 0 0 1 1 0 1 1 0 1 1 1 0 0 1 0 0 0 2 0 0 1 0 0 0 1 1 1 0 0 0 1 1 0 0 0 0 0 2 0 1 2 1 1 0 2 2 2 2 1 2 1 1 1 1 0 1 0 0 0 0 0 0 0 0 0 0 0 0 1 1 1 1 0 0 0 0 0 0 0 0 0 0 0 0 2 2 0 2 0 0 0 0 0 0 0 0 0 0 0 0 0 0 0 0 0 0 0 0 0 1 0 0 0 0 0 0 0 1 1 0 2 0 0 0 2 0 0 0 0 2 0 0 0 1 1 1 0 0 0 0 1 1 1 1 0 0 0 1 0 2 0 2 0 1 1 1 0 0 0 0 0 1 0 0 0 0 2 0 2 0 0 2 1 1 0 0 0 0 2 1 1 0 2 2 1 1 0 0 1 1 0 1 0 0 1 1 0 0 0 0 0 1 0 0 1 0 1 0 0 0 0 0 0 1 2 0 0 0 1 1 2 0 1 2 1 0 0 0 1 0 1 2 1 1 1 0 1 1 0 0 0 2 1 0 0 0 0 0 0 2 0 0 1 0 1 1 2 2 2 1 0 0 0 1 0 0 2 2 0 0 0 1 0 0 0 1 2 1 0 0 0 0 0 0 2 2 1 1 1 1 1 0 1 1 0 2 0 0 0 0 0 1 0 0 1 1 1 1 1 0 1 0 1 0 2 0 0 0 0 1 0 0 2 0 0 0 2 0 0 0 0 0 0 1 0 0 0 1 1 0 1 1 0 1 0 2 1 1 1 1 1 0 0 0 1 0 2 0 0 0 0 0 0 1
173 0 0 1 0 0 1 1 1 1 0 1 1 1 1 0 0 1 1 0 1 1 0 2 0 0 0 1 2 0 2 0 1 1 1 2 1 1 0 1 1 1 0 1 1 1 0 0 0 1 0 0 0 0 0 2 0 0 2 0 1 1 1 1 1 1 1 0 0 0 0 0 2 0 2 2 2 1 2 1 0 2 0 1 2 0 1 0 1 2 0 0 1 0 0 0 0 1 1 1 0 0 0 1 1 1 2 1 1 1 0 2 2 1 2 2 1 0 0 0 0 0 2 1 0 1 1 1 1 0 1 1 0 0 1 1 0 0 0 1 0 0 0 1 1 1 1 0 0 0 0 0 0 0 0 0 0 0 1 1 1 1 2 2 1 1 1 0 1 1 1 2 0 2 1 0 0 0 0 0 0 1 0 1 0 0 1 1 0 0 1 2 1 1 0 0 1 0 0 0 0 0 0 0 1 0 1 0 2 0 0 1 1 0 1 1 1 2 1 0 2 1 0 0 0 0 0 0 0 0 0 0 0 0 2 0 0 1 0 0 0 0 2 2 0 0 0 0 2 0 0 0 0 0 0 0 1 0 0 1 0 1 1 1 0 0 0 0 2 2 0 1 1 1 0 1 0 1 0 0 0 2 2 0 2 0 2 1 0 2 1 1 1 0 2 1 1 0 0 0 1 0 0 0 0 0 0 2 1 1 0 0 1 1 1 0 1 0 0 0 0 0 2 1 1 0 0 0 0 0 1 1 0 0 0 0 0 1 0 0 0 0 2 0 1 1 1 0 0 1 1 0 1 1 0 1 1 1 0 2 0 0 2 0 2 0 0 2 2 0 2 0 0 0 0 0 1 0 0 0 2 1 1 1 0 1 0 1 1 0 0 1 0 1 2 0 1 1 0 0 0 1 0 2 0 1 0 1 0 0 0 0 0 0 1 2 0 0 2 0 0 0 1 0 0 1 1 1 1 2 2 1 0 1 1 0 0 1 0 0 2 0 0 1 0 0 0 1 1 1 1 0 0 2 0 0 1 1 1 1 2 1 2 0 0 2 0 1 0 1 1 1 1 1 2 0 2 2 2 1 1 0 0 2 1 1 1 0 0 0 1 1 0 0 1 0 1 1 1 1 1 0 1 1 0 1 1 1 1 0 1 1 1 1 0 0 1 1 1 2 2 0 2 2 1 0 0 0 1 2 1 1 1 1 1 0 0 1 1 2 0 0 2 2 2 1 1 2 2 0 0 0 0 2 1 0 1 2 1 1 0 0 0 0 0 1 0 1 0 0 0 2 1 0 1 0 2 1 0 1 1 0 0 0 0 1 1 0 1 1 0 0 0 1 0 0 1 0 0 0 0 1 1 1 2 2 1 0 0 1 0 0 0 0 0 1 0 1 0 0 1 1 0 0 0 2 0 1 0 0 0 1 1 0 0 1 1 0 1 0 0 1 1 2 0 0 1 1 0 0 0 1 1 0 0 1 0 0 1 0 0 0 2 1 1 1 0 1 0 0 0 1 0 1 0 1 1 0 0 0 2 0 2 1 1 2 1 1 2 0 2 0 0 0 0 0 0 1 0 2 0 1 0 1 2 1 1 2 0 0 0 0 1 0 0 0 0 2 2 1 0 0 1 1 1 1 0 1 1 0 1 1 0 0 0 0 1 0 0 2 1 2 1 0 0 0 1 1 0 1 1 1 0 0 0 0 0 0 0 0 0 0 2 1 0 0 0 1 1 1 1 0 2 1 0 0 0 0 1 0 1 2 1 1 1 1 1 2 1 2 0 2 2 2 0 0 0 1 0 1 0 0 0 0 0 1 0 0 1 2 0 0 0 0 0 0 0 0 1 0 2 1 1 0 0 0 0 2 0 2 0 0 2 0 0 0 0 0 0 0 0 0 0 0 0 0 0 0 0 0 0 2 0 0 2 0 0 0 0 1 0 1 1 0 0 0 1 0 2 0 0 0 1 1 1 1 1 1 1 1 1 1 0 0 0 0 0 0 2 0 1 1 0 1 1 0 1 2 0 0 0 2 2 2 1 1 1 0 0 1 0 0 0 0 0 0 2 1 2 1 1 1 2 1 1 1 0 1 0 1 0 2 0 1 0 0 0 1 0 1 0 0 0 0 1 1 2 0 1 0 0 0 0 0 2 0 2 2 0 2 0 0 0 0 2 0 0 1 1 0 1 0 0 0 0 0 2 1 2 1 0 2 2 2 0 0 0 0 0 0 0 0 0 0 0 0 0 0 0 0 0 0
174 0 0 1 0 0 0 1 1 1 0 0 0 0 0 0 0 1 1 1 1 0 0 2 0 0 0 1 2 1 2 0 1 1 2 1 1 2 0 2 2 0 0 1 1 1 0 0 0 0 0 1 1 1 0 1 0 0 1 0 1 2 1 1 0 0 0 0 0 0 0 1 2 0 2 2 2 0 0 0 2 2 1 1 1 0 0 0 2 2 0 1 0 1 2 0 2 2 0 0 0 0 0 2 0 0 2 0 0 2 0 0 1 2 1 2 2 0 0 2 2 0 2 1 0 1 1 2 0 2 0 0 0 0 0 0 0 0 0 0 0 0 0 0 1 2 0 1 0 1 1 1 1 0 0 0 0 1 0 1 1 1 1 1 0 1 1 0 0 1 1 1 0 2 0 0 1 0 0 0 0 0 0 2 1 1 1 0 0 0 1 2 0 0 2 1 0 0 0 0 0 1 0 1 2 0 1 1 1 0 1 1 1 0 1 0 0 0 2 2 2 0 1 1 0 1 1 1 0 0 0 1 0 0 2 0 0 2 0 0 0 1 2 2 0 0 0 0 2 0 0 0 1 0 0 0 0 0 0 0 0 0 0 2 0 0 0 0 1 0 1 1 1 0 0 0 0 0 1 1 1 2 1 0 1 1 0 1 0 1 0 0 1 0 2 1 1 1 1 1 1 0 1 1 1 0 1 2 1 1 0 0 1 1 0 1 1 0 0 0 0 0 1 1 1 0 2 0 1 1 1 0 0 0 0 0 0 2 0 0 0 0 0 0 1 1 1 0 2 1 1 0 1 1 0 1 1 1 0 1 0 0 1 0 1 0 0 1 2 1 1 1 0 0 0 0 1 0 1 0 1 2 1 1 0 1 0 0 0 0 0 0 1 1 1 1 1 1 1 1 0 2 0 2 0 1 0 1 0 0 0 0 0 0 1 2 1 2 0 0 0 2 1 1 0 1 1 0 0 0 2 0 0 1 0 1 0 0 0 0 1 0 1 1 1 2 1 1 0 0 0 1 0 2 0 0 0 2 1 1 1 1 0 0 0 1 0 2 0 0 2 2 2 0 0 0 0 2 2 1 1 0 1 1 0 1 0 0 0 0 1 1 0 1 1 0 1 1 1 0 0 1 1 1 0 2 2 0 0 1 1 1 2 1 0 0 0 2 1 1 0 1 2 2 0 0 0 0 0 1 0 1 2 2 1 0 2 1 1 2 1 1 2 2 2 2 1 1 1 0 0 0 0 1 1 1 0 1 0 1 0 0 2 0 0 1 1 1 1 1 0 1 0 0 0 0 0 1 0 1 0 0 0 0 0 0 0 0 0 0 0 0 0 1 0 1 1 1 1 0 0 2 0 1 2 2 1 0 1 2 0 0 0 1 0 0 0 0 0 0 0 0 0 0 0 0 2 1 0 0 0 1 1 0 0 0 2 1 0 0 1 1 0 2 0 0 1 2 1 0 1 1 0 1 0 2 0 0 2 0 0 0 1 0 0 0 0 0 1 0 0 1 0 0 0 1 1 0 2 0 0 0 1 0 1 1 1 1 2 0 2 0 0 0 1 0 0 1 0 2 0 2 0 0 2 1 1 2 0 0 0 0 0 0 0 1 0 2 2 0 0 0 2 2 0 1 1 2 2 0 0 0 0 1 0 1 1 0 1 1 0 1 0 1 0 1 0 2 0 1 1 1 0 1 0 0 2 0 1 0 0 0 2 0 0 1 1 1 1 1 0 0 1 1 1 1 0 0 1 1 1 1 0 1 1 0 1 1 0 1 1 0 2 1 1 1 0 0 0 0 0 0 0 0 1 0 2 0 1 2 0 0 2 2 2 0 0 0 1 0 1 1 1 1 0 0 1 1 1 2 0 1 1 1 0 0 0 0 1 0 0 0 1 0 1 1 1 1 0 0 0 2 1 0 1 0 1 0 0 0 0 0 0 0 0 0 1 0 1 2 0 0 1 0 1 1 0 1 0 1 2 0 0 0 0 0 0 0 0 1 0 0 1 1 2 2 2 2 0 1 0 0 1 1 2 2 0 1 0 1 1 0 0 1 1 1 1 0 2 1 0 2 1 0 1 1 0 1 0 1 2 1 0 2 0 0 0 1 0 0 1 0 1 1 1 0 2 1 0 2 0 1 2 0 0 0 0 0 0 0 2 0 1 0 1 0 1 0 0 0 0 1 0 0 0 0 2 0 0 0 0 0 0 0 1 1 1 0 0 0 0 0 0 1 1 0 0 1 1 0 1 0
175 0 0 2 0 0 2 2 0 2 0 0 2 2 1 0 0 0 0 2 2 0 0 2 0 0 0 0 1 2 1 0 2 2 0 0 2 2 0 1 1 0 0 0 2 1 1 0 0 0 0 0 0 0 1 2 0 1 1 0 1 1 2 1 0 0 0 1 0 0 0 1 1 0 0 2 2 0 1 0 1 2 0 0 1 0 0 0 1 2 0 0 1 2 1 0 1 1 1 1 1 0 0 0 2 2 2 1 1 1 1 2 1 1 1 1 1 0 0 2 2 0 2 2 0 2 2 0 0 0 1 1 0 0 1 1 0 0 0 1 1 0 0 0 0 2 0 0 0 0 0 0 0 0 0 0 0 0 1 2 1 1 1 1 1 2 2 1 1 1 1 0 1 0 0 0 0 0 1 1 0 0 1 2 1 1 1 1 0 1 1 2 0 0 2 0 1 0 0 0 0 1 0 0 1 1 1 0 1 0 1 1 1 0 2 1 1 0 0 0 2 2 2 2 0 2 2 0 0 0 0 0 2 2 1 1 1 2 0 0 0 0 1 0 0 0 0 0 1 1 1 1 1 0 0 0 2 1 1 2 1 2 0 0 0 0 0 1 1 1 0 0 0 0 0 0 0 0 1 0 0 1 1 0 2 1 1 1 0 1 0 0 0 1 1 1 0 0 0 0 2 0 1 1 1 0 1 2 1 1 0 0 1 1 0 1 1 0 1 0 1 1 0 2 2 0 2 0 1 1 2 2 0 0 0 0 0 1 0 0 0 0 2 2 0 0 2 0 2 0 0 0 1 1 0 1 1 1 0 1 0 0 1 0 1 1 0 2 2 0 2 0 1 1 1 1 2 0 1 0 1 0 1 1 0 1 0 0 0 1 0 0 1 0 2 0 0 0 1 1 0 1 0 1 0 0 1 1 0 0 0 0 1 1 1 2 1 0 0 1 0 1 0 1 0 1 0 0 0 1 1 0 1 1 1 2 0 0 1 1 1 0 0 1 0 1 0 1 0 0 0 1 0 2 1 1 1 2 1 1 1 1 0 0 1 2 0 2 0 1 1 1 1 2 0 1 0 2 2 1 1 0 0 1 0 1 0 1 0 2 0 0 1 1 2 0 0 2 2 0 0 0 0 1 1 1 2 1 0 0 0 2 1 0 0 1 1 2 0 1 1 1 2 2 0 1 1 0 2 2 0 0 0 0 0 0 1 0 1 1 1 1 0 0 0 1 0 1 1 0 0 0 0 1 2 1 0 0 1 0 1 0 0 1 1 1 1 1 1 1 0 1 1 0 0 0 1 1 0 1 1 0 1 0 0 1 1 0 0 1 0 0 1 0 1 0 0 0 0 1 1 1 1 0 1 1 0 0 1 1 1 0 0 0 0 0 0 1 1 0 0 0 1 1 1 0 2 1 0 0 0 0 0 0 0 0 2 1 0 0 0 1 0 1 0 0 1 2 1 0 1 1 1 0 0 2 0 1 1 1 1 0 2 1 1 1 0 1 0 2 1 0 1 0 1 2 0 0 0 0 0 0 2 2 0 2 0 1 1 1 1 1 0 2 1 0 0 0 0 1 0 1 0 0 2 0 0 2 0 0 1 0 0 1 0 1 1 0 0 0 0 0 1 2 0 0 1 1 1 0 0 0 0 0 0 0 1 0 0 0 0 0 0 0 0 0 0 1 0 1 1 1 1 0 2 0 0 0 0 0 0 0 2 0 0 1 1 1 1 1 0 0 1 1 0 0 0 2 0 1 2 1 1 1 1 0 1 2 1 2 0 2 2 0 2 0 0 1 0 1 0 0 0 0 2 0 2 0 2 2 0 0 2 2 1 0 0 0 1 0 2 2 2 1 0 0 1 0 1 2 0 1 1 0 0 0 0 0 0 1 0 0 1 0 1 0 0 0 0 0 1 1 1 0 1 0 1 0 1 1 0 1 0 0 0 0 1 0 1 1 0 0 1 0 2 0 0 0 1 1 1 0 0 0 0 0 1 0 1 0 2 0 0 2 1 1 1 1 0 0 0 1 2 2 1 1 1 1 0 1 1 0 0 0 0 0 1 1 1 0 0 1 1 1 2 2 1 1 1 0 1 1 0 1 1 0 0 0 0 0 0 0 1 0 1 0 0 0 1 0 1 0 0 0 2 0 2 1 0 0 1 1 0 0 0 1 1 0 0 0 0 0 0 0 0 2 0 1 1 1 0 1 1 1 1 2 2 1 1 1 1 0 0 1 0 0 0 0 0 0 0 0
176 1 1 2 0 0 2 2 0 1 0 0 0 1 1 0 0 1 0 1 1 0 0 1 0 0 0 0 2 1 1 0 0 1 0 1 1 1 0 2 2 0 0 1 2 1 0 0 0 0 0 0 1 1 0 1 0 0 2 1 1 2 0 0 0 0 0 0 0 0 0 1 2 0 0 1 1 1 1 1 1 2 0 0 1 0 0 0 1 2 0 1 0 2 1 0 1 0 0 1 0 1 0 0 2 2 2 1 1 1 0 1 0 1 0 1 1 1 0 2 2 1 2 1 0 1 1 0 0 0 1 1 1 0 0 0 0 0 1 0 0 0 0 0 0 0 0 0 0 0 1 0 0 0 0 0 0 0 0 1 1 1 2 2 2 1 1 0 2 1 0 2 1 2 1 0 0 0 0 1 0 1 0 1 0 0 1 1 0 0 2 2 0 1 2 0 1 0 0 0 0 1 0 0 1 0 1 0 2 0 0 0 0 0 1 0 0 2 0 0 0 0 2 2 0 1 1 1 0 0 0 2 0 0 1 0 0 1 0 0 0 1 1 1 0 0 0 0 2 0 0 0 1 1 1 0 0 1 1 1 1 1 0 1 0 0 0 0 2 0 0 1 1 1 0 1 0 0 2 1 1 0 1 0 1 0 1 1 0 1 1 0 2 0 2 0 2 0 0 0 1 0 1 1 1 0 0 2 1 1 0 2 1 1 2 0 2 1 1 0 1 1 0 2 2 0 2 0 1 1 2 1 0 0 0 0 0 0 0 1 0 0 1 0 0 1 0 1 2 2 1 0 1 2 0 0 2 1 0 2 0 0 2 0 1 0 0 0 2 2 0 2 1 1 0 0 1 1 1 0 1 2 1 1 1 0 0 0 0 1 0 0 2 1 2 1 1 0 1 1 0 1 0 1 0 0 1 0 0 0 0 1 0 0 0 0 0 1 0 0 1 1 0 0 2 2 2 0 0 0 1 0 2 0 1 2 0 1 2 1 1 1 0 0 2 2 0 1 0 0 0 0 0 2 2 2 2 2 2 2 2 1 0 1 0 1 1 2 0 0 1 1 0 2 0 1 0 2 1 0 0 0 0 1 0 1 0 1 1 1 1 0 0 2 1 0 0 2 2 0 0 0 0 0 2 0 2 0 0 0 1 1 1 1 0 1 1 2 1 1 1 1 1 1 0 0 0 1 1 1 1 0 2 1 2 0 1 0 0 1 1 0 2 1 2 2 0 1 1 0 0 0 0 0 2 2 0 1 1 1 0 0 0 0 0 0 2 1 1 0 1 1 0 0 0 0 2 2 0 2 0 0 0 0 0 0 0 0 0 0 0 1 2 0 1 0 1 0 0 0 0 1 0 0 1 2 0 0 1 0 1 1 0 0 0 0 0 1 0 0 1 2 0 0 0 0 2 1 0 0 0 1 0 0 0 0 2 0 0 0 0 0 0 1 1 0 1 0 1 1 0 1 1 0 0 1 0 0 1 0 0 0 1 0 0 0 0 1 0 0 0 2 0 0 0 2 0 0 2 0 0 0 2 1 1 1 1 2 1 0 2 0 1 0 0 0 0 0 0 1 0 1 0 0 0 0 0 2 0 0 1 0 1 0 0 0 0 1 1 0 0 0 2 2 0 1 1 1 1 0 0 0 0 0 0 0 0 0 0 1 0 0 0 0 0 0 0 1 0 0 0 0 1 0 0 0 1 0 1 0 0 0 2 1 1 0 0 1 0 0 1 0 2 1 1 1 0 0 1 0 2 2 0 0 0 2 0 1 0 1 1 0 2 0 0 0 0 0 1 1 0 0 0 0 1 0 2 0 0 2 0 0 2 2 2 0 0 0 1 0 1 1 1 0 0 0 0 2 0 2 0 0 2 0 0 0 0 0 0 0 0 0 1 0 1 1 1 1 0 0 0 1 1 0 1 0 0 0 0 0 0 1 0 0 0 2 0 0 0 1 0 0 1 0 1 0 0 0 2 2 2 0 0 0 0 0 0 1 0 0 2 0 0 1 2 1 1 2 0 0 0 1 1 1 1 1 0 0 0 0 0 0 0 0 0 0 2 0 2 2 0 2 2 0 0 0 2 1 0 1 0 2 0 0 1 0 0 1 0 1 0 0 2 0 0 1 1 0 1 0 1 0 1 0 1 0 1 1 0 0 2 0 0 1 1 0 1 0 0 0 0 1 1 0 1 1 0 1 1 2 0 2 0 0 1 1 1 1 2 1 0 1 0 1 1 0 0 1 1 0 0 1
177 0 0 1 1 1 1 1 2 0 0 1 0 0 0 0 0 1 1 1 1 1 0 2 0 0 2 1 1 2 2 0 1 1 0 2 1 0 1 0 0 1 0 1 2 1 0 0 0 0 0 0 2 2 0 1 0 0 1 2 0 0 2 2 1 1 1 0 1 1 0 1 2 0 2 2 2 0 2 0 0 1 0 0 1 0 0 0 1 1 0 1 1 1 1 0 1 1 1 1 1 0 0 1 1 2 2 1 1 1 0 2 2 2 1 2 2 0 0 2 2 0 2 1 0 1 1 1 0 1 0 0 0 0 0 0 0 1 0 1 1 0 0 0 0 0 0 0 0 1 0 1 0 1 0 0 0 2 1 2 2 2 1 2 0 2 1 0 0 1 1 1 1 1 1 0 0 0 0 0 0 2 0 1 0 0 1 0 0 0 0 1 1 1 0 1 1 0 0 1 1 1 1 1 2 0 0 0 2 0 1 1 2 0 1 1 0 0 1 1 2 1 2 2 0 1 1 0 0 0 0 0 0 0 2 0 0 2 0 0 0 0 2 0 0 0 0 0 1 1 1 1 1 0 0 0 1 0 0 0 0 0 0 0 0 0 1 0 2 0 0 1 0 0 0 0 0 0 1 0 0 1 1 0 2 1 1 2 0 2 1 0 1 0 2 1 2 2 0 1 1 1 0 0 0 0 1 0 1 1 1 1 1 2 1 0 2 1 1 0 1 1 1 1 1 0 2 0 0 0 0 0 0 0 0 0 0 0 0 1 0 0 1 0 0 0 2 1 2 2 1 0 1 1 0 1 1 1 0 1 0 0 1 0 1 0 0 2 2 0 2 0 1 1 1 1 1 0 2 0 1 1 1 1 1 0 0 0 0 0 0 1 1 0 1 1 0 2 1 1 0 1 0 2 0 0 1 1 0 0 0 1 0 0 0 2 1 0 0 0 0 1 1 1 0 1 0 0 0 0 1 0 1 1 1 1 0 1 0 1 1 0 0 1 0 1 1 1 1 1 1 0 0 2 1 0 1 2 1 2 1 2 1 0 1 2 0 1 0 0 1 1 1 2 0 2 1 2 2 1 1 1 1 1 0 0 0 0 0 0 1 1 0 2 1 0 1 1 1 1 0 1 1 1 0 1 1 1 0 0 0 2 1 1 0 0 0 2 2 2 0 0 0 0 0 0 0 0 1 2 0 1 2 1 2 0 1 1 1 2 0 0 0 0 1 2 1 2 2 0 0 0 0 2 0 0 0 1 1 0 0 0 0 0 0 1 0 1 1 1 0 1 1 0 1 0 2 1 0 1 0 0 0 0 0 1 1 0 0 0 0 0 1 0 1 0 0 1 1 1 1 1 1 0 1 2 0 0 0 1 1 1 0 2 1 0 0 0 0 0 1 1 1 1 1 0 1 2 0 0 0 1 1 0 0 1 2 0 0 0 0 1 0 1 1 0 1 1 1 0 0 2 1 1 0 1 0 0 1 0 0 0 0 2 2 2 2 1 0 0 0 1 0 0 0 1 1 0 0 0 1 0 2 2 2 2 2 1 1 1 1 1 0 0 0 0 0 1 0 1 0 1 0 0 2 0 1 2 0 1 1 0 0 0 0 1 0 1 1 0 0 1 1 1 1 2 0 0 0 0 0 0 0 0 0 0 1 0 0 0 0 0 0 1 0 0 0 1 0 0 0 0 1 0 1 0 1 0 0 0 0 0 2 2 2 0 0 0 0 0 0 0 2 0 0 0 0 0 1 1 2 2 0 0 0 1 0 2 0 2 0 0 2 0 0 0 0 0 0 1 0 0 0 0 1 0 2 1 0 1 1 1 2 1 2 0 0 1 0 0 0 0 1 1 0 0 1 1 0 2 0 0 2 0 0 1 0 1 1 0 1 1 1 0 1 1 1 1 0 1 0 1 1 0 1 0 1 0 0 0 0 1 1 0 0 0 1 0 1 0 0 0 1 1 2 1 0 1 1 1 1 1 1 0 0 1 0 1 0 1 1 0 1 1 2 2 2 0 1 0 1 1 2 1 2 2 0 1 0 0 0 0 0 0 1 1 2 1 2 2 0 2 0 1 0 1 2 0 0 1 0 2 0 1 0 0 1 1 0 0 0 0 2 0 1 0 1 2 0 1 0 0 0 0 2 0 2 0 0 0 2 0 2 0 0 1 2 0 0 0 0 0 0 0 0 1 1 1 1 0 0 1 1 2 0 1 1 0 0 0 0 0 1 0 2 1 1 0 0 0 0 0
178 0 0 2 0 0 2 2 0 2 0 0 0 1 1 0 0 0 0 1 1 1 0 2 0 0 1 1 2 0 1 0 0 2 1 0 2 1 0 0 0 2 0 0 2 0 2 0 0 0 0 1 1 1 1 0 0 0 0 1 0 1 1 0 0 1 0 0 1 1 0 1 0 0 0 2 2 2 2 1 1 2 0 0 2 0 2 0 2 2 0 0 1 1 0 0 0 0 0 0 0 0 1 1 0 0 2 2 2 0 0 2 1 2 1 2 2 0 0 2 2 0 2 0 0 0 0 1 1 0 0 1 0 0 0 0 0 0 0 1 0 0 1 0 2 2 1 0 0 0 0 0 0 1 0 0 0 1 0 1 0 0 2 2 0 1 1 1 0 0 0 1 1 1 1 0 0 0 0 1 0 2 0 1 0 0 1 2 0 1 0 1 1 1 1 1 1 0 0 0 0 0 0 0 0 0 1 0 2 0 0 1 0 1 1 0 1 0 2 2 2 0 1 1 0 0 0 0 0 0 0 0 0 0 1 0 0 2 0 0 0 1 2 1 0 0 0 0 1 1 1 1 1 1 1 0 0 0 0 0 0 0 0 1 0 0 0 0 2 0 0 1 1 1 2 2 0 0 1 0 0 1 2 1 1 1 1 1 1 2 1 1 1 0 2 1 2 0 1 0 1 1 1 1 1 0 1 1 0 0 0 0 2 1 1 1 2 2 1 0 1 1 0 1 2 0 2 0 1 1 1 1 0 0 0 2 1 1 0 0 1 1 2 0 1 2 0 0 2 1 0 0 2 2 1 0 1 0 1 0 1 1 1 0 0 1 0 1 1 0 2 0 1 1 0 0 2 0 0 0 0 1 0 0 0 0 0 0 0 0 0 1 0 0 1 1 0 0 1 1 0 1 0 2 0 1 1 0 0 0 0 1 0 0 1 1 0 1 0 0 1 2 0 2 0 1 1 0 0 0 0 0 0 2 0 1 1 0 0 0 0 0 0 0 0 1 0 1 1 0 0 0 0 2 0 0 0 1 1 0 2 0 0 1 0 1 0 1 0 1 1 1 2 1 1 0 1 1 2 1 2 0 0 0 0 1 0 0 0 1 1 0 1 2 2 0 1 0 0 1 0 0 1 1 1 0 1 1 0 1 0 1 0 0 1 0 0 2 0 1 0 1 2 2 2 0 0 0 0 1 0 1 1 1 1 0 1 2 2 2 2 2 2 2 2 2 2 1 1 0 0 0 0 2 0 2 0 0 2 0 1 0 1 0 0 0 0 0 0 0 0 0 1 0 1 0 1 0 0 0 0 2 0 0 0 1 1 0 0 0 0 0 0 1 1 0 1 0 0 0 0 2 0 0 0 2 0 0 1 2 2 0 0 2 1 1 1 1 0 0 0 1 0 0 0 0 2 0 0 0 0 1 1 0 0 1 2 0 0 0 1 1 0 1 0 0 1 2 0 0 0 1 0 1 0 2 0 0 1 0 0 0 0 1 2 1 0 1 0 2 1 0 0 1 1 1 1 0 1 0 0 0 2 1 1 2 0 1 2 0 2 0 0 1 1 0 0 0 0 0 0 0 0 0 1 0 1 2 0 0 1 0 0 0 0 0 1 1 1 0 0 1 1 2 1 2 1 0 0 1 0 0 1 0 0 1 0 0 0 1 0 1 0 1 0 0 0 2 0 0 0 0 0 0 1 0 0 0 0 0 0 0 2 1 1 0 0 1 2 2 0 1 2 0 0 0 0 0 0 2 0 0 0 0 0 1 0 2 1 2 0 1 2 2 0 0 0 1 0 1 0 0 0 0 1 0 2 1 0 1 0 0 2 2 2 0 0 0 2 0 1 2 1 0 0 0 0 1 1 1 0 1 1 0 0 0 0 0 0 0 0 0 1 0 1 1 1 0 0 0 0 2 1 0 1 0 0 0 0 0 1 1 0 0 0 1 0 0 0 1 1 1 2 0 2 0 1 0 2 2 2 0 0 0 0 0 1 1 0 2 1 0 0 2 2 1 1 2 0 0 0 2 1 1 1 2 0 1 0 0 0 0 0 1 2 1 1 0 2 2 0 2 2 1 1 0 2 1 0 0 0 0 1 1 1 2 1 0 0 1 0 0 2 0 0 0 1 2 0 1 0 0 2 0 0 0 0 2 0 0 0 0 0 0 1 0 1 0 1 1 0 0 0 0 0 1 1 0 1 0 0 1 0 2 0 0 0 1 0 1 1 0 0 0 1 0 0 1 1 0 0 0
179 1 0 2 0 0 1 2 1 0 0 0 2 2 2 0 0 1 1 0 1 1 0 1 0 0 1 2 2 0 2 0 0 1 1 0 2 2 0 1 1 1 0 0 2 0 0 0 1 1 0 1 0 0 0 1 0 0 0 1 1 1 1 2 0 1 1 0 0 1 1 1 1 1 1 2 2 2 2 1 1 2 0 1 2 0 1 0 2 2 0 0 1 1 0 0 0 2 0 0 0 1 1 0 1 1 2 0 0 2 0 2 0 2 0 2 2 0 0 2 2 0 2 0 0 0 0 1 1 0 0 0 0 0 0 0 0 0 1 0 0 0 0 0 1 2 1 0 0 1 0 0 0 0 0 0 0 0 1 2 1 1 2 2 2 2 2 0 2 0 0 2 1 1 2 0 1 0 0 2 0 1 1 2 0 0 2 1 1 1 0 2 0 0 2 0 0 0 0 0 0 0 1 0 2 0 1 0 2 0 1 1 1 0 2 2 2 1 1 0 1 1 2 1 0 1 0 1 1 1 1 2 0 0 2 0 0 2 0 0 0 0 2 1 0 0 0 0 1 0 0 0 1 0 0 0 0 0 0 1 0 1 0 1 1 1 0 0 2 1 0 2 0 0 0 0 0 0 2 0 0 0 2 2 2 0 2 2 0 2 1 0 0 1 2 1 1 0 0 0 0 0 2 2 2 0 1 2 0 1 0 1 2 1 0 0 1 0 0 2 0 0 2 2 2 0 0 0 0 1 2 1 0 0 0 0 0 2 0 1 1 0 1 0 0 0 2 0 0 2 0 1 2 2 1 0 2 0 0 1 0 0 2 0 2 2 0 1 2 1 1 1 0 0 0 0 1 0 1 0 1 1 0 1 1 1 0 0 0 0 0 0 1 1 2 2 0 0 0 0 0 0 0 1 0 0 1 0 0 0 0 0 1 1 1 1 0 0 2 0 0 0 0 1 1 1 1 1 1 1 0 1 0 1 0 0 0 1 0 0 1 0 0 2 0 0 0 0 2 0 0 0 0 1 1 0 1 2 1 0 2 0 1 1 0 0 0 0 0 0 0 0 2 0 0 1 0 1 2 1 2 0 0 0 0 1 0 0 0 1 1 0 0 1 1 0 1 1 1 1 0 1 1 1 0 1 1 1 0 1 0 1 1 1 1 0 1 2 2 0 0 2 2 2 1 0 0 1 0 1 1 1 0 0 0 0 2 0 1 1 0 0 1 1 1 0 0 1 1 0 0 0 0 2 2 0 0 0 2 0 2 0 1 1 1 0 2 0 0 0 0 0 0 0 0 0 1 1 0 1 0 0 1 0 0 1 0 1 0 2 1 0 0 2 0 0 0 0 0 0 0 2 0 1 2 2 0 0 1 2 1 1 0 1 1 1 1 0 0 0 1 1 0 0 0 0 2 1 0 0 0 2 0 0 0 2 2 0 0 1 0 1 1 1 1 0 0 2 0 0 0 2 2 0 0 1 0 0 0 0 0 0 2 0 0 0 0 1 0 0 0 2 2 0 0 1 2 0 0 0 0 1 2 2 2 2 1 1 2 0 1 1 0 1 0 0 0 0 0 1 0 1 0 0 1 0 1 2 0 1 0 0 0 0 0 0 0 1 1 0 0 0 1 2 0 1 1 2 1 0 1 1 1 0 0 1 0 0 0 1 0 1 0 1 0 1 0 0 0 0 0 0 1 0 0 0 0 0 0 0 0 0 2 2 0 0 2 2 2 2 0 0 2 1 0 0 0 0 1 2 0 0 0 0 0 0 0 2 0 2 0 1 2 0 0 0 1 1 0 1 0 0 0 0 0 1 1 0 1 2 0 0 0 0 0 0 2 1 1 0 1 1 1 0 0 0 0 2 0 2 0 0 1 0 0 0 0 2 2 0 1 0 1 0 1 1 1 0 0 0 0 2 1 0 1 0 1 0 0 0 0 2 0 0 0 0 0 0 1 0 0 0 1 0 2 0 0 0 2 2 2 0 0 0 0 0 0 2 2 0 0 0 0 2 2 2 2 2 0 0 0 2 1 1 1 2 0 1 0 2 1 0 0 0 1 1 1 1 2 1 0 2 1 0 2 2 2 1 1 0 0 2 0 2 0 0 0 2 0 0 0 0 0 0 0 0 2 0 1 1 1 0 1 0 1 0 1 2 0 0 1 1 0 0 1 0 0 0 1 1 0 0 0 0 1 0 2 0 0 0 0 0 1 1 0 1 1 1 1 0 0 0 0 0 1 0 0 0 0 0 1 0
180 1 1 1 0 0 1 2 2 0 0 0 0 0 0 0 0 1 1 1 1 0 0 1 1 1 0 1 2 0 2 0 1 2 0 1 1 1 0 0 0 2 0 1 2 0 0 1 0 2 1 1 1 1 1 0 0 0 1 2 0 0 1 1 0 0 0 0 0 0 0 1 2 0 2 2 2 1 2 0 2 2 1 0 1 0 0 0 1 2 0 1 0 2 0 0 0 1 1 0 0 0 0 1 1 0 2 1 1 1 0 2 0 1 0 1 1 0 0 1 1 0 1 2 1 1 1 0 0 0 0 0 0 0 2 2 0 0 0 1 1 0 1 0 0 1 0 0 0 0 0 1 0 0 1 0 0 0 0 1 0 1 2 0 0 2 2 0 0 2 2 0 0 2 2 0 1 0 0 0 0 0 1 2 0 0 2 2 1 1 1 2 0 0 0 0 1 0 1 1 1 1 1 1 1 1 1 0 1 0 2 2 0 0 1 1 1 0 1 0 1 1 2 2 0 0 0 0 0 0 0 0 1 1 1 0 1 2 0 0 0 0 2 1 0 0 1 0 2 0 0 0 0 0 0 1 0 0 0 1 0 1 0 0 0 0 1 0 2 0 1 1 1 1 1 0 1 1 2 1 0 0 2 1 1 0 2 2 0 2 1 1 0 1 2 1 2 2 0 2 2 1 1 1 1 0 0 1 1 2 0 2 1 1 1 0 2 0 1 1 1 1 1 0 0 0 2 0 1 0 1 1 0 0 0 0 0 2 0 0 0 1 0 0 0 0 1 0 2 2 0 0 2 2 2 0 0 0 0 2 0 0 2 0 1 2 0 0 0 0 2 0 0 0 0 0 1 0 0 0 2 1 1 1 0 1 0 0 0 0 0 2 0 1 2 0 2 0 0 0 0 0 0 2 0 0 0 0 0 0 1 1 1 1 2 2 1 1 0 0 0 1 0 0 2 2 1 0 0 0 1 0 0 2 0 1 0 0 1 1 2 0 0 1 1 1 0 2 0 0 0 0 0 2 2 1 2 2 1 2 1 2 1 1 0 1 0 0 0 1 1 1 2 1 1 0 1 1 1 0 2 0 0 1 1 1 1 2 2 1 0 0 1 2 2 0 0 1 1 0 1 1 2 0 0 1 1 2 0 0 0 2 0 0 0 0 0 2 2 1 0 1 2 2 0 2 1 1 0 0 1 0 1 1 1 0 1 1 0 1 1 1 1 1 1 1 2 2 2 0 0 0 0 2 0 1 0 2 0 2 0 0 0 0 0 1 0 0 0 0 0 1 1 0 1 0 1 1 0 1 1 0 0 0 0 0 0 0 0 0 0 0 1 1 0 0 0 0 0 0 0 2 0 0 0 2 2 0 1 2 0 0 0 2 1 1 1 1 0 0 1 2 0 0 0 0 0 1 0 0 0 1 0 0 0 1 2 1 1 0 0 0 0 2 0 0 2 1 1 1 0 1 2 0 0 1 0 0 2 0 0 0 1 1 2 1 1 1 0 0 0 1 1 0 0 2 1 2 2 2 2 1 2 1 2 2 1 1 2 0 2 0 1 0 0 1 1 0 0 1 0 1 0 0 1 0 1 2 0 1 1 0 0 0 0 0 0 2 1 0 0 0 1 2 0 1 1 0 0 0 0 0 1 0 0 2 0 0 0 1 0 1 0 1 0 1 0 0 0 0 0 0 1 0 1 0 0 0 1 0 0 0 2 2 2 0 0 1 2 2 0 0 1 1 1 1 0 0 0 2 1 1 0 0 0 2 0 2 0 2 0 1 1 0 0 0 0 0 0 0 0 0 0 0 1 0 0 0 1 2 0 0 1 1 1 0 0 1 0 1 1 2 0 2 0 0 2 2 1 2 0 1 2 0 0 1 1 0 0 0 0 0 1 0 1 1 1 0 0 0 0 2 1 0 1 0 0 0 0 0 0 1 0 0 0 0 0 0 1 1 0 0 1 0 1 0 1 0 2 2 2 0 0 0 0 0 0 2 0 0 1 0 1 1 1 1 2 1 2 0 1 0 1 1 2 2 0 1 0 0 0 0 0 0 0 0 1 0 0 0 0 0 1 2 1 1 2 1 0 1 0 2 0 2 0 1 1 1 0 0 0 0 0 0 1 1 2 0 1 0 2 0 1 0 1 1 1 2 0 0 0 0 0 0 1 0 1 0 0 0 0 1 0 0 1 0 0 0 2 0 0 1 0 1 0 0 0 0 0 0 0 0 0 1 0 0 0 1 1 0 1 1
181 1 0 1 0 0 1 1 2 0 0 1 0 0 0 0 0 1 1 1 1 0 1 2 0 0 1 2 2 1 2 2 1 1 1 2 0 0 0 0 0 2 0 2 2 0 0 0 0 1 0 0 0 0 2 0 0 0 2 0 1 1 2 1 0 0 0 0 0 1 1 1 1 1 1 2 2 1 1 1 1 2 0 1 1 0 0 0 2 2 0 2 2 1 1 0 0 0 0 0 0 1 0 0 1 0 2 0 0 2 0 1 1 2 1 2 1 1 1 1 1 1 2 1 0 1 1 0 0 0 0 0 1 0 0 1 1 0 0 0 1 0 0 0 2 1 0 0 2 2 0 0 0 0 0 0 0 1 1 0 1 1 2 2 1 2 2 1 1 1 1 1 1 0 1 0 1 1 0 0 0 2 0 1 1 1 0 1 0 0 1 1 0 0 2 0 0 0 0 0 0 0 0 0 1 0 1 0 2 0 1 1 1 0 1 0 0 2 1 1 1 0 1 1 0 1 1 0 0 0 1 0 0 0 0 0 1 0 0 1 0 0 1 2 0 0 0 0 0 1 1 1 0 0 0 0 1 1 1 1 1 1 0 2 0 0 0 0 2 0 0 2 1 1 0 1 0 1 1 1 1 2 2 1 1 0 1 2 0 2 1 0 0 0 1 1 2 2 0 2 2 1 0 0 0 0 0 2 1 2 0 2 2 0 0 1 2 0 0 0 0 0 1 1 1 0 1 0 1 1 1 1 0 0 0 0 0 2 0 2 2 2 0 0 0 0 1 0 2 1 0 0 1 1 1 1 1 1 0 2 0 0 2 0 1 0 0 2 2 0 2 0 0 0 0 0 2 1 1 1 1 1 1 1 0 0 0 0 0 0 0 1 1 0 1 1 1 0 0 0 0 0 0 2 0 0 2 1 0 0 0 0 0 0 1 2 0 1 0 0 1 2 1 0 1 2 0 0 0 1 1 1 1 1 0 1 0 0 0 0 1 0 0 0 1 0 0 1 1 0 0 1 0 1 2 1 2 1 1 1 2 1 1 0 0 1 1 0 0 0 0 0 2 0 2 0 1 2 2 2 2 1 0 1 1 1 1 1 0 1 1 0 0 1 1 1 0 1 1 1 0 2 2 0 0 0 1 2 0 2 0 0 1 1 0 0 1 1 0 1 1 2 2 2 1 1 1 1 0 2 0 1 0 0 0 1 2 0 0 2 1 1 1 2 2 2 1 2 2 0 0 0 0 2 0 1 0 0 0 1 0 0 1 1 1 1 0 0 0 0 0 0 0 0 0 0 1 1 1 1 0 0 0 0 0 0 0 1 0 1 0 1 2 0 0 0 0 0 0 0 0 2 1 1 1 1 1 0 1 1 1 0 0 0 0 0 0 0 0 0 0 0 0 0 0 2 0 2 0 0 0 1 0 0 0 1 2 1 0 0 0 0 0 1 0 0 2 1 0 0 0 1 1 2 0 2 0 0 2 1 0 1 1 1 1 0 1 0 1 0 0 1 0 0 0 2 0 0 1 0 1 0 2 1 2 2 2 1 2 0 2 0 0 0 1 0 0 0 0 1 0 1 0 1 1 0 1 2 0 0 2 0 0 0 0 0 0 1 1 0 0 0 0 2 0 2 0 0 0 1 0 0 0 1 0 1 1 0 1 2 1 2 1 0 0 0 0 1 0 1 1 1 0 0 0 0 1 0 0 0 0 0 2 0 0 1 1 2 0 0 1 0 0 0 0 2 0 0 1 1 1 1 1 1 1 1 1 1 0 1 1 0 2 1 0 0 0 0 0 1 0 0 0 0 0 0 1 1 0 0 0 0 2 1 2 0 1 0 1 0 0 1 0 1 1 0 1 1 1 2 1 0 2 0 0 1 0 0 0 0 0 0 0 0 1 0 1 0 0 0 0 1 1 0 1 0 1 0 0 1 0 2 0 0 1 1 1 0 2 0 0 0 0 0 0 0 0 0 2 2 2 0 0 0 0 0 0 2 0 1 2 0 0 1 2 2 2 2 0 0 0 2 2 2 1 1 1 1 1 1 1 0 1 0 1 1 1 0 2 2 0 2 0 2 1 2 1 1 0 0 1 1 0 1 1 0 0 0 0 2 0 0 2 1 1 1 1 1 1 1 1 0 0 0 1 1 1 1 0 0 1 1 0 0 2 0 0 0 1 1 0 0 0 0 0 0 2 0 2 0 0 2 0 0 0 0 0 0 0 0 0 0 0 0 0 1 0 0 0 0 0 1
182 1 0 1 0 0 1 2 1 1 0 0 1 1 0 0 1 0 0 0 0 0 0 2 0 0 1 2 2 0 2 1 0 2 1 0 2 2 1 1 1 0 0 0 2 0 1 0 0 0 0 0 1 1 0 1 0 0 0 0 0 0 2 2 0 0 0 0 0 1 1 0 1 0 0 2 2 1 1 0 2 2 1 0 1 0 0 0 2 2 0 1 1 2 0 0 0 0 0 0 0 0 0 2 0 0 2 2 2 0 0 2 1 2 1 2 1 0 1 1 1 0 2 1 0 1 1 0 0 0 0 0 0 0 1 1 0 0 0 0 1 0 0 1 2 2 0 0 0 0 0 1 0 0 0 0 0 1 1 2 0 0 1 2 2 0 0 0 1 1 0 2 0 2 2 0 0 2 0 0 0 0 0 2 0 0 2 1 0 0 1 1 1 1 0 1 2 0 0 1 1 0 0 0 2 0 1 1 1 0 0 1 1 0 1 1 1 1 2 1 2 1 2 2 0 0 0 0 0 0 0 0 0 0 2 0 1 2 0 0 0 1 2 2 0 0 0 0 2 0 0 0 2 1 1 0 0 0 0 0 0 0 0 1 0 0 1 0 2 1 0 1 0 0 0 1 1 0 1 0 1 0 2 1 1 1 1 1 0 2 0 0 1 0 2 1 2 0 0 0 1 0 0 0 0 0 0 2 0 1 2 1 2 2 1 1 2 0 1 0 1 1 0 2 1 0 1 1 0 2 1 1 0 0 0 0 0 2 1 1 0 2 1 0 0 0 2 0 1 1 0 1 2 2 2 0 1 1 0 2 0 0 1 0 1 0 0 2 2 0 2 0 0 0 0 0 2 0 1 0 1 0 2 2 0 1 0 0 0 1 0 0 1 0 1 1 0 0 0 0 0 1 0 2 0 2 0 0 0 0 1 1 0 0 1 1 0 1 0 0 0 2 1 0 1 1 1 0 0 1 1 1 0 2 0 0 0 0 0 0 1 0 1 1 0 0 0 2 0 0 0 0 1 2 0 0 0 2 2 2 2 1 1 0 1 2 0 1 0 1 1 1 1 1 0 2 0 1 2 0 1 0 0 0 0 1 0 0 0 2 0 0 1 2 1 0 0 2 2 0 2 0 2 0 0 1 1 1 1 0 1 1 1 0 1 0 0 0 0 2 2 0 2 2 1 1 0 0 1 1 0 0 2 1 1 0 1 1 0 0 1 1 0 0 0 2 1 1 1 0 1 1 0 2 0 0 0 0 2 0 0 0 0 0 0 1 1 0 0 0 0 1 2 0 0 0 2 1 0 1 0 2 0 0 0 0 0 0 0 1 0 0 1 1 1 0 0 0 0 0 0 2 0 0 2 2 2 0 1 1 1 1 0 1 0 0 0 1 1 1 1 2 0 0 0 2 0 1 0 0 0 1 1 0 1 0 1 0 0 0 1 2 0 0 2 0 1 1 2 0 0 2 1 2 0 2 0 1 2 0 0 0 1 0 0 0 0 1 1 0 0 0 0 0 1 2 0 0 1 0 0 0 0 0 0 0 0 0 2 0 1 1 0 1 0 0 0 0 0 1 0 1 0 0 2 0 1 2 0 1 0 0 1 0 0 1 2 1 1 0 0 0 1 2 1 0 1 1 0 0 0 0 0 0 0 0 0 0 0 1 0 0 0 0 0 0 0 0 0 1 1 1 0 1 0 0 0 0 1 0 0 0 2 2 1 0 1 1 1 1 0 0 1 1 1 1 0 0 2 0 2 2 0 0 0 1 0 2 1 2 0 1 2 2 0 0 0 0 0 1 0 0 0 0 2 0 0 1 0 1 0 0 1 1 1 1 1 1 1 1 1 2 2 1 0 0 1 1 0 1 0 0 2 0 0 0 0 0 0 0 0 0 0 0 0 0 0 1 0 0 1 1 0 0 2 0 0 0 0 0 0 1 0 0 0 1 0 0 0 1 0 0 0 0 1 0 0 0 1 0 1 0 0 0 0 0 0 1 0 1 2 0 1 1 1 1 2 2 0 0 0 1 0 0 0 0 2 0 0 1 1 0 0 0 1 1 2 1 2 1 0 2 2 0 2 1 1 1 0 0 0 2 0 1 0 0 0 1 1 0 0 1 2 2 2 0 1 1 0 1 0 0 0 0 1 0 2 1 0 1 0 1 0 0 2 0 1 0 0 0 0 0 0 0 0 1 1 0 1 0 0 1 0 1 0 0 0 1 0 1 1 0 0 0 0 1 0 1 2 0 0 0
183 0 0 1 1 1 1 1 2 0 1 1 0 1 1 0 0 1 1 0 1 0 0 2 0 0 1 1 2 0 2 1 0 2 1 0 2 2 1 0 0 1 1 1 1 1 2 0 2 2 0 1 0 1 0 0 0 1 2 1 1 2 1 0 0 0 0 0 1 1 0 1 2 0 2 2 1 1 1 1 1 2 0 0 2 0 1 1 2 2 0 2 1 2 0 0 0 1 0 0 0 0 1 1 0 0 2 1 1 1 1 2 0 1 0 1 1 0 0 2 2 1 2 1 0 1 1 1 1 0 0 0 0 0 1 0 1 0 0 0 0 0 0 0 0 0 0 0 0 1 0 1 0 0 0 0 0 0 1 1 0 1 0 2 1 2 2 0 1 1 1 2 1 1 1 0 0 0 0 0 0 1 1 2 0 0 2 1 0 0 2 2 0 0 1 0 0 0 0 0 0 0 0 1 0 1 2 1 1 0 0 1 1 0 1 1 0 0 1 0 2 1 2 2 0 1 1 0 0 0 0 1 0 0 2 0 0 1 0 0 0 0 2 2 0 0 0 0 1 0 0 0 1 0 0 0 0 0 0 0 0 0 0 2 1 0 1 0 1 0 0 2 2 2 0 0 1 0 0 0 0 1 2 2 2 0 2 1 0 2 1 0 0 0 1 1 0 1 0 1 2 0 0 0 0 0 0 1 2 2 0 1 2 2 2 0 1 0 0 0 1 1 1 2 1 0 1 0 0 0 2 0 0 0 0 1 1 0 0 1 0 2 2 0 1 2 0 0 1 1 0 1 2 2 0 0 2 0 0 2 0 0 2 0 2 0 0 1 1 0 2 0 0 0 0 0 1 0 2 0 0 0 1 1 1 0 0 1 1 0 1 1 1 0 2 0 1 2 0 0 0 1 0 2 1 0 0 0 0 0 0 0 0 0 0 2 1 1 0 0 1 2 0 1 0 1 1 0 0 0 2 1 0 2 0 0 1 1 1 1 2 0 0 1 1 2 1 0 2 0 0 0 0 2 0 0 0 0 0 0 2 0 1 2 0 0 0 1 0 1 1 1 2 0 2 0 1 2 1 0 1 0 0 0 0 2 0 1 1 0 1 1 1 1 0 0 0 0 0 1 0 1 1 1 0 1 1 1 0 1 0 1 2 0 0 0 0 2 2 1 0 1 2 2 0 1 1 0 1 2 0 1 2 0 2 0 1 1 0 1 1 0 2 2 2 1 1 1 1 0 0 0 0 2 0 1 0 2 0 0 0 0 0 0 0 0 2 1 1 1 1 1 0 0 0 0 2 1 0 1 1 0 0 0 1 0 0 0 0 0 0 0 1 1 1 0 1 1 1 1 1 0 0 0 0 1 1 0 2 0 1 0 0 1 1 1 1 0 0 0 0 0 0 0 0 1 1 2 0 0 0 0 1 0 0 0 2 1 1 0 0 0 1 2 0 0 1 1 2 0 0 1 0 2 0 2 0 0 1 0 0 0 1 2 2 1 1 2 0 0 0 2 0 0 1 2 0 1 2 1 1 0 1 1 1 1 0 2 2 0 2 2 1 0 1 0 0 0 0 1 0 1 0 0 2 0 1 1 1 0 1 0 1 1 1 1 0 0 1 1 0 1 1 2 0 1 0 0 0 0 0 0 0 0 0 0 0 0 0 1 0 1 0 1 0 0 0 0 0 0 0 0 0 0 1 1 0 0 0 0 0 0 2 1 1 0 0 2 2 2 0 0 1 1 2 2 0 0 1 0 1 2 0 0 0 2 0 1 0 1 1 0 1 0 0 0 0 0 0 1 0 0 0 1 1 0 2 1 1 1 0 0 0 0 0 0 2 0 2 0 2 2 0 1 0 0 1 1 0 2 0 0 2 0 0 1 1 0 0 1 0 0 1 0 1 1 1 1 1 0 0 2 1 0 1 0 1 0 0 0 2 2 0 0 1 1 0 0 1 1 0 0 0 1 1 0 0 0 0 0 2 0 1 0 0 1 1 1 1 0 1 1 0 2 2 2 2 0 1 0 1 1 1 0 1 1 0 1 0 1 0 0 0 1 1 0 1 1 2 1 0 2 1 1 2 1 1 1 0 0 0 1 0 2 0 0 0 2 0 0 0 0 0 0 1 1 2 1 0 1 0 0 0 0 2 0 2 0 0 1 1 0 0 0 1 0 2 0 0 0 0 0 1 1 1 0 1 1 2 1 0 2 0 1 1 1 1 0 0 0 0 0 1 0 1 0 0 0 0 0 0 0
184 0 0 2 0 0 2 2 2 0 0 0 0 0 0 0 0 0 1 2 2 0 0 2 0 0 0 1 0 2 2 0 1 2 1 0 2 2 1 1 1 1 1 1 2 1 1 1 0 2 0 1 0 0 1 0 0 0 1 0 1 1 1 0 0 0 0 0 1 1 0 2 2 0 2 2 2 0 0 0 2 2 0 2 2 0 0 1 1 1 1 1 1 1 1 0 1 1 1 1 1 1 0 2 1 1 2 1 1 1 0 1 1 1 1 1 1 0 2 0 0 0 1 2 1 1 1 0 0 0 0 0 0 0 0 0 0 0 0 1 2 0 0 0 0 0 0 0 0 1 0 0 0 0 0 0 0 0 0 0 0 0 1 2 1 1 0 0 0 0 0 0 1 2 2 0 1 1 0 0 0 0 1 2 0 0 2 1 0 0 0 1 0 0 0 0 1 0 0 1 1 0 0 2 1 0 1 0 1 0 0 1 0 0 1 1 0 0 2 2 2 0 2 2 0 2 2 0 0 0 0 0 0 1 1 1 0 2 0 0 0 0 1 2 0 0 1 0 2 0 0 0 1 1 1 0 0 1 1 1 1 1 0 1 1 1 0 1 1 1 1 1 0 0 0 0 0 1 2 2 2 1 2 0 1 0 2 1 0 2 2 0 1 0 2 1 2 2 0 1 1 0 0 0 0 0 0 1 1 1 0 0 1 2 1 1 2 1 1 0 2 2 1 1 1 0 1 0 0 0 1 0 0 0 0 1 0 1 0 0 0 0 0 0 1 1 1 0 2 0 0 0 2 2 1 0 2 2 0 1 0 0 1 0 1 1 0 2 2 0 2 0 2 1 2 2 2 2 0 0 1 1 0 1 1 1 0 1 1 0 1 2 1 0 2 1 0 0 0 0 0 1 0 1 0 0 0 1 0 0 0 0 0 0 0 1 1 1 1 0 0 1 0 1 0 0 0 0 0 1 1 1 0 2 0 1 1 1 0 0 1 0 0 0 1 1 0 0 0 0 0 0 0 2 2 1 2 0 0 0 2 1 0 0 0 1 0 0 0 0 2 2 2 1 1 0 1 2 2 2 2 0 0 1 1 1 1 0 0 0 1 1 1 1 1 0 1 1 1 1 0 1 2 0 0 1 1 1 1 0 0 2 0 0 2 0 0 2 1 2 0 0 2 2 0 1 1 1 0 0 1 0 2 1 1 0 2 1 0 1 1 1 0 0 0 1 0 0 0 0 0 0 0 1 1 2 0 0 0 1 0 0 2 0 0 0 2 2 2 0 0 0 0 0 0 0 1 1 0 1 0 0 0 0 0 0 0 0 0 0 0 0 2 1 0 0 0 0 0 1 0 1 0 1 2 2 1 0 0 1 0 0 0 0 0 0 0 1 0 0 0 0 0 0 0 0 1 1 0 0 1 0 0 0 0 1 2 2 0 0 1 1 1 2 0 0 1 0 0 1 0 1 1 1 0 1 0 0 0 0 0 0 2 1 1 1 1 0 1 0 0 1 0 0 0 1 1 0 1 0 0 0 2 1 2 2 2 2 1 0 2 0 0 0 0 0 0 0 0 1 0 1 0 1 1 1 1 2 0 0 2 0 0 1 0 0 1 0 0 0 0 0 0 2 0 2 0 1 1 0 0 0 0 0 0 0 0 0 0 2 0 1 0 1 0 1 0 0 0 0 0 0 0 0 0 2 1 1 1 1 1 1 2 1 1 0 0 2 2 2 0 0 2 1 0 0 1 1 1 1 2 2 0 0 0 0 0 1 1 1 1 1 2 0 0 0 1 1 0 1 0 0 0 0 2 0 2 0 1 2 0 0 0 0 0 0 1 2 2 0 0 2 1 1 0 0 1 1 1 2 0 1 1 1 0 2 0 0 1 0 0 0 0 0 0 0 0 1 1 0 0 2 2 0 2 0 0 0 1 1 0 2 0 0 0 0 1 0 1 1 0 0 0 2 2 2 0 0 1 2 2 0 0 0 0 0 1 1 1 0 1 0 1 1 2 1 1 2 0 1 0 0 2 2 1 1 1 2 0 1 0 0 0 1 1 1 2 1 2 2 0 2 2 0 1 1 2 2 0 2 0 2 0 1 0 0 1 0 0 0 0 0 2 1 0 1 2 0 1 0 0 0 1 0 1 0 1 2 1 1 1 0 0 0 2 0 0 0 0 0 0 1 0 0 0 1 1 0 0 0 0 0 0 1 0 0 0 0 0 0 0 0 1 0 2 0 0 0 0 0 0 1
185 0 0 1 0 0 0 1 2 0 0 1 1 1 0 0 1 1 1 1 1 0 0 2 0 0 2 2 2 0 1 1 0 2 1 0 2 2 0 2 2 0 0 0 0 0 0 0 1 0 0 0 0 1 0 1 0 0 0 1 1 1 1 1 0 1 1 0 0 1 1 1 2 0 2 2 2 1 2 1 0 2 0 0 0 0 0 1 2 2 1 2 1 1 2 0 2 0 0 0 0 1 1 1 0 0 2 0 0 2 0 0 1 2 1 2 2 0 0 2 2 0 1 2 1 1 1 0 0 0 1 1 0 0 1 1 1 0 0 1 1 0 1 0 0 1 0 0 0 0 0 1 0 0 1 1 0 0 0 1 1 1 2 2 0 1 0 2 0 2 2 0 0 2 0 0 0 2 0 0 0 0 1 2 0 0 2 0 0 0 0 1 0 0 2 0 1 0 1 0 0 1 0 0 1 0 0 0 1 0 1 0 1 0 1 0 0 1 2 1 2 1 2 1 0 2 1 1 1 1 0 1 0 0 2 0 0 1 1 1 0 0 2 2 0 0 0 0 2 0 0 0 1 1 1 0 0 1 1 1 1 1 1 1 0 0 0 0 0 0 0 2 0 0 0 0 0 0 1 0 0 1 1 1 2 0 2 1 0 2 1 1 0 1 2 2 0 0 0 0 1 0 1 1 1 0 0 2 0 1 0 1 1 2 1 0 1 0 0 1 2 0 1 1 1 0 1 0 1 1 2 2 0 0 0 0 0 2 0 0 0 2 1 0 0 0 1 1 2 0 0 0 2 2 1 0 1 0 0 2 0 0 1 0 1 2 0 2 2 0 2 0 0 0 0 0 1 1 0 1 2 1 0 0 1 1 0 1 0 0 1 1 2 0 2 0 1 1 1 1 1 0 0 2 1 1 0 0 1 1 1 1 0 0 0 2 1 1 0 0 1 1 0 1 1 2 1 0 0 0 1 0 0 1 0 0 1 0 0 0 2 0 0 0 2 2 0 1 1 0 0 0 0 2 2 2 2 2 1 2 2 0 0 1 1 1 0 0 0 1 1 1 2 0 1 1 0 2 1 0 0 1 0 1 1 2 1 0 0 1 0 0 1 2 1 0 0 1 1 1 0 2 1 1 0 1 1 1 0 0 0 2 0 2 0 0 0 2 0 0 0 2 2 2 0 1 1 1 0 1 0 1 1 1 2 0 0 0 0 0 2 2 1 0 1 1 0 0 0 0 0 0 0 1 1 2 0 0 0 1 1 0 1 0 0 1 1 1 1 0 1 0 1 0 1 0 1 0 0 0 0 1 0 0 0 0 0 0 1 1 0 0 1 0 0 0 1 0 0 0 0 1 1 1 2 2 0 0 1 0 1 1 0 2 1 1 1 0 0 0 1 1 0 0 0 0 1 1 0 0 0 2 0 0 0 1 2 0 0 0 2 2 1 1 1 0 0 0 1 0 0 1 1 2 0 2 0 0 2 1 1 0 0 1 1 1 1 1 1 0 0 0 0 0 1 1 1 0 1 0 1 0 1 2 0 1 0 1 1 1 1 1 1 0 1 0 0 0 0 1 1 0 0 0 2 0 1 2 0 0 1 0 0 0 0 0 0 2 2 0 0 0 0 1 1 2 1 0 0 0 0 0 0 1 0 1 1 0 0 1 0 0 0 0 0 0 0 1 0 2 1 1 0 1 0 0 1 0 0 0 0 0 2 0 0 0 0 1 1 1 0 0 1 1 0 0 0 0 1 1 0 1 0 0 0 2 0 1 0 1 1 0 2 0 0 0 1 0 1 1 0 0 0 0 1 0 0 0 0 2 0 0 0 0 0 0 0 2 1 0 0 1 1 0 0 0 0 2 1 2 1 0 2 0 0 0 0 0 1 0 1 1 0 0 0 0 0 1 0 0 0 2 2 0 0 0 2 0 0 0 0 0 0 0 0 1 1 0 2 0 0 0 1 1 2 2 1 1 0 0 1 1 1 0 0 1 0 2 0 0 2 0 2 0 1 1 2 2 0 1 0 0 0 0 1 1 0 0 0 2 0 0 0 0 1 1 2 1 2 1 1 1 2 1 0 0 1 2 0 1 0 2 1 1 0 2 2 2 0 0 0 0 0 0 0 0 0 0 0 0 2 0 1 0 1 1 1 2 0 0 2 0 0 0 2 0 1 1 1 0 1 0 0 0 1 2 0 0 1 1 0 1 0 1 1 1 0 0 0 0 0 0 0 0 0 1 0 1 2 0 1 0
186 1 0 1 0 0 1 2 1 1 0 0 1 2 1 0 0 1 1 2 2 0 0 2 0 0 1 2 2 0 1 1 2 1 0 0 2 1 0 1 1 1 0 1 2 0 1 0 0 1 0 0 1 1 1 0 0 1 0 0 1 1 1 1 0 1 1 0 0 0 0 1 2 2 2 2 1 0 2 1 0 1 0 0 2 0 0 0 2 2 0 1 1 1 1 1 1 0 0 1 0 1 0 1 0 1 1 0 0 2 0 2 1 1 1 1 1 0 1 1 1 0 2 2 0 2 2 0 0 0 1 1 0 0 0 0 0 0 0 1 0 0 0 0 0 2 0 0 0 1 0 1 0 2 0 0 0 0 0 1 1 2 0 1 2 2 2 0 1 1 0 0 0 1 2 0 0 1 0 0 0 0 1 2 0 0 2 1 0 0 2 2 0 0 2 0 1 1 0 0 0 0 0 1 2 0 0 1 1 1 0 0 1 0 1 0 0 1 1 0 0 0 1 2 0 1 1 0 0 0 0 0 0 0 2 0 0 2 0 0 0 1 2 1 0 0 0 0 1 1 1 1 2 1 1 0 2 0 1 1 1 1 0 0 0 0 1 0 1 0 1 1 1 1 0 0 1 0 2 0 0 1 2 1 1 0 2 0 1 2 1 2 0 1 2 2 1 0 0 0 1 1 0 0 0 1 1 2 1 1 0 1 2 2 1 0 1 1 1 0 2 2 1 2 1 0 1 0 1 1 2 1 0 0 0 0 0 2 0 0 0 1 1 0 0 0 2 0 2 0 0 0 1 2 0 0 2 1 0 0 0 0 1 0 1 1 0 2 2 0 2 0 0 0 0 0 0 1 0 0 2 1 2 2 0 0 0 1 1 1 0 0 0 0 2 0 0 0 1 1 0 1 0 0 0 0 0 0 0 0 0 0 0 0 0 1 1 0 1 0 0 1 0 1 1 2 2 1 1 1 1 1 0 1 1 0 0 1 0 0 2 0 0 1 0 0 0 1 0 0 0 0 0 2 1 1 1 1 1 1 1 1 0 0 0 1 0 2 0 1 1 1 1 2 1 1 0 2 1 0 0 0 0 0 0 1 0 1 1 0 1 1 0 1 0 0 1 2 2 0 1 0 1 1 0 1 2 1 1 0 1 1 2 1 0 1 1 2 0 1 0 2 2 2 1 1 0 0 0 1 0 1 0 0 0 0 2 0 0 1 0 0 2 2 2 1 1 1 1 0 0 0 0 2 0 0 0 1 1 0 1 0 0 0 0 0 0 2 2 1 0 1 0 0 0 0 0 2 0 2 0 0 2 0 0 0 0 0 1 2 0 0 0 2 0 1 1 1 0 0 0 2 0 0 1 1 0 0 2 1 0 0 0 2 1 1 1 1 0 0 1 2 1 1 1 1 0 1 1 1 0 0 0 1 1 0 1 1 0 0 1 1 1 1 2 0 1 0 1 1 0 1 1 2 0 2 0 0 2 0 0 0 2 1 1 1 0 1 0 1 1 2 0 0 0 1 1 0 1 0 0 2 2 2 2 2 2 1 2 0 1 1 2 0 0 1 1 0 0 1 0 1 0 0 0 0 0 1 0 0 2 0 0 1 0 1 0 0 0 0 0 1 1 2 0 1 0 1 1 0 0 0 1 0 0 0 1 0 0 2 1 1 0 2 0 0 0 0 0 0 0 0 1 0 2 0 0 0 0 0 0 0 2 0 0 1 0 1 0 0 0 0 2 0 0 0 0 0 1 1 2 2 0 0 0 1 0 2 0 2 0 2 2 0 1 1 0 1 0 1 0 0 0 0 1 0 2 0 1 2 0 0 2 2 2 0 0 0 2 0 1 2 1 0 0 0 0 1 1 2 1 0 0 1 0 0 0 0 1 0 0 0 1 1 1 0 1 0 0 0 0 2 1 0 1 0 0 0 0 0 0 0 0 0 0 1 1 0 1 0 0 0 1 1 2 1 0 1 0 1 0 0 0 0 0 0 0 2 0 0 1 0 0 1 2 2 2 2 0 1 0 1 0 0 2 1 0 0 1 2 1 0 0 0 1 0 1 0 1 0 0 1 1 1 2 2 0 2 0 1 0 2 2 2 0 1 1 1 0 1 0 0 2 1 1 1 1 1 0 1 0 0 0 0 2 0 2 2 0 0 0 0 0 0 1 0 1 1 1 0 1 0 1 1 0 0 2 0 2 0 0 2 1 1 0 0 0 1 2 0 0 0 0 0 1 0 0 0 0 0 1 0
187 1 0 1 0 0 1 2 1 1 0 0 0 0 0 0 0 0 0 2 1 1 0 2 0 0 1 1 1 1 2 0 1 1 2 1 1 2 1 1 1 0 0 0 2 0 2 0 0 1 0 0 0 0 1 1 1 0 1 0 2 2 1 1 1 1 1 0 0 1 0 1 2 0 1 2 2 1 2 0 1 1 0 1 2 0 0 1 2 2 1 1 2 1 1 0 1 1 0 0 0 0 0 1 1 1 2 0 0 2 0 2 1 1 2 2 2 0 1 1 1 0 2 1 0 1 1 1 0 1 1 1 0 0 1 0 0 0 0 1 1 0 0 0 1 0 0 0 0 2 0 2 0 1 0 0 0 0 0 1 1 1 1 1 1 2 2 1 1 1 1 1 0 2 2 0 0 0 0 1 0 2 0 1 1 1 0 1 1 0 2 2 0 1 1 0 2 0 0 1 1 0 1 0 1 0 1 0 1 0 1 1 1 0 1 1 1 1 0 0 0 0 2 2 0 1 1 0 0 0 0 0 0 0 2 0 0 2 0 0 0 0 2 1 0 0 0 0 1 0 0 0 0 0 0 0 0 0 0 0 0 0 0 1 0 0 0 0 2 1 0 1 1 1 0 1 0 1 2 1 1 1 1 0 1 0 1 2 0 2 0 0 2 0 2 0 1 0 0 0 0 0 1 1 1 0 0 1 0 1 0 1 2 1 2 0 2 0 0 1 1 1 1 1 1 0 0 0 1 0 2 2 0 1 0 0 0 1 0 0 0 1 1 0 0 0 2 0 1 1 0 1 2 2 1 0 2 0 0 2 0 0 1 0 1 0 0 0 1 1 1 1 0 0 1 0 2 0 1 0 1 2 0 1 0 0 0 0 0 0 0 0 1 0 1 1 0 1 0 0 0 0 0 2 0 0 1 1 0 0 0 1 0 0 1 2 0 1 0 0 0 2 0 0 2 2 0 0 0 2 2 0 0 1 0 1 0 2 1 0 1 0 0 1 0 0 0 0 1 0 0 0 0 2 0 0 0 2 2 2 2 2 2 0 0 1 0 1 0 0 1 1 2 0 1 0 1 2 2 1 1 0 1 1 0 0 0 1 1 0 0 0 0 2 1 0 0 1 1 0 1 1 1 1 0 1 1 1 0 0 0 2 0 1 0 0 0 2 0 0 0 1 2 2 0 0 0 0 0 2 0 2 1 1 1 0 1 0 0 0 1 1 1 1 1 0 2 2 2 0 0 0 0 2 2 0 0 0 2 0 1 0 1 0 0 0 1 1 1 0 0 2 1 0 1 0 1 2 0 2 0 0 1 0 1 1 1 1 0 1 0 0 0 1 0 0 0 0 0 0 0 2 0 0 2 2 1 0 0 0 2 0 0 0 0 0 0 0 0 0 1 1 0 1 1 1 0 0 0 0 0 2 1 0 0 1 2 0 1 0 0 1 1 2 0 0 1 0 2 0 0 2 2 0 0 1 0 1 1 1 1 0 1 0 0 0 0 0 1 0 0 1 0 0 0 1 1 1 2 1 1 1 1 0 1 1 1 1 1 0 2 0 0 1 0 0 0 0 0 2 0 2 0 0 2 0 0 1 1 0 1 0 0 1 0 0 0 0 0 0 0 0 2 2 0 1 0 0 0 0 0 0 0 1 0 1 1 0 0 2 0 2 0 0 0 2 0 1 0 1 1 1 0 0 1 0 0 0 0 0 0 0 2 2 0 0 2 2 2 2 0 0 1 1 1 2 0 0 1 1 1 2 0 0 0 2 0 2 1 2 0 1 2 0 1 1 0 0 0 1 0 0 0 0 1 0 1 1 0 1 0 1 1 0 0 0 1 0 2 0 2 1 1 1 0 0 1 0 1 1 0 1 1 1 0 1 0 0 0 0 1 1 0 0 0 0 0 1 0 1 0 1 1 0 1 0 1 0 1 0 1 2 0 0 0 1 0 0 1 1 0 0 2 0 2 0 0 1 1 2 2 0 0 0 0 0 0 1 0 0 2 0 0 2 1 1 2 1 1 0 1 1 1 1 1 1 1 0 1 2 1 0 1 0 2 1 2 1 2 1 0 2 2 1 2 2 0 2 0 1 0 1 0 1 1 1 0 0 0 2 0 0 1 2 2 1 2 1 1 0 1 0 2 0 0 0 0 1 0 0 1 1 0 0 0 0 1 0 0 0 0 1 0 0 0 1 1 0 2 0 0 2 0 1 0 0 0 1 0 0 0 0 1 0 1 0 0 0 0 0 0 0
188 0 0 2 0 0 2 2 1 1 0 1 0 1 1 0 0 0 0 0 0 0 2 0 0 0 1 1 1 0 1 0 0 1 0 2 1 2 1 0 0 1 0 0 0 0 1 1 0 1 0 0 0 0 0 1 0 0 1 0 1 2 2 1 0 0 0 0 0 0 0 1 1 0 1 2 1 1 2 0 1 1 1 0 0 0 0 1 2 2 1 2 1 2 1 0 1 2 0 0 0 0 2 0 0 0 2 0 0 2 0 1 0 1 0 2 1 0 0 2 2 0 2 1 0 1 1 0 0 0 0 0 0 0 1 0 0 0 0 0 0 0 0 0 1 0 0 0 0 1 0 2 0 2 0 1 0 1 1 2 0 0 1 2 1 1 1 1 1 1 0 1 0 2 2 0 0 0 1 1 0 2 1 2 0 0 2 1 1 1 1 2 0 1 1 0 0 0 0 1 1 0 0 0 1 0 1 2 1 0 1 1 1 0 2 1 0 0 1 0 2 2 1 0 0 0 0 0 0 0 0 1 0 0 1 0 0 2 0 0 0 0 2 1 0 0 1 0 1 1 1 1 1 1 1 0 0 1 1 0 0 0 0 1 0 0 0 0 1 0 1 1 2 1 1 1 0 0 1 0 0 1 1 0 0 1 0 1 0 2 0 0 0 0 2 1 2 1 0 0 1 0 1 1 1 0 0 2 1 1 0 1 1 2 1 0 1 1 1 1 1 1 1 1 1 0 0 0 1 1 2 2 0 1 0 0 0 0 0 1 0 0 1 0 0 0 2 0 2 1 1 0 1 1 1 1 0 1 0 1 0 0 0 0 0 0 0 0 1 1 1 1 1 1 0 0 2 0 2 0 0 0 1 1 1 0 0 0 0 1 0 0 1 1 2 0 1 2 0 0 0 0 0 2 1 0 0 0 1 1 0 2 0 1 1 1 0 2 0 0 0 2 0 1 1 2 1 1 1 0 2 0 1 1 1 0 1 1 0 0 2 0 0 0 1 1 0 0 0 0 0 0 0 2 1 0 1 1 0 0 2 0 0 0 0 2 0 1 0 1 1 1 1 2 0 2 0 0 2 0 1 0 0 0 0 1 0 1 1 1 0 0 0 0 0 0 0 1 1 1 0 0 2 0 0 0 1 2 0 0 0 2 1 1 0 0 0 2 1 0 0 2 1 1 0 0 0 0 0 1 0 0 2 1 2 1 2 1 0 1 0 0 1 1 2 0 1 1 1 0 0 0 0 1 1 1 0 0 0 0 0 2 1 0 0 0 1 2 2 0 0 0 0 0 0 0 1 0 0 0 0 1 0 0 0 0 0 0 0 0 0 0 1 0 0 0 1 1 2 2 0 0 0 1 2 2 0 0 2 2 2 1 0 0 0 0 0 0 0 0 0 0 1 1 1 0 1 2 0 0 1 0 1 0 0 2 2 1 1 0 0 0 1 2 0 0 1 1 1 0 0 1 1 0 1 1 0 1 1 0 0 0 0 0 0 0 0 1 1 0 1 0 1 1 0 2 1 2 2 2 2 1 2 1 2 2 1 2 1 0 0 0 0 0 1 0 0 0 0 2 1 1 0 0 0 0 1 1 0 0 0 0 0 0 0 0 0 1 1 0 0 0 1 2 1 2 0 0 0 0 0 0 1 0 0 2 0 0 0 1 0 0 0 0 0 0 0 0 0 0 0 2 0 0 0 0 0 0 0 0 0 0 2 1 0 0 0 1 0 0 0 0 2 0 0 0 0 0 1 1 2 2 0 0 0 1 0 0 0 0 2 0 2 0 1 1 1 1 0 0 1 0 0 0 2 0 1 0 1 2 1 1 1 0 1 0 0 2 1 0 0 1 0 1 0 0 1 2 1 2 0 1 1 0 0 0 0 0 0 0 1 1 1 0 1 0 0 0 0 0 0 2 1 0 1 0 1 0 0 0 0 2 0 0 0 1 1 0 2 0 1 1 2 0 2 1 0 0 2 2 2 0 0 0 0 0 0 2 0 1 1 0 1 2 2 2 2 1 1 0 0 0 2 2 1 1 0 0 0 1 0 0 0 1 1 0 1 1 2 2 0 2 2 0 1 0 0 1 0 1 2 1 0 1 0 0 0 0 0 0 0 0 2 2 2 0 1 1 0 2 0 0 0 1 1 0 2 2 0 1 1 0 1 0 0 1 2 0 0 0 0 1 0 0 0 0 2 1 2 1 0 2 1 1 0 0 1 1 1 1 1 0 1 0 0 0 0 0 0 0 0 1
189 0 0 2 0 0 1 2 0 2 0 0 0 1 1 0 0 1 1 0 1 0 0 2 0 0 1 1 1 2 2 1 1 2 0 0 2 0 0 1 1 0 0 0 2 0 1 0 0 0 0 2 2 2 0 1 0 0 1 1 1 1 0 0 0 0 0 0 0 0 0 1 1 0 0 1 1 0 1 0 1 2 0 0 2 0 0 0 2 2 0 2 2 2 0 1 0 1 1 1 1 0 0 2 0 0 2 0 0 2 0 1 0 1 0 1 1 0 1 1 1 0 1 2 1 0 0 0 0 0 0 0 0 0 0 0 0 1 0 2 0 0 1 0 1 2 0 0 0 1 0 1 0 0 0 0 0 1 0 1 1 1 0 2 1 2 0 1 1 2 1 1 2 1 2 0 1 0 0 1 0 2 1 2 1 1 1 1 0 0 1 1 0 0 0 0 0 0 1 1 0 1 0 0 1 0 2 0 2 0 0 0 0 0 2 1 2 0 2 2 2 0 2 2 0 0 0 0 0 0 0 0 0 0 2 0 0 1 1 1 0 0 2 2 0 0 0 0 1 0 0 0 1 0 0 0 0 1 1 0 0 0 0 1 0 0 0 0 1 0 1 0 1 1 0 0 0 1 2 1 1 0 2 1 2 0 2 2 0 2 1 1 1 0 2 1 1 2 1 0 0 0 0 0 0 1 1 2 0 0 0 1 2 2 1 2 2 0 0 1 0 0 1 1 1 0 0 0 1 1 2 1 0 0 0 0 0 2 0 1 0 0 2 0 0 0 1 0 1 1 0 1 0 0 0 2 1 1 0 2 0 0 2 0 2 1 0 2 2 0 2 0 1 1 1 1 2 1 0 0 1 1 1 1 0 1 0 0 0 1 0 0 1 0 2 0 0 0 0 0 0 0 0 2 0 1 0 0 0 0 1 0 0 0 1 1 0 1 0 0 0 2 0 0 1 2 0 0 0 1 2 0 0 0 1 0 0 1 1 0 1 0 0 1 0 1 1 0 1 0 0 1 0 1 2 1 2 2 2 2 2 2 0 1 0 0 0 0 0 0 0 0 1 1 0 0 1 1 2 1 1 0 0 2 0 0 0 1 1 1 1 0 1 2 1 0 1 1 1 0 0 1 1 1 0 1 2 1 0 1 0 1 2 0 0 0 0 2 0 1 0 1 2 2 1 1 1 0 1 2 0 1 1 0 1 0 1 1 0 2 0 0 1 1 2 2 1 1 1 0 0 0 0 2 1 0 1 1 2 0 0 0 1 0 0 0 2 0 0 0 0 0 0 0 0 0 1 1 1 1 0 1 0 0 2 1 1 0 0 0 0 1 2 1 1 0 1 1 1 1 1 0 0 0 1 1 2 0 0 0 0 0 0 0 0 0 0 1 0 0 0 1 1 1 1 0 1 1 0 0 0 1 1 0 0 2 2 0 0 0 1 1 1 1 1 0 1 1 2 0 0 1 1 0 0 2 0 1 2 0 0 0 0 1 2 1 0 1 1 1 1 0 0 0 0 0 2 0 0 0 1 0 1 1 1 1 0 1 2 0 1 0 1 1 0 0 0 1 0 1 1 0 0 0 1 0 1 1 0 1 1 0 0 0 0 0 0 2 0 0 0 0 0 2 0 1 1 1 1 0 1 1 0 0 0 0 0 0 0 1 1 1 1 0 0 0 0 0 0 1 1 1 0 0 1 1 0 0 0 0 0 0 2 0 0 0 0 2 2 2 1 0 2 1 0 0 0 0 1 1 1 1 0 0 0 2 0 1 0 1 1 0 2 1 1 0 1 0 0 1 0 0 0 0 1 0 0 1 0 0 0 0 1 1 1 0 1 0 2 0 2 2 0 2 0 0 2 2 1 2 1 0 2 1 1 0 0 0 1 0 0 0 1 0 1 0 0 0 0 0 0 2 0 0 2 0 0 0 0 1 0 1 1 0 0 1 1 0 2 1 0 0 1 0 2 1 1 1 1 2 2 0 0 0 0 0 0 1 0 1 1 0 1 1 1 1 2 2 0 0 0 1 1 1 2 2 0 0 0 1 0 0 0 0 1 1 2 1 2 1 0 1 2 1 2 2 2 0 0 1 0 2 0 2 0 0 0 0 1 2 0 0 2 0 1 0 1 1 1 2 0 0 2 0 0 0 0 2 0 0 2 0 1 0 1 0 2 0 0 0 0 0 0 0 0 0 1 0 2 0 0 2 0 0 0 0 0 1 0 1 0 0 0 0 0 0 0 0 0 0 0 0
190 1 0 1 0 0 0 2 0 1 0 0 0 0 0 0 0 1 0 1 1 1 0 1 1 1 1 1 1 1 1 0 1 2 0 0 2 1 0 2 2 0 0 0 1 0 0 0 0 1 1 1 0 0 0 1 0 0 1 1 1 1 1 0 0 1 1 0 0 1 2 2 1 0 1 2 2 1 2 0 1 1 0 2 2 0 0 0 1 1 0 0 0 1 1 0 1 2 1 1 1 0 1 1 0 0 2 0 0 2 0 1 1 1 0 1 0 0 1 1 1 0 2 1 0 1 1 0 0 0 0 0 0 0 0 0 1 0 0 1 0 0 0 0 1 2 0 1 0 1 1 1 0 0 0 0 0 1 1 1 1 1 2 2 2 2 2 1 0 1 1 0 0 1 2 0 1 1 0 0 0 2 0 1 0 0 1 1 0 0 1 2 0 1 2 0 1 0 0 1 1 0 0 0 1 0 1 1 0 0 1 0 1 0 0 1 0 2 1 0 1 0 2 2 0 1 1 0 0 0 0 0 0 0 1 0 0 1 1 1 0 0 1 1 1 1 1 0 1 0 0 0 0 0 0 1 0 1 1 0 0 0 0 0 1 0 0 0 1 0 1 1 1 1 0 0 0 1 2 1 1 2 2 1 2 0 2 1 0 2 0 0 2 0 2 0 2 1 1 0 2 1 0 0 0 0 1 1 2 2 0 1 2 1 1 1 2 0 0 0 1 1 1 2 1 0 1 0 0 0 2 0 0 0 0 0 0 0 0 1 0 0 0 0 2 2 0 0 2 0 0 0 1 1 0 1 1 0 0 2 0 0 1 0 0 2 1 0 1 1 1 1 0 0 0 0 2 0 0 0 2 1 0 1 1 0 0 1 1 0 1 0 1 0 2 0 0 1 0 0 0 1 0 1 0 0 1 0 1 1 0 1 0 1 1 1 0 0 0 0 0 1 0 1 1 2 2 1 1 2 2 1 1 1 1 1 0 1 1 0 2 0 0 1 0 0 0 2 0 0 0 1 0 2 1 1 1 0 0 1 1 1 0 0 0 2 0 1 0 0 1 1 2 1 1 1 0 2 2 0 0 0 0 1 0 1 0 1 1 1 0 0 1 0 0 0 0 2 2 0 1 0 1 1 0 1 1 1 0 1 0 1 2 1 0 0 0 2 2 1 0 1 2 2 0 1 1 0 0 1 0 1 0 0 0 1 1 2 0 1 1 1 0 0 0 2 0 1 1 0 0 0 0 2 0 1 0 0 0 1 0 0 0 1 1 0 1 2 2 1 1 1 0 0 0 0 0 1 1 1 0 0 2 0 0 0 0 0 0 1 1 0 2 0 1 0 0 0 0 0 0 1 0 0 1 1 1 0 0 1 0 0 0 1 0 0 0 0 0 0 1 1 1 1 1 0 2 2 0 0 1 2 0 0 0 1 2 0 1 0 0 0 0 1 1 0 1 1 1 0 1 1 1 0 1 2 0 0 1 0 0 0 1 1 2 2 0 0 0 1 1 2 1 0 1 2 0 0 0 0 1 0 1 1 1 1 1 1 1 1 2 0 0 2 1 0 0 0 0 1 0 2 0 0 1 0 0 1 0 0 1 0 0 0 0 1 1 1 1 0 0 1 1 2 1 2 0 1 0 0 0 0 0 1 0 1 1 0 0 0 0 1 0 0 0 0 0 0 0 0 0 0 0 0 0 0 1 0 0 0 0 1 2 1 0 0 0 0 0 0 0 0 1 1 0 1 0 0 0 2 0 1 0 0 1 1 1 1 1 1 1 1 2 0 0 0 0 1 0 2 0 1 0 0 2 0 1 0 1 2 0 0 1 1 1 0 0 1 1 0 1 1 1 1 0 0 1 0 1 1 0 1 2 0 0 0 0 0 1 0 0 0 0 0 0 0 0 0 0 0 0 2 0 0 2 0 1 0 0 0 1 1 1 0 0 0 2 0 1 1 0 0 1 0 2 1 1 2 1 1 2 0 0 0 0 0 0 0 0 0 2 0 1 1 2 2 2 2 0 0 0 2 1 1 1 2 0 1 0 0 0 0 0 0 0 0 2 2 2 0 1 1 2 2 0 1 1 2 1 1 1 1 0 0 0 1 1 1 0 0 0 0 2 1 0 1 2 0 1 1 1 0 0 0 1 0 1 2 0 0 2 0 0 0 2 0 0 0 0 0 0 0 0 0 0 0 1 0 0 0 0 0 0 1 0 0 0 1 0 2 1 0 1 0 1 0 0 1 1 0 0 0
191 0 0 0 0 0 1 1 2 0 0 1 0 0 0 0 0 2 1 1 2 0 0 2 0 0 1 1 1 1 2 0 1 2 0 1 2 1 0 0 0 2 0 1 2 1 0 1 0 1 0 1 0 0 0 1 0 1 1 0 1 1 1 0 0 0 0 0 0 0 0 2 2 0 1 2 2 1 1 0 2 2 0 1 1 0 0 0 1 1 0 0 1 2 0 0 0 2 2 2 2 0 0 2 0 0 2 0 0 2 0 2 1 1 1 1 1 0 0 2 2 0 2 1 0 0 0 2 0 2 0 0 0 0 1 0 0 0 1 0 1 0 0 0 1 1 0 0 0 1 0 1 0 1 0 1 1 0 0 1 1 1 1 2 0 2 1 0 0 0 0 0 0 2 1 0 0 1 0 0 0 1 0 2 1 1 1 0 0 0 1 1 0 0 0 0 1 0 0 1 1 0 1 1 1 1 1 1 1 0 2 2 1 1 1 0 0 1 0 1 1 0 1 0 0 2 1 0 0 0 0 0 0 0 1 0 0 2 0 0 0 0 2 2 0 0 0 0 2 0 0 0 0 0 0 0 1 0 0 0 0 0 1 1 1 0 0 1 2 1 1 0 1 1 1 0 0 1 1 0 0 1 0 0 1 1 0 1 0 2 2 1 0 1 2 1 2 1 0 0 1 1 2 2 2 0 2 2 0 1 1 2 2 1 1 0 2 0 0 2 0 0 1 1 1 0 0 0 1 1 2 0 0 0 0 0 0 0 0 0 1 1 0 0 1 1 1 1 2 2 1 0 0 0 0 2 0 2 0 1 0 0 2 0 1 1 0 0 2 2 0 2 1 1 1 1 1 0 0 0 1 1 1 1 0 0 0 0 0 0 1 2 1 0 2 0 1 0 1 1 0 1 0 1 0 1 0 0 0 0 0 0 0 0 0 1 1 0 1 1 0 0 0 1 0 2 2 2 2 0 1 1 0 1 1 1 0 0 0 0 1 0 0 0 1 2 0 1 0 0 0 0 0 2 0 0 0 2 2 2 0 2 2 0 0 0 0 0 0 0 1 1 2 1 1 0 0 2 2 1 1 0 0 1 0 2 0 0 0 0 2 2 0 2 0 0 0 1 1 0 0 1 1 1 0 1 1 1 0 1 0 1 2 1 0 0 1 2 0 0 0 1 1 1 1 0 0 0 1 1 0 0 2 2 2 0 1 1 0 1 2 1 1 0 0 1 1 0 0 0 0 0 0 2 0 1 0 0 0 0 0 0 1 0 0 1 1 0 0 0 0 2 1 0 0 0 2 1 0 1 0 0 0 0 0 0 0 0 0 0 0 0 1 2 0 0 0 0 0 0 0 2 0 0 2 2 0 0 2 0 0 0 0 0 0 0 0 0 0 0 1 1 1 0 1 1 1 2 0 0 1 0 0 0 0 1 2 2 0 0 1 1 1 1 1 0 0 1 0 0 0 0 0 2 0 2 0 0 1 0 0 0 0 0 0 0 0 1 1 1 0 1 0 1 1 2 0 0 0 0 0 1 2 1 1 1 2 2 1 2 0 2 1 0 0 0 0 1 0 1 1 0 0 0 0 0 1 1 0 0 0 0 0 0 0 0 1 0 0 0 0 0 1 2 0 1 1 1 1 1 1 1 0 0 0 0 0 0 1 2 0 2 0 0 0 0 0 0 0 1 1 1 0 0 0 0 0 0 1 0 0 0 2 1 0 1 2 1 1 1 0 1 2 0 0 1 0 0 1 1 1 1 0 0 0 2 0 1 0 1 1 1 1 0 0 0 1 0 0 2 0 0 0 0 1 0 1 0 1 1 0 0 2 1 2 0 0 1 1 0 2 2 2 1 0 0 1 2 0 2 0 0 2 0 0 0 0 0 0 0 0 0 1 0 1 1 1 0 0 0 0 2 1 0 1 0 0 0 1 0 1 2 0 0 0 0 0 0 1 0 0 0 2 1 2 2 1 0 0 2 1 0 0 0 0 0 1 0 0 0 2 0 0 2 1 1 2 2 1 0 0 1 2 2 1 1 0 0 0 1 0 0 1 0 0 1 2 1 2 1 1 1 2 1 2 0 1 2 2 0 2 1 1 2 0 1 1 0 1 0 0 0 1 1 0 0 1 1 0 1 1 0 0 1 1 0 2 1 1 1 1 0 1 0 1 0 0 2 1 0 0 0 0 0 0 1 0 0 2 0 0 2 2 2 0 0 0 0 0 1 0 0 1 0 1 1 0 1 1 0 1 0
192 1 0 0 0 0 1 1 1 1 0 1 0 0 0 0 0 1 1 1 0 1 0 2 0 0 2 2 2 1 2 1 1 1 0 0 2 2 0 0 0 1 0 0 0 0 0 0 0 0 0 0 0 0 1 0 0 0 1 1 1 1 0 0 0 0 1 0 0 1 1 1 1 0 0 2 2 1 2 0 1 2 0 1 2 0 0 0 2 2 0 1 1 0 1 0 1 0 0 1 0 1 2 0 0 0 2 0 1 1 0 2 0 0 2 2 2 0 2 0 0 0 2 1 0 1 1 1 0 1 1 1 0 0 0 0 0 1 0 1 0 0 0 0 0 2 0 0 0 0 0 0 0 1 0 1 1 0 1 1 0 0 1 2 0 2 2 0 0 2 2 0 1 2 1 0 1 0 0 1 0 1 0 2 0 0 2 1 1 1 1 2 0 0 2 0 0 1 0 0 0 0 0 0 1 0 1 1 0 0 0 1 0 0 1 0 0 1 2 1 1 0 2 2 0 1 1 0 0 0 0 0 0 0 2 0 0 1 0 1 1 0 2 2 0 0 0 0 2 0 0 0 1 0 0 0 1 0 0 0 0 0 0 0 0 0 2 0 2 0 1 1 1 1 2 2 1 1 2 2 1 2 1 0 2 1 0 1 0 2 1 2 0 0 1 1 2 1 0 1 0 1 0 0 0 0 0 2 1 2 0 1 1 1 1 1 2 0 1 0 1 1 0 1 2 0 1 0 1 0 1 0 0 0 0 0 0 0 0 1 1 1 1 0 1 1 1 0 1 0 1 0 2 2 1 0 2 0 0 1 0 0 0 0 0 0 0 1 1 0 2 0 1 1 0 0 1 0 0 0 1 0 1 1 1 1 0 0 0 0 0 0 1 0 1 1 0 0 0 0 0 0 1 1 0 0 1 0 0 0 0 0 0 0 0 1 1 0 1 0 0 0 1 0 2 2 2 0 0 0 1 0 0 1 1 1 0 1 1 1 2 0 1 1 0 2 1 0 0 0 0 0 0 2 1 1 1 2 0 2 0 1 1 1 0 0 0 0 0 0 0 0 2 1 1 0 1 1 2 0 1 0 0 2 1 2 1 1 1 0 0 0 1 2 2 0 1 2 2 0 1 0 1 1 0 1 1 2 1 1 0 2 1 1 0 0 1 2 2 1 0 1 2 1 0 1 1 1 0 1 1 1 1 0 1 0 2 1 2 2 0 0 2 1 2 2 0 1 1 1 0 1 0 1 1 1 0 0 1 0 0 0 1 1 1 0 1 0 0 0 2 2 1 0 0 0 2 2 0 2 0 0 0 0 1 1 1 1 0 2 0 0 1 2 0 0 0 0 0 0 0 2 1 0 1 1 2 0 0 0 0 0 0 2 2 2 2 2 1 2 0 1 0 1 1 0 1 1 0 0 0 2 0 0 0 1 2 0 0 0 1 1 0 0 2 0 0 1 1 0 0 2 1 1 0 1 0 0 2 0 0 0 1 0 0 0 0 0 0 1 1 1 1 0 0 2 0 0 1 0 1 0 2 2 2 2 2 2 1 1 1 1 0 2 1 0 0 0 0 1 0 1 0 0 0 0 0 2 0 0 1 0 0 0 0 1 0 1 1 0 0 0 1 2 0 1 0 1 1 0 0 0 0 1 0 1 1 0 0 1 0 0 0 0 0 0 1 0 0 0 0 0 0 0 0 0 2 0 1 0 0 0 2 1 0 0 0 1 1 1 2 0 2 0 0 0 0 1 1 1 2 1 0 0 0 1 0 2 0 2 0 1 2 0 1 1 1 0 0 2 0 0 0 1 1 0 1 1 0 1 0 0 1 0 1 0 1 1 1 0 1 1 2 0 0 0 1 1 0 1 0 0 2 0 0 1 0 0 0 1 0 0 1 1 1 0 1 1 0 1 0 1 0 0 2 0 0 0 0 0 0 1 1 0 0 0 1 0 1 0 0 0 1 0 2 1 0 0 1 2 2 0 0 0 0 0 0 2 1 0 1 0 2 1 2 2 2 2 0 1 0 1 2 2 1 0 2 1 0 1 0 0 0 0 0 0 2 0 2 2 0 2 2 1 2 1 1 1 0 0 0 2 0 0 1 0 0 0 1 0 0 0 2 2 1 0 1 0 1 1 0 0 2 0 0 0 0 1 0 0 2 0 0 0 0 0 1 1 0 0 0 0 0 0 0 1 1 0 1 0 0 1 0 0 0 0 0 0 1 1 0 0 0 0 0 0 0 0 0 0 0 0
193 0 0 1 0 0 0 1 1 1 0 0 0 1 1 0 0 2 0 1 1 1 0 2 0 0 1 1 2 1 1 1 0 1 2 2 2 1 0 0 0 2 0 0 0 0 0 0 0 0 0 0 0 1 0 0 0 0 1 0 1 1 2 2 0 0 1 0 0 0 0 1 2 0 2 2 2 2 2 0 2 2 0 2 2 0 0 0 2 2 0 0 1 1 0 0 0 1 1 2 0 1 0 1 0 0 2 0 1 1 0 2 1 2 1 2 2 0 1 1 1 0 2 1 0 1 1 1 0 1 0 0 0 0 1 0 1 0 0 1 0 0 0 0 1 2 1 0 0 2 0 2 0 0 0 0 0 1 1 1 0 0 2 2 1 2 1 0 1 1 0 2 2 1 1 0 0 0 1 2 0 1 1 2 0 0 2 1 0 0 2 2 0 0 1 0 0 0 0 1 1 0 1 0 0 0 0 2 0 0 0 1 2 0 2 0 0 0 2 1 2 0 2 2 0 1 1 0 0 0 0 0 0 0 0 0 0 1 1 1 0 0 2 2 0 0 0 0 2 1 1 1 2 0 0 0 0 0 1 1 1 1 0 0 0 0 0 1 2 2 0 0 1 1 1 1 0 0 1 0 0 1 2 2 2 0 2 1 0 2 0 1 2 0 2 0 1 0 0 0 0 0 0 0 0 0 0 2 0 1 0 1 1 0 2 0 2 1 1 0 1 1 2 2 2 0 0 0 0 1 0 0 0 0 0 0 0 0 0 1 0 1 1 0 0 1 1 0 2 1 1 0 1 1 0 1 1 1 0 1 0 0 2 0 2 0 0 0 1 1 1 1 0 0 0 0 1 0 1 0 2 0 0 0 0 1 0 0 0 1 1 0 2 1 1 1 1 1 0 0 0 0 0 1 0 1 0 0 0 0 1 0 0 0 0 1 1 1 0 1 0 1 0 1 0 1 1 0 0 1 1 1 0 1 0 1 0 1 0 0 2 0 0 0 1 1 0 0 1 0 0 1 0 1 2 1 2 2 2 1 1 0 1 1 0 0 0 0 0 0 0 0 1 2 1 0 2 2 1 0 0 0 0 1 1 2 1 2 1 1 0 0 1 1 1 0 0 1 1 0 0 0 2 0 0 0 1 1 0 1 0 1 0 1 0 1 2 2 0 0 0 2 2 2 1 1 1 0 1 2 0 0 2 1 2 0 1 1 0 2 0 0 1 1 2 2 2 0 0 1 0 1 0 2 1 1 0 0 1 0 0 0 0 0 0 1 1 1 1 1 0 0 2 0 1 0 2 0 0 0 0 0 0 0 2 2 2 0 0 1 0 0 2 1 0 0 0 0 1 1 1 1 0 0 1 2 1 0 2 1 1 0 0 0 0 0 0 1 1 0 1 1 0 0 0 1 1 2 0 0 1 0 1 0 0 0 2 2 2 0 2 2 1 1 1 0 0 1 2 0 0 2 1 2 0 2 0 0 1 0 0 0 1 0 0 0 1 1 0 1 1 0 0 0 1 1 1 0 0 0 1 1 2 2 2 2 1 2 1 0 1 0 0 0 2 0 0 1 0 2 1 1 0 0 2 0 0 2 0 1 1 0 0 0 0 0 1 2 2 0 1 0 0 2 1 0 1 0 0 0 0 0 1 1 0 2 1 0 0 0 0 0 0 0 0 0 0 1 0 0 0 0 0 0 0 0 0 0 0 0 0 0 2 1 0 0 2 2 2 2 1 0 2 0 0 0 0 0 1 1 1 1 1 1 1 0 1 0 0 0 2 0 2 0 0 0 0 0 0 2 0 0 0 0 2 0 1 0 1 2 0 0 1 1 2 1 1 1 2 0 1 2 0 1 0 1 0 1 1 2 1 0 1 0 0 0 0 1 2 1 1 1 0 0 0 0 0 0 0 0 0 2 0 0 2 0 0 1 0 0 0 1 1 0 0 2 0 0 0 1 1 0 1 0 1 0 1 0 0 0 1 0 0 0 0 0 0 1 1 0 1 0 0 1 2 1 1 2 0 0 0 2 1 1 1 1 1 0 0 1 0 0 1 0 1 1 2 1 1 0 0 1 2 0 0 0 1 2 1 1 1 1 0 2 0 0 0 0 0 0 0 0 2 0 1 1 1 0 0 0 2 0 2 0 0 0 0 1 0 1 0 1 0 0 1 1 1 1 0 0 0 0 0 0 0 0 2 0 0 1 0 0 1 1 0 0 0 2 1 1 1 0 0 0 0 0 0 0 0 0 0 0
194 1 0 1 0 0 1 1 1 1 0 0 0 0 0 0 0 2 1 1 1 0 0 2 0 0 1 1 2 0 1 2 2 1 0 0 2 1 0 1 1 1 0 0 0 2 2 0 0 2 1 1 1 2 0 0 0 0 2 0 2 2 2 2 1 1 1 1 0 0 1 2 2 0 2 2 2 1 2 0 1 1 1 0 0 0 0 1 2 2 0 1 1 1 0 0 0 0 0 1 0 1 0 1 1 1 1 0 1 1 0 0 1 1 0 1 0 1 0 2 2 1 2 1 0 1 1 1 0 0 1 1 1 0 0 0 1 1 1 0 0 1 0 0 1 1 0 0 0 0 0 0 0 1 0 0 0 1 1 0 0 0 1 2 1 2 2 1 1 1 0 1 0 1 1 0 0 0 0 2 1 1 1 2 0 0 2 0 0 0 1 2 1 0 1 0 1 0 0 0 0 0 0 1 0 0 1 1 0 0 0 2 2 0 1 2 2 0 1 1 2 1 2 2 0 2 2 0 0 0 0 0 0 0 2 0 0 1 0 0 0 0 2 2 0 0 0 0 2 0 0 0 0 0 0 0 1 1 0 0 0 0 0 1 0 0 0 0 2 1 1 0 1 1 0 0 0 0 1 0 0 1 1 1 1 0 1 2 1 2 0 1 1 0 2 0 2 0 0 0 0 0 1 1 1 1 2 0 0 1 0 1 2 2 0 0 2 0 1 1 1 1 0 0 2 0 2 0 1 1 2 2 0 0 0 0 0 1 0 0 0 0 0 0 0 0 1 0 1 1 0 1 1 1 0 1 1 0 0 2 0 0 2 0 2 0 0 2 2 0 2 0 0 0 0 0 1 0 1 0 1 0 1 1 0 0 0 1 1 0 0 0 1 0 1 1 0 2 2 2 0 1 0 2 1 0 0 1 0 0 0 0 0 0 0 2 1 1 0 0 0 2 0 0 1 2 1 0 0 0 1 0 2 0 1 2 0 0 0 0 2 0 0 2 0 1 0 1 0 0 0 1 0 2 1 0 1 2 1 2 1 2 0 0 1 2 0 0 0 0 1 1 2 1 1 0 1 2 1 0 1 1 0 2 1 1 1 1 0 1 1 0 2 1 1 0 0 2 2 0 0 0 0 2 0 2 1 0 1 0 1 1 2 0 0 1 1 2 0 1 1 1 2 2 0 0 0 1 0 1 1 1 1 1 2 0 1 1 0 2 0 0 1 0 1 1 0 1 1 0 0 0 0 1 2 1 0 0 0 0 0 1 0 1 1 0 1 0 0 0 1 0 0 0 0 0 1 0 1 0 0 0 0 0 0 0 0 0 0 0 0 0 0 0 0 0 0 0 1 1 0 1 1 0 0 1 0 0 1 2 1 0 0 1 0 0 1 0 0 0 1 1 0 0 0 0 2 1 0 0 0 0 0 0 0 0 2 0 0 0 1 2 0 0 1 0 1 2 1 1 1 1 1 2 0 2 0 0 2 0 0 0 2 1 1 0 0 2 0 0 0 2 0 0 0 1 1 0 1 0 1 0 2 1 2 2 1 1 2 0 1 0 1 0 0 0 0 0 0 0 0 1 0 0 1 0 1 1 1 1 1 0 0 0 0 0 0 2 2 0 0 0 1 2 0 1 0 1 1 0 0 0 1 0 0 0 1 0 1 2 0 2 0 0 0 0 0 1 0 0 0 0 0 0 0 0 0 0 0 0 0 0 2 2 0 0 1 1 2 2 1 0 2 0 1 1 1 0 0 1 1 1 0 0 0 2 0 2 1 2 0 2 2 0 1 1 1 0 0 1 0 0 0 0 1 0 1 1 0 1 0 0 1 1 1 0 0 0 1 0 0 1 1 0 0 0 1 2 0 2 0 0 2 0 0 1 1 0 0 0 1 1 1 1 1 0 1 1 1 0 0 1 1 0 1 0 1 0 0 0 0 1 0 0 0 0 1 0 1 1 0 0 2 1 1 0 0 1 2 2 2 0 0 0 0 0 0 1 0 0 2 0 0 1 2 2 2 2 0 0 0 1 1 0 1 1 0 2 0 0 0 0 0 1 1 0 1 0 1 1 0 1 2 2 2 2 1 1 0 1 0 2 0 1 0 0 0 2 0 0 0 0 2 0 1 0 0 0 0 2 0 1 2 0 0 0 0 2 0 0 1 1 1 0 0 1 2 0 0 0 0 0 0 0 1 0 0 0 0 1 1 0 1 2 0 0 0 1 0 1 1 0 0 0 1 0 0 1 1 0 0 0
195 0 1 2 0 0 1 1 0 2 0 0 0 0 0 0 0 2 1 2 2 0 0 2 0 0 0 2 2 0 2 0 0 1 1 0 2 1 0 1 1 1 0 2 2 1 0 0 1 1 0 0 0 0 0 2 0 0 1 0 2 2 0 0 0 0 0 0 0 0 0 1 1 0 1 2 2 1 2 1 0 2 0 0 2 0 0 0 2 2 0 0 1 1 2 0 2 1 0 0 0 0 2 0 0 0 2 1 0 2 0 1 0 0 2 2 2 0 1 0 0 0 2 1 0 1 1 1 1 0 0 0 0 0 0 0 0 0 0 2 1 0 0 0 0 0 0 0 0 2 0 2 0 1 1 0 0 1 2 1 1 1 2 2 1 2 1 1 0 1 1 0 0 1 1 0 1 1 0 0 0 1 1 2 0 0 2 1 1 0 1 1 0 0 2 0 1 0 0 1 1 0 1 1 2 0 1 0 1 0 0 1 1 0 2 0 0 0 1 1 1 0 2 2 0 1 1 0 0 0 0 0 0 0 2 0 0 2 0 0 0 0 2 2 0 0 0 0 1 1 1 1 1 0 0 0 0 2 2 2 2 2 0 1 0 0 1 0 2 2 0 1 0 0 0 0 0 2 2 2 2 2 1 1 1 0 1 2 0 2 1 1 0 0 2 2 2 0 0 0 0 0 1 1 1 0 0 2 0 0 1 0 1 1 0 0 1 2 2 0 2 2 1 1 1 0 1 0 1 1 1 0 0 0 0 0 0 0 0 2 1 1 1 0 2 2 0 0 2 1 0 0 2 2 1 0 2 1 0 1 0 0 0 1 0 0 0 2 2 0 2 0 0 0 0 0 1 1 1 0 1 1 0 0 0 0 0 0 0 0 2 2 2 1 2 0 2 0 0 0 0 0 0 2 2 0 0 0 0 0 0 2 0 0 0 1 1 0 0 2 0 0 0 1 0 2 1 1 1 1 1 0 0 0 0 1 0 0 0 0 1 0 0 0 0 2 1 1 0 0 0 0 0 0 2 0 2 2 2 1 2 2 0 0 0 2 0 1 0 1 2 2 1 1 0 0 1 0 2 0 1 0 0 1 1 2 1 2 0 2 0 0 0 2 1 0 1 2 2 0 0 0 2 0 0 1 2 2 0 1 0 2 0 2 0 0 0 1 0 1 1 1 2 2 0 1 0 1 0 1 1 1 2 1 2 0 2 1 1 2 1 1 2 2 2 1 1 0 0 0 0 0 0 2 0 0 0 1 2 0 0 0 0 0 0 1 1 2 2 1 1 1 1 0 0 0 1 2 0 2 0 0 0 0 1 0 0 0 0 0 0 0 0 0 0 0 0 0 0 0 0 1 0 0 1 1 1 0 2 1 0 0 0 0 0 0 0 1 0 1 0 1 0 0 0 1 1 2 0 0 1 1 0 0 0 1 2 0 1 0 1 2 0 0 2 0 1 1 1 0 1 1 1 2 0 2 0 1 2 0 0 0 0 1 0 0 0 2 0 1 0 0 1 0 0 1 1 0 1 0 0 1 1 1 1 1 1 1 1 0 2 0 0 0 1 0 0 0 0 1 1 0 0 1 2 1 1 2 0 0 1 0 0 0 0 0 0 1 1 0 0 0 0 2 0 2 0 0 0 0 0 0 0 0 0 0 0 0 0 2 1 2 0 0 0 0 0 0 0 0 0 0 1 0 1 0 0 0 0 0 0 0 2 1 0 1 1 1 2 2 1 0 2 0 0 0 0 0 0 2 1 1 0 0 1 1 1 2 0 2 0 2 2 1 0 0 0 1 0 1 0 0 1 0 1 1 0 0 1 1 0 0 1 1 1 0 0 0 1 0 2 1 1 0 0 0 0 1 1 2 0 1 2 0 0 0 0 1 1 0 1 1 0 0 0 0 0 0 0 0 0 2 0 0 2 0 1 0 0 0 0 0 1 0 0 0 1 1 1 2 0 0 2 1 2 2 1 2 1 0 1 0 0 0 0 0 1 2 0 0 2 0 0 2 2 2 2 2 0 0 0 2 2 2 1 1 1 0 0 1 0 1 1 0 2 1 1 1 1 1 0 1 2 1 1 1 0 2 0 2 0 2 0 2 0 0 0 1 1 0 0 1 1 1 1 0 2 1 0 0 1 0 1 0 1 0 1 0 0 0 0 0 1 0 2 1 1 1 1 0 1 0 0 0 0 2 0 0 1 0 0 0 1 1 0 0 0 0 1 0 0 1 0 0 0 0 0 0 0 0 2 0
196 0 0 0 0 0 1 1 2 0 0 1 0 2 1 0 0 0 0 1 1 1 1 0 1 1 0 2 2 1 2 0 1 2 1 0 2 1 0 1 0 1 0 0 1 0 1 0 0 1 0 0 1 1 1 0 0 1 2 1 0 1 2 1 1 1 1 0 0 0 0 0 2 0 2 2 2 1 2 0 1 2 0 1 1 0 0 0 1 2 0 1 1 2 1 0 1 1 0 1 1 0 1 1 0 0 2 1 1 1 0 2 0 2 0 2 2 0 1 1 1 0 2 2 0 2 2 0 0 0 1 1 0 0 0 0 0 0 0 1 2 0 0 0 1 1 0 0 0 0 1 0 0 0 1 0 0 1 0 1 0 0 1 2 2 2 2 1 1 1 1 1 0 1 1 0 0 2 0 0 0 0 1 2 0 0 2 1 0 0 0 1 0 1 0 1 0 0 0 1 1 0 0 1 0 0 0 1 0 0 1 2 0 0 1 0 0 0 1 1 1 0 2 1 0 1 1 0 0 0 0 0 0 0 1 0 0 2 0 0 0 0 2 2 0 0 0 0 2 0 0 0 0 0 0 0 1 0 0 0 0 0 0 0 0 1 0 0 2 2 0 2 1 1 0 0 0 1 2 2 1 1 1 1 2 1 1 0 0 2 1 1 0 1 1 1 0 1 1 1 1 0 1 1 1 0 0 2 0 1 0 1 2 2 1 1 1 0 1 0 1 1 1 2 2 0 0 0 2 2 2 1 0 0 0 0 0 2 0 0 0 0 1 0 0 0 2 0 1 2 0 1 1 1 1 1 0 0 0 1 0 0 1 0 1 2 0 0 2 2 0 2 2 2 0 0 1 1 1 1 1 1 0 0 0 1 0 0 0 1 0 1 0 0 2 0 1 1 0 0 0 0 0 1 0 0 1 0 0 0 0 1 0 0 2 2 0 0 1 1 0 0 0 1 1 2 2 0 0 0 2 0 0 2 0 1 1 0 1 0 1 0 0 0 1 1 0 2 0 0 0 1 0 1 1 0 1 2 2 1 2 1 1 0 0 1 1 2 0 0 1 1 2 0 2 0 1 1 2 0 1 1 0 1 0 1 0 1 1 0 1 1 0 2 2 0 0 2 2 0 0 0 1 1 1 0 1 1 0 2 0 0 0 1 1 0 0 2 1 2 1 0 0 0 0 1 0 0 0 1 0 0 1 0 1 0 2 1 0 2 1 1 1 1 1 2 0 1 1 0 0 0 0 2 0 1 0 1 2 0 0 0 0 0 0 0 0 0 0 0 0 0 0 0 0 0 2 0 0 0 0 1 0 0 0 0 0 1 1 2 0 0 1 0 1 0 0 0 0 0 0 1 0 1 1 1 1 0 2 1 1 0 0 0 0 0 0 0 0 0 1 1 0 0 0 1 1 0 0 0 1 1 0 0 0 0 0 1 0 2 0 0 1 2 0 0 1 1 1 0 1 2 1 1 0 2 0 0 1 1 1 0 0 1 1 1 0 1 1 1 0 0 0 0 1 1 1 1 1 1 2 0 2 2 2 2 1 0 2 0 2 1 0 2 2 0 0 0 0 1 0 1 0 0 1 0 0 2 0 0 1 0 1 0 1 1 1 0 0 0 0 1 0 1 1 2 1 1 1 0 1 1 0 0 0 0 0 0 0 1 0 1 0 0 0 0 0 1 0 0 0 0 0 0 0 0 1 0 0 0 0 0 2 1 0 0 0 2 1 1 0 1 1 0 1 1 2 0 0 2 0 0 0 0 0 2 0 2 0 2 0 0 2 1 0 0 0 1 0 1 0 0 0 0 1 1 0 0 2 2 0 0 0 0 0 0 2 0 0 0 0 0 1 0 0 0 1 2 0 2 0 0 1 1 0 1 0 0 0 0 0 0 1 0 1 1 1 2 1 1 0 0 1 1 1 0 0 0 0 1 1 2 1 0 0 0 1 0 1 0 0 0 1 0 2 0 0 1 1 2 2 0 0 0 0 0 0 2 1 0 0 0 0 1 1 0 2 2 0 0 0 2 1 0 1 1 1 0 0 0 0 0 0 1 1 2 1 1 1 0 1 0 1 1 1 1 2 1 0 0 1 1 0 1 0 1 0 0 0 2 0 0 1 2 1 0 0 0 2 0 1 0 0 0 2 0 2 2 0 1 0 1 0 0 1 0 1 0 0 0 0 1 0 0 0 1 0 0 1 0 0 1 1 1 0 0 0 1 1 0 0 0 1 0 1 0 0 0 0 0 0 0
197 1 0 2 0 0 2 1 2 1 0 1 1 2 2 0 0 1 0 2 2 0 0 2 0 0 0 2 2 0 2 2 0 1 0 1 2 1 0 1 1 1 0 1 2 1 0 0 0 2 0 1 1 1 0 2 0 0 0 1 0 1 1 1 0 1 1 0 0 1 1 2 1 0 1 2 2 2 2 2 0 2 0 1 2 0 0 1 2 2 1 1 2 2 1 0 1 0 0 0 0 0 1 1 0 0 2 1 1 1 0 1 1 2 2 2 2 0 1 1 1 0 2 1 0 1 1 1 1 0 0 0 0 0 1 1 0 0 0 1 1 0 1 0 0 1 0 1 0 0 1 0 0 0 1 1 0 1 1 1 0 0 2 2 2 1 1 1 0 0 0 1 0 0 2 0 2 0 1 1 0 1 2 2 0 0 2 1 1 1 1 2 0 1 1 0 0 0 0 0 0 0 0 0 1 0 2 0 0 0 0 1 1 1 0 0 0 2 0 0 0 0 2 2 0 2 2 1 1 1 1 2 0 0 2 0 0 2 0 0 0 0 1 1 1 1 1 0 2 0 0 0 1 1 1 0 0 0 0 0 0 0 0 1 0 0 1 0 2 1 1 0 2 2 0 1 1 0 2 0 0 0 1 0 1 0 1 2 0 2 0 0 1 0 2 0 1 0 0 0 1 1 0 0 0 0 1 2 1 2 0 1 2 2 1 1 2 0 0 0 0 0 1 1 1 0 0 0 0 0 1 0 1 1 0 0 0 1 0 0 0 0 1 0 1 1 1 0 2 1 1 0 1 1 1 1 0 1 0 1 0 0 1 0 0 0 0 2 2 0 2 0 1 1 0 0 2 1 0 0 0 0 0 1 1 1 0 0 0 0 1 1 0 0 2 0 0 1 0 0 0 0 0 2 0 1 0 1 0 0 2 0 0 0 2 2 0 0 0 0 0 1 0 1 1 1 1 0 0 2 2 0 0 1 1 2 0 0 1 1 0 0 0 1 0 1 2 2 0 0 0 0 0 2 1 1 1 2 2 1 1 1 2 0 0 0 0 0 0 0 0 0 2 0 0 0 0 2 0 0 2 1 1 1 0 1 0 2 1 1 0 0 1 1 0 0 0 1 1 1 0 1 1 1 1 0 2 1 0 0 0 2 1 0 0 0 0 2 1 1 1 2 2 2 1 1 1 0 0 1 0 0 2 2 2 0 1 1 1 1 2 0 2 2 2 0 0 2 2 0 0 0 0 1 1 1 0 0 1 0 1 0 0 0 0 0 0 1 1 1 1 2 1 0 0 0 1 1 0 1 1 0 0 0 1 1 1 0 0 0 0 0 0 0 1 0 2 1 1 1 0 1 0 0 1 1 1 0 1 0 1 1 0 2 1 1 2 2 1 1 0 1 0 0 0 1 1 2 0 0 0 0 0 0 0 0 2 2 1 0 0 1 0 1 1 0 1 0 1 1 0 2 2 1 0 2 0 0 0 0 0 0 2 1 1 1 0 0 1 0 0 0 0 0 2 2 0 0 1 0 1 0 2 1 2 2 1 1 1 0 2 0 0 1 1 0 0 0 0 1 0 1 0 0 1 0 1 2 0 1 0 0 0 0 0 1 1 2 2 0 0 0 2 2 0 0 0 1 1 0 1 1 1 0 0 0 1 0 0 1 1 1 0 0 0 0 1 0 0 0 0 0 0 0 0 0 0 0 0 0 0 0 2 1 0 0 2 1 1 1 0 0 1 1 1 0 0 0 0 2 0 0 1 1 1 0 1 1 0 1 1 0 2 1 0 0 1 1 1 2 0 0 0 1 1 0 2 1 0 1 1 1 2 2 2 0 0 1 2 0 2 2 1 1 0 0 1 1 0 2 0 0 2 0 0 0 0 0 0 0 1 1 1 0 1 1 1 0 0 0 0 2 0 0 2 0 0 1 0 0 0 2 0 0 0 0 0 0 2 0 0 0 2 1 2 1 0 0 0 0 0 0 0 0 0 0 0 2 1 0 1 0 1 0 1 0 1 1 1 0 0 0 2 2 1 2 0 1 0 1 0 0 0 0 0 0 2 0 1 1 0 1 1 1 2 2 0 1 1 0 0 1 0 1 0 0 0 0 0 1 0 0 2 2 1 1 1 0 1 0 1 0 0 1 1 0 2 2 0 0 2 0 0 1 0 1 2 0 1 0 1 0 0 0 0 0 2 1 1 2 1 1 0 1 0 0 0 1 1 0 0 0 0 0 1 0 0 0 0 0 0 1
198 0 1 1 0 0 1 1 2 0 0 0 1 1 1 0 0 1 1 1 2 0 0 2 0 0 1 1 2 1 2 1 0 2 2 1 1 1 0 0 0 1 1 1 1 1 1 0 0 1 0 0 2 2 0 1 0 0 1 0 1 2 1 1 1 1 1 1 0 0 0 1 2 0 2 2 2 1 2 0 0 1 0 1 2 0 0 0 1 1 0 0 2 2 0 0 0 2 1 1 1 0 1 0 1 1 1 1 1 1 0 2 1 1 0 1 0 1 0 2 2 1 1 2 1 1 1 0 0 0 0 0 0 0 0 0 0 0 0 0 0 0 1 0 1 2 1 0 1 1 0 0 0 1 0 1 0 0 0 0 0 0 2 2 0 1 1 0 1 1 0 2 0 1 1 0 0 0 0 0 0 1 0 2 0 0 2 0 0 0 0 1 0 0 2 0 0 0 1 1 0 1 0 1 2 0 0 2 0 0 1 0 0 2 1 1 1 1 1 0 1 1 2 2 0 0 0 0 0 0 0 0 0 0 1 0 1 2 0 0 0 1 2 1 0 1 1 0 0 0 0 0 2 0 0 0 0 0 0 0 0 0 1 0 0 0 0 0 2 2 0 1 0 0 0 0 0 1 1 1 1 2 1 0 1 1 1 1 0 2 1 2 1 0 2 1 1 1 1 1 1 0 1 1 1 0 0 2 0 1 0 0 2 1 1 0 1 0 0 1 1 1 1 0 1 0 1 1 1 1 0 0 0 0 0 0 0 2 0 0 0 0 2 1 0 0 1 0 2 0 0 0 1 2 1 0 1 2 0 2 0 0 2 0 2 1 0 2 2 0 2 0 0 0 1 1 1 0 1 0 1 1 1 2 1 1 0 0 0 0 0 0 2 1 1 1 1 2 0 0 0 0 0 1 1 0 0 0 0 0 0 1 0 0 1 1 0 1 0 1 0 1 0 0 2 2 1 1 1 1 1 0 0 1 0 1 0 0 0 0 1 0 0 1 0 2 0 0 1 0 0 0 0 2 0 0 0 2 1 2 1 2 0 0 0 2 0 0 0 0 1 1 2 1 1 1 1 2 2 0 0 0 0 2 0 2 0 0 0 1 1 1 1 1 1 0 0 1 1 0 0 1 1 1 0 1 1 1 0 1 0 1 0 0 0 0 0 2 2 1 0 1 1 2 0 1 0 0 0 1 0 1 0 0 0 0 2 1 0 2 2 2 1 1 1 0 2 1 1 0 0 0 0 0 2 1 1 1 1 0 1 0 2 0 0 0 2 1 1 1 0 1 1 0 1 0 2 1 0 1 1 0 1 0 0 1 1 0 0 1 0 1 0 2 0 2 2 1 1 2 1 0 1 0 0 1 1 1 2 1 0 0 0 1 0 0 0 1 0 1 0 0 0 0 0 0 1 1 0 0 1 2 0 0 0 0 0 0 0 0 0 1 2 2 0 0 1 1 1 0 0 1 0 0 1 2 0 0 1 0 0 0 1 1 2 2 0 0 1 1 1 0 1 0 0 2 0 0 0 0 2 0 2 1 2 2 1 2 1 0 1 0 0 0 1 0 0 0 0 0 0 1 0 0 1 0 1 2 0 1 0 0 0 0 0 1 0 2 1 0 0 0 1 2 0 1 1 0 0 0 0 0 1 0 0 2 1 0 0 1 0 1 0 0 0 1 0 2 0 0 0 0 0 0 0 0 0 0 1 0 0 0 1 0 0 1 0 0 1 1 0 0 1 2 2 2 0 0 0 2 0 0 1 1 1 1 1 2 0 2 0 0 2 0 0 0 1 0 1 2 0 1 0 0 1 0 1 0 0 2 0 0 2 2 2 0 0 0 2 0 2 2 0 0 0 0 1 1 1 2 1 0 1 1 0 1 2 0 1 0 1 1 1 0 1 1 1 1 1 0 0 1 0 0 2 0 0 0 0 0 0 2 1 0 0 0 1 0 1 1 0 0 2 1 2 2 1 0 0 0 0 1 0 0 0 0 0 0 1 0 1 0 0 2 2 2 2 1 0 0 0 2 2 2 0 0 2 1 0 1 0 0 1 0 1 1 1 1 1 0 1 0 2 0 0 1 2 2 0 0 0 0 1 2 0 1 0 0 0 2 0 0 2 0 1 0 2 1 0 0 1 0 1 0 2 0 2 2 0 0 1 1 2 0 1 0 2 0 1 1 0 0 0 0 0 2 0 0 1 0 0 1 0 1 0 0 0 1 1 1 1 0 0 0 0 0 1 1 1 0 2 0
199 1 0 1 0 0 2 1 1 1 0 1 1 1 1 0 0 2 1 1 1 0 0 2 0 0 1 2 2 0 1 0 1 1 0 2 1 2 0 1 1 1 0 1 1 1 0 0 0 1 0 0 0 0 0 2 1 1 0 0 1 2 1 0 0 2 2 0 1 1 0 2 2 0 2 2 2 1 2 0 1 1 1 0 0 0 0 1 2 2 0 1 0 1 0 0 0 1 0 0 0 0 0 1 0 0 2 0 0 2 0 1 1 2 1 2 2 1 0 2 2 1 2 1 0 1 1 0 0 0 0 0 0 0 1 0 1 0 0 0 0 0 0 0 0 1 0 0 0 0 0 0 0 0 0 0 0 1 0 0 0 0 2 2 1 2 1 1 0 1 1 1 1 0 1 0 1 0 0 1 0 1 0 2 1 1 1 2 0 0 2 2 0 0 2 0 0 0 0 0 0 1 0 0 2 0 0 1 0 0 0 2 1 0 2 1 1 1 2 1 2 1 2 2 0 2 2 0 0 0 0 0 0 0 0 0 1 1 1 1 0 0 2 1 1 1 1 0 1 0 0 0 0 0 0 1 1 0 0 0 0 0 0 1 0 0 1 0 1 1 0 1 2 2 1 1 0 0 2 0 0 0 2 1 1 0 1 1 0 1 1 0 1 1 2 1 1 0 0 0 1 0 1 1 0 0 0 2 0 1 1 0 1 2 2 0 1 1 1 0 1 1 1 2 1 0 1 0 1 1 1 0 1 1 0 0 0 0 0 1 0 0 2 0 0 0 2 1 2 2 1 0 1 1 1 1 1 1 0 1 0 0 1 1 1 0 0 1 2 1 1 1 0 0 0 0 1 0 2 0 1 2 0 0 0 0 0 0 0 0 0 0 0 0 2 1 0 1 1 1 0 0 0 2 0 1 1 1 0 0 0 0 0 0 0 1 0 1 0 0 0 1 0 0 0 0 0 1 1 1 1 2 1 0 1 1 1 0 0 0 1 0 0 0 0 2 1 2 0 1 1 0 0 2 1 1 1 1 0 1 1 1 0 1 0 0 0 0 0 0 1 1 2 0 0 1 0 1 1 0 1 0 0 0 0 2 0 1 1 1 0 0 2 1 1 0 1 2 2 0 1 0 2 0 0 1 0 0 0 1 0 2 0 0 1 1 1 1 1 1 1 1 2 2 1 1 1 0 0 2 0 1 1 1 0 0 2 1 1 2 0 0 2 2 2 1 0 1 1 0 0 0 0 1 1 2 1 0 0 2 0 0 0 0 0 0 0 1 1 1 1 1 1 0 1 0 1 0 0 0 0 2 0 0 0 0 0 0 2 2 1 0 0 1 1 0 1 0 0 0 0 2 0 1 1 2 1 0 2 1 0 0 0 0 0 0 0 1 1 0 0 0 0 0 0 1 1 2 0 0 0 0 0 1 0 1 2 0 0 0 0 0 1 2 1 0 1 2 0 0 1 2 0 0 0 2 0 0 2 0 0 0 2 1 1 1 1 1 0 2 2 0 0 0 0 2 0 0 1 0 0 0 1 1 2 2 0 0 2 0 2 0 1 0 0 0 0 0 0 1 0 2 0 0 0 0 0 1 1 0 2 0 0 0 0 0 0 1 1 0 0 0 1 2 1 2 0 1 1 0 1 1 0 0 0 0 0 0 1 2 0 2 0 0 0 0 0 0 0 0 0 0 0 0 1 0 0 0 0 0 0 0 2 1 1 1 0 0 1 1 0 0 1 0 0 1 0 0 0 1 1 2 0 0 0 2 0 2 0 2 0 0 2 1 0 0 0 0 1 1 0 0 0 0 1 1 1 1 1 1 0 0 1 0 1 0 0 0 1 1 1 2 0 0 0 0 0 0 2 2 1 1 1 0 0 0 0 0 1 0 0 0 0 0 0 0 0 0 0 0 0 1 1 0 1 0 1 0 0 0 2 1 0 0 0 0 0 0 0 1 0 0 1 0 2 0 0 1 1 1 2 0 1 1 0 2 0 2 0 0 2 0 0 2 2 1 1 1 0 1 0 1 1 1 2 2 0 0 1 2 1 0 1 1 2 2 0 0 2 2 0 2 1 1 2 2 1 2 2 0 2 1 0 0 2 1 0 1 0 0 0 0 2 1 1 0 1 1 0 0 1 0 2 0 0 0 0 2 0 0 0 0 0 0 1 1 0 0 0 0 0 0 0 0 0 0 2 1 1 1 0 1 0 1 1 1 0 0 1 1 0 0 0 1 1 0 0 0 0 0 0 0
[truncated: 1,606,808 more chars]
