# Supplementary material for: KNN-MDR: a learning approach for improving interactions mapping performances in genome wide association studies
Source: BMC Bioinformatics. 2017 Mar 21;18:184. doi: 10.1186/s12859-017-1599-7 (PMC5361736; doi:10.1186/s12859-017-1599-7)
Supplement: Supplementary file 3 — The data set(s) supporting the results of Table 2. (ZIP 28603 kb) [file 12859_2017_1599_MOESM3_ESM.zip › 3/SINAN/S42/mkallsimul.dat]

1 1 1 1 0 0 0 1 2 0 0 0 0 1 0 0 0 1 1 1 1 1 0 0 0 0 1 1 2 2 0 1 1 2 0 1 1 2 0 0 0 0 0 0 2 0 0 0 2 0 0 0 0 1 0 1 0 0 1 1 0 1 0 0 0 0 0 0 0 2 2 0 2 2 1 2 2 1 2 0 1 1 1 1 1 0 0 1 2 2 1 1 0 2 1 0 1 0 0 1 0 0 1 1 0 0 2 1 1 1 0 1 1 2 1 2 1 0 0 0 2 0 1 1 0 2 0 1 1 1 0 0 1 1 0 1 0 0 0 0 0 2 0 0 1 1 0 0 0 1 0 0 0 0 0 1 0 2 0 0 0 0 0 2 1 1 1 0 1 1 1 1 2 2 2 2 0 0 0 0 0 0 0 1 0 0 0 2 1 0 1 1 1 1 1 1 1 0 0 1 1 1 0 1 1 1 1 0 0 0 0 0 1 1 0 1 0 0 2 0 1 1 1 2 0 0 0 0 0 0 0 0 0 0 1 0 0 2 2 2 0 0 2 1 1 1 1 0 0 0 0 0 0 0 0 1 0 2 0 2 2 2 0 0 0 0 0 0 0 0 0 1 2 2 1 2 1 0 0 0 1 0 2 2 1 1 2 2 0 2 0 2 0 1 2 0 0 1 1 2 0 1 0 0 0 0 0 2 0 0 0 2 0 2 2 2 2 1 0 1 0 0 1 0 2 0 0 1 1 0 0 0 0 1 0 0 0 1 1 1 1 2 2 1 1 0 1 0 1 1 0 0 1 0 1 0 0 0 0 1 0 0 1 0 1 2 0 2 2 0 2 2 0 2 1 0 0 0 0 0 0 1 0 0 0 0 0 0 0 0 0 0 0 0 2 0 1 1 0 0 0 0 1 2 1 0 1 1 0 1 0 0 0 0 2 0 0 0 1 0 0 0 1 1 0 0 0 0 1 0 0 0 1 2 2 0 0 2 0 0 1 0 2 0 1 1 1 0 1 2 0 1 0 1 0 0 0 1 1 1 0 0 1 1 1 1 1 2 0 0 0 0 2 1 2 2 0 0 0 1 1 2 1 1 0 0 0 2 2 1 1 2 0 2 0 0 2 0 0 0 1 1 2 0 2 1 2 1 1 0 1 0 0 1 0 1 0 2 0 2 2 2 2 2 1 1 0 1 1 1 1 1 0 0 0 1 2 0 1 1 1 0 0 0 0 0 0 2 2 0 0 0 1 0 1 1 0 1 1 1 0 0 1 1 0 1 1 0 0 0 0 1 1 0 0 0 2 2 2 2 2 0 0 0 0 0 0 0 0 0 0 0 1 0 0 0 0 0 0 0 0 2 0 1 2 0 1 0 0 1 0 0 0 0 0 0 0 1 0 1 1 1 0 1 1 1 0 0 0 0 1 1 0 0 0 0 2 0 0 0 0 1 1 1 2 0 1 0 0 0 1 1 0 0 0 1 2 0 1 0 0 0 1 2 0 0 1 0 1 1 1 0 1 0 0 1 1 0 2 0 1 1 0 0 1 1 1 1 1 0 1 1 0 0 0 0 0 1 0 2 0 2 0 1 1 2 2 2 0 0 1 0 0 0 0 1 0 2 2 0 0 0 0 0 0 1 1 1 1 1 1 1 1 0 1 2 2 0 0 0 0 0 0 0 1 0 1 0 1 1 1 1 0 0 0 0 1 0 0 0 0 0 2 0 0 0 2 0 2 2 1 0 0 0 2 1 1 2 0 2 1 1 0 0 1 2 0 2 1 2 0 1 2 2 0 0 0 1 0 1 0 2 0 1 1 0 1 0 0 2 1 1 1 1 1 1 0 0 1 0 0 1 2 2 2 0 0 0 0 2 0 0 1 0 0 1 1 0 0 0 1 1 0 0 0 0 0 0 0 0 2 0 0 0 0 0 0 0 0 0 0 2 0 0 0 0 1 0 1 0 0 0 1 0 1 0 0 0 2 2 2 0 1 0 0 1 0 1 0 0 0 0 0 0 2 2 1 2 0 0 0 0 2 1 2 1 0 1 1 2 1 0 0 0 2 0 0 1 2 1 0 1 0 1 0 0 1 0 0 0 2 2 0 2 0 0 0 0 2 0 0 0 2 0 0 2 0 1 0 0 2 0 2 0 0 0 0 2 0 2 0 2 0 0 1 1 1 0 1 0 0 0 0 0 0 0 1 1 1 0 0 0 0 0 0 0 0 0 0 2 0 0 1 2 0 0 0 0 0 1 0 0
2 1 1 2 0 0 2 1 1 1 0 0 1 1 0 0 1 1 0 1 1 0 0 1 0 0 1 0 2 0 0 2 0 1 1 0 1 2 0 1 1 0 0 0 0 2 0 0 1 0 0 0 0 0 1 1 0 0 1 0 1 0 2 1 0 0 0 0 0 0 0 0 1 1 1 1 1 2 2 0 2 2 0 0 1 0 0 0 2 2 0 0 2 1 0 0 0 2 1 1 1 0 0 1 1 1 2 1 0 2 0 0 0 1 1 1 1 0 0 0 2 0 2 1 0 0 1 0 1 1 0 0 0 0 0 0 0 0 0 0 0 2 0 0 2 0 0 0 0 0 0 0 0 0 0 0 0 2 0 0 0 0 0 2 2 2 1 0 0 1 1 0 0 2 0 0 0 2 0 2 2 2 1 2 2 0 2 2 1 0 1 0 0 0 1 1 0 0 1 1 1 1 0 1 1 1 2 0 1 0 0 0 1 0 1 0 1 0 2 1 0 0 0 2 0 0 0 2 0 2 0 0 0 0 0 0 0 2 1 0 0 1 1 1 0 0 0 0 1 1 0 0 1 1 1 0 1 2 0 1 1 1 0 0 0 0 1 0 2 0 1 0 1 2 0 0 0 0 2 1 1 0 2 1 1 1 2 2 0 2 0 0 0 2 2 0 1 0 0 1 0 0 2 0 0 0 1 2 0 0 0 0 0 0 1 1 2 1 1 0 2 2 2 0 1 0 0 1 1 2 0 1 0 0 0 0 0 1 1 0 0 0 2 0 2 0 0 0 0 1 0 1 1 0 0 1 1 0 0 1 0 0 1 0 1 0 1 1 1 0 2 2 0 2 2 1 0 0 2 0 0 1 0 0 1 1 0 1 1 0 0 1 0 0 2 0 1 1 0 0 0 0 1 2 0 1 1 1 0 1 0 0 1 1 0 0 1 0 0 2 1 1 0 1 0 1 2 0 0 0 0 1 0 0 0 1 0 1 0 1 1 0 1 0 1 2 1 0 0 0 0 0 1 2 2 1 2 1 0 0 0 0 0 0 1 1 0 2 0 0 0 0 1 1 1 0 1 0 0 0 1 2 0 0 0 0 0 2 2 1 1 2 0 1 0 0 0 0 1 0 1 0 2 0 2 0 0 0 0 0 0 0 0 2 0 0 0 2 0 1 1 2 1 1 0 1 1 2 0 2 0 2 1 0 0 0 1 0 0 0 0 2 0 0 0 0 0 1 1 1 0 0 1 1 2 0 0 1 0 1 0 1 1 1 0 1 1 2 1 0 0 1 1 0 0 0 1 1 1 1 1 0 0 0 0 0 0 1 1 1 0 0 2 0 1 0 0 0 0 0 0 2 2 0 0 2 2 1 0 0 1 0 0 0 0 0 1 0 0 0 0 0 0 0 0 0 2 1 0 0 1 1 1 0 0 1 1 0 1 1 0 0 0 1 2 0 1 0 2 2 0 2 0 0 0 2 2 1 2 0 0 0 1 0 2 2 0 1 0 1 1 1 0 1 1 0 2 0 1 1 0 2 0 2 2 2 0 1 1 0 1 1 0 1 1 0 1 2 0 0 0 1 0 1 1 2 2 0 0 0 1 0 0 1 0 0 0 2 2 0 1 0 0 1 1 0 1 0 0 0 0 0 1 0 1 0 1 0 0 1 0 1 0 0 1 0 1 1 0 0 0 0 0 1 0 1 1 0 0 0 0 1 0 0 1 1 2 0 1 0 1 0 0 0 0 0 1 1 1 1 2 2 0 0 2 1 0 2 0 2 1 2 2 2 1 0 1 0 0 2 0 2 0 0 2 0 0 0 0 2 0 0 1 0 1 2 1 2 1 0 0 1 2 2 2 0 0 0 1 2 2 2 1 1 0 1 2 0 1 0 1 1 0 0 0 0 0 1 0 0 2 0 2 1 1 0 1 0 1 0 0 0 0 0 0 0 1 0 1 0 0 0 1 0 2 0 0 1 0 2 1 1 2 0 0 0 0 0 0 1 0 0 1 1 2 0 2 2 0 0 0 2 0 0 2 2 0 1 0 1 0 0 0 0 1 2 2 0 1 0 0 0 0 1 0 1 1 0 1 0 1 1 0 1 0 1 1 1 1 0 1 0 2 1 1 0 1 0 0 0 1 0 2 0 0 0 0 2 0 1 0 1 0 0 0 0 0 0 1 0 0 0 0 0 0 0 0 0 1 0 0 0 0 0 0 0 0 0 0 1 0 0 0 2 0 0 0 0 1 1 0 0
3 0 1 1 0 0 0 0 1 1 0 1 0 0 0 0 0 1 1 0 1 0 1 0 0 0 0 0 2 2 1 1 0 1 0 0 1 2 1 0 0 0 0 0 1 0 0 1 1 0 0 0 2 1 0 2 0 0 0 0 1 1 1 1 0 0 0 0 0 0 0 0 2 2 1 2 2 0 1 0 0 2 0 0 1 0 0 1 2 2 1 1 0 2 1 0 1 0 0 2 0 0 0 1 1 1 2 1 1 1 0 2 2 2 2 2 2 0 1 0 1 1 2 0 0 0 2 1 2 1 0 0 0 0 0 0 0 0 0 0 0 2 0 0 0 0 0 0 0 0 0 0 0 1 0 1 0 0 0 0 1 0 0 2 1 2 0 0 1 2 0 1 0 2 0 1 0 1 0 0 1 1 0 2 1 1 1 2 1 0 2 1 0 0 2 1 1 0 0 1 1 1 0 2 2 2 2 0 1 0 1 0 1 0 1 1 1 0 2 1 1 1 1 2 0 1 1 2 1 1 0 0 0 0 0 0 0 2 2 2 0 0 2 2 0 0 0 0 1 1 1 1 2 0 0 1 2 0 0 0 0 0 1 1 0 0 0 0 1 1 0 1 0 0 0 1 0 1 2 2 2 0 2 0 1 0 1 1 0 2 0 1 0 1 2 0 1 0 0 1 0 1 2 1 0 1 0 2 0 0 1 1 0 0 1 1 2 1 1 0 1 1 1 0 0 0 0 0 0 0 0 1 0 2 0 0 0 1 1 0 0 0 1 2 0 1 1 0 0 0 1 0 2 0 0 0 1 0 0 2 0 0 1 0 0 0 1 2 2 2 0 1 1 1 0 1 0 0 0 0 0 1 0 1 1 0 0 1 1 0 0 0 1 0 2 0 2 1 1 1 0 1 1 1 0 0 0 1 0 2 0 0 0 0 1 1 0 1 0 1 1 2 0 2 1 1 1 0 0 0 0 0 1 1 1 1 0 1 0 1 1 1 2 0 0 0 0 1 1 0 0 2 0 0 0 0 0 2 1 2 1 0 1 1 1 1 0 2 0 0 2 2 0 2 2 1 1 0 0 1 1 1 0 0 0 1 0 0 1 0 0 1 1 2 0 0 1 1 1 0 0 1 1 1 2 1 1 1 0 0 1 0 1 0 1 1 1 2 0 0 0 2 2 2 0 0 0 0 1 1 1 0 0 1 1 1 2 1 1 1 1 0 0 1 1 0 0 2 2 1 0 0 1 0 1 1 0 2 2 0 0 0 0 1 1 0 0 1 0 0 0 0 1 0 0 0 2 2 2 2 2 0 1 0 1 0 2 2 2 2 1 0 0 1 1 0 0 0 0 0 0 1 1 0 1 1 1 2 0 1 0 0 0 1 1 1 0 1 1 0 0 0 0 0 0 1 2 2 0 0 0 1 0 0 0 0 0 1 1 0 1 1 1 1 1 0 2 0 1 1 0 1 0 1 1 2 0 0 2 0 0 0 1 1 1 1 1 1 1 0 0 0 1 0 0 0 2 1 1 1 0 0 1 0 1 2 1 1 1 1 1 0 0 2 1 0 2 1 0 1 0 1 0 1 1 2 2 2 0 0 1 0 0 0 0 0 0 1 1 0 0 0 0 0 0 0 0 0 1 1 1 1 0 0 0 0 1 1 0 2 1 2 0 0 0 1 1 0 0 0 0 0 0 0 0 2 1 0 0 0 0 2 1 0 0 1 2 0 1 2 1 0 1 0 0 1 1 1 1 1 1 1 0 0 0 2 0 2 1 2 1 1 1 2 0 1 0 0 0 0 0 1 0 0 2 2 1 1 0 1 0 0 1 1 1 2 0 1 2 0 2 2 1 2 2 0 0 0 0 2 0 0 0 0 0 1 0 1 1 1 0 0 0 0 1 0 0 0 0 0 2 0 1 0 0 0 1 1 0 0 1 2 0 0 0 0 0 0 2 1 1 0 2 1 2 1 0 0 1 2 2 0 2 0 0 0 1 1 1 1 0 0 1 1 0 0 2 2 0 1 0 2 2 1 2 1 0 0 0 0 0 0 0 0 0 2 2 0 1 0 0 0 0 1 0 0 1 2 0 0 2 0 0 1 1 1 1 2 2 1 1 0 0 0 0 0 0 1 0 1 1 0 1 0 0 1 2 2 0 1 0 0 0 0 0 0 0 0 0 0 2 0 0 0 0 0 0 1 1 0 0 0 0 0 2 2 2 0 0 2 0 0 0 1 1 0 0 0 0 0 1 0
4 1 2 0 0 0 0 1 1 1 0 1 0 0 0 0 0 2 0 2 2 0 0 0 0 0 0 0 2 2 2 1 0 2 0 0 0 0 0 2 1 1 0 0 2 1 1 1 1 0 0 0 1 0 0 2 0 1 1 0 1 1 1 0 0 0 0 0 0 1 1 2 2 2 1 2 2 1 2 1 0 1 0 0 2 0 0 2 2 2 1 2 0 2 0 1 0 0 0 1 0 1 0 1 1 1 2 0 0 2 2 2 2 2 2 2 2 0 0 0 1 1 2 0 0 0 2 1 2 2 0 0 0 0 0 0 0 0 0 0 1 2 0 0 0 0 0 0 0 0 0 0 0 0 0 0 0 1 0 1 1 0 0 2 1 2 2 1 1 2 0 0 0 0 0 0 0 1 0 1 1 0 1 2 1 0 1 2 1 1 1 1 1 1 0 1 1 0 0 0 0 0 1 2 2 0 2 1 1 0 1 0 1 0 0 0 1 0 1 0 1 1 1 1 0 0 0 0 0 1 0 0 1 1 1 0 1 2 2 0 0 1 2 2 0 0 0 0 0 1 1 1 1 0 0 0 1 0 0 0 0 0 0 0 0 0 1 0 1 0 0 2 1 2 0 1 0 0 0 0 0 1 0 1 0 0 0 0 0 1 1 0 2 2 2 0 0 1 1 0 0 1 2 2 0 0 1 2 0 0 1 1 0 0 1 0 1 0 0 0 0 1 0 0 0 0 0 2 1 1 0 1 1 2 0 0 0 1 1 0 0 1 0 1 2 1 0 0 1 1 0 0 2 0 1 1 1 0 0 0 1 1 0 0 0 0 1 2 2 1 2 1 0 2 1 1 0 1 1 0 0 1 0 2 0 0 0 0 0 0 0 0 0 0 1 1 2 0 0 0 0 0 1 2 1 0 1 0 0 1 1 1 1 1 1 0 1 1 1 0 0 1 0 2 0 1 1 0 0 0 0 1 0 1 1 0 0 1 0 0 0 0 1 0 1 1 1 1 0 1 0 1 1 2 2 1 2 0 0 0 1 0 0 0 0 1 0 2 0 0 1 2 2 2 1 1 0 0 0 1 2 1 2 1 1 1 1 2 2 1 1 2 0 1 0 0 0 0 1 1 0 1 1 1 1 2 2 2 0 0 0 1 1 1 1 0 0 1 0 1 1 1 2 2 0 0 0 1 0 2 1 1 0 1 0 1 2 0 1 1 1 0 0 0 0 0 0 2 2 0 0 0 1 1 1 1 0 2 1 0 1 0 0 0 1 0 0 1 0 0 0 1 1 0 1 0 1 1 0 0 1 0 0 0 0 0 0 1 0 0 0 0 0 0 2 0 1 1 1 0 0 2 1 0 2 1 1 1 0 1 0 0 0 0 0 0 0 1 0 0 0 0 0 1 1 1 2 2 0 0 1 1 0 0 0 1 0 0 0 0 1 0 0 0 2 0 2 0 1 0 1 2 0 0 0 1 2 1 2 1 1 0 1 2 0 0 2 2 0 0 0 1 0 0 1 0 1 1 2 0 0 0 0 0 1 1 1 2 1 0 2 0 0 1 2 0 2 2 0 1 0 1 0 0 1 1 1 2 0 0 1 0 0 0 0 0 0 1 1 0 0 0 2 0 0 0 0 0 0 0 0 1 0 0 0 0 1 1 1 2 0 2 0 0 0 0 0 0 0 0 0 1 0 1 0 2 1 0 1 1 0 1 1 0 0 0 2 1 1 1 1 0 1 0 0 0 2 0 2 0 2 2 0 0 2 1 1 2 0 2 0 2 1 1 0 0 1 1 0 1 1 1 0 1 1 0 1 1 0 1 0 0 1 1 1 2 0 1 1 0 0 1 1 2 2 0 0 0 0 2 0 0 1 1 0 1 1 0 0 1 0 0 0 0 0 0 0 0 0 1 2 0 1 0 0 0 0 0 0 0 2 2 0 0 0 1 0 0 1 0 0 0 0 1 1 0 0 1 1 2 2 0 1 1 1 2 0 2 0 1 1 0 1 2 2 0 2 1 0 0 0 1 2 2 2 2 0 0 0 1 1 0 0 0 1 2 2 1 1 2 0 2 0 1 0 0 1 1 0 0 2 1 1 1 0 2 2 0 0 0 0 0 1 1 0 0 0 0 0 0 2 0 0 0 1 0 1 1 0 0 0 0 1 0 1 0 1 0 2 0 1 0 0 0 0 1 2 0 0 0 0 0 0 0 0 1 1 0 0 1 0 0 0 2 0 0 0 0 0 0 0 0
5 0 2 1 0 0 2 1 2 0 0 0 1 1 0 0 0 1 1 2 2 0 0 1 0 0 1 0 2 2 2 1 2 1 0 1 2 1 0 2 2 0 0 0 2 0 2 0 2 0 0 0 0 0 0 2 0 2 2 1 0 0 2 1 0 0 0 0 1 1 0 1 2 2 2 2 2 2 2 0 2 2 0 0 2 0 0 0 1 2 0 1 2 0 0 0 0 0 0 2 0 0 0 0 2 2 1 0 1 1 0 1 0 2 0 1 0 0 1 0 1 0 2 2 0 1 0 1 2 1 0 0 0 0 1 0 0 0 1 0 1 1 0 0 1 1 0 0 0 0 0 0 1 2 0 1 0 2 0 0 0 0 0 2 0 2 1 1 1 1 1 1 0 2 0 1 0 0 0 0 0 0 0 2 1 0 2 2 0 0 2 2 0 0 1 1 2 0 0 0 0 0 1 2 2 1 1 0 1 1 0 0 1 0 0 0 0 0 1 0 0 0 0 2 0 1 1 1 0 1 0 0 0 0 0 0 1 2 1 0 0 1 1 1 0 0 0 0 0 1 1 1 1 0 0 1 0 2 0 1 1 1 0 0 0 0 0 0 1 1 0 2 1 1 0 0 0 0 1 0 0 0 2 1 0 1 1 1 0 2 1 0 1 2 2 0 0 1 1 1 1 0 2 2 1 0 1 2 1 0 1 2 0 0 0 0 2 1 1 0 1 1 0 0 1 0 1 0 0 1 0 2 0 1 0 0 0 1 1 1 0 1 1 1 1 0 1 1 0 1 0 1 1 1 0 1 1 0 0 1 0 0 2 0 1 1 0 1 1 0 2 2 0 2 0 0 0 0 1 0 1 1 0 1 1 1 0 0 0 0 0 0 1 0 2 0 1 0 0 0 0 0 0 2 1 0 0 0 0 1 1 0 1 1 1 0 0 0 1 0 1 2 0 2 0 0 0 0 2 1 1 1 1 1 1 0 0 1 0 0 2 0 2 0 0 0 0 0 0 0 0 1 0 0 0 0 0 1 0 0 1 0 0 0 1 1 0 2 0 0 1 1 0 2 1 1 0 0 0 0 0 2 0 0 0 0 0 1 1 0 1 1 2 1 1 0 0 0 0 0 1 1 2 0 2 0 1 2 0 0 0 0 1 0 1 1 0 2 0 2 2 2 2 2 0 1 0 0 1 2 0 1 0 1 2 0 1 0 0 0 0 2 0 1 0 0 0 2 2 0 0 0 1 0 1 1 0 0 0 0 0 1 0 1 0 0 0 2 1 0 0 0 2 0 2 0 2 2 2 0 2 0 0 0 2 1 2 1 1 1 1 0 1 0 1 1 2 0 1 1 0 2 0 1 0 0 1 1 0 1 0 0 0 1 0 1 0 2 0 0 0 0 0 0 0 1 2 1 0 0 1 1 0 0 0 0 2 2 1 0 0 1 0 1 2 0 2 0 2 2 0 2 0 1 0 1 1 1 2 0 0 0 2 0 2 2 2 1 1 1 0 1 1 0 0 1 0 2 2 0 0 0 0 0 2 2 1 1 2 0 2 0 0 2 0 1 2 2 0 2 1 1 0 1 1 2 2 2 0 0 1 0 0 0 0 0 0 1 1 0 0 0 1 1 0 0 1 0 1 0 1 1 1 0 2 1 1 0 0 0 0 0 0 1 1 0 1 1 1 1 0 0 0 0 0 1 0 0 2 2 0 0 2 0 0 0 2 2 0 0 0 0 1 1 0 0 2 1 1 1 1 1 1 1 1 1 0 2 1 2 1 1 1 1 0 0 1 1 0 2 0 2 0 0 2 0 2 1 0 1 0 0 2 0 2 2 0 0 2 0 2 2 0 2 2 0 0 0 0 2 0 0 0 0 0 1 1 1 1 1 0 0 0 0 0 0 0 0 1 0 1 0 1 0 1 0 1 0 0 0 0 1 0 0 0 1 1 0 2 0 0 0 1 0 1 0 0 1 2 2 2 0 1 0 0 1 0 1 1 0 0 0 0 2 2 0 2 2 0 0 0 0 1 0 2 2 0 2 0 1 0 0 0 0 1 1 1 1 2 1 0 1 0 0 1 0 0 1 0 1 2 2 0 2 0 0 0 0 0 0 0 0 0 1 0 0 0 0 0 0 2 0 1 0 2 0 1 1 0 0 1 0 0 1 1 1 1 0 1 0 1 0 0 1 1 0 0 1 1 1 1 0 1 2 0 0 0 0 1 2 1 1 0 1 0 0 0 0 0 0 1 0
6 0 1 1 0 0 1 0 1 1 0 0 0 1 0 0 0 1 1 1 1 1 1 0 0 0 0 0 2 2 1 0 2 2 0 0 1 1 0 1 1 0 0 0 1 0 1 0 1 0 0 0 1 0 0 1 0 0 1 0 0 1 0 0 0 0 0 0 0 0 0 1 1 1 0 1 1 1 2 0 1 2 1 1 1 0 0 1 2 2 0 1 0 1 1 0 1 1 0 2 0 0 0 1 1 1 2 0 1 1 1 1 1 1 1 1 1 0 1 0 1 0 1 0 1 0 1 1 1 1 0 0 0 0 0 0 0 0 0 0 1 2 0 0 2 2 1 0 0 0 0 0 0 0 0 0 0 0 0 0 1 1 0 2 1 2 2 0 2 2 0 2 0 2 1 1 0 0 0 0 0 1 1 2 1 0 1 2 1 0 1 1 0 1 2 1 1 0 1 0 0 1 0 0 0 1 1 0 0 0 1 0 1 0 0 0 0 0 1 1 1 1 0 2 0 0 0 1 0 1 0 0 0 0 0 0 0 2 2 1 0 0 2 2 0 0 0 0 0 0 0 0 1 0 0 0 1 1 0 0 0 0 1 1 0 0 0 0 1 0 0 1 0 1 0 0 1 0 1 0 0 0 2 2 0 1 1 0 0 1 1 0 0 2 2 1 1 2 0 2 0 1 1 0 0 0 0 1 0 0 0 1 0 2 2 0 1 0 0 0 1 1 0 0 2 0 1 2 2 0 0 1 0 1 0 0 0 2 0 1 1 1 2 2 1 0 1 0 1 1 0 0 2 1 0 1 1 0 0 1 0 0 2 0 2 0 1 2 2 1 1 1 0 2 1 1 0 0 1 0 2 1 0 1 0 1 0 0 0 0 0 1 1 0 2 0 2 0 1 1 1 1 2 2 0 0 2 2 0 2 0 0 0 0 1 0 1 0 0 1 1 1 0 2 1 1 0 0 0 0 0 0 0 0 0 0 0 1 0 0 1 0 2 0 0 2 0 1 1 2 0 1 2 2 2 2 2 2 2 2 1 0 2 2 2 2 0 2 0 0 0 1 1 2 2 1 1 0 0 1 1 2 1 0 1 0 1 1 2 2 1 1 0 1 0 0 1 0 2 0 0 0 1 1 1 0 1 1 0 0 0 0 1 1 0 1 0 1 0 2 2 1 1 1 0 1 1 1 0 2 1 1 0 0 1 0 2 0 0 1 0 1 0 0 0 0 0 0 0 2 0 1 1 0 1 1 0 1 1 0 1 0 0 0 0 1 1 2 1 1 0 1 0 0 0 0 1 2 2 2 2 0 0 0 1 1 1 2 0 0 0 0 1 0 1 1 2 0 0 0 0 2 1 2 2 0 0 0 0 1 0 0 0 0 0 1 1 0 0 0 0 0 0 1 1 0 1 1 0 0 2 2 0 0 0 0 0 1 0 0 0 0 0 1 2 0 2 0 0 0 0 1 0 2 0 2 0 0 1 0 0 0 0 0 2 2 1 0 2 0 0 1 1 0 0 0 2 0 1 2 0 1 0 0 1 1 0 1 1 0 1 1 0 1 1 0 1 1 0 1 1 0 0 1 1 2 2 2 0 0 0 0 0 0 0 0 0 1 1 0 0 0 0 0 1 0 1 0 2 1 1 1 1 0 2 1 1 1 0 1 1 0 0 0 0 1 1 0 0 0 0 0 0 0 0 2 0 0 0 0 1 0 1 0 0 1 2 0 2 2 1 1 0 0 1 1 0 1 1 1 2 2 0 0 1 1 0 2 1 2 1 1 1 2 1 1 0 1 0 1 0 2 0 0 1 0 2 1 0 1 0 0 0 1 2 1 0 0 1 0 1 1 1 2 2 0 0 0 0 2 1 1 1 0 0 0 1 0 0 1 0 0 0 0 0 0 0 0 2 0 0 0 0 0 0 0 0 1 0 0 1 2 0 0 0 0 1 2 1 0 0 0 1 2 2 2 0 0 2 2 2 0 0 0 0 2 0 2 0 1 0 0 1 2 2 1 2 2 0 0 0 2 2 2 1 1 1 1 0 0 0 0 0 0 0 2 2 0 2 0 0 0 0 0 0 1 1 2 0 1 2 2 0 1 1 0 0 1 1 1 0 1 2 1 0 0 2 0 0 0 1 0 1 1 0 1 2 2 0 1 0 0 0 0 2 1 1 0 0 0 1 0 0 0 0 0 1 2 2 0 0 0 0 1 0 0 0 0 0 2 0 0 0 1 0 1 0 0 0 0 0 0
7 0 2 1 0 0 1 2 2 0 0 1 1 1 0 0 0 2 0 2 2 0 0 0 0 0 1 0 2 2 2 0 0 0 0 1 2 2 0 2 2 0 0 0 1 0 0 0 1 1 1 0 0 0 1 2 0 0 2 0 1 0 2 0 0 1 0 0 0 0 0 0 2 2 1 2 1 1 2 0 1 2 0 0 1 0 0 0 1 1 0 1 1 2 0 0 0 0 0 0 0 0 1 0 1 0 2 1 1 1 1 2 0 0 0 1 0 1 1 0 1 0 2 2 0 1 0 0 1 1 1 1 0 0 0 0 0 1 0 1 1 1 0 0 1 1 0 0 0 1 1 0 0 0 1 0 0 0 0 0 0 0 0 1 0 0 1 0 2 2 0 2 0 0 0 1 0 2 0 0 1 2 1 2 1 0 1 1 0 0 2 0 1 1 1 2 2 1 0 0 0 0 0 1 1 2 1 0 0 0 0 0 1 0 0 0 0 0 2 0 2 2 0 1 1 0 0 1 0 1 1 1 0 0 0 0 0 2 2 1 0 0 2 2 0 0 0 0 0 0 0 0 2 0 0 0 0 0 0 0 0 0 0 0 0 0 0 0 1 0 0 2 2 2 0 0 0 2 2 2 2 0 1 2 0 1 1 1 0 2 1 0 1 2 2 1 0 1 1 1 1 0 2 0 0 1 0 2 1 0 0 1 0 1 1 0 2 1 1 0 1 1 2 0 2 0 1 2 2 1 0 2 1 1 0 1 1 2 0 1 1 1 2 2 0 0 2 0 2 0 0 0 2 1 0 1 1 0 0 1 0 0 0 0 0 0 1 2 2 1 1 1 1 2 1 0 0 0 0 0 1 0 0 0 0 1 0 0 0 1 0 0 2 0 1 1 2 0 0 0 0 0 1 2 0 0 1 0 0 1 1 0 0 0 0 0 1 0 0 1 1 1 0 2 2 0 0 1 2 0 1 0 0 2 1 0 0 0 0 0 1 0 2 0 0 1 0 0 0 0 0 1 0 0 0 0 0 2 2 0 0 0 2 1 1 1 0 1 0 1 2 2 2 2 2 0 2 0 0 2 2 0 0 0 0 0 0 2 2 1 1 2 1 1 0 0 0 0 1 1 0 1 1 1 1 1 2 2 0 0 0 1 1 1 1 0 0 1 0 1 1 1 1 1 0 2 0 1 0 2 0 1 0 1 1 1 1 0 1 2 0 0 1 1 1 0 0 2 2 0 0 0 1 1 2 0 1 0 0 0 0 2 2 0 0 2 1 0 0 0 0 2 1 0 0 0 2 2 2 1 2 0 1 0 0 0 1 0 0 0 1 1 1 0 0 0 0 1 1 0 0 2 1 0 1 1 1 2 0 2 1 0 0 1 1 1 0 0 0 0 0 0 0 0 0 0 2 2 0 0 1 1 0 0 0 1 1 1 1 0 0 2 0 1 2 0 1 0 0 1 0 2 1 1 1 2 1 0 1 0 0 0 0 0 2 2 0 0 2 0 0 0 1 1 1 0 1 0 1 1 2 1 0 1 2 2 0 2 2 0 2 0 0 1 0 0 0 2 0 2 1 0 0 0 2 2 1 2 0 0 0 0 0 0 0 1 0 0 0 0 0 1 0 1 0 0 1 0 1 1 1 1 0 0 1 1 2 0 0 0 0 0 0 0 1 0 1 0 0 0 0 1 0 1 0 1 1 0 0 0 0 0 2 1 0 0 2 1 1 1 0 0 0 0 2 2 2 1 1 1 2 2 0 0 2 2 0 2 1 2 1 1 2 2 1 0 1 1 0 1 0 1 0 0 1 0 1 0 2 2 0 0 1 1 1 2 0 2 1 0 1 1 1 2 2 0 0 0 0 2 0 0 0 1 0 1 0 0 1 0 0 0 0 0 0 0 0 0 0 1 2 0 1 1 0 0 0 0 0 0 0 0 0 0 0 0 1 1 0 0 1 0 1 0 1 0 0 1 1 2 1 0 1 0 0 1 1 2 0 0 1 0 2 2 2 0 2 2 0 0 0 1 2 1 2 1 1 1 0 0 0 0 0 0 2 0 1 1 2 0 0 0 0 1 0 2 1 2 0 1 2 2 0 1 0 0 0 2 2 0 0 2 2 0 0 1 0 0 0 0 2 0 2 0 0 0 0 2 0 1 0 0 1 0 1 0 2 0 1 0 0 0 0 0 0 2 2 0 0 0 0 0 0 1 0 0 0 0 0 1 0 0 0 2 1 0 0 0 0 0 0 0
8 1 1 2 0 0 2 2 2 0 0 0 0 1 0 0 0 2 2 1 1 0 0 0 0 0 0 0 1 1 1 0 1 1 1 0 1 1 1 0 0 0 0 1 2 1 0 1 0 0 0 0 1 1 0 0 0 1 2 0 0 1 2 2 0 1 0 0 0 1 1 0 2 2 1 2 2 1 1 0 1 2 1 1 0 0 0 0 1 1 0 1 1 2 1 0 1 0 0 1 0 1 0 0 2 2 2 0 0 2 0 0 0 1 0 1 0 0 0 0 2 0 2 0 0 0 2 0 2 1 1 1 0 0 0 0 0 0 0 0 1 2 0 0 0 1 0 0 0 1 1 0 1 0 1 0 0 2 0 0 1 1 0 2 0 2 1 2 0 1 1 0 0 2 0 0 0 0 0 0 0 1 1 2 1 0 1 1 0 0 1 1 0 0 1 1 0 0 1 0 0 1 0 2 2 0 2 0 2 1 1 0 0 1 0 1 0 1 0 0 1 1 0 2 0 1 1 1 0 1 0 0 1 1 0 0 0 2 2 2 0 0 2 1 0 0 0 0 1 1 1 1 0 0 0 0 1 2 1 1 0 0 1 1 0 0 1 0 2 0 0 2 0 2 0 0 0 0 2 0 0 0 2 1 1 1 2 0 1 1 0 2 0 2 2 1 0 1 0 1 1 0 1 0 0 0 0 2 0 0 0 2 0 0 1 0 2 1 1 0 2 2 2 1 1 0 0 1 1 0 0 0 0 0 0 0 0 1 1 1 0 1 1 2 0 0 1 1 1 1 1 0 2 0 1 1 1 0 0 0 0 0 2 0 1 1 1 2 2 2 0 0 0 2 1 0 0 0 2 0 1 1 0 0 0 0 0 0 0 2 0 1 0 0 1 1 0 1 1 1 1 1 0 1 0 0 0 0 0 2 0 1 0 0 0 0 2 0 1 0 0 1 0 1 1 0 0 0 0 0 0 1 0 0 0 0 0 0 0 1 1 0 2 0 1 1 0 0 0 1 0 2 0 1 0 0 0 2 1 2 1 0 0 0 0 0 1 2 0 0 1 2 2 1 1 1 0 1 1 0 1 2 0 0 0 1 0 1 2 2 1 1 1 0 1 0 0 0 1 0 0 1 2 0 2 1 1 1 0 0 0 1 1 2 0 0 0 2 0 2 2 2 1 1 0 0 1 0 0 2 0 1 0 0 0 0 1 1 0 0 1 1 0 1 1 1 0 0 0 2 0 0 0 0 1 1 1 0 1 0 1 0 1 0 1 1 1 1 0 0 0 2 0 0 0 0 2 1 1 0 2 0 0 0 2 1 1 2 1 1 0 0 1 0 0 0 1 0 0 0 0 2 1 1 1 1 2 1 0 1 0 0 0 0 0 0 0 1 0 1 1 1 0 0 0 0 1 2 0 0 2 2 0 0 0 1 0 1 0 0 0 2 0 1 1 0 2 0 1 1 0 2 0 0 0 2 2 1 1 0 0 0 2 1 1 1 2 0 0 0 0 1 1 0 0 0 1 1 2 0 1 0 0 1 1 1 2 1 1 0 2 0 0 0 0 0 2 1 0 1 0 2 0 0 0 0 1 1 0 0 1 0 0 1 0 0 0 0 0 0 0 0 0 0 0 1 1 0 0 0 0 0 0 0 1 1 1 0 0 1 0 1 0 1 1 0 1 0 0 0 0 0 0 0 0 1 0 0 1 1 0 1 1 1 0 1 2 0 1 0 1 0 1 1 0 0 0 1 1 0 1 2 1 1 1 0 1 2 0 2 1 2 1 2 0 1 0 1 0 1 0 0 0 0 1 0 1 0 0 2 0 0 1 0 2 0 1 1 2 0 1 2 2 2 2 0 0 0 0 2 0 0 1 0 0 2 0 0 1 0 1 1 0 0 0 0 0 0 1 0 1 0 2 1 0 0 0 0 0 0 2 2 0 0 0 2 0 1 1 0 0 0 1 0 2 1 1 0 2 2 2 0 0 0 0 2 0 0 2 0 0 0 1 1 1 0 2 1 0 0 0 2 1 1 1 1 1 1 1 2 1 0 0 0 0 1 1 0 2 1 0 1 0 0 0 1 2 2 0 1 2 2 0 0 0 1 1 1 1 1 1 1 2 1 1 0 1 0 0 0 1 0 0 0 0 0 2 2 0 1 0 1 0 1 2 0 0 0 2 0 0 0 0 0 0 2 2 0 0 0 0 0 1 2 1 2 2 0 1 1 1 1 0 2 0 0 0 0 0 0 1 1
9 1 1 1 0 0 2 1 1 1 0 0 0 0 0 0 0 1 0 1 1 0 0 1 0 0 0 0 2 2 2 1 1 2 1 0 2 2 0 0 0 0 0 0 0 2 1 0 2 0 0 0 0 0 1 0 0 0 0 0 0 1 1 1 1 0 1 0 0 1 1 0 2 2 2 2 2 2 2 1 1 2 1 1 0 0 1 0 2 2 0 0 2 2 0 0 0 1 1 2 1 0 0 0 2 1 2 2 2 0 0 2 0 2 0 2 0 0 1 0 1 1 1 1 1 0 0 0 2 1 0 0 0 0 0 0 0 0 0 0 1 2 0 0 0 0 0 0 0 0 0 0 2 0 0 0 0 0 0 0 0 0 1 2 0 2 0 1 0 1 1 0 0 2 0 1 0 1 0 1 1 1 0 0 0 0 0 1 0 1 0 2 0 0 0 1 0 1 0 2 2 2 0 0 0 2 0 1 1 0 1 0 2 0 0 0 0 0 0 2 0 0 1 2 0 0 0 2 0 2 1 1 1 0 0 0 0 2 2 2 0 0 0 1 0 0 1 0 0 0 0 0 1 1 1 0 1 1 0 0 0 0 0 0 0 0 0 0 2 1 0 2 1 2 0 0 0 1 2 1 1 1 2 2 0 1 2 2 0 2 0 0 1 1 2 0 0 2 0 1 0 0 2 0 0 0 1 1 0 0 0 2 0 1 2 2 2 0 0 0 2 2 2 1 2 0 1 1 1 1 0 1 0 1 0 0 0 2 0 0 0 2 2 2 0 0 1 0 0 0 0 1 1 0 1 0 0 1 0 0 1 0 1 0 1 0 0 2 2 0 2 2 0 2 1 1 0 0 1 0 1 1 0 1 0 1 0 1 1 0 0 0 0 0 2 0 1 0 0 0 0 0 1 2 1 0 1 0 0 2 0 2 0 0 1 0 1 1 0 0 0 1 0 1 2 1 1 0 1 0 1 0 0 0 0 0 0 0 0 0 1 0 2 0 0 0 0 0 1 2 0 1 0 1 1 0 0 2 0 2 2 0 1 0 0 1 0 2 0 0 1 1 2 1 1 0 1 0 0 0 0 1 1 0 1 0 1 0 2 1 0 2 0 0 0 0 0 0 1 0 1 0 2 1 2 1 2 1 0 0 0 1 1 0 0 2 1 2 0 1 1 2 2 1 0 1 0 1 0 2 1 1 0 1 0 1 1 0 0 0 0 1 0 1 0 0 0 1 1 2 0 0 0 0 2 1 0 0 1 0 1 0 2 0 0 1 1 1 1 1 0 1 1 0 1 0 2 2 2 0 2 0 0 0 0 0 0 1 0 0 1 1 0 0 0 2 0 0 0 0 0 2 2 0 0 2 2 1 0 2 1 0 0 0 0 1 0 0 0 0 0 0 0 1 1 1 1 1 0 0 1 1 0 0 0 1 0 1 1 0 0 1 0 0 0 0 2 0 1 1 0 2 0 1 0 2 1 0 2 0 0 0 1 0 1 2 1 2 0 0 0 1 1 0 0 0 2 1 2 0 0 0 0 0 2 1 2 1 1 1 2 0 1 1 0 0 1 1 0 1 0 1 0 1 1 2 2 2 0 0 0 0 0 1 0 1 0 1 1 0 1 0 0 0 0 0 0 1 0 0 1 1 0 0 0 0 0 1 1 1 0 1 0 1 1 0 1 0 1 1 1 1 0 1 0 1 0 0 1 1 0 1 0 0 0 1 1 1 1 1 0 0 2 0 0 2 1 1 0 2 0 1 0 0 1 1 0 2 0 2 2 2 0 1 0 1 0 0 0 0 0 2 0 0 1 0 1 0 1 2 0 0 1 1 1 2 0 0 2 0 2 1 0 2 2 0 0 0 0 1 0 0 1 1 0 0 1 0 0 0 0 0 2 0 0 0 2 1 0 0 2 0 1 0 1 0 1 0 0 0 0 0 2 0 0 1 0 1 2 0 0 0 1 0 1 0 0 1 1 2 2 0 2 0 0 0 2 2 0 0 0 0 1 2 2 0 2 2 0 1 0 1 1 1 2 2 0 2 0 0 0 0 1 0 2 1 1 1 1 1 0 1 0 1 0 1 1 1 0 0 2 1 1 1 0 2 2 0 1 0 0 1 2 2 1 0 1 1 0 1 0 0 2 0 0 0 0 2 0 1 0 0 0 0 0 1 2 0 0 0 2 0 0 0 0 0 1 1 2 0 0 0 0 1 0 0 0 0 0 2 0 0 0 1 0 0 0 0 0 0 0 0
10 1 0 2 0 0 2 0 0 2 0 0 1 2 0 0 0 2 2 1 1 1 1 1 0 0 1 0 0 2 0 0 2 2 0 0 1 0 1 1 1 0 0 1 2 1 1 0 0 2 2 0 0 0 2 1 0 1 1 0 1 1 0 1 0 1 0 2 0 0 0 0 2 2 2 2 2 2 2 0 2 2 0 2 2 0 0 0 2 2 0 0 1 1 2 0 2 2 2 2 2 0 0 1 1 1 2 1 1 1 0 1 1 2 1 2 1 0 2 0 0 0 2 1 0 0 1 1 2 2 1 1 0 1 1 0 0 0 0 0 2 1 0 0 0 1 0 0 0 1 0 0 1 0 0 1 0 0 0 0 2 1 0 2 0 1 1 0 2 2 0 2 1 1 0 1 0 1 1 0 0 1 2 2 2 0 2 2 0 1 0 2 1 0 2 1 1 0 0 1 1 1 0 1 1 0 2 1 0 1 0 0 1 0 1 0 0 0 1 1 1 1 1 1 0 1 1 1 0 1 0 0 0 0 0 0 0 2 2 1 0 0 2 1 1 1 1 0 0 0 0 0 1 1 1 0 0 2 0 1 1 1 0 0 0 0 1 0 2 0 0 2 2 2 0 0 1 0 2 0 0 0 1 2 0 1 1 2 0 2 0 1 1 2 2 0 1 0 0 1 0 0 2 1 0 0 1 2 1 0 0 1 0 0 1 1 2 1 1 0 1 1 2 0 2 0 2 2 0 2 0 1 0 2 0 0 0 1 1 0 1 1 2 0 0 0 1 0 1 1 0 0 2 2 0 2 2 0 0 0 0 0 1 0 1 0 1 2 2 0 2 2 0 2 1 0 0 0 0 0 1 2 0 0 0 0 0 0 0 0 0 1 1 2 2 0 2 1 1 1 0 1 0 1 0 0 0 2 0 2 0 0 1 1 1 0 1 0 0 0 0 0 0 1 2 1 1 0 2 1 1 2 0 0 0 1 0 0 0 0 2 0 2 0 1 1 0 1 1 1 0 1 0 1 1 0 1 1 1 1 1 0 0 0 0 0 1 1 0 1 0 1 1 1 1 0 1 0 0 1 1 0 2 1 2 0 2 1 2 1 0 2 0 1 1 0 0 0 1 1 0 1 1 1 1 1 1 0 0 0 0 1 0 1 1 0 0 2 0 2 2 2 2 2 1 1 0 0 1 1 2 0 0 0 0 0 2 1 2 1 0 1 0 1 1 0 0 1 1 1 1 0 0 0 1 1 0 1 0 1 0 0 1 1 0 1 1 1 1 0 0 1 1 0 0 0 1 1 1 0 1 0 0 0 1 0 1 0 0 0 0 0 1 2 0 0 0 0 0 0 0 2 0 1 2 0 0 1 0 2 0 0 0 2 0 1 0 0 0 0 0 0 0 0 0 2 2 2 0 0 0 1 0 0 0 0 2 2 0 0 1 0 1 1 1 0 1 0 1 1 0 1 0 1 0 1 1 1 1 0 0 0 2 0 2 2 1 1 0 2 2 0 0 1 1 0 2 1 1 1 1 0 0 1 2 2 0 2 1 0 2 0 1 2 2 0 2 2 0 1 0 1 0 0 1 1 1 1 0 0 1 0 0 0 1 1 0 1 1 0 0 0 0 0 0 1 1 0 1 1 1 1 1 0 2 2 2 1 0 1 1 0 0 1 1 0 1 1 1 1 0 1 0 0 0 0 0 0 1 1 0 0 1 0 0 1 1 0 1 1 0 0 1 0 0 2 1 1 2 0 2 2 0 0 1 1 1 2 0 2 0 2 1 1 0 0 0 0 0 1 0 2 0 0 0 1 2 1 0 1 0 0 0 2 0 2 0 1 2 0 1 2 2 2 2 0 0 0 0 1 1 1 2 0 0 0 0 0 1 0 1 1 1 0 0 0 1 0 0 0 2 0 0 0 0 0 0 0 0 0 0 1 0 0 0 0 0 0 2 0 0 0 1 0 1 0 0 0 1 2 1 0 0 0 0 2 0 0 0 1 1 0 1 1 1 1 1 0 1 1 1 0 2 2 2 0 2 1 0 1 1 1 0 0 2 1 1 0 1 0 0 0 0 2 0 2 2 1 0 1 2 2 0 2 0 0 0 2 2 0 0 2 1 1 0 1 0 1 1 0 1 0 2 0 0 0 0 2 0 1 0 1 0 0 2 0 0 0 2 0 1 0 0 0 0 0 0 2 2 0 0 0 0 0 0 0 0 0 0 2 0 0 0 2 0 1 0 0 1 0 0 0
11 1 1 2 0 0 1 1 1 1 0 0 1 1 0 0 0 2 1 1 1 0 0 0 0 0 0 0 1 1 0 1 0 0 0 1 2 2 0 1 1 0 1 0 2 1 1 0 2 0 0 0 0 0 1 1 0 0 1 1 0 1 2 2 0 1 1 0 0 0 0 0 2 2 1 2 2 1 1 0 0 2 0 0 2 0 0 1 2 2 1 2 1 1 1 0 0 2 2 2 0 0 1 0 1 1 2 2 2 0 0 2 0 1 0 1 0 0 0 0 2 0 2 1 0 1 1 0 2 2 0 0 0 0 0 0 0 0 0 0 1 1 0 0 0 0 0 0 0 0 0 0 0 0 0 0 0 1 0 0 1 1 0 2 1 2 1 2 0 1 1 0 1 1 1 2 1 0 0 0 0 0 0 2 2 1 1 0 0 0 0 0 1 1 1 1 0 0 1 0 0 0 0 1 1 1 1 1 1 0 2 0 2 0 0 1 1 1 1 0 1 1 0 2 0 1 1 1 1 0 0 0 0 0 0 0 2 2 1 1 0 1 1 2 0 0 0 0 0 0 0 0 1 0 0 0 1 0 0 0 0 0 0 0 0 0 1 0 0 0 0 2 1 1 0 0 0 1 2 0 0 1 2 2 0 2 2 1 0 1 0 1 1 1 2 0 0 1 0 1 0 0 2 1 1 0 1 1 0 0 0 1 0 1 2 1 2 0 2 0 2 2 0 0 2 0 2 2 2 0 0 1 0 1 0 0 0 2 0 1 1 2 2 1 1 0 2 1 0 1 0 0 1 1 0 1 1 0 0 1 0 0 1 0 1 1 0 1 1 0 2 2 0 2 1 1 0 1 0 0 0 1 0 1 1 0 0 0 0 1 0 1 0 0 2 0 1 1 0 0 0 0 0 1 1 0 0 0 0 1 0 1 0 0 0 0 2 0 0 0 0 0 0 1 1 1 0 0 2 0 2 1 1 1 1 1 0 0 0 0 1 0 1 1 1 2 1 1 1 0 0 2 0 1 1 0 1 2 0 2 2 0 0 0 0 1 0 2 0 0 0 0 1 2 1 0 1 0 0 1 1 0 0 0 0 0 0 1 2 2 1 1 1 1 0 0 0 1 2 0 0 0 2 0 2 0 0 1 0 0 0 0 0 1 1 0 0 2 0 1 1 2 2 2 1 0 0 1 0 2 0 1 0 2 1 0 1 0 1 0 1 0 1 0 0 0 0 0 0 2 0 1 0 0 0 2 0 0 0 1 0 0 0 1 0 0 0 0 0 0 0 2 1 0 0 0 1 1 1 0 1 0 1 0 0 0 0 1 1 0 0 0 0 0 1 0 1 1 1 0 1 1 2 0 0 1 1 1 0 0 1 0 0 1 1 2 0 1 1 1 0 0 0 0 0 1 2 1 0 0 1 1 0 0 0 0 0 1 0 0 0 1 1 1 1 0 2 0 2 2 0 2 0 1 0 2 1 0 1 0 0 0 0 0 0 2 1 1 1 0 0 2 0 1 1 0 2 0 1 2 0 0 0 1 1 1 1 1 1 1 0 1 0 1 0 1 2 2 0 1 0 2 0 1 0 1 1 1 1 0 0 0 0 1 1 1 0 2 2 0 0 0 0 0 0 0 0 0 1 0 1 1 0 0 1 1 1 0 0 1 0 1 0 0 0 1 1 0 0 0 0 0 0 2 0 1 0 0 1 1 0 0 1 1 0 1 1 2 0 0 0 0 1 0 0 0 0 1 1 1 1 1 1 1 1 1 1 2 1 2 1 1 1 2 1 1 0 0 0 1 0 2 0 0 2 0 0 0 1 2 0 0 1 1 1 2 0 1 1 0 1 1 0 2 2 0 0 0 0 1 1 1 1 0 0 1 1 0 0 1 0 1 0 0 0 0 0 0 0 1 1 0 0 0 0 0 0 0 0 0 1 1 0 1 0 2 0 0 1 0 0 0 0 0 1 0 0 1 1 2 2 0 2 0 1 1 0 1 1 0 0 0 0 2 1 0 1 2 0 0 0 1 1 1 2 2 0 1 0 0 0 0 0 1 2 1 2 1 2 1 0 1 0 1 0 1 1 0 0 0 1 2 0 0 0 1 1 1 1 1 0 0 2 2 2 0 0 0 0 1 1 0 1 0 1 0 1 1 0 0 1 0 2 0 1 0 2 0 2 1 0 0 1 0 0 0 0 0 1 0 0 1 1 2 0 0 0 0 0 0 0 0 0 1 0 0 1 0 0 0 0 1
12 1 1 1 0 0 1 2 2 1 0 0 0 1 0 0 0 1 0 2 2 0 0 0 0 1 1 0 0 1 0 1 0 2 0 0 2 2 0 0 0 0 0 2 2 1 1 1 0 0 0 0 1 0 0 2 0 0 0 0 1 2 2 2 1 1 1 0 0 0 0 0 2 2 1 2 1 0 2 0 0 0 1 1 1 0 0 0 2 2 0 1 0 1 0 0 0 1 1 1 1 1 0 0 2 2 2 1 1 1 0 1 1 1 1 1 1 0 0 0 2 0 2 1 0 1 1 1 2 1 0 0 0 0 0 0 0 0 0 0 0 2 0 0 0 0 0 1 0 1 0 0 1 0 1 0 0 2 1 1 2 1 0 2 1 2 1 1 1 1 1 1 2 1 1 2 0 1 0 0 1 1 1 1 1 0 1 0 0 0 1 0 0 1 2 2 1 0 1 0 0 1 1 1 1 0 2 0 2 0 0 0 0 0 0 0 1 1 1 0 1 1 0 1 1 1 1 2 0 2 1 1 1 1 0 0 0 2 2 2 0 0 2 1 0 0 0 0 0 0 0 0 2 0 0 0 1 1 1 1 0 0 0 0 0 0 0 2 2 0 0 2 1 2 0 0 0 2 2 1 1 1 2 2 0 2 2 0 0 1 1 0 0 2 2 0 2 1 0 1 0 0 2 1 1 0 1 2 1 0 1 2 0 1 1 1 2 0 0 0 1 1 1 1 1 0 0 1 1 1 0 2 0 0 0 0 0 2 0 0 0 0 2 0 0 0 1 0 2 1 0 0 1 0 0 0 0 1 0 2 0 0 2 0 2 1 0 1 1 0 2 2 0 2 1 1 0 1 1 0 0 2 0 1 0 2 0 1 1 0 1 2 1 0 2 0 1 2 0 0 0 0 1 2 0 0 0 2 0 2 0 1 0 0 1 0 1 0 1 0 0 0 1 1 1 2 2 0 1 1 0 2 0 2 2 1 0 1 0 0 1 0 1 0 0 2 0 1 1 1 0 0 0 2 1 0 1 1 0 0 0 0 1 1 1 2 0 1 0 1 0 1 0 2 2 2 0 0 0 1 1 1 1 0 1 1 1 0 1 0 1 1 0 0 0 0 0 0 1 0 0 1 2 0 0 2 2 1 1 0 0 0 1 1 1 0 0 2 0 1 1 1 1 1 0 1 1 0 0 2 0 0 0 0 0 0 1 1 1 1 1 0 0 1 1 2 1 1 1 1 0 1 1 0 1 1 0 1 1 1 0 0 1 1 0 1 1 1 1 0 1 0 1 0 1 0 1 1 1 1 1 0 0 0 0 0 0 2 1 0 1 1 0 0 0 0 1 0 0 0 0 2 0 1 1 0 1 1 0 2 0 0 0 0 0 0 1 0 0 0 0 0 0 1 1 0 1 1 0 0 1 1 1 0 0 1 0 1 2 0 1 1 0 2 1 0 2 0 1 1 0 2 2 0 1 2 2 0 2 0 0 0 2 0 1 2 0 2 0 1 0 1 0 0 0 0 2 0 2 0 1 1 0 2 2 1 1 1 2 1 0 0 1 1 0 1 1 1 0 1 0 1 0 2 1 2 1 0 1 0 0 0 0 0 0 0 0 0 0 0 0 1 1 0 0 2 2 0 0 0 1 1 0 0 1 0 0 1 1 2 0 2 0 0 0 0 0 0 0 0 0 0 1 0 0 1 0 0 1 1 0 1 0 0 0 2 0 0 2 2 0 1 0 0 1 1 0 0 0 1 1 1 0 0 1 2 0 1 1 2 0 1 1 2 0 1 0 0 0 1 0 2 0 0 1 0 1 1 0 0 0 0 2 0 2 2 0 1 2 1 1 2 1 2 2 0 0 0 0 2 0 0 0 0 0 0 0 0 1 0 0 0 1 0 1 1 0 1 1 0 2 2 2 0 1 0 1 0 0 0 2 2 0 0 0 0 1 1 2 0 0 0 0 1 1 1 0 0 1 2 2 0 1 1 0 1 0 0 1 0 0 0 0 2 2 0 2 2 0 0 0 2 2 2 1 2 0 0 0 1 1 0 0 0 1 2 2 1 2 0 1 0 1 1 0 1 1 1 1 0 2 2 1 1 0 1 0 2 2 0 0 2 2 2 1 0 1 1 0 1 1 0 2 0 0 1 1 1 0 1 0 1 1 1 1 1 1 0 1 0 1 0 0 1 1 0 0 0 0 0 0 0 0 1 0 0 0 0 0 2 0 0 0 1 1 0 0 0 1 0 0 1
13 0 0 2 0 0 1 0 1 1 0 0 1 1 0 0 0 1 0 1 1 1 0 0 0 1 1 0 2 2 2 1 1 0 0 0 1 0 0 1 1 0 0 2 2 1 1 0 2 0 0 0 0 1 0 0 1 0 1 1 0 1 2 1 0 2 0 1 0 0 0 2 2 2 1 2 1 1 1 0 1 2 0 0 2 0 0 0 1 1 0 0 0 1 1 0 1 1 1 2 2 0 0 1 1 1 2 0 0 2 1 1 0 2 1 2 1 0 1 0 1 0 1 1 1 0 0 0 1 1 1 1 0 0 0 0 0 1 0 0 1 1 0 0 1 1 0 0 0 0 0 0 1 0 0 1 0 1 0 0 1 0 1 2 2 2 1 0 0 1 1 0 1 1 1 0 0 1 0 1 1 1 1 2 1 0 1 2 0 1 0 2 0 0 0 1 0 0 0 0 0 0 0 2 2 0 2 1 1 0 2 0 0 0 0 0 1 0 0 1 1 1 1 2 0 1 1 1 0 1 0 1 0 0 0 0 0 2 2 1 0 0 2 2 0 0 0 0 0 0 0 0 1 0 0 0 1 1 1 1 0 0 0 0 0 0 0 2 0 0 0 2 1 2 0 0 0 2 2 2 2 0 2 1 1 1 2 2 0 2 0 1 0 2 2 1 1 0 1 0 1 0 1 0 0 0 0 2 0 0 1 2 0 0 0 0 2 0 0 0 0 0 2 2 1 0 0 1 1 1 0 1 0 1 0 1 1 2 0 1 0 1 1 2 0 0 2 0 2 2 0 0 2 1 0 1 1 0 0 2 0 0 2 0 2 0 1 2 2 0 2 2 1 2 2 1 0 0 1 0 1 0 0 1 1 2 0 0 0 0 0 0 1 0 2 0 1 1 1 1 0 1 0 1 0 0 2 0 1 1 1 1 1 1 1 0 0 0 0 0 0 1 1 1 1 1 1 0 1 0 1 0 2 2 2 0 0 0 0 0 0 0 1 1 1 1 0 0 0 0 0 2 1 2 2 1 2 0 0 1 0 0 0 0 0 1 0 2 0 0 0 1 1 1 1 1 0 0 0 0 0 2 1 0 1 1 1 1 1 0 1 0 1 1 0 0 0 1 2 1 0 1 1 1 1 1 1 1 0 0 0 0 0 0 0 2 0 2 0 0 0 2 2 2 1 0 0 2 0 2 0 2 0 0 0 0 2 0 0 0 0 2 0 1 1 0 0 1 1 1 1 0 0 0 0 2 0 0 2 0 2 0 1 1 0 0 0 1 1 0 1 1 1 0 0 0 1 2 2 2 2 0 0 1 1 0 1 0 0 0 1 1 0 1 0 2 0 0 0 0 0 2 2 0 0 2 2 1 0 1 0 0 0 2 0 2 0 2 0 1 1 1 0 0 0 1 1 1 0 0 1 1 1 0 0 1 1 1 1 1 0 1 0 1 2 0 1 0 1 1 0 2 0 0 1 1 2 0 2 0 0 0 0 0 1 1 1 1 1 0 0 2 0 0 0 0 2 0 1 1 1 0 1 0 1 2 1 1 2 0 2 0 0 1 1 0 1 2 0 2 0 2 0 1 0 1 1 2 1 0 0 0 0 0 0 0 0 0 0 1 0 1 0 0 1 1 1 0 1 1 0 0 1 0 1 0 1 1 0 2 1 2 0 0 0 1 1 0 0 0 0 0 1 0 0 1 0 0 0 0 0 1 1 1 0 1 2 1 1 1 0 0 1 2 0 0 1 1 1 1 1 1 0 0 2 2 0 2 0 2 1 2 1 2 0 1 1 1 0 1 0 1 0 0 2 0 2 0 0 2 0 0 1 0 2 2 0 0 2 1 0 1 1 2 2 0 0 0 0 2 0 0 0 0 0 1 1 0 0 0 1 1 1 0 0 0 1 0 0 1 1 0 1 0 0 0 0 1 0 0 1 1 1 0 0 1 1 2 2 0 1 1 0 1 1 0 0 2 1 1 1 0 2 1 1 1 1 2 0 0 0 0 2 2 2 0 2 2 0 0 0 1 1 1 2 1 0 0 1 1 0 0 0 0 0 2 2 0 1 1 0 1 1 2 0 0 1 2 0 0 2 1 0 1 0 0 0 2 2 0 1 1 0 1 0 1 0 0 0 1 1 0 2 0 0 1 1 2 0 1 0 0 0 2 2 0 0 0 2 1 1 0 0 0 0 2 2 0 0 0 0 0 0 0 1 1 0 0 0 1 0 0 0 1 0 0 1 1 2 0 1 0
14 0 2 0 0 0 1 2 2 0 0 1 0 1 0 0 0 0 1 2 2 0 0 0 0 0 0 0 1 2 1 0 1 1 1 1 2 2 0 0 0 0 0 0 2 0 0 0 2 0 0 0 1 0 0 2 0 0 1 1 1 0 2 2 0 1 0 1 0 0 0 1 2 2 1 2 2 1 2 0 1 2 0 0 2 0 0 1 1 2 0 0 0 1 2 0 2 1 0 2 0 0 1 1 0 0 2 0 0 2 1 1 0 0 0 0 0 0 0 0 2 0 2 2 0 2 0 0 2 1 1 1 0 1 1 1 0 0 1 0 0 2 1 0 2 2 1 0 0 0 0 0 2 0 1 1 0 1 0 0 2 2 0 2 0 1 0 1 0 1 1 0 0 2 0 1 1 0 0 0 0 0 0 2 1 0 1 1 1 0 1 0 1 2 1 1 1 1 0 0 0 0 0 0 0 1 2 1 1 0 1 0 1 1 0 0 0 0 1 1 0 0 0 2 0 0 0 1 1 1 0 0 1 1 2 2 0 2 2 2 0 0 2 1 0 0 0 0 0 1 1 1 1 0 0 0 0 1 0 0 0 0 0 0 0 0 1 0 2 1 0 2 1 1 0 1 0 0 1 0 0 0 2 1 1 0 1 0 0 1 1 1 0 2 2 0 2 0 0 1 0 1 2 1 1 0 1 2 0 0 0 1 0 1 2 1 1 1 1 0 1 1 2 2 2 0 1 0 0 1 0 0 0 0 0 0 0 1 1 1 0 0 1 2 1 0 0 0 0 0 0 1 2 1 1 2 2 0 0 1 0 0 2 0 1 0 0 2 2 2 0 0 0 2 0 0 0 0 1 0 1 1 0 0 1 1 0 0 0 0 1 2 0 0 2 0 1 0 1 1 0 1 0 1 0 1 0 1 0 1 0 1 2 1 1 2 0 0 0 1 1 1 1 1 0 1 0 0 1 1 0 1 0 0 0 0 0 1 0 0 0 0 2 0 0 1 0 0 0 0 0 1 1 2 1 0 1 2 1 2 1 0 0 0 0 0 1 2 0 0 1 1 1 2 1 0 1 0 0 0 0 2 0 0 0 1 0 1 1 0 1 0 1 2 0 0 0 1 1 1 0 1 1 1 1 1 2 0 1 0 1 0 0 1 0 1 0 2 0 2 2 2 1 1 0 1 1 0 1 1 2 1 1 0 1 0 1 1 0 1 0 1 0 0 0 0 0 0 0 2 0 0 1 1 1 1 0 1 1 1 0 0 0 0 1 0 0 1 1 0 0 0 0 0 0 0 1 2 2 1 2 0 0 0 1 0 1 0 0 0 0 0 0 2 0 1 0 1 1 0 0 1 1 1 2 0 0 0 0 0 0 0 0 1 1 1 1 1 1 0 0 0 0 0 0 1 2 1 0 0 0 0 0 0 0 1 0 1 1 0 0 0 2 2 2 0 0 0 1 1 0 2 1 0 1 1 2 0 2 1 1 0 0 0 1 2 0 1 0 1 0 1 0 1 1 0 2 0 1 1 1 1 0 0 2 1 2 0 1 0 1 0 0 1 0 0 0 2 0 2 1 1 0 1 1 2 2 1 0 0 0 0 0 0 0 0 0 1 1 0 0 0 0 0 0 0 0 0 0 1 1 1 1 0 2 1 1 0 0 0 0 0 0 0 0 1 1 0 0 0 0 0 0 0 0 2 0 0 0 0 0 0 2 1 0 0 2 2 0 0 0 0 1 0 1 1 2 1 1 1 1 1 0 0 0 1 0 1 1 2 0 1 1 2 0 1 1 1 1 2 0 1 0 0 1 1 2 0 0 2 0 1 2 0 2 2 0 2 2 0 2 2 2 2 1 0 0 0 1 2 1 0 1 0 0 1 1 1 2 1 0 0 1 0 0 0 1 1 1 0 2 0 2 0 0 1 0 0 0 0 1 2 0 0 1 0 1 0 1 0 0 0 1 0 1 0 0 2 1 1 1 0 2 0 1 1 0 2 0 0 1 0 1 1 1 0 2 2 0 1 1 0 1 1 1 1 0 1 0 0 0 0 0 0 1 1 2 0 1 0 0 0 0 1 1 1 1 1 0 0 2 1 1 2 0 0 0 0 1 0 0 0 1 1 0 0 0 2 1 1 0 0 0 0 2 0 2 1 0 1 1 0 0 0 2 1 2 0 2 1 0 0 0 0 0 2 2 1 1 0 0 0 2 2 0 1 0 0 0 1 0 0 0 2 0 1 0 0 1 1 0 1
15 1 0 2 0 0 1 1 2 0 0 0 0 1 0 0 0 2 0 1 1 1 0 0 0 0 0 0 1 1 0 2 2 1 0 0 2 1 0 2 2 0 0 0 0 0 0 0 2 0 0 0 1 0 1 1 0 0 1 1 1 0 2 2 0 2 0 0 0 0 0 1 2 2 1 2 1 1 2 0 1 2 1 2 1 0 0 0 2 2 0 1 1 1 0 0 0 0 0 1 0 0 1 0 1 1 2 1 1 1 0 2 2 2 2 2 2 0 0 0 2 1 2 2 0 1 1 0 2 1 1 1 1 1 0 0 0 2 1 1 2 1 0 0 1 1 0 0 0 1 1 0 1 1 0 0 0 2 0 0 1 1 0 2 1 1 1 1 1 1 1 1 1 0 0 1 1 1 0 1 1 1 0 1 1 0 0 1 1 0 2 0 0 0 2 2 0 0 1 0 0 0 1 0 0 1 1 1 1 0 1 0 0 1 0 0 0 0 2 0 0 0 1 2 0 2 2 2 0 2 0 1 0 0 0 0 0 1 1 1 0 0 2 2 0 0 0 0 0 0 0 0 2 0 0 0 1 2 0 0 0 0 0 0 1 0 0 0 2 0 0 2 0 2 0 0 0 1 2 0 0 0 2 2 1 1 2 1 0 2 0 2 1 2 1 1 0 1 0 0 0 0 1 0 0 0 0 2 0 0 0 0 0 0 2 1 2 1 1 1 1 1 1 0 2 0 2 2 2 0 0 2 0 1 0 0 1 1 1 1 0 1 2 2 0 0 2 1 1 1 1 0 1 1 0 1 1 0 0 1 0 0 1 0 0 0 1 2 2 1 1 1 1 1 1 1 0 1 0 0 0 1 0 2 0 0 0 1 1 0 0 1 2 0 2 0 1 0 1 1 1 1 1 2 0 1 0 0 0 1 1 0 0 0 2 0 0 1 0 0 0 1 1 2 1 0 1 0 1 0 1 1 1 1 1 0 0 2 1 1 1 0 1 0 1 1 0 0 0 2 0 1 1 2 2 1 2 2 2 0 0 0 0 0 1 1 1 1 0 1 0 1 1 1 2 1 1 0 0 1 0 2 1 0 1 0 1 1 2 1 1 1 1 2 1 0 1 0 0 1 0 1 0 1 1 0 1 1 0 0 1 0 1 0 0 2 0 2 0 2 2 2 2 2 1 0 0 0 2 0 2 0 0 0 0 1 1 1 0 1 0 1 0 2 1 1 1 1 1 2 1 0 2 0 1 1 0 0 0 1 0 0 0 2 0 0 0 2 1 0 1 1 0 0 0 0 1 2 1 0 1 0 0 0 2 1 1 0 0 0 0 0 0 2 0 1 0 0 0 0 0 2 1 0 1 0 2 0 0 1 0 0 0 0 0 0 1 1 0 0 0 0 0 0 0 1 2 1 0 0 1 1 0 0 0 0 0 2 1 0 1 0 0 1 1 0 2 1 1 1 1 1 0 1 0 1 1 1 2 1 1 0 0 0 0 2 1 0 0 0 0 1 0 1 1 1 1 2 2 0 0 0 1 0 1 2 0 2 1 1 1 0 0 1 0 0 0 2 0 1 0 1 0 1 1 2 1 2 0 0 0 0 0 1 0 0 0 0 0 0 0 0 0 0 0 0 1 1 0 0 1 0 1 0 1 1 1 0 0 1 0 1 0 0 0 0 0 0 0 0 0 0 0 0 0 1 0 0 0 0 0 1 1 0 0 1 2 0 1 1 0 0 0 0 0 0 0 1 1 2 1 1 1 1 1 1 0 0 0 2 0 2 1 2 0 1 0 0 0 1 0 1 0 0 1 0 1 0 0 2 1 1 2 0 2 2 0 1 2 1 2 2 1 2 2 0 0 0 0 1 0 0 1 1 1 0 0 1 2 1 1 1 0 0 0 0 0 0 0 0 2 0 2 0 1 0 2 0 1 1 1 2 0 0 0 0 0 0 1 0 1 0 1 1 2 1 0 0 2 2 2 0 2 0 1 1 0 1 0 0 0 0 1 1 2 0 2 2 0 0 0 2 0 0 2 2 0 2 0 1 0 0 0 0 2 0 0 1 2 1 0 1 0 1 0 0 1 2 1 0 1 1 0 2 0 0 0 1 1 0 0 1 1 1 1 1 0 0 0 0 1 0 0 0 2 0 2 2 0 2 0 0 0 0 0 1 1 0 0 0 1 0 0 0 0 0 1 1 2 0 0 0 1 1 0 0 0 0 0 1 0 0 0 2 0 0 1 0 1 1 0 0
16 0 2 0 0 0 0 2 2 0 0 1 0 0 0 0 0 2 2 1 1 0 0 0 0 1 0 0 2 2 2 0 1 2 0 0 2 1 1 1 1 1 1 0 2 1 0 0 0 0 0 0 2 1 0 2 0 0 1 1 0 1 0 0 0 0 1 0 0 0 0 1 2 2 0 2 1 1 2 1 0 1 0 1 2 0 0 1 2 2 2 2 0 1 0 0 0 0 0 1 0 0 1 0 0 0 2 1 1 1 1 2 0 1 0 1 0 2 0 0 2 0 1 1 1 1 0 1 1 1 0 0 0 0 1 0 1 0 0 0 1 2 0 0 1 1 0 0 0 0 0 0 0 1 0 0 0 0 0 1 2 0 0 2 0 1 1 0 0 1 1 0 0 1 0 0 0 1 0 1 1 1 0 2 2 1 1 1 0 0 0 1 0 0 0 2 1 0 0 0 0 0 0 2 2 0 2 0 1 0 1 0 1 0 0 1 0 0 1 1 1 1 0 1 1 1 1 0 0 1 0 0 0 0 0 0 0 2 2 1 0 0 1 2 0 0 0 0 1 1 1 1 0 0 0 0 1 1 0 0 0 0 0 0 0 0 1 0 0 0 2 1 1 2 0 0 0 1 1 1 1 0 0 2 0 0 0 0 0 1 1 0 0 2 2 1 0 2 0 2 0 0 2 0 0 0 1 2 0 1 0 2 0 0 1 0 2 1 1 0 1 2 2 1 2 0 1 1 0 2 0 1 0 2 0 1 0 2 1 0 0 1 1 1 0 0 1 0 1 1 0 1 2 0 0 0 0 0 0 1 0 0 1 0 1 0 0 2 2 1 1 1 0 2 0 0 0 2 0 0 0 2 0 1 1 0 0 0 0 0 0 0 0 1 1 1 1 1 1 1 1 1 2 2 0 1 1 0 1 1 0 1 0 0 1 0 1 0 0 1 1 1 2 2 0 0 1 1 2 1 0 2 0 1 1 0 0 0 0 0 2 0 1 1 0 2 0 0 0 1 0 0 0 2 0 0 0 2 1 2 1 0 0 0 0 1 1 2 0 0 1 1 1 2 0 0 0 0 0 1 0 2 0 0 0 0 0 1 2 1 2 1 0 1 0 0 0 1 1 0 1 0 2 0 2 0 0 0 0 0 0 0 0 0 0 2 1 1 0 1 1 1 1 1 0 1 1 0 1 1 2 0 0 1 0 0 1 1 0 0 0 1 0 0 0 0 0 1 1 1 1 0 1 0 2 1 0 1 2 0 1 0 0 1 0 0 0 0 0 1 0 0 2 0 0 0 2 1 1 0 1 0 1 0 0 0 1 0 0 0 0 0 2 0 1 1 0 0 0 0 0 2 0 0 2 0 1 0 1 0 0 0 0 0 0 0 1 1 0 0 0 0 0 0 0 2 2 1 0 0 2 2 0 0 0 0 0 0 0 0 0 0 0 0 2 0 2 0 1 1 0 2 0 1 0 1 1 1 1 1 1 0 2 0 2 2 1 0 0 1 1 0 0 0 0 1 1 1 1 1 0 0 1 1 2 0 2 1 0 1 1 0 0 2 0 1 2 1 0 0 0 0 0 0 0 0 1 2 0 0 0 0 0 0 0 0 0 0 0 0 0 1 0 0 0 0 0 1 1 1 1 1 0 0 0 0 2 0 0 1 0 1 1 0 0 0 0 0 0 0 0 0 0 0 0 1 1 0 0 1 0 0 2 2 0 0 2 1 0 0 0 1 0 0 1 2 0 0 0 2 1 1 1 1 2 1 0 2 1 2 1 1 1 1 1 0 0 1 0 1 0 2 0 0 2 0 0 1 0 1 0 0 2 0 2 1 0 0 2 0 2 1 1 2 2 0 0 0 0 1 1 1 0 0 0 0 0 0 0 0 1 1 1 0 0 0 1 0 1 0 2 0 1 0 0 0 0 0 0 0 2 2 0 0 0 0 1 1 1 0 0 0 0 0 1 0 0 0 1 2 2 0 1 0 0 1 1 1 1 0 0 0 0 2 2 0 2 2 0 0 0 1 2 2 2 0 1 1 0 2 0 0 1 0 1 1 1 1 2 0 1 0 0 2 0 1 1 1 0 1 2 2 1 2 0 1 1 0 1 0 0 0 0 1 0 0 0 1 0 1 1 0 1 1 0 0 2 0 0 0 1 0 0 1 2 0 0 0 1 0 1 0 0 0 0 1 2 1 1 1 0 0 1 1 0 0 0 0 0 0 0 0 1 2 0 0 0 0 0 0 1 1
17 1 1 1 0 0 1 1 1 2 0 0 0 0 0 0 0 1 1 0 0 0 0 0 0 0 1 0 2 1 1 1 0 1 0 0 2 1 0 1 1 0 0 1 2 1 0 0 2 0 0 0 2 1 0 2 0 1 1 1 0 0 2 2 0 2 0 0 1 1 0 0 2 2 1 2 2 2 2 0 2 2 0 0 2 0 0 0 1 2 0 0 1 1 1 0 1 1 0 1 0 1 2 0 0 0 2 1 2 0 0 2 0 0 0 0 0 0 0 0 2 0 2 1 0 1 1 0 0 0 0 0 0 0 0 0 0 0 0 0 0 2 0 0 0 0 0 0 0 0 0 0 1 0 1 1 0 2 1 1 1 0 0 2 0 2 0 1 0 1 0 1 0 2 0 0 0 2 0 2 2 2 0 2 2 1 1 2 0 1 1 2 0 0 2 0 0 0 0 0 0 0 1 2 2 1 1 1 1 0 2 0 1 0 0 1 1 0 1 0 0 0 2 2 0 1 1 1 1 0 0 0 0 0 0 0 0 2 2 1 0 0 0 0 0 0 0 0 0 0 0 0 1 0 0 0 0 2 0 0 0 0 0 0 0 0 0 1 2 0 0 1 1 1 0 0 0 0 1 0 0 0 1 2 0 1 1 2 0 2 0 0 1 2 2 0 0 0 0 1 0 0 2 2 0 1 1 2 0 0 0 1 0 2 2 0 1 1 1 0 2 2 1 0 1 0 0 2 2 0 0 1 1 1 0 0 0 0 2 2 1 2 2 1 0 0 1 1 0 1 0 1 1 1 1 2 2 0 0 2 0 0 2 0 2 1 0 1 1 1 1 1 0 2 0 0 0 0 2 0 0 2 0 0 0 0 0 0 0 0 1 2 1 0 1 1 2 1 0 0 0 0 1 2 0 0 1 0 0 2 0 1 0 0 1 0 1 1 0 0 0 1 0 0 1 1 0 0 0 0 0 1 0 0 0 1 0 1 0 0 1 0 1 1 0 1 0 1 1 2 0 1 0 2 1 0 1 2 0 2 2 0 0 0 0 0 0 2 0 0 1 1 2 1 0 0 0 0 0 2 2 2 1 1 0 0 0 0 1 0 1 1 0 1 1 0 1 1 2 1 0 1 0 2 0 2 2 1 0 0 0 2 0 1 1 0 0 2 0 0 0 2 2 1 1 0 1 2 0 2 0 2 0 0 0 1 2 1 1 0 0 0 0 0 1 0 0 2 2 0 0 0 1 0 1 1 0 0 0 1 0 0 0 0 1 0 0 1 1 1 0 2 0 0 0 0 0 1 1 1 1 0 0 0 0 0 1 1 1 0 0 0 0 0 1 1 1 0 0 0 0 1 1 0 2 1 1 0 0 1 0 0 0 0 0 1 1 2 0 0 0 0 0 1 1 0 2 1 0 0 1 1 0 0 0 0 1 0 0 0 0 0 2 2 2 0 1 0 2 2 0 2 0 1 0 1 1 0 1 0 0 0 1 1 1 1 1 2 0 2 0 0 0 1 1 0 2 2 0 2 0 0 0 0 1 1 1 2 2 0 1 1 1 2 0 1 2 1 0 1 0 1 0 1 1 2 2 2 0 1 1 1 0 0 0 0 0 2 2 0 1 0 1 0 1 1 1 2 1 1 2 2 0 0 2 2 1 0 0 1 0 1 0 1 1 0 1 1 1 1 0 1 0 0 0 1 0 1 1 1 0 2 1 0 0 1 2 2 0 0 0 0 0 0 0 0 1 2 0 2 1 1 0 0 0 1 1 2 1 2 0 1 1 2 0 1 0 1 0 1 0 2 0 0 1 0 1 0 0 2 0 0 1 1 1 2 0 1 2 1 0 2 1 2 2 0 0 0 0 2 0 0 0 1 1 2 0 0 0 0 0 0 0 0 0 0 1 0 2 0 0 0 0 0 0 0 0 0 0 0 1 2 0 0 1 0 1 1 2 0 0 0 0 0 0 0 0 1 2 2 2 0 2 2 2 1 0 0 0 1 0 0 2 1 1 0 2 0 0 1 0 0 0 0 0 2 0 1 1 0 0 0 0 0 0 2 2 0 2 0 0 0 0 1 1 0 2 1 0 0 2 1 0 0 2 1 0 0 1 0 0 1 1 2 1 0 0 0 0 1 0 1 1 0 1 0 2 1 0 0 0 0 0 0 1 1 1 0 0 0 1 0 0 0 0 0 1 0 1 0 0 0 1 2 0 1 1 0 1 2 1 1 0 0 0 0 0 0 0 1 1 1
18 1 0 2 0 0 2 0 1 1 0 1 0 2 0 0 0 1 0 2 1 1 0 1 0 0 1 0 1 2 1 1 1 1 0 0 2 1 1 0 0 0 0 0 1 0 0 0 1 0 0 0 0 0 0 1 0 0 1 0 1 1 1 2 1 1 1 0 0 1 1 0 2 2 1 2 2 1 1 0 1 2 0 1 2 0 0 0 1 1 0 1 1 2 0 0 0 0 0 2 0 0 0 1 1 1 2 0 1 2 1 1 0 1 0 1 0 1 1 0 1 0 1 0 0 0 1 1 2 1 0 0 0 0 0 0 0 1 0 0 1 2 0 0 0 1 0 0 0 0 0 0 0 0 1 1 1 1 0 0 0 1 0 2 1 0 0 2 0 2 0 0 0 2 0 0 0 0 0 0 0 0 1 1 1 0 1 1 0 0 1 0 0 0 2 0 1 0 0 0 0 0 0 1 1 1 1 0 0 0 0 0 1 0 0 1 1 1 2 0 1 1 0 1 1 1 0 2 0 1 0 0 0 0 0 0 0 2 1 0 0 1 2 2 0 0 0 0 0 0 0 0 0 0 0 1 1 1 0 0 0 0 0 0 0 0 1 1 1 1 0 2 1 1 0 0 0 0 1 0 0 2 1 1 0 0 0 1 0 1 0 1 2 2 2 0 0 0 0 1 0 1 1 1 1 0 0 2 0 0 1 2 0 0 0 0 2 0 0 0 0 0 0 0 2 0 2 1 1 2 0 2 0 2 0 0 0 1 1 0 0 2 1 2 0 1 1 0 1 1 1 0 1 0 0 0 1 0 0 0 1 1 2 0 2 1 1 2 2 0 2 2 0 2 0 0 0 1 0 0 0 2 0 0 0 1 0 0 0 2 0 1 0 0 2 0 0 0 1 1 1 2 1 2 1 0 1 1 0 1 0 1 1 1 1 0 0 0 1 0 0 1 1 0 1 1 0 0 2 1 1 2 0 1 1 0 0 0 0 1 0 0 2 0 0 0 0 0 0 1 0 2 1 1 1 1 1 2 0 2 1 0 0 0 0 1 0 2 0 0 1 1 1 1 2 1 1 0 0 0 2 1 0 0 0 1 0 2 2 1 1 2 1 2 0 0 0 1 1 1 0 1 1 0 2 0 1 1 0 0 0 0 2 1 0 1 0 2 0 1 1 2 1 0 0 0 2 1 1 1 1 0 0 0 2 0 1 0 0 2 0 1 0 0 0 0 0 2 2 1 0 0 0 0 2 0 1 0 2 0 2 0 0 0 1 0 0 2 2 2 0 1 1 0 0 0 0 2 2 1 2 0 0 0 2 1 2 2 2 2 1 0 2 0 1 2 1 0 0 0 0 1 1 0 1 1 1 1 0 0 2 2 0 0 0 1 1 1 0 0 0 0 0 0 0 0 1 2 0 0 1 1 0 0 0 1 1 1 0 1 0 1 1 1 1 0 2 0 1 1 0 2 0 2 0 2 0 0 1 0 0 0 1 1 1 1 0 1 0 2 1 1 1 0 0 1 0 0 2 0 0 0 0 1 0 0 2 2 2 0 2 0 1 2 1 0 2 1 0 0 0 1 0 1 0 1 1 1 0 0 1 0 0 1 0 0 0 0 0 0 0 2 2 0 0 2 2 0 0 0 0 0 1 0 1 1 1 1 0 1 1 0 0 0 0 0 0 1 0 0 0 0 0 1 0 0 1 0 1 0 0 0 2 0 0 0 2 1 1 1 0 0 0 1 0 0 1 1 1 1 1 2 0 0 0 2 0 2 0 2 0 2 2 2 1 0 0 0 0 2 0 1 0 0 1 1 1 1 1 1 0 0 0 2 0 2 0 1 1 1 1 2 0 2 2 0 0 0 1 2 2 1 0 0 0 2 1 1 2 1 1 1 1 0 0 0 1 0 1 0 1 1 0 0 0 0 0 1 0 0 2 2 0 0 1 0 0 0 1 0 0 0 1 0 1 0 0 0 0 2 2 0 2 0 0 0 1 1 1 1 1 0 1 1 1 0 2 1 0 1 0 1 2 1 2 1 1 0 0 1 0 0 0 0 0 2 2 1 2 1 0 1 0 2 0 1 2 0 0 1 2 2 0 2 0 0 0 1 1 0 0 0 1 1 0 1 0 0 0 0 1 0 0 0 1 0 2 2 0 1 0 1 0 0 0 1 2 0 1 0 1 0 0 0 0 0 2 1 1 0 0 0 0 2 1 1 1 0 0 1 0 0 0 2 1 0 0 0 0 1 0 1
19 1 2 2 0 0 1 1 2 0 0 0 0 1 0 0 0 1 1 1 2 0 0 0 0 0 0 0 2 1 1 1 0 0 0 0 2 1 0 0 0 0 0 0 2 0 0 1 0 0 0 0 0 0 1 2 0 0 0 1 0 1 0 0 0 0 0 0 0 0 0 2 2 2 2 2 2 1 2 0 1 1 0 1 1 0 0 0 2 2 0 1 0 1 1 0 1 1 1 2 1 0 0 1 1 1 2 2 1 1 0 1 1 2 1 2 1 0 0 0 2 0 1 0 1 0 1 1 2 2 0 0 0 0 0 0 0 0 0 0 1 1 0 0 1 1 0 0 1 1 0 0 0 0 1 1 0 1 0 0 0 0 0 1 1 1 1 0 0 1 1 1 0 1 0 0 0 1 0 0 1 1 2 2 2 0 2 1 0 0 0 1 1 1 0 1 1 0 0 0 0 0 1 1 1 0 2 0 1 0 1 0 0 0 0 0 0 0 2 1 0 0 1 2 0 1 1 2 0 2 0 0 0 0 0 0 0 2 2 2 0 0 2 2 0 0 0 0 1 1 1 1 1 0 0 0 1 0 0 0 0 0 0 0 0 0 0 0 1 1 0 2 0 1 0 0 0 1 2 2 2 0 2 1 0 2 2 2 0 2 0 0 0 2 2 0 1 0 0 0 0 0 2 1 0 0 0 1 1 0 0 2 0 1 1 1 2 1 1 0 1 1 1 1 1 0 0 2 0 0 0 2 0 1 0 0 0 0 2 0 0 1 2 2 0 0 2 1 1 0 1 1 0 0 0 0 0 1 0 0 1 0 0 0 0 2 0 2 2 0 2 2 0 2 1 0 0 0 1 1 0 1 0 1 0 1 0 0 0 0 1 2 1 1 2 0 2 0 0 0 0 0 0 2 0 0 0 1 1 2 0 1 1 1 0 0 1 0 0 0 0 0 1 1 2 2 0 0 2 1 1 2 0 0 0 2 0 1 0 0 2 0 1 1 1 1 0 0 0 1 0 2 1 1 1 1 1 2 1 2 1 0 0 0 0 1 0 0 0 2 0 2 2 1 1 1 0 0 0 1 0 2 0 0 0 0 0 1 1 0 1 0 0 0 0 0 0 2 2 0 0 1 1 1 1 1 1 0 0 0 0 0 0 0 2 0 0 2 0 2 2 2 2 2 0 1 0 0 0 2 0 1 0 0 0 1 2 0 0 0 2 0 0 0 0 2 1 1 1 1 0 0 0 0 0 2 0 0 0 0 0 0 0 1 1 0 0 2 1 0 0 1 1 0 1 0 1 2 2 2 2 0 1 0 0 0 1 0 0 0 2 1 2 0 0 0 1 0 0 0 0 2 1 0 2 1 1 0 1 2 1 1 0 0 0 0 0 0 0 0 0 0 0 0 0 2 2 0 0 0 1 1 0 0 0 0 1 1 0 0 0 0 0 1 1 0 2 1 0 0 0 0 0 0 0 1 2 1 2 0 0 0 1 0 1 2 0 0 0 0 0 1 0 0 1 0 2 0 1 1 0 0 1 1 1 1 0 1 2 0 1 0 0 1 1 0 1 2 0 2 0 2 0 1 1 2 2 2 0 0 1 0 0 0 0 0 0 1 1 0 0 0 1 0 0 1 1 0 0 0 0 0 1 0 1 1 2 0 0 0 0 1 1 0 2 0 2 0 1 1 1 1 0 0 0 1 0 0 1 0 0 1 1 0 0 1 2 0 1 1 1 0 0 0 0 1 0 2 0 1 2 2 0 0 2 1 0 1 0 2 0 2 0 1 0 1 0 2 0 2 0 2 0 0 1 0 0 1 0 0 0 0 0 1 1 1 1 0 2 0 2 2 2 2 2 0 0 0 0 2 0 0 0 0 0 1 1 0 0 0 0 0 0 0 0 0 0 1 0 1 1 0 2 0 1 0 1 0 0 0 2 2 0 0 1 0 0 2 2 0 0 0 1 1 2 1 0 0 1 2 2 0 2 0 1 1 0 2 0 0 0 0 0 1 1 0 1 2 0 1 1 1 1 1 1 2 1 0 0 0 0 0 0 1 1 1 2 0 2 0 0 0 0 1 0 1 1 0 0 0 2 2 0 2 0 0 1 0 0 0 0 1 2 1 0 0 2 0 0 0 2 0 1 0 1 0 1 2 1 1 1 0 0 2 2 0 0 0 2 0 1 0 0 0 0 0 1 1 1 0 0 0 0 0 0 0 0 0 0 0 0 0 0 2 0 0 0 0 1 2 1 0
20 1 1 1 0 0 1 1 2 0 0 1 0 0 0 0 0 1 0 1 1 0 0 0 0 0 0 0 2 2 2 0 2 1 0 0 2 2 0 0 1 0 1 0 1 1 0 0 2 0 0 0 1 0 0 1 0 0 0 1 0 1 1 1 0 1 0 0 0 1 1 1 2 2 1 2 2 1 2 0 0 1 0 1 2 0 0 1 2 2 1 1 1 1 0 0 0 0 0 2 0 0 0 1 1 1 2 1 1 1 0 1 0 2 0 1 0 0 2 0 0 0 2 1 0 0 1 1 1 1 0 0 0 1 0 1 1 1 0 0 2 1 0 1 0 0 0 0 0 1 1 0 1 0 1 0 0 2 0 0 2 2 0 2 1 1 0 0 2 2 0 2 0 2 0 0 0 1 0 1 1 0 1 2 1 0 1 1 0 0 0 1 0 0 1 1 0 0 1 0 0 0 0 2 2 1 2 1 1 0 1 0 0 0 0 0 0 0 1 1 1 1 1 1 0 0 0 2 0 2 0 0 1 0 0 0 0 2 2 1 0 0 2 2 0 0 0 0 0 0 0 0 2 0 0 0 0 1 0 0 0 0 0 0 2 2 0 0 1 0 0 2 0 2 1 1 0 2 2 1 1 0 1 2 0 1 1 1 1 2 0 1 1 2 2 0 1 1 0 2 0 0 2 0 0 1 1 2 1 0 0 2 0 0 1 1 2 1 1 0 1 1 2 1 0 0 0 1 0 1 0 0 1 2 0 0 0 2 0 0 0 0 2 1 0 0 2 1 1 0 0 2 2 0 0 0 0 0 0 0 0 0 2 0 2 1 0 1 1 0 2 2 0 2 0 0 0 0 1 0 0 1 0 1 0 0 0 0 0 1 1 0 0 0 1 1 1 0 1 1 1 1 0 2 0 0 0 1 0 1 0 1 1 1 0 0 0 0 0 0 0 1 0 1 0 0 0 0 0 0 0 0 0 1 1 0 0 0 0 0 1 0 1 1 2 2 0 0 0 1 1 1 1 2 1 1 1 0 0 0 1 0 0 0 0 0 0 2 0 0 0 1 1 2 1 0 1 0 0 1 2 0 0 0 0 0 0 1 1 1 0 1 0 1 0 0 0 1 1 1 1 1 2 0 2 0 0 0 0 0 0 0 2 0 0 1 0 2 0 1 2 2 1 1 1 0 1 1 0 2 0 1 0 1 0 0 1 0 1 2 0 1 0 1 1 1 1 0 0 2 2 0 0 0 1 1 0 0 0 1 0 0 1 0 0 1 1 0 0 0 0 0 0 0 0 0 1 1 1 1 2 0 0 0 1 0 0 1 1 0 1 0 1 1 0 1 1 0 0 0 0 2 2 0 0 2 2 2 0 2 1 0 0 1 1 1 0 0 0 0 0 0 0 1 1 1 1 0 0 0 1 1 0 0 0 0 1 1 0 0 0 1 1 1 2 0 1 0 1 1 0 2 0 0 0 1 2 0 2 1 1 1 0 1 1 1 2 1 1 0 0 1 0 0 0 0 2 0 1 1 1 1 0 0 2 2 2 1 1 0 2 0 0 1 1 0 1 2 0 0 0 1 0 1 1 2 2 2 0 0 1 0 1 1 1 1 0 0 0 0 0 1 0 0 0 1 1 0 0 0 1 1 1 1 2 2 1 0 0 1 0 2 0 0 0 0 0 0 1 1 1 1 1 0 1 0 0 0 1 1 0 1 2 0 0 0 2 1 0 0 0 1 1 1 1 1 2 2 0 1 2 2 0 0 2 1 1 2 1 2 1 1 0 2 0 2 0 0 0 0 0 1 1 1 0 0 1 0 0 2 1 1 2 0 2 2 0 0 2 1 1 1 2 2 2 0 0 0 0 2 1 1 0 2 2 0 0 0 0 1 0 1 1 0 0 0 1 0 0 1 1 0 1 0 1 0 0 0 0 0 0 2 0 0 0 0 0 0 1 0 0 0 2 0 2 0 0 0 0 2 2 0 1 1 1 1 0 1 1 0 0 0 1 2 2 0 2 1 0 0 0 0 2 2 2 1 0 1 0 1 0 0 0 1 1 1 1 1 2 2 0 2 0 0 1 1 1 1 0 0 1 1 0 1 0 0 0 0 1 0 0 0 1 0 0 1 0 1 1 1 0 0 0 1 0 0 1 2 0 1 0 1 0 0 1 0 0 0 1 0 0 0 0 1 1 1 2 1 1 1 0 0 0 2 1 1 1 0 0 0 0 0 0 0 0 0 0 0 1 0 0 0
21 0 1 1 0 0 1 1 2 0 0 1 1 2 1 1 1 1 1 1 1 1 0 1 1 1 1 0 2 0 0 2 0 2 0 0 2 1 0 2 2 0 0 1 2 2 2 0 0 1 1 0 0 1 1 2 0 0 1 0 2 0 0 0 1 0 1 0 0 1 1 2 2 2 1 2 2 0 2 0 0 2 0 0 2 0 0 0 2 2 0 0 0 2 0 0 0 1 1 2 1 0 0 1 1 1 2 0 1 1 1 1 1 2 1 2 1 0 1 0 1 1 1 2 0 1 0 1 1 1 0 0 0 0 0 0 0 0 0 0 1 1 0 0 0 0 0 0 0 0 0 0 0 1 0 0 0 1 0 0 1 0 1 1 0 1 1 1 0 1 1 1 0 2 0 0 0 2 0 2 2 2 1 1 1 0 1 1 1 0 2 0 1 2 1 0 0 0 0 1 1 1 0 2 2 1 2 0 1 1 0 0 0 0 0 0 1 0 1 0 1 1 1 2 0 1 1 1 0 1 0 0 2 1 1 0 1 1 1 1 0 0 2 2 0 0 0 0 0 0 0 0 1 0 0 0 1 2 0 0 0 0 0 0 0 0 1 0 1 0 0 2 2 2 0 1 1 0 1 1 1 0 2 2 0 2 2 2 0 2 0 0 0 2 2 0 2 1 0 1 1 0 2 1 1 0 0 2 1 1 0 2 0 0 0 0 1 0 0 0 0 0 2 1 1 0 0 0 0 0 0 0 1 2 0 0 0 2 0 0 0 0 2 2 0 0 1 1 0 2 1 0 0 0 0 0 0 0 0 1 0 0 1 0 1 1 1 2 2 0 2 2 1 2 0 0 0 0 0 0 2 0 0 0 0 1 0 1 1 0 1 1 1 0 2 0 2 1 0 0 0 0 0 1 0 1 0 0 0 2 0 0 1 1 0 1 1 1 0 0 1 2 0 1 0 0 0 0 1 1 0 1 0 1 0 2 0 1 0 0 1 0 1 1 1 1 0 0 0 0 0 1 1 2 2 1 2 1 0 2 1 0 1 1 1 1 0 1 0 1 2 2 0 2 2 0 2 0 0 2 1 2 0 0 0 1 0 0 1 1 1 0 0 1 0 0 0 1 1 1 0 1 1 1 1 1 2 2 0 0 0 0 0 1 1 0 0 1 0 2 2 1 2 1 0 0 1 1 0 2 0 1 0 1 1 0 2 2 0 1 0 1 0 0 0 1 0 1 1 1 0 0 0 0 1 1 1 1 1 1 1 0 0 0 1 0 0 2 1 0 1 1 1 0 1 0 1 2 2 0 2 0 0 0 1 1 1 2 2 1 0 0 0 0 0 0 0 1 1 0 1 1 0 0 2 0 1 1 0 1 1 0 0 0 0 0 2 1 0 0 1 0 0 1 1 0 1 2 0 0 0 0 0 0 0 1 0 0 0 0 0 1 0 0 2 0 2 0 2 2 0 2 1 1 1 2 1 1 1 0 0 0 2 0 1 2 0 1 1 1 0 0 0 1 1 1 1 1 1 1 0 0 0 1 1 1 0 2 1 1 1 0 1 1 1 0 1 2 0 2 0 2 0 1 1 2 2 2 0 0 0 0 0 1 0 0 0 1 1 0 0 0 0 0 0 1 2 1 0 0 2 1 1 0 1 0 2 2 0 2 2 0 0 1 1 1 2 0 0 0 0 0 0 0 0 2 1 0 0 0 0 1 0 0 0 1 1 1 0 0 0 0 0 1 0 2 1 2 0 2 1 2 1 1 2 1 1 2 0 2 2 2 1 2 0 1 0 0 0 0 0 0 0 0 2 0 1 0 0 2 1 1 0 1 0 2 1 0 1 0 1 1 0 1 1 0 0 0 0 2 1 1 1 1 1 0 0 0 0 0 0 0 1 0 0 0 1 0 0 1 2 0 0 0 1 0 0 0 1 1 1 2 0 0 0 0 0 1 0 0 1 0 1 0 1 0 0 1 1 2 2 0 2 1 0 1 0 2 0 0 0 0 1 1 2 1 2 2 0 0 0 1 2 2 2 1 1 0 0 0 0 0 1 0 2 0 0 1 2 1 0 1 0 1 0 1 1 2 0 0 1 1 1 1 0 1 1 1 1 1 1 1 1 2 1 0 0 0 0 0 2 0 1 0 1 0 1 1 0 0 0 0 0 1 1 0 0 0 1 0 1 0 1 0 0 0 1 2 2 0 0 0 0 1 0 0 1 0 0 1 0 0 0 2 0 0 0 0 0 1 0 0
22 0 0 2 0 0 1 0 0 2 0 0 0 1 0 0 0 1 2 2 2 0 0 1 1 1 0 0 1 1 1 1 2 2 0 0 0 1 0 0 0 0 0 0 2 1 1 0 2 0 0 0 0 1 0 0 1 1 1 1 1 0 1 0 1 1 1 0 0 0 0 1 2 2 0 2 2 1 2 1 0 1 0 0 1 0 0 0 0 2 0 0 1 1 0 0 0 1 1 1 1 0 0 1 1 1 2 2 2 1 0 2 0 1 0 1 0 0 1 0 1 0 2 2 0 2 0 0 1 0 0 0 0 0 0 0 0 0 0 0 1 1 0 0 1 0 1 0 0 0 0 0 2 0 0 0 0 1 0 0 2 1 0 2 0 1 2 2 0 0 2 1 0 1 0 1 1 2 0 2 2 2 0 1 1 1 0 0 0 0 1 0 0 2 2 0 0 0 1 0 0 0 0 2 1 1 2 1 1 0 1 0 2 0 0 0 0 1 1 1 1 1 0 1 1 0 0 1 0 1 0 0 0 0 1 1 0 2 2 1 0 0 2 2 0 0 0 0 1 1 1 1 1 0 0 0 0 1 0 0 0 0 0 0 0 0 0 0 2 1 0 2 1 2 1 0 0 1 1 0 0 1 2 1 1 2 2 2 0 2 0 2 0 2 2 0 1 1 0 2 0 1 2 1 0 1 2 2 0 0 0 2 0 0 2 0 2 0 0 0 2 2 0 0 1 0 1 0 0 2 0 2 0 0 0 0 0 2 0 1 1 1 1 1 0 0 1 0 1 0 0 1 2 1 1 2 2 0 0 2 0 0 1 0 0 0 1 1 1 0 2 2 1 1 1 0 0 0 0 0 1 1 0 0 1 1 0 0 0 1 0 0 0 0 2 1 1 0 1 1 1 1 1 1 0 0 1 0 0 0 0 1 0 0 2 0 0 0 0 0 0 1 0 0 0 1 1 0 1 0 1 1 1 1 1 0 0 0 0 1 1 0 1 1 1 1 0 0 1 1 0 0 2 2 2 2 2 2 1 0 0 0 1 1 0 0 0 1 0 1 0 1 1 2 1 0 1 0 0 0 2 1 0 0 0 0 0 0 1 0 0 1 0 1 1 0 0 0 0 1 0 2 1 1 2 1 2 0 0 0 0 2 0 1 0 1 0 2 0 0 0 2 2 1 0 1 1 0 1 1 1 0 0 0 1 1 2 1 1 1 1 0 0 0 1 0 0 1 1 1 0 0 0 0 2 0 1 0 1 0 1 0 1 0 0 2 2 1 1 1 0 1 1 0 1 0 1 1 1 1 1 0 0 0 0 0 0 1 1 1 0 0 1 0 1 1 2 0 1 1 0 2 0 0 2 0 1 1 0 0 0 0 0 1 1 1 0 1 1 0 0 0 0 0 0 1 2 1 0 0 0 1 0 0 0 0 0 1 0 1 0 0 0 0 2 0 2 0 1 0 0 0 0 2 0 2 0 0 2 1 1 0 0 1 1 1 0 0 0 1 1 1 1 1 1 0 1 2 1 1 0 0 0 0 0 0 2 1 1 1 1 0 0 1 1 0 2 2 0 0 0 2 0 1 1 2 0 2 0 0 0 0 0 0 1 1 1 1 1 0 0 0 1 1 0 1 2 0 0 0 1 1 0 0 1 1 1 1 0 2 1 1 0 0 1 1 2 1 1 1 0 1 0 0 0 1 0 0 0 0 1 1 2 1 0 0 2 0 2 2 0 0 0 0 0 1 1 1 1 1 1 1 1 1 2 1 1 2 0 2 1 2 1 1 0 0 0 0 0 0 0 1 0 0 2 0 2 0 0 2 0 0 1 0 1 1 1 1 1 0 1 1 1 1 1 0 0 0 0 1 1 1 0 1 0 0 0 0 1 0 0 0 0 0 0 0 0 1 0 0 2 0 0 0 0 0 0 1 0 0 2 2 0 0 0 0 1 0 1 0 0 0 1 0 1 0 0 0 1 1 1 0 1 0 0 1 0 1 1 0 0 0 1 1 2 1 2 1 0 0 0 1 2 2 2 1 1 1 0 1 0 0 0 0 1 1 1 1 2 0 0 0 0 2 0 1 1 2 0 0 2 2 0 2 0 0 0 1 1 0 0 2 1 2 1 0 0 0 0 0 0 0 0 0 1 0 2 2 0 2 0 0 0 0 1 1 0 0 1 0 1 0 1 0 0 2 2 0 0 0 0 0 0 0 1 1 1 0 0 2 0 0 0 2 0 0 0 0 1 1 1 0
23 0 2 0 0 0 0 1 1 1 0 1 0 1 0 0 0 1 1 1 0 1 0 0 0 0 1 0 1 1 1 0 0 1 1 1 1 1 1 0 0 0 1 0 2 0 0 0 1 0 1 1 0 0 1 2 0 1 2 0 1 0 1 1 1 0 1 0 0 0 0 1 2 2 2 2 2 0 2 0 0 0 0 0 1 0 0 1 2 2 0 2 0 2 0 0 0 1 1 1 1 0 0 1 0 0 2 1 1 1 0 1 0 2 1 2 1 0 0 0 2 0 2 2 0 1 0 0 0 0 0 0 0 1 1 1 0 1 0 0 0 2 0 1 1 1 1 0 0 0 0 0 0 1 0 0 0 0 0 0 0 0 1 2 2 2 1 2 0 1 1 0 2 1 0 2 1 2 1 1 1 2 1 2 1 0 1 1 0 1 0 1 0 0 2 2 1 0 0 0 0 0 0 1 1 1 2 0 1 0 2 0 1 0 0 1 0 0 1 2 0 0 0 1 0 1 0 1 0 1 0 0 1 1 0 0 0 2 1 0 0 1 2 2 0 0 0 0 0 0 0 0 1 0 0 0 0 1 0 0 0 0 1 1 0 0 0 0 2 0 0 2 2 2 1 1 0 0 1 0 0 1 0 0 0 0 0 2 0 2 0 1 0 2 1 0 1 0 0 1 0 0 2 0 0 0 0 1 0 0 0 1 0 1 2 1 1 0 0 0 2 0 0 0 2 0 2 2 2 1 0 1 0 1 0 1 0 1 1 0 1 1 2 2 2 0 0 1 1 0 0 2 2 0 0 0 0 0 0 2 0 0 1 1 1 0 1 2 2 1 1 1 0 2 1 1 0 0 0 0 2 0 0 0 2 1 0 1 1 0 0 0 2 0 2 0 2 0 1 1 1 1 1 1 0 0 1 1 0 1 1 0 1 1 1 1 0 0 0 0 0 2 0 1 0 1 1 1 1 0 0 2 0 0 0 1 0 1 0 0 1 0 2 0 1 1 0 0 0 0 0 1 0 2 1 0 1 2 0 2 1 0 0 0 0 1 1 2 0 0 1 1 1 2 0 0 0 1 1 0 1 2 1 0 1 0 1 1 2 1 0 2 1 0 2 0 1 1 2 0 0 0 1 1 2 1 2 2 0 0 0 1 0 0 1 1 0 1 0 1 1 1 2 2 1 1 0 1 0 2 1 1 0 0 2 0 1 1 0 1 2 0 0 0 0 1 0 2 2 0 0 0 0 0 1 1 1 2 1 0 0 0 0 1 1 0 0 1 1 2 0 1 2 1 0 0 2 2 2 2 2 0 1 0 1 0 0 1 1 1 1 0 0 0 1 0 0 1 1 0 1 0 1 0 1 0 1 2 0 1 0 0 0 1 0 1 0 0 0 0 0 0 0 0 0 0 2 0 0 0 1 1 0 0 0 1 1 0 0 0 0 0 0 1 1 0 2 0 1 1 0 1 0 1 0 1 1 0 1 0 0 0 0 1 1 1 2 0 1 1 1 0 0 0 0 1 2 1 0 2 0 1 0 0 2 2 2 1 2 0 2 0 1 2 1 1 2 2 0 1 1 0 0 0 2 1 1 2 1 0 0 0 0 0 0 1 0 1 1 0 0 0 1 0 0 0 0 0 1 1 2 2 0 0 0 0 1 0 0 1 0 1 0 0 0 1 1 1 1 1 1 1 0 0 1 0 0 0 0 0 0 1 2 0 0 0 2 0 1 1 0 0 1 0 0 1 1 2 0 2 1 1 1 1 2 0 1 2 0 2 1 2 1 1 1 0 0 1 1 2 0 1 0 0 1 0 0 0 0 2 0 0 1 0 1 1 1 1 2 1 1 1 0 2 2 0 0 0 0 1 1 1 0 0 0 1 1 0 1 0 0 0 1 0 0 0 0 0 0 0 1 0 0 0 0 0 0 1 0 0 2 2 0 0 0 1 1 0 1 0 0 0 1 0 0 0 0 0 1 2 1 0 1 1 1 1 0 2 0 0 0 0 1 2 2 0 2 2 0 1 1 1 0 0 2 0 0 1 0 0 0 0 2 0 2 0 0 0 2 0 0 0 0 0 1 1 1 1 1 0 1 1 0 1 0 0 0 1 2 0 0 1 2 2 0 1 0 0 0 0 1 0 1 1 0 0 1 2 1 0 1 0 0 1 1 0 1 1 0 0 0 0 0 0 0 0 0 0 0 0 0 0 0 0 1 1 1 0 0 2 0 0 0 1 0 0 1 0 0 0 0 0
24 1 1 1 0 0 1 1 2 0 0 0 1 2 0 0 0 2 2 0 0 0 0 0 0 2 1 0 2 2 2 1 1 1 0 0 1 2 1 0 0 0 0 1 1 1 0 0 1 1 1 0 0 1 1 2 0 0 0 1 0 0 1 1 1 0 1 0 0 0 0 1 2 2 1 2 2 0 2 1 0 1 1 1 0 0 0 0 1 1 0 0 0 1 0 0 0 2 1 1 1 0 0 2 0 0 2 0 0 2 0 0 0 1 0 1 0 0 2 0 0 1 2 1 0 1 1 0 0 0 0 0 0 0 0 0 0 0 0 0 0 2 0 0 0 0 0 0 0 0 0 0 0 0 0 0 0 1 0 1 2 1 0 2 0 1 1 0 0 1 1 1 1 1 1 2 1 1 0 1 1 1 1 2 2 1 1 2 1 1 1 1 0 1 2 1 0 0 0 1 1 1 0 2 2 0 2 0 1 0 0 1 2 0 0 1 0 0 0 1 1 1 0 0 2 0 0 2 0 2 0 0 0 0 0 0 0 2 2 1 0 0 0 1 0 0 1 0 0 0 0 0 2 0 0 0 0 1 0 1 1 1 0 0 0 0 1 0 2 0 0 2 0 1 0 0 0 2 2 2 2 0 2 2 0 0 1 2 0 2 0 1 0 2 2 0 2 0 0 1 0 0 2 1 1 1 0 2 0 0 0 0 0 1 1 1 1 0 0 0 0 0 2 0 1 0 1 1 1 0 0 0 0 1 0 0 0 1 1 1 1 1 0 1 2 1 0 0 1 1 0 0 2 0 0 0 0 0 0 1 0 0 2 0 2 0 1 2 2 2 0 0 0 2 0 0 0 1 0 1 2 1 0 1 0 1 0 1 1 0 1 1 0 0 1 1 1 1 1 1 1 1 0 1 0 0 0 1 0 2 0 0 1 1 0 1 0 1 0 0 0 1 0 0 0 0 0 0 1 1 0 2 2 2 2 0 0 1 0 0 2 0 2 0 1 2 0 0 0 0 0 0 1 1 1 1 1 2 1 0 0 0 0 0 0 1 1 2 0 0 1 1 1 1 1 0 1 0 0 1 2 1 1 0 1 0 1 1 1 0 1 0 0 1 1 0 1 2 2 0 0 0 1 0 2 1 1 1 0 0 0 0 1 0 1 1 0 2 0 2 2 2 2 2 1 0 0 1 0 2 0 2 0 0 1 1 1 2 1 1 0 1 0 2 1 1 0 2 2 1 0 0 1 1 2 0 0 0 0 1 0 0 0 0 1 0 0 0 0 1 0 0 1 0 1 0 1 1 1 1 1 0 1 0 1 1 2 1 1 0 1 0 2 0 1 0 0 1 1 0 0 1 1 1 1 1 1 0 0 0 0 0 0 0 0 0 1 1 0 0 0 0 0 1 1 1 1 2 0 0 1 1 0 0 0 0 0 1 2 0 0 0 0 1 1 0 2 0 1 1 0 2 0 1 0 2 2 1 1 0 0 0 1 1 1 1 0 1 0 1 1 0 0 0 0 0 2 1 1 2 0 0 0 1 1 1 0 0 2 0 2 0 0 1 0 1 1 2 0 2 0 2 1 0 0 1 1 1 0 0 0 0 0 0 0 2 0 0 0 0 0 0 0 0 0 1 1 0 1 0 0 0 1 0 1 1 1 1 0 2 1 1 0 0 0 0 0 1 2 2 1 1 1 0 0 2 1 0 0 0 0 0 1 0 0 1 1 1 1 1 0 0 1 0 1 2 1 1 1 1 2 2 0 0 1 1 0 2 2 2 0 0 2 2 1 0 1 0 0 1 0 2 0 0 2 0 1 0 0 2 0 0 0 2 0 2 0 0 2 0 2 1 1 2 2 0 0 0 0 2 0 0 1 0 0 0 0 0 1 0 0 0 0 0 0 0 0 0 0 0 2 0 1 0 1 0 1 1 0 0 1 1 0 0 0 2 0 2 2 0 0 0 1 0 2 1 1 0 0 2 2 0 2 1 0 1 0 1 1 0 0 0 1 1 0 0 2 2 0 1 0 1 2 2 2 1 1 1 0 0 0 0 0 0 1 1 1 0 1 0 0 0 0 1 1 0 1 1 1 1 2 2 1 1 0 1 1 0 0 1 0 0 1 1 0 1 0 0 0 0 1 0 2 0 0 0 0 2 0 2 0 0 0 0 1 0 0 0 1 0 0 0 1 0 1 1 0 0 0 0 0 0 1 1 0 1 1 0 0 2 0 0 0 1 1 0 0 0 1 1 0 1
25 1 0 2 0 0 2 0 0 2 0 0 0 1 1 1 1 2 2 0 0 0 0 1 0 0 0 1 2 2 1 0 2 2 0 0 2 1 0 0 0 0 0 1 2 0 0 0 0 1 1 0 0 0 1 2 0 0 0 0 2 0 1 1 0 2 0 0 0 0 0 0 2 2 2 2 2 1 2 0 1 1 0 0 2 0 1 0 1 1 0 0 0 1 0 0 0 2 2 2 1 0 0 1 1 1 2 0 0 2 2 2 0 2 0 2 0 1 0 0 2 1 1 0 1 0 0 0 1 0 0 0 0 0 0 0 0 1 0 0 1 1 0 0 1 1 0 0 0 0 1 0 0 1 1 0 0 1 0 0 0 0 0 2 1 2 1 0 0 0 2 0 0 0 0 1 0 0 0 0 0 1 2 2 2 0 2 0 0 0 1 0 0 0 1 2 0 0 0 2 2 2 0 1 1 1 2 0 1 0 0 0 1 0 0 1 1 0 2 1 0 0 2 2 0 2 2 0 0 0 0 0 1 1 1 0 1 2 1 0 0 1 2 2 0 0 0 0 0 0 0 0 1 0 0 0 0 0 0 0 0 0 0 1 0 0 0 0 2 1 0 1 0 0 0 0 0 0 2 0 0 0 2 2 0 2 2 0 0 1 1 0 0 2 2 0 0 0 1 1 0 0 1 1 0 0 1 2 0 0 2 2 0 0 1 0 0 0 0 0 2 2 1 1 2 0 0 0 0 0 0 0 0 2 0 0 0 1 1 1 0 1 2 1 0 0 1 1 2 0 1 0 0 0 0 0 0 0 0 1 0 0 1 0 0 0 0 1 1 0 2 2 0 2 1 0 0 1 1 0 0 1 0 1 0 1 0 0 0 0 0 1 1 0 2 0 2 0 1 1 1 1 0 2 1 0 0 0 0 1 1 1 1 1 1 0 0 0 2 0 1 1 0 0 1 1 0 0 1 0 1 0 0 1 1 1 0 0 0 1 2 0 2 0 1 1 0 0 0 1 0 1 0 2 1 0 1 2 1 1 1 0 1 1 1 2 0 2 0 0 1 1 0 2 2 2 0 0 0 0 1 1 1 0 0 0 0 1 2 1 2 2 0 2 1 0 1 2 2 0 1 0 1 1 1 1 1 2 0 0 0 1 1 1 0 1 0 2 0 1 1 2 2 2 1 0 0 0 0 2 1 1 0 1 2 1 1 0 1 1 0 1 0 0 0 0 0 1 1 2 1 0 0 0 0 2 0 1 1 0 0 0 1 0 0 1 1 1 1 0 0 1 1 0 1 0 1 2 2 2 2 0 0 0 1 0 2 1 0 0 0 0 1 0 1 0 0 0 0 0 0 2 2 2 2 0 0 1 0 1 0 0 0 1 0 0 0 1 0 0 0 0 0 0 0 1 2 1 0 0 0 0 1 0 0 2 0 1 1 0 1 1 0 0 0 0 2 0 2 2 0 1 0 1 0 1 1 0 0 0 0 0 2 2 0 0 2 1 1 0 0 0 0 0 0 0 2 0 2 0 1 0 0 1 1 1 0 2 0 0 2 0 0 0 0 0 0 2 0 2 1 1 0 0 2 2 1 2 0 0 0 0 0 1 0 0 0 0 0 0 0 0 1 0 0 2 2 1 0 0 1 1 0 0 1 0 0 1 0 2 1 2 1 1 2 0 2 2 0 1 0 1 0 0 0 0 0 0 1 0 0 1 1 0 0 1 1 1 1 1 1 0 1 0 1 2 2 1 1 1 2 2 2 1 1 0 2 2 1 2 1 1 1 1 1 0 0 1 0 1 0 2 0 0 1 0 0 0 1 2 0 0 1 1 1 2 0 0 2 0 2 2 1 2 2 0 0 0 0 1 0 0 0 0 0 1 1 0 0 0 0 0 0 0 0 0 0 1 0 0 2 0 1 0 0 0 0 0 0 0 1 1 0 0 0 0 2 0 2 0 0 0 1 0 2 0 0 1 0 2 1 1 2 0 0 0 0 1 1 0 0 0 1 1 2 1 1 2 0 0 0 0 2 2 2 1 1 1 0 1 0 0 1 0 2 0 0 0 1 0 0 0 0 2 0 1 2 1 0 1 2 2 1 1 0 0 1 1 1 0 0 1 0 1 0 0 1 1 0 1 1 0 1 0 2 0 1 2 0 2 0 0 1 0 1 1 2 0 2 0 0 0 1 0 0 2 2 1 1 0 0 1 1 2 0 0 0 0 0 2 0 0 0 2 0 0 0 0 0 0 2 0
26 0 1 1 0 1 0 1 1 2 0 0 2 2 0 0 0 0 0 0 0 0 0 0 0 0 0 0 2 2 1 2 0 2 0 0 0 2 0 1 1 0 0 1 1 1 2 0 2 0 0 0 0 1 0 2 0 0 0 0 0 0 2 2 1 1 1 0 0 0 0 1 1 1 0 1 1 1 2 0 1 1 0 0 2 0 1 0 2 2 0 1 0 2 1 0 1 1 1 1 1 0 1 0 1 1 2 2 1 1 0 1 1 1 1 2 1 1 1 0 1 0 2 0 0 1 1 0 2 2 0 0 0 0 0 0 0 0 0 0 0 1 0 0 0 1 0 0 0 0 0 0 0 1 0 0 0 0 0 0 0 0 0 2 2 2 2 1 0 2 0 0 1 1 0 1 0 1 0 1 1 1 0 1 1 1 0 2 0 0 1 1 1 1 0 1 2 0 0 0 0 0 0 1 1 2 1 1 0 1 0 0 1 0 0 1 1 0 1 0 1 1 1 1 0 1 1 0 0 0 0 0 0 0 0 0 1 2 2 1 0 0 1 0 0 0 0 0 0 0 0 0 1 0 0 0 1 2 0 0 0 0 0 0 0 0 0 0 1 0 0 0 0 1 1 1 0 1 2 2 2 0 2 2 1 1 2 2 0 2 0 1 1 2 2 0 1 1 0 1 0 0 2 2 2 0 1 2 0 0 0 1 0 0 1 0 2 0 0 0 2 1 1 0 2 0 2 1 1 0 0 0 0 1 0 0 0 1 1 1 0 1 2 2 1 0 1 0 0 0 0 1 1 0 1 1 1 0 0 1 0 0 2 0 2 1 0 2 2 1 1 1 0 2 0 0 0 2 0 1 1 2 1 2 1 1 0 0 0 0 0 0 1 0 2 0 2 1 0 0 0 0 0 0 0 0 0 1 0 2 0 0 1 1 0 0 1 0 0 0 1 1 0 0 0 0 0 0 1 1 0 2 0 1 1 1 0 1 0 1 0 0 2 0 0 2 0 0 1 2 0 1 1 2 2 1 2 2 2 2 1 0 0 0 0 0 0 2 0 0 0 0 0 2 2 1 1 0 0 1 2 1 0 0 0 1 0 1 1 1 0 1 0 2 1 0 0 0 0 1 0 1 0 1 1 2 2 1 2 0 2 0 0 2 0 2 1 2 0 0 0 2 2 2 0 1 0 0 1 1 1 1 0 0 0 0 1 1 1 0 2 0 0 1 0 0 0 2 2 1 0 0 0 0 2 0 0 0 1 0 0 0 0 0 1 1 1 1 0 0 0 2 1 0 0 0 2 1 1 0 1 0 0 0 1 0 1 0 0 0 0 0 0 1 0 0 0 0 0 0 0 1 0 0 1 0 1 0 0 1 0 0 0 1 1 1 0 2 0 2 2 2 0 0 0 1 0 0 0 0 0 0 0 0 0 1 0 0 0 0 1 0 0 0 1 0 2 0 1 1 0 1 0 0 0 2 2 0 2 2 2 0 2 0 1 2 1 0 0 1 1 1 0 0 0 1 1 0 2 1 2 0 0 0 2 2 1 2 1 1 1 0 0 1 0 0 0 1 0 1 0 1 0 0 2 2 1 1 0 0 2 0 0 0 0 1 0 0 0 0 0 0 1 0 0 1 1 0 0 0 0 0 1 0 2 1 2 0 0 0 0 0 0 0 0 0 0 0 0 0 0 0 1 0 0 1 0 0 1 1 0 0 2 0 0 0 2 0 2 2 0 0 1 1 0 1 2 0 1 1 1 1 0 0 2 0 0 2 0 1 0 1 0 2 0 2 0 1 1 1 0 1 0 0 1 1 0 1 0 1 0 0 1 0 1 2 1 1 2 0 1 2 1 2 2 0 0 0 0 2 1 1 0 0 0 0 0 1 1 1 1 0 1 0 0 0 1 0 0 0 2 0 1 1 0 0 0 1 0 0 1 1 0 0 0 0 1 1 0 0 0 0 1 0 2 0 0 1 1 2 2 0 1 0 0 0 0 2 0 0 0 0 0 2 2 0 2 2 0 0 0 2 1 1 1 1 1 0 1 0 0 0 0 1 1 1 2 2 2 1 0 1 0 2 1 0 0 2 1 0 0 1 1 1 0 1 0 1 1 0 0 0 2 2 1 0 1 0 0 0 2 0 1 0 0 0 1 1 0 1 1 0 0 0 2 0 0 0 0 0 2 0 0 0 0 0 1 0 1 0 0 0 0 1 0 0 0 0 0 1 0 0 0 2 0 1 0 0 1 0 0 0
27 1 0 2 0 0 2 0 0 2 0 0 0 0 0 0 0 2 1 1 1 1 0 0 0 0 2 0 1 1 1 1 1 1 2 1 2 0 0 1 1 0 0 1 1 1 0 0 2 0 0 0 0 1 1 2 0 1 0 0 2 0 1 1 0 0 0 0 0 1 1 1 2 2 0 2 1 1 2 0 0 1 0 0 2 0 0 1 2 2 2 2 2 1 0 0 0 2 1 2 0 0 1 1 0 0 2 0 1 1 0 1 0 2 0 2 0 0 1 0 0 1 1 2 0 1 0 0 0 0 0 0 0 0 1 0 0 0 0 0 2 0 0 0 1 1 0 0 0 0 0 1 0 0 0 0 0 1 1 2 2 0 0 2 1 2 1 1 0 2 0 1 0 2 0 0 0 1 0 1 1 0 1 2 1 0 1 1 0 0 0 1 0 0 1 1 1 0 0 0 0 0 0 2 1 1 2 0 1 0 1 0 1 0 0 2 0 0 1 0 0 0 0 1 1 0 0 1 0 1 1 1 1 1 2 1 1 2 2 0 0 1 2 2 0 0 0 0 0 0 0 0 0 0 0 0 1 1 0 1 1 1 1 1 0 0 1 0 2 0 0 2 0 1 0 0 0 1 1 0 0 1 1 2 0 1 1 0 0 2 1 0 0 2 2 0 1 0 0 1 0 1 1 0 0 0 1 1 2 0 0 2 0 0 1 0 2 0 0 0 0 0 2 2 1 0 0 1 1 1 0 1 0 2 0 0 0 0 2 0 0 0 2 1 0 0 1 0 0 1 0 1 2 0 0 0 0 0 0 2 0 0 1 0 0 0 1 2 2 1 1 1 0 2 1 1 0 0 1 0 1 0 0 1 0 1 0 0 0 1 1 1 0 1 2 0 0 1 0 0 0 0 0 2 2 0 0 1 0 2 0 0 1 1 1 1 0 1 0 1 1 2 0 0 1 1 0 1 1 0 0 1 0 1 1 0 0 0 0 0 2 0 1 1 1 1 0 0 0 1 0 1 0 1 0 0 0 0 0 0 0 0 0 0 0 0 0 1 0 1 0 1 2 0 1 0 1 0 0 0 1 2 0 0 0 0 0 2 2 1 1 2 1 2 0 0 0 1 1 0 0 1 0 2 0 2 2 1 1 0 1 2 0 0 0 2 2 2 0 2 2 2 2 2 1 2 0 1 0 2 0 1 0 1 0 1 2 0 1 1 1 0 0 0 0 1 0 1 1 1 0 1 0 0 1 1 0 0 0 2 0 0 0 1 0 0 0 0 0 0 0 2 1 0 1 0 2 2 1 1 2 0 1 0 0 1 2 1 1 1 0 0 1 0 1 0 2 0 0 0 0 2 1 0 2 1 1 1 0 2 0 0 0 0 0 0 1 2 0 1 1 1 0 0 1 0 2 2 0 0 1 1 2 0 0 1 1 2 1 0 2 0 0 1 1 0 2 1 1 1 1 1 0 0 0 1 2 0 0 0 0 0 0 1 0 1 0 2 0 1 1 1 1 0 0 0 2 0 1 1 0 0 1 0 2 1 2 1 1 1 1 0 1 1 1 0 2 2 0 1 0 1 0 2 0 2 2 1 0 0 0 0 0 0 0 0 0 2 2 0 0 0 0 1 0 0 0 0 0 0 2 2 0 0 0 0 1 0 0 1 0 1 0 0 0 0 0 1 0 0 0 0 0 0 0 0 1 0 2 1 0 0 1 1 0 0 2 0 1 1 0 0 1 0 0 0 1 0 1 0 1 2 1 1 1 1 0 2 0 2 0 2 1 1 0 0 1 0 0 1 0 2 0 0 2 1 1 0 0 0 0 0 1 1 1 2 0 0 2 1 1 2 0 2 2 0 0 0 1 2 1 0 1 0 0 0 0 0 2 0 2 2 1 0 0 0 1 0 1 0 2 1 1 0 1 0 1 0 0 0 2 2 1 0 0 1 1 0 2 0 0 0 2 1 2 1 1 0 1 2 1 0 1 0 0 1 0 2 0 0 0 0 2 1 1 0 1 2 0 1 0 2 1 0 1 1 0 0 0 1 1 0 0 0 1 1 2 0 1 0 0 0 0 1 0 0 1 1 0 0 2 2 1 2 0 0 1 1 1 1 0 1 0 1 0 0 0 1 1 0 1 0 1 0 1 0 1 1 0 0 0 0 0 0 1 0 2 0 1 0 0 0 0 0 0 0 1 0 0 0 0 0 0 0 2 2 2 0 1 2 0 0 0 2 1 0 0 0 0 0 1 0
28 1 1 2 0 0 2 1 1 1 0 0 0 1 0 0 0 2 2 1 1 0 0 2 0 0 0 0 2 2 1 2 0 1 1 1 1 2 0 0 0 0 0 0 2 0 0 0 2 0 0 0 0 0 2 1 0 1 1 1 1 0 0 0 0 0 0 0 0 0 0 0 2 2 1 2 2 1 2 0 1 2 1 1 0 0 1 1 2 2 1 2 0 1 1 0 1 2 2 2 1 0 0 0 2 2 1 1 1 1 0 1 0 0 0 0 0 1 1 0 1 0 2 1 0 2 0 1 1 1 1 1 0 1 1 0 0 0 0 0 0 2 0 0 2 2 0 0 0 1 0 0 1 0 0 0 0 0 0 0 0 0 0 2 1 1 1 1 0 1 1 1 1 0 0 1 0 1 0 0 0 1 0 1 1 0 1 1 0 0 0 1 1 1 0 0 0 0 0 0 0 0 1 2 2 1 2 0 1 0 0 0 1 0 0 1 1 0 1 1 0 1 0 2 0 1 1 1 1 0 1 1 0 0 0 0 1 2 2 1 0 0 1 1 0 0 0 0 1 1 1 2 1 0 0 0 0 1 0 0 0 0 1 0 0 0 0 0 2 0 1 0 0 0 0 0 0 1 1 0 0 1 1 2 0 1 1 1 1 2 0 2 1 2 1 0 0 0 0 0 0 0 2 1 0 0 0 2 0 0 1 2 0 0 0 0 2 0 0 0 0 0 2 0 2 0 1 1 1 1 0 1 0 2 0 2 1 2 0 1 0 2 1 1 1 0 0 0 1 0 1 0 1 0 0 0 0 0 0 1 0 0 1 0 0 2 0 2 2 0 2 2 1 1 1 0 0 0 1 0 1 1 0 1 0 1 0 0 0 1 0 0 0 1 2 0 0 2 0 0 0 0 1 1 0 0 1 2 0 2 0 0 2 2 0 2 0 0 0 0 0 1 0 1 1 0 0 0 1 0 0 1 0 0 0 0 0 0 0 0 1 0 0 2 2 2 1 0 0 1 1 0 0 2 1 0 1 2 0 1 2 0 0 0 0 0 0 1 0 0 0 0 1 1 1 0 1 0 0 2 2 0 1 1 0 0 0 0 1 0 0 0 1 1 2 0 0 1 1 0 0 1 1 0 2 0 2 2 0 0 0 1 0 2 0 0 0 2 0 1 2 2 2 2 1 0 0 0 1 1 2 0 0 0 2 0 1 0 0 1 0 1 1 1 1 0 0 0 0 2 2 0 1 0 1 1 0 0 0 1 0 0 1 0 1 1 1 0 0 1 0 0 0 0 0 0 1 2 2 1 2 0 0 0 0 0 0 1 0 0 0 0 1 0 0 1 1 0 0 0 0 1 0 1 1 0 2 0 0 0 2 0 0 0 1 1 0 1 0 0 0 0 0 1 1 1 1 2 0 0 0 0 0 0 0 1 1 2 0 1 0 0 0 1 2 0 2 1 1 1 0 1 1 0 1 1 2 0 1 0 0 0 2 2 0 0 2 0 1 0 0 1 1 0 0 0 0 0 1 1 0 0 1 0 1 2 0 1 1 0 2 0 0 0 1 0 1 2 0 1 0 1 0 0 0 2 2 2 0 0 0 0 0 0 0 1 0 0 0 0 0 0 0 0 0 1 1 0 0 0 1 1 1 0 1 1 1 1 1 1 0 1 0 0 1 1 2 0 1 1 1 1 0 1 0 1 1 0 0 1 0 0 2 0 0 0 2 2 0 0 0 0 1 1 0 0 1 1 0 2 0 1 1 1 2 0 1 1 0 2 1 2 2 2 2 0 0 1 0 1 1 1 0 0 1 0 1 1 0 2 0 0 1 1 1 2 0 0 1 0 0 0 2 2 2 0 0 0 0 2 1 1 0 0 0 0 0 0 0 0 0 0 1 0 0 0 1 1 1 0 2 1 0 0 0 0 0 0 1 1 1 2 0 1 0 1 1 0 1 0 0 0 2 0 1 1 0 1 1 2 1 1 2 1 0 0 0 2 1 0 0 0 1 1 1 0 2 2 0 0 0 1 2 2 2 0 1 1 0 1 0 0 0 0 1 1 1 0 1 0 0 0 0 0 0 1 1 2 1 1 1 1 0 2 0 0 0 0 1 0 0 1 1 0 0 1 0 1 0 1 1 0 2 0 0 0 0 2 1 1 1 0 0 0 1 1 0 0 1 1 1 0 1 0 0 0 0 2 2 0 0 0 1 1 0 0 0 0 0 2 0 0 0 2 0 0 0 0 0 0 2 0
29 0 0 2 0 0 1 2 2 0 0 2 0 1 0 0 0 0 0 2 2 0 0 0 0 0 1 0 2 2 1 1 1 2 0 0 2 1 0 0 0 0 0 0 2 0 0 0 2 0 0 0 0 0 2 2 0 0 0 1 0 2 1 1 0 0 0 1 0 0 0 1 2 2 1 2 2 1 1 0 0 2 0 0 2 0 1 1 2 2 1 0 0 2 0 0 0 2 2 2 1 0 1 0 1 1 2 2 2 0 0 2 0 1 0 2 0 0 0 0 2 0 2 2 0 1 1 1 2 2 1 1 0 0 0 0 0 0 0 0 1 1 0 0 1 1 1 0 0 1 0 1 0 0 0 1 1 0 0 0 1 1 0 2 0 0 0 1 0 1 1 1 0 1 0 0 0 1 0 0 1 1 1 2 1 0 1 1 1 0 2 0 0 0 2 2 2 0 0 1 1 1 0 1 1 1 1 0 1 0 0 0 0 0 0 1 1 0 0 0 1 1 0 2 0 1 1 1 0 1 0 1 0 0 0 0 0 2 1 0 0 1 2 1 1 1 1 0 0 0 0 0 2 0 0 0 0 2 0 0 0 0 0 0 0 0 0 0 2 1 0 2 0 1 0 0 0 0 2 0 0 0 2 2 0 1 2 2 0 2 0 1 0 1 1 0 0 0 0 0 0 0 2 1 1 0 0 2 1 0 0 2 0 0 0 0 1 2 0 1 0 0 0 1 1 0 1 2 1 1 0 1 0 1 0 0 1 1 1 0 1 1 1 1 1 1 0 0 0 1 0 0 2 0 0 0 1 0 0 2 0 0 1 0 1 1 0 1 1 0 2 2 0 2 0 0 0 1 0 1 1 1 0 1 0 0 0 0 0 0 0 1 0 1 2 0 0 1 1 1 1 1 1 1 0 0 1 0 0 1 1 0 0 0 0 0 2 0 1 0 0 0 0 1 0 0 0 0 1 0 1 0 0 1 1 1 0 1 0 1 1 0 2 0 0 0 0 0 0 2 0 1 0 2 1 0 1 2 2 2 1 0 0 1 1 2 0 1 0 1 1 1 1 1 1 0 1 0 0 1 1 1 0 0 0 0 0 2 2 1 1 2 0 1 1 0 1 1 2 0 0 0 1 1 1 1 1 1 1 0 1 0 2 0 0 2 1 1 0 1 2 1 1 1 0 1 1 0 1 1 1 1 0 1 0 1 1 0 1 1 1 1 0 0 0 0 0 0 0 2 1 1 1 1 2 0 1 1 0 1 0 0 0 1 1 0 0 1 1 1 0 0 0 0 0 0 2 1 1 1 2 0 1 0 0 0 0 1 1 1 0 0 1 1 0 0 0 0 0 0 0 2 0 1 2 0 2 2 0 0 0 0 0 1 0 1 2 1 0 1 0 0 0 0 0 1 2 1 0 0 1 1 1 0 0 0 0 0 1 1 1 0 1 2 2 0 2 0 1 0 0 2 0 2 0 2 1 1 1 0 0 0 0 1 0 0 1 1 0 0 0 1 0 0 0 0 2 0 2 0 1 1 0 0 2 2 0 1 2 0 2 0 0 2 0 1 1 1 0 1 1 0 0 0 1 2 2 0 0 0 1 0 0 0 0 0 0 1 1 0 0 0 0 0 1 0 0 0 0 0 1 1 0 0 0 0 1 1 0 1 0 1 0 0 0 1 1 1 1 1 1 1 0 0 0 0 1 0 1 1 0 0 1 0 0 1 1 0 2 2 0 0 1 0 0 0 2 1 1 1 1 1 0 0 0 2 0 1 0 1 0 1 1 1 0 0 0 0 0 2 0 1 0 0 1 0 2 0 1 2 0 0 2 0 2 2 0 0 1 0 1 0 2 1 1 0 0 0 0 1 0 0 0 0 0 2 1 0 0 0 0 0 1 0 1 1 0 0 0 0 2 0 1 0 1 0 1 0 0 0 0 2 0 0 0 0 0 0 1 0 0 0 1 0 1 0 0 1 1 2 2 0 2 0 0 0 1 1 1 0 0 0 0 0 0 0 2 2 0 0 0 2 1 1 2 0 2 1 0 0 0 0 0 0 1 1 1 1 1 1 0 1 0 1 0 1 1 0 1 1 1 1 0 2 0 0 0 1 2 0 0 1 2 1 0 0 0 0 0 1 1 0 1 0 1 1 1 2 0 1 0 1 0 1 2 0 1 0 2 0 0 0 0 0 0 0 0 0 1 0 0 1 0 0 2 2 2 0 1 2 1 0 0 1 0 1 0 0 0 0 1 0
30 0 2 0 0 0 0 1 1 1 0 0 0 0 0 0 0 2 2 0 0 2 0 0 0 0 0 0 0 2 0 0 0 2 0 0 0 1 2 0 0 0 2 0 2 0 0 0 1 0 0 0 1 0 0 2 0 0 1 2 0 0 2 0 0 1 0 1 0 0 0 2 2 2 1 2 2 1 2 0 1 1 0 1 2 0 0 0 0 2 0 0 2 0 0 0 0 2 1 2 0 0 0 0 1 1 2 0 2 0 0 1 1 2 0 2 0 0 0 0 2 0 2 2 0 2 0 2 2 2 0 0 0 0 0 0 0 0 0 0 0 2 0 0 0 1 0 0 0 1 0 0 0 1 0 0 0 1 0 0 0 0 0 2 2 2 2 1 1 2 0 1 0 2 0 1 1 0 0 0 0 0 0 0 0 0 0 1 0 1 0 1 0 0 0 0 0 0 0 1 1 2 0 1 1 1 2 0 2 0 1 0 0 1 0 1 1 1 1 1 1 1 0 1 1 0 0 0 0 0 0 0 2 1 1 1 0 2 2 1 0 0 1 2 0 0 0 0 2 2 2 2 1 0 0 0 1 1 1 1 0 0 0 0 0 0 0 0 2 0 0 0 1 2 0 1 0 1 2 0 0 0 1 1 0 1 1 0 0 1 1 0 1 2 2 0 0 1 0 2 1 1 1 1 0 1 1 2 0 0 0 2 0 1 2 1 2 0 1 0 1 1 1 1 1 0 1 0 0 1 0 1 0 0 0 0 0 1 1 0 0 2 2 2 1 0 1 0 1 1 0 0 1 2 0 1 1 0 0 2 0 0 1 0 1 0 0 1 1 0 2 2 1 2 0 0 0 1 0 0 0 2 0 1 0 0 0 0 0 0 0 0 2 1 1 1 2 0 0 0 0 0 1 2 0 0 0 1 0 2 0 0 1 1 1 0 0 1 0 0 1 2 0 2 1 1 1 0 1 1 0 2 0 0 0 1 0 1 0 1 1 0 2 0 0 1 0 0 0 0 0 0 0 1 0 0 0 2 2 2 1 0 0 0 0 1 0 1 0 1 0 0 0 2 2 0 2 0 0 0 2 1 2 1 1 1 1 1 2 1 1 2 1 1 1 0 0 0 0 1 0 0 0 0 2 0 2 0 0 0 0 0 1 1 0 1 0 2 0 1 1 2 2 2 1 1 0 0 1 1 2 0 0 1 0 1 2 0 1 1 0 1 1 0 0 0 0 2 2 0 0 0 0 1 2 0 0 0 1 0 1 0 1 1 0 0 0 2 2 0 2 0 1 0 0 0 1 2 2 0 2 0 0 0 1 0 0 1 0 0 1 1 2 0 0 0 1 0 0 0 0 1 2 0 0 0 2 1 0 2 0 0 0 1 1 1 1 1 0 1 0 0 0 1 1 1 1 1 0 0 0 0 1 0 0 1 0 2 0 1 0 0 0 2 2 0 2 2 0 0 0 1 0 0 0 1 2 0 2 0 0 0 0 1 1 1 0 1 0 1 1 1 0 0 0 2 0 0 2 0 1 0 0 1 1 0 2 2 0 0 2 0 0 2 0 1 1 2 0 2 0 2 0 1 1 2 2 1 0 0 0 0 0 0 0 0 0 0 0 0 0 0 2 0 0 1 1 0 0 0 1 1 1 0 1 2 2 2 1 2 1 0 0 0 0 1 1 0 0 0 0 0 0 1 0 1 1 1 1 1 0 2 1 0 0 0 2 0 1 1 0 0 1 0 0 0 1 1 1 1 1 1 2 2 2 1 1 1 1 2 0 1 1 2 0 1 1 0 0 0 0 1 0 0 2 0 1 0 0 1 0 0 2 0 2 1 0 0 2 0 2 2 0 2 2 0 0 0 0 1 0 0 1 0 0 1 1 0 1 0 1 1 1 0 0 0 1 0 0 1 1 0 1 0 0 1 0 0 1 1 0 1 0 1 1 0 1 0 1 0 1 0 1 0 2 1 0 2 2 2 2 0 2 0 0 0 0 1 0 0 0 0 2 1 1 0 2 1 0 0 0 2 1 1 1 1 1 1 0 0 0 0 0 0 1 2 2 1 2 1 0 1 0 2 1 1 1 2 1 0 2 1 0 1 0 0 0 1 0 2 1 0 0 0 0 1 0 0 0 0 1 0 1 0 0 1 2 1 0 0 0 0 0 1 1 0 1 0 2 0 0 0 1 0 0 0 0 1 1 0 0 0 1 2 0 2 1 0 0 1 0 0 1 2 0 0 0 0 0 0 0 0
31 1 2 1 0 0 1 1 1 0 1 1 0 0 0 0 0 2 1 0 0 1 0 0 0 0 1 0 1 1 1 0 0 1 1 0 1 1 0 2 2 0 0 0 0 0 0 0 1 0 0 0 0 0 2 1 0 1 2 0 0 1 1 1 1 0 1 1 0 0 1 1 2 2 2 2 1 2 2 2 0 2 0 0 2 0 0 0 1 1 0 0 2 2 0 1 0 0 0 1 0 1 0 2 0 0 2 0 0 2 1 2 0 2 0 2 0 0 1 0 1 0 2 1 0 2 0 0 2 1 1 1 0 1 0 0 0 0 0 0 0 2 0 0 0 0 0 0 0 0 0 0 1 2 0 1 0 0 0 0 0 0 1 2 1 1 0 1 0 1 1 0 0 1 0 0 0 0 0 1 0 1 0 2 0 0 0 1 0 0 2 1 0 0 2 2 0 0 0 1 1 1 0 1 1 0 2 0 2 0 0 0 0 0 0 1 2 0 1 1 0 0 0 1 1 1 1 1 0 1 0 0 0 0 0 0 0 2 2 0 0 1 2 1 0 0 0 0 0 0 0 0 1 1 1 1 0 2 0 0 0 0 0 0 0 0 0 0 1 1 0 2 0 2 0 0 0 1 2 0 0 1 2 1 1 2 2 2 0 2 0 2 1 2 2 0 0 1 1 1 1 0 1 0 0 0 0 2 1 0 0 1 0 1 1 1 2 1 0 0 1 1 1 0 1 0 0 1 1 1 0 1 0 0 0 0 0 1 1 1 0 1 2 0 0 0 0 0 1 0 0 1 2 0 0 0 0 0 0 1 0 0 2 0 1 0 0 1 1 0 2 2 0 2 1 1 0 0 2 0 0 0 0 0 0 0 0 0 0 0 1 1 0 0 2 0 0 0 1 1 1 1 1 2 0 1 1 0 0 2 0 0 0 0 1 0 1 0 0 0 0 0 0 2 2 1 1 1 1 0 0 1 0 0 0 0 0 2 0 0 2 0 2 0 1 1 1 0 0 1 0 2 0 0 0 0 0 1 1 0 0 0 0 0 0 0 1 2 0 0 0 0 0 2 2 2 0 0 0 1 1 1 2 1 1 0 1 2 2 1 1 2 0 1 1 0 0 0 1 1 0 0 0 2 0 2 2 0 0 0 0 0 1 1 0 1 1 2 0 0 0 2 1 1 1 0 1 0 2 1 1 1 0 1 0 0 1 0 0 1 0 1 0 0 0 0 0 2 2 0 0 0 0 0 2 1 0 0 0 0 0 0 0 0 1 0 0 2 1 0 0 1 0 0 0 0 1 1 1 1 1 0 0 0 1 0 1 0 0 0 0 0 1 0 1 0 1 0 0 0 0 1 0 1 1 0 0 0 1 2 0 0 0 0 0 0 0 1 1 0 0 0 0 0 0 1 2 2 0 0 0 1 0 0 0 0 0 1 0 0 0 2 0 1 2 0 2 0 0 0 0 1 0 2 0 2 0 0 0 0 0 0 1 1 1 1 1 1 0 2 1 0 0 1 1 0 2 1 2 0 0 0 0 1 1 0 2 1 0 2 1 0 0 2 1 1 2 1 0 1 0 2 0 1 1 2 1 1 0 0 0 0 0 0 0 1 0 0 0 0 0 1 1 0 0 2 2 0 2 2 1 1 1 0 1 1 2 1 1 1 0 1 0 1 1 0 1 0 1 1 1 1 0 0 0 0 1 0 0 0 0 0 2 0 0 0 2 0 2 2 1 1 0 0 0 0 2 1 1 2 2 0 0 0 2 1 1 2 0 2 0 2 2 2 0 0 0 1 0 2 0 2 0 0 1 0 1 0 0 2 0 0 1 1 2 1 0 0 2 0 2 2 0 2 2 0 0 0 0 2 0 0 0 1 0 0 1 0 1 0 0 0 0 0 0 0 0 0 0 1 2 0 0 0 0 0 0 0 0 0 2 2 0 0 0 0 0 0 1 1 1 0 0 0 0 0 0 0 2 2 2 0 1 1 0 2 0 2 0 1 1 0 0 2 2 0 2 2 0 1 1 1 0 0 1 1 0 1 0 1 0 0 0 0 1 1 1 1 2 0 1 0 1 1 1 1 0 1 0 1 2 2 0 2 0 0 0 2 2 0 0 2 1 1 0 0 0 1 0 1 1 0 0 0 1 1 2 2 0 1 0 0 0 1 2 0 0 0 2 0 1 0 1 0 0 0 0 2 2 0 0 0 1 1 0 1 1 0 1 2 1 0 0 1 1 0 0 0 0 1 0 0
32 0 1 1 0 0 1 1 1 1 0 0 1 1 0 0 0 1 0 1 1 0 0 0 0 2 1 0 2 2 0 0 1 2 0 0 1 1 0 0 0 0 0 0 1 0 0 0 1 0 0 0 1 0 0 2 0 0 1 0 0 2 0 0 0 0 0 0 0 1 1 1 2 2 2 2 2 1 2 0 1 1 0 0 2 0 0 0 1 1 0 1 0 1 0 1 0 1 1 2 1 0 1 1 0 0 2 0 0 2 1 1 2 2 2 2 2 0 0 0 2 0 2 0 0 1 1 0 0 0 0 0 0 0 1 0 0 0 0 0 1 1 0 0 0 1 0 0 0 1 1 0 1 1 0 1 1 1 0 1 1 1 0 2 2 2 1 1 0 1 1 1 2 1 0 1 0 1 0 0 1 1 2 2 2 0 2 2 0 1 1 1 0 0 2 2 1 0 0 1 1 1 0 1 1 0 2 0 1 0 0 0 2 0 0 1 1 0 1 0 1 1 0 2 0 1 1 2 0 2 0 0 1 1 2 2 0 2 1 1 0 1 2 2 0 0 0 0 0 0 0 0 1 0 0 0 1 1 0 1 1 1 1 0 0 0 0 0 0 0 1 1 1 2 0 0 0 0 0 0 0 0 2 1 1 1 2 2 0 2 0 1 1 2 2 0 1 0 0 0 0 0 2 1 2 1 0 1 2 0 0 2 0 0 1 0 2 1 2 0 2 2 2 1 2 0 0 2 1 0 0 1 0 2 0 0 0 0 2 1 1 1 2 2 2 0 0 0 0 0 0 2 2 2 0 1 1 0 0 1 0 0 2 0 2 0 1 2 2 0 2 2 0 2 0 0 0 1 0 1 1 0 0 0 0 0 0 1 1 0 1 1 0 1 2 0 1 1 0 0 0 0 0 2 1 0 0 1 0 1 0 0 1 1 0 0 1 0 1 1 1 1 0 1 2 1 1 0 1 0 1 0 0 0 0 0 0 2 0 0 1 0 1 1 0 1 0 0 1 1 0 1 1 2 1 1 1 2 1 2 1 0 0 0 0 1 0 2 0 0 1 1 0 2 1 0 1 0 0 2 1 1 0 0 0 0 0 2 2 0 2 2 0 0 1 0 1 0 1 1 0 2 1 1 1 1 1 1 0 0 0 0 0 2 0 0 0 2 0 0 1 2 2 2 1 1 0 1 1 1 1 2 0 2 1 0 2 1 1 1 1 1 0 1 1 0 0 0 0 2 1 0 1 0 1 1 0 0 1 1 0 0 1 0 1 0 0 2 1 1 0 1 0 0 0 0 1 1 2 2 2 0 0 0 1 1 1 1 0 0 0 0 1 0 0 0 2 0 0 0 0 2 0 0 0 0 0 2 0 2 0 0 0 0 0 0 0 0 0 0 0 0 0 0 0 1 1 1 0 0 0 1 1 0 0 1 1 2 1 0 1 0 1 2 2 0 2 0 0 0 0 1 0 0 0 1 2 0 2 0 0 0 0 1 1 1 0 0 1 1 1 2 0 1 1 0 2 0 2 1 1 0 0 0 2 2 0 2 0 2 0 0 0 0 0 0 0 1 0 1 1 0 0 1 0 1 1 1 1 0 0 0 0 0 0 1 0 1 0 0 0 0 1 0 0 2 2 0 0 0 1 1 0 0 1 0 1 1 0 2 1 2 0 0 0 0 0 0 1 1 1 1 0 0 0 1 1 0 1 1 0 0 2 0 0 0 2 1 1 1 0 1 0 1 0 1 1 1 1 1 1 1 0 0 1 2 0 0 0 2 0 2 0 1 0 1 0 0 0 1 0 2 0 0 2 0 0 0 0 1 1 1 1 0 1 1 1 1 2 0 1 0 1 2 2 0 0 0 0 2 0 0 1 0 0 1 2 1 1 0 1 1 1 0 0 0 1 0 1 1 0 0 1 0 1 0 2 0 0 0 0 2 0 2 0 0 1 0 2 0 0 0 1 0 2 0 0 1 1 2 0 1 1 0 0 1 0 1 1 0 0 0 2 2 2 0 2 2 0 1 1 0 1 1 2 1 0 1 0 1 0 0 0 0 2 0 1 1 1 1 0 1 0 2 1 1 1 2 1 0 1 1 0 1 1 1 0 1 1 0 0 1 1 1 1 1 1 1 0 0 2 0 0 0 1 0 2 0 0 0 2 0 0 1 2 0 0 0 2 1 1 0 0 0 0 2 2 1 2 0 0 0 0 1 0 0 0 1 0 1 0 0 0 1 0 0 2 0 0 0 0 0
33 0 1 2 0 0 2 1 1 1 0 1 1 2 0 0 0 2 0 1 1 1 1 0 0 0 2 0 2 2 2 0 1 2 0 0 1 1 1 0 0 0 0 0 2 0 0 0 2 0 0 0 0 0 1 1 0 0 0 0 2 0 2 1 1 0 1 0 0 0 0 1 2 2 2 2 2 2 2 0 2 2 0 0 1 0 0 0 1 1 0 0 1 2 0 0 0 2 1 1 1 0 0 1 1 1 2 0 1 1 1 1 0 1 0 1 0 2 0 0 2 1 1 1 0 1 0 0 2 1 0 0 0 1 1 1 0 0 0 0 1 2 0 0 2 2 0 0 0 1 0 0 0 1 0 0 0 2 0 0 0 0 0 1 1 1 2 1 1 2 0 1 0 1 1 1 0 1 0 1 1 1 0 2 2 1 1 1 0 0 0 1 1 1 0 1 0 0 0 1 1 1 0 2 2 0 2 0 0 0 0 0 2 0 0 2 0 1 1 0 1 1 1 2 0 1 1 2 0 1 0 0 2 1 1 1 0 2 2 2 0 0 2 0 0 0 0 0 1 1 0 0 0 1 1 0 1 0 0 0 0 0 0 0 0 0 0 1 1 0 0 1 0 0 1 2 0 1 1 1 1 0 0 2 0 0 0 2 0 2 0 1 0 2 2 0 2 0 2 2 2 0 2 0 0 0 0 2 1 0 0 2 0 0 1 1 2 2 1 1 1 1 2 1 1 0 1 1 0 1 0 0 0 1 0 0 0 2 0 0 0 0 2 0 2 0 0 1 1 1 1 0 1 0 0 0 0 0 0 2 0 0 1 0 1 0 1 2 2 1 1 1 0 2 1 1 0 1 1 0 0 2 0 0 1 2 0 1 1 0 1 1 1 0 2 0 2 1 0 0 0 0 0 1 0 0 0 2 1 2 0 0 1 1 0 0 0 0 2 0 0 0 0 2 1 1 1 0 0 0 0 0 0 1 1 1 0 0 0 0 1 0 1 1 0 2 0 0 0 0 0 1 1 2 2 1 2 1 1 0 2 0 0 0 0 0 1 2 0 0 0 1 0 2 1 1 0 0 0 1 1 1 1 0 0 0 0 1 2 1 2 1 0 1 0 0 0 1 1 1 0 1 1 1 1 1 1 0 0 0 1 0 2 1 0 1 0 1 0 1 1 2 1 1 0 1 1 1 1 1 1 1 0 0 1 0 2 1 1 1 1 0 0 1 1 1 1 1 1 1 0 0 0 0 1 2 0 0 1 1 0 0 0 1 1 0 0 1 1 0 0 1 1 0 1 0 1 2 2 2 2 0 0 0 1 1 1 0 0 0 0 0 2 1 0 0 0 1 1 0 1 1 0 1 2 0 0 0 0 0 0 0 0 1 0 1 0 0 0 1 1 1 0 0 0 1 2 1 0 0 1 1 0 0 0 0 0 0 1 0 0 1 1 1 2 0 2 0 0 0 0 2 0 1 0 2 1 0 1 0 0 0 1 1 0 0 0 1 1 1 0 0 0 1 1 0 2 1 1 1 1 0 1 1 1 1 1 2 0 1 1 0 0 1 1 0 1 2 0 1 1 0 0 0 1 1 1 0 1 0 0 0 0 1 0 1 0 2 2 0 0 0 0 0 1 0 0 1 1 1 2 1 0 0 0 0 1 2 0 2 2 0 0 1 1 0 1 0 0 0 0 0 0 0 0 1 0 0 1 0 0 1 1 0 0 1 2 0 2 2 0 0 0 0 0 0 1 1 1 1 2 1 1 1 2 0 1 2 0 2 1 2 1 1 1 0 0 2 2 2 0 0 0 0 2 0 0 0 0 2 0 0 1 1 1 2 0 2 2 0 2 1 1 2 2 0 0 0 0 2 1 1 0 0 0 0 0 0 0 0 1 0 0 0 0 0 0 0 1 0 1 0 0 0 0 0 0 1 0 0 2 2 1 0 0 2 0 0 2 0 0 0 2 0 2 0 0 2 0 1 0 2 2 0 0 0 1 1 1 0 0 0 0 1 1 0 1 2 0 0 0 1 1 1 2 1 1 1 0 1 0 0 0 0 0 1 1 1 2 0 1 0 0 2 0 0 2 0 1 0 1 1 1 2 0 1 1 2 2 0 0 2 1 2 0 0 0 2 1 1 0 0 1 0 1 0 1 1 0 0 0 0 0 0 0 1 2 0 1 0 0 0 0 1 1 0 0 1 1 0 0 0 1 1 0 1 1 0 0 2 0 0 0 2 0 0 0 0 0 2 0 1
34 1 1 1 0 0 1 1 1 1 0 0 1 1 0 0 1 0 0 0 0 0 0 0 0 0 1 0 2 2 1 1 0 1 2 1 1 1 1 0 0 0 0 0 2 0 0 0 1 0 0 0 1 0 0 1 0 1 1 0 0 0 1 1 0 0 0 0 0 0 0 0 2 2 1 2 2 2 2 0 2 2 1 1 1 0 0 1 1 2 1 1 2 1 0 0 0 2 2 2 2 0 1 0 1 1 2 0 0 2 0 1 1 2 2 2 2 0 1 0 1 0 1 1 0 1 1 2 2 2 1 1 0 0 0 0 0 1 0 0 2 1 0 0 0 2 0 1 0 1 1 0 0 0 0 0 0 1 0 0 0 0 0 1 1 2 0 0 1 2 1 1 2 1 0 2 1 1 0 0 1 1 1 2 1 0 1 0 0 0 0 0 1 2 1 0 0 0 0 0 0 0 0 1 1 2 1 0 1 0 0 0 1 0 0 0 0 1 0 1 0 0 0 2 0 0 0 0 0 0 1 1 0 0 0 0 0 2 1 0 0 1 2 1 1 1 1 0 0 0 0 0 2 0 0 0 2 2 0 1 1 1 0 0 0 0 1 0 2 0 0 2 1 2 0 0 0 1 1 1 1 0 1 1 0 1 1 0 0 1 0 2 0 2 2 0 1 1 0 2 1 1 2 0 0 0 0 0 1 0 0 1 0 0 2 0 2 0 1 0 1 1 1 1 2 0 1 1 1 0 0 1 0 0 0 0 0 1 1 0 1 1 2 2 1 0 1 1 1 1 0 0 2 1 0 1 1 0 0 2 0 0 2 0 2 0 2 2 2 0 2 2 1 2 0 0 0 1 1 0 1 1 0 1 0 1 0 1 1 0 1 1 2 1 2 0 2 1 1 1 1 1 0 2 1 0 0 0 1 2 0 0 1 1 1 1 0 0 0 0 0 0 2 1 1 2 1 1 1 0 0 1 0 0 0 0 0 1 0 1 1 0 1 1 1 1 0 0 0 0 0 1 1 2 1 1 1 2 0 1 0 0 1 1 1 1 0 1 0 1 0 1 1 1 1 1 0 0 0 2 1 1 1 0 0 0 0 1 2 1 0 1 0 0 0 0 0 1 1 1 0 1 2 0 2 1 0 2 0 0 0 0 1 1 0 1 1 2 0 1 1 2 1 1 0 1 0 0 1 1 1 0 0 0 0 1 2 0 1 1 1 1 0 0 0 0 0 1 1 1 0 0 1 0 1 1 0 0 1 0 0 0 1 1 0 1 1 2 1 0 0 1 0 0 0 0 1 1 1 0 2 0 1 0 0 0 1 1 1 0 1 0 1 1 0 0 0 0 1 0 0 1 1 0 1 1 1 0 0 1 0 0 0 2 0 1 0 0 0 0 0 0 0 0 0 1 0 0 0 0 1 1 2 0 0 1 1 1 1 0 0 2 1 1 2 0 1 0 1 0 1 2 0 1 0 2 1 0 2 0 0 0 1 1 1 1 1 2 0 1 1 1 0 1 1 1 1 1 2 0 0 1 0 0 2 2 2 1 1 0 2 0 0 0 0 0 1 2 0 2 1 1 0 2 1 2 1 2 0 0 0 0 0 0 0 0 0 1 1 0 0 0 0 0 0 1 1 0 0 0 0 0 0 0 2 0 1 2 0 2 2 0 0 1 1 0 1 0 0 0 0 0 0 0 0 2 1 0 0 0 0 1 1 0 0 1 1 2 0 0 0 0 0 0 0 0 0 1 1 1 2 2 1 1 2 0 1 1 0 1 0 1 1 1 1 0 0 1 0 1 0 1 0 0 2 0 1 0 0 2 0 0 2 0 2 2 0 0 2 1 1 2 1 2 2 0 0 0 0 2 1 1 0 1 1 2 0 0 0 0 0 0 1 0 0 0 1 0 0 1 2 0 1 0 1 0 1 0 1 1 0 1 0 0 0 0 1 0 1 0 0 0 2 1 2 2 0 1 1 2 2 0 1 0 0 1 1 1 1 0 0 0 0 1 1 1 1 2 0 0 0 2 2 2 2 2 0 1 0 1 0 0 0 0 1 1 1 0 1 0 0 0 0 2 1 2 1 0 0 0 2 2 1 2 0 0 0 2 2 0 1 1 1 0 1 1 0 0 0 0 2 0 1 0 0 1 2 2 0 2 0 0 1 0 0 0 2 0 1 0 0 0 1 0 0 0 1 2 2 0 0 0 1 1 0 0 0 0 0 2 0 0 0 1 0 0 1 1 1 0 0 1
35 1 0 2 0 0 2 0 0 1 0 1 0 2 0 0 1 1 1 0 1 0 0 0 0 0 1 0 1 2 0 1 1 2 0 0 2 2 0 0 0 0 1 0 2 0 1 0 2 0 0 0 0 0 0 1 0 1 2 0 0 1 1 1 0 1 0 0 0 1 1 1 2 2 2 2 0 1 1 0 0 2 0 1 2 0 1 2 2 2 1 2 0 2 1 0 1 0 0 1 0 1 0 2 0 0 2 1 1 1 1 2 0 1 0 1 0 0 0 0 2 0 2 1 0 0 1 0 2 1 0 0 0 0 0 0 0 0 0 0 1 2 0 0 0 0 0 0 0 0 0 0 0 2 1 0 0 2 0 0 1 2 0 2 0 1 2 2 0 1 1 0 1 1 0 1 0 0 0 0 0 0 1 2 2 1 1 1 0 0 0 1 0 0 2 2 0 0 0 1 1 1 1 2 2 1 2 0 2 0 0 1 1 0 0 1 0 1 1 0 1 1 0 2 0 1 1 1 0 0 0 0 0 0 0 0 0 2 2 1 0 0 2 0 0 0 0 0 0 0 0 0 1 0 0 0 1 2 0 2 2 2 0 0 0 0 0 0 2 0 0 0 0 2 0 1 0 1 1 1 1 2 2 2 0 2 2 1 0 2 1 0 0 2 2 0 2 0 0 1 1 0 2 0 0 0 1 2 0 0 0 1 0 1 2 1 2 1 0 1 0 0 2 1 1 0 0 2 2 0 0 1 0 0 0 0 0 1 1 0 1 1 1 2 1 0 0 1 2 1 1 0 1 0 0 0 0 1 1 1 0 0 0 0 0 0 1 1 1 0 2 2 0 2 0 0 0 1 0 0 0 2 0 0 2 1 0 0 0 1 0 0 1 0 1 1 0 0 0 0 0 0 0 2 1 0 0 1 0 1 0 1 1 1 0 0 0 0 1 0 0 0 0 0 1 1 1 0 1 0 1 1 0 0 0 0 0 1 0 0 1 0 1 1 1 1 0 0 0 0 0 2 1 1 1 0 1 2 1 2 2 1 1 1 1 2 0 2 0 0 0 0 1 2 1 0 1 1 0 1 0 1 0 0 0 1 0 2 2 2 0 2 0 1 1 0 2 0 1 1 0 1 1 1 1 1 1 1 0 0 0 0 0 0 1 1 0 2 0 1 1 2 1 1 0 0 1 0 2 1 1 0 0 0 0 1 1 1 0 1 0 1 0 1 1 0 0 0 0 2 1 0 0 0 2 0 1 0 1 1 0 0 2 0 1 1 1 1 0 0 0 1 0 0 0 0 2 2 1 0 1 0 0 0 0 0 0 0 0 0 1 0 1 0 1 0 0 1 1 0 0 1 0 1 1 0 0 0 1 2 0 0 0 0 0 0 1 1 0 0 0 0 0 0 0 2 2 0 0 0 0 0 0 0 0 1 0 0 0 0 0 0 0 1 1 0 2 0 0 0 0 2 0 1 0 2 1 0 2 0 0 0 1 0 0 2 0 1 0 1 0 1 0 0 0 1 1 1 1 1 0 1 0 0 2 1 2 2 1 1 1 0 0 1 1 0 1 2 0 1 1 1 0 1 1 1 1 2 0 0 1 0 0 0 0 0 0 2 1 1 0 0 0 0 1 0 1 0 0 0 2 2 1 0 1 1 1 1 0 1 1 0 0 0 0 1 1 0 0 0 0 0 0 0 0 0 0 0 0 0 0 2 1 0 0 1 2 1 1 1 2 0 0 0 2 2 0 2 0 1 0 1 0 0 2 1 0 2 0 2 0 1 1 1 0 0 0 1 0 2 0 2 1 1 0 0 1 0 0 2 0 0 2 0 2 2 0 0 2 2 1 2 1 1 1 0 0 0 0 2 2 2 0 0 0 1 1 1 1 0 1 0 1 0 0 0 1 0 2 0 0 0 0 0 0 0 0 0 1 1 2 2 0 0 1 0 1 2 2 0 1 1 0 0 1 0 0 0 1 0 0 0 2 0 0 0 1 1 1 0 0 0 0 1 1 1 1 2 0 0 0 2 1 1 0 2 0 1 0 0 0 0 0 0 2 1 1 1 2 1 0 1 0 1 0 2 1 1 0 0 2 2 0 1 1 0 0 0 1 0 0 0 0 0 0 0 0 0 0 0 2 0 1 0 2 0 1 1 0 0 0 0 0 0 2 2 2 1 2 0 1 0 0 0 0 0 0 1 1 0 0 0 0 0 0 0 0 0 0 0 0 0 0 2 1 0 0 0 0 0 0 0
36 1 1 1 0 0 0 2 2 0 0 0 0 1 0 0 0 0 1 2 2 0 0 0 0 0 2 0 2 0 0 2 0 2 1 1 2 1 0 0 0 0 2 0 2 0 2 0 2 0 0 0 2 0 0 2 0 1 2 0 1 2 1 1 1 0 1 0 0 0 0 1 2 2 1 2 2 2 2 1 1 2 0 0 1 0 0 1 2 2 0 1 0 2 0 1 0 2 1 2 0 0 0 1 0 0 2 0 0 2 2 2 2 2 1 2 1 1 1 0 1 2 1 0 1 0 1 1 2 2 0 0 0 0 0 0 0 0 0 0 1 1 0 0 1 1 1 0 0 0 0 0 0 1 0 0 0 0 1 1 1 0 0 2 1 1 1 0 1 2 0 0 1 1 1 0 0 0 0 0 0 0 0 2 1 0 1 1 0 0 0 1 1 1 1 0 1 0 0 0 0 0 0 2 2 2 2 1 1 0 0 0 2 0 0 0 0 0 2 0 2 2 0 2 0 0 0 0 0 0 1 1 1 1 0 0 0 2 2 1 0 1 2 1 0 0 0 0 1 1 1 1 1 1 1 0 0 2 1 2 0 0 0 0 0 0 2 0 2 0 0 0 2 2 1 1 0 0 0 0 0 1 1 1 1 0 1 2 0 2 0 0 0 2 2 0 2 1 0 2 0 1 2 0 0 0 0 1 0 1 0 2 0 0 2 1 2 0 0 0 1 1 0 0 2 0 1 1 1 1 0 2 0 1 1 1 0 1 1 2 0 2 1 1 0 0 1 1 2 0 1 1 1 0 0 0 0 0 0 0 1 1 2 0 2 1 0 2 2 2 0 0 0 2 0 1 0 0 0 0 1 0 0 0 1 0 0 0 0 1 0 0 1 0 1 1 1 2 0 0 0 0 0 2 2 0 0 0 0 1 1 1 1 1 0 1 1 2 0 0 0 2 0 1 0 0 0 0 1 1 0 1 0 0 0 1 0 1 0 0 2 0 2 0 1 1 0 0 1 2 0 0 1 1 1 1 1 2 2 0 0 0 1 2 1 2 0 2 0 1 1 2 0 2 1 0 1 0 0 1 0 2 1 1 0 1 0 2 2 1 2 2 0 1 1 0 1 0 1 0 1 0 2 0 2 0 0 0 1 1 0 0 1 1 1 0 0 1 0 1 1 2 2 2 0 1 1 1 1 2 0 1 0 0 0 1 2 1 0 1 0 0 0 0 0 1 1 1 1 2 0 0 1 0 1 1 0 0 0 0 0 1 0 1 0 0 0 1 1 0 1 1 0 0 0 0 0 2 1 1 2 0 0 0 1 0 1 1 1 0 0 1 1 1 0 1 0 1 1 0 1 0 0 1 2 0 2 2 0 2 1 0 0 0 0 0 0 1 0 1 1 1 0 1 1 0 1 2 0 0 1 1 0 1 0 0 0 1 1 0 0 0 0 2 2 0 2 0 1 1 1 1 0 0 1 1 2 1 1 0 0 0 1 1 1 1 1 0 0 0 0 1 0 0 1 0 2 0 2 2 1 1 0 0 1 0 1 2 1 0 2 0 0 1 0 0 0 2 0 1 1 1 0 0 0 0 0 2 0 0 1 0 0 0 0 0 0 0 0 0 0 0 0 0 0 1 1 0 1 1 2 2 0 0 1 0 1 0 0 0 0 0 1 0 2 0 2 1 1 1 0 1 0 1 0 2 2 0 1 0 0 0 2 1 0 0 2 0 2 2 1 1 1 0 0 0 1 2 0 2 2 2 0 0 1 2 0 2 1 2 0 1 2 2 0 0 0 1 0 2 0 2 0 0 2 1 1 0 1 2 0 0 2 0 1 1 0 0 2 0 2 2 0 1 1 0 0 0 1 2 1 0 0 0 0 2 2 0 0 1 0 0 0 0 0 0 0 0 0 1 1 0 1 0 1 0 1 0 1 1 0 0 0 0 1 0 0 1 2 0 0 0 0 0 0 0 0 1 0 1 0 1 1 0 0 1 1 2 0 0 2 0 1 2 1 0 2 2 0 0 0 0 2 2 2 0 1 0 2 1 1 0 0 0 0 2 2 2 2 2 0 2 0 1 0 2 1 2 0 1 2 2 1 2 0 1 1 1 2 0 0 1 0 1 0 0 0 0 0 0 1 0 0 0 1 0 2 2 0 1 0 0 1 0 1 0 2 0 2 0 1 0 0 0 0 2 2 0 0 0 0 0 1 1 0 0 0 0 0 1 0 0 0 0 0 0 0 0 0 1 1 1
37 1 1 1 0 0 1 1 1 1 0 0 1 1 0 0 0 1 1 1 2 0 0 0 0 0 0 0 1 1 1 1 2 2 0 0 0 1 0 0 0 0 0 1 2 0 0 0 0 0 0 0 0 1 1 2 0 2 2 1 0 0 1 0 0 0 0 0 0 0 0 1 2 2 1 2 2 2 2 0 2 2 1 1 1 0 0 1 1 1 1 0 2 1 0 0 0 2 2 2 2 0 0 1 1 1 2 0 1 1 0 1 1 1 1 2 1 0 1 0 1 0 1 1 0 1 1 0 2 2 0 0 0 0 1 0 0 0 0 0 0 2 0 0 0 2 0 0 0 0 1 0 1 0 0 1 1 0 1 1 1 0 1 1 0 1 1 1 1 1 1 1 0 1 0 0 0 1 0 1 1 2 0 1 1 0 0 0 0 0 0 0 1 1 1 0 1 0 0 1 1 1 0 0 0 2 1 1 0 0 0 0 0 1 0 1 0 0 1 1 1 1 0 1 1 1 0 1 0 1 0 0 0 0 0 0 0 2 2 1 0 0 2 2 0 0 0 0 1 1 0 0 0 1 1 0 2 1 0 0 0 0 0 0 0 0 0 0 0 0 1 2 0 2 0 0 0 1 2 1 1 0 0 1 0 0 0 1 1 2 0 1 0 2 1 0 1 0 1 2 1 1 2 2 1 0 0 2 1 0 0 2 0 0 2 0 2 1 0 0 0 0 2 0 1 0 0 0 0 1 0 1 0 1 0 0 0 1 1 0 0 0 2 2 0 0 2 0 1 0 0 0 0 0 0 0 0 0 0 2 0 0 1 0 1 1 0 2 2 1 1 1 0 2 0 0 0 1 0 1 0 1 0 1 0 1 0 0 0 1 0 1 1 0 1 1 2 1 1 1 0 1 1 1 0 0 1 2 0 2 0 1 1 1 1 0 0 0 1 0 0 0 0 1 0 0 0 0 2 1 1 2 1 1 1 0 0 1 0 1 0 0 2 0 2 2 1 0 0 1 0 0 0 2 1 0 1 2 1 1 0 0 0 0 0 0 0 2 0 0 1 2 0 2 2 1 1 0 0 1 1 1 2 0 2 0 1 1 2 0 2 2 1 0 1 0 0 1 1 0 0 1 2 0 1 1 1 2 0 0 0 0 0 1 1 0 0 2 0 0 0 2 0 0 0 0 2 1 0 2 0 2 1 1 1 0 1 1 0 2 0 2 1 0 0 0 0 2 2 0 0 0 0 0 2 0 1 0 1 1 0 0 1 0 0 2 2 2 0 0 0 0 2 0 2 0 2 2 2 1 2 0 1 0 1 0 1 0 0 0 0 0 0 0 1 0 0 0 0 0 0 0 1 0 1 0 1 1 0 2 0 0 0 0 0 0 0 0 0 0 0 0 0 0 0 0 2 1 0 0 1 2 2 0 0 1 1 0 1 0 0 1 0 0 2 0 1 0 1 1 0 2 1 1 1 2 1 0 2 0 0 0 0 0 2 2 1 1 0 2 2 0 1 1 1 0 1 1 2 0 0 0 0 1 2 2 0 1 1 0 2 0 0 2 0 1 1 1 0 1 1 0 0 0 1 1 1 1 0 0 1 0 0 0 0 1 0 2 1 1 0 0 1 0 0 1 1 0 1 1 2 2 0 0 0 1 2 0 0 1 0 0 0 1 1 0 1 1 1 1 0 1 0 1 0 0 0 0 1 0 0 1 0 0 0 1 2 1 1 1 0 1 1 1 0 0 2 1 1 1 1 1 0 0 0 1 0 1 0 2 1 2 0 0 0 0 0 0 0 2 0 1 0 0 1 0 1 0 1 2 0 0 2 0 2 2 0 1 2 0 2 2 1 2 1 0 0 0 0 2 0 0 0 1 1 1 0 0 2 0 1 0 1 0 0 0 0 0 1 0 2 1 0 0 0 0 0 0 0 0 1 1 0 0 1 0 0 0 1 0 0 0 2 1 2 1 0 2 0 1 0 2 2 0 0 0 0 1 1 1 0 0 1 1 2 1 2 2 0 0 0 1 2 1 2 1 1 1 0 0 0 0 0 0 1 1 1 0 1 0 0 0 1 2 1 0 1 2 1 1 2 2 0 2 0 0 0 1 2 0 1 1 1 0 0 0 0 0 0 0 2 0 1 0 0 1 2 2 1 0 1 0 0 1 1 0 1 0 0 0 1 0 0 0 0 0 1 1 1 1 1 1 1 1 0 0 0 0 0 1 0 0 1 1 0 0 0 0 0 0 0 0
38 1 1 2 0 0 2 1 1 1 0 1 0 0 0 0 0 1 0 1 1 0 0 0 0 0 1 0 2 2 2 1 1 2 0 0 1 1 1 1 1 0 0 0 1 1 0 0 2 0 0 0 1 1 0 1 1 1 2 0 0 1 1 0 0 0 0 0 0 1 1 1 2 2 1 2 2 1 1 0 2 2 0 0 2 0 0 1 2 2 2 2 0 2 0 0 0 1 0 1 0 0 0 1 1 1 2 1 1 1 0 1 0 1 0 1 0 1 0 0 2 0 1 0 1 0 1 2 2 2 0 0 0 0 1 0 0 0 0 0 0 2 0 0 1 0 0 0 0 0 1 0 0 0 1 1 0 0 0 1 1 0 0 2 2 2 1 1 0 1 1 0 0 2 0 0 0 0 0 0 0 0 1 1 1 0 1 1 0 1 1 1 2 2 0 2 2 0 0 1 1 1 0 1 1 1 1 1 1 1 0 0 1 0 0 1 0 0 1 0 1 1 0 1 1 0 0 2 0 2 1 1 0 0 0 0 0 2 2 2 0 0 1 1 1 1 1 0 0 0 0 0 0 0 0 0 1 1 0 0 0 0 0 0 0 0 0 1 1 1 1 2 1 2 1 2 0 1 2 1 1 1 2 2 0 2 2 0 1 1 0 1 1 2 2 0 1 0 0 1 0 0 2 1 1 0 1 2 0 0 0 2 0 0 1 0 2 0 1 0 1 2 0 0 2 0 1 1 1 0 0 1 0 2 0 2 1 2 0 0 0 0 1 1 0 0 2 0 1 2 0 0 2 2 0 2 2 0 0 1 0 0 2 0 2 1 0 1 1 0 2 2 2 0 0 0 0 0 1 0 0 2 0 1 0 1 0 0 0 0 0 0 0 0 2 0 0 1 0 0 0 0 1 1 0 0 1 0 0 1 1 1 0 0 2 0 0 0 1 0 0 0 2 2 1 1 1 1 2 0 1 0 0 0 0 0 0 0 0 0 2 0 1 1 1 1 1 1 0 1 0 1 2 2 2 2 2 1 1 2 1 0 0 0 0 0 0 2 0 0 0 0 2 1 1 1 0 0 0 1 2 1 0 0 0 0 0 2 2 2 0 2 0 1 0 0 0 0 1 0 0 0 1 1 1 2 2 1 0 0 0 0 1 0 0 1 0 2 0 0 0 2 2 2 1 1 0 0 2 0 2 0 0 2 1 0 1 1 1 1 0 1 0 1 0 0 0 0 0 2 1 0 1 0 1 1 0 0 2 0 2 0 0 0 1 0 0 1 0 0 0 1 0 0 0 0 1 1 1 0 1 0 0 0 1 0 1 1 1 0 0 0 1 0 0 0 1 0 0 0 0 1 1 0 1 0 0 1 0 1 0 0 0 0 0 0 0 1 0 0 0 0 0 0 0 0 1 1 0 0 0 0 0 1 1 0 1 0 0 0 0 0 1 1 2 0 2 0 1 1 1 1 0 0 0 0 2 0 1 0 0 0 0 0 1 2 2 1 0 1 1 0 0 0 1 0 2 0 1 1 1 1 1 1 1 1 1 1 1 1 1 0 0 1 1 0 1 2 0 2 1 1 0 1 1 2 1 2 0 0 0 0 0 0 0 0 0 0 0 0 0 0 1 0 0 2 2 0 0 0 0 0 1 0 2 1 1 1 1 2 0 2 0 0 0 0 0 0 1 1 1 1 1 0 0 1 0 0 2 2 0 0 1 0 0 1 1 1 1 1 0 0 0 0 0 0 1 2 0 2 0 0 0 0 1 2 0 2 1 2 0 0 1 1 1 0 0 0 0 0 1 0 0 0 2 0 2 2 0 0 0 0 1 0 2 1 0 0 1 0 1 1 1 2 2 0 0 0 1 2 1 0 2 0 0 0 1 0 0 1 0 0 0 0 0 0 0 0 0 1 1 0 2 0 1 0 1 1 0 1 0 0 0 0 0 0 0 0 2 0 0 0 1 0 2 0 0 1 0 2 1 0 2 0 0 0 0 2 0 0 2 0 0 1 2 0 2 1 0 1 1 1 1 1 1 1 1 1 0 0 0 0 1 0 2 1 1 0 2 1 0 1 0 0 1 0 0 1 1 0 2 2 0 2 0 0 0 1 1 1 0 1 1 2 0 1 0 0 0 0 1 0 1 0 1 0 1 2 0 0 0 0 0 0 2 0 0 0 1 0 1 0 0 0 0 2 2 1 1 0 0 0 0 1 0 0 0 0 0 1 0 0 0 2 1 1 0 0 0 1 0 1
39 0 1 1 0 0 2 1 2 0 0 1 0 0 0 0 0 1 0 2 2 0 1 0 0 0 1 0 2 2 1 2 0 2 0 0 2 0 1 1 1 0 0 1 2 0 1 0 2 0 0 0 0 2 0 1 0 0 1 0 1 0 1 1 0 2 0 0 0 0 0 0 2 2 1 2 2 1 2 0 1 1 0 0 1 0 0 0 1 2 0 0 1 2 0 0 0 1 1 1 1 0 0 1 0 1 1 1 1 1 1 2 2 2 2 2 2 1 1 0 1 0 2 0 0 0 2 1 2 2 0 0 0 1 0 0 0 0 0 0 0 2 0 0 1 0 0 0 0 1 1 0 0 1 0 0 0 1 0 1 2 2 1 2 1 2 1 2 1 2 0 1 0 2 0 0 0 0 0 0 0 0 1 2 2 0 2 1 1 0 2 0 0 0 2 2 0 0 0 0 0 0 0 2 2 0 2 0 0 0 0 0 1 0 0 0 0 1 1 0 0 0 0 2 0 1 1 0 0 0 0 0 1 1 0 0 0 2 2 1 0 0 2 2 0 0 0 0 1 1 0 0 1 0 0 1 0 1 0 0 0 0 0 0 0 0 1 0 0 0 0 2 0 0 0 1 1 1 1 0 0 1 2 2 0 2 2 2 0 2 0 1 1 1 2 0 0 1 1 1 0 0 2 0 0 0 0 2 0 0 0 1 0 1 1 0 1 2 1 0 2 2 0 0 2 0 1 0 0 1 0 1 1 2 0 0 0 2 0 1 1 1 1 0 1 0 1 0 0 2 0 0 0 0 0 0 0 0 0 1 0 0 1 0 1 0 1 2 2 0 1 2 0 2 0 0 0 0 0 0 1 0 0 2 0 0 0 0 0 0 0 1 0 2 2 0 1 0 1 1 1 1 0 1 0 1 0 1 1 1 1 1 0 0 2 0 0 0 1 0 0 0 0 2 2 2 2 0 0 0 0 0 0 0 0 0 0 1 0 0 2 0 0 2 2 2 0 1 1 2 0 1 0 1 2 0 1 2 1 2 1 0 0 0 1 1 0 2 0 0 1 1 1 1 1 1 0 0 0 0 1 1 0 0 0 0 0 1 1 1 0 1 0 1 1 0 0 1 1 0 1 1 1 1 1 1 1 1 0 0 0 2 0 1 1 0 0 2 0 1 1 2 2 2 1 1 0 2 0 2 0 2 0 0 1 0 1 0 0 0 0 2 0 1 1 0 0 1 1 1 0 0 2 0 1 1 1 2 0 0 0 0 0 0 0 0 0 2 1 0 0 1 1 0 0 0 2 2 2 1 2 0 0 0 1 1 1 0 0 0 1 1 0 0 2 0 0 0 0 0 0 0 0 0 1 0 0 1 0 0 0 0 0 0 0 0 0 0 0 0 0 0 0 1 1 1 1 0 0 0 1 1 0 0 0 1 1 1 0 0 0 1 0 1 2 0 2 0 1 1 0 2 1 0 1 2 2 1 1 0 0 0 1 1 0 1 1 0 0 0 0 2 0 0 1 0 2 2 2 0 0 0 1 0 1 2 1 1 1 0 2 0 0 1 0 0 2 2 0 1 1 0 0 1 0 1 1 2 0 0 1 0 0 0 0 0 0 0 0 0 0 1 0 1 0 0 1 0 2 2 2 2 0 0 0 0 0 0 0 1 0 1 0 0 0 0 0 0 1 1 0 0 0 0 0 1 0 0 1 1 0 1 1 1 0 1 2 1 1 1 1 0 1 0 0 0 1 0 1 1 0 1 0 0 1 2 0 2 0 2 1 2 2 2 0 0 1 2 1 2 0 1 0 0 2 0 2 0 0 2 0 0 2 0 2 2 0 0 2 0 1 2 1 2 1 0 0 0 0 2 0 0 0 0 0 1 1 0 0 0 0 0 1 1 0 0 1 1 0 0 2 0 1 0 0 0 0 0 2 2 0 2 1 0 0 0 1 1 1 0 0 0 2 1 2 2 0 1 2 2 2 0 2 0 0 0 0 1 0 0 0 0 1 1 1 0 2 1 0 0 0 2 2 2 2 0 1 0 0 1 0 0 0 0 1 1 2 1 2 1 0 1 0 1 1 2 2 2 1 0 2 1 1 1 1 1 1 1 1 1 0 1 1 1 1 1 1 1 0 0 1 0 1 0 0 0 1 2 1 1 1 0 1 1 1 1 1 0 1 0 0 1 0 0 0 0 0 1 1 1 0 0 0 0 0 0 0 0 0 2 0 0 1 2 0 0 0 0 0 0 0 0
40 0 1 1 0 0 0 1 1 1 0 1 1 1 0 0 0 0 0 0 1 0 0 0 0 0 0 0 1 1 1 0 1 2 0 1 2 1 1 0 1 0 0 0 0 1 1 1 1 0 0 0 1 1 0 1 1 0 1 0 2 0 1 0 0 2 0 1 0 0 0 1 1 1 1 1 1 0 2 0 0 1 1 1 1 0 0 0 2 2 0 2 1 2 0 0 0 0 0 2 0 0 0 1 1 1 2 0 2 0 0 2 0 1 0 1 0 0 0 0 2 0 2 2 0 1 0 1 2 2 0 0 1 1 0 1 0 0 0 0 1 2 0 0 2 2 1 0 0 0 0 0 0 0 0 1 1 1 0 0 2 1 0 2 0 2 0 1 1 2 0 1 0 2 0 1 0 1 0 1 1 1 0 2 1 0 1 0 0 0 0 1 1 1 1 2 2 0 0 2 2 2 0 2 2 0 2 0 2 0 0 0 1 0 0 0 0 0 1 1 0 0 0 1 1 0 0 1 0 1 1 1 0 0 0 0 0 2 2 2 0 0 2 1 0 1 1 0 0 0 0 0 1 1 1 0 0 2 1 1 0 0 0 0 0 0 1 0 0 0 1 1 0 0 0 1 0 1 2 2 2 0 2 2 0 2 2 0 0 1 0 0 0 2 2 0 1 1 0 2 0 2 1 0 0 0 0 1 0 0 0 1 0 0 0 0 1 0 1 0 1 1 1 0 1 0 1 2 0 1 0 2 0 1 0 0 0 2 0 2 0 1 2 1 1 0 0 1 1 2 0 0 1 0 0 0 0 0 0 2 0 0 2 0 0 1 0 2 2 1 1 1 1 2 1 1 0 1 0 0 0 1 0 1 0 0 0 0 0 0 0 1 1 0 0 2 0 0 0 0 0 0 0 1 0 0 0 0 0 1 0 2 2 2 0 0 1 0 1 0 0 0 0 2 0 2 1 0 1 0 2 0 0 0 0 1 0 0 0 1 1 0 0 2 1 1 0 0 0 0 0 1 0 1 1 0 1 2 1 1 0 0 0 0 0 1 0 2 0 0 1 1 1 2 1 0 1 0 0 1 2 1 0 0 0 1 0 1 2 2 1 1 1 2 0 0 0 1 1 0 1 0 1 1 2 2 2 0 1 0 1 0 1 0 0 2 0 1 0 2 2 1 2 2 2 0 0 0 1 1 1 1 0 1 0 0 1 1 0 1 0 1 0 0 0 0 0 2 2 0 0 0 0 0 2 1 1 0 0 0 0 0 1 0 0 1 1 0 0 1 0 0 2 0 1 0 2 2 2 2 2 0 1 0 1 1 1 2 2 2 1 0 0 1 0 0 0 0 0 0 0 2 0 0 2 0 2 0 0 0 1 0 0 0 0 0 0 0 0 0 0 0 0 1 1 1 1 0 0 0 1 1 0 0 0 2 0 1 1 0 0 1 0 1 1 0 2 0 1 1 0 1 1 0 0 1 2 0 0 0 0 0 0 0 0 0 0 1 0 0 0 1 0 0 1 0 2 0 1 1 0 0 0 0 2 2 1 1 0 0 2 0 0 2 1 0 2 2 0 1 0 1 0 1 1 2 2 2 0 0 0 0 0 0 0 1 0 0 0 0 0 0 0 0 0 0 0 0 0 1 1 1 0 0 0 0 1 1 0 2 1 2 1 0 0 0 0 0 0 0 0 0 0 0 1 1 0 0 1 1 0 1 1 0 0 1 2 0 0 0 0 1 1 1 0 0 1 1 1 2 0 0 0 0 2 0 0 2 0 2 0 2 2 2 1 0 0 1 0 1 0 2 0 0 2 0 1 1 0 1 1 1 0 1 1 1 0 1 2 0 1 2 1 1 0 0 0 0 0 1 0 0 2 1 1 0 0 1 1 0 1 0 1 0 1 1 0 0 1 0 1 0 0 0 0 0 0 0 0 0 0 1 0 0 1 0 2 1 2 0 1 0 2 1 2 2 1 0 1 1 1 0 2 1 0 1 0 1 1 0 0 0 2 1 1 0 2 2 0 0 0 0 1 1 1 2 0 1 0 2 0 0 0 0 1 1 2 0 1 0 0 0 0 0 0 2 2 1 1 1 1 1 0 1 1 1 1 0 1 1 0 1 2 2 0 1 0 0 0 1 0 0 1 0 0 0 1 0 0 0 0 0 0 1 1 0 1 0 0 0 1 0 0 0 0 0 2 2 2 0 0 0 0 0 0 0 0 0 0 2 0 0 0 1 0 0 0 1 2 0 1 0
41 1 1 1 0 0 1 2 2 1 0 0 0 1 0 0 0 2 1 2 2 1 1 1 0 0 1 1 1 2 2 0 1 1 2 0 2 2 0 0 0 0 2 0 2 0 0 0 1 1 1 0 0 1 0 2 0 0 0 2 0 0 1 0 0 1 0 0 0 0 0 2 2 2 1 2 2 2 2 1 1 2 0 0 1 0 0 0 2 2 0 1 0 0 0 0 0 1 0 2 1 0 1 1 0 0 2 0 0 2 1 1 1 2 1 2 1 0 1 0 1 0 2 1 0 0 1 0 1 1 0 0 0 0 1 0 0 0 0 0 0 2 0 0 1 2 0 0 0 0 0 0 1 0 2 0 0 2 0 0 1 1 0 2 0 2 1 0 0 1 1 0 0 2 0 1 1 0 0 0 0 0 1 2 2 0 1 2 1 0 2 0 1 1 1 0 1 0 0 1 1 1 1 1 1 1 1 0 1 1 0 0 1 0 0 0 0 0 2 0 0 0 0 2 0 2 2 1 1 0 0 1 0 0 0 0 0 2 2 1 0 0 1 2 0 0 0 0 0 0 0 0 1 0 0 0 0 2 0 1 1 1 0 0 0 0 0 0 0 0 1 1 1 1 1 1 0 0 0 0 0 0 2 1 1 0 1 2 0 2 0 0 0 2 2 1 0 0 0 2 0 0 2 1 1 1 0 1 0 0 0 1 0 0 1 0 1 0 0 0 1 1 1 2 0 0 1 0 0 0 0 0 0 1 0 0 0 2 0 1 1 1 2 1 0 0 1 0 0 0 1 0 0 0 0 0 1 0 0 1 0 0 1 0 1 1 0 1 1 1 1 1 0 2 0 0 0 0 1 0 0 2 0 0 0 1 0 0 0 0 1 1 2 0 2 0 2 2 1 1 1 1 1 2 0 0 1 0 0 2 0 0 1 1 0 1 1 0 0 0 0 0 0 2 1 1 0 0 2 2 0 0 2 2 2 1 0 1 0 2 1 0 2 0 2 2 1 0 0 0 0 1 1 1 1 1 1 2 2 2 1 0 0 0 0 0 2 2 0 0 0 0 2 1 2 0 2 0 0 1 1 1 2 1 1 0 1 1 2 0 2 2 0 1 0 0 1 0 1 1 1 0 2 0 2 0 0 1 0 0 0 0 0 1 0 0 0 2 0 1 1 2 2 2 0 1 1 0 0 2 1 0 0 0 0 1 2 1 1 1 0 1 0 1 1 0 0 1 1 1 0 0 0 0 2 0 1 0 0 0 0 1 1 0 0 1 0 1 0 0 0 0 0 0 0 0 2 1 1 1 2 0 0 0 1 1 1 1 0 0 1 1 1 1 0 0 0 0 0 0 0 2 1 0 1 0 1 2 0 0 0 1 0 1 0 0 0 0 0 0 0 0 0 1 1 1 0 1 0 0 0 0 0 0 0 0 2 0 0 0 1 1 0 0 2 0 2 1 0 0 0 2 0 1 0 2 1 0 2 1 1 1 2 0 1 2 2 0 2 0 0 0 0 1 1 0 2 0 0 2 1 1 0 1 2 2 1 0 2 0 2 0 0 1 0 1 2 2 0 2 2 0 0 1 2 2 1 1 0 0 1 0 0 1 0 0 0 0 0 0 0 0 1 0 0 1 1 0 1 1 0 1 0 0 0 0 1 1 0 1 1 0 0 0 0 0 0 0 0 0 0 0 0 1 0 0 0 0 1 0 0 0 2 1 0 0 2 0 1 1 0 1 0 0 1 1 1 1 0 2 0 0 0 0 1 2 0 1 0 1 0 1 2 2 0 0 0 0 0 0 1 0 0 0 2 0 1 0 0 2 1 1 1 0 2 1 1 1 2 0 1 2 0 2 2 0 0 0 0 2 1 1 0 0 0 0 0 0 1 0 1 1 0 0 0 0 0 0 0 0 2 0 0 0 0 0 0 0 0 0 0 0 0 0 0 2 0 1 1 0 0 0 1 0 2 0 0 0 2 2 2 0 1 1 1 2 0 2 1 1 0 0 1 1 1 0 2 2 0 0 0 0 0 0 2 2 0 0 0 1 0 0 0 0 0 2 2 0 2 0 0 0 1 1 1 0 0 1 0 0 2 2 0 0 0 0 0 0 1 1 0 2 1 1 1 1 0 0 0 0 2 0 0 0 2 0 2 1 0 1 0 1 0 0 0 2 2 0 0 0 0 0 1 0 0 0 1 1 1 0 0 0 0 0 0 0 0 0 0 0 0 0 0 2 0 0 0 0 0 0 0 0
42 1 1 1 0 0 0 0 0 2 0 0 1 1 0 0 0 1 0 1 1 0 0 0 0 0 0 1 2 2 1 0 0 0 1 1 2 2 0 0 0 0 0 0 1 0 0 1 0 0 0 0 0 0 0 1 1 1 1 0 0 1 0 0 0 0 0 0 0 1 2 0 2 2 1 2 2 1 1 1 1 2 1 1 1 0 0 1 2 2 1 0 0 1 0 0 0 2 1 2 0 0 1 1 0 0 2 1 1 1 1 2 0 2 1 2 1 0 0 0 1 1 2 1 0 1 1 0 2 1 0 0 0 0 0 0 0 0 0 0 1 1 0 0 0 0 0 0 0 0 1 0 0 0 0 0 0 1 0 0 1 1 1 2 0 2 0 1 0 1 1 1 1 0 1 0 0 1 0 1 1 1 1 1 1 0 1 1 0 0 1 1 0 0 1 2 0 0 0 0 0 0 1 1 1 1 2 1 0 0 0 0 1 0 0 1 1 0 1 0 1 1 0 2 0 0 0 2 0 2 0 0 0 0 0 0 0 2 2 1 0 0 0 1 0 0 0 0 0 0 0 0 1 0 0 0 0 2 0 0 0 0 0 0 0 0 0 1 1 0 0 1 1 2 1 0 0 1 2 1 1 0 2 1 0 1 1 2 0 2 0 0 0 2 2 0 1 1 1 2 1 0 1 0 0 0 0 2 0 0 0 2 0 0 0 0 2 0 0 0 1 1 2 0 2 0 1 0 0 1 0 0 0 0 0 0 0 1 1 1 1 1 2 1 1 0 0 0 0 0 0 2 2 1 0 1 1 1 0 1 0 0 2 0 2 1 0 2 2 2 0 0 0 2 0 0 0 1 0 0 0 2 0 0 1 1 0 0 0 1 0 0 2 0 2 0 1 0 0 0 0 0 1 2 1 1 0 1 0 1 1 0 1 1 0 0 1 0 0 0 0 0 1 1 2 2 0 0 1 0 2 0 0 1 1 0 0 0 0 0 0 0 0 2 0 0 0 0 0 0 0 2 1 2 1 1 1 1 1 1 1 0 0 0 1 1 1 2 0 0 1 1 1 2 1 1 0 0 0 2 2 0 2 1 1 0 1 1 2 1 2 1 0 1 0 0 0 0 2 0 0 1 2 0 2 0 0 2 1 0 1 0 0 0 1 1 0 2 0 2 2 2 1 1 0 1 1 1 1 1 0 1 0 1 1 1 2 0 0 2 0 0 0 0 1 0 0 0 0 2 1 0 0 1 2 0 0 1 1 1 0 0 0 1 0 0 0 2 2 1 1 1 1 0 0 0 2 0 0 0 2 0 0 0 1 1 1 1 1 0 1 0 1 1 0 0 0 0 0 0 0 2 0 0 1 0 0 1 0 1 0 0 0 0 0 0 1 1 1 0 0 0 0 1 1 0 1 1 0 0 1 1 0 0 0 1 0 1 0 1 0 2 0 1 1 0 2 0 0 0 0 2 0 1 0 2 1 0 2 1 1 1 0 1 0 1 1 1 0 1 1 0 0 0 0 0 2 1 2 0 1 1 0 2 2 0 2 2 1 2 0 0 0 0 1 0 2 1 0 0 0 0 0 1 0 1 1 1 1 0 1 0 0 0 0 0 0 1 1 0 0 0 1 0 0 1 1 0 0 0 1 1 0 1 1 1 2 0 0 0 0 0 0 1 1 0 1 0 0 0 0 0 0 1 0 1 0 0 1 1 0 0 1 0 0 0 2 1 1 1 1 0 0 1 1 1 2 0 1 1 1 1 0 0 1 1 0 2 1 2 1 1 2 2 2 0 0 1 1 2 0 1 0 0 0 0 2 1 0 1 0 0 1 1 1 1 1 1 1 0 0 1 1 2 2 0 0 0 1 2 2 1 0 1 1 1 1 0 0 1 0 0 1 0 0 0 1 1 0 1 1 0 0 0 0 0 0 0 1 1 0 2 0 0 0 0 0 0 2 0 0 0 1 0 2 1 0 0 1 2 2 0 1 1 1 1 0 2 0 0 0 0 1 2 2 0 2 2 0 0 0 2 1 1 2 2 1 1 1 1 1 0 0 0 2 1 1 1 1 1 0 1 0 1 1 1 0 0 1 0 2 2 0 1 0 0 0 1 1 1 1 0 0 0 0 0 0 0 0 0 1 0 1 0 1 0 1 1 0 1 1 1 0 0 0 0 2 0 2 0 1 0 0 1 1 2 2 0 0 0 0 0 1 2 0 0 0 0 0 2 0 0 1 2 0 0 0 0 0 0 0 0
43 1 1 1 0 0 1 2 2 0 0 0 1 1 0 0 0 0 0 0 0 1 0 1 1 1 0 0 2 2 2 0 1 2 0 0 0 1 1 0 0 0 0 0 1 0 1 0 2 0 0 0 0 0 0 2 0 1 1 1 0 0 0 0 1 0 1 0 0 0 0 0 2 2 0 2 1 2 2 0 2 2 0 0 2 0 0 0 2 2 0 0 2 2 0 0 0 0 0 1 0 0 0 1 1 1 1 0 0 2 0 0 0 2 0 2 0 0 0 0 2 0 2 2 0 0 0 0 0 0 0 0 0 0 1 0 0 1 0 0 2 0 0 0 0 1 0 0 0 0 0 0 1 0 0 1 0 0 0 0 1 1 0 2 0 1 1 1 1 1 1 1 0 2 1 1 0 0 0 0 0 0 0 2 0 0 0 1 0 0 1 0 0 0 2 2 0 0 0 1 0 1 0 2 2 0 2 1 1 0 1 0 1 0 0 0 0 0 2 0 0 0 0 2 0 0 0 1 0 1 0 0 0 0 0 0 0 2 1 1 0 1 0 0 0 2 2 0 0 0 0 0 1 0 0 0 0 1 0 1 1 1 0 0 0 0 0 0 2 1 0 2 0 2 0 0 0 1 2 1 1 0 2 1 1 0 1 1 0 2 1 1 1 2 2 1 0 0 0 1 0 0 2 1 1 0 0 1 0 0 0 2 0 0 0 0 2 0 0 0 1 1 1 0 0 0 0 1 1 0 0 1 0 1 0 0 0 2 0 0 0 0 2 2 1 0 1 0 2 1 0 0 2 0 0 0 0 0 0 1 0 0 2 0 1 1 1 1 1 0 2 2 1 2 1 1 0 0 1 0 1 0 0 0 0 1 0 1 1 0 0 2 1 0 2 0 1 0 0 0 0 0 0 2 1 1 0 0 0 1 1 0 1 1 0 1 0 0 0 0 0 1 1 1 0 1 1 2 2 0 0 1 1 2 2 1 0 1 1 1 1 0 1 0 0 1 0 0 0 1 0 1 0 1 2 0 2 2 2 2 0 0 0 0 0 1 0 1 0 1 0 1 1 2 2 1 1 0 0 1 0 2 0 0 0 0 0 1 2 1 2 1 1 0 1 0 0 1 1 0 2 0 0 2 0 1 1 1 0 0 0 0 1 0 1 1 1 2 0 2 2 2 1 1 0 1 1 1 0 2 1 1 0 0 0 1 1 0 0 0 2 0 0 1 1 0 0 1 1 1 0 0 0 0 2 0 0 0 1 0 0 0 0 0 1 0 0 1 1 0 1 0 0 0 0 0 1 2 2 1 2 0 1 0 0 0 1 0 0 0 0 0 1 1 0 0 0 0 0 0 0 1 0 0 1 0 1 1 0 2 0 0 0 0 0 0 1 0 0 0 0 0 0 1 1 1 1 0 0 0 1 1 0 0 0 1 0 0 0 0 0 1 0 0 0 0 2 0 1 1 0 2 0 2 0 2 1 0 1 0 0 0 1 0 2 2 0 2 0 0 0 1 1 0 0 0 1 0 2 0 1 0 0 0 1 1 2 1 1 1 1 0 0 2 0 1 2 2 0 2 0 2 0 0 0 0 0 1 1 0 2 0 0 0 0 1 1 1 1 0 0 0 0 0 0 0 0 0 1 1 2 2 0 0 0 0 0 1 0 1 1 0 0 0 0 2 2 0 0 0 0 0 0 1 0 0 0 0 1 1 0 0 1 0 0 1 1 0 2 2 1 0 1 0 0 0 1 0 1 0 1 1 0 0 1 1 0 2 1 2 0 1 2 2 1 0 0 2 0 2 0 2 0 0 1 0 0 2 0 0 0 0 1 0 1 2 1 1 2 0 1 2 2 2 2 0 0 0 0 2 1 0 1 0 0 0 0 1 1 0 0 0 1 0 0 0 1 0 0 0 2 0 2 0 2 0 2 0 0 1 0 1 0 0 0 0 0 0 1 0 0 0 1 0 1 0 0 1 0 1 1 0 0 0 0 0 0 2 0 1 0 0 1 2 1 0 2 2 0 0 0 1 1 1 2 1 1 0 1 2 1 0 1 0 1 1 1 1 2 0 0 0 1 1 1 1 2 0 0 0 2 2 0 2 0 0 0 0 2 0 0 0 2 1 0 0 0 1 0 1 1 0 0 0 1 1 2 1 0 1 0 1 1 0 1 0 2 0 1 1 1 0 0 1 1 0 0 2 2 0 0 0 0 0 0 0 0 0 1 2 1 1 0 1 1 0 0 0 0 1 0 0
44 1 1 1 0 0 1 1 1 1 0 0 0 0 0 0 0 0 1 2 2 0 0 1 0 0 0 0 1 2 1 0 0 2 1 1 1 1 0 0 0 1 1 1 2 1 1 0 2 0 0 0 1 1 0 0 0 0 1 0 0 1 0 0 0 0 0 0 0 1 1 0 2 2 1 2 2 0 2 1 0 1 0 0 1 0 0 1 2 2 0 0 1 1 1 0 1 0 0 0 0 0 0 0 1 1 1 2 2 0 0 2 1 1 1 1 1 0 0 0 2 0 2 0 0 0 2 0 2 0 0 0 0 0 1 0 0 0 0 0 0 2 0 0 0 0 0 0 0 1 1 0 1 0 0 1 0 1 0 0 0 1 0 1 1 2 1 0 1 2 0 2 0 0 0 0 0 0 0 0 0 0 1 2 1 0 1 1 0 0 0 1 0 0 2 0 0 0 1 0 0 0 0 1 1 1 1 0 1 0 1 0 1 0 0 1 2 0 1 0 0 1 1 2 0 1 1 1 0 1 0 0 0 0 0 0 1 2 2 1 0 0 2 2 0 0 0 0 0 0 0 0 0 0 0 1 0 1 0 0 0 0 1 1 0 0 0 0 1 0 1 0 1 2 0 0 0 1 2 0 0 1 2 2 1 1 2 1 0 2 0 0 1 2 2 0 0 0 0 1 0 0 2 0 0 0 0 2 0 0 0 1 0 0 1 1 2 0 0 0 0 1 0 0 0 0 0 2 1 0 0 1 0 2 0 0 0 1 1 1 0 0 2 1 1 1 1 0 0 2 0 0 2 1 0 1 1 0 0 2 0 0 1 0 0 0 0 1 1 0 2 2 0 2 1 1 0 1 0 0 0 0 0 2 0 0 0 1 1 0 2 2 0 0 2 0 1 0 1 1 1 1 1 2 0 0 1 1 0 2 0 1 0 0 2 0 0 0 1 0 0 0 1 1 2 2 1 0 1 1 0 1 0 0 0 1 0 1 1 1 1 0 2 0 0 2 0 0 0 1 0 0 2 2 2 2 2 1 0 0 1 0 1 1 1 1 0 1 0 1 1 1 0 2 0 0 0 0 0 0 0 2 2 1 1 0 1 1 2 2 1 1 0 2 0 0 0 1 1 0 0 0 1 1 1 0 0 2 0 0 0 0 1 0 0 1 0 2 0 1 1 2 1 2 1 0 1 1 0 2 0 1 0 0 1 0 1 1 0 0 1 0 0 1 1 0 0 2 2 1 0 1 0 0 2 0 1 0 2 0 1 0 1 1 0 0 0 1 1 1 0 1 2 0 0 0 2 1 1 1 1 0 0 0 1 1 1 2 1 1 0 0 1 0 2 0 0 0 0 0 0 1 1 0 1 0 1 1 0 1 1 0 0 0 0 0 1 1 1 0 0 0 0 2 2 0 0 2 0 0 0 0 0 0 0 0 1 0 0 0 0 1 0 1 1 0 2 0 0 0 0 1 0 1 0 2 1 2 1 0 0 0 1 0 2 2 1 1 0 1 1 1 1 0 0 0 2 2 0 2 0 0 0 0 2 2 0 0 2 0 2 0 0 0 0 0 0 1 0 1 1 0 0 1 0 1 2 1 0 0 0 0 0 0 0 0 0 0 0 0 0 0 0 0 0 0 0 0 0 0 0 0 0 0 0 0 1 1 1 2 0 2 0 0 0 2 2 1 2 1 1 1 0 1 0 2 0 0 0 1 0 0 2 0 0 0 2 1 1 1 1 0 0 1 0 0 0 1 1 1 2 2 0 0 1 1 0 1 0 2 0 2 2 2 1 0 0 0 0 0 0 1 0 0 0 1 1 0 0 2 1 1 0 2 0 2 0 1 2 0 2 1 1 2 2 0 0 0 0 2 1 1 1 1 1 1 0 0 0 0 0 0 2 0 0 0 2 0 0 0 1 0 1 0 0 0 0 1 0 0 1 1 0 0 0 1 1 1 1 0 0 0 1 1 1 1 0 0 0 2 2 0 2 0 0 0 0 1 0 0 2 0 0 1 1 0 2 2 0 0 0 1 2 2 2 1 0 0 0 1 0 0 0 0 1 1 1 1 1 1 0 1 0 1 0 0 1 0 1 1 2 2 0 1 0 0 0 1 2 0 0 1 0 0 0 0 0 0 0 0 2 0 2 0 1 0 0 1 0 0 0 0 0 0 1 1 0 0 1 0 1 0 0 0 0 0 1 2 2 0 0 0 0 1 1 1 2 0 0 1 0 0 0 1 0 0 0 1 1 0 1 1
45 1 2 0 0 0 1 1 1 1 0 0 0 0 0 0 0 2 1 2 2 0 0 0 0 0 1 0 2 2 2 0 0 0 0 1 2 2 0 0 0 0 0 1 2 1 0 0 2 0 0 0 1 0 0 1 0 0 0 2 0 0 1 1 0 0 0 0 0 1 0 1 2 2 1 2 2 1 1 1 0 2 0 1 2 0 0 0 0 2 0 0 1 1 1 0 0 1 1 1 1 1 0 0 1 1 2 0 1 1 0 2 1 2 1 2 1 0 1 0 1 0 1 1 1 0 0 1 1 1 0 0 1 1 1 0 1 0 0 0 1 2 1 0 1 1 0 0 0 1 0 0 0 1 0 0 0 1 0 1 2 0 1 2 1 2 1 0 1 2 0 1 1 0 0 0 0 0 0 1 0 0 0 1 1 1 0 2 1 0 2 1 0 0 0 0 0 0 0 1 1 1 1 0 0 1 2 0 1 2 0 0 2 0 1 2 2 1 0 1 0 0 0 1 0 0 0 1 0 1 0 0 0 0 0 0 0 2 2 2 0 0 2 2 0 0 0 0 0 0 0 0 1 0 0 0 1 2 0 1 1 1 0 0 0 0 1 0 2 1 0 2 1 2 0 0 0 1 1 1 1 0 0 0 0 0 0 2 0 2 0 2 1 2 2 0 0 0 0 0 0 0 2 2 0 1 1 2 1 0 0 2 0 0 0 0 1 1 1 0 1 1 1 1 0 0 0 2 1 0 0 0 0 2 0 0 0 2 0 2 1 1 2 2 1 0 1 1 1 1 1 0 2 1 0 1 1 0 0 0 0 0 2 0 1 0 0 2 2 0 2 2 0 2 0 1 0 1 0 0 0 0 0 2 0 0 0 0 0 1 1 1 0 0 1 1 0 0 0 0 0 0 1 2 1 0 1 1 0 2 0 1 1 1 0 1 1 1 0 0 0 2 1 1 0 0 0 0 1 0 1 0 0 0 0 1 0 1 0 0 1 0 1 0 1 2 0 0 0 1 0 1 0 2 1 0 1 2 0 2 0 0 0 1 0 2 0 2 0 0 1 1 0 2 1 1 0 0 0 0 2 1 0 0 0 1 0 0 1 0 0 0 0 1 0 0 0 1 1 0 1 0 2 0 2 0 1 0 0 0 0 1 1 1 0 1 0 2 0 0 1 2 2 2 1 0 0 0 1 2 0 0 0 0 2 1 2 1 0 0 1 1 0 1 1 0 0 1 1 1 1 0 1 0 2 0 0 1 1 0 1 0 2 0 0 2 1 1 0 1 0 0 1 0 1 0 2 0 0 0 1 0 1 0 0 0 0 1 1 0 0 0 0 0 0 1 0 0 0 0 0 2 0 1 1 0 0 0 0 1 0 0 0 1 0 0 0 0 0 0 0 0 0 1 1 0 1 0 0 0 0 0 0 0 0 0 0 2 0 0 0 1 0 1 2 0 2 0 1 1 0 2 0 0 0 2 2 1 2 0 0 0 0 0 1 2 1 1 0 0 0 1 0 0 0 0 2 1 1 1 0 0 1 0 1 2 0 2 0 1 1 0 0 1 0 1 1 2 0 1 1 1 0 1 0 1 1 2 0 1 1 1 0 2 0 0 0 0 0 0 0 0 0 1 1 0 1 0 0 0 1 2 0 0 0 0 1 0 0 1 0 1 0 0 0 0 0 0 0 0 0 0 0 1 0 0 0 0 0 0 0 0 2 0 0 0 2 0 2 2 1 0 0 1 1 0 2 1 0 2 0 0 0 0 1 2 0 1 1 2 0 1 2 2 1 0 0 0 0 1 0 1 0 0 2 0 1 1 0 1 0 0 1 0 1 1 1 0 1 0 1 1 1 1 1 0 0 0 0 2 1 1 1 0 0 1 1 0 0 0 0 1 2 0 1 1 1 0 0 0 2 0 0 0 0 0 0 0 0 0 1 1 0 0 0 1 0 1 1 0 0 0 1 0 2 0 1 2 1 2 2 0 2 0 0 0 0 1 0 0 1 0 2 1 1 0 2 2 0 0 0 1 0 0 1 2 0 0 1 2 0 0 0 0 1 2 2 0 2 0 0 0 0 1 0 2 1 2 0 0 2 2 0 1 0 1 1 1 1 1 1 1 2 1 0 0 0 1 0 1 1 0 1 0 0 0 1 2 0 1 0 1 0 1 2 0 0 0 0 0 0 0 1 0 0 2 2 0 0 0 0 0 1 2 0 1 1 1 0 2 0 0 0 1 1 0 0 0 0 0 0 0
46 1 2 1 0 0 1 2 2 1 0 0 1 1 0 0 0 2 0 2 2 0 0 0 0 0 2 0 2 2 1 1 0 1 0 0 1 1 0 1 0 1 0 1 2 1 1 0 0 0 0 0 1 0 0 1 0 1 1 0 1 0 1 1 1 0 1 0 0 0 0 2 1 1 0 1 1 1 1 0 1 2 2 2 0 0 0 0 2 2 0 1 0 1 1 0 1 1 1 1 1 0 0 0 1 1 2 1 1 1 0 1 1 1 1 1 1 1 0 0 2 1 2 1 0 0 1 0 2 0 0 0 0 0 0 0 0 0 0 0 0 2 0 0 0 0 0 0 0 1 2 1 0 1 0 0 0 2 0 0 1 1 0 2 0 2 1 0 1 2 0 2 0 2 0 0 0 0 0 0 0 0 0 2 2 0 1 1 0 0 0 2 0 0 2 0 0 0 1 0 0 0 0 0 0 2 2 0 2 0 0 0 2 0 0 1 1 0 1 0 0 0 1 2 0 0 0 2 1 1 0 0 2 1 1 1 0 2 2 2 0 0 2 2 0 0 0 0 1 1 0 0 1 0 0 0 0 2 0 0 0 0 0 0 0 0 0 0 2 1 0 2 2 2 0 1 0 0 1 0 0 0 1 1 0 1 1 1 0 1 0 0 0 2 2 1 1 1 0 1 0 0 1 0 0 0 0 2 1 0 0 1 0 0 1 1 2 1 1 0 2 2 2 0 1 0 1 1 1 0 0 1 1 2 0 0 0 1 0 2 0 1 0 1 1 0 1 1 2 1 1 0 1 1 0 1 1 0 0 1 0 0 2 0 2 0 2 2 2 0 2 2 1 2 1 2 0 1 0 0 0 1 0 1 1 1 0 0 0 1 0 0 0 0 2 0 1 0 1 1 1 1 2 1 0 0 1 0 1 0 0 1 0 0 1 0 1 0 1 0 0 0 0 1 2 1 1 0 0 0 0 0 1 1 1 0 0 0 0 0 2 0 1 1 0 2 0 1 1 2 0 0 1 2 1 0 1 2 0 1 1 0 0 0 0 1 0 2 0 0 0 0 1 2 1 0 1 0 0 2 1 1 1 0 1 0 1 0 1 0 0 1 0 1 1 0 1 0 1 0 1 0 1 1 1 1 1 0 0 0 0 0 0 0 1 1 1 1 0 1 1 1 2 2 1 1 0 0 1 1 1 0 0 0 1 1 2 1 1 1 1 0 0 1 0 0 0 1 1 1 0 0 0 1 2 0 0 0 1 0 1 0 0 1 0 0 0 2 2 2 0 1 1 0 1 0 1 1 1 1 1 0 1 0 0 0 1 2 2 1 0 0 2 0 0 0 0 0 0 0 0 1 1 1 1 1 2 1 0 1 0 0 0 2 2 2 0 0 0 0 0 0 0 0 0 1 2 2 0 0 0 0 0 0 0 1 0 2 0 0 1 0 0 1 2 0 2 1 2 2 0 1 0 1 0 2 1 0 2 1 1 0 0 0 1 2 0 1 1 1 0 1 0 0 0 1 1 1 1 1 0 0 0 1 2 2 1 2 1 0 1 1 0 2 1 0 2 1 0 1 0 1 0 2 0 2 2 2 0 0 0 0 0 0 0 1 0 1 1 0 0 0 1 1 0 1 2 0 0 0 1 1 1 0 1 1 1 0 0 0 0 0 0 0 0 1 1 0 0 0 0 0 1 1 0 2 0 0 1 1 0 1 2 1 0 0 2 0 0 0 1 0 1 0 0 0 1 1 1 1 2 2 0 0 0 1 0 2 0 2 0 2 1 1 0 0 1 1 1 1 0 2 0 0 1 1 1 0 1 2 0 0 1 0 2 1 1 1 2 0 1 2 1 0 0 0 0 0 0 2 0 0 0 0 0 0 0 0 1 1 0 1 1 0 1 0 1 0 1 0 1 0 2 1 1 0 1 1 0 0 1 1 1 0 0 2 0 0 1 0 0 0 0 1 2 1 0 2 0 1 0 2 2 0 1 1 1 2 1 1 0 0 1 1 1 0 2 2 0 0 0 2 1 1 2 1 1 1 0 0 0 0 0 0 0 2 2 1 2 0 0 0 0 2 0 0 1 2 0 2 2 2 1 2 1 0 0 1 1 0 0 1 2 1 0 0 0 0 0 1 1 0 2 0 0 0 0 2 0 2 0 0 0 0 2 0 0 0 0 0 2 0 0 0 0 0 0 2 2 0 0 0 0 0 0 0 0 0 0 1 0 0 0 1 0 0 0 0 1 0 1 1
47 0 1 1 0 0 1 2 2 0 0 1 0 1 0 0 0 1 1 0 0 1 1 1 1 0 0 0 2 2 2 0 1 1 1 0 0 1 0 2 2 0 0 0 0 0 0 0 2 0 0 0 0 0 1 2 0 0 1 0 1 1 2 1 1 1 1 1 0 0 0 0 2 2 1 2 1 1 2 0 0 1 1 1 0 0 0 0 2 2 0 1 0 1 1 0 1 0 0 1 1 0 0 1 1 1 2 2 2 0 0 2 2 2 2 2 2 0 1 0 1 1 2 0 0 0 2 0 2 1 0 0 0 0 0 0 0 0 0 0 2 1 1 1 0 0 0 0 0 1 1 0 1 1 0 0 0 1 0 0 0 0 0 2 2 2 2 0 2 2 0 2 2 2 2 1 0 1 0 1 1 1 1 2 1 0 1 2 1 0 2 1 0 1 2 1 0 0 0 0 0 1 0 1 1 2 0 0 2 0 0 1 0 0 0 1 1 0 1 0 0 0 0 2 0 1 1 1 0 1 0 0 0 0 0 0 1 2 2 2 0 0 2 1 0 0 0 0 0 0 0 0 1 0 0 1 1 0 0 0 0 0 1 1 0 0 1 0 1 0 0 1 2 2 0 1 0 1 2 1 1 0 2 0 2 0 2 1 0 2 1 0 0 2 1 2 0 1 0 2 0 1 0 0 0 1 0 1 0 1 1 2 0 0 1 0 1 1 0 0 0 0 2 1 1 0 0 1 0 1 0 0 0 1 0 1 0 2 0 1 1 2 1 2 1 0 1 0 2 0 1 0 1 0 0 0 0 1 1 0 1 1 1 0 0 1 0 2 2 0 2 2 1 2 1 1 0 0 2 0 0 0 0 0 1 2 0 0 0 0 0 1 2 0 2 0 2 0 0 0 0 0 0 2 2 0 0 0 0 1 2 0 1 1 1 0 0 2 0 0 0 2 2 1 1 1 1 0 2 1 1 1 0 0 0 0 0 1 0 0 1 0 2 0 1 1 0 0 0 1 1 1 2 2 2 2 2 2 0 0 0 0 2 2 2 2 0 2 0 0 0 0 1 2 1 1 0 0 0 0 0 1 1 0 1 1 1 2 2 1 1 2 1 1 1 0 1 0 1 0 0 0 0 1 1 2 2 1 0 0 0 1 2 0 0 2 1 1 0 2 2 1 2 1 1 0 1 0 2 0 2 0 0 2 2 0 1 0 1 2 0 0 0 0 0 0 0 0 0 2 0 1 1 0 2 1 0 1 1 0 0 0 2 0 1 1 1 2 2 0 1 0 0 0 0 0 1 1 1 0 2 0 0 0 0 0 0 1 1 1 0 0 0 0 0 0 1 2 2 0 1 0 1 0 1 1 0 2 0 1 0 0 0 0 0 0 0 1 0 0 0 0 0 0 1 2 2 1 0 0 0 0 0 0 0 1 1 2 0 0 0 1 0 1 1 0 2 0 0 0 1 2 1 0 1 2 2 1 1 0 0 0 1 0 1 2 1 0 1 1 1 0 1 0 0 1 0 0 1 1 1 1 0 1 1 1 0 0 1 0 1 0 0 1 1 0 1 2 0 1 0 1 0 1 1 2 1 2 0 0 1 0 0 0 0 0 0 1 1 0 0 1 0 0 0 0 0 0 0 0 1 1 0 0 0 0 0 0 0 1 0 1 0 0 0 1 1 0 0 0 0 0 0 0 0 2 0 0 0 0 0 1 2 0 0 0 2 0 1 1 0 0 1 1 0 0 0 0 1 2 0 0 0 0 1 1 1 2 1 2 0 1 1 1 0 0 0 1 0 2 0 2 0 0 2 0 1 0 0 2 0 0 0 1 2 1 0 1 2 0 1 2 1 2 1 0 0 0 0 2 1 1 1 0 0 0 0 0 1 1 1 1 1 0 0 0 1 0 0 1 1 0 2 1 0 1 1 1 0 0 1 1 0 1 1 0 1 0 1 0 0 0 1 0 1 1 0 2 1 2 1 1 2 0 0 0 1 2 0 0 1 0 1 1 1 0 2 2 0 0 0 1 1 1 2 2 0 0 0 0 0 0 0 0 1 1 2 1 2 0 1 0 0 2 0 0 1 1 0 0 2 1 0 2 0 0 0 1 1 1 0 0 1 1 0 1 1 1 1 0 0 0 2 0 0 0 0 2 0 2 0 1 0 1 1 1 1 0 0 0 1 0 0 0 0 0 2 0 0 0 0 0 1 1 0 0 0 0 0 2 0 0 1 2 0 0 0 0 0 0 0 0
48 0 2 1 0 0 1 0 0 2 0 0 0 0 0 0 0 1 1 1 1 0 0 1 1 1 1 0 2 2 2 0 0 2 1 0 2 2 0 1 1 0 0 0 0 0 0 0 2 0 0 0 1 1 1 0 0 0 2 0 1 0 0 0 0 0 0 0 0 0 0 0 2 2 1 2 2 2 2 0 2 2 0 0 2 0 0 0 1 1 0 0 1 1 0 0 0 1 1 1 1 0 1 1 0 0 2 1 1 1 1 2 0 1 1 1 1 0 1 0 1 0 2 1 0 0 1 1 2 2 1 1 0 0 1 0 0 0 0 0 1 1 0 0 0 0 0 0 0 0 0 0 0 0 0 0 0 0 0 0 1 1 0 2 1 2 0 1 1 2 0 1 1 2 2 1 0 0 0 0 0 1 0 1 1 1 0 0 0 0 0 0 1 1 1 2 2 1 0 1 1 1 0 1 1 1 2 0 1 0 0 0 1 1 0 1 1 0 2 0 1 1 0 1 1 0 0 0 0 0 0 0 0 0 0 0 0 2 1 1 0 0 1 1 0 0 0 0 0 0 0 0 1 0 0 0 0 2 0 2 2 2 0 0 0 0 0 0 1 1 0 2 0 1 0 0 0 1 1 1 1 1 1 0 2 0 2 0 0 1 0 1 0 2 2 0 1 1 1 1 1 0 2 1 1 0 1 2 0 0 0 1 0 0 1 0 2 0 1 0 1 1 0 0 0 0 0 1 1 2 0 1 0 1 0 0 0 0 2 0 0 0 2 0 0 0 1 1 1 1 1 0 2 0 1 1 1 0 0 1 0 0 2 0 2 0 0 1 1 0 2 2 0 2 0 0 0 0 1 0 1 0 0 1 0 1 0 0 0 0 0 0 1 0 1 1 2 0 1 1 1 1 0 1 0 0 0 0 1 2 0 1 0 0 1 1 0 1 0 0 0 2 0 2 0 0 0 0 0 0 0 0 0 0 0 0 0 2 0 0 2 0 2 0 2 2 0 0 0 0 0 1 2 2 2 2 2 1 0 0 0 0 1 0 0 1 1 2 0 0 0 0 1 1 1 1 0 0 0 0 1 1 2 1 1 0 1 2 2 1 1 2 0 1 1 0 1 1 1 1 0 1 0 0 2 0 2 2 0 0 0 1 0 1 0 1 0 2 0 1 1 2 2 2 1 0 0 2 0 2 0 1 0 0 0 1 2 0 0 1 0 0 0 1 1 1 1 1 1 1 1 0 1 1 1 1 0 1 1 0 1 0 1 0 0 1 0 1 1 1 1 1 0 0 0 0 1 2 2 1 2 0 0 0 0 0 0 2 1 0 1 0 1 0 0 1 1 0 0 0 0 1 1 0 1 1 1 0 1 2 1 1 0 1 0 1 0 1 1 0 0 0 0 0 0 1 1 1 0 0 1 2 1 0 0 0 1 1 0 0 0 0 0 1 2 0 1 0 2 2 1 0 1 1 0 2 0 0 1 0 0 0 2 0 1 1 1 0 0 1 1 2 0 1 1 0 1 1 2 0 0 1 0 1 2 2 0 1 2 0 2 0 0 2 1 1 2 2 0 1 0 1 0 1 1 2 2 1 1 0 0 0 0 0 0 0 0 1 1 0 0 0 2 0 0 1 1 0 0 0 0 0 1 0 1 1 1 0 0 1 0 1 0 0 0 0 0 0 0 0 0 0 0 0 0 2 0 0 1 0 0 0 2 0 0 0 2 0 0 0 1 0 0 1 1 0 2 0 1 0 1 2 0 0 1 2 0 2 1 2 1 1 1 1 0 0 0 1 0 2 0 1 1 0 1 1 0 1 0 1 1 1 1 1 1 2 0 0 2 0 1 2 0 2 2 0 0 0 0 2 0 0 1 0 0 1 1 0 0 0 0 0 0 0 0 0 0 1 0 0 2 0 1 1 0 0 0 1 0 0 1 1 0 1 0 0 0 0 0 0 0 0 1 1 1 1 0 2 1 2 1 1 1 0 0 1 0 2 1 0 0 0 1 0 2 2 1 2 0 0 0 1 2 2 1 1 0 0 1 1 1 0 0 0 1 1 1 0 2 0 0 0 0 1 0 2 0 2 1 0 1 1 0 1 1 0 0 1 2 0 0 2 0 1 0 0 1 1 0 1 1 0 2 0 0 0 0 2 0 1 0 0 0 0 1 0 1 0 0 0 1 0 0 0 0 1 1 2 2 0 0 0 1 1 0 1 1 0 0 2 0 0 1 2 0 0 0 0 1 0 0 0
49 0 1 1 0 0 1 2 2 0 0 0 0 0 0 0 0 1 0 1 1 0 0 0 0 0 1 0 0 1 0 1 1 1 1 2 2 2 0 0 0 0 0 1 1 1 1 0 2 0 0 0 0 1 0 2 0 0 1 1 0 1 1 0 0 0 0 1 0 0 0 0 2 2 1 2 2 0 2 0 0 1 1 1 1 0 1 1 1 2 0 1 1 0 0 1 0 0 0 2 0 0 1 1 0 0 2 0 0 2 0 1 0 2 2 2 2 1 0 0 2 1 2 1 0 1 1 0 0 0 0 0 0 0 1 0 0 0 0 0 1 1 0 0 2 2 1 0 0 1 1 0 0 0 0 0 0 0 0 0 0 0 0 2 0 1 1 2 0 0 2 1 0 2 0 0 0 0 0 0 0 0 1 2 2 0 1 0 0 0 0 1 0 0 1 2 1 0 0 0 0 0 0 1 1 1 1 1 1 0 0 0 0 0 0 1 0 0 1 0 1 1 0 1 1 1 1 2 0 2 0 0 0 0 0 0 0 2 2 1 0 0 2 1 0 0 0 0 1 1 1 1 2 1 1 0 0 1 0 0 0 0 1 1 0 0 0 1 0 0 0 2 0 2 0 0 0 1 2 1 1 1 0 2 0 0 0 2 0 2 0 1 1 2 2 0 0 2 0 2 0 1 1 0 0 0 0 2 0 0 0 2 0 0 0 0 1 0 0 0 1 1 1 0 1 0 1 0 1 1 0 0 1 1 0 0 1 2 0 0 0 0 2 2 0 0 2 1 1 1 1 0 1 0 0 0 1 0 0 1 1 1 2 0 2 1 0 2 2 1 1 1 0 2 0 0 0 1 1 1 1 0 0 2 0 2 0 1 1 0 0 0 1 0 2 0 1 0 1 1 1 1 1 2 0 0 1 1 0 1 0 1 0 0 1 0 1 0 0 1 1 1 0 1 0 1 0 0 0 0 0 1 1 0 0 0 0 0 0 0 1 0 1 1 0 0 0 0 0 2 0 1 1 2 2 1 2 0 0 1 1 0 1 1 1 1 1 1 0 1 1 1 0 2 0 0 0 0 0 0 1 1 1 1 0 0 0 1 2 0 2 2 1 2 2 0 1 1 1 0 1 1 0 2 0 2 2 1 0 0 0 0 1 0 0 2 0 2 0 1 0 2 1 1 0 0 1 1 1 1 0 1 0 1 2 0 1 1 0 0 1 1 0 0 0 0 0 2 2 1 0 0 1 0 2 0 0 1 1 1 0 0 2 0 0 1 1 1 0 1 0 2 1 0 1 0 1 1 1 1 2 0 0 0 0 0 0 1 1 0 0 0 0 1 0 1 0 0 0 0 0 1 2 0 0 1 1 0 1 0 0 0 0 2 1 0 0 0 0 0 0 0 0 0 1 1 1 1 0 0 1 1 0 0 0 0 0 0 0 1 0 2 1 1 2 0 1 0 2 2 0 1 0 0 0 1 2 0 1 0 0 0 2 1 1 2 1 1 0 1 1 0 1 0 0 1 1 1 2 0 1 1 2 0 0 2 0 0 2 0 2 0 0 0 0 0 0 2 0 1 1 0 0 1 0 1 1 1 0 0 0 0 0 0 0 0 0 1 1 0 0 0 0 0 0 0 0 0 0 0 0 0 0 1 1 1 1 0 0 2 0 2 0 0 1 0 1 1 1 1 0 0 0 0 0 0 0 0 1 0 0 1 1 0 0 1 1 0 2 2 1 0 0 1 0 0 1 1 1 1 1 2 0 0 1 0 0 1 1 2 0 1 2 2 2 0 0 2 0 2 0 2 0 0 1 0 1 0 0 2 0 1 1 0 1 2 1 1 2 0 0 1 0 1 1 0 0 0 0 1 0 0 0 1 0 0 0 0 0 1 0 0 1 0 0 0 1 0 0 1 1 0 2 0 0 1 0 1 0 0 1 1 1 0 0 1 1 0 2 0 0 0 0 0 0 1 0 1 0 2 2 0 2 0 0 0 0 2 2 0 0 0 0 1 2 0 2 0 0 0 0 2 2 1 2 1 1 0 1 1 1 0 0 0 0 1 1 0 2 0 0 0 1 1 2 1 1 1 0 0 2 2 0 2 0 0 0 1 2 1 0 0 2 2 2 0 0 0 0 0 0 0 2 0 1 1 1 2 1 1 0 0 0 0 1 0 1 0 2 0 1 0 0 0 0 1 1 0 1 1 0 0 0 0 0 0 0 0 1 2 1 1 0 0 0 0 0 0 0 2 0 1
50 0 1 1 0 0 1 2 2 0 0 1 1 2 0 0 0 2 1 1 1 0 0 0 0 0 1 0 2 2 2 0 1 1 1 2 2 1 0 1 0 1 0 1 1 1 0 0 1 0 1 1 1 0 0 2 0 0 0 1 0 1 1 1 0 1 0 1 0 0 1 1 2 2 2 2 1 0 0 0 1 2 0 1 2 0 0 1 2 2 1 2 0 1 0 0 0 1 0 1 0 0 0 1 1 1 2 0 0 2 2 2 1 1 1 1 0 1 0 0 1 2 2 1 0 1 1 1 1 1 0 0 0 1 0 0 0 0 0 0 1 2 0 0 0 1 0 0 0 1 0 0 0 0 1 0 0 0 0 0 1 1 0 2 1 2 1 1 0 0 1 0 1 1 0 1 0 2 0 2 2 2 1 2 1 0 1 2 0 1 1 1 0 0 1 1 1 0 0 0 0 0 0 1 1 1 1 0 0 0 0 0 0 0 0 1 1 0 1 0 0 0 0 2 0 1 1 1 0 1 0 0 0 0 0 0 0 2 2 0 0 1 2 1 0 0 0 0 0 0 0 0 0 0 0 0 2 1 1 1 0 0 1 1 0 0 0 2 0 0 0 2 1 1 0 1 0 0 2 0 0 1 1 2 0 1 1 1 0 1 0 0 1 2 2 0 0 1 0 1 0 0 2 1 1 0 0 2 0 0 1 1 0 0 2 0 2 0 0 0 0 0 0 0 1 0 1 1 0 1 0 0 0 1 0 0 0 1 1 1 1 1 2 1 1 0 1 0 0 0 0 2 1 0 0 1 1 0 0 2 0 0 2 0 2 0 0 2 2 1 1 1 0 2 0 0 0 0 1 0 1 1 0 1 0 1 0 0 0 2 1 1 0 0 2 0 1 0 1 1 0 1 0 1 0 0 0 0 1 1 0 2 0 0 1 0 1 0 1 0 0 0 0 0 0 1 0 0 1 0 1 1 0 0 0 0 0 1 0 0 1 0 2 0 0 1 0 0 0 1 0 1 1 2 2 1 2 0 0 1 1 0 0 0 0 2 0 1 0 1 0 1 1 1 1 0 1 0 0 1 1 2 0 0 0 1 0 1 2 1 2 2 1 1 2 0 0 1 1 1 0 1 2 0 2 0 1 1 0 0 0 0 1 1 0 1 0 2 0 1 1 2 0 0 0 0 2 0 1 1 1 0 0 1 1 1 2 0 2 0 1 1 0 1 1 0 0 0 0 2 0 0 0 0 1 2 0 1 0 1 0 0 0 0 0 0 0 1 0 0 0 1 1 0 0 0 2 1 1 1 2 0 0 0 0 0 0 0 0 0 1 0 1 0 2 1 1 1 1 0 1 1 1 0 1 1 0 0 0 1 0 0 0 0 0 0 1 0 0 0 0 0 0 0 0 0 2 0 0 0 2 2 0 0 0 1 0 0 0 1 0 0 0 1 2 0 2 0 2 2 0 2 0 2 0 2 0 0 1 1 1 0 1 1 1 1 1 2 0 1 1 1 1 0 0 0 2 0 1 1 1 1 0 0 2 2 1 2 0 2 0 0 0 1 1 0 1 0 0 1 0 1 0 1 2 2 1 1 1 0 0 0 0 0 0 1 0 0 0 0 0 2 0 0 0 0 0 0 1 1 1 1 0 0 0 0 2 1 0 2 2 0 1 0 0 1 1 0 0 0 0 0 0 1 0 2 2 0 1 1 0 1 2 0 0 0 2 2 0 0 0 0 0 0 0 0 1 2 0 2 1 1 0 0 0 2 0 2 0 2 1 2 2 2 0 0 0 1 0 1 0 1 0 0 1 0 1 0 0 2 0 0 1 0 2 2 0 0 2 0 1 0 1 2 2 0 0 0 0 2 0 0 0 1 0 0 0 0 0 1 0 0 0 0 0 0 0 0 0 1 1 0 0 0 0 0 0 0 0 0 0 1 1 0 0 1 0 1 1 0 0 0 2 1 2 2 0 1 0 0 0 0 1 0 0 1 0 1 1 1 0 0 2 1 1 0 2 1 0 0 0 2 2 2 2 1 1 0 1 2 1 0 0 0 0 2 2 1 1 1 0 1 0 2 0 2 1 1 0 0 2 1 0 2 0 0 0 1 2 1 1 0 0 1 0 0 0 0 0 1 0 0 2 0 0 0 0 2 0 1 0 0 0 0 0 0 0 0 1 0 0 0 0 0 0 1 1 0 0 0 0 0 0 2 0 1 1 0 0 1 0 0 0 2 0 0 0 0 0 2 1 0
51 1 1 1 0 0 1 0 1 2 0 0 0 1 0 0 0 2 1 2 2 0 0 0 0 0 1 0 2 2 1 1 2 1 0 0 1 1 1 0 0 0 0 1 2 1 1 1 0 0 0 0 0 1 1 2 0 0 1 0 2 0 1 0 0 0 0 0 1 2 1 2 2 2 1 2 2 0 2 0 0 1 0 0 2 0 0 1 2 2 2 2 1 1 2 0 2 1 0 1 0 2 0 1 1 1 2 0 1 1 0 2 0 0 2 2 1 0 1 1 0 1 1 2 0 1 0 0 2 1 0 0 0 0 0 0 0 0 0 0 1 2 0 1 0 0 0 0 0 0 1 0 1 0 0 0 0 1 0 0 1 0 0 2 1 2 2 1 1 1 1 0 0 0 1 1 1 0 0 0 0 0 0 2 2 0 1 1 0 1 0 1 1 1 1 1 1 0 0 0 0 0 0 1 1 2 0 0 1 1 0 0 1 0 0 0 0 1 0 1 0 1 0 2 0 0 0 1 0 1 0 0 0 0 0 0 0 2 2 1 0 1 2 1 1 1 1 0 0 0 0 0 0 0 0 0 1 1 0 0 0 0 0 0 0 0 0 1 1 0 0 2 2 2 0 0 1 1 2 0 0 1 2 1 0 2 2 2 0 2 0 0 0 2 1 0 1 1 1 2 0 0 2 0 0 1 1 1 0 0 1 1 0 0 2 0 2 0 1 0 1 1 2 2 2 0 0 1 0 1 0 1 0 0 0 1 1 2 0 1 1 2 1 1 1 0 1 0 1 0 0 0 1 1 0 1 1 0 0 2 0 0 2 0 1 0 1 1 1 0 2 2 1 2 2 2 0 1 0 1 1 0 0 1 0 0 0 0 0 0 0 0 0 0 2 0 0 0 1 1 1 1 0 2 1 0 0 2 0 1 0 1 1 1 1 1 0 0 1 0 0 1 0 2 1 1 1 0 1 1 0 1 0 0 0 0 0 1 0 1 2 0 2 0 1 1 1 0 0 1 0 2 1 1 1 1 1 2 1 2 1 0 0 0 0 1 1 1 0 0 0 1 0 2 2 1 1 0 0 1 0 2 2 1 1 1 1 0 0 0 0 0 1 1 0 0 0 0 0 0 1 1 1 1 1 2 2 1 0 0 0 0 0 1 0 1 0 1 0 2 2 1 1 1 1 0 1 1 1 1 1 1 0 0 1 0 0 0 0 1 1 1 0 1 1 0 0 2 2 1 0 0 0 0 2 0 1 1 1 1 1 0 0 0 1 1 1 2 1 0 1 0 0 0 0 0 1 2 2 2 2 0 0 0 2 1 1 2 0 0 0 0 1 1 0 1 0 0 1 0 0 2 0 0 2 0 2 0 0 1 0 0 0 0 0 0 1 1 0 1 1 1 0 0 0 0 1 0 0 0 1 2 0 0 0 0 1 0 0 0 0 1 1 1 2 0 2 0 1 1 0 2 0 1 0 2 1 0 1 0 0 0 0 1 1 1 2 0 1 1 1 0 2 0 0 0 2 1 2 0 1 0 0 0 2 2 1 0 2 0 1 1 0 2 1 0 2 1 0 2 0 1 0 0 0 2 2 2 0 0 0 0 0 0 0 0 0 1 1 0 0 0 1 0 0 0 0 1 0 0 1 1 0 1 1 1 0 2 0 2 2 1 0 0 0 1 1 2 0 0 0 0 0 0 0 1 0 0 0 0 0 1 2 0 0 0 2 1 1 1 1 0 0 0 1 1 1 0 0 1 0 0 0 0 0 1 0 2 1 2 1 1 1 2 0 1 0 0 0 0 0 1 0 1 1 0 0 0 0 1 0 0 1 1 1 2 0 0 1 0 1 1 1 2 2 0 0 0 1 2 2 1 0 0 0 1 0 0 1 0 0 0 1 1 0 0 1 0 1 0 1 1 0 0 0 0 0 0 1 1 1 2 1 0 0 1 0 0 2 0 0 0 1 0 1 0 0 1 1 2 2 0 0 0 0 1 0 1 0 0 0 0 0 1 1 0 2 2 0 0 0 2 2 2 1 2 0 0 2 1 1 0 0 0 2 0 0 0 1 0 0 0 0 2 0 0 0 2 1 0 2 0 0 2 0 0 0 0 0 0 0 0 2 0 0 0 0 0 0 0 2 0 1 0 0 1 2 2 0 2 0 2 0 0 1 0 1 0 1 0 0 0 0 1 1 1 1 0 0 0 0 0 2 2 0 0 0 0 0 1 0 0 0 2 0 0 0 1 1 0 0 0
52 0 2 1 0 0 0 2 2 0 0 1 1 1 0 0 0 1 0 1 0 1 0 0 0 0 0 0 2 2 2 0 1 1 1 0 1 1 0 0 0 0 0 0 2 0 1 0 1 0 0 0 1 0 0 1 0 1 0 0 0 1 0 0 0 0 0 0 0 0 0 1 2 2 1 2 2 2 2 0 2 2 0 1 2 0 0 0 1 2 0 1 1 1 0 0 0 1 0 2 0 0 1 0 0 0 2 1 1 1 1 2 0 1 0 1 0 0 0 0 2 0 2 0 0 0 2 1 1 1 1 1 0 0 1 0 0 0 0 0 0 2 0 0 1 1 0 0 0 0 0 0 2 0 2 0 0 2 0 0 1 0 2 2 1 2 1 2 0 0 2 0 0 2 0 0 0 0 0 0 0 0 0 1 0 0 0 0 0 0 1 0 0 1 1 1 2 0 1 0 0 0 0 2 2 0 2 1 1 1 1 0 2 0 0 0 0 0 1 1 0 0 0 2 0 0 0 0 0 0 0 0 1 1 2 1 2 2 2 0 0 0 1 2 0 0 0 0 0 0 0 0 0 1 1 0 0 2 0 0 0 0 1 1 0 0 0 0 1 1 0 2 2 2 0 1 0 0 1 1 1 0 2 2 1 1 2 1 0 1 0 0 0 1 2 1 0 0 0 2 1 0 1 0 0 1 0 1 0 0 0 1 0 0 1 0 2 2 1 1 1 1 1 0 1 0 0 2 0 1 0 0 0 1 0 0 0 2 0 0 0 0 1 2 0 0 2 1 1 1 1 0 1 0 1 0 0 0 0 0 1 1 1 1 1 1 0 2 2 1 1 1 2 2 1 2 0 0 1 0 0 0 0 1 0 1 0 2 2 0 1 1 1 0 2 0 1 2 1 1 1 1 0 1 1 0 0 1 1 1 0 1 1 1 1 0 0 0 0 0 0 1 0 1 2 2 2 0 2 0 1 2 0 0 0 2 0 1 0 0 2 0 1 1 1 2 0 0 1 0 0 1 1 1 1 1 1 0 0 1 0 0 0 0 0 0 0 0 0 0 0 0 2 0 2 2 0 1 1 1 1 1 1 0 1 0 1 2 2 1 1 2 1 1 1 0 0 0 1 0 1 0 2 0 1 1 1 1 0 0 0 0 0 1 0 1 0 2 0 1 1 2 2 2 0 2 0 1 0 2 0 1 0 0 0 0 2 0 0 0 0 2 0 1 1 0 0 1 1 1 0 0 0 0 2 0 1 1 1 0 0 0 0 0 0 0 0 2 2 0 1 1 0 0 0 0 2 1 1 0 1 0 1 0 0 0 0 0 0 0 0 0 1 0 0 2 0 1 1 0 0 1 1 1 1 1 2 1 0 0 0 0 0 0 0 0 0 1 0 0 0 0 0 1 1 0 2 2 0 0 1 1 0 0 0 0 0 1 0 0 0 1 1 1 1 0 1 0 1 1 0 2 1 0 1 1 2 0 2 1 1 0 1 1 1 1 1 1 1 0 0 0 1 0 0 0 0 0 1 1 0 1 1 1 1 1 0 0 2 0 0 1 0 1 1 0 1 2 0 1 0 1 0 0 1 1 0 2 0 0 2 0 0 0 0 0 0 2 0 0 0 0 0 0 1 0 0 0 1 0 0 0 0 0 0 0 2 0 0 1 0 1 0 0 0 1 1 1 1 1 0 0 0 1 0 1 0 0 0 0 1 0 1 0 0 1 2 1 1 1 0 0 0 0 0 0 2 1 1 1 1 1 0 0 1 1 0 2 0 2 2 2 2 2 0 0 0 0 0 0 0 1 0 0 1 1 0 0 0 2 0 0 2 0 2 1 0 0 2 0 0 0 1 2 2 0 0 0 0 2 0 0 1 1 1 1 1 1 1 1 1 1 1 0 0 0 0 0 0 0 2 0 1 0 1 0 1 0 0 0 1 2 0 0 0 0 1 0 1 0 0 0 1 1 1 0 0 0 0 2 2 0 1 0 0 1 0 0 0 1 0 0 0 1 2 0 2 2 0 1 0 0 1 1 1 2 0 2 0 1 0 0 0 0 1 2 2 2 2 0 2 0 0 1 0 1 1 0 1 0 1 1 0 0 0 1 1 0 1 0 0 1 2 1 0 0 0 0 0 0 2 0 0 1 1 0 2 1 0 1 0 1 0 0 2 1 1 0 0 0 2 0 0 0 0 0 0 0 0 0 0 0 0 0 0 0 0 0 0 2 0 0 1 1 0 0 1 0 1 0 1 0
53 1 0 2 0 0 2 1 1 1 1 1 0 0 0 0 0 2 2 1 1 1 0 1 0 1 2 0 2 1 1 2 0 2 2 2 2 1 0 2 2 0 0 0 2 0 0 0 2 0 0 0 1 0 0 1 0 0 0 1 0 1 2 0 0 1 0 0 0 1 1 1 2 2 1 2 2 2 2 0 2 2 1 1 1 0 0 0 2 2 0 0 1 1 1 0 1 1 1 1 1 0 1 1 0 0 2 2 2 1 0 2 1 2 1 2 1 0 0 0 2 0 2 1 0 1 1 0 2 1 1 1 0 0 1 0 0 0 2 1 1 1 0 0 1 1 0 0 0 1 0 0 0 1 0 0 0 1 0 0 2 2 0 2 1 1 1 0 1 1 1 0 1 1 1 0 0 0 0 0 0 1 1 2 1 0 1 2 0 0 1 1 0 1 2 1 1 0 0 0 0 0 0 1 1 2 1 0 1 0 2 0 1 0 0 0 0 0 2 0 1 1 0 1 1 0 0 1 0 1 0 0 0 0 0 0 0 2 2 1 0 1 2 2 0 0 0 0 0 0 0 0 2 0 0 0 0 1 0 1 1 1 0 0 0 0 0 0 0 0 1 2 1 2 0 2 1 0 1 1 1 0 2 2 0 2 2 1 0 1 0 1 0 1 2 0 1 2 0 2 0 0 2 1 0 0 0 2 1 0 1 2 0 0 1 0 1 1 0 0 1 1 2 2 2 0 0 1 0 1 0 0 1 1 0 0 1 2 0 2 2 2 1 2 0 0 2 0 2 0 0 0 2 0 0 0 1 0 0 2 0 0 2 0 2 1 0 2 2 0 2 2 0 2 1 1 0 0 0 0 0 1 0 2 0 2 0 0 0 1 0 0 1 0 2 0 2 1 0 0 0 0 0 1 1 0 0 1 0 2 0 0 0 0 1 0 0 0 1 0 0 0 1 1 1 1 1 0 0 0 0 0 0 1 1 0 0 1 0 1 1 0 1 1 0 1 0 0 0 0 0 1 0 0 0 0 0 2 1 2 2 0 1 1 1 1 0 1 0 1 0 1 1 1 1 0 1 0 0 1 1 1 0 0 0 0 0 0 1 0 1 1 1 1 0 0 1 0 0 0 1 1 0 2 0 2 2 1 1 0 1 0 1 0 0 2 0 2 0 1 1 2 2 2 1 0 1 0 1 1 1 0 1 0 1 1 1 1 0 1 0 1 0 0 1 1 0 1 1 1 0 0 0 0 2 0 0 0 2 0 1 0 0 1 0 0 0 2 1 0 1 1 1 0 0 1 1 2 2 1 2 0 1 0 1 0 2 2 2 1 0 0 1 1 0 0 0 0 0 0 0 2 1 0 1 1 0 0 0 0 0 0 0 0 0 0 1 1 1 0 0 0 0 1 1 1 1 2 0 0 1 1 0 0 0 1 0 1 0 0 0 1 0 0 0 0 2 0 1 0 0 1 1 0 1 2 1 1 1 0 0 0 1 0 1 1 1 1 0 2 1 0 2 0 0 1 1 1 0 2 0 0 1 0 1 2 0 1 1 1 1 0 0 0 0 0 1 2 0 2 1 2 0 0 1 1 1 1 0 0 0 0 0 0 0 0 0 2 2 0 1 0 0 0 0 0 0 0 0 0 1 1 0 1 1 1 2 1 1 2 0 2 1 0 1 1 2 0 0 0 0 0 1 0 0 1 0 0 0 0 0 2 2 0 0 0 2 0 2 2 1 0 1 0 1 1 0 1 0 1 1 2 0 0 1 1 1 2 0 2 0 2 2 2 1 0 0 0 0 1 0 2 0 0 1 0 1 1 0 0 0 0 2 0 2 1 0 1 2 0 2 2 2 2 2 0 0 0 0 2 0 0 0 0 0 1 0 0 0 0 0 0 0 0 0 0 0 0 0 1 1 0 0 0 0 0 0 0 0 0 0 1 0 1 0 1 0 0 0 0 0 0 0 0 0 0 0 1 1 2 2 0 2 1 1 1 1 2 0 0 0 0 0 1 2 1 1 1 0 0 0 2 2 2 2 1 0 1 0 1 1 0 0 0 1 1 1 0 2 1 0 1 0 1 0 0 2 1 1 2 2 2 1 2 0 1 1 1 1 0 0 0 2 1 0 0 1 0 0 1 1 1 0 0 1 0 2 2 0 2 0 1 0 1 2 0 0 0 1 0 1 0 0 0 0 0 0 1 1 0 0 0 1 2 0 1 0 0 0 2 0 0 1 1 0 0 0 0 1 1 0 1
54 1 1 1 0 0 0 0 0 1 0 0 1 2 0 0 0 0 0 0 0 0 0 0 0 0 0 0 2 2 2 1 0 1 0 0 0 1 0 1 0 1 1 0 1 1 0 0 1 1 1 0 0 1 1 2 0 1 0 1 0 0 1 0 1 0 1 1 0 0 0 1 2 1 0 2 1 1 2 0 1 1 0 0 1 0 0 0 0 2 0 0 1 1 1 0 0 2 1 1 1 0 2 0 0 0 2 0 0 2 1 1 1 2 1 2 1 0 1 0 1 0 2 0 0 1 1 0 1 1 0 0 0 1 0 0 0 0 0 0 0 2 0 0 1 2 0 0 0 1 2 0 0 0 0 0 0 0 0 0 1 1 1 2 0 1 0 1 1 2 0 2 1 1 1 2 1 1 0 1 1 1 1 2 1 0 1 2 1 0 1 1 1 1 0 0 0 1 0 2 2 2 0 2 2 2 1 0 1 0 0 0 1 0 0 0 0 0 1 1 1 1 0 1 1 0 0 1 0 1 1 1 0 0 0 0 0 2 2 0 0 1 2 1 0 0 0 0 0 0 0 0 1 0 0 0 0 1 0 0 0 0 1 0 0 0 0 0 2 1 0 2 1 2 0 1 1 0 1 0 0 0 1 2 0 1 1 2 0 2 0 2 0 2 2 0 1 2 1 2 0 0 1 0 0 0 0 2 1 0 0 1 0 1 1 0 1 0 1 0 1 1 2 1 2 0 1 0 0 1 0 1 0 1 0 0 0 1 1 0 0 0 1 0 1 0 1 0 1 1 0 0 2 0 1 0 0 0 0 2 0 0 1 0 0 0 1 1 1 0 2 2 1 2 2 2 0 1 0 0 1 0 0 1 1 1 0 1 1 0 0 0 1 0 2 0 1 1 0 0 0 0 1 2 0 1 1 0 0 1 0 2 0 0 1 0 1 0 1 0 0 0 1 1 1 2 0 0 2 2 0 2 0 1 1 0 0 2 0 0 1 0 2 0 0 0 0 0 0 1 0 2 0 1 0 0 0 2 2 2 1 0 2 1 1 1 0 2 0 0 1 1 0 1 1 0 1 1 1 1 2 1 0 0 0 2 0 2 2 1 1 2 1 1 0 0 0 0 0 1 0 0 2 1 2 1 2 2 0 0 0 1 0 1 0 1 0 2 0 1 1 2 2 2 0 2 0 1 0 2 1 1 0 1 0 0 2 1 0 2 0 0 0 0 0 1 0 1 1 1 0 1 1 0 2 0 0 0 1 0 0 0 1 0 0 1 1 1 1 2 0 0 0 0 0 0 2 2 2 2 2 0 0 0 2 1 2 0 0 0 1 0 0 0 0 2 0 0 1 0 0 2 0 0 2 0 1 2 0 1 1 1 0 0 1 1 0 0 0 0 0 0 0 0 1 2 2 1 0 0 1 1 1 0 0 0 1 0 0 0 0 0 0 2 2 0 1 0 1 1 0 1 0 1 0 2 1 1 1 1 1 1 1 1 1 1 0 2 0 1 0 1 1 0 0 0 2 1 1 1 0 0 1 0 1 2 0 1 0 0 2 0 1 2 1 0 1 2 0 1 0 1 0 1 0 1 1 1 0 0 2 0 0 1 1 1 0 1 0 1 0 0 1 0 0 0 0 0 0 0 1 1 0 0 0 0 1 2 0 2 1 2 0 0 0 0 0 1 1 1 0 1 0 0 0 2 1 0 0 0 0 1 0 0 0 1 1 0 1 1 0 1 1 0 0 0 1 1 1 1 2 2 1 1 1 0 1 2 0 2 0 2 2 2 1 0 0 1 0 2 0 2 0 0 2 0 1 0 0 1 0 0 1 1 1 2 0 1 2 1 1 2 1 2 2 0 0 0 0 2 0 0 1 0 0 1 1 0 0 1 0 0 2 0 0 0 0 0 1 0 1 0 1 0 1 0 0 0 0 0 1 1 1 1 0 0 1 1 2 0 1 0 0 0 1 0 0 0 0 2 2 0 2 0 0 0 1 1 1 0 1 0 2 2 1 0 2 2 0 0 0 2 1 1 1 1 0 1 1 1 1 0 0 1 1 1 2 0 1 1 0 1 0 2 2 1 2 1 0 1 2 2 0 1 1 0 0 0 2 0 0 1 1 1 0 1 0 0 0 0 2 0 1 0 0 1 1 1 0 1 0 0 1 0 1 0 1 0 2 1 0 0 0 0 0 1 1 1 1 0 0 0 0 0 0 1 1 0 1 2 1 1 0 1 1 0 0 0 0 0 0 0
55 0 1 1 0 0 1 0 0 2 0 0 0 1 0 0 0 0 0 1 2 0 0 0 0 0 1 1 2 2 1 0 0 1 1 0 2 1 1 0 0 1 0 0 2 0 1 0 1 0 1 1 0 0 0 0 0 0 2 0 2 0 0 0 0 0 0 1 0 0 0 1 2 2 2 2 2 2 2 0 2 2 0 0 1 0 0 0 1 2 1 1 0 1 1 1 1 2 2 2 1 0 0 1 1 2 2 1 0 2 0 0 0 2 0 2 0 0 1 0 1 0 2 1 0 1 1 1 1 1 0 0 0 2 1 1 1 0 0 0 0 2 0 0 0 0 0 0 0 0 0 0 1 1 0 1 0 1 0 0 1 0 1 2 1 2 1 2 0 0 2 0 1 1 1 1 0 0 0 0 0 0 1 1 1 0 1 1 0 0 1 1 0 0 1 1 1 0 1 1 1 1 1 1 1 1 2 0 2 0 0 0 2 0 0 0 0 0 1 0 2 2 0 1 1 0 0 2 0 1 0 0 0 0 0 0 0 2 2 1 0 0 2 1 0 0 0 0 0 0 0 0 1 1 1 1 0 1 0 0 0 0 1 1 0 0 0 0 1 1 1 1 0 2 0 0 0 1 1 1 1 0 0 1 0 1 1 2 0 2 0 2 1 2 2 0 0 0 0 0 0 0 1 2 0 0 1 2 0 0 1 1 0 1 2 1 1 0 0 0 0 0 1 0 0 0 1 1 1 0 0 2 0 1 0 0 0 0 2 0 0 0 2 2 1 0 1 1 1 0 1 0 1 0 0 0 0 0 0 2 0 0 1 0 1 1 0 0 0 0 2 2 1 2 2 1 0 0 2 0 1 0 0 2 0 1 0 0 0 0 0 1 1 0 1 1 2 0 1 1 1 1 1 2 1 0 1 1 0 2 0 0 0 0 2 0 0 0 0 0 0 0 1 1 1 1 1 0 2 2 0 2 0 0 0 2 0 0 0 1 1 0 1 1 1 2 0 1 1 2 0 0 1 2 2 1 2 2 1 2 1 0 0 0 0 0 0 2 0 0 1 1 1 2 2 1 1 0 0 2 0 2 1 0 1 0 1 0 1 1 1 0 1 0 1 0 0 1 2 0 0 0 1 1 1 1 1 2 0 0 0 1 0 0 0 2 2 0 0 2 2 0 2 2 0 1 0 1 1 1 1 1 0 0 0 0 2 0 0 1 0 1 0 0 0 0 0 0 0 2 1 0 0 0 1 1 1 0 0 2 0 0 2 0 0 1 1 0 0 0 0 0 0 0 0 0 1 1 1 1 1 0 0 0 2 0 2 2 2 1 2 1 0 0 0 1 1 1 1 0 1 1 2 0 0 2 2 2 0 2 2 1 0 0 0 0 1 2 1 1 1 1 0 1 1 1 2 1 0 0 1 1 0 0 0 1 0 0 0 0 1 0 0 1 1 0 2 1 1 1 0 2 0 0 0 1 2 0 2 1 1 0 1 1 1 1 0 1 0 0 0 1 0 1 1 0 2 0 1 2 0 1 0 1 2 1 2 1 2 0 1 1 0 0 0 0 0 0 0 0 0 0 0 1 1 2 2 1 1 0 1 0 0 2 0 0 0 2 2 0 0 0 0 0 0 0 0 1 1 1 1 1 1 0 2 1 1 0 0 2 0 2 0 1 1 0 1 0 1 1 1 1 0 0 0 2 0 0 0 0 1 0 1 0 0 1 1 1 1 1 1 0 2 0 0 0 1 1 1 1 2 2 0 0 1 1 1 1 1 2 0 1 0 0 0 0 0 0 0 0 1 0 1 0 0 0 2 0 0 2 0 0 1 0 2 1 0 0 2 1 1 1 2 2 2 0 0 0 0 2 0 0 0 0 0 1 0 1 1 1 0 0 0 0 0 0 0 0 0 1 1 0 1 0 0 0 0 0 0 0 1 1 0 0 0 1 1 0 0 0 1 0 1 0 1 1 0 1 2 2 2 0 2 0 0 0 0 2 0 0 0 0 0 2 2 0 2 2 0 0 0 2 1 1 1 2 0 1 1 2 1 0 0 0 2 1 1 1 1 0 0 0 0 1 0 1 1 1 0 0 2 1 0 0 0 1 1 1 2 0 0 1 2 1 0 1 0 0 0 1 1 0 0 0 1 0 1 2 0 1 0 1 0 0 0 2 1 1 1 0 1 0 0 0 0 1 2 0 0 0 0 0 0 0 0 0 0 0 0 1 0 0 0 0 0 0 0 0 1 0 0 1
56 1 0 1 0 0 1 1 1 1 0 0 1 1 0 0 0 1 1 1 2 0 0 0 0 0 1 0 2 1 1 2 1 2 0 0 0 1 1 0 0 0 0 0 2 0 2 0 1 0 0 0 0 0 1 1 1 0 0 0 1 1 1 1 2 0 2 0 0 1 0 1 2 2 2 2 2 1 2 0 1 1 0 0 2 0 0 1 1 2 0 0 0 1 0 0 0 2 1 2 1 0 1 1 0 0 2 0 1 1 1 1 0 0 0 1 0 0 2 0 0 1 2 1 0 0 2 0 0 0 1 1 0 0 0 0 0 0 0 0 0 2 0 0 0 1 0 0 0 1 2 1 0 0 0 0 0 2 0 0 1 2 0 2 1 2 1 0 0 2 0 0 0 2 0 0 0 0 0 0 0 0 0 1 1 0 0 1 0 0 1 1 0 0 1 2 1 0 0 0 0 0 0 1 1 1 2 1 1 0 0 0 1 1 0 1 0 0 2 1 0 0 1 1 1 1 1 2 0 2 0 0 0 0 0 0 0 2 2 2 0 0 2 1 1 1 1 0 0 1 1 1 1 0 0 0 0 2 0 0 0 0 0 0 0 0 1 0 1 0 0 2 0 1 0 0 0 0 1 0 0 0 1 1 0 1 1 2 0 2 1 1 1 2 2 0 1 2 0 2 0 1 2 0 0 0 1 2 0 0 0 2 0 0 1 0 2 1 1 0 1 1 1 0 2 1 1 1 1 0 0 1 0 2 0 0 0 2 0 1 0 2 1 1 2 0 0 0 2 1 1 0 1 0 0 0 0 0 0 0 1 1 1 0 0 0 1 0 0 0 2 2 0 2 0 0 0 0 1 0 0 1 0 1 0 2 0 0 0 0 0 1 0 0 2 0 0 0 1 1 0 1 0 0 0 0 1 1 0 2 0 0 1 1 0 0 0 0 0 1 1 1 1 1 1 1 1 0 2 2 0 2 1 1 1 0 0 2 0 0 0 0 2 0 2 2 1 1 1 2 0 0 0 0 0 0 0 2 0 1 1 0 0 0 0 0 1 1 0 1 1 2 1 2 1 0 1 1 1 0 1 1 1 0 1 0 1 0 1 0 1 1 2 2 0 0 0 0 0 1 0 0 1 1 1 1 1 1 0 0 0 0 1 0 1 1 0 1 0 1 1 1 2 1 0 2 0 2 0 2 0 2 0 1 2 0 2 0 0 0 0 2 0 0 0 0 1 0 0 2 0 0 0 0 2 0 0 0 0 1 0 0 0 0 0 0 0 2 1 0 1 2 2 0 1 0 2 2 2 1 2 0 0 0 1 0 0 1 1 1 1 0 0 1 0 1 0 0 0 0 0 1 0 0 1 0 1 0 0 0 0 0 0 0 0 0 2 1 0 0 0 0 0 0 0 0 2 1 0 0 0 0 0 0 0 1 1 0 0 0 1 1 0 1 1 0 2 0 2 2 0 1 1 0 1 1 1 0 1 0 0 0 1 1 0 1 2 1 1 0 0 1 0 0 0 1 1 1 2 0 0 0 0 1 1 0 1 2 2 0 2 0 0 2 2 0 2 2 0 1 0 1 0 0 2 2 2 1 0 0 0 0 0 0 0 1 0 1 1 0 0 0 1 0 0 1 1 0 0 0 0 0 1 0 1 1 1 0 0 0 0 0 0 1 1 0 1 0 0 0 0 0 0 0 0 0 0 0 1 0 0 0 0 0 1 0 2 0 2 2 1 0 1 0 0 0 1 0 2 0 2 2 1 1 2 1 1 1 0 2 0 2 0 1 0 1 0 0 0 1 0 1 0 0 2 0 1 1 0 1 0 0 1 1 1 2 0 1 2 0 1 2 0 1 1 0 0 0 0 2 2 2 0 1 1 0 0 1 2 1 1 2 0 0 0 0 0 0 1 0 1 0 0 0 0 0 0 1 0 0 0 2 0 0 1 0 1 1 1 0 0 0 1 0 1 2 0 1 1 1 1 0 1 1 1 2 0 1 0 0 1 0 1 2 1 0 2 2 0 0 0 1 2 2 1 1 1 1 0 0 0 0 0 0 2 1 1 0 1 1 0 1 0 1 1 0 2 2 1 0 2 1 0 1 0 1 1 1 1 1 0 1 0 2 0 0 0 0 0 0 1 0 1 1 0 1 2 2 0 2 0 1 0 1 1 0 0 1 2 0 1 0 0 0 0 0 0 0 0 0 0 0 2 2 0 0 0 1 1 2 0 0 0 1 0 0 0 0 1 0 0 0
57 1 1 1 0 0 2 2 2 0 0 1 1 1 0 0 0 1 0 1 2 0 0 0 0 0 0 0 1 2 0 0 0 2 2 2 2 1 0 1 1 0 0 0 0 1 0 0 1 1 1 0 0 1 0 2 0 1 0 0 1 1 0 0 0 1 0 0 0 0 0 0 2 2 1 2 2 1 1 0 1 2 0 0 1 0 0 0 2 2 0 1 0 2 0 0 0 2 0 2 1 0 0 1 1 1 2 1 1 1 1 2 1 2 1 2 1 0 1 0 1 0 2 1 0 1 1 2 2 2 1 1 0 0 0 0 0 0 0 0 0 2 0 0 1 1 1 0 0 1 0 0 0 0 0 0 0 0 0 1 1 0 0 2 1 1 1 0 1 2 0 2 2 1 0 0 0 1 0 1 1 1 0 1 1 0 1 2 0 1 1 2 0 0 1 1 0 0 1 1 1 1 0 2 2 0 2 2 1 0 1 0 1 0 0 0 0 0 1 2 0 0 0 2 0 0 0 2 0 1 0 0 0 0 0 0 0 2 2 1 0 1 2 2 0 0 0 0 0 0 0 1 0 1 1 0 1 0 0 0 0 0 0 0 1 1 0 0 2 0 0 2 0 0 0 0 0 0 1 0 0 0 2 1 0 2 2 2 0 2 0 0 0 2 1 1 0 1 0 1 0 0 1 1 0 0 1 2 1 0 0 2 0 0 1 1 2 0 0 0 1 1 1 0 1 0 1 2 2 1 0 1 0 1 0 0 0 1 1 1 0 1 1 2 1 0 1 0 1 2 0 0 2 1 0 1 1 0 0 2 0 0 1 0 0 0 1 1 1 0 2 2 1 2 1 1 0 0 0 0 2 0 0 0 0 0 0 0 0 1 0 0 1 0 1 1 2 1 0 0 0 0 1 2 0 1 0 0 0 1 1 1 1 1 0 0 1 0 1 0 0 0 0 1 1 1 1 1 1 0 0 2 0 0 0 1 0 2 2 2 1 0 2 0 1 1 0 0 0 0 0 2 1 1 1 1 1 0 0 0 1 0 1 0 0 1 0 2 0 0 0 0 1 2 1 0 1 0 0 1 1 2 2 1 1 0 1 2 2 0 2 2 1 2 1 0 1 0 0 1 0 2 0 2 0 2 1 1 0 0 0 0 0 1 0 1 1 1 0 1 1 1 2 2 0 0 0 0 0 2 1 1 0 0 1 0 2 2 0 0 1 1 0 2 2 1 0 0 0 2 1 0 2 1 2 0 0 0 0 1 0 0 2 0 0 2 2 1 1 0 0 0 2 0 1 0 1 1 1 1 2 1 0 0 0 0 0 1 1 1 0 0 1 0 1 0 1 0 0 0 0 2 0 0 0 0 0 1 0 1 0 0 0 1 0 1 2 2 1 0 0 0 0 1 1 1 2 1 0 0 1 1 1 0 0 1 0 1 1 0 0 1 0 1 1 0 1 0 1 1 0 2 0 1 0 1 1 1 1 0 0 0 0 0 2 2 1 0 1 1 1 0 0 0 0 1 1 0 1 1 0 2 0 0 1 1 2 1 1 0 2 0 0 1 0 0 0 2 0 2 0 1 0 0 2 2 1 2 0 0 1 0 0 0 0 0 0 2 2 0 0 0 1 0 1 0 1 0 1 1 2 2 0 0 0 0 0 0 0 1 0 1 0 0 0 2 2 0 1 1 1 1 0 1 0 2 2 0 0 0 0 1 1 0 0 1 2 1 1 1 1 0 2 0 0 0 1 2 0 2 0 0 0 0 0 2 0 2 2 2 0 0 1 2 0 1 1 2 0 1 0 1 0 0 0 1 1 1 0 1 0 0 1 1 1 2 0 0 2 0 2 2 2 2 2 0 0 0 0 1 0 0 1 0 0 1 0 0 0 1 0 1 0 0 0 0 0 1 0 0 2 0 1 0 0 0 0 0 0 0 0 0 0 0 0 2 1 0 2 1 0 0 1 0 2 0 1 1 1 2 1 0 2 0 0 0 0 2 0 0 0 0 0 1 2 0 2 2 0 0 0 2 2 2 2 1 1 1 1 1 0 0 0 0 1 2 2 1 2 1 0 1 0 1 0 0 0 1 0 1 2 2 1 1 1 1 1 0 1 0 0 0 0 0 0 0 0 1 1 1 0 0 1 0 1 0 2 1 0 1 0 1 1 0 1 0 1 0 1 0 1 0 0 0 0 0 0 1 1 0 0 0 1 2 0 1 0 0 1 2 1 1 0 2 1 0 0 0 0 1 0 0
58 1 1 1 0 0 0 0 0 1 0 0 1 2 0 0 0 1 1 1 0 1 0 2 0 0 0 0 2 2 2 1 0 0 0 0 2 1 1 0 0 0 0 0 1 1 1 0 2 0 0 0 0 0 1 1 0 1 1 0 0 1 1 0 0 1 0 0 0 0 0 0 2 2 1 2 2 2 2 0 2 2 0 0 1 0 0 1 2 2 1 1 0 1 1 0 1 1 0 1 0 0 0 0 1 1 2 1 2 0 0 1 0 2 1 2 1 0 1 0 1 0 2 0 0 0 2 0 1 1 0 0 0 1 2 1 1 0 0 0 0 2 0 0 0 0 0 0 0 0 0 0 1 1 0 0 0 2 1 1 2 1 0 2 0 2 0 1 1 2 0 1 0 1 0 1 1 0 0 0 0 0 1 2 2 1 1 2 0 0 2 1 0 0 2 1 1 0 1 0 0 0 0 1 1 2 1 0 1 1 0 0 2 0 0 0 1 1 2 1 0 0 2 2 0 1 1 2 0 2 0 0 1 1 0 0 0 2 2 1 0 0 2 1 1 1 1 0 0 0 0 0 1 0 0 0 2 0 1 1 0 0 0 0 0 0 0 1 1 0 0 2 2 2 0 0 0 0 1 0 0 0 1 1 0 1 1 1 0 2 1 0 0 2 2 0 2 0 0 2 0 0 1 0 0 0 0 0 0 0 0 1 0 0 1 0 0 0 0 0 0 0 1 1 1 0 0 1 1 1 0 1 1 1 0 0 1 2 0 0 0 0 2 0 1 1 2 1 0 2 0 0 2 1 1 2 2 0 0 2 0 0 2 0 1 0 2 2 2 1 1 1 0 2 0 0 0 0 1 0 0 0 0 1 0 0 0 0 0 1 0 0 0 0 2 0 1 1 1 1 1 1 1 2 0 0 1 1 0 1 0 1 0 0 1 0 1 2 0 0 0 1 1 2 2 2 0 0 1 1 0 2 1 1 1 0 0 0 0 0 1 0 0 2 1 2 0 1 1 0 0 2 1 2 1 1 1 2 0 1 2 0 1 1 1 1 0 1 0 1 0 1 0 2 0 0 0 0 0 1 0 1 1 1 0 1 0 2 2 1 1 2 1 2 2 0 1 0 0 2 0 2 1 1 1 1 1 0 0 0 0 0 1 0 1 0 0 2 0 1 1 2 1 1 0 0 1 1 0 2 1 1 0 0 0 0 2 1 1 1 1 0 0 1 1 1 0 2 2 0 0 0 1 0 2 0 1 1 1 0 1 0 1 0 0 1 1 1 1 1 0 1 2 0 1 0 1 0 0 0 1 0 0 0 2 1 1 2 2 1 0 0 0 0 0 2 0 0 0 0 0 2 0 1 2 0 0 0 0 1 0 0 0 1 0 1 0 0 0 0 0 0 0 0 0 2 2 2 0 0 0 0 0 0 0 1 1 0 1 0 0 2 0 2 2 0 2 0 1 1 1 1 2 0 1 2 2 0 2 0 0 0 2 1 1 1 1 0 0 1 1 0 0 0 0 0 2 1 2 0 0 1 0 1 2 2 0 2 2 0 2 0 0 1 0 0 0 2 0 2 0 2 0 0 0 1 1 2 0 0 0 0 0 0 0 0 0 0 0 0 0 1 0 1 0 0 1 0 1 1 0 0 0 0 0 0 1 0 0 2 0 2 0 1 1 0 1 0 0 0 0 0 0 0 0 0 2 0 0 0 0 1 1 0 0 1 1 1 1 1 0 0 1 0 0 0 0 0 1 2 0 0 1 1 1 0 1 2 1 2 1 1 1 1 1 0 0 1 0 2 0 1 0 0 2 1 1 1 0 1 0 0 1 1 1 2 0 2 2 0 2 2 2 2 1 0 0 0 0 1 0 0 0 0 0 1 1 0 1 0 1 0 1 0 1 0 1 0 0 0 2 0 1 1 0 0 0 0 1 1 0 1 0 0 0 2 0 2 2 0 0 0 1 1 1 1 0 1 1 2 1 1 2 0 0 0 0 0 0 1 0 0 0 2 2 1 2 2 0 0 0 1 2 2 2 0 1 1 0 0 0 0 0 0 1 1 1 1 2 1 0 1 0 1 1 1 1 0 1 0 2 1 0 2 0 0 0 0 1 1 0 0 1 2 0 1 0 0 0 0 1 0 2 0 0 0 0 2 0 2 0 0 0 0 1 1 1 0 1 0 2 0 0 0 0 0 1 0 1 0 0 0 1 1 0 0 0 1 0 1 0 0 2 2 0 0 0 0 0 0 0 1
59 1 2 0 0 0 0 2 2 0 0 0 1 1 0 0 0 1 0 1 1 1 0 1 1 1 2 0 0 1 0 1 2 1 0 0 2 1 1 0 0 0 0 1 2 0 0 0 1 0 0 0 0 0 1 0 0 0 1 0 1 1 1 1 0 1 0 0 0 0 0 2 2 2 2 2 2 2 2 1 1 2 1 1 1 0 0 0 2 2 0 0 1 1 0 0 0 2 2 2 2 0 0 1 1 1 2 0 2 2 0 0 0 2 0 2 0 1 0 0 2 0 1 0 1 0 1 1 2 2 1 1 0 0 0 0 0 1 0 0 0 2 1 0 1 2 1 0 0 1 0 0 1 2 0 0 0 0 0 1 1 0 1 1 0 0 1 0 1 2 0 1 1 1 1 1 0 1 0 1 1 2 0 2 0 0 0 2 1 1 1 1 1 1 0 1 2 0 0 0 0 0 0 1 1 1 2 0 2 0 0 0 2 0 0 1 0 2 2 0 1 1 0 2 0 0 0 2 0 2 0 0 0 0 0 0 2 2 1 0 0 1 2 1 0 0 0 0 0 0 0 0 1 0 0 0 0 0 0 0 0 0 0 0 1 1 1 0 1 0 2 0 1 1 0 2 0 1 1 0 1 0 1 1 0 1 1 2 0 2 1 1 1 2 1 0 0 0 0 2 0 0 2 0 0 0 1 2 0 0 0 1 0 1 1 1 1 1 0 0 1 1 0 0 2 0 1 1 0 1 0 2 0 2 0 0 0 0 2 1 0 1 2 1 0 1 2 0 1 0 0 1 1 0 0 1 1 0 0 2 0 0 2 0 2 0 1 2 2 2 0 1 1 2 2 2 0 2 0 0 0 2 0 0 0 0 0 0 0 0 1 1 1 0 1 1 2 0 1 1 1 1 1 2 1 1 0 1 0 2 0 1 1 1 0 0 0 0 0 1 0 1 0 1 2 1 1 2 2 0 0 1 1 1 1 0 0 0 0 0 1 0 2 0 1 1 0 0 0 2 0 1 1 2 2 1 2 2 1 2 2 1 1 1 1 2 0 1 0 1 1 2 0 2 0 0 0 0 0 1 1 0 1 0 1 0 1 2 2 1 1 2 1 1 0 0 0 0 2 0 1 0 1 1 1 1 1 1 0 0 1 0 1 1 0 1 1 2 0 0 0 2 1 1 0 1 1 0 2 0 1 1 0 1 1 0 0 0 1 1 0 1 1 0 0 0 0 1 1 1 0 0 1 1 2 0 1 1 2 0 0 0 1 0 0 1 1 0 0 1 0 0 1 0 0 0 1 2 2 1 2 0 0 0 2 1 2 0 0 0 1 0 1 1 1 0 0 0 0 0 0 2 0 0 2 0 1 0 0 1 0 0 0 0 0 0 1 1 0 1 0 0 0 1 1 1 2 2 0 0 0 0 0 0 0 1 0 1 1 0 0 0 0 1 1 0 1 0 2 2 0 1 1 0 1 2 1 1 2 0 0 0 0 0 1 2 0 1 0 2 2 0 2 0 0 0 2 0 1 1 0 2 1 1 2 1 1 2 2 0 2 0 0 1 1 0 1 2 0 1 0 1 0 1 1 2 2 2 0 0 1 0 0 0 0 1 0 0 1 0 0 0 1 0 0 1 1 0 0 0 1 1 1 0 1 1 1 0 0 1 0 1 0 0 1 0 1 1 1 1 0 1 0 0 1 1 1 0 0 1 1 1 2 0 0 0 2 2 0 0 0 0 0 0 1 1 1 2 0 2 1 1 0 0 0 1 0 2 0 2 0 2 0 1 0 1 0 1 0 2 0 1 0 0 1 0 2 1 0 1 0 0 1 0 2 1 1 2 2 0 0 2 1 1 1 0 0 0 0 2 0 0 2 0 0 0 1 1 2 0 1 0 0 0 0 0 0 0 0 0 2 0 0 0 0 0 0 0 1 1 1 2 0 0 0 0 1 0 1 0 0 0 1 1 2 1 0 1 0 1 1 0 1 0 0 0 1 0 1 0 1 0 2 1 1 0 2 2 0 0 0 2 1 0 2 2 0 2 0 1 0 0 0 1 2 1 2 0 1 0 0 0 2 0 0 2 2 0 1 1 2 2 0 1 0 1 1 0 1 0 1 1 2 0 0 1 0 1 0 0 2 0 2 0 0 0 0 2 0 2 0 1 0 0 1 0 1 0 0 0 1 0 1 1 2 1 2 2 2 1 0 0 1 1 0 0 0 0 1 1 1 1 0 1 1 0 0 1 1 0 1 0
60 0 0 2 0 1 1 1 1 1 0 0 0 0 0 0 0 1 0 1 1 1 0 0 0 0 1 0 1 2 1 0 0 1 1 0 0 1 0 0 0 0 0 1 2 1 1 0 2 0 0 0 0 1 0 1 1 0 2 0 0 0 0 0 0 1 0 0 1 1 0 1 2 2 2 2 2 0 2 0 0 2 0 0 2 0 0 0 0 2 0 0 1 2 1 0 1 0 0 0 0 0 0 0 1 1 2 0 1 1 0 0 0 2 0 2 0 0 2 0 0 0 2 1 0 1 1 1 2 2 0 0 0 0 1 0 0 0 0 0 1 1 2 0 2 2 1 0 0 1 0 0 0 0 0 1 1 1 0 1 1 0 0 2 2 2 1 2 0 0 2 1 0 1 0 0 0 1 1 1 0 1 1 2 2 1 1 2 1 1 1 1 0 0 1 1 0 0 1 0 0 1 0 1 1 1 1 0 1 0 1 0 1 0 0 1 0 0 1 0 2 2 0 1 1 0 0 1 0 1 0 0 0 0 0 0 0 2 2 2 0 0 2 1 1 1 1 0 1 1 1 1 2 0 0 0 0 0 0 0 0 0 0 0 0 0 0 0 2 1 0 1 2 2 0 0 0 0 1 1 1 0 2 2 0 2 2 1 0 2 0 1 0 2 2 0 1 2 0 2 0 0 2 1 2 1 0 1 0 0 1 1 0 1 2 1 2 0 0 0 1 1 0 0 2 0 0 0 0 1 0 1 0 0 0 0 0 1 1 0 0 1 2 2 1 0 1 1 2 0 1 0 2 0 0 0 0 0 0 1 0 0 0 0 0 0 2 2 2 0 2 2 0 2 0 0 0 2 0 1 1 2 0 1 0 1 0 0 0 0 1 2 1 0 2 0 1 0 1 1 1 1 0 1 0 0 0 0 0 2 0 1 1 1 1 1 0 1 0 0 1 2 1 0 1 1 1 0 1 0 1 0 1 2 2 1 0 1 0 1 2 0 1 0 1 1 0 0 0 0 1 0 0 2 1 1 1 2 0 2 0 0 0 0 0 1 0 2 0 0 1 2 2 2 1 1 0 0 0 0 0 2 0 0 0 0 0 2 2 0 2 2 1 2 0 0 1 1 1 0 0 0 1 1 1 1 1 1 0 0 0 0 1 0 0 2 0 2 0 1 1 2 2 2 0 1 0 1 1 1 1 1 0 1 0 0 1 0 0 1 0 0 0 0 1 2 1 0 0 2 1 0 1 0 2 0 0 0 2 0 2 0 0 1 0 0 0 1 1 0 0 0 0 0 0 0 1 2 2 1 2 0 1 0 0 0 0 2 1 1 0 0 1 0 0 0 0 0 0 0 0 2 0 1 2 0 0 0 0 0 0 0 0 0 0 0 1 2 2 1 1 1 0 1 1 0 1 1 0 0 1 1 0 0 0 0 1 1 0 0 0 2 0 0 1 0 2 1 2 2 0 0 0 1 0 2 1 0 2 0 0 0 2 1 0 1 1 2 0 0 0 1 0 1 1 0 2 1 1 1 0 0 0 1 2 1 1 0 2 0 2 0 0 1 1 0 1 1 0 0 0 1 0 1 1 2 2 1 0 0 0 0 0 1 0 0 0 2 2 0 0 0 1 0 2 0 0 0 0 0 1 1 0 0 2 2 0 0 0 0 0 0 0 0 0 1 1 0 0 0 0 0 0 1 0 1 0 0 1 1 0 0 1 0 0 1 2 0 1 1 0 0 0 1 0 0 0 1 2 0 2 2 1 1 1 1 0 2 1 2 0 1 2 2 0 0 1 1 0 2 0 2 0 0 2 1 0 1 0 1 0 0 1 1 1 2 0 1 1 0 1 1 0 2 2 0 0 0 0 2 0 0 0 0 0 1 0 0 0 0 0 0 0 0 1 0 0 1 1 0 2 0 1 0 0 0 0 0 0 0 1 1 0 0 0 0 2 1 1 0 0 0 2 0 2 1 0 1 1 2 1 0 2 0 0 0 0 2 1 0 1 0 1 1 2 1 2 2 0 0 0 1 1 1 1 1 0 0 0 1 0 0 0 0 1 1 1 2 2 0 2 0 0 1 0 0 0 2 0 1 2 2 0 0 1 0 0 2 2 1 0 1 0 1 0 0 1 0 0 0 1 0 0 0 1 0 2 2 0 1 0 0 0 1 1 0 1 0 2 0 0 0 0 0 0 2 2 0 1 0 0 0 2 2 0 0 0 0 0 2 0 0 0 1 0 0 0 0 1 1 2 0
61 1 2 1 0 0 1 1 2 0 0 0 1 1 0 0 0 2 1 1 2 0 0 0 0 0 1 0 2 2 2 0 1 2 1 0 0 1 0 1 1 0 0 0 1 0 1 0 2 0 0 0 0 0 1 2 0 0 2 1 1 0 1 0 1 0 1 1 0 0 0 1 2 2 0 2 1 1 2 0 1 2 0 0 1 0 0 0 2 2 0 0 1 1 1 0 1 0 0 2 0 0 0 1 1 0 2 0 0 2 1 2 1 2 1 2 0 0 0 0 2 0 2 2 0 1 0 1 2 2 0 0 0 1 1 1 0 0 0 0 2 0 0 0 2 1 0 0 0 0 1 0 1 1 0 0 0 2 0 0 2 2 0 2 2 2 2 0 2 2 0 2 0 2 0 1 0 2 1 0 1 1 0 1 0 0 0 0 0 0 2 0 0 0 2 2 0 0 0 0 0 0 0 1 1 1 2 1 1 0 0 0 2 0 0 0 1 0 2 1 0 0 0 2 0 1 1 2 1 1 1 2 0 0 0 0 0 2 2 1 0 0 0 1 0 0 1 0 0 0 0 0 1 0 0 1 0 1 0 0 0 0 0 1 0 0 0 0 1 0 1 1 0 1 1 1 0 1 2 0 0 1 1 1 0 1 1 0 1 1 0 2 0 1 2 0 2 2 0 2 0 0 1 0 0 0 0 2 1 0 0 2 0 1 2 1 2 2 1 0 2 2 1 1 0 0 0 1 1 2 0 1 0 0 0 0 0 2 0 0 0 1 1 1 2 0 0 0 1 1 0 1 1 1 0 1 1 0 0 0 0 0 1 0 0 0 1 2 2 1 1 1 0 2 0 0 0 0 2 0 1 0 0 0 0 1 0 0 0 0 0 1 0 0 2 0 0 1 1 1 1 1 1 2 0 0 0 1 0 2 0 1 1 1 1 0 0 0 0 0 0 1 1 1 2 1 1 1 2 1 0 1 0 1 1 0 0 0 0 0 2 0 2 0 2 2 0 0 0 1 1 1 1 2 1 1 1 2 1 1 1 0 0 0 0 1 0 2 0 0 1 1 2 0 1 1 0 1 1 0 0 2 0 0 0 1 0 2 2 1 1 2 0 1 0 0 0 1 1 0 1 0 1 1 1 1 2 1 0 0 0 0 1 1 0 0 0 1 0 2 2 1 1 1 0 0 1 0 0 2 1 0 0 1 0 0 2 1 1 1 1 0 0 1 1 0 0 0 0 2 0 1 0 0 0 2 0 0 1 0 0 0 2 0 0 1 1 1 1 0 1 2 0 0 0 0 1 1 1 1 2 0 0 0 0 0 0 0 0 0 1 1 2 0 0 2 0 0 1 1 0 2 0 0 1 0 1 1 0 0 1 0 0 1 1 2 0 1 1 0 0 0 0 0 0 1 2 0 0 0 1 1 0 0 0 0 1 0 0 0 1 0 1 1 2 0 1 0 1 1 0 2 0 1 0 2 2 0 2 0 0 0 1 1 1 1 1 1 1 0 0 1 0 0 1 0 2 0 2 0 0 0 0 1 2 2 1 1 0 1 1 0 0 0 0 0 0 1 0 0 0 0 0 1 1 2 2 1 0 0 1 0 0 0 0 1 0 1 1 0 0 0 1 0 0 0 0 1 0 0 2 2 0 0 0 0 1 1 0 1 0 1 0 0 1 1 2 0 0 0 0 0 0 0 0 0 0 0 0 0 0 2 2 0 0 0 2 0 1 1 2 0 1 0 0 2 1 2 0 1 2 2 0 0 2 1 1 2 0 2 0 2 0 1 0 1 0 0 0 0 1 1 0 0 1 1 0 0 1 2 0 0 1 1 1 2 0 0 1 0 1 1 1 2 1 0 0 0 0 2 0 0 1 1 0 0 0 1 1 0 1 0 2 0 1 1 0 1 0 0 2 0 1 0 1 0 1 0 0 0 0 1 0 0 0 0 1 0 0 0 1 0 2 1 2 1 0 1 1 2 2 0 2 0 0 0 1 1 1 0 0 1 0 1 2 0 2 2 0 0 0 1 1 1 2 1 0 1 0 0 0 0 0 1 2 1 2 0 2 0 0 0 0 1 0 1 0 0 1 0 1 1 0 0 0 1 1 1 1 0 0 0 1 2 1 0 0 0 0 0 1 0 1 0 1 0 1 1 0 1 0 0 0 1 1 0 1 0 1 0 1 0 0 0 0 1 1 0 0 0 0 0 1 2 1 2 2 0 1 2 1 1 0 1 0 0 1 0 0 1 0 1
62 1 1 1 0 0 0 1 1 1 0 0 0 0 0 0 0 1 1 0 0 0 0 0 0 0 0 0 2 2 1 1 0 0 0 0 2 1 0 2 2 0 0 0 0 0 0 0 1 0 0 0 0 0 1 2 0 0 1 1 0 0 0 0 1 0 1 1 0 0 0 1 2 2 0 2 2 2 2 1 1 2 1 2 1 0 0 1 2 2 1 1 1 0 1 0 0 0 0 1 0 0 0 1 0 0 2 0 0 2 2 2 0 0 0 0 0 0 1 0 1 1 2 0 0 0 2 0 1 1 0 0 0 0 0 0 0 0 0 0 2 2 0 0 1 0 0 0 0 1 0 0 0 1 0 0 0 2 1 1 2 1 0 2 2 2 2 2 0 1 1 0 0 2 0 0 1 1 0 1 1 1 1 2 2 1 1 2 0 1 0 2 2 2 0 1 0 0 0 0 0 0 0 1 1 1 2 0 1 0 0 0 0 1 0 0 0 0 1 0 2 2 1 2 0 2 2 2 0 1 0 0 1 2 2 0 2 2 2 2 0 0 2 1 1 1 1 0 0 0 0 0 1 0 0 1 1 1 0 1 1 1 0 0 0 0 0 0 0 0 1 1 0 0 0 0 0 2 2 2 2 0 1 2 0 1 1 1 0 1 0 2 0 1 2 0 0 1 0 1 0 0 2 1 0 0 0 1 0 0 0 1 0 0 2 1 2 0 0 0 1 1 1 0 1 0 0 1 0 0 0 0 0 1 0 0 0 1 1 0 0 0 2 2 0 0 2 0 1 0 1 0 2 0 0 0 0 0 0 2 0 0 2 0 2 0 1 2 2 2 0 0 0 2 1 1 0 1 1 0 0 2 1 1 0 0 0 0 0 0 0 1 0 0 2 0 0 1 0 0 0 0 1 2 1 0 1 0 0 2 0 1 0 0 0 0 2 0 1 0 0 0 1 1 2 1 1 0 1 0 1 0 1 1 1 0 0 1 0 0 1 0 1 1 2 2 0 0 0 0 0 2 1 2 1 0 1 2 1 2 2 0 0 0 0 1 1 2 0 0 1 1 1 2 1 0 1 0 0 1 0 2 0 0 0 1 0 0 1 1 1 0 2 0 1 0 1 0 1 1 0 1 1 1 1 1 1 0 0 0 0 0 2 0 0 2 1 2 0 2 2 2 2 2 0 0 0 0 1 2 0 0 0 0 0 0 1 0 1 1 1 0 0 1 1 2 1 0 0 2 1 0 0 0 2 0 1 0 2 0 2 0 1 0 0 0 0 1 1 0 1 0 0 0 0 0 0 1 1 1 2 0 0 0 1 0 1 1 1 1 0 0 1 0 0 0 0 0 0 0 0 2 0 0 2 0 2 1 0 2 0 0 0 0 0 1 0 1 0 0 0 0 0 0 0 0 1 1 0 0 2 2 0 0 0 1 1 1 0 0 0 1 1 1 2 0 1 0 1 1 0 2 0 1 0 2 1 0 2 1 1 0 1 0 0 1 0 1 1 1 1 0 1 0 0 0 2 1 1 1 0 0 0 0 0 0 2 1 0 0 2 0 0 1 1 0 1 1 0 1 0 1 0 0 0 0 1 1 1 0 0 0 0 1 0 0 0 1 1 0 0 0 0 1 0 0 1 0 1 1 1 1 1 0 2 2 2 1 0 2 1 1 0 0 0 0 0 0 0 0 0 0 1 0 0 1 1 0 0 0 0 2 2 0 0 0 2 0 2 2 2 0 1 0 0 2 1 2 0 1 1 2 0 0 2 2 0 0 0 2 0 2 1 2 0 1 0 1 0 1 1 1 0 0 2 1 0 0 0 2 0 0 1 1 2 1 0 1 2 0 2 2 1 1 1 0 0 0 0 2 0 0 1 0 0 0 1 1 1 2 0 1 1 0 0 0 1 0 0 0 2 0 1 0 0 0 0 0 0 0 1 2 1 0 0 2 0 1 2 0 0 0 0 1 2 0 0 1 1 2 1 0 1 1 0 2 0 1 1 0 0 0 0 1 1 0 2 2 0 0 0 1 0 0 2 2 0 0 1 1 1 0 0 0 1 0 0 1 2 0 0 0 0 2 0 0 2 1 0 0 2 1 1 2 0 1 1 0 1 0 0 0 2 1 0 0 0 1 1 1 0 0 0 1 1 0 2 2 0 1 0 1 0 0 2 0 0 0 2 1 0 0 1 0 0 0 0 1 1 0 0 0 0 0 0 0 0 0 0 2 0 0 0 2 0 1 0 0 0 0 0 0
63 0 0 2 0 0 1 1 1 1 0 0 0 0 0 0 0 1 0 1 1 1 0 0 0 1 0 1 2 2 1 1 1 2 1 1 2 1 0 2 2 1 0 1 1 0 0 0 0 0 0 0 1 0 0 1 0 0 1 0 2 0 1 0 0 0 0 0 0 1 1 0 2 2 2 2 2 2 2 1 1 2 1 1 0 0 0 1 2 2 0 1 0 2 1 0 1 1 1 2 2 0 1 1 0 0 2 1 2 0 0 1 0 1 0 1 0 0 0 0 2 0 2 0 0 1 1 0 0 0 0 0 1 1 0 1 0 1 0 1 1 1 0 0 0 1 0 0 0 1 1 0 0 0 0 1 1 1 0 0 1 1 0 2 2 2 2 1 1 2 0 2 1 1 1 0 0 1 1 0 0 2 0 2 2 0 1 2 1 1 1 1 0 0 1 2 0 0 0 0 0 0 0 2 2 0 2 0 2 1 0 1 1 0 1 0 1 0 1 0 1 1 0 1 1 0 0 0 0 0 0 0 0 0 1 1 0 2 2 1 0 1 2 1 0 0 0 0 1 1 1 1 1 0 0 1 0 2 1 1 0 0 0 0 0 0 0 0 1 0 0 1 0 1 0 0 0 0 1 0 0 0 2 2 0 2 2 2 0 2 0 1 0 2 2 0 2 0 0 0 0 0 2 0 0 0 0 2 0 0 0 0 0 0 0 0 2 0 1 0 1 1 1 1 1 0 0 1 1 0 0 0 0 2 0 1 1 2 0 0 0 1 2 0 1 1 2 0 0 0 0 2 2 0 0 0 0 0 0 1 1 1 1 1 1 0 0 2 2 1 2 2 0 2 1 0 0 0 1 0 0 0 0 1 1 2 0 0 0 2 1 1 0 1 2 0 0 2 0 0 0 0 0 1 1 0 0 1 0 1 1 0 1 1 1 1 0 0 0 0 0 0 0 1 1 1 1 0 1 1 0 1 1 1 1 0 0 2 0 1 0 0 1 1 0 2 0 1 0 0 0 1 1 2 2 1 2 1 0 0 0 0 0 0 0 0 0 2 0 0 1 1 0 2 0 0 0 0 0 1 1 1 0 0 0 0 0 0 2 1 1 1 2 1 2 0 0 0 0 1 1 1 1 1 1 1 1 0 0 0 0 1 1 0 0 2 0 2 0 2 2 2 1 2 0 2 0 1 0 2 0 1 0 1 0 1 1 1 0 0 2 0 0 1 1 0 0 2 2 1 0 1 1 0 2 0 1 1 0 1 0 0 0 0 1 0 0 1 1 0 1 1 1 0 0 0 2 1 1 0 1 0 0 0 0 0 0 0 0 0 1 1 2 0 1 0 0 0 0 0 0 2 0 0 2 0 0 1 0 2 0 0 0 0 0 0 1 0 0 0 0 0 0 1 1 0 0 1 0 0 1 1 0 0 0 1 1 1 0 1 0 0 1 1 2 0 2 1 1 1 1 1 1 0 1 1 2 1 1 0 0 0 0 2 0 0 0 1 1 0 0 0 1 0 0 1 1 2 2 0 0 0 0 2 2 0 2 2 1 0 2 0 1 2 1 0 2 2 0 2 0 2 0 1 0 1 2 2 0 0 0 0 0 0 0 0 0 1 1 0 0 0 1 0 1 1 1 0 2 2 0 0 0 0 0 0 0 1 0 1 1 0 0 0 1 0 1 0 0 0 0 0 0 0 0 2 0 0 0 1 0 0 1 1 0 1 2 0 1 1 1 0 0 1 1 2 0 0 1 1 0 1 1 1 2 1 1 1 0 2 1 2 1 1 1 0 0 1 0 2 0 2 0 0 2 1 0 1 0 0 0 0 1 1 1 1 0 0 2 0 2 1 1 2 1 0 0 0 0 2 0 0 1 1 1 0 0 0 0 1 0 1 1 0 0 0 1 0 0 0 1 0 0 0 0 0 0 0 0 0 1 2 1 0 0 2 0 0 1 0 0 0 1 0 1 1 0 0 2 2 1 0 2 0 0 0 0 1 0 0 2 0 1 2 1 0 2 1 0 0 0 1 1 0 2 2 0 1 0 1 0 0 0 0 2 0 0 1 2 1 0 1 0 1 0 1 0 2 1 0 1 1 1 2 0 1 1 2 2 0 0 0 1 2 2 0 0 1 1 1 0 0 0 0 1 1 2 0 0 0 0 1 0 0 1 0 2 0 1 0 0 0 0 0 0 0 0 0 2 0 0 1 0 0 0 0 0 0 0 2 0 0 0 2 0 0 0 0 1 0 0 0
64 0 1 2 0 0 2 0 1 1 0 0 1 2 0 0 1 2 0 2 1 1 1 1 0 0 1 0 2 2 2 1 1 1 0 0 2 2 0 0 0 0 0 0 1 0 1 0 1 0 0 0 0 0 0 2 0 1 1 2 0 0 0 0 2 0 2 0 0 0 0 0 2 2 2 2 2 1 1 0 1 2 0 0 2 0 1 1 2 2 0 2 1 1 0 0 0 1 1 1 0 0 0 1 1 1 2 0 1 1 0 1 0 2 0 1 0 0 1 0 1 0 2 2 0 2 0 1 2 2 1 1 0 2 1 1 0 0 0 0 2 2 0 0 1 1 0 0 0 1 0 0 1 1 1 0 0 2 1 1 1 0 0 0 0 1 2 2 0 0 2 0 0 1 0 0 0 1 1 0 0 0 1 2 1 0 1 1 0 1 1 1 0 0 2 1 1 0 0 0 0 0 0 2 1 1 2 0 1 0 0 0 0 0 0 1 1 0 2 0 1 1 1 1 0 0 0 2 0 2 0 0 1 1 2 1 2 2 2 2 0 0 2 2 0 0 0 0 1 1 1 1 2 0 1 0 0 2 1 2 0 0 0 0 0 0 1 0 2 1 0 1 2 2 0 0 0 1 1 1 1 1 1 2 0 1 1 1 0 1 0 0 0 2 2 0 1 0 0 0 0 0 1 0 0 0 0 2 0 0 1 1 0 0 1 0 2 1 0 0 1 1 1 0 1 0 1 1 0 2 0 2 0 1 0 0 0 1 1 1 1 2 1 1 0 0 1 0 1 1 0 0 1 0 0 0 0 0 0 2 0 0 2 0 2 1 1 2 2 1 1 1 0 1 0 0 0 0 2 0 0 0 0 1 0 1 0 0 0 1 0 1 0 0 2 0 0 0 1 1 1 1 0 1 0 1 0 2 0 2 0 1 0 0 1 0 1 0 1 0 1 1 0 2 1 1 1 0 2 2 0 2 0 1 1 0 0 2 1 2 1 0 2 0 2 2 0 1 0 1 0 1 1 2 1 1 1 2 2 2 0 0 0 0 0 0 1 2 0 0 1 1 1 2 1 0 1 1 0 1 0 2 1 0 0 0 0 1 2 1 1 2 0 2 2 0 0 1 1 0 0 0 0 1 0 2 2 1 0 0 0 0 1 1 0 1 0 2 0 2 2 2 0 0 0 0 2 1 0 2 1 1 0 0 0 1 1 1 0 2 0 0 0 1 1 0 0 1 1 1 1 0 0 0 1 1 0 0 2 0 2 0 1 0 0 1 1 2 2 1 0 0 1 0 1 0 2 1 1 1 1 0 0 0 0 0 0 2 1 0 0 0 1 0 0 0 0 0 0 0 0 1 0 1 2 0 0 0 1 1 0 0 0 0 0 0 0 1 0 1 0 1 0 0 0 1 1 1 0 0 1 1 0 0 0 0 0 1 1 0 0 0 1 1 1 0 1 0 1 1 0 2 1 1 1 2 1 1 1 0 0 0 0 1 0 1 1 0 1 1 1 1 0 1 1 1 1 0 2 0 1 0 1 0 0 1 0 1 2 0 2 0 0 1 1 0 2 2 0 2 2 0 0 1 0 1 1 2 0 0 1 0 1 1 1 1 0 1 1 0 0 0 0 0 0 0 0 1 1 1 2 2 0 1 1 1 1 1 0 1 1 1 1 1 2 0 2 1 0 0 0 0 0 0 0 0 0 0 0 1 0 1 2 0 0 0 2 1 1 1 1 0 0 1 1 0 1 1 0 0 2 2 0 1 1 1 0 2 0 2 0 2 1 2 1 1 0 1 0 2 0 2 0 0 1 0 2 0 0 2 0 1 0 1 0 2 1 1 2 0 1 2 0 2 2 0 0 0 0 2 0 0 2 1 0 0 0 1 1 0 1 1 0 0 0 0 0 0 0 1 2 0 0 0 0 0 0 1 1 1 0 1 1 0 0 1 0 0 2 0 0 0 0 1 1 0 0 1 2 2 1 0 0 0 0 2 0 2 1 0 1 0 0 1 1 0 1 2 0 0 0 2 2 2 2 0 1 2 0 1 0 0 0 0 1 1 2 1 2 1 0 1 0 2 0 2 2 2 1 0 2 1 0 2 0 0 0 1 1 0 1 0 1 1 1 1 0 1 0 1 0 0 2 0 0 1 1 2 0 1 0 0 0 0 0 0 2 0 1 0 1 0 0 0 0 0 1 1 2 0 0 0 1 2 0 1 0 0 0 2 0 0 0 2 0 0 1 0 0 0 0 0
65 1 0 2 0 0 1 2 2 0 0 0 0 1 1 1 1 2 1 1 1 1 0 1 0 0 2 0 0 2 1 0 0 2 0 0 2 1 1 0 0 0 2 0 2 0 0 0 2 0 0 0 0 1 0 2 0 1 1 0 0 2 1 1 0 1 0 0 0 0 0 0 1 1 1 1 2 1 2 0 1 1 0 0 0 0 0 0 1 2 0 0 2 2 0 0 0 0 0 0 0 0 0 0 2 2 2 0 0 2 2 2 0 0 0 1 1 0 0 0 2 0 2 1 0 0 1 0 2 2 0 0 0 0 0 0 0 0 1 0 2 0 1 0 0 1 0 1 0 1 0 0 0 1 0 0 0 0 0 0 1 1 0 2 1 2 1 0 0 1 1 1 1 2 1 2 0 0 0 0 0 0 0 2 2 0 1 1 1 0 2 0 2 2 0 2 1 0 1 0 0 1 1 1 1 1 2 0 0 0 0 0 2 0 0 0 0 0 2 1 0 0 0 2 0 0 0 1 0 1 0 0 1 1 1 0 1 2 2 2 0 0 1 2 0 0 0 0 0 0 0 0 0 0 0 1 0 2 1 1 0 0 0 0 0 0 0 1 1 0 0 2 1 2 1 1 0 0 1 0 0 0 2 2 1 1 2 2 0 2 0 2 1 1 2 0 0 0 0 2 0 1 1 0 0 1 0 1 0 0 0 1 0 1 1 0 2 0 1 0 1 0 0 0 0 0 0 0 0 1 0 0 0 1 0 1 0 0 2 0 0 0 1 2 1 0 1 1 0 2 1 0 2 1 0 1 1 0 0 0 0 0 1 0 1 1 1 2 2 0 2 2 1 1 0 0 0 1 1 1 1 0 0 1 0 1 0 0 0 0 0 0 0 0 2 1 2 0 1 1 0 1 0 2 1 0 0 0 0 1 1 1 0 0 0 0 0 1 0 1 1 2 0 1 2 2 2 0 2 2 0 2 0 0 0 1 0 0 0 1 1 0 2 0 0 0 0 0 1 1 0 0 1 1 1 1 1 2 2 2 2 0 0 0 0 0 0 1 0 1 0 1 0 2 2 1 1 0 0 1 2 0 0 0 0 0 0 1 2 1 1 2 1 2 1 0 0 1 1 0 0 0 1 1 1 1 1 0 0 0 0 0 1 1 0 1 0 1 0 1 1 1 2 2 0 1 0 1 1 1 1 1 1 0 0 1 1 1 0 1 1 0 0 1 1 0 0 2 2 0 1 0 0 0 1 1 1 0 1 0 1 0 1 0 0 1 1 0 0 0 0 1 0 0 0 0 1 0 0 0 1 0 1 0 0 0 1 1 1 0 0 0 0 0 1 1 1 1 1 0 1 1 1 2 2 0 0 1 0 2 0 0 0 2 1 0 0 0 0 0 0 0 0 0 0 2 2 1 0 0 1 1 0 1 1 1 0 2 0 0 0 1 0 1 1 0 2 0 2 2 0 1 0 1 0 2 1 0 1 0 0 0 2 0 2 2 1 1 0 0 0 2 0 1 1 1 1 1 2 1 0 0 0 2 2 0 2 1 2 0 2 0 1 2 0 1 2 2 0 2 0 2 0 2 0 2 1 1 0 0 0 0 0 0 0 0 0 0 0 0 0 0 1 0 0 2 2 0 1 1 2 2 1 0 2 2 2 1 1 2 0 2 1 0 1 0 1 1 0 0 0 0 0 0 0 0 1 0 0 0 0 1 0 0 0 2 1 0 0 0 0 0 0 1 0 1 0 0 0 0 1 2 1 1 1 0 1 1 0 1 0 1 1 2 1 1 0 0 0 1 0 1 0 0 2 0 2 1 0 0 0 0 1 1 1 1 1 1 2 0 1 2 0 1 1 0 0 0 0 2 1 1 1 0 0 0 1 0 1 0 1 1 0 0 0 0 0 0 0 0 2 0 0 0 0 0 0 0 0 0 1 1 0 0 1 0 2 1 2 0 1 0 2 0 1 0 0 1 1 2 1 1 1 0 0 0 1 1 1 1 0 0 1 2 2 0 2 2 0 0 0 2 1 1 1 2 0 1 0 0 0 0 0 0 0 2 2 2 2 1 0 1 0 1 0 0 1 1 1 0 1 0 0 1 0 0 0 2 2 0 0 1 1 0 0 1 0 0 0 0 2 0 0 1 1 0 2 1 0 0 0 0 0 0 0 1 2 0 1 0 1 0 0 0 0 0 0 1 1 0 0 0 0 1 0 0 0 0 0 1 0 0 1 2 0 0 0 1 1 0 0 0
66 0 1 1 0 0 1 2 2 0 0 0 0 0 0 0 0 1 1 1 1 0 0 0 0 0 0 0 1 1 0 1 0 2 0 0 2 1 0 1 1 0 0 0 2 1 1 0 0 0 0 0 1 0 0 1 0 0 2 0 0 1 1 1 0 1 0 0 0 1 0 0 2 2 0 2 2 1 2 0 1 1 0 0 1 0 0 0 2 2 0 0 0 2 1 0 1 1 1 2 1 0 0 2 0 0 2 0 0 2 0 1 2 2 1 2 1 0 1 0 1 0 1 0 1 0 1 0 1 1 0 0 0 0 2 0 0 1 0 0 1 2 0 1 0 0 0 0 0 0 0 0 0 0 0 0 0 0 0 1 2 2 0 1 0 0 0 0 1 2 0 2 1 2 1 2 1 1 1 0 0 1 1 2 2 1 1 0 0 0 0 0 0 0 1 1 1 0 0 0 0 0 0 2 0 0 2 0 1 0 0 1 1 0 0 0 0 1 0 0 1 1 0 1 1 0 0 1 0 1 0 1 0 0 0 0 0 2 2 2 0 0 2 2 0 0 0 0 0 0 0 0 0 1 1 0 1 2 0 1 1 1 1 1 0 0 0 0 1 1 0 1 0 2 0 0 1 0 1 0 0 1 0 1 0 1 1 1 0 1 0 1 1 2 1 0 0 0 0 0 0 1 2 0 0 2 0 1 2 0 0 2 0 0 0 0 1 0 0 0 0 0 1 1 2 0 1 2 2 0 0 2 0 1 0 0 0 0 2 1 1 1 2 2 1 0 1 0 1 2 0 0 1 0 1 1 1 0 0 2 0 0 1 1 1 0 1 2 2 0 2 2 1 2 0 0 0 0 1 0 1 1 0 0 0 1 0 0 0 0 0 0 1 2 2 0 2 0 1 1 1 1 1 2 0 0 1 1 0 2 0 0 1 1 1 1 0 0 1 0 0 0 0 1 2 1 1 0 2 1 1 0 0 1 1 0 0 2 0 0 0 0 2 0 1 1 0 0 0 0 0 2 1 2 1 1 1 2 2 2 0 0 0 1 1 2 0 1 0 1 0 1 2 0 0 0 0 1 1 0 2 0 2 1 1 1 1 1 2 1 0 2 1 1 1 0 0 1 1 0 0 1 2 0 2 0 1 2 0 0 0 0 1 0 0 2 0 2 0 0 0 2 2 2 0 1 0 0 0 2 0 0 0 1 0 0 1 0 0 1 0 0 0 2 2 0 0 2 2 1 0 0 0 0 2 0 0 1 0 1 0 0 0 0 1 0 0 1 0 1 0 2 0 0 0 0 2 2 2 1 2 0 1 0 1 1 2 1 1 0 0 0 2 1 0 0 1 0 0 0 0 2 1 0 1 1 1 1 0 0 1 0 0 0 0 0 0 0 0 0 0 0 0 0 0 0 2 2 0 0 1 1 0 0 0 1 0 1 1 0 1 0 1 2 2 0 1 0 1 1 0 2 1 0 0 0 2 0 2 0 0 0 1 1 1 1 1 1 1 1 0 1 1 0 0 0 2 0 0 2 1 1 0 1 2 1 1 0 2 0 0 1 0 0 1 0 2 1 0 1 1 0 0 0 0 0 1 1 0 0 1 0 0 0 0 0 0 1 1 0 0 0 0 0 0 0 0 1 0 0 1 1 0 0 1 1 1 0 0 1 0 1 0 0 0 1 1 1 0 0 0 0 0 0 0 0 1 1 1 1 0 0 2 1 0 0 2 2 0 0 0 0 1 1 0 0 0 2 0 2 1 1 2 2 2 0 2 0 0 2 0 2 2 2 0 0 1 0 0 0 0 2 0 0 1 0 1 0 1 2 0 0 0 2 0 2 0 0 2 1 1 2 1 1 0 0 0 0 0 2 0 0 0 0 0 1 1 0 0 0 1 0 1 0 0 0 1 0 0 0 2 0 1 0 1 0 1 1 0 0 1 1 1 0 0 0 1 1 1 0 0 0 2 1 2 2 0 0 1 2 2 0 2 0 0 0 1 1 0 0 0 0 0 1 2 0 2 1 0 0 0 1 1 1 2 1 1 0 0 1 0 0 0 0 1 1 1 0 2 0 0 0 0 0 0 1 1 2 0 1 2 2 1 2 0 0 0 0 0 1 0 1 2 2 2 0 0 1 1 1 0 0 0 0 0 0 1 1 0 1 1 1 0 1 1 0 1 0 0 0 1 0 1 1 1 1 1 0 1 0 0 0 0 0 0 0 0 0 1 2 0 0 0 2 0 1 0 0 1 0 0 0
67 0 1 1 0 0 0 1 2 0 0 0 0 1 0 0 0 0 0 2 2 0 0 0 0 0 1 0 2 2 1 0 2 2 0 0 0 1 1 0 0 0 0 0 2 1 1 0 1 1 1 0 0 0 1 1 0 0 0 0 1 0 0 0 1 0 1 0 1 1 0 2 2 2 1 2 2 2 2 1 1 2 0 0 2 0 0 0 2 2 1 2 0 2 1 0 1 1 0 0 0 1 1 1 0 0 2 1 1 1 0 1 1 1 1 1 1 0 1 0 1 0 2 1 0 1 0 1 1 1 0 0 0 0 0 0 0 0 0 0 2 1 1 0 1 2 0 0 0 2 1 0 0 0 1 0 0 1 0 1 1 0 0 1 0 1 1 0 0 2 0 0 0 2 0 0 0 0 0 0 0 1 1 2 2 1 1 1 0 0 1 1 1 1 0 2 1 0 0 1 1 1 0 0 0 1 1 0 0 0 0 0 1 1 0 0 0 0 2 0 1 1 1 1 0 0 0 0 0 0 1 1 0 0 0 0 0 2 2 1 0 0 2 2 0 0 0 0 0 0 0 0 1 1 1 0 0 1 0 0 0 0 0 0 0 0 1 1 2 1 0 1 2 2 0 0 0 1 2 1 1 0 1 1 0 0 0 2 0 2 0 0 0 2 2 0 1 1 0 0 0 0 2 2 1 1 0 1 0 0 0 0 0 2 2 0 1 0 1 0 2 2 2 0 1 0 1 1 1 0 0 1 0 1 0 0 0 1 1 0 0 1 2 1 0 0 2 1 1 2 0 0 0 0 0 0 0 0 0 1 1 1 0 1 0 0 0 1 1 1 1 1 0 2 1 0 0 0 1 0 0 1 0 2 0 1 0 0 0 2 1 2 0 0 2 0 0 1 0 0 0 0 0 2 1 0 0 1 0 2 0 0 0 0 1 0 1 1 0 1 0 1 0 0 1 2 2 0 1 0 1 1 0 0 0 0 0 1 0 2 1 0 1 1 0 2 0 0 0 1 0 1 0 0 0 0 0 2 0 1 1 0 2 2 2 2 0 2 0 0 1 1 1 1 1 1 0 1 1 1 0 1 1 0 1 1 1 1 2 1 0 2 0 2 1 0 1 0 2 0 0 0 2 0 2 0 1 1 1 0 1 0 1 0 1 1 1 2 0 1 1 2 2 2 1 1 0 0 1 1 1 0 0 2 1 0 2 0 1 1 1 0 0 0 0 0 0 1 1 1 0 1 0 0 2 0 0 0 0 0 0 2 1 0 1 0 0 0 0 0 0 1 0 0 0 0 1 1 1 0 1 0 0 0 2 0 2 2 1 0 0 0 2 0 2 0 0 1 1 0 1 1 0 0 2 0 1 1 1 1 1 0 0 1 0 1 2 1 0 1 0 1 0 0 0 1 0 2 0 0 1 1 2 0 0 1 1 2 1 0 2 0 0 0 1 0 2 1 1 1 0 2 0 1 0 2 1 0 2 0 0 0 0 0 1 2 0 1 0 1 1 0 1 0 0 1 0 1 2 1 0 0 0 1 2 1 2 1 2 0 2 0 0 2 1 1 2 2 0 2 0 2 0 1 0 1 1 2 1 0 0 0 1 0 0 0 0 1 1 0 0 1 1 0 0 1 1 0 2 1 1 0 0 0 0 0 0 0 0 1 0 1 0 0 1 0 1 0 0 0 0 0 0 0 0 1 0 0 0 0 0 0 1 0 0 1 1 1 0 0 0 0 0 0 0 0 2 2 0 2 0 0 2 2 2 1 0 2 1 2 1 1 1 2 0 1 1 1 1 2 0 1 0 0 2 0 1 0 2 2 0 0 1 1 1 2 0 1 2 0 0 0 2 2 2 0 0 0 1 2 2 2 1 0 0 0 1 0 0 0 0 0 2 0 1 1 1 0 0 0 1 0 2 0 0 1 0 0 0 0 2 2 0 0 0 0 0 0 1 0 0 0 2 1 2 1 0 1 1 2 2 0 1 0 0 1 1 0 2 0 0 0 0 2 2 0 2 2 0 1 1 1 1 1 1 2 0 0 1 2 0 0 0 1 2 0 1 0 2 1 0 1 0 1 1 1 2 1 0 0 2 2 1 2 1 2 1 1 1 0 0 0 2 0 0 0 1 0 0 0 1 0 2 0 0 0 0 2 0 2 0 0 1 0 1 1 2 0 0 0 2 0 0 0 0 2 2 2 2 0 0 0 0 0 0 0 0 0 0 2 0 0 1 2 0 1 0 0 0 0 0 0
68 1 2 1 0 0 2 2 2 0 0 0 0 0 0 0 0 1 0 1 1 0 0 1 1 1 1 0 2 1 1 2 0 1 0 0 1 1 0 1 1 0 0 0 2 0 0 0 2 0 0 0 1 0 0 1 0 0 1 2 0 0 1 0 0 0 0 1 0 0 0 0 2 2 1 2 2 2 2 0 2 2 0 0 0 0 0 1 1 2 1 1 0 1 1 0 1 1 1 1 1 0 0 1 1 1 1 0 0 2 0 1 0 2 0 2 0 0 0 0 2 0 2 1 0 1 0 0 2 1 1 1 0 1 2 1 1 0 0 0 0 2 0 0 1 0 0 0 0 0 0 0 1 1 0 0 0 0 0 0 1 1 0 1 0 0 0 1 0 2 0 0 0 1 1 1 0 1 0 0 0 1 1 2 1 0 1 0 0 0 0 0 0 0 1 1 0 0 0 1 1 1 1 2 2 0 2 0 0 0 1 0 2 0 0 0 0 1 2 0 1 1 0 2 0 0 0 2 1 0 1 1 0 0 0 0 1 2 2 2 0 0 2 2 0 0 0 0 0 0 0 1 0 0 0 0 1 1 0 1 1 1 0 0 0 0 0 1 0 0 0 2 1 2 0 0 0 2 2 2 2 0 1 1 1 0 1 1 0 2 1 0 0 2 2 0 1 1 1 0 0 1 2 1 1 0 1 1 1 0 0 1 0 0 0 0 2 0 0 0 1 1 2 2 2 0 1 2 2 0 0 2 1 1 0 0 0 2 0 1 1 1 2 2 1 0 1 1 2 0 1 1 2 0 2 1 1 0 0 1 0 0 2 0 2 1 0 2 2 1 1 1 0 2 0 0 0 0 0 0 1 1 0 0 0 0 0 0 0 0 0 1 1 0 2 0 2 1 1 1 0 2 0 2 1 0 0 0 0 1 1 1 1 1 0 1 0 1 0 1 1 2 0 0 1 1 1 0 0 0 0 0 0 0 0 0 0 1 1 1 0 0 2 0 0 0 0 0 0 1 0 2 0 2 1 0 1 2 1 1 0 0 0 0 0 1 1 1 0 1 0 1 1 2 1 0 1 0 0 0 0 2 2 2 0 2 0 1 2 1 0 1 0 2 0 0 2 1 1 1 0 0 0 1 1 1 2 2 0 0 0 0 2 0 1 1 1 2 0 0 1 2 1 1 0 1 1 1 0 2 0 1 0 1 1 0 2 1 0 2 0 1 0 1 2 0 0 2 2 0 0 0 1 0 2 1 0 0 1 0 1 0 0 1 0 0 0 2 1 0 0 1 0 0 0 0 2 2 2 0 2 0 0 0 1 0 1 2 1 1 1 1 0 2 0 2 0 1 1 0 1 1 0 0 2 0 0 0 1 1 0 0 0 0 0 0 0 0 0 0 0 0 0 0 0 1 2 2 0 0 1 1 0 0 0 1 0 1 0 1 0 2 0 0 1 0 2 0 0 0 1 1 0 1 0 1 1 0 1 0 0 0 2 0 1 2 2 0 0 1 1 1 0 0 1 0 2 1 1 1 1 0 0 0 1 1 2 0 2 0 2 0 1 1 0 1 1 2 0 1 1 0 0 0 1 1 0 2 0 0 0 0 0 0 0 1 0 2 2 0 1 0 0 0 1 1 2 0 2 2 1 1 0 1 1 1 1 2 0 2 2 1 0 0 0 0 0 0 1 1 1 1 0 0 0 1 1 0 1 0 0 0 2 1 0 0 2 0 2 2 1 0 1 1 0 0 2 2 0 1 1 2 0 0 1 1 0 2 1 2 1 1 2 2 1 0 0 0 0 1 0 2 0 0 1 0 1 0 0 1 0 0 2 0 2 0 0 0 2 0 2 2 2 2 2 0 0 0 1 2 2 1 1 0 0 0 0 0 0 1 0 0 1 0 1 1 0 1 0 0 2 0 0 0 0 0 0 0 0 0 2 2 1 0 0 2 0 1 1 0 0 0 1 1 1 2 0 2 0 1 0 2 0 0 0 2 0 1 0 1 0 1 2 1 1 0 2 1 0 0 0 1 2 2 1 2 0 1 0 0 0 0 0 0 0 1 1 0 2 0 0 0 0 2 0 1 2 2 1 0 1 1 0 1 0 0 0 1 2 0 0 0 2 1 1 0 1 0 0 0 2 0 0 0 1 0 1 2 0 2 0 2 0 1 2 0 1 0 1 0 0 0 0 1 1 2 2 1 2 0 0 1 0 0 0 0 0 0 0 1 0 0 0 2 1 1 0 0 0 0 0 0
69 1 1 2 0 0 2 2 2 0 1 1 0 1 0 0 0 0 0 0 0 1 0 0 0 0 2 0 2 1 1 2 0 1 0 0 1 2 0 1 1 0 0 0 2 0 0 1 1 0 0 0 1 0 0 1 0 2 1 0 0 2 0 0 0 1 0 0 0 0 0 1 2 2 0 2 2 2 2 1 1 2 0 0 2 0 0 0 1 2 0 1 1 1 0 2 0 1 1 1 1 0 0 2 0 0 2 1 1 1 0 1 0 2 2 2 2 0 0 0 2 0 1 1 1 0 0 1 1 1 0 0 1 1 0 0 1 0 0 0 1 1 0 0 0 0 1 0 2 2 0 1 0 1 0 1 0 0 0 1 1 0 0 2 0 2 1 0 1 2 0 2 1 2 0 0 0 1 1 0 0 1 0 2 1 0 0 1 0 0 1 0 0 0 2 2 2 0 0 0 0 0 0 2 1 1 2 1 0 1 0 0 1 0 0 0 0 1 2 1 0 0 0 2 0 0 0 1 0 2 1 1 0 0 0 0 0 2 1 1 0 1 2 2 0 0 0 0 0 0 0 0 2 0 0 0 0 1 0 0 0 0 0 0 0 0 0 1 1 1 0 2 0 2 0 0 0 1 1 0 0 1 2 1 1 1 2 0 1 1 0 1 1 2 2 0 1 1 1 2 0 0 0 0 0 0 0 1 1 0 0 2 0 0 0 0 2 0 0 0 1 1 1 0 1 0 1 0 0 1 0 1 0 2 0 0 0 2 0 0 0 0 2 1 0 0 2 0 0 2 0 0 1 2 0 2 2 0 0 2 0 0 1 0 1 0 0 1 1 0 2 2 1 2 2 2 0 0 1 0 0 0 0 0 0 1 0 0 0 0 1 1 1 1 2 0 2 0 0 0 0 0 0 0 0 0 1 0 0 2 0 1 0 0 1 0 1 0 0 1 1 1 1 1 0 0 0 2 2 0 0 1 0 0 0 2 0 0 0 0 0 0 1 1 1 1 0 0 0 0 0 1 0 1 0 0 0 2 0 2 1 1 0 1 1 2 0 2 0 0 1 1 0 2 0 0 0 0 0 0 1 1 2 0 2 0 2 2 2 0 2 2 1 2 1 0 1 1 1 0 1 0 0 1 1 1 2 2 0 0 0 1 1 1 1 0 0 2 0 1 1 2 2 2 0 2 0 0 1 1 1 0 0 0 0 0 1 1 0 1 1 0 0 0 0 1 0 2 2 1 0 0 1 0 2 0 1 2 1 1 0 0 1 1 0 1 1 1 1 1 0 2 1 0 0 0 1 1 1 0 1 0 0 0 2 1 1 1 1 0 1 0 1 0 1 0 2 1 1 0 0 1 1 0 1 1 2 1 1 1 1 0 0 0 0 0 0 0 0 0 0 0 0 1 1 0 1 0 0 0 0 0 0 0 0 1 0 0 0 1 0 0 1 1 1 0 2 1 1 1 1 1 0 1 0 1 1 0 1 0 0 0 1 1 1 1 0 1 1 1 1 0 2 0 0 0 1 1 1 1 1 0 0 1 1 1 0 1 0 0 1 0 1 2 1 0 2 2 0 2 1 1 0 0 2 2 1 2 0 0 0 0 0 0 0 0 0 1 1 0 0 0 1 0 0 0 1 0 1 1 1 1 0 0 1 0 0 0 0 0 0 0 0 0 0 0 0 0 0 0 0 0 0 0 0 2 1 1 1 1 0 0 2 1 0 0 2 1 0 0 0 0 0 0 0 0 0 1 0 2 0 1 1 1 2 1 1 1 0 2 0 2 1 2 0 1 0 0 0 0 0 2 0 0 2 1 0 0 1 2 0 0 1 0 2 1 1 0 2 0 2 2 1 2 2 0 0 0 0 2 0 0 0 0 0 1 1 0 0 0 0 0 1 0 0 0 0 0 1 0 1 0 2 1 1 0 1 1 0 0 2 2 0 0 0 0 1 1 0 0 0 0 0 1 1 0 0 2 0 1 0 1 2 0 0 0 0 1 1 0 0 1 2 1 2 0 2 2 0 0 0 2 0 0 2 2 0 1 1 2 1 0 0 1 1 2 2 1 2 1 0 1 0 0 0 2 2 2 0 1 2 2 1 1 0 0 0 1 2 1 1 0 2 0 0 0 0 0 0 1 1 1 0 0 2 0 2 1 0 0 0 0 1 0 1 0 1 0 1 0 0 0 0 0 0 0 0 1 1 0 0 0 0 0 0 0 0 0 1 1 1 1 0 1 0 0 0 0 1 1 1 0
70 1 2 2 0 0 1 0 1 1 0 1 0 1 0 0 0 1 1 1 0 1 0 1 0 1 2 0 2 0 0 2 1 1 0 0 2 2 1 0 0 0 0 2 2 1 1 0 2 0 0 0 0 1 0 2 0 0 0 0 0 1 2 0 0 1 0 0 1 1 0 1 2 2 2 2 2 0 2 0 0 2 0 0 2 0 0 1 2 2 1 1 1 0 1 0 0 1 0 1 0 1 1 0 0 0 2 0 0 2 1 1 1 2 0 2 0 0 0 0 2 0 2 1 0 0 1 0 2 1 0 0 1 1 0 0 1 0 0 0 0 2 0 0 0 0 0 0 0 1 1 0 0 0 0 0 0 1 0 1 2 2 0 2 2 2 1 1 0 1 1 1 0 1 1 1 0 0 0 0 0 0 0 2 2 2 0 1 0 0 0 1 2 2 0 2 1 0 0 0 0 0 0 0 0 2 1 0 1 0 1 0 0 0 0 1 1 1 1 0 0 0 1 2 0 1 1 0 0 0 0 1 0 0 0 0 0 2 2 1 0 0 2 2 0 0 0 0 1 1 0 0 0 1 1 0 0 2 0 1 1 1 0 0 1 0 1 2 0 0 0 2 0 0 1 2 0 1 2 1 1 1 2 1 0 1 1 2 0 2 0 1 1 2 1 0 0 1 0 2 1 1 2 1 1 0 0 2 1 0 0 2 0 0 1 0 2 0 0 0 0 0 1 0 2 0 0 1 0 1 0 0 0 1 0 0 0 0 2 0 0 1 2 2 1 0 1 1 0 2 0 0 2 1 0 1 1 0 0 0 0 0 0 1 0 0 1 2 2 1 2 2 1 1 1 1 0 1 0 1 1 0 0 1 1 0 0 2 2 0 1 1 1 1 2 0 2 0 0 0 0 0 0 1 0 0 0 0 0 2 0 0 0 0 0 0 2 0 0 0 1 1 0 1 2 1 1 1 1 0 0 0 0 1 1 0 0 0 0 0 2 0 1 1 1 1 0 0 0 0 1 1 0 2 1 0 1 1 1 2 0 0 1 1 1 2 0 2 0 0 0 0 0 2 0 0 0 1 0 1 0 1 1 0 1 0 1 0 2 0 2 2 1 2 0 0 0 1 1 0 0 0 0 1 1 1 2 0 0 0 0 0 1 0 1 1 0 2 0 1 0 2 2 2 1 0 0 1 0 2 0 1 0 1 0 2 2 1 1 2 0 0 0 1 1 0 0 0 0 2 2 0 1 0 2 1 1 0 0 0 0 0 0 1 1 0 0 1 0 0 0 2 1 0 0 0 2 1 1 1 1 0 0 0 2 1 2 0 0 0 0 0 0 1 0 2 0 1 2 0 0 0 1 0 2 1 0 0 1 1 1 1 0 0 0 0 1 1 0 1 0 1 0 0 0 1 2 0 0 0 0 0 0 0 0 0 0 0 1 0 0 0 0 1 1 0 2 0 1 1 1 2 0 2 0 2 0 0 1 0 0 0 2 0 1 2 2 1 0 0 0 1 0 1 1 0 1 2 2 0 0 0 0 1 1 1 2 1 2 0 2 0 0 0 1 0 1 1 0 0 0 0 0 0 2 2 1 2 0 0 0 0 0 0 0 1 0 1 1 0 0 0 0 0 0 0 0 0 1 1 0 0 0 0 0 0 1 0 0 2 0 2 0 0 0 1 1 1 2 2 1 1 0 1 0 1 1 1 1 1 0 2 0 0 0 1 1 0 2 2 1 0 0 0 0 0 2 0 1 1 1 1 0 0 1 1 0 2 1 2 1 1 1 2 0 1 0 2 0 2 0 2 0 0 1 0 0 1 1 1 0 0 2 0 2 2 0 0 2 0 2 2 2 2 1 0 0 0 0 1 0 0 0 2 2 1 0 0 0 1 0 1 1 0 0 0 1 0 1 0 1 0 2 0 0 0 0 0 0 0 0 0 0 1 0 1 0 1 1 0 0 0 0 1 2 1 0 1 1 2 1 0 0 1 0 1 0 1 1 1 0 0 0 0 0 0 1 1 0 0 0 1 2 2 1 1 1 0 1 1 1 1 0 0 1 1 1 1 2 1 0 1 0 1 0 2 1 1 0 1 2 2 0 2 0 0 0 0 1 0 1 1 2 1 0 0 1 0 0 1 2 0 1 0 1 0 1 2 0 2 0 1 0 0 1 0 1 0 1 0 0 0 0 0 0 0 0 2 2 0 0 0 0 0 1 1 1 0 0 1 0 0 0 2 0 1 0 0 0 0 0 0
71 1 1 2 0 0 1 0 0 2 0 0 0 0 0 0 0 2 2 0 0 2 0 0 0 0 1 0 2 1 1 1 2 2 0 0 1 1 1 0 0 0 0 0 1 1 0 0 1 0 0 0 1 1 1 0 0 1 1 1 0 1 2 0 0 1 0 0 0 1 2 1 2 2 1 2 2 1 2 0 1 2 1 1 1 0 0 0 1 1 0 0 1 1 1 0 1 1 0 0 0 1 0 1 1 1 2 0 1 1 0 1 1 1 2 2 2 1 0 0 2 1 1 0 1 0 1 0 1 0 0 0 0 0 0 0 0 1 0 0 1 1 0 0 1 2 1 0 0 2 0 0 0 0 0 0 0 0 0 1 2 0 0 0 0 1 0 1 0 0 2 1 1 1 0 1 1 1 0 1 1 2 0 1 1 0 1 0 0 0 1 0 0 1 2 1 0 0 0 2 2 2 0 2 1 1 2 0 2 0 1 0 2 0 0 0 0 0 0 1 1 1 1 2 0 1 1 1 0 0 1 1 0 0 0 0 1 2 2 1 0 0 2 1 0 0 0 0 0 0 0 0 0 0 0 1 0 1 0 0 0 0 0 0 0 0 0 1 2 0 0 1 0 0 1 0 1 0 1 1 1 0 2 1 1 1 2 1 1 2 0 2 1 2 2 0 1 1 1 2 0 0 2 0 0 0 1 1 0 0 0 1 0 0 0 0 2 0 0 0 0 0 1 1 2 0 1 1 0 1 0 0 0 2 0 1 0 1 1 2 1 1 2 0 0 0 2 0 1 2 0 0 2 1 0 1 2 0 0 1 0 0 1 0 0 1 0 2 2 2 0 0 0 2 0 1 0 0 1 0 0 2 0 1 0 0 0 0 0 2 0 0 0 0 2 0 0 0 1 1 1 1 1 2 1 0 1 1 0 2 0 1 1 1 0 0 1 0 0 0 0 0 0 0 1 1 0 0 0 0 0 0 0 0 0 0 0 0 0 0 0 0 0 2 1 1 0 1 0 0 0 1 1 2 1 1 1 1 0 1 1 0 1 1 1 2 0 1 0 1 0 1 0 2 1 0 1 0 0 2 2 0 0 0 0 0 0 0 1 0 0 1 0 1 0 0 1 1 1 0 0 0 1 1 1 0 1 0 0 0 0 0 1 0 1 1 0 2 0 2 2 2 1 1 1 0 1 1 0 2 1 0 0 1 1 0 0 0 0 1 1 0 0 1 0 0 0 2 2 0 0 0 1 0 2 0 1 1 0 1 0 1 0 0 1 0 0 2 1 0 1 0 1 0 0 0 2 1 2 1 2 0 0 0 1 1 1 2 1 0 1 0 2 1 0 1 0 0 0 0 0 1 1 0 0 0 1 1 0 2 0 0 0 1 0 0 0 0 0 0 0 0 0 0 0 1 2 1 0 0 1 1 0 0 0 0 1 0 1 0 0 0 0 1 2 0 2 1 1 1 0 2 1 0 1 2 1 1 1 0 0 0 2 1 1 1 2 2 0 1 0 0 1 0 0 0 2 1 1 1 0 1 2 0 0 2 0 1 1 0 2 0 1 1 0 0 1 1 0 0 0 1 0 1 1 2 1 2 0 0 0 0 1 1 0 1 0 1 1 0 0 0 1 0 0 1 1 1 0 0 2 2 2 0 2 1 1 0 0 2 0 2 0 1 1 0 1 0 0 0 0 0 0 1 0 1 0 0 0 1 0 0 0 0 0 2 1 0 2 2 1 0 0 0 0 0 0 1 1 0 2 2 2 2 2 1 0 0 0 2 0 2 0 0 0 0 0 1 1 2 0 1 0 0 2 0 1 1 0 1 1 1 1 1 1 1 0 1 1 0 1 1 1 2 1 0 0 0 0 2 0 0 0 0 0 1 1 1 2 1 0 0 1 0 0 0 1 1 1 0 2 1 2 0 0 1 0 0 0 0 1 1 0 0 0 1 0 1 1 0 0 0 2 1 2 2 1 1 1 2 2 0 2 0 0 0 0 1 0 0 0 0 0 2 2 1 2 2 0 0 0 1 2 2 1 1 1 1 0 1 0 0 0 0 1 1 1 1 1 1 0 1 0 1 1 2 2 1 0 0 2 2 0 1 1 1 0 0 1 1 0 0 1 2 1 1 0 0 0 0 2 0 0 1 1 0 2 2 1 0 1 0 0 0 0 0 0 0 1 0 1 0 0 0 0 1 1 0 0 0 0 0 0 1 0 0 0 0 1 2 1 1 0 2 1 0 0 0 1 1 1 1
72 1 1 1 0 0 2 1 1 0 1 2 0 0 0 0 0 2 0 2 2 0 0 0 0 0 1 0 2 2 2 1 0 1 1 0 0 1 0 1 0 1 0 0 1 0 1 1 0 0 0 0 0 0 1 2 0 0 1 0 1 1 2 2 0 1 0 0 0 0 0 0 2 2 1 2 1 1 2 0 1 2 0 0 1 0 0 1 2 2 2 1 0 1 1 0 0 2 2 2 2 0 2 0 0 0 2 0 1 1 1 2 0 1 0 2 0 0 0 0 2 0 2 1 0 1 1 1 1 1 0 0 0 0 1 0 0 0 1 0 1 1 0 0 2 1 0 0 1 1 0 0 1 0 0 0 0 2 0 0 1 1 2 2 1 1 2 1 0 1 1 1 0 2 0 0 0 0 0 0 0 0 0 2 0 0 0 2 1 0 2 0 1 1 1 1 1 0 0 0 0 0 0 1 1 1 1 1 1 0 0 0 1 0 0 0 0 0 1 0 1 1 1 2 0 0 0 2 0 2 0 0 0 1 1 1 0 2 2 0 0 0 2 0 0 0 0 0 0 0 0 0 1 0 0 1 1 1 0 0 0 0 0 0 0 0 0 0 1 0 1 1 1 2 0 0 0 0 1 0 0 0 2 2 1 1 2 1 0 1 0 1 0 2 2 1 0 0 1 0 1 0 1 0 0 1 0 0 1 0 0 1 0 1 2 1 1 0 0 0 0 0 1 1 1 0 0 1 0 2 0 1 0 2 0 0 0 1 1 0 0 1 2 1 1 0 1 1 2 0 1 0 1 0 0 0 1 0 0 0 0 0 2 0 2 1 0 2 2 0 2 2 1 2 0 0 0 1 1 1 1 1 0 1 0 2 0 0 0 0 0 1 0 0 1 1 0 1 2 2 2 2 0 2 0 0 0 0 1 1 1 1 2 2 0 1 0 1 0 1 1 2 0 2 1 2 1 0 2 0 2 1 0 1 1 0 0 0 0 1 1 0 1 1 1 2 0 1 0 1 0 1 0 2 1 0 1 2 1 2 2 0 1 1 1 2 0 2 0 0 0 0 1 1 0 0 0 1 1 0 0 2 0 0 0 0 0 1 2 2 1 1 0 1 1 0 0 2 2 0 0 0 0 2 0 2 2 1 0 0 0 0 0 1 0 1 0 2 0 1 1 2 2 2 2 1 0 0 0 2 0 0 0 2 2 0 1 1 0 0 1 1 0 1 1 1 0 1 1 1 0 0 1 0 2 0 1 0 1 0 1 0 0 0 1 0 0 2 2 1 0 2 0 0 0 0 1 0 0 0 1 0 1 0 1 0 2 0 0 0 0 0 0 0 0 1 1 0 0 0 0 2 1 0 1 1 1 1 0 2 1 0 0 2 0 2 0 0 0 0 0 0 0 0 0 1 2 1 0 0 1 1 1 0 0 0 0 0 0 1 0 0 0 1 1 0 2 0 2 2 0 0 0 1 0 2 1 0 2 0 0 0 0 0 2 2 1 0 2 0 1 0 2 0 0 0 2 0 2 0 1 0 1 0 1 2 1 1 1 1 0 0 0 1 1 0 1 1 0 1 0 1 0 1 0 1 1 2 0 0 1 0 0 0 0 1 0 0 0 0 0 0 1 1 0 0 1 0 1 0 0 0 0 0 0 0 1 0 0 1 0 1 0 0 1 0 1 0 0 0 0 0 0 1 0 1 0 0 0 0 0 1 1 0 0 1 1 0 2 2 1 0 0 0 0 1 1 1 1 1 1 1 0 0 2 1 0 1 1 2 0 1 1 1 1 0 0 0 0 1 0 1 0 0 1 1 2 0 0 2 0 0 0 0 1 1 1 0 2 0 1 2 2 2 2 0 0 0 1 2 1 0 0 0 0 0 0 1 1 0 0 0 0 0 0 0 0 0 0 1 2 0 1 0 1 0 1 0 0 0 2 2 0 0 0 0 1 0 0 0 1 0 1 0 1 1 0 0 1 2 2 0 2 0 0 0 0 1 1 0 0 0 1 1 2 0 2 2 0 2 1 0 2 2 2 1 1 0 0 1 0 0 0 0 0 1 1 2 2 0 2 0 0 1 0 0 1 0 0 0 2 2 0 1 0 0 0 1 2 0 0 1 1 1 1 1 1 0 0 0 1 0 1 0 0 0 1 1 0 1 1 1 0 1 2 0 0 0 1 0 0 0 0 0 0 1 2 0 0 0 0 0 0 1 1 1 1 0 0 2 0 0 0 2 0 1 0 0 0 0 2 0
73 1 1 1 0 0 1 1 2 1 0 0 0 0 0 0 0 1 1 0 0 0 0 0 0 0 0 0 2 1 1 1 1 2 0 0 0 1 0 1 1 0 0 0 0 0 0 0 2 0 0 0 2 0 0 2 0 0 2 0 1 0 0 0 0 0 1 0 0 0 0 1 2 2 1 2 1 1 2 0 1 2 1 1 0 0 0 0 1 1 0 1 1 2 0 0 0 1 1 2 0 0 1 0 1 0 2 1 1 1 0 1 2 2 2 2 2 0 0 0 2 0 1 1 1 0 0 1 1 1 0 0 0 0 1 0 0 0 0 0 0 2 0 0 0 0 0 0 0 0 0 0 1 0 0 1 0 1 0 1 1 0 0 2 1 1 1 1 0 1 0 1 0 2 0 0 0 2 0 2 2 2 2 2 2 0 2 1 0 0 0 1 0 0 1 1 0 0 0 0 0 0 1 0 1 1 1 0 1 1 0 0 1 0 0 1 1 0 0 1 0 0 0 2 0 0 0 2 0 2 0 0 0 0 0 0 0 2 2 1 0 0 1 1 0 0 1 0 0 0 0 0 1 0 0 0 0 1 0 1 0 0 0 0 0 0 0 0 2 0 1 0 0 0 0 1 0 1 1 1 1 1 1 1 0 1 1 1 0 2 1 0 0 2 2 0 0 1 0 0 0 1 0 0 0 0 0 2 0 0 0 1 0 0 2 0 2 0 1 0 1 1 1 0 2 0 1 1 0 2 0 1 0 1 0 0 0 1 1 0 0 0 2 2 1 1 0 0 1 1 0 0 1 0 0 0 0 1 0 2 0 0 2 0 2 0 1 1 1 0 2 2 0 2 1 1 0 2 0 0 0 1 0 0 0 0 0 1 1 1 1 1 0 0 1 1 0 1 1 1 1 1 1 2 0 1 1 1 0 2 0 0 1 1 0 0 0 1 0 0 0 0 0 0 1 1 1 0 0 0 0 0 0 0 0 1 1 1 0 0 1 0 1 1 0 2 0 0 0 1 0 1 1 1 1 1 1 2 1 2 1 0 1 1 1 1 1 2 0 0 1 1 0 2 2 0 2 0 0 0 0 1 2 0 2 0 1 0 1 1 1 0 1 2 0 0 0 0 0 1 0 2 1 1 1 1 1 1 0 0 0 0 0 2 0 2 1 2 0 1 1 2 1 1 0 1 1 1 1 1 0 1 0 0 1 0 0 0 0 1 1 0 0 0 0 0 0 1 1 1 1 0 0 0 2 0 1 0 1 1 0 0 1 0 0 1 1 2 1 1 0 0 0 0 0 0 0 2 2 0 2 0 0 0 0 0 0 1 1 0 0 0 0 0 1 0 0 1 1 0 0 0 1 0 0 1 1 1 0 1 1 0 0 0 0 0 0 0 0 0 0 0 0 1 1 1 1 2 0 0 0 1 1 0 0 2 0 0 1 0 1 0 0 0 2 0 2 0 1 1 1 0 1 0 0 1 2 0 0 0 0 0 0 0 2 2 1 1 0 1 0 1 0 0 1 0 2 1 2 0 0 0 0 1 2 2 0 2 0 0 2 0 0 1 1 0 1 2 0 2 0 2 0 1 1 2 1 1 0 0 0 0 0 0 0 0 0 1 0 1 0 0 1 0 0 1 1 0 1 1 0 0 1 0 2 2 2 1 0 1 1 0 0 1 1 0 1 0 0 0 0 0 0 0 0 2 0 0 2 2 0 0 2 0 0 0 2 0 2 2 1 0 1 0 0 0 0 0 1 1 0 1 1 1 2 1 1 1 1 2 0 1 1 2 0 1 0 1 0 1 1 1 0 0 2 1 1 1 0 1 0 0 0 1 0 2 1 1 2 0 1 2 1 1 0 0 0 0 1 2 1 0 2 0 0 0 0 0 1 0 0 0 0 0 0 0 0 0 0 0 2 0 0 0 0 0 0 0 0 0 1 1 0 0 0 0 1 1 2 0 1 0 2 1 1 0 0 0 2 2 1 0 2 0 0 0 1 2 2 0 0 0 0 1 1 0 2 2 0 1 1 0 1 1 1 1 1 0 1 1 0 0 0 0 1 1 1 0 2 0 0 0 1 1 1 1 2 1 0 0 2 2 0 1 1 1 0 1 2 0 0 1 1 2 2 1 1 1 1 0 0 0 1 0 1 0 1 1 0 1 1 0 0 0 0 0 1 0 2 0 0 0 0 0 0 0 0 2 1 0 0 0 1 1 0 1 1 0 0 1 0 0 0 1 0 0 0 0 0 0 0 0
74 0 2 0 0 0 1 0 0 2 0 0 0 1 1 1 1 1 1 0 0 2 0 0 0 0 1 0 2 0 0 2 1 1 2 1 2 1 0 2 2 0 1 0 2 0 1 0 1 1 1 0 1 0 1 0 1 0 0 0 0 1 1 1 1 0 1 0 0 0 0 0 2 2 1 2 2 1 2 1 0 1 0 1 1 0 0 1 2 2 1 2 1 1 1 0 0 1 1 1 0 0 0 0 1 1 2 0 0 2 1 1 1 1 0 0 0 0 0 0 2 0 2 1 0 1 1 1 2 1 0 0 0 1 1 0 1 1 0 0 1 1 0 0 0 0 0 0 0 0 0 0 0 0 0 0 0 2 0 0 2 1 0 2 1 2 1 0 1 2 0 2 1 1 0 0 0 0 0 0 0 0 1 2 1 0 1 2 0 0 0 2 0 0 1 2 2 0 0 1 1 2 1 0 0 1 2 0 1 0 0 0 2 0 1 0 1 0 1 0 1 1 0 2 0 0 0 0 0 1 0 0 0 0 0 0 1 2 1 1 0 1 2 2 0 0 0 0 0 0 0 0 2 0 0 0 0 0 0 0 0 0 0 0 0 0 1 1 1 0 1 1 2 2 0 0 0 0 0 0 0 0 0 1 0 1 1 1 1 2 0 1 0 2 2 0 0 0 0 1 0 1 2 1 0 0 1 1 1 0 0 1 0 1 1 0 1 1 1 0 1 1 2 1 0 0 0 1 1 1 0 1 1 1 0 1 1 2 1 0 0 1 2 1 2 0 0 1 2 0 1 1 0 0 0 0 0 0 0 1 0 0 1 0 0 1 0 2 2 2 0 0 2 1 0 0 0 0 2 0 0 1 0 1 0 1 0 0 0 0 0 2 0 0 2 0 1 1 0 0 0 0 0 1 0 0 0 1 0 2 0 0 1 1 1 0 0 0 0 0 1 1 0 1 1 1 1 0 0 0 1 0 0 0 0 0 0 1 0 1 0 0 1 1 2 2 0 0 1 1 0 1 1 2 1 1 1 1 1 2 0 0 0 0 0 0 0 1 0 1 0 0 1 1 0 0 0 0 0 0 1 2 1 0 1 0 1 1 2 1 2 1 1 1 1 0 1 2 2 0 0 0 1 1 1 2 2 1 0 0 0 0 0 1 1 0 0 2 0 1 1 2 2 1 1 0 0 1 0 2 0 1 0 0 2 0 0 0 1 2 0 0 0 2 2 1 0 2 2 0 1 0 0 0 1 1 0 0 0 0 1 0 1 0 0 0 0 1 1 0 1 0 0 0 0 0 1 2 2 1 2 0 0 0 2 0 2 0 0 0 0 0 1 0 1 0 0 0 0 0 0 1 0 1 2 0 0 1 0 0 0 0 0 1 0 1 0 0 0 0 0 0 0 1 1 0 1 1 0 0 2 2 1 0 0 2 0 2 1 0 2 0 0 1 1 0 2 0 1 1 1 1 0 1 0 2 1 0 2 0 0 0 1 0 2 2 0 0 0 0 0 1 0 2 2 0 2 1 1 1 0 1 1 1 1 1 1 0 1 0 2 0 0 2 1 1 2 2 0 2 0 2 0 0 0 1 1 1 0 0 0 0 0 1 0 1 0 0 0 0 0 0 0 0 0 0 0 0 0 0 1 1 0 1 1 1 2 0 0 1 0 1 1 0 2 0 2 0 0 0 0 0 0 1 0 2 1 0 0 0 0 2 0 0 0 1 1 1 1 1 0 1 1 1 0 0 1 2 0 2 1 2 1 1 2 2 0 1 0 2 1 2 1 2 0 1 0 0 0 1 0 1 0 0 2 0 2 0 0 2 0 0 2 0 1 0 0 0 2 0 2 2 0 1 1 0 0 0 0 2 1 1 0 0 0 1 1 0 0 1 0 0 1 0 1 1 0 1 0 1 1 0 1 0 0 0 0 0 0 0 1 1 1 0 0 0 1 0 1 0 0 0 2 0 2 1 0 0 1 1 1 0 2 0 0 0 1 0 0 0 0 0 1 2 2 0 2 2 0 1 0 1 1 1 1 2 0 1 0 0 0 0 1 0 1 1 1 0 2 0 0 0 1 1 1 0 0 0 0 0 2 2 0 0 0 0 0 1 1 0 1 1 1 2 0 0 0 2 0 0 1 0 1 0 1 0 1 2 1 1 1 0 0 0 1 1 1 0 1 0 2 0 1 0 0 2 2 1 1 0 0 0 1 1 0 1 1 0 1 2 1 0 0 2 0 1 0 0 1 0 1 0
75 1 1 1 1 1 2 2 2 0 0 0 1 2 0 0 0 1 1 0 0 0 0 0 0 1 2 0 2 2 2 1 1 1 0 0 2 2 0 0 0 0 0 0 2 0 0 0 2 0 0 0 1 1 0 2 0 1 1 0 1 1 0 0 0 0 1 0 0 0 0 2 2 2 1 2 2 1 1 0 1 2 0 0 2 0 0 0 2 2 0 0 0 1 2 0 2 0 0 1 0 1 1 0 1 1 1 0 1 1 0 1 1 2 2 2 2 0 1 0 1 1 2 0 0 0 2 0 1 1 0 0 0 2 1 1 0 0 0 0 1 2 0 0 1 0 0 0 0 0 0 0 1 1 0 0 0 2 0 0 2 0 1 2 0 2 1 1 1 2 0 2 0 2 1 1 0 1 0 1 1 1 0 2 2 1 1 2 1 0 1 0 1 1 1 1 1 0 0 1 1 2 0 0 0 2 2 0 0 0 1 0 2 0 0 2 2 0 1 0 1 1 1 2 0 1 1 2 0 2 0 0 0 0 0 0 0 2 1 1 0 1 1 2 0 0 0 0 1 1 1 1 0 0 0 0 1 1 0 1 1 1 2 2 0 0 1 0 1 0 1 1 0 1 0 0 0 0 1 0 0 0 0 1 0 1 1 1 0 1 0 1 1 2 2 0 1 1 0 0 1 1 2 1 0 2 1 0 1 0 0 1 0 0 1 1 2 2 0 0 2 0 2 0 2 1 1 1 1 1 0 1 1 1 0 0 0 1 1 1 0 1 2 2 0 0 1 0 1 2 0 0 0 0 0 0 0 0 0 0 1 1 2 0 2 1 0 2 2 0 2 2 0 2 1 1 0 0 2 0 0 2 0 0 0 0 0 0 0 0 0 1 0 0 2 0 0 0 0 0 0 0 0 2 0 1 0 1 0 1 1 0 0 0 0 0 2 1 1 0 0 1 1 0 1 2 2 0 2 0 2 0 0 0 0 1 0 0 0 0 0 0 2 0 1 1 0 0 0 0 0 1 1 1 0 0 0 2 0 2 1 0 0 0 0 0 0 1 0 0 1 1 2 1 1 0 1 0 0 1 0 2 0 0 0 0 0 0 1 0 0 1 1 2 1 0 1 1 1 0 1 0 1 1 1 1 1 0 0 0 0 0 1 1 0 1 1 2 0 1 1 1 1 1 0 1 1 0 0 2 0 0 0 1 0 0 2 1 1 1 0 1 1 0 0 0 0 2 2 1 0 0 0 0 2 0 2 0 1 0 1 0 0 0 0 0 0 0 0 0 0 0 0 0 0 0 0 1 1 0 1 0 0 0 0 0 0 2 1 1 1 0 0 0 1 0 1 0 0 0 0 2 0 0 1 0 0 0 0 0 1 0 0 1 0 1 0 0 0 0 0 0 0 1 1 1 2 0 0 0 1 1 0 0 0 0 0 1 0 0 0 1 1 1 2 0 1 0 2 2 0 2 2 0 1 2 2 0 2 0 0 0 1 1 1 1 1 1 0 1 1 0 0 1 2 0 2 1 0 2 0 1 0 0 1 1 0 2 0 0 2 0 0 1 1 0 1 2 0 1 0 1 0 0 2 2 2 2 0 0 0 0 0 0 0 0 0 2 1 0 0 0 2 0 0 0 0 0 1 1 1 1 0 0 1 1 1 0 0 0 0 0 0 1 1 0 1 1 1 1 0 0 0 0 0 2 2 0 1 1 1 1 2 1 0 0 2 1 0 0 0 0 1 0 0 1 1 2 0 2 0 0 0 0 2 0 0 1 0 2 1 2 0 1 0 1 0 1 0 1 0 2 0 1 1 0 1 0 1 2 0 0 1 0 2 1 1 0 2 0 2 1 1 1 1 0 0 0 0 1 1 1 1 0 0 0 0 0 0 0 0 0 0 0 0 0 0 0 1 1 1 0 0 0 0 0 0 0 1 1 1 2 0 0 0 1 0 1 1 0 0 0 0 0 1 0 0 0 1 1 1 0 2 2 2 1 0 0 0 0 0 0 2 2 2 0 2 1 0 1 1 1 1 1 2 1 1 0 0 1 1 0 0 1 1 2 2 0 2 1 1 1 0 1 1 0 0 2 0 0 2 0 1 2 0 1 0 0 0 0 0 0 1 1 1 0 0 1 0 0 2 0 1 0 0 1 2 2 0 2 0 1 0 1 1 0 0 1 0 0 0 0 1 1 1 0 0 0 0 0 0 0 2 2 0 1 0 0 1 2 1 1 0 1 0 1 0 0 0 0 0 1
76 1 1 2 0 0 1 1 1 1 1 2 1 2 0 0 1 2 2 1 1 1 0 2 0 0 0 0 2 2 2 1 0 2 1 1 1 1 0 0 0 0 2 0 2 0 0 0 1 1 1 0 0 0 1 1 1 0 2 1 2 0 0 0 1 0 1 1 0 0 1 2 2 2 1 2 2 2 2 1 1 2 0 0 2 0 1 0 2 2 0 0 0 2 1 0 1 0 0 1 0 0 0 1 0 0 2 0 1 1 0 2 1 1 1 1 1 0 0 0 2 0 1 0 0 0 1 0 1 1 1 1 0 0 1 0 0 0 0 0 2 1 0 0 1 1 0 0 0 1 0 0 0 0 0 0 0 0 0 0 1 0 0 2 0 1 1 0 2 2 0 2 1 0 0 0 0 0 0 0 0 0 1 1 1 0 1 1 0 0 2 1 1 1 0 2 2 0 0 0 0 0 0 0 0 2 0 0 0 0 1 0 0 1 0 0 0 0 2 0 1 1 0 2 0 1 1 1 0 0 0 0 0 0 0 0 0 2 2 2 0 0 2 1 0 0 0 0 0 0 0 0 1 0 0 1 1 2 1 2 1 1 0 0 0 0 1 1 2 0 0 1 1 2 0 0 0 0 1 0 0 1 1 2 1 1 2 2 0 2 0 2 1 2 2 0 0 1 0 1 0 1 2 1 1 1 0 1 0 0 0 0 0 0 1 0 2 1 0 0 1 1 0 0 1 0 1 0 0 0 0 2 0 1 0 0 0 1 1 1 1 1 2 2 0 0 2 1 1 2 0 0 2 0 1 0 0 0 0 1 0 0 2 0 2 0 1 2 2 0 2 2 0 2 0 1 0 1 0 0 0 0 0 1 0 0 0 0 0 0 0 0 1 0 2 0 1 0 0 0 0 0 2 2 0 1 1 1 0 2 0 0 0 0 1 0 0 1 0 0 0 1 0 2 2 2 2 2 2 0 0 1 1 1 1 0 0 0 0 0 2 0 0 2 1 2 1 0 0 0 0 1 0 1 0 0 0 1 1 1 0 0 0 0 0 1 0 2 0 0 0 0 1 2 0 0 0 1 1 0 1 1 1 0 1 0 1 0 1 0 1 1 1 1 1 0 1 0 0 1 0 0 1 1 1 1 1 1 0 0 0 0 1 0 0 2 1 2 0 1 1 2 2 2 0 1 0 2 0 2 0 2 0 1 0 0 1 1 0 0 0 1 0 1 0 0 0 1 1 1 0 0 0 0 1 2 0 0 0 1 0 0 0 1 0 0 0 1 1 0 1 2 2 0 0 0 2 2 2 2 2 1 0 0 1 0 1 2 0 0 0 0 0 1 0 0 0 0 1 1 0 1 0 1 2 0 0 1 0 1 1 1 0 1 1 1 1 1 0 0 0 0 0 0 0 1 2 0 0 0 1 1 2 0 0 1 1 0 0 0 0 1 1 2 1 0 2 0 0 0 0 2 0 1 0 2 1 0 2 0 0 0 1 0 2 2 0 1 0 0 0 0 1 0 0 1 0 0 2 0 1 0 0 2 2 2 1 1 0 0 1 0 0 0 1 0 1 2 0 1 0 1 0 1 0 2 2 1 1 0 1 0 0 0 0 0 0 0 1 0 0 0 0 0 0 0 0 0 1 1 1 1 0 0 0 0 0 2 0 2 2 0 0 0 0 1 1 0 0 0 0 0 0 0 0 1 0 0 1 1 0 1 0 0 0 1 1 0 1 1 0 0 0 1 2 2 1 1 0 2 0 0 1 1 2 1 1 2 0 2 0 2 1 2 1 1 0 0 0 1 0 1 0 0 1 1 0 2 0 0 0 0 2 0 2 1 0 0 1 0 1 1 1 2 2 0 0 0 0 1 1 1 2 0 0 0 0 0 0 0 0 0 0 0 0 0 0 0 0 0 2 0 1 1 0 0 0 0 0 0 1 1 1 1 0 0 1 0 1 0 0 0 1 1 0 0 0 0 1 2 1 0 1 1 1 2 0 2 0 0 0 0 0 1 2 1 1 2 0 1 0 1 1 0 2 1 1 1 0 0 0 0 0 0 1 0 0 0 2 0 0 0 0 1 0 2 2 1 1 0 2 2 0 1 1 0 0 1 1 1 0 1 0 1 0 0 0 0 0 1 1 0 1 1 0 0 1 1 0 1 1 1 0 0 0 0 2 0 1 0 0 0 0 1 1 2 2 2 2 0 0 0 0 0 1 1 1 0 1 1 1 1 0 0 0 0 0 0 0 0 0 0
77 1 1 1 0 0 1 1 1 1 0 0 0 0 0 0 0 2 2 2 2 0 0 0 0 0 1 0 2 1 1 2 0 1 0 0 1 1 1 1 1 0 0 1 1 1 1 0 1 0 0 0 1 1 0 2 0 1 1 1 0 1 1 1 1 1 1 1 0 0 0 0 2 2 2 2 2 0 1 0 0 1 0 1 2 0 1 0 2 2 0 1 0 2 1 0 1 1 1 1 1 0 0 1 0 0 2 1 1 1 0 1 0 2 0 2 0 0 0 0 1 0 2 2 0 1 0 0 2 2 0 0 0 0 1 0 0 0 0 0 2 1 0 0 1 0 0 0 0 0 1 1 0 0 0 0 0 1 0 0 0 0 0 1 0 1 1 1 1 2 0 1 0 1 0 0 0 1 0 1 1 0 0 0 0 0 0 2 0 1 0 2 0 1 1 2 1 0 1 0 0 0 0 1 1 2 0 0 1 0 0 0 1 0 0 0 0 0 1 1 1 1 0 2 0 0 0 2 1 1 0 2 0 0 1 1 0 2 2 1 0 0 2 1 0 0 0 0 0 0 0 0 0 1 1 0 1 2 1 2 0 0 1 1 0 0 0 2 2 0 0 1 2 2 1 1 0 1 1 0 0 1 1 2 0 1 1 2 0 2 0 0 1 2 2 0 0 0 0 0 0 0 2 0 0 1 1 2 1 0 0 2 0 0 1 0 1 2 0 0 0 0 2 1 0 0 2 2 1 1 0 1 1 1 0 0 0 2 1 0 0 1 1 2 1 0 1 1 1 2 0 0 2 1 0 0 1 0 0 0 0 0 1 0 1 0 1 2 2 1 1 1 0 2 1 1 0 0 1 0 0 0 0 2 0 0 0 0 0 2 1 1 0 0 2 0 0 1 0 0 0 0 1 1 0 1 0 0 0 1 1 0 1 1 1 0 0 0 1 1 1 1 1 1 0 1 1 0 1 0 1 0 0 2 1 0 1 0 0 0 1 0 1 1 2 2 0 0 1 1 0 0 0 1 1 0 1 2 0 2 2 0 1 1 1 2 0 1 0 1 0 1 2 0 2 2 0 1 1 1 0 2 2 1 1 0 1 2 2 0 2 2 1 0 1 0 0 0 1 1 0 1 1 1 1 0 0 1 0 0 0 1 1 1 0 1 0 1 0 2 2 1 2 2 0 1 0 1 0 2 1 1 0 0 1 0 1 0 0 0 1 1 0 1 1 0 0 2 2 0 0 0 0 0 1 1 1 1 1 1 0 0 1 0 0 2 1 2 1 0 1 0 2 0 1 0 2 2 2 1 2 0 1 0 0 0 1 0 0 0 1 0 0 1 0 2 0 1 1 0 1 1 0 0 2 0 2 1 0 2 1 0 0 0 1 1 0 2 1 1 0 0 0 1 1 1 1 0 0 0 1 1 1 0 0 0 0 0 0 0 0 0 1 1 1 0 2 0 1 1 0 2 0 1 0 1 1 1 0 0 0 0 1 1 0 1 1 1 1 0 0 2 1 1 1 0 1 0 1 1 1 2 0 1 1 0 2 1 1 1 0 0 1 2 1 0 1 1 0 1 1 0 0 0 1 1 0 2 0 0 1 0 1 0 0 0 0 0 0 0 0 0 0 0 0 0 0 2 1 1 2 2 0 0 0 0 2 0 0 0 0 0 0 0 0 0 0 1 0 0 0 0 0 0 0 1 0 0 0 0 0 0 0 0 0 2 0 0 1 1 0 1 2 0 0 1 2 1 1 2 1 1 0 0 1 2 0 1 1 2 0 1 1 2 0 1 0 1 0 1 0 2 0 0 1 1 1 0 0 2 0 0 2 0 1 1 0 0 1 0 1 0 2 2 1 0 0 0 1 2 0 0 1 0 0 0 0 0 0 1 0 0 1 0 0 0 1 0 1 0 2 1 1 0 0 0 0 1 1 1 0 1 1 0 0 2 1 0 0 0 2 1 1 0 2 0 0 2 2 2 2 0 1 0 0 1 1 1 0 1 0 0 0 2 2 0 2 1 0 0 0 1 1 1 1 2 0 1 0 1 0 0 0 0 0 1 1 1 2 0 1 0 1 1 1 0 1 0 1 0 2 1 1 1 0 1 0 1 1 0 0 0 1 0 0 1 0 0 0 1 1 0 2 0 0 0 0 2 0 2 0 0 0 0 1 0 1 0 2 0 0 0 0 1 1 1 2 2 2 1 0 0 1 1 0 1 1 0 0 2 0 0 0 2 0 1 0 0 0 0 1 1
78 1 1 2 0 0 2 2 2 0 0 1 0 0 0 0 0 1 0 1 1 0 0 0 0 0 2 0 1 1 0 1 1 0 0 0 2 1 1 0 0 0 0 0 2 0 0 0 0 1 1 0 0 0 0 1 0 0 1 0 0 1 2 2 0 1 1 0 0 0 0 0 2 2 0 2 2 1 2 2 0 2 0 0 2 0 0 0 2 2 1 2 0 1 0 0 0 1 1 2 1 0 1 1 0 0 2 1 1 1 1 2 0 0 0 0 0 0 0 0 0 2 2 0 0 2 0 1 2 2 0 0 1 1 0 0 1 0 0 0 1 1 0 0 0 0 1 0 1 1 0 0 0 1 0 0 0 0 1 1 1 0 0 2 0 0 1 1 0 1 1 0 1 1 0 1 0 1 0 0 1 1 1 2 1 0 1 0 0 0 1 0 0 0 2 2 1 1 0 1 1 1 0 1 0 1 2 0 2 0 0 0 1 0 0 0 0 0 1 2 0 0 1 1 1 1 1 1 0 1 0 0 1 0 1 1 2 2 1 1 0 1 2 2 0 0 1 0 0 0 0 0 1 0 0 1 0 1 0 0 0 0 0 0 0 0 0 0 1 0 1 0 1 2 0 0 0 0 1 0 0 0 2 1 0 1 1 2 0 2 0 2 0 1 1 0 0 0 0 1 0 0 2 1 1 1 1 2 0 0 1 1 0 0 0 0 2 0 1 0 2 2 1 1 1 0 1 1 1 1 1 1 0 1 0 0 0 1 1 0 0 0 2 1 1 0 1 0 1 1 0 0 2 0 2 1 1 0 0 2 0 0 1 0 0 2 0 2 2 1 1 1 2 2 1 1 0 0 1 0 1 0 0 0 1 1 0 0 0 1 0 0 1 0 1 1 1 2 1 1 0 1 2 1 0 0 1 0 0 1 1 0 1 1 0 1 1 1 0 1 1 1 0 1 1 1 1 1 1 0 0 0 2 2 2 1 0 0 0 1 1 0 2 0 1 1 0 0 1 1 0 1 0 1 0 0 0 2 1 2 2 0 0 0 0 1 1 2 0 0 1 1 1 2 2 0 2 0 0 1 0 1 2 1 2 0 2 1 2 2 1 1 0 2 1 0 0 1 1 0 1 0 2 0 2 1 0 1 0 0 0 0 1 1 0 1 0 2 0 1 1 2 2 1 0 0 1 1 0 2 1 1 0 0 0 1 2 0 0 2 0 0 0 1 1 1 0 2 2 1 0 0 1 0 2 1 0 0 0 0 0 1 0 1 1 0 0 1 1 2 0 1 1 0 1 0 1 2 1 0 1 0 1 0 0 0 2 0 0 0 1 1 2 0 1 0 1 0 0 0 0 2 1 0 1 1 1 1 0 2 1 0 0 0 0 0 0 1 1 0 0 0 0 1 1 0 2 1 0 0 0 1 0 0 0 1 0 1 1 0 1 1 0 0 1 0 2 0 1 1 1 1 1 0 1 2 1 0 1 0 0 0 1 0 1 2 0 0 1 1 1 0 0 0 1 0 2 1 2 0 1 0 0 0 1 1 1 1 2 0 2 0 1 1 1 0 1 2 0 1 0 1 0 1 1 2 0 2 0 0 0 0 0 2 0 0 0 2 2 0 0 0 0 0 0 0 0 1 1 1 2 2 1 0 1 1 1 0 0 0 1 0 0 0 0 1 1 0 0 0 0 0 0 0 0 0 0 0 1 1 1 0 1 0 0 1 1 1 1 2 1 0 2 1 1 0 1 0 0 1 1 1 0 0 0 2 0 1 1 2 0 1 0 2 0 2 0 1 0 1 0 2 0 0 1 1 1 1 0 1 0 1 1 0 1 2 1 2 1 0 1 1 0 2 2 0 0 0 1 2 0 0 0 2 2 0 0 0 0 1 0 1 0 0 0 0 1 0 0 0 1 0 1 1 0 0 1 0 1 1 1 1 0 0 1 0 1 0 2 0 0 0 0 0 1 0 0 0 1 2 2 0 2 0 2 2 0 2 0 0 0 0 2 2 2 0 2 1 0 0 0 0 2 2 2 2 0 1 0 1 0 0 1 0 1 1 1 1 2 1 0 1 0 1 0 0 0 2 1 0 2 2 0 0 0 1 1 0 1 0 0 1 1 1 0 1 0 1 0 1 1 0 1 0 1 0 2 2 0 1 0 1 0 2 2 0 1 0 1 0 1 0 0 0 0 0 0 1 1 0 0 0 1 2 0 2 1 0 0 1 0 0 0 1 0 0 0 0 1 1 1 0
79 0 2 0 0 0 0 1 0 1 0 0 0 1 0 0 0 1 0 2 1 1 0 0 0 0 0 0 2 2 1 2 1 1 1 1 1 1 0 1 1 0 0 0 1 0 1 0 1 1 1 0 0 0 1 1 0 0 0 1 0 0 2 2 0 0 0 0 0 0 0 0 2 2 1 2 2 1 2 1 0 1 1 1 1 0 0 0 1 1 0 0 1 1 1 0 1 1 0 1 0 1 2 0 0 0 2 1 2 1 0 1 1 2 2 2 2 0 0 0 2 1 2 1 0 1 1 0 2 1 1 1 1 1 0 0 1 0 0 0 0 2 0 0 2 1 0 0 1 1 0 0 0 0 0 0 0 2 0 0 1 1 0 1 0 1 1 1 0 2 0 0 1 0 0 1 0 1 0 1 1 1 1 2 1 0 1 1 1 0 2 0 1 1 0 2 1 0 0 0 0 0 0 1 1 1 1 0 1 0 1 0 0 0 0 0 0 1 1 0 1 1 0 1 1 2 1 1 0 1 1 1 0 0 0 0 0 2 2 1 0 0 1 1 1 1 1 0 0 0 0 0 1 0 0 0 0 2 1 1 0 0 1 1 0 0 0 1 1 1 1 2 2 2 0 0 0 0 1 0 1 2 2 2 1 1 2 1 0 2 1 1 1 2 2 0 1 0 0 0 0 0 2 0 0 1 0 1 0 0 0 1 0 2 2 2 2 1 0 2 0 0 0 0 2 0 1 1 1 1 0 0 1 1 0 1 1 1 1 0 0 0 2 2 1 0 1 0 1 1 0 0 1 1 0 0 0 0 0 1 0 0 2 0 1 1 1 2 2 0 2 2 0 2 1 1 0 0 1 0 1 1 0 0 0 0 0 1 1 1 0 0 1 0 2 0 1 0 0 0 0 0 0 2 2 0 0 0 0 2 0 1 1 1 0 0 1 0 1 1 1 1 0 0 1 1 1 0 2 1 1 1 1 0 0 0 0 0 0 0 2 0 2 0 1 1 0 0 0 0 0 1 2 2 2 2 2 1 1 1 1 0 1 1 1 2 0 2 0 0 1 1 1 2 2 2 0 0 0 1 0 2 0 0 0 0 0 0 2 0 2 2 0 1 1 0 1 0 0 0 1 1 1 1 1 1 1 1 0 0 0 1 0 1 0 1 0 2 0 1 1 2 1 1 0 1 1 2 0 2 0 1 0 0 0 0 1 1 2 2 0 0 0 1 1 0 0 0 0 2 1 0 0 0 1 1 1 0 0 0 0 0 0 0 1 1 1 0 0 0 0 0 1 0 1 0 1 1 1 0 1 0 0 0 0 0 0 0 0 0 0 0 0 1 0 2 0 1 1 0 1 0 0 0 2 0 1 1 0 0 1 0 0 0 0 0 1 1 1 0 0 0 0 0 0 1 2 2 0 0 1 1 0 0 0 0 2 0 0 1 0 0 0 1 2 0 1 0 1 1 1 1 0 0 0 2 2 0 2 1 1 0 2 1 1 1 2 0 1 0 0 1 0 0 1 1 1 0 1 2 0 1 0 1 1 1 0 2 2 0 2 0 0 1 1 1 2 1 0 1 1 0 0 1 1 2 1 1 0 0 1 0 0 0 0 1 0 0 0 0 0 0 0 1 0 1 1 0 1 1 2 2 0 0 1 1 1 0 0 0 0 0 0 0 1 0 1 1 0 0 0 0 0 0 0 2 0 0 0 1 1 1 2 0 0 0 2 1 1 1 1 0 0 0 0 1 1 2 0 2 1 1 0 0 2 2 0 1 0 2 0 2 2 2 1 0 1 0 0 1 0 1 0 1 1 0 0 0 0 2 0 0 1 0 1 2 1 0 2 0 1 1 0 1 1 0 0 0 0 2 0 0 2 0 0 0 0 0 0 1 0 1 1 0 0 0 1 0 2 0 1 1 0 0 0 0 0 0 0 0 2 2 0 1 0 1 0 2 2 0 0 0 1 0 2 0 0 0 2 2 1 0 1 0 0 1 1 1 1 1 1 0 1 0 0 0 2 2 0 0 0 0 1 1 1 2 0 1 1 1 0 0 0 0 1 0 0 0 2 0 0 0 0 1 1 0 0 2 0 1 2 2 0 1 0 1 1 0 0 1 0 1 2 1 0 0 0 0 0 0 1 0 1 1 0 0 2 0 0 0 0 0 0 1 2 0 0 0 2 1 1 0 0 0 0 2 2 1 1 0 0 0 2 2 0 0 0 0 0 2 0 0 0 1 0 0 0 0 0 1 0 1
80 1 2 0 0 0 0 1 2 0 0 0 0 0 0 0 0 0 0 2 2 0 0 1 0 0 0 1 1 1 0 1 0 1 0 0 1 2 0 1 1 0 0 0 0 0 1 1 0 0 0 0 0 0 1 1 0 0 0 0 1 0 1 1 1 0 1 0 0 0 0 1 2 2 2 2 2 1 2 0 1 2 0 0 1 0 0 2 2 2 2 1 0 2 1 0 1 1 1 1 1 1 1 0 1 1 2 0 0 2 2 1 0 0 0 0 1 1 0 0 2 0 2 2 0 2 0 0 1 1 0 0 0 0 0 0 0 1 1 0 2 1 1 0 0 0 0 0 0 1 0 0 0 0 0 0 0 2 0 0 1 0 0 2 0 1 1 1 0 1 0 1 1 2 1 1 0 0 0 0 0 0 1 2 2 0 1 1 0 0 0 1 0 0 1 2 1 0 0 0 0 0 0 2 1 0 2 0 1 0 1 0 1 0 1 0 0 0 0 0 2 2 1 2 0 1 1 1 0 0 0 0 0 0 0 0 0 2 2 1 0 0 2 1 0 0 0 0 0 0 0 0 1 1 1 0 1 1 0 1 1 1 0 0 1 0 1 0 2 1 0 1 0 2 0 1 0 1 2 1 1 0 1 1 0 0 0 0 0 1 0 1 0 2 2 0 1 0 0 0 0 2 2 0 0 0 1 1 1 1 0 2 0 1 2 0 2 0 0 0 0 0 1 1 1 0 0 0 0 1 0 0 0 1 0 1 1 1 1 2 1 1 2 2 1 1 1 0 1 1 0 0 0 0 0 0 0 0 0 1 1 1 2 0 2 0 1 2 2 0 2 1 0 2 0 0 0 1 0 0 1 0 0 0 1 1 0 0 0 0 0 0 1 0 2 0 1 2 1 1 1 1 0 1 0 0 0 1 0 1 0 1 1 1 0 0 1 0 1 0 0 0 1 1 0 0 0 0 1 0 0 0 0 0 0 1 0 2 0 0 0 0 1 1 0 0 0 0 0 0 0 0 0 2 2 0 2 2 2 2 1 0 1 0 1 1 0 1 0 1 0 1 0 2 2 1 1 0 0 1 1 1 1 1 0 1 0 0 1 0 0 1 1 1 0 0 0 1 1 0 2 0 2 0 2 0 1 1 1 0 1 0 0 1 1 0 0 2 0 0 0 2 2 2 1 1 0 0 1 1 1 0 0 2 0 0 1 1 1 2 0 0 0 1 1 0 0 0 0 2 1 0 0 0 0 2 0 0 1 0 1 0 1 0 0 1 0 2 2 0 0 2 0 0 0 0 1 1 1 1 2 0 0 0 2 0 2 0 0 0 1 1 1 1 0 1 1 0 0 0 0 2 0 0 2 0 0 2 0 1 1 1 0 0 0 0 1 0 0 0 0 0 0 1 1 0 2 1 0 0 1 2 0 0 0 1 0 0 0 0 0 1 0 0 1 0 2 0 1 1 0 1 0 0 0 1 2 0 1 0 0 0 2 0 2 2 1 2 0 1 0 1 1 0 0 1 0 0 1 1 0 2 0 1 1 0 1 2 2 0 2 0 1 2 1 0 2 1 0 1 0 1 0 1 0 1 1 2 1 0 0 0 0 0 0 0 0 0 0 0 0 0 1 0 0 2 2 0 2 2 2 2 1 0 1 1 1 1 1 2 0 2 0 0 0 1 1 0 0 0 0 0 0 0 0 1 1 0 1 0 0 0 2 0 0 0 2 0 1 1 1 1 0 1 0 0 0 1 0 1 1 1 0 0 2 1 0 1 0 2 1 2 1 2 1 1 0 2 2 2 0 0 0 1 0 0 1 0 0 2 0 0 1 0 2 0 2 0 2 1 1 2 1 2 2 0 0 0 0 2 1 1 1 1 1 1 0 1 2 0 2 1 0 0 0 0 0 0 1 0 0 0 1 0 0 0 0 0 1 1 1 2 0 0 0 1 2 0 1 0 1 0 2 0 1 0 0 1 1 2 1 0 0 0 0 1 0 1 0 0 2 0 0 1 2 0 2 2 0 1 1 0 2 2 2 1 1 1 1 0 0 0 0 0 1 2 2 2 2 1 1 1 1 1 0 1 1 1 1 0 2 2 0 1 0 0 0 1 1 0 0 0 2 0 0 0 1 0 0 1 1 0 1 0 1 0 1 2 0 0 0 0 0 0 1 0 0 0 1 0 1 0 0 0 0 0 1 0 2 0 0 1 1 1 0 0 0 0 0 2 0 0 0 2 1 0 0 0 0 0 1 0
81 0 0 2 0 0 2 2 2 0 0 0 0 0 0 0 0 1 0 0 0 1 0 1 0 0 0 0 2 2 2 1 1 1 0 1 1 0 0 2 1 1 0 2 2 1 1 0 1 1 1 0 1 0 1 1 0 1 1 0 1 1 0 0 1 0 1 0 0 0 0 0 2 2 1 2 2 1 2 0 1 1 0 0 2 0 1 0 1 1 0 0 0 1 1 0 1 0 0 0 0 0 1 1 0 0 2 1 1 1 0 1 0 2 0 2 0 0 0 0 1 1 2 2 0 0 0 2 2 2 1 1 0 0 0 0 0 0 0 0 2 2 0 0 0 0 1 1 0 0 0 0 0 1 0 1 1 1 0 0 1 0 0 2 0 1 2 2 0 2 0 0 0 2 0 1 0 0 0 0 0 1 1 2 2 1 1 2 1 0 1 1 0 0 2 0 1 0 1 1 1 1 0 1 1 2 1 1 0 0 0 0 1 0 0 0 0 0 1 0 2 2 0 2 0 1 1 2 0 1 0 0 0 0 0 0 0 2 2 2 0 0 2 1 0 0 0 0 0 0 0 0 1 1 1 0 0 2 1 1 0 0 0 0 0 0 0 1 1 0 1 1 1 1 0 0 0 0 1 0 0 1 0 2 0 0 0 1 0 1 0 0 0 1 2 0 1 1 1 1 1 1 2 1 1 0 0 2 1 0 1 2 0 0 0 0 1 0 0 0 0 0 1 1 2 0 0 1 1 1 0 1 0 1 0 0 0 1 1 0 0 1 2 2 1 0 2 1 1 1 1 0 2 0 1 0 0 0 0 2 0 0 2 0 2 0 1 1 1 1 1 1 0 2 1 0 0 0 1 1 0 1 0 1 0 1 0 0 0 0 0 0 1 0 1 1 0 1 0 0 0 0 2 2 0 2 0 1 0 1 0 2 0 0 1 0 1 1 0 0 0 1 0 2 0 1 1 2 2 1 0 1 0 1 1 0 0 0 0 0 0 0 1 1 1 1 0 0 0 0 0 1 2 2 2 2 2 1 0 1 1 0 0 0 1 2 0 2 0 0 0 1 2 2 1 0 1 1 1 1 2 0 0 0 0 0 0 0 1 1 0 1 1 1 1 0 1 0 0 1 1 1 2 0 2 0 1 0 0 0 0 0 1 1 0 1 1 2 0 2 2 2 2 2 0 1 0 1 0 2 0 2 0 1 0 1 1 0 1 0 0 1 0 0 0 1 0 2 2 1 0 0 0 0 2 0 2 0 2 0 1 0 0 0 1 0 0 1 1 1 0 2 0 0 0 0 2 2 2 1 2 0 0 0 1 0 1 2 2 1 0 0 2 0 0 1 0 1 1 0 1 0 0 0 1 0 0 1 0 2 0 0 0 1 1 1 0 0 0 0 0 0 0 1 1 1 1 1 0 0 0 0 0 0 0 0 2 1 1 0 0 0 1 2 2 0 1 1 2 2 1 1 1 1 1 2 1 0 1 0 0 0 1 1 1 1 1 1 0 0 0 0 0 0 0 1 1 1 1 1 0 0 0 0 1 0 1 1 1 1 0 1 0 1 1 0 1 2 0 0 0 1 0 1 1 2 2 2 0 0 0 0 0 1 0 0 0 0 0 0 0 1 0 0 0 0 0 0 2 2 2 2 0 0 0 0 2 1 0 1 1 1 0 1 1 0 1 0 0 0 0 0 0 0 0 0 1 0 0 0 0 1 2 0 0 0 2 1 1 1 0 0 2 1 1 0 1 2 0 2 0 0 0 0 2 0 0 0 0 2 0 2 2 2 0 0 0 0 0 0 0 2 0 0 1 0 1 0 0 2 1 1 1 0 2 1 1 1 1 1 0 1 1 2 2 0 0 0 0 2 0 0 0 0 0 1 0 0 0 0 1 1 1 0 0 0 1 1 1 0 2 0 1 0 1 0 1 0 0 0 2 2 0 0 0 1 0 0 1 0 0 0 0 2 2 2 0 1 1 0 0 0 2 0 0 0 1 1 0 0 0 0 1 2 2 0 2 1 0 1 0 0 2 2 2 2 0 0 1 2 1 0 0 0 1 1 1 0 1 0 0 0 1 2 0 2 0 2 0 1 2 1 1 2 0 1 1 2 2 0 0 2 2 1 1 0 0 0 0 1 1 0 0 0 1 0 1 2 1 1 1 0 1 1 1 0 1 0 2 1 0 0 0 1 1 1 1 1 1 0 0 1 1 1 0 0 0 0 0 2 0 0 1 2 1 0 0 1 1 0 0 0
82 0 1 1 0 0 1 0 1 0 0 1 1 2 0 0 0 1 1 0 1 1 1 0 0 1 0 0 1 2 1 0 1 2 0 1 1 2 0 1 1 0 0 0 2 0 0 0 1 0 0 0 1 0 0 1 0 1 2 0 1 0 2 1 0 1 0 0 0 0 0 1 2 2 1 2 2 2 2 1 1 2 0 0 1 0 0 0 1 1 0 0 0 2 0 0 0 1 0 1 1 0 0 0 1 1 2 1 1 1 0 1 1 1 1 1 1 0 1 1 0 1 1 0 1 0 1 0 0 0 0 0 0 1 0 0 0 0 1 0 1 1 1 0 0 1 0 0 0 0 0 1 1 0 0 0 0 0 0 0 1 1 0 2 0 2 1 1 1 1 1 2 1 0 0 1 0 0 0 0 0 0 0 1 1 1 0 2 0 1 0 2 0 0 1 1 1 0 0 0 0 0 0 1 1 1 1 0 1 0 1 0 1 0 0 0 0 1 0 1 0 0 0 1 1 1 1 2 1 0 0 0 0 0 0 0 0 2 2 1 0 0 2 2 0 0 0 0 1 1 1 1 1 1 1 0 1 2 0 1 1 1 0 0 0 0 0 0 0 0 1 2 0 2 0 0 0 0 2 1 1 1 2 2 1 1 2 2 0 2 0 0 0 2 2 0 0 0 1 2 1 0 1 1 0 1 0 0 0 1 0 1 0 0 0 0 1 0 0 0 1 1 1 1 1 0 2 1 1 0 0 0 0 2 0 0 0 1 1 1 1 1 2 2 0 0 1 0 0 0 0 2 2 0 0 0 1 0 0 1 0 0 2 0 2 0 2 2 2 0 1 2 1 1 1 1 0 0 1 0 0 0 0 0 1 0 0 0 0 0 0 1 2 0 2 0 0 0 1 1 1 1 1 2 0 0 1 2 0 1 1 0 0 0 1 0 0 0 1 0 0 0 0 0 1 1 0 0 1 0 2 0 0 0 0 0 0 0 0 1 1 0 2 0 1 2 0 0 0 0 0 1 1 2 1 1 1 1 1 1 0 0 0 0 1 1 1 1 0 1 0 1 0 2 2 2 0 0 0 1 1 2 2 1 0 1 0 1 2 1 1 2 1 2 0 0 0 0 0 1 0 0 0 1 1 1 2 0 0 0 1 0 0 1 0 1 0 2 0 1 1 2 2 2 1 0 0 1 0 2 0 0 0 0 0 0 1 1 0 0 1 1 0 0 0 1 0 2 2 1 0 1 1 0 1 1 0 0 1 0 1 0 0 1 0 0 0 2 2 1 1 1 1 0 0 0 1 1 1 1 1 0 1 0 1 0 0 2 2 1 1 0 0 0 2 0 0 0 0 0 0 1 0 0 1 0 1 1 0 0 0 0 0 1 1 1 0 0 0 1 1 1 0 2 2 0 0 1 0 0 2 2 1 0 0 1 0 0 0 1 1 0 0 1 2 0 2 0 1 2 0 1 0 0 0 1 2 1 1 1 1 0 2 0 1 2 1 2 0 1 0 0 0 1 1 0 2 1 1 1 0 0 0 0 2 2 1 0 2 0 2 0 0 1 1 1 2 2 0 2 1 1 0 1 1 2 1 2 0 0 0 0 0 0 0 1 0 2 2 0 0 0 1 0 0 1 2 0 0 0 1 1 0 0 0 0 1 2 0 2 2 1 0 1 1 0 1 0 0 0 0 0 0 0 0 1 2 0 2 1 0 0 1 0 0 1 1 1 1 1 0 0 1 0 1 1 2 1 0 2 0 0 1 1 2 0 1 2 0 2 2 2 0 2 0 2 0 0 0 0 0 1 0 1 1 0 2 1 0 1 0 0 1 1 1 2 0 0 2 0 0 1 1 2 1 0 0 0 0 2 0 0 1 0 0 0 0 1 1 1 0 0 2 0 2 2 0 0 1 0 2 1 1 0 1 0 1 0 0 0 1 1 0 1 0 0 0 1 2 0 0 0 1 0 1 1 0 0 1 0 0 0 2 0 0 0 0 1 0 1 1 0 1 2 2 0 2 2 0 0 0 2 2 2 1 1 1 0 1 1 1 0 0 0 1 1 1 1 2 2 0 2 1 0 0 0 1 2 0 2 2 2 1 2 0 1 1 1 2 0 0 0 1 2 0 1 0 0 0 0 1 0 1 0 0 1 2 0 0 0 0 0 0 0 2 1 1 0 1 0 1 0 0 1 1 1 1 0 0 0 0 0 0 0 0 0 0 0 0 1 0 0 0 1 0 0 0 0 0 0 0 1
83 0 2 0 0 0 0 2 2 0 0 1 0 0 0 0 0 0 0 1 1 1 0 0 0 0 2 0 2 1 1 1 1 1 1 1 1 1 0 0 0 0 0 0 1 0 0 0 1 0 0 0 1 0 0 2 0 0 1 1 0 0 2 2 0 1 0 0 0 0 0 0 2 2 2 2 1 0 2 0 0 0 1 1 1 0 0 1 2 2 1 2 1 0 1 0 1 0 0 2 0 0 1 0 1 1 2 2 2 0 0 2 0 1 0 1 0 0 0 0 2 0 1 1 1 0 1 1 2 2 0 0 0 0 1 0 0 0 0 0 2 2 0 0 1 2 0 0 0 1 0 0 1 0 0 0 0 0 1 1 1 0 0 2 1 1 1 0 1 2 0 1 1 2 1 2 1 1 0 1 1 2 1 2 2 0 2 0 0 0 2 0 0 0 1 2 1 0 0 1 1 0 0 2 2 0 2 0 2 0 0 0 2 0 0 0 0 0 2 0 1 1 1 2 0 2 2 1 0 1 0 0 0 0 0 0 0 2 2 2 0 0 2 1 1 1 1 0 1 1 0 0 1 0 0 0 0 1 0 1 1 1 0 0 0 0 0 0 0 0 1 1 0 0 0 1 0 1 1 1 1 0 1 1 0 0 0 2 0 2 0 0 1 2 2 0 1 1 0 0 0 0 1 1 0 0 1 2 1 0 0 2 0 2 2 2 2 1 1 0 1 1 0 0 2 0 1 2 1 0 0 1 0 1 0 0 0 2 1 0 0 0 1 1 2 0 0 0 1 0 0 0 0 0 0 0 0 0 0 0 0 0 2 0 0 1 0 1 1 0 2 2 0 2 0 0 0 1 0 1 2 1 0 1 0 1 0 1 1 0 1 1 0 0 2 0 1 1 1 1 0 1 2 2 0 0 2 0 0 2 0 0 1 1 1 0 0 0 0 0 0 0 0 2 2 2 1 0 0 0 0 1 0 0 0 0 0 1 0 0 2 0 2 0 1 1 1 0 0 2 0 1 1 2 1 0 1 2 2 2 0 0 1 0 0 1 0 2 0 0 0 0 1 2 1 1 0 0 0 1 1 1 0 0 0 0 0 1 2 1 1 2 0 2 2 0 0 0 0 1 1 1 1 1 1 1 2 1 0 0 0 1 0 1 0 1 0 2 0 2 2 2 1 1 0 0 1 1 1 1 1 1 0 0 1 0 1 1 1 1 1 0 0 0 0 2 1 2 2 0 0 0 2 1 2 0 0 0 1 0 1 0 1 0 0 1 1 1 1 1 0 2 0 0 0 0 0 1 0 0 1 0 0 0 2 0 0 1 1 1 0 0 0 1 0 0 0 0 0 0 0 1 1 0 1 1 0 0 1 0 1 0 0 1 1 1 1 2 1 0 0 0 0 0 0 1 2 1 0 0 1 1 0 0 0 1 0 0 0 0 0 1 0 1 0 0 2 1 1 1 0 1 1 1 1 2 1 0 1 0 0 0 0 0 0 0 0 0 1 0 0 1 0 0 0 1 2 1 2 0 0 0 1 0 2 1 1 1 0 2 1 0 0 1 1 0 2 2 0 1 0 1 0 1 1 2 1 1 1 0 2 0 0 0 0 1 0 0 0 0 0 2 1 0 0 2 2 0 1 1 1 1 0 0 0 0 1 1 0 1 1 1 0 0 0 0 0 0 0 0 0 0 0 0 0 1 0 0 0 0 0 1 1 1 0 1 1 2 0 0 0 0 0 0 2 2 0 1 0 2 0 0 0 0 0 2 0 1 0 2 0 2 1 1 0 0 1 0 0 1 0 2 0 0 1 0 1 0 0 2 0 0 0 2 0 2 0 0 2 0 2 2 1 2 2 0 0 0 0 2 0 0 1 0 0 1 1 0 0 1 0 1 1 1 0 0 1 0 1 0 2 1 1 0 0 0 0 0 0 0 2 2 0 0 1 0 1 2 1 0 0 0 2 0 2 1 0 1 0 2 1 1 1 1 1 1 0 1 1 0 0 1 0 2 2 0 2 2 0 1 0 0 0 0 2 1 0 0 1 1 0 0 0 1 2 1 2 0 1 0 0 0 1 1 0 0 1 1 0 1 2 2 0 1 1 0 0 2 2 0 0 2 2 1 0 0 1 1 1 1 0 0 1 0 0 0 2 2 1 1 1 0 0 0 1 1 1 0 1 0 0 0 0 0 0 0 0 2 2 0 0 0 0 2 1 1 0 0 1 1 1 1 0 1 0 1 0 0 0 0 1 0
84 0 1 1 0 0 1 0 1 1 0 0 0 1 0 0 0 2 2 1 1 1 0 0 0 0 0 0 2 2 2 0 1 2 0 0 1 1 0 0 0 0 1 0 2 1 0 0 1 1 1 0 1 0 1 1 1 1 2 0 1 2 2 2 1 1 1 0 1 1 0 2 1 1 0 1 1 1 1 0 1 2 0 0 2 0 0 0 1 2 0 0 1 2 0 0 0 1 0 1 0 1 1 1 0 0 2 0 0 2 2 2 1 2 1 2 1 0 0 0 2 0 2 2 0 2 0 2 2 2 1 1 0 0 1 0 0 0 0 0 0 2 0 0 0 1 0 0 0 0 1 0 1 0 1 1 0 1 1 1 2 1 0 2 0 0 1 0 0 1 1 1 0 2 1 2 0 0 0 0 0 0 0 1 1 0 0 1 0 1 0 1 1 1 0 0 0 0 0 1 1 1 0 1 1 0 2 0 1 0 0 1 2 0 0 2 0 0 1 1 1 1 1 2 0 0 0 1 0 1 0 0 0 0 0 0 0 2 2 1 0 0 2 2 0 0 0 0 0 0 0 0 0 0 0 0 0 1 0 0 0 0 0 0 0 0 0 1 2 0 0 2 1 2 0 0 0 1 2 1 1 0 2 2 0 0 1 2 0 2 0 0 1 2 2 0 0 0 1 2 1 1 1 0 0 0 0 2 1 0 0 2 0 0 0 1 2 1 0 0 0 1 2 1 1 0 0 1 0 1 0 1 0 0 0 0 0 1 1 1 0 1 2 1 0 0 2 0 1 0 1 0 2 0 0 0 1 0 0 1 0 0 0 0 0 1 0 1 1 0 2 2 1 2 1 1 0 0 0 0 2 0 0 0 1 1 0 0 0 1 0 1 1 0 2 0 2 0 1 1 0 1 0 2 1 0 0 0 0 1 0 1 0 0 1 0 0 0 1 0 0 1 0 2 1 1 1 0 0 0 0 0 0 1 0 0 0 0 0 0 1 0 0 2 1 2 1 0 0 1 1 1 2 2 2 2 2 2 1 2 1 0 0 0 0 0 0 2 0 0 0 0 2 0 2 2 0 0 0 2 2 1 1 1 0 0 0 1 2 0 1 2 0 2 0 0 0 1 1 0 1 0 1 1 1 1 1 2 0 0 0 1 0 1 1 0 0 2 0 2 2 2 1 1 1 0 1 0 1 1 2 0 1 1 0 1 0 0 0 2 0 1 0 0 0 1 0 0 0 2 2 0 0 0 1 2 0 1 1 0 1 0 1 0 0 1 0 1 1 0 1 0 0 0 0 0 1 2 2 1 2 0 2 0 0 0 1 1 1 1 0 0 1 1 1 1 1 0 0 0 0 2 2 0 0 1 2 1 0 2 1 0 0 0 0 0 1 2 1 0 0 0 0 0 0 1 2 1 0 0 0 0 0 0 0 0 1 0 0 1 0 0 0 2 1 0 2 0 1 1 0 2 0 0 0 1 2 0 2 0 0 0 2 0 1 2 0 1 0 0 0 0 0 0 1 1 1 0 2 0 0 0 1 0 0 1 0 1 1 0 2 0 0 1 1 0 2 2 0 0 0 1 0 0 0 0 1 2 0 0 0 0 0 1 0 0 0 1 1 0 0 0 0 0 0 1 0 0 1 1 1 1 0 0 0 0 1 1 0 1 1 1 0 0 0 1 1 0 0 0 0 0 0 0 0 2 1 0 0 0 0 2 2 1 0 0 2 0 1 1 2 1 0 1 0 1 2 1 0 2 0 0 0 0 2 1 0 2 1 2 0 1 1 1 0 0 0 0 0 2 0 2 0 0 1 1 1 0 1 2 0 0 0 0 1 1 1 2 2 0 0 2 1 1 1 0 0 0 0 2 0 0 0 0 0 1 1 0 0 0 0 0 1 0 1 0 1 0 0 0 2 0 0 0 0 0 0 0 0 0 2 2 0 0 0 1 1 0 0 0 1 0 1 0 1 0 0 2 1 2 2 0 0 0 0 2 0 1 0 1 1 1 2 2 2 0 2 2 1 2 2 0 2 2 2 0 2 1 0 0 0 0 0 1 1 1 2 0 1 0 0 0 0 0 1 1 1 1 1 0 1 1 1 2 1 2 1 1 1 0 0 1 1 2 0 0 1 0 0 0 1 0 1 0 1 1 1 1 1 0 1 0 1 0 1 0 1 0 1 0 0 0 0 0 0 1 2 2 2 1 0 0 0 0 1 1 1 0 0 2 0 0 0 0 0 0 1 0 0 1 0 1
85 0 1 1 0 0 1 2 2 1 0 0 0 0 0 0 0 2 0 2 1 1 0 0 0 0 1 0 2 2 2 1 0 2 0 0 2 1 0 1 0 1 1 1 2 1 1 0 2 0 0 0 0 0 0 1 0 1 1 1 0 1 2 1 1 1 1 1 0 0 1 2 2 2 2 2 2 1 2 1 0 1 0 0 2 0 0 0 2 2 0 1 0 1 0 0 0 0 0 2 0 0 1 1 0 0 2 0 1 1 1 2 0 2 0 2 0 0 1 0 1 0 1 0 0 1 0 0 2 1 1 1 0 0 1 0 0 0 0 0 1 1 0 1 1 1 1 0 0 0 0 0 2 0 2 0 0 2 0 0 2 2 0 2 0 2 1 0 1 2 0 2 0 1 0 1 1 2 0 2 2 2 2 2 2 0 2 1 0 1 1 1 0 1 2 2 1 0 0 1 1 1 0 0 0 2 0 1 0 0 0 0 1 0 0 0 0 0 1 2 0 0 0 2 0 0 0 0 0 0 0 0 0 0 0 0 0 1 1 0 0 1 2 2 0 0 0 0 1 1 0 0 1 0 0 0 1 0 0 0 0 0 1 0 0 0 1 0 2 1 0 2 0 1 1 1 0 0 1 0 0 0 1 1 1 0 0 2 0 2 0 1 0 1 2 0 0 1 1 1 1 0 1 0 0 0 0 1 0 0 0 1 0 0 2 0 2 0 1 0 1 1 1 0 1 0 0 1 1 0 0 1 1 1 0 0 0 1 1 0 1 2 2 1 1 0 2 1 0 1 0 1 2 2 0 2 2 0 0 2 0 0 1 0 1 0 0 2 2 0 2 2 0 2 0 1 0 1 1 0 0 1 0 0 0 0 0 0 0 0 0 1 2 0 1 1 1 1 0 0 0 0 1 2 0 1 0 0 0 1 1 0 0 0 0 0 1 0 0 1 1 1 0 1 1 1 0 0 1 1 0 1 0 2 2 1 0 1 0 1 2 0 1 1 2 2 2 0 0 0 1 0 0 2 1 0 1 1 0 1 1 0 0 0 0 1 0 2 0 0 0 0 2 1 2 2 0 0 0 0 0 2 1 0 1 1 1 0 1 0 1 1 0 1 1 0 1 0 1 0 0 1 1 1 1 1 1 0 0 0 0 0 1 0 1 1 1 2 0 1 1 2 2 2 1 1 0 0 1 2 0 0 0 0 1 1 2 0 0 1 0 1 0 0 0 0 0 2 2 0 0 0 2 0 1 1 1 1 1 0 1 1 0 0 1 0 0 1 1 0 0 0 0 0 0 0 0 1 1 1 1 0 0 0 2 1 1 1 1 1 0 0 1 0 0 0 0 0 0 0 0 2 0 1 2 0 1 0 0 1 0 0 0 1 1 1 1 2 2 0 0 0 0 1 1 1 1 2 0 0 1 1 1 0 0 0 0 0 0 0 0 1 0 1 2 0 2 0 2 2 0 1 1 0 1 2 2 0 0 0 0 0 2 0 2 2 2 1 0 0 0 1 0 0 0 0 2 1 2 0 0 0 0 1 2 2 1 1 2 1 1 0 0 1 1 0 1 2 0 1 1 1 0 0 2 2 2 1 0 0 0 0 0 0 0 0 0 2 2 0 1 0 0 1 0 0 0 1 0 0 2 1 0 0 0 0 0 1 0 2 1 1 0 0 0 1 1 0 0 0 0 0 0 1 0 1 1 0 0 0 0 0 2 0 0 0 2 1 0 0 0 1 1 1 0 0 1 1 0 1 1 1 0 0 1 1 0 1 0 2 0 2 2 2 2 0 0 2 0 2 0 2 0 1 0 0 1 0 0 2 0 0 0 2 0 2 0 0 2 0 0 2 1 2 2 0 0 0 0 1 0 0 2 0 0 1 0 0 1 0 1 1 0 0 0 0 0 0 2 0 0 0 1 0 0 0 0 0 1 0 1 1 0 1 1 0 1 1 1 0 0 0 0 1 1 1 0 0 2 2 2 0 2 1 1 1 0 1 0 1 1 0 0 2 2 0 2 2 0 0 0 1 2 2 1 1 1 1 0 0 1 0 1 0 1 1 1 0 1 0 0 0 0 1 1 1 0 2 0 0 2 2 1 2 0 0 0 1 1 0 0 0 0 2 1 0 1 0 0 0 1 0 2 0 0 0 0 1 0 1 1 1 1 0 1 0 2 0 1 1 1 0 0 0 0 0 1 2 2 0 0 0 0 1 0 1 1 0 0 2 0 0 0 2 0 1 0 0 1 0 0 0
86 1 2 0 0 0 1 0 0 2 0 0 0 1 0 0 0 1 0 1 1 0 0 1 0 0 1 1 2 2 1 0 0 1 1 0 1 2 0 2 2 0 0 0 0 2 1 0 1 1 1 0 1 0 0 0 0 0 1 0 0 2 1 1 0 1 0 0 0 0 0 0 2 2 2 2 2 0 1 0 0 2 0 0 1 0 0 1 1 1 1 1 0 2 0 1 0 0 0 1 0 0 0 2 0 0 2 2 2 0 0 2 1 1 1 1 1 0 0 0 2 0 2 1 0 1 1 0 1 1 0 0 0 0 1 0 0 1 0 0 1 1 0 0 2 0 0 0 0 0 0 0 0 0 0 0 0 1 0 0 1 1 1 2 1 2 1 1 0 0 2 0 0 2 0 0 0 0 0 0 0 1 0 1 0 0 0 2 1 0 2 1 0 0 1 1 0 0 0 0 0 0 1 1 1 1 2 1 1 0 0 0 0 0 0 0 0 0 2 0 0 1 0 2 0 0 0 1 0 0 0 0 0 0 0 0 0 2 2 2 0 0 2 2 0 0 0 0 1 1 0 0 1 0 0 0 1 2 0 1 1 1 1 1 0 0 0 0 1 1 0 2 1 2 0 1 0 1 1 1 1 1 0 1 0 1 1 1 0 2 1 0 0 2 2 1 0 1 0 0 0 0 2 0 0 0 0 2 0 0 1 2 0 2 1 0 2 1 1 0 1 1 1 1 1 0 0 0 0 0 0 1 0 2 0 0 0 1 1 0 0 0 2 1 0 0 2 1 1 2 0 0 2 0 0 0 0 0 0 1 1 1 0 0 0 1 0 1 1 0 2 2 0 2 0 1 0 1 1 0 1 2 1 1 0 0 0 0 0 0 0 0 1 0 2 0 1 0 1 1 1 1 1 2 0 1 0 0 0 2 0 0 0 0 2 0 0 1 0 0 0 1 2 2 1 1 1 1 1 0 0 0 0 2 2 0 0 1 0 0 1 0 2 0 0 1 0 0 0 0 0 0 0 1 0 0 0 2 0 2 1 1 0 1 1 1 0 1 0 1 0 1 1 2 1 0 1 0 0 0 1 1 1 1 0 0 0 0 0 0 0 0 0 1 0 0 1 0 0 0 0 1 1 1 1 0 1 1 0 0 0 0 1 1 1 0 0 2 0 1 1 2 1 1 0 1 0 0 0 2 0 1 0 0 1 0 1 0 1 1 1 0 1 0 0 0 0 2 2 1 0 1 0 0 2 0 0 0 1 1 1 0 0 1 1 0 0 0 0 0 0 1 1 0 1 0 2 1 1 1 2 0 0 0 1 0 0 1 1 0 0 0 1 0 1 0 2 0 0 0 0 2 1 1 1 1 1 1 0 0 1 0 0 1 1 1 0 0 0 0 0 0 0 1 1 1 2 2 0 0 1 1 0 0 0 0 0 1 1 0 0 1 1 2 2 0 2 0 1 1 0 2 1 1 0 2 0 1 2 0 0 0 0 0 1 2 2 2 0 1 0 0 0 1 1 0 2 0 2 0 1 0 0 1 1 1 1 0 2 0 2 0 0 0 1 0 1 2 0 1 0 1 0 0 0 1 1 2 0 0 0 0 0 0 1 1 0 1 1 0 0 0 0 0 0 0 0 1 1 1 2 2 0 0 0 0 1 1 0 1 1 1 0 1 2 0 2 0 0 0 0 0 0 0 0 2 0 0 0 0 0 1 2 1 0 0 2 1 1 1 0 0 0 1 0 0 2 1 2 0 2 2 0 0 0 2 0 2 1 2 0 1 0 0 0 0 0 0 0 0 0 1 1 0 1 0 1 0 0 2 0 0 2 0 1 2 0 2 1 0 1 1 1 2 2 0 0 0 1 2 2 1 1 0 0 1 0 0 1 0 1 1 0 0 0 0 0 0 0 1 2 0 0 0 0 0 0 1 0 0 1 2 0 0 0 0 1 1 1 0 0 0 2 1 1 0 0 1 0 2 2 0 0 0 0 2 0 2 0 0 0 0 1 1 2 1 2 2 0 0 0 1 1 1 2 2 0 2 0 0 0 0 0 0 0 2 2 0 2 0 0 0 0 1 0 1 1 1 1 0 2 1 0 0 0 1 1 1 1 0 0 0 1 1 0 0 1 0 0 0 1 0 1 1 0 0 1 2 0 2 0 0 0 2 2 0 0 0 2 1 0 0 1 0 0 1 1 0 0 0 0 0 0 2 1 1 1 0 0 1 0 0 0 1 0 0 0 0 0 0 0 1
87 0 1 1 1 1 2 1 1 1 0 0 0 2 0 0 0 2 2 1 1 1 0 0 0 0 0 0 2 2 1 2 0 1 0 0 1 1 0 1 1 0 0 2 2 1 1 0 0 1 1 0 2 0 0 1 0 1 1 1 1 0 0 0 1 1 1 1 0 0 0 2 2 2 2 2 2 2 2 0 2 2 0 0 2 0 0 0 2 2 0 0 2 1 0 0 0 1 0 1 0 0 0 1 1 1 2 1 1 1 0 2 1 2 1 2 1 0 0 0 1 1 2 1 0 1 1 0 1 0 1 1 0 1 1 0 0 1 0 0 1 2 0 1 1 1 1 0 0 0 0 0 0 0 0 1 0 0 0 0 1 1 0 2 2 2 1 1 1 2 0 1 1 1 0 2 1 0 0 0 0 1 2 2 2 0 2 1 0 0 1 0 0 0 0 0 1 0 0 0 0 0 0 2 2 1 1 0 1 0 0 0 1 0 0 0 0 0 1 1 0 1 0 1 1 0 0 0 0 0 0 0 0 0 0 0 0 2 2 1 0 0 1 2 0 0 1 0 1 1 0 0 1 1 1 0 0 1 0 0 0 0 1 0 0 0 0 2 0 0 0 2 0 1 1 1 0 0 1 0 0 2 2 2 0 2 2 1 1 2 0 1 0 2 2 0 1 0 0 1 0 0 2 1 1 0 1 2 0 0 1 2 0 0 1 0 2 1 1 0 1 1 1 0 2 0 2 2 1 2 0 2 0 1 0 0 0 2 0 1 1 1 1 1 0 0 2 0 1 0 0 0 1 0 0 1 1 0 0 0 0 0 1 0 1 0 1 0 0 0 2 2 1 2 1 1 0 0 0 0 0 0 0 0 0 0 0 0 0 0 0 1 0 0 1 1 0 0 0 0 0 0 0 2 2 0 0 0 1 2 0 0 0 0 2 0 0 0 0 1 1 1 0 2 0 1 1 0 1 0 1 0 0 0 0 0 0 1 0 1 1 0 1 1 1 1 0 0 0 0 0 1 1 1 1 1 1 1 1 0 0 0 1 1 1 1 0 1 0 1 0 2 1 1 0 0 0 0 0 0 0 2 0 0 0 0 0 2 2 1 1 2 1 2 0 0 0 1 1 2 0 1 1 1 1 1 1 0 0 0 1 0 1 0 0 2 0 2 0 1 0 2 2 2 0 0 0 1 1 1 1 1 0 0 0 1 1 0 1 2 1 0 0 0 0 0 0 0 0 2 0 0 0 0 1 1 0 1 1 1 0 0 0 1 0 0 0 1 1 0 0 0 2 0 2 0 2 1 1 1 1 0 0 0 0 1 1 2 1 0 0 0 1 0 1 1 2 0 0 0 0 2 0 0 2 0 0 2 0 2 0 0 0 1 1 1 1 1 1 0 0 0 0 1 1 0 1 0 0 0 0 0 1 0 0 0 0 1 0 0 0 0 0 1 1 0 2 0 1 1 0 2 0 1 0 1 1 0 2 0 0 0 1 0 1 2 1 0 1 0 0 0 0 0 0 0 2 1 1 1 0 1 1 0 0 1 0 2 1 1 1 0 1 1 1 0 1 2 0 1 0 2 0 1 1 2 2 2 0 0 0 0 0 0 0 1 0 0 0 0 0 0 0 0 0 1 2 0 0 1 1 1 1 0 1 1 1 1 0 1 1 0 0 1 1 0 1 0 0 0 0 0 0 0 0 1 0 0 0 0 0 0 1 0 0 1 1 0 2 2 2 0 0 0 0 0 0 0 1 0 1 2 0 0 2 0 0 2 1 2 1 1 1 1 0 0 1 2 1 2 0 1 0 0 1 0 2 0 0 1 0 1 1 1 0 1 0 0 2 0 1 0 0 2 2 0 0 0 0 2 1 1 0 1 1 0 0 0 0 1 0 0 1 0 0 0 1 0 0 0 2 0 1 0 0 0 0 1 0 0 2 2 0 0 0 1 0 0 1 0 0 0 0 1 1 1 0 0 0 1 1 0 2 0 0 0 1 2 0 0 2 0 0 2 2 0 2 2 0 0 0 2 1 1 1 1 1 1 0 0 0 0 0 0 2 0 1 1 2 0 1 0 1 2 1 1 0 2 0 0 2 2 0 2 0 0 0 0 0 0 0 1 1 1 0 0 1 0 0 0 2 0 2 0 0 1 1 2 0 2 0 1 0 0 2 0 0 0 0 0 1 0 0 0 0 0 0 0 0 1 1 0 1 2 0 1 1 0 0 1 0 0 1 2 0 0 0 0 1 0 1 0
88 1 0 2 0 0 1 2 2 0 0 1 0 0 0 0 0 2 2 1 1 1 0 1 0 0 0 0 2 2 2 0 1 1 1 2 2 1 0 0 0 0 1 0 2 1 0 0 1 0 1 1 1 0 0 1 0 1 0 0 0 1 1 1 0 1 0 0 0 0 0 1 2 2 1 2 2 1 2 0 1 2 0 0 2 0 0 0 2 2 0 0 1 1 0 0 0 2 2 2 2 0 0 1 1 1 2 1 2 0 0 1 0 2 0 1 0 0 1 0 1 0 1 0 1 0 1 1 1 1 0 0 0 0 0 0 0 0 0 0 2 1 0 0 1 1 0 0 0 2 0 0 1 1 0 0 0 2 0 0 2 1 0 2 0 0 1 1 1 2 0 1 0 2 0 0 0 1 0 1 1 2 1 2 2 0 2 2 1 0 2 1 1 1 1 0 1 0 1 0 0 0 0 1 1 1 1 0 2 1 1 0 2 0 1 0 1 0 2 1 0 0 1 2 0 2 2 1 0 1 0 0 1 1 1 1 0 2 2 0 0 1 2 1 0 0 0 0 0 0 0 0 1 0 0 0 1 2 2 2 0 0 0 0 0 0 0 1 1 0 0 2 0 2 0 1 0 0 1 0 0 0 1 1 0 2 2 2 0 2 0 1 0 1 2 1 0 0 0 1 0 1 1 0 0 0 0 2 1 0 0 2 0 0 1 0 2 2 1 1 1 1 2 1 1 0 0 1 1 1 0 2 0 1 0 0 0 2 0 0 0 0 2 2 0 0 2 0 1 1 0 1 2 0 0 0 1 0 0 1 0 0 1 0 0 1 0 1 1 0 2 2 0 2 0 0 0 1 0 0 0 0 1 1 1 1 0 0 0 1 0 0 1 0 2 0 1 1 0 0 0 0 1 1 0 0 1 1 0 2 0 0 0 0 1 0 0 0 1 0 0 0 1 0 1 1 0 0 1 0 0 1 0 0 0 2 0 2 0 0 0 0 1 1 1 1 0 0 0 1 1 1 1 2 1 0 1 2 1 2 1 0 0 0 0 1 0 2 0 0 1 1 1 2 0 0 0 0 0 0 0 1 1 0 0 0 0 1 2 1 2 1 0 1 1 0 1 0 1 1 0 1 1 1 1 0 2 2 0 0 0 1 0 0 0 2 1 2 0 1 1 2 2 2 0 1 1 2 0 2 0 2 1 0 0 0 2 1 0 2 0 0 0 0 0 0 0 1 1 1 0 0 1 0 2 0 0 0 0 0 0 0 1 0 0 2 2 1 1 1 0 1 1 0 0 0 2 0 0 0 1 0 1 0 0 0 1 2 2 1 0 0 0 0 0 0 2 1 2 0 0 0 0 0 2 0 1 0 0 2 1 1 0 0 0 0 0 1 0 0 0 0 0 1 1 0 2 2 0 0 1 1 1 0 0 2 0 0 0 0 0 0 1 1 2 0 1 0 1 0 0 2 0 0 0 2 2 0 2 0 0 0 2 0 1 2 2 2 0 0 0 1 0 0 1 0 2 1 2 0 0 0 0 0 0 0 0 1 1 1 1 0 1 2 1 1 2 2 0 2 1 1 0 1 2 2 1 0 0 0 0 0 0 0 0 0 0 0 0 0 0 1 0 0 0 1 1 0 0 0 1 1 0 0 0 0 0 2 1 2 0 2 1 0 2 0 2 1 0 0 0 0 0 0 0 2 0 0 1 1 0 1 1 0 0 0 2 1 1 1 1 0 0 0 0 1 0 0 2 0 2 2 1 1 2 1 1 2 0 2 1 2 0 1 0 1 0 1 1 1 0 0 0 0 1 0 2 0 0 2 0 0 1 1 1 2 0 0 0 0 0 0 2 2 2 0 0 0 1 2 2 1 0 1 1 1 0 1 1 0 1 0 2 0 1 1 0 0 1 0 0 0 0 0 0 0 0 0 0 0 0 1 0 1 0 1 0 0 0 0 0 0 1 0 1 0 0 1 1 2 1 1 0 0 0 2 0 1 1 0 0 0 1 1 2 0 2 2 0 1 0 0 2 1 2 1 1 2 1 2 1 1 0 0 0 2 2 1 1 1 0 1 0 1 0 1 0 1 0 0 2 1 0 1 1 0 0 0 1 1 0 1 1 2 2 0 0 0 0 0 1 0 1 0 1 0 1 2 0 1 0 0 0 0 1 0 1 0 1 0 0 0 1 0 0 0 0 0 1 0 0 0 0 0 0 0 0 0 0 1 0 0 0 2 1 0 0 0 1 1 1 1
89 1 2 1 0 0 0 0 0 2 0 0 0 0 0 0 0 1 0 1 1 1 0 1 0 1 0 0 2 1 1 2 1 1 0 0 2 2 0 0 0 0 0 1 1 1 0 0 0 0 0 0 0 1 0 2 0 0 0 0 2 1 0 1 0 1 0 0 0 0 0 2 1 1 0 1 1 2 2 1 1 2 0 0 1 0 0 1 2 2 1 0 0 1 0 0 0 0 0 1 0 0 0 1 1 1 2 1 1 1 0 1 1 2 1 2 1 1 0 0 2 0 2 0 0 0 2 1 1 0 0 0 0 0 0 0 0 0 0 0 0 2 0 0 1 1 0 0 0 0 1 0 0 0 0 0 0 1 1 1 2 1 1 1 1 1 0 1 1 1 1 1 0 0 0 0 0 1 0 1 1 1 1 2 1 0 1 2 0 0 2 2 2 2 0 2 1 0 0 0 0 0 0 1 1 1 2 0 0 0 0 0 0 0 0 1 1 0 1 1 0 0 1 2 0 1 1 1 0 1 0 0 0 0 0 0 0 2 2 1 0 0 2 2 0 0 0 0 1 1 1 1 1 1 1 0 1 1 0 1 1 1 0 0 0 0 1 0 1 0 0 1 1 2 0 0 0 2 2 1 1 0 0 0 0 0 0 1 0 2 1 0 1 2 2 0 0 0 0 1 0 0 2 1 1 2 0 1 0 0 0 1 0 0 0 0 2 0 0 0 0 0 1 0 2 0 1 0 0 1 0 1 0 2 0 1 0 2 0 0 0 0 1 2 1 0 1 0 1 1 0 1 1 0 0 0 0 0 0 2 0 0 2 0 2 1 0 1 1 0 2 2 2 1 1 1 0 0 2 0 0 2 0 1 0 1 0 0 0 0 0 0 1 0 2 1 2 1 0 0 0 0 0 2 1 0 0 0 0 1 1 1 0 0 1 0 1 1 0 1 1 2 0 1 0 0 0 0 0 0 0 0 0 0 0 0 0 1 0 0 1 0 2 0 1 1 1 0 0 1 0 0 0 0 0 0 0 2 2 2 1 0 1 1 2 2 0 2 0 0 1 1 1 1 1 1 1 0 0 1 2 1 1 0 1 0 1 1 2 1 2 2 0 1 0 0 1 1 1 0 0 0 1 1 1 1 1 1 1 0 0 1 1 0 0 2 1 2 0 2 2 2 2 1 0 1 1 1 1 1 1 1 0 0 0 0 2 1 1 1 1 0 0 2 2 0 0 0 0 2 0 0 1 1 2 0 0 2 1 0 1 0 1 0 0 1 1 0 0 1 0 0 1 0 0 0 0 1 1 0 2 0 1 0 0 0 1 2 1 1 0 0 1 0 0 0 0 0 0 0 0 2 0 1 2 0 0 0 0 0 0 0 0 2 1 2 0 1 0 1 0 1 0 1 1 1 1 1 0 0 0 1 1 0 0 0 0 0 0 1 1 0 0 0 1 0 2 0 0 0 0 1 0 0 0 1 2 0 1 0 0 0 1 0 1 2 0 1 0 0 0 1 1 0 0 1 1 1 1 1 1 0 0 1 2 0 2 2 1 1 1 0 1 1 1 0 1 1 0 1 0 2 0 1 1 2 2 1 0 0 0 0 0 0 0 1 0 0 0 0 0 1 0 0 0 1 1 0 0 0 1 1 0 0 0 0 1 0 0 1 0 0 0 0 1 0 0 0 0 0 0 0 0 0 0 1 0 1 1 1 0 2 1 1 0 1 1 1 1 1 1 0 0 1 0 1 1 0 1 0 1 1 0 0 1 1 1 2 0 2 1 2 1 2 0 1 0 1 0 1 0 2 0 0 2 0 1 0 1 2 0 0 2 0 2 2 0 0 2 0 2 2 0 1 1 0 0 0 0 2 0 0 1 1 1 0 0 1 1 0 1 1 0 0 0 0 0 0 0 2 0 0 0 0 0 0 0 0 0 0 0 1 0 0 0 0 1 1 0 0 1 0 1 1 2 2 0 0 1 2 1 0 2 0 0 0 0 1 0 0 0 0 1 2 2 0 2 2 0 0 0 1 1 1 2 2 0 1 0 0 0 0 0 0 1 2 2 0 2 0 0 0 1 0 0 0 1 1 1 2 2 2 0 2 0 1 0 1 2 0 0 0 0 0 0 0 0 0 0 0 1 0 0 0 1 1 2 2 1 1 1 1 0 0 0 1 1 0 0 0 2 0 0 0 0 2 2 1 1 0 0 0 0 2 0 1 1 0 0 2 0 0 0 2 1 0 1 0 0 0 0 1
90 1 2 1 0 0 1 2 2 1 0 1 1 1 1 1 1 1 1 0 0 2 0 0 0 0 1 0 1 2 1 0 1 2 2 0 2 1 0 0 0 0 0 0 1 0 0 0 2 0 0 0 1 1 0 2 0 1 1 0 0 1 0 0 0 1 0 0 1 1 0 2 2 2 2 2 2 2 2 1 1 2 1 1 1 0 1 1 2 2 0 1 2 1 0 1 0 1 1 1 1 0 1 0 1 0 2 0 0 2 0 1 1 2 1 2 0 0 0 0 2 0 2 1 0 1 1 0 1 1 0 0 0 0 0 0 0 0 0 0 1 1 0 1 0 0 0 0 0 0 1 0 1 0 0 1 0 1 0 0 0 0 0 1 1 1 2 1 1 1 1 0 1 0 1 0 0 1 0 1 1 0 1 1 1 0 1 1 0 0 0 1 0 0 2 2 0 0 1 0 0 0 0 0 0 2 1 0 0 0 1 0 1 0 1 1 1 0 0 1 1 1 1 2 0 0 0 1 0 1 0 0 0 0 0 0 0 2 2 1 0 1 2 1 1 1 1 0 0 0 0 0 2 0 0 0 0 1 0 0 0 0 0 0 0 0 2 0 2 1 0 1 1 2 0 1 0 1 1 1 1 0 0 1 0 0 0 2 0 2 0 1 0 1 2 0 0 1 1 1 1 0 2 2 1 0 1 1 0 0 2 2 0 1 1 1 2 0 0 0 1 1 2 2 2 0 1 0 0 0 0 2 0 1 0 1 0 0 2 2 1 2 2 2 1 0 1 0 1 2 0 0 1 0 0 0 0 0 0 1 1 1 1 0 1 0 0 2 2 0 2 2 0 2 0 0 0 0 1 0 1 1 0 0 0 1 0 0 0 1 0 1 0 0 2 0 0 2 1 1 0 1 1 2 0 1 1 1 1 1 0 1 2 2 0 0 1 0 1 0 1 1 1 1 0 1 1 0 0 0 0 0 0 2 1 0 1 1 0 0 0 0 2 0 1 2 1 0 0 0 0 0 1 2 2 1 2 2 1 2 2 0 1 1 0 1 0 2 0 0 1 1 2 1 0 0 0 0 0 1 1 1 1 0 1 0 1 1 2 2 1 1 1 0 1 0 0 0 0 0 2 0 1 1 1 0 2 0 1 0 0 1 1 0 0 2 1 2 0 2 2 2 2 2 1 0 1 0 1 1 1 0 0 2 1 0 1 0 0 1 0 1 0 0 1 0 0 0 0 2 1 0 0 1 2 0 0 0 1 0 1 0 1 0 1 0 0 2 1 0 0 1 0 0 0 0 0 1 1 1 2 0 0 0 1 1 1 1 1 0 0 0 2 0 0 1 0 0 0 0 0 2 1 0 1 1 1 1 0 2 0 0 0 1 0 0 0 1 1 0 0 0 0 1 1 0 1 0 0 0 1 1 0 0 0 0 0 0 2 0 1 0 0 1 1 0 1 0 1 0 0 2 0 1 0 2 1 2 2 1 1 0 0 1 0 1 1 1 1 0 0 0 1 0 0 0 2 1 1 1 0 0 0 0 1 2 1 1 1 1 1 0 0 2 0 1 1 2 0 2 0 2 0 1 0 1 2 2 0 0 1 0 0 0 0 1 0 2 1 0 0 0 1 0 0 2 2 0 0 0 0 0 1 0 1 1 1 1 0 1 1 1 0 0 0 0 0 1 1 1 1 1 0 1 0 1 0 0 1 0 0 0 1 0 2 0 2 0 2 2 0 0 0 1 1 1 0 1 1 1 1 1 1 1 1 2 0 2 1 2 1 1 1 2 1 1 0 1 0 2 0 2 0 0 1 0 1 0 2 2 0 0 1 0 2 1 0 0 1 0 1 1 0 2 2 0 0 0 0 2 1 1 1 0 0 0 0 0 0 0 0 0 1 1 0 0 1 0 0 1 1 0 1 0 0 0 0 0 0 0 0 0 1 1 0 2 0 1 1 0 0 0 2 1 2 1 1 2 0 1 0 1 0 1 0 0 0 1 0 0 0 0 0 1 2 0 2 1 0 1 1 1 1 1 1 1 1 0 0 1 0 0 0 0 1 2 2 1 2 1 0 1 0 1 0 2 1 0 0 1 2 2 0 0 2 1 0 1 1 0 0 1 0 1 0 1 1 0 0 1 1 0 1 0 0 0 2 1 0 1 0 1 1 0 1 0 1 1 1 0 2 0 0 0 0 1 1 0 0 0 0 0 1 1 1 1 0 0 0 1 0 0 0 2 0 1 0 0 0 0 0 0
91 0 1 1 0 0 2 0 0 2 0 0 0 0 0 0 0 2 0 2 2 0 0 0 0 0 1 0 2 2 1 1 1 2 0 0 1 2 0 1 1 0 0 0 2 0 0 0 1 1 1 0 1 1 0 0 0 1 1 1 1 0 2 1 0 0 0 0 0 0 0 1 1 1 0 1 1 1 2 1 0 2 1 1 1 0 0 1 2 2 1 2 2 0 0 0 0 2 1 1 1 0 0 0 2 2 1 0 0 2 2 2 1 2 1 2 1 1 0 0 1 1 2 2 0 1 0 0 2 1 1 1 0 1 1 1 0 0 0 0 1 1 0 0 1 0 0 0 0 0 0 0 1 0 0 0 0 1 0 1 1 0 0 2 1 2 1 0 2 2 0 1 1 1 0 1 0 1 0 1 1 2 1 1 1 0 1 2 1 0 2 0 0 0 1 2 0 0 0 0 0 0 0 1 1 1 1 0 1 0 0 0 0 0 0 0 0 0 1 0 0 0 1 1 1 1 1 2 0 2 0 0 0 0 2 2 0 2 2 2 0 0 2 2 0 0 0 0 1 1 1 1 1 1 1 0 1 2 1 1 0 0 0 0 1 0 0 0 1 1 0 2 0 2 0 0 0 1 1 0 0 1 2 2 0 1 2 1 0 2 0 0 1 2 2 1 0 1 0 2 0 1 0 0 0 0 0 2 1 0 1 2 0 0 1 0 1 0 0 0 0 0 1 1 2 0 1 1 1 1 0 1 1 2 0 0 1 2 0 1 0 2 2 0 0 0 0 1 1 1 1 0 2 0 1 0 0 0 0 0 1 1 2 0 0 0 0 1 1 1 1 1 1 1 0 0 0 0 1 0 0 0 0 0 1 1 0 0 0 0 0 1 1 0 2 0 1 0 0 0 0 0 0 2 1 0 0 1 0 2 0 0 0 0 2 0 0 0 0 0 0 0 0 0 0 0 0 0 1 1 0 2 0 2 2 0 0 1 0 1 1 1 1 1 1 1 0 0 1 2 0 0 1 2 1 1 1 2 1 2 1 0 1 0 0 1 0 1 0 1 1 2 1 1 0 0 0 0 0 0 0 2 2 1 1 0 1 2 2 1 1 2 0 1 0 0 0 2 2 0 0 0 0 2 0 2 1 1 0 0 0 1 0 2 0 0 0 2 0 0 0 2 1 1 0 0 1 1 1 1 0 1 0 0 0 1 1 0 0 1 1 0 0 1 1 0 0 1 1 1 0 0 0 0 2 0 1 1 0 1 0 0 0 0 1 0 0 1 0 0 0 1 1 0 1 0 1 2 2 1 2 0 0 0 0 0 0 1 0 0 0 0 0 2 0 0 0 0 1 0 0 2 1 0 1 1 2 0 1 2 0 0 0 0 0 0 0 0 0 0 0 0 0 0 0 0 2 1 0 0 0 1 1 1 1 1 0 0 0 0 0 0 0 0 1 0 2 0 0 0 0 1 0 0 0 1 2 1 1 1 1 0 0 1 0 1 1 2 0 1 0 0 1 0 0 0 2 1 1 1 1 0 1 1 1 1 0 1 2 0 1 1 0 2 1 0 2 2 0 2 1 0 0 0 1 1 1 2 0 0 0 0 0 0 0 0 0 2 2 0 0 0 2 0 0 1 1 0 0 0 0 0 1 0 1 1 1 0 0 1 0 1 0 0 1 0 1 0 1 1 1 1 0 1 0 1 0 0 2 2 0 0 1 0 0 1 1 1 0 0 0 1 0 0 0 0 1 0 0 1 0 1 0 0 2 1 0 2 1 2 1 1 2 2 1 0 0 1 0 1 0 1 0 0 1 0 2 0 0 1 0 0 0 1 0 2 1 0 2 0 1 2 2 2 2 0 0 0 0 2 2 1 0 0 0 0 0 0 0 0 0 0 1 1 0 0 2 0 0 1 1 0 2 0 2 0 2 1 0 0 2 2 0 0 0 1 1 0 1 0 0 0 0 0 2 0 1 1 1 2 1 1 1 1 0 1 0 1 0 0 1 0 1 2 1 0 2 2 0 0 0 1 2 2 1 1 1 0 1 1 1 0 1 0 1 2 2 2 2 1 1 1 0 1 0 2 1 2 1 1 1 1 0 2 0 0 0 1 2 0 0 1 1 1 0 0 0 1 0 0 2 0 1 1 0 0 2 2 0 2 0 0 1 0 0 1 2 0 1 0 0 1 0 0 0 2 2 1 1 1 0 0 0 0 0 0 0 0 0 1 0 0 0 1 0 0 0 0 0 0 2 0
92 1 1 1 0 0 1 0 0 2 0 0 0 0 0 0 0 2 1 1 1 1 0 0 0 0 2 0 1 2 1 1 1 2 0 1 1 1 0 2 1 1 0 1 1 1 1 0 1 0 0 0 0 1 0 2 0 0 1 0 1 1 1 0 0 1 0 0 0 0 0 0 2 2 1 2 2 1 2 0 1 1 0 0 1 0 0 0 1 2 0 0 0 2 0 0 0 1 0 1 1 0 0 2 0 0 2 1 1 1 0 1 1 2 1 2 1 0 0 0 1 1 2 0 0 0 2 0 1 1 0 0 0 0 1 0 0 0 0 0 1 1 0 0 1 1 0 0 0 1 1 0 0 2 0 0 0 1 0 1 1 0 0 2 0 1 1 1 0 1 1 1 0 2 1 1 0 0 0 0 0 0 1 1 1 0 1 1 0 0 1 1 1 2 1 1 1 0 0 0 0 0 0 2 0 0 2 1 0 1 1 0 1 0 1 1 0 0 1 0 2 2 0 1 1 0 0 1 0 1 0 0 1 1 1 1 0 2 1 1 0 1 2 2 0 0 0 0 1 1 1 1 0 1 1 0 2 2 0 0 0 0 0 0 0 0 2 0 1 0 1 1 1 2 0 1 0 0 1 0 0 1 2 2 0 1 1 2 0 2 0 0 0 2 2 0 2 2 0 2 0 0 1 1 0 1 1 2 1 0 0 2 0 1 1 0 2 1 1 0 1 1 1 1 1 0 1 1 1 1 0 1 0 0 0 0 0 1 1 0 0 2 2 2 2 0 0 0 0 1 0 1 2 0 0 0 0 0 0 2 0 0 0 0 0 0 1 1 1 0 2 2 0 2 0 0 0 0 1 0 1 0 0 1 0 0 0 0 0 1 0 0 1 0 1 1 1 0 1 1 1 1 0 1 0 1 0 2 0 1 0 2 0 0 2 0 0 0 1 1 1 1 2 1 1 1 1 0 0 0 0 1 0 1 1 0 0 1 0 0 2 0 2 0 1 2 0 0 0 0 1 1 1 2 2 1 2 2 0 2 0 0 0 1 1 2 0 1 0 1 0 1 0 1 2 1 1 0 0 0 1 2 0 0 0 0 0 0 1 0 1 1 0 1 1 0 1 1 1 0 1 0 2 0 2 1 1 2 0 0 0 1 0 0 2 0 0 2 0 1 1 2 1 1 0 1 1 1 0 2 1 1 0 0 1 0 1 1 1 1 1 1 0 1 1 0 0 2 2 0 0 0 1 0 1 1 0 1 1 0 1 0 1 1 0 1 1 1 1 0 0 2 1 0 0 0 2 1 1 1 1 0 1 0 0 0 1 1 0 0 0 0 1 2 1 0 1 0 0 0 0 2 0 0 2 0 1 0 1 2 0 0 0 0 0 0 0 1 0 0 0 0 0 0 1 0 0 1 0 0 0 0 0 0 0 0 2 1 0 0 0 0 0 0 0 0 2 0 0 0 0 1 0 1 0 1 1 0 0 0 0 0 0 1 0 1 1 0 1 0 0 1 1 1 1 0 2 2 2 0 0 0 0 0 1 1 1 1 2 0 2 0 1 2 1 0 1 1 0 1 1 1 0 1 1 2 1 2 0 0 1 0 0 0 0 2 0 0 0 0 0 2 1 0 0 1 1 0 0 0 1 1 0 0 0 0 2 0 0 2 0 2 0 0 0 0 0 1 1 0 0 0 0 0 0 2 0 0 1 1 0 1 1 0 0 0 2 1 1 1 0 0 1 0 0 1 1 0 1 1 2 1 1 1 2 0 1 2 1 2 1 1 1 2 0 1 0 1 0 2 0 2 0 0 2 0 0 0 1 2 0 0 2 0 2 1 0 2 2 0 2 2 1 2 2 0 0 0 0 2 0 0 0 1 1 2 1 0 0 1 0 0 1 0 0 0 1 0 0 0 2 0 1 0 1 0 1 0 0 0 1 1 1 0 0 0 1 0 1 0 0 0 1 1 2 0 1 0 0 2 2 0 1 0 0 0 1 2 0 0 0 0 0 2 1 0 2 2 0 0 0 1 2 2 2 1 1 1 1 1 1 0 1 0 2 0 0 1 2 1 0 1 0 1 0 1 1 1 1 1 1 1 1 2 1 0 0 1 1 0 0 0 2 1 0 1 0 0 0 0 1 0 0 0 1 0 2 1 0 1 1 0 0 0 1 0 0 0 1 0 1 0 0 0 0 1 1 0 0 1 1 0 1 1 0 0 0 0 1 1 1 1 1 2 0 0 0 0 1 0 0 0
93 1 1 2 0 0 2 0 1 2 0 0 0 1 0 0 0 2 2 1 1 0 0 0 0 0 0 0 1 2 1 0 0 0 1 1 1 1 0 0 0 0 0 0 2 0 0 0 2 0 0 0 0 1 1 2 0 0 2 0 1 1 2 1 0 1 0 0 0 0 0 0 2 2 2 2 2 1 2 1 0 1 0 0 1 0 0 1 1 1 1 1 0 0 0 0 0 1 0 1 0 0 0 1 1 1 2 0 1 2 0 0 0 0 0 1 0 0 1 0 2 0 2 2 0 0 0 0 2 2 0 0 0 0 0 0 0 0 0 0 0 2 0 1 0 0 0 0 0 1 1 0 0 1 0 0 0 1 0 1 2 1 1 2 1 2 1 1 1 2 0 1 1 2 0 0 0 1 0 1 1 1 0 2 0 0 0 2 1 1 1 1 0 0 1 1 1 0 0 0 0 0 1 0 0 1 2 0 2 0 0 0 0 0 0 0 0 0 1 0 1 1 1 2 0 1 1 0 0 0 1 1 0 1 1 0 1 2 2 1 0 1 2 2 0 0 0 0 0 0 0 0 0 0 0 0 0 2 0 0 0 0 0 0 1 1 0 0 1 0 0 1 2 2 1 0 0 0 2 0 0 0 2 2 0 2 2 1 0 2 1 1 0 1 2 0 2 0 0 0 0 1 2 1 0 0 1 2 1 0 0 2 0 0 0 1 1 1 0 0 0 0 1 0 1 0 1 2 0 0 0 1 0 1 0 0 0 1 1 1 1 1 2 0 0 0 0 1 1 0 0 1 1 0 0 0 0 1 0 1 0 0 2 0 1 1 0 1 1 1 1 1 1 2 1 1 0 1 0 0 0 0 0 1 0 1 0 0 0 0 0 0 0 0 1 1 2 0 0 0 0 0 0 2 1 0 0 1 0 2 0 1 1 1 0 1 1 0 1 0 0 0 0 2 1 2 1 0 0 0 0 1 0 0 0 0 0 1 0 1 0 0 2 0 1 2 0 0 0 2 1 1 1 2 2 1 2 2 1 2 1 0 0 0 0 0 1 2 0 0 0 0 2 2 2 0 2 1 1 1 2 1 2 0 2 0 2 0 1 1 1 0 1 1 2 0 0 0 0 0 2 0 1 1 1 1 2 1 0 0 0 0 1 0 0 2 0 2 0 2 2 2 2 2 1 1 0 1 1 2 1 1 0 0 1 1 2 1 1 2 0 1 0 1 1 0 0 1 1 2 0 0 0 0 1 2 0 0 0 0 0 1 1 0 0 1 1 1 1 1 0 2 0 0 0 0 0 1 1 1 2 0 1 0 0 0 1 1 0 0 0 0 1 0 0 0 0 0 0 0 0 2 1 0 2 1 0 1 1 1 0 0 0 0 0 1 0 0 0 0 0 0 0 0 0 1 2 2 0 0 2 2 0 0 0 0 1 0 0 0 1 1 0 1 2 0 2 0 1 0 1 2 1 2 0 2 0 0 0 0 0 0 2 2 0 0 2 1 1 1 0 0 0 0 0 1 1 0 0 2 0 1 0 1 2 1 2 2 1 0 2 0 0 1 1 0 1 2 0 0 0 1 0 1 0 2 1 1 0 0 0 0 1 0 0 1 0 1 1 0 0 0 0 0 0 0 0 1 0 0 2 2 1 0 0 0 0 0 0 1 0 1 0 1 1 0 1 0 0 0 0 0 0 0 0 1 0 0 0 0 0 1 2 0 0 0 2 1 1 1 1 0 0 1 0 0 1 2 0 2 1 1 0 0 0 1 0 2 1 2 1 1 2 2 2 0 0 0 0 0 0 2 0 0 2 0 2 1 0 1 0 0 2 0 2 2 0 0 1 0 0 0 0 1 1 0 0 0 0 2 0 0 1 0 0 0 0 0 0 0 0 0 0 0 0 0 0 0 0 0 2 0 0 0 0 0 0 0 1 1 0 1 0 0 0 1 1 0 1 0 0 0 0 0 1 0 0 1 1 2 2 0 2 0 0 0 0 2 1 0 0 0 2 2 2 0 2 2 0 0 0 2 0 0 2 1 1 0 0 0 0 0 0 1 1 1 1 0 2 0 0 0 0 1 0 0 1 2 0 0 2 0 0 1 0 0 0 0 2 0 0 0 2 0 0 0 1 1 0 1 0 0 2 0 0 0 0 1 0 0 0 0 1 0 1 1 2 0 0 0 2 0 1 0 0 2 2 0 1 0 0 0 1 1 0 0 0 0 0 2 0 0 0 2 0 0 0 0 0 0 0 1
94 1 1 1 0 0 1 1 0 1 0 0 0 1 0 0 0 2 2 1 1 1 0 0 0 1 0 0 2 2 1 2 1 2 1 0 2 2 0 0 0 0 1 0 2 1 1 0 1 0 0 0 1 0 0 2 0 0 0 1 0 0 0 0 0 0 0 0 1 0 0 1 2 2 1 2 1 1 1 0 0 2 0 0 1 0 0 1 2 2 1 1 0 2 1 0 1 2 2 2 0 0 1 1 0 0 2 0 1 2 0 0 0 2 0 2 0 0 1 0 1 0 2 0 0 0 2 1 2 1 0 0 0 0 1 0 0 1 0 0 2 0 0 1 0 0 0 0 0 1 1 0 1 0 0 0 0 1 0 0 0 0 0 2 1 2 2 0 0 1 1 0 0 0 0 2 2 1 0 1 1 0 0 1 0 0 0 2 1 1 1 1 1 2 1 1 1 0 1 0 0 0 0 2 2 1 2 1 1 0 2 0 1 0 0 0 0 1 0 1 0 0 0 2 0 1 1 2 0 2 0 0 0 0 2 2 0 2 2 2 0 0 2 1 0 0 0 0 0 0 0 0 1 1 1 1 0 1 1 1 0 0 1 0 0 0 1 0 1 0 0 2 0 1 0 0 0 1 1 1 1 0 2 1 0 1 1 0 0 1 1 0 0 2 2 1 0 1 0 2 0 1 1 1 0 0 0 1 0 0 0 1 0 0 2 0 2 0 0 0 0 0 2 0 2 0 1 1 1 0 0 1 0 1 1 1 0 1 1 0 0 1 2 1 1 0 0 0 0 0 0 1 1 0 0 0 0 0 0 2 0 0 2 0 2 0 1 2 2 0 2 2 0 2 0 0 0 0 0 0 0 1 0 1 0 0 0 0 0 0 1 2 1 0 1 2 2 2 0 0 0 0 0 1 1 0 0 1 0 2 0 0 0 0 1 0 1 0 1 1 1 1 0 0 0 1 1 0 2 1 1 0 1 1 1 1 0 0 0 1 1 0 2 0 2 2 0 0 0 0 0 1 0 1 1 0 1 0 0 0 1 0 0 0 0 1 1 2 0 0 1 1 2 1 2 2 0 2 2 0 0 2 1 0 1 1 1 0 1 0 1 1 1 0 0 0 1 0 1 0 0 1 1 1 1 2 2 0 0 0 0 0 0 1 0 1 0 2 0 1 1 2 2 2 0 1 0 1 1 2 0 1 0 0 1 1 2 0 0 0 1 1 0 1 1 0 0 2 2 0 0 0 1 0 0 2 0 1 2 0 0 0 2 0 0 2 1 2 1 0 1 1 1 0 0 0 2 2 2 0 2 0 2 0 1 0 1 2 1 0 1 0 0 0 0 0 2 0 0 0 0 1 0 2 2 0 1 1 0 1 1 0 0 2 1 1 0 2 2 0 0 0 0 0 1 0 2 1 0 0 0 1 1 0 0 1 0 0 0 0 0 1 0 0 2 0 2 0 0 0 0 2 0 2 0 2 0 1 1 1 1 0 1 0 1 2 1 0 0 1 2 1 0 0 0 1 2 1 2 0 1 0 0 0 1 1 1 1 2 0 2 0 1 1 0 0 1 2 0 2 1 1 0 1 0 1 2 2 0 0 0 0 0 0 0 0 0 0 0 0 0 0 0 0 1 0 1 0 1 1 1 1 1 0 1 1 0 0 0 1 0 1 0 0 1 0 1 0 0 1 0 1 0 0 0 2 0 0 1 0 0 1 1 0 0 1 1 1 0 0 0 0 0 0 1 1 0 0 2 1 2 2 1 1 1 1 1 1 1 2 0 1 1 2 0 1 0 0 0 2 0 1 0 0 2 0 1 1 0 0 0 0 2 0 2 1 0 1 2 0 2 1 0 2 1 0 0 0 0 1 0 0 0 1 1 0 0 0 0 1 0 1 1 0 0 0 1 1 0 0 2 0 0 0 0 0 0 0 0 0 1 1 0 0 0 0 0 0 1 0 0 0 1 0 1 1 0 0 1 2 2 0 2 0 0 0 2 1 0 0 0 0 1 2 1 0 2 2 0 0 0 2 1 1 1 2 0 1 1 1 0 0 0 1 1 1 1 1 2 1 0 1 0 1 0 0 0 2 1 0 1 1 1 1 1 2 2 1 1 1 1 1 1 1 0 0 0 0 0 0 1 0 1 0 2 0 1 2 0 2 0 1 0 1 1 0 0 0 2 0 0 0 0 0 0 2 2 2 2 0 0 0 0 2 1 1 0 0 0 2 0 0 1 2 1 0 0 0 0 0 1 1
95 1 2 0 0 0 0 1 1 1 0 1 0 1 0 0 0 1 0 1 1 0 0 0 0 0 2 0 2 1 1 2 2 2 0 1 2 1 0 1 1 0 0 0 1 0 0 1 1 0 0 0 0 0 0 2 0 0 2 1 1 0 0 0 0 0 0 0 0 1 1 1 2 2 0 2 2 2 2 0 2 2 0 0 2 0 0 0 2 2 0 0 0 2 1 0 1 1 1 1 1 0 1 1 0 0 2 0 0 2 0 1 1 1 1 1 1 0 0 0 1 0 2 0 0 0 1 0 1 1 0 0 0 0 1 0 1 1 0 0 1 1 0 0 2 2 1 0 0 0 1 1 1 0 1 0 0 1 0 1 1 0 0 2 2 2 1 1 0 1 1 1 0 1 0 0 0 2 2 0 0 2 1 2 2 1 1 0 0 0 1 0 0 1 2 1 0 0 0 0 0 0 0 2 2 0 2 0 0 0 2 0 1 0 0 1 0 0 1 1 1 1 1 1 1 1 1 1 0 1 0 0 0 0 0 0 1 2 1 1 0 1 1 2 0 0 0 0 1 1 1 1 1 0 0 1 2 1 0 0 0 0 0 0 0 0 0 0 2 1 0 2 1 2 2 2 0 0 1 0 0 0 2 1 0 0 1 1 0 1 0 0 0 2 2 1 1 0 0 0 0 0 2 2 0 1 1 2 1 0 0 1 0 0 1 0 1 0 2 0 2 2 1 0 1 0 2 0 0 1 0 2 0 1 0 0 1 1 1 0 0 1 2 1 2 0 0 1 1 1 1 0 0 0 0 0 0 0 0 1 0 0 2 0 1 1 0 2 2 0 2 2 0 2 0 0 0 1 0 0 0 2 0 1 0 0 0 0 0 0 0 0 0 0 1 1 1 0 0 0 0 0 1 2 1 1 0 0 0 2 0 0 0 0 1 0 0 1 0 0 0 1 0 2 0 1 0 0 0 0 0 1 0 1 1 0 0 0 0 1 1 0 1 1 2 2 0 1 1 2 0 1 0 1 1 0 0 2 2 2 1 0 0 0 1 2 0 2 0 0 1 1 0 2 1 1 0 0 0 0 0 2 1 0 1 1 1 0 1 0 1 1 0 1 0 0 0 1 1 0 2 0 0 2 0 2 2 1 0 0 0 1 0 1 1 0 0 2 0 2 2 2 2 2 1 0 0 1 0 2 0 2 0 0 1 1 2 1 1 2 0 0 0 0 0 0 0 1 1 1 0 1 0 0 2 0 0 0 1 1 1 0 1 1 0 1 1 2 1 0 0 1 0 0 0 0 2 0 0 0 1 0 0 0 0 1 1 1 0 0 0 0 0 0 1 1 1 0 0 0 0 2 1 0 1 0 1 0 1 1 2 1 0 0 0 0 0 0 0 0 0 0 0 1 1 0 1 1 0 0 1 1 0 0 0 0 1 1 1 0 1 1 0 0 1 0 1 0 1 0 0 2 0 1 0 1 1 0 1 0 0 0 1 0 1 2 2 1 0 0 0 1 0 0 0 1 1 1 1 1 1 2 1 1 2 0 2 0 2 0 1 0 0 2 1 1 2 2 0 0 0 1 0 1 1 2 2 0 0 0 1 0 0 1 0 1 0 1 1 0 0 0 1 0 1 1 2 0 1 1 2 2 0 0 0 0 0 1 1 2 0 2 0 1 1 0 1 0 0 0 0 0 0 0 0 1 0 0 0 0 0 1 1 0 0 1 1 1 1 1 0 0 0 1 1 1 2 1 0 1 1 2 0 0 0 2 0 2 1 2 1 1 1 2 0 1 1 0 0 2 0 2 0 0 1 0 1 0 0 2 0 0 1 0 1 2 1 0 2 0 2 2 2 2 2 0 0 0 0 2 1 1 1 1 1 0 0 0 0 0 0 0 1 0 0 0 0 0 0 0 2 0 1 0 1 0 1 0 0 0 2 2 0 0 0 0 2 0 2 0 0 0 0 0 1 0 0 0 1 2 2 0 2 1 2 2 0 2 0 0 0 0 0 2 2 0 2 0 0 1 1 1 2 2 1 2 0 1 1 2 1 0 0 0 1 1 1 0 1 0 0 0 0 2 0 1 1 1 0 0 1 1 0 1 0 0 0 1 1 0 0 1 1 1 1 0 0 0 0 1 0 1 1 0 0 1 1 1 1 0 2 0 0 1 2 0 0 0 2 0 2 0 1 0 0 0 0 0 0 0 0 0 0 0 1 1 1 0 0 2 0 0 0 2 1 0 0 0 1 1 1 1
96 1 1 2 0 0 0 1 1 2 0 0 0 1 0 0 0 0 1 1 1 0 0 1 1 1 1 0 1 2 1 0 2 1 0 0 1 2 0 0 0 0 0 0 1 0 0 0 2 0 0 0 0 0 1 0 0 1 2 0 1 1 2 1 0 1 0 0 0 2 2 0 2 2 0 2 2 2 2 1 1 2 0 0 0 0 0 0 2 2 0 0 1 2 1 0 1 1 0 1 0 1 0 1 1 1 2 0 2 0 0 1 0 2 0 2 0 0 1 0 1 1 1 1 1 1 0 1 2 1 0 0 0 0 0 0 0 0 0 0 0 2 0 0 0 0 0 0 0 0 1 0 0 1 0 0 0 1 0 0 0 0 0 2 0 1 2 0 1 2 0 1 0 1 0 0 0 1 0 1 1 1 1 2 2 1 1 1 0 0 1 1 1 1 1 2 1 0 0 0 0 0 1 2 2 0 2 0 1 1 0 0 2 0 0 0 0 0 1 0 0 0 0 2 0 0 0 2 0 1 0 0 0 0 0 0 0 2 2 1 0 0 2 2 0 0 0 0 0 0 0 0 2 0 0 0 0 1 0 0 0 0 1 1 0 0 0 0 1 0 1 1 2 2 0 0 1 1 2 1 1 1 1 1 0 1 0 1 0 1 0 0 0 2 2 0 2 0 1 1 0 1 2 2 2 0 1 1 0 0 1 1 0 0 2 0 2 1 1 0 2 2 1 1 1 0 1 1 0 1 0 0 0 1 0 0 0 0 2 0 0 0 2 2 1 0 1 1 0 2 0 0 1 1 1 2 2 1 0 2 0 0 2 0 1 0 2 2 2 0 2 2 0 2 0 0 0 1 1 1 0 2 1 1 1 0 0 0 0 0 0 1 2 1 2 0 2 1 0 0 0 0 1 2 0 0 1 0 0 2 0 0 0 0 2 0 0 0 0 0 0 1 1 2 1 2 2 0 0 0 1 0 0 2 1 0 1 1 0 0 2 0 0 2 2 2 0 1 1 2 0 1 1 2 2 1 2 2 2 2 1 0 0 0 0 1 0 2 0 0 0 0 0 2 1 0 1 0 0 0 1 2 1 1 0 2 0 1 1 0 1 1 0 1 0 0 1 1 2 0 0 0 2 0 2 1 2 1 0 0 0 0 0 0 1 1 0 2 0 2 2 2 2 2 1 0 0 0 0 2 0 1 2 0 1 0 2 0 1 1 1 0 1 0 0 0 0 1 1 2 1 0 1 0 2 0 0 0 0 0 0 0 0 1 0 1 1 1 1 0 1 1 1 0 0 0 1 1 1 1 2 0 0 0 1 0 0 1 1 0 1 0 0 0 0 0 0 0 0 0 0 1 1 0 2 1 0 2 0 1 0 0 0 0 0 0 0 0 0 0 0 0 0 0 0 1 1 1 0 0 0 1 0 0 0 0 0 1 0 0 0 1 0 1 1 0 2 0 0 0 1 2 0 1 0 1 1 0 2 0 0 0 0 1 0 1 1 1 1 0 0 1 0 0 0 0 2 1 2 0 0 0 0 0 1 1 0 1 2 1 0 1 1 2 0 1 2 1 0 0 0 1 0 1 1 1 1 1 1 0 1 0 0 0 0 1 0 1 2 0 0 0 0 0 0 0 1 0 1 1 1 1 0 0 0 0 1 0 0 0 0 1 0 1 1 0 1 2 1 1 0 1 0 0 0 1 0 0 1 1 0 1 1 0 0 0 2 1 1 1 0 1 1 1 1 1 1 1 1 1 2 2 1 1 2 2 0 0 0 2 0 2 1 2 0 1 0 1 0 2 0 1 0 0 2 0 0 1 1 1 0 0 1 0 2 1 0 0 2 1 1 2 0 2 2 1 0 0 0 2 1 1 1 0 0 0 0 1 1 0 0 0 1 0 0 0 0 1 0 0 2 0 0 0 0 0 0 0 0 0 1 1 0 0 0 0 0 0 1 0 0 0 1 1 1 2 0 1 1 2 0 0 2 1 1 1 1 2 1 0 1 0 1 1 1 0 2 0 0 2 2 0 2 2 1 2 0 1 0 1 0 0 1 0 1 1 2 1 2 0 0 0 0 2 2 2 0 1 0 1 2 2 0 2 0 0 0 0 2 1 0 1 2 1 0 0 0 1 0 1 0 0 1 1 1 0 1 1 0 1 0 0 0 1 1 0 1 0 2 0 0 0 0 0 0 0 0 1 1 0 0 0 1 2 1 1 1 0 0 1 0 0 0 2 0 0 0 0 0 0 0 0
97 0 1 1 0 0 1 1 1 1 0 0 0 1 0 0 0 1 1 2 2 0 0 0 0 0 1 1 1 1 0 1 0 0 1 0 2 1 0 1 1 0 0 0 1 0 1 0 0 1 1 0 0 0 0 2 0 0 1 0 1 1 1 1 1 0 1 0 0 1 1 0 2 2 1 2 2 0 1 0 0 1 0 0 2 0 0 1 1 1 0 1 0 1 0 0 0 2 1 2 1 0 0 0 2 2 1 0 2 1 0 2 1 2 1 2 1 0 0 0 0 2 2 2 0 2 0 1 2 2 0 0 0 0 1 0 0 0 0 0 0 2 1 0 0 1 0 0 1 1 0 2 0 0 0 0 0 0 0 0 0 0 0 2 1 2 0 0 0 1 1 1 1 1 1 1 0 1 0 1 1 1 0 2 2 2 0 1 1 0 2 0 0 0 2 1 0 0 0 0 0 0 0 1 0 1 2 0 1 0 0 0 0 0 0 0 0 0 1 0 1 1 0 2 0 0 0 0 0 0 0 0 0 0 0 0 0 2 2 0 0 1 1 0 0 0 0 0 0 0 0 0 0 0 0 0 0 2 1 1 0 0 0 0 1 0 0 0 1 1 1 1 1 1 0 1 0 1 1 0 0 0 2 0 2 0 2 1 1 2 0 2 0 1 2 0 1 2 0 2 0 1 2 1 0 1 1 1 0 0 0 2 0 0 2 0 2 0 0 0 1 1 1 0 2 1 1 1 0 1 0 1 0 0 0 0 0 0 2 0 0 0 2 2 0 0 2 0 1 1 0 0 2 0 0 0 0 0 0 1 0 0 1 1 0 1 0 1 1 1 1 1 0 2 1 1 0 1 1 0 1 2 0 0 0 1 0 0 0 2 0 1 1 0 1 1 1 0 0 0 0 0 1 2 1 0 1 2 0 1 0 1 1 1 1 1 0 0 1 0 0 0 1 0 1 1 1 0 1 0 1 1 0 1 1 1 0 2 0 0 1 0 1 1 1 1 0 0 0 2 0 2 0 1 0 0 0 2 0 1 2 0 1 1 1 1 0 2 0 0 1 1 0 2 1 0 1 0 0 2 0 2 0 0 0 0 0 2 2 1 1 2 2 1 0 0 0 1 1 0 2 0 0 2 0 2 2 1 0 0 0 0 1 1 1 0 0 1 0 2 2 1 1 1 1 0 1 1 0 2 0 1 0 1 0 1 2 0 1 2 1 1 0 0 0 1 0 1 1 2 1 1 0 0 2 1 0 0 1 1 1 0 0 0 1 0 0 2 2 2 0 1 2 0 1 0 2 1 1 0 1 0 0 0 0 0 0 2 1 0 0 0 1 2 0 1 0 1 1 0 1 0 2 0 0 1 1 1 0 0 0 0 0 0 0 0 0 0 0 0 0 0 0 0 0 1 1 2 0 0 0 0 1 0 0 0 1 2 1 0 1 0 0 1 1 0 2 0 1 1 0 1 0 0 0 2 2 0 2 1 1 0 0 2 0 0 1 1 0 1 1 1 0 1 1 0 2 0 1 2 0 1 1 0 2 1 1 2 1 1 0 1 0 0 0 0 0 2 0 1 0 1 0 1 2 2 2 2 0 0 1 0 0 1 0 1 0 1 0 0 0 0 2 0 0 1 1 0 1 0 1 1 0 0 1 1 0 0 0 1 0 1 0 0 0 0 0 1 0 0 0 0 0 0 0 1 0 0 0 0 1 2 1 0 0 1 1 0 2 2 0 0 1 0 1 1 1 1 1 1 1 1 0 0 2 1 1 1 1 2 0 1 1 1 0 0 0 0 0 1 0 1 0 0 1 0 1 0 1 2 0 0 2 0 1 0 0 0 1 0 1 0 1 2 2 0 0 0 0 1 1 1 0 0 0 0 0 0 0 0 0 0 1 0 0 0 1 0 2 0 0 0 1 0 1 0 1 0 0 0 2 2 1 0 0 0 2 2 2 0 1 1 2 0 2 0 0 0 1 2 2 0 2 0 1 1 0 1 0 1 0 0 0 2 1 1 2 2 0 0 0 0 2 1 2 1 1 0 0 1 0 0 0 1 1 1 2 0 0 0 0 0 0 1 0 1 1 0 0 1 2 2 0 0 2 1 1 0 2 0 0 1 2 2 2 0 0 1 0 0 2 0 1 1 0 0 1 2 0 2 0 1 0 0 2 1 1 0 2 0 0 0 0 0 0 2 2 0 0 0 0 0 0 0 0 0 0 0 1 1 1 1 0 2 0 1 0 0 1 0 0 0
98 0 1 1 0 0 1 1 2 0 0 1 0 0 0 0 0 2 0 0 1 1 0 0 0 1 0 0 1 2 0 1 1 1 0 0 1 0 0 2 2 1 0 1 2 0 0 1 0 0 0 0 0 1 1 1 1 0 1 0 1 1 0 1 0 1 0 0 0 0 1 2 2 2 0 2 2 2 2 0 2 2 0 0 1 0 0 0 2 2 0 1 1 2 1 0 0 1 0 2 0 0 1 0 1 1 2 0 0 2 0 1 1 2 1 2 1 0 0 0 2 1 2 1 0 0 1 0 2 1 1 1 0 0 0 0 0 0 0 0 1 1 0 0 1 1 0 0 0 0 0 0 0 0 2 1 0 2 0 0 1 1 0 1 1 2 0 1 1 1 1 1 1 2 0 1 1 0 0 0 0 0 1 2 1 0 1 1 0 1 1 1 0 0 1 2 1 0 0 0 0 0 0 0 0 2 1 0 1 0 0 0 2 0 0 1 0 0 2 1 1 1 1 2 0 1 1 0 0 0 1 1 0 0 0 0 0 2 1 1 0 1 2 1 0 0 0 0 0 0 0 0 1 0 0 0 2 2 0 0 0 0 0 0 0 0 1 0 1 0 1 0 1 1 0 0 0 0 1 0 0 0 1 1 0 1 1 1 0 2 0 0 0 1 2 1 0 1 1 2 0 0 1 1 0 1 1 2 0 0 0 0 0 0 1 0 2 1 0 0 2 1 1 0 1 0 2 2 2 1 0 2 0 2 0 0 0 1 1 0 0 1 1 2 1 0 1 0 0 2 1 0 1 0 0 0 0 0 0 1 1 1 2 0 2 1 0 1 1 1 1 1 1 2 1 2 0 0 1 0 1 1 0 0 0 0 0 0 0 0 0 1 2 0 2 0 1 0 1 1 1 1 1 1 0 1 0 1 0 2 0 0 0 0 2 0 0 1 0 0 0 1 0 2 2 0 0 1 1 0 0 1 1 1 1 1 0 1 0 0 1 0 1 1 1 2 0 1 0 0 0 1 1 1 1 1 1 0 0 0 1 0 1 1 1 2 0 2 0 0 1 1 1 2 0 0 0 0 0 1 1 1 1 1 0 1 0 0 2 1 1 0 1 2 0 0 1 0 0 0 0 2 0 2 0 2 2 1 0 0 0 0 0 2 0 0 0 2 0 1 1 2 1 1 0 1 1 2 0 2 0 2 0 0 0 1 1 0 1 1 0 1 0 0 0 1 1 2 2 1 0 0 0 0 1 1 1 0 2 0 1 0 0 2 0 0 0 2 0 0 0 2 1 0 0 0 2 2 2 1 2 0 0 0 1 1 1 1 1 0 0 0 2 0 1 0 0 0 0 0 0 2 1 0 1 0 2 1 0 0 0 0 0 1 0 1 0 2 1 0 0 0 0 0 0 2 2 1 0 0 0 0 0 0 0 1 1 1 1 0 1 1 0 1 2 0 2 0 1 1 0 2 1 0 1 2 1 0 2 0 0 0 1 0 1 2 1 2 0 1 0 1 1 0 0 1 0 1 2 0 0 1 0 0 2 2 1 2 1 0 1 1 1 1 1 0 2 2 0 1 1 1 0 0 1 2 2 1 1 0 0 0 0 0 0 0 0 0 0 0 0 0 1 0 1 1 1 2 0 0 2 2 1 0 0 0 1 0 0 1 0 1 0 0 0 0 0 0 1 1 0 0 0 1 0 1 0 0 1 1 0 1 1 0 0 1 2 0 1 1 0 0 0 1 0 1 2 0 2 0 2 2 0 0 1 0 1 2 0 2 1 2 1 1 0 0 0 0 0 0 1 1 0 0 2 1 1 2 0 0 0 0 0 0 0 2 2 0 2 0 2 1 0 2 1 0 0 0 0 1 0 0 0 0 0 0 0 0 1 0 1 0 0 0 0 0 0 0 1 0 0 0 2 0 0 1 0 0 0 0 1 2 0 0 0 0 0 0 2 1 0 0 0 0 1 0 0 0 1 2 2 0 1 1 1 2 0 0 1 0 0 0 1 1 2 0 2 2 0 0 0 2 0 0 1 2 0 1 0 2 1 0 0 1 1 1 1 0 1 0 0 0 0 2 1 1 2 2 0 1 2 1 0 2 0 0 0 0 2 1 0 0 0 1 0 1 0 0 0 0 1 0 1 1 0 1 2 2 0 0 0 0 0 0 0 2 1 0 2 0 0 0 0 0 0 2 2 0 0 0 0 0 1 1 0 0 1 0 1 2 0 0 0 1 0 0 0 0 0 0 0 1
99 0 1 1 1 1 2 1 2 0 0 0 1 1 0 0 0 0 0 1 1 0 0 1 1 1 1 0 1 2 0 1 0 2 1 1 1 1 0 1 0 1 0 0 2 0 0 0 1 1 1 0 1 1 1 0 0 0 0 0 0 1 0 0 0 0 0 0 1 1 0 1 2 2 1 2 2 0 1 0 0 2 0 0 1 0 0 1 2 2 0 1 0 1 1 0 1 1 1 2 1 0 0 1 1 1 2 1 1 1 0 2 1 2 2 2 1 0 0 0 2 0 1 0 0 0 1 0 1 0 1 1 0 1 1 1 0 0 0 0 0 2 0 0 1 1 0 0 0 0 0 0 0 0 0 0 0 2 0 0 1 1 1 2 2 2 1 1 0 1 1 0 0 2 0 1 1 0 0 0 0 0 1 2 2 1 1 2 0 2 0 2 1 1 0 1 0 0 0 0 0 0 0 1 1 0 2 1 0 0 1 0 1 0 0 0 0 0 2 1 1 1 0 1 0 1 0 2 0 2 1 1 0 0 0 0 0 2 2 1 0 0 1 2 0 0 0 0 0 0 0 0 2 0 0 1 0 1 0 0 0 0 0 0 0 0 1 1 1 0 0 2 1 1 0 0 1 0 1 0 0 0 0 1 0 0 0 1 0 1 0 0 0 2 2 0 0 0 0 0 0 1 2 2 1 0 2 0 1 0 0 1 0 0 0 0 2 1 0 0 0 0 1 0 1 0 1 1 1 1 0 2 0 1 0 0 0 2 0 1 0 1 2 1 1 0 0 1 1 1 1 0 2 1 0 1 1 0 0 2 0 0 2 0 1 0 0 2 2 0 2 2 0 2 1 0 0 0 0 0 0 1 0 1 1 1 0 0 0 1 0 1 0 0 2 0 0 1 0 0 0 0 1 2 1 0 1 0 0 1 0 1 0 0 2 0 0 0 1 1 1 1 0 0 0 0 0 0 2 1 1 1 0 1 0 0 0 1 0 1 2 1 1 1 2 2 1 0 0 1 0 1 0 0 0 0 0 1 0 0 0 0 0 0 0 2 0 2 0 0 1 1 1 1 2 0 2 0 0 1 0 2 0 0 0 0 0 1 1 1 0 1 1 2 1 0 1 0 0 1 0 1 1 0 2 0 1 0 0 0 0 0 1 0 0 1 0 2 0 1 1 2 2 2 1 0 0 0 2 0 2 0 0 0 0 2 2 1 0 2 0 1 0 1 1 0 0 1 1 1 0 0 0 0 2 0 1 1 2 0 1 0 1 0 0 1 0 2 1 0 1 1 0 0 0 0 2 1 1 0 2 0 1 0 1 1 1 1 1 0 0 0 2 0 2 0 2 0 2 2 0 2 0 0 1 0 0 0 0 1 0 0 0 1 0 1 0 1 1 0 0 0 0 0 0 0 1 2 0 0 1 2 0 0 0 1 0 2 1 0 1 0 0 0 2 0 0 0 0 0 0 2 0 2 0 2 1 1 1 0 0 0 1 1 0 1 1 1 0 2 1 0 0 0 0 1 1 0 1 1 0 1 0 0 2 2 2 2 1 0 1 1 0 1 0 0 0 1 0 1 0 1 0 1 1 2 1 2 0 0 0 0 0 0 0 0 0 1 1 0 1 0 1 0 0 1 1 0 0 0 0 0 0 0 1 1 0 0 0 1 0 1 0 0 1 1 2 0 0 0 0 0 0 0 0 0 0 0 2 1 0 0 1 1 0 1 2 1 1 1 0 0 1 1 1 1 0 0 1 0 1 1 1 1 2 1 0 2 0 2 0 2 1 1 1 0 0 0 0 0 0 1 0 0 2 0 2 0 1 2 0 0 1 1 1 1 1 2 1 0 0 1 1 2 2 0 0 0 0 2 0 0 0 1 1 1 1 0 0 0 0 1 2 0 1 1 1 0 0 0 1 0 2 0 1 1 1 0 0 0 0 1 0 1 0 1 0 1 1 0 0 0 1 0 1 0 0 0 1 2 1 0 2 0 0 0 0 2 0 1 0 0 1 1 2 1 1 2 0 0 0 2 1 1 2 1 1 1 1 0 0 0 0 0 2 0 0 1 2 1 0 1 0 0 0 1 0 0 0 0 1 1 0 0 1 0 0 1 1 0 0 1 2 0 0 0 0 1 0 0 1 0 1 0 0 0 1 1 0 1 0 1 0 0 1 1 2 1 1 0 1 0 0 0 0 2 2 1 1 0 0 0 0 0 0 0 0 0 1 1 1 1 1 1 0 0 0 0 0 0 0 0
100 1 1 2 0 0 2 1 1 1 0 0 1 1 0 0 1 2 0 1 1 0 0 1 1 0 1 0 2 2 2 0 1 2 0 0 1 1 1 0 0 0 0 0 0 0 1 0 1 0 0 0 0 0 0 1 1 0 1 2 0 0 1 0 0 0 0 0 0 1 1 1 2 2 1 2 2 1 2 1 0 1 0 0 2 0 1 1 1 1 0 0 0 1 1 0 1 0 0 2 0 0 0 1 1 1 2 0 0 2 0 0 0 1 0 1 0 0 0 0 2 0 2 2 0 2 0 0 1 1 0 0 0 0 0 0 0 0 0 0 1 1 0 0 0 1 0 0 0 0 0 0 0 1 1 1 1 1 0 0 1 1 0 1 0 1 0 2 0 1 1 0 1 1 0 1 0 1 0 1 1 2 0 1 0 0 0 0 0 0 1 0 0 0 1 2 0 0 1 0 0 1 0 1 0 1 2 0 1 0 0 0 1 0 0 0 0 1 2 1 1 1 1 2 0 0 0 1 0 1 0 0 0 0 0 0 0 2 2 1 0 1 2 2 0 0 0 0 0 0 0 1 2 0 0 1 0 1 0 0 0 0 0 0 0 0 0 0 0 0 1 1 0 1 0 0 0 1 2 0 0 1 1 2 1 1 2 0 1 1 0 1 0 1 2 0 1 0 0 1 0 1 2 1 1 0 1 2 1 0 0 1 0 0 2 0 2 1 0 0 1 1 0 0 1 0 1 1 0 0 0 1 0 1 0 0 0 2 0 0 0 2 2 2 0 0 1 0 0 1 0 1 1 1 0 0 0 0 0 0 1 1 0 1 0 0 1 1 1 0 2 2 1 2 1 1 0 0 0 0 2 1 0 2 1 2 0 0 0 1 1 1 0 0 2 1 2 0 0 0 0 0 1 2 1 0 0 0 1 2 0 0 0 0 1 0 1 1 0 0 0 1 1 0 0 1 0 0 0 0 0 1 0 1 1 0 0 1 0 0 1 0 2 0 1 2 1 0 0 1 1 1 0 2 1 0 1 1 0 1 1 0 1 1 1 1 1 2 0 0 1 1 0 2 0 0 0 0 0 1 0 2 2 2 0 2 0 1 1 0 1 0 1 1 0 0 0 1 1 0 1 0 2 0 2 1 2 0 0 0 0 0 1 1 0 1 1 1 0 2 2 1 1 1 0 2 0 0 0 2 1 0 0 1 2 1 1 0 0 2 0 1 0 1 1 1 0 0 0 2 2 0 1 0 2 0 0 1 0 1 0 0 1 0 0 2 2 2 1 1 0 1 1 0 0 0 2 2 2 1 2 0 0 0 0 0 0 1 1 1 0 0 0 2 0 0 0 0 0 0 0 2 1 1 2 0 1 0 0 0 0 0 0 1 0 0 2 1 1 0 0 0 0 0 0 1 1 0 0 0 1 1 1 1 1 1 0 0 1 0 0 1 0 1 2 0 2 0 2 2 2 2 0 1 0 2 1 1 2 0 0 0 0 0 0 2 1 1 0 1 1 0 1 0 0 1 1 2 1 1 0 0 1 0 2 1 1 0 1 0 2 0 1 2 1 0 2 1 0 1 0 1 0 0 1 2 2 1 0 0 0 0 0 1 0 0 0 0 0 0 0 0 1 1 0 1 2 0 2 1 1 0 0 0 0 0 1 0 0 0 0 0 0 0 1 0 1 0 0 0 0 0 0 0 1 1 1 0 1 0 0 0 2 0 0 0 2 0 2 2 1 0 0 1 0 0 1 2 0 2 1 2 1 1 1 0 1 1 0 2 0 2 0 0 0 0 0 2 1 2 0 1 0 0 2 0 1 2 0 0 0 0 1 0 1 1 2 1 1 0 0 1 2 2 2 0 0 0 0 1 1 1 1 1 1 0 0 1 1 1 0 0 1 1 0 0 1 0 0 1 2 0 1 1 0 0 0 0 1 0 0 0 0 1 0 1 1 0 1 0 0 0 0 0 0 0 0 0 1 2 1 0 2 0 0 0 1 1 1 0 0 0 0 1 2 0 2 2 0 1 0 2 2 1 2 1 1 1 1 1 0 0 0 0 0 2 2 0 2 0 0 0 0 2 2 1 2 2 1 1 0 0 0 1 0 1 1 1 1 0 0 0 2 1 0 0 0 2 0 0 1 0 0 0 1 0 2 0 0 0 0 0 0 1 2 0 0 0 2 0 0 1 0 2 2 1 1 0 2 0 0 1 1 1 0 0 0 0 1 2 1 0 0 0 0 0 1 1 2 0 0 0
101 1 1 1 0 0 2 1 1 1 1 1 0 0 0 0 0 1 0 0 0 1 0 0 0 0 0 0 2 2 2 0 0 1 0 0 1 2 0 0 0 0 1 0 2 1 1 0 2 0 0 0 0 0 1 2 0 0 0 0 1 0 2 2 0 1 1 0 0 0 0 1 2 2 1 2 2 0 2 0 0 1 1 1 1 0 0 0 1 2 1 1 1 2 1 0 0 2 1 2 1 0 0 1 1 1 2 1 1 1 1 2 0 2 1 2 2 0 0 0 2 0 2 0 0 0 2 1 2 2 0 0 0 1 0 0 0 0 0 0 1 1 0 0 1 2 1 0 0 0 0 1 0 0 0 0 0 1 0 0 1 1 0 2 2 2 1 1 1 1 1 1 1 2 0 0 0 1 0 0 1 1 0 2 2 2 0 1 0 0 2 0 1 0 2 1 1 0 0 0 0 0 0 1 1 0 2 1 1 0 0 0 1 0 0 2 2 0 1 1 0 0 1 2 0 2 2 0 0 0 0 1 0 0 0 0 0 2 1 1 0 1 2 1 1 1 1 0 0 0 0 0 1 0 0 0 0 0 0 0 0 0 0 0 0 0 0 0 1 0 1 1 2 2 0 0 0 0 1 1 1 0 2 1 1 1 2 2 0 2 0 1 1 2 2 0 0 1 1 2 0 0 2 0 0 0 0 2 1 0 0 1 0 0 0 0 1 0 0 0 0 0 1 1 2 0 1 1 1 1 0 2 1 2 0 1 0 2 0 0 0 2 2 1 1 0 1 1 2 0 1 0 2 1 0 1 1 0 0 2 0 0 0 0 0 0 0 2 2 0 2 2 0 2 1 1 0 0 0 0 0 1 1 1 1 1 0 1 1 1 1 1 1 0 1 1 2 1 1 1 1 1 2 1 0 0 1 1 0 1 0 1 1 1 1 0 0 0 0 0 0 0 1 1 2 2 1 1 2 0 1 0 0 1 1 0 0 1 0 1 1 0 1 1 0 0 0 1 1 2 0 0 1 2 1 1 1 2 0 1 1 0 0 0 0 1 1 2 0 0 0 0 1 2 1 1 0 0 0 1 0 2 1 0 1 1 1 0 1 1 1 0 0 1 0 0 0 0 1 0 1 0 2 0 2 0 0 1 0 0 0 1 0 1 0 1 1 2 0 1 1 2 2 2 1 1 0 2 0 2 0 2 0 1 2 1 1 1 0 0 0 1 0 0 0 0 0 1 1 1 0 0 0 0 2 1 0 0 1 0 0 0 0 0 0 2 2 1 1 0 0 1 0 0 0 0 1 2 2 1 2 0 0 0 2 0 2 1 0 0 0 0 1 2 0 0 0 0 0 0 0 2 1 0 0 0 1 0 0 0 0 0 0 1 1 1 1 1 0 0 0 0 0 1 1 1 1 1 0 0 2 2 0 0 0 1 0 1 1 0 0 0 0 2 2 0 2 0 1 0 0 0 1 1 0 2 1 0 0 0 0 0 2 0 2 2 2 2 1 0 0 0 1 0 0 0 1 1 2 0 0 0 1 0 1 2 0 2 0 1 1 0 0 0 0 0 0 2 0 2 0 2 0 1 0 1 1 2 0 0 0 0 0 1 0 0 0 0 0 0 0 0 1 0 0 2 2 1 1 1 1 1 0 1 1 1 1 1 0 1 1 0 0 1 2 0 2 0 0 0 0 0 0 0 0 1 0 0 0 1 0 1 2 0 0 0 2 0 2 2 0 0 1 2 1 1 1 2 0 2 0 0 0 0 1 2 0 2 0 1 1 1 1 2 0 1 0 0 0 2 0 1 0 1 1 0 2 0 0 2 0 0 2 0 2 1 0 0 2 0 2 2 1 2 2 0 0 0 0 1 0 0 0 0 0 1 1 0 0 0 1 1 1 1 0 0 1 0 1 0 1 0 1 0 0 0 0 0 0 0 0 0 0 0 0 0 1 0 1 0 0 0 0 1 1 1 0 2 0 1 0 1 2 0 2 2 0 2 0 1 2 0 0 1 1 0 2 2 0 0 0 1 1 1 2 1 1 0 2 2 1 0 1 0 1 1 1 2 2 1 1 1 0 2 0 1 1 1 0 0 2 1 1 2 0 0 1 0 0 1 1 0 2 2 0 0 0 0 0 1 1 0 1 0 1 0 1 2 0 1 0 0 1 0 1 0 1 0 1 1 1 0 0 0 0 2 2 1 1 0 0 0 1 2 0 0 0 0 0 2 0 0 0 2 0 1 0 0 0 0 2 0
102 0 1 0 0 0 1 0 0 1 0 0 0 0 0 0 0 2 1 1 1 0 0 0 0 0 0 0 2 1 1 2 0 2 0 0 1 1 0 1 1 0 0 0 2 0 1 0 1 0 0 0 0 0 1 1 0 0 2 0 0 1 0 0 0 0 0 0 0 0 0 2 2 2 1 2 2 1 2 0 1 1 0 1 1 0 0 1 2 2 1 1 0 1 0 0 0 1 1 2 2 0 0 1 1 1 2 0 1 1 1 2 1 2 1 2 2 0 0 0 2 0 2 2 0 1 0 1 1 1 0 0 1 1 0 0 1 0 2 1 1 1 0 0 0 1 0 0 0 0 0 0 1 1 1 0 0 0 0 0 1 1 1 1 1 1 0 2 0 0 1 1 1 2 1 1 0 1 1 0 0 0 1 1 1 0 1 0 0 0 0 0 1 1 1 0 1 0 0 1 0 1 0 2 2 0 2 0 1 0 1 1 1 1 0 0 0 0 1 1 1 1 0 2 0 1 1 1 0 0 0 0 0 1 1 0 1 2 2 0 0 1 2 1 0 0 0 0 0 0 0 0 1 0 0 0 0 1 0 0 0 0 0 0 0 0 0 0 0 0 1 1 1 2 0 0 0 2 2 2 1 0 1 0 1 0 1 2 0 2 0 2 0 2 1 0 0 2 0 2 0 0 1 0 0 0 0 2 0 0 0 1 1 0 1 1 2 0 1 0 1 1 0 0 2 0 2 0 0 2 0 2 1 2 0 0 0 2 0 0 0 0 1 2 0 0 2 0 0 1 1 0 1 0 0 0 0 0 0 1 1 1 1 0 1 0 1 1 1 1 1 1 0 2 0 0 0 0 1 0 1 1 0 2 0 2 0 0 0 0 0 1 0 2 2 0 0 0 1 1 1 1 0 2 1 0 0 1 0 1 0 2 1 1 1 1 0 0 0 0 0 1 0 2 2 0 0 0 1 0 1 0 1 1 1 0 1 0 0 0 1 0 2 0 0 1 0 0 0 1 0 1 0 0 0 0 0 2 1 1 1 0 0 0 0 1 1 2 0 0 0 0 0 2 1 1 0 0 0 0 0 1 0 0 0 1 0 0 2 2 2 0 0 1 1 0 1 1 1 1 0 1 0 2 0 2 2 2 0 0 0 0 0 1 1 0 0 2 0 0 1 2 1 1 0 1 1 2 0 2 0 1 0 0 2 1 2 1 1 2 0 1 0 0 0 1 0 1 1 1 1 0 1 0 1 1 2 0 1 0 0 0 0 1 1 0 0 1 1 0 1 1 0 0 0 1 2 2 2 2 2 0 0 0 1 1 1 1 0 0 2 1 1 0 1 0 1 0 1 1 0 2 1 0 1 1 1 1 0 0 1 0 0 0 0 0 0 1 0 1 0 0 0 1 2 0 2 2 0 0 1 1 0 0 0 0 0 1 1 0 1 1 0 0 2 0 2 0 1 1 0 2 0 0 0 1 2 1 2 0 0 0 1 0 1 2 0 0 1 0 0 1 1 1 1 0 2 0 2 1 0 1 0 2 2 1 1 2 1 1 0 1 0 2 2 0 2 1 0 1 0 1 0 0 1 1 2 1 0 0 0 0 0 0 0 0 0 1 1 0 0 1 1 0 0 1 1 1 1 1 2 2 0 0 1 1 2 0 0 1 0 1 1 0 0 1 1 1 1 1 0 0 0 0 0 1 1 0 0 1 0 1 1 0 0 1 1 0 2 2 0 0 1 2 2 2 1 0 1 0 2 2 1 1 1 1 1 1 0 2 0 2 1 2 1 1 0 0 1 2 0 0 0 0 2 0 2 1 0 1 1 1 1 0 1 2 1 0 2 0 2 1 1 2 1 0 0 0 0 2 0 0 0 0 0 2 1 0 0 0 0 0 1 0 0 0 1 0 0 0 2 0 0 0 0 0 0 0 0 0 2 2 0 0 0 0 0 1 1 0 0 0 2 1 1 0 0 0 1 2 2 0 1 1 0 2 0 2 0 0 1 0 1 1 1 0 2 2 0 1 0 2 2 2 1 2 0 1 0 2 0 0 0 0 1 2 2 0 1 1 0 1 0 2 1 1 1 0 0 1 2 2 0 2 0 0 0 0 2 1 0 0 0 0 0 0 0 1 0 1 1 0 0 0 0 0 2 1 0 0 0 0 0 1 1 0 1 0 1 0 1 0 0 0 0 2 2 1 1 1 0 0 1 1 0 1 1 0 0 2 0 0 0 2 1 0 0 0 1 1 0 0
103 1 2 2 0 0 1 1 1 1 0 0 0 0 0 0 0 0 0 1 1 0 0 0 0 0 1 0 2 2 1 2 0 2 2 1 1 2 1 0 0 0 0 1 1 1 1 0 1 0 0 0 1 0 1 1 0 0 0 1 0 1 2 1 0 0 0 1 0 1 1 1 2 2 2 2 2 0 2 0 0 0 1 1 1 0 0 0 2 2 0 1 2 0 0 0 0 1 1 1 0 1 1 0 1 0 2 1 1 1 1 2 0 1 1 1 0 1 0 0 2 1 1 0 0 0 1 1 2 2 0 0 0 0 0 0 0 0 0 0 0 2 0 0 0 0 2 1 0 1 1 0 0 0 1 0 0 2 0 1 0 0 0 1 0 1 0 1 0 1 1 0 2 0 1 1 2 1 0 1 1 1 0 2 2 0 2 0 0 0 0 0 0 1 2 1 0 0 1 0 0 0 0 1 1 1 2 1 1 0 1 0 1 0 0 0 0 1 2 1 0 0 1 2 0 1 1 1 0 1 0 0 0 0 0 0 0 2 2 1 0 0 2 0 0 0 0 0 0 0 0 0 0 0 0 0 1 1 0 0 0 0 0 0 0 0 0 0 1 0 0 2 1 1 0 0 1 1 2 1 1 1 2 2 0 2 2 0 0 1 1 0 0 2 1 2 0 0 0 2 0 0 2 0 0 0 1 2 1 0 0 2 0 0 2 0 2 0 0 0 0 1 2 2 2 0 1 1 1 0 0 1 0 0 0 1 1 1 1 0 0 1 1 1 0 0 1 0 1 1 0 1 1 1 0 1 1 0 0 0 0 0 2 0 2 1 0 2 2 0 2 2 0 2 1 0 0 0 0 0 0 1 0 1 0 0 0 0 0 2 1 1 0 0 1 1 0 2 0 0 0 0 1 2 0 0 1 1 1 2 0 1 0 0 0 0 2 1 0 0 0 2 0 1 0 0 0 0 0 0 0 1 0 0 0 1 0 1 1 1 0 0 2 0 1 2 0 0 0 1 0 0 1 2 2 1 2 2 1 2 1 0 0 1 0 1 0 2 0 0 0 0 2 0 0 0 0 1 1 0 1 0 1 0 1 0 1 1 2 2 1 1 1 1 0 0 0 1 1 0 0 1 1 0 2 0 1 1 0 0 0 0 1 1 1 0 0 2 0 0 0 2 2 1 0 2 0 1 0 2 1 1 0 1 0 0 0 0 0 2 0 0 0 1 1 0 0 1 1 1 0 1 0 0 1 1 0 0 2 0 2 0 1 1 0 1 1 1 1 0 0 0 1 0 0 0 2 2 2 0 2 0 1 0 1 1 2 1 1 0 0 0 1 1 0 0 0 0 0 0 0 0 0 1 2 0 0 0 1 1 0 0 0 0 0 1 0 1 0 0 0 0 0 0 0 1 0 1 0 0 1 1 2 0 0 1 1 0 0 1 0 0 1 1 2 0 2 0 1 1 1 1 0 1 0 2 1 0 2 0 0 0 2 0 1 2 2 2 0 2 2 0 0 1 2 0 2 1 0 2 1 1 0 1 1 1 0 1 1 1 1 0 0 1 1 0 1 2 0 1 0 2 0 1 1 2 1 1 1 0 1 0 0 2 0 1 0 1 1 0 0 0 2 0 0 1 1 0 1 1 1 1 0 0 0 0 2 0 0 0 0 1 0 1 1 1 2 0 0 0 0 0 0 0 0 0 1 0 0 0 0 1 1 0 0 1 1 0 1 1 0 0 0 0 1 1 0 0 1 0 1 1 1 1 1 1 0 2 2 2 0 0 1 1 0 0 0 2 2 2 0 0 0 0 2 0 1 0 0 2 0 0 1 0 1 2 1 2 2 0 1 2 2 1 1 0 0 0 0 2 0 0 2 0 0 0 0 0 1 0 0 0 1 0 1 1 0 1 1 0 2 0 1 0 0 0 0 0 0 0 2 2 0 0 0 1 1 1 2 0 1 0 1 0 1 0 0 2 1 1 1 0 2 1 1 1 0 1 1 0 1 1 2 1 1 0 2 2 0 0 0 1 2 2 2 1 1 1 1 1 0 0 0 0 0 2 2 0 2 0 0 0 0 2 1 1 1 2 0 1 2 2 0 2 0 0 0 0 0 0 0 0 1 1 0 0 1 1 0 0 2 0 2 0 1 0 0 1 0 1 0 0 1 0 2 0 0 0 1 1 1 0 0 0 0 2 2 1 1 0 0 0 0 0 0 0 0 0 0 2 0 0 0 0 0 0 0 0 2 1 2 0
104 1 1 1 0 0 2 2 2 0 0 0 0 0 0 0 0 2 0 1 1 0 0 0 0 0 2 0 2 1 1 1 0 1 1 0 2 1 1 0 0 0 0 0 0 0 0 0 2 0 0 0 0 0 0 2 0 0 0 1 0 1 1 0 0 0 0 0 0 0 0 0 2 2 1 2 1 1 1 0 1 2 0 0 2 0 1 0 2 2 0 1 1 1 1 0 1 1 1 2 0 0 0 1 1 1 2 0 0 2 0 0 0 1 0 0 0 0 1 0 2 0 1 0 1 0 1 0 2 2 0 0 0 0 0 0 0 0 1 0 2 1 0 0 0 0 0 0 0 1 1 0 1 2 0 0 0 2 0 1 0 0 0 2 2 2 1 0 2 2 0 2 1 1 0 1 0 1 0 1 1 1 1 2 1 0 1 1 0 0 0 1 0 0 2 2 0 0 1 1 1 1 1 1 1 2 1 0 1 1 0 0 1 0 0 0 0 1 1 0 1 1 0 0 2 2 0 2 0 2 0 0 2 2 1 0 1 2 1 1 0 1 2 2 0 0 0 0 0 0 0 0 0 0 0 1 2 0 0 0 0 0 0 0 1 1 0 0 1 0 1 1 0 1 0 0 0 1 2 0 0 0 1 1 0 0 0 1 0 1 0 0 1 1 2 0 0 2 0 2 0 0 2 0 0 0 0 2 2 0 0 2 0 0 1 1 2 0 1 0 1 1 2 2 2 0 0 1 0 1 0 1 0 0 0 0 0 0 2 2 1 2 1 1 1 1 0 0 1 0 0 0 2 0 0 0 0 0 0 1 0 0 2 0 2 1 0 1 1 0 2 2 0 2 0 0 0 0 1 0 0 2 0 2 1 1 0 0 0 0 0 0 1 0 2 0 0 1 2 2 1 2 1 1 0 0 1 0 0 2 0 0 0 0 1 0 1 1 0 0 0 0 0 2 0 0 0 0 1 0 0 0 0 2 2 0 0 0 0 0 1 0 1 1 0 2 0 0 0 1 1 0 1 2 2 1 2 2 2 2 0 0 1 1 0 1 0 2 0 0 1 2 1 1 1 0 1 0 0 0 0 1 1 0 1 1 1 1 1 0 1 0 1 1 0 0 0 0 0 1 0 0 0 2 0 1 1 1 0 0 0 0 1 0 0 1 0 2 0 1 1 2 1 1 0 1 1 0 1 1 1 0 0 0 2 0 2 0 1 2 0 0 0 0 1 1 1 2 2 0 0 0 0 0 2 1 0 1 0 2 0 0 0 1 0 0 0 0 0 0 0 1 0 0 0 0 1 2 2 0 2 0 1 0 1 0 1 1 0 0 0 0 1 1 0 0 0 1 1 0 1 0 1 0 2 1 1 2 0 1 1 1 0 0 0 1 1 0 0 0 0 0 0 1 1 0 0 2 0 0 1 1 1 0 0 1 0 0 1 0 0 1 0 0 1 0 2 0 1 1 1 1 1 0 1 2 2 1 2 0 0 0 0 2 0 0 0 2 0 0 0 2 0 1 1 0 2 0 1 1 0 1 0 1 2 1 2 0 2 0 2 0 0 2 1 1 2 1 0 1 0 1 0 1 0 1 1 1 1 0 0 0 0 1 0 0 0 1 1 0 0 0 2 0 0 2 2 0 0 0 0 0 0 0 1 1 2 0 0 1 0 1 0 1 1 0 1 0 1 1 1 1 0 0 0 2 1 0 1 0 0 0 1 0 0 1 1 0 2 2 1 0 1 0 0 0 1 1 0 2 0 0 0 0 2 2 0 1 0 2 0 2 1 1 1 0 0 0 0 1 0 1 0 0 0 0 1 0 0 2 0 0 1 1 1 2 0 1 2 1 1 2 2 0 0 0 0 0 0 2 0 0 0 1 1 2 0 0 0 1 0 1 1 0 0 0 1 0 0 0 1 0 0 0 0 0 0 0 0 0 0 1 0 1 1 0 0 1 0 0 1 0 1 1 1 1 0 2 0 2 2 0 2 0 0 0 1 1 1 0 0 0 1 2 2 0 2 1 0 0 0 1 2 1 2 2 0 0 0 0 0 0 0 0 1 1 2 1 2 1 0 1 0 2 0 0 2 0 0 0 2 2 0 2 0 0 0 1 1 0 0 2 2 0 0 0 0 0 0 0 1 0 1 0 0 1 2 2 0 1 0 1 0 0 2 0 0 0 1 0 0 0 0 1 1 0 0 0 0 1 0 0 0 2 0 1 1 0 1 2 0 0 0 2 0 1 0 0 1 1 0 0
105 1 2 1 0 0 0 1 1 1 0 1 0 0 0 0 0 1 0 2 2 0 1 0 0 1 0 0 1 1 0 1 2 2 1 1 2 0 0 2 2 1 0 1 2 1 0 0 2 0 0 0 1 0 0 2 0 1 1 1 1 0 1 1 1 0 1 0 1 1 0 0 2 2 1 2 2 0 2 0 0 1 1 1 1 0 0 0 2 2 0 0 2 1 0 0 0 1 1 1 1 0 0 2 0 0 2 0 1 1 0 1 0 1 0 1 0 1 1 0 1 0 2 1 0 1 1 1 2 2 1 1 0 0 0 0 0 0 0 0 0 2 0 0 1 0 0 0 0 1 0 0 0 0 0 0 0 1 1 1 1 0 0 2 0 1 2 1 0 0 2 1 2 2 2 2 0 1 0 1 1 2 1 2 2 1 1 0 0 0 2 0 1 1 0 2 0 0 0 0 0 0 0 1 1 0 2 0 2 0 0 0 1 1 0 0 0 0 1 0 1 1 1 1 1 1 1 0 0 0 0 0 0 0 1 1 0 2 2 2 0 0 2 2 0 0 0 0 0 0 0 0 2 1 1 0 1 2 0 2 2 2 0 0 0 0 0 1 1 0 1 1 0 1 0 0 0 1 2 1 1 0 2 2 0 0 2 1 0 2 1 2 0 2 2 0 2 1 0 1 1 0 2 0 0 1 0 0 1 0 0 2 0 0 1 0 1 0 0 0 0 0 2 1 0 0 0 1 1 1 0 0 0 2 0 1 0 1 1 0 0 1 2 0 0 0 2 0 1 0 0 1 2 0 0 0 0 0 0 0 0 0 2 0 2 0 1 2 2 1 1 1 2 2 1 2 0 0 2 0 0 1 0 1 1 1 0 0 0 0 0 0 1 0 2 1 2 0 0 0 0 0 0 2 0 1 0 1 0 2 0 1 2 2 0 0 0 1 0 0 0 1 0 2 0 0 0 0 0 0 0 1 1 1 1 0 0 1 0 0 2 0 2 0 1 1 1 0 0 1 0 2 1 1 1 1 1 2 0 2 2 0 0 0 0 1 1 2 1 0 1 1 1 1 0 0 0 0 0 1 1 2 2 1 1 0 1 1 1 1 0 1 2 1 2 0 0 0 0 0 0 1 1 1 1 1 1 2 0 0 0 1 1 0 0 2 0 1 0 1 1 1 2 2 0 1 1 0 2 1 1 1 0 0 0 1 1 1 1 1 1 0 0 1 1 0 0 0 0 2 1 0 1 0 2 0 1 1 1 1 0 0 0 0 2 0 0 1 0 0 0 2 0 0 0 0 1 2 2 2 2 0 1 0 0 1 2 0 0 0 0 0 2 0 2 0 2 0 0 0 0 2 1 0 1 0 0 0 1 2 1 0 0 0 0 0 0 1 0 1 1 1 0 1 1 1 1 1 0 0 2 2 0 0 0 1 1 1 1 0 0 1 1 2 2 0 1 1 1 1 1 1 0 1 0 2 1 1 1 1 1 1 1 0 1 2 2 1 0 1 1 1 1 0 0 0 2 1 0 2 0 1 0 2 2 1 1 1 1 0 2 0 1 2 1 0 1 1 0 1 0 1 0 1 2 2 1 1 0 0 1 0 0 1 0 0 0 0 0 0 0 2 0 0 0 0 0 0 1 1 0 0 0 1 2 1 1 1 1 1 0 1 0 1 1 0 1 0 0 0 0 0 0 0 0 2 0 0 2 2 0 0 2 0 0 0 2 2 0 0 0 0 1 1 0 0 1 0 2 0 2 2 0 0 1 1 0 2 1 2 1 1 0 1 0 1 0 1 0 1 0 1 0 0 2 0 1 0 1 2 0 0 2 0 1 2 0 0 2 0 1 2 1 2 2 0 0 0 0 2 1 1 0 0 0 1 1 1 1 0 1 0 2 0 1 1 1 0 0 0 2 0 0 0 0 0 0 1 1 1 0 1 0 0 0 0 1 0 1 1 1 0 0 0 2 2 0 1 1 2 2 0 1 0 0 1 0 1 0 0 0 0 2 2 2 0 2 2 0 0 0 1 2 2 1 2 0 0 0 0 0 0 0 0 0 2 2 0 1 0 0 0 0 1 0 1 0 1 0 1 2 1 1 2 0 0 0 0 1 0 0 0 1 1 1 0 0 0 0 1 1 1 1 0 1 0 1 2 0 1 0 0 0 0 1 0 0 0 1 0 0 0 0 0 0 2 2 0 0 0 0 0 1 2 0 0 0 0 0 2 0 0 1 2 0 0 0 0 0 1 0 0
106 1 1 1 0 0 1 1 2 0 0 1 0 1 0 0 0 1 0 1 1 0 0 0 0 0 0 0 2 2 2 0 1 1 2 0 2 2 0 1 1 0 0 0 1 1 1 0 2 0 0 0 0 0 0 2 0 0 1 1 0 0 1 1 0 0 0 1 0 1 1 1 2 2 1 2 2 1 2 1 0 1 1 1 0 0 0 1 1 2 0 1 0 1 1 0 1 0 0 1 0 0 0 1 1 0 2 0 0 2 2 2 0 1 1 1 1 0 0 0 2 0 2 1 0 1 1 0 1 1 0 0 0 0 0 0 0 0 0 0 0 2 0 0 0 0 0 0 0 0 0 0 0 0 0 0 0 0 1 1 1 0 1 2 0 2 1 2 1 1 1 2 1 1 1 1 1 1 0 1 1 1 0 2 1 0 0 1 0 0 1 1 0 1 1 1 0 0 0 0 0 0 1 0 0 1 2 0 1 0 1 0 2 0 0 0 0 0 1 1 0 0 0 1 1 0 0 2 0 2 0 0 0 0 0 0 0 2 2 2 0 0 2 2 0 0 1 0 1 1 0 0 1 0 0 0 0 2 0 1 1 1 1 1 0 0 0 0 2 0 1 0 1 2 0 1 0 1 1 1 0 0 1 0 2 0 2 1 0 1 0 2 0 2 2 0 1 0 0 2 0 0 2 1 0 0 1 2 0 0 1 1 0 0 0 0 1 0 0 0 1 1 1 1 2 0 2 1 0 0 0 1 0 1 0 0 0 1 1 1 1 2 2 0 0 0 1 0 1 1 0 0 1 1 0 1 1 0 0 0 0 0 1 0 0 1 1 2 2 0 2 2 0 2 1 1 0 0 1 0 0 0 0 0 2 1 0 1 1 0 0 0 2 0 1 1 2 0 1 1 0 1 0 1 1 0 0 1 0 1 0 0 1 1 1 0 0 0 0 0 1 1 1 1 0 0 0 0 0 0 0 0 0 1 1 0 0 0 0 1 1 0 2 1 1 1 0 0 0 2 0 0 1 2 2 1 2 2 2 2 2 0 1 1 1 2 0 2 0 0 1 1 2 1 1 1 0 0 0 1 2 1 2 1 1 1 1 2 2 1 1 2 0 1 0 0 0 0 1 1 0 1 2 0 2 0 0 1 0 0 0 0 0 0 2 0 0 2 0 1 1 2 1 1 0 1 1 2 0 2 0 2 0 0 1 0 1 0 0 2 0 1 0 0 0 1 0 1 1 1 1 0 0 0 1 1 1 0 1 0 0 0 0 0 0 0 0 1 1 2 0 0 0 0 0 0 1 0 0 0 1 0 0 0 0 0 0 0 0 0 0 0 0 0 1 1 1 0 0 0 0 1 1 1 1 1 2 1 0 1 1 0 0 1 0 0 0 2 0 0 0 0 0 0 0 0 0 2 0 0 1 1 0 0 0 1 0 0 1 0 0 2 0 0 1 0 2 0 2 2 0 1 0 2 0 2 0 0 1 0 0 0 2 0 1 2 1 0 2 0 0 0 0 0 0 0 2 1 1 1 0 0 1 0 1 2 0 2 1 0 2 0 0 1 1 0 1 2 0 0 0 2 0 0 1 1 1 0 0 0 0 0 0 1 0 1 1 0 0 0 0 0 1 0 1 1 1 0 0 0 1 1 0 1 0 1 1 0 0 0 1 0 0 2 2 0 2 0 0 0 0 0 0 1 0 1 0 0 0 0 0 0 1 0 2 0 2 1 1 1 0 0 0 0 0 1 1 1 1 1 1 1 1 1 2 2 0 2 0 2 1 2 1 2 0 1 0 1 1 2 0 1 0 0 1 0 0 1 0 1 0 0 0 1 0 2 1 0 2 0 2 2 0 2 2 0 0 0 1 2 2 1 0 1 1 1 0 0 1 0 0 0 0 0 0 0 0 0 2 0 1 0 1 0 1 0 1 0 0 0 0 1 1 0 0 2 0 1 1 0 0 0 0 0 1 0 0 1 0 2 1 1 2 0 0 0 1 2 0 0 1 0 1 2 0 0 2 2 0 0 0 2 1 1 1 1 1 1 2 2 1 0 0 0 1 1 1 1 2 0 1 0 0 0 1 2 2 1 0 0 2 1 0 1 1 0 1 2 2 1 1 0 0 2 0 0 0 0 1 1 0 0 1 1 1 0 1 1 0 0 0 0 0 0 0 1 1 0 0 0 1 0 0 2 2 1 1 1 1 0 0 0 2 2 0 1 1 0 0 1 0 0 0 1 0 0 0 0 0 0 0 2
107 1 0 2 0 0 2 1 2 0 0 1 0 0 0 0 0 0 0 1 2 0 0 1 0 0 1 0 2 2 2 0 0 1 1 1 2 1 1 1 1 1 0 1 2 1 0 0 0 1 1 0 1 0 0 1 0 0 0 1 0 0 1 1 0 1 0 0 0 0 0 1 2 2 1 2 2 0 2 0 0 1 0 0 2 0 0 0 2 2 0 0 0 1 1 0 1 2 2 2 1 0 1 0 1 1 1 1 1 1 1 2 0 1 0 1 0 0 0 0 2 0 2 1 0 0 1 1 1 1 0 0 0 1 1 1 0 1 0 0 1 1 1 0 1 0 0 0 0 1 1 0 0 0 0 2 0 0 0 0 0 0 0 2 1 2 2 0 0 1 1 0 0 2 1 1 0 0 0 0 0 0 0 1 0 0 0 1 1 0 2 0 0 1 2 2 1 1 0 0 0 0 0 2 2 0 2 0 1 0 0 0 1 0 0 0 1 0 1 1 0 0 0 2 0 0 0 2 0 2 0 0 0 0 0 0 0 2 2 1 0 1 2 2 0 0 0 0 0 0 0 0 0 0 0 0 1 2 1 2 1 1 0 0 0 0 1 1 1 0 1 0 1 2 0 0 0 1 2 0 0 1 1 2 0 1 1 0 0 1 1 0 1 1 2 0 0 1 0 1 0 1 2 1 0 1 0 1 0 0 0 1 0 1 0 0 1 0 0 0 0 0 2 1 1 0 0 1 0 0 0 0 0 1 0 0 0 2 0 0 0 2 2 1 1 0 0 0 0 0 0 1 2 1 1 1 1 0 0 0 0 0 1 0 0 1 1 1 1 1 1 2 1 2 0 0 0 0 1 0 0 0 0 0 0 0 0 1 1 1 0 0 0 0 2 0 1 1 1 1 1 1 0 1 0 0 0 0 1 2 0 2 0 0 2 0 0 1 1 0 0 1 1 0 1 1 1 1 2 0 0 1 0 1 1 0 1 1 0 0 2 0 1 1 2 2 1 0 0 2 0 1 0 1 0 0 0 2 0 2 1 0 0 0 0 1 1 2 0 0 1 1 0 2 0 0 0 0 0 1 0 1 0 0 0 0 0 1 1 0 1 1 2 1 2 0 0 0 1 0 0 1 1 1 1 1 2 1 0 0 0 0 0 1 0 1 0 1 0 1 1 2 2 2 0 1 0 1 0 2 0 1 0 0 0 0 1 0 1 1 0 1 0 2 2 0 0 1 1 2 1 1 1 0 2 0 0 0 1 0 0 0 0 0 1 0 0 1 0 0 0 2 1 0 0 0 2 1 1 0 1 0 0 0 2 0 0 2 1 0 1 0 0 1 1 1 1 1 1 0 1 0 1 2 2 0 1 1 0 0 0 0 0 0 0 0 0 1 1 0 0 0 0 0 0 1 2 2 0 0 0 2 0 0 0 0 1 1 0 0 0 0 1 1 2 0 2 1 2 2 1 1 1 1 1 2 1 0 1 0 0 0 1 1 1 1 1 0 1 0 0 1 0 0 0 0 2 1 1 2 0 0 0 1 1 1 0 1 1 0 2 0 1 1 1 0 1 2 0 2 0 2 0 1 1 2 2 1 0 0 0 0 0 0 0 1 0 1 1 0 0 0 1 0 0 1 1 1 0 0 1 1 0 0 1 0 1 1 0 1 1 0 0 0 0 0 0 0 1 1 1 1 0 0 0 2 1 0 1 0 0 0 1 0 0 0 2 0 2 2 1 0 0 0 1 1 1 2 0 1 1 2 0 0 0 1 0 1 0 2 1 2 1 1 1 0 0 1 1 2 0 0 0 0 2 1 0 1 0 1 0 0 2 0 1 1 0 0 2 0 1 1 0 2 2 0 0 0 0 2 0 0 1 0 0 0 1 1 1 0 1 0 2 0 1 1 1 0 0 2 0 0 0 0 0 0 0 0 1 1 1 2 1 0 0 2 0 0 2 0 0 0 1 2 2 2 0 2 0 2 2 0 2 0 0 0 1 2 0 0 0 0 2 1 1 0 2 2 0 0 0 0 1 1 2 1 1 0 1 1 0 0 0 0 0 2 2 2 2 1 0 1 0 1 0 2 2 1 0 0 2 1 0 2 0 0 0 2 2 0 0 1 2 2 2 1 0 0 0 1 0 1 1 0 0 0 1 2 0 0 0 0 0 0 0 0 2 0 1 0 0 0 0 0 0 0 1 0 1 0 0 0 1 2 0 1 1 0 0 2 0 0 0 2 0 0 0 0 0 0 1 0
108 1 2 1 0 0 1 1 2 0 0 1 0 1 0 0 0 2 1 2 2 1 1 0 0 0 2 0 1 2 0 1 0 2 0 0 2 1 0 2 2 0 1 0 1 1 0 0 1 0 0 0 1 0 1 1 0 1 2 0 1 0 1 1 0 0 0 0 1 1 0 1 2 2 0 2 1 1 1 1 0 2 0 0 2 0 0 1 1 2 1 1 0 2 0 0 0 2 2 2 1 0 1 1 0 0 2 2 1 1 0 1 0 2 2 2 2 0 0 0 2 0 1 1 1 1 0 2 2 2 1 1 0 1 1 0 1 0 0 0 1 2 0 0 1 1 0 0 0 0 1 0 0 0 0 0 0 0 1 1 1 0 0 1 2 2 0 1 0 1 1 1 1 0 0 1 0 0 0 1 0 0 0 2 1 1 0 2 0 1 0 2 0 0 2 2 2 0 1 0 0 0 0 1 1 1 2 0 1 0 1 0 0 0 0 1 1 1 1 0 1 2 0 2 0 0 0 0 0 0 0 0 0 0 0 0 0 2 2 1 0 0 2 2 0 0 0 0 0 0 0 0 1 0 0 0 1 0 0 0 0 0 1 1 0 0 0 1 2 0 0 2 0 2 0 0 0 1 2 1 1 1 2 2 0 1 1 1 0 1 0 0 2 2 2 0 0 0 1 2 1 0 1 0 0 0 0 1 0 0 0 2 0 0 0 0 1 0 0 0 0 0 2 0 2 0 2 1 0 1 0 1 0 1 0 0 0 0 2 0 0 1 1 2 1 0 0 0 0 0 0 2 2 1 0 1 1 0 0 0 0 0 0 0 0 1 1 1 1 1 1 1 1 2 1 0 0 0 1 0 0 1 0 0 1 1 0 0 0 1 0 1 0 0 1 1 1 1 0 0 0 0 0 2 1 1 0 0 0 2 0 0 0 0 0 0 2 0 1 0 0 0 1 1 1 1 0 0 2 1 1 1 1 2 2 1 0 1 1 1 0 0 1 0 1 1 0 0 0 0 0 0 0 1 1 0 1 2 2 0 0 0 0 0 0 0 1 2 0 0 1 1 1 2 1 1 0 0 0 2 0 2 1 0 1 1 1 1 2 1 1 2 1 2 2 0 1 0 0 0 1 1 2 0 2 1 1 1 1 0 1 1 0 0 1 1 0 2 0 0 1 2 1 1 0 1 1 0 0 2 1 0 0 0 0 0 1 1 0 1 1 0 0 1 0 0 0 1 1 1 0 1 1 0 1 1 0 0 1 0 1 0 1 0 0 2 2 1 1 0 1 0 0 0 0 0 1 2 2 1 2 0 1 0 0 0 1 1 0 0 1 1 1 1 1 1 1 0 0 0 0 2 0 1 2 0 1 1 0 1 0 0 0 1 1 1 1 2 2 0 0 0 0 0 0 0 1 1 0 0 2 2 0 1 1 0 1 1 1 1 1 1 0 0 1 0 2 0 0 0 0 1 1 0 1 2 2 0 2 0 0 0 0 1 0 1 2 0 0 1 1 0 0 0 0 0 2 0 2 0 2 0 1 0 1 1 1 1 1 1 1 0 0 0 0 0 1 1 0 1 1 1 0 1 1 2 2 2 0 0 1 0 0 0 0 1 1 1 1 0 0 0 0 0 0 0 0 0 0 0 0 0 0 0 0 0 0 1 1 2 0 2 0 0 0 1 1 1 0 0 0 0 0 0 0 2 0 0 2 2 0 0 1 1 0 1 1 0 2 2 0 0 0 0 0 0 1 0 1 1 1 1 1 1 2 1 1 1 0 1 0 1 0 2 0 2 0 1 1 0 0 0 0 0 1 1 1 0 1 2 1 1 0 2 0 2 0 0 1 0 1 1 0 2 1 0 0 0 0 1 0 0 1 0 0 0 0 0 1 0 1 1 0 0 0 0 0 0 1 0 0 0 0 0 0 0 0 0 0 0 2 2 0 0 0 1 0 0 0 0 0 0 1 0 1 1 0 1 2 2 2 0 2 2 1 2 0 1 0 0 1 0 1 0 2 0 2 2 0 0 0 2 2 2 2 0 2 0 0 1 0 0 1 1 2 0 1 0 0 0 0 0 0 0 0 0 1 2 0 1 2 2 1 2 0 1 1 1 1 0 0 0 2 2 1 0 0 1 0 0 2 0 1 0 1 0 1 2 0 1 0 0 2 1 2 0 1 0 2 0 0 0 0 0 0 1 2 1 1 1 0 0 0 1 0 1 0 0 1 2 1 1 0 0 0 0 0 1 1 1 1 1
109 1 1 1 0 0 1 1 1 1 1 1 1 1 0 0 1 1 1 1 1 0 0 1 1 1 1 0 2 2 2 0 1 2 0 0 1 2 0 0 0 0 1 0 1 1 0 0 2 0 0 0 0 0 2 1 0 1 1 0 0 1 0 0 0 0 0 0 0 0 0 0 2 2 1 2 2 1 2 1 0 1 0 0 1 0 0 2 2 2 2 2 0 1 1 0 1 2 1 2 0 0 0 0 1 0 2 1 2 0 0 2 1 2 1 2 1 0 1 0 1 0 1 2 0 1 0 0 2 1 0 0 0 0 0 0 0 0 0 0 1 1 0 0 1 2 0 0 0 0 0 0 1 0 1 1 0 2 0 0 1 1 0 2 1 2 1 2 0 1 1 0 0 0 1 0 0 1 0 0 1 0 1 1 1 0 1 1 0 0 0 1 0 0 1 2 1 0 1 1 1 1 0 1 1 1 1 1 1 1 0 0 0 1 0 0 0 0 0 1 1 1 0 1 1 1 1 1 0 0 0 0 0 0 0 0 0 2 2 1 0 0 2 2 0 0 0 0 0 0 0 0 1 1 1 0 0 0 0 0 0 0 0 0 0 0 0 1 2 0 0 1 1 2 0 0 0 1 2 0 0 1 0 1 0 0 0 2 0 2 0 0 0 2 1 0 0 2 0 2 0 1 2 2 1 0 2 1 0 0 0 1 0 0 1 0 2 0 1 0 1 1 1 0 2 0 2 1 1 0 0 2 0 1 0 1 1 1 1 1 0 1 2 1 1 0 1 0 0 1 0 0 1 1 1 2 2 0 0 2 0 0 2 0 2 2 0 2 2 2 0 0 0 2 0 0 0 0 0 0 1 0 0 1 0 0 0 2 2 0 1 1 1 0 2 0 0 0 0 0 0 0 0 2 0 1 0 1 0 1 1 0 1 1 0 0 1 0 1 1 1 1 0 1 2 1 1 0 1 0 0 1 0 2 2 0 0 0 0 0 2 0 1 1 1 2 0 0 0 2 0 1 1 2 2 1 2 2 0 2 1 1 0 0 0 0 0 2 0 0 2 2 0 2 1 0 1 0 0 1 0 2 2 2 0 1 0 1 2 1 2 1 0 0 0 0 0 1 2 0 0 0 1 1 2 1 1 1 0 0 0 0 1 0 1 1 0 2 0 1 1 2 2 2 1 0 0 0 2 0 2 0 0 1 1 1 1 1 0 1 1 0 0 0 0 0 0 1 1 1 0 0 0 0 1 2 0 1 1 0 0 0 0 0 0 2 2 1 1 1 0 2 0 0 0 0 0 2 2 1 2 0 1 0 0 0 0 2 1 0 1 0 1 0 2 0 1 0 0 0 0 1 0 1 1 0 0 0 0 0 0 0 0 0 0 0 1 1 0 1 1 1 0 0 0 0 2 2 0 0 1 1 0 0 0 1 1 1 0 0 0 1 0 1 1 0 2 0 2 2 0 1 0 1 0 2 1 2 2 1 1 0 1 0 2 2 1 0 0 0 0 2 1 0 0 0 1 1 0 2 1 0 1 0 1 0 1 1 2 0 1 1 0 1 1 0 1 0 0 1 0 1 0 0 2 2 2 0 1 0 0 0 0 1 0 0 0 1 0 1 0 1 1 0 0 1 2 0 1 1 2 2 0 0 1 1 2 2 0 2 2 0 0 0 0 1 1 0 0 0 0 0 0 0 0 1 0 0 0 0 0 0 2 0 1 0 2 1 0 0 0 1 1 1 0 1 1 0 1 1 0 0 0 0 1 2 0 2 1 2 1 1 0 2 0 2 0 1 0 2 0 2 0 0 2 0 1 0 0 2 0 0 2 0 2 2 0 0 2 1 1 2 1 2 2 0 0 0 0 2 0 0 0 0 0 0 0 0 2 0 2 2 1 0 1 1 0 1 1 0 2 0 0 0 0 0 0 0 1 1 1 1 0 0 0 0 1 0 1 0 0 0 0 0 0 0 0 1 0 2 1 1 2 0 0 0 0 1 0 1 0 0 1 2 2 0 2 1 0 0 0 1 2 2 1 2 0 1 0 0 0 0 1 0 2 0 0 0 2 0 0 0 0 2 0 0 2 2 1 1 1 2 1 1 0 1 1 0 0 0 0 0 2 1 0 0 0 0 0 0 1 0 1 0 0 0 1 1 0 0 0 0 0 0 0 1 1 0 0 0 0 0 1 0 0 1 1 1 2 0 0 1 0 1 0 0 0 0 0 2 0 0 1 2 0 0 0 0 1 1 1 0
110 1 0 2 0 0 1 2 2 0 0 1 2 2 0 0 0 0 0 2 1 1 0 0 0 0 1 0 2 2 2 0 1 0 0 0 2 1 0 2 2 0 1 1 2 1 1 0 0 0 0 0 0 0 1 2 0 0 0 0 0 0 0 0 0 0 0 0 1 1 0 1 2 2 0 2 1 1 1 0 1 2 1 1 1 0 0 1 2 2 0 0 1 0 0 1 0 2 2 2 1 0 0 0 2 2 1 1 1 1 1 2 0 1 0 1 0 0 2 0 0 1 1 1 1 1 0 2 2 2 1 1 0 0 0 0 0 1 0 0 1 1 0 0 2 2 1 1 0 1 1 0 0 0 0 0 0 1 0 1 1 0 0 2 1 1 1 1 1 1 1 1 0 2 1 1 0 1 0 1 1 1 0 2 1 1 1 0 0 0 0 0 0 1 2 1 1 0 0 0 0 0 0 1 1 1 2 0 1 0 1 0 2 0 0 0 0 1 1 1 1 1 0 2 0 0 0 0 0 0 1 1 0 0 0 0 0 2 1 1 0 1 1 2 0 0 0 0 0 0 0 0 1 0 0 0 0 2 0 1 1 1 0 0 0 0 0 0 1 0 0 2 1 2 0 0 0 2 2 2 2 0 1 1 1 0 1 1 0 1 0 0 0 2 2 0 2 2 0 0 0 0 2 0 0 0 1 0 0 1 0 2 0 1 2 0 2 0 0 0 0 0 0 0 1 0 1 1 1 0 0 2 0 1 0 0 0 2 0 1 1 0 2 2 0 0 2 0 0 0 0 2 2 0 1 0 0 0 0 1 1 1 1 0 1 1 0 2 2 2 0 0 1 1 0 0 0 1 1 1 1 1 0 1 0 0 0 0 0 2 1 0 1 0 2 0 0 0 1 1 1 1 1 2 1 0 1 0 1 2 0 1 1 1 0 0 1 0 1 0 0 0 0 1 1 1 1 0 2 2 0 2 2 2 2 0 0 1 0 1 1 0 1 0 2 2 1 0 0 1 0 2 1 2 2 1 2 0 0 1 1 0 1 1 1 1 0 1 0 1 0 1 1 2 1 0 1 1 1 1 1 1 1 0 1 1 1 0 2 2 2 0 1 1 0 0 0 0 0 0 1 1 0 2 0 2 2 1 0 0 0 0 0 1 1 0 0 2 0 0 0 2 2 2 1 0 0 0 1 2 1 0 0 2 0 0 2 0 0 0 0 2 0 0 0 0 0 1 1 1 0 0 1 0 1 1 1 0 0 1 0 0 0 0 0 0 0 1 1 1 1 2 0 0 0 0 2 1 1 0 2 0 0 0 1 0 0 0 0 0 0 0 0 0 1 0 0 0 2 2 0 2 0 1 2 0 0 0 1 0 0 0 0 1 0 0 0 1 1 0 0 0 0 0 0 2 2 1 0 0 1 2 0 1 1 0 1 1 0 1 0 0 0 1 2 0 2 0 1 1 1 1 0 0 0 1 2 0 2 1 1 0 1 1 1 1 0 0 1 1 1 0 1 0 0 0 2 0 2 0 0 0 0 1 1 1 1 1 1 0 2 0 0 1 1 0 1 2 0 2 1 1 0 2 0 2 1 2 0 0 0 0 0 0 0 2 0 0 0 0 0 2 1 0 0 1 1 0 0 0 1 1 0 0 1 0 1 2 0 2 2 0 0 2 2 0 2 0 1 1 0 0 0 0 0 1 0 0 2 0 0 0 1 0 0 1 1 1 1 1 0 1 0 0 0 1 2 0 2 0 2 2 1 1 1 0 1 2 0 2 0 2 1 1 0 0 1 0 0 1 0 1 0 0 2 0 0 0 1 2 0 0 0 1 2 1 0 1 2 1 1 2 0 1 1 0 0 0 0 1 0 0 1 1 0 0 1 1 1 1 0 0 1 0 0 0 0 0 1 0 1 0 2 1 1 0 1 0 0 0 1 2 0 0 0 0 0 0 1 0 0 0 1 0 1 0 0 0 1 1 1 0 1 0 1 1 0 2 0 0 1 0 2 1 1 0 2 2 0 0 0 2 0 0 2 2 0 1 1 1 0 0 0 0 1 1 2 0 1 0 0 0 1 1 0 1 1 1 1 0 2 2 0 1 0 0 1 1 1 0 0 1 2 1 1 0 0 1 0 0 2 0 0 0 1 0 2 2 1 1 1 1 0 0 1 0 1 0 1 0 1 0 0 0 0 2 2 0 0 1 1 0 0 1 0 0 0 0 0 2 0 0 0 2 0 1 1 0 1 1 0 0
111 1 2 0 0 0 0 1 2 0 0 0 1 1 0 0 0 1 0 0 0 1 0 0 0 0 2 0 2 2 0 0 1 1 0 0 2 2 0 0 0 0 0 1 1 0 0 0 1 0 0 0 2 0 1 0 1 0 1 0 0 1 2 2 0 0 1 0 0 0 0 0 2 2 0 2 2 1 2 2 0 2 0 0 2 0 1 0 2 2 0 0 0 2 0 0 0 1 1 1 1 0 2 0 0 0 2 1 2 0 0 2 0 1 0 2 0 0 1 0 1 0 2 1 0 1 0 0 1 1 1 1 0 0 0 0 0 0 0 0 0 2 1 1 0 0 0 0 0 0 0 0 0 0 0 0 0 0 0 1 1 0 0 2 0 1 1 1 0 1 1 1 1 2 1 2 1 0 0 0 0 1 1 2 2 1 1 1 0 1 1 1 0 2 2 0 0 0 0 0 0 0 0 1 1 0 2 0 1 1 1 0 1 0 0 0 0 0 1 0 2 2 1 2 0 1 1 0 0 1 1 1 0 0 0 0 0 2 2 1 0 1 2 2 0 0 0 0 0 0 0 0 1 0 0 0 1 1 0 0 0 0 0 0 1 1 0 1 1 0 0 2 0 2 0 0 0 1 1 1 1 1 2 2 0 1 1 2 0 2 0 1 0 2 2 0 2 2 1 1 1 0 2 0 0 0 0 2 0 0 1 1 0 0 1 0 1 0 0 0 0 0 1 1 2 0 1 1 0 1 0 2 0 0 0 0 0 0 2 0 0 0 1 2 0 0 2 1 1 2 0 0 2 0 0 0 0 0 0 2 0 0 1 0 1 0 1 1 1 0 2 2 0 2 1 1 0 1 0 0 0 2 1 2 1 1 0 0 0 1 0 0 2 0 1 1 1 0 2 2 1 2 0 2 0 0 0 1 0 1 0 1 0 0 1 0 1 0 0 0 1 1 2 0 2 2 2 0 1 1 0 1 1 1 1 1 0 1 0 0 0 0 1 1 1 1 0 0 0 0 0 1 1 2 1 1 1 2 1 2 2 0 0 1 1 1 0 2 0 0 0 0 0 2 1 1 0 1 1 0 1 2 2 0 2 0 2 1 2 0 2 2 0 0 1 0 0 0 0 0 1 1 1 1 1 1 2 1 0 0 0 0 0 2 0 0 0 2 0 2 2 2 2 2 1 2 0 2 0 2 0 1 0 0 0 1 0 0 1 1 1 0 0 0 0 1 1 2 2 0 0 0 0 0 2 0 0 0 0 0 0 0 1 0 0 1 1 2 1 1 0 1 1 0 0 0 1 2 2 1 2 0 0 0 0 0 0 1 1 0 0 0 0 0 0 1 1 0 0 0 0 1 2 0 0 2 2 1 0 1 0 0 0 0 0 0 0 1 0 0 0 0 0 0 1 1 1 1 0 0 2 2 0 0 0 1 0 1 0 0 1 0 0 1 1 0 2 0 1 0 0 2 0 1 0 1 1 0 1 0 0 0 0 0 2 2 0 1 1 0 0 0 1 0 0 0 2 0 1 1 1 2 1 0 2 1 2 1 0 2 1 0 0 0 0 0 2 1 0 1 1 0 0 2 1 2 1 1 0 0 0 0 0 0 0 0 0 1 0 1 0 0 0 0 1 0 0 0 1 1 2 2 1 0 0 0 1 0 0 2 0 2 0 1 1 0 1 0 0 0 0 0 0 0 0 1 0 0 1 1 0 0 2 0 0 0 2 1 1 1 0 0 0 0 0 0 0 2 0 2 1 1 0 1 2 1 0 2 1 2 0 1 1 1 0 0 0 1 0 0 0 1 0 0 1 0 2 0 1 2 1 1 1 0 2 1 1 0 2 0 2 1 1 2 2 0 0 0 0 2 1 1 1 0 0 0 0 0 0 1 0 1 1 0 0 0 0 0 0 1 2 0 1 0 0 0 0 1 0 0 2 2 0 0 0 0 1 0 2 0 0 0 2 0 2 1 0 0 2 2 2 0 1 0 1 2 0 1 0 1 0 0 0 2 1 0 2 1 0 0 0 2 1 1 2 1 0 1 1 1 0 0 0 0 0 1 1 2 2 1 0 1 1 1 0 1 0 0 1 0 1 1 0 1 0 0 0 2 2 1 1 0 2 1 0 0 1 0 0 0 1 0 0 1 1 0 2 2 0 1 0 0 1 0 1 0 1 0 1 0 1 0 0 0 0 2 2 1 1 0 0 0 1 2 0 1 1 0 0 2 0 0 0 2 0 0 0 0 0 0 0 0
112 0 0 2 0 0 2 2 2 1 0 0 1 2 0 0 0 1 0 2 1 1 1 0 0 0 2 0 2 1 1 2 0 0 1 2 2 1 1 0 0 0 0 0 0 1 1 0 1 1 1 0 0 1 1 2 0 0 1 0 1 1 0 0 0 0 0 0 0 1 1 0 2 2 0 2 2 0 1 0 0 2 1 1 1 0 0 0 2 2 0 1 0 2 1 0 1 0 0 0 0 1 0 0 2 1 1 0 1 2 1 1 1 1 1 1 1 0 0 0 1 0 2 2 0 2 0 1 1 1 0 0 0 0 1 0 0 0 0 0 1 2 0 0 1 0 0 0 0 0 0 0 0 0 1 1 0 1 0 1 1 1 0 1 1 2 1 0 1 2 0 0 0 1 1 0 0 1 0 1 1 2 1 2 1 0 1 1 1 0 1 0 0 0 0 1 0 0 0 0 0 0 0 1 1 1 1 0 2 0 0 0 0 0 0 1 1 0 1 0 2 2 0 1 1 0 0 0 0 1 1 1 0 0 0 0 0 1 1 1 0 0 1 1 0 0 0 0 0 0 0 0 1 0 0 0 1 1 1 1 0 0 1 1 0 0 0 0 1 0 2 1 1 2 0 1 0 1 1 1 1 1 1 1 0 0 0 1 1 2 0 2 0 2 2 0 1 2 0 2 0 0 2 1 0 2 1 2 0 0 0 2 0 0 2 0 1 0 0 0 0 0 2 0 1 0 1 1 0 1 0 0 0 1 0 0 0 1 1 0 0 0 1 2 0 0 2 0 1 0 1 1 2 0 1 1 1 0 0 1 1 1 2 0 0 0 0 2 2 1 1 1 1 2 1 1 0 0 1 0 2 1 0 1 1 2 0 0 0 0 1 1 0 0 1 1 0 0 0 0 0 0 0 2 0 0 0 1 0 0 1 1 0 0 1 0 1 0 1 0 0 0 0 2 0 0 0 0 2 1 1 1 0 1 1 0 0 0 0 1 2 0 1 1 2 2 0 0 1 0 0 1 0 2 0 0 1 1 1 1 0 0 0 0 1 2 0 0 0 1 1 1 1 1 1 1 0 0 0 1 0 2 0 0 0 1 0 0 0 0 0 0 0 1 0 0 0 1 1 0 2 0 1 1 1 1 2 0 0 0 0 0 0 1 0 0 0 2 0 0 0 2 1 1 1 0 1 0 2 0 1 1 0 1 1 0 1 1 0 0 1 1 0 1 1 0 0 1 1 1 0 0 2 0 1 1 0 0 2 0 2 0 0 0 0 1 1 0 0 0 0 1 0 0 0 0 2 1 1 0 1 0 0 0 0 0 0 1 1 1 1 0 0 0 1 0 0 0 0 0 0 2 0 1 2 0 0 1 0 0 1 1 0 2 1 2 0 1 0 0 0 0 0 0 0 1 2 2 0 0 0 0 1 0 0 2 0 0 2 0 1 0 0 1 2 0 2 0 2 2 0 1 0 1 0 2 1 0 1 0 0 0 1 0 2 2 2 2 0 0 0 1 0 1 1 0 1 1 1 1 1 0 0 1 2 2 1 1 1 1 1 0 1 2 0 0 0 2 0 1 1 0 0 1 1 2 2 2 0 0 0 0 0 1 0 0 0 1 1 0 0 0 0 0 0 1 1 0 0 0 1 1 0 0 1 0 0 2 1 2 1 2 0 0 1 1 2 0 2 2 1 1 1 1 0 1 0 0 0 0 0 2 1 0 0 1 1 1 1 1 0 0 1 0 0 0 2 0 1 1 1 2 1 1 1 0 2 2 0 2 1 2 0 1 0 1 0 0 0 0 1 1 0 0 2 0 1 0 0 1 0 0 1 1 1 2 0 2 2 0 0 2 0 1 0 0 0 0 0 1 0 0 1 0 0 0 1 0 0 0 0 1 0 0 0 0 0 0 1 0 1 0 1 0 0 0 0 0 0 0 1 1 0 0 0 1 0 2 2 0 0 0 2 0 2 1 0 0 2 2 2 0 0 0 0 2 0 1 1 0 0 0 1 1 2 1 1 1 0 0 0 0 1 1 1 1 1 1 1 1 1 0 0 0 0 2 2 1 2 2 0 2 0 0 0 0 0 0 0 0 1 2 1 2 0 1 1 2 2 0 0 0 2 2 1 0 0 0 0 0 1 0 1 0 2 0 1 1 0 0 0 0 1 1 1 1 1 0 1 0 1 0 0 0 0 0 1 1 2 0 0 1 1 1 0 1 1 0 0 1 0 0 0 2 0 0 0 0 0 1 0 0
113 0 0 2 0 0 2 2 2 0 0 0 0 0 0 0 0 0 0 1 1 0 1 0 0 0 1 0 1 2 1 0 0 1 0 0 2 2 0 1 1 0 1 0 2 1 0 0 2 0 0 0 0 0 1 2 0 0 0 0 1 1 2 1 0 0 0 0 0 1 2 0 2 2 2 2 1 1 2 0 1 2 1 1 1 0 0 0 1 2 1 1 1 1 0 0 0 1 1 1 1 0 1 1 0 0 2 0 0 2 1 2 0 1 0 1 0 1 0 0 2 0 1 1 0 0 0 1 2 2 0 0 0 1 1 1 1 0 0 0 0 2 0 0 0 0 0 0 0 0 0 0 0 0 0 0 0 1 0 0 1 1 1 2 1 2 1 0 1 2 0 2 2 1 0 0 0 1 0 1 1 1 0 2 1 0 1 2 0 0 1 2 1 2 1 1 0 0 0 1 1 1 0 1 1 1 1 0 1 1 0 0 1 0 0 1 1 0 1 0 1 1 2 2 0 2 2 1 0 1 0 0 0 0 0 0 0 2 2 1 0 1 2 2 0 0 0 0 0 1 1 1 0 0 0 0 1 1 1 1 0 0 1 0 0 0 0 0 1 0 1 1 1 2 0 1 0 1 2 1 1 0 1 1 0 0 0 1 0 1 0 0 1 2 2 0 1 0 0 0 0 0 0 0 0 0 0 2 0 1 0 2 0 0 2 0 2 0 0 0 1 1 2 0 2 0 2 1 1 1 0 0 0 1 0 0 0 0 2 0 0 1 2 1 2 1 1 1 1 0 1 0 1 1 1 2 2 0 0 0 0 0 0 0 0 2 0 2 2 1 1 1 0 1 0 0 0 0 1 0 1 1 0 1 0 1 0 0 0 0 0 0 2 0 2 0 2 1 1 1 0 1 1 1 0 0 1 0 1 1 0 1 1 1 1 0 0 0 0 1 1 1 0 1 1 1 0 0 0 0 0 0 0 0 0 0 0 0 0 1 2 0 2 0 1 1 0 0 0 0 1 1 1 1 1 1 1 1 1 1 1 0 0 0 1 1 0 2 0 0 1 1 0 2 1 1 0 0 0 0 2 1 1 0 1 0 1 0 2 0 2 2 1 1 0 0 0 0 2 0 0 0 1 1 1 1 1 2 0 0 0 1 0 0 1 1 1 2 0 1 1 2 2 1 0 0 1 0 1 1 2 0 0 1 1 0 1 1 0 1 0 0 0 0 0 0 0 2 2 0 1 0 0 0 2 0 1 0 0 1 0 0 0 0 0 0 0 2 1 0 1 0 0 0 0 0 1 0 0 0 1 0 0 0 1 1 1 1 0 0 0 0 2 1 0 1 0 0 0 0 0 1 0 1 2 0 2 0 1 2 0 0 0 1 1 1 0 1 1 0 0 0 0 0 0 2 2 2 0 0 2 2 0 0 0 0 0 0 0 0 0 0 0 1 1 0 2 0 1 0 0 2 0 0 0 1 2 0 0 0 0 0 2 1 1 1 2 1 0 1 1 0 0 1 1 0 2 0 2 0 1 0 0 2 2 0 2 2 2 0 0 2 0 1 1 0 1 1 0 0 0 0 0 1 0 1 2 2 0 0 1 0 0 1 0 0 0 1 1 0 0 0 0 0 0 0 0 1 1 1 1 1 0 0 1 1 1 0 0 1 0 1 0 1 1 0 1 1 1 1 0 0 0 0 0 1 0 0 1 1 0 1 2 0 0 0 2 0 1 1 1 0 0 1 1 1 0 0 1 1 0 0 0 0 1 2 0 1 0 1 0 1 2 2 0 0 0 0 0 2 0 1 0 0 1 0 2 0 1 2 0 0 0 2 0 2 0 1 1 0 0 0 1 2 2 0 0 0 0 2 0 0 0 1 0 0 0 0 0 0 0 0 1 0 0 0 1 0 0 0 2 0 1 0 0 0 0 0 1 1 0 1 0 0 0 0 1 1 2 1 1 0 1 1 1 0 0 1 1 2 2 0 2 0 0 0 0 2 0 1 2 0 1 2 2 0 2 2 0 1 1 1 1 1 1 2 0 0 0 1 0 0 0 0 0 2 2 0 0 0 0 0 0 2 0 0 1 1 0 0 2 1 0 2 0 0 0 1 1 0 0 2 2 1 1 0 1 0 0 1 0 0 1 1 0 0 1 2 0 0 0 0 0 0 0 1 0 1 1 0 1 0 0 1 1 1 1 1 1 0 0 0 0 1 0 0 0 0 0 1 0 0 0 0 0 0 0 0 0 0 0 0
114 1 1 2 0 0 2 2 2 0 0 0 1 1 0 0 0 1 1 2 2 0 0 1 0 0 2 0 2 2 1 2 1 2 0 0 1 1 0 0 0 0 0 0 2 0 0 0 0 0 0 0 0 1 1 2 0 0 1 0 1 1 0 0 0 0 0 0 0 0 0 1 2 2 1 2 2 1 1 0 1 2 0 0 2 0 0 1 2 2 0 1 0 1 1 0 1 0 0 1 0 0 2 0 0 0 2 0 0 2 1 1 0 1 0 1 0 0 0 0 0 1 2 1 0 1 1 0 1 1 0 0 0 1 1 1 1 0 0 0 0 1 1 0 0 0 0 1 0 1 0 0 0 1 0 1 1 2 0 1 2 1 1 2 1 2 1 0 1 1 1 0 1 2 1 1 0 1 0 0 1 1 2 2 2 0 2 0 0 0 0 0 0 0 2 2 1 0 1 0 0 0 0 2 2 1 1 1 1 1 1 0 0 0 0 1 1 1 0 1 1 1 2 2 0 1 1 2 2 0 0 0 0 0 0 0 0 2 2 0 0 1 1 1 0 1 1 0 1 1 1 1 1 0 0 1 0 1 0 0 0 0 0 0 1 0 1 0 0 0 0 2 1 2 0 1 0 0 2 1 1 0 2 2 0 1 1 1 0 2 1 0 1 1 2 0 0 1 0 2 0 2 1 0 0 0 0 2 1 0 0 2 0 0 1 1 1 0 0 0 0 0 0 0 2 0 1 2 1 1 0 1 0 2 0 0 0 2 0 1 1 1 2 2 1 0 1 2 1 1 1 0 2 1 0 1 2 0 0 0 0 0 1 0 0 0 1 1 1 1 1 1 1 1 0 1 0 0 0 0 1 2 0 1 0 1 0 0 0 1 1 1 1 0 2 0 1 1 0 0 0 0 1 2 0 0 0 1 0 2 0 1 0 0 0 0 2 0 1 0 0 0 0 0 0 2 0 1 2 0 1 1 0 1 1 0 0 1 0 1 1 0 1 1 1 1 0 0 0 2 0 1 1 2 1 1 1 1 0 1 1 0 0 0 1 1 0 2 0 0 0 0 2 1 2 2 0 0 0 1 1 1 0 0 0 0 0 1 2 1 2 1 0 0 0 0 0 0 2 1 0 1 2 0 2 1 0 2 0 0 0 1 0 2 0 0 0 1 0 1 1 1 2 2 0 1 0 0 1 1 1 1 0 1 0 0 2 1 0 0 2 0 0 1 1 0 0 1 1 2 1 0 0 0 2 0 1 0 0 1 0 0 1 0 0 1 1 1 0 1 0 1 1 0 1 0 1 2 2 1 2 0 0 0 1 0 0 1 1 1 0 0 2 1 0 0 0 1 1 0 1 0 1 0 0 0 0 1 0 2 0 0 0 0 0 1 0 0 0 1 1 1 0 0 0 0 2 0 0 0 1 1 0 0 0 1 0 0 0 0 0 0 1 1 2 0 2 0 1 1 0 2 1 0 1 2 1 0 2 0 0 0 1 0 2 2 1 1 0 1 1 0 1 0 0 0 2 0 2 0 0 1 0 0 2 1 2 1 1 0 2 0 0 2 0 0 2 2 0 0 0 1 0 1 0 1 1 2 0 1 1 1 1 0 0 0 0 1 1 0 0 0 0 1 1 0 1 0 1 1 2 2 1 0 1 1 1 0 0 1 0 1 0 0 0 0 0 0 0 0 0 0 0 1 0 1 0 0 0 0 0 1 2 1 0 0 2 0 2 2 1 0 0 1 0 1 0 1 1 1 2 2 0 0 1 0 0 2 1 2 0 1 1 1 0 0 0 2 1 2 0 1 0 0 2 0 1 0 0 2 1 1 2 0 2 2 0 2 1 0 1 1 1 2 2 0 0 0 0 2 1 1 1 1 0 0 1 0 0 0 1 1 1 1 0 0 0 0 1 0 0 0 0 0 0 0 0 0 0 0 0 1 0 0 0 1 1 0 0 0 0 0 2 0 1 0 0 0 1 2 2 0 0 0 0 2 0 2 0 1 0 0 1 2 2 0 2 1 0 0 0 2 1 1 2 2 0 1 0 0 0 0 0 0 1 1 2 0 2 0 0 0 1 2 0 2 2 2 0 1 2 2 1 1 0 1 2 0 1 0 0 0 1 2 2 1 1 0 0 0 1 0 1 0 0 1 2 1 0 1 0 1 0 0 0 0 2 0 1 0 0 0 1 0 0 0 0 0 2 0 0 0 0 1 0 0 0 0 0 2 0 0 0 1 0 0 0 0 0 0 0 0
115 0 2 0 0 0 0 0 0 2 0 0 0 1 0 0 0 1 0 1 1 1 0 0 0 0 1 0 2 2 2 1 1 1 0 1 2 2 0 1 1 0 0 0 2 0 0 0 2 0 0 0 0 0 1 1 0 0 1 1 1 0 2 2 0 2 0 0 0 1 1 2 2 2 2 2 2 1 2 1 0 2 0 0 1 0 0 0 1 1 0 0 1 2 1 0 1 1 0 1 1 0 0 1 1 1 2 0 1 1 0 0 1 1 1 1 1 0 2 0 0 0 2 1 0 1 1 0 1 1 0 0 0 0 0 0 0 1 0 0 1 1 0 0 1 1 1 0 0 0 0 0 0 1 0 1 1 2 0 0 2 2 0 2 0 1 1 1 0 2 0 0 0 1 0 0 0 1 0 0 1 1 1 1 1 0 1 0 0 0 1 0 0 0 1 2 0 0 1 0 0 0 0 1 1 1 2 0 0 0 1 0 0 1 0 1 0 1 1 1 1 1 1 2 0 2 2 2 0 2 1 1 0 0 0 0 0 1 1 1 0 0 2 2 0 0 0 0 0 0 0 0 2 0 0 0 0 0 0 0 0 0 0 0 0 0 0 0 2 1 0 2 1 2 0 0 0 2 2 2 2 0 2 1 1 1 2 1 0 1 0 0 0 2 1 0 0 1 0 1 0 1 2 1 0 1 1 2 0 1 0 1 0 1 2 0 2 2 1 1 1 1 1 1 2 0 0 2 1 0 0 1 0 0 0 0 0 0 2 0 0 0 2 2 0 0 1 0 0 1 0 1 1 0 0 0 1 0 0 0 0 0 2 0 2 0 1 2 2 1 1 1 0 2 1 1 0 1 1 1 0 1 0 2 0 0 0 1 1 0 1 1 1 0 2 1 2 1 1 1 1 1 0 1 0 0 0 0 0 2 0 0 1 1 1 1 0 1 0 1 1 2 1 1 0 2 1 0 0 0 0 1 0 0 0 1 0 0 0 0 1 0 1 1 1 1 0 0 0 1 0 1 0 2 2 1 2 2 1 2 1 0 1 2 1 2 0 2 0 0 0 0 1 1 1 1 0 0 0 1 0 2 0 0 0 1 0 2 2 0 2 2 1 1 0 0 0 1 1 0 0 1 1 1 1 1 1 0 1 0 1 0 0 1 0 0 0 2 0 1 1 2 1 1 1 0 1 1 0 2 0 1 0 0 1 0 1 0 0 2 0 0 0 0 0 0 0 2 2 0 0 0 0 0 1 1 1 1 0 0 0 0 0 1 1 0 0 2 2 1 0 2 1 0 0 0 1 2 2 0 2 0 1 0 0 1 1 0 0 0 0 0 0 2 0 0 0 0 1 1 0 1 1 0 1 1 2 0 0 0 1 0 0 1 1 1 0 1 1 0 0 0 0 0 0 1 2 1 0 0 1 2 0 0 0 1 0 1 1 0 0 1 0 0 0 0 2 0 2 2 0 1 0 0 0 1 2 1 2 0 0 0 0 1 1 1 2 1 1 0 0 1 1 0 0 0 1 0 1 1 1 1 1 0 2 1 1 1 2 0 2 0 0 1 1 0 1 2 0 2 0 2 0 0 1 1 1 1 1 0 0 0 0 1 0 0 0 0 0 0 0 0 2 0 0 2 2 0 0 0 1 1 1 0 1 1 1 0 0 1 0 1 0 0 0 2 2 0 1 1 1 1 0 0 0 2 0 0 0 0 0 2 2 0 0 0 2 0 1 1 0 0 2 1 1 0 1 2 0 2 0 0 0 0 1 2 0 1 0 2 1 2 1 2 1 0 1 1 0 2 0 2 0 0 2 0 1 0 0 2 0 0 0 1 2 1 0 1 2 0 0 2 0 2 1 0 0 0 0 2 0 0 1 0 0 1 1 2 2 1 1 0 0 0 0 0 0 0 0 0 2 0 1 0 0 1 0 0 0 0 2 2 0 1 0 1 0 0 2 0 0 0 0 0 0 0 0 1 1 2 0 1 1 0 0 0 0 2 0 1 2 0 1 1 2 0 2 2 0 0 0 2 0 0 2 1 0 0 1 1 0 0 0 1 2 1 2 0 2 0 0 0 0 2 0 1 1 1 0 0 2 1 1 2 0 0 0 1 1 0 0 2 0 0 0 0 1 0 0 0 2 0 1 1 0 1 2 1 0 1 0 0 1 0 1 1 2 0 1 0 0 0 0 0 0 1 1 0 0 0 0 0 0 0 0 0 0 1 0 2 1 1 0 1 1 0 1 0 0 0 1 1
116 0 2 0 0 0 1 1 2 0 0 1 0 0 0 0 0 1 0 1 1 0 0 0 0 0 2 0 2 2 2 1 1 1 2 0 2 1 0 1 1 0 0 1 1 1 2 0 1 0 0 0 0 0 0 2 0 0 1 0 0 1 2 2 1 0 1 1 0 0 1 1 2 2 1 2 2 1 2 2 0 2 0 1 2 0 0 1 2 2 1 2 1 0 1 0 1 2 1 2 0 1 0 0 2 2 2 1 2 0 0 1 0 1 0 1 0 0 0 0 2 0 2 1 0 0 2 1 2 2 0 0 0 0 0 0 0 0 0 0 1 2 0 0 1 1 0 0 0 1 0 0 0 1 0 0 0 1 0 0 1 1 2 2 0 2 0 0 2 2 0 2 1 2 1 2 0 0 0 0 0 0 1 1 1 0 1 2 1 0 2 0 0 0 1 1 0 0 0 1 1 2 0 2 1 1 2 0 0 0 1 0 2 0 0 1 1 0 1 2 0 0 1 1 1 2 1 2 0 2 0 0 0 0 1 1 0 2 2 1 0 0 2 1 0 0 0 0 0 0 0 0 2 0 0 0 0 0 0 0 0 0 0 0 0 0 0 0 1 0 0 1 0 2 0 0 0 2 2 1 1 0 1 1 1 0 1 2 0 2 0 1 0 2 2 0 2 2 0 1 0 1 0 0 0 0 0 2 0 1 0 1 0 0 1 0 2 0 1 0 1 1 1 0 0 0 2 1 1 1 0 1 0 0 0 0 0 1 1 0 0 0 2 2 0 0 2 0 2 1 1 0 1 1 0 0 0 0 0 2 0 0 0 1 0 0 2 2 2 1 1 1 1 2 1 1 0 0 2 0 0 2 0 2 0 0 0 0 0 1 0 1 1 0 2 0 1 1 0 0 0 0 1 2 1 0 1 0 0 1 1 1 0 0 2 0 0 0 0 0 0 0 1 1 1 1 0 0 1 0 1 0 0 1 1 1 0 0 0 0 1 0 1 0 0 1 0 0 1 0 0 1 1 2 2 1 2 2 1 2 2 0 1 1 1 1 0 2 0 1 1 2 2 2 1 1 0 2 2 0 1 2 0 0 0 1 0 1 2 1 2 1 1 1 0 0 0 0 1 1 0 1 1 1 1 1 1 1 0 0 0 2 1 0 0 1 0 2 0 0 0 2 2 2 1 0 0 0 1 1 1 2 0 0 0 1 1 1 2 1 0 1 0 1 1 0 0 1 1 1 0 1 1 0 2 1 0 1 1 0 1 0 0 0 0 0 0 2 0 0 0 0 1 0 1 0 2 2 2 1 2 0 0 0 0 0 0 1 1 1 0 0 0 0 2 0 0 1 1 0 0 1 0 0 2 0 1 0 0 0 1 0 0 0 0 0 0 0 0 0 0 0 0 0 0 1 1 1 0 0 1 1 0 1 0 0 1 1 0 0 0 0 0 2 2 0 2 1 1 1 0 2 1 0 0 0 2 0 0 0 0 0 1 1 1 1 0 1 0 0 0 1 0 0 1 0 2 0 1 1 1 0 0 1 2 2 1 2 2 0 0 2 2 2 1 1 2 2 0 2 0 2 0 1 1 2 2 2 0 0 0 0 0 1 1 1 0 2 2 0 0 0 1 0 0 0 0 0 0 0 1 1 1 0 0 0 1 1 0 1 1 0 0 0 0 0 0 1 0 0 0 0 1 1 0 1 0 1 1 1 0 2 2 0 0 0 2 1 1 1 0 0 1 0 0 1 0 0 1 1 1 2 0 0 2 0 1 1 1 2 0 1 1 2 0 1 0 0 0 0 1 1 0 0 1 2 1 1 0 1 0 0 2 0 2 1 0 0 2 0 1 1 1 2 2 0 0 0 1 2 1 0 0 0 0 0 0 0 0 0 0 0 0 0 0 0 1 0 0 0 2 0 2 0 0 1 0 0 0 0 1 1 1 0 0 1 1 1 2 0 0 0 1 1 2 1 0 1 1 2 1 1 1 1 1 1 0 1 0 1 0 0 0 2 2 0 2 2 0 1 0 1 1 1 2 1 0 0 1 1 1 0 0 0 1 1 1 2 2 0 0 0 0 1 0 2 0 2 0 0 2 1 1 2 0 0 0 1 0 2 1 0 0 0 0 0 0 0 0 0 1 0 1 1 0 0 2 2 0 1 0 1 2 0 0 1 2 1 2 1 0 0 0 0 0 0 0 1 1 0 0 0 1 2 1 1 1 0 0 1 0 0 0 2 0 0 0 0 0 0 0 0
117 0 1 2 0 0 1 1 1 1 0 0 0 1 0 0 0 1 1 2 2 0 0 0 0 0 1 0 2 2 2 0 0 0 0 0 2 2 0 0 0 0 1 1 2 0 0 0 1 0 0 0 0 0 0 0 0 0 2 0 0 0 0 0 0 0 0 0 0 0 0 0 2 2 0 2 2 0 1 0 0 1 1 1 0 0 0 2 2 2 2 2 1 1 1 0 1 0 0 1 0 1 0 1 1 1 2 1 1 1 0 1 0 1 0 2 0 0 1 0 1 0 2 1 0 1 1 0 1 1 0 0 0 1 1 1 0 0 0 0 0 2 0 0 0 0 0 0 0 0 1 0 0 0 0 0 0 1 0 0 0 0 0 2 0 1 2 1 1 2 0 2 2 0 0 1 0 1 0 1 1 1 2 2 2 0 2 1 0 0 0 1 1 1 0 1 1 0 0 0 0 0 0 0 0 0 2 1 1 0 2 0 2 0 0 0 0 0 1 1 1 1 2 2 0 2 2 2 2 0 0 0 0 1 0 0 1 2 2 1 0 0 1 1 0 1 1 0 1 1 0 0 0 0 0 0 0 2 0 1 1 1 2 2 0 0 1 0 1 0 1 1 0 2 0 1 0 1 2 1 1 1 1 1 0 1 1 2 0 2 0 1 0 1 2 0 1 2 0 1 0 0 0 0 0 0 1 2 0 0 0 1 0 0 2 0 2 1 0 0 0 0 2 2 0 0 1 2 1 1 1 1 0 1 0 0 0 1 1 1 0 1 1 2 0 0 2 0 1 1 0 0 2 1 0 1 1 0 0 2 0 0 1 1 0 0 1 2 2 0 2 2 0 2 1 0 0 1 0 0 0 0 0 1 0 1 0 0 0 0 0 0 0 0 1 1 1 1 0 0 0 0 1 2 0 0 1 1 0 2 0 0 0 0 1 1 0 1 1 0 0 1 0 1 2 1 1 0 0 0 0 1 0 1 1 0 0 1 0 1 1 0 2 0 1 1 1 0 0 1 0 2 2 2 2 2 2 1 0 0 0 0 1 1 1 2 0 2 0 0 0 0 0 2 1 1 0 0 0 0 0 1 2 1 0 1 0 1 2 0 2 2 1 1 0 0 2 0 2 0 1 0 1 1 2 1 2 2 0 0 0 1 0 2 0 0 0 2 0 1 1 2 1 1 0 0 1 0 1 1 1 0 0 0 2 1 2 0 0 1 0 1 0 1 1 1 1 0 0 2 2 0 0 0 1 1 0 0 1 0 1 0 0 0 1 1 0 1 1 1 0 1 0 0 0 0 1 1 1 1 2 0 0 0 1 0 0 1 1 1 1 0 0 0 1 0 0 0 1 0 0 2 1 1 0 1 2 0 1 1 2 1 0 0 0 1 0 0 0 0 0 0 0 1 1 0 2 1 0 0 1 1 0 0 0 2 0 0 0 1 1 0 1 2 2 0 2 0 2 2 0 2 0 1 1 2 1 0 1 0 0 0 1 1 1 1 0 1 1 0 0 2 0 0 1 0 2 1 2 0 0 0 0 0 1 1 1 2 1 0 1 1 0 2 0 2 2 1 0 0 0 0 0 1 1 0 1 1 0 0 0 0 0 1 0 1 0 1 1 0 1 0 0 1 0 0 1 0 0 0 0 0 0 0 0 0 1 0 0 0 0 0 0 0 0 0 0 1 1 0 0 0 0 0 0 2 1 0 0 0 0 0 1 0 0 1 1 1 1 1 1 0 0 0 2 1 1 2 0 2 1 1 0 0 1 2 0 1 1 2 0 1 2 2 1 0 0 1 1 1 0 2 0 0 2 0 1 0 0 1 0 0 1 1 1 2 0 1 2 0 2 2 0 2 2 0 0 0 0 1 1 1 1 1 1 1 0 0 1 0 0 0 0 0 0 0 1 1 0 0 2 0 1 1 0 0 0 1 0 0 2 2 1 0 0 2 0 2 1 0 0 0 0 0 0 0 0 1 2 2 2 0 1 1 1 2 0 1 0 0 0 0 0 1 2 0 2 2 0 0 0 2 1 1 2 2 1 1 0 0 0 0 0 1 1 1 2 0 1 0 0 0 0 1 1 1 0 1 0 1 1 1 0 1 1 1 0 0 0 0 1 2 2 2 1 0 1 0 0 0 1 0 1 0 0 0 0 2 0 2 0 0 0 0 0 0 2 0 0 0 1 0 0 0 0 0 0 0 1 1 0 0 0 0 0 0 0 0 0 2 0 0 0 2 1 0 0 0 0 0 1 0
118 0 1 1 0 0 1 0 0 1 0 0 0 1 0 0 0 2 2 2 1 1 0 1 0 0 1 0 2 2 2 1 1 1 1 0 0 1 1 0 0 0 0 1 2 2 2 0 1 0 0 0 1 0 0 1 0 1 1 0 0 0 2 2 0 1 0 1 0 0 0 1 2 2 0 2 2 0 2 0 0 1 0 0 2 0 0 0 2 2 0 2 0 1 0 0 0 0 0 1 0 0 0 1 0 0 2 1 1 1 0 1 0 0 0 0 0 0 1 0 1 0 2 1 0 0 1 1 2 2 1 1 0 1 0 0 0 0 0 0 0 2 0 0 1 1 1 0 0 0 0 0 1 0 1 0 0 2 0 0 2 2 0 2 1 1 1 0 2 2 0 1 1 0 0 0 0 0 0 0 0 0 0 1 0 0 0 2 1 0 1 1 2 2 0 1 1 1 0 1 1 1 1 1 1 1 2 2 0 0 1 0 2 0 0 1 0 0 1 0 0 0 0 2 0 0 0 2 2 0 0 0 0 1 1 0 0 2 1 1 0 0 1 2 0 0 0 0 0 0 0 0 1 0 0 1 1 1 0 1 1 1 0 0 1 1 1 0 2 0 0 2 1 1 0 1 0 0 1 0 0 0 2 2 0 2 2 1 0 2 0 1 0 1 2 1 0 0 1 1 0 0 1 1 0 0 0 2 1 0 0 1 0 0 1 1 2 0 0 0 0 0 0 0 2 0 2 1 1 1 0 1 0 2 0 0 0 1 1 1 0 1 1 1 0 0 1 0 1 0 0 0 1 0 0 0 0 0 0 2 0 0 2 0 2 1 0 2 2 0 2 2 0 2 0 0 0 0 1 1 0 1 0 1 0 0 0 0 0 0 0 0 0 0 1 1 0 0 2 2 1 2 0 2 1 0 0 1 1 2 0 1 0 0 2 0 0 0 0 0 0 0 1 1 2 1 2 0 1 1 0 1 0 0 0 1 1 2 0 1 1 0 0 2 1 2 1 0 0 1 0 2 0 0 0 0 0 0 0 1 0 0 0 0 0 0 0 2 0 0 0 0 0 2 1 0 1 1 1 0 1 2 1 1 0 1 0 1 2 1 0 2 1 1 0 0 0 2 2 0 0 0 0 1 1 1 2 1 0 0 0 0 1 1 0 1 0 2 0 1 2 2 2 2 0 1 0 0 1 1 1 0 0 1 1 0 2 1 0 0 1 1 0 2 2 0 0 0 0 2 1 0 1 0 1 1 2 0 2 0 0 0 0 0 0 0 0 2 2 1 1 0 0 0 0 0 0 2 2 2 2 0 1 0 1 0 0 1 1 0 0 0 1 0 0 0 0 0 0 0 0 1 0 0 2 0 0 1 0 1 1 0 0 0 0 0 1 1 0 0 0 0 0 0 0 2 2 1 0 0 2 2 1 0 0 2 0 0 1 0 0 0 0 1 2 0 1 1 0 0 0 2 0 1 0 2 1 1 0 0 0 0 0 1 0 1 2 1 1 1 1 0 0 0 0 0 2 2 1 1 0 0 0 1 2 2 1 1 1 1 1 0 0 2 1 1 2 2 0 1 0 0 0 0 1 1 0 1 0 0 0 0 0 0 0 1 0 1 1 0 0 0 1 0 1 1 1 1 0 0 2 2 0 0 0 0 1 1 0 1 0 1 0 1 1 0 1 0 0 0 0 0 0 1 0 0 0 0 0 0 1 1 0 0 0 0 2 2 0 0 0 0 1 1 0 0 2 0 2 0 2 2 0 0 0 2 0 1 1 2 0 1 0 2 0 2 0 0 0 2 0 2 1 0 0 0 2 1 0 0 0 0 1 0 1 2 1 1 2 0 1 2 0 2 2 0 0 0 1 2 1 0 1 0 0 1 1 0 0 0 0 0 0 0 0 0 0 1 0 0 2 0 1 1 0 0 0 0 0 0 2 2 0 0 0 0 2 2 1 0 0 0 1 0 1 0 0 1 1 2 1 0 2 0 0 0 0 1 0 0 0 0 0 2 2 0 1 2 0 1 0 2 0 0 2 0 0 0 0 0 0 0 0 1 2 0 1 0 2 0 0 0 0 0 1 1 1 1 0 1 2 2 0 1 0 0 0 1 2 0 0 0 2 2 0 1 0 0 0 0 2 0 0 1 1 0 2 2 1 0 1 0 1 1 1 1 0 0 1 0 1 0 0 1 1 0 0 0 0 0 0 0 0 1 0 0 1 0 1 2 1 1 1 2 0 0 0 0 0 0 0 0
119 1 0 2 0 0 1 2 2 0 0 0 0 0 0 0 0 1 1 0 0 1 0 0 0 0 2 0 1 1 1 1 0 1 0 0 2 1 0 1 0 1 0 0 1 2 1 0 0 1 1 0 0 0 1 0 0 0 2 1 2 0 2 1 1 0 1 0 0 1 1 1 2 2 2 2 2 0 1 0 0 1 0 0 2 0 0 0 2 2 0 0 0 1 1 0 1 0 0 1 0 0 1 0 0 0 2 1 1 1 1 2 0 2 0 2 0 0 0 0 2 0 1 1 0 0 0 2 2 2 1 1 0 0 1 0 0 0 0 0 0 2 0 0 1 0 1 0 0 0 1 0 0 1 0 1 1 2 0 0 0 0 0 2 2 2 1 0 1 2 0 2 0 2 2 2 0 0 0 0 0 0 0 1 1 0 0 1 0 1 1 1 0 0 2 2 0 0 1 1 1 1 0 1 1 0 2 1 0 1 0 0 1 0 0 0 0 0 1 0 1 1 0 2 0 1 1 2 0 1 0 0 0 0 0 0 0 2 2 1 0 0 2 1 0 0 0 0 1 1 0 0 1 0 0 0 2 2 1 1 0 0 0 0 1 0 1 0 2 1 0 2 0 1 0 0 0 2 2 1 1 1 1 1 0 1 0 1 0 1 0 1 0 2 2 0 0 2 0 1 0 1 2 0 0 1 0 2 1 0 0 2 0 0 1 0 2 1 2 0 2 2 0 0 0 0 0 0 0 1 0 1 1 1 0 0 1 2 0 0 0 0 2 2 1 0 1 0 0 0 0 2 1 0 0 0 1 1 0 1 0 1 2 0 1 0 0 2 2 1 1 1 2 1 0 0 0 1 0 0 1 2 0 0 2 1 0 0 0 0 0 0 0 0 1 1 0 1 0 0 0 0 1 1 0 1 0 0 0 0 1 1 1 1 1 0 0 1 0 0 0 1 1 1 0 1 1 0 0 0 1 0 0 0 0 0 0 1 0 0 2 0 1 1 0 1 0 0 1 1 0 1 2 2 2 2 2 1 1 1 1 0 0 0 0 0 1 2 0 0 1 1 0 2 1 1 0 0 0 1 0 2 0 0 0 1 0 1 2 1 1 2 0 2 1 0 1 1 1 0 2 0 2 0 2 0 2 1 0 0 0 0 1 1 0 1 1 1 0 1 1 1 2 2 0 0 0 0 0 2 0 0 0 0 0 1 1 1 2 1 0 1 0 0 0 1 1 1 1 2 0 0 0 0 2 1 0 0 1 1 1 0 1 1 0 0 0 1 0 0 0 0 1 0 0 0 1 1 1 0 1 0 0 0 2 2 2 1 0 0 0 0 0 0 0 0 0 1 1 0 1 1 1 1 1 1 1 1 0 1 0 0 0 1 0 1 0 1 1 0 0 0 0 1 1 0 1 1 0 0 1 2 0 0 0 0 1 2 1 0 1 1 0 0 1 0 2 0 2 2 0 2 1 0 1 2 2 0 2 0 0 0 1 1 1 1 1 1 0 1 0 1 0 0 0 1 1 1 2 0 1 0 0 2 2 0 2 0 2 0 2 0 0 1 0 1 1 2 0 1 0 1 0 0 2 2 1 2 1 0 0 0 0 0 0 0 0 1 1 0 0 0 0 1 0 0 1 0 0 0 0 0 1 0 1 1 1 0 0 0 0 0 0 1 1 0 1 0 0 0 0 0 0 1 0 1 0 0 0 0 0 0 2 0 0 0 2 0 2 2 1 0 2 1 2 1 1 0 2 0 2 2 1 1 1 1 1 2 0 2 2 2 2 2 1 0 1 1 0 2 0 2 0 1 0 0 1 0 2 2 0 0 1 1 1 2 0 1 2 0 1 0 1 2 2 0 0 0 0 1 1 1 1 0 0 1 1 0 1 0 1 1 1 0 0 0 1 0 0 0 2 0 0 0 0 0 0 0 0 0 1 1 0 0 0 1 1 0 1 0 0 0 1 1 2 1 0 1 1 1 1 0 0 0 0 2 0 2 2 0 0 0 0 1 2 0 2 1 0 0 0 2 2 2 2 1 1 0 0 1 0 0 0 0 1 1 2 1 1 1 0 1 0 2 0 1 1 2 2 0 2 1 0 1 0 0 0 0 0 0 1 2 2 1 1 0 0 1 0 0 2 0 0 0 2 0 2 2 0 1 0 0 0 0 0 0 2 0 1 0 0 0 0 0 0 1 1 0 0 0 0 0 0 1 0 1 2 0 0 2 0 0 0 1 0 0 0 0 0 0 0 0
120 1 1 1 1 1 2 1 1 1 0 0 1 1 0 0 0 1 1 1 1 0 0 0 0 0 1 0 2 2 1 1 1 0 0 0 2 2 0 1 1 0 0 1 2 1 2 0 1 0 0 0 0 0 1 1 0 0 0 0 0 2 2 1 1 1 1 0 0 0 0 0 2 2 2 2 2 1 2 0 1 1 0 0 1 0 0 1 1 1 0 0 1 2 1 0 1 0 0 1 0 1 1 0 1 0 2 0 0 2 2 2 1 2 2 2 1 0 0 0 2 0 2 1 0 0 1 1 1 1 0 0 0 0 0 0 0 0 0 0 1 1 0 0 0 1 0 0 0 0 0 1 0 1 0 0 0 1 0 1 2 2 0 2 2 2 1 2 0 0 2 0 1 2 1 2 0 1 1 0 0 1 0 1 1 1 0 1 0 0 2 0 0 0 1 1 0 0 1 0 0 0 0 0 0 1 1 0 1 0 1 0 1 0 0 0 0 1 2 1 1 1 0 1 1 0 0 1 0 1 0 0 0 0 0 0 0 2 2 0 0 1 0 1 0 0 1 0 0 0 0 0 1 0 0 0 1 1 0 0 0 0 0 0 0 0 0 0 2 1 0 2 1 1 0 0 0 0 2 0 0 0 2 2 0 1 1 1 0 1 0 1 2 2 2 0 0 2 0 2 0 0 2 0 0 0 1 2 0 0 0 1 0 1 1 1 2 0 0 0 1 1 2 0 2 0 1 1 0 0 0 0 0 2 0 0 0 2 0 2 0 1 1 0 1 0 0 2 2 1 1 0 2 0 0 0 1 0 0 2 0 0 2 0 1 1 0 2 2 0 2 2 0 2 0 0 0 1 0 0 0 1 0 0 0 2 0 0 0 1 0 1 1 1 2 0 1 1 0 0 1 1 0 1 1 0 0 1 0 2 0 1 0 0 2 0 0 1 0 1 1 1 0 2 2 0 0 0 1 0 1 0 0 0 0 1 0 1 1 1 1 0 1 1 1 2 0 1 1 1 0 0 1 2 2 1 2 2 1 1 0 0 1 0 0 1 0 2 0 0 0 0 2 0 1 0 1 0 0 1 1 1 0 0 0 1 0 1 2 1 0 2 0 1 0 0 0 0 0 0 0 2 1 1 1 1 1 0 0 0 0 0 1 1 0 1 0 2 0 1 1 2 2 2 0 1 0 1 0 2 0 1 0 0 0 1 0 1 2 1 0 1 1 0 0 0 0 2 2 1 0 1 0 0 2 0 2 1 2 0 0 0 0 0 0 0 0 2 2 0 1 1 0 0 0 0 1 2 2 2 2 0 0 0 0 0 0 0 0 0 0 0 0 0 1 0 1 0 0 0 0 1 1 0 1 1 1 1 0 0 1 0 0 1 0 1 0 0 0 0 0 0 0 0 0 0 1 1 0 0 1 1 1 0 0 0 0 0 0 0 0 1 1 1 2 0 2 0 1 0 0 1 0 0 0 0 2 0 1 0 0 0 0 1 0 1 1 2 0 0 0 1 0 0 0 1 1 0 1 1 0 0 0 0 1 1 0 2 2 0 2 0 0 1 1 0 1 1 0 1 0 1 0 1 1 2 2 1 0 0 0 0 0 0 0 1 0 1 0 0 0 1 0 0 0 0 1 0 1 1 1 1 1 0 1 1 0 0 0 1 0 1 0 0 0 2 2 0 0 0 0 0 0 1 0 1 1 0 2 2 0 0 1 0 0 0 2 2 0 0 0 0 0 0 1 1 1 2 0 2 1 1 1 1 1 1 1 2 0 2 0 2 1 1 1 0 0 1 0 1 0 1 0 0 2 0 1 0 0 2 1 1 2 0 2 2 0 1 2 0 1 1 0 2 2 0 0 0 0 2 0 0 0 0 0 1 1 0 0 0 0 1 1 0 1 1 0 0 0 1 1 0 1 0 0 0 0 0 0 0 2 2 0 0 0 0 0 0 1 0 0 0 1 1 1 1 0 1 2 2 2 0 2 0 0 0 1 0 0 0 0 0 1 2 2 0 2 2 0 0 0 1 2 2 2 1 1 1 0 2 0 0 0 1 1 1 1 0 0 0 0 0 1 0 1 0 1 2 2 0 2 1 0 1 0 0 0 1 1 1 0 0 1 2 1 0 1 0 0 0 1 0 1 0 0 0 0 2 0 1 0 1 0 0 1 1 1 0 1 0 0 0 0 1 1 1 1 1 1 0 0 0 1 1 0 1 1 0 0 1 0 0 0 1 0 1 0 0 1 1 1 0
121 0 2 0 0 0 0 0 0 2 0 0 0 0 0 0 0 1 0 2 2 0 0 0 0 0 0 0 2 2 2 0 1 2 1 1 2 1 0 0 0 0 0 0 2 0 0 0 1 0 0 0 0 0 1 2 0 1 1 0 0 1 1 0 0 2 0 0 0 0 0 1 2 2 1 2 2 0 1 0 0 2 1 1 0 0 0 0 1 1 0 0 0 1 1 0 1 0 0 2 0 0 0 2 0 0 2 0 0 2 1 1 0 2 0 1 0 0 2 0 0 0 2 1 0 1 1 2 2 2 2 2 0 0 0 0 0 0 2 1 1 1 0 0 0 0 0 0 0 0 0 0 0 0 0 0 0 1 0 0 0 0 1 2 0 2 1 0 0 0 2 0 0 1 0 2 1 2 1 1 1 2 1 2 2 1 1 2 1 0 1 1 0 1 2 1 1 0 0 0 0 0 0 2 2 0 2 1 1 0 2 0 1 0 0 0 0 0 2 1 0 0 0 2 1 0 0 1 0 1 1 1 0 0 0 0 0 2 1 1 0 1 2 2 0 0 0 0 0 0 0 0 1 0 0 0 1 2 0 0 0 0 0 0 0 0 0 0 2 1 0 2 1 1 0 0 0 1 2 2 2 0 2 2 1 1 2 1 1 2 0 1 1 2 1 0 0 1 1 2 1 0 2 0 0 0 1 2 1 0 0 1 0 0 2 0 2 1 0 0 0 1 1 1 1 0 1 1 1 1 0 1 0 2 0 0 0 0 2 0 1 1 2 2 1 0 2 1 1 1 1 0 2 0 2 1 1 0 0 2 0 0 0 0 0 1 0 2 2 1 1 1 1 2 0 1 0 0 1 0 0 2 0 1 1 1 0 0 0 1 0 0 0 1 2 0 0 1 1 1 1 1 0 2 1 0 1 1 0 2 0 1 0 0 2 0 0 1 0 0 0 2 0 0 1 1 1 0 0 0 0 0 0 0 0 1 1 1 0 0 0 0 2 0 1 2 1 0 1 2 0 1 1 1 1 1 1 0 0 0 1 0 1 0 1 1 0 2 0 0 0 0 0 2 0 0 0 0 0 1 1 1 2 1 1 1 1 0 1 0 1 1 0 1 1 0 1 0 1 0 0 1 1 1 1 2 2 1 0 0 0 0 1 1 0 1 0 2 0 1 1 2 2 2 0 2 0 2 0 2 0 2 1 0 0 1 1 0 0 0 2 0 0 1 1 1 1 2 2 0 0 0 0 0 2 1 1 0 1 1 1 0 1 0 0 1 1 2 2 0 1 1 0 0 0 0 1 2 2 2 2 0 0 0 2 1 2 1 1 0 0 0 0 2 0 1 0 0 0 0 0 1 0 0 1 0 0 1 0 1 0 0 0 0 0 1 0 2 0 0 0 0 0 0 1 1 1 2 0 0 0 1 2 0 0 1 0 0 0 1 0 1 0 2 1 0 2 0 0 0 0 1 0 0 0 2 2 0 1 0 0 0 1 1 1 1 1 0 1 0 0 1 0 0 0 0 2 1 1 1 0 2 0 1 2 1 1 0 2 0 2 0 0 1 1 0 1 2 0 2 1 1 0 1 0 1 2 2 0 0 1 0 0 0 0 0 0 1 0 0 0 0 1 0 1 1 1 0 1 1 1 1 0 1 2 1 1 0 0 2 0 2 1 1 2 0 2 0 0 0 0 0 0 1 0 0 0 0 0 0 0 2 1 0 0 1 1 0 1 1 0 0 1 0 1 1 0 0 1 1 1 1 0 0 0 1 0 1 0 2 1 2 0 1 0 1 0 2 0 2 0 2 0 0 1 1 1 0 0 2 0 0 1 0 2 1 1 0 2 0 1 2 1 1 1 0 0 0 0 2 0 0 0 0 0 0 0 0 0 1 0 1 0 0 0 0 0 0 1 1 1 0 1 0 1 0 1 0 0 0 0 0 0 0 0 1 0 1 1 0 0 0 2 0 2 1 0 0 1 1 1 0 2 0 0 0 0 1 1 0 0 0 1 2 2 0 2 2 0 0 0 2 2 2 2 0 1 0 0 1 0 0 1 0 2 0 0 2 2 2 0 2 0 1 0 2 0 2 1 1 1 2 1 2 0 1 1 0 0 0 0 0 0 2 0 0 1 1 0 1 1 0 1 0 1 0 1 0 0 0 0 1 0 0 2 1 1 1 1 0 2 0 0 0 0 1 2 2 2 0 0 0 0 0 0 1 1 0 0 2 0 0 0 2 1 0 0 0 0 0 0 1
122 1 0 2 0 0 2 1 1 1 1 0 1 2 0 0 1 1 1 0 0 2 1 0 0 1 1 0 1 2 1 0 0 0 0 0 0 2 0 0 0 0 0 1 2 0 0 0 1 1 1 0 0 0 0 1 0 1 2 0 0 1 1 1 1 1 1 1 0 0 0 2 2 2 0 2 2 1 1 0 1 2 0 0 2 0 0 0 2 2 0 0 1 1 1 0 1 1 1 1 1 1 0 0 2 1 2 0 2 1 0 2 1 2 0 2 0 0 1 0 1 0 2 1 0 1 1 0 1 1 0 0 0 0 0 0 0 0 0 0 0 2 0 0 0 0 0 0 0 1 0 0 1 0 0 0 0 0 1 1 2 1 0 2 1 2 1 1 1 2 0 1 1 1 0 0 0 2 0 2 2 2 0 2 2 1 1 0 0 0 1 0 1 1 0 0 1 0 0 0 0 0 1 0 0 1 2 0 2 0 0 0 1 1 0 0 0 0 1 1 0 0 1 2 0 1 1 2 0 2 0 0 0 0 0 0 0 2 2 1 0 1 2 2 0 0 1 0 0 1 0 0 1 0 0 0 1 2 0 1 1 1 0 0 0 0 0 0 1 1 0 1 0 2 0 0 0 0 0 0 0 0 2 2 0 2 2 2 0 2 0 0 0 2 2 1 0 0 0 0 0 0 2 0 0 0 0 2 1 0 0 2 0 0 1 0 1 1 0 0 0 0 1 0 2 0 1 2 1 1 0 1 0 1 0 0 0 1 1 1 1 1 2 2 1 0 1 1 0 2 0 0 1 0 0 0 0 0 0 0 0 0 1 0 1 0 1 2 2 1 1 1 1 2 1 1 0 1 0 0 0 2 0 1 0 0 0 0 0 1 0 0 0 0 2 0 0 1 1 1 1 1 0 2 0 0 0 0 0 2 0 1 1 1 1 0 0 0 0 0 0 0 1 0 0 0 0 0 0 0 0 1 0 0 0 0 0 1 0 0 1 0 2 0 2 2 0 0 0 0 1 0 0 1 0 0 1 2 2 2 0 0 0 0 1 1 0 2 0 0 1 1 2 1 1 1 0 0 0 1 1 1 0 0 1 0 1 0 1 0 0 1 2 1 1 0 0 0 0 1 0 2 1 1 1 1 2 0 0 0 0 0 2 0 0 2 1 1 0 1 1 1 1 1 1 1 1 1 0 2 1 1 0 0 0 0 0 1 0 1 0 1 0 2 2 0 0 2 2 0 0 0 1 1 2 0 1 1 1 1 1 0 0 0 1 0 0 0 0 0 0 1 0 0 0 0 2 1 1 0 1 0 0 0 2 1 1 2 2 1 1 0 0 1 1 1 1 1 1 0 0 1 2 0 1 2 2 0 0 0 2 2 0 0 0 0 0 1 1 0 0 0 0 0 0 2 2 0 0 0 0 0 0 0 0 0 1 1 0 0 0 1 1 1 2 0 1 0 0 0 0 2 0 1 0 2 1 1 2 0 0 0 0 1 0 0 0 1 0 2 1 0 1 0 0 0 1 0 1 1 2 1 1 1 1 2 0 1 2 0 2 0 0 0 1 0 1 2 0 1 0 0 0 1 1 2 2 0 0 1 1 1 0 0 0 0 1 0 0 0 0 0 1 0 0 2 2 0 0 0 0 0 1 0 2 0 0 0 0 0 0 1 0 1 2 0 2 0 0 0 0 0 0 0 0 1 1 0 0 0 0 1 2 1 0 0 2 0 2 2 1 0 0 1 0 0 1 0 2 0 2 2 0 0 1 1 1 1 0 2 0 2 1 2 0 1 0 1 0 1 1 1 0 0 1 0 1 0 0 2 0 0 1 1 0 1 0 0 2 0 1 1 0 2 2 0 0 0 0 2 0 0 1 0 0 1 1 1 1 1 0 0 0 0 0 0 0 0 0 0 2 0 0 0 0 0 0 0 0 0 0 1 1 0 0 1 1 1 0 0 1 0 2 1 1 0 0 1 0 1 0 1 1 0 0 1 0 1 1 0 0 0 0 1 1 0 1 2 0 0 0 1 2 2 2 0 1 1 0 1 0 0 0 0 2 0 1 1 1 0 1 0 1 2 1 0 1 1 1 1 1 1 0 1 0 0 0 2 2 0 0 1 2 2 1 0 1 0 0 0 2 0 2 0 0 0 0 2 0 2 0 0 0 0 1 0 1 1 2 0 1 0 0 0 0 2 2 1 1 0 0 0 0 0 0 0 0 0 0 1 0 0 0 1 0 0 0 0 0 0 0 0
123 0 1 1 0 1 1 2 2 1 0 1 0 1 0 0 0 2 2 2 1 1 0 1 1 1 1 0 2 2 2 0 1 2 0 0 1 1 0 1 0 1 0 0 2 0 2 0 0 1 1 0 1 1 0 1 0 2 2 0 1 0 1 0 1 1 1 0 0 0 0 0 1 1 1 1 1 2 2 0 2 2 0 0 2 0 0 1 2 2 0 1 0 2 0 0 0 0 0 1 0 0 1 1 0 0 2 1 1 1 1 2 0 2 0 2 1 0 0 0 1 1 2 2 0 1 0 2 2 2 2 2 0 0 0 0 0 0 1 0 2 1 0 0 0 0 0 0 0 0 0 0 1 1 1 1 0 1 1 1 2 1 0 2 2 2 2 0 2 2 0 2 1 2 0 0 0 1 0 1 1 2 0 0 0 0 0 0 0 0 1 0 2 2 0 2 2 0 0 0 0 0 1 1 1 2 1 0 1 0 1 0 1 0 0 1 1 0 1 1 0 0 0 2 0 1 1 1 0 1 1 1 1 1 1 1 0 2 2 2 0 0 2 2 0 0 0 0 1 1 0 0 1 0 0 0 1 2 1 1 0 0 0 0 0 0 1 0 0 0 0 2 0 1 0 0 0 1 1 1 0 0 1 2 1 1 2 1 0 1 0 1 1 2 2 0 1 0 0 0 0 0 2 0 0 1 1 2 0 0 1 1 0 0 1 0 1 0 0 0 0 0 1 1 0 0 1 1 0 1 0 1 0 2 0 1 1 0 2 0 0 0 2 1 1 0 1 0 1 0 0 1 1 1 0 1 1 0 0 2 0 0 0 1 0 0 1 2 2 0 2 2 0 2 0 0 0 1 1 1 1 0 0 0 0 0 0 0 0 0 1 2 1 0 1 2 2 0 0 0 0 0 0 2 1 0 0 0 1 0 1 0 1 1 1 0 0 0 1 0 0 0 0 0 0 0 0 0 0 0 1 0 0 1 1 0 0 1 0 1 1 0 2 0 1 2 0 1 1 1 0 1 1 1 1 1 1 1 0 1 1 1 0 0 0 0 1 2 0 0 1 1 1 2 2 1 1 0 0 0 1 2 1 0 0 0 0 1 2 1 0 2 0 1 1 0 0 0 0 0 0 2 1 1 1 1 1 2 0 0 0 0 1 1 0 0 0 2 0 0 0 2 1 1 0 1 1 1 0 2 0 1 0 0 0 1 2 0 1 2 1 1 0 1 1 0 0 1 1 2 0 0 0 0 1 1 0 0 2 0 2 0 1 1 0 1 1 1 0 0 0 2 0 0 0 0 1 1 1 0 1 0 0 0 2 1 1 2 2 2 1 0 0 1 0 0 0 0 0 0 0 1 1 0 1 0 1 0 0 2 0 0 0 1 1 1 0 2 0 1 0 1 0 0 0 1 2 2 0 0 0 0 1 0 0 1 0 0 0 1 1 0 0 1 2 0 2 0 1 1 1 1 0 1 0 2 1 0 2 0 0 0 0 0 2 2 1 0 0 1 1 2 0 0 0 0 2 1 1 1 0 0 0 0 2 2 1 2 1 0 1 1 0 2 1 1 2 1 0 1 1 0 0 0 2 2 1 2 1 0 0 0 0 0 0 2 0 1 1 0 0 0 0 0 0 1 1 0 1 1 1 1 0 1 1 1 2 1 1 1 0 1 0 0 0 1 1 0 2 2 2 2 0 0 0 2 0 0 1 0 0 0 2 1 1 0 2 0 2 2 1 0 1 0 0 1 1 1 1 1 2 2 0 0 2 0 1 2 1 2 1 1 2 2 2 0 0 0 0 0 1 0 0 0 2 0 1 0 0 2 0 1 1 1 1 2 0 1 1 0 1 1 1 1 1 0 0 0 0 2 2 1 0 0 0 1 1 0 0 0 0 0 0 0 1 0 0 1 0 0 2 0 0 0 0 0 1 0 1 1 0 1 1 0 1 0 1 1 1 0 0 0 1 0 1 0 0 2 0 2 0 1 2 0 0 0 0 1 0 0 1 0 0 1 1 0 1 1 0 0 0 2 2 2 2 1 1 1 0 1 1 0 0 1 1 1 2 1 2 0 1 0 0 0 0 1 0 0 1 0 0 0 1 1 0 2 2 0 1 0 1 1 1 0 0 1 0 0 0 0 1 0 0 0 1 0 1 2 0 1 0 0 0 0 1 1 1 0 0 0 1 0 1 0 1 1 0 0 0 1 0 0 0 1 0 1 0 0 0 1 0 0 0 2 0 2 0 0 1 0 1 0
124 1 1 1 0 0 1 1 1 1 0 0 0 0 0 0 0 1 0 1 1 1 0 0 0 0 0 0 2 2 2 0 1 2 0 0 2 1 0 0 0 0 0 1 2 0 0 0 2 0 0 0 2 0 0 0 0 1 0 0 0 1 0 0 1 0 1 0 0 0 0 1 2 2 2 2 2 2 2 0 2 2 0 0 2 0 0 1 2 2 0 1 0 1 1 0 1 1 0 2 0 0 0 2 0 0 2 0 1 1 1 2 0 2 0 2 0 0 1 0 1 0 2 0 0 0 2 0 1 0 0 0 0 1 1 1 0 0 0 0 0 2 0 0 0 1 0 0 0 0 0 0 1 0 0 0 0 0 0 0 0 0 0 2 0 1 2 1 0 0 1 0 1 0 0 1 0 1 0 1 1 1 1 2 2 1 1 0 0 0 2 0 0 1 2 1 2 0 0 1 1 1 0 2 2 0 2 0 2 0 0 1 1 0 0 1 1 0 1 0 2 2 0 1 1 2 1 0 0 0 0 0 0 0 0 0 0 2 2 1 0 1 1 2 0 0 0 0 1 1 1 1 1 1 1 0 0 0 0 0 0 0 1 0 0 0 1 0 1 0 0 2 1 2 0 0 1 1 2 1 1 0 2 2 0 2 2 1 0 1 0 0 0 1 2 0 0 1 1 2 0 0 1 1 1 0 0 2 0 0 1 2 0 1 1 0 2 0 0 0 1 1 2 1 1 0 1 1 1 1 0 1 0 1 0 0 0 0 2 0 0 1 2 2 0 0 2 0 1 2 0 0 1 0 0 0 0 0 0 1 0 0 2 0 1 0 1 2 2 0 2 2 0 2 0 0 0 1 1 0 0 1 2 1 2 2 0 0 0 0 1 1 1 0 2 0 1 1 0 0 0 0 1 1 0 0 1 0 0 2 0 1 1 1 0 1 0 1 0 1 1 1 0 1 0 0 0 0 2 0 2 1 0 2 2 1 0 0 0 0 2 0 0 2 1 1 0 1 1 2 0 0 1 1 1 1 1 1 0 1 1 1 2 2 2 2 0 2 0 0 1 1 1 2 1 0 1 0 0 1 0 2 1 0 0 0 0 1 1 1 0 1 1 0 0 0 1 0 1 1 0 2 1 1 1 1 1 1 0 0 0 1 0 1 1 0 0 2 0 1 1 1 1 1 0 1 1 1 0 2 0 1 0 1 1 0 1 1 0 0 2 0 0 0 1 0 0 2 2 0 0 0 0 0 2 0 0 0 0 0 0 2 0 0 1 0 0 1 1 0 0 1 0 0 0 0 2 2 2 2 2 0 0 0 1 0 1 0 0 0 0 0 1 0 0 1 1 0 0 0 0 2 1 0 1 1 1 0 0 0 2 0 0 0 0 0 1 1 1 0 0 0 0 0 0 1 2 2 0 0 0 1 1 0 0 0 2 0 1 0 0 0 1 1 2 0 1 0 2 2 0 1 0 1 0 1 1 1 1 0 0 0 0 1 1 1 2 1 1 0 0 0 0 1 1 0 2 1 2 0 0 0 0 1 2 2 0 2 1 1 1 0 0 0 0 0 1 1 0 0 0 1 0 0 2 2 1 2 0 0 0 0 0 0 0 0 0 0 0 0 0 1 0 0 0 0 0 0 0 0 0 0 0 1 1 1 2 0 0 1 0 1 0 0 0 1 1 0 0 0 0 0 0 0 1 2 0 1 1 1 0 0 1 0 0 1 2 0 2 2 1 0 0 0 0 0 0 0 1 1 2 1 0 0 1 1 1 2 0 2 1 2 0 0 0 0 0 0 0 1 0 0 0 0 0 1 1 1 0 1 0 1 1 0 1 2 1 1 1 0 1 1 1 2 2 0 0 0 0 2 1 1 0 0 0 0 0 0 1 0 1 1 1 0 1 1 0 0 0 0 1 0 1 0 1 0 1 0 0 0 2 2 0 0 0 1 0 0 2 0 0 0 0 0 0 0 0 0 2 2 2 0 2 2 0 2 0 2 0 0 0 0 1 2 2 0 2 2 0 1 1 1 1 1 2 1 1 1 0 2 0 0 0 0 0 2 2 1 2 1 0 1 0 1 1 0 1 1 2 0 0 0 0 0 2 1 1 0 1 0 0 0 1 0 0 1 0 0 0 1 0 1 0 0 1 0 2 1 0 1 1 0 0 0 2 0 0 0 1 0 1 0 1 0 0 0 0 0 0 0 0 0 1 1 0 0 0 0 0 2 0 0 0 0 0 0 0 0 0 0 0 2
125 1 1 1 0 0 0 1 1 1 0 0 0 1 0 0 0 1 0 1 1 1 0 0 0 0 1 0 2 2 2 0 0 1 0 0 1 1 1 0 0 0 0 0 1 0 0 0 2 0 0 0 0 0 0 2 0 0 1 0 1 1 1 0 1 0 1 0 0 0 0 1 1 1 1 1 0 1 2 0 1 1 0 0 0 0 0 0 2 2 0 1 0 2 2 0 1 0 0 1 0 0 0 1 1 1 2 0 1 1 1 2 0 2 0 2 0 0 1 0 1 0 2 2 0 2 0 0 0 0 1 1 0 0 0 0 0 0 0 0 0 2 0 0 1 1 0 0 0 0 0 0 1 0 0 0 0 1 0 1 1 0 0 2 0 2 0 2 0 1 1 0 0 2 0 0 0 1 0 1 1 1 1 2 2 0 2 0 0 0 1 0 1 1 0 0 0 0 0 0 0 0 0 0 0 2 0 0 1 0 0 0 0 0 0 2 1 2 0 0 2 2 0 2 1 0 0 1 0 1 0 0 0 0 1 1 0 2 2 2 0 0 2 2 0 0 0 0 0 0 0 1 1 1 1 0 2 2 0 1 1 1 0 0 0 0 1 0 2 1 0 2 1 2 0 1 0 0 2 0 0 1 2 2 0 1 1 2 0 2 0 2 1 1 2 0 0 1 0 1 0 0 2 1 1 1 0 1 0 1 0 2 0 0 1 1 2 0 1 0 1 1 1 1 0 0 1 1 0 0 0 1 0 0 0 0 0 2 0 0 0 0 2 2 0 0 1 1 0 1 0 0 2 0 0 0 1 0 0 2 0 0 1 0 1 0 0 2 2 0 2 2 0 2 1 1 0 0 1 0 1 1 0 0 0 0 0 0 0 0 0 1 0 0 1 1 0 1 1 1 1 1 1 2 1 1 0 1 0 1 1 1 1 1 1 0 0 1 1 0 0 1 0 2 1 2 1 2 2 0 0 1 0 1 1 0 0 1 0 0 1 0 1 1 1 2 0 1 1 1 0 0 0 1 0 0 0 2 2 1 0 0 0 0 1 1 0 1 0 1 1 2 0 2 0 0 0 0 0 1 1 1 1 0 1 0 1 0 1 0 0 0 1 2 0 0 0 0 0 1 0 0 2 0 2 1 1 1 0 0 0 0 0 2 0 0 0 2 0 2 2 2 2 2 1 1 0 1 0 2 0 1 0 0 0 1 2 0 0 1 1 0 0 1 1 0 0 2 2 1 0 1 0 1 2 0 0 0 1 0 1 0 1 1 0 0 0 2 1 0 0 0 0 0 0 0 0 2 2 2 2 0 0 0 0 0 0 2 2 1 0 0 1 0 1 0 2 0 0 0 0 2 0 1 2 0 0 0 0 0 1 0 0 0 0 0 0 1 0 0 0 0 0 1 1 0 1 2 0 0 0 0 1 0 0 2 0 1 2 0 1 1 0 0 1 0 1 0 2 2 0 1 0 1 0 2 1 1 1 0 0 0 0 0 2 2 1 1 1 1 0 1 1 1 1 0 1 0 0 2 1 1 1 1 1 2 0 1 1 1 1 0 0 1 0 0 0 2 0 2 1 1 0 0 2 2 1 1 0 0 1 0 0 1 0 0 0 0 0 0 0 0 1 0 1 0 0 1 1 1 1 1 0 0 1 1 0 0 0 1 0 1 0 0 0 0 0 0 0 0 0 0 0 1 0 2 2 0 0 0 0 2 2 0 0 0 2 0 2 2 2 0 0 0 0 0 1 1 2 0 2 2 0 0 1 2 0 2 0 2 2 2 0 1 0 1 0 1 0 1 1 1 0 0 2 0 2 1 0 1 0 0 1 0 2 1 0 1 2 0 2 2 1 2 2 1 0 0 0 2 1 1 0 0 0 1 0 0 0 0 0 0 0 0 0 0 0 0 0 0 2 0 1 1 0 0 0 1 0 0 1 2 1 0 0 1 0 0 2 0 0 0 1 0 2 1 0 0 2 2 2 0 2 1 1 1 0 1 1 0 0 0 2 2 2 0 2 1 0 0 0 1 2 2 2 0 2 1 0 0 0 0 0 1 1 1 1 0 2 1 0 1 0 1 1 0 1 2 0 0 2 0 0 2 0 0 0 1 1 1 0 0 2 1 0 0 0 0 0 0 1 0 1 1 0 0 2 1 0 1 0 1 0 1 1 1 1 0 0 1 0 0 0 0 0 0 0 1 2 0 0 0 2 2 0 0 1 0 0 2 0 0 0 1 1 0 0 0 1 0 0 0
126 0 1 1 0 0 1 1 2 0 0 0 1 2 0 0 0 1 0 1 1 0 0 1 1 1 1 0 2 2 1 2 0 1 1 0 1 1 0 0 0 0 0 0 2 1 1 0 1 0 0 0 1 0 0 1 0 0 0 1 0 1 2 2 0 1 0 0 0 0 0 1 2 2 1 2 2 2 2 1 1 2 0 1 2 0 0 0 1 2 0 0 1 1 1 0 0 1 0 2 0 0 0 2 0 0 2 1 2 0 0 2 0 1 0 1 0 0 1 0 1 0 2 1 0 1 1 0 2 2 0 0 0 1 1 0 0 0 1 0 1 1 0 0 0 0 0 0 0 1 0 0 1 0 0 0 0 2 0 1 2 1 0 2 1 1 1 2 1 1 1 2 0 1 2 0 0 0 0 0 0 1 1 1 1 0 1 0 0 0 1 1 0 0 2 2 2 0 0 2 2 2 0 0 0 2 0 1 1 0 1 0 0 0 0 1 1 1 0 1 0 0 1 2 0 0 0 2 1 1 0 0 0 0 0 0 0 2 2 1 0 1 2 1 0 0 0 0 0 0 0 0 1 0 0 0 0 1 0 0 0 0 0 0 0 0 0 0 0 0 1 2 0 0 0 1 0 1 1 1 1 0 2 1 1 1 2 1 0 2 1 0 1 2 2 1 0 2 0 2 0 0 2 0 0 0 1 1 1 0 1 2 0 0 0 0 2 1 1 0 1 1 1 0 1 0 0 2 1 0 0 0 0 2 0 0 0 2 0 1 0 0 2 0 2 0 0 0 1 2 0 0 1 0 0 0 1 0 0 0 1 1 1 0 1 0 0 2 2 0 2 2 1 2 1 0 0 1 1 0 1 0 0 0 1 0 0 2 2 0 1 1 0 0 2 0 0 0 1 1 1 1 0 2 0 1 0 1 1 2 0 1 1 1 1 1 0 1 0 0 0 1 0 2 1 1 1 1 1 0 1 0 0 2 2 1 0 1 0 0 1 0 1 1 1 2 1 0 0 0 1 0 0 2 1 0 1 1 0 2 1 0 1 1 1 1 0 2 0 0 0 0 2 0 2 0 2 0 0 1 1 1 0 0 0 1 0 1 1 0 1 1 2 1 2 0 0 0 1 0 1 0 1 0 2 0 2 1 0 0 0 0 1 0 1 1 0 2 0 1 1 2 2 2 0 1 0 1 0 2 1 1 0 0 0 0 2 1 1 0 1 1 0 1 1 1 0 1 1 1 0 0 1 1 2 0 1 1 0 1 0 0 0 1 0 0 0 1 0 0 0 2 1 0 0 0 1 1 1 1 2 0 0 0 0 0 0 2 2 2 1 0 1 0 0 0 0 1 2 0 0 0 1 0 1 0 1 1 0 2 0 0 0 0 0 1 0 2 2 0 0 0 0 1 1 0 1 1 0 0 0 1 0 0 0 0 1 0 0 0 0 1 0 0 1 0 2 1 1 1 0 1 1 0 0 1 2 0 2 1 1 1 2 0 2 2 1 1 0 1 1 0 0 0 1 0 2 1 1 1 0 0 0 0 2 2 0 1 1 2 0 0 0 1 0 0 0 2 0 2 1 0 0 1 0 1 1 1 0 0 0 0 0 0 0 0 0 0 0 0 0 0 0 0 1 0 1 0 2 1 1 0 0 0 0 0 1 1 1 2 1 0 0 1 1 0 1 1 0 0 0 0 0 0 0 1 1 0 1 0 0 0 2 0 0 0 2 1 1 1 1 0 1 1 0 0 2 2 0 1 2 2 0 0 1 2 0 1 0 2 0 2 1 2 0 1 1 1 0 1 0 1 0 0 0 1 1 0 0 2 0 0 1 1 1 1 1 0 2 0 2 2 2 1 1 0 0 0 0 2 0 0 2 0 0 0 0 1 2 1 0 0 1 0 1 1 0 0 0 0 2 0 2 0 1 0 1 0 0 0 1 2 0 0 0 1 1 0 1 0 1 0 0 0 0 0 0 2 0 1 0 1 0 0 0 2 0 2 0 1 2 0 1 1 1 0 1 1 0 0 0 1 2 1 2 1 1 0 1 1 0 0 1 0 2 1 1 1 2 0 1 0 0 1 0 1 2 0 0 0 2 2 1 2 0 0 0 0 0 1 1 0 0 1 1 0 1 0 0 0 2 0 1 1 0 0 1 2 0 1 0 1 0 0 1 0 1 0 2 1 0 0 0 0 0 0 0 0 0 1 1 0 1 1 0 1 1 0 0 1 0 0 0 1 0 0 0 2 2 0 2 0
127 0 1 2 0 0 0 2 2 0 0 1 0 0 0 0 0 2 1 2 2 0 0 0 0 1 1 0 2 2 2 0 0 1 2 0 1 0 0 2 2 1 0 1 2 1 0 0 2 0 0 0 1 1 1 0 0 0 2 0 2 0 1 1 1 0 1 0 0 1 1 0 2 2 2 2 2 0 2 0 0 1 1 1 1 0 0 1 2 2 0 2 2 2 0 0 0 0 0 1 0 0 1 1 0 0 2 0 0 2 0 1 1 1 1 1 1 0 1 0 1 0 1 0 0 2 0 0 1 1 0 0 0 0 1 0 0 1 0 0 2 1 0 0 1 1 0 0 0 1 1 0 0 0 0 1 0 0 0 1 1 0 0 1 0 0 0 1 1 2 1 0 0 1 0 0 0 1 0 1 1 2 1 2 2 0 1 1 0 0 1 1 0 0 2 2 0 0 1 0 0 1 1 2 2 0 2 0 0 0 1 0 1 0 0 0 0 1 2 0 1 1 1 1 1 1 0 1 0 1 0 0 0 0 0 0 0 2 1 0 0 2 1 2 0 0 0 0 1 1 1 1 1 1 1 0 0 2 1 1 0 0 0 0 0 0 0 1 2 1 1 1 1 2 0 1 0 0 1 0 0 1 2 1 0 1 0 1 0 2 0 0 0 2 2 0 1 2 0 2 0 0 2 1 1 0 1 2 2 0 0 1 0 0 1 1 2 0 0 0 0 1 1 0 2 1 1 2 2 0 0 1 0 0 0 0 0 2 0 1 0 1 2 1 1 0 1 0 1 1 0 0 2 1 0 1 1 0 0 0 2 2 2 0 1 0 0 1 1 1 1 1 0 2 0 0 0 0 0 0 0 1 0 1 0 0 0 0 0 0 0 1 2 0 2 0 2 1 1 1 1 1 1 2 1 0 1 2 0 2 0 0 0 0 1 0 1 0 1 0 0 0 0 2 0 1 1 0 1 1 0 1 0 2 2 0 0 1 0 0 2 0 1 1 2 2 0 1 1 2 0 0 0 0 0 0 0 1 0 1 1 0 1 1 1 1 0 1 0 1 0 1 0 2 2 1 1 0 0 1 0 2 0 0 0 1 0 2 2 1 1 2 0 1 0 0 0 1 1 0 0 0 0 1 1 0 2 0 1 0 1 0 0 0 1 1 0 2 0 1 1 2 2 2 1 0 0 0 1 1 1 0 0 0 0 1 2 1 1 1 1 0 0 0 0 0 0 1 1 2 0 0 0 0 1 1 0 1 2 0 0 0 0 2 0 0 0 1 1 1 0 2 0 0 0 0 1 1 1 0 1 0 1 0 0 0 1 1 1 0 0 0 0 0 1 0 1 0 0 0 0 1 2 1 2 1 1 1 0 1 1 0 0 1 1 1 0 0 0 0 0 0 0 0 0 1 1 2 0 0 1 1 1 0 0 2 0 1 0 0 0 0 0 0 1 0 1 0 1 1 0 1 0 1 0 1 1 0 2 0 0 0 2 2 0 0 2 1 0 0 0 1 1 1 1 0 1 0 0 2 0 0 0 1 2 2 1 1 2 0 2 0 0 1 0 0 0 2 0 2 0 2 0 1 0 1 1 2 0 0 1 0 0 1 1 1 0 2 1 0 1 0 0 0 0 0 0 0 0 0 1 0 1 0 1 1 1 0 0 0 0 0 0 0 1 0 0 1 0 0 0 0 0 0 0 0 1 0 0 0 0 1 2 0 0 0 2 0 1 1 0 0 1 0 0 1 1 2 0 2 1 1 0 0 0 1 0 2 1 2 0 1 2 2 1 0 0 1 0 2 0 1 0 0 2 1 1 0 1 2 0 0 0 2 0 2 0 0 1 0 1 1 2 2 2 0 0 0 0 2 0 0 0 0 0 0 0 0 0 0 1 1 1 0 0 0 0 1 0 0 2 0 1 0 0 0 0 1 0 0 2 2 1 1 0 0 1 0 1 0 0 0 0 0 1 0 0 1 0 2 1 1 2 0 1 1 0 1 0 0 0 0 0 0 2 0 2 2 0 1 0 2 1 1 2 2 0 1 1 1 0 0 0 0 1 1 2 2 2 2 0 2 0 1 0 1 0 2 2 0 0 0 0 1 1 0 1 1 1 0 0 1 2 0 0 0 0 0 0 0 2 0 1 0 1 0 1 2 0 1 0 1 0 0 2 1 1 0 1 0 0 1 0 0 0 0 0 0 1 0 0 0 1 1 0 0 0 0 0 2 0 0 0 1 0 0 0 0 0 0 0 0
128 0 1 1 0 0 1 1 1 2 0 0 0 0 0 0 0 0 0 1 1 0 0 1 1 1 1 0 2 1 1 1 1 0 0 0 2 2 0 0 0 0 2 0 2 0 0 0 1 0 0 0 0 0 0 1 1 1 2 0 0 1 2 0 0 1 0 0 1 1 0 1 2 2 2 2 1 2 2 0 2 2 0 0 2 0 0 1 2 2 1 1 0 2 0 0 0 1 1 2 1 0 1 1 0 0 2 0 1 2 1 1 0 0 0 0 0 0 1 0 2 0 2 1 0 1 1 0 1 0 0 0 0 0 0 0 0 0 0 0 1 1 0 0 0 0 0 0 0 1 1 1 0 0 1 0 0 0 0 0 0 0 0 2 1 2 2 1 0 2 0 1 1 1 1 1 0 1 0 0 1 2 1 2 1 0 1 1 0 0 0 1 1 1 1 2 2 0 0 0 0 0 0 1 1 0 2 0 2 0 1 0 1 0 1 1 1 1 0 1 0 0 0 1 1 0 0 0 0 0 1 1 0 0 1 1 0 2 2 2 0 0 2 1 0 0 0 0 0 0 0 0 2 0 0 0 1 0 0 0 0 0 0 0 0 0 0 0 1 0 0 2 1 1 2 2 1 0 1 0 0 1 2 1 2 0 2 1 0 2 0 0 0 2 2 0 1 0 0 1 0 1 2 0 0 0 1 2 0 0 0 0 0 0 1 0 1 0 1 0 1 1 2 0 2 1 1 0 0 1 0 2 0 1 0 0 0 2 0 1 1 1 1 2 1 0 1 0 2 2 0 0 2 0 2 1 1 1 0 2 0 0 1 0 0 1 0 2 2 0 2 2 0 2 0 0 0 0 1 0 0 2 0 1 1 0 0 0 0 1 0 0 1 1 2 0 2 1 1 1 1 1 0 2 0 0 0 0 0 2 0 0 0 0 1 1 0 0 1 0 0 0 0 1 1 0 0 0 2 0 2 0 0 0 0 0 0 0 0 0 2 0 1 1 0 1 0 0 0 0 0 1 2 2 2 2 2 1 0 1 2 0 0 0 0 0 0 2 0 0 0 1 1 2 2 0 2 0 0 0 0 2 1 0 1 0 1 1 1 1 0 1 0 1 1 0 0 1 2 0 0 0 1 0 2 0 1 1 0 0 0 1 1 1 0 1 0 2 0 2 2 2 2 2 1 1 0 0 0 2 1 0 1 1 1 0 1 0 0 2 0 0 0 0 0 1 0 1 1 2 1 1 1 0 1 1 0 1 2 0 1 0 0 1 0 0 0 1 1 1 0 1 0 0 0 0 1 2 2 0 2 0 0 0 0 1 1 0 0 0 0 0 0 0 1 0 0 0 0 0 0 2 1 0 1 1 1 2 0 1 0 0 0 0 0 0 0 1 0 1 1 1 0 0 0 1 1 2 0 0 0 0 0 0 0 1 1 0 0 0 1 1 0 2 2 0 1 0 1 1 0 1 0 1 0 1 1 0 1 0 0 0 2 0 2 2 0 1 0 1 1 0 1 0 1 0 1 1 2 0 1 0 0 0 1 1 0 2 1 0 2 0 1 1 0 0 1 1 0 0 0 0 0 2 1 2 1 2 0 0 1 0 0 0 1 1 0 1 1 0 0 0 1 0 0 2 2 0 0 0 1 2 0 1 1 1 0 0 0 0 1 0 0 0 0 0 0 1 1 0 0 0 0 0 0 2 1 0 1 0 0 1 2 0 1 0 2 1 1 1 1 0 1 0 0 1 2 0 1 1 0 1 0 0 2 0 0 2 0 2 0 2 0 1 0 1 0 1 0 2 0 2 1 0 1 0 1 0 0 2 1 1 0 1 0 2 1 0 2 0 2 1 0 2 2 0 0 0 0 1 0 0 0 1 0 0 1 0 1 0 0 0 1 0 0 0 1 0 0 0 2 0 1 0 0 1 0 0 0 0 0 0 0 0 0 0 1 0 2 0 0 0 1 0 1 0 0 0 2 2 2 0 2 0 0 0 0 0 1 0 0 1 1 1 1 0 2 2 0 0 0 1 2 2 2 1 1 1 0 1 0 0 0 1 0 2 2 1 1 1 0 1 0 1 0 2 1 2 1 0 1 1 0 1 0 0 0 1 1 0 0 2 0 0 0 0 0 0 0 0 1 0 1 0 1 0 2 2 1 1 1 0 0 1 2 0 0 0 2 1 0 0 0 0 0 0 0 2 2 0 0 0 0 0 0 0 0 0 0 1 0 0 0 1 1 0 0 1 1 0 1 0
129 1 2 2 0 0 1 0 0 2 0 0 1 2 0 0 1 1 0 2 1 1 0 0 0 0 1 0 2 1 1 1 1 1 0 0 2 1 0 2 2 0 1 0 2 2 0 0 0 1 1 0 1 0 0 2 0 1 0 1 1 0 2 2 1 0 1 0 0 0 0 0 2 2 1 2 2 1 1 1 0 2 0 0 1 0 0 0 1 1 0 1 0 1 0 1 0 0 0 1 0 1 0 1 1 1 2 1 1 1 0 1 1 2 1 2 1 0 1 0 1 0 2 1 0 1 1 1 1 1 1 1 0 0 0 0 0 1 0 0 1 1 0 0 1 0 1 0 1 1 0 0 0 0 1 0 0 0 1 1 1 0 0 2 2 2 2 0 1 1 1 0 1 1 1 1 0 0 0 0 0 0 1 1 1 0 1 2 1 0 2 1 0 0 1 1 0 0 0 0 0 1 0 1 1 0 2 1 0 0 0 0 1 1 0 0 0 0 1 1 1 1 1 2 0 0 0 2 0 2 0 0 1 1 0 0 0 2 2 1 0 1 0 0 0 0 0 0 0 0 0 0 2 0 0 0 1 1 0 0 0 0 0 0 0 0 2 0 2 1 0 2 1 1 0 0 0 1 2 0 0 1 1 1 0 0 0 1 0 2 0 1 0 1 1 0 0 1 0 1 0 0 2 1 0 0 1 1 2 0 0 2 0 0 2 0 2 1 0 0 0 0 2 1 1 0 1 0 0 1 0 1 1 2 0 1 0 2 0 2 2 1 2 2 2 0 0 0 1 0 1 1 2 1 0 1 1 0 0 0 0 0 1 0 0 0 0 2 2 0 2 2 0 2 0 0 0 0 2 0 0 1 0 0 0 1 0 0 0 1 0 0 1 0 2 0 1 1 2 2 2 2 1 2 0 0 1 0 0 1 0 2 0 0 1 0 1 0 0 0 0 0 0 0 2 1 1 0 2 1 1 2 0 0 0 1 0 0 0 0 2 0 2 0 0 0 0 0 0 0 0 1 0 2 1 0 1 2 2 2 0 0 0 0 1 1 1 2 0 0 2 2 1 2 2 1 1 0 0 2 1 2 0 0 0 0 0 1 2 0 2 2 0 1 1 0 1 1 1 0 1 0 1 1 1 1 1 0 0 0 0 0 1 0 0 2 1 2 0 1 1 2 2 2 1 0 0 1 0 2 0 0 0 1 0 1 2 0 0 2 0 0 0 0 0 1 0 0 0 2 1 0 0 0 1 1 1 1 1 1 0 0 0 1 0 0 0 0 0 0 0 2 1 0 0 0 1 2 2 1 2 0 0 0 2 0 2 0 0 0 1 0 1 0 0 0 0 1 1 0 1 0 2 1 1 1 0 1 1 1 1 0 0 0 0 0 0 1 1 0 0 0 0 1 2 0 2 2 0 0 1 1 0 0 0 0 1 0 0 1 1 0 0 1 2 0 2 0 2 2 0 2 0 1 1 2 1 0 1 0 0 0 1 1 1 1 1 0 2 0 0 0 0 0 1 0 2 1 2 0 1 0 0 0 2 2 1 0 2 0 1 0 0 1 1 0 1 2 0 1 1 0 0 0 0 1 1 2 0 0 1 0 0 0 0 1 0 1 1 0 0 1 0 0 1 1 1 0 0 0 0 1 1 0 1 1 2 0 0 2 0 2 0 0 0 1 1 0 1 1 1 1 1 0 1 0 0 0 2 1 0 0 2 2 0 0 2 0 2 2 1 0 1 0 0 1 1 0 1 0 2 2 0 0 1 1 0 1 1 2 0 1 0 1 0 1 0 1 0 2 0 1 0 0 1 1 2 0 0 2 0 0 0 1 1 1 1 0 0 0 0 0 0 2 2 0 0 0 0 1 0 0 1 0 0 0 0 0 0 0 0 0 1 0 1 1 0 0 0 2 0 0 1 0 1 0 1 0 0 0 0 1 1 0 0 1 0 0 0 0 0 0 1 0 1 1 0 0 0 1 1 0 2 1 0 1 0 2 0 0 0 0 1 2 2 0 2 2 0 0 0 1 1 1 1 1 1 1 1 1 1 0 0 0 2 1 1 1 2 0 0 0 0 1 1 1 1 1 0 1 1 1 0 1 0 0 0 2 2 0 1 2 1 2 1 0 0 0 0 0 1 0 0 0 1 0 2 1 0 0 1 0 0 0 0 2 1 0 2 1 1 0 0 0 0 2 2 0 0 0 0 0 0 0 1 1 1 1 0 1 0 0 2 2 0 0 0 0 1 0 0 0
130 1 2 1 0 0 1 1 1 1 0 0 1 1 0 0 0 2 2 1 1 1 2 0 0 0 1 0 2 2 2 0 0 0 0 0 2 2 0 0 0 0 0 0 1 0 1 0 1 1 1 0 2 0 1 0 1 0 1 0 0 1 2 1 0 2 0 0 1 1 0 1 2 2 1 2 2 0 1 0 0 1 1 1 1 0 0 0 2 2 0 1 0 1 0 0 0 2 0 2 0 0 0 0 2 2 2 0 1 1 0 1 0 0 0 0 0 0 2 0 0 0 2 2 0 1 0 0 1 1 0 0 0 0 0 0 0 0 0 0 1 1 0 0 0 0 0 0 0 1 0 0 0 0 1 0 0 0 1 1 1 0 1 2 1 1 2 1 1 1 1 1 0 2 0 0 0 0 0 0 0 2 1 1 1 0 1 1 0 0 2 1 0 1 0 1 1 0 0 0 0 0 1 1 1 1 2 0 2 0 1 0 0 1 0 0 0 0 2 1 0 0 0 1 1 0 0 1 0 1 0 0 1 0 0 0 0 2 2 2 0 0 2 2 0 0 0 0 0 0 0 0 1 0 0 0 1 1 0 0 0 0 1 1 0 0 1 0 2 0 0 1 0 2 0 0 0 2 2 2 2 0 1 1 0 1 1 1 0 1 0 0 1 2 2 0 0 0 0 0 0 0 1 0 0 0 1 2 1 0 0 1 0 0 1 0 2 0 0 0 0 1 0 0 2 0 2 1 0 1 0 0 0 2 0 0 0 0 2 1 0 1 2 2 0 0 2 0 0 1 0 0 1 1 0 1 1 0 1 0 0 0 2 0 0 1 0 2 2 0 2 2 1 2 1 1 0 0 0 0 0 1 0 0 1 1 0 1 1 1 0 0 2 0 1 1 2 2 1 1 1 1 1 2 1 0 1 0 0 0 2 0 1 1 1 0 0 1 1 0 0 1 0 1 1 1 0 0 0 0 0 1 0 1 1 0 0 2 0 1 1 0 2 0 1 2 1 2 2 2 0 0 0 1 2 0 2 1 0 1 1 0 0 0 0 0 1 2 0 0 1 1 0 1 2 1 1 0 0 2 0 2 1 1 0 1 0 2 2 1 1 2 2 1 1 0 0 1 1 1 0 1 1 1 1 1 1 2 0 0 0 1 0 1 1 0 0 2 0 2 2 2 1 1 0 1 1 0 1 1 1 0 0 1 1 0 2 0 0 1 1 0 0 1 0 1 0 1 1 1 0 0 1 0 2 0 0 0 1 0 1 0 0 1 0 0 0 2 2 2 0 1 2 0 0 0 1 1 1 1 2 0 0 0 1 0 1 2 2 2 0 0 1 0 0 0 1 0 1 0 0 1 1 0 1 0 2 1 0 2 0 0 0 1 0 0 0 1 1 0 0 0 0 0 0 0 1 1 0 0 1 1 1 0 0 0 1 0 0 0 0 1 0 1 2 0 1 1 1 1 1 1 0 0 0 1 2 0 1 0 0 0 2 0 1 1 1 0 1 0 0 1 1 0 0 1 1 1 1 2 0 0 0 2 2 1 1 1 1 1 1 0 1 2 0 1 2 1 0 1 0 1 0 1 2 2 1 2 0 0 0 0 0 0 0 0 0 2 1 1 0 0 1 0 0 1 1 0 2 2 2 2 0 0 0 0 1 1 0 2 1 1 0 0 1 1 1 0 1 1 1 1 0 0 0 1 1 0 0 0 0 0 2 0 0 0 2 2 0 0 0 0 0 1 0 1 2 0 2 0 2 2 2 2 2 1 1 2 1 2 1 1 1 1 1 0 0 0 0 1 0 2 0 0 0 1 1 1 1 1 0 0 1 0 1 1 2 0 1 0 1 1 1 2 2 0 0 0 0 2 0 0 1 0 0 0 0 0 0 0 0 0 0 0 0 0 0 0 1 0 1 0 1 0 1 0 0 0 1 1 0 2 1 0 0 1 0 0 1 0 0 0 1 0 1 0 0 0 1 2 2 0 2 0 0 0 1 1 1 0 0 0 0 1 1 0 1 2 0 0 0 0 0 0 2 0 0 1 1 1 0 0 0 0 0 2 2 0 2 0 0 0 0 1 0 0 0 2 1 1 1 2 0 2 0 0 0 2 2 0 1 1 2 1 1 0 1 1 0 0 2 0 2 0 0 0 0 2 0 2 0 1 1 0 0 1 1 0 0 0 0 0 0 0 0 2 2 0 0 0 0 0 0 0 1 1 1 0 1 1 1 1 0 2 0 1 0 0 0 1 0 1
131 1 1 1 0 0 1 0 1 2 0 0 0 0 0 0 0 2 1 2 1 1 1 1 0 0 1 0 1 2 0 1 1 2 1 0 1 1 0 1 0 1 0 1 2 0 0 0 2 0 0 0 0 0 1 1 0 0 1 1 0 0 1 1 1 0 1 1 0 0 0 0 2 2 1 2 2 2 2 2 0 2 1 1 1 0 0 0 2 2 0 1 1 1 0 0 0 2 2 2 1 0 0 1 1 1 2 1 1 1 0 1 1 1 1 1 1 1 0 0 2 1 2 0 0 0 2 0 2 0 0 0 1 1 0 0 0 1 1 0 0 2 0 0 0 0 1 0 0 1 0 0 0 0 0 0 0 0 0 0 0 0 0 2 1 0 0 0 1 2 0 1 0 0 0 0 0 1 0 1 1 1 0 2 0 0 0 1 0 0 2 1 0 0 2 2 1 0 0 0 0 0 0 1 0 1 2 1 1 0 2 0 1 0 1 1 1 0 0 0 1 2 0 2 0 1 1 2 1 1 1 2 1 1 0 0 0 2 2 1 0 1 2 1 0 0 0 0 1 1 0 0 1 0 0 0 2 2 0 0 0 0 0 0 1 1 0 1 2 0 0 0 2 2 0 1 0 1 1 0 0 0 2 2 0 2 2 2 0 2 0 1 0 1 2 0 0 0 1 0 0 0 2 1 1 0 0 2 1 0 0 1 0 1 1 0 1 0 0 0 2 2 1 0 0 0 2 1 1 0 0 2 0 2 0 1 0 2 0 2 2 1 2 2 0 0 2 0 0 2 0 0 1 1 0 1 1 0 0 1 0 0 2 0 1 1 1 2 2 1 1 1 1 1 0 0 0 0 0 0 0 1 1 2 0 0 0 0 0 0 1 2 0 0 2 0 0 1 0 0 0 0 0 2 1 0 0 1 0 1 0 0 2 2 0 0 1 0 0 1 1 1 0 0 0 0 0 0 2 1 1 1 0 0 0 0 0 2 1 1 1 0 2 0 2 2 0 1 1 1 0 1 0 1 0 0 0 1 0 1 1 1 0 0 0 1 0 1 0 1 1 2 2 1 2 2 0 0 0 0 0 1 1 0 1 0 1 0 1 0 1 1 0 2 0 0 0 0 1 0 1 0 1 1 1 1 2 0 0 0 0 0 0 2 0 0 0 2 0 2 2 2 0 0 0 0 2 0 1 1 1 0 0 1 0 1 2 0 1 0 2 0 0 1 1 0 0 1 1 2 1 0 0 0 0 2 0 1 1 1 1 0 0 0 2 0 0 2 1 0 0 1 1 0 0 0 1 2 2 2 2 0 0 0 0 0 1 1 0 0 0 0 0 0 0 0 0 0 1 0 0 1 0 0 2 0 0 0 0 1 0 0 0 0 0 0 0 1 1 0 0 0 0 1 1 0 2 1 0 0 0 0 0 0 0 1 0 1 0 0 1 0 0 1 2 0 2 0 1 1 0 2 0 0 0 1 2 1 2 0 0 0 0 1 1 1 2 1 0 1 1 0 0 0 0 1 1 1 1 1 0 0 0 1 2 1 2 2 0 1 1 0 0 0 0 0 0 2 0 1 0 1 0 0 0 0 1 2 0 0 0 0 0 0 0 0 0 1 1 0 0 0 0 0 1 0 0 0 1 1 2 2 0 0 0 0 0 1 0 1 1 1 0 0 0 1 1 1 0 1 0 1 0 0 0 2 0 0 0 1 0 1 2 1 0 0 2 1 0 0 0 1 0 1 0 0 1 1 1 1 2 2 1 1 1 0 1 2 1 2 0 1 0 0 0 0 0 1 0 2 0 2 0 0 2 1 0 0 0 1 0 0 1 1 1 2 0 1 2 0 2 1 1 2 2 0 0 0 0 1 1 1 1 1 1 0 0 0 1 0 1 1 0 0 0 0 0 0 0 0 1 0 1 0 1 0 1 0 0 0 1 1 0 0 0 1 0 0 1 0 0 0 1 0 1 0 0 1 2 2 2 0 1 0 0 1 1 2 0 0 0 0 1 2 1 0 2 2 0 0 0 2 2 1 2 1 0 1 1 0 0 0 0 0 0 2 2 0 2 0 0 0 0 0 0 0 0 1 0 0 2 2 0 2 0 0 0 0 1 1 0 1 2 1 0 0 2 0 0 1 1 0 1 0 0 1 2 1 0 1 0 1 0 1 2 0 0 0 1 0 0 0 0 0 0 0 0 1 1 0 0 0 2 2 0 1 1 0 0 1 0 0 1 2 0 0 0 0 0 1 0 0
132 1 2 1 0 0 2 1 1 2 0 0 1 1 0 0 0 0 0 2 2 0 0 0 0 0 2 0 2 2 2 1 2 1 0 0 2 2 0 0 0 0 0 0 1 0 0 0 1 1 1 0 0 1 0 2 0 0 1 0 1 0 2 1 1 1 1 0 0 0 0 1 2 2 1 2 1 1 2 0 1 2 0 0 2 0 0 1 2 2 2 2 2 1 0 1 0 0 0 0 0 1 0 1 1 1 2 0 0 2 0 0 2 2 2 2 2 0 0 0 2 0 2 0 0 1 1 1 1 1 1 1 0 1 1 1 0 0 0 0 1 1 0 0 1 1 0 0 0 1 1 0 2 0 1 1 0 0 0 0 0 0 1 2 2 2 1 2 0 0 1 1 0 2 0 0 0 1 0 1 1 1 0 1 1 1 0 0 0 0 0 0 1 2 1 1 1 0 0 0 0 0 1 0 0 1 1 0 0 0 0 1 2 0 0 2 2 0 2 0 0 0 1 2 0 0 0 2 1 1 0 0 0 0 0 0 0 2 2 1 0 0 2 1 0 1 1 0 0 0 0 0 1 0 0 0 1 0 0 0 0 0 0 0 0 0 1 1 1 1 1 2 1 2 0 0 1 1 1 0 0 1 2 2 0 0 1 1 0 2 0 1 1 1 2 0 0 0 0 0 0 0 2 0 0 0 0 1 0 0 0 1 0 0 1 1 2 0 1 0 1 1 2 1 0 0 2 1 1 1 0 1 0 2 0 0 0 2 0 0 0 0 2 2 0 0 2 0 1 1 1 0 0 0 0 0 0 0 0 0 1 1 2 0 0 1 0 2 2 0 2 2 0 2 1 1 0 0 1 0 2 0 0 0 0 1 0 0 0 0 0 0 1 0 1 1 0 1 0 0 0 0 1 2 1 1 0 1 0 1 1 0 2 2 0 1 0 1 0 0 0 1 0 1 2 1 1 0 1 0 0 1 1 1 1 0 1 0 0 0 0 0 0 2 1 2 0 1 1 0 0 2 1 2 2 1 2 2 1 1 1 0 0 0 0 1 1 2 0 0 0 0 0 2 0 0 0 0 0 0 0 2 0 0 0 1 0 1 2 1 0 2 0 1 0 0 0 1 2 0 0 0 1 1 1 1 1 1 0 0 0 0 0 2 0 0 0 2 0 1 1 2 2 2 0 1 1 1 0 2 1 1 0 1 0 1 2 0 0 0 1 1 0 0 1 1 0 1 1 1 0 0 0 0 2 1 0 1 0 1 0 0 0 1 1 0 0 0 0 0 0 1 0 0 0 0 2 2 2 2 2 0 0 0 2 1 2 1 1 0 0 0 0 1 0 0 0 0 1 0 0 2 0 0 2 0 1 1 0 2 1 0 0 1 1 1 0 2 1 0 0 0 0 0 0 1 1 1 0 0 0 0 0 0 0 0 1 1 0 0 0 1 0 1 1 0 2 0 2 2 0 1 0 1 0 1 1 0 2 0 0 0 1 1 1 1 0 1 0 2 2 0 1 1 1 0 2 1 2 1 0 0 0 1 2 2 0 1 2 0 1 1 0 1 0 1 1 1 0 0 0 1 0 2 1 2 0 2 0 0 0 0 0 0 0 0 0 1 1 0 0 0 0 0 0 0 0 0 1 1 2 2 0 0 2 0 1 0 0 1 0 1 1 1 2 0 2 1 0 0 0 0 0 0 0 2 1 0 0 1 0 0 2 0 0 0 2 0 2 2 1 0 1 1 0 0 2 2 0 2 1 1 0 0 0 1 0 1 1 2 0 1 1 2 0 1 0 0 0 1 0 2 0 0 2 0 2 2 0 0 0 0 2 0 2 2 0 1 2 0 2 2 0 2 2 0 0 0 0 1 0 0 0 0 0 0 0 0 0 0 1 0 0 0 0 0 0 1 0 0 2 0 0 0 0 0 0 1 1 1 0 1 0 0 0 1 1 0 1 0 0 0 1 0 2 0 0 1 2 2 2 0 2 0 0 0 0 0 1 0 0 0 0 2 2 0 2 1 0 0 0 1 1 1 1 2 0 1 0 1 0 0 0 0 1 2 2 1 2 1 0 1 0 2 0 2 2 2 1 0 1 1 0 2 0 0 0 1 2 0 0 0 2 1 0 0 0 2 0 0 1 0 0 0 1 0 2 1 1 0 1 0 0 0 0 1 2 0 1 0 2 0 0 0 0 0 1 0 0 1 1 0 1 1 0 1 1 0 0 1 0 0 0 2 0 1 0 0 0 0 0 0
133 0 1 2 0 0 2 1 1 1 0 1 0 1 0 0 0 1 0 1 1 0 1 0 0 0 2 0 2 2 1 2 0 2 0 0 0 2 0 1 1 0 0 0 0 0 1 0 2 0 0 0 1 0 0 1 0 0 1 1 0 0 1 1 0 1 0 0 0 0 0 1 2 2 0 2 2 1 2 0 0 1 1 1 0 0 0 0 0 2 0 0 1 2 0 0 0 0 0 0 0 0 1 0 1 1 2 2 2 1 0 2 1 1 1 1 1 0 1 0 1 1 2 1 0 0 0 0 1 1 1 1 0 1 1 1 0 0 0 0 1 2 0 0 0 0 0 0 0 1 2 0 1 1 0 0 0 1 0 0 1 0 0 2 2 2 2 1 0 2 0 0 0 2 0 0 0 1 0 1 1 2 0 2 1 0 0 0 0 0 1 1 0 0 1 2 0 0 1 0 0 0 0 1 1 1 2 1 0 0 2 0 1 0 0 0 0 0 1 2 0 0 1 2 0 0 0 1 0 1 0 0 0 0 0 0 0 2 2 1 0 0 1 1 0 0 0 0 1 1 1 2 1 0 0 1 0 2 0 1 1 1 1 1 0 0 0 1 1 1 0 2 1 2 0 1 0 2 2 1 1 0 2 2 0 2 2 0 0 1 0 1 0 2 2 1 1 1 1 1 0 0 2 1 1 1 0 1 2 0 0 2 0 1 1 1 2 0 0 0 1 1 1 0 1 0 1 1 1 1 0 1 0 1 0 0 0 1 1 1 0 1 1 2 0 0 1 0 2 1 0 1 2 0 1 0 0 0 0 2 0 0 1 0 1 2 0 2 2 2 0 1 0 2 1 1 0 1 0 0 0 2 0 2 0 0 0 0 0 0 0 1 0 1 2 0 0 0 1 1 0 1 0 1 0 0 0 0 1 2 0 2 1 1 1 1 0 1 0 0 0 1 1 0 0 0 0 0 1 0 1 0 0 2 1 0 0 1 0 0 1 0 1 1 2 2 1 0 1 0 0 1 0 1 0 0 0 1 1 2 0 0 1 1 1 1 0 2 0 0 1 1 0 2 2 2 0 0 0 2 2 1 0 0 0 0 0 2 2 1 0 1 0 1 0 0 0 0 1 0 0 1 1 1 1 1 1 1 0 0 0 0 0 0 2 0 0 2 0 1 0 2 0 0 0 1 1 0 0 2 0 0 0 0 2 1 1 1 0 1 1 0 0 0 0 1 0 1 1 2 2 0 0 0 2 0 1 0 0 0 0 0 0 1 1 0 0 2 2 1 1 0 0 0 0 0 1 2 2 1 2 0 0 0 1 1 1 0 0 0 0 0 0 0 1 1 1 0 0 0 0 1 0 1 2 0 1 1 0 0 0 0 0 0 0 1 0 0 0 0 0 0 0 1 1 1 2 1 0 0 1 2 0 0 0 0 0 0 0 1 0 0 0 0 0 0 2 0 2 2 0 1 1 1 1 2 1 1 1 0 0 0 2 1 1 1 1 0 1 0 0 1 0 1 1 0 2 0 2 0 2 0 0 0 2 2 1 1 1 1 0 0 0 1 0 1 2 2 0 2 0 2 0 1 0 1 1 2 0 0 0 0 0 0 0 0 0 2 2 0 0 0 0 0 1 0 0 0 0 0 0 0 0 1 1 1 2 0 0 0 0 0 1 1 2 0 2 1 0 0 0 0 0 0 0 1 1 0 0 0 0 1 1 1 0 0 2 0 1 1 0 0 0 0 0 1 2 1 0 2 0 0 1 1 2 0 0 0 0 2 0 2 0 1 0 1 0 0 0 1 0 2 0 0 1 0 0 0 0 2 0 0 1 0 2 1 0 0 2 0 2 2 2 0 0 0 0 0 0 2 1 1 1 0 0 1 1 1 1 0 1 0 1 0 1 0 1 0 0 0 1 0 1 0 1 0 1 1 0 0 1 1 0 1 0 1 1 0 2 0 0 0 1 0 2 1 1 0 1 2 2 0 0 0 0 2 0 2 0 0 0 0 0 1 1 0 2 2 0 0 0 2 2 2 2 0 1 0 1 1 0 0 0 0 1 1 1 1 1 1 0 1 0 1 0 1 0 1 1 0 2 2 0 1 0 0 0 2 2 0 0 0 1 1 1 1 0 0 0 1 0 1 1 0 1 0 1 1 1 0 1 0 0 1 1 0 0 0 2 0 0 1 0 0 0 1 1 2 2 1 0 0 0 0 0 0 0 0 0 2 0 0 1 2 0 0 0 0 1 0 0 1
134 1 1 2 0 0 2 2 2 1 0 0 0 1 0 0 0 2 2 1 1 1 0 0 0 0 2 0 2 1 0 1 0 1 0 0 1 2 0 1 1 0 2 0 2 1 0 0 2 0 0 0 0 0 1 2 0 1 0 0 0 1 2 0 0 1 0 0 0 1 1 1 2 2 2 2 2 1 1 0 1 2 0 0 2 0 0 1 2 2 1 1 0 2 1 0 1 1 1 1 1 0 0 0 2 1 2 0 1 2 0 1 1 2 2 2 1 1 0 0 1 1 2 1 0 0 1 0 2 1 0 0 1 1 0 0 1 0 0 0 0 2 0 0 2 2 1 0 0 0 0 0 0 0 0 0 0 1 0 0 2 1 0 2 1 1 1 1 1 2 0 1 1 1 0 1 0 1 1 0 0 1 1 1 1 0 1 2 0 1 1 1 1 1 0 2 0 0 0 1 1 1 0 1 1 1 1 0 2 0 1 0 1 0 0 0 0 0 1 2 0 0 0 1 1 0 0 2 0 2 0 0 0 0 0 0 0 2 2 2 0 0 2 1 0 0 0 0 0 0 0 0 1 0 0 0 2 2 1 2 1 1 0 0 0 0 1 1 1 0 1 1 1 1 0 1 0 0 0 0 0 1 0 1 0 1 1 1 0 2 0 1 0 2 2 0 1 1 1 2 0 0 2 2 1 0 1 2 1 0 0 1 0 1 0 0 1 1 0 0 0 0 2 2 2 0 1 1 1 0 0 0 0 2 0 0 0 1 1 1 1 1 2 2 0 0 2 0 1 1 1 0 1 0 0 1 1 0 0 1 1 1 0 1 0 0 0 2 2 0 1 2 2 2 1 1 0 1 0 1 1 1 0 0 1 1 0 0 0 0 0 1 1 0 2 0 2 0 1 1 1 1 1 2 0 1 0 0 0 2 0 2 1 1 1 0 0 0 0 0 0 0 1 1 2 2 1 0 2 2 0 2 0 0 0 1 0 1 0 1 1 0 1 1 0 2 0 0 0 1 0 0 1 1 1 1 1 2 1 0 0 0 0 0 0 0 1 2 0 0 0 0 2 0 1 1 0 1 1 0 1 2 1 1 0 2 0 1 2 1 1 0 0 1 0 0 1 1 1 0 1 1 2 0 2 1 2 1 0 0 0 0 0 1 1 0 0 2 0 0 1 2 2 2 0 0 0 0 1 1 1 1 0 0 0 0 2 1 1 1 0 0 0 0 2 0 0 1 1 2 0 1 0 0 1 1 1 2 0 0 0 0 0 0 0 0 0 1 1 0 0 1 0 0 0 0 0 2 2 2 2 0 0 0 0 0 0 0 0 0 0 0 0 2 0 1 1 0 0 0 0 2 0 0 1 0 0 0 0 1 1 0 0 0 0 0 1 2 1 0 0 0 0 0 0 1 2 1 0 0 1 2 1 0 0 1 0 0 1 0 0 0 0 2 1 0 2 0 2 2 0 2 0 1 0 2 1 1 1 0 0 0 2 0 2 2 2 0 2 0 0 0 1 0 0 0 2 1 1 1 1 0 0 1 1 1 1 1 2 0 2 0 1 1 1 0 1 2 0 2 1 1 0 1 1 2 2 0 0 0 1 0 0 0 0 1 0 1 0 1 0 0 1 1 0 1 2 1 0 0 2 2 0 0 0 0 1 0 0 0 0 1 0 0 1 1 1 0 0 0 0 0 0 2 0 1 0 0 0 0 0 0 2 0 0 0 2 0 2 2 1 1 1 0 1 2 1 0 2 1 2 2 1 1 2 1 1 1 1 2 0 1 1 1 0 0 0 1 1 1 0 1 0 0 0 0 2 1 0 1 0 0 1 1 1 2 0 0 1 0 0 0 1 2 2 0 0 0 0 2 1 1 0 0 0 0 0 0 1 0 0 0 0 0 0 0 0 0 0 1 2 0 1 0 1 0 1 0 0 0 0 1 0 0 1 0 0 1 2 0 0 0 1 1 1 1 0 1 1 2 0 1 1 0 0 0 1 1 1 0 0 0 1 2 2 0 2 1 0 0 0 1 2 2 2 1 1 1 0 0 0 0 0 0 2 1 1 1 2 0 0 0 0 1 0 1 1 1 0 1 2 2 1 2 0 0 0 2 2 0 0 2 2 1 0 0 0 0 0 0 1 0 1 0 0 1 2 1 0 1 1 0 0 0 1 0 1 1 2 0 1 0 0 1 1 0 0 1 1 1 0 0 1 2 0 0 0 0 0 1 0 0 1 2 0 0 0 0 0 0 1 1
135 1 0 2 0 0 1 0 1 1 0 1 0 0 0 0 0 1 0 1 1 0 0 0 0 0 1 0 1 1 0 1 1 2 0 0 0 1 0 0 0 0 1 1 2 0 0 0 1 1 1 0 0 0 1 1 0 1 1 0 1 1 1 1 0 1 0 0 0 0 0 1 2 2 1 2 2 0 2 0 0 1 0 0 2 0 0 1 2 2 1 2 0 1 1 0 1 1 1 2 1 0 0 0 2 1 2 2 2 0 0 2 1 1 1 1 1 0 0 0 2 0 1 0 0 0 1 0 1 1 0 0 1 1 0 0 1 0 0 0 2 1 0 0 1 1 1 0 0 1 0 0 0 0 1 1 1 1 0 1 1 0 0 1 0 2 2 0 0 2 0 0 1 0 1 1 0 1 0 1 1 1 0 1 0 0 0 1 0 0 0 1 0 2 2 0 0 0 0 0 0 0 0 0 0 2 0 0 0 1 0 0 2 0 0 2 2 0 1 1 1 1 1 2 0 1 1 1 0 1 0 1 0 0 0 0 0 2 2 0 0 0 2 2 0 0 0 0 0 0 0 0 1 0 0 1 0 1 0 0 0 0 0 0 0 0 0 0 1 0 1 1 1 2 0 0 0 1 1 1 1 0 1 1 1 0 0 1 0 1 0 0 0 2 2 1 1 1 0 1 0 0 2 2 1 0 1 2 0 1 0 1 0 0 0 0 2 0 0 0 0 0 1 0 2 0 1 0 0 1 0 2 0 1 0 0 0 1 1 0 0 1 1 1 0 0 1 1 0 1 0 1 2 1 1 2 2 0 0 2 0 0 2 0 2 0 0 2 2 1 1 1 2 1 1 1 0 1 0 1 0 1 0 1 0 1 0 0 0 0 0 2 0 0 1 1 2 0 0 0 0 0 1 1 0 1 0 1 0 1 0 1 1 1 0 0 1 0 0 0 0 0 1 0 0 1 0 1 1 0 0 1 0 0 0 0 0 1 0 0 2 0 2 0 1 1 0 0 0 2 0 1 1 1 2 1 2 2 2 2 0 0 0 2 0 2 0 1 0 1 1 2 2 1 0 0 0 0 0 1 0 2 1 0 1 1 1 2 2 1 1 2 1 2 1 0 1 0 1 0 1 0 2 0 2 1 1 1 0 0 0 0 1 1 0 1 0 2 0 1 1 2 2 2 0 0 0 1 1 2 1 1 0 0 1 0 2 1 0 0 1 1 0 1 1 0 1 2 2 0 0 0 0 0 1 1 0 2 0 2 0 0 0 1 1 0 0 1 1 0 1 0 1 0 1 0 2 1 2 2 2 0 0 0 1 1 1 0 0 0 0 0 0 0 0 1 1 0 1 0 0 2 1 0 1 1 1 1 1 2 0 0 0 1 1 1 0 0 0 0 0 0 0 0 0 0 1 2 0 0 0 1 0 0 0 0 0 2 0 0 0 1 1 1 2 0 0 0 1 1 0 1 1 0 1 2 1 0 2 0 0 0 1 0 2 2 0 1 1 1 1 1 0 0 0 1 1 1 0 2 0 1 0 0 0 0 1 1 1 1 1 0 0 1 0 0 0 1 0 1 0 1 0 1 1 2 2 1 1 0 1 0 0 0 0 2 0 2 1 0 0 0 0 0 0 0 0 0 2 1 1 0 0 0 1 0 0 0 0 0 0 0 0 0 0 0 0 0 0 0 0 0 0 0 0 2 0 0 0 0 0 0 2 0 0 0 2 1 1 1 1 0 1 0 0 2 1 0 0 0 1 2 2 2 2 1 0 1 0 1 0 1 2 2 1 0 0 1 1 1 0 1 0 0 2 0 1 0 1 2 0 0 1 0 1 2 1 1 2 0 2 2 0 2 2 0 0 0 0 2 1 1 1 0 0 0 0 0 0 0 0 0 1 0 0 0 1 0 0 0 1 0 1 0 0 0 0 0 0 0 2 2 1 0 0 1 1 1 1 0 0 0 1 0 1 0 0 1 1 2 2 0 2 0 0 0 0 1 0 1 0 0 1 1 2 1 1 1 0 0 0 0 0 0 1 2 0 0 0 2 0 0 0 0 1 1 1 1 2 2 0 2 0 1 1 0 0 0 0 0 2 2 0 2 0 0 0 0 0 0 1 2 0 1 1 0 0 0 0 1 1 1 1 0 1 0 1 1 0 0 0 0 0 0 1 0 1 0 1 0 0 0 0 0 0 0 0 0 1 0 0 1 1 1 0 0 1 0 0 2 0 0 0 2 0 0 0 0 1 0 0 0
136 0 2 1 0 0 0 2 2 0 0 1 0 0 0 0 0 2 2 2 1 1 0 1 1 1 1 0 1 2 0 1 0 0 0 0 1 0 0 2 2 1 1 0 1 0 0 0 2 0 0 0 0 0 1 2 0 0 0 1 0 1 0 0 0 0 0 1 0 0 0 0 2 2 2 2 2 1 1 0 1 2 0 1 1 0 0 1 1 1 1 0 0 1 0 0 0 2 2 2 0 0 1 0 1 0 2 1 1 1 0 1 0 1 0 1 0 0 2 0 0 1 2 1 0 0 1 0 1 1 0 0 0 0 0 0 0 0 1 0 0 2 0 0 0 0 0 0 0 1 1 0 0 0 0 0 0 0 0 1 2 0 1 1 0 1 0 1 1 1 0 1 0 1 0 2 1 0 0 0 0 0 1 1 1 0 1 0 0 0 0 0 0 1 1 2 1 1 0 2 2 2 1 0 0 1 2 0 1 0 0 1 2 0 0 0 1 0 2 1 0 0 1 2 0 1 1 1 1 0 0 0 0 0 0 0 0 2 2 2 0 0 2 1 0 0 0 0 0 0 0 0 2 0 0 0 0 2 0 0 0 0 1 1 1 0 0 0 1 0 1 2 0 1 1 2 0 1 1 2 1 0 2 2 0 2 2 0 1 1 0 2 0 2 2 1 1 2 0 2 0 1 1 0 0 1 0 1 0 0 0 1 0 0 1 0 0 0 0 0 0 0 2 1 2 0 1 1 1 1 0 1 0 0 0 0 0 0 2 1 1 1 2 1 0 0 1 1 0 1 0 1 2 0 1 0 0 0 0 1 0 0 2 0 1 1 1 2 2 1 1 1 2 2 0 1 0 1 1 0 0 0 0 0 1 2 0 0 0 1 0 1 0 0 1 1 1 0 1 1 1 1 1 1 0 0 1 0 0 1 1 0 0 0 1 0 1 0 1 0 0 0 0 1 0 0 0 0 2 1 1 2 0 0 0 0 0 0 0 1 1 0 1 1 2 2 2 0 0 0 0 1 0 2 1 0 1 1 1 1 0 0 1 1 0 1 0 2 0 0 0 1 0 2 1 0 1 0 0 0 0 2 1 0 0 0 0 0 1 0 1 1 1 1 2 0 0 1 1 0 1 0 1 1 1 1 1 1 0 0 0 1 0 1 1 0 0 2 0 1 1 2 1 2 1 0 1 2 0 2 0 2 0 1 0 1 2 0 0 2 0 0 1 1 1 0 0 1 1 2 1 0 1 0 1 1 0 1 0 1 0 0 2 0 0 2 2 2 2 0 0 2 1 0 0 0 2 1 1 1 2 0 0 0 0 0 0 1 1 1 1 0 0 0 1 1 1 0 1 1 0 2 2 0 0 2 2 0 0 2 1 1 0 2 0 1 1 2 0 1 1 1 0 0 0 1 1 2 0 0 0 1 0 0 0 1 0 0 0 1 0 1 0 0 1 0 2 0 1 1 0 2 0 0 0 2 2 1 2 0 0 0 1 1 1 1 1 1 0 0 0 1 1 0 0 0 2 1 1 1 1 1 0 0 2 2 1 0 2 0 2 0 0 0 0 0 1 2 0 1 0 1 0 2 1 2 1 1 0 0 0 0 0 1 0 1 1 1 0 0 0 0 0 0 1 0 0 0 0 0 1 1 0 0 0 0 1 1 0 2 1 2 0 1 2 0 2 2 1 1 0 1 0 1 0 0 2 0 0 0 0 0 1 0 0 0 2 0 2 2 0 0 0 1 2 2 1 1 2 0 2 2 0 0 0 1 1 1 1 2 0 1 1 1 0 0 0 1 0 0 1 0 0 0 2 0 1 1 1 1 0 0 1 1 1 2 0 0 2 0 2 1 1 2 2 0 0 0 0 2 1 0 0 1 1 1 0 0 0 0 0 0 1 0 0 0 1 0 0 0 2 0 2 0 1 0 1 0 1 1 1 2 0 0 1 0 1 0 2 1 1 0 1 1 2 2 0 1 1 2 1 0 2 0 0 0 0 2 0 0 1 0 1 0 2 1 2 2 0 0 0 1 2 2 1 2 0 0 0 0 0 0 0 0 0 1 1 1 2 1 0 1 0 2 0 2 1 1 0 0 2 1 1 2 0 0 0 1 1 0 0 0 1 2 1 1 1 0 0 0 1 0 1 0 1 0 1 2 0 2 0 0 0 1 1 0 0 0 2 1 0 0 0 1 1 1 1 0 0 0 0 0 1 2 0 0 0 0 0 1 0 0 0 2 0 0 0 1 1 0 0 0
137 0 1 2 0 0 0 2 2 1 0 0 0 1 0 0 0 1 0 1 1 0 0 0 0 0 1 0 2 2 1 1 0 0 0 0 2 1 1 0 0 0 0 1 2 1 1 0 1 0 0 0 0 0 0 0 0 0 1 2 0 0 1 0 0 2 0 0 0 1 1 1 2 2 1 2 2 1 1 1 0 2 0 0 2 0 0 0 2 2 0 0 0 2 0 0 0 2 0 1 0 0 0 0 0 0 2 0 0 1 1 2 1 1 1 1 1 0 0 0 2 0 1 0 1 0 1 0 2 0 0 0 0 1 0 0 0 0 0 0 0 2 0 0 1 1 1 0 1 1 0 2 1 0 1 0 0 2 0 1 2 1 0 2 1 1 1 1 1 1 1 1 0 1 1 0 0 1 0 1 1 1 0 1 1 1 0 0 0 0 0 0 1 1 1 2 2 0 0 0 0 0 1 1 1 1 2 0 2 0 0 0 1 0 0 0 0 1 0 1 1 1 0 0 2 2 0 2 0 1 0 0 1 1 0 0 0 2 2 2 0 0 2 1 0 0 0 0 1 1 0 0 2 0 0 0 1 1 0 0 0 0 0 0 0 0 0 1 2 1 1 1 1 1 0 1 0 1 1 1 1 0 1 1 0 2 2 1 0 1 0 0 0 2 1 0 0 1 0 1 0 1 0 0 0 0 0 2 1 0 0 1 0 0 1 0 1 0 0 0 1 1 1 0 1 0 1 1 1 1 0 1 1 2 0 0 0 2 0 0 0 0 2 1 2 1 1 0 0 2 0 0 0 0 0 0 0 0 0 0 0 0 0 1 0 1 0 1 1 1 1 1 0 2 1 1 0 0 1 0 2 1 0 0 1 1 0 0 0 1 0 0 0 0 1 2 1 0 0 0 0 0 1 2 1 1 1 1 0 2 0 0 1 1 1 0 0 1 0 0 0 1 0 0 1 1 1 0 0 0 0 0 0 0 0 1 0 0 0 0 2 0 1 1 2 2 1 0 0 0 0 2 1 2 1 1 1 2 1 2 1 0 0 0 0 0 0 2 0 0 1 1 1 1 1 0 1 1 1 0 0 2 1 0 1 0 1 1 2 0 2 2 0 2 0 0 2 0 1 1 0 0 2 0 2 0 0 1 0 0 0 0 0 2 0 0 0 2 0 1 1 1 2 2 2 0 0 0 0 2 2 0 0 1 0 0 2 1 0 0 0 1 0 1 1 0 0 2 2 0 0 0 1 0 1 1 1 1 0 2 0 0 0 0 0 0 0 2 2 1 0 2 0 0 0 0 1 1 1 0 1 0 0 0 1 0 1 1 1 0 1 0 1 1 0 0 0 0 0 0 0 1 0 0 1 0 0 2 0 0 0 0 0 1 0 1 1 1 1 0 0 0 0 0 0 1 0 1 0 0 0 1 0 0 0 1 0 2 1 0 1 0 1 1 1 0 1 0 0 0 0 2 1 0 1 2 1 1 2 0 0 0 1 0 2 2 2 1 0 0 0 2 0 1 1 0 2 2 1 1 0 0 1 0 0 1 0 0 1 0 1 0 1 1 0 1 1 1 0 0 0 1 0 1 1 2 2 2 0 0 1 0 0 1 0 0 0 1 1 0 0 0 1 1 0 0 1 0 1 1 2 2 1 0 1 1 1 0 0 0 0 0 0 0 0 1 1 2 0 0 0 0 0 0 0 1 0 0 1 1 0 1 1 0 0 0 2 1 1 1 0 0 1 0 0 1 0 1 1 1 2 2 1 1 2 1 0 2 0 2 0 2 2 2 1 0 0 2 0 2 0 2 0 0 0 1 0 0 0 2 0 1 0 1 1 1 1 0 2 0 0 2 0 2 2 0 0 0 1 2 1 0 1 0 0 1 1 1 1 0 1 0 0 0 0 0 0 0 0 0 2 0 0 0 0 0 0 0 0 0 1 1 1 0 0 0 0 1 1 0 1 0 1 1 1 1 0 0 1 2 2 0 1 0 1 2 0 0 1 0 0 1 1 1 2 1 1 0 0 0 0 2 2 2 2 2 1 1 0 1 0 0 0 0 0 1 2 1 1 1 0 0 0 1 1 2 2 2 1 0 2 1 2 2 0 1 1 0 0 0 0 1 2 1 1 0 0 1 1 1 0 0 1 1 0 0 1 2 0 0 0 0 0 0 1 1 1 0 2 1 0 0 0 0 0 1 1 2 2 0 0 0 1 1 0 1 1 1 0 1 0 0 0 1 0 0 1 0 0 1 0 1
138 1 1 1 0 0 1 0 1 1 0 0 1 1 0 0 0 1 0 2 1 1 0 0 0 0 0 0 1 2 1 0 0 2 1 1 1 1 0 0 0 0 0 0 1 1 1 0 2 0 0 0 0 0 0 2 0 0 1 0 1 0 2 2 0 0 1 0 1 1 0 1 2 2 1 2 2 1 2 0 1 1 0 0 1 0 0 1 2 2 0 0 0 1 0 0 0 0 0 0 0 0 0 0 1 0 2 1 2 0 0 1 0 1 0 1 0 0 2 0 0 0 2 2 0 2 0 0 2 0 0 0 0 0 0 0 0 0 0 0 0 2 0 0 1 1 0 0 0 0 0 0 0 0 0 0 0 1 0 0 1 1 0 2 1 1 1 2 0 0 2 0 0 1 0 0 0 1 0 1 1 1 0 1 1 0 1 2 1 0 1 1 0 0 1 1 0 0 0 1 1 1 0 1 1 2 1 0 1 0 1 0 1 0 0 0 0 0 2 1 0 0 0 2 0 1 1 2 0 2 1 1 0 0 0 0 0 2 2 0 0 0 2 1 0 0 0 0 1 1 1 1 0 0 0 0 0 0 0 0 0 0 0 0 0 0 1 0 2 0 1 0 2 2 1 1 0 1 2 1 1 0 2 2 0 2 2 2 0 2 0 1 0 2 2 0 2 2 0 1 1 0 2 2 1 0 1 2 0 0 0 1 0 0 1 0 2 0 1 0 1 1 1 1 2 0 1 0 1 1 0 1 0 1 0 0 0 0 2 0 0 0 2 2 1 0 2 0 1 1 0 0 2 0 1 0 0 0 0 0 0 0 2 0 1 1 0 0 0 0 2 2 1 2 2 2 0 1 1 0 1 1 0 0 1 1 0 0 0 0 2 2 2 0 2 0 2 0 1 1 1 1 1 2 1 1 0 1 0 1 0 1 1 1 0 1 1 0 0 0 0 1 0 1 1 1 1 0 0 0 0 1 0 1 1 0 0 0 0 0 1 0 2 0 1 1 0 0 0 1 1 0 1 1 1 1 1 1 1 1 1 0 0 0 0 1 0 2 0 0 0 0 2 1 0 0 0 0 0 1 2 0 1 0 1 0 1 1 2 2 1 1 0 1 0 0 1 0 0 1 1 1 0 2 0 2 2 1 0 0 0 1 0 1 1 0 0 2 0 1 1 2 1 1 0 1 1 0 2 0 1 1 0 1 0 0 2 1 1 2 0 0 0 1 2 0 0 1 1 1 0 0 0 0 2 1 0 0 2 0 2 0 1 0 0 1 1 0 0 0 0 0 0 0 0 0 1 1 1 1 2 0 2 0 0 0 1 1 1 1 0 0 0 0 1 1 1 0 0 0 0 1 0 1 2 0 1 1 0 0 1 0 0 0 0 0 0 2 0 0 0 0 0 0 1 2 2 1 0 0 0 0 0 0 0 1 0 1 0 0 1 1 1 1 2 0 1 1 1 1 0 1 0 0 0 2 2 1 1 0 0 0 1 0 2 2 1 1 0 0 0 1 1 1 1 0 2 0 2 0 1 0 0 0 0 0 0 1 2 0 2 0 0 1 1 0 1 2 0 1 1 0 0 1 1 2 2 1 0 0 0 0 0 1 0 0 0 1 1 0 0 0 1 0 1 0 1 0 0 0 0 1 1 0 0 1 1 0 0 0 0 1 0 0 0 1 1 0 0 0 0 0 0 0 0 1 0 0 0 0 2 1 2 1 0 0 2 0 1 1 1 0 0 1 0 0 2 1 1 1 2 2 1 1 2 0 1 2 0 2 1 2 0 1 0 1 0 2 0 1 0 1 0 0 2 1 1 0 1 2 0 0 1 1 1 2 0 2 2 0 0 2 1 2 2 0 0 0 0 2 0 0 1 1 1 1 1 0 1 1 0 1 1 0 0 0 1 1 0 0 2 0 1 0 0 0 0 0 1 1 0 2 0 0 0 0 0 1 1 0 0 0 0 0 1 0 0 1 1 2 2 0 2 0 0 0 0 2 0 0 0 0 2 2 2 0 2 2 0 0 0 1 2 1 2 2 0 1 1 1 1 0 0 0 1 1 1 1 1 1 0 1 0 0 0 1 2 1 1 2 2 2 0 0 0 1 1 2 2 0 0 1 1 1 1 1 0 0 0 0 2 0 0 0 0 0 2 2 0 1 0 1 0 0 2 0 0 0 2 0 0 0 0 2 2 1 1 2 2 0 0 0 0 0 0 0 0 0 0 2 0 0 0 2 0 1 0 1 1 0 1 1
139 1 2 0 0 0 0 2 2 0 1 1 0 0 0 0 0 2 2 2 2 0 0 0 0 0 0 0 2 2 2 0 1 2 0 0 1 0 0 1 1 0 0 0 2 0 0 0 2 0 0 0 2 0 0 1 0 1 1 1 1 0 0 1 1 0 1 0 1 1 0 2 2 2 0 2 2 1 1 0 1 2 0 1 2 0 0 0 1 1 0 0 1 0 0 0 0 1 1 1 1 1 0 0 1 1 2 1 1 1 0 1 2 2 2 2 2 0 1 0 1 1 2 1 0 0 2 0 2 1 0 0 0 0 0 0 0 0 0 0 1 1 0 0 0 0 1 0 0 0 0 0 1 2 0 1 0 2 0 0 0 0 0 2 1 2 1 1 1 1 1 1 0 2 1 1 0 0 0 0 0 0 1 2 2 0 2 1 0 1 0 1 0 0 1 2 0 0 0 1 1 1 0 1 1 1 2 0 1 0 1 0 1 0 0 1 1 0 1 0 0 0 0 1 0 1 0 1 0 0 1 1 0 0 0 0 0 2 2 2 0 0 2 1 0 0 0 0 0 0 0 0 1 0 0 0 1 2 0 1 1 1 0 0 0 0 0 0 2 0 0 2 0 1 0 0 0 0 1 0 0 0 2 2 0 2 2 2 0 2 1 1 0 2 2 0 2 0 1 2 0 2 2 1 0 0 0 2 1 0 0 1 0 0 1 0 1 0 0 0 0 0 2 1 1 0 1 1 1 0 0 2 0 0 0 0 0 2 0 1 0 2 2 2 1 0 1 0 0 1 0 1 1 0 0 0 0 0 0 1 1 1 1 0 0 1 0 1 1 0 2 2 1 1 1 0 0 0 0 1 1 0 0 1 0 0 0 0 0 0 0 0 1 0 2 0 1 1 0 0 0 0 1 1 0 0 1 0 0 1 1 0 0 0 0 0 2 0 0 0 0 0 0 1 0 0 0 0 2 1 1 1 1 1 1 0 0 1 0 1 2 0 2 0 0 0 0 1 0 0 0 1 0 0 0 0 0 2 0 2 1 0 0 1 1 1 0 2 0 0 1 1 0 2 0 0 0 0 0 1 1 1 1 0 0 0 0 1 2 1 2 1 0 1 1 0 0 0 1 0 1 0 1 0 2 0 2 0 0 0 0 2 1 0 1 1 1 2 0 1 1 2 1 1 0 1 1 0 1 1 1 0 1 0 0 0 2 0 1 1 0 1 0 0 1 0 0 0 0 2 0 0 0 0 1 2 0 1 1 1 0 0 1 0 0 1 1 1 1 2 0 0 1 0 1 0 1 2 1 0 2 0 0 0 1 0 1 0 0 0 0 0 2 1 0 0 1 0 0 0 0 1 0 0 1 0 0 1 0 2 0 0 0 0 0 0 0 1 1 0 0 0 0 0 0 1 2 1 0 0 1 1 0 0 0 0 2 0 1 1 1 0 0 0 1 0 2 0 0 0 1 1 0 2 0 2 0 1 2 0 0 0 0 0 2 2 1 1 0 1 1 0 1 0 0 0 1 1 0 2 0 1 0 1 1 1 2 1 1 0 1 0 0 2 0 1 1 2 0 1 0 1 0 0 2 2 2 2 0 0 1 0 0 0 0 0 0 1 1 0 0 0 1 0 0 2 2 0 0 0 1 1 0 0 0 1 0 1 1 2 0 2 0 0 0 0 0 0 0 0 0 0 0 0 0 1 1 0 1 0 0 0 2 0 0 0 2 1 1 1 1 0 0 0 1 2 0 2 0 2 1 1 0 0 2 2 0 2 1 2 1 1 2 2 1 0 0 2 1 2 0 1 0 0 2 0 1 0 0 2 0 0 2 0 2 1 0 0 1 0 1 1 0 2 2 0 0 0 0 2 0 0 1 0 0 0 1 0 0 0 1 0 1 0 0 0 1 1 0 1 1 0 1 0 1 0 1 0 0 0 1 2 0 0 1 0 2 0 2 0 0 0 1 0 1 1 0 1 1 1 0 2 2 0 0 0 0 1 1 0 0 1 0 0 0 0 2 2 0 0 0 1 2 2 1 1 0 1 1 1 0 0 0 1 2 0 1 1 2 1 0 1 0 1 0 1 1 0 0 0 2 2 0 0 1 0 0 0 1 0 0 0 2 0 0 0 1 1 0 1 0 0 1 1 1 0 1 2 0 2 0 1 0 0 2 1 1 0 2 0 0 0 0 1 1 1 1 1 1 0 0 0 0 0 0 0 0 0 1 2 1 0 0 1 1 0 1 0 0 0 1 0
140 0 1 1 0 0 2 1 1 1 0 1 0 1 0 0 0 1 0 1 1 0 1 0 0 0 1 0 2 2 2 1 0 0 0 0 2 1 2 0 0 0 0 0 1 0 0 1 1 0 0 0 2 0 1 0 0 0 2 0 1 0 1 1 0 0 0 0 0 0 0 2 1 1 1 1 2 2 2 2 0 2 1 1 1 0 0 0 1 1 0 1 0 1 0 0 0 0 0 1 0 1 1 0 0 1 2 1 1 1 1 2 0 1 0 1 0 0 1 0 1 0 0 0 0 0 0 0 2 1 1 1 1 1 0 0 1 0 0 0 2 1 0 0 2 2 0 0 0 0 0 0 0 1 0 0 0 0 0 0 0 0 0 2 1 1 0 1 0 0 2 0 0 1 0 1 1 1 0 1 1 0 1 2 2 0 2 0 0 0 2 0 0 0 2 2 2 0 1 0 0 1 0 2 2 0 2 0 1 0 1 0 0 1 0 1 0 0 0 1 0 0 1 1 0 1 1 0 0 0 0 0 0 0 0 0 0 2 2 2 0 0 2 2 0 0 0 0 0 0 0 0 0 0 0 0 0 2 0 1 1 1 0 0 0 0 0 0 1 1 0 2 1 2 0 0 0 0 1 0 0 0 2 1 1 1 2 1 0 1 0 1 0 2 2 0 0 2 0 1 1 0 2 1 0 2 1 2 2 0 0 1 0 0 1 0 2 0 0 0 0 1 1 0 1 0 1 0 1 1 0 1 0 0 0 0 1 1 1 0 1 1 1 1 0 0 1 0 0 0 0 1 2 0 1 0 0 0 0 1 0 0 0 0 0 0 1 2 2 1 1 1 1 2 1 1 0 0 1 0 0 2 0 0 0 0 0 0 0 0 0 0 1 0 2 1 2 0 0 0 0 0 1 2 0 1 1 1 1 2 0 1 2 2 0 2 0 0 0 0 0 0 0 0 0 1 0 0 2 0 2 1 0 0 0 0 0 1 0 0 1 0 2 0 0 0 0 0 0 1 0 0 1 2 2 1 2 1 0 1 1 0 0 0 0 0 1 2 0 0 1 1 0 2 1 1 0 0 0 0 1 2 0 0 0 1 0 0 1 0 0 0 0 2 2 0 0 1 2 1 0 1 1 1 1 0 2 0 0 0 0 1 1 1 0 1 0 2 0 1 1 1 1 1 0 1 1 0 1 1 1 0 0 1 0 0 2 1 1 1 0 1 0 0 0 0 0 1 1 1 0 0 0 0 1 1 0 0 0 0 0 2 1 0 0 1 1 2 0 0 0 1 1 0 0 0 1 1 1 1 2 0 1 0 0 0 1 1 1 1 0 0 0 0 0 0 1 0 0 0 0 2 1 0 1 1 1 1 1 2 0 0 0 1 0 1 2 1 1 0 0 0 0 0 0 1 2 1 0 0 2 2 0 0 0 1 0 1 2 0 2 0 0 1 2 1 2 0 1 1 0 2 1 0 0 1 2 1 2 0 0 0 1 0 1 1 1 1 0 0 0 1 0 0 1 1 1 1 2 0 2 0 0 1 1 0 2 1 1 0 2 0 0 1 1 0 1 2 0 2 1 0 0 1 1 2 2 1 0 0 1 0 0 0 0 1 0 2 1 0 0 0 0 0 0 0 0 0 0 0 1 1 1 0 2 2 0 1 0 1 1 0 0 0 0 2 2 0 1 1 1 1 0 1 0 0 2 0 0 0 0 0 2 1 0 0 2 0 0 0 0 0 0 1 1 0 2 0 1 0 1 1 0 0 0 2 0 2 0 2 1 2 2 2 1 0 0 1 0 2 0 1 0 1 0 1 1 0 0 2 0 0 1 1 1 1 1 0 2 1 0 1 1 2 2 0 0 0 0 2 1 1 1 1 0 1 1 0 0 1 0 1 0 0 0 0 1 0 2 0 1 1 1 0 0 0 0 1 0 0 0 0 0 1 0 0 1 0 1 0 0 0 1 0 1 0 0 1 1 2 2 0 1 0 0 1 0 1 1 0 0 0 0 2 1 0 2 1 0 0 0 0 2 2 2 1 1 0 1 1 0 0 0 0 1 1 1 0 1 0 0 0 1 0 0 2 2 0 0 0 2 2 1 2 0 0 0 1 1 1 0 1 0 2 1 1 0 1 1 1 0 0 1 0 0 0 1 0 0 0 2 0 0 1 2 0 0 0 0 0 2 0 0 0 0 1 1 1 1 0 0 0 1 2 0 0 0 0 0 2 0 0 1 2 0 0 0 0 0 0 1 1
141 0 2 0 0 0 0 1 1 2 0 0 0 0 0 0 0 1 1 1 1 0 0 0 0 0 1 0 2 2 2 0 0 2 1 0 1 2 0 0 0 0 0 1 2 0 0 0 2 0 0 0 1 0 2 1 0 2 2 0 1 0 0 0 0 0 0 1 0 1 0 2 2 2 1 2 2 1 2 1 0 2 0 0 1 0 0 0 1 1 0 0 1 1 1 0 0 2 1 2 0 0 0 1 1 1 2 1 1 0 0 2 0 0 0 0 0 0 0 0 2 0 1 0 1 0 1 0 1 1 0 0 0 0 1 0 0 0 0 0 0 2 1 0 0 1 1 0 0 0 1 0 0 0 0 1 0 0 0 0 1 0 0 1 0 1 1 0 1 2 0 0 1 1 0 1 1 0 0 1 0 1 1 2 2 1 1 2 1 1 1 1 1 1 0 2 1 0 0 0 0 1 0 1 1 2 1 1 0 0 0 0 1 0 0 1 0 0 1 1 0 0 0 2 0 1 1 1 0 0 1 1 1 1 0 0 0 2 2 0 0 1 2 2 0 0 0 0 0 0 0 0 1 0 0 0 0 2 1 2 1 1 0 0 0 0 0 1 1 0 0 1 1 1 0 1 0 0 1 1 0 0 2 2 0 1 1 1 0 1 0 1 0 2 1 2 0 1 0 0 0 0 1 0 0 1 1 2 1 0 0 1 0 0 2 0 2 1 1 0 2 2 0 0 2 0 1 1 0 1 0 1 0 0 0 0 0 1 1 0 0 1 2 0 0 0 1 0 1 2 0 0 1 0 0 0 0 0 0 1 0 0 2 0 2 1 1 2 2 0 2 2 0 2 0 0 0 0 1 0 1 1 0 1 0 1 0 0 0 1 0 0 1 0 2 0 1 0 1 1 1 1 0 2 0 0 0 0 0 2 0 0 0 0 1 0 1 0 0 0 0 0 1 1 0 1 0 0 1 0 0 0 0 0 0 1 1 1 0 1 1 0 1 1 1 1 0 0 0 1 1 1 1 2 1 1 1 1 1 1 1 0 2 2 2 2 0 2 0 1 0 1 1 1 2 0 2 0 0 2 1 1 0 0 0 0 0 1 2 1 0 2 0 0 1 0 0 0 0 1 0 1 2 0 1 1 1 2 0 0 0 0 0 1 1 0 0 2 0 1 1 2 2 1 0 1 1 0 0 2 1 0 0 0 0 0 1 1 0 1 0 1 0 1 1 0 0 0 0 2 0 0 0 0 2 1 0 0 0 1 0 0 1 1 0 1 1 1 1 0 1 0 0 0 0 0 0 2 2 2 2 0 0 0 2 0 2 0 0 0 0 0 1 0 2 0 0 0 0 0 0 1 2 0 0 1 1 2 0 2 1 0 0 1 1 1 1 1 0 0 0 0 0 0 0 1 1 1 0 0 2 2 0 0 0 0 1 1 1 0 0 2 0 1 2 0 2 0 2 2 0 1 0 2 0 2 0 0 1 0 0 0 1 2 0 0 2 0 0 1 1 2 0 1 1 0 2 1 1 1 0 0 0 0 1 1 0 1 1 0 2 0 0 1 2 0 2 2 0 1 0 1 0 1 1 2 1 2 0 0 0 0 1 0 0 0 0 1 1 0 0 1 1 0 0 2 2 1 0 0 2 2 0 0 1 1 2 0 0 1 0 1 0 0 1 0 1 1 1 1 0 1 0 0 0 1 0 0 0 0 0 1 2 0 0 0 2 0 1 1 0 0 0 0 1 2 2 1 1 1 1 1 1 1 2 1 0 2 0 2 1 2 1 1 0 0 0 1 0 1 0 1 0 0 1 1 0 0 0 2 0 0 1 0 1 2 1 1 2 0 0 0 1 2 2 0 0 0 0 2 0 0 0 1 1 0 0 0 1 0 1 1 1 0 0 0 0 0 1 1 1 0 1 0 1 0 0 0 0 0 1 1 0 0 0 2 0 1 2 0 0 0 1 0 1 0 0 1 1 1 1 0 2 0 0 0 0 2 0 0 1 0 1 1 2 0 2 2 0 0 0 2 0 0 1 2 0 1 1 2 1 0 0 0 0 2 2 1 1 0 0 0 0 1 1 1 1 1 0 0 2 2 0 0 0 1 1 1 1 1 0 1 2 0 0 1 0 1 0 0 1 0 2 0 1 0 0 1 0 0 0 0 0 0 0 0 2 0 2 1 1 0 0 0 0 0 0 1 1 0 0 0 1 1 0 1 1 0 0 2 0 0 1 1 0 0 0 0 0 0 1 0
142 0 0 2 0 0 2 0 0 2 0 0 1 1 0 0 0 1 1 0 0 1 0 0 0 1 2 0 2 2 2 0 1 1 1 2 2 0 0 1 1 0 0 0 1 0 0 0 2 0 0 0 0 2 0 1 0 1 1 1 0 1 2 2 0 2 0 1 0 1 0 2 2 2 1 2 2 1 2 0 1 1 0 0 2 0 0 0 2 2 0 1 0 1 1 1 1 1 0 0 0 0 0 1 1 1 2 0 0 2 0 1 1 2 1 2 1 0 1 0 1 0 2 2 0 2 0 0 1 1 0 0 0 0 0 0 0 0 0 0 1 1 0 0 1 1 2 0 0 0 0 0 0 0 0 0 0 0 0 0 1 1 0 2 0 2 0 1 0 2 0 1 0 1 0 0 0 1 0 1 1 1 0 2 1 0 1 1 0 0 1 1 0 0 1 2 0 0 0 0 0 0 0 0 0 2 0 0 0 0 1 0 0 2 0 1 1 0 2 0 0 0 0 2 0 0 0 0 0 0 0 0 1 1 1 0 0 2 1 1 0 1 2 1 0 0 0 0 0 1 1 1 2 0 0 0 1 1 0 0 0 0 1 0 0 0 1 2 1 0 0 2 1 1 0 1 0 0 0 0 1 1 1 1 0 0 0 2 0 2 0 2 0 2 2 1 0 2 0 0 0 0 2 2 0 2 0 2 1 0 0 1 0 0 1 0 0 0 0 0 0 0 0 0 2 0 1 1 0 1 0 0 0 1 0 0 0 2 0 1 1 1 2 1 1 0 0 1 2 0 1 0 1 0 0 0 0 0 0 2 0 0 1 1 0 0 1 2 2 0 2 2 1 2 1 1 0 1 0 0 1 2 0 1 0 0 0 0 0 0 0 0 1 0 2 0 1 0 1 1 1 1 1 1 0 0 1 0 0 1 1 1 1 1 1 1 0 1 1 0 0 1 1 1 1 1 1 0 2 0 2 1 1 2 2 1 0 0 0 1 1 0 1 1 0 1 0 0 1 1 0 1 1 2 2 1 2 2 0 2 2 0 1 0 1 2 0 1 0 1 0 1 0 2 1 1 0 0 0 0 1 2 1 0 1 0 1 2 2 0 2 2 0 1 0 0 2 0 1 0 1 0 2 0 2 1 1 1 0 0 0 0 0 1 1 0 0 2 0 1 2 2 2 1 0 0 1 1 0 2 1 1 0 0 1 0 1 0 1 1 1 0 0 0 0 1 0 0 0 2 1 0 0 0 1 1 0 0 0 0 0 2 0 0 0 1 1 1 1 0 0 0 0 0 0 0 1 2 2 0 2 0 0 0 1 1 1 2 0 0 0 0 1 1 0 0 0 0 0 0 0 2 1 0 1 1 1 0 0 0 0 0 0 0 0 0 1 1 0 0 0 0 0 0 0 0 0 2 0 0 1 1 0 0 0 2 1 0 1 0 1 1 0 0 1 0 2 0 1 1 1 0 0 1 0 1 1 1 2 0 0 0 1 1 1 1 0 0 0 1 1 1 0 2 2 0 2 1 1 1 0 0 0 1 2 2 1 1 2 0 2 0 1 2 1 0 2 2 0 2 1 1 0 0 1 2 2 2 0 0 0 0 0 2 0 1 0 1 0 1 0 0 0 0 0 0 0 0 0 0 1 1 0 0 0 0 0 0 0 1 0 1 0 0 1 0 1 0 0 0 0 0 0 0 0 0 0 0 0 0 1 2 1 0 0 0 2 1 1 1 2 0 1 1 0 0 2 1 1 1 1 1 0 0 1 1 0 1 0 2 1 2 1 1 0 0 1 0 0 1 0 2 0 0 2 0 2 0 2 2 0 0 1 1 1 2 0 1 0 0 0 0 1 2 2 0 0 0 0 1 0 0 1 1 1 1 0 1 1 1 0 0 1 0 1 1 0 1 0 0 2 0 1 0 0 0 0 0 0 0 1 1 0 0 0 0 0 0 1 0 1 0 1 0 1 0 0 0 1 2 2 0 1 0 0 1 0 1 1 0 0 0 1 1 2 1 2 1 0 0 0 2 1 1 2 0 1 1 0 1 0 0 0 0 0 2 2 1 1 1 0 1 0 1 1 1 0 1 0 0 2 1 1 2 1 2 1 0 1 0 1 1 2 1 0 0 1 0 0 0 1 0 1 0 1 0 1 2 0 1 0 1 2 1 2 0 1 0 0 0 2 0 0 0 0 0 1 1 1 0 0 0 1 2 0 0 0 0 1 2 0 0 0 2 0 0 0 0 1 0 0 0
143 0 2 0 0 0 0 1 1 1 0 0 1 2 0 0 0 2 2 2 1 1 0 0 0 0 1 0 0 2 0 0 1 1 1 1 1 2 0 0 0 1 0 1 2 0 0 1 1 0 0 0 1 0 0 1 0 1 0 1 0 0 2 2 0 0 0 1 0 0 0 0 2 2 0 2 2 1 1 0 2 2 0 0 1 0 0 0 1 1 0 0 1 1 0 0 0 1 1 2 1 0 1 0 1 1 1 1 0 2 1 1 0 1 1 1 1 0 1 0 1 0 2 1 0 0 1 1 2 1 0 0 0 0 0 0 0 0 0 0 1 1 1 0 0 0 0 0 0 0 0 0 1 0 0 0 0 1 0 0 1 0 0 1 1 2 2 0 1 2 0 2 1 1 0 0 0 2 1 0 1 1 0 2 1 0 1 2 1 1 1 1 0 0 1 2 0 0 0 0 0 0 0 1 1 1 2 0 0 0 0 0 0 0 0 0 0 0 0 1 1 1 0 0 2 0 0 0 0 0 0 0 0 0 0 0 0 2 2 2 0 0 2 1 0 0 0 0 0 0 0 0 1 0 0 0 2 1 0 1 1 1 0 0 0 0 0 0 2 1 0 1 0 0 0 1 0 0 1 0 0 1 0 2 0 0 0 0 1 1 0 2 0 2 2 0 2 0 0 0 0 0 0 0 0 0 0 1 0 1 0 2 0 1 1 0 1 1 0 0 1 1 1 1 1 0 1 1 0 1 0 0 0 1 0 0 0 0 2 1 0 1 2 2 0 0 1 1 0 2 0 0 0 0 0 0 0 0 0 2 0 0 1 0 1 0 1 2 2 0 2 2 1 1 0 0 0 0 2 0 1 1 0 1 0 1 0 0 0 1 0 0 0 0 2 0 1 0 0 0 0 0 0 2 1 1 0 0 0 2 0 1 0 0 1 0 1 0 0 0 0 0 1 1 1 0 0 0 1 0 1 0 0 0 0 2 0 1 0 1 2 1 1 1 1 1 0 0 0 2 0 1 1 2 1 1 1 2 2 2 1 0 0 0 0 0 1 1 0 1 1 2 0 2 1 0 1 0 0 0 0 2 0 0 0 0 0 1 2 1 1 2 1 1 1 0 0 1 1 1 0 1 0 2 0 2 2 1 0 0 0 1 1 0 0 2 1 2 0 0 1 2 1 1 0 0 1 1 0 2 0 1 0 0 0 1 2 2 1 1 0 1 0 0 1 1 0 1 1 1 0 0 1 0 1 1 0 1 1 1 0 0 0 0 0 0 0 2 0 0 0 0 0 0 0 0 0 2 2 0 2 0 1 0 1 0 0 0 0 0 0 0 0 0 1 0 1 0 0 0 0 1 1 1 1 1 1 2 0 0 0 0 0 0 0 0 1 1 0 0 0 0 0 0 0 1 2 1 0 0 0 1 0 0 0 0 0 0 1 0 0 1 0 1 2 0 2 0 1 1 0 1 0 1 0 2 1 1 1 0 0 0 1 1 1 1 1 2 0 2 2 0 0 1 2 0 2 0 1 1 2 1 0 1 2 1 1 1 1 0 2 0 0 1 1 0 1 1 0 1 0 1 0 0 1 1 1 2 0 0 0 0 0 1 0 1 1 0 0 0 0 1 0 0 1 0 0 1 0 0 1 0 0 0 0 0 2 1 0 1 0 1 0 0 0 0 0 0 0 0 0 0 0 0 0 0 0 0 2 2 0 0 2 1 0 0 2 0 2 2 0 0 1 0 0 0 0 1 1 1 1 2 1 1 2 1 1 1 1 2 0 1 1 2 1 1 0 1 1 1 0 1 0 0 2 0 1 0 1 2 0 0 1 1 1 2 0 1 2 0 1 1 2 1 1 0 0 0 0 2 1 0 2 0 0 1 1 0 0 1 0 1 1 0 0 0 1 0 1 0 1 0 2 0 0 1 0 0 0 0 1 2 0 0 0 0 2 0 1 0 0 0 1 0 2 1 1 0 0 1 1 0 0 0 0 2 0 2 0 0 1 0 0 1 2 1 1 1 1 2 2 0 0 0 2 2 0 0 1 1 1 0 0 0 1 1 1 0 1 0 0 0 0 1 0 2 1 1 0 0 2 1 0 1 0 1 1 1 1 0 0 0 1 0 1 1 0 0 0 0 0 0 1 1 0 1 2 2 0 1 0 0 0 0 1 1 0 0 1 0 1 1 0 0 0 0 1 0 0 1 1 0 1 2 0 0 0 0 0 2 0 0 0 2 0 2 0 0 0 0 0 1
144 1 2 1 0 0 2 2 2 0 0 1 0 0 0 0 0 0 0 0 0 0 0 0 0 0 1 0 2 2 1 2 0 1 0 0 2 1 0 0 0 0 0 1 2 1 1 0 0 1 0 0 0 0 0 2 0 0 0 2 0 0 0 0 0 0 0 0 0 0 0 1 2 2 1 2 2 1 2 1 0 2 0 0 2 0 0 0 0 1 0 0 0 1 0 0 0 2 2 2 1 0 1 0 1 1 2 0 0 2 0 2 0 2 0 2 0 0 1 0 1 0 2 0 0 0 2 0 2 1 0 0 0 0 1 0 0 0 1 0 2 0 0 0 1 0 1 0 0 1 1 0 1 0 0 0 0 0 0 0 0 0 0 2 1 2 1 0 1 2 0 1 1 2 1 2 0 0 0 0 0 0 1 1 1 0 1 1 0 0 1 0 0 0 1 0 1 0 0 0 0 0 0 1 1 0 2 0 0 0 0 0 2 0 0 0 0 0 1 1 0 0 1 1 0 0 0 1 0 1 0 0 0 0 0 0 0 2 2 1 0 0 1 1 0 1 1 0 1 1 0 0 2 0 0 0 1 1 0 0 0 0 1 1 0 0 0 1 1 1 0 2 0 0 0 1 0 1 1 1 1 0 2 2 0 2 2 0 0 1 0 1 1 2 2 0 1 0 1 1 0 0 2 1 1 0 0 1 0 0 0 1 0 2 1 0 2 0 0 0 0 0 1 1 1 0 0 1 1 0 0 0 1 1 0 1 1 2 0 2 2 1 2 1 1 0 1 0 0 1 2 0 2 0 0 0 1 0 0 2 0 0 1 1 1 0 1 1 1 0 2 2 0 2 1 1 0 2 0 1 1 0 0 1 1 2 0 0 0 0 0 0 1 0 2 1 1 1 0 0 0 0 0 1 0 1 0 1 0 1 0 1 0 0 1 0 0 0 0 0 0 0 0 2 1 1 1 2 2 0 0 1 1 1 1 0 0 1 0 1 1 0 2 0 2 2 0 0 0 0 0 1 0 2 1 0 1 1 0 0 0 0 0 0 0 0 0 0 0 2 0 2 0 2 1 0 1 1 0 1 0 2 1 0 1 0 1 1 2 2 1 1 0 1 0 0 0 1 1 0 1 0 0 2 0 1 2 1 0 0 0 0 1 1 1 0 0 2 0 1 1 2 1 1 0 1 1 1 1 1 1 1 0 1 1 1 2 0 0 2 0 0 0 1 1 1 0 1 1 1 0 0 1 0 2 0 0 1 0 1 0 0 0 1 1 0 0 1 0 0 0 1 0 0 0 0 1 2 2 0 2 0 0 0 0 0 0 2 0 0 1 1 2 0 0 0 0 0 0 0 0 2 1 0 1 0 2 1 0 1 0 0 0 1 1 1 0 1 0 0 0 0 0 0 0 1 2 1 0 0 2 2 0 0 0 1 0 1 1 0 1 1 0 1 1 0 1 1 0 0 0 2 0 0 0 2 2 1 0 0 0 0 1 1 0 0 0 1 1 0 0 0 1 0 0 0 1 0 1 2 0 1 0 0 1 1 1 1 1 1 2 0 1 2 0 1 2 1 0 0 0 0 0 0 1 1 1 1 0 0 1 0 0 1 0 1 0 2 2 0 0 0 0 1 1 0 1 1 1 1 1 1 0 0 1 1 0 1 0 2 2 0 0 0 0 0 0 1 1 1 0 0 1 0 0 1 0 0 1 1 0 0 2 0 0 0 2 0 2 2 0 0 1 1 0 2 0 0 2 0 2 2 0 0 0 1 0 1 0 2 1 2 1 2 0 1 1 0 0 1 0 2 0 0 1 0 2 0 0 2 1 1 1 0 2 1 0 0 1 0 1 1 2 1 1 0 0 0 1 2 2 2 0 0 0 0 0 0 0 0 0 0 0 0 0 0 0 0 1 0 1 0 0 0 0 0 0 0 0 0 0 0 0 0 1 0 0 0 1 0 0 0 0 0 0 0 0 0 1 2 2 0 2 1 0 1 0 2 2 0 0 0 1 1 2 0 2 1 0 0 0 0 0 0 1 1 0 0 0 0 0 0 0 0 1 1 1 1 2 0 0 0 1 0 1 0 1 2 1 0 2 2 1 2 0 1 1 0 0 1 1 2 0 1 0 0 1 2 1 1 0 0 1 0 0 0 1 2 0 1 0 0 1 1 2 0 0 0 1 0 1 0 1 0 0 0 1 1 1 0 0 0 1 2 0 1 1 0 0 2 0 0 1 2 1 0 0 1 1 0 0 0
145 1 0 2 0 0 2 0 1 1 0 0 0 1 0 0 0 2 1 2 2 0 0 0 0 0 1 0 2 2 2 1 0 0 1 0 2 1 0 0 0 1 0 1 2 1 0 0 1 0 0 0 0 0 0 2 0 0 0 1 0 2 1 0 0 2 0 0 0 1 0 0 1 1 0 1 1 1 1 0 1 2 0 0 0 0 0 0 2 2 0 0 0 2 0 0 0 1 1 2 0 1 0 1 1 1 2 0 0 1 1 2 1 2 2 2 2 0 0 0 2 0 1 0 1 0 1 1 1 1 1 1 0 0 0 0 0 0 1 1 1 2 1 0 0 1 0 0 0 0 1 0 0 1 0 0 0 0 0 0 1 1 0 2 2 2 2 2 0 1 1 0 0 2 0 0 0 0 0 0 0 2 0 2 1 0 1 2 0 2 0 2 0 0 0 1 1 0 1 0 0 1 0 2 2 0 2 0 1 0 0 0 0 0 0 1 2 0 0 0 1 1 1 2 0 0 0 2 0 2 0 0 0 0 0 0 0 2 2 2 0 0 1 0 0 0 0 0 0 0 0 1 2 0 0 0 2 2 1 1 0 0 0 0 0 0 0 0 1 0 1 2 1 2 0 0 0 0 1 0 0 0 0 1 0 1 1 1 0 1 0 2 1 2 2 0 0 2 0 2 0 0 2 0 0 0 1 1 0 0 0 0 0 1 1 0 1 1 1 0 1 1 1 0 1 0 2 0 0 1 0 1 1 2 0 0 0 2 0 0 0 0 2 1 0 0 2 0 0 0 0 0 2 0 0 0 0 0 0 0 0 0 2 0 2 0 0 2 2 2 0 0 0 2 1 1 0 0 0 0 0 1 0 0 1 2 0 0 0 1 0 0 0 0 2 0 0 0 1 1 1 1 0 1 0 0 1 1 0 0 0 1 0 0 1 0 1 0 1 0 0 0 1 0 0 1 0 0 1 1 0 1 1 2 2 0 0 1 0 0 1 0 1 1 1 1 0 0 0 0 0 0 1 2 2 1 2 1 1 1 0 0 0 1 1 1 0 2 0 0 0 1 1 1 1 0 1 0 0 0 1 2 2 1 1 1 1 1 2 1 0 2 0 1 1 0 0 0 1 1 0 1 2 0 2 0 0 1 0 0 0 0 1 0 0 2 1 1 0 2 2 1 2 2 1 1 0 0 0 2 0 0 0 0 1 0 2 0 0 0 0 2 0 1 1 0 0 2 2 1 0 1 0 0 1 1 0 0 1 0 1 0 1 0 1 1 1 2 1 0 1 1 1 0 1 0 2 2 2 0 2 0 0 0 2 1 2 1 1 0 0 0 1 1 0 0 0 0 0 0 0 1 1 1 2 1 0 0 0 0 0 0 0 0 1 1 0 2 0 1 0 1 0 1 1 0 2 1 0 0 1 1 0 0 0 0 1 0 0 0 0 1 0 1 1 0 2 0 0 0 1 1 0 1 0 1 1 1 2 1 1 0 1 0 2 2 1 1 1 1 1 1 1 0 0 0 1 0 0 2 0 0 0 1 2 2 0 1 1 1 1 0 1 1 0 0 1 1 0 0 0 0 0 0 2 2 1 1 1 0 1 0 0 0 0 0 0 1 2 0 0 0 1 0 0 1 1 0 1 1 1 1 0 0 0 0 0 0 0 0 0 2 0 1 1 1 2 0 0 0 0 0 0 0 0 1 0 0 1 1 0 1 2 0 0 0 2 1 1 1 0 0 0 0 1 1 1 2 0 2 1 1 0 0 1 1 0 2 1 2 0 0 0 1 0 1 0 1 0 1 0 2 0 0 2 0 1 0 0 2 0 0 2 0 1 1 0 1 2 1 0 2 2 2 2 0 0 0 0 2 1 1 2 0 0 0 0 0 0 0 0 0 1 0 0 0 1 0 0 1 2 0 1 0 1 0 1 0 0 0 1 2 1 0 0 1 1 1 1 0 1 0 1 1 2 1 0 0 1 2 2 0 2 0 0 0 0 2 0 0 0 0 0 1 2 0 2 2 0 0 0 1 2 2 2 1 1 0 0 1 0 0 0 0 1 1 1 0 2 0 0 0 1 1 1 1 2 2 1 1 1 1 0 2 0 0 0 1 2 2 0 0 2 1 0 0 1 1 1 0 1 0 2 0 0 0 0 2 0 1 0 0 1 0 1 0 1 0 0 0 2 0 0 0 0 1 1 0 1 1 1 1 0 0 0 0 1 0 0 1 0 0 0 2 0 0 0 0 1 0 0 0
146 1 0 2 0 0 1 1 2 0 0 0 0 1 0 0 0 2 1 2 2 0 0 1 0 0 1 0 1 2 0 0 1 2 0 0 1 0 1 1 1 0 0 0 2 0 0 0 2 0 0 0 0 0 0 1 0 0 0 0 1 2 1 1 1 0 1 0 0 0 0 2 2 2 1 2 2 2 2 0 2 2 0 0 1 0 0 1 2 2 1 1 0 2 0 1 0 1 1 2 0 1 0 0 0 0 2 2 2 0 0 2 0 2 0 2 0 0 0 0 2 0 1 2 0 1 0 0 0 0 0 0 0 0 1 0 1 0 0 0 0 2 0 0 1 2 0 0 0 1 1 0 1 1 0 0 0 0 0 1 1 0 1 1 0 1 1 1 0 1 1 0 1 2 1 1 0 1 0 1 1 1 1 2 2 0 2 1 0 0 0 1 1 1 0 2 1 0 0 0 0 0 0 1 1 1 2 0 2 0 0 0 1 0 0 0 0 1 0 1 0 0 0 1 1 0 0 2 0 1 0 0 0 0 0 0 0 2 2 0 0 1 2 1 1 1 1 0 0 0 0 1 1 1 1 0 0 1 0 1 0 0 0 1 0 0 0 1 1 1 1 1 1 1 1 0 0 1 1 1 1 1 1 1 0 0 0 1 0 2 0 1 0 2 2 0 1 0 0 1 0 0 0 0 0 0 0 1 0 0 1 2 0 0 2 0 2 2 2 0 2 2 2 1 2 0 1 1 1 1 0 0 0 2 0 0 0 2 0 0 0 2 2 1 0 0 1 0 1 0 0 1 0 0 0 0 0 0 0 2 0 0 2 0 2 1 0 2 2 0 2 2 0 2 0 0 0 1 1 1 0 2 0 1 0 1 0 0 0 1 0 0 2 1 2 0 2 0 2 2 2 2 1 1 0 1 0 0 0 2 0 2 0 0 0 0 2 0 1 1 1 1 0 2 2 2 1 0 1 0 1 0 0 0 0 1 0 0 0 0 1 0 1 0 1 1 0 0 0 0 0 1 2 2 2 2 2 2 0 1 1 0 1 1 1 1 1 1 0 1 0 1 1 1 2 2 0 1 1 0 0 1 1 1 0 1 0 1 2 2 1 1 1 0 1 0 0 0 0 1 0 2 1 1 1 0 2 1 0 0 0 0 1 1 0 1 0 2 0 2 2 2 2 2 1 0 1 2 0 2 0 2 0 1 1 0 1 1 1 1 1 1 0 0 0 1 0 0 0 2 0 0 0 0 1 1 0 0 0 0 0 0 0 0 0 0 0 1 0 1 0 0 1 0 0 0 2 2 2 0 2 0 1 0 0 0 1 1 1 1 1 0 1 1 0 0 0 0 0 0 0 2 0 0 2 0 0 1 0 2 0 0 0 0 0 0 0 1 0 0 0 0 0 1 1 0 0 1 0 0 1 2 0 0 0 0 1 0 0 0 0 1 0 1 1 0 2 0 1 1 0 1 0 1 0 2 1 1 2 0 0 0 1 1 1 1 1 0 1 1 1 0 0 0 0 1 1 0 2 0 1 0 0 0 1 1 1 1 2 0 2 0 0 2 1 1 2 1 0 1 0 1 0 1 1 2 2 1 1 0 0 0 0 0 0 0 0 1 1 0 0 0 1 0 0 1 1 1 0 0 2 2 0 0 1 0 1 0 0 2 0 2 0 1 1 0 1 0 0 0 0 0 0 0 0 2 1 0 1 1 0 1 2 0 0 0 2 1 1 1 1 0 1 1 1 2 1 0 2 0 2 2 0 0 1 2 0 2 1 2 1 1 1 1 0 0 0 1 0 1 1 1 0 0 1 0 2 0 0 2 0 2 0 1 0 2 1 0 2 0 2 1 0 2 2 0 0 0 0 1 0 0 1 0 0 0 0 1 1 0 1 0 1 0 1 1 0 0 0 0 1 0 2 1 0 0 0 0 0 0 0 1 0 0 0 0 1 1 1 0 0 0 2 0 2 1 0 0 1 2 2 0 2 1 1 1 0 1 1 0 1 1 0 2 1 0 2 0 0 0 0 2 1 1 1 2 0 1 0 2 0 0 0 1 1 1 2 1 2 1 0 1 0 1 0 1 1 2 0 0 2 2 1 1 1 1 0 1 1 0 0 1 2 1 0 0 0 0 0 0 1 0 0 0 1 0 2 2 0 2 0 1 0 1 2 0 0 0 0 0 1 0 1 1 1 1 1 1 1 0 0 0 1 1 0 0 0 0 0 2 0 0 1 2 0 0 0 0 0 1 0 2
147 0 2 1 0 0 0 2 2 0 0 0 0 0 0 0 0 2 2 2 2 0 0 0 0 0 2 0 1 2 0 1 2 1 0 0 1 1 0 1 1 0 0 2 2 1 1 0 2 0 0 0 0 0 0 1 1 1 1 0 1 0 0 0 0 0 0 1 0 0 1 1 2 2 1 2 2 1 2 0 1 2 0 0 1 0 0 1 2 2 2 2 1 1 1 0 0 1 1 1 1 0 0 2 0 0 2 0 1 1 0 1 0 1 0 1 0 1 0 0 2 0 2 1 0 1 1 1 2 2 0 0 0 0 0 0 0 0 0 0 1 2 0 0 1 2 0 1 0 1 1 0 2 0 1 0 0 0 0 0 0 0 0 2 1 1 1 0 0 1 1 1 1 2 1 1 0 0 0 1 0 0 1 1 1 0 1 1 1 0 2 0 1 1 0 1 0 0 1 1 1 1 0 2 2 0 2 0 1 0 1 0 1 0 0 2 0 0 0 0 1 1 0 2 0 0 0 0 0 1 1 1 1 0 0 0 0 2 2 2 0 0 2 2 0 0 0 0 0 0 0 0 1 0 0 0 1 2 0 1 1 1 0 0 0 0 1 0 2 0 0 0 0 2 0 1 0 0 1 0 0 1 1 1 0 1 1 1 0 2 1 0 1 2 2 0 1 1 0 2 0 0 2 1 0 0 2 2 0 0 0 2 0 0 2 1 2 0 0 0 1 2 1 0 2 0 0 1 0 2 0 1 0 2 0 0 0 1 1 1 0 1 2 2 1 0 1 0 1 1 0 0 0 0 0 0 0 0 0 1 0 0 2 0 2 2 0 2 2 0 2 2 1 2 1 1 0 0 1 0 0 2 0 0 0 0 0 0 0 2 1 2 0 1 2 1 1 0 0 0 0 0 1 2 0 0 1 1 0 2 0 0 1 1 0 1 1 1 0 0 0 1 1 0 1 1 0 1 1 0 0 2 0 0 0 1 0 1 0 0 1 0 2 0 0 2 0 0 0 0 0 1 0 2 1 1 1 2 1 1 1 0 1 1 0 0 0 2 0 0 1 1 1 2 0 0 0 0 0 2 0 2 2 1 1 1 1 1 1 0 1 1 0 1 1 0 1 0 0 1 1 1 1 1 1 2 2 1 0 0 0 0 0 1 1 0 0 2 0 1 1 2 1 1 0 1 1 0 1 2 1 0 0 0 0 0 0 0 0 1 1 0 0 0 0 0 0 2 2 1 0 0 0 0 1 2 0 1 1 1 0 0 0 0 0 1 1 1 1 1 0 1 0 0 0 0 0 2 2 1 2 0 1 0 1 0 2 1 1 0 0 0 0 0 2 0 1 0 0 0 0 2 0 0 1 0 0 2 0 2 1 0 0 0 0 0 1 1 0 0 1 0 0 0 0 1 1 0 0 0 1 1 0 0 0 0 2 0 0 1 0 0 1 1 2 0 0 0 1 1 1 0 0 2 0 2 0 0 2 1 1 0 1 1 0 1 1 2 0 2 2 0 0 1 1 1 1 1 1 1 0 1 0 0 2 2 0 0 2 0 1 0 0 1 1 0 1 2 0 1 1 0 0 1 1 2 1 2 0 0 0 0 0 0 0 1 0 0 0 0 0 1 1 0 1 1 1 0 1 1 1 1 0 0 0 0 1 0 0 1 0 1 0 0 0 1 1 1 2 1 0 1 0 0 0 1 2 0 0 0 0 1 0 0 0 2 1 0 1 1 0 0 1 0 0 0 1 0 2 0 2 2 1 1 1 1 1 2 1 2 1 1 1 1 0 0 1 0 0 1 0 1 0 0 1 0 2 1 0 1 0 0 2 0 2 0 0 1 2 0 1 1 2 2 2 0 0 0 0 2 0 0 0 1 1 1 1 0 0 0 0 0 0 0 0 0 0 1 0 0 2 0 1 0 0 1 0 0 0 0 1 1 0 0 0 0 1 0 2 1 1 0 1 1 2 1 0 0 1 2 2 0 2 0 2 2 0 1 0 0 0 0 0 1 1 0 1 0 0 1 1 1 0 0 1 2 0 0 0 1 0 0 0 0 1 1 1 0 2 0 0 0 1 2 0 0 1 1 0 0 2 2 0 1 1 2 2 1 1 1 1 1 2 1 1 0 1 0 0 1 1 0 1 0 1 1 2 2 0 1 0 1 0 1 1 0 1 0 2 0 0 0 0 0 0 2 2 0 0 0 0 0 0 0 0 0 0 0 0 2 0 0 0 1 0 1 1 0 0 0 0 0
148 0 1 1 0 1 0 1 1 1 1 0 0 0 0 0 0 1 1 1 1 0 0 1 0 0 1 0 2 2 2 0 1 2 1 0 0 2 0 0 0 0 0 0 1 0 0 0 2 0 0 0 1 0 1 1 0 0 0 1 0 1 2 2 1 1 1 0 0 0 0 0 2 2 2 2 0 1 2 0 0 1 0 0 2 0 0 0 1 2 0 1 1 1 0 0 0 2 1 2 1 0 1 0 1 0 2 1 1 1 1 2 0 1 1 1 1 0 2 0 0 1 2 1 0 1 1 0 1 1 0 0 1 1 0 0 2 0 1 0 2 0 0 0 0 0 0 0 0 1 1 0 1 0 1 0 0 0 0 0 1 1 0 1 2 2 0 1 0 0 1 0 1 1 0 1 0 0 0 0 0 1 0 2 1 0 1 2 0 1 0 2 0 1 2 1 0 0 0 1 1 1 0 1 1 1 1 0 0 0 0 0 1 0 0 0 1 0 1 0 1 1 0 2 0 0 0 0 0 1 1 1 0 0 0 0 1 2 2 1 0 0 2 2 0 0 0 0 0 0 0 0 0 0 0 1 1 2 0 0 0 0 0 0 0 0 1 1 1 0 0 1 2 2 0 0 1 0 1 1 1 0 0 1 0 0 1 1 0 1 0 0 0 2 2 0 1 2 1 1 1 0 1 0 0 0 0 2 1 0 0 2 0 0 2 0 1 1 1 0 0 1 1 1 2 0 1 1 1 0 0 1 1 2 0 0 1 1 1 1 1 2 2 1 0 0 1 0 2 0 0 0 1 0 0 1 1 0 0 1 0 0 0 0 0 0 0 1 1 0 2 2 0 2 0 0 0 0 1 0 1 0 1 1 0 0 0 0 0 0 0 1 1 0 1 1 1 2 0 0 0 0 0 2 1 1 0 1 0 2 0 0 0 0 1 0 1 0 1 0 1 1 0 2 0 0 0 2 2 0 0 1 1 1 1 0 0 1 0 0 0 0 1 0 1 1 1 1 1 0 0 1 0 1 1 0 1 1 0 0 0 0 0 0 1 1 0 1 0 1 0 1 0 2 1 1 0 1 1 0 2 1 2 0 2 0 2 0 1 1 1 0 1 1 1 0 0 0 1 0 0 1 1 1 1 1 2 0 1 0 1 0 1 0 2 0 0 2 0 2 2 2 2 2 1 1 0 0 1 2 1 1 0 0 0 0 2 1 1 0 0 2 0 0 1 0 0 0 0 2 0 1 0 0 0 2 0 2 2 0 0 0 1 0 0 1 1 2 2 2 0 1 1 0 1 0 1 2 2 2 2 0 1 0 0 0 1 1 0 0 0 0 0 0 0 1 0 0 0 0 0 2 1 0 1 1 1 2 0 2 1 1 0 1 1 1 1 2 0 0 0 0 0 1 1 0 2 1 0 0 1 1 1 0 0 1 0 0 0 1 1 0 0 0 1 0 2 1 2 2 1 2 0 0 0 2 2 0 2 0 0 0 1 0 2 2 0 2 0 2 2 0 2 0 0 0 2 1 2 0 1 0 1 1 1 1 0 1 2 0 1 0 0 1 0 1 1 1 0 1 0 1 0 0 1 1 1 2 0 0 1 0 0 0 0 0 0 0 0 0 0 1 0 0 0 0 0 0 0 0 0 0 0 0 0 0 0 0 0 1 0 1 0 0 0 1 1 0 0 0 0 0 1 1 0 2 0 0 0 0 0 1 2 1 1 0 2 1 1 1 0 0 0 1 0 1 0 2 0 2 1 1 1 1 1 1 1 2 1 2 1 1 1 2 0 1 1 1 0 1 1 1 0 1 1 0 1 1 0 1 1 1 0 0 0 2 2 1 2 0 2 2 1 2 2 0 0 0 0 2 0 0 1 0 0 2 0 0 0 0 0 0 0 0 0 0 0 0 0 0 2 0 1 0 0 0 0 0 0 0 1 1 1 1 0 1 0 1 1 0 0 0 1 0 2 0 0 1 1 2 2 0 2 0 0 0 0 0 1 0 0 0 1 1 1 0 2 2 0 0 0 0 0 0 2 2 0 1 1 1 1 0 1 0 1 1 1 1 2 1 0 1 0 1 1 1 1 0 0 1 2 2 1 1 0 2 2 1 1 0 0 0 1 2 0 0 1 0 0 0 1 0 1 0 1 0 1 0 0 0 0 0 0 0 0 1 1 0 1 1 0 0 0 0 0 2 2 0 2 0 0 0 1 1 0 0 0 0 0 1 0 0 1 2 0 0 0 0 0 0 0 0
149 1 2 0 0 0 0 2 2 0 0 0 0 0 0 0 0 1 1 1 1 0 0 0 0 1 2 0 1 1 1 1 1 2 0 0 1 2 1 0 0 1 0 0 0 2 0 0 1 1 1 0 1 0 0 1 0 0 1 0 2 0 1 1 0 1 0 0 1 1 0 1 2 2 1 2 2 1 1 0 1 2 0 0 1 0 0 1 2 2 1 1 1 2 1 0 1 1 1 1 1 0 1 0 1 0 2 0 1 1 0 1 1 2 1 2 1 0 1 0 0 1 2 2 0 2 0 0 2 1 0 0 0 1 0 0 0 0 0 0 2 1 1 0 1 1 0 0 0 1 0 0 1 0 0 0 0 0 0 1 1 0 0 0 0 2 1 1 0 2 0 0 0 2 0 1 0 0 0 0 0 0 1 2 1 0 2 1 0 0 0 1 1 1 1 2 0 0 0 1 0 1 1 1 1 0 2 0 2 0 0 0 1 0 0 1 1 0 0 0 1 1 1 1 1 2 1 2 0 2 0 0 0 0 0 0 0 2 2 1 0 0 2 2 0 0 0 0 0 0 0 0 1 0 0 0 1 1 0 0 0 0 1 1 0 0 0 0 0 0 0 2 1 2 0 0 0 1 1 0 1 0 2 2 0 2 2 1 0 1 0 0 0 1 2 0 1 0 0 0 0 0 2 2 0 1 1 2 2 0 0 2 0 2 2 0 1 0 0 0 1 1 2 1 0 0 0 0 0 0 0 1 0 1 0 0 0 2 0 0 0 1 2 1 0 0 2 0 1 0 0 0 2 1 0 1 2 0 0 1 0 0 0 0 0 0 0 2 2 0 2 2 0 2 0 1 0 1 0 0 0 2 0 1 0 0 0 0 0 1 0 0 1 0 2 0 2 1 0 0 0 0 0 2 0 1 0 1 0 1 0 0 0 0 1 0 0 0 0 2 2 2 0 1 1 0 0 0 1 1 0 1 0 0 0 2 0 1 0 1 0 0 2 0 1 1 1 2 2 1 0 1 1 2 2 1 2 1 0 1 1 0 0 0 0 1 1 2 0 0 0 1 1 2 2 1 1 0 0 1 1 1 0 0 0 0 0 2 2 1 1 2 0 1 1 0 1 2 2 0 0 0 0 2 0 2 2 1 0 0 0 0 1 1 0 1 0 2 0 2 2 2 2 2 0 1 0 0 1 1 1 0 0 1 0 0 1 0 0 1 0 1 0 1 1 0 0 0 0 2 0 1 0 0 2 0 2 0 2 0 1 0 0 1 0 0 0 1 1 1 0 1 0 0 0 0 1 1 1 1 2 0 0 0 2 0 1 2 2 1 0 0 2 0 2 1 1 2 2 0 1 0 0 0 2 0 2 2 0 2 0 0 0 1 0 0 0 0 0 0 0 0 0 0 0 0 2 1 0 0 1 1 0 0 0 0 0 1 0 0 1 1 1 1 2 0 2 0 1 1 0 2 0 1 0 1 1 1 1 0 0 0 0 1 0 1 2 0 1 1 1 0 0 1 1 0 2 0 2 0 1 1 0 1 2 2 1 1 1 1 0 0 0 2 0 2 2 2 0 0 0 1 0 0 1 1 1 1 1 1 2 1 0 0 0 0 0 0 0 0 0 2 0 0 0 1 0 0 1 1 2 2 0 0 2 2 0 0 0 0 0 0 0 0 1 0 1 0 1 1 1 1 0 0 1 1 0 0 1 1 0 1 0 0 0 1 1 0 1 1 1 0 1 0 0 1 1 0 2 0 2 2 0 0 0 2 0 1 0 2 0 2 2 2 0 0 0 1 0 2 0 2 0 0 1 0 2 0 1 1 0 0 1 1 1 2 0 0 2 0 0 2 1 2 2 0 0 0 0 2 0 0 1 0 0 0 0 0 1 0 0 0 0 0 0 0 0 0 0 0 2 0 1 0 0 1 0 0 0 0 1 1 0 0 0 1 1 0 1 0 0 0 1 1 2 1 0 0 1 2 2 0 0 0 0 2 0 2 0 0 1 0 2 2 2 0 2 2 0 0 0 1 1 1 1 1 1 1 1 1 0 0 0 0 1 1 1 0 2 0 0 0 0 1 1 1 1 0 0 0 2 2 0 2 0 0 0 0 1 1 0 1 2 2 0 0 0 0 0 1 0 0 1 0 1 0 1 1 1 0 2 0 0 0 2 0 0 0 1 0 1 0 0 0 0 1 1 1 2 0 0 1 1 1 0 0 0 0 2 2 2 1 0 2 0 2 0 0 0 0 0 0
150 0 1 1 0 0 0 1 1 1 0 1 0 1 0 0 0 1 0 1 1 0 1 0 0 0 2 0 2 2 2 2 0 1 0 0 1 1 0 1 1 0 0 0 1 0 0 1 1 0 0 0 0 1 1 2 0 0 1 1 1 0 0 0 0 0 0 0 0 0 0 1 2 2 2 2 1 2 2 0 2 2 1 1 1 0 1 0 1 1 0 0 1 1 0 0 0 0 0 1 0 0 0 2 0 0 2 1 1 1 1 2 0 1 1 2 1 0 0 0 2 0 2 2 0 1 1 1 2 1 0 0 0 0 0 0 0 1 0 0 0 2 0 0 0 1 0 0 0 0 0 0 0 0 0 0 0 0 0 0 0 0 0 1 2 2 2 1 1 1 1 2 0 0 1 0 0 1 0 0 1 1 1 2 2 1 1 2 1 1 1 1 0 0 1 1 1 0 0 0 0 0 0 2 1 1 2 0 2 0 1 0 2 0 0 1 1 0 1 1 0 0 1 2 0 1 1 0 0 0 0 0 0 0 0 0 0 2 2 1 0 0 2 2 0 0 0 0 0 0 0 0 1 0 0 1 0 2 0 0 0 0 0 0 0 0 1 1 1 1 0 2 0 0 0 0 0 1 2 1 1 1 2 1 1 0 2 2 0 2 0 0 1 2 2 0 1 0 0 0 0 0 1 0 0 1 0 1 1 1 0 2 0 1 1 1 1 1 0 0 0 0 2 1 2 0 1 1 0 1 0 1 1 1 0 0 0 1 1 0 0 0 2 1 0 0 2 0 1 1 0 0 0 0 0 0 0 0 0 1 0 0 1 0 1 0 0 2 2 0 2 2 0 2 1 0 0 1 1 0 0 2 0 1 1 1 0 0 0 2 0 0 1 0 2 0 1 0 1 1 1 1 1 1 0 0 1 2 0 1 0 0 2 1 1 2 0 1 1 0 0 1 1 2 1 0 1 0 0 0 0 0 0 2 2 0 0 0 0 0 1 0 2 0 0 2 0 0 0 1 0 1 0 2 1 0 1 2 1 2 2 0 0 0 0 1 0 2 0 0 1 1 1 1 1 0 1 0 0 1 2 0 1 0 1 0 1 0 1 0 0 1 1 0 1 0 0 0 0 1 1 1 1 1 1 0 1 1 0 0 0 2 1 1 0 1 0 2 0 0 0 2 2 2 0 1 0 1 0 2 0 1 0 0 1 0 1 0 1 2 1 1 0 1 1 0 0 0 0 2 1 0 1 1 2 0 0 1 1 1 0 0 0 2 0 0 0 2 2 0 1 0 0 0 0 0 2 1 1 0 1 0 0 0 1 0 0 0 0 0 1 1 0 0 1 1 1 0 0 0 0 2 1 0 1 1 1 1 0 2 0 0 0 1 0 1 0 0 0 0 0 0 0 1 1 0 2 0 0 0 2 2 1 0 0 2 0 1 2 0 1 1 0 1 1 0 2 0 1 1 0 0 0 1 0 2 1 1 1 0 0 0 1 0 2 2 0 1 1 0 0 1 2 0 0 0 0 0 1 1 1 1 0 0 1 1 0 2 1 0 1 1 0 2 1 1 2 2 0 2 0 2 0 1 0 1 1 1 1 0 0 0 0 1 0 0 0 0 0 0 0 0 1 0 0 2 2 0 0 0 0 0 1 0 2 1 1 0 0 1 0 1 0 1 1 1 2 1 2 1 1 1 0 1 0 1 1 0 0 0 2 1 1 0 0 1 2 1 1 1 0 0 0 0 2 2 0 1 1 1 1 1 0 0 0 2 0 0 0 2 0 2 1 2 0 1 0 1 0 1 0 1 0 0 1 0 2 0 0 2 1 1 0 0 0 2 2 1 1 1 1 2 0 2 1 0 0 0 0 2 1 1 1 1 1 1 0 0 0 0 0 0 0 0 0 0 0 0 0 0 2 0 0 0 0 0 0 0 0 0 1 1 1 0 0 2 0 1 1 0 0 0 0 0 1 0 0 0 1 2 2 0 2 0 0 0 1 1 0 0 0 0 2 1 1 0 2 2 0 0 0 1 2 1 2 1 1 2 0 1 0 0 0 0 1 0 0 0 2 1 0 1 0 1 0 2 1 1 1 0 2 2 0 0 1 0 1 1 2 2 0 1 2 2 1 0 0 1 0 2 0 0 2 0 1 0 0 1 0 1 1 0 0 0 1 1 0 0 1 0 2 0 1 0 0 1 1 0 1 0 0 0 1 1 0 0 0 0 1 2 1 0 0 1 0 0 0 0 1 0 0 0
151 0 1 1 0 0 2 2 2 1 0 1 2 2 1 1 1 1 1 0 0 1 0 0 0 0 1 0 1 1 1 0 1 1 0 0 2 1 0 1 1 0 0 0 2 1 1 0 1 0 0 0 1 0 0 1 0 0 1 0 1 0 0 1 1 0 1 1 0 1 0 2 2 2 1 2 2 0 1 0 0 2 1 1 0 0 0 1 1 1 0 0 0 1 1 0 1 0 0 1 0 0 0 1 1 1 2 1 1 1 1 2 0 1 0 1 0 0 1 0 0 1 1 1 0 0 0 1 2 1 0 0 0 1 1 1 0 0 0 0 0 2 0 0 1 1 0 0 0 0 0 0 0 0 1 0 0 0 0 1 2 2 1 2 0 2 1 0 2 2 0 2 1 1 0 2 2 1 0 1 1 2 1 2 1 0 1 1 0 1 1 1 0 0 2 2 1 0 1 0 0 0 0 1 1 1 1 0 2 0 0 0 2 0 0 0 0 0 1 0 0 0 0 2 0 0 0 2 0 2 0 0 0 0 0 0 0 2 1 1 0 1 2 2 0 0 0 0 0 0 0 0 2 1 1 0 0 2 1 2 1 1 0 0 0 0 1 1 2 0 0 1 1 2 0 0 0 2 2 1 1 0 2 2 0 2 2 1 0 1 0 0 0 2 2 0 1 0 0 0 0 0 2 2 2 1 0 2 1 0 0 2 0 0 0 0 2 0 0 0 1 1 2 2 2 0 0 2 2 1 0 1 0 1 0 1 1 2 0 1 1 2 2 0 0 0 1 1 1 1 0 1 2 1 0 1 1 0 0 2 0 0 1 1 0 1 0 2 2 1 1 1 0 2 1 1 0 0 1 0 1 1 0 2 0 1 0 0 0 0 1 1 0 0 0 2 2 1 0 0 0 0 1 2 1 1 0 0 0 2 0 1 0 0 0 0 2 0 0 0 0 0 1 0 1 2 2 0 1 1 0 2 0 1 0 1 0 1 0 0 2 0 1 1 2 2 1 1 1 1 1 0 0 1 0 0 0 1 0 1 1 0 0 0 0 1 0 2 0 0 1 1 0 2 0 0 0 0 0 1 1 1 2 0 2 0 2 0 1 0 1 1 0 2 0 0 1 1 1 1 0 1 1 1 1 1 1 1 1 0 1 2 0 0 1 1 0 2 0 1 1 2 2 2 1 0 0 0 1 1 1 0 0 0 0 0 2 0 0 2 0 0 0 0 1 1 0 0 0 2 0 0 0 0 0 2 0 1 2 0 0 0 0 0 1 1 1 1 1 1 0 1 0 0 0 0 1 2 2 2 2 0 0 0 1 0 0 1 1 0 0 0 1 2 0 1 0 0 0 0 0 2 1 1 1 0 1 1 0 2 2 0 0 0 0 0 1 2 0 1 0 1 0 1 1 1 2 2 0 0 0 0 0 0 0 1 0 0 2 0 1 0 1 1 2 0 2 0 2 2 0 1 0 1 0 2 1 1 1 0 0 0 1 1 1 1 1 2 0 1 0 0 0 1 1 1 1 0 2 0 0 0 0 1 2 1 0 1 0 1 1 0 0 2 1 1 2 2 0 1 0 1 0 1 1 2 2 2 0 0 0 0 0 0 0 0 0 1 1 0 1 0 0 0 1 0 0 0 0 0 0 0 1 0 1 1 2 0 0 1 0 1 0 0 0 0 0 1 0 0 0 0 0 0 0 2 0 0 1 1 0 0 2 1 0 0 2 0 1 1 0 0 0 0 0 0 0 0 2 0 2 2 2 2 2 1 1 2 0 1 0 1 2 2 2 0 0 0 0 0 0 2 1 0 1 0 1 1 0 1 0 0 1 1 1 2 0 2 1 0 1 1 1 2 2 0 0 0 0 1 0 0 0 0 0 1 1 0 0 0 0 0 1 0 0 0 1 0 0 0 2 0 2 1 1 0 1 0 0 0 0 1 1 0 0 1 0 0 1 0 0 0 0 0 0 0 0 2 1 2 1 1 2 0 0 0 0 1 0 1 0 0 1 0 1 0 2 2 0 2 1 0 1 1 1 1 0 0 0 1 0 0 1 0 2 0 0 0 0 0 0 0 1 2 1 0 1 1 0 0 2 1 0 2 0 0 0 1 1 0 1 1 2 0 0 2 0 1 0 1 1 0 1 0 1 0 1 2 0 1 0 0 0 0 0 2 2 0 1 0 0 0 1 0 0 0 1 0 0 0 0 0 1 1 0 0 0 0 0 2 0 0 0 1 0 0 0 0 0 0 1 0
152 1 1 1 0 0 1 2 2 0 0 0 0 0 0 0 0 2 1 1 1 0 0 2 0 0 0 0 2 2 2 0 2 1 0 0 1 1 1 0 0 0 0 0 1 0 0 1 0 0 0 0 0 0 0 2 0 2 2 0 1 1 2 2 1 1 1 1 0 0 0 2 1 1 0 1 1 0 1 0 0 1 0 0 2 0 1 1 2 2 1 1 1 1 0 0 0 0 0 1 0 0 0 2 0 0 2 1 1 1 1 2 0 1 0 1 0 0 1 0 1 1 1 0 1 0 1 0 1 1 1 1 0 0 0 0 0 0 0 0 1 2 0 0 0 1 0 0 0 0 0 0 1 0 0 0 0 1 0 0 0 0 1 1 0 1 1 0 2 2 0 2 0 1 0 1 1 1 0 1 1 0 0 2 1 1 0 1 0 0 0 0 0 1 1 2 0 0 0 0 0 0 0 1 1 1 2 0 1 0 1 0 0 1 0 0 0 0 0 0 2 2 1 2 0 1 1 2 0 2 0 0 0 0 0 0 0 2 2 2 0 0 1 2 0 0 0 0 1 1 1 1 1 1 1 0 0 0 0 0 0 0 0 0 0 0 0 1 1 1 0 2 0 2 0 0 0 1 2 1 1 0 2 2 0 1 1 2 0 2 0 1 0 2 2 0 2 1 0 1 1 0 1 1 1 0 0 2 0 0 0 1 0 0 2 0 1 0 0 0 0 0 2 0 2 0 2 0 0 0 0 0 1 2 0 0 0 2 0 2 0 1 1 2 0 1 1 1 0 1 0 1 1 0 0 0 0 1 0 2 0 0 2 0 2 1 0 1 1 1 1 2 2 2 1 2 0 0 0 0 0 2 0 1 0 2 0 0 0 1 0 1 1 0 2 0 1 1 0 0 0 0 0 2 1 0 0 1 0 2 0 1 0 0 1 0 1 0 0 0 0 0 1 1 0 2 1 1 2 0 1 1 1 2 2 1 0 2 0 1 0 0 1 1 0 2 0 1 1 1 0 0 2 2 2 2 2 2 1 2 1 0 0 0 1 2 0 1 0 0 0 0 1 2 0 0 0 0 0 1 1 1 0 0 0 2 0 1 2 2 1 1 0 0 0 0 0 0 2 0 1 0 2 0 2 0 1 2 0 0 0 1 1 2 0 0 0 2 0 1 1 2 2 2 0 1 0 1 0 2 1 1 0 1 0 0 2 1 0 1 2 0 1 0 0 0 0 1 1 1 0 0 0 0 0 2 0 0 2 0 2 0 2 0 0 1 1 1 0 1 0 1 0 0 0 0 2 2 2 2 2 0 1 0 1 1 2 0 0 0 0 0 1 1 0 1 0 0 0 0 0 1 2 0 0 2 2 2 0 2 1 1 0 1 0 1 1 0 0 0 0 0 0 0 0 1 1 1 0 0 0 0 0 0 0 0 1 1 0 0 0 1 0 1 1 0 1 1 0 0 0 2 0 1 0 2 1 0 1 0 0 0 0 0 2 2 1 1 0 1 1 1 1 1 1 0 1 1 1 1 0 0 2 0 0 2 0 0 2 0 2 0 1 2 1 1 2 1 0 0 0 0 0 1 0 1 2 2 0 0 1 0 0 0 0 0 0 1 0 0 0 0 1 0 0 1 1 0 0 1 1 1 1 0 1 1 1 1 0 1 1 0 0 1 1 0 1 0 0 0 0 0 0 1 0 1 0 0 1 0 0 0 1 0 0 0 2 0 2 2 0 0 1 1 0 0 0 1 0 1 1 2 0 0 2 1 0 2 0 2 1 2 1 1 1 0 0 0 0 0 1 1 0 0 1 0 2 0 0 1 0 0 1 1 1 1 1 0 1 0 0 0 1 2 2 0 0 0 1 2 0 0 1 0 0 1 0 1 1 0 1 0 2 0 0 0 0 0 0 0 2 0 1 0 1 0 1 0 0 0 1 2 0 1 0 1 0 0 1 0 0 0 1 0 1 2 0 1 1 2 2 0 1 0 0 1 0 1 0 1 1 1 1 1 2 0 2 1 0 0 0 2 2 1 2 2 0 1 0 2 0 0 0 0 2 0 1 2 2 1 0 1 0 2 2 1 0 2 0 2 2 2 1 2 0 0 0 2 2 1 0 0 1 1 1 1 1 0 0 0 2 0 1 0 1 0 1 1 0 1 0 0 0 0 2 0 0 0 1 1 1 0 0 2 2 1 1 0 0 0 0 0 0 0 0 0 0 0 0 2 0 0 0 0 0 0 1 0 0 0 1 0
153 0 1 1 0 0 1 2 2 0 0 2 0 1 0 0 1 0 0 2 1 1 0 0 0 0 1 0 2 1 1 2 1 1 0 0 2 1 0 1 1 0 0 0 1 0 1 0 1 0 0 0 0 1 0 2 0 1 1 0 0 0 0 0 0 0 0 0 1 1 0 0 2 2 1 2 1 1 2 0 1 2 0 0 1 0 0 1 1 1 0 0 0 1 0 0 0 2 2 2 1 0 0 1 1 1 2 1 2 0 0 2 0 2 1 2 1 0 0 0 2 0 2 1 0 1 1 1 2 2 1 1 1 1 0 1 0 0 0 0 1 1 0 0 1 1 0 0 0 0 0 0 0 2 0 1 1 2 0 0 0 0 2 2 1 2 1 1 1 1 1 1 1 0 1 1 0 1 0 1 1 1 2 2 2 0 2 2 0 1 1 1 0 1 1 0 0 0 0 0 0 0 0 1 1 0 2 1 0 0 0 0 2 0 0 2 1 0 1 1 0 0 1 2 0 1 1 0 0 0 0 0 0 0 0 0 0 2 2 1 0 0 2 1 0 0 0 0 0 0 0 0 1 0 0 0 0 1 0 0 0 0 0 0 0 0 1 0 2 1 0 1 1 2 0 0 0 1 1 0 0 0 1 2 1 1 2 2 0 2 0 1 2 2 2 0 0 1 1 2 0 0 1 0 0 0 0 2 0 0 0 0 0 0 1 0 2 1 1 0 1 1 2 0 1 0 1 1 1 0 0 1 0 2 0 1 1 1 1 0 0 1 2 1 1 0 1 0 0 0 0 1 2 1 0 1 1 0 0 2 0 0 2 0 2 0 2 2 2 0 2 2 0 2 0 0 0 0 0 0 1 0 0 0 0 0 0 0 0 1 0 0 0 0 2 0 0 0 0 0 0 0 0 2 1 0 0 1 0 2 0 1 2 2 0 1 0 1 0 0 0 1 1 1 1 1 1 0 2 0 2 1 0 1 0 0 0 0 0 0 0 0 2 0 1 1 1 0 1 2 0 1 0 0 0 0 0 1 1 1 1 1 0 0 0 0 1 2 0 0 1 1 1 1 1 1 0 0 0 0 1 2 1 1 0 1 0 1 2 0 2 2 0 1 1 0 0 1 1 1 1 1 2 0 2 0 0 1 0 0 0 0 1 2 0 0 0 2 0 1 1 2 1 1 0 1 1 0 1 2 1 0 0 1 1 0 2 1 0 1 1 0 0 1 1 1 0 1 1 2 1 0 0 0 2 0 2 1 2 0 0 0 1 0 0 1 1 2 1 1 0 1 0 0 0 0 0 0 0 0 1 0 0 0 2 1 2 1 1 0 0 0 0 0 1 1 1 1 1 0 1 1 1 0 1 1 1 2 0 0 0 1 0 0 0 0 0 1 0 0 0 0 0 0 0 1 2 1 0 0 1 1 0 0 0 0 1 0 0 0 0 0 0 1 2 0 1 0 0 0 0 2 0 1 0 2 1 1 1 0 0 0 2 0 1 2 1 0 1 0 0 1 0 0 0 0 2 0 1 1 0 0 0 0 2 2 1 2 1 0 1 1 2 2 1 1 2 1 0 1 1 0 0 0 1 1 1 0 1 0 0 0 0 0 0 1 0 1 1 0 0 0 2 0 0 1 1 1 0 0 1 0 1 0 2 1 1 0 0 0 0 1 0 0 0 0 0 0 0 0 0 0 0 0 0 2 0 0 1 0 0 0 0 0 0 1 2 1 1 1 0 0 1 0 0 0 1 1 1 1 1 1 1 1 1 0 1 2 0 2 0 2 1 2 1 1 0 1 0 2 0 2 0 0 2 0 0 0 0 2 0 0 0 2 0 2 0 0 2 1 1 2 1 2 2 0 0 0 0 2 0 0 1 1 1 0 0 1 1 0 1 1 1 1 0 0 0 0 0 0 2 0 0 0 0 0 0 0 1 1 1 1 0 0 0 0 1 0 1 0 1 0 1 1 1 2 0 2 1 1 1 0 2 0 0 0 1 2 0 0 1 0 1 2 0 0 2 2 0 0 0 1 1 1 2 2 0 1 0 1 0 0 1 0 2 0 0 1 1 0 1 0 0 0 0 1 1 2 0 1 2 2 0 2 0 0 0 1 2 0 0 1 2 1 1 0 0 0 0 0 2 0 2 0 0 0 0 0 0 0 0 0 0 0 1 0 1 0 1 0 0 0 0 1 1 1 1 0 1 0 0 0 1 1 0 0 0 0 0 1 0 0 1 1 0 0 0 1 1 0 0 1
154 1 1 1 0 0 2 2 2 0 0 0 0 0 0 0 0 1 1 1 1 0 0 0 0 0 0 0 0 1 0 1 0 1 1 0 0 0 0 1 1 0 0 0 2 1 0 0 1 0 0 0 0 1 0 2 0 0 1 0 2 0 0 0 0 0 0 1 0 0 1 2 1 1 0 1 1 1 2 1 1 2 1 2 1 0 0 0 2 2 0 0 0 2 0 0 0 0 0 2 0 0 0 1 0 0 2 0 0 2 1 1 2 2 2 2 2 0 2 0 0 0 1 0 1 0 1 0 1 1 0 0 0 0 1 0 1 0 1 1 0 2 1 0 0 1 0 0 0 0 0 0 0 0 0 0 0 0 0 0 1 0 0 2 0 1 1 1 0 1 1 1 0 2 1 1 0 1 0 0 1 2 1 2 2 0 1 1 0 0 0 1 0 0 2 2 0 0 0 0 0 0 0 1 1 0 2 0 0 0 1 0 1 0 0 0 0 0 1 2 0 0 0 0 0 0 0 0 0 1 0 0 1 1 1 0 1 2 1 1 0 1 2 2 0 0 0 0 0 0 0 0 1 0 0 0 1 1 0 1 1 1 0 0 1 1 0 1 0 0 0 1 2 2 0 0 0 2 2 1 1 0 2 2 0 2 2 2 0 2 0 0 1 2 1 0 0 1 1 2 1 0 2 1 0 0 0 2 0 0 0 0 0 0 1 0 2 2 1 1 1 1 1 0 1 0 1 2 1 0 0 0 0 1 0 0 0 2 0 2 1 1 2 2 1 0 2 1 0 1 0 1 2 0 0 0 0 0 0 0 1 1 2 0 2 0 0 1 1 0 2 2 0 2 0 0 0 0 0 0 1 1 0 0 0 1 0 0 0 0 1 1 1 0 2 0 0 2 0 0 0 0 0 2 2 0 0 1 1 1 1 1 0 0 1 0 1 1 1 0 0 1 0 2 1 1 1 1 2 0 1 0 1 1 1 0 1 0 0 0 1 0 1 1 2 2 1 0 0 1 0 1 0 2 1 0 1 1 0 1 1 0 0 0 1 1 0 2 0 0 0 1 1 1 1 0 1 0 0 1 0 1 1 0 1 0 1 1 1 1 0 1 1 0 1 0 0 1 1 1 0 1 1 1 1 1 1 1 0 0 0 0 1 1 0 1 1 1 0 2 2 1 2 2 0 0 0 1 0 2 1 2 0 0 0 1 1 1 0 0 2 0 0 0 1 0 0 2 2 0 0 0 0 0 1 1 0 0 2 0 0 0 1 1 0 1 1 2 1 1 0 0 1 0 0 0 1 1 1 0 2 0 0 0 1 0 0 0 0 0 0 0 1 0 0 0 2 0 0 0 0 2 0 1 2 0 1 0 0 0 0 0 0 2 1 2 0 1 0 1 1 1 0 0 0 2 2 1 0 0 0 1 0 0 0 0 2 1 1 0 0 0 0 0 2 0 1 2 1 1 1 2 1 0 1 2 2 1 2 0 0 0 1 0 2 2 1 1 0 2 2 0 1 0 0 0 2 1 2 0 1 0 1 1 1 1 1 1 1 2 0 0 0 1 1 1 2 2 0 2 2 0 0 1 1 2 2 2 0 0 1 0 0 1 0 1 0 0 0 0 0 0 1 1 0 1 2 0 2 2 2 2 1 0 1 1 1 1 0 2 1 1 0 0 0 1 1 1 1 1 0 1 1 0 0 1 0 1 1 1 1 0 2 0 0 0 2 0 2 2 0 0 0 0 0 0 0 0 1 1 1 1 0 0 1 2 0 2 0 2 0 2 0 1 0 1 0 1 1 2 0 1 0 0 0 0 1 0 0 1 0 0 2 0 2 2 0 0 2 0 2 2 2 2 2 0 0 0 0 1 0 0 1 0 0 1 1 0 0 0 0 0 0 0 0 0 0 0 0 1 2 0 1 0 0 0 0 0 0 0 0 1 1 0 0 0 1 0 1 0 0 0 0 1 2 1 0 1 1 2 2 0 2 0 0 0 0 2 0 0 1 0 0 1 2 1 1 1 0 1 0 0 2 2 2 0 1 1 2 2 2 0 0 0 1 1 2 1 2 1 0 1 0 0 1 0 1 2 0 1 2 1 0 2 0 0 0 1 1 0 0 0 0 0 0 0 0 0 0 1 1 0 1 0 1 0 1 2 0 2 0 1 0 0 1 1 0 0 2 0 1 0 0 0 0 0 0 1 2 0 0 1 0 0 0 0 0 0 0 2 0 0 0 2 1 0 0 1 1 0 0 0
155 1 2 0 0 0 0 2 2 0 0 2 0 1 0 0 0 2 0 1 1 0 0 1 1 1 1 0 2 2 1 1 0 2 1 0 1 1 0 2 2 0 0 1 2 0 0 0 0 1 1 0 0 1 0 2 0 0 2 0 1 0 2 2 0 0 0 0 0 0 0 0 1 1 1 1 1 0 2 0 0 1 0 0 2 0 0 0 1 2 0 0 2 2 0 0 0 2 2 2 2 0 0 1 1 1 2 0 1 1 0 2 0 2 1 2 2 1 0 0 2 0 2 1 0 1 1 1 1 1 1 1 0 0 0 0 0 0 0 0 2 1 1 0 1 2 0 0 0 0 0 0 0 1 1 0 0 1 0 0 1 0 0 2 1 1 1 1 0 1 1 0 1 2 2 1 0 1 1 0 0 2 1 2 2 1 1 2 0 1 1 2 0 0 2 2 2 1 0 2 2 2 1 1 1 0 2 1 1 1 0 0 1 0 0 0 0 1 0 0 2 2 1 2 0 1 1 2 0 1 0 0 0 0 0 0 0 2 2 1 0 0 1 2 0 0 0 0 0 0 0 0 2 1 0 0 0 0 0 0 0 0 0 0 0 0 1 1 1 0 1 1 2 2 0 1 0 1 1 0 0 1 2 2 0 2 2 1 0 2 1 1 0 2 2 0 1 0 0 1 0 1 2 1 0 2 1 1 0 0 0 0 0 0 1 1 2 0 0 0 2 1 1 1 0 0 0 0 0 1 0 1 2 2 0 1 0 1 1 0 0 1 1 1 1 0 1 0 1 1 1 0 1 0 0 0 0 1 0 1 0 0 2 0 2 2 0 2 2 2 0 0 0 1 0 0 0 1 0 0 0 2 0 0 1 0 0 0 0 0 0 1 1 0 1 1 2 1 0 0 0 0 0 1 0 0 0 1 0 2 0 0 0 0 0 0 2 0 0 0 1 1 0 1 1 1 0 0 0 0 0 0 0 1 0 1 0 1 0 0 2 0 2 0 0 0 0 0 1 1 0 1 1 2 2 1 2 2 0 2 2 0 0 0 0 1 0 2 0 0 0 0 1 2 2 1 1 0 0 1 1 2 1 0 1 1 1 2 2 1 1 2 2 0 1 0 0 0 0 0 2 0 2 0 2 0 1 1 0 0 0 1 1 2 0 0 0 2 0 1 1 2 2 2 0 1 0 1 0 2 0 1 0 1 0 0 1 1 1 1 1 0 0 0 0 0 0 1 1 1 0 0 0 0 2 0 1 0 0 1 0 0 0 0 1 1 1 1 1 0 0 1 1 0 0 0 1 2 2 1 2 0 1 0 1 0 1 2 0 0 0 0 1 0 0 0 0 0 0 0 0 1 1 0 1 1 1 2 0 2 1 0 0 1 1 1 0 0 0 0 0 0 0 1 1 0 1 2 0 0 0 0 0 0 0 1 1 1 0 0 0 1 1 2 2 0 1 0 1 1 1 2 0 0 0 2 2 0 2 0 0 0 0 1 0 1 2 2 0 1 1 1 2 0 0 0 2 0 1 1 0 0 0 0 2 2 0 1 1 0 1 1 0 1 1 0 1 1 0 1 1 0 0 0 1 1 0 1 0 0 0 0 1 1 1 1 0 1 1 0 0 0 0 0 0 0 0 0 1 0 1 1 0 0 1 0 1 1 0 1 1 0 1 1 2 0 2 0 0 0 0 0 0 0 0 2 1 0 0 0 1 2 1 0 0 1 2 1 0 0 0 1 1 0 0 0 1 1 1 0 1 2 1 1 2 0 1 1 0 2 0 2 1 1 1 0 0 1 1 1 0 1 0 0 2 2 1 1 0 1 0 0 1 0 1 2 1 0 2 0 2 2 2 2 2 1 0 0 0 2 1 0 2 1 0 0 0 1 1 0 1 0 0 0 0 0 0 0 0 1 1 0 1 0 0 0 0 0 0 0 2 2 0 0 0 0 0 0 1 0 0 0 1 0 1 1 0 0 2 2 2 0 1 0 0 1 1 1 0 0 0 0 1 2 2 0 2 2 0 0 0 2 2 2 1 2 0 0 0 1 0 0 1 0 1 0 0 0 1 0 0 0 0 1 0 1 1 1 0 0 2 1 0 2 0 0 0 0 0 1 1 0 2 1 0 1 0 1 0 0 2 0 2 0 0 0 0 1 0 1 0 1 0 1 1 0 0 0 2 2 0 0 1 0 1 0 0 1 1 0 0 0 0 2 1 1 1 0 0 0 0 0 0 2 0 1 0 0 0 0 0 0
156 0 0 2 0 0 1 0 1 1 0 1 1 2 0 0 1 1 1 2 2 0 0 1 1 1 2 0 2 2 2 1 2 2 0 0 0 1 0 0 0 0 0 0 2 0 0 0 1 0 0 0 1 0 0 1 0 0 1 1 1 0 0 0 1 0 1 0 0 0 0 2 2 2 0 2 2 1 1 1 0 2 0 1 2 0 0 0 1 2 0 0 1 2 0 0 0 1 1 1 1 1 1 1 0 0 2 1 1 1 1 2 1 2 1 2 1 1 0 0 2 1 1 0 0 1 0 1 2 1 0 0 0 1 0 1 0 0 0 0 2 0 0 0 0 0 0 0 0 0 0 0 1 1 0 0 0 0 1 0 2 1 2 2 0 2 0 2 0 1 1 0 0 2 2 1 0 1 1 0 0 1 1 2 2 0 2 1 0 0 0 0 0 1 2 1 0 0 0 0 0 0 0 2 2 0 2 0 0 0 1 0 2 0 0 0 0 0 1 1 1 1 0 2 1 0 0 2 1 0 1 1 1 0 0 0 0 2 2 0 0 0 2 1 0 1 1 0 0 0 0 0 0 0 0 1 0 0 0 0 0 0 0 0 0 0 0 0 2 0 1 0 0 1 1 2 0 1 2 1 1 0 2 1 0 1 1 1 0 2 0 2 0 2 2 0 1 1 0 1 0 0 1 0 0 0 0 1 0 0 0 2 0 1 2 1 2 1 0 0 1 1 1 0 0 0 0 1 1 0 0 2 0 2 0 0 0 2 0 1 1 1 1 1 1 0 1 0 1 0 0 1 1 1 0 1 1 0 0 0 1 1 1 0 0 1 1 2 2 1 1 1 1 1 0 1 0 1 1 0 0 2 0 0 0 1 0 0 0 1 0 1 1 0 2 0 2 0 0 0 0 0 1 1 0 0 1 0 1 0 1 0 0 0 2 0 0 1 0 0 0 1 1 1 1 1 0 0 1 0 1 0 2 2 2 0 0 1 0 0 1 0 2 0 1 2 0 0 1 0 0 1 1 1 1 1 1 0 0 0 0 0 1 0 0 1 0 1 0 1 0 1 0 2 0 0 0 0 0 1 1 2 2 0 2 0 2 1 1 0 1 1 0 1 0 0 0 1 1 0 0 1 1 0 2 0 2 2 0 0 0 0 0 1 1 0 0 1 0 1 1 1 2 2 1 1 0 0 0 2 0 0 0 0 2 0 0 0 1 1 0 1 0 0 0 0 0 2 2 0 0 0 0 0 2 1 0 1 1 0 1 0 0 2 0 0 0 2 1 0 1 1 1 0 0 0 2 1 1 0 2 0 0 0 1 0 0 1 1 1 0 0 0 1 0 1 0 0 0 0 0 1 0 1 2 0 1 0 0 1 1 1 0 0 0 0 1 2 0 1 0 0 0 0 0 1 2 1 0 0 1 1 0 0 0 1 0 0 2 0 1 0 1 1 1 0 2 0 2 2 0 1 1 1 1 2 1 0 2 1 1 1 2 0 2 2 1 1 0 1 1 0 0 0 2 0 2 1 2 0 0 0 0 0 1 1 1 1 2 0 2 0 0 1 0 1 1 2 0 2 0 1 0 0 1 0 0 2 0 0 0 0 0 1 1 1 0 1 1 0 0 0 0 1 0 0 1 0 0 0 1 2 0 0 0 0 1 1 1 2 0 2 1 0 2 0 2 0 0 0 0 0 0 0 0 1 0 0 0 0 0 1 1 0 0 1 1 0 2 2 1 0 0 0 0 0 1 1 1 1 1 1 0 0 1 1 0 2 2 2 0 0 0 1 0 1 0 0 0 0 0 1 0 0 1 0 1 1 0 1 0 0 1 1 1 1 0 0 2 1 1 2 1 2 2 0 0 0 0 2 0 0 0 0 0 0 0 0 0 0 0 0 0 0 0 0 0 0 1 0 2 1 0 0 0 0 0 0 0 0 0 1 0 0 0 0 1 0 2 1 1 0 0 0 2 0 1 2 1 2 1 1 2 1 0 1 0 2 0 0 0 0 1 2 2 0 2 0 0 1 0 1 1 1 2 1 0 0 0 1 0 0 0 0 0 1 2 1 1 0 1 0 1 1 0 1 0 2 2 0 0 0 0 2 0 0 0 1 1 0 0 2 1 2 1 0 0 0 0 0 2 0 0 0 2 0 2 2 0 2 0 1 0 1 1 0 1 0 1 0 1 0 0 0 0 0 0 1 2 0 0 0 2 2 0 0 0 1 0 2 1 1 0 1 0 0 1 0 0 0 0 2
157 0 1 2 0 0 2 1 1 1 0 1 0 0 0 0 0 1 1 1 1 0 0 0 0 0 1 0 2 1 1 2 1 2 2 0 1 1 0 1 1 0 0 1 2 0 1 0 1 1 1 0 1 0 0 2 0 0 0 0 1 1 0 0 2 0 2 0 0 0 0 0 2 2 1 2 2 1 2 0 1 2 0 0 2 0 0 1 2 2 0 1 0 2 1 0 1 0 0 2 0 0 0 2 0 0 2 0 0 2 0 1 0 0 0 1 0 0 0 0 2 0 2 0 0 0 2 0 2 1 1 1 0 0 1 0 0 0 0 0 0 2 0 0 0 1 0 0 0 0 0 0 0 2 0 0 0 1 0 0 0 0 0 2 0 0 0 1 1 1 1 2 1 0 0 1 0 0 0 0 0 0 0 2 0 0 1 1 0 0 1 0 1 2 1 1 2 1 0 2 2 2 0 1 1 1 2 0 2 1 0 0 1 0 0 1 1 2 0 0 1 1 1 2 0 0 0 2 0 2 1 1 0 0 0 0 0 2 2 1 0 1 1 2 0 0 0 0 0 0 0 0 0 1 1 0 1 1 0 1 1 1 0 0 1 0 1 0 0 0 2 1 0 2 0 0 0 0 0 0 0 0 2 2 1 1 2 1 0 1 0 0 1 2 2 0 0 1 0 1 0 0 2 1 0 0 2 1 0 0 0 1 0 0 0 0 1 0 0 0 2 0 1 0 1 0 0 1 1 0 0 2 0 0 0 0 0 1 1 0 0 0 2 1 0 0 2 0 0 1 0 0 0 0 0 0 0 0 0 0 0 0 2 0 2 1 0 2 2 0 2 1 0 2 0 0 0 0 2 0 0 2 0 0 0 1 0 0 0 1 1 0 0 1 2 0 2 1 1 1 1 1 0 2 0 0 0 1 0 2 0 0 0 0 1 0 1 1 0 0 0 2 0 1 0 2 1 0 1 0 0 0 1 2 2 0 0 0 0 0 2 0 2 0 2 2 0 0 1 1 0 1 2 2 2 2 2 1 1 0 0 0 1 1 0 1 0 1 0 1 0 1 2 2 2 0 2 0 0 0 1 1 1 0 1 0 1 1 1 1 0 1 0 1 0 0 0 0 1 0 0 1 2 0 2 1 1 1 0 0 0 0 2 0 0 2 1 2 0 1 1 1 2 2 1 0 0 1 0 2 1 1 0 1 0 1 2 0 0 1 1 0 0 0 1 0 0 0 0 2 2 0 1 0 1 1 0 0 1 1 1 0 1 0 0 1 1 2 1 0 0 1 0 0 0 0 1 1 1 1 2 0 1 0 0 0 1 1 0 0 0 0 0 0 1 1 1 1 1 0 1 1 0 0 1 0 0 0 1 1 2 1 0 0 0 0 0 0 0 0 0 0 0 1 1 0 1 1 0 0 2 2 0 0 0 0 1 0 0 0 0 0 0 1 1 0 1 0 1 1 0 1 1 0 1 1 1 0 1 1 1 1 1 1 1 1 1 1 1 1 1 0 0 0 0 0 1 1 1 1 0 0 1 0 1 0 1 1 2 0 2 0 1 1 0 0 1 2 0 1 0 2 0 1 0 1 1 2 0 0 2 0 0 0 0 0 0 1 1 0 0 0 0 0 0 0 0 0 1 1 1 1 0 0 0 0 0 0 0 1 0 1 0 0 1 1 2 1 0 0 0 0 0 0 0 0 0 0 0 0 0 0 2 1 0 0 2 1 1 1 0 0 0 0 0 0 0 2 0 1 1 2 0 0 0 2 0 2 0 1 0 1 2 2 1 0 0 1 0 2 0 2 0 0 2 0 0 0 0 0 0 0 1 0 1 2 1 1 2 1 1 2 0 2 2 0 0 0 0 2 0 0 1 0 0 1 0 0 0 1 0 0 1 1 0 0 1 0 0 0 2 0 1 0 1 0 1 0 0 0 1 1 0 0 0 1 0 0 2 0 0 0 0 0 1 0 0 0 0 0 0 0 1 1 1 1 1 1 0 0 1 0 0 1 1 0 2 1 0 0 0 0 2 2 2 0 2 0 0 1 0 0 0 0 1 1 1 0 2 0 0 0 0 1 1 0 1 1 0 0 2 1 0 1 0 0 0 0 0 0 0 1 0 1 0 0 0 0 0 0 1 0 2 0 0 0 1 2 0 1 0 1 1 0 1 1 2 0 1 0 1 0 0 0 0 0 2 0 2 0 0 1 1 1 0 0 1 0 0 1 0 0 0 2 0 0 0 0 0 0 1 1
158 1 1 1 0 0 2 2 2 0 0 1 0 0 0 0 0 2 0 0 1 1 0 0 0 1 0 0 2 1 1 2 0 2 0 0 0 2 0 0 0 0 0 1 1 1 0 0 2 0 0 0 1 0 0 2 0 0 1 1 0 1 2 2 0 2 0 0 0 1 0 0 2 2 2 2 2 1 1 1 0 2 0 0 1 0 0 0 1 2 0 0 1 0 0 0 0 0 0 2 0 0 1 1 0 0 2 0 0 2 1 1 1 2 2 2 2 0 0 0 1 0 2 0 0 0 2 1 1 1 1 1 0 0 0 0 0 0 0 0 1 2 0 0 1 1 1 0 0 0 0 0 0 1 0 0 0 0 0 0 0 0 0 2 0 1 1 0 2 2 0 2 0 1 1 2 1 1 0 1 1 1 0 1 0 0 0 2 1 0 2 1 1 1 1 2 1 0 0 1 1 1 0 0 0 2 1 1 1 1 0 0 2 0 0 0 2 0 0 1 1 1 1 2 0 1 1 2 1 1 0 0 0 0 0 0 0 2 1 1 0 1 2 1 1 1 1 0 0 0 0 0 1 0 0 1 0 2 1 2 1 1 1 1 1 0 0 0 2 1 0 1 1 2 1 1 0 0 1 0 0 1 2 2 0 0 1 1 0 2 0 0 0 2 2 0 2 1 1 2 0 0 1 0 0 1 0 1 1 0 0 1 0 0 2 0 2 2 2 0 2 2 1 0 1 0 1 2 2 1 0 2 0 1 0 0 0 2 0 0 0 0 2 1 1 0 0 1 2 0 0 0 2 0 0 0 0 0 0 0 1 1 0 0 0 2 0 1 1 0 2 2 0 2 1 1 0 1 0 0 2 0 0 1 0 2 0 0 0 0 0 1 2 0 1 2 1 0 0 0 0 0 0 1 1 0 0 1 0 2 0 0 0 0 1 0 1 0 0 0 0 1 1 1 0 0 0 0 2 2 0 2 0 0 0 1 0 1 0 0 0 0 2 0 1 1 0 1 1 0 0 1 1 2 1 0 1 2 1 1 1 0 1 1 1 1 1 0 0 2 0 2 1 2 1 0 1 1 1 0 2 0 2 1 1 1 1 1 2 0 1 2 1 2 0 0 0 0 1 1 0 2 2 0 2 1 1 2 0 0 0 0 0 2 0 0 0 2 0 0 0 2 0 0 0 1 1 0 0 2 1 0 0 0 1 0 2 1 0 1 1 0 0 1 1 0 0 2 2 0 0 0 0 0 1 2 0 1 1 1 0 0 0 1 1 0 0 1 0 0 0 0 1 0 0 0 1 1 1 0 1 0 0 0 1 0 1 1 0 0 0 0 2 1 0 2 0 0 1 0 0 2 1 0 0 0 0 1 0 2 1 0 0 1 0 1 0 0 0 1 1 1 0 0 0 2 2 1 0 0 0 1 0 1 1 0 1 1 1 0 1 1 1 1 1 0 1 0 0 0 0 2 1 1 0 1 1 0 1 0 0 0 0 0 0 2 1 0 2 0 0 0 1 0 0 0 1 1 1 1 1 1 0 1 1 1 0 1 1 0 2 0 1 1 1 0 1 2 0 2 2 0 0 0 1 1 1 2 0 0 0 0 0 0 0 1 0 0 0 0 0 2 0 1 0 1 2 1 0 0 2 2 0 0 0 1 1 0 0 0 0 0 0 1 2 0 2 1 0 0 0 0 0 0 0 1 0 0 1 0 0 0 1 1 0 1 2 0 2 2 0 0 0 0 0 0 0 2 0 1 1 2 0 0 1 1 1 2 0 2 0 2 1 2 0 1 0 0 0 0 1 1 0 0 1 0 2 0 0 2 0 0 0 1 0 2 1 0 1 0 1 0 0 2 2 0 0 0 0 2 0 0 0 2 1 0 0 1 1 0 1 0 0 0 0 0 0 1 0 1 1 0 1 1 0 0 1 0 0 0 1 1 0 0 0 0 2 0 0 0 0 0 2 1 2 1 0 0 0 0 0 0 1 0 0 1 0 1 1 1 0 0 0 1 2 0 2 2 0 0 0 1 2 1 2 2 0 1 0 1 0 0 0 0 1 1 2 0 1 0 0 0 0 1 0 1 0 2 0 0 2 2 1 1 0 1 2 0 1 1 0 0 2 1 0 0 0 1 0 1 1 0 1 0 0 0 1 2 1 1 1 0 0 0 2 0 1 0 1 0 0 0 0 0 0 1 1 1 1 0 0 0 2 2 0 1 0 1 0 0 0 0 0 2 1 0 0 0 1 0 1 0
159 1 1 1 1 1 2 1 1 1 0 0 1 1 0 0 0 2 2 1 1 1 0 0 0 0 2 0 2 2 2 2 1 2 0 1 1 1 0 0 0 0 1 0 1 1 0 0 2 0 0 0 1 0 0 1 0 0 0 0 0 2 2 2 0 1 1 0 0 0 0 2 2 2 2 2 2 1 2 2 0 2 1 1 1 0 0 1 2 2 1 2 2 1 0 0 0 0 0 1 0 0 0 2 0 0 2 2 2 0 0 2 2 2 1 2 1 0 1 0 1 1 2 0 0 0 2 2 2 2 1 1 0 1 1 1 0 1 0 0 2 1 0 0 0 0 0 0 0 1 0 0 1 0 0 0 0 0 0 1 1 1 0 2 0 1 1 1 1 1 1 1 1 2 0 0 0 1 0 1 1 1 0 2 0 0 0 2 1 1 1 1 0 0 2 2 2 0 0 0 0 0 0 2 2 0 2 1 1 0 1 0 0 0 0 0 0 0 1 2 0 0 0 0 0 0 0 1 0 1 0 0 0 0 0 0 0 2 2 1 0 0 2 2 0 0 1 0 0 0 0 0 1 0 0 0 0 1 0 1 1 1 0 0 0 0 1 0 2 0 0 2 1 2 0 0 0 0 2 0 0 0 2 2 0 2 1 1 0 2 1 0 1 2 2 0 0 1 0 1 0 0 2 0 0 0 1 2 0 0 0 2 0 0 1 1 2 0 0 0 1 1 2 1 1 0 0 1 0 1 0 1 0 1 0 0 0 2 0 1 1 1 2 1 1 0 1 0 1 1 1 0 2 0 0 0 0 0 0 2 0 0 2 0 2 0 2 2 2 0 2 2 0 2 1 1 0 0 0 0 2 0 0 0 0 0 0 0 0 0 0 1 0 1 1 1 0 0 0 0 0 0 1 2 0 1 1 0 0 0 2 0 0 0 2 0 0 1 0 1 1 2 0 1 1 1 0 0 2 0 2 1 1 2 2 0 0 1 0 0 1 0 2 0 0 0 0 0 0 1 0 2 0 2 1 0 1 1 1 1 0 0 0 1 1 1 0 2 0 0 0 0 1 1 2 0 2 0 0 2 1 1 0 0 0 0 0 2 2 0 2 2 1 1 2 0 0 0 1 0 1 0 2 0 2 1 1 1 0 0 0 0 0 0 1 1 0 2 0 2 2 2 2 2 0 0 1 0 0 2 0 0 0 1 1 0 0 0 0 2 0 1 0 1 0 0 0 2 2 1 0 0 1 0 1 1 0 0 0 0 0 1 1 0 0 1 1 1 0 1 0 1 0 0 0 0 0 1 1 0 2 0 0 0 2 1 1 2 2 2 0 0 0 0 0 1 1 0 0 0 0 2 1 0 1 0 1 1 1 2 1 1 0 0 0 0 0 2 0 1 1 1 0 0 0 1 0 0 0 0 0 0 1 1 0 1 0 0 0 1 0 0 1 1 2 0 1 0 0 0 0 2 0 1 0 2 1 0 1 0 0 0 1 0 2 2 2 0 1 1 1 0 1 0 0 0 2 1 1 1 0 0 0 1 2 0 2 2 1 1 1 0 0 1 1 0 1 0 0 0 0 0 0 0 1 1 1 2 0 0 1 0 0 0 0 1 0 0 0 0 0 0 1 0 0 1 1 0 0 0 0 0 0 0 1 1 0 0 0 1 0 1 0 0 1 1 1 0 0 0 0 0 0 0 0 0 0 0 0 0 0 1 1 0 0 1 1 1 1 1 1 0 0 1 0 1 1 1 0 2 1 1 2 2 2 0 2 2 1 2 0 1 1 1 0 0 0 1 0 0 0 1 0 1 1 0 2 0 0 2 0 0 2 0 2 2 0 0 1 0 0 1 0 2 2 0 0 0 0 2 1 1 1 0 0 1 1 0 2 0 1 0 0 0 0 0 0 0 1 0 1 0 1 1 0 0 0 0 0 0 2 2 2 0 0 1 0 0 2 0 0 0 1 0 1 0 0 0 1 2 1 0 0 0 0 2 0 2 0 1 0 0 0 1 2 0 2 2 0 0 0 1 2 2 1 1 0 1 2 2 1 0 0 0 1 1 2 0 1 1 0 1 0 2 1 2 1 2 0 0 2 0 0 2 0 0 0 0 0 1 0 1 1 1 1 1 0 0 0 0 2 0 1 0 1 0 1 2 0 2 0 1 0 0 0 2 2 0 1 0 1 0 0 0 0 1 1 0 0 0 0 0 1 1 0 0 0 0 0 2 0 0 0 1 0 0 0 0 1 0 1 0
160 0 2 0 0 0 1 1 1 1 0 0 0 0 0 0 0 2 1 2 2 0 0 0 0 0 0 0 2 2 1 2 0 2 1 0 1 2 0 0 0 0 0 0 0 0 0 0 2 0 0 0 0 0 2 1 0 0 2 0 0 1 0 0 0 0 0 0 0 0 0 1 2 2 1 2 2 0 2 0 0 2 0 0 2 0 0 1 2 2 0 2 1 1 2 0 2 1 1 2 0 1 1 1 0 0 2 1 1 1 0 1 0 1 0 0 0 0 0 0 2 0 1 0 1 0 1 2 2 2 1 1 0 1 1 1 0 1 0 0 1 1 0 0 1 2 0 0 0 0 0 0 1 0 1 0 0 2 0 0 1 2 1 2 1 2 1 1 1 2 0 1 0 1 0 0 0 2 0 2 2 2 0 2 1 0 0 2 1 0 2 0 0 0 2 2 1 0 1 0 0 0 0 1 1 1 2 0 0 1 0 0 1 0 0 0 0 0 1 0 1 1 1 2 0 1 1 2 0 2 0 0 0 0 1 1 0 2 2 1 0 0 2 2 0 0 0 0 1 1 1 1 2 0 0 0 1 2 0 0 0 0 0 0 0 0 1 0 0 0 1 1 1 1 0 0 0 0 1 0 0 1 2 2 1 1 2 1 0 2 1 1 0 1 2 0 0 0 0 0 0 0 2 1 1 0 0 2 1 0 0 1 0 1 2 1 1 0 0 0 1 1 0 0 2 0 1 2 2 2 0 2 0 2 0 0 0 1 1 1 0 1 1 1 1 1 0 0 1 0 0 1 2 0 0 0 0 0 0 2 0 0 0 1 0 0 1 2 2 1 1 1 0 2 1 1 0 1 0 0 0 2 0 1 0 1 0 0 0 0 0 0 1 0 2 0 1 1 0 0 0 0 2 2 0 0 2 0 0 1 1 0 0 0 1 0 1 0 1 0 0 0 1 0 1 2 2 0 2 2 0 1 0 1 1 0 0 1 0 2 1 0 1 1 0 2 0 1 0 1 0 2 0 0 0 0 0 2 2 2 1 0 1 1 1 2 0 0 0 2 0 2 2 1 1 0 1 0 0 0 2 1 2 0 2 0 2 1 2 0 2 2 1 2 2 0 1 0 2 0 0 0 1 1 1 2 2 0 0 0 0 0 0 0 1 1 0 2 0 1 1 2 2 2 0 2 0 0 0 2 0 2 0 0 1 0 1 0 0 2 0 1 0 0 1 0 0 2 2 0 0 0 1 1 2 0 0 0 0 0 0 1 1 1 0 1 1 1 0 1 0 1 2 0 2 0 2 1 1 1 1 0 0 0 1 0 1 1 1 1 0 0 1 2 0 0 0 0 0 0 0 2 1 0 2 1 1 1 0 0 1 0 0 1 1 2 0 1 0 0 0 0 0 0 0 1 0 1 0 0 1 1 1 0 0 0 0 1 0 1 1 0 0 2 1 0 2 0 1 1 0 2 0 1 0 2 1 0 0 0 0 0 0 0 2 2 1 1 0 0 0 0 0 0 0 1 1 1 2 0 0 0 0 1 2 2 0 2 2 1 0 1 0 0 0 0 0 1 0 0 0 0 0 2 0 2 1 2 0 0 0 0 0 0 0 0 0 1 0 0 0 0 0 0 0 0 0 1 0 0 2 2 0 0 0 0 0 0 0 0 0 0 0 0 1 0 1 0 1 1 1 1 0 0 0 1 0 0 0 0 0 1 2 0 0 0 2 0 2 2 0 0 0 0 0 0 1 1 1 0 2 2 0 0 0 2 0 2 1 2 1 1 0 0 0 0 0 1 0 2 0 2 0 0 1 0 2 0 1 2 0 0 1 0 1 1 2 0 2 0 2 1 1 2 2 0 0 0 0 2 1 0 0 0 0 0 0 0 0 0 1 1 1 0 0 0 0 0 0 0 1 0 0 0 0 0 0 0 0 0 1 1 0 0 0 0 1 1 0 0 1 0 1 0 1 2 0 1 0 2 1 1 2 0 0 0 1 1 0 0 0 0 1 1 2 1 1 1 0 0 0 1 1 1 1 2 0 1 0 0 0 0 0 0 0 2 2 1 2 0 0 0 0 2 0 1 1 2 0 1 2 2 0 2 0 0 0 0 1 0 0 0 1 2 0 0 0 1 1 0 1 0 0 0 1 0 1 2 0 2 0 1 0 0 0 2 2 0 0 0 1 0 0 2 2 1 1 0 0 0 0 0 0 0 0 0 0 0 0 2 0 0 1 1 0 0 0 0 1 1 1 1
161 0 1 1 0 0 1 0 1 0 0 1 0 1 0 0 0 1 0 1 1 0 0 0 0 0 2 0 2 2 2 0 1 2 0 0 2 2 0 0 0 0 1 0 1 1 0 0 2 0 0 0 0 0 0 1 0 0 1 0 1 1 1 1 1 0 1 0 1 1 0 1 2 2 2 2 2 1 2 0 1 1 0 0 0 0 0 1 2 2 0 1 0 2 1 0 1 0 0 1 0 1 1 0 1 1 2 2 2 0 0 2 1 2 2 2 2 0 0 0 2 0 1 0 0 0 1 1 2 2 1 1 0 1 1 1 0 1 0 0 0 2 0 0 1 2 0 0 0 0 0 0 0 0 0 1 1 0 0 0 0 0 0 1 1 1 1 2 0 1 0 0 1 2 0 0 0 1 0 1 1 1 1 1 1 0 1 1 0 0 0 1 0 0 2 2 0 1 0 1 1 1 0 0 0 2 0 1 1 0 1 0 0 0 0 1 1 1 1 0 1 2 1 2 0 0 1 1 0 1 0 0 0 0 0 0 0 2 2 2 0 0 2 1 0 0 0 0 0 0 0 0 2 0 0 0 1 2 1 2 1 1 0 0 0 0 1 0 0 0 0 1 0 2 0 0 0 1 2 2 2 0 2 2 1 1 2 1 0 2 0 1 1 2 1 0 0 1 0 1 0 0 1 0 0 0 0 2 0 0 1 2 0 0 1 0 2 1 0 0 1 1 1 0 1 0 0 1 1 1 0 2 0 1 0 0 0 1 1 0 0 0 1 2 0 0 2 0 1 1 0 0 2 0 1 1 1 0 0 1 0 0 0 0 0 0 1 1 1 0 2 2 0 2 1 0 0 0 1 0 1 1 0 1 0 1 0 0 0 1 0 1 0 0 1 1 1 0 0 0 0 0 1 2 0 0 1 1 0 1 1 0 0 0 0 0 2 0 1 0 0 0 1 1 0 2 1 0 2 0 1 1 0 1 1 0 0 1 0 0 2 0 1 1 1 1 1 1 0 1 0 1 1 2 1 0 1 1 1 2 1 0 1 1 1 2 0 2 0 0 1 1 0 2 0 0 0 0 0 0 0 1 0 0 0 0 0 0 1 1 1 1 0 2 1 0 1 0 0 2 0 1 1 1 1 1 1 1 0 0 0 0 1 0 0 2 0 2 1 2 2 2 2 1 1 0 1 2 0 2 0 1 0 0 1 1 2 0 0 1 0 1 1 1 1 0 0 0 0 2 0 1 0 0 0 2 0 0 1 0 0 0 0 0 0 1 1 1 1 1 0 1 1 0 0 0 1 1 1 1 1 0 0 0 1 1 1 1 1 1 1 0 1 1 1 1 1 1 1 0 1 0 0 0 1 0 0 2 0 2 0 0 0 1 0 1 0 1 1 0 0 0 0 0 0 0 2 0 0 0 1 1 0 0 0 1 0 0 0 0 0 1 0 0 1 0 2 0 1 1 0 2 0 0 0 1 2 1 1 0 0 0 2 0 2 2 1 1 1 1 1 0 1 1 1 0 2 1 2 0 0 0 0 0 1 1 2 2 1 1 1 0 0 0 0 0 0 1 0 1 1 0 0 0 2 2 1 2 0 0 0 0 0 1 0 1 0 1 1 0 0 0 1 0 0 0 0 0 1 1 1 1 0 0 0 0 1 0 0 0 1 0 0 0 0 0 0 0 0 0 0 0 0 1 0 1 0 0 1 0 0 0 2 0 0 0 2 2 0 0 0 0 1 1 0 2 0 1 1 1 2 1 0 1 1 1 0 1 0 2 0 2 2 2 0 0 1 1 0 1 0 1 0 0 1 1 0 0 1 1 0 0 1 1 2 1 0 0 2 0 2 2 0 2 2 0 0 0 0 2 1 1 1 1 1 1 0 0 0 0 0 0 2 1 0 1 1 1 0 0 2 0 0 0 0 0 0 0 0 0 0 2 0 0 0 1 2 0 0 0 1 0 1 0 1 0 0 0 2 2 2 0 1 1 1 1 1 1 0 0 0 0 1 2 2 0 2 1 0 0 0 2 1 1 1 2 0 0 1 1 1 0 0 0 0 2 2 1 2 0 0 0 0 1 0 2 1 2 0 2 2 2 0 2 0 0 0 0 1 0 0 0 1 2 1 1 1 0 1 0 0 0 2 0 0 0 0 2 0 1 0 1 1 1 1 1 0 0 2 0 0 0 1 0 0 0 1 0 0 1 1 0 1 2 0 0 0 0 0 2 0 0 0 0 0 0 0 1 1 1 1 0
162 0 1 1 0 0 0 1 1 1 0 0 2 2 0 0 0 0 0 0 0 0 0 0 0 0 2 0 2 2 1 1 1 1 1 2 2 1 1 0 0 0 0 0 2 1 1 0 2 0 0 0 0 0 1 2 0 0 1 1 0 1 1 0 1 0 1 0 0 1 1 1 2 2 2 2 2 0 1 0 0 1 0 0 2 0 0 0 2 2 0 0 0 0 0 0 0 1 0 2 0 1 1 1 0 0 2 0 0 2 0 1 0 2 0 2 0 1 0 0 2 0 2 2 0 2 0 0 1 0 0 1 0 0 1 0 0 0 0 0 0 2 0 0 1 0 0 0 0 1 1 0 0 0 0 1 1 1 0 0 1 1 0 2 1 2 0 1 0 0 2 0 2 1 0 0 0 1 0 0 1 2 1 1 1 0 1 0 0 0 1 0 1 1 0 2 1 0 0 2 2 2 1 1 0 0 2 0 1 0 1 0 2 1 0 0 0 0 1 1 0 0 1 2 0 1 1 2 0 2 1 1 0 0 0 0 0 2 2 1 0 0 2 2 0 0 0 0 0 0 0 0 0 0 0 1 1 1 0 0 0 0 1 1 0 0 0 0 1 0 1 1 0 2 0 1 0 1 1 1 1 0 1 1 0 0 1 2 0 2 1 1 0 1 1 0 0 0 0 2 0 1 2 2 1 0 0 1 0 0 0 1 0 0 2 0 2 1 0 0 0 0 1 0 2 0 0 1 1 1 0 1 0 1 0 0 0 1 1 1 0 0 1 2 1 0 1 0 1 1 0 0 2 0 1 1 1 0 1 0 0 0 1 0 0 1 0 2 2 0 2 2 0 2 1 1 0 0 2 0 1 0 0 1 1 1 0 0 0 0 0 0 0 0 1 1 1 1 1 1 1 1 0 0 0 0 0 1 0 2 0 0 1 1 1 1 0 1 0 1 1 2 0 0 0 0 0 0 1 1 0 1 0 1 1 0 0 0 0 0 2 0 2 0 1 1 0 0 0 1 0 1 1 1 1 1 1 2 0 2 1 0 1 1 1 2 0 2 0 0 1 1 2 1 1 1 0 1 1 1 1 2 1 0 1 0 1 1 2 0 2 2 0 0 0 0 0 1 1 1 0 0 1 1 1 1 1 1 0 0 0 0 0 2 0 0 0 2 0 1 1 2 2 2 1 2 0 0 0 2 1 0 0 1 0 0 2 1 0 1 1 0 0 1 1 1 0 1 1 2 0 1 0 0 1 2 0 0 0 0 0 0 0 0 0 0 0 1 1 1 0 0 0 0 0 0 2 1 1 0 2 0 0 0 1 0 0 1 1 0 0 0 1 0 1 0 1 1 1 0 0 1 0 0 1 0 0 0 0 1 0 0 0 1 0 0 0 0 0 0 0 0 0 0 0 2 2 2 0 0 0 0 0 0 0 0 1 0 1 0 1 0 0 0 1 0 2 0 2 2 0 1 0 2 0 2 1 0 2 1 1 1 0 1 0 1 0 1 0 0 0 2 0 1 1 1 1 0 1 1 0 0 0 0 2 2 1 1 0 0 2 0 0 2 2 0 2 2 0 0 0 0 0 1 1 1 1 2 0 0 0 0 0 0 0 0 0 1 0 0 0 0 2 0 0 2 2 2 0 0 2 2 0 1 1 1 0 0 0 1 0 1 0 0 0 1 1 0 0 0 0 0 0 0 0 1 1 0 1 1 0 1 1 0 2 0 2 0 1 1 0 0 1 0 0 1 0 1 1 1 1 1 0 0 1 1 0 1 1 2 0 1 1 2 0 1 0 1 0 1 0 1 0 0 1 0 1 0 0 2 0 0 2 0 2 1 0 0 2 1 0 1 0 1 1 0 0 0 1 2 1 0 1 0 0 0 0 0 0 0 1 0 1 0 0 0 1 0 0 0 2 0 2 1 1 0 1 2 0 0 1 2 0 0 0 0 0 0 1 0 0 0 1 0 1 0 0 0 1 2 2 0 2 0 0 0 0 2 0 0 0 0 0 1 1 0 1 1 0 0 0 0 1 1 2 2 1 1 0 1 0 0 0 0 0 2 2 1 2 1 0 1 1 1 1 1 2 2 1 0 1 1 0 1 0 0 0 1 1 1 0 0 1 0 0 1 0 1 0 1 1 0 1 0 1 0 1 1 0 0 0 0 0 0 1 0 1 0 0 0 2 0 0 0 0 2 2 0 0 1 1 0 1 2 0 0 0 0 0 2 0 0 0 2 0 0 1 0 0 0 0 1
163 0 2 0 0 0 1 0 0 2 0 0 0 0 0 0 0 1 1 1 0 1 0 0 0 0 0 0 1 2 1 1 2 2 0 0 1 2 0 1 1 0 0 0 2 0 0 0 2 0 0 0 0 1 1 0 0 1 2 0 1 1 2 0 0 1 0 0 0 1 1 1 2 2 1 2 1 2 2 1 1 2 0 1 2 0 0 1 2 2 0 2 1 2 1 0 1 0 0 0 0 0 0 1 1 1 2 0 0 2 2 2 0 0 0 0 0 0 2 0 0 0 1 0 1 0 1 0 2 1 0 0 0 0 0 0 0 1 0 0 1 1 0 0 0 1 0 0 0 1 1 0 0 0 0 1 1 1 0 0 0 1 0 2 2 2 2 0 0 2 0 0 0 2 0 0 0 0 0 0 0 0 1 1 1 0 1 1 0 0 2 0 0 1 1 2 0 1 1 0 0 0 0 1 1 0 2 0 1 1 0 0 2 0 0 1 1 0 1 0 1 1 1 2 0 0 0 1 0 1 1 2 0 0 0 0 0 2 2 1 0 1 2 1 0 0 0 0 0 0 0 0 2 0 0 0 0 2 0 0 0 0 0 0 0 0 1 1 0 0 0 1 0 2 0 0 0 1 2 1 1 0 2 1 1 0 1 2 0 2 0 0 0 2 2 0 0 0 0 0 0 0 2 1 0 0 1 1 1 1 0 2 0 2 1 0 1 1 0 0 0 0 2 1 1 0 0 2 0 0 0 2 0 1 0 0 0 2 0 0 0 0 2 1 1 0 1 1 1 0 0 1 1 0 0 0 0 0 0 2 0 0 2 0 2 1 0 0 0 0 2 2 1 2 1 1 0 1 0 0 1 0 0 0 0 0 0 0 0 0 0 1 1 0 2 0 2 0 1 1 1 1 0 1 1 0 0 0 1 1 1 1 0 0 1 0 1 0 1 0 0 0 1 0 0 0 0 0 0 0 0 0 0 1 1 0 0 1 0 0 2 0 1 1 1 2 0 1 1 2 0 0 2 2 2 2 2 1 0 1 1 0 0 0 0 1 0 2 0 0 0 0 2 0 2 2 0 0 0 0 0 2 0 0 0 0 0 0 2 0 1 2 1 2 0 0 0 2 2 0 1 0 1 1 1 1 1 1 0 0 0 0 0 0 0 2 0 2 0 1 1 2 2 2 1 1 0 0 1 1 1 0 0 0 0 1 2 1 1 2 0 1 0 0 0 0 0 2 2 1 0 0 1 0 2 0 0 0 1 0 1 1 0 1 0 0 0 2 2 0 2 0 0 0 0 1 2 1 1 1 2 0 0 0 1 0 0 2 0 0 0 0 1 1 1 1 1 0 0 0 0 1 1 1 2 0 0 0 0 0 1 0 0 1 0 1 0 0 0 0 0 0 0 0 0 1 1 1 0 0 0 1 2 0 0 1 0 0 1 0 0 1 0 0 1 0 2 0 1 1 0 2 0 1 0 2 1 0 1 0 0 0 1 0 0 2 0 1 0 2 1 0 1 0 0 0 2 1 1 1 0 0 1 0 2 1 2 1 1 1 1 0 0 0 0 0 0 2 0 1 0 1 0 1 1 2 1 2 0 0 0 0 0 0 0 1 0 0 0 0 0 2 0 0 0 0 0 0 0 0 1 0 0 0 2 0 1 0 0 0 0 0 0 1 1 0 1 1 0 0 0 0 0 1 0 1 0 0 0 0 0 0 2 1 0 0 2 1 1 1 0 0 1 0 0 0 0 2 0 2 0 0 0 0 0 2 0 2 1 2 0 1 1 1 0 0 0 1 0 1 0 1 0 0 1 0 1 0 1 2 0 0 2 0 1 1 0 1 1 1 1 1 0 2 2 1 0 0 0 2 0 0 0 0 0 2 1 1 1 1 1 1 2 0 1 1 1 0 1 0 0 0 0 0 0 0 0 1 0 0 1 1 0 0 0 1 1 0 2 0 0 0 1 0 1 0 0 0 1 2 2 0 1 0 0 1 1 2 0 0 0 0 1 1 1 1 1 2 0 0 0 2 1 1 2 1 0 1 0 0 0 0 0 0 1 2 2 0 1 0 1 0 1 0 0 0 1 0 1 0 1 1 0 1 0 0 0 0 0 0 0 1 2 2 1 0 2 1 0 2 0 0 1 0 0 0 1 1 0 0 0 0 0 0 2 0 0 0 1 0 1 0 0 0 0 0 0 0 0 1 1 0 1 1 1 1 0 0 0 2 0 0 1 2 0 0 0 0 0 0 0 0
164 0 2 0 0 0 0 2 2 1 0 0 1 1 0 0 0 1 1 1 1 1 0 0 0 0 0 0 2 2 1 0 2 1 0 1 2 2 0 0 0 0 1 0 1 0 0 1 1 0 0 0 0 0 0 1 0 1 0 0 0 1 1 1 0 0 0 1 0 0 0 1 2 2 1 2 2 0 2 0 0 1 1 1 0 0 1 0 2 2 0 1 1 1 2 0 2 2 2 2 2 0 0 0 2 2 2 0 0 2 0 0 0 2 1 2 1 0 1 0 1 0 2 0 0 0 2 0 1 1 0 0 1 1 0 0 1 0 0 0 2 0 0 0 0 0 0 0 0 0 1 0 0 1 0 0 0 2 0 0 2 2 0 2 2 2 2 1 0 0 1 0 1 0 0 1 0 2 0 2 2 2 1 1 1 0 1 1 0 0 0 1 0 0 2 2 1 1 1 0 0 0 0 1 1 2 1 0 1 0 0 0 1 0 0 0 0 0 2 0 2 2 0 2 0 0 0 2 0 2 0 0 1 1 1 1 0 2 2 2 0 0 2 0 0 0 0 0 0 0 0 0 2 0 0 0 0 2 0 0 0 0 0 0 0 0 1 0 1 0 0 1 0 2 0 0 0 1 1 1 1 0 0 2 0 0 0 1 0 2 1 2 0 2 1 0 1 1 0 1 0 0 1 1 0 1 0 1 1 0 0 2 0 1 2 1 1 0 0 0 1 1 1 0 0 0 2 2 1 0 0 1 0 1 0 0 0 1 1 0 0 1 2 2 1 0 1 0 2 0 0 0 2 0 0 0 0 0 0 0 1 1 2 0 2 1 0 1 1 0 2 2 0 2 1 1 0 1 1 0 0 2 0 0 1 1 0 0 0 0 0 0 1 0 1 1 0 1 1 1 0 1 0 1 0 0 0 0 0 1 0 1 0 0 2 0 0 0 1 0 0 0 1 1 1 1 1 0 0 0 0 0 1 1 1 1 0 0 0 1 1 0 1 1 1 1 0 0 0 1 0 1 2 2 2 2 2 0 0 0 1 0 0 0 0 1 0 2 0 0 2 2 2 1 1 1 0 0 0 1 1 1 1 0 1 0 1 2 2 0 2 2 0 1 1 0 1 0 0 0 1 1 1 1 1 2 2 1 1 0 2 0 1 2 0 0 0 2 0 2 2 2 2 2 0 0 0 1 0 2 0 1 0 1 1 0 2 1 0 1 1 0 0 0 0 0 0 1 1 1 1 0 0 0 2 0 1 0 0 0 0 1 0 0 0 1 1 1 1 0 0 1 1 0 1 0 1 1 1 0 1 0 0 0 2 1 2 2 2 1 0 0 0 2 0 2 0 1 1 0 1 1 0 0 2 0 2 1 0 0 0 0 0 0 0 0 1 1 0 0 0 0 0 0 0 0 1 1 0 0 2 2 0 1 1 0 1 2 0 0 0 1 0 0 1 0 2 0 1 1 0 2 1 0 1 2 2 1 2 1 0 0 1 0 2 2 2 1 1 1 0 0 1 0 0 0 2 1 2 0 1 0 1 0 2 1 2 1 2 0 2 0 0 1 0 1 1 1 0 0 0 0 0 1 1 2 2 2 0 0 0 0 0 2 0 1 0 1 0 0 0 1 0 0 2 0 0 0 1 1 0 1 0 0 0 0 2 1 0 1 1 1 1 1 2 0 2 1 0 0 0 0 0 0 0 0 0 1 1 1 0 2 1 0 0 0 2 0 2 2 1 0 1 1 0 0 0 1 0 2 0 0 0 0 0 1 0 1 0 2 1 2 0 2 0 2 0 0 0 2 0 2 1 0 1 1 1 0 1 2 0 0 0 0 1 1 1 0 2 1 1 2 2 2 2 0 0 0 0 2 0 0 0 0 0 0 0 0 1 0 1 1 1 0 1 1 0 1 1 0 2 0 1 0 1 0 1 0 1 1 0 0 0 0 0 1 0 0 1 0 0 0 2 0 2 1 0 2 2 2 2 0 2 0 0 0 0 1 1 0 0 0 1 1 1 1 1 1 0 0 0 0 2 1 2 2 0 2 0 0 0 0 0 0 0 1 1 0 0 0 0 0 0 1 0 2 2 2 1 0 0 1 1 2 0 1 1 1 1 0 0 0 2 1 0 0 0 1 0 1 1 0 1 0 1 0 2 2 0 0 0 0 0 0 2 1 1 0 2 1 0 0 0 0 0 1 1 1 2 0 0 0 0 0 0 0 0 1 0 1 0 0 2 2 0 0 0 0 0 0 0 0
165 0 1 1 0 0 1 2 2 0 0 0 0 1 0 0 0 1 0 1 2 0 0 0 0 0 2 0 2 0 0 2 0 1 0 0 1 0 0 2 2 1 0 0 1 1 0 0 2 0 0 0 0 1 1 0 0 1 1 0 0 0 2 2 1 0 1 0 0 1 1 1 2 2 0 2 1 2 2 2 0 2 1 1 0 1 0 0 1 2 0 0 0 2 2 0 2 2 2 2 0 0 1 0 1 1 2 0 0 2 2 2 0 1 1 1 0 0 0 0 1 1 2 2 0 1 0 0 1 0 0 0 0 0 0 0 0 0 0 0 0 2 0 0 1 1 0 0 0 0 0 0 0 2 0 0 0 0 0 1 1 0 0 2 2 2 1 2 0 0 2 0 0 2 0 0 0 1 0 1 1 1 2 2 2 0 2 1 0 0 1 1 0 0 2 2 1 0 0 0 0 0 0 2 2 1 2 2 1 0 1 0 1 0 0 2 2 0 1 0 1 1 0 2 0 0 0 1 0 1 0 0 0 0 0 0 0 2 2 0 1 1 0 0 0 2 2 0 0 0 0 0 0 0 0 1 2 2 0 1 1 1 0 0 0 0 0 0 1 0 1 1 1 1 0 0 0 1 2 2 2 0 1 2 0 0 0 1 0 2 1 0 0 2 2 0 1 0 0 2 0 1 1 0 0 0 0 2 2 0 0 2 0 1 1 0 2 1 0 0 0 0 2 0 2 0 1 2 0 1 0 0 0 1 0 0 0 0 2 0 0 0 2 1 0 0 1 1 1 1 1 0 2 0 1 0 0 0 0 2 0 0 1 0 1 1 0 1 1 1 1 1 1 2 1 2 0 0 1 0 1 1 0 1 0 0 0 0 0 0 0 1 1 0 1 1 1 1 1 1 1 1 1 1 0 0 1 1 1 2 0 1 1 1 1 0 0 1 0 0 0 1 0 1 0 0 0 0 2 1 1 1 0 1 0 1 0 0 0 0 2 0 2 0 1 2 0 0 0 0 0 1 1 2 1 1 1 2 1 2 2 0 0 0 0 0 0 0 0 2 0 2 0 2 0 0 0 1 1 1 1 1 1 0 1 0 1 1 1 0 1 1 0 1 1 0 0 1 2 0 1 0 2 0 2 0 0 0 0 0 0 0 1 0 0 2 0 2 0 2 2 2 0 0 0 1 1 1 0 2 1 1 0 0 1 0 0 0 0 0 0 2 0 1 1 1 0 1 1 2 1 0 0 0 2 0 0 1 1 1 0 0 0 1 0 0 0 1 0 0 0 1 0 0 0 0 2 2 2 1 2 0 0 0 0 0 0 0 0 0 1 0 1 0 0 2 0 1 1 0 1 1 0 0 2 0 1 0 0 1 1 0 0 1 1 1 1 0 0 0 0 0 0 0 0 0 2 2 0 0 2 2 0 0 0 0 0 0 0 1 0 0 1 1 1 0 1 0 1 1 0 1 0 1 0 2 1 1 2 0 0 0 1 0 1 2 0 1 1 0 0 1 1 0 0 0 2 1 2 0 1 1 0 0 2 2 2 1 1 0 1 1 1 1 1 0 1 2 0 1 1 1 0 2 1 2 1 2 0 0 1 0 0 0 0 1 0 2 2 0 0 0 0 0 0 1 1 0 0 0 1 2 0 0 0 0 1 1 0 1 1 0 0 1 1 0 1 1 0 0 0 0 0 0 0 1 0 0 0 0 0 0 0 0 0 2 2 0 1 1 0 0 0 1 1 2 1 0 1 2 0 0 0 0 0 2 0 0 0 2 0 2 2 2 0 0 0 1 1 2 0 1 0 0 2 0 1 1 0 0 0 0 2 0 1 0 0 0 1 0 0 0 2 2 2 0 0 0 0 2 1 1 0 0 0 1 0 0 0 0 0 0 0 0 0 0 0 1 0 1 1 0 1 1 0 0 1 0 0 0 2 2 0 0 0 0 1 1 1 0 0 0 1 0 1 1 0 1 0 2 2 0 2 0 0 0 1 2 1 0 1 0 1 2 2 0 2 2 0 1 0 1 2 1 2 1 1 0 0 1 0 0 0 0 1 2 2 1 1 1 0 1 0 2 0 2 2 1 0 0 2 2 0 1 1 1 0 0 1 1 0 2 2 2 1 0 0 1 0 0 2 0 0 0 2 0 2 2 0 2 0 1 0 1 1 1 1 0 1 0 1 0 0 0 0 1 1 1 2 0 0 0 1 2 0 0 0 0 0 0 0 0 0 2 0 0 1 0 0 0 0 0
166 0 1 1 0 0 2 1 1 1 0 1 0 1 0 0 0 1 1 2 2 0 0 0 0 0 1 0 1 2 0 1 1 0 0 0 1 2 0 0 0 0 0 1 2 1 2 0 1 0 0 0 1 0 0 1 0 0 0 0 1 0 1 1 1 0 1 0 0 0 0 1 2 2 1 2 1 0 1 0 0 2 1 1 0 0 0 0 1 1 0 0 2 2 0 0 0 0 0 2 1 0 2 0 0 0 2 0 0 2 0 0 0 0 0 0 0 1 1 0 1 0 2 1 0 1 1 0 0 0 0 0 0 0 0 0 0 0 0 0 1 1 1 0 0 1 0 0 0 1 0 0 0 1 0 0 0 1 0 0 0 0 0 1 0 0 1 1 0 0 2 1 0 1 0 1 0 0 0 0 0 1 0 2 2 1 0 2 0 0 0 2 0 0 2 2 0 1 0 0 0 0 0 1 1 2 0 0 1 0 0 0 0 0 0 1 1 0 0 2 0 0 1 2 0 1 1 1 1 0 0 1 0 0 0 0 1 2 1 1 0 1 2 2 0 0 0 0 0 0 0 0 1 1 1 0 0 2 0 2 2 2 0 0 0 0 0 0 1 0 0 2 0 1 0 0 0 2 2 2 2 0 0 2 0 0 0 2 0 2 0 1 1 1 2 0 0 1 0 1 0 0 0 0 0 0 0 2 0 0 1 1 0 0 1 0 2 0 0 0 1 1 2 1 0 0 0 1 0 1 0 0 0 1 0 0 0 1 1 1 1 1 2 1 0 0 1 0 1 1 0 0 2 0 0 0 0 0 0 1 0 0 2 0 2 1 0 2 2 1 1 1 1 2 0 0 0 0 1 0 0 1 0 1 0 1 0 0 0 1 1 1 0 0 1 1 0 1 1 1 0 2 1 2 1 0 1 0 0 2 0 1 0 0 2 0 0 1 0 0 0 1 0 1 1 1 0 1 1 0 0 2 0 0 0 1 0 1 0 0 2 0 1 1 1 2 0 0 0 0 1 1 0 1 0 0 0 2 0 2 2 0 1 0 0 1 1 1 0 1 0 1 2 1 1 1 0 0 0 1 2 1 2 1 1 0 1 1 1 0 1 0 2 2 1 0 1 0 0 0 0 1 1 1 1 1 1 0 0 0 0 0 1 1 0 0 0 2 0 2 2 2 2 2 0 2 0 1 0 2 1 1 0 1 0 0 1 1 1 0 0 2 0 0 0 0 0 2 2 0 0 0 1 0 1 1 0 0 0 1 0 0 1 0 0 1 1 2 0 0 0 1 0 0 0 0 0 1 1 1 1 0 0 0 1 0 0 1 1 1 0 0 1 0 1 0 2 0 1 0 0 2 0 0 2 0 1 0 1 2 1 0 0 0 0 0 0 0 0 0 0 0 0 1 1 0 1 1 0 0 2 2 0 0 0 0 0 0 2 0 1 0 0 0 2 0 0 0 0 0 0 1 0 0 0 1 2 0 1 0 0 0 1 1 1 1 0 0 1 0 0 1 1 0 0 0 2 0 1 1 1 1 0 1 1 0 1 2 1 1 1 0 0 0 0 0 0 1 0 0 0 1 0 1 1 2 1 2 0 0 0 0 0 0 0 1 0 0 0 0 0 0 1 0 0 1 1 0 0 0 0 0 0 0 2 2 0 1 0 1 1 0 0 1 1 0 1 0 0 0 0 0 0 1 0 1 1 0 0 0 0 0 2 0 0 0 2 1 0 0 0 0 0 0 0 0 1 1 1 1 2 1 1 1 1 1 0 1 0 2 1 2 1 2 0 1 1 1 1 0 0 2 0 0 1 1 2 0 0 0 0 0 1 1 1 2 0 1 2 0 1 1 0 2 2 0 0 0 0 2 1 1 1 0 0 1 1 0 0 0 0 0 1 0 0 0 1 1 0 1 1 0 1 0 1 0 1 0 0 0 1 2 0 0 0 0 0 1 2 0 0 0 1 0 2 0 1 1 1 2 2 0 2 0 1 1 0 2 0 0 0 0 0 2 2 0 2 2 0 1 0 2 1 1 1 2 0 1 2 2 1 0 0 0 1 1 1 2 2 0 2 0 0 2 1 1 1 2 1 0 2 0 1 2 0 0 0 0 1 0 0 0 1 1 0 0 0 0 0 1 1 0 0 0 1 0 2 2 0 2 0 1 0 0 2 1 1 0 1 0 0 0 0 0 0 0 0 1 1 0 0 0 0 1 0 0 0 0 0 2 0 0 1 2 0 0 0 0 0 0 1 0
167 1 2 2 0 0 1 0 0 2 0 0 0 0 0 0 0 2 1 1 2 0 1 0 0 0 1 0 1 2 1 0 1 1 0 0 1 1 0 1 1 0 1 1 2 1 1 1 1 0 0 0 1 0 2 1 0 0 2 1 1 0 1 1 1 0 1 0 0 0 0 1 1 1 0 1 1 2 2 0 2 2 0 0 1 0 0 0 1 2 0 0 0 1 0 0 0 0 0 1 0 0 0 2 0 0 2 0 0 2 1 2 0 0 0 0 0 0 1 0 1 0 2 1 0 1 1 0 0 0 0 0 0 0 1 0 0 0 0 0 2 1 0 0 0 0 0 0 0 0 0 1 0 0 0 0 0 2 0 1 2 1 1 2 1 1 1 0 1 2 0 1 0 2 1 1 0 0 0 0 0 0 0 1 1 1 0 1 1 0 2 0 0 0 0 2 1 1 0 1 1 1 0 1 1 0 2 1 1 0 0 0 2 0 1 1 0 0 1 0 0 1 0 2 0 0 0 1 0 1 1 1 0 0 0 0 0 2 2 1 0 1 2 1 0 0 0 0 0 0 0 0 2 0 0 0 1 0 0 0 0 0 0 0 0 0 0 0 1 0 1 2 0 2 0 0 0 0 1 0 0 1 1 1 1 0 1 2 0 2 0 1 0 2 1 0 0 1 0 1 0 0 2 1 1 0 1 2 1 0 0 2 0 0 0 0 1 0 1 0 1 1 2 0 2 1 1 1 0 1 0 0 0 1 0 0 0 0 2 0 0 1 2 1 0 0 2 0 2 0 0 0 1 0 0 0 0 0 0 1 1 1 1 1 1 0 0 2 2 0 2 2 0 2 0 0 0 1 0 0 2 1 0 1 0 2 0 0 0 0 0 1 1 0 1 1 2 1 0 0 0 0 1 2 1 0 1 0 0 1 1 1 0 0 2 0 0 0 1 0 0 0 0 2 2 1 1 0 1 0 1 0 1 1 1 0 0 1 0 1 1 0 1 1 2 2 1 0 0 1 0 1 2 2 2 2 2 2 0 1 1 0 0 0 0 0 1 1 0 1 0 1 1 2 2 0 2 1 1 0 0 2 0 0 0 0 0 1 2 0 2 2 1 1 0 0 0 0 0 1 0 1 1 0 1 1 1 0 1 1 0 0 2 1 0 1 0 2 0 2 2 2 1 1 0 0 1 1 0 2 1 1 0 0 0 0 1 0 2 2 0 1 0 2 2 0 0 2 2 1 0 0 0 0 2 1 0 1 1 1 0 0 0 0 2 0 0 1 1 0 1 1 0 0 0 0 1 2 2 2 2 0 0 0 0 0 0 0 0 0 0 0 0 1 1 0 0 0 1 1 0 2 0 0 2 0 1 0 1 0 1 0 0 0 0 0 0 1 0 0 0 0 0 1 1 0 2 0 0 0 1 1 0 0 0 2 0 2 1 0 1 0 0 0 2 0 1 0 1 1 0 2 0 0 0 1 2 0 2 0 0 0 0 0 1 2 1 1 1 0 0 0 2 0 0 0 2 1 1 1 0 0 0 1 2 0 2 0 1 0 1 0 0 2 1 0 2 1 0 1 0 1 0 0 1 1 1 2 0 0 0 0 0 1 0 0 0 0 0 0 0 1 0 0 0 1 1 0 0 0 1 2 0 1 1 1 2 0 0 1 0 1 1 0 2 0 2 0 0 0 0 0 0 1 0 1 0 0 0 0 0 2 1 0 0 1 2 0 2 2 0 0 0 0 0 0 0 1 1 1 1 1 0 0 1 0 1 2 0 1 0 1 1 1 1 0 0 1 0 1 0 2 0 0 1 0 0 0 0 2 0 0 2 0 2 1 1 0 2 0 2 2 1 2 2 0 0 0 0 2 0 0 1 1 1 0 0 0 0 0 1 0 1 1 0 0 0 0 0 0 2 0 1 0 1 0 1 0 0 0 0 2 0 1 0 0 0 0 1 0 0 0 0 0 1 0 0 1 1 2 2 0 1 1 1 2 0 1 1 0 0 1 1 1 2 0 2 1 0 0 0 1 2 2 2 1 0 2 1 1 0 0 0 0 2 1 1 1 1 0 1 0 0 1 0 1 2 1 0 0 2 1 1 1 1 0 0 2 2 0 0 2 1 1 0 0 1 1 1 0 1 0 1 0 1 0 2 2 0 2 0 0 0 0 0 0 2 0 1 0 0 0 0 0 0 0 1 1 1 0 0 0 1 1 0 0 0 0 1 2 1 1 0 1 0 0 1 0 1 0 0 0
168 1 1 2 0 0 2 2 2 0 0 2 0 1 0 0 0 0 0 0 0 0 0 0 0 0 0 0 0 1 0 1 1 1 0 1 2 1 0 1 0 1 0 0 2 0 0 0 0 0 0 0 0 2 0 1 0 0 2 0 0 1 0 0 1 0 1 0 0 0 0 1 2 2 2 2 1 1 1 1 0 2 1 2 2 0 1 0 1 1 0 0 1 1 1 0 0 1 1 1 1 0 0 0 1 1 1 1 1 1 0 1 0 2 0 2 0 1 1 0 1 0 2 1 0 1 1 0 1 1 0 0 1 1 0 0 2 0 0 0 0 2 1 1 0 0 0 0 0 1 2 0 1 1 0 1 0 0 0 1 1 1 0 2 0 1 1 0 0 1 1 0 0 0 0 0 0 1 0 1 1 0 2 2 2 0 2 1 0 1 1 1 0 0 2 2 0 0 1 0 0 0 1 1 1 1 2 0 0 0 0 0 1 0 0 0 0 1 2 1 0 0 0 2 0 0 0 1 0 1 0 0 0 0 0 0 0 2 1 1 0 1 1 1 0 0 0 0 0 0 0 0 1 0 0 0 1 1 1 1 0 0 0 0 0 0 1 1 2 0 0 1 0 0 0 1 0 0 1 0 0 1 1 2 0 1 1 1 0 1 0 0 0 2 2 0 0 0 1 0 1 0 2 0 0 0 1 2 0 0 0 1 0 1 1 1 2 0 0 0 1 1 1 1 2 0 1 1 1 0 0 1 0 1 0 0 0 2 0 1 0 1 2 1 0 0 1 1 1 1 1 0 1 1 0 1 1 0 0 2 0 0 1 0 0 0 0 2 2 2 0 0 1 2 2 2 0 0 0 0 2 0 1 1 1 1 0 0 0 2 0 1 1 0 2 0 0 2 0 0 0 0 0 2 1 1 0 0 0 1 1 0 1 1 1 0 0 1 0 1 1 2 0 1 0 1 0 0 1 0 1 0 0 1 1 0 0 0 0 0 0 0 0 2 1 2 1 1 1 2 0 1 1 2 2 1 2 1 0 1 0 0 0 0 1 2 0 2 0 0 0 0 0 2 0 0 0 0 0 1 1 1 2 0 1 0 1 1 2 1 2 1 0 0 0 0 0 0 0 0 0 2 1 0 2 0 1 1 0 0 0 0 1 1 0 0 0 2 0 0 0 2 1 1 0 1 0 0 0 2 1 0 0 0 0 1 2 0 0 0 0 1 0 0 0 0 0 1 1 2 0 0 1 0 2 0 0 0 2 0 1 0 1 0 0 1 1 0 0 0 0 1 1 0 0 1 2 2 2 2 2 0 0 0 0 0 0 1 1 1 1 1 0 0 0 0 0 1 1 0 1 0 0 0 2 0 0 2 0 0 0 0 0 0 0 0 0 0 0 0 0 0 0 0 0 2 2 0 0 0 0 0 0 0 0 0 0 2 0 0 1 0 0 1 2 0 2 0 1 1 0 2 0 0 0 2 2 1 1 1 1 0 1 0 2 2 0 0 1 1 1 2 1 0 0 0 2 2 0 2 0 1 0 1 1 1 2 2 0 1 1 0 0 1 1 0 2 2 0 2 1 1 0 2 1 2 1 2 1 0 0 0 0 0 1 1 0 1 2 0 0 0 0 1 0 0 1 1 1 1 2 2 0 1 1 1 2 0 0 1 0 1 0 0 0 1 1 0 0 0 0 0 0 1 0 1 0 0 0 0 0 0 2 0 0 0 2 2 0 0 0 0 0 1 0 1 1 1 1 1 1 1 0 0 2 1 1 2 1 2 1 1 2 2 1 0 0 2 2 2 0 0 0 0 2 0 0 1 0 1 0 0 0 2 0 2 0 2 1 0 1 1 1 1 1 0 0 0 0 2 1 1 1 0 0 0 0 1 1 0 1 0 0 0 0 0 0 0 0 1 1 0 1 0 1 0 1 0 0 0 0 0 0 1 0 2 0 1 2 1 1 0 1 1 1 0 0 0 2 2 2 0 2 0 0 0 0 1 0 1 1 0 1 1 1 0 2 1 0 0 0 0 2 2 2 1 2 1 0 2 1 0 0 0 0 2 2 1 2 1 0 1 0 1 0 2 0 1 1 2 2 2 1 1 0 0 1 0 2 0 0 0 0 2 1 1 0 0 0 0 1 0 2 0 0 0 0 2 0 2 0 1 0 0 1 0 0 0 1 0 1 0 0 0 0 1 1 1 1 0 0 0 1 1 0 0 0 0 0 1 0 0 0 2 2 0 0 0 0 0 0 0
169 0 1 2 0 0 0 2 2 0 0 2 0 1 0 0 0 1 1 2 2 0 0 0 0 0 2 0 2 0 0 2 1 2 0 0 1 1 0 2 2 0 0 0 1 0 0 0 1 1 1 0 1 0 1 1 1 1 2 0 1 1 1 0 0 0 0 0 0 1 1 1 2 2 0 2 2 0 2 0 0 1 1 2 1 0 0 2 2 2 1 1 1 0 1 0 1 1 1 1 2 0 0 1 1 1 2 0 0 2 1 1 0 2 0 2 0 0 1 0 1 0 1 0 1 0 1 1 1 1 0 0 0 0 0 0 0 0 0 0 0 2 0 0 0 1 0 0 0 0 0 0 2 0 0 1 1 1 1 2 2 0 0 2 0 2 1 2 0 1 1 0 0 2 0 1 1 0 0 0 0 0 0 2 2 2 0 0 0 0 1 0 1 1 0 1 1 0 0 0 0 0 0 1 1 1 2 1 0 0 1 0 1 0 0 0 0 1 1 1 1 1 1 1 0 2 2 0 0 1 1 1 0 0 0 0 0 2 2 1 0 0 1 1 0 1 1 0 0 0 0 0 1 1 1 0 0 1 0 0 0 0 0 0 1 1 0 0 1 1 0 2 0 2 0 0 0 0 1 0 0 1 1 2 0 1 1 1 0 2 0 1 0 1 2 0 2 0 0 1 0 0 2 0 0 1 0 2 1 0 0 1 0 0 1 0 1 0 0 0 1 1 2 0 2 0 2 0 0 0 0 0 0 1 0 0 0 1 1 0 1 1 1 2 0 0 2 0 0 1 0 0 1 0 0 1 1 0 0 0 0 0 2 0 1 0 1 1 1 0 2 2 0 2 0 0 0 1 0 0 1 1 0 0 1 1 0 0 0 0 0 2 0 0 2 0 0 1 0 0 0 0 2 2 0 1 1 0 0 2 0 0 1 1 1 0 0 0 0 0 0 0 0 1 1 1 2 2 2 0 0 1 0 1 1 0 0 0 0 0 2 0 1 1 2 2 0 0 0 1 0 1 0 1 1 0 1 1 0 1 2 0 1 1 0 0 0 1 0 1 0 1 2 1 1 0 1 1 1 0 1 0 0 0 0 1 0 1 2 0 2 2 1 2 1 0 0 0 0 1 0 1 1 1 2 2 2 0 0 0 0 0 1 0 1 1 0 2 0 1 1 2 2 2 0 1 0 1 0 2 0 1 1 1 1 0 1 0 0 1 0 1 0 0 0 0 0 1 1 1 0 0 0 0 2 0 1 0 0 0 0 1 0 0 1 0 0 2 1 0 1 0 0 0 0 0 2 2 2 0 2 0 0 0 2 1 2 1 1 1 0 0 2 0 0 1 0 0 0 0 0 2 0 0 2 0 0 0 0 1 1 0 0 1 0 1 0 0 0 0 0 0 0 0 0 1 2 0 0 0 1 1 0 0 0 0 1 1 0 0 0 0 1 2 2 0 1 0 0 0 1 0 0 1 0 1 1 0 2 1 1 0 1 1 1 1 0 0 1 0 0 0 0 0 0 0 2 0 2 0 2 0 0 0 0 0 1 1 2 0 1 0 0 1 0 0 0 2 0 2 0 2 0 0 2 2 2 1 0 0 1 0 0 0 0 0 0 0 0 0 0 0 0 0 0 0 0 0 1 1 1 1 0 0 0 0 0 1 0 1 1 0 0 0 1 0 1 0 0 0 0 0 0 0 0 0 1 0 0 0 0 0 2 0 0 0 2 0 1 0 1 0 1 1 0 0 1 1 1 1 1 1 0 0 2 1 0 2 1 2 0 1 0 1 0 1 1 2 0 2 0 2 0 0 1 0 0 1 1 1 0 0 1 0 1 1 1 0 2 0 0 1 2 1 1 0 0 0 0 2 0 0 1 0 0 0 0 0 0 1 0 1 0 0 0 0 0 0 0 0 2 0 0 0 0 0 0 0 1 1 0 2 0 0 0 1 0 0 1 0 0 0 0 0 1 1 0 1 0 2 1 1 2 0 0 0 0 1 0 0 0 0 1 1 0 0 2 2 0 0 0 2 0 0 2 0 2 2 0 1 0 0 0 0 1 1 1 0 1 0 0 0 0 0 0 1 0 2 0 0 2 2 1 2 1 2 1 1 1 0 1 1 2 1 0 0 1 0 0 0 2 0 0 0 1 0 2 1 0 1 0 0 0 0 1 1 1 0 2 0 0 1 0 1 1 1 1 1 1 0 0 0 1 1 0 0 0 0 0 2 0 0 0 1 0 0 2 0 1 1 1 1
170 1 1 1 0 0 0 2 2 0 0 2 0 0 0 0 0 0 0 0 0 0 0 0 0 0 1 0 2 2 0 0 2 1 1 1 2 2 0 0 0 0 0 0 2 0 0 0 2 0 0 0 1 0 0 1 0 1 2 0 0 1 1 1 0 1 0 1 0 0 0 1 2 2 2 2 2 1 2 1 0 1 1 1 1 0 0 1 1 1 0 0 0 1 1 0 1 0 0 2 0 0 1 0 1 1 1 1 1 1 0 1 1 2 1 2 1 0 0 0 2 1 2 1 0 0 1 0 2 1 1 1 0 1 0 1 1 0 0 0 0 2 0 0 0 0 1 0 1 1 0 0 0 1 0 1 1 2 0 1 2 1 0 2 0 2 0 1 1 1 1 2 1 2 0 0 0 1 0 1 1 1 1 2 2 1 1 0 0 0 1 0 0 0 1 2 0 0 0 1 1 1 0 2 2 0 2 0 0 0 1 0 2 0 0 1 1 0 1 1 0 0 0 2 0 0 0 1 1 0 1 2 0 0 0 0 0 2 2 2 0 0 1 2 0 0 0 0 1 1 1 2 1 1 1 0 0 2 0 0 0 0 0 0 0 0 0 0 2 0 0 2 1 2 0 0 1 1 2 1 1 1 2 2 0 2 2 1 1 2 0 1 0 2 2 0 2 1 0 2 0 0 2 1 0 1 0 2 0 0 0 2 0 1 1 1 2 1 1 0 1 1 1 1 1 0 1 0 0 1 0 1 0 0 0 0 0 0 2 0 0 0 2 2 0 0 2 1 1 1 1 0 2 0 0 0 0 0 0 2 0 0 1 1 1 0 1 1 1 0 2 2 1 2 1 1 0 2 0 1 1 0 0 1 0 0 0 0 0 2 0 0 0 0 2 1 1 1 1 1 1 1 0 1 0 0 0 0 0 2 0 1 0 0 2 0 0 0 0 1 1 1 0 1 0 0 0 0 1 0 2 0 1 1 1 1 0 2 0 1 2 0 2 0 0 2 0 0 0 1 0 0 2 2 2 2 2 1 1 1 1 0 0 1 1 1 0 2 0 0 0 0 2 1 1 1 0 0 0 2 0 2 1 1 0 0 0 1 2 1 2 1 1 1 1 0 0 0 0 1 0 2 2 0 1 1 1 1 1 0 1 0 1 0 1 0 0 2 0 2 2 2 2 2 1 0 1 0 2 1 1 0 0 1 2 0 1 0 0 1 1 1 0 1 0 1 0 1 1 1 0 0 1 0 2 0 0 0 2 0 1 0 0 1 0 0 0 2 2 0 1 0 1 0 1 0 2 0 0 0 2 0 0 0 0 0 0 1 1 0 1 0 1 0 0 0 0 1 1 0 1 0 1 0 0 1 1 2 0 1 1 1 0 1 1 0 0 0 0 0 0 0 0 0 0 2 2 1 0 0 0 1 0 0 0 0 1 0 0 0 1 0 0 1 1 0 2 0 1 2 0 1 0 0 0 2 2 1 2 1 0 0 0 0 2 2 1 1 0 0 0 2 1 0 0 0 2 1 2 1 0 0 0 0 2 2 0 2 2 0 2 0 0 0 0 0 0 1 0 1 0 1 0 0 0 1 1 2 0 0 1 0 0 0 0 1 0 1 1 0 0 0 1 0 1 1 1 0 2 1 1 1 1 0 1 1 1 1 1 1 0 1 0 0 0 0 0 1 1 1 0 1 0 0 0 2 1 0 1 1 0 0 2 0 0 0 2 0 1 1 0 1 0 0 0 0 1 2 0 2 1 1 0 0 0 1 1 2 1 2 1 1 2 2 1 0 0 0 0 1 0 1 0 0 1 0 1 0 0 2 0 1 1 0 1 2 1 0 0 0 0 0 0 1 1 0 0 0 0 2 0 0 0 1 1 2 0 0 1 0 0 0 2 0 1 1 1 0 1 0 0 0 0 0 0 0 0 0 0 0 2 2 0 0 0 0 0 0 1 0 0 0 0 0 0 0 0 1 0 2 0 0 2 0 0 0 2 2 0 0 0 0 0 1 2 0 2 1 0 0 0 1 1 0 2 2 1 1 0 2 0 0 0 0 1 1 2 0 2 1 0 1 0 0 0 2 2 1 0 0 2 1 0 1 0 1 1 0 0 1 0 1 1 0 1 1 0 2 1 1 0 0 0 0 2 0 2 2 0 1 0 1 1 0 0 1 2 2 2 0 2 0 0 0 0 2 2 0 0 0 0 0 2 2 0 0 0 0 0 1 0 0 0 2 0 0 0 0 0 0 0 2
171 1 1 2 0 0 2 2 2 1 0 0 1 2 0 0 1 2 2 2 2 0 0 0 0 0 1 0 1 1 1 1 0 1 0 0 0 1 0 0 0 0 0 1 2 2 2 0 1 1 1 0 0 1 2 0 0 1 2 0 2 0 0 0 2 0 2 0 0 0 0 1 2 2 2 2 2 0 1 0 0 2 1 1 1 0 0 1 2 2 1 0 1 1 1 0 1 1 0 2 0 0 1 0 1 1 1 0 2 2 0 0 1 1 1 2 1 0 1 0 1 0 1 1 1 0 1 0 1 1 0 0 0 1 1 1 0 0 0 0 1 2 0 0 2 2 1 0 0 1 0 0 0 1 0 0 0 1 0 0 1 1 0 1 2 2 2 1 0 1 1 1 2 1 0 1 1 0 0 0 0 1 0 2 1 0 1 1 0 1 0 1 0 0 0 0 0 0 0 1 1 1 0 1 1 1 1 0 0 1 0 0 2 0 0 0 0 2 2 0 1 1 0 1 0 1 0 1 0 1 0 0 0 0 0 0 0 2 2 1 0 0 1 2 0 0 0 0 1 1 0 0 0 0 0 1 1 0 0 0 0 0 0 0 0 0 0 0 2 1 0 2 1 2 0 0 1 0 1 0 0 0 1 1 0 1 0 1 0 1 0 0 0 1 2 0 0 1 0 0 0 0 1 0 0 0 0 1 0 0 0 0 0 0 1 0 2 1 0 0 0 0 1 0 1 0 0 1 1 0 0 2 0 1 0 0 0 2 0 1 0 2 2 2 0 0 2 0 0 0 0 1 1 0 0 0 1 1 1 0 1 1 2 0 1 1 1 2 2 1 1 1 1 2 1 0 0 0 1 0 0 1 0 1 0 0 1 0 0 0 0 1 0 0 1 1 2 1 1 1 1 1 1 1 0 1 0 0 0 2 0 0 1 1 1 1 0 0 1 0 0 0 0 0 0 2 0 0 0 0 0 1 0 1 1 0 0 1 0 0 0 0 1 1 1 1 0 0 0 1 0 0 1 1 1 1 1 2 1 2 1 0 0 0 0 0 0 2 0 0 1 1 0 2 1 0 1 1 1 0 1 2 2 0 2 0 2 1 2 0 1 2 1 1 1 0 0 1 2 0 0 0 1 0 2 0 1 1 0 0 0 0 2 0 0 2 1 2 0 0 0 2 1 1 0 1 1 1 1 1 1 1 0 0 1 0 2 0 0 1 0 0 0 0 0 0 0 1 1 2 0 1 0 0 1 2 0 0 0 0 0 1 1 0 1 1 1 2 1 0 1 0 0 0 0 0 1 2 2 1 2 0 1 0 1 0 1 1 0 0 0 0 1 2 0 0 0 1 1 0 0 1 0 0 1 0 0 0 0 0 1 0 0 0 0 0 0 1 1 0 0 0 0 1 1 1 1 1 0 0 2 2 0 0 0 0 1 0 0 1 0 1 0 2 2 0 1 1 1 1 1 1 0 1 0 1 1 0 0 0 0 0 1 0 1 2 0 2 0 1 0 1 0 0 0 1 1 1 0 2 0 2 0 1 2 1 1 0 1 0 1 0 0 0 0 0 1 2 0 0 0 1 0 1 1 2 1 1 0 0 0 0 0 0 0 0 0 1 0 0 0 1 0 0 0 1 2 1 1 1 1 1 0 0 0 0 0 1 0 1 1 0 0 0 0 1 1 0 0 0 0 0 0 1 0 1 0 0 1 0 0 0 2 1 0 0 2 1 1 1 0 0 1 0 0 0 1 1 1 1 1 1 1 1 2 1 1 2 0 2 0 2 2 2 2 0 0 0 0 0 0 1 0 0 1 1 0 1 0 1 0 0 2 0 2 2 0 0 2 0 2 2 0 2 2 0 0 0 0 2 1 1 0 1 1 1 0 1 1 2 0 0 1 0 0 0 1 0 0 1 1 0 2 0 1 0 1 0 0 0 2 2 0 0 1 0 0 0 2 0 0 0 1 1 2 1 0 1 0 2 1 0 2 0 0 0 0 2 0 0 0 0 1 0 2 2 2 1 0 0 0 0 2 2 2 0 2 2 0 1 0 0 1 0 1 1 1 1 1 1 0 1 0 0 0 1 0 1 0 0 2 2 0 1 0 0 0 1 1 0 0 1 2 2 0 1 0 1 0 1 1 0 1 1 0 0 2 2 0 1 0 1 0 0 0 1 1 0 2 0 0 0 0 0 0 0 0 1 1 0 0 0 2 2 0 0 0 0 1 1 1 1 0 2 0 0 0 1 1 0 0 0
172 1 1 2 0 0 2 1 2 0 0 1 1 2 0 0 0 2 1 2 2 1 0 0 0 0 0 0 1 1 0 1 0 1 1 1 2 2 0 1 0 1 0 0 2 0 0 0 1 0 0 0 0 0 1 1 0 0 2 1 1 0 0 0 0 0 0 0 0 0 0 0 2 2 1 2 2 2 2 0 2 2 0 0 2 0 0 1 2 2 1 2 0 2 1 0 1 2 1 2 1 0 0 1 1 1 2 0 0 2 0 1 1 2 2 2 2 0 0 0 1 0 1 0 0 2 0 0 2 2 0 0 0 0 0 0 0 0 0 0 1 1 0 0 0 0 0 0 1 1 0 0 0 0 0 0 0 0 0 0 1 1 0 1 2 2 1 1 1 2 0 2 0 1 1 1 0 1 0 0 1 1 0 1 1 0 0 0 0 0 1 0 1 2 1 1 1 0 0 1 1 1 0 1 1 1 2 0 2 0 1 0 2 1 0 0 0 0 1 1 1 1 1 2 0 1 1 1 0 0 0 0 0 0 0 0 1 2 2 2 0 0 0 1 0 0 1 0 0 0 0 0 1 0 0 0 0 2 0 0 0 0 1 1 0 0 0 0 1 0 0 2 0 2 1 1 0 1 2 0 0 1 1 1 0 1 1 1 0 1 0 0 0 2 1 0 1 1 0 0 0 0 2 2 2 0 0 1 0 0 0 1 0 0 0 0 2 1 0 1 0 0 1 0 2 0 2 0 1 0 0 1 0 0 0 0 0 1 1 1 0 0 1 1 1 1 0 0 0 0 0 2 2 1 0 1 1 1 0 1 0 1 2 0 1 0 0 2 2 1 1 1 1 2 1 1 0 0 0 0 0 1 0 1 0 0 0 0 0 0 0 0 0 0 2 0 0 1 0 0 0 0 0 1 1 0 0 1 0 2 0 0 0 0 1 0 1 1 0 0 0 1 0 0 1 1 0 0 2 1 1 1 1 2 2 0 0 2 1 2 1 0 1 1 1 2 0 0 0 0 0 1 1 1 1 1 1 1 1 1 1 0 0 0 0 1 0 1 0 1 2 2 1 2 0 0 0 0 0 1 0 2 1 0 1 1 1 0 1 1 1 0 1 2 1 0 1 0 0 1 1 1 1 1 1 1 2 1 0 0 0 0 0 1 0 0 0 2 0 1 2 2 2 1 1 0 0 1 0 2 0 1 0 1 0 0 1 2 0 1 0 1 0 0 0 0 0 0 0 2 1 0 1 0 1 1 0 1 1 0 0 0 0 0 0 2 2 2 2 1 1 1 0 0 0 0 2 1 1 1 1 0 1 0 0 0 1 2 1 0 1 1 1 0 0 0 0 0 0 0 0 1 1 0 0 1 1 2 0 2 0 0 0 1 0 1 2 1 0 0 0 0 1 0 0 2 2 0 0 0 0 0 0 0 0 0 0 0 0 0 0 1 1 1 2 0 1 0 2 2 1 1 0 1 0 1 1 0 1 0 0 0 0 1 1 1 2 1 0 1 1 1 1 0 0 0 1 0 1 1 0 0 0 1 1 0 1 1 2 0 1 1 0 2 2 0 2 1 0 1 0 1 0 0 0 0 1 2 0 1 1 1 0 0 0 0 0 1 1 0 0 0 2 0 0 2 2 0 1 1 2 2 0 0 1 0 1 0 0 1 0 1 0 0 1 0 1 0 1 0 0 0 1 0 0 2 0 0 0 0 0 1 2 1 0 0 2 1 1 1 0 1 1 1 0 0 2 0 2 0 1 1 0 0 2 1 1 2 1 2 0 0 2 2 1 0 0 2 1 2 0 1 0 1 0 0 2 0 0 2 1 1 2 0 2 1 0 1 1 0 1 2 1 1 1 0 0 0 0 2 1 1 0 0 0 1 0 1 2 2 0 1 0 0 0 0 0 0 0 0 2 0 1 0 0 1 0 0 0 0 0 0 0 0 0 1 1 1 2 0 0 0 1 0 1 0 1 2 1 2 2 0 2 0 0 0 0 1 1 0 0 0 0 0 0 0 2 2 0 0 0 2 0 0 1 2 0 1 0 1 1 0 0 0 2 0 0 1 2 0 1 0 1 1 1 0 0 1 1 0 2 2 1 2 0 0 0 1 2 0 0 2 2 2 2 1 0 0 0 0 2 0 1 0 1 0 1 2 0 1 0 1 0 2 2 0 1 1 1 0 2 0 0 0 0 1 1 1 2 0 0 0 0 0 0 0 0 0 0 1 0 0 0 1 0 0 0 0 1 0 0 0
173 1 1 1 0 0 1 0 1 1 0 0 0 1 0 0 0 0 0 2 2 0 0 0 0 0 1 0 2 2 1 1 1 2 1 0 0 1 0 1 1 0 1 0 2 1 0 0 0 2 2 0 0 0 1 0 0 0 2 1 1 0 2 2 0 2 0 0 0 1 1 1 2 2 2 2 2 0 0 0 0 2 0 0 2 0 0 0 1 2 1 1 1 2 0 0 0 2 2 2 1 0 0 1 1 1 2 1 1 1 0 1 0 2 0 2 0 0 0 0 2 0 2 1 0 0 1 1 2 2 0 0 0 0 0 0 0 1 0 0 1 1 0 0 0 2 0 0 0 0 1 0 0 0 0 0 0 2 0 0 0 0 0 2 2 2 2 0 1 1 1 1 0 2 1 1 0 0 0 0 0 1 1 2 1 0 1 1 0 1 1 1 0 1 1 0 0 1 0 0 0 0 0 0 0 2 0 1 1 0 0 0 0 0 0 0 1 1 0 1 0 0 0 2 0 1 1 1 0 1 0 0 0 0 0 0 0 2 1 0 0 1 2 0 0 1 1 1 1 1 1 1 1 0 0 1 0 1 1 1 0 0 1 1 0 0 1 1 2 0 0 2 1 2 0 1 0 2 2 1 1 1 0 1 1 0 1 0 0 1 1 0 2 2 2 0 0 2 0 1 0 1 2 2 1 0 1 2 0 0 0 0 0 0 0 0 1 0 0 0 0 0 0 0 2 0 2 1 0 2 0 1 0 2 0 0 0 2 0 2 1 1 2 2 0 0 1 1 1 1 0 0 1 2 0 2 2 0 0 2 0 0 2 0 1 0 1 2 2 0 2 2 0 2 2 1 0 1 0 0 1 1 1 2 0 0 0 0 0 0 0 0 0 0 1 1 2 1 1 1 1 1 0 1 0 0 0 1 0 0 0 2 0 1 0 0 2 0 1 0 1 1 0 1 0 1 1 0 1 0 1 0 1 1 1 0 1 0 0 0 1 0 2 0 0 2 0 0 0 1 0 1 1 2 2 0 2 2 0 2 1 1 0 0 0 0 0 1 0 1 0 1 2 0 2 0 2 0 0 0 0 2 1 1 0 1 0 1 2 1 0 2 1 1 0 0 1 0 0 0 0 2 2 0 2 0 1 1 0 0 0 0 0 2 0 0 0 2 0 2 2 2 1 1 0 0 1 1 0 2 0 1 0 0 0 0 1 0 1 2 0 0 0 0 0 1 0 1 1 1 0 0 0 0 1 1 0 0 1 0 1 1 0 1 0 0 0 1 1 0 1 1 1 0 0 0 2 1 1 1 2 0 0 0 0 0 0 1 1 0 0 0 0 0 1 0 0 0 0 0 0 2 0 1 2 0 1 1 0 2 0 0 0 0 0 0 0 0 0 0 0 0 0 0 0 1 0 2 0 0 0 0 0 0 0 0 0 0 0 0 1 1 1 1 1 0 2 0 0 0 0 1 0 1 1 2 1 1 2 0 0 0 1 0 2 2 1 2 0 0 0 2 1 0 0 0 2 0 1 1 0 1 0 1 2 1 0 1 2 0 1 1 0 2 2 0 2 1 0 1 0 1 0 2 1 2 0 2 0 0 0 0 0 0 0 1 0 1 0 0 0 0 0 1 1 0 1 1 0 0 1 1 0 1 2 1 2 0 0 1 0 1 0 0 0 0 0 1 0 0 0 0 0 0 0 1 0 0 0 0 0 0 2 1 0 0 2 1 1 1 2 0 1 0 1 1 2 1 1 1 1 1 0 0 1 1 0 1 1 2 0 1 1 2 0 1 0 1 1 1 0 1 0 1 0 1 0 2 0 0 0 0 1 0 2 1 1 1 2 0 2 2 0 2 2 0 0 0 0 2 1 0 1 0 0 0 0 0 1 0 0 0 1 1 0 0 1 0 0 0 1 0 1 0 0 0 1 0 0 0 1 1 0 0 0 1 1 2 2 0 0 0 1 0 2 0 0 1 1 1 1 1 1 0 0 1 1 1 0 0 0 0 2 1 2 0 2 1 0 0 0 1 2 2 2 1 1 0 1 1 1 0 0 0 1 1 1 0 0 0 0 0 0 0 1 2 1 1 1 0 2 2 0 2 0 0 0 0 0 0 0 1 1 2 2 0 0 0 0 0 1 0 0 2 0 0 2 2 0 2 0 0 1 0 1 0 1 0 1 0 1 0 0 1 1 1 1 2 2 0 0 0 1 1 0 0 0 0 0 1 0 0 0 2 1 0 0 0 0 0 1 0
174 0 2 0 0 0 1 0 0 2 0 0 0 0 0 0 0 2 1 0 0 1 0 1 0 1 1 1 2 2 1 0 0 1 1 0 2 2 0 1 1 0 0 0 2 0 0 0 0 1 1 0 0 0 1 1 0 0 0 1 1 0 0 0 0 0 0 0 0 0 0 0 2 2 1 2 2 2 2 0 2 2 0 0 2 0 0 0 2 2 0 0 0 1 1 0 1 1 0 1 0 0 0 2 0 0 2 0 1 1 1 2 1 2 1 2 1 0 2 0 0 1 2 0 0 0 2 0 0 0 0 0 0 0 1 0 0 0 1 0 1 1 0 0 0 1 0 0 0 0 0 0 0 0 0 0 0 1 0 0 1 1 1 1 0 1 0 1 0 1 1 0 1 0 0 1 0 2 0 2 2 2 1 2 2 0 2 1 0 1 0 2 1 1 1 2 2 0 0 0 0 0 0 1 1 1 1 0 1 1 0 0 1 0 0 0 0 0 1 1 0 0 0 2 0 1 1 0 0 1 1 1 1 1 1 0 1 2 2 2 0 0 2 0 0 0 0 0 0 0 0 0 0 1 1 0 1 0 0 0 0 0 0 0 0 0 0 0 2 1 0 2 0 1 1 2 0 0 1 0 0 0 1 1 0 0 0 1 1 2 0 2 0 2 2 0 1 0 0 0 0 0 1 0 0 0 0 2 2 0 0 2 0 1 1 1 1 1 1 0 2 1 2 2 2 0 1 1 1 0 0 1 1 2 0 0 0 1 1 0 0 0 2 0 1 0 1 0 1 1 0 0 2 0 1 0 0 1 0 1 0 0 2 0 2 0 1 2 2 0 2 2 1 2 1 1 0 0 0 0 0 1 0 1 0 1 0 0 0 0 0 0 0 0 1 1 1 0 1 1 1 1 0 2 2 0 0 0 0 2 0 0 0 0 1 0 1 0 1 0 1 2 1 0 1 1 0 2 2 0 0 1 0 0 0 0 0 0 0 0 2 0 1 1 1 2 1 0 0 1 0 2 1 2 2 1 2 2 0 2 1 1 0 0 0 0 0 2 0 0 0 0 1 2 0 0 0 1 1 1 0 2 1 1 0 0 0 0 0 0 0 0 0 1 0 0 0 1 1 1 1 1 2 0 2 1 1 0 1 0 0 1 1 1 1 0 0 2 0 2 1 2 2 2 0 0 0 0 0 2 0 0 0 0 0 1 1 0 0 2 0 1 0 0 0 1 0 2 2 0 0 0 1 1 2 0 0 0 2 0 0 0 1 0 0 1 1 2 1 0 0 1 0 0 0 0 1 1 1 1 1 0 0 1 1 0 1 1 1 0 1 0 1 0 1 0 0 1 1 0 0 1 2 0 0 2 2 1 0 2 0 0 0 0 1 1 0 1 0 0 0 0 0 1 1 1 1 1 0 0 1 1 1 0 0 0 2 2 0 1 0 0 0 1 1 0 2 0 1 0 0 1 0 0 1 1 2 0 2 0 0 0 1 1 1 1 1 0 1 1 1 0 0 1 1 1 1 2 0 2 0 0 1 0 1 1 1 1 1 1 1 0 0 1 0 1 1 1 0 1 1 1 0 1 0 1 2 2 0 0 0 0 0 1 0 0 0 1 1 0 0 0 1 1 1 0 1 0 0 0 1 1 0 0 0 0 0 0 0 0 0 0 0 0 0 1 1 0 0 0 0 0 0 0 0 1 0 0 1 1 0 1 0 0 0 2 1 1 1 1 0 1 0 1 1 2 1 1 1 1 1 1 0 0 2 1 0 2 1 2 0 1 2 2 1 0 0 1 0 1 0 2 0 0 1 0 2 1 0 1 0 0 1 1 1 1 0 2 1 0 1 1 0 2 2 0 0 0 0 1 1 1 0 0 0 1 1 0 0 1 0 1 0 0 0 0 0 0 0 0 2 0 0 0 0 0 0 0 0 0 2 2 1 0 0 2 0 0 1 0 0 0 1 1 1 2 0 1 0 2 2 0 2 0 0 0 0 1 0 0 0 0 1 0 2 2 1 2 0 1 0 2 2 1 2 1 1 0 1 1 1 0 0 0 2 0 1 2 2 0 0 0 0 1 0 1 1 2 1 0 2 2 1 1 0 1 1 1 1 0 1 0 1 2 1 1 0 0 0 1 1 0 0 0 0 0 2 1 0 1 1 0 0 1 1 1 1 0 0 0 1 0 0 0 0 0 0 1 1 0 0 0 0 0 0 0 0 0 1 1 1 1 0 2 0 0 0 0 0 0 0 0
175 0 2 2 0 0 1 2 2 1 0 1 0 1 0 0 0 0 0 1 1 1 0 0 0 0 0 0 2 2 1 2 1 1 1 0 1 1 1 1 0 1 0 2 2 1 1 1 1 0 0 0 1 0 0 2 0 0 1 1 1 0 0 0 0 0 0 0 0 0 0 2 2 2 2 2 1 1 2 0 1 1 1 2 1 0 0 0 2 2 0 0 0 1 1 0 1 1 1 1 2 0 1 0 1 1 2 2 1 1 0 1 0 1 0 1 0 0 0 0 1 1 1 0 1 0 1 0 2 0 0 0 0 0 1 0 0 0 0 0 0 2 0 0 0 0 1 0 0 0 1 0 1 1 0 1 0 0 0 0 0 0 1 2 0 2 1 1 0 2 0 1 1 1 0 1 1 1 0 1 1 2 1 2 1 0 1 2 0 1 0 2 0 1 1 0 0 0 0 1 0 1 0 0 0 1 2 0 0 0 0 0 2 0 0 1 1 0 1 0 2 2 0 2 0 0 0 0 0 0 0 1 0 0 0 0 0 2 2 2 0 0 0 0 0 0 0 0 0 0 0 0 1 1 1 0 0 0 0 0 0 0 0 0 1 0 1 1 2 0 0 1 2 2 0 0 0 1 1 2 2 0 1 1 0 1 1 2 0 2 0 1 1 2 2 0 1 1 0 1 0 0 2 0 0 1 0 2 0 1 0 2 0 1 2 1 2 1 1 0 1 1 1 1 0 0 0 0 1 1 0 1 0 2 0 0 0 2 0 0 0 0 2 0 0 0 2 0 1 1 0 0 1 0 0 0 0 0 0 0 0 0 2 0 1 0 0 2 2 1 1 1 0 2 0 0 0 0 1 0 0 1 0 1 0 1 0 0 0 1 0 0 0 0 2 0 1 1 0 0 0 0 1 1 0 1 0 0 0 2 0 1 1 1 0 1 1 0 2 0 0 0 0 1 1 1 1 0 1 1 0 1 0 1 0 1 0 0 0 0 2 0 1 1 1 2 1 1 1 2 0 1 0 0 0 0 0 0 0 0 0 0 1 1 1 1 0 2 0 1 0 1 1 1 1 1 0 0 0 1 0 2 0 0 0 0 0 2 2 2 0 2 1 2 1 0 0 1 2 0 0 0 0 2 0 2 2 1 0 0 0 0 1 0 1 1 1 2 1 2 2 2 2 2 2 1 0 1 1 1 1 1 0 0 0 1 2 0 0 1 0 0 0 2 1 0 0 1 1 2 0 1 0 0 2 1 1 1 2 0 0 0 1 0 0 2 2 1 1 0 1 1 1 0 1 0 1 2 2 1 2 0 0 0 1 0 1 0 0 0 0 0 1 0 0 0 0 1 1 0 1 1 0 0 2 0 1 1 1 1 0 0 0 1 0 0 0 1 0 1 1 1 0 0 0 0 1 0 0 0 2 2 1 0 0 0 0 0 0 0 2 0 0 1 0 0 2 0 1 1 1 1 1 0 1 1 1 0 1 0 0 0 2 0 2 2 1 1 0 0 0 0 0 0 0 1 1 1 2 0 0 1 0 1 2 1 0 1 1 0 2 0 0 1 1 0 1 2 0 2 1 1 0 1 1 2 2 2 0 0 0 0 0 1 0 0 0 0 0 0 0 1 1 0 0 2 2 0 0 0 1 2 0 1 2 2 0 0 0 0 0 0 0 0 0 1 1 0 0 0 0 0 0 0 0 1 0 0 0 1 0 0 1 1 0 1 1 1 0 0 1 1 1 0 0 2 1 2 0 1 2 2 0 0 2 0 0 2 1 2 1 1 1 2 0 1 0 1 0 1 0 2 0 0 1 0 2 0 0 2 0 0 1 0 2 1 1 1 2 0 1 1 0 2 2 0 0 0 0 2 0 0 0 1 1 1 0 0 1 0 0 0 1 0 0 0 1 1 0 0 2 0 0 0 0 0 0 2 0 0 1 2 0 0 0 1 2 1 0 0 0 0 1 0 2 0 0 0 2 2 1 0 2 0 0 0 1 1 0 0 0 0 1 1 2 1 2 1 0 0 0 2 2 2 2 1 0 0 1 1 0 0 0 0 1 1 1 0 1 0 0 0 1 1 0 1 0 1 0 1 2 2 0 2 0 0 0 0 1 0 0 1 1 1 2 0 0 0 0 0 2 0 0 0 2 0 2 2 0 2 0 1 1 0 1 1 1 0 2 0 0 0 1 0 0 1 1 1 1 0 0 0 1 2 1 2 2 0 0 2 0 0 1 1 0 0 0 0 0 0 0 1
176 1 0 2 0 0 2 1 2 0 0 0 1 2 1 1 1 1 1 0 0 1 0 1 0 1 0 0 2 2 1 1 1 1 1 1 1 1 0 1 1 0 0 0 2 0 0 0 2 0 0 0 1 0 0 2 0 1 1 0 0 1 1 1 0 1 0 1 0 0 0 2 1 1 1 1 1 0 2 0 0 1 1 1 0 0 0 1 2 2 2 2 1 1 1 0 1 1 1 2 1 0 1 0 0 0 2 0 1 1 1 1 1 1 1 1 0 0 1 0 1 0 2 1 0 1 1 1 2 2 1 1 0 0 0 0 0 0 0 0 0 2 1 0 0 1 0 0 0 0 1 0 1 0 0 0 0 0 0 0 0 0 0 2 1 2 1 1 0 2 0 1 1 0 0 1 0 1 1 0 0 1 1 1 1 0 1 0 0 0 0 0 1 1 1 2 2 0 0 0 0 0 0 1 1 2 1 0 1 1 0 0 1 0 0 2 2 0 1 0 1 1 0 1 1 1 0 1 0 1 0 0 0 0 0 0 0 2 2 0 0 1 2 2 0 0 0 0 2 2 2 2 1 1 1 0 0 2 1 1 0 0 0 0 0 0 1 0 0 0 1 2 1 2 0 0 0 1 2 1 1 0 2 1 1 0 1 0 0 1 0 2 0 2 2 0 2 1 0 1 0 0 1 0 0 0 0 2 0 1 0 1 0 0 0 0 2 0 0 0 2 1 1 1 2 0 1 2 1 0 0 0 0 2 0 0 0 2 0 1 1 2 1 1 0 0 2 0 1 1 0 0 2 0 0 0 0 0 0 1 0 0 0 1 0 0 0 2 2 2 0 0 0 2 0 0 0 1 0 0 0 1 0 1 1 0 0 0 0 0 0 1 2 0 2 0 1 0 0 0 0 0 0 1 0 0 0 0 0 1 1 0 0 0 0 0 2 0 0 0 0 0 0 1 0 0 0 0 0 0 0 0 0 2 2 0 0 0 0 0 1 0 2 0 2 2 0 0 0 1 0 0 1 1 1 1 1 1 0 1 1 0 0 0 1 1 1 1 0 1 1 1 0 2 1 1 0 0 0 0 2 1 0 0 0 1 0 1 2 1 2 1 1 1 0 0 0 0 1 0 0 1 2 0 2 0 0 2 0 0 0 1 1 1 0 1 1 2 0 0 0 2 1 1 0 1 1 0 0 2 1 0 0 0 0 0 2 0 1 1 0 1 0 0 0 0 0 0 0 2 1 0 1 1 2 0 1 0 2 0 2 0 0 0 0 0 0 2 0 0 0 0 0 0 0 0 1 0 0 0 0 0 0 0 2 1 2 1 1 0 0 0 1 0 0 0 0 0 0 0 0 2 0 1 2 0 1 1 0 2 0 0 0 0 0 0 0 1 0 0 0 0 0 0 0 0 2 1 0 0 1 1 0 0 0 2 0 0 0 1 0 1 0 1 2 0 1 0 1 1 0 2 0 1 1 2 0 1 1 0 0 0 2 0 2 2 2 1 0 1 1 0 0 1 1 1 1 0 1 1 2 1 0 0 2 2 1 1 2 1 1 0 0 1 1 0 1 2 0 1 0 1 0 1 2 2 1 1 1 0 0 0 0 0 0 1 0 0 0 0 0 0 0 0 1 1 1 0 1 1 2 2 0 0 1 1 1 0 0 0 0 0 0 0 0 0 0 0 0 0 0 0 0 1 0 2 0 0 1 1 0 1 2 0 0 0 2 1 1 1 1 0 0 0 0 0 1 2 0 2 0 1 0 0 1 1 0 2 0 2 2 2 1 1 1 0 0 0 0 0 0 1 0 0 0 0 2 1 0 1 1 1 2 0 2 2 0 0 1 1 0 1 2 2 2 0 0 0 0 2 0 0 1 0 0 0 0 0 0 0 0 0 0 0 0 0 0 0 1 0 1 0 0 0 0 0 0 1 1 1 0 1 2 0 0 1 0 1 2 0 0 0 2 0 2 0 0 1 1 2 2 0 2 0 0 0 1 2 0 0 0 0 1 0 2 2 1 2 0 1 0 0 1 1 1 2 0 1 1 1 1 0 1 0 2 0 0 1 1 0 1 0 0 0 1 1 0 1 1 0 2 2 0 2 0 0 1 0 0 1 0 1 1 2 0 0 0 1 0 0 1 0 1 0 2 0 1 1 0 1 0 1 1 1 2 0 0 0 0 1 0 0 0 0 0 0 0 2 2 0 0 0 1 1 0 0 1 0 0 2 0 0 0 1 0 0 0 0 0 0 0 0
177 1 1 1 0 0 1 2 2 0 0 0 0 1 1 1 1 1 0 1 1 0 0 0 0 0 1 0 0 2 1 0 2 2 0 0 0 1 1 1 1 1 0 0 2 1 1 0 1 0 0 0 0 1 0 1 0 0 2 1 1 0 1 1 0 1 0 0 0 1 1 2 2 2 0 2 2 0 2 0 0 1 0 1 2 0 0 1 2 2 0 1 2 0 0 0 0 0 0 1 0 1 0 2 0 0 2 0 1 1 0 1 0 2 0 1 0 0 0 0 2 0 2 0 0 0 2 0 2 2 0 0 0 0 1 0 0 1 0 0 1 1 0 0 2 2 2 0 0 1 0 0 0 1 0 0 0 1 0 0 0 1 0 2 2 2 2 1 0 0 2 1 1 1 0 2 1 1 0 1 1 1 2 2 2 0 2 2 0 0 1 2 1 1 0 2 0 0 0 0 0 0 1 0 0 1 2 1 1 2 0 0 1 0 0 0 0 0 1 1 1 1 1 2 0 1 1 1 0 2 0 0 0 0 0 0 0 2 2 2 0 0 1 2 0 0 0 0 0 0 0 0 0 1 1 0 0 1 0 1 1 1 0 0 0 0 0 0 0 0 1 2 0 1 0 1 0 0 1 0 0 1 2 2 0 2 2 2 0 2 1 1 0 2 2 0 2 1 0 2 0 0 2 1 1 0 1 1 0 0 0 2 0 1 1 0 2 0 1 0 1 1 2 1 1 0 2 1 1 2 0 2 0 1 0 0 0 1 1 0 0 1 2 2 0 0 2 1 0 2 0 0 0 0 0 0 0 0 0 0 0 0 2 0 1 0 0 2 2 1 1 1 0 2 1 1 0 0 1 0 0 2 1 1 1 1 0 0 0 2 1 2 1 0 2 0 1 1 1 1 1 1 0 1 0 1 0 0 0 2 0 1 0 0 1 0 1 0 1 0 1 2 1 0 1 1 1 0 0 0 0 0 0 0 0 0 0 0 0 0 2 0 2 0 1 2 0 0 0 2 1 1 1 2 1 1 2 1 1 0 0 0 0 0 0 0 0 1 0 0 0 1 1 2 1 1 0 0 0 1 0 1 1 0 0 0 0 1 2 0 2 2 1 1 0 0 0 2 2 0 0 0 0 2 0 2 2 0 0 0 0 1 0 0 1 1 0 1 0 2 2 1 2 2 2 0 0 1 1 2 0 1 0 0 0 1 2 0 1 2 0 0 0 0 0 0 0 1 1 1 1 0 0 0 1 1 1 0 1 1 0 0 0 1 0 1 1 1 1 0 1 1 1 0 1 0 1 1 1 1 1 0 0 0 1 0 0 2 2 0 0 0 0 0 2 0 1 0 0 0 0 1 0 0 2 0 2 0 0 1 0 0 0 1 0 1 0 0 0 0 0 0 0 0 1 2 2 2 0 0 0 1 0 1 1 0 1 2 1 0 0 0 0 0 2 0 2 0 1 1 0 1 0 1 0 1 1 0 2 0 0 0 1 0 1 1 0 1 0 1 1 0 0 0 1 0 2 0 1 1 0 1 1 1 1 1 0 1 0 0 1 0 0 0 0 0 0 1 0 2 1 1 0 1 1 1 0 1 1 0 0 0 0 0 0 0 0 0 0 0 0 0 0 1 0 0 1 0 0 0 0 0 0 0 0 0 0 0 0 1 0 1 0 0 0 0 0 0 0 0 0 0 0 1 0 0 0 0 2 1 0 0 1 0 0 0 2 1 1 1 1 0 0 0 0 0 2 1 1 1 1 1 0 0 1 2 0 2 1 2 0 1 1 2 0 1 0 0 0 1 0 2 0 0 2 0 2 0 0 2 0 1 1 1 1 2 0 1 1 1 1 2 0 1 1 0 0 0 0 2 1 1 1 0 0 0 0 0 1 0 1 1 0 0 0 0 0 0 0 0 1 0 0 0 0 0 0 0 0 0 2 2 0 0 0 0 0 0 2 0 0 0 1 0 1 0 0 0 1 2 2 0 2 1 1 1 0 2 0 0 1 0 0 1 1 0 1 2 0 0 0 1 2 2 1 1 1 2 1 2 1 1 0 0 1 0 0 1 1 0 1 0 0 2 1 1 2 1 0 1 2 2 0 1 0 1 1 1 2 0 0 2 2 2 1 0 1 1 1 0 0 0 0 0 1 0 2 2 0 1 0 1 0 0 0 1 1 0 0 0 1 0 0 0 0 1 1 2 2 0 0 0 0 0 0 0 0 0 0 2 0 0 0 2 0 1 0 0 1 1 1 1
178 1 1 1 0 0 1 2 2 1 0 0 1 1 0 0 0 1 1 1 1 0 1 1 0 0 1 0 2 2 2 0 0 1 0 0 2 0 0 1 0 1 0 2 2 0 1 1 1 0 0 0 0 2 0 2 0 1 1 0 1 1 2 1 1 1 1 0 0 0 0 1 2 2 1 2 1 1 2 1 0 2 1 2 1 0 0 0 2 2 0 0 0 2 0 1 0 0 0 1 0 0 0 1 0 0 2 0 0 2 1 1 0 1 0 1 0 1 0 0 2 0 2 0 0 0 2 1 1 1 0 0 0 1 1 0 0 1 0 0 1 1 1 0 1 1 1 0 0 0 1 0 0 1 0 1 1 2 0 0 1 0 1 1 0 1 0 0 0 1 1 1 0 2 0 1 0 1 0 1 1 1 0 2 1 1 0 1 1 0 1 0 1 1 0 1 2 0 1 1 1 1 1 1 1 2 1 1 0 0 2 0 2 0 0 1 0 0 0 1 1 1 2 2 0 2 2 2 1 1 0 0 0 0 0 0 0 2 2 2 0 0 2 1 0 0 0 0 0 0 0 0 0 1 1 0 0 2 0 1 1 1 2 1 1 0 1 1 1 0 1 1 0 1 1 1 0 1 2 2 2 0 2 2 0 2 2 1 0 2 0 1 0 1 2 0 0 0 0 1 0 1 2 2 1 0 1 1 2 0 0 2 0 0 2 0 2 0 1 0 1 1 2 0 2 0 2 1 1 1 0 1 0 1 0 0 0 1 1 1 0 1 1 2 0 1 1 1 0 2 0 0 1 0 1 0 0 0 0 0 1 1 2 0 2 2 0 2 2 1 1 1 1 1 2 1 0 0 1 0 2 0 0 1 1 1 0 0 0 1 1 1 0 0 2 0 1 0 2 2 1 2 1 2 1 1 0 0 0 1 1 0 1 1 0 1 0 0 0 1 1 1 0 1 0 0 0 0 2 0 2 0 0 0 0 0 0 1 0 0 0 0 1 1 1 1 1 0 0 0 0 2 1 2 1 1 1 0 0 0 0 0 1 1 1 1 0 1 0 1 1 2 1 1 0 0 0 0 0 1 1 1 0 0 0 0 0 1 2 0 2 2 1 0 1 0 0 0 1 0 0 0 2 0 2 0 0 0 0 0 0 0 0 1 1 0 0 2 0 1 1 1 1 0 0 1 1 1 0 2 0 2 0 0 0 0 1 0 0 0 0 1 0 1 1 0 0 2 2 0 0 0 1 0 1 1 1 0 1 0 1 0 0 0 0 0 0 2 2 0 1 1 1 0 1 0 1 1 1 1 2 0 0 0 1 0 0 1 0 0 0 0 1 0 0 0 0 0 0 0 0 1 1 0 1 1 1 1 1 2 1 1 0 0 0 0 0 1 0 0 0 0 0 1 1 0 1 2 0 0 0 0 1 0 0 2 0 1 2 0 1 1 0 1 1 0 2 0 2 2 1 1 0 1 0 1 1 0 2 1 1 1 2 0 2 2 1 1 0 1 1 0 0 0 1 0 2 1 1 1 0 0 1 0 2 1 1 1 2 0 1 1 0 1 1 0 1 2 0 0 0 1 0 1 1 2 1 1 0 0 1 0 0 0 0 1 0 0 0 1 0 1 0 0 0 0 0 0 0 0 0 0 0 0 0 1 2 0 0 0 0 1 0 1 1 0 1 0 0 0 0 0 1 0 0 2 1 0 2 2 0 0 0 0 0 1 1 0 2 2 2 0 1 0 1 2 1 2 0 2 0 0 0 0 1 0 0 1 0 2 0 2 0 1 0 1 0 0 0 1 0 2 0 0 1 1 2 0 0 2 1 1 1 1 1 1 0 0 2 0 2 1 1 2 2 0 0 0 0 2 2 2 2 0 0 0 0 0 1 0 1 1 0 0 0 0 0 0 0 0 2 0 1 0 1 0 1 0 0 0 2 2 0 0 0 1 1 1 0 0 1 0 2 1 1 0 0 1 1 2 2 0 2 0 0 0 1 1 1 0 0 0 1 2 2 0 2 1 0 0 0 1 2 2 2 1 1 0 0 1 1 0 1 0 2 1 1 0 2 1 0 1 0 2 2 2 0 2 1 1 2 2 0 1 1 1 1 1 1 0 0 1 1 1 1 1 0 0 0 1 0 0 0 0 1 1 2 2 0 2 0 1 0 0 0 1 1 0 1 0 0 0 0 0 0 2 2 0 0 0 0 0 0 2 0 1 1 0 0 1 0 0 1 2 0 0 0 0 0 0 1 0
179 1 1 1 0 0 1 2 2 1 0 0 1 1 0 0 1 2 2 1 1 1 0 0 0 0 1 1 1 2 0 0 0 2 1 0 1 1 0 1 1 0 0 0 0 0 0 0 1 1 1 0 1 1 1 0 0 0 1 0 2 0 1 1 0 1 0 0 0 0 0 1 2 2 2 2 2 2 2 0 2 2 0 0 1 0 0 1 2 2 1 1 0 1 1 0 0 0 0 2 0 0 0 0 2 2 2 0 2 2 0 0 1 1 1 1 1 0 1 0 1 0 1 0 1 0 1 1 1 1 0 0 0 0 1 0 0 0 1 0 2 1 0 0 0 0 0 0 0 0 0 0 1 0 0 0 0 1 0 1 1 1 0 2 1 2 2 2 0 0 2 0 2 1 1 2 1 0 0 1 0 1 1 2 1 0 1 1 0 0 2 1 0 0 2 2 0 0 1 1 1 1 0 2 2 2 1 0 1 0 1 0 1 0 0 0 0 0 1 1 0 0 0 2 0 1 1 2 1 1 0 0 0 0 0 0 0 2 1 1 0 1 2 1 0 0 0 0 0 0 0 0 1 0 0 0 0 2 0 0 0 0 0 0 0 0 1 0 2 0 0 2 1 1 0 0 0 2 2 1 0 0 2 0 2 0 2 2 0 2 0 2 0 2 2 0 1 1 0 1 0 1 1 0 0 0 0 1 0 0 0 0 0 0 0 0 2 0 1 0 1 1 1 1 1 0 1 1 1 1 0 1 0 2 0 0 0 0 2 0 0 0 2 1 0 0 1 0 1 1 0 0 2 0 0 0 0 0 0 0 0 0 2 0 2 1 0 1 1 1 1 1 0 2 1 1 0 0 2 0 0 1 0 1 0 2 0 0 0 1 0 2 0 0 1 1 0 1 1 1 0 1 0 2 1 0 0 2 0 2 0 1 1 1 0 0 1 1 0 1 0 1 1 1 1 2 2 0 2 2 0 2 0 0 0 1 0 1 0 0 0 0 2 0 1 1 0 0 0 1 0 1 0 1 0 0 0 2 1 2 1 0 1 1 1 1 0 2 0 0 0 0 0 1 2 1 1 0 0 0 1 2 2 0 1 0 1 0 1 0 1 1 1 1 0 0 0 1 2 1 0 0 2 0 2 0 0 0 0 0 0 0 1 1 0 1 1 2 0 1 1 2 2 2 0 2 0 2 0 2 0 1 0 1 0 0 2 1 0 0 0 1 0 0 0 0 0 2 2 0 0 0 0 0 0 2 0 1 1 1 0 0 0 0 1 1 1 1 1 0 1 0 1 0 0 0 2 1 1 1 2 0 0 0 1 1 1 1 0 0 2 1 1 1 0 0 0 1 1 0 1 1 2 0 0 0 2 1 0 0 2 2 0 0 0 0 2 1 0 0 0 0 0 1 1 0 2 1 0 0 0 1 0 0 0 1 0 0 0 0 0 1 1 1 2 0 1 0 2 2 0 2 0 0 0 2 2 1 1 1 1 1 0 1 1 1 1 2 0 1 0 1 1 0 0 1 1 1 0 2 0 1 0 0 2 2 2 1 1 0 2 0 0 0 0 0 2 1 0 0 0 0 0 0 2 2 2 1 1 0 1 0 0 0 0 1 0 0 0 0 0 1 2 0 0 0 0 0 1 1 1 1 0 0 0 0 2 1 0 1 1 1 0 0 1 1 2 0 0 0 0 0 1 0 0 1 0 0 0 0 0 1 2 1 0 0 2 2 0 0 0 0 0 0 0 0 0 1 0 2 0 1 1 1 2 2 0 1 0 1 0 1 1 1 0 0 0 1 1 1 0 1 0 0 1 0 2 0 0 2 0 0 2 0 2 2 0 1 1 1 0 1 0 1 2 0 0 0 1 2 2 1 0 0 0 1 0 0 0 0 0 0 2 0 0 0 0 1 0 0 2 0 1 0 0 0 0 0 0 0 2 2 1 1 1 1 0 1 2 0 0 0 1 0 2 0 0 1 2 2 2 0 2 0 0 0 1 2 0 0 0 0 0 1 2 0 2 1 1 1 1 1 2 2 1 2 0 0 0 1 0 0 1 0 1 2 2 0 1 0 0 0 0 1 0 2 2 1 0 0 2 2 0 1 0 1 1 0 2 1 0 1 2 1 0 0 0 0 0 0 1 0 2 0 1 0 1 2 0 0 0 0 0 2 2 0 1 0 2 1 1 0 0 0 0 0 0 1 1 1 0 0 1 1 0 1 1 0 0 2 0 0 0 1 0 0 0 0 1 0 0 0
180 1 2 1 0 0 1 0 0 2 0 0 0 1 0 0 0 2 2 2 2 0 0 0 0 0 1 0 2 2 1 1 0 1 0 0 2 1 0 1 1 0 0 1 1 0 1 1 1 0 0 0 0 0 1 1 0 0 1 0 2 0 0 0 0 0 0 1 0 0 1 2 2 2 0 2 2 1 1 1 0 2 0 1 2 0 0 1 1 1 0 1 1 1 0 0 0 0 0 1 0 1 0 1 1 1 2 1 0 2 0 0 0 0 0 1 0 0 1 0 1 1 1 0 1 1 0 1 2 1 0 0 0 0 0 0 0 0 0 0 0 2 0 0 1 1 0 0 0 0 0 0 0 0 0 0 0 0 0 0 1 1 0 2 0 1 1 0 0 0 2 0 1 1 0 1 0 1 0 1 1 1 1 2 2 0 1 1 0 0 1 0 1 1 0 1 2 0 0 2 2 2 0 2 2 1 1 1 1 0 1 0 0 1 0 0 0 0 1 1 1 1 1 2 0 1 1 1 0 0 0 0 2 1 1 0 1 2 2 1 0 0 0 0 0 2 2 0 0 0 0 0 1 0 0 0 2 0 0 0 0 0 0 0 0 0 0 1 2 0 1 0 2 2 1 0 0 2 2 2 2 0 0 1 0 0 0 1 0 1 0 0 0 1 2 0 0 0 1 1 0 0 2 1 1 1 0 2 1 0 0 2 0 1 0 0 0 0 0 0 0 0 1 1 1 0 0 2 1 1 0 1 0 2 0 0 0 1 1 0 0 1 2 2 0 0 2 1 1 0 1 0 2 1 0 1 1 0 0 1 0 0 2 0 2 1 0 2 2 2 0 0 0 2 0 1 0 1 0 1 0 2 0 0 1 1 0 0 0 0 0 1 1 0 2 1 1 1 0 0 0 0 0 2 1 0 0 0 0 1 0 2 0 0 1 0 1 0 0 1 1 1 0 2 1 1 1 0 2 0 2 1 0 2 2 0 0 1 0 0 2 0 0 2 1 1 0 0 0 1 0 2 0 2 2 0 2 1 0 0 0 0 0 0 0 0 0 2 0 0 1 1 0 2 2 1 1 0 0 0 1 1 1 0 1 0 1 0 1 0 0 1 1 2 0 0 0 1 1 1 0 1 1 1 1 1 1 2 0 0 0 1 1 1 0 1 1 2 0 1 1 2 1 1 0 1 1 1 1 1 0 1 0 0 0 0 1 1 1 1 0 1 0 0 0 0 0 1 1 2 0 0 1 1 2 0 0 1 2 0 1 0 0 2 0 0 0 1 1 1 0 1 0 0 0 0 1 2 2 2 2 0 0 0 0 0 0 1 1 0 0 0 1 1 1 0 0 0 0 0 0 1 0 0 1 0 0 1 0 2 0 0 0 0 0 0 1 0 0 0 0 0 0 0 0 1 2 0 0 0 2 2 0 0 0 0 1 1 0 0 0 1 0 0 1 0 2 0 1 1 0 2 0 1 0 1 1 0 2 2 2 0 1 0 1 2 1 1 0 1 1 1 1 1 1 0 1 0 2 0 1 0 0 0 2 2 0 1 1 1 2 0 0 1 1 0 1 2 0 1 1 1 0 1 0 1 1 1 0 0 1 0 0 0 0 0 0 0 0 0 0 1 1 0 0 2 2 0 1 1 2 2 1 0 1 1 1 0 0 2 0 2 0 1 1 0 1 1 1 1 0 0 0 1 0 2 1 0 0 0 0 0 1 0 0 0 2 0 1 1 1 0 1 0 0 1 0 0 1 0 2 2 0 0 2 2 0 1 0 2 1 2 1 1 1 0 0 0 0 0 0 1 0 0 1 1 0 2 0 0 0 0 1 0 0 2 1 0 2 1 1 2 1 2 2 0 0 0 0 2 2 2 0 1 1 1 0 0 0 0 0 0 1 0 0 0 1 0 1 0 1 0 1 0 0 0 0 0 0 0 2 2 0 0 0 1 1 0 1 0 0 0 1 0 1 0 0 0 1 2 2 0 1 1 0 1 0 2 0 0 0 0 1 1 2 0 2 2 0 2 1 0 1 1 2 2 0 0 1 1 1 0 0 0 2 0 0 0 1 0 0 0 0 2 0 1 1 1 0 1 2 2 0 1 1 1 0 1 1 1 0 1 1 2 1 0 1 1 1 1 0 0 0 1 0 0 1 2 0 2 0 0 0 0 1 1 1 0 1 0 1 0 1 0 1 1 0 2 2 0 0 1 0 0 0 0 0 0 1 1 1 0 0 1 0 0 0 0 0 0 0 0
181 1 1 1 0 0 1 1 1 2 0 0 0 0 0 0 0 1 0 1 1 1 1 0 0 1 0 0 0 2 0 0 2 1 0 0 0 1 1 0 0 0 0 1 2 0 0 1 1 0 0 0 0 1 1 1 0 1 2 0 2 0 1 1 0 0 0 1 0 0 0 2 2 2 1 2 2 1 2 1 0 2 1 1 1 0 0 1 2 2 0 1 0 1 0 0 0 1 1 2 0 0 0 0 0 0 2 0 0 2 2 2 0 2 0 2 0 0 0 0 2 0 1 0 0 2 0 1 2 1 0 0 1 1 1 0 1 0 0 0 1 2 0 0 1 1 0 0 1 2 0 0 0 1 0 1 1 1 1 1 1 0 0 2 1 2 2 1 0 1 0 1 0 2 0 0 0 0 0 0 0 0 0 2 1 0 1 1 0 0 2 0 2 2 0 1 0 0 0 0 0 0 0 1 1 2 1 1 0 1 0 0 1 0 0 0 0 0 2 0 1 1 0 2 0 0 0 1 0 1 0 0 2 1 1 1 0 2 2 2 0 0 2 0 0 0 0 0 0 1 1 1 0 0 0 1 0 2 1 1 0 0 0 0 0 0 1 0 1 0 2 0 0 2 0 0 0 1 1 0 0 1 2 1 0 0 1 2 0 2 0 0 1 2 2 0 0 0 0 0 0 1 2 1 0 0 0 2 0 0 1 2 0 1 1 1 1 1 1 0 1 1 2 1 2 0 0 1 1 0 0 2 0 0 0 0 0 2 0 0 0 2 2 2 1 0 1 1 1 1 0 0 2 1 1 1 1 0 0 0 1 1 1 1 0 1 1 2 2 0 2 2 1 2 1 1 0 0 1 0 0 2 0 2 0 0 0 0 0 1 0 0 0 1 2 0 2 1 0 0 0 0 1 2 0 2 0 1 0 1 0 1 1 1 0 0 1 1 0 0 0 0 0 1 2 1 1 0 1 0 1 0 0 0 0 0 0 1 0 0 1 0 2 0 1 2 0 1 0 0 0 2 1 2 1 1 1 2 2 1 1 0 1 1 1 2 0 2 0 0 1 1 2 1 0 0 0 1 1 0 0 1 2 1 1 0 1 2 2 1 1 2 0 1 0 0 1 0 0 0 2 0 1 1 1 1 1 0 0 0 0 0 1 1 0 1 0 2 0 2 2 2 2 2 1 0 0 1 0 2 0 2 0 0 0 0 2 0 1 1 1 0 0 1 1 0 0 1 1 1 0 0 0 0 1 2 0 1 1 1 0 0 0 0 1 0 0 2 2 0 2 0 0 0 0 0 0 2 2 2 2 0 1 0 0 0 0 1 1 1 1 0 0 0 1 1 2 0 0 0 0 2 1 0 2 1 0 0 1 2 0 0 0 0 0 0 0 2 2 0 0 0 0 0 0 2 2 1 0 0 1 2 0 0 0 0 0 0 0 2 0 0 0 0 1 0 2 0 2 2 0 2 0 0 1 1 2 0 1 0 0 0 0 1 1 1 1 1 1 0 0 1 1 0 0 0 2 2 1 1 0 1 0 0 0 0 1 1 1 1 1 0 1 2 1 1 1 1 0 1 0 1 0 1 0 1 1 2 0 0 1 0 0 0 0 1 0 1 1 0 0 0 1 0 0 2 2 0 1 1 1 1 0 0 0 0 2 0 0 0 0 0 0 0 1 1 1 1 0 0 0 0 0 0 0 1 1 0 1 0 0 0 1 0 0 0 2 1 1 1 1 0 1 1 1 2 1 2 0 1 2 2 0 0 2 1 0 1 0 2 1 2 2 2 0 0 0 0 0 1 0 1 0 0 0 0 2 0 1 2 0 0 0 1 0 2 0 0 2 0 2 1 0 2 2 0 0 0 0 2 1 1 1 0 0 0 0 0 1 1 1 2 1 0 0 0 0 0 0 0 2 0 1 0 0 0 1 0 0 0 2 2 0 1 0 1 0 1 1 0 0 0 1 0 1 0 0 1 1 2 2 1 2 0 0 0 0 2 0 0 0 0 1 1 2 0 2 1 0 0 0 2 2 1 2 1 1 0 1 2 0 0 0 0 1 2 2 1 2 0 0 0 0 1 0 2 2 1 0 0 1 1 0 1 1 0 0 2 2 0 0 2 0 1 0 2 0 0 0 0 1 0 1 1 0 0 2 2 1 1 1 0 0 0 1 1 0 0 2 0 0 0 0 0 0 1 2 1 1 0 0 0 0 0 0 0 0 0 0 2 0 0 0 1 1 0 0 0 1 1 0 0
182 0 1 2 0 0 2 0 0 1 0 0 1 2 0 0 0 1 0 1 1 0 0 0 0 1 2 1 1 1 0 1 2 2 0 0 1 2 0 1 1 0 0 1 2 1 1 0 1 0 0 0 0 2 0 2 0 1 2 0 1 0 2 0 0 1 0 0 1 1 0 1 2 2 0 2 1 2 2 2 0 2 0 0 2 0 0 0 1 2 0 0 1 1 0 0 0 2 2 2 2 0 1 0 1 1 2 1 1 1 1 2 0 1 1 1 1 0 1 0 1 1 2 2 0 1 0 1 2 1 0 0 0 1 0 0 0 0 0 0 1 2 0 0 1 1 1 0 1 1 0 0 0 0 0 0 0 1 0 0 1 1 0 2 0 1 0 1 0 1 1 1 0 1 0 0 0 1 1 1 0 1 1 2 2 0 2 2 0 0 2 2 1 2 1 0 0 0 0 0 0 0 0 1 1 1 1 0 1 1 0 0 1 0 0 1 1 0 1 0 1 1 1 2 0 2 2 2 0 2 0 1 0 0 0 0 0 2 2 1 0 0 2 2 0 0 0 0 0 0 0 0 1 0 0 0 0 2 0 0 0 0 0 0 0 0 1 0 2 1 0 1 1 2 2 2 0 2 2 1 1 1 1 1 0 1 1 2 0 2 0 0 0 2 2 0 0 1 0 2 0 1 2 0 0 1 0 0 1 0 0 2 0 0 1 1 2 2 1 1 1 1 2 1 0 0 0 2 2 0 0 2 0 0 0 0 0 2 0 2 2 2 2 0 2 0 0 1 1 0 0 2 2 0 0 0 1 0 0 2 0 0 0 1 0 0 1 1 1 0 2 2 2 1 1 1 0 1 1 0 1 0 0 1 1 0 0 0 0 1 0 0 0 0 2 0 1 0 0 0 0 0 2 2 0 0 2 0 0 2 0 1 0 0 2 0 0 1 1 0 0 1 0 1 2 1 1 1 2 0 1 0 0 0 0 0 0 1 0 1 0 0 1 1 1 2 0 0 1 0 0 1 0 1 0 0 0 2 2 2 1 0 0 0 0 1 0 2 0 0 0 0 0 2 1 0 1 1 1 1 0 2 2 1 2 0 2 1 2 2 1 1 0 1 0 0 1 1 1 0 0 1 1 1 1 1 2 1 0 0 0 0 0 1 0 1 0 2 0 1 1 2 2 2 0 1 1 1 1 1 1 1 0 1 0 1 2 0 1 0 2 0 0 2 2 0 0 1 1 1 0 0 0 0 1 2 0 0 1 0 1 0 1 0 0 1 1 1 0 0 0 1 0 0 0 0 1 2 2 0 2 0 0 0 0 0 0 0 0 0 0 0 0 0 1 0 1 0 0 0 0 2 1 0 1 1 1 0 0 1 1 0 0 0 0 0 1 1 0 0 0 0 0 1 1 0 2 1 0 0 1 2 0 0 0 0 1 2 1 0 0 1 1 1 1 0 2 0 1 1 0 1 0 1 0 2 1 0 2 0 0 0 1 1 1 1 0 1 0 0 0 2 1 0 0 0 2 1 2 0 1 0 1 0 2 1 1 1 2 0 2 0 0 1 0 2 2 1 0 1 0 1 0 1 1 2 1 1 0 0 0 0 0 0 0 1 0 1 0 0 0 1 0 0 1 1 2 0 1 1 0 0 0 0 1 1 1 0 0 1 0 1 0 2 2 0 2 0 0 0 0 0 0 0 0 2 0 0 0 0 0 1 0 0 0 2 2 0 2 2 1 0 1 2 2 2 0 0 1 1 1 1 0 0 1 2 0 2 0 2 1 2 1 1 1 0 0 0 0 1 0 1 0 0 2 0 1 1 0 1 1 1 1 1 1 1 0 2 2 0 1 2 1 1 1 0 0 0 0 2 0 0 1 0 0 1 1 0 0 1 0 0 0 0 0 0 0 0 0 0 2 0 0 0 0 0 0 1 0 0 1 1 1 0 0 1 0 1 2 0 0 0 1 0 2 0 1 1 1 2 1 0 2 0 0 0 2 2 0 0 0 0 1 0 2 2 1 1 0 0 0 1 2 1 2 1 0 0 0 0 0 0 0 0 2 1 1 0 2 1 0 1 0 2 1 2 2 2 0 1 2 1 0 1 0 1 1 1 1 0 0 1 2 2 0 0 0 0 0 0 0 0 1 0 0 0 0 1 0 1 0 0 0 0 0 1 2 0 1 0 0 0 1 1 2 1 2 1 1 0 0 1 0 2 1 1 1 0 0 2 0 0 0 2 1 0 0 0 0 1 2 0
183 0 1 2 0 0 2 2 2 0 0 0 1 1 0 0 0 1 1 1 2 0 0 0 0 0 0 0 1 1 1 1 0 1 0 0 1 2 0 0 0 0 0 1 2 0 1 0 1 0 1 1 0 0 1 2 0 0 0 0 1 2 2 2 1 1 1 0 0 1 1 2 2 2 2 2 2 0 2 0 0 1 1 1 1 0 1 0 2 2 0 1 0 2 1 0 1 0 0 0 0 1 0 0 2 2 2 1 1 1 1 2 1 1 1 1 1 0 1 0 1 0 1 0 1 0 1 0 1 0 0 0 0 0 0 0 0 0 0 0 2 1 0 0 0 1 0 0 0 0 0 0 0 0 0 0 0 0 0 0 0 0 0 2 0 2 1 0 2 2 0 2 1 2 1 1 1 0 0 0 0 0 2 2 2 0 2 2 1 1 1 1 0 1 1 0 0 0 1 1 1 1 0 2 2 0 2 0 1 0 0 0 1 1 0 0 0 0 0 1 1 1 0 0 2 0 0 1 0 1 0 0 1 1 0 0 0 1 1 1 0 0 1 2 0 0 0 0 0 0 0 0 0 1 1 0 0 2 0 0 0 0 2 2 0 0 0 0 0 0 1 2 0 1 0 0 0 0 2 0 0 1 1 1 0 0 1 2 0 2 0 1 1 2 2 0 1 1 1 1 1 0 2 1 0 0 0 2 0 0 0 1 0 0 2 0 2 1 0 0 0 0 2 0 1 0 1 1 1 1 0 1 0 0 0 0 0 1 1 1 0 0 1 1 0 1 2 0 0 1 0 1 2 0 0 0 1 1 1 0 1 1 1 0 0 0 0 2 2 0 2 2 1 2 1 2 0 2 0 0 0 0 0 0 0 1 0 0 0 0 0 0 1 0 1 1 1 0 1 1 1 1 0 0 0 0 0 1 0 1 1 1 0 0 1 0 1 1 0 1 1 2 0 1 1 1 0 1 1 0 0 1 1 1 1 2 1 1 0 0 2 0 1 1 0 0 0 0 0 0 0 1 1 1 1 1 1 2 1 1 1 0 0 0 0 0 0 1 0 1 0 1 1 1 0 0 0 2 2 0 1 2 1 0 0 0 0 1 1 1 0 1 1 1 0 0 0 0 1 0 1 0 1 1 1 1 1 1 0 0 0 0 0 1 0 1 1 1 0 1 1 2 2 2 0 0 0 0 0 2 0 0 0 0 1 1 1 0 2 2 0 1 0 0 0 1 0 1 1 1 1 0 1 1 1 1 0 0 1 1 0 0 0 1 0 0 0 2 2 0 1 1 1 0 0 0 0 1 1 0 2 0 0 0 0 1 1 1 1 0 0 0 0 0 0 0 1 1 1 0 1 1 2 0 0 1 2 0 0 0 1 0 0 0 1 1 1 0 0 0 0 0 0 0 0 1 2 1 0 0 1 1 0 0 0 0 2 1 0 0 1 0 0 2 2 0 1 0 0 0 0 2 1 1 1 2 2 0 1 0 0 0 1 1 1 1 0 1 1 0 0 0 1 0 0 1 0 2 0 2 0 0 0 2 2 0 2 0 1 0 2 0 0 2 1 0 2 2 0 2 1 2 0 1 0 1 2 2 0 0 0 0 0 0 0 1 0 0 0 0 0 0 1 1 0 1 2 0 1 1 0 0 0 0 1 0 2 1 1 1 0 1 0 0 0 1 1 1 1 1 1 1 0 0 0 1 0 0 0 0 0 1 0 0 0 1 1 0 2 2 0 0 0 0 1 0 1 0 2 0 2 2 1 1 1 1 1 2 0 2 1 2 0 1 0 1 0 1 0 1 0 2 0 0 2 1 0 0 0 2 0 0 0 1 0 2 1 0 2 1 0 2 1 2 1 0 0 0 0 1 0 0 0 1 1 0 0 0 0 0 1 1 0 0 0 0 0 0 2 0 1 1 1 0 0 1 0 1 0 0 1 1 0 1 0 2 0 1 2 0 0 0 1 1 2 1 0 0 1 1 1 0 2 0 0 0 0 2 0 0 0 0 0 1 1 1 1 1 0 0 0 2 2 2 2 0 1 0 1 1 0 0 0 0 1 1 2 1 2 1 0 1 0 1 1 0 1 0 1 0 1 1 1 2 0 1 0 2 2 0 0 1 1 2 1 0 0 0 0 1 1 0 2 0 1 0 0 1 0 1 0 0 0 2 2 0 1 0 0 0 0 0 0 0 0 2 2 1 1 0 0 0 0 0 0 0 0 0 0 1 0 0 0 1 0 0 1 0 0 2 0 1
184 0 1 2 0 0 1 1 1 1 0 0 0 0 0 0 0 1 0 2 2 0 0 0 0 0 0 0 2 2 1 2 0 0 0 1 2 2 0 0 0 0 0 0 2 0 0 0 1 1 1 0 1 0 0 1 0 0 2 0 0 0 2 1 1 1 1 0 1 2 1 2 2 2 2 2 2 0 1 0 0 2 1 1 1 0 0 0 2 2 0 0 1 2 1 0 1 0 0 1 0 1 1 0 1 1 2 1 1 1 1 2 0 1 0 1 0 0 0 0 2 0 2 1 0 0 1 0 1 1 0 0 0 2 2 2 0 0 0 0 1 1 0 0 1 0 0 0 0 0 0 0 1 0 0 0 0 0 0 1 1 0 0 2 2 2 1 2 0 1 1 0 1 1 0 1 1 0 0 0 0 0 1 2 2 0 2 0 0 0 1 0 0 1 1 1 0 0 0 1 1 1 0 1 1 1 2 0 1 0 0 0 1 0 1 1 1 2 2 0 1 1 0 1 1 0 0 0 0 0 1 1 0 0 0 0 0 2 2 2 0 0 1 1 0 1 1 0 1 1 0 0 1 1 1 0 0 2 0 0 0 0 1 1 0 0 0 1 1 1 1 2 1 2 0 1 0 0 0 0 0 0 2 1 1 1 2 2 0 2 1 1 1 2 2 1 0 0 0 1 1 0 2 1 1 1 0 1 0 0 0 1 0 0 2 0 2 0 0 0 0 0 1 0 2 0 2 1 1 0 0 0 0 1 0 0 0 0 2 0 1 1 2 1 0 0 1 0 1 0 0 1 1 0 1 1 1 0 0 1 0 0 2 0 2 2 0 1 1 0 2 2 1 1 1 0 0 1 0 1 0 2 0 1 0 0 0 0 0 0 0 1 1 0 2 0 0 0 1 1 1 1 2 2 0 0 2 0 0 1 0 1 0 0 0 0 2 0 1 1 1 1 0 1 1 1 1 0 0 0 0 0 0 1 1 1 0 0 0 0 1 0 0 2 2 2 2 1 1 2 0 0 0 2 1 0 1 1 0 0 0 0 0 0 0 1 1 2 0 0 0 0 1 0 0 0 0 0 0 1 1 1 0 0 0 1 0 1 1 0 0 1 0 1 1 0 0 1 1 1 0 1 2 0 2 1 2 0 0 0 0 1 1 0 0 2 0 2 0 1 1 2 1 1 1 0 1 0 0 2 0 1 0 1 1 0 2 1 0 1 2 0 0 1 1 1 0 1 1 1 0 0 0 0 2 0 0 1 1 1 0 0 1 0 1 1 1 1 0 0 0 1 0 0 0 0 2 2 2 1 2 0 0 0 0 0 0 1 1 0 0 0 1 2 0 0 0 0 0 0 0 2 1 0 2 1 0 1 0 0 0 0 0 0 0 0 0 2 2 1 1 1 0 0 0 1 2 0 0 0 1 1 0 0 0 1 0 0 0 1 0 0 1 2 2 0 2 0 0 0 0 1 0 2 0 2 0 0 2 1 0 0 0 1 1 1 2 1 0 0 0 1 0 0 0 0 2 0 1 1 0 2 0 0 0 0 0 1 0 0 2 0 0 1 0 0 1 2 0 2 1 1 0 0 1 1 2 2 0 0 0 0 0 2 0 0 0 0 0 0 0 0 1 0 0 1 1 0 0 0 1 1 0 1 1 1 1 0 0 0 0 0 0 1 1 1 2 1 0 0 0 0 0 1 0 1 2 0 0 0 1 2 1 1 0 1 2 0 1 1 1 0 0 0 0 0 1 1 0 2 0 0 0 0 2 2 0 2 1 2 0 1 0 1 0 1 1 0 0 1 0 1 0 0 1 0 0 0 1 2 0 0 0 1 1 1 0 1 2 0 1 1 1 2 2 1 0 0 0 1 0 0 0 1 1 0 0 0 1 1 1 2 1 0 0 0 1 0 0 0 2 0 1 0 0 0 0 0 0 0 1 1 0 0 0 1 1 1 1 0 0 0 1 0 2 0 1 1 1 2 2 0 2 0 0 0 0 1 0 2 0 0 1 1 2 1 1 2 0 0 0 2 1 1 2 2 0 0 1 1 0 0 1 0 1 1 1 0 1 0 0 0 0 1 0 1 1 1 0 0 2 2 0 2 0 0 0 1 1 0 0 1 2 1 0 1 0 1 0 0 2 0 2 0 0 0 0 2 0 0 0 0 0 1 2 0 0 0 0 0 1 0 0 1 1 1 1 0 0 0 0 0 1 2 0 0 0 0 0 0 0 0 0 1 1 0 0 1 1 0 0 0
185 0 2 0 0 0 0 0 1 1 0 0 1 2 0 0 0 1 1 0 1 0 1 0 0 0 2 0 2 1 0 2 0 0 1 1 2 1 0 0 0 0 0 1 1 1 2 0 2 0 0 0 0 1 0 1 0 0 1 0 0 2 0 0 1 0 1 0 0 0 0 0 1 1 1 1 0 2 2 0 2 2 0 0 2 0 0 2 2 2 1 2 0 2 2 0 1 1 0 2 0 1 0 1 1 1 2 0 0 2 0 0 1 1 1 1 1 0 1 0 1 0 1 0 1 0 1 0 0 0 0 0 0 0 0 0 0 0 0 0 0 2 1 0 1 0 0 0 0 0 1 0 0 1 0 0 0 0 0 0 2 2 0 1 0 1 2 2 0 1 1 0 1 2 0 0 0 1 0 1 1 2 0 2 2 2 0 1 1 0 2 0 0 1 2 1 1 0 0 0 0 0 0 1 1 1 2 0 1 0 1 0 1 0 0 0 0 0 1 1 1 1 0 0 2 0 0 2 0 2 0 0 0 0 0 0 0 2 2 1 0 0 1 1 0 0 0 0 0 0 0 0 2 1 1 0 0 2 0 0 0 0 0 0 0 0 0 2 0 0 0 2 1 2 0 0 0 0 1 0 0 0 2 2 0 2 2 1 1 2 0 1 0 2 2 1 0 1 0 2 0 0 2 0 0 0 0 2 1 0 0 2 0 2 2 2 2 0 0 0 0 2 0 0 2 0 2 1 1 1 0 1 0 1 0 0 0 0 2 0 1 1 2 2 1 0 1 0 1 1 0 1 2 1 0 1 1 0 0 2 0 0 1 0 1 0 1 2 2 0 2 2 0 2 1 1 0 0 0 0 1 0 0 1 0 1 0 0 0 1 1 1 0 0 2 0 1 1 1 1 1 1 1 2 0 0 1 0 0 1 1 1 1 1 1 0 0 0 0 0 0 0 0 2 2 2 1 0 1 0 2 0 0 0 0 1 0 1 0 0 2 0 2 0 1 2 0 1 1 2 0 0 2 2 1 1 1 0 0 0 0 0 1 1 1 2 0 2 0 0 1 1 1 1 2 0 2 0 0 0 1 1 1 1 0 0 0 2 2 1 1 2 1 0 0 0 1 1 1 1 0 0 1 1 1 1 1 0 0 0 0 0 0 1 0 0 0 1 0 1 1 1 2 2 0 0 0 0 1 1 2 0 0 0 0 1 1 0 0 1 1 1 0 1 1 0 0 1 1 2 0 1 0 0 2 1 0 1 1 0 1 0 1 0 0 0 0 1 1 0 0 0 0 0 0 0 2 2 2 2 2 0 0 0 1 1 1 1 1 0 0 0 2 1 0 2 0 0 0 0 0 1 0 1 2 0 1 0 0 0 0 0 0 0 0 0 0 0 0 0 0 0 0 0 1 0 0 1 0 0 1 1 0 0 0 0 1 1 1 0 1 1 0 0 1 0 2 0 1 1 0 2 0 1 0 2 1 0 0 0 0 0 2 0 2 2 1 0 0 1 1 0 0 1 1 0 2 1 1 1 0 0 0 1 1 0 2 2 0 2 0 0 0 2 1 0 2 2 0 1 1 1 0 0 1 1 2 2 0 0 0 0 0 0 0 2 0 1 1 0 0 1 1 0 0 1 1 0 1 1 0 0 0 0 0 0 1 0 0 1 0 0 0 0 1 0 1 0 0 0 0 0 0 0 0 1 1 0 0 0 0 0 2 0 0 0 2 1 0 0 0 0 0 0 0 0 1 2 0 2 1 2 0 0 0 2 0 1 0 2 1 2 1 2 0 1 0 0 0 1 0 1 0 0 1 1 0 0 0 2 0 1 1 1 1 2 0 0 2 1 2 2 2 2 2 0 0 0 0 1 0 0 0 0 0 0 0 0 1 0 1 0 1 0 1 1 0 1 1 0 1 1 0 0 0 0 1 1 1 1 0 1 1 0 0 1 1 0 0 0 0 0 0 1 1 1 0 1 1 2 2 0 2 0 0 0 1 2 0 0 0 0 1 1 0 0 2 1 0 0 0 2 1 1 1 1 1 1 1 1 0 0 1 0 2 0 0 0 1 0 0 0 0 1 0 1 0 2 0 1 2 1 0 1 0 0 0 1 1 0 0 0 2 1 0 0 0 0 0 0 2 0 1 0 0 1 2 2 0 1 0 0 0 0 2 0 0 0 1 0 0 0 0 0 0 2 2 1 2 0 0 0 1 2 0 2 1 0 0 1 0 0 0 2 0 0 0 0 0 0 1 0
186 0 1 1 0 0 0 2 2 0 0 0 0 0 0 0 0 1 1 0 0 1 0 0 0 0 0 0 1 2 1 0 1 1 0 0 1 2 1 0 0 0 0 0 1 0 0 1 0 0 0 0 1 0 0 2 0 0 1 2 0 0 2 1 2 0 1 0 0 0 0 2 2 2 1 2 2 2 2 1 1 2 0 0 2 0 0 0 1 2 0 0 2 0 0 0 0 2 2 2 1 0 0 1 1 1 2 0 0 2 0 1 1 2 1 2 1 0 1 0 1 0 2 1 0 1 1 0 2 1 0 0 0 1 1 1 0 0 0 0 1 2 0 0 0 0 0 0 0 0 0 0 0 0 0 0 0 2 0 0 2 0 0 2 1 2 2 1 0 1 1 0 0 0 0 1 0 0 0 0 0 0 1 2 1 0 1 1 0 0 1 1 0 2 2 0 0 0 0 1 1 1 1 2 2 1 2 0 1 0 2 0 1 0 0 0 0 0 2 0 1 1 0 2 0 1 1 1 0 1 0 1 0 1 1 1 1 2 2 2 0 1 2 1 1 1 1 0 1 1 1 1 1 0 0 0 1 2 0 1 1 1 0 0 0 0 0 1 2 0 1 1 0 1 0 0 0 2 2 2 2 0 2 2 0 1 1 2 0 2 0 1 0 2 2 0 1 1 1 2 0 0 2 1 0 1 0 2 0 0 0 0 0 0 1 0 2 0 0 0 2 2 2 1 0 0 0 1 0 1 0 1 0 2 0 0 0 1 1 0 0 0 2 2 0 0 2 0 0 0 0 1 2 0 1 1 1 0 0 0 1 1 1 0 1 1 0 1 1 0 2 2 1 2 0 0 0 0 2 0 1 1 0 1 1 0 0 1 1 0 0 0 0 1 2 1 1 2 0 0 0 0 0 1 0 0 1 1 0 0 0 2 1 1 1 0 0 0 0 0 2 1 0 2 1 0 0 0 2 0 2 0 0 0 0 1 0 1 0 0 2 0 2 0 2 2 0 0 0 1 0 0 1 2 2 1 2 2 1 2 1 0 0 0 0 0 0 2 0 0 1 1 0 2 0 0 0 1 1 1 1 1 2 1 1 1 1 2 2 1 1 2 1 1 0 0 0 1 2 0 1 0 1 1 1 1 1 1 0 0 0 0 1 1 0 1 1 2 0 1 1 2 2 2 0 2 0 0 0 2 0 0 0 0 1 0 1 0 0 1 0 1 0 1 0 0 0 1 1 2 0 0 1 0 0 2 0 0 0 1 0 0 0 2 0 0 0 1 1 0 0 2 2 0 0 0 2 2 2 1 2 0 0 0 0 0 0 0 0 0 1 0 0 0 0 1 0 0 0 0 0 2 0 1 2 0 0 1 0 2 0 0 0 1 0 1 0 2 0 0 0 0 0 0 0 1 2 0 0 0 2 2 0 0 0 0 1 1 1 0 0 1 0 1 1 0 2 1 0 0 0 2 1 0 0 1 2 0 2 0 0 0 0 0 0 1 0 1 1 0 0 0 0 1 1 0 2 0 1 1 0 0 0 1 2 1 2 1 2 0 1 1 0 2 0 1 1 2 0 2 0 2 0 2 0 2 1 1 1 0 0 0 0 0 1 2 1 1 0 1 0 1 1 0 1 1 1 0 1 1 2 2 0 0 0 0 1 2 0 2 1 2 0 0 1 0 0 0 0 0 0 0 0 0 0 0 0 0 1 0 0 0 2 0 0 0 2 0 2 2 1 1 0 1 0 0 2 1 0 1 0 1 0 0 1 1 1 2 1 2 0 1 1 1 0 0 0 0 0 2 0 1 0 0 1 1 0 0 1 1 0 0 1 1 2 1 0 0 1 0 1 1 2 2 2 0 0 0 0 2 0 0 0 1 1 0 0 0 1 0 1 1 0 0 1 0 0 0 0 1 1 0 1 0 1 0 0 0 0 0 1 1 0 0 1 0 1 0 0 0 0 0 1 0 1 1 0 1 2 2 2 0 1 1 0 2 0 1 1 0 1 0 0 1 2 0 2 2 0 0 0 1 2 2 2 1 1 0 0 2 0 0 0 0 1 2 2 0 1 0 0 0 0 1 1 1 2 1 0 0 2 2 0 2 0 0 0 2 2 1 0 0 2 1 0 1 0 0 0 1 0 1 0 0 1 0 2 2 0 1 0 1 1 0 1 0 1 0 2 0 0 0 0 0 0 2 2 0 0 0 0 0 1 1 0 0 0 0 0 1 0 0 0 2 0 1 0 0 0 0 0 0
187 1 1 1 0 0 1 2 2 0 0 0 0 0 0 0 0 0 0 0 0 0 0 1 0 0 1 0 2 2 2 1 0 2 0 0 2 1 0 0 0 0 2 0 2 0 0 0 2 0 0 0 2 0 1 2 0 0 0 0 2 0 1 0 0 1 0 0 0 0 0 0 2 2 2 2 2 0 0 0 0 2 0 0 1 0 0 0 2 2 0 0 0 1 1 1 1 1 1 1 1 1 0 1 1 1 2 1 1 1 0 1 0 1 1 1 1 0 0 0 2 0 1 0 1 0 1 0 0 0 0 0 0 0 0 0 0 0 1 0 1 2 0 0 1 1 1 0 0 0 0 0 0 1 1 1 0 0 1 1 1 0 0 2 0 1 0 0 0 1 1 1 1 1 0 1 0 0 0 0 0 0 0 1 1 1 0 1 0 0 0 1 0 2 2 0 0 0 1 0 0 0 0 0 0 1 2 1 1 0 2 0 0 0 0 0 0 1 1 1 0 0 0 1 1 1 1 1 0 1 0 0 0 0 0 0 0 2 2 1 0 0 2 1 0 0 0 0 0 0 0 0 0 1 1 0 0 2 2 2 0 0 0 0 0 0 0 1 1 0 0 2 1 2 0 1 0 1 1 1 0 0 2 2 1 1 2 1 0 2 0 2 0 2 2 0 2 1 0 1 0 0 2 2 1 0 1 1 0 0 0 1 0 0 0 0 2 1 1 0 2 2 2 1 1 0 2 1 0 0 0 1 0 1 0 0 0 1 1 0 0 1 2 1 2 0 0 0 1 0 0 1 0 0 0 0 0 0 0 0 1 1 1 0 1 0 0 1 1 0 2 2 1 2 1 1 0 1 0 1 0 2 0 0 0 1 0 0 0 1 0 1 2 0 2 0 2 0 1 1 1 1 0 2 0 0 0 0 0 1 1 0 1 1 1 1 0 0 1 0 0 1 0 2 1 1 1 0 2 1 1 2 0 0 0 0 0 0 0 0 1 0 1 1 1 1 0 0 0 0 0 1 0 1 2 0 1 2 0 2 2 0 1 0 0 1 0 1 0 1 0 1 2 0 2 2 0 0 0 1 0 2 2 0 2 0 1 1 1 1 0 1 1 0 1 0 0 1 1 0 1 0 1 1 2 2 2 0 0 0 0 1 1 1 0 1 0 2 0 1 1 2 1 1 0 1 1 1 1 2 0 1 0 0 1 0 2 1 0 0 1 1 0 0 0 1 0 0 0 2 1 0 0 0 2 1 1 0 1 0 1 0 1 0 0 1 1 2 2 2 0 2 0 0 0 0 2 2 2 1 2 0 0 0 1 0 1 1 1 0 0 0 0 1 0 2 0 0 0 0 0 1 1 0 1 1 1 1 0 0 1 0 0 0 0 0 1 1 0 0 0 0 0 0 0 1 1 1 0 0 2 2 0 0 0 0 1 1 1 0 1 0 0 0 2 0 1 0 1 1 0 2 0 1 0 1 1 0 2 1 1 0 0 1 1 1 1 1 1 0 0 1 0 1 1 1 1 1 1 1 1 1 0 0 0 0 0 1 1 0 2 0 0 1 1 0 1 1 0 0 0 1 0 0 0 0 0 2 0 0 0 0 0 0 1 2 0 1 1 0 0 0 2 0 0 2 2 0 1 1 1 1 1 0 1 1 1 1 0 2 1 1 0 0 1 0 0 2 1 1 1 1 1 0 0 1 0 0 1 1 0 1 2 0 1 0 2 1 1 1 1 0 2 1 0 0 1 1 0 1 2 2 0 0 0 1 0 2 2 2 0 0 1 2 1 1 0 0 0 0 0 2 0 0 1 0 2 0 0 2 0 0 2 0 2 2 0 1 2 1 1 2 0 2 1 0 0 0 0 2 0 0 1 1 1 0 0 0 1 1 0 1 1 1 0 0 1 0 1 0 1 0 1 0 1 0 1 0 1 1 1 2 0 0 0 0 1 0 1 0 1 0 1 0 1 0 0 1 2 2 2 0 2 1 2 2 0 1 1 1 0 0 1 1 2 1 1 1 1 1 0 2 2 1 2 2 0 0 0 1 1 0 1 0 2 0 0 2 2 1 1 1 0 1 0 0 0 2 1 0 1 1 0 1 1 0 0 0 0 0 0 1 1 2 1 0 1 0 0 0 2 0 2 0 1 0 0 1 0 1 0 0 0 0 0 2 2 0 0 0 1 0 0 0 0 2 2 1 1 0 0 1 0 0 1 1 1 0 0 0 0 0 0 1 0 0 0 0 0 0 0 0
188 0 0 2 0 0 2 1 1 1 1 2 0 0 0 0 0 1 0 1 1 0 0 1 0 0 1 0 2 2 1 1 0 1 0 0 1 1 1 0 0 0 1 0 2 1 1 1 0 0 0 0 1 0 1 0 0 1 2 0 2 0 2 2 0 1 1 0 0 0 0 1 2 1 0 2 1 2 2 0 2 2 0 0 1 0 0 1 2 2 0 2 1 2 1 0 1 1 0 1 0 0 1 1 0 0 2 0 1 1 1 1 1 1 1 2 1 0 1 0 0 1 2 1 0 1 1 0 1 1 0 0 0 1 0 0 0 0 1 0 0 2 0 0 0 1 0 0 0 0 0 0 0 0 0 0 0 1 0 0 2 1 0 1 2 2 2 1 1 2 0 0 1 2 1 2 0 1 0 1 1 1 0 1 0 0 0 0 0 0 1 0 1 1 0 1 0 1 0 0 0 0 0 0 0 1 1 0 2 0 0 0 1 0 0 0 0 1 2 0 1 1 1 2 0 1 1 2 0 1 0 0 0 0 0 0 0 2 2 2 0 0 2 2 0 0 0 0 0 0 0 0 1 0 0 0 0 0 0 0 0 0 0 0 0 0 0 0 1 0 2 1 0 1 0 0 0 2 2 2 2 0 2 1 1 1 2 0 2 2 0 1 0 2 2 0 1 1 0 1 0 0 2 0 0 0 0 1 1 0 0 1 0 0 1 0 1 1 1 0 1 1 1 0 1 0 2 1 1 1 0 1 0 2 0 0 0 2 0 0 0 0 2 1 1 0 0 0 0 2 1 0 2 0 1 1 1 0 0 0 1 1 1 1 1 0 1 2 2 1 1 1 0 2 1 1 0 1 1 0 0 1 0 1 0 0 0 0 0 0 1 2 1 0 1 1 2 1 1 1 1 1 0 2 0 1 0 1 0 1 1 0 0 0 2 0 0 0 0 0 0 0 2 1 1 1 1 0 0 0 0 0 0 2 2 0 0 1 0 1 0 0 1 1 0 2 0 0 0 1 0 1 0 0 0 0 0 2 0 2 2 0 1 1 1 1 0 1 0 1 1 1 2 2 1 1 0 0 0 1 1 2 1 0 1 0 1 1 2 1 0 1 0 2 1 0 0 0 1 1 0 1 1 0 2 0 2 1 1 0 1 1 1 1 0 0 0 1 0 2 2 1 1 1 0 1 1 0 1 1 1 1 0 0 0 1 1 1 1 1 1 0 0 0 0 0 0 1 1 1 0 0 1 0 1 1 0 0 0 1 0 0 0 0 0 0 0 2 1 0 0 1 1 0 1 0 1 2 2 2 2 0 0 0 0 0 0 1 1 0 0 0 2 0 0 0 1 0 0 0 0 2 0 0 1 0 0 0 0 1 1 1 0 1 1 1 0 2 0 1 1 1 0 0 0 0 2 0 0 0 1 1 0 0 0 1 1 0 1 1 0 1 1 2 2 0 2 0 0 0 1 1 1 2 0 2 0 0 2 0 0 0 1 1 1 1 1 1 0 0 0 1 1 0 0 0 2 1 2 0 0 0 0 0 1 1 2 1 2 0 1 1 0 2 0 1 2 2 0 1 0 1 0 0 1 0 0 2 0 0 1 0 0 0 0 1 0 1 1 0 0 0 1 0 1 1 1 1 0 0 1 1 1 0 1 1 2 0 0 0 0 1 0 0 1 1 1 0 0 0 0 0 0 0 0 2 1 0 2 1 0 0 2 0 0 0 2 0 2 2 0 0 0 1 1 1 0 0 1 0 2 2 0 0 1 2 0 0 0 2 0 2 2 2 2 0 0 1 0 1 0 2 0 0 1 0 2 1 0 1 0 0 1 0 1 1 1 1 2 1 1 2 0 1 1 0 0 0 0 1 1 1 1 1 1 0 0 0 0 0 0 0 0 0 0 0 0 0 2 0 0 0 0 0 0 0 0 0 1 1 0 1 0 0 0 1 0 1 2 1 1 0 1 0 1 0 0 0 1 2 2 0 1 1 1 1 0 1 0 0 0 0 0 2 2 1 1 1 0 0 0 0 1 1 2 2 1 1 0 1 0 0 0 0 1 2 2 2 2 0 2 0 0 1 0 1 1 0 1 0 1 1 1 2 0 1 1 0 0 1 0 0 1 0 0 0 0 1 0 0 2 0 0 0 1 0 2 0 0 0 0 0 1 0 1 0 1 0 1 0 0 0 0 0 0 1 1 1 1 1 0 0 2 2 0 0 0 0 1 2 1 1 0 2 1 0 0 1 2 1 1 1
189 0 2 1 0 0 1 2 2 1 0 1 0 0 0 0 0 1 0 1 1 0 0 1 1 1 1 0 2 2 1 2 1 1 0 0 2 1 1 1 0 1 0 0 1 0 0 0 0 0 0 0 1 0 1 1 0 0 0 0 1 1 1 0 0 2 0 0 0 0 0 0 2 2 2 2 2 1 1 0 1 2 0 0 2 0 0 0 2 2 0 0 0 2 1 0 1 1 0 0 0 1 0 1 1 2 2 0 2 2 0 0 1 2 1 2 0 1 0 0 1 1 1 0 0 1 0 1 2 2 0 0 0 0 0 0 0 0 1 0 1 1 0 0 0 0 0 0 1 1 0 1 0 0 2 1 0 1 0 0 0 0 0 2 1 2 1 0 1 1 1 1 1 0 1 1 1 1 0 1 1 1 0 1 0 0 0 1 0 0 2 1 0 0 2 2 2 0 0 0 0 0 0 1 1 1 1 0 2 0 0 0 0 0 0 0 0 0 1 1 0 0 0 2 0 1 1 2 0 2 0 0 0 0 0 0 1 2 1 1 0 1 1 2 0 0 0 0 0 0 0 0 2 0 0 0 0 2 1 1 0 0 1 0 0 0 0 0 0 0 0 2 0 2 0 0 0 0 1 0 0 0 1 1 0 1 1 1 0 2 1 0 1 2 2 0 1 1 1 1 0 0 2 0 0 1 0 1 0 0 0 1 0 0 1 0 1 1 1 0 1 1 2 0 2 0 2 1 1 0 0 2 0 2 0 0 0 2 0 1 0 1 2 2 2 0 0 0 0 1 0 0 1 0 0 0 0 0 0 0 0 0 1 0 0 0 1 1 1 0 2 2 0 2 0 0 0 0 0 0 0 0 1 1 1 0 0 1 1 0 0 0 1 0 2 0 2 0 1 1 0 1 0 2 1 0 0 0 0 0 1 1 0 0 1 0 1 0 1 1 1 1 1 1 0 0 0 0 0 0 1 0 0 1 1 0 0 1 0 1 2 1 1 1 2 2 0 0 0 1 1 1 1 1 0 0 0 2 1 2 2 0 2 0 0 0 0 1 0 1 0 1 1 2 0 0 0 0 0 0 0 2 1 0 1 0 1 2 2 1 1 2 1 0 1 0 0 0 1 0 1 0 2 0 2 0 1 1 0 0 1 0 1 0 0 2 0 2 0 0 0 2 2 2 1 1 0 0 1 1 1 0 0 1 2 0 1 1 0 0 1 1 1 1 1 0 0 2 2 0 0 0 0 0 2 0 1 1 1 1 1 0 1 1 0 0 0 1 0 0 0 1 0 0 0 0 1 1 1 1 1 0 1 0 1 0 0 0 0 0 0 0 0 0 1 1 1 0 0 0 0 2 1 0 1 1 0 0 0 0 2 0 0 0 0 0 0 1 0 0 0 0 0 0 0 0 0 1 0 0 1 1 0 0 0 1 0 0 0 0 0 0 0 1 1 0 2 0 2 2 0 2 0 2 0 2 0 1 1 0 0 0 1 1 1 1 1 1 0 1 1 0 0 1 1 0 2 1 1 1 0 2 0 2 2 1 1 2 1 1 1 0 0 2 1 0 2 2 0 0 0 2 0 0 2 2 2 1 1 0 1 0 0 0 0 0 0 0 0 0 0 1 0 0 0 0 0 0 2 1 0 0 0 0 0 0 2 1 0 1 0 1 1 0 0 1 1 1 0 0 0 0 0 0 0 1 0 0 1 1 0 1 2 0 0 0 2 0 2 2 1 0 1 2 2 2 1 2 0 2 1 1 0 0 0 2 0 2 1 2 1 1 1 1 1 0 0 2 0 2 0 2 0 0 2 1 1 0 0 2 0 0 1 1 1 2 0 1 2 0 0 1 2 2 2 0 0 0 0 2 1 1 0 0 0 0 0 0 1 0 0 0 1 0 0 0 1 0 0 0 2 0 2 0 1 1 1 0 0 0 0 0 0 0 1 0 1 0 1 0 1 0 1 0 1 0 0 1 1 2 2 0 2 0 0 0 1 2 0 0 0 0 0 2 2 0 2 2 0 0 0 2 2 2 2 1 1 0 0 1 0 0 1 1 2 0 1 1 1 1 0 1 0 1 0 0 1 1 1 0 2 1 0 2 0 0 0 1 1 1 0 0 1 1 0 1 0 0 0 0 1 0 2 0 1 1 1 2 0 1 0 0 0 0 2 0 1 0 1 0 0 1 0 0 0 0 1 1 1 0 0 0 0 0 1 1 1 0 0 1 0 0 0 1 0 0 0 0 0 0 1 1
190 1 1 1 0 0 1 1 2 0 0 0 0 0 0 0 0 1 1 1 1 1 0 1 1 1 1 0 2 2 2 0 0 2 1 1 1 2 0 0 0 0 0 0 1 0 1 0 1 1 1 0 0 0 1 0 0 0 2 0 0 0 1 0 0 2 0 0 0 0 0 2 2 2 1 2 2 1 2 0 1 2 1 1 0 0 0 0 2 2 0 0 1 2 0 0 0 0 0 0 1 0 0 0 0 0 2 0 0 2 1 2 0 1 1 1 1 0 0 0 2 0 2 1 0 0 1 0 1 1 0 0 1 1 0 0 0 0 0 0 2 1 0 0 0 1 0 0 0 0 0 0 0 0 0 0 0 0 0 0 0 0 0 2 2 2 1 1 1 1 1 1 0 0 0 0 0 1 0 1 1 2 0 1 1 0 0 2 0 0 2 2 0 0 1 1 1 0 0 0 0 0 0 1 1 2 1 0 0 0 2 0 1 0 0 0 0 0 1 1 0 0 2 2 0 1 1 2 0 2 0 0 0 0 0 0 0 2 2 2 0 0 1 2 0 0 0 0 0 0 0 0 0 0 0 0 0 1 0 1 1 1 1 0 1 1 0 1 1 0 0 1 1 1 0 0 0 0 1 0 0 1 1 1 0 1 1 2 0 2 1 1 0 2 2 0 1 0 0 0 0 2 2 0 0 0 1 1 1 0 0 2 0 0 0 0 0 0 0 0 0 0 1 0 0 0 2 1 0 1 0 1 0 0 0 0 0 1 1 1 0 0 1 1 2 0 0 1 0 2 0 0 1 1 0 1 1 0 0 2 0 0 1 0 1 0 1 2 2 1 1 1 1 2 1 1 0 1 0 0 0 2 0 2 1 1 0 0 0 2 1 2 0 0 1 1 1 0 0 0 0 0 0 0 0 0 0 2 0 2 0 1 1 1 0 0 2 1 0 1 1 2 0 1 0 1 1 1 2 1 0 1 1 1 1 1 0 1 0 1 1 0 1 1 1 1 0 0 0 0 0 1 0 2 1 0 1 1 1 1 1 1 0 1 0 2 0 2 0 0 0 0 1 1 2 1 1 0 0 1 2 1 0 0 0 0 0 0 1 1 1 0 0 1 1 0 0 0 0 0 0 2 2 0 2 0 1 1 0 0 0 1 2 1 0 1 0 2 0 1 1 2 2 2 0 2 0 0 1 1 1 1 0 2 2 0 1 1 0 1 1 0 0 1 1 1 0 1 1 1 0 0 0 0 2 0 0 1 1 1 0 0 0 0 1 0 0 1 1 1 0 1 0 0 0 0 1 2 2 2 2 0 0 0 0 0 0 1 0 0 0 0 2 1 0 0 0 2 2 0 1 0 0 2 2 0 1 2 0 0 0 0 0 0 0 0 0 0 0 0 0 0 0 0 0 1 1 0 0 0 1 1 1 0 0 0 0 0 0 0 0 0 2 2 2 0 0 0 1 2 0 1 0 1 0 2 1 0 2 0 0 0 0 1 1 1 0 0 1 1 1 0 2 0 1 0 1 1 2 0 1 0 0 1 1 1 1 0 1 0 2 0 0 1 1 0 1 0 0 1 0 1 0 1 1 2 2 2 0 0 1 0 0 0 1 1 1 1 1 0 0 1 1 0 1 0 0 0 1 1 1 1 0 0 1 0 2 1 1 2 0 2 0 0 0 1 1 1 0 0 0 0 0 0 0 2 0 0 0 0 0 0 1 0 0 1 1 0 2 2 1 0 0 0 0 0 0 1 1 1 1 1 0 0 1 1 1 2 0 1 0 1 1 2 0 1 0 0 0 0 0 2 0 0 2 0 1 0 0 2 0 0 1 1 1 2 0 0 1 0 0 0 1 2 2 0 0 0 0 2 1 1 0 0 0 1 1 0 0 0 0 0 1 1 0 0 1 1 0 0 1 0 0 0 0 0 0 0 1 1 1 2 0 0 0 0 1 0 2 0 0 0 2 1 2 2 0 1 1 2 2 0 2 0 0 0 0 1 0 0 0 0 0 1 2 1 1 1 0 0 0 2 2 2 2 1 0 1 0 0 0 0 1 0 1 1 1 0 1 0 0 0 1 1 1 1 0 1 0 1 2 2 1 2 0 0 0 1 2 0 0 1 2 2 1 0 0 1 0 0 1 0 2 0 0 0 0 2 0 2 0 1 0 0 0 1 0 0 2 0 0 0 0 0 0 1 1 2 2 0 0 0 0 1 0 0 0 0 0 2 0 0 0 0 0 0 0 0 0 0 0 0
191 0 1 1 0 0 1 0 0 1 0 1 2 2 0 0 0 1 1 1 2 0 0 0 0 1 0 0 2 2 2 1 2 2 0 1 2 1 0 1 1 0 1 1 2 0 0 1 0 1 1 0 0 1 1 1 0 0 1 0 1 0 1 1 1 0 1 0 0 0 0 2 2 2 1 2 2 2 2 1 1 2 0 1 2 0 0 0 2 2 0 1 1 2 0 0 0 1 1 1 1 0 1 1 0 0 2 0 0 2 1 1 0 1 0 1 0 0 0 0 2 0 1 0 1 0 1 0 2 1 1 1 0 0 0 0 0 0 0 0 0 2 0 1 0 0 0 0 0 0 0 0 0 2 0 1 1 0 0 0 1 1 0 2 2 2 1 1 0 2 0 1 1 1 1 2 1 1 0 1 1 2 2 2 2 0 2 0 0 0 0 0 1 1 0 1 2 1 1 0 0 0 0 1 1 1 2 1 1 0 2 0 1 0 0 1 1 0 2 1 0 0 1 1 1 1 1 2 0 2 1 1 0 0 0 0 0 2 2 2 0 0 1 2 0 0 0 0 1 1 1 1 0 0 0 0 1 0 0 0 0 0 1 1 1 1 0 0 2 0 0 2 2 2 1 0 0 2 2 2 2 0 2 1 1 1 2 1 0 1 0 0 0 1 2 0 0 0 0 1 0 0 1 1 0 1 1 2 0 0 1 1 0 0 0 0 2 1 1 1 1 1 1 1 2 0 0 1 2 0 0 1 0 2 0 1 0 0 2 0 0 0 1 1 1 0 1 1 1 2 0 0 1 0 0 0 0 0 0 1 0 0 1 0 0 1 1 2 2 1 1 1 0 2 1 1 0 1 0 0 1 2 0 1 1 0 0 0 0 0 0 1 1 0 1 1 1 0 1 1 1 1 0 1 0 0 0 1 0 1 0 1 0 0 2 0 0 1 0 0 0 1 1 1 1 1 2 0 1 1 0 1 0 1 0 1 0 1 0 1 1 0 2 0 1 2 0 0 0 0 0 1 0 0 0 0 0 1 1 1 1 0 0 0 0 1 0 2 0 0 0 0 0 2 1 0 1 0 0 2 1 2 2 1 1 1 1 1 2 1 2 2 2 0 1 0 0 0 0 1 1 1 1 1 1 1 1 0 0 0 0 0 0 0 1 1 1 1 0 2 2 1 1 1 1 1 1 1 1 2 0 1 0 0 0 1 2 0 0 0 2 0 0 1 1 0 0 1 1 2 1 0 0 0 2 0 0 0 0 1 0 0 0 1 1 0 0 2 1 0 1 1 0 0 0 0 2 2 2 0 2 0 0 0 0 0 1 0 0 0 0 0 1 1 0 0 0 1 1 0 0 1 1 0 0 2 2 0 0 1 0 0 0 0 0 0 0 1 0 1 1 1 0 0 1 0 2 2 0 0 1 1 0 1 1 0 1 0 0 0 0 0 0 1 1 0 2 0 1 1 0 1 0 0 0 1 2 1 2 0 0 0 0 0 1 2 0 1 1 0 0 0 1 0 0 1 1 1 2 0 0 1 0 0 1 1 0 1 1 0 2 0 0 1 1 0 1 2 0 1 0 1 0 1 1 2 1 2 1 0 0 0 0 0 0 0 0 0 0 0 0 2 0 0 1 0 0 0 0 0 1 1 1 0 2 2 2 1 0 1 1 0 0 1 1 0 1 0 0 0 0 0 0 0 0 1 0 0 1 0 1 1 2 0 0 0 2 1 0 0 0 0 0 0 1 1 1 1 1 1 2 2 0 0 1 2 0 2 0 2 1 2 1 2 0 1 0 0 0 1 1 0 0 0 1 1 0 0 0 2 1 1 1 1 1 2 0 1 2 0 1 2 1 1 2 0 0 0 0 1 1 1 1 0 0 0 1 1 1 1 0 0 0 0 0 0 0 0 0 0 2 0 0 0 0 0 0 0 0 0 2 2 0 0 0 0 1 0 1 0 0 0 0 1 1 0 0 0 0 1 1 0 2 1 1 1 0 1 0 0 1 0 1 2 1 0 2 1 0 1 1 1 2 2 2 2 0 1 0 0 0 0 0 0 1 1 1 0 1 0 0 0 2 1 0 2 1 1 1 0 2 1 0 1 0 0 0 1 1 1 0 1 0 2 1 1 0 0 0 0 1 0 1 0 0 0 1 2 0 1 0 0 0 0 2 0 0 0 1 0 0 0 0 0 0 0 1 0 0 0 0 0 0 1 0 0 0 0 1 2 1 1 1 2 0 0 0 0 0 0 0 0
192 0 2 1 0 0 0 2 2 0 0 0 1 2 0 0 0 2 0 1 1 0 0 1 0 0 0 0 1 1 1 2 1 0 0 0 2 1 0 0 0 0 0 0 1 0 0 0 2 0 1 1 0 1 0 2 0 0 0 1 0 1 0 0 1 0 1 0 0 1 2 0 2 2 2 2 2 0 2 0 0 1 0 0 1 0 0 0 2 2 0 0 0 1 1 0 1 1 0 2 0 0 0 1 1 1 2 0 0 2 0 0 0 2 0 1 0 0 1 0 1 1 2 2 0 1 0 0 2 0 1 1 0 0 1 0 0 1 0 0 1 1 0 0 0 1 0 0 0 0 1 0 0 0 0 0 0 1 0 0 2 2 0 2 2 2 2 2 0 1 1 0 0 2 0 1 0 0 0 0 0 0 0 0 0 0 0 2 0 1 1 2 1 1 1 2 1 0 0 0 0 0 0 2 2 2 2 0 1 0 0 0 1 0 0 0 0 0 1 0 1 1 0 1 1 0 0 2 0 1 0 0 0 0 0 0 0 2 1 1 0 1 2 1 0 0 0 0 1 1 0 0 1 0 0 0 0 2 1 1 0 0 1 1 0 0 0 0 1 0 0 2 0 0 0 1 0 0 0 0 0 2 0 1 0 0 0 2 0 2 0 0 0 2 2 1 1 1 0 1 0 0 1 0 0 0 1 1 1 0 0 2 0 0 0 0 1 0 1 0 1 1 2 0 2 0 2 1 1 2 0 1 0 1 0 0 1 2 0 0 0 1 2 2 0 1 0 1 2 1 1 0 1 0 0 0 0 0 0 0 0 0 2 0 2 0 1 2 2 0 2 2 0 2 1 1 0 1 0 0 1 0 0 2 1 1 0 0 0 1 0 0 1 0 2 0 1 1 0 0 0 0 0 2 0 0 0 0 0 1 1 1 0 0 0 0 2 0 1 0 0 0 0 1 0 0 0 0 2 2 0 0 0 2 2 0 0 1 0 0 2 0 1 1 1 1 0 0 0 1 0 1 0 1 0 0 1 1 1 1 1 0 2 2 2 2 0 2 0 0 2 2 2 1 1 1 0 1 1 1 2 1 1 0 1 0 1 2 2 2 0 2 1 1 0 0 2 0 1 0 0 0 1 1 1 1 1 1 0 0 0 1 1 0 0 2 0 2 0 1 1 2 1 1 0 0 1 0 1 2 1 0 1 0 0 1 1 1 0 1 2 0 0 1 0 0 0 1 1 1 0 0 1 0 1 1 0 1 1 0 1 0 0 0 0 0 0 1 0 1 0 2 1 0 0 0 1 1 1 0 1 0 0 0 0 0 1 2 2 1 0 0 1 0 0 0 0 0 0 0 0 2 2 0 0 2 2 2 0 1 0 0 0 2 1 2 0 1 1 0 0 0 0 1 1 1 2 0 0 0 1 1 0 0 0 0 0 2 1 0 1 1 0 2 2 0 1 0 2 2 0 2 0 1 0 1 1 0 1 0 0 0 2 1 1 1 1 0 0 1 2 1 0 0 0 0 2 0 1 1 1 1 1 0 0 1 0 1 1 1 1 0 0 1 1 0 2 2 0 1 1 1 0 0 1 1 1 2 0 0 0 0 0 0 0 1 0 1 1 0 0 0 0 0 1 0 0 0 0 0 0 0 0 0 0 0 1 0 0 1 0 1 0 0 2 0 2 0 0 0 0 0 0 0 0 0 1 0 1 0 1 1 1 0 0 0 2 0 2 2 1 0 1 0 0 0 1 1 1 1 1 1 0 0 0 0 1 2 1 2 0 1 1 1 0 0 0 0 0 1 0 2 0 0 1 2 1 1 0 1 0 0 2 0 2 1 0 0 1 0 1 1 1 2 2 0 0 0 0 2 0 0 1 0 0 0 0 0 0 0 0 0 0 0 0 0 1 0 0 0 2 0 1 0 1 0 1 0 0 0 0 0 1 1 0 1 0 0 2 1 0 0 1 0 1 0 0 0 0 2 2 0 2 0 0 0 0 2 1 0 0 0 2 1 2 1 1 2 0 0 0 1 2 2 2 1 1 0 1 1 0 0 0 0 2 0 0 0 1 0 0 0 0 0 1 0 1 1 1 0 2 2 1 1 1 1 1 0 2 1 0 0 1 1 1 0 0 1 0 1 1 0 1 0 1 0 1 1 0 1 1 1 0 0 0 0 2 0 1 0 1 0 0 0 0 0 1 0 1 0 0 1 0 1 0 0 0 0 0 1 0 0 0 2 0 0 0 0 1 0 0 0
193 1 2 1 0 0 1 0 1 1 0 0 0 1 0 0 0 2 1 1 1 1 0 0 0 0 1 0 1 2 1 0 1 2 0 0 0 2 0 0 0 0 0 0 1 0 0 0 1 1 1 0 0 0 1 0 0 0 2 0 0 1 0 0 0 1 0 0 0 0 0 1 2 2 2 2 2 1 2 1 0 2 0 0 2 0 1 0 1 1 0 0 0 2 0 0 0 1 1 2 1 0 1 0 0 0 2 1 1 1 0 1 0 1 0 2 0 0 1 0 1 0 2 1 0 1 0 0 2 1 0 0 0 0 0 0 0 0 0 0 2 1 0 0 2 1 1 1 0 0 0 0 0 0 1 0 0 0 0 0 2 2 1 2 1 2 1 0 1 2 0 1 0 1 0 0 0 1 0 1 1 1 1 2 2 1 1 1 0 0 0 1 0 0 2 2 0 0 1 0 0 0 0 2 2 0 2 0 0 0 1 0 1 0 0 0 0 0 1 1 0 0 1 1 1 1 0 2 0 2 0 0 0 0 0 0 0 2 2 2 0 0 1 2 0 0 0 0 2 1 0 0 0 0 0 0 0 1 0 0 0 0 2 2 0 0 1 1 1 0 1 1 2 2 1 0 0 0 1 0 0 1 0 1 0 0 0 1 1 2 0 2 2 2 2 0 0 1 0 1 0 1 2 1 1 1 0 0 1 0 0 2 0 0 2 2 2 0 0 0 0 1 2 2 2 0 0 0 0 0 0 0 0 1 0 0 0 2 0 1 1 1 1 1 1 0 2 1 0 2 0 0 2 0 1 1 1 0 0 2 0 0 1 1 1 0 1 1 1 0 2 2 1 2 2 2 0 0 1 0 0 1 0 1 0 1 0 0 0 2 0 0 1 0 1 1 2 1 1 1 1 1 1 2 0 0 1 1 0 1 1 1 1 1 1 0 0 1 0 0 1 2 0 2 1 2 2 0 2 0 1 0 0 0 0 2 0 1 0 1 2 0 2 0 1 1 0 0 0 1 1 1 1 2 2 1 2 1 1 1 0 0 1 1 1 1 0 2 0 0 0 1 1 2 0 0 0 0 0 0 0 2 0 0 0 0 0 1 2 2 1 1 1 2 0 0 0 0 1 1 0 0 2 0 2 0 2 1 0 0 1 1 1 0 2 0 0 2 0 1 1 2 2 2 1 1 0 2 0 2 0 2 0 1 1 1 1 0 0 2 0 0 0 0 0 0 0 0 0 2 1 0 0 0 2 0 0 0 0 0 0 0 0 0 1 0 0 1 0 0 0 0 1 0 1 0 1 2 2 2 2 0 0 0 0 0 0 0 0 0 1 1 1 0 1 0 0 0 0 0 0 2 0 0 2 0 1 2 0 1 1 0 0 1 1 1 1 1 1 0 0 0 0 0 0 2 2 2 0 0 1 1 1 0 0 2 0 2 1 0 1 1 1 1 1 0 2 1 1 1 0 1 2 2 0 2 0 0 2 0 0 0 0 1 1 1 1 0 1 1 1 0 1 0 0 1 0 1 1 1 0 0 0 1 2 1 2 2 0 1 1 0 0 0 1 1 2 2 0 2 1 1 0 0 2 2 2 2 0 0 0 0 0 1 0 0 0 1 0 1 0 0 0 1 0 1 2 1 0 0 1 1 1 0 2 1 1 1 1 1 0 1 0 1 1 0 1 1 0 0 0 0 0 0 0 2 0 0 0 0 0 2 1 0 0 0 2 0 2 2 0 0 0 0 1 2 1 1 0 1 1 1 1 1 2 1 1 2 0 2 0 2 1 2 0 1 1 0 0 1 1 1 0 1 1 1 1 0 0 2 0 0 2 0 1 0 0 2 2 0 2 2 0 2 2 0 0 0 0 2 1 1 1 0 0 0 0 0 0 0 0 0 2 0 1 1 1 0 0 1 1 0 1 0 1 0 1 0 1 1 1 2 0 0 0 0 0 1 2 0 0 0 0 1 1 1 0 0 2 2 2 0 1 1 1 2 0 2 0 0 1 0 1 0 2 0 2 2 0 0 0 1 2 2 2 2 1 1 1 1 0 0 0 0 2 0 0 0 1 0 0 0 0 2 0 1 1 0 0 0 2 2 0 2 0 0 0 0 0 0 1 2 1 2 2 0 0 0 0 0 2 0 1 0 0 0 1 2 0 1 0 1 1 0 1 0 1 0 1 0 0 0 0 0 0 0 0 1 1 0 0 0 0 1 0 0 0 0 0 1 0 0 1 1 0 0 0 0 0 0 0 0
194 0 0 2 0 0 1 2 2 0 0 0 0 0 0 0 0 1 1 0 1 1 0 1 1 1 1 0 1 2 1 0 2 2 0 0 2 1 0 2 2 0 0 0 1 1 1 0 1 0 0 0 0 0 1 1 0 0 2 1 2 0 0 0 0 1 0 0 1 1 0 1 2 2 2 2 2 0 2 0 0 1 0 0 0 0 0 1 2 2 1 1 1 2 0 0 0 2 2 2 2 0 0 1 1 1 2 0 0 2 1 1 0 1 0 0 0 1 0 0 2 0 2 2 0 0 0 2 2 2 2 2 0 0 1 0 0 0 0 0 0 2 0 0 0 1 0 0 0 1 0 0 1 0 2 0 0 0 0 1 1 0 1 2 1 2 1 2 0 0 1 1 1 2 0 0 0 1 0 0 1 2 0 1 0 0 0 1 0 0 1 1 0 0 2 2 1 0 0 0 0 0 0 1 1 1 2 0 2 0 1 0 1 1 0 0 0 1 2 0 1 1 0 2 0 1 1 2 0 1 0 0 1 1 1 0 0 2 2 1 0 0 1 2 0 0 0 0 0 0 0 0 1 0 1 0 1 2 1 1 0 0 0 0 0 0 0 0 2 0 1 0 0 1 0 0 0 1 2 2 2 0 1 2 0 1 1 0 0 1 1 0 0 2 1 2 0 0 0 1 0 1 2 1 0 2 1 1 0 0 0 1 0 1 1 0 2 1 1 0 2 2 1 0 1 0 1 2 1 1 0 1 0 1 0 0 0 2 0 0 0 0 1 2 0 0 2 0 1 1 0 1 0 0 0 0 0 0 0 1 0 0 1 0 1 0 1 1 1 1 1 1 1 2 1 1 0 0 0 0 0 0 0 1 1 1 0 0 0 0 0 1 0 0 2 0 0 0 0 0 0 0 1 2 1 0 1 1 0 2 0 0 1 1 0 0 1 0 0 0 0 0 0 1 1 2 2 0 0 0 0 0 0 1 1 0 0 0 0 0 2 0 0 2 1 2 1 0 0 0 1 0 1 1 1 1 1 2 1 2 2 1 0 0 0 1 1 2 0 0 1 2 1 2 2 1 1 0 0 0 1 2 1 1 0 1 0 2 2 0 2 2 1 0 1 0 1 0 0 0 0 1 1 1 1 2 2 1 0 0 0 0 1 0 1 1 0 0 0 2 2 0 2 2 0 0 0 1 1 1 1 1 0 0 0 1 2 1 0 1 0 1 0 0 0 0 0 1 1 2 0 1 0 0 0 2 0 2 0 0 0 0 0 1 1 0 0 1 1 1 0 2 1 0 0 0 2 2 2 0 2 0 0 0 1 1 1 0 0 0 0 0 2 0 0 0 0 0 1 0 0 2 1 0 1 1 0 0 0 0 1 0 0 0 0 0 0 0 0 1 1 1 0 0 0 0 2 1 0 0 2 2 0 0 0 1 0 0 1 0 0 1 1 1 1 0 1 0 1 1 0 2 0 1 0 2 1 1 1 0 0 0 1 0 2 2 0 1 1 0 0 0 0 1 1 0 2 2 1 1 0 1 0 1 2 2 1 0 2 1 1 0 0 1 0 1 2 2 0 2 1 1 0 1 0 1 1 1 0 0 0 0 0 1 0 1 0 1 1 0 0 0 1 0 0 1 1 0 2 2 1 1 1 0 2 1 1 1 1 2 0 2 0 0 0 1 1 0 0 0 0 0 0 1 0 0 1 0 2 1 0 0 0 0 0 1 1 0 1 1 0 1 0 0 1 1 1 1 1 1 1 1 0 0 1 1 0 2 0 2 0 2 0 2 0 2 0 0 0 1 1 0 1 0 1 1 1 1 0 1 1 1 0 1 0 2 0 1 2 1 1 2 0 1 1 0 0 0 1 2 1 0 1 0 0 1 1 0 0 0 0 0 0 0 0 0 0 0 0 0 2 0 1 0 1 0 1 2 0 0 1 1 0 1 0 1 0 0 1 0 0 0 2 0 2 1 0 0 1 2 2 0 2 1 1 1 1 2 0 0 1 0 1 1 1 0 2 2 0 0 0 0 1 1 1 1 0 0 0 0 0 0 0 0 0 1 2 0 2 0 0 0 0 1 0 1 1 1 0 1 2 2 1 2 0 1 1 0 1 1 0 2 1 2 2 0 0 1 0 1 0 0 0 0 1 1 2 1 0 1 1 1 2 0 1 0 2 0 2 0 1 0 1 0 0 0 0 0 0 0 0 0 0 1 0 0 0 0 1 2 1 0 0 2 0 1 0 0 0 0 0 0
195 0 0 2 0 0 1 2 2 0 0 0 1 1 0 0 0 1 0 1 0 1 0 0 0 0 1 0 2 2 1 2 1 1 0 0 2 1 0 2 2 1 0 0 2 0 0 0 2 0 0 0 1 0 1 1 1 1 1 0 0 1 2 2 1 0 0 0 0 0 0 1 2 2 1 2 2 1 1 0 1 2 0 0 1 0 0 0 1 1 0 0 1 0 1 0 1 0 0 2 0 0 2 0 0 0 2 1 1 1 0 1 0 1 1 1 1 0 1 0 1 0 1 0 0 0 1 0 2 2 0 0 0 0 1 0 0 1 1 0 2 1 0 0 0 0 1 0 0 1 1 0 0 1 1 0 0 0 1 1 1 0 1 2 1 2 1 1 1 1 1 1 1 2 1 0 0 1 0 0 0 1 1 2 2 0 2 2 1 1 1 1 0 0 1 2 0 0 0 0 0 0 0 1 1 2 1 1 1 1 1 0 1 0 0 1 1 1 2 0 0 0 0 2 0 1 1 2 0 2 0 0 0 0 0 0 1 2 2 1 0 0 2 1 0 0 0 0 1 1 0 0 1 0 0 0 1 1 1 1 0 0 1 0 0 0 0 0 1 1 0 2 2 2 0 0 1 0 1 0 0 0 2 1 1 1 2 2 0 2 1 1 0 2 1 0 1 1 0 2 0 1 2 1 0 0 0 2 1 0 1 2 0 0 2 0 1 0 0 0 0 0 1 1 1 0 0 2 1 0 0 0 0 1 0 0 0 1 1 1 0 1 2 2 0 0 1 0 1 1 1 0 2 0 0 0 1 0 0 1 0 0 1 0 0 0 0 2 2 0 2 2 0 2 1 1 0 0 0 0 1 0 0 0 0 0 0 1 1 0 0 0 2 0 2 0 2 1 0 0 0 0 1 2 0 0 1 1 0 2 0 0 0 0 1 0 1 0 0 1 1 1 0 1 1 1 0 0 2 1 1 1 0 0 0 1 0 1 0 0 0 0 1 1 1 2 0 0 0 0 0 2 1 1 1 1 1 1 1 2 2 0 1 1 1 1 1 1 0 1 0 1 1 2 2 1 1 0 0 1 1 1 2 1 1 0 1 0 2 1 0 2 2 0 1 0 1 0 0 2 0 1 1 0 2 1 1 2 0 0 0 0 1 1 0 1 1 2 0 1 1 2 0 0 0 0 2 0 2 0 1 1 0 0 0 1 2 0 1 1 0 1 0 1 1 0 0 0 0 2 0 1 1 0 2 0 2 0 0 0 0 1 0 1 0 0 0 1 1 0 0 2 1 0 0 0 2 2 2 0 2 0 1 0 1 1 2 1 1 0 0 0 2 0 0 0 1 0 0 0 0 2 2 0 0 1 1 1 0 0 0 0 0 1 1 1 1 0 0 0 0 0 0 1 1 1 2 2 0 0 2 2 0 0 0 1 0 1 0 0 0 2 1 1 2 0 1 0 1 1 1 1 0 2 0 2 0 0 1 0 0 0 0 1 1 1 1 1 0 0 0 1 0 0 0 1 1 0 2 0 1 0 1 0 0 1 1 0 2 0 2 0 0 1 1 0 1 2 0 1 0 1 0 1 1 2 1 2 0 0 0 0 1 1 1 1 0 0 0 1 0 1 0 0 0 0 0 0 1 1 2 1 1 1 2 2 1 0 0 0 0 1 0 0 0 1 1 0 0 0 0 0 0 0 0 2 0 0 0 1 0 0 1 0 0 1 2 1 1 1 1 0 0 0 0 0 1 2 0 2 0 0 1 1 1 1 1 1 0 2 1 2 1 1 1 0 0 0 0 0 1 1 0 0 2 0 1 1 0 1 1 1 1 1 1 2 0 0 2 0 2 2 1 2 1 0 0 0 0 2 1 1 0 1 1 0 0 0 0 0 0 0 1 1 0 0 1 0 1 0 2 1 0 0 0 0 0 0 0 0 0 2 0 0 0 1 0 0 1 0 0 0 0 1 2 1 0 0 1 2 2 0 0 0 0 2 0 0 1 0 1 0 1 0 0 0 2 2 0 0 0 0 0 1 2 2 0 0 0 0 0 0 1 1 2 1 1 1 1 1 0 1 0 1 0 2 1 2 1 0 2 2 0 1 1 1 0 1 1 0 0 0 2 1 0 0 0 1 0 2 0 0 1 0 1 0 1 1 0 0 0 0 0 0 2 0 0 0 1 0 1 0 1 0 0 0 1 2 2 0 0 0 0 2 0 1 1 1 0 1 0 0 0 1 0 0 0 0 1 0 0 0
196 1 1 2 0 0 1 1 2 0 0 0 0 1 0 0 0 1 1 1 1 0 0 1 0 0 2 1 2 2 1 0 0 1 1 1 2 1 0 0 0 0 0 1 1 1 0 0 1 1 1 0 1 1 1 2 0 0 0 1 0 0 2 1 0 0 0 0 0 0 0 1 2 2 2 2 2 1 2 0 1 2 1 1 1 0 0 0 1 1 1 1 1 1 0 0 0 1 0 0 0 1 1 0 1 1 2 0 0 2 1 1 0 0 0 1 0 0 0 0 2 0 2 1 0 1 1 0 0 0 0 0 0 0 1 0 0 0 0 0 1 1 1 0 1 2 1 0 0 2 2 0 0 1 0 0 0 1 0 0 0 0 1 2 0 1 1 1 1 2 0 0 1 2 0 1 1 0 0 0 0 0 0 1 1 0 1 2 0 1 0 2 0 1 2 2 1 0 0 0 0 0 0 2 2 0 2 0 1 0 2 0 1 0 0 0 0 0 2 1 1 1 0 2 1 0 0 1 1 0 1 1 0 1 2 2 0 2 2 2 0 0 1 2 0 0 0 0 0 0 0 0 1 2 2 0 0 2 1 1 0 0 0 0 0 0 0 0 0 0 0 2 0 2 0 1 0 1 1 1 1 1 0 1 1 0 1 2 0 2 0 0 1 2 2 0 1 0 0 2 0 1 2 1 0 0 0 2 1 0 0 1 0 1 2 1 2 0 0 0 0 0 1 2 0 0 1 2 0 2 0 1 0 0 0 0 0 0 2 2 1 2 1 1 0 0 1 2 0 2 0 0 1 0 0 0 0 0 0 2 0 0 2 0 2 1 0 1 1 0 2 2 0 2 1 1 0 0 0 0 1 0 0 1 0 1 0 1 1 0 0 2 0 2 2 0 1 0 1 1 1 1 0 1 0 0 0 0 0 2 0 1 0 0 1 1 0 1 0 0 0 2 0 1 0 1 1 0 2 2 0 2 0 0 0 0 0 1 0 1 1 0 2 0 1 2 0 0 1 0 0 1 0 2 1 0 1 1 0 1 1 0 0 0 0 0 0 1 0 1 0 0 0 1 2 1 1 1 1 1 1 1 1 1 0 1 0 1 1 0 1 0 0 1 1 0 0 1 1 0 0 1 1 1 1 1 1 0 0 0 0 0 1 1 0 0 0 1 0 1 1 1 2 2 1 1 0 1 0 2 0 1 0 0 0 1 2 0 0 2 0 0 0 0 1 1 0 1 1 1 0 0 2 1 2 0 0 1 1 0 1 1 0 1 0 0 0 1 1 0 1 1 1 0 0 0 1 1 1 1 2 0 0 0 1 0 0 0 0 0 0 0 0 0 0 0 0 0 0 0 0 1 0 0 1 0 0 2 0 0 0 0 0 1 0 1 0 0 0 0 0 0 0 0 0 1 2 2 0 0 0 1 0 0 0 0 1 2 1 0 2 0 1 1 1 0 2 0 1 1 0 2 0 1 0 2 1 0 2 0 0 0 2 1 1 1 2 1 1 1 0 1 0 1 1 0 2 0 2 0 2 0 0 0 2 2 1 0 2 0 2 0 0 1 2 0 2 2 0 1 1 1 0 0 0 1 1 2 0 0 0 0 0 1 0 1 0 1 1 0 0 0 0 0 2 0 0 0 0 0 1 1 1 0 2 2 2 0 0 0 0 1 0 1 1 1 2 0 1 1 1 1 0 0 0 2 1 0 2 2 0 0 1 0 0 0 2 1 1 1 0 0 0 0 0 1 1 1 0 1 1 2 1 1 1 0 1 1 0 2 0 2 1 2 1 1 0 2 0 1 0 1 0 0 1 0 2 1 0 1 0 0 1 1 1 2 0 1 1 0 1 1 1 2 2 0 0 0 0 2 0 0 2 0 0 1 1 0 0 0 0 0 1 1 0 0 1 0 0 0 2 0 1 0 0 0 0 0 0 0 2 2 0 0 1 0 1 0 1 0 0 0 1 1 1 0 0 1 0 2 1 1 2 0 0 0 1 1 1 1 0 0 0 0 1 1 1 2 0 0 0 2 1 1 2 1 1 0 1 1 1 0 0 1 1 1 1 1 2 1 0 1 0 2 0 2 2 1 0 0 2 2 0 2 0 0 1 0 2 0 0 2 2 1 1 1 0 0 1 1 0 0 0 0 2 0 2 2 0 0 0 0 0 0 1 0 1 0 1 0 1 0 0 0 0 0 2 1 1 0 0 0 0 1 0 0 0 0 0 1 0 0 0 1 0 1 0 0 0 1 0 1
197 1 1 1 0 0 0 1 2 0 0 0 0 1 0 0 0 1 0 1 1 0 0 0 0 0 1 1 2 2 1 0 1 2 0 0 1 2 0 0 0 0 2 0 2 0 1 0 0 1 1 0 1 0 0 2 0 1 1 1 2 0 0 0 0 0 1 0 0 0 0 1 1 2 1 2 2 1 2 0 0 1 0 2 2 0 0 0 0 1 0 0 0 1 0 0 0 0 0 2 0 0 0 0 1 0 2 0 2 0 0 2 2 2 2 2 2 0 1 0 2 0 2 1 0 0 1 0 0 0 0 0 0 0 1 0 0 0 0 0 0 2 1 0 1 1 0 0 0 0 1 0 0 0 0 0 0 1 0 1 1 0 0 2 2 2 1 0 2 2 0 2 1 0 1 1 0 1 0 1 1 2 0 2 0 0 0 2 0 0 1 2 1 1 1 1 0 0 0 1 1 1 1 1 1 0 2 0 1 0 1 0 1 0 0 1 1 0 1 2 0 0 0 2 1 0 0 1 0 1 0 0 0 0 0 0 0 2 2 1 0 1 2 1 0 0 0 0 1 1 0 0 1 0 0 0 2 2 0 0 0 0 0 0 1 1 1 1 1 0 0 2 1 1 0 0 0 0 2 1 1 0 2 2 0 2 2 1 0 2 1 0 1 2 2 0 1 0 0 1 0 1 1 0 0 0 0 1 0 0 1 1 0 0 0 0 1 0 1 0 1 2 0 0 1 0 1 1 1 0 0 2 1 2 0 0 0 0 2 0 0 0 2 1 1 0 0 0 2 0 1 0 2 0 1 1 1 0 0 0 2 2 1 0 1 1 0 2 2 1 1 1 1 2 0 1 0 0 2 0 0 2 0 0 1 1 0 0 0 1 0 0 1 0 2 0 2 0 1 1 1 1 1 2 0 1 0 1 0 2 0 0 0 0 1 0 1 0 0 0 0 0 1 1 1 1 0 0 2 1 1 1 0 1 1 0 0 2 0 0 0 0 1 1 1 1 0 0 1 2 0 1 0 2 1 0 1 2 0 2 2 0 0 1 1 2 0 2 0 0 2 2 0 2 2 0 2 0 0 1 0 2 1 1 0 0 0 1 2 0 1 1 1 1 1 0 0 1 1 0 0 1 2 0 2 1 1 0 0 0 0 1 1 1 0 1 0 1 0 2 2 1 2 2 1 1 0 1 0 2 1 0 0 0 1 0 1 1 0 1 1 0 0 0 0 0 0 1 1 1 0 1 0 0 2 0 0 0 0 0 0 0 0 0 0 0 0 0 0 0 0 2 0 0 0 0 1 1 1 1 1 0 1 0 1 1 2 1 0 0 1 0 2 0 0 2 0 0 0 0 0 2 0 0 2 0 0 1 0 1 0 0 0 1 0 1 1 1 0 0 0 0 0 1 1 0 2 1 0 0 1 1 0 0 0 1 0 0 0 0 1 0 1 1 2 0 1 0 1 1 0 2 0 1 0 2 1 1 2 0 0 0 2 0 0 2 1 1 1 1 0 0 0 0 0 1 2 0 2 1 1 0 0 1 1 0 1 2 2 0 2 0 0 1 0 1 2 1 0 0 0 0 0 0 1 1 1 2 0 0 0 0 0 0 0 0 0 0 0 0 0 1 1 0 0 2 2 0 0 0 0 0 0 0 0 1 1 0 0 0 0 0 1 0 0 0 0 1 0 0 0 0 0 0 0 0 0 0 0 0 0 0 1 0 0 1 2 0 1 1 0 0 0 0 2 1 1 2 0 2 1 0 1 1 1 1 1 2 1 2 0 1 2 2 1 0 0 1 0 2 0 2 0 0 0 1 1 0 0 2 0 0 1 0 2 1 1 1 2 0 1 1 1 2 2 0 0 0 0 2 0 0 0 0 0 2 1 0 0 0 0 0 0 0 0 0 0 0 2 0 1 1 0 0 0 0 0 0 0 0 2 2 1 0 0 2 0 1 2 0 0 0 1 0 1 0 1 1 1 1 1 1 2 0 0 0 1 0 1 0 0 0 0 1 1 0 1 2 0 1 1 0 2 2 2 1 0 0 0 1 0 0 0 0 0 2 2 0 2 1 1 1 1 1 0 2 2 2 0 1 2 2 1 2 0 0 0 0 0 1 1 2 1 0 1 1 0 0 0 1 1 0 1 1 0 0 2 2 0 2 0 1 0 0 1 1 1 0 1 0 1 0 0 0 0 1 1 0 1 0 0 0 0 0 0 0 0 0 0 0 0 0 0 1 0 1 0 0 0 0 2 0
198 1 2 0 0 1 1 0 1 0 0 1 0 2 1 1 1 1 0 1 1 1 0 2 0 0 1 0 1 2 1 0 0 1 0 0 1 0 0 1 0 1 0 1 2 0 0 0 2 0 0 0 1 0 1 1 0 1 2 0 1 1 0 0 2 0 2 0 0 0 0 0 2 2 1 2 2 2 2 1 1 2 0 0 2 0 1 0 1 1 0 0 0 2 0 0 0 2 0 2 1 0 0 1 1 1 2 0 0 2 1 1 1 2 1 2 1 0 1 0 1 0 2 1 0 0 1 0 1 1 0 0 0 0 1 0 0 0 2 0 1 1 0 0 1 2 0 0 0 0 1 0 1 1 0 1 0 0 0 0 1 1 1 2 1 2 1 1 0 1 1 0 0 2 0 1 1 1 0 1 1 2 1 1 1 0 1 1 0 0 0 1 0 0 0 1 0 1 1 0 0 0 0 1 1 0 2 0 0 1 1 0 2 0 0 2 1 0 1 0 1 1 0 2 0 1 1 0 0 0 0 0 0 0 0 0 0 2 2 2 0 0 2 2 0 0 0 0 0 0 0 0 1 0 0 1 2 2 0 2 2 2 0 0 0 0 0 0 1 0 0 2 1 2 0 0 0 0 2 0 0 0 0 2 0 1 1 1 0 2 0 2 0 2 2 1 0 1 1 1 1 0 1 0 0 0 0 2 1 0 0 1 0 0 1 0 2 0 1 0 1 1 2 1 1 0 0 1 0 2 0 1 0 1 0 0 0 1 1 0 0 1 2 0 0 0 2 0 2 1 0 0 2 0 0 0 0 0 0 0 0 0 1 0 1 2 0 2 2 0 2 2 0 2 0 1 0 0 1 0 1 1 0 0 0 1 0 1 1 1 0 0 0 0 2 0 0 0 1 1 1 1 1 2 0 1 1 1 0 0 1 1 0 0 0 0 0 0 1 0 0 1 0 0 1 1 0 0 0 0 0 0 0 0 0 0 0 1 0 1 1 0 2 0 0 1 0 0 0 2 0 1 0 2 1 0 1 2 0 2 0 0 1 2 1 2 0 2 0 0 0 0 1 1 1 0 1 0 0 2 1 1 1 1 0 0 0 0 1 0 0 0 1 2 1 0 1 0 0 1 0 1 1 1 1 1 1 1 0 0 0 1 1 0 0 2 0 2 0 1 2 2 2 2 0 0 0 2 0 2 0 2 0 1 1 1 2 1 1 1 1 0 0 1 1 1 1 2 2 0 0 0 0 1 2 0 0 1 1 0 1 0 0 0 1 0 0 1 1 0 0 0 1 0 0 0 2 2 2 1 2 0 1 0 1 0 0 0 0 0 0 0 0 2 0 2 2 1 1 0 0 1 0 0 1 0 0 2 0 1 0 0 0 0 0 0 1 0 0 0 0 0 0 0 0 1 1 2 0 0 0 0 0 0 0 0 0 0 0 1 0 1 0 1 2 0 2 0 1 1 1 1 1 1 1 2 1 1 2 1 1 1 0 1 1 1 2 1 1 1 1 0 0 0 1 0 2 0 2 0 2 0 0 1 2 1 1 0 2 0 2 0 1 2 1 0 2 2 0 1 0 1 0 2 0 2 1 2 0 0 0 0 0 1 1 1 0 2 1 0 0 0 2 0 0 2 2 0 1 1 0 0 1 0 1 1 2 1 0 1 1 1 1 0 1 0 1 0 0 0 0 0 0 0 0 2 1 0 0 0 0 1 2 0 0 0 2 1 1 1 0 1 0 0 1 1 1 1 1 1 1 1 0 0 1 2 0 2 1 2 1 1 1 2 1 1 0 0 0 0 0 2 0 0 2 0 1 0 0 2 0 0 2 0 2 2 0 0 1 0 1 1 1 2 2 0 0 0 0 1 0 0 0 1 1 1 0 1 1 0 1 0 1 0 0 0 0 0 0 0 1 0 1 0 1 0 1 0 0 1 0 2 0 0 0 0 0 1 0 0 1 0 0 1 2 1 0 2 0 1 0 2 2 1 1 1 0 1 0 0 0 0 1 2 2 0 2 1 0 0 0 2 1 1 1 2 0 1 1 0 0 0 0 0 2 0 0 2 2 1 1 1 0 1 1 1 1 0 1 0 1 1 0 2 0 0 0 1 1 0 0 0 1 2 1 0 0 1 1 0 1 0 0 0 1 0 2 1 0 0 0 0 0 0 1 0 0 0 0 0 1 0 0 0 0 2 2 1 2 0 0 0 1 1 0 0 0 0 0 2 0 0 0 1 0 0 0 0 0 0 0 0
199 1 1 1 0 0 1 1 1 1 1 1 0 0 0 0 0 1 1 1 1 1 0 0 0 0 0 0 1 2 1 0 0 1 1 0 0 1 0 2 2 0 1 0 2 2 0 1 0 0 0 0 1 0 0 1 0 0 0 0 2 0 1 1 0 1 0 1 0 0 0 0 2 2 1 2 2 2 2 0 2 2 0 0 2 0 0 0 2 2 0 1 0 1 0 0 0 1 1 1 1 0 1 1 0 0 2 0 1 1 1 2 0 2 2 2 2 0 0 0 2 0 2 1 0 0 1 1 2 2 1 1 0 0 0 0 0 0 0 0 0 2 1 0 0 1 1 0 0 1 1 0 0 0 0 0 0 1 0 1 2 1 0 2 1 1 1 2 0 2 0 0 0 1 1 1 0 1 0 0 1 1 0 2 1 1 1 1 0 0 2 0 1 1 1 2 1 1 0 1 1 1 0 1 1 1 1 1 1 0 0 0 2 0 0 1 0 1 1 1 0 0 0 2 0 1 1 0 0 0 1 1 1 1 1 0 1 2 2 1 0 0 0 1 0 0 0 0 0 0 0 0 1 0 0 0 2 2 0 0 0 0 0 0 0 0 0 0 1 1 0 2 2 2 0 0 0 1 2 1 0 0 0 1 0 0 0 2 0 2 0 1 0 2 2 0 1 1 0 0 1 0 1 1 0 0 0 2 0 0 0 0 0 0 1 0 2 0 0 0 0 0 1 0 1 0 1 1 1 0 0 0 0 2 0 0 0 2 0 0 0 2 1 0 0 0 1 0 2 2 0 0 2 1 0 1 1 0 0 0 0 0 2 0 1 0 0 2 2 2 0 0 0 2 1 1 0 0 2 0 0 1 0 1 1 0 0 0 0 0 0 1 0 0 2 0 0 0 1 1 1 1 0 2 1 0 0 1 0 1 1 0 0 0 0 0 2 0 0 0 0 2 2 1 1 2 1 0 0 0 0 0 0 0 0 0 0 2 0 0 0 0 2 0 1 2 1 1 1 2 0 1 0 0 0 0 0 1 0 1 1 0 1 0 1 1 0 1 0 1 0 1 0 2 1 1 0 0 0 1 1 1 0 0 0 1 0 1 1 0 1 1 1 2 1 0 1 2 2 0 0 0 0 1 1 0 2 1 1 1 0 0 1 0 0 1 0 2 0 1 1 2 2 2 0 0 0 2 0 2 0 1 0 0 0 0 1 2 1 0 1 1 0 0 0 0 0 0 0 2 1 0 1 0 2 0 1 1 0 0 0 0 0 1 1 0 0 2 1 0 1 1 0 0 0 0 2 2 2 2 2 0 1 0 0 0 1 0 0 0 0 0 0 0 0 1 0 0 0 0 0 2 1 0 1 1 2 0 1 0 0 0 0 0 0 0 0 0 0 0 0 0 0 0 0 1 1 1 1 1 0 0 0 0 0 2 0 2 1 0 0 0 0 1 2 0 2 0 1 1 0 1 0 1 0 2 1 0 2 1 1 1 1 0 0 1 1 1 1 1 0 0 0 0 1 0 2 0 1 1 0 1 1 1 2 0 2 1 2 0 1 1 0 0 0 0 0 1 0 1 1 0 0 1 1 0 1 1 0 0 1 0 1 0 1 1 0 1 1 0 0 1 1 0 0 0 0 0 2 1 1 0 1 0 2 2 2 0 0 2 0 2 0 0 0 1 1 0 0 0 0 0 0 0 0 2 1 0 2 2 0 0 2 1 0 0 2 2 0 0 0 0 0 1 0 0 0 2 0 2 1 1 0 0 2 0 1 2 1 2 1 1 2 2 1 0 1 1 0 1 0 2 0 0 1 0 1 0 0 2 0 0 1 1 1 2 0 0 1 0 1 1 1 2 2 0 0 0 0 2 0 0 1 0 0 0 0 0 0 1 0 0 2 0 0 0 2 0 0 0 2 0 2 0 0 1 0 0 0 0 2 2 0 0 0 2 0 1 2 0 0 0 2 0 2 0 0 0 0 2 2 0 2 0 0 0 1 1 1 0 0 0 0 1 1 0 1 1 1 1 1 1 2 1 2 2 0 0 1 1 0 0 1 0 2 0 0 2 2 2 0 2 1 1 1 0 0 1 0 1 2 2 0 0 1 0 0 2 2 0 0 1 1 1 1 0 0 0 0 1 0 0 1 0 0 0 1 2 0 2 0 2 0 0 1 1 1 0 0 0 1 0 0 0 0 1 2 0 1 0 0 0 1 1 0 0 0 0 0 2 0 0 0 1 0 0 0 0 0 1 0 1
[truncated: 1,606,808 more chars]
