# Supplementary material for: KNN-MDR: a learning approach for improving interactions mapping performances in genome wide association studies
Source: BMC Bioinformatics. 2017 Mar 21;18:184. doi: 10.1186/s12859-017-1599-7 (PMC5361736; doi:10.1186/s12859-017-1599-7)
Supplement: Supplementary file 3 — The data set(s) supporting the results of Table 2. (ZIP 28603 kb) [file 12859_2017_1599_MOESM3_ESM.zip › 3/SINAN/S43/mkallsimul.dat]

1 0 0 2 0 0 1 0 0 2 2 0 1 2 0 0 0 0 0 2 1 2 0 2 2 0 0 2 2 0 1 1 1 0 1 0 1 1 0 0 1 0 0 2 0 1 1 0 1 0 0 0 0 2 0 1 1 0 2 0 0 0 0 2 0 0 2 0 0 0 0 1 1 2 1 2 2 1 2 0 2 2 1 1 1 0 0 0 1 2 0 0 0 0 0 1 0 1 1 1 1 2 1 0 0 0 2 1 1 1 0 2 1 2 2 1 1 0 0 0 2 0 1 0 1 1 0 2 1 2 0 1 0 0 0 0 0 0 0 0 0 0 0 0 1 2 1 0 0 0 0 0 0 0 0 0 0 1 0 2 1 1 2 0 1 2 1 0 0 1 2 0 0 2 1 0 0 0 0 1 1 0 1 1 1 1 1 2 1 1 1 2 1 1 1 1 0 0 0 1 0 0 0 0 0 0 2 0 1 1 0 0 1 0 1 1 0 2 1 0 1 1 0 0 0 1 0 0 0 0 0 0 1 1 1 1 0 2 0 0 0 0 2 1 0 2 0 0 2 0 0 0 1 1 1 0 0 2 1 1 1 2 0 0 1 0 0 0 2 1 0 1 0 2 0 0 1 0 1 1 0 0 0 0 2 0 0 1 1 2 2 0 1 1 1 0 2 1 1 2 0 0 2 0 0 0 1 2 1 0 0 2 2 1 1 1 1 0 0 0 0 2 1 1 1 0 1 1 2 1 2 0 0 0 0 0 0 1 0 0 1 1 2 0 0 0 1 1 2 1 1 1 1 1 0 1 0 0 0 1 1 1 0 0 0 0 0 1 2 0 2 0 1 1 1 2 0 1 0 0 0 2 1 2 0 0 0 0 0 1 1 0 1 0 2 1 1 1 1 0 0 2 1 1 1 0 0 0 1 1 1 1 0 0 0 0 0 0 0 0 0 1 0 2 0 0 1 0 0 0 0 0 1 1 0 0 0 2 0 0 2 0 0 1 1 2 1 0 0 0 0 0 0 2 0 0 0 2 2 2 1 0 1 0 0 0 0 0 2 0 0 0 2 1 2 2 0 2 0 2 1 1 0 1 0 1 0 0 2 0 0 0 0 1 1 0 0 1 1 2 0 0 1 1 1 1 2 0 2 0 0 0 0 0 1 0 0 2 0 2 2 2 0 0 0 2 0 0 0 2 1 1 0 0 0 0 2 0 1 1 0 1 1 0 2 2 0 1 2 2 0 1 0 1 1 1 1 0 0 1 1 0 0 1 0 0 0 2 0 0 0 1 0 0 0 0 1 1 1 1 2 1 2 0 2 0 1 0 0 1 0 1 0 0 0 1 0 0 0 0 0 2 0 1 0 1 1 1 0 1 0 0 0 0 0 0 0 1 0 1 1 1 0 0 0 2 0 0 0 0 0 0 1 0 2 1 2 0 1 1 0 0 0 0 2 0 2 0 0 1 1 2 0 0 1 1 2 2 1 1 1 1 0 0 1 0 0 2 0 0 2 0 1 1 1 2 0 0 2 0 2 0 0 0 2 2 0 1 2 1 2 0 0 1 0 0 0 2 0 2 1 1 1 1 1 1 1 1 2 0 0 0 0 2 0 1 0 1 1 1 0 0 0 2 1 0 0 0 0 0 0 0 0 0 0 0 1 0 0 2 1 2 0 1 0 0 0 1 0 0 0 0 0 1 0 1 0 0 1 0 0 0 1 0 0 1 0 2 0 0 0 0 0 2 1 0 1 2 0 2 1 1 0 0 0 1 0 2 2 2 2 0 1 2 1 0 0 0 1 1 0 0 0 2 2 0 1 1 1 2 0 0 1 1 1 2 2 1 1 2 1 1 0 2 2 1 1 0 0 2 0 1 2 1 1 0 0 1 0 0 0 0 0 0 1 0 0 0 0 0 0 2 0 0 0 0 0 0 0 0 0 1 0 0 0 0 0 2 2 0 0 1 2 0 2 1 0 1 0 0 1 1 2 0 0 0 0 2 2 0 0 0 1 0 1 1 1 0 0 1 1 0 0 0 2 2 0 2 0 1 0 0 0 0 1 1 0 0 2 0 0 2 1 1 1 1 0 1 1 1 2 0 0 2 0 0 0 1 0 0 0 1 2 2 0 1 0 0 0 0 1 0 1 0 1 0 1 2 0 2 0 0 0 0 1 0 1 0 1 1 0 1 0 0 0 0 0 1 1 0 0 1 1 1 0 0 1 0 0 0 0 0 0 0 0 0 0 0 1 0 2 1
2 1 0 2 0 0 2 0 0 2 2 0 0 0 0 0 0 0 2 1 0 1 0 1 1 0 0 2 2 0 1 1 1 1 2 0 1 2 0 2 0 0 0 0 0 0 0 0 2 0 0 0 1 1 0 0 0 1 2 0 0 1 1 1 0 0 2 0 1 1 0 0 2 2 2 2 2 0 2 1 1 2 2 0 1 0 0 0 1 2 0 0 1 0 0 1 0 1 1 1 1 2 1 1 0 0 2 1 1 1 0 2 0 2 2 0 0 0 1 0 0 0 2 2 0 1 0 1 0 1 0 1 0 0 0 0 0 0 0 0 1 0 0 0 1 0 0 0 0 0 0 0 1 1 0 0 0 1 0 2 1 2 0 2 2 1 1 1 1 1 0 0 0 2 1 0 0 1 0 1 1 1 0 0 0 0 0 2 1 0 2 2 2 1 2 2 2 0 0 0 0 0 0 0 0 0 1 0 1 0 0 0 2 1 0 0 0 1 1 0 1 1 0 2 0 0 0 0 0 0 0 0 0 0 2 0 0 2 0 0 0 1 2 1 0 2 0 0 2 0 0 0 0 0 0 1 0 2 0 0 0 0 0 2 1 0 0 0 2 1 1 1 0 2 0 0 1 1 2 1 1 0 0 0 1 1 0 2 1 2 2 0 1 0 2 1 1 1 0 1 0 0 2 0 0 1 0 2 1 0 0 1 2 2 2 2 2 1 0 0 0 2 0 2 1 0 0 2 0 1 1 2 0 0 0 0 0 0 0 0 0 0 1 1 1 0 1 0 2 0 1 1 1 1 1 1 1 0 0 1 1 1 2 0 2 0 0 0 2 0 2 0 0 0 0 0 0 1 0 0 2 0 0 0 2 0 1 1 1 0 0 0 0 0 2 1 1 0 1 1 0 1 1 0 0 0 1 0 0 0 0 0 0 1 1 0 2 1 0 1 0 1 2 0 2 1 0 0 0 0 0 0 1 1 1 0 0 0 0 0 1 1 0 1 0 2 0 0 0 0 0 0 0 2 1 1 0 1 0 1 1 0 0 0 1 1 0 2 1 0 0 0 2 2 1 0 1 2 0 1 1 1 0 1 0 0 0 0 2 0 0 0 0 1 1 0 1 2 2 2 0 1 1 1 2 1 2 0 0 0 0 1 1 0 1 1 1 0 2 2 2 2 1 0 0 0 0 0 0 2 0 1 0 0 0 0 1 0 0 1 1 1 1 1 1 1 0 2 2 2 0 1 0 1 1 1 1 0 0 0 0 0 0 0 0 1 1 2 1 1 0 1 1 0 1 0 1 1 1 1 1 1 1 0 0 1 0 1 0 1 1 1 0 0 0 0 0 0 0 0 0 2 0 1 0 1 1 2 0 2 1 0 0 0 0 0 0 1 0 0 0 0 0 0 0 0 2 1 0 0 0 0 0 0 2 0 2 0 2 0 0 0 0 1 1 0 1 0 0 1 1 0 1 0 1 2 1 1 1 0 0 0 2 0 1 1 0 2 1 0 0 1 0 0 0 2 1 1 1 1 1 0 0 1 0 0 1 1 1 1 1 1 0 0 0 0 0 2 0 1 0 1 0 0 2 0 2 2 2 0 0 0 0 1 0 0 0 1 1 1 0 0 1 2 1 1 2 0 0 0 1 1 0 0 0 0 2 0 1 2 0 2 1 1 0 0 0 0 0 1 1 1 0 0 0 1 0 0 1 0 0 0 1 0 1 1 0 0 0 0 0 0 2 1 0 1 2 2 0 1 2 2 1 0 2 0 1 1 1 2 0 1 1 2 0 0 1 1 0 0 0 0 0 1 0 1 1 0 0 2 1 1 0 1 0 2 1 2 0 0 0 0 0 2 2 2 1 0 0 1 0 0 2 1 0 0 0 0 1 1 1 0 1 1 1 0 1 0 0 0 0 2 2 0 1 0 1 0 1 1 0 1 0 1 0 0 0 0 2 0 0 0 1 0 1 1 2 1 1 1 1 1 1 1 1 2 1 2 0 1 0 2 1 0 1 1 1 0 0 0 0 2 0 0 1 1 1 0 1 1 1 0 0 0 2 2 0 0 1 0 0 1 2 1 0 2 2 1 0 0 2 0 0 1 1 0 0 0 2 1 0 1 1 2 1 1 1 1 0 0 2 0 1 0 1 1 1 1 0 0 0 0 0 0 0 1 2 0 1 2 0 1 1 0 0 0 0 2 0 0 0 2 0 1 0 0 0 2 0 2 0 0 0 0 0 0 1 0 1 0 2 1
3 0 0 2 0 0 0 2 0 1 1 1 0 1 0 0 0 1 2 1 1 2 1 0 1 0 0 2 2 1 2 0 1 1 0 0 2 0 0 1 1 0 0 1 0 1 0 0 1 0 0 0 0 0 1 2 0 0 1 0 1 1 2 2 1 1 2 0 0 1 1 1 2 2 2 2 2 0 2 0 1 1 2 0 1 0 0 0 1 1 0 0 2 0 0 0 0 1 1 1 1 1 1 1 1 1 2 1 1 1 0 2 0 2 2 0 0 0 2 0 0 0 2 2 0 2 0 0 0 0 0 0 1 0 0 0 2 0 0 0 1 0 0 0 0 1 0 0 0 1 1 0 2 0 0 0 0 0 2 1 1 2 0 1 0 2 1 1 1 1 0 1 0 1 1 0 0 1 0 1 1 0 1 1 2 1 2 1 0 0 1 2 2 2 2 2 1 1 1 0 0 0 0 2 2 0 0 2 2 0 2 0 1 0 1 0 0 0 0 1 2 0 0 1 1 0 0 1 0 0 0 1 0 0 1 0 0 2 0 0 0 0 2 0 0 1 0 1 1 1 0 0 1 0 0 0 1 1 0 0 0 0 0 0 0 0 0 1 2 0 0 0 0 2 0 1 2 0 1 0 1 0 0 0 1 0 0 0 0 1 0 0 0 1 1 2 1 0 0 0 0 1 2 0 2 0 1 1 0 0 0 0 1 2 0 0 1 0 0 1 0 1 1 0 0 0 0 1 1 1 2 2 0 0 0 0 0 1 0 0 1 1 1 1 0 0 1 0 2 1 0 0 2 2 0 0 1 0 0 0 0 0 2 0 2 0 0 2 1 0 1 1 1 1 0 1 0 0 2 0 0 1 1 1 1 1 1 0 0 0 0 0 0 0 2 1 1 1 0 0 0 1 0 2 1 1 0 2 0 0 0 0 1 0 0 0 1 0 0 0 0 1 0 0 1 1 2 1 2 0 1 1 0 1 0 0 0 1 0 0 2 0 0 0 1 2 2 1 1 2 0 0 0 2 1 1 1 0 0 0 1 0 0 0 0 0 0 1 2 1 1 1 0 2 2 0 2 0 0 0 2 2 0 1 1 1 1 0 1 0 1 1 0 1 0 0 0 2 1 1 1 0 2 1 1 0 1 0 1 0 0 0 1 1 0 1 1 1 0 1 1 2 1 0 0 1 1 1 1 1 1 1 1 0 1 0 2 0 2 0 2 2 0 0 1 0 1 2 2 2 0 0 1 1 2 0 0 0 2 0 0 0 0 0 0 0 0 1 1 1 0 0 1 0 1 0 1 0 2 0 2 1 1 0 0 0 1 2 0 2 0 0 0 0 0 0 0 0 0 0 0 2 0 2 0 2 2 0 0 0 0 0 0 1 0 1 0 2 1 0 0 0 0 0 1 0 2 1 0 0 0 1 0 0 2 0 2 0 2 0 1 2 0 1 2 0 2 0 0 1 1 1 1 0 1 1 2 1 1 0 0 0 1 0 0 1 0 2 1 0 1 0 0 1 1 2 0 1 1 1 2 0 1 0 0 2 0 2 2 0 0 1 0 0 0 0 0 2 0 2 0 1 0 1 1 0 1 2 1 0 0 0 1 1 0 0 1 2 2 2 0 0 1 2 1 2 2 1 1 0 0 1 0 0 0 0 0 0 0 2 0 0 0 0 0 1 0 0 0 0 0 0 1 1 2 0 0 0 1 0 0 0 2 0 1 0 1 2 0 0 0 0 1 1 0 0 0 0 1 0 1 2 2 0 2 0 2 2 2 1 1 0 1 2 0 0 0 1 0 1 0 0 0 1 1 1 2 0 0 2 1 1 0 1 0 1 1 2 2 2 2 2 0 2 2 1 0 0 0 2 0 1 2 0 0 1 0 0 1 0 1 0 0 0 0 0 0 0 0 0 0 2 1 0 1 0 1 1 0 0 0 2 0 0 0 0 1 2 1 0 0 0 2 1 2 2 1 2 0 0 0 0 2 0 0 0 0 2 2 0 0 0 1 0 1 1 1 0 0 0 0 1 2 0 0 0 2 0 0 0 0 0 0 0 1 0 0 0 0 0 0 0 2 2 1 0 2 2 0 0 1 0 0 1 0 0 0 2 0 0 0 2 1 2 2 2 0 0 0 1 0 1 0 0 1 0 2 2 0 1 0 0 0 0 0 0 0 0 1 1 0 1 0 1 1 1 0 0 1 0 0 1 1 1 0 0 1 0 0 1 0 0 0 1 0 0 0 2 2 0 2 1
4 0 0 2 0 0 2 2 0 1 0 1 1 2 0 0 0 0 2 2 0 2 0 1 1 0 1 1 1 1 1 0 1 1 1 0 0 1 0 2 0 0 0 1 0 1 2 1 1 0 0 0 1 1 0 2 0 0 1 0 2 0 2 2 0 1 0 0 0 1 1 2 2 2 1 2 2 1 2 0 0 2 2 0 1 0 0 0 1 2 0 0 2 1 0 2 0 0 0 1 0 2 2 2 0 0 2 1 1 0 0 2 1 2 2 1 1 0 2 0 0 0 2 1 0 0 0 1 1 2 0 0 0 0 0 0 1 0 0 0 0 0 0 0 1 1 0 0 0 1 0 0 0 0 0 0 0 1 0 1 0 2 0 0 1 1 1 1 0 2 0 0 0 2 2 0 0 0 0 2 2 0 0 0 1 0 0 1 0 0 2 2 2 2 2 1 2 0 0 0 0 0 0 2 1 1 1 0 2 0 0 0 2 0 2 1 0 1 0 1 2 1 1 2 0 0 0 1 0 0 0 0 0 0 1 0 0 1 0 0 0 1 2 0 0 2 0 1 2 0 0 1 1 0 0 0 0 1 0 0 0 0 0 1 1 1 0 0 0 0 1 1 0 2 0 0 1 1 1 0 1 1 1 0 2 0 0 0 0 1 0 0 0 0 0 0 2 0 0 1 0 0 1 1 0 0 0 1 1 0 1 2 2 0 1 0 2 0 0 0 1 0 0 0 1 0 0 2 0 1 1 1 0 0 0 0 0 1 0 1 1 1 1 0 1 0 1 0 0 0 0 0 1 1 0 1 1 0 0 1 1 1 1 1 1 0 0 2 2 0 2 0 0 0 2 1 0 1 0 0 1 1 0 0 1 0 0 1 1 0 0 1 0 0 2 1 0 1 0 0 0 0 0 1 0 1 1 1 0 0 0 0 0 0 0 0 1 1 0 0 0 2 0 0 2 2 1 0 1 0 1 0 0 2 1 1 0 1 0 0 1 0 0 1 0 2 1 0 0 2 0 1 0 1 2 1 2 1 1 1 0 0 0 0 0 0 0 0 2 0 0 0 0 2 1 0 1 2 0 2 0 1 0 2 0 1 0 0 2 0 0 0 0 2 0 0 0 2 1 0 2 0 2 1 2 1 2 0 0 0 0 0 1 1 0 0 0 1 1 2 2 2 1 0 0 1 1 1 1 1 1 0 0 0 0 0 1 1 2 2 0 1 1 0 1 1 0 2 2 2 0 1 0 1 1 0 0 1 0 1 0 0 0 0 1 0 0 2 2 0 1 1 0 0 0 0 1 1 2 1 2 0 2 0 1 0 2 0 0 1 0 1 0 0 1 0 1 0 0 0 0 1 0 1 1 2 1 1 0 1 0 0 0 0 0 0 0 0 0 0 0 0 0 1 1 0 1 1 0 0 0 0 0 0 1 0 2 0 2 0 0 1 0 2 2 0 0 1 1 1 0 2 0 2 2 2 0 1 0 1 1 0 1 1 0 1 1 1 2 1 0 1 0 0 0 1 2 0 1 1 1 2 0 1 0 1 1 1 1 2 2 0 0 0 1 1 1 2 0 2 1 1 0 1 1 0 1 2 2 0 1 0 0 1 0 0 1 2 0 0 0 0 1 2 1 1 1 0 1 0 1 1 1 0 1 1 0 0 0 0 0 0 0 1 0 0 0 0 0 0 0 0 0 0 0 1 0 0 1 1 0 1 0 0 0 2 0 0 2 2 0 0 1 0 0 1 2 2 0 2 1 1 0 1 1 1 0 2 2 2 0 0 1 1 1 1 0 0 0 1 0 0 0 1 0 2 0 0 1 2 0 0 1 0 1 2 1 2 0 0 0 0 0 2 2 2 1 0 0 1 0 1 1 2 1 1 0 2 0 0 0 1 0 0 1 1 1 1 1 0 0 2 1 0 0 0 1 2 0 0 0 0 0 0 0 1 1 0 1 0 1 0 1 0 1 0 0 0 1 1 1 1 1 1 1 2 1 0 1 1 0 1 1 0 2 2 2 0 0 2 1 0 2 0 2 1 0 0 1 2 1 0 0 0 0 0 0 0 2 0 0 2 1 0 1 1 0 2 1 2 2 0 1 2 1 0 0 1 1 1 0 0 2 2 1 1 0 2 0 0 2 0 0 0 1 0 2 2 0 2 0 0 0 0 0 0 2 0 2 2 0 1 0 0 0 0 0 1 1 0 1 2 0 0 0 0 0 0 0 0 0 0 0 2 1 0 0 0 0 0 1 0
5 0 0 1 0 0 0 0 0 2 0 1 0 1 0 0 0 0 1 1 1 1 0 2 2 1 2 1 2 1 2 0 2 2 0 0 0 1 1 0 0 0 0 0 0 0 1 0 2 0 0 0 1 1 0 2 0 0 1 0 1 1 2 2 1 1 1 0 1 1 0 1 0 2 0 2 2 0 1 1 1 2 1 2 1 0 0 0 2 2 0 0 1 1 1 2 1 1 1 1 1 2 0 0 1 1 2 1 1 1 0 2 1 2 2 1 1 0 0 0 2 0 2 0 0 0 0 1 1 2 0 0 1 0 0 0 2 0 0 0 0 0 0 0 2 2 0 0 0 1 0 0 0 0 0 0 0 1 0 0 0 2 0 0 1 1 1 2 0 2 0 0 1 1 1 1 0 0 0 0 0 0 0 0 2 2 0 1 0 0 1 1 2 1 2 1 0 0 0 0 0 0 0 2 1 1 2 0 1 0 0 0 2 0 2 0 0 1 1 0 2 1 0 2 0 1 1 0 0 0 0 0 0 0 2 0 0 2 2 2 0 0 2 0 0 1 0 0 2 0 0 1 1 0 0 0 2 2 2 0 0 2 0 0 1 0 1 0 2 0 0 0 0 1 0 0 1 1 1 0 0 0 1 0 2 0 1 1 0 1 1 1 0 0 1 2 2 1 0 0 0 1 2 0 1 0 0 2 0 0 0 1 1 1 1 0 1 1 0 0 0 2 1 2 1 0 0 0 0 0 1 2 0 0 0 0 0 1 0 0 1 1 1 1 1 0 1 0 2 2 0 0 1 1 0 1 0 0 0 1 1 1 1 1 1 0 0 1 2 0 2 0 0 0 0 0 0 0 1 0 0 0 0 0 0 0 0 0 0 0 0 0 1 0 2 0 0 0 0 0 0 1 1 1 0 1 1 2 0 0 0 0 0 0 0 0 1 1 0 0 0 2 1 0 2 1 1 0 2 0 2 1 1 1 0 0 0 1 0 0 2 0 0 1 0 2 1 1 0 0 0 1 0 1 2 1 2 2 1 2 1 0 0 1 0 0 0 0 2 0 0 0 1 1 1 1 0 2 0 0 2 1 0 2 0 1 0 1 2 0 0 0 0 1 1 0 1 0 0 2 0 0 1 1 1 1 1 1 0 0 0 0 0 0 0 0 0 0 1 1 1 2 0 0 0 1 0 1 1 2 1 0 2 1 2 0 2 0 1 1 1 1 1 0 1 2 0 1 1 1 0 1 0 1 1 0 0 0 2 0 0 2 0 0 0 0 0 2 2 1 1 1 0 0 0 0 1 1 1 1 1 1 1 0 0 0 1 2 0 2 0 0 0 0 0 1 0 0 0 1 0 1 0 1 0 2 0 1 0 2 1 0 0 2 0 1 1 0 1 0 1 1 0 1 1 0 1 1 0 0 0 0 1 0 2 1 2 0 2 0 0 2 0 2 2 0 2 0 0 1 0 1 0 1 2 2 1 1 1 0 0 0 1 0 1 2 0 2 1 0 0 1 0 0 0 1 1 1 1 1 2 0 0 2 0 0 2 0 2 2 2 0 0 1 0 0 0 2 0 1 0 1 0 0 2 0 2 0 2 0 0 0 1 1 0 0 1 1 1 1 0 0 0 1 1 0 0 0 0 0 0 1 0 0 0 0 0 0 0 2 1 2 0 0 0 1 0 0 0 0 0 0 0 0 0 0 0 0 2 0 0 0 2 0 2 0 0 0 1 1 0 0 1 1 1 2 0 2 0 2 1 0 2 0 2 1 1 1 1 2 0 1 1 1 1 1 0 0 0 1 0 0 0 2 2 0 1 0 0 2 0 0 1 1 1 2 1 2 1 1 1 1 0 2 2 1 0 0 0 2 2 0 0 0 0 1 0 1 1 0 0 1 0 0 2 1 1 1 1 0 0 1 1 0 0 0 1 1 0 0 1 2 0 0 0 0 0 0 1 0 1 0 1 0 2 0 0 1 1 1 1 1 1 0 0 1 1 1 0 2 0 1 0 1 2 2 2 1 0 0 0 1 0 0 1 1 0 1 0 0 0 0 0 0 2 2 0 0 1 0 0 1 2 1 1 1 0 0 0 0 1 0 0 1 0 1 0 1 0 1 0 0 0 0 0 2 1 1 1 0 1 0 0 0 1 0 2 1 0 0 0 0 0 0 0 0 1 0 0 0 1 0 0 0 0 1 0 0 1 0 1 1 0 1 0 0 0 2 0 2 0 0 0 0 0 0 0 0 1 0 1 1
6 0 0 1 0 0 0 1 0 1 0 0 1 2 0 0 0 0 1 2 0 2 0 1 1 1 0 2 2 0 1 1 0 1 1 0 2 2 0 1 1 0 0 0 0 0 0 0 1 0 0 0 0 0 1 1 0 0 2 0 1 1 1 1 0 1 0 1 0 0 0 1 2 2 2 2 2 0 2 1 1 2 1 1 1 0 0 0 0 2 0 0 2 2 0 0 0 0 0 0 0 2 1 1 1 1 2 1 1 1 0 2 0 2 2 0 0 0 1 0 1 0 2 2 0 2 0 1 0 1 1 0 0 0 0 0 0 0 0 0 1 0 0 0 0 2 0 0 0 2 1 0 1 1 0 0 1 1 0 1 2 2 0 1 1 1 0 1 1 0 0 1 0 2 0 1 0 1 0 0 0 0 1 2 1 1 1 1 0 0 1 2 2 1 2 0 1 0 0 0 0 1 0 2 1 1 0 0 2 0 1 0 1 0 0 0 0 1 0 0 2 1 0 2 0 1 1 0 0 0 1 0 0 0 2 1 0 2 0 0 0 1 2 0 1 2 2 1 2 0 0 1 1 0 0 0 2 0 0 0 0 0 0 1 0 0 0 0 2 0 1 0 0 2 0 0 0 1 1 1 0 1 1 1 2 1 1 2 1 2 1 0 0 0 1 1 1 0 0 1 0 0 2 0 2 0 0 1 1 0 0 0 1 1 1 0 1 1 2 2 0 1 0 2 1 0 1 0 0 0 1 1 0 0 0 0 0 2 0 1 2 2 2 2 0 0 1 0 1 1 0 0 0 0 0 2 1 0 0 1 1 1 0 1 0 0 0 0 1 0 1 1 1 1 1 1 0 0 1 0 1 0 1 2 2 1 1 0 0 0 0 1 2 0 2 2 1 0 1 0 1 0 0 2 0 2 0 0 0 0 0 0 1 0 0 0 0 0 0 1 0 0 1 0 1 1 1 0 0 0 0 0 0 1 0 0 0 1 0 0 1 1 0 0 0 1 1 0 1 1 0 0 0 2 0 0 1 2 1 1 1 0 0 1 1 1 0 1 1 0 1 0 0 2 0 0 0 2 0 1 1 1 0 0 0 0 0 0 0 0 2 2 0 0 0 0 0 2 2 2 0 0 1 1 1 0 2 0 0 0 0 1 0 0 0 0 1 0 2 2 2 2 0 0 0 1 1 1 1 1 1 2 0 0 0 0 2 0 1 1 1 1 1 0 1 2 0 1 1 1 0 1 0 1 1 1 0 1 0 1 1 0 1 1 1 0 0 1 0 0 0 2 0 0 0 0 2 0 1 0 1 0 1 0 1 0 1 1 0 2 0 2 0 0 0 0 0 0 0 0 0 1 0 1 0 1 1 2 0 2 0 0 0 2 0 0 2 1 0 0 0 0 0 0 0 0 2 2 0 0 0 0 0 0 2 1 2 0 2 0 0 0 0 2 2 0 2 1 0 2 1 1 0 0 0 2 2 2 2 0 0 0 0 0 1 1 0 2 0 0 0 0 0 0 0 2 1 0 1 1 0 2 0 2 1 1 1 1 1 1 1 1 0 0 0 0 0 0 0 0 0 0 0 0 1 0 2 1 1 0 0 0 0 2 0 1 2 2 2 2 0 0 0 1 0 0 1 0 1 0 0 0 0 0 1 1 1 0 0 1 0 0 0 1 0 0 0 0 0 0 0 0 0 0 0 0 0 0 1 0 0 0 1 0 0 1 1 1 1 1 0 0 2 1 1 1 1 1 1 1 2 1 0 1 1 1 0 2 2 2 0 0 2 2 1 0 1 0 0 0 0 0 0 2 0 2 2 0 0 1 0 0 1 1 1 2 2 2 1 2 2 1 0 2 2 1 0 0 0 2 0 1 1 0 0 0 0 2 1 0 1 2 1 1 1 0 1 1 0 1 1 1 2 0 1 0 1 0 0 0 0 1 0 0 2 0 1 0 2 0 1 0 2 1 2 1 0 0 1 1 1 2 1 0 0 1 1 1 0 1 1 1 0 0 2 1 1 0 0 0 0 2 0 0 1 0 2 0 0 1 1 0 0 0 1 0 0 1 2 1 0 2 2 1 1 1 1 2 0 0 1 1 1 1 0 0 0 1 0 0 0 0 1 1 1 0 1 1 0 0 1 0 1 0 0 0 1 2 0 2 0 0 0 0 0 0 0 0 0 0 0 0 0 0 0 0 0 0 2 0 0 0 1 2 0 0 2 1 0 2 0 0 0 0 0 0 0 1 1 0 1 1
7 0 0 1 0 0 0 2 0 1 1 0 1 2 0 0 0 0 2 2 1 2 0 2 2 0 2 1 0 1 0 0 2 2 0 0 0 1 0 1 1 0 0 0 0 0 2 0 2 0 0 0 1 1 0 2 0 0 0 1 1 0 2 2 0 0 1 1 0 0 0 0 2 2 2 2 2 0 2 0 0 2 1 1 1 0 0 2 2 2 1 1 1 1 0 0 0 1 1 1 0 2 1 1 0 0 2 2 0 2 1 2 1 2 2 2 2 0 1 0 1 0 2 1 0 1 0 0 0 0 0 0 0 0 0 0 0 0 0 0 1 0 0 0 0 0 0 0 0 0 0 0 0 1 1 1 0 0 0 1 1 1 0 2 1 2 2 2 0 2 0 1 1 2 2 1 0 0 0 1 1 0 1 1 1 1 1 1 1 0 2 2 2 1 2 1 1 0 0 0 0 0 0 0 0 0 2 0 1 0 0 0 0 0 1 0 0 1 0 0 1 1 0 1 0 1 1 1 0 0 1 0 0 2 2 2 0 2 0 0 0 1 1 0 0 1 0 0 2 0 0 0 1 1 1 0 0 2 0 0 0 0 0 1 1 0 1 1 2 1 0 1 0 2 1 0 0 1 2 1 0 0 1 0 0 0 0 2 2 2 2 2 1 0 1 0 2 1 0 2 0 1 2 0 1 0 1 2 0 0 1 1 2 2 2 1 2 0 1 1 0 1 1 2 0 0 0 1 0 0 1 2 0 0 0 0 0 2 0 0 0 2 2 1 0 0 1 0 2 2 0 0 2 2 0 0 1 0 0 2 2 2 1 0 1 0 0 2 2 0 2 0 1 1 0 0 0 1 1 0 0 1 1 1 2 1 1 0 0 0 0 0 1 0 2 1 0 0 2 1 0 1 0 0 0 0 2 0 0 0 0 0 0 0 1 0 0 0 0 0 0 1 0 0 1 1 2 0 1 0 1 0 0 2 0 0 0 0 1 0 1 1 1 1 1 2 1 0 0 1 0 0 0 1 2 1 2 2 1 2 2 1 0 2 2 2 0 1 2 1 1 1 0 2 0 0 0 2 0 1 2 0 0 0 0 1 0 1 2 0 0 0 0 2 2 0 1 1 1 2 0 0 1 1 1 1 2 0 0 0 0 1 0 1 0 1 1 0 2 1 1 2 0 0 0 1 0 0 0 2 1 0 2 0 1 0 2 0 0 0 1 1 2 0 2 2 0 1 1 1 0 0 0 2 0 0 1 1 1 0 0 1 1 0 0 1 1 0 0 0 0 1 1 0 0 0 1 2 2 2 2 0 2 0 0 1 2 1 0 1 2 0 0 0 0 0 0 0 0 1 0 1 1 2 0 2 0 0 0 0 1 1 0 0 0 0 0 0 0 0 0 0 0 0 0 0 2 1 0 0 0 0 0 0 1 1 2 0 2 0 2 2 0 1 1 0 1 0 0 2 0 2 1 0 1 2 1 2 2 0 0 0 1 1 1 1 0 2 0 0 0 1 0 1 1 2 0 1 1 1 2 0 0 2 1 1 1 2 0 0 1 1 1 0 0 0 0 2 0 1 0 0 0 1 0 0 1 2 2 0 1 0 0 1 0 0 0 1 1 1 0 0 1 2 2 2 2 0 1 0 0 0 0 0 0 0 0 0 0 0 0 0 0 0 0 2 0 0 0 0 0 0 0 1 1 2 0 0 2 0 0 0 2 0 0 0 1 0 1 1 0 0 2 0 0 1 0 1 1 1 1 1 0 0 0 1 0 2 1 1 0 1 1 2 0 0 1 1 0 0 0 0 0 2 2 1 0 0 0 0 0 0 1 0 1 2 1 1 2 2 1 2 0 2 2 2 1 0 0 2 0 0 2 0 1 1 0 2 2 0 0 2 1 1 1 0 1 0 0 0 0 2 2 0 1 1 1 0 0 0 0 2 0 0 0 2 1 0 1 0 1 0 1 2 2 2 1 0 1 1 2 2 1 1 0 2 1 1 0 2 0 2 0 1 1 1 1 0 0 0 0 2 0 0 1 1 0 1 0 0 0 0 0 1 1 1 0 1 2 1 0 2 2 0 0 1 1 1 0 0 1 0 0 1 1 1 1 1 0 1 0 0 2 1 0 0 1 0 0 0 1 0 2 0 0 0 0 2 0 1 0 1 1 0 0 0 0 0 2 1 0 0 0 1 1 1 0 0 2 0 0 0 1 2 0 0 2 1 0 2 1 1 0 0 0 0 0 1 1 1 0 0
8 1 0 2 0 0 0 2 0 0 0 0 0 1 0 0 0 0 0 1 0 1 1 2 2 0 0 2 2 0 2 1 1 1 1 1 1 1 0 0 0 0 0 0 0 1 0 0 2 0 0 0 0 0 2 1 0 0 2 0 1 0 2 2 0 0 1 0 0 0 0 1 0 2 0 2 1 0 2 0 0 1 1 1 1 0 0 0 2 2 0 0 2 0 0 0 0 1 1 1 1 2 1 1 1 1 1 2 1 2 0 1 1 1 1 1 0 0 1 0 1 0 1 1 1 0 0 1 1 1 1 0 0 0 0 0 0 0 0 0 1 0 0 0 1 1 0 1 1 2 1 1 0 0 1 0 0 0 0 1 1 0 0 1 0 1 1 0 0 1 2 0 0 1 1 0 0 1 0 1 1 0 0 0 0 0 0 1 1 0 2 2 1 0 1 2 1 0 1 0 0 1 0 1 1 0 2 0 1 0 0 0 1 0 2 0 0 1 2 1 1 0 1 2 0 2 2 0 0 0 0 0 0 0 1 0 0 2 1 1 1 0 1 1 1 2 1 0 2 0 0 1 2 0 0 0 0 1 0 0 0 0 0 1 0 0 0 0 2 0 0 1 1 2 1 1 1 1 1 0 1 1 1 0 2 0 0 1 1 1 1 1 1 0 2 1 1 2 1 1 1 0 2 0 0 1 1 2 1 0 0 0 2 2 1 2 2 0 1 1 0 1 0 1 1 0 0 1 2 2 2 0 0 0 0 0 0 2 0 0 1 1 2 2 0 0 2 0 0 0 0 0 2 2 1 0 0 0 0 1 1 2 1 1 1 0 0 2 2 1 2 0 0 0 1 0 0 0 1 0 0 1 2 2 2 0 1 0 0 0 0 0 0 0 2 0 0 1 0 0 0 0 1 0 0 0 1 0 0 0 0 0 0 0 0 0 0 0 0 0 2 1 0 1 1 1 1 0 0 0 1 0 1 0 1 1 0 2 0 1 1 1 1 1 2 2 2 0 0 1 0 1 0 2 1 1 1 2 2 2 1 0 1 0 1 1 1 0 2 0 0 0 1 2 2 0 2 1 0 1 1 1 0 2 2 2 2 0 1 0 1 1 0 2 1 0 0 1 1 2 0 1 2 1 1 0 1 0 1 0 0 1 0 0 0 1 2 0 0 1 1 1 2 1 1 0 1 1 1 1 2 0 2 2 2 0 2 0 2 0 1 2 2 1 2 1 0 0 1 0 0 0 0 0 2 0 0 0 1 0 0 1 0 0 1 0 0 2 2 1 0 2 0 0 0 0 1 0 1 0 1 1 2 0 1 0 0 0 1 1 1 0 0 0 0 1 0 0 0 0 0 2 0 2 0 2 1 1 0 1 1 0 1 1 1 1 1 1 0 0 0 0 0 0 0 1 1 0 0 0 1 0 0 0 2 0 2 0 1 1 1 1 1 1 1 0 2 0 0 1 0 2 0 0 2 1 1 2 2 0 0 0 1 1 0 0 1 2 1 0 1 1 1 0 0 1 1 0 2 0 1 1 0 2 1 1 1 2 1 1 2 1 0 0 1 0 0 2 0 2 0 1 0 1 1 0 2 1 1 0 0 0 0 0 0 1 1 1 1 1 0 0 1 2 2 1 1 0 1 0 0 0 0 1 1 0 1 0 0 2 0 0 0 0 0 1 0 1 0 1 1 1 0 0 0 2 0 0 2 1 1 1 2 1 0 0 0 1 1 1 2 0 2 1 1 0 2 0 0 2 1 1 1 1 2 1 1 2 1 2 0 1 1 2 1 1 0 1 0 0 0 0 0 2 0 2 2 0 1 2 1 1 0 1 0 1 2 2 1 2 2 1 0 2 2 1 1 0 0 2 0 1 1 1 0 0 0 1 0 0 0 0 0 0 0 0 0 0 0 0 0 2 1 0 0 1 0 0 0 0 0 2 0 0 1 0 1 0 1 0 0 0 1 1 1 0 0 1 1 1 1 2 2 0 0 0 0 0 0 2 0 2 1 0 1 1 1 0 0 0 0 1 1 0 1 1 0 1 0 1 1 0 0 0 1 0 0 1 1 1 0 1 2 1 1 1 1 2 1 1 0 0 1 1 2 1 1 2 0 0 0 2 0 1 0 0 1 1 0 0 2 0 0 0 2 0 2 2 0 2 0 0 0 0 0 0 0 0 1 2 1 0 0 2 2 1 0 0 2 0 0 0 0 1 0 1 2 0 0 1 0 0 0 0 0 0 0 0 0 0 1 1
9 0 0 2 0 0 0 0 0 2 2 0 0 0 0 0 0 0 1 1 0 2 0 2 2 1 1 2 2 1 1 2 1 1 0 0 1 1 0 0 0 0 0 1 0 1 1 0 1 0 0 0 1 1 0 1 1 0 1 0 1 0 0 1 0 0 2 0 0 0 0 0 2 2 2 2 1 0 2 0 0 2 2 0 2 0 0 0 1 1 0 0 2 2 0 0 0 2 2 2 2 2 1 1 0 0 2 2 0 2 0 1 1 2 2 1 1 0 0 0 2 0 2 2 0 1 0 1 1 1 0 0 1 0 0 0 0 0 0 0 0 0 0 0 2 2 1 2 2 2 0 1 0 0 0 0 0 1 1 2 1 0 0 1 2 1 1 2 0 1 1 0 1 1 1 1 1 0 0 2 2 0 0 0 0 0 0 2 1 0 2 2 2 1 2 1 0 1 0 0 0 0 0 0 0 0 1 0 1 0 0 0 1 0 2 1 1 0 2 1 2 1 0 2 1 1 1 0 0 0 1 1 0 0 1 0 2 2 0 0 0 0 2 0 0 2 0 0 2 0 0 0 1 1 1 1 0 1 0 1 0 0 0 1 1 0 0 0 1 0 0 0 0 2 0 0 1 1 2 1 0 0 1 0 2 1 1 1 0 2 0 1 1 0 1 0 2 2 0 2 0 0 1 1 0 0 1 2 0 0 2 1 1 2 2 0 2 0 1 1 0 1 0 1 0 0 2 1 1 0 1 2 0 0 0 0 0 2 0 0 0 1 2 2 0 0 1 0 1 0 0 0 2 2 0 0 1 0 0 2 2 2 2 0 2 0 0 1 1 0 1 1 1 1 1 1 0 0 0 0 2 0 0 0 1 0 0 0 0 0 0 0 0 0 1 0 1 0 1 1 0 1 2 0 0 0 0 0 0 0 0 0 0 1 2 0 1 0 0 0 1 2 0 1 1 1 0 0 1 1 1 0 0 2 0 0 0 2 0 2 0 1 0 0 0 0 2 0 1 1 0 1 0 2 0 0 0 1 1 2 1 0 1 0 0 0 1 1 2 1 1 1 1 2 0 0 0 2 0 1 1 1 0 1 1 1 1 0 1 0 1 1 1 2 1 0 1 2 1 1 2 1 2 0 2 0 1 0 1 0 0 0 1 0 1 0 0 0 0 0 1 2 0 0 0 1 1 0 0 2 0 1 1 0 1 0 1 0 0 0 1 1 1 0 2 1 0 0 0 2 0 0 0 1 1 1 0 0 0 1 1 0 0 2 0 1 1 2 1 0 0 0 0 0 0 0 1 0 1 0 1 1 0 0 0 0 0 0 1 1 0 2 0 0 2 1 1 0 0 0 0 2 1 0 0 0 0 1 0 0 0 0 1 1 1 1 0 1 0 0 0 0 0 0 0 1 0 1 0 0 0 0 0 0 2 1 2 1 2 0 1 1 0 0 1 0 2 0 1 1 2 2 0 1 2 1 1 2 2 0 0 0 2 1 0 1 1 2 0 0 1 0 0 0 0 2 1 1 1 1 2 0 0 0 0 2 0 2 1 1 1 1 1 0 0 0 0 1 0 0 0 0 0 2 0 0 2 2 2 0 1 1 0 2 0 0 0 0 0 0 0 1 0 2 1 0 0 0 0 0 1 1 0 0 0 0 1 1 1 2 0 0 0 1 0 0 1 0 0 0 0 0 0 0 0 0 1 0 1 0 0 0 2 0 1 0 0 1 0 0 0 0 2 0 0 1 0 2 0 2 0 0 0 0 1 2 0 2 2 2 1 0 2 2 1 1 0 1 0 1 0 0 0 1 1 1 2 0 1 2 0 0 1 1 0 1 1 1 2 2 2 2 0 2 2 1 0 0 0 2 2 0 2 2 0 0 0 1 0 0 0 0 0 0 1 1 2 1 1 0 0 1 0 0 0 1 0 1 0 0 1 2 0 0 0 1 2 0 1 0 1 0 0 1 2 0 0 1 1 0 0 0 2 0 0 0 0 1 1 1 0 0 1 0 2 2 2 0 0 0 0 2 0 0 2 2 0 1 0 2 0 0 1 0 2 0 0 1 2 0 0 2 1 2 0 0 1 0 0 1 2 0 1 2 1 1 0 1 0 0 0 1 1 2 2 2 0 0 0 1 1 1 0 0 2 0 2 1 0 0 0 0 1 0 2 2 1 0 1 1 1 1 0 1 1 0 2 0 2 0 0 0 1 1 0 0 0 1 0 0 0 0 0 1 1 0 0 0 0 0 1 0
10 1 1 2 0 1 0 2 0 0 0 1 0 1 0 0 0 0 1 1 1 2 0 2 2 1 0 1 1 2 1 0 2 2 0 1 2 1 0 0 2 0 1 1 0 0 1 0 2 0 0 0 1 1 0 0 1 0 2 0 1 0 2 2 0 0 1 0 0 1 1 1 1 2 1 2 2 1 2 0 1 2 1 1 0 0 0 0 1 2 0 0 2 1 0 2 0 0 0 0 0 1 1 0 2 2 2 2 0 2 0 1 0 2 2 1 0 0 0 0 2 0 2 1 0 1 0 2 1 2 1 1 0 0 0 0 0 0 0 0 1 0 0 1 0 0 0 1 1 1 0 0 0 0 1 0 0 2 1 0 0 2 0 2 2 2 2 1 0 1 1 0 1 2 1 0 0 0 0 0 0 0 2 2 2 2 2 1 1 0 2 2 0 0 0 0 0 0 0 0 0 1 0 2 2 0 0 0 2 1 0 0 1 0 2 0 0 0 1 1 2 1 1 2 0 1 1 1 0 0 0 1 1 1 0 0 2 2 0 0 0 1 2 0 0 2 0 1 1 1 0 0 2 0 0 0 0 2 0 1 1 1 0 0 1 0 0 0 0 0 0 1 0 2 1 1 0 0 1 1 0 0 1 0 0 1 0 0 0 1 0 0 1 0 1 0 2 1 0 0 0 0 2 0 1 0 0 2 0 0 0 2 1 2 1 0 2 0 0 0 1 1 2 2 0 0 0 0 1 1 2 2 1 1 0 0 0 1 1 2 1 1 2 2 1 0 2 0 2 2 0 0 1 1 0 1 0 0 0 2 2 2 1 0 1 0 0 2 2 0 2 0 0 0 0 0 0 0 0 0 0 0 1 1 1 1 0 1 1 1 1 1 1 0 2 2 2 1 1 0 0 2 0 2 1 1 0 0 1 1 0 0 0 0 0 0 1 1 0 0 0 1 0 0 2 2 1 0 0 0 0 0 0 2 1 1 0 0 0 0 2 0 0 0 0 1 1 0 1 1 0 1 0 2 1 0 1 1 0 2 2 0 0 1 1 1 1 0 2 0 0 0 2 0 2 2 1 2 1 1 1 1 0 2 2 2 2 1 2 0 0 0 0 1 0 0 0 0 0 2 0 2 2 0 2 0 1 1 0 0 0 1 1 0 1 0 0 2 0 2 2 2 0 0 0 2 0 1 0 2 1 1 1 0 0 0 2 0 0 2 0 0 1 1 1 1 0 0 0 0 0 0 1 1 1 0 1 0 0 0 0 0 1 0 1 0 0 2 1 0 1 1 1 0 1 0 1 1 2 1 2 0 1 0 0 1 0 1 0 1 1 0 0 0 0 2 0 0 0 0 0 2 0 2 0 2 2 0 0 1 1 0 0 0 0 0 0 1 0 0 0 0 0 1 1 0 1 1 0 0 0 0 0 0 1 0 2 1 2 0 2 2 0 0 1 0 2 0 0 0 2 2 0 1 1 1 1 2 1 1 1 1 0 1 0 1 0 1 1 1 1 1 1 0 0 2 0 0 2 2 0 1 1 0 0 2 1 2 2 1 2 2 0 0 0 0 0 2 0 1 0 1 0 0 2 0 1 2 2 0 1 1 0 2 0 0 0 0 0 0 0 0 0 1 1 0 0 1 0 1 0 2 0 0 0 0 1 0 0 1 1 1 0 1 0 0 1 0 0 0 0 0 0 0 0 0 1 0 1 0 0 0 2 0 0 0 1 0 1 1 0 0 2 0 0 0 1 0 0 1 1 1 0 0 0 2 0 2 1 2 0 1 2 2 1 1 0 0 0 0 0 0 0 1 0 0 1 0 0 2 0 0 0 1 0 2 2 2 0 0 0 0 0 2 2 1 1 0 0 2 0 1 2 0 0 1 0 2 1 0 0 1 0 0 1 0 0 1 1 0 0 2 2 0 1 0 2 0 0 0 0 1 0 0 0 1 2 0 1 0 1 0 1 0 1 1 1 2 1 1 2 2 1 0 0 1 1 2 0 2 0 0 2 0 2 2 2 0 0 0 0 0 0 0 1 1 1 0 0 1 0 0 0 0 1 1 0 0 2 0 0 2 1 1 1 2 0 1 1 1 2 0 1 0 0 1 1 2 0 1 0 1 1 1 0 2 2 0 0 0 1 0 0 0 2 0 2 0 0 0 0 0 1 0 1 2 1 0 0 0 2 0 0 0 0 1 1 1 1 1 1 1 1 2 0 0 2 0 0 2 0 0 0 0 0 1 0 0 0 0 1 1
11 1 0 2 0 0 0 1 0 2 2 0 0 0 0 0 0 0 1 1 1 2 0 2 2 0 1 0 1 1 1 0 0 0 1 1 2 1 0 0 0 0 1 2 0 1 0 0 2 0 0 0 0 2 0 2 0 1 1 1 1 0 1 1 0 0 1 0 0 0 0 1 1 2 1 2 2 1 2 0 1 2 1 1 1 0 1 1 2 2 1 1 2 2 1 1 0 1 1 1 1 2 1 1 1 1 2 0 2 0 0 2 1 2 2 1 1 1 1 0 2 1 2 2 0 2 0 1 1 2 0 0 0 0 0 0 0 0 0 0 1 0 0 0 0 0 0 0 0 1 1 0 1 0 0 0 1 1 0 2 1 0 0 1 1 1 0 1 1 1 0 1 1 2 1 0 0 0 0 0 0 0 1 1 1 1 1 1 0 0 1 2 2 0 2 1 1 0 1 0 0 1 0 2 2 0 1 0 1 1 0 0 2 0 2 1 0 2 1 0 1 1 0 1 0 0 0 0 0 0 0 0 0 0 0 1 0 2 1 1 1 0 2 0 0 2 0 0 2 0 0 0 1 0 0 0 0 2 2 0 0 2 0 2 1 0 1 0 2 0 1 1 0 2 1 1 0 0 1 1 0 0 2 1 2 2 0 2 0 2 1 0 0 1 1 1 1 0 0 1 0 2 2 0 0 1 0 1 0 0 1 2 1 1 1 0 1 1 0 0 0 2 1 2 1 0 0 1 1 1 2 2 0 0 0 0 0 1 0 0 0 1 1 1 0 0 0 0 1 1 0 0 1 1 0 1 1 0 0 2 2 2 1 0 1 0 0 2 2 0 2 0 1 1 1 2 0 0 2 0 1 1 1 1 0 1 1 0 0 0 0 1 0 0 2 0 0 0 0 0 0 0 0 1 1 0 1 0 0 0 0 0 0 0 1 0 0 0 0 0 0 1 1 1 1 0 2 0 0 0 0 0 0 0 1 0 1 2 0 1 0 2 0 1 1 2 1 1 1 2 0 0 0 1 1 0 1 1 1 1 1 1 1 0 0 1 0 2 2 2 0 0 1 2 0 0 0 1 0 1 1 2 0 1 1 1 1 0 1 0 1 1 0 1 0 0 0 2 2 2 0 1 1 1 1 1 1 0 1 0 0 0 0 0 0 0 0 0 1 1 1 2 1 1 1 0 0 0 0 2 1 1 1 1 1 0 1 0 1 1 0 2 2 0 2 2 0 0 0 1 1 1 0 1 1 0 0 1 0 1 1 0 1 0 0 1 1 2 1 0 1 1 0 0 0 0 2 2 2 2 2 0 1 0 0 1 1 2 0 2 0 1 0 0 0 0 0 0 0 0 0 2 1 2 0 2 1 2 0 2 1 1 0 0 0 0 0 2 1 0 0 0 0 1 1 0 1 1 0 0 1 0 0 0 1 1 2 0 2 0 0 1 0 0 1 0 2 0 0 1 0 2 0 2 2 2 0 2 1 1 1 0 0 1 0 0 0 2 1 0 0 0 0 0 0 1 2 0 2 0 2 0 0 0 1 1 0 2 1 1 1 0 0 0 1 0 0 2 0 2 0 2 0 1 1 0 2 2 1 0 0 0 0 0 0 0 0 1 1 1 0 0 1 2 2 1 1 0 1 0 0 0 0 0 0 0 0 0 0 0 0 0 1 1 0 1 0 0 0 0 0 0 0 0 0 0 0 0 1 0 0 0 1 0 0 1 0 0 2 2 0 0 1 1 1 0 0 1 1 1 1 1 1 1 2 0 1 1 0 2 0 2 2 2 0 0 1 1 0 0 0 0 0 2 0 0 2 0 1 2 0 0 2 0 0 0 2 1 2 2 2 2 0 2 2 1 1 0 0 2 0 1 1 0 1 1 0 0 0 0 0 0 2 2 2 0 2 1 1 0 0 1 0 0 0 0 0 0 0 0 0 2 0 0 0 0 1 1 1 0 0 0 2 0 2 0 0 2 1 1 1 1 2 0 0 0 0 2 0 1 1 2 1 0 1 1 1 0 0 0 0 1 0 0 1 2 0 0 0 0 0 0 0 0 1 1 0 2 2 0 2 0 2 0 1 1 0 2 1 1 1 0 0 2 0 0 0 1 0 0 0 1 1 2 1 2 2 0 0 0 2 0 2 0 1 0 0 1 1 0 1 0 1 0 0 1 2 1 2 1 1 0 0 0 0 2 0 0 1 0 0 1 0 0 2 0 2 1 0 2 0 0 0 1 1 0 0 0 0 0 0 0
12 0 0 1 0 0 0 1 0 1 0 1 0 0 0 0 0 0 0 2 1 2 0 2 2 0 0 2 2 1 1 0 1 0 0 1 2 2 0 1 2 1 0 0 0 0 1 0 2 0 0 0 0 0 2 1 0 0 2 0 2 0 2 2 1 1 2 0 0 0 0 0 0 2 0 2 2 0 2 1 0 1 0 2 0 0 0 0 2 2 0 0 1 1 1 2 1 0 0 0 0 2 1 1 1 1 2 1 0 2 1 1 1 1 1 1 1 0 2 0 1 0 2 1 0 1 0 1 0 2 1 0 0 0 0 0 0 0 1 0 2 0 0 0 1 1 0 0 0 2 0 0 0 0 0 0 0 2 1 1 0 0 2 0 1 2 1 2 0 2 0 0 1 1 1 1 0 0 1 1 0 1 1 1 2 2 1 1 1 0 2 2 1 0 1 2 1 0 0 0 0 0 0 2 2 0 0 0 0 0 0 0 1 0 0 0 0 1 0 0 2 1 0 2 1 0 0 1 1 0 0 1 0 1 1 0 1 2 0 0 0 0 2 0 0 2 0 0 2 0 0 1 0 0 0 1 0 2 0 0 0 0 0 0 0 1 0 0 2 1 0 0 1 2 0 0 2 0 2 1 0 0 2 0 0 0 0 2 1 2 1 0 1 0 1 1 2 1 0 1 0 0 2 0 1 0 1 2 0 0 0 1 2 1 2 1 2 1 0 0 0 2 1 2 0 0 1 0 1 0 2 1 0 0 0 0 0 2 0 0 0 0 2 2 1 0 2 1 2 0 1 1 0 0 0 2 0 0 0 2 2 2 2 0 2 1 0 0 0 0 0 2 0 0 1 1 0 0 2 0 1 1 1 1 1 1 1 1 1 1 1 1 2 0 2 2 2 1 1 0 1 0 0 2 1 1 0 2 0 0 0 0 0 0 1 0 2 1 0 0 0 2 0 1 1 1 0 0 2 0 2 0 0 2 0 0 0 1 0 0 1 1 0 0 1 1 2 0 1 1 0 1 0 2 2 2 2 2 1 2 2 0 1 1 0 2 0 0 2 0 0 0 0 2 2 0 1 1 0 1 1 2 0 2 2 2 2 1 2 1 1 0 1 2 1 0 1 0 0 2 0 1 0 2 0 2 2 0 0 0 0 0 1 0 1 0 0 1 1 1 1 2 1 1 1 0 0 2 2 1 2 0 0 0 0 0 2 1 2 1 1 1 1 0 2 1 0 1 1 1 0 1 0 1 1 2 1 0 1 0 0 1 1 1 0 1 1 1 0 0 0 0 0 0 0 0 1 1 1 1 1 1 0 0 0 0 0 0 0 0 0 2 0 1 1 0 1 1 1 1 1 1 0 1 0 2 0 0 0 1 1 0 0 2 0 2 0 1 0 0 0 0 0 0 0 0 2 1 0 0 0 0 0 0 0 0 2 0 2 0 0 0 0 0 2 0 2 0 1 2 0 1 0 0 1 0 2 2 1 1 1 1 0 0 0 2 1 1 2 1 0 2 0 0 0 1 2 1 1 1 2 0 0 1 1 2 0 1 1 2 2 0 0 2 0 0 0 2 0 1 1 1 0 1 2 0 1 2 2 0 0 0 0 0 0 0 0 1 0 1 0 0 0 1 0 0 1 0 0 0 0 1 0 0 1 1 0 0 0 1 0 2 0 1 0 0 0 1 0 1 1 1 0 0 1 1 1 0 1 0 0 0 2 1 1 0 1 0 2 2 1 0 1 0 0 0 1 1 1 1 1 2 1 0 0 1 0 1 0 2 0 2 0 1 0 0 0 1 0 0 0 0 0 1 0 2 2 0 0 2 0 0 0 0 0 0 1 1 0 0 0 1 0 2 2 0 0 0 0 2 0 0 2 1 0 0 0 1 0 0 0 0 0 1 1 0 1 2 1 0 0 0 2 0 1 0 1 0 0 0 0 1 1 0 1 1 1 2 1 0 0 0 2 1 2 1 0 1 1 1 1 1 2 0 0 0 0 1 0 2 0 2 1 0 2 1 1 0 0 0 0 1 1 0 1 0 0 1 0 1 0 0 0 0 1 1 0 1 2 0 0 2 1 2 2 1 2 2 1 1 1 1 1 2 1 0 0 1 0 0 0 0 2 1 0 0 1 0 0 0 1 0 1 0 0 1 1 2 0 0 0 0 0 0 1 1 2 0 1 1 0 0 0 0 0 1 0 0 2 0 0 0 0 0 0 0 0 0 0 2 0 0 0 0 0 0 0 0 1 0 2 2
13 0 0 2 0 0 0 1 1 2 2 0 0 0 0 0 0 0 0 1 1 2 0 2 2 0 1 2 2 0 1 0 1 0 1 1 2 1 0 0 2 0 1 1 1 1 1 0 2 0 0 0 0 0 1 2 0 0 0 0 0 2 2 1 0 0 1 0 0 1 1 1 1 2 1 2 2 0 1 0 2 2 2 0 1 0 0 0 1 1 0 0 0 2 0 1 0 1 1 1 2 2 1 1 1 1 2 1 1 1 0 0 0 2 2 0 0 1 2 0 1 1 2 1 0 1 0 0 0 1 1 1 0 0 0 0 1 0 1 0 2 0 1 1 0 0 0 1 1 2 1 1 0 0 0 0 0 1 0 1 0 1 0 1 0 1 1 2 0 2 0 2 0 2 2 1 0 2 0 0 0 0 0 0 0 0 0 0 0 0 0 0 2 0 2 2 2 0 0 0 0 0 0 2 2 0 0 0 2 1 1 0 0 0 2 0 0 1 1 0 2 1 0 2 0 0 0 0 0 1 0 0 0 0 0 0 1 2 0 0 0 0 1 0 1 1 1 0 2 0 0 0 0 0 0 1 1 1 1 0 0 1 0 1 1 0 0 0 2 1 0 0 0 2 0 0 0 1 1 1 0 0 2 2 2 2 2 1 0 1 0 0 0 0 1 1 1 0 0 2 0 1 1 1 0 0 0 2 2 0 0 1 2 1 0 1 2 1 2 2 0 0 2 1 0 0 0 0 2 2 2 0 0 0 0 0 0 1 0 1 0 0 2 2 1 1 1 1 1 0 1 1 2 2 0 0 2 0 0 1 1 1 1 0 1 0 0 1 1 0 1 1 1 1 0 0 0 1 1 0 0 2 0 0 0 0 0 1 1 0 0 0 1 0 2 2 2 0 2 2 0 2 0 1 0 1 1 1 0 0 0 0 0 0 0 0 2 0 0 0 0 1 1 0 1 1 2 0 2 0 2 0 0 2 1 1 0 2 0 0 1 1 0 1 0 1 1 1 0 0 0 1 0 2 2 1 2 1 0 0 1 0 0 1 2 2 0 1 2 0 0 0 2 0 1 0 1 2 0 2 0 1 0 1 1 2 1 1 2 0 0 0 0 2 2 0 0 2 2 2 0 1 1 1 1 2 2 1 0 0 0 1 1 0 1 0 0 0 1 1 1 2 2 0 1 2 0 1 1 1 2 0 1 0 0 1 2 0 2 2 0 0 2 2 2 2 0 2 2 2 0 1 0 2 2 0 0 1 0 1 1 0 1 1 0 0 0 0 0 0 0 1 1 0 1 0 1 2 2 2 2 0 2 0 2 0 1 0 0 0 0 2 0 0 0 0 0 0 0 0 0 2 1 2 0 2 2 0 0 1 1 0 0 0 0 0 0 0 0 0 0 0 0 0 0 0 2 1 0 0 0 0 0 1 2 0 0 0 2 0 0 0 0 0 2 0 1 0 0 1 1 1 0 2 2 2 1 2 1 0 0 0 2 0 0 2 0 1 1 1 1 1 0 0 1 0 2 0 1 2 0 2 0 0 1 1 0 1 1 1 0 1 0 0 0 0 0 2 0 1 0 1 0 0 2 0 1 2 2 0 2 0 0 1 0 0 0 1 0 0 0 0 1 2 2 1 1 0 0 0 0 0 0 1 1 0 1 0 0 1 0 0 0 0 1 1 0 0 0 1 1 1 0 0 0 1 1 0 2 0 0 0 1 0 0 1 1 0 2 2 1 0 2 1 1 0 0 1 0 2 1 0 2 0 1 1 1 2 2 2 1 0 2 2 1 1 0 1 0 1 0 0 0 2 1 1 1 0 1 2 0 0 0 2 0 2 2 2 0 1 1 2 0 2 1 0 1 0 0 2 0 2 2 1 0 1 0 1 1 0 0 1 0 0 0 0 1 2 1 0 1 0 0 0 0 0 0 0 1 1 0 2 0 0 0 0 1 0 2 0 1 0 1 0 2 0 0 1 1 2 2 1 2 1 0 0 0 0 0 2 0 2 1 0 2 1 1 0 0 1 0 0 1 0 2 2 0 1 0 1 0 0 0 0 1 1 0 0 1 0 0 1 1 2 2 2 1 1 1 1 2 0 0 1 0 1 0 1 0 0 0 2 1 1 1 2 1 0 0 0 2 0 1 0 0 0 2 1 0 1 0 0 0 0 1 1 1 0 1 1 1 0 0 1 1 1 0 0 1 0 0 1 0 0 0 0 0 1 0 1 0 0 0 0 0 1 0 0 0 0 0 0
14 0 0 1 0 0 0 1 0 1 0 1 0 1 0 0 0 0 0 1 0 1 0 1 1 1 1 1 2 1 0 0 2 2 0 0 1 2 0 2 1 1 0 0 0 0 0 0 2 0 0 1 1 1 1 2 0 1 1 0 1 1 1 2 0 0 0 0 0 0 0 0 1 2 0 2 2 1 2 0 0 1 0 2 0 0 0 0 2 2 0 0 0 0 0 1 0 0 0 0 0 2 1 1 0 0 2 1 1 1 0 1 1 2 2 1 1 1 2 0 1 1 1 0 0 0 0 2 2 2 0 0 1 0 0 0 0 0 1 0 0 0 1 0 2 2 1 0 0 0 0 0 0 0 0 0 0 1 0 1 0 1 0 1 0 1 1 0 0 2 0 1 0 1 2 1 1 2 0 0 0 0 0 0 2 1 1 0 0 0 1 2 1 1 1 1 2 0 0 0 0 0 0 2 2 0 0 0 0 0 1 0 0 0 0 0 1 1 1 1 1 0 0 2 0 0 0 0 0 0 1 0 0 0 2 1 0 2 0 0 0 1 2 0 0 1 0 0 1 1 1 0 1 1 1 1 0 1 1 1 0 1 0 0 0 0 1 0 2 0 0 1 1 2 0 0 0 1 2 1 1 0 2 2 2 2 2 1 0 1 0 1 1 0 2 1 2 0 0 1 0 0 2 0 1 0 0 1 2 0 0 1 1 2 0 0 1 1 0 0 1 0 1 0 2 0 0 1 0 1 2 1 0 0 0 0 0 2 1 0 0 0 2 1 0 0 1 0 1 1 0 0 1 1 0 1 0 0 0 1 1 1 1 0 1 0 0 1 2 0 2 0 0 0 0 0 0 2 0 0 0 1 0 0 2 1 1 0 0 0 0 1 0 0 2 1 0 0 0 0 0 0 1 1 1 0 0 2 0 0 0 0 0 0 0 0 0 1 0 1 0 1 1 1 1 1 1 0 1 0 1 0 0 1 0 0 0 0 0 0 1 0 0 0 1 2 1 0 0 0 0 0 0 2 0 0 0 2 1 2 1 0 0 0 1 2 0 1 1 0 0 0 0 2 2 1 1 1 1 0 1 2 0 2 2 2 2 0 2 0 0 0 0 2 1 0 0 1 1 2 0 0 1 1 1 2 2 1 0 0 0 0 1 1 0 0 0 0 2 2 2 2 0 0 0 0 2 1 1 1 2 0 1 1 1 0 0 0 2 0 0 1 1 1 2 1 1 1 1 2 0 1 0 1 1 1 0 0 1 0 0 0 0 0 0 0 0 0 0 1 0 0 0 0 0 0 1 0 1 0 1 0 0 0 0 0 0 0 0 0 0 0 1 0 0 1 1 0 0 0 0 2 1 2 0 2 2 1 0 1 0 0 0 1 0 1 0 1 1 1 1 1 0 1 1 0 1 1 0 0 0 0 1 0 1 1 1 0 2 0 0 0 0 1 2 0 2 0 1 2 0 1 0 1 2 2 1 2 1 0 0 0 0 1 1 1 0 2 0 0 0 0 0 0 0 1 1 0 2 0 2 0 0 1 0 1 1 2 2 0 2 1 0 0 0 0 1 1 0 0 0 1 0 1 0 0 1 0 1 0 0 0 0 2 0 0 0 0 0 0 0 0 1 1 1 0 0 0 0 0 0 1 0 0 1 1 0 0 0 1 0 1 0 1 0 0 1 0 0 0 0 0 0 0 0 1 2 0 1 0 0 0 2 0 1 0 1 1 0 0 0 0 0 1 1 1 2 2 0 2 1 1 0 2 2 1 0 2 2 2 2 0 1 2 1 1 0 0 0 0 0 0 0 2 0 2 2 1 1 2 1 1 1 1 1 2 2 1 2 2 2 2 0 2 2 0 0 0 1 2 0 0 2 0 0 2 1 0 1 0 0 0 0 0 0 0 0 0 0 0 0 2 1 0 0 1 0 1 1 1 0 2 0 0 1 2 1 0 1 0 0 0 1 0 0 0 0 2 1 1 1 1 1 1 0 2 1 0 2 1 0 1 2 0 2 1 1 0 0 1 0 0 0 0 0 0 1 1 1 2 1 0 0 1 1 1 0 1 2 0 0 2 2 1 2 2 2 0 0 0 2 0 0 0 1 2 2 1 0 0 0 1 1 1 0 0 0 1 0 1 1 0 2 0 1 0 0 2 0 2 0 1 0 0 1 1 1 0 2 2 0 0 0 0 0 2 0 1 1 0 0 1 0 0 0 0 0 0 0 0 0 0 1 0 0 0 0 0 0 0 1 0
15 1 0 2 0 0 0 1 0 2 2 0 1 1 0 0 0 0 0 2 1 2 0 1 1 0 2 1 1 1 0 0 2 2 1 0 2 1 0 0 2 0 1 1 0 1 1 0 0 1 1 0 1 2 1 0 1 1 0 0 0 2 2 2 0 0 1 0 1 1 0 0 2 2 2 2 2 0 2 0 2 1 1 1 1 0 0 0 1 2 0 0 1 1 2 2 2 0 0 0 0 2 1 1 1 1 1 1 1 1 0 2 0 0 0 0 0 0 1 0 1 0 2 1 0 1 0 1 1 1 0 1 0 0 1 1 0 0 0 0 0 0 0 0 1 1 0 0 0 0 0 0 0 0 0 0 0 1 2 1 1 2 0 1 1 2 0 1 1 0 1 1 1 2 2 2 1 0 1 1 0 1 1 1 1 1 1 0 0 0 1 1 2 1 2 1 1 0 1 0 0 1 0 1 1 0 0 0 0 0 1 0 2 1 1 0 0 2 1 0 0 0 0 2 1 0 0 0 0 0 0 0 1 1 1 0 0 2 0 1 1 1 1 1 0 1 0 0 2 0 0 0 1 0 0 0 1 1 1 0 0 1 0 2 1 1 0 0 2 0 0 1 1 1 0 0 1 0 1 0 1 0 2 0 2 1 0 1 2 2 2 1 2 0 2 0 2 0 0 2 0 1 2 0 0 0 0 2 0 0 0 0 1 1 1 0 1 1 0 0 0 1 0 2 1 0 0 0 1 1 2 1 0 0 0 0 0 1 0 1 0 1 2 1 1 0 2 0 2 0 0 0 2 2 0 0 0 0 0 2 2 2 2 0 2 2 0 2 2 0 2 0 0 0 0 0 0 0 0 0 0 1 0 1 2 0 1 0 0 0 0 1 0 0 2 1 1 1 2 2 0 2 0 2 1 1 0 0 0 0 0 0 0 0 1 1 1 0 0 0 0 0 1 0 2 1 0 0 0 0 1 0 0 2 0 0 0 1 0 0 0 1 0 0 0 1 1 1 1 2 0 0 0 0 2 0 2 2 1 2 1 0 0 1 0 1 0 1 1 0 0 0 0 2 2 1 1 1 0 1 0 2 0 1 1 1 1 1 2 0 0 0 0 0 0 0 0 2 2 2 0 0 0 2 0 2 2 0 2 0 1 0 2 1 0 0 0 0 1 2 2 2 0 0 1 0 1 0 0 2 1 1 2 2 2 0 1 1 1 0 1 2 1 0 1 2 0 2 2 2 0 1 0 2 0 2 1 1 0 1 0 0 0 2 0 0 0 1 0 1 0 1 0 0 0 0 0 1 1 1 2 0 1 0 0 1 1 2 0 2 0 0 0 0 0 0 0 1 1 1 1 1 0 1 0 1 2 0 0 1 0 0 0 0 0 0 0 0 1 0 1 1 0 2 2 0 0 2 0 0 0 0 0 0 1 1 2 0 2 0 0 0 0 1 2 0 2 0 0 1 1 1 0 1 2 2 1 2 2 0 0 0 1 1 0 1 1 2 0 0 1 0 0 0 1 1 1 0 2 0 2 0 1 0 0 1 1 1 1 2 2 0 0 1 0 0 0 2 0 2 2 0 0 1 1 1 1 2 2 0 0 0 0 1 0 1 1 0 0 0 0 1 2 2 1 1 1 0 1 0 1 1 0 0 0 0 0 0 0 1 0 1 1 2 0 0 0 1 1 1 0 1 0 0 1 0 0 0 1 0 0 0 0 0 0 1 1 1 1 1 1 0 2 1 1 1 2 0 1 0 2 2 1 0 1 1 1 2 1 2 1 1 2 2 1 0 1 1 0 0 0 0 0 2 0 1 1 0 1 1 0 0 1 1 1 2 2 1 1 1 1 1 0 2 1 1 1 0 0 1 0 0 2 0 0 2 2 1 1 0 0 0 0 0 0 0 0 0 0 0 0 2 0 0 0 0 0 0 0 0 1 2 0 0 0 0 1 0 2 1 0 0 1 0 0 0 0 1 0 0 1 1 2 0 0 0 0 2 0 2 0 1 0 1 1 1 1 0 0 0 0 2 0 0 1 1 2 1 0 0 0 0 0 0 1 1 0 1 2 1 0 2 2 0 2 2 0 2 1 2 2 0 0 1 0 0 0 0 2 1 1 0 1 2 2 2 1 0 0 0 0 0 0 0 2 0 2 0 0 0 1 0 0 0 2 2 2 0 1 1 1 1 0 0 0 0 1 0 2 0 0 0 1 1 0 0 1 1 0 1 1 1 1 0 0 0 0 0 0 0 2 1
16 0 0 1 0 0 0 1 0 1 1 1 0 0 0 0 0 0 1 1 0 2 0 2 2 0 1 0 2 2 0 0 1 1 0 0 2 2 0 2 0 0 1 1 0 0 1 0 2 0 0 0 0 0 0 1 0 0 1 0 2 0 2 2 0 0 1 0 1 0 0 0 1 2 0 2 2 0 2 0 1 1 2 0 0 0 1 1 2 2 0 1 2 0 0 0 0 1 1 1 0 2 1 1 0 0 2 2 0 2 1 2 1 2 2 2 1 0 0 0 2 0 2 0 0 0 0 1 0 1 0 0 0 0 0 0 0 0 0 0 0 0 0 0 1 0 1 0 0 0 0 0 0 0 0 0 1 1 0 0 0 1 0 2 2 2 2 2 0 2 0 1 1 1 1 1 0 0 0 1 1 1 0 0 0 0 0 2 0 1 1 2 2 0 2 2 0 0 0 0 0 0 0 1 1 0 1 0 2 0 0 0 2 0 1 1 1 2 2 0 0 0 0 2 0 1 1 0 0 0 1 0 0 0 1 0 0 2 0 0 0 0 2 0 0 1 0 1 1 1 0 1 0 0 0 0 1 2 0 1 1 1 0 0 0 0 0 1 2 1 0 1 0 2 0 1 1 2 2 2 0 0 2 1 1 1 2 1 0 2 0 1 2 0 2 0 1 1 0 2 0 2 2 0 1 1 0 2 0 0 0 0 2 2 1 0 1 1 1 1 0 0 0 2 0 0 0 1 0 1 2 1 0 0 0 0 0 1 0 0 1 0 2 2 0 0 2 0 1 0 0 0 0 0 0 2 1 0 0 1 2 2 2 0 2 1 0 0 0 0 0 2 2 1 1 2 0 1 1 0 0 1 2 2 1 0 0 0 0 0 0 0 1 1 2 1 1 0 0 1 0 1 1 0 0 0 1 1 0 0 0 0 0 0 1 0 0 0 1 0 0 1 0 0 1 1 1 1 1 1 2 1 0 2 2 1 0 0 0 0 0 0 0 0 0 1 1 0 0 1 0 0 0 2 1 1 1 2 0 2 0 0 0 0 0 2 0 0 2 0 0 0 1 1 2 1 1 2 0 0 2 1 0 0 0 1 0 0 2 0 1 1 0 1 1 0 0 1 0 1 1 1 1 1 1 2 2 1 0 0 0 1 1 0 0 0 2 1 0 1 1 2 2 2 2 0 0 0 0 2 1 0 0 0 0 0 2 1 1 1 0 1 1 1 1 1 0 0 0 0 0 0 0 1 1 2 1 0 0 0 0 0 1 0 0 1 1 2 2 1 0 1 0 0 0 0 0 1 2 1 2 0 1 0 0 1 1 0 2 2 1 0 0 1 2 0 1 0 0 0 0 2 0 2 0 2 2 0 1 0 0 0 0 1 0 1 0 0 0 0 0 0 0 0 0 1 0 1 0 0 0 1 1 0 1 2 2 0 2 0 0 0 0 1 1 0 1 0 0 1 1 0 1 0 1 2 1 2 2 0 0 0 0 0 2 2 0 2 1 0 0 1 1 0 0 1 1 1 0 2 1 1 0 0 1 1 0 0 2 2 1 0 0 1 0 0 0 0 0 0 0 0 1 1 0 1 1 2 2 0 1 1 0 2 0 1 0 1 0 1 0 0 0 2 0 0 2 0 0 0 0 2 1 0 1 1 0 0 0 0 0 1 0 0 0 0 0 0 0 0 0 0 0 1 1 1 0 0 1 0 0 0 2 1 0 0 0 0 2 2 0 1 2 1 1 0 1 2 1 1 1 0 1 1 2 1 1 2 1 2 1 1 1 2 0 0 0 1 0 0 0 0 0 2 2 0 1 0 0 1 0 0 0 1 0 2 1 2 2 1 1 1 0 1 1 1 0 0 0 2 1 0 2 1 0 0 0 0 0 0 0 0 0 0 0 0 0 0 0 0 0 2 1 0 0 1 0 0 0 1 0 1 0 0 0 0 2 1 1 0 0 0 1 0 1 0 0 2 2 1 2 2 2 1 0 0 0 1 1 0 1 2 1 2 2 1 2 1 0 0 0 0 0 1 1 1 1 2 1 1 0 0 0 0 1 2 0 0 1 0 0 1 1 1 2 2 1 1 0 0 1 0 1 2 1 0 0 2 0 0 0 0 2 1 0 0 1 0 0 0 1 0 1 0 0 1 1 2 0 0 0 0 0 0 0 0 0 0 0 0 2 0 0 0 0 1 0 2 0 0 0 2 0 1 0 0 2 1 0 1 0 0 1 0 0 0 0 0 0 0 1 0
17 0 0 0 0 0 0 1 0 1 1 1 0 2 0 0 1 0 0 0 1 1 0 2 2 1 0 2 2 0 2 1 1 0 2 2 2 1 0 0 2 0 0 1 0 1 1 0 0 0 0 0 0 0 1 1 0 0 1 1 0 0 1 1 0 1 1 0 0 0 0 1 1 2 1 2 2 0 2 0 0 1 2 0 2 0 0 1 1 2 1 1 2 0 1 0 0 0 0 0 0 2 1 1 0 0 2 2 0 2 1 2 0 2 2 2 2 0 0 0 0 0 1 0 1 0 0 1 0 1 1 1 0 0 0 0 0 0 0 0 1 0 0 0 1 1 0 0 0 2 0 0 0 1 0 0 0 1 0 1 1 0 0 0 0 1 1 2 2 0 0 1 0 2 1 0 0 1 0 1 1 1 0 0 1 1 0 2 0 1 0 2 1 1 1 1 1 0 0 0 0 0 0 1 0 1 1 0 1 0 0 0 0 0 2 1 1 0 1 2 2 0 1 2 0 0 0 0 0 0 0 0 1 1 0 0 1 2 0 0 0 1 2 0 0 1 0 0 2 0 0 1 0 0 0 0 0 1 0 0 0 0 0 0 0 0 0 2 0 0 0 2 0 2 0 0 1 1 1 0 0 0 2 1 2 1 1 2 0 2 0 1 0 1 1 1 1 2 0 2 0 0 2 0 0 0 0 2 1 0 0 0 0 1 2 0 2 0 0 0 1 1 0 2 1 0 1 0 1 1 1 1 1 0 0 0 0 1 1 1 1 1 2 2 0 0 2 0 2 2 0 0 0 0 0 2 0 1 0 2 2 2 2 0 2 1 0 2 2 0 2 0 1 0 0 0 0 0 1 0 1 1 1 1 1 0 1 0 0 0 0 1 1 0 1 1 1 1 0 0 0 0 1 0 0 0 1 0 1 1 0 1 0 0 1 1 1 0 0 0 1 2 0 1 0 1 1 0 2 0 0 0 1 1 0 0 0 1 0 0 1 1 0 0 0 0 2 0 0 1 0 0 0 2 1 1 1 2 2 0 0 0 0 0 0 1 1 1 1 0 0 0 2 1 1 1 0 0 0 0 2 2 0 1 1 1 1 1 1 0 1 1 0 1 0 0 0 1 1 2 0 1 1 1 1 1 1 1 0 0 0 0 1 0 0 0 0 0 1 1 1 2 0 0 1 0 1 1 1 1 1 0 2 1 2 0 1 0 2 0 1 2 2 1 2 1 0 1 1 1 0 0 0 2 0 1 0 1 0 1 0 0 2 0 0 1 1 1 0 0 0 0 2 0 0 0 2 1 1 1 2 0 2 0 1 1 2 0 0 0 1 0 0 0 1 0 0 0 0 0 0 0 1 1 0 2 0 1 0 1 0 0 0 0 0 0 1 2 0 0 0 0 0 0 0 1 0 2 0 0 0 1 0 0 2 0 1 0 1 1 1 1 0 1 2 0 2 2 0 1 1 1 0 1 1 1 1 2 2 0 0 0 0 1 1 0 0 1 0 0 0 0 1 0 0 2 0 0 2 0 1 0 0 1 1 2 0 2 2 1 1 0 0 0 2 0 0 2 0 2 0 1 0 1 1 0 2 2 2 0 1 1 0 2 0 1 1 0 0 0 0 2 1 1 0 1 1 0 0 0 0 0 1 0 1 1 0 0 0 1 0 1 0 0 0 0 0 0 0 0 0 0 0 1 1 0 0 0 0 0 0 0 0 0 0 1 1 1 1 1 1 0 1 2 1 1 2 1 0 1 2 2 0 1 1 0 0 2 1 2 0 1 1 1 1 1 0 1 0 0 0 0 0 2 2 1 2 0 1 2 0 0 1 1 1 2 2 1 1 1 1 1 0 2 1 0 0 0 1 2 0 1 1 0 0 1 0 1 0 0 0 0 0 0 0 0 0 1 1 0 0 1 1 1 0 0 0 0 0 0 0 1 1 0 1 2 1 0 1 0 0 0 0 0 0 0 0 0 0 1 2 2 2 0 0 1 1 2 0 2 0 1 1 0 2 2 2 0 0 1 0 0 0 0 1 1 0 0 0 1 0 0 0 0 1 1 0 0 1 0 0 1 1 1 1 1 1 1 0 0 2 1 0 2 0 1 0 0 0 1 0 1 2 1 0 1 1 0 0 0 2 0 1 0 0 0 1 2 1 0 1 0 0 0 0 0 0 0 2 2 0 1 0 0 0 1 0 1 1 0 0 1 0 0 0 0 0 0 1 1 0 0 0 1 0 1 0 0 0 0 1 1
18 1 0 1 0 0 0 1 0 1 1 0 1 1 0 0 0 0 0 2 0 2 0 2 2 0 1 1 2 1 1 1 1 1 0 0 1 1 0 1 1 0 0 0 0 0 0 0 1 1 1 0 0 1 0 2 0 0 1 2 0 0 1 1 0 1 1 0 1 1 0 0 1 2 1 2 2 0 2 0 2 2 1 1 0 1 0 0 1 2 0 0 1 2 0 0 0 0 0 0 0 1 0 0 1 1 1 1 1 1 0 2 1 2 2 2 2 0 1 0 2 0 2 2 0 2 0 0 0 0 0 0 1 0 0 0 1 0 0 0 1 0 1 0 1 1 0 0 0 1 0 0 0 0 1 0 1 1 0 0 0 2 1 1 1 2 1 0 0 0 1 2 1 2 2 2 0 0 0 1 1 0 0 0 0 0 0 1 0 0 1 1 2 1 2 1 2 0 0 0 0 1 0 1 1 0 2 0 0 1 1 0 1 0 2 2 1 0 1 0 1 1 1 1 0 1 0 0 0 0 0 0 0 0 1 0 0 2 0 0 0 0 1 0 1 2 1 0 2 0 0 0 1 0 0 0 0 1 0 0 0 0 0 1 1 0 0 0 2 0 0 1 0 2 0 1 0 1 2 0 1 1 1 0 1 1 0 0 1 2 1 0 2 0 2 0 2 0 1 2 1 0 1 1 0 0 2 2 0 0 0 1 2 2 1 1 2 0 0 0 0 1 0 0 0 0 0 1 1 0 1 2 0 0 0 0 0 2 0 1 0 0 2 1 1 0 2 1 2 1 0 0 2 2 0 0 0 0 0 1 1 1 0 0 0 1 0 1 2 0 2 0 0 0 0 0 0 0 1 0 0 1 2 2 1 1 1 0 0 0 0 0 1 0 2 2 2 0 1 1 0 1 1 1 1 0 1 0 0 0 0 0 0 0 0 0 2 1 0 0 0 1 0 2 0 0 1 0 0 0 0 0 0 2 0 0 0 2 0 0 1 0 0 1 1 2 1 0 0 0 1 0 0 1 2 1 2 2 1 2 1 0 0 0 0 2 0 1 2 1 1 1 1 2 0 0 0 2 1 1 2 1 0 2 1 1 1 2 2 1 1 0 0 1 0 0 0 2 1 1 1 0 1 1 1 1 1 0 2 0 0 0 0 1 0 0 0 1 1 2 2 2 0 0 1 0 0 0 0 2 0 1 2 1 2 1 2 0 1 1 1 1 2 1 2 1 0 0 0 0 0 0 0 2 0 1 0 1 0 1 0 0 0 1 1 0 0 1 0 1 0 1 1 0 0 0 1 0 0 0 2 1 0 0 0 0 0 0 0 1 1 1 1 0 0 2 0 0 0 1 0 1 1 2 0 2 2 2 0 2 1 1 0 1 0 0 0 1 1 0 0 0 0 0 0 0 2 1 0 0 1 0 0 0 1 0 2 1 0 2 0 0 0 1 1 0 2 0 0 1 0 1 0 2 2 2 0 2 2 0 0 0 0 1 2 0 1 1 1 1 0 1 0 2 2 2 0 0 2 0 2 0 0 0 0 2 2 1 1 1 1 1 0 1 0 0 0 1 0 1 2 0 0 0 2 0 2 1 2 0 0 0 0 1 0 1 0 1 1 1 0 0 0 2 0 1 2 0 0 0 0 0 0 0 0 0 1 0 0 2 0 0 0 0 0 1 0 0 0 1 1 1 0 0 0 0 1 0 2 1 0 1 2 0 0 0 1 1 1 1 0 0 2 0 0 1 0 1 1 1 1 2 1 0 1 1 1 2 2 2 1 0 1 1 0 0 1 1 0 0 0 0 0 2 0 2 1 0 2 2 0 0 0 2 0 2 2 1 0 0 0 0 0 2 2 0 0 0 0 1 0 1 2 1 0 0 0 0 1 1 1 0 0 0 0 0 0 0 0 0 0 2 0 0 0 0 0 2 0 0 0 0 0 0 0 0 0 0 1 0 0 0 0 2 2 2 0 1 1 0 0 1 2 0 1 1 0 1 1 0 1 2 0 0 0 0 0 0 0 0 0 1 2 0 1 2 0 0 0 1 0 0 0 0 0 0 0 1 2 1 0 2 1 1 0 1 0 1 1 2 2 0 0 2 0 0 0 2 0 1 0 0 2 0 0 1 1 1 0 0 0 1 0 0 1 0 2 2 0 2 0 1 1 0 2 2 1 0 2 1 0 1 0 0 0 2 0 0 1 0 0 1 1 2 0 1 1 0 0 2 0 0 0 0 0 0 0 0 0 0 0 0
19 1 0 2 0 0 0 1 0 1 1 2 0 0 0 0 0 0 1 2 0 2 0 2 2 0 1 0 1 0 0 1 1 1 0 0 1 2 0 1 1 0 0 0 0 2 2 0 1 0 0 0 0 1 0 2 0 0 2 0 2 0 2 2 1 1 1 0 0 0 0 1 2 2 2 2 2 0 2 0 2 1 2 0 2 0 1 0 2 2 0 0 1 2 1 1 1 0 0 1 1 2 1 1 1 1 2 1 1 1 0 2 1 2 2 1 1 0 1 0 1 0 2 1 0 2 0 1 1 1 1 0 0 0 1 1 0 0 0 0 0 0 0 0 1 1 0 0 0 0 0 0 0 0 0 0 0 0 0 1 1 0 0 1 0 1 0 1 0 1 1 0 0 2 1 2 0 0 0 0 0 0 0 0 1 0 0 2 0 2 0 2 1 1 1 1 1 0 0 0 0 0 0 1 1 0 1 0 0 1 1 0 1 0 1 1 0 1 2 1 1 0 0 1 0 0 0 0 0 0 0 0 0 1 0 0 1 2 0 1 0 0 2 0 0 1 0 0 2 0 0 0 1 0 0 0 1 2 0 0 0 0 0 0 1 0 0 0 2 0 1 0 0 2 0 0 1 1 2 1 0 0 1 1 2 0 0 2 1 2 1 2 2 0 2 0 2 1 0 0 0 0 2 0 1 1 1 1 0 0 1 1 1 1 2 1 2 0 0 0 0 2 1 0 1 0 0 1 1 1 2 1 0 0 0 0 0 1 0 2 0 0 2 1 0 0 1 0 1 0 0 0 1 2 0 0 1 0 0 2 2 2 0 0 0 2 0 1 2 0 2 0 0 0 0 0 0 1 1 1 1 1 0 0 1 0 0 0 0 0 0 1 0 0 0 0 0 0 1 1 0 1 1 1 1 0 1 0 0 0 0 0 0 0 0 0 1 0 0 0 0 2 0 0 0 0 2 0 2 1 2 0 0 2 2 1 0 0 0 0 1 1 0 1 0 2 2 0 0 1 1 0 0 1 1 0 1 0 0 1 1 0 0 0 0 0 0 1 2 1 1 1 0 2 1 0 1 2 0 1 1 2 0 0 0 0 0 0 2 0 0 0 0 1 2 0 1 2 0 0 2 0 1 1 1 1 1 0 0 0 0 2 1 0 1 0 0 0 0 1 1 1 0 0 0 1 0 1 1 1 1 0 2 2 2 0 1 0 1 1 0 1 0 0 2 2 0 1 2 2 0 0 0 2 1 0 1 0 2 0 0 2 1 0 1 1 1 2 2 1 1 1 1 0 0 0 1 1 2 1 2 0 1 0 0 1 1 0 0 0 0 0 1 0 1 0 1 1 1 1 1 1 1 1 0 1 1 1 0 2 0 0 0 0 0 0 0 2 2 1 0 1 0 1 1 0 1 2 0 0 0 0 0 1 2 1 1 0 2 0 0 0 0 2 2 0 1 0 0 0 2 2 0 0 2 2 2 2 2 0 0 0 1 0 1 1 0 2 0 0 1 0 0 1 2 1 1 0 1 1 0 0 0 1 1 2 0 1 1 2 1 1 0 1 0 0 1 1 0 1 2 0 0 0 0 0 0 1 1 0 2 1 0 2 0 2 0 2 1 1 0 0 0 1 1 0 0 0 1 0 1 1 0 1 2 1 1 0 1 1 0 1 0 0 0 1 0 0 0 0 0 0 0 1 0 1 0 0 2 1 1 1 2 0 2 0 0 0 2 2 2 0 2 2 2 1 0 0 1 0 2 2 0 1 2 0 0 2 0 2 0 2 2 2 1 0 0 1 0 1 0 0 0 2 1 0 1 0 0 2 0 0 1 1 1 2 2 2 1 1 1 2 0 2 2 1 1 0 0 1 0 1 2 1 1 1 0 2 2 0 0 2 0 0 0 0 0 1 1 0 0 2 1 0 0 0 0 0 0 0 1 2 0 0 0 0 0 1 2 0 1 0 0 0 1 0 0 0 1 1 1 2 2 0 0 0 0 2 0 1 1 1 1 0 1 0 0 0 0 0 0 1 1 0 1 1 1 1 0 1 0 0 1 0 1 1 0 0 1 0 0 1 1 0 1 1 0 1 0 0 2 1 0 1 1 1 1 1 0 0 0 0 2 0 0 1 2 1 0 0 1 0 2 0 0 0 0 2 0 2 0 1 0 0 0 0 0 0 0 0 2 0 0 0 0 0 0 1 1 0 0 1 0 1 0 0 1 1 1 2 0 0 0 0 0 0 0 0 0 0 1 1
20 0 0 1 0 0 0 0 0 2 2 0 0 0 0 0 0 0 1 1 1 2 0 2 2 1 0 1 1 0 1 0 0 1 0 0 2 2 0 1 2 1 0 1 0 0 1 1 1 0 0 0 2 2 0 1 1 0 0 0 1 0 2 2 0 0 1 0 0 0 0 1 2 2 1 2 2 0 1 0 2 2 2 0 2 0 0 0 1 2 0 0 1 1 0 1 0 1 1 1 1 1 2 1 0 0 2 1 1 1 0 2 0 2 1 0 0 0 2 0 0 0 2 2 0 2 0 2 1 2 1 0 0 0 0 0 0 0 0 0 0 0 1 0 1 2 0 0 0 2 0 0 0 1 0 1 0 1 0 0 0 1 1 0 1 0 0 1 0 2 0 1 0 2 1 1 0 0 0 1 1 0 0 0 1 1 0 1 0 0 0 2 2 2 2 2 1 0 0 0 0 0 0 0 0 0 2 0 1 0 0 0 1 0 2 2 2 0 1 1 2 1 1 1 0 1 1 0 0 0 0 0 0 0 2 0 0 2 0 0 0 0 2 0 0 2 0 0 2 0 0 1 0 0 0 0 1 2 1 0 0 1 0 0 0 0 0 0 2 0 0 1 0 1 0 0 0 2 2 2 0 0 0 0 1 1 0 1 0 2 1 0 2 0 2 0 2 0 0 0 0 1 2 0 0 0 0 2 1 0 0 1 2 2 1 0 2 2 0 0 0 0 1 2 2 0 0 2 1 1 1 1 0 0 0 1 1 2 0 0 0 2 2 2 0 0 2 0 2 1 0 0 1 2 0 0 2 0 0 2 2 1 2 0 2 1 0 1 1 0 1 1 0 0 1 0 0 1 0 0 0 0 1 1 2 0 1 0 0 0 0 1 0 0 2 1 1 2 1 1 0 1 0 2 1 1 0 2 0 0 0 0 0 0 0 0 1 1 0 0 0 0 1 2 0 0 0 0 1 2 2 0 0 2 1 1 0 0 0 0 0 2 0 1 0 1 1 0 1 1 0 0 0 2 2 0 2 2 1 2 2 0 0 2 1 2 0 1 2 1 1 1 0 2 1 0 1 1 1 0 1 1 0 0 0 1 0 1 2 1 1 0 1 1 2 0 0 2 2 2 0 2 2 0 2 0 1 0 0 0 0 1 1 0 0 0 0 1 1 2 2 2 1 1 1 0 1 1 1 1 1 0 1 1 1 0 0 0 1 1 1 1 1 1 1 1 0 1 1 1 0 1 0 2 1 0 0 1 0 1 0 0 1 0 0 2 2 1 0 0 0 1 0 0 0 0 2 0 1 0 2 1 1 0 0 0 1 0 0 0 0 2 1 0 0 0 1 1 1 1 1 1 1 1 1 2 1 1 0 2 0 0 0 1 0 1 1 1 0 0 0 0 0 2 2 0 0 0 0 0 2 0 0 0 0 0 2 0 2 0 0 1 0 2 2 0 1 0 0 0 1 2 0 0 2 2 2 2 2 0 0 0 2 0 1 1 0 2 1 0 0 0 0 0 0 2 0 2 0 2 2 1 0 0 1 2 2 2 1 0 0 1 0 0 0 0 1 2 0 0 0 0 1 1 0 0 1 1 2 0 1 1 0 1 1 1 0 1 1 1 0 0 1 2 1 1 1 0 1 0 1 2 0 0 0 0 0 0 0 1 1 1 0 0 0 1 0 1 0 0 0 0 0 0 0 0 0 0 2 0 0 0 1 0 0 1 0 1 1 1 0 0 2 1 0 0 1 0 1 1 1 1 0 0 0 1 0 1 1 2 1 1 1 2 1 1 0 1 0 0 0 0 0 2 0 1 1 0 0 2 0 0 0 0 0 2 0 1 1 1 1 1 0 2 2 0 0 0 0 2 1 0 2 0 0 2 1 0 0 0 0 0 1 1 1 0 1 1 0 0 1 1 2 0 1 0 1 1 0 0 0 2 0 0 0 1 1 0 1 0 0 0 1 0 2 0 0 1 1 1 1 1 0 0 0 2 2 1 0 1 2 2 0 0 0 0 0 0 0 1 1 0 0 0 1 1 1 0 1 2 1 0 1 0 2 0 0 0 1 0 0 1 1 2 2 2 1 0 0 1 2 0 0 2 0 0 0 1 0 0 0 0 2 1 0 0 0 0 0 0 1 0 0 0 1 1 2 2 0 2 0 2 0 1 1 2 1 0 1 1 1 0 0 0 0 2 0 2 0 0 0 2 0 1 0 0 1 0 0 1 0 0 0 0 0 0 0 1 2 0 1 1
21 1 0 2 0 0 1 0 0 2 1 0 0 2 0 0 1 1 2 1 1 1 0 2 2 0 1 1 1 2 0 1 0 0 0 0 2 1 1 0 1 1 0 1 1 0 1 0 1 0 0 0 0 0 1 1 0 0 0 0 1 0 0 0 1 1 1 0 0 1 1 2 1 1 1 1 1 0 2 0 1 2 1 1 0 1 0 1 2 2 1 1 0 2 1 1 1 2 0 0 0 0 1 1 1 1 1 1 1 1 0 2 0 1 2 2 1 0 1 0 0 0 1 0 1 0 0 2 1 2 1 0 0 0 1 1 1 0 0 0 1 0 0 0 0 0 0 0 0 0 0 0 1 0 0 0 0 1 0 0 0 1 0 1 1 1 1 1 1 1 0 1 1 1 1 0 0 0 0 1 1 1 0 0 1 0 0 2 1 1 1 2 2 0 2 1 2 0 0 0 0 0 0 0 0 0 1 0 2 0 0 0 1 0 2 2 2 1 2 1 1 0 0 1 0 1 1 0 0 0 0 0 0 0 0 0 1 2 0 0 0 0 1 0 0 0 0 0 2 0 0 1 0 0 0 0 2 2 0 1 1 1 0 1 1 0 0 1 2 0 0 0 0 1 0 0 0 1 1 0 0 0 2 1 2 2 1 1 1 2 1 2 1 0 2 1 1 1 0 0 1 0 1 1 0 0 1 2 1 0 0 1 1 2 0 0 1 0 0 0 0 1 1 2 0 0 1 1 0 0 1 2 0 0 0 0 0 2 0 0 0 1 2 1 0 0 1 0 2 1 0 0 1 1 0 1 1 0 0 2 2 2 2 0 2 0 0 1 1 0 1 1 0 0 1 1 0 0 1 0 0 2 0 0 1 0 0 0 0 0 0 0 2 0 2 2 2 0 1 1 0 1 0 1 0 1 0 1 0 0 0 0 0 0 0 0 2 0 0 0 1 2 0 0 1 1 1 0 0 0 0 0 1 1 0 0 0 0 1 0 1 1 1 1 0 1 1 0 0 1 0 0 0 2 1 1 1 1 0 0 0 0 0 0 0 0 0 1 1 0 0 0 1 1 0 0 2 2 1 0 1 1 0 2 1 2 1 1 1 1 2 1 1 0 0 0 0 2 1 2 0 0 1 1 1 1 1 0 1 0 0 0 1 1 0 0 0 0 1 1 1 2 1 1 1 0 0 0 1 2 0 1 2 1 2 0 2 0 1 2 0 1 2 1 2 1 0 0 0 0 0 0 0 1 0 1 0 1 1 1 0 0 1 0 0 1 1 1 1 0 1 1 1 0 1 0 1 0 2 0 2 0 1 0 0 1 1 1 0 1 0 0 0 0 0 0 0 0 0 0 0 2 0 1 0 1 1 1 0 1 0 0 0 1 0 1 1 0 1 0 1 1 0 0 0 1 1 2 0 0 2 0 0 0 2 0 2 0 1 1 0 1 0 0 0 0 2 0 1 1 0 1 0 0 1 1 2 1 1 0 0 0 0 0 0 1 0 2 1 1 0 1 0 0 0 2 0 1 0 2 1 1 0 2 0 0 2 1 2 1 1 1 0 0 0 0 0 2 0 0 0 1 0 1 0 0 2 1 1 0 1 1 0 1 0 0 0 0 0 0 0 1 0 2 2 2 2 0 0 0 0 1 1 0 1 1 1 0 0 0 0 0 0 1 0 0 0 1 0 2 2 2 0 0 0 1 0 0 2 0 0 0 1 1 0 0 1 0 2 2 1 0 2 0 0 1 0 1 1 1 1 1 0 1 1 0 0 2 2 2 0 0 2 2 1 0 0 0 0 1 0 0 0 1 0 1 1 0 1 2 0 0 0 1 0 2 1 2 1 1 1 2 0 2 2 1 1 0 1 2 0 0 2 1 0 1 1 0 1 1 1 0 1 2 2 0 2 1 0 1 1 1 1 0 1 0 1 0 0 0 0 1 0 0 0 2 0 0 1 0 0 0 2 0 2 1 0 1 0 0 1 1 1 0 0 1 1 0 0 2 0 1 0 0 2 1 1 0 0 1 1 0 1 0 1 1 1 0 0 0 0 0 0 0 1 1 0 1 2 1 0 2 0 1 1 1 0 1 1 1 2 0 1 2 1 0 0 0 1 0 0 0 2 2 2 1 0 1 0 0 0 0 2 0 1 0 0 2 0 2 0 1 1 0 1 1 1 0 0 0 1 0 0 0 0 1 0 0 1 0 0 1 0 0 0 0 0 1 0 2 0 0 0 0 0 0 0 0 0 0 1 2
22 0 1 1 0 0 0 1 0 1 1 1 0 1 0 0 0 0 1 1 0 2 0 2 2 0 1 1 1 0 2 1 1 1 1 0 1 1 0 0 1 0 0 1 0 0 0 0 0 1 0 1 1 1 0 2 0 0 1 2 0 0 0 1 0 0 1 0 0 1 1 1 1 2 1 2 2 0 1 0 2 2 1 1 1 0 0 1 2 2 0 1 1 0 0 2 0 1 1 1 1 2 0 0 1 1 2 2 0 2 1 2 0 0 0 1 0 0 2 0 0 0 1 0 1 0 0 1 1 1 0 0 0 0 0 0 0 0 0 0 0 0 0 0 0 2 0 0 0 2 1 0 0 1 2 0 0 1 0 2 1 2 0 0 1 2 1 1 0 1 0 1 0 1 1 1 0 0 0 1 1 1 1 1 1 1 1 2 1 0 2 2 1 0 2 2 1 0 0 0 0 0 0 1 1 0 1 1 0 0 0 0 1 0 2 0 0 0 1 0 0 0 1 2 0 1 1 0 0 0 0 0 0 0 2 1 0 2 0 1 0 0 1 0 0 0 0 0 2 0 0 0 1 0 0 0 1 2 1 1 1 2 0 1 1 0 1 1 2 1 0 1 0 2 0 0 1 2 2 2 0 0 2 1 1 1 2 1 1 2 2 0 1 0 2 1 2 0 0 0 0 0 2 0 0 0 0 1 1 0 0 0 2 1 2 0 2 1 0 0 1 1 2 2 0 0 0 1 0 0 2 1 0 0 0 0 0 1 0 0 1 1 1 2 0 0 1 0 1 2 1 1 1 1 0 1 1 0 0 0 1 1 2 0 2 1 0 1 1 0 1 1 0 0 0 0 0 0 1 0 0 2 0 0 0 0 0 0 0 0 0 1 1 1 2 2 2 1 0 1 0 1 1 1 0 1 0 0 0 0 0 0 0 0 0 0 1 0 0 0 0 1 1 1 1 1 0 0 1 0 1 0 0 2 1 1 0 1 0 0 1 1 0 0 0 1 1 0 0 2 0 0 0 2 1 1 1 2 0 2 1 0 1 0 0 0 1 1 2 0 0 0 0 2 1 0 2 2 0 1 1 1 0 0 0 0 0 0 2 0 0 0 0 0 0 0 0 1 1 2 0 1 1 1 1 1 2 0 1 0 0 0 1 0 0 0 0 0 1 1 1 1 1 0 0 1 0 1 1 1 1 1 0 0 0 0 2 0 0 2 1 1 0 0 1 2 0 1 1 1 0 1 0 2 0 0 0 0 0 0 0 0 0 0 1 1 1 2 1 0 1 1 2 0 1 0 2 0 1 0 1 0 0 0 1 0 0 0 1 1 0 0 0 1 2 0 1 0 0 1 1 1 1 0 1 2 0 0 0 1 1 0 0 1 0 1 0 1 0 0 0 0 0 1 1 0 1 1 0 0 0 0 0 0 1 1 2 1 1 1 0 1 0 2 2 0 2 0 0 0 1 2 0 1 1 2 0 1 1 0 0 0 0 0 0 1 0 2 0 0 2 0 0 1 1 2 0 0 2 0 2 0 0 0 0 1 2 1 1 2 2 0 1 1 0 0 0 2 0 1 0 1 0 0 0 0 1 2 2 0 1 1 0 2 0 1 1 0 0 0 0 0 0 2 2 0 0 0 1 0 1 1 0 0 0 0 0 0 0 0 0 0 0 2 0 0 1 0 0 0 0 0 0 0 1 1 1 1 1 0 0 0 1 0 0 1 1 0 2 2 0 0 1 1 1 1 1 2 0 2 1 1 0 0 1 2 0 2 2 2 0 0 0 1 0 0 0 0 1 1 0 0 0 2 1 1 2 0 0 1 0 0 1 0 0 0 1 2 2 2 2 2 1 2 2 0 0 0 0 2 0 1 1 1 0 1 0 2 1 0 0 1 0 0 0 0 0 1 1 0 0 0 1 0 0 0 0 0 0 0 0 1 0 0 0 0 0 1 2 0 1 0 1 0 1 0 0 2 0 0 0 1 2 0 0 0 1 2 0 1 1 1 1 0 2 1 2 0 0 0 0 1 0 0 1 1 2 0 1 2 2 0 0 0 1 1 0 0 1 0 0 1 1 2 2 1 1 0 0 0 2 0 0 0 0 0 0 2 0 0 0 0 0 0 0 2 0 0 0 0 2 0 1 0 1 0 1 1 0 0 0 0 0 0 0 0 0 0 2 2 0 0 0 0 0 2 0 1 1 0 0 1 1 1 0 0 1 0 0 2 0 0 0 0 0 0 0 0 1 0 1 1
23 0 0 1 0 0 0 0 0 2 2 0 0 1 0 0 1 0 1 1 0 2 0 1 1 1 1 2 2 1 1 1 1 1 0 0 1 2 0 0 2 0 0 0 0 1 0 0 2 0 0 0 0 0 0 1 1 1 1 0 1 0 2 2 1 2 2 0 0 0 0 0 2 2 2 2 2 0 1 0 1 2 1 1 0 0 1 1 2 2 0 1 1 1 1 1 1 0 0 0 0 2 0 0 2 2 2 0 2 0 0 2 0 1 1 0 0 0 0 0 2 0 2 0 0 0 0 1 1 2 0 0 0 0 0 0 0 0 0 0 0 0 0 0 1 0 0 0 0 0 0 0 0 0 1 0 0 1 0 1 1 0 1 1 0 1 1 1 2 0 0 0 0 2 1 0 0 0 0 0 0 1 0 0 0 0 0 1 1 0 2 2 2 0 2 2 0 0 0 0 0 0 1 1 1 0 2 1 2 0 0 0 1 0 2 2 1 1 0 1 2 0 0 2 0 0 0 0 0 0 0 0 0 0 0 0 0 2 0 0 0 0 2 0 0 1 1 0 2 0 0 0 1 1 1 0 0 2 0 0 0 0 0 2 1 0 0 0 0 0 0 1 0 1 0 0 0 0 1 0 1 1 1 1 1 1 1 2 0 2 1 0 0 1 1 1 2 0 1 2 1 0 1 1 0 1 0 1 0 0 0 2 1 2 0 0 2 0 1 1 0 1 0 2 1 0 0 1 1 1 1 0 0 0 0 0 0 2 1 1 1 1 2 1 0 0 1 0 1 1 0 0 2 2 1 0 1 0 0 1 1 1 2 0 2 0 0 1 2 0 1 0 1 1 0 1 0 1 1 0 0 1 1 1 1 0 1 0 0 0 0 1 1 0 1 1 1 0 0 0 0 0 0 1 0 1 0 2 0 0 0 0 0 0 0 0 2 0 0 0 0 2 0 0 1 1 1 1 1 1 2 1 0 2 0 0 0 1 0 0 1 0 0 0 0 0 2 0 0 0 0 0 0 2 1 1 1 2 2 1 1 0 1 0 0 1 0 0 2 0 0 0 0 2 1 1 0 0 0 0 1 2 0 1 0 0 0 0 1 0 1 1 0 1 0 0 0 2 2 2 0 0 0 2 0 2 2 0 0 0 0 0 1 0 0 0 0 0 1 2 2 1 0 0 0 0 0 1 1 1 1 1 0 0 0 0 1 0 1 1 1 1 1 1 1 1 0 1 1 1 0 0 0 2 0 0 0 1 0 1 1 0 0 0 2 0 0 1 0 0 0 0 1 0 1 0 1 1 1 1 2 0 1 1 0 1 1 0 1 1 0 2 1 0 1 0 0 1 1 1 1 1 0 1 0 2 1 1 0 1 1 1 0 1 0 0 0 0 0 0 0 0 0 1 1 0 1 1 0 0 0 0 0 0 2 1 2 0 2 0 0 0 0 1 2 0 2 0 0 1 1 2 0 1 2 2 1 2 2 0 0 0 1 1 1 0 0 1 1 1 0 1 1 1 1 2 0 0 2 0 2 0 0 0 0 1 0 1 1 1 1 1 1 1 0 0 0 1 0 1 0 1 0 0 2 0 2 2 2 0 0 0 0 0 0 0 1 1 1 1 0 0 0 2 2 0 1 0 0 0 0 1 0 1 1 0 1 0 1 2 0 2 0 0 0 0 0 0 0 0 0 0 0 1 1 1 0 0 2 0 0 1 1 0 0 0 2 1 0 0 0 0 2 1 1 1 2 0 1 1 1 2 1 1 2 2 0 0 0 2 0 2 1 1 1 0 0 0 1 0 1 0 0 2 1 0 1 1 1 2 0 0 0 0 0 1 1 2 1 2 2 1 0 2 2 2 2 0 0 1 0 0 1 1 2 1 0 1 1 1 1 1 0 0 0 0 0 1 1 0 0 1 0 0 0 0 0 0 0 0 0 2 1 1 1 1 2 0 1 0 1 0 0 0 1 1 0 1 0 1 1 1 2 1 1 1 0 1 1 1 1 1 0 0 1 1 1 0 0 1 1 0 0 0 2 2 0 2 0 0 0 0 0 0 1 1 0 1 2 0 1 1 1 1 2 2 1 1 1 1 2 0 0 0 0 0 0 0 0 1 0 1 1 2 2 2 1 1 1 0 0 0 1 0 0 0 1 2 1 1 1 0 0 0 1 0 1 0 1 0 0 0 2 0 0 0 0 1 1 0 0 1 0 0 0 0 0 1 0 2 1 1 0 0 0 0 1 1 1 0 2 2
24 0 0 1 0 0 0 1 0 2 0 0 0 0 0 0 0 0 2 2 0 2 0 1 1 0 1 2 2 1 1 2 1 1 0 0 2 1 0 0 1 0 0 0 0 0 0 1 0 0 0 0 1 1 0 2 0 0 2 0 1 0 2 2 0 0 2 1 0 0 0 0 2 2 2 2 2 0 2 0 2 2 2 0 1 0 0 0 1 2 0 0 1 1 1 1 1 0 0 1 1 2 1 1 0 0 2 0 2 0 0 2 0 1 2 1 0 0 1 0 1 0 2 0 0 0 0 1 0 1 2 1 0 0 0 0 1 0 0 0 1 0 1 0 2 2 1 0 0 1 0 0 0 0 1 0 0 0 0 2 2 2 0 1 0 2 1 1 1 1 0 1 0 2 2 0 0 2 0 0 0 0 0 0 0 0 0 2 0 1 0 2 2 1 2 1 1 0 0 0 0 0 1 0 0 0 2 0 1 0 1 0 1 0 2 0 0 1 1 0 1 1 1 2 0 2 2 1 1 1 1 0 0 0 0 0 1 2 0 0 0 1 2 0 0 2 2 0 2 0 0 1 2 0 1 0 0 2 1 0 0 1 0 1 0 0 0 0 2 0 0 0 0 2 0 0 0 2 2 2 0 0 1 1 2 1 0 1 0 1 0 0 2 0 2 0 0 0 0 1 0 0 2 0 0 0 0 2 0 0 0 1 1 1 1 0 2 1 2 2 0 0 2 1 0 0 1 1 0 0 2 1 0 0 0 0 0 0 0 1 1 1 2 1 1 0 0 0 1 0 0 0 2 2 1 0 1 0 0 2 2 2 1 0 1 0 0 2 2 1 2 0 1 0 1 1 0 0 1 0 0 1 1 1 1 0 0 0 0 0 0 1 0 0 2 0 0 0 0 0 0 1 0 2 0 2 0 0 0 0 0 0 0 0 1 0 1 1 0 0 0 2 0 0 2 2 0 0 2 0 1 1 0 2 2 2 0 1 0 0 0 2 1 1 1 2 2 0 0 2 0 0 0 1 2 1 2 1 1 1 0 0 1 1 1 1 0 2 1 1 1 0 0 2 1 0 0 1 0 1 2 1 0 2 1 2 1 1 2 0 0 0 0 2 1 0 0 2 1 2 0 0 1 1 1 1 1 0 1 0 0 0 1 0 0 0 0 0 2 1 1 2 1 0 0 2 0 1 1 1 1 1 0 0 0 1 2 0 2 0 1 2 1 1 1 1 0 0 0 0 0 0 0 2 0 2 0 0 0 1 1 0 1 1 1 0 0 2 2 0 2 0 0 0 0 0 1 2 2 1 2 0 1 0 0 0 1 0 2 2 0 2 0 0 1 1 1 1 1 1 1 1 1 1 0 1 2 0 0 1 1 0 0 2 0 2 0 0 0 0 0 0 0 0 1 0 2 0 0 0 0 0 1 0 1 0 2 0 1 1 0 0 0 2 2 0 0 1 0 1 1 1 0 0 1 1 2 1 1 0 0 0 1 0 1 1 0 1 1 1 1 1 0 0 0 1 2 0 2 0 1 0 1 0 1 2 0 0 2 2 0 0 0 1 1 0 0 2 0 2 1 1 0 1 1 0 1 2 2 0 2 2 1 1 0 0 0 0 0 0 0 2 0 2 2 2 2 0 1 0 0 1 0 0 1 1 0 0 0 1 0 1 1 2 0 0 1 0 0 0 0 0 0 0 0 0 1 0 2 1 0 0 2 0 0 0 2 0 2 2 1 0 2 1 1 0 2 0 0 2 1 1 1 1 2 1 1 2 2 2 0 0 1 2 1 1 0 0 0 1 0 0 0 1 1 0 0 0 0 2 0 0 1 0 1 1 1 2 0 1 1 2 0 1 1 2 1 0 0 2 0 2 1 0 0 2 0 0 1 1 1 0 0 0 1 0 0 1 1 1 0 0 1 0 0 1 0 0 0 0 1 2 1 0 1 1 2 0 0 0 0 0 0 1 2 0 0 1 1 1 1 1 2 1 1 1 0 0 0 2 0 2 0 0 2 2 2 0 0 0 0 1 0 0 2 2 0 0 0 1 0 0 1 0 1 1 0 1 2 0 1 1 2 1 0 2 2 0 0 0 2 0 0 1 0 0 0 1 0 0 0 2 1 2 0 0 1 0 0 1 1 0 0 0 1 0 2 1 0 1 0 0 0 0 0 0 1 0 0 0 1 0 0 0 0 1 0 0 2 0 0 0 2 2 0 1 1 1 1 1 1 1 0 0 0 0 0 0 0 0 2 1
25 0 1 1 0 0 0 0 0 2 1 0 1 1 0 0 0 0 0 1 1 1 0 2 2 0 1 2 2 1 2 0 0 1 0 0 2 1 0 0 2 0 0 2 0 1 0 0 2 0 0 0 1 1 1 1 1 0 0 1 0 0 0 0 0 0 2 0 1 2 1 1 2 2 2 2 2 0 2 0 1 1 1 1 0 0 0 0 1 1 0 0 1 1 0 2 0 0 0 0 1 2 0 0 1 0 2 1 1 1 0 2 0 1 1 1 1 1 2 0 2 1 1 0 0 0 0 2 2 2 0 0 1 0 1 0 1 0 0 0 1 0 0 0 1 1 1 0 0 0 0 0 0 0 0 0 0 1 0 1 0 0 0 1 1 2 0 1 0 2 0 1 1 1 1 0 0 1 0 0 0 0 0 0 1 0 1 1 1 0 2 2 2 1 2 2 1 0 0 0 0 0 0 2 2 0 0 0 2 0 0 0 0 0 1 0 0 0 0 1 2 0 0 1 0 1 0 0 0 0 0 0 1 1 1 0 1 2 0 0 0 1 2 1 0 2 0 0 1 1 0 2 1 0 0 0 0 1 0 0 0 0 0 0 0 0 0 0 1 0 0 1 0 2 0 1 1 2 2 1 0 1 0 0 0 0 0 0 0 1 0 0 2 0 2 0 2 0 0 1 0 0 2 0 0 0 2 2 1 0 0 0 1 2 2 0 1 0 0 0 1 0 1 0 2 0 0 2 0 1 1 2 0 0 0 0 0 0 0 0 0 1 2 1 0 0 1 0 2 1 0 0 2 2 0 0 1 0 0 1 1 1 0 0 0 0 0 0 2 0 2 0 1 1 0 0 0 1 1 0 0 1 0 0 1 1 1 0 0 0 0 1 1 1 2 1 1 0 1 1 0 1 2 0 0 0 1 1 1 1 0 0 0 0 1 0 1 0 0 1 0 0 0 1 1 1 0 1 1 1 1 2 0 2 1 1 1 2 0 1 0 2 0 0 1 2 1 0 0 0 0 0 0 2 1 1 1 1 0 1 1 0 1 1 0 2 0 0 2 0 0 0 1 1 2 1 1 2 1 1 0 2 0 0 0 2 0 1 2 0 0 0 0 1 0 0 1 2 1 1 1 0 1 1 1 1 1 1 0 0 0 0 1 0 0 1 1 0 1 1 1 1 0 0 0 1 1 2 2 0 2 0 1 1 1 0 1 0 0 1 0 0 1 1 2 0 0 0 1 1 1 1 0 1 1 0 0 1 0 0 0 0 0 0 0 0 0 1 1 0 1 1 1 0 0 0 0 1 1 1 1 0 2 0 2 0 1 0 2 1 2 0 0 0 0 0 0 1 1 1 1 0 1 2 0 2 1 0 0 1 0 0 0 0 0 0 0 1 0 1 1 1 0 1 1 0 2 1 0 0 0 0 0 0 1 0 2 0 2 0 0 0 0 1 2 0 2 0 1 1 0 1 0 1 2 2 2 1 1 0 0 0 2 0 0 2 1 0 1 1 1 1 1 0 0 1 1 0 1 1 1 0 0 1 1 1 0 1 1 1 1 1 0 0 0 0 0 1 0 2 1 1 0 2 1 0 1 2 2 0 0 0 1 0 1 1 0 0 0 0 0 0 0 2 1 0 1 0 0 0 0 1 0 1 1 0 1 0 0 1 0 0 0 0 0 0 0 0 0 0 0 0 1 0 1 2 0 0 2 0 0 0 1 0 1 0 1 0 1 1 0 0 0 0 0 2 1 0 1 0 1 2 0 1 2 2 0 2 2 1 1 0 2 2 0 0 0 1 0 0 1 0 0 2 1 0 1 2 2 2 0 0 0 2 0 2 2 2 1 2 2 1 0 2 2 1 1 0 0 2 0 0 1 1 2 1 0 0 0 0 0 0 0 1 2 1 2 0 0 0 0 2 0 0 0 0 0 1 0 0 0 2 0 0 0 0 1 0 2 0 1 0 1 0 1 0 0 2 1 1 1 1 1 0 0 1 1 2 0 2 0 2 0 0 2 2 2 0 0 0 0 2 0 0 1 1 1 0 0 2 0 0 0 0 1 1 0 1 2 1 0 2 2 1 1 0 1 1 1 1 2 0 1 1 2 1 1 0 0 0 0 1 2 1 0 0 1 0 0 0 1 0 1 0 0 0 1 0 0 0 0 0 0 0 2 2 2 0 0 1 1 1 0 0 0 0 1 0 1 0 0 1 1 2 0 0 2 0 0 2 1 1 0 0 0 0 0 0 0 0 2 0
26 0 0 1 0 0 0 1 1 2 2 0 0 0 0 0 0 0 0 2 0 1 0 2 2 0 0 2 2 1 2 0 1 1 1 0 2 1 0 0 1 0 1 1 1 1 0 1 1 0 0 0 0 0 1 1 1 0 0 1 0 0 2 2 0 0 2 0 0 1 1 1 2 2 1 2 2 0 2 1 0 1 2 0 1 0 0 1 2 2 1 1 1 0 0 0 0 0 0 0 0 2 1 1 0 0 2 1 1 1 0 1 0 1 1 0 0 0 1 0 1 0 2 0 0 0 0 1 1 1 1 1 0 0 0 0 0 0 0 0 1 0 0 0 1 0 0 0 0 1 1 0 0 0 0 0 0 0 1 1 0 1 0 0 1 2 1 0 2 0 1 1 0 2 2 1 0 1 0 1 1 0 0 0 1 1 0 1 0 0 1 1 1 0 2 2 1 0 0 0 0 0 0 1 1 0 1 1 1 1 1 0 1 0 1 1 1 1 0 1 2 1 0 1 0 0 0 0 0 1 0 0 1 1 1 0 0 2 0 0 0 2 2 0 0 1 0 0 2 0 0 2 0 0 0 0 1 2 0 0 0 0 0 1 1 0 0 0 2 0 0 0 0 2 0 0 0 0 0 0 2 0 2 0 1 0 0 2 0 2 1 0 2 0 2 0 2 1 1 2 1 0 1 1 0 0 1 1 0 0 1 1 2 1 1 0 2 0 1 1 0 1 2 2 0 0 0 1 1 0 1 2 0 0 0 0 0 2 1 1 0 2 0 2 1 0 2 0 0 0 0 0 2 2 2 0 2 0 0 1 1 1 0 0 0 0 0 2 2 0 2 0 0 0 0 0 0 1 0 0 1 0 0 0 2 1 1 0 0 0 0 0 1 0 2 0 0 1 0 0 0 1 0 1 0 1 1 0 0 0 0 0 0 1 1 0 1 1 0 0 0 1 1 1 0 1 1 2 2 2 2 1 0 2 1 1 0 1 0 0 1 0 0 1 0 1 1 1 0 1 0 0 0 2 1 1 1 1 0 1 1 0 0 0 0 0 1 2 1 1 0 0 1 2 1 1 0 2 1 1 0 2 0 1 1 1 1 0 1 0 1 1 0 1 2 0 1 1 0 1 1 1 2 1 1 0 1 0 2 0 0 0 1 0 1 0 0 1 0 1 1 2 0 0 0 1 1 0 0 2 1 1 0 0 0 0 1 0 0 2 0 0 1 1 1 1 0 2 2 2 0 1 0 2 0 2 1 2 0 0 0 0 0 0 0 0 0 1 1 1 1 1 0 0 0 0 0 0 1 0 2 0 0 0 0 0 0 0 1 2 1 1 2 0 1 0 0 0 0 1 0 1 1 1 0 1 1 1 0 1 0 0 0 1 0 0 0 2 0 0 0 0 0 0 1 1 1 1 0 0 1 0 0 0 1 1 2 0 2 0 0 2 0 1 1 0 2 0 1 1 0 1 0 0 0 1 2 1 0 1 1 0 1 0 1 1 1 2 0 0 1 1 0 0 0 1 1 1 0 2 1 1 0 0 1 1 1 1 1 1 1 1 0 0 0 0 0 2 0 1 0 1 0 1 1 0 2 1 2 1 1 1 0 1 0 0 0 1 0 0 0 0 1 2 1 1 1 0 1 0 1 1 0 0 1 0 2 0 0 1 0 1 0 0 0 1 0 0 0 0 0 0 0 0 0 0 1 0 2 0 0 0 0 0 0 1 2 1 1 1 0 0 1 0 0 0 0 0 1 1 2 2 1 0 1 1 1 1 1 2 1 1 1 1 1 1 0 1 1 0 0 0 0 2 1 0 1 0 0 2 0 0 0 1 0 2 1 1 0 0 0 0 0 2 1 1 1 0 0 2 0 1 1 1 0 1 0 0 1 0 1 0 1 1 1 0 1 1 0 1 1 1 0 0 0 0 0 0 1 2 0 1 0 0 1 1 0 0 1 0 0 0 0 1 1 1 0 1 1 1 1 1 2 0 0 0 0 2 0 2 0 2 1 0 2 1 1 0 1 1 1 0 0 0 1 0 2 0 0 2 1 0 0 0 1 1 0 0 1 0 0 1 2 0 1 2 1 1 0 0 1 0 0 2 0 0 0 2 0 0 0 1 1 1 1 1 1 1 0 0 2 0 2 0 0 0 0 2 0 1 0 0 0 0 1 1 1 0 2 1 0 0 0 0 0 1 0 1 1 0 0 1 0 1 0 0 0 1 1 2 1 1 0 0 0 0 0 0 1 0 1 1
27 0 0 2 0 0 1 2 1 1 1 0 0 1 0 0 1 0 0 1 0 1 0 2 2 0 2 2 2 0 2 1 1 1 0 1 1 0 0 0 1 0 0 0 0 0 2 0 2 0 0 0 1 1 0 1 0 0 1 1 0 1 2 2 0 0 2 0 0 0 0 0 1 2 0 2 2 0 2 1 1 2 2 0 2 0 1 0 1 2 0 0 0 1 1 2 0 1 0 0 0 2 0 0 1 0 2 0 2 0 0 2 1 2 2 1 1 1 1 0 2 1 2 1 0 1 0 1 1 1 0 1 1 0 0 0 0 0 0 0 0 0 0 1 0 0 0 0 0 1 1 0 0 0 1 0 0 1 0 1 1 0 0 0 0 2 1 0 0 1 0 1 0 1 2 1 1 1 0 0 0 0 0 0 2 1 1 1 0 0 0 1 0 0 1 1 1 0 0 0 0 0 0 1 1 0 1 0 1 1 0 0 1 0 2 0 0 0 0 2 2 0 1 2 0 1 1 0 0 0 0 0 0 0 1 0 1 2 0 0 0 1 2 1 0 1 0 0 2 0 0 0 1 1 1 0 0 1 0 1 1 1 0 1 1 1 0 0 2 0 0 1 1 1 0 0 1 0 1 0 1 0 1 0 0 0 0 1 1 2 2 0 0 0 2 2 2 2 0 2 0 0 1 1 0 0 0 2 0 0 0 1 0 0 1 0 1 0 1 1 0 1 1 0 0 0 0 2 1 1 1 1 0 0 0 0 0 0 0 0 1 1 1 2 0 0 2 0 1 1 1 0 1 1 0 1 1 0 0 0 0 0 0 1 0 0 0 0 1 0 1 1 0 0 0 0 0 0 0 0 0 2 2 2 1 0 0 0 0 0 0 0 1 0 1 0 0 1 0 0 0 1 2 1 0 1 0 0 1 1 1 1 1 1 1 0 0 1 0 0 0 0 1 1 0 0 2 1 2 0 1 0 0 0 1 0 1 0 0 0 2 0 0 1 1 2 2 0 0 2 0 0 0 2 2 2 2 2 0 1 1 0 0 0 1 1 0 2 2 2 2 2 1 2 1 1 0 1 0 1 2 2 0 2 1 2 1 0 1 0 1 1 1 2 1 0 1 1 0 1 1 1 1 0 1 1 1 0 0 0 0 2 1 0 1 0 0 0 1 1 1 2 1 1 1 0 0 0 0 2 0 2 1 1 1 0 1 0 2 1 1 2 1 0 1 1 0 1 2 2 0 1 0 0 2 1 1 0 1 1 0 1 0 0 0 0 0 1 1 0 0 0 1 0 0 0 2 2 2 2 2 1 2 0 0 1 1 0 0 0 0 0 1 0 0 2 1 0 0 1 0 0 1 2 0 2 0 0 0 1 0 0 2 2 1 1 0 0 0 0 0 0 0 0 0 0 2 1 0 0 1 0 0 0 1 0 2 0 1 1 0 0 0 2 2 0 1 0 0 0 2 1 0 1 1 2 1 2 2 0 0 0 2 0 2 1 0 2 0 0 1 0 0 0 0 2 0 0 2 0 1 2 1 0 0 2 1 1 1 2 2 0 0 0 1 0 0 1 0 1 0 1 0 1 1 0 2 1 1 0 0 0 0 1 0 0 2 0 0 0 0 0 0 1 0 0 0 0 1 0 0 0 0 0 0 0 1 0 0 0 0 1 0 0 0 1 0 0 0 1 1 1 0 0 0 0 1 0 2 0 0 0 2 0 2 0 1 0 2 2 0 0 2 1 1 0 1 2 0 2 0 0 0 1 1 0 0 2 2 2 1 0 2 2 1 1 0 0 0 1 0 0 0 2 2 1 0 0 1 1 0 0 1 0 2 2 2 2 1 2 2 2 0 2 2 1 1 0 0 2 0 1 2 2 1 0 0 0 1 0 0 0 0 1 1 0 2 1 1 0 0 1 1 0 0 1 0 0 0 0 0 2 0 0 0 1 1 0 0 0 0 0 2 0 2 0 0 0 1 1 2 2 2 0 0 0 0 2 0 2 0 2 0 0 2 2 2 0 0 0 0 1 0 1 1 1 1 1 0 0 0 0 0 0 1 2 0 1 2 1 0 2 2 0 0 0 0 1 0 0 2 0 1 2 1 1 1 1 0 0 0 0 1 0 0 2 1 0 0 0 1 1 1 0 1 0 2 2 1 0 1 0 1 0 2 1 1 0 1 1 0 0 0 0 0 0 0 0 2 0 0 0 1 1 0 0 1 0 0 0 0 0 0 0 0 0 0 0 0 0 0 0
28 1 0 1 0 0 1 2 0 0 0 2 0 1 0 0 1 0 0 0 1 0 0 2 2 0 0 2 2 1 2 1 2 1 0 0 1 2 0 2 0 1 0 2 0 1 1 0 1 0 0 0 2 2 0 1 0 1 0 0 0 1 2 2 1 0 1 0 1 1 0 0 2 2 1 2 1 0 1 0 1 1 2 1 2 0 0 0 1 1 0 0 1 2 1 2 1 2 0 0 0 0 1 1 0 0 2 0 2 0 0 1 0 1 1 0 0 0 1 0 2 1 2 0 0 0 0 1 0 1 2 0 0 0 0 0 1 0 0 0 1 0 0 0 1 1 0 0 0 2 1 0 0 0 1 0 0 0 0 0 0 0 2 0 1 2 1 2 0 1 1 1 1 1 1 0 0 0 0 0 0 0 1 1 1 1 1 0 0 0 1 2 1 1 1 2 1 0 1 1 0 1 0 2 2 0 0 0 1 0 1 0 1 0 1 1 1 1 2 1 1 0 0 2 0 1 1 0 0 0 0 0 0 0 2 0 0 2 0 0 0 1 2 0 0 2 0 0 2 0 0 1 0 0 0 1 1 1 0 0 0 0 0 1 1 0 0 0 2 0 0 2 1 2 1 1 0 1 1 1 1 0 1 0 1 0 0 1 1 1 1 1 1 0 2 1 1 1 0 1 0 0 1 1 0 0 1 0 1 0 0 2 1 2 2 0 1 0 0 0 0 0 0 2 0 0 1 2 0 0 0 2 0 0 0 0 0 0 0 0 0 0 1 1 0 0 1 0 2 1 0 0 2 2 0 0 1 0 0 0 0 0 2 0 2 1 0 1 1 0 1 1 2 2 0 0 0 1 1 0 1 2 0 0 0 0 0 1 1 0 0 0 0 0 2 0 0 1 1 0 0 2 0 2 0 1 1 1 0 0 0 0 1 1 1 0 1 0 0 1 0 1 1 0 2 2 2 0 0 1 1 1 0 1 0 0 0 1 0 0 1 1 0 1 1 2 1 1 1 2 0 0 0 2 0 0 0 1 1 1 0 0 0 1 1 1 0 1 2 0 0 0 1 1 1 0 1 2 1 0 1 2 0 1 0 0 0 1 1 0 1 1 1 2 1 0 0 1 0 1 1 1 1 1 1 1 1 2 1 0 1 0 1 1 0 0 1 0 0 0 0 2 0 0 0 0 2 0 0 2 0 2 1 0 1 0 1 0 2 2 0 0 0 1 1 1 0 1 2 2 0 1 0 1 1 0 0 0 0 0 0 0 0 0 0 0 0 1 0 0 0 1 0 0 0 0 1 2 2 2 2 1 2 0 1 1 1 0 0 1 0 1 0 0 0 0 0 1 1 1 1 1 0 0 1 2 0 1 0 2 0 0 0 2 0 1 0 0 0 0 0 0 0 0 0 0 2 0 0 0 0 0 0 1 2 0 1 0 2 0 1 2 0 1 1 0 2 0 0 1 0 1 1 1 1 2 2 2 2 0 0 0 0 1 0 1 0 1 1 1 1 1 0 1 2 1 1 0 1 1 1 0 0 1 1 1 0 1 0 1 2 1 1 0 1 0 0 2 0 1 1 0 0 1 0 0 2 1 1 0 2 2 0 0 0 1 2 1 1 1 0 0 2 2 1 1 1 0 0 0 0 1 0 0 0 0 1 0 0 0 0 0 0 1 0 0 1 0 0 0 0 0 0 0 0 2 1 0 0 0 0 0 1 0 0 1 0 0 2 2 1 0 2 0 0 0 2 0 2 0 2 2 0 1 1 1 0 1 1 2 1 1 1 2 0 0 0 1 0 0 0 0 0 1 0 2 1 0 0 2 0 0 1 1 1 2 2 1 1 1 1 2 0 2 2 1 1 0 0 2 0 1 2 0 0 0 0 0 0 0 0 0 0 0 1 0 0 0 0 0 0 2 0 0 0 0 0 1 0 0 0 1 0 0 1 1 2 1 2 1 1 0 1 0 1 0 0 0 2 2 2 2 2 0 0 0 0 2 1 1 0 1 2 0 2 2 2 0 0 1 0 2 1 0 1 1 1 0 2 2 2 0 0 0 1 1 0 0 1 0 0 1 1 2 1 1 0 1 1 1 2 0 0 1 0 0 0 1 0 0 0 0 2 0 0 1 2 0 0 0 1 0 1 0 0 0 1 2 0 2 0 1 0 0 0 0 0 0 2 2 1 2 0 1 1 1 0 2 0 0 0 2 1 1 1 1 2 0 0 1 0 0 0 0 0 0 1 0 1 0 1 0
29 0 0 2 0 0 0 1 0 1 1 0 0 0 0 0 0 0 0 0 1 2 0 2 2 0 2 2 2 1 1 2 1 1 0 1 2 1 0 0 2 0 0 1 0 1 1 1 0 0 0 0 1 1 1 1 1 0 0 0 1 1 2 2 0 0 1 0 0 0 0 1 1 2 1 2 2 0 1 0 1 1 1 1 1 0 0 0 1 1 0 0 1 1 1 2 1 1 1 1 1 1 1 1 1 1 2 2 0 2 1 1 0 2 2 1 1 0 1 0 1 0 2 2 0 1 0 1 1 1 1 0 1 0 0 0 1 0 1 0 1 0 0 0 0 0 1 0 0 0 0 0 1 0 0 0 0 0 1 2 1 0 0 0 1 1 1 0 2 0 0 1 1 0 1 0 0 0 0 1 1 1 1 1 1 1 1 0 0 0 1 1 1 0 1 2 1 0 0 0 0 0 1 1 1 0 1 0 1 0 2 0 2 0 0 2 1 0 1 1 1 0 0 1 0 1 0 1 0 0 0 1 0 0 1 0 0 2 0 0 0 0 1 1 1 2 1 0 1 0 0 0 0 0 0 1 0 2 0 1 1 1 0 1 1 0 0 0 1 0 0 0 0 0 0 1 0 0 1 0 1 0 1 0 1 1 2 0 1 2 1 2 1 0 2 1 0 0 0 0 0 0 2 0 2 0 0 2 1 0 0 0 2 1 2 0 2 0 0 0 0 0 1 1 1 0 1 2 0 0 2 0 0 0 0 0 0 1 0 0 1 1 0 0 0 2 0 1 1 0 1 1 2 2 0 0 1 0 0 0 1 1 1 0 1 0 0 0 0 0 0 2 1 1 1 2 0 1 1 0 0 1 0 0 1 0 0 1 1 0 0 0 1 0 2 2 2 1 0 0 0 0 1 1 0 1 0 0 0 0 0 0 0 0 1 0 1 1 0 1 0 1 1 2 0 0 0 0 0 0 0 0 0 1 0 0 0 1 0 1 1 1 1 1 0 1 2 0 0 1 1 0 0 1 1 0 1 2 2 2 1 0 0 1 1 2 0 1 1 0 0 0 1 2 0 0 0 2 0 1 0 2 0 0 0 1 0 2 2 2 0 0 1 2 0 0 0 1 0 1 1 0 2 0 2 0 0 0 1 0 0 0 1 0 1 0 0 0 1 1 1 2 1 1 1 1 0 0 0 2 0 0 2 1 2 0 2 0 0 1 0 0 1 0 1 1 0 2 2 2 0 0 0 2 1 1 0 0 0 0 0 0 1 1 0 1 1 2 1 0 1 0 0 0 0 0 0 0 1 0 1 1 0 0 0 0 0 0 0 1 1 0 0 0 1 0 1 0 0 0 0 1 0 0 0 2 0 0 1 0 1 1 1 1 0 0 2 0 0 0 0 0 0 0 0 0 2 1 0 0 0 0 1 0 1 0 2 0 2 0 1 1 0 2 2 0 1 2 0 1 1 1 1 1 1 2 1 2 2 0 0 0 1 0 0 1 0 2 0 0 2 0 0 0 0 1 1 0 2 1 0 0 0 0 1 1 0 1 1 2 2 1 0 1 0 0 0 1 0 1 1 1 0 0 1 0 1 2 1 0 2 2 0 1 0 1 0 0 1 0 0 1 0 2 1 0 1 0 1 0 1 1 0 0 0 0 0 0 0 0 0 0 0 0 0 0 0 0 0 1 0 1 0 0 0 0 0 0 2 0 0 0 2 0 1 0 1 0 2 2 1 0 2 1 1 0 1 0 2 1 2 2 2 0 1 1 1 1 1 2 1 1 1 2 0 0 0 2 0 0 0 0 0 1 1 2 1 1 1 2 0 0 1 1 1 2 2 2 0 0 0 0 0 2 2 1 1 0 0 2 0 2 0 1 0 1 0 1 1 0 1 0 0 1 1 0 1 0 0 0 0 2 1 0 0 0 0 0 0 0 0 1 0 0 0 1 1 0 0 0 0 0 0 1 1 0 0 0 1 2 2 2 1 0 0 1 1 1 0 1 1 1 1 1 2 1 1 0 0 1 1 0 1 1 2 1 0 1 0 1 0 0 1 0 1 1 0 0 2 1 0 2 1 2 2 2 2 2 0 0 1 1 0 2 0 0 0 0 0 1 0 2 1 2 1 2 0 0 0 0 0 2 1 1 0 0 1 2 0 1 0 1 0 0 0 1 2 0 1 1 0 0 0 0 0 0 0 2 0 0 0 2 0 0 0 0 0 0 0 2 1 1 0 0 0 1 0 0 0 0 0 0
30 0 0 0 0 0 0 0 0 2 1 0 1 1 0 0 0 0 0 0 1 2 0 2 2 0 1 0 1 1 1 0 0 0 0 0 2 1 0 0 2 0 0 0 0 0 0 0 2 0 0 0 0 0 1 1 0 0 1 0 0 0 2 2 1 1 1 0 1 1 0 0 2 2 2 2 2 0 2 1 0 1 2 0 2 0 0 1 1 2 1 1 2 2 1 1 0 2 2 2 2 2 0 0 2 1 1 2 0 2 0 0 0 1 1 0 0 0 1 0 0 0 2 2 0 2 0 1 1 1 0 0 0 0 0 0 0 0 0 0 0 0 0 0 1 0 0 0 0 0 0 0 1 1 1 0 0 1 0 1 2 1 1 0 1 2 1 0 1 0 1 0 0 1 2 2 1 1 0 0 0 1 0 0 1 0 0 0 0 0 1 2 2 1 2 1 0 1 0 0 0 0 1 1 1 0 0 1 1 0 0 0 1 0 2 0 0 1 1 0 0 0 1 1 0 1 1 0 0 0 0 0 0 0 1 0 0 2 0 0 0 0 2 0 0 2 0 0 2 0 0 1 0 1 1 0 1 2 0 0 0 0 0 2 0 0 0 0 1 0 0 0 0 2 0 1 1 1 2 1 0 1 1 0 1 1 0 0 1 2 1 0 0 1 1 2 0 2 0 2 0 0 2 0 0 0 1 1 0 0 0 0 2 2 1 1 2 0 0 0 1 0 0 2 1 0 0 0 1 1 2 1 0 0 0 1 0 0 0 1 1 1 2 1 0 0 1 0 2 2 0 0 1 2 0 0 2 0 0 0 1 1 2 0 2 2 0 1 1 0 1 1 1 1 0 0 0 0 1 0 1 0 0 0 0 0 0 0 0 0 0 0 0 1 2 2 2 0 1 1 0 1 0 2 1 1 0 0 0 0 0 0 0 0 1 0 0 0 0 1 0 1 1 1 2 1 1 0 1 1 0 0 0 2 1 0 0 1 0 0 0 1 2 2 1 2 2 0 0 0 0 0 0 1 1 0 1 2 0 1 0 0 0 0 1 1 0 1 2 1 1 1 0 2 1 0 2 0 0 0 1 2 0 1 1 2 1 0 2 0 0 0 0 2 1 0 1 2 2 1 1 0 2 0 2 1 1 0 1 0 0 2 0 1 0 0 0 0 1 1 1 2 1 0 1 0 1 0 0 2 0 2 1 0 1 0 1 0 2 0 1 2 2 1 2 1 0 0 1 1 0 0 2 1 1 0 0 0 0 0 0 0 0 1 0 0 0 1 1 1 0 1 0 0 0 0 2 2 2 2 2 0 1 0 0 0 1 0 1 1 0 0 0 0 0 1 1 0 0 0 0 1 0 1 0 1 1 1 0 2 1 0 0 1 0 1 0 1 1 0 0 0 0 1 1 0 1 1 0 0 0 0 1 0 2 1 2 0 2 0 0 1 0 2 2 0 2 1 0 1 1 1 0 0 1 1 2 2 2 0 0 0 2 2 0 0 0 2 0 1 1 1 1 0 0 2 0 0 2 0 1 0 0 0 0 2 2 0 2 2 2 1 0 1 0 0 0 2 0 0 0 2 0 1 0 0 1 2 2 0 0 0 0 1 0 0 1 1 1 1 0 0 0 2 0 1 1 0 0 0 0 1 0 0 1 1 1 0 0 2 0 2 0 1 0 1 1 0 0 1 1 1 0 0 0 0 0 0 0 0 0 0 1 0 0 1 0 1 0 0 0 1 2 0 0 1 1 0 0 0 1 2 0 1 1 1 0 2 2 2 2 0 0 1 0 0 0 0 0 0 1 0 0 2 1 1 2 0 0 1 0 0 0 2 0 2 2 1 1 2 1 1 0 1 1 2 1 0 0 1 0 1 0 0 1 0 0 1 0 0 1 1 0 0 1 0 1 0 0 0 0 2 1 0 0 0 0 0 0 0 2 1 0 0 0 1 1 1 1 0 0 0 2 0 2 1 0 2 2 1 2 2 2 0 0 0 0 1 1 2 0 1 0 0 2 2 2 0 0 0 0 1 1 1 2 2 0 0 0 1 0 0 0 0 1 2 0 0 1 0 0 1 2 1 1 1 1 1 0 0 2 1 1 1 1 1 0 0 1 0 0 0 1 0 0 0 0 0 0 0 2 0 2 0 0 0 0 1 0 1 0 1 0 0 0 0 0 0 0 0 1 0 0 0 0 1 0 0 2 0 1 1 0 1 0 0 0 0 2 1 0 0 0 0 0 0 0 0 0 0 0 0
31 0 0 2 0 0 0 1 1 2 2 0 0 0 0 0 0 0 0 1 1 1 0 2 2 0 2 2 2 0 2 0 2 1 0 0 2 0 0 0 2 0 0 1 0 0 1 0 1 0 0 1 0 0 1 1 0 1 2 0 0 1 2 2 0 0 1 0 1 1 0 0 2 2 1 2 2 0 1 0 1 2 1 1 1 0 0 2 2 2 0 1 1 1 1 2 1 0 0 0 0 2 1 1 1 1 2 1 0 2 1 1 1 2 2 1 1 0 0 0 2 0 2 0 0 0 0 1 0 1 1 0 0 0 0 0 1 0 0 0 0 0 0 0 1 0 1 0 0 1 1 0 1 0 0 0 0 1 0 0 0 2 1 0 1 2 2 1 0 2 0 1 2 0 1 1 0 0 0 2 2 0 0 0 2 0 0 1 0 0 1 1 1 1 1 0 2 0 0 0 0 1 0 1 1 0 1 1 1 0 2 0 1 0 0 0 0 1 2 1 1 0 0 1 0 1 0 0 0 0 0 0 0 0 1 0 0 2 1 1 1 0 2 0 0 1 0 0 2 0 0 1 1 0 0 1 0 1 0 0 0 0 0 1 0 0 0 0 1 0 1 0 0 2 0 0 0 2 2 1 0 0 2 1 2 2 1 1 1 2 1 1 2 0 2 0 0 2 0 1 0 0 1 1 0 0 0 2 1 1 0 1 1 2 0 0 0 0 1 1 0 0 1 1 1 0 0 2 0 0 2 1 0 0 0 0 0 1 0 1 0 1 2 2 0 0 1 0 2 0 0 0 0 0 0 2 0 0 0 2 2 2 1 0 1 0 0 0 0 0 0 2 0 0 1 1 0 0 1 0 1 1 2 2 0 0 0 0 0 0 0 0 0 0 1 0 0 1 0 0 0 0 0 2 1 1 0 1 0 0 0 0 0 1 1 0 1 0 0 0 0 1 1 2 0 1 1 0 0 0 0 0 0 2 2 2 0 1 0 1 1 1 0 0 1 0 2 0 0 1 0 1 0 1 1 0 1 2 0 2 1 0 1 0 1 2 0 0 2 0 1 1 1 1 0 0 0 1 0 1 1 1 0 1 0 0 0 0 1 0 1 1 0 1 1 0 1 1 1 2 0 0 1 1 1 2 2 1 0 0 0 0 1 0 1 0 0 0 1 1 1 2 1 1 1 1 0 0 0 2 0 1 0 0 0 1 2 0 1 1 1 1 1 0 2 1 0 2 2 2 0 1 0 2 0 1 1 0 0 1 1 0 0 0 1 1 1 1 1 2 0 0 1 0 0 0 1 0 0 0 1 2 2 0 0 0 2 2 0 2 1 0 1 1 1 1 1 0 0 0 0 1 0 1 0 1 2 1 0 1 1 1 1 2 1 2 0 1 1 0 0 0 0 1 1 0 1 0 0 0 0 0 0 0 1 1 2 0 2 0 0 0 0 1 2 0 1 0 1 1 0 2 0 1 1 1 1 1 0 1 1 1 0 1 1 0 0 2 0 0 0 0 0 0 0 2 1 1 1 1 2 0 0 0 0 2 0 2 2 1 1 0 0 1 0 0 0 1 0 1 0 1 0 0 2 0 2 2 2 0 0 0 1 1 0 0 0 1 1 1 0 0 1 2 0 1 1 1 0 1 0 1 0 0 1 1 0 0 0 1 0 1 1 0 0 1 0 0 0 1 1 1 0 0 0 1 1 0 2 0 0 0 1 0 1 0 1 1 1 1 0 0 2 1 1 0 2 1 1 1 1 1 1 1 2 1 0 2 0 2 0 2 0 2 0 0 0 0 0 1 0 0 0 2 1 1 1 0 0 2 0 0 0 0 0 1 1 2 0 0 0 0 0 2 2 0 0 0 0 2 0 0 1 1 0 0 0 0 0 0 0 0 1 1 1 0 1 1 0 1 1 1 1 0 0 0 0 1 1 1 0 2 0 0 0 2 1 0 1 0 0 0 1 0 1 2 1 0 0 0 2 2 2 0 0 0 0 2 0 1 1 2 1 0 2 2 2 0 0 0 0 1 0 0 1 1 0 1 1 1 1 0 1 0 1 1 0 0 2 0 0 2 2 0 0 1 2 1 0 0 2 0 0 1 1 1 1 1 0 0 0 1 2 1 1 1 0 0 0 0 1 0 1 1 0 0 2 0 0 0 0 0 0 0 0 1 1 0 1 1 0 0 0 0 0 1 0 1 1 0 0 1 0 1 0 0 0 0 0 1 0 0 0 0 0 0 0 1 1 0 2 2
32 1 0 2 0 0 1 0 0 2 1 0 0 1 0 0 0 0 0 0 1 1 0 2 2 0 1 2 2 0 2 0 2 1 0 0 2 1 0 0 1 0 0 1 0 0 0 0 1 0 0 0 0 1 1 1 0 0 1 1 1 0 0 1 0 0 1 0 0 0 0 1 2 2 2 2 2 0 2 0 0 1 1 1 1 0 0 1 2 2 0 0 1 1 0 1 0 1 1 1 1 2 0 0 1 1 1 2 0 2 0 1 0 2 2 0 0 0 0 0 2 0 2 2 0 1 0 1 0 1 0 0 0 0 0 0 0 0 0 0 0 0 0 0 1 2 0 0 0 0 0 0 0 0 0 0 1 1 0 1 0 1 0 2 0 2 0 1 0 2 0 0 0 1 1 0 0 1 0 1 1 0 1 1 2 1 2 2 0 1 0 2 2 0 2 1 2 0 0 0 0 0 1 1 1 0 1 0 1 0 1 0 0 0 1 0 1 0 1 1 2 1 0 2 0 1 1 0 0 0 0 1 0 1 2 1 0 2 0 0 0 0 2 0 0 2 0 0 2 0 0 0 0 1 1 0 0 1 0 0 0 0 0 1 0 0 0 0 2 2 0 1 1 2 0 0 0 1 1 0 0 0 1 0 0 1 0 2 0 2 1 0 1 0 2 1 1 0 1 2 1 1 2 0 0 1 1 2 0 0 1 1 1 2 0 0 0 0 1 1 1 0 1 1 0 0 0 1 0 1 1 1 0 0 0 0 0 1 1 2 1 2 2 0 1 0 2 0 2 1 0 0 1 1 0 1 0 0 0 0 0 0 1 1 1 1 0 1 1 0 1 1 0 0 0 0 0 0 1 0 0 1 1 1 1 1 0 2 2 1 1 1 1 0 1 1 0 0 2 2 0 1 1 0 0 0 1 0 0 0 0 0 0 0 1 0 0 1 0 0 0 2 0 1 0 1 0 0 2 2 2 0 0 2 0 0 0 1 0 1 1 1 0 0 1 2 2 0 1 1 0 0 0 2 2 2 2 2 1 2 1 0 0 0 0 0 0 0 2 0 1 1 2 1 2 2 0 1 0 0 2 1 0 1 0 2 0 0 1 0 1 1 0 1 0 0 1 1 1 2 0 0 2 1 1 1 1 0 1 0 0 0 1 0 0 1 1 1 0 2 1 2 2 2 2 1 0 1 0 2 0 1 1 0 1 0 2 0 2 2 0 1 1 1 2 1 1 2 2 2 0 1 0 2 0 2 0 0 2 0 0 2 0 1 1 0 0 1 0 0 0 1 1 0 0 0 2 0 1 0 2 1 0 0 0 1 1 0 0 0 1 1 1 0 0 0 0 0 1 0 0 2 1 1 0 1 1 0 0 0 0 0 0 1 0 1 0 1 1 0 0 0 0 0 0 0 2 1 0 0 1 0 0 0 2 2 2 0 1 1 0 2 0 1 1 0 2 0 0 0 0 1 0 0 1 1 2 2 2 0 0 0 2 1 0 1 0 2 0 0 0 0 0 0 0 1 2 0 2 0 2 0 0 0 0 1 1 1 2 1 2 1 0 0 0 0 0 1 0 1 0 1 0 0 0 0 0 2 2 0 0 0 0 2 0 0 1 1 0 0 0 0 0 2 1 0 0 0 1 0 1 1 0 0 1 1 0 0 0 2 1 2 0 0 0 0 0 1 0 2 2 2 0 0 0 0 0 0 2 1 1 1 1 1 0 1 1 0 2 2 1 0 2 1 0 1 2 0 2 0 2 2 0 0 0 1 0 2 1 2 1 1 2 2 1 1 0 0 0 1 0 0 0 2 0 1 2 1 2 2 0 0 0 1 0 1 2 2 1 1 1 1 0 0 0 2 0 0 0 2 0 0 2 0 0 1 0 1 0 0 1 0 0 0 0 0 0 0 0 2 0 0 2 1 0 1 0 0 0 0 0 2 0 0 0 1 1 0 0 0 0 0 1 0 1 0 0 0 1 1 2 2 1 0 0 1 1 2 0 1 1 2 1 1 2 0 1 0 0 2 1 0 0 1 2 2 0 0 0 0 0 0 0 0 1 1 0 0 2 0 0 2 1 1 2 2 1 1 0 0 2 0 1 1 0 1 1 1 1 1 0 0 1 2 0 0 0 0 0 0 0 0 0 0 1 1 2 1 0 1 1 0 1 0 1 2 1 0 2 1 1 0 0 0 0 1 0 0 1 0 0 1 1 2 0 1 1 0 0 1 1 0 0 1 1 0 1 1 1 0 2 2
33 1 0 2 0 0 2 0 0 2 1 1 0 0 0 0 0 0 0 2 0 2 0 1 2 0 0 2 2 1 2 0 2 2 1 1 2 1 1 0 1 0 0 0 0 0 1 0 2 0 0 0 1 1 0 0 0 0 0 0 0 2 2 2 0 0 1 0 0 0 0 0 1 2 1 2 2 0 1 1 1 2 2 0 2 0 0 0 2 2 0 0 2 1 0 1 0 1 1 2 0 2 1 1 0 0 2 2 0 2 0 2 1 2 2 2 1 1 1 0 1 1 1 0 1 0 0 1 1 1 0 0 0 0 0 0 0 0 0 0 1 0 0 0 1 1 0 0 0 1 1 0 0 0 1 0 0 1 1 1 1 1 0 1 0 1 0 2 0 2 0 0 0 2 1 0 0 0 0 1 1 1 0 0 0 0 0 0 0 0 2 2 2 0 2 1 1 0 0 0 0 0 0 1 1 0 2 0 0 1 0 0 0 0 2 0 0 0 1 2 2 0 0 2 0 1 1 1 1 1 0 1 0 0 1 0 0 2 0 0 0 0 2 0 0 2 1 0 1 1 1 0 1 0 0 0 1 2 0 1 1 1 0 0 0 0 0 0 2 0 1 1 0 1 0 0 0 1 1 1 0 0 2 0 2 1 0 1 1 2 2 1 0 0 1 1 2 0 0 0 0 0 1 1 0 0 0 2 2 0 0 1 1 2 1 0 1 0 1 1 1 0 0 1 1 0 0 1 0 0 2 1 0 0 0 0 0 1 0 1 2 2 1 1 0 0 2 0 1 1 0 0 2 2 1 0 1 0 0 1 1 1 2 0 2 0 0 2 2 0 2 0 1 1 1 1 0 1 0 0 0 2 0 0 1 0 1 0 0 1 1 2 0 1 0 0 0 1 0 0 0 0 1 1 1 0 0 0 0 0 0 0 0 0 2 1 0 0 0 1 0 1 0 2 0 1 0 0 0 0 0 0 0 2 0 0 0 2 0 1 0 2 0 2 0 2 1 0 0 0 0 1 0 2 0 0 0 2 1 1 1 0 0 0 0 0 0 0 2 0 0 0 0 2 2 1 1 2 0 2 1 1 0 1 1 2 1 0 1 0 1 1 0 2 0 0 0 1 1 2 0 1 1 2 0 1 2 0 1 0 0 0 1 0 0 1 1 0 1 1 1 2 2 1 1 1 0 0 0 2 0 2 2 1 2 0 2 1 2 2 0 0 0 0 1 1 0 2 2 2 0 1 0 2 1 0 0 0 0 1 0 0 1 1 0 0 0 0 0 0 0 1 2 0 1 0 2 0 2 0 2 0 0 0 0 0 0 1 0 2 1 0 0 0 0 0 0 0 1 0 0 1 1 1 0 2 0 1 0 2 2 0 0 0 0 0 0 1 0 0 0 0 0 0 0 1 1 2 0 0 0 0 1 0 2 1 2 1 2 0 1 2 0 1 1 0 1 0 0 1 0 2 0 2 2 2 0 2 1 0 0 0 1 1 0 0 0 2 0 0 1 0 0 0 0 2 0 0 1 1 1 1 1 1 1 1 0 2 1 0 0 1 1 0 1 0 0 2 0 1 0 1 0 0 2 0 2 2 2 0 0 0 0 1 0 2 2 0 0 0 0 2 1 2 2 0 0 0 1 0 1 2 0 0 1 0 2 0 1 2 0 2 0 0 0 0 0 0 0 0 0 0 0 0 0 1 0 0 1 0 0 0 1 0 0 1 1 1 1 1 1 0 1 0 0 1 1 1 1 1 1 1 1 0 2 1 0 2 2 2 1 0 1 1 0 0 1 1 0 0 1 0 0 2 2 0 1 0 1 2 0 0 0 1 0 2 1 2 2 2 2 2 0 2 2 0 0 0 0 2 0 1 2 2 0 0 0 0 0 0 0 0 0 0 0 0 0 1 1 0 0 1 0 0 0 0 0 0 0 0 0 1 0 0 1 1 2 1 2 0 1 0 0 0 1 1 0 0 1 1 1 1 2 0 0 0 0 1 1 1 0 2 1 0 1 1 1 1 0 0 0 0 0 0 1 1 0 2 0 1 1 0 0 1 1 1 0 1 1 0 0 1 1 0 0 1 1 2 1 1 2 0 0 2 0 0 0 1 0 0 0 1 2 2 1 0 0 0 0 0 1 1 1 0 1 0 1 2 0 2 0 0 0 0 0 0 0 0 1 0 0 1 0 1 1 1 1 2 0 0 0 2 0 1 0 0 0 1 0 1 0 0 1 0 0 0 0 0 0 0 1 1
34 0 0 2 0 0 1 1 0 0 0 1 1 1 0 0 0 0 1 2 0 2 0 2 2 0 1 0 1 2 0 0 2 1 1 0 1 2 0 2 0 0 0 0 0 0 1 0 2 0 0 0 1 1 0 1 0 0 1 1 0 0 1 1 0 0 2 0 0 0 0 1 1 2 1 2 2 0 2 0 2 2 2 0 2 0 1 0 0 2 0 0 0 0 0 2 0 1 1 1 1 2 1 1 0 0 2 1 1 1 0 2 0 2 2 0 0 0 0 0 2 0 2 1 0 1 0 1 0 2 0 1 0 0 0 0 0 0 0 0 1 0 1 0 0 1 0 1 1 2 1 1 0 0 0 0 0 0 0 0 0 1 0 0 1 1 1 2 0 2 0 0 0 2 2 2 0 0 0 1 1 1 1 1 2 1 1 0 0 0 1 1 1 1 1 1 1 0 0 0 0 0 0 1 1 0 1 0 0 0 1 0 0 0 2 2 1 0 2 0 1 1 0 1 0 0 0 0 0 0 0 0 1 1 1 1 0 2 0 0 0 0 2 2 0 2 0 0 2 0 0 1 1 0 0 0 0 0 0 0 0 0 0 1 2 0 0 0 0 0 0 1 0 2 0 0 0 2 2 2 0 0 2 2 2 2 2 0 2 2 2 1 2 0 2 0 2 1 0 1 0 0 2 0 1 0 1 2 1 0 1 1 1 1 1 1 2 0 0 1 0 1 1 2 1 0 0 1 1 0 1 2 1 1 0 0 0 2 0 2 1 1 2 1 0 0 2 0 2 2 0 0 0 0 0 2 1 0 0 1 2 2 1 0 1 0 0 1 1 0 1 1 2 2 2 1 0 0 2 0 0 2 0 1 2 0 0 0 0 1 1 1 0 1 2 2 2 1 1 0 0 1 0 2 0 2 0 1 1 0 0 0 0 0 1 0 0 1 0 0 0 1 0 2 0 0 2 0 1 0 0 0 0 2 1 1 0 1 0 0 0 1 0 1 1 2 1 0 0 1 0 1 0 2 1 1 1 1 0 1 1 0 0 0 0 0 0 0 2 0 0 0 0 2 2 0 2 2 0 1 1 1 0 0 0 0 0 1 2 1 1 0 0 2 0 0 0 0 0 2 0 1 2 1 1 1 1 1 1 0 1 0 0 0 1 1 0 1 1 1 1 2 1 2 2 0 0 1 1 1 1 0 1 0 1 0 2 0 2 1 0 1 0 0 2 0 0 1 1 1 0 1 0 1 1 1 0 0 0 0 0 0 0 2 0 1 1 2 2 1 0 1 0 0 0 0 0 1 1 1 2 0 1 0 0 1 1 0 0 0 1 1 1 0 0 0 1 0 0 0 0 2 0 0 2 2 0 1 0 1 2 2 0 0 0 0 0 1 1 1 1 1 0 2 2 0 0 0 0 0 0 0 1 0 0 0 2 0 2 0 0 0 0 1 2 0 2 0 0 1 0 0 0 1 2 2 1 2 2 0 0 0 1 0 0 1 1 2 1 0 1 1 2 0 0 2 0 0 2 0 1 1 0 0 0 1 0 1 2 1 1 0 0 0 0 0 1 1 0 0 0 1 1 2 0 0 2 2 2 0 0 0 0 1 0 1 0 1 1 1 0 0 0 2 0 0 1 0 2 0 0 0 0 0 2 2 1 0 1 1 0 1 0 0 0 1 0 2 0 0 0 0 0 0 0 0 1 0 2 0 0 0 2 0 1 0 1 0 1 1 0 1 1 0 0 2 1 1 0 1 2 2 0 0 0 1 0 1 1 2 1 1 1 2 0 0 1 0 0 0 0 0 0 2 2 1 0 0 0 1 1 1 1 0 0 0 1 0 2 2 0 2 0 1 1 2 1 0 0 1 0 0 2 1 0 0 0 0 2 1 2 0 0 0 0 0 0 1 1 0 0 2 1 0 0 0 0 1 0 0 1 2 0 0 0 1 1 1 2 0 0 0 1 2 2 1 0 1 1 2 2 2 2 0 0 0 0 2 0 2 0 2 1 1 2 1 1 0 0 1 1 0 0 0 1 2 0 0 1 1 0 0 0 0 1 1 0 1 2 0 1 1 2 1 1 0 0 2 0 0 1 0 1 1 0 0 0 1 0 0 0 1 2 2 2 2 0 0 0 1 1 1 0 2 0 0 2 2 0 2 0 0 0 0 1 1 1 0 1 1 0 1 0 0 0 1 0 1 2 0 2 2 1 1 0 0 1 0 1 1 0 0 0 0 0 0 0 0 0 0 0 0
35 0 0 1 0 0 0 1 0 1 1 1 1 2 0 0 0 0 0 1 0 1 0 2 2 0 1 2 2 0 2 0 0 0 0 0 2 1 0 1 2 1 0 0 0 0 1 0 0 1 1 0 1 1 1 2 0 0 2 1 2 0 2 2 0 0 1 0 1 1 0 1 2 2 2 2 2 0 2 0 1 1 2 0 1 0 0 1 1 1 0 1 2 2 0 0 0 2 0 0 0 2 1 1 1 1 2 2 1 2 0 0 1 2 2 2 1 0 0 0 1 0 2 1 0 0 0 1 1 1 0 0 0 0 0 0 0 0 0 0 1 0 0 0 1 0 0 0 0 0 0 0 0 1 0 0 0 0 0 2 1 1 0 0 1 2 1 0 1 1 0 1 0 1 2 0 0 1 0 0 0 1 1 1 2 1 1 1 1 0 2 2 1 0 1 2 1 0 1 0 0 1 0 2 1 1 2 0 1 0 0 0 1 0 1 1 0 0 0 0 2 2 1 2 0 0 0 0 0 0 1 0 0 1 2 1 0 2 0 1 1 1 2 0 1 2 1 0 1 1 1 0 1 0 0 0 1 2 1 0 0 1 0 0 0 0 0 1 2 0 1 1 0 2 0 0 1 0 1 0 0 2 1 0 2 0 1 0 2 2 2 2 1 0 2 1 1 1 1 1 1 0 1 1 0 0 1 1 0 0 0 0 2 2 2 1 2 0 0 0 1 0 1 2 0 0 0 1 2 0 1 1 0 0 0 0 0 1 0 0 2 2 1 1 0 0 0 0 1 0 0 0 0 0 0 2 0 0 0 2 2 2 1 1 1 0 0 2 2 1 2 0 1 1 0 1 0 1 0 0 1 0 0 0 1 1 0 1 1 1 1 2 0 0 1 0 0 0 1 1 0 1 0 1 0 1 1 0 1 1 0 0 0 0 1 0 1 0 0 0 0 1 0 0 1 1 0 0 0 0 0 1 0 1 1 0 0 0 0 0 0 0 1 1 0 2 2 1 1 0 0 0 0 1 1 0 1 2 2 2 1 0 1 0 1 2 0 2 1 1 0 0 2 2 1 1 0 1 0 1 1 1 0 1 0 1 0 2 2 0 0 0 0 2 2 0 1 1 1 2 0 1 2 0 2 0 1 0 0 0 0 2 0 0 1 0 1 1 0 1 1 2 0 0 0 1 1 1 1 2 0 1 0 0 0 0 0 0 1 0 2 2 2 0 2 1 0 1 2 2 0 1 0 1 1 1 0 2 1 1 0 0 0 0 1 0 0 1 0 0 0 0 0 0 0 0 1 1 2 1 2 0 2 0 2 0 2 0 1 1 0 1 0 0 0 0 0 0 0 0 0 2 1 1 0 1 0 0 0 0 0 0 0 0 0 0 1 2 1 1 1 1 0 0 0 1 0 2 0 0 0 1 0 0 1 0 1 0 2 0 0 0 0 1 2 0 1 0 0 0 0 1 0 1 1 2 1 1 1 0 0 0 1 0 0 1 1 2 0 0 1 0 0 0 0 1 1 0 1 1 0 1 1 0 0 1 1 1 2 1 1 0 0 0 0 0 0 2 0 1 1 1 1 1 0 1 1 2 2 0 0 0 0 1 0 1 1 1 0 1 0 0 0 2 1 0 0 1 0 0 0 2 0 0 1 0 0 0 0 0 0 0 0 0 0 0 0 1 0 0 0 0 0 1 1 0 0 0 2 0 0 0 2 0 1 0 0 0 1 1 0 0 2 1 1 0 2 0 1 1 0 0 1 0 1 2 0 2 1 2 0 1 0 0 0 0 0 1 0 0 0 0 0 0 0 2 1 0 0 1 0 0 0 1 0 1 2 2 1 1 1 1 0 2 2 0 0 0 0 2 1 0 2 2 1 0 0 2 1 0 0 1 0 0 1 0 1 0 0 0 0 2 1 1 0 1 1 0 1 1 0 2 0 0 0 1 1 0 1 0 1 0 1 0 1 0 0 2 1 1 1 1 1 0 0 1 1 1 1 1 0 0 2 0 2 2 2 0 0 0 0 1 1 0 2 1 1 0 0 0 0 0 0 0 1 0 0 0 2 0 0 2 2 1 1 1 0 2 0 0 2 1 0 1 0 1 0 0 0 1 0 0 1 1 0 1 1 1 0 0 0 0 1 0 0 0 1 1 0 1 0 1 1 0 1 0 0 0 2 2 1 0 1 0 0 0 0 1 1 0 0 1 2 2 0 0 1 0 0 2 0 0 0 0 0 2 0 0 0 0 1 0
36 0 0 1 0 0 0 2 0 2 1 1 0 0 0 0 0 0 1 1 1 1 0 2 2 0 1 1 1 0 0 0 1 1 0 0 2 1 0 0 2 1 0 1 0 1 0 0 0 0 0 0 1 1 0 2 0 0 0 0 0 1 2 2 0 0 1 1 0 0 0 0 2 2 2 2 1 0 1 0 2 2 2 1 2 0 1 2 2 2 1 2 1 2 0 2 0 0 0 0 0 1 2 2 0 0 2 1 1 1 0 1 0 0 0 0 0 0 1 0 1 0 2 1 0 0 0 1 0 1 0 0 0 0 1 1 1 0 0 0 1 0 0 0 1 1 0 0 0 0 0 0 0 1 1 1 0 0 0 0 0 1 0 1 2 2 1 1 1 0 1 1 0 1 2 0 0 0 0 1 1 1 1 1 1 1 1 0 0 0 2 2 2 0 2 2 1 0 0 0 0 0 0 0 0 0 1 0 0 0 0 0 1 0 1 1 1 0 1 0 1 1 1 2 0 1 1 0 0 0 0 1 0 0 1 1 0 2 0 0 0 0 2 0 0 2 0 0 2 0 0 1 0 0 0 0 0 1 0 0 0 0 0 1 1 0 0 0 2 1 1 1 1 2 1 2 1 0 0 0 0 1 1 1 1 1 0 2 0 2 2 0 0 1 0 1 1 0 0 1 0 0 2 0 1 2 0 1 0 0 0 1 2 2 2 0 1 0 0 0 1 1 1 0 1 0 0 1 0 1 2 1 0 0 1 1 1 1 0 1 2 1 2 2 1 1 0 0 2 2 0 0 1 1 0 1 0 0 0 2 2 2 2 0 2 1 0 2 2 0 2 0 0 0 0 0 0 1 0 0 1 0 0 0 1 0 0 0 0 0 0 0 2 0 1 0 0 0 0 1 0 1 0 2 1 1 0 0 1 1 1 1 0 0 0 0 2 0 0 0 1 2 1 0 0 0 1 0 0 0 0 0 0 2 1 1 0 1 0 1 1 1 0 1 0 2 1 0 0 0 0 0 0 2 2 0 2 2 2 2 1 0 1 0 0 1 1 1 2 0 0 0 1 2 1 0 1 2 0 1 0 2 0 1 0 1 0 1 2 0 0 0 0 2 0 0 0 2 2 2 0 0 2 1 1 1 1 0 2 0 1 0 1 0 0 0 0 0 0 0 0 2 0 0 1 0 0 0 0 2 0 1 0 0 0 0 2 1 1 0 0 2 1 1 0 1 0 2 2 2 0 1 0 2 0 2 1 0 0 0 0 0 0 2 0 0 0 1 0 0 0 0 1 0 0 0 2 0 1 0 1 0 2 0 1 1 1 0 0 0 0 2 0 0 0 0 0 0 0 0 0 1 0 1 1 2 1 0 0 1 1 0 0 1 1 1 0 0 0 0 0 0 0 0 0 0 2 2 0 0 0 0 0 0 2 1 2 0 1 1 0 0 0 1 2 0 2 1 0 0 2 0 0 2 2 2 0 2 1 0 0 0 1 0 2 2 0 1 1 1 0 1 1 0 1 2 0 0 1 1 1 1 1 1 1 1 1 2 0 1 1 1 1 0 1 0 0 2 1 1 0 1 0 1 2 0 1 2 2 0 1 0 0 1 0 0 0 1 2 1 1 0 0 1 1 0 0 0 0 0 0 2 0 0 2 1 0 0 0 2 0 2 1 0 0 0 0 0 0 0 0 0 0 1 1 2 0 0 1 0 0 0 2 0 1 0 1 1 1 1 0 1 2 0 0 0 1 1 1 1 1 1 1 0 1 1 1 1 1 2 1 1 1 2 0 0 0 0 1 0 1 0 0 1 0 1 1 0 1 2 0 0 2 0 1 1 1 1 0 0 0 0 0 2 2 0 0 0 0 1 0 0 2 0 0 1 0 0 0 0 0 0 0 0 0 0 0 1 1 0 0 1 1 0 0 1 0 0 1 0 0 1 1 0 1 2 2 0 1 0 1 0 1 1 1 1 1 1 1 0 0 0 2 0 0 0 0 1 0 1 0 1 1 0 1 1 1 0 0 0 0 2 0 0 1 2 0 0 0 0 0 0 0 0 1 1 0 0 2 0 0 2 1 2 2 2 1 0 0 0 1 0 0 1 0 1 0 2 0 0 0 2 1 2 1 2 0 2 0 1 0 0 1 0 1 0 1 1 0 1 0 1 0 0 1 1 1 0 1 1 0 0 0 0 0 2 0 0 2 0 0 0 0 2 0 0 1 1 0 2 1 1 0 0 0 1 0 0 1 0 0 0
37 0 0 2 0 0 1 2 0 0 0 1 0 1 0 0 0 0 1 1 0 1 0 1 1 1 1 2 2 0 2 2 1 1 2 0 1 1 0 0 2 0 0 1 0 1 1 0 2 0 0 0 0 1 0 1 0 1 0 1 0 1 0 1 0 0 1 0 0 0 0 2 2 2 2 2 2 0 2 0 1 2 1 1 1 0 0 1 1 2 0 1 1 1 0 0 0 0 0 0 0 2 0 0 0 0 2 1 1 1 0 2 1 1 1 1 1 0 1 0 1 0 1 1 1 1 0 1 0 2 1 1 0 0 0 0 0 0 0 0 0 0 2 0 0 0 0 0 0 1 1 0 0 1 0 0 0 0 1 2 0 0 0 2 1 1 1 1 2 0 0 0 1 2 2 1 0 0 0 0 0 0 1 1 2 1 2 2 1 0 1 2 2 0 2 2 2 0 0 0 0 1 0 1 1 0 1 0 0 1 1 0 0 0 2 1 0 0 1 0 1 1 0 1 0 1 1 0 0 0 1 0 0 0 2 0 0 2 0 0 0 1 2 0 0 2 0 2 1 1 0 1 2 1 1 0 0 1 0 1 1 1 0 1 1 0 1 0 1 0 0 1 1 2 0 0 0 1 1 1 0 1 1 1 1 1 1 1 0 2 0 0 0 2 0 1 2 0 0 0 1 0 2 0 0 0 0 1 1 0 0 2 2 1 1 1 2 1 1 0 0 0 0 1 1 0 0 1 1 1 2 0 0 0 0 0 0 1 1 1 0 1 2 0 0 1 2 1 2 0 1 1 2 2 1 0 0 0 0 0 0 0 2 0 2 0 0 0 2 0 2 0 1 1 0 0 0 0 0 0 2 0 0 1 2 0 0 0 0 1 1 2 1 1 2 2 2 2 0 0 0 0 0 2 1 1 0 0 1 1 1 1 1 1 2 0 0 1 0 0 0 1 2 0 1 2 0 0 0 0 0 0 1 1 0 0 0 0 1 0 1 1 0 1 0 2 2 1 0 1 0 0 0 2 1 0 1 2 1 0 0 0 1 1 1 2 0 0 2 0 0 0 1 2 1 0 1 1 0 0 2 2 0 1 1 2 1 0 2 0 0 0 0 1 2 0 0 1 0 2 0 1 2 0 2 0 1 0 1 0 0 0 1 1 0 0 0 0 0 0 0 2 1 1 1 0 0 0 0 2 0 1 0 0 1 0 1 0 1 0 0 2 1 1 1 0 1 1 1 1 0 1 0 1 1 0 0 0 0 0 0 0 1 0 0 1 1 1 1 0 1 1 0 0 0 0 1 1 2 1 2 0 1 0 0 0 1 1 0 1 1 0 1 0 1 1 2 0 0 0 0 1 0 1 0 1 1 1 0 1 2 2 0 0 0 0 0 0 0 0 0 0 0 1 1 0 0 1 0 0 0 0 1 0 1 1 1 1 0 2 0 0 0 1 2 0 2 1 0 2 0 1 1 1 1 2 1 2 0 1 1 0 1 0 1 1 1 2 1 1 1 1 0 1 1 1 1 0 2 0 2 0 1 1 1 2 0 1 1 1 1 1 0 0 0 0 0 2 0 2 0 2 0 1 1 0 2 2 2 0 1 1 0 1 0 1 0 1 1 1 0 0 1 2 2 1 1 0 0 0 0 0 0 0 1 1 1 0 0 0 0 0 0 0 0 1 0 2 0 0 0 0 0 0 0 0 0 0 2 0 0 0 1 0 1 0 0 0 1 1 1 0 1 1 0 1 0 2 0 2 2 2 1 1 2 1 0 1 1 2 0 1 2 2 0 0 2 0 0 1 0 0 1 2 0 0 0 0 0 2 0 0 1 1 0 1 1 2 1 1 0 1 0 0 1 2 1 0 0 1 0 0 1 1 0 1 0 1 0 0 1 1 0 1 1 0 1 1 1 0 0 1 2 0 0 1 0 0 0 0 1 2 1 0 1 2 2 0 2 0 1 0 1 1 1 1 1 0 1 1 1 2 2 1 0 1 0 0 0 2 0 2 1 1 2 1 1 0 0 0 0 2 0 0 0 1 1 2 1 2 2 1 0 0 1 1 0 1 2 0 0 2 1 2 1 1 1 2 0 0 2 1 0 1 0 0 0 1 1 1 0 1 2 2 1 2 2 0 0 0 2 0 1 0 0 1 1 1 1 0 1 0 0 0 1 1 1 0 2 2 0 0 0 0 0 2 0 1 0 1 0 2 1 1 0 0 0 0 0 1 0 0 0 0 0 0 0 0 0 0 1 1
38 0 0 2 0 0 0 2 1 1 1 0 0 1 0 0 1 0 2 1 1 2 0 2 2 1 0 1 1 0 1 1 1 1 1 1 2 2 0 1 0 0 1 1 0 1 0 0 1 0 0 0 1 1 0 1 0 0 2 0 0 1 1 1 0 2 1 0 0 0 0 1 1 2 1 2 2 0 2 0 1 2 1 1 1 0 0 0 1 2 0 0 2 1 0 1 0 0 0 1 0 2 2 2 0 0 2 2 0 2 1 2 0 0 0 0 0 0 0 0 2 0 2 1 0 0 0 1 0 2 0 1 0 0 0 0 0 0 1 0 0 0 0 0 1 0 1 0 0 2 1 0 1 0 0 0 0 1 1 2 1 0 0 1 1 0 0 1 0 2 0 0 0 2 2 0 0 0 0 0 0 0 0 0 2 2 0 2 1 0 2 2 1 0 1 1 0 0 0 1 0 0 1 0 1 0 1 0 2 0 1 0 1 1 1 1 0 0 0 0 2 2 1 2 0 0 0 0 0 1 1 0 0 0 2 0 0 2 0 0 0 0 2 2 0 2 0 1 1 1 0 0 1 0 0 1 1 2 2 0 0 2 0 1 1 0 1 1 2 1 0 0 0 2 0 1 1 1 2 1 0 1 1 1 1 1 1 1 1 2 2 0 1 1 1 0 2 1 0 1 0 0 1 0 0 0 0 2 2 0 0 0 1 1 1 0 1 0 1 1 0 1 1 1 0 0 1 1 0 1 2 1 0 0 0 0 0 2 1 1 1 1 2 1 0 0 1 1 2 1 1 1 1 1 0 1 1 0 0 1 1 2 2 0 2 1 0 2 2 0 2 0 1 1 0 0 0 0 0 0 0 0 2 1 0 0 0 0 0 0 0 0 1 0 1 0 0 1 0 0 0 0 0 2 0 1 0 1 0 0 0 0 0 0 2 0 0 0 0 1 0 0 0 0 1 1 0 0 1 0 1 0 0 2 0 0 1 1 0 1 2 0 0 0 1 0 2 0 0 0 0 0 0 2 2 2 2 2 2 2 0 0 1 1 0 1 0 1 2 1 1 1 1 1 1 0 2 2 0 1 2 0 0 0 0 1 0 1 2 1 0 0 0 0 0 0 0 2 2 1 1 0 1 1 1 1 1 0 1 0 0 0 0 1 0 0 1 0 2 2 2 2 1 1 1 0 1 1 1 1 2 0 1 1 1 0 2 0 1 0 2 2 1 0 2 1 0 1 2 2 0 1 0 1 1 0 0 0 0 0 0 0 0 0 0 1 1 1 0 0 0 0 0 0 0 0 2 0 2 0 2 0 2 0 1 1 2 0 0 1 0 1 1 1 1 0 1 0 0 0 0 2 0 2 0 2 2 2 0 2 1 0 0 1 0 0 0 0 0 0 0 0 0 1 1 0 1 1 0 0 0 0 1 0 2 1 2 0 2 0 0 1 0 1 2 0 1 0 0 1 0 1 0 0 1 1 2 2 1 1 1 1 1 0 1 1 0 2 0 0 1 0 0 1 1 2 0 0 2 1 1 0 0 0 0 2 2 2 0 1 1 2 0 1 0 0 1 2 0 1 0 1 0 0 1 0 1 1 1 0 1 1 0 2 0 1 0 0 0 0 0 0 0 2 0 1 1 0 1 0 0 0 0 0 0 0 0 0 0 1 0 1 0 0 0 1 0 0 0 1 1 1 0 0 0 1 1 0 0 0 0 0 1 0 0 1 0 0 2 2 1 1 1 1 0 0 2 1 0 1 1 1 1 0 1 1 1 1 0 2 0 2 2 2 0 0 0 0 0 1 0 0 0 1 0 2 1 0 0 1 0 0 2 0 2 2 2 2 2 2 2 2 0 1 0 1 0 0 0 1 0 1 2 0 0 1 0 0 0 0 0 0 0 1 2 0 2 0 0 0 0 2 2 0 1 0 1 0 1 0 0 0 0 0 0 0 2 0 2 0 0 0 1 0 1 0 1 1 1 1 1 1 2 0 0 0 0 2 0 1 1 2 0 1 1 0 0 0 0 0 0 2 0 0 1 1 0 0 0 0 0 0 0 0 2 2 0 1 2 0 1 1 2 2 1 0 2 2 0 0 0 1 1 1 0 1 1 1 0 0 0 0 1 2 0 0 1 0 1 0 1 0 2 0 0 0 2 2 0 2 0 1 1 0 1 0 1 0 0 0 2 0 0 0 0 1 0 1 1 0 0 1 0 1 0 0 0 0 1 2 1 0 0 1 1 0 0 0 0 0 1 0
39 0 0 1 0 0 0 1 1 2 2 0 0 0 0 0 0 0 0 1 1 1 0 0 1 0 0 1 1 1 1 0 2 1 0 0 2 2 0 1 1 1 0 1 0 0 0 0 2 0 0 0 0 1 1 2 0 0 0 1 0 1 2 2 1 1 1 0 1 1 0 1 2 2 1 2 2 0 2 0 0 2 2 1 1 0 0 0 0 2 0 0 2 1 1 1 0 2 2 2 2 2 2 2 1 1 2 1 1 1 0 1 0 1 1 0 0 0 1 0 1 0 2 1 0 1 0 2 1 1 1 0 1 0 1 0 1 0 0 0 1 0 0 0 0 2 0 0 0 0 0 0 1 0 0 0 1 1 0 0 0 1 0 0 1 2 2 2 1 0 1 1 1 1 2 2 1 0 0 0 0 1 1 1 2 1 1 2 0 1 0 1 2 0 2 2 1 0 0 0 0 0 0 1 1 0 2 0 1 0 0 0 1 0 2 2 1 1 0 1 2 1 0 1 0 0 0 0 0 1 1 0 0 0 2 0 0 2 0 0 0 0 2 0 0 2 0 0 2 0 0 2 1 1 1 0 1 1 0 0 0 0 0 1 1 0 0 0 0 0 0 1 1 2 0 0 0 0 1 0 1 0 0 0 1 0 0 0 0 1 0 0 0 0 0 0 1 2 0 2 0 0 0 2 0 0 0 2 0 0 0 1 2 2 1 0 2 0 1 1 0 1 1 1 2 0 0 1 1 1 2 1 0 0 0 0 0 2 0 2 2 1 1 1 0 0 1 0 1 0 0 0 0 0 0 2 0 0 0 1 2 2 2 0 2 1 0 1 1 0 1 1 0 0 0 0 0 0 1 0 1 1 0 0 0 0 0 0 0 2 2 2 0 0 2 0 0 0 0 0 0 1 1 0 0 0 1 0 0 0 0 0 0 0 0 0 1 1 0 1 0 1 0 0 1 1 1 0 1 0 1 0 0 2 0 0 0 0 0 0 2 0 0 1 0 1 1 0 0 1 0 0 0 2 2 2 2 1 1 1 0 0 1 0 0 1 0 1 2 0 0 0 2 0 1 0 1 2 0 1 2 2 0 1 0 0 0 0 1 0 1 1 0 1 0 0 0 0 0 2 0 0 2 0 2 0 0 0 1 0 0 0 0 0 1 0 0 2 0 2 2 2 1 0 0 0 1 0 0 2 1 1 1 0 1 0 2 0 0 2 0 1 1 0 1 2 0 0 0 0 0 0 0 2 0 0 0 0 0 0 0 0 1 0 0 1 1 2 1 0 1 0 0 0 0 0 1 0 1 0 1 0 1 0 0 1 0 0 0 1 0 1 0 0 0 1 0 0 0 0 0 2 0 1 0 1 0 1 0 1 0 0 0 1 0 1 0 1 0 1 1 1 0 2 2 0 0 2 0 0 1 0 0 0 2 0 2 0 0 2 0 0 0 1 1 0 2 0 0 0 2 2 1 0 1 1 2 2 2 0 0 0 1 1 1 0 1 2 0 0 1 0 0 1 1 2 0 1 0 2 1 2 1 0 0 1 1 1 1 2 2 0 1 0 1 0 0 2 0 2 1 1 0 1 1 0 1 1 2 0 1 0 0 2 0 1 1 0 0 0 0 0 1 2 2 1 1 0 2 0 2 2 1 0 2 2 1 0 1 2 1 2 0 0 0 0 0 0 0 1 1 1 0 0 0 0 0 0 0 0 0 1 2 1 1 0 0 0 1 1 0 0 2 0 0 0 1 2 0 2 1 1 0 0 1 2 0 2 1 2 0 1 2 2 1 1 0 0 0 0 0 0 0 1 0 2 1 0 0 1 1 1 1 1 1 2 2 2 2 2 2 2 0 2 1 1 1 0 0 2 0 1 2 2 0 0 0 0 1 0 0 1 0 0 0 0 0 0 0 0 0 2 2 0 1 1 1 1 1 1 0 2 1 0 1 2 2 1 1 0 1 0 2 0 2 1 0 0 0 0 0 0 2 0 0 0 0 0 2 1 0 1 1 0 0 0 0 0 0 1 0 0 2 0 2 1 0 2 1 1 1 0 0 0 1 1 0 0 1 0 0 1 2 1 1 1 1 1 0 0 2 0 1 2 1 1 0 2 0 0 0 0 1 2 1 1 1 1 0 2 1 0 1 0 1 0 1 2 0 1 0 1 0 0 0 0 1 0 1 1 0 0 0 0 0 1 0 0 2 0 0 0 2 2 0 0 2 0 0 1 0 0 1 2 1 0 0 0 0 0 2 1
40 1 0 2 0 0 1 0 0 2 2 0 0 1 0 0 0 0 0 2 1 2 0 2 2 0 0 1 1 2 0 1 1 1 2 1 1 1 0 0 1 0 0 1 0 1 1 1 1 0 0 0 0 0 1 0 0 0 1 0 2 0 2 1 0 0 1 0 1 1 0 1 1 2 1 2 1 0 2 2 0 2 1 1 0 0 1 0 1 2 0 0 2 2 1 2 1 0 0 0 0 1 2 1 0 0 2 1 2 1 0 1 0 1 2 1 0 0 0 0 2 0 2 0 0 0 0 1 0 2 2 1 1 0 0 0 1 0 0 0 1 0 0 0 0 1 0 0 0 0 0 0 0 1 1 0 0 0 1 1 1 2 0 2 1 1 1 0 2 0 0 2 0 0 1 0 0 1 0 0 0 0 1 1 1 1 1 0 0 0 2 2 1 1 1 1 0 0 0 0 0 0 0 2 2 0 1 0 0 0 1 0 2 1 0 0 0 0 2 0 2 2 0 1 0 0 0 1 1 1 1 1 0 1 1 0 1 2 0 0 0 0 2 0 0 2 0 0 2 0 0 1 1 1 1 1 0 1 0 0 0 0 0 2 2 0 0 0 0 0 2 2 1 2 0 1 1 0 1 0 1 0 2 1 2 1 1 1 0 1 0 0 2 0 2 0 1 1 1 1 1 0 0 2 0 0 0 1 1 1 0 0 2 0 1 0 2 0 1 1 0 1 1 1 0 0 1 2 1 1 1 1 0 0 0 1 0 2 0 1 0 0 1 2 0 1 1 1 2 1 1 0 2 2 1 0 1 1 0 0 1 0 1 0 1 0 0 2 2 1 2 0 1 0 1 1 0 0 1 0 1 1 0 0 2 1 1 0 0 0 1 1 1 0 2 2 1 0 0 0 0 0 1 1 0 1 1 0 0 0 0 0 0 0 1 0 0 0 0 0 0 1 0 0 2 2 1 0 2 1 2 0 0 0 0 0 0 0 1 0 1 0 0 0 1 2 2 0 0 1 0 1 0 2 2 2 2 2 1 0 0 0 0 1 0 1 0 1 2 1 1 1 2 1 0 1 0 2 0 1 2 0 0 0 0 1 0 0 0 0 2 2 0 2 1 0 0 1 1 2 0 1 1 1 1 1 1 0 0 0 0 2 1 1 0 1 1 0 2 1 1 2 0 0 0 1 1 0 0 2 0 1 0 0 0 0 0 0 2 0 1 2 2 1 2 1 0 1 1 2 0 0 0 2 1 1 0 0 0 1 1 0 0 1 1 0 0 1 1 0 1 0 0 0 0 0 0 1 1 1 1 0 1 0 0 1 0 1 0 1 0 0 0 0 0 1 0 0 0 2 0 0 1 2 0 2 1 1 0 2 0 0 0 0 0 0 0 0 0 0 0 0 0 0 0 0 2 1 0 0 1 1 0 0 2 0 2 0 2 0 0 0 0 2 2 0 2 0 0 1 0 2 1 1 2 1 1 2 1 0 0 0 1 0 0 2 1 1 2 1 0 2 0 1 1 2 0 0 1 1 0 1 0 0 0 1 1 0 2 2 0 0 0 0 1 0 0 2 0 0 0 1 0 1 1 1 1 2 2 1 1 1 0 0 0 0 0 2 0 0 0 0 0 1 1 0 0 0 0 0 0 1 0 0 0 0 0 0 0 1 1 1 0 1 0 0 1 0 0 1 1 1 0 0 0 1 2 0 2 0 0 0 1 0 1 0 1 0 2 2 0 0 2 0 0 0 0 1 1 1 1 1 1 1 1 0 0 2 2 2 0 0 0 0 0 0 0 1 0 0 0 0 0 1 1 0 1 0 0 1 1 1 2 0 2 2 2 1 0 0 0 0 0 2 2 2 2 0 0 2 0 1 2 1 0 0 0 0 0 0 0 0 1 1 2 1 2 2 2 0 0 1 1 0 1 0 1 0 0 1 0 1 0 0 0 1 1 0 1 0 1 0 1 0 2 0 0 1 1 1 1 1 0 0 0 1 1 1 0 2 1 2 1 0 1 1 1 0 0 0 0 2 0 0 1 1 1 0 1 2 1 0 0 0 1 1 0 1 1 1 0 1 1 1 1 2 0 2 0 0 2 1 0 1 1 0 0 0 1 0 0 1 0 1 0 1 2 0 0 0 2 0 0 0 1 0 2 1 0 1 0 0 0 0 0 0 0 0 2 2 0 0 0 0 0 0 0 2 0 0 0 2 1 1 0 0 1 1 1 1 0 0 0 0 0 0 0 1 1 0 2 2
41 0 0 2 0 0 0 1 0 1 1 0 0 0 0 0 0 0 0 2 1 2 0 2 2 0 1 1 1 2 1 0 0 0 1 1 2 1 0 0 2 0 0 0 1 0 0 0 2 0 0 0 0 0 0 1 1 0 2 0 1 1 2 2 0 0 0 0 0 0 0 2 2 2 2 2 2 0 2 0 2 2 2 1 1 0 0 0 2 2 0 0 2 0 0 0 0 1 1 1 2 2 0 0 2 2 0 1 1 1 1 2 0 1 2 1 0 0 1 0 1 0 2 1 0 0 0 1 1 1 1 0 0 0 0 0 1 0 0 0 0 0 0 0 1 1 1 0 0 0 0 0 0 1 0 0 0 2 1 1 0 0 1 0 1 2 2 0 1 1 1 1 0 2 1 1 0 2 0 0 0 0 1 1 2 1 2 2 1 0 2 2 1 1 2 2 1 0 0 0 0 1 0 2 2 0 0 1 2 1 0 0 2 0 2 1 1 1 0 1 2 1 0 2 0 1 1 0 0 0 0 1 0 0 1 0 0 2 0 0 0 0 2 0 0 2 0 0 1 0 0 0 1 0 0 0 0 0 0 0 0 0 0 1 1 1 0 0 2 1 0 1 1 2 0 0 0 2 2 1 0 0 2 2 2 1 1 0 1 1 1 2 2 0 2 0 2 0 0 0 0 0 2 0 1 0 1 2 0 1 0 1 2 2 1 0 2 0 0 0 0 1 2 0 1 0 0 2 0 0 2 1 0 0 1 1 1 0 0 1 0 0 1 1 0 0 1 0 0 0 0 0 1 1 0 1 1 0 0 0 0 0 2 0 2 0 0 2 2 0 2 0 2 1 1 0 0 0 1 0 0 1 2 2 2 1 1 0 0 0 0 0 0 0 1 0 0 0 0 0 0 0 1 1 1 0 0 0 0 0 0 0 0 0 1 0 0 1 0 0 0 2 1 1 0 0 2 0 0 0 0 0 1 1 0 0 0 0 0 0 2 0 1 1 0 1 2 0 0 1 1 0 0 1 1 0 1 1 0 1 1 0 1 1 0 2 0 2 1 1 1 1 2 0 2 0 2 2 0 1 2 0 0 2 1 2 1 0 1 0 1 1 0 1 0 0 0 1 0 1 1 1 1 2 0 1 2 0 1 0 0 1 1 1 0 0 0 0 0 1 1 2 1 1 1 1 0 0 0 2 0 2 2 2 2 0 2 0 1 1 1 1 0 0 0 2 0 2 2 2 0 1 0 1 1 0 1 0 0 1 1 0 0 0 0 0 0 2 0 0 0 0 1 0 0 0 1 0 2 0 2 0 1 0 1 0 0 0 1 1 1 0 0 0 1 0 0 0 0 0 0 0 0 1 0 1 2 1 0 1 1 0 0 1 0 1 0 1 1 0 0 0 0 1 1 0 1 1 0 0 0 1 0 1 2 1 1 0 1 1 1 1 0 1 2 0 1 1 0 2 1 1 0 1 1 2 1 1 1 0 0 0 1 0 0 1 1 2 0 0 0 0 0 0 0 0 2 0 1 1 1 0 0 0 0 2 1 2 1 1 2 0 0 0 0 0 0 2 0 1 0 0 0 0 0 0 1 2 2 0 0 0 0 1 0 0 0 2 1 1 0 0 0 2 2 0 0 0 1 0 1 1 0 0 0 0 0 0 0 2 0 1 0 0 0 1 0 1 0 1 1 1 0 0 0 1 2 0 1 0 0 0 2 0 0 0 1 1 1 1 0 1 2 0 0 1 0 2 0 2 1 1 1 1 1 0 0 2 1 2 0 1 1 1 1 1 0 1 0 0 0 0 0 2 0 1 1 0 0 1 1 1 0 2 0 2 2 2 2 2 2 2 0 2 2 0 0 0 0 2 0 1 2 1 0 1 1 1 0 0 0 1 0 1 1 0 1 0 0 0 0 2 1 0 0 1 0 0 0 0 0 1 1 0 1 1 1 0 1 0 1 0 2 0 2 0 0 2 1 2 2 2 2 0 0 0 0 2 1 1 0 1 1 0 2 2 2 0 1 1 1 1 0 0 1 1 1 2 1 1 1 0 0 0 1 1 0 0 2 0 0 2 2 1 1 1 0 2 1 1 1 1 0 0 0 0 0 0 1 0 0 1 2 1 0 1 2 0 0 0 1 0 2 0 1 0 0 0 0 0 1 0 1 0 2 2 2 0 1 1 0 0 0 1 1 0 0 1 1 0 0 1 0 0 0 0 1 0 0 2 0 0 0 1 1 0 1 0 0 0 2 2
42 1 0 0 0 0 0 0 0 2 2 0 1 1 0 0 0 0 0 1 2 1 0 2 2 1 1 0 1 0 1 0 0 0 0 0 2 1 0 0 2 0 0 1 0 1 2 0 1 1 1 0 0 0 1 2 0 0 2 0 2 0 1 1 0 1 2 0 0 1 0 0 1 2 0 2 2 0 2 0 2 1 2 0 1 0 0 1 1 2 0 1 1 0 1 1 1 1 1 1 1 2 1 0 0 0 2 2 0 2 0 1 0 0 0 1 0 0 1 0 1 0 1 0 1 0 0 2 2 2 0 0 1 0 1 0 0 0 0 0 0 0 0 0 1 1 0 1 1 2 1 1 0 0 0 1 0 1 0 1 1 0 0 1 0 1 1 1 1 1 0 0 0 1 1 0 0 0 1 1 0 1 1 1 1 1 1 1 1 0 2 2 2 0 2 2 1 0 0 0 0 1 0 1 1 0 2 0 2 1 0 0 0 0 2 1 0 2 2 0 1 0 0 2 0 0 0 0 0 0 0 0 0 1 2 1 0 2 0 0 0 0 2 0 0 0 0 0 2 0 0 0 0 0 0 0 0 0 0 0 0 0 0 0 0 0 1 1 1 0 1 2 0 1 0 0 1 1 1 0 0 1 1 1 1 1 0 0 0 1 0 0 0 0 1 1 1 0 0 1 0 1 1 1 1 0 0 2 1 0 0 0 1 2 1 0 2 0 1 0 1 1 0 1 1 0 0 1 0 0 2 1 0 0 0 0 0 1 0 0 1 1 2 1 0 0 1 0 0 0 0 0 2 2 0 0 0 0 0 1 1 2 1 1 1 0 0 1 1 0 1 1 1 1 0 0 0 1 0 0 1 0 2 2 1 2 1 0 0 0 1 1 0 0 1 0 0 1 1 1 0 2 2 0 0 0 0 0 0 0 0 0 0 1 1 0 1 0 0 1 0 1 0 1 1 1 1 0 1 0 1 0 0 2 0 0 0 1 0 0 1 1 0 1 0 1 1 0 0 1 1 1 0 2 0 0 0 2 1 2 1 0 0 0 0 1 1 1 1 0 0 0 0 2 1 1 0 1 1 0 1 2 0 1 1 2 1 0 2 0 0 0 0 2 2 0 0 0 0 2 0 2 2 0 2 0 0 0 2 0 0 1 0 0 1 0 0 0 2 1 1 2 0 0 0 0 1 0 0 2 1 0 1 1 1 0 1 0 1 2 0 1 0 0 0 2 0 1 1 2 0 1 0 2 0 0 0 0 0 0 0 0 0 1 0 0 0 1 1 1 0 1 0 0 0 0 1 2 2 2 2 0 1 0 0 0 0 0 1 1 0 0 0 0 0 0 0 1 1 1 1 1 0 1 0 1 1 2 0 2 1 0 0 0 0 0 0 1 0 0 0 0 0 0 0 1 1 1 0 0 1 1 0 0 0 0 2 0 2 0 1 1 0 0 1 0 2 2 0 1 1 1 0 1 2 1 1 1 0 1 1 0 1 1 1 1 0 1 1 1 1 2 0 2 2 2 0 0 1 1 1 0 0 2 2 2 0 1 0 0 2 0 0 0 0 0 0 2 0 1 1 1 1 1 1 1 1 1 1 0 1 1 0 2 0 0 0 1 1 1 0 0 0 2 0 1 1 0 0 0 0 0 0 1 1 0 1 0 0 1 1 1 0 0 0 2 0 1 0 0 0 0 0 0 1 0 0 0 1 0 0 0 2 0 1 0 1 0 2 2 0 0 2 0 0 0 0 2 0 2 1 2 1 0 1 2 0 1 1 2 0 1 0 1 0 0 0 0 0 1 0 0 0 2 2 0 1 1 1 2 0 0 0 1 0 2 1 2 2 2 2 2 0 1 1 1 0 0 0 2 1 0 1 0 0 0 0 1 2 0 1 1 0 0 1 1 1 1 0 1 1 0 1 0 0 0 0 0 0 1 0 1 0 0 0 1 1 0 2 0 0 0 0 2 2 2 0 1 1 1 1 1 2 0 0 0 0 1 0 2 0 1 0 0 2 2 2 0 0 0 0 0 0 0 2 2 0 1 0 2 1 0 1 0 2 0 0 0 1 0 0 1 1 0 0 0 1 2 1 1 1 0 1 1 2 2 2 1 0 0 0 0 1 2 1 1 2 0 0 0 1 1 0 0 1 0 2 2 0 2 0 0 0 0 1 1 1 0 1 1 0 0 0 0 0 0 1 0 2 0 0 0 0 1 0 0 1 0 0 1 0 0 0 0 0 0 1 0 0 0 2 2
43 1 0 2 0 0 0 1 0 2 2 0 0 2 0 0 1 0 2 1 1 2 0 2 2 0 0 2 2 0 1 0 1 2 0 0 2 1 0 0 2 0 1 1 0 0 0 1 0 1 1 0 0 0 0 2 0 0 1 1 0 1 2 2 2 1 2 0 0 0 0 0 2 2 2 2 0 0 2 0 2 2 2 0 1 0 0 1 2 2 1 1 0 2 0 2 0 0 0 0 0 2 2 2 0 0 2 1 1 1 0 1 1 1 1 1 1 0 0 0 2 0 1 1 0 0 0 0 0 0 1 1 1 0 0 0 1 0 1 0 2 0 1 0 0 0 0 0 0 2 1 0 0 0 0 0 0 0 1 0 0 2 0 2 0 2 1 2 1 1 0 2 0 1 0 1 0 0 0 2 2 0 1 1 2 2 1 2 0 1 1 2 2 2 2 1 1 0 0 0 0 0 0 1 1 0 0 0 1 0 2 0 1 0 1 0 0 1 1 1 2 1 1 2 0 0 1 0 0 0 0 0 1 2 1 1 2 2 0 0 0 1 2 0 0 2 0 1 1 1 0 0 2 0 0 0 0 1 0 0 0 0 0 2 1 1 0 0 2 2 0 1 0 2 0 1 0 0 1 1 1 0 2 0 0 0 0 1 0 2 2 1 2 0 2 0 2 1 0 1 0 1 2 1 0 0 0 2 0 0 1 2 2 0 2 0 2 1 1 1 0 1 2 0 1 0 1 2 0 1 0 2 0 0 0 0 0 1 0 1 1 1 2 2 0 0 1 1 2 1 1 1 2 2 1 0 0 0 0 1 2 2 1 0 1 0 0 0 0 0 0 2 0 0 0 0 0 0 1 0 1 1 1 1 1 0 1 0 0 0 0 0 1 0 2 1 1 1 1 1 0 1 1 1 0 1 1 1 0 0 0 0 0 0 2 0 0 0 0 0 0 1 0 1 1 0 2 1 1 1 1 1 0 2 1 1 0 2 0 0 1 0 0 0 0 2 1 0 0 0 1 1 0 2 1 1 1 2 1 1 1 0 1 1 1 2 0 0 2 0 0 0 2 1 2 2 0 1 0 0 1 1 0 1 0 0 0 0 1 0 1 1 0 1 1 0 0 1 1 2 0 1 1 1 1 1 1 1 1 0 0 0 0 2 0 0 0 0 0 1 1 1 0 0 0 1 1 0 0 2 1 0 2 1 2 0 2 0 2 1 1 2 2 0 2 2 0 2 2 2 0 2 0 2 0 1 0 1 0 1 1 0 0 0 0 0 0 1 0 0 0 0 1 0 1 0 2 2 2 2 2 0 1 0 0 1 1 1 0 2 0 0 0 0 0 0 0 0 0 0 0 2 1 2 0 2 1 0 0 1 0 0 0 1 0 1 0 2 1 1 0 0 0 0 0 0 2 1 0 0 1 0 1 0 2 0 1 1 1 1 0 0 0 1 1 0 2 0 1 2 0 2 1 0 1 2 2 1 0 0 0 0 2 0 2 1 0 2 0 0 2 0 1 0 0 2 0 1 1 1 1 0 0 1 1 1 0 1 2 1 2 0 0 0 0 0 1 1 0 0 0 1 0 0 1 0 1 2 2 0 1 0 0 2 0 1 1 0 0 0 0 1 0 1 1 0 0 0 1 0 1 1 0 0 2 2 0 0 0 2 0 1 0 0 0 1 0 1 0 0 0 0 0 0 0 1 1 0 2 0 0 0 1 1 0 0 1 1 1 1 0 1 1 1 1 0 1 1 1 1 1 1 1 1 2 0 0 2 1 2 1 1 1 1 0 0 0 2 0 0 0 0 0 1 1 0 1 0 0 2 0 0 1 0 1 1 1 2 2 2 2 2 0 2 2 0 0 0 0 2 0 0 1 0 0 0 0 1 0 0 0 0 0 0 0 0 0 0 0 1 0 1 0 0 0 0 0 0 0 0 0 0 0 0 0 1 1 0 2 1 1 0 1 0 2 0 0 1 2 2 2 2 2 0 0 0 0 2 0 1 1 2 1 0 2 2 2 0 0 0 0 1 0 1 0 0 1 2 0 0 0 0 0 0 0 0 0 0 1 1 0 1 2 1 0 1 1 0 0 1 2 0 0 2 0 0 0 1 0 0 0 0 1 0 0 2 1 0 0 0 0 1 1 0 0 0 1 2 0 2 0 1 0 0 0 0 0 0 1 1 1 1 0 0 0 2 0 2 0 0 0 1 1 1 0 0 1 0 0 2 2 1 0 1 1 0 0 0 0 0 2 2
44 1 0 2 0 0 1 1 0 1 1 1 0 0 0 0 0 0 0 2 0 2 1 1 2 0 1 1 2 1 1 0 1 1 1 1 1 1 0 0 2 0 0 0 0 0 0 0 2 0 0 0 0 1 1 2 0 0 2 0 0 2 0 0 0 0 1 0 0 0 0 0 2 1 2 1 1 1 1 0 1 2 1 1 1 0 0 1 1 1 0 1 1 1 1 1 1 1 0 0 0 1 0 0 2 2 2 0 2 0 0 2 1 1 1 1 1 0 1 0 1 0 2 2 0 2 0 0 0 0 0 0 0 0 1 1 1 0 1 0 1 0 0 0 1 0 0 0 0 0 0 0 1 1 1 0 1 0 0 0 0 1 0 2 0 1 0 0 2 0 0 2 0 2 1 1 1 1 0 1 1 0 0 0 0 0 0 1 1 0 1 2 2 0 2 2 0 1 0 0 0 0 0 2 1 1 1 0 0 0 1 0 2 1 1 0 0 1 0 0 2 1 1 1 0 0 0 0 0 0 0 0 0 0 2 0 0 2 0 0 0 1 2 0 0 2 0 0 1 0 0 0 1 0 0 0 1 1 0 1 1 1 0 0 0 0 0 0 2 1 0 1 2 2 0 0 0 0 1 1 0 0 2 2 2 1 1 2 0 2 1 1 2 0 2 0 2 0 1 2 1 1 2 0 0 0 0 1 0 0 1 2 1 2 0 0 1 1 1 1 0 1 2 0 1 0 0 1 1 2 2 0 0 0 0 0 0 2 0 0 0 0 2 2 0 0 1 1 2 1 1 1 1 1 0 1 1 0 0 1 2 2 0 1 0 0 0 1 1 0 1 1 0 0 1 1 0 0 0 0 1 0 0 0 2 1 1 0 0 0 0 0 2 0 2 1 1 1 1 0 0 0 0 1 0 0 1 0 0 0 0 0 1 0 0 0 1 0 0 0 0 0 0 0 1 1 1 0 2 0 0 0 1 1 1 1 0 0 0 0 1 1 0 0 0 1 1 1 1 1 0 0 0 2 1 0 1 0 0 1 1 0 0 0 1 1 0 1 2 0 0 0 2 1 1 0 2 2 0 1 1 1 0 2 2 2 2 0 1 0 1 1 1 2 1 0 1 1 1 2 0 1 1 1 1 1 1 0 2 0 1 0 1 0 0 0 0 0 0 0 1 2 2 2 2 0 0 0 0 2 0 0 1 1 1 0 1 0 0 1 1 1 1 0 1 1 0 0 0 0 0 0 0 2 0 2 0 0 0 0 0 0 0 0 0 0 0 2 0 0 0 0 1 0 1 0 1 1 2 1 2 0 1 0 1 0 1 0 1 2 0 0 1 0 0 1 1 0 0 0 0 1 0 0 0 0 0 1 0 1 0 0 1 1 1 1 0 1 0 0 0 0 0 0 0 1 1 1 0 0 1 1 0 0 1 0 2 0 2 0 0 1 0 2 2 0 0 0 0 0 0 1 2 0 0 2 2 1 0 1 1 1 2 0 1 0 0 1 1 1 0 1 0 0 0 2 0 0 0 2 0 1 0 1 0 0 1 1 1 1 1 1 0 0 0 0 0 2 0 2 1 1 1 1 1 0 2 1 1 0 1 1 0 2 0 1 0 2 0 0 0 0 1 2 1 1 1 0 1 0 1 2 0 0 0 0 0 0 0 1 0 1 0 0 0 1 0 0 0 0 0 0 0 1 0 2 1 0 2 0 0 0 2 0 1 0 0 1 0 0 0 0 2 0 0 0 1 2 0 2 2 2 0 0 0 1 1 2 2 2 2 0 1 1 1 1 0 1 0 0 0 0 0 2 1 1 1 0 2 2 0 0 0 0 0 2 0 2 0 1 1 0 0 2 2 1 1 0 0 2 1 0 2 2 0 0 0 1 0 0 0 1 0 0 0 0 0 2 0 1 1 0 0 0 0 0 0 0 0 0 0 2 0 0 1 1 2 0 2 0 0 0 0 0 0 0 0 0 1 2 2 2 2 0 0 0 0 1 1 1 0 1 2 0 2 1 1 0 0 0 0 1 0 0 1 1 0 0 0 1 1 0 1 0 1 1 0 0 0 0 0 0 1 1 0 1 0 2 0 0 2 1 1 1 2 1 1 1 0 2 0 0 1 2 2 1 1 0 0 0 1 0 0 0 1 0 2 2 0 2 0 0 0 0 2 2 2 0 0 0 1 0 0 0 0 0 1 1 1 0 0 1 0 0 0 0 0 0 0 2 1 0 0 0 0 0 0 0 0 0 0 0
45 0 0 0 0 0 0 1 0 2 2 0 0 0 0 0 0 0 1 1 1 1 0 2 2 0 0 1 1 1 0 0 1 1 0 0 1 0 0 0 2 0 0 1 0 0 0 0 1 1 1 0 1 1 0 1 0 0 1 0 2 0 0 0 0 0 1 1 0 0 0 1 2 2 2 2 2 0 2 1 0 1 2 0 1 0 0 0 2 2 0 0 1 2 0 2 0 0 0 0 0 2 1 1 0 0 2 1 1 1 0 1 1 2 2 2 2 1 1 0 2 1 2 2 0 1 0 2 1 2 0 1 0 0 0 0 0 0 0 0 0 0 1 0 2 1 1 0 0 0 0 1 2 0 0 0 0 1 0 1 0 1 0 0 0 2 1 1 0 1 1 0 1 1 1 1 0 1 0 0 0 0 2 2 2 2 2 0 0 0 0 1 2 2 2 1 1 0 0 0 0 0 0 0 0 0 2 0 0 0 2 0 1 0 1 0 0 1 2 0 0 1 1 2 0 1 1 1 0 0 0 1 0 1 2 1 0 2 0 0 0 1 2 0 0 2 0 0 2 0 0 1 2 0 1 0 0 0 0 0 0 0 1 1 1 0 0 0 2 0 0 0 0 2 0 0 0 1 2 1 0 0 1 0 1 1 0 2 0 2 2 0 0 0 1 1 2 1 0 0 1 0 2 0 1 0 1 1 2 0 0 0 1 0 1 0 2 1 1 1 0 1 0 1 1 0 0 0 1 2 2 1 0 0 0 1 0 2 0 0 0 1 2 2 0 0 2 0 2 1 1 1 1 1 0 1 1 0 0 2 2 2 1 0 1 1 1 1 2 0 2 0 2 2 0 1 0 0 0 0 1 0 0 0 1 1 1 0 0 0 0 1 0 0 2 0 1 0 0 0 0 1 0 1 0 1 0 0 0 0 0 0 0 0 0 0 0 2 0 0 0 2 1 1 1 0 2 0 0 0 0 0 1 1 0 0 0 1 1 0 2 0 0 1 0 1 1 0 0 2 0 0 0 2 0 0 0 1 1 1 1 0 0 0 0 0 0 2 2 1 2 2 1 2 1 0 1 1 0 0 1 2 0 0 0 0 0 1 2 0 0 0 0 1 1 0 0 2 2 2 0 0 1 1 1 1 2 0 2 0 0 0 2 1 1 0 0 0 1 1 1 2 1 0 0 1 0 0 1 2 0 1 0 0 0 0 2 0 0 1 2 1 0 0 1 1 0 0 1 1 1 1 0 0 2 0 0 0 0 0 0 0 1 0 0 1 1 1 1 0 1 1 0 0 0 0 1 0 1 0 2 2 2 0 1 1 2 1 0 1 0 1 0 1 2 0 0 0 0 0 0 2 1 1 0 2 0 2 0 2 0 0 2 2 2 2 0 1 0 0 0 0 0 0 0 0 1 1 0 0 0 0 1 0 2 0 2 0 2 0 0 0 0 2 2 0 1 0 0 1 0 2 0 1 2 1 1 2 2 0 0 0 1 0 1 2 1 2 0 0 1 0 0 0 1 1 1 1 1 1 2 0 2 0 0 0 2 0 2 2 2 0 0 1 0 0 0 1 0 1 0 2 1 2 0 1 1 2 2 0 1 1 0 2 1 2 1 1 1 1 0 0 2 2 2 2 2 0 1 0 1 1 0 0 0 0 1 0 0 1 0 1 0 0 0 2 0 0 0 0 0 0 0 0 0 0 1 0 2 0 0 0 2 0 1 0 1 1 0 0 0 0 2 1 1 1 2 1 2 0 2 2 0 1 1 1 0 2 1 2 1 1 0 2 0 0 0 0 0 2 0 0 0 2 0 0 2 0 1 2 0 0 1 1 1 2 2 2 0 1 1 1 0 2 2 0 0 0 0 2 0 1 0 0 1 0 0 0 0 1 1 0 1 1 1 0 1 1 0 0 0 1 2 0 1 1 1 1 0 0 2 2 0 0 1 0 1 0 2 0 1 0 1 1 1 1 0 1 0 1 1 1 2 1 0 1 0 2 0 2 0 1 1 0 2 2 2 0 0 1 0 0 0 1 0 0 2 1 0 0 0 0 1 0 2 2 0 1 2 1 0 2 2 1 0 1 1 2 0 0 2 1 0 1 0 1 0 1 0 0 0 0 2 2 1 0 2 0 0 0 1 0 0 1 0 0 2 2 0 1 0 1 0 1 0 0 1 0 2 1 1 1 0 0 0 0 1 1 1 1 0 1 1 1 0 0 1 0 0 0 0 0 2 1 0 0 1 0 1 0 0 0
46 1 0 2 0 0 0 0 0 2 1 0 0 2 1 1 1 0 0 1 0 0 0 1 1 0 1 1 2 0 2 0 0 0 1 1 1 2 0 2 0 0 0 0 0 0 1 0 1 0 0 0 0 0 0 2 0 0 1 2 0 0 2 2 0 0 0 0 1 0 0 0 2 2 1 2 1 0 2 2 0 2 2 0 2 0 1 0 1 2 0 0 1 1 0 1 0 0 0 0 0 2 2 2 0 0 2 1 1 1 0 1 1 2 2 1 1 0 2 0 0 0 1 0 0 0 0 0 0 0 0 0 1 0 0 0 1 0 0 0 0 0 0 0 1 1 0 0 0 0 0 0 1 0 0 0 0 0 1 1 0 1 2 0 0 1 0 0 0 1 0 1 1 1 1 1 0 0 1 2 1 1 0 0 0 0 0 2 0 2 0 2 2 1 2 1 2 0 0 0 0 1 0 1 1 0 1 0 1 0 2 0 1 0 2 0 1 1 1 0 2 2 0 2 0 0 0 0 0 0 0 0 1 1 1 1 0 2 0 0 0 1 2 0 0 2 0 0 1 1 1 1 1 1 1 0 0 1 0 0 0 0 0 0 1 0 0 0 2 0 0 1 0 2 0 1 0 0 1 0 0 1 2 1 1 0 0 2 0 2 0 0 1 0 2 1 2 0 0 1 0 0 2 0 0 0 2 2 0 0 0 1 2 1 1 0 1 1 1 1 0 1 0 1 0 0 0 0 1 1 2 2 0 0 0 0 0 0 0 1 1 1 2 2 0 0 2 0 2 0 0 0 1 1 1 1 0 0 0 2 2 2 1 1 1 1 0 0 0 0 0 2 0 0 0 0 0 0 1 0 1 0 0 0 1 0 1 2 2 1 1 1 1 0 2 1 1 1 0 0 0 1 0 2 1 0 0 0 0 0 0 0 0 0 1 1 0 0 0 1 0 0 1 0 0 0 2 1 2 0 1 0 0 1 1 1 1 1 1 0 2 0 0 0 0 1 2 0 0 0 1 0 0 2 0 0 0 2 1 2 1 0 1 0 0 1 0 0 2 0 0 0 0 2 1 0 1 2 0 1 0 2 0 1 1 1 1 0 1 0 1 1 0 1 1 0 0 2 2 2 0 0 1 2 0 2 2 0 2 0 1 0 2 0 0 0 0 0 1 2 2 1 1 0 0 1 0 0 0 2 1 0 1 0 1 0 1 0 1 2 0 1 1 0 1 2 0 1 1 1 0 0 0 2 0 0 0 0 0 0 0 0 0 0 1 0 0 0 0 1 0 0 1 0 0 0 1 2 2 2 2 0 2 0 1 1 2 1 0 2 1 1 1 2 1 1 1 1 1 2 0 1 0 2 0 2 2 1 0 1 0 0 0 0 0 0 0 0 0 0 0 0 0 1 1 0 1 1 0 0 0 0 0 0 1 0 2 0 2 0 2 2 0 0 2 0 2 0 0 0 0 1 0 1 2 2 1 1 1 0 0 0 1 0 0 2 0 2 0 0 1 0 0 0 0 2 0 0 1 1 0 1 0 0 0 1 2 2 1 0 1 1 0 0 0 1 1 2 0 2 1 1 0 1 1 0 2 1 2 0 1 1 0 1 0 1 0 1 1 1 0 0 0 1 0 0 0 1 1 0 1 2 0 0 0 0 0 0 1 2 0 2 1 2 0 0 1 1 0 1 1 1 1 0 1 1 1 0 2 1 1 1 0 0 0 1 1 1 1 1 1 0 2 0 0 0 1 1 1 1 1 1 0 0 0 1 1 2 1 2 0 1 2 2 0 0 1 0 0 0 0 0 0 2 1 1 2 0 1 2 0 0 1 1 1 2 2 1 1 1 1 1 0 2 2 1 1 0 0 2 0 1 1 1 0 1 0 1 0 0 0 0 0 0 0 0 0 0 0 0 0 2 1 0 1 0 1 0 0 0 0 0 0 0 0 0 1 0 0 0 0 0 1 1 2 1 0 0 1 2 1 2 2 1 1 1 0 1 0 2 1 2 0 0 0 0 0 0 0 0 0 2 0 0 1 1 1 1 0 0 0 0 0 0 1 1 0 1 2 1 0 2 2 0 1 1 2 0 0 0 2 0 1 2 1 0 0 0 0 0 0 2 2 1 1 0 0 0 0 0 2 0 1 0 0 0 1 1 0 1 0 1 0 1 2 1 0 0 2 1 1 1 0 1 1 1 0 1 1 0 0 1 1 2 0 0 1 0 0 0 0 0 0 0 0 0 0 0 0 0 1 1
47 0 0 1 0 0 0 1 2 2 2 0 0 0 0 0 0 0 1 0 2 1 1 2 2 1 1 2 2 1 1 2 2 1 0 0 2 0 0 0 1 0 0 0 0 0 1 0 1 0 0 0 0 0 0 1 1 0 0 0 0 2 0 0 0 1 1 0 0 1 1 1 2 2 2 2 2 0 2 0 0 2 0 2 0 0 0 0 2 2 0 0 1 0 0 1 0 2 2 2 2 2 0 0 2 1 1 2 0 2 0 0 0 2 2 0 0 0 1 0 0 0 2 1 0 1 0 0 0 1 1 1 0 0 1 0 0 0 0 0 0 0 0 0 0 1 0 0 0 1 1 0 0 0 1 0 0 1 1 2 0 1 0 1 0 0 0 0 0 0 2 0 0 2 0 1 0 1 0 1 1 0 0 0 0 0 0 0 0 0 0 1 1 1 1 1 2 0 0 0 0 0 0 2 2 0 0 0 0 0 0 1 1 0 0 0 0 0 1 0 0 0 1 1 0 1 1 0 0 0 0 0 0 0 1 0 1 2 0 0 0 0 2 0 0 1 1 0 2 0 0 1 1 1 1 0 0 2 0 1 1 1 0 2 1 0 1 0 1 0 0 0 1 1 2 1 0 0 1 0 1 0 1 0 2 1 0 1 2 2 2 1 1 0 2 1 1 1 0 2 1 1 2 1 0 0 0 2 1 0 0 1 2 1 2 1 2 1 0 0 0 1 1 1 1 0 0 0 1 1 2 0 0 0 0 1 0 2 0 1 2 1 1 2 0 0 2 1 2 1 1 0 2 2 1 0 1 0 0 1 1 1 1 0 1 0 0 0 1 0 1 1 0 0 0 0 0 0 1 0 0 1 1 0 2 1 0 0 0 0 0 2 2 1 2 2 2 1 0 0 0 0 1 1 1 0 0 0 0 0 0 0 0 0 1 0 0 0 0 0 0 1 0 0 1 0 1 0 0 0 0 0 0 0 1 0 0 2 0 1 2 0 0 1 0 1 1 0 0 0 0 0 0 2 1 1 1 2 1 2 2 0 0 0 0 0 1 1 2 1 1 1 2 1 1 1 0 2 1 1 1 1 0 2 1 2 1 0 1 0 1 1 1 1 1 0 0 1 1 2 0 0 1 1 1 2 2 0 1 0 1 0 0 1 0 0 1 0 1 1 1 2 1 1 2 0 0 1 1 1 1 0 1 0 1 0 2 0 0 0 0 1 2 0 2 1 0 1 2 2 0 1 0 2 0 0 0 1 0 2 2 0 0 0 0 1 1 1 1 1 1 2 1 0 1 0 2 1 2 1 2 0 2 0 0 1 1 0 1 1 0 0 0 0 0 1 0 0 0 0 0 1 1 2 0 2 1 1 0 1 0 0 0 1 0 0 0 2 1 1 0 1 0 0 0 1 0 1 0 0 0 0 0 0 2 0 1 0 2 0 0 0 0 1 2 0 1 1 0 0 1 0 1 0 2 0 2 2 1 1 1 1 1 1 0 1 1 2 0 0 1 0 0 0 0 1 2 0 1 1 0 0 1 0 0 2 0 0 2 2 2 0 1 0 0 0 0 1 0 0 0 0 1 0 1 0 0 2 2 1 1 1 0 2 0 1 0 1 1 1 1 0 0 2 0 0 0 0 0 0 0 2 0 1 2 1 1 0 0 0 0 0 0 0 0 2 0 0 0 0 0 0 0 1 1 0 0 0 1 0 0 0 2 0 1 0 0 2 0 0 0 0 2 1 1 0 1 0 0 1 0 1 1 0 0 2 0 1 1 2 0 1 1 2 0 0 0 1 0 0 0 0 0 1 0 1 2 1 1 2 0 0 2 0 2 2 2 2 1 1 1 1 0 2 2 2 2 0 0 2 2 0 1 1 1 1 0 1 1 0 0 1 0 0 0 0 0 1 1 0 0 1 1 0 0 0 0 1 0 0 1 1 1 0 1 2 1 0 1 1 0 0 1 0 1 0 0 0 1 1 2 2 1 0 0 1 1 1 1 2 0 1 0 0 2 2 2 0 0 2 2 0 1 0 0 0 1 0 0 0 0 0 0 0 1 1 0 1 2 1 0 2 2 1 1 1 1 1 1 1 2 1 1 2 1 1 1 2 0 0 0 1 2 1 0 1 1 1 1 0 2 0 2 0 0 0 0 1 0 1 0 1 0 0 1 1 0 0 1 1 1 0 0 0 0 2 0 0 1 0 0 1 2 2 0 0 2 0 1 1 0 0 0 0 0 0 0 0 0 0 2 1
48 1 0 1 1 1 1 2 0 1 0 1 0 0 0 0 0 0 2 2 0 2 0 2 2 0 1 0 1 0 0 1 0 0 0 0 2 0 0 0 2 0 0 1 0 0 0 1 1 0 0 0 1 2 0 2 0 0 0 0 1 1 1 1 0 0 1 0 0 1 1 2 2 2 2 2 2 0 2 0 1 2 2 0 2 0 0 1 2 2 1 1 1 1 1 1 0 2 2 2 0 2 0 0 1 1 2 2 0 2 1 2 1 2 2 1 1 0 1 0 1 0 1 0 1 0 0 1 0 1 0 0 0 0 0 0 0 0 0 0 0 0 0 0 2 2 0 0 0 1 1 0 0 0 0 0 0 1 1 1 1 0 0 2 1 2 0 2 1 1 0 0 0 2 1 2 0 0 1 2 1 1 2 2 2 2 2 2 0 1 1 2 1 0 1 1 1 0 0 0 0 0 0 2 2 0 0 0 0 0 0 0 0 0 2 0 0 0 0 1 2 1 0 1 0 1 0 2 2 2 0 0 0 0 1 0 0 2 0 0 0 0 2 0 0 2 0 1 1 1 0 0 0 0 0 1 0 1 0 0 0 0 0 1 1 0 1 0 2 2 0 1 0 1 0 0 0 0 1 0 0 1 0 0 0 0 0 2 0 2 1 0 1 1 1 1 1 2 0 1 0 0 1 1 1 0 0 2 0 1 0 1 1 0 2 0 1 0 1 1 0 1 2 0 1 0 0 2 1 1 2 1 0 0 0 0 0 1 0 0 1 1 2 2 1 0 2 0 2 0 0 0 1 1 0 1 1 0 0 2 2 2 0 1 0 0 0 1 1 0 1 1 0 0 0 0 0 1 0 0 0 1 1 1 2 1 2 0 0 0 0 0 1 0 2 0 0 0 0 0 0 0 0 1 0 1 1 1 1 1 0 0 0 0 2 1 0 0 0 0 0 2 2 0 0 0 2 0 1 0 1 0 2 0 0 0 0 0 1 0 1 1 0 0 0 1 1 0 0 0 0 1 0 1 1 0 1 1 1 1 1 0 0 1 1 1 0 2 2 2 1 1 1 2 1 0 1 0 0 0 2 2 0 0 0 1 0 0 2 0 0 0 1 2 2 0 0 1 0 1 1 1 1 1 1 1 1 0 0 0 0 0 0 0 0 1 1 0 0 0 0 2 1 0 0 1 0 0 0 2 0 1 0 0 1 0 1 0 2 0 2 2 1 1 1 1 1 1 1 1 0 0 0 1 1 0 0 0 1 1 1 1 0 0 1 0 0 2 1 0 1 1 1 0 1 0 1 1 1 1 1 1 2 0 0 0 2 1 1 1 1 1 0 0 0 0 0 0 0 0 0 1 1 2 0 2 2 0 1 0 0 0 0 1 0 1 0 0 0 0 0 0 0 1 1 0 1 1 0 0 1 0 0 0 2 1 2 0 2 0 0 2 0 2 1 0 2 0 0 1 0 2 0 1 2 2 1 2 2 0 0 0 0 1 1 0 0 2 1 0 1 0 0 1 1 2 0 0 1 1 0 2 0 0 0 1 1 1 2 1 2 1 0 1 0 0 1 2 0 2 1 2 0 0 1 0 1 1 1 0 0 0 0 1 0 1 0 1 0 0 0 0 1 2 1 0 1 1 1 0 0 1 0 1 1 0 1 0 0 0 0 1 0 1 0 0 0 0 0 0 0 0 0 1 1 0 1 0 1 0 0 0 1 0 0 0 1 0 2 2 1 0 1 1 1 0 2 0 1 0 2 2 1 0 0 1 0 2 2 2 2 0 1 2 0 0 1 0 2 0 0 2 0 1 1 1 1 0 0 1 0 0 1 1 1 1 1 2 2 2 0 2 0 2 1 2 0 0 0 1 1 0 2 0 1 1 0 1 1 0 0 1 0 0 0 0 0 0 0 0 0 2 0 0 0 0 0 1 0 0 0 2 0 0 0 0 1 1 2 0 0 0 1 0 2 0 0 0 2 2 2 2 2 0 0 0 0 2 0 2 0 1 0 0 0 0 0 0 0 0 0 2 1 0 2 2 0 1 0 2 1 0 0 1 1 1 0 1 1 1 0 1 2 1 0 1 0 0 0 0 1 0 0 2 0 0 0 2 0 0 0 1 1 2 1 2 0 1 0 0 2 0 0 0 0 1 1 2 0 1 0 0 0 0 0 0 0 0 2 1 1 0 0 0 0 0 0 0 2 0 0 0 0 1 0 0 0 1 0 2 0 0 1 0 0 0 0 0 0 0 1 1
49 0 0 1 0 0 1 2 0 1 0 2 0 0 0 0 0 0 0 1 0 1 0 2 2 1 2 2 2 0 2 2 2 2 0 0 1 0 0 1 1 0 1 1 1 2 1 0 2 0 0 0 1 1 1 1 0 0 1 0 2 0 0 0 0 0 1 0 1 1 0 0 1 2 1 2 2 0 2 1 0 2 1 1 1 0 1 0 2 2 0 0 1 2 0 0 0 1 1 1 1 2 1 1 0 0 1 1 1 1 0 2 0 1 1 0 0 0 2 0 0 0 2 1 0 0 0 1 1 2 0 0 1 0 0 0 0 0 0 0 1 0 0 0 0 1 0 0 0 0 0 0 0 0 1 0 1 1 0 2 1 1 1 0 1 1 1 1 1 0 1 1 0 2 2 1 0 0 0 2 2 1 1 1 1 1 1 1 0 0 1 1 2 1 2 2 0 0 0 0 0 0 0 1 1 0 0 0 1 0 0 0 0 0 2 1 1 0 1 0 1 1 1 1 0 1 0 1 1 0 1 0 0 0 1 0 0 2 0 0 0 1 2 0 0 2 0 0 1 0 0 0 1 0 0 0 1 0 0 0 0 0 0 0 1 0 0 0 2 0 0 2 0 1 0 0 0 0 0 0 2 0 2 0 2 1 0 1 1 2 1 1 0 0 2 1 0 1 0 2 0 1 2 0 0 1 0 2 1 0 0 0 1 2 0 0 1 0 1 1 0 1 1 2 1 0 0 1 0 0 0 2 0 0 0 0 0 1 0 0 0 0 1 1 0 0 0 2 2 1 1 1 1 1 0 1 2 0 0 1 1 2 0 0 0 2 0 1 2 1 2 0 1 1 1 1 0 1 1 0 0 2 1 1 2 1 1 0 0 0 0 0 1 0 2 2 2 0 0 0 0 0 1 1 1 0 0 0 0 0 0 0 0 0 0 0 1 1 0 1 0 1 0 1 1 1 1 0 1 0 1 0 1 0 1 1 0 1 0 0 1 1 0 0 0 1 2 1 1 1 0 0 0 2 0 0 1 1 0 2 2 0 0 0 0 2 0 0 2 0 0 1 0 2 1 0 1 2 0 1 1 2 0 2 1 1 1 0 1 0 1 1 0 1 0 0 1 1 0 1 1 1 2 0 2 0 1 0 0 0 0 0 1 1 0 0 0 0 1 1 1 2 1 0 0 0 1 0 0 2 0 2 1 0 1 0 0 0 1 1 1 1 1 1 1 0 1 1 1 1 0 1 0 2 0 0 0 0 0 0 0 0 0 1 0 0 0 2 1 0 1 1 1 0 0 0 2 0 1 0 2 0 1 0 0 0 1 0 0 1 0 1 1 0 0 0 1 0 0 0 0 1 0 2 0 2 1 2 0 2 1 0 0 0 0 0 1 1 0 0 0 0 0 1 1 0 0 2 0 0 1 0 0 0 2 1 2 0 2 0 0 1 0 2 2 0 0 0 0 0 2 1 0 0 2 2 2 2 1 0 0 0 1 0 1 2 0 1 0 0 2 0 0 1 1 2 0 1 1 1 1 2 0 0 0 0 0 1 2 1 2 0 1 0 0 0 0 2 0 1 1 0 0 0 2 0 1 1 2 0 0 1 0 1 0 0 0 1 1 1 0 1 1 1 1 1 1 0 0 0 0 1 1 0 0 0 0 0 0 1 1 1 0 0 0 1 0 0 0 0 0 0 0 0 0 0 0 0 2 1 1 1 2 0 1 0 0 0 1 0 1 0 2 0 0 0 2 0 2 0 2 2 1 0 1 2 0 1 1 2 0 1 1 2 0 0 1 0 0 0 0 0 0 2 1 1 0 0 1 2 0 0 0 1 0 2 1 1 2 2 1 2 0 1 1 1 0 0 0 2 1 0 2 0 0 2 2 0 1 0 0 0 0 0 1 0 1 1 1 0 0 1 2 0 1 0 1 1 0 0 1 2 0 0 0 0 1 0 2 0 1 0 2 0 2 1 0 1 1 1 2 2 2 2 2 1 0 2 0 1 1 2 1 0 2 2 2 0 0 0 0 0 0 0 1 1 1 1 0 0 0 0 0 0 1 0 0 2 2 1 1 1 2 1 1 1 1 2 1 1 2 0 0 2 0 0 0 1 1 1 0 1 1 1 0 1 2 1 1 0 1 0 1 0 0 1 1 2 0 1 0 1 0 0 2 2 2 0 0 1 2 0 0 0 0 0 0 2 0 0 0 2 0 1 0 0 0 1 0 2 0 0 0 0 0 0 0 0 1 0 0 0
50 1 0 1 0 0 0 1 0 1 1 0 0 0 0 0 0 0 1 1 1 2 0 2 2 1 1 0 2 0 1 0 1 1 0 0 1 2 0 1 1 0 0 0 0 1 0 0 1 0 0 0 1 1 1 1 0 0 1 0 1 0 1 1 0 1 1 1 0 0 0 0 2 2 1 2 2 0 2 1 1 2 2 0 2 0 0 2 2 2 0 1 1 1 0 1 0 0 0 0 0 2 1 1 1 1 2 1 1 1 0 2 0 2 2 1 1 0 1 0 1 0 2 1 0 1 0 2 0 2 1 0 0 0 0 0 0 0 0 0 0 0 0 1 0 0 0 0 0 1 1 1 0 0 1 0 0 1 1 2 0 2 0 2 1 2 1 1 0 1 0 1 0 2 2 0 0 0 1 1 0 1 1 1 2 2 1 1 1 0 2 2 2 0 2 1 2 0 0 1 0 0 1 0 0 0 1 0 0 0 1 0 2 0 1 1 1 1 0 0 1 1 0 1 0 1 0 0 0 0 0 0 1 1 1 1 2 2 1 1 1 0 2 0 1 2 2 0 1 0 0 0 2 0 0 0 1 2 0 0 0 0 0 2 2 2 0 0 2 0 2 1 0 2 0 1 1 1 2 0 1 1 2 1 2 0 0 0 2 2 2 1 0 0 2 2 2 0 0 1 0 1 1 1 0 0 0 0 1 0 0 0 2 2 1 0 2 0 0 0 0 2 2 1 0 0 1 2 1 0 2 0 0 0 0 0 0 1 0 0 0 0 2 1 0 0 1 1 1 0 1 1 2 2 0 0 1 0 0 1 2 1 2 0 2 0 0 1 1 0 1 1 1 0 0 1 0 1 0 0 0 2 1 1 2 1 1 1 1 0 0 1 0 1 1 1 1 0 1 1 0 1 1 1 0 1 1 0 0 0 0 0 0 0 2 1 0 0 0 1 0 0 1 1 0 1 1 0 1 0 0 0 0 2 1 1 0 1 0 0 1 1 1 1 0 2 2 0 1 1 0 0 0 2 2 1 2 2 0 1 1 0 1 1 0 1 0 1 2 1 1 2 1 2 0 0 0 0 0 0 2 2 0 2 1 2 1 1 2 0 0 0 0 1 1 0 0 1 1 2 0 1 1 1 1 1 2 1 0 0 0 0 0 0 0 0 0 0 1 0 0 2 1 1 1 1 0 0 0 2 0 1 1 0 1 0 2 0 0 1 1 1 1 1 2 1 1 0 0 0 0 0 0 2 1 1 0 0 0 0 0 0 1 0 0 1 1 1 1 1 1 1 1 0 0 0 2 2 2 2 2 0 0 0 0 0 0 0 1 1 0 1 0 0 0 0 0 0 0 0 0 2 0 1 1 2 1 0 0 0 1 0 1 2 1 1 0 2 1 1 0 1 0 0 0 1 1 1 0 0 0 0 0 0 0 0 2 0 2 0 0 1 0 1 1 0 2 0 0 0 0 0 1 0 1 2 2 2 2 0 0 0 2 0 0 1 0 2 0 0 1 0 0 0 1 0 2 0 1 1 1 0 0 2 1 1 1 0 2 2 1 0 0 2 1 0 0 2 0 1 0 1 1 0 0 0 0 2 2 0 0 0 0 0 0 1 0 0 0 0 0 1 0 2 1 1 1 0 0 0 0 1 0 0 0 0 0 0 1 1 0 1 0 1 0 1 0 1 0 0 0 0 0 0 1 0 0 0 2 1 0 1 0 0 0 2 1 0 1 1 0 1 1 1 1 1 2 2 0 2 0 0 1 1 2 2 0 2 2 2 1 0 1 1 0 0 0 0 1 0 0 0 0 2 1 1 0 0 0 2 1 1 1 1 1 2 2 2 0 0 0 0 0 2 1 0 0 0 0 1 0 0 1 2 1 1 0 0 2 1 1 0 0 0 0 0 0 1 0 1 1 0 1 0 0 1 0 0 0 0 1 2 0 0 0 0 0 0 1 0 0 1 1 0 1 0 0 1 2 2 2 2 1 0 0 1 1 1 1 2 0 2 1 0 2 1 2 0 0 0 0 2 0 0 0 0 1 1 0 1 1 0 0 0 1 2 0 0 1 0 0 1 1 2 2 1 1 1 1 1 2 0 0 1 0 0 0 0 0 1 0 0 2 2 2 2 1 0 0 0 1 1 1 0 1 0 1 2 0 2 0 1 0 0 2 2 0 0 0 0 1 0 0 0 0 2 0 1 1 0 0 1 0 2 0 0 1 0 1 1 0 0 0 0 0 0 0 1 1 0 1 1
51 1 0 2 0 0 0 1 1 2 1 0 0 0 0 0 0 0 0 0 1 2 0 2 2 0 2 2 2 0 2 1 1 1 0 0 2 1 1 1 0 0 0 0 0 0 0 0 2 0 0 0 0 0 1 2 0 0 0 0 0 0 1 1 1 0 2 0 0 1 1 1 2 2 2 2 2 0 2 0 0 1 2 0 1 0 0 1 2 2 0 0 1 1 0 1 0 0 0 0 0 2 1 1 0 0 2 0 2 0 0 2 1 2 2 1 1 0 1 0 2 0 2 1 0 0 0 0 0 0 0 0 0 0 0 0 0 0 0 0 0 0 1 0 0 0 0 0 0 2 1 0 0 0 0 0 1 2 0 0 0 2 0 1 1 2 2 1 0 1 1 1 0 2 2 2 0 0 0 1 1 1 2 2 2 2 2 0 0 0 0 1 2 0 2 2 2 0 0 0 0 0 0 0 0 0 1 1 1 0 1 0 1 0 0 1 1 0 1 1 2 1 1 2 0 1 1 0 0 0 0 0 0 0 2 0 0 2 0 1 1 1 2 1 0 2 0 1 1 1 1 0 0 0 0 0 0 1 1 0 0 1 0 1 1 0 1 0 1 0 0 1 1 2 1 1 1 1 2 2 1 0 2 1 2 0 0 1 1 2 2 1 1 0 2 0 2 0 0 1 0 0 1 1 1 0 0 2 0 0 0 1 2 2 2 1 2 1 1 1 0 0 0 0 2 0 0 1 1 1 2 1 0 0 0 0 0 1 0 1 1 1 1 0 1 0 1 0 2 0 0 0 0 0 0 2 0 0 0 1 1 1 1 1 1 2 0 2 2 0 2 0 1 1 1 0 0 1 1 0 0 1 1 1 2 1 0 0 0 0 0 1 0 0 1 0 0 0 1 1 0 1 1 1 1 0 0 0 1 0 0 0 1 0 1 1 1 0 0 0 0 2 1 0 1 1 1 0 0 0 0 1 0 1 2 1 0 1 0 0 1 1 0 1 1 2 1 0 0 0 0 1 0 2 2 2 2 2 1 1 0 0 0 0 0 0 1 2 2 2 2 2 0 2 2 1 1 2 0 1 0 2 0 1 0 1 0 1 1 0 1 1 1 2 1 0 0 2 2 2 0 0 2 0 2 0 1 0 0 1 1 0 1 2 0 0 0 0 1 1 1 2 0 0 0 1 1 1 1 1 1 1 1 0 1 0 2 0 1 1 0 1 1 1 1 2 0 1 1 2 0 0 0 2 0 0 1 1 0 0 0 0 0 0 1 0 0 2 1 0 0 0 1 0 1 0 1 1 2 1 2 0 1 0 0 0 2 1 0 2 0 1 0 0 1 0 0 0 0 1 0 1 0 2 0 2 2 2 0 2 1 0 1 1 1 1 0 1 1 1 1 1 0 0 0 0 2 2 0 0 0 1 0 0 1 0 2 0 2 0 0 0 0 1 2 0 2 0 0 0 1 1 0 0 1 1 2 2 1 1 1 0 0 1 1 1 0 1 1 1 1 1 0 1 1 2 1 1 1 1 1 0 0 2 1 1 1 1 0 1 2 1 0 0 1 0 0 2 0 2 0 1 0 1 2 0 1 1 2 0 0 0 0 2 0 0 1 2 2 2 0 0 0 2 2 1 1 1 0 0 0 1 0 0 2 1 0 0 0 1 0 1 0 0 0 0 0 0 0 0 0 0 0 1 0 0 0 0 1 0 0 0 1 1 0 0 1 0 1 1 0 0 2 1 1 0 2 1 0 2 0 0 1 0 1 2 0 2 2 2 1 0 2 2 0 0 1 0 0 0 0 0 0 1 0 1 2 1 1 2 0 0 1 0 1 1 2 2 1 2 2 2 0 1 1 2 1 0 0 1 0 0 2 1 0 0 0 0 0 0 0 0 0 0 0 0 0 1 0 0 0 1 1 0 0 0 0 1 0 0 0 2 0 0 0 1 2 0 2 0 1 0 1 0 0 0 0 0 2 2 2 2 2 0 0 0 0 0 0 0 0 0 1 0 0 0 0 0 0 0 0 1 1 1 2 2 0 0 0 1 1 0 0 0 1 1 0 1 2 1 0 2 2 0 0 1 0 1 0 0 2 0 0 0 1 1 1 1 0 0 0 0 0 0 0 2 2 0 0 0 0 2 2 0 0 0 0 1 0 0 0 0 0 0 0 0 0 0 1 1 0 0 0 1 1 1 0 0 1 0 0 1 0 0 0 0 0 1 0 2 0 0 0 0 0 0 0 0 0 0 2 1
52 0 1 1 0 0 0 1 0 1 0 1 0 0 0 0 0 0 1 0 1 1 0 1 1 1 1 1 1 2 0 1 2 2 0 0 0 2 0 1 0 0 0 0 0 0 1 0 0 1 1 0 0 0 2 2 0 0 1 0 1 1 1 1 0 0 1 0 0 0 0 0 2 1 2 1 1 0 1 0 1 1 2 0 2 0 1 0 1 1 0 0 1 2 0 2 0 1 1 1 1 2 1 1 1 1 2 0 1 1 0 1 0 2 2 0 0 0 1 0 1 0 2 1 0 1 0 2 2 2 0 0 0 0 0 0 0 0 1 1 0 0 0 0 1 1 0 0 0 1 0 0 0 0 0 0 0 1 0 0 1 0 0 1 1 2 0 2 0 1 1 0 0 1 1 1 1 0 0 1 1 1 1 1 1 1 1 1 1 0 2 2 2 0 1 2 1 0 1 0 0 0 0 2 2 0 0 1 2 0 0 0 1 0 2 1 1 1 0 0 2 1 0 2 0 0 0 0 0 0 0 0 0 0 2 0 0 2 0 0 0 0 2 0 0 1 0 0 1 1 1 0 1 0 0 0 0 1 0 0 0 0 0 0 1 0 1 1 1 0 0 0 1 2 0 0 1 2 2 2 0 0 1 0 0 0 0 1 1 2 2 1 1 0 1 0 2 1 0 1 1 0 2 1 0 0 1 2 0 0 1 2 2 2 1 0 1 0 1 1 1 0 1 1 2 0 0 0 1 0 2 2 0 0 0 0 0 1 0 0 0 0 2 0 0 0 1 0 1 1 0 0 1 1 0 1 2 0 0 0 0 0 0 1 0 0 0 2 2 0 2 0 0 0 0 0 0 0 1 0 1 0 2 1 1 2 1 1 1 1 1 1 1 1 2 1 1 1 0 0 0 0 0 2 2 0 0 1 0 0 0 0 0 0 0 0 2 2 0 0 0 2 0 0 2 2 0 0 1 0 1 0 0 0 0 0 0 1 0 0 2 0 0 1 0 1 1 0 0 0 0 0 0 2 0 0 0 2 2 2 0 0 0 2 2 2 0 2 1 1 0 0 1 2 0 0 0 2 0 1 1 2 0 2 1 1 1 0 1 0 1 1 0 2 1 0 1 2 2 2 0 0 1 1 1 1 1 0 0 0 0 0 0 0 0 0 0 1 0 1 1 2 1 0 0 2 0 0 0 2 1 1 0 0 0 0 2 0 1 1 0 1 2 1 2 0 1 1 1 1 0 0 0 2 0 1 0 0 0 0 0 0 1 1 0 0 0 1 1 0 0 2 0 0 0 0 2 2 2 2 2 0 0 0 0 1 1 0 0 0 0 2 0 1 1 1 2 0 1 0 0 1 1 1 0 1 1 1 0 1 1 0 0 0 0 0 1 0 0 0 0 0 0 1 1 0 1 2 0 0 1 0 0 0 0 0 2 0 2 0 1 2 0 1 2 0 2 0 0 0 0 2 0 1 2 2 1 1 0 1 1 0 1 0 2 0 0 2 0 0 0 0 2 0 0 2 0 0 2 0 1 0 0 1 1 1 0 1 1 1 1 1 0 0 0 0 0 2 0 1 0 1 1 2 0 1 1 2 2 0 1 1 0 1 1 1 1 0 0 0 0 0 0 1 1 0 0 0 1 0 1 2 0 0 0 0 0 0 0 1 0 2 0 1 0 0 1 1 0 0 0 0 0 0 0 0 0 0 2 0 0 0 1 0 1 1 0 0 2 2 1 1 1 0 0 0 1 2 0 2 1 1 0 0 1 2 0 2 2 2 1 0 0 2 0 0 0 1 0 0 0 0 0 1 1 1 1 1 1 2 0 0 0 1 0 1 2 2 1 1 0 1 0 2 1 0 0 0 0 2 0 1 1 1 0 0 0 0 0 0 0 0 1 1 1 0 1 0 0 0 0 2 0 0 0 0 0 1 0 0 0 2 0 0 0 0 2 1 2 0 2 0 0 1 2 1 1 0 0 0 2 2 1 0 0 1 1 0 0 2 0 2 1 0 1 1 1 0 0 0 0 1 1 1 1 0 1 0 0 0 0 0 0 0 1 1 0 0 2 0 0 2 1 2 0 1 1 2 1 1 2 1 0 1 1 1 1 1 0 0 0 0 2 2 2 1 0 0 0 0 1 0 0 0 0 0 2 1 0 1 0 1 0 0 0 0 1 0 2 2 0 0 1 0 0 0 0 1 2 0 0 0 1 2 0 0 1 0 0 1 1 1 0 0 0 0 0 0 0 0 2 1
53 1 0 1 0 0 0 1 1 2 2 0 0 0 0 0 0 0 0 0 1 0 0 2 2 0 1 1 1 1 1 1 1 2 0 0 2 0 0 0 2 0 0 1 0 1 1 0 1 0 0 0 1 2 0 1 0 0 0 0 1 1 0 2 0 0 1 0 0 1 1 1 0 2 0 2 2 0 2 0 2 2 2 0 2 0 0 0 0 2 0 0 2 1 2 2 2 0 0 0 0 1 1 1 0 0 2 0 2 0 0 2 0 1 1 1 0 0 1 0 1 0 2 0 0 0 0 1 1 1 0 0 0 0 1 1 0 0 0 0 0 0 0 0 0 0 0 0 0 0 0 0 0 1 1 0 0 0 0 0 0 1 0 1 2 2 2 1 1 1 0 1 0 1 2 2 1 0 0 1 1 0 0 0 2 1 1 1 1 0 1 2 1 0 1 1 1 0 1 0 0 0 0 0 0 0 2 0 1 0 0 0 0 0 2 1 1 1 0 0 2 2 2 2 0 1 1 0 0 0 0 0 0 0 2 0 0 2 0 0 0 0 2 0 0 1 0 0 2 0 0 0 1 1 1 0 0 2 0 0 0 0 0 0 0 0 0 0 1 1 1 1 0 2 0 0 0 0 1 0 1 1 2 0 2 1 0 1 1 2 1 2 0 1 1 2 1 0 0 1 0 1 2 0 1 1 1 1 1 1 0 2 2 2 1 1 2 1 0 0 0 0 0 2 2 0 0 1 0 0 2 1 0 0 0 0 0 0 0 1 0 2 1 2 0 0 1 1 2 0 1 0 0 0 0 2 0 0 0 0 0 0 0 0 0 1 0 1 1 0 2 0 2 2 1 1 0 0 1 0 0 2 0 0 1 0 0 0 0 0 0 1 0 1 1 0 0 1 0 0 0 0 0 2 1 1 0 0 0 0 0 0 0 0 0 0 0 0 0 0 0 0 1 1 1 1 2 0 1 0 1 0 0 0 0 0 0 1 0 1 2 0 0 0 0 2 0 1 0 0 0 0 0 2 2 1 2 1 0 1 1 0 1 1 1 2 0 2 1 1 1 1 1 1 1 0 1 2 0 2 1 2 0 2 1 1 1 0 2 0 0 0 1 2 2 0 1 1 1 2 0 1 1 1 1 1 1 1 0 0 0 0 1 0 1 0 0 1 0 1 1 2 1 1 1 1 0 1 1 1 1 2 1 0 1 0 1 0 1 1 1 1 1 0 1 1 0 2 2 2 0 2 0 1 1 1 0 1 0 1 0 0 0 0 0 0 0 2 1 0 1 1 0 0 0 0 1 1 1 1 2 0 2 0 0 1 2 0 0 1 0 1 1 0 0 0 0 0 0 0 0 1 0 1 1 2 1 1 0 1 1 0 0 0 0 0 0 0 0 0 0 0 0 1 1 0 0 1 0 0 0 0 1 0 2 1 2 1 1 1 0 0 0 1 2 0 2 0 0 0 1 2 0 0 1 2 2 2 1 1 1 1 0 1 0 1 0 2 0 0 1 0 0 0 0 2 0 0 1 1 0 1 1 1 0 0 2 2 2 0 0 1 0 0 1 0 0 1 0 0 0 0 0 1 1 0 2 2 2 0 0 0 0 2 0 1 1 0 0 0 0 1 1 2 2 1 1 0 0 0 0 0 0 1 1 0 1 0 0 1 0 1 0 0 0 0 0 0 0 0 0 0 0 0 0 0 1 0 1 1 0 1 1 0 0 1 1 0 2 2 1 0 2 1 1 2 1 2 0 1 0 1 1 0 2 1 1 2 2 2 0 0 1 1 0 0 0 1 0 0 0 0 0 2 1 2 1 1 2 2 0 0 0 2 0 2 2 1 1 1 0 2 0 2 2 0 0 0 0 2 1 0 1 2 1 0 0 1 0 0 0 1 0 0 1 1 1 2 1 0 1 0 1 0 0 1 0 0 0 0 0 2 1 0 1 0 2 0 2 1 0 0 1 0 1 0 0 2 0 0 0 0 2 2 1 2 0 1 0 2 0 1 1 1 2 1 1 0 0 0 0 1 0 0 1 1 1 1 0 0 0 0 0 0 1 1 0 1 2 1 0 2 1 1 0 1 0 1 0 0 2 0 0 1 1 0 0 0 2 1 0 1 1 2 0 0 0 0 0 0 1 0 1 0 0 0 1 1 0 1 0 1 0 0 2 2 2 0 2 2 0 0 0 0 0 1 0 2 0 0 0 2 1 2 1 0 1 0 0 2 1 0 0 2 2 1 0 0 0 0 2 2
54 0 0 1 0 0 0 2 0 0 0 0 0 2 0 0 1 0 2 2 0 2 0 2 2 0 1 0 1 1 1 0 1 0 1 1 2 1 1 1 0 0 0 1 0 1 0 0 1 0 0 0 0 1 0 2 0 0 0 1 0 1 2 2 0 0 1 0 0 0 0 1 1 2 1 2 2 0 2 0 1 1 1 1 0 0 0 0 1 1 0 0 1 2 1 2 1 1 1 1 1 2 1 0 2 2 1 1 1 1 0 2 2 2 2 1 1 0 2 0 0 0 2 1 0 1 0 1 1 2 0 1 0 0 0 0 2 0 0 0 0 0 0 0 1 0 1 0 0 1 0 0 1 0 0 0 0 0 0 2 0 1 0 0 0 2 1 2 0 2 0 2 1 1 0 1 0 0 0 1 1 0 1 2 1 1 1 1 0 0 0 1 2 0 2 1 2 0 0 0 0 0 0 2 2 0 0 1 1 0 0 0 0 0 2 1 1 1 1 0 2 1 1 2 0 1 1 0 0 0 0 0 0 1 1 0 1 2 1 1 1 1 2 0 0 2 0 0 1 0 0 0 2 0 0 0 2 1 0 1 0 0 0 0 0 0 0 1 2 0 0 1 0 1 0 1 1 2 2 1 0 0 2 1 1 1 1 1 0 2 2 1 1 0 1 1 2 0 0 1 0 0 2 0 0 0 1 2 1 0 0 1 2 1 1 0 2 1 0 0 0 1 2 1 2 0 0 1 0 0 1 2 0 0 0 0 0 1 0 1 2 1 1 2 0 0 2 0 1 0 1 0 1 1 0 1 0 0 0 1 1 1 2 0 2 2 0 1 1 0 1 1 1 1 1 1 0 0 0 0 0 0 0 0 2 0 0 0 0 0 0 0 1 0 2 1 1 1 0 0 0 0 0 1 0 1 0 0 0 0 0 0 1 1 1 0 1 0 0 2 0 0 0 1 2 1 1 0 0 0 0 0 0 0 2 1 0 1 0 0 1 1 0 1 0 2 1 1 1 1 0 0 0 2 1 1 1 2 2 2 1 0 1 1 0 1 0 1 2 1 0 0 2 1 0 0 0 2 1 0 1 2 0 1 1 1 1 0 2 0 0 0 1 2 1 0 1 2 2 2 0 0 2 0 2 1 0 0 1 0 0 0 0 1 0 0 0 0 1 1 1 2 1 0 0 0 1 1 1 1 1 1 0 0 0 0 1 0 2 2 0 0 1 0 1 1 0 2 2 2 0 0 0 1 1 0 0 0 1 0 0 0 1 0 0 2 2 2 0 0 0 1 0 0 0 0 2 0 2 0 2 0 0 0 0 0 0 0 0 0 1 1 0 0 0 0 0 1 1 1 1 0 0 0 1 1 1 1 0 1 1 0 0 0 0 0 0 0 0 0 0 0 0 0 0 1 1 1 0 0 1 0 1 0 1 0 2 0 2 0 0 0 0 0 0 0 2 0 0 1 2 1 0 0 1 1 2 2 2 0 0 0 1 1 1 0 0 2 1 0 0 0 0 0 0 1 1 0 2 0 1 0 0 0 1 2 1 2 0 1 1 2 0 0 0 0 1 2 0 0 0 1 0 0 2 0 2 1 2 0 1 0 0 1 0 0 0 1 1 1 0 0 1 2 2 2 2 0 1 0 1 1 0 0 0 0 1 0 0 1 0 1 0 0 0 1 0 0 0 1 1 1 1 0 0 1 1 0 1 0 0 0 0 0 0 1 2 1 1 1 1 1 1 0 0 1 1 1 1 1 2 1 0 0 0 2 0 1 1 2 1 1 1 2 1 1 0 1 0 0 0 0 0 2 1 0 1 1 1 2 0 0 2 0 1 1 2 2 2 2 2 2 0 2 2 1 1 0 0 2 0 0 2 2 0 0 0 0 0 0 0 0 0 0 1 1 1 0 0 0 0 2 1 0 0 0 0 0 0 0 0 2 1 0 1 0 0 0 0 0 0 0 1 0 1 0 0 1 1 1 2 2 2 0 0 0 0 2 0 1 1 2 1 0 1 0 0 0 0 0 0 2 0 0 1 2 0 1 1 1 1 0 0 0 0 0 0 0 2 0 0 2 2 1 1 1 2 1 1 2 2 0 0 1 0 0 0 1 0 1 0 0 1 0 0 2 1 0 0 0 1 1 1 0 1 0 1 1 0 1 1 1 0 0 1 0 1 0 1 1 1 1 0 0 0 1 0 0 2 0 0 0 1 1 0 0 1 0 0 1 0 0 0 0 0 0 0 0 2 0 0 0
55 1 0 1 0 0 0 2 1 1 1 0 0 0 0 0 0 0 1 2 1 2 0 2 2 0 2 1 1 1 1 0 1 2 1 0 2 1 0 0 2 0 0 1 0 1 0 0 0 1 1 0 1 1 1 2 0 0 0 0 1 0 1 1 0 0 2 0 0 0 0 1 2 2 2 2 1 1 1 0 1 2 1 1 0 1 0 0 2 2 0 1 2 1 2 2 2 0 0 0 0 2 0 0 1 1 2 1 1 1 0 1 1 2 2 0 0 0 0 0 2 0 2 1 0 0 0 0 0 0 2 1 0 0 0 0 0 0 1 0 1 0 0 0 1 0 0 0 0 2 0 0 0 0 0 0 0 0 0 2 2 0 0 1 1 2 0 0 1 0 0 2 0 2 1 0 0 0 0 0 0 0 1 1 2 1 1 1 0 0 0 1 0 0 0 0 2 0 0 0 0 1 1 1 1 0 0 0 1 0 0 0 1 0 0 2 1 0 1 2 2 0 2 2 0 2 2 0 0 0 0 0 0 0 2 0 0 2 0 0 0 1 2 0 0 2 0 1 1 0 0 1 2 0 0 0 2 1 0 1 1 1 0 0 1 0 1 1 1 0 0 2 1 2 1 1 1 1 2 1 1 0 1 1 2 1 0 0 2 2 2 2 0 0 2 2 2 2 0 1 0 0 1 1 0 1 0 1 1 0 0 2 1 2 0 0 2 0 0 0 1 0 0 1 1 0 0 2 1 1 1 1 0 0 0 0 0 0 0 0 0 0 1 2 0 0 1 0 2 2 0 0 1 1 0 1 2 0 0 0 0 0 1 0 1 0 0 1 2 0 2 0 0 0 0 0 0 0 1 0 0 1 1 1 1 0 0 0 0 0 0 1 0 1 2 1 1 0 0 0 0 0 1 1 0 1 0 2 0 0 0 0 1 1 1 0 0 0 0 0 0 1 0 0 2 1 0 0 2 1 2 0 0 2 0 0 0 1 0 1 1 1 0 0 1 2 2 0 0 0 0 0 0 2 1 1 1 1 0 1 1 0 0 0 0 1 1 1 2 1 0 0 0 2 1 0 1 2 1 1 0 1 0 1 0 0 0 0 2 0 0 0 1 2 0 0 0 0 0 2 0 0 1 1 1 2 2 0 2 0 0 1 1 1 1 0 0 1 1 2 2 2 1 1 2 0 0 0 0 2 1 1 1 0 1 0 2 0 0 0 2 2 2 0 2 2 0 1 1 1 0 0 0 2 0 1 0 0 0 0 0 0 1 0 0 1 1 1 1 1 0 1 2 0 2 0 2 1 1 1 1 1 1 0 0 1 0 0 0 1 1 0 0 0 0 1 0 0 0 0 0 2 0 1 1 2 0 1 0 1 1 0 0 0 0 0 0 0 0 0 0 0 0 1 1 0 1 1 0 0 0 0 0 1 2 0 2 0 2 0 0 0 0 0 2 0 2 1 0 0 1 1 0 2 2 1 1 2 1 0 0 0 2 0 0 1 0 2 0 0 0 0 1 1 1 2 0 1 0 2 1 1 1 0 0 2 1 2 1 0 1 2 0 0 0 0 0 2 0 1 0 1 0 1 2 0 0 1 2 0 1 1 0 1 0 0 0 1 1 1 0 0 1 2 1 1 1 0 0 0 0 2 0 0 0 0 0 0 1 2 1 2 0 0 0 0 0 1 0 1 1 1 0 0 1 1 0 0 2 1 1 1 2 0 1 0 1 1 0 0 0 0 2 1 1 0 2 1 1 1 1 1 1 0 1 1 1 2 1 1 0 1 1 1 0 0 1 1 1 0 0 0 0 2 2 0 1 0 0 1 0 0 1 2 0 2 1 2 2 2 2 2 0 2 1 1 1 0 0 2 1 0 2 1 0 1 1 0 1 1 1 0 0 0 1 0 0 2 1 0 1 0 1 0 0 0 0 0 0 0 0 2 0 0 0 0 1 1 0 0 0 0 1 1 2 1 0 0 0 1 1 1 1 1 1 1 1 2 0 2 0 1 0 0 2 2 2 0 0 0 0 1 0 1 2 2 0 1 0 1 1 0 0 0 0 0 0 0 1 0 0 1 2 0 2 0 0 1 0 0 2 1 0 2 0 0 0 0 0 0 0 0 1 1 0 1 1 0 0 0 1 0 2 0 0 0 1 1 0 1 1 0 1 0 0 1 1 0 1 1 1 1 0 0 0 0 1 2 0 0 0 2 0 0 0 1 1 0 0 2 0 0 0 0 0 1 0 0 0 0 0 0
56 0 0 2 0 0 0 0 0 2 2 0 0 0 0 0 0 0 1 2 0 2 0 1 1 1 1 1 1 1 1 0 2 2 0 0 1 0 0 0 1 0 0 0 0 0 0 0 0 0 0 0 1 1 1 1 0 0 2 0 2 0 1 2 0 0 1 0 0 0 0 1 2 2 2 2 2 0 2 1 0 1 2 0 0 0 0 1 2 2 0 0 2 2 0 2 0 1 1 1 1 2 1 0 0 0 2 0 2 0 0 2 0 1 1 0 0 0 2 0 0 0 2 1 0 0 0 1 1 2 0 0 0 0 0 0 1 0 0 0 0 0 0 0 1 1 0 0 0 1 1 0 0 0 2 0 0 2 0 1 0 1 0 1 0 1 1 0 0 1 1 1 0 2 2 1 1 0 0 1 1 1 0 0 1 0 2 0 0 0 2 2 1 1 1 2 1 0 0 0 0 0 0 1 1 0 1 0 0 0 0 0 0 0 1 1 0 0 1 0 1 1 0 0 0 2 1 1 0 0 0 1 0 0 1 0 0 2 0 0 0 0 2 1 0 2 0 0 2 0 0 0 1 0 0 1 0 0 0 0 0 0 0 1 1 0 0 1 1 0 0 1 1 2 0 0 0 1 2 0 0 1 1 0 0 1 0 1 1 2 1 1 0 0 1 0 1 1 0 2 0 0 2 0 1 1 0 2 0 0 0 1 1 0 1 0 2 0 1 1 0 1 0 1 1 0 0 1 0 0 1 1 0 0 0 0 0 1 0 1 0 1 2 2 0 0 1 0 1 0 0 0 2 2 0 0 2 0 0 0 1 1 2 0 2 0 0 1 1 0 1 1 0 0 0 0 0 0 1 0 2 0 0 0 1 0 1 0 0 0 0 0 0 0 1 0 0 0 1 1 0 1 1 1 1 0 0 0 0 0 0 0 0 0 0 0 1 2 0 0 0 2 0 0 0 0 1 0 2 0 2 0 0 1 0 0 0 0 0 0 1 1 0 2 1 2 2 1 1 1 0 1 0 1 1 0 1 1 1 1 0 0 0 0 0 0 1 1 1 0 0 0 1 1 2 0 2 1 0 0 1 2 0 1 1 1 1 1 1 0 1 1 0 0 0 0 0 1 1 2 0 1 1 1 1 0 2 0 1 0 0 0 0 0 0 0 0 0 1 1 1 2 0 0 0 1 0 0 0 2 1 0 1 0 1 0 2 0 1 0 0 1 2 0 2 1 0 1 1 1 0 0 0 2 0 0 0 1 0 1 1 0 0 0 0 0 0 0 0 0 0 1 1 0 1 0 1 0 1 0 1 1 1 0 0 1 0 0 0 2 0 0 0 0 0 2 0 0 0 0 0 2 0 1 0 1 1 1 0 1 0 0 0 0 0 0 2 1 0 0 0 0 0 0 0 0 1 1 0 0 0 0 1 1 1 1 2 1 1 1 1 0 0 1 1 0 1 0 0 2 0 1 1 0 0 2 1 2 2 0 0 0 1 1 0 0 1 1 0 1 0 0 0 0 0 2 0 0 1 1 1 1 1 0 0 2 0 1 1 2 2 0 0 0 2 0 0 1 0 1 0 1 0 0 1 0 1 2 2 0 1 0 0 2 0 0 1 1 1 1 0 0 1 2 2 2 2 0 0 0 0 1 0 0 1 1 1 0 0 1 1 1 0 0 0 0 0 1 0 0 0 0 0 0 0 0 0 0 2 1 1 1 2 0 2 0 0 0 2 2 0 0 2 2 2 2 1 0 2 0 2 2 0 1 2 2 0 1 0 2 0 2 2 2 0 0 2 0 0 0 1 0 0 2 1 1 2 0 0 2 0 0 0 0 0 1 1 2 0 1 1 1 0 2 1 0 0 0 1 2 0 1 2 1 0 1 0 2 0 0 2 0 0 0 1 0 0 1 0 0 0 1 1 1 0 1 1 0 0 0 0 2 0 0 0 0 0 0 1 0 0 0 2 0 2 0 0 1 2 2 2 2 0 0 0 2 2 1 0 2 0 1 0 0 1 1 1 0 0 2 2 0 0 0 0 0 2 2 1 2 2 1 0 0 0 0 0 1 1 1 0 1 2 1 1 1 0 0 1 1 2 0 0 2 0 0 0 2 0 1 0 0 1 1 1 1 1 1 0 1 1 0 0 1 1 0 2 2 0 1 0 0 0 2 0 2 0 0 1 1 1 0 1 0 0 0 0 2 0 0 0 2 1 1 0 0 1 1 0 2 0 0 0 0 0 0 0 0 0 0 2 2
57 0 0 0 0 0 0 1 0 1 1 0 0 1 0 0 0 0 1 1 1 1 0 2 2 0 0 0 2 2 0 0 0 0 0 0 2 2 0 1 1 1 0 1 0 1 2 0 2 0 0 0 2 2 0 2 0 1 0 0 1 1 1 1 0 1 1 1 0 0 0 0 2 2 2 2 2 0 2 1 0 2 1 1 1 0 0 0 1 2 0 0 2 2 0 2 0 0 0 0 0 1 2 2 0 0 2 1 1 1 0 1 0 2 2 1 1 1 1 0 2 1 1 1 1 1 0 0 0 0 2 1 1 0 0 0 2 0 0 0 0 0 0 0 2 2 1 0 0 2 1 0 0 0 0 0 0 1 0 1 0 1 0 1 0 2 1 1 0 1 0 2 0 2 1 1 0 0 0 0 0 1 0 0 1 0 0 2 0 2 0 2 1 0 1 1 2 0 0 0 0 0 1 0 0 0 1 0 1 2 0 0 1 0 0 0 0 0 1 2 2 0 0 0 0 1 0 0 0 0 0 0 0 0 2 0 0 2 0 0 0 0 2 0 0 1 0 0 2 0 0 0 2 0 0 0 0 2 1 0 0 1 0 0 0 0 0 0 2 2 0 1 1 2 0 1 1 1 2 0 1 0 2 1 2 1 2 1 1 2 0 0 1 0 1 0 2 0 0 2 0 0 1 0 0 0 0 1 1 0 0 0 1 2 1 0 2 0 0 0 0 1 1 0 1 0 0 1 1 1 2 0 0 0 0 0 0 2 1 1 0 1 2 1 0 0 2 1 1 0 1 1 2 2 1 0 0 0 0 1 1 1 2 0 2 0 0 1 1 0 1 1 0 0 0 0 0 1 1 1 0 1 0 0 1 1 1 0 0 0 0 1 0 0 2 0 0 0 0 0 0 1 0 1 1 0 1 2 0 0 0 0 1 1 1 0 0 0 0 0 0 0 1 0 1 0 1 1 1 1 1 2 1 1 0 0 1 1 0 1 1 1 0 0 0 2 0 0 0 1 1 0 0 2 1 1 1 1 1 2 1 0 0 0 1 1 0 1 1 0 0 0 2 1 0 0 0 2 1 1 0 2 0 1 1 2 1 1 2 0 0 0 0 1 0 0 0 2 2 2 0 2 2 0 2 0 1 1 0 0 0 1 1 0 1 0 0 0 0 1 1 2 1 0 0 0 1 1 1 1 1 1 0 0 0 0 1 0 1 2 0 0 1 1 2 1 1 1 2 2 0 1 0 2 0 0 0 0 0 1 1 0 0 1 1 0 0 1 1 0 0 2 0 0 0 0 1 1 1 1 1 0 0 0 0 0 0 0 0 0 0 2 1 0 0 1 1 0 0 1 0 1 0 2 0 2 1 1 1 1 1 0 0 1 0 1 0 2 0 0 0 0 0 1 1 0 0 2 0 0 2 0 0 1 1 0 2 0 2 0 0 1 0 1 1 0 2 1 0 0 1 2 0 1 2 2 1 2 2 0 0 0 1 1 1 0 0 2 0 0 1 0 1 0 0 2 0 0 1 1 1 1 0 1 0 0 2 1 1 1 0 1 0 1 0 0 0 1 0 1 0 2 0 0 0 0 0 1 1 0 0 0 0 2 0 0 0 2 2 1 0 0 0 2 2 0 0 0 0 0 0 1 0 0 0 0 0 0 0 1 0 1 1 0 0 0 0 1 0 1 1 1 0 1 1 0 0 0 2 0 0 0 2 0 1 0 0 0 2 2 1 1 1 0 0 1 1 1 1 1 1 1 0 0 0 2 0 2 1 2 0 1 0 1 0 0 0 1 0 0 0 0 0 2 1 2 1 0 0 2 1 1 1 1 0 1 1 1 2 2 1 2 0 2 2 2 2 0 0 1 0 0 2 2 0 0 0 0 0 0 0 0 0 1 2 1 2 0 0 0 0 2 0 0 0 0 0 1 0 0 0 2 0 0 1 0 0 0 1 0 0 1 1 0 2 0 0 2 0 0 1 1 2 0 0 0 0 2 0 2 0 0 0 0 2 1 1 0 0 0 0 2 0 0 2 2 0 0 1 2 1 0 0 1 2 1 0 0 1 0 0 1 2 1 1 2 0 1 0 0 1 1 0 2 0 0 0 1 0 0 0 2 2 2 1 1 1 1 0 1 0 0 0 0 1 0 2 1 0 0 0 0 0 2 0 2 0 0 2 1 0 0 0 1 1 1 0 0 1 0 0 1 2 2 0 1 1 1 0 2 0 0 0 0 0 1 0 0 0 0 0 0
58 1 1 1 0 0 0 2 0 0 0 1 0 1 0 0 0 0 0 2 1 2 0 1 1 1 1 0 1 0 1 0 1 1 2 1 2 2 0 0 1 0 1 1 0 1 0 0 0 1 1 0 0 0 0 2 0 0 1 1 1 0 1 1 1 1 2 0 0 1 1 1 2 2 1 2 1 0 1 1 1 2 1 1 1 0 0 1 2 2 1 1 2 2 0 2 0 1 1 1 0 2 0 0 2 2 0 0 2 0 0 2 1 2 2 1 1 0 1 0 0 0 2 0 0 0 0 1 1 2 0 1 0 0 0 0 0 0 0 0 1 0 0 0 0 0 0 0 0 0 0 1 0 0 0 0 0 1 1 1 1 0 0 1 1 1 1 1 1 0 1 0 1 2 1 1 0 0 0 1 1 1 1 1 1 1 1 1 0 0 0 1 2 0 2 2 1 0 0 0 0 0 0 2 2 0 0 0 0 0 0 0 1 0 1 1 1 1 1 1 2 1 1 2 0 0 0 1 1 1 0 1 0 0 2 0 0 2 0 0 0 1 2 0 0 2 1 1 1 1 0 0 1 0 0 0 2 1 0 0 0 0 0 0 0 0 0 0 2 0 0 1 0 2 0 1 1 1 1 0 0 0 1 1 2 0 0 0 1 1 1 0 0 1 0 1 1 0 0 2 0 0 1 1 0 0 1 1 1 0 1 2 2 1 1 1 2 2 0 0 0 2 2 1 0 0 1 1 1 1 1 2 0 0 0 0 0 1 0 0 1 1 2 2 1 0 2 0 2 1 0 0 1 1 1 1 1 0 0 1 1 1 1 1 1 1 0 1 2 0 2 0 0 0 1 1 0 0 0 0 0 1 1 1 1 1 1 0 0 0 0 0 1 0 2 1 1 0 0 0 0 0 1 1 0 1 1 1 0 0 0 0 0 0 2 0 0 1 0 0 0 0 0 1 0 0 1 0 1 0 1 0 0 2 0 0 0 1 0 0 1 1 0 1 0 1 1 0 1 1 0 1 0 2 1 0 1 1 0 1 1 0 0 0 0 0 0 0 2 0 0 0 1 1 2 1 2 1 0 1 2 2 0 1 1 1 1 0 1 0 1 1 0 1 1 0 0 1 0 1 1 1 1 1 1 1 1 1 1 0 0 0 1 1 0 0 0 0 0 0 0 2 0 0 0 1 1 0 0 2 0 0 2 1 2 0 1 0 0 0 2 1 1 1 1 2 0 1 1 1 0 1 1 1 1 1 0 0 1 0 0 1 1 0 0 1 1 2 1 0 0 1 0 0 0 0 1 0 1 0 2 1 1 0 0 1 1 0 0 0 0 0 2 0 0 1 0 0 1 0 0 2 1 2 0 2 1 0 0 1 1 0 0 1 0 1 0 1 1 1 0 1 0 1 1 1 0 0 0 0 1 0 1 0 2 1 2 0 2 0 1 1 0 1 2 0 2 0 0 0 1 2 0 1 1 1 1 1 1 0 0 0 1 1 0 1 0 2 0 0 0 0 0 0 1 1 1 1 1 1 1 1 1 0 0 2 0 1 0 1 2 1 2 0 1 0 0 1 0 1 0 1 0 0 0 0 2 0 1 1 1 1 0 1 0 1 0 1 1 1 0 0 0 2 1 1 1 0 0 0 0 0 0 1 1 0 1 0 0 0 0 1 0 0 0 1 0 0 1 1 0 1 0 1 0 1 0 0 1 0 0 0 2 0 0 0 2 0 2 2 0 1 2 0 0 0 1 2 0 2 0 0 1 0 2 1 1 1 1 2 0 1 1 1 0 0 0 0 0 0 1 0 0 1 1 1 1 0 2 2 0 0 2 0 1 1 1 2 1 1 1 1 0 1 1 1 0 0 0 2 0 1 1 0 0 2 0 1 0 0 0 0 0 0 0 0 0 0 0 0 0 2 0 0 0 0 0 0 1 1 0 1 0 0 1 0 2 0 1 0 1 0 1 0 1 1 0 1 1 0 0 0 2 1 1 1 0 0 0 2 0 1 0 0 2 1 1 0 0 0 0 1 1 0 1 0 0 0 0 1 1 0 1 1 2 1 0 0 0 0 0 0 1 2 0 1 1 2 1 2 2 0 0 2 1 0 0 1 0 0 0 1 1 1 1 0 1 0 0 0 1 0 1 0 1 0 2 1 0 1 0 0 1 0 1 1 0 0 0 0 1 0 0 1 1 1 0 0 2 0 0 0 0 1 0 0 2 1 1 2 0 0 1 0 0 1 0 1 1 0 1 1
59 0 0 2 0 0 0 2 0 1 0 0 0 0 0 0 0 0 1 1 1 2 0 1 1 1 1 2 2 0 1 0 1 1 2 1 2 1 0 0 1 0 0 0 0 0 1 0 2 0 0 0 0 1 1 2 0 0 2 1 2 0 0 0 0 1 1 0 0 0 0 1 1 2 1 2 2 0 2 1 1 2 2 0 2 0 0 0 2 2 0 0 0 0 1 1 1 1 1 1 1 1 0 0 1 0 2 1 1 1 0 1 0 1 1 0 0 0 1 0 1 0 2 2 0 2 0 1 0 1 2 0 0 0 0 0 0 0 1 0 0 0 1 1 0 0 0 0 0 0 0 0 0 0 0 0 0 1 1 1 0 0 0 1 2 2 0 1 1 1 0 0 0 2 1 0 0 0 0 0 0 0 1 1 1 1 1 1 0 0 1 2 1 1 1 1 1 0 0 0 0 1 0 2 2 0 0 0 1 1 0 0 0 0 1 0 1 1 0 0 2 1 0 2 0 1 1 1 1 1 0 1 0 1 2 1 0 2 0 0 0 0 2 0 0 1 0 1 1 1 0 1 1 1 1 0 0 0 0 0 0 0 0 2 2 0 1 0 2 0 0 1 0 2 0 0 0 0 2 0 1 0 0 0 2 0 0 0 1 2 2 1 1 0 2 0 1 1 0 2 0 1 0 2 0 0 0 1 0 0 0 2 1 2 0 0 1 0 1 1 1 0 0 2 1 0 0 0 2 1 2 2 0 0 0 0 0 1 0 1 0 0 2 2 0 0 2 1 2 1 0 0 1 1 0 1 1 0 0 0 1 1 2 0 2 1 0 0 1 0 1 1 0 0 0 0 0 2 0 1 1 2 1 1 0 0 0 1 1 1 1 1 1 0 1 1 1 0 0 0 0 0 1 1 0 1 1 1 0 0 0 0 0 0 0 0 0 0 0 2 0 0 0 1 1 1 1 1 1 0 0 0 1 1 0 0 0 1 0 0 0 2 0 0 1 1 1 0 0 0 0 1 0 2 1 1 1 2 1 2 2 1 0 1 1 1 0 2 1 1 0 0 1 1 2 1 1 1 0 0 2 0 0 0 0 1 0 1 2 0 0 0 1 0 0 0 0 1 1 2 0 1 2 0 2 1 0 0 1 0 1 0 1 0 0 1 1 1 0 1 1 2 0 0 0 1 1 0 0 2 0 1 1 1 1 0 1 0 0 0 1 2 2 1 2 1 0 0 0 0 0 0 0 1 1 0 0 0 1 0 0 1 2 0 1 1 1 1 1 0 1 1 1 0 0 0 0 0 1 0 2 1 1 1 0 1 1 1 0 2 1 1 0 0 1 1 1 0 0 1 0 1 1 2 0 2 1 2 0 2 0 0 1 1 1 1 0 0 0 0 0 0 0 0 0 0 2 1 0 0 1 0 0 0 2 0 2 0 2 0 0 1 0 0 1 0 2 1 0 0 0 2 1 0 2 1 2 1 0 0 0 0 1 0 1 1 1 2 0 0 1 0 0 0 1 1 1 0 1 1 1 1 0 0 1 1 0 1 1 0 2 1 0 0 0 0 0 0 0 1 0 1 0 1 1 0 2 1 1 0 1 1 1 1 0 0 0 0 0 0 0 1 0 2 2 0 0 0 1 0 1 1 0 0 0 0 1 0 0 2 0 0 0 0 0 0 0 0 0 0 0 0 0 0 0 1 1 1 2 0 0 0 2 1 1 0 0 1 0 0 1 0 1 0 0 1 0 0 0 1 1 1 1 0 2 1 0 1 1 2 0 1 1 2 0 0 1 0 0 1 0 0 0 2 2 0 1 0 0 1 0 0 2 0 1 1 1 2 1 2 2 1 0 2 2 0 0 0 0 2 0 1 2 1 1 1 0 2 1 0 0 1 0 0 0 0 0 1 1 0 0 2 0 0 0 0 0 0 0 0 0 2 0 0 0 1 2 1 2 0 1 0 1 1 1 2 0 1 1 1 1 2 2 0 1 1 0 2 0 1 1 1 1 0 1 1 1 0 0 2 1 0 1 0 1 1 1 1 0 1 1 0 0 0 1 1 0 1 2 1 0 2 2 0 0 1 1 2 0 0 2 1 0 1 0 0 0 0 0 1 0 0 2 2 0 1 1 0 0 0 1 1 0 0 1 0 2 0 0 0 1 0 1 0 1 2 1 0 0 0 2 0 0 0 0 2 0 1 1 0 0 1 1 1 1 0 0 1 0 2 0 0 1 0 0 0 0 1 1 0 1 1
60 0 0 2 0 0 0 1 0 2 0 0 0 0 0 0 0 0 1 1 1 2 0 2 2 1 1 1 2 1 1 1 0 1 0 0 2 2 0 1 2 1 0 0 0 0 1 0 2 0 0 0 0 0 2 1 0 0 1 0 0 2 2 2 1 2 2 1 0 0 0 0 2 1 1 1 1 0 1 0 1 2 2 0 2 0 0 0 2 2 0 0 1 1 1 1 0 1 1 1 1 2 1 1 1 1 1 0 2 0 0 2 0 1 1 0 0 0 0 0 2 0 2 0 0 0 0 2 2 2 0 0 0 0 0 0 1 0 1 1 1 0 1 0 1 1 0 0 0 1 0 0 0 0 0 0 0 0 0 2 1 1 0 0 0 1 1 1 0 1 1 0 0 2 2 1 0 0 0 2 1 1 1 1 1 1 1 1 1 0 2 2 2 1 2 2 1 0 0 0 0 0 0 2 1 0 0 0 0 1 0 1 1 0 0 0 0 1 0 1 1 0 0 1 0 1 0 0 0 0 0 0 1 1 0 1 0 2 0 0 0 1 2 0 1 2 1 1 1 1 1 1 1 0 0 1 0 0 0 0 0 0 0 0 1 0 1 0 2 1 0 0 0 1 0 0 0 1 2 1 1 0 2 0 2 2 1 1 1 2 1 1 1 1 1 1 2 0 0 1 0 0 2 0 1 0 1 2 1 0 1 1 1 2 1 0 2 0 0 0 0 2 0 1 0 0 0 1 1 1 2 2 0 0 0 0 0 1 0 0 0 0 2 2 0 0 0 0 2 0 1 1 1 1 0 1 1 0 0 1 1 2 0 0 0 0 0 1 2 0 2 0 1 1 1 1 0 0 0 0 1 1 0 0 2 1 1 0 0 0 0 1 0 1 2 1 1 2 1 1 0 1 0 2 1 1 0 0 1 1 1 1 0 0 2 2 0 2 0 0 0 2 1 0 0 0 2 1 1 1 1 2 0 1 1 1 0 2 0 1 2 0 0 1 0 2 0 0 0 1 0 0 0 1 2 1 2 1 0 0 0 0 0 1 1 2 0 1 2 1 1 1 2 1 0 0 0 1 0 1 1 1 0 0 0 2 0 0 2 0 0 0 1 1 0 0 0 1 1 2 0 1 0 2 0 2 2 0 1 0 1 0 1 1 1 0 0 0 0 1 1 2 0 0 0 1 1 1 1 1 1 0 1 1 1 0 1 0 1 0 1 1 0 0 0 1 0 0 1 0 0 0 0 2 1 0 1 0 0 0 0 0 0 0 1 0 0 1 0 0 0 0 1 0 1 0 1 0 0 0 1 1 0 0 0 0 0 0 0 2 1 0 0 0 1 0 0 0 0 1 0 1 0 2 0 2 2 0 0 0 1 0 1 1 0 0 2 1 0 0 0 0 0 0 0 0 2 1 0 0 0 0 0 0 1 1 2 0 2 0 1 1 0 2 2 0 2 0 0 0 1 1 0 1 2 2 1 1 0 0 0 0 2 0 1 1 0 2 0 0 0 0 1 0 0 1 1 0 2 0 1 2 1 1 0 0 2 2 1 1 1 0 0 0 0 0 0 2 0 1 0 1 0 1 0 0 2 2 2 0 0 0 0 1 0 1 0 0 0 0 0 1 0 1 1 0 0 1 0 1 0 2 0 0 0 0 1 0 0 1 0 1 0 0 0 0 0 1 0 1 1 1 1 0 1 0 0 0 2 0 0 1 1 1 0 1 0 0 1 1 0 0 1 0 0 1 0 1 1 1 1 2 1 0 1 0 1 1 0 2 0 2 1 2 0 0 1 0 0 0 0 0 0 2 2 0 1 1 1 2 0 0 1 0 1 1 2 1 1 1 1 2 0 2 2 1 0 0 0 1 0 0 1 1 0 0 0 0 1 1 1 0 0 0 0 0 0 1 1 1 0 0 1 1 0 1 1 1 0 0 0 2 1 0 1 1 1 0 0 0 0 0 1 0 2 0 0 0 2 2 1 2 2 0 0 0 0 2 0 2 0 1 0 1 2 0 1 0 0 0 0 1 0 0 0 0 1 1 0 1 0 0 1 0 2 2 0 0 2 0 0 2 1 1 1 1 0 1 0 0 2 0 0 1 1 0 0 1 1 0 0 0 2 2 0 1 1 0 0 0 1 0 2 0 0 0 0 2 0 2 0 0 0 0 0 0 1 0 0 0 1 0 0 0 0 1 0 1 1 0 0 1 0 1 0 1 1 0 0 2 0 0 2 0 0 0 0 0 0 0 0 0
61 1 1 1 0 0 1 1 0 2 1 0 1 0 0 0 0 0 0 2 0 2 0 2 2 0 2 1 1 2 0 1 0 0 1 1 2 1 0 1 1 0 0 0 0 0 0 1 1 0 0 0 0 0 1 2 0 1 2 1 1 0 0 0 0 0 0 0 0 0 0 0 2 2 2 2 2 0 2 0 1 1 2 1 2 0 0 0 2 2 0 0 0 1 0 1 0 2 2 2 2 2 0 0 1 0 2 2 0 2 1 2 0 1 1 0 0 0 0 0 2 0 2 2 0 1 0 0 0 0 2 1 0 0 0 0 0 0 0 0 0 0 2 0 0 0 0 0 0 1 0 0 0 0 0 0 0 1 1 1 0 1 0 1 0 1 1 0 0 2 0 0 0 2 2 0 0 0 0 1 2 0 1 1 1 1 1 0 0 0 1 2 2 1 2 1 2 0 0 0 0 1 1 1 1 0 0 1 1 0 1 0 1 1 2 0 0 0 0 0 2 2 1 2 0 1 1 0 0 0 1 0 1 1 0 0 1 2 0 0 0 0 2 0 1 1 0 0 2 0 0 0 2 0 0 0 2 2 0 0 0 0 0 2 1 0 1 0 2 0 0 1 0 0 0 1 0 1 2 0 0 1 1 0 2 1 0 1 0 2 2 1 0 1 1 1 2 0 0 1 0 0 2 0 1 0 0 2 2 0 0 1 2 1 2 0 2 0 0 0 0 1 2 1 0 0 0 2 1 1 1 2 0 0 0 0 0 1 0 1 0 0 1 1 0 0 2 1 2 1 1 1 1 1 0 1 1 0 0 1 1 1 0 1 0 0 0 2 2 0 2 0 1 1 2 1 0 1 0 1 1 1 0 0 1 0 0 0 0 0 0 1 0 0 2 1 1 0 0 0 0 0 2 0 0 0 0 0 0 0 0 0 0 0 0 0 0 0 0 1 0 0 0 0 1 1 1 0 1 1 1 0 0 1 0 0 0 0 1 0 1 1 0 0 0 0 2 0 0 2 0 0 0 2 1 1 1 2 0 2 2 0 1 0 1 2 0 2 2 2 2 2 1 1 2 0 2 2 0 1 1 1 0 0 0 1 0 0 1 0 0 0 0 1 1 0 0 2 1 1 1 1 2 0 2 1 1 0 0 0 0 2 2 1 0 0 1 2 0 2 2 2 1 0 0 0 0 1 1 1 1 0 0 0 0 0 1 0 2 1 1 1 1 0 2 0 0 0 1 1 0 1 0 1 1 0 0 0 0 0 0 0 1 0 0 1 1 2 1 0 0 2 1 0 0 0 1 2 2 2 2 1 1 0 0 0 1 0 1 1 0 1 2 0 1 0 0 0 0 1 0 1 0 1 0 2 2 1 0 1 1 1 0 0 0 0 0 2 1 0 0 0 0 1 1 0 1 1 0 0 0 0 1 0 1 0 2 0 1 1 0 1 0 1 1 0 1 0 0 2 0 2 0 0 1 2 2 0 0 0 0 0 1 0 1 1 0 2 0 0 0 0 0 0 0 2 0 0 2 0 2 0 0 1 0 1 1 1 2 1 2 1 0 0 0 0 0 2 0 0 0 1 0 1 0 0 2 1 1 0 0 0 0 1 0 0 0 0 0 0 0 0 2 2 1 2 2 0 0 0 1 1 1 0 1 1 1 0 0 2 1 2 1 0 0 1 0 1 0 0 0 0 0 0 0 0 0 0 1 0 0 0 1 0 1 1 0 1 1 1 0 0 1 1 1 0 2 0 1 0 1 2 1 0 1 1 1 1 0 2 0 2 1 1 1 1 0 2 0 0 0 0 0 2 1 2 1 1 2 2 0 0 0 2 0 2 2 1 1 1 1 2 0 2 1 2 0 0 0 2 1 0 2 1 1 1 0 1 0 0 1 0 0 0 1 1 1 0 0 0 0 2 1 0 1 0 2 0 0 1 0 1 0 0 1 0 1 0 1 0 0 0 1 0 1 0 0 0 2 2 2 2 2 0 1 1 0 1 0 2 0 2 0 1 2 2 2 0 0 0 0 2 0 0 0 0 1 0 0 0 0 0 0 0 2 1 0 1 2 1 0 2 2 0 1 1 1 2 0 0 2 0 0 1 0 0 0 2 0 0 0 2 0 2 1 1 1 2 1 0 0 0 0 0 1 0 2 2 0 2 0 1 1 0 0 0 0 0 1 1 1 1 0 0 0 1 0 0 2 0 0 0 0 1 0 0 1 1 0 1 0 0 0 0 0 0 1 0 1 0 2 1
62 1 0 1 0 0 0 2 1 1 1 0 0 0 0 0 0 0 1 2 0 2 0 2 2 1 0 2 2 1 2 1 1 1 1 1 1 0 1 0 1 0 0 0 1 0 0 0 0 1 1 0 1 1 0 1 0 0 1 1 1 0 1 1 0 2 1 0 0 0 0 1 0 2 0 2 2 0 2 0 1 2 2 0 2 0 0 1 1 2 0 0 2 0 0 0 0 1 0 1 0 1 0 0 1 1 2 2 0 2 0 1 0 1 1 0 0 0 0 0 0 0 2 0 0 0 0 0 0 1 2 1 0 0 0 0 0 0 0 0 0 0 0 0 1 1 0 0 0 2 1 0 0 0 0 0 0 1 0 1 0 1 2 0 1 2 1 1 0 1 1 0 1 1 1 1 0 0 0 2 2 0 1 1 1 1 1 1 0 0 1 1 1 0 1 2 1 0 1 0 0 1 0 2 2 0 0 0 0 1 0 0 2 0 2 0 0 0 1 1 1 0 1 1 1 0 0 1 1 1 0 0 0 0 1 0 0 2 0 0 0 0 2 1 0 1 0 0 2 0 0 0 1 0 0 0 1 2 1 0 0 1 1 1 1 0 0 1 2 0 0 0 0 2 0 0 0 2 2 2 0 0 1 1 2 1 1 1 1 2 2 1 2 0 2 0 2 1 0 1 0 0 2 0 0 0 0 2 1 0 0 1 2 2 1 1 2 1 0 0 0 2 2 0 1 0 0 0 0 0 2 2 0 0 0 0 0 0 0 0 1 1 1 2 0 0 1 0 2 2 0 0 1 1 0 1 1 0 0 0 0 0 1 0 1 2 0 2 2 1 2 0 0 0 0 1 0 0 1 0 2 0 1 1 2 1 1 1 1 1 1 2 1 0 2 0 0 0 2 2 0 2 0 2 0 2 0 0 0 0 0 0 0 0 0 0 0 0 0 0 0 1 2 0 0 0 2 2 2 2 1 1 1 1 0 0 0 1 0 0 1 1 0 0 1 1 1 1 1 1 0 0 0 1 2 1 2 1 1 1 0 0 1 0 0 1 0 1 1 0 0 0 1 1 2 1 1 2 0 1 1 1 0 1 1 1 1 0 1 0 1 1 0 2 0 0 0 1 1 2 0 1 1 1 1 1 2 0 0 0 0 1 1 0 0 1 1 0 1 2 2 2 1 1 1 0 0 1 2 1 1 1 2 2 2 1 1 0 2 0 1 1 0 0 1 2 0 1 2 2 0 0 0 2 0 1 0 0 0 0 0 0 1 0 0 1 1 1 0 0 0 0 1 0 0 0 2 0 2 0 2 0 0 0 0 0 0 0 1 1 0 0 0 0 0 0 0 1 1 1 1 1 0 0 0 1 0 1 1 1 0 0 0 1 0 1 0 1 1 1 1 1 0 0 0 1 1 1 0 0 0 0 0 0 2 1 1 0 2 0 1 1 0 0 1 0 1 0 0 0 0 2 0 2 2 2 0 2 2 1 1 0 2 0 1 1 0 2 1 0 0 1 0 0 0 1 1 0 2 0 2 0 0 1 0 0 2 1 1 1 1 1 0 0 0 0 0 2 0 1 0 1 0 2 0 0 1 1 1 0 0 0 0 2 0 1 0 2 1 2 0 0 0 1 2 0 0 0 1 0 1 1 1 0 1 1 0 0 0 0 0 1 1 0 0 0 0 0 0 0 0 0 0 0 0 1 0 0 2 0 0 0 1 0 1 1 0 1 1 2 1 0 0 1 1 0 1 2 0 2 1 1 0 0 0 1 0 2 2 2 2 0 1 2 0 0 1 1 0 0 0 0 0 2 1 1 0 0 0 1 0 0 1 1 1 2 2 2 1 1 1 1 0 2 2 1 0 0 1 2 0 0 2 1 0 1 1 2 1 0 0 0 1 1 1 0 1 1 1 0 0 2 1 0 0 0 0 1 0 0 0 1 0 0 0 2 1 0 1 0 0 0 1 0 1 0 0 1 2 2 2 2 0 0 0 2 2 1 1 1 1 2 0 0 2 2 2 0 0 1 1 1 0 0 1 1 1 0 0 1 0 0 0 1 2 1 0 1 1 1 0 1 1 1 2 2 1 2 1 1 0 0 0 2 0 1 1 1 0 0 0 0 1 2 0 1 1 1 0 0 2 0 1 0 1 0 1 2 0 2 0 0 0 1 0 0 1 0 1 0 2 0 0 0 0 0 0 0 2 0 0 0 1 2 0 1 1 0 1 2 0 0 0 1 0 0 0 0 1 0 2 2
63 1 0 2 0 0 1 2 0 0 0 2 1 1 0 0 0 0 1 2 0 2 1 1 2 0 0 1 1 1 1 0 0 0 0 0 2 2 0 2 0 0 0 1 0 0 1 0 0 1 1 0 2 2 0 1 0 1 0 0 1 1 2 2 0 0 1 0 0 1 1 1 2 2 1 2 2 0 1 0 2 2 2 1 2 0 0 1 1 2 1 1 0 2 0 1 0 0 0 0 0 1 1 1 0 0 2 1 1 1 0 2 1 1 1 1 1 0 0 0 2 0 2 1 0 0 0 1 1 1 0 0 0 0 0 0 0 0 0 0 0 0 0 0 1 1 1 0 0 1 0 0 0 0 1 0 0 1 0 0 0 1 1 0 0 1 0 0 0 1 1 0 0 2 2 1 0 0 0 0 0 0 1 1 2 1 2 2 1 0 1 1 0 0 0 1 2 0 0 0 0 0 0 1 1 0 1 1 1 0 1 0 1 0 0 2 1 1 0 0 1 2 1 2 0 1 1 0 0 0 0 0 0 0 1 0 1 2 1 1 1 1 1 1 0 1 0 1 1 1 0 2 1 0 0 0 0 1 0 1 1 1 0 1 1 0 0 1 2 1 0 1 0 2 1 1 0 2 2 2 0 0 1 0 2 1 1 2 0 2 1 0 2 0 2 0 2 1 0 1 1 0 0 2 0 0 0 1 0 0 0 2 2 1 1 0 2 1 0 0 1 1 2 2 0 0 0 1 1 1 2 2 0 0 0 0 0 0 0 1 0 2 1 1 0 0 0 1 2 0 1 1 1 1 0 0 1 0 0 0 0 0 1 0 1 0 0 1 1 0 1 1 1 1 1 0 0 0 1 0 0 2 2 2 0 2 2 0 0 0 1 1 0 0 2 0 0 0 0 0 0 0 1 0 0 0 1 0 0 0 0 0 0 0 1 0 1 1 0 0 0 1 1 1 1 1 2 0 2 0 1 1 0 2 1 1 0 1 0 0 1 1 0 1 0 2 0 0 1 1 0 0 0 2 0 0 0 1 1 0 0 0 0 1 1 2 0 0 2 0 1 1 0 2 2 1 1 2 1 1 1 2 1 2 0 0 0 0 2 0 0 0 0 1 2 0 0 1 1 1 1 0 2 0 1 1 1 1 2 0 1 1 0 0 1 0 0 0 1 0 1 2 0 0 0 0 2 1 1 1 1 0 0 0 0 0 0 0 1 0 0 2 0 0 1 1 0 0 0 0 0 0 0 1 1 0 1 1 0 2 1 0 0 0 0 0 0 2 1 0 0 0 1 0 1 0 1 1 1 1 2 0 0 0 0 0 0 1 0 1 1 0 1 1 1 1 2 0 1 1 0 1 0 1 1 2 1 1 1 1 0 0 0 0 0 0 1 0 0 0 0 0 0 1 1 1 1 2 0 0 1 0 1 0 2 2 2 1 2 0 2 2 0 2 2 0 1 0 0 1 2 1 0 0 1 1 2 2 2 0 0 0 0 0 1 1 0 1 1 1 1 1 0 0 0 1 1 1 1 1 2 0 0 2 1 1 1 0 2 2 2 0 0 1 0 0 0 2 0 1 1 1 0 1 2 0 1 2 2 0 0 0 0 1 0 1 1 1 1 1 0 1 0 2 1 0 0 1 0 0 0 1 0 0 1 1 0 1 1 2 0 0 0 0 0 1 0 0 0 1 1 1 0 0 0 0 0 0 1 0 0 0 2 0 0 0 1 1 0 0 0 1 2 1 1 2 1 2 0 1 1 2 2 0 2 0 2 1 1 2 1 1 1 2 1 1 0 0 1 0 0 0 0 2 0 0 2 0 1 1 0 0 1 1 1 2 2 1 2 2 0 2 0 1 1 1 0 1 0 2 0 1 2 2 0 0 0 0 0 0 0 0 0 0 1 1 1 1 0 0 0 1 1 0 0 0 0 0 0 0 1 0 0 0 0 0 1 0 2 0 1 0 1 0 1 1 1 1 0 0 1 1 0 0 0 2 2 2 0 2 0 2 1 1 2 0 1 0 0 0 0 0 0 0 0 1 1 1 0 1 0 0 0 1 1 1 0 1 2 0 1 1 1 1 2 1 1 2 0 0 2 0 0 1 0 0 0 0 0 0 0 1 1 1 0 1 0 1 0 0 0 0 0 0 1 1 2 2 0 1 0 1 0 0 0 0 2 0 2 2 0 1 0 1 1 1 0 1 1 0 0 1 1 2 0 0 1 1 0 1 0 0 0 0 0 0 0 0 0 0 2 1
64 0 0 1 0 0 0 1 0 2 1 1 1 1 0 0 0 0 0 0 1 2 0 0 1 0 1 2 2 0 1 1 1 1 0 0 2 0 0 0 2 0 1 1 0 1 0 0 1 1 1 0 0 0 1 1 0 0 2 0 1 0 0 0 0 2 1 1 0 1 0 0 2 1 2 1 1 0 2 0 1 1 1 1 1 0 0 0 0 1 0 0 1 2 0 2 0 0 0 0 0 2 2 2 0 0 2 1 1 1 0 0 1 1 1 1 0 0 1 0 1 0 2 2 0 1 0 1 1 2 0 1 0 0 0 0 0 0 0 0 0 0 2 0 0 0 0 0 0 1 0 0 0 0 0 1 0 1 0 2 1 1 0 1 2 1 1 2 0 1 1 0 1 0 1 1 1 1 0 0 0 1 1 1 1 1 1 1 0 0 1 1 2 2 2 1 2 0 0 1 0 1 0 1 1 0 0 0 0 0 1 0 2 0 1 0 0 0 1 1 1 0 0 2 0 0 0 0 0 1 1 0 1 1 1 0 1 2 1 1 1 0 2 0 0 2 0 1 1 1 0 0 0 1 1 0 0 1 0 1 1 1 0 1 1 0 0 0 0 0 0 0 1 2 0 0 1 1 2 1 1 0 1 0 1 1 0 2 0 2 2 0 1 0 1 0 1 1 0 1 1 0 2 0 0 1 0 2 1 0 0 0 2 2 2 0 2 0 1 1 1 0 0 1 1 0 0 1 1 1 2 1 0 1 0 0 0 0 0 0 1 1 1 2 0 0 0 0 0 0 1 1 1 1 0 1 1 0 0 1 1 1 2 0 2 1 0 2 2 1 2 0 1 1 1 2 0 0 0 0 2 0 2 2 1 0 1 0 0 0 0 1 0 1 2 2 2 0 0 1 0 1 0 1 0 1 1 1 0 0 0 0 0 0 0 0 1 1 0 0 0 1 1 0 2 1 1 1 2 0 0 1 1 1 1 1 0 0 0 0 1 0 0 0 1 1 2 1 1 2 0 0 0 2 1 1 1 1 0 1 1 0 0 1 1 1 0 2 1 0 0 0 2 1 2 0 2 1 0 1 1 2 0 1 1 2 1 0 2 0 0 0 0 1 0 0 0 1 1 2 0 1 2 1 1 0 2 1 0 0 0 1 1 0 0 0 0 0 2 1 1 2 2 0 1 2 0 1 1 1 1 1 1 0 0 0 1 0 0 1 0 0 0 0 0 2 0 0 0 0 0 1 1 1 2 0 0 0 0 0 0 0 1 1 0 1 1 1 1 0 1 1 1 0 0 0 0 1 1 1 2 0 1 0 0 0 1 0 2 2 0 2 0 0 0 0 0 1 1 2 1 0 0 2 0 2 2 2 0 2 0 0 1 1 1 1 0 1 0 0 0 0 0 2 2 0 0 1 0 0 0 0 0 0 2 0 2 0 2 0 1 1 0 1 1 0 1 0 0 0 2 1 1 0 1 1 1 2 2 0 0 0 0 0 0 1 0 2 1 1 0 1 1 0 0 2 1 1 0 2 1 1 0 1 0 0 1 1 2 1 1 0 1 0 1 0 0 2 0 1 0 1 0 1 0 0 2 2 2 0 2 2 0 2 0 0 1 0 0 0 0 1 1 2 2 2 2 0 1 0 0 2 0 0 0 0 0 0 1 2 0 2 0 0 0 1 0 0 0 0 0 0 0 1 1 0 0 0 1 0 0 0 1 1 0 0 1 1 0 0 0 0 1 0 0 1 1 0 2 1 2 2 1 0 2 1 0 2 1 2 0 1 1 2 0 0 0 1 0 1 0 0 0 2 1 1 0 0 1 2 1 1 2 0 2 2 2 2 1 2 1 1 0 2 2 1 1 0 0 2 1 0 1 2 1 0 0 2 1 0 0 0 0 0 1 0 1 1 0 1 1 0 1 0 1 0 1 0 1 0 0 0 0 0 0 0 0 1 1 0 1 0 1 0 2 1 0 1 2 2 2 2 2 0 0 0 0 2 0 2 0 2 0 1 2 1 2 0 0 0 0 1 1 0 2 1 0 0 0 1 1 0 0 0 1 1 0 1 1 1 0 1 2 0 1 1 1 2 0 0 0 0 0 1 2 1 2 2 0 0 0 1 1 0 0 1 2 0 0 0 1 1 1 0 1 0 1 0 0 0 1 0 0 0 0 0 1 0 0 0 1 0 0 0 0 0 0 0 2 0 0 0 0 1 0 0 1 0 0 2 0 0 0 0 0 1 0 0 0 0 0 0
65 1 0 1 0 0 0 1 1 2 2 0 0 0 0 0 0 0 0 1 1 2 0 2 2 0 1 1 0 2 0 0 1 0 1 0 1 0 1 0 1 0 0 0 0 1 0 0 1 0 0 0 0 1 1 1 1 0 0 1 0 1 2 2 1 1 2 1 0 0 0 1 2 2 0 2 1 0 2 0 1 2 2 0 2 0 1 0 2 2 0 0 2 0 1 1 1 1 1 0 1 2 1 1 0 0 2 2 1 1 0 1 0 2 1 0 0 0 1 0 1 0 2 0 0 0 0 1 1 1 1 0 0 0 0 0 0 0 0 0 0 0 0 0 1 1 0 0 0 0 0 0 1 0 0 0 0 1 1 2 0 2 0 1 2 1 1 1 1 0 0 1 0 2 2 0 0 0 0 1 1 0 0 0 1 0 0 0 0 0 0 1 0 0 0 0 2 0 0 0 0 0 1 1 1 0 1 0 0 0 1 0 1 1 1 1 0 1 1 1 1 0 1 2 0 0 0 1 1 1 0 0 0 0 1 0 0 2 0 0 0 1 2 0 0 1 0 1 1 1 1 1 1 1 1 0 1 2 0 0 0 0 0 1 0 0 0 0 1 1 0 1 0 2 0 0 0 2 2 1 0 0 2 1 1 1 1 0 1 2 1 2 1 0 1 0 1 1 0 2 1 0 2 0 1 0 0 2 0 0 0 0 2 2 1 0 2 0 1 1 0 1 1 0 0 0 0 1 0 0 2 0 1 0 0 0 0 2 1 1 0 2 1 2 0 1 1 0 2 0 0 0 2 2 0 0 1 0 0 1 1 1 2 0 2 1 0 1 2 1 2 0 0 0 1 1 0 1 0 0 1 1 1 1 2 0 1 0 0 0 0 1 0 0 2 1 1 0 1 1 0 2 0 1 0 1 1 0 0 0 0 0 0 0 0 0 0 1 0 0 1 2 0 1 2 1 0 0 2 0 2 0 0 2 0 0 0 2 0 1 0 2 0 0 0 2 0 2 2 2 0 0 0 1 1 0 1 1 0 1 1 0 0 1 1 2 0 1 2 0 0 0 0 2 0 0 0 0 0 0 2 2 0 1 1 1 1 0 2 0 0 0 0 1 1 0 0 0 0 2 0 2 1 1 1 1 1 0 1 0 1 1 0 1 0 0 0 1 0 1 1 2 0 0 1 0 1 2 2 0 1 1 1 1 1 0 1 0 2 0 2 2 1 0 2 2 0 0 0 1 0 0 0 1 2 1 1 0 0 1 1 0 1 0 0 1 1 1 1 0 1 1 0 0 0 0 1 0 1 0 1 0 2 0 0 1 2 0 1 1 0 0 1 0 0 0 1 0 1 1 0 1 0 1 1 2 0 0 1 0 1 0 0 0 1 1 0 0 0 0 0 0 0 0 0 1 1 0 0 0 0 0 1 0 2 1 2 0 2 0 0 1 0 0 1 0 2 0 0 1 0 1 1 0 1 2 2 2 1 0 0 0 0 0 1 0 0 1 1 1 1 1 0 0 0 2 1 0 1 1 1 0 0 0 0 1 1 1 0 1 2 1 0 0 1 0 0 2 0 1 0 2 0 1 1 0 2 2 2 0 0 0 0 1 0 0 0 1 1 1 0 0 0 2 0 1 1 0 0 0 0 0 0 0 1 1 1 0 0 2 0 0 0 0 0 0 0 0 0 0 0 0 0 0 0 0 1 0 2 1 1 1 1 0 0 1 0 0 2 2 1 0 2 1 1 0 1 0 2 0 2 2 2 0 2 0 2 2 1 2 0 1 2 2 1 1 0 0 1 1 0 1 0 2 0 1 1 0 1 2 0 0 1 1 1 2 2 2 0 0 0 0 0 2 1 0 0 0 1 2 0 0 1 0 0 0 0 1 0 0 0 1 0 0 0 0 0 0 0 0 0 2 1 0 0 0 0 0 0 0 0 2 0 0 0 0 1 1 2 0 1 0 1 0 2 1 1 2 1 2 2 2 2 0 1 1 0 1 1 1 0 1 0 1 1 1 1 0 0 1 1 1 0 0 0 1 0 0 0 1 0 0 0 0 1 1 0 1 2 0 0 2 1 2 1 1 2 2 0 0 2 0 0 1 0 0 0 0 1 0 0 0 1 0 0 2 1 1 0 1 0 0 1 0 0 1 1 2 0 2 0 0 1 0 1 1 1 0 2 1 0 1 0 1 1 1 0 1 0 0 0 2 0 1 0 1 2 1 0 2 0 0 0 0 0 0 0 0 0 0 1 0
66 0 0 1 0 0 0 1 0 2 2 0 0 1 0 0 0 0 1 1 1 1 0 2 2 0 1 2 2 0 2 0 2 1 0 0 2 1 1 1 0 0 0 0 0 0 0 1 0 0 0 0 0 1 1 1 0 0 2 0 1 2 1 2 0 0 1 1 0 0 0 0 2 2 2 2 2 0 2 1 0 2 2 0 1 0 0 0 2 2 0 1 1 1 1 2 1 0 0 0 1 1 0 0 1 1 2 1 1 0 0 2 2 2 2 2 2 0 1 0 1 0 2 1 0 0 0 1 0 1 1 0 0 0 0 0 0 0 0 0 1 0 1 0 1 2 0 0 0 1 1 0 0 0 1 0 0 0 1 1 1 1 0 1 0 1 1 1 0 1 0 1 0 2 2 0 0 1 0 0 0 0 1 1 2 2 1 1 0 0 1 1 2 2 2 2 1 0 1 0 0 0 0 0 0 0 1 1 1 0 2 0 2 0 1 1 1 0 1 2 2 0 1 1 1 0 0 2 1 1 0 0 0 0 2 0 0 2 0 0 0 0 2 1 0 2 0 1 1 1 0 0 2 0 0 0 1 0 0 0 0 0 0 2 1 0 0 1 2 0 0 1 1 1 0 1 0 2 2 2 0 0 0 0 0 0 0 1 0 1 1 1 0 0 2 1 1 1 0 1 0 0 0 2 0 0 0 2 0 0 0 1 2 1 0 0 2 1 1 1 0 1 1 1 1 0 0 2 0 1 0 2 0 0 0 0 0 0 0 1 0 1 2 2 0 0 1 0 2 1 0 0 2 2 2 0 1 0 0 2 2 2 2 0 2 0 0 1 1 0 1 1 1 1 0 1 0 0 1 0 0 1 1 1 1 0 0 0 0 0 0 0 1 0 2 1 0 0 0 1 0 1 0 2 1 1 0 1 1 1 1 1 0 1 1 0 1 1 0 0 1 2 1 1 0 1 0 1 2 2 2 1 1 1 0 0 0 1 0 1 0 2 1 1 0 1 1 0 0 0 0 0 0 1 1 0 1 1 1 2 2 0 1 0 0 1 0 1 2 0 0 0 0 2 2 0 2 2 0 1 1 2 0 0 0 0 0 0 2 0 0 0 1 2 1 0 1 2 1 1 1 0 2 0 2 0 0 1 0 0 0 1 0 0 0 1 2 0 2 0 1 2 1 1 1 0 0 0 0 2 0 2 1 0 0 0 1 0 1 0 2 2 1 1 1 1 0 1 1 1 0 0 0 1 2 0 0 0 0 1 0 0 0 0 0 0 0 2 1 0 1 0 0 0 0 0 1 1 1 1 1 0 0 0 0 0 1 1 0 2 0 1 0 0 0 1 0 0 0 0 0 1 0 2 0 2 2 0 0 1 1 0 0 0 0 0 0 0 1 1 1 1 0 0 0 1 1 1 0 0 2 0 0 0 2 0 2 0 2 0 1 1 0 1 2 0 1 0 0 2 0 1 0 1 1 1 1 1 0 1 1 0 0 0 1 2 0 2 0 0 0 0 0 1 1 2 0 0 1 1 0 2 1 0 0 1 2 1 1 1 1 1 0 0 0 0 0 2 0 1 1 0 0 1 0 0 1 2 2 1 1 1 0 1 0 1 1 2 2 2 0 0 1 2 1 1 1 0 1 0 1 1 0 0 0 0 0 0 0 1 0 0 0 0 0 0 0 0 0 0 0 0 0 0 0 0 1 0 2 0 0 0 2 1 0 0 1 0 2 2 0 0 1 0 0 2 0 1 2 0 2 2 1 0 1 0 1 2 1 2 1 1 1 1 0 0 0 0 0 0 0 0 0 2 1 1 1 0 0 2 0 0 2 0 1 1 2 2 1 1 1 1 0 2 1 2 1 0 0 2 0 2 2 1 0 0 0 1 1 1 1 0 0 0 0 0 0 1 0 1 1 1 1 0 0 1 0 0 0 0 0 2 0 0 0 2 0 0 1 0 0 0 2 0 2 0 1 1 0 1 1 1 2 0 2 2 0 1 0 2 0 2 1 1 0 0 0 0 0 1 0 0 1 0 2 2 0 1 0 1 0 0 0 0 0 0 0 0 2 0 0 2 2 0 1 2 1 1 0 0 2 0 1 2 1 1 0 0 0 0 0 1 2 1 0 0 1 0 0 0 1 1 0 0 2 0 2 1 1 0 1 0 0 0 1 1 1 0 2 0 0 0 1 0 0 0 0 0 2 0 0 0 0 1 0 0 0 1 1 2 0 0 0 0 0 0 1 0 0 0 1 0
67 0 0 0 0 0 0 1 0 1 0 1 0 0 0 0 0 0 0 0 1 1 0 2 2 1 2 1 2 2 0 1 0 1 1 0 2 1 0 1 1 0 0 1 1 1 2 0 2 0 0 0 0 0 1 2 0 1 0 1 0 1 2 2 1 1 2 1 0 0 0 0 2 2 2 2 2 0 2 1 1 1 1 1 1 0 0 1 1 1 0 1 1 2 0 2 0 1 1 1 1 2 0 0 0 0 2 1 1 1 0 1 1 2 2 0 0 0 1 0 0 0 2 2 0 1 0 1 0 0 2 0 0 0 0 0 0 0 0 0 2 0 0 1 0 0 0 0 0 1 0 0 0 1 0 0 0 0 0 1 0 2 0 2 1 1 1 1 0 1 1 0 0 2 1 1 1 0 0 1 2 0 1 1 1 1 1 1 0 0 1 2 1 0 2 2 0 0 0 1 0 0 0 1 1 0 1 0 0 1 0 0 1 0 1 0 0 1 1 0 2 1 0 1 0 2 2 0 0 0 0 0 0 0 1 0 0 2 0 0 0 1 2 0 0 2 0 1 2 0 0 1 1 0 0 1 0 0 0 0 0 0 0 0 0 0 0 1 1 0 0 1 0 2 0 2 2 1 2 0 0 0 1 0 1 0 0 0 2 2 2 2 1 0 2 1 2 1 1 1 1 0 2 0 0 0 1 2 0 0 1 0 2 1 0 0 1 1 1 1 0 1 0 0 2 0 0 0 1 0 1 1 1 1 1 1 1 2 0 2 1 1 2 1 1 1 1 0 2 2 0 0 2 2 0 0 1 0 0 1 1 2 2 0 2 0 0 1 1 1 1 1 1 1 2 2 0 1 0 0 0 2 0 0 2 1 1 1 1 0 0 0 1 0 2 0 0 1 1 1 0 1 0 2 1 0 1 0 0 0 0 0 0 0 0 0 1 0 0 0 0 1 1 0 0 1 1 0 0 0 0 0 0 0 0 0 0 2 0 0 1 0 0 1 0 1 1 0 0 1 0 1 0 2 0 0 0 1 1 1 0 0 0 2 2 2 0 2 1 0 0 0 0 2 2 1 1 2 0 1 1 2 0 2 2 2 2 1 1 1 1 1 0 1 0 0 0 1 1 2 0 0 2 0 2 1 0 0 0 0 0 0 1 0 0 0 0 0 1 1 1 2 2 1 1 0 1 0 0 2 0 0 2 0 1 0 2 0 2 2 0 2 1 0 1 1 0 0 0 0 0 0 0 2 1 1 1 2 0 2 2 0 1 1 0 0 0 2 2 1 1 2 1 0 1 0 2 0 1 0 1 1 1 0 1 0 0 0 1 1 1 0 0 1 1 1 2 1 1 2 1 0 0 2 0 2 1 1 0 1 0 0 0 1 1 1 1 0 0 0 0 0 0 1 1 0 1 1 0 0 0 0 0 1 2 0 0 0 2 0 2 2 0 1 2 0 1 1 0 2 1 1 0 0 1 1 2 1 0 0 0 0 1 1 0 0 0 2 0 0 0 0 2 0 0 2 0 1 1 1 2 1 0 0 0 1 2 0 1 1 2 1 0 0 0 0 0 2 0 0 0 1 0 0 0 0 1 2 2 0 1 1 0 2 0 0 0 2 2 2 0 0 0 2 0 1 1 1 0 1 0 1 0 0 0 0 0 0 1 1 0 1 0 0 1 1 0 0 0 0 0 0 0 0 0 1 0 0 1 1 0 1 2 0 0 0 1 1 1 1 0 0 1 0 0 1 2 1 0 1 1 2 2 0 2 0 2 1 0 2 0 2 2 2 1 1 1 1 0 0 0 0 0 2 1 1 1 1 1 2 0 0 1 0 1 1 1 2 2 2 2 2 0 2 2 2 2 0 0 2 1 0 2 1 0 1 1 2 1 0 0 2 0 0 1 1 1 0 0 0 1 1 1 0 0 0 0 1 0 0 0 1 0 0 0 1 2 0 1 0 0 0 0 0 0 0 0 0 1 1 1 1 2 0 0 0 0 1 0 1 0 1 1 0 2 1 1 0 0 0 0 2 0 0 1 1 1 0 0 2 0 0 1 0 2 2 1 1 2 1 0 2 1 0 1 1 0 1 0 0 1 0 0 1 0 1 0 1 0 0 0 0 0 1 0 2 2 0 0 0 1 0 1 0 1 0 1 2 0 2 0 1 0 0 0 0 0 1 2 1 1 0 0 0 0 2 0 0 2 0 1 1 0 0 0 0 0 1 0 2 1 1 0 0 0 1 0 0 0 0 1 1
68 0 0 1 0 0 1 2 0 0 0 0 1 2 1 1 1 0 1 2 0 2 0 2 2 0 2 2 1 1 0 0 1 1 2 1 2 2 0 0 1 0 0 0 0 0 0 0 2 0 0 0 0 0 1 1 0 0 1 1 1 0 2 2 0 0 1 1 0 0 0 1 1 2 1 2 2 0 2 0 1 1 1 1 1 0 0 0 2 2 0 0 1 1 0 1 0 1 1 1 1 1 2 2 0 0 2 1 0 2 0 1 1 2 2 2 1 0 2 0 0 0 1 0 1 0 0 1 1 1 0 0 0 0 0 0 0 0 0 0 0 0 0 0 1 1 0 0 0 0 0 0 0 0 0 0 0 0 1 1 1 2 0 0 0 2 1 0 1 0 0 2 1 1 1 1 0 1 0 1 1 0 1 1 2 1 1 2 0 0 1 1 2 1 2 1 2 0 1 0 0 0 1 1 1 0 1 2 1 0 1 0 2 0 2 0 0 1 1 1 2 1 1 2 0 0 0 0 0 0 0 0 0 2 1 2 0 2 0 0 0 0 2 0 0 2 0 0 2 0 0 0 2 0 0 0 0 1 0 0 0 0 0 0 1 0 0 0 2 2 0 1 0 0 1 1 1 0 1 0 1 1 0 0 0 0 0 2 0 2 1 1 0 1 1 1 2 1 0 2 0 1 2 0 0 0 0 2 1 0 0 2 1 2 2 0 2 0 0 0 0 0 1 1 1 0 0 1 2 0 1 1 0 0 0 0 0 2 1 1 0 1 2 1 0 0 0 0 1 0 1 1 2 2 0 0 1 0 0 0 0 0 1 0 1 0 0 1 2 0 1 1 0 0 0 0 0 0 2 0 1 1 2 2 1 1 1 0 0 1 0 0 0 0 1 0 0 1 1 0 0 1 1 0 0 0 1 0 0 0 0 0 1 0 1 1 0 0 0 0 0 1 0 0 1 1 1 0 2 1 2 0 1 0 2 0 1 1 0 0 1 1 1 1 1 2 1 0 1 2 0 1 0 2 1 1 1 1 1 1 1 0 0 1 0 1 0 1 1 0 1 0 2 1 0 0 0 2 0 0 2 1 0 0 0 1 0 0 2 0 0 0 0 1 1 0 0 2 1 1 1 1 1 1 1 1 1 0 0 0 0 2 2 0 0 0 0 0 0 2 2 1 2 0 0 1 0 1 1 1 1 1 1 1 1 0 2 0 1 1 1 1 1 0 1 1 0 2 2 2 0 1 0 1 1 1 0 0 0 1 1 0 1 1 0 1 1 2 1 1 0 0 0 0 0 0 2 0 0 0 0 0 0 0 0 0 0 0 0 0 0 2 1 0 1 0 1 0 0 0 0 2 0 1 0 1 1 0 0 0 0 0 0 1 0 0 0 0 0 1 1 1 0 1 1 0 1 2 0 0 0 0 0 0 0 0 1 0 2 0 0 0 0 0 1 0 2 1 0 0 1 1 0 1 1 1 1 1 0 1 1 1 0 0 1 0 0 2 0 0 1 0 1 1 1 2 0 0 1 2 0 2 0 0 0 1 1 0 2 2 1 0 0 0 0 0 1 2 0 2 1 1 0 0 0 0 1 1 2 1 1 1 0 2 0 0 1 1 2 1 0 0 0 1 1 0 0 0 0 0 0 2 0 0 0 0 1 0 0 0 0 0 0 0 0 1 0 1 0 0 0 0 0 0 0 0 0 0 2 1 1 1 1 0 0 1 1 0 2 2 0 0 2 1 1 0 1 1 0 2 0 1 1 0 0 1 0 2 1 2 0 1 0 1 0 0 0 0 1 0 0 1 0 0 0 2 1 1 1 2 0 0 1 0 1 1 2 2 1 1 1 1 0 2 2 2 1 0 0 2 0 0 2 0 1 1 0 1 0 0 0 0 0 0 0 0 1 0 0 0 0 2 0 0 0 0 0 1 0 0 1 1 0 0 0 2 2 1 2 0 0 0 0 0 1 0 1 1 1 1 2 2 1 0 0 1 1 1 0 2 0 1 0 2 2 1 2 0 0 2 1 0 1 0 2 2 1 0 0 1 1 0 0 0 1 1 0 1 1 1 0 1 2 1 2 2 1 1 0 0 2 0 1 2 1 1 0 0 0 0 0 1 2 1 0 1 2 1 0 0 0 1 2 0 0 0 0 2 1 1 1 0 0 0 0 0 0 1 0 0 0 0 0 0 0 1 1 1 1 0 0 1 0 1 0 0 1 0 0 2 0 0 0 0 0 0 0 0 0 0 0 0
69 1 0 0 0 0 0 1 0 0 0 2 0 1 0 0 1 0 0 2 0 2 0 2 2 0 0 1 2 1 1 1 1 1 1 1 1 0 0 0 1 0 0 0 0 0 0 0 1 0 0 0 0 0 1 1 0 0 0 1 1 0 2 2 0 1 1 0 1 1 0 0 2 2 1 2 2 0 2 1 1 2 2 0 2 0 0 1 2 2 1 1 2 1 1 1 1 2 2 2 2 2 1 1 1 1 2 1 1 1 0 1 0 1 1 0 0 0 1 0 0 0 2 1 0 0 0 1 0 1 1 1 0 0 1 1 0 0 0 0 1 0 1 0 0 0 0 0 0 1 0 0 0 0 0 0 0 0 1 2 1 1 0 1 0 1 1 2 1 1 0 1 1 1 1 0 0 0 1 2 1 1 0 0 0 0 0 0 0 0 1 1 2 0 2 1 2 0 1 0 0 2 1 0 0 0 1 0 0 0 1 0 2 0 1 1 1 0 0 0 2 2 1 2 0 1 1 0 0 0 0 1 0 1 1 0 1 2 0 0 0 0 2 0 0 2 0 1 1 1 0 1 2 0 0 0 0 1 0 0 0 0 0 2 1 0 0 1 2 0 0 0 0 2 1 1 0 0 2 0 2 0 1 1 1 1 0 1 1 2 1 1 0 0 0 0 1 0 0 1 0 0 2 0 0 0 0 1 1 0 0 1 0 2 1 0 2 1 0 0 0 2 1 2 1 0 0 1 0 0 2 0 0 0 0 0 0 1 0 0 1 1 2 0 0 0 1 0 2 1 0 0 2 2 0 0 2 0 0 0 0 0 2 0 2 0 0 1 1 0 1 1 0 0 1 1 0 0 1 0 1 0 1 1 1 1 1 0 0 0 0 0 0 0 2 0 0 1 1 1 0 1 1 1 1 0 0 0 1 1 1 1 0 0 0 0 1 1 0 0 0 1 0 2 1 2 0 1 2 0 1 0 0 1 1 1 0 0 0 0 1 0 0 0 0 2 1 0 0 0 0 1 0 2 1 1 1 2 1 2 2 0 0 0 0 0 0 2 0 0 0 0 0 2 1 0 1 1 0 1 1 2 0 1 1 1 1 0 0 0 2 2 0 1 1 0 0 0 0 2 0 1 0 2 0 2 1 0 0 0 0 2 1 0 0 0 0 0 0 0 0 2 1 1 1 1 0 0 0 2 1 0 2 1 2 0 2 0 1 2 0 1 0 1 1 2 0 2 2 2 0 0 0 2 0 0 2 0 0 1 1 0 0 0 0 1 1 1 1 2 0 0 0 0 0 0 1 0 1 0 2 1 1 0 0 0 0 0 1 2 0 0 1 0 0 1 1 0 0 0 0 1 0 2 0 2 2 1 0 0 0 0 1 1 1 1 0 2 0 0 0 0 0 0 0 0 1 1 0 0 0 0 0 0 2 0 2 0 2 0 1 1 0 1 2 1 2 0 0 0 1 1 0 1 1 2 1 1 1 0 0 0 0 1 0 0 1 2 0 0 0 0 0 1 1 2 0 0 1 1 1 0 1 1 1 2 0 1 2 1 2 1 0 0 1 0 0 1 0 0 0 0 0 0 1 0 1 2 2 0 1 1 0 1 0 1 0 2 2 2 0 0 0 1 1 0 0 1 1 0 0 1 0 0 2 2 1 0 0 2 0 1 0 0 0 1 0 0 0 0 0 0 0 0 0 1 1 0 2 1 0 1 2 0 1 0 0 1 1 1 1 0 1 1 1 1 2 2 0 2 1 1 0 1 2 1 0 2 2 2 2 0 1 2 0 0 1 0 0 1 0 0 1 2 1 1 1 0 0 2 0 0 0 1 0 2 1 2 1 1 1 1 0 2 2 1 1 0 0 2 0 1 2 1 1 1 0 0 1 2 2 0 0 0 1 0 0 0 0 0 0 2 1 0 0 1 0 0 1 1 0 1 0 0 0 2 1 0 1 0 0 0 2 0 2 1 0 0 2 2 2 2 2 1 2 2 0 1 0 2 0 0 1 0 2 2 2 0 0 1 1 1 1 0 2 2 0 0 0 1 0 0 0 0 0 0 0 1 2 1 0 2 2 0 1 0 1 1 0 0 2 0 0 2 0 0 0 1 0 0 0 0 2 2 0 0 0 0 0 0 1 2 1 0 1 0 1 2 0 2 0 0 0 0 0 1 1 0 0 0 1 0 0 0 0 0 1 0 2 0 0 0 0 1 0 0 1 0 0 1 1 1 0 0 0 1 1 0 1 0 1 1
70 1 0 1 0 0 0 1 0 1 0 1 0 1 0 0 0 0 0 1 0 2 1 1 2 0 1 1 2 1 1 0 0 0 0 0 2 0 0 0 2 0 0 0 0 0 0 0 0 1 1 0 0 2 0 1 0 0 0 0 2 0 2 2 0 0 2 0 1 1 0 0 2 2 2 2 1 0 1 0 2 1 2 0 2 0 1 0 0 2 0 0 2 1 1 2 1 1 0 1 0 1 0 0 2 2 1 1 1 1 0 2 1 1 1 1 1 1 1 0 2 1 2 2 0 0 0 0 0 1 1 1 1 0 0 0 0 0 0 0 0 0 0 0 1 1 0 0 0 0 0 0 0 0 1 0 0 0 0 2 1 1 0 1 1 1 1 0 0 1 0 1 1 2 1 1 1 0 0 1 1 1 1 1 1 1 1 0 0 0 0 0 2 1 2 2 0 1 1 0 0 0 0 2 2 0 1 0 0 0 0 1 2 1 0 0 0 1 0 0 1 2 0 2 0 0 0 0 0 0 0 0 0 0 1 0 0 2 0 1 0 0 1 1 0 1 0 0 2 0 0 0 2 0 0 0 0 2 0 1 1 1 0 0 0 0 0 1 1 0 0 2 0 1 1 1 0 1 1 1 0 0 2 2 2 0 0 1 0 1 0 0 0 1 1 1 1 1 0 0 0 0 2 0 1 1 0 1 0 0 0 1 0 1 1 0 2 0 0 0 0 2 0 1 1 0 0 1 1 1 2 1 0 0 0 0 0 1 1 2 1 1 2 1 1 0 2 1 2 1 1 1 2 2 0 0 1 0 0 1 1 2 1 0 1 1 0 1 2 1 2 0 0 0 0 0 0 1 0 1 1 1 0 1 1 1 1 1 1 1 1 1 1 1 2 2 2 0 0 0 0 1 1 0 0 0 1 1 0 0 0 0 0 0 1 0 0 0 0 0 0 0 1 0 2 1 1 0 0 0 1 0 0 2 1 1 0 1 0 1 2 0 0 0 0 2 1 0 0 0 1 1 0 2 0 0 0 1 1 1 1 0 0 0 0 1 0 1 2 0 0 0 0 2 1 1 0 1 1 0 1 1 0 0 0 0 0 1 2 0 0 0 1 2 1 0 1 1 1 1 1 1 2 0 1 1 2 0 0 0 0 0 0 0 0 0 0 0 2 0 1 2 1 1 1 1 0 2 2 0 2 0 1 1 1 0 0 1 2 2 0 1 1 0 2 1 0 1 1 1 0 1 0 2 0 2 0 2 0 2 2 0 1 0 0 2 2 1 1 2 0 0 1 0 0 0 1 1 1 1 2 0 1 0 0 1 0 0 0 0 0 1 0 0 0 1 0 0 0 0 0 2 0 1 0 2 1 0 0 0 0 0 2 2 2 2 1 1 1 0 0 0 0 0 0 1 1 1 0 0 0 0 0 0 2 0 1 0 2 0 0 0 0 2 2 0 0 0 0 0 0 1 0 0 0 1 2 2 1 1 1 1 0 1 1 1 0 2 1 1 1 1 0 0 1 2 0 0 2 1 0 0 1 0 0 2 1 1 2 1 0 1 0 0 0 0 0 2 0 2 1 1 0 0 1 0 1 0 1 0 1 1 0 2 0 0 0 2 1 1 0 0 0 2 0 0 2 0 1 0 0 0 0 0 0 0 1 0 1 2 0 2 0 0 0 0 0 0 0 0 0 0 0 0 0 1 0 0 0 0 0 0 1 0 1 1 0 1 1 1 0 0 2 0 0 1 1 1 1 0 1 2 0 1 1 1 0 0 0 2 0 2 1 1 0 0 0 1 0 1 0 0 0 2 0 2 2 0 0 1 0 0 0 1 0 2 1 1 2 2 1 2 0 2 2 1 0 0 0 2 0 0 2 0 0 1 0 1 2 1 0 2 1 1 1 0 1 2 2 0 0 0 0 0 0 0 0 0 0 1 0 1 0 0 0 0 0 0 1 0 0 0 0 2 2 2 0 1 0 0 1 1 2 0 0 0 0 1 0 2 0 1 0 0 1 1 1 0 0 2 1 0 0 0 1 1 1 1 0 1 0 0 0 1 1 1 0 0 1 0 0 1 2 0 0 0 1 2 0 0 1 1 0 2 0 1 1 0 0 1 0 0 2 1 0 0 1 0 0 0 2 0 1 0 1 0 1 1 0 1 0 1 0 0 1 1 1 1 2 0 1 0 0 0 0 1 0 2 0 0 0 2 0 2 1 0 1 0 0 2 0 0 0 1 0 0 0 0 0 0 1 0
71 0 0 1 0 0 1 2 1 1 1 0 0 1 0 0 0 0 1 0 1 2 0 0 1 0 0 2 2 0 1 0 2 1 0 0 1 1 1 0 1 0 0 0 0 0 1 0 2 0 0 0 1 1 0 1 0 0 0 0 0 0 1 1 0 1 2 0 0 1 0 1 0 2 0 2 2 0 2 2 0 2 1 1 1 0 0 0 2 2 0 0 1 1 1 2 1 0 0 0 0 2 0 1 1 2 2 1 1 1 0 2 0 1 2 1 0 0 0 0 2 0 2 0 0 0 0 0 0 0 1 1 0 0 0 0 1 0 1 0 1 0 0 0 0 0 0 1 1 1 0 0 0 0 0 0 0 0 0 2 0 2 0 1 1 2 1 1 0 2 0 1 0 2 1 0 0 0 0 1 1 0 0 0 2 2 0 0 0 0 1 2 2 0 2 2 2 0 0 0 0 0 1 1 1 0 2 0 1 0 0 0 0 0 1 0 1 1 2 1 1 0 0 2 0 0 0 1 0 0 1 0 1 2 1 1 1 2 0 0 0 1 2 0 0 1 0 0 1 1 1 1 1 1 1 0 0 1 0 0 0 0 0 0 0 0 0 0 2 1 1 1 0 1 0 1 1 1 2 1 0 0 1 0 0 0 1 2 0 2 1 1 1 0 1 0 2 1 0 2 0 0 2 0 1 0 1 1 1 0 1 2 1 2 0 0 1 1 0 0 0 2 0 2 0 0 1 1 1 1 1 2 0 0 0 2 0 1 0 1 1 1 2 1 1 0 0 0 2 2 0 0 1 1 0 1 1 0 0 2 2 2 2 0 2 1 0 0 1 0 1 1 1 0 0 0 0 0 0 0 2 1 1 1 2 0 1 0 0 0 0 1 2 0 2 2 1 2 1 2 0 1 0 2 1 0 1 0 0 0 0 0 0 0 2 0 0 0 1 0 0 0 1 1 0 0 1 0 2 0 2 0 0 2 2 2 0 1 0 0 1 1 0 0 1 1 2 1 1 2 0 0 0 2 1 1 1 1 0 1 1 0 1 1 0 1 0 1 2 0 0 0 1 1 1 0 1 2 1 1 1 1 0 1 1 2 1 0 2 0 0 0 0 1 0 0 1 2 1 1 1 0 2 0 1 1 2 1 1 0 1 0 1 0 0 1 0 1 0 1 1 2 0 0 0 1 1 1 1 1 1 1 0 0 0 0 2 0 1 0 1 1 2 1 2 2 0 1 1 1 0 0 0 2 0 0 0 1 0 0 0 0 0 0 0 0 0 1 1 0 1 0 0 0 0 0 2 2 2 2 2 0 1 0 1 0 1 0 1 1 1 0 0 1 1 0 2 0 0 0 0 1 0 1 0 1 0 1 0 1 0 0 0 2 0 1 1 0 0 0 0 0 0 1 1 0 1 0 0 0 0 0 0 0 1 0 2 0 2 0 1 1 0 2 2 0 2 0 1 1 0 2 1 0 1 2 1 1 1 0 0 0 1 0 0 2 1 2 0 0 2 0 0 0 0 1 1 0 2 0 2 0 0 0 0 0 1 2 0 1 1 1 0 2 0 0 0 1 0 1 0 1 0 1 1 0 2 2 2 0 0 0 0 2 0 0 0 1 1 1 0 1 1 2 1 1 2 0 1 0 0 1 0 0 0 0 0 0 0 1 1 1 1 0 0 1 0 1 0 0 0 0 0 0 0 0 1 0 0 0 0 0 1 1 0 0 1 1 1 1 1 0 2 0 0 0 1 1 0 1 0 1 1 0 1 0 1 1 1 2 1 1 2 2 0 0 1 0 0 1 0 0 0 1 0 2 2 0 0 2 1 0 1 0 1 2 1 2 2 2 2 2 0 2 2 1 1 0 0 2 0 0 2 1 1 1 0 2 1 0 0 0 0 0 1 0 0 1 1 0 0 1 0 0 0 0 0 0 0 0 0 0 1 0 1 1 2 0 2 0 0 0 1 1 1 1 0 0 1 2 2 2 2 0 0 0 0 0 0 2 0 0 0 0 2 2 2 0 0 1 1 0 2 0 2 1 0 1 0 1 1 0 0 0 0 0 0 2 2 0 2 0 2 1 1 1 1 1 1 1 2 0 0 1 0 0 0 2 0 0 0 1 0 0 1 1 2 0 0 0 1 0 0 0 2 0 2 2 0 0 0 0 0 0 0 0 0 0 1 0 0 0 0 0 0 2 0 1 1 0 0 1 1 2 0 0 0 0 1 2 0 0 0 0 0 0 0 0 0 0 1 0
72 0 0 1 0 0 0 2 1 1 1 0 0 1 0 0 0 0 1 2 0 1 0 2 2 0 1 1 1 2 0 1 2 2 0 0 1 1 0 0 2 0 0 0 0 0 1 0 2 0 0 0 2 2 0 2 0 0 1 0 1 1 1 1 1 1 2 0 0 0 0 0 2 2 2 2 2 0 1 0 2 2 2 0 1 0 0 1 2 2 0 1 1 1 1 1 1 0 0 0 0 0 0 0 1 0 2 0 2 0 0 1 1 1 1 1 1 0 0 0 2 0 2 1 0 0 0 1 0 1 2 0 0 0 0 0 1 0 0 0 1 0 0 0 1 0 1 0 0 1 0 0 0 1 0 0 0 0 0 2 0 0 0 0 0 1 1 1 2 0 0 2 0 2 1 2 0 1 0 1 1 1 1 1 1 1 1 0 0 0 1 2 0 1 1 2 1 0 0 0 0 0 1 1 1 0 1 0 1 0 1 0 1 0 2 2 1 1 2 0 1 0 0 1 1 0 0 0 0 0 0 1 0 0 2 0 0 2 0 0 0 1 2 0 0 2 1 0 0 1 1 0 1 1 1 0 1 2 0 1 1 1 0 0 0 1 0 0 1 0 0 0 1 2 0 1 0 2 2 2 0 0 1 1 1 1 1 2 2 2 2 2 2 0 2 0 2 0 0 1 0 0 1 1 0 1 0 2 0 0 0 0 1 1 2 1 2 1 0 0 0 2 1 1 1 0 0 1 0 1 2 1 0 0 0 0 0 0 0 2 1 1 2 1 1 0 0 0 2 1 0 0 2 2 0 0 2 0 0 2 2 2 1 0 1 0 0 1 1 0 1 1 1 1 2 2 0 1 0 0 0 0 0 0 1 0 1 0 0 0 0 1 0 0 2 0 0 1 1 1 0 1 2 0 0 0 0 0 0 0 0 0 0 0 1 0 1 0 0 0 0 1 1 1 0 0 1 0 2 0 2 0 0 2 1 1 0 2 0 0 0 2 0 2 0 2 2 0 1 1 0 0 0 2 2 2 2 0 0 0 0 0 0 0 0 0 1 0 2 0 0 0 0 2 2 2 0 2 1 0 0 0 1 1 0 0 0 0 2 0 0 0 0 2 2 0 0 1 1 2 0 0 1 1 1 1 1 0 2 0 0 0 0 0 1 1 0 0 1 0 1 2 1 0 0 1 1 0 0 2 1 1 2 1 2 0 1 0 2 1 0 0 1 0 0 2 0 1 1 1 0 1 0 1 2 0 0 1 0 1 1 0 0 0 1 0 0 1 1 0 1 1 0 0 0 0 1 0 0 0 1 2 1 0 0 0 1 0 0 1 0 1 0 0 0 0 0 0 0 0 0 2 0 2 0 2 2 1 0 1 1 0 0 0 0 0 0 1 0 0 0 0 0 0 0 0 2 0 0 0 2 0 1 0 2 1 2 0 2 0 0 0 0 1 1 0 2 0 0 0 2 1 0 0 1 1 2 1 0 1 1 0 1 0 1 1 1 2 1 0 1 1 0 0 1 1 1 1 1 1 1 0 0 0 0 2 1 1 2 1 2 1 1 1 1 0 0 1 0 1 0 1 0 0 1 0 1 0 0 0 1 1 1 1 0 1 2 1 1 1 0 0 0 2 2 0 0 0 1 0 1 1 0 0 0 0 0 0 0 0 0 0 0 0 0 0 0 1 0 1 1 1 0 0 0 0 0 0 2 0 0 0 2 0 0 0 1 1 0 0 1 0 2 1 1 1 2 0 1 0 2 2 1 0 1 2 1 2 1 2 1 1 0 2 0 0 0 0 0 1 0 0 0 2 2 0 1 0 2 2 0 0 2 0 2 2 2 1 1 2 2 2 0 2 2 1 1 0 0 2 1 0 2 2 0 0 0 1 0 1 1 0 0 0 1 0 0 1 1 0 0 1 0 0 1 0 0 0 0 0 0 1 0 0 0 0 1 0 1 0 0 0 1 0 2 0 0 1 0 0 0 0 0 0 0 2 2 1 1 1 0 1 1 1 1 0 0 0 0 1 0 1 0 0 2 2 0 0 0 0 0 0 0 1 1 1 0 2 2 1 1 1 1 0 0 0 1 1 1 1 2 0 1 1 0 1 0 0 0 0 0 1 2 1 0 1 1 0 0 0 1 0 2 0 0 0 0 1 0 0 0 0 0 0 1 1 0 0 1 1 0 0 0 0 0 1 0 0 2 0 0 0 0 0 0 0 0 0 1 1 0 0 0 1 0 0 0 0 1 0 0 0
73 1 0 0 0 0 0 0 0 2 2 0 0 1 0 0 0 0 1 2 1 2 0 1 1 1 2 1 2 2 1 0 1 1 0 0 1 2 0 1 2 1 0 1 0 0 0 0 2 0 0 0 2 2 0 1 0 0 1 0 1 0 2 2 1 1 1 0 0 0 0 0 2 2 2 2 1 0 1 1 1 2 1 1 1 0 0 0 2 2 0 0 1 1 1 2 1 0 0 1 1 2 0 0 1 1 1 2 0 2 0 1 1 1 1 1 1 0 1 0 1 0 2 2 0 0 0 1 1 1 1 0 1 0 0 0 1 0 0 0 2 0 0 0 2 2 1 0 0 0 0 0 0 0 0 1 1 0 0 1 0 0 0 1 2 1 1 1 1 0 0 1 1 1 0 2 1 0 0 1 1 0 1 1 1 1 1 2 0 2 0 2 2 2 2 0 2 0 0 0 0 0 0 0 0 0 1 1 0 0 0 0 2 1 0 1 1 0 1 0 1 0 0 2 1 0 0 0 0 0 0 0 0 0 1 1 0 2 0 0 0 0 2 1 0 2 0 1 1 1 1 0 1 0 0 0 1 2 0 2 2 2 0 2 2 0 2 0 2 1 0 1 0 1 0 0 0 0 2 1 1 0 2 2 2 2 2 0 1 2 1 2 1 0 1 0 1 1 0 1 0 1 1 1 0 0 1 2 1 0 0 1 2 1 1 0 2 0 0 0 0 1 1 0 1 0 0 0 1 1 1 2 1 0 0 0 0 0 0 1 1 1 2 2 0 0 1 0 2 1 0 0 1 1 1 1 0 0 0 0 1 1 1 0 2 0 0 0 1 0 1 1 0 0 0 0 0 1 0 1 0 1 0 0 1 0 0 0 0 0 0 1 0 0 1 0 0 1 0 0 0 0 0 2 2 0 0 1 1 0 0 0 0 0 2 1 0 0 0 0 1 1 1 0 2 1 1 0 0 0 1 0 1 0 0 0 0 0 0 0 1 1 0 0 1 1 2 0 0 2 0 0 0 2 0 0 1 1 0 0 1 0 0 1 0 1 0 1 1 0 0 0 1 1 0 0 0 2 0 1 1 1 0 0 0 1 0 0 1 0 1 1 0 1 0 0 0 2 2 2 0 1 1 1 1 1 1 0 1 0 0 0 1 1 0 0 0 1 1 2 2 2 0 0 0 0 0 0 0 2 0 1 2 0 1 0 2 0 2 1 0 1 2 2 2 1 0 2 2 2 0 1 0 1 1 2 1 1 0 0 0 0 0 1 1 0 0 0 0 1 0 0 0 0 0 0 0 0 1 1 2 0 2 0 1 0 1 0 0 1 0 0 1 1 1 0 1 0 0 0 0 2 1 0 0 0 0 1 0 1 1 0 0 2 0 2 0 1 0 0 0 0 0 0 0 1 1 0 0 0 1 0 1 0 1 1 1 0 2 0 0 0 0 1 2 0 2 1 0 0 1 2 0 0 1 1 2 2 1 0 0 0 2 1 0 1 0 2 0 0 1 0 1 0 0 2 0 0 0 2 0 1 0 0 0 2 0 1 1 2 1 0 1 0 1 0 0 2 0 2 0 2 0 1 1 0 2 1 2 0 1 0 0 1 0 0 1 1 1 1 0 0 0 2 1 0 0 0 1 0 1 1 0 0 0 0 1 0 0 2 1 2 0 0 0 0 0 0 1 2 0 2 1 0 1 1 0 0 1 1 0 0 2 0 1 0 1 1 0 0 0 0 1 0 0 2 1 1 0 1 1 1 0 1 2 1 0 2 2 2 1 0 1 2 0 0 1 0 1 0 0 0 0 2 1 1 2 0 0 1 0 0 1 1 1 2 2 2 1 1 1 1 0 2 2 0 0 0 0 2 1 0 1 1 1 2 0 1 0 1 1 0 0 0 0 0 0 1 1 0 0 1 0 0 0 0 1 0 0 0 1 2 1 0 1 1 1 1 1 0 1 0 2 1 2 2 1 2 0 0 0 1 2 1 1 1 0 1 0 2 0 0 0 0 2 1 1 0 0 0 0 2 0 0 2 2 0 1 0 0 0 0 0 0 2 0 0 0 2 1 0 2 1 0 1 1 1 0 0 0 2 0 0 1 0 0 0 2 0 1 0 1 1 2 1 2 0 0 0 0 1 0 2 0 0 0 0 2 0 1 0 1 0 0 2 2 2 0 2 2 0 1 0 0 0 0 1 0 2 1 1 0 2 2 0 0 2 1 0 2 0 0 0 0 0 0 0 1 1 0 2 2
74 0 0 2 0 0 0 2 0 1 1 1 0 1 0 0 0 0 1 1 1 1 0 2 2 0 1 0 2 1 0 1 0 1 1 0 2 2 0 0 2 0 0 1 0 1 0 0 1 1 1 0 1 2 0 1 0 0 0 1 1 0 2 1 0 0 1 0 0 0 0 1 2 2 2 2 2 0 2 1 1 2 1 0 2 0 0 1 2 2 1 1 2 1 0 0 0 0 0 0 0 1 2 2 0 0 2 2 0 2 0 2 1 1 1 1 1 0 2 0 0 0 1 1 1 1 0 1 1 1 0 0 0 0 0 0 0 0 0 0 0 0 0 0 1 0 0 1 1 2 0 0 0 0 0 0 0 1 0 0 0 1 0 2 2 1 1 1 2 0 0 2 1 1 0 1 0 0 0 1 1 1 1 1 1 1 1 1 0 0 1 2 2 0 2 2 2 0 0 0 0 0 1 2 2 0 1 0 1 0 0 0 1 0 1 1 2 0 1 1 1 0 0 2 1 0 0 2 1 1 1 1 1 1 0 1 0 2 1 1 1 0 2 0 0 2 0 0 2 0 0 1 1 0 0 0 0 2 0 0 0 0 0 0 0 0 0 1 1 0 0 1 1 2 0 0 1 1 1 1 1 0 2 1 1 1 1 1 2 2 2 1 0 1 1 2 1 0 0 1 0 1 1 1 0 1 0 1 1 1 0 0 2 1 2 1 2 0 1 1 0 1 0 1 0 0 0 0 1 2 2 1 0 0 0 0 0 1 0 1 1 1 2 2 0 0 2 1 2 1 1 1 1 1 0 1 1 0 0 1 1 2 2 0 2 0 0 0 1 0 1 1 0 0 0 0 0 0 0 0 2 0 1 1 1 0 1 0 0 0 0 0 0 0 1 0 0 0 1 1 0 1 1 2 0 1 0 0 0 0 0 0 0 0 0 0 1 0 0 0 1 2 0 2 0 1 0 0 2 0 2 0 0 2 1 1 0 1 0 1 2 0 0 0 0 0 2 0 0 1 0 0 0 2 1 1 1 2 1 2 2 0 0 0 0 1 0 1 2 0 0 0 2 0 1 1 0 1 1 0 1 1 0 1 1 2 1 0 0 0 2 2 0 0 0 0 0 2 2 2 0 0 1 1 1 1 1 1 0 0 0 0 0 0 1 1 0 0 0 2 2 0 1 1 1 1 0 0 0 2 1 1 0 0 0 1 2 0 2 1 0 1 2 1 2 2 0 0 0 1 0 0 0 1 1 2 1 0 0 0 0 0 1 1 0 1 1 0 0 0 0 1 0 0 0 0 2 2 2 2 2 1 0 0 0 0 0 0 0 0 1 1 0 0 2 0 0 0 0 1 0 1 0 2 0 2 1 1 0 1 0 0 0 0 0 0 0 1 0 0 0 0 0 0 0 0 1 2 0 0 1 0 0 0 1 0 2 0 2 0 1 1 0 2 1 0 2 0 0 0 0 1 0 0 1 1 2 2 2 0 0 0 1 0 0 1 1 2 1 1 1 1 0 1 1 1 1 1 1 1 2 1 1 0 0 1 1 1 2 1 0 1 0 0 0 0 0 2 0 2 1 1 2 1 1 1 0 2 2 1 1 1 0 0 0 0 1 2 1 1 0 0 0 2 0 1 1 0 0 0 0 1 0 0 1 0 2 0 0 0 0 0 0 0 0 0 0 0 0 0 0 0 0 1 1 0 1 0 1 0 0 0 2 0 1 0 0 1 1 1 1 0 2 0 0 0 1 1 0 2 0 0 0 0 1 1 0 1 1 2 1 1 1 1 0 0 0 1 0 0 0 0 0 2 0 2 2 0 1 2 0 0 2 0 2 2 2 1 1 1 1 1 0 2 2 1 1 0 0 2 0 1 1 1 0 0 0 1 0 0 1 0 1 1 1 0 1 0 0 0 0 2 0 0 0 0 0 0 1 1 1 2 1 1 1 1 2 0 0 0 0 0 1 1 1 1 1 0 1 1 1 1 2 0 0 0 0 1 0 2 0 2 1 0 2 1 1 0 0 1 0 1 0 1 0 0 2 1 0 0 0 0 0 0 0 0 0 0 1 0 0 2 2 2 0 1 0 1 1 1 1 0 0 1 2 1 2 0 0 0 0 0 2 2 0 0 0 0 0 0 2 0 0 0 2 0 2 1 1 0 1 0 0 0 1 1 1 0 1 1 0 0 0 0 0 2 0 1 1 0 0 1 1 1 0 1 1 1 0 2 0 0 1 0 0 0 0 0 0 0 2 2
75 0 0 1 0 0 0 1 1 2 2 0 0 0 0 0 0 0 0 0 1 2 0 1 1 1 1 1 1 1 1 1 1 1 0 0 2 1 0 1 1 0 0 0 0 0 0 0 1 1 1 0 0 0 1 2 0 0 1 2 0 0 0 1 0 0 0 0 0 1 1 1 2 1 1 1 1 0 2 1 0 1 2 0 1 0 0 1 1 2 1 1 1 2 1 2 1 0 0 0 0 1 1 1 1 1 1 0 2 0 0 1 0 1 1 1 1 0 1 0 1 0 1 0 1 0 0 1 1 2 0 0 0 0 1 1 0 0 0 0 0 0 0 1 0 0 0 0 0 0 0 0 0 0 2 0 1 1 0 1 1 0 0 2 0 2 1 1 0 1 0 1 1 2 2 1 0 0 0 2 2 0 0 0 1 0 0 1 0 1 1 2 1 1 2 2 1 0 0 0 0 1 0 1 1 0 1 0 1 0 1 0 1 0 2 1 1 0 1 1 2 1 1 2 0 1 1 0 0 1 0 0 0 0 0 0 0 2 0 0 0 1 1 0 0 0 1 0 1 0 0 1 0 0 0 0 2 2 1 1 1 2 0 0 0 1 0 1 1 0 2 1 0 2 0 1 0 1 1 1 0 0 0 0 0 0 0 0 1 2 0 1 1 0 1 0 2 2 0 1 0 1 2 0 1 1 0 2 1 0 1 0 1 1 2 0 2 1 1 1 0 1 1 0 0 0 0 1 0 0 2 1 0 0 0 0 0 2 1 1 0 2 2 1 0 0 1 0 2 0 0 0 2 2 1 0 0 0 0 2 2 2 2 0 2 1 0 1 2 0 2 0 1 1 2 1 0 0 1 0 1 0 0 0 0 0 0 1 1 0 0 0 1 1 2 2 2 0 1 1 0 1 0 1 0 1 1 1 1 1 1 1 0 0 1 0 0 1 1 0 0 1 0 0 0 1 1 1 1 0 0 2 0 2 1 0 0 0 0 0 2 0 0 0 0 1 1 0 0 2 1 0 0 2 0 0 0 2 2 2 1 0 0 0 0 1 1 0 2 0 1 1 0 2 2 0 2 1 0 1 2 1 0 2 2 2 2 0 2 0 0 0 1 1 1 0 0 1 0 1 1 1 2 0 2 0 1 0 1 0 0 0 0 0 0 1 1 0 2 1 1 2 0 1 1 0 0 1 1 1 1 0 0 0 0 0 1 0 2 1 1 1 2 1 2 1 0 1 1 1 0 0 0 2 0 1 0 0 2 0 0 0 0 1 0 1 1 2 1 1 0 0 0 0 0 0 2 1 2 1 2 1 1 0 1 0 0 0 0 2 0 0 1 0 0 0 0 0 0 0 0 1 1 2 0 2 1 0 0 0 0 1 0 1 0 1 1 0 0 0 0 0 0 1 1 1 0 1 0 0 0 0 0 1 2 0 1 0 2 0 1 1 0 0 1 0 2 0 1 2 0 1 0 1 2 2 1 2 2 0 0 0 2 0 1 1 0 2 1 1 0 1 0 0 0 1 2 0 1 1 0 1 1 0 0 1 0 0 1 1 2 1 0 1 1 0 0 2 0 2 1 1 0 0 1 0 1 2 2 0 0 0 0 2 0 1 2 1 0 1 0 0 1 2 1 1 1 0 1 0 1 2 0 0 0 0 1 0 0 0 0 0 0 0 0 2 0 0 0 0 0 0 0 1 0 1 0 0 2 0 0 0 1 1 0 1 1 1 1 1 0 1 1 1 0 1 0 0 0 2 1 1 2 1 2 0 0 0 0 2 0 2 1 2 0 0 1 2 0 0 0 0 0 2 2 0 2 1 1 1 0 0 0 2 0 2 2 1 2 2 2 2 0 2 2 1 1 0 0 1 0 0 1 1 0 0 0 0 1 0 1 0 0 0 0 0 0 2 1 0 0 1 0 0 0 0 0 1 0 0 0 2 0 0 0 0 1 0 1 0 0 0 2 0 2 0 0 0 0 0 0 0 2 0 0 0 0 2 1 0 1 1 1 1 1 1 1 0 0 0 0 1 0 0 1 1 1 0 0 1 1 0 1 0 1 1 0 0 1 0 1 1 2 0 0 1 1 1 0 0 2 0 0 1 1 1 1 0 0 0 1 2 1 2 0 0 0 1 0 0 2 0 1 0 0 0 1 1 0 1 0 0 0 0 0 0 0 0 1 1 0 0 0 0 0 1 0 0 1 0 0 1 0 0 0 0 0 2 0 2 0 0 0 1 1 0 1 0 0 0 1 1
76 0 0 2 0 0 0 1 0 1 1 1 1 2 0 0 0 0 1 2 0 2 0 0 0 0 0 0 1 0 1 0 1 1 0 0 2 2 0 0 2 0 0 0 0 0 0 0 2 0 0 0 0 0 0 2 0 0 2 0 1 0 2 2 1 1 1 0 0 0 0 0 2 2 1 2 2 0 2 0 0 2 2 1 2 0 0 1 1 2 1 1 1 1 1 2 1 1 1 1 1 2 0 0 1 0 2 2 0 2 0 1 1 1 1 1 1 0 2 0 0 0 1 1 1 1 0 0 0 0 1 0 1 0 0 0 0 0 0 0 0 0 0 0 0 1 0 0 0 1 1 0 1 0 0 0 0 1 0 1 1 1 0 0 1 1 1 0 0 0 1 1 1 1 1 1 0 0 0 1 1 2 0 0 1 0 1 1 0 0 1 1 1 0 1 2 2 1 0 0 0 1 0 2 2 0 0 0 2 1 0 0 1 0 1 1 1 2 2 0 0 0 1 2 0 0 0 2 1 1 0 0 0 0 2 1 0 2 1 1 1 0 2 0 0 2 0 0 2 0 0 2 0 1 1 0 0 1 0 0 0 0 0 0 0 0 0 0 2 0 0 0 0 1 1 0 0 0 1 0 1 0 0 0 1 1 0 2 0 2 2 0 0 1 1 1 2 1 0 0 1 1 1 1 0 0 0 1 1 0 0 1 2 2 0 0 2 1 0 0 0 1 2 1 0 0 0 1 0 2 0 2 0 0 0 0 0 1 0 0 0 0 2 0 0 0 2 0 2 2 0 0 1 1 1 1 0 0 0 2 2 2 1 1 1 1 0 1 1 0 1 1 0 0 1 1 0 0 0 0 0 1 1 2 2 1 1 1 1 0 0 0 0 1 2 1 1 1 0 0 0 1 1 1 1 0 0 0 0 0 0 0 0 0 1 1 0 1 1 0 0 1 0 1 1 1 2 1 1 0 0 0 0 2 1 1 0 1 0 0 0 2 0 1 0 0 2 1 1 1 0 0 0 2 1 0 1 1 1 2 1 0 0 0 0 1 1 1 2 1 1 1 1 2 1 0 1 2 1 1 0 2 1 1 0 0 0 1 1 1 1 1 0 0 0 0 0 1 1 2 0 1 1 1 1 1 1 1 0 0 0 0 0 0 0 0 0 1 1 1 1 2 0 0 0 1 0 1 1 1 1 2 2 1 2 1 1 0 1 2 0 1 2 0 2 1 0 0 0 0 0 0 0 2 0 0 0 0 0 0 0 0 0 0 1 0 0 1 1 0 1 0 1 0 0 0 1 1 2 1 2 0 1 0 0 0 1 0 0 0 0 0 0 0 0 0 0 0 0 0 0 1 0 1 1 2 0 1 0 1 0 0 0 0 0 0 0 2 1 1 1 1 0 0 0 1 1 1 0 0 1 0 0 0 2 0 2 0 2 0 0 0 0 1 1 0 1 0 0 1 0 1 0 1 2 2 1 2 1 1 1 0 1 1 0 1 1 2 1 1 0 2 1 0 0 1 1 1 0 2 1 1 1 1 0 1 1 1 2 1 2 1 0 0 0 0 0 1 0 0 0 0 0 1 1 0 2 2 2 0 0 0 0 0 0 0 0 0 0 0 0 0 1 2 1 0 1 1 1 0 0 1 1 0 2 2 1 0 0 0 0 0 0 0 0 1 0 1 0 0 0 0 0 0 0 0 0 0 0 0 0 0 1 0 1 1 1 0 1 1 1 0 1 0 0 0 1 1 1 1 1 1 1 0 1 2 0 2 2 1 0 0 0 1 0 0 0 1 0 0 0 0 0 2 1 1 0 0 0 1 0 0 2 0 2 2 2 1 1 1 1 1 0 2 2 2 1 0 0 2 0 1 1 0 0 2 0 0 1 0 1 0 0 0 0 0 0 1 0 1 1 1 0 0 0 0 0 0 0 0 0 1 0 0 0 1 1 0 0 0 0 0 1 0 1 0 0 1 1 1 2 2 2 0 0 0 0 1 1 1 0 0 1 1 1 1 1 0 0 1 0 1 0 1 2 2 0 0 0 1 0 0 0 0 0 0 0 0 2 0 0 2 1 2 2 1 2 0 0 0 2 0 1 1 2 2 1 1 0 0 0 1 2 2 2 1 1 1 0 0 1 0 2 0 1 0 0 2 0 2 0 0 0 0 0 0 1 0 1 1 1 0 0 0 0 1 0 0 1 0 1 1 0 0 0 0 0 0 0 1 0 0 1 0 0 0 0 0 0 0 0 0
77 1 0 0 0 0 0 1 1 2 1 0 0 1 0 0 0 0 0 1 1 2 0 1 2 0 2 1 1 1 1 0 1 1 0 0 2 1 0 1 1 0 1 1 0 1 1 0 1 1 1 0 0 0 1 0 0 0 1 1 0 1 0 0 0 0 2 0 0 0 0 0 2 2 1 2 1 0 2 0 0 2 1 1 0 0 1 1 1 1 0 0 2 1 1 1 1 0 0 0 0 2 2 1 0 0 2 2 1 1 0 1 1 2 2 1 1 1 2 0 1 1 2 2 0 2 0 1 0 1 1 0 0 0 0 0 0 0 0 0 1 0 1 0 2 1 1 0 0 1 1 0 0 2 1 0 0 0 1 2 2 1 0 1 2 2 2 0 0 1 1 1 1 0 1 1 1 2 0 0 0 0 0 0 2 1 1 0 0 0 2 2 2 1 2 1 2 0 0 0 0 0 0 0 0 0 1 1 1 0 2 0 2 1 1 0 0 0 1 2 2 0 0 1 0 1 0 1 1 1 0 0 0 0 2 0 1 2 0 1 0 0 2 0 0 1 1 0 1 0 0 0 1 0 0 0 2 0 0 0 0 0 0 0 1 0 0 0 1 0 0 0 0 2 0 0 0 1 2 1 0 1 1 0 2 0 0 0 1 1 1 1 1 0 1 0 2 2 0 2 0 0 2 0 1 0 1 2 0 0 1 2 2 2 2 2 2 0 0 0 1 1 1 2 1 0 0 2 2 2 2 1 0 0 0 0 0 2 0 0 0 0 1 2 0 0 1 0 0 0 0 0 2 2 0 0 1 0 0 1 1 1 2 0 2 0 0 2 2 0 2 0 0 0 1 1 0 0 0 0 0 1 0 0 2 1 1 0 0 0 0 1 0 0 2 1 1 0 1 1 0 1 0 2 1 1 0 2 0 0 0 0 1 1 1 0 0 1 0 0 0 1 0 1 1 1 1 0 1 0 0 0 0 0 0 0 0 1 0 0 2 0 0 1 1 2 1 1 1 2 0 0 0 2 1 1 1 1 0 1 1 0 0 2 2 2 0 0 2 0 0 1 0 2 0 0 0 2 0 1 0 1 0 0 0 2 0 1 2 1 0 0 1 1 1 0 1 2 2 2 0 1 2 0 2 0 0 0 1 0 0 1 1 1 0 0 0 0 0 0 1 2 1 1 1 0 0 1 0 2 0 2 1 0 1 0 2 0 2 1 1 1 2 0 1 1 0 1 1 2 1 1 1 1 1 0 1 1 0 1 1 0 1 1 1 0 0 2 2 0 1 1 1 0 1 0 2 2 2 2 2 0 0 0 0 0 0 0 0 0 1 1 1 0 0 1 0 0 0 1 0 1 0 1 1 2 0 1 1 1 1 0 0 1 0 1 2 0 0 0 0 0 0 0 0 0 1 1 0 0 0 1 0 0 2 2 2 0 2 0 0 0 0 0 1 0 2 0 0 1 2 1 1 1 1 2 2 2 2 1 1 0 0 1 0 1 1 2 0 0 1 0 0 0 0 1 1 0 2 0 2 0 0 1 0 0 1 0 2 2 1 1 0 0 1 0 0 2 0 2 1 1 2 1 1 1 0 1 1 0 1 0 0 1 0 0 0 0 0 0 0 1 1 2 1 1 1 0 0 0 1 1 0 0 1 1 0 0 0 0 0 0 0 0 0 0 0 0 0 0 0 0 0 0 0 0 0 0 1 0 0 0 1 0 0 1 1 1 1 1 1 1 1 2 1 1 1 1 0 1 1 1 1 0 1 0 1 2 2 1 1 0 1 1 1 1 0 0 0 0 0 0 0 1 0 2 1 0 0 0 0 0 1 0 1 1 1 2 2 2 2 2 0 2 1 0 0 0 0 2 1 0 1 0 0 1 0 2 1 0 1 2 0 0 0 0 0 1 0 0 0 1 1 0 0 0 1 0 1 1 0 2 2 0 2 1 1 1 0 0 0 0 1 0 2 0 0 1 0 0 1 1 2 0 0 0 0 2 0 1 1 1 2 0 2 2 2 0 0 0 0 2 0 1 1 1 1 1 0 0 0 0 0 0 0 1 0 1 2 1 0 2 2 1 1 1 2 1 1 1 2 0 0 2 0 0 0 1 0 2 0 2 0 0 0 1 1 0 0 0 2 0 1 1 0 0 1 2 0 0 0 0 0 0 0 0 0 0 2 1 0 0 0 0 0 0 1 0 2 0 0 0 1 2 0 0 0 0 0 1 0 0 0 1 0 0 0 0 1 0 1 0
78 1 0 1 0 0 0 2 1 1 1 0 0 0 0 0 0 0 1 1 0 2 0 2 2 0 1 2 2 0 2 0 0 0 0 0 2 2 0 1 0 0 0 2 0 1 1 0 2 0 0 0 1 2 0 0 0 0 1 2 0 0 2 2 0 0 0 0 0 0 0 0 2 2 2 2 2 0 2 1 1 2 2 1 2 0 0 1 1 1 0 0 1 1 0 2 0 1 0 0 0 1 0 0 0 0 2 0 2 0 0 2 0 2 2 2 2 0 0 0 2 0 2 1 0 2 0 1 1 1 1 0 0 0 0 0 1 0 1 0 2 0 1 0 1 1 0 0 0 2 0 0 0 0 0 0 0 0 1 1 1 0 1 0 0 1 0 1 1 1 0 0 1 2 2 1 0 0 0 1 1 0 1 1 1 1 1 0 0 0 1 1 2 2 2 1 1 0 0 0 0 2 0 2 2 0 0 0 0 0 0 0 2 0 2 1 1 1 1 0 0 0 1 2 0 1 1 0 0 0 0 0 0 0 0 0 0 2 0 0 0 0 2 0 0 2 0 0 2 0 0 0 1 0 0 0 1 2 1 0 0 1 0 1 1 0 0 0 0 0 1 1 0 2 1 1 0 1 2 1 1 0 2 0 1 0 1 2 0 2 1 0 1 0 2 1 2 0 0 0 0 0 2 0 1 0 0 2 1 0 0 0 2 2 1 0 2 0 0 0 0 2 1 2 2 0 0 2 1 1 1 2 0 0 0 0 0 1 0 1 0 1 2 2 0 0 2 0 2 1 0 0 1 1 0 1 0 0 0 1 1 1 1 0 1 1 0 1 2 0 2 0 1 0 0 0 0 1 0 0 0 2 0 0 1 0 0 1 1 0 0 0 0 0 1 0 0 2 0 0 0 0 0 1 1 0 1 0 0 0 0 0 0 0 0 0 0 0 0 0 0 0 0 0 2 1 0 1 1 0 0 2 0 2 0 0 0 1 0 1 0 2 0 0 0 1 1 0 0 0 0 0 0 1 2 1 2 2 1 1 1 0 0 2 2 2 0 2 2 1 1 1 2 2 0 0 0 2 1 0 1 2 0 1 0 0 0 0 2 0 0 0 0 1 0 0 0 1 0 2 0 0 1 1 1 1 1 1 0 0 0 1 0 1 0 0 0 1 0 1 1 2 1 1 1 0 0 0 0 2 1 1 1 0 1 0 2 0 1 1 0 1 1 1 2 1 0 0 1 0 0 0 0 2 0 0 0 0 0 1 1 0 0 0 1 0 0 0 0 1 0 0 1 0 0 0 1 1 1 1 1 1 2 0 0 0 2 0 0 0 1 2 1 0 0 0 0 0 0 0 0 2 0 0 0 0 0 1 0 2 0 0 1 2 1 1 0 2 0 0 0 0 0 0 0 0 2 1 0 0 0 0 2 0 2 1 2 0 2 0 0 1 0 1 1 0 2 0 0 1 1 1 0 0 1 2 2 1 1 0 0 0 2 0 1 1 0 2 0 0 1 0 0 0 1 1 1 0 2 0 1 0 0 1 1 0 0 0 1 1 1 0 0 1 0 0 0 2 0 2 0 1 0 2 0 0 2 1 1 0 2 1 0 2 0 0 0 1 1 1 0 0 1 2 2 2 2 0 1 0 1 1 0 0 1 1 2 0 0 1 0 0 0 0 0 0 0 0 0 0 0 0 0 0 0 0 1 0 2 1 1 1 2 0 1 0 0 0 1 1 1 0 1 2 1 2 2 0 1 1 1 1 0 2 2 0 0 2 1 2 0 1 0 1 0 0 0 0 1 0 0 0 0 1 0 1 2 0 0 1 0 0 2 0 2 2 2 2 2 2 2 2 0 2 2 1 1 0 0 2 0 0 2 0 0 1 0 1 1 0 0 1 0 0 0 0 0 0 0 1 0 1 1 0 0 0 0 0 0 1 1 2 1 0 1 1 2 0 2 0 0 0 0 0 1 0 0 0 0 0 1 1 1 0 0 0 0 2 0 1 1 2 1 0 2 1 2 0 0 1 1 0 2 0 2 1 0 1 0 1 1 1 0 0 2 2 0 1 2 0 0 2 0 1 1 1 0 1 0 0 1 0 0 0 0 0 0 1 0 0 0 1 1 0 0 0 1 1 0 2 1 0 1 1 0 0 1 1 0 0 0 0 0 0 0 0 2 1 1 0 2 0 0 0 0 0 1 0 1 0 0 1 1 2 0 0 1 1 1 2 0 0 0 1 0 0 0 0 1 0 2 1
79 0 0 2 0 0 0 2 1 2 1 0 1 1 0 0 0 0 0 1 0 0 1 2 2 0 0 2 2 1 1 2 0 1 1 0 2 2 1 1 0 0 0 0 0 0 0 1 1 1 1 0 0 1 0 1 0 0 0 1 0 2 2 2 0 1 1 0 1 0 0 0 2 2 0 2 2 0 1 0 1 2 2 0 2 0 0 0 1 1 0 0 2 1 0 1 0 2 2 2 2 2 0 0 2 1 2 1 1 1 0 2 0 1 2 1 0 1 1 0 2 1 2 0 0 0 0 1 1 1 0 0 0 0 0 0 0 0 0 0 1 0 1 0 2 1 1 0 0 1 1 0 0 1 1 0 0 0 1 1 1 1 0 1 1 1 0 1 1 1 0 1 0 1 1 0 0 0 0 1 1 1 1 1 1 1 1 2 0 2 0 2 0 0 0 1 2 0 0 0 0 0 1 1 1 0 1 0 1 0 0 0 2 0 2 1 1 0 0 2 2 0 1 2 0 1 1 0 0 0 0 0 0 0 2 0 0 2 0 0 0 0 2 0 0 0 0 0 2 0 0 1 1 1 1 0 0 2 1 0 0 1 0 0 0 0 0 0 1 0 0 2 1 2 0 0 1 2 2 1 0 0 2 2 2 2 1 1 0 1 1 0 2 0 2 0 2 1 1 1 1 0 2 0 1 1 0 1 1 0 1 1 1 1 2 1 2 1 1 1 0 0 0 1 2 0 1 0 1 1 1 1 0 0 0 0 0 2 0 1 2 1 1 2 0 0 2 0 2 2 0 0 1 1 1 1 1 0 0 2 2 2 0 1 0 0 0 1 1 0 1 1 0 0 0 0 0 1 1 0 0 2 1 1 1 0 0 0 0 0 0 0 1 0 2 1 1 1 0 0 0 0 0 2 0 2 0 0 0 0 0 0 1 1 1 0 0 1 0 0 0 1 1 1 0 1 2 1 2 1 2 0 0 2 2 1 0 1 0 0 2 1 0 1 0 1 1 0 0 0 0 0 0 2 1 1 1 2 0 2 2 0 1 0 0 2 0 0 2 0 0 0 0 2 0 0 0 2 1 0 1 0 0 1 0 0 0 0 1 0 1 1 1 2 2 0 0 1 0 1 1 1 2 0 2 1 1 0 1 0 0 1 1 0 0 1 1 0 0 1 1 1 0 0 0 1 1 1 1 1 1 1 1 0 1 0 1 0 1 0 2 2 1 0 1 2 0 0 1 1 0 1 0 2 1 0 0 0 0 0 0 0 0 1 1 0 0 0 0 0 0 0 1 0 1 0 2 2 2 2 2 0 1 0 0 1 1 0 2 2 1 0 0 0 0 0 0 0 0 0 0 1 0 0 0 0 0 1 0 0 0 0 0 1 0 1 0 1 0 1 1 1 0 0 0 1 1 1 0 0 1 0 0 0 1 0 2 1 2 0 0 0 0 0 2 0 2 0 0 0 0 0 0 1 2 1 1 1 1 0 0 0 1 0 1 2 0 2 0 0 1 0 0 0 0 2 1 0 1 1 1 1 0 1 0 1 1 1 1 2 2 0 0 0 0 0 0 2 0 1 0 1 0 0 0 0 0 1 1 0 1 0 0 1 0 0 0 1 1 1 0 0 0 2 2 1 1 0 0 0 0 0 0 0 0 0 1 0 0 2 0 2 0 0 0 1 0 0 1 1 0 1 0 0 0 0 0 0 1 0 0 0 2 0 0 0 1 0 2 2 0 0 1 0 0 0 2 0 1 1 2 2 1 0 1 2 1 1 0 2 0 2 2 2 2 2 0 1 0 0 0 0 0 2 1 0 1 1 1 2 0 0 1 0 1 2 1 1 0 2 2 1 0 2 2 1 1 0 1 2 0 1 1 1 0 1 0 0 0 0 1 1 0 0 1 1 2 0 0 0 0 2 2 0 1 0 2 0 0 0 1 2 0 0 0 0 1 1 2 0 2 0 2 1 2 1 1 0 1 2 2 2 2 0 0 0 0 2 0 2 0 1 1 0 2 1 2 0 0 0 0 2 0 0 1 1 1 0 0 1 0 0 0 0 1 1 0 0 2 0 0 2 0 1 1 1 0 0 1 1 1 0 1 2 0 0 0 1 0 0 0 0 2 1 0 0 2 1 0 0 1 0 0 0 1 1 2 2 0 2 0 0 0 1 0 1 1 0 2 0 0 0 0 0 0 0 0 1 1 0 1 2 1 1 0 0 1 0 0 1 0 0 1 0 0 0 0 0 0 0 1 1
80 1 0 1 0 0 1 2 0 1 0 0 0 0 0 0 0 0 0 0 1 2 0 1 1 1 1 2 2 0 2 1 2 1 0 1 2 2 0 0 1 0 0 0 0 0 0 0 1 1 1 0 0 0 1 2 0 0 0 1 1 0 2 2 0 0 1 0 0 1 1 1 2 1 2 1 1 1 1 0 1 2 2 0 2 0 0 1 2 2 1 1 1 1 1 1 1 0 0 0 0 2 2 2 0 0 2 2 0 2 0 1 0 1 1 1 1 0 2 0 0 0 2 1 0 1 0 1 1 1 1 0 0 0 0 0 0 0 0 0 0 0 0 0 1 1 0 0 0 1 0 0 0 0 0 1 0 1 0 0 0 2 0 2 2 2 2 2 0 2 0 2 0 2 1 1 0 1 0 0 0 0 0 0 2 1 1 1 0 0 1 1 0 0 0 2 1 0 0 0 0 0 0 1 1 0 0 0 0 1 1 0 1 0 2 0 0 0 1 1 1 0 1 1 0 2 1 0 0 0 0 0 0 0 1 0 0 2 1 1 0 0 1 0 0 1 0 0 2 0 0 1 1 0 0 0 1 1 0 0 0 0 0 2 1 0 0 0 1 0 0 0 0 2 0 0 0 2 2 1 0 1 1 1 1 2 0 0 1 1 0 0 2 0 2 0 2 1 0 1 0 0 2 0 0 1 0 2 1 1 0 1 1 1 0 0 1 0 0 0 1 1 1 2 2 0 0 1 0 0 1 2 0 0 0 0 0 2 0 1 2 2 2 1 0 0 1 1 1 1 1 0 1 1 0 1 1 0 0 0 1 2 1 0 1 0 0 2 2 0 2 0 1 1 1 1 0 1 0 0 2 0 0 0 1 0 0 0 0 0 0 1 0 0 2 0 0 0 1 1 0 1 2 0 0 0 0 0 0 0 0 0 1 1 1 0 0 1 1 0 0 1 0 1 2 2 0 2 2 1 1 2 0 1 0 0 0 1 0 1 1 1 0 0 1 2 1 1 0 0 0 1 0 2 1 1 1 1 1 1 1 0 1 0 0 1 0 1 2 1 1 1 0 2 2 1 1 2 0 1 0 1 0 0 0 2 0 1 2 1 1 0 0 1 1 0 0 0 0 2 0 2 1 0 1 1 2 1 1 0 0 0 1 1 0 0 0 0 1 0 1 2 0 0 0 1 1 1 2 1 1 1 2 0 2 0 2 0 1 1 0 1 0 0 1 2 0 2 2 2 0 1 0 1 2 1 1 2 0 1 1 0 0 1 1 0 0 1 1 1 0 1 1 0 0 0 2 0 1 0 2 1 0 0 0 0 1 1 0 1 0 0 0 0 1 0 1 0 0 0 0 1 0 1 0 1 0 2 0 2 1 0 0 1 0 1 0 0 0 0 0 0 0 0 0 1 1 1 0 0 0 0 0 0 2 0 2 0 1 1 1 1 0 1 1 0 2 0 1 1 1 1 0 1 1 1 1 1 0 1 1 0 0 1 1 0 0 1 0 0 1 0 0 0 0 1 2 1 1 1 2 0 1 0 0 0 1 1 1 2 2 0 1 0 1 0 0 2 0 2 2 0 0 0 2 0 1 2 2 0 2 0 0 1 0 0 0 0 1 1 0 0 1 1 1 0 0 0 1 0 0 1 0 1 2 0 2 0 0 0 0 1 0 1 0 0 1 1 0 0 0 0 0 0 0 0 1 0 1 0 0 0 1 0 1 1 0 0 1 1 1 0 2 0 0 0 0 1 0 2 1 1 0 1 1 1 0 2 1 1 0 1 1 2 1 1 0 0 0 0 0 0 0 2 1 0 0 0 0 2 1 1 0 0 0 2 0 1 2 2 1 2 0 2 1 1 1 0 0 1 0 0 1 1 1 0 0 0 0 0 0 0 0 0 0 0 0 0 0 0 0 2 2 1 1 1 1 0 0 1 0 1 0 0 0 1 0 1 2 0 1 0 1 0 1 0 0 1 0 0 1 1 2 0 0 0 0 0 2 1 0 1 1 0 2 2 2 0 0 0 0 2 0 1 1 1 1 0 0 0 0 0 0 1 2 1 0 1 2 1 0 2 1 0 1 1 1 1 0 0 2 1 2 2 2 1 1 2 0 0 0 1 2 1 1 2 1 0 0 0 1 0 2 0 1 0 0 1 0 1 0 0 0 0 1 1 1 0 1 0 1 0 0 0 0 2 0 2 0 0 0 2 1 1 0 1 1 0 1 1 0 0 0 1 1 0 0 0 0 0 2 1
81 1 0 0 0 0 0 2 1 1 1 0 0 1 0 0 1 0 2 2 1 2 0 2 2 0 1 1 1 1 1 0 1 1 2 1 2 1 0 1 1 0 0 0 0 1 1 0 2 0 0 0 1 1 0 2 0 0 1 0 1 0 1 1 0 1 1 0 0 0 0 1 1 2 1 2 2 0 2 0 2 2 2 0 1 0 0 0 2 2 0 0 2 1 0 2 0 1 1 1 1 1 2 2 0 0 2 2 0 2 0 2 0 0 0 0 0 0 1 0 2 0 2 0 0 0 0 0 0 0 1 1 0 0 0 0 0 0 1 0 2 0 1 0 0 1 0 0 0 0 0 0 0 0 0 0 0 1 1 1 1 0 0 1 0 2 2 0 1 0 1 2 1 2 2 1 1 1 0 0 0 0 1 1 2 2 1 2 1 0 2 2 2 1 2 1 1 0 0 0 0 1 0 0 0 0 2 0 0 1 1 0 2 0 2 1 1 2 2 0 1 0 1 2 1 1 1 2 1 1 0 0 0 0 0 0 0 2 1 1 1 0 2 1 0 2 0 0 2 0 0 1 1 0 0 0 1 1 0 0 0 0 0 0 0 0 1 0 1 0 0 0 1 2 2 2 0 0 1 0 0 0 2 0 1 0 1 1 1 2 1 2 1 0 2 1 2 0 0 1 0 1 2 0 2 0 0 2 0 0 0 2 1 1 0 0 2 1 1 1 0 0 1 0 1 0 0 1 0 0 2 2 0 1 0 0 0 2 1 1 0 1 2 1 1 0 2 0 1 0 0 0 2 2 1 0 0 0 0 1 1 1 1 0 2 0 0 2 2 1 2 0 0 0 0 0 0 0 2 0 0 2 1 1 1 1 1 0 0 1 1 1 1 0 2 2 2 0 2 1 0 2 1 1 1 0 0 1 1 0 0 0 1 0 1 1 0 0 0 0 0 2 1 1 1 1 2 0 1 0 1 0 0 1 0 0 0 0 0 0 2 0 0 1 0 2 1 2 2 2 0 0 0 1 1 0 1 2 0 1 0 0 0 0 1 1 0 1 1 0 0 0 0 2 1 1 0 1 0 1 1 2 0 2 1 1 1 1 2 1 0 0 0 1 0 0 0 1 1 2 0 1 1 1 1 0 2 0 1 0 0 0 0 0 0 0 0 0 2 1 1 2 1 1 1 0 0 2 2 1 2 0 2 1 2 0 1 0 2 2 0 0 2 2 2 2 0 1 1 1 0 1 0 2 0 1 0 0 0 1 1 0 0 0 1 0 0 2 1 1 0 1 0 0 0 0 1 1 1 1 1 1 2 0 0 1 0 0 0 1 0 2 1 1 1 0 1 0 0 0 0 2 0 1 1 2 1 1 0 2 0 0 0 0 0 0 1 1 1 0 0 0 0 0 0 0 1 1 0 0 0 0 0 0 2 0 2 1 1 1 1 0 0 1 1 0 2 0 1 1 0 2 0 1 2 2 1 2 2 0 0 0 1 1 1 0 0 1 1 1 0 1 1 0 0 1 1 0 0 2 0 0 0 0 0 0 2 0 1 1 1 1 0 0 1 0 0 2 0 2 0 1 0 1 0 0 1 2 2 0 0 0 0 1 0 0 0 1 1 1 0 0 0 2 0 1 1 0 1 0 1 1 0 0 1 1 0 0 0 1 0 0 0 0 0 0 0 1 0 0 0 0 0 0 0 0 1 0 2 0 0 0 2 0 0 0 1 1 1 1 1 0 2 0 0 1 1 0 0 0 1 2 0 0 0 2 0 2 1 2 1 1 1 1 0 0 0 1 0 0 1 0 0 1 0 2 2 0 0 2 0 0 0 2 0 2 2 1 1 1 0 1 0 2 2 1 1 0 0 2 0 0 1 0 1 1 0 2 1 0 0 0 0 0 0 0 0 0 0 0 0 2 2 0 1 0 1 0 0 0 1 2 0 0 0 1 2 1 1 0 1 0 1 1 2 1 0 0 1 1 1 1 2 0 0 0 0 2 0 1 1 2 1 0 2 2 2 0 0 0 0 1 0 0 0 1 1 1 0 0 0 0 1 1 2 2 0 1 2 0 0 2 2 1 1 1 1 1 0 0 2 0 0 0 1 2 1 1 1 0 0 0 2 2 0 1 2 0 0 0 1 1 1 0 0 1 2 0 0 0 0 0 0 0 0 0 0 0 2 1 0 0 0 1 1 0 0 1 1 1 0 1 1 2 0 0 1 2 0 2 0 0 0 0 0 0 0 0 0 0 1 1
82 0 0 0 0 0 0 2 0 0 0 1 0 1 0 0 0 0 2 2 0 2 1 1 1 0 1 1 2 1 1 0 0 0 0 0 2 2 0 1 1 0 1 1 0 1 0 0 1 0 0 0 0 1 0 2 0 0 0 1 0 1 2 2 0 0 1 0 0 0 0 0 2 2 2 2 2 0 1 0 1 2 1 1 2 0 0 1 1 1 0 1 1 2 0 0 0 1 1 1 1 2 1 1 1 1 2 1 1 1 0 1 0 0 0 1 0 0 0 0 2 0 2 1 0 0 1 1 1 1 1 0 0 0 1 0 0 0 0 0 1 0 2 0 0 0 0 0 0 1 1 1 0 0 1 0 0 1 0 2 0 1 0 0 2 2 2 2 2 0 0 0 0 1 2 0 0 0 0 1 1 1 1 1 1 1 1 1 0 0 0 1 1 1 1 1 1 0 0 1 0 0 1 1 1 0 1 0 0 0 1 0 0 0 1 0 0 0 2 1 1 0 1 2 0 1 1 0 0 0 0 0 0 0 1 0 0 2 0 0 0 0 2 1 0 2 0 0 2 0 0 0 1 0 0 1 0 1 0 0 0 0 0 0 0 0 0 0 2 0 1 2 0 2 0 0 1 0 0 0 2 0 2 1 2 1 0 2 0 2 1 0 1 1 1 0 2 1 0 1 0 0 2 0 1 0 1 2 0 0 0 0 0 1 0 0 2 0 0 0 2 0 1 2 0 0 0 0 1 0 1 2 0 0 0 0 0 1 0 0 1 1 2 1 0 0 1 0 2 1 0 0 1 1 0 1 0 0 0 1 1 1 1 0 1 0 0 1 1 0 1 1 0 0 1 1 0 0 1 0 2 0 0 0 0 0 0 1 1 1 1 1 1 0 2 1 1 0 0 0 0 0 1 1 1 0 0 1 0 0 0 0 1 1 1 0 1 0 0 1 0 1 0 0 0 0 0 0 0 0 0 0 0 1 0 0 0 0 0 0 1 0 0 1 0 1 1 0 0 0 0 1 0 2 2 2 2 1 0 0 0 0 0 0 1 1 1 1 2 1 1 1 1 1 0 0 0 1 0 1 0 2 0 2 1 2 1 0 2 0 0 0 1 1 0 0 1 1 1 2 0 2 1 1 1 1 1 0 0 0 0 0 2 0 0 0 0 1 0 1 1 2 0 0 1 0 0 0 0 2 1 1 1 1 1 0 1 1 2 0 1 1 1 0 1 2 0 2 2 2 0 0 0 1 1 2 1 1 0 1 1 0 0 1 0 0 0 1 0 0 0 1 2 0 1 0 2 0 0 0 1 0 1 0 0 0 1 1 0 1 1 0 1 1 1 1 2 0 0 0 0 1 0 2 0 2 2 1 0 1 1 1 0 0 0 0 0 0 0 0 0 0 0 1 1 0 0 2 0 0 1 1 0 0 2 0 2 0 0 2 0 0 0 1 1 0 2 1 0 0 1 2 0 0 2 2 2 2 2 0 0 0 2 0 2 1 0 1 1 1 0 1 0 1 1 2 0 0 2 1 1 0 0 0 0 1 0 1 1 0 1 0 0 0 0 0 1 2 0 2 1 1 0 0 2 0 2 1 1 0 1 1 0 1 0 2 0 1 0 0 0 0 1 2 1 1 1 0 0 0 0 1 0 0 1 1 0 0 0 1 0 0 0 0 1 0 0 0 0 1 0 1 0 0 0 0 1 0 1 0 0 0 1 0 0 1 1 1 1 1 0 0 2 1 1 2 1 2 0 2 1 1 0 1 2 1 0 2 1 2 1 1 2 2 0 0 2 0 0 0 0 0 0 2 1 1 2 0 0 1 0 0 0 1 0 1 2 1 0 1 1 1 0 2 1 1 0 0 0 1 0 1 2 1 1 0 0 1 0 0 0 0 2 2 2 0 2 0 0 0 0 2 1 0 0 0 0 0 1 1 0 1 0 0 1 1 1 2 2 0 0 0 1 0 2 0 0 1 1 2 2 2 2 0 0 0 0 2 2 0 0 0 1 1 2 2 2 0 0 0 0 1 0 1 2 2 0 1 1 2 2 0 0 1 1 1 0 1 2 1 0 1 2 1 2 0 2 2 0 0 2 2 0 1 0 0 0 1 0 0 0 1 1 0 0 0 0 1 0 2 1 0 0 0 0 1 1 2 0 1 0 0 0 0 1 1 2 0 0 0 0 0 0 1 1 1 0 1 1 1 1 1 1 1 0 0 1 0 0 2 0 0 1 0 0 0 1 0 0 0 2 1
83 0 0 1 0 0 0 0 0 2 1 0 0 0 0 0 0 0 1 2 1 2 0 2 2 0 1 1 1 1 1 0 2 2 0 0 2 2 0 1 0 0 0 1 0 0 0 0 1 0 0 1 0 1 1 0 0 0 1 2 0 0 2 2 0 1 1 0 0 0 0 0 1 2 1 2 2 0 2 1 1 2 2 0 2 0 0 0 2 2 0 0 0 1 0 1 0 1 1 1 1 2 2 2 0 0 2 2 0 2 0 0 1 2 2 1 0 0 2 1 0 0 1 1 0 0 0 1 0 1 2 1 0 0 0 0 0 0 0 0 1 0 0 0 0 0 0 0 0 0 0 0 0 0 0 0 0 1 0 1 1 2 0 1 1 2 2 0 0 0 1 2 1 2 1 0 0 1 0 0 0 0 1 1 2 2 1 1 1 0 2 2 0 0 0 0 2 1 0 0 0 0 1 0 0 0 0 0 0 0 1 0 1 0 1 2 1 1 1 0 2 1 2 2 0 1 1 1 1 1 0 1 0 0 0 0 0 2 0 0 0 1 2 0 0 2 0 0 2 0 0 0 1 0 0 0 1 0 0 0 0 0 0 2 1 0 0 0 2 0 1 0 0 1 0 0 0 1 2 1 0 0 2 1 1 1 1 2 0 2 1 0 2 0 2 0 2 2 0 1 0 1 2 0 0 1 2 2 2 0 0 0 2 1 0 0 2 0 1 1 0 1 0 0 1 0 0 1 0 0 2 1 0 0 0 0 0 0 0 1 1 1 1 2 0 0 2 0 2 2 0 0 0 0 0 2 0 0 0 1 2 2 1 0 1 0 0 2 2 0 2 0 0 0 0 0 0 0 1 0 0 1 0 1 1 0 0 0 0 0 0 0 1 0 2 0 0 1 0 0 0 0 0 1 0 1 1 1 1 1 1 1 1 1 1 0 1 0 0 0 0 1 1 2 1 1 2 0 2 1 2 0 0 2 1 1 0 0 0 0 0 1 0 0 1 2 2 0 1 1 0 0 0 2 2 1 2 1 0 0 0 0 0 1 1 1 1 2 1 1 1 1 1 2 1 0 1 2 0 1 2 0 0 0 0 1 0 0 2 0 0 0 0 1 0 0 0 1 1 1 1 0 0 2 0 2 2 0 2 0 0 0 1 0 1 0 0 1 0 1 1 2 1 0 0 2 0 1 1 2 1 1 1 1 1 0 0 0 2 1 0 1 0 0 1 2 0 1 1 1 0 1 0 2 0 2 0 0 0 0 0 0 0 0 0 0 0 2 2 1 1 0 0 0 0 0 1 2 2 2 2 0 1 0 0 1 1 0 0 0 1 0 2 0 1 0 1 0 0 0 0 2 0 2 0 2 2 1 0 2 0 0 0 1 0 1 0 1 0 0 0 0 0 1 1 0 0 1 0 0 0 0 0 0 1 1 2 0 2 0 0 0 0 2 2 0 2 1 0 0 1 2 0 0 2 2 2 2 2 0 0 0 1 1 0 1 0 1 1 1 1 1 0 0 0 2 0 0 1 1 1 0 0 0 0 0 0 0 1 1 0 0 0 1 0 0 0 2 0 1 1 0 1 2 0 1 1 0 0 0 0 0 1 0 0 0 1 1 1 1 0 0 1 2 1 0 0 1 2 0 1 2 1 0 1 1 1 0 0 1 1 1 0 1 0 0 0 2 0 0 0 0 0 0 0 0 0 0 2 0 0 0 2 0 0 0 1 0 2 2 0 1 1 1 0 1 0 1 1 1 1 1 1 0 1 2 0 1 1 2 0 1 1 1 1 1 0 1 0 0 0 0 0 1 0 1 1 1 2 2 0 0 0 2 0 2 2 2 1 1 1 2 0 2 2 0 0 0 0 1 0 1 0 0 0 1 0 0 0 0 0 0 0 0 0 0 0 2 1 0 1 0 2 0 1 0 1 0 0 0 0 1 0 0 1 0 0 1 0 0 0 0 1 0 2 0 0 1 2 2 2 2 1 0 0 0 0 1 0 2 0 2 1 1 1 0 0 0 0 0 0 0 0 0 2 2 0 2 0 1 0 0 1 0 2 2 0 1 2 2 0 2 2 2 1 1 0 1 0 0 2 0 2 2 2 1 1 1 0 0 0 0 1 2 1 2 2 0 0 0 1 0 1 0 1 0 1 0 0 0 0 0 0 0 0 0 0 0 1 0 0 0 0 0 0 0 0 1 1 1 1 1 1 1 0 1 2 1 0 2 0 0 0 0 0 0 0 0 0 0 2 2
84 1 0 0 0 0 0 2 0 0 0 2 1 1 0 0 0 0 1 1 1 2 0 2 2 0 0 0 2 2 0 0 1 0 1 0 1 0 0 0 2 0 0 1 0 0 0 1 1 0 0 0 0 0 0 1 1 0 1 0 2 0 2 2 0 0 2 0 1 0 0 0 2 2 2 2 2 0 1 0 2 2 1 1 1 0 0 0 1 2 0 0 0 1 0 0 0 1 1 1 1 2 1 0 1 1 2 2 0 2 0 1 0 0 1 1 0 0 0 0 1 0 2 1 0 1 0 0 0 1 1 0 1 0 0 0 1 0 0 0 1 0 0 0 1 1 0 0 0 0 0 0 0 1 1 0 0 0 0 0 0 0 0 1 1 1 0 1 1 0 1 1 2 2 2 2 1 1 0 0 0 1 1 1 2 1 1 0 0 0 1 2 2 2 2 1 2 0 0 0 0 1 0 1 1 0 2 0 1 0 0 0 2 0 2 1 1 1 2 1 2 1 1 2 0 1 1 0 0 0 0 0 0 0 0 0 0 1 0 0 0 1 2 0 0 2 0 0 2 0 0 0 0 0 0 1 1 1 0 1 1 1 0 0 0 0 0 0 2 0 0 0 0 1 0 0 0 1 1 1 0 0 2 0 1 1 1 0 0 1 0 1 0 1 1 1 0 1 0 0 0 0 2 0 1 0 0 2 0 0 0 2 1 2 1 0 1 2 1 1 1 0 0 2 2 0 0 1 1 1 2 2 0 1 0 0 0 0 0 1 2 1 2 1 0 0 1 0 1 0 0 0 2 2 1 0 0 1 0 2 2 2 1 1 1 0 0 1 1 0 1 1 1 1 1 0 0 0 0 0 1 2 1 1 1 0 0 1 1 0 0 1 1 0 1 1 1 1 0 0 0 0 1 1 0 1 1 0 0 0 0 0 0 0 0 0 1 0 0 0 0 0 1 2 0 1 0 0 2 0 2 0 0 1 2 1 0 2 0 0 0 2 0 0 1 2 1 0 0 1 1 0 0 1 2 1 2 1 1 0 2 0 1 0 0 1 0 1 1 0 0 0 2 1 0 0 0 2 0 2 1 1 0 2 2 2 2 0 1 0 1 1 0 2 0 0 0 1 1 2 0 1 1 1 1 2 2 0 1 0 0 1 0 0 2 0 0 0 1 1 1 1 0 1 1 0 0 0 0 2 0 2 1 1 0 0 2 0 2 1 1 1 2 0 2 1 0 1 1 1 0 1 0 1 1 1 0 0 2 0 0 2 1 0 0 1 1 1 0 0 0 0 1 0 0 0 2 1 1 1 1 1 1 0 0 0 0 0 1 1 0 1 1 0 0 1 2 0 0 0 0 0 1 2 0 2 0 1 0 1 2 2 0 2 0 1 1 0 1 1 1 1 0 0 0 1 1 1 0 0 0 0 0 0 2 0 2 0 2 0 1 2 0 0 1 0 2 0 0 1 1 2 0 1 2 1 1 2 2 0 0 0 0 1 1 0 0 2 0 0 1 0 1 1 1 2 0 0 2 1 0 0 0 1 0 0 1 2 1 0 1 1 0 0 0 0 0 2 0 1 0 1 0 0 1 0 1 0 1 0 0 0 0 1 2 1 1 2 2 2 0 0 1 2 2 2 2 0 1 0 1 1 1 0 2 2 1 0 0 2 1 2 0 1 0 1 1 2 0 1 1 1 0 0 1 1 0 0 2 1 1 1 2 0 1 0 0 1 1 1 0 0 2 2 2 1 0 2 0 2 2 1 0 0 1 1 0 1 1 2 0 1 1 2 0 0 1 0 0 0 1 0 0 2 2 1 0 0 0 2 0 0 0 1 0 2 1 1 2 2 1 2 0 2 1 1 0 0 0 2 0 0 2 0 0 0 0 1 1 1 1 1 0 1 1 0 2 1 1 1 0 0 0 0 0 0 0 0 1 2 0 1 0 0 0 1 1 1 2 1 2 0 2 0 2 0 0 0 0 1 2 2 2 0 0 0 0 1 1 0 1 2 0 1 2 2 2 0 0 0 0 0 0 0 1 1 1 1 0 1 0 0 0 0 1 1 0 1 2 0 0 2 2 0 0 0 2 1 0 0 2 1 1 1 0 1 1 1 0 0 0 1 0 1 0 1 1 1 0 0 2 0 1 0 1 0 1 2 0 2 0 1 0 0 0 0 1 0 2 1 0 0 0 0 0 0 1 1 1 0 1 2 0 1 0 1 2 0 0 2 0 0 0 0 0 0 0 0 0 0 1 1
85 1 0 2 0 0 1 2 0 0 0 0 1 0 0 0 0 0 0 0 1 1 0 0 1 0 0 1 2 1 1 0 1 1 0 0 1 0 0 1 1 0 0 1 0 1 0 1 1 0 0 0 0 0 1 2 0 0 1 0 0 1 1 1 0 0 0 0 1 1 0 1 2 2 2 2 2 0 2 1 1 2 2 0 1 0 0 1 2 2 1 1 1 1 1 1 0 2 2 2 2 2 1 0 0 0 2 2 1 2 0 1 0 1 2 1 0 0 1 0 0 0 2 1 0 1 0 1 1 1 1 1 0 0 0 0 0 0 0 0 1 0 0 0 0 0 0 0 0 1 1 0 0 0 0 0 0 0 1 1 1 2 0 0 0 1 1 2 2 0 0 0 1 2 2 1 0 0 0 0 0 0 2 2 2 2 2 1 0 0 0 1 1 1 1 1 1 0 0 0 0 0 0 1 1 0 2 0 0 1 0 0 1 0 2 1 0 1 0 1 2 1 0 1 1 0 0 0 0 0 0 0 0 0 0 0 0 2 0 0 0 0 2 0 0 1 0 0 1 0 0 1 0 0 0 1 0 2 0 0 0 0 0 0 0 0 0 0 1 1 0 0 0 2 1 0 0 1 2 1 0 0 2 0 1 0 0 1 0 2 0 0 1 1 1 0 1 0 0 1 0 1 1 1 0 0 0 2 2 0 0 1 2 2 0 0 0 0 0 0 1 0 0 2 0 0 1 1 1 1 1 2 1 0 0 0 0 1 0 1 1 1 2 2 0 0 1 0 1 0 0 0 2 2 0 0 0 0 0 0 0 0 1 0 1 0 0 2 2 0 2 0 0 0 1 1 0 2 0 0 0 2 1 2 1 0 0 0 0 0 0 2 1 1 1 1 1 1 1 0 0 1 0 1 1 0 1 0 0 0 0 0 1 1 1 0 0 2 0 0 0 2 1 0 2 1 1 0 1 1 1 0 1 0 1 1 0 2 0 1 1 1 0 1 0 2 1 1 1 2 0 0 0 2 1 1 1 0 0 0 1 0 1 0 0 1 0 2 1 0 0 0 1 1 2 1 1 2 0 2 0 1 0 1 1 1 1 0 2 0 0 0 0 0 0 0 0 2 2 1 1 0 1 1 1 1 2 1 0 0 0 0 1 2 0 0 1 0 2 2 2 2 0 0 0 0 1 2 2 0 2 0 2 1 2 0 1 1 1 0 1 2 1 0 2 1 0 1 1 2 0 0 0 1 1 0 0 0 0 0 0 0 0 2 0 0 0 2 2 1 1 0 0 0 0 0 1 1 1 1 2 1 1 0 0 1 2 0 0 1 1 0 1 0 1 0 0 0 0 0 0 2 1 1 0 2 1 0 0 1 1 0 0 0 0 0 1 0 0 0 0 0 0 0 1 0 2 2 0 0 0 0 0 0 1 1 2 0 1 1 0 0 0 2 1 0 2 0 1 1 0 1 0 1 2 2 2 1 1 0 0 0 0 2 0 0 0 2 1 0 0 0 0 1 1 2 0 0 2 0 1 0 1 0 0 1 0 2 1 0 1 1 0 1 0 0 0 2 0 1 1 0 2 1 1 1 0 1 2 0 0 0 0 1 0 0 0 1 1 1 0 0 0 2 1 0 1 0 1 0 0 1 0 0 0 0 0 0 0 0 0 0 0 1 0 0 0 0 0 1 1 1 0 1 1 0 0 0 1 0 0 0 2 0 0 0 2 1 1 1 1 0 2 0 0 1 1 1 1 1 2 2 0 0 0 2 1 2 1 2 0 1 1 1 0 0 1 0 1 1 0 0 1 2 1 0 1 1 1 2 0 0 2 0 2 2 2 0 2 2 0 2 0 2 2 0 0 0 0 2 0 1 1 0 1 1 0 0 1 0 1 1 1 1 1 0 1 0 0 1 0 1 0 0 0 0 0 0 1 0 1 0 1 0 1 0 1 0 1 0 0 0 1 1 2 1 0 0 2 1 1 1 1 0 1 1 0 2 0 2 0 1 1 0 2 2 2 0 0 0 0 2 0 0 1 1 1 0 0 1 0 0 1 0 1 1 0 0 2 1 0 2 0 2 1 2 1 0 0 0 2 0 0 0 1 1 1 1 0 0 0 2 1 2 0 0 1 0 0 0 1 1 1 0 1 0 1 1 1 0 1 0 1 0 2 2 1 0 1 1 1 1 0 1 1 0 0 2 0 0 0 2 0 2 0 0 1 1 0 1 0 0 0 1 1 0 0 0 0 0 1 1
86 1 0 1 1 1 1 0 0 2 2 0 0 0 0 0 0 0 0 2 0 2 0 2 2 0 1 2 2 0 2 0 1 1 0 0 2 2 0 2 0 0 2 2 0 0 0 1 0 0 0 0 0 0 1 1 0 0 0 0 1 1 0 2 0 0 2 1 0 0 0 1 0 2 0 2 2 0 2 0 0 1 2 0 2 0 0 1 1 1 0 0 1 1 1 1 0 1 1 1 1 2 0 0 2 1 2 1 1 1 0 2 1 1 1 0 0 0 2 0 1 0 2 2 0 1 0 2 1 2 1 0 0 0 0 0 0 0 0 0 1 0 1 0 1 1 1 0 0 2 1 0 0 0 1 1 0 1 0 2 1 1 0 0 1 2 2 0 1 0 0 2 1 1 1 1 0 2 0 0 0 1 0 0 1 1 0 0 0 0 0 1 2 1 2 1 0 0 1 0 0 1 1 1 1 0 0 0 0 0 0 0 2 1 0 0 0 0 1 2 2 0 0 2 0 0 0 0 0 0 0 0 0 1 2 0 1 2 0 0 0 0 2 0 0 2 0 0 2 0 0 0 0 0 0 0 0 2 1 0 0 1 0 2 2 2 0 0 1 0 0 0 2 2 0 1 1 2 2 2 0 0 2 1 2 0 0 0 0 1 1 0 2 0 2 0 2 0 0 2 0 0 1 1 0 0 0 2 1 0 0 1 2 1 2 0 2 0 0 0 0 2 2 0 1 0 0 2 0 0 1 1 0 0 0 0 0 1 0 0 1 0 0 2 0 0 1 0 2 2 0 0 1 1 0 1 1 0 0 0 0 0 1 0 1 0 0 1 2 0 2 0 1 1 0 0 0 1 1 0 0 1 2 2 1 1 1 0 0 0 0 0 1 0 2 2 2 0 1 1 0 1 1 1 0 1 0 0 1 1 0 0 0 0 1 0 1 0 0 0 0 1 0 1 1 1 0 1 2 0 2 0 1 1 0 0 0 0 0 0 0 1 0 0 1 0 2 1 1 2 0 0 0 2 2 1 2 1 0 1 1 0 1 0 0 1 0 1 1 0 0 0 2 0 1 0 1 2 0 2 0 2 0 0 0 0 0 1 1 1 2 1 1 2 1 0 0 2 2 2 0 0 2 1 1 0 1 0 0 0 0 0 1 1 0 0 0 0 0 0 0 2 0 0 0 1 1 1 1 1 1 1 0 0 1 0 2 0 1 0 1 2 2 1 2 1 1 0 0 0 0 0 0 2 0 1 0 0 0 1 1 0 1 0 0 1 1 1 1 0 1 1 1 0 1 0 2 1 1 1 1 0 1 0 1 0 1 0 0 1 1 1 1 0 0 0 0 0 0 0 0 2 1 0 0 0 0 1 1 1 0 0 0 1 0 0 0 1 1 0 0 0 0 0 0 0 2 1 0 0 0 0 0 0 2 1 2 0 2 0 0 0 0 2 2 0 1 0 1 2 0 1 1 0 1 1 2 2 2 0 0 0 2 0 1 1 1 2 0 0 0 0 0 1 1 2 0 0 2 0 2 0 0 0 0 2 2 1 1 2 2 0 0 0 0 0 0 1 0 1 1 0 0 1 0 0 2 2 2 0 0 0 0 2 0 1 0 1 1 1 0 0 0 2 1 0 0 0 1 0 1 1 1 0 1 1 0 0 0 0 0 1 0 1 0 0 1 0 0 1 1 1 0 1 1 0 0 0 2 1 0 1 1 0 0 0 2 0 1 1 0 0 1 0 0 1 1 1 1 1 1 1 1 1 2 1 0 1 0 2 0 2 0 2 0 0 0 0 0 1 0 0 0 1 0 2 1 0 0 0 0 0 1 1 1 2 2 1 1 1 1 1 0 1 1 1 0 0 0 2 0 2 2 2 0 0 0 2 0 0 0 1 0 1 1 0 1 2 2 0 0 0 2 0 1 0 2 0 0 0 0 0 0 0 0 1 1 0 2 0 0 0 1 0 2 0 0 0 2 2 2 2 2 0 0 0 0 2 0 2 0 1 0 1 2 2 2 0 0 0 0 2 0 1 2 2 0 0 0 1 1 0 0 0 2 2 0 0 1 0 0 1 1 1 1 1 0 1 0 0 2 0 0 2 0 0 0 0 1 0 0 1 2 2 0 0 0 1 0 0 1 0 0 0 2 0 2 1 0 0 0 0 0 1 0 1 0 0 2 2 0 2 0 0 0 1 0 0 2 0 0 0 0 1 0 0 0 0 1 2 0 0 0 0 0 0 1 0 0 0 2 1
87 0 0 0 0 0 0 2 0 1 1 1 0 2 0 0 0 0 0 2 0 2 0 2 2 2 1 2 2 0 0 0 1 1 1 1 2 1 0 1 1 1 0 1 0 0 0 0 1 1 1 0 0 0 1 1 0 1 1 1 1 0 1 1 0 0 2 0 0 0 0 0 1 2 1 2 2 0 1 1 1 2 2 0 1 0 0 1 2 2 0 1 1 2 1 1 1 0 0 0 0 1 1 1 1 1 2 1 1 1 0 1 1 1 1 1 1 1 1 0 1 1 2 2 0 2 0 0 0 0 1 0 1 0 0 0 0 0 0 0 1 0 0 0 1 0 0 1 1 1 0 1 1 0 0 0 0 0 2 1 0 1 0 1 1 1 1 0 0 0 1 0 1 1 1 1 0 0 0 1 1 0 1 1 1 1 1 1 0 0 1 2 1 1 1 2 0 0 0 0 0 1 0 1 1 0 1 0 0 0 1 0 2 0 2 0 0 2 2 0 1 0 1 2 0 2 2 1 1 1 0 0 1 1 2 1 0 2 0 0 0 1 1 0 0 1 0 0 1 1 1 0 1 0 0 0 0 0 0 0 0 0 0 1 0 0 0 0 2 0 2 1 0 2 0 1 0 0 0 0 2 0 2 2 2 2 1 0 1 2 1 0 0 1 1 2 1 0 0 1 0 0 2 0 1 1 0 1 0 0 0 1 2 1 1 0 1 2 1 1 1 0 1 2 0 0 1 1 1 1 1 2 0 0 0 0 0 1 1 0 1 2 2 1 1 0 1 0 2 1 0 0 0 1 0 1 1 0 0 1 1 1 2 0 2 1 0 2 2 1 2 0 2 2 1 1 0 1 1 1 0 1 1 1 2 0 0 0 0 1 1 0 0 0 1 0 0 0 1 2 0 2 1 1 0 1 1 1 0 0 0 0 0 0 0 0 0 0 0 0 0 1 1 1 1 1 1 0 1 1 1 1 0 0 0 0 0 1 0 0 1 1 0 1 0 2 2 0 0 1 0 1 0 2 0 0 0 1 0 1 1 0 0 0 0 0 0 0 2 0 0 1 0 2 2 2 0 2 0 1 2 1 0 1 1 1 1 1 1 0 1 1 0 1 1 0 1 1 0 1 1 1 2 0 1 1 2 0 1 0 0 0 1 0 0 0 0 2 0 2 2 2 0 0 0 0 2 1 1 2 0 0 1 0 1 0 1 1 2 0 0 2 1 1 1 1 0 1 1 1 0 0 0 0 2 0 0 0 0 0 0 0 0 0 0 1 1 2 2 1 1 0 1 0 0 0 1 0 1 0 1 1 1 0 0 1 1 0 0 0 0 1 1 0 0 0 0 0 0 1 0 1 0 1 0 1 1 0 0 1 0 0 0 0 0 0 0 0 0 0 0 0 0 0 0 2 0 1 0 0 0 0 0 0 1 1 2 0 2 0 0 1 0 1 0 0 2 0 0 1 1 1 0 0 2 1 2 2 2 0 0 0 1 0 0 1 1 2 0 0 0 0 0 1 1 2 0 0 2 0 0 0 1 0 0 2 0 0 1 1 1 0 0 0 0 0 0 2 0 1 0 1 0 1 0 0 1 0 1 0 1 1 0 2 0 0 0 0 0 0 0 1 1 2 2 2 2 1 0 1 0 1 0 0 0 0 0 0 0 0 0 1 0 0 0 0 0 0 0 0 0 0 0 1 0 0 0 0 2 0 0 0 1 1 0 0 1 1 1 1 0 0 1 0 0 0 1 0 1 1 0 1 1 0 1 1 1 2 2 2 0 0 0 1 0 0 0 1 0 0 0 0 0 2 1 1 2 0 1 2 0 0 2 0 1 0 0 1 1 1 1 1 0 2 1 1 1 0 0 1 0 1 1 1 0 0 0 1 1 0 0 0 0 0 1 1 1 1 1 0 0 1 1 1 0 1 1 0 0 0 0 2 1 0 1 0 1 0 0 0 0 0 1 2 2 1 0 1 1 2 2 1 0 0 0 1 1 1 1 0 1 2 0 0 1 0 1 0 0 0 0 2 0 0 0 0 1 1 0 1 0 0 0 0 2 2 0 1 2 1 0 2 1 1 2 2 1 1 1 1 2 0 0 2 0 0 0 1 0 0 0 1 2 1 0 0 1 0 0 0 2 0 0 0 0 1 1 0 0 0 1 0 1 0 2 1 1 0 2 2 0 1 0 0 0 2 0 2 1 0 0 1 1 2 1 0 2 0 0 2 0 0 0 2 1 1 0 0 0 0 1 1
88 0 0 1 0 1 0 2 0 1 1 0 0 1 0 0 0 0 0 2 0 2 0 2 2 0 1 1 1 0 2 1 0 0 0 0 2 0 0 0 1 0 0 0 0 0 1 0 1 0 0 0 0 0 1 2 0 0 1 0 2 0 2 2 0 0 0 0 0 0 0 0 2 2 2 2 2 0 1 0 2 2 2 0 1 0 0 1 2 2 1 1 1 2 0 1 0 1 1 1 1 2 1 1 0 0 2 2 1 1 0 1 0 2 2 0 0 0 0 0 2 0 2 1 0 0 0 1 1 1 0 0 0 0 1 1 0 0 0 0 0 0 0 0 2 2 0 0 0 0 0 0 1 0 0 0 0 0 2 1 1 1 0 1 1 2 1 1 0 1 1 0 1 0 1 1 1 1 0 0 0 0 1 1 2 1 1 2 1 1 1 2 2 1 2 1 0 0 0 0 0 2 0 2 2 0 0 0 1 0 0 0 1 0 1 1 1 1 0 0 1 1 0 2 0 1 1 0 0 0 0 0 0 0 2 0 0 1 0 0 0 0 2 1 0 1 0 0 2 0 0 1 1 0 0 0 2 2 0 0 0 0 0 0 0 0 1 0 2 1 0 1 0 0 1 0 0 2 2 1 0 0 1 0 2 1 0 2 0 2 1 0 1 0 1 0 2 2 0 2 0 1 1 1 1 0 0 2 0 0 0 1 0 1 1 0 2 0 0 0 1 1 1 1 0 0 1 1 0 0 1 2 0 0 0 0 0 0 0 0 0 0 2 1 0 0 1 0 1 0 0 0 2 2 0 0 1 0 0 2 2 2 2 0 2 0 0 1 2 0 2 0 1 1 2 2 0 1 0 0 0 2 0 0 1 0 0 0 0 0 0 0 0 0 1 0 0 1 1 0 0 1 1 1 1 0 1 0 0 0 0 0 0 0 1 1 0 0 1 0 1 1 1 1 0 1 1 0 1 0 1 0 0 0 1 0 0 1 0 1 1 1 0 0 1 2 1 0 0 1 0 0 0 2 1 1 1 2 0 1 1 0 0 0 0 0 0 0 2 0 0 0 1 1 1 1 0 0 0 0 2 2 1 1 0 0 0 1 2 1 1 0 0 2 1 0 0 0 0 2 0 1 0 2 0 2 2 0 1 0 1 0 1 0 0 0 1 0 0 0 0 2 1 0 0 1 1 1 1 1 1 1 0 0 0 0 1 0 1 0 1 2 1 1 2 1 0 1 2 2 0 1 0 2 1 1 0 1 0 1 1 0 1 1 0 1 1 2 2 2 0 0 1 0 1 0 2 0 1 0 1 0 0 0 0 0 0 0 0 1 0 1 1 0 0 0 0 1 1 1 1 1 0 0 1 1 0 0 0 2 0 0 1 1 1 0 0 1 0 0 0 0 0 0 0 0 2 1 0 0 1 1 0 0 2 0 2 1 0 2 0 0 0 0 1 0 2 0 0 2 0 1 0 1 1 2 1 2 1 0 0 0 1 1 0 0 0 2 0 0 0 0 0 0 0 1 1 0 2 2 0 1 1 0 0 2 0 0 2 2 1 0 0 1 2 0 0 2 0 1 0 1 1 0 2 0 1 2 2 0 0 0 1 1 1 1 1 2 2 2 0 0 1 1 1 1 1 0 1 0 0 0 0 0 0 0 0 0 0 1 0 0 0 0 1 0 0 0 0 0 0 0 0 0 0 0 1 1 2 0 0 0 2 0 0 0 1 0 2 2 0 0 1 1 1 0 1 0 0 1 1 1 0 0 1 1 0 2 2 2 1 0 1 1 0 0 1 1 0 0 0 0 0 1 1 0 1 0 1 1 0 0 2 0 2 2 2 1 1 1 1 1 0 2 1 1 1 0 0 2 1 0 1 1 0 0 0 0 0 1 1 0 0 0 1 0 1 0 0 1 0 1 1 0 1 0 0 0 0 0 0 1 0 0 0 0 1 0 0 0 0 0 0 0 1 0 0 1 1 1 1 1 1 0 0 1 1 1 0 2 0 1 0 1 2 2 2 0 0 1 1 1 0 0 2 2 1 1 0 1 0 0 1 0 1 1 1 1 2 1 0 2 2 2 2 2 0 2 1 1 2 0 0 2 1 0 0 0 1 1 0 0 2 2 1 1 1 0 0 0 2 0 0 0 2 0 2 1 0 1 0 0 0 0 0 1 0 0 1 1 0 0 0 0 0 2 0 1 1 0 1 2 1 1 0 0 1 1 0 2 0 0 0 0 0 0 0 0 0 0 2 2
89 0 0 2 0 0 0 0 0 1 0 1 0 1 0 0 0 0 2 2 0 2 0 2 2 0 1 2 2 0 2 0 2 1 0 0 2 1 0 0 1 0 0 1 0 0 0 0 1 1 1 0 0 1 0 2 0 0 1 0 1 1 2 2 0 1 1 0 0 0 0 2 1 2 0 2 2 0 2 1 1 2 2 0 2 0 1 1 2 2 1 1 0 2 0 1 0 0 0 0 0 2 1 1 1 1 1 2 0 2 0 2 1 1 1 1 1 0 0 0 2 0 1 1 1 1 0 1 1 1 0 0 0 0 0 0 0 0 0 0 0 0 0 1 0 0 0 0 0 2 0 0 0 2 0 0 0 0 0 1 0 0 0 0 2 2 2 1 2 0 0 0 1 1 2 0 0 0 0 0 0 0 0 0 0 0 0 2 1 1 1 2 2 1 2 1 0 0 0 0 0 0 0 1 1 0 1 1 0 0 1 0 2 0 2 2 2 0 1 0 1 0 1 2 0 1 1 0 0 0 1 0 0 0 2 0 1 2 0 0 0 0 2 2 0 2 0 0 2 0 0 0 2 1 1 0 0 1 1 0 0 1 0 2 1 0 0 0 2 0 0 1 1 2 0 0 0 0 1 0 1 0 1 0 1 1 0 0 1 2 0 0 1 0 2 1 1 0 1 2 0 2 1 1 0 0 0 2 0 1 0 1 1 2 0 1 1 1 1 1 0 1 1 1 1 0 1 2 0 0 1 1 0 1 0 1 0 0 0 0 0 1 1 2 0 0 1 0 2 1 0 0 1 1 0 1 1 0 0 1 1 2 1 0 1 1 0 1 1 0 1 1 1 1 0 0 0 0 0 0 0 0 1 1 0 0 0 0 0 1 1 2 1 0 1 1 1 1 2 2 0 1 0 1 0 0 1 1 0 0 0 0 0 0 1 1 1 0 1 0 0 1 1 0 2 1 1 0 0 0 0 0 2 0 0 0 0 0 0 0 0 1 0 1 0 1 1 0 1 1 0 0 0 2 1 1 1 2 2 2 1 0 1 0 0 1 0 2 1 0 0 0 1 2 1 0 1 2 0 2 1 1 0 1 0 0 0 0 2 0 0 0 0 0 0 0 0 2 2 2 0 0 2 0 2 0 1 0 1 0 1 1 0 0 0 0 0 0 2 2 2 2 2 2 2 0 0 1 1 1 1 0 2 0 2 0 2 0 2 1 0 0 1 1 1 1 0 0 1 1 0 1 0 2 1 0 0 0 0 1 1 0 0 0 0 0 0 2 2 2 0 1 1 1 0 1 2 1 1 1 2 0 1 0 0 0 1 0 0 0 0 1 1 0 0 0 0 0 0 0 0 2 0 1 0 1 1 1 0 1 1 0 0 0 0 0 0 0 0 0 0 0 0 0 0 0 1 2 0 0 2 0 0 0 2 1 2 0 2 0 1 2 0 1 2 0 1 0 0 0 1 2 0 1 1 2 1 2 1 0 0 0 0 0 2 0 0 1 0 0 1 0 0 0 0 2 0 1 1 1 1 0 1 0 0 2 0 1 1 2 1 0 0 0 0 0 0 1 0 1 0 1 0 1 0 0 1 2 2 0 0 0 0 2 0 0 1 0 0 0 0 1 0 2 0 0 2 0 2 0 0 0 0 0 1 1 0 0 0 1 0 1 0 1 0 0 1 0 0 1 1 1 0 0 0 1 1 0 1 0 0 0 0 0 0 2 1 0 2 2 1 0 2 0 0 0 1 1 0 2 0 0 0 2 2 1 1 0 0 2 0 2 1 2 0 0 1 1 0 0 0 0 0 2 0 2 1 0 0 1 0 0 2 0 2 2 2 1 1 1 1 1 0 2 2 0 0 0 0 2 0 0 2 0 0 1 1 1 1 0 0 1 0 0 0 0 0 0 0 1 0 1 1 0 1 0 1 0 0 0 0 2 0 0 1 0 0 0 1 0 1 0 0 1 1 1 0 1 2 2 2 2 2 0 1 1 0 1 0 1 1 1 0 0 2 2 2 0 0 0 0 1 0 1 1 2 0 1 0 0 0 0 0 0 2 2 0 0 2 0 0 2 2 1 2 2 0 0 0 0 2 0 0 1 0 1 1 1 0 0 0 1 1 2 0 0 2 1 0 0 1 0 1 0 0 1 1 0 0 0 1 0 0 0 0 1 2 0 1 1 1 0 0 0 0 1 0 2 0 0 0 2 1 1 0 1 2 0 1 2 0 0 0 0 0 0 0 0 0 0 1 1
90 1 0 2 0 0 0 1 0 1 0 0 0 0 0 0 0 0 0 1 1 1 0 2 2 0 1 1 1 1 1 0 2 2 0 0 2 1 0 0 1 0 0 0 0 0 0 0 2 0 0 0 0 0 1 1 1 0 1 0 0 1 0 2 0 0 1 0 0 0 0 1 2 1 1 1 1 0 2 0 0 1 1 1 1 0 0 0 1 1 0 0 1 2 0 2 0 1 1 1 1 2 0 0 1 0 2 0 1 1 0 1 1 1 2 2 2 0 1 0 1 0 2 1 0 1 0 1 1 1 0 1 0 0 0 0 0 0 0 0 1 0 0 0 1 1 0 0 0 1 1 0 0 0 0 0 0 1 1 1 0 1 0 1 1 0 0 0 0 1 0 2 1 1 1 1 0 1 0 0 0 0 1 1 1 1 1 1 1 0 1 1 2 1 2 2 2 0 0 0 0 0 0 1 1 0 0 0 1 0 2 0 2 0 1 0 0 0 1 2 2 0 1 2 0 0 1 0 0 0 0 0 1 1 1 1 0 2 0 0 0 0 2 0 0 2 0 0 2 0 0 1 0 0 0 0 0 0 0 0 0 0 0 0 0 0 2 0 0 0 0 1 1 2 0 0 1 1 2 2 0 0 2 0 1 0 1 2 0 2 1 0 0 0 1 1 2 0 0 0 0 0 1 1 0 1 0 1 1 1 0 2 2 2 0 0 2 0 1 1 0 1 1 1 0 0 0 1 0 1 2 2 0 0 0 0 0 1 0 0 0 0 2 2 0 0 0 0 2 0 0 0 1 2 0 0 1 0 0 0 0 0 1 1 1 1 0 2 2 0 2 0 0 0 1 1 0 1 0 0 0 1 0 0 1 0 0 0 0 0 0 0 1 0 2 1 1 0 0 0 0 0 0 2 1 1 0 1 0 0 0 0 0 0 0 0 1 0 0 0 0 2 0 1 1 1 0 0 0 0 0 0 0 1 1 0 0 2 0 1 2 0 1 1 0 1 2 0 0 1 0 0 0 2 0 0 1 1 0 1 1 0 0 2 2 2 0 1 1 0 0 0 0 2 1 0 1 2 0 2 0 1 0 0 0 2 0 0 1 0 1 1 0 0 1 0 0 1 1 2 0 1 1 1 1 1 1 0 1 0 0 0 1 0 1 0 0 0 0 2 2 1 1 1 1 1 0 0 0 2 0 1 0 0 0 0 2 0 2 1 1 1 1 0 1 2 0 0 0 0 0 0 0 2 0 1 1 0 0 1 0 0 1 1 0 0 0 1 0 0 0 1 2 0 2 0 2 1 2 1 2 0 1 0 0 0 1 1 0 1 2 0 0 1 1 1 2 0 0 0 0 1 0 1 2 2 0 0 0 0 0 0 0 0 0 0 0 1 1 0 0 0 0 0 0 0 2 1 0 0 0 1 0 0 0 0 2 0 2 0 1 1 0 0 2 0 1 0 0 1 0 0 1 1 1 2 1 1 1 0 0 0 1 0 2 0 0 1 1 1 1 1 1 0 0 1 1 0 1 1 1 1 0 0 0 1 2 0 2 2 1 1 0 0 1 0 0 2 0 0 0 1 0 0 1 0 0 2 2 0 0 1 0 2 0 0 0 1 1 1 0 0 0 2 1 0 1 0 0 0 1 1 0 0 0 0 0 0 1 2 0 2 0 0 0 1 0 1 0 0 0 0 0 0 0 0 0 0 2 0 0 0 2 0 0 0 1 0 2 2 0 0 1 1 1 0 2 1 0 2 0 1 0 0 1 2 0 1 1 2 0 1 0 1 0 0 0 0 0 2 0 0 0 2 1 1 2 1 1 2 0 0 0 2 0 2 2 2 2 2 2 2 0 2 2 1 1 0 0 2 0 0 2 0 0 0 0 0 1 0 0 0 0 0 1 0 1 0 0 1 0 1 1 0 0 0 0 0 0 0 2 1 0 0 0 0 0 0 1 0 1 0 2 0 2 0 0 2 0 0 1 1 2 0 0 0 0 1 1 1 0 1 2 0 1 1 1 0 1 2 2 0 1 0 2 2 0 1 0 1 0 0 0 0 0 0 0 0 1 0 0 1 1 1 2 2 2 1 0 0 2 0 0 1 1 0 0 0 1 0 0 0 2 1 0 0 2 0 1 0 1 0 1 1 0 0 2 1 0 1 0 0 0 0 0 0 2 0 0 0 1 0 0 0 0 2 0 0 2 0 0 0 0 1 0 0 0 1 0 1 1 1 0 0 0 0 1 0 0 0 0 0
91 0 0 1 0 0 0 2 0 0 0 2 1 1 0 0 0 0 1 1 1 1 0 2 2 0 1 2 2 1 2 0 0 2 1 0 2 1 1 0 1 0 0 0 0 0 0 0 2 0 0 0 1 1 0 0 0 0 1 0 1 0 1 2 0 0 1 1 0 0 0 0 0 2 0 2 1 0 2 0 0 1 2 0 1 0 1 0 2 2 0 0 0 2 1 2 1 2 1 1 1 2 1 1 0 0 2 2 0 2 0 1 1 1 1 1 1 0 1 0 1 0 1 1 0 1 0 1 1 1 0 0 0 0 1 1 0 0 0 0 1 0 0 0 2 2 1 0 0 0 0 0 0 0 0 0 0 1 1 1 0 1 0 1 0 0 0 1 0 1 1 1 0 2 2 2 2 0 0 1 1 1 0 0 2 1 1 1 0 0 0 1 1 0 1 2 0 0 0 0 0 0 0 2 2 0 0 0 1 0 1 0 1 0 0 1 0 0 1 1 1 0 0 1 0 0 0 0 0 0 0 0 0 0 2 0 0 2 0 1 1 0 2 1 0 1 0 0 2 0 0 0 1 0 0 0 0 0 0 0 0 0 0 1 1 0 1 0 2 0 1 2 0 2 0 1 2 0 2 1 1 0 2 1 1 1 1 0 2 2 2 1 0 1 1 1 2 0 0 1 0 0 2 0 0 1 0 2 0 0 1 1 2 1 1 0 2 0 1 1 1 0 2 1 0 0 0 2 0 2 2 1 0 0 1 1 1 1 0 0 0 1 2 1 1 0 0 0 2 2 0 0 1 2 1 0 2 0 0 0 0 0 1 0 1 0 0 1 1 0 1 1 0 0 1 1 0 0 1 0 1 0 2 2 1 0 0 0 0 0 0 0 2 0 2 1 1 1 2 2 0 2 0 2 1 1 0 0 0 0 0 0 1 1 1 0 1 0 0 0 1 2 0 0 1 0 2 1 1 1 1 1 0 2 0 0 0 0 2 0 1 1 0 1 1 2 1 0 0 0 1 0 0 2 0 0 0 1 0 0 0 0 1 0 0 1 0 1 2 0 0 0 1 2 0 0 0 1 0 1 2 1 0 2 2 2 2 0 1 0 1 1 1 0 0 0 0 1 1 2 0 0 2 0 2 0 0 1 1 0 0 1 1 1 0 1 1 0 1 2 2 2 1 1 1 1 0 0 0 2 1 0 1 1 1 0 1 1 2 0 2 2 1 0 2 0 1 0 1 1 0 1 0 2 1 0 0 0 0 0 0 0 0 1 1 0 0 2 1 0 0 0 1 0 0 0 1 2 2 2 2 1 2 0 1 0 2 0 0 0 0 2 0 0 0 0 0 0 0 1 0 1 0 1 1 2 1 0 1 0 1 0 1 1 1 1 1 0 0 0 0 0 0 1 1 0 1 2 0 0 1 0 0 0 1 1 2 0 1 1 1 2 0 1 2 0 2 0 0 0 0 2 0 1 2 2 1 2 1 0 0 0 0 0 1 1 0 1 1 1 1 1 0 0 0 1 2 1 0 2 1 1 0 0 0 2 2 1 2 1 1 1 0 0 0 1 1 2 0 1 0 1 0 0 2 0 1 1 2 0 0 0 0 1 0 0 0 1 1 1 0 0 0 1 0 0 1 1 1 0 0 1 0 0 0 0 1 0 0 0 0 0 0 1 0 0 1 0 0 0 0 0 0 0 0 1 0 0 1 0 0 0 1 0 1 0 0 0 2 2 1 0 2 1 1 2 1 1 1 1 1 1 2 0 2 1 1 1 1 1 0 1 1 2 0 0 0 1 0 0 0 0 0 2 1 0 0 0 1 1 0 0 1 0 0 1 1 2 0 0 0 0 0 2 2 1 1 0 0 2 1 0 2 1 0 1 0 0 1 1 1 0 0 0 1 0 0 0 0 0 0 2 1 0 1 0 1 0 0 0 0 1 1 0 1 0 2 0 1 0 0 0 1 1 1 1 0 2 2 2 2 2 1 1 1 2 1 1 0 2 0 2 1 1 2 0 2 0 0 0 0 1 0 0 1 1 1 1 0 0 0 0 0 0 1 1 0 1 2 1 0 2 1 1 0 1 0 1 1 0 1 0 0 2 0 0 0 0 0 0 0 0 2 1 0 0 1 0 0 0 1 0 0 0 1 0 2 1 0 1 0 1 0 1 0 1 0 0 1 1 0 0 0 0 0 2 0 2 0 0 0 2 1 2 0 0 1 1 1 2 1 1 0 0 0 0 0 0 0 0 1 0
92 0 0 1 1 1 1 2 0 2 1 1 0 1 0 0 1 0 0 1 0 1 0 2 2 1 1 2 2 0 2 1 2 2 0 0 1 1 0 1 1 0 0 1 0 1 1 0 1 1 1 0 0 1 1 0 0 0 2 0 1 0 0 0 0 0 1 0 0 0 0 0 2 2 2 2 2 0 2 2 0 2 2 0 2 0 1 0 2 2 0 0 0 2 0 1 0 0 0 0 0 1 1 1 0 0 2 1 1 1 0 2 0 2 2 0 0 0 1 0 1 0 2 1 0 1 0 1 1 1 1 0 0 0 0 0 0 0 0 0 0 0 0 1 0 0 0 0 0 1 0 0 0 0 0 1 0 2 2 0 1 0 1 1 0 1 0 0 0 2 0 1 0 2 1 1 0 0 0 1 1 0 0 0 1 0 0 2 1 0 2 2 2 1 2 2 1 0 0 0 0 1 1 1 1 0 0 0 1 0 0 0 2 0 1 0 1 0 1 0 1 1 0 2 0 1 1 0 0 0 0 0 0 0 0 0 0 2 0 0 0 0 2 0 0 2 0 0 2 0 0 0 2 1 1 0 2 2 1 1 1 2 0 0 1 0 1 0 1 0 1 1 0 2 0 1 0 2 2 1 0 1 1 1 2 0 0 1 1 2 2 1 2 0 2 0 2 1 1 2 0 1 0 2 0 0 0 2 0 1 0 1 2 1 1 0 2 0 1 1 0 1 1 0 1 0 0 0 1 0 2 1 0 0 0 1 0 1 0 0 1 1 1 2 0 0 1 0 2 1 0 0 1 1 0 1 1 0 0 1 1 1 1 0 1 0 0 1 1 0 1 1 1 1 1 1 0 0 1 0 0 1 1 1 2 0 0 1 1 0 0 0 0 0 2 0 0 1 1 2 0 1 2 0 0 0 0 0 0 0 0 0 0 0 0 0 0 1 0 0 0 1 1 0 2 1 1 2 2 1 1 2 0 2 2 1 0 1 0 0 1 1 0 0 1 1 1 0 0 1 0 0 0 2 1 1 1 1 0 1 1 0 0 0 0 0 1 1 1 0 0 0 2 1 0 0 0 1 0 1 1 0 0 2 0 2 0 1 2 1 1 0 0 2 1 0 0 2 2 2 0 1 2 1 1 0 1 0 1 0 0 0 0 0 1 1 0 2 0 2 2 2 1 2 2 0 0 1 1 1 1 1 1 1 2 0 1 0 1 0 1 0 1 1 1 1 0 0 1 0 0 0 0 2 1 0 0 0 1 1 0 0 1 0 0 1 0 1 1 1 0 1 0 0 0 0 2 1 1 1 1 0 2 0 0 2 1 0 1 1 0 0 1 0 0 0 0 0 0 0 0 2 0 2 0 2 2 2 0 1 0 0 0 0 0 0 0 1 0 0 0 0 0 1 1 0 1 2 0 0 0 0 0 0 1 0 2 0 1 1 0 0 0 2 2 0 0 0 0 2 0 1 0 0 1 1 2 2 2 0 0 0 1 0 1 1 1 2 1 0 0 1 0 0 0 2 0 0 2 0 2 0 1 0 1 2 0 2 1 1 1 0 0 0 0 0 0 2 0 1 0 1 1 1 0 1 1 0 0 0 1 1 0 2 0 1 1 0 0 0 0 1 0 2 0 1 1 0 1 0 1 1 0 1 2 1 1 0 0 1 0 1 0 1 0 0 1 1 0 1 1 1 1 1 1 0 1 0 2 0 0 0 1 0 0 1 0 1 1 1 1 0 2 0 0 0 0 1 1 1 2 2 1 0 2 0 1 2 0 2 0 2 2 2 0 0 1 0 1 1 0 0 0 2 1 0 1 0 2 2 0 0 2 0 1 0 0 1 1 1 1 2 0 2 2 1 0 0 0 1 0 0 2 1 0 1 1 0 1 0 0 0 0 1 1 0 1 1 0 0 1 1 1 0 1 0 1 0 0 0 1 1 0 0 0 0 2 1 2 0 0 0 1 0 1 0 0 0 1 1 1 1 2 0 0 0 1 2 1 1 1 1 2 0 1 1 1 0 0 0 0 1 0 1 2 2 0 0 1 1 1 0 0 0 0 0 0 1 2 1 0 2 2 0 2 2 0 2 0 1 1 0 0 2 0 0 0 1 0 1 0 0 2 0 0 1 1 0 0 0 1 1 2 0 0 0 0 1 0 1 0 0 0 1 0 1 1 0 1 0 2 0 0 0 0 0 1 1 0 0 0 2 0 1 0 0 1 2 0 1 1 1 0 0 0 0 0 0 1 0 2 1
93 1 0 1 0 0 0 2 1 1 1 1 0 0 0 0 0 0 0 1 1 2 0 2 2 0 2 1 2 1 1 1 2 2 0 0 2 1 0 1 2 1 1 1 0 1 0 0 1 1 1 0 0 0 1 1 0 0 1 0 1 0 2 2 0 1 0 0 0 1 1 1 1 2 1 2 2 0 2 0 0 1 2 0 2 0 0 1 2 2 1 1 0 2 2 2 2 1 1 1 1 2 2 1 0 0 2 0 2 0 0 2 0 1 2 1 0 0 0 0 2 0 2 1 0 0 0 0 0 0 1 1 0 0 0 0 1 0 0 0 0 0 0 0 0 1 0 0 0 1 1 0 0 0 1 0 1 0 0 1 1 0 1 0 1 2 1 1 1 1 0 1 0 2 1 0 0 0 1 2 1 1 1 1 1 1 1 1 0 0 2 2 1 1 1 2 1 0 0 0 1 0 0 1 1 0 1 1 1 0 2 0 1 0 1 2 0 1 1 1 1 0 0 2 0 0 0 2 2 2 0 0 0 0 2 0 0 2 0 0 0 1 0 0 0 0 0 0 1 0 0 0 1 0 0 0 2 0 0 0 0 0 0 0 0 0 0 0 2 0 0 1 0 2 0 0 0 2 2 1 0 0 2 1 2 1 0 1 1 2 1 1 2 0 2 0 2 0 0 0 0 0 2 0 1 0 0 1 0 0 0 1 2 2 1 1 1 1 0 0 1 1 1 1 1 0 1 2 1 1 1 1 0 0 0 0 0 2 0 0 0 0 1 2 0 0 1 0 0 0 0 0 2 2 1 0 0 0 0 2 2 2 1 0 1 0 0 1 1 0 1 1 1 1 1 2 0 1 1 1 1 1 1 1 1 0 0 0 0 1 1 1 1 0 0 0 0 1 0 0 0 0 0 2 1 1 0 0 0 0 0 0 1 1 1 0 0 1 0 0 0 1 0 1 0 0 1 0 2 0 2 0 2 0 1 1 0 0 0 0 1 1 0 0 1 1 1 0 0 0 0 0 0 2 0 0 0 2 1 2 1 0 0 1 1 1 0 1 2 0 0 0 2 1 2 0 2 1 0 1 1 2 0 0 0 2 0 0 2 0 0 0 1 2 2 0 0 2 2 1 1 0 2 1 1 0 1 0 2 0 0 0 1 1 0 0 0 0 1 2 2 1 0 0 0 1 1 0 0 2 1 1 1 1 1 0 2 0 0 2 0 1 2 0 1 1 0 0 0 1 0 0 0 1 2 0 0 0 1 0 0 1 0 0 0 1 1 2 1 0 0 1 1 0 1 0 1 1 2 1 2 0 1 0 0 1 1 1 0 2 1 0 1 0 0 0 0 0 0 1 0 1 1 0 0 1 0 0 0 0 2 0 0 0 0 0 1 1 0 0 0 0 0 0 0 0 2 2 0 0 0 0 0 0 1 0 2 0 2 0 0 0 0 1 1 0 1 0 0 1 0 1 0 1 1 1 1 2 1 1 1 1 0 0 1 0 0 2 0 0 0 1 0 0 0 1 2 1 0 2 1 1 0 1 0 0 1 1 1 1 0 1 0 1 0 0 0 2 0 1 0 1 0 1 0 0 2 1 1 1 2 2 0 1 0 0 1 1 1 1 0 1 1 2 1 1 1 1 0 1 0 1 0 1 1 0 1 0 1 2 0 2 0 0 0 0 0 1 0 0 0 0 0 0 0 0 0 0 1 0 0 0 1 0 0 0 1 0 2 2 0 0 1 0 0 1 0 0 1 1 1 1 1 0 1 0 1 2 1 2 0 1 0 2 0 0 0 0 0 0 0 0 0 2 1 1 0 0 0 0 0 0 1 0 1 1 2 1 0 0 0 0 0 0 0 2 0 0 0 2 0 1 1 0 0 2 0 2 1 0 0 1 0 0 0 0 0 1 1 0 0 1 1 0 0 0 0 0 0 0 0 2 1 0 1 0 1 0 1 0 0 0 1 0 1 0 0 0 2 1 1 1 2 0 0 0 0 0 1 1 0 1 0 0 2 2 2 0 0 0 0 1 0 0 1 1 1 0 0 1 0 0 0 0 0 0 0 1 1 0 1 0 2 1 1 1 0 0 0 0 2 0 0 0 0 0 0 1 0 0 0 1 1 1 0 0 0 0 0 0 1 1 1 0 1 0 1 1 0 0 0 0 0 0 0 0 1 0 2 2 0 1 0 0 0 0 1 0 2 1 1 0 0 1 0 0 2 1 0 1 0 0 0 0 0 0 0 1 1 0 1 1
94 0 0 1 0 0 0 1 0 1 1 1 1 2 0 0 0 0 0 1 1 1 0 2 2 0 2 0 2 0 1 0 1 1 0 0 1 2 1 0 0 0 0 1 0 1 2 0 1 0 0 0 2 2 0 1 0 1 0 0 1 0 1 1 0 2 0 0 0 1 1 1 2 2 2 2 2 0 1 0 2 2 2 0 2 0 0 1 2 2 1 1 1 1 1 1 1 1 1 1 1 2 2 2 0 0 2 2 0 2 0 2 0 1 1 0 0 0 0 0 2 0 2 1 0 0 0 1 1 1 0 1 0 0 0 0 0 0 0 0 0 0 0 0 0 0 1 0 0 1 1 0 0 0 0 0 0 0 0 0 0 0 0 1 0 1 0 1 0 1 1 0 1 1 0 1 0 0 0 1 1 1 0 0 2 0 1 1 0 0 2 2 2 1 2 1 1 0 1 0 0 0 1 1 1 0 0 0 0 0 1 0 2 0 2 1 1 1 2 1 1 0 1 2 0 1 1 0 0 0 0 0 0 0 1 0 0 1 0 0 0 0 2 0 0 1 0 1 1 1 1 0 1 1 1 1 0 2 0 1 1 1 0 2 1 1 0 1 0 0 0 2 1 2 0 0 1 2 2 1 0 1 2 0 2 1 0 2 0 2 0 0 0 0 1 1 0 1 0 1 1 0 2 0 0 1 1 1 0 0 1 1 2 2 1 0 2 0 0 0 1 1 1 1 1 0 0 2 1 1 0 2 0 1 0 0 0 2 0 1 1 1 2 2 0 0 1 0 2 1 0 0 2 2 0 0 2 0 0 1 1 1 2 0 2 0 0 1 2 1 2 0 0 0 0 0 0 1 1 0 0 1 0 0 2 1 1 0 0 0 0 0 0 0 1 0 0 1 0 0 0 0 0 0 0 0 0 0 1 1 1 1 0 0 1 0 0 1 0 1 0 1 0 1 0 0 0 0 2 1 2 1 0 2 0 0 0 2 0 0 1 1 0 1 0 2 0 0 1 0 0 1 0 2 0 0 1 1 0 1 1 0 0 1 1 2 0 1 2 1 1 1 1 1 1 1 1 0 0 0 1 2 0 2 1 2 1 0 2 0 0 0 0 1 1 0 1 1 1 2 0 1 1 1 1 2 2 1 0 0 0 0 1 0 1 0 0 0 1 2 2 1 1 0 0 1 0 1 1 1 1 0 2 1 1 0 2 0 1 0 1 1 0 0 1 2 0 1 1 2 0 0 0 0 2 0 0 0 0 0 0 0 1 0 0 2 1 0 0 0 0 0 1 0 1 0 1 0 1 0 2 1 2 0 0 0 2 0 0 1 0 0 2 0 0 1 0 0 0 1 0 1 0 2 0 2 0 0 0 0 1 0 2 2 2 2 1 0 0 0 0 0 0 1 1 0 1 1 0 0 1 1 1 0 1 0 2 0 2 0 0 0 0 0 1 0 1 0 0 2 1 1 0 0 1 1 2 1 1 0 0 0 2 0 1 1 0 2 0 0 1 0 1 0 0 1 1 1 1 1 2 0 0 1 1 1 0 1 2 1 1 0 0 1 0 0 0 2 0 1 1 1 0 1 0 0 1 2 2 0 1 0 0 0 0 0 1 0 0 0 0 1 0 2 1 0 1 0 1 0 1 1 0 0 1 1 0 0 0 2 2 2 0 1 0 0 0 1 0 1 1 1 0 0 0 0 0 0 2 1 1 1 2 0 1 0 1 0 2 2 1 0 1 1 1 0 2 2 0 2 1 1 1 1 1 0 0 2 2 2 2 0 1 1 1 1 0 0 0 0 0 0 0 2 1 0 1 0 1 1 0 0 1 0 2 2 2 1 1 1 1 2 0 2 2 0 0 0 0 1 0 0 2 0 0 1 1 1 0 0 0 1 0 0 0 0 0 0 0 1 0 1 1 0 0 0 0 0 1 1 0 1 0 0 0 1 1 0 1 0 0 0 2 0 2 1 0 1 2 2 2 2 2 0 0 0 0 1 0 1 1 2 0 0 2 2 2 0 0 1 1 1 0 0 1 1 1 1 0 0 0 0 0 1 2 2 0 0 2 0 0 2 2 0 2 2 0 2 1 1 0 0 1 1 2 1 1 0 0 0 0 1 2 1 0 1 1 1 0 0 1 0 2 0 0 0 0 2 0 1 0 0 0 0 1 0 2 0 1 0 1 0 0 1 1 0 1 0 2 0 1 1 0 1 0 0 0 0 0 0 0 0 0 1 1 0 1 0 0 0 1 1
95 1 0 1 0 0 1 2 1 1 1 0 0 0 0 0 0 0 0 1 0 1 0 2 2 0 1 2 2 1 1 2 2 1 0 0 1 2 0 1 1 0 0 0 0 1 1 0 1 1 1 0 1 1 0 1 0 0 0 0 0 1 0 1 0 0 1 0 0 0 0 0 2 1 2 1 1 0 2 0 1 2 2 0 2 0 0 1 1 1 0 0 0 0 0 1 0 1 1 1 1 2 1 1 1 1 2 0 2 0 0 2 1 2 2 2 2 0 0 0 2 0 2 2 0 2 0 0 0 0 1 1 0 0 0 0 1 0 0 0 1 0 0 0 1 0 0 0 0 1 0 0 0 2 0 0 0 0 1 0 0 1 0 0 0 1 0 0 1 1 0 2 0 2 2 0 0 2 0 0 0 0 1 1 1 1 1 1 1 0 2 2 2 1 2 1 0 0 0 0 0 0 0 2 2 0 0 0 1 0 1 0 1 0 1 2 1 1 0 0 2 1 1 2 0 1 1 0 0 0 0 0 0 0 1 0 1 2 0 0 0 0 2 0 0 2 0 0 2 0 0 0 1 0 0 0 0 0 0 0 0 0 0 2 2 0 0 0 1 0 1 0 0 1 0 0 0 0 2 1 1 0 2 1 2 2 1 2 0 2 2 1 1 0 1 1 2 1 0 0 0 0 1 1 1 0 0 2 0 0 0 0 2 2 1 1 1 1 0 0 1 2 2 2 1 0 0 1 1 1 2 2 0 0 0 0 0 1 0 0 1 0 2 1 0 0 1 0 2 0 0 0 0 0 0 2 1 0 0 0 1 1 1 0 1 0 0 1 1 0 1 1 1 1 0 0 0 1 0 0 0 0 0 0 2 1 2 0 0 0 0 0 0 1 2 1 1 0 0 0 0 1 0 1 0 1 1 0 0 0 0 0 1 1 1 0 0 1 0 0 0 1 1 1 0 1 2 0 1 0 1 0 0 0 0 0 0 0 0 0 1 1 1 0 1 2 1 0 0 2 0 0 0 1 1 0 1 2 1 2 2 0 1 0 0 1 1 0 2 0 0 0 1 2 1 0 1 2 1 0 0 2 0 0 0 1 0 2 2 1 1 0 0 2 0 0 0 1 0 1 1 1 1 1 1 1 1 0 0 0 0 1 1 0 0 1 1 0 1 1 1 2 1 1 1 1 0 0 0 2 0 2 0 0 0 0 2 0 1 0 0 1 2 1 2 2 0 1 1 2 0 0 0 2 0 1 0 0 0 0 0 0 0 0 2 0 0 1 0 1 0 0 0 0 0 0 1 1 1 1 2 1 0 0 0 0 0 0 0 0 0 2 0 0 0 0 0 0 0 1 0 0 0 1 0 1 2 1 0 2 0 1 1 1 1 1 0 2 0 0 0 0 0 0 0 2 0 0 0 0 1 1 1 0 2 2 2 0 1 1 1 1 0 0 0 0 2 0 0 2 0 2 2 0 0 2 2 1 1 0 0 0 2 1 0 1 0 2 0 0 1 0 0 1 1 2 0 0 2 0 1 0 1 1 0 1 1 1 0 0 2 0 0 0 0 0 1 1 0 0 0 0 0 0 1 0 1 1 1 0 0 0 0 2 0 0 0 0 0 0 0 2 1 2 1 0 0 1 0 1 0 1 1 0 2 2 0 0 1 2 0 2 0 1 0 0 1 0 0 0 0 0 0 1 0 1 0 0 2 0 0 0 1 0 1 1 1 0 2 2 1 0 2 0 0 0 1 0 2 0 2 2 0 0 1 2 0 2 0 2 0 2 1 1 1 1 0 0 1 0 0 0 0 1 1 0 1 1 1 2 0 0 0 0 0 2 0 2 1 1 1 1 0 1 1 1 0 0 0 2 1 0 2 1 0 1 1 0 0 0 0 0 1 1 1 0 1 0 0 1 0 1 1 0 0 0 0 0 0 0 2 2 0 0 0 0 2 1 1 0 1 0 1 0 0 0 0 0 0 0 2 2 2 0 0 0 0 1 0 1 0 1 1 0 2 2 2 0 0 0 0 1 0 0 1 1 1 2 0 0 0 0 0 1 1 1 0 0 1 0 0 1 2 2 2 2 1 0 0 0 2 0 0 1 0 0 0 1 0 0 0 2 1 2 1 0 0 1 0 1 0 1 1 0 0 0 1 0 0 0 0 0 0 0 1 1 1 0 1 0 2 0 0 0 0 1 0 0 1 1 0 1 1 1 0 1 1 0 0 0 0 0 0 0 0 1 0 0 0 0 0 0
96 1 0 1 0 0 0 2 1 1 1 0 0 1 0 0 1 0 0 2 0 2 0 1 1 1 0 1 2 0 1 1 1 1 0 0 2 2 0 2 0 0 0 1 0 1 1 0 2 0 0 0 1 1 1 2 0 0 2 0 1 0 0 0 0 1 1 0 0 0 0 1 1 2 1 2 2 0 1 0 2 2 2 1 2 0 0 0 2 2 0 0 0 0 0 2 0 1 0 0 0 1 1 1 1 0 2 2 0 2 0 2 1 1 1 1 1 0 1 0 1 0 2 0 0 0 0 0 0 0 2 0 0 0 0 0 1 0 0 0 0 0 0 0 0 0 0 0 0 1 0 1 0 0 1 1 0 0 0 0 0 1 2 0 0 1 0 1 0 1 1 0 0 2 2 1 0 0 0 0 0 0 1 1 1 1 1 1 0 0 1 2 2 1 2 1 1 0 0 1 0 1 0 1 1 0 2 1 1 0 1 0 2 0 1 1 1 1 0 0 2 1 1 2 0 2 2 0 0 0 0 0 0 0 1 0 0 2 0 0 0 0 2 0 0 2 0 0 2 0 0 1 1 0 0 0 1 0 0 0 0 0 0 0 0 0 0 1 2 1 0 1 1 2 0 0 1 1 1 0 0 1 0 0 1 0 0 1 0 2 0 0 1 0 1 0 1 0 0 2 0 1 2 0 0 1 2 2 2 0 0 1 1 1 1 1 2 0 1 1 0 0 2 2 0 0 0 2 0 0 1 2 0 0 0 0 0 2 0 2 1 1 1 2 0 0 2 0 2 1 0 0 2 2 0 0 1 1 0 1 1 1 2 0 2 0 0 2 1 0 1 1 0 0 0 0 0 1 0 0 1 2 1 2 0 0 0 1 1 0 0 0 1 0 2 1 1 0 0 0 0 1 0 1 1 0 1 0 0 0 0 0 0 0 2 0 0 1 0 0 0 1 0 0 1 1 1 0 0 0 0 0 1 1 0 0 1 1 0 0 1 1 0 1 0 1 1 1 1 1 0 0 0 2 0 0 0 0 0 1 0 0 1 0 0 1 0 1 2 0 0 0 1 1 1 1 0 2 0 0 2 1 0 0 0 2 0 1 2 1 1 0 0 2 1 0 1 2 0 0 2 0 1 1 1 2 2 1 1 0 0 0 1 1 0 0 0 1 0 1 1 2 0 0 0 1 1 2 2 0 2 0 1 0 0 0 1 0 1 2 0 1 2 2 2 2 0 0 1 1 0 0 0 1 1 2 1 0 0 0 0 0 0 0 1 0 0 1 1 2 0 0 0 0 0 0 1 0 1 0 1 0 1 0 0 1 0 1 1 2 1 1 1 0 1 0 0 1 1 1 1 1 1 1 1 2 0 0 0 1 0 0 0 1 0 1 2 0 0 1 1 1 0 1 1 1 0 1 0 0 0 0 0 0 1 1 2 0 2 0 1 2 0 2 1 0 2 0 1 1 0 1 0 1 1 1 1 1 1 0 0 0 2 0 2 0 0 2 0 0 2 0 1 1 1 2 0 0 2 0 1 0 0 0 0 1 1 1 1 2 2 0 0 0 0 0 0 1 0 1 1 1 0 1 1 0 2 2 2 0 1 1 0 1 0 1 1 1 0 1 0 0 2 2 2 2 2 0 0 0 0 1 0 0 0 0 0 1 1 1 0 1 0 0 0 0 0 0 0 0 0 0 0 1 0 0 0 0 2 2 1 2 2 0 0 0 1 0 2 2 0 0 1 0 0 0 1 0 2 0 2 2 0 1 1 1 0 2 2 2 0 0 1 2 1 1 0 1 0 1 0 0 0 2 1 1 0 0 0 1 0 0 1 1 1 2 2 2 1 1 1 1 0 1 0 1 0 0 0 2 1 1 1 2 1 1 0 1 0 1 1 0 0 0 0 0 0 0 0 0 0 2 1 0 0 0 0 1 0 0 0 0 0 0 0 0 1 1 1 0 0 0 0 0 2 2 1 2 0 2 2 2 2 0 0 0 0 1 1 0 1 2 0 0 2 2 2 0 0 0 0 1 2 0 2 1 0 0 1 2 1 0 0 0 0 0 0 0 0 0 0 0 0 1 0 0 1 1 1 1 2 0 0 0 0 0 0 0 1 0 0 1 0 1 0 2 2 1 0 1 0 0 1 0 1 0 1 0 0 0 0 0 0 0 0 0 0 0 1 0 0 1 0 0 0 0 0 1 0 0 0 2 2 2 0 0 1 0 0 2 0 0 0 1 1 0 0 0 0 0 1 1
97 1 0 2 0 0 1 0 0 2 2 0 0 1 0 0 0 0 0 2 0 2 0 1 1 0 2 1 1 0 0 0 1 1 1 1 2 1 0 0 1 0 0 0 0 0 1 0 1 1 1 0 1 1 0 2 0 0 1 0 0 2 1 2 0 0 0 0 0 1 1 1 2 2 2 2 1 0 2 1 1 2 1 1 1 0 0 2 2 2 1 1 2 2 1 2 1 1 1 1 0 2 1 1 1 1 2 2 1 2 0 1 2 2 2 2 2 0 1 0 0 0 1 1 1 1 0 2 0 2 2 0 0 0 0 0 0 0 0 0 1 0 0 0 1 1 0 0 0 1 0 0 0 0 0 0 0 0 1 2 1 1 0 0 0 1 1 0 0 1 0 1 0 2 0 1 0 1 0 0 0 0 1 1 1 1 1 2 0 2 0 2 0 0 0 0 2 0 0 1 0 0 0 1 1 0 0 0 0 0 0 1 2 1 0 1 1 2 2 0 1 1 0 1 0 0 0 1 0 0 1 0 0 0 2 0 2 2 1 1 0 0 2 0 0 2 0 1 1 1 0 0 1 1 1 0 0 2 0 0 0 0 0 0 0 0 0 0 2 0 0 1 0 1 0 0 1 1 1 1 0 1 1 0 2 0 0 1 0 1 1 1 0 0 1 1 1 0 0 1 0 1 2 0 0 1 0 2 0 0 1 0 1 2 1 1 1 1 0 0 1 0 2 0 1 0 0 0 1 1 2 0 0 0 0 0 0 2 1 0 0 0 2 1 0 0 1 1 2 1 1 1 0 0 0 2 0 0 0 2 2 2 2 0 2 1 0 0 2 0 2 0 0 0 1 0 0 0 1 0 0 0 2 2 2 1 1 0 0 0 0 1 0 0 2 0 0 1 0 0 0 0 0 2 0 2 0 1 0 0 0 0 0 0 0 0 0 1 0 0 1 2 1 1 0 0 2 0 1 0 1 0 1 0 1 1 0 0 0 0 0 2 1 1 2 2 2 0 0 1 0 0 0 1 2 1 2 1 0 1 1 0 0 0 0 2 0 1 1 0 0 0 0 2 2 0 2 0 0 0 2 2 0 1 0 1 0 0 1 0 1 1 1 2 1 0 1 1 1 2 0 1 0 2 0 2 2 0 2 0 1 1 0 0 0 0 0 0 1 0 0 2 0 0 0 1 1 0 0 2 0 1 2 1 2 0 2 0 1 1 1 1 1 0 1 2 0 1 1 1 0 1 0 1 1 0 0 1 0 1 1 0 0 0 2 0 0 1 1 0 0 1 0 0 0 0 0 2 2 2 2 0 2 0 1 1 2 0 1 1 0 0 0 0 0 1 0 0 0 0 0 2 0 1 1 2 0 1 0 1 0 0 0 0 0 0 0 0 0 0 0 0 0 0 1 1 1 1 0 0 0 0 0 0 1 0 1 0 2 0 0 0 0 1 2 0 2 0 1 1 1 2 0 1 1 1 1 1 1 0 0 0 1 1 1 1 0 2 1 0 0 0 1 0 0 2 0 0 1 1 1 0 0 1 1 1 1 1 2 1 0 1 0 0 0 0 0 2 0 1 0 1 0 1 0 0 1 1 2 0 0 0 0 0 0 0 0 0 0 0 0 0 1 2 1 1 1 0 1 0 1 2 0 1 1 0 1 0 0 1 0 0 0 2 0 0 1 0 0 0 0 0 0 0 0 0 1 0 2 0 0 0 2 0 0 0 1 0 2 2 0 0 2 0 0 0 1 0 0 0 1 2 0 1 1 0 0 1 0 2 0 2 0 1 0 0 0 1 0 1 0 0 0 2 0 1 1 0 1 2 0 0 1 1 1 2 2 2 1 1 1 1 0 1 1 1 0 0 0 2 0 0 1 1 0 0 0 1 0 0 0 0 0 0 0 0 0 1 1 0 0 1 1 0 0 0 0 0 0 0 1 0 0 0 0 0 0 1 0 0 0 0 2 0 2 0 0 0 1 1 1 1 2 0 1 1 1 2 0 1 1 2 1 0 2 2 2 0 0 1 1 1 1 0 1 2 0 1 0 0 0 0 0 1 1 1 0 1 1 1 0 1 2 2 2 1 2 2 0 0 2 0 1 2 1 0 0 0 0 0 0 0 1 1 0 2 1 2 0 1 0 0 1 0 0 1 2 2 0 2 0 0 1 0 2 2 1 0 1 0 0 0 0 1 1 0 0 1 1 0 0 1 1 1 0 0 1 1 1 1 1 1 0 1 1 1 0 0 0 0 1 1
98 1 0 2 0 0 0 2 1 1 1 1 1 0 0 0 0 0 2 1 1 2 0 2 2 1 0 2 2 0 1 0 1 1 2 1 2 2 0 1 1 0 0 1 0 1 0 1 1 0 0 0 0 0 1 1 0 0 2 0 1 0 2 2 1 1 1 0 0 0 0 0 2 2 2 2 2 0 1 0 1 1 1 1 0 0 0 0 1 1 0 0 1 2 1 2 1 0 0 0 0 2 0 0 0 0 2 1 1 1 0 1 0 1 2 1 0 1 2 0 2 1 2 0 0 0 0 1 1 1 1 0 2 0 0 0 2 0 1 0 0 0 0 0 0 0 0 0 0 1 1 0 0 0 0 1 0 1 0 0 0 1 0 0 2 1 1 2 2 0 0 1 0 2 1 1 1 0 0 2 2 0 0 0 1 0 0 2 0 0 1 2 2 2 2 0 2 0 0 1 0 0 0 1 1 0 1 0 0 1 0 0 1 0 1 1 1 0 1 0 1 1 1 1 0 2 1 0 0 0 0 0 0 0 1 0 0 2 1 1 0 0 2 0 0 2 0 0 2 0 0 1 2 1 1 0 0 2 1 1 1 2 0 1 1 0 2 1 2 0 0 0 0 1 0 0 0 2 2 1 0 0 2 1 1 1 2 1 0 2 2 0 1 0 2 1 2 1 0 2 0 0 2 0 0 0 2 2 1 0 0 0 1 2 1 0 1 2 0 0 0 1 2 1 1 0 0 1 1 0 1 2 1 1 0 0 0 1 0 1 2 1 1 1 1 0 1 1 2 0 1 1 1 1 0 1 1 0 0 1 2 2 2 0 2 1 0 2 2 0 2 0 0 0 1 1 0 1 0 0 1 0 1 1 2 0 1 0 0 1 1 1 1 0 2 1 1 1 1 2 0 2 0 1 0 0 1 0 0 0 0 0 1 1 1 0 0 0 0 0 1 1 0 2 0 0 0 0 1 0 2 0 1 1 0 0 0 1 0 0 2 0 0 0 0 2 0 2 2 2 0 0 0 2 0 0 0 2 0 1 2 1 0 0 0 1 1 0 2 0 1 1 0 2 2 0 2 2 0 0 2 1 0 1 0 0 0 0 2 0 0 0 0 1 1 0 0 1 1 2 0 1 2 1 2 1 2 1 1 0 0 0 1 0 0 0 0 1 0 1 1 2 1 0 0 0 0 0 0 2 0 1 1 1 1 1 2 0 2 1 0 1 1 0 2 1 0 0 0 1 1 1 0 2 1 1 0 1 0 2 1 0 1 0 0 2 2 1 0 0 0 1 1 0 0 0 1 0 0 0 0 0 0 0 0 0 0 0 1 2 0 0 0 1 1 0 1 0 0 0 0 2 0 2 0 2 2 0 0 0 0 0 0 0 0 0 0 1 0 1 1 1 0 0 0 0 1 0 0 0 0 0 0 0 1 1 2 0 2 0 1 1 0 1 1 0 2 0 0 0 0 2 0 0 1 2 2 1 1 0 0 0 0 1 1 0 0 2 1 0 1 1 0 0 0 2 0 1 1 1 1 0 0 2 2 2 1 2 1 0 1 2 0 1 0 0 0 2 0 1 0 1 0 0 2 0 2 2 2 1 2 1 0 2 0 0 1 0 0 0 0 0 0 2 2 0 1 0 0 0 0 0 0 0 0 0 1 0 0 0 0 1 0 0 0 1 0 0 0 1 1 1 0 0 1 1 1 0 2 0 0 0 2 1 0 0 0 0 2 2 1 0 2 1 1 1 1 1 1 1 2 2 2 0 2 0 2 2 2 2 0 0 2 2 0 0 1 1 0 0 0 0 1 2 0 0 2 0 0 2 0 0 0 2 0 2 2 2 2 1 0 2 0 2 2 1 1 0 0 2 0 0 2 1 1 1 0 0 0 1 0 0 0 0 1 0 0 0 0 0 0 2 0 0 0 0 0 1 1 1 0 2 0 0 0 0 2 0 1 0 0 0 1 0 1 0 1 0 0 1 1 1 2 0 0 0 0 1 0 2 0 1 0 1 1 1 1 0 0 0 0 1 0 0 2 2 0 0 0 0 0 0 0 1 1 1 0 0 2 0 0 2 2 0 0 1 0 1 0 0 2 0 0 1 1 2 1 1 0 1 0 0 2 2 1 1 1 0 1 0 1 0 1 0 2 0 2 2 0 2 0 0 0 0 1 1 1 0 2 1 0 0 0 0 0 0 0 0 2 1 1 0 0 0 0 1 1 1 1 2 1 1 1 0 0 0 0 0 1 0 1 1
99 0 0 1 0 0 0 2 0 0 0 2 0 1 0 0 0 0 1 1 1 2 0 2 2 1 1 2 2 1 2 1 1 2 0 1 2 0 0 0 1 0 0 0 1 0 0 0 1 0 0 0 0 0 1 2 0 1 2 0 0 1 0 0 1 1 1 0 0 1 1 1 2 1 2 1 1 0 2 1 0 2 2 0 2 0 0 1 2 2 1 1 2 2 1 2 1 1 1 1 1 2 1 1 1 1 1 0 1 1 0 1 0 1 1 0 0 0 1 0 0 0 2 1 0 0 0 1 1 1 1 0 0 0 0 0 1 0 0 0 1 0 0 0 0 2 0 1 1 1 0 1 0 1 1 1 0 0 1 1 1 0 0 1 0 1 1 1 1 1 0 1 0 1 1 0 0 0 0 0 0 1 1 1 1 1 1 0 0 0 0 1 1 0 1 2 0 1 0 0 0 0 0 2 1 1 1 0 1 0 2 0 0 0 2 1 1 0 2 1 1 0 1 2 0 2 2 1 1 1 0 1 0 0 1 0 0 2 0 0 0 0 2 0 0 1 0 0 2 0 0 0 1 0 0 1 0 1 0 0 0 0 0 1 1 0 0 0 1 0 0 1 1 2 0 0 1 1 2 0 0 1 2 1 2 2 1 1 1 2 1 1 0 0 2 2 0 1 0 1 0 0 2 0 0 0 1 2 0 0 0 0 2 1 1 1 2 0 0 0 1 1 1 1 0 0 0 1 1 1 2 2 0 0 0 0 0 1 0 0 1 1 2 2 1 1 0 1 1 0 1 1 2 2 0 0 1 0 0 0 0 0 2 0 2 1 0 2 2 0 2 0 1 1 1 2 0 0 1 0 0 1 2 2 1 1 1 0 0 0 0 0 0 0 2 1 1 0 1 1 0 1 1 1 1 0 0 0 1 1 0 0 0 0 0 0 0 1 0 0 0 1 0 0 2 2 1 0 1 0 1 0 1 1 1 1 0 0 0 0 0 1 0 1 0 0 2 1 1 0 0 0 0 2 1 0 2 1 0 2 2 0 0 0 0 1 1 1 1 0 0 0 1 1 1 1 0 1 0 1 0 2 0 1 1 1 1 1 2 0 0 0 1 2 1 0 1 0 0 2 0 2 2 0 2 0 0 1 0 0 0 1 0 0 0 0 0 0 2 2 2 2 2 2 2 0 0 0 0 2 0 0 1 0 1 0 1 1 2 0 0 2 2 1 2 1 0 1 1 1 0 1 0 1 1 1 1 2 0 1 1 0 0 0 0 1 1 1 1 1 0 1 0 0 0 0 0 0 1 0 1 0 0 0 0 0 0 0 0 1 0 1 0 0 1 0 0 0 0 1 0 0 0 1 2 2 0 0 0 2 2 0 1 1 1 1 1 1 0 0 0 0 0 0 0 0 2 1 0 0 1 0 1 0 2 0 2 1 2 0 1 1 0 1 1 0 2 0 0 0 0 2 1 1 1 2 1 2 1 0 0 0 1 1 0 1 1 2 0 0 2 1 0 0 0 0 2 0 1 2 0 1 0 2 2 2 0 1 1 0 1 0 0 1 0 0 0 2 0 2 1 1 1 0 2 0 1 2 2 0 0 0 1 0 0 1 0 1 1 1 0 0 0 2 1 0 1 0 0 0 0 2 0 0 2 2 0 0 1 1 0 1 0 0 0 0 0 1 0 1 1 1 0 0 1 1 0 0 1 0 0 0 2 1 0 0 0 1 1 1 2 0 0 1 1 2 1 2 0 2 0 0 2 0 2 2 0 2 0 2 0 2 1 1 0 0 2 1 0 0 0 0 0 1 1 2 1 1 1 1 0 0 1 1 1 2 2 1 0 0 0 0 0 2 2 1 1 0 0 2 0 0 2 0 0 1 0 0 0 0 0 0 0 1 1 0 1 1 0 1 1 1 0 0 0 0 0 0 0 0 0 2 0 0 0 1 0 1 1 0 0 0 1 0 1 0 0 0 2 1 1 1 0 0 0 2 2 1 1 1 0 1 1 0 2 2 2 0 0 0 0 1 1 0 1 2 0 1 0 1 1 0 1 0 1 1 0 2 2 2 0 2 2 0 1 1 1 1 1 1 2 0 0 1 1 1 1 1 1 1 1 1 2 1 0 2 2 1 0 0 1 0 1 0 1 0 1 1 0 0 0 0 0 0 0 0 1 0 2 1 0 1 0 1 1 0 2 0 2 0 0 0 1 2 0 1 1 1 1 2 0 0 0 0 0 0 1 0 1 0 1 1
100 0 1 2 0 0 0 1 0 1 1 0 0 1 0 0 1 0 1 2 0 2 1 2 2 0 2 1 2 0 2 0 2 2 0 1 1 1 1 0 0 0 0 0 0 0 1 1 1 0 0 0 2 2 0 2 0 0 1 2 0 0 1 2 0 0 1 1 0 0 0 0 2 2 2 2 2 0 2 0 0 1 2 0 1 0 0 1 2 2 0 0 1 1 0 0 0 2 2 2 2 2 0 0 0 0 2 0 2 0 0 2 1 1 1 1 1 0 0 0 2 0 2 0 0 0 0 0 0 0 2 0 0 0 0 0 1 0 0 0 2 0 0 0 0 0 0 0 0 1 0 0 0 1 1 0 0 1 0 0 0 2 0 1 2 2 1 1 1 1 0 1 0 2 1 1 0 1 0 0 0 0 1 1 2 1 2 1 1 0 1 1 1 0 1 1 2 0 0 0 0 0 0 1 0 1 2 0 1 0 0 0 1 0 0 0 1 1 2 0 1 1 0 1 0 0 0 0 0 0 0 0 1 1 1 0 1 2 0 0 0 1 2 0 0 2 0 0 2 0 0 0 1 0 0 0 0 2 0 0 0 0 0 0 1 0 1 0 0 0 0 1 0 2 0 0 0 0 1 0 1 1 0 0 2 0 0 0 2 2 2 2 0 0 1 1 2 1 0 2 0 1 1 1 0 0 0 2 0 0 0 0 2 0 2 0 2 1 1 1 0 0 1 1 0 0 0 1 0 0 1 2 0 0 0 0 0 1 0 0 0 0 1 0 0 0 1 0 1 1 0 0 0 0 0 2 0 0 0 0 1 1 1 0 1 0 0 1 1 0 1 1 1 1 1 1 0 0 2 0 1 0 1 1 2 1 2 0 0 0 0 1 0 1 1 1 1 1 1 1 0 0 1 1 1 0 0 1 0 0 0 0 0 0 0 0 1 1 0 0 0 1 0 2 1 1 0 0 1 0 1 0 1 1 1 1 0 0 0 0 2 0 0 0 1 1 2 0 0 1 0 0 0 1 2 0 2 2 0 1 2 1 0 1 1 1 1 0 2 0 0 0 1 1 0 0 1 1 0 0 2 1 0 2 1 1 1 0 2 0 0 0 0 1 0 0 0 1 1 2 0 0 2 0 2 0 0 1 0 0 0 0 1 0 0 0 0 1 1 1 1 2 1 1 1 0 0 1 1 1 1 0 2 2 2 0 1 0 1 1 1 1 2 0 2 2 0 2 2 2 0 1 0 1 1 2 1 0 0 1 1 0 0 0 0 0 0 1 1 0 1 0 1 0 0 0 2 1 1 1 1 0 1 1 0 1 1 0 2 2 1 0 2 0 0 0 0 0 0 0 0 1 0 1 1 2 1 2 0 2 1 0 0 1 0 1 0 0 0 0 0 0 0 0 0 1 1 1 0 0 0 0 0 0 2 1 2 0 1 1 0 0 0 1 1 0 2 0 0 1 0 2 1 1 2 2 1 2 2 0 0 0 1 0 2 0 1 2 0 0 2 0 1 1 1 2 0 1 1 1 1 1 0 1 2 2 0 1 2 1 1 0 0 1 0 0 0 2 0 1 0 1 0 1 1 1 1 1 2 0 0 0 0 1 0 0 0 1 1 1 0 0 1 2 2 1 1 0 1 0 0 0 0 0 1 1 0 0 0 2 0 2 0 0 0 0 0 1 0 0 0 0 0 0 0 1 0 0 0 0 0 0 1 0 0 1 2 0 1 1 0 0 0 1 1 1 2 1 1 1 1 1 0 1 1 1 0 2 1 2 1 1 1 1 1 1 0 1 0 0 0 0 0 2 1 1 0 0 0 1 1 1 0 2 0 2 2 1 1 1 1 2 0 2 2 1 1 0 0 2 0 1 1 2 1 0 0 0 1 0 0 0 0 0 1 0 0 1 0 1 1 0 1 0 0 1 0 0 0 0 0 2 0 0 0 0 2 1 2 0 1 0 1 0 0 0 0 0 1 1 2 2 2 0 0 0 0 2 1 0 0 0 1 0 0 0 0 0 0 2 1 0 0 0 1 1 1 1 0 1 0 0 0 0 0 0 0 1 2 1 0 2 2 0 0 0 0 0 0 0 1 0 1 2 1 1 0 1 0 0 0 2 2 1 0 1 2 0 0 0 2 0 0 0 0 0 2 1 0 1 1 0 0 0 1 0 0 0 2 2 0 1 0 0 0 0 0 0 2 0 0 0 0 0 1 0 0 2 0 2 0 0 0 0 0 0 1 0 1 0 1 0
101 1 0 1 0 0 1 1 0 2 2 0 1 2 0 0 0 0 0 0 1 2 1 2 2 0 2 2 2 0 1 1 1 0 2 2 2 2 0 2 0 0 0 0 0 0 1 0 0 1 1 0 0 1 1 1 1 0 0 0 1 0 2 2 0 0 0 0 0 0 0 2 2 2 2 2 2 0 2 1 0 1 2 0 2 0 0 0 2 2 0 0 0 1 2 2 2 0 0 0 0 2 0 0 2 2 0 1 1 1 0 2 1 2 2 0 0 0 0 0 2 0 2 2 0 2 0 2 1 2 1 0 0 0 0 0 1 0 0 0 2 0 0 0 1 0 0 2 2 2 0 1 0 1 1 0 0 1 0 0 0 2 0 1 2 2 1 1 1 0 0 1 1 0 1 1 1 0 0 0 0 0 1 1 1 1 1 2 0 1 1 2 2 1 2 2 0 0 1 0 0 1 1 0 0 0 2 0 1 0 0 0 2 1 0 0 0 1 2 0 0 0 0 1 0 2 1 1 0 0 0 1 0 1 1 0 1 2 0 0 0 0 1 0 1 2 1 1 1 1 0 0 2 0 0 0 0 2 0 0 0 0 0 1 1 1 0 1 2 0 0 0 0 2 0 0 1 1 2 0 0 0 2 0 1 0 1 0 2 2 2 2 1 0 1 1 2 1 0 2 0 2 2 0 1 2 0 2 0 0 1 0 1 2 1 0 1 0 0 0 1 1 1 2 1 0 1 2 0 1 2 0 1 1 0 1 0 2 0 2 1 2 2 1 0 0 1 0 2 1 1 0 1 1 0 1 1 0 0 0 0 0 1 0 1 0 0 1 2 0 1 0 0 0 1 1 0 1 0 0 0 2 0 0 1 0 1 0 0 0 0 1 0 0 2 1 1 1 0 0 0 0 1 1 1 0 1 2 0 0 0 0 0 0 0 0 2 1 0 1 0 1 0 0 0 2 1 0 0 0 0 0 1 1 1 0 0 0 0 0 1 1 0 1 0 2 1 0 0 2 0 0 0 1 2 1 2 2 0 2 2 0 0 0 0 1 1 0 2 0 1 0 2 2 0 0 0 2 0 1 0 2 0 1 1 2 1 1 2 1 1 0 0 0 0 0 0 1 1 2 0 1 1 1 1 1 2 1 0 0 0 0 0 0 1 1 0 1 0 1 1 2 0 0 0 1 0 0 0 2 1 1 2 1 2 0 1 0 1 1 1 1 1 1 1 2 0 1 1 1 0 1 0 2 1 0 0 0 0 1 1 0 0 1 0 0 0 1 1 1 0 1 0 0 0 0 1 1 1 1 1 0 1 0 0 1 0 0 0 0 0 2 0 1 1 1 1 1 1 1 1 1 0 1 1 2 1 1 0 0 0 0 0 0 0 0 0 1 0 1 1 1 0 0 0 0 2 1 0 0 1 0 0 0 1 1 2 0 2 0 0 0 0 1 2 0 2 0 1 2 0 1 0 1 1 2 1 2 2 0 0 0 0 0 2 0 0 2 0 0 1 0 1 0 0 2 2 0 1 1 0 1 0 0 1 1 0 1 1 1 1 1 0 0 0 0 0 1 0 1 1 1 0 1 0 0 2 0 1 0 0 0 0 0 0 0 0 1 1 1 1 0 0 2 1 1 1 1 0 0 0 2 1 0 2 2 1 0 0 1 0 1 0 0 0 1 0 0 0 0 0 0 0 0 0 0 0 1 2 1 1 0 1 0 0 1 1 1 1 1 0 1 0 0 0 0 1 1 0 1 0 1 0 1 2 1 0 1 0 2 0 2 1 1 1 1 0 0 0 0 0 0 0 0 0 2 1 0 0 2 0 0 1 0 1 2 1 2 1 2 2 1 0 2 2 1 0 0 0 2 1 0 1 1 0 0 0 1 0 0 0 0 1 1 1 0 1 1 1 0 0 1 0 0 0 0 0 0 0 0 1 2 1 0 1 2 1 0 2 0 1 0 1 0 2 1 1 0 2 2 2 2 2 0 1 1 0 1 0 2 0 2 0 0 1 1 1 0 0 0 0 1 0 1 2 2 0 1 0 1 0 0 0 0 1 0 0 2 2 0 2 0 2 0 0 0 0 2 2 2 2 0 0 1 0 1 0 2 0 1 0 2 0 0 0 1 2 1 0 1 1 0 1 0 0 0 1 1 1 0 1 0 0 0 1 1 0 0 1 1 1 0 0 0 0 1 0 1 1 0 0 1 0 1 0 0 0 1 0 1 0 0 0 0 0 0 0 1 2 0 2 2
102 0 0 1 0 0 1 2 1 1 1 0 0 1 0 0 1 0 0 1 0 0 0 2 2 0 1 2 2 0 1 1 1 1 0 0 2 1 0 0 1 0 0 0 0 0 1 0 2 0 0 0 0 0 0 1 0 0 2 0 1 1 2 1 0 0 1 0 0 0 0 0 2 2 1 2 2 0 2 0 1 2 2 0 2 0 1 2 2 2 1 1 1 1 1 1 1 0 0 0 0 2 1 1 0 0 2 2 0 2 0 1 1 2 2 1 1 1 1 0 2 1 2 1 0 1 0 1 1 1 1 1 0 0 0 0 0 0 1 1 1 0 2 0 0 0 0 0 0 0 0 0 1 1 1 0 1 0 1 2 2 1 1 0 1 0 0 2 1 1 0 1 0 1 1 1 1 0 0 1 1 0 0 0 1 1 0 0 0 0 1 2 2 0 2 2 0 0 0 0 0 0 0 1 1 0 1 0 0 0 1 0 0 0 2 1 1 1 1 0 0 0 1 2 0 1 1 0 0 0 0 0 0 0 2 0 1 2 0 0 0 1 1 0 0 1 0 0 2 0 0 0 1 0 0 1 0 2 1 0 0 1 0 0 0 0 0 1 2 0 0 0 0 1 0 0 0 1 1 0 0 0 2 1 1 0 1 0 1 1 1 1 0 0 2 2 2 1 0 2 1 0 2 0 1 0 1 2 1 0 0 0 1 2 0 0 1 1 1 1 0 1 1 1 2 0 0 1 0 1 2 1 0 0 0 0 0 2 1 2 2 1 2 2 0 0 2 1 2 0 1 0 1 1 0 1 0 0 0 1 2 2 2 0 2 0 0 1 1 0 1 1 0 0 0 0 0 0 0 0 1 2 2 2 1 1 1 0 0 0 0 1 1 0 2 0 0 2 1 0 0 1 1 1 1 0 0 1 0 0 0 0 0 0 1 0 0 1 1 0 1 1 0 0 1 1 0 0 2 1 1 1 0 0 1 0 0 0 2 0 1 1 0 0 2 1 2 0 2 1 0 1 0 2 1 0 1 0 0 0 0 0 1 0 0 1 0 1 2 1 1 1 2 2 1 1 0 1 0 1 1 2 0 2 1 2 1 0 1 0 1 1 0 2 1 0 1 2 1 1 1 0 2 0 1 1 1 1 0 0 0 1 2 1 0 0 0 1 1 1 1 2 2 2 2 0 0 0 1 2 1 1 2 0 1 0 2 0 1 1 1 1 1 1 2 2 0 1 2 2 0 0 0 2 2 0 0 0 0 1 1 0 2 0 0 2 1 0 0 1 0 0 0 0 0 0 1 0 1 0 1 0 1 0 1 0 1 0 0 0 0 0 0 0 1 0 0 0 0 0 0 2 1 2 0 2 1 0 0 0 1 0 0 1 0 1 1 1 0 1 0 0 0 0 0 1 1 1 0 0 0 0 2 0 2 1 2 0 2 0 1 1 0 1 1 0 1 0 0 1 1 1 0 1 1 2 1 2 1 1 1 0 1 0 2 0 1 1 2 1 0 2 1 1 1 2 0 0 1 2 0 1 0 0 0 1 0 1 2 1 2 0 0 1 0 0 0 1 0 0 0 1 0 0 0 0 1 1 1 0 1 0 0 2 0 0 0 0 0 0 0 1 1 2 1 1 1 0 1 0 0 0 0 1 1 0 1 0 0 1 0 1 0 1 0 1 1 0 0 0 0 0 0 1 1 0 0 0 2 0 0 0 1 1 0 0 1 1 1 1 0 0 1 1 1 0 0 1 1 0 1 2 1 1 2 1 1 2 2 2 1 0 2 2 0 0 1 2 0 1 0 0 0 2 1 1 1 0 0 2 0 0 2 0 2 2 2 1 0 1 1 0 1 2 2 0 0 0 0 2 0 0 1 0 0 1 0 1 0 0 0 1 0 0 1 1 2 0 0 0 0 2 1 0 0 0 0 1 0 1 0 0 0 0 1 1 2 0 1 0 1 0 1 0 1 1 0 1 0 1 1 1 2 1 1 1 0 2 0 1 1 1 0 0 2 1 2 0 0 1 0 2 1 0 2 2 0 0 1 2 1 0 0 0 0 0 0 1 1 1 0 1 2 0 1 2 1 0 0 0 1 0 0 2 0 0 0 0 1 1 0 1 1 1 0 2 2 1 0 0 0 0 1 0 0 1 1 1 0 1 0 0 0 0 1 0 0 0 0 0 0 0 1 0 0 0 0 2 0 0 0 2 1 2 0 1 1 0 0 2 0 0 0 0 0 0 0 0 1 0 1 0
103 0 0 2 0 0 1 2 1 2 2 1 1 2 0 0 0 0 0 1 1 2 0 2 2 1 2 2 2 1 1 2 1 1 2 0 1 2 0 1 0 0 1 1 0 1 0 0 1 0 1 0 1 1 0 1 0 0 1 0 2 0 2 2 0 0 0 0 0 0 0 1 0 2 0 2 1 0 2 0 1 1 1 1 1 0 1 1 2 2 0 0 0 1 0 0 0 0 0 0 0 2 1 1 0 0 2 1 1 1 0 2 1 2 2 0 0 0 1 0 1 0 2 2 0 2 0 1 1 1 0 0 0 0 0 0 1 0 0 0 1 0 0 0 1 1 0 0 0 0 0 0 0 0 1 0 0 1 0 2 1 1 2 0 1 2 1 1 0 1 1 1 0 2 1 1 1 0 0 1 1 1 1 1 1 1 1 1 0 0 1 1 2 2 2 0 2 0 0 0 0 0 1 0 0 0 1 0 1 0 2 0 1 0 1 0 0 0 1 2 2 0 1 2 0 2 2 0 0 0 1 0 0 0 2 0 0 2 0 0 0 1 2 0 0 1 0 0 2 0 0 0 0 1 1 0 1 1 0 0 0 0 0 0 1 0 0 0 1 0 1 1 0 2 0 1 1 1 2 1 0 0 0 0 0 0 0 0 1 2 1 1 1 0 1 0 2 1 0 1 0 0 2 0 0 1 0 1 0 0 0 2 2 1 2 0 2 0 2 2 0 0 2 2 0 0 0 1 1 2 2 0 0 0 0 0 0 2 0 2 1 1 2 2 0 0 1 0 2 0 1 1 2 2 0 0 1 0 0 2 2 2 1 1 1 0 0 1 1 0 2 0 1 1 2 2 0 1 0 0 0 2 1 1 1 1 0 0 0 0 0 1 1 1 1 1 1 1 1 1 0 0 0 1 0 1 0 0 0 0 0 0 0 0 0 0 0 0 0 0 0 1 1 0 0 0 2 0 2 1 2 0 0 1 1 1 0 2 0 1 2 0 0 1 1 0 2 0 0 1 0 0 0 2 2 1 2 1 0 1 1 0 0 1 1 1 1 1 1 0 0 0 0 2 1 1 0 2 0 1 1 2 0 1 0 1 0 0 1 0 1 1 0 1 1 0 0 2 0 0 2 0 1 1 1 1 1 0 2 0 1 1 1 0 2 0 0 0 0 0 0 2 0 0 0 0 1 0 0 2 1 1 1 1 1 0 0 1 2 1 0 1 2 1 2 0 2 1 1 2 0 1 0 1 2 0 0 0 2 0 0 2 1 1 0 0 0 2 0 0 0 2 0 0 0 0 2 0 2 0 2 0 1 0 0 1 1 0 1 1 0 0 1 0 0 0 0 0 0 1 1 1 0 2 0 2 2 0 0 1 1 0 0 1 0 0 0 1 0 0 0 0 0 1 1 0 0 1 0 0 0 0 2 0 2 1 2 0 2 0 0 0 0 0 2 0 1 0 0 0 1 2 0 2 2 2 0 1 0 1 1 0 1 1 0 1 1 2 0 0 2 0 0 0 0 1 2 0 1 1 0 1 0 0 0 1 2 1 1 1 1 1 1 0 0 0 0 1 0 1 1 1 0 1 1 0 2 1 1 0 0 0 0 2 0 1 1 1 1 1 0 0 0 2 2 1 1 0 0 0 0 1 1 1 2 1 1 0 0 1 0 0 0 0 0 0 0 0 0 0 0 0 0 0 0 0 0 0 2 1 1 1 2 0 1 0 1 1 1 1 0 0 1 0 0 0 1 0 2 0 2 2 0 1 1 1 0 2 1 2 1 1 0 0 0 0 0 1 0 0 0 0 0 2 0 1 1 1 1 2 0 0 2 0 1 1 2 1 0 0 0 0 0 2 2 1 1 0 0 2 0 0 1 1 0 1 0 0 0 0 0 0 0 0 1 0 0 1 1 0 0 1 1 0 0 0 0 0 1 2 0 1 0 0 1 1 0 0 2 0 0 0 0 1 2 1 0 1 1 1 2 2 1 1 0 1 1 1 1 2 0 2 0 0 2 2 2 0 0 0 0 1 0 0 1 1 0 0 2 2 2 0 0 0 1 1 0 0 1 1 0 2 1 2 2 1 2 1 0 0 1 1 0 2 0 1 1 2 0 0 0 0 0 0 0 1 2 0 0 0 0 1 2 0 0 0 0 1 1 0 1 0 0 1 1 2 1 1 2 1 1 0 0 0 0 1 0 0 1 0 0 1 0 0 1 0 1 0 0 1 0 0 0 1 1 0 0 0 0 0 2 2
104 1 0 2 0 0 1 1 0 1 1 1 0 0 0 0 0 0 1 1 1 1 0 1 1 1 2 2 2 0 2 0 1 1 2 0 1 1 0 0 1 0 0 1 0 1 1 0 1 1 1 0 0 0 0 1 0 0 2 0 0 2 2 2 0 0 0 0 0 0 0 0 1 1 1 1 1 0 2 0 0 2 2 0 2 0 0 0 2 2 0 0 2 2 1 1 1 1 1 2 0 2 0 0 1 1 1 1 1 1 0 0 0 2 2 0 0 0 1 0 1 0 2 1 0 2 0 1 1 1 1 1 0 0 0 0 0 0 0 0 0 0 0 0 0 0 0 0 0 1 1 0 0 0 0 1 1 1 0 1 0 1 0 1 0 2 1 1 2 0 0 0 1 1 1 0 0 1 0 0 0 0 0 0 1 0 2 1 1 0 2 2 0 0 1 1 1 0 0 0 0 0 0 1 1 0 1 0 1 0 1 0 0 0 1 0 0 1 1 1 2 1 0 2 1 1 1 0 0 0 0 1 0 0 0 0 0 2 0 0 0 0 2 0 0 1 0 0 2 0 0 0 1 0 0 0 0 0 0 0 0 0 0 0 1 0 0 1 1 0 0 1 1 1 1 1 0 1 1 1 1 0 2 0 2 1 0 1 1 2 2 1 0 0 1 1 2 0 1 2 0 1 2 0 1 0 1 2 0 0 1 0 1 2 1 0 1 0 0 0 0 2 0 2 1 0 0 2 1 1 1 1 0 0 0 0 0 2 1 2 1 1 1 2 0 0 1 0 2 0 0 0 2 2 0 0 1 0 0 0 1 1 0 0 0 0 0 1 1 0 1 1 1 1 1 0 0 0 1 0 2 0 2 2 2 0 2 0 0 0 0 0 0 0 2 0 0 2 0 0 0 1 0 2 0 2 0 1 0 0 0 0 0 0 1 0 0 0 0 0 1 2 0 0 1 1 1 0 0 0 0 0 1 1 0 0 0 1 0 1 1 1 0 0 1 2 1 0 0 0 0 0 0 2 2 2 2 2 1 2 2 0 0 0 1 1 0 0 2 0 0 0 2 2 0 0 0 2 1 0 1 1 0 1 1 2 1 0 2 0 0 0 0 0 0 0 0 1 1 2 0 0 2 0 2 1 0 0 1 0 1 0 0 1 0 0 0 1 0 1 1 2 1 1 1 1 0 1 1 1 1 1 2 1 2 0 1 0 1 1 1 1 1 0 2 0 1 0 0 0 0 0 0 1 1 1 1 0 0 0 0 0 0 0 0 0 0 2 2 0 1 1 0 0 0 0 1 0 1 0 1 0 0 0 0 0 0 1 0 2 0 0 1 0 1 0 0 0 0 0 0 1 0 2 0 2 2 1 0 2 0 0 1 1 1 2 0 1 0 0 0 0 0 0 0 0 1 0 0 0 1 0 0 0 0 1 2 0 2 0 0 1 0 1 1 0 1 1 0 1 1 2 0 1 1 1 1 2 1 0 0 0 1 0 1 2 0 2 1 1 0 1 1 1 1 2 0 0 1 1 1 0 0 0 0 2 1 2 1 1 1 0 0 0 0 0 0 1 0 1 0 1 0 1 1 0 2 1 1 0 0 0 0 2 0 0 0 1 1 1 0 1 0 0 1 0 0 1 1 1 0 1 0 1 1 0 1 0 0 0 0 1 0 1 0 0 1 0 0 0 0 0 0 0 0 0 0 0 1 0 0 0 1 0 0 1 0 0 2 2 1 0 1 1 1 0 2 1 1 1 2 2 1 0 1 0 1 2 0 2 0 2 1 2 0 0 1 0 0 1 0 0 0 1 1 2 1 0 1 2 0 0 1 1 1 2 2 1 2 2 2 2 0 2 2 1 1 0 0 2 0 2 1 0 0 2 0 0 0 0 0 0 0 0 0 0 0 1 1 0 0 2 1 0 0 0 0 0 0 1 1 2 1 0 1 0 1 1 1 0 1 0 1 0 1 0 0 1 2 1 1 1 2 0 0 0 0 1 0 2 1 2 1 0 1 1 1 0 0 0 0 1 0 0 0 1 1 1 1 1 1 0 0 0 0 0 0 1 2 0 1 1 2 1 1 0 0 1 0 0 2 0 0 2 0 0 0 2 0 0 0 2 1 0 0 1 2 2 1 0 0 0 0 0 1 0 1 2 0 2 0 1 0 0 1 1 1 0 2 1 0 0 0 0 0 0 0 1 1 0 0 1 0 0 1 0 1 2 0 2 0 0 1 1 1 0 1 0 0 0 1 1
105 1 0 1 0 0 0 1 0 0 0 1 0 1 0 0 0 0 1 2 1 2 0 2 2 1 0 0 2 2 0 0 1 1 0 0 2 1 0 0 1 0 0 1 0 1 1 0 2 0 0 0 1 1 0 2 0 1 2 1 1 0 2 1 0 0 1 0 0 1 1 1 1 1 1 1 1 0 0 0 2 2 2 0 1 0 0 0 2 2 0 1 2 2 1 1 1 2 2 2 1 2 1 1 1 1 1 1 1 1 0 2 1 1 1 1 1 1 2 0 1 1 2 0 0 0 0 0 0 0 1 0 0 0 0 0 0 0 0 0 1 0 1 0 0 0 0 0 0 0 0 0 1 0 0 1 0 0 1 2 1 0 1 1 1 2 1 1 0 2 0 1 1 1 1 1 0 0 0 0 0 0 0 0 1 0 1 1 0 0 0 0 1 0 2 2 1 0 0 0 0 0 0 1 1 0 1 0 0 0 0 0 1 0 0 0 0 0 0 0 1 1 0 2 0 0 0 1 0 0 0 1 0 0 2 0 0 2 0 0 0 0 1 1 0 1 0 0 2 0 0 1 2 0 0 0 0 1 0 1 1 1 0 1 1 0 0 0 1 0 1 1 0 2 1 1 0 1 1 0 2 0 2 0 1 0 2 1 1 1 1 1 1 0 1 0 2 1 0 0 0 1 2 0 0 0 1 1 0 0 1 1 1 2 2 0 1 0 1 1 0 1 1 2 0 0 0 0 1 1 1 1 0 0 0 0 0 1 0 0 1 1 2 2 0 0 1 0 2 1 0 0 2 2 1 0 1 0 0 2 2 2 1 1 1 2 0 0 2 0 2 0 1 1 0 0 0 2 0 0 0 0 1 1 2 1 2 1 1 0 0 1 0 1 2 1 1 0 1 1 0 1 1 0 0 0 1 0 0 0 0 0 0 0 0 0 0 1 0 0 1 2 0 1 0 1 1 0 1 0 1 0 0 2 0 0 0 2 0 1 2 0 0 0 2 2 1 0 0 2 0 0 0 1 2 1 2 1 0 1 1 0 1 0 0 0 1 2 2 2 2 2 0 2 1 0 2 1 1 0 1 1 0 1 1 2 1 0 2 0 0 0 0 1 0 0 1 2 1 1 2 1 1 1 1 2 2 0 1 0 0 0 0 0 0 0 0 1 0 1 1 2 1 0 0 2 0 1 1 1 1 0 0 0 0 0 1 0 1 1 0 0 0 0 0 1 0 0 0 0 0 0 0 2 0 0 1 0 0 1 1 0 0 1 0 0 0 2 2 1 0 0 1 0 0 0 2 1 1 1 1 0 0 0 0 0 1 0 1 1 0 1 0 0 0 1 0 0 0 1 0 1 0 1 0 1 2 0 0 1 1 0 1 2 1 2 0 1 0 0 0 0 0 1 1 0 1 1 0 0 0 0 1 1 2 1 1 0 2 0 1 1 0 1 1 0 2 0 0 1 0 2 1 0 0 2 2 1 0 1 1 0 0 0 1 1 1 2 0 0 0 0 1 0 0 2 0 0 1 1 0 2 0 1 1 1 0 1 0 0 1 2 0 0 0 0 0 1 0 0 0 1 0 0 1 0 1 2 2 0 1 1 0 1 0 0 0 0 0 0 0 0 1 2 0 1 2 0 1 0 1 1 0 0 0 0 0 0 0 0 0 0 0 0 1 1 0 0 0 0 0 0 0 1 0 0 1 0 0 0 0 0 2 1 0 0 0 0 2 2 0 1 1 0 0 1 2 1 0 2 0 1 1 1 2 1 0 1 1 2 0 1 0 1 0 0 0 0 0 0 1 0 0 1 0 2 0 0 0 1 0 0 2 0 2 2 2 2 2 2 2 2 0 2 2 0 0 0 0 2 0 1 1 2 1 1 1 0 1 2 2 0 0 0 2 2 2 0 0 0 0 2 1 0 0 0 0 1 0 0 0 2 0 0 1 0 2 0 0 0 0 0 2 1 1 0 0 1 1 1 1 1 1 0 0 0 0 1 1 1 0 1 2 0 2 2 2 0 0 1 1 1 0 0 2 2 0 1 1 1 1 0 1 0 1 1 0 0 0 0 0 0 1 0 0 0 1 1 0 0 2 1 0 2 0 0 0 2 0 1 0 2 0 0 0 1 1 1 0 0 0 0 1 0 1 0 2 1 0 0 0 0 1 0 2 1 1 0 0 0 1 0 0 0 0 0 0 0 2 0 1 1 0 2 0 1 1 0 0 2 0 0 0 1 0 0 0 0 1 0 1 1
106 1 0 2 0 0 1 0 0 2 1 1 0 0 0 0 0 0 1 0 2 1 0 0 0 0 1 2 2 0 2 0 1 1 0 0 2 1 0 1 1 0 1 1 1 2 0 0 1 1 1 0 1 1 0 0 0 0 0 1 0 1 1 1 1 1 1 0 0 0 0 0 1 1 1 1 1 0 2 0 2 2 2 0 2 0 1 0 0 2 0 0 2 1 0 0 0 2 1 1 0 2 0 0 1 0 2 1 1 1 0 1 1 1 1 1 1 0 1 0 1 0 1 0 0 0 0 0 0 0 1 0 0 0 0 0 0 0 0 0 0 0 0 0 1 1 0 0 0 0 0 0 0 0 1 0 0 0 0 2 0 2 0 1 1 2 0 1 1 1 0 1 0 2 2 2 0 0 0 1 2 0 1 1 1 1 1 2 0 0 1 2 1 0 1 1 1 1 0 0 0 1 0 1 1 0 2 0 0 1 0 0 1 0 1 1 0 0 1 1 1 0 0 2 0 0 0 0 0 0 0 0 0 0 0 0 0 2 0 0 0 0 2 0 0 2 1 0 2 0 0 0 2 0 0 1 0 1 0 0 0 0 0 1 1 0 0 0 2 1 0 0 0 2 0 0 1 2 2 2 0 0 0 0 0 0 0 0 2 2 1 1 0 1 0 1 0 0 0 0 1 0 1 1 0 0 0 2 0 0 0 1 1 2 1 1 1 1 0 0 1 1 2 1 1 0 1 0 0 0 2 2 0 0 0 0 0 0 0 0 0 0 1 2 1 0 1 0 2 0 0 0 2 2 1 0 2 0 0 1 1 1 1 1 1 0 0 2 1 0 1 1 0 0 0 0 0 0 1 0 0 2 2 2 1 1 1 1 1 1 1 1 0 0 2 0 0 0 0 0 0 1 2 0 0 0 1 1 0 0 0 0 0 0 1 0 0 0 0 1 0 0 0 1 0 1 0 0 2 1 2 0 1 1 0 0 0 1 0 0 0 2 0 1 2 2 2 1 1 1 0 0 0 2 0 0 1 1 1 2 1 0 1 1 1 2 0 0 2 0 1 0 1 1 0 0 0 2 0 0 2 1 0 0 0 1 0 1 2 1 0 0 0 2 1 0 1 1 0 1 1 1 1 1 1 1 1 0 0 0 0 0 0 0 0 0 0 0 1 1 1 2 0 0 0 0 2 0 0 2 1 1 1 1 1 0 1 0 1 2 0 0 2 1 2 1 0 1 2 2 0 1 0 2 0 2 1 0 1 0 0 1 0 0 0 0 0 2 1 0 1 1 0 0 0 0 0 0 2 0 2 0 0 0 0 0 0 0 0 0 0 0 0 0 1 0 2 0 0 0 0 2 0 2 0 2 1 1 0 2 2 0 0 2 0 1 0 0 0 0 0 0 0 0 0 0 2 2 0 0 0 0 2 0 2 1 2 0 2 0 1 1 0 1 1 0 2 0 0 0 0 0 0 2 2 2 0 2 1 1 0 0 0 1 1 1 0 2 0 0 1 0 0 0 0 1 1 0 2 0 2 0 1 0 0 1 1 2 1 0 1 1 0 0 0 1 1 2 0 1 1 1 0 1 0 0 1 1 1 0 1 1 0 1 0 1 0 0 0 0 0 1 1 1 0 1 1 0 1 0 1 2 0 0 0 0 2 0 0 1 1 1 0 1 0 0 0 1 0 0 0 0 0 0 0 0 0 0 2 0 0 0 1 0 1 1 0 0 2 2 0 1 2 1 1 0 1 2 0 1 1 2 1 0 2 1 0 1 1 2 0 1 0 2 0 0 0 1 0 0 0 0 0 2 2 1 0 1 1 2 0 0 2 0 2 2 2 2 1 1 1 1 0 2 2 1 1 0 0 2 0 0 2 1 1 1 0 1 0 0 1 1 0 0 1 0 1 2 2 0 0 0 0 0 0 0 0 0 1 1 0 2 0 0 0 1 1 0 0 0 0 0 2 0 1 1 0 0 2 2 2 2 2 0 0 0 0 2 0 2 0 2 1 0 2 2 2 0 0 0 0 2 0 0 1 1 0 1 0 0 0 0 0 0 2 2 0 1 1 0 1 0 2 1 2 2 1 0 0 0 2 0 0 0 0 1 0 0 0 1 0 1 2 2 2 2 1 1 0 1 0 0 2 0 0 0 0 1 0 1 1 1 0 1 1 2 1 0 0 0 0 0 0 0 0 1 0 1 1 1 1 1 2 2 0 0 2 0 0 2 0 0 0 0 0 0 0 0 0 0 1 1
107 0 0 2 0 0 0 1 0 2 0 1 0 0 0 0 0 0 1 1 1 1 0 1 1 0 1 2 2 1 1 1 0 1 0 0 2 1 1 0 1 0 0 0 1 0 0 0 2 0 0 0 1 1 0 0 1 1 0 0 0 0 2 2 0 0 1 0 0 0 0 0 2 1 2 1 2 0 1 0 2 2 2 0 1 0 0 0 2 2 0 0 1 1 1 2 1 1 0 0 0 2 0 0 1 1 2 1 1 1 0 1 0 2 2 0 0 0 1 0 1 0 2 1 0 0 0 0 0 0 2 1 0 0 0 0 1 0 2 0 1 0 0 0 0 1 0 0 0 1 1 0 0 0 0 0 0 0 0 2 0 1 2 0 1 2 1 0 0 2 0 1 1 1 1 2 0 1 0 0 0 0 1 1 1 1 1 2 0 1 1 2 2 0 2 2 0 0 0 0 0 0 0 1 1 0 1 1 1 1 0 0 1 0 2 1 1 2 1 0 1 0 1 2 0 1 1 0 0 0 0 0 1 1 0 1 0 2 0 0 0 0 2 0 0 1 0 1 1 0 0 1 2 0 0 1 2 2 0 0 0 0 0 1 1 0 1 1 2 0 0 1 0 2 0 0 0 1 1 1 0 1 2 1 1 0 1 0 1 1 1 1 1 0 1 1 2 1 1 2 0 0 2 0 2 1 0 1 1 0 0 0 1 1 0 0 2 1 1 1 1 0 2 1 0 0 0 0 1 1 2 0 0 0 0 0 0 1 0 0 0 1 2 2 0 0 2 0 2 0 1 1 2 2 0 0 1 1 0 1 1 1 1 0 1 0 0 0 1 0 1 1 1 1 0 0 0 0 0 0 1 0 2 2 1 0 1 1 1 1 1 1 1 1 2 1 1 0 1 1 0 1 0 0 0 0 2 0 0 0 0 0 0 0 0 0 1 1 0 0 0 1 2 2 0 0 1 0 1 0 1 0 0 2 0 0 0 2 0 0 1 1 0 1 0 1 1 1 1 2 0 0 0 1 2 1 2 1 0 0 0 0 0 1 1 1 1 0 2 0 0 0 1 2 1 0 1 2 1 1 0 2 0 1 0 0 0 0 1 0 1 1 0 1 1 0 1 1 1 2 0 0 2 0 2 0 1 0 2 0 0 1 1 0 0 0 0 0 2 2 2 2 1 1 1 0 1 1 1 1 1 1 2 1 2 0 2 0 2 2 0 0 2 0 2 2 0 1 1 1 0 0 0 1 1 0 0 2 0 1 0 0 0 0 1 0 0 1 1 1 0 1 1 0 0 0 1 0 1 0 2 1 2 0 1 1 2 0 0 0 0 0 0 0 0 0 0 0 1 1 0 1 0 1 1 2 0 1 0 1 2 0 0 0 0 0 0 1 0 0 0 0 0 1 1 0 1 1 0 0 0 1 0 0 2 1 2 0 1 1 0 1 0 2 2 0 2 0 0 0 0 2 1 1 2 1 1 2 1 0 0 0 0 2 0 0 0 1 1 1 0 1 0 0 0 1 1 1 0 2 1 1 0 2 1 1 1 1 2 1 1 0 0 1 0 0 0 2 0 2 0 2 0 0 1 0 2 1 2 0 1 0 0 1 0 1 1 1 0 1 0 0 1 2 2 1 1 0 1 0 0 0 0 1 2 1 1 0 0 0 0 0 1 2 0 0 1 1 0 0 0 0 0 1 1 0 0 0 1 0 0 0 1 0 0 1 2 0 2 2 0 0 2 0 0 0 1 1 1 1 1 1 1 1 2 0 1 2 2 2 2 0 1 2 0 0 1 1 1 0 0 1 0 2 0 1 2 0 0 1 0 0 0 1 0 2 1 2 1 2 2 1 0 2 1 1 1 0 0 2 0 2 2 1 0 1 0 1 0 1 1 0 1 1 2 1 2 0 0 0 0 2 0 0 0 0 0 0 1 0 0 0 0 0 0 2 1 2 2 0 0 1 1 0 1 0 0 1 1 1 1 1 1 1 1 2 1 1 1 0 1 2 0 1 2 0 1 0 0 1 1 1 0 1 2 2 0 0 0 1 1 1 0 0 1 0 0 1 2 1 0 2 2 2 1 1 0 2 1 1 1 1 1 2 0 0 0 0 0 0 0 0 1 1 0 1 2 2 0 1 0 0 2 0 0 0 1 2 0 2 0 1 0 0 0 0 0 0 2 2 0 0 1 0 0 0 0 0 1 0 0 1 0 0 0 0 0 1 0 2 0 0 1 0 0 0 1 0 0 0 0 0
108 0 0 0 0 0 0 0 0 2 1 0 1 1 0 0 0 0 0 0 0 0 0 1 1 0 2 0 1 1 1 0 1 0 0 0 2 1 0 1 1 1 0 0 1 0 0 0 1 0 0 0 1 1 0 1 0 0 0 1 0 0 0 0 0 2 1 1 0 0 0 1 2 2 1 2 1 0 2 0 2 2 2 0 2 0 0 0 2 2 0 0 2 2 1 2 1 2 2 2 0 2 0 0 1 1 1 2 0 2 0 2 1 2 2 1 1 0 1 0 1 0 2 1 0 0 0 1 1 1 0 0 0 0 1 1 0 0 0 0 2 0 0 0 2 2 1 0 0 2 0 0 0 0 1 0 0 0 1 2 1 1 0 2 1 2 2 1 0 2 0 0 0 2 2 1 0 0 0 0 0 1 1 1 2 1 1 1 1 0 2 2 1 0 1 1 1 0 0 1 0 0 0 1 1 0 0 1 0 0 0 0 0 0 2 1 1 1 0 0 1 1 0 2 0 0 0 0 0 0 0 0 0 0 1 0 0 2 0 0 0 0 2 0 0 1 1 1 1 1 0 0 1 0 0 0 0 1 0 1 1 1 0 1 1 0 1 0 1 0 0 1 0 2 0 0 0 2 2 1 0 1 1 1 2 1 0 2 0 2 1 0 0 1 1 1 1 0 0 2 0 0 1 1 0 0 0 2 1 0 0 2 2 2 2 2 2 1 1 1 1 0 1 2 0 0 1 0 1 1 1 1 0 0 0 0 0 1 0 0 0 0 2 2 0 0 2 1 2 0 1 1 1 1 0 1 0 0 0 2 2 1 1 0 1 0 0 0 1 0 1 1 0 0 0 0 0 0 1 0 0 0 1 1 2 1 1 1 1 1 1 1 1 0 2 1 1 1 1 1 0 1 1 1 1 0 1 0 0 0 0 0 0 0 0 0 1 0 0 1 0 0 0 1 0 2 1 0 2 0 2 0 0 0 2 0 0 0 0 1 2 0 0 1 1 2 1 0 0 0 0 0 0 1 1 0 1 1 0 1 1 0 0 0 1 1 0 1 2 1 1 1 2 0 1 0 1 2 0 1 1 0 0 1 1 1 1 0 1 0 1 1 1 2 1 0 1 1 1 2 0 0 1 1 1 1 2 0 0 0 0 0 0 0 1 0 0 0 0 1 1 1 1 0 0 1 1 0 0 2 0 0 0 0 0 0 1 0 1 1 0 1 1 1 1 1 0 0 0 0 0 0 0 1 1 0 1 1 0 2 2 0 1 0 0 1 1 1 1 1 0 0 1 0 0 0 1 1 1 1 2 1 1 0 0 0 1 0 1 1 1 0 1 0 0 0 1 0 0 1 0 1 0 1 0 2 0 2 0 2 1 1 0 0 0 0 0 0 0 0 0 0 0 0 0 1 1 1 0 0 0 0 0 0 1 0 2 0 2 0 2 2 0 1 1 0 2 0 0 1 0 0 0 1 2 2 2 1 1 0 0 0 0 1 1 0 0 2 0 0 0 0 0 0 0 1 1 0 2 0 2 0 1 0 1 2 0 0 2 2 2 1 0 0 0 0 0 1 0 0 0 0 1 1 1 1 1 1 1 0 0 0 0 2 0 0 0 1 1 1 0 1 0 2 1 0 1 1 0 1 0 1 0 0 0 0 1 0 0 0 0 0 1 2 0 0 0 0 0 1 1 1 0 1 1 2 0 0 2 0 0 0 1 0 0 0 0 1 0 0 0 0 2 0 0 0 2 1 1 1 1 1 2 0 2 1 1 2 0 2 0 2 0 2 0 0 0 0 0 1 0 0 0 2 1 1 1 0 1 2 0 0 1 1 1 2 2 1 2 2 1 2 0 1 1 2 1 0 0 1 0 1 1 1 0 0 0 0 2 1 2 1 0 0 0 0 0 0 0 0 0 2 1 0 0 0 0 0 0 0 0 1 0 0 0 1 2 0 1 0 0 0 2 1 2 2 1 1 0 2 2 2 0 0 0 2 2 2 2 0 0 0 1 0 2 2 2 1 0 1 1 1 0 0 0 0 1 1 0 1 1 0 0 0 0 0 0 0 0 0 0 0 2 1 1 1 1 2 0 1 2 0 1 2 0 0 0 1 1 1 0 1 2 1 0 1 1 0 0 0 1 0 0 1 0 0 2 0 0 0 0 0 1 0 1 2 1 0 1 1 1 1 0 0 0 2 0 2 0 1 0 2 0 2 0 0 1 1 0 2 0 0 0 0 0 0 0 0 0 0 1 1
109 1 0 2 0 0 1 1 0 1 1 0 0 0 0 0 0 0 0 1 1 2 0 2 2 1 1 1 1 2 1 0 1 1 1 1 2 2 0 0 2 0 2 2 0 0 0 0 1 1 1 0 2 2 0 1 0 0 1 2 0 0 2 2 0 0 0 0 0 0 0 1 2 2 2 2 2 0 2 0 2 1 2 1 2 0 1 1 1 1 0 0 1 0 0 1 0 0 0 0 1 1 0 0 1 1 2 2 1 1 0 1 1 2 2 0 0 0 1 0 1 0 2 2 0 1 0 1 1 1 0 1 1 0 0 0 0 0 1 0 0 0 1 0 1 2 1 0 0 0 0 0 1 0 0 1 0 2 1 1 0 0 0 1 1 2 1 0 1 0 1 1 0 2 0 1 0 0 0 0 0 0 2 2 2 2 2 1 0 0 2 2 1 1 1 1 0 0 0 0 0 1 0 1 1 0 1 0 1 0 1 0 1 0 1 0 0 0 2 1 2 1 0 2 0 1 1 1 1 1 1 0 1 1 1 0 1 2 0 0 0 0 2 0 0 1 0 0 2 0 0 1 1 0 0 0 0 1 0 0 0 0 0 2 1 1 0 0 2 1 1 1 0 2 0 0 0 0 1 0 2 0 2 0 1 1 1 1 1 2 1 1 1 0 1 0 1 0 0 0 0 0 0 2 0 0 0 2 0 0 0 2 2 2 2 0 1 1 0 0 1 2 1 1 1 0 0 2 0 0 1 1 1 1 0 0 0 1 0 1 0 1 1 0 0 0 1 0 2 2 0 0 1 1 0 1 1 0 0 1 1 1 2 0 2 1 0 1 1 0 1 1 0 0 1 0 0 1 1 0 0 0 0 0 2 2 2 1 1 1 1 1 1 0 2 0 0 0 0 0 0 0 0 0 0 0 2 0 0 0 0 0 0 0 1 1 1 0 0 0 0 1 0 1 1 2 0 1 2 1 0 1 0 2 0 0 0 0 1 0 1 1 0 1 1 2 1 1 1 1 0 0 0 2 0 0 0 2 1 2 1 0 0 0 0 1 1 2 1 1 0 0 0 2 0 0 0 0 0 0 1 1 0 0 0 0 0 1 2 1 0 0 0 2 2 0 0 1 1 2 0 1 1 1 1 1 1 0 0 0 0 1 0 0 0 1 1 2 0 2 2 2 1 1 1 1 0 0 0 2 0 0 0 0 0 0 2 0 1 1 1 1 2 0 2 2 0 0 0 0 0 0 0 2 0 0 0 0 0 1 1 0 0 0 1 0 0 2 1 1 0 1 1 0 0 0 1 1 1 1 1 0 1 0 0 1 0 0 0 1 0 1 0 0 0 0 0 1 1 1 1 1 0 0 1 1 0 0 1 0 1 0 0 1 0 0 1 1 0 1 1 1 0 0 0 1 0 1 0 0 0 0 0 0 1 1 1 0 1 1 0 1 0 1 1 0 1 0 0 1 0 2 0 0 2 2 2 2 2 0 0 0 2 0 0 1 0 2 0 0 0 1 0 0 0 1 2 1 1 1 2 1 0 0 0 1 1 2 1 0 0 1 0 0 0 0 0 0 0 0 0 0 0 0 2 0 1 2 2 0 1 1 0 1 0 1 0 2 2 2 0 0 0 1 1 0 0 0 0 0 0 1 0 0 2 1 0 0 0 0 0 1 0 1 0 0 1 0 0 0 0 0 0 0 0 0 0 0 2 0 0 0 1 1 0 1 1 2 0 0 0 0 2 1 1 0 0 0 1 2 0 0 0 0 0 1 0 1 0 2 0 2 1 2 1 1 1 2 0 0 0 0 0 2 1 1 0 0 0 2 0 0 1 1 1 2 2 1 1 2 2 1 0 2 1 0 1 0 0 2 0 1 2 0 0 1 0 0 2 0 0 0 0 0 1 0 0 2 1 0 0 1 0 0 0 0 0 0 0 0 0 0 0 0 1 0 1 0 1 0 0 0 0 0 1 0 0 2 0 1 0 0 0 0 0 2 2 2 0 1 2 2 1 0 2 2 2 0 0 0 0 2 0 0 0 1 0 1 0 1 0 0 0 0 2 2 0 0 0 0 0 0 2 2 1 0 2 2 0 0 2 0 1 0 0 1 1 1 1 1 0 1 0 1 0 2 2 0 0 0 1 0 2 0 0 0 0 1 0 1 1 0 0 0 1 0 1 0 0 0 0 0 0 0 0 1 0 0 1 0 0 1 0 0 0 0 0 0 0 2 1 0 0 1 1 1 0 0 0 0 1 0
110 0 0 2 0 0 2 0 0 2 1 1 0 0 0 0 0 0 1 2 0 2 0 2 2 0 1 2 2 0 1 1 2 1 1 0 1 1 0 2 0 1 0 0 1 0 0 0 2 0 0 1 1 1 1 1 0 0 1 1 0 1 0 0 0 1 1 0 0 0 0 1 1 2 0 2 2 0 2 0 0 1 2 0 2 0 0 1 2 2 1 1 1 2 0 1 0 0 0 0 0 2 0 0 1 0 2 1 1 1 0 2 1 2 2 2 2 0 1 0 1 0 1 1 1 0 0 1 0 1 2 0 0 0 0 0 1 0 0 0 1 0 0 0 0 1 0 0 0 0 0 0 0 1 1 0 0 0 1 2 1 1 0 1 1 1 0 2 0 2 0 0 2 2 2 2 0 0 0 1 1 0 0 0 1 1 0 1 1 0 1 1 2 0 2 2 2 0 0 0 0 1 0 2 2 0 0 0 1 0 1 0 0 0 2 0 0 1 1 0 2 1 1 2 0 1 1 0 0 0 1 0 0 0 2 0 0 2 0 1 1 0 2 0 0 1 0 0 2 0 0 0 1 0 0 1 0 1 0 0 0 0 0 1 1 0 0 0 2 0 1 0 0 1 0 0 1 0 1 0 0 1 2 1 2 1 0 1 1 2 2 1 1 0 1 0 2 1 0 1 0 0 1 1 0 0 0 2 0 0 0 1 1 0 1 0 2 1 1 1 0 1 1 1 2 0 0 1 1 1 2 1 0 0 0 0 0 1 1 1 1 1 2 1 0 0 2 1 2 0 1 1 1 1 0 1 0 0 0 2 2 2 1 0 1 0 0 1 2 0 2 0 1 1 1 1 0 0 1 0 1 1 1 1 1 0 0 1 1 1 0 2 0 0 2 0 0 0 1 1 0 1 0 0 0 0 2 0 0 0 0 0 0 0 0 0 2 1 0 1 0 1 1 1 0 0 0 0 0 0 0 0 0 2 0 0 0 0 0 0 1 1 0 0 1 1 1 0 1 0 0 0 0 2 1 1 1 1 0 1 1 0 0 1 0 1 0 1 2 0 0 0 2 2 1 1 0 2 1 1 0 2 0 1 0 0 0 1 1 0 1 1 0 2 0 0 0 2 2 2 0 0 2 0 2 0 1 1 0 0 0 0 0 0 0 0 1 0 1 1 1 1 0 0 0 0 1 1 1 1 0 2 0 0 0 0 1 0 1 1 0 1 2 0 2 1 0 1 1 2 0 1 0 2 0 1 0 0 1 0 0 1 0 0 0 0 0 2 1 1 0 1 0 0 0 0 1 2 2 2 2 0 1 0 1 0 1 0 0 1 0 0 1 0 0 0 0 0 0 0 0 2 0 0 1 1 1 2 0 2 1 1 0 1 0 1 1 1 1 0 0 0 0 0 0 1 1 1 0 0 0 0 1 0 2 1 2 0 1 1 0 2 0 1 1 0 2 0 0 1 0 0 0 1 2 2 1 1 1 0 0 0 2 0 0 2 0 2 0 0 0 0 1 0 0 1 1 0 2 0 2 0 0 0 0 2 2 1 2 1 1 0 0 1 0 0 0 1 0 0 0 0 0 1 0 0 1 2 2 0 0 0 0 2 0 0 0 1 0 1 0 0 1 2 1 2 2 0 0 0 0 1 1 0 1 2 0 0 0 1 1 1 0 0 0 0 0 1 0 0 0 0 0 0 0 0 0 0 2 0 0 0 2 1 0 0 0 1 1 1 0 0 2 0 0 1 1 0 1 1 1 1 0 1 1 1 0 2 2 2 0 0 1 2 0 0 1 0 0 0 0 0 0 2 1 1 0 1 1 2 0 0 2 0 0 0 1 2 0 0 0 0 0 2 2 0 0 0 1 2 0 1 2 1 0 0 0 0 0 0 0 0 0 1 1 0 1 0 0 0 0 2 0 0 0 0 0 0 0 1 0 1 0 0 0 1 1 1 2 0 1 0 1 1 2 1 0 2 0 0 0 0 1 0 0 1 1 1 1 1 0 1 1 1 2 1 1 0 0 0 0 2 1 0 1 1 1 1 0 0 0 0 0 0 0 0 0 1 2 1 0 2 2 1 1 1 1 2 1 1 2 0 1 1 2 2 2 1 0 1 0 0 1 2 0 1 1 1 0 1 0 0 0 2 0 0 2 1 0 1 0 1 0 1 0 1 0 0 1 1 0 0 0 0 0 1 1 0 1 0 0 1 0 1 0 0 0 0 0 2 0 0 0 0 0 0 0 0 0 0 1 1
111 1 0 1 0 0 0 2 1 1 1 1 0 1 0 0 0 0 1 1 0 2 0 2 2 0 2 2 2 0 2 0 1 1 1 0 2 1 0 0 2 0 1 1 0 1 0 0 1 0 0 0 1 1 0 1 1 0 1 1 1 0 2 2 0 0 0 0 0 1 1 2 2 2 2 2 2 0 2 1 1 2 1 1 0 0 1 0 2 2 0 1 0 2 0 2 0 0 0 0 0 2 0 0 1 1 2 1 1 1 0 2 0 1 1 0 0 0 2 0 0 0 2 2 0 2 0 0 0 0 0 0 0 0 0 0 0 0 0 0 0 0 0 0 0 0 0 0 0 0 0 0 0 0 0 0 0 0 0 0 0 1 1 0 1 2 1 0 0 0 2 0 1 0 1 0 0 0 1 1 0 1 1 1 2 2 1 2 1 1 1 2 1 1 2 2 1 0 1 0 0 1 0 1 0 1 1 0 1 1 1 0 2 0 2 0 0 1 1 0 2 1 1 1 0 2 1 0 0 0 0 0 0 1 1 0 1 2 0 0 0 0 2 1 0 2 0 0 1 0 0 0 1 0 0 0 2 1 0 0 0 0 0 0 0 0 0 0 2 0 1 0 0 2 0 0 0 1 2 1 1 0 2 1 2 2 1 0 1 2 2 1 1 0 1 0 1 0 0 1 0 0 2 0 1 0 0 1 1 0 0 1 2 1 2 0 2 0 1 1 0 1 2 1 2 0 0 2 1 0 1 2 0 0 0 0 0 2 1 1 0 1 2 2 0 0 2 1 2 1 0 0 2 2 0 0 1 0 0 1 2 2 0 0 0 0 0 0 2 0 2 0 0 0 1 1 0 0 0 0 0 1 0 1 1 0 0 0 0 1 1 1 1 1 2 2 2 0 1 0 1 0 1 0 0 0 0 0 0 0 0 0 1 1 1 0 1 0 0 0 0 0 1 0 0 1 1 0 0 0 0 0 0 2 1 1 0 1 0 0 1 1 0 0 1 1 1 0 0 0 0 0 0 1 1 0 1 2 0 1 1 0 0 0 1 1 0 0 2 0 0 0 2 2 2 1 1 2 0 2 1 1 0 2 0 1 0 0 1 0 1 1 0 1 0 0 0 2 0 0 2 0 2 0 1 1 1 0 1 0 0 0 1 1 0 0 0 1 0 1 1 2 1 1 1 1 0 1 1 1 1 1 0 0 0 0 1 1 2 1 1 1 0 0 1 1 0 2 2 2 0 1 0 2 1 0 0 1 0 0 0 0 1 0 0 0 0 2 1 0 0 0 1 0 1 0 1 0 0 0 1 1 0 0 0 0 0 1 0 1 1 0 2 0 1 0 0 0 0 0 0 1 0 2 0 2 1 0 0 2 0 0 0 1 0 1 0 1 0 0 0 0 0 0 0 1 1 1 0 0 0 0 0 0 1 1 2 0 2 0 1 2 0 1 1 0 2 0 0 1 1 1 0 1 2 2 1 2 1 0 0 0 0 0 0 2 1 1 2 1 0 2 0 1 1 2 0 0 1 1 0 0 0 1 1 1 0 1 1 2 2 1 0 0 2 0 0 2 0 1 0 1 0 1 2 0 1 1 1 0 1 0 0 2 0 0 0 1 1 1 0 0 1 2 1 0 0 0 1 0 1 1 0 0 0 0 1 0 1 2 0 2 0 0 0 1 0 0 0 0 0 0 0 0 0 0 0 0 0 0 0 0 2 1 0 0 1 0 2 2 0 1 2 0 0 0 2 2 0 2 1 1 0 1 1 0 0 2 2 2 1 0 2 2 0 0 0 1 0 0 0 0 0 1 1 1 2 0 1 1 0 0 0 1 0 1 2 2 1 1 1 2 0 2 2 1 0 0 0 1 0 0 1 1 0 0 0 0 0 0 0 0 0 0 1 1 1 1 1 0 0 1 0 0 0 0 0 0 1 2 0 1 0 0 1 0 1 0 1 0 1 0 2 0 1 0 0 1 1 2 2 2 1 1 1 1 1 2 1 1 0 1 0 1 2 2 2 0 0 0 0 2 0 2 2 2 0 0 0 0 0 0 0 0 0 0 0 0 1 0 0 2 2 1 0 1 0 1 1 1 2 1 1 2 1 1 0 1 0 0 0 1 2 1 0 1 1 1 0 1 1 0 0 1 1 0 2 2 0 1 0 1 0 1 0 1 0 0 0 0 2 0 0 0 0 1 1 1 1 0 0 1 0 1 0 1 2 0 1 2 0 0 0 0 0 0 1 0 0 0 2 1
112 1 0 2 0 0 0 0 0 2 0 1 0 0 0 0 0 0 0 0 1 2 0 1 1 0 1 1 2 1 1 1 1 1 0 0 2 2 0 2 1 0 0 1 0 1 0 0 1 0 0 1 0 0 0 1 0 0 0 0 0 2 1 1 0 0 2 0 0 0 0 0 2 2 2 2 2 0 2 0 0 1 1 1 0 0 0 0 1 1 0 0 2 2 1 1 1 0 0 0 0 1 0 0 0 0 2 0 1 1 0 1 1 2 2 0 0 0 1 0 1 0 2 2 0 1 0 2 1 2 1 0 0 0 1 1 0 0 0 0 1 0 0 0 2 2 2 0 0 2 1 1 0 0 1 0 0 1 0 2 1 1 0 1 1 1 1 1 0 2 0 1 0 2 2 1 0 2 0 0 0 1 1 1 2 1 2 1 0 0 1 2 1 0 1 1 2 0 0 0 0 1 0 1 1 0 1 0 1 0 1 1 1 0 2 1 0 0 1 0 1 1 0 1 0 1 0 2 2 2 0 0 0 0 1 0 0 2 1 1 0 0 2 1 0 2 0 0 2 0 0 0 1 0 0 0 1 2 1 1 1 2 0 1 1 0 2 0 1 0 1 1 0 2 0 1 0 0 2 1 0 1 2 1 2 0 0 0 1 1 1 1 0 0 1 1 2 0 0 1 0 0 2 0 2 1 0 2 1 0 0 1 1 2 1 0 2 0 1 1 0 0 0 1 0 0 2 2 0 1 1 2 1 1 0 0 0 1 0 1 1 1 0 2 1 0 2 0 2 2 0 0 1 1 0 1 2 0 1 0 0 0 1 0 1 0 0 1 2 0 1 1 0 0 0 1 0 0 0 0 0 0 0 0 1 1 1 0 0 0 0 1 1 0 1 1 1 2 1 1 0 1 1 1 1 0 0 1 0 0 0 0 0 0 0 0 0 0 0 1 0 0 0 0 1 1 1 0 0 0 1 0 0 2 0 0 0 1 1 0 2 0 0 1 0 1 1 0 0 1 0 0 0 2 0 0 0 1 1 0 0 0 1 1 0 1 0 1 2 0 0 0 0 2 0 0 0 2 0 1 1 1 0 0 0 0 0 1 1 0 1 1 0 1 1 0 0 2 2 2 0 1 1 1 1 2 2 1 0 0 0 0 0 0 0 1 1 0 1 1 1 2 0 0 0 0 2 1 1 1 0 1 0 0 0 0 1 0 0 1 1 1 1 1 2 2 0 0 0 2 0 0 0 2 2 0 0 1 0 1 0 0 1 0 0 1 1 2 2 1 0 1 0 0 0 0 2 2 2 2 2 0 1 0 0 1 1 0 1 2 0 1 0 0 0 0 0 0 0 0 0 2 0 0 2 2 0 2 0 2 1 0 1 1 1 1 0 1 0 0 0 0 0 0 0 0 2 1 0 0 0 0 0 0 2 0 2 1 2 0 1 2 0 2 2 0 2 0 0 0 0 2 0 0 2 2 2 1 0 1 1 0 1 0 1 1 0 2 0 1 0 1 0 1 1 2 1 0 1 1 0 1 0 0 0 1 0 0 2 2 2 0 1 0 0 0 0 2 0 1 1 0 0 0 0 0 1 2 2 0 0 0 0 1 0 0 1 1 1 1 1 0 0 2 0 0 0 0 0 0 0 0 0 1 1 0 1 0 0 2 2 2 0 0 0 0 0 0 0 0 0 0 1 1 2 0 0 0 2 0 0 0 2 0 1 0 0 0 1 1 2 0 1 2 1 2 2 2 0 2 1 1 2 0 2 0 2 1 1 2 0 1 0 2 0 0 0 2 0 1 0 0 0 2 1 0 1 0 0 1 0 0 1 1 0 1 1 2 0 1 1 0 0 2 2 1 1 0 1 2 0 0 2 1 0 1 0 0 0 0 0 0 0 0 0 0 1 0 0 0 0 2 1 0 0 0 0 1 0 0 1 1 0 0 0 0 0 0 1 0 1 0 2 1 2 2 1 1 1 1 1 1 2 0 1 1 1 1 0 1 0 1 2 0 1 1 1 0 0 0 0 0 1 0 1 1 1 2 0 0 0 0 0 1 1 1 0 1 2 0 0 1 1 0 0 1 1 2 1 1 1 0 0 2 0 0 0 2 0 0 0 1 2 2 0 1 1 0 0 0 2 0 1 0 1 0 1 2 0 1 0 1 0 1 1 2 1 0 1 0 0 0 0 1 1 0 0 0 2 0 1 1 0 1 0 0 0 1 0 2 0 0 0 0 0 0 0 0 1 0 2 2
113 1 0 2 0 0 1 2 0 1 1 0 1 1 1 1 1 0 2 1 1 1 0 2 2 1 0 2 2 1 0 1 2 1 1 1 2 2 0 2 1 1 0 0 0 1 0 0 1 0 0 0 0 0 0 2 0 1 0 1 0 1 0 0 0 1 1 0 1 1 0 1 2 1 2 1 1 1 1 0 1 2 2 0 2 0 0 0 1 2 0 0 2 0 0 0 0 1 0 0 0 1 1 0 1 1 1 1 1 1 0 1 0 2 2 0 0 0 0 0 2 0 2 0 0 0 0 2 1 1 1 0 0 0 0 0 0 0 0 0 1 0 0 0 0 1 0 0 0 0 0 0 0 0 0 0 0 1 0 0 0 2 1 0 1 2 1 2 0 2 0 0 0 1 1 0 0 0 0 2 2 0 0 0 1 0 0 0 0 0 1 1 2 2 2 2 2 0 0 0 0 0 0 1 1 0 0 0 0 1 0 0 1 0 1 0 1 0 1 0 2 2 1 2 0 2 2 0 0 0 0 0 0 0 2 0 0 2 0 0 0 0 2 0 0 2 0 1 1 1 1 1 0 1 1 0 1 2 0 1 1 1 0 0 0 0 0 1 1 1 0 1 0 1 0 0 0 2 2 1 0 1 2 0 1 1 1 0 2 2 2 2 0 2 0 1 2 1 1 2 1 1 2 0 0 1 0 1 1 0 0 1 1 1 2 1 2 0 0 0 0 1 1 1 1 0 1 1 1 0 0 2 1 0 0 0 0 1 0 0 0 0 2 2 1 0 2 1 2 1 1 1 1 1 0 1 1 0 0 1 1 1 1 1 1 1 0 1 1 0 1 1 0 0 2 1 0 0 2 0 0 2 1 1 1 1 1 2 2 1 1 1 1 0 2 1 1 0 0 0 0 1 1 0 0 0 1 0 0 0 0 0 0 0 0 0 2 1 0 0 0 1 1 1 1 1 1 0 2 0 2 1 0 1 1 0 0 0 0 0 2 0 0 0 1 1 2 0 0 2 0 0 0 2 1 1 1 2 1 1 0 0 0 1 1 1 0 0 2 0 0 0 0 2 0 0 2 0 0 0 2 2 0 0 0 1 0 0 2 0 0 0 0 1 1 0 0 1 1 2 0 1 0 2 0 2 2 0 1 0 1 0 0 0 1 0 0 0 1 1 1 1 1 0 0 0 0 1 1 1 2 0 1 1 1 0 1 0 2 2 0 0 2 2 2 2 0 0 0 1 1 1 0 2 0 1 0 0 0 0 0 0 0 0 1 0 0 1 1 1 0 1 0 0 0 0 1 2 2 1 2 0 2 0 1 1 1 1 0 2 0 0 1 0 0 0 0 1 1 2 1 0 0 1 0 1 1 0 0 0 0 0 0 0 0 0 0 0 0 0 0 0 0 2 2 0 0 1 0 0 0 0 0 0 2 1 2 0 2 0 0 1 0 1 2 0 2 0 0 2 0 1 0 0 0 2 2 2 1 1 1 0 1 0 1 2 1 1 2 1 0 2 2 0 0 2 0 0 0 2 0 1 1 0 0 2 1 2 0 2 2 0 0 0 0 0 0 2 0 1 1 0 0 0 1 0 1 2 2 0 0 0 0 2 0 0 0 0 0 0 0 1 1 2 2 1 1 0 0 0 0 1 0 0 1 1 0 0 0 0 0 0 0 0 0 0 0 1 0 0 0 0 0 0 0 0 0 0 2 0 0 0 2 0 0 0 1 1 1 1 0 0 1 1 1 0 1 2 0 2 1 2 0 0 0 1 0 1 1 2 0 1 0 1 0 0 0 0 2 0 0 0 0 2 0 1 0 0 0 1 0 0 0 1 0 2 1 1 1 2 2 2 0 2 2 1 1 0 0 2 0 0 2 2 0 0 0 1 0 0 1 0 0 0 1 0 1 0 0 0 0 2 0 0 0 0 0 0 0 0 0 0 0 0 0 0 1 0 1 0 1 0 0 1 1 1 0 2 1 1 1 1 2 1 2 2 0 0 1 2 0 0 1 0 2 1 2 0 0 0 0 2 0 0 2 2 1 1 0 0 0 0 0 0 0 0 0 1 2 1 0 2 2 0 1 1 2 2 0 0 2 0 0 1 0 1 0 1 0 0 0 0 2 1 0 1 1 0 0 0 1 0 0 0 0 0 2 1 0 0 0 0 0 0 0 0 1 0 1 0 0 0 0 1 1 1 0 0 1 0 0 1 1 2 0 1 1 1 0 1 1 1 1 1 1 0 0 0 0 0 0 0
114 0 1 1 0 0 0 0 0 2 1 1 0 1 0 0 0 0 0 1 1 1 0 2 2 1 0 1 1 2 0 1 1 2 0 0 2 1 0 1 2 1 0 0 0 0 1 1 0 0 0 0 1 1 0 2 0 0 2 0 2 0 0 0 0 0 0 0 0 0 0 1 0 2 0 2 1 0 2 0 2 2 2 1 1 0 0 1 2 2 1 1 1 1 0 1 0 2 2 2 2 2 1 1 1 1 2 1 1 1 0 1 0 1 1 0 0 0 0 0 2 0 2 1 0 1 0 0 0 0 0 0 0 0 1 1 0 0 0 0 0 0 0 0 0 1 0 0 0 2 0 0 0 0 0 0 0 1 0 0 0 1 0 1 1 1 0 0 1 0 1 1 1 1 1 0 0 0 1 1 0 1 1 1 2 2 1 1 0 0 2 2 2 1 2 1 2 0 0 0 0 0 0 1 1 0 1 1 0 0 1 0 2 0 2 1 1 0 0 0 2 2 0 2 0 1 1 0 0 0 1 1 0 0 2 0 0 2 0 0 0 0 2 0 0 1 0 0 2 0 0 0 1 1 1 0 0 0 0 0 0 0 0 1 0 0 0 0 1 0 0 0 1 2 0 0 1 0 1 0 1 0 2 0 1 0 1 0 1 1 1 1 0 1 1 1 2 0 0 0 0 0 1 1 0 0 0 2 1 0 1 0 2 2 2 0 2 0 0 0 1 1 1 2 0 0 1 1 0 2 0 2 0 0 0 0 0 0 0 1 0 0 2 1 0 0 0 0 2 1 0 0 1 1 0 1 1 0 0 2 2 2 0 1 0 0 0 1 1 0 1 1 0 0 0 0 0 1 1 0 1 1 1 2 1 0 0 1 1 0 0 1 0 1 1 1 1 1 0 0 0 0 1 0 0 0 1 2 0 0 0 0 0 0 0 0 1 0 0 0 1 0 0 1 0 2 1 0 1 0 1 0 0 1 1 1 0 0 0 0 1 1 0 1 0 1 2 0 0 0 0 1 0 2 1 1 1 2 1 1 0 0 1 0 0 1 1 1 1 0 0 0 0 2 0 0 0 2 1 0 1 2 0 1 1 1 1 0 2 0 0 0 0 1 2 0 2 2 1 1 1 0 1 1 1 1 1 0 1 0 0 1 0 0 0 0 0 0 1 0 1 2 1 1 1 0 1 1 1 1 1 0 0 0 0 1 2 1 2 1 0 1 0 0 2 0 0 2 2 2 0 1 0 2 1 1 0 2 0 1 0 0 0 2 0 0 0 2 1 0 0 0 0 0 0 0 1 2 2 2 2 0 1 0 0 0 1 0 0 1 0 1 1 0 0 0 0 0 0 0 0 0 0 0 1 1 0 2 0 2 1 1 0 0 0 0 0 1 0 0 0 0 0 0 0 0 2 0 0 0 2 0 0 0 2 1 2 0 2 0 0 1 0 1 1 0 2 0 0 1 1 2 0 0 1 2 2 1 0 0 0 0 1 1 1 1 0 2 0 0 1 0 1 0 0 2 0 1 1 1 2 0 1 0 0 2 1 0 2 2 2 0 0 0 0 0 0 1 0 0 0 0 0 1 1 0 2 2 2 0 0 0 0 1 0 1 0 0 1 1 1 0 1 2 1 1 1 0 1 0 1 1 1 0 1 1 0 0 0 2 1 2 0 0 0 0 0 1 0 1 1 1 0 1 1 0 0 0 1 0 0 0 2 1 1 0 0 1 0 0 0 0 2 0 0 2 1 1 1 2 0 0 2 0 2 0 2 2 1 2 1 1 1 1 1 1 0 0 0 2 0 0 0 1 0 1 2 0 0 2 0 0 1 1 0 1 1 2 1 2 1 1 0 2 1 1 0 0 0 2 0 1 1 2 1 1 1 1 1 0 1 1 0 0 1 0 0 0 0 1 0 1 1 0 1 0 1 0 0 0 0 0 1 0 1 0 0 0 1 0 0 0 1 0 0 0 0 1 0 1 1 1 2 0 0 0 0 1 0 2 0 1 1 0 1 1 1 0 1 2 2 0 0 0 1 1 1 1 1 1 1 0 0 0 1 2 0 0 1 0 0 1 2 0 0 1 1 1 0 0 2 0 0 2 0 1 1 2 0 0 0 0 2 2 0 1 2 1 0 0 0 0 0 0 2 0 2 2 0 2 0 1 0 0 0 0 1 0 1 0 0 0 0 0 0 2 0 0 2 1 1 0 0 1 0 0 0 1 1 2 0 0 0 0 0 0 0 0 0 0 1 0
115 0 0 2 0 0 0 1 0 1 1 1 0 0 0 0 0 0 0 1 0 2 0 1 1 0 0 1 1 2 0 1 2 2 0 1 1 2 1 1 0 0 0 0 0 0 0 1 0 0 0 0 1 1 0 1 0 0 2 0 2 0 2 2 0 0 1 0 0 1 1 1 2 1 1 1 1 0 1 0 2 2 1 1 1 0 0 1 2 2 0 1 2 2 1 1 1 1 1 1 0 2 1 1 1 1 2 1 1 1 0 2 1 2 2 0 0 0 2 0 1 0 2 2 0 1 0 0 0 2 0 0 0 0 0 0 0 0 0 0 1 0 0 0 0 1 0 0 0 1 1 0 1 0 0 0 0 1 1 1 1 1 0 1 0 1 1 1 1 1 0 1 1 2 2 1 1 0 0 2 2 0 0 0 0 0 0 1 1 0 2 2 1 0 1 2 1 1 0 0 0 0 1 1 1 0 1 0 1 0 1 0 1 1 1 0 0 0 2 0 2 2 0 1 0 1 0 0 0 1 1 0 0 0 2 0 0 2 0 0 0 1 2 0 0 2 0 0 2 0 0 0 1 0 0 0 2 0 0 0 0 0 0 1 1 0 0 1 2 1 0 1 0 1 0 0 1 1 1 1 0 0 1 1 1 1 0 1 0 1 0 0 0 0 1 1 1 1 0 1 0 0 2 0 0 1 0 2 0 0 0 1 2 1 1 1 2 0 1 1 1 0 1 0 2 0 0 2 1 1 1 1 0 0 0 0 0 1 0 0 1 0 2 1 1 1 0 0 1 2 0 0 1 1 0 1 1 0 0 1 1 1 1 0 1 1 0 1 1 0 1 1 0 0 0 0 0 0 1 0 1 1 1 2 2 1 1 1 1 1 1 1 2 0 1 1 1 1 2 2 0 2 0 0 0 0 1 0 0 0 0 0 0 0 0 0 1 0 0 0 1 1 2 0 2 1 0 0 2 0 2 0 0 1 1 0 0 1 0 0 1 1 0 0 2 2 2 0 0 1 0 0 0 2 0 0 0 2 0 2 2 0 0 1 2 2 0 1 2 1 1 1 2 0 2 0 2 2 0 1 1 0 0 0 0 1 0 1 2 1 1 0 1 1 0 0 1 2 1 1 1 1 1 1 1 1 2 1 1 0 1 0 1 0 0 0 0 1 0 1 1 2 0 0 0 0 2 1 1 2 0 1 2 0 2 0 2 0 1 2 0 1 0 0 2 1 0 1 1 2 0 1 0 2 1 0 1 1 0 1 0 0 0 0 0 0 0 2 2 1 1 0 0 0 0 0 1 1 2 1 2 0 2 0 1 0 2 0 0 1 0 0 1 0 0 0 0 0 0 0 0 2 0 0 1 1 0 2 0 2 1 0 0 1 0 0 0 1 0 1 1 1 0 0 0 1 1 1 0 0 0 0 0 0 2 0 2 0 2 0 1 2 0 1 2 0 1 0 1 2 0 1 0 1 2 2 1 1 0 0 0 0 1 0 2 0 0 2 1 1 0 1 0 0 0 2 0 0 1 1 1 1 0 1 1 1 0 1 1 2 2 0 0 1 0 0 0 2 0 2 0 2 0 0 1 0 1 2 2 1 1 1 0 1 0 0 0 1 1 1 0 0 1 1 1 1 1 0 0 0 0 0 0 0 0 0 1 0 0 1 0 1 0 0 0 0 0 2 0 1 1 1 1 0 1 1 0 0 0 0 0 0 1 0 0 1 2 1 0 0 0 0 2 1 1 1 2 2 0 2 1 2 2 1 2 0 0 2 1 2 1 1 2 2 1 1 0 0 0 0 0 0 0 2 1 0 1 1 1 2 0 0 1 0 1 2 1 1 2 2 1 2 0 2 2 0 0 0 0 2 0 0 2 1 1 1 0 1 0 0 1 0 0 1 2 1 2 0 0 1 0 1 1 0 0 1 0 1 0 0 0 2 0 0 0 0 1 0 1 0 0 0 0 1 2 1 0 2 1 1 1 1 2 0 0 0 0 1 0 2 0 1 1 1 2 2 2 0 0 0 0 0 0 0 2 0 2 1 0 2 1 0 0 0 1 0 0 2 2 1 1 1 2 1 0 0 0 1 0 0 2 0 1 1 1 2 1 2 0 0 0 1 2 2 0 0 0 0 0 0 2 0 1 0 0 0 1 2 0 0 0 0 0 1 0 1 1 0 2 1 0 0 0 0 0 0 1 1 2 0 1 1 1 2 0 1 1 2 0 2 0 0 0 0 0 0 0 0 2 0 0 0
116 1 0 1 0 0 0 2 1 1 1 1 0 0 0 0 0 0 0 1 0 1 0 2 2 0 0 2 2 0 2 0 1 1 0 0 2 2 0 1 1 0 0 0 0 0 1 0 2 0 0 0 0 0 0 2 0 0 1 0 1 0 1 1 0 0 0 0 0 0 0 2 2 2 1 2 2 0 2 1 0 2 2 0 2 0 0 0 1 1 0 0 1 0 0 1 0 0 0 0 0 1 0 0 1 1 2 1 1 1 0 2 0 1 1 0 0 1 2 0 1 1 1 2 0 1 0 1 1 2 0 1 0 0 0 0 0 0 0 0 0 0 0 0 0 1 0 0 0 1 1 0 0 0 0 0 0 2 0 0 0 1 0 1 1 2 2 0 1 0 1 2 0 1 2 0 0 0 0 1 1 2 1 1 1 1 1 0 0 0 0 0 1 0 1 0 1 0 1 0 0 0 0 1 1 0 2 0 0 0 0 0 1 0 2 2 1 1 1 0 0 0 0 2 1 0 0 0 0 0 0 0 1 1 0 0 1 2 0 0 0 0 2 2 0 2 0 0 2 0 0 1 0 1 1 0 0 2 0 0 0 0 0 0 1 1 1 0 2 1 0 2 0 1 0 1 1 1 2 0 1 1 1 1 2 1 0 2 0 2 2 0 2 0 2 0 1 0 0 2 1 0 2 0 1 0 1 2 0 0 0 1 1 1 1 1 2 0 0 0 0 1 1 2 0 0 0 0 1 0 1 2 0 0 0 0 0 2 0 0 1 1 2 1 0 0 2 0 2 0 1 1 1 1 0 0 1 0 0 2 2 2 0 1 0 0 0 2 2 0 2 0 1 0 0 0 0 0 0 0 0 1 1 1 1 1 1 0 0 0 0 1 2 0 1 1 1 1 1 1 0 1 2 0 0 0 0 1 0 0 0 0 0 0 1 2 0 0 0 1 0 1 0 0 2 1 0 0 2 1 2 1 0 2 1 1 0 0 0 0 2 0 0 0 0 1 1 0 0 1 1 0 0 2 0 0 0 2 1 2 1 0 0 1 2 2 0 1 2 0 0 0 0 2 0 0 0 1 0 0 2 2 0 0 0 1 0 0 1 0 1 1 1 2 0 0 0 2 1 1 1 0 2 1 2 1 1 0 2 0 1 0 0 0 1 1 0 0 0 0 0 2 0 0 0 0 1 1 1 1 1 0 1 0 0 0 2 0 1 1 0 1 2 1 1 0 0 0 2 1 0 1 0 2 0 1 0 1 0 0 0 0 0 0 1 0 0 2 0 0 0 2 1 0 1 0 1 0 0 0 2 1 1 0 0 1 0 2 0 2 0 1 1 0 0 1 1 0 1 1 0 1 0 2 0 2 2 2 0 2 0 0 0 0 0 0 0 1 0 0 0 0 0 0 0 0 2 1 0 0 1 0 0 0 2 0 2 0 2 0 0 0 0 2 2 0 0 0 0 1 0 0 0 1 1 2 1 1 1 0 0 0 0 2 0 0 0 2 0 0 1 0 0 0 0 2 0 0 1 2 0 1 1 0 0 1 1 2 1 1 2 1 0 0 0 0 1 1 0 1 1 1 0 0 0 0 2 1 1 0 2 0 0 2 0 0 0 0 0 0 0 0 0 1 2 0 0 0 0 0 0 1 0 1 1 0 1 0 0 1 0 1 0 0 0 1 0 1 0 2 2 2 0 1 1 0 0 0 1 1 0 1 1 1 0 1 1 0 2 2 0 0 0 1 1 1 2 1 1 1 1 1 2 0 1 1 1 1 1 2 0 1 2 2 0 0 1 1 0 0 0 0 0 2 1 1 0 1 1 2 0 0 1 1 1 2 2 1 0 2 2 1 0 2 2 0 0 0 0 1 0 0 2 2 0 0 0 1 2 1 1 1 0 0 1 0 0 1 1 0 0 2 1 1 0 1 1 0 0 0 0 2 0 0 0 1 1 0 0 0 0 0 0 0 0 0 0 0 1 0 1 1 1 1 1 1 0 1 0 2 0 1 0 0 2 2 2 0 0 0 0 1 2 0 0 0 2 0 0 1 1 0 0 0 1 0 0 0 2 0 0 2 1 0 2 2 0 1 0 0 2 0 0 2 0 0 0 1 0 0 0 2 2 2 0 1 2 1 0 0 2 0 0 0 1 0 2 1 0 0 0 0 0 0 0 0 0 0 1 1 1 1 0 1 1 1 0 2 0 0 0 2 0 0 1 0 1 0 1 2 0 0 0 1 0 0 0 0 0 0 2 1
117 0 0 0 0 0 0 1 1 2 2 0 0 0 0 0 0 0 0 2 0 2 0 2 2 0 1 1 2 1 1 1 1 1 0 0 1 1 0 2 0 0 0 0 1 0 0 1 0 0 0 0 0 0 0 0 0 0 1 1 0 0 1 1 0 0 0 1 0 0 0 1 2 2 2 2 2 0 2 1 0 1 2 0 0 0 0 0 1 2 0 0 1 2 1 2 1 1 1 1 1 2 1 1 1 1 2 0 2 0 0 1 0 1 2 1 1 0 1 0 1 0 2 2 0 1 0 0 0 0 1 0 1 0 0 0 1 0 0 0 1 0 0 0 1 0 0 0 0 0 0 0 0 0 0 1 0 1 2 1 1 2 0 0 1 1 1 2 0 2 0 0 1 0 0 1 0 0 0 0 0 0 1 1 2 1 2 1 0 1 0 2 2 1 2 1 1 0 0 0 0 0 0 1 1 0 1 1 1 0 0 0 1 0 0 0 0 1 2 0 0 1 1 1 0 1 1 0 0 0 1 0 0 0 1 0 0 2 0 0 0 0 2 0 0 2 0 0 2 0 0 0 1 0 0 0 1 2 0 0 0 0 0 0 0 0 1 0 2 1 0 1 1 2 0 0 0 1 2 0 1 1 2 0 2 1 0 1 1 2 1 2 1 0 2 1 1 0 0 1 0 0 2 0 1 0 1 2 1 0 0 2 1 2 0 0 1 0 1 1 0 1 0 2 0 0 0 1 1 1 1 2 0 0 0 0 0 1 0 0 1 1 2 2 0 0 2 1 1 0 1 1 2 2 0 0 1 0 0 1 2 2 1 0 1 0 0 1 1 0 1 1 1 1 1 1 0 1 0 0 0 2 2 2 1 0 0 0 0 0 0 0 2 0 2 2 1 0 0 0 0 1 1 1 1 0 0 1 0 0 0 0 0 0 0 0 1 1 0 0 0 2 1 1 1 1 1 1 2 0 0 1 1 1 1 1 0 0 0 0 1 1 0 1 0 2 1 0 0 1 0 0 0 1 1 0 1 2 0 1 1 0 1 0 0 1 0 0 2 0 1 1 0 2 2 0 2 0 0 0 2 2 0 2 1 1 1 0 2 0 0 0 0 2 0 0 0 1 1 2 0 1 1 1 1 2 2 1 0 0 0 0 1 1 0 0 0 0 1 1 1 2 0 0 0 1 0 1 1 2 0 0 2 0 1 0 1 0 2 0 2 2 1 1 1 2 0 1 2 1 0 1 0 2 1 0 0 1 0 2 2 0 0 0 0 0 0 2 1 0 1 1 0 0 0 0 2 1 2 1 2 0 2 0 0 1 1 0 1 1 1 0 0 0 1 1 1 0 0 0 0 2 0 2 0 2 2 0 0 1 0 0 0 1 0 1 0 0 0 0 0 0 0 1 1 1 1 1 0 0 0 0 0 0 2 0 2 0 2 0 0 0 0 1 2 0 1 0 0 1 0 0 1 1 1 2 1 2 1 1 1 0 2 1 0 1 0 1 0 0 2 0 0 1 1 2 0 0 1 1 1 1 0 0 0 0 1 1 2 1 2 1 0 1 0 0 0 1 0 1 1 0 0 2 0 0 2 0 0 0 1 1 0 0 0 0 0 1 1 1 0 0 1 2 2 2 2 0 0 0 0 1 0 0 2 2 0 0 0 1 0 1 0 0 0 2 0 0 0 0 0 0 0 1 2 1 1 0 0 0 0 0 0 0 0 1 1 1 0 0 0 1 2 1 1 2 1 1 1 1 1 1 1 0 0 2 0 2 1 2 0 1 2 2 0 0 0 0 1 0 0 0 0 1 0 1 1 0 0 1 0 0 2 0 1 1 1 2 2 2 2 2 0 2 2 1 1 0 0 1 0 0 1 1 0 1 0 1 1 0 0 1 0 0 0 0 1 1 0 1 1 1 1 0 0 1 0 0 0 0 2 1 0 0 0 2 1 0 1 0 0 0 2 0 2 1 1 1 2 2 2 2 2 0 0 0 1 1 1 2 0 1 1 0 1 1 1 0 0 1 1 1 0 0 0 0 1 1 0 1 0 0 0 1 0 0 0 1 2 1 0 2 1 1 1 1 1 1 0 0 1 0 0 2 0 0 0 1 0 0 0 1 2 1 1 2 2 1 0 0 1 1 2 0 0 0 0 1 0 0 0 0 1 0 0 1 1 0 0 0 2 0 0 0 0 2 0 0 2 1 1 0 0 0 0 0 0 0 2 1 0 0 0 0 0 0 0 0 0 0 2 1
118 1 0 2 0 0 0 2 1 2 1 0 1 2 0 0 0 0 0 1 0 0 0 1 1 0 1 1 2 1 1 0 2 1 2 0 1 2 1 1 0 0 1 2 0 1 0 0 2 0 0 0 0 0 1 1 0 0 1 1 1 0 2 2 0 0 1 0 0 0 0 2 2 2 1 2 2 0 2 1 0 1 2 0 2 0 0 1 2 2 1 1 1 0 0 1 0 0 0 0 0 2 1 1 1 1 1 0 2 0 0 2 0 1 1 1 1 0 0 0 2 0 2 0 0 0 0 0 0 1 1 1 1 0 1 0 1 0 0 0 0 0 0 0 0 2 0 0 0 0 0 0 0 0 0 0 1 2 0 0 0 1 0 0 1 1 1 0 1 1 0 1 2 1 2 1 1 0 0 0 0 0 0 0 1 0 0 1 0 1 1 2 2 1 2 1 2 0 0 0 0 0 1 1 1 0 0 0 0 1 0 1 0 0 1 0 1 0 1 1 2 1 0 2 0 0 0 2 1 1 0 0 0 0 2 0 0 2 1 1 1 0 2 0 0 2 0 0 2 0 0 0 0 0 0 0 0 2 1 0 0 1 0 0 0 0 0 0 1 0 0 0 0 1 1 1 1 1 2 1 0 0 1 0 0 1 0 1 0 2 1 0 1 0 2 1 0 1 0 1 1 0 1 1 0 1 0 0 0 1 0 2 2 2 2 0 1 1 0 0 0 1 0 2 1 0 0 0 2 0 2 1 0 0 0 0 0 0 0 1 1 1 2 2 0 0 1 0 1 1 0 0 1 1 0 1 1 0 0 2 2 1 1 0 1 1 0 0 1 0 1 1 1 1 1 0 0 0 0 0 1 0 0 0 1 1 1 0 0 0 0 0 0 0 2 0 0 0 0 0 0 0 0 2 0 2 0 1 0 0 0 0 0 0 0 0 1 1 0 0 0 2 0 0 1 1 0 0 2 1 2 0 0 2 1 1 0 0 0 0 1 1 1 1 0 1 1 0 0 1 0 0 0 2 0 0 0 2 1 2 2 0 0 1 1 1 0 2 2 2 0 0 0 2 1 1 0 2 0 1 1 1 0 1 1 1 1 0 1 0 1 1 1 2 1 0 1 1 1 2 0 1 2 0 2 0 1 1 0 0 0 1 2 1 0 0 0 1 0 1 1 2 1 0 0 2 0 0 0 2 1 0 0 0 0 0 2 0 1 1 0 1 1 0 1 2 0 1 1 1 0 0 0 2 0 2 0 0 0 0 0 0 1 0 0 1 1 0 0 1 0 0 1 0 1 0 1 2 2 2 2 1 1 0 0 0 0 0 0 0 1 1 0 0 2 0 1 0 0 1 0 1 0 1 1 2 0 0 0 0 0 1 0 0 0 0 0 0 0 0 0 0 0 1 1 1 0 1 0 0 0 0 0 0 2 1 2 0 2 0 0 2 0 2 2 0 1 0 0 1 0 2 1 0 2 0 2 2 2 0 0 0 0 0 2 0 0 2 0 0 0 0 0 0 0 1 1 0 1 1 1 0 0 0 0 1 1 1 1 1 1 1 1 0 0 0 0 2 0 0 0 0 0 1 1 0 2 2 2 0 1 0 1 1 1 1 0 2 0 0 0 0 0 2 2 1 1 0 1 0 1 1 0 0 0 0 2 0 0 1 0 2 0 0 0 0 0 1 0 1 1 1 0 0 0 2 1 0 1 1 0 1 2 0 0 0 1 1 1 1 0 0 1 0 0 1 2 2 0 2 1 1 2 0 2 2 0 2 1 2 1 1 2 2 0 0 0 0 0 1 0 0 0 2 0 2 2 0 2 2 0 0 2 0 1 1 1 2 1 2 2 2 0 2 1 0 0 0 1 2 0 1 1 1 0 1 0 0 0 0 0 0 0 0 1 0 0 0 0 0 0 1 1 0 1 0 1 0 0 1 0 2 0 0 0 1 0 1 2 0 1 0 1 0 1 1 2 1 2 2 2 2 2 0 0 0 0 2 1 1 0 1 1 0 2 2 2 0 0 0 0 2 0 0 0 1 1 2 0 1 0 0 0 0 0 0 0 1 2 0 0 2 2 0 1 1 2 0 0 0 1 0 0 2 0 0 0 0 1 0 0 1 2 0 0 0 1 1 0 0 2 0 1 0 0 0 1 2 0 2 0 0 0 0 0 1 1 0 0 0 1 0 0 0 0 0 0 0 2 0 0 0 0 1 1 0 2 0 0 1 0 0 0 0 0 1 0 1 1 1 0 0
119 0 0 2 0 0 0 2 0 1 0 1 1 2 0 0 0 0 0 1 0 1 0 1 1 1 2 1 2 0 1 1 1 1 1 1 1 1 0 2 0 0 0 0 0 0 1 0 1 0 0 0 0 0 0 1 1 1 2 0 1 1 2 2 0 0 1 1 0 0 0 0 1 1 1 1 1 0 2 0 2 2 1 1 0 0 0 2 2 2 0 1 0 0 1 2 1 2 1 1 1 2 2 1 0 0 2 1 1 1 0 2 0 1 1 0 0 0 0 0 0 0 2 2 0 1 0 1 1 1 0 0 0 0 0 0 2 0 0 0 0 0 1 0 0 1 0 0 0 1 0 0 0 0 1 0 0 2 1 0 1 1 1 1 1 2 1 1 1 1 0 0 0 2 1 1 0 0 0 0 0 1 1 1 1 1 1 1 0 1 0 1 1 0 1 2 0 0 0 0 0 0 0 2 2 1 1 0 2 0 1 0 1 0 1 1 1 0 2 0 2 2 0 1 0 1 0 0 0 0 0 0 0 0 1 0 0 2 0 0 0 0 2 0 0 2 1 0 1 1 1 0 1 0 0 0 0 0 0 0 0 0 0 0 0 0 0 0 2 0 1 0 0 2 1 1 0 0 2 1 0 1 1 0 2 0 1 0 0 1 0 0 2 0 2 0 2 1 0 0 0 0 1 1 0 1 0 2 0 0 1 2 2 1 0 0 2 0 0 0 0 1 1 0 2 0 0 1 1 1 2 1 0 0 0 0 0 2 0 1 0 0 1 2 0 0 1 0 1 0 0 0 2 2 1 0 1 0 0 1 1 1 2 0 2 1 0 2 2 0 2 0 1 1 1 1 0 0 0 0 0 1 1 1 1 1 1 0 0 0 0 0 0 0 1 0 0 1 1 1 0 1 1 0 0 0 2 0 0 0 0 0 1 1 1 0 0 2 0 0 0 2 1 0 2 1 1 0 0 0 0 0 0 1 1 1 0 0 0 0 2 0 0 0 0 2 0 0 0 1 0 0 0 2 0 0 0 1 0 1 1 0 0 1 0 1 0 1 1 0 1 0 2 1 1 1 0 1 1 0 1 2 0 1 0 0 0 0 1 0 1 1 0 1 0 0 0 1 0 1 1 1 1 0 1 1 1 1 1 0 0 1 1 0 0 0 2 0 0 0 0 2 1 1 1 0 0 0 0 2 0 2 2 1 2 0 2 0 2 0 1 2 2 0 2 1 1 0 0 1 1 1 0 2 0 1 0 1 0 0 0 0 1 0 1 1 1 2 1 1 0 1 0 0 0 0 1 1 2 1 2 0 1 0 1 0 0 0 0 0 1 1 0 0 2 0 2 0 0 1 0 1 0 2 0 2 1 1 0 1 0 0 0 1 0 1 0 1 0 0 0 0 0 1 1 0 1 1 0 0 0 0 2 0 1 1 2 0 1 1 1 1 1 1 1 0 2 0 0 1 2 2 2 0 0 2 2 1 1 0 0 0 0 0 0 2 2 2 1 0 1 0 1 1 1 2 0 0 1 1 0 1 0 1 1 2 0 2 0 2 2 0 0 0 1 0 0 2 0 1 1 0 0 0 0 0 1 2 2 0 0 0 0 1 0 0 0 1 1 1 0 0 0 2 2 1 2 0 0 0 0 1 0 0 0 0 1 0 0 0 0 0 0 0 0 0 0 1 0 0 0 0 0 0 0 1 1 0 2 0 0 0 2 0 1 0 1 1 1 1 0 0 2 0 0 0 0 0 1 0 1 2 0 1 2 1 0 2 1 2 1 1 1 2 0 0 0 1 0 0 0 0 0 2 1 0 1 0 0 1 0 0 2 0 0 0 1 2 2 2 2 2 0 1 1 1 0 0 0 1 0 1 2 1 1 0 0 0 0 0 0 0 0 1 1 0 1 1 1 0 0 1 1 0 0 0 0 0 0 0 1 1 0 0 1 1 1 0 2 0 1 0 1 0 1 0 0 1 0 0 0 0 2 0 1 1 0 2 1 1 0 1 0 0 2 2 2 0 0 1 0 2 0 1 0 0 1 1 0 1 1 0 1 0 1 0 0 0 2 0 0 2 2 1 2 2 1 1 0 0 2 1 0 1 0 0 0 1 0 2 0 2 1 1 0 2 1 0 0 0 1 0 0 0 1 0 2 1 0 0 0 0 0 0 1 1 1 0 1 1 1 0 0 0 0 1 0 2 1 0 0 1 1 2 0 1 1 0 0 1 0 0 0 1 1 0 0 0 1 0 1 1
120 1 0 1 0 0 0 1 0 2 1 0 0 1 0 0 0 0 0 1 0 1 0 2 2 0 0 2 2 1 1 2 1 2 0 0 2 2 0 2 0 0 0 1 0 1 1 0 2 0 0 0 0 0 1 1 0 0 0 1 1 0 2 2 1 1 1 0 0 0 0 1 2 2 2 2 2 0 1 0 1 1 2 0 2 0 0 0 1 2 0 0 1 1 0 2 0 0 0 0 0 2 2 2 0 0 2 2 0 2 1 2 0 2 2 1 1 0 2 0 0 0 1 0 1 0 0 1 0 1 0 0 0 0 0 0 0 0 0 0 0 0 0 0 1 0 0 0 0 0 0 0 1 0 0 0 0 0 2 1 0 2 0 1 1 1 1 0 1 0 0 2 0 2 2 2 2 1 0 1 1 0 1 1 1 1 1 2 1 0 1 1 1 0 1 2 0 0 0 0 0 0 1 2 2 0 0 1 1 0 0 0 1 0 0 0 0 0 1 0 1 1 1 2 0 1 1 1 0 0 0 1 0 0 1 0 0 2 0 0 0 0 2 1 0 1 0 0 2 0 0 0 1 0 0 0 2 2 1 0 0 1 0 2 1 0 1 0 2 0 1 1 0 0 0 0 0 0 2 0 1 1 1 1 2 1 1 2 0 2 0 0 1 0 1 0 1 0 0 0 0 0 1 1 0 0 0 1 1 0 0 0 1 0 2 0 2 0 1 1 0 0 1 0 1 0 1 0 1 1 1 1 0 0 0 0 0 2 1 2 2 2 2 1 0 0 1 0 2 2 0 0 2 2 0 0 1 1 0 1 1 1 1 0 1 0 0 1 1 0 1 1 0 0 0 0 0 1 0 0 0 1 1 1 2 1 1 0 0 0 0 0 1 0 2 0 0 1 1 0 0 1 1 0 0 0 1 1 0 0 0 0 0 0 0 0 0 1 0 1 0 1 1 0 1 1 2 0 0 0 0 1 0 1 1 1 0 0 0 0 1 0 0 1 0 1 1 1 1 2 0 0 0 2 0 0 0 2 1 2 1 0 1 0 0 2 0 0 2 0 0 0 0 2 0 0 0 2 1 1 1 2 0 2 2 2 2 0 1 0 1 1 0 1 1 0 0 2 2 2 0 0 2 1 1 1 1 0 0 0 0 0 0 1 0 0 0 0 1 1 1 2 0 0 0 1 1 0 0 2 0 2 1 0 1 0 1 0 2 0 2 2 2 0 2 2 0 1 1 2 1 2 0 2 1 1 0 0 0 0 0 0 1 0 0 2 2 2 2 2 0 2 0 0 0 0 2 1 1 1 1 0 1 0 0 1 1 0 1 2 0 2 1 0 0 0 0 0 0 0 0 2 0 2 0 2 0 1 0 1 1 0 0 0 0 0 0 1 0 0 0 0 0 1 1 1 0 1 0 0 0 0 0 0 2 0 2 0 2 0 0 2 0 0 0 0 2 0 0 1 1 0 0 0 0 1 2 1 1 0 0 0 1 1 0 0 0 2 0 0 0 0 0 0 0 2 1 0 2 0 1 1 0 0 0 1 2 0 2 2 2 0 0 1 0 0 0 1 0 1 0 1 0 1 1 0 2 2 2 0 0 0 0 2 0 0 1 2 1 1 0 0 0 1 1 0 0 0 0 0 0 0 0 1 1 0 1 0 0 0 0 0 0 2 0 0 1 1 0 1 1 1 0 1 0 1 0 0 2 0 0 0 2 0 0 0 1 0 1 1 0 0 2 1 1 0 2 1 1 1 1 1 1 1 2 1 1 1 0 2 0 2 0 2 0 0 0 1 0 1 0 0 0 2 0 1 1 0 0 2 0 0 0 0 0 2 0 2 0 1 1 1 0 2 2 1 1 0 0 2 0 1 2 2 0 0 0 1 0 0 0 0 0 1 1 0 1 0 0 0 0 2 0 0 0 0 0 0 0 0 0 2 0 0 0 0 0 0 1 0 1 0 1 0 1 0 1 1 1 2 2 2 2 0 0 0 0 2 0 2 0 1 1 1 1 1 1 0 1 2 2 0 0 0 1 1 1 0 0 1 0 0 0 0 1 1 0 1 1 1 0 1 1 2 2 1 1 1 0 0 2 1 1 1 0 1 0 1 0 2 0 1 0 1 0 0 1 0 0 1 1 0 0 1 1 0 2 2 0 0 0 0 0 0 1 1 2 0 0 0 0 0 0 0 0 1 0 1 0 0 0 2 1 2 1 1 2 0 0 2 2 1 1 2 1 0 0 0 1 0 1 0
121 0 0 2 0 0 0 1 1 2 2 0 0 0 0 0 0 0 1 1 0 2 0 1 1 0 0 1 1 0 1 1 1 1 1 1 1 1 0 0 2 0 0 0 0 0 0 0 0 1 1 0 1 2 1 0 0 0 1 2 0 1 2 2 1 1 1 0 0 1 1 1 1 2 1 2 2 0 1 0 2 2 2 0 2 0 0 0 2 2 0 0 2 0 1 0 0 0 0 1 1 2 0 0 1 1 2 2 0 2 0 1 1 1 1 1 1 0 1 0 1 0 1 1 1 0 0 0 0 0 1 1 1 0 0 0 1 0 0 0 1 0 0 0 2 2 1 0 0 0 0 0 0 0 0 1 0 0 0 0 0 1 1 0 1 2 1 1 0 1 0 2 0 2 1 0 0 0 0 0 0 0 0 0 0 0 0 2 1 0 2 2 1 0 1 2 0 0 1 0 0 1 1 2 2 0 0 0 1 0 0 0 1 0 2 0 1 1 1 1 1 0 1 2 0 0 0 0 0 1 0 0 0 0 1 0 0 2 0 0 0 1 2 0 0 1 0 0 0 1 1 0 2 0 0 0 0 1 0 1 1 1 0 0 1 0 1 0 2 2 0 1 0 2 0 1 0 2 2 2 0 0 2 2 2 1 1 2 0 2 1 0 1 0 2 1 2 1 0 0 0 1 1 1 0 1 0 1 0 0 0 1 2 2 2 2 2 2 0 0 0 0 2 0 2 0 0 2 0 0 1 2 0 0 0 1 0 1 0 1 1 1 1 1 0 0 1 1 2 0 1 1 2 2 0 0 1 0 0 1 1 1 1 0 1 0 0 1 1 0 1 1 1 1 1 1 0 1 0 0 0 1 1 1 1 1 1 0 0 0 0 0 2 0 2 2 1 0 0 0 0 1 0 2 0 2 0 1 0 0 0 0 0 0 0 0 1 1 0 0 1 1 0 1 1 0 2 0 1 0 0 0 0 2 2 2 0 0 0 0 0 1 0 1 2 2 2 0 0 0 0 0 0 2 2 2 2 2 2 2 1 0 1 0 0 1 1 0 2 0 0 0 0 2 1 0 1 1 0 0 2 2 0 1 1 1 1 1 1 1 2 1 0 2 0 0 0 1 1 2 0 0 1 1 1 1 2 1 1 0 0 0 1 0 1 0 0 0 1 1 1 2 2 1 1 0 1 0 0 2 0 1 2 2 2 0 1 0 1 1 1 1 1 1 2 1 0 1 1 1 0 0 0 2 0 1 0 0 1 1 1 1 1 0 1 1 1 2 2 0 2 0 1 0 1 0 1 2 2 2 2 1 1 0 1 0 0 0 1 1 0 0 0 0 1 0 0 0 0 0 0 2 0 0 0 0 0 0 1 0 0 0 0 2 0 1 1 1 0 0 0 0 0 0 0 1 1 0 0 0 0 0 1 0 2 1 2 0 2 0 1 1 0 1 1 0 2 0 0 0 0 0 0 2 2 2 0 2 2 0 0 0 1 1 0 1 1 1 1 1 1 1 0 0 1 1 1 0 1 1 1 0 0 0 1 2 1 1 2 1 1 1 0 0 0 0 0 2 0 1 0 1 0 0 0 0 0 0 2 0 0 0 0 2 0 0 2 1 1 1 0 0 0 2 1 0 0 0 0 0 0 0 1 0 1 1 1 0 0 2 0 0 0 0 0 1 0 0 0 0 0 0 0 0 0 0 0 0 1 0 0 0 1 0 0 0 1 0 2 2 0 0 1 0 0 1 1 1 1 1 2 2 1 0 1 2 0 2 2 2 1 0 1 1 1 1 0 1 0 1 0 0 0 2 0 2 2 1 1 1 0 0 2 0 2 2 2 1 2 2 1 2 0 2 2 2 2 0 1 2 0 0 2 1 0 1 0 0 0 1 1 0 0 0 1 0 1 1 1 0 0 1 0 0 0 0 0 0 1 1 0 2 0 0 0 2 2 0 0 0 0 0 1 1 0 0 0 2 0 0 0 1 2 0 0 0 0 1 1 1 0 1 0 0 1 1 1 0 0 0 0 1 0 0 2 2 0 1 0 0 0 0 0 0 0 0 0 1 2 0 1 1 1 1 1 1 0 2 0 1 2 1 0 2 0 0 0 2 0 0 0 1 2 2 0 1 1 0 0 0 1 0 1 0 1 0 1 2 0 2 0 2 0 0 1 1 2 0 1 0 1 0 0 0 0 0 0 2 0 0 0 2 0 2 1 0 0 0 0 2 2 1 1 0 0 0 0 0 0 0 0 0
122 1 0 2 0 0 0 1 0 2 1 0 0 1 0 0 0 0 0 1 1 2 0 1 2 0 1 1 2 1 1 1 0 1 1 0 2 2 0 0 1 0 0 0 1 0 0 0 1 0 0 0 1 1 1 1 0 1 1 1 1 0 1 1 1 1 2 0 0 1 1 1 0 2 0 2 2 0 1 0 1 2 2 0 2 0 0 0 2 2 0 1 2 2 1 1 1 0 0 0 0 1 1 1 1 1 1 1 1 1 0 2 0 0 0 0 0 0 1 0 1 0 2 0 0 1 0 1 1 1 1 1 0 0 0 0 1 0 0 0 1 0 0 0 1 1 0 0 0 1 0 0 1 0 0 0 0 0 0 1 1 0 0 1 2 1 1 0 0 2 0 0 1 2 1 1 0 0 0 0 0 0 0 0 2 0 0 2 0 0 1 2 2 1 2 1 0 0 1 0 0 1 0 1 1 0 1 0 0 1 1 0 0 0 2 0 0 2 1 0 1 1 0 2 1 0 0 1 0 0 0 1 0 0 1 0 0 2 0 0 0 0 1 0 1 2 1 0 2 0 0 0 0 1 1 0 0 1 0 0 0 0 0 0 0 0 0 1 1 1 0 1 2 2 0 1 1 1 1 0 0 0 1 0 2 0 1 2 0 2 0 1 0 0 0 0 1 2 0 2 0 0 2 0 1 0 0 2 0 0 0 1 0 1 2 0 2 0 1 1 0 0 1 0 0 0 0 2 1 2 2 1 0 0 0 0 0 2 1 2 1 1 2 1 0 1 1 0 1 0 0 0 2 2 0 0 2 0 0 2 2 2 1 1 1 1 0 1 2 0 2 0 1 1 2 1 0 0 1 0 2 0 2 2 1 2 1 1 1 0 0 0 1 0 2 2 2 0 0 1 0 1 1 0 0 0 1 0 0 0 0 0 0 0 1 0 0 1 0 0 0 1 2 1 0 0 1 0 0 0 1 0 0 1 1 1 0 1 0 0 1 0 0 1 0 2 2 0 0 0 0 0 0 2 1 1 1 1 0 2 1 0 0 2 2 2 0 0 2 0 0 0 1 1 2 1 1 2 0 1 1 0 0 1 1 1 1 1 2 1 1 0 0 2 2 0 1 2 2 2 0 0 2 0 2 0 2 0 2 0 0 0 1 0 0 0 0 1 1 2 2 2 0 0 1 0 1 1 2 1 1 1 0 0 0 0 2 0 1 1 1 1 1 0 1 2 0 1 1 2 0 1 0 1 1 1 0 2 0 1 0 0 1 1 0 1 1 1 1 0 1 0 1 0 0 0 2 1 1 1 1 0 1 0 0 0 1 0 2 1 2 0 0 0 1 1 0 1 1 1 1 1 0 1 0 1 1 1 0 2 0 0 0 0 0 0 0 1 1 1 1 1 0 0 0 1 0 1 0 0 0 1 1 0 2 1 2 0 2 0 1 2 0 1 1 0 2 0 0 0 1 2 0 1 1 2 2 2 1 0 0 0 1 0 0 1 0 1 1 1 1 1 0 1 1 1 1 0 2 0 1 0 0 2 2 2 1 1 2 1 2 0 0 1 0 0 0 2 0 1 0 1 0 1 1 0 2 2 2 0 0 0 0 0 0 1 1 2 2 2 0 0 2 2 1 0 0 0 1 0 1 1 0 0 0 0 0 0 0 0 0 2 0 0 0 0 0 0 0 0 0 0 0 1 1 0 0 0 2 1 0 1 2 0 1 0 0 0 1 1 0 0 1 1 0 0 2 1 1 1 1 1 1 0 2 1 1 2 0 2 0 2 1 1 1 1 0 1 0 0 1 0 0 1 1 0 2 0 1 2 0 0 1 1 1 2 2 2 2 2 2 2 0 2 2 1 1 0 0 2 0 0 2 1 0 1 0 0 0 0 0 0 0 0 0 0 0 1 1 1 0 0 0 0 0 0 0 0 0 0 1 2 0 0 0 1 1 0 2 1 1 0 1 0 1 0 0 0 1 1 2 2 0 0 0 2 2 2 1 1 1 1 1 0 2 2 2 0 0 1 0 2 0 0 1 1 1 0 1 1 1 0 0 0 0 0 0 1 2 1 0 2 2 2 1 1 1 2 0 0 1 1 1 2 1 0 0 1 0 0 0 1 2 2 1 1 0 2 0 1 0 0 1 0 0 1 1 2 0 2 0 1 1 0 2 2 1 0 2 2 1 0 0 0 0 0 0 1 2 1 2 1 1 2 0 0 1 0 0 0 0 0 0 1 1 0 0 0 0 0 1 0
123 1 0 1 0 0 1 0 0 2 2 0 1 2 0 0 0 0 1 0 2 1 0 2 2 0 2 2 2 1 1 2 2 2 0 0 2 1 0 0 1 0 0 0 0 0 1 0 1 1 1 0 0 0 1 1 1 0 2 0 0 1 1 2 0 0 1 0 0 0 0 1 2 2 2 2 2 0 2 0 2 2 2 0 1 0 0 1 1 1 0 1 1 1 0 2 0 0 0 0 1 2 0 0 1 1 2 0 2 1 0 2 0 1 1 0 0 1 1 0 2 1 2 1 0 0 0 1 1 1 0 0 0 0 0 0 0 0 1 0 0 0 0 0 0 0 0 0 0 1 0 0 0 0 1 0 0 0 0 1 1 1 0 0 1 2 2 1 1 1 0 1 1 1 1 1 1 1 0 1 1 1 1 1 2 2 1 1 0 1 1 2 2 0 2 2 1 0 0 0 0 0 1 1 1 0 2 1 0 0 1 0 1 0 1 2 2 0 1 2 2 0 0 2 1 1 1 1 0 0 0 1 0 0 1 0 0 2 0 0 0 1 2 0 0 1 1 1 1 1 0 0 1 0 0 0 1 2 0 0 0 0 0 1 1 0 0 0 2 1 1 0 1 2 0 0 1 0 1 0 0 1 1 0 1 1 2 1 1 2 1 0 1 1 1 1 1 0 0 1 0 1 1 1 0 0 0 1 0 0 0 2 2 2 1 1 2 1 1 1 0 1 0 0 0 0 1 1 0 0 2 1 0 0 0 0 0 2 0 0 0 0 2 2 0 0 2 0 2 1 0 0 2 2 0 0 2 0 0 0 1 1 0 1 0 0 0 2 2 0 2 0 2 2 1 1 0 0 0 0 0 1 0 0 2 0 0 0 0 0 0 0 1 1 2 2 2 0 0 1 0 1 1 1 0 1 0 2 0 0 0 0 0 0 1 0 0 0 0 0 0 1 0 0 2 2 1 0 1 0 1 0 0 1 1 0 0 0 0 0 2 0 0 1 2 2 2 0 0 0 0 1 0 2 1 1 1 2 1 1 1 0 1 0 0 1 0 1 2 1 1 1 2 2 1 0 2 2 0 1 1 1 0 1 1 1 1 1 1 1 2 1 0 0 1 0 0 1 1 2 0 1 2 0 2 0 1 0 1 0 0 1 1 0 1 0 0 0 2 1 1 2 1 2 2 0 0 0 0 2 0 1 2 1 2 0 2 0 1 1 0 1 2 0 2 2 0 1 2 2 0 0 0 2 1 1 0 0 1 0 0 1 0 0 0 2 2 2 2 0 1 1 0 0 0 0 1 0 0 0 0 0 1 0 1 0 0 0 0 1 0 2 2 0 0 0 0 0 0 0 0 2 0 2 0 2 0 1 0 1 0 0 0 1 1 1 0 1 0 0 0 0 0 1 1 0 2 0 0 0 0 0 0 0 1 1 2 1 1 1 0 0 0 2 2 0 1 0 0 0 2 2 0 1 2 2 2 2 2 0 0 0 0 0 0 2 1 2 0 0 2 0 0 0 1 1 1 0 1 1 1 1 0 1 2 2 0 1 2 1 2 0 0 1 0 0 0 2 0 2 0 1 1 0 1 0 0 2 2 0 0 0 0 2 0 0 1 0 0 0 0 1 0 2 2 0 0 0 1 0 0 0 0 0 0 0 1 0 0 1 0 0 0 0 0 1 0 1 0 0 0 0 0 1 0 0 1 0 2 0 0 0 2 0 1 0 1 0 2 2 0 0 2 1 1 0 2 0 1 1 1 1 1 1 2 1 0 2 1 1 0 1 2 2 2 2 0 0 0 1 0 0 0 2 0 0 1 0 0 1 1 1 1 1 1 2 2 2 0 0 0 0 0 2 1 1 1 0 0 1 0 1 1 1 0 0 0 0 0 0 0 0 0 0 1 0 0 1 0 0 0 1 1 1 0 1 1 0 0 0 0 1 0 0 1 1 2 0 1 0 1 0 0 0 0 0 0 0 0 0 0 0 2 0 0 0 0 1 0 1 1 2 1 0 1 0 0 0 0 0 0 1 0 0 1 1 1 0 0 1 1 0 0 0 1 1 0 1 2 1 0 2 2 0 0 0 1 1 0 0 2 0 0 2 0 0 0 1 0 0 0 0 1 2 1 2 0 0 0 1 0 0 1 0 0 0 2 0 0 0 0 0 1 0 0 1 1 0 2 1 0 1 0 1 1 1 0 0 1 0 0 1 1 1 0 0 1 0 0 2 0 0 1 0 0 0 0 1 1 0 1 1
124 1 0 1 0 0 0 1 0 1 1 0 1 1 0 0 0 0 0 1 1 1 0 2 2 0 1 1 2 1 1 1 1 1 1 1 1 2 1 0 1 0 0 0 1 1 1 0 1 0 0 1 1 1 0 1 0 0 1 1 0 1 2 2 0 0 2 0 0 0 0 0 1 2 1 2 2 0 2 0 0 1 1 1 1 0 0 0 2 2 0 0 1 1 1 1 1 0 0 1 0 2 0 0 2 1 2 2 0 2 0 1 0 1 1 0 0 0 1 0 1 0 2 1 0 1 0 1 1 1 1 1 1 0 0 0 1 0 0 0 2 0 1 0 1 0 0 0 0 0 0 0 1 0 0 0 0 1 2 0 0 1 1 0 1 2 1 1 0 1 0 1 0 2 0 1 0 0 0 1 1 1 1 1 2 2 1 2 1 0 2 2 1 0 1 2 0 1 0 0 0 0 1 1 1 0 0 0 0 0 0 0 1 0 1 0 0 0 2 0 1 0 0 1 0 1 1 1 1 1 1 0 0 0 2 0 0 2 1 1 0 0 2 0 0 2 0 0 1 1 1 1 0 0 0 0 0 1 0 0 0 0 0 1 0 0 1 0 2 1 0 0 0 2 0 0 0 1 2 1 0 0 0 0 1 0 0 0 0 2 0 0 2 0 2 0 2 1 0 0 0 1 1 1 0 0 0 2 0 0 1 1 1 1 1 0 1 0 0 0 0 1 1 2 1 0 0 1 0 0 1 1 0 0 0 0 0 1 0 1 2 1 2 2 0 0 1 0 1 1 0 0 2 2 1 0 1 0 0 1 1 1 1 1 1 1 0 1 1 0 1 1 1 1 1 0 0 1 1 0 0 1 0 0 1 0 0 0 0 0 0 1 2 0 2 2 0 1 0 1 0 1 0 1 0 1 2 0 0 0 0 0 0 0 0 0 2 1 0 0 0 2 0 1 1 1 1 1 1 1 2 1 0 1 0 0 0 0 0 0 1 1 0 0 0 0 0 0 0 1 0 0 0 1 1 0 1 2 2 2 1 0 0 0 0 0 0 0 2 0 1 0 1 2 2 1 1 1 0 1 2 1 1 1 0 0 0 1 2 1 1 0 0 0 0 0 0 2 2 2 0 0 1 1 1 1 2 0 1 0 0 0 0 0 1 0 0 0 2 1 2 2 0 1 1 0 1 0 0 2 1 2 1 0 1 0 2 0 2 0 1 1 1 0 1 2 0 1 1 1 0 0 0 1 1 1 0 1 1 1 0 0 1 0 1 1 1 2 0 0 0 1 1 0 0 0 1 1 1 1 2 0 1 0 0 0 0 0 1 1 0 2 1 0 1 0 0 1 1 1 1 1 0 0 2 2 0 1 0 2 0 0 0 1 0 1 2 1 1 0 0 0 0 0 1 0 2 2 0 0 1 0 0 0 1 1 2 0 2 0 0 0 0 0 2 0 2 0 0 1 0 0 0 1 1 2 0 2 2 1 0 0 0 1 1 1 0 2 1 0 1 0 0 0 1 1 1 0 2 0 0 1 1 0 0 1 1 1 2 1 1 0 0 0 0 0 0 2 0 2 0 2 1 2 0 1 1 1 2 0 1 1 0 1 0 1 0 1 1 1 0 1 1 2 2 1 1 0 0 0 0 0 0 0 0 0 0 0 0 2 0 2 0 1 0 1 1 0 0 2 2 2 0 1 1 0 0 0 0 0 0 0 1 1 0 1 1 1 1 1 0 0 2 1 1 0 1 1 0 2 0 0 0 1 1 1 0 2 1 2 0 1 2 2 1 1 0 0 1 1 0 1 0 2 0 0 1 0 1 1 0 0 1 1 1 2 2 1 1 1 1 1 0 2 1 1 0 0 1 2 1 0 2 0 0 0 0 1 0 0 1 0 0 0 0 0 0 1 1 0 0 1 0 0 0 0 0 0 0 1 0 1 0 0 0 0 1 0 1 0 0 0 1 0 2 1 1 1 1 0 0 0 1 0 0 1 1 1 1 0 1 1 1 1 0 0 0 0 0 0 0 2 0 0 2 2 0 0 0 1 1 0 0 1 2 1 0 1 1 0 1 0 2 2 2 1 2 1 1 1 1 0 0 1 0 0 0 1 0 0 0 0 2 1 0 1 1 0 0 0 1 1 1 1 0 0 2 2 0 2 0 0 0 0 2 2 2 0 2 2 0 1 0 1 1 0 0 0 2 0 0 0 0 1 0 0 0 0 0 2 0 0 0 0 0 0 0 0 0 0 2 0
125 0 0 0 0 0 0 1 1 2 2 1 1 1 0 0 0 0 2 1 1 2 0 1 1 0 1 0 1 1 0 0 1 0 1 0 2 2 0 1 0 0 0 0 0 0 0 0 0 0 0 0 0 0 1 1 0 0 0 0 1 1 2 2 0 0 1 0 0 0 0 1 2 2 2 2 2 0 2 0 1 2 1 1 1 0 0 0 2 2 0 0 2 1 1 2 1 0 0 0 0 2 1 1 0 0 2 0 1 1 0 1 1 1 1 1 0 0 2 0 0 0 2 1 0 1 0 0 0 0 1 0 1 0 1 0 0 0 0 0 1 0 1 0 0 0 0 0 0 1 0 0 0 0 0 0 1 1 0 1 0 0 0 1 1 2 1 0 1 0 1 0 1 0 0 1 0 1 0 1 1 0 2 2 2 2 2 1 0 1 1 2 1 1 1 2 2 0 0 0 0 0 0 1 1 1 1 0 0 0 1 0 2 0 0 1 0 1 1 0 0 0 0 2 0 0 0 0 0 0 0 0 1 1 1 0 1 2 0 0 0 0 2 0 1 2 1 0 2 0 0 0 2 0 0 0 0 2 1 0 0 1 0 1 1 0 0 0 2 0 2 1 0 1 0 1 1 1 2 2 0 0 0 0 0 0 0 2 0 2 0 1 0 0 2 2 2 2 0 2 0 0 2 0 1 0 1 1 0 0 0 0 1 2 0 0 1 0 2 2 0 0 1 1 1 0 0 1 1 1 2 1 0 1 0 1 0 1 0 1 1 1 1 2 1 0 1 1 2 1 1 1 0 0 0 2 1 0 0 1 2 2 1 0 1 1 0 0 1 0 1 1 1 0 1 1 0 2 0 0 0 2 0 0 1 0 0 0 0 0 0 1 0 0 1 0 0 1 0 0 0 1 1 1 1 0 0 1 0 0 0 0 0 0 0 0 0 0 0 0 0 0 0 1 1 1 0 0 1 0 1 0 2 0 0 0 0 0 0 0 1 1 0 0 1 2 1 0 1 2 0 1 0 2 2 1 2 2 1 2 2 0 0 0 0 1 0 1 2 1 1 1 1 1 2 0 2 0 0 0 2 2 0 2 2 2 2 1 1 0 1 1 0 2 2 0 0 2 1 0 2 0 1 1 1 1 2 0 0 0 0 2 0 1 0 0 1 0 2 2 2 2 1 1 1 1 0 2 2 0 2 0 2 1 1 0 1 0 0 2 0 0 1 1 1 1 0 2 2 2 0 1 0 2 0 0 0 0 0 0 0 0 0 0 1 0 0 2 2 2 0 1 1 0 0 0 2 0 0 0 0 0 1 0 0 1 1 1 0 1 0 2 0 0 0 1 0 0 1 1 0 1 0 0 1 1 1 1 0 1 0 0 0 0 0 0 1 2 1 1 1 1 0 0 0 0 1 1 0 0 0 0 0 0 2 0 2 0 2 0 0 1 0 0 2 0 2 0 0 1 2 1 0 2 2 2 0 2 1 0 0 0 1 0 0 1 1 2 1 1 0 1 0 0 0 1 2 0 2 0 1 1 0 0 0 1 0 1 2 1 2 0 0 0 0 0 0 2 0 2 1 1 0 1 0 0 1 2 2 1 1 1 0 1 0 0 0 1 2 1 1 0 1 2 0 1 2 0 0 0 0 2 0 0 1 1 0 0 0 1 0 1 0 0 0 1 0 0 0 0 0 0 0 0 0 0 0 0 0 0 0 0 1 1 0 1 0 1 1 1 2 0 1 1 1 2 0 1 1 1 2 1 1 0 2 1 0 2 2 2 0 0 1 1 0 0 0 0 0 0 0 0 0 1 0 1 2 0 0 1 1 1 1 1 1 2 2 2 1 2 2 1 0 2 2 1 1 0 0 1 0 0 2 2 0 0 0 1 0 0 0 0 0 0 0 0 0 0 0 0 0 2 1 0 0 1 0 0 1 0 0 1 1 0 1 0 0 0 1 0 0 0 1 1 2 0 1 2 2 2 2 2 1 0 0 1 1 2 0 2 0 2 1 0 0 0 0 0 0 1 0 1 0 1 1 2 0 1 0 1 1 0 1 0 1 1 0 2 2 1 1 1 2 1 0 0 1 0 0 0 2 0 0 2 0 0 0 0 1 0 0 1 2 2 1 0 0 0 0 0 1 0 1 0 2 0 1 2 0 1 0 0 1 0 0 0 0 0 2 2 0 1 1 0 0 0 0 1 1 0 0 1 1 1 0 0 1 0 0 0 0 0 1 0 0 0 0 0 0 0 0 0
126 0 0 2 0 0 1 2 0 1 0 1 1 2 1 1 1 0 1 1 1 1 0 1 1 0 2 0 1 2 0 1 1 1 0 0 2 1 0 2 0 0 2 2 0 0 0 0 2 0 0 0 0 0 1 2 0 0 1 1 1 0 0 1 0 0 0 0 0 0 0 0 2 2 2 2 2 0 1 0 1 2 2 0 2 0 0 1 2 2 1 1 0 2 0 0 0 2 2 2 2 2 0 0 2 1 1 2 0 2 1 2 0 2 1 0 0 0 1 0 1 0 2 2 0 1 0 2 2 2 0 0 0 1 1 0 1 0 0 0 1 0 1 0 2 2 1 0 0 0 0 0 1 0 0 0 0 0 0 0 0 1 0 0 1 2 2 0 0 1 1 2 0 2 2 1 0 0 0 1 1 2 1 1 2 1 2 0 0 0 1 2 0 1 1 1 1 0 0 0 0 0 0 1 1 1 1 0 0 0 0 1 1 0 2 1 0 0 1 0 1 1 0 2 0 0 0 0 0 0 0 0 0 0 1 0 1 2 0 0 0 1 2 0 0 2 0 1 2 0 0 1 0 0 0 1 0 1 0 0 0 0 0 1 1 0 0 0 1 1 0 0 0 1 0 0 0 1 2 1 0 0 2 1 1 0 0 0 0 1 0 0 0 1 0 0 2 1 0 0 0 0 1 1 0 0 1 2 0 0 1 1 1 2 1 0 1 0 1 1 0 1 1 1 2 0 0 2 0 0 0 2 0 0 0 0 0 1 0 1 1 1 2 1 0 0 0 0 1 0 1 1 1 1 0 1 2 0 0 0 0 1 1 0 1 0 0 1 2 0 2 0 1 1 2 0 0 0 2 0 0 1 0 0 0 0 0 0 0 0 1 1 1 0 1 1 1 0 2 2 0 1 1 1 0 1 0 0 0 0 0 0 0 0 1 0 2 0 0 0 1 1 0 1 2 2 0 1 2 2 2 1 0 1 1 1 0 1 0 0 1 1 1 1 1 2 1 0 0 1 0 0 0 2 1 1 1 1 0 0 0 0 0 0 0 0 0 0 2 0 0 0 2 1 1 1 0 2 1 1 1 2 0 1 0 1 0 0 2 0 0 0 2 2 2 0 1 1 1 2 0 1 2 1 1 0 2 0 1 0 0 1 1 1 0 0 0 0 2 2 2 2 0 0 0 1 1 1 1 1 0 1 2 1 2 1 1 0 1 2 0 0 1 0 1 1 0 2 2 2 0 2 0 2 0 1 0 0 1 1 0 0 0 0 0 0 0 1 1 0 0 1 0 0 0 0 2 0 2 1 2 0 0 0 0 0 0 1 1 2 0 2 0 0 1 0 0 1 1 0 0 2 0 2 0 2 1 1 0 2 1 0 0 1 0 1 0 0 0 0 0 0 0 1 1 0 0 1 0 0 0 0 0 0 1 0 2 0 2 0 1 1 0 1 1 0 2 1 0 1 0 1 0 1 1 1 1 2 2 0 0 0 2 0 1 1 0 1 2 1 0 2 0 0 0 1 1 0 1 1 1 2 0 1 1 1 0 1 2 1 1 1 0 0 0 0 0 1 0 1 0 1 0 1 1 0 2 1 1 0 0 0 0 1 0 1 0 0 0 0 0 0 0 1 1 0 0 0 0 0 0 1 0 0 0 0 1 0 0 0 0 0 0 0 0 0 0 1 0 0 0 0 0 0 0 1 0 0 1 1 1 1 0 0 0 2 0 1 1 1 1 0 1 0 0 1 2 2 0 2 1 1 0 1 1 0 1 1 1 2 0 1 0 1 0 0 0 0 1 0 0 1 0 2 1 0 1 0 0 2 0 0 2 0 1 1 1 2 1 1 1 1 0 2 2 0 0 0 0 2 0 0 1 1 1 0 0 1 0 0 0 0 0 0 2 0 0 0 0 0 0 2 1 0 1 0 1 0 0 0 0 2 0 0 0 1 2 0 1 0 1 0 0 1 2 1 0 1 1 1 2 2 1 0 0 1 1 1 0 2 1 2 0 0 2 2 2 0 0 1 0 1 0 0 1 2 0 2 1 1 1 0 0 0 1 0 0 0 2 0 0 2 2 0 0 0 1 2 0 0 2 1 0 2 1 1 1 1 0 0 0 2 1 1 0 1 1 2 1 0 0 0 1 0 0 0 1 2 0 1 0 1 1 0 0 0 0 1 2 1 0 0 0 0 0 0 0 1 1 0 0 1 1 1 0 1 2 0 0 2 1 0 0 1 1 0 0 0 0 0 1 1
127 0 0 2 0 0 0 0 0 2 2 0 0 2 0 0 1 0 1 0 1 0 0 2 2 0 0 2 2 1 1 0 1 1 0 0 2 2 0 1 1 0 0 1 0 1 1 0 2 0 0 0 0 0 1 0 0 0 2 0 1 0 2 2 0 0 1 1 0 0 0 0 2 2 2 2 2 0 2 0 1 1 2 0 1 0 0 0 1 2 0 0 1 1 0 0 0 1 1 0 1 2 2 1 0 0 2 0 2 0 0 1 2 2 2 2 2 0 1 0 1 0 2 2 0 2 0 0 0 0 0 0 1 0 0 0 1 0 0 0 0 0 0 1 0 0 0 0 0 1 0 0 0 0 0 0 0 1 1 1 1 0 1 1 1 1 0 1 2 0 0 0 1 1 1 0 0 1 0 0 0 0 1 1 2 2 1 2 0 0 2 2 2 0 2 2 2 0 0 0 0 0 1 2 2 0 0 0 2 0 0 0 2 0 2 0 0 1 1 1 1 0 0 2 0 0 0 0 0 0 0 1 0 0 1 0 0 2 0 1 1 0 2 0 0 2 1 0 2 0 0 0 1 0 0 0 0 2 0 0 0 0 0 1 1 0 0 1 2 0 0 0 1 2 1 0 0 0 2 0 1 0 2 0 2 1 1 1 0 1 0 0 2 0 2 0 2 2 0 1 0 0 2 0 0 1 0 2 1 1 0 1 1 1 1 0 1 0 0 0 0 2 0 2 1 0 0 1 2 1 2 0 0 0 0 1 0 1 0 1 0 0 2 1 0 0 0 0 2 0 0 0 2 2 0 0 1 0 0 0 0 0 1 0 1 0 0 1 2 0 2 0 0 0 1 1 0 0 1 0 1 2 0 0 0 0 0 0 0 0 0 1 0 0 1 0 0 0 1 1 0 1 0 2 1 1 1 0 0 0 0 0 0 0 0 0 1 0 0 1 0 1 0 0 1 1 1 1 2 2 2 1 0 2 1 1 0 0 0 0 2 0 0 0 1 0 2 0 0 0 0 0 0 2 1 1 1 1 1 0 0 0 0 0 0 1 1 1 2 1 0 0 1 2 0 0 0 2 0 1 2 0 0 2 1 1 1 1 1 0 1 1 0 2 1 0 0 2 0 0 2 0 2 1 1 0 1 0 1 0 0 0 1 1 1 0 0 0 0 0 1 2 2 2 2 0 0 0 0 2 1 1 2 1 2 0 2 1 2 0 1 2 2 1 2 1 0 1 1 1 0 0 0 2 1 0 0 1 0 1 1 0 0 0 2 0 0 0 0 0 0 0 2 0 1 0 1 1 1 1 2 1 0 0 0 0 1 2 0 2 0 1 0 1 1 0 1 0 0 1 0 1 0 1 0 1 1 0 0 0 0 0 0 1 1 2 0 0 0 0 0 0 0 0 0 0 2 2 0 0 0 1 1 0 2 1 2 0 2 0 0 1 0 1 1 0 2 0 0 1 1 2 1 0 1 2 2 2 1 1 1 0 2 1 1 0 0 2 0 0 0 0 0 0 0 2 1 0 2 1 1 0 0 1 0 1 2 2 0 1 1 1 1 0 0 0 0 1 0 0 0 1 1 2 0 0 2 2 2 0 0 0 0 2 0 1 0 1 0 0 0 0 0 2 1 1 2 0 2 0 1 1 0 0 1 1 0 0 1 1 0 1 0 0 0 0 0 0 0 0 0 0 0 1 0 0 2 0 2 0 0 0 2 0 2 0 0 1 1 1 0 0 2 0 0 0 0 2 0 2 1 2 0 1 1 0 0 1 1 2 1 1 1 1 0 0 1 1 0 0 0 0 0 2 1 1 0 0 0 2 0 0 0 2 0 2 2 1 1 1 1 1 0 2 2 0 0 0 0 1 0 1 1 0 0 0 0 0 2 1 2 0 0 0 0 0 0 1 0 1 1 0 2 0 1 0 1 0 0 0 0 1 0 0 0 0 1 0 1 0 0 0 1 0 1 0 1 0 2 2 2 2 2 0 0 0 0 1 0 2 0 0 0 0 2 1 1 0 1 1 1 0 0 0 0 0 1 0 0 2 2 0 0 0 0 0 0 2 2 0 0 2 2 1 2 2 0 2 0 1 2 0 0 2 0 0 0 1 0 0 0 2 1 1 0 1 1 0 0 0 1 1 1 0 0 0 0 1 0 1 0 1 1 0 0 0 0 0 1 0 2 0 1 0 0 1 0 0 2 1 1 0 1 1 0 0 1 1 0 1 0 0 0 0 0 0 0 0 0 0 2 2
128 0 0 2 0 0 0 0 0 2 1 0 2 2 0 0 0 0 0 0 1 0 0 2 2 0 2 1 2 1 1 0 2 1 0 0 1 0 0 0 1 0 0 1 0 1 0 0 1 0 0 0 1 1 0 2 0 0 1 0 2 0 0 1 0 0 0 1 0 0 0 0 2 2 2 2 2 1 2 0 0 2 2 0 2 0 1 0 1 2 0 0 1 1 2 2 2 1 1 1 1 2 1 1 1 1 2 1 1 1 0 2 0 1 1 0 0 1 1 0 2 1 1 2 0 1 0 1 1 1 0 0 0 0 0 0 0 0 0 0 0 0 0 0 1 0 0 0 0 0 0 0 0 1 1 1 0 0 0 0 0 1 1 0 1 2 2 1 0 1 0 1 0 1 2 2 1 0 0 1 1 1 1 1 2 2 1 1 0 0 1 2 2 1 2 2 0 0 0 1 0 0 0 0 0 0 1 2 1 0 1 0 2 0 1 0 1 0 1 0 1 0 1 2 0 1 1 0 0 1 1 0 0 0 1 0 0 2 0 0 0 1 2 1 0 2 0 1 1 1 1 0 1 0 1 0 1 1 0 0 0 0 0 0 0 0 0 0 1 0 0 0 1 2 1 0 0 1 2 1 0 1 0 0 2 0 0 1 0 1 0 0 1 0 2 1 0 1 0 1 0 0 2 0 0 1 0 2 1 0 0 1 1 1 1 0 2 0 1 1 0 1 0 2 1 0 0 1 1 1 1 1 1 1 0 0 0 1 0 2 1 1 2 1 1 0 1 0 2 1 0 0 1 1 0 1 1 0 0 0 0 0 1 0 1 0 0 1 1 0 1 1 0 0 1 1 0 1 1 1 1 0 2 1 1 2 1 0 0 0 0 0 1 0 2 0 0 0 0 0 0 0 1 2 0 1 0 0 0 0 0 0 0 0 2 0 0 1 0 0 0 2 0 0 1 0 1 0 1 0 1 0 0 1 1 0 0 1 0 0 2 0 0 1 0 1 1 0 0 0 0 1 0 2 1 1 1 2 2 2 1 0 0 0 0 0 0 1 1 0 0 0 1 2 2 2 0 2 0 0 1 1 0 1 0 0 0 0 2 0 0 0 0 0 0 0 0 1 1 2 0 1 2 0 2 0 0 2 1 0 1 0 2 2 0 0 0 0 0 0 0 2 2 2 2 1 0 0 0 2 1 1 1 1 1 0 1 0 1 0 0 2 0 0 0 0 1 1 1 1 0 1 0 2 1 0 0 2 0 1 1 0 1 1 0 1 0 2 1 0 0 1 0 0 0 0 1 0 1 0 1 0 1 0 0 0 1 1 1 2 1 1 1 0 0 0 0 1 1 1 1 0 1 2 0 2 2 0 0 0 2 0 0 1 0 0 1 0 0 0 0 0 0 1 1 1 1 1 0 0 0 0 0 0 2 0 2 0 2 0 2 2 0 1 0 0 2 1 0 1 1 1 0 0 1 2 2 1 1 0 0 0 0 1 0 0 0 2 1 0 0 0 1 1 1 2 0 0 2 1 0 0 1 0 0 1 0 2 1 0 1 1 0 0 0 0 0 2 0 1 0 1 0 1 0 0 1 1 2 0 1 1 0 1 0 1 0 1 1 1 0 1 0 2 1 0 1 0 1 0 1 1 1 1 2 1 1 0 0 0 0 1 0 1 0 1 0 0 0 0 0 0 0 2 1 0 0 0 1 0 0 0 2 1 1 0 0 1 1 1 0 0 2 1 1 2 0 1 1 1 1 1 1 0 1 0 2 2 1 2 1 1 2 2 0 0 0 1 0 0 0 0 0 2 1 1 1 0 0 2 0 0 1 0 1 1 1 2 2 2 2 2 0 1 2 0 0 0 0 2 0 0 2 1 0 0 0 0 1 0 1 1 0 0 0 0 0 1 1 0 0 2 0 0 0 0 0 0 0 0 0 0 0 0 0 0 0 1 0 0 0 0 1 0 1 0 1 0 1 2 2 2 2 0 0 0 0 2 1 1 0 1 0 0 1 1 1 0 0 1 1 1 0 1 1 2 0 1 0 0 0 0 0 0 1 1 1 1 2 1 0 2 2 1 0 0 0 1 0 0 2 0 1 2 1 1 0 0 1 1 0 0 2 2 1 0 0 0 0 0 1 0 1 0 1 0 1 0 0 0 1 0 0 1 0 1 1 0 1 1 0 0 0 0 0 1 0 1 1 0 0 1 0 1 0 1 2 0 1 1 0 0 0 0 0 0 0 0 0 0 2 2
129 1 0 0 0 0 0 1 0 2 0 1 1 1 0 0 0 0 1 0 0 0 0 2 1 1 1 2 2 0 1 1 1 0 2 1 1 1 1 0 1 0 0 0 0 1 0 0 2 0 0 0 1 1 1 1 0 0 2 0 2 0 2 2 0 0 1 1 0 0 0 1 2 2 2 2 2 0 2 0 1 1 2 0 2 0 0 2 2 2 1 1 1 2 0 1 0 1 1 1 1 2 1 1 1 1 2 1 1 1 0 2 0 2 2 0 0 0 2 0 0 0 2 1 0 1 0 1 1 2 0 0 1 0 0 0 1 0 0 0 1 0 0 1 0 0 0 1 1 1 0 0 0 1 1 1 0 0 1 2 1 1 0 0 0 1 1 1 0 1 1 1 1 0 1 0 0 0 0 0 0 0 1 1 1 1 1 2 0 2 0 2 2 0 2 2 2 0 0 0 0 0 0 1 1 0 0 2 1 0 1 0 1 0 1 0 0 1 0 1 2 1 1 2 0 1 1 1 1 1 1 0 0 0 1 0 0 2 0 0 0 0 2 0 0 2 0 0 1 1 1 1 2 0 0 0 1 0 0 0 0 0 0 0 0 0 0 1 1 0 0 0 1 2 0 0 2 1 2 1 1 0 1 1 1 1 1 1 1 2 1 2 2 0 2 0 1 1 0 1 0 1 2 0 0 0 0 2 0 0 1 2 2 2 1 1 2 0 1 1 1 0 2 1 0 0 0 2 1 1 1 1 0 0 0 0 0 2 1 1 1 2 2 2 0 0 1 0 2 2 0 0 1 1 1 1 1 0 0 0 0 0 2 0 2 0 0 2 2 1 2 0 0 0 0 1 0 0 1 0 0 1 0 0 1 1 1 1 1 0 0 0 2 0 2 2 1 1 0 0 0 0 1 1 0 1 0 2 0 0 0 0 0 0 2 0 0 1 0 0 0 2 0 0 0 0 2 0 0 0 1 0 1 1 0 0 0 0 0 0 2 0 0 0 2 2 2 0 0 0 1 0 0 2 2 2 2 2 1 2 1 0 0 1 1 2 0 1 2 0 0 0 0 2 2 0 2 2 0 2 1 2 0 2 1 1 1 0 0 0 2 2 0 1 0 0 0 2 1 1 1 0 2 0 1 1 1 0 2 0 1 0 0 0 0 0 0 0 1 2 2 1 0 0 0 1 1 2 2 1 1 0 1 1 1 0 1 0 1 1 1 1 2 0 2 2 0 0 0 0 0 0 0 2 0 1 1 0 0 0 0 0 0 0 2 0 0 0 0 0 0 1 1 0 1 0 1 2 2 2 2 0 0 0 0 0 0 0 0 0 0 1 1 0 0 1 1 0 0 0 0 1 0 2 0 2 1 1 0 2 0 0 0 0 0 0 0 1 1 1 0 1 0 0 0 0 0 1 0 0 1 0 0 0 2 0 2 0 2 0 0 1 0 1 1 0 1 0 1 1 1 1 0 1 1 2 1 1 1 0 0 0 1 0 0 1 0 1 2 2 0 2 0 0 0 1 1 0 1 1 1 0 1 0 0 2 1 1 1 0 1 1 0 0 0 0 0 1 0 1 0 1 0 1 1 0 1 1 1 0 1 1 0 1 0 0 0 1 1 1 0 0 1 2 1 0 0 0 0 0 0 0 0 0 0 0 1 0 0 1 0 1 0 0 0 1 0 0 1 1 0 1 1 0 1 1 0 0 1 0 0 0 2 0 1 0 0 0 0 0 0 0 1 0 0 1 0 1 1 1 1 2 1 0 1 2 0 2 1 2 1 1 0 0 0 0 0 1 0 0 0 0 0 1 1 1 0 0 1 1 0 0 0 2 0 2 2 1 0 0 0 1 0 2 2 2 2 0 0 2 0 1 1 1 1 0 0 1 1 0 0 1 0 0 0 0 0 1 1 0 0 1 0 0 0 0 0 0 1 1 0 2 0 0 0 0 0 1 1 0 0 0 1 0 1 0 0 1 0 0 0 0 2 0 0 0 0 1 1 1 0 1 0 0 2 2 2 0 0 0 0 1 0 0 1 1 1 0 0 1 1 0 0 0 1 1 0 1 2 0 0 2 1 1 1 1 1 1 0 1 1 0 1 2 1 1 0 1 2 2 0 0 2 1 1 0 1 0 0 0 1 0 2 0 1 0 1 2 0 2 0 0 0 0 0 0 0 0 2 1 0 0 0 1 1 1 1 2 0 1 0 1 0 2 1 0 1 0 1 2 0 0 1 0 0 0 0 0 0 0 2 2
130 1 0 2 0 0 0 2 1 1 1 0 0 2 1 1 1 0 0 2 0 1 0 2 2 0 1 2 2 0 2 1 1 1 1 1 2 2 1 1 0 0 0 0 0 0 1 0 2 0 0 0 0 1 1 1 0 0 0 1 1 0 2 2 0 1 1 0 1 0 0 0 1 2 1 2 2 0 2 0 2 2 2 0 2 0 0 0 2 2 0 1 0 1 0 1 0 1 0 0 0 2 2 1 0 0 2 1 1 1 0 2 0 1 1 1 1 0 2 0 0 0 2 1 0 0 0 0 0 0 1 0 0 0 0 0 0 0 1 0 0 0 0 0 0 2 0 0 0 1 0 0 0 0 1 0 0 0 1 1 1 2 1 0 1 2 1 0 1 1 0 1 0 1 1 0 0 0 0 0 0 1 0 0 1 1 0 0 0 0 0 1 2 1 2 1 1 0 1 0 0 1 0 1 1 0 1 0 0 0 0 0 1 1 2 0 0 0 2 0 2 2 2 2 0 2 2 0 0 0 1 0 0 0 1 0 0 2 0 0 0 0 2 1 0 1 0 0 2 0 0 1 1 0 0 0 0 1 0 1 1 1 0 1 1 0 0 1 2 1 0 1 0 2 1 1 0 2 2 2 0 0 0 0 0 0 0 2 1 2 1 2 2 0 2 0 2 2 0 2 0 0 2 0 0 0 0 1 0 0 0 0 1 1 1 0 2 0 0 0 2 0 1 1 1 0 0 2 1 1 0 2 0 0 1 1 1 1 1 2 1 1 2 2 0 0 2 0 2 2 0 0 1 1 0 1 1 0 0 2 2 2 1 0 1 1 0 2 2 0 2 0 1 1 1 1 0 0 1 0 0 2 0 0 1 0 0 0 0 0 0 0 1 0 1 1 1 0 0 0 0 1 0 1 1 0 1 0 0 0 0 0 0 0 2 1 0 0 0 1 0 1 1 0 0 0 1 1 1 1 1 1 0 2 0 0 0 1 0 0 1 0 0 0 1 2 1 0 0 1 0 0 0 2 2 2 2 2 0 2 2 0 1 0 0 1 0 2 2 2 2 2 2 2 1 0 1 2 0 1 2 1 0 1 0 0 0 1 2 0 0 0 0 1 0 0 1 1 1 2 0 0 1 1 1 1 1 1 1 0 0 0 1 0 1 0 0 0 1 1 1 2 0 0 0 1 0 1 1 1 1 1 1 1 1 0 1 0 2 0 2 2 2 1 1 2 0 1 1 1 0 1 0 1 1 0 0 1 0 1 0 0 2 0 0 1 1 1 1 1 1 1 0 0 0 0 0 1 2 1 2 0 2 0 0 0 2 0 0 1 0 1 0 0 1 0 0 0 0 1 0 0 0 1 1 2 1 1 0 1 0 0 0 1 0 0 0 1 0 0 0 0 0 1 1 0 0 0 0 0 0 0 0 0 1 2 2 0 1 1 0 0 0 1 2 0 1 0 1 1 0 2 0 1 2 2 2 2 2 0 0 0 2 0 1 1 1 2 0 0 1 0 0 1 1 1 1 0 1 1 1 0 0 1 0 0 1 1 2 1 1 0 1 1 1 0 0 2 0 2 2 0 0 0 2 0 2 1 1 0 1 1 0 0 0 1 0 1 1 1 0 0 0 2 0 1 1 1 0 1 0 1 1 0 2 2 1 0 0 1 0 1 0 1 0 0 1 0 0 1 1 1 0 0 0 0 0 0 1 1 0 1 0 0 0 0 1 0 1 1 0 0 2 2 2 0 1 2 0 2 0 0 0 2 2 1 0 2 1 1 0 1 1 2 0 0 0 0 1 0 0 0 0 2 0 0 1 0 0 2 0 0 2 0 1 1 1 2 2 2 2 2 0 1 1 1 0 0 0 2 0 1 2 1 0 0 0 0 0 0 1 1 0 0 1 0 0 1 1 0 0 1 0 0 0 0 0 0 0 0 0 0 0 0 1 0 2 0 1 0 0 0 0 0 0 0 0 0 1 2 1 2 1 0 0 0 0 2 2 1 0 0 1 0 1 1 1 0 0 0 0 2 0 0 2 0 2 1 0 2 0 0 0 0 0 0 0 0 0 0 0 0 0 1 1 1 1 2 1 1 2 0 0 2 0 0 0 0 1 1 0 0 2 1 1 0 1 2 0 0 2 0 0 0 2 0 2 2 0 2 0 2 0 0 1 1 1 0 2 2 0 0 0 0 0 2 0 0 1 1 0 1 1 2 0 1 1 0 0 2 0 0 0 1 1 0 0 0 0 0 2 2
131 0 0 1 0 0 0 1 0 1 1 0 1 2 0 0 0 0 0 2 1 2 0 1 1 2 2 1 1 1 1 0 1 1 1 1 1 2 0 2 0 1 1 1 1 1 1 0 2 0 0 0 2 2 0 1 1 0 2 0 0 1 2 2 1 0 2 0 0 0 0 0 2 2 2 2 1 1 1 0 1 2 2 0 2 0 0 1 1 2 1 1 0 2 0 0 0 1 1 1 2 2 2 2 0 0 2 0 2 0 0 1 1 1 1 1 0 0 1 0 1 0 2 1 0 1 0 1 1 1 1 0 0 0 0 0 0 0 0 0 0 0 0 0 1 1 0 0 0 1 1 0 1 1 1 0 0 0 1 2 2 1 0 0 1 1 1 0 1 1 0 2 1 1 1 0 0 0 0 1 1 0 1 1 2 2 1 0 0 0 1 1 2 1 2 2 2 1 0 0 0 0 0 2 2 0 0 0 1 0 0 0 1 0 1 1 1 0 2 1 2 1 0 2 1 0 0 1 0 0 0 0 0 0 1 0 0 2 0 0 0 1 2 0 0 2 0 1 1 1 0 0 1 0 0 0 0 0 0 0 0 0 0 0 0 0 0 0 2 0 1 0 1 2 1 0 0 0 1 0 1 0 2 0 2 1 0 1 0 2 2 1 1 1 1 1 2 0 0 1 0 0 1 1 0 0 1 2 1 0 0 1 2 2 2 1 2 0 1 1 1 0 0 1 1 0 0 1 1 0 2 2 1 1 0 0 0 2 0 0 0 0 1 1 0 0 1 1 2 1 1 1 1 1 0 1 1 0 0 2 2 2 2 0 2 0 0 0 0 0 0 2 1 1 1 1 0 2 0 0 0 1 1 1 2 0 1 0 0 0 0 0 2 0 1 1 0 1 0 1 0 1 1 0 0 0 1 1 1 1 1 1 1 0 1 1 1 1 0 0 0 2 0 0 1 2 0 0 1 1 1 1 0 2 2 2 0 1 0 0 1 1 0 1 0 1 1 0 1 1 0 0 0 2 1 0 1 1 1 1 0 0 1 0 0 1 0 0 2 0 0 0 2 0 1 1 0 1 0 1 2 1 0 0 0 0 0 0 1 0 1 1 1 2 1 0 0 2 2 2 0 0 2 1 1 0 1 0 0 0 0 0 0 0 1 0 0 0 2 2 2 2 2 2 2 0 0 1 1 1 2 0 0 0 0 0 1 0 1 0 0 2 1 0 1 2 0 0 1 1 0 0 0 2 0 1 0 1 0 2 2 0 0 1 1 0 0 1 0 0 0 1 0 0 0 0 0 1 1 1 2 0 1 1 0 1 1 0 1 2 0 0 0 0 1 0 1 0 0 1 0 1 0 2 0 2 2 0 0 0 1 1 0 0 0 0 0 1 0 0 0 0 0 1 1 0 1 1 0 0 1 0 1 0 2 1 2 0 2 0 0 1 0 0 1 0 2 0 0 0 1 2 1 1 1 2 1 1 1 0 0 0 0 1 1 0 0 1 1 1 0 1 1 1 1 2 0 0 2 0 1 0 0 1 1 1 0 0 2 2 0 1 0 0 0 0 0 2 0 1 1 1 1 1 1 1 1 1 1 0 0 0 0 0 0 1 0 0 0 0 0 0 0 2 2 0 0 0 0 0 0 1 1 0 1 1 0 0 0 1 0 1 0 1 0 0 0 0 0 0 0 0 0 1 0 0 1 0 2 0 0 0 1 0 0 0 1 1 1 1 1 0 2 0 0 0 1 0 0 0 1 2 1 0 1 0 1 0 0 2 0 2 1 1 0 0 1 0 0 1 0 0 0 2 1 1 0 0 0 1 0 0 1 0 1 2 1 2 0 1 1 2 0 1 1 2 1 0 1 2 0 0 1 0 0 2 0 0 2 1 2 0 1 1 2 1 2 0 0 1 0 1 2 0 1 0 1 0 1 1 0 2 1 0 1 1 1 0 2 0 1 0 1 0 2 0 0 2 1 1 1 1 2 0 0 0 0 2 0 2 0 2 1 0 1 1 1 0 0 1 0 2 0 0 1 1 1 0 0 0 0 0 0 0 0 0 0 0 2 0 0 2 1 1 1 1 0 1 0 0 2 0 0 0 0 1 0 0 0 1 0 1 1 0 0 2 1 0 0 0 1 0 2 0 1 0 0 2 0 1 0 0 0 0 0 0 1 0 1 1 0 0 0 0 0 1 0 0 2 1 1 0 2 2 0 0 2 1 1 2 0 0 0 0 0 0 0 1 1 0 2 2
132 0 0 1 0 0 0 1 0 1 1 1 0 1 0 0 0 0 1 2 0 2 0 1 1 1 1 0 1 0 0 1 1 1 0 1 1 1 0 0 2 0 0 0 0 0 1 0 2 0 0 0 2 2 0 2 0 0 2 0 1 0 1 1 0 1 1 0 0 1 1 1 2 1 2 1 0 0 2 1 0 1 2 0 2 0 1 0 0 2 0 0 1 2 0 1 0 2 2 2 2 2 0 0 1 1 1 0 2 0 0 2 0 1 1 0 0 0 0 0 2 0 2 2 0 2 0 1 1 1 0 0 0 0 1 0 2 0 0 0 2 0 0 0 0 0 0 0 0 0 0 0 0 0 0 0 0 0 1 2 2 1 0 2 0 0 1 2 0 2 0 0 1 2 1 1 1 0 1 1 0 0 1 1 1 1 1 0 0 0 0 0 2 1 2 1 2 1 0 0 0 0 0 0 0 0 1 1 0 0 0 0 1 0 2 0 0 2 1 1 1 0 0 2 0 0 0 0 0 0 0 0 0 0 1 0 0 2 0 0 0 0 2 1 0 2 0 0 2 0 0 0 1 1 1 0 1 1 0 0 0 0 0 1 1 0 0 1 2 1 0 0 1 1 0 0 1 0 2 0 0 0 2 1 2 2 1 0 1 1 1 1 0 0 1 2 2 0 0 1 0 1 2 0 0 1 0 2 2 0 0 1 2 2 1 0 0 1 0 0 0 2 1 0 1 0 0 1 0 0 2 0 0 0 0 0 0 1 0 0 1 1 1 2 0 0 1 1 2 0 1 1 2 2 1 0 2 1 0 1 1 2 2 0 2 0 1 1 1 0 1 1 1 1 1 1 0 0 0 0 1 1 0 0 1 0 1 1 1 1 1 1 1 0 2 1 1 1 1 1 0 1 0 1 0 1 1 0 1 1 1 1 0 0 1 0 1 0 0 0 0 1 0 0 0 2 2 0 2 1 1 1 1 0 1 0 0 0 2 0 1 1 0 0 0 1 1 2 2 2 0 0 0 2 1 0 2 2 0 2 2 0 0 0 0 1 1 1 1 0 0 0 2 0 1 1 0 2 0 2 0 2 0 1 1 2 1 0 1 0 1 1 0 2 1 0 1 0 0 2 0 0 1 1 1 1 2 0 1 0 0 1 1 0 1 0 0 0 0 0 0 2 1 1 1 0 0 1 1 1 2 0 1 0 1 0 0 0 1 0 0 2 2 1 2 1 0 1 1 2 0 1 0 2 0 1 0 0 2 0 0 1 1 1 0 1 1 0 0 1 0 0 1 0 1 0 2 1 1 1 2 1 1 0 0 1 1 0 0 1 0 1 0 0 0 0 0 1 1 1 1 0 1 1 0 1 1 2 0 2 1 0 1 1 1 1 0 1 1 0 0 0 0 1 1 0 1 2 0 0 1 0 0 0 1 0 2 0 2 0 0 0 0 0 2 0 2 0 0 1 0 2 1 0 0 2 2 1 1 0 0 0 0 1 1 0 0 1 1 1 1 1 1 0 0 2 0 1 1 2 1 0 0 1 1 2 1 1 1 1 0 1 0 0 0 0 1 2 0 1 0 1 0 1 1 0 1 1 2 0 0 0 0 2 0 0 0 1 1 1 0 0 1 2 2 1 1 0 1 0 1 2 0 0 0 0 0 0 0 1 0 0 0 0 0 0 0 0 0 0 0 0 0 0 1 1 1 0 1 0 0 0 2 0 1 0 1 0 2 2 0 1 2 1 1 0 2 1 1 0 1 2 0 0 0 2 0 2 2 1 1 0 0 1 0 0 0 1 0 0 0 0 0 1 0 2 2 2 2 2 0 0 0 0 0 2 0 2 1 1 0 1 0 1 1 1 0 0 0 2 0 0 2 0 0 0 0 0 0 0 0 0 1 1 2 0 2 1 0 1 1 1 1 0 1 0 1 0 0 0 0 1 0 0 0 0 0 1 0 0 0 0 1 0 1 0 0 0 1 1 1 1 2 0 0 0 0 2 0 1 1 1 1 1 2 1 2 0 1 2 1 0 0 0 2 2 0 1 0 0 0 0 1 0 1 0 0 1 2 0 0 2 2 1 1 1 0 1 1 1 2 0 1 2 1 1 0 1 0 0 0 2 2 0 0 1 2 0 0 0 2 0 1 0 1 0 1 2 0 2 0 0 0 0 0 0 0 0 1 1 1 1 0 0 0 0 1 0 2 0 0 0 0 0 0 0 0 0 1 2 0 0 0 1 1 0 0 0 0 0 2 2
133 0 0 1 0 0 0 2 0 1 0 0 0 2 0 0 1 0 1 0 1 1 1 2 2 0 0 1 2 1 1 1 0 0 0 0 2 2 0 1 1 0 0 1 0 1 2 0 1 1 1 0 0 0 1 2 0 0 0 0 1 1 0 1 0 0 1 0 0 0 0 0 1 2 1 2 2 0 2 0 1 2 1 1 1 0 0 0 1 1 0 0 1 1 0 1 0 0 0 0 0 2 1 1 0 0 2 0 2 0 0 2 0 2 2 0 0 0 1 0 1 0 1 0 1 0 0 2 1 2 1 0 0 0 0 0 0 0 1 0 0 0 0 0 2 2 1 1 1 1 0 1 0 0 1 0 0 0 0 0 0 0 0 1 0 1 0 0 0 1 0 1 0 2 0 0 1 0 0 1 1 1 1 1 2 2 1 1 0 0 0 1 1 1 1 0 2 0 0 0 0 0 1 2 2 0 0 1 2 1 0 0 2 0 1 1 0 1 0 0 1 1 1 1 1 0 0 1 0 0 0 1 0 1 2 1 1 2 0 0 0 0 1 0 0 1 0 1 0 2 2 0 0 0 0 0 0 2 0 0 0 0 0 2 1 1 0 1 1 0 0 0 2 2 0 1 1 0 1 0 0 1 1 1 1 1 1 2 0 2 2 0 0 1 0 1 0 0 0 1 1 0 2 0 1 1 0 1 0 1 0 2 2 2 1 1 2 1 0 0 0 2 1 1 2 1 1 2 1 1 1 1 0 0 0 0 0 1 0 1 1 1 2 2 0 0 1 0 2 2 0 0 0 0 0 2 1 0 0 0 0 0 2 0 2 1 0 1 2 0 2 0 1 1 0 0 0 2 0 0 0 1 1 1 1 1 0 0 0 1 1 2 0 1 1 0 0 1 0 0 0 0 0 2 0 1 0 1 0 0 0 0 0 1 1 0 1 0 0 1 1 1 0 0 1 1 0 0 1 0 1 0 0 1 1 1 0 2 0 0 2 0 0 1 0 1 1 0 0 0 0 0 0 2 1 1 1 2 1 1 1 0 0 0 0 2 0 2 2 2 2 2 0 1 1 1 0 1 0 0 2 2 1 2 0 0 0 1 2 0 0 0 0 2 0 0 0 2 2 2 0 0 2 1 1 1 1 1 1 0 1 0 0 0 0 1 1 1 0 1 1 2 0 1 1 1 0 0 0 2 0 1 0 0 0 0 1 0 2 1 1 1 1 0 1 1 0 1 1 2 0 2 0 2 0 0 1 1 0 1 1 0 0 1 0 0 0 1 1 1 0 1 0 0 0 0 1 1 1 1 1 0 1 0 1 1 0 0 0 0 0 2 0 0 0 0 0 1 1 1 1 1 0 1 0 2 1 1 0 2 2 0 0 2 0 2 0 1 0 0 0 0 0 0 0 2 0 2 0 0 0 0 0 1 1 0 1 0 2 0 0 0 0 0 0 0 2 0 1 2 0 2 1 0 1 2 1 2 2 0 0 0 0 1 1 0 0 2 1 1 1 1 1 0 0 1 1 0 2 1 0 0 1 0 0 1 1 1 2 1 1 0 0 0 0 0 0 2 0 2 1 1 0 0 0 0 0 0 1 0 1 1 0 1 0 0 0 1 1 1 0 0 1 2 1 1 1 0 0 0 0 1 0 0 0 0 2 0 1 2 0 2 0 1 0 0 0 1 0 0 0 0 0 0 0 0 1 0 0 0 0 0 1 0 0 0 2 0 2 2 1 0 1 1 0 0 2 0 1 1 2 2 2 0 2 1 1 1 0 2 0 2 1 1 0 0 0 1 0 0 0 0 0 2 1 0 0 0 0 2 0 0 1 0 1 2 1 2 2 2 2 2 0 2 2 1 1 0 0 2 0 0 1 1 0 0 0 1 0 0 1 1 1 1 2 0 1 0 0 2 0 0 2 0 1 1 1 0 0 0 0 1 1 0 1 1 1 0 1 0 0 0 2 1 2 1 0 0 1 1 2 2 2 1 1 1 0 2 0 1 1 2 2 0 2 2 2 0 0 0 0 2 0 0 0 0 1 0 1 1 0 0 1 0 2 2 0 1 2 1 0 2 2 1 2 2 0 1 1 1 2 1 0 2 0 0 0 1 0 0 0 1 1 2 0 0 0 1 1 0 0 0 0 0 1 0 1 2 0 1 0 0 0 0 1 1 1 1 2 1 1 0 0 0 0 0 1 0 2 0 1 1 2 2 0 0 2 0 0 2 0 0 0 2 1 0 0 0 1 0 1 1
134 0 0 2 0 0 1 1 1 2 1 0 0 0 0 0 0 0 0 0 1 2 0 1 1 1 1 2 2 0 0 0 2 1 0 0 1 1 0 2 0 0 0 1 0 1 0 0 0 1 1 0 0 0 1 1 0 0 2 1 1 0 0 0 0 0 2 0 0 0 0 2 1 2 0 2 2 0 2 0 1 2 1 1 0 0 0 1 2 2 0 0 1 1 1 2 1 0 0 0 0 2 0 0 1 0 2 2 0 2 0 0 1 2 2 0 0 0 1 0 1 0 2 1 0 1 0 0 0 0 1 0 0 0 0 0 0 0 0 0 0 0 0 0 0 1 0 0 0 1 0 0 0 0 0 0 0 0 0 1 0 1 0 1 1 2 0 1 1 1 0 1 1 0 0 1 0 2 0 0 0 1 1 1 1 1 1 2 1 0 2 2 2 0 2 2 1 0 0 0 0 0 0 2 2 0 0 1 2 0 0 0 1 0 1 0 0 2 0 0 2 1 0 2 0 0 0 0 0 0 0 0 0 0 2 0 0 2 1 1 1 1 2 0 1 2 1 0 1 1 1 0 1 1 1 0 2 1 0 0 0 0 0 0 1 0 1 0 1 1 0 1 1 2 0 0 1 0 1 0 1 0 2 0 2 2 0 0 0 2 0 1 0 0 1 1 0 1 0 1 0 0 2 0 0 0 0 2 1 0 0 2 2 1 1 0 2 0 0 0 0 0 2 1 0 0 1 1 2 1 2 0 1 1 0 0 0 1 0 0 1 1 2 1 0 0 0 0 2 1 0 0 2 2 0 0 0 0 0 1 1 1 2 0 2 0 0 0 1 0 1 1 0 0 1 0 0 0 1 0 0 1 0 0 2 1 2 0 0 0 0 1 2 1 2 2 2 0 0 0 0 1 1 0 0 0 1 1 0 0 0 0 0 0 2 2 0 0 0 2 0 0 0 1 1 2 0 0 0 0 0 0 0 2 1 1 0 0 0 0 1 0 0 1 1 2 1 0 0 1 0 1 0 2 2 2 2 0 0 0 0 0 0 0 0 2 0 0 2 0 1 1 1 1 1 1 1 0 0 0 2 2 0 0 0 1 0 1 2 0 0 0 0 2 1 0 0 2 2 2 0 2 2 0 2 1 1 0 1 0 1 0 1 0 1 1 1 0 1 1 1 2 1 0 0 0 0 0 0 2 0 0 1 1 1 0 0 0 2 0 1 1 2 1 2 2 0 2 2 2 0 1 0 2 1 0 0 0 0 0 0 0 1 0 1 1 1 1 1 0 1 0 0 0 0 0 1 0 1 0 1 1 1 0 0 1 1 0 0 1 0 1 2 0 1 1 1 0 0 1 0 1 0 2 0 2 1 0 0 1 0 0 2 2 2 2 1 0 0 0 0 0 0 0 0 1 1 1 0 0 0 0 0 0 1 0 2 0 2 0 1 1 0 2 1 0 2 0 0 1 0 2 0 0 1 0 2 2 2 1 1 0 1 0 1 2 0 1 2 1 0 2 0 0 1 1 1 0 1 1 0 2 0 1 1 1 1 0 2 2 2 1 0 0 0 0 0 1 0 0 0 1 0 1 1 0 2 2 2 0 1 1 0 2 0 0 2 2 1 2 0 0 2 2 1 2 2 0 0 0 0 2 0 0 1 1 1 0 1 2 0 2 0 0 0 1 0 1 0 1 1 1 0 0 1 0 1 0 1 0 0 0 1 1 0 0 1 0 2 2 1 1 1 0 0 1 2 1 0 1 1 1 1 0 1 1 0 2 2 2 0 0 1 1 1 1 0 0 0 2 0 0 0 1 0 2 1 1 1 2 0 0 1 0 1 2 1 2 1 2 2 1 0 2 2 1 1 0 0 1 0 0 1 1 1 0 0 0 0 0 0 0 0 0 0 0 0 0 0 0 0 2 1 0 0 1 0 0 0 0 0 0 0 0 0 1 0 1 1 0 0 0 1 1 2 0 1 1 1 2 2 2 2 1 1 1 0 2 0 2 0 1 1 0 1 1 1 0 0 1 0 1 1 0 2 2 1 2 0 0 0 0 1 0 1 1 0 0 2 0 0 2 1 1 0 1 0 1 0 0 2 0 0 0 0 0 0 1 0 0 0 0 2 2 2 1 1 0 0 1 1 1 1 0 1 0 1 1 0 1 0 1 0 0 2 1 2 0 2 2 0 1 0 0 0 0 1 2 0 0 0 2 2 2 0 1 1 1 0 1 0 0 1 0 0 0 0 1 1 0 0 0
135 0 0 2 0 0 0 1 0 1 1 0 0 0 0 0 0 0 2 1 1 2 0 1 1 1 2 2 2 0 2 0 0 0 0 0 2 2 0 2 0 0 0 1 0 0 0 0 2 0 0 0 1 1 0 1 0 0 2 0 0 1 1 1 0 0 0 0 1 1 0 0 1 2 1 2 2 0 1 1 1 2 1 1 1 0 0 1 2 2 0 0 1 1 0 1 0 0 0 0 0 2 1 1 1 1 2 1 1 1 0 2 0 2 2 0 0 0 0 0 2 0 2 0 0 1 0 0 0 0 1 1 0 0 0 0 0 0 0 0 1 0 0 0 1 2 0 0 0 2 1 0 0 0 0 0 0 0 0 1 0 0 0 1 1 2 2 0 1 1 0 2 2 1 0 1 0 0 0 1 1 0 0 0 1 0 0 1 1 0 2 2 1 0 1 1 2 0 1 0 0 0 0 0 0 0 2 0 1 0 1 0 0 0 1 1 1 1 1 1 2 0 1 1 0 1 1 0 0 0 0 0 0 0 1 0 1 2 0 0 0 0 2 1 0 2 0 0 2 0 0 0 1 0 0 0 0 2 0 2 2 2 0 0 0 0 1 0 2 0 0 1 0 1 0 0 0 1 1 1 0 0 2 1 1 1 2 1 0 2 2 1 1 1 1 1 1 2 0 2 0 0 2 0 1 1 0 1 0 0 0 1 2 2 0 0 0 0 2 2 1 0 2 1 1 0 0 2 0 1 2 0 0 0 0 0 0 2 1 0 2 2 1 2 0 0 2 0 2 2 0 0 1 1 0 1 1 0 0 2 2 2 2 0 2 1 0 0 0 0 0 2 1 0 0 1 0 1 1 1 1 0 0 1 1 0 0 0 0 0 0 1 0 1 2 2 2 1 0 0 0 0 1 1 1 0 0 0 0 0 0 0 0 0 0 0 1 1 0 0 0 1 1 0 1 1 1 1 1 1 1 1 0 1 1 0 0 1 0 0 2 0 1 1 0 2 2 0 0 1 0 1 0 2 0 0 0 2 1 2 1 0 0 1 1 1 0 1 2 0 0 0 0 2 2 1 1 2 1 0 0 2 0 1 0 1 0 1 1 1 2 1 0 1 0 0 0 1 1 2 0 0 2 1 1 0 1 0 2 0 0 0 1 1 0 0 0 1 0 1 1 2 0 0 0 1 1 1 1 1 1 0 0 0 1 0 2 0 1 2 0 1 1 0 2 1 0 1 1 1 0 0 0 2 2 0 0 0 2 0 0 2 0 1 1 0 0 0 0 1 0 0 1 0 0 0 2 1 1 1 2 1 1 0 0 1 1 0 1 1 0 0 1 0 1 0 0 0 0 0 0 2 0 0 1 1 0 1 0 1 1 0 0 0 0 0 0 0 0 0 0 0 0 1 1 0 2 1 0 0 0 0 1 0 1 1 1 0 2 0 1 1 0 1 2 0 2 0 0 0 0 2 0 0 1 1 2 1 1 0 0 0 1 0 2 0 0 1 0 0 2 0 0 1 2 1 1 0 2 0 1 0 0 0 0 2 1 1 2 1 2 0 0 1 0 0 0 2 0 1 0 1 0 0 0 0 2 1 1 0 2 0 0 2 0 1 0 0 0 0 0 0 1 1 0 1 1 0 0 0 0 1 0 0 1 1 0 0 0 1 0 0 0 0 0 0 0 1 0 1 1 1 0 0 0 1 0 0 1 1 0 0 1 0 0 0 1 0 2 2 0 0 1 1 0 2 2 1 0 1 1 1 1 1 2 1 0 1 1 2 0 1 0 1 0 0 0 0 0 0 0 0 0 2 2 0 2 0 1 1 0 0 1 1 1 2 2 2 1 1 1 1 0 2 2 2 2 0 0 2 0 1 1 1 0 0 0 0 1 2 2 0 0 0 0 0 0 2 0 1 1 0 1 0 0 1 0 1 0 0 0 2 0 0 0 0 0 0 1 0 1 0 2 0 2 0 0 1 0 0 0 0 1 1 1 2 1 2 0 1 0 0 1 0 2 2 2 0 0 1 0 1 0 0 0 0 1 0 0 0 0 0 0 0 1 1 0 1 2 0 1 1 2 1 0 0 1 1 1 1 2 0 0 1 0 0 0 1 0 0 0 1 2 1 0 0 2 0 0 0 1 2 2 0 0 0 1 1 0 0 0 0 0 0 1 1 1 1 2 1 1 0 0 1 1 1 0 1 1 0 0 1 1 2 1 1 2 0 1 1 0 0 0 0 0 0 0 0 0 0 2 2
136 0 0 1 0 0 0 1 0 1 1 1 0 1 0 0 0 0 0 1 0 1 1 1 1 0 1 1 1 2 0 1 1 1 0 0 2 2 0 0 0 0 1 1 1 0 1 0 1 1 1 0 0 0 0 1 1 0 1 0 0 0 1 1 0 1 2 0 0 1 1 2 1 2 1 2 2 0 2 0 1 1 2 1 2 0 1 0 0 1 0 0 1 1 2 2 2 1 0 0 0 1 0 0 0 1 1 1 1 1 0 1 1 1 1 1 0 1 2 0 1 1 1 1 0 1 0 0 0 0 1 1 0 0 0 0 1 0 0 0 0 0 0 0 2 2 1 0 0 0 0 0 1 0 0 0 0 1 0 0 0 1 0 0 0 2 1 0 2 0 1 1 1 2 1 0 0 0 0 0 0 0 1 1 2 2 1 1 0 0 1 1 2 0 2 2 2 0 0 0 0 0 0 1 1 0 1 0 0 1 0 0 0 0 1 0 1 1 2 0 1 1 1 2 0 1 1 0 0 0 1 0 0 0 1 0 1 2 0 0 0 0 2 1 0 2 0 1 1 1 0 0 1 0 0 0 0 2 1 0 0 1 0 1 0 0 0 1 2 0 0 0 0 2 0 1 1 0 1 0 1 1 2 0 1 1 0 1 0 1 1 1 1 0 1 0 2 1 0 0 1 0 2 0 0 0 0 2 1 0 0 2 1 2 1 0 2 0 2 2 1 0 1 1 2 0 0 1 1 0 2 2 0 0 0 0 0 1 0 0 1 1 1 2 0 0 1 0 2 1 0 0 2 2 0 0 1 1 0 1 1 1 1 0 1 1 0 1 1 0 1 1 0 0 0 0 0 2 0 1 0 0 0 0 1 0 1 0 0 0 0 0 1 0 1 0 0 0 0 1 0 2 0 2 0 2 0 1 0 0 0 0 0 0 0 0 1 0 0 1 1 1 0 0 1 2 0 0 0 1 1 0 0 1 1 1 0 1 0 1 1 1 0 0 0 1 1 0 1 1 0 0 0 1 1 0 1 2 0 1 1 0 0 0 0 0 0 1 1 0 1 0 1 2 0 0 0 2 1 0 1 1 0 2 1 2 1 0 1 0 1 1 1 1 0 0 0 1 0 1 1 1 1 0 1 1 1 0 0 0 0 1 0 0 0 1 2 0 1 1 1 2 1 1 1 1 0 0 0 2 0 1 1 0 0 0 2 0 1 1 0 1 1 1 2 0 0 0 0 0 0 0 0 1 0 1 0 0 0 0 0 0 0 0 1 1 1 2 2 2 0 1 2 0 2 0 2 1 1 1 2 0 0 0 0 0 0 0 1 1 0 0 1 0 1 0 0 0 0 0 0 1 0 1 0 2 1 0 0 0 2 0 1 1 1 1 0 0 0 0 0 0 0 0 0 0 1 1 0 0 0 0 1 0 0 0 2 0 2 0 0 0 1 1 2 0 0 0 0 1 0 1 0 1 1 1 1 2 2 0 0 0 0 1 0 0 1 1 1 1 0 1 0 1 1 1 1 0 2 0 0 0 1 0 0 2 1 0 2 2 1 0 0 0 0 0 0 1 0 1 0 1 0 0 1 0 1 0 1 0 0 0 0 0 0 0 0 0 0 0 0 1 2 2 1 2 2 1 1 0 0 1 0 0 1 1 0 0 0 1 0 1 0 1 0 0 0 0 0 0 0 0 0 1 0 0 0 0 2 1 0 0 2 0 1 0 1 1 1 1 1 0 2 0 0 0 0 0 1 1 0 1 2 0 2 1 1 2 1 2 1 1 0 1 0 0 0 1 0 0 1 0 0 2 1 2 1 0 0 2 1 1 1 1 1 2 2 2 1 2 2 1 0 2 2 1 1 0 0 2 1 0 1 1 0 0 0 2 1 0 0 1 0 0 0 0 0 1 0 1 1 1 0 0 0 0 1 0 0 0 0 2 1 0 2 2 1 0 2 0 0 0 1 0 2 0 0 2 1 1 1 1 2 0 0 0 0 1 1 0 1 1 1 0 0 0 0 0 0 0 0 2 0 0 1 2 0 1 0 2 1 0 0 0 0 0 0 1 1 0 1 0 0 2 1 2 1 0 0 0 2 0 0 2 0 0 0 1 0 1 0 1 2 2 1 2 2 1 0 0 1 0 1 0 0 0 1 1 1 1 0 0 1 0 1 1 1 0 1 1 0 0 0 0 0 1 0 0 2 0 0 0 0 0 0 0 0 1 0 1 0 0 0 0 0 0 0 0 0 0 0 0
137 1 0 1 0 0 0 2 1 1 1 1 0 0 0 0 0 0 1 1 1 1 0 1 1 1 1 2 2 0 1 0 1 1 0 0 2 0 0 0 2 0 0 0 1 0 1 0 2 0 0 0 0 0 2 2 0 0 1 0 1 1 2 2 0 1 0 0 0 1 1 1 1 1 1 1 1 0 2 2 0 2 2 0 2 0 0 0 1 2 0 0 2 1 0 1 0 1 1 1 1 1 1 1 0 0 2 1 0 2 0 0 1 2 2 1 1 0 1 0 1 0 1 0 1 0 0 1 1 1 1 0 0 0 0 0 1 0 0 0 1 0 0 0 1 1 0 0 0 1 1 1 0 0 0 0 0 0 2 1 1 2 0 0 0 2 1 1 1 1 0 1 1 0 1 1 1 0 0 1 1 0 1 1 1 1 1 1 0 0 1 1 2 1 2 1 2 0 0 0 0 0 1 0 0 0 1 0 1 0 0 0 2 0 2 0 0 0 1 1 2 1 0 1 0 0 0 0 0 0 0 0 0 1 1 0 1 1 1 1 1 0 1 0 0 1 0 0 1 1 1 0 1 1 1 0 0 0 0 0 0 0 0 2 1 0 0 0 2 0 0 0 0 2 0 0 1 0 1 0 0 1 1 0 0 0 0 1 1 2 1 1 2 0 2 1 2 1 0 0 0 0 2 0 0 0 0 2 0 0 2 1 1 0 0 0 2 1 1 1 0 1 1 2 1 0 0 1 0 0 2 2 1 1 0 0 0 0 0 1 1 0 2 0 0 0 1 0 2 1 0 0 1 1 0 1 0 0 0 1 1 1 2 0 2 2 0 0 1 0 1 1 1 1 1 1 0 0 0 0 1 2 0 1 2 0 1 0 0 0 0 0 1 0 2 1 0 1 1 2 0 1 0 1 0 1 1 1 0 0 0 0 0 0 1 1 0 1 0 1 0 1 0 1 1 1 1 0 1 1 1 0 0 2 1 0 0 1 0 0 2 0 0 0 1 2 1 0 0 2 0 0 0 2 0 0 0 0 0 0 0 0 1 1 1 2 0 1 2 0 0 0 0 2 2 1 1 0 0 0 1 1 0 2 1 1 1 0 1 0 2 2 0 1 2 0 1 1 1 2 0 1 2 0 2 0 1 0 0 0 0 0 1 0 0 1 1 0 0 1 1 1 1 0 0 1 1 0 0 2 0 1 2 1 2 0 1 0 2 1 0 1 2 0 2 1 0 1 1 1 0 0 0 1 2 0 0 0 1 0 0 1 0 2 0 0 0 2 0 0 0 0 1 0 0 0 1 0 1 0 1 0 1 0 0 1 1 1 0 2 1 0 0 0 0 0 1 0 0 0 0 2 1 0 0 1 0 1 0 2 1 0 0 0 1 1 0 0 0 0 0 0 0 1 1 0 1 1 0 0 0 0 0 0 1 1 2 0 1 1 1 1 0 1 2 0 1 0 0 1 0 1 0 0 2 2 2 2 2 0 0 0 0 1 1 0 0 2 0 0 1 0 0 1 1 2 0 0 1 1 0 2 0 1 1 2 0 1 1 1 2 2 0 1 2 0 0 2 0 1 0 1 0 2 0 0 2 2 2 0 0 0 0 0 0 2 1 2 2 2 1 0 0 1 1 0 0 0 0 0 0 1 0 0 1 1 0 0 0 0 0 0 0 0 0 0 0 0 0 1 1 1 0 0 0 1 2 0 2 0 0 0 2 0 0 0 2 0 2 2 0 0 1 2 2 2 0 0 1 0 2 2 1 0 1 1 1 2 2 2 2 0 2 2 2 0 0 1 0 0 0 0 0 2 0 1 1 0 0 2 1 0 1 1 1 2 2 1 2 2 1 2 0 2 2 2 1 0 0 2 0 1 1 0 0 1 0 0 1 1 1 0 1 1 1 0 1 1 0 0 0 1 1 0 0 1 1 0 0 0 0 2 1 0 2 1 1 0 1 0 0 0 1 0 1 1 1 1 0 0 1 1 1 0 0 1 1 2 1 1 0 1 0 0 2 2 2 0 0 0 0 2 0 1 1 2 0 0 0 1 0 0 0 0 1 1 0 1 2 0 0 2 2 0 0 1 1 2 0 0 1 0 0 1 0 0 0 1 0 0 0 1 0 2 1 1 1 1 0 0 2 0 1 0 0 1 1 1 0 1 0 0 1 0 0 0 0 0 2 1 1 1 0 0 0 1 0 1 1 0 0 1 0 0 1 0 1 1 0 2 0 0 0 1 0 0 0 0 0 0 1 1
138 0 0 2 0 0 1 1 1 2 2 0 2 2 1 1 1 0 0 1 1 1 0 1 1 1 0 2 2 0 2 0 2 1 0 0 1 1 0 0 1 0 0 0 0 0 0 1 0 0 0 0 0 1 0 1 0 0 1 0 1 1 2 2 0 0 1 0 0 0 0 1 2 2 2 2 2 0 1 0 1 2 1 1 1 0 1 1 1 2 0 0 2 2 1 1 1 0 0 0 0 2 2 2 0 0 2 1 2 1 0 2 1 2 2 1 1 0 1 0 2 0 2 1 0 2 0 2 1 2 1 0 0 0 0 0 0 0 0 0 1 0 0 0 1 0 0 0 0 1 1 0 0 0 0 0 0 1 0 1 2 1 0 2 0 2 1 1 0 2 0 1 0 1 2 1 1 0 0 1 1 2 0 0 2 0 1 0 0 0 2 2 1 1 1 1 1 0 0 0 0 0 0 0 0 0 2 2 1 0 1 0 1 0 2 0 0 0 2 0 0 0 0 1 0 2 1 0 0 0 0 0 0 0 1 0 0 2 0 0 0 2 2 0 0 1 0 0 1 1 1 1 1 0 0 0 2 1 0 0 0 0 0 1 1 1 0 0 1 1 0 0 0 2 1 1 0 0 1 0 0 0 2 1 2 1 0 0 0 1 0 2 0 1 0 1 1 2 0 1 0 0 2 0 1 1 0 1 1 1 0 0 2 2 2 1 2 0 1 1 0 1 0 1 0 0 0 2 0 0 1 1 0 0 0 0 0 0 0 0 0 0 2 1 0 0 0 0 1 2 0 0 1 1 0 1 1 0 0 0 1 1 2 0 2 0 0 2 2 0 2 0 0 0 0 0 0 0 1 0 0 1 1 1 1 1 1 1 1 1 1 1 0 1 2 1 1 2 0 0 0 1 0 1 0 1 1 0 0 0 0 0 0 1 1 0 1 0 0 0 1 1 1 0 1 1 1 0 0 0 0 1 0 2 1 1 0 1 0 0 1 1 0 0 0 0 2 0 0 1 0 1 0 2 1 1 1 2 1 2 1 0 1 0 0 2 0 0 2 0 0 0 1 2 2 1 1 1 0 0 2 1 1 1 0 0 0 1 2 1 1 0 1 1 2 0 0 2 2 2 0 1 2 0 2 0 2 0 2 0 0 1 0 0 1 0 0 1 0 1 1 2 0 0 0 1 1 1 1 2 0 0 0 0 0 0 1 0 1 2 0 1 0 0 1 1 0 1 1 1 0 1 0 2 0 2 0 1 0 1 0 0 1 0 0 1 1 0 0 0 0 0 1 0 1 0 1 0 1 0 2 1 1 0 0 0 0 0 1 1 1 0 0 0 0 0 0 0 0 0 0 2 0 1 0 1 1 1 0 1 0 0 0 2 0 2 0 0 0 0 0 0 0 0 0 2 0 1 0 0 0 0 1 0 2 0 1 0 1 1 0 0 0 1 1 0 2 0 0 1 1 1 0 2 2 2 0 2 2 0 0 0 1 1 0 0 0 2 0 0 1 0 1 0 0 1 1 0 2 0 1 1 1 1 0 0 2 0 1 1 2 1 0 0 0 0 0 2 0 1 0 2 0 0 2 0 2 0 1 0 0 0 0 1 0 2 2 1 1 1 1 0 1 2 0 1 2 0 0 0 0 0 0 0 0 0 1 0 0 2 1 1 0 0 0 1 0 1 0 0 0 0 0 0 0 0 1 0 2 0 0 0 0 0 0 2 1 1 0 0 0 0 2 1 1 0 1 0 0 0 1 2 1 1 2 1 0 1 1 2 0 1 0 2 0 0 0 1 0 0 0 0 0 1 0 2 2 0 1 2 0 0 1 1 1 2 2 1 1 1 1 1 0 1 0 1 0 0 0 1 0 0 2 0 0 0 0 0 0 1 1 0 0 0 1 0 0 2 1 0 1 0 1 0 0 0 0 0 0 0 0 1 0 0 1 0 0 0 1 0 1 0 2 0 2 1 0 0 1 2 2 2 1 1 0 2 1 0 0 2 0 1 0 0 2 1 1 0 0 0 0 1 1 0 2 2 0 0 0 1 1 0 0 0 1 1 0 1 2 2 0 2 2 1 0 0 1 2 0 1 1 0 0 1 2 1 2 0 0 0 0 0 1 1 1 1 1 0 0 0 0 2 0 0 1 0 2 2 0 0 0 0 0 1 1 2 1 0 2 2 0 1 0 0 0 1 0 0 2 0 0 0 0 0 0 0 0 1 0 1 0 0 0 0 0 0 0 1 1 0 2 2
139 1 0 0 0 0 0 1 0 1 0 2 0 0 0 0 0 0 0 0 1 0 0 2 2 0 0 1 1 1 1 0 1 1 2 0 1 0 0 0 1 0 1 1 0 0 2 0 2 0 0 0 1 1 1 2 0 1 2 0 1 1 0 2 0 0 1 0 1 0 0 0 2 2 2 2 2 0 2 1 0 1 1 2 1 0 0 2 2 2 1 2 1 2 0 0 0 1 1 1 1 1 1 1 0 0 2 1 1 1 0 1 1 2 2 1 1 1 1 0 2 1 1 0 1 0 0 1 1 1 1 0 0 0 0 0 1 0 0 0 2 0 1 0 1 2 1 0 0 0 0 0 0 0 0 0 0 1 0 2 1 0 0 0 1 2 2 0 0 1 0 1 0 1 1 0 0 1 0 0 0 1 0 0 1 0 0 0 0 0 0 1 2 0 2 2 1 0 0 0 0 1 0 0 0 0 1 0 0 1 1 0 0 0 2 1 1 1 0 1 1 0 0 1 0 2 1 1 0 0 0 1 0 0 1 0 0 2 0 1 1 0 2 0 0 1 0 0 1 1 1 0 1 0 0 0 1 0 0 0 0 0 0 0 0 0 0 0 1 1 0 2 0 1 0 0 1 0 0 0 0 1 2 2 2 2 1 0 1 2 1 0 2 0 2 0 2 0 0 0 0 1 2 0 1 1 0 2 0 1 0 2 1 0 2 0 2 1 1 1 0 1 0 2 2 0 0 1 0 0 1 2 0 0 0 0 0 2 0 0 0 0 2 2 0 0 2 0 1 2 0 0 2 2 1 0 1 0 0 2 2 2 1 0 1 2 0 1 1 0 1 1 2 2 2 2 0 0 1 0 0 2 0 0 1 0 1 0 0 0 0 0 1 0 0 0 0 1 1 0 0 1 0 1 0 0 2 1 0 0 0 0 1 1 2 0 0 0 0 0 0 1 0 1 0 2 1 1 2 0 1 0 1 1 1 1 0 2 0 0 2 0 0 0 1 2 1 0 0 1 1 0 0 2 0 0 0 0 0 1 1 0 0 0 1 2 0 0 2 0 0 0 0 2 2 1 1 2 0 0 2 1 0 1 1 2 1 0 1 0 1 1 0 1 2 0 1 2 2 2 0 0 1 1 1 2 2 0 0 0 0 1 2 1 0 0 1 0 1 1 1 2 0 0 0 1 0 0 0 2 0 0 1 1 1 0 2 0 1 1 1 1 0 0 0 2 0 0 1 1 0 0 0 2 0 2 0 0 2 0 0 1 0 0 1 0 0 1 0 0 0 0 1 0 0 0 1 1 1 1 2 1 1 0 0 1 0 0 0 0 0 1 0 1 1 1 1 0 1 0 0 2 1 2 0 2 1 2 0 2 2 0 1 1 1 1 1 0 0 0 0 0 0 0 0 0 2 1 0 0 0 1 1 0 2 1 2 0 2 0 0 0 0 1 2 0 2 0 0 1 2 1 0 1 2 2 2 1 1 0 0 0 1 0 1 1 0 1 0 0 1 0 0 0 1 1 1 0 2 0 1 1 0 2 2 2 0 2 2 0 0 1 0 0 0 0 1 2 0 2 1 2 0 2 0 0 2 1 1 0 0 0 0 1 0 0 0 0 0 0 0 0 0 2 1 0 0 0 0 0 0 0 1 0 2 2 0 0 1 2 0 2 0 0 0 1 0 1 0 0 0 0 0 0 1 0 0 0 2 0 0 0 2 0 1 0 0 0 2 2 1 0 2 0 0 1 1 0 1 1 1 1 1 1 2 1 1 2 2 2 1 0 1 1 0 0 0 0 1 1 0 1 0 2 1 0 1 1 1 2 0 0 1 0 1 1 1 2 2 2 2 2 0 2 2 2 2 0 0 1 0 0 2 0 0 1 1 2 1 0 0 1 0 0 1 0 1 1 1 0 0 2 2 0 0 2 0 0 0 0 0 1 0 0 0 0 1 0 1 0 0 0 1 1 1 1 0 0 1 1 2 2 1 0 0 1 1 2 0 2 0 2 1 0 0 0 0 0 0 1 1 1 0 0 2 2 0 1 0 2 1 0 1 0 2 2 0 1 2 0 0 2 1 1 2 2 1 1 0 0 2 1 0 2 0 0 0 0 2 1 1 0 1 1 0 1 1 0 0 0 2 0 1 0 0 1 2 2 0 1 0 1 0 0 1 1 1 0 0 0 1 0 0 0 0 1 0 0 1 0 0 1 0 2 0 0 1 0 0 0 0 0 0 0 0 1 0 0 0 0 2 2
140 1 0 0 0 0 0 1 0 2 0 1 1 2 0 0 1 0 1 0 1 0 0 2 2 1 2 2 2 0 2 1 2 2 0 0 0 2 0 2 1 0 0 0 0 0 1 0 1 0 0 0 0 0 1 2 0 0 1 1 0 1 0 0 0 1 1 1 0 0 0 0 2 1 2 1 0 0 2 0 1 2 2 0 1 0 0 0 2 2 0 0 2 2 1 2 1 1 1 1 1 1 1 1 0 0 2 1 1 1 0 1 0 2 2 0 0 0 2 0 0 0 2 0 0 0 0 0 0 0 2 1 1 0 1 0 1 0 0 0 1 0 0 0 0 1 0 0 0 1 0 0 0 2 0 0 0 0 1 0 0 1 0 0 0 2 1 1 1 1 0 0 1 1 1 1 0 0 0 0 0 0 0 0 0 0 0 2 0 0 2 2 2 0 2 2 2 0 1 0 0 1 0 1 1 0 2 1 1 0 1 0 2 1 1 1 0 1 1 1 2 1 1 1 0 0 0 1 1 1 1 0 0 0 2 0 2 2 0 0 0 1 2 2 0 2 0 0 2 0 0 0 1 1 1 0 1 1 0 0 0 0 0 0 0 1 0 0 1 0 1 1 0 0 0 1 0 1 2 1 0 0 2 2 2 2 2 1 1 2 2 0 2 0 2 0 2 0 0 1 0 0 1 1 0 0 1 0 1 0 0 2 1 2 1 0 2 0 0 0 1 0 1 2 2 0 0 2 0 1 1 1 0 0 0 0 0 0 0 0 0 0 1 2 0 0 2 0 2 2 0 0 2 2 0 0 2 0 0 1 1 1 0 0 0 1 0 1 2 0 2 0 1 1 2 2 0 0 1 0 1 0 2 2 2 0 2 0 0 0 0 0 0 1 1 1 1 1 1 1 0 1 0 1 0 0 1 1 0 0 0 0 0 0 0 0 1 1 0 0 1 2 1 2 0 1 1 1 1 1 2 1 0 2 1 1 1 2 0 0 0 1 0 0 1 2 2 1 0 1 0 0 0 2 0 0 0 0 0 0 0 0 0 0 0 0 0 1 2 0 0 0 0 2 2 0 2 2 1 0 1 2 0 2 0 0 0 0 2 0 0 0 0 0 0 0 0 1 1 2 0 1 2 0 2 0 2 0 0 0 0 0 1 0 1 0 1 0 0 2 2 0 1 0 0 0 0 1 1 1 1 0 0 0 0 0 1 0 2 2 1 2 0 0 0 0 1 1 1 1 0 1 0 1 2 0 0 1 0 0 0 0 1 0 0 1 1 1 0 0 0 1 0 0 0 0 1 1 1 1 2 0 1 0 1 0 0 0 1 1 0 0 1 0 0 0 1 0 0 0 0 2 1 1 0 2 0 0 0 1 1 0 1 1 1 1 0 2 0 0 0 0 0 0 0 0 2 1 0 0 0 0 1 0 2 2 2 0 1 1 0 2 0 1 1 0 2 0 0 0 1 1 0 0 1 2 2 2 1 0 0 0 1 0 0 2 1 2 0 0 2 0 0 0 0 2 0 0 1 1 1 0 0 0 1 2 1 2 0 1 1 1 0 2 0 0 0 2 0 1 1 1 0 0 2 0 1 2 2 0 0 0 0 0 1 1 0 0 0 0 0 1 0 2 1 1 0 0 0 0 0 1 0 0 1 1 0 0 0 1 1 1 0 1 0 0 1 0 0 0 0 0 0 0 0 0 1 0 0 0 0 0 2 0 0 0 0 0 2 2 1 0 2 1 1 0 2 0 2 0 2 2 2 0 2 1 0 2 2 2 0 0 1 2 0 0 1 1 0 0 0 0 0 2 0 0 1 0 0 2 0 0 1 1 1 2 2 2 2 1 1 2 0 2 2 1 1 0 0 2 0 0 1 0 0 0 0 1 0 0 1 1 0 0 0 0 0 0 0 0 0 2 0 0 0 0 0 0 1 2 0 1 0 0 0 2 1 0 1 0 1 0 2 0 2 1 0 1 1 1 2 2 1 0 0 1 1 1 0 1 1 1 1 1 1 1 1 0 0 1 0 1 0 0 1 1 1 2 0 1 0 0 0 0 0 0 0 1 2 1 0 2 2 1 1 1 1 2 0 1 2 1 0 2 0 1 0 1 0 0 0 1 2 1 1 1 0 0 0 0 2 0 2 0 1 0 0 2 0 1 0 1 0 0 1 1 1 0 1 1 1 1 0 0 0 1 0 1 1 0 0 1 1 2 0 0 1 0 0 0 0 0 0 0 0 0 0 0 1 0 2 1
141 1 0 1 0 0 0 1 0 1 1 1 0 1 0 0 0 0 1 1 0 2 1 2 2 1 1 2 2 1 2 0 2 2 0 0 2 0 0 0 2 0 0 0 0 0 1 0 1 1 1 0 0 0 0 2 0 0 1 0 2 0 1 1 0 0 0 0 0 0 0 0 2 1 2 1 1 1 2 0 1 2 2 0 2 0 0 1 1 2 1 1 1 1 2 2 2 0 0 0 0 2 0 0 1 0 2 2 1 2 0 0 0 1 2 1 0 0 1 0 2 1 2 0 0 0 0 1 0 1 0 0 0 0 0 0 0 0 0 0 1 0 1 0 0 1 0 1 1 1 0 0 0 0 0 0 0 0 0 1 1 1 0 1 1 2 1 2 2 0 0 1 0 2 2 1 0 0 0 0 0 0 0 0 1 0 0 1 0 1 0 1 2 2 2 2 2 0 0 0 0 1 0 1 1 0 0 1 1 0 1 0 1 0 0 2 0 2 1 1 1 0 2 2 0 2 2 0 0 0 1 1 0 0 2 0 0 2 0 0 0 1 2 0 0 2 0 0 2 0 0 0 1 1 1 0 0 1 1 0 0 1 0 1 1 0 0 0 1 0 0 1 1 2 1 1 1 0 1 0 1 0 2 1 1 1 1 0 1 2 1 1 0 1 1 2 0 0 0 2 0 0 0 2 0 0 0 2 0 0 0 2 2 1 0 0 1 1 1 1 0 1 0 2 0 0 1 1 1 1 2 1 1 1 0 0 0 1 0 1 2 1 2 2 0 0 2 1 1 0 1 1 2 2 0 0 0 0 0 1 2 2 1 0 1 2 0 1 1 0 1 1 0 0 0 0 0 1 1 1 0 1 0 0 0 0 0 0 0 0 0 1 1 0 2 0 0 0 0 0 0 0 0 0 0 0 2 1 0 0 0 0 0 0 0 0 1 1 1 0 0 1 0 1 0 0 1 0 2 1 2 0 0 1 1 0 0 1 0 0 1 1 0 0 1 1 1 1 1 2 0 0 0 1 2 1 2 1 0 1 1 0 0 0 0 2 0 1 1 0 0 0 0 2 1 1 0 1 0 0 1 2 1 2 1 1 1 1 1 0 1 1 1 1 0 0 0 1 1 1 1 1 2 0 2 1 1 0 1 0 0 1 0 0 1 0 0 0 0 1 1 1 0 1 1 0 1 0 0 2 0 2 1 0 0 1 1 0 2 2 0 0 2 2 2 2 0 2 2 2 0 1 0 2 0 1 0 0 0 0 0 0 1 0 0 1 1 1 1 1 0 1 0 0 0 0 0 1 1 1 1 0 0 0 0 0 0 0 0 0 0 0 1 0 0 1 0 0 0 0 0 2 0 2 0 2 1 0 0 0 0 0 0 0 0 0 1 1 0 0 0 0 0 0 0 0 1 2 0 0 1 0 0 1 2 1 1 1 2 0 1 1 0 0 1 0 2 0 1 1 0 1 0 1 2 2 1 1 1 0 0 0 2 0 2 1 0 1 0 0 1 0 0 0 0 1 1 2 0 2 2 0 0 2 1 1 1 1 1 2 2 0 1 0 1 0 0 1 0 0 0 1 0 0 2 0 2 1 1 0 1 1 0 1 0 0 0 1 0 1 0 0 0 1 0 0 1 0 1 0 1 2 0 0 0 0 0 0 0 1 0 1 0 0 0 0 0 0 0 0 0 0 0 1 1 1 1 0 2 1 0 1 2 0 0 0 0 0 2 2 0 0 1 0 0 2 1 1 0 2 0 0 1 1 2 1 1 2 1 2 1 1 0 2 0 0 0 0 0 0 1 0 0 2 1 0 1 0 1 2 0 0 1 0 1 1 2 2 1 1 0 1 0 2 2 0 0 0 0 2 1 0 1 2 1 1 0 0 1 0 1 1 0 0 0 0 0 0 0 1 0 1 1 1 0 1 1 2 0 0 0 2 0 0 0 1 2 0 1 0 0 0 1 1 0 0 0 1 1 2 2 2 1 0 0 1 1 1 0 2 1 2 1 1 2 1 1 0 0 0 0 0 0 0 1 1 1 1 0 1 1 0 0 0 1 1 0 1 2 1 0 2 1 0 1 1 0 1 0 0 1 0 1 2 1 1 0 2 0 0 0 0 1 1 1 1 1 1 1 0 0 0 2 0 0 0 0 1 0 0 1 0 0 1 0 1 0 0 1 1 0 0 1 1 1 1 0 2 0 0 0 2 0 1 0 0 0 0 0 1 0 0 0 0 0 0 1 0 1 0 0 0
142 1 0 2 0 0 1 2 1 1 1 0 0 0 0 0 0 0 1 1 1 2 0 1 1 1 0 2 2 1 1 2 1 0 2 2 2 2 0 2 1 1 1 1 0 1 1 0 1 0 0 0 0 0 0 2 0 0 0 0 1 1 0 0 1 1 2 0 1 1 0 0 2 2 2 2 2 0 2 0 1 1 2 0 2 0 0 1 2 2 1 1 0 1 0 0 0 0 0 0 0 1 0 0 2 2 0 1 1 1 0 1 0 2 2 1 1 0 0 0 2 0 2 1 0 1 0 2 1 2 1 0 0 0 0 0 0 0 0 0 1 0 0 1 0 0 0 0 0 0 0 0 0 1 0 1 0 1 0 1 1 0 0 2 1 2 1 1 1 1 0 1 1 1 1 1 0 0 0 2 2 0 0 1 0 0 0 1 0 0 1 1 2 1 2 1 1 1 0 0 0 1 0 2 2 0 0 0 2 0 1 0 1 0 1 0 0 1 0 0 1 1 0 1 0 1 0 0 0 0 0 0 0 0 2 0 0 1 0 0 0 0 2 0 0 2 0 0 1 1 1 0 1 0 0 0 1 2 0 1 1 1 0 2 2 2 0 1 2 0 0 0 1 2 2 2 0 0 1 0 1 0 2 1 2 0 0 0 1 2 0 0 1 1 1 1 1 0 0 1 0 1 2 0 1 2 0 2 0 0 1 1 1 1 0 0 2 0 1 1 0 1 1 1 2 0 0 2 1 0 2 0 0 1 0 1 0 1 0 1 0 0 1 2 0 0 1 0 2 2 0 0 1 1 0 1 1 0 0 0 0 0 2 0 2 1 0 0 0 0 0 2 1 1 1 1 0 1 0 0 0 0 0 0 0 0 0 0 0 0 0 1 1 0 1 0 0 0 0 1 0 1 0 0 0 0 1 0 1 1 1 1 0 0 1 0 1 0 0 0 1 1 0 2 0 0 1 0 2 1 2 0 0 2 0 0 0 1 0 0 1 1 0 0 0 1 1 0 0 0 0 0 0 2 2 1 2 0 0 1 1 0 0 0 0 2 0 1 2 1 1 1 0 2 0 0 0 1 0 1 1 1 0 0 0 1 0 0 2 0 0 0 1 1 0 0 1 1 1 2 0 1 0 2 0 2 2 1 0 0 0 0 1 1 0 0 1 0 0 0 0 2 0 0 0 1 1 0 0 2 1 0 1 0 1 0 1 0 1 1 0 0 0 0 1 2 0 1 1 1 0 1 1 1 2 0 0 1 0 1 1 0 0 0 0 0 0 0 0 0 0 2 0 0 0 0 0 1 2 1 2 1 1 0 0 0 1 0 1 1 1 0 0 0 0 0 0 0 0 0 0 2 0 0 1 1 0 0 0 1 1 0 0 0 0 0 0 1 0 0 0 0 0 0 0 2 0 2 0 0 1 0 0 0 2 0 2 1 2 0 0 1 0 0 2 0 2 0 0 1 1 1 0 2 2 2 0 1 0 1 1 1 0 1 0 1 1 1 1 1 1 1 1 0 0 1 1 0 2 0 2 0 0 0 0 2 2 2 1 0 1 1 0 1 0 0 0 2 0 2 0 2 0 0 1 0 2 2 2 0 0 0 0 2 0 0 0 0 0 0 0 0 0 2 1 0 0 0 0 0 0 1 0 0 0 0 0 0 0 0 0 0 1 0 0 0 0 1 0 0 0 0 0 1 0 0 0 0 1 0 0 0 0 0 0 1 1 0 2 2 0 0 2 0 0 0 0 1 0 1 1 1 0 1 1 0 1 1 1 2 0 1 0 0 0 0 0 0 0 0 0 0 0 2 0 0 1 1 1 2 0 0 1 0 1 1 2 2 1 1 1 2 1 2 2 0 0 0 1 2 0 0 1 1 0 1 0 0 1 0 1 1 1 1 2 1 2 0 0 1 0 1 1 0 0 0 0 0 0 0 0 0 0 0 0 1 1 2 2 0 0 0 1 0 1 1 0 1 2 2 2 2 2 0 0 0 0 1 0 2 0 2 1 0 1 1 1 0 0 1 1 0 1 0 0 0 1 2 0 0 0 0 0 0 0 0 0 1 2 1 0 2 2 0 1 1 1 2 0 0 2 1 0 1 0 0 0 0 0 0 0 1 1 1 0 1 1 1 0 1 1 0 1 0 0 0 1 1 1 0 1 0 0 0 1 2 0 1 1 1 2 0 0 0 0 1 0 1 1 1 0 1 0 0 0 1 1 1 0 1 0 0 0 0 0 0 0 0 1 0 0 0
143 0 0 2 0 0 1 0 0 1 1 1 0 0 0 0 0 0 0 1 1 1 0 2 2 1 1 2 2 0 2 0 1 1 0 0 2 1 0 0 2 0 0 1 0 1 1 0 1 1 1 0 1 1 0 1 0 0 0 1 1 0 1 1 0 0 0 1 0 0 0 1 2 2 2 2 2 0 1 1 1 2 2 1 2 0 0 0 2 2 0 0 2 0 0 0 0 1 0 0 0 1 1 0 1 1 2 2 0 2 0 1 0 1 1 1 1 0 0 0 2 0 2 0 0 0 0 0 0 0 2 0 1 0 0 0 1 0 0 0 0 0 0 1 0 0 0 0 0 0 0 0 1 0 1 0 0 0 1 1 1 0 0 0 0 2 2 2 0 2 0 1 0 0 1 1 0 0 0 1 1 1 1 1 1 1 1 2 0 0 2 2 2 1 2 1 2 0 2 0 0 2 1 1 1 0 2 0 1 1 1 0 0 0 2 0 0 1 1 1 1 0 0 1 0 1 1 0 0 0 0 0 0 0 1 0 0 2 0 1 1 0 2 0 1 2 1 0 2 0 0 1 2 0 0 0 0 0 0 0 0 0 0 1 2 0 1 0 2 0 0 1 0 1 0 1 1 1 2 0 1 1 2 1 2 2 1 1 1 2 1 2 0 0 1 1 2 1 1 1 0 0 2 0 2 0 0 2 0 1 0 1 2 1 0 0 1 1 1 1 0 1 2 1 0 0 0 1 0 0 2 1 0 0 0 0 0 1 0 1 0 0 1 0 0 0 0 0 2 2 0 0 1 1 0 1 2 0 0 0 1 1 1 0 1 0 0 2 2 0 2 0 0 0 0 0 0 2 0 0 0 0 0 0 1 1 1 0 0 0 0 0 0 0 1 0 0 0 0 0 0 0 0 2 0 2 0 0 0 0 0 0 1 0 0 0 1 1 0 0 0 1 0 0 1 1 0 0 1 0 0 0 0 2 1 1 0 1 0 0 0 1 0 0 0 2 1 0 0 0 0 0 0 2 1 1 1 2 0 2 2 2 0 1 1 1 1 1 2 1 1 1 1 2 1 1 0 2 1 1 2 1 0 2 1 2 1 0 2 0 0 0 0 2 0 0 0 1 0 2 0 1 2 0 2 0 0 0 1 0 0 2 1 1 0 0 0 0 1 1 1 2 1 0 0 2 0 0 0 2 1 0 0 0 0 0 2 0 1 1 1 1 1 1 2 1 0 1 1 1 0 0 0 1 1 0 0 0 1 0 0 1 0 1 0 0 0 1 0 0 0 0 1 0 1 0 2 1 2 1 2 0 1 0 0 1 1 1 0 1 0 1 0 0 1 0 0 1 1 1 1 1 0 1 0 2 1 0 0 0 1 0 0 1 0 1 1 1 0 0 0 0 0 0 0 1 1 1 0 0 0 0 0 0 2 0 2 2 1 1 0 0 0 0 2 0 2 0 0 1 2 1 1 1 1 2 1 1 1 0 0 0 2 0 0 2 1 1 1 1 1 1 0 0 0 1 1 1 1 1 2 0 1 0 0 1 2 1 1 1 0 1 0 0 0 0 1 0 0 1 0 1 0 0 1 0 0 0 1 0 1 1 0 2 0 1 1 2 2 2 0 0 0 1 1 0 0 0 1 0 1 2 0 0 1 1 0 0 0 1 1 1 0 1 0 0 1 1 0 1 1 1 0 0 1 0 0 0 1 0 0 0 1 0 1 1 0 1 1 1 0 0 2 1 0 0 1 1 0 2 0 0 1 0 1 1 1 2 1 2 1 1 1 1 0 0 0 1 0 0 0 0 0 2 1 0 1 1 1 2 0 0 1 1 1 2 2 2 2 2 2 2 0 2 1 1 0 0 0 1 0 0 1 0 0 2 0 0 0 0 0 0 0 0 1 1 1 0 0 1 0 1 1 0 0 1 1 0 0 0 0 1 0 0 1 0 1 0 0 0 0 0 1 0 1 0 0 1 2 1 1 1 0 1 0 0 0 2 1 1 1 1 1 1 2 2 2 0 0 1 0 2 1 0 2 2 0 0 0 1 1 0 0 0 1 0 0 0 2 0 0 2 2 1 2 2 1 1 0 0 2 2 0 1 1 1 1 0 2 1 1 0 2 2 1 0 0 1 0 0 1 0 1 0 1 0 1 2 0 1 0 1 0 1 0 1 1 0 2 2 1 0 0 0 0 1 0 0 1 0 0 1 1 1 0 0 0 1 0 1 1 1 1 0 0 0 0 0 0 0 1 0
144 0 0 1 0 0 0 1 0 0 0 1 0 1 0 0 1 0 1 0 1 1 0 1 1 1 2 2 2 0 2 1 1 1 0 0 2 0 0 0 1 0 0 0 0 0 0 0 1 1 1 0 0 0 0 2 0 0 1 0 1 1 2 2 1 1 1 1 0 0 0 0 0 2 0 2 2 0 2 0 0 1 2 0 1 0 0 0 0 2 0 0 0 2 2 2 1 1 0 0 0 2 0 0 1 0 2 2 0 2 0 2 0 1 1 1 1 0 2 0 0 0 1 1 0 0 0 1 1 1 0 0 0 0 0 0 0 0 0 0 1 0 0 0 0 2 0 0 0 1 0 0 0 0 0 0 0 2 0 1 0 0 1 0 1 2 1 1 1 1 0 1 0 2 2 1 0 0 0 0 0 0 0 0 0 0 0 2 0 1 1 2 2 0 2 2 1 1 0 0 0 1 0 2 2 0 0 0 0 1 1 0 1 0 1 0 0 0 1 1 1 0 0 1 0 0 0 0 0 0 0 0 0 0 1 0 0 2 0 0 0 1 2 0 0 2 0 0 1 1 1 0 1 0 0 0 0 0 0 1 0 0 0 2 1 0 0 1 2 0 0 0 0 1 1 1 0 0 2 0 0 0 2 2 2 2 2 1 0 2 0 0 1 0 2 1 2 1 0 0 1 0 2 0 1 1 0 1 0 0 1 1 1 1 1 1 2 1 1 1 0 1 1 1 0 0 1 0 1 1 1 1 0 0 0 0 0 0 0 2 1 1 2 1 0 0 1 1 2 1 1 1 2 2 0 0 2 1 1 1 2 2 2 0 2 0 0 0 1 0 1 1 0 0 0 0 0 0 0 0 0 1 0 0 1 0 0 1 1 1 1 0 2 1 2 2 1 1 0 0 0 0 1 0 0 0 1 2 0 0 0 0 0 0 0 0 1 1 0 0 0 2 0 0 2 2 0 0 2 0 2 0 0 2 0 0 0 0 1 0 1 1 1 1 1 2 2 0 0 1 0 0 0 2 1 1 1 1 1 1 1 0 0 0 0 0 0 1 2 1 1 1 1 1 2 1 1 1 1 0 1 2 1 1 0 1 0 0 1 0 1 1 0 1 1 0 0 1 1 2 0 2 0 2 0 2 2 0 1 0 0 0 1 0 1 0 0 0 1 1 1 2 2 1 1 0 1 1 1 2 0 0 1 1 1 0 2 0 0 2 0 0 0 0 1 2 0 0 0 0 0 0 0 1 1 1 0 1 0 1 1 0 0 1 0 0 0 1 1 0 1 1 0 0 0 0 1 1 2 2 2 0 1 0 0 1 2 0 1 1 0 2 0 0 0 0 0 0 0 0 0 2 0 1 1 2 0 0 0 1 1 0 0 1 0 1 0 1 0 0 0 0 0 0 0 1 1 0 0 0 0 0 0 1 2 0 1 0 2 0 0 1 0 1 2 0 1 1 0 2 1 1 0 0 1 2 2 2 2 0 0 0 2 1 1 0 0 1 0 0 1 0 0 0 0 2 0 0 2 0 0 0 0 1 1 2 0 2 2 0 2 1 0 1 1 0 0 2 0 2 1 1 0 1 2 0 1 1 0 0 0 0 0 1 0 0 0 1 1 1 0 1 1 2 2 1 1 1 1 0 0 1 0 0 1 0 2 0 0 0 0 0 0 0 0 0 0 0 0 0 0 0 0 1 0 1 0 0 1 0 0 0 0 0 0 2 1 0 1 1 0 0 2 0 0 0 1 1 1 1 1 1 2 0 2 1 1 2 2 2 0 1 1 2 0 0 1 1 0 0 0 0 0 2 1 1 2 0 0 2 0 0 0 1 0 2 1 1 0 0 0 0 0 2 2 0 0 0 0 2 0 0 2 1 0 0 0 0 0 0 0 0 1 1 2 1 2 1 1 0 0 1 2 0 0 1 0 1 0 0 1 2 0 0 1 0 1 0 1 0 0 0 1 0 2 0 0 1 1 1 2 2 2 0 0 0 0 0 1 1 0 1 2 1 2 1 2 0 0 0 0 1 0 1 1 1 0 0 0 1 0 0 1 1 2 2 0 0 2 0 0 2 2 0 0 0 0 1 1 1 2 1 0 0 0 1 1 2 0 1 0 0 2 1 0 0 1 0 0 0 1 1 1 0 0 1 2 2 1 1 1 1 0 0 0 0 0 0 0 0 1 0 0 0 0 1 0 0 2 0 0 0 1 1 0 1 1 0 1 1 0 0 0 0 0 0 0 0 0 0 2 2
145 0 0 2 0 0 1 2 0 1 1 0 1 1 0 0 0 0 1 2 0 2 0 2 2 0 1 2 2 0 0 0 1 2 1 0 2 1 0 0 2 1 1 1 0 1 1 0 0 2 2 0 1 2 0 2 0 0 1 0 0 2 2 2 0 0 2 0 0 0 0 0 0 2 0 2 1 0 2 0 1 2 2 0 1 0 0 1 2 2 1 1 0 2 0 0 0 1 0 0 0 2 2 1 0 0 2 2 0 2 0 2 1 2 2 2 2 0 1 0 1 0 2 1 0 1 0 1 1 1 1 1 0 0 0 0 0 0 1 0 1 0 0 0 1 1 0 0 0 0 0 0 0 0 1 0 0 2 0 0 0 0 0 2 1 1 1 0 0 1 1 0 0 2 1 1 1 0 0 1 1 0 1 1 1 1 1 1 1 0 2 2 2 1 2 1 0 0 1 0 0 1 0 2 1 0 1 1 1 0 0 0 2 1 0 0 0 1 1 1 2 1 0 1 0 0 0 0 0 0 0 0 0 0 2 0 1 2 0 0 0 0 2 1 0 1 1 0 2 0 0 0 1 0 0 0 0 0 0 0 0 0 0 2 2 0 0 0 1 0 0 0 0 2 0 0 0 2 2 1 0 0 2 1 2 2 1 0 0 1 0 2 1 0 2 1 2 2 0 2 0 0 2 0 0 1 0 2 0 0 1 0 1 0 2 0 2 1 1 1 0 1 1 2 1 0 0 2 0 1 1 2 0 0 0 0 0 1 0 1 0 1 2 2 0 0 2 0 2 2 0 0 2 2 0 0 2 0 0 1 1 1 2 0 2 1 0 0 1 0 1 1 1 1 0 0 0 2 0 0 0 2 1 1 1 0 0 0 0 1 0 1 1 0 2 1 2 0 1 1 0 1 0 2 1 0 1 1 0 0 0 0 0 0 1 0 0 1 0 0 0 2 0 1 2 1 1 2 2 1 0 1 0 1 2 2 1 1 0 0 0 2 0 0 0 0 2 1 1 1 0 0 0 2 1 1 1 1 1 1 1 1 0 0 1 1 0 1 1 0 0 0 2 0 1 1 0 0 0 0 2 2 0 1 1 2 1 0 2 0 0 0 0 1 0 0 0 1 0 1 1 1 1 1 1 1 1 0 1 0 0 1 1 0 0 0 1 0 2 0 1 2 1 1 1 1 0 0 0 2 0 1 2 1 2 0 2 0 1 2 0 1 1 0 2 0 1 1 1 1 0 0 0 2 1 1 0 0 0 2 1 0 0 0 2 0 0 1 1 1 1 1 0 0 0 0 1 1 1 1 2 1 1 0 0 1 2 1 0 1 1 0 0 0 2 0 0 0 0 0 0 1 0 2 0 2 1 2 0 2 1 0 1 1 1 1 1 0 0 0 0 0 0 1 1 1 0 1 0 0 0 0 0 0 1 0 2 1 1 1 0 1 0 1 1 0 2 0 1 2 0 1 0 0 1 1 2 2 2 0 0 0 1 0 0 2 1 2 0 0 2 0 1 0 0 2 0 0 2 0 2 0 0 1 1 1 0 2 1 1 2 0 0 0 0 0 0 1 0 1 1 0 0 1 1 0 2 1 2 0 1 1 0 2 0 0 0 1 1 1 0 0 2 2 2 2 2 0 1 0 1 2 1 0 0 0 0 0 0 2 1 2 1 2 0 0 0 0 0 1 1 1 0 0 0 0 0 0 1 0 0 0 1 0 1 1 1 0 2 2 1 0 2 0 0 0 1 1 1 2 1 1 1 0 2 1 0 1 0 2 0 2 0 1 0 0 0 1 0 0 0 0 0 1 1 1 0 0 0 2 0 0 0 2 0 2 2 1 0 0 0 1 0 2 2 1 1 0 0 1 0 0 2 0 1 1 0 0 1 1 1 0 0 0 0 0 0 0 0 0 0 2 1 1 0 1 1 0 0 1 1 2 0 0 1 1 0 2 2 0 1 0 1 1 2 1 0 1 1 1 1 1 2 0 0 0 0 2 0 2 0 1 2 0 2 1 1 0 0 0 0 1 0 0 1 1 1 1 1 1 1 0 0 0 1 1 0 1 2 2 0 2 2 2 1 1 0 2 0 0 2 0 0 1 0 0 0 1 0 0 0 1 2 1 0 0 2 0 0 0 1 1 1 0 1 0 1 1 0 0 0 0 0 0 1 1 0 0 2 1 0 0 1 0 0 0 0 1 1 0 1 2 1 1 0 1 1 0 1 2 0 0 0 1 1 0 1 0 0 0 2 2
146 1 0 1 0 0 0 1 0 2 1 1 0 0 0 0 0 1 2 2 0 1 0 2 2 0 1 2 2 0 1 0 1 2 1 0 2 1 0 1 1 0 0 0 0 0 2 0 0 0 0 0 0 1 1 0 0 0 1 1 0 0 1 1 0 0 1 0 1 1 0 0 1 1 1 1 1 0 2 0 1 2 2 0 2 0 0 1 2 2 1 1 1 1 0 1 0 0 0 0 0 2 1 1 0 0 2 2 0 2 0 2 0 0 2 1 1 0 2 0 0 0 2 1 0 1 0 0 0 0 0 0 1 0 0 0 1 0 0 0 0 0 0 1 0 0 0 0 0 0 0 0 0 0 0 0 0 1 0 2 0 1 0 1 1 2 2 0 0 2 0 1 0 1 0 0 0 0 0 0 0 0 1 2 1 1 1 0 0 0 1 1 2 2 2 1 1 0 1 0 0 0 0 1 1 0 1 1 2 1 0 0 2 0 2 0 0 2 0 0 2 2 2 2 0 2 2 1 1 1 1 0 0 1 2 1 0 2 0 0 0 0 2 0 0 2 0 1 1 1 0 0 1 0 0 0 1 1 0 0 0 1 0 0 0 0 0 0 2 0 1 2 0 0 1 0 0 1 1 0 2 0 2 0 2 2 0 2 0 2 2 0 1 0 1 0 2 1 1 2 0 0 1 1 0 0 0 2 0 0 0 0 0 1 1 0 2 1 0 0 1 1 2 1 2 0 0 1 1 0 1 2 0 0 0 0 0 1 0 0 1 1 2 2 1 1 0 1 2 1 1 1 1 1 0 1 0 0 0 0 1 1 2 0 2 0 0 0 0 0 0 2 1 1 1 1 0 0 0 0 2 0 1 1 1 0 1 0 0 0 0 0 1 0 1 1 0 1 0 0 0 0 0 2 0 2 0 0 0 0 0 0 0 0 0 0 1 1 0 0 0 2 0 1 0 0 1 0 0 0 0 0 0 0 0 0 0 1 0 1 0 2 0 2 0 2 1 0 1 1 0 0 0 2 2 1 2 2 0 0 0 0 2 0 0 2 0 2 2 2 2 2 0 2 1 0 1 2 0 1 2 0 0 1 0 1 0 1 2 0 0 0 1 1 1 0 1 1 1 2 0 1 2 0 2 1 0 0 0 1 1 0 1 0 0 0 0 0 0 1 1 2 0 0 0 1 0 1 1 1 2 0 0 0 0 0 1 0 2 0 2 1 1 1 1 1 0 0 0 0 0 0 0 2 0 1 1 0 0 0 0 0 1 0 0 0 0 1 1 1 1 1 1 0 0 0 2 1 1 1 2 1 2 0 0 0 2 1 0 1 1 0 1 0 1 0 0 0 0 0 0 2 1 2 0 2 1 1 0 1 1 1 1 1 1 1 0 1 0 0 0 0 0 0 0 1 1 1 0 0 1 0 0 0 1 1 1 1 2 0 0 1 0 0 1 0 2 0 0 1 1 2 0 0 1 1 2 1 1 0 0 0 1 1 0 0 0 2 0 0 0 0 0 0 0 1 2 0 1 1 0 2 0 0 0 2 1 2 2 0 2 0 0 1 0 0 0 1 0 1 0 1 0 1 0 0 2 1 1 0 1 0 1 1 0 0 1 1 2 2 0 0 0 2 2 0 0 0 1 0 1 1 0 0 1 1 0 0 1 2 0 2 0 1 0 0 0 0 0 1 1 1 0 1 0 1 0 0 1 1 0 1 1 0 0 1 1 0 1 1 0 0 2 0 0 0 1 0 2 0 2 2 1 0 1 1 1 2 2 2 0 0 0 1 0 0 1 0 0 2 0 0 1 2 1 1 1 0 0 2 0 0 0 1 0 1 1 1 0 1 1 1 0 2 2 0 0 0 1 2 0 1 2 0 0 1 1 1 1 0 0 0 1 1 1 0 1 1 1 0 0 2 1 0 0 1 0 1 0 0 0 1 0 0 0 1 1 1 1 0 0 0 0 1 1 1 0 2 2 2 2 2 2 1 1 1 0 2 0 1 1 2 1 1 2 2 2 0 0 0 0 0 0 0 0 0 1 0 0 1 0 0 1 0 2 2 0 1 2 1 0 2 2 1 2 0 1 2 0 0 1 1 0 2 0 0 0 1 0 0 1 0 2 1 1 2 0 0 0 0 2 0 2 0 0 0 0 2 1 1 1 1 0 0 1 0 2 0 1 0 2 0 0 0 0 1 0 0 2 0 0 0 1 2 1 0 1 1 0 1 1 1 0 0 0 0 0 0 0 0 1 1
147 0 1 1 0 0 0 0 0 2 2 0 0 0 0 0 0 0 0 1 1 2 0 2 2 0 1 2 2 0 2 0 1 1 0 0 1 1 0 1 1 0 0 0 0 0 0 0 2 0 0 0 1 1 0 1 0 0 1 1 0 0 2 2 1 1 2 0 0 0 0 1 1 2 0 2 2 0 2 0 1 2 1 1 0 0 0 1 1 2 0 1 1 2 1 1 1 0 0 0 0 2 1 1 1 1 2 1 0 2 0 0 0 1 1 1 0 0 1 0 1 0 1 0 1 0 0 0 0 2 0 0 0 0 0 0 1 0 1 0 0 0 0 0 1 0 0 0 0 1 0 0 0 0 0 0 0 0 0 0 0 1 0 1 1 2 2 0 1 0 1 1 2 0 2 2 2 0 0 2 2 0 1 1 1 1 1 1 0 0 0 1 0 1 1 1 2 0 0 0 0 0 1 1 1 0 1 0 1 0 2 0 1 1 2 1 0 1 0 1 1 0 0 1 1 0 0 0 0 0 0 0 1 1 0 1 0 2 0 0 0 0 2 0 0 2 0 0 2 0 0 0 2 0 0 0 0 1 0 1 1 1 0 1 1 0 0 0 1 0 0 0 0 2 0 0 0 0 1 0 1 0 2 0 2 2 1 2 0 2 0 0 1 0 1 0 2 0 0 1 0 0 2 0 1 1 0 2 0 0 0 2 1 2 1 1 1 0 0 0 0 1 1 0 1 0 0 2 1 1 1 1 0 0 0 0 0 1 1 2 1 1 1 2 0 0 1 0 2 2 0 0 2 2 0 0 1 0 0 1 2 2 1 0 1 0 0 2 2 0 2 0 0 0 0 1 0 0 2 0 0 2 1 1 1 1 1 0 0 0 0 0 0 0 2 0 0 1 0 0 0 0 1 0 0 0 1 0 0 0 0 0 0 0 0 0 1 1 0 0 0 1 1 0 1 1 1 0 2 0 2 0 1 1 1 1 1 0 0 0 2 0 0 1 0 1 2 0 0 1 0 1 0 2 1 0 1 2 1 2 1 0 1 0 0 2 0 0 2 0 0 1 1 2 0 0 0 1 0 1 1 2 0 0 0 1 0 1 1 1 1 1 1 2 1 0 0 1 0 1 1 1 1 1 1 2 2 0 1 0 0 1 1 0 0 0 0 2 0 2 2 2 0 0 0 1 1 0 0 2 1 0 2 1 2 0 2 0 1 0 0 2 2 1 2 2 0 1 1 1 0 1 0 2 0 0 0 0 0 1 1 0 0 0 0 0 0 1 1 0 1 1 0 0 0 0 2 0 1 0 2 1 1 0 0 0 1 0 0 0 0 0 1 0 0 1 1 0 0 0 0 1 0 2 0 2 2 0 0 0 2 2 0 1 0 1 2 1 0 0 0 0 0 1 1 0 1 1 0 0 1 0 0 0 1 1 2 0 1 1 0 1 0 0 1 0 2 0 1 1 1 1 0 1 2 2 1 1 0 1 1 0 1 0 2 0 0 2 0 0 0 0 1 0 0 2 0 1 1 1 1 0 0 0 0 0 0 1 1 2 2 1 0 0 1 0 0 2 0 1 1 1 1 0 2 0 1 1 2 0 0 0 0 1 0 0 0 1 2 1 1 0 1 2 2 2 2 0 1 0 1 2 0 0 0 0 1 0 0 2 1 1 0 0 0 0 0 0 0 0 0 0 0 1 1 1 1 0 2 0 0 0 1 0 0 1 1 0 0 0 1 0 2 2 2 0 2 1 1 1 2 2 0 1 1 0 1 2 1 2 1 1 1 2 0 0 1 2 0 0 0 0 0 1 0 2 1 0 0 1 0 0 1 0 1 2 1 2 2 2 2 2 0 1 1 2 1 0 1 2 0 0 1 0 0 0 0 0 0 0 0 0 0 0 0 0 0 0 0 0 0 2 0 0 0 0 1 0 0 0 0 2 0 0 0 1 1 0 1 0 1 0 0 1 1 1 0 0 0 1 1 1 2 0 0 0 0 2 0 2 0 1 1 0 2 2 2 0 0 0 0 2 0 0 2 2 1 1 0 1 1 0 0 1 2 1 0 1 2 0 1 1 2 1 0 0 0 2 0 0 2 1 0 1 0 0 0 0 0 1 0 0 1 0 0 0 0 0 0 0 2 0 0 1 0 0 1 0 0 0 0 0 0 0 0 0 0 0 2 1 0 0 0 0 0 1 0 0 2 0 0 0 2 2 0 1 2 0 1 1 0 0 0 0 0 0 0 0 0 0 1 0
148 1 0 1 0 0 0 2 1 1 1 1 0 0 0 0 0 0 0 0 1 2 0 2 2 1 0 1 1 1 1 0 1 2 0 0 2 0 0 0 2 0 1 1 0 1 0 1 0 0 0 0 1 1 1 2 0 0 1 0 1 0 2 2 0 0 1 0 0 0 0 1 2 2 2 2 1 0 1 0 1 1 2 0 1 0 0 0 2 2 0 0 1 2 0 1 0 2 2 2 1 2 0 0 1 1 1 1 1 1 0 2 0 1 1 0 0 0 0 0 2 0 2 1 0 1 0 1 0 1 0 0 0 0 0 0 0 0 0 0 0 0 0 0 1 1 0 0 0 0 0 1 0 0 0 0 0 1 0 1 0 2 0 1 0 1 1 1 1 1 0 0 1 1 2 2 1 1 0 0 0 0 0 0 1 0 1 1 0 0 2 2 1 1 1 0 2 0 0 0 0 0 0 1 1 0 1 0 0 0 0 0 1 1 1 0 0 1 0 0 2 1 0 1 0 2 1 0 0 0 0 0 0 0 2 0 0 2 0 0 0 0 2 1 0 2 0 0 2 0 0 0 1 0 1 0 1 2 0 1 2 1 0 0 0 0 0 0 1 0 0 1 0 1 0 0 1 2 2 2 0 0 1 1 2 1 1 2 0 2 1 1 0 1 0 1 1 1 0 1 0 0 0 2 0 0 0 2 1 0 0 0 2 2 1 0 1 0 0 0 2 2 2 1 0 0 1 1 1 0 1 2 0 0 0 0 0 0 0 0 0 0 1 1 0 0 2 1 1 0 1 1 1 1 0 1 1 0 0 1 2 2 1 0 1 0 0 2 2 0 2 0 2 2 1 2 0 1 0 0 1 0 1 1 1 1 1 0 0 0 0 1 0 0 2 0 0 1 0 0 0 0 0 1 0 1 1 0 0 0 0 0 1 1 1 0 0 0 0 0 1 1 1 1 0 1 1 0 0 0 1 0 0 0 2 0 0 0 1 0 2 0 0 0 0 1 2 0 0 1 0 1 0 1 2 1 2 1 0 0 0 0 0 0 0 0 0 2 1 0 0 0 0 2 1 0 1 0 0 0 2 2 0 0 0 0 0 0 2 0 0 0 0 0 0 0 0 1 1 2 0 1 1 1 1 1 2 0 1 0 1 0 1 1 1 0 0 1 0 1 1 2 1 1 1 0 0 1 1 1 1 1 2 1 2 0 1 0 1 1 1 0 2 0 2 1 0 1 1 1 0 1 0 2 2 0 0 1 0 1 1 0 0 0 0 0 0 1 0 0 0 1 1 0 1 0 2 1 1 1 1 1 2 0 0 1 1 0 0 0 2 0 0 0 1 0 1 0 0 0 0 2 0 0 1 1 0 0 0 0 0 0 0 0 0 0 0 1 0 1 1 1 0 0 0 1 0 1 0 0 0 0 0 0 1 1 2 1 1 1 1 1 0 0 1 0 2 0 0 1 1 1 1 1 1 2 1 1 0 1 1 0 1 1 1 0 0 1 1 1 1 1 1 0 0 1 1 0 1 1 1 1 1 0 0 2 0 1 1 1 0 1 0 1 0 0 0 1 0 2 1 1 0 0 0 0 0 0 1 0 0 0 1 1 0 0 1 0 0 0 0 0 0 2 2 2 2 0 0 0 0 1 1 1 2 1 1 0 0 2 0 0 1 1 0 0 0 1 0 0 0 0 0 0 0 0 0 0 1 0 0 0 2 0 1 0 1 1 1 1 0 0 1 2 2 0 1 0 1 1 2 1 1 0 1 0 1 2 1 2 0 1 2 2 2 1 0 0 0 0 1 0 0 2 1 1 2 0 0 2 0 0 1 0 0 1 1 1 1 1 1 2 0 2 1 0 0 0 0 2 0 0 2 0 0 1 0 1 1 0 0 1 0 0 0 0 0 1 1 1 0 0 2 0 1 1 1 0 0 0 0 2 0 0 0 1 1 0 1 0 0 0 1 0 1 0 0 0 1 1 2 2 1 0 0 1 1 1 0 2 1 2 0 0 1 0 1 0 0 0 0 2 1 0 1 2 0 1 0 0 0 0 0 0 1 1 0 1 2 0 0 2 1 1 2 2 2 2 0 0 2 2 0 0 1 1 1 1 0 0 0 1 2 1 0 1 1 0 0 0 1 0 1 0 0 1 1 2 0 1 0 1 0 0 1 1 1 0 0 0 1 0 0 0 0 1 0 0 2 0 0 0 0 0 0 0 1 0 0 0 0 0 0 0 0 0 0 0 0 0 0 0
149 0 0 0 0 0 0 0 0 2 1 0 0 0 0 0 0 0 0 1 1 2 0 1 1 0 1 1 2 1 1 0 1 1 1 0 0 1 0 1 1 0 0 0 0 0 0 0 2 0 0 0 0 0 2 2 0 1 2 1 1 0 1 1 0 0 2 0 0 0 0 0 0 2 0 2 2 0 2 0 1 2 2 0 1 0 0 0 2 2 0 0 2 0 0 0 0 0 0 0 0 2 1 1 0 0 2 1 1 1 0 2 1 2 2 1 1 0 0 0 2 0 2 0 0 0 0 0 0 1 0 0 0 0 0 0 1 0 0 0 0 0 2 0 0 0 0 0 0 0 0 0 1 0 1 0 1 0 0 1 1 1 0 1 0 2 1 1 2 0 0 0 2 1 2 1 1 0 0 0 0 1 1 2 1 1 1 2 0 2 0 2 2 2 2 2 1 1 0 0 0 1 0 1 1 0 1 0 1 0 1 0 2 0 1 1 1 1 0 0 1 1 0 2 1 0 0 0 0 0 0 0 0 0 1 0 0 2 0 0 0 1 2 0 0 2 0 0 2 0 0 0 1 1 1 0 0 0 0 0 0 0 0 1 0 0 0 0 2 0 0 0 0 2 0 1 0 2 2 1 0 0 2 2 2 1 1 0 2 2 2 2 2 0 2 0 1 0 0 2 0 0 0 2 0 0 0 2 0 0 1 1 0 1 1 0 2 2 0 0 0 0 1 2 2 0 0 2 0 0 1 2 1 2 0 0 0 0 0 1 1 1 2 1 1 0 2 0 2 0 0 0 0 0 0 2 0 0 0 2 2 2 1 1 1 0 0 2 2 0 2 0 0 0 1 0 0 0 2 0 1 1 1 1 2 1 0 0 0 0 0 0 1 0 2 0 0 0 1 0 0 1 0 0 0 0 2 0 1 1 1 1 0 0 0 0 1 0 0 0 0 0 0 1 0 0 0 0 2 1 2 0 0 2 0 0 0 1 0 0 1 1 0 0 1 1 2 0 0 1 0 0 0 2 1 1 1 2 1 2 1 0 1 0 0 0 1 1 2 1 1 1 0 2 1 0 1 1 0 0 2 1 0 1 0 2 0 1 1 0 1 1 1 0 1 0 0 1 0 1 1 1 2 0 2 1 1 0 0 0 0 0 1 0 0 0 1 0 1 1 1 2 0 0 0 2 0 0 0 2 0 2 2 1 2 0 2 0 1 1 1 1 2 0 2 2 0 1 2 2 0 1 0 1 2 0 0 1 0 1 1 0 1 1 0 0 0 2 2 1 0 0 1 0 0 0 0 1 1 1 2 0 2 0 0 1 0 0 0 0 1 1 0 1 1 0 1 0 0 0 0 2 1 1 0 1 2 0 0 0 2 0 1 1 0 0 1 0 0 0 0 0 0 1 1 0 1 1 0 0 0 1 0 0 2 0 2 0 2 0 0 0 0 2 2 0 0 0 0 1 2 1 1 0 0 2 2 2 1 1 0 0 0 0 2 0 0 2 0 0 1 2 0 1 1 2 1 0 1 1 0 1 0 0 0 0 1 0 2 2 1 0 0 0 0 0 0 2 0 1 0 1 0 0 0 0 0 1 2 0 1 2 0 1 0 0 0 1 0 1 0 0 2 2 2 2 2 0 2 0 2 2 1 0 1 1 0 0 0 1 1 1 0 0 0 0 0 0 0 0 0 0 0 1 0 1 0 0 2 1 0 1 1 0 0 1 0 0 2 2 0 0 1 1 1 0 2 0 1 2 0 0 0 0 0 1 0 2 2 2 1 0 0 1 0 0 0 1 0 0 0 0 0 2 1 0 1 0 0 1 1 1 2 0 1 1 1 2 1 1 1 2 1 2 2 0 0 0 0 2 1 0 2 1 1 1 1 1 1 0 0 1 0 0 1 1 1 2 2 0 0 1 0 0 0 0 0 0 0 0 2 2 0 0 0 1 1 0 2 0 2 0 1 0 1 0 0 1 1 1 1 1 1 0 0 1 1 1 0 2 0 2 0 1 1 0 0 0 0 0 0 1 1 0 1 0 1 0 0 1 0 0 0 0 1 0 0 0 2 0 0 2 2 0 0 1 2 2 1 1 1 0 0 1 0 1 1 0 0 0 0 1 2 1 0 0 0 2 0 1 0 0 0 0 1 0 1 2 0 2 0 0 0 0 1 1 1 0 1 0 1 0 0 0 0 0 1 0 1 0 0 1 0 0 0 0 0 1 1 2 0 0 0 0 0 0 0 0 1 0 2 2
150 0 0 2 0 0 0 2 1 1 1 0 0 0 0 0 0 0 0 0 1 1 0 2 2 2 1 1 1 1 1 0 2 2 0 0 1 2 0 0 1 0 0 0 0 0 1 0 2 0 0 0 1 1 0 2 0 0 0 1 0 1 0 0 0 1 1 0 0 0 0 0 1 2 1 2 2 0 2 1 1 2 2 0 2 0 1 1 2 2 1 1 1 1 0 0 0 1 1 1 1 2 0 0 2 2 2 2 0 2 0 1 1 1 1 1 1 0 1 0 1 0 2 2 0 1 0 0 0 2 0 0 0 0 0 0 1 0 0 0 0 0 1 0 1 1 1 0 0 1 0 0 0 0 0 1 0 2 1 2 1 0 0 1 1 1 1 1 2 0 0 0 0 2 1 0 0 1 1 1 0 1 1 1 2 1 2 1 0 0 1 2 1 1 2 2 1 0 0 0 0 1 0 1 1 0 1 0 1 0 1 0 1 0 2 0 0 0 1 1 1 0 0 2 0 1 1 0 0 0 1 1 0 0 1 0 1 2 0 1 0 1 2 1 0 1 0 1 1 1 0 0 0 1 1 0 1 0 0 0 0 0 0 1 1 0 0 2 2 0 1 1 0 1 0 1 0 0 1 0 0 1 2 0 1 0 2 0 0 1 0 0 1 0 2 0 1 1 0 2 1 0 2 0 0 1 2 1 0 0 0 1 1 1 2 1 1 0 0 0 1 0 1 0 2 0 0 0 1 0 1 1 0 0 0 0 0 1 0 0 0 0 1 2 0 0 1 1 1 0 1 1 1 1 0 1 1 0 0 1 1 1 0 1 0 2 0 1 2 1 2 0 1 1 0 0 0 1 0 0 1 0 0 1 2 0 0 0 0 0 0 1 1 0 2 1 1 0 1 1 0 2 1 1 1 0 0 0 0 0 0 0 0 0 1 0 0 1 0 0 1 1 0 0 1 1 1 0 0 0 0 0 0 2 1 1 0 1 0 0 1 1 0 1 0 1 1 0 1 1 1 0 0 2 1 1 1 0 0 0 0 0 0 1 1 1 1 0 2 0 0 0 2 1 2 2 1 0 0 0 2 1 0 1 0 1 0 0 1 0 1 1 1 2 0 0 0 0 0 2 0 2 1 1 1 2 2 1 0 0 0 1 0 1 0 0 0 0 1 1 1 2 0 1 1 0 1 0 0 2 0 2 1 1 1 0 0 0 2 0 1 2 1 0 2 2 0 1 2 2 0 1 0 1 1 1 0 0 0 0 0 0 1 0 0 1 1 1 1 1 0 1 1 0 0 0 2 0 2 0 2 0 1 0 0 1 1 0 0 0 0 1 1 0 0 1 0 0 0 0 0 2 1 0 0 1 0 1 0 2 2 0 0 0 0 0 0 0 0 0 0 0 0 0 0 0 1 1 0 0 0 0 1 0 2 2 2 0 2 0 0 0 0 0 0 0 2 0 0 1 0 2 0 1 1 2 2 1 0 0 0 0 1 1 0 1 0 2 1 0 1 1 0 1 1 2 0 0 1 1 1 0 0 0 0 1 0 2 2 1 1 0 0 0 1 0 0 2 0 2 0 2 1 1 0 1 1 1 1 0 0 0 0 2 0 1 0 1 0 1 0 1 1 2 2 1 1 2 0 1 0 2 1 0 1 1 0 0 0 1 0 1 0 0 0 0 0 1 0 0 0 0 0 0 0 0 0 0 1 0 0 0 1 0 0 1 0 2 0 0 0 0 1 1 1 0 0 0 1 0 2 2 0 0 0 1 0 1 1 2 0 1 1 1 0 0 0 1 1 0 0 1 0 1 1 1 0 0 0 2 1 1 0 2 0 2 2 2 1 1 1 2 0 2 2 1 1 0 0 2 1 0 2 1 0 1 1 1 1 0 0 0 1 1 2 1 2 1 1 0 0 2 0 0 1 0 0 1 0 0 1 2 1 0 2 2 2 0 1 0 0 0 0 0 0 0 0 1 0 0 1 1 2 1 1 1 0 1 0 1 0 1 1 1 1 1 1 1 0 0 0 2 0 1 2 2 0 1 0 1 0 0 0 1 0 1 0 1 2 1 0 2 2 1 1 1 0 1 0 0 2 0 1 2 1 1 0 1 0 0 0 1 2 2 2 1 0 0 0 0 0 0 1 1 0 0 1 2 0 1 0 0 0 0 0 1 2 0 1 1 1 1 0 1 1 0 0 0 1 0 0 1 0 1 0 0 2 1 0 2 0 0 0 1 1 0 1 0 0 0 0 0
151 0 0 1 0 0 0 2 0 1 1 1 0 0 0 0 0 0 0 1 1 2 0 2 2 0 0 0 1 2 0 0 1 0 2 2 2 1 0 0 2 0 1 1 0 1 0 0 1 0 0 0 1 1 0 2 0 1 0 1 0 1 2 2 2 1 2 0 0 0 0 1 2 2 2 2 2 0 1 1 1 2 1 1 0 0 1 0 1 2 0 0 1 1 0 2 0 1 1 1 1 2 1 1 0 0 2 1 1 1 0 2 1 2 2 2 2 0 0 0 2 0 2 1 0 0 0 1 1 1 1 0 0 0 0 0 0 0 0 0 1 0 0 1 0 0 0 0 0 0 0 0 0 0 0 0 0 1 1 1 1 0 1 0 0 0 0 1 1 1 0 1 1 0 1 1 0 0 0 1 1 0 0 0 2 2 0 0 0 0 1 2 1 1 1 1 1 0 1 0 0 1 0 1 1 0 1 0 0 0 0 0 0 0 1 0 1 1 1 0 0 0 1 2 0 1 1 1 1 1 1 1 0 1 2 1 1 2 1 1 1 0 2 0 0 1 0 0 2 0 0 1 0 0 0 1 0 0 0 0 0 0 0 0 0 0 0 0 2 0 0 2 0 2 0 2 1 0 1 0 0 0 2 1 1 0 0 1 0 2 0 1 0 0 2 1 2 0 0 0 0 2 2 0 0 1 0 2 2 0 0 1 1 1 1 0 1 0 1 1 0 0 1 2 2 0 0 1 1 1 2 0 0 0 0 0 0 1 0 0 1 0 2 1 0 0 1 0 1 1 0 0 2 2 0 0 1 0 0 2 2 2 1 0 1 0 0 0 1 0 1 1 1 1 1 1 0 0 2 0 0 2 1 1 1 1 1 0 0 0 0 0 0 1 0 0 0 0 0 0 0 1 0 2 2 0 0 1 0 0 0 0 0 0 0 0 2 1 0 1 0 1 1 2 1 1 2 0 1 0 2 0 1 1 0 0 0 1 0 0 0 2 0 0 1 2 2 0 1 1 0 0 0 2 0 0 1 1 0 1 1 0 0 0 0 0 0 0 2 0 1 0 1 2 1 0 1 1 0 0 2 1 0 0 0 1 0 1 2 1 0 0 0 1 1 0 2 2 0 0 2 0 1 0 1 1 2 0 1 0 0 0 0 0 2 0 0 0 2 0 1 2 0 0 0 2 0 1 2 1 1 1 1 1 2 0 0 0 1 1 1 1 2 1 2 0 2 0 0 0 0 0 0 2 0 1 0 0 0 0 0 0 1 0 0 1 1 2 2 1 0 0 2 0 1 0 2 1 1 1 1 1 1 0 0 0 1 0 2 2 1 0 0 0 2 1 1 0 0 1 0 1 0 1 2 2 0 1 0 1 0 0 0 0 0 0 1 0 0 0 0 0 0 1 1 0 1 2 0 0 0 1 0 0 1 1 2 0 1 1 0 1 0 1 0 0 2 0 0 0 1 1 0 1 2 2 2 2 2 0 0 0 1 0 2 0 1 0 2 2 0 2 0 1 1 2 1 0 1 1 1 0 0 1 1 1 0 1 2 1 1 0 0 1 1 0 0 2 0 2 1 1 1 2 0 1 1 2 1 0 0 0 0 1 0 0 1 0 0 0 0 0 0 2 1 1 0 0 1 0 0 0 0 0 0 0 2 0 1 1 0 1 1 2 0 0 0 1 0 1 1 1 0 1 1 2 0 0 2 0 0 0 2 0 0 0 0 0 1 1 2 0 2 1 1 0 1 0 1 0 1 2 0 0 0 2 0 0 0 2 0 2 1 2 1 1 0 0 0 0 0 0 0 1 1 1 2 0 0 2 0 0 1 1 1 2 2 2 2 2 2 2 0 2 2 1 0 0 0 2 0 1 1 0 0 0 0 1 0 0 0 0 1 1 1 0 1 1 0 1 0 2 0 0 0 0 0 0 0 0 0 1 0 0 1 0 1 0 2 0 1 0 1 0 2 0 0 1 0 0 1 1 2 1 1 1 0 2 0 2 0 1 0 0 2 2 2 0 0 0 0 1 0 0 2 2 0 0 0 1 0 0 0 0 1 1 0 2 2 1 0 2 1 1 2 2 0 2 0 0 0 0 0 1 0 0 0 1 0 0 0 1 0 1 0 2 2 0 0 0 1 1 2 0 1 0 0 1 0 1 0 0 0 0 0 0 0 0 2 2 0 0 0 0 0 1 0 2 0 0 0 2 1 2 1 1 2 1 0 2 0 0 1 1 0 0 0 0 0 0 0 0
152 0 1 1 0 0 1 0 0 1 0 1 1 1 0 0 0 0 1 1 1 2 0 2 2 1 1 2 2 1 2 0 1 0 2 2 2 2 0 0 2 0 0 1 0 0 0 0 1 1 1 0 0 0 0 2 0 0 1 1 1 0 2 2 0 1 1 0 0 1 1 1 1 2 1 2 2 1 2 0 1 2 2 0 2 0 0 1 2 2 0 0 1 2 1 2 1 2 1 1 0 0 1 1 0 0 2 1 0 2 0 1 0 2 2 0 0 0 2 0 0 0 1 0 0 0 0 0 0 1 0 0 0 0 0 0 0 0 0 0 1 0 0 0 2 2 1 0 0 0 0 0 0 0 0 0 0 1 0 0 1 0 0 1 1 0 0 0 0 0 1 1 1 2 1 0 0 0 0 2 2 0 1 1 2 2 1 2 1 0 1 2 0 0 1 2 1 0 1 0 0 1 0 0 0 0 2 0 0 0 1 0 1 0 1 0 0 0 2 0 2 2 1 1 0 1 1 0 0 0 1 0 1 1 1 0 0 2 0 0 0 0 2 0 0 2 0 0 2 0 0 1 1 2 2 0 0 1 0 0 0 0 0 1 1 0 1 0 1 0 0 0 0 2 0 0 0 1 1 0 1 1 1 0 0 0 0 2 2 2 2 2 0 0 1 1 2 1 0 1 1 0 1 1 1 0 1 2 1 0 0 0 1 2 1 1 1 1 1 1 0 1 1 1 0 0 1 0 1 1 1 2 0 0 0 0 0 1 0 1 1 0 2 2 1 0 2 0 1 1 0 0 1 1 0 1 1 0 0 2 2 2 1 0 1 2 0 1 1 0 1 1 1 1 1 1 0 0 2 0 0 1 0 0 0 0 0 1 1 0 0 0 1 0 2 0 0 1 0 0 0 0 1 1 1 0 1 1 0 0 0 0 0 0 0 0 0 1 0 0 0 1 1 2 0 0 0 0 0 0 0 0 0 2 1 0 0 0 1 0 1 1 0 1 0 2 1 0 0 2 0 0 0 1 1 0 1 2 2 1 1 0 1 0 0 1 1 0 2 0 0 0 0 2 0 0 0 2 0 1 1 1 0 1 1 1 1 0 2 0 0 0 0 1 1 0 0 2 1 2 0 0 2 0 2 0 2 0 1 0 0 0 1 0 0 1 1 0 2 2 2 2 0 0 0 2 0 1 1 1 1 0 1 0 0 0 1 0 0 1 0 1 1 1 1 1 0 1 2 2 0 0 0 2 1 0 1 1 0 1 1 0 2 0 0 2 1 1 1 1 0 0 2 0 2 0 2 0 1 0 2 0 0 0 0 0 0 0 0 0 1 1 1 0 2 0 1 0 0 0 0 2 0 2 0 2 1 0 0 1 0 0 0 0 0 0 0 2 1 1 0 1 0 0 0 1 1 2 0 0 0 0 0 0 1 0 1 0 2 0 0 2 0 1 2 0 2 0 0 0 1 2 0 0 1 1 2 2 2 0 0 0 1 0 1 1 0 2 1 0 0 1 0 0 0 1 1 0 1 1 1 1 0 1 1 1 1 1 1 0 1 0 0 0 0 0 0 2 0 2 1 1 0 2 1 0 1 1 1 0 0 0 0 0 0 1 1 2 2 2 0 0 1 2 2 0 0 0 0 0 0 1 0 1 2 1 1 0 0 2 1 1 0 0 0 1 0 1 0 0 0 0 0 1 1 0 0 0 1 0 0 0 0 0 0 1 2 0 1 1 0 1 1 1 0 0 2 1 1 1 1 1 1 1 2 0 1 0 1 2 0 2 0 1 0 0 0 0 1 0 0 0 0 1 0 1 1 0 1 2 0 0 0 2 0 2 2 1 2 2 2 2 0 2 2 1 0 0 0 2 1 0 2 2 0 0 0 0 0 0 0 0 0 0 0 0 1 0 0 0 0 2 1 0 0 0 0 1 0 0 1 2 0 0 1 0 2 0 1 0 0 0 1 0 2 0 0 0 1 2 2 2 2 2 1 2 0 0 0 2 1 2 1 0 1 1 1 0 0 2 2 0 1 0 2 2 0 1 0 1 0 0 0 0 1 1 0 1 2 1 0 2 2 0 0 1 1 1 0 0 2 0 1 1 0 0 0 1 1 1 0 1 2 1 1 2 2 0 0 0 2 0 2 0 0 0 0 1 0 1 0 0 0 0 0 0 0 0 1 1 0 0 0 1 1 0 0 2 0 1 0 2 2 2 0 1 1 1 0 0 0 0 0 1 0 0 1 1 1 0 0 0
153 1 0 2 0 0 0 1 0 1 1 1 0 0 0 0 0 0 1 2 1 2 0 2 2 0 2 1 1 0 1 1 2 2 0 1 2 2 0 1 1 0 0 0 0 0 0 0 2 0 0 0 0 0 0 1 0 0 0 1 0 1 1 2 0 1 1 1 0 0 0 1 1 2 0 2 2 0 1 0 2 2 2 0 2 0 0 0 0 2 0 0 1 2 0 2 0 1 1 1 1 1 0 0 0 0 2 1 1 1 0 1 1 2 2 2 2 1 2 0 1 1 1 0 1 0 0 1 1 1 1 1 1 0 1 0 1 0 0 0 0 0 1 0 1 2 1 0 0 0 0 0 0 0 1 0 0 1 2 1 0 1 1 1 1 2 1 2 0 2 0 0 1 2 2 1 1 0 0 2 2 0 1 1 2 2 1 0 0 0 1 1 2 0 2 1 2 0 0 0 0 0 0 2 0 1 1 0 1 0 1 0 1 0 1 1 1 0 2 1 1 0 0 2 1 1 1 0 0 0 0 0 0 0 2 0 0 2 1 1 1 0 2 1 0 2 0 1 1 1 0 0 0 1 1 0 1 1 0 1 1 1 0 1 1 0 0 0 2 1 0 2 1 1 0 0 1 0 0 0 0 0 1 0 0 0 0 2 0 2 2 0 0 1 0 0 2 2 0 2 0 0 2 0 1 1 0 1 1 0 1 1 2 2 1 0 2 0 0 0 1 1 2 2 1 0 0 1 1 0 1 2 0 0 0 0 0 1 0 0 0 0 1 2 0 0 1 0 2 2 0 0 2 2 0 0 1 0 0 1 1 2 2 0 2 0 0 2 2 0 2 0 0 0 1 1 0 0 0 0 0 1 1 1 2 2 1 0 0 0 0 2 1 0 2 1 1 2 1 1 0 1 1 1 0 0 2 2 0 0 0 0 0 0 1 0 1 0 0 0 1 0 1 0 1 1 0 0 1 0 1 0 0 2 2 2 0 0 0 0 1 1 0 1 0 2 1 0 0 0 0 0 0 2 2 2 2 2 1 1 1 0 0 0 0 1 1 1 2 1 1 1 1 1 1 1 0 0 0 0 2 2 0 0 0 0 0 2 2 1 1 0 1 2 2 0 1 1 1 2 0 1 2 0 2 0 1 0 1 0 0 2 2 0 0 0 0 0 1 1 1 2 1 0 0 1 0 0 0 2 1 0 1 1 1 0 1 0 2 1 0 0 2 2 2 2 0 1 2 1 0 0 1 0 2 0 0 0 0 1 0 0 0 1 0 0 0 1 0 1 0 0 0 0 0 0 0 0 0 0 1 2 1 0 1 0 0 0 1 1 0 2 0 0 1 1 0 0 0 0 0 1 0 0 0 1 1 0 0 0 1 0 0 0 0 0 0 1 0 0 0 0 0 0 0 0 2 2 0 0 0 0 0 0 1 0 2 0 2 0 0 0 0 1 2 0 1 1 1 1 0 2 0 1 1 1 1 1 0 1 0 0 1 0 1 0 0 1 1 1 0 1 0 1 1 2 0 1 2 1 0 0 0 0 0 1 1 0 2 2 1 0 1 0 0 0 0 2 0 0 0 0 2 1 1 1 0 2 2 0 0 0 0 1 0 0 0 0 1 1 0 0 1 2 1 1 1 1 1 0 0 2 0 0 0 0 0 0 0 1 0 0 1 1 0 1 0 0 0 0 0 0 0 0 0 1 1 0 0 0 0 0 1 0 1 1 0 0 2 2 1 0 0 1 1 1 1 0 1 1 1 1 0 0 1 2 0 2 2 2 2 0 1 2 0 0 1 1 0 0 0 0 0 2 0 0 1 0 0 1 0 0 0 0 0 2 0 2 2 2 2 2 0 1 1 1 0 0 0 2 0 1 1 1 0 0 0 0 1 0 0 1 0 0 0 0 0 0 0 1 0 1 1 0 0 1 0 0 0 0 0 0 0 0 0 0 2 0 0 0 0 0 2 0 2 1 0 0 1 2 2 2 1 0 1 2 1 0 0 2 0 2 1 0 2 2 2 0 0 0 0 2 1 0 1 1 0 2 0 0 0 0 0 0 1 0 0 0 0 0 0 0 2 0 0 1 1 0 0 0 2 1 0 2 0 0 0 0 0 0 1 0 1 2 1 0 0 0 0 0 1 0 2 0 0 0 1 1 0 0 0 0 0 0 2 1 2 0 2 1 0 1 1 1 1 1 0 1 1 0 0 1 1 2 0 0 1 0 0 1 0 0 0 0 0 0 0 0 0 0 2 1
154 1 1 1 0 0 1 1 0 1 0 1 0 0 0 0 0 0 0 2 0 2 0 1 1 0 1 2 2 1 2 0 2 2 0 0 1 2 0 1 0 0 0 0 0 0 1 0 1 1 1 0 1 1 0 2 0 0 1 0 0 1 1 1 0 1 1 0 1 1 0 0 2 2 2 2 2 0 2 0 2 2 2 0 2 0 0 0 0 2 0 0 1 0 0 1 0 0 0 0 0 1 0 0 2 1 2 2 0 2 0 1 0 1 1 0 0 0 0 0 2 0 2 2 0 2 0 1 1 1 0 0 0 0 0 0 0 0 0 0 1 0 1 0 0 0 0 0 0 0 0 0 1 0 1 0 1 0 1 1 1 0 0 0 1 1 1 1 1 1 0 0 1 2 2 1 0 0 0 1 1 1 1 1 2 2 1 1 0 0 2 2 2 1 2 2 1 0 0 0 0 0 0 2 2 0 0 0 1 0 0 0 1 0 2 1 2 0 1 0 1 1 0 2 0 1 1 0 0 0 0 0 0 0 1 0 0 2 0 1 0 0 2 0 0 2 0 0 1 0 0 0 1 0 0 0 1 2 1 1 1 2 0 1 1 0 0 0 0 0 0 1 0 1 0 2 1 1 2 1 0 1 2 1 1 1 2 2 1 2 2 0 1 1 1 0 1 1 1 2 0 0 1 1 0 0 1 1 0 0 0 1 2 1 1 1 2 0 1 1 0 0 0 1 1 0 0 2 1 1 2 2 0 0 0 0 0 1 0 0 1 1 2 2 1 0 2 0 2 2 0 0 1 1 0 1 1 0 0 2 2 2 0 1 0 0 0 2 2 0 2 0 1 1 1 0 0 0 1 0 1 0 1 1 1 0 0 0 0 1 1 2 0 1 2 2 2 1 1 0 0 0 0 2 1 1 0 1 0 0 0 0 0 0 0 0 1 1 0 0 0 1 1 0 2 1 0 1 2 0 1 0 0 2 2 2 0 0 0 0 0 2 0 1 0 2 0 0 0 2 0 0 0 2 1 1 1 0 0 0 0 0 0 2 2 2 0 1 1 0 0 0 1 1 2 0 2 1 0 0 1 2 0 1 0 2 0 1 2 1 0 0 1 2 2 0 0 1 1 2 0 0 2 1 1 1 1 0 1 0 0 0 2 0 0 0 0 1 0 1 1 2 0 0 0 1 1 1 1 2 1 0 0 0 0 0 1 0 1 1 1 1 0 0 2 0 0 1 2 2 0 1 0 2 1 1 1 0 0 0 0 0 1 0 0 1 1 1 1 1 0 2 1 0 1 0 1 1 1 1 1 1 1 0 0 0 1 0 2 2 1 0 1 0 1 0 0 0 0 0 0 2 0 2 0 2 2 0 1 0 0 0 0 0 0 0 0 0 0 0 0 0 0 0 1 0 2 2 0 0 1 1 1 0 2 0 2 0 2 0 1 1 0 2 2 0 2 0 1 1 0 2 0 0 2 1 2 2 1 0 0 0 0 0 0 2 1 2 0 0 1 0 0 1 1 2 0 0 0 2 0 0 0 0 1 2 1 1 1 2 2 0 0 0 0 0 0 2 0 1 0 2 1 1 0 1 1 2 2 0 0 0 0 0 0 0 0 1 1 1 0 0 0 2 1 0 0 0 0 0 0 0 0 0 0 0 1 0 1 2 1 2 0 1 0 0 1 1 1 1 0 1 0 0 0 0 0 0 1 0 0 0 1 0 0 1 0 1 1 1 0 0 1 0 0 0 1 1 1 1 2 2 0 0 1 1 0 2 1 2 0 1 1 2 0 0 0 1 0 0 0 0 0 2 1 1 1 1 2 2 0 0 0 2 0 2 2 2 1 1 1 1 0 2 2 1 1 0 0 1 0 1 1 1 0 0 0 0 1 0 0 0 0 0 1 0 0 1 0 1 1 0 1 0 0 0 0 0 0 0 1 2 0 0 0 1 1 0 2 0 1 0 1 0 1 2 1 1 1 1 1 1 2 0 0 0 0 1 0 1 0 1 1 1 2 2 2 0 0 1 0 2 0 0 1 2 0 1 0 0 0 0 0 0 1 1 1 1 2 0 0 2 1 1 2 2 0 1 0 0 2 0 0 0 0 1 0 0 0 1 0 1 1 2 2 2 1 0 0 0 2 0 2 0 0 0 2 2 0 1 0 1 0 0 1 1 1 1 1 0 1 0 0 0 0 1 0 2 0 0 0 2 1 1 0 0 1 1 1 2 0 0 0 0 0 0 1 0 0 0 2 2
155 0 0 0 0 0 0 1 1 2 1 0 0 0 0 0 0 0 0 1 1 1 1 0 1 1 1 2 2 2 1 1 1 1 0 1 1 1 1 0 0 0 2 2 0 0 0 0 1 1 1 0 0 1 0 2 0 0 1 1 0 1 2 1 0 0 1 0 1 1 0 0 1 1 1 1 1 0 2 0 1 2 2 0 2 0 0 1 2 2 0 1 1 1 1 1 1 1 1 1 1 2 2 2 0 0 2 1 1 1 0 1 1 2 2 1 1 0 2 0 0 0 2 2 0 1 0 1 1 2 0 1 0 0 0 0 1 0 0 0 0 0 1 0 1 1 0 1 1 1 0 0 0 0 0 0 0 0 1 1 1 0 1 0 1 2 1 1 1 1 1 1 0 1 1 0 0 1 0 0 0 0 1 1 2 1 2 1 1 0 1 1 2 0 2 2 2 0 0 0 1 0 1 2 2 0 0 0 0 0 1 0 1 0 1 0 0 2 1 0 1 1 0 0 0 1 1 1 0 0 1 0 0 0 1 0 0 2 0 0 0 0 2 0 0 2 0 0 2 0 0 0 2 0 0 0 0 1 0 0 0 0 0 0 0 0 1 0 2 0 1 1 0 1 0 0 0 2 2 1 0 0 2 1 2 2 1 1 1 2 1 2 1 0 2 1 2 0 0 1 0 1 2 0 1 0 1 0 2 0 0 2 2 1 1 0 2 1 0 0 0 0 1 1 1 0 0 1 1 1 0 2 0 0 0 0 0 2 1 1 1 2 2 2 1 0 2 0 2 2 0 0 2 2 1 0 0 0 0 1 1 1 2 0 2 0 0 1 1 0 1 1 0 0 1 1 0 1 0 0 1 0 0 0 1 0 1 0 0 0 0 1 0 1 1 1 1 1 1 0 0 2 0 1 0 1 1 0 0 0 0 0 0 0 0 0 1 1 1 0 0 1 0 0 1 1 0 0 2 0 2 0 1 1 0 0 0 1 0 0 1 1 0 0 1 0 2 0 0 0 0 0 0 2 2 1 2 2 1 2 1 0 0 0 0 1 0 1 2 0 0 0 1 1 2 0 2 2 0 1 1 1 0 1 1 1 1 1 2 2 2 0 0 1 0 0 1 1 1 2 0 0 1 1 1 2 2 0 1 0 0 0 1 0 1 0 0 0 0 0 0 2 0 0 0 1 1 1 1 1 1 0 1 0 1 0 2 0 1 0 2 2 2 1 2 1 1 0 0 0 0 0 0 1 2 0 0 1 0 1 1 0 2 0 1 1 1 1 1 1 0 1 0 0 0 0 0 1 1 1 2 0 0 0 0 0 0 0 1 2 0 0 0 0 1 2 1 0 0 0 0 1 0 0 0 1 0 0 0 1 1 0 0 0 0 0 1 0 0 0 0 0 0 0 1 1 1 2 0 0 0 0 1 0 2 1 2 0 2 0 1 2 0 2 2 0 2 0 0 1 0 1 0 1 2 2 1 1 1 0 0 0 2 0 1 1 0 2 1 0 1 1 1 0 0 2 0 0 0 2 0 1 1 0 0 0 1 1 1 1 1 1 0 0 0 0 0 1 0 1 0 1 0 1 1 0 2 0 1 0 0 0 0 1 0 1 1 0 0 0 0 1 0 2 1 0 1 0 1 0 1 2 0 0 0 0 1 0 0 2 1 1 0 0 0 1 0 0 0 1 1 1 0 0 1 0 0 0 2 1 0 1 2 0 1 0 1 0 1 1 1 0 0 1 1 0 1 1 0 2 1 1 0 2 2 1 0 2 2 2 0 0 1 1 1 1 0 1 0 0 0 0 0 1 1 2 1 0 1 1 0 0 1 1 1 2 2 1 1 1 1 2 0 2 2 1 2 0 0 2 0 0 1 1 0 0 0 2 1 0 0 1 0 1 1 0 1 1 0 1 0 2 1 0 0 1 0 2 0 0 0 0 0 0 0 1 1 0 1 0 1 0 0 0 1 0 0 0 2 2 2 2 0 1 1 2 2 1 0 2 0 1 1 0 2 2 2 0 0 0 0 2 1 0 1 1 1 0 0 2 0 0 0 0 2 2 0 0 2 1 0 2 2 1 0 0 1 1 0 0 2 0 0 1 0 0 0 0 0 0 0 0 1 0 0 1 1 0 0 0 2 0 2 0 0 0 0 2 0 2 0 1 0 0 0 0 1 0 2 2 1 2 1 0 0 0 0 0 2 1 1 0 2 2 0 0 1 1 0 2 0 0 0 1 0 0 0 0 1 0 0 0
156 0 0 1 1 1 1 2 0 0 0 0 1 2 0 0 0 1 0 2 1 2 0 2 2 1 1 2 2 1 2 0 1 1 1 1 2 2 0 1 1 0 0 0 0 0 0 1 0 0 0 0 0 0 2 1 0 0 0 1 1 0 2 2 0 0 2 1 0 0 0 0 1 2 1 2 2 0 0 0 2 2 1 1 1 0 0 0 1 2 0 0 1 0 0 0 0 2 2 2 2 2 1 1 1 1 2 1 1 1 0 1 0 2 2 0 0 0 1 0 1 0 1 1 0 1 0 0 0 2 0 1 0 0 0 0 0 0 0 0 1 0 0 0 1 1 0 0 0 1 1 0 0 0 0 1 0 2 2 0 1 0 1 0 2 0 0 1 1 1 0 1 1 1 2 1 1 0 0 1 1 0 0 0 0 0 0 2 0 0 1 1 1 1 1 1 0 0 0 0 0 0 0 1 1 0 1 2 1 0 1 0 1 0 1 0 0 1 2 0 1 1 0 1 0 1 0 0 0 0 0 1 0 0 2 0 0 2 0 0 0 1 2 0 0 1 0 0 1 0 0 1 0 1 1 0 0 2 0 0 0 0 0 0 0 0 0 0 2 1 0 0 0 2 0 0 0 0 2 1 1 0 1 0 0 0 0 2 0 2 1 0 2 0 2 0 1 1 0 0 0 0 2 0 1 0 0 2 0 0 0 0 2 2 1 1 1 1 0 0 0 2 0 2 1 0 0 1 1 1 2 0 1 0 0 0 0 1 0 1 0 0 2 1 1 0 1 0 2 2 0 0 2 2 0 0 2 0 0 1 1 1 1 1 1 0 0 0 1 0 1 1 1 1 1 1 0 1 1 1 0 1 2 2 1 1 1 0 0 1 0 0 1 0 0 0 0 0 0 0 0 0 0 2 1 0 0 0 1 1 1 1 0 0 0 0 0 1 0 0 0 1 1 2 0 0 0 0 1 1 0 0 0 1 2 1 0 1 0 0 2 0 0 0 1 2 1 1 1 0 0 0 0 2 1 1 1 2 2 2 1 0 0 1 1 1 0 2 2 1 1 0 2 0 1 1 0 0 0 0 2 2 0 1 0 2 0 0 0 0 2 2 0 1 0 0 0 1 1 1 1 0 0 2 0 2 2 1 1 0 1 0 1 0 1 0 0 0 1 1 2 2 2 2 2 0 0 1 1 1 2 0 2 1 2 1 1 0 1 1 1 1 1 1 2 1 1 0 1 1 0 1 0 1 1 2 1 2 1 1 1 1 1 1 0 1 0 1 0 0 0 0 1 0 1 1 2 1 1 1 2 0 2 0 1 1 2 0 1 1 0 0 0 1 1 0 1 0 0 0 0 1 0 1 0 1 1 1 0 1 0 0 1 1 1 1 0 1 0 0 0 0 0 1 1 0 1 2 0 0 0 0 0 0 1 1 2 0 2 0 1 1 0 0 1 0 2 0 1 1 0 1 1 0 0 2 2 2 2 0 0 0 2 0 0 1 0 2 0 0 2 0 0 0 0 2 1 0 2 0 1 1 0 0 1 2 0 1 1 2 1 0 0 0 1 0 0 2 0 1 0 2 1 2 0 0 2 1 1 0 1 0 0 0 0 1 2 1 0 1 0 0 0 1 1 1 1 0 0 0 0 1 0 0 1 1 1 0 0 1 0 1 0 0 0 1 0 1 0 1 1 1 0 0 1 0 0 0 2 0 0 0 1 0 1 1 1 0 2 2 0 0 1 1 1 1 1 0 1 1 1 1 0 0 1 1 0 2 2 2 0 0 2 2 0 0 1 1 0 0 1 0 0 2 2 1 0 0 1 2 0 0 1 1 1 2 2 2 1 1 1 1 0 2 2 1 0 0 1 2 0 1 1 0 0 0 0 1 0 0 0 0 0 0 1 1 1 2 1 0 0 0 0 0 0 0 0 0 0 1 0 1 0 0 1 2 1 0 0 0 0 0 0 0 2 0 0 1 1 1 2 2 2 0 0 0 0 2 0 2 0 1 0 1 2 1 2 0 0 0 0 1 0 0 1 1 1 2 0 0 0 0 1 0 1 0 0 0 0 0 0 0 1 2 2 2 1 1 1 1 2 0 0 1 0 0 0 1 0 1 0 0 2 1 1 2 1 0 1 0 0 1 1 1 0 0 1 1 0 1 1 0 0 0 1 1 1 0 2 2 0 0 0 0 0 1 0 1 1 1 0 1 0 2 1 0 2 2 0 2 1 1 0 0 0 0 0 0 1 0 2 1
157 1 0 2 0 0 0 0 0 2 1 1 0 0 0 0 0 0 1 1 1 2 0 2 2 0 1 1 1 1 1 0 2 2 0 0 2 2 0 1 0 0 0 1 0 1 0 0 1 0 0 0 1 1 1 1 0 0 0 0 1 1 1 1 0 1 1 1 0 0 0 0 2 2 1 2 1 0 1 0 1 1 2 0 2 0 0 0 1 1 0 0 1 1 0 0 0 1 0 0 0 2 0 0 1 0 2 1 1 1 0 2 1 1 1 1 1 0 2 0 0 0 2 0 0 0 0 1 1 1 1 0 0 0 0 0 0 0 0 0 0 0 0 0 2 2 1 0 0 1 0 0 1 0 0 0 0 1 1 0 1 1 0 2 1 1 1 1 1 0 1 1 1 2 1 0 0 0 0 1 1 0 0 0 1 1 0 1 1 0 2 2 1 1 1 1 2 0 0 1 0 1 0 1 1 0 2 0 1 0 0 0 0 0 2 1 1 1 1 1 2 0 0 2 0 1 1 1 1 1 1 0 0 1 2 1 1 2 0 0 0 0 2 0 0 1 0 0 2 0 0 0 1 0 0 0 0 0 0 0 0 0 0 0 0 0 0 0 1 1 0 0 0 2 0 0 1 1 2 2 0 0 2 1 2 2 1 2 0 2 1 1 0 0 1 1 2 0 0 1 0 0 2 0 1 0 1 1 0 0 2 1 1 1 1 0 2 1 2 2 0 1 0 1 0 0 2 1 2 1 2 0 0 0 0 0 0 1 0 0 1 1 2 0 0 0 1 0 2 2 0 0 1 1 0 1 0 1 0 1 1 1 1 1 1 1 0 1 2 0 2 0 1 1 0 0 0 0 2 0 0 1 0 0 0 0 0 0 0 0 1 1 0 0 2 1 1 2 0 0 0 1 0 2 2 0 0 0 0 0 0 0 0 0 1 0 1 0 0 1 1 0 1 1 1 1 2 0 1 1 1 0 0 1 1 1 0 0 0 0 0 1 0 0 0 2 0 0 0 0 0 0 0 2 1 1 1 2 0 2 2 0 0 0 0 0 1 1 2 1 1 1 0 2 2 2 0 2 0 0 2 2 0 0 0 1 0 0 2 0 0 0 0 1 1 0 0 1 0 1 1 1 2 0 2 0 1 0 0 0 0 0 1 1 0 0 0 0 1 1 2 2 0 0 0 1 1 2 2 0 2 0 2 0 1 0 2 0 1 1 1 1 1 0 1 2 0 2 2 2 0 1 0 2 0 1 0 1 0 0 0 0 0 0 1 0 0 1 0 1 0 1 1 0 1 0 1 1 1 1 1 1 2 0 0 0 2 0 2 2 1 0 1 1 1 1 2 0 0 0 0 2 0 2 0 2 1 2 0 2 1 0 1 2 1 1 0 1 0 0 0 0 0 1 1 0 0 1 0 0 0 0 0 0 1 0 2 0 2 0 1 2 0 0 1 0 1 0 0 0 1 2 0 1 2 2 1 1 1 0 0 0 0 0 0 2 1 2 0 0 1 0 0 0 0 1 1 0 0 2 0 1 1 0 0 1 1 2 0 2 2 0 0 0 0 0 0 0 0 0 0 0 0 1 0 0 1 2 2 0 0 0 0 1 0 1 0 1 1 1 0 0 1 2 0 1 2 0 0 0 0 1 1 0 1 1 0 0 0 2 0 2 1 2 0 0 0 1 0 1 1 1 0 0 0 0 0 0 2 0 0 0 2 0 0 0 1 1 1 1 1 0 2 0 0 0 0 1 1 1 1 1 2 0 2 1 0 2 1 2 0 1 2 2 0 0 0 1 0 1 0 0 0 2 2 1 2 0 0 2 0 0 1 1 1 1 1 1 1 2 2 2 0 2 2 1 1 0 0 2 0 1 2 2 0 0 0 0 1 0 0 0 0 0 0 0 0 1 1 0 0 2 1 0 0 1 0 0 0 0 0 2 0 0 0 0 0 0 2 0 1 0 1 0 1 0 0 2 0 1 0 0 1 0 0 1 1 2 0 2 0 0 2 0 2 2 2 0 0 0 0 1 0 1 1 1 1 1 0 1 0 0 0 0 1 0 0 1 2 0 0 2 2 1 2 2 2 1 0 0 2 0 0 2 0 0 0 1 2 2 0 0 1 0 0 1 2 1 1 0 1 0 2 0 0 0 1 0 0 0 0 0 0 0 0 0 0 0 2 2 0 1 0 0 0 1 0 1 1 0 0 1 0 1 0 0 0 1 1 2 0 0 1 0 0 0 1 0 0 0 1 2
158 1 0 2 0 0 0 1 0 1 1 1 1 1 0 0 0 0 0 2 0 2 0 2 2 0 1 1 1 1 0 0 1 1 0 0 2 2 1 1 0 0 2 2 0 0 1 0 2 0 0 0 0 0 0 2 0 0 2 0 1 0 2 2 0 0 0 0 0 0 0 1 1 2 1 2 2 0 2 1 0 1 1 1 0 0 0 1 2 2 1 1 1 1 0 1 0 0 0 0 0 1 1 1 1 1 2 0 1 1 0 1 0 2 2 2 2 0 2 0 0 0 2 0 0 2 0 1 1 1 0 0 0 0 0 0 0 0 0 0 0 0 1 0 0 0 0 0 0 0 0 0 2 0 0 0 0 1 0 2 1 0 0 0 1 2 1 1 0 2 0 1 0 0 2 1 1 1 0 1 1 0 2 2 2 2 2 1 0 0 0 2 2 1 2 1 1 0 1 0 0 1 0 1 1 0 1 0 1 0 0 0 1 0 2 0 0 1 0 0 2 1 0 2 0 0 0 0 0 0 0 0 0 1 2 1 0 2 1 1 1 0 1 0 0 2 1 0 1 0 0 0 2 1 1 0 0 0 0 0 0 0 0 0 0 0 0 1 2 1 1 1 2 2 0 0 0 1 1 0 1 1 1 0 1 0 1 1 1 2 2 1 1 0 2 1 2 2 0 1 0 0 2 0 1 0 1 1 0 0 0 1 1 2 1 0 2 0 1 1 0 1 0 2 0 0 0 1 1 0 2 2 0 0 0 0 0 0 0 0 0 0 2 1 0 0 2 0 0 0 0 0 1 1 0 1 1 0 0 0 0 0 1 0 1 0 0 0 1 0 1 1 1 1 0 0 0 0 0 0 0 0 1 1 2 1 1 1 1 0 0 0 0 0 2 0 0 2 0 0 0 1 0 2 1 1 1 2 0 0 0 0 0 0 1 0 0 0 0 0 1 2 1 0 2 0 1 0 2 1 2 0 1 1 0 0 0 1 0 0 0 2 2 2 1 2 2 0 0 2 0 0 0 2 1 1 1 2 2 2 1 0 0 0 1 1 0 0 2 0 1 0 0 2 1 0 1 2 0 1 1 1 0 1 1 2 1 1 2 0 0 0 0 0 0 0 0 1 1 2 0 1 1 1 1 1 1 0 2 0 0 0 0 0 1 0 0 0 1 2 2 1 0 0 0 1 1 1 1 1 1 0 1 1 1 1 2 0 1 2 1 0 1 0 1 1 0 2 2 2 0 1 0 2 1 1 0 0 1 0 0 0 0 1 0 0 0 2 2 0 1 0 1 0 0 0 2 1 1 1 2 1 1 0 0 1 0 0 0 1 0 1 0 0 0 0 0 0 0 0 0 2 1 2 0 2 1 1 0 2 0 0 0 0 0 0 1 0 0 0 0 0 0 0 0 0 1 2 0 0 0 0 0 0 1 0 2 0 2 0 0 0 0 1 2 0 2 0 0 1 0 1 1 0 1 1 1 1 1 0 0 0 1 1 0 1 0 2 0 0 1 0 0 0 0 1 1 0 1 1 0 0 0 1 0 1 2 1 1 0 2 1 0 0 0 0 1 0 0 1 0 1 0 1 1 0 1 2 2 0 2 2 0 2 0 0 0 1 1 1 0 0 0 2 2 1 1 1 0 1 0 1 0 0 1 1 0 0 0 1 1 1 0 0 0 0 0 0 0 1 1 1 1 0 0 1 1 0 0 0 0 0 1 0 0 1 1 2 0 0 0 0 2 0 0 1 2 2 0 2 0 0 0 1 1 1 0 2 2 2 0 1 0 1 0 0 0 1 0 0 0 0 0 2 1 1 1 1 1 2 0 0 0 2 0 2 2 2 0 1 1 0 0 1 1 2 1 0 0 1 0 0 1 0 0 2 0 1 0 0 0 0 1 1 1 0 1 0 0 0 0 2 1 0 0 1 0 0 1 1 1 2 0 0 0 0 1 0 1 0 0 0 1 0 2 0 0 2 1 1 1 1 1 1 1 1 1 1 0 2 0 2 0 0 2 1 1 0 0 0 0 1 0 0 1 1 1 0 0 0 0 0 0 0 1 1 0 0 1 1 0 1 2 1 2 1 1 2 0 0 0 0 1 1 2 2 2 2 0 0 0 1 2 1 0 0 2 0 0 1 1 0 1 0 1 0 1 0 0 0 0 0 1 0 0 0 0 0 2 1 1 0 0 0 0 2 0 1 1 1 1 1 1 1 0 0 0 2 0 2 1 1 0 0 0 0 0 0 0 0 2 2
159 0 0 2 0 0 0 2 0 1 0 0 0 0 0 0 0 0 1 1 0 2 0 1 1 1 1 0 1 1 0 0 0 0 1 2 2 2 0 2 0 0 0 0 1 0 0 0 2 0 0 1 0 0 1 1 0 0 0 0 0 0 2 2 1 1 2 0 0 1 1 1 1 2 1 2 1 0 1 0 2 2 2 0 1 0 0 0 0 2 0 0 0 0 0 2 0 2 2 2 1 2 0 0 1 1 2 1 1 1 0 2 0 0 1 1 0 0 1 0 1 0 1 1 0 1 0 1 1 1 0 0 0 0 0 0 0 0 1 0 0 0 1 0 0 0 0 1 1 2 0 0 0 0 0 0 0 2 1 0 1 1 0 1 0 0 0 1 1 0 0 1 1 2 1 1 1 0 0 0 0 1 1 1 1 1 1 2 1 0 1 2 1 1 1 1 1 0 0 0 0 0 0 1 1 0 1 1 2 0 0 0 1 0 2 1 1 0 1 0 0 0 1 2 1 1 1 0 0 0 0 1 0 0 1 0 0 2 0 0 0 0 2 0 0 2 0 0 2 0 0 0 1 0 1 0 1 0 0 0 0 0 0 0 0 0 1 1 1 1 0 1 1 1 0 0 1 1 1 1 0 1 2 0 1 0 1 0 2 2 2 2 1 0 2 1 2 1 0 1 0 0 1 1 0 0 1 2 0 0 2 1 2 1 1 0 2 1 0 0 1 1 1 1 2 1 1 2 1 0 2 0 1 1 0 0 0 2 0 1 2 2 2 2 0 0 1 0 2 2 0 0 2 2 0 0 0 0 0 2 2 2 1 1 1 1 0 2 1 1 1 1 1 1 2 1 0 0 0 0 1 2 0 0 0 0 0 2 2 1 1 1 0 0 2 0 0 1 1 1 0 1 1 1 1 0 0 0 0 0 0 0 1 1 1 0 1 0 0 1 0 1 0 0 0 1 2 0 0 0 0 0 1 0 1 1 0 0 0 0 1 1 0 0 0 2 1 1 1 1 0 0 0 2 1 1 1 1 0 1 1 0 0 1 1 1 0 1 2 1 2 1 1 2 1 0 1 2 0 1 1 1 0 1 0 1 0 1 2 0 0 0 1 2 0 0 0 0 0 2 0 2 1 1 1 1 1 1 0 0 0 1 0 0 1 0 0 1 0 1 1 2 1 1 1 0 0 0 0 2 1 1 1 0 1 0 2 0 1 2 0 0 1 0 0 2 0 1 1 1 0 0 0 2 2 0 0 0 1 0 0 1 0 0 2 0 0 2 1 1 0 0 1 0 0 0 1 2 2 2 2 0 0 0 0 0 0 1 1 2 1 1 1 0 0 1 0 0 0 0 0 2 0 1 1 2 1 0 0 1 0 0 0 0 0 0 0 2 0 0 0 0 0 0 0 2 0 1 0 0 0 0 0 0 1 0 1 0 2 0 0 0 0 0 0 0 2 0 1 2 0 1 0 1 2 2 1 2 1 0 0 0 2 0 1 1 0 1 1 1 1 1 1 0 0 2 0 0 2 0 1 0 0 1 0 0 2 2 1 1 1 0 0 0 1 0 0 2 0 1 0 2 0 0 1 0 1 0 1 0 1 1 0 2 0 1 1 0 0 0 0 0 0 1 0 0 1 0 1 0 0 0 0 0 0 0 0 0 1 1 0 1 0 1 0 0 1 0 0 0 0 0 0 0 1 1 0 0 2 0 0 0 1 1 0 1 1 0 2 2 1 0 2 1 1 1 2 1 1 1 1 1 1 0 0 2 0 1 1 2 0 1 1 2 0 0 0 2 0 0 0 0 0 1 1 0 1 1 2 2 0 0 2 0 1 1 1 2 1 2 2 1 0 2 2 2 1 0 1 2 0 1 2 1 0 1 1 0 0 1 1 0 0 0 1 1 1 1 1 0 0 1 1 0 0 0 0 0 0 0 0 1 0 0 1 1 2 0 0 0 0 0 1 0 0 0 0 2 2 2 2 2 1 0 0 1 1 1 0 2 1 2 2 0 2 2 2 0 0 0 0 1 0 0 0 0 2 0 0 1 0 0 0 0 1 1 0 1 2 1 0 2 1 0 1 1 1 1 0 0 1 0 0 0 0 0 0 0 0 1 0 0 2 1 1 1 0 0 0 0 2 0 2 0 0 0 1 1 0 1 1 1 0 0 0 0 1 0 1 1 1 0 0 1 1 1 0 1 1 0 1 2 1 1 0 0 1 0 0 0 0 0 0 0 0 0 1 0 1 0 2 2
160 0 0 1 0 0 0 1 1 2 2 0 0 0 0 0 0 0 0 0 1 1 0 2 2 0 2 2 2 1 1 0 0 0 0 0 2 0 0 0 1 0 0 2 0 1 1 0 1 1 1 0 0 0 0 2 0 0 1 0 0 1 0 0 0 0 1 0 0 0 0 0 2 2 0 2 1 0 2 0 0 1 2 0 1 0 1 1 2 2 1 1 2 2 0 0 0 1 1 1 2 2 0 0 0 0 2 1 1 1 1 2 0 1 1 0 0 0 1 0 1 0 1 0 0 1 0 1 1 1 0 0 0 0 0 0 0 0 0 0 0 0 0 0 0 0 0 0 0 0 0 0 0 0 1 1 0 1 2 1 0 0 0 0 1 1 1 1 0 1 1 1 0 1 1 0 0 0 0 0 1 1 0 0 1 0 0 1 0 0 0 1 1 0 1 1 1 0 0 0 0 1 0 1 1 0 0 0 1 0 1 1 1 0 1 1 2 0 1 2 2 0 0 1 0 0 0 0 0 0 0 0 0 0 1 0 1 2 1 1 1 0 1 0 0 0 0 0 0 1 1 0 2 0 0 0 1 2 1 1 1 2 0 1 0 0 1 0 1 0 0 0 0 2 1 1 0 1 2 1 1 0 2 2 2 1 1 1 0 1 1 1 2 0 2 0 1 0 0 0 0 0 2 0 1 0 0 1 1 1 0 0 1 2 0 0 1 0 1 1 1 0 1 0 2 0 0 2 0 2 2 0 0 1 0 0 0 1 0 0 0 0 2 2 0 0 1 1 2 1 1 1 1 1 0 1 1 0 0 1 1 1 1 0 1 1 0 1 2 0 2 0 2 1 0 0 0 0 0 0 1 0 0 0 1 0 0 0 0 0 1 2 0 1 1 0 0 1 0 0 0 0 0 1 1 0 1 0 1 0 0 0 0 0 0 0 1 0 0 0 0 0 1 1 0 0 1 0 2 1 2 0 2 0 0 0 0 0 0 0 1 1 0 1 0 2 0 2 2 2 0 0 0 2 0 0 0 1 0 1 1 0 0 1 1 1 0 0 2 0 0 0 2 1 1 0 1 2 0 2 1 2 0 1 1 2 1 0 2 0 0 0 0 1 1 0 1 1 1 2 0 1 2 1 1 1 2 1 0 0 0 0 0 0 0 0 0 0 1 2 2 1 0 0 0 1 0 0 0 2 0 1 1 0 1 0 0 0 2 1 0 1 1 1 1 2 0 0 1 1 0 0 0 2 0 0 0 0 0 0 0 0 0 1 0 0 0 1 0 1 0 1 0 0 0 0 0 1 1 1 1 0 0 0 0 0 0 0 0 1 0 1 0 0 1 1 1 0 0 0 0 2 1 1 0 1 0 1 0 0 1 0 0 1 0 0 0 2 0 1 1 1 0 0 0 0 2 1 0 0 1 0 1 0 1 1 1 0 2 0 0 0 0 0 0 0 2 1 0 1 1 1 0 2 2 2 0 2 2 0 0 0 0 0 1 2 0 2 0 0 1 0 1 0 0 2 0 0 1 1 1 0 1 0 0 0 1 2 1 0 0 1 0 2 0 0 0 2 0 2 1 1 0 0 2 0 2 2 2 1 1 1 0 1 0 1 0 1 1 1 0 0 0 2 1 1 1 0 0 0 0 1 0 0 0 0 1 0 0 1 0 1 0 0 0 0 0 0 0 1 0 1 0 0 0 1 0 0 2 0 0 0 1 0 0 0 1 1 1 1 1 0 2 1 0 1 1 1 0 1 1 1 2 0 2 2 0 1 1 2 0 1 0 1 0 0 0 0 1 0 1 0 0 2 1 1 0 0 0 2 0 0 1 1 1 2 2 1 0 1 1 1 0 1 1 2 1 0 0 2 0 1 1 1 0 1 0 0 1 0 0 0 1 1 2 1 2 1 1 0 0 1 1 1 0 1 0 0 0 0 0 1 0 0 0 1 1 1 0 0 0 0 1 0 1 0 0 0 1 2 2 2 1 0 0 1 1 0 2 0 0 0 2 0 1 1 1 0 0 0 0 2 0 0 1 1 2 1 0 0 0 0 0 0 1 1 0 1 2 0 1 1 1 1 2 2 1 2 0 0 1 1 1 1 0 1 0 1 0 0 0 2 1 1 1 2 1 0 0 0 1 1 1 1 1 0 1 1 0 1 0 1 1 0 1 2 1 0 1 0 0 0 0 0 0 1 0 1 1 1 0 0 0 0 0 0 0 0 0 2 1 0 0 0 0 0 1 0 0 0 1 1
161 0 0 2 0 0 0 1 0 1 1 0 1 1 0 0 0 1 2 0 2 2 0 2 2 0 0 2 2 0 1 0 0 1 1 0 2 2 1 1 0 0 0 1 0 1 0 1 1 0 0 0 0 0 2 1 0 0 2 0 1 0 1 1 1 1 2 0 0 0 0 1 2 2 2 2 2 0 1 0 1 1 2 0 1 0 0 2 2 2 1 1 1 2 1 1 1 1 0 0 0 2 2 2 0 0 2 2 0 2 0 2 0 2 1 0 0 0 2 0 0 0 2 2 0 2 0 1 1 2 0 1 0 0 0 0 0 0 0 0 0 0 0 0 0 1 0 0 0 1 1 0 0 0 0 0 0 0 0 2 1 1 0 1 1 2 2 0 1 1 1 1 1 1 1 1 1 0 0 2 2 0 0 0 1 0 2 1 0 0 1 1 1 0 1 2 2 0 1 0 0 1 1 0 0 0 2 0 0 0 0 0 1 0 2 0 0 0 2 1 1 0 0 2 0 1 1 0 0 0 0 1 0 1 1 0 1 1 1 1 1 0 2 1 0 1 0 0 1 0 0 1 0 0 0 0 1 1 0 1 0 0 0 2 0 0 0 0 2 0 0 0 0 1 0 1 0 0 0 0 0 2 2 0 2 1 0 1 1 2 0 1 2 0 2 0 2 0 0 1 0 1 2 0 0 1 0 1 1 0 0 1 2 2 1 0 1 1 0 0 1 0 0 1 1 0 0 2 2 2 2 0 0 0 0 0 0 1 1 1 0 1 2 1 1 0 2 0 1 1 0 0 1 1 0 1 1 0 0 1 1 1 2 0 2 0 0 0 1 0 1 1 1 1 0 0 0 1 0 0 1 0 1 1 1 1 1 0 0 1 1 1 1 0 2 1 0 1 1 0 0 0 0 2 1 0 1 2 0 0 0 0 0 0 0 0 0 0 0 0 0 2 0 1 2 1 0 0 1 0 1 0 2 0 0 0 0 1 0 0 1 1 1 1 0 1 2 0 0 2 0 0 0 1 1 0 1 1 0 1 1 0 0 1 1 1 1 1 1 0 0 0 1 2 2 2 0 1 0 1 1 1 0 1 1 1 1 1 1 0 1 1 1 2 0 0 0 1 1 2 0 0 2 0 2 0 0 2 1 0 1 0 1 0 0 0 0 0 1 1 2 2 0 0 1 1 0 0 0 2 0 2 0 0 1 0 2 1 1 2 0 0 1 1 1 1 0 1 1 2 0 0 0 2 1 1 0 1 0 2 1 0 0 0 1 0 0 2 0 0 0 1 1 0 0 0 0 1 2 1 2 0 0 0 0 0 0 0 0 1 0 1 1 0 0 1 1 0 0 1 0 1 1 1 0 1 1 2 0 2 1 0 0 0 0 0 1 0 0 0 0 0 0 1 1 1 0 1 0 0 0 1 1 0 2 1 2 0 2 0 0 0 0 1 1 0 2 0 0 0 1 2 0 2 2 2 0 2 2 0 0 0 0 0 0 1 0 2 0 0 1 0 0 0 0 2 1 1 0 2 1 0 0 0 0 2 2 1 0 1 1 1 1 0 0 0 0 2 0 2 1 2 0 0 2 0 1 1 2 0 0 0 0 2 0 1 0 1 1 1 0 0 2 2 1 2 2 0 0 0 0 0 0 0 0 0 0 0 1 1 0 1 0 0 0 0 0 0 0 1 1 1 0 0 0 1 0 0 1 0 0 0 0 0 0 0 2 0 2 2 1 0 2 1 1 2 0 1 0 2 0 0 2 0 2 1 1 2 2 2 0 0 0 1 0 0 0 1 0 0 0 0 1 2 0 0 0 0 0 1 0 0 1 1 1 2 2 0 2 2 0 2 0 1 0 1 0 0 0 2 0 1 1 1 0 0 0 0 0 0 0 0 0 0 0 0 0 0 0 1 0 1 1 0 1 0 1 1 0 0 1 2 0 0 0 0 1 0 1 0 0 0 2 1 2 2 1 1 1 1 1 1 2 0 0 0 1 2 0 1 1 1 0 0 2 2 2 1 0 0 0 2 1 0 1 1 1 0 0 1 0 0 0 0 1 1 0 1 2 1 0 2 1 1 2 2 2 0 0 0 1 0 0 1 1 0 0 0 0 0 1 2 2 2 1 0 2 0 0 1 1 0 1 1 0 0 1 2 0 2 0 0 0 0 1 1 1 0 0 0 1 0 1 1 1 1 0 0 1 0 0 1 0 1 0 0 0 1 0 1 0 0 0 0 0 1 1 0 1 0 1 1
162 0 0 1 0 0 0 2 0 1 0 2 0 1 0 0 0 0 1 2 1 2 0 0 1 1 1 2 2 0 1 0 0 0 1 0 2 1 0 0 1 0 0 0 0 0 0 1 0 0 0 0 0 0 1 1 1 0 0 0 1 1 2 1 0 0 1 1 0 0 0 1 1 2 0 2 2 0 2 1 1 2 2 0 1 0 0 1 1 1 0 0 0 2 1 2 1 1 1 0 0 2 1 1 1 1 2 0 2 0 0 2 0 1 1 1 1 0 0 0 1 0 2 1 0 1 0 1 1 1 1 1 0 0 0 0 1 0 0 0 1 0 0 0 0 0 0 0 0 0 0 0 1 0 1 0 0 0 0 0 0 1 0 1 2 1 1 0 0 1 2 0 1 1 1 0 0 0 0 1 1 0 0 0 1 1 0 1 0 0 2 2 2 1 2 2 1 0 0 0 0 0 0 1 1 0 2 0 0 0 0 0 1 0 1 0 0 0 1 1 1 0 0 2 0 0 0 1 1 0 0 1 0 1 2 1 1 2 0 0 0 1 2 0 0 2 0 0 1 1 1 0 1 1 1 0 0 1 0 0 0 0 0 0 0 0 0 1 2 0 0 0 0 0 1 0 0 2 2 1 0 0 1 0 1 1 2 1 0 1 0 0 2 0 2 0 1 2 2 2 1 0 1 1 0 0 0 2 1 0 0 1 1 2 1 0 2 0 0 0 1 0 0 2 1 0 0 1 1 1 2 2 0 0 0 0 0 2 0 2 2 2 1 0 0 0 0 0 0 0 0 0 2 2 0 0 0 0 0 1 2 2 2 0 2 1 0 0 2 0 2 0 1 1 0 1 0 0 1 0 1 2 2 2 0 1 1 0 0 0 0 0 0 1 2 1 1 2 0 0 0 0 0 2 0 1 1 1 0 0 0 0 0 1 1 0 1 0 0 1 0 1 0 0 1 1 0 0 0 0 0 0 0 2 2 0 0 0 0 0 1 0 0 1 0 1 1 0 0 0 0 0 0 2 1 1 1 2 1 2 1 0 0 0 0 0 0 2 2 2 1 1 1 1 1 0 1 1 0 0 2 1 0 1 0 0 0 1 2 0 0 0 0 1 0 0 0 1 1 2 0 1 2 0 2 0 1 1 1 0 0 0 0 0 0 0 0 0 2 1 2 2 0 0 1 0 1 1 1 1 1 1 0 0 0 0 2 0 1 0 2 2 1 2 2 0 0 0 0 0 0 1 0 1 2 0 0 0 0 0 0 0 0 1 1 0 0 1 1 0 0 0 1 0 0 0 1 0 2 0 2 0 0 0 0 0 1 2 0 2 0 0 0 0 0 0 0 0 0 1 0 1 0 2 0 2 2 2 0 2 1 0 0 1 0 1 0 0 0 0 0 0 0 2 2 0 0 1 0 0 0 0 1 0 1 1 2 0 2 0 1 1 0 1 0 0 2 1 0 0 1 0 1 1 1 2 1 2 1 0 0 0 2 0 0 2 0 2 0 1 0 1 0 1 1 1 1 0 1 1 0 1 0 1 1 2 0 2 1 1 2 1 1 1 1 1 0 2 0 0 0 1 0 1 0 0 1 2 2 0 0 0 0 0 0 1 0 0 0 0 0 1 0 2 1 0 0 0 0 0 0 0 1 0 1 1 0 0 0 2 1 2 0 0 0 1 0 0 0 0 0 0 0 0 0 0 0 0 0 0 0 0 1 0 0 1 1 1 1 2 0 0 0 1 1 1 2 0 1 1 1 1 1 0 1 2 0 1 1 2 1 1 1 2 1 1 0 2 0 0 0 0 0 2 0 1 0 1 2 2 0 0 2 0 1 1 2 0 0 1 1 1 0 2 2 1 1 0 0 2 0 1 1 2 1 1 0 1 0 1 1 0 0 0 1 0 1 0 0 2 0 0 2 1 0 1 0 2 0 0 1 2 0 1 0 1 1 0 0 0 0 0 2 0 2 1 0 2 0 0 0 1 1 0 0 1 1 1 1 0 1 1 0 0 2 2 2 0 0 0 0 0 0 0 1 1 1 0 1 1 1 0 1 0 2 2 0 0 1 0 0 1 2 0 1 1 2 1 0 0 2 0 0 1 1 0 0 1 1 1 0 0 2 2 1 1 1 1 0 0 1 0 0 0 1 0 2 2 0 1 0 0 1 0 1 1 1 0 1 2 0 1 0 0 0 0 0 2 0 0 0 2 2 2 0 0 1 1 0 2 0 0 0 1 0 1 0 0 0 0 2 2
163 0 0 2 0 0 1 1 1 2 1 0 0 0 0 0 0 0 0 1 1 2 0 2 2 0 0 1 1 2 0 1 1 1 2 2 2 1 0 0 1 0 0 0 0 0 1 1 0 0 0 0 0 1 1 1 1 1 2 0 1 1 2 2 0 0 0 0 0 1 1 1 1 2 0 2 2 0 1 0 2 2 2 0 2 0 0 0 2 2 0 0 1 1 2 2 2 1 1 1 1 1 1 1 1 1 2 2 0 2 0 1 0 2 2 1 1 0 0 0 2 0 2 1 0 0 0 1 1 1 0 0 0 0 0 0 0 0 1 0 1 0 0 1 0 0 0 0 0 1 0 0 0 0 0 0 0 1 2 1 0 0 0 2 0 2 1 1 0 2 0 0 0 0 1 1 0 0 0 1 1 0 0 0 1 0 1 1 1 0 1 2 1 1 1 2 0 0 0 0 0 0 0 0 0 0 2 0 0 0 1 0 1 1 1 1 1 1 0 0 1 1 0 2 0 1 1 0 0 0 0 0 0 1 2 1 0 2 0 0 0 0 2 2 0 2 0 1 1 1 1 1 0 0 0 0 0 1 0 1 1 1 0 1 0 0 0 0 2 1 0 0 1 1 1 2 1 2 2 1 1 0 2 1 2 2 1 1 1 2 1 1 0 0 1 0 1 1 1 1 0 0 2 0 0 1 1 2 0 0 0 1 2 2 1 1 2 0 1 1 1 0 1 1 2 0 0 1 0 0 2 1 1 0 0 0 0 2 0 1 1 1 1 2 0 1 1 0 2 2 0 0 2 2 0 0 1 0 0 0 0 1 2 0 2 1 0 2 2 0 2 0 0 0 1 1 0 0 0 0 0 1 2 2 1 0 1 0 0 0 0 1 1 0 1 1 1 0 2 2 0 1 0 0 0 0 2 2 0 0 0 0 0 0 1 1 0 2 0 0 0 2 1 1 1 1 0 0 0 0 0 0 0 1 2 1 0 1 0 0 1 1 0 0 0 1 2 0 0 1 0 0 0 2 1 1 1 1 1 1 1 0 0 0 1 1 0 0 2 0 0 0 2 1 1 1 0 2 0 0 2 1 0 2 1 2 1 2 2 0 0 0 1 1 1 0 0 2 2 2 0 0 2 1 1 0 1 0 0 0 0 1 0 0 0 1 2 0 0 0 0 2 2 2 2 0 0 2 2 1 1 0 1 0 0 0 1 0 1 0 2 2 1 0 2 2 0 1 1 1 0 0 0 2 1 0 0 0 1 0 0 0 0 0 1 0 0 1 1 1 0 1 1 0 0 0 0 0 1 0 2 2 0 0 0 0 0 1 1 2 1 0 0 1 1 0 1 0 0 0 0 2 0 1 1 2 0 1 0 1 1 0 0 0 0 0 1 0 0 0 0 0 0 0 0 1 1 1 0 0 1 0 1 0 1 1 2 0 2 0 0 0 0 0 0 0 2 0 0 1 1 1 0 0 2 1 2 2 2 1 0 0 1 0 0 2 1 2 1 1 0 1 0 1 1 1 1 0 1 2 0 1 0 0 0 1 0 1 1 1 1 1 0 0 0 0 0 2 0 2 0 2 0 0 2 0 2 1 1 0 0 0 0 2 0 1 1 1 0 0 0 1 1 1 1 0 0 0 2 0 0 0 0 0 0 0 1 0 0 0 0 0 0 0 0 1 0 1 0 1 1 1 0 0 1 0 0 0 1 0 0 0 2 0 1 0 1 0 2 2 0 0 1 1 1 0 1 0 2 0 2 2 1 1 2 1 0 2 2 2 0 0 1 1 0 0 0 1 0 0 1 0 0 2 2 0 1 1 1 2 0 0 0 0 0 2 0 1 1 1 0 1 0 2 2 2 1 0 0 2 2 0 1 2 1 1 1 2 1 0 1 1 1 1 1 0 1 1 1 0 0 2 1 0 1 0 1 0 0 0 0 2 0 0 0 1 1 1 2 0 1 0 2 0 2 1 0 1 0 0 0 0 2 0 0 0 0 2 0 2 0 2 0 1 2 2 2 0 0 0 0 2 0 1 1 1 1 1 0 0 0 0 0 1 1 1 0 0 2 0 0 2 2 0 0 0 1 1 0 0 1 1 1 2 1 0 0 0 2 2 0 0 2 1 0 1 2 0 0 0 2 0 2 0 0 0 0 1 0 1 1 0 0 1 1 2 1 0 0 0 1 0 0 0 0 0 1 0 1 0 0 1 1 2 1 0 2 0 0 1 0 0 0 0 0 0 0 0 1 0 0 0
164 1 0 0 0 0 0 1 1 1 1 0 1 2 0 0 0 0 2 2 1 2 0 2 2 0 0 0 1 0 0 1 1 1 0 0 1 1 2 0 1 1 0 0 0 0 0 0 0 0 0 0 1 1 1 1 1 1 0 1 0 1 2 2 0 1 1 0 0 0 0 0 0 2 0 2 1 0 2 0 0 2 2 1 2 0 1 0 2 2 0 0 0 1 1 1 1 1 1 2 0 2 1 1 0 0 2 1 1 1 0 1 1 2 2 1 1 0 0 0 2 0 2 1 0 0 1 1 1 1 0 0 0 0 0 0 0 0 0 0 1 0 0 0 1 0 1 0 0 0 0 0 0 0 1 0 0 1 0 2 1 0 1 1 0 1 0 1 0 0 2 0 0 1 1 0 0 0 0 1 1 0 1 1 2 1 2 1 0 1 1 2 1 0 1 2 1 0 0 0 0 0 0 1 1 0 1 1 2 1 0 0 2 0 2 1 1 0 1 0 2 2 0 2 0 0 0 0 0 0 0 0 0 0 0 0 0 2 0 1 1 0 2 0 0 1 0 0 2 0 0 1 1 1 1 0 0 2 0 1 1 1 0 2 0 0 0 1 2 0 1 0 0 2 0 0 0 0 0 0 0 0 2 1 1 1 0 1 1 2 1 2 1 0 2 1 2 0 1 2 1 0 2 0 0 0 2 2 0 0 0 1 2 0 1 0 2 0 1 1 0 1 0 2 0 0 1 0 1 2 2 0 0 0 0 1 0 0 0 0 1 1 1 2 0 0 2 0 1 1 0 0 2 2 0 0 1 0 0 1 2 2 1 0 1 0 0 1 1 0 1 1 0 0 0 0 0 0 0 0 1 0 1 1 1 0 0 0 0 0 0 0 0 1 1 0 0 0 1 1 0 2 0 1 0 1 1 0 0 0 0 0 0 0 1 0 1 0 0 0 1 1 0 1 1 1 0 0 0 0 0 0 0 2 1 1 0 0 0 0 1 1 0 0 0 1 1 0 0 0 0 1 0 1 2 1 2 2 1 2 1 0 1 0 0 0 1 0 2 0 0 0 0 2 2 1 1 2 0 0 2 1 0 0 0 2 0 1 2 0 0 0 0 2 1 0 2 2 1 1 1 0 2 0 2 1 0 0 1 0 0 0 1 0 1 1 1 0 1 1 1 2 0 0 0 0 1 0 0 2 0 0 1 0 1 0 2 0 1 0 1 1 1 1 1 1 0 0 0 0 0 0 0 1 1 0 0 1 0 1 1 0 0 0 0 0 0 2 1 1 0 1 0 0 0 0 1 1 1 1 2 1 1 0 0 1 1 0 0 1 0 2 1 0 1 0 0 0 0 0 0 1 1 1 0 1 1 2 0 1 0 0 1 2 1 1 0 0 0 0 0 0 0 0 0 0 1 1 0 0 0 0 0 0 2 0 2 0 2 0 0 1 0 0 1 0 1 0 0 1 1 0 0 1 2 2 1 1 1 0 0 0 0 0 2 2 0 2 0 0 0 0 0 0 1 0 2 0 1 1 1 1 0 1 2 2 0 1 2 1 1 0 0 0 0 0 0 2 0 2 0 2 0 1 0 0 2 2 2 0 1 1 0 0 0 1 1 2 1 2 0 0 1 2 2 2 2 0 1 0 1 2 0 0 0 0 0 0 0 1 0 0 0 0 0 0 0 0 0 1 1 1 1 1 0 0 0 0 1 0 0 0 0 0 0 2 2 0 2 2 1 0 1 1 1 0 2 0 1 0 2 2 2 0 1 2 0 2 2 2 1 0 0 1 0 0 0 0 0 0 0 0 0 1 1 1 0 0 0 2 0 0 0 1 0 2 1 1 1 1 1 2 0 2 2 1 1 0 0 2 0 1 2 1 0 0 0 0 1 0 0 0 2 2 2 0 2 0 0 2 0 0 0 0 0 0 0 1 0 0 0 1 2 0 2 2 2 0 1 0 1 0 2 1 1 0 0 1 0 2 2 2 2 0 0 0 0 1 0 2 0 1 1 0 2 2 2 0 0 0 0 1 0 0 2 2 0 0 1 2 1 0 1 0 1 1 0 1 2 0 0 2 2 1 0 0 1 0 0 0 2 0 0 2 0 0 0 1 0 0 1 0 2 0 0 1 1 0 0 0 1 0 1 0 1 0 1 2 0 2 0 1 1 0 0 0 0 0 2 2 0 1 0 0 0 1 0 1 1 0 0 1 1 2 0 0 2 0 0 1 0 0 1 0 0 0 0 1 1 0 0 0
165 1 0 2 0 0 0 1 0 1 0 2 0 1 0 0 1 0 1 2 0 2 0 2 2 0 1 1 1 1 1 1 2 1 1 0 1 1 1 0 1 0 0 1 0 1 0 1 0 0 0 0 0 1 1 2 0 0 0 1 0 1 1 1 0 0 0 0 0 0 0 0 2 2 2 2 2 0 2 0 1 1 2 0 1 0 0 0 0 1 0 0 2 2 1 1 1 0 0 0 0 1 0 0 1 1 2 2 0 2 0 1 1 2 2 2 1 0 2 0 0 0 2 0 0 0 0 1 0 1 1 2 0 0 1 1 0 0 0 0 1 0 0 0 0 0 0 0 0 1 1 0 0 0 1 0 0 1 1 1 1 1 0 0 0 2 1 2 2 0 0 1 1 2 1 0 0 0 0 2 2 0 0 0 2 1 1 2 1 1 1 2 1 1 1 1 1 0 0 0 0 0 0 1 1 0 0 0 2 0 1 0 1 0 2 1 1 1 1 0 2 1 0 2 0 1 1 1 0 0 0 0 0 0 1 0 0 2 0 1 1 1 2 0 0 2 0 0 1 1 1 0 1 1 1 0 1 2 0 0 0 0 0 0 1 0 0 0 2 0 0 0 0 2 0 0 0 0 1 0 0 1 2 1 1 1 1 0 0 1 0 0 1 0 2 1 2 2 0 2 0 0 2 0 1 1 0 2 0 1 0 1 1 2 2 0 0 1 0 0 0 2 2 0 2 1 1 1 1 1 2 1 0 0 0 0 0 2 0 0 0 0 2 2 1 0 2 1 2 0 0 0 2 2 0 0 1 0 0 1 1 1 1 1 1 0 0 1 2 0 2 0 1 1 1 1 0 2 0 0 0 0 0 0 2 1 1 0 0 1 0 2 0 0 2 0 0 0 0 0 0 1 1 1 1 0 0 1 0 0 0 0 0 0 1 1 1 0 0 0 1 1 1 0 2 1 1 0 0 0 0 0 0 2 0 0 0 2 0 1 1 1 0 0 0 0 2 0 0 0 0 1 0 1 1 0 1 2 1 2 0 0 0 0 0 0 0 2 1 1 0 0 0 2 1 1 0 1 1 0 0 2 0 0 0 2 0 0 2 0 0 0 1 2 1 0 0 1 1 2 0 1 2 0 2 0 1 1 1 0 0 1 1 1 0 0 0 0 1 2 2 1 0 0 0 1 1 1 1 2 0 0 1 0 1 0 1 0 1 0 1 1 1 1 1 1 0 1 2 2 0 0 0 1 2 0 0 1 0 1 1 0 1 0 0 1 1 2 2 1 1 2 1 0 0 0 2 1 1 1 1 0 0 0 0 0 0 1 0 1 1 0 0 1 1 1 1 1 1 0 0 1 0 1 0 1 1 1 0 0 1 0 0 0 0 0 1 1 0 1 0 0 0 0 0 1 1 1 0 0 1 0 0 0 2 0 2 0 2 0 0 1 0 1 2 0 1 0 0 1 0 1 0 1 1 2 1 0 0 0 0 0 1 1 1 2 0 2 1 0 0 1 0 0 0 2 1 2 0 2 2 0 1 0 0 0 2 1 0 1 2 1 0 0 0 0 0 1 0 1 1 0 1 0 1 0 0 1 2 0 0 0 0 1 1 2 0 2 2 2 0 0 0 2 0 0 1 0 1 0 0 1 0 0 1 1 2 0 0 0 0 1 1 1 0 0 0 0 0 0 0 0 0 1 1 1 0 0 2 0 0 0 2 0 1 0 0 1 0 0 0 0 2 0 0 0 1 2 0 2 1 1 0 0 0 2 0 2 1 2 0 1 2 2 2 0 0 1 0 0 0 0 0 2 1 0 1 0 1 1 0 0 1 0 0 1 1 1 1 1 1 1 1 2 2 0 0 0 0 2 0 0 2 1 1 0 0 1 1 0 1 0 0 0 1 0 0 0 0 1 0 1 1 0 0 0 0 0 0 0 0 1 0 0 0 1 1 0 1 0 1 0 2 0 2 0 0 2 0 0 1 1 1 0 1 2 1 2 0 2 0 1 1 1 1 1 1 0 0 0 0 2 0 0 0 0 1 2 0 0 0 0 0 0 1 0 0 1 1 1 0 1 1 2 1 1 0 2 1 1 2 1 0 2 0 0 0 2 0 1 0 0 2 0 0 1 1 0 0 0 1 0 1 0 0 1 1 2 0 2 0 1 1 0 2 2 2 0 0 0 1 0 0 0 0 0 0 1 1 0 0 1 1 2 0 0 1 0 0 1 1 1 0 0 0 0 0 0 0 0 1 1
166 0 1 1 0 0 0 1 0 2 0 1 0 1 0 0 0 1 1 0 1 1 0 2 2 0 1 2 2 0 2 0 0 0 1 1 2 1 0 0 2 0 0 1 0 2 2 0 2 0 0 0 0 1 0 2 0 0 1 0 0 1 1 1 0 0 0 0 0 1 1 1 2 2 2 2 2 0 1 0 2 2 2 0 2 0 0 0 1 2 0 0 1 0 0 2 0 2 2 2 1 2 0 0 1 0 2 0 2 0 0 2 1 2 2 1 1 0 1 0 1 0 2 1 0 0 0 1 1 1 0 0 1 0 1 0 1 0 0 0 0 0 0 0 0 0 0 0 0 1 0 0 0 0 1 0 1 0 0 2 0 0 1 0 2 1 1 1 0 1 0 1 1 1 1 0 0 1 0 1 1 1 1 1 1 1 1 1 0 0 1 1 2 1 2 1 0 0 0 0 0 1 0 1 1 0 1 1 2 0 0 0 2 0 0 2 1 0 1 0 1 1 0 2 2 0 0 0 0 0 0 0 0 0 1 0 1 2 1 1 1 0 2 0 0 2 0 0 0 1 1 0 1 1 1 0 1 1 0 0 0 0 0 0 0 0 0 0 2 0 0 0 0 2 0 0 0 0 2 1 0 0 1 0 0 1 0 1 1 1 1 1 1 0 2 1 2 2 0 1 0 0 2 0 0 1 0 2 1 0 0 0 2 2 1 0 2 1 0 0 2 0 1 2 0 0 0 1 1 1 1 0 1 1 0 0 0 1 0 1 1 1 2 2 0 0 1 0 0 0 0 0 0 0 0 2 1 0 0 0 1 2 2 0 2 0 0 1 2 0 2 0 1 1 1 1 0 1 0 0 1 0 2 2 1 0 0 0 0 1 1 0 0 1 1 1 1 0 2 1 1 1 2 0 0 0 2 2 0 0 0 0 0 0 1 0 1 1 0 1 0 1 2 0 0 2 1 0 1 0 1 0 1 1 0 0 1 0 0 0 1 1 0 0 0 1 1 0 0 2 0 0 0 1 2 1 2 2 0 1 1 0 1 0 0 1 0 1 2 1 1 1 1 2 1 0 1 1 0 0 2 2 0 1 0 2 0 0 2 0 0 0 0 1 0 0 0 1 1 2 0 2 2 0 2 1 1 0 0 0 0 1 0 0 0 0 1 0 1 2 2 1 2 0 0 0 1 0 0 2 0 1 2 2 2 0 1 0 2 2 0 1 2 1 2 0 1 1 1 1 0 1 0 2 1 0 0 0 0 0 0 0 0 1 0 0 0 2 2 2 0 1 0 0 0 0 0 1 1 1 2 1 1 0 0 0 1 0 0 0 0 2 1 0 0 0 0 1 1 1 0 1 0 1 0 1 1 1 0 2 2 0 2 2 2 2 1 1 0 1 1 1 0 0 0 1 1 0 0 0 1 0 0 0 0 0 2 0 2 0 0 1 0 1 2 0 2 0 0 0 2 1 0 0 2 2 2 1 1 0 0 0 1 1 1 0 1 2 0 0 0 0 0 1 1 2 0 0 2 0 1 0 1 0 0 1 1 2 1 0 0 0 0 0 0 0 0 2 0 1 1 1 0 0 1 0 1 1 0 0 0 0 0 1 0 1 1 1 1 1 0 0 0 2 0 0 1 0 0 0 0 1 0 0 1 1 2 0 1 2 0 2 0 1 0 1 1 0 0 0 0 0 0 0 0 0 0 0 2 0 0 0 1 0 0 1 0 0 2 2 0 0 2 0 0 0 0 2 0 1 2 2 2 0 2 1 1 2 1 2 1 1 2 2 1 1 0 1 1 1 0 0 0 2 0 1 1 0 0 2 0 0 0 1 0 2 1 0 1 2 2 2 0 2 2 1 1 0 0 1 0 0 1 1 0 0 0 0 0 0 0 0 0 0 0 0 0 1 1 0 0 2 0 0 0 0 0 1 1 1 0 2 0 0 1 2 1 0 2 0 1 0 1 0 1 0 0 1 0 0 1 1 1 0 0 1 1 1 1 1 0 1 1 1 2 2 2 0 0 0 0 1 0 0 1 1 1 1 0 1 0 0 0 0 1 1 0 1 1 1 0 1 2 0 0 0 1 2 1 1 2 0 0 0 1 1 1 1 0 0 1 0 2 2 1 0 1 0 0 0 1 0 0 0 1 0 2 2 0 0 0 0 0 0 1 1 1 0 1 1 0 0 1 0 0 1 0 0 2 0 0 0 0 1 0 0 1 0 0 1 0 0 0 0 0 0 0 0 0 0 1 1
167 0 0 2 0 0 0 1 0 1 1 1 0 0 0 0 0 1 1 1 1 1 0 2 2 0 0 1 2 1 1 0 1 2 0 0 1 1 0 1 1 0 0 0 1 0 1 0 1 0 0 0 1 1 1 2 0 0 1 0 1 1 2 2 0 1 1 0 0 0 0 0 1 2 1 2 2 0 2 1 0 2 2 0 2 0 0 0 2 2 0 0 0 1 2 2 2 1 1 1 1 1 0 0 1 1 1 2 1 2 0 1 1 2 2 1 1 0 1 0 0 0 2 0 0 0 0 0 0 0 0 0 0 0 1 1 0 0 0 0 1 0 0 0 1 1 0 0 0 1 0 0 0 0 0 0 0 0 1 2 2 1 0 0 1 1 1 2 2 0 0 0 1 2 2 1 0 1 0 0 0 0 0 0 0 0 0 1 0 0 1 1 2 1 2 1 1 0 0 0 0 0 0 1 1 0 1 2 1 0 1 0 1 0 1 0 0 0 2 0 0 0 0 1 0 0 0 0 0 0 0 0 1 1 1 1 2 2 2 2 2 0 2 0 0 2 0 0 2 0 0 1 0 0 0 0 0 2 0 0 0 0 0 0 1 0 0 1 1 1 0 1 0 1 0 0 1 1 2 1 0 1 2 0 2 2 0 0 1 1 1 1 1 0 1 0 1 1 0 0 0 1 1 1 0 0 1 2 0 0 0 1 1 1 2 1 2 1 0 0 1 1 0 2 1 0 0 1 0 0 0 2 0 0 0 0 0 1 0 0 0 0 2 2 0 0 0 0 2 2 0 0 2 2 0 0 1 0 0 2 2 2 2 0 2 0 0 2 2 0 2 0 2 2 0 0 0 0 1 0 2 0 1 1 0 0 0 1 1 2 2 2 0 0 2 0 0 0 0 0 0 0 1 1 0 1 0 0 0 0 0 0 0 0 1 0 0 1 0 0 0 1 0 2 1 2 0 0 2 1 2 0 0 2 0 0 0 1 0 0 1 1 0 0 1 1 2 1 1 1 0 1 0 1 1 0 1 2 0 2 2 0 0 0 0 1 1 0 2 0 0 0 0 2 1 0 1 2 0 0 2 1 0 2 1 2 1 0 1 0 1 1 1 2 0 0 0 1 1 2 0 1 1 1 1 1 1 0 0 0 0 0 1 0 1 0 0 0 1 1 1 2 0 1 1 0 0 2 2 0 1 1 1 1 0 0 2 0 1 2 0 1 1 1 1 1 0 1 2 2 0 1 0 2 1 0 0 0 0 0 0 0 1 0 0 1 0 0 0 0 0 0 1 0 0 0 1 0 0 0 1 0 1 0 0 1 1 0 0 0 0 1 1 0 0 1 0 0 0 0 0 2 1 2 0 2 1 1 0 0 0 0 0 0 0 0 0 2 1 1 0 1 0 1 1 0 1 0 0 0 0 0 0 0 1 0 2 0 2 0 0 2 0 0 0 0 2 0 0 0 0 1 0 2 2 2 0 2 1 1 1 1 1 0 1 1 0 1 1 1 0 1 0 0 0 2 0 0 1 1 1 0 0 1 1 1 1 2 1 0 1 1 0 1 1 0 0 2 0 1 0 1 1 1 0 0 1 1 1 0 1 0 0 2 0 0 0 1 1 1 0 0 1 2 1 2 2 1 0 1 0 2 0 0 0 0 1 0 0 1 1 1 0 0 0 0 0 1 0 0 0 0 0 1 0 1 0 0 0 0 0 0 1 0 0 0 2 0 2 2 0 0 2 0 0 0 1 1 0 2 0 1 1 0 2 0 1 2 1 2 0 1 1 1 0 0 1 0 0 0 0 0 0 1 0 2 1 0 0 2 0 0 0 1 0 2 1 2 1 1 1 1 0 2 2 1 0 0 0 2 0 1 1 1 0 0 0 1 2 0 0 0 0 1 1 0 1 0 0 2 0 0 2 0 0 2 0 0 0 0 0 2 1 0 2 1 2 0 2 0 1 0 1 0 1 0 0 0 1 1 2 2 2 1 0 0 0 1 0 2 0 2 1 1 1 1 1 0 0 0 0 2 1 0 0 2 0 2 1 2 2 1 0 0 1 1 0 1 2 1 0 2 1 1 2 2 0 0 0 0 2 0 0 2 0 1 1 0 0 0 1 2 2 0 0 1 2 2 0 0 2 0 1 0 0 0 2 2 0 1 0 1 0 1 0 0 1 0 2 2 0 1 0 1 1 1 0 0 1 0 1 1 0 1 0 0 1 0 1 2 0 0 1 0 0 0 0 0 0 0 2 2
168 0 0 2 0 0 0 1 0 1 1 1 1 1 0 0 0 1 1 1 0 1 1 0 1 1 1 1 1 2 1 0 1 1 1 0 0 0 0 0 1 0 0 0 0 0 1 0 0 0 0 0 0 2 0 2 0 1 1 0 1 1 1 2 0 0 1 0 0 1 1 2 1 2 0 2 2 0 1 1 1 2 1 1 1 0 0 1 1 1 1 1 1 1 1 2 1 1 1 1 1 2 0 0 1 1 2 1 1 1 0 2 1 2 2 1 1 0 1 0 1 0 2 0 0 0 0 1 1 1 1 1 0 0 0 0 0 0 0 0 1 0 0 0 0 0 0 0 0 1 1 0 0 0 1 1 0 1 0 1 0 1 0 1 1 1 1 2 0 1 1 1 0 1 1 1 1 1 1 1 0 2 0 0 0 0 0 1 0 0 0 2 1 0 1 1 1 0 0 0 0 1 0 1 1 0 1 0 0 0 1 0 1 0 1 1 1 1 0 1 2 1 1 1 0 1 1 1 1 1 0 0 1 1 1 1 0 2 0 0 0 0 2 0 0 2 0 0 1 0 0 1 1 0 0 0 1 2 1 0 0 1 0 0 1 0 0 0 1 1 0 0 0 2 0 1 0 1 1 1 0 1 2 0 2 2 2 0 1 1 1 1 1 0 2 1 2 1 0 1 0 0 2 0 1 0 1 1 0 0 1 2 1 1 0 0 1 0 1 1 0 1 1 2 1 0 0 0 1 1 2 1 1 0 0 0 0 1 0 0 1 1 2 1 0 0 1 0 1 1 0 0 2 2 0 0 1 0 0 0 1 1 2 0 2 0 0 1 1 1 1 1 1 1 1 1 0 1 0 0 2 1 1 1 1 1 1 0 0 0 0 0 0 0 1 0 0 0 0 0 0 0 1 1 0 1 1 0 1 1 1 1 0 0 1 0 1 0 0 1 0 1 0 2 0 0 0 0 0 0 0 0 1 0 0 0 0 0 0 0 1 1 0 0 1 0 2 0 0 1 0 0 0 2 0 0 0 1 0 1 1 0 1 0 0 1 0 2 2 1 1 1 1 1 1 1 1 0 0 0 1 2 0 1 1 2 1 1 1 1 1 1 1 1 1 0 0 1 1 2 0 1 2 1 2 1 1 0 1 0 0 0 1 0 0 0 0 0 0 1 1 2 1 1 1 1 0 1 2 1 1 1 1 0 1 0 2 0 0 0 0 1 1 0 2 2 0 1 1 2 1 1 0 2 0 1 0 0 0 0 0 0 0 2 0 0 0 2 2 0 2 1 0 0 0 0 0 1 1 1 2 0 0 0 0 0 0 0 0 1 0 1 0 0 0 0 0 1 1 1 1 1 1 2 0 2 1 1 0 1 2 0 0 0 0 0 0 1 1 0 0 0 0 0 0 1 1 0 0 0 0 0 0 0 1 1 2 0 2 0 1 1 0 0 1 0 2 1 1 1 0 2 0 0 0 1 2 1 1 0 0 0 2 1 0 1 0 2 0 0 1 0 0 0 0 1 2 1 1 1 1 0 0 0 0 0 0 0 2 2 0 0 0 0 1 0 0 2 0 1 0 2 1 1 0 1 1 0 1 0 0 0 0 2 1 1 1 1 1 1 0 0 1 2 1 0 0 0 0 0 0 0 0 1 2 1 1 0 0 1 0 0 0 0 0 1 0 0 0 1 1 1 0 1 1 1 1 0 1 0 0 0 1 0 0 1 0 0 2 2 0 0 1 1 0 0 2 2 0 2 2 1 1 0 1 0 1 2 2 2 0 0 1 2 0 0 1 1 0 0 0 0 0 2 1 0 1 1 1 2 0 0 1 0 1 2 1 1 0 0 0 0 0 2 1 1 0 0 0 2 0 1 1 1 1 0 0 1 1 0 0 1 0 0 0 0 0 1 1 0 0 1 2 1 0 2 0 0 0 0 1 1 0 0 0 0 0 0 2 0 0 0 2 0 2 0 0 1 1 2 2 2 2 0 0 0 0 2 1 1 0 1 1 0 2 2 2 0 0 0 0 0 0 1 1 2 0 1 0 2 0 0 0 0 1 1 0 1 1 0 1 0 2 1 1 1 1 2 1 1 2 0 0 1 0 1 1 1 0 0 0 2 2 1 0 1 1 0 0 0 2 0 1 0 0 0 2 2 0 2 0 1 0 0 1 1 1 0 2 1 0 1 0 1 1 1 0 1 1 0 1 2 1 2 0 0 1 0 0 2 0 0 1 0 0 1 0 0 0 0 2 1
169 0 0 2 0 0 2 2 0 1 0 1 0 1 0 0 1 0 2 1 1 2 0 2 2 0 1 2 2 0 2 1 2 2 0 0 1 1 0 0 1 0 0 1 1 1 2 0 2 0 0 0 0 0 1 2 0 1 2 0 1 1 2 2 0 0 1 0 0 0 0 0 2 1 2 1 1 0 2 1 1 1 1 1 1 0 0 2 2 2 0 1 1 2 0 2 0 1 1 1 1 2 0 0 0 0 2 1 0 2 1 1 0 0 0 0 0 0 2 0 1 0 2 1 0 1 0 0 0 0 0 0 0 0 0 0 1 0 1 0 0 0 0 0 1 2 0 0 0 1 0 0 0 0 0 1 0 0 0 1 0 1 0 1 2 1 1 0 0 1 1 1 0 2 1 1 0 0 0 0 0 1 1 1 1 1 1 2 2 0 2 2 1 1 1 0 2 0 0 0 0 0 0 0 0 0 2 0 2 1 1 0 2 0 2 1 1 0 1 1 1 0 2 2 0 2 2 0 0 0 0 1 0 0 1 0 0 2 0 0 0 0 1 0 0 1 0 0 2 0 0 1 1 0 0 0 1 1 1 1 0 1 0 1 0 0 1 1 2 0 1 0 0 0 1 1 0 2 2 1 1 0 1 1 1 1 1 1 1 2 2 0 1 0 1 0 2 0 0 1 0 0 2 0 0 0 0 1 0 0 1 1 1 1 1 1 2 1 0 0 1 1 1 2 1 0 1 2 0 0 2 1 0 0 0 0 0 2 1 1 0 2 2 1 0 0 1 0 0 0 0 0 2 2 0 0 1 0 0 0 1 1 0 0 0 1 0 0 1 0 1 1 1 1 1 1 0 0 2 0 0 0 0 0 1 0 1 0 0 0 0 1 1 0 2 0 0 2 1 1 0 1 1 1 1 0 0 0 0 0 0 0 0 0 0 0 1 0 0 1 1 1 0 0 1 1 1 0 2 2 1 0 0 2 0 0 0 2 0 0 0 1 0 1 0 2 1 0 0 1 0 0 0 2 2 2 2 2 2 2 1 0 0 0 1 1 0 1 2 1 1 1 2 1 1 1 0 1 0 1 1 1 0 0 0 1 0 0 2 0 0 0 0 2 0 0 0 1 1 2 0 1 2 0 2 0 0 1 1 0 0 0 0 2 0 0 0 1 0 1 1 2 0 0 0 1 1 0 0 2 1 1 0 0 0 0 2 0 1 2 0 0 0 0 1 2 0 0 0 0 0 0 0 2 1 1 0 0 1 0 0 0 1 0 0 1 1 1 1 2 0 0 1 0 0 0 2 2 2 2 2 0 2 0 0 0 2 0 2 2 1 0 1 0 1 0 0 1 1 1 1 1 0 0 1 1 0 0 0 0 0 0 0 2 0 2 0 0 0 0 0 0 0 0 0 0 2 1 0 0 0 0 1 0 1 0 2 0 1 1 0 0 0 1 2 0 1 0 0 1 0 1 0 2 2 2 0 2 1 1 1 1 0 1 1 0 0 1 1 1 1 1 0 0 0 2 0 0 2 0 1 0 1 0 0 1 1 1 1 2 2 0 0 0 0 0 0 1 0 1 0 1 0 1 0 0 2 2 2 0 0 0 0 1 0 2 1 0 0 0 0 1 0 2 2 0 0 1 0 1 0 1 0 0 1 1 1 0 1 1 0 1 0 1 0 0 0 1 0 0 0 0 0 1 0 0 0 0 2 1 0 1 2 1 0 0 1 0 2 2 1 0 1 1 0 1 1 2 0 2 0 0 1 0 2 1 0 2 2 2 0 0 1 1 0 0 1 0 0 0 0 0 0 2 1 1 1 0 0 2 0 0 1 1 1 2 2 1 2 2 1 2 0 2 2 1 1 0 0 2 0 0 2 1 0 0 0 2 0 1 1 0 0 0 0 0 0 1 1 0 0 1 1 0 0 1 0 0 0 0 0 2 0 0 0 1 2 0 0 0 0 0 1 1 1 0 0 1 0 2 2 2 2 0 0 0 0 2 0 1 1 1 1 0 1 1 1 0 0 0 0 2 0 1 1 1 1 0 0 1 0 0 0 0 0 1 0 0 1 0 0 1 2 1 1 1 1 0 0 0 2 0 1 2 1 0 0 1 0 0 0 1 2 1 1 1 1 1 0 0 2 0 1 0 1 0 2 0 0 0 0 0 0 0 1 0 0 0 0 0 2 0 0 0 0 2 0 1 1 0 0 1 1 1 0 0 2 1 0 2 0 0 0 0 0 0 1 0 0 0 2 2
170 0 0 1 1 1 2 0 0 2 2 0 0 0 0 0 0 0 2 1 1 2 0 2 1 1 1 0 0 1 1 0 0 1 0 0 2 2 1 1 1 1 0 0 1 1 2 0 1 1 1 0 0 1 1 0 0 0 2 0 1 0 1 1 0 0 0 0 0 0 0 1 1 1 2 1 2 0 2 1 0 1 1 0 1 0 0 0 1 1 0 0 2 1 2 2 2 1 1 1 1 1 1 1 1 1 2 1 1 1 0 2 0 2 2 1 0 1 2 0 1 1 2 1 0 1 0 2 1 2 1 0 0 0 0 0 0 0 0 0 0 0 0 0 0 1 0 0 0 1 1 1 0 1 0 0 0 1 0 1 0 0 0 1 0 2 1 1 0 1 0 1 0 2 0 1 0 1 0 0 0 0 0 1 0 0 0 2 0 1 0 1 2 0 2 2 1 0 0 0 0 0 1 1 1 0 2 0 1 0 0 0 2 0 0 0 0 1 1 0 1 1 0 2 0 0 0 2 2 2 0 0 0 0 2 0 0 2 0 0 0 0 2 1 0 1 0 0 1 0 0 0 2 0 0 0 1 0 0 1 0 0 0 1 1 0 1 0 2 2 0 1 0 2 0 0 0 2 2 2 0 0 2 0 1 1 1 1 1 2 2 0 2 0 2 0 2 0 0 2 0 0 2 0 0 1 0 1 0 0 0 0 0 0 1 0 1 0 0 0 0 2 2 1 1 0 0 2 0 0 0 2 0 0 0 0 0 0 0 0 0 0 2 0 1 0 1 0 1 0 0 0 1 1 0 1 2 0 0 1 1 2 2 0 2 0 0 2 2 1 2 0 0 0 1 1 0 0 1 0 1 1 0 0 0 0 0 1 1 1 1 2 1 0 2 1 1 2 0 0 0 0 1 1 0 1 0 1 0 0 0 0 1 1 1 0 0 0 0 1 0 1 0 0 0 2 1 2 2 1 1 0 0 2 0 0 0 2 0 0 2 0 0 0 0 1 1 0 0 2 0 0 0 2 1 1 1 2 0 2 1 1 0 1 1 1 0 0 2 0 0 0 1 2 1 0 1 2 1 1 1 2 0 1 0 2 0 0 2 0 0 0 1 1 1 0 1 2 0 0 2 0 1 1 1 2 2 0 1 0 1 0 1 1 0 1 1 0 0 1 1 2 0 0 0 1 0 1 1 2 1 0 2 0 1 0 2 0 0 1 0 0 0 0 2 1 0 0 0 0 0 0 0 2 1 1 0 1 1 0 0 0 1 0 0 1 1 2 2 0 2 1 1 0 0 0 1 0 1 0 2 0 2 0 0 2 2 1 1 1 1 1 1 0 1 1 2 0 0 0 0 2 0 2 0 2 1 2 0 2 1 0 0 2 1 2 0 0 0 0 0 0 0 0 0 1 1 1 0 0 0 0 0 0 2 0 2 0 1 1 0 0 0 0 1 0 1 0 0 1 0 2 0 0 1 0 2 1 1 0 0 0 1 0 2 0 1 2 0 0 1 0 0 0 1 2 0 0 2 0 1 0 0 0 0 1 2 1 2 1 1 0 1 0 1 0 0 1 0 0 0 0 0 0 0 0 1 1 1 0 1 1 0 1 1 1 0 1 0 0 0 0 0 1 1 0 0 1 1 0 0 1 0 0 2 2 0 0 0 2 0 1 0 1 0 0 0 0 0 0 0 0 0 0 0 0 0 0 1 0 0 0 2 0 2 0 0 0 0 0 0 0 1 0 0 1 2 1 1 1 2 2 0 0 1 2 0 0 1 2 0 2 0 1 0 0 0 0 0 0 0 0 0 1 0 2 0 0 0 2 0 0 1 1 0 1 1 2 1 1 1 1 0 2 2 1 1 0 1 2 0 1 2 1 0 0 0 1 1 0 0 1 0 0 0 0 0 0 0 1 0 1 1 0 0 1 1 2 0 0 0 0 1 0 1 2 1 0 1 0 1 0 1 0 2 1 1 1 1 1 1 1 2 1 0 0 0 1 0 2 0 1 1 0 2 2 2 0 1 2 1 0 2 0 2 1 0 0 0 1 0 0 0 0 1 1 0 0 1 0 0 1 2 0 2 2 0 1 1 1 2 0 1 1 1 1 0 0 0 0 0 0 2 2 1 0 0 0 0 0 2 0 0 0 1 0 2 2 0 1 0 1 0 0 1 0 2 0 0 0 1 0 0 0 0 1 0 1 1 0 0 1 0 0 0 0 0 0 0 1 0 0 0 0 0 0 0 0 0 0 0 0
171 0 0 1 0 0 1 1 0 1 1 0 0 0 0 0 0 0 0 2 0 2 0 1 1 0 0 0 1 0 1 0 1 1 0 0 2 0 0 1 1 0 0 1 0 0 1 0 2 0 0 0 1 1 0 1 0 0 2 0 2 0 0 0 0 0 1 0 0 0 0 2 1 2 1 2 2 0 2 1 1 2 2 0 2 0 1 1 2 2 1 1 0 2 1 2 1 0 0 0 0 2 2 2 0 0 2 1 1 1 0 2 0 1 1 0 0 0 1 1 1 0 1 0 1 0 0 1 0 2 0 1 0 0 0 0 0 0 0 0 1 0 0 0 0 1 0 0 0 1 0 0 0 0 2 0 0 1 0 1 0 1 0 1 1 1 0 1 1 0 1 0 1 1 1 1 0 0 0 2 2 0 0 0 0 0 0 1 0 0 1 2 1 1 1 0 2 0 1 0 0 1 0 0 1 0 2 1 0 0 2 0 0 0 2 0 0 1 0 1 2 1 1 2 0 1 1 1 0 0 0 0 0 0 2 0 0 2 0 0 0 0 2 0 1 2 1 1 2 0 0 1 0 0 0 0 0 2 1 0 0 1 0 1 1 0 0 1 1 1 0 1 0 2 0 1 0 1 1 1 0 1 0 0 2 1 0 2 0 2 1 1 1 0 2 1 2 1 0 0 0 0 2 0 0 0 1 2 0 0 0 1 2 1 2 0 2 1 1 1 0 0 2 1 1 0 1 0 1 1 1 1 0 1 0 0 0 1 0 1 0 1 2 2 1 0 2 0 2 2 0 0 1 2 0 0 1 0 0 1 1 1 1 1 1 1 0 0 1 0 1 1 1 1 0 0 0 0 1 0 2 0 0 1 0 0 0 0 0 0 1 2 0 0 2 0 0 1 0 0 0 1 0 1 0 1 1 2 0 0 0 0 0 0 0 0 0 0 0 0 1 2 0 1 1 1 1 0 2 0 2 0 0 2 1 1 0 1 0 1 1 1 0 0 0 1 1 0 0 0 0 1 0 2 0 0 0 2 0 1 0 0 0 0 1 1 0 1 2 1 2 1 1 1 1 0 1 2 0 1 0 1 0 2 1 2 1 0 2 0 0 0 0 1 1 0 0 1 1 2 0 0 2 0 2 0 1 0 0 0 0 0 1 0 0 1 0 0 1 2 2 1 1 1 1 0 0 1 1 1 2 0 0 0 0 0 1 0 1 1 1 1 1 1 2 2 0 1 2 2 0 1 0 0 2 0 0 1 0 1 0 0 1 0 0 1 1 1 0 0 0 1 0 0 0 0 1 0 1 0 2 0 1 0 0 1 1 0 0 2 0 0 0 0 1 0 1 1 1 2 0 0 0 2 0 2 1 1 1 1 0 0 0 0 0 0 1 0 0 0 0 0 0 0 0 0 2 1 0 0 1 1 1 0 2 1 2 0 2 0 0 1 0 0 1 0 2 0 0 1 1 1 0 0 2 1 2 1 0 1 1 0 0 1 0 0 0 2 0 0 1 0 0 2 2 2 0 0 0 2 0 0 1 1 1 1 1 2 1 1 1 0 0 1 0 0 0 1 0 1 0 2 0 0 0 0 0 2 2 0 0 0 0 1 0 2 0 1 1 1 0 0 0 2 2 0 0 0 2 0 1 1 0 0 0 0 2 0 0 0 0 0 1 1 0 0 0 0 1 2 0 2 0 0 0 0 0 0 1 0 0 0 1 0 0 1 1 1 1 1 0 0 2 1 1 1 1 1 0 2 0 1 2 0 2 0 2 2 1 2 0 1 1 1 0 0 1 1 0 0 0 0 0 2 1 1 1 0 2 2 0 0 1 0 1 2 1 2 1 1 1 1 0 2 2 1 0 0 0 2 0 2 2 0 0 0 0 1 0 0 0 0 0 1 1 0 2 1 1 0 0 1 1 0 0 0 0 0 0 0 0 2 1 0 1 2 2 1 2 0 1 0 1 0 2 0 0 1 1 2 2 2 1 1 1 1 0 2 0 2 0 1 1 1 2 2 2 0 0 1 0 2 0 0 1 1 0 1 0 1 0 0 0 1 1 1 0 0 2 0 0 2 2 1 1 1 2 2 0 0 1 0 1 1 2 1 1 0 1 1 0 0 1 2 1 2 0 2 0 1 0 0 2 0 1 0 0 1 0 1 1 1 0 1 0 1 0 1 1 0 2 0 0 0 0 2 0 0 2 0 0 0 0 1 0 0 0 0 1 2 0 0 0 1 1 0 0 0 0 0 1 1
172 0 0 1 0 0 0 1 0 1 1 1 0 1 0 0 0 0 0 1 1 1 1 0 1 0 0 1 2 0 1 0 2 2 0 0 1 2 0 0 2 1 0 1 0 0 0 0 0 0 0 0 0 0 1 2 0 0 0 0 0 2 1 1 0 1 0 0 0 1 1 1 2 2 2 2 2 0 2 0 1 2 2 0 0 0 0 1 1 1 0 1 1 0 0 1 0 1 1 1 0 2 0 0 1 1 2 1 0 2 0 1 1 1 1 1 1 0 0 0 2 0 2 2 0 2 0 1 0 1 2 1 0 0 1 1 1 0 0 0 1 0 0 0 0 0 0 0 0 1 1 0 1 1 0 0 0 0 0 1 1 0 0 0 2 2 2 1 1 1 0 1 0 2 1 0 0 0 0 0 0 1 1 1 1 1 1 1 0 0 0 1 2 1 2 0 1 0 0 0 0 0 1 1 1 0 1 0 0 0 1 0 1 0 1 1 2 1 0 0 2 1 0 2 0 1 1 0 0 0 0 0 1 1 0 1 0 2 0 0 0 0 1 0 1 1 1 1 1 1 1 1 1 0 0 0 1 1 0 0 0 0 0 0 0 0 0 1 2 1 1 1 1 2 1 1 0 1 2 1 1 0 1 1 2 1 1 1 1 1 1 0 0 1 0 0 2 0 0 0 0 0 2 0 0 1 0 2 0 0 0 2 2 1 0 0 2 0 1 1 1 0 1 2 0 0 1 1 0 0 0 2 1 1 0 0 0 2 0 1 0 0 2 1 1 0 2 0 2 1 0 0 0 0 0 2 0 0 0 0 1 1 0 1 0 0 0 0 1 0 1 1 0 0 0 0 0 0 2 0 0 1 1 1 1 1 1 1 1 0 0 0 1 0 2 1 0 1 0 0 0 0 1 0 0 0 1 0 0 0 0 0 0 0 0 0 0 0 0 0 0 1 0 0 1 0 1 1 2 1 2 0 0 0 1 0 0 1 0 1 1 1 2 2 0 2 2 0 0 0 1 1 0 1 2 1 2 2 0 1 2 1 0 0 0 1 0 2 1 1 1 0 1 1 2 2 0 0 0 0 2 2 0 1 1 1 1 1 2 1 1 0 0 2 0 0 0 2 1 1 1 0 2 0 2 1 0 0 0 0 0 0 2 1 0 0 0 1 1 2 2 2 0 0 0 1 1 0 1 2 1 1 1 0 1 0 2 0 1 0 1 2 1 0 2 0 1 1 1 1 0 0 0 2 1 0 0 0 1 1 1 1 1 0 1 1 1 2 1 0 0 0 0 0 0 0 1 2 2 2 2 0 0 0 0 0 0 0 0 0 1 1 1 0 1 0 0 0 0 0 0 2 1 1 0 2 1 0 0 0 0 0 0 0 0 0 0 2 1 1 1 1 0 1 1 1 0 1 0 0 1 0 0 0 1 0 2 1 2 0 2 2 0 0 2 0 2 0 0 2 0 2 0 0 1 1 2 2 1 0 0 0 1 0 0 1 0 1 1 1 1 1 0 1 1 2 0 0 2 1 0 1 1 0 0 1 1 2 1 0 0 1 0 1 0 0 0 2 0 1 0 1 0 2 0 0 2 1 2 0 1 0 0 1 0 0 0 0 0 1 0 1 0 2 1 1 2 0 1 0 1 1 0 0 0 0 0 0 0 0 0 1 0 0 0 1 0 1 0 1 1 1 0 1 2 1 0 0 2 0 0 0 2 0 1 0 1 0 2 2 1 1 0 1 1 1 1 2 0 1 2 2 2 0 1 1 1 1 0 2 0 2 1 2 0 0 1 1 0 0 0 0 0 2 0 2 2 0 0 2 0 0 2 0 2 2 2 2 1 2 2 2 0 2 2 2 1 0 0 2 0 0 2 1 0 0 0 1 0 0 0 0 0 1 1 0 1 0 0 0 0 2 1 1 0 1 0 1 0 0 0 2 0 0 1 0 2 0 2 0 0 0 1 0 2 0 0 2 1 1 1 1 2 0 0 0 0 1 0 1 1 1 0 0 2 2 2 0 1 2 2 0 0 0 1 1 1 0 1 1 1 0 0 0 2 2 0 1 2 1 0 2 1 0 2 2 0 2 1 1 2 1 0 2 0 0 0 2 0 0 0 2 2 2 0 1 2 0 0 0 0 0 1 0 0 0 1 2 0 0 0 0 1 0 1 1 2 0 0 0 2 0 0 0 0 1 0 0 2 0 1 1 1 2 0 0 2 0 0 2 0 0 1 0 0 0 1 1 1 1 1 0
173 0 0 1 0 0 0 2 0 0 0 2 0 0 0 0 0 0 0 1 0 2 0 1 2 0 2 0 2 0 1 0 1 2 1 0 2 2 1 1 0 0 1 1 0 0 0 0 2 0 0 0 1 1 0 2 0 0 2 1 1 0 1 2 0 0 0 0 0 0 0 1 0 2 0 2 2 0 1 1 1 2 2 0 1 0 0 0 0 2 0 0 0 1 0 0 0 1 1 1 1 1 1 1 0 0 2 1 1 1 0 2 0 1 2 1 1 0 1 0 1 0 1 0 1 0 0 2 1 2 1 0 0 0 0 0 0 0 0 0 1 0 0 0 2 2 0 0 0 1 0 0 0 0 0 0 0 0 0 1 1 1 0 2 0 0 0 1 1 0 1 1 0 2 2 0 0 1 0 1 1 1 0 0 1 0 0 2 1 1 1 2 2 1 2 1 2 0 0 0 0 0 0 1 1 0 0 0 0 0 1 0 1 1 1 0 0 1 0 2 2 0 2 2 0 2 2 0 0 0 1 0 1 1 1 0 1 1 0 0 0 0 1 0 0 2 0 2 0 2 0 0 1 0 0 0 1 2 1 0 0 1 0 0 0 0 0 0 2 0 0 0 0 1 0 0 0 0 1 0 1 0 2 1 2 1 0 0 0 1 0 0 0 1 1 1 2 1 0 1 0 0 2 0 0 0 2 1 0 0 1 1 1 1 0 0 1 0 0 0 1 1 0 2 1 0 1 1 0 1 1 2 0 0 1 1 1 0 0 0 0 0 2 2 0 0 2 0 2 2 1 1 2 2 0 0 1 0 0 0 1 1 1 0 1 0 0 1 1 0 2 0 0 0 0 1 0 0 0 0 0 1 1 1 1 1 1 0 0 0 0 0 0 0 2 0 0 1 0 0 0 1 0 1 0 1 1 1 0 0 0 0 0 1 1 0 1 0 0 1 0 1 1 0 0 0 0 0 1 0 1 0 0 1 0 0 0 1 0 0 1 1 0 1 1 2 1 1 1 0 0 0 0 0 2 0 2 0 0 0 0 0 0 1 1 1 0 0 2 0 0 0 1 1 1 0 1 2 0 1 1 1 0 0 0 0 0 2 2 0 0 0 1 1 1 0 1 1 1 2 0 1 2 0 2 0 0 1 0 0 0 0 1 0 0 0 0 1 1 2 2 2 0 0 0 0 0 1 1 1 1 0 0 0 0 0 2 0 1 2 0 0 2 2 2 2 0 0 1 1 0 1 0 2 1 1 0 0 1 0 0 0 0 0 1 1 1 2 2 1 0 0 0 0 0 0 2 1 1 1 2 1 1 0 0 1 1 0 1 1 1 0 2 0 1 0 0 0 0 0 0 2 1 0 0 0 0 1 0 1 1 0 0 0 0 1 0 1 1 1 1 1 0 1 1 0 0 1 1 1 0 0 0 1 1 0 2 1 2 0 0 0 0 1 0 0 2 0 0 1 1 1 0 2 2 1 1 2 2 0 0 0 1 0 1 0 0 2 0 0 1 0 0 1 1 2 0 0 2 0 1 2 0 0 0 2 0 0 2 2 1 0 0 0 0 0 0 1 0 1 1 0 0 2 0 0 2 1 2 0 0 0 0 1 1 1 0 1 0 1 0 0 2 2 1 0 0 0 0 0 0 0 0 0 0 0 0 0 0 1 0 1 1 0 0 0 0 1 0 1 1 1 0 0 0 0 1 0 2 0 0 0 0 0 0 2 0 0 2 2 0 0 2 0 0 1 1 1 0 1 1 1 0 1 1 1 0 2 2 2 1 0 2 2 0 0 0 0 0 0 0 0 0 1 0 1 2 0 0 2 0 0 1 1 1 2 2 2 1 1 1 2 0 2 2 1 1 0 0 2 0 0 1 2 1 1 0 1 0 0 1 1 0 0 0 0 0 1 0 1 1 1 1 1 0 1 0 0 0 0 0 2 0 0 0 2 1 0 1 0 0 0 2 0 2 1 1 0 0 0 2 2 2 0 0 0 0 2 2 0 0 0 0 1 2 2 2 0 0 0 0 2 0 0 2 2 0 0 0 1 1 0 2 0 2 1 0 0 2 0 0 2 1 2 1 1 1 1 0 0 2 0 0 1 0 1 0 1 1 1 0 1 0 0 0 1 1 0 0 0 1 0 1 0 0 0 1 0 0 0 0 0 0 1 1 2 1 0 0 0 2 0 0 0 0 0 0 1 1 0 0 1 1 2 0 0 1 1 0 2 1 1 0 1 0 1 0 1 1 0 2 2
174 0 0 0 0 0 0 1 0 1 0 1 0 0 0 0 0 0 1 2 1 2 0 2 2 0 1 1 1 2 0 1 1 1 0 0 2 0 0 0 2 0 0 1 0 0 1 0 2 0 0 0 0 0 0 2 0 0 0 0 0 0 1 2 0 0 0 0 0 0 0 1 2 2 2 2 2 0 2 0 0 1 2 1 2 0 0 1 1 1 1 1 0 2 1 1 1 0 0 0 0 2 1 0 0 0 2 1 1 1 1 2 1 2 2 1 1 0 1 0 0 0 2 1 0 1 0 1 0 2 1 0 0 0 0 0 0 0 1 0 0 0 0 0 2 2 1 0 0 1 0 0 0 0 1 0 0 2 0 1 0 1 0 0 0 2 2 1 1 1 0 1 0 2 1 1 1 0 0 1 1 1 0 0 1 0 0 1 0 1 0 1 1 0 2 2 1 0 0 0 0 0 1 2 2 0 1 0 0 0 1 0 1 0 1 0 0 1 0 0 2 2 0 2 1 0 0 0 0 0 0 0 0 0 2 0 0 2 0 0 0 0 2 0 0 1 0 1 1 1 1 1 1 0 0 1 0 1 0 0 0 0 0 1 1 0 0 0 1 0 0 1 1 2 0 0 0 1 1 1 0 1 1 2 2 2 1 0 1 2 1 0 1 0 1 0 1 1 0 2 0 0 2 0 1 1 1 0 1 0 1 1 2 0 2 0 2 1 0 0 1 1 1 1 0 0 0 2 1 1 1 1 0 0 0 0 0 1 0 0 1 1 1 2 0 0 2 0 1 0 1 1 1 1 0 1 1 1 1 0 1 1 2 0 2 1 0 0 1 0 1 1 0 0 0 0 0 1 1 1 0 1 1 1 0 0 0 0 0 0 0 0 2 0 1 0 0 0 0 0 0 0 0 1 0 0 2 0 0 0 0 0 0 0 1 0 0 0 0 1 0 1 0 1 0 1 0 0 0 1 1 1 1 0 1 1 0 1 0 0 2 0 0 0 1 1 2 0 0 1 0 0 0 2 1 1 1 2 1 0 0 0 0 0 0 0 0 0 2 0 0 1 0 2 1 1 0 1 0 0 2 1 0 1 0 0 0 1 1 0 1 1 0 0 0 0 0 1 0 2 0 0 1 1 1 0 1 0 0 0 0 0 1 1 0 0 0 0 1 2 2 1 1 1 1 0 1 0 0 2 0 0 2 1 1 0 2 0 1 2 0 0 1 1 2 2 0 1 1 1 0 0 0 1 1 1 0 1 0 2 2 0 0 1 1 0 0 0 0 0 0 1 0 0 0 0 1 2 2 2 2 1 2 0 2 0 2 0 0 1 0 1 1 0 0 0 0 0 0 1 0 1 0 1 0 2 2 0 0 0 0 0 0 2 0 2 0 1 0 0 0 0 0 0 1 1 1 1 0 0 0 0 1 0 2 1 2 0 2 0 2 2 0 0 1 0 2 0 0 1 0 1 0 1 1 2 1 2 2 0 0 0 2 0 1 1 0 2 0 0 1 0 0 1 1 2 1 0 2 0 1 1 0 0 0 1 1 1 1 2 1 1 0 1 1 1 1 2 0 1 1 0 0 1 1 0 2 2 2 0 1 0 0 2 0 0 1 1 0 1 0 0 0 2 1 0 0 0 1 0 0 0 0 1 1 0 1 0 1 2 1 2 0 0 0 0 0 0 0 0 0 0 0 0 0 0 0 0 2 1 1 0 0 0 0 1 2 2 0 0 0 0 2 1 0 2 1 1 1 1 1 1 2 0 2 0 2 2 2 2 2 0 1 2 1 1 0 1 0 0 0 0 0 1 0 1 1 0 0 2 0 0 2 0 1 1 2 2 1 2 2 1 0 2 2 0 0 0 0 2 1 0 1 1 1 0 0 1 1 0 1 0 0 0 0 0 1 0 0 0 0 2 0 0 0 0 0 0 0 1 1 2 0 0 0 1 1 2 2 0 1 0 2 0 2 1 0 2 0 0 0 1 2 0 0 0 0 1 1 2 0 2 1 1 1 1 1 0 0 1 0 2 0 0 1 1 1 1 0 1 0 0 0 0 0 0 0 0 1 0 0 1 2 0 2 0 0 1 0 0 2 1 0 1 1 0 0 1 0 0 0 0 2 2 1 0 1 0 0 0 2 0 2 0 0 0 0 2 1 1 1 1 0 0 0 0 0 0 0 0 1 0 0 0 0 0 0 0 1 0 0 1 0 2 0 0 1 0 1 2 0 0 0 1 1 0 1 0 0 0 2 2
175 0 0 2 0 0 0 1 0 0 0 1 0 0 0 0 0 0 0 2 0 2 0 2 2 0 0 0 2 1 0 1 1 1 0 0 0 2 1 0 1 0 0 1 0 1 0 0 1 1 1 0 0 0 0 2 0 1 0 0 0 0 1 1 0 0 1 0 0 0 0 0 1 2 1 2 2 0 1 0 2 2 2 0 2 0 1 0 2 2 0 0 2 2 1 2 1 2 2 2 2 2 1 1 0 0 2 2 0 2 0 2 0 0 0 0 0 0 0 0 2 0 2 1 0 1 0 1 0 2 0 0 0 0 0 0 0 0 0 0 1 0 0 0 0 1 0 0 0 2 0 0 0 0 0 0 0 1 0 1 1 1 0 1 1 1 1 1 0 1 0 1 2 1 0 1 0 0 0 0 0 0 1 1 1 1 1 2 1 0 1 1 1 0 1 1 2 0 0 0 0 1 1 0 0 0 2 0 0 0 0 0 1 0 2 1 1 0 2 0 1 1 1 2 0 1 1 0 0 0 0 0 0 0 2 0 0 2 0 0 0 0 2 0 0 2 1 0 2 0 0 1 0 0 0 0 0 1 0 2 1 1 0 1 1 0 0 0 2 1 0 0 0 2 0 1 0 1 2 1 1 0 2 1 2 1 1 2 2 2 2 2 2 0 2 0 1 1 0 2 0 1 2 0 0 0 2 2 0 0 0 1 2 1 2 1 2 2 0 0 0 1 0 0 0 0 1 0 1 1 1 1 0 0 0 0 0 1 1 2 1 1 1 1 0 0 1 1 2 1 1 0 1 1 0 1 1 0 0 1 1 1 0 1 0 0 0 2 2 1 2 0 1 1 1 1 0 0 2 0 0 1 1 1 1 0 1 0 0 0 0 0 1 0 2 1 1 1 0 0 0 0 0 1 0 0 1 0 0 0 0 0 0 0 0 0 1 0 0 0 0 0 1 2 2 1 1 0 0 0 0 0 0 1 1 0 1 0 0 1 1 1 0 0 0 1 2 1 0 0 0 0 0 1 1 0 1 2 1 1 0 0 0 1 1 1 0 1 1 0 1 0 0 2 2 2 0 2 1 1 1 2 0 2 1 1 1 1 2 0 0 0 0 0 0 0 0 1 1 2 0 0 1 1 1 1 1 0 0 0 0 2 1 0 1 0 0 1 0 1 1 2 1 1 1 0 1 1 1 2 1 0 1 0 1 0 1 0 0 2 0 1 2 2 2 2 0 2 2 2 0 1 0 2 1 1 1 0 0 0 0 0 0 0 0 0 0 1 1 0 1 0 0 0 0 0 2 0 0 0 2 1 1 0 0 1 1 2 0 2 0 0 1 0 1 0 0 1 1 1 1 1 0 0 1 1 1 0 0 0 0 0 1 1 1 1 0 1 1 1 1 1 0 0 1 0 1 1 0 0 0 0 0 0 1 0 2 0 2 0 0 1 0 0 1 0 2 0 0 1 0 1 0 0 1 1 2 2 2 0 0 0 0 0 0 2 1 2 1 0 0 1 0 0 0 1 1 1 0 2 1 1 0 0 0 1 2 2 0 1 1 1 0 0 0 0 1 2 0 1 0 1 0 1 1 0 1 2 2 0 0 0 0 2 0 0 0 2 2 1 0 0 0 2 2 1 1 2 0 1 0 2 1 1 2 1 1 0 0 0 0 0 1 1 0 1 0 1 0 0 0 0 0 0 0 0 1 0 0 0 0 0 1 0 0 1 0 1 1 2 0 0 2 0 0 0 0 2 0 1 2 2 1 0 1 2 0 2 1 2 0 1 0 0 0 0 0 0 0 0 0 0 0 1 1 1 2 1 1 2 0 0 2 0 1 1 2 2 0 0 0 0 0 2 1 1 1 0 1 2 0 0 2 1 0 1 1 1 0 0 0 0 0 0 0 0 0 1 0 0 0 1 1 0 0 1 0 0 1 1 0 1 1 0 1 0 0 0 1 0 1 0 0 0 0 0 0 2 1 1 1 1 2 0 0 0 0 1 1 1 0 0 2 0 2 2 2 0 0 0 0 1 0 0 0 1 1 0 1 1 1 0 0 1 1 1 0 1 2 0 1 1 2 1 0 2 2 1 0 0 2 0 0 0 0 0 0 1 1 1 0 1 1 1 0 1 2 0 0 0 1 0 1 0 0 0 1 1 0 1 0 1 0 0 0 0 1 0 0 0 1 0 0 0 0 0 0 2 0 0 0 2 0 0 0 0 0 1 0 1 0 0 0 0 0 1 1 0 0 0 2 1
176 0 0 2 0 0 0 1 1 2 2 0 0 0 0 0 0 0 0 2 0 2 0 0 0 0 0 2 2 0 2 0 1 0 1 0 2 2 0 1 0 0 0 0 0 1 0 0 2 0 0 0 0 0 1 0 0 0 1 0 1 1 1 1 1 0 2 1 0 0 0 1 2 2 2 2 2 0 2 1 0 1 1 2 1 0 0 0 1 2 0 0 1 1 0 2 0 1 1 0 1 2 1 0 0 0 2 1 1 1 0 2 1 2 2 1 1 0 2 0 0 0 1 1 0 1 0 1 1 1 1 1 0 0 0 0 0 0 0 0 0 0 0 0 1 2 1 0 0 1 0 0 0 0 1 0 0 0 0 2 2 2 0 1 1 2 2 1 1 1 0 1 0 1 1 0 0 1 0 0 0 0 1 1 1 1 1 2 1 1 1 2 2 2 2 1 1 0 0 0 0 0 0 1 1 0 1 1 1 0 1 0 2 1 1 0 0 2 2 0 1 1 1 2 0 1 1 0 0 0 0 1 0 0 2 0 0 2 0 0 0 0 1 0 0 0 0 0 2 0 0 0 1 0 0 0 2 0 0 0 0 0 0 0 0 0 0 1 1 0 0 2 0 1 0 0 0 0 2 1 1 0 2 1 2 2 1 1 1 2 2 1 1 0 2 1 0 2 0 0 0 0 2 0 0 0 0 2 0 0 0 0 1 1 1 0 2 0 0 0 1 0 1 1 0 0 0 2 1 0 2 0 0 0 0 0 0 1 0 1 1 2 2 1 0 0 1 0 1 0 0 0 2 2 0 0 1 1 0 1 1 1 1 0 1 0 0 2 2 1 2 0 1 1 2 1 0 1 0 1 1 1 1 1 0 0 0 1 1 1 1 1 0 0 1 0 0 0 1 1 0 1 1 0 0 0 1 0 1 1 0 0 0 0 0 0 1 0 1 0 0 1 0 2 0 0 2 0 1 0 1 0 0 2 1 1 0 1 0 0 2 0 0 1 0 1 1 0 0 1 0 0 0 2 0 0 0 2 2 2 0 0 1 0 0 1 0 0 2 0 0 0 2 1 2 2 0 1 0 1 0 2 0 0 0 1 0 0 2 0 0 0 1 0 0 0 0 2 2 2 0 2 1 1 1 1 1 1 0 0 0 0 1 0 1 0 0 0 1 1 1 2 1 0 0 1 0 0 0 2 0 1 1 0 0 0 1 0 0 1 1 1 2 1 2 2 0 1 1 1 0 1 0 1 1 1 1 0 0 1 1 0 0 0 0 1 1 0 0 0 0 1 1 0 0 0 1 2 2 2 2 1 1 0 0 1 0 0 1 1 1 0 0 0 0 0 2 1 1 1 1 1 0 1 0 1 2 0 0 1 0 0 0 1 0 1 0 0 0 0 0 0 0 0 0 1 1 2 0 0 1 0 0 0 2 0 2 0 2 0 1 1 0 0 2 0 1 0 0 0 0 2 0 1 2 2 2 2 2 0 0 0 2 0 0 2 1 2 0 0 1 0 0 0 0 2 0 0 2 0 2 0 0 0 0 1 2 1 2 1 2 0 0 0 0 0 0 2 0 2 2 0 1 2 0 1 1 0 1 0 0 0 1 1 1 1 1 0 1 1 0 0 1 2 2 1 1 0 0 1 0 1 0 0 0 0 1 0 0 0 0 1 0 0 0 1 0 0 0 0 0 0 0 0 1 1 0 0 2 0 0 0 1 1 0 1 1 1 1 1 1 0 2 0 0 0 1 0 1 2 0 0 0 0 2 1 0 1 0 2 0 2 2 2 1 1 0 1 0 1 0 0 0 2 0 0 1 0 0 2 0 0 2 0 1 1 1 2 1 2 2 1 0 2 1 0 0 0 0 1 0 1 1 1 0 0 0 1 0 0 0 0 0 1 1 0 1 0 0 0 0 2 0 0 0 0 1 0 0 0 0 1 1 0 1 2 1 0 2 0 1 0 1 0 1 0 0 0 2 2 2 2 2 0 0 0 0 2 0 2 0 2 2 0 2 2 2 0 0 0 0 2 0 0 0 0 1 0 1 2 1 0 0 0 1 1 0 0 1 0 0 1 2 0 1 1 0 2 0 0 1 0 1 2 1 1 0 1 0 1 0 0 2 0 0 0 1 2 1 0 0 0 1 0 1 0 1 2 0 2 0 0 0 0 0 0 1 0 1 1 1 1 0 0 0 1 0 1 1 0 0 1 0 0 2 0 2 0 1 2 0 0 0 1 1 0 0 0 1 0 1 1
177 1 0 2 0 0 0 1 0 2 1 0 0 0 0 0 0 0 1 0 0 0 0 1 1 0 1 2 2 1 1 0 1 1 2 1 2 1 0 0 1 0 0 2 0 1 0 0 2 0 0 0 0 0 0 2 0 0 2 0 1 1 1 1 0 1 0 0 0 1 1 1 0 2 0 2 2 0 2 0 1 2 2 0 2 0 0 0 2 2 0 0 0 2 1 2 1 1 0 0 0 2 0 0 0 0 2 1 1 1 0 2 0 1 1 0 0 0 1 0 1 0 1 0 1 0 0 1 0 1 1 0 0 0 0 0 0 0 0 0 0 0 2 0 1 2 0 0 0 2 0 0 0 0 1 1 0 1 1 1 0 1 0 1 1 0 0 0 1 1 0 1 1 1 0 1 1 2 0 0 0 1 0 0 0 0 0 1 0 0 0 1 2 1 2 1 2 1 0 0 0 0 0 2 1 0 0 0 0 1 1 0 2 0 2 2 1 0 1 0 1 1 1 2 0 0 0 0 0 0 0 0 0 0 2 0 0 2 0 0 0 0 2 0 0 1 0 1 1 1 0 0 1 0 0 1 0 1 0 0 0 0 0 0 1 0 2 1 2 0 0 1 1 2 1 1 0 1 2 1 1 0 1 0 2 1 0 1 1 2 0 0 0 1 1 1 2 0 0 2 0 1 2 1 0 0 0 2 1 0 0 1 2 1 1 1 2 0 0 0 1 1 2 0 1 0 0 2 0 0 1 2 1 1 0 0 0 1 0 0 0 0 2 2 0 0 2 0 2 1 0 0 1 1 0 1 0 0 0 2 2 2 2 0 2 1 0 1 2 0 1 0 1 1 0 0 0 0 0 0 1 1 1 1 1 2 2 0 0 0 0 0 0 0 1 0 0 0 1 1 0 1 0 2 1 1 0 0 0 0 0 0 0 0 0 0 1 0 0 1 0 0 1 0 1 1 1 0 1 0 0 0 0 2 1 1 0 1 0 0 2 0 0 0 0 2 1 0 0 1 0 0 0 2 1 1 1 2 0 1 2 1 0 0 0 0 0 1 2 0 1 1 1 0 0 0 0 2 0 1 2 1 0 2 1 1 1 0 2 0 0 0 0 0 1 0 1 1 0 1 1 1 1 1 1 1 1 0 0 0 0 2 1 2 0 0 0 1 0 1 1 2 0 0 0 1 0 1 2 0 2 0 1 1 1 0 1 0 2 2 0 1 2 0 2 2 0 1 1 2 0 1 0 1 2 1 1 0 0 0 0 0 2 0 0 1 1 2 0 0 0 2 1 0 1 0 1 0 2 0 2 0 2 0 1 1 1 1 0 2 1 1 0 0 0 1 1 2 2 2 2 0 0 1 0 1 1 1 0 2 2 0 1 1 1 1 0 1 0 1 1 1 0 0 0 1 1 2 0 0 1 0 1 0 1 2 2 0 2 0 0 0 0 1 2 0 2 1 0 1 2 2 0 1 1 2 1 2 1 0 0 0 2 0 1 1 0 1 0 0 2 0 1 0 1 1 1 0 1 2 0 1 0 0 0 1 2 2 1 1 1 0 0 1 1 0 0 2 0 2 0 1 0 2 1 0 1 0 1 1 1 1 0 2 0 1 1 1 1 1 0 1 1 1 1 0 0 1 0 1 0 2 0 0 1 1 0 0 1 1 0 1 0 1 0 0 1 1 0 0 0 0 0 0 0 0 0 0 2 0 0 0 2 0 2 0 0 0 2 2 1 0 2 0 0 1 1 1 1 0 1 2 1 0 2 2 0 1 0 2 0 2 2 2 0 0 0 1 0 0 1 0 0 2 1 0 1 1 1 2 0 0 1 0 1 1 1 2 2 2 2 2 0 2 2 1 1 0 0 2 0 0 2 1 0 1 0 1 0 0 0 1 0 0 0 0 0 1 0 1 1 1 0 0 0 0 0 0 0 0 1 2 0 0 0 0 2 0 2 0 0 0 1 0 1 1 0 2 0 0 0 0 0 0 0 0 0 1 0 2 0 2 1 1 2 1 2 0 0 0 0 1 0 1 1 2 0 2 0 0 0 0 0 0 1 1 0 1 2 1 0 2 2 1 0 0 1 2 0 0 2 0 0 1 0 1 0 2 0 0 0 0 2 2 1 0 0 0 0 0 1 0 0 1 1 0 2 1 0 1 1 0 0 0 1 1 1 0 1 1 1 1 0 0 0 2 0 0 1 0 0 1 1 1 0 0 1 0 0 1 0 0 0 0 0 0 0 0 0 0 1 1
178 0 0 0 0 0 0 2 0 1 1 1 0 0 0 0 0 0 0 2 0 2 1 2 2 0 0 1 1 1 1 0 2 1 0 1 2 2 0 1 1 1 0 1 1 1 1 0 2 0 0 0 1 1 0 2 0 0 0 0 0 2 0 0 0 0 2 0 0 0 0 0 1 2 1 2 2 0 1 0 2 2 2 1 2 0 1 0 1 2 0 0 1 1 1 2 1 1 0 0 0 2 0 0 2 2 1 1 1 1 0 2 1 2 2 0 0 0 2 0 1 0 2 1 0 1 0 0 0 1 0 0 0 0 0 0 0 0 0 0 0 0 0 0 1 1 0 0 0 2 2 0 0 0 0 0 0 0 1 2 1 1 0 1 0 1 0 0 1 0 1 2 2 0 2 1 2 2 0 0 0 0 0 1 1 1 0 2 0 2 0 2 1 0 1 1 1 0 0 0 0 0 0 2 2 0 0 0 1 0 1 0 2 0 1 1 1 0 0 0 2 2 0 0 0 2 1 1 1 1 1 0 0 0 1 0 0 2 0 0 0 0 2 0 0 1 0 0 0 1 1 0 1 1 1 0 0 1 0 0 0 0 0 2 0 0 0 0 2 1 0 0 0 2 0 0 0 1 2 1 0 0 1 0 2 1 0 1 0 2 1 1 0 0 2 2 1 0 0 2 1 0 2 0 0 1 0 1 0 0 1 1 2 2 2 0 1 1 0 0 0 2 2 0 1 0 0 1 0 0 2 2 0 0 0 0 0 1 0 0 0 0 2 2 0 0 1 1 2 1 0 0 2 2 1 0 0 0 0 0 0 1 0 0 0 0 0 1 2 1 2 0 1 1 1 0 0 0 2 0 0 2 1 1 1 1 1 0 0 1 1 0 0 0 2 0 0 1 0 0 0 0 1 0 0 0 1 0 0 0 0 0 0 0 1 0 0 0 0 0 0 0 0 0 1 1 0 0 2 1 2 0 2 0 0 0 0 2 0 2 0 1 0 1 0 1 1 0 0 2 0 0 0 2 1 1 0 1 1 0 2 0 0 0 0 0 0 2 2 1 1 0 1 1 1 0 1 2 1 1 0 2 0 0 0 0 0 1 1 0 1 1 0 2 1 0 1 2 1 1 1 0 1 1 1 2 2 0 1 0 1 0 0 1 1 0 0 1 1 2 2 2 0 0 0 1 1 1 2 0 2 0 0 0 0 0 2 0 2 1 0 1 2 2 2 2 0 2 2 2 0 1 0 2 0 1 0 0 0 0 0 0 0 1 1 0 0 2 2 0 0 2 0 0 0 0 2 2 2 2 2 0 2 0 1 0 2 0 1 1 0 0 0 0 1 1 0 1 1 2 0 0 0 2 0 2 2 1 0 1 0 0 0 1 0 1 0 1 0 1 1 1 0 1 1 1 0 1 0 0 0 1 0 0 2 0 2 1 1 1 0 0 0 0 1 0 2 0 1 1 0 2 0 2 2 2 0 2 1 1 1 1 1 1 0 1 0 2 1 0 0 1 1 0 0 2 0 1 1 1 1 0 0 0 0 0 1 1 1 1 2 0 0 1 1 0 0 1 0 1 0 2 0 0 0 0 1 2 2 0 1 1 0 1 0 1 1 0 0 0 0 0 1 2 2 1 1 0 1 0 1 2 0 0 0 0 1 0 0 1 0 0 1 0 0 0 0 1 0 0 0 0 0 0 0 0 2 0 0 0 0 0 2 1 1 0 1 0 2 2 0 1 1 1 0 2 2 1 1 1 2 2 2 0 2 0 2 2 2 2 0 0 0 1 0 0 0 1 0 0 1 0 0 2 2 0 2 0 1 2 0 0 1 2 0 2 1 2 1 1 1 1 0 2 2 1 1 0 1 2 0 0 1 1 0 1 0 1 1 0 0 0 0 0 1 1 1 0 0 1 0 1 0 0 0 0 0 0 0 0 0 2 0 0 0 0 1 1 1 0 1 0 1 1 0 0 0 1 1 1 1 1 1 0 0 1 1 2 0 2 0 2 1 0 2 2 2 0 0 0 0 1 0 0 1 1 0 2 0 1 1 0 0 0 0 0 0 2 2 0 2 0 1 1 2 2 1 1 1 1 2 0 0 1 0 1 0 1 0 0 0 1 2 1 0 1 1 0 0 0 2 0 1 0 0 0 1 2 0 1 0 1 0 0 1 1 0 0 2 2 0 0 1 0 1 1 0 2 0 0 0 2 0 1 0 0 0 1 0 1 0 0 0 0 0 0 1 0 0 0 1 0
179 1 0 1 0 0 0 2 0 2 1 1 1 1 0 0 0 0 0 0 1 0 0 0 0 0 1 2 2 0 2 0 2 1 1 0 1 2 1 0 1 0 0 0 0 0 2 0 1 0 1 0 0 0 2 1 0 0 1 1 0 0 2 2 1 1 2 0 0 0 0 0 2 2 1 2 2 0 1 0 1 2 2 0 2 0 0 0 2 2 0 0 2 1 1 2 1 0 0 0 0 1 1 1 1 1 2 0 2 0 0 2 0 1 1 0 0 0 0 0 2 0 2 0 0 0 0 0 0 0 1 0 1 0 0 0 1 0 0 0 1 0 1 0 1 1 0 0 0 0 0 0 0 0 0 0 0 1 0 2 0 1 0 0 0 1 1 2 1 1 0 0 2 2 2 2 1 0 0 1 1 0 0 0 1 0 2 1 0 0 0 2 1 1 2 2 1 0 0 0 0 0 0 1 1 0 0 0 1 0 1 0 2 1 1 0 0 1 1 0 0 0 0 2 0 0 0 1 1 1 0 1 0 0 2 0 1 2 0 0 0 0 2 0 0 2 0 0 2 0 0 0 0 0 0 1 0 1 0 0 0 0 0 0 0 0 1 1 2 0 0 0 0 1 0 0 0 0 1 0 0 0 2 1 1 1 1 0 0 1 1 0 1 0 2 1 2 0 0 1 0 1 1 1 0 0 0 2 0 0 0 1 1 2 1 0 1 0 0 0 0 1 2 1 1 0 1 0 1 0 2 2 0 0 0 0 0 0 0 0 0 0 2 2 0 0 1 0 1 1 1 1 2 2 0 0 1 0 0 0 0 1 0 1 0 0 0 0 1 0 1 1 1 1 1 1 0 0 1 0 0 2 1 1 1 0 0 0 0 0 0 1 0 0 2 0 0 1 0 0 0 0 1 1 0 1 0 1 0 0 0 0 0 0 0 0 1 0 0 0 0 1 1 2 0 1 0 0 1 0 1 0 1 1 0 0 0 1 0 0 2 0 0 1 0 2 2 0 0 1 1 1 0 2 2 2 2 1 1 1 0 0 0 1 1 2 0 1 2 0 0 0 0 2 0 0 0 1 0 1 1 1 0 1 0 0 0 0 1 0 1 1 1 2 2 0 1 1 0 1 1 1 0 2 0 2 2 0 2 0 0 0 1 1 0 0 0 0 1 2 2 1 0 0 0 1 1 0 0 2 1 1 2 0 2 0 2 0 2 0 0 0 2 0 2 2 0 0 0 1 0 0 0 1 0 1 0 1 0 1 0 0 0 0 0 2 2 0 0 0 0 1 1 0 0 0 2 0 2 0 2 0 2 0 0 2 2 0 1 2 2 0 0 0 0 0 1 0 0 0 0 1 0 2 0 2 1 0 0 2 1 0 2 2 2 2 1 0 0 0 0 0 0 0 0 1 1 2 0 0 0 0 1 0 1 1 1 0 2 0 0 0 0 1 2 0 1 0 0 1 0 2 1 0 1 2 1 2 1 0 0 0 1 1 0 0 1 1 1 1 0 1 0 0 0 1 1 0 2 0 2 0 1 0 0 1 0 1 2 1 1 0 0 0 0 0 0 2 0 2 2 0 0 0 1 0 2 2 2 0 0 0 0 2 0 1 0 0 0 0 0 1 0 2 1 0 1 0 0 0 0 1 0 0 0 0 1 0 0 2 0 0 0 0 0 0 0 1 0 1 1 1 0 1 1 0 0 0 1 0 0 0 0 0 0 0 2 0 1 1 2 0 0 1 1 1 2 0 1 1 1 1 0 1 1 1 0 2 2 2 1 0 2 2 1 1 0 0 1 0 0 1 0 2 0 2 2 0 0 2 2 2 1 1 1 1 1 2 2 2 2 2 0 0 1 2 1 0 0 1 0 1 2 0 0 1 1 0 0 0 0 0 0 0 0 0 0 1 1 0 0 1 2 0 1 0 1 0 0 0 1 2 0 0 0 0 1 0 2 0 0 0 1 0 1 0 0 0 1 1 1 1 0 0 0 2 2 1 0 1 0 1 2 0 2 2 2 0 0 0 0 1 1 0 1 2 0 1 0 1 0 0 0 0 0 0 0 0 2 0 0 2 2 1 1 1 1 2 0 0 2 0 0 0 0 0 0 1 0 0 0 2 1 1 1 0 1 0 0 0 1 1 2 0 1 0 0 0 0 0 1 0 0 0 0 0 1 0 2 2 0 0 0 1 1 1 1 1 1 1 1 1 0 1 0 0 2 0 1 1 0 0 0 0 0 0 0 0 1 0 1 1
180 1 0 1 0 0 0 0 0 2 1 1 0 0 0 0 0 0 1 2 1 2 0 1 1 0 1 2 1 1 1 1 0 1 1 0 2 1 1 0 1 0 0 0 0 0 0 0 2 0 0 0 1 2 0 1 0 0 0 0 0 2 1 1 0 0 0 0 1 1 0 1 1 2 0 2 2 0 2 0 1 1 2 0 1 0 0 1 2 2 1 1 2 2 0 2 0 1 1 1 1 2 0 0 1 1 1 2 0 2 0 1 0 2 2 0 0 0 1 0 1 0 2 0 0 0 0 2 2 2 1 0 0 0 0 0 0 0 0 0 0 0 0 0 0 1 1 0 0 0 0 0 1 0 0 0 0 0 0 0 0 1 1 0 2 1 1 2 0 2 0 0 1 1 2 0 0 0 0 0 0 0 0 1 1 1 1 1 0 0 1 1 0 1 1 2 1 0 0 0 0 1 0 2 2 0 0 0 1 0 0 0 1 0 1 0 0 1 1 1 1 0 0 1 0 0 0 0 0 0 0 0 0 0 2 0 0 2 0 0 0 1 2 0 0 1 0 0 1 1 1 0 0 0 0 0 0 1 0 0 0 0 0 1 0 0 0 0 2 0 1 2 1 2 0 1 0 0 1 0 0 0 1 1 2 0 0 0 0 2 0 0 0 1 1 1 1 0 0 1 0 0 1 1 1 0 0 2 0 0 0 1 2 1 2 0 2 1 1 1 0 1 1 2 1 0 0 2 1 1 0 2 0 0 1 1 1 2 0 0 0 0 1 1 0 0 0 0 2 1 0 0 1 1 0 1 1 0 0 2 2 2 1 0 1 0 0 0 2 0 2 0 2 2 1 1 0 0 1 0 1 1 1 1 1 1 1 0 0 0 0 0 1 1 2 1 1 1 0 0 0 0 0 1 0 1 0 1 0 0 0 0 0 0 0 0 1 0 0 1 0 1 0 1 0 2 1 0 0 1 1 1 0 1 1 1 0 1 0 0 2 0 0 1 0 1 1 0 0 0 0 0 0 1 2 1 2 1 1 2 2 0 1 0 1 2 0 2 2 0 0 0 1 0 0 0 0 2 1 0 1 0 0 2 1 2 1 0 1 0 1 0 0 0 0 0 0 1 1 1 1 0 2 1 1 1 1 1 0 0 0 0 1 0 1 0 0 1 1 2 2 2 0 1 1 1 0 0 0 2 2 0 0 0 0 0 1 0 2 0 2 2 0 0 0 2 0 1 1 1 0 1 0 2 0 2 0 0 2 0 0 1 1 0 0 0 0 1 1 0 1 0 2 0 1 0 2 0 1 0 1 0 1 0 0 0 0 0 0 0 0 1 0 0 1 0 0 0 0 0 0 1 1 2 0 2 1 1 0 1 0 0 0 1 0 0 0 1 0 1 1 1 0 0 0 1 1 1 0 0 0 0 0 0 2 0 2 0 2 0 0 0 0 1 2 0 1 0 0 0 0 1 0 1 2 2 1 2 2 0 0 0 2 0 2 1 0 1 1 1 0 1 0 0 0 2 0 1 1 1 1 1 0 0 0 2 0 2 1 0 1 1 0 0 0 0 0 1 0 1 0 1 0 1 0 0 1 1 2 0 1 2 0 2 0 1 0 2 2 2 0 0 0 2 0 0 1 1 1 0 0 1 0 0 1 1 1 0 0 2 0 1 0 0 0 0 0 2 0 0 0 0 0 0 0 1 1 0 1 0 0 0 2 0 0 0 2 1 1 1 0 0 2 0 0 0 1 1 0 2 0 0 1 0 1 0 1 1 0 2 0 2 1 1 1 0 0 1 0 1 0 0 0 1 0 2 1 0 0 1 0 0 1 1 1 2 2 1 0 1 1 0 0 1 1 2 1 0 0 2 0 1 2 2 0 0 0 1 0 0 0 0 0 0 0 0 0 1 1 0 0 0 1 0 1 0 1 0 0 0 0 1 1 0 1 0 1 1 2 0 1 0 0 0 1 1 1 1 0 0 1 1 2 0 0 0 0 1 0 2 1 2 1 0 2 2 2 0 0 1 1 1 1 0 2 2 0 0 0 1 0 0 2 0 2 1 0 1 2 1 0 2 1 0 0 0 1 1 0 0 1 0 0 1 0 1 0 2 0 0 0 2 1 0 0 1 2 0 0 0 2 0 2 0 0 0 0 2 0 2 0 0 1 0 0 0 0 0 0 0 1 0 0 0 0 0 0 0 1 0 0 1 1 2 0 1 1 1 0 2 1 1 0 0 0 0 0 0 0 0 2 0
181 0 0 2 0 0 2 1 0 2 0 1 0 1 0 0 1 0 1 2 0 2 0 2 2 0 1 1 2 0 1 0 2 2 0 0 2 1 0 0 1 0 0 0 0 0 0 0 2 0 0 0 1 1 0 0 0 0 1 1 0 1 2 2 1 1 1 0 0 1 0 1 2 2 2 2 2 0 2 0 1 2 2 0 1 0 0 1 2 2 0 1 1 2 0 2 0 0 0 0 0 1 1 0 2 1 2 0 2 0 0 2 1 2 2 0 0 0 0 0 2 0 2 2 0 1 0 1 1 1 0 0 1 0 1 1 0 0 0 0 1 0 0 0 1 0 0 0 0 2 0 0 0 1 0 0 0 0 1 0 0 2 0 1 2 2 1 0 1 0 0 2 0 2 2 1 0 0 0 1 1 2 2 2 2 2 2 2 0 0 2 2 1 1 1 2 0 0 0 0 0 0 0 2 2 0 0 0 0 0 1 0 0 0 0 1 1 2 1 0 1 1 2 2 0 2 2 1 1 0 0 1 0 0 1 0 0 2 0 0 0 1 2 0 0 1 0 0 1 1 1 0 2 0 0 0 0 2 1 0 0 1 0 0 0 0 0 0 1 0 0 1 1 2 0 0 0 0 0 0 0 1 2 0 2 1 0 1 1 2 0 1 1 0 1 0 1 0 0 2 0 0 1 1 0 0 0 1 0 0 0 0 1 1 0 0 2 0 0 0 0 1 1 2 0 0 0 1 2 2 2 0 0 0 0 0 0 1 0 0 0 0 1 1 0 0 1 0 2 2 0 0 2 2 0 0 1 0 0 0 1 1 0 0 0 2 0 1 2 0 2 0 1 1 1 2 0 0 1 0 0 1 0 0 0 0 0 0 0 0 0 1 0 0 2 1 0 0 0 0 0 0 0 2 0 2 0 0 0 0 0 0 1 1 2 0 0 1 0 0 0 2 0 2 0 0 0 0 0 0 1 0 1 1 0 0 0 0 0 0 1 0 1 1 1 2 1 0 0 0 1 1 0 1 2 0 2 2 0 2 1 0 1 0 1 1 1 0 2 0 0 0 0 1 2 1 2 2 0 0 0 1 0 2 1 1 1 0 1 0 1 1 0 1 0 0 0 0 0 2 0 0 1 1 1 1 2 0 2 0 2 0 0 0 0 0 0 1 0 1 1 2 0 0 0 1 1 1 1 1 1 0 1 1 0 0 2 0 2 1 0 0 2 2 2 2 0 2 2 2 0 1 0 1 1 2 1 0 0 0 0 0 1 0 0 2 2 1 1 2 0 0 1 0 1 0 1 0 0 0 2 1 2 0 0 2 2 1 0 1 0 1 0 0 1 0 0 1 1 1 1 1 0 0 0 2 0 1 0 2 1 0 0 0 1 1 1 1 0 1 1 1 0 1 1 0 1 2 0 0 1 0 0 0 2 0 2 0 2 0 1 1 0 0 2 0 1 0 1 1 0 1 0 0 1 1 2 2 2 0 0 0 0 0 1 1 0 1 1 1 1 1 0 0 0 2 1 0 2 0 1 1 2 0 0 2 0 2 0 1 2 1 0 0 1 0 0 2 0 2 0 2 0 0 1 0 1 1 1 0 0 0 0 2 0 0 0 1 1 1 0 0 1 2 1 1 1 1 1 1 1 2 0 0 1 1 1 0 0 0 0 0 0 0 0 0 0 0 0 0 0 0 0 0 0 0 1 0 1 0 0 0 1 0 1 1 1 0 2 2 0 1 1 2 2 0 2 0 1 0 2 2 0 1 1 1 0 1 1 1 0 1 1 2 1 1 0 0 0 0 1 0 0 2 0 0 2 0 0 2 0 0 2 0 2 2 2 1 1 1 1 1 0 2 2 1 1 0 0 2 0 1 1 0 0 2 0 1 1 0 0 0 1 1 1 0 1 1 0 1 1 1 1 0 0 1 0 0 1 1 0 1 0 0 0 0 1 2 1 0 0 0 1 0 0 1 0 0 1 2 2 2 1 0 0 0 0 2 0 2 0 1 1 0 1 1 1 0 0 0 0 1 0 0 2 2 0 0 1 1 1 0 0 0 2 1 0 1 2 1 0 2 2 0 1 1 0 2 0 0 2 0 0 1 0 0 0 1 0 0 0 0 1 2 0 1 2 1 0 0 1 0 1 0 0 0 1 2 1 1 0 0 1 0 2 2 1 0 1 0 1 0 0 0 0 0 0 1 1 0 0 1 0 1 0 0 0 0 0 2 0 0 0 1 1 0 0 0 0 0 1 1
182 1 0 1 0 0 0 0 0 1 1 1 0 0 0 0 0 0 0 1 2 1 0 2 2 0 1 1 1 2 0 1 1 1 1 0 2 1 0 0 2 0 0 1 0 0 1 1 1 0 0 0 2 2 0 2 0 0 2 0 0 1 2 2 0 0 1 0 1 1 0 1 1 2 1 2 2 0 2 0 0 1 2 0 2 0 0 0 1 1 0 0 0 2 0 1 0 1 1 1 1 1 2 2 0 0 2 1 1 1 0 2 0 1 1 0 0 1 1 0 2 1 2 1 0 1 0 1 1 1 0 0 0 0 0 0 0 0 0 0 0 0 0 0 1 1 0 0 0 0 0 0 0 1 0 0 0 0 0 0 0 1 0 2 1 1 1 2 2 0 0 1 1 2 1 0 0 0 0 2 2 0 1 2 1 1 1 1 0 0 1 2 2 0 2 2 2 0 0 0 0 0 0 1 1 0 1 0 0 0 0 1 2 0 1 1 0 0 1 0 1 1 0 1 0 1 1 0 0 0 0 0 0 0 1 0 0 2 0 0 0 0 1 0 1 2 1 0 1 0 0 0 1 0 0 0 1 2 0 1 1 1 0 1 1 0 0 0 2 1 0 0 0 1 0 1 1 0 1 0 1 1 1 0 1 0 0 0 2 1 1 1 0 1 1 2 1 0 0 1 0 0 2 1 0 0 0 2 1 0 0 2 2 1 2 1 2 0 1 0 1 1 2 2 1 0 0 0 0 1 2 1 0 0 0 0 0 1 0 1 2 2 2 2 0 0 1 1 2 1 1 1 1 1 0 1 0 0 0 1 1 2 2 0 2 1 0 0 0 0 0 2 0 0 0 0 0 1 1 1 1 1 1 1 0 0 0 2 2 0 0 1 0 0 1 1 1 0 0 0 0 0 1 0 0 0 2 0 0 0 0 0 0 0 1 0 0 0 0 0 0 1 0 0 0 1 1 0 2 0 2 1 0 0 2 1 0 2 0 0 1 1 0 1 0 2 1 0 0 0 0 1 0 2 1 1 0 2 0 1 0 0 1 0 0 1 0 1 2 1 1 1 2 1 2 2 0 1 0 1 1 1 0 0 0 1 0 0 2 0 0 0 0 2 0 0 0 0 0 2 0 1 2 1 1 1 1 1 0 0 0 1 0 0 1 1 0 0 0 1 1 1 1 1 2 0 0 1 1 1 1 1 0 0 0 0 1 1 1 2 0 0 0 0 2 2 0 1 2 2 0 1 0 2 1 1 0 0 0 0 0 0 0 1 1 0 0 1 0 0 0 0 1 0 1 0 1 1 1 1 2 1 1 0 1 0 1 0 1 1 0 0 0 0 1 0 0 0 1 0 0 2 0 1 0 2 0 1 0 1 0 0 0 1 0 1 0 0 0 0 0 0 0 1 1 1 0 0 0 0 0 0 1 0 1 2 2 0 2 0 0 0 0 1 2 0 2 1 0 1 2 1 0 1 1 1 1 2 1 1 1 1 1 0 0 1 0 1 1 1 0 1 0 0 0 2 1 0 1 2 0 1 1 0 0 1 1 1 1 2 2 0 1 0 0 0 0 1 0 1 0 1 0 1 0 0 2 1 1 0 0 0 0 2 0 1 1 2 1 1 1 0 0 2 2 0 0 0 0 0 0 1 0 0 0 0 2 0 0 2 1 2 0 0 0 0 0 0 0 1 1 1 0 0 0 0 0 0 1 0 0 0 1 0 1 1 0 1 0 0 1 1 2 1 1 1 2 0 1 1 1 1 1 1 2 1 0 2 1 2 0 1 1 1 0 0 0 0 0 1 0 0 0 2 1 1 1 0 0 1 0 0 1 0 2 2 2 1 1 1 1 1 0 2 2 0 0 0 0 2 1 1 2 2 1 0 0 2 1 0 0 1 0 0 1 0 1 2 1 0 1 0 1 0 1 0 1 2 0 0 1 2 0 0 0 2 0 0 1 0 1 0 0 0 1 0 0 0 1 1 2 2 2 0 0 0 0 1 0 1 1 1 0 0 2 2 2 0 0 0 0 2 0 0 1 1 1 1 0 0 0 0 0 0 0 0 0 1 2 0 1 1 2 0 0 0 0 0 0 0 1 0 2 2 2 1 1 1 0 0 0 0 2 2 0 0 0 1 0 0 2 0 1 1 0 0 2 1 0 1 0 1 1 0 2 1 1 0 1 1 1 0 0 0 0 0 1 0 1 0 0 1 0 0 0 0 0 0 0 1 0 0 0 1 0 0 0 0 0 0 2 1
183 0 0 2 0 0 1 1 0 2 0 0 0 1 0 0 0 0 2 1 1 2 1 1 2 1 0 1 0 1 0 0 1 1 0 0 2 1 0 0 2 1 0 0 1 0 1 1 0 0 0 0 2 2 0 1 0 0 0 0 0 1 2 2 0 0 0 0 0 0 0 0 1 1 1 1 1 0 2 0 1 2 2 1 2 0 0 1 2 2 1 1 1 0 1 1 1 2 1 1 0 0 2 2 0 0 2 0 2 0 0 1 0 1 1 0 0 0 1 0 1 0 1 0 1 0 0 2 0 2 2 0 0 0 0 0 2 0 0 0 0 0 0 0 1 0 0 0 0 2 0 0 0 0 0 0 1 2 1 2 1 0 0 2 1 1 1 1 1 0 1 0 1 2 1 0 0 0 0 1 1 1 0 0 1 1 0 1 0 0 0 1 0 0 0 1 2 0 0 0 0 1 1 0 0 0 1 1 1 0 0 0 0 0 1 0 0 1 0 0 2 1 1 2 1 1 1 0 0 0 1 0 2 2 0 0 1 2 0 0 0 0 1 0 1 2 1 0 1 1 1 0 1 0 0 0 1 0 0 0 0 0 0 1 0 0 0 0 1 0 0 1 0 2 1 1 0 1 1 1 0 0 2 0 2 2 0 0 2 2 2 2 1 0 1 0 2 0 0 1 0 1 0 2 0 1 0 2 0 0 0 1 2 2 1 0 0 1 0 0 0 1 0 1 1 0 0 1 1 1 2 0 0 0 0 2 0 2 0 0 0 0 0 2 0 0 1 0 2 2 0 0 2 2 0 0 2 0 0 2 2 2 1 1 1 0 0 2 2 0 2 0 0 0 1 0 0 0 0 0 2 0 0 0 1 0 1 0 0 0 0 1 1 0 1 0 0 1 1 0 1 0 1 1 0 0 2 0 0 0 0 0 0 0 1 0 1 0 0 0 0 1 1 1 1 1 1 0 1 1 0 0 0 2 1 1 0 1 0 1 1 1 0 1 1 1 2 1 1 2 0 0 0 2 0 0 0 2 1 1 0 0 0 0 0 0 0 1 1 0 0 0 0 2 2 1 1 1 0 0 2 2 0 1 0 1 0 1 2 1 1 0 1 2 1 0 1 1 1 2 0 0 1 1 1 0 1 0 1 0 0 1 0 1 0 0 0 0 0 1 1 1 0 0 0 2 0 0 0 2 0 1 0 0 0 0 1 0 1 0 0 2 2 1 2 1 0 2 2 2 0 1 0 2 1 0 0 0 1 1 0 0 0 1 0 0 0 1 1 1 1 2 1 0 0 0 1 0 1 0 2 1 2 0 1 0 2 1 0 2 1 1 2 0 0 2 2 0 1 1 0 1 0 2 0 2 2 2 0 2 0 0 0 0 0 0 0 0 0 0 0 0 0 0 0 1 0 1 0 0 0 0 0 0 2 1 2 0 2 0 1 1 0 0 1 0 1 0 0 0 0 1 0 1 2 1 1 1 0 0 0 0 1 0 1 1 1 0 1 1 1 1 0 0 1 1 1 0 1 1 1 0 0 1 1 2 1 1 1 0 2 1 0 0 0 0 1 1 0 1 0 1 0 2 0 0 2 0 2 0 0 0 0 1 0 1 0 1 1 1 0 0 2 2 2 2 2 0 0 0 0 1 0 0 0 0 0 0 0 0 0 0 0 0 0 0 0 1 0 1 1 1 0 1 0 1 0 0 2 1 0 1 2 0 1 0 0 1 0 0 0 0 2 1 1 0 1 1 0 1 0 1 1 1 2 2 0 2 2 2 0 0 2 2 0 0 1 1 0 1 0 0 0 1 1 1 1 1 1 1 0 0 2 0 2 2 2 2 2 2 2 1 0 2 2 1 0 0 0 1 0 0 2 1 0 1 0 1 0 0 1 0 0 0 0 0 0 0 0 1 0 1 1 0 0 0 0 0 0 0 1 2 0 0 0 1 1 1 1 0 1 0 0 0 0 0 0 0 1 1 1 1 2 0 0 0 0 1 0 2 0 1 1 0 2 2 2 0 0 0 0 1 0 0 0 1 0 1 0 0 0 0 0 0 0 0 0 0 2 1 0 2 1 1 0 1 0 2 0 0 0 1 1 2 1 0 0 1 0 0 0 0 1 0 0 0 0 2 0 0 2 0 0 0 1 0 2 2 0 1 0 1 0 0 1 1 1 0 1 0 0 0 0 0 0 2 0 1 1 0 0 1 0 2 1 0 1 0 0 0 0 0 0 0 0 0 0 0 1 0 1 1
184 0 0 0 0 0 0 2 1 1 1 0 0 0 0 0 0 0 1 0 1 0 1 0 1 0 0 1 2 0 1 1 1 1 0 1 1 2 0 2 0 1 1 1 0 1 0 0 1 0 0 0 0 1 0 1 0 0 1 0 1 0 2 2 1 1 2 0 0 2 2 2 2 2 2 2 2 1 1 0 2 2 2 0 1 0 0 0 2 2 0 0 0 2 1 1 1 1 1 1 2 2 2 2 1 1 2 1 1 1 0 2 1 1 1 1 1 0 2 0 0 0 1 1 0 0 0 1 1 1 0 0 0 0 0 0 1 0 2 0 0 0 0 0 0 0 1 0 0 1 0 0 0 1 1 0 0 0 1 1 1 2 0 2 1 2 2 1 1 1 0 0 0 2 2 1 0 0 0 0 0 0 0 0 1 1 0 1 0 0 1 2 1 0 1 2 0 0 0 0 0 1 0 0 0 0 2 0 0 0 1 0 1 0 1 0 0 2 2 0 0 0 0 2 1 0 0 0 0 0 0 0 1 1 1 1 2 1 0 0 0 0 2 0 0 1 0 1 1 1 1 0 0 0 0 1 1 2 0 1 1 1 0 0 0 0 0 1 1 0 0 1 0 1 0 0 1 0 1 0 0 1 1 1 2 1 0 0 1 1 1 1 1 1 1 1 1 0 0 1 0 1 2 0 0 0 0 2 1 0 0 1 2 1 0 0 1 0 0 0 0 1 1 1 2 0 0 2 0 0 2 1 0 0 0 0 0 0 0 0 1 1 2 1 0 0 1 0 2 1 1 0 1 1 0 1 0 0 0 1 1 1 1 0 1 0 0 1 1 0 1 1 1 1 1 2 0 1 1 1 1 1 2 1 1 2 1 0 0 0 0 2 1 0 2 1 0 0 0 0 0 1 0 2 1 1 0 1 0 0 0 0 0 0 0 0 1 0 0 1 0 1 0 1 0 1 0 0 1 1 1 1 0 2 0 0 0 2 0 0 1 1 0 0 0 1 1 1 2 1 0 0 0 2 1 1 1 1 0 1 0 0 0 0 0 0 0 1 1 0 0 0 0 2 1 0 1 2 0 2 0 1 0 1 1 2 1 0 2 0 0 0 0 1 0 0 0 1 1 2 0 1 2 0 2 1 1 0 1 0 0 0 1 0 1 1 1 0 1 1 1 2 0 0 0 2 0 0 0 2 1 1 1 1 1 0 1 0 1 1 1 1 2 1 2 2 0 1 2 2 0 1 0 1 1 0 0 1 0 0 0 0 0 1 1 0 0 0 0 1 0 0 0 0 0 0 1 1 1 0 1 0 1 0 0 1 1 0 0 1 0 1 0 0 0 0 0 0 0 0 0 2 0 2 0 2 2 1 0 1 0 0 0 0 0 0 0 0 0 0 0 0 0 1 1 0 2 1 0 0 0 0 0 0 2 0 2 0 2 0 2 2 0 0 2 0 1 0 0 2 1 1 0 0 1 2 2 0 0 0 0 0 0 2 0 0 0 1 1 1 0 1 0 1 1 2 0 0 1 1 1 0 0 0 0 2 1 1 2 1 1 1 0 0 1 0 0 2 0 2 1 2 0 0 1 0 1 1 2 0 0 0 0 1 0 0 0 0 0 0 0 0 1 2 1 1 1 1 0 1 0 1 0 0 1 1 0 0 0 1 0 1 0 0 0 1 0 0 0 0 0 0 0 0 0 0 0 0 2 0 0 0 2 1 1 0 0 0 2 2 0 0 2 2 2 1 0 2 0 2 1 1 1 0 1 2 0 1 0 2 0 2 1 2 1 1 0 0 0 0 0 0 0 1 0 2 1 0 0 2 0 0 2 0 1 1 1 1 1 1 1 2 0 1 1 1 0 0 0 2 0 1 2 1 0 1 0 0 0 0 1 1 0 0 0 0 0 0 0 0 0 2 1 1 0 0 0 0 1 1 0 2 0 0 0 1 1 0 1 0 1 0 0 1 2 1 0 1 2 2 2 2 2 0 0 0 0 0 1 1 1 1 1 0 2 2 2 0 0 0 0 1 0 0 1 2 0 0 1 1 0 0 0 0 2 2 0 0 1 0 1 1 2 0 0 0 1 2 0 0 2 0 1 2 1 0 0 2 0 0 0 2 2 1 0 1 1 0 0 0 2 0 1 0 1 0 1 2 0 1 0 1 0 0 1 1 2 0 1 0 0 0 1 0 0 1 0 1 1 0 0 1 1 2 0 0 1 0 0 2 1 1 0 0 0 0 0 0 1 0 0 0
185 1 0 2 0 0 1 1 1 2 1 0 1 1 0 0 0 0 1 2 0 2 0 2 2 0 1 1 1 0 1 0 1 1 1 0 2 1 0 0 0 0 0 0 0 1 1 1 0 1 1 0 2 2 0 0 0 0 1 0 0 2 2 2 0 1 1 0 0 0 0 1 2 2 0 2 1 0 2 0 2 2 2 0 1 0 0 1 1 2 1 1 1 1 0 0 0 2 2 2 2 2 2 2 0 0 2 1 1 1 0 1 0 2 2 0 0 0 0 0 2 0 2 1 0 1 0 0 0 0 1 0 0 0 0 0 0 0 0 0 0 0 0 0 1 1 1 0 0 1 0 0 0 0 1 0 0 1 0 2 2 1 0 1 0 1 1 2 2 0 0 0 2 0 1 1 0 0 0 1 1 0 1 1 1 1 1 1 1 0 2 2 1 0 1 1 1 0 0 0 0 1 0 2 2 0 1 1 0 0 1 0 1 0 1 0 0 0 2 1 2 0 0 2 0 1 1 0 0 1 0 0 1 1 0 1 0 2 0 0 0 0 2 0 0 1 0 0 2 0 0 0 0 1 1 0 0 2 0 0 0 0 0 0 1 0 0 1 1 0 0 0 0 2 0 0 0 1 1 1 0 0 1 0 2 1 0 2 0 2 1 0 2 0 2 0 2 0 0 1 0 0 2 0 1 1 0 2 0 1 0 1 2 2 1 0 2 0 1 1 0 1 2 1 0 0 0 1 0 0 1 2 0 0 0 1 0 2 0 0 0 2 2 1 1 0 1 0 2 1 1 0 2 2 0 0 2 0 0 1 1 1 2 0 2 0 0 1 2 1 2 0 1 1 1 1 0 1 0 0 2 0 2 2 0 1 1 0 0 0 1 1 1 0 1 1 1 0 0 1 0 0 1 1 0 1 0 0 1 0 0 0 0 0 1 0 0 1 0 0 0 1 1 1 0 0 0 1 2 2 2 1 0 2 0 0 0 2 0 1 1 0 0 2 0 2 2 2 2 2 0 0 0 2 1 1 1 2 1 1 0 0 1 0 1 2 0 2 2 1 1 1 1 1 1 0 2 2 1 1 1 2 0 0 0 0 0 1 2 0 0 0 1 2 1 0 1 1 1 2 0 1 2 1 2 1 2 0 2 0 0 1 1 0 2 0 0 0 1 2 2 1 1 1 1 1 0 0 0 2 0 1 0 0 1 0 1 0 1 1 1 1 1 0 1 1 0 1 1 1 0 1 0 1 2 0 0 0 0 0 0 0 1 1 0 1 1 2 1 0 0 2 0 0 0 0 0 2 2 2 2 0 2 0 1 0 1 0 0 0 1 1 1 0 0 0 0 0 0 0 0 1 0 1 1 2 1 0 1 0 0 0 1 2 2 2 0 1 0 0 0 0 0 1 1 0 1 2 0 0 0 0 0 0 0 0 2 0 2 0 0 2 0 1 1 0 2 0 0 2 0 2 0 1 1 1 1 2 2 0 0 0 1 0 1 1 0 1 2 1 0 2 0 1 1 2 0 0 1 1 1 0 0 1 1 2 1 1 1 1 2 0 0 0 0 0 0 1 0 0 0 0 1 1 1 0 2 1 1 0 2 2 0 1 0 0 0 1 1 1 0 0 1 2 1 1 1 1 2 0 1 2 0 0 1 0 0 0 0 0 0 0 0 2 0 0 1 0 0 0 0 0 0 0 0 0 1 0 2 0 0 0 2 0 1 0 1 0 2 2 0 1 2 1 1 0 0 1 0 2 1 1 2 0 2 0 2 1 1 2 1 1 2 2 1 1 0 0 0 0 0 0 0 2 0 0 0 0 1 2 0 0 0 1 0 2 1 2 1 1 1 1 0 2 2 1 1 0 0 2 0 1 2 2 1 0 0 1 0 0 0 0 0 0 1 0 0 0 0 0 0 2 2 0 1 0 1 0 0 0 0 0 0 0 0 2 1 0 1 0 1 0 2 0 2 0 0 0 0 0 2 2 2 0 0 0 0 1 1 0 1 2 2 0 2 1 1 0 0 0 0 2 1 0 1 2 1 1 0 0 0 0 0 0 1 1 0 1 2 1 0 2 1 2 0 0 1 1 0 0 2 0 1 2 1 0 0 0 1 1 0 0 2 2 1 1 1 0 0 0 1 0 0 0 1 0 2 1 1 0 2 0 1 0 0 1 1 0 2 1 0 0 0 0 0 0 0 0 2 0 0 0 0 1 0 0 1 1 0 1 0 0 0 0 0 0 0 0 0 0 0 0
186 1 0 2 0 0 0 1 0 1 1 1 0 1 0 0 0 0 1 1 0 1 0 2 2 0 1 2 2 0 1 0 2 1 0 0 2 1 0 1 1 0 0 0 0 0 0 0 1 0 0 0 0 0 0 1 0 0 1 0 1 1 2 1 0 0 1 1 0 0 0 0 2 1 2 1 2 1 1 0 1 2 1 1 2 0 0 0 2 2 0 0 1 1 1 1 1 1 0 0 0 2 1 1 1 1 2 2 0 2 0 1 1 1 1 1 1 0 0 0 2 0 2 2 0 1 0 0 0 0 2 0 0 0 0 0 0 0 0 0 1 0 0 0 1 1 0 0 0 1 1 0 0 1 0 0 0 1 0 0 0 1 0 1 1 1 0 1 1 0 1 1 0 1 1 1 0 0 0 1 1 1 0 0 2 1 1 2 0 0 1 1 1 0 1 2 2 0 0 0 0 1 0 1 1 0 1 0 1 0 1 0 1 1 2 0 0 2 0 0 2 2 0 1 0 1 0 0 0 0 0 0 0 0 1 0 0 2 0 1 0 0 2 0 0 2 2 1 1 1 0 0 1 0 0 0 1 1 0 0 0 0 0 0 1 1 0 0 2 0 0 1 0 2 0 0 0 2 2 2 0 0 2 0 1 1 1 1 1 2 1 1 1 0 1 1 2 1 1 2 0 0 2 0 1 1 0 2 1 0 0 1 1 1 2 1 2 0 1 1 0 0 1 1 1 0 0 1 1 1 2 2 0 0 0 0 0 1 1 2 1 1 1 2 0 0 1 0 1 1 0 0 2 2 0 0 0 0 0 0 1 1 2 0 2 0 0 0 1 0 1 1 0 0 0 1 0 1 1 0 0 2 2 2 0 0 0 0 0 0 0 0 0 0 1 1 1 2 1 0 0 1 0 1 0 1 0 0 0 0 0 0 0 0 1 0 1 1 0 0 0 1 0 1 2 2 0 0 1 1 1 0 1 1 0 0 0 0 0 0 1 1 0 2 0 2 2 1 0 1 0 0 0 2 1 1 1 0 0 1 1 0 0 1 1 1 0 0 2 0 0 0 1 2 0 0 0 2 0 2 0 0 0 1 1 1 1 0 2 0 0 0 0 2 0 0 0 2 1 1 1 0 1 1 1 1 2 0 0 0 0 2 1 1 1 0 0 0 0 0 0 2 0 0 0 0 2 1 1 1 1 0 1 0 1 0 2 0 1 1 0 1 1 0 1 0 1 0 0 0 0 0 0 2 0 1 0 1 0 1 1 0 2 0 0 2 2 2 1 1 0 0 1 0 0 0 0 1 1 1 2 0 1 0 0 0 1 0 0 1 1 1 0 0 0 0 1 0 0 0 0 1 0 1 1 2 1 1 0 2 1 0 0 1 0 1 1 1 1 0 0 0 0 0 0 0 2 1 0 0 0 1 1 1 1 1 2 0 2 0 0 0 0 1 2 0 1 0 0 0 1 1 1 0 0 2 1 2 2 0 0 0 1 1 0 1 1 2 0 0 0 0 1 0 1 1 1 0 2 0 1 0 0 1 0 1 2 1 1 1 1 1 0 0 1 0 0 2 0 1 1 0 0 0 1 0 1 2 2 0 1 0 0 1 0 1 0 1 1 1 1 0 0 2 2 0 0 0 0 0 0 1 0 0 0 0 1 0 0 1 0 1 0 1 0 0 1 1 0 2 2 2 0 0 0 2 0 0 2 0 0 0 2 0 1 0 0 1 1 1 0 1 0 0 0 0 0 2 0 2 2 2 2 0 2 2 0 1 1 2 1 1 1 1 1 1 0 1 1 1 0 0 0 1 1 1 2 0 0 2 0 0 1 1 1 2 2 2 1 2 2 1 0 1 1 1 0 0 0 2 1 0 1 1 1 0 0 0 0 0 0 0 1 1 1 0 1 1 1 0 0 1 0 0 0 0 0 0 0 0 1 2 0 0 0 0 1 1 1 0 0 0 0 0 1 1 0 1 0 0 0 0 0 0 0 2 2 1 0 2 0 0 1 0 0 0 0 0 1 1 1 1 1 0 0 0 1 2 0 1 1 0 0 0 0 0 0 1 2 1 0 2 2 0 0 1 0 1 0 0 2 0 0 2 0 0 0 1 0 1 0 1 2 1 0 1 1 0 0 0 2 0 2 0 0 0 0 2 0 0 0 0 0 0 1 2 1 0 0 0 1 0 0 0 0 0 0 2 0 0 0 2 1 1 0 0 1 0 0 2 0 0 0 0 0 0 1 0 0 0 0 0
187 0 0 2 0 0 1 0 0 2 2 0 0 1 0 0 0 0 0 1 1 2 0 1 1 0 1 2 2 0 2 0 1 1 0 1 2 2 0 1 1 0 0 0 0 2 0 0 0 1 1 0 0 0 0 1 0 0 1 1 1 0 1 1 1 1 0 0 1 1 0 1 2 2 2 2 2 0 2 0 0 1 2 0 2 0 0 1 2 2 1 1 2 1 0 1 0 2 2 2 1 1 0 0 2 1 1 0 2 0 0 2 0 2 2 0 0 1 2 0 1 1 2 2 0 1 0 0 0 1 1 1 1 0 0 0 1 0 0 0 1 0 0 0 0 0 0 0 0 0 0 0 1 1 1 0 1 1 1 2 1 0 0 0 1 2 2 2 2 0 0 1 1 1 1 1 0 0 0 2 1 1 1 1 2 1 2 0 0 0 0 0 1 0 1 1 1 0 0 0 0 1 1 1 1 0 2 0 1 1 1 0 0 0 2 0 0 0 0 1 2 1 0 2 0 0 0 0 0 0 0 0 1 1 0 1 0 2 0 0 0 0 2 0 0 2 0 0 2 0 0 0 1 1 1 0 1 0 0 0 0 0 0 1 1 0 0 1 2 0 0 0 1 2 1 2 1 0 1 0 1 0 0 0 2 0 0 0 0 0 0 0 1 0 2 1 2 1 1 1 1 0 2 0 2 1 0 0 1 0 0 2 2 1 1 0 2 0 0 0 0 2 0 2 0 0 1 0 0 0 2 2 0 0 0 0 0 1 0 1 1 2 2 2 0 0 2 0 2 2 1 0 2 2 0 0 1 0 0 0 0 0 1 0 1 0 0 2 2 1 2 0 1 1 1 1 0 1 0 0 0 2 2 2 0 0 0 0 0 0 0 1 1 0 1 0 0 1 0 0 0 1 0 2 1 1 0 1 0 0 1 1 0 0 0 0 1 1 0 1 0 1 0 0 1 2 1 0 2 1 2 0 1 0 0 0 0 1 0 1 1 1 0 1 1 2 1 0 0 1 0 1 0 2 0 0 0 1 1 0 0 0 1 0 0 0 0 0 2 0 0 0 2 0 2 0 2 1 0 1 2 2 0 1 1 2 1 1 1 0 1 1 1 2 1 0 0 1 0 1 1 1 1 1 1 2 2 0 0 0 0 0 0 0 1 0 1 0 1 1 1 2 0 0 0 0 2 0 0 2 0 1 1 1 1 0 1 0 2 2 1 0 1 1 1 1 0 0 0 0 0 0 0 2 0 1 0 2 0 2 0 0 1 0 0 1 1 0 0 0 0 0 0 0 0 0 1 2 2 2 2 0 2 0 0 1 2 0 0 0 0 2 0 0 0 0 0 0 0 0 0 2 0 2 0 2 0 1 0 1 0 0 1 1 1 1 1 1 0 0 0 0 0 0 0 1 1 1 0 0 0 1 0 0 1 0 2 1 2 0 1 1 0 1 1 0 2 0 0 1 2 2 1 1 1 2 2 2 2 0 0 0 2 0 0 2 1 1 1 1 0 1 0 1 1 2 0 0 0 2 0 1 0 0 0 0 0 1 1 2 2 0 1 1 0 0 0 2 0 1 0 2 0 1 0 0 2 1 1 0 1 1 0 2 0 1 1 2 2 2 0 0 1 2 0 1 1 0 1 0 1 1 0 0 1 1 0 0 0 1 0 1 0 1 0 0 0 0 0 0 0 0 0 0 0 1 0 0 2 2 2 1 1 0 0 1 0 1 1 1 0 0 2 1 1 1 0 0 2 0 2 2 1 1 2 1 0 1 0 2 0 2 2 2 2 2 0 1 0 0 1 0 0 2 0 0 1 0 1 2 0 0 0 1 0 2 1 2 2 2 1 2 0 2 2 1 1 0 1 2 0 1 2 1 0 0 0 0 0 0 0 0 0 0 1 0 0 0 0 0 0 2 2 0 1 0 1 0 0 0 0 2 0 0 0 0 0 0 2 1 1 0 1 0 1 1 0 2 1 1 1 1 2 0 0 0 0 1 1 1 0 1 1 1 1 1 1 0 0 0 0 2 1 0 1 2 0 0 0 1 1 0 1 0 2 1 0 0 2 0 0 2 1 0 1 1 0 1 1 1 2 0 1 2 1 0 0 1 0 0 0 1 0 2 1 1 1 0 0 1 1 1 1 0 0 0 1 2 0 1 0 0 0 0 0 0 0 0 1 2 1 0 0 0 0 0 1 0 2 1 1 0 1 1 0 1 1 1 0 2 0 0 0 0 0 1 0 0 0 0 0 0
188 1 0 2 0 0 0 2 0 1 0 1 2 2 1 1 1 0 0 1 1 2 0 2 2 0 1 1 1 1 1 0 2 2 0 0 1 2 0 0 2 0 0 0 0 0 2 1 1 0 0 0 0 0 0 1 0 0 1 1 1 1 2 2 0 0 0 0 0 0 0 0 1 2 1 2 2 0 2 0 2 2 2 0 2 0 0 1 1 1 0 0 0 2 0 1 0 1 0 0 0 1 1 1 1 1 1 2 2 2 0 0 0 1 1 0 0 0 1 0 1 0 1 0 0 0 0 2 2 2 0 0 1 0 0 0 0 0 0 0 1 0 0 0 2 2 1 0 0 1 0 0 0 0 0 0 0 0 0 2 0 1 0 0 2 2 2 0 1 1 0 1 1 1 0 1 0 1 0 0 0 0 1 1 1 1 1 2 0 2 0 2 2 1 2 2 2 0 0 0 0 1 0 2 1 1 2 0 1 0 2 0 2 0 1 1 1 1 0 1 2 1 0 2 2 0 0 0 0 0 1 0 0 0 1 0 0 2 1 1 1 1 2 0 0 2 0 0 2 0 0 0 0 0 0 0 0 0 0 0 0 0 0 0 1 0 2 0 2 1 0 0 0 1 0 0 0 0 1 1 0 0 2 0 0 0 0 2 1 2 1 2 1 0 1 0 1 1 0 1 1 0 1 1 0 1 0 2 0 0 0 0 2 1 0 0 1 1 1 1 0 1 1 1 0 0 0 1 1 2 2 0 0 0 0 0 0 1 0 1 1 1 1 1 0 0 0 0 2 2 0 0 2 2 0 0 1 0 0 1 1 2 2 0 2 0 0 0 1 0 1 1 1 1 0 0 0 1 0 0 0 0 0 0 1 0 0 0 0 0 0 1 1 0 2 0 0 1 0 0 0 1 0 1 0 1 1 0 0 0 0 0 0 0 0 0 1 0 0 0 1 1 1 0 1 1 2 0 1 0 1 0 0 1 0 0 0 0 0 0 1 1 1 1 1 2 2 1 1 0 0 0 0 2 2 1 1 1 0 2 2 0 0 0 0 1 1 1 2 1 1 1 2 2 1 1 0 2 1 1 1 1 0 0 0 1 0 0 2 0 0 0 0 0 0 0 0 1 1 1 1 0 2 0 2 1 1 0 2 0 0 0 0 0 1 0 0 0 0 1 1 1 0 0 0 1 1 0 0 2 1 1 0 0 0 0 1 0 0 2 0 2 1 1 1 2 0 1 1 1 0 0 1 0 2 0 0 0 0 0 0 0 0 2 0 0 0 2 0 0 0 2 0 0 0 0 1 2 2 2 2 0 0 0 0 0 0 0 1 2 1 1 1 0 0 0 0 0 0 0 0 2 2 1 0 1 1 2 0 2 0 0 0 0 0 0 0 2 1 1 0 1 0 0 0 0 2 2 0 0 0 1 0 0 2 0 1 0 2 0 0 1 0 2 2 0 0 0 1 1 1 2 1 1 1 2 1 1 0 1 1 0 0 1 1 0 0 2 0 0 0 0 0 0 0 2 1 0 1 1 1 0 0 1 1 2 0 2 1 0 1 1 0 0 0 0 0 1 0 1 0 1 1 1 0 1 1 2 2 0 0 0 0 2 0 0 1 0 0 0 0 1 1 2 1 1 1 0 0 0 0 1 0 0 0 0 0 0 0 1 0 1 0 0 1 1 0 0 0 1 0 1 0 0 0 1 1 0 2 0 0 0 1 0 1 1 0 0 2 2 1 1 1 0 0 2 1 2 0 1 1 2 1 1 2 2 0 1 1 2 0 1 1 2 0 0 1 1 0 0 0 0 0 1 1 1 1 0 0 2 0 0 1 1 1 2 2 2 1 1 1 1 0 2 2 1 1 0 0 1 0 1 1 0 0 2 0 0 0 0 0 0 1 1 1 0 1 0 0 0 0 2 1 0 0 0 0 0 0 0 0 1 0 0 0 0 0 0 2 0 1 0 0 0 1 0 0 0 0 0 0 0 2 0 1 1 0 1 1 1 0 1 0 1 2 2 2 0 0 0 0 1 1 0 1 1 1 2 0 0 0 0 0 0 0 0 0 0 2 0 0 2 2 0 0 1 2 0 0 1 2 0 1 2 1 0 0 1 0 2 0 2 1 2 0 0 0 1 1 0 0 0 1 0 0 0 1 1 0 1 0 1 1 0 0 1 0 0 1 1 0 0 0 0 0 1 0 0 2 0 0 0 1 1 0 0 0 1 0 2 0 0 0 0 0 0 0 0 0 0 1 0
189 1 0 2 0 0 0 1 0 0 0 0 0 0 0 0 0 1 0 2 1 2 0 1 1 0 1 2 2 0 1 0 1 1 1 1 2 0 0 1 2 1 0 1 0 1 1 0 2 0 0 0 0 0 1 1 0 0 1 0 0 1 1 0 1 1 2 0 0 1 1 1 1 2 1 2 2 0 2 0 1 2 2 0 2 0 1 0 2 2 0 0 0 1 1 2 0 2 2 2 2 2 2 2 0 0 2 1 1 1 0 1 1 2 2 1 1 0 0 0 2 0 2 0 0 0 0 0 0 0 1 0 1 0 0 0 0 0 0 0 0 0 0 0 0 0 0 0 0 2 0 0 0 0 0 0 1 2 0 1 0 1 0 0 2 0 0 2 0 2 0 0 0 1 2 2 1 0 0 0 0 1 1 1 2 1 2 1 0 0 1 2 0 0 1 1 1 0 0 0 0 0 0 0 0 0 2 0 1 0 0 0 2 0 1 1 1 1 1 0 1 1 0 2 0 1 1 0 0 0 0 1 0 0 1 0 1 2 0 1 1 0 2 0 0 1 0 0 2 0 0 0 1 1 1 0 1 0 0 0 0 0 0 0 0 0 0 1 2 0 1 0 1 2 1 0 0 0 1 0 1 0 1 0 0 0 1 1 0 1 1 1 1 0 1 0 2 1 1 2 0 0 1 1 0 0 1 1 0 0 1 1 1 2 1 0 2 0 0 0 1 0 0 2 0 0 1 2 1 0 2 0 0 0 0 0 0 2 0 2 2 2 2 2 0 0 1 0 2 2 0 0 1 1 1 1 1 0 0 1 1 1 1 1 1 1 0 2 2 0 2 0 1 1 0 0 0 1 0 0 0 1 0 0 1 1 1 1 1 0 0 0 0 0 1 0 0 1 0 0 0 0 1 1 1 0 0 0 0 0 0 0 0 0 1 1 0 0 1 0 1 1 0 1 0 1 0 0 1 0 1 0 1 0 0 0 0 0 0 0 1 1 0 1 0 1 1 0 0 2 0 0 0 2 0 0 0 1 0 1 1 0 0 0 1 2 0 1 2 1 1 1 1 1 0 0 0 2 0 2 0 2 0 1 0 0 0 1 2 0 0 0 0 1 2 0 1 0 0 2 0 1 2 0 2 0 2 1 0 0 0 0 1 0 0 1 1 0 1 1 1 2 0 0 0 1 1 0 0 2 1 0 2 0 1 0 2 0 1 0 1 2 2 1 2 2 0 1 1 2 1 2 0 1 2 0 0 0 0 0 0 0 0 2 0 0 0 0 0 0 0 0 0 0 0 0 1 1 1 1 2 1 2 0 1 0 1 0 2 2 1 0 1 0 0 1 1 0 1 0 0 2 0 1 0 1 1 0 0 0 0 0 2 2 2 2 0 1 0 0 0 0 0 0 0 0 2 1 0 0 0 1 0 0 2 1 2 0 2 0 0 0 0 1 2 0 2 0 1 2 0 1 0 0 1 1 2 2 2 0 0 0 0 1 1 0 0 2 1 0 1 0 0 1 1 2 0 0 0 2 0 1 0 1 0 0 2 2 1 0 1 1 0 0 0 0 0 2 0 1 1 0 0 1 1 0 2 2 2 0 1 1 0 1 0 0 1 0 0 0 0 0 2 2 1 2 2 0 1 0 1 1 0 0 0 0 0 0 0 1 0 0 0 1 0 0 0 0 0 0 0 0 1 0 0 1 1 0 0 0 0 0 1 0 0 0 2 1 1 1 1 0 2 1 1 2 0 1 0 2 0 0 1 0 0 2 0 1 1 2 1 1 1 1 1 1 0 0 0 0 0 0 0 2 0 2 2 0 0 2 0 0 2 0 2 2 2 1 0 1 1 1 0 2 2 0 0 0 0 2 0 0 1 1 0 1 0 1 0 0 0 1 0 1 2 1 2 0 0 1 0 1 0 0 0 0 0 0 1 0 0 1 0 0 0 1 1 0 2 1 1 0 2 1 2 0 0 2 1 2 2 2 2 1 1 1 0 1 1 1 0 1 2 0 2 2 2 0 0 0 0 1 0 1 2 2 0 2 1 1 1 0 1 0 1 1 0 0 1 0 0 1 2 1 0 0 0 1 0 0 2 0 0 1 1 2 1 2 0 0 0 1 2 1 0 1 2 0 0 0 2 0 0 0 1 0 2 2 1 0 1 0 0 0 0 0 0 0 0 0 1 0 0 0 0 0 1 2 0 0 0 2 1 2 0 0 1 0 0 2 0 0 0 1 0 0 1 0 0 0 0 0
190 1 0 1 0 0 0 1 0 2 2 0 1 1 0 0 0 0 0 0 1 1 0 1 1 0 1 1 1 1 1 1 1 1 1 1 1 1 1 0 1 0 0 0 0 0 1 0 0 1 1 0 0 0 1 1 0 0 0 0 0 2 0 0 0 2 2 0 0 1 0 0 2 2 2 2 2 0 2 1 1 2 2 0 2 0 0 0 2 2 0 1 1 2 1 2 1 0 0 1 0 2 1 1 0 0 2 1 1 1 0 2 1 1 1 1 1 1 2 0 1 1 1 1 1 0 0 1 1 1 0 0 0 0 0 0 0 0 0 0 0 0 0 0 0 1 0 0 0 1 1 1 0 0 1 0 0 2 0 0 0 0 0 0 1 1 0 1 1 0 1 2 1 2 2 1 0 0 0 1 1 1 1 1 1 1 1 1 0 0 0 2 2 0 2 2 2 0 0 0 0 0 0 1 1 0 1 0 1 1 0 0 0 0 2 1 1 1 1 1 2 1 0 2 0 1 1 0 0 0 0 0 0 0 1 0 0 2 0 0 0 1 2 0 0 2 0 0 2 0 0 0 1 0 0 1 0 2 0 0 0 0 0 1 1 1 0 0 2 1 0 2 0 2 0 0 0 2 2 2 0 0 2 0 0 0 1 0 2 2 1 1 0 1 1 2 1 1 0 1 1 0 1 1 0 1 0 2 1 0 0 2 1 2 1 0 2 1 1 1 0 1 1 2 1 0 0 1 1 1 1 1 1 1 0 0 0 2 0 0 0 0 2 2 0 0 2 0 2 1 0 0 2 2 0 0 2 0 0 0 0 0 2 0 2 1 0 0 0 0 0 2 1 1 2 0 0 0 1 0 0 1 1 1 0 1 1 0 0 0 0 1 1 0 2 1 1 1 1 0 0 0 1 0 0 0 1 1 0 0 0 0 0 0 0 0 1 1 0 1 0 1 0 1 2 2 0 0 1 0 1 0 0 1 0 0 0 1 0 0 0 2 0 1 0 1 1 0 0 1 1 0 0 2 0 0 0 2 1 1 0 0 0 2 2 2 0 1 1 0 0 0 0 2 1 0 1 2 0 1 2 0 0 2 1 2 1 1 1 0 1 1 0 1 2 0 1 2 2 2 0 1 2 1 1 0 2 0 0 0 0 0 1 1 0 0 0 1 0 1 1 2 1 1 1 1 1 0 0 2 0 1 2 1 2 0 2 0 1 1 1 1 2 1 2 0 1 0 1 1 0 1 0 2 1 0 0 0 0 1 1 0 0 0 1 0 0 1 0 0 0 1 1 0 0 0 2 0 2 1 2 0 0 0 0 0 1 0 1 1 1 0 0 0 2 1 1 0 0 0 0 1 1 2 0 2 1 0 1 0 0 0 0 0 0 0 0 0 0 0 0 0 0 1 2 0 1 1 0 0 1 1 0 0 1 0 2 0 2 0 0 0 0 0 2 0 2 0 0 0 2 2 0 1 1 1 1 1 1 0 0 0 1 0 0 2 0 2 1 0 0 1 0 1 1 1 1 0 2 0 0 0 1 1 1 2 0 2 2 1 2 2 1 0 1 0 1 0 0 0 0 0 0 0 1 0 2 1 2 1 2 1 0 1 0 1 1 1 1 1 0 0 0 2 0 0 1 0 0 0 0 1 1 0 1 1 0 0 0 0 0 1 0 0 0 2 0 0 0 0 0 0 0 0 1 1 0 0 1 0 0 0 1 1 0 1 0 1 1 1 0 0 1 2 2 2 0 2 0 2 1 1 1 1 2 2 0 2 1 2 1 1 0 1 0 0 0 2 0 1 0 0 0 2 1 1 2 1 1 2 0 0 1 0 1 1 1 2 2 2 1 2 0 2 2 0 0 0 0 2 0 0 1 1 0 0 0 1 0 0 1 0 0 0 0 0 1 0 0 0 0 2 1 1 0 1 0 0 0 0 0 1 0 0 0 0 0 0 1 0 0 0 2 0 2 0 1 0 1 0 1 1 2 0 0 0 0 2 0 2 0 2 1 0 2 2 2 0 0 0 0 1 1 0 1 2 0 1 1 2 1 0 0 0 0 0 0 1 2 0 1 1 2 1 1 0 0 2 1 2 2 0 0 0 0 0 0 0 0 0 0 2 2 1 1 2 1 2 1 0 1 0 2 0 0 0 0 0 0 0 0 0 0 0 1 0 1 0 1 1 0 1 0 0 0 0 0 2 0 0 0 2 1 1 0 0 1 0 0 2 0 0 0 0 0 0 0 0 0 0 1 0
191 1 0 2 0 0 0 2 0 0 0 0 0 1 0 0 0 0 1 2 0 2 0 0 0 0 0 1 2 0 1 0 1 1 0 1 1 2 0 2 0 0 0 0 0 0 1 0 2 0 0 0 0 0 1 1 0 0 1 1 1 0 1 1 0 2 1 0 0 1 1 1 1 2 0 2 1 0 2 0 0 1 2 0 1 0 0 0 1 2 0 0 1 1 0 1 0 1 1 1 1 2 0 0 2 1 2 1 1 1 0 2 1 2 2 1 1 0 2 0 0 0 2 0 0 0 0 1 1 1 1 1 2 0 0 0 2 0 0 0 0 0 0 0 1 0 0 0 0 0 0 0 0 0 0 0 0 1 2 0 0 1 1 1 0 1 0 2 1 1 0 1 1 1 0 1 0 0 0 0 0 0 1 1 2 1 2 2 0 1 0 2 2 0 2 2 2 0 0 0 0 0 0 2 2 0 0 0 1 0 0 0 0 0 2 0 0 1 1 1 2 1 0 2 0 0 0 0 0 0 0 0 0 0 1 0 0 2 0 0 0 0 2 0 0 2 0 0 2 0 0 0 1 0 0 0 0 1 0 1 1 1 0 1 0 1 0 1 2 1 1 1 0 2 1 1 0 0 1 0 2 0 2 1 2 1 0 2 0 2 0 0 0 1 1 1 2 1 0 1 0 0 1 1 0 1 1 0 1 0 0 0 2 1 1 0 1 1 1 1 0 1 2 1 1 0 0 0 1 1 2 1 0 0 0 0 0 2 1 1 0 2 2 2 0 0 2 0 2 2 0 0 2 2 0 0 2 0 0 0 0 1 0 0 0 1 0 1 1 0 1 1 2 2 1 1 0 1 1 0 0 1 2 2 2 0 1 0 0 0 0 0 1 0 2 1 1 0 0 0 0 0 1 1 0 1 0 1 0 0 0 0 0 0 1 0 1 1 0 0 0 2 0 0 1 1 0 0 1 0 1 0 1 1 0 0 0 1 0 1 1 1 1 1 0 1 2 0 0 1 0 1 0 2 2 2 2 2 1 2 1 0 0 1 1 1 0 1 2 1 1 1 0 2 1 0 1 1 0 1 2 1 0 1 1 1 1 1 2 0 0 0 1 1 0 0 1 0 1 2 0 1 1 1 1 1 2 0 1 0 0 0 0 0 2 0 0 1 1 1 1 2 1 0 0 0 0 2 2 1 1 0 0 0 0 0 1 0 1 2 0 1 2 0 2 2 0 0 1 1 1 1 0 0 2 0 0 1 0 1 0 0 1 1 0 1 1 0 0 0 0 1 1 0 1 0 2 1 1 1 1 0 2 0 0 0 2 0 0 0 1 1 0 0 0 1 0 0 0 0 0 2 0 1 0 1 0 2 0 2 0 0 0 2 0 2 0 0 0 0 0 0 0 0 0 2 0 2 0 0 0 0 0 1 2 0 2 1 2 0 0 1 0 1 2 0 1 0 0 1 0 1 0 0 1 1 2 2 1 1 1 0 2 1 1 0 0 2 0 0 0 0 0 0 1 1 2 0 2 2 0 1 0 1 1 1 0 0 2 2 2 1 0 0 0 0 1 1 0 0 0 0 1 2 0 1 1 1 1 0 1 0 0 2 0 0 0 0 0 0 0 1 2 2 0 1 2 0 1 0 0 0 1 0 1 1 0 0 0 1 1 1 1 2 0 0 0 0 0 0 0 0 0 0 0 1 0 0 2 0 0 1 2 0 0 0 0 0 2 2 1 1 1 1 1 1 2 1 1 1 1 1 1 0 1 2 1 2 1 2 0 1 1 1 0 0 1 0 2 0 0 0 0 2 1 0 0 0 0 1 0 0 0 1 0 2 1 2 1 2 2 1 0 2 2 0 0 0 0 1 0 0 1 0 0 0 0 2 1 0 0 1 1 1 1 0 1 1 1 0 0 2 0 0 0 0 0 1 0 0 1 2 0 0 0 0 1 1 0 0 0 0 2 0 2 0 0 1 1 1 2 2 2 0 0 0 0 1 0 2 0 0 0 1 1 1 1 0 0 0 0 1 0 0 1 1 1 0 0 1 1 0 0 0 2 2 0 1 1 1 0 1 2 1 1 1 1 1 1 1 2 0 0 1 0 1 0 1 0 0 0 1 0 1 0 2 2 0 0 1 1 0 1 0 0 1 1 2 0 2 0 0 1 0 1 1 1 0 2 2 0 0 0 0 0 1 0 0 2 0 0 0 1 2 0 0 0 1 0 1 0 0 0 0 0 0 0 0 0 0 1 1
192 1 0 1 0 0 0 1 0 1 1 0 0 0 0 0 0 1 1 1 1 1 0 2 2 0 0 2 2 1 2 0 1 1 0 0 1 2 0 0 0 0 0 0 0 0 1 0 0 0 0 0 0 0 1 1 0 0 2 1 0 0 0 1 0 0 2 0 0 0 0 0 2 2 2 2 2 0 2 2 0 2 2 0 2 0 1 1 2 2 1 1 2 0 0 0 0 0 0 0 0 2 1 1 0 0 2 1 1 1 0 1 1 2 2 1 1 0 1 0 1 0 1 1 0 0 0 1 1 1 0 1 1 0 1 0 1 0 0 0 1 0 0 0 1 2 0 0 0 1 1 1 1 0 0 0 1 1 0 1 0 0 0 1 2 2 2 1 1 0 1 1 0 0 0 0 0 0 0 2 2 0 0 0 1 1 0 1 1 0 1 1 1 0 1 1 1 0 0 0 0 0 0 0 1 0 2 0 1 0 0 0 2 0 2 0 0 1 0 0 2 1 0 1 0 0 0 1 1 1 0 0 0 0 2 0 0 2 1 1 1 1 2 1 0 2 0 0 2 0 0 0 1 1 1 0 0 1 0 0 0 0 0 1 1 1 0 0 2 0 0 1 0 2 0 0 0 0 1 0 1 0 2 1 1 1 1 0 0 2 0 0 0 1 0 1 1 0 0 1 0 0 2 0 0 0 2 0 0 1 0 2 2 1 1 0 2 0 0 0 1 1 1 0 1 0 1 1 0 0 0 2 0 0 0 1 0 0 0 0 0 0 2 2 0 0 1 0 1 0 0 0 2 2 0 0 1 0 0 1 1 1 2 0 2 0 0 1 1 0 1 1 0 0 1 1 0 1 1 0 0 1 1 1 1 1 1 0 0 1 1 0 1 0 2 1 1 0 0 0 0 1 0 2 1 1 0 0 0 0 0 0 1 1 2 0 0 0 0 0 1 1 0 1 0 0 1 0 0 1 1 1 0 0 1 0 0 1 0 0 1 1 0 1 0 1 2 0 0 0 0 1 0 2 0 0 0 2 1 2 1 0 0 1 1 1 0 1 2 0 0 0 1 1 2 1 1 1 0 1 2 1 0 2 1 2 1 0 2 0 0 0 0 2 0 0 0 2 2 2 0 0 2 0 1 1 1 1 0 0 0 0 0 1 0 0 0 1 0 1 1 2 0 1 1 0 0 0 0 2 1 0 1 0 0 0 1 0 2 0 0 0 2 1 2 0 1 0 0 1 0 0 0 1 1 0 0 1 0 1 1 0 1 0 0 0 0 0 0 0 0 1 0 0 0 0 1 0 0 0 1 2 2 0 1 1 1 0 2 2 1 0 1 0 0 1 2 0 0 0 0 2 0 2 0 2 2 0 0 0 0 0 1 1 1 1 1 1 0 0 0 0 0 1 1 0 1 1 0 0 1 0 1 0 2 1 2 0 1 1 0 1 0 1 2 0 2 0 0 1 0 0 0 1 1 2 1 1 1 0 0 0 0 2 0 0 0 2 0 1 1 1 0 0 0 2 0 0 2 0 1 0 0 1 1 2 1 2 1 1 2 1 2 0 1 0 0 1 0 1 0 1 0 1 0 0 2 2 2 0 1 1 0 1 0 0 0 1 1 1 0 0 1 2 1 2 2 0 1 0 1 1 1 0 1 1 0 0 0 1 0 0 0 0 0 0 0 0 0 0 0 0 0 0 0 2 0 0 1 0 0 0 1 0 0 1 2 1 1 1 0 0 2 0 0 0 0 0 1 1 0 1 0 0 1 2 0 1 1 2 0 1 2 2 0 0 1 2 0 0 0 0 0 1 0 2 2 0 0 0 0 0 1 0 1 1 2 2 2 2 2 2 0 2 2 0 0 0 0 2 0 1 2 1 0 1 0 1 0 0 1 1 1 1 1 0 1 0 0 0 0 2 1 0 0 1 1 0 0 0 0 2 0 1 0 0 0 0 0 0 0 0 1 1 0 0 0 1 1 0 0 0 1 0 0 1 1 1 0 2 1 2 2 1 2 2 2 0 0 0 0 1 0 1 1 1 0 1 0 0 0 0 0 0 0 0 0 0 2 0 0 2 1 2 2 1 2 2 1 1 2 0 0 1 0 1 0 2 0 0 0 1 2 1 0 1 2 1 0 0 2 0 0 0 2 0 2 2 0 2 0 0 1 0 2 2 2 0 1 1 1 0 0 0 0 2 0 0 2 0 0 0 1 2 0 0 0 0 0 2 0 0 0 0 0 0 0 0 0 0 2 2
193 1 0 0 0 0 0 1 0 1 0 0 0 1 0 0 0 0 0 2 1 2 0 2 2 0 2 2 2 0 0 0 1 2 0 0 1 1 0 0 0 0 0 0 0 0 0 0 1 0 0 0 1 1 0 2 0 0 1 2 0 0 0 0 0 0 2 0 0 0 0 1 0 2 0 2 2 0 1 1 1 2 2 0 1 0 1 0 1 2 0 0 1 1 1 2 1 1 1 1 0 1 0 0 2 2 1 0 2 0 0 2 0 2 2 0 0 1 1 0 2 1 2 0 0 0 0 1 0 1 2 0 0 0 0 0 2 0 0 0 0 0 0 0 1 2 1 0 0 1 1 0 0 0 0 0 1 2 0 1 0 1 0 0 2 2 2 1 0 1 1 1 0 2 1 1 0 0 0 1 1 1 0 0 1 1 0 0 0 0 1 1 2 0 2 1 2 0 0 1 0 0 0 0 0 0 1 0 0 2 0 0 1 1 1 0 0 0 2 0 2 1 0 2 0 1 1 0 0 0 0 0 0 0 1 0 0 2 0 0 0 1 2 0 0 2 0 0 2 0 0 0 1 1 1 0 0 2 0 0 0 0 0 1 1 0 0 1 2 0 0 1 0 1 1 1 1 1 2 2 0 0 2 0 1 0 1 1 1 2 1 1 2 0 2 0 2 0 1 2 1 1 2 0 1 1 0 2 1 0 0 0 2 2 2 0 1 0 0 0 0 0 0 1 1 0 0 1 1 1 2 0 0 0 0 0 0 0 0 1 0 0 1 2 0 1 1 1 2 1 1 1 1 1 0 1 0 0 0 0 0 0 1 1 1 0 0 1 2 1 2 0 0 0 1 1 0 0 1 0 0 1 0 0 0 0 0 0 0 0 0 0 1 0 2 0 0 0 0 1 0 0 1 0 0 0 1 1 0 0 0 0 0 0 2 1 0 1 0 0 0 1 0 1 0 0 1 0 1 0 1 0 1 1 0 0 1 0 0 0 1 1 0 0 1 2 1 0 0 0 1 0 0 2 0 0 0 1 0 1 1 0 1 0 1 1 1 0 2 0 0 0 1 1 2 0 2 1 0 1 1 1 0 2 1 2 1 1 2 1 0 0 0 2 2 0 0 1 1 2 0 0 2 0 1 1 1 1 0 0 0 0 0 0 0 0 0 1 1 2 2 2 0 1 1 0 1 0 0 2 0 2 0 0 0 1 2 0 2 0 2 1 0 0 0 1 0 1 2 2 0 1 1 1 1 0 1 0 0 1 0 0 0 0 1 1 1 1 0 1 0 1 0 0 0 0 0 1 1 1 1 0 1 0 0 1 2 0 0 0 0 1 0 0 0 0 1 0 0 0 0 1 1 0 0 1 0 0 0 0 2 0 0 0 0 0 0 0 0 0 0 0 0 1 1 0 0 1 0 0 0 1 0 1 2 0 1 0 2 0 1 2 0 0 2 0 2 0 1 2 1 1 0 1 2 2 1 2 1 0 0 0 1 1 1 2 0 1 1 1 1 1 0 0 0 2 1 0 2 0 2 0 1 0 0 1 1 0 2 2 2 0 0 0 0 0 0 2 0 2 1 1 0 0 1 0 1 2 2 0 1 1 0 2 0 0 0 0 0 0 0 0 0 2 1 0 0 0 0 0 0 1 0 1 1 0 1 0 1 2 1 2 0 0 0 0 0 0 0 0 1 1 0 0 0 2 0 0 2 0 0 0 1 1 0 1 1 1 1 1 0 0 1 2 1 1 2 0 1 2 0 0 1 0 1 2 0 1 0 2 0 2 1 2 1 1 0 0 1 0 0 0 0 2 0 2 2 1 1 2 0 0 2 0 1 1 1 1 1 1 1 1 0 2 2 0 0 0 1 2 0 0 2 1 1 0 0 0 1 0 1 1 0 0 0 0 0 0 0 0 0 2 0 0 0 0 1 0 0 0 0 1 1 0 1 1 1 0 1 0 0 0 2 0 2 0 0 2 2 1 1 1 2 0 1 1 0 1 0 1 1 2 1 0 2 1 1 0 0 0 0 1 0 0 1 1 1 1 0 0 0 0 1 0 1 0 0 1 2 0 1 1 2 1 2 1 2 1 0 0 1 0 0 2 0 0 0 1 0 0 0 0 2 0 0 1 2 0 0 0 0 0 2 0 0 0 0 1 0 0 0 0 0 0 0 1 1 0 0 0 2 0 0 0 0 0 0 0 1 0 0 1 1 2 0 0 1 0 1 1 0 0 0 0 0 0 1 0 0 0 1 1
194 1 0 1 0 0 0 0 0 2 1 1 0 1 0 0 1 0 0 1 1 1 0 1 1 1 1 0 1 2 0 0 2 1 0 0 2 1 0 1 1 0 0 0 0 0 1 1 0 0 0 0 1 1 0 0 0 1 0 0 2 0 2 2 0 0 1 0 0 0 0 0 1 2 1 2 2 0 2 0 2 2 1 1 1 0 0 0 0 1 0 0 0 1 1 1 1 0 0 0 0 2 1 0 1 1 1 1 1 1 0 1 0 1 1 0 0 0 0 0 2 0 2 1 0 1 0 0 0 0 0 0 0 0 0 0 0 0 0 0 1 0 0 0 0 1 0 0 0 1 0 0 0 0 0 0 0 1 1 0 1 1 0 1 0 1 0 1 1 0 1 1 1 2 1 0 0 0 0 0 1 0 1 1 2 1 1 1 1 0 2 2 2 1 2 1 2 0 0 0 1 0 0 1 1 0 1 1 1 0 0 0 1 0 2 0 0 0 1 1 2 1 0 2 0 0 0 2 2 2 0 0 1 1 2 1 0 2 0 1 0 1 2 0 0 1 0 1 1 1 0 1 1 0 0 0 1 1 1 0 0 1 0 0 0 0 0 1 1 0 0 0 0 1 0 0 0 0 1 0 0 0 2 1 1 1 1 1 0 1 0 0 1 0 1 2 1 0 0 1 0 0 1 1 0 0 0 2 0 1 0 2 2 1 0 0 2 0 1 1 1 0 0 0 1 0 0 2 1 1 1 2 1 1 0 0 0 0 0 1 1 1 2 2 0 0 1 0 1 1 0 0 2 2 0 0 2 0 0 2 2 2 2 0 2 0 0 1 1 0 1 1 0 0 1 1 0 1 0 0 0 1 1 1 2 1 1 0 0 0 0 0 2 0 1 1 1 0 0 0 0 0 1 1 0 1 0 1 0 0 0 0 0 1 1 0 2 0 0 0 1 1 1 1 1 1 1 0 2 0 2 0 0 2 0 0 1 2 0 1 1 0 0 0 0 0 2 1 1 2 0 0 0 2 2 2 2 2 2 1 1 0 0 1 1 1 0 1 2 0 0 0 0 2 1 0 1 2 0 2 1 2 0 1 0 1 0 0 1 0 1 1 1 2 2 0 1 1 0 1 1 1 1 1 1 1 2 1 0 0 0 0 1 1 1 0 0 2 0 2 2 2 0 0 0 1 0 1 1 1 2 0 0 0 0 0 2 1 2 1 1 1 0 0 2 0 0 1 2 1 0 0 0 2 1 0 0 0 1 1 1 1 1 0 0 1 1 2 1 0 0 0 0 0 0 0 1 1 1 1 2 0 1 0 1 0 1 0 0 1 0 2 0 0 2 0 2 0 0 1 0 1 0 2 0 2 1 1 0 1 0 0 0 0 0 0 0 2 0 0 0 0 0 0 1 1 1 1 0 0 0 0 1 0 2 0 2 0 2 0 0 0 0 0 1 0 2 0 0 1 1 1 0 0 2 2 2 2 2 0 0 0 2 0 0 1 0 2 0 0 0 0 0 1 1 2 0 0 2 2 0 1 0 0 0 1 1 1 1 1 1 1 0 0 1 0 0 2 0 2 0 2 1 0 1 1 2 1 2 0 0 0 0 2 0 0 0 1 0 1 0 0 1 1 0 1 1 0 1 0 1 2 1 0 1 1 0 0 0 1 1 1 0 0 0 0 0 1 0 0 0 0 0 0 0 0 1 0 1 0 0 0 1 1 0 1 0 2 0 0 0 0 2 0 0 1 1 0 2 0 2 2 0 0 0 1 1 1 1 2 1 1 1 2 0 0 1 1 0 1 0 0 0 1 0 2 1 1 1 2 0 0 1 1 1 2 2 2 2 2 1 2 0 2 2 2 1 0 0 2 1 1 0 1 0 1 0 2 2 0 0 2 1 0 1 0 0 0 0 1 0 1 1 0 0 0 0 0 0 0 0 1 1 0 1 1 1 0 1 0 0 0 1 1 2 1 0 0 2 2 2 2 2 0 0 0 1 1 1 2 0 1 2 0 0 0 0 0 1 2 1 0 0 0 1 1 1 0 0 1 0 0 1 0 1 1 0 0 2 1 0 2 2 2 0 1 0 0 0 1 2 0 1 1 0 1 0 2 0 0 0 1 1 1 1 2 0 0 0 0 0 2 2 0 1 0 1 1 0 1 0 0 0 0 0 0 0 0 1 0 1 0 1 0 1 1 0 1 1 0 0 1 0 0 0 0 0 0 0 1 1 1 0 0 0 0 0 0 0 0 2 2
195 1 0 0 0 0 0 1 0 1 0 0 0 0 0 0 0 0 0 1 0 1 0 2 2 2 1 1 2 1 1 1 1 0 1 1 2 0 0 0 2 0 0 0 1 0 0 0 0 2 2 0 2 2 0 1 0 0 1 0 1 1 2 2 0 0 0 1 0 0 0 0 2 2 2 2 2 1 2 0 0 1 2 0 2 0 1 1 1 1 0 0 1 1 0 2 0 0 0 0 0 2 1 1 1 1 2 2 0 2 1 2 1 2 2 1 1 0 0 0 2 0 2 1 0 1 0 2 1 2 1 0 0 0 0 0 0 0 1 0 0 0 0 0 1 1 0 0 0 0 0 0 1 0 1 0 1 1 0 0 1 1 0 0 0 1 1 1 1 1 0 1 0 1 2 0 0 1 0 0 0 1 2 2 2 2 2 0 0 0 1 2 2 0 2 1 1 0 0 1 0 0 1 1 1 0 1 0 1 0 1 1 1 0 1 0 0 0 1 1 2 1 0 0 0 2 0 0 0 0 0 0 0 1 1 0 1 2 0 0 0 0 2 0 0 1 0 0 1 1 1 0 1 1 1 0 0 2 0 2 1 2 0 1 1 0 0 0 2 0 0 1 1 2 1 1 1 0 1 0 1 1 2 2 2 2 2 1 1 2 2 1 1 0 2 1 2 2 0 1 0 0 1 1 1 0 0 1 0 0 2 1 1 1 1 0 1 1 1 1 0 1 0 0 0 0 0 1 1 1 1 1 0 0 1 1 1 1 1 2 1 0 1 1 0 0 1 0 2 2 0 0 1 1 0 1 0 0 0 2 2 2 1 1 1 0 0 2 2 0 2 0 0 0 1 0 0 0 0 0 0 1 1 1 2 1 0 1 1 0 0 0 0 0 1 0 0 1 1 1 0 2 1 0 0 0 2 0 0 0 0 0 1 1 1 0 0 0 0 0 0 2 2 0 0 0 2 0 1 0 1 0 0 1 1 0 0 1 0 0 0 2 0 0 1 2 1 0 0 0 0 0 0 1 2 1 2 2 0 2 0 0 0 1 1 1 0 1 2 1 1 1 2 0 2 0 2 1 0 0 1 2 0 2 2 2 2 1 1 1 2 1 1 2 1 0 0 0 0 2 0 2 2 0 1 1 2 1 0 0 0 0 2 2 0 0 0 0 1 2 2 2 1 1 1 1 0 1 1 1 1 0 1 1 1 0 0 0 2 1 1 1 2 1 2 0 0 1 2 2 0 1 0 2 0 0 0 0 1 1 0 1 1 0 0 1 0 1 1 0 1 1 0 0 0 0 1 2 2 2 2 0 1 0 0 0 0 0 1 1 0 0 0 0 0 1 0 0 0 0 0 2 1 0 0 0 0 0 0 0 1 0 1 1 1 1 0 0 0 0 0 0 0 1 1 0 0 1 0 0 0 0 0 0 2 1 2 0 2 0 0 0 0 2 1 0 2 0 0 2 0 1 0 1 2 2 2 2 2 0 0 0 1 0 0 1 1 1 1 1 0 1 0 1 1 1 1 0 2 0 2 0 0 0 0 1 0 1 1 2 1 1 0 1 0 0 0 2 0 2 0 2 0 0 1 0 2 2 2 0 1 1 0 2 0 0 1 1 1 1 1 0 1 2 2 0 0 0 1 0 1 2 0 0 0 0 0 0 1 1 0 1 0 1 0 0 0 0 0 0 0 0 0 1 1 1 0 0 1 0 0 0 2 1 1 0 0 0 2 2 0 0 0 0 0 1 2 0 2 1 2 2 0 1 1 1 0 1 1 1 0 1 2 2 0 0 2 1 0 1 0 0 0 1 0 2 1 0 0 2 0 0 1 0 0 0 0 2 2 2 2 2 0 2 2 2 1 0 0 2 1 1 1 1 1 0 0 1 1 0 0 1 0 0 0 0 0 1 1 0 0 1 2 1 0 2 0 1 1 1 1 2 0 0 0 1 2 2 2 0 0 0 1 0 1 0 0 1 2 2 2 2 2 0 0 0 1 1 0 1 0 1 0 0 1 0 0 0 0 0 0 1 0 0 2 2 0 1 0 1 0 0 0 0 1 1 0 0 1 0 0 1 2 1 1 1 1 1 0 0 2 0 1 2 0 0 0 2 0 0 0 2 1 2 0 0 1 1 0 0 2 0 1 0 2 0 1 1 0 1 1 1 1 0 1 2 1 0 2 2 0 1 0 0 0 0 0 1 1 0 0 2 0 0 0 0 0 0 0 2 0 0 0 0 0 0 0 0 0 0 1 1
196 0 0 1 0 0 0 1 0 1 1 0 0 1 0 0 0 0 0 2 0 2 1 2 2 0 2 2 2 0 2 0 1 1 0 0 2 0 0 1 2 1 0 1 0 1 2 1 0 0 0 0 0 0 1 2 0 0 1 0 2 0 1 2 0 1 1 0 1 1 0 0 2 2 1 2 2 0 2 0 0 2 1 0 2 0 0 1 2 2 1 1 1 1 1 1 1 1 1 1 1 2 1 1 1 1 2 1 1 1 0 2 0 2 2 0 0 0 1 0 0 0 2 1 0 1 0 1 1 1 0 0 1 0 0 0 0 0 0 0 1 0 1 0 2 2 1 0 0 0 0 0 0 0 0 0 0 0 1 1 1 2 0 1 0 1 1 1 1 1 0 1 2 1 1 2 1 0 1 1 0 1 1 1 1 1 1 1 0 0 0 1 0 0 0 2 2 0 1 0 0 0 0 2 1 1 1 1 0 0 1 0 1 1 0 0 0 0 1 2 2 0 0 1 0 2 1 0 0 0 1 1 0 0 1 0 0 2 0 0 0 0 2 0 0 2 0 0 2 0 0 1 0 0 0 0 0 2 1 0 0 1 0 1 1 0 0 1 1 0 2 1 0 2 0 0 0 0 1 0 1 0 2 2 2 2 2 1 1 2 1 1 0 0 2 2 2 0 0 2 0 1 2 0 1 1 1 1 0 0 0 2 1 1 0 0 2 0 1 1 0 1 1 2 1 0 1 1 1 1 2 0 0 0 0 0 0 1 0 2 1 1 0 2 0 0 1 0 0 0 0 0 1 1 0 1 1 0 0 2 2 1 2 0 2 1 0 2 2 0 2 0 0 0 1 0 0 0 2 0 0 2 0 0 1 1 1 0 0 0 0 1 0 0 1 1 1 1 1 1 0 1 1 1 1 0 0 1 0 0 0 0 0 0 0 0 1 1 0 0 1 2 1 0 1 2 2 0 0 1 1 1 0 2 0 0 0 1 0 0 1 1 0 1 0 2 0 0 0 0 0 1 0 2 1 0 1 2 1 2 2 0 0 0 0 1 1 2 2 2 2 2 1 2 1 0 1 2 0 1 0 1 0 0 0 1 0 1 1 0 1 1 2 2 2 0 1 2 2 2 0 0 2 0 1 1 2 1 0 0 0 0 0 0 0 1 2 1 0 1 2 2 1 0 0 0 0 1 1 1 1 0 2 0 1 0 2 0 1 2 0 1 1 0 2 0 0 2 2 2 0 1 0 2 0 2 0 0 0 1 0 0 1 1 0 1 1 1 1 1 0 1 1 0 0 0 2 2 2 2 2 0 1 0 1 0 0 1 0 2 0 1 1 0 0 0 1 0 0 1 0 1 0 2 0 2 2 1 0 2 0 0 0 1 1 1 0 0 0 0 0 0 0 1 1 0 1 0 0 0 1 1 2 0 2 1 2 0 2 0 1 1 0 1 1 0 2 0 1 1 0 1 0 0 1 1 2 2 2 0 0 0 2 2 0 0 0 1 1 1 1 1 1 0 1 1 1 2 0 2 2 0 1 0 0 1 0 1 1 0 2 1 0 0 1 0 0 2 0 2 0 1 0 2 0 0 2 1 1 0 1 0 0 0 0 0 1 0 0 0 0 0 1 2 1 1 1 0 0 0 0 1 0 0 0 0 0 0 0 1 0 1 0 0 0 0 0 2 0 1 1 1 0 0 0 0 0 0 2 0 0 0 1 0 1 1 1 0 2 2 1 0 1 1 0 1 1 2 0 2 1 1 1 0 2 2 0 2 1 2 1 1 2 2 1 0 0 1 0 0 0 0 0 1 0 1 1 1 1 2 0 0 1 0 1 1 1 2 1 1 1 2 0 2 1 0 1 0 0 1 0 0 2 1 1 1 0 1 0 0 1 0 0 1 2 0 1 0 0 0 0 2 2 1 1 1 1 0 0 0 1 1 1 0 2 2 1 1 1 0 0 0 1 0 1 1 0 1 1 1 2 2 2 0 0 0 0 2 0 2 0 2 1 0 2 2 2 0 0 0 0 1 0 0 1 1 1 1 0 1 1 0 0 0 0 0 0 2 2 2 0 2 2 0 2 1 1 2 0 1 2 0 0 1 0 0 0 1 0 1 0 1 2 1 0 1 2 1 1 0 0 0 0 0 1 0 2 0 0 0 0 0 0 1 0 1 0 0 0 0 2 0 0 0 0 1 0 1 1 0 1 2 0 0 1 0 1 0 0 2 0 0 0 0 0 0 1 0 0 0 2 2
197 1 0 1 1 1 1 1 0 0 0 1 1 1 0 0 0 1 2 1 0 1 1 0 1 0 0 1 2 1 1 1 0 0 1 1 2 1 0 2 0 0 0 0 0 0 0 0 2 0 0 0 0 0 1 1 0 0 0 0 1 1 2 2 0 0 1 0 0 1 1 1 2 2 2 2 2 0 2 0 1 2 1 1 1 0 1 0 1 1 0 0 1 0 0 1 0 1 1 1 1 2 1 1 0 0 2 1 1 1 0 1 0 0 0 0 0 1 2 0 1 1 2 1 0 1 0 1 0 1 0 1 0 0 0 0 0 0 0 0 1 0 0 0 1 2 0 0 0 1 1 0 1 0 0 1 0 0 0 1 1 0 0 2 0 1 1 1 1 1 0 1 1 2 1 0 0 0 0 2 2 1 1 1 1 1 1 1 0 0 0 1 2 1 2 2 2 0 0 0 1 0 0 0 0 0 1 0 2 0 0 0 2 0 1 1 1 0 2 1 2 1 1 2 0 1 1 1 1 1 0 0 0 0 0 1 0 2 1 1 1 0 2 0 0 2 1 0 1 1 1 0 0 0 0 0 1 2 0 0 0 0 0 0 0 0 0 0 2 1 0 0 0 0 0 0 0 2 2 2 0 0 2 0 0 0 0 2 0 2 1 1 2 0 2 0 2 0 0 0 0 0 2 0 0 0 0 2 0 0 0 0 2 2 1 1 2 1 0 0 0 1 1 2 1 0 0 0 0 0 2 2 0 0 0 0 0 0 0 1 1 1 1 2 0 0 1 0 2 1 0 0 2 2 0 0 1 0 0 0 1 1 1 0 1 1 0 1 2 0 2 0 2 2 0 1 0 0 1 0 1 1 0 0 2 1 2 0 0 0 0 0 0 0 1 0 0 0 1 1 0 1 1 1 0 1 1 0 0 0 0 0 0 0 1 0 1 1 0 1 0 1 0 1 1 1 0 0 1 1 1 0 0 2 0 0 0 1 0 0 1 1 0 1 0 1 1 0 1 1 0 1 0 2 2 2 2 1 0 2 2 0 1 0 0 0 1 1 2 0 1 1 1 2 2 2 0 2 0 2 1 2 0 2 1 1 1 0 1 0 1 1 0 2 1 0 1 1 1 2 0 0 2 0 2 0 1 0 2 0 0 0 1 1 0 0 0 0 0 0 0 2 2 1 1 0 1 1 1 1 1 0 0 0 0 0 2 0 1 0 0 1 2 2 2 2 0 2 2 2 0 0 2 1 1 0 0 0 0 1 1 0 1 0 0 1 1 2 2 1 0 2 0 0 0 0 2 1 2 1 2 0 0 0 0 0 0 0 0 0 0 0 0 0 0 0 0 1 1 1 1 0 1 2 0 2 1 1 0 1 2 2 0 2 0 2 0 0 0 0 0 0 0 0 0 0 2 0 0 0 0 0 0 0 1 1 2 0 2 0 1 1 0 0 1 0 2 0 0 0 0 2 0 1 1 1 1 1 1 0 0 0 1 1 1 0 0 2 0 0 0 0 0 1 1 2 0 0 2 0 2 0 0 0 0 1 2 2 1 0 1 1 0 0 0 0 0 1 0 1 0 1 1 1 0 0 1 2 2 0 1 1 0 1 0 1 1 1 1 1 1 0 0 2 1 0 1 0 0 0 0 1 0 0 1 1 0 0 0 1 0 1 0 1 0 1 1 0 0 2 2 2 1 0 0 0 1 0 1 0 0 0 2 0 0 0 2 0 1 1 1 0 1 0 0 0 0 2 0 1 1 2 1 0 1 1 1 1 0 2 0 2 1 2 0 0 1 0 0 0 0 0 0 2 0 0 1 0 0 2 0 0 2 0 1 1 1 2 0 1 1 2 0 1 1 1 0 0 0 2 0 0 2 1 0 1 1 0 0 0 0 0 1 1 1 0 1 1 1 0 0 1 1 0 1 0 1 0 0 0 0 1 1 0 1 2 2 1 1 0 1 0 2 0 2 1 0 1 1 0 0 1 1 0 0 1 1 1 0 2 0 1 1 0 2 1 2 0 0 1 0 1 0 1 1 1 0 1 0 0 0 0 0 0 1 1 0 0 1 1 0 1 1 1 1 1 0 2 0 0 2 2 1 0 0 1 1 2 0 0 0 1 2 2 1 0 1 0 0 0 1 0 1 0 1 0 1 0 0 0 0 0 0 0 0 0 0 0 0 0 0 0 0 0 0 2 0 1 1 0 0 1 1 1 0 1 2 0 1 2 0 0 1 0 0 1 0 0 0 0 2 2
198 1 0 2 0 0 0 1 1 1 1 0 0 2 1 1 1 0 1 0 1 0 0 2 2 0 1 2 2 0 1 0 1 1 0 0 2 0 0 0 2 0 1 1 0 1 0 0 1 0 0 0 1 1 0 2 0 0 0 1 1 0 1 1 0 0 0 0 0 0 0 0 1 2 1 2 2 0 1 0 1 2 1 1 2 0 0 0 2 2 0 0 1 1 0 0 0 0 0 0 0 2 0 0 0 0 2 1 1 1 0 1 1 2 2 1 1 0 1 0 1 0 2 2 0 1 0 1 1 1 0 0 0 0 0 0 0 0 0 0 0 0 0 0 0 0 0 0 0 1 1 0 0 1 1 0 0 0 0 0 0 0 0 0 0 1 1 0 1 0 1 0 0 1 1 0 0 1 0 1 1 2 1 1 1 1 1 0 0 0 1 2 2 2 2 2 2 0 0 0 0 0 0 2 1 1 0 0 0 1 0 0 1 0 2 0 0 1 2 1 1 0 0 2 0 1 1 0 0 0 0 0 1 1 1 0 1 2 0 0 0 1 2 0 0 2 0 0 0 1 1 0 0 0 0 0 0 1 0 0 0 0 0 1 1 0 1 0 2 1 1 2 1 2 0 0 0 1 2 0 1 1 0 0 2 1 0 1 1 2 1 1 2 0 2 0 2 1 0 2 0 0 1 1 0 1 0 2 0 0 0 1 2 2 1 0 2 0 0 0 1 1 0 1 1 0 0 1 1 1 1 2 0 0 0 0 0 1 1 1 0 1 2 1 1 0 1 0 2 0 0 0 1 2 0 0 2 0 0 1 1 1 2 0 2 0 0 0 1 0 1 1 1 1 2 1 0 0 1 0 1 0 1 1 1 1 1 0 0 0 0 0 0 0 1 0 0 1 1 0 0 0 0 2 1 0 1 0 0 1 1 1 1 1 1 0 1 0 0 0 0 1 0 2 0 0 1 2 2 1 0 1 0 2 1 1 0 0 0 1 2 0 1 1 1 2 2 0 0 2 0 0 0 2 0 0 0 2 0 0 0 0 0 1 1 2 0 1 1 0 0 0 1 2 0 0 0 2 0 1 1 2 0 1 1 2 1 1 2 0 0 0 1 2 1 0 1 1 1 2 0 1 1 1 1 0 2 1 1 0 0 0 1 0 0 0 0 0 2 1 2 2 1 1 1 0 1 0 0 2 1 1 2 0 1 0 2 0 1 1 0 1 1 1 2 0 0 2 2 2 0 2 1 0 2 0 0 0 0 2 2 0 0 1 1 0 0 1 0 0 0 1 0 0 0 0 1 1 2 1 2 0 2 0 0 0 2 0 0 0 0 0 1 0 1 1 2 0 0 0 0 2 0 1 1 2 1 1 1 1 0 0 0 2 1 1 0 1 0 0 0 0 0 1 1 1 0 2 0 0 0 0 0 0 2 1 1 0 2 0 2 2 0 1 2 0 2 0 1 2 2 1 0 1 2 2 1 1 1 0 0 0 1 0 1 1 0 2 0 0 0 0 0 1 1 2 1 1 1 1 2 0 0 2 1 1 1 1 1 1 2 0 0 0 2 0 0 1 0 1 1 0 0 1 1 0 2 0 1 0 0 0 0 1 1 1 1 0 1 0 0 0 1 2 2 1 1 0 1 0 0 2 0 0 0 0 0 0 1 2 1 2 1 0 0 0 0 0 0 0 0 0 0 0 0 1 0 0 2 0 0 0 1 0 0 1 2 2 0 0 0 0 1 1 1 1 0 1 1 1 1 1 1 1 2 0 1 2 2 2 0 0 2 2 1 1 0 0 0 0 0 0 0 1 0 1 2 0 0 2 0 0 0 0 0 2 0 2 0 1 1 1 0 1 1 2 1 0 0 2 0 1 1 0 0 0 0 1 0 0 1 0 0 0 1 0 0 1 1 0 0 1 1 0 1 0 0 0 1 1 0 1 0 0 0 0 1 1 1 0 1 0 0 1 1 0 0 1 1 1 1 1 2 1 0 1 0 1 0 2 0 2 1 0 0 0 0 0 1 2 2 0 0 0 0 0 1 1 1 1 1 0 1 0 2 0 0 0 2 1 0 2 2 2 2 1 2 1 0 1 2 0 1 1 0 0 0 0 0 0 0 0 2 2 0 1 0 0 0 0 1 1 1 1 1 0 1 2 0 2 0 1 0 0 0 0 0 0 1 1 1 1 0 0 0 0 0 1 0 0 0 2 0 1 0 0 0 0 0 0 0 0 0 1 0 0 0 1 1 1 0 0
199 0 1 0 0 0 0 2 0 0 0 1 1 1 0 0 0 0 0 1 1 2 0 2 2 0 0 2 2 1 1 2 1 1 0 0 2 1 0 0 2 0 1 1 0 0 2 0 1 0 0 0 0 2 0 2 0 0 1 0 1 0 1 1 0 0 0 1 0 0 0 0 2 2 2 2 0 0 1 1 1 2 2 0 1 0 0 0 2 2 0 0 2 1 1 1 1 1 1 0 0 2 1 0 2 2 2 1 1 1 0 2 0 1 1 1 0 0 0 0 2 0 2 0 0 0 0 1 1 1 0 0 0 0 0 0 0 0 0 0 0 0 0 0 0 1 0 0 0 1 1 0 0 0 0 1 1 1 0 1 0 1 0 0 0 2 1 0 0 1 1 0 0 2 2 0 0 0 0 1 1 0 1 1 1 1 1 2 0 0 0 2 1 1 1 0 2 0 0 0 0 1 0 2 2 0 0 0 1 0 0 0 2 0 2 1 1 0 2 0 0 0 1 1 0 1 1 0 0 0 0 0 0 0 1 0 0 2 0 0 0 0 2 0 0 1 0 1 0 1 0 0 2 0 0 0 1 2 0 0 0 0 0 1 1 0 0 0 1 0 0 1 1 2 0 1 1 1 2 0 2 0 2 1 2 2 1 1 0 2 1 0 1 1 1 1 1 0 0 0 0 0 2 0 1 0 0 1 0 0 0 2 1 1 1 0 2 1 0 0 0 2 0 2 2 0 0 1 1 1 1 2 1 1 0 0 0 1 0 0 2 2 1 2 0 1 1 1 2 1 1 1 2 2 0 0 0 0 0 0 1 1 2 0 2 1 0 1 2 1 2 0 0 0 0 0 0 1 0 1 2 1 1 1 2 1 0 0 0 1 1 0 1 1 1 1 1 1 0 0 0 1 1 0 0 0 1 1 0 0 0 0 0 0 0 0 1 0 0 0 1 2 0 2 1 2 0 0 0 0 0 0 0 2 1 1 0 1 0 1 1 1 0 0 0 2 0 0 0 1 0 1 0 1 1 0 1 0 0 1 0 0 0 0 1 2 0 1 2 1 0 0 2 1 0 1 0 0 0 0 2 2 0 0 0 0 0 1 2 1 1 0 0 0 1 0 1 2 1 1 1 0 0 2 0 1 2 0 1 0 0 1 1 0 1 0 0 0 2 2 2 2 1 0 1 1 1 0 0 2 1 1 1 1 1 0 2 0 2 1 1 1 2 1 1 0 0 1 2 2 0 1 0 1 1 2 1 1 0 1 0 0 1 0 0 1 1 2 2 1 1 1 0 0 0 0 1 0 2 0 2 0 0 0 0 0 0 1 0 2 1 0 1 0 1 0 0 0 0 1 0 1 0 2 0 2 2 1 0 1 0 0 0 1 0 1 0 0 0 0 0 0 0 0 0 0 2 2 0 0 1 1 0 0 1 1 2 0 2 0 0 1 0 1 1 0 2 0 0 0 1 2 0 0 2 2 2 2 2 0 0 0 1 0 1 1 1 1 1 1 1 1 0 0 0 2 0 0 1 1 1 1 1 1 1 2 0 1 1 1 2 0 0 0 0 0 0 2 0 1 1 0 0 1 1 1 1 2 2 0 0 0 0 1 0 1 0 1 1 1 0 0 0 2 1 0 1 0 2 0 2 2 0 0 0 0 1 0 1 1 0 1 0 0 0 2 0 0 0 0 0 0 0 0 0 0 0 0 0 0 0 0 2 0 1 0 0 0 1 1 0 0 1 0 0 1 0 1 0 2 1 0 0 0 0 1 0 2 2 2 1 0 1 2 0 0 0 0 1 0 0 0 0 1 1 1 1 0 0 1 0 0 1 1 1 2 2 2 0 1 1 0 0 2 2 2 2 0 0 2 0 1 2 0 0 2 2 0 0 0 0 0 0 0 1 1 1 1 1 0 0 1 0 0 0 0 0 0 1 1 0 1 0 0 0 1 2 2 2 0 1 0 0 0 0 0 0 1 0 0 0 0 2 1 0 0 0 0 0 2 1 2 0 0 2 1 1 0 0 0 0 1 0 0 1 1 0 2 0 0 0 0 0 0 2 2 0 1 2 1 0 2 1 2 1 1 1 2 1 1 2 0 2 2 2 2 0 1 0 0 0 1 2 2 1 1 0 1 0 0 2 0 1 0 0 0 1 1 0 1 0 1 0 0 1 1 2 1 0 0 0 0 0 0 0 2 0 0 2 0 0 0 0 2 0 0 2 1 0 2 0 0 0 0 0 0 0 0 0 0 1 0
[truncated: 1,606,808 more chars]
