# Supplementary material for: KNN-MDR: a learning approach for improving interactions mapping performances in genome wide association studies
Source: BMC Bioinformatics. 2017 Mar 21;18:184. doi: 10.1186/s12859-017-1599-7 (PMC5361736; doi:10.1186/s12859-017-1599-7)
Supplement: Supplementary file 3 — The data set(s) supporting the results of Table 2. (ZIP 28603 kb) [file 12859_2017_1599_MOESM3_ESM.zip › 3/SINAN/S44/mkallsimul.dat]

1 0 2 0 0 0 0 1 1 1 1 1 0 1 0 1 0 0 1 1 1 1 0 0 2 0 0 1 1 1 1 0 1 1 0 2 0 2 0 0 2 2 0 1 0 1 2 0 0 1 1 1 0 0 1 1 0 0 1 0 1 2 1 1 0 0 0 0 1 0 0 0 2 2 0 2 2 0 1 0 1 2 1 1 2 0 0 2 1 2 1 1 1 1 1 2 0 0 0 0 1 0 0 1 2 0 2 2 0 0 0 1 1 1 2 2 2 1 2 0 1 1 2 2 2 0 2 2 0 2 0 0 0 0 0 0 1 0 0 2 1 1 1 0 0 1 0 0 0 1 1 1 0 0 0 0 0 1 0 2 2 0 0 1 0 0 0 1 0 1 1 1 1 1 0 2 0 1 1 1 0 2 1 1 1 1 1 0 0 2 0 0 1 0 0 1 1 0 0 1 0 1 0 1 2 1 1 0 2 0 1 1 2 0 0 0 0 1 0 1 1 1 1 2 1 0 1 1 0 0 0 0 0 0 0 0 0 2 0 0 0 0 2 0 0 0 0 0 2 0 0 0 0 0 0 2 1 1 0 1 0 1 0 0 0 0 0 1 2 2 0 2 1 1 0 0 0 0 2 0 2 0 2 1 2 2 2 2 0 2 0 1 0 2 2 1 1 2 0 2 0 0 1 0 0 1 0 0 1 1 1 1 0 0 0 0 1 0 0 0 1 2 1 1 2 0 0 1 2 1 0 2 1 1 0 1 0 1 0 0 1 1 1 0 0 0 1 0 0 1 0 1 0 0 0 2 0 0 0 1 1 1 2 0 2 0 0 0 2 2 2 0 2 1 2 2 2 1 0 0 1 0 0 0 1 0 0 0 0 1 0 2 1 0 2 1 1 1 0 0 0 0 1 1 1 0 1 0 0 2 0 0 0 0 0 0 2 0 1 0 0 0 1 0 0 1 1 0 2 0 2 0 0 0 0 1 0 0 1 0 2 0 1 1 0 1 1 1 0 1 0 0 1 2 1 1 1 1 0 0 2 0 0 0 0 1 1 1 2 0 1 1 0 0 1 0 1 1 1 0 1 1 0 1 1 0 1 1 2 0 1 2 1 1 1 0 1 1 1 2 2 0 1 1 1 0 1 0 0 0 0 1 0 1 0 1 1 0 0 1 1 2 2 2 1 0 0 0 0 2 0 2 0 1 1 0 0 1 1 2 1 1 1 1 1 0 1 0 0 2 0 0 0 1 2 0 0 2 0 0 0 0 1 1 0 0 2 1 0 1 0 2 0 0 0 0 0 2 0 2 2 0 1 1 0 0 1 0 0 0 0 0 0 1 1 0 1 1 1 1 1 1 0 1 0 0 0 1 0 2 0 0 0 0 1 0 0 0 0 0 0 0 0 0 0 2 2 0 0 0 2 0 0 1 0 0 2 0 1 2 1 1 0 0 1 1 2 2 0 0 1 0 0 0 1 1 2 1 2 0 0 0 2 1 0 1 1 0 1 1 0 1 1 1 0 2 0 1 1 1 0 1 0 1 1 1 0 2 1 1 0 1 0 1 0 0 2 1 1 1 0 1 0 0 0 0 1 2 2 0 1 0 0 1 0 0 0 1 1 0 0 0 0 1 1 1 1 0 2 2 2 2 0 0 0 1 0 0 0 0 0 0 0 0 0 2 2 0 0 0 0 1 1 0 0 1 0 0 1 1 0 0 1 0 0 1 1 2 0 0 0 0 0 0 0 1 0 0 2 2 2 2 0 0 1 2 1 1 1 1 1 1 2 0 0 0 0 1 1 1 1 1 1 0 1 1 2 0 0 2 2 0 0 0 0 1 1 1 1 0 0 1 1 1 2 2 1 0 2 2 2 0 1 2 0 0 1 0 1 0 1 1 0 0 0 0 0 1 0 0 2 0 2 1 0 1 0 0 0 0 0 0 0 0 0 0 0 0 1 1 0 0 2 1 2 1 0 1 1 2 2 2 0 0 0 1 1 0 0 1 0 0 0 1 1 1 1 2 1 0 0 1 0 2 2 2 0 1 1 1 1 0 0 0 1 1 0 0 2 1 1 1 2 2 2 1 2 0 0 0 0 1 0 2 0 0 0 0 1 0 0 0 1 1 1 2 0 2 0 0 2 0 1 0 1 0 1 2 2 2 0 0 1 0 1 1 1 0 0 0 2 0 0 0 0 1 0 0 0 0 0 0 1 1 0 2 1 1 0 1 0 0 0 1 0 0 0 1 0 0 2 2
2 0 1 0 0 0 0 0 1 1 1 0 2 2 0 1 0 0 0 0 2 0 0 0 2 0 0 1 2 1 1 0 1 2 1 1 1 1 1 0 0 0 0 0 0 0 0 0 1 2 0 2 1 1 0 0 0 0 1 1 0 1 2 2 0 1 1 0 2 0 0 1 2 2 1 2 1 0 1 1 1 2 0 0 0 0 0 0 0 2 0 0 0 2 0 1 0 2 0 2 2 0 0 1 2 1 2 1 1 1 0 2 0 1 2 2 0 0 2 0 0 0 1 1 0 2 0 0 1 1 0 0 0 0 1 1 0 0 0 2 1 1 0 0 0 0 0 0 0 1 1 1 0 0 0 0 0 2 0 2 2 1 1 1 0 1 0 0 0 1 0 0 0 2 0 1 1 0 0 0 0 2 1 2 2 1 2 0 0 1 1 0 1 0 1 1 1 0 0 0 0 0 0 1 2 2 1 1 0 0 2 1 1 0 0 2 1 0 0 1 0 0 2 2 0 0 2 1 0 1 0 0 0 0 0 0 0 2 0 1 0 0 2 0 0 0 0 0 1 1 1 1 1 0 0 1 1 0 0 0 0 0 0 0 0 1 0 0 1 0 0 2 1 2 0 1 0 1 2 1 1 0 2 2 2 1 2 1 2 2 0 1 0 1 2 0 1 0 0 0 0 0 1 0 1 0 0 0 0 0 0 1 0 0 2 0 2 1 0 0 0 2 0 1 1 0 0 1 0 0 0 1 0 1 0 0 0 1 1 1 1 1 1 0 0 0 0 0 1 1 0 1 0 1 0 1 1 0 0 1 1 2 1 1 1 0 0 1 1 0 0 2 0 2 0 0 1 1 0 0 1 0 0 1 0 0 0 0 0 0 0 0 1 0 2 0 0 0 0 0 0 0 0 1 1 0 0 2 0 2 0 0 0 0 0 0 1 0 1 0 0 1 0 1 0 0 0 0 1 0 0 0 0 0 0 1 0 1 1 1 2 0 1 1 0 2 2 1 0 2 0 1 1 1 2 1 2 1 1 1 1 1 1 1 0 1 1 1 2 0 2 2 0 0 2 0 2 0 0 0 0 2 0 2 1 1 1 1 1 0 1 1 1 2 0 0 1 2 2 1 1 0 2 1 2 0 0 1 0 0 0 1 0 1 0 1 0 0 0 1 1 1 2 2 0 2 1 0 1 2 0 0 0 0 1 1 1 1 0 0 1 2 2 2 1 1 1 1 1 1 0 0 0 2 0 2 0 0 0 1 0 0 1 0 0 1 0 0 0 0 0 2 0 0 0 0 1 1 0 2 1 0 1 1 0 1 1 0 0 0 0 1 1 1 0 0 0 0 0 0 0 2 0 0 0 2 2 1 0 1 1 1 0 0 1 1 1 0 0 0 0 1 0 0 1 2 2 1 0 0 0 0 0 2 1 1 2 0 0 1 2 0 1 1 1 0 1 1 0 0 0 2 1 2 0 0 0 0 0 0 0 0 0 1 0 1 0 1 0 2 0 0 1 1 0 2 0 0 2 0 1 1 0 0 0 2 0 2 0 0 2 0 1 0 1 0 1 0 0 0 0 0 0 0 2 0 1 1 1 1 0 0 0 0 0 1 0 1 1 0 0 0 0 0 0 1 0 0 2 1 0 0 1 0 0 1 0 0 0 0 0 1 0 0 0 0 1 0 0 0 0 0 1 0 0 2 0 0 0 0 0 1 2 0 0 0 1 2 0 0 0 0 1 0 1 1 2 0 2 2 2 2 0 0 0 2 0 0 0 0 2 2 2 1 0 1 1 0 0 0 0 0 1 0 1 2 1 1 1 2 1 0 1 1 1 2 1 0 1 0 1 1 1 1 2 1 1 0 1 1 1 0 0 0 0 0 0 1 0 0 0 1 1 0 0 0 0 1 1 0 2 0 1 0 1 0 0 0 0 1 0 0 0 0 0 1 1 0 1 1 0 0 0 0 2 2 0 1 1 1 1 1 0 0 0 0 0 0 1 0 1 0 0 0 2 2 2 0 1 1 0 1 0 2 2 0 0 1 1 1 1 0 0 0 0 1 0 2 2 1 0 1 2 2 1 1 2 0 1 0 0 0 1 1 1 0 1 0 1 0 0 0 1 2 2 2 0 1 0 0 2 0 0 0 1 0 1 1 1 0 1 1 1 0 0 0 0 1 1 0 0 0 0 0 0 2 0 0 0 0 0 0 1 1 0 1 2 0 0 2 1 0 1 1 0 0 0 0 0 0 1 0
3 0 2 0 0 0 0 1 1 1 1 0 1 2 0 2 0 0 1 1 1 1 0 1 1 0 0 1 1 2 0 1 0 1 2 1 2 0 0 1 0 0 0 1 0 0 0 0 0 1 0 0 0 0 0 1 0 0 1 0 0 1 2 2 0 1 0 1 2 0 0 1 2 2 2 2 0 0 2 0 2 2 1 0 1 0 0 2 2 2 0 1 0 2 1 1 0 1 0 0 2 0 0 1 2 0 2 1 1 1 0 2 0 1 1 1 0 0 2 0 1 0 2 1 1 1 1 0 0 0 1 1 0 0 1 1 0 0 0 1 2 0 0 0 0 2 1 0 0 0 0 0 0 1 0 0 1 2 0 1 0 1 0 2 1 1 0 0 1 0 0 2 1 1 1 1 2 2 0 0 0 2 0 0 0 0 0 1 0 1 0 1 0 0 1 0 0 1 0 1 0 1 0 0 2 2 2 1 1 0 1 0 1 0 0 0 0 0 1 1 0 0 1 2 1 0 0 1 1 0 1 1 0 0 0 0 0 2 0 1 0 0 2 0 1 1 1 0 2 0 0 0 1 0 0 1 1 0 0 0 0 0 0 0 1 0 0 0 2 2 0 1 0 2 0 0 0 1 2 1 1 0 1 0 0 0 1 2 0 2 0 1 1 2 2 0 1 2 0 1 0 0 0 1 0 0 0 0 2 2 1 2 0 0 2 1 2 0 0 0 1 1 0 2 1 0 1 1 1 2 0 0 1 1 0 0 0 1 0 0 1 0 0 0 1 0 0 0 1 2 1 1 0 1 0 1 1 0 0 0 0 0 2 2 2 1 1 1 2 0 1 2 1 2 0 0 2 1 1 1 1 0 0 0 0 1 0 1 1 0 0 0 2 0 2 2 2 0 0 0 0 0 0 2 2 0 0 0 0 1 0 1 0 0 0 0 1 2 0 2 0 0 1 0 0 2 2 0 2 0 2 0 0 0 0 1 1 1 0 0 2 0 1 1 0 2 1 1 1 1 0 1 0 2 0 0 0 0 1 1 2 1 0 1 0 1 1 1 1 1 0 0 2 2 2 0 2 0 0 2 1 1 0 2 0 0 1 1 2 1 2 1 0 1 1 0 2 2 2 1 0 0 1 1 1 1 0 1 0 0 0 1 0 0 1 0 0 0 0 0 1 2 2 2 0 1 1 1 0 1 1 1 0 0 0 0 1 1 1 2 0 0 2 0 1 0 0 0 0 2 0 0 1 1 2 1 1 0 0 0 1 0 0 1 1 0 1 1 1 0 1 1 1 0 0 0 1 1 0 1 2 0 1 1 1 1 2 1 0 0 0 0 0 0 2 0 1 0 0 1 1 1 1 1 0 1 0 0 0 1 1 0 1 1 0 1 2 0 1 1 0 1 0 1 0 1 1 1 0 0 1 2 0 1 2 1 2 1 0 1 1 1 0 2 2 2 2 2 0 0 0 2 2 1 0 0 0 0 1 1 1 0 0 0 1 0 1 1 1 1 1 0 0 0 0 1 1 2 0 2 0 0 1 0 0 2 0 1 0 1 0 1 0 1 2 0 2 1 2 2 0 2 1 0 2 0 1 0 2 1 0 0 0 0 0 0 0 1 0 0 0 0 0 1 0 2 1 0 1 1 1 2 0 0 0 0 1 0 0 0 0 0 0 0 0 0 0 0 0 1 1 2 0 0 0 2 0 0 0 1 0 0 2 0 0 0 1 0 1 1 0 0 0 0 0 1 1 0 0 0 1 1 0 0 1 2 1 1 0 1 1 2 2 0 0 0 0 1 0 0 1 0 1 0 1 1 0 0 1 1 1 0 2 1 1 1 1 1 1 0 1 1 2 0 2 1 1 0 0 1 0 1 0 0 0 0 0 1 0 0 0 0 1 0 1 1 0 0 0 0 1 0 1 0 1 0 0 0 0 0 2 0 0 0 0 0 1 0 1 1 0 0 0 1 1 1 0 2 2 2 1 1 0 0 0 1 0 1 0 0 0 0 1 0 2 1 1 2 0 0 1 1 0 1 2 1 0 0 0 1 0 0 0 0 1 2 0 1 1 0 0 0 1 1 1 1 1 1 1 1 1 0 0 0 0 0 0 0 1 0 0 1 0 0 0 1 1 0 0 0 2 0 0 0 0 1 1 1 1 0 1 2 1 0 0 1 1 1 1 0 0 0 0 0 2 0 1 0 0 1 1 0 0 0 0 1 1 0 0 2 1 0 0 0 0 0 1 0 0 0 2 2
4 0 1 0 0 0 0 0 1 0 0 1 0 1 0 1 0 0 1 1 1 1 0 0 2 0 0 2 2 0 2 1 0 0 2 0 2 1 0 1 1 1 0 0 0 0 1 0 0 1 1 1 0 0 0 1 0 0 1 0 0 1 2 1 0 0 0 0 0 0 0 0 2 2 0 2 1 0 0 1 0 1 1 0 1 0 0 1 1 2 1 1 2 2 1 2 0 2 0 1 1 0 2 0 2 0 2 2 0 0 0 2 2 2 2 2 2 0 1 0 1 0 2 1 1 0 1 1 1 2 0 0 1 0 0 0 1 0 1 0 1 1 0 0 0 2 0 0 0 0 0 0 0 0 0 0 0 1 0 0 0 2 1 2 1 2 0 0 1 1 1 1 1 1 1 0 2 1 1 1 0 2 1 2 2 2 1 1 0 1 0 1 0 0 1 2 1 0 0 0 0 1 0 0 2 2 2 0 2 0 2 1 1 0 0 0 0 0 1 0 2 2 1 2 1 0 1 1 0 1 0 0 0 0 0 0 0 2 0 1 1 1 2 1 0 0 0 0 2 0 0 0 2 1 1 1 0 0 0 0 0 0 0 0 0 0 0 0 1 0 1 1 0 1 0 0 0 2 2 2 0 0 2 0 2 1 2 0 0 1 1 0 1 1 2 0 0 1 0 1 1 0 1 0 0 0 2 1 1 1 0 2 0 0 2 0 1 2 0 1 0 1 1 1 1 0 0 1 1 1 0 0 0 1 0 0 0 1 0 0 0 0 1 0 0 0 0 0 1 2 1 0 0 0 1 1 0 0 0 1 2 2 1 1 0 0 0 1 2 1 1 1 0 2 0 0 2 2 1 0 0 2 0 0 1 1 0 0 0 0 0 0 1 0 2 1 1 0 0 0 0 0 1 1 1 0 1 1 0 2 0 1 0 0 0 0 1 0 1 0 0 1 1 0 1 2 1 0 2 0 2 0 0 0 0 1 0 1 1 1 1 0 0 2 1 2 2 2 0 1 0 1 0 2 0 0 0 1 0 0 1 0 1 0 0 0 0 1 2 0 1 1 0 0 2 1 1 1 0 1 0 2 0 1 1 0 1 1 2 0 2 1 1 2 0 0 1 2 2 2 0 0 2 1 2 0 1 1 0 0 0 0 0 0 0 2 1 2 0 2 2 2 0 1 0 1 0 1 0 1 1 1 0 1 1 1 1 1 1 1 1 2 2 1 1 0 1 2 2 1 0 0 1 0 2 0 0 0 0 0 1 0 0 0 1 0 1 1 1 0 0 0 1 0 0 0 1 0 0 2 1 0 1 1 0 0 1 2 1 1 0 1 1 1 1 0 1 0 0 0 0 2 1 1 0 1 2 1 0 0 0 0 0 0 2 0 0 0 0 0 0 1 0 0 0 0 1 2 0 0 0 2 0 0 2 0 2 0 0 2 0 1 0 0 2 2 2 1 0 1 0 2 2 0 0 0 2 0 2 1 0 1 0 2 0 2 1 1 1 1 0 1 0 0 0 1 1 1 0 1 0 1 0 0 0 1 1 2 0 0 0 2 1 0 0 0 2 0 0 1 0 1 0 0 0 0 1 1 2 0 0 0 0 1 1 0 0 0 0 0 0 1 1 0 1 1 1 1 0 0 0 2 1 0 0 1 0 0 0 1 0 0 0 0 0 1 1 1 0 0 0 0 2 0 0 2 1 0 0 0 1 2 2 0 0 0 1 0 2 2 1 1 1 1 1 0 0 0 0 0 1 2 0 0 0 1 0 1 1 1 1 1 1 1 0 0 0 1 0 0 1 0 1 0 1 1 0 1 0 2 1 0 0 0 0 2 1 2 1 0 1 1 0 0 0 2 0 0 0 2 1 2 0 0 0 1 1 0 0 0 0 0 0 0 0 0 0 0 0 0 1 0 1 0 1 0 0 0 0 0 0 0 1 0 1 1 1 0 1 1 0 0 1 0 2 1 0 1 2 2 1 1 0 0 0 0 0 0 0 0 1 0 1 0 2 1 1 2 0 0 0 1 0 1 2 0 2 2 1 1 0 0 0 0 1 1 0 2 2 1 0 1 1 0 0 2 1 2 1 0 1 0 1 2 1 0 0 1 2 0 0 2 1 1 0 1 0 0 0 0 2 0 0 0 1 0 2 1 1 1 0 0 1 0 1 1 1 0 0 0 0 0 0 0 0 0 0 0 1 0 0 0 1 2 0 0 1 0 0 2 2 0 0 2 0 0 0 0 0 0 2 2
5 0 2 0 0 0 0 0 1 1 1 1 0 0 0 0 0 0 0 1 1 1 0 0 2 0 0 1 1 1 1 0 0 0 2 0 2 2 0 0 2 2 0 1 0 1 0 0 0 1 0 1 0 1 0 1 0 0 1 1 0 0 1 0 0 0 0 0 0 0 0 0 2 2 2 2 0 0 1 1 0 2 1 0 1 0 0 0 0 2 0 0 2 1 2 2 0 0 0 0 1 0 2 0 2 0 2 0 2 0 0 2 0 1 1 0 0 0 2 0 0 0 2 2 2 0 2 0 0 0 0 0 0 0 0 0 0 0 0 1 1 1 0 0 0 1 0 0 0 0 0 0 1 0 1 0 0 0 0 0 0 1 0 1 0 1 0 1 0 0 1 1 1 1 0 1 1 0 0 0 0 0 1 2 1 1 1 2 1 2 0 0 0 1 1 1 2 0 0 0 0 0 0 0 2 0 0 0 1 0 1 1 2 0 0 0 0 1 0 1 1 1 2 2 0 0 1 1 0 1 1 1 0 0 0 0 0 2 1 1 1 1 2 0 0 0 0 1 2 0 0 0 2 0 0 2 1 1 0 1 0 1 0 0 1 1 0 1 1 1 0 1 1 2 0 0 0 2 2 2 0 0 1 0 0 0 1 2 0 2 0 0 0 2 1 0 0 2 0 2 0 0 0 0 0 1 0 1 2 2 0 2 0 0 1 0 2 1 0 0 1 2 0 1 1 0 0 1 2 1 0 2 0 0 0 0 0 1 0 0 1 0 1 0 0 0 1 0 1 1 0 0 0 0 2 0 0 0 0 1 2 2 2 0 2 0 0 1 2 1 1 1 0 2 0 0 2 1 1 0 0 1 0 1 1 1 0 0 0 0 0 1 1 0 2 1 1 1 0 1 0 1 1 1 1 1 1 2 0 2 0 1 0 0 0 0 0 1 1 1 0 0 1 1 1 1 1 0 2 1 2 0 0 0 0 1 0 0 1 0 1 0 2 1 1 1 1 1 0 1 0 0 1 2 1 1 1 1 1 1 1 0 1 1 0 1 1 2 2 0 2 2 0 0 0 0 0 1 1 0 1 1 0 2 1 1 0 1 2 0 1 1 1 0 1 0 1 1 1 2 1 1 2 2 2 0 2 1 0 0 0 2 0 0 1 1 0 1 0 2 2 2 2 1 0 0 0 0 0 2 0 1 0 1 1 0 1 0 0 0 0 0 1 0 0 0 1 1 1 1 0 0 0 2 0 1 0 0 2 0 0 1 1 1 0 0 2 2 1 1 1 0 0 0 0 0 1 2 0 2 2 0 1 0 1 0 1 1 0 0 0 0 0 1 0 0 0 0 0 0 0 2 0 2 0 0 0 1 0 2 0 0 0 1 1 1 0 0 1 1 1 2 0 2 1 1 1 1 0 0 0 0 0 2 0 0 2 0 0 1 2 0 0 0 2 2 2 1 0 1 0 1 1 0 0 0 2 1 2 0 0 0 2 1 0 1 2 1 1 0 1 1 1 1 0 2 0 2 0 2 0 1 0 1 0 1 2 1 0 1 0 1 1 0 0 0 2 0 1 2 1 1 0 0 1 0 0 2 2 0 0 0 0 0 0 1 0 0 0 0 0 0 0 0 2 2 0 0 0 0 0 1 1 0 0 2 1 0 0 2 1 0 0 0 0 1 1 1 0 0 0 0 0 0 0 1 0 0 1 0 0 0 1 0 0 1 1 1 1 1 0 0 1 0 0 1 1 0 1 1 2 2 0 0 0 2 0 2 1 2 0 1 2 1 0 1 0 1 1 1 1 0 0 0 0 2 0 0 0 0 0 0 0 0 0 2 1 0 2 0 2 2 1 0 2 1 1 0 0 2 0 2 1 1 1 0 0 1 0 0 1 1 1 0 0 0 1 0 0 0 2 0 1 0 1 0 0 0 0 0 2 0 0 0 0 1 1 0 2 0 0 0 1 0 2 0 0 1 2 2 1 1 0 0 0 0 0 1 0 0 0 0 1 0 1 1 1 2 0 0 0 2 1 1 2 0 0 1 1 0 0 0 0 0 0 2 0 1 1 0 0 0 1 1 1 0 1 1 0 0 1 0 1 2 1 0 0 1 1 0 0 1 1 0 0 1 0 1 0 1 1 0 1 1 0 1 2 1 1 2 0 0 2 0 2 1 2 0 0 0 1 0 0 0 0 1 0 0 1 0 0 0 2 2 0 0 2 1 0 1 0 0 0 2 0 0 0 0 0 0 0 0
6 0 1 0 0 0 0 1 1 1 1 0 1 1 0 1 0 0 2 2 0 0 2 0 2 0 0 1 2 2 1 1 1 1 1 1 1 1 0 1 2 1 0 0 0 1 1 0 0 0 0 0 0 0 1 1 0 0 0 2 0 0 1 0 0 1 1 0 2 1 0 0 2 2 2 2 0 0 1 1 1 1 0 1 1 0 0 0 0 1 0 0 2 2 0 2 0 1 0 1 1 0 0 1 2 2 2 0 2 0 0 2 0 1 1 1 0 0 2 0 0 0 2 0 0 1 0 0 0 0 1 1 0 0 1 0 1 0 2 0 2 0 0 0 0 1 0 0 0 0 0 0 1 0 0 0 1 1 0 0 1 1 0 2 1 2 0 1 0 1 0 1 0 2 0 2 0 1 1 1 0 0 0 1 0 0 0 1 0 0 0 1 0 1 1 2 1 0 0 1 0 1 0 1 2 2 2 1 1 0 1 1 0 1 0 0 0 0 0 2 0 0 2 2 0 0 2 1 0 0 0 0 1 1 1 1 0 2 1 1 1 1 1 0 0 0 0 1 1 1 0 0 1 1 1 2 0 1 0 1 0 1 0 0 2 0 1 0 2 2 0 2 0 2 0 0 1 1 1 1 0 1 1 1 2 0 1 1 0 2 0 0 0 2 2 0 0 0 0 0 0 1 0 0 0 0 0 0 2 2 2 2 0 0 2 0 2 0 0 0 1 0 1 0 1 0 0 1 0 1 0 1 0 1 0 0 0 0 0 0 0 0 2 0 1 0 0 0 1 0 1 0 0 0 0 2 0 0 0 2 2 2 2 1 1 0 0 1 2 1 0 2 0 2 0 0 1 2 0 0 1 1 0 0 1 0 0 0 0 0 0 0 0 0 2 1 1 1 0 0 0 0 0 2 2 0 0 0 1 1 0 1 0 0 1 0 2 0 0 0 0 1 0 1 1 1 0 2 2 0 1 2 0 0 0 0 1 0 1 0 2 0 1 1 0 2 2 1 0 2 0 1 0 2 1 0 1 0 0 0 2 1 0 0 2 2 0 2 1 1 2 2 2 2 2 2 1 0 0 1 1 1 0 0 2 1 0 1 2 1 1 2 0 1 1 0 0 2 2 2 1 0 0 0 0 0 2 1 1 0 1 1 0 1 0 1 0 0 0 2 2 0 2 2 1 1 1 1 0 1 1 0 0 0 0 0 1 1 1 1 1 1 2 1 1 0 2 1 1 1 0 0 0 2 0 2 0 1 0 0 2 0 1 0 0 2 2 1 1 0 0 2 2 0 2 0 2 1 0 1 2 0 2 2 0 1 2 1 1 1 0 1 1 0 0 0 0 0 0 1 2 2 0 1 0 1 0 0 1 0 2 1 0 1 0 1 0 0 1 1 1 2 0 0 0 1 2 1 0 0 0 1 0 1 1 0 2 0 1 2 1 0 0 1 1 1 2 1 1 0 1 2 2 1 0 0 0 0 2 0 0 0 2 2 0 2 1 2 0 1 0 0 0 1 1 2 0 0 1 0 1 1 0 0 0 2 2 1 0 0 0 1 0 0 0 0 0 0 1 1 0 1 0 0 1 0 0 2 2 0 1 0 0 0 0 0 0 0 0 0 0 0 0 0 2 2 0 0 0 0 0 1 0 1 0 1 1 0 0 1 0 0 0 0 0 0 0 1 1 0 0 1 1 0 0 2 2 0 0 1 0 1 2 1 0 0 0 1 0 0 0 0 1 0 0 0 1 0 0 0 0 0 1 0 0 1 0 1 1 1 1 1 1 0 0 0 0 0 0 1 1 0 1 1 1 0 0 0 2 2 2 0 2 2 2 2 2 1 0 1 1 1 0 0 1 1 0 0 0 2 0 2 1 0 0 0 0 0 0 0 0 0 2 1 1 1 1 0 0 0 1 0 1 0 1 1 0 0 0 0 0 0 0 0 0 1 2 1 2 1 0 0 0 1 1 1 0 1 2 2 2 2 0 0 0 0 0 2 0 0 0 0 2 0 1 1 1 2 0 0 0 1 0 2 2 1 0 0 0 2 0 0 0 0 1 1 0 2 2 1 0 1 1 0 1 2 0 1 1 0 0 0 1 1 2 0 2 1 2 1 0 0 1 2 1 1 1 0 0 0 1 1 1 1 0 1 2 0 0 1 0 0 1 0 1 1 1 1 0 0 1 0 1 0 0 1 0 0 1 1 0 0 0 0 0 0 1 0 1 1 0 1 1 1 0 0 0 0 0 0 1 1
7 0 1 0 0 0 1 1 1 1 1 1 0 0 0 0 0 0 1 0 1 0 0 0 2 0 0 2 2 0 2 0 0 2 1 2 0 0 1 0 1 1 1 1 0 1 0 0 0 0 0 0 0 0 1 0 0 0 1 1 2 1 2 2 0 1 1 1 0 0 0 1 2 2 2 2 0 0 0 1 1 2 1 1 2 0 0 0 0 2 0 0 2 1 0 1 0 2 1 1 0 0 0 0 2 2 2 2 0 1 0 1 1 2 2 2 1 0 2 1 0 0 2 2 2 0 2 1 0 1 1 1 1 0 0 0 0 0 0 2 0 2 0 0 0 1 0 0 0 1 1 1 0 1 0 0 1 1 0 0 0 1 0 1 0 0 0 0 1 1 1 1 0 2 0 0 1 2 2 2 0 2 0 2 1 0 1 0 0 2 0 0 0 1 2 2 1 0 0 1 0 0 0 1 2 0 0 1 1 0 2 1 1 1 0 1 0 0 1 1 1 1 1 1 0 0 1 0 0 0 0 0 0 0 0 0 0 2 0 1 0 1 2 1 0 0 0 0 2 0 0 0 1 0 0 1 0 0 0 0 0 0 0 0 1 0 2 0 2 0 1 1 1 2 0 0 0 0 2 0 0 0 0 0 1 0 0 1 0 2 0 0 0 2 2 1 0 1 0 1 0 0 1 0 1 2 0 0 1 1 1 1 0 1 2 1 1 1 1 0 0 0 2 1 2 0 0 1 0 1 0 2 0 2 0 0 0 1 0 1 2 1 1 1 0 0 1 0 1 0 0 0 0 1 0 1 1 0 0 1 1 1 0 0 0 1 0 2 2 0 0 2 2 2 0 0 1 1 1 1 2 0 0 0 1 0 0 0 0 0 0 1 0 0 2 0 0 1 1 1 0 1 1 1 1 0 1 1 0 2 0 2 0 0 0 0 0 1 0 1 0 1 1 0 1 2 1 0 0 0 0 1 1 2 2 2 0 1 0 0 1 0 1 1 2 2 2 1 1 1 0 1 0 2 0 0 1 1 1 2 1 2 0 0 0 2 2 1 2 1 1 1 1 1 1 0 1 0 0 0 0 2 0 2 0 0 2 2 2 0 2 2 0 1 0 0 1 1 1 2 1 1 2 2 2 0 0 1 1 0 0 2 0 0 1 1 1 1 0 1 1 2 2 1 1 0 0 0 1 2 0 1 0 1 1 0 0 0 2 2 0 1 1 1 1 0 2 0 0 2 0 0 0 1 1 0 1 2 0 2 0 0 2 0 0 2 1 1 1 0 1 0 1 0 0 0 1 1 0 2 1 0 0 0 0 0 1 0 0 0 0 2 1 0 0 0 1 0 0 1 1 2 0 2 0 0 1 0 0 1 1 1 0 1 1 1 0 0 0 0 0 0 0 1 1 1 2 1 0 0 0 1 0 2 2 0 2 0 1 2 1 0 0 1 2 1 1 0 0 0 1 1 1 0 1 1 2 0 2 1 1 0 1 0 1 1 1 0 2 0 2 0 0 0 1 1 1 0 1 0 0 2 0 1 1 2 1 2 1 1 0 1 0 0 0 0 1 0 0 0 0 1 0 0 0 0 1 1 1 0 1 0 0 0 0 0 0 1 0 0 1 0 0 1 1 1 1 0 1 1 1 1 0 0 0 0 0 0 0 1 0 1 0 0 1 1 1 1 0 1 1 1 0 0 0 1 0 0 1 1 0 1 2 1 0 0 0 1 0 0 0 0 0 0 0 1 1 0 0 0 1 2 1 1 1 2 1 1 1 1 1 1 2 0 0 0 0 1 0 0 1 0 0 0 0 1 1 0 0 2 2 0 2 2 1 1 2 0 2 0 2 2 0 1 2 1 1 0 2 2 1 1 0 0 0 1 1 1 0 0 1 0 1 1 0 0 1 0 0 0 2 0 1 0 1 0 1 0 0 1 0 0 1 0 1 0 1 0 1 0 0 0 0 0 1 0 0 1 1 1 1 1 0 0 0 1 1 0 0 0 1 0 2 1 2 1 2 2 0 1 0 2 0 1 1 1 0 2 1 1 0 0 0 0 1 1 0 2 1 0 0 0 2 1 0 1 0 2 0 0 0 1 0 0 0 0 0 1 1 0 0 2 2 0 0 0 0 0 0 1 1 0 2 0 1 0 0 1 2 1 0 1 2 0 1 2 2 1 0 0 0 0 0 0 1 0 0 1 1 1 1 1 0 0 0 0 0 0 0 1 0 0 0 0 0 0 0 0 0 0 1 1
8 0 1 1 0 0 0 0 1 0 0 1 0 2 0 2 0 0 1 0 1 0 0 1 1 0 0 2 2 0 2 0 0 1 0 1 1 0 0 2 0 0 1 1 1 2 0 0 0 0 0 0 1 0 1 0 1 0 1 0 1 1 2 2 1 0 1 2 0 0 0 0 1 1 1 1 0 0 2 0 0 2 0 1 1 0 0 0 0 1 0 0 1 0 0 1 0 1 0 0 1 0 0 1 2 1 2 2 0 0 0 1 1 2 2 2 1 0 1 0 0 0 2 1 1 0 1 0 1 1 1 1 0 0 2 0 0 0 0 2 0 2 1 0 0 0 0 0 0 1 0 0 0 0 1 0 1 0 0 1 0 1 0 2 2 2 1 0 1 2 0 1 1 1 0 1 1 1 0 0 0 1 1 2 1 1 1 0 0 2 0 0 0 1 1 2 2 0 0 0 0 0 0 0 2 0 0 0 0 0 1 1 1 0 0 0 0 0 1 0 1 1 1 1 0 0 0 2 1 0 0 0 1 1 1 2 0 2 0 1 0 1 2 0 0 0 0 0 1 1 1 1 1 0 0 0 0 1 0 1 0 1 0 0 1 0 2 1 2 2 0 0 0 2 0 0 0 1 2 1 1 0 1 1 2 2 2 2 0 2 0 2 1 2 2 0 1 1 0 0 1 1 2 0 1 0 1 0 1 1 0 1 0 1 1 0 2 2 0 0 0 2 1 1 0 0 0 0 0 1 0 1 0 2 0 2 0 0 0 0 0 0 2 0 0 1 0 0 1 0 0 0 0 1 0 1 1 0 0 0 0 0 1 0 1 0 0 2 2 0 0 2 0 2 0 0 0 1 0 0 1 1 0 1 0 1 0 0 0 0 0 1 1 0 2 1 1 0 1 2 0 2 2 0 0 0 2 1 1 1 1 2 0 1 1 0 1 0 0 0 0 2 0 0 1 2 1 1 1 0 2 0 0 0 0 0 1 2 0 0 2 0 1 1 0 2 1 0 0 0 0 0 1 2 1 0 1 0 1 1 2 2 0 1 0 1 1 1 2 0 0 0 0 0 1 0 1 0 0 0 0 2 0 1 1 0 1 0 2 2 0 2 0 1 1 0 1 1 1 1 1 1 1 1 1 0 1 1 0 0 0 1 0 0 0 2 1 0 0 2 2 2 2 2 0 2 1 1 1 1 1 0 0 1 1 1 0 1 1 1 1 1 2 1 1 1 1 1 1 1 0 1 0 1 1 1 0 1 1 1 0 0 2 0 0 2 2 1 1 0 0 0 2 0 1 0 2 0 0 1 2 0 2 0 2 0 1 2 0 0 0 2 0 0 0 0 0 1 1 1 1 1 0 0 0 2 2 0 0 1 0 0 0 1 2 0 0 0 0 0 0 2 0 1 1 1 1 1 0 0 1 1 1 2 1 1 2 0 0 1 1 2 0 1 2 2 2 2 0 0 0 2 1 2 0 0 0 0 2 0 0 0 0 0 2 0 1 1 1 0 1 1 0 1 0 2 1 2 1 1 0 0 1 0 0 1 0 2 2 2 0 0 0 0 2 0 2 0 1 1 0 1 0 0 0 0 0 1 1 0 0 0 0 0 1 0 0 2 2 0 0 0 0 0 2 1 0 0 1 1 0 1 1 0 0 0 2 0 0 2 1 1 0 0 0 0 0 1 0 0 0 1 1 0 0 2 0 0 0 0 0 1 1 0 1 1 1 1 1 1 0 0 1 1 0 0 1 1 0 1 1 1 0 0 1 2 1 1 1 1 1 1 2 0 2 0 0 1 0 0 1 0 1 0 1 0 1 0 0 1 1 1 0 0 0 2 1 0 2 0 2 2 1 0 2 0 0 0 0 2 0 2 1 2 1 1 0 0 0 0 0 0 1 0 0 0 0 1 1 0 1 0 2 1 0 0 1 0 0 0 0 0 0 0 0 0 1 1 2 0 0 0 0 0 0 0 0 0 2 2 1 1 0 0 0 0 0 0 1 0 1 0 0 0 1 0 1 2 0 1 0 2 0 0 2 1 0 2 1 1 0 0 0 0 2 1 0 0 2 1 0 1 2 1 0 1 0 2 1 1 0 0 1 2 1 0 0 1 1 0 0 1 2 1 0 0 1 1 0 0 2 0 2 0 1 0 0 0 0 0 0 0 0 0 2 2 2 1 1 0 1 0 0 0 0 0 0 0 1 0 0 0 1 1 1 2 2 0 0 2 0 0 0 2 0 0 0 0 0 0 2 1
9 0 1 0 0 0 0 2 2 0 1 0 0 0 0 0 0 0 1 1 1 1 0 1 1 0 0 2 2 0 1 1 0 0 1 2 0 1 0 1 1 1 0 1 0 1 1 0 1 2 0 2 1 1 0 0 0 0 1 0 1 2 1 1 1 1 1 0 1 1 1 1 2 2 2 2 0 0 1 0 0 1 1 0 1 0 0 0 0 2 0 0 0 1 0 1 0 0 0 0 1 0 0 0 2 0 2 2 0 0 0 1 0 1 1 1 0 0 0 0 2 0 1 2 1 0 1 0 1 1 0 0 0 0 0 0 0 0 0 2 0 2 0 0 0 1 0 0 0 0 0 0 0 0 0 0 0 0 0 1 0 1 0 2 0 1 0 2 0 1 1 0 1 1 0 1 2 1 1 1 0 1 0 2 1 0 1 2 1 1 0 1 0 1 1 2 1 0 0 0 0 0 0 1 1 0 0 0 2 0 2 1 1 0 0 1 0 0 1 0 2 2 2 2 0 0 0 1 0 0 0 0 0 0 1 0 0 2 0 1 0 0 1 0 0 0 0 0 2 0 0 0 0 0 0 2 2 1 1 1 1 2 0 0 1 0 0 1 2 2 0 2 0 1 1 0 0 0 1 0 1 0 2 1 2 2 2 2 0 2 0 0 0 2 1 1 0 1 0 0 0 0 1 0 1 0 1 0 2 2 0 2 0 0 1 0 2 1 1 0 1 0 2 0 2 0 1 1 1 2 0 0 0 1 0 0 0 2 0 1 2 1 2 0 0 0 0 1 1 2 1 0 0 0 1 1 1 0 0 0 1 1 2 1 2 1 0 0 1 1 1 1 2 1 0 0 2 2 0 0 1 1 1 1 1 0 0 0 0 0 0 1 0 0 2 1 1 0 0 1 0 1 0 2 2 1 0 1 0 1 0 0 2 0 2 0 0 0 0 0 0 1 0 1 1 1 0 0 2 1 2 0 0 0 0 0 0 0 1 0 2 0 1 1 1 2 1 1 1 2 0 1 0 2 0 0 0 1 1 2 1 2 0 0 0 0 0 1 2 0 1 1 2 2 0 0 1 0 0 1 2 1 0 0 2 1 0 2 2 0 1 2 2 2 0 0 2 1 1 1 1 1 2 1 2 0 0 1 0 0 0 1 0 0 0 2 0 0 0 2 1 2 2 2 0 0 0 0 0 2 0 0 0 0 0 0 1 0 0 1 0 1 1 1 1 0 2 2 2 1 0 0 0 2 0 1 0 0 0 0 0 0 1 0 0 1 2 1 1 0 1 0 0 0 0 0 0 1 0 2 2 0 1 1 0 0 0 0 0 0 0 1 1 2 0 0 0 1 1 2 2 1 0 1 0 0 0 1 0 1 0 0 1 2 0 2 1 0 0 0 0 0 0 0 0 1 1 0 0 0 1 0 0 2 0 0 2 0 1 1 1 0 0 1 2 1 1 0 0 0 0 1 0 2 0 0 1 1 1 1 1 0 2 0 0 0 2 1 0 0 1 1 0 0 0 2 1 2 0 2 0 1 0 0 0 2 1 2 0 0 2 0 1 0 0 0 1 1 1 1 0 1 0 0 2 0 0 0 1 0 1 1 0 0 1 1 0 2 1 0 0 0 1 1 0 2 1 0 0 0 0 0 0 0 0 0 1 0 1 2 1 0 1 0 0 1 2 0 0 0 0 1 0 0 0 0 0 0 1 0 0 0 1 0 0 1 2 1 1 1 0 0 0 0 0 1 1 0 0 0 0 1 1 1 1 1 1 2 1 2 0 1 2 2 0 2 0 1 1 0 1 0 1 0 1 1 2 1 0 1 0 0 2 2 2 2 2 0 1 1 1 2 0 0 2 0 0 0 1 2 1 1 0 1 1 1 0 2 0 0 2 0 2 1 1 1 1 1 0 0 2 1 1 0 1 1 1 0 0 0 0 0 0 0 0 1 1 0 1 1 0 0 1 0 1 0 0 1 2 2 1 1 1 0 0 2 1 1 0 1 1 0 1 0 2 2 2 1 1 1 0 1 0 2 2 0 2 1 0 2 0 0 0 0 0 2 0 2 2 0 0 0 2 0 0 1 1 1 0 0 0 0 0 1 2 0 2 1 1 0 0 0 1 1 1 0 0 1 0 1 1 0 2 0 0 0 1 0 0 0 0 0 1 0 0 0 0 0 0 0 0 1 0 0 1 2 0 0 1 0 0 0 1 1 0 0 1 0 1 2 1 1 0 1 0 1 0 0 0 0 0 0
10 0 0 0 0 0 2 2 2 0 0 0 0 1 0 1 0 0 1 2 0 1 0 0 2 1 1 2 2 0 0 0 0 0 1 2 1 2 0 0 2 2 0 0 0 0 0 0 0 1 1 1 1 1 1 1 0 0 0 1 0 0 2 1 0 1 0 1 1 0 0 1 2 2 0 2 2 0 2 0 0 2 1 0 1 0 0 0 0 2 0 0 2 0 0 0 0 0 0 0 1 0 0 2 2 0 2 2 0 0 0 2 1 1 2 2 2 0 0 0 2 1 2 1 1 0 1 1 1 2 0 0 0 0 0 0 0 0 0 1 1 1 0 0 0 2 2 0 0 0 0 0 0 2 0 0 2 1 0 0 0 1 0 2 1 1 0 0 1 1 0 0 0 2 0 0 1 0 0 1 0 0 2 2 2 2 2 2 0 1 0 1 0 1 2 1 0 0 0 0 0 0 0 1 2 1 1 0 2 0 1 1 0 0 0 1 1 0 2 1 1 1 1 1 0 0 1 2 1 1 1 1 1 1 0 1 0 2 0 1 0 1 1 0 0 0 0 0 1 1 1 1 0 0 0 2 2 1 0 0 0 0 0 0 0 0 0 0 1 1 0 1 0 2 0 1 0 1 1 1 0 1 0 0 2 0 0 1 1 2 0 1 0 2 2 0 1 2 0 2 0 0 1 0 1 1 0 1 0 0 0 1 0 0 2 0 2 0 0 0 1 1 1 1 1 0 0 2 2 0 0 0 0 1 0 0 0 1 0 0 0 0 1 0 0 0 0 1 1 2 1 1 0 1 1 0 1 0 0 1 2 2 2 2 1 0 0 1 2 1 1 1 0 2 0 0 2 2 0 0 2 1 0 1 0 1 0 0 0 0 0 0 2 0 2 2 2 1 0 0 0 0 1 1 1 0 0 1 0 2 0 1 2 0 2 1 0 1 1 1 0 1 1 0 0 1 1 0 0 0 0 0 1 1 1 1 0 1 1 0 0 0 2 0 2 2 2 1 1 0 1 2 1 2 1 1 1 1 0 1 1 1 0 0 0 1 1 0 2 0 0 0 0 0 1 0 1 0 0 1 1 1 0 0 2 1 0 1 2 0 2 2 0 1 0 0 1 0 0 2 2 2 2 1 2 0 0 1 0 0 0 1 0 2 0 0 0 1 0 1 1 2 2 2 2 1 1 1 0 1 1 0 0 0 0 0 2 1 0 2 1 2 2 0 0 0 1 1 1 2 0 0 0 2 0 2 0 1 0 1 0 0 0 2 0 0 2 2 2 0 0 0 0 0 0 0 0 1 0 2 2 0 0 0 0 0 0 0 0 0 0 0 0 1 0 0 0 0 0 0 0 1 0 0 1 1 2 1 0 1 1 0 0 0 1 0 0 0 0 1 0 1 0 0 0 0 1 1 0 0 0 0 0 1 2 0 1 0 0 2 0 0 0 2 1 1 2 1 0 0 0 0 1 1 0 0 1 1 1 0 0 0 0 2 0 1 1 1 1 0 2 1 0 0 1 2 0 0 2 0 1 0 0 0 0 1 1 1 0 1 0 1 0 0 0 0 2 0 0 0 0 0 0 0 1 0 2 2 2 0 1 0 0 0 1 0 0 1 0 0 0 1 0 0 1 2 0 0 1 1 1 1 0 0 0 0 0 0 0 1 0 1 0 0 0 2 2 1 0 1 1 1 0 0 0 2 1 0 0 0 0 0 1 0 0 0 1 0 2 2 1 1 1 1 0 1 1 0 2 2 2 2 1 1 1 2 1 1 0 1 1 2 2 0 1 0 0 2 2 0 0 2 0 0 0 2 1 0 0 1 1 1 0 0 0 2 1 0 2 0 2 2 2 1 2 1 1 0 1 2 0 2 1 2 0 0 0 1 1 1 0 0 1 1 0 0 1 2 0 1 1 0 1 0 1 0 1 0 0 0 0 0 0 0 0 1 1 0 0 1 0 0 0 0 1 0 0 2 2 2 2 2 0 0 0 0 0 0 1 0 1 0 1 0 2 2 2 2 1 0 1 1 0 1 2 0 2 0 0 2 0 0 0 1 2 0 0 0 2 0 1 0 0 0 0 2 1 2 0 1 2 0 1 1 1 0 1 0 0 0 0 1 2 1 1 1 0 1 1 0 1 0 2 0 0 0 0 2 2 2 0 0 0 1 1 2 2 0 1 1 1 0 0 1 0 1 0 0 1 1 1 1 0 1 0 0 1 0 0 1 0 0 0 2 0 1 1 0 0 0 1 1
11 0 1 0 0 0 1 1 1 1 1 1 0 2 0 1 0 0 2 0 1 0 0 0 2 0 0 1 2 1 2 0 0 1 1 1 1 1 0 0 1 1 1 1 0 1 0 0 0 0 0 0 1 0 1 0 1 0 1 0 1 2 1 2 0 1 1 2 2 0 0 2 2 2 1 2 1 0 1 0 2 2 0 0 0 0 0 1 1 2 1 1 1 2 0 1 0 2 1 1 1 0 1 1 2 0 2 2 0 0 1 2 1 2 2 2 1 0 1 0 1 0 1 1 0 0 0 0 2 2 0 0 1 0 0 0 0 0 0 1 0 2 0 1 0 0 0 0 0 1 0 0 0 0 0 0 0 1 0 1 0 0 1 2 0 2 0 1 1 1 1 1 1 1 0 1 0 1 0 1 0 2 1 2 2 1 2 0 0 2 0 0 1 1 2 2 1 0 0 0 0 1 0 1 2 1 1 1 1 0 2 0 0 0 0 2 1 1 0 1 0 0 2 2 0 0 0 1 0 1 0 0 0 0 0 0 0 2 0 1 0 0 1 1 0 0 0 0 1 1 1 1 1 0 0 2 1 1 0 0 0 0 0 0 0 0 1 0 0 0 1 2 0 2 0 0 0 1 2 1 1 0 2 1 2 2 2 1 0 2 0 1 0 2 2 0 1 0 0 0 1 0 0 0 0 0 0 1 1 1 0 2 0 0 1 0 2 0 0 0 1 0 0 2 2 0 1 1 1 0 0 2 0 1 0 0 0 2 0 0 1 0 2 0 0 0 1 0 2 2 0 0 0 0 1 1 0 0 0 1 1 1 2 2 1 1 0 0 1 1 1 1 0 2 0 0 2 1 1 0 2 0 0 0 1 0 0 0 0 0 0 0 0 0 2 0 0 1 0 0 0 0 1 1 2 1 0 0 0 2 0 0 0 0 0 0 1 0 0 0 0 1 0 0 2 2 0 0 1 1 1 0 1 1 1 1 0 0 0 0 1 0 1 1 0 1 1 0 2 2 0 0 0 2 0 0 0 0 1 0 1 0 1 2 0 2 2 0 2 0 0 0 1 1 0 0 1 0 0 0 2 1 0 0 1 1 0 0 1 0 1 1 0 1 1 0 1 2 2 2 0 0 1 1 1 0 1 1 1 0 0 2 1 2 0 0 0 0 0 1 2 2 2 2 0 2 2 1 0 1 1 0 0 0 0 1 0 1 0 1 0 2 2 1 1 1 1 2 2 0 0 0 1 2 0 1 0 2 0 1 0 0 0 0 0 2 2 1 0 1 0 2 2 0 1 0 2 2 0 2 2 0 1 1 0 1 1 2 0 0 0 1 0 0 0 0 1 1 0 0 0 2 1 1 1 0 0 0 0 1 0 0 0 2 1 2 1 0 2 1 1 1 0 0 0 0 1 1 0 0 1 0 0 0 2 0 2 0 1 0 2 0 1 1 1 0 2 2 0 0 1 1 1 1 0 0 1 0 2 0 0 0 1 1 0 0 0 1 1 1 0 0 0 0 0 2 1 1 2 0 0 0 1 1 0 2 0 1 0 1 1 0 0 0 2 0 2 0 2 2 0 2 0 0 0 0 1 2 2 0 0 0 0 0 0 1 0 0 1 0 0 0 0 0 2 2 0 0 2 1 0 0 0 0 0 0 0 0 0 0 0 0 0 1 0 0 1 1 0 0 0 0 0 0 0 2 0 0 2 2 0 0 2 0 0 0 1 0 2 2 1 0 1 0 0 0 1 1 0 1 1 0 0 0 0 1 0 2 0 2 0 2 2 2 0 2 0 1 1 1 1 1 1 0 1 1 1 0 0 2 1 0 0 0 0 2 1 0 0 0 0 0 1 0 2 0 0 0 0 2 0 2 0 1 0 0 0 0 0 0 0 0 1 0 1 1 0 1 0 0 2 0 0 0 2 0 0 0 0 0 0 0 0 0 0 0 1 0 2 0 0 0 2 0 2 1 0 1 2 1 1 1 0 0 0 1 1 0 0 0 0 0 0 0 1 0 1 1 1 0 1 1 0 2 2 0 1 2 0 2 0 0 0 0 1 1 0 1 1 0 0 0 0 0 0 1 0 1 0 0 1 1 0 1 1 0 1 2 2 0 0 1 1 1 0 2 1 0 0 1 0 0 2 0 0 0 0 0 0 0 0 0 1 0 0 0 0 0 0 0 2 0 0 0 1 1 0 0 1 0 0 0 2 2 0 0 1 0 1 2 1 1 0 1 0 0 0 0 0 0 2 0
12 0 1 0 0 0 1 1 1 0 0 2 0 0 0 0 0 0 0 0 2 0 1 0 2 1 1 2 2 0 2 0 1 1 1 0 2 0 0 2 1 0 1 1 1 0 1 0 1 0 0 0 0 0 0 0 0 0 2 0 0 1 2 1 0 0 0 1 1 0 0 0 2 2 1 2 1 0 2 0 0 2 1 1 2 0 0 0 0 2 0 0 2 1 0 2 0 2 0 1 2 0 0 2 2 0 2 2 0 0 0 2 0 0 0 0 0 0 1 0 1 0 2 1 0 1 1 0 1 1 1 1 0 0 1 0 0 0 0 0 0 2 0 0 0 2 1 0 0 0 0 0 0 1 0 0 0 1 0 1 1 2 0 2 1 2 1 0 1 1 0 1 0 2 1 1 2 1 0 0 1 1 1 2 2 1 2 1 1 2 0 0 1 1 1 0 1 0 0 0 0 0 0 1 1 0 1 1 1 0 0 2 1 0 0 0 0 0 2 0 2 2 2 2 0 0 2 0 0 0 0 0 0 1 1 0 1 2 1 1 0 1 2 0 0 0 0 1 2 0 0 0 0 0 0 1 1 0 2 0 2 2 1 1 1 0 0 0 1 0 0 1 1 2 0 0 0 0 2 0 0 0 1 0 2 0 0 2 0 2 0 1 2 2 2 0 0 2 0 1 0 0 0 0 0 0 0 0 0 0 0 1 0 0 2 0 2 0 0 0 0 1 0 1 2 0 0 1 1 0 0 2 0 1 0 0 0 1 0 1 1 1 0 0 1 0 1 0 0 2 0 2 0 1 1 0 1 0 0 1 1 1 1 0 1 1 0 1 2 1 1 1 1 2 0 0 1 1 0 0 1 0 0 0 1 0 0 0 0 2 1 2 2 0 2 2 2 1 0 0 0 0 0 2 2 2 0 1 0 2 0 1 0 0 0 0 1 0 0 0 0 0 0 0 0 2 2 0 1 1 1 0 0 1 1 0 1 1 0 0 2 0 2 0 1 2 2 1 0 0 0 1 1 2 1 1 1 1 0 1 1 1 0 0 0 0 0 2 1 1 2 2 1 1 0 0 0 0 0 0 1 0 0 2 0 0 2 0 2 2 2 0 0 2 0 1 0 2 2 1 0 0 2 1 1 1 1 1 0 0 0 2 0 1 0 1 0 0 0 2 2 0 1 2 1 0 0 0 0 2 0 2 0 1 2 1 2 0 0 1 1 1 1 1 1 1 1 2 2 2 0 0 0 1 2 0 0 0 0 2 0 0 0 0 1 0 0 1 1 0 0 1 1 0 1 0 1 0 0 0 2 0 0 0 0 0 0 0 0 0 1 1 2 2 0 2 2 0 0 0 0 2 1 0 1 0 0 2 0 2 0 0 1 1 0 1 1 0 1 1 0 2 0 0 0 1 2 2 0 0 0 1 0 2 0 0 1 0 0 2 0 0 1 2 2 1 1 2 0 0 1 2 0 1 0 0 2 1 0 0 0 0 1 1 0 0 2 0 1 0 0 2 1 1 0 2 0 0 1 0 0 1 0 0 0 2 2 2 0 0 1 1 0 0 0 0 2 1 1 2 1 1 0 0 1 0 1 2 2 0 1 0 0 0 0 0 0 2 1 0 0 0 0 0 1 2 0 0 2 2 1 1 1 0 0 0 0 0 1 2 0 0 0 1 0 0 1 0 0 0 0 0 0 0 0 0 0 0 0 0 1 2 2 0 0 0 0 1 1 1 1 1 1 0 0 1 1 0 1 1 2 2 0 0 0 1 0 1 0 1 1 2 2 0 0 0 0 0 0 1 1 0 0 0 0 0 1 0 0 1 1 0 0 0 0 2 2 2 1 0 0 1 1 1 2 2 1 0 1 2 0 2 1 1 0 0 0 0 2 1 1 0 1 1 0 0 1 1 0 0 2 0 0 0 2 0 0 0 0 0 0 0 1 0 1 0 1 0 1 1 0 0 1 0 1 1 0 1 2 2 1 1 1 0 0 1 0 0 0 1 1 1 0 0 2 2 2 1 0 0 0 2 0 1 2 1 0 1 2 0 1 0 0 0 1 1 0 1 1 0 0 0 2 2 0 1 2 1 2 0 1 1 0 1 0 0 0 0 1 0 1 0 2 0 0 0 0 0 0 1 1 0 0 0 1 0 2 1 1 1 0 0 0 0 0 1 1 1 1 0 0 0 0 0 0 2 0 0 1 0 0 0 1 1 0 0 1 0 0 0 0 0 0 2 0 1 0 0 0 0 0 0
13 0 1 0 0 0 0 2 2 0 1 1 0 2 1 0 1 0 1 1 1 0 0 0 2 0 0 1 1 1 1 0 0 1 1 1 1 1 0 1 1 1 0 0 0 0 0 0 0 1 1 1 2 0 0 0 0 0 2 1 1 1 0 0 0 0 0 2 0 0 0 0 2 2 2 2 0 1 1 0 2 2 0 1 1 0 1 0 0 2 0 0 2 2 0 0 0 0 0 0 2 0 0 1 2 0 2 1 1 0 0 1 1 2 2 2 1 0 1 0 1 0 1 1 0 0 0 1 0 1 0 0 0 0 0 0 0 0 0 0 1 1 0 0 0 2 0 0 0 1 1 1 0 0 0 0 0 1 0 2 1 0 1 2 1 1 0 0 1 2 0 0 1 1 0 1 2 0 0 0 0 0 1 2 1 1 1 0 0 1 0 0 0 2 2 1 2 0 0 0 0 1 0 0 2 0 1 0 1 0 0 1 2 0 0 0 0 0 0 0 1 1 2 1 0 1 0 2 1 1 0 0 0 0 0 0 0 2 0 2 0 0 2 1 0 0 0 1 1 1 1 1 1 0 0 0 0 0 1 0 1 1 0 0 1 0 0 0 1 1 0 2 0 1 0 0 0 1 2 1 1 0 2 0 1 1 0 2 0 2 0 2 1 2 2 0 0 1 1 0 1 0 1 0 1 0 0 0 2 2 0 1 0 0 2 2 2 1 0 0 0 1 1 1 2 0 0 2 0 1 0 2 0 1 0 0 0 0 0 1 1 1 2 0 0 0 1 0 0 1 0 0 1 0 1 0 1 0 0 1 1 2 0 0 0 0 0 1 1 0 0 2 1 1 1 1 2 1 0 0 1 1 0 0 0 0 0 1 1 0 0 1 2 0 2 2 2 1 0 1 0 1 1 0 1 0 0 0 0 1 0 2 2 0 2 0 0 0 0 0 0 2 0 0 0 2 1 0 2 0 2 0 0 1 1 2 0 0 0 0 2 0 2 0 1 2 2 1 1 1 0 1 0 2 0 0 0 1 2 2 1 2 0 0 0 0 0 1 2 0 1 1 1 1 2 2 0 0 0 2 1 1 0 0 2 0 0 2 2 0 1 2 1 1 0 0 1 2 2 1 0 0 2 1 2 1 2 1 0 0 0 1 0 0 0 2 0 1 0 2 2 2 2 2 0 1 1 1 0 1 1 1 0 0 1 1 0 1 0 1 0 1 2 1 1 0 2 2 2 0 0 0 0 2 0 1 0 1 0 1 0 0 1 0 0 1 1 1 1 0 0 2 2 0 1 0 1 0 0 2 2 0 2 2 0 0 2 2 1 1 0 1 1 0 1 0 0 0 0 0 0 2 0 2 0 1 0 1 0 1 2 1 0 1 1 0 0 0 0 0 0 1 0 0 0 1 1 0 0 0 0 2 1 1 1 0 2 0 0 1 1 1 2 2 2 0 0 1 0 0 1 1 1 0 1 0 1 0 2 1 1 0 2 1 1 0 2 2 0 1 1 0 0 1 1 2 0 1 1 0 0 1 0 1 0 1 1 1 0 1 1 0 0 0 0 0 0 0 1 1 0 1 0 0 2 0 0 2 2 0 0 0 0 1 1 0 0 2 2 0 0 0 0 0 2 0 0 0 0 0 0 0 0 0 0 0 0 0 0 1 0 1 1 0 0 1 2 1 0 0 0 0 0 0 0 1 0 0 0 1 0 1 2 0 0 0 1 0 2 2 0 0 0 0 0 0 0 0 0 0 1 1 0 0 1 2 0 1 0 1 1 2 2 0 0 0 1 1 0 0 1 0 1 0 1 1 0 0 1 1 1 0 0 0 0 2 1 1 1 0 1 1 1 1 2 1 1 0 1 2 0 2 1 1 1 0 0 2 1 0 1 1 0 0 0 0 0 1 0 0 2 0 1 0 1 0 0 0 0 1 1 0 1 0 1 2 2 1 1 2 0 0 0 0 1 0 0 0 1 2 1 1 0 0 0 0 0 0 1 0 1 0 1 1 2 2 2 2 0 1 0 1 1 1 2 1 0 0 1 1 0 0 0 0 1 1 0 0 2 1 0 1 1 1 1 0 0 2 0 0 1 0 0 1 0 0 0 1 1 1 0 0 0 1 0 1 1 0 0 0 2 0 0 0 1 0 2 0 2 0 0 2 2 0 2 2 2 0 0 0 0 0 0 0 1 1 0 0 1 1 0 0 0 0 0 0 0 0 0 2 1 0 1 1 0 0 0 0 0 0 1 1
14 0 2 0 0 0 0 0 0 2 2 0 1 1 0 0 0 0 0 0 2 0 0 1 1 0 0 1 0 2 0 0 1 1 2 0 2 1 1 0 1 1 0 1 0 1 2 0 0 1 0 0 0 2 0 0 0 0 2 0 0 1 2 1 0 1 0 1 2 0 0 1 2 2 2 2 0 0 2 0 2 2 0 0 0 0 0 0 0 2 0 0 1 1 2 2 0 1 0 1 0 0 0 1 2 0 2 1 1 0 0 1 0 1 1 1 0 0 1 0 1 0 2 2 2 0 2 1 0 2 0 1 0 0 0 0 0 0 0 0 1 1 0 0 0 0 0 0 0 0 0 0 0 0 0 0 0 2 0 1 1 0 0 1 2 2 0 0 1 1 0 2 1 1 0 0 2 1 0 0 1 1 1 2 2 1 1 1 1 2 0 0 0 1 2 1 1 0 0 0 0 2 0 0 2 1 1 2 0 0 0 2 0 0 0 1 0 0 2 0 1 1 1 1 0 0 1 2 0 2 0 0 0 0 0 0 0 2 0 2 0 0 2 1 0 0 0 0 2 0 0 0 2 0 0 1 0 0 1 0 1 1 0 0 0 0 0 0 1 0 0 2 0 1 0 0 1 0 1 0 1 1 2 0 2 2 2 1 0 2 0 2 0 1 2 0 1 0 0 1 0 2 0 0 0 0 1 0 1 0 0 0 0 0 1 0 2 1 0 0 0 2 2 0 1 0 0 2 1 2 0 1 0 2 0 0 0 1 0 0 1 0 1 0 0 0 1 0 1 1 0 1 0 0 2 0 0 0 0 1 2 2 1 0 1 1 0 0 2 2 2 0 1 2 0 0 0 2 0 0 2 0 0 1 0 0 0 0 0 0 0 0 0 0 2 0 0 1 0 0 0 0 1 1 1 0 1 0 0 2 0 0 0 0 0 0 2 0 0 0 0 1 1 1 0 2 2 1 2 0 2 0 0 0 0 1 0 1 0 0 2 0 1 1 0 1 1 1 1 2 0 1 2 2 2 2 2 1 1 2 1 2 1 0 0 0 0 1 2 1 1 1 2 2 2 0 2 0 0 2 1 1 0 0 1 0 0 1 2 0 1 2 1 1 1 0 1 1 1 1 1 0 2 1 2 0 1 1 1 0 2 2 0 0 0 2 0 0 0 1 1 2 2 2 1 1 1 1 0 1 1 0 0 1 1 0 2 1 0 1 1 1 1 0 1 0 2 1 1 1 0 0 0 2 0 2 1 1 1 1 1 0 1 0 1 1 1 1 1 0 1 0 0 0 0 0 1 1 0 2 1 0 2 1 1 0 1 1 0 0 0 1 0 1 0 0 0 1 1 0 0 2 0 1 0 1 0 2 0 2 0 0 0 2 0 0 0 0 0 0 0 2 0 0 0 0 0 0 0 0 0 2 1 1 1 0 1 1 0 1 1 1 0 1 2 1 2 1 0 0 0 1 1 1 0 0 1 1 1 0 0 0 1 1 1 1 1 0 1 1 0 1 0 0 1 1 1 0 2 0 1 0 0 0 0 2 2 1 0 1 0 1 0 0 1 0 2 0 0 0 0 0 0 1 1 0 1 1 1 0 1 0 0 0 0 1 0 0 1 0 0 0 0 0 2 2 0 0 1 1 1 1 0 0 0 1 1 0 1 2 1 0 0 0 0 2 2 1 0 0 0 1 0 0 0 1 1 0 1 0 0 0 2 0 0 0 0 0 2 2 0 0 0 0 1 0 2 0 0 0 0 1 1 1 1 2 1 0 0 0 2 2 2 1 0 1 0 0 0 0 0 0 0 0 0 0 2 0 0 2 2 0 0 0 0 2 2 0 1 0 0 1 2 1 2 1 1 0 0 2 0 2 0 0 0 1 0 0 0 0 0 1 0 0 0 0 0 0 0 0 1 0 1 0 1 0 0 0 0 0 0 0 0 0 0 0 0 0 1 1 0 0 1 0 1 0 0 1 1 2 1 1 1 0 0 2 1 0 0 0 0 0 1 1 1 1 1 2 0 0 0 1 1 0 2 0 0 0 0 0 0 0 0 0 0 2 0 2 2 0 0 0 1 0 2 0 2 1 0 1 0 0 2 2 2 0 0 0 1 1 0 0 1 0 0 0 0 1 0 0 2 0 2 0 1 0 0 0 0 0 0 0 0 0 1 1 1 1 0 0 1 0 0 0 1 1 0 0 0 0 0 0 0 1 1 1 1 0 0 1 0 0 0 2 0 1 0 0 0 0 1 1
15 0 0 0 0 0 0 2 2 0 1 1 2 2 0 1 0 1 0 1 1 1 0 0 2 0 0 0 1 2 0 0 0 0 1 0 2 1 0 1 1 1 1 1 1 1 0 0 1 0 0 1 0 0 1 0 0 0 1 1 1 1 1 1 0 1 0 1 2 0 0 1 2 2 2 2 0 0 0 0 1 1 1 0 1 0 0 2 1 2 0 1 1 2 1 1 0 0 0 1 2 1 2 0 2 0 2 0 2 0 0 2 0 2 2 2 0 0 1 0 1 0 1 2 1 0 1 0 1 1 0 0 1 0 0 0 1 0 0 1 0 2 0 0 0 2 0 0 0 1 1 1 0 0 0 0 0 1 0 1 0 0 0 2 2 1 0 1 0 1 1 0 1 1 0 1 0 0 1 0 0 0 0 2 0 0 0 2 0 1 0 0 0 0 0 1 1 0 1 1 0 0 0 1 2 1 2 0 1 0 0 1 1 1 0 0 0 0 1 1 1 1 2 2 0 0 2 1 0 0 1 1 0 0 0 0 0 2 0 2 0 0 1 0 0 0 0 1 1 1 0 0 0 0 0 2 1 0 1 0 1 1 0 0 0 0 0 0 1 0 0 2 0 2 0 0 0 0 2 1 1 0 1 0 1 0 1 0 1 2 0 1 0 2 2 0 1 1 1 0 1 0 0 1 0 0 0 0 0 1 0 2 0 0 1 0 1 1 1 0 1 0 0 2 1 0 1 1 2 1 0 2 0 1 0 0 0 2 1 1 0 1 1 0 0 0 0 1 1 2 0 2 1 0 0 1 1 0 0 0 0 0 1 0 1 0 0 1 2 1 0 2 1 2 1 1 0 1 1 0 1 0 0 0 0 1 0 0 0 0 0 0 0 0 1 0 1 1 1 1 0 1 0 0 0 0 0 1 0 0 0 0 1 1 1 0 1 0 0 0 0 2 1 0 1 2 1 1 1 0 2 1 0 2 2 1 0 2 2 2 2 0 0 2 0 2 2 1 1 1 0 1 1 1 2 0 2 2 1 1 1 1 0 0 0 1 1 2 1 1 2 2 1 1 0 0 0 0 0 1 1 2 0 0 2 2 0 0 1 0 1 1 0 2 2 0 0 1 1 2 1 1 2 1 2 1 2 1 0 0 0 1 0 1 0 1 0 1 0 2 2 2 2 2 0 0 0 0 1 2 0 1 0 1 1 1 0 1 1 2 1 1 0 0 0 0 1 1 1 1 0 0 0 1 1 1 1 0 0 0 2 0 1 0 0 2 2 2 0 2 0 0 1 0 0 0 1 0 1 1 2 0 0 0 0 0 0 0 0 0 0 1 0 1 0 0 0 1 1 1 1 1 0 1 0 1 1 0 1 0 1 1 0 0 2 0 0 0 0 0 0 1 0 0 0 2 2 1 0 0 0 2 0 2 0 0 2 1 0 0 1 2 0 1 1 1 2 1 0 0 0 1 1 0 0 0 2 0 2 1 0 1 0 0 2 0 1 0 1 1 1 0 0 1 0 2 0 0 1 0 0 0 0 0 0 0 0 1 0 1 1 0 1 1 1 0 2 0 1 1 0 1 0 0 2 0 1 2 2 2 0 0 0 0 0 0 0 0 0 0 1 0 0 0 2 0 0 0 0 0 0 1 1 1 0 1 1 0 0 0 1 0 2 0 0 0 2 1 0 0 0 1 0 0 0 1 0 0 1 0 0 0 1 0 0 1 2 0 2 2 0 0 1 0 0 1 1 0 0 0 1 1 0 0 0 1 0 1 0 1 1 2 2 2 0 1 0 1 0 1 2 0 2 0 1 1 1 1 0 2 1 0 1 1 1 2 1 0 2 2 0 2 2 0 2 0 0 0 1 2 1 1 1 1 0 0 0 0 0 0 0 0 0 0 0 0 0 1 0 0 1 1 1 0 1 1 0 0 1 0 1 0 0 0 0 0 0 0 1 0 0 0 0 0 1 1 0 1 1 1 1 1 0 0 0 1 1 2 1 0 1 0 0 0 2 2 2 0 0 0 0 2 0 0 2 2 0 0 0 1 0 0 0 0 2 1 0 1 2 1 0 1 1 1 0 1 1 1 0 1 0 0 1 1 2 0 1 0 1 1 0 0 1 1 1 1 0 1 0 0 1 0 1 0 1 0 1 2 2 1 1 1 2 0 0 0 0 0 0 0 0 0 0 0 0 1 1 0 1 1 0 0 1 1 0 0 1 0 0 2 0 0 0 2 0 1 1 1 1 0 1 1
16 0 1 0 0 0 0 1 1 1 1 1 0 1 0 1 0 0 0 0 2 0 0 1 1 1 1 1 1 1 1 0 1 1 2 0 2 0 0 2 1 0 0 0 0 0 1 0 0 1 0 0 0 0 0 0 0 0 1 0 1 2 1 1 0 0 0 2 2 0 0 2 2 2 1 2 1 0 0 1 1 2 0 2 2 0 0 0 0 2 0 0 0 2 0 0 0 1 0 1 0 1 0 1 2 1 1 1 1 0 0 2 0 0 2 2 2 0 0 0 2 0 2 1 1 1 1 1 1 2 0 0 0 0 0 0 0 0 1 0 1 1 0 0 0 1 1 0 0 1 1 2 0 1 0 0 1 0 0 1 0 1 0 2 0 1 0 0 0 2 0 0 0 2 0 0 2 1 1 1 0 0 0 2 1 1 1 2 0 1 1 1 1 1 1 2 1 0 0 0 0 1 0 1 2 1 1 1 0 0 1 1 1 0 0 0 0 0 0 1 0 0 1 2 0 0 1 0 0 1 0 0 0 0 0 0 0 2 0 1 0 0 2 0 0 0 0 0 2 0 0 0 2 0 0 0 0 2 0 1 0 1 2 2 1 0 0 1 1 0 0 2 0 2 1 0 1 0 2 0 1 0 2 1 1 1 1 0 1 2 0 2 0 2 2 0 2 1 0 1 0 0 0 0 0 1 0 0 1 0 0 1 0 0 1 0 1 0 0 0 1 1 1 2 2 0 0 1 1 2 0 0 0 1 0 0 0 0 0 0 0 0 1 0 0 0 1 0 1 2 1 0 1 0 1 0 0 0 0 1 1 1 1 1 1 1 0 2 2 0 0 2 0 2 0 0 1 2 1 0 2 0 0 1 0 1 0 0 0 1 1 1 1 0 2 1 1 1 1 1 0 2 1 1 1 1 1 2 1 1 0 1 0 0 0 0 1 0 0 0 0 1 0 1 1 2 1 0 2 1 2 0 0 0 0 0 0 0 0 0 2 0 1 1 0 1 1 1 0 0 0 1 0 2 0 0 0 0 1 1 2 1 1 1 0 2 2 1 2 0 1 1 1 1 1 0 0 0 0 1 0 1 0 0 2 0 0 1 1 0 0 1 0 1 1 0 2 1 1 2 1 1 2 0 2 1 1 0 1 0 2 0 0 2 0 0 0 0 0 1 1 2 2 2 0 1 1 1 0 1 1 0 0 0 0 0 1 2 0 1 0 1 1 1 1 1 0 1 1 1 0 0 0 2 1 1 0 0 0 0 0 0 1 0 0 1 1 2 2 0 2 1 1 0 1 0 1 0 0 0 2 0 2 1 1 0 1 2 1 1 0 2 0 0 0 0 1 1 2 2 2 0 1 2 0 0 1 0 0 1 1 0 1 2 0 2 1 0 0 0 0 1 0 0 0 0 1 0 0 0 0 2 1 0 2 0 1 1 0 2 0 0 0 1 1 1 2 1 0 0 0 0 1 1 0 0 1 0 2 1 0 1 1 1 1 1 1 2 0 1 0 0 0 0 0 2 1 0 2 0 0 1 0 0 0 1 1 1 1 2 0 0 1 0 0 0 1 0 0 0 0 0 0 0 2 0 2 0 1 1 1 1 0 0 0 0 0 2 1 0 1 0 1 0 1 2 0 0 0 0 0 1 1 0 0 0 0 0 0 2 1 0 0 0 0 1 1 0 0 0 0 1 1 0 0 2 1 1 1 1 1 0 2 0 0 0 0 0 2 2 0 0 0 1 0 1 2 0 1 1 2 2 0 0 1 2 1 2 0 2 0 2 2 0 1 0 0 1 0 0 0 0 0 0 0 1 1 0 0 1 1 1 1 1 1 2 2 0 1 0 1 1 1 0 2 0 0 0 1 2 0 2 0 1 0 0 1 1 1 1 1 1 0 0 1 0 0 1 0 0 1 1 1 0 1 1 0 1 0 0 0 0 2 0 2 2 2 0 2 0 0 0 1 0 1 2 0 0 2 2 2 2 2 0 0 2 0 1 0 0 0 0 0 0 2 2 2 1 1 0 1 0 0 2 2 1 0 1 0 2 0 0 1 1 2 0 0 0 2 1 0 1 1 0 2 0 2 1 0 0 0 0 2 2 2 0 1 1 1 0 0 1 1 1 0 2 1 0 0 0 1 1 1 1 0 0 1 1 2 0 1 2 0 1 0 1 1 1 0 0 1 0 0 0 0 1 1 0 0 0 0 0 0 0 0 0 0 0 0 2 0 0 0 2 1 1 0 0 0 0 2 2
17 0 2 0 0 0 0 1 2 0 1 0 1 1 0 1 0 0 1 1 1 1 0 0 2 0 0 2 2 0 2 0 0 1 0 1 1 0 0 1 1 0 0 1 0 1 1 0 0 0 1 2 0 0 0 1 1 0 0 1 0 1 2 1 0 1 1 2 0 0 0 0 2 2 1 2 1 0 1 0 0 1 0 2 2 0 0 0 0 1 0 0 0 1 1 1 0 2 0 2 1 0 0 2 2 0 2 2 0 0 0 1 1 2 2 2 0 0 1 0 1 0 2 1 1 0 1 1 1 2 1 1 0 0 1 1 0 0 0 1 0 1 0 0 0 2 0 0 0 0 0 1 0 0 1 1 2 2 0 1 0 0 0 2 1 2 1 1 1 0 0 2 0 2 0 0 2 0 0 0 0 0 0 2 1 0 1 1 0 2 0 0 0 0 1 2 1 0 0 0 0 2 0 1 2 1 1 0 2 1 2 1 0 1 0 1 0 0 1 1 1 1 0 1 1 0 0 0 0 0 0 0 1 0 0 0 0 2 0 1 0 0 2 1 0 0 0 0 1 1 1 1 1 0 0 1 0 0 0 0 0 0 1 1 0 0 1 0 0 0 0 2 1 2 1 1 0 0 2 0 0 0 1 0 1 1 1 2 0 2 0 2 0 2 2 0 0 0 0 0 1 0 0 2 0 0 0 0 2 2 2 2 0 0 2 0 1 0 1 0 1 0 1 2 2 0 0 1 0 2 0 2 0 1 0 0 0 1 0 0 1 0 1 0 1 1 0 0 1 2 1 0 0 0 1 1 1 0 0 1 1 1 1 1 1 0 0 1 2 1 1 1 2 2 0 0 2 2 1 1 1 2 0 1 0 0 0 1 1 1 1 2 0 0 2 1 1 0 1 1 0 1 1 1 2 0 0 2 0 2 0 1 1 0 1 0 0 0 1 0 0 1 0 0 2 2 1 0 1 0 1 0 1 1 1 1 1 0 1 0 2 0 2 0 0 1 1 0 0 1 0 0 1 2 1 1 1 1 2 1 1 1 0 0 0 0 0 2 1 1 2 2 1 1 0 0 0 0 0 0 1 1 0 1 1 1 1 0 1 0 1 1 0 1 0 0 1 1 1 1 1 1 2 0 2 1 1 2 0 0 0 2 0 2 0 0 0 0 0 1 1 2 2 2 1 0 0 0 0 2 0 0 0 0 0 1 1 0 0 0 0 0 2 1 1 1 1 0 0 2 0 0 0 2 0 2 1 1 0 1 1 0 0 1 0 0 1 1 1 0 1 1 0 0 0 0 0 1 0 2 1 0 1 1 0 0 0 1 0 0 0 0 0 0 1 0 1 0 0 0 0 1 0 0 0 2 0 1 0 1 0 0 0 1 0 1 1 0 0 0 0 1 0 1 1 0 0 2 0 0 1 2 0 2 1 1 2 0 2 2 2 1 1 1 1 0 2 1 0 0 1 1 0 0 0 0 2 1 1 0 0 0 2 1 1 1 0 1 0 0 0 1 0 1 0 1 1 1 2 0 0 0 1 0 0 2 1 2 0 0 1 1 1 1 1 0 2 0 0 1 1 1 0 0 1 0 1 1 2 0 0 0 0 0 0 0 0 1 1 1 0 0 0 0 0 2 0 0 0 0 0 0 0 0 0 0 0 0 0 1 0 1 0 0 0 0 1 0 0 0 0 0 1 0 0 1 1 0 2 1 0 0 2 0 0 0 0 0 1 1 0 0 0 0 1 0 1 0 0 0 0 0 1 1 1 2 1 2 0 2 0 1 2 0 0 0 0 0 0 0 1 0 1 0 1 1 2 0 0 0 0 0 1 1 0 1 2 1 1 0 0 1 1 0 1 0 0 0 0 2 1 2 0 1 0 0 0 1 1 0 0 0 0 0 0 0 0 1 0 0 2 1 1 1 1 0 0 0 0 0 0 0 1 0 1 1 2 0 2 0 0 0 1 0 2 0 0 0 1 2 2 2 0 1 0 2 1 0 0 1 1 1 1 0 1 1 1 2 1 0 1 1 0 1 2 1 1 0 0 0 0 0 1 1 1 2 0 0 2 0 2 0 1 1 0 1 0 1 0 0 1 0 1 1 1 0 0 0 0 1 0 1 2 1 1 2 0 1 0 1 1 0 2 0 1 0 0 1 1 1 1 1 2 0 0 0 0 0 0 0 1 0 0 0 0 0 0 0 2 0 0 0 1 1 0 0 1 0 0 0 0 0 0 1 1 0 1 0 0 0 0 0
18 0 0 1 0 1 0 2 2 1 1 0 1 2 0 1 0 0 1 0 1 0 0 1 1 0 0 2 2 0 2 1 0 0 1 1 1 2 0 0 2 2 0 0 0 2 0 0 0 1 1 1 2 0 0 0 0 1 0 0 1 1 0 0 0 1 0 1 1 0 0 1 2 2 1 2 1 0 1 1 1 2 0 0 0 0 0 1 1 2 0 1 1 1 1 1 0 0 0 0 2 0 1 1 2 0 2 1 1 0 0 2 0 2 2 2 0 0 1 0 2 1 2 1 1 1 1 0 0 0 0 0 0 0 1 1 0 0 1 1 2 1 0 0 0 0 0 0 0 0 0 0 0 0 1 0 1 2 0 2 0 0 0 2 0 1 0 0 1 0 0 0 0 2 0 1 1 0 0 0 0 0 0 2 0 0 0 1 0 1 0 1 0 1 1 2 1 0 0 2 0 0 0 0 2 2 2 1 1 0 1 0 0 0 0 0 0 0 1 0 1 1 2 2 0 0 1 2 1 1 0 2 1 1 1 1 0 2 0 2 0 0 2 0 0 0 0 0 2 0 0 0 1 0 0 0 2 0 2 0 2 2 1 1 1 0 0 0 1 0 1 2 0 0 1 1 0 0 1 1 0 0 2 2 2 0 2 1 1 2 0 1 0 2 2 0 0 0 0 0 0 1 0 0 0 2 0 0 2 1 1 1 0 1 1 1 2 0 0 0 0 2 1 2 1 0 0 1 1 0 0 2 0 1 0 0 0 1 0 1 1 1 0 0 0 0 0 0 0 1 0 1 1 0 1 0 0 1 0 1 1 2 2 2 2 1 0 2 2 1 1 1 0 2 0 0 2 0 1 0 0 0 0 0 0 0 0 0 0 0 0 1 0 1 2 2 2 1 1 1 0 1 0 2 2 1 1 0 0 2 0 0 1 0 0 0 1 0 2 0 0 0 0 1 1 1 0 0 1 1 1 0 1 0 0 1 1 2 0 0 1 0 0 2 0 2 2 0 0 0 0 1 1 2 0 0 0 1 1 2 1 2 0 0 0 2 1 2 1 1 2 2 0 0 1 0 1 1 1 1 1 1 0 0 2 1 0 1 2 0 2 2 0 1 0 0 1 2 2 2 0 0 1 1 1 0 2 1 0 0 0 1 0 0 1 1 0 2 0 2 2 2 2 2 0 1 1 0 1 2 0 0 0 0 2 0 1 0 0 1 0 1 1 0 0 0 1 1 1 1 0 0 0 2 2 0 0 0 0 0 1 0 0 0 2 0 0 2 2 0 1 1 0 0 0 0 0 1 0 2 2 0 1 0 1 0 1 1 0 0 0 1 0 1 0 0 0 0 0 0 0 2 1 1 1 0 1 0 0 2 1 0 0 0 1 0 0 0 1 1 0 2 0 1 1 1 1 1 0 0 0 2 0 2 1 2 2 1 0 0 1 0 0 1 2 2 2 0 0 1 0 1 2 0 0 0 1 1 1 0 0 0 0 1 0 1 2 0 1 1 1 0 0 0 0 1 2 1 1 1 1 1 0 0 2 2 0 1 0 1 1 1 0 0 0 0 2 1 1 1 0 1 0 0 1 0 0 1 1 0 0 0 1 1 1 1 0 2 0 0 0 1 0 0 2 1 0 0 2 2 2 2 0 0 0 1 0 0 0 1 0 0 0 0 0 1 1 1 0 1 1 1 0 0 0 1 2 0 1 1 0 0 1 0 0 1 0 0 2 2 1 1 0 0 0 0 0 0 1 1 0 0 1 1 0 1 0 1 0 1 1 2 2 1 1 1 0 1 0 0 1 0 1 0 0 1 1 0 1 1 1 0 1 1 1 2 2 1 2 0 1 2 1 1 1 2 1 0 2 2 1 1 1 1 0 1 2 0 1 0 1 0 1 0 1 1 0 1 0 1 1 0 0 0 2 0 0 0 1 0 1 0 0 0 1 0 1 0 1 1 0 0 0 1 2 1 0 1 2 1 1 1 0 0 0 0 0 0 0 1 0 0 2 0 2 2 2 1 1 1 0 2 0 2 1 1 1 2 0 2 0 0 0 0 1 1 0 1 1 0 0 0 2 1 1 0 2 2 1 0 2 0 0 1 0 0 0 0 1 0 0 0 1 1 1 2 0 0 0 0 2 0 0 0 0 0 2 1 1 2 0 1 0 0 2 1 2 0 0 0 1 2 1 0 0 0 0 0 0 0 0 0 1 1 0 0 2 1 0 2 0 1 0 1 0 0 0 1 1 0 2 2
19 0 0 0 0 0 0 2 2 1 1 0 1 1 0 0 0 1 1 0 2 1 1 0 2 0 0 1 1 2 0 1 0 1 2 0 2 2 0 1 1 1 0 0 0 2 1 0 0 2 0 1 1 0 1 1 0 0 0 1 0 1 2 2 0 0 1 1 2 1 1 2 1 1 0 1 1 0 1 1 1 2 1 0 1 0 0 1 0 1 0 0 1 1 0 1 0 1 1 0 1 1 0 1 2 1 1 0 2 1 0 2 1 1 1 1 0 0 2 0 1 1 2 1 1 0 1 1 0 1 0 0 0 0 2 2 0 0 0 1 0 2 0 0 0 0 0 0 0 2 0 2 0 0 0 0 1 1 0 1 0 2 2 2 1 2 0 0 1 1 0 2 1 1 1 1 2 0 0 0 0 0 0 2 1 0 1 0 0 0 0 0 1 0 1 1 1 0 0 1 0 0 0 2 2 0 0 0 2 0 2 0 2 0 0 0 0 1 0 0 1 1 2 2 0 0 1 1 1 0 1 1 0 0 0 0 0 2 1 1 1 1 1 0 0 0 0 2 1 1 0 0 2 1 1 1 0 0 1 0 1 1 0 0 1 0 0 1 1 1 1 2 1 1 0 0 0 2 2 1 0 0 1 0 2 0 1 2 0 2 0 1 0 2 2 1 0 1 1 0 1 0 1 0 0 2 1 1 1 1 0 2 0 1 2 1 1 1 1 1 0 0 1 1 1 0 0 2 1 2 0 1 0 1 0 0 0 2 0 0 0 0 0 0 1 0 0 1 1 2 1 1 0 1 0 1 1 0 0 2 2 1 2 2 1 1 0 1 1 1 1 1 0 2 0 0 2 2 0 0 0 1 0 0 1 0 0 0 0 0 0 1 0 0 2 2 2 1 1 1 0 1 1 0 0 0 1 0 0 1 0 1 1 0 1 1 0 0 0 0 0 2 0 1 1 2 1 0 2 0 2 0 0 0 0 1 1 0 1 0 2 0 2 0 1 0 2 0 0 1 0 0 1 1 2 1 2 1 2 2 1 2 0 0 0 2 2 1 1 1 1 1 1 1 2 1 1 0 0 0 1 1 0 2 1 1 0 1 2 1 0 2 0 1 0 0 2 1 1 2 1 1 2 2 2 0 0 1 0 0 0 1 0 0 1 1 0 0 0 0 0 2 1 1 1 0 0 0 1 2 0 1 0 1 1 1 0 0 1 2 0 1 1 0 0 1 0 1 1 2 0 0 0 2 0 0 1 0 0 0 0 0 0 0 1 0 0 1 1 0 0 1 0 0 0 0 0 1 0 2 1 0 0 0 0 0 0 0 0 0 0 1 0 1 1 1 1 1 1 1 1 1 1 1 0 1 0 1 0 1 1 0 0 0 2 0 0 0 1 1 1 2 0 1 1 1 0 0 0 0 0 1 0 2 1 1 2 1 1 2 1 1 0 0 2 2 2 1 0 1 0 2 0 0 1 1 2 1 2 0 0 0 0 1 0 0 2 0 1 1 0 0 0 1 0 2 1 0 2 0 1 1 0 1 0 2 1 1 0 1 0 1 1 0 0 0 2 0 2 2 1 1 0 0 2 0 0 2 2 0 1 0 0 0 0 1 0 1 0 0 0 0 2 0 1 2 1 1 0 0 0 2 0 0 0 1 0 0 0 2 1 1 0 1 0 0 1 1 0 1 0 1 0 0 0 0 1 0 2 1 0 0 2 0 0 0 1 1 1 1 0 0 0 0 0 0 0 0 2 2 2 2 0 0 0 2 0 2 0 2 0 2 2 1 0 0 0 1 1 0 0 0 0 0 0 2 0 1 0 1 0 0 2 2 2 2 2 0 1 0 1 1 1 0 2 1 1 0 0 1 0 1 1 2 0 0 0 0 1 0 0 0 1 0 0 0 1 1 0 1 1 0 2 2 0 0 0 0 0 0 0 0 1 0 1 0 0 0 1 1 0 0 1 0 2 0 0 1 2 2 2 2 0 0 0 1 1 0 1 0 0 0 0 0 1 1 1 2 0 1 0 1 1 1 2 1 0 2 0 1 1 0 0 0 0 1 0 1 1 0 0 0 2 1 0 0 1 1 0 0 0 0 1 2 1 0 0 2 2 0 0 2 0 0 0 0 1 0 0 1 1 0 0 1 0 0 2 1 1 2 0 0 1 0 0 0 0 0 0 0 1 1 0 0 1 1 1 0 1 0 0 0 1 1 0 1 1 0 1 2 0 1 0 1 0 0 1 0 0 0 2 1
20 0 1 0 0 0 0 1 1 1 2 0 0 0 0 0 0 0 1 1 1 1 0 2 0 0 0 2 2 1 2 0 0 1 1 1 1 1 0 2 1 0 0 1 0 1 2 0 1 2 1 1 1 1 0 1 1 0 0 0 1 2 2 2 1 0 1 1 1 0 0 1 2 2 1 2 1 0 1 1 1 2 1 0 1 0 1 0 0 2 0 0 1 2 0 2 1 2 0 2 1 0 0 1 2 1 1 2 0 0 0 2 1 2 2 2 1 0 0 0 2 0 2 1 0 2 0 0 1 1 0 0 1 0 0 0 0 0 0 0 2 0 0 1 0 0 0 0 0 1 1 1 0 2 0 1 2 0 0 0 0 1 0 1 0 0 0 0 1 1 0 1 1 1 1 1 1 2 0 0 0 2 1 2 2 2 1 1 0 1 0 1 0 1 1 1 2 0 0 0 0 0 0 0 2 1 1 1 1 0 1 1 1 0 0 1 0 0 1 2 0 0 1 2 1 0 0 1 0 0 0 0 0 0 0 0 0 1 1 0 1 1 1 0 0 0 0 0 2 0 0 0 1 0 0 1 1 0 2 0 2 2 0 0 1 0 0 0 1 1 0 2 0 2 0 0 1 2 1 1 0 0 0 0 2 1 1 2 0 2 0 1 0 1 2 0 0 2 0 2 0 0 0 1 0 0 1 0 0 1 0 1 0 1 2 1 2 0 1 0 1 0 1 2 1 0 0 1 1 2 0 0 1 1 0 0 0 1 0 0 1 0 1 0 0 0 0 0 0 0 0 0 0 1 0 1 1 0 0 1 1 1 2 1 1 0 0 0 2 2 2 0 1 2 0 0 0 0 0 0 2 1 0 1 0 1 0 0 0 0 0 1 2 0 2 2 2 0 0 0 0 0 2 0 1 0 1 1 0 2 0 1 0 1 1 0 0 0 0 0 1 2 0 2 0 2 1 0 0 0 0 1 0 1 0 1 0 1 0 0 2 0 1 1 0 1 1 2 0 0 0 1 1 1 1 0 1 1 1 1 1 1 0 0 0 1 1 0 2 0 0 0 0 0 2 1 1 0 0 2 2 0 0 2 1 1 1 0 0 0 0 0 1 1 0 0 0 1 1 2 1 1 2 2 2 0 0 2 0 0 0 2 1 2 0 2 1 1 0 2 2 2 2 2 1 1 1 1 0 1 1 1 0 0 0 0 1 0 1 1 2 2 2 1 1 0 1 1 1 1 0 0 1 2 0 0 0 0 0 1 1 0 0 2 0 0 2 1 1 0 1 1 0 0 0 0 0 0 0 2 2 0 0 0 0 0 0 0 0 0 0 1 0 0 1 0 0 0 0 0 0 2 0 0 1 1 1 0 0 0 1 1 1 2 0 2 2 0 1 0 0 1 0 0 0 0 0 2 0 0 0 2 1 2 2 1 2 0 1 1 2 1 0 0 2 2 2 1 0 0 0 1 1 0 0 0 2 0 2 0 0 0 1 1 1 2 1 0 0 1 0 1 0 1 0 2 0 0 1 0 0 0 1 1 0 2 1 0 0 1 0 1 1 0 1 0 2 0 1 1 0 1 0 0 1 0 0 1 2 0 0 0 0 0 0 0 0 0 0 0 0 0 0 0 1 1 0 0 0 0 0 1 0 0 0 1 1 0 0 2 2 0 0 0 0 0 0 1 0 0 0 0 0 0 0 2 1 0 0 0 1 2 2 1 0 0 0 1 1 1 0 0 0 0 0 1 2 0 0 0 0 0 1 1 1 1 1 2 1 2 0 1 2 1 0 1 0 0 0 1 1 0 0 0 0 1 1 0 0 2 2 1 1 1 1 2 2 1 1 0 1 1 0 0 2 0 0 0 2 2 0 2 1 1 0 1 1 1 1 0 1 1 1 0 1 1 0 1 0 0 2 1 1 0 1 0 0 0 0 0 0 0 0 0 0 2 1 0 1 0 0 0 1 0 1 0 0 1 1 2 2 2 0 0 0 0 0 0 0 0 0 0 1 0 2 2 2 2 0 2 0 0 2 0 2 2 0 1 1 2 0 0 0 0 1 1 0 1 2 0 0 0 2 0 0 0 0 1 1 0 1 0 0 1 1 0 0 1 1 1 0 1 0 0 0 0 0 0 0 0 1 1 1 0 0 0 1 0 1 1 0 0 1 0 0 0 0 1 1 0 0 0 1 0 1 0 0 0 2 0 0 0 0 0 0 0 0 0 1 1 0 1 2 2 0 0 0 0 1 0 2 2
21 0 2 0 0 0 0 2 2 0 0 2 1 1 0 1 0 0 1 0 2 0 1 0 2 0 0 1 2 2 1 1 1 1 2 0 2 2 0 1 1 1 0 1 0 1 0 0 1 1 0 1 1 0 1 1 0 0 1 1 0 1 0 0 0 0 0 1 1 0 0 1 1 1 0 1 1 0 2 0 0 2 2 0 2 0 1 0 0 1 0 0 0 2 0 1 0 0 0 0 2 0 1 0 2 0 2 2 0 2 0 0 0 2 2 2 0 0 1 0 1 0 2 0 0 2 0 0 0 0 0 0 0 0 1 0 1 0 0 2 2 0 0 0 0 0 1 0 0 0 0 1 0 0 0 0 0 0 0 1 0 1 0 2 0 2 0 1 0 0 1 1 1 1 1 1 2 1 1 1 0 2 1 2 1 1 1 0 0 1 0 0 0 2 2 2 1 0 0 1 0 0 1 0 2 0 0 1 0 0 0 2 2 0 0 1 0 0 0 0 2 2 1 1 0 0 1 2 0 2 0 0 1 1 2 1 2 2 0 2 0 0 2 0 0 0 0 1 1 1 1 1 0 0 0 2 1 1 0 1 0 1 0 0 1 0 0 0 1 0 0 2 1 2 0 0 0 0 1 0 1 1 1 0 1 1 2 2 0 2 0 0 0 1 2 0 1 1 1 0 0 0 1 0 1 0 1 1 2 1 0 1 0 0 1 0 2 0 0 0 0 0 0 1 2 0 0 1 0 1 0 1 0 1 0 0 0 0 0 1 1 1 1 0 0 1 1 1 1 2 1 0 0 0 1 1 1 0 0 1 1 1 1 1 0 1 0 1 1 0 0 2 1 1 0 0 2 2 0 0 1 1 0 0 1 1 0 1 1 0 0 0 1 0 2 1 1 0 1 1 0 1 0 1 1 0 0 0 0 2 0 1 2 0 2 2 0 0 0 0 0 2 1 1 1 1 1 0 1 0 1 0 0 1 1 0 1 0 0 0 0 0 2 0 2 2 2 0 2 0 2 2 1 1 2 1 2 1 0 1 1 1 0 0 0 0 0 1 1 1 1 1 0 0 1 1 0 0 0 1 0 2 0 0 2 1 0 1 1 0 0 1 0 0 2 0 2 1 2 1 1 1 2 1 2 1 1 0 0 0 0 1 0 0 0 2 1 0 0 1 1 1 2 2 0 1 1 1 0 1 1 0 0 1 1 0 0 2 0 1 0 1 2 0 0 1 0 1 1 1 0 0 1 1 1 0 1 0 0 1 1 0 2 0 0 2 1 1 0 1 0 1 0 0 0 1 2 0 0 0 2 0 1 0 1 0 0 0 0 0 0 1 0 0 2 0 1 1 1 0 0 2 0 1 1 0 0 2 0 2 1 0 0 1 0 0 0 0 0 0 0 1 0 0 0 1 2 0 0 0 0 2 1 2 1 1 2 0 0 2 0 1 1 1 2 1 1 1 0 0 0 2 0 1 0 0 1 0 2 0 0 0 1 2 0 1 2 1 1 0 0 1 0 0 1 1 1 1 2 0 0 0 0 1 0 2 1 2 0 0 0 1 0 0 0 0 1 0 2 2 1 1 0 0 0 0 0 2 2 1 0 0 0 1 0 1 0 1 1 0 0 0 0 1 1 1 1 0 1 0 0 0 0 1 0 2 1 0 1 2 0 0 0 0 0 1 1 0 0 0 0 0 0 0 0 1 0 0 0 0 0 1 2 1 0 0 0 0 2 2 1 1 0 0 1 0 2 0 0 0 0 1 0 0 0 1 0 1 1 1 1 1 1 1 0 1 0 1 1 1 1 0 0 0 0 1 0 1 0 2 1 0 1 1 1 2 2 1 0 0 0 0 1 0 1 0 0 0 2 2 0 2 1 1 0 0 0 2 1 0 0 0 0 0 0 0 0 0 0 0 2 0 0 0 2 0 0 0 1 1 0 0 1 0 1 1 2 1 0 1 0 0 1 1 2 1 0 1 2 2 2 2 0 0 0 0 0 1 0 0 0 0 2 0 2 2 2 1 1 1 0 1 2 0 2 1 1 2 0 2 0 0 0 0 1 1 0 0 1 1 0 1 2 0 0 0 0 2 1 0 0 1 0 2 0 0 0 2 2 0 0 2 1 1 1 2 0 1 0 1 1 0 1 1 0 0 1 0 1 0 0 1 0 1 0 2 2 0 0 0 1 0 0 0 0 1 0 0 1 1 0 0 1 2 0 1 2 0 0 2 1 0 0 0 0 0 0 0 0 0 0 0
22 0 0 0 0 0 0 1 1 1 1 0 0 0 0 0 0 0 1 0 2 0 0 1 1 1 1 2 2 2 2 0 1 1 1 1 1 1 0 0 1 1 1 1 1 2 0 0 0 2 1 1 1 1 0 0 0 0 1 1 1 1 1 1 0 0 0 0 1 1 2 1 2 2 2 2 0 0 0 1 0 1 0 1 1 0 0 0 0 1 0 0 1 0 0 1 0 1 0 1 1 0 1 1 2 0 2 1 1 1 0 1 2 2 2 2 2 1 2 0 1 1 2 2 2 0 2 0 0 0 0 0 0 0 0 0 0 0 0 1 2 0 0 0 0 1 0 0 0 0 0 0 0 0 0 0 0 0 0 1 1 2 0 2 1 2 0 0 1 2 0 1 1 1 1 2 1 0 0 0 0 1 0 2 2 2 0 2 0 0 1 2 0 1 2 2 1 0 0 0 0 1 0 1 2 0 0 1 0 1 2 1 0 0 0 0 1 0 1 0 1 1 2 2 0 0 1 2 0 2 0 0 0 0 0 1 0 2 0 1 0 0 2 0 1 1 1 0 2 0 0 0 1 1 1 1 0 0 0 0 0 0 0 0 0 0 0 0 1 0 1 2 1 2 1 1 0 1 2 1 1 0 1 0 1 0 1 1 0 1 1 1 0 2 2 0 2 1 0 1 0 0 0 1 0 0 1 0 1 2 0 1 0 0 2 0 0 0 1 0 0 0 0 1 2 0 0 1 1 1 1 1 0 0 0 0 0 1 0 0 1 1 2 1 0 1 0 1 1 2 0 2 1 0 0 1 1 0 0 0 1 1 2 2 2 1 1 1 2 1 1 1 0 2 0 0 2 0 0 0 1 0 0 1 0 0 0 0 0 0 0 0 1 0 2 1 1 0 1 1 0 1 0 2 2 1 0 1 0 1 0 0 0 0 1 0 0 0 1 0 0 1 2 0 0 2 2 1 2 0 2 0 0 1 1 0 0 1 0 0 0 0 2 0 1 2 1 2 0 0 0 1 0 2 0 0 0 2 1 2 0 2 0 0 1 1 0 0 2 0 0 0 1 1 0 0 1 0 0 1 2 0 0 2 1 0 1 1 1 0 1 0 0 1 1 0 1 2 2 0 0 0 2 2 1 0 1 1 0 0 1 0 0 1 0 1 1 0 0 2 2 2 2 2 1 1 1 0 0 2 0 2 0 1 2 1 2 1 0 1 0 2 1 1 1 2 0 1 1 1 0 0 0 2 0 0 0 1 0 0 1 1 2 0 0 1 2 1 1 0 0 0 1 0 0 0 1 0 0 2 2 0 1 1 0 0 1 1 0 0 0 1 0 0 1 0 0 0 0 0 0 2 0 0 1 1 1 2 0 2 0 0 0 0 2 0 0 0 0 0 0 1 0 0 1 2 2 1 0 0 0 1 1 2 1 1 2 0 0 2 0 1 0 0 1 1 2 2 0 0 0 1 1 1 0 0 1 1 1 0 0 0 1 1 1 1 1 1 0 0 1 1 0 1 0 1 1 0 1 0 0 1 1 0 0 2 1 0 0 1 0 1 0 1 0 0 2 0 1 0 0 1 0 0 2 0 0 1 1 0 1 0 0 0 0 1 1 1 2 0 0 0 1 0 1 1 0 0 0 0 0 1 0 0 0 0 1 0 1 2 0 0 0 0 0 0 0 0 0 0 0 1 0 0 0 0 1 0 0 0 1 2 2 1 0 0 0 0 2 2 0 0 0 0 0 1 1 0 0 0 1 1 2 1 0 1 0 1 1 1 1 1 2 0 1 0 0 0 0 1 1 0 0 0 0 2 1 0 0 2 2 1 0 0 0 1 2 0 1 0 1 1 2 0 2 1 1 0 1 2 1 1 0 0 1 0 0 0 0 0 0 0 1 0 1 1 0 0 0 0 2 0 0 0 2 0 0 0 0 0 0 0 0 0 0 1 1 1 1 1 0 0 1 1 2 1 0 1 1 2 2 2 0 0 0 0 0 0 0 0 0 0 2 0 2 2 2 2 1 0 0 0 0 2 2 0 1 2 1 1 1 0 0 0 2 1 0 1 0 0 0 0 2 2 1 1 2 1 1 0 0 0 0 2 0 0 1 1 1 0 0 0 2 2 2 2 0 0 0 0 2 0 1 0 1 0 1 1 1 1 0 0 0 0 1 2 2 0 0 0 1 0 0 0 0 0 1 0 1 1 1 0 2 2 0 0 1 0 0 2 1 0 0 1 1 0 1 0 0 0 2 0
23 0 2 0 0 0 0 1 2 0 1 0 0 0 0 0 0 0 1 1 1 1 0 0 2 0 0 2 2 1 1 2 1 2 1 2 1 1 0 0 2 2 1 1 0 1 0 0 0 0 0 0 0 0 0 1 0 1 2 1 1 1 1 0 0 0 0 1 1 1 1 1 2 2 2 2 0 0 1 0 1 1 0 1 1 0 0 0 0 1 0 0 1 1 0 1 0 0 0 0 2 0 0 1 2 1 2 2 0 0 0 1 0 1 2 2 1 0 1 0 1 0 2 1 1 0 1 0 2 2 0 0 0 0 0 0 0 0 0 1 0 2 0 0 0 2 1 0 0 2 0 0 0 0 0 0 0 0 1 0 0 0 0 2 1 1 1 1 0 1 0 1 1 1 1 1 1 1 1 1 0 1 1 2 2 2 1 0 0 1 0 1 0 1 1 1 1 0 0 0 0 0 1 0 2 0 0 2 0 0 1 1 0 0 0 0 0 0 2 0 2 2 1 2 0 0 1 1 1 0 1 2 1 1 1 2 0 2 0 2 0 0 2 1 0 0 0 0 2 0 0 0 1 0 0 2 1 0 0 0 0 0 0 0 0 0 0 1 2 2 0 2 2 2 0 0 0 1 1 1 0 1 0 0 1 0 0 0 0 1 1 1 0 2 2 0 1 2 0 1 0 1 1 0 0 0 2 0 0 1 0 1 0 0 1 0 2 0 0 0 0 1 0 2 2 0 1 0 0 1 0 2 0 2 0 0 0 1 0 1 1 1 2 0 0 0 0 1 1 0 1 0 0 0 2 0 1 0 0 2 1 1 1 1 1 1 0 0 1 1 1 1 1 2 0 0 2 1 1 0 1 0 0 0 1 1 0 0 0 0 0 1 1 0 2 1 1 1 1 1 1 1 0 1 1 0 0 0 1 1 0 1 2 0 2 1 0 0 1 0 0 1 0 0 2 2 1 0 2 1 2 1 0 0 0 1 1 0 0 0 1 0 1 1 0 0 2 2 0 1 0 2 1 2 1 1 1 1 2 2 1 2 0 0 0 0 0 0 2 0 1 1 0 0 2 1 1 0 0 0 0 2 0 0 2 1 0 0 0 0 0 0 1 2 2 0 2 1 1 1 1 1 2 2 1 0 2 1 0 0 0 1 0 1 0 1 0 0 0 0 0 2 1 1 0 1 0 2 0 0 2 0 0 0 1 0 2 1 1 2 0 0 0 0 0 1 0 0 0 2 0 0 0 2 1 0 0 0 0 0 1 0 1 0 0 0 0 1 1 0 0 1 0 0 0 0 0 1 0 2 1 0 2 1 1 1 1 2 0 0 0 2 0 1 1 0 1 0 0 0 0 2 1 1 0 0 2 2 0 2 0 0 0 0 2 0 0 0 0 0 0 1 0 0 0 0 1 2 0 0 0 1 0 1 2 1 2 1 1 1 1 0 1 1 1 0 1 1 1 0 1 1 2 1 0 0 1 1 1 0 0 0 1 1 0 0 0 0 1 0 1 1 0 0 1 1 1 1 1 1 0 0 0 0 0 2 2 2 1 1 0 1 0 0 0 0 1 0 1 1 0 1 0 0 1 0 1 2 2 0 0 0 0 0 0 0 0 1 1 0 0 0 0 0 2 1 0 0 0 0 0 1 0 0 0 0 1 0 1 2 0 0 0 0 1 1 1 1 0 0 0 0 1 0 0 1 0 0 1 1 0 0 1 1 0 1 1 0 2 2 0 0 2 0 0 1 1 0 1 1 1 2 1 1 0 2 0 1 0 1 1 2 2 1 1 1 0 1 0 0 1 0 1 0 1 2 1 1 1 2 1 0 1 1 1 2 1 2 0 0 1 0 0 0 2 1 1 0 0 2 0 2 0 0 0 1 1 1 2 1 0 0 1 1 0 0 1 0 0 0 2 0 0 0 2 0 0 0 1 0 1 0 0 0 0 0 1 2 2 1 0 0 2 1 2 1 0 1 2 2 1 1 0 0 0 0 0 0 1 0 1 0 2 0 1 1 1 2 0 0 0 1 0 2 2 0 0 2 1 1 1 0 0 0 0 2 0 1 1 0 0 0 2 2 0 1 1 0 1 1 1 1 0 2 0 0 0 1 2 0 0 1 2 0 0 1 0 0 0 0 2 0 1 0 0 0 1 0 0 0 0 0 0 0 1 1 2 1 1 0 0 0 0 0 0 0 0 0 0 0 0 0 1 1 0 0 0 0 0 0 0 0 0 1 1 0 0 0 0 0 2 1
24 0 0 0 0 0 2 2 2 0 1 0 0 0 0 0 0 0 0 1 1 1 0 1 1 1 2 2 2 1 2 0 1 0 1 0 2 2 0 1 1 1 0 1 0 1 0 0 1 0 0 0 0 1 0 1 0 0 1 1 1 1 1 1 0 1 0 0 1 0 1 0 2 2 2 2 0 0 1 0 0 1 0 1 1 0 0 0 0 2 0 0 1 0 1 2 0 0 0 0 1 1 0 0 2 2 2 1 1 1 0 1 1 1 1 1 1 0 1 0 1 0 1 2 1 0 1 1 0 1 0 0 0 0 2 1 0 0 0 1 0 2 0 0 0 0 0 0 0 1 1 1 0 1 0 0 1 1 0 2 1 0 0 2 0 1 0 1 1 0 1 0 1 1 0 0 1 1 0 0 0 1 2 2 2 2 2 0 0 1 0 0 0 0 1 1 0 0 0 0 0 1 0 1 1 0 1 1 1 1 1 1 1 0 0 0 0 1 2 1 1 1 1 1 0 0 0 2 0 2 0 0 1 2 2 0 2 2 0 2 0 0 1 0 0 0 0 0 1 0 0 0 0 0 0 2 0 0 0 0 0 0 0 0 1 0 1 1 2 2 1 1 0 2 1 1 0 0 1 0 1 1 1 1 2 2 2 0 0 1 1 0 1 2 2 0 1 0 0 0 0 1 0 0 0 0 0 0 0 2 0 2 0 0 1 0 2 1 0 0 0 1 1 2 1 0 0 0 0 2 0 1 0 2 0 0 0 2 0 0 0 0 0 0 0 0 0 0 1 2 0 2 0 0 1 1 0 0 0 1 1 1 2 2 1 1 0 1 2 1 1 1 0 2 0 0 1 1 0 0 1 1 0 2 1 1 0 0 0 0 1 0 1 1 2 1 1 0 0 0 0 0 0 0 0 0 0 0 0 2 0 0 1 1 1 0 1 1 0 1 0 1 1 0 0 2 2 0 0 0 0 0 0 0 0 1 0 2 0 0 1 0 1 1 1 2 1 2 0 0 0 0 1 2 2 1 2 1 1 1 1 1 0 0 0 1 1 1 2 1 2 2 1 1 0 0 0 0 0 1 1 2 0 0 2 1 0 1 2 0 2 1 1 1 1 0 1 1 1 2 1 1 2 1 2 0 1 0 0 0 0 2 0 0 0 2 0 0 0 2 2 1 1 1 0 1 1 1 0 1 1 0 0 0 0 0 1 0 0 0 0 0 2 1 1 0 1 0 0 2 0 0 0 2 0 0 0 0 0 0 1 0 0 0 1 0 0 1 0 1 0 1 1 0 0 0 1 2 0 2 2 0 0 1 0 1 1 1 1 1 0 1 0 2 0 0 0 0 0 0 0 0 1 2 0 0 1 2 0 2 1 0 0 0 0 0 1 0 0 1 0 2 0 0 0 1 2 2 0 0 0 1 1 1 2 0 2 1 0 0 1 2 0 1 1 1 2 0 1 0 0 2 1 1 1 1 1 0 2 0 0 0 1 0 1 0 2 1 0 2 0 0 1 0 0 1 1 1 1 0 1 2 0 0 0 2 0 1 0 1 0 1 0 0 2 0 2 1 1 2 0 1 0 0 0 0 0 1 1 1 0 0 0 0 0 0 0 1 0 0 0 1 0 0 1 1 0 1 0 0 0 1 0 0 0 0 0 0 0 1 0 1 0 0 0 0 1 0 0 0 0 0 1 0 0 2 0 0 0 0 1 1 2 1 0 0 1 1 1 1 1 0 1 0 0 0 0 1 0 1 2 1 0 0 1 1 1 2 0 2 0 2 2 0 1 0 0 0 0 0 0 0 1 0 1 1 1 1 0 2 1 0 1 1 1 2 1 1 1 1 1 2 2 0 2 1 0 0 0 2 1 2 1 0 1 1 0 0 0 0 0 0 1 1 0 0 1 0 0 0 2 0 0 0 2 0 0 0 0 1 1 0 1 0 1 2 1 0 1 1 0 0 1 0 1 0 0 1 2 2 1 1 0 0 0 0 0 0 0 0 0 0 0 1 2 2 2 2 1 1 0 1 0 1 2 1 1 1 0 2 0 0 0 0 2 1 0 1 1 0 0 0 2 0 0 0 1 0 0 0 1 0 0 2 0 0 0 1 1 0 1 0 0 0 0 1 0 1 0 1 1 0 0 0 1 0 2 1 2 0 1 2 2 0 1 1 1 0 0 0 0 0 0 0 0 1 0 0 2 0 0 0 1 1 0 1 1 0 0 2 0 0 0 0 0 0 1 0 0 0 2 1
25 0 2 1 0 0 0 1 2 1 1 0 0 0 0 0 0 0 0 0 2 0 0 0 2 0 0 2 2 1 1 2 1 1 0 1 1 2 1 0 1 1 1 1 1 2 0 0 0 2 0 1 0 0 2 1 0 0 0 1 1 1 2 2 0 0 0 1 2 0 0 0 2 2 2 2 0 0 2 0 1 2 0 1 1 0 0 0 0 2 0 0 2 2 1 2 1 1 1 0 1 1 0 0 1 1 1 1 1 0 0 2 1 2 2 2 1 1 2 0 1 1 2 1 1 1 1 0 1 1 1 1 0 0 0 0 0 0 0 0 0 2 0 0 0 1 0 0 0 2 2 2 0 0 0 0 1 1 0 0 0 2 0 2 1 2 0 0 0 2 0 0 1 1 1 2 1 0 0 0 0 0 0 0 0 0 0 1 1 1 0 1 1 1 1 1 0 0 1 1 0 0 1 1 1 1 1 1 1 1 1 1 1 1 0 0 0 1 0 1 0 0 2 2 0 0 0 2 0 2 0 1 1 1 1 0 1 2 0 1 0 0 1 0 0 1 1 0 1 0 0 0 1 0 0 1 1 1 0 1 0 1 0 0 0 0 0 0 1 0 1 1 1 2 0 1 0 1 1 1 1 0 1 0 2 1 1 2 0 2 0 0 1 2 2 0 1 1 0 0 0 0 0 0 0 0 0 0 0 0 0 1 0 0 1 1 2 2 0 0 0 0 2 1 1 0 0 1 1 1 0 1 1 2 0 0 0 1 0 1 0 1 1 0 0 0 0 1 1 1 0 1 0 0 0 2 0 1 0 2 2 2 1 0 1 1 0 2 2 0 0 2 0 2 0 0 1 1 1 0 0 2 0 1 0 0 0 0 0 0 0 0 2 0 2 1 1 0 0 1 0 1 0 1 1 0 0 1 0 2 0 2 0 0 0 0 1 0 0 0 0 2 0 0 1 2 1 0 0 0 1 0 0 1 0 2 0 0 1 0 2 0 2 0 1 1 2 0 1 2 0 1 0 1 1 0 1 0 0 0 2 1 0 0 0 1 1 0 2 0 0 0 1 1 2 0 2 0 0 0 2 1 0 0 2 0 0 1 2 0 2 1 1 2 0 0 0 2 2 2 0 0 2 1 2 1 2 1 1 0 1 1 0 0 1 1 1 0 0 2 2 2 2 2 1 0 0 1 1 1 1 0 0 0 0 0 0 1 0 2 2 2 0 0 0 0 2 1 1 1 0 0 0 2 0 2 1 1 0 1 0 0 1 1 0 0 1 2 2 0 0 0 0 0 0 0 1 1 0 2 2 0 1 1 0 0 1 1 0 0 0 1 1 1 0 0 0 0 0 1 1 2 0 1 1 0 1 2 0 2 0 0 0 1 1 0 0 0 0 0 0 1 0 1 1 0 1 1 0 0 0 1 0 1 2 0 1 0 0 2 0 1 0 0 1 1 2 1 0 0 0 2 0 0 1 0 1 0 1 0 0 0 0 2 0 1 1 2 0 1 0 0 1 0 0 1 1 1 0 1 1 0 0 0 0 2 2 2 1 1 0 1 0 1 0 0 0 0 1 1 1 1 0 1 1 0 1 2 2 1 0 0 1 0 0 1 0 2 0 0 0 0 1 0 0 1 0 0 0 0 0 1 0 0 0 0 0 0 0 1 1 0 0 0 1 1 1 0 0 0 0 0 2 1 1 1 0 0 1 1 0 1 1 0 0 0 1 1 1 1 0 0 0 0 1 1 2 0 2 2 2 2 0 0 2 2 2 2 0 2 0 2 2 1 0 1 1 0 0 0 0 0 1 0 1 1 1 0 1 2 2 0 2 1 1 0 0 0 2 0 2 2 0 2 2 2 2 0 1 1 0 1 0 0 0 1 0 2 2 0 2 2 1 1 0 0 2 2 1 1 1 0 1 0 1 0 2 0 0 2 0 0 0 0 0 0 1 1 2 1 1 0 2 0 2 1 0 2 2 2 1 1 0 1 0 2 1 0 2 0 2 0 2 0 1 1 1 2 0 0 1 1 0 1 1 1 0 0 1 1 0 0 1 1 2 0 0 0 2 0 0 0 0 0 1 2 1 1 0 1 0 0 0 2 0 0 0 1 2 0 0 1 1 2 2 1 0 0 0 1 1 0 1 0 1 0 1 0 1 1 0 1 2 0 1 1 1 0 0 0 2 0 0 1 0 1 0 0 0 0 0 0 1 2 0 2 2 0 1 2 1 1 0 2 0 0 0 0 0 0 1 0
26 0 1 0 0 0 0 0 1 1 1 1 2 2 0 1 0 0 1 0 1 0 0 0 2 0 0 2 2 0 1 1 1 2 1 1 1 2 0 2 0 0 1 1 0 2 0 0 0 1 0 1 1 1 0 2 1 0 2 0 0 2 2 2 0 0 1 0 0 0 0 0 1 1 1 1 0 0 1 0 0 2 0 2 2 0 0 0 0 2 0 0 0 2 0 2 1 2 0 2 0 0 1 0 2 1 2 1 1 0 0 2 1 2 2 2 1 0 2 0 0 0 1 2 1 0 1 1 1 1 0 0 1 0 0 0 0 0 1 0 1 2 1 0 0 1 0 0 0 1 0 1 0 2 0 0 0 2 0 2 0 1 0 2 1 1 1 0 1 1 0 2 1 1 0 1 2 0 0 0 0 1 1 2 2 2 1 2 1 1 0 1 0 1 1 1 1 0 0 0 0 0 1 0 2 2 2 0 0 0 1 1 1 0 0 1 1 0 2 1 0 0 2 2 0 0 0 1 1 0 1 1 0 0 0 0 0 2 1 1 1 1 1 0 0 0 0 0 1 1 1 1 1 1 1 0 0 1 0 1 0 1 0 0 0 0 0 0 2 1 1 2 0 1 1 1 0 1 2 2 0 0 2 1 2 2 2 2 0 2 0 1 1 2 2 0 0 1 0 0 0 0 1 0 0 0 0 0 1 1 1 1 0 0 2 2 2 0 0 0 1 1 0 1 2 0 0 1 1 0 0 1 0 2 0 0 0 2 0 0 0 0 1 0 0 0 0 0 2 0 0 0 0 1 0 1 1 0 0 1 2 2 2 1 1 1 0 2 2 0 0 2 0 2 0 0 2 2 0 0 2 0 0 2 1 1 0 0 0 1 0 1 1 0 1 0 0 0 0 0 0 0 1 1 1 1 1 0 0 2 0 1 0 0 1 1 1 1 0 1 0 1 0 1 1 1 0 2 2 0 1 2 0 0 0 0 0 0 1 0 2 0 2 0 0 1 2 0 1 1 0 0 1 2 0 0 0 1 0 1 1 2 1 1 0 1 1 2 1 1 2 2 2 2 2 2 1 0 0 1 0 2 0 1 1 0 1 1 1 0 1 1 2 1 2 0 2 1 1 2 1 0 2 1 1 1 1 1 0 0 0 1 0 1 1 0 1 1 0 1 1 2 2 2 1 1 0 0 0 2 0 1 0 1 1 1 1 1 1 1 0 2 1 0 0 0 0 0 0 2 0 0 1 2 1 1 0 2 1 1 0 0 1 0 0 1 0 2 2 0 0 0 0 0 0 0 0 1 0 2 2 0 2 2 0 1 1 1 0 0 0 0 1 0 1 0 2 0 0 0 0 2 0 1 0 1 1 0 0 0 0 0 0 0 0 0 1 0 1 1 1 2 0 0 1 0 0 1 0 0 1 1 0 1 2 0 1 1 1 2 1 0 0 1 2 1 2 2 0 0 1 1 1 1 0 0 1 0 1 0 0 0 1 1 0 0 0 1 1 1 1 0 0 1 0 2 1 1 2 0 0 0 1 0 0 1 1 1 1 2 0 0 0 0 0 0 1 0 2 2 0 2 0 0 1 0 0 2 2 0 1 0 0 1 1 1 1 2 1 0 0 0 0 0 1 0 0 0 2 1 0 0 0 0 1 0 1 0 0 1 0 0 0 0 0 0 1 1 0 1 1 1 0 0 0 1 2 0 0 0 0 1 0 0 0 0 2 0 2 2 0 0 1 1 0 0 1 1 0 1 1 0 0 1 1 1 1 1 0 1 1 2 2 0 0 0 0 1 0 1 1 0 1 0 1 1 0 0 0 2 2 0 0 0 0 2 1 2 0 0 1 0 1 0 2 1 0 0 0 2 1 2 0 1 0 1 0 2 1 0 2 1 1 0 0 0 1 0 0 0 2 0 0 0 2 0 0 1 0 0 0 0 1 0 1 2 1 1 2 0 0 0 0 0 2 2 0 1 1 2 2 2 0 0 0 1 1 1 0 0 1 0 1 1 2 2 2 2 0 0 0 2 0 1 2 1 1 1 1 1 1 0 0 0 1 1 0 1 2 0 0 0 1 0 0 0 1 0 1 0 0 0 1 1 1 0 1 1 1 0 0 1 0 1 1 0 1 0 0 0 2 0 1 0 1 0 1 0 0 0 0 0 1 0 1 1 1 0 0 0 2 0 0 0 0 0 0 0 0 0 0 0 1 1 0 1 1 1 1 2 0 0 0 2 0 0 0 0 0 0 2 2
27 0 1 0 0 0 0 1 1 1 1 0 1 1 0 1 0 0 1 1 1 1 0 1 1 1 1 1 2 1 1 1 0 1 2 1 2 1 0 1 2 1 0 1 0 1 1 0 1 2 0 1 1 0 0 1 0 0 0 0 1 2 1 1 0 0 1 1 1 1 1 1 2 2 0 2 2 0 1 0 2 2 0 1 1 0 0 0 0 2 0 0 2 2 1 2 1 1 0 0 2 0 0 1 2 1 2 1 1 0 0 1 1 1 1 1 0 0 1 0 1 0 1 1 0 0 0 0 0 0 0 0 0 0 2 1 1 0 0 0 1 1 0 0 0 1 0 0 0 2 2 2 0 0 0 0 0 1 0 1 1 1 0 2 0 1 0 0 2 1 0 1 1 1 1 1 2 2 2 2 0 2 1 2 2 1 1 2 1 0 1 2 1 0 1 2 2 1 0 1 0 0 0 1 2 1 2 1 0 0 1 0 1 0 0 1 1 0 1 1 1 1 2 2 0 0 0 1 0 0 0 0 0 0 0 0 0 2 1 1 0 1 2 0 0 0 0 0 1 1 1 1 0 1 1 2 1 0 0 0 0 0 0 0 0 0 1 0 1 0 0 1 0 1 1 0 0 1 2 2 1 0 1 1 2 1 0 1 0 2 0 1 0 2 2 1 1 1 0 1 0 0 1 0 1 1 0 0 0 0 0 1 0 0 2 0 0 0 0 0 2 0 0 1 1 0 0 1 0 1 0 0 0 0 0 0 0 2 0 1 1 1 2 1 0 0 0 0 0 2 0 1 0 1 0 1 1 0 0 1 2 2 1 0 1 1 0 2 2 0 0 2 1 1 1 1 2 2 0 0 1 2 0 1 0 1 0 0 0 0 0 0 0 0 2 0 0 0 1 1 0 1 1 0 1 0 0 2 0 2 0 0 1 0 1 0 1 1 0 1 0 0 1 0 1 2 1 0 0 0 1 0 0 0 0 1 1 2 2 2 0 0 1 0 0 2 1 2 0 0 1 1 1 1 2 1 2 1 0 1 1 1 0 1 0 2 2 1 2 0 1 1 1 1 2 1 1 0 0 0 0 2 0 0 2 1 0 0 1 0 1 1 1 2 1 0 2 2 2 0 0 0 2 1 2 0 1 1 0 0 0 1 0 0 1 1 0 0 0 0 1 2 2 2 0 1 0 1 0 1 1 1 0 0 1 0 1 0 0 1 1 1 1 0 0 0 0 2 2 1 0 0 2 2 2 0 0 0 0 0 0 0 1 1 0 1 2 1 0 1 0 1 0 0 0 0 0 2 0 2 2 0 1 1 0 1 1 0 0 0 0 0 1 1 0 0 0 1 1 1 1 2 0 1 1 0 1 0 0 2 2 0 0 1 0 1 0 0 0 0 0 1 0 0 0 1 2 2 0 0 0 2 1 1 2 0 1 1 1 1 1 0 1 2 2 1 1 2 0 0 1 1 2 0 0 0 2 0 1 0 0 0 1 1 0 0 0 1 0 1 1 0 0 0 1 2 1 1 1 1 0 0 0 0 0 2 1 1 0 1 0 1 0 0 0 0 1 0 1 2 0 1 0 1 1 0 1 1 1 1 1 0 0 0 0 1 0 2 1 0 0 0 1 0 1 2 0 0 0 0 0 1 0 0 0 0 1 0 1 1 0 0 1 0 0 0 1 0 0 0 0 0 0 0 0 1 0 0 1 0 0 0 2 0 0 0 0 1 1 1 0 0 1 1 0 0 2 0 1 1 1 1 0 0 1 1 1 2 1 2 0 1 2 2 0 2 0 1 0 0 1 0 1 0 1 1 2 0 0 1 1 1 1 1 1 2 2 0 2 0 1 2 1 0 2 1 1 0 0 1 0 1 0 2 1 1 1 0 0 0 0 0 0 0 0 0 1 0 0 0 2 0 0 0 2 0 0 1 0 1 0 0 0 0 0 0 1 0 1 0 0 0 1 1 2 0 1 1 1 2 1 1 0 0 0 0 0 0 0 0 0 0 1 0 1 0 0 2 0 1 0 0 0 1 1 1 0 1 0 1 0 0 0 0 0 2 0 1 1 0 0 0 1 1 0 1 1 2 0 0 0 0 0 1 0 0 0 2 2 1 0 2 1 2 1 1 0 0 0 0 2 0 0 0 0 1 1 1 1 1 0 0 2 0 1 2 2 0 0 0 1 0 0 0 0 1 0 0 1 0 0 0 2 1 0 1 1 0 0 0 0 0 0 1 0 0 0 1 1 0 0 0
28 0 2 0 0 0 0 0 0 2 2 0 0 0 0 0 0 0 0 0 2 0 0 0 2 1 1 2 2 1 2 0 0 1 2 0 2 0 1 0 0 0 0 1 0 1 0 0 0 0 0 0 0 0 2 0 0 0 0 0 0 1 2 2 1 0 1 2 1 0 0 1 2 2 2 2 0 0 1 0 1 1 0 1 1 0 1 0 0 2 0 0 0 1 1 2 1 2 0 2 0 0 0 2 2 0 2 2 0 0 0 2 0 2 2 2 0 0 1 0 2 0 2 1 1 1 1 2 0 2 0 0 0 0 0 0 0 0 0 1 0 2 0 0 0 1 0 0 0 0 0 0 0 1 0 0 1 1 0 0 0 1 0 2 1 1 0 1 1 0 0 2 1 1 1 0 2 1 1 1 0 1 0 2 1 1 0 0 0 1 0 2 0 1 1 2 2 0 0 0 0 0 0 1 2 2 1 0 1 1 1 0 1 0 0 0 0 0 1 2 0 0 2 2 0 0 0 0 0 0 0 1 0 1 0 0 1 2 0 1 0 0 2 0 0 0 0 0 1 1 1 1 1 1 1 2 0 0 0 0 0 0 0 0 1 0 0 0 2 1 1 2 0 1 0 0 1 0 2 0 1 0 2 1 2 1 0 0 0 2 0 0 0 2 1 0 1 1 0 0 0 1 1 1 0 1 1 1 1 0 0 1 0 0 2 1 1 0 0 0 1 2 2 1 2 0 0 1 1 0 0 1 0 0 0 0 0 1 0 0 1 0 2 0 0 0 1 0 0 1 0 1 1 0 1 0 0 0 0 2 2 2 2 0 2 0 0 1 1 0 0 2 0 2 0 0 2 2 0 0 1 1 1 1 0 0 0 0 0 1 0 0 0 0 2 0 0 1 0 0 0 0 1 0 0 0 1 1 0 1 1 1 1 0 1 0 0 0 0 0 0 1 0 0 2 2 0 1 2 0 0 1 0 0 0 1 1 0 1 0 2 0 1 1 1 2 1 1 0 2 0 1 2 2 2 2 2 2 1 2 0 2 0 0 0 2 2 1 1 1 2 2 1 1 2 1 2 0 0 1 0 2 0 1 1 0 0 0 2 0 1 2 1 2 0 0 0 1 1 1 1 1 2 1 2 0 0 2 0 0 0 2 1 2 0 0 0 1 0 1 1 2 0 0 0 0 0 0 0 2 0 2 0 0 0 1 1 1 1 1 1 1 1 1 1 0 1 1 1 2 0 0 0 1 1 1 0 0 2 0 0 2 1 0 0 0 0 1 1 0 0 1 0 0 0 0 0 1 0 2 1 0 2 1 0 1 1 2 0 0 0 1 1 0 0 0 0 0 0 0 0 1 1 2 0 1 1 2 0 2 1 1 0 1 1 1 1 0 1 0 0 0 0 0 0 0 1 1 0 0 0 2 1 1 1 0 2 0 0 0 2 1 0 1 2 2 2 2 0 0 1 0 1 0 1 0 1 0 2 0 0 0 1 1 1 1 1 2 0 1 0 0 0 0 0 1 1 1 0 1 1 1 1 0 0 1 1 1 0 1 0 1 1 0 1 0 1 0 2 2 0 2 0 0 2 0 0 2 2 0 1 0 0 0 0 1 0 1 2 0 0 0 2 0 1 1 1 1 0 0 0 2 1 0 0 1 1 0 0 2 1 1 1 0 0 0 1 0 0 1 0 0 1 0 0 0 0 0 0 0 0 1 0 0 1 0 1 1 1 1 0 0 0 0 0 0 2 0 2 2 2 2 0 0 0 2 0 1 1 1 1 1 2 0 0 0 0 0 0 0 0 0 2 0 2 0 0 0 0 2 2 0 0 0 0 2 1 1 2 0 0 2 1 1 2 1 1 1 0 2 1 1 1 1 0 0 0 0 0 0 0 0 1 0 0 0 1 0 0 0 2 0 1 0 1 0 1 0 0 0 0 0 0 0 0 1 1 0 0 2 0 0 2 0 2 1 0 0 1 2 2 2 0 0 0 1 0 0 0 0 0 0 1 1 0 0 0 2 1 0 1 1 1 1 2 1 1 1 0 1 0 0 1 1 2 0 0 1 1 1 0 1 1 1 0 2 1 2 1 0 0 1 0 1 1 0 1 2 2 1 0 2 2 1 1 2 0 1 1 0 2 0 1 0 1 0 2 0 1 0 1 1 0 1 0 0 0 1 1 0 1 1 0 0 0 1 0 0 2 0 0 0 2 2 0 1 2 0 0 2 0 0 0 1 0 0 0 0 1 0 1 1
29 0 1 0 0 0 1 1 1 1 1 1 0 2 1 1 1 0 0 0 2 0 1 0 2 0 0 2 2 0 2 0 0 0 2 0 2 1 1 0 0 0 0 0 0 0 0 0 0 1 1 1 0 0 1 0 0 0 1 0 0 2 2 0 0 2 0 2 1 1 0 1 2 2 1 2 1 0 1 0 2 2 0 1 1 0 0 0 0 2 0 0 1 0 0 1 0 1 0 1 1 0 0 0 2 0 2 1 0 0 0 1 0 0 1 1 1 0 2 0 0 0 2 2 2 0 2 1 0 1 1 1 1 0 0 0 1 0 0 1 0 2 0 0 0 0 0 0 0 1 1 1 1 0 0 0 1 1 0 2 1 1 0 2 2 1 0 0 1 1 0 0 0 2 0 0 2 0 0 0 0 0 0 2 2 1 1 1 1 1 1 1 1 1 1 2 0 0 0 0 0 0 1 1 2 1 1 0 1 0 1 1 2 0 0 1 1 0 1 1 1 1 2 1 0 1 1 0 0 0 1 1 0 0 0 0 0 2 0 0 1 1 0 0 0 0 1 0 0 1 1 1 1 0 0 1 1 0 1 0 2 2 0 0 0 0 0 1 2 1 0 1 0 0 0 0 0 1 1 1 0 1 2 1 2 1 0 2 0 2 0 1 1 2 2 0 1 0 0 0 0 0 0 1 0 0 1 1 1 1 0 1 0 1 0 0 2 0 1 0 0 1 1 0 1 0 1 2 0 0 0 0 0 0 0 0 0 2 0 2 1 1 0 0 0 0 0 0 1 2 1 0 1 0 1 0 0 0 0 2 2 2 1 1 0 0 0 1 2 1 1 1 0 2 0 0 2 0 0 0 1 0 0 1 0 0 0 0 0 0 0 0 0 0 2 1 1 1 1 1 0 1 1 1 2 1 0 2 0 2 0 0 0 0 0 0 0 0 0 0 1 1 1 0 0 2 2 0 2 0 2 0 0 0 0 1 1 2 0 0 1 0 1 1 2 2 2 1 1 2 0 1 1 2 1 1 1 1 1 2 1 2 0 0 0 1 1 1 2 0 2 2 0 0 0 0 0 0 0 0 0 2 0 0 2 0 0 2 2 0 1 2 0 1 1 0 1 1 1 2 1 1 1 1 1 0 1 1 0 0 0 2 0 0 1 1 0 1 0 2 2 2 2 1 1 0 0 0 0 2 0 1 0 0 0 1 0 1 1 2 2 2 1 1 1 1 0 1 1 1 0 0 0 2 1 0 0 1 0 1 0 0 0 1 1 0 1 1 0 1 0 1 1 0 1 0 1 0 0 1 1 0 1 1 0 0 1 0 0 0 0 0 1 0 1 1 2 0 0 0 0 1 0 1 0 1 1 1 0 2 0 0 0 0 1 0 1 0 0 0 0 0 0 1 1 0 0 0 0 0 0 2 0 1 1 2 2 0 1 1 2 0 0 1 1 1 2 1 0 0 0 2 0 1 0 0 0 1 0 0 0 0 1 2 0 2 1 2 0 1 0 1 0 1 1 2 0 0 2 0 0 0 0 0 0 1 1 1 0 1 0 1 0 0 0 0 1 0 0 0 0 0 0 0 1 0 0 2 2 0 1 1 0 0 0 0 0 2 0 0 0 0 0 0 1 2 0 0 1 1 1 1 1 0 0 1 0 0 0 1 1 0 1 1 0 0 2 0 0 1 1 1 0 0 0 1 1 0 0 0 0 1 2 0 0 0 1 0 2 2 0 0 1 0 0 0 1 0 1 1 1 1 2 2 2 2 2 2 0 2 0 2 2 1 0 1 0 1 0 0 1 0 1 0 1 0 0 1 0 1 0 0 2 2 2 2 2 0 2 0 0 2 1 2 2 2 2 0 1 1 0 1 0 0 0 1 0 1 0 1 0 0 1 1 0 0 1 0 0 0 2 0 1 0 2 0 0 2 0 0 0 0 1 0 1 1 0 0 2 0 0 0 0 1 1 1 0 1 2 2 2 2 0 0 0 0 0 0 0 1 0 0 0 1 0 0 1 2 0 0 1 1 0 2 2 1 1 1 0 1 0 0 0 0 0 2 0 2 1 0 0 0 2 0 0 1 1 2 0 0 0 0 0 1 0 0 0 0 2 1 0 0 1 1 1 2 0 0 0 1 0 1 0 0 2 0 2 0 0 0 1 1 1 0 1 1 1 1 1 0 0 0 2 0 0 0 0 1 1 0 0 0 1 1 0 0 1 1 0 1 1 0 0 1 0 0 0 1 1 0 0 0
30 0 2 0 0 0 0 1 1 0 1 0 0 0 0 0 0 1 2 0 1 0 0 0 2 0 0 2 2 0 2 0 2 1 1 1 1 0 0 1 0 0 0 0 0 0 1 0 0 0 1 2 0 0 1 1 0 0 1 1 1 1 0 0 0 0 2 2 2 0 0 2 2 2 1 2 1 0 1 1 1 2 0 0 0 0 0 0 0 2 0 1 0 1 1 1 0 0 0 0 2 0 1 0 2 0 2 2 0 0 1 2 1 1 1 1 1 0 0 0 2 1 2 0 0 1 0 1 0 2 1 1 0 0 0 0 0 0 1 0 0 2 0 0 0 1 0 0 0 1 1 1 0 1 1 1 0 0 1 0 0 0 0 2 0 2 0 2 0 1 0 1 1 1 1 1 2 1 0 0 1 1 1 2 1 1 1 1 0 1 0 2 0 2 2 2 1 0 0 1 0 0 0 1 1 0 0 0 2 1 1 2 1 0 0 2 1 1 0 0 1 1 2 2 0 0 2 2 0 2 0 1 0 0 0 0 0 2 0 1 0 0 2 0 0 0 0 1 1 1 0 0 1 0 0 0 1 0 0 0 0 0 0 0 1 0 0 0 2 2 0 1 0 1 0 0 0 0 2 1 0 0 1 1 2 1 1 2 0 2 0 1 1 2 1 1 0 0 0 0 0 0 1 1 0 0 0 0 2 2 0 2 0 0 1 0 2 0 1 0 0 1 0 2 2 0 0 1 0 1 0 2 0 1 0 0 0 2 1 1 2 2 2 2 0 0 1 0 0 0 0 0 1 0 1 0 0 0 0 1 2 2 0 0 0 0 0 1 2 1 1 1 1 2 0 0 1 1 0 0 2 0 0 1 0 1 0 0 0 0 0 1 1 0 2 1 1 0 1 1 0 1 0 2 2 0 0 0 0 1 0 0 1 0 1 0 0 0 0 0 1 2 0 2 0 0 0 0 1 1 0 0 0 1 0 1 0 0 1 1 2 0 1 1 0 1 2 2 0 0 0 2 0 2 0 0 1 1 1 1 1 0 0 0 0 1 1 0 2 0 0 0 1 1 1 1 0 1 1 0 1 0 0 2 0 0 0 2 2 0 1 2 1 2 1 0 1 1 1 2 1 0 2 2 2 0 1 0 0 0 0 1 0 0 1 1 0 0 0 1 1 2 2 2 1 2 2 0 0 2 0 2 0 0 0 0 0 0 0 1 0 1 1 1 1 0 1 0 0 2 0 0 0 2 0 0 0 0 0 0 1 0 1 1 0 0 1 2 0 2 0 1 1 0 1 0 1 0 0 1 2 0 0 0 0 0 0 1 0 0 1 0 1 2 0 0 0 0 1 1 1 2 1 2 0 1 1 1 0 2 2 0 0 0 2 0 0 0 0 0 0 1 0 1 1 1 1 1 0 0 0 1 1 1 2 1 1 0 0 1 1 1 0 2 1 1 2 0 0 0 0 2 0 2 0 0 0 0 2 0 0 0 1 1 0 1 0 2 0 1 0 0 0 1 1 2 0 1 2 0 1 0 0 0 1 1 1 1 1 2 0 0 0 0 0 1 2 0 1 2 0 2 1 1 1 1 1 2 2 0 1 0 0 1 1 0 0 2 0 0 0 1 0 0 2 1 0 0 1 1 1 1 0 0 0 0 0 0 0 1 0 1 1 0 0 0 1 1 0 0 0 0 1 0 0 0 0 0 0 0 1 0 1 0 0 1 0 2 0 0 0 0 0 1 1 0 0 0 0 1 1 0 0 0 0 2 0 2 1 2 0 1 2 0 0 0 0 0 0 1 0 0 0 0 0 0 0 0 1 2 2 0 2 2 2 2 2 1 1 0 2 1 1 0 2 0 0 0 1 1 1 0 0 0 0 0 0 0 0 0 0 0 1 1 0 0 1 0 0 0 2 0 0 0 2 0 0 0 0 1 0 0 0 0 0 0 1 0 2 0 0 0 1 0 1 0 0 1 2 2 1 1 0 0 0 2 2 0 0 1 0 0 1 1 2 0 1 2 1 0 1 1 1 1 1 2 0 0 1 1 0 0 0 0 1 2 0 0 1 2 0 2 2 2 2 2 2 1 0 0 0 0 1 1 0 0 1 2 2 0 0 0 2 1 1 0 0 0 0 0 1 1 1 0 0 0 1 1 1 1 0 0 0 1 0 1 1 0 0 0 1 1 0 1 0 0 0 0 1 1 1 0 0 1 0 0 1 0 1 2 1 1 0 1 1 0 0 0 0 0 0 0
31 0 1 0 0 0 1 2 2 0 1 0 0 0 0 0 0 0 1 0 1 0 0 0 2 0 0 1 1 1 1 1 1 2 0 0 2 2 0 0 1 1 0 0 0 1 1 0 0 1 0 0 0 0 1 0 0 0 1 1 0 0 2 2 0 2 0 0 1 1 1 1 2 2 1 2 1 0 1 1 1 2 0 1 1 0 1 0 0 2 0 0 1 1 0 1 0 0 0 0 2 0 0 1 2 1 2 0 2 0 0 2 0 2 2 2 2 0 1 0 1 0 1 2 1 0 1 0 1 1 0 0 0 0 0 0 0 0 0 0 0 2 0 0 0 1 0 0 0 2 0 2 1 0 0 0 0 1 0 0 0 2 0 2 2 1 0 0 0 1 0 0 1 1 0 2 2 1 0 0 0 1 1 2 2 1 2 1 0 0 0 1 0 1 2 1 1 0 0 0 0 1 0 0 2 1 0 0 1 0 2 0 0 0 0 0 0 1 0 1 1 1 2 2 0 0 0 1 0 1 1 1 0 0 0 0 0 2 0 1 0 0 2 0 0 0 0 0 2 0 0 0 1 1 1 1 0 0 0 0 0 0 1 1 0 0 1 0 2 1 0 0 1 2 0 0 0 1 0 0 1 1 1 0 1 1 2 0 0 2 0 0 1 2 2 1 0 0 0 0 0 0 0 1 0 0 0 0 1 1 1 2 0 0 1 0 2 1 1 2 0 0 1 2 1 0 1 2 1 0 0 1 0 0 0 0 0 0 0 2 1 2 2 2 0 0 1 0 0 1 0 1 0 0 2 0 0 0 0 0 0 0 1 1 0 0 0 2 2 0 0 2 1 2 0 0 2 1 0 0 1 0 1 1 1 0 0 0 0 0 0 1 1 0 2 0 0 0 0 0 0 0 0 2 2 1 0 1 0 2 0 1 0 0 0 0 0 0 2 0 0 0 0 1 1 2 1 0 1 0 1 0 0 0 0 1 0 0 0 0 1 0 2 0 0 1 1 1 1 2 0 1 1 2 1 1 1 2 0 2 0 2 0 1 0 1 1 0 2 0 1 1 0 0 2 2 0 0 0 0 1 1 0 1 1 1 1 2 2 0 1 2 0 1 1 0 2 1 1 1 1 1 2 1 1 1 1 2 0 0 0 2 0 0 0 2 0 1 0 1 1 2 2 2 1 0 0 1 0 1 1 0 0 0 1 0 1 1 1 2 1 2 1 1 0 0 2 2 2 1 0 0 1 1 2 0 0 0 1 1 0 1 1 0 0 2 2 1 1 0 0 0 0 0 0 0 0 0 0 2 1 0 2 1 1 0 2 2 0 0 0 0 0 1 0 0 0 0 0 1 1 1 1 0 1 1 0 0 1 0 2 1 0 0 2 0 0 0 0 0 0 1 0 1 1 0 1 1 0 0 1 1 1 2 2 0 2 0 1 2 1 1 1 2 2 1 1 1 0 1 0 1 1 1 0 0 1 0 1 0 0 0 1 1 1 1 0 1 1 0 0 0 0 0 1 2 0 2 2 0 0 0 0 0 0 2 2 2 0 0 0 1 0 0 0 0 1 1 0 2 1 0 0 0 0 0 0 2 2 1 0 0 0 0 0 0 0 0 1 0 0 0 1 0 1 1 0 0 1 1 0 1 0 0 0 1 0 0 0 2 2 0 0 0 0 0 0 0 0 0 0 0 1 0 0 0 0 0 1 1 0 1 2 0 0 0 1 0 2 2 0 0 1 0 0 0 1 1 0 1 1 1 0 0 0 2 0 1 0 1 1 2 2 2 0 1 0 1 0 1 1 0 0 0 1 1 1 0 0 2 2 1 1 1 1 2 2 0 2 0 2 2 1 0 2 0 0 0 1 2 0 2 0 0 0 0 0 0 0 0 0 0 0 0 0 0 0 0 0 0 2 0 2 0 2 0 0 1 0 0 0 0 1 0 1 2 1 0 1 1 0 0 1 0 1 0 0 0 0 1 1 1 1 0 0 1 0 2 0 0 0 0 2 0 1 1 1 2 0 0 0 1 2 0 2 2 0 2 0 1 1 0 0 0 1 1 0 0 1 0 1 0 2 1 1 1 2 1 1 0 1 0 1 2 0 0 0 1 0 2 0 0 1 1 0 1 1 1 0 1 1 0 1 0 0 0 2 1 0 0 0 0 1 0 0 0 0 0 0 0 1 0 0 0 1 0 0 0 1 0 0 0 1 1 0 1 1 0 0 1 0 0 0 1 0 0 0 0 1 0 1 1
32 0 1 0 0 0 0 2 2 0 0 2 1 1 0 1 1 0 1 1 0 0 0 0 2 1 1 2 2 1 2 0 2 2 1 0 2 1 0 2 0 0 1 1 0 1 0 0 0 2 0 1 1 1 0 1 0 1 2 0 1 2 2 2 0 1 1 0 1 0 1 0 2 2 1 2 1 0 1 0 1 1 0 1 2 0 0 0 0 2 0 0 1 0 2 2 0 2 0 2 0 0 0 1 2 1 1 1 1 0 0 2 0 2 2 2 0 0 1 0 1 0 2 1 1 1 1 0 1 1 0 0 1 0 0 0 1 0 0 1 0 2 0 0 0 0 0 1 1 1 0 0 0 1 0 0 1 1 0 1 0 1 0 1 1 1 0 0 1 1 0 1 0 2 0 0 1 1 0 1 0 1 0 2 1 0 0 0 0 1 0 1 2 0 0 2 2 0 0 0 0 0 0 0 2 1 1 1 1 0 2 1 0 0 0 0 0 0 0 0 0 0 1 2 0 0 1 2 0 2 1 1 0 0 0 0 0 2 0 2 0 0 2 0 0 0 1 0 2 0 0 0 0 0 0 0 1 0 0 0 0 0 1 1 1 0 0 0 2 1 1 0 1 2 0 0 0 0 1 0 1 1 2 0 1 1 0 2 0 2 0 1 1 1 2 0 0 0 0 0 0 0 2 0 1 0 1 0 0 1 0 1 0 1 2 0 1 1 0 1 0 0 0 2 1 0 0 1 1 0 0 1 1 2 0 0 0 2 0 1 1 1 1 0 1 0 1 1 1 2 1 1 1 0 1 0 1 0 0 2 2 2 0 0 0 2 0 0 1 1 1 2 1 2 1 1 1 1 2 0 0 0 0 1 1 1 0 0 0 0 0 1 1 0 1 0 1 1 1 1 0 1 0 0 0 0 2 2 0 1 0 0 0 0 1 1 1 0 0 0 0 2 0 0 2 2 1 0 1 0 1 0 0 1 1 1 0 0 1 0 2 0 1 1 0 1 1 2 0 0 1 0 1 1 2 1 2 0 1 1 2 1 0 0 0 0 0 1 2 0 1 1 1 1 1 1 1 1 1 0 2 1 0 0 2 0 0 1 1 0 0 1 1 2 0 0 1 1 1 2 1 1 2 1 1 1 1 1 0 0 1 0 1 1 1 0 0 0 0 1 1 2 0 0 0 1 0 1 0 1 1 1 0 0 1 1 0 0 0 1 0 2 0 1 1 1 1 1 1 1 0 0 1 1 1 0 0 0 0 0 1 0 1 0 1 1 1 0 0 0 0 2 1 0 0 0 1 2 0 2 2 0 1 2 0 1 2 1 1 1 0 1 0 1 1 0 1 0 0 1 1 2 1 2 0 0 1 1 0 0 1 0 1 1 1 1 1 0 0 0 0 1 0 1 1 1 1 0 0 0 2 0 0 2 2 0 2 0 1 1 2 0 0 1 1 1 2 1 0 0 0 1 0 0 1 1 2 1 2 0 0 0 0 0 1 1 1 1 1 1 0 1 0 1 0 2 0 0 1 0 1 1 1 0 0 2 1 2 1 1 0 0 0 0 0 0 0 0 1 0 0 2 1 1 1 1 1 1 1 0 1 0 0 1 0 0 0 1 1 0 0 1 0 0 2 2 0 0 0 0 0 1 0 0 0 0 1 0 0 0 0 0 0 0 0 1 1 0 0 0 0 1 0 0 0 0 1 0 2 2 0 0 2 0 0 0 1 1 1 1 0 0 0 1 0 0 1 0 0 0 1 2 1 0 1 1 1 1 1 1 1 1 2 2 0 1 0 2 1 0 1 0 0 0 0 0 1 0 0 1 1 0 0 0 0 1 1 0 1 0 2 2 2 1 2 1 1 0 1 2 1 1 0 0 0 1 0 0 1 1 0 0 1 1 0 0 1 0 0 0 2 0 1 0 1 0 1 0 0 0 0 0 0 1 0 1 0 1 1 2 1 0 0 1 1 0 0 0 2 2 1 1 2 0 0 1 0 0 0 0 0 0 0 1 2 2 2 1 0 1 0 1 1 1 1 2 0 1 0 2 0 0 0 0 1 1 0 1 2 0 0 0 2 1 1 0 0 0 1 0 0 0 0 1 1 0 1 1 1 0 0 1 1 2 1 1 0 0 0 0 1 0 2 0 1 0 0 0 0 0 0 0 0 0 0 1 1 0 0 0 0 0 0 0 0 1 1 0 1 0 0 0 1 1 0 1 2 0 0 2 2 0 0 1 1 0 0 0 0 0 1 1
33 0 1 0 0 0 0 1 1 1 1 0 0 0 0 0 0 0 0 0 2 0 0 1 1 0 0 0 1 1 0 0 0 1 1 1 1 2 0 1 1 1 0 1 1 0 0 0 0 0 0 0 1 0 1 0 0 0 0 0 0 0 2 2 1 1 1 0 1 1 1 1 2 2 1 2 1 0 1 0 1 1 0 0 0 0 0 0 0 2 0 0 1 1 0 1 0 0 0 0 2 0 0 0 2 0 2 1 1 0 0 2 1 2 2 2 0 0 0 0 2 0 1 1 0 0 0 0 2 2 0 0 0 0 0 0 0 0 0 1 0 2 0 0 0 1 1 0 0 1 0 1 0 1 0 0 0 0 0 1 1 2 2 2 0 1 0 0 1 1 1 1 0 2 1 0 2 1 1 1 0 1 0 2 1 0 0 0 0 0 0 0 1 1 1 2 0 0 0 1 0 1 0 2 2 1 1 0 0 1 2 0 1 0 0 0 0 0 0 1 1 1 1 1 0 0 0 2 0 2 0 0 0 0 0 0 0 2 0 1 1 0 2 1 0 0 0 0 2 0 0 0 1 1 1 1 0 0 0 0 0 0 0 0 1 1 1 0 2 2 0 2 0 1 1 0 0 0 1 0 1 0 2 0 2 1 1 2 0 2 0 1 1 2 2 0 0 1 0 0 0 1 1 0 0 0 0 0 2 2 0 2 0 0 2 0 1 1 2 0 0 0 2 2 2 0 1 1 1 2 0 1 0 2 0 1 1 2 1 1 2 2 2 0 0 0 0 0 0 1 0 1 1 1 0 0 1 0 0 0 0 0 2 1 2 1 0 0 0 0 0 2 0 2 1 1 1 2 0 0 2 0 0 0 0 0 0 1 1 0 0 1 1 0 2 2 2 1 0 0 0 0 0 1 1 0 0 0 0 2 0 0 1 0 1 0 1 0 0 0 0 1 1 1 1 1 1 0 0 0 0 0 0 0 0 0 2 2 1 1 2 0 2 0 0 0 2 2 0 2 0 1 0 2 0 0 0 1 1 1 1 1 1 1 0 1 1 0 2 0 0 0 1 1 2 2 0 0 0 1 0 2 0 2 1 1 0 2 2 0 0 2 0 1 0 0 1 1 1 1 1 1 1 1 1 0 1 0 1 0 1 1 0 0 1 1 0 1 1 2 2 2 1 0 0 0 0 0 1 2 0 0 0 2 2 0 1 1 0 1 0 2 2 1 0 2 0 2 2 2 0 0 0 1 1 1 0 0 2 0 0 2 0 1 1 0 1 2 2 0 0 0 1 0 0 0 1 0 0 1 2 0 0 1 0 0 0 2 1 1 0 0 0 1 0 0 0 0 0 0 0 2 1 1 0 0 1 0 0 0 0 0 0 1 1 0 0 0 0 0 0 2 0 0 0 0 1 1 1 1 0 0 1 2 1 1 2 0 0 2 0 1 0 0 1 1 2 1 0 0 0 2 0 1 1 1 2 1 1 0 0 0 2 1 0 1 2 1 0 0 1 1 0 0 0 2 0 1 1 0 0 0 0 1 0 2 2 1 1 2 0 0 0 0 2 0 2 0 2 1 0 2 1 0 1 0 2 1 1 0 0 0 0 0 0 2 0 1 1 0 0 0 0 0 2 0 0 0 1 1 0 0 0 0 0 0 0 0 1 2 1 0 0 1 0 1 1 1 0 0 0 0 0 0 0 1 0 0 0 0 0 1 0 0 0 1 1 1 1 1 1 1 1 0 1 0 0 1 0 1 2 1 1 1 1 1 0 2 1 2 0 1 2 0 1 0 0 0 0 1 1 0 1 0 1 1 1 1 0 2 1 0 1 1 1 2 1 0 1 1 1 2 1 0 1 2 1 0 0 1 0 1 0 0 0 0 0 1 2 0 1 0 1 1 0 0 1 0 0 0 2 0 1 0 1 0 0 0 0 1 0 0 1 0 1 1 0 0 2 1 1 0 2 0 1 0 0 0 2 2 2 2 1 1 0 2 0 0 0 0 0 0 0 0 2 1 1 1 1 0 0 1 1 1 2 1 0 1 1 1 1 0 0 1 2 0 0 1 1 0 0 0 2 1 1 1 2 0 0 1 0 0 0 1 0 0 0 1 1 0 0 0 2 0 0 1 0 0 0 0 1 0 0 1 1 0 2 0 0 0 0 0 0 1 0 1 1 0 0 0 1 0 0 1 0 0 2 0 1 0 0 0 2 2 0 1 2 1 0 2 0 0 1 2 1 0 0 0 0 0 1 1
34 0 1 0 0 0 0 1 1 1 1 1 0 1 0 1 0 0 0 0 1 0 0 0 2 0 0 2 2 0 1 1 2 2 0 2 0 1 0 0 2 2 0 1 0 1 0 0 0 0 0 0 1 0 0 0 0 0 1 0 2 2 2 1 1 1 0 1 2 1 1 2 2 2 1 2 1 0 1 0 1 2 1 1 2 0 0 2 2 2 2 2 2 2 1 2 0 1 0 1 1 0 0 0 1 1 1 1 1 0 0 2 1 1 1 1 1 0 1 0 1 0 2 1 1 1 0 2 0 2 1 1 0 0 1 0 1 0 0 1 1 1 0 0 0 1 2 0 0 0 0 1 0 0 0 0 1 0 0 0 0 0 0 1 1 2 0 1 1 1 0 2 0 2 1 1 2 1 1 1 0 1 0 2 2 2 0 1 1 1 1 1 0 0 1 1 1 0 0 0 0 0 0 0 2 0 0 0 1 0 1 1 1 0 0 2 1 0 1 0 1 1 1 1 0 0 1 2 0 2 0 0 0 0 2 2 0 2 0 1 0 0 2 0 0 0 0 0 2 0 0 0 1 2 2 1 0 0 0 0 0 0 0 0 1 0 0 0 0 0 0 2 0 1 0 0 0 2 2 2 0 0 0 0 1 0 0 0 1 2 0 2 0 2 2 1 0 0 0 0 1 0 1 0 0 0 2 2 2 1 0 1 0 1 2 0 1 1 1 0 0 0 0 2 0 0 0 1 1 1 0 2 0 1 0 0 0 1 0 0 1 1 2 0 0 0 0 0 1 0 0 0 0 1 1 0 1 0 0 1 1 1 0 0 0 2 0 1 1 0 0 2 1 2 0 0 2 0 0 0 2 1 0 1 1 1 0 0 0 0 0 0 0 0 2 0 0 0 0 1 0 1 1 1 1 1 1 1 0 2 0 0 0 0 0 0 0 1 1 1 0 0 0 0 0 2 2 0 1 0 1 0 1 1 1 1 0 1 0 0 0 0 2 0 1 2 1 1 0 0 0 0 1 1 2 1 2 1 0 0 2 0 1 1 0 0 0 2 2 0 2 2 1 1 1 1 1 1 1 0 1 2 0 1 1 0 1 2 2 0 0 2 0 2 2 0 2 1 1 2 1 1 2 1 2 0 1 1 0 0 0 1 0 1 0 1 1 0 0 1 1 2 1 0 0 0 0 1 0 1 1 1 0 0 0 0 0 0 1 1 1 1 0 0 0 0 2 2 2 1 0 0 0 2 0 2 0 0 0 0 2 0 0 0 1 0 0 1 0 1 0 2 1 0 0 0 1 1 0 2 2 0 0 0 0 0 0 1 0 0 0 0 0 2 0 1 1 0 0 0 0 2 0 2 0 0 2 1 0 1 2 0 0 0 2 0 0 0 0 0 0 0 0 1 1 1 1 2 0 0 0 0 0 2 1 1 2 0 1 1 2 1 0 1 1 1 2 1 0 0 0 2 0 2 0 0 1 0 2 1 0 0 0 1 0 0 2 0 1 0 1 2 0 1 0 2 0 0 2 0 1 0 0 1 0 1 1 1 0 1 0 1 0 0 0 0 0 1 0 1 1 0 0 0 2 0 0 1 1 0 0 0 0 1 1 0 0 1 2 1 0 0 0 0 2 2 0 0 1 1 0 1 0 0 0 0 0 0 1 2 1 0 0 0 0 1 1 0 0 0 0 0 2 0 0 2 1 0 0 0 0 0 1 1 0 1 0 1 1 1 0 0 1 0 0 1 1 1 0 1 2 1 0 0 0 1 0 1 1 1 1 1 2 1 0 1 1 1 0 0 1 0 1 0 1 1 0 0 0 2 2 2 1 1 1 2 1 0 1 0 1 2 0 0 1 0 0 0 2 2 2 0 0 1 0 1 0 1 2 0 1 0 1 0 0 0 1 0 0 0 2 0 0 0 2 0 0 0 0 0 0 0 0 0 0 0 0 0 1 2 0 0 0 0 0 0 0 0 1 2 1 1 0 0 0 0 0 0 0 0 0 0 1 0 0 0 0 2 0 0 2 0 0 2 1 1 0 2 0 2 1 0 0 0 1 1 0 1 2 0 0 0 2 2 0 0 0 2 0 1 2 0 0 1 0 0 0 0 0 0 0 1 0 1 1 0 1 1 0 2 0 0 0 0 1 1 2 0 0 0 0 0 1 0 0 0 0 0 0 0 1 1 0 0 0 1 0 0 1 0 0 0 1 1 0 1 1 0 2 2 0 1 0 1 0 0 0 0 1 1 2 0
35 0 0 0 0 0 0 1 2 0 0 0 0 1 0 1 0 0 2 1 0 1 1 0 2 0 0 1 2 1 1 1 1 1 1 0 2 0 1 1 0 0 1 1 0 1 0 0 0 1 0 0 0 0 1 2 0 0 0 0 0 1 1 1 0 0 0 0 1 0 0 0 2 2 2 2 0 0 2 0 2 2 0 0 0 0 0 2 2 2 1 2 0 2 0 0 0 0 0 0 1 0 0 1 2 1 2 1 1 0 0 1 0 1 2 2 0 0 0 0 2 0 1 2 1 0 1 0 2 2 0 0 0 0 1 2 0 0 0 2 2 0 0 0 0 0 0 0 0 1 0 1 0 0 0 0 1 1 0 0 1 1 1 2 1 2 0 0 0 0 0 1 1 1 1 1 2 1 1 1 0 2 0 2 2 1 1 0 0 0 0 0 0 0 0 1 2 1 0 0 0 0 0 1 2 1 1 1 1 0 1 0 1 0 0 0 0 1 2 1 1 1 1 1 0 1 0 1 0 1 0 0 0 0 0 0 0 2 0 2 0 0 1 0 0 0 0 0 2 0 0 0 1 0 0 2 1 0 0 0 0 0 0 0 0 0 0 1 1 1 0 1 0 2 0 0 1 0 1 0 0 0 2 0 0 0 2 2 0 2 0 2 0 0 2 0 0 1 1 1 1 0 0 1 0 1 1 1 0 0 0 1 0 0 2 0 2 0 0 0 0 0 0 1 1 0 0 1 0 1 0 1 0 1 1 1 1 1 0 1 2 2 0 0 0 0 1 0 1 2 1 1 0 0 1 1 0 0 0 0 1 1 2 1 2 1 0 0 2 2 0 0 0 2 0 0 0 1 1 1 2 1 0 0 1 0 0 0 0 0 0 1 1 0 2 1 1 1 0 0 0 0 0 2 2 0 0 0 0 1 0 1 0 0 0 0 0 0 0 0 0 1 0 1 0 1 1 0 0 0 1 0 0 0 0 0 1 0 0 0 2 0 2 0 1 1 1 1 0 2 0 1 1 2 1 1 1 1 1 0 2 0 0 0 0 1 1 1 2 0 2 2 0 0 1 1 0 0 0 0 1 1 0 1 1 0 1 2 2 0 1 2 0 0 1 0 1 0 0 2 2 0 2 2 2 0 2 2 0 0 0 2 0 0 0 2 0 0 0 0 0 2 2 2 0 1 0 0 0 2 0 1 0 0 0 1 1 0 0 1 1 1 1 0 0 0 1 0 0 2 0 0 1 2 1 0 1 0 1 1 0 0 0 1 0 0 2 2 0 2 0 2 0 0 0 0 0 2 0 2 2 0 2 1 1 1 2 1 1 1 0 2 1 1 1 0 0 0 0 0 0 2 0 2 0 0 0 1 0 1 0 0 0 0 1 0 1 0 0 0 0 1 0 0 0 0 1 1 0 0 0 0 0 2 1 1 2 0 0 1 1 0 0 0 0 0 2 0 0 1 0 1 1 1 0 0 1 0 2 0 0 0 1 1 1 2 0 0 0 1 0 1 0 1 0 2 0 0 2 1 2 0 0 1 1 2 1 1 0 1 0 1 0 0 1 0 2 0 1 0 0 1 0 0 1 0 0 1 1 0 0 0 0 0 1 0 0 1 0 0 0 0 1 1 0 2 1 1 0 0 0 1 0 0 0 0 0 0 0 1 1 0 0 1 0 1 2 0 0 1 1 1 0 0 0 1 0 0 0 0 1 2 1 0 0 1 1 1 1 1 0 0 1 0 0 1 1 0 0 0 0 1 0 0 1 2 1 0 0 0 2 2 2 0 0 0 0 0 0 1 0 0 1 0 1 2 1 0 0 1 1 0 1 1 1 2 1 0 0 0 0 0 1 1 2 1 1 0 0 1 1 1 1 1 1 1 1 1 0 0 0 1 1 0 1 1 0 2 1 0 0 0 0 0 2 0 0 0 0 0 0 0 0 0 0 0 1 0 1 1 0 0 1 1 2 1 0 1 1 1 1 1 0 0 0 0 0 0 1 0 0 0 2 0 1 1 1 2 0 0 0 2 0 1 2 1 0 1 1 1 1 0 1 1 2 0 0 1 2 0 1 0 2 2 0 2 0 2 1 1 0 0 0 1 0 0 0 0 1 0 0 0 0 0 0 2 0 1 1 0 1 0 2 0 1 0 0 0 0 1 0 0 0 1 0 0 0 0 1 1 0 0 0 0 0 1 0 0 0 0 0 0 0 1 0 0 0 0 1 2 0 0 0 1 0 1 0 0 0 0 1 0
36 0 1 0 0 0 1 1 1 1 2 0 0 0 0 0 0 0 1 2 0 2 0 0 2 0 0 2 2 0 2 0 1 1 0 1 1 1 0 0 1 1 0 0 1 0 0 0 1 1 0 1 1 1 0 2 1 0 0 1 1 1 1 0 0 0 0 0 1 1 1 1 2 2 2 2 0 0 1 0 1 1 0 0 0 0 0 0 0 2 0 0 1 2 0 1 0 0 0 0 2 0 1 0 2 0 2 2 0 0 0 2 1 2 2 2 1 0 1 0 0 0 2 1 1 1 1 1 0 1 1 1 0 0 0 0 0 0 0 0 0 2 0 0 0 0 0 0 0 0 0 0 1 1 1 0 0 1 0 0 0 0 0 2 1 1 0 0 1 2 0 1 1 1 2 1 2 0 0 0 0 0 0 2 1 1 0 1 0 1 0 1 2 0 0 2 1 0 0 0 0 1 0 0 2 2 2 1 1 0 1 1 2 0 1 1 0 0 0 1 1 1 1 1 0 0 0 1 0 1 0 0 0 0 0 0 0 2 0 1 0 1 2 1 0 0 0 0 1 0 0 1 1 0 0 2 0 1 0 0 0 0 0 0 1 0 0 0 2 1 1 2 0 2 1 1 0 0 1 0 0 1 2 2 2 1 2 2 0 2 0 1 0 2 2 1 0 1 0 0 0 1 1 0 0 0 2 0 1 1 1 1 0 0 2 0 2 0 1 0 0 1 0 2 1 0 0 0 1 2 0 2 0 1 0 1 1 1 0 0 1 1 1 0 0 0 0 1 2 2 1 0 0 1 1 0 1 0 0 1 1 1 2 2 1 0 0 0 1 1 1 2 2 2 0 0 1 2 0 0 2 0 0 0 0 0 0 0 0 0 0 0 1 0 2 2 2 1 1 1 0 1 1 0 0 0 1 0 0 1 0 0 0 0 0 0 2 0 0 0 1 2 2 0 2 2 1 0 0 0 0 0 1 1 1 2 1 0 1 0 1 0 2 0 1 2 1 0 1 2 0 0 0 2 1 0 1 1 2 0 1 0 0 0 0 0 0 1 2 0 1 1 0 0 1 1 0 1 1 0 0 2 0 0 2 0 0 0 1 1 1 0 0 1 1 0 1 1 1 2 0 0 1 1 1 0 1 2 0 0 0 1 0 0 0 2 0 0 0 1 2 2 2 2 0 0 0 0 1 2 0 0 0 0 0 0 1 0 0 1 1 2 1 1 1 0 1 0 0 2 0 0 0 0 1 1 1 0 0 0 0 0 0 1 0 0 2 1 0 1 0 1 0 0 0 0 0 1 0 2 2 0 2 1 1 0 2 0 0 0 1 1 1 0 1 1 2 0 0 0 0 2 1 1 0 1 2 1 0 0 1 0 0 0 2 0 0 0 0 0 0 1 0 1 1 1 0 1 0 0 0 1 0 0 1 0 2 0 1 1 2 0 0 0 2 1 1 1 0 0 0 0 0 1 0 0 1 0 2 1 0 1 1 1 0 1 0 0 1 0 1 2 0 0 0 2 0 0 1 0 1 1 2 0 0 2 0 2 0 0 0 1 0 1 0 0 2 0 0 1 1 0 0 0 0 0 0 1 1 0 1 0 0 0 0 0 0 1 1 0 0 0 0 0 2 1 0 0 0 0 0 1 1 0 0 2 0 0 0 0 0 0 1 0 0 0 2 0 0 0 0 1 0 0 0 1 2 0 0 0 0 2 2 0 0 0 1 0 2 2 0 0 0 0 0 0 1 0 0 0 0 1 0 0 0 0 0 1 1 1 1 1 2 1 0 1 0 0 0 0 0 0 1 0 1 1 2 0 1 2 2 0 2 2 2 2 2 1 1 0 0 1 1 1 2 1 1 0 1 2 0 2 0 0 0 1 1 0 0 0 0 0 1 0 0 0 1 0 0 0 2 0 1 0 1 0 1 1 2 0 1 0 0 0 0 2 1 1 1 0 0 0 1 1 2 1 0 1 2 2 1 1 1 0 0 1 0 0 1 1 1 0 0 0 2 2 2 2 0 0 0 1 1 1 2 0 1 2 1 1 0 0 0 1 2 0 0 2 2 0 0 0 2 1 0 1 2 1 0 1 0 0 1 2 1 0 0 2 2 0 0 2 0 1 1 0 1 0 0 0 1 0 0 0 1 0 1 0 0 1 0 0 0 0 0 0 0 0 1 2 0 0 0 0 1 0 0 1 2 2 1 1 0 0 0 0 0 0 0 2 0 0 1 2 0 0 0 1 1 0 2 1
37 0 0 0 0 0 0 2 2 0 1 0 0 0 0 0 0 0 1 1 1 1 0 0 2 1 1 2 2 1 2 0 1 1 1 1 1 1 0 2 0 0 0 0 0 0 0 0 0 1 0 0 0 0 0 1 1 0 1 1 0 0 1 1 1 0 1 0 1 0 0 0 2 2 2 2 0 0 1 0 2 2 0 1 1 0 0 2 1 2 1 1 0 2 0 0 0 2 2 0 1 0 0 1 1 0 1 2 0 0 0 2 0 1 1 1 1 0 0 0 2 0 2 0 0 2 0 1 0 1 0 0 1 0 0 0 1 0 0 1 2 0 0 0 0 0 0 0 0 0 0 0 0 1 0 0 1 1 0 1 1 1 1 2 0 2 0 1 0 1 1 0 0 2 0 0 2 1 0 0 0 0 0 1 1 1 0 1 0 0 0 1 1 1 1 2 2 0 0 0 0 0 0 0 2 1 1 0 0 0 0 2 0 1 0 0 0 0 0 2 0 0 2 2 0 0 0 1 0 1 0 0 0 0 1 1 0 2 0 1 0 0 1 1 0 0 0 0 1 1 1 1 0 0 0 1 0 0 0 0 0 0 0 0 1 0 1 1 2 0 0 2 0 2 0 0 1 1 2 1 1 0 2 0 0 0 2 2 0 2 0 0 0 2 2 1 0 2 0 0 0 0 0 0 0 0 2 1 2 2 1 2 0 0 2 0 1 0 0 0 1 1 1 1 1 0 0 1 1 1 0 1 0 1 0 0 0 0 0 1 1 1 0 0 0 0 0 0 1 2 0 1 1 0 1 0 1 0 0 2 2 2 2 1 2 0 0 2 2 0 0 2 0 2 0 0 2 2 0 0 2 1 0 1 0 0 0 0 0 0 0 1 1 0 2 0 0 1 0 0 0 0 1 0 1 0 0 0 0 0 0 0 0 0 0 0 2 0 0 0 0 2 0 2 0 0 0 0 2 2 2 0 0 1 1 0 1 2 0 0 2 0 1 1 0 1 2 2 0 1 0 2 2 2 2 2 2 2 0 2 1 2 0 0 0 2 1 2 2 0 1 1 0 0 1 0 1 0 0 0 0 2 0 2 1 1 1 0 1 0 1 1 1 2 0 0 2 0 0 2 2 1 1 0 1 1 2 1 0 0 0 1 0 1 0 1 0 0 0 0 0 2 1 1 0 1 1 1 0 1 1 0 0 0 0 1 1 0 1 1 1 1 1 1 1 1 1 0 0 2 0 0 0 2 0 2 0 1 1 1 1 0 0 0 1 0 0 0 0 0 0 2 1 1 1 1 2 1 0 1 2 0 0 0 0 0 1 1 0 0 0 2 0 0 1 0 1 1 1 1 1 1 0 2 0 0 0 1 0 1 1 1 0 1 2 0 0 0 0 0 0 2 0 1 1 1 1 2 0 0 0 1 0 1 1 1 2 0 0 2 1 1 1 1 2 2 2 0 0 1 0 1 1 2 0 0 0 0 0 0 0 0 2 1 0 1 1 1 1 0 2 0 1 0 1 2 0 1 1 0 1 1 1 0 0 2 1 1 0 1 0 1 0 2 2 0 2 1 1 1 1 1 1 1 1 1 1 1 2 0 2 1 0 1 0 1 0 2 0 0 0 0 1 1 0 2 1 0 1 1 0 1 0 0 0 1 0 0 0 1 0 0 0 1 0 0 1 0 0 0 0 0 1 0 0 2 0 0 0 0 0 1 2 0 0 0 0 0 2 2 0 0 1 0 0 0 2 0 0 0 1 1 0 0 0 1 0 1 0 1 1 2 2 0 1 0 0 1 1 0 0 0 1 1 1 0 0 0 0 1 1 0 1 0 0 1 1 1 2 0 1 2 0 0 1 1 0 0 1 1 1 0 0 0 0 0 0 0 2 0 2 0 2 2 0 0 2 1 0 1 1 0 0 0 2 0 0 0 1 0 0 0 1 0 0 0 1 0 1 1 0 0 1 0 2 1 1 1 2 2 1 1 0 0 0 0 0 0 0 1 0 0 2 0 1 1 1 2 0 1 0 1 0 1 2 0 0 1 0 1 0 0 1 1 1 1 0 0 2 1 0 1 2 2 0 2 0 1 1 0 0 0 0 2 0 0 0 1 2 2 0 1 2 1 0 1 0 1 0 2 0 0 0 0 2 0 2 0 0 0 0 0 0 0 0 0 0 1 1 0 0 0 0 0 0 0 0 0 1 1 0 0 0 0 0 0 0 0 0 1 0 0 0 2 0 1 0 0 0 0 0 0
38 0 1 1 0 0 0 2 2 0 0 2 1 2 0 2 0 1 2 2 0 1 0 0 2 0 0 1 2 2 1 2 1 1 1 0 2 2 0 1 1 1 0 0 0 1 1 0 0 2 1 1 0 1 0 1 0 0 2 0 1 1 0 0 0 1 0 0 2 0 0 0 2 2 2 2 0 0 2 0 1 2 2 0 2 0 1 1 1 2 0 0 1 1 0 1 0 1 0 1 0 0 0 0 2 1 2 1 1 1 0 2 1 1 2 2 2 0 0 0 2 0 1 1 0 0 0 1 0 1 1 1 0 0 0 0 0 0 0 0 1 1 0 0 0 2 0 0 0 1 1 1 0 0 0 0 0 1 0 1 0 1 0 2 2 1 0 0 0 2 0 1 0 2 0 2 1 0 0 0 0 0 1 2 1 1 1 1 1 2 0 0 0 2 2 1 1 0 0 0 0 1 0 1 2 0 0 0 1 0 2 1 2 0 0 0 0 0 2 1 1 1 2 2 0 0 0 1 0 1 0 0 0 0 0 0 0 2 0 2 0 0 2 1 0 0 0 0 2 0 0 0 1 1 1 2 1 0 0 0 0 0 0 0 1 0 2 0 1 1 0 1 0 1 0 0 0 0 1 0 0 1 1 0 2 0 0 1 0 2 0 1 1 2 2 1 0 1 0 0 0 0 1 0 1 0 1 1 2 2 0 2 0 2 0 0 2 0 0 0 1 1 1 2 2 0 0 0 0 2 0 1 0 0 0 0 0 1 0 0 1 0 1 0 0 0 0 0 0 1 1 0 0 1 0 1 1 0 0 0 0 0 0 0 0 0 0 1 2 1 1 1 0 2 1 1 1 2 1 1 2 1 0 1 2 0 0 0 0 0 0 1 1 0 2 1 2 2 1 1 0 1 1 1 1 1 1 0 0 2 0 0 1 0 1 0 0 1 0 1 0 1 0 0 1 2 0 0 1 0 1 0 0 0 0 0 0 1 0 0 0 0 2 0 1 1 2 0 0 1 0 0 0 1 1 0 1 0 0 1 2 1 0 1 0 1 1 1 2 0 1 1 1 1 1 0 1 0 0 0 1 1 1 1 2 0 0 0 1 0 0 0 0 1 1 0 1 1 1 2 1 1 1 1 1 0 1 1 1 0 1 1 0 1 0 1 1 0 0 1 1 2 2 2 0 0 0 1 0 2 0 0 0 1 1 1 1 0 0 1 1 1 2 2 2 0 2 0 0 2 0 0 1 1 2 0 0 1 0 0 0 0 0 1 0 0 1 1 1 0 1 2 0 0 0 0 0 1 0 1 2 0 1 0 1 0 0 1 1 1 0 2 1 0 0 0 0 0 0 0 0 2 1 1 0 1 1 0 0 0 0 0 2 2 0 2 2 0 0 0 0 0 0 0 0 2 2 0 0 0 0 2 0 2 1 0 2 1 1 1 2 0 0 0 2 0 0 1 1 0 0 1 1 1 0 0 1 0 2 0 0 0 0 1 1 0 2 0 1 0 2 0 1 1 0 2 0 0 2 0 1 1 1 0 0 1 1 1 1 2 0 0 0 0 1 1 2 1 1 2 1 0 0 0 2 0 2 2 2 0 1 0 0 1 1 1 0 2 1 0 0 0 0 1 0 2 1 0 0 0 0 1 0 0 0 0 1 0 0 2 0 2 0 0 0 1 1 0 0 0 0 0 0 1 1 0 1 0 1 0 0 1 2 0 0 0 0 0 2 2 1 1 1 2 1 0 1 0 1 1 2 2 0 0 0 2 0 2 0 2 0 2 2 1 0 1 0 1 0 1 2 0 2 0 2 0 1 0 0 2 1 0 1 1 1 2 1 0 2 0 2 2 1 0 1 0 0 0 0 1 0 1 1 2 0 0 0 0 0 0 0 0 1 1 0 0 2 0 0 0 2 0 0 0 2 0 0 0 2 0 0 0 1 0 1 1 1 0 1 1 0 0 0 0 0 0 0 1 2 2 1 1 0 0 0 1 1 0 0 1 0 0 0 0 1 1 1 1 0 0 0 2 0 0 1 2 0 0 0 1 0 0 0 0 2 0 0 1 2 0 1 0 2 1 0 0 2 1 0 0 0 0 0 1 0 0 0 0 1 1 0 0 0 0 0 1 0 0 0 1 1 1 1 0 0 0 1 0 0 1 0 0 0 0 0 0 0 0 0 0 1 1 0 0 0 1 0 0 1 0 0 0 1 1 0 1 1 0 0 1 0 0 1 1 0 0 0 0 0 0 2 2
39 0 1 0 0 0 1 1 1 1 1 0 0 0 0 0 0 0 0 0 2 0 0 0 2 1 1 2 2 1 0 1 0 1 1 1 1 1 1 0 2 2 0 0 0 1 1 0 0 1 1 1 0 0 1 0 0 0 1 0 0 2 1 0 0 0 2 1 1 0 0 1 2 2 1 2 1 0 1 1 1 2 0 1 1 0 0 1 1 2 0 1 1 1 1 1 0 1 0 1 1 0 0 1 2 0 2 2 0 0 1 2 1 2 2 2 1 1 1 0 1 1 2 0 0 1 0 0 0 1 0 0 0 0 1 0 1 0 2 0 2 0 1 0 0 2 0 0 0 1 0 1 0 0 0 0 1 2 1 1 1 0 1 1 0 1 0 0 1 1 0 1 1 1 0 1 2 0 0 0 0 0 0 2 0 0 0 1 0 2 1 0 0 2 2 2 1 0 0 1 0 0 0 1 1 0 1 0 0 1 1 1 0 0 0 0 0 0 0 1 0 0 1 1 0 0 2 0 0 1 1 1 0 0 0 0 0 2 0 0 2 2 2 1 0 0 0 0 2 0 0 0 1 1 1 1 1 0 0 0 0 0 1 1 1 0 1 1 2 1 0 1 0 0 0 1 0 0 1 0 0 2 0 0 1 0 0 2 0 2 0 2 0 2 2 0 1 1 1 0 1 0 0 0 0 0 0 1 1 1 0 2 0 0 2 1 2 0 0 0 0 1 1 1 1 0 0 1 1 1 1 1 0 1 0 0 0 1 0 0 0 0 0 0 0 0 2 0 0 2 0 1 1 0 0 1 1 0 0 2 2 2 0 0 0 1 0 2 2 0 0 2 0 1 1 1 1 1 0 0 0 0 0 2 0 1 0 0 0 0 0 0 0 0 2 1 1 0 2 1 0 1 2 0 0 0 2 1 0 2 0 0 0 0 0 0 0 0 0 0 1 1 0 0 1 2 1 0 2 1 2 0 1 1 1 1 0 2 1 1 1 0 2 0 0 2 0 1 0 1 0 1 0 2 1 0 1 2 1 2 1 1 1 1 0 1 1 1 1 1 1 1 0 0 1 1 0 1 1 0 0 2 0 1 1 0 1 1 2 0 2 2 1 2 1 0 1 2 2 2 0 0 2 1 2 0 0 1 1 0 1 2 0 1 0 1 0 0 0 1 1 2 2 2 0 0 0 0 0 2 0 2 0 0 1 1 1 0 0 1 0 2 1 0 0 0 1 0 0 2 0 0 1 2 1 1 0 1 1 1 0 0 2 0 0 1 2 1 1 0 1 0 1 0 0 0 1 2 0 2 2 0 2 1 1 0 2 1 0 0 0 2 1 0 1 0 1 1 0 0 0 2 0 2 0 1 0 0 1 0 0 0 0 0 0 0 1 0 0 0 0 2 0 1 1 1 1 2 0 0 0 1 0 2 1 1 2 0 0 0 2 1 1 2 2 2 2 0 0 0 0 2 1 0 0 0 2 0 2 0 0 0 1 1 0 0 0 0 1 1 1 0 0 0 0 2 0 1 1 0 1 2 0 0 0 2 2 0 0 2 0 0 0 0 0 0 2 0 1 1 1 1 0 1 1 0 1 2 2 0 0 0 0 0 0 0 0 1 0 0 0 0 0 1 1 2 1 1 0 0 0 1 0 0 0 2 1 0 0 0 0 0 0 0 0 1 1 0 0 0 0 0 0 0 0 1 1 0 0 0 0 0 0 0 1 1 1 1 1 1 0 0 0 1 0 0 1 1 1 2 2 2 0 0 0 1 0 2 2 2 0 0 2 0 1 0 0 1 1 0 0 0 0 1 0 0 1 0 0 2 2 0 0 0 0 2 2 1 0 0 1 0 0 1 2 1 1 0 2 2 2 0 0 0 0 0 0 0 0 0 0 0 1 0 0 0 0 0 0 0 2 0 1 0 1 0 0 0 0 1 0 0 0 0 0 0 2 0 1 1 0 0 1 0 1 2 0 1 1 2 1 1 1 0 0 1 0 0 1 0 1 0 1 0 2 2 2 2 0 0 0 2 0 1 1 2 0 1 1 0 1 0 0 0 1 2 0 2 2 0 0 0 2 1 0 0 2 1 0 0 0 0 0 1 0 0 0 1 1 1 0 0 2 0 0 0 0 0 0 0 1 0 1 0 0 0 1 1 0 1 0 1 2 0 0 0 0 0 0 0 1 0 1 1 0 0 0 0 1 0 0 0 1 2 0 0 2 0 1 2 1 1 0 1 0 0 0 0 0 0 2 2
40 0 1 0 0 0 0 0 1 2 2 0 0 1 0 0 0 0 0 1 1 1 0 1 1 0 0 1 1 1 1 1 1 1 1 0 2 1 0 1 1 1 0 0 0 0 1 0 0 1 0 1 2 0 0 0 0 0 2 0 1 1 2 2 0 1 1 0 1 0 0 0 2 2 2 2 0 0 0 0 1 1 1 1 2 0 0 0 0 2 0 0 1 1 0 1 0 1 0 1 1 0 0 1 2 1 2 2 0 0 0 2 0 2 2 2 0 0 1 0 2 0 2 1 1 1 1 1 0 1 0 0 0 0 0 0 0 0 0 1 1 1 1 0 0 1 0 0 0 1 0 0 0 1 0 0 0 0 0 2 1 2 0 2 1 2 0 2 0 0 1 0 0 2 1 2 1 0 0 1 0 1 0 2 2 1 0 2 1 1 0 1 0 2 2 2 1 0 0 0 0 0 0 2 2 0 0 0 1 0 0 2 1 0 0 1 1 0 1 0 1 1 1 0 0 1 1 1 0 0 0 0 0 0 0 0 1 2 0 1 0 0 2 0 0 0 0 0 2 0 0 0 0 0 0 2 1 0 1 0 1 1 1 0 1 1 0 0 2 0 0 2 0 2 0 0 0 1 2 1 0 0 2 1 2 2 2 0 1 2 0 1 0 2 2 1 0 0 0 0 0 1 2 0 1 1 0 1 1 1 1 2 0 0 1 0 2 0 1 0 1 0 2 1 0 0 0 1 1 0 0 2 0 1 0 0 0 1 0 0 1 0 1 0 1 0 1 0 1 1 0 0 0 0 1 1 0 1 0 1 1 1 1 1 1 1 0 1 2 1 1 1 0 2 0 0 2 0 0 0 1 1 0 1 1 0 0 1 1 1 0 0 0 0 2 0 0 2 0 0 0 0 0 1 1 0 0 1 0 1 0 0 2 0 2 1 0 0 0 0 0 1 0 1 1 2 2 0 1 1 1 0 0 0 0 0 1 0 1 0 1 0 1 1 0 1 1 2 0 1 0 2 2 2 2 2 2 0 1 0 1 1 1 1 0 1 1 0 2 0 0 0 1 1 1 0 1 0 0 0 2 1 0 1 1 1 0 2 2 0 1 2 1 1 1 0 1 1 1 2 1 1 1 1 1 2 2 1 1 0 1 2 0 0 0 2 0 0 0 0 1 2 2 2 1 2 1 0 0 2 0 1 0 0 0 0 0 1 0 1 0 1 1 1 1 0 2 0 0 2 0 0 1 2 0 2 0 0 0 0 1 0 0 1 1 0 1 2 2 0 1 1 0 0 0 0 1 1 0 2 1 0 1 1 0 0 1 1 1 1 0 0 1 2 0 0 0 0 0 0 0 2 1 2 0 0 2 0 0 2 1 0 0 0 0 1 0 0 0 0 0 1 0 1 1 0 1 1 0 0 1 1 0 1 1 1 2 0 1 2 1 0 0 0 1 1 2 1 1 0 0 2 1 1 0 0 1 0 1 0 0 0 1 2 0 2 2 1 0 1 0 1 0 1 0 2 0 0 1 0 0 1 0 0 0 2 2 1 0 1 0 1 0 0 0 1 1 0 1 1 0 1 0 0 2 0 0 1 2 1 0 0 0 1 1 0 0 2 0 0 0 2 0 0 1 1 0 1 1 1 0 1 0 0 0 0 2 0 0 1 0 0 0 1 0 1 2 1 0 0 0 0 0 0 0 1 0 0 1 0 0 1 0 0 0 1 2 0 2 2 1 1 1 0 1 0 0 0 1 1 2 2 1 1 2 2 2 2 0 2 0 2 2 1 0 1 0 0 1 0 0 1 0 0 0 2 2 0 0 2 2 2 2 2 2 2 2 0 1 1 1 2 1 1 1 2 1 0 0 2 0 2 1 1 0 1 1 0 0 1 0 0 0 0 0 0 0 0 0 0 1 0 0 0 2 0 0 1 0 0 0 0 0 0 0 2 1 0 1 1 0 0 0 0 1 0 0 2 2 2 2 2 0 0 0 0 0 0 0 0 0 0 1 1 2 2 2 1 0 0 0 2 0 2 2 0 0 1 0 1 0 0 0 0 1 2 0 1 2 0 1 0 2 1 1 0 1 1 0 0 0 0 0 0 0 0 0 1 1 0 0 0 2 1 0 1 0 0 0 1 1 1 1 1 0 0 2 1 1 2 0 0 0 0 0 1 1 0 0 0 0 0 0 1 0 0 0 0 2 0 0 0 1 2 0 0 2 0 0 0 0 0 0 1 0 0 0 0 0 0 1 1
41 0 2 0 0 0 0 0 1 0 0 0 1 1 0 1 0 0 1 1 1 0 0 0 2 0 0 1 2 0 1 0 0 1 2 0 2 2 0 2 1 1 0 0 0 2 0 0 0 1 0 1 2 1 0 1 0 0 2 0 1 2 1 0 0 0 0 0 1 0 0 0 2 2 0 2 2 1 2 0 1 2 1 1 2 0 1 1 1 2 1 1 0 2 0 1 0 0 0 0 1 0 0 1 2 0 2 1 1 0 0 2 2 2 2 2 2 0 2 0 0 0 2 0 0 1 0 0 1 1 1 1 0 0 0 0 0 0 0 0 0 2 0 0 0 0 0 0 0 0 0 1 0 1 0 0 0 1 0 1 1 0 0 2 1 2 1 1 0 0 1 0 0 2 1 1 2 2 0 0 0 2 1 1 1 1 1 2 1 1 0 0 1 1 1 1 1 0 0 0 0 0 0 1 2 0 0 1 1 0 0 2 0 0 0 0 0 0 1 1 0 0 2 0 0 2 0 2 0 1 0 0 0 0 0 0 0 2 1 1 1 1 1 0 0 0 0 1 1 1 0 0 2 0 0 0 0 0 0 0 0 0 0 0 0 1 0 1 1 1 0 1 0 1 0 0 0 1 2 1 0 1 2 0 2 2 2 2 0 2 0 0 0 2 1 0 0 1 0 1 0 0 0 0 0 0 0 1 1 1 1 1 0 0 2 0 1 0 0 0 0 2 1 2 0 0 1 2 1 1 0 1 0 0 0 0 0 1 1 1 1 1 0 0 0 0 1 0 0 2 0 0 1 0 1 0 0 0 0 1 1 1 2 2 0 1 0 1 1 0 0 2 1 2 0 0 2 1 0 0 0 1 0 2 1 1 0 0 0 0 0 1 1 1 2 2 2 0 0 0 0 0 1 0 1 0 0 2 0 2 0 0 1 0 1 0 1 0 0 0 0 2 0 0 2 2 0 0 1 0 1 0 0 0 0 0 1 1 0 0 2 0 1 1 0 2 1 1 0 1 0 0 1 1 2 1 2 0 0 1 1 1 0 0 0 1 1 2 2 1 2 2 1 1 1 1 0 0 0 2 0 2 0 1 1 0 1 2 2 0 1 2 0 1 0 0 2 1 1 2 1 1 2 2 2 0 1 1 0 0 0 1 0 0 1 1 0 0 0 1 1 1 1 1 0 0 0 0 1 2 0 0 1 0 0 1 1 1 1 2 1 1 1 0 0 1 0 1 1 1 0 1 0 2 1 0 0 0 0 0 0 0 1 0 0 1 0 2 0 1 0 0 1 0 1 0 1 1 0 2 2 0 1 1 0 1 1 2 2 2 0 0 1 2 0 0 0 0 1 1 1 2 0 1 0 1 0 0 1 1 0 0 0 0 2 1 0 0 1 0 0 1 0 2 2 0 1 0 0 0 0 1 0 2 2 0 2 0 0 1 0 2 0 0 1 1 2 1 0 0 1 2 1 1 0 0 1 1 1 0 0 0 0 1 1 0 2 1 0 1 0 1 0 0 0 1 1 1 2 0 0 0 1 1 0 2 1 1 0 1 0 1 1 0 1 0 1 0 1 1 0 0 0 0 1 0 1 2 2 0 1 0 1 0 0 0 0 0 1 0 0 0 0 0 2 0 0 0 0 0 0 1 0 1 0 1 1 0 0 1 0 0 1 0 0 0 1 1 0 1 1 1 0 0 0 1 0 0 0 0 0 0 2 0 1 0 0 0 2 2 1 0 0 0 0 0 0 0 0 0 2 2 0 0 0 1 0 2 1 2 0 1 2 0 2 0 0 1 1 1 1 0 1 0 1 1 2 1 1 2 1 0 0 0 0 2 1 0 0 0 0 0 0 1 2 2 1 0 0 2 0 2 2 2 0 0 0 0 1 2 0 0 2 0 1 1 0 0 0 0 2 0 1 0 1 1 0 0 0 2 0 1 2 0 2 1 1 0 1 1 0 0 1 1 2 0 1 1 2 2 1 1 0 0 0 0 0 0 0 1 0 0 1 1 1 1 1 2 1 0 1 1 0 1 2 1 0 2 0 2 0 0 0 0 0 2 0 2 1 1 0 1 2 1 1 1 0 1 1 0 1 1 0 2 0 0 0 1 1 0 0 0 1 0 0 1 0 0 0 0 1 0 1 0 1 0 1 0 1 0 0 1 1 0 0 1 1 0 0 0 0 0 0 0 0 0 0 1 1 1 1 1 0 1 0 0 1 0 0 1 0 0 0 2 0 0 0 0 0 0 2 1
42 0 1 0 0 0 0 1 2 0 0 0 0 1 0 1 0 0 2 0 1 0 0 0 2 0 0 1 1 1 1 1 1 1 1 1 1 1 1 1 0 0 0 0 1 1 0 0 0 1 0 0 0 0 1 0 0 1 1 1 1 1 1 0 0 2 0 1 2 0 0 1 1 1 1 1 0 0 1 0 0 1 0 1 1 0 0 0 0 2 0 0 1 2 0 2 0 0 0 0 0 1 1 0 2 1 1 1 1 1 0 1 0 1 2 2 0 0 0 0 2 0 1 0 0 1 0 1 1 2 0 0 0 0 0 0 1 0 1 0 2 0 0 0 0 0 0 0 0 0 0 0 0 1 0 0 0 1 0 0 0 1 0 1 1 1 0 0 0 0 0 0 0 2 0 0 2 1 0 0 0 2 1 2 2 2 2 1 0 0 0 1 0 1 1 0 1 0 0 1 0 1 0 0 2 2 2 0 2 0 1 0 1 0 0 0 0 1 1 0 0 0 2 2 0 0 0 1 0 1 0 0 1 1 0 1 0 1 0 1 0 0 2 0 1 1 1 0 2 0 0 0 1 1 1 1 0 0 0 0 0 0 0 0 0 0 1 1 1 0 0 0 0 2 1 0 0 0 2 1 1 0 2 2 2 2 2 2 0 1 1 0 0 2 2 0 1 0 0 0 0 1 0 1 0 0 0 1 0 1 1 1 0 1 1 1 2 0 1 0 0 1 2 2 2 0 1 1 0 1 0 0 0 1 0 0 0 2 0 0 1 0 1 1 0 0 0 0 0 1 0 1 0 0 2 0 0 0 0 1 2 2 0 0 0 0 0 0 1 1 1 1 0 2 0 0 1 2 0 0 1 2 0 1 0 0 0 1 1 1 1 1 1 0 2 1 1 1 0 0 0 0 1 0 1 0 0 1 0 1 0 1 1 0 1 1 1 0 0 0 1 1 0 1 0 1 1 0 1 1 1 0 0 0 0 1 1 1 0 0 2 0 1 0 1 1 2 1 1 0 0 1 1 2 0 0 0 1 0 0 2 0 1 1 0 1 1 2 1 1 2 2 1 1 1 0 1 1 1 0 0 1 0 1 2 1 0 0 1 0 1 1 0 1 0 0 0 1 1 1 1 1 2 2 2 1 2 1 1 0 1 1 0 2 0 0 0 1 0 1 1 2 1 1 0 2 1 1 0 1 1 1 0 0 0 0 1 1 0 1 2 2 0 0 0 0 1 2 2 0 0 0 1 2 1 0 1 0 1 0 0 0 1 0 0 0 0 2 1 1 0 1 1 0 1 0 1 2 0 2 2 0 1 1 0 1 1 1 0 0 0 1 1 1 1 1 1 1 1 0 0 1 1 1 1 0 0 2 0 2 1 1 1 1 0 1 2 0 0 0 0 1 0 1 1 0 0 1 0 0 0 2 1 2 2 1 2 0 1 1 1 2 0 1 2 2 2 2 0 0 0 2 0 1 0 0 1 0 1 0 0 0 1 1 1 1 0 1 1 0 1 1 0 1 0 1 1 0 1 0 1 1 0 1 1 1 1 1 0 1 0 1 0 0 0 0 1 1 0 1 1 0 0 0 2 0 0 1 1 1 1 0 0 0 1 1 0 1 2 0 0 0 0 0 2 0 0 0 0 0 0 0 0 0 0 0 1 0 0 2 2 0 0 1 0 1 2 0 0 0 0 0 1 0 0 0 0 1 1 1 0 0 1 0 1 0 0 0 2 2 1 1 0 1 1 0 1 0 0 0 1 1 0 0 1 1 1 1 1 1 0 0 2 1 1 1 0 0 0 0 0 0 0 0 0 1 1 0 0 0 0 0 2 2 2 2 2 0 2 0 2 2 1 1 2 1 1 0 1 2 1 1 0 2 2 0 0 0 1 0 1 0 1 0 0 0 1 0 0 0 2 0 1 0 1 1 0 0 0 1 0 0 0 0 0 1 1 0 1 0 0 0 0 1 1 1 0 1 1 1 1 1 0 0 0 0 0 1 0 0 0 1 0 0 2 1 1 1 0 0 0 2 1 1 2 0 0 2 1 1 1 0 0 0 1 1 0 0 0 0 0 0 1 1 1 0 1 2 0 1 2 0 0 1 0 0 0 2 2 0 0 2 2 0 0 1 0 0 1 0 1 0 0 1 1 0 2 0 0 1 0 0 1 0 0 0 0 0 0 0 1 0 0 0 0 1 0 0 1 0 0 0 0 0 0 0 0 0 0 2 0 0 0 0 0 0 0 0 0 0 1 1
43 0 1 0 0 0 0 2 2 0 0 1 1 2 0 2 1 0 1 0 1 0 0 0 2 0 0 2 2 0 0 0 1 2 0 2 0 1 0 1 1 1 0 0 0 0 1 0 0 0 0 2 1 0 1 0 0 0 0 2 0 0 2 1 0 0 0 0 0 0 0 0 2 2 2 2 0 0 2 0 1 2 0 1 1 0 0 0 0 2 0 0 0 2 0 2 1 1 0 1 1 0 0 2 2 0 2 0 2 0 0 2 0 1 1 1 0 0 1 0 1 0 2 2 2 0 2 1 0 1 0 0 0 0 0 0 0 0 1 0 0 2 0 0 0 1 0 0 0 1 0 0 0 0 0 0 1 1 0 1 0 1 1 2 0 2 0 0 0 2 0 1 0 2 0 0 2 0 0 0 0 0 2 2 2 2 2 1 0 0 0 1 0 0 1 1 1 0 0 0 0 1 0 1 2 0 1 0 2 0 2 0 0 0 0 0 0 0 2 0 0 0 2 2 0 0 0 2 1 1 1 1 0 0 0 0 0 2 1 1 1 1 2 0 0 0 0 0 2 0 0 0 1 0 0 1 0 0 1 0 1 1 0 0 1 0 0 1 2 1 0 2 0 2 0 0 1 0 2 0 0 0 0 0 1 0 0 2 0 2 0 0 0 1 2 0 0 2 0 2 0 0 1 0 1 2 0 0 1 2 1 2 0 0 2 0 2 1 1 0 0 1 0 2 2 0 1 0 0 1 0 2 0 2 0 0 0 2 1 2 1 1 1 0 0 0 1 0 0 1 0 0 0 0 2 0 1 0 0 1 1 1 0 0 0 1 0 2 2 0 0 2 1 2 0 0 2 2 1 1 1 1 0 1 0 1 0 1 1 1 1 1 1 0 2 0 0 0 0 0 0 0 1 1 1 0 1 0 1 2 0 1 0 0 1 0 2 0 1 0 0 0 0 2 1 1 0 1 1 0 1 2 1 1 1 0 0 1 1 0 1 0 1 1 0 2 2 0 1 2 0 0 1 2 0 0 0 2 0 2 0 2 0 0 0 0 0 2 1 1 1 1 1 1 2 1 2 0 0 0 0 2 0 1 1 0 0 2 2 0 0 2 0 1 0 0 1 2 2 0 0 0 1 1 1 0 1 2 0 0 0 2 1 2 0 0 0 0 0 0 0 2 2 2 1 0 0 1 0 1 1 1 0 0 0 0 0 1 0 2 1 1 2 1 0 0 0 1 1 2 0 0 0 2 0 1 1 0 0 0 1 0 1 1 0 1 2 2 2 0 0 0 0 0 0 0 0 1 0 1 2 0 0 0 0 0 0 0 0 0 1 1 1 2 0 0 0 0 0 0 0 2 1 1 0 0 1 1 0 1 1 0 0 0 2 0 0 0 1 1 1 2 0 0 0 1 1 2 0 0 1 1 0 1 2 1 2 0 1 1 2 0 1 1 2 1 1 2 0 0 1 0 0 2 0 0 0 1 2 0 0 0 0 0 1 0 2 1 1 1 0 0 0 0 0 1 1 2 2 0 0 0 0 1 2 2 0 1 0 1 1 0 0 0 1 0 2 0 0 1 1 0 1 1 1 1 1 2 2 0 0 0 0 0 1 1 0 1 0 0 0 1 0 0 2 1 0 0 0 0 0 1 0 0 0 0 0 0 1 2 0 0 1 0 0 0 1 0 0 0 0 1 1 0 0 1 0 0 1 1 0 1 1 0 0 1 1 2 0 0 0 1 1 0 1 2 2 0 0 0 0 1 1 1 1 2 1 1 1 1 0 0 2 1 0 1 0 1 1 1 0 0 0 0 0 0 0 1 0 1 0 0 0 0 0 2 1 1 1 0 0 1 0 1 2 2 2 0 2 2 0 2 0 0 0 1 1 0 0 0 0 0 1 0 0 0 1 0 0 0 2 0 1 0 2 0 0 0 0 0 0 0 0 0 0 0 0 1 1 1 0 0 1 0 1 1 0 0 2 1 0 0 0 0 0 0 0 0 1 0 0 0 0 0 2 2 2 2 1 0 1 1 0 2 2 0 1 2 1 1 1 0 0 0 1 2 0 1 2 0 0 0 1 1 0 2 1 2 0 0 0 1 0 1 1 0 1 0 0 0 0 1 1 0 0 2 0 1 1 1 0 0 1 0 1 0 1 0 0 1 0 1 0 0 0 1 1 0 0 0 2 0 0 1 0 1 0 0 2 0 0 0 0 0 0 0 0 0 0 2 0 0 0 2 0 1 1 0 0 0 2 2
44 0 1 0 0 0 0 1 2 0 0 0 0 0 0 0 0 1 2 0 2 0 0 0 2 0 0 0 1 0 1 0 0 0 2 2 0 2 0 1 1 1 0 0 0 0 0 0 0 0 0 1 0 0 1 1 0 0 1 0 0 1 1 1 0 0 0 1 2 1 1 2 1 1 1 1 0 0 1 0 2 2 0 0 0 0 0 2 2 2 1 1 1 1 0 0 0 1 0 1 1 0 0 2 2 0 2 0 2 2 0 2 1 1 2 2 2 0 0 0 2 0 2 1 1 0 1 0 2 2 0 0 0 0 1 0 0 0 0 1 2 1 0 0 0 2 2 0 0 1 0 0 0 1 0 0 0 1 0 2 0 2 0 2 0 1 0 0 0 2 0 0 0 2 0 0 2 2 2 2 0 2 1 1 1 1 1 1 0 0 1 1 0 1 1 1 0 0 0 0 0 0 0 1 2 1 2 0 1 1 1 1 0 0 0 0 0 0 0 0 1 1 1 2 1 0 1 1 0 1 1 1 0 0 0 0 0 2 0 2 0 0 0 0 0 0 1 0 2 0 0 0 1 0 0 1 0 0 1 0 1 1 0 0 0 1 0 0 2 2 0 1 1 1 1 0 0 1 2 2 0 0 1 1 2 1 1 1 0 1 1 0 1 2 2 0 1 2 0 2 0 0 1 0 0 1 0 0 0 1 0 2 0 0 1 0 2 0 0 0 0 2 1 0 0 0 0 2 1 1 0 0 1 1 0 0 0 0 0 0 1 1 1 0 0 0 0 0 1 0 0 0 0 1 1 0 1 0 0 1 1 1 2 2 0 1 0 1 1 0 0 2 0 2 0 0 2 1 0 0 1 2 0 1 1 1 0 0 0 0 0 0 0 0 2 0 0 0 0 1 0 1 1 0 0 0 1 1 0 1 0 0 0 0 1 1 0 0 1 0 0 0 0 0 0 1 1 0 2 0 2 0 0 1 1 1 0 0 1 0 1 0 0 1 0 2 2 1 0 2 0 1 0 2 1 0 1 1 1 1 1 1 1 0 0 0 0 0 2 0 0 1 0 0 1 0 1 0 0 1 0 2 0 2 0 0 2 2 2 0 1 2 0 1 0 0 0 2 2 0 0 0 1 1 1 0 1 1 1 0 1 1 0 0 1 1 0 1 0 1 1 2 2 1 0 0 0 2 0 1 1 0 1 0 0 0 1 1 1 2 1 2 2 0 0 0 1 1 1 2 0 0 1 2 0 1 0 2 0 2 0 0 0 2 0 0 2 0 0 0 0 2 1 0 0 1 2 0 0 1 1 0 1 1 0 0 1 1 1 1 0 0 1 0 0 0 1 0 0 0 0 2 0 2 0 0 1 2 0 2 0 0 0 1 0 1 0 0 0 0 0 0 0 0 0 0 1 2 0 0 0 2 0 1 2 0 1 1 0 1 1 1 0 1 1 0 1 0 0 0 1 1 0 0 1 1 2 0 1 0 0 0 1 1 1 1 0 0 0 0 0 2 0 0 1 1 1 0 1 0 0 1 0 2 2 2 1 1 1 1 0 1 0 0 0 0 2 1 1 1 1 1 0 0 1 0 0 2 2 1 0 0 0 0 0 0 0 2 1 0 0 0 1 0 1 2 0 1 0 0 0 1 0 1 0 1 1 0 0 1 0 1 0 0 0 0 0 2 0 0 0 0 0 0 0 2 1 0 0 0 0 1 1 0 0 1 1 1 1 1 0 0 0 0 0 0 1 1 1 2 2 2 0 0 0 1 0 1 0 1 1 2 2 0 0 0 0 1 1 1 1 0 1 0 1 1 1 1 0 1 0 0 2 0 0 0 0 2 2 0 2 2 1 1 2 1 1 0 2 2 0 2 1 2 0 0 0 1 1 0 0 0 2 0 1 1 0 0 0 0 2 0 1 1 1 0 0 0 0 0 0 1 0 0 0 0 1 1 2 0 0 0 1 1 1 1 0 1 2 2 2 2 1 0 0 1 0 0 0 0 0 0 2 0 2 2 2 2 0 0 1 0 0 1 2 1 0 2 0 1 0 0 0 0 1 1 0 0 1 0 0 0 2 1 0 1 1 1 0 1 0 0 0 0 0 0 0 2 2 0 0 0 0 0 0 1 0 0 0 0 1 1 0 0 2 0 2 1 0 0 0 0 1 0 0 0 0 1 1 0 1 1 0 0 0 2 0 0 1 0 0 0 2 2 0 0 2 0 0 1 0 0 0 2 0 0 0 1 1 0 1 0
45 0 1 0 0 0 0 1 1 0 2 0 0 1 0 1 0 0 2 2 0 0 0 1 1 0 0 1 0 2 0 0 1 1 1 0 2 2 0 0 2 2 0 2 0 2 1 0 0 0 0 1 1 0 0 0 0 0 0 1 0 1 0 0 0 0 1 0 0 0 0 0 2 2 2 2 0 0 2 0 2 2 0 1 1 0 0 1 1 2 0 1 1 1 1 2 1 1 0 1 0 0 0 2 2 0 2 0 2 0 0 2 1 2 2 2 2 0 1 0 1 0 2 1 1 1 1 0 1 1 0 0 1 0 0 0 1 0 1 0 0 2 0 0 0 0 0 0 0 0 0 0 0 0 2 1 0 0 0 1 1 2 0 2 1 2 0 1 0 1 1 1 2 0 0 1 1 0 0 1 0 0 0 2 2 2 0 2 0 1 0 1 0 1 2 1 2 0 0 0 0 0 0 1 2 1 1 0 1 0 1 0 1 1 0 0 0 1 1 1 0 0 2 2 0 0 0 2 0 2 0 0 0 0 0 0 1 2 0 1 0 0 1 0 0 0 0 0 1 0 0 0 1 0 0 1 0 1 1 1 1 2 0 0 0 0 0 0 2 2 0 1 0 2 0 0 0 1 0 0 0 1 0 0 1 0 0 2 0 2 0 1 1 2 2 0 1 1 0 0 0 0 1 1 1 0 0 0 1 1 0 2 0 0 1 0 2 1 0 0 2 0 2 1 2 0 0 2 2 1 0 1 0 1 0 0 0 1 0 0 1 0 1 1 0 0 1 0 1 1 0 1 0 1 1 0 1 0 0 0 0 0 2 0 1 2 0 1 1 1 1 1 0 2 1 1 1 1 1 0 0 1 0 1 0 0 0 1 1 0 0 1 1 0 1 1 2 1 1 1 0 1 0 1 1 1 0 0 0 1 0 0 1 0 1 0 1 0 0 0 0 1 1 0 0 0 0 0 1 0 2 0 0 0 0 0 0 0 0 0 1 0 2 0 0 1 1 1 0 1 0 1 0 2 0 0 0 2 1 1 1 1 1 1 0 2 2 1 1 1 1 1 2 2 1 0 1 0 0 1 2 1 0 2 1 1 1 1 2 0 2 2 1 2 0 0 1 2 2 1 0 0 2 1 2 0 1 2 1 0 1 2 0 1 0 1 0 0 0 1 1 2 1 1 0 1 1 0 0 2 0 1 2 0 0 0 1 1 1 2 1 1 0 0 0 1 0 2 2 1 1 1 0 1 1 1 0 0 0 0 1 0 0 2 0 0 2 1 0 1 0 1 0 0 0 0 0 1 0 2 2 0 1 1 0 1 1 1 0 0 1 0 0 0 1 0 2 1 1 2 2 1 0 1 0 0 0 1 0 0 1 0 0 1 1 1 0 0 0 0 0 2 0 0 0 2 2 1 0 0 1 2 0 0 2 0 1 0 1 1 2 1 1 1 1 1 2 1 0 0 0 1 2 1 0 0 1 1 1 0 0 0 2 1 0 1 2 0 1 1 0 0 0 0 0 2 1 1 2 0 0 0 0 0 0 2 2 1 0 1 0 1 0 0 2 0 2 1 0 1 1 1 0 0 1 0 0 1 1 0 1 0 0 0 0 0 0 2 0 0 0 2 0 0 1 2 0 0 1 1 1 2 0 1 0 1 1 0 0 0 0 0 0 0 0 1 1 0 0 0 0 0 1 0 0 1 1 0 1 1 0 0 2 0 0 0 1 0 2 2 0 0 0 0 0 1 1 0 2 2 2 2 2 1 1 1 1 1 0 1 1 2 2 0 1 0 1 1 1 1 0 0 1 0 1 0 0 0 0 1 1 0 1 1 1 2 1 1 2 0 1 2 1 0 2 1 0 0 0 2 0 2 1 0 0 0 0 0 0 0 0 0 1 1 0 0 1 1 1 0 1 0 0 0 2 0 1 2 0 0 0 0 0 0 0 1 2 0 1 1 0 0 2 1 1 0 0 0 2 1 2 1 0 0 0 1 1 0 1 0 1 0 1 1 1 1 1 2 1 0 0 2 0 2 1 1 1 2 0 2 0 0 1 1 1 1 0 1 1 0 0 0 1 1 0 0 1 0 0 0 0 0 0 2 0 0 0 1 1 0 0 0 2 0 0 0 0 0 0 0 1 0 1 0 0 2 2 1 1 1 1 1 2 0 0 1 1 0 0 0 1 0 0 0 0 0 0 0 0 0 0 0 1 1 0 0 1 0 0 1 1 0 0 2 0 0 0 0 1 0 1 1
46 0 1 0 0 0 0 2 2 1 1 1 1 1 0 0 0 0 1 0 2 0 0 0 2 1 1 1 0 1 0 0 0 1 1 0 2 2 0 1 1 1 0 1 0 1 0 0 0 1 1 1 1 0 0 0 0 0 1 0 0 2 0 0 0 0 0 1 1 0 0 1 2 2 1 2 1 0 1 0 0 2 0 2 2 0 1 1 1 2 0 1 1 0 0 1 0 1 0 1 1 0 2 0 2 0 2 1 1 1 0 2 1 2 2 2 1 0 2 0 0 0 2 1 1 0 1 0 2 2 0 0 0 0 2 0 0 0 0 2 1 1 0 0 0 0 0 0 0 0 0 0 0 1 0 0 0 0 0 2 1 2 0 1 1 1 0 1 1 1 0 2 1 1 0 1 2 0 0 0 0 0 1 2 1 1 1 2 0 1 0 1 0 1 1 1 1 0 0 0 0 0 0 1 2 1 1 1 1 0 2 2 2 0 0 1 1 0 1 0 0 0 2 2 0 0 1 2 0 1 0 0 0 0 0 0 0 2 0 1 0 0 2 0 0 0 0 0 1 1 1 1 1 0 0 1 2 0 0 0 0 0 0 0 1 0 1 0 1 0 1 1 0 1 0 0 0 1 1 0 2 0 2 0 0 0 1 2 0 2 0 0 1 2 2 0 1 1 0 0 1 1 1 1 1 0 0 0 1 1 0 1 0 1 1 1 2 0 0 0 1 0 0 0 2 0 1 0 0 2 0 0 0 0 0 0 0 1 0 0 1 0 1 0 0 0 1 0 1 1 0 0 1 0 0 1 0 1 0 1 1 1 1 0 1 2 0 0 2 2 0 0 0 2 0 0 1 1 1 0 1 0 0 0 2 0 0 0 0 0 0 1 2 0 2 2 2 1 1 1 0 1 0 0 0 0 0 0 2 0 0 2 0 0 0 0 2 0 1 0 0 1 0 1 1 2 1 0 2 1 2 0 1 1 1 1 0 1 1 0 1 0 0 2 0 2 1 0 0 1 0 0 1 2 1 1 1 1 1 2 2 1 0 0 0 2 1 2 2 0 2 2 0 0 0 0 0 0 0 2 0 1 1 1 2 0 0 1 1 0 1 1 1 2 0 0 1 1 1 1 1 1 1 0 2 0 2 0 1 1 0 1 0 1 0 1 0 1 0 1 1 2 2 2 0 1 1 0 0 2 0 1 0 0 1 0 1 1 0 1 1 1 2 1 1 0 2 1 1 1 0 0 0 2 0 2 1 0 0 0 1 0 1 1 0 1 2 1 0 1 0 0 2 0 2 0 2 2 0 2 2 0 0 0 0 0 0 0 0 0 0 1 1 1 0 0 1 1 1 1 1 1 0 1 0 0 0 0 0 1 0 0 0 0 1 0 0 0 1 0 0 0 0 0 0 0 2 1 0 0 0 0 1 2 2 1 2 1 0 1 2 0 1 2 2 1 1 1 0 0 0 1 0 1 1 1 1 1 1 0 0 0 0 0 1 0 1 0 0 1 0 1 0 0 0 1 2 2 0 2 0 1 1 1 1 2 1 0 0 2 0 0 0 0 0 0 1 0 1 2 1 1 0 0 1 0 1 2 2 0 1 0 0 0 0 0 0 1 1 0 0 0 0 0 1 1 0 0 0 0 0 0 0 0 0 0 0 0 0 1 0 0 0 0 0 1 1 0 0 0 0 0 0 0 0 1 0 0 2 1 0 0 2 0 0 0 1 0 2 2 0 1 0 1 0 0 2 0 2 2 2 2 0 0 0 2 0 1 1 1 1 1 2 1 1 1 0 1 0 0 1 0 0 1 0 1 1 0 1 2 2 0 1 1 1 2 1 0 1 0 2 2 1 0 1 1 0 0 0 1 0 1 1 1 1 0 0 0 0 0 0 0 0 0 0 0 0 0 0 0 2 0 1 0 1 0 0 0 1 0 0 0 0 0 0 0 2 0 1 1 0 0 1 1 1 2 0 1 1 1 0 0 1 0 0 1 0 0 0 0 0 0 0 0 2 2 2 2 1 0 1 1 0 2 2 0 2 1 0 2 0 0 0 0 0 2 0 1 2 1 0 1 2 1 1 0 0 0 0 0 0 0 1 1 0 0 1 1 1 1 0 0 1 0 0 1 0 1 0 0 2 0 2 0 1 0 1 0 0 0 0 0 1 1 1 2 2 0 1 1 1 0 0 0 0 0 0 0 2 0 0 0 0 0 0 0 0 0 1 2 0 1 0 1 0 0 0 0 0 0 2 2
47 0 2 1 0 1 0 2 2 0 1 1 1 1 0 1 0 0 1 0 1 0 0 0 2 1 1 1 2 2 2 0 1 0 2 0 2 1 0 1 1 1 1 1 0 2 1 0 0 1 0 1 2 0 0 0 0 0 2 0 1 1 2 2 0 2 0 0 1 0 0 0 2 2 2 2 0 0 2 0 2 2 0 1 1 0 0 1 1 2 0 0 1 2 0 1 0 2 0 2 0 0 2 0 2 0 2 1 1 0 0 2 0 2 2 2 0 0 0 0 1 0 2 0 0 1 0 1 1 1 0 0 0 0 2 1 0 0 0 0 0 2 0 0 0 0 0 0 0 1 0 0 0 1 1 2 0 1 0 0 1 0 0 2 0 2 0 0 1 1 0 1 1 1 1 1 1 2 2 2 0 2 1 1 1 1 1 0 0 2 0 0 1 1 1 2 2 0 0 0 0 1 0 1 2 1 1 0 2 0 1 1 1 0 0 0 0 2 0 0 1 1 1 2 1 0 1 1 1 0 0 0 0 0 0 0 0 2 0 1 0 0 1 0 0 1 1 0 2 0 0 0 2 0 0 1 2 0 0 0 0 0 0 0 1 0 0 0 2 1 0 2 1 1 0 0 0 0 1 0 0 0 2 1 1 1 1 1 0 1 1 0 0 2 2 1 1 0 1 0 1 0 1 0 1 0 1 1 1 1 0 2 0 0 1 0 1 1 0 0 1 1 2 1 2 0 0 1 1 1 0 2 0 0 0 0 0 1 0 0 1 0 2 2 0 0 0 1 1 1 1 0 0 0 2 0 0 0 0 0 1 1 2 1 2 1 0 1 2 1 1 1 1 2 0 0 1 2 0 0 1 1 0 2 1 1 0 0 0 0 0 1 0 0 2 1 1 1 0 0 0 0 0 2 2 1 0 1 0 2 0 1 0 0 0 0 0 0 0 0 0 2 1 0 0 2 2 0 0 0 1 1 1 1 1 0 0 0 0 0 1 0 2 0 0 0 2 1 1 0 1 2 1 1 2 0 2 1 0 0 2 0 0 1 0 1 1 1 2 0 0 0 1 1 1 0 2 0 0 2 1 1 0 2 1 1 1 1 1 0 0 1 1 1 0 0 1 1 1 2 1 0 0 0 0 0 2 0 0 0 0 1 0 0 1 1 0 1 0 1 1 2 2 1 0 1 1 0 0 2 0 2 0 0 1 0 1 0 1 1 0 1 0 0 0 0 2 1 1 1 0 0 1 2 1 0 0 0 0 0 1 0 0 1 0 0 2 1 1 0 0 1 2 0 2 0 2 1 0 1 2 0 1 1 0 1 1 1 1 1 1 0 0 0 0 1 1 0 0 0 0 1 0 1 0 0 1 0 0 2 1 0 0 0 1 0 0 0 0 0 0 1 0 0 0 0 1 1 0 0 0 1 1 2 1 1 2 0 2 2 2 0 0 1 2 2 2 0 0 0 0 1 1 0 0 0 2 0 1 0 0 0 0 1 1 1 1 2 0 1 1 0 1 0 0 2 0 0 2 0 0 1 0 0 1 2 0 2 0 0 0 1 0 0 0 0 2 0 2 1 0 2 0 1 1 1 2 1 1 0 0 0 0 0 0 0 0 2 1 1 0 0 1 0 1 1 1 0 1 1 0 1 0 0 0 0 2 0 0 1 0 0 0 1 0 0 1 0 0 0 0 1 1 0 0 2 0 0 0 0 0 0 2 0 0 0 1 0 2 2 0 1 1 2 0 0 1 0 1 1 1 1 1 1 1 1 1 2 2 2 0 0 2 0 1 0 0 1 0 0 1 0 2 0 2 0 1 0 0 1 1 0 2 2 2 2 2 0 0 0 0 0 1 1 2 0 0 0 0 2 0 2 0 1 0 0 1 0 1 0 0 0 1 0 0 0 0 0 0 0 2 0 0 0 2 0 0 0 0 1 0 0 0 0 0 1 1 0 1 0 0 0 2 0 2 1 0 0 2 2 1 1 0 0 0 0 0 0 1 0 1 0 0 0 1 0 0 2 0 1 1 0 0 2 2 0 0 2 0 2 0 0 0 0 2 0 0 0 2 0 1 0 2 1 0 0 1 1 1 0 0 0 0 1 1 0 0 2 2 0 0 1 2 0 0 1 0 0 0 0 2 0 2 0 0 0 0 0 0 1 0 0 2 0 1 1 1 0 0 0 0 0 0 0 1 0 0 0 1 0 0 0 0 0 0 0 0 0 0 1 0 0 2 2 0 0 1 0 0 0 1 0
48 0 1 0 0 0 0 1 1 1 1 1 0 0 0 0 0 0 0 1 1 1 0 0 2 0 0 1 2 0 2 0 0 0 2 0 2 1 0 1 2 1 0 0 0 0 0 0 0 1 1 1 1 0 0 0 0 0 1 1 1 1 1 1 0 0 0 2 2 0 0 2 2 2 2 2 0 0 2 0 0 1 0 2 2 0 0 1 1 2 1 1 1 0 0 1 0 2 1 1 1 0 0 1 2 1 2 0 2 2 0 2 1 2 2 2 1 0 0 0 2 0 2 1 1 1 1 1 0 1 2 2 0 0 1 1 1 0 0 1 2 0 0 0 0 2 2 0 0 1 1 1 0 2 0 0 1 0 0 2 1 0 0 2 2 1 1 1 0 1 0 1 0 2 0 1 1 1 1 1 0 2 0 1 1 0 1 1 0 1 0 1 0 1 2 2 1 0 0 0 0 0 1 0 2 2 2 0 2 0 2 0 2 0 0 0 0 0 1 0 1 1 2 2 0 0 1 0 0 0 0 0 1 1 1 1 0 2 0 2 0 0 1 0 0 1 1 1 2 0 0 0 0 1 1 2 2 0 0 0 0 0 0 0 1 0 0 0 2 0 0 2 0 2 1 1 0 1 2 1 0 0 2 1 2 2 2 0 1 2 0 1 1 2 2 0 1 1 0 1 0 0 0 0 0 0 0 0 1 1 0 1 0 0 1 0 2 0 0 0 1 0 1 0 2 0 0 1 1 0 0 2 0 2 0 0 0 0 0 0 1 0 1 0 0 0 0 1 1 2 1 1 0 0 0 2 0 0 0 1 2 2 2 0 2 0 0 0 0 0 0 2 0 2 1 1 1 1 0 0 2 1 0 1 0 0 1 0 0 0 0 1 1 0 2 1 1 0 0 0 0 1 1 0 0 0 1 1 0 2 0 1 0 0 0 0 1 0 0 0 0 2 1 2 0 1 1 0 2 1 2 1 0 1 1 0 0 0 0 0 1 0 1 1 0 2 2 1 0 0 0 1 2 2 2 2 2 0 1 1 2 1 1 1 0 2 2 1 2 1 2 2 1 1 1 0 1 1 1 1 0 2 0 1 2 1 0 0 1 1 1 0 0 1 1 0 1 1 1 1 1 1 2 1 2 0 1 1 0 0 0 2 0 0 1 0 0 0 0 0 0 2 1 1 1 0 0 1 0 2 0 1 0 0 1 1 1 1 1 2 1 1 2 1 0 0 0 0 0 2 0 0 1 2 1 0 0 0 0 1 0 0 1 1 0 1 2 1 0 1 0 2 1 0 1 0 1 2 0 2 2 0 1 0 1 0 1 1 0 0 0 1 0 2 0 0 0 0 0 0 0 2 0 2 0 0 1 1 0 2 0 0 0 1 1 1 0 0 0 0 0 1 0 1 1 0 1 0 0 0 0 2 2 2 2 0 2 0 0 1 1 0 1 1 2 1 2 1 0 0 1 1 0 0 1 1 2 0 1 0 0 0 1 1 2 0 0 1 0 2 0 0 0 0 1 1 1 0 2 0 1 1 0 1 0 2 1 1 0 1 0 0 0 0 0 0 1 0 1 1 0 1 0 0 1 0 0 1 1 0 1 0 0 0 0 0 0 1 1 0 1 0 0 0 1 1 0 0 1 0 0 1 0 0 0 0 0 0 0 1 0 1 0 1 0 1 2 1 0 0 0 0 0 0 0 0 0 0 1 1 0 0 1 0 0 1 1 0 0 0 0 0 0 0 0 0 0 0 1 1 1 1 0 0 0 2 0 1 1 1 1 1 2 1 0 1 0 1 0 0 1 0 1 0 1 1 1 1 0 2 1 0 2 2 1 1 2 1 1 0 1 1 0 0 1 1 0 0 1 2 0 2 0 0 0 2 1 2 1 0 1 1 1 0 1 1 0 1 0 1 1 0 0 0 2 0 0 1 0 0 0 0 1 0 1 1 1 1 2 0 0 0 2 0 2 0 0 0 2 1 0 0 0 0 0 0 0 0 0 0 0 0 0 0 2 2 2 2 0 1 0 1 0 0 2 2 0 1 0 2 0 0 0 0 1 2 0 0 1 2 0 2 1 0 0 2 2 1 0 0 0 0 0 1 0 0 0 1 2 1 0 0 1 1 0 1 0 1 0 0 1 0 0 0 2 0 2 1 1 1 0 0 2 0 1 2 2 1 1 0 0 1 0 1 1 0 0 0 0 0 0 0 1 1 0 0 1 0 0 2 1 0 0 1 0 0 0 1 1 0 0 0
49 0 2 0 0 0 0 1 2 0 0 1 0 1 0 1 0 0 1 1 1 1 0 0 2 0 1 1 1 1 1 0 0 1 2 1 1 1 0 0 2 2 0 0 0 0 0 0 0 1 2 2 0 0 0 0 0 0 2 0 2 2 1 0 0 1 0 0 1 0 0 0 2 2 1 2 1 0 1 0 2 2 1 0 1 0 0 0 0 2 0 0 0 1 0 0 0 1 1 0 0 0 0 1 2 0 2 1 1 0 0 2 1 1 1 1 0 0 0 0 2 0 2 1 1 1 1 0 1 1 0 0 0 0 0 0 0 0 0 1 1 2 0 0 0 2 0 0 0 2 2 2 0 1 0 0 0 0 0 2 1 1 0 2 1 1 1 1 1 1 0 1 0 2 0 0 1 0 0 0 0 0 1 2 1 1 1 0 0 0 0 0 0 1 2 1 0 0 0 0 0 0 1 0 2 2 2 0 0 0 1 1 1 0 0 1 1 0 1 1 0 1 0 1 0 0 0 2 0 2 0 0 0 1 0 0 1 2 0 1 1 1 2 0 0 0 0 1 1 1 0 0 0 0 0 1 0 0 1 0 1 1 0 0 0 0 0 2 1 1 0 1 1 1 0 0 0 1 2 1 0 0 1 1 2 1 1 1 0 1 1 1 1 2 1 0 0 1 1 0 1 0 0 0 0 1 0 1 1 1 0 1 0 0 1 0 1 0 0 0 0 2 1 1 2 0 0 2 2 1 0 0 0 1 0 0 0 1 0 1 1 1 2 0 1 0 1 0 2 1 0 0 0 0 0 2 0 0 0 0 1 1 0 0 0 2 0 1 1 0 0 2 1 2 0 0 0 2 1 0 2 0 0 1 0 0 0 1 1 1 1 1 1 0 2 1 1 1 0 0 0 0 0 2 2 0 0 0 0 2 0 1 0 0 1 0 0 0 1 0 1 1 0 1 1 2 1 2 2 0 1 1 0 1 0 1 0 1 2 1 1 0 2 0 0 1 1 0 1 1 0 0 1 2 1 0 1 0 1 1 2 1 1 1 1 2 1 0 2 0 1 1 0 0 0 0 0 0 0 1 2 1 0 1 1 1 1 2 2 0 1 2 1 1 0 0 1 1 1 2 1 1 2 2 1 0 2 1 1 0 0 2 0 0 1 1 0 0 0 1 1 2 2 2 1 1 1 0 1 2 0 0 0 0 1 0 0 0 1 2 0 0 2 1 1 0 2 2 2 0 0 0 0 2 0 0 0 1 0 1 0 0 2 0 1 1 1 2 1 1 1 1 0 0 0 0 1 0 0 1 2 0 1 0 1 0 0 1 0 0 0 1 0 0 1 0 0 1 1 1 2 1 0 2 0 0 2 0 0 1 0 0 2 2 0 1 1 0 0 0 0 1 1 1 0 2 2 1 0 0 0 2 0 2 2 0 2 0 1 2 1 2 0 1 2 1 2 0 0 0 0 2 0 1 1 1 1 0 2 1 0 0 1 0 1 0 0 0 1 0 0 2 0 0 0 1 2 0 2 0 1 1 0 0 0 1 0 0 0 1 0 0 0 0 1 0 2 0 1 1 0 1 0 0 0 0 0 2 2 1 0 0 1 0 1 0 0 0 0 0 0 1 1 0 1 2 0 1 2 2 1 2 0 0 0 0 2 0 0 1 0 0 0 0 0 1 1 0 0 0 0 0 1 0 0 1 0 0 0 0 0 1 1 0 0 1 0 1 1 1 0 0 0 1 0 0 0 0 0 0 2 2 0 0 0 2 0 2 0 2 0 2 2 0 1 0 0 1 0 0 1 0 1 0 1 1 1 0 0 1 1 1 0 0 0 2 2 2 1 0 2 1 1 0 2 0 0 0 0 1 0 1 1 1 0 1 0 0 1 1 1 0 0 0 0 0 0 0 0 0 2 0 1 0 1 0 1 0 0 0 0 0 2 0 2 2 1 0 2 0 0 0 0 0 1 0 0 2 2 2 2 2 0 0 0 2 2 1 0 0 0 0 1 1 1 1 1 2 0 0 0 1 0 1 2 1 0 2 1 1 0 0 1 1 1 0 1 1 2 0 0 0 2 1 1 1 1 2 1 0 0 1 1 1 2 0 1 1 2 1 1 0 2 0 0 1 0 0 0 0 1 2 1 0 0 0 0 2 2 2 0 0 1 0 1 1 1 1 1 1 0 1 0 0 0 0 0 0 0 0 0 0 0 0 0 0 0 0 1 2 1 1 0 1 0 0 1 0 0 0 0 0
50 0 1 0 0 0 1 1 2 0 0 1 0 1 0 1 0 1 1 1 1 1 0 1 1 1 1 1 1 2 1 0 0 1 1 1 1 0 0 2 1 0 0 0 0 0 0 0 1 1 0 0 0 1 0 0 0 0 0 1 0 1 1 1 0 1 1 1 1 0 0 1 2 2 2 2 0 0 2 0 0 2 0 0 0 0 0 1 1 1 0 1 2 1 0 0 0 2 1 1 2 0 1 1 2 0 2 1 1 0 0 2 2 2 2 2 1 0 0 0 2 0 2 1 1 0 1 1 0 2 0 0 0 0 0 0 0 0 0 2 2 0 0 0 0 2 1 0 0 2 1 2 0 0 0 0 0 2 0 0 0 1 1 2 0 2 0 1 1 1 1 1 1 1 0 1 2 1 1 1 0 0 1 2 2 1 2 1 0 0 0 1 0 0 0 1 1 0 0 1 0 1 0 0 2 1 1 0 1 0 2 0 2 0 0 0 0 0 2 1 0 0 2 1 0 1 1 2 0 2 0 1 0 0 0 0 0 2 0 2 0 0 2 0 0 0 0 1 0 1 0 0 0 0 0 0 1 1 1 0 1 1 0 0 0 0 0 0 1 1 0 2 0 1 0 0 0 1 1 1 0 0 2 1 2 2 2 0 1 1 1 1 1 2 2 0 1 1 0 0 0 0 1 0 0 0 0 0 1 2 0 2 0 0 0 0 2 0 0 0 1 2 1 0 0 0 0 1 0 2 0 2 0 2 0 0 0 2 0 0 0 0 2 0 0 0 1 0 1 2 0 1 0 1 1 0 1 0 0 1 0 0 2 2 0 1 0 1 2 1 1 1 0 2 0 0 1 2 1 1 2 1 0 1 0 1 0 0 0 0 0 1 1 0 2 0 0 0 0 0 0 0 1 1 1 1 1 1 0 2 0 0 1 0 1 0 1 0 0 0 1 2 1 1 0 2 2 0 1 1 1 0 1 2 2 0 0 1 0 0 2 0 2 0 2 1 2 1 1 1 0 1 1 2 1 1 1 2 0 0 2 0 0 0 0 2 2 2 1 1 2 2 2 2 0 1 0 0 0 1 1 1 0 1 1 0 1 2 2 0 1 2 1 2 2 0 2 2 2 2 1 1 2 2 1 1 2 0 0 0 0 1 0 0 1 1 0 0 0 2 2 2 2 2 1 0 0 1 0 1 1 1 1 0 1 1 0 0 0 1 0 1 1 0 0 1 1 2 2 0 0 0 0 1 1 0 1 0 0 0 1 0 1 1 0 1 2 1 1 0 1 1 1 0 1 0 1 1 0 2 2 0 1 1 0 1 1 2 2 2 2 0 1 0 1 0 1 0 0 0 0 2 0 2 0 0 0 1 0 2 0 0 1 1 1 1 1 0 0 0 0 2 0 0 0 1 1 0 0 0 0 0 0 0 2 1 2 0 0 2 0 0 1 1 2 2 2 1 0 1 0 2 1 1 0 0 1 0 1 1 1 0 2 1 1 0 1 1 1 1 1 0 0 0 0 2 1 1 1 1 1 0 0 0 0 2 0 0 0 2 1 0 0 0 1 0 1 0 0 1 0 2 1 1 2 1 1 2 1 0 0 0 0 1 1 1 1 1 1 0 1 0 0 0 2 1 0 0 1 1 1 1 0 0 0 0 0 0 0 2 1 1 0 0 0 1 1 0 0 1 1 1 1 0 0 0 0 0 0 0 0 1 0 0 0 1 2 2 0 0 0 0 1 0 1 1 2 0 2 2 2 2 0 0 0 2 0 2 0 2 0 2 2 1 1 1 0 1 0 0 1 0 0 0 0 2 1 0 1 2 2 0 1 0 0 1 1 0 2 0 2 2 2 1 2 1 1 0 0 2 1 2 1 2 0 0 0 0 0 1 0 0 0 0 0 0 0 1 0 0 2 1 1 1 1 0 1 1 0 1 0 0 0 1 0 1 1 0 1 2 1 0 0 2 2 2 0 2 2 2 2 2 0 0 0 2 2 0 0 0 0 0 0 0 2 2 2 1 0 0 0 2 0 2 2 0 0 1 1 1 0 0 0 1 2 0 0 2 1 1 0 1 1 1 0 2 1 1 0 1 0 0 0 1 0 0 0 2 2 1 0 1 1 1 1 2 0 2 1 1 0 0 0 0 2 0 2 0 0 0 1 1 2 0 0 1 1 0 2 1 1 0 1 0 0 1 0 1 2 1 1 1 1 1 0 0 1 0 0 2 1 0 0 1 1 0 0 0 0 0 0 0
51 0 1 0 0 0 0 2 2 0 0 2 1 1 0 0 0 0 2 2 0 1 0 1 1 1 1 1 1 1 1 0 0 2 1 2 1 1 1 0 1 1 1 1 0 1 0 0 0 0 0 0 0 0 1 2 0 0 0 0 1 2 2 1 0 1 0 1 2 0 0 0 2 2 1 2 1 0 2 0 0 1 0 0 0 0 0 0 0 2 0 0 1 1 2 2 0 0 0 0 0 1 0 1 2 1 2 2 0 0 1 2 0 0 0 0 0 0 1 0 2 1 1 1 1 1 1 0 1 1 0 0 1 0 0 0 0 0 0 1 0 2 0 0 0 1 0 0 0 2 0 2 0 1 0 1 1 1 0 0 1 0 1 2 1 0 0 1 0 1 1 0 1 1 0 0 2 1 0 0 0 1 0 2 2 1 1 0 0 2 0 0 1 1 2 2 2 0 1 0 0 0 0 0 2 1 1 1 0 1 2 1 1 0 0 1 0 0 1 1 0 1 1 1 0 0 0 2 0 2 0 1 0 0 0 0 0 2 1 1 0 1 2 0 0 0 1 1 0 1 0 0 1 0 0 2 2 0 0 0 0 0 0 0 1 0 0 1 2 1 0 0 0 2 0 0 0 0 1 0 0 0 0 0 2 0 0 2 0 2 0 1 0 1 2 0 0 1 0 0 0 0 1 0 1 1 0 2 1 1 1 1 0 0 2 0 1 1 1 0 0 1 1 1 0 0 0 1 1 1 0 0 0 0 0 1 0 0 0 1 1 0 1 1 0 0 0 0 0 1 1 0 0 0 2 0 0 0 0 0 1 1 0 0 0 1 0 1 1 0 0 2 1 2 0 0 1 1 1 1 2 1 0 0 1 0 0 0 0 0 0 1 1 0 2 1 1 1 0 0 0 0 0 2 2 0 0 0 0 2 0 1 1 0 1 0 0 0 0 0 0 1 0 0 0 0 0 1 1 0 2 1 0 1 1 1 0 2 1 1 1 0 1 1 0 1 1 1 0 0 0 1 1 2 1 1 1 0 1 1 2 1 1 1 0 2 2 2 2 2 2 2 1 1 1 1 0 0 0 0 1 1 0 2 0 0 1 1 2 1 2 1 1 2 0 0 1 1 1 1 1 1 1 1 2 0 2 1 1 0 1 1 1 0 0 2 0 0 0 2 2 2 2 2 1 1 1 1 0 1 1 0 0 0 0 0 0 0 2 2 1 1 0 0 0 0 1 1 1 1 0 0 1 1 1 0 0 0 0 0 1 0 0 0 0 1 2 1 1 0 1 1 0 0 0 0 1 1 0 2 1 0 1 1 0 0 1 1 0 0 0 0 1 1 1 0 0 0 0 1 1 2 0 2 0 0 0 0 0 1 1 0 0 2 1 2 1 0 0 0 0 1 0 0 0 1 1 2 0 0 0 1 1 1 2 0 1 0 0 0 2 0 0 0 1 1 2 1 0 0 0 2 0 1 0 0 1 2 1 0 0 0 1 1 0 1 0 0 0 1 1 0 0 0 0 0 2 0 1 0 0 0 0 1 2 2 0 0 0 2 0 1 0 0 0 0 2 1 1 1 0 1 0 0 2 0 0 1 1 0 1 0 0 0 0 0 0 2 0 0 0 0 1 0 0 1 0 0 1 1 0 1 0 1 0 2 1 0 0 1 0 1 1 0 0 0 1 0 0 0 0 1 0 0 0 2 1 0 0 0 0 2 2 1 0 0 0 0 2 2 0 1 0 0 0 1 1 0 1 1 1 1 0 0 1 2 0 1 1 1 1 1 2 0 0 0 0 2 1 0 1 1 0 0 0 2 0 0 0 1 1 0 1 1 1 2 1 0 1 0 1 1 1 1 2 1 1 0 0 1 0 1 1 2 0 0 0 2 1 0 2 2 1 1 0 0 1 1 0 0 2 0 1 0 1 0 1 0 0 0 0 0 0 0 0 0 2 1 2 1 0 0 0 0 1 0 0 1 2 2 1 1 0 0 0 0 0 0 0 1 0 0 1 0 2 2 2 2 0 0 0 2 0 2 2 0 0 1 1 1 0 0 0 0 1 1 0 1 2 0 1 0 2 1 0 0 0 1 0 1 0 0 1 2 1 0 1 0 2 1 0 1 1 1 1 1 0 0 0 1 0 1 1 1 0 0 1 0 0 2 0 1 0 0 0 0 0 0 0 0 1 0 0 0 1 0 0 1 1 2 2 1 0 0 0 0 0 0 0 1 1 0 0 2 0 0 0 0 0 0 2 2
52 0 2 0 0 0 0 2 2 0 0 2 0 0 0 0 0 0 0 0 2 0 0 0 2 0 0 2 2 1 2 0 0 1 1 1 1 1 0 2 0 0 1 1 1 1 0 0 0 1 0 0 0 0 2 0 0 1 0 0 0 1 2 1 1 0 1 1 2 1 0 1 2 2 1 2 1 1 1 0 1 2 1 1 2 0 0 0 0 2 0 0 0 2 1 2 0 1 1 0 2 0 0 2 2 0 2 2 0 0 0 1 1 1 2 2 2 0 0 0 0 0 1 2 1 0 1 1 1 2 1 1 1 0 0 0 2 0 0 0 0 2 0 0 0 1 0 0 0 0 0 1 0 0 0 0 0 0 0 1 2 1 0 2 1 2 0 1 1 1 0 1 1 1 2 1 2 0 0 0 0 2 0 1 1 0 0 0 0 1 0 0 1 0 1 1 1 0 0 0 0 1 0 0 2 1 1 0 1 0 2 0 0 0 0 0 0 1 0 1 0 0 2 2 0 0 1 1 0 1 0 1 0 0 0 0 0 2 0 2 0 0 2 0 0 0 0 0 2 0 0 0 0 0 0 2 1 0 0 0 0 0 0 0 0 0 1 0 1 0 0 2 0 2 0 0 0 1 2 1 1 0 1 0 1 0 1 2 0 2 0 1 1 2 2 0 0 1 0 1 0 1 1 0 0 0 2 1 2 2 2 2 0 0 0 0 2 0 0 0 0 1 2 0 2 0 1 2 0 0 0 0 0 1 0 0 0 0 0 0 1 1 2 0 0 0 0 0 1 1 0 1 0 0 0 1 0 0 0 0 1 1 2 1 2 0 0 1 2 0 0 2 1 2 0 0 1 1 0 0 1 1 1 1 0 1 0 0 0 0 0 1 1 0 1 0 1 1 0 0 0 0 0 1 1 0 0 2 0 1 0 0 0 0 0 0 0 0 1 0 1 1 1 0 0 2 2 0 2 0 2 0 0 1 1 0 0 0 0 0 1 0 1 1 0 2 0 2 0 0 0 2 0 1 2 0 2 1 0 1 1 1 0 0 1 1 0 0 2 0 0 0 0 0 2 2 0 1 1 0 0 2 0 2 0 0 2 2 2 0 1 2 0 1 0 0 0 1 1 2 1 1 2 1 2 0 1 0 1 1 0 0 0 2 0 0 0 2 0 2 2 2 2 2 0 1 1 0 2 2 0 0 0 0 1 0 2 1 0 1 1 1 2 1 1 0 2 2 2 1 1 1 0 2 0 2 0 0 0 1 0 0 1 0 1 1 1 2 2 0 0 0 0 0 0 0 1 2 0 2 2 0 1 1 0 1 1 2 1 1 0 1 0 1 0 0 0 1 1 1 1 1 0 1 0 2 2 1 1 1 1 0 0 0 2 0 0 0 0 0 0 0 0 1 1 0 0 1 0 0 0 1 0 1 2 1 2 0 1 1 2 0 0 1 2 1 1 0 0 0 0 2 1 1 0 0 1 1 1 0 0 0 1 1 0 1 2 1 0 1 1 0 0 0 2 2 0 0 1 0 1 1 0 0 0 1 1 2 1 1 1 0 0 1 0 0 2 1 1 1 0 1 0 1 0 0 1 2 2 0 1 0 0 0 0 1 0 1 0 0 1 0 0 0 1 1 0 0 0 0 0 0 0 1 0 1 2 0 0 2 1 1 1 0 0 0 1 0 0 0 0 0 0 0 0 2 0 0 0 0 0 0 2 0 0 0 1 1 1 1 0 0 0 1 0 0 2 0 1 1 1 0 0 0 0 2 0 2 1 2 0 1 2 1 0 1 0 0 0 1 1 0 1 0 0 1 1 1 0 2 1 0 1 1 1 2 1 1 0 0 0 0 2 0 2 0 0 0 1 2 1 1 1 2 0 0 0 1 1 0 1 1 1 1 0 0 1 1 0 1 1 0 2 0 1 1 0 0 0 1 0 0 0 0 0 1 1 0 1 0 0 0 1 0 1 0 0 1 1 2 2 2 0 0 0 0 0 0 1 0 1 0 1 0 2 2 2 1 0 1 0 0 0 1 2 0 0 2 0 2 0 0 1 1 1 1 1 1 2 0 0 0 2 2 0 2 0 1 0 0 1 0 1 1 1 0 0 2 2 0 0 1 2 0 0 0 0 0 0 1 0 0 1 0 0 0 1 1 2 0 0 1 2 0 2 2 2 0 0 0 0 0 0 0 0 1 0 0 2 0 0 0 0 0 0 0 0 0 0 1 1 0 2 2 0 0 0 1 1 0 2 1
53 0 2 1 0 0 1 1 1 1 2 0 0 0 0 0 0 0 0 0 2 0 1 0 2 0 0 2 2 0 2 0 1 2 0 1 1 0 0 2 0 0 0 0 0 0 0 0 0 0 0 0 0 0 1 0 0 0 1 1 0 1 1 1 0 0 0 1 0 1 0 0 2 2 2 2 0 0 0 1 1 2 1 0 0 0 0 0 0 2 0 0 2 1 0 2 0 2 0 2 0 0 0 1 2 1 2 0 2 0 0 2 2 2 2 2 2 0 2 0 0 0 2 0 0 1 0 1 1 1 0 0 0 0 0 0 0 0 0 2 0 2 0 0 0 2 0 0 0 1 1 1 0 1 1 2 0 1 0 2 1 0 0 2 1 1 0 2 0 1 1 0 0 2 0 0 2 0 0 0 0 2 0 0 0 0 0 2 0 0 0 2 0 2 2 0 2 0 0 0 0 1 0 1 2 1 2 0 2 0 1 1 2 0 0 2 1 1 2 0 0 0 2 1 0 1 0 1 0 1 0 0 0 1 1 0 1 2 0 1 0 0 2 0 0 0 0 0 2 0 0 0 0 0 0 1 0 0 0 0 0 0 2 2 2 0 0 1 2 1 1 0 0 1 0 0 0 1 2 1 1 0 2 1 2 2 2 2 0 2 0 1 1 2 2 0 0 1 0 1 0 0 1 0 1 0 1 0 1 1 0 1 0 0 1 0 2 0 0 0 0 1 2 1 1 0 0 1 0 1 0 1 0 0 0 0 0 2 0 0 1 0 1 0 0 0 1 1 1 1 1 0 0 1 0 1 1 0 0 1 1 1 0 0 0 1 0 1 1 0 0 2 2 2 0 0 1 1 0 0 2 0 0 1 0 0 0 0 0 0 0 0 0 0 2 1 1 2 0 0 0 0 2 0 0 0 2 0 0 0 0 0 1 0 1 0 0 0 1 0 0 1 0 0 0 2 2 0 0 0 0 0 1 1 1 2 0 0 0 0 1 0 1 1 1 1 2 2 0 0 0 1 1 2 1 1 1 1 2 1 1 1 1 1 0 1 1 1 2 0 1 1 1 1 0 0 0 0 0 1 1 1 1 2 2 1 0 2 2 0 2 2 1 1 0 0 0 1 1 2 1 1 2 2 1 0 2 0 0 0 0 2 0 0 1 0 0 0 0 0 0 2 2 2 0 1 1 1 0 1 0 2 0 0 0 1 0 0 0 0 0 0 2 0 0 0 1 2 2 1 0 0 0 2 0 1 0 0 0 1 0 0 0 2 0 0 2 1 1 0 0 1 0 0 0 0 0 0 0 1 2 0 0 0 0 0 0 2 1 1 0 1 0 0 0 0 0 0 0 1 1 2 0 2 0 0 0 1 0 1 1 0 0 0 1 0 0 0 0 0 0 0 0 0 0 1 1 1 0 0 1 1 0 2 2 1 2 0 0 2 0 1 2 2 2 0 0 2 0 0 0 1 1 1 0 0 1 0 1 0 0 0 1 1 1 1 1 2 0 0 2 0 0 0 0 1 1 1 1 0 0 0 0 0 0 1 2 1 1 1 0 2 0 0 1 0 2 1 1 1 0 1 0 0 0 0 1 0 2 1 0 0 0 0 0 0 0 2 1 0 0 0 0 0 1 1 0 1 0 0 0 0 0 0 0 0 0 0 0 1 0 1 0 0 1 1 1 1 0 1 1 1 1 0 0 0 0 1 2 2 0 0 1 0 0 1 2 0 2 2 1 1 1 2 2 0 1 0 1 1 1 0 0 0 0 1 0 1 0 1 1 2 2 1 0 1 0 1 0 0 1 0 1 0 1 0 1 1 0 2 1 0 2 1 1 1 1 0 0 0 0 1 0 0 1 1 0 0 0 2 0 2 1 1 0 1 0 0 2 1 0 1 1 1 0 0 1 0 0 0 1 0 0 0 2 0 0 0 0 0 0 0 0 0 0 2 2 1 2 1 1 0 0 0 1 1 0 1 1 2 1 1 0 0 0 0 0 0 0 1 0 0 1 0 2 2 2 2 0 1 0 2 1 0 1 1 0 0 0 1 0 0 0 0 1 1 0 2 2 0 0 0 2 2 0 1 1 1 0 0 0 1 0 1 0 0 0 1 1 0 0 0 2 0 0 0 1 0 0 1 1 0 1 1 0 0 1 1 1 0 1 2 0 0 0 0 0 0 0 0 0 0 0 1 1 1 0 0 1 0 0 0 0 0 0 0 0 1 0 2 0 1 0 1 0 1 0 0 1 0 1 1
54 0 1 1 0 1 0 1 1 1 1 2 0 2 0 2 0 0 0 0 1 0 1 1 1 1 1 1 2 1 1 1 1 2 0 1 1 1 0 0 2 2 0 0 0 0 1 0 0 1 0 0 1 1 0 1 0 1 0 2 0 0 0 0 0 0 0 2 1 0 0 1 1 1 0 1 1 0 1 0 0 1 0 2 2 0 1 0 0 2 0 0 1 1 1 1 0 0 0 1 1 1 0 0 1 1 1 2 0 0 0 1 1 2 2 2 1 0 1 0 1 0 1 1 0 1 0 1 0 1 0 0 0 0 0 0 0 0 0 0 0 2 0 0 0 1 0 0 0 2 0 2 1 0 0 0 0 2 0 2 1 0 0 2 0 1 0 1 0 0 1 0 0 2 0 0 2 1 1 1 0 1 1 2 1 1 1 2 1 2 0 0 0 1 1 1 1 0 0 1 0 1 0 1 2 1 1 0 1 0 1 0 1 0 0 0 0 1 1 1 1 1 2 2 0 0 0 2 0 2 0 0 0 0 0 0 0 2 0 2 0 0 1 0 0 1 1 0 2 0 0 0 0 0 0 1 1 1 0 2 1 2 0 0 1 0 0 1 2 1 0 0 0 2 0 0 0 0 1 0 1 0 0 0 0 0 0 2 0 2 0 0 1 1 2 0 1 0 0 0 0 0 1 0 0 1 0 0 0 0 0 0 0 1 1 0 2 1 0 0 1 2 1 1 1 0 0 2 2 0 0 0 0 0 0 0 0 0 0 0 0 0 0 0 0 1 0 0 0 0 0 0 1 1 0 0 1 0 0 2 2 2 0 0 0 1 0 1 1 0 0 2 0 2 0 0 2 2 0 0 0 1 0 0 0 1 0 1 1 0 0 0 1 0 2 1 1 1 0 0 0 0 1 1 1 0 1 0 1 1 0 2 1 0 1 0 0 0 1 0 1 1 0 0 1 1 0 0 1 1 1 0 0 0 0 1 1 2 0 0 1 0 1 1 0 1 1 1 0 1 0 1 1 2 1 1 1 1 0 1 1 1 1 1 0 1 1 1 2 1 1 1 2 2 0 0 1 0 0 2 2 0 0 1 2 1 0 1 1 0 1 0 0 2 0 0 0 1 1 2 2 1 2 1 2 0 1 1 1 0 1 1 0 1 0 1 0 0 0 2 2 1 2 2 0 1 1 0 1 2 0 0 0 0 1 0 1 1 1 1 2 2 1 1 0 1 0 1 1 2 1 1 0 1 2 0 0 0 0 0 1 0 0 1 1 0 1 0 0 0 0 0 1 0 0 0 1 2 0 2 2 0 2 1 1 1 2 2 0 0 0 1 1 0 1 0 0 0 0 0 0 2 0 1 0 1 1 2 0 2 0 1 0 1 0 2 2 0 0 0 0 1 0 0 0 0 1 2 0 0 0 1 0 1 1 0 2 0 0 1 0 0 0 0 0 0 2 0 0 0 0 2 1 1 0 0 1 1 2 0 0 0 1 0 1 1 0 1 1 0 1 1 0 0 1 1 1 0 1 0 2 1 0 1 0 1 1 1 1 2 0 1 1 1 1 0 2 0 0 0 0 0 1 1 2 1 1 2 2 1 0 0 0 0 0 0 0 2 1 0 0 0 0 0 2 2 0 0 1 1 1 1 0 0 0 0 0 0 0 1 0 0 0 0 0 0 0 1 0 0 0 0 0 1 1 0 1 0 0 0 0 0 1 0 0 1 1 0 2 2 0 1 1 0 0 1 1 0 0 0 0 0 2 1 2 2 2 0 0 0 2 2 2 0 1 0 1 0 0 0 0 0 0 0 0 1 1 0 0 0 0 0 1 1 1 2 2 1 1 0 2 1 2 0 2 0 0 0 1 1 1 0 0 0 0 0 0 1 0 0 0 0 0 0 0 0 0 1 0 1 1 0 2 1 0 1 0 0 0 0 0 0 0 0 0 1 1 2 2 0 0 0 1 0 1 2 0 1 2 2 2 2 0 0 0 1 1 0 0 1 0 0 1 0 2 2 2 2 0 0 0 2 0 2 1 1 0 1 0 1 0 0 0 0 1 1 0 0 2 0 0 0 2 2 1 0 1 2 0 0 1 0 0 2 0 0 0 1 1 0 0 1 2 0 0 1 0 1 1 0 1 0 2 0 0 0 0 1 1 1 0 0 1 0 1 1 1 0 0 0 2 0 0 0 0 0 0 0 1 0 0 0 0 1 0 0 1 0 1 2 0 0 0 1 0 1 0 0 0 0 2 1
55 0 1 0 0 0 0 0 0 1 1 0 1 1 0 0 0 0 0 0 2 0 0 0 2 0 0 0 0 1 0 0 1 1 1 1 1 2 0 0 1 1 0 0 0 0 0 0 0 1 0 0 0 0 0 1 0 0 0 1 1 1 0 0 0 0 2 0 1 0 0 0 2 2 1 2 1 0 0 2 0 2 1 1 2 0 0 1 1 2 1 1 1 1 0 1 0 2 0 2 2 0 0 1 2 1 2 1 1 0 0 2 1 1 2 2 1 0 1 0 1 0 1 2 2 0 2 1 0 1 0 0 0 0 0 0 0 0 0 0 0 2 0 0 0 1 0 0 0 0 0 0 1 0 1 0 0 2 0 1 0 0 0 2 1 2 0 2 0 0 2 0 0 2 1 1 2 0 0 0 0 0 0 2 2 2 0 1 0 1 0 1 0 2 2 2 2 0 0 0 0 1 0 0 2 2 1 1 1 1 2 0 1 0 0 0 0 0 2 1 0 0 2 2 0 0 0 2 1 1 1 2 0 0 1 1 0 2 0 1 0 0 2 1 0 0 0 0 2 0 0 0 1 0 0 0 0 0 0 0 0 0 0 0 1 0 1 0 1 0 0 1 1 1 0 0 0 0 2 0 1 0 2 0 1 1 2 0 0 2 0 1 0 2 2 1 0 2 0 1 1 0 2 0 0 0 1 0 2 2 2 2 0 0 1 0 2 1 1 0 0 1 1 1 2 0 0 0 0 1 0 2 0 1 0 0 0 0 0 0 1 1 0 0 0 0 0 0 0 1 1 0 1 0 0 1 0 0 0 2 2 2 2 0 2 1 0 1 1 0 0 2 0 2 0 0 1 2 0 0 2 0 0 0 0 1 0 0 0 0 0 1 0 2 2 0 0 1 0 0 0 0 1 1 1 0 0 0 0 1 0 0 1 1 1 0 1 0 0 0 0 1 0 1 0 1 1 0 1 1 0 0 1 2 1 1 0 0 0 0 1 0 2 0 1 2 1 1 0 1 0 1 0 2 1 0 1 2 1 1 1 1 1 1 0 2 2 0 2 0 0 0 0 0 0 0 0 0 0 1 0 2 0 2 2 1 0 2 2 0 1 2 0 1 0 0 1 1 1 2 1 1 1 0 1 1 2 1 0 0 0 2 0 0 0 2 1 0 0 0 0 2 2 1 0 2 0 1 0 1 1 0 0 0 0 0 0 0 1 1 1 1 2 0 0 1 0 0 0 2 0 0 1 1 1 1 0 1 0 1 0 0 0 0 1 0 0 1 1 0 0 2 0 0 0 0 0 2 0 2 2 0 1 1 0 1 1 2 0 0 0 1 0 1 0 0 0 0 0 0 0 2 0 1 0 1 1 2 0 2 0 0 0 1 1 1 0 0 0 0 0 1 0 0 0 1 2 0 0 0 1 1 0 1 2 0 1 0 0 1 0 0 1 1 2 1 2 1 1 0 0 2 0 1 0 0 1 1 2 0 0 0 0 0 1 0 1 0 1 0 1 1 0 1 1 2 0 1 2 0 0 0 1 0 0 2 1 0 0 2 0 0 0 0 0 0 0 0 1 1 0 2 0 0 0 0 0 2 2 0 0 0 0 0 1 0 0 1 1 0 0 0 0 0 2 0 0 0 0 0 0 1 0 0 0 0 0 0 0 2 1 1 1 0 0 0 1 1 0 0 0 1 1 0 0 2 2 0 0 0 0 2 1 0 0 1 0 1 1 2 1 0 0 1 0 0 1 0 1 1 2 2 0 0 0 1 0 1 1 1 1 1 2 1 0 1 0 0 0 2 2 0 1 0 1 1 2 1 0 1 0 0 2 2 2 2 2 2 1 0 2 1 0 1 1 1 0 0 0 2 0 2 0 1 1 1 0 0 2 1 1 0 1 0 1 1 0 1 0 1 0 0 2 1 1 0 1 0 0 0 0 0 0 0 0 0 0 0 1 1 0 0 0 1 1 1 0 1 2 2 1 1 1 1 0 2 0 1 1 0 1 0 2 1 2 1 1 2 0 0 0 2 0 0 2 2 0 2 0 2 0 0 0 0 1 1 0 1 1 0 0 0 2 0 0 2 0 2 1 0 0 1 1 1 2 0 0 0 2 0 0 1 1 0 0 2 0 0 0 0 2 0 0 1 0 0 1 2 1 1 0 0 1 0 1 2 2 0 0 0 0 1 0 0 0 1 0 0 1 0 0 0 1 1 0 0 1 0 0 2 1 0 1 1 0 0 1 0 0 0 0 0
56 0 1 0 0 0 0 0 0 1 1 0 0 0 0 0 0 0 1 1 1 1 0 1 1 1 2 2 2 0 2 0 1 1 1 0 2 1 1 1 1 0 0 0 0 0 1 0 0 0 0 1 0 0 2 0 0 0 1 0 1 1 2 1 0 1 1 1 1 0 0 1 2 2 2 2 0 0 2 0 2 2 0 2 2 0 1 1 1 1 0 1 1 0 0 1 0 1 0 1 1 0 0 1 2 1 2 2 0 0 0 1 0 0 2 2 2 0 0 0 2 0 2 0 0 1 0 1 0 1 0 0 0 0 0 0 0 0 0 2 1 1 0 0 0 1 0 0 0 1 0 1 1 0 0 0 1 0 0 2 1 2 0 2 0 1 0 1 0 0 1 0 1 1 0 1 0 1 1 1 0 0 1 2 2 1 2 0 0 1 0 0 1 0 0 1 2 0 0 0 0 1 0 0 2 0 0 0 2 0 1 0 1 0 1 1 0 0 1 0 1 1 2 2 0 0 1 1 0 1 1 2 0 0 0 0 0 2 0 2 0 0 2 0 0 0 0 0 1 1 1 1 2 0 0 2 1 1 0 1 0 1 0 0 1 0 0 0 2 1 0 0 1 2 0 0 0 1 2 1 1 0 2 0 2 2 2 2 0 2 0 0 1 2 2 0 1 0 1 0 1 0 1 1 0 0 1 0 0 0 0 1 0 1 1 1 2 0 0 0 0 1 2 2 2 0 1 2 1 1 0 1 0 2 0 0 0 2 0 0 0 0 1 0 0 0 0 1 1 1 1 0 0 0 0 2 0 1 0 2 2 2 1 1 0 0 0 1 1 0 0 2 0 2 0 0 2 1 0 0 0 1 0 1 0 1 0 0 0 0 0 1 1 0 2 0 0 1 0 0 0 0 1 1 2 1 0 2 0 1 0 0 0 0 0 0 0 0 2 0 0 0 0 0 0 1 1 0 1 1 0 0 0 0 0 0 0 0 0 0 1 0 0 1 0 2 1 0 2 2 0 0 1 1 1 0 1 1 1 0 2 0 0 1 0 1 1 0 2 0 0 0 1 1 1 0 1 0 0 0 1 2 0 0 2 0 0 1 2 1 2 1 1 1 0 0 1 1 2 2 1 1 2 2 1 1 2 0 0 0 0 2 0 0 0 2 0 1 0 1 1 2 1 1 0 1 0 0 1 2 0 1 0 0 0 0 0 2 1 2 2 2 2 1 1 0 2 1 1 2 0 1 0 1 1 0 0 0 0 0 1 0 1 0 0 1 1 2 1 1 0 1 1 0 0 0 1 1 0 2 2 0 1 1 0 0 1 0 0 0 0 0 1 1 0 0 0 0 0 0 0 2 0 0 1 1 2 1 0 2 0 0 0 0 1 0 0 0 1 0 1 1 0 1 1 1 1 2 0 0 0 1 0 1 1 0 2 1 0 1 1 1 0 1 2 2 2 1 0 0 0 0 1 2 0 0 0 1 1 0 0 0 1 0 0 0 2 0 0 0 1 1 1 0 1 2 0 1 1 1 0 0 1 1 0 2 2 1 0 0 0 0 0 0 1 0 2 0 1 1 0 1 0 0 0 0 1 1 1 0 0 0 0 0 0 0 0 1 0 0 0 0 0 0 1 1 0 0 1 1 1 1 0 0 0 0 1 0 0 1 0 1 0 2 0 0 2 0 0 0 0 1 0 0 0 0 0 1 2 2 0 0 1 0 1 0 1 2 0 0 0 0 0 0 0 0 1 0 0 0 0 0 2 1 1 1 0 1 0 1 0 1 1 1 0 1 0 1 1 1 1 0 0 0 0 2 0 1 1 2 1 0 0 0 0 1 0 0 0 0 0 0 1 2 2 2 2 0 0 2 0 2 2 2 0 0 0 0 0 0 0 0 1 1 0 0 1 0 0 0 1 0 0 0 2 0 0 1 0 1 0 0 0 0 0 0 0 1 0 1 1 0 0 0 1 1 0 1 2 2 1 1 0 0 0 0 0 2 0 0 0 0 0 0 2 2 2 1 1 0 1 1 0 1 1 1 1 0 0 1 1 0 0 0 1 1 0 0 2 0 1 0 1 1 0 1 0 0 0 0 0 0 0 2 0 0 0 2 2 1 0 0 2 0 0 1 0 0 0 0 2 0 2 0 0 0 0 1 1 1 1 1 2 0 1 2 2 1 1 0 0 0 0 0 0 1 0 0 2 0 0 0 1 1 0 0 0 0 0 0 0 0 0 1 0 0 1 1 0 0 0 0
57 0 0 0 0 0 0 2 2 0 1 1 0 0 0 0 0 0 0 0 2 0 1 0 2 1 1 2 2 1 1 2 1 1 0 2 1 0 1 0 0 0 0 0 0 0 0 0 1 2 0 1 1 0 1 0 0 0 0 1 0 1 0 0 0 1 0 1 0 0 0 1 2 2 1 2 1 0 2 0 2 2 1 1 2 0 0 1 0 2 0 1 0 1 0 0 0 2 0 2 0 0 0 1 2 1 2 1 1 1 0 1 1 2 2 2 0 0 1 0 1 0 1 1 0 1 0 0 0 0 0 0 0 0 0 0 0 0 0 1 1 1 0 0 0 1 0 0 0 2 2 2 0 0 0 1 0 1 0 1 1 2 0 2 1 2 0 0 1 2 0 0 1 1 1 1 2 1 1 1 0 1 1 2 2 1 2 1 1 0 1 1 0 1 1 2 2 0 0 1 0 0 0 1 2 1 1 0 2 0 1 1 0 0 0 0 0 0 0 1 1 1 2 1 0 1 0 1 0 0 1 1 0 0 0 0 0 2 0 1 0 0 2 0 0 0 0 0 1 0 0 0 1 0 0 1 0 1 1 0 1 1 0 0 0 0 1 2 2 0 0 1 0 2 1 1 0 1 2 1 1 0 2 1 2 2 2 1 0 1 1 0 1 2 1 0 0 1 0 0 0 1 1 0 1 0 1 0 2 2 0 2 0 0 1 1 1 2 1 0 0 1 2 1 1 0 0 1 0 0 0 2 0 1 0 0 0 0 0 0 0 0 1 0 1 0 0 0 0 1 0 1 0 1 1 0 1 0 0 0 0 0 2 1 2 0 0 1 1 0 0 2 0 2 0 0 1 1 1 0 2 0 0 0 1 1 0 0 0 0 0 0 1 0 1 1 2 0 2 2 0 2 2 0 0 0 2 0 0 1 0 1 2 0 2 1 0 0 0 0 0 0 2 0 1 2 0 0 1 0 1 0 0 0 0 2 0 0 1 0 1 0 2 0 0 1 2 1 0 2 0 1 2 2 2 2 2 0 2 0 0 0 1 1 0 1 1 1 1 1 2 1 1 1 1 0 2 0 0 2 2 0 0 2 0 0 2 1 2 0 2 2 1 1 0 0 2 1 1 1 1 0 2 1 2 1 1 0 0 0 0 1 1 1 0 2 0 0 0 0 1 2 2 2 1 0 0 1 0 1 0 2 0 2 2 0 2 1 0 1 1 1 1 1 1 0 2 1 1 2 0 0 1 1 1 1 0 0 0 1 0 0 0 1 0 0 1 2 1 1 1 1 0 0 0 0 0 1 0 1 2 0 2 1 1 0 2 1 1 1 0 2 1 0 1 0 0 0 0 0 0 2 0 2 0 0 1 0 0 1 1 0 0 1 0 1 0 0 0 0 0 1 0 1 1 0 1 1 0 0 0 1 1 1 2 0 1 0 0 2 0 2 0 1 2 2 2 0 0 0 0 2 1 1 0 0 1 1 1 0 0 0 1 1 1 2 1 2 0 1 1 0 0 1 0 1 1 0 2 0 1 0 0 0 0 1 0 1 0 1 0 1 0 0 1 0 1 0 1 1 0 1 0 0 2 0 1 2 2 0 1 0 0 1 0 0 0 0 0 0 0 2 0 0 2 1 0 0 0 0 0 0 0 0 0 1 0 0 0 0 0 0 0 1 0 0 1 0 0 1 1 1 0 0 0 2 0 0 0 0 0 1 1 1 0 1 0 1 1 2 1 0 0 1 0 0 1 0 0 0 2 2 1 1 1 2 1 1 0 1 1 2 2 0 1 0 0 0 0 1 1 0 1 0 1 1 1 0 2 2 2 0 0 1 0 0 1 1 0 1 1 1 2 1 1 2 1 0 1 2 1 1 1 0 0 0 0 0 0 0 0 0 2 1 1 1 1 0 0 0 0 0 0 0 2 0 0 1 1 0 0 0 0 0 0 1 1 0 1 1 0 0 1 0 1 1 0 0 1 2 2 2 0 0 0 0 0 1 0 0 1 0 0 1 1 1 1 2 0 1 0 2 2 0 2 2 0 1 1 1 0 0 0 0 0 2 0 2 2 1 0 1 0 0 0 1 0 0 0 0 0 0 0 2 0 0 0 0 0 0 0 1 2 0 0 0 0 1 0 1 1 0 1 0 1 0 2 1 2 1 0 1 1 0 1 1 1 0 0 0 1 0 0 0 1 1 0 1 1 0 0 0 0 0 0 0 0 0 0 1 1 0 0 1 0 0 0 0 0 0 2 0
58 0 1 0 0 0 0 1 1 1 1 0 0 1 0 1 0 0 0 0 2 0 0 0 2 0 0 1 1 0 1 0 2 2 2 0 2 2 0 1 1 1 0 1 0 1 1 0 0 1 1 1 1 1 0 1 0 0 1 0 1 2 1 1 0 1 0 0 1 1 1 1 2 2 1 2 1 0 2 0 0 2 0 1 1 0 0 1 1 2 0 1 2 1 0 1 0 1 1 0 1 0 1 0 2 0 2 0 2 1 0 2 1 2 2 2 1 0 1 0 1 0 2 1 1 0 1 0 0 0 0 0 1 0 0 0 1 0 0 1 0 2 0 0 0 2 0 0 0 1 0 1 0 0 0 1 0 0 0 1 0 1 0 2 0 1 0 0 2 1 0 2 0 2 1 1 1 1 0 0 1 1 1 2 1 1 1 1 1 2 0 0 1 0 0 2 2 0 0 1 0 0 0 2 2 2 1 0 2 1 1 2 1 0 1 1 1 0 1 0 1 1 2 2 0 0 1 2 0 2 0 0 0 0 0 0 0 2 0 1 0 0 1 0 0 0 0 1 1 1 0 0 0 0 0 2 1 1 0 1 0 1 0 0 2 0 2 1 2 1 0 2 0 2 0 0 1 1 2 2 0 0 1 1 2 0 1 2 0 2 0 1 0 2 1 0 1 1 0 1 0 1 2 0 1 0 1 0 1 1 0 1 0 1 2 1 2 0 2 0 0 0 2 1 1 0 1 1 0 1 0 1 0 1 0 0 0 2 0 2 1 2 0 0 0 0 1 0 1 0 0 0 0 1 0 1 1 0 0 0 1 1 1 1 0 0 0 2 2 0 0 2 0 2 1 1 0 2 1 0 2 0 0 0 2 0 0 0 0 0 0 0 1 0 1 1 2 1 2 1 0 1 0 1 1 0 0 1 1 1 0 2 0 0 0 0 1 1 0 1 0 1 0 0 1 2 1 0 2 1 2 0 0 0 0 1 0 0 1 0 1 0 1 1 0 0 2 2 0 0 1 0 1 2 2 1 2 1 1 2 1 2 0 0 0 2 2 1 2 1 2 1 0 0 2 2 0 0 0 1 0 2 0 1 1 0 1 1 2 0 2 2 1 0 0 0 0 1 1 2 1 1 0 0 0 0 1 1 0 0 0 0 0 1 1 0 0 0 0 0 0 2 2 2 1 1 1 2 0 0 2 0 0 1 1 0 0 0 0 1 0 1 1 0 0 0 0 1 1 1 0 0 1 2 0 2 0 0 0 0 1 0 0 0 0 2 2 2 2 0 2 0 1 0 0 0 1 1 0 2 1 0 1 1 0 0 1 1 1 1 0 0 0 1 0 0 0 1 1 2 1 1 0 2 0 1 1 1 0 2 1 0 0 1 0 1 0 0 0 0 0 1 0 0 0 0 0 2 0 0 0 0 1 0 2 0 1 0 1 1 2 0 0 0 2 2 2 2 0 0 1 1 1 0 1 0 1 0 2 0 0 0 0 1 1 0 0 2 0 0 1 0 0 0 0 2 1 1 1 1 0 0 2 0 0 2 2 1 1 2 0 0 0 1 0 0 1 0 0 0 0 1 1 0 1 0 1 1 1 0 1 0 0 1 1 1 1 1 0 0 0 1 1 0 1 1 0 0 0 0 0 0 0 0 0 0 0 0 0 0 0 0 0 0 0 1 1 0 0 1 1 1 1 0 0 1 0 0 0 0 0 2 2 0 0 0 0 0 2 2 1 0 1 2 2 0 1 0 1 1 1 1 1 1 1 2 1 2 0 2 0 2 2 0 1 0 1 1 0 0 1 0 1 0 1 0 0 1 0 2 1 0 2 1 1 1 1 0 1 0 1 1 1 0 2 1 1 0 0 1 0 1 1 1 0 0 0 1 0 0 1 0 0 0 0 0 0 1 1 0 1 0 2 0 0 0 1 1 1 0 1 0 0 0 0 0 0 0 1 1 1 0 1 0 1 0 0 1 1 2 2 2 0 0 0 0 0 0 1 1 1 0 0 0 2 2 2 2 0 0 2 0 1 1 2 2 1 0 0 0 0 0 0 0 1 1 0 0 2 0 2 0 2 2 1 0 1 1 0 0 0 0 0 2 0 0 0 0 2 1 0 2 1 0 0 1 0 0 0 0 1 1 0 0 1 0 1 0 0 1 0 0 1 0 0 1 1 0 0 0 1 0 0 0 0 1 0 1 2 1 1 1 1 1 0 1 1 0 0 2 0 0 1 2 0 0 0 0 0 0 0 0
59 0 0 0 0 0 1 2 2 0 1 0 0 0 0 0 0 0 1 1 1 1 0 1 1 1 2 1 1 1 0 0 0 1 2 0 2 1 0 1 2 1 0 0 0 0 1 0 0 0 0 0 0 0 1 0 0 0 2 0 0 2 0 0 0 0 0 1 1 0 0 1 2 2 2 2 0 1 1 0 2 2 0 1 1 0 0 1 1 2 1 1 1 0 0 2 0 0 0 0 2 0 1 1 2 0 2 0 2 0 0 2 1 1 2 2 1 1 2 0 2 1 2 1 1 0 1 0 1 1 0 0 0 0 0 0 0 0 0 0 0 2 0 0 0 0 0 0 0 1 1 2 0 0 0 1 0 1 0 1 2 2 0 1 1 2 0 0 2 0 0 2 1 1 1 0 2 1 1 1 0 1 1 2 2 2 1 1 0 1 0 1 0 2 2 2 1 1 0 0 0 0 0 1 2 2 1 0 0 0 1 1 2 0 0 2 2 0 2 0 2 2 2 2 0 0 2 1 1 0 0 0 0 0 0 0 0 2 0 1 0 0 1 0 0 0 0 0 2 0 0 0 0 0 0 1 0 1 0 0 0 0 1 1 1 0 1 0 1 1 0 1 0 1 0 2 0 0 1 1 0 0 0 0 1 0 0 2 0 2 0 0 0 2 1 0 1 1 0 1 0 0 2 0 1 1 0 0 0 0 0 1 0 0 2 0 1 0 1 0 1 0 2 1 1 0 1 2 1 2 1 1 1 1 0 0 0 1 0 1 1 1 1 1 0 0 0 1 1 2 2 0 0 1 0 1 2 0 0 1 1 1 2 1 2 0 0 1 2 1 1 1 0 2 0 0 2 2 0 0 1 1 0 1 1 1 0 0 0 0 0 0 1 1 2 1 1 1 0 0 0 0 1 1 1 0 1 1 0 2 0 0 0 0 0 0 1 2 0 2 0 0 1 0 1 2 1 0 1 0 1 0 1 1 1 0 0 0 0 0 2 0 1 1 2 2 2 2 0 0 0 2 1 1 2 1 2 1 0 0 2 1 0 0 0 1 1 1 2 0 1 1 1 1 1 0 1 0 0 2 1 2 0 1 1 0 0 1 1 0 1 0 0 1 0 0 1 1 1 2 1 0 1 0 0 1 1 1 0 0 0 2 0 1 1 0 1 0 0 1 1 2 1 1 0 1 1 0 0 2 0 1 0 0 0 0 1 1 1 2 1 2 2 0 0 1 0 1 1 1 0 0 1 2 0 0 0 0 1 0 0 0 0 0 2 0 0 1 0 1 0 0 0 0 0 0 0 0 0 2 1 0 2 0 2 0 1 2 1 1 0 0 0 0 1 0 1 0 0 0 0 0 1 1 0 0 2 1 0 1 1 0 0 0 2 0 0 0 0 0 0 1 0 1 1 0 1 0 0 0 1 2 0 2 2 1 2 0 0 1 0 0 2 2 2 0 0 1 0 0 0 2 0 0 1 1 2 0 1 1 0 1 0 0 1 0 1 0 0 0 0 2 0 0 1 2 0 1 2 0 1 0 1 1 1 2 1 2 0 0 0 2 0 0 0 0 0 0 0 0 0 0 0 0 2 0 1 2 2 0 0 0 0 0 0 0 0 2 1 0 0 0 1 0 1 1 1 0 0 0 0 2 0 0 0 0 0 0 0 1 0 0 0 1 0 0 1 1 0 0 0 0 0 0 0 2 0 0 0 0 1 2 1 0 1 0 0 1 0 0 0 0 0 1 1 0 0 0 0 0 0 1 0 0 0 1 0 1 1 1 1 1 2 0 1 0 0 2 0 0 1 0 1 0 1 1 0 1 0 1 0 0 1 1 1 2 1 0 0 0 0 0 1 0 2 0 0 0 1 1 0 1 1 1 0 1 0 0 1 0 0 1 1 0 1 1 0 1 0 1 1 0 2 0 0 0 2 0 0 0 1 0 0 0 0 0 0 0 2 1 1 0 0 1 1 1 0 2 1 2 2 2 0 0 0 0 0 0 1 0 1 0 1 0 1 1 1 2 0 1 0 1 1 0 2 2 0 1 0 2 0 0 0 0 1 0 0 1 1 0 0 0 2 2 0 1 1 1 0 0 0 1 0 2 0 0 0 2 2 0 0 0 1 0 0 2 0 0 0 0 2 0 1 0 1 0 1 1 1 1 1 1 2 0 0 0 0 0 0 0 1 0 0 0 0 1 0 0 0 0 0 0 0 0 0 0 1 0 0 2 1 0 0 2 0 1 0 0 1 0 0 0
60 0 1 1 0 0 0 2 2 0 0 1 0 0 0 0 0 0 0 0 2 0 0 0 2 1 1 1 2 0 1 0 0 1 0 1 1 1 0 2 0 0 0 1 0 1 1 0 0 0 0 0 0 0 1 0 0 0 0 0 0 1 1 1 1 0 1 0 1 0 0 1 2 2 1 2 1 0 1 0 2 2 0 2 2 0 0 0 0 2 0 0 2 2 1 2 0 1 0 1 1 0 0 1 2 0 2 1 1 1 0 2 2 2 2 2 2 0 1 0 1 0 2 1 1 0 1 1 0 1 0 0 0 0 1 1 0 0 0 1 0 2 0 0 0 0 0 0 0 0 0 0 0 1 0 0 1 2 0 2 2 2 0 2 0 2 0 0 0 2 0 1 0 2 1 0 2 1 1 1 0 1 0 1 1 0 1 1 0 0 1 1 1 0 0 1 0 0 0 0 0 0 1 0 2 1 1 0 0 0 1 1 1 1 0 1 0 1 0 0 1 1 2 2 0 0 1 1 0 0 1 1 0 0 0 0 0 2 1 0 1 1 1 1 0 0 0 1 1 1 0 0 2 1 1 1 0 0 0 0 0 0 1 1 1 0 1 1 2 2 0 2 0 2 1 0 0 0 2 0 2 0 1 0 1 1 1 1 0 1 1 0 0 2 2 0 2 0 0 0 0 1 0 1 0 0 0 1 1 1 1 1 0 0 2 0 1 0 1 0 0 0 0 1 1 0 0 1 1 1 0 1 0 1 0 0 0 0 0 1 1 1 2 0 0 0 1 0 1 1 0 1 2 0 0 0 1 0 0 2 2 2 1 1 1 0 0 2 2 0 0 2 0 2 1 1 1 2 0 0 1 2 0 0 1 0 0 0 0 0 0 0 0 0 2 1 1 0 1 1 0 1 2 0 0 0 2 0 1 1 0 1 0 0 0 0 1 1 0 1 0 1 0 0 1 2 1 0 0 0 1 1 0 0 0 0 0 0 0 0 2 0 2 0 0 1 1 1 1 2 0 1 0 2 0 0 0 2 2 2 1 1 1 0 0 0 0 1 1 1 1 1 2 2 2 2 1 0 0 1 1 1 0 1 1 1 1 2 2 0 1 2 1 1 0 0 2 0 0 2 2 2 2 1 2 1 1 1 0 0 0 1 0 1 0 1 0 1 0 1 1 2 2 2 1 1 1 2 0 1 1 0 1 0 0 0 0 1 0 0 2 1 1 0 0 1 0 1 1 1 0 0 0 0 2 0 0 0 0 0 2 0 0 0 1 0 0 2 2 0 1 1 1 0 1 0 1 1 0 2 1 0 2 0 2 0 1 1 0 0 0 1 0 2 0 0 0 0 0 0 0 2 0 1 0 1 2 2 0 2 0 1 0 1 2 0 0 0 0 0 0 1 0 0 0 0 1 1 0 0 0 1 1 1 2 1 1 1 0 1 1 0 1 1 2 1 2 0 0 0 0 2 1 0 1 0 1 0 2 0 0 0 0 1 0 1 0 2 0 1 1 0 0 0 0 2 1 0 2 0 1 0 0 1 1 1 0 0 0 1 0 0 0 0 0 0 1 0 1 1 1 0 0 0 2 0 0 2 2 0 1 0 0 0 0 0 0 0 1 0 0 1 1 0 1 1 1 0 0 0 0 1 0 0 0 0 1 0 1 2 0 1 1 0 0 1 2 0 0 0 0 0 1 0 0 1 1 0 1 1 0 0 1 0 0 1 1 1 1 1 0 0 0 1 1 0 1 0 2 2 2 2 0 0 0 2 0 1 1 1 0 0 2 2 0 1 0 0 0 1 1 0 1 0 1 1 0 1 0 2 1 0 1 1 1 1 1 0 1 0 0 1 1 0 0 1 0 0 1 1 0 1 0 0 0 0 0 1 0 0 0 0 0 0 0 0 0 1 1 0 1 0 0 0 1 1 0 0 0 0 0 0 2 0 2 2 2 1 2 1 0 0 1 0 1 0 0 0 1 1 1 1 0 0 0 0 0 0 0 1 0 0 0 0 2 2 2 1 2 1 1 0 0 2 2 0 1 1 0 2 0 0 0 0 2 1 0 1 1 0 0 0 1 0 0 2 0 0 0 0 0 0 0 1 0 0 0 0 0 2 0 0 2 0 0 0 0 0 0 0 2 0 1 0 0 1 1 0 0 1 0 0 0 1 0 0 0 0 0 0 2 0 0 0 0 0 0 0 0 0 0 0 1 1 0 0 1 0 0 2 1 0 1 2 1 0 0 0 0 0 1 1
61 0 1 0 0 0 0 1 1 1 1 1 1 1 0 0 0 0 1 0 1 0 0 0 2 0 0 1 1 1 1 0 0 1 2 0 2 1 0 0 2 2 0 1 0 1 0 0 1 1 0 0 0 0 0 1 1 0 1 2 0 0 1 1 0 1 0 0 0 0 0 0 1 1 1 1 0 0 0 1 1 2 1 0 1 0 0 0 0 2 0 0 2 2 1 1 0 1 0 1 2 1 1 1 2 0 2 1 1 0 0 2 0 0 0 0 0 0 0 0 2 0 1 2 1 0 1 0 0 0 0 0 1 0 0 0 1 0 1 0 1 1 0 0 0 1 1 0 0 1 0 1 1 0 0 0 0 0 0 1 0 1 0 1 0 0 0 0 2 0 0 2 1 1 2 1 2 0 0 0 0 0 1 2 1 1 1 1 0 1 1 1 1 1 1 2 0 0 0 0 0 0 0 0 2 1 1 0 2 0 2 1 1 0 0 0 0 1 0 0 1 1 2 1 0 1 0 1 1 2 0 0 1 1 0 1 0 2 0 1 0 0 2 0 0 0 0 0 2 0 0 0 0 0 0 1 0 0 0 0 0 0 0 0 0 0 0 1 1 1 0 2 0 2 0 0 0 0 2 1 0 0 2 0 1 1 2 1 0 1 1 0 0 2 1 0 1 0 0 1 0 0 0 1 0 0 0 2 2 2 2 2 0 1 2 0 1 0 1 0 0 1 0 0 2 0 0 0 0 0 0 1 0 2 0 0 0 1 0 0 0 0 2 0 1 1 0 0 1 1 0 0 0 0 2 0 0 0 0 1 2 2 2 1 2 1 0 2 2 0 0 2 2 1 0 0 2 1 1 0 2 0 0 2 0 2 0 0 0 1 1 1 0 0 2 1 1 1 0 0 0 0 2 0 2 0 0 0 0 2 0 0 0 0 0 0 0 0 1 0 0 1 0 2 1 1 0 0 1 1 1 2 1 1 1 1 2 0 0 0 2 0 2 0 1 2 2 1 1 2 0 1 1 2 1 1 1 2 1 2 1 1 0 0 1 1 0 1 1 1 1 1 2 2 1 1 0 0 0 0 1 1 0 2 0 0 1 0 2 2 2 0 1 1 1 0 2 1 1 2 2 2 1 1 1 0 1 2 0 0 0 1 0 1 0 1 0 0 0 0 1 2 2 2 0 1 1 1 0 1 1 1 0 0 0 0 1 0 0 1 0 0 1 1 1 0 2 2 2 0 0 0 1 2 0 2 0 2 1 1 0 1 0 2 0 0 2 2 0 2 0 0 0 0 0 0 0 0 0 1 1 0 1 1 0 0 1 1 0 0 0 0 1 0 2 0 1 0 0 0 0 2 1 1 0 1 1 1 0 1 1 1 0 0 1 0 0 0 0 0 0 1 0 0 0 0 1 1 0 0 0 1 1 2 1 0 2 0 1 1 1 1 0 1 2 1 1 1 1 0 2 2 0 0 1 1 2 1 1 0 0 0 0 1 1 2 1 1 0 2 0 0 0 1 0 2 0 1 1 0 0 0 0 1 0 1 1 2 1 1 0 2 0 1 1 0 1 0 1 1 0 1 0 0 2 0 0 2 2 0 1 0 0 0 0 0 0 1 1 0 0 0 1 0 1 1 1 0 0 0 0 2 0 0 0 0 0 0 0 0 0 0 1 0 0 0 1 0 0 1 1 1 0 0 0 1 1 0 1 1 0 1 2 0 0 0 0 1 0 0 0 0 0 0 0 0 1 0 1 1 1 1 0 0 0 1 0 1 0 1 1 2 2 1 0 0 0 2 0 0 2 0 0 0 1 1 1 0 0 1 1 0 0 0 0 1 2 1 1 0 1 1 0 1 2 1 1 0 0 1 0 2 0 1 0 0 0 0 1 0 1 0 1 1 0 0 1 1 0 0 2 1 0 0 2 0 0 1 0 1 0 0 0 0 0 0 1 0 0 1 0 0 1 1 2 1 0 0 1 1 2 1 1 0 0 1 0 0 1 1 2 0 2 0 2 2 2 1 1 0 1 0 0 0 2 2 1 2 1 1 1 0 0 0 1 1 0 2 2 0 0 0 2 1 0 0 1 0 0 0 0 0 0 1 0 0 0 0 0 0 0 1 1 0 0 0 0 1 0 1 1 0 1 0 1 0 1 1 0 1 0 1 2 0 0 1 1 0 1 1 0 1 1 0 1 0 0 0 1 0 0 0 1 1 1 1 1 0 2 2 0 1 0 2 0 1 0 1 1 0 0 0
62 0 2 0 0 0 0 1 2 0 0 0 2 2 1 0 1 0 1 1 1 1 0 1 1 0 0 1 2 1 1 0 1 1 2 0 2 2 0 0 2 2 0 1 0 2 2 0 0 1 0 1 0 1 0 1 0 0 1 0 1 2 2 1 1 0 1 0 1 0 0 1 1 1 0 1 1 1 2 0 1 2 1 0 2 0 0 1 1 2 0 1 1 1 0 1 0 0 0 0 1 0 1 1 2 0 2 0 2 0 0 2 1 1 1 1 1 1 2 0 1 1 2 2 2 0 1 0 2 2 0 0 0 0 0 0 0 0 0 2 0 2 0 1 0 0 0 0 0 2 0 2 0 0 0 0 1 1 0 1 1 1 0 1 0 1 0 1 0 1 0 1 0 2 0 0 1 1 0 1 0 1 0 2 0 0 0 1 1 2 0 0 0 1 1 2 2 0 0 0 0 0 0 0 2 1 0 0 2 0 2 0 2 0 0 1 1 0 1 0 1 1 2 2 0 0 2 1 0 1 0 0 0 0 0 0 0 2 0 1 0 0 1 0 0 0 0 0 2 0 0 0 1 1 1 1 0 1 0 0 0 0 0 0 0 0 1 0 0 0 0 2 0 2 1 1 0 0 2 0 1 1 2 0 2 1 2 1 0 2 0 1 0 1 2 0 0 1 0 0 0 1 1 0 0 0 0 0 1 0 0 1 0 0 0 0 2 0 0 0 1 1 2 0 2 0 0 1 1 0 0 2 0 1 0 0 0 2 0 0 1 0 1 0 1 0 1 1 1 2 1 1 0 1 1 0 1 0 0 1 1 2 2 2 2 2 0 1 2 1 1 1 0 2 0 0 1 1 1 0 2 0 0 1 0 0 0 0 0 0 0 1 1 1 2 2 2 0 0 0 0 0 0 0 0 0 2 2 0 2 0 1 1 0 1 0 0 0 1 0 0 1 0 0 1 1 0 0 1 0 1 0 0 0 0 0 0 2 1 1 2 0 1 1 1 2 2 2 0 1 0 1 0 2 0 0 0 1 2 2 1 2 1 0 0 1 1 2 2 0 1 1 0 0 1 0 1 0 0 2 2 0 0 0 2 1 0 2 2 0 1 2 0 1 0 0 0 0 0 2 2 2 1 0 0 1 1 1 0 0 0 2 0 1 1 0 0 0 0 0 0 2 2 2 1 1 1 1 1 1 1 0 0 0 0 0 2 0 0 1 1 1 0 0 0 1 1 2 2 1 0 0 1 2 0 0 1 0 0 1 1 0 0 1 0 0 1 1 0 1 0 2 1 0 1 0 2 0 0 1 1 0 0 0 0 0 0 2 0 0 0 1 0 0 0 0 0 0 0 1 1 2 0 1 1 0 1 2 0 2 0 0 0 0 1 0 0 0 0 0 0 1 0 2 2 0 0 1 0 0 0 1 0 0 2 0 2 0 0 1 1 0 1 2 2 0 0 1 0 0 1 0 0 0 1 0 1 0 1 1 0 1 1 0 1 1 0 1 1 0 2 0 0 0 1 2 0 2 2 0 0 0 0 0 0 1 1 1 0 1 0 1 0 1 1 0 2 0 1 0 0 1 0 0 2 0 0 2 2 0 1 0 0 2 0 2 0 1 1 0 0 0 1 0 1 2 0 0 2 1 0 0 1 1 0 1 1 0 0 0 0 0 0 0 0 0 0 0 0 0 0 0 1 0 0 2 2 0 1 1 0 1 2 0 0 0 1 2 0 0 0 0 0 0 1 0 1 0 2 2 2 2 1 1 1 2 1 2 1 2 0 1 2 1 1 1 0 0 0 0 0 0 0 0 0 2 1 1 0 2 1 0 1 1 1 2 2 2 1 0 2 1 0 2 2 2 1 0 1 1 1 0 0 1 1 1 0 0 1 0 1 1 0 0 0 0 0 0 0 0 1 0 1 0 1 0 0 0 0 0 0 0 1 0 1 0 2 0 2 0 0 0 0 0 1 1 0 1 2 2 1 1 0 0 0 0 0 0 0 0 0 0 0 0 2 2 2 2 0 0 0 2 0 1 1 1 1 1 0 1 0 0 0 0 1 1 0 0 2 0 1 0 2 1 0 0 1 2 1 0 2 0 0 1 0 0 0 0 0 1 0 1 2 0 0 1 0 1 0 1 1 0 2 0 0 0 0 0 0 1 0 0 1 0 0 0 0 0 0 0 0 0 0 0 2 0 0 0 1 0 0 0 0 0 0 0 0 0 1 2 0 1 1 1 0 0 0 1 1 0 0 0
63 0 0 0 0 0 1 1 1 1 2 0 1 2 0 1 1 0 0 1 1 1 1 0 2 1 1 2 2 1 1 2 0 1 1 1 1 1 0 0 1 1 0 0 0 1 1 0 1 0 0 0 0 0 0 0 0 0 2 0 1 2 2 2 1 0 1 1 2 0 0 1 1 1 0 1 1 0 0 0 0 0 0 1 1 0 0 0 0 2 0 0 2 0 0 0 0 1 1 0 2 0 0 1 2 1 2 1 1 0 1 2 0 0 0 0 0 0 2 0 0 0 2 2 2 0 2 0 0 0 0 0 0 0 0 0 0 0 0 0 2 0 0 0 0 1 0 0 0 2 1 2 0 0 0 0 1 0 0 1 0 1 0 2 0 2 0 0 2 1 0 2 1 1 0 0 2 2 1 1 0 2 0 1 1 0 0 1 1 2 0 0 0 1 2 1 0 0 0 1 0 0 0 1 1 0 0 0 1 0 1 1 1 0 1 1 1 0 2 1 0 0 2 2 0 0 1 1 0 1 0 0 0 0 0 0 1 2 0 2 0 0 1 1 0 0 0 1 1 1 0 0 1 1 1 1 0 0 0 0 0 0 0 0 1 0 0 1 2 1 0 2 1 2 0 0 0 1 2 1 0 0 1 1 2 1 1 2 0 1 1 0 0 2 2 0 0 0 0 0 0 0 0 2 0 0 0 1 1 1 0 2 0 0 0 0 2 0 0 0 2 0 1 2 1 0 0 1 1 2 1 1 0 2 0 0 0 2 0 1 1 0 1 0 0 0 0 0 2 2 0 0 1 0 0 1 0 0 0 1 2 2 0 0 0 0 0 0 2 2 2 0 0 2 1 1 2 2 1 0 0 2 0 1 1 1 0 0 0 0 1 1 0 0 2 0 0 1 0 1 0 1 1 0 1 0 0 1 0 2 0 0 1 0 1 0 0 0 1 0 0 1 0 0 0 1 1 0 2 0 2 0 0 1 1 1 0 0 0 0 2 0 2 0 1 1 2 1 0 1 0 0 0 2 0 0 0 2 1 1 1 1 0 0 0 0 0 2 1 1 2 2 1 1 2 2 0 0 0 0 1 1 0 0 2 0 0 1 1 0 0 1 1 1 0 0 1 1 1 1 1 1 1 1 1 0 1 1 0 0 0 1 1 1 1 0 0 0 0 1 1 2 2 2 0 1 1 0 0 2 0 1 0 0 0 1 1 0 1 2 1 2 2 0 0 1 0 1 1 1 0 0 1 2 1 0 0 1 0 1 1 0 0 1 0 0 1 2 1 1 1 0 0 0 0 0 0 1 0 1 2 0 1 1 0 1 1 1 0 0 0 1 0 2 0 0 0 0 0 1 1 1 1 1 0 1 1 2 0 2 0 0 0 1 0 1 0 0 1 0 0 0 0 0 0 0 0 0 0 0 0 2 0 1 1 1 1 0 1 2 1 1 0 2 2 1 1 1 0 0 0 1 1 1 0 0 1 0 2 0 0 0 2 2 0 2 1 1 0 0 0 1 0 0 0 1 2 1 0 1 0 2 0 0 0 1 1 0 0 1 0 0 0 0 0 0 0 0 1 1 0 1 1 0 1 0 1 2 2 0 1 0 0 0 0 0 0 0 1 0 0 0 1 0 2 2 0 0 0 0 0 0 0 1 0 1 1 0 0 1 1 0 0 0 0 2 2 0 0 0 0 0 0 0 0 1 0 0 1 1 0 1 1 0 0 0 1 0 2 2 0 1 1 2 0 0 1 0 2 2 2 2 1 1 1 2 1 1 1 1 1 1 1 1 0 0 0 1 1 0 0 0 0 0 0 2 1 0 2 2 2 0 2 2 2 2 2 2 1 0 2 1 0 0 2 1 0 0 1 1 1 0 0 0 0 0 0 1 1 1 0 0 1 1 1 0 1 2 1 0 0 0 0 0 2 0 0 0 0 1 0 0 0 0 0 2 1 0 2 0 0 0 2 1 2 2 0 0 2 2 2 2 0 0 0 0 0 0 0 2 0 0 1 0 1 1 1 2 0 0 0 1 1 0 0 2 0 1 0 2 0 0 0 0 1 1 0 0 1 1 0 1 2 1 0 1 0 0 1 0 1 1 0 1 1 0 1 0 0 1 0 0 2 1 0 1 0 1 0 2 0 0 1 0 0 1 1 1 1 1 0 0 2 0 2 2 2 0 0 0 1 1 0 0 0 0 0 0 1 1 1 0 1 1 1 1 0 0 0 1 0 0 1 1 0 1 1 1 1 0 1 1
64 0 0 1 0 1 0 1 2 1 1 0 0 0 0 0 0 0 2 1 0 1 0 2 0 1 1 1 2 0 2 0 1 1 1 1 1 1 0 2 0 0 1 1 1 2 0 0 0 1 0 0 0 1 1 0 0 0 0 0 1 1 2 1 0 1 0 2 1 0 0 1 2 2 2 2 0 0 0 0 1 1 0 1 1 0 0 0 0 2 0 0 1 0 0 0 0 0 0 0 2 0 0 2 2 0 2 1 1 0 0 2 0 1 2 2 1 0 1 0 0 0 1 1 0 0 0 1 0 1 0 0 2 0 0 0 2 0 0 0 1 1 0 0 0 1 1 0 0 2 1 2 0 0 0 0 1 1 0 2 1 0 1 1 1 0 0 1 0 1 0 1 2 0 2 2 2 1 0 1 0 1 0 1 0 0 0 2 1 2 0 0 0 1 1 1 1 0 0 1 0 1 0 0 2 0 0 0 1 0 1 2 1 0 0 1 0 0 0 1 0 0 2 1 0 1 0 2 1 1 1 1 0 0 2 2 0 2 0 1 0 0 1 0 0 0 0 0 1 1 1 1 2 0 0 0 1 0 0 0 0 0 1 1 1 0 0 0 1 0 0 2 0 2 1 0 0 1 1 1 1 0 1 1 1 1 1 1 0 2 0 0 2 2 2 0 0 1 0 1 0 0 1 0 1 0 0 0 1 1 0 0 0 0 2 0 2 0 1 0 0 0 0 1 1 0 0 2 1 1 0 1 0 0 0 0 0 1 1 1 1 1 0 0 0 0 0 0 1 1 0 0 0 1 1 0 1 0 0 0 0 0 2 1 2 0 0 1 1 0 0 2 0 2 0 1 1 1 1 0 2 0 0 1 0 1 0 0 0 0 0 1 1 0 1 0 1 0 0 0 0 0 0 2 2 2 0 0 1 2 0 1 2 0 2 1 0 0 1 0 0 1 0 0 0 2 2 0 0 0 0 0 0 1 1 2 0 1 0 0 2 0 2 0 1 1 2 0 0 1 0 0 2 2 2 2 2 2 2 2 1 1 0 0 0 0 0 1 2 0 0 0 1 1 0 0 0 0 0 2 1 2 0 0 2 1 0 2 2 0 1 2 0 1 1 0 1 1 1 2 1 1 1 1 1 0 1 2 0 0 0 2 0 1 0 1 2 0 0 0 0 2 1 1 0 1 1 1 0 1 1 1 0 1 1 0 0 0 2 2 0 1 0 0 0 0 0 2 2 1 0 0 0 2 0 0 0 0 0 1 0 0 0 0 1 0 1 1 1 0 1 1 1 0 1 0 1 2 0 2 2 0 2 0 1 0 1 0 0 0 1 0 0 0 0 0 0 1 1 1 1 1 1 0 0 2 2 0 0 0 0 0 0 0 2 0 0 0 0 0 0 2 0 1 1 0 0 0 0 0 1 0 0 1 2 2 2 0 0 1 0 1 0 1 1 1 2 2 0 0 0 2 1 1 0 0 1 1 1 0 0 0 1 2 0 1 2 1 0 2 0 0 0 1 0 2 1 0 2 0 1 0 1 1 1 2 1 2 0 0 1 1 0 1 1 0 2 0 1 1 1 1 0 1 1 0 1 2 2 1 0 0 0 0 0 0 0 1 0 0 0 0 1 0 2 2 1 0 1 1 0 1 0 0 0 1 0 0 0 0 1 0 0 1 0 0 1 0 0 0 0 0 0 0 0 1 0 0 0 0 0 1 1 0 0 1 0 1 1 1 0 0 0 0 0 0 2 0 1 1 1 1 1 1 1 2 1 2 0 2 0 2 2 1 1 1 0 1 0 1 2 0 2 0 2 0 1 0 0 2 2 0 2 1 1 1 1 1 1 0 1 1 1 1 2 0 0 0 1 2 1 1 1 1 0 0 1 0 1 0 0 0 1 1 0 0 1 1 0 1 0 0 1 0 1 0 1 0 0 1 1 0 0 0 0 0 1 0 2 0 0 0 1 0 2 1 0 1 1 2 2 2 1 0 0 1 0 0 0 0 0 0 0 1 2 0 1 2 1 1 0 1 2 0 2 2 0 2 0 1 1 0 1 1 2 0 0 2 2 1 1 1 2 2 2 1 2 0 0 0 0 0 0 1 0 0 0 0 1 1 0 0 2 0 0 1 0 0 0 1 1 1 0 0 1 1 2 1 1 2 0 0 0 0 0 0 0 0 0 1 0 2 0 1 0 0 0 0 1 0 0 0 1 1 0 0 1 0 0 2 1 0 0 2 0 1 0 0 0 0 1 1
65 0 1 0 0 0 0 0 1 1 1 0 1 2 0 1 0 0 1 1 1 0 0 1 1 0 0 1 1 1 0 0 0 2 1 0 2 1 0 0 1 1 0 0 0 2 1 0 0 0 0 0 0 0 0 1 0 0 1 2 0 0 2 2 1 1 1 1 1 0 0 1 2 2 1 2 1 0 1 1 1 2 0 1 1 0 0 0 0 2 0 0 2 2 1 2 1 1 0 1 1 0 1 0 2 0 2 2 0 2 0 0 0 2 2 2 0 1 2 0 1 1 1 1 0 0 0 0 1 1 0 0 1 0 0 0 1 0 0 0 0 2 0 0 0 1 0 0 0 0 0 0 1 0 0 0 0 1 0 1 0 1 0 1 0 1 0 1 0 0 0 1 0 2 0 0 2 2 1 1 0 1 1 2 2 2 1 0 0 2 0 0 0 1 1 1 2 1 0 0 0 1 0 0 2 0 1 0 0 0 1 1 1 0 1 1 1 0 2 0 0 0 2 2 0 0 1 1 0 1 0 0 0 0 0 0 0 2 0 1 0 1 1 0 0 0 0 0 1 1 1 1 2 0 0 0 1 0 0 0 0 0 0 0 1 0 1 1 1 2 0 2 0 2 0 0 1 1 1 1 0 0 0 0 2 0 0 1 0 2 0 0 1 1 2 0 0 1 0 0 0 0 0 0 0 1 0 1 1 1 0 2 0 0 0 0 2 1 1 0 0 1 2 0 2 0 1 1 1 1 0 1 0 1 0 0 0 2 0 1 1 1 2 0 0 0 0 0 0 1 0 0 0 0 1 1 0 0 0 2 2 2 0 0 0 1 0 2 2 1 1 1 2 1 0 0 1 2 1 0 1 1 0 0 0 0 0 0 0 0 1 1 2 0 2 1 1 1 0 0 0 0 1 1 1 0 1 0 0 1 0 1 0 0 0 0 1 0 0 0 0 2 1 0 1 2 2 0 2 1 2 0 0 0 0 1 0 1 1 1 0 0 1 1 1 2 1 0 0 0 0 0 1 1 1 0 1 2 1 2 0 2 0 0 1 0 0 2 2 2 2 2 1 1 2 1 1 1 0 1 0 1 0 2 0 0 1 1 2 0 2 2 0 1 1 0 0 1 1 1 1 1 2 1 2 0 1 1 0 0 0 1 0 0 0 2 0 0 0 1 1 2 2 2 0 1 1 1 0 1 1 1 0 1 2 0 0 1 2 2 0 1 0 0 0 0 2 1 1 1 0 0 0 1 1 2 1 0 0 1 1 0 1 0 0 0 0 1 1 0 0 1 0 0 0 0 0 0 0 1 1 0 1 2 0 0 2 0 0 0 1 1 1 0 1 0 1 1 1 1 2 0 0 2 0 0 2 1 0 1 0 0 1 2 0 2 2 0 0 0 0 1 0 0 0 1 1 1 0 0 0 1 0 2 2 0 2 0 0 2 0 0 1 2 2 1 1 1 1 0 0 2 1 1 0 0 1 1 1 0 0 0 1 0 0 0 2 1 0 0 0 1 0 0 0 2 1 0 2 0 1 0 0 0 0 0 0 1 0 2 0 0 0 0 0 0 0 1 1 1 1 1 1 1 1 1 1 1 2 0 0 0 0 0 0 1 0 0 1 0 0 0 0 0 2 0 0 1 0 0 0 1 0 0 0 1 2 0 0 2 1 1 1 1 0 0 2 0 0 0 0 0 0 0 0 1 0 1 1 1 0 2 0 0 0 2 1 0 2 2 1 0 1 1 0 0 1 1 1 2 2 1 0 0 1 2 1 2 0 2 0 2 2 0 0 0 0 1 0 0 1 0 0 1 0 2 0 0 1 1 1 0 0 0 0 2 2 0 0 0 0 0 1 1 1 2 1 0 1 2 1 1 1 1 1 0 0 0 1 2 0 0 0 0 0 0 0 0 0 0 2 0 1 1 1 0 1 0 0 0 0 0 0 0 0 0 1 0 1 2 1 0 0 0 0 1 0 2 2 2 2 2 0 0 0 0 0 0 0 1 0 0 1 1 2 2 2 2 0 0 0 1 0 1 2 1 1 1 0 1 0 0 0 0 0 1 0 1 1 0 0 0 2 1 0 1 1 1 0 0 0 0 2 2 2 0 1 0 1 0 0 0 0 0 0 1 0 1 0 1 1 0 0 0 1 0 2 0 0 2 0 0 1 0 1 2 2 0 0 0 0 1 0 0 0 0 1 0 1 0 0 0 1 1 0 0 1 0 0 2 1 0 0 1 1 0 0 0 0 0 1 1
66 0 2 0 0 0 0 1 1 1 1 0 0 1 0 1 0 0 1 1 1 0 1 0 2 0 0 1 1 1 0 0 0 0 2 0 2 1 0 1 1 1 0 0 0 1 1 0 0 1 1 1 0 0 1 0 0 0 2 1 0 0 2 1 1 0 1 2 1 0 0 1 2 2 0 2 2 0 2 0 2 2 0 2 2 0 0 0 0 2 0 0 1 1 0 1 0 2 2 0 1 1 0 1 2 1 2 2 0 0 1 2 0 1 1 1 0 0 0 0 2 0 1 1 0 0 0 1 0 1 1 1 0 0 0 0 0 0 0 0 0 2 0 0 0 1 1 0 0 1 0 1 0 0 1 0 0 0 1 2 1 0 0 0 0 0 0 0 1 2 0 1 2 0 0 1 1 0 0 0 0 0 0 2 1 0 1 2 0 0 0 2 0 1 2 1 1 0 0 0 0 0 0 0 2 1 1 1 1 0 2 1 1 1 0 0 0 0 2 1 0 1 1 1 0 0 0 1 1 0 1 2 0 0 0 0 0 2 0 1 0 0 2 0 1 1 1 0 1 1 0 0 1 0 0 1 0 1 0 0 0 0 0 0 1 1 2 0 2 0 0 1 1 1 0 0 0 0 2 0 1 0 2 1 2 2 2 1 1 2 0 2 0 2 2 0 0 0 1 0 0 1 0 1 0 0 0 0 2 2 1 2 0 0 1 0 2 0 0 0 1 1 1 0 2 0 1 2 1 0 0 1 0 2 0 0 0 2 0 0 0 0 1 0 0 0 0 0 1 1 0 1 1 0 1 0 0 0 0 2 2 2 2 2 1 1 0 2 2 0 0 2 1 2 0 0 1 1 0 0 2 0 0 1 0 0 0 1 1 0 0 1 0 0 2 0 0 1 0 1 0 1 0 2 2 2 0 2 0 2 0 1 0 0 0 0 0 0 0 0 1 2 0 0 2 1 0 1 1 0 1 0 0 0 0 1 0 0 2 0 2 0 1 1 0 2 2 0 2 1 1 1 1 1 2 0 2 1 1 0 2 0 1 0 0 0 0 1 2 1 2 2 1 1 0 0 0 0 0 0 0 2 0 1 1 1 1 0 1 0 1 1 1 0 1 0 2 1 1 2 1 1 2 2 2 1 2 1 0 0 0 2 0 0 0 1 1 0 0 1 2 2 1 1 0 1 1 0 0 2 0 2 0 0 0 0 0 1 1 1 0 1 1 0 1 0 1 1 1 2 0 0 0 2 1 0 1 0 1 0 1 1 0 1 1 0 1 1 0 1 0 2 1 0 1 0 1 0 0 1 2 0 0 0 0 0 0 2 0 0 0 2 0 1 2 0 0 0 0 0 0 2 0 0 2 0 0 0 0 0 0 0 1 1 0 1 1 0 0 0 0 2 0 0 0 0 0 0 0 0 0 1 0 0 1 1 1 0 1 1 2 0 0 1 2 1 2 1 1 0 0 1 1 1 0 0 1 0 1 0 0 0 1 0 1 0 2 2 0 1 1 0 1 0 0 2 0 0 1 0 0 1 0 1 0 2 2 0 0 1 0 0 0 1 2 0 2 0 0 0 0 1 1 0 2 0 1 2 2 0 0 0 0 0 1 0 0 2 1 0 0 1 0 0 2 2 0 0 0 0 0 0 0 1 0 1 1 0 0 0 0 0 0 0 0 0 0 0 0 0 0 0 1 0 0 1 1 0 1 0 0 0 1 0 0 1 0 0 1 1 0 0 0 1 1 0 2 1 0 1 1 1 2 2 2 2 2 1 0 1 1 2 2 0 1 0 0 0 0 1 1 0 1 0 1 0 1 0 1 2 2 0 2 2 2 2 2 0 1 0 1 1 0 0 1 1 0 0 1 2 1 1 1 2 1 1 0 0 0 0 0 0 2 2 0 0 2 1 0 0 2 0 1 0 1 1 0 0 0 0 0 0 0 0 0 0 0 1 1 1 0 0 0 1 1 1 0 1 2 2 2 2 0 0 0 0 0 1 1 0 0 0 1 1 1 1 1 2 1 1 0 1 0 1 1 1 1 1 1 1 1 0 0 0 0 2 0 1 2 0 0 0 2 1 1 1 0 1 0 0 0 0 0 1 0 0 0 2 2 0 0 2 2 1 0 0 1 0 1 0 0 1 1 0 1 0 1 0 0 0 0 0 0 1 0 1 1 0 0 0 1 2 0 0 0 1 0 0 0 0 0 0 1 2 0 0 1 0 1 1 0 1 0 0 0 0 0 0 0 0 2 2
67 0 1 0 0 0 0 0 0 2 2 0 0 0 0 0 0 0 1 0 1 0 0 1 1 1 1 1 2 1 1 1 0 1 1 1 1 2 0 1 1 1 0 0 0 0 0 0 0 0 0 0 0 1 0 1 0 1 0 0 0 0 2 1 1 1 1 0 1 0 0 0 2 2 0 2 2 0 1 1 1 2 0 1 1 0 0 0 0 2 0 0 1 1 2 2 0 1 0 1 1 0 2 0 2 0 2 0 1 0 0 1 0 0 1 1 1 0 0 0 2 0 2 0 0 1 0 1 0 1 0 0 2 0 0 0 2 0 0 1 0 2 0 0 0 1 0 0 0 1 1 1 0 0 0 0 0 0 0 1 2 1 0 2 0 2 0 0 0 2 0 0 0 2 0 0 2 1 0 0 0 0 0 2 1 0 0 2 1 2 0 0 1 0 0 2 2 0 0 0 0 0 1 0 1 1 1 1 1 0 1 1 0 0 0 0 0 0 1 0 2 2 2 2 0 0 2 2 0 2 0 0 0 0 0 0 0 2 0 0 0 0 2 0 0 0 0 0 2 0 0 0 0 0 0 1 1 1 0 0 0 0 0 0 0 0 0 0 2 1 0 0 0 0 0 0 0 0 2 0 0 0 0 0 0 1 1 2 0 2 0 0 0 2 2 0 0 0 0 0 0 0 0 1 0 0 2 0 2 2 1 2 0 0 2 0 2 1 0 0 0 2 0 2 0 0 0 1 0 2 0 2 0 1 0 1 0 1 0 0 0 0 0 0 0 0 0 1 1 1 1 0 0 0 0 2 0 0 0 0 0 0 0 0 0 0 0 1 1 0 0 1 1 2 0 0 1 1 0 0 1 0 0 0 0 0 0 1 1 0 0 0 1 0 1 1 2 1 0 0 0 0 1 1 1 0 1 1 1 0 0 1 1 0 2 1 0 1 0 1 0 1 2 0 0 2 2 1 2 1 2 1 0 0 0 1 0 1 0 0 2 0 2 0 1 2 1 1 1 1 0 0 0 2 0 0 0 1 0 0 2 0 1 0 0 1 1 1 2 1 2 2 1 1 1 0 1 0 0 0 0 1 0 1 2 1 0 1 2 1 2 2 1 2 0 0 1 0 0 2 2 0 2 0 2 0 1 0 0 0 0 2 0 0 2 0 0 0 0 1 1 1 2 2 1 0 0 0 1 2 0 1 0 1 2 0 1 0 0 1 0 1 0 0 0 0 2 0 0 2 0 0 1 2 0 0 1 0 0 0 1 0 1 0 0 1 1 1 0 1 0 2 1 0 0 0 1 0 0 2 1 0 2 1 1 1 2 1 0 0 0 0 0 0 1 0 1 1 1 1 1 1 0 1 0 1 1 1 0 1 0 0 0 0 2 0 0 0 0 0 0 1 0 1 1 0 0 1 0 0 0 0 0 1 2 0 2 0 0 0 1 0 1 2 2 1 1 0 0 1 0 1 0 0 1 0 1 1 1 1 1 0 0 1 0 1 1 0 1 1 1 1 0 0 0 1 1 1 1 1 1 0 1 0 0 1 1 1 0 1 0 1 0 1 1 0 1 0 2 2 0 2 0 0 2 1 1 2 2 1 1 1 0 0 1 1 0 1 1 0 0 0 1 0 1 1 0 1 0 0 0 1 0 1 0 1 1 0 0 2 1 0 0 0 0 0 0 1 0 2 2 2 0 0 0 0 1 0 0 0 1 0 0 0 0 2 0 1 1 1 0 0 1 1 0 0 2 0 0 0 0 0 0 0 1 2 1 0 0 0 2 2 2 0 0 0 0 1 0 0 0 0 0 0 1 1 1 1 0 2 2 0 2 1 1 1 1 0 1 0 1 1 2 0 2 0 0 0 0 2 0 2 1 1 0 0 1 1 1 1 1 1 1 0 0 0 1 0 0 0 2 0 2 1 0 0 1 0 0 2 0 0 1 0 1 1 0 1 1 2 0 0 1 1 2 1 0 0 1 1 1 0 0 0 0 1 1 0 1 0 1 0 1 0 2 2 2 2 0 0 0 1 0 2 2 1 1 2 1 1 0 0 0 0 1 1 0 1 2 0 0 0 2 2 0 0 1 0 0 0 0 0 1 1 0 1 1 0 2 0 0 0 1 1 0 1 1 0 0 0 2 0 1 0 0 0 1 0 1 0 0 1 1 0 2 1 2 1 1 0 0 0 0 1 1 1 0 0 2 0 0 0 0 0 0 1 1 0 0 2 0 0 0 2 0 0 0 0 0 0 2 2
68 0 0 0 0 0 0 1 1 0 0 2 1 2 0 1 0 0 0 0 2 0 0 0 2 0 0 1 2 0 1 1 2 2 0 1 1 1 0 1 2 1 0 0 1 0 0 0 0 0 0 0 1 1 0 1 0 0 1 0 0 0 0 1 0 1 0 2 1 0 0 1 2 2 1 2 1 0 0 2 0 2 0 2 2 0 1 0 0 1 0 0 1 2 2 2 0 1 1 0 2 0 1 1 2 0 2 1 1 1 0 2 1 1 1 1 1 0 1 0 1 0 2 1 1 1 1 0 2 2 0 0 0 0 0 0 0 0 0 1 1 1 0 0 0 0 0 0 0 0 0 0 0 2 0 0 0 1 1 2 1 1 0 2 1 1 0 1 0 2 0 1 1 1 0 1 2 1 1 1 0 2 2 2 2 2 2 1 0 0 0 1 0 2 2 2 1 0 0 0 0 0 0 1 2 0 0 0 2 0 2 0 0 0 0 2 1 0 0 0 2 2 1 2 1 0 0 0 0 0 1 1 0 0 1 1 0 2 0 2 0 0 1 0 0 0 0 1 2 0 0 0 1 0 0 1 0 0 0 0 0 0 0 0 1 0 0 0 1 0 0 2 1 2 0 0 1 0 2 0 1 1 0 0 0 0 0 2 0 2 0 0 1 2 2 0 1 0 0 0 0 0 1 0 0 0 0 0 1 0 0 1 0 1 0 1 2 0 0 0 0 1 0 2 2 0 1 1 1 1 0 1 0 1 0 0 0 1 0 1 2 1 1 0 0 0 0 1 1 1 0 1 0 1 1 0 1 0 0 1 1 1 0 0 0 0 0 2 2 0 0 2 0 2 0 0 2 2 1 1 1 2 0 0 1 1 0 1 1 0 0 0 1 0 2 0 0 0 0 0 0 0 1 1 0 1 1 0 0 0 0 0 1 0 1 1 0 0 0 0 0 1 0 1 1 1 0 0 2 0 1 1 1 1 1 1 1 2 0 0 0 0 0 1 0 2 1 0 1 1 0 0 1 2 1 1 1 1 1 2 0 2 0 0 0 1 0 1 2 1 2 2 1 1 2 2 0 0 0 0 2 1 0 1 2 1 0 1 2 0 2 2 0 1 1 0 1 1 1 1 1 1 2 1 2 0 1 0 0 0 0 0 0 0 0 2 1 0 0 2 1 2 2 2 0 0 0 1 0 1 0 2 0 2 2 0 1 0 0 1 0 2 1 0 0 1 2 1 1 2 1 1 1 2 0 1 0 1 1 1 0 0 0 1 0 0 1 1 0 1 0 1 1 0 1 0 1 0 0 2 0 0 2 1 1 1 2 1 0 0 0 1 0 0 1 0 0 0 0 0 0 2 0 2 0 0 0 0 0 0 1 1 1 1 0 1 1 0 0 0 0 1 0 0 0 0 0 0 0 0 0 1 0 2 1 0 2 0 2 1 2 0 1 2 2 1 1 1 0 0 0 2 0 2 0 0 0 0 2 0 0 0 1 1 1 0 1 1 1 1 0 1 0 0 2 2 0 0 2 0 1 0 0 0 0 2 1 1 0 1 0 0 1 1 2 0 2 0 1 2 1 1 0 0 1 0 0 1 2 0 1 0 0 0 1 0 0 1 1 0 0 0 0 0 2 1 0 0 0 0 0 1 0 0 0 0 0 0 0 0 0 0 0 0 0 0 0 0 0 0 0 1 1 0 0 0 1 0 1 1 0 1 2 0 0 0 1 0 2 2 1 1 0 0 1 0 0 0 1 1 1 1 1 1 1 2 1 1 0 1 1 2 2 0 0 0 1 1 0 0 1 0 1 0 1 0 1 1 0 2 1 0 1 1 1 2 1 1 1 0 1 1 2 0 2 0 0 0 0 1 0 1 1 2 1 1 0 0 1 0 1 0 1 0 1 1 0 1 1 0 1 0 1 0 1 0 0 0 0 0 0 0 0 0 0 1 1 0 2 2 0 0 2 1 2 2 0 0 1 2 1 1 0 0 0 0 0 0 0 0 0 0 1 0 2 1 1 2 0 0 0 2 1 0 2 0 0 1 1 1 0 0 0 0 0 2 0 0 1 1 0 1 1 1 0 2 0 1 0 0 0 0 0 1 0 0 0 1 2 0 0 0 1 2 2 1 1 1 0 2 0 0 1 1 0 0 1 0 0 2 0 0 1 1 1 2 2 0 0 0 0 0 0 0 0 1 0 0 0 1 1 0 1 1 0 1 1 0 0 1 0 0 0 1 0 0 1 0 0 0 2 0
69 0 1 0 0 0 0 1 0 1 1 1 0 1 0 1 0 0 0 1 1 1 0 1 1 1 1 1 1 0 1 0 1 1 2 0 2 2 0 0 2 2 0 1 0 1 0 0 0 0 0 0 0 0 1 1 0 0 0 0 1 2 1 0 0 1 0 1 1 0 0 1 2 2 2 2 0 0 0 0 1 1 0 1 1 0 0 0 0 2 0 0 0 0 0 1 1 1 0 0 2 0 1 0 1 0 1 1 1 1 0 1 0 2 2 2 1 0 2 0 0 0 1 2 1 0 1 0 1 1 1 1 0 0 0 0 0 0 0 0 0 2 1 0 0 1 0 0 0 0 0 0 0 0 0 0 0 0 0 2 1 0 0 1 0 0 0 0 1 1 0 1 0 2 0 1 1 1 1 1 0 1 0 1 1 0 0 2 1 1 1 1 0 0 2 1 1 0 0 0 0 0 0 0 1 0 0 1 0 1 2 1 2 0 0 1 1 0 2 1 1 1 2 2 0 0 1 0 0 0 0 0 0 0 0 0 0 2 0 2 0 0 2 0 0 0 0 0 2 0 0 0 1 1 1 2 0 1 1 1 1 1 0 0 0 0 0 1 2 1 0 2 0 2 0 0 0 0 2 0 0 0 1 0 1 1 1 2 0 2 0 0 0 2 2 0 2 0 0 0 1 0 0 0 0 1 0 0 2 2 2 2 0 1 2 0 2 0 0 0 1 0 0 0 1 0 0 2 1 0 0 2 0 0 0 1 0 2 0 0 0 0 2 0 0 2 1 0 1 2 0 1 0 1 1 0 1 0 0 2 2 2 1 0 1 1 0 0 1 0 0 2 0 2 0 0 2 1 0 0 0 1 2 1 2 0 0 0 0 0 0 0 1 0 2 2 2 0 1 1 0 1 1 0 0 0 1 1 0 2 0 1 2 0 2 2 0 0 1 0 0 1 1 2 0 0 0 0 2 0 2 1 0 0 0 1 0 1 2 1 1 0 1 1 0 2 1 1 0 2 0 1 0 2 1 0 1 1 1 2 1 2 1 1 0 0 0 2 1 1 1 1 1 1 2 1 1 0 0 0 0 1 0 0 2 0 0 1 2 0 1 2 0 0 0 0 1 1 1 1 1 1 2 1 1 1 2 2 0 0 0 2 0 0 1 1 0 0 0 2 2 2 2 2 0 0 0 0 0 2 0 1 0 0 1 0 1 0 0 1 1 1 2 1 0 0 1 1 1 2 1 1 0 1 1 1 1 0 2 0 0 0 0 0 0 0 0 2 2 0 1 1 1 0 0 0 1 2 0 2 2 0 1 1 0 0 0 1 0 0 0 2 1 0 1 0 1 1 1 1 1 1 0 2 0 1 1 1 1 1 0 0 0 1 0 1 0 0 0 0 0 0 0 1 1 0 2 2 0 0 0 2 0 2 1 1 2 0 1 1 1 0 0 1 2 1 1 0 0 0 0 0 1 0 0 0 2 0 1 0 0 0 1 2 0 2 1 0 1 0 1 2 0 0 0 1 1 2 2 0 0 0 1 1 0 2 0 0 0 1 0 1 0 0 0 0 0 0 1 2 0 2 0 0 1 0 0 1 2 1 0 0 0 0 0 1 1 1 0 0 0 2 0 1 0 2 1 0 2 2 2 2 0 0 0 0 1 0 0 1 0 1 0 1 0 0 1 1 0 0 0 1 2 0 0 2 1 0 0 0 0 1 1 0 1 0 0 1 1 1 0 0 2 0 0 0 1 0 1 1 1 1 0 0 1 2 1 1 1 1 1 1 2 2 0 2 0 0 0 0 0 0 1 0 1 1 2 0 0 1 1 0 1 1 1 1 1 0 0 0 0 0 0 1 2 1 1 0 0 1 1 0 0 0 1 1 1 0 0 0 0 0 1 1 0 0 1 0 0 0 2 0 0 0 2 0 0 0 0 0 0 0 1 0 1 0 0 2 1 1 0 0 0 1 1 1 0 1 2 2 1 1 0 0 0 0 0 0 0 0 0 0 1 0 2 2 2 2 0 0 0 2 2 0 2 2 0 1 0 1 0 0 0 0 0 1 1 2 2 1 0 1 1 1 0 2 0 1 0 1 0 0 0 2 0 0 0 1 1 0 0 1 0 1 0 0 1 0 0 0 1 1 1 0 1 0 1 1 1 0 0 1 1 0 1 1 1 0 0 0 1 1 0 1 0 1 0 0 2 1 0 0 0 1 0 0 1 0 0 1 0 0 0 1 0 0 1 1 1 0 2 2
70 0 1 0 0 0 0 2 2 0 0 2 0 0 0 0 0 0 1 1 1 1 0 1 1 0 0 1 2 1 1 0 2 2 0 2 0 1 1 0 0 0 1 1 0 1 0 0 0 2 1 1 1 0 0 1 0 0 1 0 0 1 1 1 1 0 0 1 1 0 0 1 2 2 2 2 0 0 2 0 0 2 0 1 1 0 0 0 0 1 0 0 0 2 0 1 0 1 0 1 1 0 0 1 1 0 1 2 0 0 0 2 1 2 2 2 1 0 2 0 0 0 2 2 2 0 2 1 1 2 1 1 0 0 0 0 0 0 0 1 1 1 1 0 0 1 1 0 0 1 0 1 0 0 0 0 0 0 0 1 2 1 0 0 0 1 0 0 0 1 0 0 1 1 0 1 1 1 0 1 0 1 0 2 1 0 1 1 1 2 0 0 0 1 2 1 2 0 0 0 0 0 0 0 2 0 0 0 2 0 2 1 1 0 0 0 0 0 1 2 0 0 2 2 0 0 0 2 0 1 0 0 0 0 0 0 0 2 0 2 0 0 2 0 0 0 0 1 1 1 1 1 1 0 0 2 0 0 0 0 1 1 0 0 0 0 0 0 2 2 1 1 0 2 1 1 0 1 1 1 0 1 2 1 2 1 1 1 0 2 0 1 0 2 2 0 2 1 1 1 1 0 2 0 1 0 1 1 2 2 1 2 0 1 2 1 2 1 0 0 1 1 1 2 2 0 0 2 2 1 0 1 0 1 0 0 0 2 1 1 0 1 1 1 0 0 0 0 2 1 0 0 0 1 0 1 2 0 0 1 1 1 1 1 0 1 0 1 1 1 1 1 1 2 0 0 1 0 0 1 1 0 0 0 0 0 0 0 0 0 0 0 2 0 2 1 1 1 1 0 0 0 2 0 0 0 2 0 0 1 0 0 0 1 1 0 0 1 0 1 0 1 0 2 0 2 1 0 1 0 1 0 1 1 1 1 0 1 1 0 0 0 1 1 1 2 1 1 0 1 0 1 1 2 1 1 1 0 1 0 2 0 1 1 0 0 0 1 1 1 1 1 1 1 2 2 0 1 1 1 0 1 1 1 2 0 0 1 1 0 1 1 1 1 0 0 2 1 1 2 1 1 1 1 1 0 1 0 0 0 0 0 1 2 0 0 0 0 0 1 1 1 2 1 0 2 0 1 0 1 0 2 0 1 1 0 0 2 0 0 1 2 2 2 2 0 2 0 0 2 0 0 0 0 2 0 0 0 1 0 0 1 0 1 1 0 1 1 1 0 0 1 0 0 0 0 0 1 0 2 1 0 1 1 0 1 1 0 0 0 0 0 0 1 2 0 0 0 0 0 0 2 1 1 1 0 0 1 0 1 0 0 0 1 1 1 1 0 1 1 1 2 0 0 0 2 2 1 0 0 0 1 0 1 2 0 2 0 0 0 2 1 0 1 1 1 2 1 1 0 0 2 1 1 0 0 1 0 2 0 0 0 2 2 0 2 1 1 0 1 1 0 0 2 0 2 0 1 2 0 0 1 0 1 0 1 2 1 1 2 0 1 1 0 0 0 1 0 1 1 0 1 0 1 0 0 1 2 2 0 1 0 0 0 0 0 0 1 0 0 0 0 0 0 2 2 0 0 1 0 0 1 0 0 0 0 1 0 1 2 0 0 0 0 0 0 0 1 0 0 0 1 1 0 0 2 0 0 0 0 1 2 1 1 0 1 0 0 2 2 1 0 0 0 1 0 2 0 1 1 1 2 2 1 2 2 2 1 0 1 1 2 2 1 0 1 1 0 0 0 0 0 1 0 1 0 1 1 0 2 1 0 1 1 1 2 2 0 0 0 0 0 0 0 2 0 0 0 1 2 1 1 0 0 0 1 0 0 1 0 0 0 0 0 0 0 0 1 0 1 1 0 2 0 0 1 1 1 0 0 0 0 0 0 0 0 1 0 1 0 0 0 0 1 2 0 0 2 1 2 2 2 0 0 0 0 0 0 0 0 0 0 1 1 0 0 0 1 1 0 1 1 0 2 1 1 0 2 0 2 0 0 1 1 2 1 0 2 1 0 0 0 1 1 0 1 1 2 0 0 1 0 0 1 0 0 0 1 1 0 0 1 0 1 0 0 1 0 0 0 1 0 2 0 0 0 1 1 1 1 0 0 1 0 0 0 0 0 0 0 1 0 0 0 2 0 0 0 1 0 0 0 0 0 0 0 0 0 1 2 0 0 0 2 0 0 0 1 1 0 0 0
71 0 1 1 0 0 0 1 1 1 1 0 0 0 0 0 0 0 1 0 1 0 0 0 2 0 0 2 2 0 2 0 1 2 0 1 1 2 0 1 1 1 0 0 0 0 1 0 0 1 1 0 2 1 0 2 1 0 1 2 0 0 2 1 1 1 1 0 1 0 0 0 2 2 2 2 0 0 1 0 1 1 0 1 1 0 0 1 1 1 1 1 2 2 0 2 2 0 0 0 2 0 1 1 2 0 2 1 2 1 0 2 2 2 2 2 1 1 2 0 1 1 2 2 2 0 2 0 1 1 0 0 0 0 0 0 0 0 0 2 2 0 0 0 0 2 0 0 0 0 0 0 0 0 0 0 0 2 0 1 0 0 0 1 0 0 0 0 1 1 0 2 0 2 1 0 2 2 2 2 0 2 1 2 2 1 1 0 0 1 0 0 0 2 2 2 2 0 0 1 0 0 1 0 2 2 2 0 0 0 2 1 1 0 0 1 0 0 0 1 1 1 2 2 0 0 0 1 0 1 1 1 0 0 0 0 0 2 0 1 0 0 1 1 0 1 1 0 2 0 0 0 2 0 0 1 0 1 0 0 0 0 0 0 0 0 0 1 2 2 0 0 0 1 0 0 0 0 1 0 0 1 0 0 1 0 0 2 0 2 0 2 0 2 2 0 2 1 0 1 1 0 1 0 0 1 0 0 0 0 0 1 0 1 1 1 2 0 1 0 0 1 1 0 0 0 0 1 1 0 0 1 0 0 0 1 0 2 0 2 1 1 2 0 0 0 0 0 0 1 1 0 0 0 1 1 0 0 0 0 0 0 2 1 2 0 0 1 2 1 1 1 1 2 0 0 1 1 1 0 0 1 0 0 1 0 0 1 1 1 1 1 1 0 1 0 1 0 1 1 0 1 0 1 2 1 0 1 0 2 0 0 1 0 1 0 0 1 1 1 0 0 0 0 1 2 1 0 0 0 0 0 0 1 1 0 1 0 0 0 2 0 1 1 0 1 1 1 0 1 0 1 0 1 1 0 1 1 0 0 2 0 1 1 0 1 1 0 2 0 1 1 1 1 2 1 1 0 0 2 2 0 0 1 1 0 1 1 1 0 1 1 2 2 0 0 1 0 0 2 1 1 2 1 1 0 1 1 0 0 0 1 0 1 0 1 1 1 0 2 2 2 0 0 0 0 0 0 1 2 0 0 0 1 2 1 2 2 0 1 0 2 2 1 0 1 1 2 2 0 0 0 1 1 1 0 1 1 1 1 0 0 1 1 0 1 2 1 1 0 1 0 0 0 0 0 0 2 0 2 2 0 1 1 0 1 0 2 0 0 0 0 0 1 0 0 0 0 0 1 1 2 0 2 0 0 0 1 0 2 0 0 0 0 2 0 0 0 0 0 0 1 0 0 0 1 1 1 0 0 0 0 0 2 1 1 1 0 0 1 1 1 0 0 1 1 2 1 0 1 0 2 1 1 1 0 0 1 1 0 0 0 0 1 0 0 1 0 2 0 1 1 0 0 0 2 1 0 2 0 0 1 0 0 0 1 1 2 0 1 1 0 1 0 1 0 1 1 0 2 1 0 0 0 1 0 0 0 0 1 1 0 0 0 1 1 0 1 0 0 0 0 0 0 2 1 0 1 0 0 0 2 1 0 0 2 1 0 0 1 1 0 2 0 0 0 2 1 0 0 0 0 2 0 0 2 0 0 2 1 0 0 0 0 1 0 2 1 0 0 0 0 1 0 0 0 2 0 1 1 2 2 0 0 0 1 0 1 1 1 1 1 2 0 0 0 0 0 0 2 2 0 1 0 1 2 1 0 0 2 2 1 2 2 1 1 2 0 2 0 2 2 0 1 1 1 0 0 2 2 1 1 1 1 0 0 0 1 1 0 1 1 0 0 0 0 0 0 0 0 2 0 0 0 2 0 0 1 0 0 0 0 0 0 0 1 2 2 2 1 0 0 2 0 2 0 0 1 1 1 1 1 1 0 0 1 0 2 0 0 0 0 2 1 1 0 0 2 0 0 0 1 0 2 1 1 0 2 0 2 0 0 0 0 0 1 0 1 2 0 0 0 1 1 0 1 1 1 0 0 0 1 0 2 0 0 0 2 2 0 0 0 2 2 1 0 1 1 0 1 1 0 2 0 1 0 0 1 1 1 1 1 1 0 1 1 1 0 0 0 0 1 0 0 0 0 1 0 2 1 0 0 1 1 0 0 1 1 0 2 0 1 0 1 0 1 0 1 1 0 1 1
72 0 1 0 0 0 0 2 2 0 1 0 0 1 0 0 0 0 2 1 0 0 0 1 1 1 1 2 2 0 2 0 0 1 1 1 1 0 0 1 0 0 0 1 1 0 0 0 0 0 0 0 0 1 0 1 0 0 0 0 1 1 2 2 0 2 0 0 2 1 0 0 2 2 2 2 0 0 0 0 1 1 2 0 2 0 1 1 1 1 0 1 1 1 0 1 0 1 0 1 1 0 0 1 2 1 2 1 0 0 0 1 2 2 2 2 2 0 0 0 1 0 2 1 1 1 1 0 0 0 1 1 0 0 0 0 0 0 0 1 0 2 0 0 0 1 0 0 0 0 0 0 0 1 0 0 1 0 0 1 0 1 0 2 0 1 0 0 0 1 0 0 1 1 0 0 1 0 0 0 0 0 0 1 0 0 0 0 0 1 0 0 0 1 1 1 1 0 0 0 0 1 0 0 2 1 1 1 1 0 1 1 0 0 0 0 0 0 2 1 1 1 2 1 0 1 1 2 0 2 0 0 0 0 0 0 1 2 0 2 0 0 1 1 0 0 0 1 1 1 0 0 2 0 0 2 1 0 0 0 0 0 1 0 1 0 1 0 2 2 1 1 0 2 0 0 0 0 1 0 1 1 0 0 2 0 0 2 0 2 0 0 0 2 2 0 1 1 1 0 1 0 1 1 0 0 0 0 2 2 1 2 0 0 1 0 1 0 0 0 0 1 0 0 0 0 0 1 1 0 0 1 1 2 0 0 0 1 0 0 1 0 1 0 1 1 0 0 0 1 1 0 0 0 2 0 0 0 0 1 0 0 1 1 1 2 0 1 2 1 1 1 1 2 0 0 1 2 1 0 1 1 0 2 1 1 0 0 0 1 1 1 0 0 2 0 0 0 1 1 0 1 2 0 1 0 1 1 0 1 0 0 0 0 0 0 1 1 0 0 0 1 1 0 0 0 0 0 1 0 1 0 0 0 0 1 0 1 0 0 1 0 0 2 0 1 1 1 0 1 0 1 1 2 1 1 1 0 1 2 1 2 1 0 0 0 0 1 1 1 1 1 1 1 0 0 0 0 0 1 1 1 0 2 1 1 1 0 1 0 0 1 0 0 0 0 2 0 0 2 2 0 2 2 2 1 2 1 0 0 0 2 0 1 0 1 0 0 0 2 2 2 2 2 0 1 0 2 0 1 1 0 0 1 2 1 2 0 0 1 0 1 1 1 0 0 2 2 2 1 0 0 0 2 1 0 0 0 1 0 1 1 0 0 0 0 1 1 1 0 0 1 0 0 0 0 0 1 0 1 2 0 1 1 0 1 2 1 0 0 0 0 0 0 0 0 0 0 0 0 0 2 0 2 0 0 2 1 0 1 0 0 0 1 0 0 0 0 1 0 0 0 0 0 0 1 1 2 0 0 0 0 0 2 1 1 2 0 1 1 2 1 2 2 2 0 0 1 0 0 1 0 1 1 0 0 1 0 1 0 0 0 1 1 0 0 0 2 0 1 0 1 0 0 1 2 0 0 1 0 0 0 0 1 1 2 1 1 0 1 0 1 0 1 1 0 1 0 0 1 0 1 0 0 0 0 0 2 2 0 1 0 1 0 0 2 0 1 1 0 0 0 1 0 0 2 0 0 1 1 1 1 0 0 0 1 0 0 0 0 1 0 1 0 0 0 1 0 0 1 1 1 0 0 0 1 0 0 1 1 0 0 1 0 0 0 2 1 1 1 0 0 1 0 0 0 1 0 0 0 2 2 0 0 0 1 0 1 1 1 1 1 2 1 1 1 0 0 0 1 1 0 0 0 0 2 1 1 1 2 1 0 1 0 0 1 1 2 1 0 1 2 1 2 2 2 2 0 1 2 1 1 0 0 0 2 1 1 0 0 1 0 1 1 0 0 1 0 0 0 2 0 2 1 1 0 1 1 0 0 0 0 0 0 0 1 2 0 2 0 0 0 2 0 2 1 0 1 2 2 2 2 0 0 0 0 0 0 0 1 0 0 0 0 2 2 2 2 0 0 0 1 0 2 2 0 1 1 0 2 0 0 0 0 1 0 0 2 2 0 0 0 2 2 0 1 1 1 0 0 0 0 1 1 1 0 0 0 0 0 0 0 1 1 0 0 1 1 0 0 2 0 1 0 0 1 1 0 0 1 0 0 1 0 0 0 0 0 0 0 0 1 0 1 0 0 0 0 1 0 0 0 0 0 1 1 1 0 0 0 0 0 0 1 0 1 0 0 0 0 0 0
73 0 1 0 0 0 0 1 1 1 2 0 0 0 0 0 0 0 1 1 1 0 0 0 2 0 0 2 2 0 1 1 0 0 1 1 1 1 1 0 2 2 0 0 0 0 0 0 1 2 0 1 1 1 0 0 0 0 0 0 1 2 1 0 0 0 2 2 0 0 0 0 2 2 2 2 0 0 0 1 1 2 0 2 2 0 0 0 0 2 0 0 1 1 0 1 0 1 0 0 2 0 0 1 2 1 2 2 0 1 0 0 0 0 1 1 1 0 1 0 1 0 2 2 2 0 2 1 0 1 1 1 1 0 0 0 0 0 0 0 0 2 0 0 0 1 1 1 1 2 0 0 0 1 0 0 0 1 0 2 1 0 0 2 0 2 0 1 0 1 0 1 0 2 0 0 2 1 1 1 0 0 0 1 1 1 0 1 1 1 0 0 1 1 1 2 2 0 0 0 0 1 0 1 2 0 1 0 1 1 1 1 1 0 1 0 0 0 2 0 1 1 2 2 0 0 1 1 0 0 0 0 1 1 1 0 1 1 0 0 0 0 2 0 0 0 0 0 1 0 0 0 0 0 0 1 1 0 0 0 0 0 0 0 1 0 0 0 2 1 0 0 1 2 0 0 0 0 2 0 0 0 2 1 2 1 2 1 0 2 0 1 1 2 2 0 1 0 0 0 0 0 1 0 0 0 2 0 0 0 0 1 0 1 2 1 2 1 1 0 1 0 2 1 1 0 1 0 1 1 0 1 0 1 0 0 0 1 0 1 1 1 2 0 0 1 0 0 2 0 0 0 0 0 2 0 1 1 0 0 1 0 1 0 1 0 0 2 2 0 0 2 1 2 0 0 2 2 1 0 2 0 0 0 1 1 0 0 0 0 0 0 1 0 2 0 0 1 1 1 0 1 1 1 2 0 0 1 0 2 0 1 0 0 0 0 0 0 2 0 0 0 1 1 1 1 1 0 2 2 2 1 0 0 0 0 0 1 0 0 2 0 1 1 1 2 1 0 0 1 0 1 1 1 1 0 1 1 0 1 1 2 1 1 0 1 1 1 2 1 1 1 1 1 0 0 0 0 0 1 1 1 0 1 1 0 1 1 2 0 1 1 0 0 0 0 1 1 1 2 1 0 1 0 1 1 2 2 0 0 0 2 0 1 1 0 0 0 0 1 1 1 2 2 0 0 0 0 0 2 0 2 0 0 1 0 2 1 2 2 0 1 1 0 0 0 0 1 1 1 0 0 1 2 0 0 0 0 0 0 0 0 0 1 0 0 1 2 1 1 0 1 2 1 2 1 2 1 0 1 2 0 0 0 0 0 0 1 0 0 1 0 1 0 1 0 1 0 0 0 0 1 0 0 0 1 2 1 0 2 0 0 1 1 0 1 2 0 0 0 0 2 0 1 1 0 1 2 0 0 1 1 0 2 1 1 2 0 0 0 1 0 0 0 1 1 2 2 0 0 0 2 2 0 0 0 2 1 2 0 0 0 1 1 0 1 2 1 0 0 1 1 0 1 0 2 0 2 1 1 0 0 1 1 1 2 0 1 0 1 0 0 0 0 0 0 0 1 1 1 1 1 0 0 0 0 1 2 2 0 1 0 0 0 0 1 0 1 1 0 0 0 0 0 1 2 0 0 0 1 0 1 0 0 0 0 1 0 0 1 0 1 0 0 0 0 0 0 1 1 0 1 1 0 0 1 1 0 1 1 0 0 1 0 0 1 0 0 2 2 0 0 1 1 0 0 1 0 1 1 1 1 0 0 0 1 0 1 0 1 1 2 2 1 0 1 0 1 1 1 0 0 1 0 1 1 1 0 0 1 1 1 2 2 2 2 2 1 2 1 1 2 1 1 2 1 1 0 1 2 1 1 1 1 0 0 0 0 0 0 0 1 1 0 0 0 1 0 0 0 2 0 1 0 2 0 0 0 0 1 0 0 1 0 1 0 2 1 1 1 0 0 0 0 0 0 0 1 1 2 2 2 0 0 0 1 1 0 0 0 0 0 0 0 2 2 2 2 1 0 0 2 0 2 2 0 1 0 0 0 0 0 0 0 0 1 0 1 1 0 1 0 1 1 1 1 1 1 0 1 0 0 0 1 0 0 0 0 2 0 0 2 1 1 1 2 0 0 0 1 1 0 1 0 0 2 2 0 0 0 0 0 1 0 0 0 0 0 0 0 1 0 0 0 0 1 0 0 1 0 0 0 1 1 0 1 1 0 0 1 0 0 0 1 0 0 1 1 1 0 0 0
74 0 2 0 0 0 0 1 1 2 2 0 2 2 0 0 0 0 1 2 0 1 0 0 2 1 1 1 2 1 1 0 1 1 2 0 2 0 1 0 0 0 0 0 0 1 0 0 0 1 1 1 0 0 2 1 0 0 1 1 1 1 1 1 0 1 0 2 1 0 0 1 1 1 0 1 1 0 2 0 1 2 0 1 1 0 0 0 0 2 0 0 1 1 1 1 0 0 0 0 1 0 0 1 2 1 2 1 1 1 0 1 0 0 0 0 0 1 2 0 1 1 2 0 0 2 0 1 0 2 1 1 0 0 1 0 0 0 0 1 0 2 0 0 0 1 0 0 0 2 1 2 0 0 0 0 0 1 0 0 1 1 0 2 1 2 1 2 0 0 2 0 1 1 0 1 0 1 1 1 0 2 1 2 1 1 1 1 0 1 0 1 0 2 2 2 1 0 0 0 0 0 0 0 2 0 0 2 0 0 1 1 2 0 0 2 2 0 0 1 1 1 2 2 0 0 0 2 1 1 1 2 0 0 0 0 0 2 0 2 0 0 0 0 0 0 1 0 2 0 0 0 1 0 0 1 0 1 0 1 0 1 0 0 0 0 0 1 1 1 0 2 0 2 1 0 0 1 1 1 1 0 1 1 1 1 1 1 0 2 0 1 0 2 2 0 2 0 0 0 0 1 1 0 1 1 0 1 0 2 0 2 0 0 2 0 0 0 0 0 0 2 1 1 1 0 0 1 1 2 0 0 0 1 0 0 0 2 0 2 1 2 1 0 0 0 0 0 1 2 0 1 0 0 0 2 0 0 0 0 0 0 1 1 1 0 0 0 2 2 0 0 0 2 0 0 2 1 0 0 0 2 1 1 1 0 0 1 1 0 0 2 1 0 1 1 2 0 2 1 0 1 0 1 1 0 0 0 1 1 0 2 0 0 0 0 0 0 1 0 0 1 0 0 0 1 0 0 2 1 1 1 0 2 2 1 0 0 2 0 2 0 1 1 0 1 2 2 0 0 0 1 0 2 0 0 0 1 2 2 1 2 0 0 0 0 0 1 2 0 2 1 0 0 2 1 1 0 0 1 1 2 0 1 2 0 0 2 2 0 1 2 1 1 1 0 2 1 1 1 1 1 2 1 1 0 1 1 0 0 0 1 0 0 0 2 1 1 0 1 1 2 2 2 0 1 0 0 0 2 0 2 0 1 2 1 1 1 1 1 0 1 0 0 0 0 2 1 1 1 0 0 1 2 1 0 0 1 0 1 0 0 0 0 0 1 2 1 0 1 0 1 0 0 0 0 0 0 0 0 2 0 0 0 0 0 0 2 0 0 1 1 0 1 0 0 0 1 1 0 0 1 0 0 0 1 2 1 0 1 0 0 1 1 0 1 1 0 0 0 0 2 0 0 0 1 1 1 0 0 0 1 0 2 2 0 2 0 0 2 0 1 0 0 2 2 2 1 0 1 0 1 1 0 1 0 1 0 1 0 0 0 1 1 1 2 0 1 1 0 0 0 0 1 0 2 0 1 1 1 0 0 0 0 0 1 1 1 0 1 0 1 0 0 0 0 0 1 1 2 0 1 0 0 0 0 0 1 1 0 2 0 0 0 0 1 0 2 0 0 0 1 0 1 0 1 1 0 2 1 0 0 0 0 0 0 1 0 0 1 0 1 0 1 0 1 2 0 0 0 0 1 0 0 0 2 0 0 1 0 0 0 2 0 0 0 1 0 1 2 0 0 1 0 0 1 0 0 2 2 2 2 0 0 1 2 1 2 0 2 0 2 2 1 0 1 0 0 0 0 0 0 1 0 1 1 0 0 0 2 2 0 1 0 0 1 1 1 1 1 1 1 0 1 2 1 1 0 0 1 0 2 1 1 0 1 0 0 0 0 0 0 1 1 0 0 1 0 0 0 1 0 1 0 1 0 1 0 0 0 0 0 0 0 1 0 1 0 2 0 0 0 1 0 1 0 0 1 1 1 2 1 0 0 0 0 0 0 0 1 0 0 0 0 1 0 0 1 0 0 0 2 2 0 2 2 0 2 0 2 0 0 1 1 2 0 0 2 2 0 0 0 2 1 0 0 0 1 0 0 0 1 1 1 1 0 1 0 1 0 0 0 2 1 1 1 0 0 0 0 2 0 1 0 0 0 2 1 1 1 0 0 1 0 1 1 1 0 0 0 1 0 0 0 1 0 0 0 1 0 0 0 2 2 0 1 1 0 1 2 0 0 0 2 1 0 0 0 0 0 0 0
75 0 1 0 0 0 0 1 1 1 1 1 0 0 0 0 0 0 1 0 2 0 0 0 2 0 0 2 2 0 1 1 0 0 2 0 2 1 2 0 0 0 0 0 0 0 1 0 0 2 1 2 0 0 0 1 0 0 0 1 0 0 2 2 0 2 0 0 1 0 1 0 2 2 1 2 1 0 0 1 0 1 1 1 2 0 0 0 0 2 0 0 1 1 0 1 0 1 1 0 1 0 0 1 2 1 1 2 0 0 0 1 0 2 2 2 0 0 1 0 1 0 2 1 1 1 1 1 0 1 0 0 1 0 0 0 0 0 0 2 0 2 1 0 0 1 0 0 0 0 0 0 0 0 0 0 1 0 0 1 0 2 0 2 0 1 0 1 1 1 1 2 0 2 0 0 1 1 0 0 1 1 1 2 1 1 1 2 1 0 2 2 2 0 0 1 1 0 0 1 0 0 0 1 2 0 0 0 2 0 2 0 2 0 0 0 0 2 2 0 0 0 1 2 0 0 1 1 0 1 1 1 0 1 1 0 1 2 0 1 0 1 2 0 0 0 0 1 2 0 0 0 0 0 0 1 1 1 0 1 0 1 0 0 0 0 0 0 2 1 0 2 0 2 0 0 0 2 2 2 0 0 1 1 1 1 1 2 0 2 0 0 1 2 2 1 0 1 0 0 0 0 1 0 0 0 0 0 0 0 0 1 0 0 1 0 1 1 1 0 0 0 1 0 1 0 0 0 0 0 0 1 0 0 0 0 0 2 0 2 1 1 1 1 0 0 0 0 0 1 0 1 1 0 1 0 0 1 1 1 1 1 2 1 2 1 0 1 2 1 1 1 0 2 0 0 2 2 0 0 2 0 0 2 1 1 0 0 0 0 0 1 1 1 2 2 2 0 1 2 0 2 0 1 1 1 0 0 1 1 0 1 0 0 0 0 1 0 1 0 0 1 0 0 1 1 1 0 1 0 1 0 1 0 0 1 0 0 2 0 2 0 2 0 1 2 1 1 0 0 0 1 0 2 1 1 0 1 1 0 2 0 0 0 1 1 0 1 1 1 2 2 1 1 2 1 1 0 0 1 0 2 1 1 2 0 0 0 1 1 0 1 1 1 2 0 2 2 2 0 0 0 2 1 2 0 1 1 0 0 0 2 1 1 1 0 0 0 0 2 2 2 2 2 0 1 1 0 0 2 0 1 0 0 1 1 1 1 0 2 2 2 1 1 0 1 0 1 1 1 0 0 1 2 1 1 0 0 1 0 0 1 1 1 0 1 2 0 0 0 0 1 1 0 0 0 1 0 0 0 2 0 1 1 0 1 1 1 1 1 1 0 0 1 0 0 0 0 1 1 1 2 1 2 0 0 1 1 0 1 1 1 0 0 1 0 0 0 1 1 0 1 0 0 0 0 2 2 0 0 0 1 0 1 2 1 1 0 0 0 2 0 0 1 1 1 2 1 0 0 0 2 1 2 0 0 0 0 1 0 0 0 2 1 1 0 1 1 1 0 2 0 1 0 0 2 0 0 2 0 0 1 0 0 0 1 0 0 0 2 0 1 1 0 0 0 1 0 1 1 0 2 0 0 1 0 2 1 2 0 1 1 0 1 1 1 1 1 1 0 0 0 2 0 1 1 1 0 0 0 0 1 0 0 0 1 1 0 0 2 1 0 1 0 0 0 1 1 0 1 1 1 0 0 0 1 1 0 1 0 0 1 2 1 0 0 0 0 2 2 0 1 0 1 1 0 0 0 0 0 1 2 1 1 1 2 1 1 0 1 1 2 2 0 0 0 1 1 0 0 1 0 0 0 0 1 2 1 0 2 1 0 1 1 1 2 1 1 2 0 2 2 0 1 1 1 0 0 1 2 2 0 2 2 0 1 1 1 0 0 0 0 1 1 0 0 1 1 0 1 0 0 1 0 1 0 1 0 0 0 1 0 1 0 1 1 2 2 1 2 1 0 0 1 2 1 0 0 1 1 1 1 1 0 0 1 0 0 0 0 0 0 0 0 2 2 2 2 0 0 0 2 0 2 2 0 1 2 0 1 0 0 0 0 2 1 0 0 1 1 0 1 2 1 0 0 1 0 0 0 0 0 0 1 1 0 1 1 1 0 0 1 2 0 0 1 0 0 0 0 1 0 1 0 1 0 1 0 0 0 0 0 2 0 1 2 2 0 0 0 1 0 0 0 0 0 0 0 1 0 0 0 1 1 0 1 1 0 0 2 1 0 1 1 0 0 0 1 1 0 1 1
76 0 0 0 0 0 1 1 2 0 0 1 1 1 0 0 0 0 0 1 1 1 0 0 2 0 0 0 1 1 1 0 1 1 1 1 1 0 0 2 1 0 0 2 0 1 1 0 0 2 0 2 0 0 0 0 0 0 1 1 1 1 0 0 0 0 0 0 1 1 1 1 1 1 1 1 0 0 1 1 1 2 0 1 1 0 0 0 0 2 0 0 0 1 2 2 0 2 1 0 1 0 0 2 2 0 2 1 1 0 1 2 1 1 1 1 1 0 1 0 1 0 2 1 1 1 1 1 0 1 1 1 1 0 0 0 1 0 1 0 1 1 0 0 0 1 0 0 0 1 1 1 0 1 0 0 0 1 1 1 1 1 0 2 1 1 0 0 1 1 0 1 1 1 0 1 1 0 0 0 0 0 2 2 2 2 2 1 0 0 0 1 0 1 1 1 2 0 0 0 0 1 1 0 2 2 2 1 0 0 1 1 1 0 0 0 0 0 2 0 1 1 1 1 0 0 1 1 0 0 0 0 0 0 0 0 0 2 0 2 0 0 2 1 0 0 0 0 1 0 0 0 0 0 0 2 1 0 0 1 0 1 0 0 1 0 0 0 1 1 0 1 1 2 1 1 0 2 2 1 0 0 0 0 1 0 0 2 0 2 0 2 0 2 2 0 1 0 0 0 0 0 1 0 1 1 0 1 1 1 0 2 0 0 2 1 2 0 1 0 0 1 1 2 2 0 0 1 1 1 0 0 0 2 0 0 0 1 0 0 0 0 0 0 0 0 1 0 1 2 0 0 0 0 1 1 0 0 0 2 2 2 2 2 2 1 1 0 1 1 1 1 1 2 1 1 2 1 1 0 0 1 0 0 1 0 0 0 0 0 0 0 0 0 2 1 1 0 0 1 0 1 0 2 2 1 0 1 0 1 0 0 0 0 0 0 0 1 0 1 0 1 1 2 0 0 0 0 1 1 1 0 0 0 0 1 0 0 2 0 2 0 1 1 0 2 1 1 0 1 0 1 0 1 1 0 1 0 0 0 2 1 0 0 0 1 1 1 1 1 1 1 1 1 1 1 0 0 0 1 1 2 0 1 1 0 0 1 1 0 1 1 1 1 0 0 2 0 0 2 2 2 0 0 0 0 2 0 0 0 0 2 0 2 0 0 0 1 0 1 1 2 2 2 1 0 0 0 0 2 0 0 0 0 0 0 2 0 0 2 0 1 1 1 1 0 2 2 2 0 0 0 1 2 1 1 0 0 0 1 0 0 0 0 1 0 0 1 1 0 0 0 0 0 0 0 0 1 0 2 2 0 1 1 0 1 1 1 0 0 0 1 0 0 0 0 0 1 1 2 2 1 1 0 0 1 2 1 0 2 1 0 1 2 0 1 1 0 0 0 0 1 1 1 0 2 2 2 0 0 1 0 1 1 2 0 2 0 1 2 1 1 0 0 2 2 2 1 0 0 0 2 1 1 0 0 1 0 1 0 0 0 1 1 0 1 2 0 1 1 1 0 0 0 0 0 2 1 2 0 0 0 1 0 0 2 0 1 0 1 0 1 0 1 0 0 1 0 1 2 0 1 1 1 2 1 1 1 1 0 1 0 0 1 1 0 0 2 1 0 1 0 0 1 1 2 1 0 0 0 0 0 0 0 0 0 0 0 0 2 1 0 0 0 0 1 1 0 0 0 0 0 1 0 0 2 0 0 0 0 0 0 2 1 0 0 1 0 1 1 1 1 0 0 0 0 1 0 1 1 1 1 0 0 0 1 0 1 1 1 1 1 2 0 0 0 0 1 0 1 2 0 0 0 0 2 1 0 1 2 2 1 1 1 1 1 2 0 1 0 1 1 0 1 2 1 1 0 0 2 0 2 0 0 0 1 1 1 0 0 0 0 1 0 0 0 0 0 0 0 1 0 0 0 1 1 0 0 0 0 0 0 0 0 0 1 1 0 2 0 0 0 1 0 1 0 0 1 1 1 0 0 0 0 0 1 1 0 0 1 0 0 1 0 1 1 1 2 1 2 0 0 0 2 2 0 1 1 0 1 0 0 0 0 1 1 0 1 1 0 0 0 2 2 1 0 1 1 1 0 1 0 0 1 0 0 0 1 2 0 0 2 2 0 0 2 0 1 0 0 2 0 2 0 0 0 0 0 1 1 0 0 2 0 0 0 0 0 0 0 0 1 1 0 0 0 0 0 1 1 0 0 1 1 0 0 1 0 0 1 1 0 0 1 0 0 0 0 0 0 2 2
77 0 0 0 0 0 0 1 1 1 1 1 1 1 0 1 0 0 0 0 2 0 0 0 2 0 0 2 2 1 2 0 1 2 0 1 0 2 0 0 2 1 0 1 1 1 2 0 1 1 0 0 0 0 0 2 0 0 1 1 0 0 1 1 0 0 1 0 1 1 0 0 2 2 0 2 2 0 2 0 2 1 0 1 1 0 0 0 0 2 0 0 1 1 1 2 0 2 2 0 1 1 0 1 2 1 1 0 2 0 0 2 0 1 1 1 0 1 2 0 1 1 2 2 0 1 0 0 0 0 0 0 1 0 0 0 0 0 0 1 0 2 0 0 0 2 0 0 0 0 0 0 0 0 0 0 0 2 0 2 0 1 0 1 2 2 0 1 0 1 0 1 0 2 2 0 2 1 1 1 0 0 0 2 2 1 1 0 0 1 0 0 1 1 1 2 0 0 0 0 0 0 0 2 2 1 1 1 1 0 0 1 2 0 0 2 2 1 2 1 0 0 1 2 1 0 1 1 0 1 0 1 0 0 0 0 0 2 0 0 0 1 2 1 0 0 0 0 2 0 0 0 1 1 1 2 0 1 0 1 0 1 0 0 0 0 0 0 1 0 0 1 0 1 1 0 0 1 1 1 0 2 2 1 1 1 1 2 0 2 0 0 1 2 2 0 0 0 0 0 0 0 2 0 1 0 1 1 1 1 0 2 0 0 1 0 2 0 1 0 1 0 2 0 1 0 0 1 1 1 1 1 0 2 0 0 0 2 1 0 0 0 1 0 1 0 1 0 0 2 0 1 0 0 2 0 0 1 1 0 1 1 1 1 0 1 0 0 2 1 1 1 1 2 0 0 2 2 0 0 1 1 0 2 0 2 0 2 2 0 0 1 2 0 2 2 2 0 0 0 0 0 1 1 2 0 0 0 1 0 0 1 0 0 0 0 0 0 0 0 0 1 1 2 0 2 2 0 2 0 2 0 1 2 1 1 0 1 1 0 1 0 1 1 2 2 2 1 1 1 0 1 1 2 2 1 2 1 1 1 2 0 0 0 0 0 0 1 2 1 1 1 0 0 1 0 1 0 0 2 0 2 0 2 1 1 1 1 1 0 1 1 1 1 1 0 1 2 2 1 1 1 2 1 2 1 2 0 1 0 2 0 0 0 2 0 0 0 0 1 1 2 1 0 0 1 0 1 1 1 1 0 0 0 0 0 1 0 0 0 1 2 1 1 1 0 2 0 0 2 0 1 1 2 0 1 1 0 1 1 0 0 0 1 0 0 1 1 1 0 0 1 0 0 0 0 1 1 0 2 1 0 0 0 0 0 0 0 0 0 0 1 0 1 0 0 0 0 0 0 0 2 1 1 0 1 0 0 0 1 1 1 0 1 1 1 0 0 1 1 1 1 0 1 1 0 0 0 0 0 0 0 0 2 0 1 2 0 1 1 2 0 0 1 2 1 2 1 0 0 0 1 0 0 1 1 2 1 2 0 0 0 0 1 0 0 1 1 0 0 0 1 0 1 0 2 0 0 2 0 0 0 0 0 0 2 2 1 0 1 0 1 0 0 1 0 1 0 0 1 0 2 0 0 2 0 2 1 1 0 0 0 0 0 0 0 0 2 1 0 0 0 0 0 1 1 0 1 1 1 0 1 0 0 0 0 1 0 0 1 1 0 0 1 0 0 1 0 0 1 1 1 1 0 0 1 0 0 0 0 0 0 2 0 0 0 0 0 1 1 0 0 1 1 0 0 2 0 0 0 1 1 0 0 0 2 0 2 0 2 0 2 1 1 0 0 0 1 0 0 1 0 0 0 0 1 1 1 0 1 0 0 2 1 1 1 1 1 2 0 1 2 0 1 2 1 1 0 0 2 0 2 0 1 1 2 0 0 0 0 0 0 1 0 0 0 0 1 0 0 2 1 0 0 2 0 0 0 0 0 0 0 0 0 0 0 1 0 2 0 0 0 1 0 1 0 0 1 2 2 1 1 1 0 0 1 0 0 0 0 0 0 0 1 1 1 1 1 1 0 0 1 0 2 2 0 1 1 0 2 0 0 0 0 1 1 0 2 2 0 0 0 2 1 2 2 0 1 1 0 1 0 0 1 0 0 0 1 1 0 0 2 2 1 0 1 0 1 0 0 2 0 0 0 0 1 1 0 1 1 0 0 0 1 0 0 0 0 0 0 2 0 0 1 1 1 0 0 1 1 0 0 0 0 0 0 0 0 0 2 0 0 0 2 1 0 0 1 1 0 1 1
78 0 2 0 0 0 0 1 1 1 2 0 0 1 0 0 0 0 0 0 2 0 0 1 1 1 2 1 1 0 0 0 1 1 2 0 2 2 0 0 2 2 0 0 0 1 1 0 0 1 0 0 0 0 0 1 0 0 1 0 1 1 2 2 0 2 0 1 1 1 1 1 2 2 2 2 0 0 2 0 2 2 0 0 0 0 0 1 1 2 1 1 1 0 1 2 0 2 0 1 2 0 1 0 2 0 2 1 1 0 0 1 1 1 1 1 1 0 0 0 2 0 2 1 0 1 0 1 0 1 0 0 0 0 0 0 0 0 0 2 1 1 0 0 0 0 0 0 0 1 1 1 0 0 0 1 0 0 0 1 2 1 0 2 1 2 1 1 0 2 0 1 2 0 0 1 2 0 0 0 0 0 0 1 0 0 0 2 0 0 0 2 0 2 2 2 1 0 0 2 0 0 0 0 2 0 0 2 1 0 1 1 2 0 0 1 1 1 1 1 1 1 0 1 1 0 0 1 0 1 0 0 2 1 1 2 0 2 0 1 0 0 2 0 0 0 0 0 2 0 0 0 1 0 0 1 1 0 0 0 0 0 0 0 0 0 1 0 1 1 0 1 0 2 0 0 0 1 2 2 0 0 2 1 2 2 2 2 0 1 1 0 0 2 2 0 1 1 1 1 0 0 1 0 1 1 1 0 1 1 1 1 0 0 0 0 1 1 0 0 1 1 2 1 1 0 0 0 1 1 0 2 0 1 0 0 0 2 1 1 0 1 2 1 0 0 1 0 1 1 0 0 0 1 0 1 1 0 0 1 1 1 1 0 1 0 0 1 1 0 0 2 0 2 0 0 2 1 1 0 0 2 0 1 0 1 0 1 1 0 0 0 0 0 2 0 0 1 1 1 0 1 0 0 0 0 0 1 0 1 0 0 0 0 0 0 0 1 0 0 0 0 0 2 1 1 0 1 1 0 2 1 0 1 0 1 0 0 0 0 1 0 2 0 0 1 1 1 0 1 0 1 1 2 1 1 1 1 1 2 1 2 2 2 0 2 2 1 2 0 1 1 1 1 1 1 1 0 0 1 2 1 0 0 2 0 0 1 1 0 1 1 0 2 1 0 2 2 2 2 0 0 2 2 1 0 1 1 0 0 0 1 0 0 1 1 0 0 0 0 0 2 2 1 1 0 0 1 0 1 1 0 0 0 0 0 1 0 1 2 1 2 1 0 0 1 1 2 2 0 0 0 2 1 1 0 1 1 0 1 1 0 0 0 1 0 0 2 2 0 2 0 1 0 0 0 1 1 0 2 2 0 2 2 0 1 2 1 0 0 0 2 0 0 0 0 0 0 0 0 0 1 1 2 0 0 1 0 0 2 1 0 0 1 0 1 0 0 1 1 1 1 0 0 1 1 1 2 0 0 0 1 0 2 1 2 2 0 0 2 1 1 1 2 2 1 1 1 0 0 0 1 1 1 0 0 1 1 1 0 0 0 1 2 0 1 2 2 0 0 0 1 0 1 0 2 0 0 1 0 0 2 0 0 0 2 1 1 0 1 0 1 0 1 0 0 2 0 2 2 1 1 0 1 2 1 2 2 2 0 1 0 0 0 0 0 0 2 0 0 0 0 0 0 2 2 0 0 1 1 1 1 0 1 0 1 1 0 0 0 0 0 0 0 0 1 1 0 0 0 0 0 0 0 0 2 0 0 0 0 0 1 2 0 0 0 1 0 0 0 0 0 1 1 0 0 0 0 0 0 0 0 1 1 1 2 1 1 0 1 1 2 2 0 1 0 1 2 0 1 2 0 1 0 1 1 0 1 0 2 1 0 1 1 1 2 2 0 2 0 1 2 0 0 2 1 1 0 0 2 1 2 0 1 1 2 0 0 0 0 0 0 0 0 0 0 0 0 0 0 2 0 0 0 2 0 0 0 0 0 0 0 0 0 0 1 1 0 0 1 1 0 1 0 2 1 0 0 1 2 2 2 0 0 0 0 0 0 1 1 2 0 0 1 2 2 2 2 0 0 0 1 0 1 2 0 0 1 0 1 0 0 0 0 1 2 0 1 1 0 1 0 2 2 0 1 0 0 1 0 1 1 1 1 0 1 1 1 1 1 0 1 0 2 0 0 1 0 0 0 0 2 2 0 0 0 0 1 1 1 0 0 0 0 1 1 2 0 0 0 1 0 0 0 1 0 0 0 0 0 0 0 1 1 0 0 1 0 0 2 1 0 0 2 0 1 0 1 1 0 2 2
79 0 1 0 0 0 0 2 2 1 1 1 0 0 0 0 0 1 2 2 0 1 0 0 2 0 0 1 2 2 0 1 2 1 2 0 2 2 0 1 1 1 0 0 0 0 0 0 0 0 0 2 0 0 1 0 0 0 0 2 0 0 2 2 0 0 0 1 2 0 0 1 2 2 2 2 0 0 0 0 0 0 0 1 1 0 0 0 0 1 0 0 1 0 0 1 0 1 0 1 0 1 0 0 2 0 2 1 1 1 0 1 0 2 2 2 2 0 0 0 0 0 2 0 0 2 0 1 0 1 0 0 0 0 0 0 0 0 0 1 0 2 0 0 0 2 1 0 0 1 0 1 0 0 1 0 1 1 0 0 0 1 1 1 0 1 0 1 0 1 1 1 1 1 0 1 2 0 0 0 0 0 1 2 1 1 1 1 0 2 1 0 0 1 1 2 0 0 0 0 0 0 1 0 2 1 1 0 1 1 2 1 0 0 0 1 1 1 0 1 0 0 2 2 0 0 0 0 0 0 0 0 0 1 1 0 1 2 0 1 0 0 2 1 0 0 0 0 2 0 0 0 0 1 1 2 2 0 0 0 0 0 0 0 1 0 1 1 2 0 0 2 0 2 1 1 0 2 2 2 0 0 2 0 1 1 0 1 0 2 0 1 0 1 2 0 1 1 0 1 0 1 1 0 1 0 0 1 1 1 0 2 0 0 1 0 2 1 0 1 1 0 2 2 2 0 1 1 1 0 0 2 0 2 0 1 1 1 0 0 0 0 2 0 0 0 1 1 1 1 1 0 1 0 1 0 1 0 0 2 2 2 2 2 0 1 0 1 1 0 0 2 0 2 1 1 1 2 0 0 1 0 0 1 0 0 0 0 0 0 0 0 0 1 2 2 2 0 1 1 0 1 0 1 1 0 0 0 0 1 0 1 0 0 0 0 1 0 0 0 0 1 1 1 1 2 1 0 1 0 1 0 1 1 1 1 0 0 0 0 1 0 2 0 1 2 1 1 0 0 0 0 0 2 0 0 0 2 1 2 1 2 0 1 0 1 1 2 1 1 1 1 0 0 1 0 1 0 0 0 0 2 0 1 2 1 0 2 2 0 1 2 0 2 1 0 1 1 1 2 1 1 2 1 2 0 1 1 0 0 0 2 1 1 0 1 1 1 0 1 1 2 1 1 0 1 1 0 0 2 0 2 0 1 1 0 1 0 0 2 0 1 2 0 0 0 0 0 0 2 0 1 1 2 2 0 0 0 1 0 1 0 0 0 1 1 1 1 0 1 0 2 1 0 1 0 1 1 0 2 2 0 1 0 1 0 1 0 0 0 1 1 1 0 0 0 0 0 0 0 0 2 0 0 1 1 1 2 0 2 1 0 0 1 0 1 1 0 0 0 0 1 0 0 0 0 2 1 0 0 0 1 0 2 1 1 2 1 0 1 1 1 1 1 1 0 1 2 0 0 0 1 1 1 0 0 1 0 2 0 0 0 2 1 1 1 1 2 0 1 0 0 0 0 1 2 0 0 2 0 1 1 0 0 0 2 0 0 0 2 0 1 0 0 0 0 0 1 2 2 0 2 1 0 2 0 1 1 1 0 0 0 0 1 0 1 0 2 1 1 0 0 2 0 2 2 0 0 0 0 0 1 0 0 0 0 1 0 0 1 1 0 1 1 0 0 2 1 0 2 1 1 1 0 0 2 0 0 0 0 0 1 1 0 0 0 1 2 0 0 0 1 0 2 0 0 1 0 0 0 1 1 0 0 0 2 0 1 0 1 1 2 2 0 1 0 0 1 0 0 1 0 0 0 0 1 1 1 0 2 1 0 1 1 1 2 2 0 1 1 1 2 1 0 2 1 1 0 1 2 1 1 0 1 0 0 0 0 1 0 0 0 0 0 0 0 0 0 0 0 2 0 0 0 2 0 0 1 1 1 0 0 1 0 1 0 1 2 2 1 1 1 2 0 1 1 0 1 2 2 1 1 0 0 0 0 0 1 0 0 0 0 0 0 2 2 2 1 1 0 1 0 0 1 2 1 1 0 0 2 0 0 1 1 2 0 0 1 2 1 0 1 2 1 1 0 0 0 0 0 0 0 1 2 1 0 0 0 0 0 0 1 1 0 0 1 0 1 0 1 1 0 0 0 1 0 2 1 2 1 0 1 0 0 1 2 2 0 0 0 1 0 0 0 1 1 1 0 0 0 0 0 0 1 0 1 2 0 0 1 1 0 0 2 0 0 1 0 0 0 1 1
80 0 1 0 0 0 0 1 1 1 2 0 0 1 0 0 0 0 1 0 1 0 0 0 2 0 0 1 2 1 1 0 1 1 2 2 1 1 0 0 1 1 0 0 0 0 0 0 0 1 0 2 1 0 1 0 0 0 1 0 1 1 1 1 0 0 1 1 0 0 0 0 2 2 2 2 0 0 0 1 0 1 0 1 1 0 1 0 0 2 0 0 1 2 0 1 0 2 0 2 0 0 0 2 2 0 2 1 1 0 0 1 0 1 1 1 0 0 0 0 2 0 2 1 1 0 1 0 1 1 0 0 0 0 1 0 1 0 0 0 1 1 0 0 0 2 0 0 0 0 0 1 0 0 1 0 0 2 0 0 0 2 0 2 0 1 0 0 0 1 0 0 1 1 1 2 1 1 1 1 0 0 0 2 1 0 1 2 1 1 0 1 1 1 1 2 1 0 0 0 0 1 1 0 2 1 1 0 0 0 1 2 0 0 0 1 0 1 1 0 1 1 1 2 0 0 0 1 0 1 0 0 0 0 0 0 0 2 0 2 0 0 2 1 0 0 0 1 1 1 0 0 1 1 1 1 0 1 0 1 0 1 0 0 0 0 0 0 2 1 0 0 0 2 0 0 1 1 0 0 0 1 2 0 2 1 2 2 0 2 0 1 1 2 2 0 0 2 0 2 0 1 1 1 0 1 0 1 0 2 0 2 0 0 2 0 1 0 1 0 1 0 2 2 2 0 0 0 0 0 0 2 1 2 0 0 0 0 0 1 1 0 2 0 0 0 1 0 1 1 0 0 1 0 0 1 0 0 0 1 1 1 2 1 2 1 0 1 2 1 1 1 1 1 1 1 2 1 0 0 1 1 0 2 0 0 0 0 0 0 0 0 0 0 2 0 0 1 1 1 1 1 1 1 1 1 1 0 1 0 0 1 0 0 0 0 0 1 0 0 0 0 1 1 1 2 1 1 1 0 0 2 0 0 0 1 1 1 0 0 1 1 2 0 0 1 2 1 0 1 0 1 0 2 0 0 0 1 2 1 1 1 0 0 0 1 1 1 1 1 1 1 0 0 0 0 0 1 1 0 1 0 0 1 2 0 0 2 2 0 1 1 0 1 1 0 1 1 1 1 1 0 0 1 0 0 1 2 0 0 0 2 0 0 1 1 0 1 0 2 2 2 1 1 0 1 0 0 1 2 0 0 0 1 1 0 1 0 0 0 2 2 1 1 0 1 0 1 1 1 0 0 1 1 1 1 0 0 0 1 0 0 1 0 1 1 1 1 1 0 0 1 1 0 0 0 1 2 0 2 2 0 1 0 2 0 0 1 0 0 0 0 0 1 0 0 1 0 0 0 0 2 1 2 0 1 1 0 0 1 0 0 0 0 2 0 0 0 0 0 0 1 0 1 1 1 1 1 0 0 0 1 0 1 2 1 2 0 0 0 1 0 0 1 2 1 2 2 0 0 0 1 0 2 0 0 0 0 2 0 0 0 2 1 1 1 1 0 1 1 1 0 0 0 0 2 0 0 1 0 0 1 0 1 0 2 1 2 0 0 0 1 0 0 2 0 2 0 0 0 0 0 0 0 0 0 1 2 2 0 0 0 0 1 1 0 0 1 0 0 1 0 0 0 1 0 0 0 1 1 1 1 0 0 0 1 0 0 0 1 0 0 0 0 0 0 0 2 0 1 1 1 0 0 0 1 0 0 0 0 0 0 1 0 0 1 1 1 0 0 0 0 0 0 1 1 1 0 1 1 1 2 0 0 0 1 0 1 0 1 1 2 2 2 0 1 0 1 0 0 1 0 0 0 0 0 2 0 0 1 1 1 1 0 0 1 1 0 0 0 0 0 0 1 2 1 1 0 1 2 0 2 1 1 0 0 0 0 0 1 0 0 2 0 0 1 1 1 0 0 2 1 1 1 1 0 0 0 0 0 1 1 0 0 0 2 1 1 0 0 0 0 2 1 2 1 0 0 1 2 1 1 0 0 0 1 1 0 0 1 0 0 1 0 1 1 1 2 1 0 1 1 0 2 2 0 1 2 1 1 0 0 0 0 1 1 0 1 2 1 0 1 2 2 0 2 0 1 0 1 0 0 0 1 1 0 1 1 1 0 0 0 2 0 0 1 0 1 0 1 0 1 0 0 1 0 1 0 0 1 0 1 1 0 0 0 0 0 1 1 0 0 0 0 1 0 1 0 0 0 0 0 1 1 0 0 1 0 0 1 1 0 0 2 0 0 0 0 0 0 2 2
81 0 2 0 0 0 0 1 0 1 1 1 0 0 0 0 0 0 0 1 1 1 0 0 2 0 0 1 0 2 0 0 1 0 1 1 1 2 0 0 1 1 1 2 0 1 1 1 0 1 1 2 1 1 0 1 0 0 2 0 2 2 2 2 0 0 0 2 1 0 0 1 2 2 2 2 0 0 2 0 0 2 0 1 1 0 0 0 0 1 0 0 0 2 0 0 0 1 1 0 0 1 0 2 2 0 2 0 2 1 0 1 1 1 1 1 1 1 1 0 2 1 2 2 2 0 2 0 1 1 1 1 1 0 0 0 1 0 0 2 0 2 0 0 0 1 0 0 0 1 0 1 1 1 1 0 0 0 0 1 1 2 0 2 0 1 0 0 1 1 0 1 0 2 1 2 2 1 0 0 0 1 1 2 2 2 1 2 0 1 0 1 0 0 1 1 1 1 0 1 0 1 0 0 1 1 1 1 0 1 2 1 2 0 0 1 0 1 2 0 0 0 0 1 1 0 0 2 0 2 1 1 0 0 0 0 0 2 0 2 0 0 1 1 0 0 0 1 1 1 1 1 0 0 0 1 1 1 0 1 0 1 0 0 0 0 1 1 2 1 1 1 0 2 1 0 1 0 1 0 2 0 2 0 1 0 1 0 0 2 0 0 2 2 2 0 0 0 0 0 0 0 0 0 0 1 0 0 1 1 0 1 0 1 0 0 2 0 0 0 0 2 2 0 1 0 0 1 1 0 0 0 0 1 0 0 0 1 0 0 1 0 2 0 0 0 0 1 1 2 1 1 0 0 1 1 0 0 0 0 1 1 1 0 1 0 0 1 2 1 1 1 0 2 0 0 1 2 1 0 2 0 0 0 1 0 0 0 0 0 0 1 1 0 2 1 1 2 1 1 0 1 0 0 1 0 0 1 0 1 0 1 1 0 1 0 0 0 1 0 1 1 0 0 2 2 0 1 1 0 1 1 1 0 0 1 1 0 1 0 1 0 2 0 0 0 2 2 0 0 1 1 1 2 0 0 0 2 1 0 2 0 0 0 0 1 1 1 2 0 1 1 1 1 0 0 0 0 0 0 0 2 0 0 2 1 0 2 2 0 1 2 0 1 1 0 1 2 2 2 0 0 2 2 2 0 0 1 1 0 1 1 0 0 1 1 0 0 0 1 1 1 1 1 1 0 0 1 0 1 1 0 0 0 0 0 1 2 0 2 1 2 1 1 0 1 1 0 0 2 0 0 0 2 0 0 0 0 0 0 1 0 0 0 1 0 1 1 1 0 0 1 0 0 0 0 0 1 0 2 2 0 2 1 1 1 1 0 0 0 0 1 0 0 0 0 0 0 0 0 0 2 0 2 0 0 0 0 0 2 1 0 1 1 1 1 1 0 1 1 1 1 0 0 0 2 2 0 0 0 0 2 1 1 2 0 2 0 0 2 0 0 1 1 2 1 1 0 1 0 0 2 2 0 0 0 1 0 1 0 0 0 1 1 1 1 0 1 1 1 0 1 0 0 1 1 1 0 0 0 0 0 0 0 0 1 0 0 0 1 0 0 0 0 1 1 2 0 1 2 0 1 0 0 1 0 1 2 2 1 0 0 1 0 0 2 0 2 0 0 0 0 1 0 1 2 0 1 0 0 0 2 0 1 0 1 1 0 0 1 0 0 0 0 0 1 1 1 0 0 0 1 1 0 0 1 1 0 1 1 0 1 1 0 0 1 1 0 2 2 1 0 0 0 0 0 1 0 1 1 1 1 0 0 0 1 0 2 1 2 0 1 2 1 0 1 1 1 0 0 1 0 0 0 1 1 1 0 2 2 2 0 0 0 0 2 1 0 2 0 1 2 1 0 1 0 0 0 0 2 0 2 0 0 0 2 1 0 0 0 0 0 1 0 1 1 0 0 0 0 1 0 0 0 2 0 0 0 0 0 0 0 0 0 0 0 1 1 1 2 0 0 1 0 1 0 0 0 2 2 2 2 0 0 0 0 0 1 0 0 0 0 1 2 2 1 2 2 0 0 0 1 1 0 1 2 0 2 0 2 0 0 0 0 1 2 0 1 2 0 0 0 2 1 0 0 0 1 0 1 0 0 0 1 0 0 0 1 1 0 0 1 2 0 0 0 0 0 0 1 1 0 2 0 0 0 0 1 2 1 0 1 2 0 1 1 1 0 0 0 1 0 0 0 0 0 0 0 1 0 0 0 0 0 1 1 1 1 0 1 0 0 1 1 0 0 0 0 0 0 0 0
82 0 0 0 0 0 0 0 0 1 1 1 0 0 0 0 0 0 1 2 0 1 0 0 2 1 1 1 1 1 0 0 1 2 2 0 2 1 0 2 0 0 0 0 0 0 0 0 1 2 0 1 2 1 0 1 2 1 0 0 1 1 1 0 1 0 1 0 0 0 0 0 2 2 1 2 1 0 0 0 2 2 0 2 2 0 0 1 1 2 0 1 0 2 0 0 0 1 1 0 0 1 0 2 2 0 2 1 1 0 0 2 0 1 1 1 0 1 2 0 1 1 2 0 0 2 0 1 0 2 0 0 0 0 0 0 1 0 0 0 0 2 0 0 0 0 0 0 0 1 1 1 0 0 0 1 0 1 0 1 1 0 0 1 0 0 0 0 0 2 0 0 0 2 0 0 2 0 0 0 0 0 0 1 1 0 0 0 0 2 0 0 0 0 1 1 2 0 0 0 0 1 0 0 2 2 2 0 1 1 2 1 1 0 0 0 0 0 0 2 0 0 1 1 0 0 1 1 0 2 0 0 0 0 1 1 0 2 0 2 0 0 2 0 0 0 0 0 2 0 0 0 1 1 1 2 0 0 0 0 1 0 0 0 0 0 0 0 1 0 0 2 0 1 1 1 0 1 1 1 0 1 1 0 2 0 1 0 1 2 0 2 0 2 2 0 1 1 1 0 0 0 1 1 0 0 1 0 1 1 1 1 0 1 1 1 2 0 2 0 0 0 0 2 1 0 1 1 0 2 0 1 0 0 0 0 0 1 0 0 1 0 2 0 0 0 0 1 2 2 1 0 1 0 1 0 1 0 0 1 1 1 0 0 0 0 0 1 2 1 1 1 1 2 0 0 2 2 0 0 2 1 0 2 1 1 0 1 1 1 1 1 1 0 2 0 0 0 0 0 0 0 1 1 1 1 1 1 0 2 0 1 1 0 1 1 1 0 0 0 0 1 0 1 0 0 0 1 1 0 0 0 0 0 0 1 0 1 2 1 1 0 2 0 1 2 2 1 0 0 0 1 0 2 0 0 0 1 0 1 1 1 0 0 0 1 1 2 1 1 2 2 0 0 2 0 1 1 1 0 0 2 0 1 2 2 0 2 2 0 1 2 0 1 0 0 1 1 1 2 1 1 0 0 0 0 2 0 0 0 1 1 1 1 0 1 0 0 0 2 2 2 2 2 1 0 0 1 0 1 1 0 0 0 0 0 2 0 1 2 0 0 1 1 1 1 0 0 0 2 0 0 0 2 0 1 1 0 1 0 1 1 1 1 0 1 2 1 1 0 1 1 1 0 0 0 1 0 0 0 2 0 0 1 0 0 1 1 1 1 0 2 1 1 0 0 1 1 1 1 1 0 0 2 0 0 1 2 0 2 0 1 1 1 1 1 0 0 0 0 0 0 1 1 0 2 2 1 0 0 2 1 2 2 2 0 2 0 1 2 1 2 0 0 2 1 1 1 0 0 1 1 0 0 1 1 2 1 1 1 1 0 2 2 0 2 0 2 0 1 1 0 1 0 1 2 0 1 1 1 0 0 1 0 0 2 1 1 0 1 0 1 0 1 1 0 1 1 1 2 0 1 1 0 1 0 0 2 2 1 1 0 0 1 1 1 0 2 1 0 0 1 0 0 1 1 0 0 1 1 1 1 0 0 0 0 1 0 0 1 0 0 1 1 0 0 2 2 0 0 0 0 0 0 0 2 0 0 0 0 0 2 2 1 1 0 0 0 1 1 0 0 0 0 1 1 1 0 1 1 2 2 1 1 1 2 1 1 1 1 1 1 2 2 0 2 0 1 1 1 1 0 1 1 1 0 0 0 0 2 2 0 0 0 0 2 1 0 1 0 1 1 2 0 2 1 0 0 1 1 1 0 1 1 0 0 0 0 0 0 0 0 1 1 1 0 1 0 0 0 2 0 2 0 0 1 0 0 0 1 1 0 0 0 0 1 1 1 2 1 1 0 2 1 2 1 0 0 2 1 0 0 0 0 0 0 0 0 0 1 0 0 1 0 2 2 2 2 0 0 0 1 0 2 2 0 0 0 0 2 0 0 1 1 1 2 0 1 2 0 0 0 2 1 0 0 2 1 0 0 0 1 0 2 0 0 0 1 1 0 0 0 1 1 0 1 0 0 0 0 1 0 1 0 0 0 2 0 0 1 0 0 1 0 0 1 1 0 0 0 1 0 0 0 0 2 0 0 0 0 0 0 1 1 0 0 1 0 2 2 0 1 0 1 0 1 0 1 1 0 1 1
83 0 2 0 0 0 0 1 2 0 0 0 0 0 0 0 0 0 0 0 2 0 0 1 1 1 2 1 2 1 1 1 0 1 0 1 1 1 1 0 1 1 0 1 0 1 2 0 0 1 1 1 0 0 1 1 0 0 1 0 0 1 0 0 0 0 1 0 1 1 1 1 2 2 0 2 2 0 2 0 1 2 0 1 1 0 0 1 1 2 0 1 1 1 0 2 0 1 0 1 0 0 0 0 1 1 1 1 1 1 0 1 1 2 2 2 1 0 0 0 2 0 2 2 1 1 1 0 0 1 0 0 0 0 0 0 0 0 1 0 1 2 1 0 0 1 1 0 0 1 1 1 0 0 0 0 1 0 1 0 0 0 0 2 2 2 0 0 1 2 0 0 1 1 0 1 2 0 0 0 0 0 1 2 2 1 1 2 1 1 0 1 1 0 0 0 2 0 0 1 0 0 1 0 1 0 1 0 0 0 1 1 0 0 0 0 1 1 1 0 0 0 2 2 0 0 0 1 0 1 0 0 0 0 0 0 1 2 0 1 0 0 2 1 0 0 0 1 1 1 0 0 2 0 0 0 0 0 1 0 1 1 0 0 0 0 0 0 2 1 0 0 0 1 0 0 0 0 2 0 0 0 2 2 2 2 2 1 0 2 0 0 0 2 2 0 2 1 1 0 0 0 2 0 0 0 0 0 0 0 0 2 0 0 1 1 2 0 1 0 1 0 1 1 0 0 0 1 0 0 0 2 1 2 0 0 0 1 0 0 1 0 1 0 0 0 0 0 0 1 0 1 0 1 1 0 1 0 0 1 1 1 2 1 2 0 0 2 2 0 0 2 0 2 0 0 1 1 1 0 0 1 0 1 0 0 0 0 0 0 0 0 1 0 2 2 2 1 0 0 0 0 1 1 1 0 1 1 0 1 0 0 0 0 0 0 0 0 0 0 0 2 0 1 1 1 0 1 1 0 1 2 0 0 0 0 0 0 2 0 2 0 1 0 1 2 2 1 0 1 0 1 1 2 1 1 1 0 1 1 2 1 1 1 0 1 1 1 1 1 2 1 1 1 1 0 2 0 0 0 1 2 0 1 2 0 0 0 1 1 0 1 1 1 2 0 2 2 2 2 0 0 1 1 1 0 1 1 1 0 1 1 0 0 0 2 1 0 0 0 1 2 2 2 1 1 1 0 1 2 0 1 0 0 0 1 1 1 0 2 0 2 1 0 0 0 0 1 1 1 0 0 1 2 1 0 0 0 1 1 0 1 0 0 0 2 2 1 1 0 0 0 0 0 0 0 0 1 0 2 2 0 1 1 0 0 1 1 0 0 0 0 1 1 0 0 0 0 0 0 0 1 0 1 0 1 1 1 0 2 1 1 0 1 1 0 1 0 0 0 0 1 0 2 2 0 0 0 0 0 0 1 1 1 2 0 1 0 1 2 1 1 1 1 2 1 2 1 0 0 0 2 1 1 0 0 1 0 2 0 0 0 1 1 0 0 0 2 0 1 0 0 1 0 0 1 1 1 1 1 1 0 0 1 1 1 1 2 1 1 0 1 0 0 0 0 1 0 0 0 0 0 0 0 0 0 0 2 2 0 1 0 0 1 0 1 0 0 1 0 0 1 0 0 1 1 0 1 0 0 0 1 0 0 0 1 0 0 0 1 0 1 1 0 0 1 2 1 0 0 0 0 0 0 0 0 0 0 1 1 0 0 2 0 0 0 2 0 2 2 0 0 0 1 1 0 2 0 1 1 1 2 1 1 1 2 1 2 0 2 0 2 1 0 0 0 0 2 0 0 1 0 1 0 1 1 2 0 1 2 2 0 2 2 1 1 2 0 1 0 1 1 0 0 0 2 0 0 1 1 0 1 0 1 1 0 0 0 1 1 0 0 1 0 0 0 0 1 0 0 2 0 1 0 1 1 0 0 0 0 0 0 0 0 0 1 2 0 1 1 0 0 2 0 1 0 0 1 2 2 0 0 1 0 0 1 1 0 0 1 0 0 1 0 2 2 2 1 0 0 0 2 0 1 1 1 1 1 0 2 0 0 1 1 2 1 0 1 1 1 0 1 2 1 0 2 1 2 0 0 0 0 0 1 0 0 1 1 1 0 0 2 2 1 1 0 1 0 0 1 1 0 1 0 0 1 2 2 2 2 0 0 1 1 1 2 2 0 0 0 1 0 0 0 0 0 1 0 1 0 0 0 1 1 1 2 2 0 0 1 0 0 0 1 0 0 0 1 1 0 2 1
84 0 0 0 0 0 1 2 2 1 1 1 1 1 0 1 0 0 1 0 2 0 0 0 2 0 0 0 1 2 0 1 1 1 0 1 1 1 0 1 1 1 0 0 0 0 0 0 0 1 0 0 1 1 0 1 0 0 1 1 0 1 2 2 0 1 0 1 2 1 1 2 2 2 1 2 1 0 1 0 2 2 0 0 0 0 0 0 0 2 0 0 0 2 0 0 0 0 0 0 1 0 0 0 1 1 1 1 1 0 0 2 1 1 1 1 1 0 1 0 0 0 2 0 0 2 0 2 0 2 0 0 0 0 1 1 0 0 1 0 1 1 0 0 0 0 0 0 0 0 0 0 0 1 0 0 1 2 0 2 2 1 0 1 0 2 0 0 0 2 0 0 0 2 0 1 1 1 1 1 0 2 1 1 1 1 1 1 1 2 0 0 0 1 1 1 1 0 0 0 0 1 0 1 2 2 2 1 0 0 1 0 1 0 0 0 0 1 1 1 1 1 1 1 0 0 1 0 0 0 1 1 0 0 0 0 0 2 0 1 0 0 2 0 0 0 0 0 1 0 0 0 0 1 1 2 1 1 0 1 0 1 0 0 0 0 0 2 1 1 0 1 0 1 0 1 0 0 1 0 0 0 2 1 1 0 1 2 0 2 0 0 1 2 1 1 0 1 0 1 1 0 1 0 0 0 0 0 0 0 0 0 0 0 1 0 1 0 1 0 1 0 1 1 0 0 0 2 2 1 0 1 0 0 0 0 0 0 0 0 1 1 1 1 0 0 0 0 1 0 1 0 0 1 0 1 1 0 0 2 2 2 1 0 1 1 0 1 1 1 1 1 0 2 0 1 2 2 1 0 0 1 0 1 1 1 0 0 0 1 1 2 1 0 2 1 1 0 0 0 0 1 1 1 1 0 1 1 0 2 0 1 1 0 1 1 0 0 0 0 0 2 0 0 0 2 1 0 1 1 1 1 0 1 0 0 0 1 1 1 1 0 1 1 0 2 0 1 0 2 0 1 0 2 2 1 1 1 0 1 1 1 0 0 0 0 0 0 2 0 1 0 0 0 2 1 2 0 0 1 1 0 1 1 2 0 0 1 2 1 0 2 0 0 1 0 2 1 1 2 1 1 1 0 1 0 2 1 0 0 0 1 0 0 0 2 1 0 0 2 2 1 2 2 0 0 0 1 1 1 1 0 1 0 0 0 0 1 1 2 1 2 1 0 1 0 2 1 1 2 0 0 1 2 0 1 0 1 0 1 0 0 0 0 1 1 1 2 2 0 1 1 0 0 0 0 0 1 0 1 2 0 0 0 0 0 0 1 0 0 0 1 1 0 2 0 1 0 0 0 0 2 0 2 0 0 2 0 0 0 0 0 0 1 0 0 1 0 1 1 1 1 0 0 0 1 1 1 0 0 0 2 1 1 2 0 1 0 0 2 1 1 0 1 1 1 2 1 0 0 1 1 0 0 0 0 2 0 2 1 0 1 1 1 1 2 1 0 1 1 1 0 0 0 1 2 0 0 2 0 2 0 0 1 0 2 2 1 0 1 0 1 0 1 2 0 2 1 1 2 0 2 0 0 1 0 0 2 2 0 0 0 0 0 0 0 0 2 1 1 0 0 0 0 2 1 0 0 0 0 0 1 0 0 0 0 1 0 0 2 1 0 0 0 0 0 0 0 0 0 0 1 1 0 0 0 1 0 1 0 1 1 2 1 0 0 1 0 0 0 0 0 1 0 0 0 0 0 0 0 1 1 0 0 0 2 0 1 1 1 1 1 2 1 0 1 0 0 0 0 0 0 0 0 0 1 2 0 0 0 0 0 0 0 0 2 1 2 2 0 2 2 2 0 0 1 0 0 0 2 0 2 2 2 0 0 1 0 0 0 0 0 1 0 0 0 1 2 0 1 1 0 1 0 1 0 1 0 0 1 0 0 0 0 0 0 1 0 2 0 0 0 0 0 0 1 0 1 2 2 2 2 0 0 0 1 1 1 0 0 0 0 2 1 2 1 1 2 0 0 1 1 0 1 2 0 1 2 0 1 1 0 0 0 1 1 0 1 2 2 0 2 1 0 0 1 0 2 0 0 0 1 0 2 0 0 0 1 1 0 0 0 1 1 1 1 1 0 0 1 0 1 2 0 0 0 0 1 1 0 1 2 1 0 0 0 0 0 1 1 1 0 0 0 0 1 0 1 2 1 1 1 1 1 0 1 1 0 0 2 1 0 0 1 1 0 0 0 0 0 1 1
85 0 0 0 0 0 1 0 0 2 2 0 0 0 0 0 0 0 2 1 0 1 0 0 2 0 0 1 2 0 1 1 1 1 1 1 1 2 1 0 1 1 0 0 0 0 0 0 2 2 0 1 0 0 1 0 0 0 1 0 2 2 1 0 0 0 0 0 1 0 0 0 1 1 1 1 0 0 2 0 0 2 0 1 1 0 0 0 0 1 0 0 1 1 0 0 0 0 0 0 2 0 1 1 2 0 2 2 0 0 0 1 0 2 2 2 0 0 2 0 0 0 2 1 1 1 1 0 2 2 0 0 0 0 0 0 0 0 0 1 0 2 0 0 0 2 1 1 1 1 0 0 0 0 0 0 0 0 0 1 1 1 0 2 0 2 0 0 1 1 0 1 0 2 1 1 2 1 1 1 0 1 1 1 1 1 1 1 1 2 0 0 0 0 0 2 2 1 0 0 0 0 0 1 2 2 2 0 2 1 1 2 0 0 0 0 0 2 0 0 2 2 2 2 0 0 1 1 0 1 0 0 0 0 0 0 0 2 0 2 0 0 2 0 0 0 0 0 1 1 1 1 1 0 0 1 0 0 0 0 0 0 0 0 0 0 0 1 1 1 0 2 0 1 0 0 0 1 1 1 0 1 2 2 2 1 2 0 0 2 0 0 1 2 2 0 0 1 0 1 1 0 1 0 1 2 0 0 2 2 0 2 0 0 0 1 2 0 1 0 1 0 2 1 1 0 0 2 2 2 0 0 0 0 0 0 0 1 1 1 0 0 1 1 0 0 1 0 0 0 0 0 0 0 0 2 0 0 0 1 1 1 1 1 1 1 0 1 2 1 1 1 0 2 0 0 1 0 0 1 1 0 0 1 0 0 0 0 0 0 0 1 0 0 2 1 1 0 0 0 0 0 1 0 0 0 1 0 0 2 0 1 0 0 0 0 2 0 0 0 0 1 1 1 0 2 2 0 1 0 1 0 0 0 0 1 0 0 1 0 2 0 2 0 0 1 1 1 0 0 0 1 1 2 2 2 2 1 1 1 2 1 1 0 0 0 0 2 1 1 2 2 0 0 1 1 0 0 0 0 1 0 1 2 2 1 0 2 2 0 1 2 1 1 0 0 1 0 0 2 2 1 2 2 2 0 0 0 0 0 0 0 0 1 0 1 1 0 0 1 1 2 1 1 0 1 0 0 1 1 1 1 0 0 0 1 1 0 2 2 0 0 0 0 0 0 1 1 1 1 0 0 0 2 0 1 0 0 0 1 0 0 0 1 0 0 2 1 1 0 0 1 1 0 1 0 1 1 0 1 1 0 2 2 0 0 2 1 0 0 0 1 0 0 1 0 0 0 0 0 0 2 1 2 0 1 1 1 0 2 0 0 0 2 0 1 0 0 0 0 0 0 0 0 0 0 0 2 0 0 0 2 0 0 1 1 2 0 0 1 0 0 1 1 2 1 1 0 0 0 0 2 0 1 1 1 1 0 2 0 0 0 1 0 1 0 0 1 0 0 1 1 0 2 0 2 0 1 2 0 0 0 0 2 0 2 1 0 0 2 0 0 1 0 1 0 1 0 1 1 0 1 2 1 1 1 2 1 1 0 1 0 0 1 1 1 0 1 2 0 0 0 2 0 0 0 1 0 1 1 1 1 0 0 0 0 0 1 1 1 0 0 0 0 0 1 1 0 0 0 0 0 0 0 0 0 1 1 1 1 1 0 2 1 0 0 1 0 1 1 0 0 0 1 0 0 1 0 0 0 1 2 0 0 0 1 0 2 0 2 0 2 2 1 1 1 0 1 0 0 1 0 0 0 0 2 0 0 0 1 1 1 1 1 1 1 1 0 1 0 2 2 1 1 2 1 1 0 0 2 1 2 0 2 1 1 1 1 1 0 1 1 0 0 0 0 0 0 0 0 2 0 0 0 2 0 0 0 1 2 0 0 1 0 1 1 0 0 1 0 0 0 1 0 1 1 0 0 1 2 2 2 0 0 0 0 0 0 0 0 1 0 0 0 2 1 1 2 1 2 0 0 1 0 2 1 0 1 0 1 0 0 0 0 1 1 0 2 2 1 0 1 2 2 0 1 1 2 0 1 0 0 0 2 0 0 0 0 1 1 1 2 1 1 1 1 1 0 0 0 1 1 1 1 0 0 1 1 1 0 1 2 2 0 0 1 1 0 0 0 1 0 0 0 0 1 0 0 0 0 0 0 1 2 0 1 2 0 1 2 0 0 0 0 0 0 0 1 1 0 0 0
86 0 0 0 0 0 1 0 0 2 2 0 0 1 0 1 0 0 1 2 0 1 0 0 2 0 0 2 2 0 2 1 1 1 2 0 2 2 0 0 1 1 0 0 0 1 0 0 0 2 0 0 0 1 1 0 0 0 0 1 0 1 1 1 0 0 0 1 1 0 0 1 2 2 2 2 0 0 2 0 2 2 0 1 1 0 0 0 0 2 0 0 1 1 1 2 1 0 0 1 1 0 0 1 2 1 2 2 0 0 0 2 0 0 0 0 0 1 2 0 2 1 1 2 1 0 1 0 1 1 0 0 0 0 1 0 1 0 0 1 1 2 0 0 0 0 0 0 0 1 1 1 0 0 0 0 0 0 0 1 1 0 0 2 2 1 1 0 2 0 0 2 0 2 0 0 1 1 0 1 0 1 0 1 1 0 1 1 0 0 0 1 1 0 0 0 2 0 0 1 0 0 0 0 2 0 0 1 1 0 0 2 0 0 0 1 1 0 1 1 1 1 2 2 0 0 1 2 0 2 0 0 2 2 1 1 1 2 0 1 0 0 2 1 0 0 0 1 1 1 0 0 1 0 0 2 0 0 1 0 1 1 0 0 0 0 0 0 2 1 0 1 0 2 0 0 1 0 2 0 2 0 1 0 2 0 1 2 0 2 0 0 1 2 2 0 0 2 0 1 0 0 0 0 0 0 0 0 0 0 0 1 0 0 2 1 2 1 1 0 0 0 1 1 1 0 0 1 1 1 0 0 0 1 0 0 0 2 1 2 1 1 2 0 0 1 0 0 0 0 0 0 0 2 0 0 2 0 0 2 2 2 2 1 1 1 0 1 2 1 1 1 1 2 0 0 2 0 0 0 2 0 0 1 0 1 0 1 1 1 1 1 1 0 2 0 0 0 0 0 0 0 0 1 1 0 0 0 0 2 0 0 1 0 1 0 0 0 0 0 0 1 0 2 0 0 0 0 1 0 1 0 1 2 1 1 0 1 1 0 1 0 2 0 1 2 2 1 1 2 0 1 0 2 0 0 0 1 1 2 1 2 0 0 0 1 1 1 2 0 0 0 2 2 1 0 1 0 0 0 0 2 0 1 2 1 0 2 2 0 2 2 1 1 0 0 1 1 1 1 1 1 1 1 1 0 1 0 0 0 0 2 0 0 1 1 0 0 0 1 1 2 1 1 0 1 0 0 0 2 0 1 0 2 2 1 0 1 0 2 1 1 1 0 0 1 1 2 2 0 0 0 1 2 1 1 0 0 0 0 0 0 1 1 0 0 2 1 0 1 0 0 0 0 0 0 0 1 0 2 1 0 1 0 1 0 0 2 0 0 0 1 1 0 2 0 1 0 0 0 0 2 0 1 2 0 0 1 0 1 0 0 0 0 2 0 0 0 0 0 0 1 0 0 0 2 2 2 0 0 0 1 0 2 0 0 1 0 1 2 1 0 1 2 2 2 2 0 1 0 0 1 0 0 1 1 2 0 1 0 0 0 1 1 0 1 1 2 0 1 0 1 0 0 1 2 0 2 2 0 0 0 0 0 0 2 2 0 0 1 0 0 0 1 1 0 1 0 1 0 0 2 0 0 1 0 1 2 2 0 0 0 0 0 0 0 0 1 2 0 0 0 0 0 1 1 0 0 0 1 0 1 0 0 1 1 0 0 0 2 1 0 0 1 0 0 1 0 0 0 0 1 1 0 0 0 0 0 0 0 0 1 1 0 0 1 1 1 0 0 0 0 0 1 1 0 1 0 0 1 1 0 0 0 1 2 1 2 0 2 0 2 2 0 2 0 0 0 0 0 0 0 0 0 0 0 0 0 0 2 2 0 1 1 1 2 1 0 1 0 1 1 1 1 2 1 1 0 0 2 0 2 1 2 1 1 0 0 1 0 1 0 1 0 0 0 0 1 0 0 2 0 2 0 0 2 0 0 0 0 0 0 0 0 0 0 2 1 2 0 0 0 1 0 2 0 0 0 2 2 2 2 1 0 0 1 0 0 1 0 1 0 0 1 2 2 2 2 0 2 0 0 0 2 1 1 0 0 0 1 0 0 0 0 2 1 0 2 2 0 0 0 0 1 0 0 1 1 1 0 1 0 0 1 0 0 0 0 1 1 0 0 1 2 0 1 0 1 0 0 1 0 2 0 0 1 1 1 1 2 0 2 1 0 0 0 0 0 0 0 0 0 0 0 0 0 0 0 1 0 0 0 1 1 0 0 0 0 1 1 0 1 1 2 1 0 0 0 0 0 0 0
87 0 1 0 0 0 0 2 2 0 1 1 2 2 0 2 1 0 1 0 1 0 0 0 2 0 0 2 2 1 2 0 1 0 1 1 1 1 1 0 1 1 2 2 0 1 0 0 0 1 0 0 0 1 0 1 0 0 2 0 2 2 1 0 0 1 0 0 1 0 1 0 2 2 2 2 0 0 0 1 1 2 0 1 1 0 0 0 0 2 0 0 0 1 0 1 0 0 0 0 2 0 0 1 2 0 2 1 1 0 0 1 1 2 2 2 1 0 1 0 1 0 2 0 0 1 0 0 1 1 0 0 1 0 0 0 1 0 1 0 1 1 0 0 0 2 1 0 0 1 0 1 0 1 0 1 1 1 0 1 0 1 0 2 1 2 1 1 0 1 1 0 0 2 0 0 2 1 1 1 0 1 0 2 1 0 0 1 1 0 1 1 0 1 1 2 0 0 0 0 0 1 0 0 2 2 1 0 1 0 2 1 1 0 0 1 1 0 0 0 1 1 2 1 0 1 1 1 0 1 1 1 0 1 1 0 1 2 0 0 1 1 0 0 0 0 1 1 1 1 0 0 2 0 0 0 0 0 0 0 0 0 1 1 1 0 1 1 1 1 0 2 1 2 0 0 0 0 1 0 0 1 0 0 1 1 1 2 0 2 0 0 0 2 2 0 2 0 0 0 0 1 2 0 1 0 1 0 1 1 0 1 0 0 2 1 2 0 0 0 1 1 1 2 1 0 0 1 1 2 0 0 0 1 0 0 0 1 0 0 0 0 2 0 0 0 0 1 2 2 1 0 0 0 2 0 1 0 0 0 1 1 1 0 1 1 0 1 1 1 1 1 1 1 0 0 2 1 0 0 0 0 0 2 0 1 0 1 1 0 0 0 0 0 2 0 0 1 0 0 0 0 0 2 2 1 0 0 0 2 0 1 0 0 0 0 1 0 1 0 0 1 1 0 1 2 1 0 1 1 1 0 1 1 1 1 0 0 0 0 1 0 0 2 1 2 2 2 0 0 0 1 0 2 0 0 0 1 0 0 2 1 0 0 0 1 1 1 1 1 1 1 1 1 1 0 1 0 0 1 1 2 0 0 2 1 0 1 2 0 2 1 0 1 1 0 1 2 2 2 1 0 2 1 1 1 2 1 0 0 0 0 0 1 1 0 0 0 0 1 0 2 2 2 0 0 0 0 0 2 0 1 0 0 1 0 2 1 1 2 0 0 2 2 1 1 1 1 1 2 0 1 1 1 1 0 0 0 0 0 0 0 1 0 0 1 1 2 2 0 1 1 1 0 0 0 1 1 0 2 2 1 1 1 0 1 2 1 0 0 0 2 0 0 2 0 1 0 0 0 0 1 1 2 0 0 0 2 0 2 0 0 1 1 0 1 2 0 0 0 0 2 0 1 1 0 1 2 0 0 0 1 0 1 1 1 2 1 0 0 1 1 0 1 2 1 2 1 0 0 0 1 2 1 0 0 1 0 1 0 0 0 2 1 0 1 1 0 1 1 1 0 1 0 1 2 0 0 0 0 0 1 0 1 0 1 2 1 0 1 0 1 0 0 0 0 1 1 1 2 0 2 0 0 1 0 0 1 2 0 1 0 0 0 1 0 0 1 0 0 0 0 1 0 1 2 0 1 0 0 0 2 0 0 0 1 1 0 1 2 1 0 0 0 0 0 0 0 0 0 0 0 1 0 0 1 1 0 1 1 0 1 1 1 0 1 0 1 1 1 0 0 1 0 0 0 1 0 0 0 2 2 2 2 2 2 2 2 1 2 0 1 2 1 0 0 0 0 0 0 1 0 0 0 0 1 1 0 0 1 1 1 2 2 2 2 2 0 2 1 2 2 0 0 2 1 1 0 1 1 1 0 1 1 0 1 1 0 0 1 0 0 1 0 1 1 1 2 0 0 1 1 1 0 1 0 0 0 0 0 0 1 1 0 1 0 1 0 1 0 0 0 1 0 1 0 1 1 2 2 1 1 1 0 0 1 0 0 0 0 0 0 1 0 2 2 2 1 1 0 1 0 0 0 1 2 0 1 1 1 0 0 0 0 1 2 0 1 1 0 0 0 2 0 0 2 0 2 0 0 0 1 1 2 1 0 1 1 1 1 0 0 0 0 0 1 0 0 0 0 1 1 2 0 1 0 1 0 0 1 1 1 1 0 0 1 1 0 0 0 0 0 0 1 0 0 1 0 0 0 0 0 0 1 0 0 1 0 0 1 0 0 0 2 0 0 0 0 0 0 1 1
88 0 1 0 0 0 1 1 2 0 0 0 0 1 0 1 0 0 1 0 1 0 0 1 1 1 1 2 2 0 2 0 2 1 2 0 2 1 1 1 1 1 0 0 0 1 0 0 0 0 0 0 2 0 0 0 0 0 1 0 2 2 2 2 0 0 1 0 2 1 0 0 2 2 2 2 0 0 0 1 0 1 1 0 2 0 0 1 1 1 0 0 0 1 0 1 0 1 0 1 1 0 1 1 2 0 2 2 0 0 0 2 0 0 0 0 0 1 2 0 1 1 1 1 0 0 0 1 1 2 0 0 1 0 0 0 0 0 0 0 0 2 0 0 0 0 0 0 0 0 0 0 0 1 1 0 0 0 0 0 0 1 1 2 1 1 0 1 0 0 1 1 1 1 1 1 2 0 0 0 0 0 1 2 2 1 2 2 1 2 0 0 0 1 1 2 1 0 0 1 0 1 1 0 2 0 0 1 1 1 1 1 0 1 0 0 0 1 1 0 1 1 2 2 0 0 1 1 1 2 0 0 1 1 1 2 0 2 0 1 0 1 1 1 0 0 0 0 1 0 0 1 1 0 0 1 0 0 0 0 0 0 1 1 0 1 0 0 2 2 0 1 0 1 0 0 1 0 2 0 1 0 2 2 2 2 2 1 0 2 0 0 1 2 2 0 0 1 0 1 0 1 1 1 0 0 1 0 0 0 0 1 0 0 1 0 2 0 1 0 0 1 1 1 2 0 0 0 0 1 0 1 0 1 0 0 0 2 0 0 0 0 2 1 0 0 0 0 2 1 0 0 0 0 2 0 1 0 0 0 0 0 0 0 0 1 0 2 2 0 0 2 0 2 0 0 2 2 1 0 0 1 0 0 1 1 0 0 0 0 0 1 0 0 2 0 0 0 0 0 0 0 2 0 2 0 0 1 0 1 0 0 0 0 0 0 2 0 1 0 1 1 1 2 0 2 2 1 2 0 2 0 0 0 0 1 1 1 0 0 1 0 2 0 0 1 1 1 0 0 0 1 1 2 1 1 1 2 0 2 0 2 0 1 0 1 1 2 2 0 2 2 1 1 1 0 1 0 0 0 0 2 0 2 0 0 2 1 2 1 0 2 0 1 1 0 1 1 1 1 1 1 2 1 2 0 0 1 0 0 0 1 0 1 1 0 0 1 0 1 1 2 2 2 0 1 1 1 1 2 1 0 0 0 0 1 1 0 1 1 1 1 2 1 1 1 1 1 1 1 0 0 0 2 0 0 0 1 0 1 0 0 1 0 0 1 0 2 2 0 2 0 1 0 1 0 0 0 0 0 2 0 1 1 0 0 1 1 0 0 0 0 2 2 0 2 2 1 0 0 0 2 0 2 0 0 0 1 0 1 0 0 0 0 0 0 0 0 0 0 0 0 0 0 0 0 0 0 0 0 0 0 0 2 0 0 1 1 0 2 0 0 1 2 2 2 2 1 0 0 0 1 0 2 0 0 0 0 1 0 0 0 0 2 0 1 2 2 0 1 1 0 0 0 0 1 2 0 2 0 1 0 0 1 0 2 1 1 0 1 0 1 0 0 0 0 1 0 1 1 0 1 0 0 0 0 0 2 2 0 1 1 0 0 0 1 0 1 1 0 0 0 0 0 1 1 0 0 2 2 1 1 0 1 0 1 1 0 0 1 0 1 0 0 0 1 1 1 0 0 0 1 0 0 0 1 0 0 0 0 1 2 0 0 0 2 0 0 2 2 1 0 0 0 1 0 1 0 0 0 1 1 1 1 1 2 1 2 0 2 0 2 1 0 1 0 1 1 1 0 0 0 0 1 0 2 0 0 0 1 1 1 2 2 2 2 2 0 2 0 0 2 1 1 1 2 1 0 1 2 0 2 0 1 0 0 0 1 1 0 1 1 0 0 0 0 0 0 0 0 1 0 1 0 1 1 0 0 0 0 0 0 2 0 2 2 2 0 1 1 0 0 2 1 2 2 0 1 2 2 1 1 0 0 0 1 1 0 0 0 0 0 1 0 1 1 1 1 0 1 0 1 0 1 1 2 0 1 1 1 0 0 0 0 2 1 0 1 1 0 0 0 2 1 0 2 0 1 0 1 0 0 0 1 1 0 1 1 2 0 0 1 1 1 1 1 1 0 0 0 0 1 1 0 0 1 1 0 2 0 0 2 0 0 0 0 0 0 0 0 1 0 0 0 0 2 0 0 2 0 0 0 0 0 0 0 1 0 0 2 0 0 0 1 0 0 0 1 1 0 2 2
89 0 1 0 0 0 1 2 2 0 1 0 0 2 0 1 0 0 1 1 1 0 1 0 2 0 0 2 2 0 2 1 0 1 0 2 0 0 1 1 0 0 0 0 2 0 2 0 1 2 0 1 1 1 1 1 0 0 0 2 0 0 2 2 0 1 1 0 1 0 0 0 2 2 1 2 1 0 0 1 0 1 0 1 1 0 0 0 0 2 0 0 0 1 1 1 0 1 0 1 1 0 1 1 2 0 2 1 1 0 0 2 1 1 1 1 1 0 0 0 2 0 1 2 0 1 0 0 2 2 0 0 0 0 1 0 1 0 0 0 0 2 0 0 0 1 0 0 0 0 0 1 0 0 1 0 0 1 0 1 1 0 0 2 0 1 0 1 0 0 1 1 0 2 1 0 2 1 0 0 1 1 0 1 1 0 1 0 0 1 0 0 2 0 0 2 1 0 0 1 0 0 0 2 2 0 0 0 0 0 1 2 1 1 0 0 0 0 1 1 0 0 2 2 1 0 0 2 0 2 0 0 0 0 0 0 1 2 0 1 0 0 2 1 0 0 0 1 1 1 1 1 1 0 0 1 0 0 0 1 0 1 2 2 1 0 0 1 1 1 0 2 0 2 0 0 0 1 2 1 1 0 2 0 2 1 2 1 0 2 0 1 0 2 2 0 0 1 1 0 0 0 1 1 0 0 1 0 1 1 1 1 0 0 2 0 1 1 0 0 0 1 0 1 2 0 1 0 0 1 0 2 1 1 0 1 1 0 0 0 1 1 2 2 0 0 1 0 0 2 0 1 1 0 1 0 1 0 0 0 0 0 2 1 2 1 0 1 1 0 0 2 0 2 1 1 0 2 1 0 0 1 0 0 0 0 0 0 0 0 0 0 1 0 1 0 1 0 0 1 0 1 1 1 1 0 1 1 0 1 1 1 1 0 1 0 0 1 1 1 0 0 0 1 1 1 0 0 1 0 1 0 0 0 0 1 1 0 0 0 1 0 1 1 0 1 1 0 0 1 0 1 0 1 1 0 1 2 1 1 1 1 0 0 0 1 1 0 2 0 0 0 2 2 1 1 0 0 0 1 0 2 0 0 2 0 0 1 2 0 2 2 2 1 2 0 2 1 1 2 1 0 2 1 2 0 2 1 0 0 0 1 0 1 0 1 0 0 0 2 2 2 2 2 1 1 0 1 0 1 1 1 0 1 2 1 2 1 0 1 1 1 0 0 0 0 1 0 0 2 0 0 1 1 1 1 0 0 1 1 0 0 0 1 0 0 1 1 0 1 0 1 2 0 2 0 2 1 0 1 1 0 1 0 1 0 0 1 0 0 0 1 0 1 1 0 1 0 0 1 1 2 0 1 1 0 1 1 0 2 1 0 0 1 0 2 2 0 0 0 0 0 0 0 0 2 2 1 0 0 0 1 0 1 1 0 2 0 0 2 2 1 0 0 0 0 2 0 0 0 0 2 1 1 0 0 1 0 1 0 0 0 2 0 0 0 2 2 0 2 0 0 1 0 0 1 1 0 2 0 0 0 0 0 0 2 1 1 0 1 0 1 0 1 0 1 1 1 1 1 0 1 1 1 2 1 1 2 2 0 1 0 0 1 1 0 0 1 0 0 0 2 1 0 1 2 0 0 0 0 0 0 0 0 0 1 1 0 0 2 1 1 0 0 0 2 2 1 0 0 0 0 1 0 0 0 0 0 1 0 0 0 2 0 0 0 1 0 2 2 1 1 0 0 2 1 0 0 1 1 1 1 0 0 0 2 0 2 0 2 0 2 2 0 1 0 1 0 0 0 1 0 0 0 0 1 1 0 1 2 2 0 2 2 2 2 2 1 1 0 2 1 1 0 2 0 0 0 1 2 0 2 1 1 1 0 0 0 0 0 0 0 0 0 0 0 0 0 0 0 2 0 0 0 2 0 0 0 0 0 1 0 1 0 1 0 1 0 1 2 0 0 0 1 2 1 0 0 1 2 1 1 0 0 0 0 0 0 0 0 1 0 1 0 2 2 2 1 1 0 0 1 0 1 2 0 0 1 0 2 0 0 0 0 1 1 0 1 2 1 0 1 2 2 2 1 0 1 1 0 1 0 0 2 0 0 0 0 0 1 0 1 2 0 0 1 0 1 0 0 2 0 1 1 0 0 1 0 0 0 0 0 0 2 0 2 2 0 0 0 1 0 1 0 1 0 0 1 1 2 2 2 0 0 1 1 1 0 0 2 0 0 0 2 0 0 0 0 0 0 0 0
90 0 1 0 0 0 1 1 2 0 1 0 0 0 0 0 0 0 0 1 1 1 0 0 2 0 0 2 2 0 1 0 0 1 1 1 1 0 1 1 0 0 0 0 0 0 0 0 0 1 1 1 0 0 1 0 0 0 1 0 1 2 2 2 0 1 1 1 1 0 0 0 1 1 1 1 0 0 2 0 1 2 0 1 1 0 0 0 0 2 0 0 2 2 1 1 0 1 0 0 2 0 2 0 2 0 2 1 1 0 0 2 1 0 2 2 1 0 2 0 1 0 2 2 2 0 2 0 1 1 0 0 0 0 1 0 1 0 1 0 0 2 0 0 0 1 0 0 0 1 0 1 0 1 0 0 1 2 0 2 0 1 0 2 0 2 0 0 0 2 0 1 0 2 1 1 2 1 0 0 0 1 1 2 1 1 1 1 1 1 1 1 1 1 1 2 2 1 0 0 0 0 1 0 2 1 0 0 1 0 0 2 1 0 0 2 1 0 1 0 1 1 2 1 0 0 0 2 0 2 1 1 0 0 0 0 1 2 0 2 0 0 1 0 0 0 0 0 2 0 0 0 1 0 0 1 0 1 0 0 0 0 0 0 1 0 0 0 2 1 0 0 1 2 0 0 0 1 2 1 1 0 2 1 2 1 1 1 0 2 0 0 0 2 1 1 0 2 0 1 0 0 0 1 0 0 0 0 1 1 0 1 0 0 1 1 1 0 0 0 1 1 1 1 2 0 0 1 1 0 0 2 0 1 0 0 0 0 0 0 0 0 1 0 0 0 0 1 1 0 1 0 0 1 1 0 1 0 0 1 1 2 2 1 1 0 0 1 1 0 0 2 0 2 0 0 1 1 1 1 0 0 0 0 1 1 0 0 0 1 1 2 2 0 2 2 2 1 1 1 0 1 2 0 2 0 0 0 1 1 0 2 0 0 0 0 0 0 0 0 0 2 0 1 0 0 0 0 1 1 1 1 1 2 2 1 0 1 0 0 2 0 1 1 0 2 0 1 0 1 0 1 1 1 2 0 2 2 1 1 1 1 0 0 0 0 0 1 2 0 1 1 0 0 0 0 0 0 0 1 0 2 0 1 2 1 0 1 2 1 2 2 1 2 0 0 0 1 1 1 1 0 1 0 1 0 2 1 0 0 0 1 0 1 0 1 0 0 0 2 2 1 1 1 0 0 0 1 0 2 0 1 0 1 1 0 0 1 1 2 0 1 1 0 0 1 0 2 2 1 0 0 0 2 0 0 0 0 0 0 0 0 1 0 0 1 1 2 1 1 0 1 2 0 0 0 2 1 0 2 2 0 1 1 0 1 1 2 0 0 0 1 0 2 0 0 0 0 0 1 1 2 1 1 0 0 0 0 0 0 0 0 1 2 0 1 1 0 1 0 0 0 0 0 0 1 2 1 0 0 1 2 1 0 2 0 1 0 0 0 1 0 0 1 2 2 2 1 1 0 0 2 2 1 0 0 1 0 1 0 0 0 0 0 1 0 0 1 0 0 1 1 0 1 0 2 0 1 0 1 0 1 0 1 1 2 1 0 0 1 0 1 0 1 2 0 2 0 0 0 0 1 0 0 2 0 1 1 2 0 2 1 0 0 0 1 0 1 2 0 0 0 1 0 1 2 0 0 0 0 0 2 0 0 0 0 0 0 0 0 0 0 0 1 0 0 1 0 0 0 0 0 1 0 0 0 0 0 1 1 0 1 2 0 0 0 0 0 1 1 1 1 0 1 0 0 2 0 0 0 1 1 0 0 0 2 0 2 0 2 0 2 2 1 0 1 1 1 0 0 1 0 0 1 0 0 2 0 0 1 1 0 2 2 2 2 2 0 2 0 1 2 1 1 2 0 0 0 1 1 1 0 1 1 0 1 2 1 0 0 0 1 0 0 0 0 0 1 0 0 2 1 1 0 1 0 0 1 0 0 2 0 0 0 0 1 1 2 2 1 1 1 2 1 1 0 0 0 2 2 1 1 0 0 0 0 0 1 0 0 0 0 1 0 2 1 2 2 0 0 0 2 0 1 2 1 0 1 0 2 0 0 0 0 0 1 0 1 2 0 1 0 2 1 0 0 0 1 0 0 0 1 1 1 1 0 1 1 1 0 0 1 1 0 0 0 0 0 0 1 1 0 2 0 0 0 0 0 0 1 1 1 1 0 1 1 2 0 1 1 1 0 0 0 0 2 0 0 1 0 0 0 0 0 0 0 0 0 0 1 0 0 1 2 0 0 0 0 0 0 1 0
91 0 1 1 1 1 1 1 1 0 1 0 1 1 0 0 0 0 1 1 1 1 0 0 2 0 0 1 1 1 1 0 0 1 1 1 1 2 0 1 1 1 0 2 0 1 1 0 0 1 0 0 0 0 1 1 0 0 1 1 0 1 1 1 0 0 1 2 0 0 0 0 2 2 2 2 0 0 2 0 2 2 1 0 1 0 1 0 0 2 0 0 1 1 0 1 1 1 0 1 0 0 1 0 2 1 2 2 0 1 0 1 1 1 1 1 0 0 1 0 1 0 2 2 2 0 2 2 0 2 2 2 0 0 0 0 0 0 0 1 0 2 0 0 0 0 1 0 0 1 1 1 0 1 0 0 0 0 1 0 0 1 0 2 0 1 0 0 1 0 0 0 0 2 0 1 1 2 2 2 0 2 0 2 2 1 1 2 1 1 0 0 1 0 0 1 1 0 0 0 0 0 0 0 2 1 1 0 1 0 1 1 0 0 0 0 0 1 1 1 0 0 1 2 0 0 0 0 0 1 0 0 0 0 0 0 0 2 0 1 0 0 2 0 0 0 1 0 2 0 0 0 1 0 0 0 0 0 0 0 0 0 0 0 0 0 0 1 1 0 0 2 0 0 0 0 1 1 2 2 0 0 2 1 1 1 2 2 0 2 0 1 0 1 2 0 0 1 0 1 0 1 1 1 0 1 1 1 2 1 1 1 0 0 2 0 2 1 1 0 0 1 1 2 1 0 0 1 1 1 0 1 0 0 0 0 0 2 0 2 1 1 1 0 0 0 0 0 1 1 0 0 1 0 0 1 1 0 0 0 0 0 1 1 0 1 0 0 1 1 1 1 1 2 1 1 1 0 0 0 2 0 0 1 0 0 0 0 0 0 0 1 0 0 2 1 1 0 2 1 0 1 0 1 2 1 0 1 1 0 0 1 2 0 2 0 0 0 1 0 0 1 0 1 0 1 1 0 1 1 0 0 1 0 0 1 1 0 1 0 1 0 1 1 0 2 1 0 0 0 0 0 0 2 1 0 1 0 0 0 2 0 0 0 0 1 1 1 2 0 1 1 1 1 1 0 1 0 0 1 1 2 0 1 1 0 1 1 1 0 1 1 1 1 1 0 1 1 1 2 1 1 1 0 1 1 2 0 0 0 0 2 0 1 0 0 0 1 0 1 1 2 2 2 0 1 1 0 0 2 0 1 0 0 0 0 0 1 0 1 0 0 1 1 1 0 1 1 1 1 0 0 1 2 1 0 0 1 0 1 0 0 0 1 0 0 1 1 1 0 1 2 1 0 0 0 1 1 0 2 2 0 2 1 1 1 2 0 0 0 0 0 1 2 1 0 1 0 0 1 1 1 0 2 0 0 0 1 0 1 0 0 0 0 1 0 0 0 0 0 0 1 0 0 0 0 2 1 0 0 0 0 0 0 1 0 2 0 1 2 1 0 1 1 2 0 0 2 0 0 0 2 1 0 0 0 2 0 2 0 0 0 2 1 1 0 1 0 1 1 1 0 0 0 1 1 1 1 1 0 0 0 0 0 0 2 2 1 1 2 0 1 0 0 0 0 2 0 1 2 1 1 0 0 1 0 1 2 2 0 1 0 0 1 1 1 0 1 1 0 0 0 1 0 1 2 0 1 0 0 0 1 0 0 0 1 0 0 0 1 0 0 1 0 0 0 1 0 0 0 0 0 1 0 0 0 0 0 0 0 0 1 2 0 0 0 0 0 2 2 0 0 1 0 0 0 1 0 0 0 2 2 0 0 1 2 1 1 0 1 1 2 2 0 2 0 0 1 0 1 1 0 1 0 0 1 1 0 0 1 1 1 2 2 2 2 2 0 1 1 1 2 0 0 1 1 0 0 0 2 1 2 0 0 0 2 2 1 0 1 0 0 1 0 1 1 0 1 0 0 2 1 1 0 1 0 1 0 0 0 2 0 0 0 0 1 1 0 2 0 0 0 1 1 1 0 0 1 2 2 1 1 0 0 0 1 1 0 0 1 0 0 1 0 2 2 2 1 0 0 0 2 1 0 0 2 0 0 0 1 1 0 1 1 2 0 0 2 2 0 0 0 2 2 1 1 2 2 1 0 1 0 0 0 2 0 1 0 0 0 0 0 0 1 1 0 1 0 0 0 2 0 1 1 0 1 1 0 1 1 0 1 2 0 1 1 1 0 0 0 0 0 0 0 0 1 0 0 0 0 0 0 0 0 0 1 1 0 0 2 1 0 0 1 1 0 0 0 0 0 1 2
92 0 1 0 0 0 0 0 1 1 1 1 0 1 0 1 1 0 0 0 2 0 0 0 2 2 2 2 2 1 1 2 0 1 1 1 1 1 0 1 2 1 1 1 0 0 0 0 1 1 0 1 0 1 0 0 1 0 2 0 0 1 2 1 0 0 0 1 0 0 0 0 2 2 0 2 2 0 1 0 1 1 1 0 1 0 0 0 0 2 0 0 2 1 0 1 0 1 0 1 1 0 0 2 2 0 2 2 0 1 0 1 0 2 2 2 0 0 1 0 1 0 2 1 1 1 1 1 0 1 1 1 0 0 0 0 0 0 0 0 0 2 0 0 0 1 0 0 0 2 2 2 0 0 0 0 0 2 1 1 0 0 0 1 0 1 0 1 0 1 0 0 0 2 0 0 1 1 0 0 1 2 0 2 2 0 2 1 0 0 0 1 0 0 0 0 0 0 0 0 0 1 0 1 1 0 1 1 0 0 1 1 1 0 1 0 0 1 1 1 0 0 2 2 0 0 0 0 0 1 1 1 0 0 0 0 0 2 0 2 0 0 1 0 0 0 0 0 2 0 0 0 1 0 0 1 0 0 0 0 0 0 1 1 2 0 0 0 2 1 0 1 0 2 0 0 0 0 1 0 2 0 0 0 1 0 0 1 0 2 0 1 0 1 2 0 1 0 0 0 0 1 1 0 0 0 1 0 1 1 1 1 0 0 1 0 2 0 0 0 1 0 1 1 0 0 0 2 2 1 0 1 0 1 0 1 0 1 1 1 1 1 1 0 0 0 0 0 0 2 0 2 0 0 2 0 0 0 0 1 1 1 0 0 0 0 0 1 2 1 1 1 1 2 1 1 0 1 1 0 2 0 0 0 1 0 0 0 0 0 0 0 1 0 2 2 2 2 2 2 0 2 1 1 1 0 1 0 0 1 0 0 1 0 1 1 1 1 0 1 0 1 0 2 1 1 0 0 0 0 0 0 0 2 2 1 0 1 0 0 0 0 1 1 0 2 1 0 2 0 2 2 2 2 2 2 2 2 1 2 0 2 0 0 1 1 0 0 2 0 1 1 2 2 1 0 1 0 0 2 1 1 0 1 2 1 0 1 2 1 0 2 0 1 0 0 1 1 1 1 1 1 1 0 1 0 2 1 0 0 0 0 0 0 1 1 0 1 0 2 2 2 0 0 0 0 0 0 0 2 0 2 0 0 0 0 1 1 1 1 0 1 1 1 1 1 1 1 1 1 0 0 0 1 1 0 1 0 0 0 1 0 1 0 0 2 2 1 0 1 0 0 2 0 2 0 2 1 0 2 2 0 0 0 0 0 0 1 0 0 0 1 1 1 0 1 1 1 1 0 0 2 1 1 0 0 1 0 0 1 0 0 1 1 0 1 1 0 0 0 0 2 0 0 0 1 2 0 0 0 0 1 0 0 1 1 1 0 1 2 1 1 0 0 2 2 2 1 0 0 0 2 1 1 0 0 1 1 1 0 0 0 2 0 2 1 0 0 2 0 1 1 1 0 0 1 1 2 1 1 0 1 0 0 0 2 0 1 0 0 0 1 0 0 1 0 1 0 0 0 0 1 1 0 2 0 2 2 2 1 1 1 0 0 0 0 0 2 1 0 0 0 1 0 1 1 0 0 0 0 0 1 0 0 0 0 1 0 0 1 0 1 0 0 0 0 0 1 0 0 0 1 0 0 0 2 0 0 0 0 0 1 2 0 0 0 1 1 1 1 0 0 1 1 0 0 0 0 1 1 2 2 2 2 1 1 0 2 1 2 0 1 2 2 0 0 0 0 0 1 1 0 0 0 0 1 0 0 1 1 1 0 1 1 1 2 1 1 1 0 1 2 2 0 2 1 0 0 0 2 1 2 2 1 0 0 0 0 0 0 0 0 1 1 0 0 1 0 0 0 2 0 0 0 2 0 0 0 0 0 0 0 0 0 0 0 0 2 2 0 0 0 2 1 2 1 0 1 2 2 1 1 1 0 0 1 0 1 0 0 0 0 0 1 1 1 1 2 0 0 0 2 0 1 2 0 0 0 0 1 1 0 0 0 1 1 0 0 1 0 1 0 2 1 0 0 2 1 0 1 0 1 0 1 0 0 0 1 1 0 0 1 1 0 0 0 0 0 0 1 1 1 1 1 0 0 2 0 2 0 0 2 0 0 0 0 0 0 1 1 0 0 0 0 0 0 0 0 0 0 0 0 1 1 0 1 1 0 0 2 1 0 0 2 0 0 0 0 0 0 0 0
93 0 2 0 0 0 0 2 2 0 0 2 1 2 0 1 0 0 1 1 1 1 0 0 2 0 0 2 2 1 1 2 0 1 1 1 1 1 0 1 0 0 0 1 0 1 1 0 0 1 0 0 2 0 0 1 0 0 1 1 0 1 2 1 1 1 1 1 1 1 1 1 2 2 1 2 1 0 2 0 2 2 0 2 2 0 0 0 0 1 0 0 0 2 0 1 0 2 1 0 1 0 0 2 2 0 2 2 0 0 0 2 0 1 1 1 0 0 0 0 2 0 2 2 2 0 1 0 1 1 0 0 0 0 0 0 0 0 0 1 1 1 0 0 0 1 0 0 0 2 1 2 1 0 1 0 0 2 0 2 2 0 1 2 1 2 1 0 1 2 0 0 0 2 1 1 2 0 0 0 0 1 1 2 2 2 1 2 1 1 1 1 1 1 1 2 1 0 0 2 0 0 0 0 2 0 0 1 1 1 2 0 1 0 0 1 1 1 1 0 0 0 2 1 0 1 0 2 0 2 0 0 0 0 1 1 0 2 0 2 0 0 0 0 0 0 0 0 2 0 0 0 1 1 1 1 0 1 0 0 0 0 0 0 0 0 0 0 1 0 1 1 0 2 0 0 1 1 1 0 0 0 0 0 0 0 0 0 0 1 1 1 0 2 1 0 1 2 0 1 1 0 1 0 0 1 0 1 2 1 1 1 0 0 0 0 1 0 0 0 1 1 0 1 1 0 1 1 1 1 0 0 0 0 0 0 0 0 0 0 0 0 2 2 0 0 0 0 2 2 0 0 0 0 2 0 1 0 0 1 2 2 1 1 1 0 0 2 2 0 0 2 1 2 1 1 1 1 0 0 0 2 0 0 0 1 0 0 0 0 1 1 0 0 2 0 0 0 0 0 0 0 0 1 1 0 0 1 0 2 0 1 0 0 0 0 1 0 0 0 0 1 0 1 1 1 0 0 2 1 1 0 1 1 1 2 0 1 1 1 2 0 2 0 1 1 2 0 0 0 0 0 1 2 1 1 1 0 2 0 0 0 0 1 0 2 2 1 2 1 1 1 1 1 1 1 1 0 0 0 0 2 0 0 2 0 0 2 2 0 2 2 1 0 1 0 1 0 0 2 2 2 1 1 1 0 2 1 0 0 0 1 0 2 0 0 0 0 0 1 1 2 2 2 1 1 0 0 1 2 0 0 0 0 0 0 0 1 0 0 1 1 1 1 0 0 2 1 1 1 0 0 1 1 1 1 0 0 0 2 0 0 1 0 0 1 1 2 2 0 0 1 0 0 0 0 0 1 0 1 2 0 1 1 0 0 1 1 0 0 0 0 1 1 0 0 0 0 0 0 0 2 0 1 1 0 0 0 0 2 2 0 0 0 1 0 0 1 1 1 0 2 0 1 1 0 1 1 0 0 0 1 1 2 2 0 2 0 1 2 1 1 0 0 1 1 2 1 0 0 0 2 2 0 0 0 2 0 1 1 0 0 1 1 0 0 1 1 1 0 0 0 0 0 0 0 2 0 2 0 1 0 0 1 0 1 1 2 0 0 0 1 0 0 0 0 0 0 0 0 0 1 0 0 1 0 0 0 1 0 0 0 1 0 0 0 0 1 0 0 0 0 2 0 1 1 1 0 1 1 1 1 0 0 0 1 0 1 1 1 0 0 0 1 0 0 1 1 0 0 0 0 0 0 0 0 0 0 0 0 0 0 2 0 0 0 1 0 2 2 0 1 1 0 1 0 2 0 0 0 2 2 1 1 0 1 0 2 1 2 0 1 2 1 0 1 0 0 0 1 1 0 0 0 0 2 1 0 1 1 1 0 2 2 1 1 2 0 0 0 0 0 0 2 2 2 2 0 1 2 0 2 1 1 0 0 0 2 1 0 2 1 0 0 0 0 0 0 0 0 2 0 2 1 1 0 0 0 0 1 1 0 1 0 1 0 0 0 0 2 0 0 0 1 1 1 0 0 2 2 1 1 0 0 0 0 0 0 0 0 0 0 1 0 2 2 2 2 0 1 0 0 1 0 2 0 0 1 1 1 0 0 0 0 0 2 0 1 2 0 0 0 2 2 0 1 2 1 0 0 0 1 0 2 0 0 0 1 2 1 0 2 2 1 1 0 0 1 0 0 2 0 0 0 2 0 2 0 0 0 0 0 0 0 0 0 0 0 0 0 0 0 0 0 0 1 0 0 2 0 0 0 0 1 0 0 1 0 0 2 1 0 1 1 0 0 1 1 2 0 0 0
94 0 2 0 0 0 0 1 1 1 2 0 0 0 0 0 0 0 0 0 1 0 0 0 2 1 1 1 1 1 1 1 0 0 1 2 0 2 0 0 2 2 0 0 1 0 0 0 0 1 1 1 0 0 1 0 0 0 1 1 1 2 1 0 0 1 0 1 2 0 0 1 2 2 1 2 1 0 2 0 0 2 1 0 1 0 0 1 1 2 1 1 2 2 0 2 2 0 0 1 1 0 1 0 2 0 2 2 0 2 0 0 0 0 0 0 0 0 2 0 1 0 1 2 1 0 1 0 0 0 0 0 0 0 1 0 1 0 1 0 1 1 0 0 0 2 1 0 0 2 0 1 0 1 0 0 0 1 0 1 1 0 0 2 0 2 1 0 0 2 0 0 0 2 0 1 1 0 0 0 0 1 0 2 0 0 0 1 0 2 0 0 0 1 1 1 0 1 0 0 0 1 0 0 2 2 1 1 1 0 1 1 1 0 0 0 0 1 0 0 1 1 2 2 1 0 0 2 1 1 0 0 0 0 1 1 0 2 0 1 0 0 0 0 0 0 0 0 2 0 0 0 1 0 0 2 2 0 1 0 1 1 0 0 1 0 2 1 1 1 1 2 0 1 0 0 0 1 2 2 0 0 2 0 1 0 1 2 0 2 0 0 0 1 2 0 1 0 0 0 0 1 2 0 0 1 2 1 2 2 1 2 0 0 2 2 2 1 1 0 0 1 1 2 0 0 0 0 1 2 0 1 0 1 0 0 0 1 0 1 1 2 1 0 1 1 0 0 1 0 0 0 0 0 1 0 1 0 0 0 0 0 2 0 2 0 0 1 2 1 0 2 1 1 1 1 2 2 2 0 1 0 0 1 0 1 0 0 0 0 0 0 1 0 2 1 1 1 0 0 0 0 0 1 1 1 0 1 0 2 0 0 0 0 0 0 0 0 1 0 0 0 0 1 0 1 1 1 2 1 2 1 0 0 0 0 0 1 0 0 1 0 1 0 1 2 1 0 1 2 0 0 2 2 2 2 2 1 1 2 2 1 0 0 0 0 0 2 2 1 1 1 1 1 1 1 0 1 1 1 1 1 0 0 2 0 0 1 2 0 1 1 0 1 1 0 1 2 2 1 0 0 1 0 1 1 2 1 0 0 0 2 0 2 0 0 0 1 0 1 2 2 2 2 1 1 1 1 0 1 1 0 0 0 0 0 0 0 1 1 1 1 2 1 1 0 2 0 0 2 0 0 1 2 0 0 0 1 0 1 1 0 2 0 0 1 1 1 1 0 1 1 0 0 0 0 0 1 0 1 1 0 2 2 0 1 2 2 1 1 0 0 1 0 1 1 2 1 1 1 1 1 0 1 0 1 1 1 0 1 1 1 0 0 2 0 0 0 0 0 0 1 0 1 1 1 1 1 0 0 0 1 0 0 1 1 2 1 0 0 1 2 1 2 2 0 0 1 0 1 0 1 2 1 0 0 1 0 1 0 0 0 1 1 0 1 2 2 0 0 1 0 0 0 0 1 2 0 1 0 0 1 0 0 0 1 1 1 0 1 0 1 1 1 2 0 2 0 2 2 0 1 1 0 1 0 1 2 2 1 1 0 0 0 1 1 0 1 0 0 0 0 0 0 2 1 0 0 1 0 0 0 0 1 0 1 1 0 1 2 0 0 0 0 1 0 0 1 0 0 0 0 1 0 0 1 0 0 0 0 0 2 1 0 0 1 0 0 1 1 1 0 0 0 1 0 1 0 1 1 0 0 1 1 2 2 2 2 0 2 0 2 2 1 0 1 1 0 0 0 0 0 1 0 1 1 0 0 0 2 2 1 1 1 0 1 1 1 2 0 1 2 1 1 2 1 1 0 0 1 0 1 1 1 0 1 1 1 0 0 1 0 1 0 0 0 0 1 0 0 2 1 1 0 2 0 0 0 0 0 1 0 1 0 1 0 1 0 1 1 0 0 2 0 2 1 0 1 2 2 2 2 0 0 0 0 0 1 0 0 0 0 0 0 2 2 2 1 1 0 0 1 0 2 2 0 2 1 0 2 0 0 0 0 0 2 0 1 1 0 0 0 2 1 0 0 0 0 0 0 0 1 0 1 0 0 0 1 2 0 0 1 0 0 0 2 0 0 0 0 2 0 0 1 1 0 2 0 0 2 0 0 0 0 2 1 2 0 0 0 1 1 0 1 0 0 0 0 1 0 0 0 1 1 0 1 1 0 0 0 0 0 0 1 0 0 0 1 1 0 2 1
95 0 2 0 0 0 0 1 2 0 0 1 0 1 0 1 0 0 2 1 0 1 0 0 2 0 0 2 2 0 1 1 0 0 2 0 2 2 0 0 2 2 0 1 0 1 0 0 0 2 2 2 1 0 0 0 0 0 2 0 1 1 1 0 1 0 1 1 0 1 1 1 2 2 1 2 1 0 1 1 1 1 0 1 1 0 0 0 0 2 0 0 2 2 0 1 0 1 0 1 0 0 2 0 2 0 2 1 0 0 0 0 2 2 2 2 1 0 1 0 0 0 2 0 0 1 0 0 1 1 0 0 0 0 1 1 0 0 0 0 1 1 0 0 0 0 0 0 0 1 0 1 0 0 0 0 1 0 0 0 0 2 0 1 0 1 0 0 1 1 0 1 0 2 0 1 1 0 0 0 0 0 1 2 2 1 2 0 0 1 0 0 1 1 1 0 1 0 0 2 0 0 0 0 2 2 2 0 2 0 2 1 1 0 0 0 0 0 1 0 0 1 2 0 0 1 1 0 0 1 0 0 1 1 0 1 0 2 0 1 0 0 1 0 0 0 0 0 1 1 1 1 1 0 0 2 2 0 0 0 0 0 0 1 1 0 0 1 2 1 0 2 1 1 0 0 0 0 1 0 1 1 2 0 2 2 2 2 0 1 1 0 0 1 2 0 1 1 0 0 0 0 0 0 0 0 0 1 2 1 1 1 0 0 2 0 1 0 0 0 0 1 1 2 2 0 0 1 1 0 0 0 0 2 0 0 0 2 1 0 2 1 1 0 1 0 1 0 1 0 1 0 0 0 2 0 0 0 0 0 0 0 2 0 2 1 0 1 2 0 0 2 1 1 1 1 1 2 0 0 2 1 0 0 1 1 0 0 0 0 0 0 0 0 2 1 1 2 1 1 0 1 2 0 1 0 1 1 0 1 0 1 0 0 0 0 1 0 0 0 1 2 0 0 1 2 0 0 0 0 1 1 1 1 1 1 1 0 0 0 1 0 2 0 1 1 1 1 0 0 0 1 1 1 2 1 2 1 1 1 1 1 0 0 1 1 0 0 2 0 0 0 1 1 1 0 1 0 0 2 1 2 0 1 1 1 0 1 2 1 0 2 1 1 1 0 2 1 1 1 1 1 1 1 1 0 1 1 1 1 0 0 1 1 0 0 0 1 0 1 1 2 2 2 0 0 0 0 0 2 0 0 0 0 1 0 1 0 0 1 1 1 1 0 0 0 1 1 1 2 0 0 0 1 2 0 0 0 0 0 1 0 1 1 0 1 2 1 1 0 0 1 0 0 0 0 0 0 0 1 1 0 0 0 0 0 0 2 1 1 0 1 1 0 0 0 0 0 0 0 0 2 1 2 0 0 1 0 0 0 1 0 1 2 0 2 1 0 0 0 0 0 0 0 0 1 2 1 0 0 0 1 1 1 2 1 1 0 0 2 0 1 0 0 2 1 1 0 1 1 0 2 1 0 0 0 2 0 1 0 0 0 0 2 0 1 1 2 0 1 1 0 0 1 0 2 1 1 2 0 0 0 0 0 0 0 0 2 1 1 0 0 1 0 0 0 1 0 1 1 0 1 0 0 1 0 0 1 1 0 0 0 0 0 0 1 1 0 1 0 0 1 0 1 1 2 1 1 1 1 1 2 0 0 0 1 2 0 0 2 1 1 1 0 0 0 1 1 0 2 2 2 1 0 0 1 0 0 1 0 0 1 2 0 0 0 1 2 0 0 0 0 1 0 0 1 0 0 1 1 2 2 2 2 1 2 1 2 0 2 0 2 2 1 0 1 0 1 0 1 2 0 1 0 1 1 0 0 1 2 2 0 0 0 0 1 1 1 2 0 1 2 2 0 2 1 1 0 1 2 0 2 1 1 0 1 1 1 0 1 0 0 1 0 0 0 1 1 0 0 1 0 2 0 0 2 0 0 0 0 1 0 0 0 0 0 0 0 2 0 0 0 1 1 1 0 0 1 0 2 1 1 0 0 0 0 0 0 0 1 1 0 1 0 2 2 2 1 0 1 0 1 2 0 2 1 0 1 1 1 0 0 0 0 1 1 0 0 2 0 2 0 2 2 2 1 1 1 0 1 0 0 0 2 0 0 0 2 2 1 0 0 2 2 2 0 0 2 1 1 0 0 2 0 1 0 1 2 2 2 0 0 1 1 1 2 2 0 0 0 0 0 0 0 1 1 0 0 1 0 0 0 0 0 0 0 0 0 0 1 1 0 1 1 0 0 0 0 0 0 2 2
96 0 0 0 0 0 1 1 1 1 2 0 0 0 0 0 0 0 1 1 1 1 0 0 2 0 0 1 2 0 2 0 1 0 1 1 1 1 0 2 0 0 0 0 0 1 0 0 0 0 0 0 0 1 0 1 0 1 0 1 0 1 1 1 0 1 0 2 1 0 0 1 2 2 0 2 2 0 1 1 1 2 1 1 2 0 0 0 0 2 0 0 0 1 1 2 1 0 0 0 1 0 1 0 2 0 2 0 2 1 0 2 1 1 1 1 1 0 1 0 1 0 2 1 1 0 1 0 0 0 0 0 0 0 1 0 1 0 0 0 1 1 0 0 0 1 0 0 0 0 0 0 0 0 0 0 0 0 0 0 0 0 0 2 0 1 0 0 0 2 0 0 0 2 0 0 1 2 2 2 0 2 1 2 1 1 1 0 0 1 0 0 0 1 1 1 1 0 0 1 0 0 0 1 2 2 2 1 1 0 0 2 1 0 0 1 1 0 1 1 0 0 1 2 0 1 0 1 0 0 0 0 0 0 0 0 0 1 0 0 0 0 1 0 0 1 1 0 2 0 0 0 1 0 0 1 0 1 1 1 1 2 1 1 1 0 0 0 2 1 0 2 0 1 0 0 0 1 1 1 0 1 2 0 2 1 1 1 0 2 0 1 0 1 1 0 0 1 1 0 1 0 0 1 0 0 1 0 2 2 1 2 0 1 1 0 1 1 1 0 0 1 1 1 2 0 0 1 0 1 0 0 0 1 0 0 0 1 0 0 1 0 2 1 0 0 0 1 1 1 1 0 0 0 2 0 0 0 0 2 2 2 2 1 2 0 0 1 1 0 0 2 1 2 0 0 2 0 1 0 0 0 0 0 0 0 0 0 0 0 0 0 1 0 2 2 2 1 0 0 0 0 0 1 1 1 0 1 0 2 0 0 1 0 2 1 0 0 1 0 0 1 0 0 0 2 1 0 1 1 1 0 0 0 0 0 1 0 1 0 1 0 2 0 0 1 1 2 0 0 0 1 0 2 0 0 0 1 0 1 1 1 1 1 0 1 1 0 2 0 1 1 2 2 1 0 2 0 0 1 2 1 0 2 2 2 0 0 1 0 0 1 0 2 0 0 0 2 2 1 0 0 0 1 0 0 1 2 0 0 0 1 0 0 1 0 0 0 0 0 1 2 0 0 0 0 0 0 0 2 0 1 0 0 1 1 0 2 2 2 0 2 2 1 1 0 1 1 1 2 0 0 0 2 0 2 0 1 0 1 0 0 0 1 1 0 1 1 1 0 1 1 0 0 0 0 0 1 0 1 2 0 1 0 1 0 1 1 1 1 0 2 2 0 1 0 0 0 0 0 0 2 2 1 0 1 2 0 0 0 0 0 0 1 0 1 0 0 0 0 0 2 0 0 1 1 1 1 0 0 0 1 0 0 2 0 2 0 0 1 2 0 0 0 1 1 2 2 0 0 0 1 2 2 0 0 0 1 2 0 0 0 1 1 1 1 2 1 1 0 1 0 0 2 0 2 0 1 2 0 1 0 0 1 0 2 0 1 1 2 0 0 0 0 1 0 2 0 1 1 0 1 0 0 1 0 1 1 1 0 0 0 0 0 0 1 0 2 0 0 0 0 0 0 1 1 0 0 1 1 1 1 0 0 0 0 0 0 0 1 0 0 0 0 0 1 1 1 0 0 0 0 0 0 0 0 0 0 0 0 0 0 2 0 0 0 0 1 1 1 1 0 1 1 1 0 1 0 1 1 2 2 0 0 0 2 0 0 0 0 2 2 2 0 1 0 1 1 0 0 1 0 2 0 2 0 1 1 0 2 1 0 1 1 1 2 1 0 2 0 2 2 1 0 2 0 0 0 1 2 0 2 0 2 1 1 1 1 1 1 0 0 0 0 0 0 0 0 0 0 1 0 2 0 2 0 0 0 0 2 0 1 0 0 0 1 1 1 2 0 0 0 0 0 0 0 0 1 1 0 0 0 0 0 0 0 0 0 1 0 1 0 1 0 1 1 1 2 0 0 0 2 1 0 2 2 0 1 1 1 0 0 0 0 1 1 0 2 1 1 0 1 2 0 1 1 1 1 1 0 1 1 0 1 1 0 1 1 2 0 0 1 2 1 1 0 1 0 0 1 0 1 2 0 1 1 1 1 1 2 0 0 0 0 1 1 1 1 0 0 0 0 0 0 1 2 0 0 1 0 0 0 0 0 1 1 2 0 0 2 0 0 0 1 0 0 0 0 0 0 0 0
97 0 2 1 0 0 0 0 0 1 1 2 1 1 0 0 0 0 1 1 1 0 1 0 2 0 0 1 2 1 1 1 0 0 2 0 2 1 0 1 1 1 0 0 0 0 0 0 0 1 0 0 0 1 1 1 0 0 2 0 0 2 2 2 1 1 1 0 1 0 0 0 1 1 1 1 0 0 2 0 2 2 1 0 1 0 0 0 0 2 0 0 1 1 1 1 0 2 0 0 2 0 0 1 2 0 2 2 0 0 0 1 0 0 0 0 0 0 1 0 1 0 1 2 1 0 1 0 0 0 1 1 0 0 0 0 0 0 0 0 0 2 0 0 0 1 1 0 0 2 0 1 0 0 0 0 1 0 0 1 1 1 0 1 0 1 1 0 1 0 1 1 0 2 1 1 2 1 0 0 0 1 1 2 2 2 1 2 0 0 0 2 0 1 1 1 1 0 0 0 0 0 0 1 2 1 1 1 0 0 1 0 0 0 0 2 1 0 2 0 2 2 1 1 0 0 1 2 0 2 0 0 0 0 0 0 0 2 0 1 0 0 2 1 0 0 0 0 2 0 0 0 0 0 0 2 2 1 0 2 0 1 0 0 0 0 0 0 1 1 0 2 0 2 1 0 1 1 0 0 1 1 1 0 2 1 1 2 0 2 0 1 0 2 2 0 0 1 0 1 0 0 1 0 1 0 0 0 2 2 1 2 0 0 2 0 2 0 0 0 0 2 2 0 1 0 0 0 0 0 0 2 1 2 0 1 0 1 0 0 1 1 1 0 0 1 0 0 1 1 0 1 1 1 0 0 2 0 0 1 2 2 1 0 1 0 0 1 2 1 1 1 1 2 1 1 2 2 0 0 0 2 0 1 1 1 0 0 0 0 0 0 0 0 2 0 0 2 1 1 0 1 0 2 2 1 0 0 0 2 0 0 1 0 0 0 1 0 0 0 0 1 0 0 0 1 0 1 1 0 1 1 0 0 0 0 1 1 1 0 1 0 2 1 1 1 1 0 0 1 0 0 0 1 1 0 1 2 0 1 1 1 0 0 0 0 0 1 2 0 0 0 1 1 2 1 2 1 1 0 1 2 1 1 2 0 0 2 2 0 2 2 0 1 0 0 0 1 1 1 1 1 2 2 2 0 0 2 0 0 0 1 0 0 1 0 0 1 0 2 2 2 2 2 0 2 2 0 1 2 1 0 0 0 0 0 0 1 0 1 2 2 1 1 1 1 1 2 2 1 0 0 0 2 1 0 0 0 0 0 1 0 0 0 1 0 0 1 1 0 1 0 0 0 0 0 0 1 0 2 2 0 0 0 0 0 0 0 0 0 0 0 0 0 0 0 0 0 0 0 0 2 0 1 1 0 1 0 0 0 0 0 0 0 2 0 0 0 1 1 1 1 0 1 1 1 1 1 0 0 0 1 1 1 2 1 1 0 0 2 0 2 1 2 2 0 0 2 0 0 1 1 2 1 0 0 1 1 0 0 0 0 0 1 0 0 1 1 0 0 0 1 0 0 0 1 1 1 1 0 0 1 0 0 0 1 0 1 1 1 0 2 0 0 0 0 0 0 0 0 0 0 0 0 2 1 2 2 2 1 0 0 0 0 0 1 0 1 1 0 0 1 0 0 1 1 0 1 0 0 0 2 0 0 0 1 0 0 0 2 1 1 0 0 0 0 0 0 0 0 0 0 0 0 0 0 1 0 1 0 0 0 2 0 0 0 1 0 0 0 0 0 0 1 0 0 1 0 0 0 1 1 0 0 0 1 0 2 0 2 0 2 1 0 1 0 1 1 0 0 1 0 1 1 1 1 2 0 1 1 1 0 1 1 1 2 2 1 2 0 1 2 2 0 1 0 0 0 1 2 1 1 0 2 2 0 0 1 0 0 0 1 1 0 1 1 0 1 0 1 1 0 0 0 2 0 0 0 0 0 0 0 0 0 0 0 1 0 1 0 0 0 1 0 1 0 0 1 2 2 1 1 0 0 0 0 0 1 0 0 0 0 1 0 1 1 1 1 1 0 1 0 1 1 2 0 1 1 0 1 0 0 0 0 2 1 0 1 1 1 0 1 2 2 0 1 1 1 0 0 1 1 0 0 0 0 1 1 1 0 0 0 0 0 0 1 0 0 0 0 1 1 1 1 0 0 2 2 2 2 0 0 1 0 1 1 1 0 0 0 1 0 0 0 1 2 0 0 0 1 1 0 1 1 0 0 1 0 1 2 0 0 0 2 0 0 0 0 0 0 1 1
98 0 1 0 0 0 0 0 1 0 0 1 1 1 0 1 0 0 0 0 2 0 0 0 2 1 1 0 1 0 1 0 2 1 0 2 0 2 0 0 2 2 0 0 0 0 0 0 0 0 0 0 1 0 0 1 0 0 2 0 1 2 1 1 0 0 0 0 1 0 1 0 1 1 0 1 1 0 2 0 1 2 1 0 1 0 1 0 0 2 0 0 2 2 1 2 0 1 0 1 1 0 2 0 2 0 2 0 2 0 0 2 0 1 1 1 0 0 2 0 0 0 2 0 0 1 0 0 1 1 0 0 0 0 2 2 0 0 0 0 0 2 0 0 0 1 0 1 1 1 0 0 0 0 0 0 2 0 1 2 1 0 0 2 1 2 0 1 0 1 1 0 1 1 1 1 2 1 1 1 0 0 1 1 1 1 1 1 1 1 0 0 0 1 1 2 1 0 0 0 0 0 0 0 2 1 1 1 1 0 0 2 1 0 0 0 0 0 2 1 0 0 2 2 0 0 2 2 0 2 0 1 1 1 2 1 2 2 1 1 1 1 2 1 0 0 0 0 2 0 0 0 0 0 0 0 1 1 0 1 0 1 0 0 1 0 1 0 1 0 0 2 2 2 0 0 0 0 1 1 0 0 2 0 1 1 1 1 0 2 0 2 0 1 2 0 0 1 0 1 0 1 0 2 0 1 0 1 2 2 1 2 0 0 1 0 2 0 0 0 2 0 0 1 2 0 0 1 2 1 0 2 0 1 0 0 0 2 1 1 0 1 0 0 0 0 1 0 1 1 0 0 1 0 1 0 0 0 0 2 2 2 1 1 1 0 0 0 1 1 1 1 0 2 0 0 2 2 0 0 1 2 0 1 0 1 0 0 0 1 1 2 0 0 2 0 0 1 0 0 0 0 1 0 0 0 1 0 0 2 0 0 0 0 0 0 0 0 1 0 1 1 1 2 1 0 0 0 0 0 0 0 2 2 2 1 0 0 1 0 2 0 2 0 0 1 1 2 0 0 0 1 1 2 2 1 2 1 0 1 1 1 0 0 0 1 1 0 2 0 0 0 1 1 1 0 1 1 1 1 1 1 0 1 2 0 0 1 2 0 1 1 0 2 1 0 2 0 0 2 2 1 0 0 0 0 2 1 0 0 0 1 0 0 0 2 0 0 0 1 1 2 2 2 0 1 1 1 0 1 1 1 0 0 1 1 1 0 0 1 1 1 2 0 0 0 0 2 2 0 0 0 0 1 1 1 0 0 0 0 1 0 1 0 0 1 1 1 1 0 0 1 1 0 0 0 1 1 0 2 1 0 0 0 0 0 0 0 0 0 0 1 0 0 0 0 0 2 2 2 2 0 0 1 0 1 1 0 1 1 0 0 0 1 0 1 0 0 0 0 0 1 0 0 0 1 1 1 0 0 0 2 1 2 2 0 2 0 1 2 1 0 1 2 2 2 2 0 0 1 0 1 0 2 0 0 1 1 2 0 0 0 0 1 1 0 2 1 0 1 0 1 0 0 1 2 0 0 2 0 1 0 0 0 0 1 1 1 1 2 0 0 0 0 1 0 2 0 1 1 0 1 0 0 1 0 0 2 2 1 0 0 0 0 0 2 1 1 1 0 0 1 0 0 2 2 0 0 0 0 0 2 0 0 0 1 0 0 0 1 0 1 0 1 0 0 1 2 0 0 0 0 1 0 0 1 0 0 0 0 0 1 1 0 0 0 2 2 0 0 0 0 1 0 0 0 0 0 2 2 2 2 2 2 2 2 2 1 0 1 1 2 2 1 0 1 0 1 0 0 1 0 1 0 1 2 1 0 0 1 1 0 1 1 1 1 1 0 2 0 2 2 2 0 2 1 0 0 0 2 0 2 2 1 0 1 0 1 0 0 1 1 1 0 0 0 0 2 1 0 1 1 0 0 2 0 0 0 0 0 0 0 0 0 0 0 1 0 0 2 0 0 1 1 2 1 0 1 1 1 2 2 0 0 0 0 0 0 0 1 0 0 0 1 1 1 1 1 0 0 1 1 0 2 2 0 1 2 0 2 0 0 0 0 0 2 0 2 2 0 0 0 2 2 1 1 1 0 0 0 0 0 0 1 1 0 1 0 0 0 1 2 0 0 0 1 0 0 0 0 1 1 1 0 2 0 1 1 1 2 0 1 1 0 0 0 0 0 0 0 0 0 0 0 0 1 0 0 2 0 0 0 0 0 0 0 0 0 0 2 0 0 0 1 1 0 0 1 1 0 1 1
99 0 1 1 0 0 0 1 1 0 0 2 0 0 0 0 0 0 1 0 1 0 0 0 2 0 0 2 1 1 1 0 1 1 1 1 1 1 0 1 2 1 0 2 0 2 1 0 0 0 0 0 1 0 0 0 0 0 2 0 2 2 1 1 1 0 1 2 1 0 0 1 2 2 2 2 0 0 1 1 1 2 0 1 1 0 0 0 0 2 0 0 1 1 0 1 0 2 1 1 0 0 1 1 2 0 2 0 2 0 0 2 0 1 1 0 0 0 0 0 2 0 2 1 1 0 1 0 0 0 0 0 0 0 1 0 0 0 1 0 0 2 0 0 0 1 0 0 0 0 0 0 0 0 1 1 0 1 0 1 1 0 0 1 0 1 0 0 0 1 0 0 0 2 0 0 2 1 1 1 0 1 0 2 1 0 0 1 0 1 0 0 1 1 1 2 0 0 0 0 0 0 0 1 2 1 1 0 1 0 1 1 0 0 0 1 1 0 2 1 0 0 2 2 0 0 0 1 0 1 0 0 0 0 0 0 0 2 0 1 0 0 2 0 0 0 0 0 2 0 0 0 1 1 1 2 1 0 0 0 0 0 0 0 0 0 0 1 2 1 0 1 1 2 0 0 1 1 2 1 1 0 2 0 2 2 2 2 0 2 0 0 0 1 2 0 0 0 0 0 1 0 0 1 0 0 0 0 1 1 1 1 0 0 0 0 2 0 0 0 1 0 1 2 0 0 0 0 0 1 0 1 0 1 0 0 0 1 1 1 1 1 2 1 0 0 0 0 1 1 0 1 0 0 1 1 0 0 0 1 1 1 2 1 2 0 0 1 1 0 0 2 1 1 1 1 1 1 0 0 2 0 0 1 0 1 0 1 1 0 0 0 0 0 2 1 1 0 0 0 0 0 2 0 0 0 2 1 0 2 0 0 0 0 0 0 2 0 0 0 1 2 0 0 1 2 0 0 1 0 1 0 0 0 0 0 0 0 1 0 0 0 1 1 0 2 2 0 0 1 0 0 1 2 1 1 1 2 1 1 2 1 0 1 0 1 1 0 2 0 1 1 2 2 2 1 1 0 0 1 1 1 0 2 1 1 1 2 2 0 1 2 0 1 0 0 2 1 1 2 1 1 2 2 1 0 1 1 0 0 0 2 1 2 0 0 0 0 0 1 1 1 2 2 1 1 0 1 1 1 1 0 0 0 0 0 1 1 0 0 1 2 2 1 1 0 2 0 0 2 1 1 1 2 1 0 0 0 0 1 0 0 0 1 0 0 1 1 1 0 1 1 2 0 2 0 1 2 0 2 2 0 1 1 0 0 1 1 1 1 1 0 0 2 0 0 0 0 0 0 0 2 0 2 0 0 2 0 0 1 0 0 0 1 0 0 1 0 0 0 0 1 0 0 0 0 0 0 1 1 0 0 0 1 1 0 1 0 0 1 1 2 0 0 1 1 2 1 1 0 1 2 1 1 0 0 1 0 2 0 0 0 0 0 0 0 1 0 1 0 1 2 0 0 0 0 2 1 2 0 0 0 1 0 0 1 0 1 0 1 0 1 0 0 0 0 1 0 1 1 0 2 0 0 1 0 1 1 1 0 1 0 0 0 0 2 0 1 1 0 1 0 0 0 2 1 0 0 0 0 0 0 1 0 0 0 0 0 0 1 0 1 1 1 0 0 2 0 0 0 0 0 1 0 0 1 0 0 0 0 0 1 2 1 0 0 1 0 1 1 0 0 0 0 0 0 1 0 0 0 1 2 0 0 1 2 1 1 1 1 1 1 2 1 1 0 1 2 0 0 1 0 0 0 0 1 1 0 1 2 2 0 2 0 0 0 0 2 1 0 1 1 0 0 2 1 0 0 2 2 1 1 1 2 0 0 0 2 0 0 1 1 0 0 0 0 0 2 1 1 1 0 1 0 1 0 1 0 0 0 0 0 0 0 0 1 1 0 1 0 0 0 2 0 2 0 0 0 0 1 0 0 0 0 0 2 2 0 0 0 0 0 1 0 2 2 2 2 0 0 0 1 0 2 2 2 0 1 0 1 0 0 0 0 1 1 0 2 2 0 0 0 1 1 0 1 1 1 0 0 0 1 1 2 1 0 0 2 2 1 0 0 1 0 0 1 0 0 0 1 1 0 2 0 0 0 0 1 1 1 0 0 2 0 1 1 1 0 0 0 0 1 0 0 0 1 0 0 1 0 0 0 2 2 0 0 2 0 2 2 0 1 0 0 0 0 0 0 0 0 0 0
100 0 0 0 0 0 0 2 2 0 0 1 1 1 0 0 0 0 0 0 2 1 0 0 2 1 1 0 1 0 1 0 2 1 0 2 0 2 0 1 2 1 0 1 0 1 1 0 0 1 0 0 0 1 0 0 0 0 0 1 0 1 1 1 0 0 0 1 2 0 0 1 2 2 1 2 1 0 1 1 1 2 0 0 0 0 0 0 0 2 0 0 1 2 0 1 0 2 0 2 2 0 1 0 2 1 1 2 0 1 0 1 0 1 2 2 0 0 1 0 1 0 2 1 1 1 1 1 1 2 0 0 0 0 1 0 0 0 0 0 1 2 0 0 0 0 0 0 0 1 1 1 1 0 1 0 1 2 0 1 0 1 0 2 0 1 0 1 0 1 1 0 1 1 1 1 2 2 1 1 0 2 2 2 2 2 2 1 0 0 0 1 1 0 0 1 2 0 0 0 0 1 0 0 2 0 0 1 1 0 1 1 2 0 0 1 1 0 2 1 1 1 2 2 0 0 1 0 0 0 1 1 0 0 0 0 0 2 1 1 0 0 2 0 0 0 0 0 2 0 0 0 1 0 0 2 1 1 1 0 1 1 0 0 2 0 1 1 1 1 0 2 1 2 0 0 0 1 2 2 1 0 2 2 2 2 2 2 0 2 0 1 1 2 1 1 0 0 0 0 0 1 1 0 0 0 1 0 1 1 0 0 0 0 1 0 2 1 1 0 0 1 1 1 2 0 1 2 2 0 0 1 0 2 0 0 0 2 0 1 1 1 1 0 0 0 0 0 0 0 0 0 0 0 2 0 1 0 0 1 1 2 1 0 1 1 0 2 2 0 0 2 0 2 0 0 2 1 0 0 1 1 0 1 1 0 0 0 0 0 0 0 1 1 2 1 1 1 1 1 0 1 0 2 2 1 0 0 0 1 0 1 0 0 0 0 1 0 1 0 0 1 0 2 1 1 0 0 1 1 2 1 0 0 0 0 0 1 1 0 1 0 0 2 0 1 1 0 0 0 0 0 2 2 2 0 2 2 2 2 1 1 0 0 1 1 0 0 2 0 0 1 1 1 1 1 0 0 0 0 2 0 0 1 2 1 0 1 2 0 0 2 1 1 0 0 2 2 2 1 0 0 1 1 1 0 1 2 0 0 0 2 0 2 0 0 0 1 0 1 1 2 1 1 0 1 1 0 1 2 0 1 0 1 1 0 2 1 0 1 1 1 1 1 1 0 2 1 1 1 0 0 0 2 0 1 0 0 0 1 0 0 0 1 0 0 1 0 0 0 0 0 1 0 0 0 1 1 0 2 1 0 0 0 0 0 0 1 0 0 0 1 0 2 1 0 0 0 0 0 0 2 0 1 1 0 0 0 0 1 0 0 0 1 0 0 0 0 0 1 0 1 0 1 1 1 1 1 0 0 1 0 1 1 1 0 2 0 0 1 0 0 0 0 0 0 2 1 1 0 1 1 1 0 1 1 2 0 1 0 0 0 1 1 0 1 0 1 0 0 1 1 0 0 0 2 1 0 2 0 1 0 1 1 1 2 1 2 0 0 0 1 0 1 0 0 2 0 0 1 1 0 0 0 1 0 0 1 1 0 0 0 0 1 1 0 0 1 2 0 0 0 0 0 0 2 0 0 1 1 1 1 0 1 0 1 1 0 0 2 1 0 0 0 0 0 1 1 0 1 1 1 0 0 0 0 0 0 2 2 0 0 2 0 0 0 0 2 0 0 0 0 1 1 0 0 2 0 0 0 2 2 1 1 1 1 1 1 0 1 1 2 2 1 0 1 0 1 0 0 1 0 0 0 1 1 1 0 0 1 1 0 2 1 1 1 1 1 2 0 1 2 0 1 2 1 1 0 1 2 0 2 1 2 0 0 0 0 1 2 0 0 1 1 0 0 1 0 0 0 1 0 1 1 1 0 0 0 0 0 0 1 1 0 1 0 1 0 1 0 0 0 1 1 1 0 0 1 2 2 2 2 0 0 0 1 1 0 0 0 0 0 0 0 2 1 1 2 0 2 0 0 1 1 1 1 1 2 1 1 1 0 0 0 2 0 0 1 2 0 0 0 2 1 0 1 1 0 1 0 0 0 0 1 0 0 0 0 2 0 0 0 2 1 1 0 0 0 0 1 0 1 0 0 1 0 2 1 1 1 1 1 1 0 0 0 0 0 1 1 0 1 0 1 0 1 0 0 2 0 0 0 0 0 0 0 0 0 0 0 0 0 0 2 1 0 0 0 0 0 1 1
101 0 0 0 0 0 0 0 0 2 2 0 0 0 0 0 0 0 0 1 1 1 0 1 1 1 1 0 0 1 0 0 1 1 1 1 1 1 1 1 0 0 0 0 0 0 1 0 0 1 1 0 1 0 1 0 1 0 1 1 0 0 1 1 0 1 0 0 0 0 0 0 1 1 1 1 0 0 0 2 0 2 0 1 1 0 0 0 0 2 0 0 2 2 0 2 2 0 0 0 1 1 0 2 2 0 2 0 2 0 0 2 0 2 2 2 1 0 2 0 0 0 1 1 0 0 1 0 1 1 0 0 0 0 0 0 0 0 0 0 0 2 0 0 0 1 0 0 0 0 0 0 0 0 1 0 0 0 0 0 0 0 0 2 0 2 0 2 0 0 2 0 0 2 0 1 1 1 1 1 0 1 1 2 2 1 2 2 0 0 1 1 1 0 0 0 1 0 0 0 0 0 0 0 2 0 0 0 1 0 2 2 0 0 0 0 0 0 2 0 2 2 1 0 0 1 0 1 0 1 0 0 1 0 0 0 0 1 0 1 0 0 2 1 0 0 0 1 1 1 0 0 1 0 0 0 1 1 0 0 0 0 0 0 1 0 1 1 1 0 0 0 0 1 0 0 0 0 2 0 0 1 1 0 0 0 1 1 1 2 0 2 0 2 2 0 1 0 0 0 1 0 0 0 0 1 0 1 1 1 0 1 0 0 1 0 2 0 0 0 0 1 1 1 1 0 0 2 2 1 0 2 1 1 0 0 0 0 0 1 2 1 1 0 0 0 1 0 1 1 0 1 1 0 0 1 0 0 0 2 2 2 1 0 1 0 0 1 2 1 0 2 0 2 0 0 2 1 0 1 2 2 0 1 0 1 0 0 0 0 0 0 1 0 2 0 0 0 0 0 0 0 0 1 1 1 0 1 0 2 0 1 0 0 0 0 2 1 0 1 0 1 1 0 1 2 1 0 0 0 0 0 0 0 0 1 0 1 1 0 1 0 2 0 0 1 1 2 0 1 0 2 0 2 0 0 0 2 1 2 1 2 0 0 0 0 0 1 1 2 2 2 0 0 2 0 2 0 0 1 1 2 0 1 1 0 1 2 2 0 0 2 0 1 0 0 1 1 1 1 1 0 2 2 2 0 2 1 0 0 0 1 0 0 1 0 0 0 0 0 0 2 2 2 2 0 0 1 1 1 1 1 0 0 1 0 0 1 1 1 2 2 0 0 0 0 2 1 1 1 0 0 0 2 0 0 0 0 1 0 0 0 0 0 1 0 1 0 0 0 0 1 1 0 0 0 1 1 0 2 2 0 2 0 2 0 2 1 0 0 0 0 1 1 1 0 1 0 0 0 0 2 0 1 0 1 1 1 0 1 1 0 0 1 1 1 1 0 0 0 0 0 0 0 0 2 2 2 0 0 0 2 0 1 2 2 2 0 2 2 2 1 0 0 1 1 2 0 1 1 0 2 1 1 0 0 1 0 0 0 0 0 1 1 1 0 1 0 1 0 1 1 1 0 0 1 1 1 0 1 1 0 0 0 0 1 0 0 0 2 0 0 0 0 0 1 2 1 0 1 1 0 1 1 2 1 1 1 1 1 1 0 0 0 0 0 0 0 0 0 1 0 0 0 0 1 0 0 0 0 0 0 0 1 0 1 1 0 0 1 0 0 0 0 0 1 1 0 0 0 0 0 0 0 0 1 0 0 0 0 0 0 2 0 0 0 0 0 1 1 0 0 1 0 0 0 1 0 2 2 2 2 0 0 1 2 1 2 1 2 0 1 2 1 0 1 0 1 0 0 1 0 0 0 0 1 0 0 1 2 2 1 0 0 0 2 0 1 2 0 0 2 1 1 1 1 0 0 0 2 0 2 2 2 0 0 0 0 0 0 0 0 1 1 0 0 1 0 0 0 2 0 1 0 1 0 1 0 1 0 0 0 1 1 1 1 2 0 1 0 0 0 1 0 1 0 0 0 0 2 2 2 0 0 0 0 0 0 0 1 0 0 1 0 2 2 2 2 0 0 0 2 0 1 1 1 1 1 0 1 0 0 0 0 1 1 0 1 2 1 0 1 2 2 1 0 1 0 1 0 0 0 0 2 0 0 0 0 0 0 0 1 1 0 0 1 0 2 1 0 1 0 1 0 1 0 1 1 1 0 1 2 1 1 1 2 2 0 0 0 0 0 0 0 0 1 0 0 2 1 0 0 0 0 0 0 0 0 0 1 0 0 0 2 0 0 0 0 0 0 0 0
102 0 1 0 0 0 0 2 2 0 0 1 0 0 0 0 0 0 0 0 2 0 0 0 2 0 0 2 2 0 2 0 1 1 1 2 1 1 0 1 2 1 0 1 0 1 0 0 0 1 0 1 0 0 0 1 0 0 2 0 1 1 2 2 1 1 1 0 2 0 0 0 2 2 1 2 1 0 1 0 1 1 0 0 0 0 0 1 1 2 0 1 1 2 1 2 0 1 0 0 1 0 0 0 2 1 1 2 0 0 0 0 0 1 1 1 0 0 1 1 1 0 2 2 2 0 2 0 1 1 0 0 0 0 1 1 0 0 0 0 1 1 0 0 0 1 1 2 2 2 0 0 0 0 0 0 1 0 1 1 1 0 1 1 0 1 0 1 1 1 1 2 1 1 0 0 2 0 0 1 0 1 1 2 1 1 1 0 0 1 0 0 0 1 1 1 2 0 0 2 0 0 0 1 2 0 0 1 1 0 2 0 1 0 0 0 0 0 2 1 1 1 1 1 0 0 0 1 0 1 0 0 0 0 0 0 0 1 0 1 0 0 2 0 0 0 0 0 1 1 1 1 1 1 1 2 1 0 1 0 1 1 0 0 1 0 0 1 1 1 0 1 0 2 0 0 0 1 2 1 0 1 1 0 1 1 1 1 0 2 0 0 1 2 2 0 1 0 1 0 0 1 0 0 0 1 0 0 2 2 1 2 0 0 2 2 2 0 0 0 0 1 1 2 2 0 1 2 2 1 0 2 0 1 0 0 0 0 0 2 1 2 2 0 0 0 0 1 2 2 1 0 1 1 0 0 1 0 0 1 2 2 0 0 0 0 0 1 1 0 0 2 1 2 0 0 0 2 0 0 0 2 0 1 0 0 0 0 0 0 0 0 1 0 2 1 1 1 0 0 0 0 1 1 1 0 1 0 1 1 0 2 0 0 0 0 2 0 2 0 0 0 0 0 1 2 1 0 0 0 0 0 0 1 1 0 1 2 0 0 1 0 2 0 0 1 2 1 1 1 0 1 1 2 1 1 1 2 0 2 0 2 0 0 0 2 2 0 2 0 0 0 1 1 1 1 0 0 0 2 2 1 0 1 2 1 0 1 2 1 0 2 1 1 0 0 1 0 0 2 2 0 1 0 1 2 1 2 0 0 0 1 1 1 0 1 0 0 0 2 2 1 1 1 0 0 0 0 0 2 0 1 0 0 1 0 0 0 0 1 2 2 0 0 0 0 2 1 1 1 0 0 0 2 1 1 1 0 0 1 1 0 0 1 1 0 1 1 1 0 0 1 1 0 1 0 1 1 0 2 1 0 1 1 0 1 1 0 0 0 0 0 0 1 0 0 0 1 1 2 1 1 0 1 0 1 0 1 0 0 0 0 0 1 1 1 1 0 0 0 0 2 0 1 1 0 1 1 0 0 0 1 0 2 1 2 2 0 0 1 1 0 1 2 2 1 1 2 0 0 0 2 1 1 0 0 1 0 2 1 1 0 0 0 1 0 0 0 2 1 0 1 0 1 0 1 1 0 1 0 0 2 1 0 0 2 1 1 1 1 0 1 0 0 0 0 1 0 2 2 1 1 0 0 1 0 2 1 1 0 0 0 0 0 0 1 0 2 1 0 0 1 1 0 1 1 0 0 0 0 0 1 0 0 0 1 0 0 0 0 0 0 1 1 0 0 2 2 0 0 0 0 0 0 0 0 0 0 1 0 0 0 2 0 0 0 1 1 1 1 0 0 1 0 0 0 1 0 0 0 1 1 0 0 0 1 0 1 0 1 1 2 2 1 1 1 0 0 0 0 0 0 0 0 0 1 1 1 0 2 1 1 1 2 1 1 2 0 2 0 2 2 1 0 2 1 0 0 0 2 1 2 1 1 1 0 0 1 0 0 0 0 0 0 0 0 0 0 0 0 2 0 2 1 1 0 1 0 0 0 0 0 1 0 1 0 2 1 2 1 0 0 2 0 2 1 0 0 1 2 1 1 0 0 0 0 0 0 1 0 1 0 1 0 2 1 1 2 0 0 0 2 0 2 1 1 1 1 1 2 0 0 0 0 1 1 0 0 1 1 0 1 2 1 1 1 0 1 1 1 1 0 0 0 1 0 1 1 1 0 0 0 2 0 0 2 0 0 0 0 2 0 2 0 0 0 0 1 1 0 1 1 0 0 1 1 1 0 0 0 0 1 1 0 0 1 0 0 1 0 0 0 1 1 0 0 1 0 1 2 0 0 0 2 0 1 0 1 1 0 0 0
103 0 2 0 0 0 0 1 1 2 2 0 1 2 0 2 0 0 0 0 2 0 0 0 2 0 0 1 1 2 0 0 1 1 1 1 1 1 0 1 0 0 0 1 1 0 0 0 1 1 0 0 0 0 2 0 0 0 1 0 0 1 1 1 0 1 0 1 0 0 0 1 1 1 0 1 1 0 1 1 1 2 0 0 0 0 0 0 0 2 0 1 1 2 0 1 0 2 0 2 0 0 0 1 2 1 2 1 1 1 0 2 0 0 2 2 2 0 2 0 1 1 2 1 1 0 1 0 2 2 0 0 0 0 0 0 0 0 1 0 2 0 0 0 0 0 0 0 0 1 0 1 0 0 0 0 0 1 0 2 1 0 1 2 1 2 0 0 2 0 0 2 0 2 0 0 1 1 1 1 0 2 0 2 1 0 1 1 0 0 0 1 0 0 0 1 1 0 0 1 0 1 0 0 2 0 0 0 1 0 2 0 1 0 0 1 0 1 0 0 1 1 1 2 1 0 0 1 0 1 0 0 0 0 0 0 0 1 0 1 0 0 1 0 0 0 0 0 2 0 0 0 0 1 1 2 0 0 0 0 0 0 0 0 1 0 1 0 1 0 0 2 0 2 0 0 0 2 2 2 0 0 1 1 1 1 1 2 0 2 0 0 0 1 2 0 1 1 0 1 0 1 1 0 1 1 0 0 1 1 0 2 0 1 2 1 2 0 0 0 1 0 1 1 2 0 0 2 2 2 0 1 0 0 0 0 0 0 0 0 1 1 1 0 0 0 0 0 1 1 0 0 1 0 0 1 0 0 0 0 0 0 2 0 2 0 0 2 2 0 0 2 1 2 1 1 1 1 0 0 2 1 0 1 0 1 0 0 0 1 0 1 1 1 2 1 1 1 0 0 0 0 1 0 0 0 1 0 0 1 0 0 1 0 1 0 0 0 1 0 0 1 1 1 1 2 1 0 1 0 2 0 0 0 0 1 0 0 1 1 2 0 0 2 0 0 2 1 1 1 0 1 1 2 2 0 2 1 0 2 0 2 0 0 0 1 1 1 2 0 1 1 2 2 2 2 0 0 0 1 1 1 0 1 1 0 1 0 1 1 0 1 2 2 0 0 0 2 2 2 0 0 1 1 1 0 1 0 0 0 0 2 0 2 0 0 0 0 0 1 1 1 2 2 1 1 1 0 1 2 0 0 0 1 1 1 0 0 0 1 1 1 1 0 1 1 0 0 0 2 0 0 1 2 0 1 0 1 0 1 0 0 1 0 0 1 2 2 1 1 0 1 0 0 0 0 0 2 0 2 2 0 2 1 1 0 2 1 0 0 0 2 1 0 1 0 2 0 0 0 0 0 0 0 0 2 2 0 0 0 0 0 0 2 0 1 0 0 1 1 1 2 0 0 0 0 1 0 0 0 0 0 0 2 1 1 1 0 0 1 1 1 0 1 1 1 2 1 0 0 0 1 0 1 1 1 1 0 2 1 0 1 2 1 0 1 1 1 1 1 0 1 0 0 1 2 1 1 0 1 1 0 1 0 1 2 0 1 1 2 0 0 0 0 1 0 2 0 0 1 0 2 2 0 1 0 1 2 2 0 0 0 0 0 0 0 0 0 0 0 0 0 0 0 1 2 0 0 0 0 0 1 0 1 0 1 1 0 1 1 0 0 0 0 0 1 1 1 0 0 0 0 0 0 0 0 0 0 0 0 0 1 0 0 1 0 2 2 0 0 0 0 0 0 2 1 0 0 1 1 1 2 1 1 2 2 2 0 0 0 2 2 2 0 1 0 0 0 0 2 2 0 1 0 1 1 2 0 0 2 2 0 0 0 0 2 1 0 1 0 0 1 1 1 2 2 1 0 1 2 2 1 0 1 1 0 0 1 0 0 1 1 0 0 0 0 0 2 0 1 1 1 0 0 2 0 0 0 0 0 0 0 0 0 0 1 1 1 0 0 0 0 2 0 2 1 0 0 2 2 2 2 0 0 0 2 2 0 0 0 1 0 0 1 0 0 1 1 0 0 0 1 0 2 2 1 0 1 2 0 1 0 0 0 2 0 0 0 1 1 0 1 2 1 1 1 0 1 0 0 1 0 0 0 0 0 0 1 1 1 0 0 1 0 0 0 0 0 0 0 2 0 2 0 0 0 0 1 1 1 1 1 1 0 0 0 0 1 1 0 1 0 0 0 0 1 0 1 1 1 1 1 0 0 0 0 0 0 0 1 0 0 0 0 0 0 0 1 1 0 2 1
104 0 0 0 0 0 2 1 1 1 1 1 1 1 0 0 0 0 1 1 1 1 0 1 1 0 0 1 1 2 0 1 0 1 1 1 1 0 0 1 0 0 0 0 0 1 1 0 0 1 0 0 2 0 1 0 1 0 2 1 1 1 2 2 1 1 1 0 1 0 0 0 2 2 1 2 1 0 2 0 1 2 0 1 1 0 0 1 0 2 0 1 1 1 2 2 0 0 0 0 2 0 1 1 2 0 2 1 1 0 0 1 0 1 1 1 0 0 0 0 2 0 2 2 2 0 2 0 1 1 1 1 0 0 0 0 0 0 0 1 0 2 0 0 0 1 0 0 0 1 1 1 0 0 1 0 0 0 1 1 1 0 0 2 1 1 0 0 2 0 1 1 0 2 0 0 2 2 2 2 0 2 1 1 1 1 1 1 1 1 0 0 2 0 0 2 1 0 0 0 0 0 0 0 2 1 0 0 0 0 1 1 1 0 0 0 0 0 2 1 0 0 1 1 0 0 1 2 0 2 1 1 0 0 0 0 0 2 0 2 0 0 2 0 0 0 0 0 1 0 0 0 0 1 1 2 1 1 0 1 0 1 0 0 0 0 0 0 1 0 0 2 0 2 0 0 0 1 0 0 1 1 2 1 1 1 2 2 0 1 1 1 0 2 2 0 1 1 0 1 0 0 1 1 0 1 1 0 0 2 0 2 0 0 2 0 1 0 0 0 0 2 0 1 2 0 0 1 0 1 0 1 0 2 0 0 0 2 0 0 0 0 1 0 1 0 1 0 1 2 0 0 0 0 2 0 1 0 0 2 1 1 2 0 2 1 0 1 2 1 1 1 0 2 1 1 1 2 1 0 0 2 0 0 1 0 0 0 0 0 0 0 1 0 2 0 0 2 0 0 0 0 1 0 1 0 0 1 0 2 0 1 1 1 1 0 1 0 0 1 0 1 1 1 1 2 2 0 0 0 0 0 0 2 2 0 0 2 2 2 2 0 1 1 1 2 2 0 1 2 0 0 0 2 1 0 1 1 1 1 1 1 1 1 0 1 1 1 2 1 1 1 1 1 1 0 1 0 0 0 0 2 0 1 1 1 1 0 2 2 2 0 1 2 2 0 2 1 1 1 1 0 2 2 1 0 2 1 1 0 1 1 0 1 0 0 1 0 0 2 2 2 2 2 0 1 0 0 0 2 0 1 0 0 1 0 1 0 1 1 1 1 2 1 1 0 1 1 1 1 0 0 1 1 1 0 0 1 0 1 0 0 0 0 0 1 1 1 1 0 1 0 0 0 0 0 0 1 0 2 2 0 1 0 1 0 0 1 0 0 0 2 2 0 1 0 1 0 0 0 0 2 0 2 0 0 1 0 1 0 1 0 0 1 0 1 1 0 0 0 0 1 0 0 0 0 1 2 0 0 0 1 2 2 2 0 2 0 1 1 1 1 0 0 0 0 2 1 1 0 0 2 0 1 0 0 2 0 2 0 0 0 1 1 1 2 0 1 1 0 2 0 0 0 1 1 1 0 0 0 1 1 0 0 0 1 1 2 1 1 1 0 0 0 1 0 2 0 0 0 0 0 0 0 2 0 0 1 1 0 0 0 0 0 1 1 0 2 1 0 0 0 0 0 2 0 0 0 0 0 0 0 0 0 0 0 0 0 1 2 0 0 0 1 0 0 1 0 0 0 0 0 1 0 0 0 1 0 0 0 0 1 2 0 0 0 0 0 2 2 1 0 0 1 0 0 1 1 0 1 1 1 0 0 0 2 0 2 2 2 0 0 2 1 0 1 0 1 1 0 0 0 1 0 1 0 2 0 2 2 2 0 0 0 0 1 2 1 0 0 0 0 1 1 2 0 0 0 1 2 1 1 1 1 0 0 0 1 0 0 1 1 1 1 0 0 1 1 0 1 1 0 0 0 1 0 0 0 1 0 1 0 0 0 0 0 1 0 1 1 0 0 0 1 2 1 0 0 1 1 1 1 0 0 0 0 0 0 0 0 0 0 0 0 2 1 1 1 1 1 0 2 0 1 0 2 0 0 1 1 0 0 0 0 0 1 0 2 2 0 0 0 2 2 1 2 1 2 0 0 0 0 0 1 1 0 1 0 0 0 0 2 1 0 0 0 0 1 0 0 2 0 1 0 2 0 1 0 0 0 0 0 2 0 2 2 2 0 0 0 1 0 0 0 0 1 0 0 2 0 0 0 0 1 0 1 0 0 1 2 0 0 0 1 1 0 0 1 2 0 2 2
105 0 1 0 0 0 1 1 1 0 2 0 0 0 0 0 0 0 0 0 2 0 0 0 2 0 0 2 2 1 2 0 0 2 1 2 0 2 0 0 1 1 0 0 0 1 1 0 1 0 0 0 1 0 0 1 0 0 1 0 2 2 2 1 1 0 1 1 1 0 0 1 2 2 1 2 1 0 1 0 2 2 0 1 1 0 0 0 0 2 0 0 0 1 1 2 0 1 0 1 1 0 0 0 2 0 2 1 1 1 0 2 0 0 2 2 1 0 0 0 2 0 2 0 0 1 0 0 1 1 0 0 0 0 0 0 0 0 0 0 1 1 1 0 0 1 0 0 0 2 0 1 0 0 1 0 0 2 0 2 2 1 0 2 1 2 0 0 1 1 0 2 1 1 1 1 2 0 0 0 0 0 0 1 1 1 0 0 0 0 0 0 0 1 1 1 1 0 0 0 0 1 0 2 2 1 1 0 2 1 2 0 1 0 0 0 0 1 2 1 0 0 1 1 0 0 0 2 0 1 0 0 0 0 0 0 1 2 0 1 0 0 2 0 0 0 0 1 1 1 1 1 1 0 0 1 0 0 0 0 0 0 0 0 0 0 2 1 1 1 0 1 1 2 0 0 0 0 1 0 1 1 1 1 1 2 2 2 0 2 0 1 0 2 2 0 1 2 0 1 0 0 0 0 0 0 0 0 1 1 0 2 0 0 2 0 2 0 0 0 2 0 0 1 2 0 0 0 0 1 0 1 0 2 0 0 0 1 0 1 1 1 1 0 1 0 0 0 1 2 0 1 1 0 1 0 0 0 0 0 0 0 2 2 1 1 0 1 1 0 0 2 1 2 2 2 2 1 0 0 2 0 0 0 0 0 0 1 1 1 0 0 0 0 2 0 1 0 1 1 0 1 0 0 0 0 0 0 1 0 0 1 1 0 2 1 0 0 0 0 0 1 0 0 2 2 1 0 1 0 1 0 0 1 1 0 1 1 0 0 2 0 0 2 0 2 2 0 0 0 0 1 1 2 1 1 1 1 1 2 1 2 0 1 0 1 1 0 2 0 0 0 1 1 1 0 1 0 0 1 1 1 0 0 2 0 0 1 2 0 2 2 1 2 2 0 2 1 1 2 1 0 1 1 1 0 1 1 0 0 0 2 0 2 0 0 1 0 0 2 2 1 2 2 1 0 0 1 0 2 1 0 0 0 1 1 1 1 0 1 1 1 1 0 0 0 0 1 1 1 0 0 1 1 2 1 1 1 1 0 0 0 0 0 1 0 0 1 1 0 1 2 1 0 1 0 1 1 0 2 1 0 2 1 1 1 1 2 0 0 0 0 1 2 0 0 0 0 0 1 1 2 0 2 0 0 1 0 0 0 0 0 0 0 1 0 0 0 0 0 0 2 0 0 0 0 2 2 0 0 0 1 0 2 1 1 2 0 2 2 2 0 1 1 1 1 2 1 0 0 1 2 1 1 0 0 1 0 0 0 0 0 1 0 1 0 2 1 1 1 0 1 0 1 1 2 0 0 1 0 0 0 0 0 0 2 0 2 0 0 0 1 0 0 1 0 2 0 0 0 0 0 0 0 1 0 2 2 2 0 0 0 0 0 1 0 0 0 1 0 0 0 0 0 1 2 0 0 1 1 1 2 1 0 0 2 1 0 0 1 1 0 0 1 0 0 1 0 0 0 0 0 1 1 1 0 0 0 0 0 0 2 2 0 0 0 1 1 1 1 0 0 1 1 0 0 2 0 0 0 0 1 0 0 2 2 2 2 2 2 0 0 2 0 0 0 0 0 0 1 1 0 0 0 0 0 1 0 0 2 2 1 1 1 1 1 1 0 2 0 2 2 0 0 2 0 0 0 1 2 0 2 1 0 0 1 1 0 0 0 0 0 2 2 0 0 2 1 0 1 1 0 0 0 2 0 0 0 0 1 0 1 1 0 1 1 2 1 1 2 0 0 0 0 2 0 1 1 2 2 2 2 0 0 0 0 0 0 0 0 0 0 2 0 2 2 2 1 0 0 0 2 0 2 1 1 1 1 0 2 0 0 0 0 0 2 0 0 2 0 1 0 2 0 0 2 0 2 0 1 0 0 1 2 1 0 0 1 1 0 0 0 2 1 0 0 1 0 0 0 2 0 0 0 1 0 2 0 0 2 0 1 1 0 1 1 1 0 0 0 1 0 0 0 0 0 0 1 2 1 1 1 1 1 0 1 0 0 0 2 0 0 0 1 1 0 0 1 1 0 1 1
106 0 2 0 0 0 0 2 2 1 1 1 1 1 0 1 1 1 0 1 1 1 0 0 2 0 0 2 2 1 2 0 0 0 2 0 2 1 0 1 1 1 0 0 1 0 0 0 0 1 1 1 0 0 1 1 1 0 1 1 1 1 2 2 1 0 1 1 0 0 0 1 2 2 1 2 0 0 0 0 0 0 0 1 1 0 0 1 1 2 1 1 2 2 0 0 0 0 0 1 2 1 2 0 2 0 2 0 2 0 0 2 1 2 2 2 1 0 0 0 2 0 2 1 1 0 1 1 1 2 0 0 0 0 2 0 0 0 0 0 1 1 1 0 0 0 0 0 0 1 0 0 0 1 0 0 1 2 0 0 1 1 0 2 1 2 1 1 0 1 1 0 0 2 0 0 2 0 0 0 0 0 1 1 1 1 1 2 0 0 0 2 0 2 2 2 1 0 0 0 0 0 0 2 2 0 0 0 2 0 2 0 0 0 0 0 0 1 0 0 1 1 2 2 0 0 2 1 1 0 1 1 0 0 1 1 0 2 0 2 0 0 2 1 0 0 0 0 1 1 1 1 1 1 1 1 0 0 0 0 0 0 0 0 1 0 0 1 2 1 0 0 0 1 0 0 0 1 2 1 0 0 2 2 2 2 2 2 0 2 0 0 0 2 2 1 1 1 1 0 1 1 1 0 0 0 0 0 1 1 0 1 0 1 2 1 2 0 1 0 0 1 0 1 1 0 0 1 0 1 0 2 0 1 0 0 0 2 0 0 0 0 2 0 0 0 0 0 1 2 0 1 0 0 2 0 0 0 0 1 1 1 0 0 0 1 0 2 2 1 1 1 1 2 0 0 1 1 1 1 2 1 0 1 0 0 0 0 0 0 0 1 0 1 2 2 2 1 1 1 0 0 1 1 1 1 1 1 0 1 0 1 1 0 1 0 0 0 0 0 0 1 2 0 1 2 0 0 0 0 1 0 0 1 1 0 0 1 1 1 0 0 1 1 1 1 2 0 2 1 1 1 1 1 2 1 2 2 0 1 2 1 0 0 0 1 1 1 1 1 1 1 0 0 2 0 2 0 0 0 1 1 0 1 1 0 0 1 2 1 1 2 1 0 1 0 1 1 1 2 1 0 2 2 2 0 0 1 0 0 0 1 0 2 0 0 0 1 0 2 2 1 1 1 0 1 0 0 0 2 0 1 0 0 2 0 2 1 1 1 0 1 2 0 0 1 0 1 1 1 0 0 1 2 1 0 0 0 0 1 0 0 0 1 1 0 1 1 1 0 1 1 1 0 1 0 2 1 0 2 2 0 1 1 0 0 1 1 1 1 0 0 0 0 0 0 0 0 0 0 0 2 1 2 0 1 1 1 0 1 1 0 0 0 2 0 0 0 0 0 0 0 0 1 1 1 1 1 0 0 1 0 0 1 1 0 1 0 0 2 0 1 1 2 2 1 1 1 0 0 0 1 0 1 1 1 1 1 2 1 1 0 0 2 0 1 1 1 1 0 1 2 0 1 0 2 0 0 2 0 0 1 0 1 0 2 0 0 0 2 0 1 0 0 0 0 0 0 2 2 0 2 0 0 1 0 0 1 1 1 0 0 0 0 0 0 0 1 2 1 0 0 0 1 0 2 1 0 0 0 0 1 0 1 0 1 1 0 0 2 0 2 1 0 0 0 1 1 0 0 0 1 0 0 0 2 1 0 0 0 0 0 1 0 0 1 0 1 1 1 0 0 2 0 0 0 1 0 0 0 1 1 0 0 0 2 0 2 0 2 0 2 2 0 0 0 0 1 0 0 1 0 0 0 0 1 2 0 2 1 1 0 2 2 2 2 2 1 1 0 1 1 1 0 2 1 0 0 1 2 2 1 0 0 0 2 1 0 1 1 0 0 0 0 0 0 0 0 0 0 1 0 2 0 2 0 0 0 1 0 0 0 0 0 0 1 1 1 2 0 0 0 0 0 0 0 0 2 2 2 2 2 0 1 0 2 1 0 0 0 0 0 0 0 1 0 1 2 1 0 1 1 0 2 2 0 1 2 0 2 0 1 0 0 0 2 0 0 1 1 0 1 2 1 1 0 1 0 0 0 0 1 1 1 2 0 1 0 1 1 0 0 0 1 1 2 0 1 0 1 1 0 1 0 1 0 1 0 0 1 0 0 2 0 0 0 0 0 0 0 1 1 0 0 0 1 1 0 1 0 0 0 1 1 0 1 1 0 0 2 0 0 0 1 0 0 0 0 0 0 0 0
107 0 1 0 0 0 0 1 1 1 2 0 1 2 0 1 0 0 1 0 1 0 0 0 2 0 0 2 2 1 2 0 1 1 2 0 2 1 0 2 0 0 2 2 0 0 0 0 0 1 0 1 1 1 0 2 0 1 1 0 1 2 1 1 0 0 0 1 0 0 0 1 2 2 2 2 0 0 1 1 1 2 0 2 2 0 0 0 0 1 0 0 0 1 0 0 0 0 1 0 2 0 0 0 2 1 2 1 2 1 0 2 0 0 1 1 0 0 1 0 1 0 1 1 1 1 1 1 1 1 0 0 0 0 1 0 1 0 0 0 1 1 0 0 0 2 0 0 0 2 1 2 0 0 0 0 0 0 0 1 1 0 2 2 1 2 1 1 0 1 0 0 2 0 1 2 1 1 1 1 0 1 1 2 1 1 1 0 0 2 0 0 0 1 1 2 0 0 0 0 0 0 0 1 2 0 0 0 0 0 1 1 0 0 0 1 1 0 0 2 0 0 1 1 1 0 0 1 1 0 1 2 1 1 1 1 0 2 0 2 0 0 2 0 0 0 0 0 1 1 1 1 1 1 1 1 0 0 0 0 0 0 1 1 1 0 0 0 2 0 0 2 0 0 0 0 0 2 2 2 0 0 2 0 1 1 2 2 0 2 0 1 0 1 2 1 0 1 0 1 0 0 1 1 0 1 0 0 1 1 0 0 0 0 1 0 1 0 0 0 0 2 1 1 2 0 1 1 1 1 0 2 0 2 0 0 0 2 1 1 0 2 1 0 0 0 1 0 0 1 0 1 0 0 2 0 0 0 0 0 2 2 1 0 1 2 0 1 2 1 1 1 0 2 0 0 2 2 0 0 1 2 0 0 0 0 0 0 0 0 0 0 2 0 2 2 2 0 0 0 0 0 0 2 2 0 0 0 0 2 0 1 1 0 1 0 1 0 0 0 0 2 1 1 0 1 1 1 1 0 1 1 0 0 0 0 1 2 1 1 1 0 1 1 1 1 2 0 2 1 0 0 1 2 1 0 2 1 0 0 2 0 0 0 0 0 0 2 2 0 2 2 1 1 1 0 1 0 0 1 0 2 0 2 1 1 1 1 2 0 2 2 1 1 0 0 0 2 1 1 1 1 1 0 1 1 2 1 0 0 0 0 0 1 0 1 0 0 0 0 0 2 1 1 1 0 0 0 0 2 0 1 1 0 1 0 1 0 1 2 0 1 1 1 1 0 1 1 1 1 0 0 0 1 1 0 0 1 0 1 1 0 0 0 1 0 0 1 1 0 0 1 0 0 0 0 1 0 0 0 2 0 0 0 0 0 0 1 0 0 0 1 0 0 0 0 1 0 0 0 0 2 1 0 0 1 2 0 1 0 0 0 0 1 2 0 0 0 1 0 1 1 0 0 1 0 0 1 0 0 0 1 0 0 2 0 2 0 1 1 2 1 1 1 1 0 1 1 0 1 0 2 1 0 1 0 1 0 2 0 0 0 1 1 0 0 1 1 0 0 1 0 0 1 0 1 1 0 2 0 1 0 0 1 1 1 0 0 0 2 1 0 0 1 1 0 1 0 1 2 0 2 0 0 1 0 0 1 2 0 1 0 0 1 1 0 0 0 1 0 0 0 0 0 1 2 0 0 0 0 0 0 0 0 0 1 0 0 0 0 0 0 1 0 0 0 1 0 0 0 0 0 0 0 0 1 0 0 0 2 0 0 2 0 0 0 0 0 2 2 1 0 1 2 0 0 0 0 1 1 1 1 0 0 1 2 1 1 0 1 1 2 2 0 1 0 0 0 0 1 1 0 1 0 1 1 1 2 0 2 0 0 1 1 1 2 2 0 0 0 0 0 1 0 2 0 0 0 2 2 2 1 1 0 0 0 1 0 2 1 0 1 1 0 1 1 0 2 0 0 1 1 1 0 1 1 0 0 0 1 0 0 1 0 1 1 1 2 2 1 0 0 2 1 2 1 0 2 1 2 2 2 0 0 0 0 0 0 1 0 1 0 0 1 2 1 2 2 1 1 0 1 0 1 2 1 0 2 1 1 0 0 0 0 0 2 0 1 2 0 1 0 2 2 0 1 1 1 0 0 0 0 0 2 0 0 0 1 1 0 0 1 2 1 0 0 1 0 0 0 1 1 2 0 1 1 1 0 0 2 0 0 1 0 0 0 0 0 0 0 0 0 0 0 2 0 0 0 2 0 0 0 0 0 0 0 0 1 0 2 0 1 0 1 0 0 1 1 1 0 2 2
108 0 2 1 0 0 0 2 2 0 0 0 1 1 0 0 0 0 0 0 2 0 0 0 2 0 0 2 2 0 2 1 0 1 2 0 2 2 0 1 1 1 1 1 1 1 0 0 0 0 0 0 0 1 1 0 1 1 1 1 0 1 0 1 1 1 1 2 1 0 0 1 2 2 1 2 1 0 1 0 1 1 0 2 2 0 0 1 1 2 1 1 1 1 0 0 0 1 0 1 1 0 1 1 2 0 2 2 0 0 0 2 1 1 1 1 0 0 0 0 2 0 2 1 1 0 1 0 0 0 0 0 1 0 0 0 1 0 0 0 2 0 0 0 0 1 1 0 0 2 0 0 0 1 0 0 1 0 0 1 1 1 0 2 1 2 1 1 0 1 0 0 2 0 0 1 1 1 1 1 0 2 1 2 1 1 1 2 1 2 0 0 1 1 1 2 2 0 0 0 0 1 0 0 2 1 1 0 0 0 1 2 1 0 0 0 0 1 2 1 1 1 1 2 1 0 0 2 0 1 0 0 0 0 0 0 0 2 1 1 1 1 2 0 0 0 1 0 1 0 0 0 1 1 1 1 1 1 0 0 0 0 1 1 1 0 1 0 2 1 0 0 0 0 0 1 0 0 1 0 1 1 1 0 1 1 1 1 0 2 0 0 0 2 2 0 0 1 0 1 0 0 1 1 0 1 0 0 1 1 0 2 0 0 1 0 1 1 1 0 0 1 1 2 2 0 1 1 1 1 0 1 0 1 0 0 0 1 1 1 2 1 1 0 0 0 0 0 2 2 1 0 0 1 0 1 1 0 0 1 1 2 0 0 0 1 0 0 0 0 0 2 1 1 0 0 0 2 1 0 0 2 0 1 0 0 0 1 1 0 0 0 0 0 2 0 0 1 1 0 0 0 0 1 2 1 0 1 0 1 0 0 2 0 2 1 0 0 0 0 0 2 1 1 0 1 1 0 0 0 0 0 0 1 1 1 0 0 1 0 2 0 1 1 0 1 1 0 1 1 0 0 0 2 0 0 0 2 2 2 0 1 0 0 0 1 1 2 2 2 2 2 1 1 0 0 0 0 0 0 1 2 0 2 1 0 1 1 2 0 2 2 0 1 1 0 1 1 1 1 1 1 2 2 2 0 2 1 0 0 0 2 0 1 0 1 0 2 0 2 2 2 2 2 0 2 1 1 0 1 1 0 0 0 0 1 1 1 0 2 1 2 2 1 1 0 2 2 2 1 1 1 1 2 1 0 0 0 1 1 0 1 0 0 0 1 2 1 0 1 0 2 0 0 0 0 0 2 0 2 2 0 2 0 2 0 2 1 0 0 1 1 0 1 0 0 0 2 2 2 2 0 1 2 0 0 1 0 0 0 0 0 0 0 2 0 0 0 1 1 1 2 0 0 0 0 1 1 0 0 0 0 0 1 2 0 1 0 1 2 2 1 1 1 2 2 2 1 0 0 0 0 1 1 0 0 1 0 2 0 0 0 1 1 0 1 0 1 0 0 0 1 0 0 0 0 2 0 2 0 0 1 1 0 0 2 1 1 0 1 0 0 0 1 1 0 2 0 1 1 1 0 0 0 2 0 1 1 1 0 0 0 0 2 1 0 0 2 1 0 0 1 1 0 0 1 0 0 2 1 1 1 0 0 0 0 1 0 1 1 0 0 0 0 0 0 0 0 0 0 0 0 0 1 1 1 1 0 1 1 0 0 2 1 0 0 0 1 1 2 1 0 0 0 1 0 1 0 1 1 1 1 0 0 0 1 0 2 1 2 0 1 2 0 0 0 1 1 0 1 1 0 1 0 1 2 1 0 0 1 1 1 2 2 1 1 2 0 1 0 1 1 0 0 2 0 0 0 1 2 1 1 2 2 0 1 1 1 1 1 1 0 0 0 0 0 0 2 0 1 1 1 1 0 1 0 1 0 0 0 0 0 0 0 0 0 1 2 1 2 1 0 1 0 0 1 0 1 2 2 1 1 0 0 0 1 1 0 0 1 0 0 2 0 2 2 2 1 0 0 0 2 0 2 2 0 2 1 0 1 0 0 0 0 0 2 0 2 2 1 0 1 2 1 2 1 1 1 0 1 0 0 0 1 0 0 0 0 0 0 0 1 2 1 1 1 0 0 0 0 2 0 0 0 1 0 2 1 1 1 0 0 1 0 1 1 1 1 0 0 1 0 1 0 0 1 0 0 1 0 0 0 0 1 1 1 2 0 0 2 1 0 0 2 1 0 1 0 0 0 2 1
109 0 0 1 0 1 0 0 0 2 2 0 0 1 0 1 0 1 0 1 1 1 0 1 1 0 0 1 2 2 1 0 1 1 2 1 1 1 0 0 1 1 0 1 0 1 0 0 0 0 0 0 0 1 0 1 0 0 1 1 1 1 1 0 0 0 0 2 0 0 0 0 2 2 2 2 0 0 1 1 0 2 1 0 1 0 0 0 0 2 0 0 1 1 0 2 0 0 0 1 2 1 0 1 2 1 1 1 2 1 0 2 1 1 1 1 1 0 2 0 0 0 2 2 2 0 2 0 1 1 0 0 0 0 0 0 1 0 1 1 2 1 0 0 0 2 0 1 1 1 0 0 0 2 0 0 2 2 0 1 0 1 0 2 0 2 0 0 1 1 0 1 1 1 1 1 2 1 0 1 0 1 0 2 0 0 0 1 0 1 0 1 0 1 1 2 1 0 0 0 0 1 0 0 2 1 0 0 0 0 2 1 1 0 0 0 0 1 0 0 1 1 1 1 0 0 1 0 0 0 0 0 0 0 0 0 0 2 0 1 0 1 2 0 0 0 0 1 1 1 0 0 0 1 1 2 1 2 0 0 0 0 1 0 1 0 0 0 2 0 0 2 1 2 0 0 0 0 1 0 1 0 1 1 1 1 2 2 0 2 0 1 0 2 1 0 0 1 1 1 0 0 2 0 0 0 0 0 1 0 0 0 0 1 1 0 2 0 0 0 0 1 2 1 2 0 0 1 0 1 0 1 0 0 0 0 0 2 0 0 0 0 2 0 0 0 0 0 1 1 0 0 0 0 0 2 0 0 0 0 1 1 2 1 2 2 0 1 2 0 1 1 0 2 1 1 2 2 1 0 1 1 0 0 0 0 0 0 0 0 0 0 0 1 2 1 1 2 1 2 0 1 1 2 2 1 1 0 0 2 0 1 0 0 0 0 2 0 0 0 0 2 1 0 1 2 1 0 1 0 1 0 0 0 0 0 0 1 0 0 2 0 1 1 1 2 1 0 1 1 0 0 1 2 1 1 1 1 0 1 1 1 0 0 0 1 1 1 1 1 1 1 0 0 2 0 2 0 0 1 2 1 0 1 1 0 1 1 2 0 1 1 1 1 0 0 1 0 0 2 2 1 1 0 1 0 2 0 0 0 0 1 0 0 0 2 0 0 0 2 2 1 2 2 1 0 0 1 0 1 1 0 0 1 2 0 1 0 0 2 0 0 1 0 1 0 0 0 0 2 0 1 0 1 1 0 0 0 0 0 1 0 1 0 0 1 1 2 0 2 0 2 0 0 0 0 0 0 0 1 1 0 2 2 0 0 2 0 0 0 0 1 1 0 0 0 0 0 0 0 0 1 1 1 0 0 1 1 0 0 0 0 1 1 0 1 1 0 1 1 0 2 0 1 0 1 1 2 0 0 1 1 0 1 2 0 2 1 0 1 1 0 0 0 2 1 1 2 0 0 0 1 1 0 0 0 2 1 1 0 0 0 2 2 0 2 1 1 0 0 1 1 0 0 1 1 1 2 1 1 0 1 0 0 0 1 1 1 0 1 0 1 0 1 0 1 1 0 0 0 0 0 0 0 1 0 0 1 2 0 1 1 0 1 2 1 0 1 0 0 1 0 0 0 1 1 0 0 1 0 0 1 1 0 0 1 1 0 0 1 0 1 1 0 0 0 2 1 0 1 1 1 0 0 0 1 0 0 1 1 0 0 1 0 0 1 1 0 2 2 0 0 2 0 0 0 1 0 0 0 1 1 0 0 0 2 0 2 1 2 0 1 2 0 0 0 0 1 1 1 1 0 0 0 0 1 0 0 0 1 1 0 0 0 0 1 1 0 0 0 0 0 1 0 2 0 0 0 0 2 0 2 1 0 0 0 0 1 0 0 0 0 0 0 0 0 0 0 0 0 2 0 2 1 0 0 0 0 0 0 0 0 0 0 0 1 1 0 2 1 1 0 0 0 1 1 0 0 1 2 1 1 0 0 0 1 1 0 1 1 0 0 0 0 2 2 2 2 0 0 1 1 0 2 2 0 1 1 0 1 0 0 0 0 2 1 0 2 2 0 0 0 1 0 1 1 1 1 2 0 2 1 0 0 1 0 1 0 2 0 0 0 0 0 0 2 0 0 0 1 0 0 1 1 0 0 1 0 1 1 0 1 1 0 0 0 0 0 0 0 2 0 0 1 0 0 2 0 1 1 1 1 0 1 0 1 2 0 0 2 0 0 0 1 0 0 0 0 0 0 1 1
110 0 0 0 0 0 1 1 2 1 1 0 0 0 0 0 0 0 2 2 0 0 0 0 2 0 0 2 2 0 2 0 0 0 1 1 1 2 0 1 1 1 0 1 0 1 0 0 0 0 0 1 1 0 0 0 0 0 2 0 0 2 2 1 0 1 0 1 1 1 1 1 2 2 1 2 1 0 1 0 2 2 0 0 0 0 0 0 0 2 0 0 0 2 0 1 0 1 0 1 0 0 0 0 2 2 2 0 2 0 0 2 2 2 2 2 2 0 0 0 2 0 1 1 0 1 0 1 0 1 0 0 1 0 0 0 1 0 0 0 1 1 1 0 0 1 0 0 0 1 0 0 0 0 0 0 1 2 0 1 1 2 0 0 0 2 0 1 0 1 0 1 1 1 0 0 2 0 0 1 0 0 1 2 2 1 2 1 1 0 1 1 0 2 2 2 1 0 0 1 0 0 1 0 2 1 0 0 2 0 2 0 1 0 0 0 0 0 1 1 0 0 1 1 0 0 1 0 0 0 1 1 0 0 0 1 0 2 0 2 0 0 2 0 1 1 1 0 2 1 1 1 1 0 0 2 1 0 0 0 0 0 0 0 0 0 0 1 2 2 0 1 1 2 0 0 0 2 2 2 0 0 2 0 2 1 1 0 0 2 0 1 0 1 2 0 1 2 0 1 0 0 1 0 1 1 0 0 2 2 0 2 0 0 1 1 2 1 0 0 0 2 2 2 2 0 0 2 2 1 0 1 1 2 0 1 1 2 0 1 2 1 2 0 0 0 0 0 0 0 0 0 0 0 0 2 0 0 0 0 1 1 2 1 1 1 0 1 1 1 1 1 0 2 0 0 2 1 0 0 1 2 0 2 0 1 0 0 0 0 0 1 1 0 2 1 1 2 1 2 0 1 1 1 1 0 1 1 0 1 0 1 0 0 0 0 1 1 1 1 0 0 1 0 1 2 1 0 1 1 1 0 0 0 0 0 0 1 1 0 1 0 2 0 0 1 2 1 0 0 0 1 0 1 1 0 1 1 0 0 2 0 0 0 0 1 1 1 1 1 1 1 1 1 1 0 1 0 0 2 0 2 0 0 2 1 0 0 2 1 0 2 0 2 0 0 1 0 0 2 2 1 2 2 2 0 1 0 1 0 0 1 0 2 0 0 0 0 0 1 1 2 1 1 0 0 0 0 0 2 0 1 0 2 2 0 1 1 0 2 2 2 1 1 0 1 1 2 2 0 0 0 1 2 0 1 0 0 1 0 0 0 0 0 0 1 1 2 2 0 1 2 1 0 0 0 1 2 0 2 2 0 2 2 0 0 2 1 0 0 0 1 0 0 0 0 2 1 1 1 1 1 1 1 0 1 1 1 0 2 2 0 0 0 1 0 0 0 0 0 0 2 0 0 0 0 0 1 0 0 0 2 0 1 2 0 2 0 1 1 2 0 0 2 1 1 2 0 0 0 0 1 1 1 0 0 1 0 1 0 0 0 0 0 1 0 1 1 1 0 1 2 0 0 0 0 2 1 2 0 2 0 0 1 1 1 0 1 0 1 1 0 0 1 0 0 0 0 0 1 1 0 1 0 1 0 0 2 2 1 1 0 0 0 0 0 0 1 0 0 0 0 0 0 1 2 0 0 0 0 0 1 0 0 0 0 2 0 0 1 0 0 0 0 0 0 0 0 0 1 1 1 0 0 0 2 0 0 0 0 1 0 2 0 0 0 1 1 0 0 0 0 0 0 1 1 1 0 0 0 0 1 0 0 0 2 0 2 2 2 0 0 2 1 0 1 0 1 0 0 1 0 1 0 1 0 1 0 1 2 2 0 1 1 1 2 1 0 1 0 1 1 2 2 2 2 2 0 0 2 0 2 0 0 0 2 2 1 0 0 0 1 1 0 0 0 0 0 0 0 2 0 0 0 2 0 0 0 0 0 1 0 0 0 1 0 1 1 1 1 0 0 0 1 1 1 0 1 1 2 2 2 0 0 0 1 1 0 1 0 1 0 1 0 1 1 1 2 0 1 0 1 2 0 2 1 1 1 0 2 0 0 0 0 0 2 0 1 1 0 0 0 2 1 0 0 0 0 0 1 0 1 1 1 1 0 1 0 1 1 1 0 2 1 0 0 2 1 1 1 0 0 1 0 1 0 1 0 0 2 0 2 0 0 0 0 0 1 1 0 0 0 0 0 0 1 1 1 2 2 1 1 1 1 0 0 1 0 1 2 0 0 0 1 0 1 0 1 1 0 1 1
111 0 1 0 0 0 1 2 2 0 0 2 0 0 0 0 0 0 1 1 1 1 0 1 1 1 1 0 2 1 0 0 0 1 2 0 2 1 1 0 1 1 0 2 0 1 1 0 0 1 1 1 0 0 1 0 0 0 0 0 1 2 1 1 0 0 0 0 2 0 0 1 2 2 2 2 0 0 2 0 2 2 1 0 1 0 0 0 0 2 0 0 1 1 1 2 0 2 0 0 2 0 0 0 2 0 1 0 1 1 0 1 0 2 2 2 0 0 2 0 0 0 2 1 1 0 1 0 0 0 0 1 0 0 0 0 0 0 0 0 1 1 0 0 0 0 0 0 0 0 0 0 0 0 0 0 0 0 0 1 1 1 1 1 1 1 1 1 1 1 0 1 1 1 0 1 0 0 0 0 0 0 1 2 2 2 1 1 0 1 0 1 1 1 1 2 2 0 0 0 0 0 0 1 2 2 1 1 0 1 1 1 0 0 0 1 1 0 1 0 2 2 2 2 0 0 1 1 0 2 0 0 0 0 0 0 0 2 0 1 0 0 2 1 0 0 0 0 2 0 0 0 0 0 0 2 1 1 1 0 1 1 0 0 0 0 0 0 1 1 0 1 0 1 0 0 0 2 2 1 1 0 2 1 2 1 0 1 2 2 0 1 0 2 1 0 1 0 0 0 0 0 1 0 0 0 1 0 2 1 0 2 0 0 2 0 1 2 0 0 0 2 2 1 0 0 0 1 0 0 0 2 1 2 0 0 0 0 0 0 0 0 1 1 0 0 0 0 1 1 0 1 0 2 0 0 2 0 0 0 0 0 0 0 0 2 0 0 1 1 1 1 2 1 1 1 1 0 0 0 1 0 0 0 0 0 0 0 0 1 0 0 0 0 2 1 1 0 1 1 0 1 0 1 2 1 0 2 0 2 0 0 0 0 0 0 0 0 1 0 0 0 0 1 1 2 0 0 2 1 2 1 0 0 0 1 1 0 1 0 1 0 1 1 1 2 1 0 0 0 0 0 1 2 1 1 1 1 1 1 1 1 1 0 0 0 0 1 2 0 1 1 1 1 1 0 1 0 0 1 1 1 0 1 1 0 1 0 1 0 1 1 1 1 0 0 1 1 1 2 1 1 2 2 2 0 1 2 0 0 0 2 0 1 0 1 0 0 0 1 1 1 2 2 0 0 0 1 0 1 1 1 0 1 0 1 1 0 0 1 1 1 1 0 0 0 1 0 0 2 0 0 0 2 0 2 1 0 0 1 0 0 0 0 0 0 0 2 1 1 0 1 0 0 0 0 0 1 1 2 2 0 0 1 0 0 0 1 0 0 1 1 1 1 0 0 0 1 1 1 2 0 0 1 0 0 0 1 0 1 2 0 0 0 2 0 0 0 0 0 0 1 0 1 1 1 1 1 0 0 0 0 0 0 2 1 2 0 1 1 1 1 0 0 2 1 1 1 1 0 0 1 1 0 0 0 2 0 2 0 0 0 1 1 1 1 1 1 0 0 1 1 0 1 0 2 0 0 2 0 1 1 0 0 0 2 0 1 0 1 1 0 0 1 0 1 1 0 1 1 0 1 1 0 0 0 1 2 2 0 0 0 0 0 0 0 0 1 1 0 0 0 0 1 1 1 0 0 0 0 0 2 0 0 0 1 0 0 0 2 1 1 0 0 0 0 0 0 0 0 0 0 1 0 0 1 0 0 0 0 0 0 2 0 0 0 1 0 2 2 0 1 0 1 0 0 1 0 0 0 2 2 2 1 2 2 2 1 1 1 0 0 2 0 0 0 0 0 0 1 1 0 1 0 1 1 0 1 0 2 1 0 1 1 1 2 1 1 1 0 1 1 0 1 2 1 1 0 1 2 0 2 2 2 0 1 1 1 2 0 1 0 1 0 0 0 0 0 0 0 1 0 0 0 2 0 1 0 0 0 0 0 0 0 0 0 1 0 1 1 0 0 1 1 0 0 0 0 1 0 0 0 0 0 0 0 0 0 0 1 0 0 1 0 2 2 2 1 0 2 0 0 0 2 2 1 1 1 1 1 0 0 0 0 0 2 0 0 1 0 1 0 1 0 1 1 0 1 0 1 0 0 0 2 1 0 1 0 1 0 0 0 2 0 0 0 1 0 0 0 1 1 0 0 1 0 2 1 1 1 0 0 2 0 0 0 0 0 0 0 0 0 0 0 0 1 1 0 1 0 0 0 1 1 0 0 1 0 0 1 0 0 0 1 0 0 0 0 1 0 2 2
112 0 1 0 0 0 0 0 0 1 1 1 0 0 0 0 0 0 0 0 2 0 0 0 2 0 0 1 2 0 1 2 1 0 2 0 2 1 1 0 1 1 0 0 0 0 0 0 0 1 0 0 2 1 0 1 2 0 2 0 0 0 2 2 0 1 1 0 1 1 1 1 2 2 2 2 0 0 1 0 1 1 0 0 0 0 0 1 1 2 0 1 1 2 1 2 0 2 0 2 0 0 1 0 2 0 2 2 1 0 0 2 0 1 1 1 0 0 1 0 1 0 1 2 2 0 2 0 1 1 0 0 0 0 1 0 1 0 0 0 1 1 0 0 0 0 0 0 0 0 0 0 0 0 2 1 0 1 1 1 1 1 0 1 0 1 0 0 1 1 0 1 1 1 0 1 1 0 0 0 0 2 0 1 0 0 0 2 1 1 1 1 2 0 0 2 2 0 0 0 0 0 1 1 2 0 0 1 0 1 1 0 0 0 0 0 0 0 2 0 0 0 1 1 0 0 1 1 0 1 0 0 0 0 0 0 0 2 0 2 0 0 2 0 0 0 0 0 1 1 1 1 0 0 0 1 1 0 1 0 1 1 2 2 1 0 0 1 1 1 0 2 1 2 0 0 0 1 2 1 1 0 2 1 2 2 2 1 1 2 0 1 1 2 2 0 1 0 0 0 0 1 0 0 0 0 0 0 0 0 0 1 0 0 1 0 2 0 0 0 0 2 1 0 2 0 0 1 1 1 0 0 0 2 0 0 0 2 1 1 1 1 0 0 0 0 0 1 2 2 1 0 0 0 0 2 0 0 0 1 1 1 1 1 1 0 0 0 2 2 0 0 2 2 0 0 2 2 1 0 1 2 0 0 0 0 0 0 0 1 1 2 0 0 2 1 1 1 1 1 1 1 1 0 0 0 1 0 0 2 0 0 1 1 2 0 0 0 0 0 0 0 1 0 1 1 0 1 1 0 1 1 2 2 2 2 0 0 1 0 2 0 2 0 2 2 1 0 0 1 0 0 1 2 1 1 1 0 1 0 1 0 1 1 0 2 2 1 1 1 1 1 1 1 1 1 0 0 0 0 0 1 0 1 2 1 0 1 2 1 0 2 1 2 1 0 1 2 2 1 1 0 2 1 2 1 1 1 0 0 1 0 1 1 1 0 0 0 0 0 0 2 0 0 0 0 0 0 1 2 0 1 1 0 1 1 0 0 0 1 0 1 2 0 1 1 1 2 2 0 0 0 0 2 0 0 1 1 1 0 0 1 1 1 0 1 2 2 1 1 0 0 1 0 0 0 1 1 0 1 2 0 1 1 0 1 1 0 0 0 0 0 0 0 0 0 0 0 0 0 0 1 1 2 0 0 0 0 0 0 1 0 1 1 0 1 1 0 0 0 0 1 0 1 1 0 1 0 0 0 0 2 0 1 1 0 2 0 0 2 1 1 1 1 2 1 1 2 0 0 0 2 1 0 0 0 2 0 1 0 0 0 0 0 1 0 0 1 0 1 0 1 0 1 1 2 0 0 2 0 0 0 2 0 0 2 0 2 1 1 1 0 0 0 0 0 2 1 1 1 1 1 0 0 0 0 0 2 2 0 0 0 0 0 1 1 0 1 0 0 0 0 0 0 1 2 0 0 2 1 0 0 1 0 0 0 1 0 0 1 1 1 0 0 0 0 0 1 0 0 0 1 0 0 0 2 1 0 1 0 0 0 2 0 0 0 1 0 2 2 0 0 1 1 0 0 2 1 0 1 2 1 0 0 0 2 0 2 1 2 0 1 2 1 0 1 0 0 0 0 0 0 1 0 1 0 1 0 0 2 2 1 1 1 1 2 2 0 2 0 2 1 0 0 2 1 1 0 0 2 0 2 1 1 0 1 1 0 0 0 0 0 1 1 0 0 1 1 1 0 1 0 2 1 0 0 1 0 0 1 0 0 0 0 0 1 1 0 1 1 0 0 1 0 1 1 0 2 2 2 2 2 0 0 0 0 0 0 0 0 0 0 0 1 2 2 2 1 2 1 1 0 0 1 1 1 1 1 0 1 0 0 1 1 2 0 0 1 1 0 0 0 2 2 1 1 1 1 0 0 0 0 0 1 1 0 1 1 1 1 0 0 1 1 1 2 0 1 0 1 1 0 1 0 1 0 1 1 1 1 0 0 1 0 0 0 0 0 0 0 2 0 0 0 0 1 0 0 0 0 0 0 2 2 0 1 2 0 0 2 1 0 1 1 0 0 0 1 1 0 0 0
113 0 1 0 0 0 0 1 1 1 1 1 0 1 0 1 1 0 0 2 0 1 0 0 2 0 0 1 1 1 2 0 0 0 1 0 2 2 0 1 1 1 0 0 0 2 0 0 2 2 0 2 1 1 0 0 0 0 1 2 0 0 1 1 1 0 1 2 1 0 0 1 2 2 1 2 1 0 0 0 0 0 0 0 0 0 0 1 1 2 0 1 0 1 0 0 0 1 0 0 2 0 1 0 2 1 2 1 1 1 0 1 0 1 1 1 0 1 2 0 1 1 1 2 2 0 2 0 0 0 1 1 0 0 1 0 1 0 0 1 0 2 0 0 0 1 0 0 0 1 0 0 0 0 1 1 0 1 0 1 1 1 0 2 1 2 1 0 0 2 0 1 1 1 0 0 2 1 0 0 0 1 0 2 0 0 0 1 0 0 0 2 1 1 2 2 1 0 0 2 0 0 0 1 2 1 1 0 1 0 1 0 2 0 0 1 1 0 2 1 0 0 1 1 0 0 0 1 0 1 1 1 1 1 1 0 0 2 0 0 0 0 1 0 1 2 2 0 2 0 0 0 1 0 0 1 1 0 0 0 0 0 0 0 1 0 1 1 1 0 1 1 0 1 0 0 0 1 1 1 1 0 2 0 2 2 2 2 0 1 1 1 0 2 2 0 1 2 0 1 0 0 1 1 0 0 1 0 0 1 0 1 0 0 2 0 1 0 0 0 1 2 0 2 2 0 0 2 0 0 0 1 1 2 0 0 0 2 0 2 1 1 2 0 0 0 1 0 2 2 0 0 0 0 0 2 0 0 0 1 2 1 1 1 1 2 0 2 2 0 0 2 1 2 0 0 2 1 0 0 0 2 0 1 1 1 0 1 1 2 1 2 0 0 2 0 0 1 0 0 0 0 0 0 0 0 1 2 0 2 0 1 1 0 1 0 0 0 1 0 0 1 1 1 1 1 1 0 2 0 2 0 0 0 0 0 1 2 1 1 2 0 2 0 1 1 2 1 0 0 0 1 1 2 1 1 1 1 0 0 2 1 0 0 0 1 1 2 1 1 2 2 1 1 1 0 1 0 0 0 0 2 0 0 2 0 0 1 1 0 0 1 0 1 1 0 2 2 2 2 0 0 2 0 2 1 2 2 0 0 0 1 0 0 0 2 1 0 0 1 1 2 2 2 0 1 1 1 1 1 1 0 0 0 0 1 0 1 0 1 0 2 0 0 0 0 2 1 1 2 0 0 0 2 0 2 0 1 0 1 0 0 1 0 0 2 1 1 1 0 0 0 0 0 0 0 0 0 1 1 2 0 1 1 0 0 1 1 0 0 0 1 0 1 0 0 0 0 0 0 0 1 1 1 0 1 1 0 0 0 2 2 0 0 2 0 0 0 0 0 0 0 0 0 0 0 0 0 1 1 0 0 1 1 2 0 2 0 0 0 1 0 1 1 2 1 2 1 0 0 0 1 2 0 0 0 2 0 0 0 0 0 1 1 1 1 1 0 2 0 2 0 1 0 0 1 1 1 0 1 0 2 0 1 1 2 0 1 0 0 1 1 0 0 0 0 0 0 0 1 1 0 1 0 2 0 1 1 1 1 0 0 0 0 0 1 1 1 1 0 0 0 0 0 1 2 0 1 1 1 0 1 1 0 0 0 0 0 0 0 0 0 2 0 0 0 2 2 0 0 0 0 1 0 0 1 0 0 0 0 1 0 2 0 0 0 0 0 0 0 0 1 1 0 0 0 1 0 2 2 2 2 1 1 1 2 1 1 0 1 0 1 1 0 1 0 1 1 1 1 1 0 1 0 1 1 0 0 0 0 0 0 2 2 2 2 2 2 1 0 2 1 0 0 2 1 1 0 1 2 1 1 0 0 0 0 0 0 1 0 1 0 0 0 0 0 0 1 0 1 1 0 1 1 1 0 1 0 0 0 0 0 1 0 1 1 1 0 1 2 0 0 1 0 2 0 0 0 2 1 0 0 0 0 0 0 0 0 0 1 0 1 1 0 0 0 0 2 0 1 0 1 1 0 2 1 0 0 0 1 0 0 0 0 1 1 0 0 2 0 1 0 0 0 0 1 1 1 1 0 0 1 0 1 0 0 0 2 2 0 0 1 1 1 0 0 1 0 0 0 1 1 1 0 0 0 1 0 1 1 0 1 1 0 0 0 0 0 0 0 1 1 0 0 1 2 0 0 1 0 0 0 0 1 0 0 1 1 1 2 0 0 0 2 1 0 0 0 0 0 1 0
114 0 1 0 0 0 0 0 0 2 2 0 0 0 0 0 0 0 2 2 0 1 0 0 2 0 0 1 1 2 0 1 1 1 1 0 2 1 0 0 0 0 1 1 0 0 0 0 0 0 0 1 0 0 0 1 0 0 1 0 0 2 2 1 0 2 0 1 0 0 0 0 2 2 1 2 1 1 1 0 1 2 0 1 1 0 0 0 0 2 0 0 0 2 0 1 0 1 0 1 1 0 1 1 2 0 2 1 1 0 1 2 0 1 1 0 0 1 1 0 2 1 1 2 2 0 2 0 0 0 0 0 0 0 0 0 0 0 0 0 1 1 1 0 0 1 1 0 0 0 0 0 0 1 0 0 0 2 0 2 2 1 0 2 1 0 0 0 1 0 0 2 2 0 1 2 2 1 1 1 0 1 1 2 2 2 1 0 0 0 0 1 0 1 2 1 0 1 0 1 0 1 0 0 2 2 2 1 1 1 1 1 2 0 0 1 1 0 1 1 1 1 1 1 0 0 1 0 0 1 0 0 0 0 0 0 0 2 0 1 0 0 2 0 1 1 1 0 2 0 0 0 1 0 0 1 0 0 0 0 0 0 0 0 2 0 0 1 0 0 0 2 0 0 0 0 0 1 0 0 0 1 2 1 1 1 2 2 0 2 0 0 1 2 2 0 0 0 0 0 0 0 1 1 1 0 0 0 0 0 0 1 0 0 0 0 2 0 2 0 0 0 1 1 1 0 1 1 0 1 0 0 0 1 0 0 0 1 1 1 1 1 0 0 0 0 0 0 1 0 0 0 0 0 1 1 0 1 0 0 1 0 2 2 2 1 0 2 2 0 0 2 0 2 1 1 1 1 0 0 1 0 0 1 0 1 0 0 0 0 0 2 1 1 2 2 2 0 1 0 0 0 1 1 1 0 1 0 0 1 0 0 0 0 0 0 1 0 0 0 0 1 0 1 0 0 0 0 0 0 1 1 0 0 0 1 0 1 0 0 2 0 1 1 1 2 2 2 0 0 0 1 1 2 1 1 1 1 0 1 1 1 0 0 0 1 1 1 1 1 1 1 1 1 2 1 1 1 1 0 1 1 0 1 1 1 1 0 2 0 2 1 2 2 0 0 2 0 0 2 2 0 1 1 1 0 1 0 0 0 0 2 0 0 0 2 0 2 0 2 2 2 2 2 1 0 0 0 2 2 0 0 0 1 1 1 0 2 0 1 1 1 1 1 1 0 1 0 0 2 0 1 1 2 1 0 1 0 0 0 0 0 1 0 0 1 1 2 2 0 0 0 1 0 1 0 2 2 0 2 2 0 0 0 0 0 0 1 1 1 1 0 1 1 0 0 1 0 0 0 0 1 0 2 0 1 1 0 0 1 0 0 0 2 1 2 1 0 0 0 0 0 0 0 0 1 1 1 0 0 0 2 0 2 1 1 2 0 0 2 0 1 0 0 1 1 2 2 0 0 0 1 2 0 0 0 1 0 2 0 0 0 1 1 0 1 1 1 0 0 0 1 0 1 0 2 0 2 1 1 0 0 1 1 1 1 0 1 0 1 0 0 0 0 0 0 0 1 1 2 0 2 0 0 1 0 1 2 2 0 0 0 0 1 0 1 0 1 1 0 0 1 0 1 1 1 1 0 1 1 1 1 0 0 0 0 0 0 0 1 0 1 0 0 0 0 0 1 0 1 1 2 0 0 0 0 0 0 1 1 0 1 1 0 0 1 2 0 1 1 1 0 0 0 0 1 1 0 1 1 2 2 0 0 0 1 0 1 0 1 1 2 2 0 1 0 0 1 0 0 1 0 1 0 1 1 0 0 0 2 2 1 2 2 2 2 2 0 0 0 0 0 1 0 2 0 0 0 0 2 0 2 1 2 1 1 1 1 1 0 1 1 1 0 0 0 0 1 1 0 1 0 1 0 1 0 0 0 0 0 0 0 0 0 0 0 2 1 0 0 0 0 1 1 0 0 0 0 1 2 1 1 0 0 0 0 0 0 0 0 0 0 1 0 2 2 2 2 0 0 1 0 2 0 2 2 0 2 1 1 0 0 0 0 1 1 0 1 1 0 0 0 2 1 0 1 1 0 0 0 0 0 2 2 2 0 1 0 2 1 0 0 1 1 0 0 1 1 0 1 1 0 1 0 1 0 1 1 1 0 1 1 0 0 1 1 1 0 0 0 2 0 0 0 1 1 0 0 1 0 0 0 0 0 0 0 0 0 0 1 0 0 0 2 1 0 1 0 1 0 2 2
115 0 2 0 0 0 0 1 1 1 1 1 0 1 0 0 0 0 1 1 1 0 0 0 2 0 0 0 1 2 0 0 0 1 2 1 1 1 0 1 1 1 0 0 0 0 0 0 0 1 0 0 0 1 0 1 0 0 1 0 1 2 2 2 0 0 1 0 1 0 0 0 2 2 1 2 1 0 0 1 0 1 0 0 0 0 0 1 1 2 1 1 0 2 0 2 1 0 1 0 2 0 0 0 2 1 1 1 1 0 0 2 0 1 1 1 0 0 2 0 0 0 1 2 0 1 0 0 2 2 2 2 1 0 0 0 0 0 0 1 0 2 0 0 0 0 0 0 0 1 1 1 0 0 0 0 0 0 1 0 0 0 1 2 1 2 0 0 1 1 0 1 1 1 0 2 2 2 1 1 0 2 1 2 2 2 1 2 1 1 0 1 1 1 1 1 1 0 0 0 0 0 0 2 2 0 0 0 1 0 0 2 2 0 0 0 0 0 0 2 0 0 1 0 0 1 0 1 0 1 1 1 0 0 0 0 0 2 0 2 0 0 2 1 0 0 0 0 1 1 1 1 0 0 0 2 1 1 0 0 0 0 0 0 1 0 0 0 2 1 0 2 0 2 1 1 0 1 2 1 1 0 0 0 2 0 0 1 0 2 0 2 1 2 2 0 1 0 0 0 0 0 1 1 0 0 1 1 1 1 0 2 0 1 2 1 1 0 0 0 0 2 1 1 2 0 0 2 2 1 0 1 0 1 0 0 0 1 0 0 0 0 0 0 0 0 0 0 0 1 0 1 0 0 0 2 1 1 0 1 1 2 0 0 0 0 0 1 1 0 0 2 1 2 0 0 1 1 0 0 0 2 0 1 0 0 0 0 0 0 0 0 0 0 2 1 1 0 1 1 0 1 1 1 2 0 0 0 0 1 0 0 0 0 1 0 0 0 0 0 0 1 0 1 2 1 0 0 0 0 1 0 0 0 0 1 1 1 0 0 2 0 1 1 1 2 1 0 1 2 0 0 1 2 1 1 1 2 2 2 1 1 0 0 0 0 0 1 1 1 0 0 1 1 0 0 0 1 1 1 1 1 0 0 2 0 0 2 2 0 1 2 0 2 1 0 1 2 2 1 0 0 1 0 1 0 2 0 0 0 0 2 0 0 0 2 0 1 0 2 2 2 0 0 0 0 0 2 0 0 1 1 0 1 1 0 0 1 0 0 2 1 1 1 1 0 1 0 0 2 0 1 0 2 0 0 0 0 0 1 1 0 0 1 1 0 1 1 1 0 0 0 0 0 0 0 1 0 0 1 1 0 0 0 0 0 0 2 1 1 1 1 1 0 1 0 1 0 0 1 1 1 0 1 0 0 0 1 0 2 0 0 0 0 2 0 0 0 0 0 0 1 0 0 0 0 1 0 0 0 0 2 1 1 2 1 1 0 0 2 0 1 1 1 1 0 1 2 0 0 1 0 1 0 1 0 1 1 2 0 0 0 1 1 0 0 0 1 0 2 0 0 1 0 0 2 0 1 2 0 0 0 1 0 0 2 2 2 0 0 0 1 0 0 1 0 2 0 1 0 0 1 0 0 0 0 0 0 1 2 0 0 0 0 1 0 0 1 1 0 0 0 1 0 1 2 0 0 1 1 0 1 0 0 0 1 1 0 0 0 0 0 0 1 0 0 1 0 1 1 1 2 1 0 0 2 0 0 1 0 0 2 0 0 0 1 2 0 2 2 0 0 0 0 0 1 1 0 1 1 0 1 0 0 0 1 0 1 1 1 1 1 2 1 1 0 0 1 1 1 1 0 1 0 1 1 1 0 0 2 2 2 1 1 0 1 2 1 1 1 0 1 1 1 2 1 1 0 1 1 0 1 0 1 1 1 0 0 2 1 1 0 1 1 0 0 1 1 1 0 1 0 2 0 1 0 1 0 1 0 0 0 1 0 1 1 0 2 2 1 1 1 1 0 1 0 0 0 0 2 2 2 0 0 0 0 0 0 0 1 0 0 0 0 2 2 2 2 0 1 0 1 1 0 1 2 0 0 1 1 0 0 0 0 2 1 0 1 1 0 0 0 2 1 0 2 0 1 0 1 0 0 0 1 0 0 0 0 0 1 0 0 1 0 0 0 0 0 0 0 1 0 1 1 0 0 2 0 0 2 0 0 2 0 1 1 1 0 1 1 0 0 0 0 0 0 0 0 2 1 1 1 1 1 0 0 1 0 1 2 0 0 1 1 0 0 0 0 0 0 0 0
116 0 0 0 0 0 1 0 1 1 1 0 0 2 1 1 1 0 0 0 2 0 0 1 1 0 0 2 2 1 2 0 0 0 1 1 1 1 0 2 0 0 0 2 0 2 1 0 0 1 2 2 1 1 1 1 0 0 1 1 0 0 0 0 0 0 0 0 2 1 0 0 2 2 2 2 0 0 1 1 0 2 1 0 1 0 1 0 0 1 0 0 1 2 0 1 0 2 0 2 0 0 1 0 2 0 2 1 1 0 0 2 0 0 0 0 1 0 1 0 1 0 1 2 1 0 1 0 1 1 0 0 0 0 1 0 1 0 0 0 1 1 0 0 0 1 0 0 0 0 0 0 0 0 0 1 0 0 1 2 0 2 0 2 2 2 0 0 1 0 0 0 0 2 1 1 1 1 1 1 0 1 0 1 0 0 0 0 0 2 0 0 0 0 2 0 2 0 0 2 0 0 0 0 2 1 1 0 1 0 2 1 1 0 0 1 1 0 1 2 0 0 2 1 0 1 0 2 0 2 1 1 0 0 1 1 0 1 0 0 0 0 2 0 0 0 1 2 1 1 0 0 0 0 0 2 1 1 0 1 0 1 0 0 0 0 0 1 1 2 0 2 0 1 0 0 1 0 2 0 0 0 1 0 1 1 1 1 0 2 0 1 0 1 1 0 0 0 0 0 0 0 0 2 0 0 0 2 2 2 1 2 0 0 1 0 2 1 0 0 0 2 1 0 0 0 0 1 1 1 0 0 1 2 0 0 0 1 0 2 1 2 1 0 1 0 1 1 1 1 1 0 0 0 1 1 0 1 0 2 2 1 0 0 0 1 0 2 2 0 0 2 1 1 1 1 1 0 0 0 1 1 0 1 1 0 0 0 0 0 0 2 1 0 1 1 2 1 1 1 0 1 0 2 2 0 0 1 0 1 0 0 0 0 0 0 0 0 0 0 0 2 1 0 1 2 2 0 1 0 1 0 0 0 0 0 0 0 0 0 2 0 2 0 0 0 2 1 1 2 0 1 0 2 0 0 0 0 1 1 0 1 1 0 0 0 0 1 1 1 1 1 1 1 2 1 2 0 0 1 0 2 1 2 2 1 0 2 2 0 2 2 0 0 1 0 1 2 2 0 0 0 2 2 1 0 1 0 0 0 0 2 0 0 2 0 0 1 0 2 2 2 1 1 0 1 1 0 2 2 0 0 0 0 1 0 1 1 0 2 2 2 2 1 1 0 2 1 1 1 0 0 0 1 1 2 1 1 0 2 0 0 2 0 1 1 1 1 1 0 0 1 0 0 0 0 1 0 0 2 2 0 1 1 0 0 0 1 0 0 0 0 1 0 1 0 1 0 0 1 1 2 0 1 0 1 1 0 0 1 0 0 0 1 1 1 1 0 0 0 0 0 0 0 0 1 1 0 0 0 0 1 0 0 2 0 2 0 0 2 2 1 1 1 2 2 2 1 0 1 0 2 1 2 0 0 0 1 1 1 1 0 0 2 0 1 1 0 1 1 0 1 0 1 0 2 0 0 1 0 0 1 0 1 0 1 2 0 0 1 0 0 0 0 1 0 2 0 0 0 0 1 0 1 1 0 1 1 2 1 0 0 0 0 0 1 0 2 2 0 0 0 0 0 2 2 0 0 0 0 0 1 0 1 0 1 1 0 0 1 0 1 1 0 0 0 1 0 0 0 0 0 1 0 0 2 0 0 1 1 0 0 2 0 0 0 1 2 0 0 0 0 2 1 1 0 1 0 1 1 1 2 1 1 1 1 1 0 0 0 2 2 2 1 0 1 1 1 1 1 1 0 1 0 1 2 1 0 1 2 2 0 2 1 1 1 1 1 0 1 1 1 0 0 1 1 0 0 1 2 0 2 2 2 0 0 0 1 0 0 1 0 0 0 0 0 0 1 0 1 1 0 1 0 1 0 0 2 0 0 0 0 1 0 1 0 1 1 2 0 0 0 2 1 2 2 0 0 1 2 1 1 0 0 0 0 0 0 0 0 1 0 0 0 1 1 1 2 0 0 0 2 0 1 2 0 2 1 0 1 0 0 0 0 0 1 0 0 1 1 0 1 2 1 2 2 0 0 1 0 0 0 0 2 0 0 0 0 0 1 0 0 1 1 1 2 0 2 0 0 1 0 1 0 0 0 1 0 0 0 0 0 1 0 1 2 2 0 0 0 1 0 0 0 0 0 0 0 2 0 0 0 0 0 1 1 2 0 0 2 0 0 0 2 0 0 0 1 1 0 1 1
117 0 2 0 0 0 0 1 1 1 2 0 0 0 0 0 0 0 0 0 1 0 1 0 2 0 0 1 2 2 2 0 0 1 1 0 2 1 0 1 1 1 0 1 0 2 2 0 1 2 0 1 2 1 0 1 2 0 1 0 1 2 2 2 0 0 0 2 1 0 0 1 2 2 1 2 1 0 0 0 1 1 0 1 1 0 0 0 0 2 0 0 2 0 0 0 0 2 1 1 2 0 0 1 2 1 1 1 1 0 0 2 1 1 1 1 1 0 2 0 0 0 2 1 1 0 1 0 0 0 0 0 0 0 1 1 0 0 0 0 1 1 0 0 1 2 0 0 0 0 0 0 0 1 0 0 0 2 1 1 1 0 0 1 0 0 0 0 1 0 0 2 1 1 0 1 1 1 1 1 0 1 1 2 1 1 1 1 0 0 0 1 0 1 1 2 1 0 0 0 0 1 0 0 1 1 1 0 1 0 2 0 0 0 0 0 0 1 0 0 1 1 1 0 0 1 1 2 0 1 0 0 0 0 0 0 0 2 0 2 0 0 1 1 0 0 0 0 1 0 0 0 1 1 1 1 0 1 0 1 0 1 0 0 0 0 0 1 0 0 0 2 0 2 0 0 0 2 1 1 0 1 0 0 0 0 0 1 1 2 0 2 0 1 2 0 1 0 0 0 0 1 0 1 0 0 1 1 1 1 1 2 0 1 1 0 1 0 1 0 1 0 1 1 1 0 0 2 2 1 0 0 0 0 0 0 0 2 0 2 1 1 0 0 0 0 0 0 0 0 0 0 1 1 0 0 2 0 0 0 1 1 0 0 0 0 0 1 1 0 0 2 0 1 0 0 2 1 0 0 2 0 0 1 0 0 0 1 1 1 1 1 0 0 2 0 0 1 1 1 0 1 0 1 1 0 0 2 0 2 0 1 0 0 0 0 2 0 0 0 0 2 0 2 0 0 0 0 1 0 1 0 1 1 1 1 0 0 1 0 1 0 2 0 1 1 1 0 1 2 0 1 1 2 1 1 1 0 0 0 2 0 0 0 0 1 1 1 1 1 1 1 1 1 1 0 1 0 0 1 0 1 0 1 2 1 0 0 1 0 0 1 1 1 0 0 2 0 0 2 2 1 1 1 1 0 1 2 0 0 0 2 0 2 0 0 0 0 0 0 0 2 2 2 1 1 1 0 0 2 0 1 0 1 1 0 1 1 0 0 1 2 2 1 0 0 0 0 0 2 0 0 1 2 1 0 0 0 0 1 0 0 0 0 0 2 2 2 0 2 0 2 2 0 0 0 2 0 0 1 2 0 1 0 1 0 1 2 0 0 0 1 0 1 0 0 0 1 1 1 1 1 0 2 0 0 0 1 0 2 0 0 0 0 1 0 0 0 0 0 0 0 0 1 1 0 1 1 0 0 1 1 0 1 2 0 2 0 1 1 1 1 0 0 1 1 2 0 0 0 1 1 0 1 0 0 0 1 1 0 0 0 1 1 1 2 0 2 0 0 1 0 0 1 1 2 0 1 1 1 0 0 1 0 0 1 1 1 1 2 0 0 0 0 0 0 1 0 2 1 0 2 0 0 0 0 0 1 2 1 1 0 0 1 0 0 0 1 2 0 0 0 1 0 1 2 0 0 1 1 1 1 0 0 0 0 1 0 0 1 0 1 0 1 0 1 2 0 0 1 1 1 1 0 0 2 0 0 2 2 0 0 2 1 0 0 0 0 2 2 0 1 2 1 1 0 1 0 1 1 1 1 0 0 0 0 0 1 1 1 1 1 2 1 0 1 0 1 0 0 1 0 1 0 1 2 2 1 0 2 1 0 0 0 0 2 2 1 0 0 1 0 1 1 2 0 0 0 1 2 0 2 1 1 1 0 0 1 0 0 0 0 1 0 0 0 0 0 0 0 2 0 0 0 2 0 0 0 1 0 0 0 0 0 0 0 0 2 2 1 0 0 2 0 1 0 0 1 2 2 2 2 0 0 0 0 0 0 0 1 0 0 0 1 2 2 2 2 0 0 0 1 1 0 2 2 0 0 0 2 0 0 0 0 1 1 0 2 2 1 0 1 2 2 0 2 0 1 1 0 0 1 0 0 1 0 1 0 0 0 0 2 2 1 0 1 0 1 0 1 1 0 0 0 1 1 2 1 1 1 1 1 0 0 1 1 1 0 0 0 2 0 0 0 0 2 0 0 2 0 0 0 0 0 0 0 0 1 1 2 0 0 0 1 0 0 0 0 0 0 1 1
118 0 1 0 0 0 0 2 2 0 1 1 0 0 0 0 0 0 2 2 0 1 0 1 1 0 0 1 2 0 1 1 0 0 1 2 1 2 1 0 0 0 0 1 0 1 1 0 0 0 0 0 0 0 1 2 0 1 1 0 1 2 2 0 0 1 0 2 0 0 0 0 2 2 2 2 0 0 2 0 2 2 0 0 0 0 0 0 0 2 0 0 0 1 2 2 0 0 0 0 2 0 0 0 2 1 2 1 1 1 0 1 1 1 1 1 0 0 1 0 0 0 1 1 0 1 0 0 1 1 0 0 1 0 0 0 0 0 0 1 0 2 0 1 0 1 1 0 0 2 0 1 0 1 0 0 1 0 0 1 1 0 0 1 1 2 1 0 1 1 0 1 1 1 0 0 1 2 2 2 0 2 2 2 2 2 2 0 0 0 0 0 0 1 1 1 1 0 0 0 0 0 0 0 2 0 1 0 1 0 0 2 2 0 0 1 1 0 1 1 1 1 2 1 0 0 0 1 1 0 1 1 1 1 1 1 0 1 1 0 1 1 2 0 0 0 0 0 2 0 0 0 2 0 0 1 0 1 0 1 0 0 0 0 1 0 1 0 1 0 0 2 0 2 0 0 0 0 2 0 0 0 1 0 1 0 0 1 0 2 0 2 1 2 2 1 0 0 0 0 0 0 2 0 1 0 0 0 1 1 0 1 0 0 1 1 1 1 1 1 0 0 1 2 2 0 1 1 1 0 0 1 0 1 0 0 0 0 0 0 0 0 1 1 0 0 2 0 1 1 0 1 1 0 0 1 1 0 0 2 2 2 1 1 0 1 0 1 1 0 0 2 0 2 0 0 1 2 1 0 1 1 0 2 0 0 0 0 0 0 0 0 0 0 1 0 1 0 0 1 0 1 0 1 2 0 0 1 0 2 0 0 0 0 0 0 0 1 0 1 0 1 1 1 0 1 1 1 2 0 2 0 0 0 0 1 0 2 1 1 0 0 1 1 2 2 2 0 0 2 0 0 0 1 1 0 1 0 1 0 1 0 0 0 0 0 0 1 1 1 1 1 0 0 0 0 0 1 1 1 0 1 0 1 2 2 0 1 1 0 1 1 0 2 0 0 1 1 1 2 1 1 2 1 1 1 1 1 1 0 1 1 1 1 0 1 0 0 0 2 2 2 2 2 1 0 0 0 0 2 0 1 0 0 0 0 0 1 1 2 1 1 2 1 1 1 0 1 1 2 0 0 0 1 1 0 0 1 0 2 0 0 0 1 0 0 1 2 0 2 0 1 1 0 1 0 1 0 0 2 1 0 2 1 1 1 0 1 0 0 0 2 0 0 2 0 2 0 0 0 0 2 0 1 1 0 0 2 0 2 1 0 0 1 1 1 0 0 0 0 0 2 0 2 2 0 0 2 0 0 0 2 0 1 2 0 1 0 0 1 1 1 1 1 2 1 2 1 0 0 0 0 1 0 0 0 2 1 1 0 0 0 0 1 0 0 2 1 0 1 1 0 0 1 0 2 0 1 2 0 1 0 0 1 0 1 2 1 0 1 0 1 0 1 2 0 2 0 0 0 0 1 0 1 0 0 2 2 1 2 0 0 0 2 1 0 0 1 0 0 0 0 1 0 2 2 1 0 1 1 1 1 0 1 0 1 1 0 1 1 0 0 0 1 0 0 1 1 0 0 0 0 0 0 0 1 1 0 2 2 0 0 1 1 0 0 1 0 1 1 0 0 0 1 0 1 2 0 1 1 1 1 0 0 1 2 1 2 0 2 0 2 2 0 0 0 0 1 0 0 1 0 0 1 0 1 1 1 0 1 0 0 2 2 2 2 2 1 0 1 0 1 0 1 2 1 0 0 0 2 0 2 0 0 0 0 0 2 1 0 2 2 0 0 0 0 0 1 1 0 1 0 0 0 2 0 1 0 0 0 0 0 0 0 0 1 1 1 1 2 0 0 0 2 2 2 0 1 2 2 2 2 0 0 0 1 1 0 0 1 1 0 1 0 1 0 0 2 1 1 0 0 1 1 2 2 1 2 0 2 0 0 0 0 0 1 0 0 1 2 0 2 2 1 0 1 1 1 1 0 1 0 0 1 0 0 0 1 1 0 0 1 1 0 0 1 0 0 0 0 1 0 1 0 1 0 1 0 0 1 1 1 0 1 1 2 2 2 1 0 1 0 1 1 0 0 0 0 0 0 0 0 0 0 0 0 0 0 0 2 0 0 0 2 0 0 1 0 1 0 2 2
119 0 0 0 0 0 0 2 2 0 0 1 1 2 0 2 0 0 0 0 2 0 1 1 1 1 1 0 1 1 1 0 1 1 2 0 2 1 1 1 1 1 0 1 0 1 1 0 0 1 1 1 2 1 0 2 1 0 0 0 2 2 1 1 0 0 0 0 1 0 0 0 1 1 0 1 1 0 1 0 1 1 0 1 1 0 0 0 0 2 0 0 0 2 0 1 1 1 0 1 1 0 0 0 2 1 1 1 1 0 0 1 2 2 2 2 2 0 0 0 2 0 1 2 1 0 1 0 1 1 0 0 1 0 0 0 1 0 0 1 0 2 2 0 0 2 1 0 0 1 1 1 0 1 0 0 0 0 0 2 1 1 0 1 1 2 0 0 1 1 1 1 1 1 0 1 2 1 0 1 0 2 0 1 0 0 0 1 0 0 0 1 1 1 1 2 0 0 0 1 0 1 0 1 2 0 1 0 1 0 1 1 1 0 0 1 0 0 1 0 0 0 1 2 0 0 1 2 0 2 0 0 0 0 1 0 0 2 1 1 1 1 1 1 0 0 0 0 2 0 0 0 2 0 0 0 0 1 0 1 0 1 0 0 0 0 0 0 2 0 1 2 0 2 0 0 0 0 2 0 0 0 1 0 2 0 1 2 0 2 0 0 0 2 1 0 0 1 0 1 0 0 2 0 1 0 1 0 1 1 0 1 0 0 1 1 1 0 0 0 2 0 1 1 1 0 0 2 0 2 0 1 0 1 0 0 0 2 0 0 0 1 1 0 0 0 0 0 0 0 0 0 0 0 1 1 0 0 0 2 2 2 2 1 1 0 0 1 1 0 0 2 0 2 1 1 2 1 0 0 2 0 0 1 0 1 0 0 0 0 0 0 2 0 2 2 2 0 1 1 0 1 1 1 1 1 1 0 1 2 0 1 0 1 1 0 1 0 0 0 1 1 0 1 2 2 0 0 0 0 0 1 1 1 1 1 0 1 1 1 0 0 2 0 1 1 2 2 0 0 1 0 2 2 2 2 2 1 0 1 1 1 0 0 0 1 1 2 2 0 2 2 1 1 1 1 0 1 1 0 0 2 0 1 2 1 0 2 2 0 1 2 0 2 1 0 1 2 2 2 0 0 1 1 1 0 1 2 0 0 0 2 0 0 0 2 0 1 0 1 1 2 2 2 0 0 0 1 0 0 2 0 0 0 0 1 0 0 0 0 1 0 2 1 1 0 1 2 2 1 0 0 0 2 1 0 0 1 0 1 0 0 0 0 1 0 0 2 2 0 0 1 1 0 0 0 1 1 0 2 1 0 2 1 1 0 2 2 0 0 0 1 1 0 0 0 0 0 0 0 0 2 0 2 0 0 1 1 0 2 0 0 0 0 0 0 0 0 0 0 0 1 0 1 1 0 0 1 0 0 0 2 1 2 1 0 2 0 0 0 2 0 1 1 2 1 1 1 0 0 0 1 2 0 0 0 1 0 1 0 0 0 0 1 0 0 2 2 0 1 1 0 0 1 0 1 1 2 2 0 0 0 0 0 0 0 1 2 0 0 0 2 0 1 1 0 1 0 2 2 1 1 0 0 1 0 1 2 2 0 0 0 1 0 0 0 0 1 1 0 0 0 0 0 1 2 0 1 1 1 0 2 0 1 0 1 1 0 0 1 0 1 1 1 0 0 2 0 0 0 0 0 0 0 0 1 2 0 0 0 1 0 2 0 0 0 1 0 2 2 1 0 0 0 1 0 2 0 1 1 1 1 0 0 0 0 0 2 1 2 0 1 2 0 1 0 0 0 0 0 1 0 1 0 1 1 0 0 0 1 1 0 1 1 1 2 1 0 0 0 0 0 0 0 0 1 0 0 1 2 0 2 1 2 0 0 0 1 2 1 1 2 0 0 0 0 0 0 0 0 2 0 1 0 1 0 0 0 0 0 0 0 0 0 0 0 1 0 1 1 0 0 1 0 1 1 0 1 2 2 2 2 0 0 0 0 1 0 0 0 0 0 0 0 2 1 1 2 0 0 0 2 0 2 2 1 0 2 0 1 1 0 0 0 1 1 0 1 1 0 0 0 2 1 0 1 1 1 0 0 0 0 0 2 0 0 1 0 2 1 0 0 1 0 0 2 0 1 0 0 1 1 0 0 1 0 2 0 0 1 0 0 2 0 0 0 0 0 0 0 0 0 1 0 0 0 0 0 1 0 0 0 0 1 0 0 1 0 0 2 1 0 1 2 0 0 0 0 0 0 1 1
120 0 1 0 0 0 0 1 1 1 1 0 0 1 0 1 0 0 1 1 1 1 0 1 1 0 0 1 2 0 2 1 0 2 0 2 1 1 0 0 0 0 0 1 0 1 1 0 0 0 0 0 1 0 0 1 0 0 1 0 2 2 2 2 0 1 0 1 2 0 0 1 2 2 1 2 1 0 0 0 1 1 1 0 1 0 0 0 0 1 0 0 1 1 0 2 0 1 0 1 0 0 1 1 2 0 2 1 1 1 0 2 0 2 2 2 0 0 0 0 2 0 2 0 0 2 0 0 1 1 0 0 0 0 1 0 1 0 0 1 0 2 0 1 0 1 1 0 0 1 1 1 0 0 0 1 0 1 1 0 0 0 0 2 1 2 0 0 2 0 0 2 1 1 0 1 1 0 0 0 0 0 0 1 1 0 0 2 1 2 0 0 0 1 2 1 2 0 0 0 0 1 1 0 2 2 2 0 1 0 1 1 1 0 0 1 0 0 1 1 0 0 2 2 0 0 1 2 0 2 0 1 1 1 1 1 0 2 0 2 0 0 2 1 0 0 0 0 2 1 1 1 1 0 0 2 0 0 0 0 0 0 0 0 0 0 0 0 2 1 0 1 0 0 1 0 1 1 2 1 1 0 2 1 2 2 2 2 0 2 0 0 0 1 2 0 0 0 0 0 1 0 0 0 0 0 0 0 0 1 0 2 0 1 2 1 1 0 0 0 1 1 1 1 1 0 0 1 0 0 0 2 0 1 0 0 0 1 0 1 1 2 1 0 1 0 0 0 2 2 0 0 1 1 0 0 2 0 0 2 2 2 1 1 0 1 0 1 1 0 0 2 0 2 0 0 1 2 0 0 0 2 0 0 1 0 0 0 0 0 0 1 1 0 1 0 1 0 0 0 0 0 0 1 1 0 0 2 0 2 0 0 1 0 1 0 0 0 0 0 0 2 0 2 0 0 0 0 0 0 1 0 0 0 0 1 0 0 1 0 1 0 2 0 1 1 1 0 0 1 0 0 0 2 0 0 0 0 0 0 1 0 0 0 0 2 2 0 2 0 0 0 0 0 2 2 0 0 0 1 1 2 0 2 0 0 2 1 2 0 1 0 1 0 1 0 1 2 2 2 0 0 2 2 2 0 1 0 1 0 1 1 0 0 0 2 1 0 0 2 2 2 0 1 0 1 0 0 0 2 0 1 0 0 1 1 1 1 0 1 0 0 2 2 2 0 2 0 0 2 0 1 1 1 2 0 0 0 0 0 2 0 0 1 1 0 1 1 1 0 0 2 1 0 0 0 1 1 0 2 2 0 2 1 1 0 2 0 0 0 0 0 0 1 0 0 0 1 0 0 0 2 0 2 0 0 0 0 0 0 1 0 0 0 2 0 0 0 1 0 0 0 0 1 2 1 1 1 0 0 0 0 1 1 2 0 1 0 0 1 1 1 1 1 2 2 2 1 0 1 0 2 0 1 0 0 2 1 2 1 1 0 0 1 0 1 0 2 0 1 1 0 1 1 0 2 0 0 1 0 2 1 0 0 0 1 1 1 0 1 1 1 0 1 1 1 2 0 1 1 0 2 0 0 2 0 0 1 1 0 0 0 0 1 1 0 0 1 0 0 0 1 1 0 1 2 0 0 1 1 1 2 0 0 0 1 0 0 0 0 0 0 1 1 0 0 2 0 0 0 0 0 1 0 0 1 0 0 2 2 0 0 1 1 0 1 1 0 1 1 0 0 0 1 0 0 2 0 1 1 2 2 0 0 0 1 0 0 0 0 2 2 1 0 1 0 0 1 0 0 1 0 0 0 0 2 0 0 1 2 2 0 0 0 0 2 1 1 1 0 2 1 2 1 2 1 1 0 1 2 0 2 1 0 1 2 0 0 1 1 0 0 0 0 0 0 0 0 0 0 1 0 2 1 0 1 1 0 1 0 0 0 0 0 0 0 0 0 2 0 0 0 1 0 2 0 1 1 0 2 1 1 0 0 0 1 1 1 0 0 0 0 0 0 2 2 2 1 0 0 0 2 0 0 2 2 0 1 1 1 0 0 1 1 2 0 0 2 2 1 0 1 2 2 1 0 1 0 0 1 0 0 0 1 0 0 0 1 1 0 0 0 2 0 0 0 0 0 0 0 2 0 2 0 1 0 0 1 1 1 1 1 0 0 0 0 0 0 0 0 0 0 1 0 1 0 0 1 2 1 1 1 0 0 1 1 1 0 0 2 1 0 0 2 0 1 0 1 1 0 1 2
121 0 1 0 0 0 0 1 2 0 1 0 0 1 0 1 0 0 0 1 1 1 0 0 2 0 0 0 2 1 1 0 1 1 2 0 2 1 0 0 1 1 0 1 0 1 0 0 0 1 0 0 1 0 0 0 0 0 1 0 0 2 1 0 0 0 0 1 1 0 0 1 2 2 1 2 1 0 0 1 0 1 0 2 2 0 1 1 1 2 1 1 2 2 1 1 0 1 0 1 1 0 0 1 1 0 1 1 1 0 0 2 0 0 0 0 0 0 1 0 2 1 1 1 0 0 0 1 0 1 1 1 0 0 0 0 0 0 0 1 0 2 0 0 0 0 1 0 0 1 1 1 0 1 0 0 0 2 0 2 2 2 0 1 0 2 0 1 1 1 0 1 0 2 0 2 1 0 0 0 0 0 0 2 2 2 0 1 1 0 1 1 1 0 0 2 1 1 0 0 0 1 0 0 2 2 2 0 1 1 1 0 1 0 1 1 1 0 1 0 0 0 1 1 0 0 0 1 0 1 0 0 0 0 0 0 0 2 0 1 0 0 2 0 0 0 0 0 2 0 0 0 0 1 1 1 0 0 0 0 0 0 0 0 1 0 0 1 1 1 0 2 0 1 0 0 1 2 2 2 0 0 1 0 2 0 1 1 1 2 0 2 0 2 2 0 1 1 0 0 1 0 2 0 2 0 0 0 1 1 0 1 0 1 1 1 2 0 0 0 0 0 1 1 1 0 0 1 0 1 0 1 1 1 0 0 0 2 1 1 0 2 1 0 1 1 0 0 0 2 0 2 0 0 2 0 0 0 0 0 1 1 2 1 2 0 0 2 2 1 1 1 1 2 0 0 1 2 0 0 0 1 0 1 0 1 0 0 0 0 0 1 2 0 2 1 2 0 1 1 0 1 1 1 2 0 0 0 0 2 0 0 0 0 0 0 2 1 0 1 0 1 0 0 1 2 0 2 2 0 1 1 2 2 2 2 0 1 0 0 2 0 2 0 1 2 1 1 0 2 0 1 1 2 1 1 1 2 0 1 1 1 1 1 0 1 1 1 2 1 2 2 1 1 2 0 2 1 1 0 1 2 0 1 1 0 1 2 2 0 1 2 1 2 0 0 2 1 1 2 1 1 1 1 1 0 1 1 0 0 0 2 0 0 0 2 1 0 0 2 2 0 2 2 0 2 1 0 1 2 0 1 0 1 1 0 1 0 1 1 0 1 0 0 0 1 1 2 2 0 0 0 1 1 2 0 0 2 0 1 0 0 0 1 0 1 2 0 0 0 0 0 1 1 1 1 2 1 0 1 2 0 1 1 0 1 1 1 1 1 1 0 0 1 1 0 1 0 0 1 1 1 0 1 1 1 1 1 1 1 0 0 0 0 2 0 0 0 0 0 0 1 0 1 1 0 0 2 0 0 0 0 1 2 1 0 2 1 0 0 1 1 0 0 2 0 2 1 0 1 0 2 0 0 0 0 2 1 2 0 0 0 2 1 0 1 1 2 0 0 1 0 1 0 0 1 1 0 2 0 1 1 0 1 0 1 1 2 0 0 0 2 0 0 0 0 2 0 0 2 2 0 0 0 1 0 0 2 2 0 1 0 0 0 0 0 0 2 1 0 0 0 1 0 2 2 0 0 0 0 0 1 0 0 0 1 1 0 0 0 0 0 0 1 0 0 1 0 0 0 0 0 1 0 0 2 0 0 0 0 0 0 1 1 0 0 1 1 1 1 0 0 1 0 0 1 1 0 0 0 0 0 0 0 0 0 0 1 1 1 1 1 2 0 0 0 0 1 0 0 1 0 1 0 1 1 1 1 0 2 1 0 0 0 0 2 0 0 2 0 2 2 1 0 2 1 0 0 2 2 1 1 0 0 0 1 1 1 0 1 0 0 1 1 0 0 1 1 0 0 1 0 2 1 0 1 0 0 1 0 1 0 0 0 0 2 2 0 1 2 0 0 1 1 2 1 0 0 1 1 0 0 1 0 0 1 0 0 0 1 0 0 1 0 2 2 2 1 0 1 0 2 1 1 2 1 0 1 1 2 0 0 1 1 2 1 0 1 2 0 0 0 1 0 0 0 1 0 1 0 0 0 0 1 1 0 1 0 2 1 0 1 1 1 1 1 1 0 0 0 2 0 1 0 1 0 1 0 0 2 0 2 2 0 1 1 1 0 0 0 1 0 0 0 0 1 0 0 2 0 0 0 1 1 0 0 1 0 0 0 0 0 0 1 0 1 0 1 1 0 2 2
122 0 1 0 0 0 0 1 2 0 1 0 0 1 0 1 0 0 1 0 1 0 0 1 1 0 0 0 1 1 0 0 1 1 0 2 1 1 1 0 1 1 1 1 0 1 2 0 1 0 0 1 0 0 0 1 0 1 1 1 0 1 2 0 0 1 0 1 1 0 0 0 2 2 0 2 2 0 2 0 2 2 0 0 0 0 0 1 1 2 1 1 1 2 1 1 0 2 1 1 0 0 1 0 2 0 2 1 1 0 0 1 0 1 1 1 0 0 1 0 1 0 2 1 1 1 1 0 0 1 0 0 1 0 0 0 0 0 0 0 1 1 0 0 0 1 0 0 0 1 1 1 1 0 0 0 0 1 0 2 0 1 0 1 1 2 1 0 2 1 0 2 1 1 0 1 0 1 1 1 0 1 0 2 2 0 1 0 0 2 0 0 0 1 1 2 1 0 0 0 0 0 0 0 2 0 0 0 0 0 0 1 1 0 0 1 1 0 2 0 1 1 2 2 0 0 0 0 0 1 0 0 0 0 0 0 1 2 0 1 0 0 2 0 1 1 1 0 2 0 0 0 1 0 0 2 1 0 0 0 0 0 0 0 1 0 2 1 2 1 1 0 0 2 1 0 1 1 0 0 1 1 2 1 1 1 1 2 0 2 0 1 1 2 2 0 1 0 0 0 0 0 0 1 0 0 0 0 2 2 0 2 0 1 2 0 1 0 0 0 1 1 0 2 1 0 1 2 1 0 0 1 1 1 0 0 0 0 0 1 1 1 2 2 0 0 1 1 1 2 2 0 0 1 1 0 1 0 0 2 2 2 2 1 1 0 0 2 2 0 0 2 0 2 0 0 1 0 1 1 2 0 1 1 1 0 0 0 0 0 0 1 0 0 1 0 1 0 1 1 0 1 2 0 0 0 2 1 0 1 0 1 2 0 2 0 0 0 1 0 0 1 0 0 1 2 1 0 0 0 1 0 0 0 0 0 1 2 0 0 2 0 1 1 0 1 2 1 1 1 0 1 1 2 2 1 2 2 1 2 1 2 0 0 1 1 0 1 2 0 1 0 2 2 0 0 0 0 0 1 0 2 0 1 1 0 1 1 2 1 0 2 0 1 0 0 2 0 0 2 1 1 2 2 1 0 1 1 0 0 0 2 0 0 1 1 0 0 0 0 1 2 1 1 0 1 0 1 0 1 1 0 0 0 1 0 1 2 1 2 1 0 1 1 1 0 2 2 2 0 0 0 0 2 0 1 0 0 0 0 0 0 0 0 1 0 0 1 1 0 0 0 0 0 0 1 2 0 0 0 2 0 0 0 1 0 0 2 1 1 0 0 1 0 1 0 1 0 0 1 1 2 1 1 0 0 2 1 0 1 0 0 0 1 1 1 1 0 0 0 0 1 0 1 1 0 0 1 0 0 0 2 0 1 2 0 2 0 0 1 0 0 0 0 1 1 2 2 0 0 0 1 1 0 1 1 2 0 1 1 0 0 1 1 1 1 2 2 0 1 0 1 0 1 1 2 0 0 0 0 1 1 0 1 0 1 2 1 1 2 0 0 0 1 0 0 2 0 1 1 0 1 1 1 2 1 1 2 2 0 0 0 0 0 0 0 0 1 0 0 0 0 0 0 2 0 0 0 0 0 0 2 0 1 0 1 1 0 1 1 0 0 0 0 0 0 1 0 0 0 0 1 1 0 0 0 1 0 0 0 0 1 1 1 0 1 0 1 1 1 0 0 0 0 1 1 0 0 1 1 2 2 1 0 2 2 1 2 1 2 0 1 2 1 0 1 1 1 0 0 1 0 0 0 0 2 0 0 0 1 1 0 1 1 1 2 2 0 2 0 2 1 0 1 2 2 1 0 0 1 0 1 0 1 0 0 0 1 0 0 0 0 1 1 0 0 1 1 0 0 2 1 1 0 1 1 0 1 0 0 0 0 0 0 0 1 2 0 1 1 0 0 1 1 2 1 0 1 2 2 1 1 1 0 0 1 0 1 0 0 0 0 0 0 2 1 1 2 0 0 0 1 1 1 2 1 1 2 0 2 0 0 1 1 2 0 0 1 2 0 0 0 1 1 0 0 1 0 1 0 0 0 0 1 1 0 1 1 1 0 0 0 2 1 1 2 0 2 1 0 1 0 0 1 0 0 1 0 0 1 0 0 1 0 0 0 0 0 1 1 1 0 0 1 0 1 0 0 0 1 1 0 1 1 0 0 0 0 0 0 0 0 1 2 0 0 0 1 1 0 1 1
123 0 2 1 0 1 0 1 1 1 1 0 0 0 0 0 0 0 0 0 2 0 0 0 2 1 1 0 1 0 0 1 0 0 2 0 2 2 0 1 1 1 0 1 0 0 1 0 0 1 1 2 0 1 0 1 0 0 1 0 0 2 2 2 0 1 1 0 1 0 0 1 1 1 1 1 0 0 0 1 0 1 0 1 1 0 0 0 0 2 0 0 1 1 0 1 0 1 1 0 1 0 0 1 2 1 2 2 0 0 0 0 1 1 1 1 1 0 1 0 1 0 2 1 1 1 1 1 0 2 0 1 1 0 0 0 1 0 0 1 1 1 0 0 0 1 0 0 0 0 0 0 0 0 0 0 0 0 2 1 0 1 0 2 2 2 0 0 2 0 0 2 0 2 0 0 2 2 2 2 0 2 0 1 0 0 0 1 0 1 0 1 0 2 2 2 1 0 1 0 0 1 0 0 2 0 0 0 0 0 2 1 1 0 0 0 0 0 1 1 0 0 2 2 0 0 1 0 0 0 0 0 0 0 0 0 1 2 0 0 1 1 2 1 0 0 0 0 1 0 0 0 1 0 0 1 0 0 1 0 1 1 0 0 0 0 0 0 2 0 0 1 1 2 0 0 0 0 1 0 1 1 2 2 2 1 2 0 1 2 0 2 0 2 1 0 0 1 1 1 1 0 0 0 0 1 1 0 0 0 0 0 0 0 2 1 1 2 0 1 0 1 1 2 0 0 0 1 1 2 0 2 0 0 0 0 0 2 0 0 1 0 1 0 0 0 0 1 1 2 1 1 0 1 0 1 1 0 0 2 2 2 2 1 2 0 0 0 2 2 2 0 0 2 0 0 2 2 0 0 1 1 0 1 0 1 0 1 1 1 1 1 0 0 2 0 1 0 1 1 0 1 0 1 1 1 0 1 0 2 0 0 2 0 2 1 0 1 0 0 0 0 1 0 0 2 2 0 1 0 0 0 1 1 1 1 0 0 1 0 2 0 1 1 0 1 1 1 0 1 0 1 1 2 1 1 1 1 1 2 1 2 0 1 0 2 2 2 0 2 1 2 1 1 1 1 1 1 1 1 2 1 0 0 2 1 0 0 1 0 1 1 1 1 1 0 1 1 1 2 1 1 2 2 1 1 2 2 0 0 0 0 1 1 0 2 0 1 0 1 1 2 2 2 1 1 1 0 1 1 1 1 0 0 0 0 2 2 1 2 2 2 0 0 0 1 1 2 2 0 0 0 0 2 0 1 0 1 0 1 1 0 0 0 0 0 0 1 0 1 0 1 0 0 0 0 0 2 0 2 2 0 1 1 0 0 1 1 0 0 0 0 0 0 1 0 1 0 0 0 0 2 0 1 0 1 1 1 0 2 0 0 0 1 0 1 0 0 1 0 0 0 0 0 0 0 0 1 0 0 0 1 0 0 2 1 2 0 0 2 0 0 1 2 2 1 1 1 0 0 0 1 0 0 1 1 2 0 2 1 0 1 2 2 0 2 0 2 0 1 1 0 0 0 0 2 0 2 1 1 0 0 0 0 0 2 2 1 0 1 0 0 0 1 1 0 1 1 1 1 0 1 0 0 2 0 1 1 1 0 2 0 0 0 0 1 0 1 1 0 0 1 0 0 2 2 0 0 0 0 0 0 0 1 0 1 1 0 0 2 0 2 0 0 0 0 0 0 0 0 0 0 0 0 0 1 2 0 1 1 0 0 0 0 0 2 0 0 2 2 1 0 1 1 0 0 1 0 0 0 1 1 0 0 0 0 0 2 0 2 0 2 2 2 0 1 0 0 0 0 0 0 1 0 1 1 1 0 1 1 1 0 2 1 1 1 1 1 2 0 1 2 1 0 2 0 0 0 1 2 0 2 1 2 1 0 0 1 1 1 0 1 0 0 0 0 0 0 0 0 2 0 1 0 1 0 1 0 0 0 1 0 0 0 0 0 1 0 1 1 1 0 2 0 1 1 0 0 1 2 2 2 0 0 0 1 1 1 0 0 0 0 2 0 2 2 2 1 0 1 0 1 0 0 1 2 0 0 0 1 0 0 0 0 1 2 0 1 2 1 0 1 2 1 2 1 1 0 1 0 0 0 0 2 0 0 0 1 1 0 0 2 2 0 0 1 0 2 1 1 0 0 1 0 0 1 2 1 2 1 0 1 2 0 1 0 1 0 0 0 2 0 0 0 0 2 0 0 1 0 0 0 0 0 1 1 1 0 0 1 0 0 0 1 0 0 1 0 0 0 1 1
124 0 1 0 0 0 0 1 1 1 1 1 0 2 0 2 0 0 1 1 1 1 0 1 1 1 1 1 2 0 2 0 1 2 0 1 0 2 0 1 1 1 0 0 2 0 2 0 0 1 0 0 0 0 1 1 1 0 1 0 1 1 2 1 0 0 0 1 1 0 0 0 2 2 2 2 0 0 0 1 1 2 1 0 1 0 0 0 0 2 0 0 1 2 1 2 0 0 0 0 2 0 1 1 2 0 2 1 0 0 1 1 1 2 2 2 1 0 0 0 2 0 2 1 1 0 1 1 0 1 0 0 1 0 1 0 1 0 0 1 1 1 0 0 0 2 1 0 0 1 0 0 0 0 0 0 0 0 1 0 0 0 0 2 1 2 1 1 1 0 1 1 0 2 1 1 2 1 0 1 0 2 0 2 1 0 0 1 0 1 0 1 1 1 1 2 0 0 0 0 0 0 0 0 2 0 0 0 2 1 2 0 1 1 0 1 0 1 0 0 1 1 2 2 0 0 2 2 0 2 0 0 0 0 0 0 1 2 0 1 0 0 2 0 0 0 0 1 1 1 0 0 0 1 1 1 0 0 0 1 0 1 0 0 1 0 0 0 1 0 0 1 0 2 0 1 0 1 2 0 0 0 1 0 1 1 1 2 0 2 0 0 2 2 2 0 0 0 0 0 0 0 1 0 0 0 1 1 1 0 0 2 0 1 2 1 2 0 1 0 1 0 0 2 1 0 1 2 1 0 0 2 0 1 0 0 0 0 0 1 1 1 0 0 0 0 0 0 1 0 0 0 0 0 0 2 0 0 0 1 1 1 1 0 1 0 0 2 2 0 0 2 1 2 0 0 2 1 0 0 1 1 0 1 0 0 0 0 0 1 1 2 1 0 1 1 2 0 0 0 0 0 0 2 2 2 0 0 1 1 0 1 1 0 1 1 0 0 1 0 0 1 0 1 1 1 0 0 0 0 0 0 0 1 1 0 0 0 1 0 1 0 1 1 0 1 1 2 0 0 0 2 0 2 0 0 0 1 1 2 1 2 1 1 0 1 1 0 2 0 0 0 1 1 1 0 1 0 0 1 0 2 1 1 2 1 0 1 1 0 1 1 1 1 0 0 1 1 1 2 1 1 1 1 1 0 1 1 0 0 0 1 0 0 0 2 0 0 0 2 2 1 2 2 1 0 0 0 0 2 0 2 0 0 0 0 1 1 1 2 0 1 2 1 1 0 1 2 2 0 0 0 1 1 1 1 1 1 0 1 0 0 1 1 0 1 1 1 1 0 0 2 1 0 1 0 1 1 0 2 1 0 1 1 0 1 2 2 1 1 0 1 1 0 1 0 1 0 0 1 1 1 0 1 0 1 1 0 0 1 0 0 0 0 2 0 0 0 0 0 0 2 0 0 0 0 1 2 0 0 0 1 0 0 2 0 2 0 1 2 1 0 0 0 1 1 2 2 0 0 0 2 1 1 0 0 1 0 2 0 0 0 1 2 0 1 1 2 0 1 1 0 2 0 0 2 0 1 1 1 0 0 1 1 0 2 2 1 0 1 0 1 1 0 1 0 2 0 1 1 0 1 0 0 1 0 1 0 1 2 0 0 0 0 0 2 0 2 1 0 0 1 0 0 2 2 0 1 0 0 0 2 0 0 0 2 0 0 0 1 1 0 0 0 0 1 1 0 0 0 0 1 0 0 0 2 0 0 0 0 1 2 1 0 0 1 0 1 1 2 1 0 1 2 1 0 0 0 2 2 1 1 1 0 0 0 0 2 0 2 0 2 2 1 0 1 0 2 1 0 1 0 1 0 1 1 2 0 0 2 2 1 1 1 1 1 1 1 1 0 1 1 1 2 2 2 1 0 0 2 1 2 0 1 1 0 0 0 0 0 0 0 0 0 0 0 0 1 0 1 1 0 0 0 2 0 0 0 0 1 0 0 2 0 2 2 2 1 2 1 1 0 1 0 0 1 0 0 1 2 2 2 0 0 0 0 0 1 0 0 0 0 0 0 2 2 2 2 0 0 0 2 0 2 2 1 0 1 0 2 0 0 1 1 1 2 0 1 1 1 0 1 1 0 0 1 0 0 0 2 0 0 0 0 0 0 0 2 2 0 0 2 1 0 0 0 1 0 0 1 1 0 2 0 1 0 0 0 0 2 0 2 1 0 0 0 0 0 0 0 1 1 0 0 0 2 0 0 1 0 0 0 0 1 0 0 1 0 1 2 0 0 0 2 0 1 0 0 0 0 2 2
125 0 1 0 0 0 0 1 2 0 1 0 0 1 0 1 0 0 0 0 2 0 0 1 1 0 0 2 2 0 2 1 2 2 1 0 2 1 0 1 0 0 0 1 0 1 1 0 1 2 0 1 2 0 0 1 0 0 1 0 1 1 2 2 0 0 0 1 2 0 0 0 1 1 1 1 0 0 1 0 0 1 0 2 2 0 0 0 0 1 0 0 0 2 0 2 1 0 0 0 2 0 0 1 2 1 2 1 1 1 0 2 1 1 2 2 1 0 1 0 2 0 2 0 0 2 0 2 0 2 1 1 0 0 1 1 1 0 0 0 0 2 0 0 0 0 0 0 0 0 0 0 0 1 1 0 0 0 0 0 0 1 0 1 0 0 0 0 1 0 0 0 0 2 0 1 2 2 1 1 0 2 1 2 1 1 1 2 1 1 0 1 0 1 2 1 0 0 0 1 0 0 1 0 2 2 2 0 1 0 1 1 1 0 0 1 1 2 0 0 1 1 2 1 0 1 1 0 0 0 0 0 0 0 0 0 1 1 0 0 0 0 2 0 0 0 0 0 2 0 0 0 1 1 1 1 2 0 0 1 0 0 0 0 0 0 0 1 2 0 1 1 0 2 1 1 0 0 0 0 0 2 1 1 1 1 1 2 0 2 0 0 1 2 1 0 0 1 0 1 1 1 1 1 1 0 0 1 2 2 1 2 0 0 1 0 2 1 0 0 1 1 2 1 1 0 0 1 0 0 0 2 1 2 0 0 0 1 0 1 1 1 0 0 0 0 0 1 2 2 1 0 0 1 1 0 1 0 0 1 2 2 1 0 1 0 0 1 1 0 0 2 1 2 0 0 2 1 0 0 1 0 0 0 0 0 0 1 1 0 0 1 1 0 2 1 1 0 0 0 0 0 1 1 1 0 1 2 0 2 0 0 1 0 1 1 0 2 0 2 0 0 0 1 1 2 1 1 2 1 0 1 1 1 1 1 0 1 2 1 1 0 1 1 1 2 1 0 0 1 0 0 1 2 1 1 1 2 0 2 0 2 0 0 0 2 2 1 2 0 1 1 0 0 1 0 1 0 0 1 0 2 0 2 0 0 2 2 2 0 2 2 0 1 2 0 2 2 2 2 0 0 0 0 0 0 2 1 0 0 0 1 0 0 1 1 0 0 0 1 1 2 2 2 0 1 0 0 0 2 0 1 0 0 1 1 1 2 0 2 1 2 1 2 2 0 2 1 1 1 0 0 1 2 1 0 0 0 0 0 1 0 1 0 0 1 1 1 1 0 1 0 1 0 1 0 1 0 0 2 1 0 1 1 0 0 1 2 0 0 0 0 0 0 0 0 1 0 0 1 1 1 1 1 0 1 1 1 0 2 2 0 2 2 0 1 1 0 0 0 0 1 0 0 0 1 1 1 0 0 0 2 0 2 1 1 2 0 0 2 1 0 0 1 1 1 2 1 0 0 1 2 1 1 0 0 1 1 2 0 0 0 1 0 2 0 0 0 0 1 0 1 0 0 0 1 1 1 1 1 0 0 0 0 0 1 0 1 0 1 0 0 0 1 0 0 2 0 2 1 0 2 0 0 0 0 0 2 2 2 0 0 0 1 0 0 0 1 0 0 0 0 0 0 1 2 0 0 1 1 1 2 1 0 0 1 0 0 1 2 0 0 0 0 0 1 1 0 0 0 0 1 0 0 0 0 0 0 0 0 0 0 1 0 0 1 0 0 1 1 0 0 1 0 0 0 1 0 0 0 0 0 2 2 2 2 2 1 0 1 1 2 2 2 0 2 0 1 0 1 2 0 1 0 1 1 1 0 0 2 2 1 0 1 0 0 1 0 0 0 0 1 1 2 2 2 2 0 0 2 0 2 0 0 0 1 2 0 1 1 0 0 0 0 0 0 0 0 0 0 2 0 0 0 2 0 0 0 0 0 0 0 0 0 0 2 1 1 2 1 0 0 1 1 2 1 0 0 0 0 0 0 0 0 0 0 0 0 0 1 0 0 1 0 2 2 2 2 1 0 0 2 0 2 2 0 1 2 0 2 0 0 0 0 1 1 0 1 2 0 0 0 2 2 0 1 2 0 0 1 0 0 0 2 0 0 0 0 0 0 0 1 0 0 0 2 0 0 0 0 1 1 2 0 0 0 0 0 0 1 0 0 0 0 1 1 1 0 0 0 2 0 0 0 0 2 0 0 0 0 0 0 0 0 0 0 0 0 0 2 0 0 0 2 0 0 0 1 1 0 1 0
126 0 2 0 0 0 0 2 2 0 0 1 1 2 0 2 0 0 0 0 2 0 0 0 2 0 0 2 2 0 2 1 1 0 1 0 2 1 0 2 0 0 0 0 0 0 0 0 1 1 0 2 1 0 0 0 0 0 0 1 0 0 1 1 0 0 0 0 1 0 0 0 1 1 1 1 0 0 1 1 1 2 0 0 0 0 0 1 1 2 1 1 1 2 0 2 1 2 0 2 0 0 1 1 2 0 2 1 1 0 0 2 0 1 1 1 0 0 1 0 0 0 1 0 0 1 0 1 0 1 1 1 0 0 0 0 0 0 0 1 1 1 0 0 0 1 0 0 0 0 0 0 0 0 1 0 0 0 1 2 0 2 1 1 0 2 0 1 0 1 1 1 0 2 0 1 1 1 0 1 0 1 0 2 2 2 0 1 0 0 0 0 0 0 2 0 2 0 0 1 0 0 0 0 2 1 0 1 0 0 1 1 0 0 0 0 1 0 0 0 1 1 1 2 1 0 0 2 1 1 1 2 0 0 0 0 0 2 0 1 1 0 2 0 0 0 0 1 2 0 0 0 1 0 0 2 0 0 0 0 1 0 1 0 0 0 0 0 2 2 1 2 0 2 0 0 1 0 1 0 1 1 1 1 2 1 0 2 0 2 0 0 0 2 2 0 0 0 0 0 0 0 0 0 0 0 1 0 1 1 0 1 0 0 1 0 2 0 1 0 0 1 0 0 1 0 0 0 0 0 0 2 0 1 0 0 0 1 0 0 0 0 1 0 0 0 0 0 0 1 1 0 0 0 1 1 0 0 0 0 0 0 1 1 0 0 0 0 2 2 2 0 2 2 0 0 1 1 0 0 1 2 0 2 0 0 0 2 2 1 1 1 0 0 2 1 1 0 0 0 0 0 2 1 1 1 1 1 0 2 0 0 1 0 1 0 0 0 1 0 0 1 0 0 1 2 1 2 2 0 1 2 0 2 2 0 0 1 1 1 2 0 1 1 0 2 2 1 0 1 0 1 1 2 0 0 0 1 1 2 1 2 0 0 0 1 1 0 2 1 1 1 0 0 1 1 0 0 0 1 2 0 0 1 2 0 0 1 1 0 1 0 0 1 0 0 1 1 1 2 1 1 1 1 1 0 1 1 0 0 0 1 0 1 0 1 0 0 0 1 1 2 2 1 1 0 0 0 1 2 0 1 0 0 1 0 1 0 0 1 2 2 1 0 0 1 0 1 1 2 1 1 0 1 1 0 0 0 2 0 0 1 1 0 0 1 1 2 0 2 0 1 2 0 1 0 2 1 0 2 1 0 0 0 0 0 0 1 1 1 0 0 1 0 1 0 1 2 2 2 2 1 0 1 0 1 1 0 1 0 1 0 0 0 2 0 0 0 2 1 0 1 0 0 0 1 1 2 0 0 0 1 0 0 1 1 2 0 1 2 1 0 1 1 0 0 2 0 0 0 1 1 0 1 0 0 1 0 1 1 1 0 0 2 0 1 1 1 1 0 0 0 0 1 0 2 0 2 1 1 0 0 1 0 0 2 0 1 0 1 0 0 1 0 1 0 1 0 1 1 0 1 0 0 1 0 0 2 2 0 0 0 0 0 0 0 0 0 0 0 1 0 1 0 1 1 0 0 0 0 0 0 1 0 0 1 1 0 0 1 0 0 0 0 0 0 0 0 0 0 0 0 0 0 0 1 2 0 1 0 0 0 2 0 0 0 0 1 0 0 0 0 0 0 1 0 2 0 1 1 1 2 0 0 1 2 1 1 1 1 1 1 2 1 0 1 0 1 0 1 2 0 1 1 1 1 2 0 0 1 1 1 1 1 1 2 1 0 0 0 1 0 1 1 2 2 1 0 0 2 0 2 1 2 0 0 0 0 2 1 1 0 0 0 0 0 0 0 0 0 2 0 0 0 2 0 0 0 0 0 0 0 0 0 0 0 1 0 0 2 0 0 0 1 1 1 0 0 0 0 1 0 0 0 0 0 0 0 0 1 1 0 1 0 1 1 1 2 1 1 0 0 0 2 1 0 0 2 0 1 0 0 0 0 0 1 0 2 2 0 0 0 1 0 0 1 0 1 0 0 0 1 0 1 0 0 0 1 2 0 0 1 1 0 0 1 0 0 0 0 1 1 1 0 1 0 2 1 1 0 0 0 2 0 2 1 2 0 0 0 0 0 0 0 1 1 0 1 2 1 1 1 1 1 0 1 1 0 1 2 0 1 1 1 0 0 0 0 0 0 0 0
127 0 2 0 0 0 0 1 2 0 0 1 0 1 0 1 0 0 0 0 2 0 0 0 2 0 0 1 1 1 1 1 1 1 1 0 2 1 1 0 2 2 0 0 0 1 1 0 0 2 1 1 0 1 1 1 0 1 0 0 1 2 2 1 0 2 0 0 1 1 2 1 2 2 2 2 0 0 0 2 0 2 0 1 2 0 0 1 1 2 0 1 2 2 0 2 0 2 1 1 1 0 0 2 2 0 2 2 0 0 0 2 1 1 1 1 1 0 2 1 0 0 2 1 1 1 1 1 1 2 0 0 0 0 0 0 0 0 0 0 2 0 0 0 0 1 0 0 0 1 0 0 0 1 0 0 2 1 0 0 0 0 0 1 1 2 1 0 0 1 0 1 0 2 1 0 1 1 1 1 0 1 2 2 2 2 2 1 0 1 0 1 1 0 0 1 1 0 0 0 0 0 1 0 2 2 2 0 1 0 1 1 2 0 0 0 0 1 0 0 1 1 1 1 0 0 0 1 0 1 0 0 0 1 1 1 0 2 0 2 0 0 1 0 0 1 1 0 2 0 0 0 0 1 1 2 0 0 0 0 0 0 0 0 0 0 0 0 1 0 0 1 1 2 0 0 0 1 1 0 1 1 1 1 2 1 2 1 0 2 0 2 0 2 2 0 0 1 0 1 1 0 0 0 0 0 1 0 1 0 0 0 0 0 2 2 2 0 1 0 0 0 2 1 2 0 0 1 1 1 0 1 0 1 0 1 0 2 0 0 0 0 0 0 0 0 1 0 2 2 0 0 1 0 1 0 1 0 0 0 1 1 1 1 0 0 0 1 2 0 0 2 2 1 1 1 2 2 0 0 1 1 0 0 0 1 0 0 0 0 1 1 1 0 2 1 1 0 0 1 0 1 1 2 2 1 0 2 0 1 0 0 2 1 2 0 1 0 0 1 0 1 1 0 1 1 1 0 0 0 0 0 0 0 0 1 0 0 0 0 2 0 2 0 1 2 2 0 1 0 1 0 1 1 2 0 2 0 0 1 1 1 0 0 0 0 0 0 2 0 0 0 1 1 1 0 1 2 2 0 0 2 0 0 2 1 0 2 2 0 1 2 1 2 1 0 1 1 1 2 1 1 2 1 2 1 1 1 0 0 0 1 0 0 0 2 0 0 0 1 1 2 2 2 1 0 0 0 1 2 0 0 0 0 1 0 0 1 0 1 0 1 1 0 0 0 1 1 1 1 0 0 1 2 1 0 0 0 0 0 1 0 1 1 1 0 1 2 1 1 0 1 1 0 1 0 1 0 0 1 1 0 1 1 0 0 1 0 0 0 0 0 1 1 0 0 0 0 0 0 0 2 0 1 0 1 1 1 0 2 0 0 0 0 1 0 0 0 0 0 0 0 0 1 1 1 1 2 0 0 0 0 0 0 2 0 2 0 1 1 2 0 0 1 2 2 2 2 0 0 1 1 1 0 1 1 2 0 2 0 0 0 1 1 0 0 2 0 1 0 1 1 0 0 1 1 1 0 1 0 0 0 1 0 0 2 2 0 0 2 0 0 0 1 1 0 1 0 2 2 0 1 1 0 2 0 1 2 2 0 1 1 0 0 0 0 0 1 2 0 0 0 0 0 2 1 0 0 1 1 1 1 0 0 0 0 1 0 0 1 0 1 1 0 0 0 1 0 0 0 0 0 0 0 0 1 1 0 2 2 0 0 2 1 0 0 0 0 2 2 0 0 1 0 0 0 0 0 2 2 2 2 0 0 0 2 0 1 0 1 1 2 2 1 0 0 0 0 0 1 1 0 0 0 0 0 1 0 2 2 2 0 1 1 1 2 2 1 1 1 0 1 0 0 0 1 0 0 1 2 0 2 0 0 0 0 0 1 0 0 0 1 0 0 0 0 0 1 0 1 1 0 1 0 1 0 1 0 0 0 0 0 0 0 0 0 1 0 0 2 1 0 1 0 1 1 0 1 1 1 1 1 1 0 0 1 0 0 0 1 0 0 1 0 2 2 2 2 0 0 1 1 0 0 2 2 0 1 0 1 1 0 0 0 1 1 0 1 1 0 0 0 1 0 1 0 1 0 0 1 0 1 0 2 0 0 0 2 2 0 0 1 2 0 0 0 0 0 0 0 1 1 1 0 0 0 1 1 1 1 1 1 1 0 0 0 0 0 1 1 0 0 0 0 0 1 0 0 2 0 0 0 1 2 0 1 1 0 0 2 0 0 0 1 0 0 0 1 1 0 1 1
128 0 1 0 0 0 0 0 1 1 1 0 0 1 0 0 0 0 0 1 1 1 0 1 1 0 0 2 2 1 2 0 1 2 1 1 1 2 0 0 2 2 0 1 0 0 0 0 1 2 0 1 2 1 0 1 1 0 1 0 1 2 1 0 0 1 0 0 2 1 1 1 2 2 2 2 0 0 2 0 1 2 0 1 1 0 0 0 0 1 0 0 1 1 2 2 0 0 0 0 2 0 1 0 2 1 2 1 1 1 0 2 0 0 0 0 0 0 1 0 1 0 2 1 1 0 1 2 0 2 0 0 0 0 1 0 1 0 0 0 1 1 0 0 0 1 0 0 0 0 0 0 0 1 1 0 0 1 0 2 1 0 0 2 0 2 0 0 2 0 1 1 0 2 0 1 1 1 1 1 0 0 1 2 2 2 1 1 0 1 0 0 0 1 2 2 1 0 0 0 0 1 0 1 2 0 0 0 2 0 2 1 1 0 0 1 1 0 1 1 0 0 2 2 0 0 0 1 0 1 1 2 0 0 0 0 0 2 0 1 0 1 2 0 0 0 0 0 2 0 0 0 1 0 0 1 0 0 0 0 0 0 2 2 1 0 0 0 1 0 1 2 0 1 0 0 0 1 2 1 1 0 1 1 1 1 1 1 1 2 0 2 1 2 2 0 1 1 0 1 1 1 1 0 1 2 0 1 2 2 1 2 0 0 1 0 2 0 1 0 1 0 1 1 0 0 0 2 1 1 0 0 0 1 0 0 0 1 0 0 0 0 2 0 0 0 0 0 0 0 0 0 0 0 2 0 0 0 0 0 0 0 1 1 0 0 0 2 2 0 0 2 2 1 2 2 2 0 0 0 0 2 0 2 0 1 0 0 0 0 0 0 0 0 2 1 1 2 1 1 0 1 2 0 0 0 2 1 0 2 0 0 1 1 1 0 1 0 1 0 0 0 0 0 1 2 1 0 1 0 1 0 0 0 0 0 1 1 0 0 1 0 1 0 0 1 1 1 0 2 0 1 0 1 2 1 2 1 1 1 1 1 0 1 0 1 1 1 2 0 1 1 2 2 1 1 0 0 0 0 1 1 0 2 1 1 1 2 2 0 1 2 0 1 1 0 1 2 2 2 1 0 2 2 2 0 0 2 1 0 1 2 0 0 0 2 0 0 0 1 1 2 2 2 0 2 2 1 0 1 1 0 0 1 2 1 0 1 0 1 1 2 1 1 1 2 0 0 0 2 0 1 1 1 1 0 0 0 1 1 0 1 1 1 0 0 2 2 2 0 0 0 0 0 0 0 0 1 0 2 2 0 2 1 1 0 1 0 0 0 0 2 1 1 1 0 1 1 1 0 0 2 0 2 0 0 1 1 0 1 1 0 0 0 2 1 1 0 0 0 0 2 0 0 0 0 1 1 0 0 0 2 0 0 2 1 2 1 1 1 1 0 0 0 1 1 2 0 1 0 0 2 0 0 1 1 2 1 2 0 0 0 1 1 0 1 1 1 0 1 0 1 0 0 1 1 1 1 0 1 0 1 0 0 1 2 1 1 0 1 0 2 1 1 0 1 2 0 1 1 0 1 0 0 1 0 0 1 1 0 1 0 0 0 0 1 1 2 1 0 0 0 0 0 2 2 0 0 1 0 0 1 0 0 0 0 0 0 0 0 0 0 2 0 0 0 2 1 0 0 0 1 1 0 1 0 0 0 1 0 0 1 2 0 0 0 2 0 2 2 0 1 1 0 0 0 1 0 1 1 2 2 1 1 1 2 1 0 0 0 2 2 2 0 0 0 0 0 0 0 0 0 1 0 1 1 1 0 1 2 2 0 2 2 2 2 2 1 1 0 2 1 0 2 2 2 2 0 0 2 0 2 1 1 0 0 0 0 0 0 0 0 2 0 1 1 0 1 0 1 1 0 0 0 2 0 0 2 0 0 0 0 1 0 1 0 0 1 2 1 0 0 1 1 1 1 0 1 1 1 1 1 0 0 0 0 0 0 0 0 0 0 1 1 0 0 0 1 2 1 1 0 1 1 2 1 0 1 1 1 0 0 0 0 0 2 0 2 2 0 0 0 2 1 0 1 2 0 0 1 0 1 0 1 0 0 0 0 0 1 0 1 1 0 0 1 0 0 1 1 1 0 2 0 0 0 0 1 1 2 0 1 1 0 0 1 1 0 0 0 1 2 0 0 0 0 1 0 1 0 0 0 1 1 0 0 1 1 0 1 0 0 0 1 0 0 1 0 0 0 2 2
129 0 1 1 1 1 1 2 2 0 1 1 0 2 0 2 0 0 2 2 0 0 0 0 2 0 0 2 2 0 2 0 0 1 0 0 2 2 0 0 2 2 0 0 0 0 0 0 0 0 0 0 0 0 0 0 0 1 0 0 2 2 2 1 1 0 1 0 1 0 1 0 1 1 0 1 1 1 1 0 1 2 1 0 1 0 0 1 1 2 0 1 2 2 1 1 0 1 0 1 1 0 0 1 2 1 2 0 2 0 0 2 0 0 1 1 0 0 1 0 1 0 2 1 1 1 1 0 0 0 0 0 0 0 0 0 0 0 0 0 1 1 0 0 0 1 0 0 0 0 0 1 0 0 0 0 1 1 0 1 1 1 0 2 2 2 0 0 0 1 0 0 0 2 0 0 2 0 0 0 0 1 0 2 0 0 0 0 0 1 0 1 0 0 0 1 1 0 0 1 0 1 0 1 2 1 1 0 1 0 1 1 2 0 0 1 0 0 1 0 1 1 2 1 0 1 0 0 0 0 0 1 0 0 1 1 0 2 0 2 0 0 2 0 1 1 1 1 1 1 0 0 2 0 0 1 0 0 0 0 0 0 0 0 0 0 0 1 2 2 0 2 2 2 0 0 0 1 2 1 0 0 1 1 2 1 1 2 0 2 0 1 0 2 2 0 1 0 0 0 1 0 0 1 0 0 0 1 2 2 2 2 0 1 2 1 1 0 1 0 0 1 1 2 1 0 0 2 0 0 0 1 0 0 0 0 0 1 1 1 1 1 1 1 0 0 0 0 1 0 0 0 0 1 1 0 0 0 0 2 2 2 1 0 1 1 0 1 2 1 1 1 0 2 1 1 1 1 0 0 2 1 0 0 1 0 0 0 0 1 0 1 1 0 2 1 1 0 1 1 0 1 1 1 1 1 0 1 0 2 0 1 0 0 0 0 2 0 1 0 0 0 0 1 1 1 0 0 0 0 0 0 0 0 0 0 0 0 0 0 1 0 1 0 0 2 1 1 0 1 0 1 0 2 0 0 0 1 1 1 1 1 1 1 0 2 2 1 2 0 1 1 0 0 2 2 0 1 1 1 1 1 0 1 2 1 0 1 2 0 2 2 1 1 0 0 0 2 2 2 0 0 2 2 2 0 0 2 0 0 0 1 0 1 0 1 1 0 0 1 0 2 1 1 0 1 0 1 1 1 1 0 0 1 1 0 1 0 2 2 0 0 1 1 1 0 1 2 2 0 0 0 0 1 2 1 1 2 1 1 0 0 0 0 0 0 1 2 2 0 0 0 1 0 1 0 1 1 0 2 2 0 2 0 2 0 2 1 0 0 0 1 0 0 1 0 0 1 1 1 1 1 1 1 0 0 2 1 0 1 0 0 0 2 1 1 0 0 0 0 0 1 0 1 1 1 1 0 0 0 0 2 0 2 0 0 1 0 0 0 2 0 2 2 2 0 0 0 0 1 0 1 0 0 1 1 2 0 2 1 0 1 2 1 1 1 2 1 0 1 1 0 0 0 2 2 0 1 0 1 0 0 0 1 1 1 0 1 0 1 0 1 1 1 2 0 2 0 1 1 0 1 0 0 0 0 0 2 2 0 0 0 1 0 0 1 0 1 0 0 0 2 0 0 1 2 0 0 2 1 0 0 0 0 0 0 0 0 0 2 0 1 2 0 0 0 2 0 0 0 0 0 2 0 0 1 0 0 0 0 0 2 1 0 0 0 2 0 2 2 0 1 0 1 1 0 0 0 1 1 2 2 1 1 0 1 0 1 0 1 1 2 2 1 0 1 0 1 0 0 1 0 0 1 0 1 1 1 0 2 1 0 2 2 1 1 2 0 2 0 1 2 0 0 1 1 0 0 0 2 1 2 0 0 0 2 1 0 0 0 0 0 2 1 1 1 1 0 0 0 2 0 0 0 2 0 0 0 0 1 0 0 0 0 0 0 2 1 2 1 0 0 2 0 2 1 0 1 2 1 1 1 0 0 0 1 1 0 1 0 2 0 0 0 2 1 1 2 1 0 0 0 0 0 2 0 1 0 1 1 0 0 0 0 1 2 0 2 2 0 0 0 1 0 1 0 1 2 1 0 1 0 0 1 0 0 0 1 1 0 0 0 2 1 1 1 0 1 1 1 0 0 1 0 0 0 2 0 0 0 0 0 1 0 1 2 2 0 0 0 2 0 0 0 0 2 0 0 1 0 0 0 1 1 0 0 1 0 0 2 0 0 0 2 0 1 0 1 1 0 2 1
130 0 0 0 0 0 2 1 2 0 1 0 0 0 0 0 0 0 0 0 2 0 1 1 1 1 1 2 2 0 1 0 0 0 2 0 1 1 1 0 1 1 0 0 0 0 0 0 0 1 1 1 0 0 0 1 0 1 0 0 0 0 0 0 0 0 0 1 2 0 0 1 2 2 2 2 0 0 1 1 1 2 0 0 1 0 0 0 0 2 0 0 2 1 1 1 0 0 0 0 1 1 0 0 2 1 2 1 1 0 0 2 1 2 2 2 1 0 2 0 1 0 2 2 2 0 2 1 0 1 0 0 0 0 1 1 0 0 0 1 0 2 0 0 0 1 0 0 0 0 0 0 0 1 1 1 1 1 0 1 0 0 0 2 1 2 1 0 1 1 0 1 1 1 1 2 2 0 0 0 0 0 1 2 2 2 1 0 0 1 0 0 0 0 0 0 1 0 0 1 0 1 1 1 2 0 0 0 1 0 1 1 0 1 0 0 0 0 1 0 1 1 2 2 0 0 1 2 1 1 1 2 1 1 1 0 1 2 1 0 1 1 2 0 0 0 0 0 2 0 0 0 1 0 0 0 0 0 0 0 0 0 0 0 1 0 2 2 1 1 0 2 0 2 0 0 0 1 1 1 0 0 1 1 1 1 2 0 1 2 0 2 0 2 2 0 1 0 0 0 1 0 0 0 0 1 0 1 1 1 0 2 0 1 1 1 2 0 2 0 0 1 1 0 2 0 0 1 0 2 0 1 0 1 0 1 0 1 0 2 1 2 1 0 0 0 0 0 0 1 0 0 1 1 0 0 1 0 0 1 1 1 2 2 1 0 0 1 1 0 0 2 0 2 0 0 1 1 0 0 2 0 0 1 1 0 0 1 1 0 0 1 1 0 0 0 2 2 0 0 0 0 1 1 1 0 1 1 0 1 0 0 0 1 1 0 0 1 0 1 1 0 1 0 1 2 1 0 0 0 1 0 0 0 0 0 0 2 2 2 2 0 1 0 1 2 1 1 0 1 0 2 2 2 2 2 2 1 1 2 0 1 0 0 1 1 0 2 2 1 1 1 1 1 0 0 0 0 0 0 1 2 0 2 1 1 1 1 2 0 2 2 0 0 0 0 1 1 1 2 0 0 1 1 1 0 1 1 0 0 0 1 0 1 1 0 0 1 0 1 1 2 0 0 0 1 0 1 0 1 1 0 0 0 0 0 2 1 1 2 1 1 0 0 0 0 1 1 1 1 0 0 1 2 0 1 0 1 1 1 0 1 1 0 0 1 1 2 2 0 1 0 0 0 0 0 0 2 0 2 2 0 1 1 0 1 1 2 0 0 0 1 1 1 0 1 1 0 0 0 0 2 0 2 0 0 1 1 1 1 1 0 1 1 0 1 1 0 0 0 0 1 0 0 0 2 2 1 0 0 0 1 0 1 2 1 1 1 0 1 1 0 0 1 1 1 2 1 0 0 0 2 1 1 0 0 1 1 2 0 0 0 0 1 0 1 2 1 1 0 1 0 0 0 1 1 1 0 2 0 1 0 0 0 0 2 1 1 0 1 0 1 1 0 0 0 2 0 0 1 1 0 0 0 2 0 1 1 2 0 0 0 0 0 1 1 0 1 0 0 0 0 0 0 1 1 0 1 0 0 0 1 0 0 0 0 1 0 0 1 0 1 1 1 0 0 2 1 0 1 1 1 1 0 0 2 0 0 1 1 0 1 1 0 0 1 2 1 1 1 0 0 0 0 0 1 1 0 1 1 1 1 0 0 0 1 0 1 0 0 1 1 2 0 0 0 0 0 0 0 0 0 0 0 0 0 1 0 0 1 1 0 0 0 0 2 2 1 2 0 1 2 1 1 2 1 1 0 0 2 0 2 1 2 0 0 0 1 0 1 0 0 1 1 0 0 1 0 0 0 2 0 1 0 1 0 0 2 0 0 0 0 0 0 0 0 1 0 1 1 0 0 1 0 1 0 0 1 1 2 2 2 0 0 0 0 0 0 0 0 0 0 1 0 2 2 2 1 0 0 0 1 0 1 0 2 0 2 1 1 1 0 0 0 1 1 0 2 2 1 0 1 1 1 0 2 1 1 0 2 0 0 0 2 0 0 0 1 1 1 0 0 2 2 0 2 0 0 0 1 1 0 0 0 1 0 2 1 2 1 0 1 2 0 1 1 1 0 0 0 1 0 0 0 0 1 1 0 1 0 0 0 0 0 1 1 1 0 0 1 0 0 0 1 0 0 0 0 0 0 2 2
131 0 1 0 0 0 0 2 2 0 1 1 0 1 0 1 0 0 0 0 2 0 0 1 1 1 1 2 2 0 2 0 0 0 1 0 2 1 0 2 0 0 0 0 1 0 0 0 2 2 0 1 2 1 0 0 0 0 0 1 0 1 2 2 0 1 1 1 1 0 0 1 2 2 1 2 1 0 1 1 1 2 1 0 1 0 0 1 1 1 0 0 0 1 0 0 0 0 0 0 1 0 0 0 2 1 1 2 0 0 0 1 1 2 2 2 1 0 1 0 1 0 2 0 0 1 0 1 1 1 0 0 0 0 0 0 0 0 0 0 0 2 0 0 0 1 0 0 0 0 0 0 1 0 0 0 1 2 0 1 0 1 0 2 0 1 0 1 0 1 1 0 0 2 1 1 2 1 0 1 0 1 1 1 1 1 1 1 0 0 0 1 0 0 1 1 1 0 0 0 0 1 0 0 2 0 0 0 2 0 1 1 1 0 0 1 2 0 1 0 1 1 2 1 0 1 0 1 0 1 0 0 0 0 0 0 0 2 0 1 0 0 2 0 1 1 1 0 2 0 0 0 1 1 1 1 0 0 1 0 1 1 0 0 1 0 0 0 2 2 1 1 0 2 1 1 0 2 2 2 0 0 2 0 2 2 2 2 0 2 0 0 0 2 2 0 1 0 0 0 0 0 1 1 0 0 0 0 1 1 0 0 0 0 2 0 2 1 0 0 1 1 2 1 2 0 0 0 0 1 0 1 0 1 0 0 0 0 0 1 1 1 0 0 0 0 0 0 0 2 0 2 0 0 0 2 0 0 0 1 1 1 2 0 2 1 0 2 2 0 0 2 2 2 0 0 1 1 1 0 2 0 0 0 0 0 0 0 0 0 0 0 0 0 2 0 0 1 0 0 0 0 0 0 0 0 0 0 1 1 0 2 1 0 2 1 0 0 0 0 1 2 0 2 1 1 0 0 1 1 1 0 0 2 2 1 0 0 0 0 2 0 2 0 0 2 0 0 1 1 0 1 1 2 1 1 1 1 0 0 2 1 1 1 0 1 1 1 1 1 1 1 0 0 2 2 0 0 0 1 0 2 0 2 0 0 2 2 2 0 1 2 0 0 0 0 1 1 1 1 1 1 2 2 2 0 0 1 1 0 1 0 0 1 1 0 0 1 0 1 1 2 0 0 0 0 0 1 0 1 1 0 0 1 1 1 1 0 0 2 0 1 1 1 1 0 1 1 1 1 0 0 0 2 0 2 0 0 2 0 0 0 0 0 1 0 0 1 1 0 0 0 1 0 0 0 1 0 1 1 2 0 1 0 1 0 0 1 0 0 0 0 1 0 1 0 1 1 1 1 1 2 1 2 0 0 1 1 0 1 0 0 0 0 0 0 1 0 0 0 0 0 0 0 0 1 2 1 0 0 0 2 0 2 1 1 2 0 0 0 1 0 0 1 1 1 2 1 1 0 0 1 0 1 0 0 1 0 2 0 0 0 1 1 0 1 2 1 0 0 1 1 0 0 0 1 1 1 2 0 1 0 0 0 0 0 1 1 0 1 0 1 1 1 1 0 2 0 1 1 0 1 0 0 0 0 1 1 1 0 2 1 0 1 1 0 0 2 1 1 0 0 0 0 2 1 0 0 0 0 0 2 0 1 0 1 1 0 0 1 1 0 1 0 1 0 1 1 0 0 0 0 0 0 0 1 0 0 2 2 0 0 2 0 0 0 0 0 1 1 0 0 1 0 0 1 1 0 0 0 2 2 1 1 1 1 1 2 0 2 0 2 2 0 1 0 1 0 0 1 1 0 0 0 0 2 0 1 0 2 1 0 2 2 0 0 2 0 2 0 2 2 1 1 2 1 1 0 0 1 0 1 1 1 0 1 1 1 1 0 1 1 1 0 0 0 0 0 0 0 2 0 1 0 1 0 1 0 1 1 0 0 0 0 0 0 2 0 1 1 0 0 1 1 2 1 0 2 1 2 2 2 0 0 0 1 1 1 1 0 1 0 1 1 2 2 2 2 1 0 0 1 0 2 2 0 0 2 0 2 0 0 0 0 1 1 0 0 2 2 0 2 2 2 0 2 0 1 0 1 0 1 0 1 1 0 1 1 1 0 0 2 1 1 0 1 1 0 1 1 0 0 0 1 1 0 2 1 1 1 0 1 1 0 1 0 1 0 0 0 1 0 0 0 2 0 0 0 1 0 0 0 1 2 0 1 1 0 0 2 0 0 0 2 0 1 0 1 1 0 2 2
132 0 1 2 0 1 0 1 1 1 1 1 0 0 0 0 0 0 1 1 1 1 0 0 2 0 0 2 2 1 2 0 0 0 1 2 0 1 0 1 2 1 0 0 0 2 1 0 0 2 1 1 0 1 1 0 0 0 2 0 1 1 0 0 0 0 1 0 1 1 1 1 2 2 2 2 0 0 1 0 1 2 1 0 1 0 1 0 0 2 0 0 1 1 1 2 0 1 0 1 1 0 0 1 2 0 2 2 0 0 0 1 1 1 1 1 1 0 1 0 0 0 2 1 1 0 1 1 0 1 1 1 0 0 1 0 0 0 0 1 0 2 0 0 0 1 0 0 0 1 1 1 0 0 0 0 0 1 0 1 0 2 0 0 0 2 0 1 0 1 1 0 0 2 0 0 2 1 1 1 0 1 1 1 1 1 1 1 1 1 1 1 1 0 0 2 1 0 0 0 0 0 0 0 2 1 1 0 1 0 2 0 1 0 0 1 1 1 0 0 1 1 2 2 0 0 1 0 0 0 0 0 0 0 1 1 0 2 0 2 0 0 2 1 0 0 0 0 1 0 0 0 1 1 1 2 0 0 0 0 0 0 0 0 0 0 0 0 1 1 0 1 1 1 0 0 1 2 2 2 0 0 2 0 2 2 2 2 0 2 0 1 1 2 2 0 0 1 0 0 1 1 1 1 1 0 0 0 1 1 1 2 0 1 2 0 2 1 0 0 1 0 0 1 2 0 0 1 1 0 0 2 0 2 0 0 0 0 0 1 1 1 1 0 0 0 0 0 1 1 0 0 0 0 1 1 1 0 0 1 1 1 2 2 0 0 0 0 1 1 1 1 1 2 0 0 1 1 0 0 2 0 0 1 0 1 0 0 0 0 0 0 0 0 2 0 0 0 0 1 0 1 2 0 1 0 1 1 0 1 0 0 0 0 0 0 0 0 0 0 0 1 0 0 1 2 1 0 0 0 0 0 0 1 1 0 0 1 0 0 2 0 1 1 0 2 2 1 1 2 0 1 0 2 0 0 0 0 1 0 1 1 0 0 0 0 0 2 1 1 2 2 0 0 0 0 0 1 1 0 0 2 0 1 2 1 0 0 1 0 0 0 1 0 0 0 0 1 1 2 1 1 0 0 0 0 2 1 0 0 0 2 1 1 1 0 0 0 0 1 1 2 2 2 0 1 1 0 1 2 0 1 0 0 2 0 2 0 0 1 0 1 2 2 2 0 1 1 1 1 0 0 0 2 0 2 0 0 0 0 1 0 0 1 0 0 1 1 1 0 1 0 2 0 2 0 2 0 0 2 1 0 0 0 0 0 0 0 0 0 0 1 0 1 1 0 1 1 1 1 1 1 0 1 1 0 0 0 0 2 0 0 0 0 0 1 0 0 0 0 0 1 0 0 0 0 2 1 0 0 0 1 0 0 2 1 2 1 1 1 1 0 0 1 1 0 2 1 0 0 1 0 2 0 0 0 2 1 1 0 0 0 0 0 1 0 1 0 2 0 1 1 0 0 0 0 2 0 1 0 0 0 1 0 0 1 1 1 0 1 0 1 0 0 0 0 0 0 1 1 0 1 1 0 1 1 0 0 1 1 1 0 0 0 0 1 0 1 0 0 0 2 1 0 1 0 1 1 1 1 1 1 1 0 0 2 1 0 0 1 0 0 0 1 0 1 2 0 0 0 0 0 0 0 0 0 0 0 0 0 0 0 2 0 0 0 0 0 1 1 1 1 1 0 1 2 2 0 1 1 2 2 0 1 0 1 0 0 0 0 2 2 2 1 0 1 0 1 0 1 2 0 1 0 1 1 1 1 0 2 1 0 1 0 0 1 1 2 1 0 2 1 0 1 1 1 1 0 1 1 0 1 1 2 0 1 1 1 2 0 1 0 1 0 1 1 0 0 0 0 2 0 0 0 2 0 0 0 0 0 0 0 2 0 2 1 1 1 2 1 1 0 0 0 1 1 0 0 1 1 1 1 0 0 0 0 0 0 0 1 0 0 0 0 2 1 2 1 1 0 1 1 0 0 2 1 0 1 1 1 0 0 0 0 2 1 0 0 1 0 1 0 1 1 0 2 2 2 1 0 1 0 0 2 0 0 0 2 2 0 0 0 0 0 0 1 0 0 0 0 1 0 1 0 0 0 1 1 1 1 0 0 0 0 0 1 1 1 1 0 1 0 0 0 0 1 1 1 1 1 1 1 1 2 0 1 1 0 0 0 0 0 0 1 0 1 0 1 1 0 1 1
133 0 0 0 0 0 0 1 2 0 1 0 0 1 0 1 0 0 1 1 1 1 0 0 2 0 0 1 1 2 1 0 1 2 0 1 1 2 0 0 1 1 0 0 1 0 0 0 0 0 0 0 1 0 0 1 0 1 1 1 0 1 1 1 1 0 1 1 1 0 0 1 2 2 2 2 0 1 1 0 2 2 0 1 1 0 0 1 1 2 0 1 0 0 0 2 1 1 0 2 2 1 0 0 2 1 2 1 1 0 0 2 1 2 2 2 1 0 0 0 2 0 1 1 0 0 1 0 2 2 0 0 1 0 0 0 1 0 0 1 0 2 0 0 0 0 1 0 0 0 0 0 0 0 0 0 0 0 0 2 1 1 0 2 1 2 0 1 0 1 1 0 0 2 0 0 2 1 1 1 0 0 0 2 1 0 1 0 0 0 1 0 0 0 1 1 0 0 0 0 1 0 1 1 2 1 1 0 0 0 0 2 0 1 0 0 0 0 1 1 0 0 1 2 1 0 0 0 0 0 0 0 0 0 0 0 0 2 0 1 0 0 2 2 0 0 0 0 2 0 0 0 2 0 1 1 0 1 0 1 0 1 1 0 0 0 0 1 1 1 0 0 0 1 0 0 1 2 2 2 0 0 2 0 2 1 1 1 0 2 0 1 1 2 1 0 0 1 0 2 0 0 0 0 0 0 0 0 1 1 0 1 0 0 1 1 1 0 0 0 0 2 0 2 0 0 0 2 2 2 0 1 0 2 0 0 0 2 1 1 1 1 2 0 0 0 1 0 0 0 1 0 2 0 0 0 1 0 0 0 0 1 1 0 1 0 0 0 2 1 1 1 1 1 0 0 2 1 0 0 2 1 0 0 0 0 0 1 1 0 0 0 0 0 2 0 0 0 0 0 0 0 0 2 2 1 0 0 1 1 0 2 1 0 1 0 1 1 0 1 0 1 1 1 0 2 2 0 2 1 2 0 0 1 1 1 0 1 0 0 2 0 0 2 0 2 1 1 0 1 0 1 0 2 0 0 0 1 0 1 1 1 0 0 1 1 0 1 2 0 2 1 2 2 2 1 1 0 0 0 0 2 0 1 2 1 0 1 2 0 1 2 1 2 1 0 1 2 2 1 0 0 1 1 1 0 1 1 0 0 0 0 0 2 0 0 0 0 0 1 1 1 1 1 0 1 1 0 0 2 0 2 0 0 0 0 0 1 0 1 2 2 2 1 0 0 1 1 1 1 0 0 0 1 1 0 0 2 1 1 0 0 2 0 0 2 2 1 1 0 0 1 0 0 0 0 0 1 0 1 2 0 2 2 0 1 2 1 0 0 0 0 2 0 0 0 0 0 0 1 1 2 0 2 0 0 1 0 0 0 0 0 0 1 0 1 1 0 0 0 0 0 0 0 0 1 1 1 0 0 0 1 0 1 2 0 1 1 0 2 0 0 1 2 2 1 2 1 0 0 0 2 1 0 0 0 2 0 1 0 0 0 2 0 2 0 0 1 0 1 0 1 0 0 1 2 1 0 1 0 0 0 0 2 1 2 1 2 1 1 0 1 0 0 0 0 1 0 1 0 0 1 1 1 2 1 1 1 1 0 1 0 0 0 1 1 0 2 2 0 0 0 1 1 1 2 1 0 1 0 0 0 0 0 0 1 1 0 1 1 0 0 0 0 0 1 1 1 0 0 0 0 0 0 0 2 1 0 0 0 0 1 2 0 0 0 1 1 0 0 0 0 0 0 1 1 1 0 1 1 1 0 0 0 1 2 1 2 1 2 0 1 2 0 1 0 0 0 0 0 0 0 0 0 0 1 1 0 1 2 2 0 1 1 1 2 2 1 1 0 0 1 2 1 2 1 1 0 1 2 0 2 0 1 0 0 0 0 0 0 0 0 1 1 0 0 1 0 0 0 2 0 1 1 1 0 0 0 0 0 0 0 0 0 0 0 0 1 2 1 0 0 1 0 1 0 0 0 2 2 1 1 0 0 0 0 0 0 0 1 0 0 0 0 1 1 1 2 0 1 0 1 0 2 2 1 1 1 0 2 0 0 0 0 0 1 1 0 1 0 0 0 2 1 1 1 1 1 0 0 0 0 0 2 0 0 0 1 2 1 0 0 0 1 0 2 1 0 0 1 0 0 0 0 1 0 2 0 0 1 0 0 2 0 1 1 1 0 0 0 1 0 0 0 0 1 1 0 0 0 0 0 1 1 0 0 1 0 0 1 1 0 0 1 1 0 0 0 0 0 1 1
134 0 1 0 0 0 0 1 1 1 1 1 0 1 1 0 1 0 1 2 0 1 0 1 1 0 0 2 2 0 1 1 1 1 1 1 1 1 0 0 1 1 1 1 0 0 0 0 0 2 0 1 0 0 1 2 0 0 1 1 0 1 2 2 0 1 1 1 2 0 0 1 2 2 1 2 1 0 2 0 2 2 1 0 2 0 0 1 1 2 0 1 2 0 1 1 0 1 0 1 0 1 0 2 2 0 2 1 1 1 0 0 1 1 1 1 1 0 0 0 2 0 1 1 0 0 0 1 0 1 0 0 0 0 1 1 0 0 0 0 1 1 0 0 0 2 0 0 0 1 0 1 0 1 0 0 0 0 0 1 0 1 0 2 1 2 1 0 0 1 1 0 1 1 0 1 2 0 0 0 0 1 1 1 1 1 1 2 1 0 2 2 1 0 0 1 2 0 0 0 0 1 1 0 2 0 0 0 1 1 2 1 2 0 0 0 0 1 0 1 1 1 1 1 0 0 0 2 0 2 0 0 0 0 0 0 1 2 0 1 0 0 2 1 1 1 1 0 2 0 0 0 2 0 0 0 0 0 0 1 0 1 0 0 1 0 0 0 1 1 0 2 0 2 1 1 0 1 1 1 1 0 2 0 2 1 2 2 0 2 0 0 1 2 2 1 0 1 0 0 0 1 0 1 0 0 1 2 2 2 2 2 0 0 1 1 1 0 0 0 0 1 1 1 2 0 1 1 1 1 0 1 0 0 0 0 0 1 0 0 0 0 1 1 0 0 2 0 1 0 1 0 0 1 0 1 1 0 0 0 0 0 1 0 1 0 0 1 1 0 0 2 1 2 1 1 1 1 0 0 2 1 0 1 0 0 0 0 0 0 0 0 2 0 2 2 2 0 0 0 0 0 1 1 1 0 1 0 1 1 0 1 0 0 0 0 1 0 1 0 0 1 0 2 1 2 0 1 2 0 1 1 0 0 0 1 1 2 1 1 2 0 1 1 0 1 1 0 0 0 0 1 2 2 2 2 2 1 0 1 1 1 0 0 0 0 0 1 2 1 1 1 2 2 1 0 1 1 1 0 1 1 0 1 1 0 1 1 2 1 2 1 0 1 0 0 0 2 2 0 0 0 2 1 2 0 1 0 0 0 0 1 0 1 0 1 0 0 0 1 1 2 1 1 0 1 0 0 0 2 0 1 0 0 1 0 0 0 0 0 0 1 2 0 0 0 1 1 1 2 0 0 1 2 0 1 0 0 1 0 0 0 0 0 1 0 0 0 0 0 0 0 1 0 1 0 1 1 0 2 1 0 2 1 1 1 1 1 0 0 0 1 1 0 1 0 0 1 1 1 1 1 1 1 0 1 0 1 0 2 1 0 0 2 1 2 1 0 0 0 0 1 0 0 0 0 1 0 0 0 2 0 0 1 1 1 2 0 2 2 2 1 1 1 0 0 2 1 1 0 0 1 1 0 0 0 2 1 1 1 1 0 1 1 1 1 1 0 2 0 2 0 0 0 1 2 0 0 2 0 2 0 0 1 1 2 1 2 1 1 0 0 0 0 1 0 1 0 0 0 0 1 0 0 1 0 0 2 2 0 1 0 0 1 0 1 0 2 1 0 0 0 0 1 0 2 1 0 0 1 0 1 0 0 0 0 0 0 0 2 0 1 0 0 0 0 0 1 0 0 0 0 0 0 0 2 0 0 1 1 0 1 0 0 0 1 2 0 2 2 1 0 1 1 1 0 0 0 1 1 1 1 0 0 1 2 1 1 0 1 1 2 2 0 0 0 1 1 0 0 1 0 0 1 0 1 0 1 0 2 1 0 2 2 2 2 2 0 1 0 1 1 1 1 2 1 1 0 0 2 0 2 1 2 0 0 0 0 1 0 1 0 0 0 0 0 0 0 0 0 2 0 1 0 1 0 1 1 0 1 0 0 0 0 0 0 0 2 2 1 0 0 2 1 2 1 0 1 1 1 1 1 0 0 0 0 1 0 1 0 0 0 2 0 2 2 2 0 0 1 0 0 0 1 2 1 1 1 0 1 0 0 0 0 0 1 0 2 2 0 0 0 2 1 0 1 1 2 1 0 1 0 0 1 0 0 0 1 1 0 0 0 0 0 0 0 0 0 0 1 1 0 1 1 0 0 2 0 0 1 0 0 1 0 2 2 2 1 1 0 0 0 0 0 0 0 0 0 1 0 0 0 1 1 0 0 1 0 0 1 0 0 0 2 0 1 1 1 1 0 1 1
135 0 2 0 0 0 0 1 2 0 1 0 0 0 0 0 0 0 1 0 1 0 0 2 0 0 0 1 2 0 2 0 2 2 0 2 0 2 0 1 1 1 0 0 0 0 0 0 0 0 0 0 0 1 1 0 0 0 0 1 0 1 1 1 1 0 1 1 2 1 1 2 2 2 2 2 0 0 1 0 1 2 0 1 1 0 0 0 0 2 0 0 1 1 1 2 0 1 0 1 1 0 0 2 2 0 2 0 1 0 0 1 0 0 1 1 1 0 0 0 2 0 1 2 1 0 1 2 0 2 0 0 1 0 0 0 1 0 1 1 1 1 0 0 0 1 0 0 0 2 0 0 0 1 0 1 1 1 0 0 0 1 0 1 0 0 0 1 0 0 1 0 0 2 0 1 0 1 1 1 0 0 2 2 2 2 2 0 0 2 0 0 1 1 1 2 0 1 0 0 0 1 0 0 2 0 1 1 0 1 2 1 1 0 1 0 0 1 0 1 0 0 1 1 0 0 0 1 1 0 0 0 1 1 0 1 0 2 0 1 0 0 1 0 0 1 1 0 1 0 0 0 0 0 0 1 0 2 0 2 0 2 0 0 0 0 0 0 1 1 0 1 0 1 1 1 0 0 2 0 1 0 2 0 0 0 2 2 0 2 0 1 0 2 1 0 0 1 0 1 0 0 1 0 1 1 0 0 1 1 1 1 0 1 1 0 1 0 1 0 0 0 0 2 0 0 0 0 0 0 0 2 0 2 0 0 0 0 0 2 1 1 1 1 0 0 0 0 1 1 0 0 0 0 1 1 0 0 0 1 1 2 1 0 1 0 0 1 2 1 1 1 0 2 0 0 1 1 0 0 1 0 0 2 0 0 0 1 1 0 0 0 1 0 0 0 2 0 1 1 0 1 0 1 1 0 0 1 0 2 0 1 1 0 1 1 1 0 1 0 0 0 0 1 1 1 0 0 0 0 0 0 0 0 0 1 1 1 0 0 0 0 1 1 0 1 1 1 0 0 0 1 0 1 1 0 1 1 0 1 1 1 1 1 0 1 1 0 2 0 0 0 0 0 1 1 0 0 0 2 1 1 0 0 2 0 0 2 2 0 0 2 1 2 2 0 2 2 2 1 0 0 1 1 1 0 1 1 0 0 0 2 0 0 0 2 0 0 0 1 1 2 2 1 0 0 0 0 0 2 0 2 0 1 1 0 0 1 0 1 1 1 2 1 1 0 1 2 2 1 0 0 0 2 0 1 0 1 0 2 0 0 0 0 1 0 0 2 1 1 0 1 1 0 1 0 1 1 0 1 1 0 1 2 0 1 0 2 2 2 0 0 1 1 0 0 0 1 1 1 1 1 0 1 0 1 2 1 0 1 0 0 0 0 2 0 0 0 1 0 0 0 0 0 0 1 1 0 0 0 0 0 1 1 2 0 2 0 1 2 1 0 0 0 1 1 2 1 0 0 1 2 0 0 0 0 2 0 1 0 0 0 1 0 2 0 1 1 1 1 1 0 0 0 1 1 1 1 1 1 0 0 0 0 0 1 1 0 0 2 1 0 0 0 0 0 0 0 1 1 0 1 0 0 1 0 1 2 2 0 1 1 0 0 0 0 0 1 1 0 0 0 1 0 1 2 0 1 0 0 0 2 1 1 0 1 1 0 0 0 0 0 1 0 0 0 1 1 0 0 0 1 1 0 0 0 0 0 2 2 0 0 1 0 0 1 1 0 1 1 0 0 0 0 0 1 1 0 0 0 0 0 0 0 0 2 0 2 1 2 0 1 2 1 0 1 0 1 0 1 2 0 0 0 0 2 1 0 1 1 1 0 1 1 1 2 2 0 1 0 1 2 2 0 2 0 0 0 1 2 1 1 2 2 0 0 0 1 1 1 1 1 1 0 0 0 1 1 0 1 1 0 1 0 1 1 0 0 0 1 0 0 0 0 0 1 1 0 2 1 1 0 0 1 1 1 0 1 1 0 0 0 0 0 0 0 0 0 0 0 0 0 1 1 1 1 1 2 0 1 0 0 0 2 2 1 1 1 0 0 1 0 0 0 0 1 0 0 1 1 0 1 1 1 1 0 1 1 1 1 1 0 0 2 0 0 0 1 1 0 0 0 0 2 0 0 1 0 0 0 1 1 0 0 1 0 2 0 0 1 1 1 0 0 0 1 1 0 0 0 0 0 0 0 0 0 0 0 0 0 0 0 1 1 0 1 2 0 1 2 1 0 0 0 0 0 1 0 0 0 0 0
136 0 1 0 0 0 0 2 2 1 1 1 1 1 0 0 0 0 0 0 2 0 1 0 2 0 0 2 2 0 2 1 0 1 1 0 2 2 0 0 2 2 0 0 2 0 0 0 0 2 1 2 0 0 0 1 0 0 2 0 1 2 1 0 0 0 0 1 1 0 0 0 2 2 2 2 0 0 1 0 1 2 1 0 1 0 0 0 0 2 0 0 2 2 2 2 0 1 0 0 2 0 0 1 2 1 2 2 0 0 0 1 1 1 1 0 0 0 0 0 2 0 2 0 0 2 0 1 1 2 0 0 0 0 1 0 1 0 0 1 0 2 0 0 0 1 0 1 1 1 0 0 0 2 0 0 2 0 0 0 0 2 1 2 1 2 0 0 1 2 0 1 0 2 0 0 1 1 0 0 0 1 0 2 2 1 1 1 0 0 0 1 0 0 1 1 2 0 0 1 0 1 0 0 2 0 0 1 1 0 0 2 1 0 1 1 1 1 2 1 0 0 2 2 0 0 0 2 0 2 0 0 0 0 0 0 0 2 0 2 0 0 1 0 0 0 0 0 2 0 0 0 1 0 0 2 0 1 0 0 0 0 0 0 1 1 0 0 2 1 0 1 0 2 0 0 0 0 2 0 1 1 2 0 1 1 2 2 0 2 0 0 1 2 2 0 0 1 0 0 0 0 2 0 1 0 1 1 1 1 0 2 0 0 2 0 2 0 0 0 2 0 1 1 0 0 0 1 0 0 0 1 0 0 0 0 0 1 0 0 0 0 2 0 0 0 0 0 1 2 1 0 0 0 2 0 0 0 0 1 1 1 1 1 1 0 0 1 1 0 0 2 1 2 0 0 2 1 1 1 1 2 0 0 0 0 0 0 0 0 0 2 1 0 2 1 1 2 0 0 0 0 1 1 1 0 1 1 0 2 0 1 1 0 1 0 1 0 0 0 0 2 0 0 1 1 0 0 0 0 0 1 1 1 1 1 0 0 0 0 1 0 2 0 1 1 2 0 2 2 0 0 0 2 0 0 0 0 0 0 2 0 0 1 0 1 1 1 2 0 1 1 2 2 0 0 0 1 1 0 1 1 0 0 2 0 0 2 2 0 1 2 0 1 0 0 2 2 2 1 0 0 0 0 0 0 2 1 0 0 0 1 0 0 0 2 1 1 0 1 1 2 2 2 0 1 1 1 0 1 1 1 0 0 0 0 0 1 1 2 1 1 1 1 1 0 2 1 1 1 0 1 1 2 0 1 0 1 0 2 0 0 1 0 0 0 1 2 1 1 1 2 1 0 1 0 2 0 0 2 2 0 1 0 1 0 1 2 2 2 0 0 0 0 1 0 0 0 0 0 0 2 0 1 0 1 1 1 0 1 0 0 2 2 0 2 2 0 0 0 0 1 0 2 2 0 0 1 0 0 0 1 0 1 2 1 2 1 0 1 0 0 0 0 2 1 1 0 0 1 0 1 1 1 0 0 1 0 1 0 0 0 2 1 1 1 1 0 1 1 1 0 0 1 1 2 0 0 1 0 0 2 1 0 0 1 1 1 0 1 1 0 2 0 1 0 2 0 1 1 0 1 0 1 1 1 1 2 2 1 0 0 0 0 0 1 0 2 0 0 0 1 2 0 0 2 0 1 1 1 0 1 1 0 0 1 1 0 0 0 0 0 0 2 0 0 2 0 0 1 0 0 0 0 0 1 1 0 1 1 0 0 1 0 0 1 1 1 1 1 0 0 2 1 2 0 1 0 0 0 0 0 1 1 1 2 1 2 0 2 0 2 2 1 1 1 0 0 0 1 1 0 1 0 1 1 1 0 0 1 1 0 1 1 1 2 2 0 2 0 2 2 0 0 2 0 0 0 0 2 1 2 0 1 1 0 0 0 1 0 0 1 1 1 0 0 1 0 0 0 2 0 1 0 1 1 0 0 1 0 1 0 0 0 0 1 1 0 1 1 0 0 0 1 2 0 0 1 2 2 1 2 0 0 0 1 1 0 0 0 0 0 0 0 1 0 0 1 1 0 1 1 1 1 2 0 1 2 1 1 1 0 0 0 1 1 0 0 2 0 2 0 2 1 0 2 0 1 0 1 0 0 0 1 2 0 2 0 2 0 0 0 0 1 0 2 1 0 0 2 0 0 0 0 2 0 2 0 0 0 0 0 1 0 1 1 1 0 0 0 1 2 0 0 0 0 0 0 2 0 0 0 1 1 0 1 1 1 0 2 0 0 0 2 1 0 0 0 0 0 1 1
137 0 2 0 0 0 0 1 1 1 1 0 1 1 0 1 1 0 1 1 1 0 0 1 2 0 0 2 1 1 1 0 0 0 2 0 2 1 0 1 2 1 0 1 0 0 0 0 0 1 0 0 1 1 1 0 0 0 2 0 0 1 1 1 0 0 0 1 2 0 0 1 2 2 2 2 0 0 2 0 2 2 1 0 1 0 1 1 1 2 0 1 1 1 0 2 0 2 1 1 0 0 1 1 2 0 2 1 1 0 0 2 2 2 2 2 2 0 2 0 0 0 1 1 0 0 0 1 1 2 1 1 0 0 1 0 1 0 0 1 2 0 0 0 0 1 1 0 0 0 0 0 0 2 0 0 1 0 0 0 0 1 0 1 1 2 0 0 1 1 0 1 1 1 1 0 2 1 1 1 0 1 2 2 2 2 2 0 0 0 0 0 1 0 1 1 2 0 0 0 0 0 0 2 2 1 1 0 2 0 2 0 1 0 0 1 1 0 1 2 0 0 2 2 0 0 1 2 0 1 0 0 0 0 0 0 1 2 0 1 0 0 2 0 0 0 0 0 2 0 0 0 1 0 0 1 0 1 0 1 0 1 0 0 1 0 1 0 0 0 0 2 1 2 0 0 0 1 2 2 0 0 1 0 2 0 1 0 0 2 0 1 0 1 2 0 0 2 0 1 0 0 0 1 0 0 0 0 1 1 1 2 0 0 1 1 2 0 0 0 0 1 2 0 2 0 1 2 0 0 0 1 0 2 0 0 0 2 1 0 1 2 2 0 0 0 0 0 0 0 0 0 0 0 2 0 1 0 0 2 2 2 2 0 2 0 0 1 2 1 1 1 0 2 0 0 2 1 0 0 0 1 0 1 0 0 1 0 0 1 1 1 1 0 2 0 0 0 0 0 0 0 0 1 1 1 0 0 0 1 0 1 1 0 1 1 0 0 1 0 0 1 0 1 1 2 1 0 2 1 2 0 1 1 1 2 0 0 1 1 2 0 1 0 0 1 1 0 1 2 0 1 2 2 2 0 2 2 1 2 0 2 1 1 0 1 1 0 2 0 0 0 2 2 2 2 0 1 1 0 1 1 0 2 0 0 1 0 0 0 0 0 0 1 0 0 1 2 2 2 0 0 2 2 2 0 0 0 0 0 0 2 0 0 0 2 0 1 0 1 1 2 2 1 1 0 0 1 1 1 0 2 0 0 0 0 1 0 0 0 1 0 2 2 2 0 1 1 1 1 0 0 1 2 0 1 0 0 0 0 1 0 0 1 0 0 1 1 1 0 0 2 2 0 0 0 2 0 0 1 1 0 1 1 0 1 1 0 0 0 0 1 0 0 1 0 1 1 1 1 1 1 0 1 1 0 0 1 1 1 1 1 1 1 0 1 1 0 0 0 0 2 0 1 1 0 0 2 0 0 0 1 0 0 2 0 2 0 0 2 0 1 0 0 0 0 2 1 0 0 1 2 1 1 1 1 1 0 2 0 0 0 2 1 0 1 2 0 0 0 0 2 1 0 0 1 1 1 2 0 1 0 1 1 1 1 0 0 0 2 1 1 0 1 2 0 2 1 1 2 0 2 1 0 2 0 1 2 1 1 0 0 0 0 1 1 0 1 1 0 0 0 0 1 0 2 1 0 0 0 0 1 0 0 0 1 0 0 0 1 1 0 0 0 0 0 0 0 0 0 0 0 0 0 0 2 0 0 1 0 0 0 2 0 0 0 0 0 1 1 0 0 2 0 0 0 2 0 1 1 1 2 1 1 1 2 1 2 0 2 0 2 2 1 0 1 1 0 0 0 0 0 0 0 0 1 0 1 0 2 1 0 0 0 0 2 1 1 2 0 1 2 1 1 2 1 1 0 0 2 1 2 1 1 0 0 0 0 0 1 0 0 1 0 0 0 0 0 0 0 2 0 0 0 2 0 0 0 1 0 0 0 0 0 0 1 1 1 0 1 0 0 1 1 1 1 0 0 1 1 1 1 0 0 0 0 0 0 0 0 0 0 1 1 1 1 1 1 2 0 2 0 0 2 1 1 0 1 1 1 1 1 0 0 0 2 0 1 2 1 0 1 1 1 1 0 1 1 0 1 0 0 1 2 1 0 0 0 1 0 0 0 2 1 1 0 1 0 0 1 0 1 1 0 0 1 2 0 0 1 1 1 2 0 0 0 0 0 0 0 1 0 0 0 0 0 0 0 1 0 0 0 0 0 1 1 1 0 0 1 1 0 0 2 0 0 0 0 0 0 2 2
138 0 2 0 0 0 1 2 2 0 0 1 0 1 0 1 0 0 0 1 1 1 0 0 2 1 1 2 2 0 2 0 1 1 2 0 2 1 0 2 1 0 0 1 0 1 1 0 0 0 0 0 0 0 2 0 0 0 0 0 0 1 2 1 1 0 1 1 2 0 0 2 2 2 1 2 1 0 1 1 1 2 2 0 2 0 0 1 1 2 0 0 1 2 1 2 0 2 0 0 1 0 0 1 2 1 2 1 1 0 0 2 0 2 2 2 0 0 2 1 0 0 2 1 1 1 1 0 0 0 0 0 0 0 1 0 1 0 0 1 0 2 0 0 0 1 0 0 0 1 1 1 0 0 1 0 0 2 0 2 2 1 2 2 1 2 0 0 1 0 0 2 1 1 1 1 2 1 1 1 0 2 1 2 2 1 2 2 2 1 1 1 0 2 2 2 2 0 0 2 0 0 0 1 2 1 1 0 1 0 0 1 0 0 0 0 0 0 1 1 0 0 2 2 0 1 0 2 0 2 0 0 0 0 0 0 0 2 0 2 0 0 2 0 0 0 0 0 2 0 0 0 0 1 1 1 0 0 2 0 2 2 0 0 0 0 0 0 1 1 0 1 0 1 0 0 0 1 1 1 0 1 2 0 2 2 2 1 0 2 0 1 1 2 2 0 1 1 1 0 1 0 0 1 0 1 0 0 1 0 0 1 0 0 1 0 2 2 0 0 0 2 0 2 1 0 0 1 0 2 0 2 0 1 0 0 0 1 0 1 1 1 1 0 0 0 0 0 1 2 0 0 0 0 1 1 0 0 0 0 1 1 2 1 2 0 0 0 1 1 1 1 0 2 0 0 1 2 1 0 2 0 0 1 0 1 0 0 0 0 0 1 1 1 1 1 2 1 1 2 0 2 0 1 1 0 0 1 0 1 0 1 0 0 0 0 0 0 0 0 0 1 1 2 1 0 0 0 1 0 1 0 1 2 1 1 0 0 0 0 2 0 2 0 0 1 2 1 0 0 1 0 1 1 2 1 2 2 1 2 0 2 0 0 0 1 1 1 2 0 0 0 2 2 2 2 1 2 2 0 0 2 0 0 2 0 0 0 0 0 0 0 1 1 1 0 1 2 2 1 0 0 1 0 2 0 2 2 0 0 0 1 0 2 0 0 0 0 0 1 1 1 2 2 0 0 0 1 1 2 0 0 0 0 1 0 0 1 1 2 1 1 2 0 0 0 1 1 1 1 0 0 0 2 0 2 0 0 2 0 0 2 0 2 0 0 2 1 1 0 0 1 1 0 0 0 1 0 0 2 0 0 1 1 0 1 1 1 0 0 0 1 1 1 0 0 1 1 1 1 1 1 1 2 0 0 1 1 0 1 0 0 0 0 2 0 0 0 0 0 0 1 0 2 2 0 0 1 0 0 1 0 1 1 2 0 1 0 0 1 1 1 1 2 2 1 1 1 1 0 1 1 1 1 0 0 1 0 2 1 0 1 2 0 1 0 0 1 0 0 0 1 0 0 0 2 1 0 1 0 1 1 1 1 1 1 0 1 0 1 0 0 0 0 1 0 1 0 1 1 0 1 0 0 2 0 1 1 1 0 1 0 0 1 1 0 0 0 0 0 0 0 1 0 1 1 0 0 0 0 0 0 0 0 0 0 0 0 0 0 0 0 1 1 0 0 2 1 0 0 0 1 1 0 0 0 0 0 0 0 0 2 0 0 0 1 1 0 2 2 1 1 1 1 0 1 1 0 0 0 0 0 0 0 0 2 0 1 0 1 1 2 2 0 0 0 1 1 1 0 0 0 1 1 1 0 0 0 1 2 2 0 0 0 0 2 2 1 0 0 1 0 0 0 2 0 0 0 1 1 1 0 1 2 1 1 0 1 0 0 0 1 1 0 0 0 0 0 0 0 2 0 1 1 1 0 1 0 1 0 0 1 1 0 1 0 0 0 2 0 0 0 1 0 2 0 0 1 1 2 2 2 1 0 0 1 0 0 0 0 0 0 2 0 1 1 1 1 1 0 1 0 0 2 1 1 0 1 0 2 0 0 0 0 2 1 0 1 1 0 0 0 2 1 0 1 0 0 0 0 0 0 0 2 0 0 0 0 0 0 0 1 2 0 0 1 0 0 0 0 1 1 2 0 1 0 0 1 1 0 1 1 0 0 0 0 0 0 0 0 0 0 0 0 0 0 1 0 1 1 0 0 2 2 0 0 2 0 0 2 1 0 0 1 0 0 0 0 0 0 2 2
139 0 1 0 0 0 0 1 1 1 1 0 1 1 0 0 0 0 0 0 2 0 0 1 1 1 1 2 2 1 1 0 1 1 2 0 2 1 0 1 2 1 1 1 0 1 0 0 1 1 0 1 0 0 1 1 0 0 0 1 0 1 0 0 0 0 1 0 1 0 0 0 2 2 2 2 0 0 0 1 0 1 0 1 1 0 0 0 0 2 0 0 1 1 1 2 0 1 1 0 2 0 1 0 1 0 1 2 0 1 0 0 1 1 1 1 0 0 0 0 2 0 2 1 1 0 1 0 1 1 1 1 1 0 0 0 0 0 0 2 1 1 0 0 0 1 0 0 0 1 0 1 1 0 0 0 0 0 0 2 1 2 1 2 1 2 0 0 1 2 0 1 1 1 1 1 1 1 0 1 0 1 0 2 1 1 0 1 0 0 0 1 0 1 1 1 2 0 0 1 0 0 0 0 2 1 2 1 0 1 1 0 0 0 0 0 0 1 1 0 1 1 1 2 1 0 0 2 0 2 0 0 0 0 0 0 0 2 0 2 0 0 2 0 1 1 1 0 1 0 0 1 2 0 0 1 1 1 1 0 1 1 0 0 0 0 0 1 0 0 0 2 0 1 0 0 0 0 1 0 2 0 1 1 1 1 1 0 1 2 0 1 1 2 2 0 0 1 0 0 0 0 0 1 0 1 0 1 0 2 0 2 0 0 2 0 1 1 0 0 1 1 1 0 0 0 0 2 2 0 0 0 1 2 0 0 0 2 0 1 2 0 1 0 0 0 1 0 1 1 0 0 1 0 1 0 0 0 0 1 1 1 2 2 1 0 0 0 1 1 1 2 1 2 0 0 1 2 0 1 2 1 0 1 0 0 0 0 0 0 0 1 1 0 2 2 2 0 0 0 0 0 2 1 1 1 1 0 0 2 0 0 1 0 1 0 0 1 0 0 0 1 1 0 2 2 1 0 0 0 1 0 0 0 0 2 0 0 0 0 1 0 2 0 0 1 1 0 1 0 1 0 1 1 1 0 1 0 0 0 2 1 0 1 0 1 1 0 2 0 0 0 2 2 1 1 0 0 0 1 0 2 0 1 1 0 1 1 2 2 0 2 0 1 0 0 2 2 2 0 0 0 0 0 0 0 2 2 0 0 0 2 0 0 0 2 0 0 0 1 1 1 1 1 0 0 0 1 0 1 1 1 0 0 0 0 0 0 1 1 0 1 2 1 1 1 1 2 2 1 0 0 0 1 1 1 0 0 1 0 1 1 1 0 0 1 1 1 0 1 0 0 1 0 1 0 1 1 0 2 1 0 1 0 2 0 0 2 0 0 1 1 1 0 1 0 0 0 0 0 0 0 0 0 0 1 1 1 0 2 0 0 2 2 0 2 2 0 0 0 0 1 0 1 2 1 1 1 0 0 0 1 0 0 1 1 1 0 1 1 2 2 0 0 2 2 2 0 0 0 0 2 2 0 0 0 2 1 2 1 1 0 1 1 1 2 0 0 1 1 1 0 0 0 0 2 1 0 0 0 1 1 0 2 0 2 1 2 1 1 0 1 0 1 1 0 2 0 0 0 0 0 0 0 2 0 1 0 1 1 0 0 0 0 0 0 0 0 0 0 0 1 0 0 2 2 0 1 0 0 0 1 0 0 0 1 0 0 0 1 0 0 1 0 0 1 2 0 0 0 0 0 0 0 0 1 0 0 0 0 1 0 2 0 0 0 0 0 0 0 0 0 0 0 0 0 1 0 0 0 0 1 0 0 2 2 2 0 0 0 2 2 2 0 0 0 1 1 1 1 1 0 0 0 0 2 0 1 0 2 1 0 1 1 1 2 1 0 0 0 0 0 1 0 1 1 1 0 0 1 0 1 0 0 0 1 0 0 1 1 0 0 1 0 1 1 0 0 0 0 2 0 1 0 1 1 0 0 0 1 0 0 0 0 0 0 1 0 1 1 0 0 1 0 2 0 1 0 1 2 2 2 2 0 0 1 0 1 0 0 1 1 0 1 1 1 1 2 0 0 0 2 0 2 1 1 0 2 0 2 0 0 0 0 1 2 0 2 2 0 0 0 2 0 0 1 1 0 1 1 0 0 0 1 0 0 0 1 2 0 0 1 1 1 1 1 1 1 0 0 2 0 0 0 1 0 2 0 1 1 0 1 1 0 0 1 1 0 0 0 1 1 0 0 0 0 0 0 2 0 0 0 0 1 0 0 1 0 1 2 1 1 0 2 1 0 0 1 1 0 0 0
140 0 2 0 0 0 0 1 1 1 2 0 0 2 0 2 0 0 1 1 1 0 1 1 1 0 1 1 2 0 1 1 0 1 0 1 2 2 0 1 1 1 0 0 1 0 0 0 0 2 0 1 1 2 0 2 0 0 2 0 1 1 1 1 0 0 0 0 1 1 1 1 2 2 0 2 2 0 0 0 0 0 0 2 2 0 0 0 0 2 0 0 1 1 1 1 0 2 0 2 1 0 1 1 2 0 2 2 0 0 0 0 1 2 2 2 1 0 0 0 2 0 2 1 1 1 1 1 0 1 0 0 1 0 0 0 0 0 0 0 0 2 0 0 0 0 0 0 0 2 1 2 0 0 0 0 0 1 0 1 1 0 0 1 0 1 0 0 1 1 0 1 1 1 0 1 1 1 1 1 0 0 1 2 1 1 1 1 0 1 0 1 0 2 2 2 2 0 0 1 0 0 1 0 2 0 0 0 1 0 2 0 1 0 0 0 0 0 0 0 1 1 1 1 0 0 2 1 0 1 0 0 0 0 0 0 0 2 0 1 0 0 1 1 0 0 1 1 1 1 0 0 0 1 1 2 0 1 0 0 0 0 0 0 1 0 2 0 1 1 0 1 1 2 0 0 0 1 2 1 0 0 1 0 1 0 0 2 0 2 0 0 0 2 2 0 2 1 0 1 0 1 2 0 2 0 0 0 1 1 1 1 0 0 1 0 2 1 0 1 0 0 2 1 2 0 1 1 1 1 0 1 0 2 0 0 0 1 0 1 2 1 1 0 0 0 0 0 0 2 0 1 0 0 2 0 0 0 0 0 0 0 1 1 0 1 0 1 2 1 1 1 2 2 0 0 2 2 0 0 0 1 0 1 0 1 0 0 0 0 0 0 0 0 2 0 0 0 0 0 0 0 1 1 1 1 1 1 0 1 0 0 1 0 1 0 0 0 1 0 0 1 1 0 2 2 0 0 0 0 0 1 1 1 1 1 0 2 1 1 2 0 2 0 0 1 1 2 0 1 0 1 1 2 1 1 1 2 1 2 0 2 1 1 0 1 1 1 1 1 1 1 1 1 1 1 0 0 0 1 1 2 0 0 2 0 0 0 1 0 1 1 1 1 0 0 1 1 1 2 1 1 1 1 1 0 2 1 1 0 0 2 0 1 0 1 2 0 1 2 2 2 1 1 0 1 1 0 1 2 0 0 0 1 2 0 1 0 1 1 1 1 0 0 0 0 1 1 1 1 0 0 0 2 0 1 0 0 0 0 1 0 1 0 1 1 1 2 2 0 1 0 0 0 0 0 1 1 0 1 2 0 2 2 0 1 2 0 0 0 0 2 1 0 1 0 1 0 0 0 0 2 0 1 1 0 0 0 0 1 1 0 1 1 0 1 1 0 0 0 0 1 0 0 0 0 1 1 0 0 1 1 0 1 2 0 1 0 0 2 0 1 0 1 1 1 2 1 0 0 0 1 1 1 0 0 1 1 0 0 0 0 0 0 1 0 0 1 0 1 1 0 0 1 0 1 1 0 1 0 0 0 0 1 1 1 1 1 0 1 0 1 0 0 0 1 1 0 0 0 0 0 1 1 1 1 1 2 2 0 1 1 0 0 0 0 0 2 2 0 0 0 0 1 0 1 1 1 0 0 0 1 1 0 0 0 0 0 0 1 1 0 0 0 0 0 0 1 0 0 0 1 1 0 0 2 1 0 0 0 0 0 2 0 0 0 0 1 1 1 0 0 0 1 0 0 1 0 0 0 1 1 1 0 0 0 0 2 0 2 0 2 2 0 1 0 0 1 0 1 2 0 0 0 0 1 1 0 0 2 2 0 1 1 1 2 2 0 1 0 1 1 1 1 2 0 0 0 0 1 0 2 0 0 0 1 0 1 0 0 0 0 1 0 0 0 1 2 0 1 1 1 2 0 2 0 0 1 0 0 0 0 0 0 0 0 0 2 1 1 0 0 1 1 2 1 0 0 1 2 1 1 1 0 0 1 0 1 1 0 1 0 0 0 1 1 1 2 0 0 0 2 1 1 1 2 0 2 0 2 0 0 0 0 1 1 0 1 2 0 0 0 2 1 0 0 2 1 1 0 1 1 0 1 0 0 0 1 1 0 0 0 1 0 0 1 0 1 0 0 1 0 1 0 0 1 1 1 1 0 1 1 0 0 1 1 2 0 0 0 0 0 0 0 0 1 0 0 1 0 0 0 0 0 0 0 0 0 0 2 1 0 0 1 0 0 0 1 1 0 0 0
141 0 1 0 0 0 1 2 2 0 0 2 1 1 0 0 0 0 0 1 1 1 0 0 2 0 0 2 2 0 2 0 1 2 0 1 1 2 0 2 1 1 0 1 0 1 0 0 0 1 1 1 1 0 0 0 0 0 0 2 0 0 1 1 1 0 1 1 1 0 0 1 2 2 2 2 0 0 1 0 2 1 0 1 1 0 0 2 1 2 0 1 1 1 0 1 0 0 0 0 2 0 0 1 2 0 2 1 1 1 0 1 1 2 2 2 1 0 0 0 2 0 2 2 2 0 2 0 0 0 0 0 0 0 0 0 0 0 0 0 1 1 0 0 0 1 1 0 0 1 1 1 0 2 0 1 2 2 0 1 0 0 1 1 0 1 0 0 0 0 0 1 1 1 0 1 2 1 0 0 0 1 0 0 0 0 0 0 0 2 0 0 1 1 1 2 1 0 0 1 0 1 0 0 2 1 1 1 0 0 2 0 1 0 0 1 1 0 2 0 2 2 2 2 0 0 0 1 0 1 1 1 0 0 0 0 0 2 1 1 1 1 1 0 0 0 0 0 1 0 0 0 1 1 1 2 0 0 0 0 0 0 0 0 0 0 1 0 2 2 0 1 0 1 1 1 0 0 2 0 1 0 0 0 1 1 1 1 0 2 0 1 1 2 1 0 0 1 1 1 0 0 1 1 0 1 0 0 1 1 0 1 0 0 1 0 2 0 0 0 0 1 2 1 1 0 1 1 2 1 0 1 1 1 0 0 0 1 1 1 1 1 1 0 0 0 0 1 1 1 1 0 0 0 0 2 0 0 0 1 1 1 1 1 0 0 0 2 2 0 0 2 0 2 1 1 1 1 0 0 2 0 0 1 1 1 0 0 0 0 0 1 1 0 2 0 0 0 0 0 0 0 1 1 1 0 1 0 0 2 0 0 0 0 0 0 2 0 0 0 1 2 0 1 0 1 1 0 0 0 1 0 0 1 1 0 0 0 0 0 0 0 1 1 0 1 2 2 0 1 0 2 1 2 1 1 1 1 1 2 1 2 1 1 0 1 1 2 1 1 2 2 2 2 1 1 0 0 0 0 1 1 0 2 1 2 0 1 2 0 2 2 1 2 1 0 1 2 2 2 0 0 2 1 2 1 1 1 0 0 0 2 0 1 0 1 1 0 0 0 1 2 2 2 1 1 1 0 1 2 1 0 1 0 1 0 1 0 0 0 0 1 2 1 1 0 1 1 1 1 0 1 0 1 1 0 0 0 0 0 1 0 0 0 0 1 1 1 1 0 0 1 1 0 1 0 1 2 0 2 2 0 1 0 1 0 1 0 0 0 0 2 0 2 0 1 1 0 0 0 0 2 0 1 1 0 0 1 0 1 1 1 0 0 2 0 0 0 1 1 1 1 0 1 1 1 1 1 0 0 1 1 1 2 1 1 2 0 0 2 0 0 0 0 1 0 1 1 1 0 0 2 0 0 0 0 2 0 2 1 1 0 2 1 0 1 2 1 0 1 0 1 1 0 0 2 0 1 2 0 0 0 0 1 1 2 1 2 2 2 0 0 0 0 0 0 2 1 0 1 1 1 0 0 1 0 0 2 2 0 1 0 0 0 0 1 1 1 1 0 0 0 0 1 1 1 1 0 0 0 0 1 0 0 0 0 0 0 0 1 0 1 1 0 0 0 1 0 0 0 0 0 0 0 0 2 0 1 1 1 0 0 2 0 0 0 0 0 1 1 1 0 0 0 0 0 1 0 1 1 2 2 0 0 0 0 0 2 0 2 0 2 2 1 1 1 0 1 0 0 1 0 0 0 0 2 1 0 0 2 1 0 0 0 0 2 2 1 0 0 0 0 0 0 2 1 0 0 1 2 0 2 0 1 0 0 0 2 0 0 0 0 0 0 0 0 0 1 0 1 1 0 1 0 2 0 0 1 0 0 0 0 0 0 0 1 1 0 0 1 1 0 1 0 2 0 0 1 0 2 1 1 0 0 0 0 0 0 0 0 0 0 0 0 2 1 1 2 0 0 1 1 0 2 2 0 2 1 0 2 0 0 0 0 0 2 0 0 1 0 1 0 0 0 0 2 1 1 1 0 1 0 0 2 0 0 0 0 0 0 0 0 1 0 0 1 0 1 0 1 0 1 2 0 1 0 0 0 1 0 1 1 1 0 1 1 1 1 0 0 1 0 0 0 2 0 0 1 1 0 0 0 1 1 0 0 1 0 0 1 0 0 0 2 0 1 0 1 1 0 1 1
142 0 1 0 0 0 0 0 1 1 1 0 1 2 0 2 0 0 2 2 0 0 0 0 2 0 0 1 0 1 0 0 0 0 2 2 0 0 0 2 0 0 0 0 0 0 0 0 0 1 1 1 0 0 2 0 0 0 1 2 0 0 0 0 0 1 0 0 1 0 0 0 2 2 2 2 0 0 1 0 0 1 0 2 2 0 0 0 0 1 0 0 1 2 1 1 0 2 1 0 2 0 1 1 2 0 2 1 1 0 0 1 0 2 2 2 0 0 1 0 1 0 2 1 1 0 1 1 0 0 0 0 1 0 0 0 0 0 1 0 0 2 0 0 0 0 0 0 0 2 2 2 1 0 1 0 1 1 0 2 1 0 0 2 2 2 0 0 1 1 0 2 0 2 0 1 2 0 0 0 0 0 0 2 1 0 0 1 0 1 0 0 0 1 2 1 0 0 0 0 0 0 1 0 2 0 1 0 2 1 1 2 1 0 0 0 0 1 2 0 0 0 1 1 0 0 1 2 0 2 0 0 0 0 0 0 0 2 0 2 0 0 2 0 0 0 0 0 1 1 0 0 1 0 0 1 0 0 1 0 1 1 0 0 1 0 1 0 2 1 0 0 1 1 0 0 0 1 1 1 0 0 1 0 1 0 0 0 0 2 0 2 0 2 1 1 0 1 0 1 0 0 0 0 0 1 0 1 2 2 2 2 0 0 2 0 2 0 1 0 0 1 1 1 2 0 0 0 0 0 0 1 0 0 0 0 0 0 0 0 0 1 1 0 1 0 0 0 1 1 1 0 0 0 2 0 0 1 0 0 1 0 1 1 1 0 0 1 1 0 0 2 1 2 1 1 1 1 0 0 1 2 0 0 1 1 0 1 1 1 1 1 2 0 1 1 2 0 0 0 0 0 0 2 2 1 0 0 0 2 0 0 0 0 0 0 0 0 0 0 1 2 0 1 0 1 1 0 1 0 1 0 0 1 1 0 0 0 1 0 2 0 0 2 1 2 2 1 1 1 0 1 1 2 1 1 1 1 0 1 1 1 1 0 0 1 1 2 2 0 0 0 0 0 2 0 2 0 0 2 2 0 0 1 1 1 0 2 2 0 2 2 0 1 0 0 2 1 1 1 1 1 1 0 1 1 2 1 0 0 0 2 0 1 0 1 0 0 0 1 1 1 2 2 1 1 1 0 0 2 0 1 0 0 1 1 1 1 1 1 0 2 1 0 0 0 1 1 1 2 0 0 0 1 1 0 1 0 0 0 1 0 0 0 2 0 0 2 1 1 0 1 1 0 1 0 2 0 0 1 1 0 1 1 0 1 1 1 1 1 1 0 1 1 0 1 1 0 0 0 0 1 1 1 0 1 1 0 0 2 1 0 2 2 0 1 1 0 0 0 0 2 0 1 2 1 1 0 0 0 0 1 0 2 2 0 2 0 0 2 0 1 1 2 2 1 1 2 0 0 0 2 2 0 0 0 2 0 1 1 1 0 1 1 1 2 0 2 0 1 1 0 0 1 0 1 1 0 2 0 1 0 0 0 0 0 0 1 1 2 1 0 0 0 1 0 1 0 1 1 0 1 1 0 2 0 1 1 2 0 0 0 0 1 1 1 0 0 0 0 0 1 1 0 1 2 0 0 0 0 0 1 0 1 0 1 1 0 0 0 0 0 0 1 0 0 1 1 0 0 0 0 0 0 0 2 0 0 1 0 0 0 2 0 0 0 0 0 1 1 0 0 0 0 0 0 1 0 0 0 1 1 0 0 1 2 0 2 1 2 0 1 2 1 0 1 1 1 1 0 0 0 2 0 2 0 1 0 1 2 2 0 2 1 0 0 1 1 1 0 1 1 1 1 1 1 1 0 1 1 1 0 0 0 0 1 1 1 0 0 1 1 0 0 0 0 0 0 0 0 1 0 2 1 0 1 1 1 0 0 0 0 0 0 0 0 0 1 0 1 1 0 0 1 1 1 0 2 1 2 2 2 0 0 0 0 0 0 0 1 0 0 0 0 1 0 1 2 2 1 0 0 0 1 2 1 0 0 0 1 1 0 0 0 1 2 0 1 2 0 0 0 0 1 0 0 1 1 0 0 0 0 0 1 0 0 0 0 0 2 0 0 2 0 0 0 1 0 0 0 1 0 0 0 1 0 2 0 0 0 0 0 1 0 2 2 2 0 0 0 1 0 0 0 1 1 0 0 1 0 0 0 1 1 0 0 1 0 0 1 0 0 0 2 0 2 0 1 1 0 2 1
143 0 2 1 0 0 1 0 0 2 2 0 0 0 0 0 0 0 0 1 1 1 0 0 2 0 0 0 2 1 0 1 0 0 2 0 2 2 1 0 1 1 1 1 1 1 0 0 0 1 0 0 0 1 0 1 0 0 1 0 2 2 1 0 0 0 2 0 1 0 0 1 2 2 0 2 2 0 1 1 1 1 1 0 1 0 1 1 1 1 0 1 0 2 0 1 1 0 0 0 1 0 1 0 2 1 2 2 0 0 0 2 1 1 1 1 1 0 0 0 2 0 2 2 2 0 2 0 0 0 0 0 0 0 1 1 0 0 0 2 2 0 0 0 0 1 0 0 0 0 0 0 0 0 0 0 0 0 0 2 1 2 1 2 1 2 0 2 0 1 1 0 1 1 0 1 2 1 0 0 1 1 0 1 1 0 1 1 1 2 0 0 1 0 0 1 1 1 0 0 0 0 0 0 2 2 2 0 1 0 1 1 1 0 1 2 1 0 1 0 0 1 2 2 0 0 0 1 0 0 0 0 0 0 0 0 0 2 0 1 0 0 2 1 0 0 0 0 2 0 0 0 1 0 0 0 1 0 0 0 0 0 0 0 1 0 1 0 1 1 0 2 0 0 0 1 0 2 2 2 0 0 2 0 1 2 2 2 0 2 0 0 0 2 1 0 0 0 0 0 0 0 0 2 0 0 0 0 0 0 0 1 0 0 2 0 1 0 1 0 0 2 0 0 2 0 0 0 0 2 0 0 0 0 0 1 0 0 0 0 0 0 2 0 0 0 0 0 1 1 1 0 0 0 2 0 1 0 0 1 1 2 1 0 1 0 0 1 1 0 0 2 1 2 0 0 2 2 1 1 1 1 0 1 0 1 0 0 0 0 0 1 0 0 2 1 1 0 0 1 0 1 0 1 2 1 0 1 0 2 0 0 0 0 0 0 1 0 0 1 0 1 1 0 1 1 0 0 2 2 2 0 0 1 1 0 0 1 1 0 1 0 2 0 1 1 2 1 0 1 0 2 1 2 2 1 2 2 0 2 0 2 0 0 0 1 1 2 2 0 1 1 0 0 1 0 1 0 0 1 0 2 0 0 2 0 0 1 2 0 2 2 1 1 0 0 1 1 1 1 1 1 2 1 2 0 0 1 0 0 1 1 0 0 1 1 0 0 0 1 2 2 2 2 1 1 0 1 0 1 1 1 0 0 1 0 0 2 2 2 0 1 2 1 0 1 1 2 2 1 0 0 1 2 1 1 1 1 1 0 0 1 2 0 0 2 1 2 1 1 0 1 0 0 0 0 0 1 0 1 2 0 1 2 0 1 0 1 1 1 0 1 0 2 0 0 0 1 1 1 1 2 0 2 0 0 0 2 0 2 0 0 0 1 2 0 0 0 0 0 0 0 0 0 0 1 1 1 0 0 0 1 1 2 2 0 2 0 0 0 1 0 0 1 1 1 2 1 1 0 0 1 1 1 0 0 1 1 1 0 0 0 1 0 1 1 1 2 0 2 0 0 1 0 0 1 1 0 1 0 1 1 0 1 1 2 1 0 0 2 0 0 0 0 1 0 2 0 0 1 0 1 0 0 0 0 0 0 1 0 1 0 0 0 0 0 0 2 2 0 0 0 1 0 1 2 0 0 2 2 0 0 0 0 0 0 0 0 0 2 1 0 1 1 0 0 2 0 0 1 0 0 2 0 0 1 0 0 0 0 0 2 2 0 0 0 1 0 2 2 0 1 1 2 1 0 1 0 0 0 0 1 0 0 1 2 1 2 1 2 0 1 2 2 0 1 0 1 0 1 1 0 0 0 0 1 1 0 0 1 1 0 1 1 1 1 1 1 1 0 0 1 0 2 2 2 2 0 1 2 1 1 0 1 2 1 0 0 0 0 0 0 0 0 0 0 0 1 0 0 1 0 0 0 2 0 0 0 0 0 0 0 1 0 1 1 0 0 1 1 0 0 1 1 2 1 0 1 2 2 1 1 0 0 0 1 1 0 0 0 0 0 1 0 2 2 2 2 1 0 1 1 1 1 1 1 1 1 0 2 1 0 0 0 1 1 0 0 1 0 1 0 1 1 0 1 1 1 0 1 0 0 0 1 1 0 1 1 2 0 0 1 2 0 0 2 0 0 0 0 2 0 1 0 1 0 1 0 0 1 0 1 1 0 1 1 1 0 0 0 0 0 0 0 0 1 0 1 1 1 1 1 0 0 0 0 0 0 0 2 2 0 0 2 0 1 0 0 0 0 2 0
144 0 1 1 0 0 0 2 2 0 0 1 0 1 0 1 0 0 1 1 1 1 0 0 2 0 0 1 2 1 1 1 0 1 2 0 2 1 0 0 1 1 0 0 0 0 0 0 0 1 0 0 1 1 1 1 0 0 1 0 1 2 1 1 0 1 0 1 2 0 0 0 2 2 1 2 1 0 1 0 1 2 2 0 2 0 1 1 1 2 0 1 2 0 0 0 0 2 0 2 1 0 0 1 2 0 2 1 1 0 0 1 1 2 2 2 1 0 0 0 2 0 2 2 2 0 2 0 1 1 0 0 0 0 1 1 0 0 0 0 0 2 0 0 0 1 0 0 0 1 0 0 0 0 1 0 1 1 0 0 0 0 0 2 1 1 1 0 1 2 0 1 0 2 0 0 2 1 1 1 0 2 0 1 0 0 0 1 0 2 1 0 0 1 1 1 1 0 0 1 0 1 1 0 2 2 2 0 2 0 2 1 0 0 0 0 0 0 1 1 1 1 0 1 0 0 0 0 0 0 0 0 0 0 0 0 0 2 1 1 0 1 2 0 0 0 0 0 2 0 0 0 1 0 0 0 0 0 0 0 0 0 1 0 0 0 0 0 2 1 0 2 1 2 0 0 0 1 2 1 0 0 2 1 1 0 1 1 0 2 0 2 0 2 2 0 2 1 0 1 0 0 1 0 1 0 0 1 1 1 0 1 0 1 0 1 2 0 1 0 0 1 1 1 2 0 1 0 0 1 0 2 0 0 0 0 0 0 0 0 0 0 0 0 0 0 1 0 1 0 0 0 1 0 1 0 0 0 0 0 0 0 2 1 2 0 0 2 2 0 0 2 0 2 0 0 2 2 0 0 1 1 0 0 1 0 0 0 0 0 0 1 2 0 2 0 0 0 1 1 0 1 0 2 2 0 0 1 0 2 0 0 0 0 0 0 1 0 1 0 0 1 0 1 0 1 1 0 0 0 0 0 0 1 1 1 1 1 1 1 1 0 1 1 0 1 2 0 0 1 0 0 1 2 2 1 2 0 2 0 0 0 0 1 0 2 2 1 1 1 1 1 0 0 2 1 1 0 0 0 0 2 0 1 2 1 0 0 1 1 1 0 1 1 2 0 1 1 1 2 1 1 2 1 2 0 0 2 0 0 0 2 0 0 1 1 0 0 0 0 0 2 2 2 1 1 1 1 0 2 0 1 0 0 1 1 0 1 0 2 1 2 1 0 1 0 0 2 2 0 0 0 0 0 2 0 0 1 1 0 0 0 1 0 1 1 1 1 1 0 1 2 0 0 0 0 1 1 0 2 2 0 2 1 1 0 2 1 0 0 0 2 2 0 1 0 1 0 0 0 0 2 0 2 0 0 1 1 0 1 1 0 0 0 1 0 0 0 0 1 1 2 0 0 0 2 2 1 0 0 0 2 1 1 1 0 1 0 0 0 2 1 0 0 1 1 2 2 0 0 0 2 1 1 0 0 1 0 2 0 0 0 0 0 1 0 1 0 0 1 0 1 0 1 0 2 0 2 1 1 0 1 0 2 1 2 1 2 1 1 0 1 0 0 0 0 0 0 1 1 0 1 0 0 0 0 1 1 1 0 1 0 0 1 1 1 0 1 1 0 1 0 1 0 2 2 0 1 0 0 0 2 0 0 0 0 0 0 0 1 0 0 0 1 0 0 1 0 1 1 1 2 0 0 0 2 1 0 0 0 0 1 2 0 0 0 1 0 2 2 1 0 0 0 1 0 2 0 1 1 1 1 1 1 0 1 0 1 1 1 1 1 2 0 2 0 0 0 0 0 0 0 1 0 1 1 1 0 0 2 2 1 1 1 1 1 0 0 1 1 0 1 2 1 2 1 1 0 1 2 1 1 0 1 1 0 0 1 0 1 0 0 0 0 0 0 0 2 0 1 1 0 2 1 1 0 0 1 1 0 0 0 0 0 0 1 1 0 2 0 0 0 1 0 0 0 0 1 2 2 1 1 1 0 0 1 0 0 0 0 0 0 0 1 2 0 1 1 1 0 1 0 1 1 2 1 1 2 0 2 0 0 0 0 1 1 0 2 2 0 0 0 2 2 2 2 2 0 0 0 0 0 0 1 0 0 0 1 2 0 0 1 1 1 1 1 1 2 1 0 1 0 1 0 1 0 1 0 1 1 0 1 0 0 0 1 1 0 0 0 2 0 0 0 0 1 0 0 0 1 1 0 0 0 0 0 0 0 1 1 0 1 0 2 0 0 0 0 1 0 1 1
145 0 1 0 0 0 0 1 1 0 0 0 0 0 0 0 0 0 2 2 0 1 0 0 2 0 0 1 1 2 0 0 0 0 0 1 1 1 0 0 2 2 0 1 1 0 0 0 0 0 0 0 0 0 1 0 0 0 2 0 1 2 2 1 1 0 1 1 2 0 0 1 2 2 1 2 1 0 1 0 1 1 0 1 1 0 0 1 1 1 1 1 0 1 0 0 0 0 0 0 1 1 0 1 2 1 2 2 0 0 0 2 2 2 2 2 2 0 0 0 2 0 2 0 0 1 0 0 0 0 0 0 1 0 0 0 0 0 0 1 0 2 0 0 0 1 0 0 0 2 1 1 0 0 0 0 0 1 0 0 0 1 0 2 1 1 0 1 0 1 0 1 1 1 0 1 2 2 1 1 0 2 1 2 1 1 1 2 1 1 1 1 0 0 2 0 1 0 0 2 0 0 1 0 2 2 2 0 1 0 2 0 1 0 0 1 1 0 1 1 1 1 2 2 0 0 0 2 0 2 0 0 1 1 1 1 0 2 0 1 0 1 1 0 1 1 1 0 1 0 0 0 1 0 0 1 1 0 0 0 0 0 0 0 1 0 0 0 1 1 0 2 2 2 0 0 1 0 2 0 1 0 1 1 2 1 2 1 0 2 0 2 1 2 2 0 1 0 0 0 1 0 0 1 0 1 0 0 2 2 2 2 0 0 2 0 2 0 1 0 0 1 2 0 2 0 0 0 0 1 0 2 0 2 0 0 0 0 0 1 1 1 1 0 0 0 0 1 1 2 1 1 1 0 0 1 1 0 0 1 1 1 0 0 0 0 0 2 2 0 0 2 0 2 1 1 1 2 0 0 0 1 0 1 0 1 0 0 0 0 0 1 1 1 2 2 2 0 0 1 0 1 2 0 1 0 1 1 0 2 0 0 1 0 1 1 0 1 0 1 0 1 1 0 1 2 1 0 1 1 1 0 0 0 0 1 0 0 0 0 1 0 2 0 0 1 1 1 0 2 0 1 0 2 0 0 0 1 1 2 1 2 0 1 0 1 1 0 2 1 1 1 2 2 1 1 0 0 0 1 2 1 0 2 1 1 1 1 2 1 1 2 0 0 0 0 1 1 1 2 1 1 1 0 2 0 2 1 0 0 0 1 1 1 1 0 0 1 0 2 2 1 2 2 0 0 0 0 0 2 0 0 0 0 0 1 2 0 0 1 0 0 1 0 0 0 0 0 0 2 0 1 0 2 1 1 0 1 0 1 0 0 0 1 0 0 1 1 0 1 0 1 0 0 0 0 0 2 0 2 2 0 2 2 0 2 1 0 0 0 1 1 1 2 0 0 0 0 0 0 0 2 1 2 0 0 1 0 1 0 0 0 0 0 1 0 0 0 0 0 0 0 0 1 1 0 0 1 0 0 0 1 0 1 1 0 2 1 1 1 1 0 0 0 1 0 1 1 0 0 0 1 0 2 0 0 0 0 1 0 0 0 1 1 0 1 0 1 1 1 1 0 0 0 0 0 2 0 2 0 0 1 1 0 0 1 1 1 0 0 0 1 1 0 1 0 1 0 0 1 1 0 0 0 0 0 0 2 2 0 0 0 0 0 0 1 0 1 0 0 0 0 0 0 1 1 0 0 0 0 0 1 0 0 0 0 1 0 1 2 0 0 0 0 0 1 1 0 0 0 0 0 0 0 0 1 2 0 2 1 0 0 1 0 0 1 0 0 0 0 0 1 1 0 0 0 1 0 1 1 2 2 0 1 1 1 1 2 0 2 0 2 2 1 1 1 0 1 0 0 1 0 0 0 0 2 0 0 2 2 2 0 2 2 2 2 2 0 1 1 1 2 1 1 2 1 1 0 0 2 1 2 0 0 0 1 1 0 0 0 0 0 1 1 0 0 1 0 0 0 2 0 1 0 1 0 0 1 0 1 0 0 1 0 1 2 2 0 1 0 0 0 1 0 0 0 0 0 1 2 1 1 0 0 0 2 2 0 1 0 1 0 0 1 1 0 0 2 1 2 0 0 0 2 2 1 1 1 1 1 0 0 0 0 1 1 0 1 1 1 0 1 2 1 0 2 1 2 0 0 0 1 0 1 0 0 0 1 1 0 0 1 1 2 2 2 0 1 0 0 2 0 1 0 1 0 1 1 1 1 0 1 1 0 1 1 1 0 0 0 1 0 0 0 1 1 0 0 1 0 0 0 1 2 0 2 2 0 1 2 1 0 0 1 1 0 0 1 1 0 0 0
146 0 1 0 0 0 0 1 1 1 1 0 0 1 0 1 0 0 2 2 0 2 0 0 2 0 0 2 2 0 2 1 0 0 2 0 2 1 1 1 1 0 0 1 0 1 1 0 0 1 1 1 1 0 0 1 0 0 0 0 1 2 2 2 0 1 1 1 2 1 0 1 2 2 1 2 1 0 0 1 1 2 1 0 1 0 0 1 1 2 0 1 0 2 1 1 0 0 0 0 2 0 0 1 2 1 1 1 1 1 0 1 1 2 2 2 1 0 1 0 2 1 2 1 1 1 1 0 1 1 0 0 0 0 1 0 1 0 0 1 1 1 0 0 0 0 0 1 1 1 0 0 1 1 0 0 1 2 0 1 1 0 0 2 1 2 0 1 0 2 0 1 0 2 0 0 2 1 0 0 0 1 1 2 2 1 1 1 0 1 0 1 1 0 0 2 2 0 0 0 0 2 0 0 2 1 1 0 2 0 1 1 2 0 0 0 0 1 1 0 1 1 2 2 0 0 1 1 0 1 0 0 0 0 1 0 0 2 0 2 0 0 2 0 1 1 1 0 1 1 1 1 1 1 1 0 0 0 1 0 1 1 1 0 0 0 0 1 1 1 0 2 0 1 0 0 0 2 2 2 0 0 0 0 1 0 0 1 0 2 0 1 0 1 2 0 0 0 0 0 0 1 1 0 1 0 1 0 0 0 0 1 1 0 0 1 2 1 0 0 0 2 0 1 2 0 0 1 1 0 0 0 0 1 0 0 0 1 1 1 0 0 0 0 0 0 1 1 2 1 1 1 0 0 1 1 0 0 0 1 1 1 2 0 2 0 0 2 2 0 0 2 0 2 0 0 2 1 0 0 0 1 0 1 0 2 0 0 0 0 0 1 2 0 2 2 2 0 1 1 0 1 0 2 2 1 0 0 0 2 0 0 1 0 1 0 1 0 0 0 0 2 0 1 1 2 1 1 2 1 2 1 0 0 0 0 2 1 0 0 2 0 2 0 0 1 1 0 1 2 0 0 1 2 2 0 2 0 0 0 1 0 0 0 0 1 1 2 1 1 2 2 2 2 1 1 0 0 0 1 1 2 0 0 2 0 0 2 2 0 0 2 1 2 1 0 1 1 1 2 1 1 2 2 2 0 1 1 0 0 0 1 0 1 0 1 1 0 0 2 2 2 1 1 0 1 0 0 1 2 1 1 0 1 1 0 0 0 0 1 0 2 2 0 0 0 1 1 1 1 0 0 1 2 0 1 0 0 0 1 0 0 0 0 1 0 0 2 1 1 0 1 0 0 0 0 1 1 0 2 2 0 2 1 1 0 2 1 1 1 0 1 0 2 1 0 0 0 0 0 0 2 0 2 0 0 1 1 0 1 0 0 0 0 2 0 0 0 0 0 0 2 0 0 0 1 1 1 0 0 1 2 0 0 2 1 2 1 0 0 1 2 1 1 2 0 1 1 0 0 0 2 1 0 0 0 2 0 1 0 0 0 2 1 1 1 1 1 0 1 1 0 1 0 0 1 1 1 2 0 0 1 1 0 0 1 1 2 0 0 0 2 0 0 0 0 2 0 2 2 1 1 0 0 1 0 0 1 1 0 1 0 0 0 0 1 0 2 2 0 0 0 0 0 2 2 0 0 1 1 1 1 0 0 0 0 1 0 0 1 1 0 1 0 0 0 1 1 0 0 0 0 1 0 0 1 0 0 1 0 0 0 0 0 0 2 1 0 1 1 0 0 0 1 0 1 2 0 1 1 2 2 0 0 0 0 0 2 0 2 0 2 2 0 1 0 1 1 0 0 1 0 1 1 1 0 0 0 0 1 1 1 1 1 1 2 2 0 1 0 1 1 1 0 1 0 0 0 0 2 0 2 0 0 0 1 0 0 1 0 1 0 0 0 0 0 0 1 0 1 1 0 0 0 1 0 0 0 0 0 0 0 0 0 0 0 0 1 2 0 0 0 0 1 1 1 0 0 1 0 0 0 0 0 0 0 0 0 0 0 0 0 0 1 2 2 2 2 0 1 0 1 1 0 1 2 0 2 0 2 0 0 0 0 2 0 0 1 0 0 0 0 2 2 0 2 2 0 1 1 1 0 0 2 0 0 0 1 2 0 0 1 2 1 1 0 0 0 0 0 1 0 1 0 1 0 1 0 0 1 0 0 0 0 0 0 0 0 1 1 0 0 0 0 0 1 0 0 1 0 0 0 0 0 0 0 0 1 0 1 1 0 0 1 0 0 0 0 1 0 1 1
147 0 1 0 0 0 0 1 1 0 2 0 1 1 0 1 0 0 0 0 2 0 0 0 2 1 1 1 2 1 1 1 1 1 1 1 1 1 0 1 2 1 1 1 0 0 1 0 0 0 0 1 0 1 0 1 0 0 1 1 1 1 1 1 0 1 0 1 0 1 0 0 2 2 1 2 1 0 0 0 1 2 1 1 2 0 0 0 0 2 0 0 0 0 0 1 1 0 0 1 2 1 1 0 2 0 2 1 1 0 0 1 0 1 1 1 0 0 1 0 0 0 2 1 1 1 1 1 1 2 0 0 0 0 1 0 0 0 0 1 0 2 0 0 0 0 0 0 0 1 1 1 0 0 0 0 0 1 0 0 0 1 0 2 1 1 0 0 1 1 0 2 1 1 0 0 2 1 1 1 0 1 1 2 1 1 1 0 0 2 0 0 0 2 2 1 1 0 0 1 0 0 0 1 2 0 0 0 1 0 2 0 0 0 0 0 1 0 2 1 0 0 1 2 0 0 0 2 0 1 0 0 0 0 0 0 0 2 0 2 0 0 2 1 0 0 0 0 2 0 0 0 0 0 0 2 2 0 0 0 0 0 0 0 1 0 1 0 1 0 1 2 0 1 1 1 0 1 1 1 0 1 1 1 1 1 1 2 0 2 0 1 0 0 2 0 0 1 0 0 0 0 1 1 0 1 1 1 2 2 2 2 0 0 1 0 2 2 0 0 1 1 1 1 1 0 0 0 0 1 0 1 0 2 0 0 0 1 1 0 1 1 1 0 0 0 0 1 1 0 0 0 0 1 0 1 1 0 0 1 0 0 1 1 0 0 0 1 2 0 1 1 0 2 1 1 1 0 0 0 2 0 0 0 0 0 0 0 0 1 1 1 0 0 2 0 0 0 1 1 0 1 1 1 2 1 0 0 0 1 0 1 1 0 1 0 0 0 0 0 0 1 0 0 1 2 0 0 0 0 0 0 0 0 0 1 0 1 1 0 2 0 1 1 0 2 1 1 0 0 0 1 0 2 0 0 0 0 1 1 2 2 0 0 0 1 1 1 2 0 1 1 0 0 1 0 1 0 0 1 1 2 0 1 2 1 0 2 2 0 1 2 0 0 0 0 1 1 1 2 1 1 2 2 2 0 0 1 0 0 1 1 0 0 2 0 0 1 0 2 2 2 2 2 0 1 0 1 0 1 1 0 0 1 2 1 0 0 0 0 2 1 2 0 1 0 0 2 2 1 1 1 1 2 0 1 0 0 1 0 0 1 0 0 1 0 1 2 2 0 1 0 0 0 0 0 0 0 0 2 1 0 1 0 1 0 0 2 0 0 0 1 0 1 0 0 0 1 1 0 0 2 1 0 0 2 2 2 0 2 0 1 0 0 1 0 0 0 0 0 0 2 0 0 0 1 2 2 0 0 0 1 1 1 2 0 2 0 1 2 2 1 1 2 2 1 1 1 0 0 0 2 2 1 0 0 0 1 1 0 0 0 1 1 0 1 1 0 0 1 0 1 0 1 0 2 0 1 1 0 0 0 0 1 0 2 2 2 0 0 0 2 0 0 1 0 1 0 1 1 0 1 0 0 1 0 0 1 1 1 0 0 0 0 0 0 0 1 1 0 0 0 1 0 0 2 0 0 0 0 0 1 1 1 0 1 1 0 1 1 0 0 0 0 0 2 2 0 0 0 0 0 0 0 0 0 2 0 2 2 0 0 2 0 0 0 0 0 2 2 0 0 1 0 1 0 0 0 0 0 2 2 1 1 2 2 2 1 1 1 1 1 2 1 0 1 0 0 0 1 1 0 1 0 1 1 1 0 0 2 2 0 1 1 1 2 2 1 1 1 1 2 0 1 1 1 1 0 0 2 0 2 1 1 0 0 1 0 1 0 1 0 0 0 0 0 0 1 0 0 2 0 1 0 1 0 0 0 0 0 0 1 0 0 0 1 1 1 1 1 0 0 2 0 2 1 0 1 1 1 2 2 0 0 0 1 1 0 0 0 0 1 1 0 2 2 2 2 0 0 0 2 1 1 1 1 1 2 1 1 0 0 1 1 2 1 0 1 2 0 0 0 2 1 0 1 1 1 0 1 0 0 1 2 1 0 0 1 1 1 1 1 1 0 0 1 0 0 0 0 1 1 0 0 1 1 2 1 1 2 0 0 0 0 0 0 0 0 0 0 1 1 0 0 0 2 0 0 0 1 1 0 0 0 0 0 0 0 0 2 1 0 0 1 1 0 0 1 1 0 1 2
148 0 1 0 0 0 1 1 2 0 0 1 0 0 0 0 0 0 0 0 2 0 0 1 1 1 1 1 2 1 0 0 1 2 0 1 1 2 1 0 1 1 0 0 0 0 1 0 0 2 1 2 2 0 0 0 0 0 0 1 0 1 0 0 0 1 0 1 1 0 0 1 1 1 0 1 1 0 2 0 2 2 0 0 0 0 0 0 0 2 0 0 2 2 1 2 0 0 0 0 1 0 0 1 2 0 2 1 1 0 0 1 0 2 2 2 0 1 2 0 1 1 2 1 1 0 1 0 1 1 0 0 0 0 0 0 0 0 0 1 0 2 0 0 0 0 1 0 0 1 0 0 0 1 0 0 0 0 0 1 0 1 0 0 0 1 0 1 0 1 0 1 1 1 1 1 2 1 1 1 0 1 1 1 1 1 1 1 0 0 0 1 1 1 1 2 1 0 0 1 0 1 1 0 2 1 0 1 1 0 1 1 1 0 0 1 1 1 1 0 1 1 2 2 0 0 1 1 0 1 0 0 1 1 1 1 0 2 0 1 1 1 2 0 0 0 0 0 2 0 0 0 0 0 0 1 0 0 0 0 0 0 0 0 2 1 0 0 2 1 2 2 0 1 0 0 0 1 1 1 0 1 2 0 2 1 2 2 0 2 0 1 0 2 2 0 1 1 0 0 0 0 1 1 1 0 0 2 2 1 0 1 0 1 1 1 2 1 0 0 1 1 1 1 1 0 0 2 0 2 0 1 0 2 0 0 0 1 0 0 1 0 1 0 0 0 0 0 0 0 0 0 0 0 1 1 0 0 0 2 2 2 1 0 1 0 0 1 2 0 1 1 1 2 0 0 1 1 1 1 2 1 0 2 0 1 0 0 0 0 0 0 0 0 2 1 1 0 0 0 0 0 1 1 1 1 1 0 0 1 0 0 0 1 1 0 0 0 0 0 1 2 1 1 1 2 2 0 2 1 2 0 0 1 1 2 0 2 1 1 2 0 2 0 1 0 2 2 0 1 0 2 0 2 0 0 0 0 0 0 2 0 0 0 0 2 2 2 2 0 2 2 0 0 0 0 0 0 0 1 2 0 0 0 2 2 0 1 1 0 1 1 1 2 0 0 1 0 0 2 2 0 2 1 1 1 2 0 0 0 0 1 1 2 0 0 0 0 0 1 1 2 2 1 0 1 1 0 1 2 0 0 0 0 0 0 1 0 0 0 0 0 2 0 0 0 0 1 1 2 0 0 0 2 1 0 0 0 0 0 1 0 1 0 0 0 0 1 1 0 0 0 1 0 0 0 1 2 0 2 2 0 0 1 0 0 1 1 0 0 0 0 1 0 1 0 0 0 0 0 0 2 0 0 0 2 0 0 0 1 0 0 1 2 0 2 2 0 0 0 0 0 0 1 1 0 1 1 0 0 1 1 0 1 1 1 2 0 1 2 1 1 0 1 2 2 2 2 0 0 0 1 2 0 0 0 2 1 1 0 0 0 0 1 1 0 0 1 1 0 1 0 0 0 1 2 1 0 2 0 1 0 0 1 1 2 1 1 0 1 1 0 0 0 0 0 2 0 2 2 1 2 0 0 0 0 1 1 1 0 0 0 0 0 0 1 0 2 1 0 0 0 0 1 1 1 1 0 1 1 0 0 0 0 0 0 0 0 1 1 0 0 1 0 1 0 1 1 0 0 0 0 0 0 0 1 1 0 0 0 0 0 2 0 0 0 0 0 2 2 0 1 1 0 0 1 1 0 1 1 1 2 0 0 0 0 0 1 1 1 1 1 2 2 0 2 0 1 0 0 1 0 1 0 1 1 0 0 0 2 2 0 0 0 0 1 2 0 2 1 2 2 1 1 2 1 1 0 0 1 0 1 2 2 0 0 1 1 1 1 1 1 0 0 0 0 0 1 0 0 2 0 1 0 1 0 1 0 0 0 0 0 1 0 1 1 0 0 1 1 0 0 0 0 0 0 0 1 2 2 2 2 0 0 0 1 1 1 0 0 0 0 0 1 1 1 1 2 0 1 0 1 0 1 2 0 1 2 1 1 0 0 0 0 1 1 0 1 1 0 0 0 2 0 0 1 1 1 1 0 2 0 1 2 1 0 0 1 1 1 0 1 1 2 1 2 0 0 0 0 2 0 0 0 2 0 2 2 2 2 0 0 0 0 0 0 0 0 0 0 1 0 0 1 0 0 0 0 1 0 0 0 0 0 0 0 0 0 0 2 2 0 1 2 0 0 0 0 1 0 1 1
149 0 1 0 0 0 0 0 1 1 1 0 0 0 0 0 0 0 1 1 1 1 0 0 2 1 1 1 1 1 1 0 0 1 2 0 2 0 1 0 0 0 1 2 0 0 0 0 0 1 0 1 1 0 1 0 0 0 1 1 1 1 2 2 0 1 0 0 1 1 0 0 2 2 1 2 0 0 1 1 1 2 1 0 1 0 0 0 0 2 0 0 2 1 0 1 0 2 0 2 1 0 0 1 2 1 2 2 0 0 0 2 0 1 1 1 0 0 1 0 2 0 2 2 2 0 2 1 0 1 0 0 1 0 0 0 2 0 0 2 1 1 0 0 0 0 0 0 0 0 0 0 0 2 0 0 1 0 0 0 0 2 0 1 1 2 0 0 1 0 0 2 1 1 1 0 2 1 1 1 0 0 1 1 1 1 1 2 1 0 1 2 0 2 2 2 2 0 0 0 0 0 0 1 2 0 0 0 0 0 1 0 2 0 0 0 0 2 0 0 2 2 2 2 0 0 1 1 0 1 1 1 0 0 2 2 0 2 1 1 1 1 2 0 0 0 0 0 2 0 0 0 1 0 0 2 0 0 0 0 0 0 0 0 1 0 0 1 2 1 0 2 0 2 0 0 1 0 2 0 2 1 1 1 2 1 1 2 0 2 0 0 0 1 2 0 2 0 0 0 0 0 1 1 0 0 1 0 0 1 0 2 0 1 1 0 1 1 1 0 0 0 0 2 2 0 0 0 1 2 0 2 0 2 0 0 0 2 0 0 0 0 1 0 0 0 1 0 2 0 0 0 0 0 2 0 0 0 0 0 0 0 2 0 2 1 0 2 2 0 0 2 2 2 0 0 2 1 0 0 2 1 0 0 0 0 0 0 0 0 0 0 1 0 2 1 1 0 0 0 0 0 1 1 1 0 1 1 0 2 0 1 1 0 1 0 0 1 0 0 0 1 1 1 0 1 1 1 2 0 2 0 0 1 0 0 1 2 1 1 1 0 2 0 1 1 2 2 0 1 0 2 0 2 1 0 1 2 0 1 1 1 1 1 0 1 1 2 2 0 1 1 1 1 2 2 0 0 0 0 0 2 0 1 1 1 1 1 2 0 1 2 1 2 1 0 1 0 0 2 2 1 1 1 1 0 1 2 0 0 0 2 0 0 0 2 0 0 1 2 2 2 2 2 0 1 0 0 0 2 0 0 0 1 1 0 1 1 1 2 1 2 0 0 0 0 2 0 0 2 0 1 1 1 1 1 1 0 1 0 0 1 1 0 0 1 1 0 0 0 0 2 0 0 0 1 2 1 0 1 2 0 0 0 0 0 0 2 0 0 0 2 0 2 0 0 0 0 0 1 1 2 0 1 1 0 0 1 0 1 0 0 1 1 1 1 2 0 1 0 0 1 0 1 1 0 1 1 0 0 0 0 0 1 2 1 2 0 1 2 1 0 2 2 2 0 0 1 0 0 0 1 1 2 0 0 0 1 1 1 1 0 1 1 0 1 2 1 0 0 1 1 0 0 1 2 1 0 1 0 1 1 1 1 0 2 0 1 1 2 0 1 0 0 0 0 2 0 0 1 1 1 0 0 2 0 1 0 1 1 1 0 0 1 0 1 0 1 0 0 0 0 0 0 1 1 0 0 0 0 0 1 1 0 0 0 0 0 0 2 1 1 1 0 0 0 1 1 0 1 1 1 1 0 0 1 0 0 0 0 0 2 1 0 0 0 1 1 1 1 0 0 0 0 0 1 1 0 1 1 2 2 1 1 1 2 1 1 1 1 1 1 2 1 0 1 1 1 0 0 0 0 1 1 1 0 0 0 0 2 2 0 1 1 1 2 2 0 1 0 1 1 2 0 2 1 0 0 1 2 1 1 1 1 0 0 1 1 0 0 0 0 2 1 0 0 1 1 0 0 2 0 1 1 2 0 0 1 1 0 1 0 0 0 0 1 1 0 2 0 0 0 2 0 2 0 0 1 1 2 1 1 0 0 0 0 0 0 0 1 0 0 0 0 2 2 2 2 0 1 0 0 0 1 1 1 0 2 1 1 0 0 1 1 2 1 0 0 1 1 0 1 1 0 1 1 0 0 0 1 0 0 0 2 0 0 0 2 2 0 0 0 1 0 0 0 0 1 0 1 1 0 1 0 2 0 1 0 0 0 0 0 2 0 0 0 0 2 2 0 0 0 0 0 2 0 0 0 1 0 0 0 1 1 0 0 0 0 0 1 0 0 0 2 0 0 0 1 1 0 1 0
150 0 1 0 0 0 1 2 2 0 0 1 1 1 0 0 0 0 2 1 0 1 1 0 2 1 1 1 1 1 1 0 0 0 2 0 1 2 0 0 2 2 0 0 0 2 1 0 1 1 0 1 0 1 1 0 0 0 0 1 0 2 1 1 0 2 0 0 1 0 0 0 2 2 0 2 2 0 2 0 2 2 0 0 0 0 0 0 0 2 0 0 2 2 0 2 0 2 1 1 1 0 0 2 2 0 2 1 1 0 0 1 0 1 2 2 0 0 1 0 1 0 2 1 1 1 1 0 1 1 0 0 1 0 0 0 0 0 0 1 0 2 0 0 0 0 0 0 0 1 0 0 0 0 0 0 1 0 1 2 0 1 0 2 1 2 0 1 0 0 0 1 0 2 1 0 1 0 1 0 0 0 0 2 0 0 0 0 0 2 0 0 1 0 0 2 1 0 0 0 0 0 1 0 2 1 1 1 0 1 1 1 1 0 0 0 0 1 1 0 0 0 2 2 0 0 1 2 2 0 0 0 0 0 0 0 0 2 0 0 0 1 2 0 0 0 0 0 2 0 0 0 1 0 0 1 0 1 1 0 1 1 1 1 1 0 0 0 1 0 0 1 1 1 0 0 1 0 0 0 0 2 2 1 2 2 2 2 0 2 0 1 0 1 2 0 0 0 0 0 0 0 1 1 1 0 0 0 1 0 0 1 0 0 1 0 2 0 1 0 0 1 0 2 0 0 0 1 1 1 0 0 0 1 0 0 0 0 0 2 1 2 0 0 0 0 0 1 1 2 1 1 0 1 1 0 1 0 0 2 2 2 2 0 2 0 0 1 2 1 1 1 0 1 0 0 1 1 0 0 0 2 0 0 0 0 0 0 0 0 0 2 0 0 1 0 1 1 1 1 0 1 1 0 1 0 0 0 0 2 0 0 0 0 0 0 1 0 0 0 0 1 0 0 1 2 1 0 1 0 1 0 0 0 0 1 1 0 1 0 1 0 1 1 1 2 2 0 1 2 0 1 2 2 2 2 2 0 1 1 2 2 1 1 0 2 2 0 2 0 0 0 1 1 0 0 1 0 0 2 1 1 0 1 1 0 1 2 2 0 0 2 1 1 1 0 1 1 1 2 1 1 2 1 2 1 2 2 0 0 0 2 0 1 0 1 0 0 0 1 2 2 2 2 1 0 0 0 2 2 0 1 0 0 1 0 1 1 0 1 1 2 1 1 1 0 1 1 1 2 0 0 0 1 1 1 1 0 0 0 2 0 0 1 1 0 1 1 1 0 1 0 1 0 1 0 0 1 0 1 1 0 1 1 1 0 2 2 0 0 0 1 0 1 1 1 1 0 0 0 0 2 0 1 0 0 2 1 0 1 0 0 0 0 1 1 0 0 1 0 0 0 0 0 0 0 2 1 0 0 0 2 0 1 2 1 2 0 0 1 0 0 0 0 0 0 2 1 0 0 0 1 0 1 0 0 2 0 0 0 0 0 1 0 1 0 0 0 2 0 2 0 2 0 0 2 0 1 1 1 0 0 1 0 0 2 1 1 1 2 0 0 0 0 2 0 2 0 1 1 0 1 0 0 0 0 0 2 2 0 1 1 0 0 0 0 0 0 2 0 0 0 0 1 0 1 2 0 0 0 0 1 0 0 0 0 2 0 1 2 1 0 1 1 0 0 2 1 0 0 0 0 1 0 0 2 2 0 0 0 0 1 1 0 0 1 1 0 2 2 0 0 0 0 0 1 1 0 1 1 1 1 1 1 1 2 1 1 0 1 0 1 1 0 0 0 0 1 0 0 1 0 0 0 0 1 1 1 0 2 1 0 0 0 0 2 2 0 1 0 1 1 1 1 2 1 1 0 2 2 2 0 1 0 1 2 0 0 1 0 1 0 1 0 0 0 1 2 2 0 0 0 1 0 1 0 0 0 0 0 0 0 1 0 1 1 2 0 1 0 0 0 2 0 2 1 0 0 0 1 0 0 1 0 0 1 0 0 1 0 1 0 0 0 2 2 2 2 0 0 0 2 0 2 2 0 2 0 1 1 0 0 0 0 1 2 0 1 1 0 0 0 1 0 0 2 2 0 0 1 0 0 0 1 0 0 0 1 1 0 0 2 2 1 0 1 0 0 1 1 0 1 1 0 1 0 1 1 2 1 0 1 2 0 2 1 2 0 0 0 1 1 0 0 1 1 0 0 2 0 0 0 1 1 0 0 1 0 0 1 0 0 0 2 1 0 0 1 1 0 2 0
151 0 2 0 0 0 0 0 0 2 2 0 0 1 0 1 0 0 1 0 1 0 0 0 2 0 0 1 2 0 2 0 0 0 1 1 1 1 0 1 1 1 0 0 1 1 1 0 0 1 0 0 1 1 0 1 0 1 0 0 1 1 2 1 1 1 1 0 1 0 1 0 2 2 2 2 0 0 2 0 2 2 0 2 2 0 0 0 0 2 0 0 1 2 1 2 0 1 0 1 1 0 0 1 2 1 2 2 0 1 0 1 0 0 1 1 0 0 0 0 2 0 1 1 0 1 0 0 0 0 0 0 0 0 0 0 0 0 0 0 1 1 0 0 0 2 0 1 1 1 0 0 0 0 0 0 0 0 0 2 0 0 0 2 1 1 1 0 0 2 0 0 2 0 1 2 0 1 1 1 0 1 0 2 1 0 1 0 0 0 0 0 2 0 0 1 1 0 0 2 0 0 0 0 2 2 2 1 0 1 2 1 1 0 1 0 0 0 1 1 1 1 2 2 0 0 0 1 0 1 0 0 0 0 1 1 0 2 0 2 0 0 2 1 0 0 0 1 1 1 0 0 0 0 0 2 0 0 0 0 0 0 0 0 1 0 1 0 1 1 0 2 0 2 0 0 0 0 1 0 2 0 2 1 2 0 1 1 0 1 1 1 0 2 2 1 1 2 0 1 0 0 0 1 0 1 0 0 1 1 0 1 0 1 1 0 1 0 2 0 1 0 0 1 1 0 0 0 0 1 0 1 0 1 0 0 0 1 0 0 1 1 2 1 0 0 1 0 0 1 0 0 0 0 1 1 0 0 0 2 2 2 1 0 1 0 0 1 1 0 0 2 1 1 1 1 2 2 0 0 1 0 0 0 0 1 0 0 0 1 1 2 0 1 2 0 0 0 1 1 0 1 0 1 2 1 0 0 0 1 0 0 0 0 0 0 2 1 1 1 0 0 1 0 1 2 1 0 0 0 1 0 1 1 1 1 0 1 0 0 2 0 2 0 1 1 2 1 1 1 0 1 1 1 2 1 2 1 1 0 1 0 0 0 0 1 1 1 2 0 1 1 0 0 0 0 0 1 1 0 1 2 0 0 2 2 0 1 1 0 0 1 0 1 1 0 1 2 2 1 0 0 1 1 1 0 1 1 0 0 0 2 0 0 0 2 0 0 0 2 1 2 2 2 1 1 1 1 1 1 1 0 0 0 0 0 0 1 0 0 0 2 1 0 0 1 1 1 1 2 0 0 1 2 1 0 0 2 0 1 0 0 0 0 2 0 0 2 1 1 1 2 1 0 1 0 1 0 0 1 2 0 1 1 0 1 1 1 0 0 0 0 1 0 1 0 1 0 0 0 0 1 1 1 1 0 1 2 0 2 0 0 0 1 1 1 1 0 0 0 0 2 0 1 1 0 0 1 0 0 0 2 0 1 2 1 2 0 0 1 1 0 0 1 2 1 2 1 1 0 1 2 2 0 0 0 2 0 1 1 0 0 1 1 1 1 0 1 0 2 0 0 1 0 0 2 0 0 2 0 1 0 0 1 0 1 2 1 1 2 0 0 0 0 0 0 1 0 1 2 0 2 0 0 1 0 0 2 2 0 1 0 0 0 0 0 0 1 2 0 0 0 1 0 1 2 0 0 0 0 0 1 0 0 0 1 1 0 0 0 0 0 0 0 0 0 0 1 0 0 0 0 0 0 0 1 0 0 0 0 1 0 1 0 0 1 1 0 2 2 0 0 0 0 0 1 1 1 0 1 1 0 1 1 1 2 1 2 1 2 0 1 2 1 1 1 0 1 1 0 0 0 0 0 0 1 0 1 0 1 0 0 0 0 0 2 2 0 0 0 0 0 0 1 1 1 0 0 0 2 0 2 0 0 0 1 1 0 0 0 0 0 0 0 0 0 0 1 0 0 2 0 0 0 2 0 0 0 0 0 0 0 0 0 0 2 1 1 2 0 1 0 1 1 1 2 0 0 2 1 0 0 0 0 0 0 0 0 0 0 0 0 0 1 2 2 2 1 0 0 0 2 0 2 1 1 0 2 1 1 0 0 0 0 0 1 0 1 2 0 0 0 0 0 1 2 0 0 1 0 1 1 0 1 0 0 0 2 2 0 0 1 1 0 0 0 0 0 0 2 0 0 1 1 0 1 1 0 0 1 0 0 0 0 1 0 1 0 0 0 1 0 0 0 0 1 0 1 2 1 1 1 2 2 0 1 1 0 0 0 0 0 0 2 0 1 1 1 1 0 0 0
152 0 1 0 0 0 0 1 2 0 0 0 0 0 0 0 0 0 2 2 0 2 0 0 2 0 0 2 2 1 2 0 2 1 0 2 0 1 1 0 1 1 0 1 0 1 2 0 0 0 1 1 0 0 1 0 0 0 0 1 0 1 0 0 0 0 1 1 1 0 0 1 2 2 1 2 1 0 1 0 1 1 0 1 1 0 0 0 0 2 0 0 2 1 0 0 0 0 0 0 1 0 0 1 2 1 2 1 1 0 0 2 1 1 1 1 0 0 0 0 2 0 1 2 1 0 1 1 0 1 0 0 1 0 0 0 0 0 0 0 0 2 0 1 0 1 1 1 1 1 0 0 0 1 0 0 1 1 0 2 1 0 0 1 1 1 0 1 1 1 0 1 1 1 0 0 2 1 1 1 0 0 1 2 2 1 2 0 0 2 0 0 0 1 1 1 1 0 0 0 0 0 0 0 2 2 2 0 1 0 1 1 1 0 0 0 0 1 2 0 0 0 2 0 0 1 1 1 0 1 0 0 0 0 0 0 0 2 0 2 0 0 2 0 0 0 0 0 1 1 1 1 2 0 0 2 0 1 0 1 0 1 0 0 1 0 1 2 1 1 0 1 1 2 0 0 0 0 1 0 0 1 2 0 2 1 2 0 0 2 0 1 0 2 1 0 0 1 0 1 0 0 0 1 0 0 1 0 1 1 0 1 0 0 2 0 1 0 1 0 1 0 1 0 2 0 1 2 2 0 0 0 0 0 0 0 0 1 0 0 0 0 1 0 0 0 1 0 1 1 0 0 0 1 1 0 1 1 0 1 1 2 1 1 0 0 0 0 1 0 0 2 0 2 0 0 2 2 0 0 0 2 0 1 0 0 0 0 0 0 0 1 0 0 2 0 0 1 2 1 0 1 1 1 2 0 0 0 0 2 1 1 0 1 1 0 0 0 0 0 0 1 1 1 1 1 1 0 0 0 1 0 0 1 1 1 1 1 1 0 2 0 1 1 0 1 1 0 1 2 0 0 1 2 2 1 2 2 0 2 1 2 0 0 0 1 1 2 1 1 2 2 2 2 2 0 2 0 0 2 1 1 0 0 2 0 0 0 1 1 0 1 0 1 1 0 2 2 1 1 1 1 2 0 2 1 2 1 0 0 0 1 0 0 0 2 0 1 0 1 2 2 2 2 0 1 1 1 1 1 1 0 0 0 1 0 1 1 1 1 1 1 2 1 1 1 1 2 2 1 1 1 1 1 1 0 0 0 0 1 0 0 1 1 0 0 1 2 1 1 0 1 0 0 0 0 0 1 0 2 2 0 2 2 0 1 2 1 0 0 0 0 1 0 1 0 1 0 0 0 0 1 0 2 0 0 0 1 0 2 1 0 0 1 1 1 1 0 0 0 0 0 0 0 0 2 2 1 0 0 0 0 0 0 2 0 2 0 1 1 1 2 2 2 2 0 0 2 0 0 1 0 1 0 0 0 2 0 2 1 0 0 1 1 1 2 0 0 1 0 1 1 1 0 0 1 1 0 2 0 0 0 1 1 1 1 0 0 0 2 0 0 0 1 0 0 1 0 2 2 1 1 0 0 1 0 0 1 2 0 1 0 0 1 1 0 0 1 0 0 0 0 1 1 0 2 1 0 1 1 0 0 1 0 0 0 0 0 0 0 0 0 0 0 0 1 1 0 0 0 0 1 0 0 0 2 0 0 0 0 0 0 2 1 0 0 0 0 1 0 0 0 0 0 1 1 1 0 0 0 1 1 0 0 0 1 0 2 1 2 0 1 2 0 0 1 0 2 0 0 2 0 0 0 0 2 1 0 0 2 2 1 1 1 1 2 2 1 1 0 1 1 1 0 2 0 0 0 0 2 0 2 1 1 1 0 0 0 0 0 0 0 1 1 0 0 1 1 0 0 2 1 1 0 1 1 0 0 0 0 0 0 1 0 1 1 1 0 1 2 0 0 1 0 2 0 0 1 2 1 0 0 0 0 0 1 1 0 0 0 0 0 0 1 2 2 2 2 0 1 0 0 0 0 1 2 0 1 0 2 0 0 0 0 0 2 0 1 2 1 1 1 2 1 0 0 2 1 0 1 0 0 0 2 0 0 0 0 0 0 0 0 0 0 0 1 0 0 0 0 2 0 1 0 1 0 1 0 0 2 0 1 1 0 0 0 0 0 0 0 1 0 0 1 1 1 0 0 0 0 0 0 1 1 0 2 1 0 0 2 0 0 0 1 1 0 1 0 0 0 2 2
153 0 2 0 0 0 0 2 2 0 1 1 0 0 0 0 0 0 2 0 2 0 1 0 2 0 0 0 1 0 1 0 0 0 2 0 2 1 0 2 0 0 0 1 0 1 1 0 0 1 0 0 0 0 0 1 0 0 2 1 1 1 0 0 0 0 0 1 2 0 0 1 2 2 2 2 0 0 2 0 1 2 1 0 1 0 0 0 0 2 0 0 2 2 1 2 0 0 0 0 1 0 0 1 2 1 2 1 1 1 0 1 1 2 2 2 1 0 0 0 2 0 2 2 1 1 1 0 1 1 0 0 0 0 1 1 0 0 0 1 0 2 0 0 0 2 0 0 0 0 0 0 0 1 0 1 1 0 0 2 1 2 0 2 1 1 1 0 0 2 0 1 0 2 1 1 2 1 1 1 0 0 1 2 1 1 1 2 0 0 0 1 0 0 2 0 1 0 0 1 0 1 0 1 1 1 1 0 1 0 0 1 1 0 0 0 0 1 2 1 0 0 1 1 0 0 1 2 0 2 0 1 1 0 0 1 0 2 0 1 0 0 2 2 0 0 0 0 2 0 0 0 1 0 0 1 1 1 0 2 0 1 1 1 1 0 0 1 0 0 0 2 0 2 0 0 1 0 2 0 1 0 1 0 1 0 1 1 0 2 0 1 1 2 1 0 0 0 0 0 0 0 0 1 0 0 0 1 1 1 1 1 0 0 1 0 2 0 1 0 0 1 0 1 1 0 0 1 1 0 0 1 0 2 0 0 0 1 0 0 0 0 0 0 0 0 0 0 1 2 0 2 0 1 0 1 1 0 0 1 1 1 1 0 1 0 0 0 0 0 0 2 1 1 2 2 1 2 1 1 2 1 0 1 1 0 0 0 0 0 0 1 1 0 2 1 1 2 1 1 0 1 1 1 1 0 1 0 0 1 0 1 2 0 2 0 0 0 0 0 1 1 0 0 0 2 1 0 1 0 1 0 0 0 0 1 0 0 1 0 1 0 1 1 0 0 2 2 0 0 0 2 1 2 1 1 1 0 1 0 2 0 0 0 1 1 0 1 1 1 1 1 1 1 2 1 1 0 0 1 2 0 1 2 2 1 0 1 2 0 0 2 0 1 0 0 1 1 1 1 1 1 1 1 1 1 0 0 0 0 0 2 0 0 1 1 0 0 0 2 1 2 2 2 0 1 1 0 0 2 0 0 0 0 0 1 0 0 1 2 1 0 2 1 1 0 2 1 1 2 0 0 0 2 1 1 1 0 0 0 0 0 1 1 0 1 1 1 1 0 0 2 1 0 1 0 1 1 0 1 2 0 1 1 0 0 1 2 1 1 0 1 2 0 0 0 0 0 0 1 1 2 0 1 1 1 1 2 0 2 0 1 0 1 0 1 0 0 0 0 0 1 0 0 0 1 1 2 0 0 0 1 0 1 2 0 2 0 1 2 1 1 1 1 2 1 1 1 1 0 0 1 1 1 0 0 1 0 2 1 1 0 1 0 0 0 2 1 1 1 1 0 0 0 0 1 1 1 2 0 0 0 0 0 0 1 1 0 0 2 0 1 1 0 1 0 1 0 0 1 0 2 0 0 2 0 0 2 2 0 1 0 0 0 0 0 0 1 1 0 0 0 1 0 1 2 0 0 0 0 0 0 0 1 0 1 1 0 0 2 0 2 1 1 0 0 2 0 0 0 0 0 0 0 0 2 0 0 0 0 0 0 2 0 0 0 1 0 2 2 0 0 1 1 0 1 1 0 1 1 1 2 0 0 0 1 0 1 0 1 1 2 2 0 1 0 0 0 0 1 0 0 2 0 2 0 1 1 0 2 1 0 1 0 0 1 1 0 1 0 1 1 1 1 2 1 1 0 2 2 2 0 0 0 0 1 0 1 1 0 0 0 0 0 0 0 0 0 0 0 2 0 1 0 1 0 0 0 0 0 1 0 0 0 0 0 1 0 1 1 0 0 1 2 2 1 0 0 2 1 1 0 0 0 0 0 0 0 0 1 0 0 0 1 1 1 1 1 0 0 0 0 1 0 2 2 0 2 1 1 1 0 0 0 1 1 0 1 2 0 1 0 1 0 0 0 1 0 0 1 0 0 0 2 0 0 0 0 1 2 0 1 1 1 0 0 1 1 0 1 1 0 1 0 1 0 1 0 0 0 0 0 1 0 2 2 2 1 0 0 0 0 0 0 0 1 0 0 2 1 1 1 0 0 0 0 0 0 0 2 0 0 0 2 0 1 0 0 0 0 0 0
154 0 0 0 0 0 0 1 1 1 1 0 1 1 0 0 0 0 0 0 2 0 0 0 2 0 0 1 1 2 1 0 0 0 2 0 2 2 0 0 2 2 0 0 1 0 0 0 0 1 0 1 0 1 1 0 0 0 0 0 0 1 2 2 1 0 1 1 2 1 0 1 2 2 2 2 0 0 1 1 1 2 1 1 2 0 0 0 0 2 0 0 1 1 0 0 0 1 1 0 1 0 0 0 2 2 0 1 1 0 0 2 1 1 0 0 0 0 1 0 1 0 1 2 1 0 1 0 0 0 0 0 0 0 0 0 0 0 0 0 1 1 0 0 0 2 0 1 1 2 0 0 0 0 0 0 0 1 0 0 1 1 0 1 0 0 0 1 1 0 0 2 1 1 1 1 2 0 0 0 0 0 0 2 0 0 0 0 0 1 0 0 2 0 0 1 1 0 1 0 0 0 0 0 2 0 0 0 1 0 0 2 0 1 0 1 1 0 1 2 0 0 1 2 1 0 1 1 1 0 0 1 0 0 0 0 0 2 0 2 0 0 1 0 0 0 0 0 2 0 0 0 1 0 0 0 0 1 0 2 1 2 0 0 0 0 1 1 1 0 0 0 0 0 0 0 0 0 2 0 0 1 2 0 2 2 2 1 0 2 0 0 1 2 2 1 0 1 1 0 0 0 2 0 1 0 0 0 1 1 1 1 0 0 1 0 2 0 1 0 0 1 0 1 1 0 0 1 0 0 0 2 0 1 0 0 0 1 0 0 0 0 2 0 0 0 0 0 0 2 0 1 0 0 2 0 1 0 0 1 1 2 1 1 1 2 0 2 2 0 0 2 0 2 1 1 1 2 0 0 2 0 0 1 1 1 0 0 0 0 0 1 1 0 2 0 0 1 0 1 0 2 0 2 2 1 0 1 0 1 0 0 0 0 0 0 2 0 0 0 0 1 0 1 0 0 0 2 2 0 2 1 0 2 2 1 0 1 0 0 0 0 2 0 1 1 1 1 0 1 0 1 0 2 0 0 1 0 0 0 2 0 1 1 0 2 2 1 1 1 0 0 1 1 0 0 0 0 0 1 0 2 0 1 1 1 1 2 2 0 1 2 0 1 1 0 0 1 1 2 1 0 1 1 1 0 1 1 1 0 1 1 0 1 0 1 1 1 0 1 1 2 0 1 0 1 0 0 0 2 0 2 0 1 1 0 0 1 1 2 1 1 2 0 0 0 1 2 2 1 0 0 1 1 1 0 1 2 0 1 0 0 0 2 0 0 2 2 2 0 2 0 1 0 0 0 1 2 0 2 2 0 1 1 0 1 1 0 0 0 0 2 0 0 0 0 0 0 0 0 0 2 1 1 0 1 1 0 0 1 0 0 0 1 0 0 0 0 0 0 0 0 0 0 0 0 2 1 0 0 0 2 0 2 1 1 2 0 1 2 1 1 0 2 2 2 2 1 0 0 0 2 1 1 0 0 1 0 1 0 0 0 1 2 0 2 0 1 0 0 1 1 1 0 0 0 2 1 1 1 0 1 0 0 0 1 1 0 0 2 0 1 0 0 0 1 2 1 1 1 0 1 0 0 2 0 1 1 1 0 1 0 0 0 0 0 0 0 0 0 1 0 0 1 1 1 1 0 0 0 0 1 0 0 0 1 0 0 0 1 1 0 0 0 0 0 0 1 0 0 0 0 1 0 0 1 0 0 1 0 0 0 2 1 0 0 0 0 2 2 1 0 0 0 0 0 1 0 0 0 1 1 0 0 0 2 0 2 0 2 0 2 2 1 0 1 0 1 0 0 2 0 0 0 0 2 2 1 0 2 1 0 2 1 1 1 1 0 0 0 0 0 1 0 1 1 0 0 0 2 0 2 0 0 0 1 0 0 2 0 1 0 0 0 0 0 1 0 0 0 2 0 2 1 1 0 1 0 0 0 0 0 0 0 0 1 1 1 0 1 1 0 2 1 2 0 0 1 2 2 2 2 0 0 0 1 1 0 0 0 0 0 0 0 2 2 2 2 0 0 1 0 0 2 2 1 1 2 0 2 0 0 0 0 0 0 0 0 1 1 0 1 2 1 0 2 1 0 1 0 0 0 1 1 1 0 0 1 1 0 0 0 0 1 0 0 1 0 0 0 1 1 1 0 1 0 2 1 1 1 0 0 0 0 0 0 0 0 0 0 2 0 0 0 0 1 0 0 0 0 0 0 0 0 0 0 0 0 0 2 1 0 0 0 0 0 0 0 0 0 1 1
155 0 2 0 0 0 0 1 2 0 1 0 0 0 0 0 0 0 2 2 0 0 0 2 0 1 1 2 2 0 1 1 1 0 2 0 2 1 0 1 1 1 0 0 0 0 0 0 0 1 2 2 1 0 1 0 1 0 0 0 0 2 2 1 0 0 0 0 2 0 0 0 2 2 2 2 0 0 1 0 1 1 0 1 2 0 0 0 0 2 0 0 0 0 1 1 0 0 0 0 2 0 0 1 2 0 2 0 1 0 0 1 0 1 2 2 2 0 1 0 1 0 2 1 0 2 0 1 0 1 0 0 0 0 0 0 0 0 0 2 0 2 0 0 0 2 0 0 0 0 0 0 0 1 0 0 1 1 0 0 0 1 0 2 1 2 1 0 1 2 0 1 1 1 0 1 1 1 1 1 0 1 1 2 2 1 2 0 0 2 0 0 0 2 2 2 1 0 0 0 0 0 0 1 2 2 2 0 2 0 1 1 1 0 0 0 0 0 1 1 0 0 2 2 0 0 1 1 0 1 1 2 0 0 0 0 2 2 0 1 0 0 0 0 0 0 0 0 1 0 0 0 2 1 1 1 0 0 1 0 1 1 0 0 1 0 1 0 2 2 0 2 1 2 0 1 0 2 2 2 0 0 1 0 0 0 1 2 0 2 0 1 1 1 2 0 0 1 0 1 1 0 0 0 0 1 1 1 2 1 1 1 0 0 2 0 2 1 0 1 0 1 2 2 2 0 0 1 1 1 0 1 0 2 0 0 0 1 0 0 0 1 1 0 0 0 0 0 2 0 0 0 0 1 0 1 1 0 0 0 1 1 2 2 1 1 0 1 1 0 0 2 1 1 1 1 2 2 0 0 2 0 0 0 0 1 0 0 0 0 0 1 1 0 2 0 0 1 1 1 0 1 0 1 1 1 0 1 0 1 0 1 0 0 0 0 1 0 0 0 0 1 1 1 1 2 2 1 1 0 1 2 0 1 1 0 1 0 0 0 2 1 1 1 1 1 2 2 0 1 0 1 1 1 1 0 1 2 2 2 1 1 0 0 0 0 0 1 2 0 0 0 0 0 2 1 1 0 0 1 0 2 0 0 2 1 0 1 2 1 0 2 1 1 1 0 1 2 2 1 1 0 1 1 1 0 1 0 0 0 0 2 0 0 0 2 0 0 0 1 2 2 1 1 0 1 1 0 0 2 0 1 0 0 0 0 1 0 1 2 1 2 1 0 0 0 1 1 1 1 0 0 0 1 1 0 0 0 0 0 1 0 0 1 0 0 2 1 0 1 0 0 1 0 1 0 1 0 0 1 1 0 1 0 1 0 0 1 0 0 0 0 1 2 0 0 0 0 0 1 1 2 1 2 0 0 0 2 0 2 0 0 0 0 2 0 0 0 0 1 1 2 0 0 0 1 1 2 0 0 0 2 0 1 2 0 2 0 0 1 1 0 0 0 1 1 2 0 1 0 0 1 1 1 0 0 1 0 2 0 0 0 0 2 0 1 1 0 1 1 1 0 0 0 0 0 2 0 2 0 0 0 1 0 0 2 1 0 0 2 0 0 0 0 1 0 2 0 1 1 0 2 1 0 0 0 1 2 2 0 1 0 0 0 1 0 0 1 2 0 0 0 0 0 1 0 0 0 0 0 0 1 0 0 0 0 1 0 0 1 0 0 0 1 0 0 1 1 0 0 0 1 1 0 0 1 1 0 1 1 0 1 2 1 0 0 1 0 2 2 0 0 0 0 1 0 1 0 1 1 1 1 0 0 0 2 0 1 0 1 1 2 2 1 0 1 0 1 0 0 1 0 0 0 0 0 0 1 0 2 1 0 1 0 0 1 1 1 1 0 1 1 1 0 1 1 0 0 0 2 0 2 1 1 0 0 0 0 0 0 0 0 1 1 0 0 1 1 0 0 2 0 1 0 1 0 2 0 0 0 1 0 0 0 0 0 1 1 0 1 1 0 1 1 2 1 0 0 2 2 2 2 0 0 0 0 0 0 0 1 0 0 1 0 2 2 2 2 0 0 0 2 0 1 2 1 1 1 0 2 0 0 0 0 1 1 0 1 2 0 0 0 2 2 1 2 1 0 0 1 0 0 0 2 0 0 0 1 1 0 0 1 2 0 0 2 0 1 0 1 0 1 1 0 2 0 2 1 2 1 1 2 1 1 1 2 2 0 0 0 2 0 0 1 0 1 0 1 1 0 0 0 2 2 0 0 2 0 0 1 0 0 1 2 1 0 0 0 0 0 0 0
156 0 2 0 0 0 0 1 1 1 1 1 1 2 0 1 0 0 1 1 1 1 0 2 0 1 1 2 2 2 2 0 0 0 2 0 2 1 0 1 1 1 0 0 0 1 0 0 0 1 0 0 1 1 1 0 0 1 2 1 1 1 1 0 0 0 0 0 2 1 0 0 2 2 2 2 0 0 0 1 1 2 0 1 1 0 0 1 1 2 1 1 0 1 0 0 0 1 0 0 2 0 1 0 1 0 1 2 0 0 0 1 2 2 2 2 1 0 2 0 0 0 1 2 1 0 1 1 0 2 1 1 0 0 1 0 1 0 0 1 1 1 0 0 0 0 0 0 0 1 1 1 0 0 1 0 1 2 0 1 1 2 0 2 2 1 0 1 0 0 1 1 0 2 0 0 2 1 1 1 0 1 0 0 0 0 0 2 1 0 1 2 0 2 2 1 1 1 0 2 0 0 0 1 2 2 0 0 2 0 2 1 1 0 0 0 0 1 0 0 2 2 2 1 0 1 0 2 0 2 0 1 0 0 0 0 0 2 1 1 1 1 2 0 0 0 0 0 1 0 0 0 1 1 1 1 0 1 0 1 0 1 0 0 1 0 0 1 2 1 0 1 0 2 1 0 1 1 0 0 1 1 1 0 2 1 1 0 0 2 0 1 0 2 2 1 0 1 1 1 1 0 0 1 0 0 1 0 0 1 0 2 0 1 1 1 1 0 1 0 0 1 1 1 1 0 0 1 1 2 0 0 0 1 0 0 0 2 0 0 1 0 1 0 0 0 0 0 1 0 0 0 1 0 1 0 1 0 0 1 1 1 2 1 2 0 0 0 0 0 0 2 0 2 0 0 1 1 0 0 1 1 0 1 0 0 0 0 0 0 0 0 2 0 2 1 2 0 2 2 1 2 1 0 0 0 1 2 0 2 0 0 0 0 0 0 1 0 1 0 0 1 1 0 1 1 0 0 1 0 2 0 0 0 0 1 0 0 1 0 1 0 2 0 1 0 2 1 0 2 0 1 1 1 1 0 1 1 2 2 1 2 0 0 0 1 1 1 2 1 2 1 0 0 1 0 1 0 0 1 1 0 0 2 1 1 1 0 1 0 0 1 0 1 0 0 2 2 2 2 1 1 2 2 2 0 0 1 1 0 1 1 0 0 0 2 1 1 0 1 0 2 2 2 1 0 0 0 0 2 0 1 0 0 0 0 0 0 1 1 0 1 1 0 1 1 1 1 1 1 0 0 0 1 1 1 0 2 0 1 0 0 0 0 0 1 2 2 1 1 0 1 0 0 0 0 0 1 0 1 2 0 2 2 0 2 1 2 0 0 0 2 0 0 1 0 0 0 0 0 0 2 1 0 0 2 2 1 0 1 1 1 0 1 1 1 1 0 1 0 0 1 0 0 0 0 0 2 0 0 1 1 0 2 1 1 2 1 0 1 0 0 1 1 2 1 2 1 1 0 0 1 1 0 0 0 2 0 2 0 0 0 1 2 0 1 2 1 0 1 0 1 1 0 0 1 1 0 2 0 0 1 0 2 2 2 1 0 0 2 0 1 0 1 1 0 2 1 0 1 1 0 0 0 2 0 0 2 2 0 1 1 0 0 0 1 0 2 2 0 0 0 0 0 2 0 1 0 1 1 1 1 0 0 0 0 0 0 0 1 0 1 0 0 0 1 1 0 0 0 0 0 1 0 0 2 0 0 0 0 0 1 2 0 0 0 0 0 2 2 1 0 0 0 0 0 1 0 0 0 0 0 0 0 0 0 0 2 0 2 0 2 2 0 0 0 0 1 0 0 1 0 2 0 2 1 0 0 0 0 0 0 2 1 1 1 1 1 1 0 1 1 1 0 2 0 0 0 0 2 0 2 2 2 0 0 0 0 1 0 0 0 0 0 0 0 0 1 0 0 2 0 0 0 2 0 0 0 1 1 0 0 1 0 1 0 1 0 1 1 0 0 2 1 2 2 1 1 1 2 1 1 0 0 0 0 0 0 0 1 1 0 0 1 1 1 1 2 1 0 0 0 0 1 2 1 0 1 2 0 1 0 0 0 1 1 0 0 2 1 0 1 2 1 0 2 1 0 0 2 0 0 0 2 0 0 1 0 1 2 0 1 1 0 0 0 0 1 0 1 1 0 1 0 1 0 1 0 0 1 0 1 0 0 0 0 0 0 0 0 2 0 0 0 0 0 1 0 1 0 0 0 1 1 0 0 1 0 0 1 0 0 1 2 0 0 0 0 0 0 1 1
157 0 0 0 0 0 0 2 2 0 0 1 1 1 0 0 0 0 0 0 2 0 0 0 2 0 0 1 2 1 1 0 1 1 0 0 1 2 0 0 2 2 0 1 0 0 2 0 0 2 2 2 0 0 2 1 0 0 0 1 0 0 0 0 0 0 0 0 1 1 2 1 2 2 2 2 1 0 2 0 1 2 0 1 1 0 0 0 0 2 0 0 2 1 1 1 0 1 0 1 0 0 1 1 2 0 2 1 1 1 0 2 0 2 2 2 0 0 1 0 1 0 2 2 1 1 1 0 1 1 0 0 0 0 0 0 0 0 1 0 1 2 0 0 0 1 0 0 0 0 0 0 0 1 0 0 1 1 1 2 1 1 0 1 0 0 0 0 0 2 0 1 1 1 1 2 1 1 1 1 0 2 1 2 2 2 1 0 0 1 0 0 1 1 1 1 2 0 0 0 0 0 1 0 2 1 0 0 0 1 1 2 1 1 0 0 0 0 1 1 0 0 2 2 0 0 1 0 0 0 0 0 0 0 0 0 1 2 0 1 0 0 2 1 0 0 0 0 2 0 0 0 1 1 1 1 2 1 0 0 0 0 0 0 0 0 0 1 1 0 0 2 1 2 0 0 0 0 1 0 1 0 2 2 2 1 2 0 0 1 1 0 0 2 2 0 2 1 1 0 0 0 1 1 0 0 0 0 1 1 1 2 0 0 1 0 2 0 1 0 0 1 2 2 2 0 0 2 2 1 0 0 0 1 0 0 0 2 0 1 1 1 1 0 0 0 2 0 2 1 1 0 0 1 0 1 1 0 0 0 1 1 2 1 1 1 0 0 2 2 2 0 1 1 0 0 1 2 1 1 1 2 0 0 0 0 0 0 0 0 0 1 1 0 2 1 1 0 0 0 0 0 1 1 2 0 0 0 0 1 0 1 0 0 0 0 1 1 0 1 0 1 0 1 1 1 0 0 1 0 1 0 0 0 0 1 0 0 1 0 1 0 1 1 0 2 1 1 0 0 0 1 0 1 1 0 1 1 1 2 1 2 0 0 0 0 0 1 1 1 1 1 2 2 1 0 1 0 0 0 1 1 0 2 1 1 1 2 2 0 1 2 1 2 0 0 2 2 2 2 1 1 2 1 1 1 2 2 0 0 0 1 0 2 0 0 0 1 0 2 2 2 0 0 0 1 0 1 0 1 1 0 0 1 1 0 0 0 0 2 1 2 2 0 0 0 0 0 0 2 0 1 1 2 0 0 1 0 0 0 1 0 0 0 0 0 0 0 0 0 0 0 2 0 2 0 2 0 0 1 1 0 1 1 0 1 1 0 0 0 0 1 2 0 1 0 1 0 0 1 1 2 1 2 0 0 0 0 1 0 1 0 0 1 1 1 0 0 0 0 0 1 0 0 0 2 2 1 0 0 1 0 0 2 1 1 2 0 0 1 1 1 0 1 2 1 1 1 0 0 0 1 1 2 0 0 0 0 1 1 0 1 0 2 0 1 1 1 1 0 1 2 0 1 0 2 0 0 0 0 0 1 0 1 1 2 1 1 0 1 0 1 0 0 0 0 2 1 0 2 1 1 0 0 2 0 1 2 2 0 0 0 0 0 0 1 1 1 1 0 1 0 1 0 0 2 0 0 2 1 1 1 0 0 0 0 0 0 0 0 0 0 0 0 0 0 0 0 0 0 0 0 0 0 0 2 0 0 0 0 0 2 1 0 1 0 0 0 2 2 0 1 0 0 0 1 1 0 0 0 2 2 2 1 1 1 1 2 1 2 0 1 2 0 0 0 1 1 0 0 1 0 1 0 1 2 1 1 0 2 1 1 1 1 1 2 2 0 2 0 2 1 1 0 1 1 0 0 1 2 1 1 1 1 0 0 0 0 0 0 0 0 2 1 1 1 1 0 0 0 2 0 1 1 1 0 0 0 0 0 0 0 0 0 0 0 0 1 2 1 0 0 1 0 2 0 0 0 1 2 1 1 0 0 0 0 0 1 0 0 0 0 0 1 1 1 1 2 0 0 0 2 0 1 2 1 1 1 0 2 0 0 0 0 0 2 0 0 1 1 0 1 2 0 0 1 0 1 1 0 0 1 0 1 0 0 0 1 1 0 0 1 1 0 0 2 0 2 0 1 0 0 2 0 0 0 0 0 0 1 0 1 1 0 1 1 1 1 1 0 0 0 0 0 0 2 0 0 0 0 0 0 0 2 0 1 1 0 1 2 0 0 0 2 0 0 0 0 0 0 2 1
158 0 0 0 0 0 0 1 2 0 0 0 2 2 0 1 0 0 0 1 1 1 0 0 2 0 0 1 1 1 1 1 0 0 1 0 2 1 0 0 2 2 0 1 0 0 0 0 1 1 0 1 0 0 1 1 0 0 2 0 1 2 2 2 0 0 0 1 1 0 0 1 2 2 0 2 2 0 1 0 2 2 0 1 1 0 0 0 0 2 0 0 2 1 1 1 0 1 1 0 0 0 1 1 2 0 2 1 1 0 0 2 0 2 2 2 0 0 0 0 2 0 2 1 1 1 1 0 1 1 1 1 0 0 1 0 1 0 0 2 1 1 0 0 0 1 0 0 0 1 0 1 0 0 1 0 0 0 0 2 0 0 0 2 1 1 0 0 1 2 0 1 1 1 0 1 1 0 0 0 0 0 1 2 2 2 1 2 0 0 0 2 1 1 1 1 1 0 0 0 0 1 0 1 2 1 2 0 1 1 1 0 1 0 0 1 0 0 1 1 0 0 2 2 0 0 0 2 0 2 1 1 0 0 0 0 0 2 0 0 1 1 0 0 0 0 0 0 2 0 0 0 0 0 0 2 0 0 0 0 0 0 1 0 0 0 0 0 2 2 0 2 0 0 1 0 0 2 1 1 1 0 1 0 1 1 2 2 0 2 0 1 0 2 2 0 1 1 0 0 0 0 0 0 0 1 0 0 1 1 0 1 0 0 1 0 2 0 1 0 0 1 1 2 1 0 1 0 0 1 0 2 0 1 0 0 0 2 1 1 1 1 0 0 0 0 0 2 2 1 1 0 0 0 2 0 1 0 0 2 2 2 1 0 1 1 0 2 2 0 0 2 1 2 0 0 1 1 0 0 0 1 0 0 0 0 0 1 1 0 0 1 2 0 2 2 2 1 0 0 0 0 1 1 2 1 0 0 1 0 0 1 1 0 1 0 0 0 0 0 0 0 0 1 1 2 2 0 0 0 0 0 1 1 1 1 1 0 1 0 1 0 0 2 1 2 2 0 0 1 0 1 1 2 1 1 1 0 1 0 2 0 1 0 0 0 0 0 2 0 0 0 0 0 2 2 0 0 0 0 1 1 0 1 1 0 1 1 2 1 1 2 1 2 1 0 2 1 1 1 1 0 1 1 1 0 2 0 1 1 0 0 0 0 1 1 0 0 0 0 1 2 1 1 0 2 0 0 0 2 0 0 0 0 0 0 1 1 0 2 0 2 2 1 1 0 2 1 1 2 1 1 1 2 2 0 0 1 0 0 2 0 1 0 0 0 0 2 2 0 1 2 1 0 1 0 1 0 0 1 1 0 0 0 0 0 0 0 0 0 0 2 0 0 0 1 1 0 0 1 1 1 1 1 1 0 0 0 1 0 2 1 0 0 2 0 0 0 0 0 0 1 0 0 0 1 1 1 0 0 1 0 1 1 2 1 1 0 0 2 1 1 0 0 1 1 2 1 0 0 0 1 1 0 1 1 2 0 1 1 1 0 1 1 1 1 1 1 0 0 0 1 0 0 1 1 1 2 2 0 0 0 0 1 1 1 1 1 0 1 0 1 0 1 1 0 2 1 0 1 1 0 0 0 1 0 1 2 2 0 0 0 0 0 0 1 0 1 0 0 0 1 1 0 1 2 0 0 1 1 0 0 0 0 0 2 0 0 0 2 1 0 1 0 0 0 1 0 0 0 0 0 2 1 0 1 0 0 0 0 0 0 2 0 0 0 1 0 1 1 0 0 0 1 0 0 0 0 0 0 1 1 0 0 0 1 0 2 1 2 0 1 2 1 0 1 0 2 2 0 0 1 0 0 0 2 1 0 0 2 2 0 1 1 1 2 1 0 1 0 1 1 0 0 2 1 1 0 0 2 0 2 1 1 0 1 1 0 1 0 1 0 0 0 0 0 0 1 0 0 2 0 1 0 0 0 1 0 0 0 0 0 0 0 0 0 0 0 2 0 0 0 0 1 2 1 0 1 2 2 2 2 0 0 0 0 0 2 1 0 1 0 2 0 1 1 1 1 0 0 1 1 0 2 2 0 2 2 1 1 1 0 0 0 1 1 0 0 2 2 0 2 1 1 1 1 0 2 0 1 0 0 1 1 0 1 1 1 2 0 0 1 1 1 1 2 0 1 0 0 2 0 0 1 0 0 1 1 1 2 0 0 1 0 1 1 1 0 0 0 0 0 0 1 0 0 0 1 0 0 0 0 1 1 0 1 1 0 0 0 0 0 0 1 1 0 0 0 0 0 0 0
159 0 2 0 0 0 0 2 2 1 1 0 1 2 0 2 0 0 1 0 2 0 0 0 2 1 1 1 2 1 1 1 0 0 1 2 1 2 0 0 1 1 1 1 0 1 1 0 0 2 1 2 1 0 0 1 0 1 2 0 1 2 2 2 0 0 1 2 1 1 0 1 1 1 0 1 1 0 2 0 1 2 1 0 1 0 0 2 2 2 1 1 1 2 0 2 0 1 0 1 1 0 0 1 2 0 1 2 0 0 0 0 0 0 2 2 2 0 1 0 1 0 2 2 1 0 1 2 0 2 0 0 0 0 1 1 1 0 0 1 0 1 0 0 0 0 0 0 0 2 0 1 1 0 1 0 0 0 0 1 0 1 0 1 1 2 0 0 0 2 0 0 0 2 1 1 2 2 1 1 0 2 0 2 0 0 0 2 1 1 1 1 1 0 0 0 1 0 1 0 0 1 0 0 2 0 0 0 2 0 1 1 1 0 0 0 0 0 1 1 1 1 2 2 1 0 0 1 0 1 0 0 0 0 0 0 1 2 0 1 1 1 2 0 0 0 0 0 1 1 1 1 2 0 1 1 0 0 2 0 2 2 0 0 0 1 0 0 1 0 0 2 0 1 0 0 0 0 1 0 1 1 2 0 1 0 1 2 0 2 0 0 0 1 2 0 0 0 0 0 0 0 0 1 0 0 0 1 0 0 0 1 0 0 2 1 1 0 0 0 2 0 0 2 1 0 1 1 1 0 0 2 0 2 0 0 0 1 0 0 2 1 2 0 1 0 1 1 1 1 1 0 0 0 1 1 0 0 0 2 2 2 1 1 0 0 0 1 1 1 1 1 0 2 0 0 1 2 1 0 1 1 1 1 1 0 0 0 0 0 1 0 0 1 2 1 1 0 0 1 0 1 1 1 1 0 1 0 0 2 0 1 2 0 2 0 0 0 0 0 0 2 0 0 1 2 0 0 0 0 0 0 2 2 2 1 0 1 0 0 0 0 2 0 1 0 2 0 2 1 0 0 1 2 1 0 1 1 1 1 1 1 1 1 0 1 1 1 2 0 1 1 2 2 0 0 0 0 0 1 1 1 0 2 1 1 1 1 1 0 0 1 0 2 2 0 2 1 1 2 1 1 2 1 2 0 1 1 0 0 0 1 0 0 0 2 1 0 0 0 0 2 2 2 1 0 0 0 1 2 0 1 0 0 0 0 1 1 1 1 0 1 1 0 1 1 0 1 1 1 0 0 1 2 0 1 0 0 0 0 2 0 1 0 0 0 1 2 1 1 0 1 0 0 0 0 0 0 0 2 1 0 0 0 0 0 0 0 0 0 0 1 0 0 0 0 0 0 0 1 1 2 0 1 0 0 0 1 0 1 0 0 0 2 1 2 1 0 0 1 1 1 0 2 2 0 0 1 0 0 1 1 0 2 2 0 2 1 0 2 0 0 0 1 2 1 1 0 0 1 0 2 1 1 0 0 1 1 1 0 0 0 2 2 0 2 1 1 0 1 0 1 0 1 0 2 1 0 2 0 1 0 0 1 0 2 2 1 0 1 1 0 0 0 0 0 0 0 1 1 1 0 0 0 0 0 0 1 1 0 1 0 0 1 1 0 0 1 0 0 0 0 1 0 1 2 0 0 1 1 1 1 0 0 0 0 1 0 0 0 0 0 1 0 0 0 1 0 0 0 0 1 0 0 0 2 0 0 1 0 0 0 1 0 0 1 0 0 2 2 0 0 0 0 2 1 2 0 2 2 1 1 0 1 1 1 1 2 1 2 0 1 2 1 0 0 0 0 0 1 1 0 1 0 1 0 1 0 0 2 1 0 1 1 1 2 1 0 1 0 1 1 2 1 2 1 1 0 1 2 0 2 1 2 0 0 0 1 1 0 1 1 0 0 0 0 0 1 0 1 1 0 1 0 1 0 1 0 0 0 0 0 0 0 0 0 0 0 1 1 1 0 2 0 2 0 0 0 1 1 1 1 0 0 0 0 0 1 0 0 1 1 0 0 2 2 2 1 1 1 0 0 1 1 2 1 0 1 0 1 0 0 0 0 1 1 0 1 2 0 0 0 2 1 0 2 1 0 1 0 0 0 0 1 0 0 0 0 1 0 0 1 0 1 1 0 1 1 0 1 1 0 0 0 1 0 2 0 0 0 0 0 0 0 1 1 1 0 0 0 1 0 0 0 0 0 0 0 0 0 0 0 1 2 0 1 1 0 0 2 0 0 0 2 0 0 0 2 2 0 2 1
160 0 1 0 0 0 0 1 1 1 1 1 0 0 0 0 0 0 1 0 1 0 0 1 1 0 0 2 2 0 1 0 1 0 2 0 2 2 0 1 1 1 0 0 0 0 1 0 0 1 1 1 2 0 0 0 0 0 1 1 0 1 0 0 0 0 0 1 2 0 0 1 2 2 0 2 2 0 1 0 2 2 0 1 2 0 0 0 0 2 0 0 2 2 0 2 0 2 1 1 0 0 0 1 2 1 2 1 1 0 0 2 0 0 0 0 0 0 1 0 1 0 1 2 0 1 0 0 1 1 0 0 0 0 0 0 0 0 0 1 0 2 0 0 0 0 1 0 0 1 0 1 0 0 0 0 0 1 0 1 1 2 0 2 2 2 0 2 0 0 1 0 0 2 1 1 1 1 0 1 0 1 0 1 0 0 0 2 1 1 0 1 1 1 1 1 1 0 0 1 0 1 1 0 2 1 1 0 0 0 1 1 1 0 0 0 0 1 0 0 1 1 2 2 0 0 0 1 0 1 0 0 0 0 0 0 0 2 0 2 0 0 2 0 0 0 0 1 0 2 2 2 0 0 0 1 0 0 0 0 0 0 1 1 1 0 0 0 0 0 0 2 0 0 0 0 0 0 2 0 0 0 2 1 2 1 1 0 0 1 1 1 0 2 2 0 1 0 0 0 0 1 0 0 0 0 1 1 1 1 0 2 0 0 1 0 2 0 0 0 0 1 1 0 1 0 1 1 0 1 0 1 0 1 0 1 1 1 0 1 1 1 0 0 0 0 0 0 1 0 0 0 0 0 2 0 1 0 0 0 1 1 1 1 0 1 0 0 1 0 0 2 0 2 1 1 1 2 0 0 2 1 0 0 0 1 0 0 0 0 0 1 0 0 1 0 1 0 0 0 0 0 0 2 2 1 0 1 0 1 0 1 0 0 0 0 0 0 0 0 0 2 1 0 1 2 1 0 0 0 0 0 0 1 1 0 1 2 1 1 2 0 1 1 0 1 1 2 0 2 0 1 0 2 0 0 0 2 1 2 0 2 0 0 0 0 0 2 2 1 2 2 0 0 2 1 1 1 1 0 0 2 0 1 1 0 1 0 1 1 1 1 0 1 0 0 1 2 2 2 0 0 2 1 1 1 2 2 0 0 0 1 0 1 1 0 0 0 0 1 1 2 2 2 1 1 1 0 1 2 0 1 0 0 0 0 0 0 1 2 0 1 2 1 1 1 2 1 1 1 0 0 1 1 1 1 0 0 0 0 1 0 1 0 0 2 1 0 0 0 0 1 1 0 1 0 1 1 0 1 2 0 0 0 0 0 0 1 1 1 1 0 1 0 2 0 1 0 0 1 1 2 0 1 0 1 1 0 0 0 2 0 0 0 2 0 0 0 0 0 0 1 0 2 2 0 0 2 0 0 1 1 0 2 1 1 2 0 0 2 0 0 0 0 2 1 1 0 0 0 0 2 0 0 0 0 2 1 1 0 0 0 2 1 0 1 2 1 0 1 0 1 0 0 1 1 1 2 1 1 0 0 1 0 0 1 1 1 0 1 1 0 1 0 1 0 1 0 1 2 1 1 0 0 1 0 1 2 2 1 0 0 0 0 0 0 0 1 1 0 0 0 0 0 1 1 0 1 0 0 0 1 0 0 0 0 1 0 0 1 0 1 0 0 0 1 1 1 0 0 0 0 0 0 0 1 2 0 0 0 0 2 2 0 0 0 1 0 2 2 0 0 1 0 0 0 0 0 0 1 1 2 1 1 1 1 1 1 0 1 1 2 2 0 1 0 0 1 0 0 1 0 1 0 1 1 2 1 0 2 1 0 0 0 0 1 2 0 1 0 1 1 1 1 2 1 1 0 1 1 0 1 0 0 0 1 1 1 1 1 0 0 0 0 0 0 0 0 0 0 2 0 1 0 1 0 1 0 0 0 0 0 0 0 0 1 0 0 0 1 0 0 1 0 2 0 0 0 2 2 1 1 1 0 0 0 0 0 0 1 1 0 0 0 1 1 1 2 0 0 1 1 0 2 2 0 1 1 0 1 0 0 0 0 1 1 0 0 2 0 0 0 1 1 0 2 0 1 0 0 1 0 1 1 2 0 2 0 1 0 0 0 2 1 1 2 0 0 0 0 2 0 0 2 0 0 2 0 0 1 0 0 1 0 0 0 0 0 0 0 0 0 0 0 1 0 0 0 2 1 0 0 0 1 0 0 1 0 0 1 1 0 0 1 1 0 0 0 0 0 1 1
161 0 1 0 0 0 1 2 2 0 0 1 1 2 0 2 0 0 2 1 0 1 0 0 2 0 0 1 1 1 1 0 1 1 1 0 2 2 0 0 1 1 0 0 0 1 0 0 0 0 1 1 0 1 0 1 0 0 1 1 0 1 2 1 2 0 1 0 1 0 0 0 1 1 1 1 0 0 2 0 2 2 1 1 2 0 0 0 0 2 0 0 1 1 0 1 0 0 0 0 2 0 0 0 2 1 2 1 1 0 0 2 1 1 1 1 0 0 2 0 0 0 2 2 2 0 2 0 0 0 0 0 0 0 0 0 0 0 0 1 1 1 0 0 1 2 0 0 0 1 1 1 0 1 0 0 1 0 0 1 0 1 0 2 1 2 0 0 1 1 0 1 0 2 2 0 2 1 1 1 0 1 1 1 1 1 1 0 0 0 0 0 0 0 0 1 2 0 0 0 0 0 0 1 2 1 1 1 1 0 2 2 1 1 0 0 0 0 1 0 1 1 2 2 0 0 1 0 0 1 1 1 0 0 0 1 0 2 0 2 0 0 1 0 0 0 0 0 2 0 0 0 1 1 1 1 0 1 0 1 0 1 0 0 1 0 0 1 2 1 0 1 0 2 0 0 0 0 1 0 1 1 2 1 1 1 1 2 0 2 0 0 0 2 2 0 1 1 0 1 0 0 0 0 0 0 0 1 1 1 0 1 0 0 2 1 2 0 1 0 0 0 1 1 2 0 0 1 1 0 0 2 0 1 0 0 0 2 0 2 1 2 0 0 0 0 1 0 2 2 0 0 0 1 1 0 1 0 0 1 1 1 1 0 1 0 0 1 1 0 0 2 0 2 0 0 2 0 1 0 0 0 0 0 0 0 0 0 0 1 1 2 0 0 2 1 1 1 1 1 0 0 1 0 1 0 1 1 0 1 0 1 0 0 1 0 2 1 0 1 0 1 0 1 0 1 1 0 0 0 0 0 0 0 0 2 0 0 0 0 1 0 1 1 0 1 1 0 0 0 0 0 0 2 1 1 1 0 1 1 2 2 0 1 0 1 1 2 2 0 2 2 1 1 2 1 2 0 0 0 0 2 0 2 0 0 2 0 2 1 0 2 2 2 0 0 1 2 2 1 1 0 2 2 2 0 0 1 0 0 0 1 0 1 0 1 2 0 0 1 1 1 2 2 0 1 1 0 1 2 0 0 0 0 0 0 1 2 0 0 1 2 2 1 1 0 2 2 2 2 0 0 0 2 0 1 2 0 0 0 1 0 1 0 0 2 2 0 0 0 0 1 2 0 1 0 2 0 0 1 2 0 1 1 0 0 1 1 0 0 0 1 0 0 1 0 0 0 0 0 0 2 1 0 0 1 2 2 0 2 0 0 1 1 0 1 1 0 1 1 0 2 0 0 0 1 1 1 0 0 0 2 0 2 0 0 2 0 1 0 2 0 0 1 2 2 2 1 0 0 1 1 1 2 0 0 0 1 1 0 0 0 2 0 1 0 1 0 0 1 0 1 1 1 0 2 0 0 1 0 2 1 0 1 0 1 1 1 1 2 0 0 0 0 1 0 1 0 1 1 0 1 0 0 0 0 0 2 2 0 0 0 0 0 0 1 0 0 1 0 0 0 0 0 2 1 0 0 1 1 0 0 0 0 0 0 0 0 1 2 1 0 0 0 0 2 2 0 0 0 0 0 2 0 0 1 0 0 0 0 0 1 1 1 0 0 1 1 1 1 0 0 1 0 1 0 1 0 0 0 0 1 0 0 0 2 0 2 1 2 0 1 2 2 0 2 0 0 0 1 1 0 2 0 2 1 0 0 1 2 2 0 1 0 0 1 1 0 0 0 0 0 0 0 2 0 0 0 1 2 0 2 0 0 0 1 0 2 1 0 1 1 0 0 0 0 0 1 1 0 1 0 1 0 1 1 0 0 0 0 0 0 2 0 2 2 2 2 2 1 1 1 1 1 1 2 0 1 2 2 2 2 1 0 0 1 1 1 0 1 1 0 2 0 1 1 1 2 1 0 1 1 0 2 1 1 0 1 0 2 0 0 0 0 1 1 0 1 2 0 1 0 2 1 0 0 2 1 0 0 0 1 0 1 0 0 0 1 1 0 0 1 1 0 0 1 0 2 1 1 0 0 2 0 1 0 0 0 1 1 0 0 2 0 0 1 1 0 0 0 2 0 0 0 0 0 1 0 0 0 0 0 1 1 0 0 0 0 0 2 2 0 0 0 0 0 0 0 0 0 1 1
162 0 1 0 0 0 0 1 1 1 1 1 1 2 0 1 0 0 1 0 2 0 0 0 2 0 0 1 2 2 2 0 0 1 2 1 2 1 0 2 0 0 0 0 0 0 0 0 1 1 1 1 1 0 0 1 0 0 1 1 1 1 1 1 0 1 0 2 1 0 0 1 2 2 0 2 2 0 2 0 2 2 0 2 2 0 0 0 0 2 0 0 1 1 2 2 0 1 0 1 1 0 0 1 2 1 1 2 0 0 0 1 1 1 1 1 0 0 1 0 0 0 2 2 2 0 2 0 0 0 0 0 0 0 1 0 1 0 0 2 1 1 1 0 0 0 0 0 0 0 0 0 1 0 0 0 1 1 0 0 0 2 0 2 1 0 0 0 1 1 0 0 1 1 1 1 2 1 1 1 0 1 2 2 2 2 2 2 1 1 0 0 1 1 2 2 2 0 0 0 0 0 0 1 2 0 0 1 0 0 1 1 2 0 0 1 0 1 1 0 1 1 2 2 0 0 0 1 0 1 0 0 0 0 0 0 0 2 0 0 0 0 0 0 0 0 1 0 1 1 1 1 1 0 0 1 1 0 1 0 1 1 1 1 1 0 1 0 1 0 0 1 0 2 0 1 0 1 1 1 0 1 2 2 2 1 2 0 0 1 1 0 0 1 2 0 0 2 0 2 0 0 2 0 0 0 1 0 0 0 0 1 0 0 2 0 2 1 1 0 0 1 2 2 2 0 0 1 0 1 0 1 0 2 0 1 0 0 0 0 0 0 1 0 0 0 0 0 0 1 0 0 0 1 1 0 1 0 0 1 1 1 1 1 0 0 0 1 2 1 1 1 1 1 1 1 2 1 0 0 0 2 0 1 1 1 0 0 0 0 0 1 0 0 2 1 1 1 1 0 0 0 0 1 1 1 0 1 0 1 0 0 1 0 1 0 0 0 1 0 0 1 0 1 0 1 0 0 0 0 1 0 1 1 1 1 0 1 1 0 1 0 1 0 1 2 1 0 1 1 0 0 1 2 1 1 1 1 1 2 0 1 0 1 0 2 2 2 1 1 1 1 1 1 0 0 0 0 0 1 0 2 0 1 1 0 1 2 2 0 2 2 1 1 1 0 1 2 2 2 0 0 0 0 0 0 1 0 0 0 0 2 0 1 1 0 0 0 0 1 1 2 2 2 0 1 1 1 0 1 1 1 0 0 0 1 0 1 1 2 1 2 1 1 1 0 1 2 2 0 0 0 0 1 1 1 0 0 0 0 1 0 0 1 0 0 1 2 1 1 1 2 1 0 1 0 1 2 0 2 2 0 1 1 0 1 0 2 1 1 1 0 1 0 0 0 1 0 0 0 0 2 0 1 0 1 1 0 0 1 1 0 0 0 0 0 1 0 0 0 0 0 0 0 0 2 2 1 0 0 0 0 0 0 1 1 1 0 0 0 0 0 0 0 2 0 2 1 0 1 0 1 2 2 0 0 0 0 2 0 0 0 0 1 1 0 1 1 0 0 1 1 0 0 0 2 1 0 2 0 2 0 1 0 0 2 0 1 0 1 0 1 0 1 1 0 2 1 1 2 2 0 0 0 0 0 0 0 1 0 0 0 0 0 0 0 0 2 0 0 0 1 0 0 2 1 0 0 0 0 0 0 0 0 0 0 1 0 0 0 0 0 0 1 0 0 1 1 0 0 0 0 1 0 0 1 0 0 0 0 0 0 1 0 0 1 0 0 2 2 0 0 0 0 0 0 1 0 0 0 1 1 0 0 0 1 0 1 1 1 1 1 2 1 1 1 0 1 0 0 1 0 1 0 1 0 1 0 1 2 2 1 1 1 1 2 2 1 1 0 1 1 0 2 2 2 2 0 0 1 0 1 0 1 0 1 0 0 0 0 0 0 0 0 0 0 0 1 1 0 2 0 1 0 1 0 0 1 0 0 0 1 1 0 1 0 1 0 1 0 0 0 0 0 1 0 0 0 1 2 2 2 0 0 0 1 1 0 0 0 0 0 0 0 2 1 1 2 0 0 0 1 1 1 2 0 0 1 0 2 0 0 0 0 2 0 0 1 2 1 0 1 2 1 0 0 1 2 0 0 0 0 0 0 0 0 0 1 1 0 0 0 1 1 0 1 0 0 0 0 1 1 0 0 2 0 2 0 1 0 1 1 1 0 0 0 0 1 1 0 0 0 0 0 0 0 0 1 2 1 1 1 1 1 0 0 1 0 0 2 0 0 1 2 0 0 0 1 1 0 1 1
163 0 0 0 0 0 0 2 2 0 0 0 0 1 1 0 1 1 1 0 2 0 1 0 2 0 0 2 2 0 2 1 0 0 2 0 2 2 0 0 1 1 1 1 0 0 0 0 0 1 1 1 0 1 1 0 0 0 0 0 0 0 0 0 0 0 2 2 0 0 0 0 2 2 1 2 1 0 1 0 1 1 0 1 1 0 0 0 0 1 0 0 1 1 0 0 0 1 0 1 1 0 1 0 2 0 2 1 1 0 0 1 1 1 1 1 1 0 1 0 1 0 2 1 0 2 0 0 1 1 0 0 0 0 1 1 0 0 0 2 0 2 0 0 0 1 0 0 0 1 0 1 0 0 0 0 1 0 0 1 0 2 0 2 0 1 0 1 1 1 1 0 0 2 1 1 1 1 0 1 0 1 1 2 2 2 1 0 0 0 1 0 0 2 2 2 1 0 0 1 0 1 0 0 2 1 1 0 1 0 0 1 0 1 0 0 0 0 1 0 0 1 2 2 0 0 1 1 0 1 0 0 1 2 2 0 2 2 0 2 0 0 1 1 0 0 0 0 2 0 0 0 1 0 0 1 1 0 0 1 0 1 0 0 1 0 0 1 2 1 0 1 1 2 0 0 0 0 1 0 1 1 2 2 2 1 2 1 0 2 0 0 0 2 2 0 1 1 1 0 1 1 0 0 0 1 0 0 1 2 1 2 0 0 2 0 1 1 1 0 0 1 2 2 2 0 0 0 0 1 0 2 0 1 0 0 0 1 0 0 1 1 1 0 0 0 0 0 0 1 0 0 0 1 1 0 1 0 0 2 1 1 2 0 2 0 0 2 2 1 1 1 0 2 0 0 1 2 1 0 0 2 0 0 0 0 0 0 0 0 0 0 1 0 1 1 2 1 1 2 0 2 0 2 2 0 0 0 0 2 1 1 1 0 1 0 0 0 1 0 0 1 0 0 2 2 1 2 2 0 1 1 0 0 0 1 0 0 1 0 1 0 1 1 1 2 1 2 0 1 0 2 1 2 1 0 1 1 1 1 1 1 1 1 0 1 1 2 1 1 2 2 0 0 2 1 1 0 0 1 0 2 0 0 2 0 0 1 1 0 0 0 0 1 0 0 1 1 1 2 1 1 0 0 0 0 2 1 0 0 0 1 0 2 0 0 0 0 0 2 2 2 2 2 1 0 0 0 0 2 0 1 0 2 2 0 1 2 0 1 0 1 1 1 1 0 1 2 2 0 0 0 1 1 1 0 0 0 2 0 0 0 1 0 0 2 2 1 1 0 1 0 0 0 0 0 0 2 0 2 2 0 0 0 1 0 0 1 1 1 1 0 0 0 0 0 0 0 0 0 0 1 1 0 0 2 2 0 0 0 1 1 0 0 1 0 0 0 0 0 0 1 0 0 0 1 2 1 0 0 0 0 0 1 2 0 2 0 0 1 0 1 2 2 2 0 0 1 0 0 0 2 2 0 0 0 2 0 2 1 1 0 2 0 1 0 0 1 1 0 2 0 0 2 0 2 0 1 1 0 0 0 1 1 1 2 1 1 1 2 0 0 0 0 0 0 0 0 1 1 0 1 0 0 1 0 1 2 2 0 1 0 0 0 0 0 0 1 0 0 0 0 0 1 1 2 1 0 0 0 0 2 0 0 0 0 1 0 0 1 0 1 0 1 0 0 1 0 0 0 0 0 1 0 0 0 0 0 0 0 1 0 0 0 0 1 2 0 1 1 0 1 0 1 0 0 2 0 0 0 1 2 0 0 0 2 0 1 0 1 1 2 2 0 0 0 0 1 0 0 1 0 0 0 0 0 1 0 0 1 1 0 0 0 0 2 0 0 1 0 1 1 2 1 2 1 1 0 1 1 1 0 1 1 0 0 0 0 0 0 0 0 0 0 0 0 0 1 1 0 1 0 1 1 1 0 0 0 1 0 0 0 0 0 0 2 1 0 2 0 0 0 0 1 1 1 0 0 1 1 0 0 0 0 0 1 1 0 0 1 0 0 1 0 2 2 2 1 0 1 0 1 0 0 0 2 0 1 0 2 0 0 1 1 2 0 0 1 2 2 0 2 2 1 0 0 2 2 0 0 0 0 0 1 0 0 0 2 2 0 0 1 0 0 0 2 0 0 0 1 1 0 0 0 0 1 1 2 2 2 0 0 0 1 1 2 2 0 0 0 0 1 0 0 0 1 0 0 2 0 0 0 0 1 0 1 0 0 1 2 1 0 1 2 0 0 0 0 0 0 2 2
164 0 1 0 0 0 0 0 1 1 1 0 0 0 0 0 0 1 2 1 1 0 0 0 2 0 0 2 2 2 1 1 0 2 2 0 2 2 0 0 2 2 0 2 0 2 1 0 0 0 0 1 0 1 1 0 1 0 0 1 1 1 0 0 0 1 0 1 1 0 0 0 2 2 2 2 0 0 1 0 1 2 0 0 0 0 0 1 1 2 1 1 1 1 0 0 0 0 0 0 2 0 1 0 2 0 2 0 2 0 0 2 0 2 2 2 0 0 2 0 0 0 2 1 1 1 1 0 0 0 1 1 0 0 1 0 1 0 0 0 0 2 1 0 0 1 0 0 0 2 1 2 0 0 0 0 0 0 0 0 0 1 0 1 0 2 0 0 0 1 0 0 0 2 0 0 1 1 0 0 0 1 1 2 2 1 1 1 0 0 0 1 0 1 1 2 0 1 0 0 0 0 0 0 2 2 2 0 1 0 2 0 2 0 0 1 1 0 2 1 0 0 2 2 0 0 0 2 0 1 0 0 0 0 0 0 0 2 0 1 0 1 2 1 0 0 0 0 2 0 0 0 2 0 0 1 2 0 0 0 0 0 0 0 0 0 1 0 1 0 0 2 1 2 0 0 0 1 1 1 0 1 1 0 0 0 1 2 0 2 0 2 1 2 1 0 0 1 0 1 0 1 1 1 0 0 0 1 2 2 1 2 0 0 2 1 2 0 1 0 0 1 2 1 2 0 0 0 0 1 0 2 0 0 0 0 0 1 0 0 1 0 2 0 0 0 1 1 1 2 1 1 0 1 1 0 1 0 0 1 1 1 2 0 1 0 0 0 0 0 0 2 0 2 0 0 2 2 1 1 1 1 0 1 0 0 0 1 1 0 0 0 0 0 2 0 0 0 0 1 0 1 0 2 2 0 0 2 0 2 0 1 0 0 0 0 0 0 1 0 0 1 0 0 0 1 1 1 1 0 1 1 1 1 1 0 0 1 0 0 2 0 1 1 0 1 1 2 0 0 0 1 0 2 1 1 1 1 1 1 1 1 0 0 1 2 1 0 2 0 0 1 1 1 2 1 2 1 1 0 2 1 0 2 0 0 2 1 2 1 1 2 0 1 0 0 0 0 0 2 2 2 0 0 0 0 2 1 0 0 0 1 0 1 0 1 1 1 0 1 1 2 1 1 0 1 0 0 2 2 0 1 0 0 0 0 0 1 0 1 1 1 0 0 0 0 1 0 0 2 0 0 0 2 1 0 0 0 0 1 0 0 0 0 0 2 2 1 1 0 0 1 1 0 0 0 1 2 0 2 2 0 2 2 0 1 1 0 0 0 0 0 1 0 0 0 1 1 1 0 0 1 0 1 1 0 1 1 0 2 0 0 0 0 1 0 0 0 0 0 0 2 0 0 0 1 1 1 0 0 1 1 1 1 2 0 2 1 1 1 1 0 1 1 2 1 2 1 0 0 0 1 1 1 0 0 1 0 2 0 0 0 2 2 0 1 0 1 0 0 1 1 0 0 0 1 1 0 1 0 0 2 1 0 0 2 2 1 1 2 0 0 0 0 0 0 0 0 0 0 0 0 1 1 2 1 1 1 2 0 1 0 0 0 0 2 0 2 2 0 0 0 1 0 1 2 0 0 0 0 0 1 0 0 0 1 1 0 0 1 0 0 0 1 0 0 1 0 0 1 1 1 1 0 0 0 0 0 0 0 0 0 2 0 0 0 1 1 1 1 0 1 1 1 1 1 1 0 1 1 1 1 1 1 1 1 0 2 1 2 0 1 2 0 0 0 0 0 0 0 0 0 1 0 1 1 2 0 0 2 2 0 1 1 1 2 1 0 2 1 2 2 1 0 1 0 0 0 1 1 1 0 1 2 1 0 0 1 0 0 1 1 1 1 0 0 1 1 0 1 1 0 1 0 1 0 0 0 0 1 0 0 1 0 1 0 1 0 1 0 0 0 0 1 2 0 0 1 2 2 2 2 1 0 0 1 0 0 0 0 0 0 0 2 0 0 0 2 0 0 0 1 0 2 2 1 0 1 0 2 0 0 0 0 1 1 0 1 1 1 0 1 2 1 2 2 0 1 0 1 0 0 0 0 1 0 1 1 1 1 0 0 1 2 2 2 0 0 0 0 2 0 0 0 1 0 1 1 2 0 1 2 0 2 0 2 2 0 0 0 1 1 0 0 0 2 0 0 1 0 0 0 0 0 0 0 0 0 1 2 1 1 0 0 0 0 0 2 2 0 0 0
165 0 0 0 0 0 0 2 2 0 0 2 0 1 0 1 1 0 1 0 1 0 1 0 2 0 0 2 2 1 0 1 1 0 2 0 2 1 0 1 0 0 1 1 0 0 2 0 0 1 0 0 0 0 1 1 1 0 2 0 0 1 2 0 0 0 0 2 1 0 0 1 2 2 1 2 1 0 2 0 1 2 1 1 2 0 0 0 0 2 0 0 2 1 1 1 0 1 0 1 0 0 0 1 2 1 2 2 0 1 0 1 0 2 2 2 0 0 0 0 0 0 2 1 0 2 0 1 1 2 0 0 0 0 1 1 0 0 1 0 1 1 0 0 1 2 0 0 0 0 0 0 1 1 0 0 0 1 0 1 0 0 0 2 1 2 0 2 0 0 2 0 0 2 1 1 2 0 0 0 0 0 0 2 1 0 1 1 0 1 0 1 0 1 1 2 0 0 0 0 0 2 1 1 1 1 1 0 2 1 1 2 1 0 0 1 1 0 2 0 1 1 2 2 0 0 2 1 0 1 1 1 0 0 0 0 1 2 0 1 0 1 2 1 0 0 0 1 1 1 0 0 1 0 0 1 0 0 0 0 0 0 0 0 1 1 0 1 1 1 0 2 0 2 0 0 0 0 1 0 1 1 2 1 2 0 1 2 0 2 0 0 0 1 2 0 0 0 0 0 0 0 0 2 0 0 0 0 0 0 0 0 0 0 2 0 1 0 0 0 0 2 2 1 1 0 0 2 0 1 0 2 0 1 0 0 0 2 0 0 0 0 2 0 0 0 0 0 0 0 0 0 0 0 1 1 0 0 0 1 2 2 2 1 2 1 0 0 0 0 0 2 1 2 0 0 2 0 1 0 0 0 0 1 0 1 0 0 0 0 0 0 0 0 2 1 1 2 1 0 0 0 1 1 1 0 1 1 0 1 0 0 1 0 1 0 0 0 1 0 0 1 0 1 1 1 0 0 1 0 2 0 0 0 0 1 0 1 1 0 2 0 2 0 1 2 1 1 1 2 0 1 1 2 1 1 1 2 2 2 0 1 0 0 0 1 1 2 1 1 1 1 1 1 1 1 1 0 0 1 0 2 0 0 1 0 0 2 2 0 1 2 0 1 0 0 1 2 2 2 0 0 1 1 1 0 2 0 1 1 0 1 0 1 1 0 0 0 0 1 1 2 2 2 0 1 1 1 0 1 1 0 0 1 1 0 0 1 1 1 1 1 2 1 1 0 1 2 2 0 0 0 0 1 1 0 0 1 0 1 0 0 0 1 0 0 1 1 1 0 0 1 1 0 0 0 1 1 0 2 2 0 2 1 1 1 2 1 0 0 1 1 1 0 2 0 1 0 0 0 0 2 0 1 0 1 0 0 0 1 1 0 0 0 0 1 0 0 0 0 0 0 0 0 0 1 1 0 0 0 0 1 1 2 1 1 2 0 1 1 2 0 1 1 1 1 2 1 0 0 0 1 1 1 1 1 1 1 2 0 0 0 1 1 0 1 1 1 0 0 2 0 1 0 0 2 0 1 1 0 0 2 1 0 0 1 1 0 0 1 0 0 1 0 0 0 1 1 2 2 1 0 0 0 2 0 1 2 2 0 1 1 0 1 0 1 0 1 1 0 0 1 1 0 1 2 0 1 1 1 0 1 1 0 0 2 1 0 0 2 0 2 0 0 0 1 1 0 0 0 0 0 2 1 1 1 0 0 1 1 0 1 0 0 0 2 0 2 0 0 0 0 1 0 0 0 1 1 0 1 1 1 2 2 2 2 2 1 1 1 1 1 2 0 1 0 0 0 0 1 1 0 1 0 1 1 0 0 0 2 2 1 2 2 2 2 1 1 1 0 2 1 2 0 1 0 1 0 0 1 0 1 0 0 0 0 0 1 0 0 1 1 1 0 1 1 0 1 0 1 1 0 2 0 1 1 0 0 0 1 0 0 1 0 1 1 0 1 1 2 0 0 0 1 1 1 0 1 2 2 1 1 0 0 0 1 1 0 1 1 2 0 0 0 2 1 1 2 0 0 0 2 1 0 2 0 0 2 1 1 1 0 0 0 1 1 0 2 1 0 0 0 2 2 0 0 0 1 1 1 0 0 0 1 0 0 0 1 2 2 0 0 2 0 0 1 0 0 0 1 1 0 2 0 1 0 0 1 1 1 0 0 1 0 0 0 0 0 0 0 2 0 0 0 1 1 0 1 1 2 2 1 0 0 0 0 0 0 0 2 0 0 0 1 0 1 0 1 1 0 1 2
166 0 1 0 0 0 1 1 2 0 1 0 0 0 0 0 0 0 0 0 2 0 0 0 2 0 0 2 2 0 2 0 1 1 0 1 1 1 0 1 1 1 0 2 0 2 1 0 0 1 1 1 0 1 1 0 0 0 2 0 1 1 1 1 0 0 1 1 1 0 0 1 2 2 2 2 0 0 0 2 0 2 1 1 2 0 0 0 0 2 0 0 1 2 1 1 0 2 0 2 1 0 0 1 2 1 2 2 0 0 0 2 0 1 1 1 1 0 1 0 1 0 2 0 0 1 0 0 1 1 1 1 0 0 1 0 1 0 1 2 2 0 0 0 0 0 0 0 0 1 1 1 0 0 1 0 0 2 0 1 0 1 1 2 1 0 0 0 0 2 0 0 0 2 0 1 1 2 0 0 1 1 2 2 2 2 2 1 0 1 0 0 0 1 1 1 1 0 0 0 0 0 1 0 1 1 1 0 1 0 1 0 1 0 0 0 0 1 1 0 0 0 2 2 0 0 0 1 0 1 0 0 0 0 0 0 0 2 0 2 0 0 1 0 0 0 0 0 2 0 0 0 1 0 0 1 1 0 0 0 0 0 1 1 1 0 1 1 2 1 0 2 0 0 0 0 1 0 1 0 1 1 1 0 1 1 1 1 0 2 0 0 1 1 2 0 0 0 0 1 0 0 0 1 0 1 0 0 1 0 0 1 0 0 2 0 1 0 0 0 0 2 1 2 1 0 0 1 0 0 0 1 0 2 0 0 0 1 0 1 1 1 1 0 1 0 1 0 0 2 2 0 0 1 1 0 2 0 0 0 0 0 0 0 0 0 0 0 2 2 2 0 0 2 0 0 2 1 1 0 2 0 0 0 0 0 0 0 0 0 0 0 0 0 2 0 0 0 0 1 0 2 1 0 0 0 1 0 0 2 1 1 0 0 1 1 1 0 0 0 0 2 0 1 1 2 1 1 2 1 0 1 0 1 1 0 1 2 0 0 2 0 1 1 0 2 1 1 0 1 0 1 2 2 2 2 2 2 1 2 1 2 1 2 0 2 2 1 2 0 0 0 0 0 2 1 1 0 0 1 1 1 0 1 2 1 0 1 2 1 0 2 1 1 0 0 2 1 1 2 1 1 2 1 2 0 1 1 0 0 0 0 1 1 0 1 1 0 0 1 1 2 1 1 0 0 0 0 1 2 0 0 0 0 1 0 0 1 1 1 2 2 1 1 0 0 0 1 1 1 0 0 1 2 1 0 0 0 0 0 1 0 1 0 0 1 1 1 1 0 0 2 0 0 0 0 0 1 0 2 1 0 1 1 0 1 0 1 1 1 0 2 0 0 1 0 2 0 0 0 0 1 1 2 0 1 1 0 0 1 0 0 0 0 1 1 0 0 0 0 0 1 0 0 0 2 2 0 0 0 0 2 0 1 2 2 2 0 0 1 1 0 0 1 1 1 2 1 0 1 0 1 0 1 0 0 1 1 1 1 2 0 0 1 1 2 1 2 0 0 1 0 1 0 0 1 1 2 1 1 0 1 0 0 1 1 1 1 0 1 0 1 0 1 1 0 1 0 1 2 1 1 0 0 0 0 0 1 1 1 1 0 0 2 0 1 0 1 0 0 0 0 0 0 1 0 0 0 2 2 1 2 0 0 0 0 0 0 0 2 1 0 1 1 0 0 2 0 0 0 0 0 2 0 0 1 0 0 0 0 0 1 1 0 0 1 0 1 1 1 0 0 1 0 0 0 1 0 1 1 2 2 0 0 0 1 0 2 2 2 0 0 2 0 0 0 0 2 0 0 1 0 1 0 1 0 1 1 0 2 1 0 2 2 2 2 2 1 0 0 0 0 0 2 2 2 1 0 1 1 0 1 0 1 0 0 0 1 1 0 1 1 0 0 1 0 0 0 0 0 2 0 2 1 0 1 1 1 0 0 0 0 2 0 2 1 1 0 1 2 1 0 2 0 2 0 0 0 0 2 2 2 0 0 0 1 1 2 0 0 0 0 1 0 2 2 2 2 0 0 0 1 0 1 2 1 1 1 1 1 1 0 1 1 1 1 0 1 1 0 0 0 2 1 1 1 0 0 1 0 0 2 0 0 0 0 0 1 1 0 0 0 2 2 1 0 1 1 0 0 2 0 1 0 1 0 2 1 1 1 1 1 0 0 0 0 0 1 1 0 1 0 0 0 0 2 0 0 0 0 0 0 0 1 0 1 1 0 0 1 0 0 0 1 1 0 0 0 0 0 2 2
167 0 1 1 0 0 0 0 0 2 2 0 0 0 0 0 0 0 2 1 0 0 0 1 1 0 0 2 2 0 2 1 0 1 2 0 2 1 0 1 1 1 0 1 0 0 0 0 0 1 1 1 0 1 1 0 0 0 1 0 1 2 2 1 0 0 0 0 1 0 0 0 2 2 1 2 1 0 0 2 0 2 0 1 1 0 0 1 1 2 1 1 2 2 1 2 1 1 0 0 0 0 1 0 2 0 2 2 0 0 0 1 0 0 1 1 1 0 1 0 1 0 1 1 0 0 0 0 0 0 0 0 0 0 0 0 0 0 0 1 2 0 0 0 0 2 1 0 0 2 0 0 0 0 0 0 0 0 0 0 1 0 0 2 0 2 0 2 0 0 2 0 1 1 1 1 2 1 0 0 0 1 0 1 0 0 0 2 1 0 1 2 0 2 2 2 2 0 0 0 0 0 0 1 2 1 1 0 0 0 1 0 1 0 0 0 0 0 2 0 2 2 1 2 0 0 0 2 0 2 0 0 0 0 0 0 0 1 0 0 0 1 1 1 0 0 0 0 1 0 0 0 2 0 0 1 0 1 0 0 0 0 0 0 1 0 1 0 1 1 0 2 0 2 0 0 1 1 2 2 0 0 2 1 2 1 1 0 0 1 1 1 1 2 2 0 1 1 0 1 0 2 1 1 1 0 0 0 0 1 0 2 0 0 1 0 2 0 0 0 0 1 2 2 2 0 0 2 2 0 0 1 0 1 0 0 0 2 0 0 0 0 1 1 0 0 0 1 1 2 0 2 0 0 0 2 0 0 0 0 1 1 2 2 2 1 1 1 1 1 1 1 1 2 0 0 2 1 1 1 2 0 0 0 1 0 0 0 0 0 0 0 0 0 1 0 1 1 0 0 0 1 0 1 1 1 0 0 1 1 0 1 2 0 2 1 0 1 0 1 0 1 0 0 1 2 0 0 1 0 1 0 0 0 0 1 1 1 2 1 0 0 2 0 1 2 1 2 0 0 0 1 0 1 1 0 1 2 0 2 0 2 0 0 0 0 0 0 2 0 0 0 1 1 1 1 0 0 0 2 0 2 0 0 2 0 0 2 2 0 1 2 2 0 1 0 1 2 1 1 1 1 1 0 1 0 2 2 0 0 0 2 0 1 0 1 1 0 0 0 1 2 2 2 0 0 0 1 0 1 1 0 0 1 1 0 1 1 1 2 0 1 0 0 0 1 0 2 2 0 0 0 0 2 0 0 0 1 0 2 0 0 1 0 0 1 1 0 0 0 0 2 1 0 0 0 1 0 0 1 1 0 2 0 2 0 1 0 0 0 0 2 0 1 0 0 0 0 0 0 0 2 0 1 0 1 1 0 0 0 0 0 0 1 1 1 0 0 0 0 0 0 0 0 0 0 0 1 0 0 0 0 0 2 1 1 2 0 0 2 1 1 2 2 2 0 2 0 0 0 0 2 1 1 0 0 1 0 1 0 0 0 0 1 1 2 1 2 0 0 1 0 0 1 0 2 0 1 1 1 0 0 2 0 0 2 1 2 2 2 0 0 0 1 1 0 1 1 1 2 1 1 0 0 1 0 1 2 2 0 1 0 0 0 1 0 0 2 0 0 0 1 0 0 2 0 0 0 1 1 0 0 0 0 0 1 0 0 0 0 0 0 0 0 0 0 0 0 0 0 0 1 0 0 0 1 1 0 0 0 0 0 1 0 0 1 0 1 1 1 0 0 0 1 1 0 1 0 0 0 0 0 0 0 0 2 0 2 1 2 0 1 2 0 1 0 1 0 0 0 0 0 1 0 1 0 1 0 0 2 2 1 1 1 1 2 1 0 2 1 2 2 1 0 2 0 0 0 1 2 1 1 2 2 0 0 0 0 1 0 1 1 1 1 0 0 1 2 1 0 1 0 0 0 2 0 0 0 0 0 0 1 2 0 2 2 2 0 2 1 1 0 1 1 2 2 0 0 1 2 1 1 0 0 0 0 0 0 0 1 0 0 1 0 2 2 2 2 1 2 0 0 0 1 1 1 0 0 1 1 0 0 1 1 1 1 0 0 2 0 0 0 2 2 0 1 1 0 1 0 0 1 0 1 0 0 0 1 1 0 1 2 2 1 1 1 0 0 0 0 1 0 0 0 1 0 2 0 0 0 0 0 1 0 0 0 0 2 2 0 0 0 0 0 0 0 0 0 2 0 0 0 1 1 0 1 1 0 0 2 0 0 2 2 0 0 1 0 0 0 1 0
168 0 1 0 0 0 0 0 0 1 1 1 0 0 0 0 0 0 0 0 2 0 0 0 2 0 0 2 1 1 0 0 0 0 2 1 2 2 0 0 2 2 0 0 0 1 0 0 0 1 0 1 0 0 1 1 0 0 1 0 0 1 0 0 0 0 2 1 1 0 0 1 2 2 1 2 1 0 2 0 2 2 1 0 1 0 0 2 2 2 1 2 1 2 1 2 0 1 0 1 0 1 0 0 2 1 2 1 1 0 0 2 1 2 2 2 1 0 1 0 1 0 2 1 1 0 1 1 0 1 0 0 0 0 1 0 2 0 0 1 2 0 0 0 0 1 0 0 0 0 0 1 0 1 0 0 0 0 0 1 0 1 0 2 0 2 0 0 2 1 0 2 1 1 1 0 2 0 0 0 0 1 1 2 2 2 1 1 1 1 0 0 2 0 0 2 2 0 0 0 0 1 1 0 2 1 1 2 0 0 1 1 1 1 0 1 0 0 0 0 2 2 1 1 0 0 0 1 0 2 1 1 0 1 1 0 1 2 0 1 0 0 1 0 0 0 0 0 2 0 0 0 2 0 0 0 0 0 0 0 0 0 0 0 0 0 1 0 2 2 0 2 1 2 0 1 0 0 1 0 0 0 1 1 2 1 0 2 0 2 0 2 0 2 2 2 0 0 0 0 0 1 0 1 0 1 0 0 2 2 1 2 0 1 1 0 2 0 1 0 0 1 1 1 1 0 1 2 2 1 0 1 1 1 0 0 0 1 0 0 0 0 1 0 0 0 0 0 0 1 0 0 0 1 1 0 2 0 1 0 0 0 2 1 1 0 0 1 2 1 1 1 1 2 1 1 1 2 0 0 1 0 0 1 0 1 0 0 0 0 0 0 1 0 1 1 2 1 0 0 0 0 0 2 2 1 0 1 0 1 1 1 0 0 0 0 0 0 0 0 1 2 1 2 0 1 1 0 2 0 2 1 0 1 1 1 1 2 0 0 1 0 1 1 0 2 1 2 0 0 0 2 1 2 2 1 2 0 1 0 1 0 0 0 0 1 1 1 1 1 1 1 0 0 1 0 1 0 0 1 0 2 0 1 2 1 0 1 2 0 1 1 1 2 0 0 0 0 0 2 2 2 2 1 2 0 1 0 0 0 0 1 0 1 0 1 0 0 0 0 1 2 2 2 0 1 1 1 0 1 1 0 1 0 0 0 1 1 0 2 1 2 2 1 1 0 1 1 1 1 0 0 0 2 0 1 0 1 0 1 1 0 0 0 0 0 0 1 1 0 0 0 0 0 0 0 1 1 0 2 1 0 0 1 0 0 0 2 2 2 0 2 0 0 1 0 0 0 0 1 1 2 0 2 0 0 1 1 0 2 0 0 1 2 0 2 2 0 1 0 0 0 0 0 0 2 2 1 0 0 1 2 0 0 2 0 2 0 2 2 2 1 1 1 1 1 2 2 0 0 0 2 0 1 1 1 1 0 0 0 0 0 1 1 1 2 1 1 0 1 0 1 0 1 0 2 0 0 2 0 1 0 0 0 1 1 0 1 1 2 0 1 0 0 1 0 2 0 1 1 0 1 0 0 2 0 0 2 2 1 0 0 0 0 0 1 1 2 1 0 0 0 0 1 1 1 1 0 0 0 0 0 0 0 0 1 1 0 0 2 1 1 1 1 0 0 2 0 0 0 0 0 1 0 0 1 1 0 1 0 0 1 2 1 0 0 0 1 0 0 0 0 1 2 2 0 1 0 0 0 0 1 0 0 0 1 0 2 0 2 0 2 2 0 0 1 0 2 0 0 2 0 1 0 1 1 1 0 0 1 1 0 2 2 2 2 2 0 1 0 0 1 1 0 1 2 1 0 0 1 0 1 2 1 0 0 0 0 0 0 0 0 0 0 0 0 0 1 0 0 2 0 1 0 1 0 1 0 0 0 0 0 0 0 0 0 2 0 1 0 0 0 2 0 1 0 0 1 2 2 1 1 0 0 0 0 0 0 1 0 1 0 0 0 2 2 2 2 0 0 0 2 0 2 1 1 1 2 0 2 0 0 0 0 1 2 0 0 2 0 0 0 1 0 0 1 2 1 1 0 0 2 0 2 0 0 0 1 2 0 0 1 1 1 0 0 1 0 0 1 0 1 0 2 0 0 2 0 0 2 0 1 1 0 0 0 0 0 0 0 2 0 2 0 0 1 0 0 1 0 0 0 0 0 0 0 0 0 0 1 1 0 0 2 0 1 0 0 0 0 0 0
169 0 1 0 0 0 0 1 1 0 0 0 0 1 0 1 0 0 2 2 0 1 0 0 2 0 0 0 1 2 0 0 1 1 0 1 1 1 1 0 1 1 1 1 0 1 1 0 0 1 0 0 1 1 1 0 0 0 0 2 0 0 2 2 0 1 1 1 2 0 0 1 1 1 1 1 0 0 0 2 0 2 0 0 1 0 0 0 0 2 0 0 0 0 0 2 1 0 0 1 1 0 0 1 2 1 2 1 1 0 0 1 0 0 0 0 0 1 1 0 2 1 2 1 1 1 1 0 1 1 0 0 0 0 0 0 0 0 0 1 0 2 0 0 0 0 0 0 0 0 0 1 0 0 1 0 1 1 0 0 1 0 1 2 1 0 0 0 2 0 1 1 0 2 0 0 1 1 0 0 0 2 1 2 1 1 1 0 0 1 0 0 0 1 1 2 0 0 0 1 0 1 1 0 1 1 1 0 1 0 0 1 0 0 0 1 1 0 2 0 0 0 2 1 0 1 0 1 0 1 0 0 0 0 0 0 1 2 0 2 0 0 2 0 0 0 0 0 2 0 0 0 1 1 1 2 0 1 0 1 0 1 0 0 0 0 0 0 1 0 1 1 0 2 0 0 1 2 2 2 0 0 1 0 2 0 0 2 0 2 0 1 1 2 2 0 1 1 0 1 0 0 2 0 2 0 1 0 0 0 0 0 0 0 1 0 2 0 1 0 0 1 1 1 1 0 0 1 1 1 0 2 1 1 0 0 0 2 0 0 1 0 1 0 1 0 1 0 0 2 0 1 0 0 0 2 1 0 0 0 0 0 1 0 1 0 0 2 2 1 1 1 2 2 0 0 2 1 1 0 0 1 0 1 0 1 0 1 1 0 0 0 0 0 2 0 0 1 1 1 0 1 0 2 2 1 0 2 0 2 0 1 1 0 1 1 1 0 0 0 0 2 1 1 1 2 2 0 0 0 1 0 0 1 0 0 1 0 1 0 1 0 0 2 1 2 2 2 0 0 0 2 1 2 2 1 2 0 2 2 2 2 1 1 0 2 2 2 2 0 1 1 2 2 0 0 0 2 2 0 1 2 0 1 2 1 0 0 0 0 0 0 1 1 0 0 1 2 2 1 0 0 1 1 1 0 1 2 1 0 1 2 0 0 1 0 0 1 0 1 1 2 2 2 0 1 1 1 0 1 1 0 0 0 0 0 1 1 0 1 0 0 2 0 0 0 0 0 0 2 0 0 1 1 2 0 0 0 0 0 0 0 1 1 1 0 1 2 1 1 0 0 1 0 1 0 1 1 0 1 2 0 1 0 1 0 0 2 0 0 1 1 0 0 0 0 0 0 0 1 1 1 1 1 0 1 1 2 0 2 0 0 1 1 0 1 2 0 1 1 1 1 0 0 0 1 1 0 0 0 0 2 0 2 0 0 2 0 0 0 0 0 0 0 1 1 2 1 0 0 0 2 1 1 0 0 1 0 2 0 0 0 2 1 0 1 1 1 0 2 0 0 0 1 0 1 1 0 0 0 0 0 0 0 0 1 1 0 0 2 0 0 0 0 1 1 2 0 1 1 0 1 0 0 0 0 1 2 2 0 1 0 0 0 1 1 0 2 0 0 0 0 2 0 0 2 0 0 0 0 0 1 1 0 0 1 1 0 1 2 0 1 1 0 0 0 1 0 0 0 0 0 0 0 0 0 0 0 0 0 0 0 2 0 0 0 0 0 1 1 0 0 0 1 0 0 1 0 1 1 2 2 0 0 0 1 0 1 0 1 0 1 2 1 0 1 0 1 0 0 1 0 0 0 0 1 0 0 1 2 2 1 0 0 0 2 2 0 1 0 1 1 0 0 2 0 0 0 0 1 0 1 0 0 0 1 1 1 1 0 0 0 0 0 0 0 0 1 0 0 2 1 0 0 2 0 0 1 0 0 0 0 0 0 0 0 2 0 2 0 0 0 0 0 1 0 0 0 1 2 1 1 0 0 0 0 0 0 0 0 0 0 2 0 2 2 2 2 1 0 1 0 1 0 2 1 0 1 0 2 0 0 1 1 1 1 0 1 1 0 0 0 0 0 1 2 0 1 0 1 0 0 0 2 0 0 0 0 0 1 0 0 2 2 1 2 0 0 0 0 2 0 2 0 0 0 0 1 2 0 1 2 1 0 1 1 1 1 1 0 0 0 0 1 0 1 0 0 0 0 0 0 2 2 0 1 1 0 0 1 0 0 0 1 1 0 0 0 0 0 2 2
170 0 2 0 0 0 0 2 2 0 0 2 0 1 0 1 0 0 1 1 1 1 0 0 2 1 1 1 2 0 2 0 0 1 1 1 1 1 1 0 1 1 0 0 0 0 0 0 0 0 0 0 1 0 1 0 0 0 0 1 0 1 1 0 0 1 0 0 1 0 0 0 2 2 1 2 1 0 1 1 1 2 1 0 1 0 0 1 1 2 1 1 0 2 0 1 1 0 0 0 0 1 0 2 2 0 2 2 0 0 0 1 0 2 2 2 0 0 0 0 0 0 2 2 1 1 1 0 0 1 0 0 1 0 1 0 2 0 0 1 0 2 0 1 0 1 1 0 0 2 2 2 1 0 0 0 0 1 0 2 1 0 0 2 0 1 0 1 1 0 0 2 2 0 1 2 1 0 0 0 0 0 1 2 2 1 1 0 0 2 0 0 2 0 0 2 1 0 0 0 0 1 0 0 2 0 0 2 0 0 1 1 2 0 0 1 1 1 0 1 0 0 1 1 0 0 1 1 0 1 1 1 0 1 1 0 0 2 0 1 0 0 2 0 0 0 0 0 1 1 1 1 1 0 0 0 1 0 0 0 0 0 0 0 1 1 2 0 2 2 0 2 0 2 0 0 0 1 1 0 2 0 1 1 2 0 1 2 0 2 0 0 1 2 2 0 0 1 1 1 1 0 2 0 0 0 1 0 2 2 0 2 0 0 1 0 2 2 0 0 0 2 0 2 0 0 0 2 2 1 0 2 1 2 0 0 0 1 0 1 1 1 1 0 0 0 0 0 0 0 0 0 0 0 1 1 0 0 0 0 0 0 2 2 0 1 0 2 2 0 0 1 0 2 0 0 1 1 1 0 0 0 0 0 0 0 0 0 0 0 1 1 0 0 1 0 1 0 0 0 0 1 0 2 2 1 0 1 0 2 0 0 0 0 0 0 0 0 1 0 0 1 1 1 1 1 1 0 2 0 1 1 0 0 0 1 0 2 2 2 0 0 2 0 1 2 1 1 1 2 0 1 2 2 2 2 2 2 1 2 1 2 1 1 0 1 1 0 2 0 0 0 1 1 1 1 0 0 0 0 0 1 0 1 2 1 0 1 1 0 0 1 1 1 2 0 2 1 1 2 1 1 1 1 1 1 0 2 0 0 0 2 0 1 0 1 1 0 0 1 1 2 2 2 1 0 0 1 0 1 1 0 0 0 1 0 2 1 0 2 1 1 1 1 1 0 2 1 1 1 0 0 0 2 1 0 0 1 0 1 1 0 2 0 0 1 2 1 1 0 0 0 0 0 0 0 1 1 0 1 2 0 0 0 0 0 0 1 0 0 0 1 1 1 0 1 1 1 1 1 1 1 0 1 0 2 1 1 1 1 0 0 0 0 1 0 0 0 1 0 1 1 0 1 1 1 0 1 0 0 1 0 0 2 2 0 2 0 0 1 1 0 0 1 2 1 2 1 0 0 0 0 1 1 0 0 1 0 1 0 0 0 1 0 1 0 1 2 0 1 0 1 0 0 0 1 1 1 1 1 0 0 1 1 1 2 0 1 0 1 0 1 1 1 0 0 1 0 0 0 0 0 0 0 1 0 1 2 2 0 2 0 0 0 1 0 0 0 0 0 1 0 1 0 2 2 0 0 0 0 0 0 1 0 0 0 2 0 0 1 1 0 0 0 0 0 0 1 0 0 0 1 0 0 0 1 0 0 0 0 1 2 1 0 0 0 2 0 2 2 1 0 1 2 2 0 1 0 0 0 1 1 1 1 1 2 1 1 0 1 1 2 2 0 1 0 1 1 0 1 2 0 1 0 1 2 1 0 1 2 2 0 1 1 1 2 2 1 1 0 0 1 1 0 2 0 0 0 0 2 0 2 1 1 0 1 1 0 1 0 1 0 1 0 0 0 1 1 1 0 1 0 1 0 1 0 1 0 0 0 0 0 1 0 1 0 0 0 1 1 0 0 1 1 2 2 0 1 1 2 2 2 0 0 0 0 0 0 0 0 0 1 1 0 2 2 2 1 1 1 0 1 0 2 1 1 1 0 0 2 0 0 0 0 0 2 0 1 1 0 0 0 2 2 0 0 1 1 0 1 0 0 0 2 0 0 0 1 1 0 0 0 1 1 0 0 1 1 0 1 1 0 1 0 0 0 1 0 0 1 0 0 0 1 0 2 2 0 0 0 0 0 0 1 0 1 0 1 1 1 1 1 2 1 0 1 1 1 1 2 0 0 0 0 0 0 1 0 0 0 1 2
171 0 1 1 1 1 1 1 1 0 0 1 0 1 0 1 0 0 2 2 0 0 0 0 2 1 1 2 2 0 2 1 1 1 0 0 2 1 0 0 2 2 0 0 1 0 0 0 0 1 0 0 1 1 0 2 1 0 1 0 1 1 1 1 0 2 0 0 1 0 0 0 2 2 0 2 2 0 2 0 2 2 1 0 1 0 1 0 0 2 0 0 0 0 0 1 1 1 0 1 1 0 1 1 2 0 2 2 0 0 0 2 1 2 2 2 1 0 1 0 1 0 2 1 1 1 0 0 0 0 0 0 1 0 0 0 1 0 1 1 1 1 0 0 0 2 1 0 0 2 1 2 0 0 0 0 1 0 0 2 1 1 0 2 2 1 1 1 0 1 1 0 1 1 0 1 1 1 1 1 0 2 1 1 1 1 1 1 0 1 0 1 0 2 2 2 1 0 0 1 0 0 1 0 2 2 2 1 1 1 1 1 1 0 0 0 0 0 1 0 0 1 2 2 0 0 1 1 0 1 0 0 0 0 0 0 0 2 0 2 0 0 2 0 0 0 0 0 2 0 0 0 2 0 0 0 0 0 1 0 1 1 1 1 2 0 0 0 2 2 0 2 0 2 1 0 1 2 1 1 0 1 2 1 2 2 2 1 0 2 0 1 0 2 1 0 0 2 0 2 0 0 1 1 0 0 0 0 1 1 0 0 0 1 2 0 1 0 0 0 1 1 1 1 1 0 0 0 1 2 0 2 0 0 0 0 0 1 0 1 0 0 1 0 0 1 0 0 2 0 0 0 0 0 1 1 0 0 0 1 1 1 2 1 2 1 0 1 2 1 1 1 1 2 0 0 1 1 1 0 0 1 0 2 0 0 0 1 1 1 0 2 0 0 2 0 0 1 1 1 0 1 1 0 0 0 1 1 0 2 0 0 1 0 1 0 0 0 0 0 0 2 0 1 2 2 1 0 1 1 1 0 0 0 0 1 0 0 1 0 0 0 0 0 0 1 2 0 0 0 0 1 1 2 1 0 1 0 0 1 2 1 1 0 0 0 0 2 1 1 2 2 1 1 1 1 0 0 0 0 0 2 0 2 1 0 1 1 2 0 2 2 0 0 0 0 1 1 1 2 2 2 2 1 2 0 1 1 1 0 1 1 0 1 1 0 1 0 0 2 2 2 0 0 0 0 0 0 1 2 0 0 0 1 2 1 0 0 1 2 1 2 0 0 0 0 2 2 2 0 0 0 1 2 0 1 0 0 0 1 1 0 0 0 0 1 1 0 0 0 0 2 1 0 1 0 0 2 0 2 2 0 1 0 1 0 0 1 1 1 1 0 0 2 0 0 0 0 0 0 0 2 0 1 1 0 1 1 1 1 1 1 0 0 2 1 1 0 0 0 0 0 0 1 1 0 1 1 0 0 0 1 0 1 1 1 1 0 0 2 0 1 2 2 2 0 1 0 1 0 0 1 2 0 0 0 1 0 1 0 0 0 0 0 1 0 1 1 1 0 2 0 0 0 0 1 1 1 1 1 1 2 0 1 0 1 1 0 0 2 0 0 0 0 1 0 1 0 1 1 0 1 0 1 1 0 1 2 2 0 0 0 1 0 0 0 0 1 2 0 0 0 1 1 1 2 0 0 1 1 1 1 0 0 0 0 0 0 0 1 0 0 0 2 0 0 2 0 0 0 0 0 1 0 0 1 0 0 2 1 0 0 1 0 0 1 1 0 2 2 1 0 1 0 1 0 0 0 1 1 1 1 0 0 1 1 1 1 0 1 1 2 2 0 0 0 0 0 0 0 0 0 1 0 1 0 1 0 1 2 2 0 1 1 1 2 2 2 1 0 1 1 1 1 1 1 0 0 0 2 1 2 0 1 0 0 0 2 0 0 0 0 0 0 0 0 0 0 0 0 2 0 0 0 2 0 1 1 0 1 0 0 0 0 0 2 2 2 2 1 0 0 2 0 2 0 0 1 2 2 1 1 1 0 0 2 1 0 0 0 0 0 1 0 2 2 2 2 0 0 0 2 1 1 2 1 0 1 0 2 0 0 1 1 1 1 0 2 2 0 0 0 2 2 0 0 1 1 0 1 0 0 0 2 0 0 0 1 1 0 0 1 1 2 2 2 0 1 0 0 2 0 1 0 1 1 1 0 0 1 0 0 2 0 0 0 0 0 1 1 1 0 0 0 0 1 0 0 1 1 1 0 0 0 0 0 0 0 0 2 0 0 1 2 0 0 0 1 1 0 0 0
172 0 2 1 0 0 0 2 2 0 1 0 0 1 0 1 0 0 1 0 1 0 0 1 1 1 1 1 2 1 1 1 2 2 0 1 1 2 0 0 1 1 0 0 0 0 0 0 0 0 0 0 1 0 0 0 0 0 2 0 1 1 2 2 0 1 1 0 1 1 1 2 2 2 1 2 1 0 2 0 1 2 1 1 2 0 0 1 1 2 1 1 2 1 0 0 0 0 0 0 1 0 0 1 2 0 2 1 1 0 0 1 1 1 2 2 2 0 1 0 1 0 2 1 1 0 1 0 1 1 0 0 1 0 0 0 1 0 0 0 1 1 0 0 0 0 1 0 0 1 0 1 0 0 0 0 0 1 0 1 1 0 0 2 1 2 0 1 0 1 1 0 1 1 0 1 0 1 0 1 0 1 0 1 0 0 0 2 1 1 1 1 0 1 1 2 0 0 0 0 0 0 0 0 2 1 0 0 1 0 0 1 2 0 1 2 2 1 1 0 1 1 2 1 0 1 0 1 0 2 1 1 0 0 0 0 1 2 0 1 0 0 2 0 0 0 0 0 2 0 0 0 0 1 1 2 1 1 0 0 0 0 0 0 1 0 1 0 1 0 1 2 0 2 0 0 0 1 2 1 0 0 1 0 2 0 1 2 0 2 0 1 1 2 2 0 0 0 0 0 0 0 0 0 0 1 0 1 0 2 0 2 0 0 1 0 2 1 1 0 0 0 0 1 1 0 0 1 1 0 0 1 0 1 0 0 0 2 0 0 0 0 1 0 0 0 1 0 1 2 0 1 0 1 1 0 1 0 0 0 0 0 1 0 1 1 0 1 1 0 0 2 1 2 0 0 2 1 1 1 2 0 0 2 0 1 0 0 0 0 0 0 2 0 2 2 2 0 0 0 0 0 1 1 1 1 1 1 1 1 0 1 0 0 1 1 0 0 1 0 1 1 1 1 0 2 2 2 2 0 1 1 0 0 0 1 0 2 1 1 2 0 2 0 0 1 1 1 0 1 0 0 1 2 2 1 2 0 0 1 2 1 0 0 0 1 1 2 1 1 2 2 1 1 0 0 0 0 0 0 0 1 0 0 2 1 0 0 1 0 1 1 1 1 0 0 1 1 1 1 1 1 1 1 1 0 1 0 0 0 0 2 0 1 0 1 1 1 0 2 2 1 2 2 1 0 0 0 1 2 0 1 0 0 0 0 1 1 1 2 2 2 1 0 0 0 0 0 0 2 0 1 1 2 1 0 0 1 0 0 1 0 0 0 2 0 0 1 0 1 0 1 1 0 1 0 1 0 0 1 1 0 1 1 0 1 1 1 0 0 0 0 0 0 0 0 0 0 0 0 0 2 0 2 0 0 1 1 0 1 1 0 1 1 0 0 0 0 0 0 0 1 0 2 1 1 1 1 0 0 1 1 0 1 2 1 1 0 0 0 2 1 0 1 2 1 2 0 0 0 0 1 1 2 0 0 0 0 2 0 0 0 2 2 0 2 2 1 0 2 0 0 0 0 1 2 1 1 1 0 0 0 0 2 2 2 1 2 0 0 2 0 0 1 1 0 1 1 1 1 0 1 2 0 1 0 1 2 2 0 2 0 0 1 0 1 0 1 0 0 0 2 0 0 2 1 0 1 0 0 0 2 0 0 0 0 0 0 0 1 0 1 0 0 0 0 0 1 0 0 0 0 1 0 0 1 0 0 0 0 0 0 1 0 0 1 1 1 1 1 1 0 0 1 1 0 1 0 1 1 1 1 0 0 0 2 0 1 1 1 1 1 2 0 1 0 0 1 1 0 0 0 1 0 1 1 0 1 1 2 1 0 2 2 2 2 2 1 0 0 1 0 1 1 2 1 2 0 2 2 1 1 0 0 0 2 1 1 1 1 0 1 2 1 1 1 1 0 0 0 2 0 2 1 1 0 0 0 0 1 0 0 0 0 0 2 1 0 0 2 0 0 1 0 1 1 0 0 1 2 2 2 0 0 0 0 0 0 0 0 0 0 0 1 1 1 1 2 0 0 0 1 0 2 2 0 0 1 0 2 0 0 0 0 2 0 0 2 2 1 0 1 2 2 0 0 1 1 0 0 0 1 0 1 1 0 1 1 1 0 0 0 0 1 1 2 0 1 0 1 1 0 1 0 0 0 2 0 0 1 0 0 2 0 1 1 1 1 0 0 0 0 0 0 1 1 0 0 1 0 0 0 0 1 0 1 0 0 0 2 2 0 1 2 0 1 0 0 0 0 2 2
173 0 0 1 0 1 0 0 1 1 1 0 2 2 0 1 0 0 2 2 0 0 0 0 2 0 0 2 2 0 2 1 0 1 1 1 1 1 1 0 0 0 0 1 0 1 2 0 0 1 0 0 1 0 1 0 1 0 0 1 1 1 2 2 0 0 1 0 0 0 0 0 2 2 1 2 1 0 1 0 1 2 1 0 1 0 0 0 0 2 0 0 2 2 1 1 0 2 0 2 0 0 0 0 2 2 2 2 0 1 0 1 0 0 2 2 2 0 1 0 1 0 2 1 1 1 1 1 0 1 0 0 0 0 0 0 0 0 0 0 1 1 0 1 0 1 1 0 0 2 1 2 0 0 1 0 0 1 1 1 0 0 0 1 0 0 0 1 1 0 0 2 0 2 1 0 2 0 0 0 0 1 1 2 2 2 1 0 0 2 0 0 0 2 2 2 2 0 0 0 0 0 0 0 2 1 1 0 1 0 2 0 2 0 0 2 1 0 1 0 1 1 2 2 0 0 0 2 0 2 0 0 1 0 0 0 0 2 0 2 0 0 2 0 1 1 1 0 2 0 0 0 1 0 0 0 1 0 0 0 0 0 0 0 1 0 1 0 2 2 0 2 0 1 0 0 0 1 0 0 0 1 2 0 2 2 2 2 0 2 0 1 0 2 2 0 0 1 0 1 0 0 1 0 1 0 1 0 1 1 0 1 0 1 2 1 1 0 0 0 0 0 0 2 2 0 0 2 1 0 0 1 0 0 0 0 0 0 0 0 1 1 2 0 0 2 1 1 1 2 2 0 0 1 0 1 1 0 0 1 1 1 2 0 2 0 0 2 2 0 0 2 1 1 1 1 2 2 1 0 1 1 0 1 2 0 0 0 0 1 1 2 0 1 1 0 1 0 1 1 0 1 1 1 2 1 0 1 0 2 0 0 0 0 0 0 0 0 1 0 0 1 1 0 1 2 1 0 0 0 0 0 1 1 1 1 1 0 0 0 2 0 2 0 0 2 0 2 0 0 0 2 1 2 2 1 2 2 0 2 0 2 1 0 0 1 1 1 2 0 1 1 1 1 2 2 0 0 0 0 2 1 0 2 1 1 1 2 2 0 1 2 0 1 0 0 0 1 1 2 1 1 1 0 0 1 1 2 0 0 0 2 0 1 0 1 0 1 0 1 1 2 1 1 1 0 0 0 1 2 0 1 0 2 2 0 1 1 0 1 2 2 0 0 0 0 1 0 0 2 0 0 1 2 1 0 1 0 1 1 0 0 0 0 0 0 1 2 2 0 1 0 1 1 1 1 1 0 0 1 2 0 2 1 1 1 2 2 0 0 1 1 0 0 1 0 0 0 0 0 0 2 0 1 1 0 0 0 0 1 2 0 0 1 1 1 1 0 0 0 0 2 0 2 2 0 0 0 0 0 0 1 0 2 2 0 2 0 0 2 0 1 1 2 2 1 1 0 1 0 0 2 1 2 0 0 0 0 0 0 0 0 2 1 1 1 2 1 1 1 1 0 1 0 0 1 1 1 2 0 0 0 1 0 0 2 1 1 0 1 0 1 0 1 1 0 1 0 1 1 0 1 1 0 1 0 0 1 2 0 1 0 0 0 0 0 0 2 1 1 0 0 0 0 2 0 0 0 1 0 0 0 0 0 0 0 1 0 0 1 0 1 1 0 0 1 2 0 0 0 0 0 2 0 0 1 0 0 0 0 0 0 1 0 0 1 0 0 1 1 0 0 0 1 0 0 0 0 0 0 0 0 0 0 0 2 0 2 1 2 0 1 2 0 0 0 0 1 0 0 0 0 1 0 1 1 2 1 0 2 1 0 1 1 1 2 2 0 1 0 1 1 1 0 2 0 0 0 0 2 1 2 0 1 1 0 0 1 0 0 0 0 0 0 0 0 0 0 0 0 2 0 0 0 2 0 0 0 0 0 1 0 0 1 0 1 0 2 2 1 0 0 1 0 2 0 0 0 1 2 2 2 0 0 0 1 1 0 0 0 0 0 0 1 1 1 1 2 1 0 0 0 0 2 1 1 0 1 1 1 1 0 0 0 2 1 0 1 2 1 0 1 2 1 1 1 1 1 1 0 0 1 0 2 0 0 0 1 1 0 0 0 2 0 0 1 0 0 0 0 1 0 1 0 0 0 1 0 0 0 0 0 0 0 0 0 0 0 0 0 2 0 0 0 0 1 1 1 1 2 2 1 1 2 0 0 2 0 0 1 1 0 1 1 0 0 0 1 1 0 1 1
174 0 1 0 0 0 0 2 2 0 0 1 0 1 0 0 0 0 1 1 1 0 0 0 2 1 1 2 2 1 2 0 1 0 2 0 2 2 0 1 1 1 0 0 1 0 1 0 0 0 1 1 0 1 1 0 0 0 2 0 0 1 1 0 0 0 0 0 1 0 0 0 1 1 1 1 0 1 2 0 2 2 0 1 1 0 0 0 0 2 0 0 2 2 1 2 0 0 0 0 2 0 1 1 2 0 2 1 1 0 0 2 0 2 2 2 0 0 1 0 1 0 0 2 0 0 0 0 1 1 1 1 0 0 0 0 0 0 0 1 1 1 0 0 0 0 1 0 0 0 0 1 0 0 1 0 1 1 0 1 0 1 0 2 1 2 1 0 1 1 0 1 1 1 0 0 2 1 0 0 0 1 1 2 1 1 1 0 0 2 0 0 0 0 0 1 1 0 0 0 0 1 0 1 2 0 0 0 2 1 2 1 2 0 0 0 0 0 2 0 2 2 1 1 0 0 0 1 0 1 0 0 0 0 0 0 1 2 0 1 0 0 1 0 0 0 0 0 1 0 0 0 0 0 0 2 1 0 0 0 0 0 0 0 1 1 0 0 2 1 2 2 0 1 1 0 0 0 0 0 0 1 1 1 1 1 1 0 0 2 0 1 0 2 1 1 0 1 0 0 0 0 1 0 1 0 1 1 1 1 0 2 0 0 0 0 2 0 1 0 0 1 1 1 1 0 1 1 1 0 0 1 0 1 0 0 0 2 1 1 1 1 0 0 0 0 0 1 1 1 1 0 0 0 0 1 0 1 0 1 1 1 1 0 1 0 0 2 2 0 0 2 1 1 1 0 1 2 0 0 1 0 0 0 0 0 0 0 0 1 0 0 0 0 2 0 0 1 1 1 0 1 2 0 1 0 1 0 0 2 0 0 0 0 0 0 1 1 0 1 0 1 0 0 1 2 0 0 1 0 1 0 1 2 2 1 1 0 1 0 0 0 1 1 0 1 1 1 0 2 0 1 0 2 0 0 0 1 2 2 1 2 1 1 0 1 2 2 2 0 2 2 1 1 1 0 1 0 0 1 2 0 0 0 2 1 0 1 2 1 0 2 1 2 0 0 1 1 1 2 2 1 1 0 1 0 2 2 0 0 0 2 0 0 1 1 1 0 0 0 1 2 1 1 0 1 0 0 1 2 0 1 0 1 2 1 1 2 1 1 1 1 2 1 1 1 0 0 0 2 0 1 0 1 1 0 1 0 0 0 1 0 1 0 0 0 1 2 1 1 0 1 1 0 1 0 2 1 0 2 1 0 1 0 1 0 1 2 0 0 1 1 2 0 0 0 0 0 0 0 0 2 0 1 0 1 1 0 0 0 1 0 1 1 0 1 1 0 1 1 0 2 0 0 0 0 0 1 0 0 1 2 0 1 1 0 1 0 1 1 2 0 0 1 1 1 2 1 1 0 0 1 1 0 0 0 2 0 1 0 0 0 0 1 1 0 0 1 1 1 1 0 0 1 0 2 0 1 0 1 0 1 0 1 0 2 2 1 1 2 0 0 0 0 0 0 0 0 2 2 1 1 0 0 1 0 0 1 2 1 1 0 0 0 0 1 0 1 0 0 0 1 0 0 1 1 0 0 2 1 0 0 1 0 0 0 0 0 0 1 1 0 0 0 0 1 1 0 0 0 0 0 0 0 0 1 2 0 0 0 1 2 1 0 0 1 1 0 0 0 0 0 0 1 1 0 1 0 0 0 1 1 2 2 2 2 2 2 0 2 0 2 1 1 0 0 0 0 0 1 1 0 1 0 1 1 0 0 1 1 1 0 1 1 1 1 0 2 0 0 1 0 1 0 2 1 0 0 0 1 0 1 2 2 0 0 0 1 0 0 0 0 0 0 0 0 0 0 0 0 2 0 1 0 1 0 1 0 0 0 0 0 2 0 2 1 2 2 2 1 0 0 2 0 2 1 0 2 1 2 1 1 0 0 0 0 0 0 0 1 1 0 1 0 2 2 2 2 0 0 1 1 0 1 1 1 0 1 0 1 0 0 0 0 1 0 0 0 2 1 1 1 2 1 0 1 1 0 0 2 0 0 0 1 0 0 0 2 2 0 0 2 2 0 0 0 1 0 0 0 2 0 0 0 1 0 2 1 1 1 0 0 0 0 1 1 1 0 0 0 2 0 0 0 0 2 0 0 1 0 0 0 0 1 1 1 1 0 0 2 0 0 1 1 0 0 0 0 0 0 1 1
175 0 2 0 0 0 0 0 1 1 1 1 1 1 0 0 0 0 1 1 1 1 0 0 2 1 1 2 1 1 1 1 0 0 2 2 0 1 1 0 0 0 0 0 0 0 0 0 0 1 1 1 0 0 0 0 0 0 0 0 1 1 2 2 1 0 1 0 1 0 0 0 2 2 0 2 1 0 2 0 2 2 0 1 1 0 0 0 0 2 0 0 0 2 0 0 0 1 0 1 1 0 0 1 2 1 2 2 0 0 1 2 1 2 2 2 1 0 1 0 2 1 1 1 0 0 0 1 0 1 0 0 1 0 0 0 0 0 0 2 1 1 0 0 0 0 0 0 0 1 0 1 0 0 0 0 0 1 0 1 1 0 1 2 0 1 0 2 0 0 1 0 2 0 0 1 0 0 0 1 0 0 1 2 2 2 1 0 0 0 0 0 0 2 2 2 0 0 0 1 0 0 1 0 2 0 0 0 1 0 1 1 1 0 1 0 0 2 0 0 1 1 1 1 0 0 1 2 0 2 0 0 0 0 0 0 0 2 0 1 0 1 2 1 0 1 1 0 2 0 0 0 1 1 1 1 0 0 1 0 1 1 0 0 1 0 0 0 2 1 0 1 1 2 0 0 0 0 1 1 0 0 2 2 2 2 2 2 0 2 0 0 0 2 2 0 1 1 0 1 0 0 0 1 0 0 0 0 1 2 0 2 0 1 1 0 2 0 1 0 0 1 0 1 1 0 1 1 0 0 0 2 1 1 0 1 1 1 1 2 1 1 2 0 0 1 0 0 1 0 0 0 2 0 0 0 1 0 0 0 0 0 0 0 0 0 0 1 2 1 1 1 1 2 0 0 2 1 0 0 1 1 0 0 0 1 0 0 0 0 0 1 1 1 2 2 2 1 0 0 0 0 0 2 2 2 0 0 0 2 0 0 0 0 0 0 1 0 0 0 0 2 0 0 1 2 1 0 1 1 1 0 0 0 0 1 1 1 1 1 2 0 2 0 1 2 1 0 1 2 0 0 0 1 2 0 2 2 0 2 0 2 0 0 0 1 1 2 1 1 2 2 2 2 0 0 0 0 0 1 1 1 0 2 1 1 1 0 1 0 1 1 1 0 1 0 2 2 2 1 0 0 1 0 1 0 2 1 0 0 0 2 0 1 1 0 0 1 0 1 1 2 0 0 0 0 0 1 0 1 1 0 1 0 0 0 0 0 1 1 0 1 2 1 1 0 2 2 2 0 0 0 0 2 0 2 0 1 0 0 1 0 0 0 0 0 0 1 0 1 0 1 0 0 0 0 0 0 0 0 2 0 2 1 1 0 2 0 0 0 0 0 1 0 1 0 1 0 0 0 0 2 1 1 0 1 1 0 1 0 0 0 0 0 1 0 0 0 1 1 1 1 0 1 1 0 0 2 0 0 1 1 0 0 2 0 2 0 1 2 2 0 1 1 1 0 1 1 0 0 0 1 1 0 0 0 2 0 1 0 0 0 0 1 0 1 1 1 0 0 0 2 0 0 1 2 0 1 1 1 1 1 1 0 0 2 2 2 1 1 0 1 0 1 0 0 1 0 0 0 0 0 0 1 2 1 2 2 2 0 1 0 0 1 0 1 0 1 0 0 0 0 2 0 2 2 0 0 0 0 0 1 0 0 0 0 0 0 0 1 0 0 0 2 0 0 2 2 0 1 1 1 0 0 0 1 2 0 1 0 0 2 1 0 0 1 0 0 0 0 0 0 0 1 1 0 1 0 1 1 1 2 2 1 1 1 0 1 0 1 1 2 1 1 0 1 0 0 0 2 2 0 0 0 0 1 1 0 1 2 2 0 1 1 1 1 1 0 2 0 2 2 1 1 2 1 1 0 0 2 0 2 0 2 1 1 1 0 0 0 0 0 1 0 1 1 0 2 1 0 0 0 2 1 1 0 0 0 0 1 0 0 0 0 0 1 1 0 2 0 0 0 1 1 1 1 0 1 2 2 2 2 0 1 0 1 0 0 1 0 1 0 0 0 2 2 2 1 0 0 0 1 0 0 2 1 0 1 0 2 0 0 0 0 0 2 0 1 2 1 0 1 2 2 0 1 1 0 0 0 0 0 0 1 0 0 0 1 1 0 0 0 1 0 0 0 0 1 1 0 1 0 0 0 2 0 2 1 1 1 1 1 0 1 0 1 1 0 0 1 0 2 0 0 0 0 1 1 2 1 1 1 0 0 0 0 0 0 1 1 0 0 0 2 0 1 0 0 0 0 1 0
176 0 2 0 0 0 0 1 1 1 2 0 0 0 0 0 0 0 1 0 1 0 0 0 2 0 0 2 2 0 2 0 1 1 1 1 1 2 0 1 1 1 0 0 0 1 0 0 1 1 1 1 0 0 2 0 0 0 0 0 0 1 2 2 0 1 0 1 1 0 0 0 2 2 0 2 2 0 1 1 1 1 0 2 2 0 0 0 0 1 0 0 2 2 0 0 0 2 0 2 0 0 0 0 2 1 2 2 0 0 1 2 1 1 2 2 2 0 0 0 2 0 2 2 1 1 1 0 0 1 0 0 0 0 0 0 0 0 0 0 0 2 0 0 0 0 0 0 0 0 0 1 0 0 0 0 1 0 0 1 1 1 0 2 0 2 0 1 0 1 0 1 2 0 0 1 2 0 0 0 0 0 0 2 0 0 0 2 1 2 0 0 0 1 1 1 1 1 0 1 0 0 0 1 2 2 1 0 0 0 1 1 1 0 0 2 2 0 2 0 1 1 1 1 0 0 0 1 0 1 0 0 0 0 0 0 0 2 0 1 0 0 1 0 0 0 0 0 2 0 0 0 1 0 0 1 1 0 1 0 1 1 0 0 0 0 2 1 1 1 0 1 0 2 0 0 0 0 1 0 1 0 2 1 2 0 1 1 0 2 0 0 1 2 2 0 1 1 1 0 1 0 0 1 0 0 0 0 0 1 0 2 0 0 2 0 2 1 1 0 0 1 1 2 0 0 0 1 1 0 0 0 0 0 0 1 0 1 1 1 0 1 1 0 0 0 0 1 1 2 2 0 0 0 1 1 0 0 0 2 2 1 0 0 0 0 0 2 2 0 0 2 0 2 0 0 1 1 0 0 0 1 0 0 0 1 0 1 1 1 0 0 1 0 2 1 1 0 1 1 0 1 1 1 1 1 1 0 0 2 0 0 0 0 0 0 0 1 1 1 0 1 1 0 0 2 1 0 2 2 2 0 1 2 2 0 0 1 0 0 1 0 1 1 0 1 1 1 0 1 0 1 1 2 2 0 2 0 0 0 2 0 0 1 0 2 2 0 2 0 1 1 0 0 1 0 1 1 1 0 1 2 1 1 2 0 0 1 2 1 2 1 1 0 1 0 1 0 0 2 2 2 2 1 2 0 1 1 0 0 0 1 1 0 0 2 1 1 0 1 1 2 1 1 0 1 1 0 0 2 0 1 0 1 2 0 1 0 1 2 1 1 2 1 1 1 1 1 1 1 0 0 0 2 0 1 1 1 1 1 0 1 0 0 1 1 1 1 0 1 0 1 1 0 1 0 0 1 0 1 2 0 1 1 0 1 1 0 0 0 0 2 1 0 1 0 0 0 0 1 1 1 0 1 0 1 1 1 0 2 0 0 1 2 0 1 1 0 0 0 0 0 0 1 2 1 1 1 0 0 0 1 0 1 1 0 2 0 0 1 0 0 0 1 1 1 2 1 1 0 0 1 0 0 1 1 2 0 2 0 0 0 1 1 1 2 1 1 1 0 2 0 0 0 0 1 2 0 2 0 1 0 0 0 0 2 1 1 1 2 0 1 0 0 0 1 1 0 1 1 0 1 0 0 1 0 1 1 1 0 0 0 0 0 0 0 0 1 0 0 0 0 1 1 1 2 0 0 0 1 1 1 0 1 0 1 1 0 0 1 0 0 0 0 0 1 1 0 0 0 0 0 1 1 0 2 1 0 1 0 0 0 2 0 0 0 0 1 1 1 0 0 0 0 0 1 0 0 0 0 2 2 0 0 0 2 0 1 0 1 1 2 2 1 1 1 0 1 0 0 1 0 2 0 2 1 0 1 1 2 1 0 1 1 1 2 1 0 2 0 1 2 1 0 2 0 0 0 2 2 1 1 1 1 0 0 0 1 2 0 2 1 0 0 0 0 0 0 0 0 2 0 1 0 1 0 1 0 0 0 1 0 1 0 1 1 1 1 2 1 0 0 1 1 0 0 0 0 1 1 0 0 0 0 0 2 2 0 2 0 2 0 0 0 2 2 2 1 1 0 0 1 0 0 1 2 0 1 0 1 0 0 0 0 1 1 0 1 2 1 0 1 2 2 0 1 1 2 0 1 0 0 0 0 0 0 0 1 2 0 0 1 1 1 0 0 0 1 0 0 2 0 1 0 1 0 2 0 0 1 0 0 2 0 2 2 2 0 0 0 0 1 0 0 0 1 0 0 2 0 0 0 1 0 0 1 0 0 0 1 1 0 0 1 0 1 0 1 1 0 2 2
177 0 2 0 0 0 0 1 1 1 1 0 0 0 0 0 0 0 1 0 1 0 0 0 2 0 0 1 2 1 0 0 0 1 1 0 2 1 0 2 1 0 0 1 0 1 1 0 0 0 0 0 0 2 0 1 0 0 1 0 1 2 1 1 0 1 0 0 2 0 0 2 1 1 0 1 1 0 2 0 2 2 1 1 2 0 0 1 1 2 0 1 1 2 1 2 0 0 0 0 2 0 0 1 2 1 2 1 1 1 0 2 1 2 2 2 1 0 1 0 1 0 2 1 1 1 1 0 0 0 0 0 0 0 0 0 0 0 0 0 0 2 1 0 0 1 0 0 0 0 0 0 0 1 0 0 1 0 0 1 2 1 1 1 0 2 0 1 0 0 1 0 0 2 0 1 1 1 1 1 0 2 0 2 1 1 0 1 0 1 0 0 1 1 1 1 2 0 0 0 0 0 0 1 2 1 1 0 1 0 1 1 2 0 0 1 1 0 0 1 1 1 2 2 0 0 1 2 1 0 1 1 0 0 0 0 0 2 0 1 1 1 2 0 0 0 0 0 2 0 0 0 0 0 0 2 1 0 0 0 0 0 0 0 0 0 2 0 2 2 1 1 0 2 0 0 0 2 2 2 0 0 2 0 1 0 1 2 0 2 0 2 0 2 2 1 1 1 0 1 0 0 1 0 1 0 0 0 1 1 0 2 0 0 1 0 1 2 0 1 1 0 2 2 2 0 1 1 1 1 0 1 0 2 0 0 0 1 0 0 0 0 2 0 0 0 1 1 1 2 1 0 0 0 0 2 0 0 0 1 1 1 1 1 1 1 0 0 1 1 1 1 0 2 0 0 2 2 0 0 2 1 0 0 0 1 0 0 0 0 0 1 1 0 2 1 1 1 0 0 0 0 1 1 1 0 1 2 0 2 0 0 1 1 1 0 2 0 0 0 0 1 1 0 1 1 0 1 2 0 1 0 0 0 0 0 0 1 0 0 1 0 2 0 0 0 2 1 0 0 0 1 0 2 1 0 1 2 1 1 1 1 0 0 0 1 1 0 2 0 0 0 0 0 1 0 0 0 0 2 1 1 0 2 1 1 1 2 2 0 2 2 0 1 1 0 1 0 0 2 2 2 0 0 0 1 2 2 0 0 0 1 0 1 1 0 1 0 0 2 2 2 2 2 1 0 0 0 0 2 0 0 0 0 0 0 0 0 1 2 1 0 2 2 2 0 2 1 1 1 0 0 1 2 0 1 1 0 0 0 1 0 0 0 0 2 2 2 1 1 1 0 0 0 0 0 1 1 0 1 2 0 1 1 0 0 1 2 0 0 0 1 0 0 0 0 0 0 0 1 1 2 0 0 2 0 0 1 0 2 0 0 0 0 2 0 0 0 1 0 0 1 0 1 1 0 0 1 0 0 1 1 0 1 1 0 2 0 1 1 2 0 1 1 2 2 2 0 0 1 0 1 1 1 0 0 1 1 2 0 0 0 2 2 0 2 1 0 1 1 1 0 1 0 0 1 1 0 2 0 1 0 0 1 1 2 1 1 0 1 1 0 0 0 0 0 1 0 0 0 0 0 0 0 2 0 2 2 2 1 1 1 0 0 0 1 0 0 2 1 0 0 0 0 0 2 0 1 1 1 1 2 0 0 0 0 1 0 0 1 0 1 0 0 0 1 1 0 0 0 0 0 1 0 0 1 1 0 0 0 0 2 1 0 0 1 1 0 2 2 1 0 0 1 0 0 0 0 0 0 2 2 0 0 0 1 0 1 0 1 1 2 2 1 0 1 0 1 0 0 1 0 0 0 0 2 1 0 0 1 1 0 0 0 0 2 2 1 1 0 1 1 1 0 2 1 1 0 1 2 1 1 0 1 1 2 0 1 1 0 1 1 0 0 0 0 0 0 0 0 2 0 1 0 1 1 0 0 0 0 0 0 2 0 2 2 2 0 2 0 0 0 0 0 2 0 1 1 1 2 1 1 0 0 0 0 0 0 0 0 0 0 0 0 2 2 2 2 0 0 0 2 1 1 2 2 1 1 0 2 0 0 0 0 2 1 0 2 2 0 0 0 1 1 0 1 0 0 0 0 0 1 0 1 0 0 0 0 0 0 0 2 1 0 0 1 0 0 0 0 2 0 0 0 1 0 2 1 1 2 0 1 1 0 1 2 2 0 0 0 0 0 0 0 1 1 0 0 2 0 0 0 2 2 0 1 1 0 0 1 0 0 1 2 0 0 0 0 0 0 0 0
178 0 1 1 1 1 2 1 1 1 1 1 0 1 1 0 1 0 0 0 2 0 0 0 2 0 0 1 1 2 1 0 0 1 1 0 2 0 1 1 0 0 0 0 0 0 0 0 0 2 2 2 0 0 0 1 0 0 2 0 1 2 1 1 0 1 0 1 2 1 1 1 1 1 0 1 1 0 2 0 2 2 0 1 1 0 0 0 0 2 0 1 2 1 1 1 0 1 0 0 1 0 0 1 2 1 2 2 0 0 0 2 0 0 1 1 1 0 1 0 0 0 1 2 1 0 1 0 0 0 0 0 0 0 2 1 1 0 0 2 1 1 0 0 0 1 0 0 0 1 0 0 0 1 0 1 1 0 0 1 1 0 0 1 1 2 0 0 1 2 0 0 1 1 0 1 0 1 1 1 0 2 1 2 2 1 2 1 0 1 0 2 0 0 1 1 2 0 0 0 0 1 1 0 2 1 1 0 2 0 1 1 0 1 0 0 0 0 1 2 0 0 2 2 0 0 1 1 0 1 0 0 0 0 0 0 1 2 0 2 0 0 2 0 1 1 1 0 2 0 0 1 2 0 0 1 1 1 0 1 0 0 0 0 0 0 1 0 1 1 0 2 0 1 0 0 1 1 2 1 1 0 2 1 2 2 2 2 0 2 0 0 0 1 1 0 0 0 0 0 0 0 0 0 0 1 0 1 1 1 0 2 0 1 0 0 1 0 1 0 0 1 1 2 1 0 0 1 0 1 0 2 0 1 0 0 0 1 1 1 1 1 2 0 0 0 1 0 0 2 1 0 2 0 0 0 2 0 0 1 1 1 1 0 1 1 0 1 2 1 1 1 1 2 0 0 2 0 0 0 0 0 0 0 1 1 0 1 1 0 0 0 0 0 2 2 2 1 0 0 0 0 0 1 1 0 0 0 1 2 0 1 2 0 2 1 0 0 2 0 0 0 1 0 0 1 1 0 2 2 1 0 0 1 1 1 0 2 1 1 2 0 1 1 1 2 2 1 0 0 0 1 0 2 0 0 0 2 0 2 0 2 1 1 0 1 1 0 2 0 1 1 1 1 2 0 2 0 0 0 0 2 1 2 1 0 1 1 1 0 0 1 1 2 0 0 0 2 1 1 1 1 2 1 2 1 1 1 1 0 1 1 0 0 1 1 0 0 0 1 1 1 2 2 1 0 0 0 0 2 0 0 0 0 0 0 0 1 0 1 0 1 1 0 1 0 0 2 2 0 0 0 1 1 1 1 0 0 0 0 1 0 1 0 0 1 1 1 0 1 0 0 2 0 1 0 2 1 0 1 2 0 1 1 0 1 1 1 1 1 0 1 0 0 2 0 0 1 1 1 2 1 0 0 1 1 1 0 0 0 2 2 0 1 0 1 0 0 0 1 1 1 0 1 0 1 1 1 0 0 0 1 0 2 1 1 2 0 1 1 2 0 0 1 1 1 2 0 0 1 0 2 1 2 0 0 0 1 1 0 0 0 1 1 1 1 0 2 0 1 1 0 0 1 0 1 1 0 1 0 1 1 0 0 0 2 2 1 0 1 0 1 1 0 1 0 2 0 1 0 0 1 0 0 2 1 1 2 1 1 0 0 0 0 0 1 0 1 0 0 0 1 0 0 2 2 0 0 1 0 0 0 0 0 0 0 0 0 0 1 0 1 1 0 0 0 1 0 0 0 0 0 1 0 0 2 0 0 2 2 0 0 1 1 0 0 1 0 2 2 0 0 1 1 0 0 1 0 0 0 1 2 0 0 0 2 0 2 0 2 0 2 2 1 1 1 0 1 0 0 1 0 1 0 1 1 1 0 0 1 1 0 2 2 2 2 2 1 0 0 0 0 2 0 2 1 0 0 1 2 0 2 1 0 1 1 0 1 0 0 1 1 1 1 0 0 1 0 0 0 2 0 0 0 2 0 0 0 0 0 0 0 0 0 0 1 0 0 2 1 0 0 2 1 2 0 0 0 2 2 2 2 0 0 0 1 1 1 0 0 1 0 0 0 2 2 2 2 1 1 0 1 1 1 1 2 0 2 1 1 1 0 1 1 2 0 0 1 1 0 0 0 1 1 0 1 1 0 0 0 1 0 1 1 2 0 0 1 2 1 0 0 2 1 1 0 0 1 0 1 0 1 0 0 1 0 2 1 2 1 0 1 1 0 1 1 1 0 2 1 1 0 0 1 0 0 0 0 1 0 0 0 2 2 0 0 2 0 0 1 0 0 1 2 0 0 1 0 0 0 1 0
179 0 2 1 1 1 1 1 1 1 2 0 1 1 0 0 0 0 2 1 0 1 1 0 2 0 0 1 2 1 1 1 2 1 1 0 2 1 1 0 0 0 0 0 0 0 0 0 0 2 0 1 1 1 0 0 0 0 2 0 0 1 0 0 0 1 1 2 1 0 0 1 2 2 0 2 2 0 0 1 1 2 0 1 1 0 0 0 0 2 0 0 1 1 1 2 0 1 0 1 1 0 0 1 2 1 2 1 1 1 0 1 0 1 1 1 1 1 2 0 1 1 2 2 1 1 1 1 0 1 0 0 0 0 1 1 0 0 0 0 0 2 0 0 0 1 0 0 0 1 0 1 0 0 1 0 0 1 0 2 1 1 0 2 1 2 0 0 0 1 0 1 0 2 1 1 2 0 0 1 0 0 0 2 2 1 1 1 0 0 0 1 0 1 1 1 0 1 0 0 0 0 0 1 2 0 0 1 1 0 0 2 0 0 0 0 0 0 1 0 1 1 1 1 0 0 0 2 0 2 0 1 0 0 0 0 0 2 0 1 0 0 2 1 0 0 0 0 2 0 0 0 1 1 1 2 0 0 1 0 1 1 0 0 0 0 1 0 2 0 0 1 1 2 0 0 0 0 2 0 0 0 2 1 1 1 2 1 0 2 0 1 1 2 2 0 1 1 0 0 0 1 1 1 0 0 1 0 2 2 2 2 0 0 0 0 2 0 1 0 0 0 1 0 2 0 1 1 1 1 0 0 0 0 0 0 0 1 0 0 1 0 1 0 0 0 0 0 0 0 0 0 0 0 2 0 0 0 0 2 2 2 0 0 0 1 0 1 1 0 0 2 0 2 1 1 1 1 0 0 1 0 0 1 0 1 0 0 0 1 0 2 0 0 2 1 1 1 0 0 0 0 1 1 1 0 0 1 1 0 0 1 0 0 0 0 0 0 1 0 0 1 0 1 1 2 1 0 0 0 0 0 0 0 0 0 1 1 1 0 1 0 1 1 0 0 2 1 0 2 0 1 1 1 2 0 2 1 1 1 2 0 0 0 0 0 0 2 2 0 0 0 0 0 0 0 0 0 0 2 1 2 1 2 1 0 0 0 0 0 0 0 1 1 0 0 1 1 1 2 1 1 0 0 0 0 2 2 0 0 0 2 1 1 1 0 0 1 0 1 1 2 2 2 1 1 1 0 0 2 0 0 0 1 1 1 1 2 0 1 0 2 2 0 0 0 1 1 1 1 0 0 1 1 1 1 0 0 0 1 1 0 2 0 0 1 2 1 1 0 1 1 1 0 1 0 1 0 0 0 2 0 0 0 0 0 0 0 0 0 0 1 0 1 0 0 0 1 1 1 1 1 0 1 1 0 1 0 0 0 1 1 0 1 0 0 0 0 0 0 0 1 0 1 1 0 0 1 0 0 1 1 0 2 1 0 1 0 1 1 1 1 1 1 1 0 1 0 0 0 0 2 1 0 0 0 2 1 2 0 0 0 1 0 1 0 1 1 0 1 1 0 0 0 1 2 1 1 1 0 0 1 0 1 1 2 0 0 0 2 0 0 0 0 0 0 1 0 2 2 0 2 0 0 0 0 0 2 2 0 1 0 0 0 0 0 0 1 0 0 0 0 0 0 2 1 0 0 1 1 1 2 0 0 0 0 1 0 0 1 1 0 0 0 0 0 0 0 0 0 0 0 1 0 0 1 0 0 0 0 0 0 2 0 0 0 1 1 1 1 0 0 0 0 0 1 1 0 1 1 2 2 0 0 0 2 0 1 1 1 1 1 2 0 0 0 1 0 0 0 0 0 0 0 0 2 2 1 0 2 1 0 1 1 1 2 1 1 2 0 0 2 0 0 1 1 0 0 2 2 2 0 0 0 0 1 0 1 1 0 1 1 0 0 0 0 0 2 0 1 0 0 1 0 1 0 1 0 1 0 0 0 0 0 0 1 1 0 1 1 0 0 1 1 2 1 0 0 1 1 0 0 0 0 0 1 1 0 1 0 1 0 1 0 2 2 2 2 0 0 0 1 1 1 2 1 0 1 0 1 0 0 0 0 1 1 0 1 1 1 0 1 1 1 0 2 1 1 0 1 0 0 0 1 0 0 0 0 1 1 1 2 2 1 1 2 0 1 1 1 0 0 2 0 0 0 0 0 1 1 0 1 1 0 0 0 0 0 1 1 1 0 0 1 1 0 0 0 2 0 0 0 1 1 0 1 2 0 0 1 0 0 0 0 0 0 0 0 0 0 1 2
180 0 0 0 0 0 0 1 1 1 1 0 1 2 0 2 1 0 1 0 1 0 0 1 1 1 1 2 2 0 1 0 1 1 2 0 2 1 0 0 2 2 0 1 0 1 1 0 0 1 1 1 1 0 0 1 0 1 2 1 1 1 1 1 1 0 1 0 1 0 0 0 2 2 1 2 1 0 1 1 1 2 0 1 1 0 0 1 1 1 0 1 2 0 0 0 0 1 0 1 2 1 0 1 2 1 2 2 0 0 0 2 0 0 1 1 0 0 1 0 1 0 2 1 1 1 1 0 0 0 1 1 0 0 0 0 0 0 0 0 0 2 0 0 0 1 0 0 0 0 0 0 0 1 0 0 0 1 0 2 0 1 0 2 1 1 1 0 0 1 1 1 1 1 0 0 2 0 0 0 0 0 0 2 0 0 0 0 0 1 0 0 0 1 2 1 2 0 0 0 0 0 0 1 2 1 1 0 0 0 0 2 1 0 0 0 0 0 0 0 1 1 2 1 0 1 1 1 0 1 0 0 1 1 2 1 2 2 0 2 0 0 1 0 0 0 0 0 2 0 0 0 2 0 0 1 1 0 0 0 0 0 0 0 1 0 0 1 1 1 0 1 0 2 0 0 0 1 1 1 0 0 1 0 0 0 0 2 0 2 0 0 0 2 2 0 1 1 0 2 0 0 1 0 0 2 1 0 1 1 1 2 0 0 0 0 2 0 1 0 1 0 2 1 0 0 0 0 0 1 0 2 0 1 0 0 0 2 1 1 0 1 0 0 0 0 0 0 1 0 0 0 0 1 0 1 1 0 0 1 2 2 2 0 2 1 0 1 1 0 0 2 0 2 0 0 1 1 0 0 0 2 0 0 0 1 0 0 0 0 0 1 1 0 1 1 2 0 0 1 0 1 0 1 1 0 0 1 0 1 0 0 1 0 1 1 1 1 1 1 0 0 0 0 1 2 1 0 1 0 1 0 0 0 0 2 0 1 1 1 2 0 1 1 1 2 2 1 1 0 1 1 1 1 2 1 2 2 1 2 0 2 1 1 0 1 1 1 1 1 1 1 0 0 2 2 0 0 0 1 0 2 0 1 1 0 1 1 2 0 2 1 0 2 1 0 1 2 2 2 0 0 2 2 2 0 0 1 0 0 0 2 0 0 0 2 0 0 0 2 2 0 2 2 0 1 1 1 1 1 1 0 0 0 1 0 1 0 1 1 1 0 1 1 1 0 2 0 0 2 0 0 1 2 1 0 0 1 0 2 0 0 0 0 0 1 1 1 0 1 0 0 1 0 1 0 1 1 0 2 1 0 1 0 2 0 0 2 1 1 1 0 1 0 1 0 0 1 1 0 0 2 0 2 0 0 0 1 0 1 0 0 0 2 1 1 0 0 0 0 0 2 0 0 0 0 2 1 0 0 1 1 0 1 1 0 1 1 1 2 1 1 0 0 2 2 2 0 0 1 0 1 0 1 0 0 1 0 1 0 0 0 0 1 0 1 2 0 0 0 1 1 1 0 0 2 1 1 2 0 0 1 1 0 0 1 1 1 0 1 0 0 1 0 1 0 1 1 2 2 0 1 1 0 1 0 1 2 2 0 0 0 0 0 0 1 0 2 1 0 0 0 1 0 1 2 0 0 0 0 0 0 0 1 0 1 2 0 0 0 0 0 0 0 0 1 1 2 0 0 0 0 0 1 1 1 0 0 1 0 0 1 1 0 0 1 0 1 1 1 0 0 0 1 1 0 0 0 1 1 1 1 0 0 1 2 1 2 0 2 0 2 2 0 1 0 0 1 0 0 1 0 1 0 1 0 0 1 0 2 1 0 2 2 2 2 2 0 2 0 2 2 1 1 2 2 2 0 0 1 0 1 0 0 0 1 1 1 1 0 1 0 1 1 0 0 1 2 1 0 1 0 0 0 2 0 0 0 0 0 0 0 2 0 2 1 1 0 1 1 0 0 1 1 0 0 0 0 1 2 1 1 0 0 0 0 0 0 2 0 2 0 1 0 2 1 1 2 0 0 0 2 1 1 2 1 1 2 1 1 1 1 0 0 0 2 0 1 2 1 0 1 1 1 0 2 1 2 0 0 0 1 0 1 1 0 1 0 0 2 0 0 2 1 0 1 0 1 0 1 0 0 0 0 2 0 2 1 0 0 1 1 2 0 0 0 0 0 1 1 0 0 0 0 0 0 0 0 1 0 0 0 1 1 0 1 1 0 0 1 0 0 0 1 0 0 1 1 1 0 0 0
181 0 2 0 0 0 0 0 1 1 1 0 1 1 0 1 1 0 0 0 2 0 0 1 1 1 1 0 0 1 1 0 2 1 1 1 1 2 0 0 2 2 0 1 0 2 2 0 0 1 0 0 2 0 0 0 0 0 0 0 1 1 2 0 0 1 0 1 1 0 0 1 1 1 0 1 1 0 1 1 1 2 0 2 2 0 1 0 0 2 0 0 0 2 0 0 0 0 0 0 2 0 2 0 2 0 2 2 0 0 0 0 0 2 2 2 2 0 2 0 0 0 2 0 0 1 0 0 0 0 0 0 0 0 1 0 1 0 1 0 0 2 0 0 0 1 2 0 0 1 1 1 1 0 0 0 1 1 0 1 0 1 0 2 2 2 0 0 1 0 0 1 1 1 1 2 1 0 0 0 0 0 2 2 2 2 2 0 0 1 0 0 0 1 1 1 1 0 0 0 0 2 0 1 2 1 1 0 0 0 0 2 1 0 1 1 0 0 0 0 2 2 2 1 0 1 0 2 0 2 0 0 1 1 1 0 1 2 0 2 0 0 2 2 0 0 0 0 1 1 1 1 1 0 0 1 0 0 0 0 0 0 0 0 0 0 0 0 2 1 0 1 1 2 1 0 0 0 2 0 2 0 0 0 1 1 1 1 0 2 0 0 0 2 2 0 1 1 0 1 0 1 1 0 0 0 0 0 2 2 0 1 0 0 1 0 2 0 0 0 1 0 2 2 2 0 1 1 0 0 0 2 0 0 0 0 0 2 0 2 2 1 1 0 1 0 1 0 1 1 0 0 1 0 0 1 0 0 0 1 1 2 2 0 2 1 0 0 1 1 1 1 0 2 0 0 2 2 0 0 0 2 0 0 0 1 0 0 0 0 0 1 0 1 2 0 0 1 1 1 0 1 0 1 1 1 1 0 1 1 0 2 0 0 0 0 1 0 0 0 0 2 1 0 1 2 1 1 2 1 2 1 0 0 0 0 0 1 1 1 0 0 2 0 1 2 2 1 0 0 0 1 0 2 1 0 1 0 1 1 2 1 1 1 0 1 1 1 1 1 1 1 1 1 2 1 1 1 1 0 1 2 0 2 1 1 1 0 1 1 1 0 1 0 1 0 2 1 1 1 1 1 2 2 2 0 2 1 0 0 0 0 0 0 1 1 0 0 0 1 1 2 0 0 0 1 0 0 1 2 0 1 0 0 0 0 0 1 1 2 0 0 0 0 0 0 2 1 1 2 0 0 2 0 2 0 0 0 0 0 1 0 1 0 0 1 0 1 1 0 0 1 1 0 1 0 1 1 1 2 2 0 2 1 1 1 2 1 0 0 0 1 0 1 0 0 0 0 0 0 0 2 1 1 0 0 0 1 0 2 0 0 0 0 2 0 0 0 0 1 1 1 0 0 0 1 1 0 0 0 0 0 1 2 1 1 2 0 1 2 1 2 0 2 2 1 1 1 1 0 2 2 1 0 1 1 2 0 2 0 0 0 2 1 1 1 0 0 0 0 1 1 0 0 0 2 0 0 1 0 1 2 0 0 1 2 0 1 0 1 1 0 0 1 1 0 1 0 2 2 1 1 0 0 2 0 1 2 2 0 0 0 0 0 0 1 0 1 1 0 1 0 1 0 1 2 0 0 1 1 0 0 0 0 0 1 2 0 0 1 0 0 0 0 0 1 1 2 0 1 1 1 0 0 0 1 0 0 1 1 0 1 0 0 1 1 1 0 1 1 1 0 0 0 1 0 2 0 1 1 0 0 1 1 1 2 1 2 0 2 0 2 2 1 0 1 0 0 0 1 1 0 2 0 2 1 0 0 0 2 2 0 1 1 1 2 2 1 1 0 1 1 0 1 2 1 1 0 2 2 1 1 1 1 0 0 0 1 1 0 0 0 2 1 1 1 1 1 0 1 0 0 1 0 1 1 0 0 0 0 0 0 0 0 0 0 0 0 2 1 0 0 2 1 2 2 0 0 2 2 1 1 0 0 0 0 0 0 0 0 0 0 0 0 2 2 2 2 0 1 0 0 0 0 1 1 0 1 0 1 0 0 0 0 1 1 0 0 1 1 0 0 1 0 0 1 1 1 0 0 0 0 0 2 0 0 0 0 1 1 0 0 0 0 0 1 0 0 0 1 1 0 1 0 1 0 1 0 0 1 0 0 1 0 2 2 2 0 0 0 0 0 0 0 0 0 0 0 0 0 0 0 1 1 0 0 1 0 0 1 0 1 1 1 0 0 0 0 0 0 1 1
182 0 1 0 0 0 0 2 2 0 0 1 0 0 0 0 0 0 1 1 1 1 0 1 2 0 0 2 2 0 1 1 1 1 1 1 1 1 1 0 2 1 0 0 0 1 0 0 0 1 0 0 0 0 1 0 0 0 1 0 2 2 0 0 0 0 0 2 2 0 0 2 2 2 2 2 0 0 0 2 0 2 0 1 1 0 0 0 0 1 0 0 0 2 0 2 1 1 0 1 1 0 0 1 2 1 2 1 1 1 0 1 1 2 2 2 1 0 1 0 1 0 1 1 0 2 0 1 1 2 1 1 0 0 1 1 0 0 1 0 0 2 0 0 0 2 2 0 0 1 1 1 0 1 0 0 0 0 0 2 2 1 0 0 0 1 0 0 1 0 0 1 2 0 0 2 1 1 1 1 0 2 0 2 1 1 1 1 0 0 0 1 0 1 1 2 1 0 0 0 0 2 0 0 2 0 0 0 1 0 2 0 1 0 0 0 1 0 1 0 1 1 2 1 0 1 0 0 0 0 0 0 1 0 0 0 0 2 1 1 1 1 2 1 0 0 0 0 2 0 0 0 1 0 0 0 0 1 0 0 0 0 0 0 1 0 0 0 2 2 0 2 0 2 0 0 0 2 1 1 0 1 2 0 2 1 1 2 0 2 0 1 0 2 2 0 2 1 0 0 1 1 0 0 0 1 0 1 1 2 0 2 0 0 1 0 1 1 1 0 0 1 1 2 1 0 1 0 0 1 0 2 0 0 0 0 0 0 0 0 0 0 1 0 0 0 1 0 1 2 0 0 1 0 1 0 1 0 0 2 2 2 2 1 2 1 0 0 1 1 1 1 1 2 0 0 1 1 1 0 0 2 0 1 0 1 0 0 0 0 0 1 0 0 2 0 0 0 0 0 0 0 0 2 2 2 0 0 0 1 0 0 0 0 0 0 1 0 0 0 0 2 0 0 1 2 0 1 2 1 2 1 0 1 1 0 0 0 1 0 1 0 1 1 0 2 0 1 0 1 0 2 0 2 0 0 1 1 0 1 1 1 1 0 0 0 0 2 2 1 1 1 2 2 1 1 0 0 0 1 1 0 0 1 1 1 1 1 1 0 0 1 1 0 1 0 2 0 0 2 1 1 1 1 1 0 1 2 0 0 0 1 1 1 1 0 0 0 0 1 1 2 1 1 0 1 0 0 0 2 0 2 0 1 1 1 2 0 1 2 1 0 1 1 0 0 0 1 1 1 0 0 0 1 1 0 1 0 0 1 0 0 0 0 0 2 2 2 2 0 0 1 1 0 1 0 1 1 0 2 2 0 1 1 0 1 2 2 0 0 0 0 0 1 0 0 0 0 0 0 0 1 0 2 0 0 0 0 0 1 0 0 1 2 0 1 1 1 1 0 1 1 0 0 0 0 1 1 0 0 0 1 0 2 1 1 2 0 1 1 2 1 0 0 0 0 2 2 0 0 1 0 1 0 0 0 2 0 2 2 2 0 1 1 0 0 0 1 0 0 1 1 0 0 0 2 1 0 2 0 0 0 0 0 0 1 0 1 0 1 0 1 0 0 0 0 0 0 1 1 0 1 0 0 2 0 0 1 1 0 0 0 0 1 0 1 0 1 2 0 0 0 0 0 1 2 0 0 0 0 0 1 0 0 0 0 1 0 0 1 1 0 0 1 0 0 1 0 0 0 0 1 2 0 0 1 0 0 0 0 0 0 2 0 0 0 1 0 2 2 0 0 1 1 1 0 0 0 0 0 1 1 0 0 0 2 0 2 0 2 0 2 2 0 0 0 0 1 1 1 1 0 0 0 0 0 1 0 0 1 1 1 2 2 2 2 2 1 1 0 2 1 0 2 2 2 2 0 1 2 0 2 1 2 0 0 0 1 0 0 1 1 1 0 0 0 0 1 0 0 2 0 1 0 2 0 0 0 0 1 0 0 0 0 0 1 1 0 1 1 1 0 1 1 1 1 0 1 2 2 1 1 0 0 0 1 1 0 0 0 0 0 2 0 2 2 2 2 0 0 0 2 1 1 1 2 0 1 0 1 0 0 1 1 1 2 0 1 2 0 1 0 2 2 1 1 2 0 1 1 1 0 0 0 0 0 0 0 0 1 0 1 1 0 0 1 0 0 0 0 1 0 2 0 0 0 0 0 0 0 0 0 0 0 0 0 0 0 0 0 0 0 0 0 0 0 0 0 0 0 0 0 0 0 0 1 1 0 0 2 0 0 0 1 0 0 1 0 0 0 1 0
183 0 1 1 0 0 0 1 2 0 0 0 1 1 0 1 1 0 1 1 1 1 1 0 2 1 1 2 2 1 1 2 1 1 1 1 1 0 0 1 1 0 0 1 0 2 0 0 0 1 0 0 0 1 0 0 0 0 2 0 1 1 0 0 0 0 0 2 2 0 0 2 2 2 0 2 2 0 1 1 0 2 0 2 2 0 1 0 0 2 0 0 1 1 0 1 0 1 0 1 1 0 1 0 2 0 2 1 1 0 0 2 1 1 2 2 1 0 1 0 1 0 1 2 1 0 1 0 0 0 1 1 0 0 0 0 0 0 0 0 0 1 1 0 0 1 0 0 0 2 0 2 0 1 0 0 0 1 0 0 0 0 0 1 0 2 0 1 1 1 1 1 0 2 1 1 2 1 1 1 0 1 0 2 2 0 0 1 1 1 0 0 0 1 1 1 1 1 0 1 0 0 0 0 2 0 0 0 1 0 0 2 1 0 0 0 0 1 1 1 0 0 2 2 0 0 1 1 1 0 1 1 0 0 0 0 1 2 0 2 0 0 2 0 1 1 1 1 1 1 0 0 1 1 1 1 1 0 0 0 0 0 0 0 0 0 0 0 1 0 0 2 0 1 2 2 1 1 1 0 1 1 0 0 1 0 0 1 0 1 1 0 0 1 1 0 0 0 0 0 0 0 1 0 0 0 0 0 1 1 0 1 0 0 2 1 2 0 0 0 1 1 1 1 2 0 0 2 1 0 0 2 1 2 0 0 0 1 0 1 1 1 2 2 0 0 1 0 1 2 1 0 0 0 2 0 0 0 0 0 0 0 1 1 0 0 0 2 2 0 0 2 1 2 0 0 0 1 1 0 2 0 0 1 0 0 0 0 0 0 0 1 0 0 2 0 1 0 0 1 0 1 1 1 2 0 0 0 0 1 0 0 1 0 1 0 0 0 0 0 0 2 1 1 1 2 1 2 2 0 1 1 1 2 2 1 0 2 0 0 1 0 1 1 1 2 1 2 0 0 0 1 0 2 0 0 0 2 0 2 0 2 1 1 0 1 1 0 2 0 1 1 1 1 1 0 1 0 0 0 0 2 0 1 1 0 1 1 1 0 1 1 1 2 0 0 1 1 1 2 2 2 2 2 2 0 0 1 0 0 0 2 0 0 0 2 0 1 0 1 1 2 1 1 0 0 0 0 1 2 0 0 0 0 2 0 1 1 1 1 2 2 0 0 0 0 2 1 1 1 0 0 1 2 1 1 0 1 0 1 0 0 0 0 1 1 1 1 1 0 0 0 0 0 0 0 1 1 0 1 2 0 2 2 0 2 2 2 0 0 0 1 0 1 0 0 0 0 0 1 1 1 0 1 1 0 1 1 0 1 0 0 0 1 0 1 1 0 0 0 0 1 0 0 0 0 0 1 0 0 0 2 0 1 1 0 2 0 1 2 1 1 1 1 2 1 2 1 0 0 0 1 1 1 0 0 1 0 2 1 1 0 2 2 0 1 1 1 1 1 0 0 0 0 0 2 1 1 2 0 0 0 0 0 0 2 2 2 1 1 1 0 1 1 1 0 2 0 1 1 0 1 0 0 1 0 0 1 2 1 0 0 0 0 0 0 0 1 0 0 1 0 0 0 2 2 0 0 1 1 1 1 0 0 0 0 1 0 0 1 0 1 0 0 0 0 0 0 0 1 1 1 1 0 0 2 0 0 1 0 0 1 1 0 0 1 1 1 1 1 1 0 1 0 0 0 1 0 1 1 1 1 1 1 1 2 1 1 1 1 1 1 2 0 0 0 0 0 0 1 1 0 1 0 1 2 1 1 0 1 0 0 1 1 1 2 2 1 1 0 1 1 1 0 2 0 0 0 1 2 1 1 0 0 0 1 0 1 0 0 1 1 0 0 0 0 0 1 0 1 1 0 1 0 1 1 0 0 0 0 0 0 0 0 0 1 1 1 1 1 0 0 2 0 1 0 0 0 1 2 1 1 0 0 0 0 0 1 0 0 0 0 1 0 2 2 2 1 0 0 0 2 0 1 2 1 0 1 0 1 0 0 0 0 0 2 0 1 1 1 0 1 2 1 0 0 2 2 0 0 0 0 1 2 1 0 0 0 1 1 0 0 1 2 1 2 0 0 0 0 0 0 0 2 0 0 2 1 2 1 1 1 1 0 0 0 0 1 1 0 1 0 0 0 0 1 0 0 1 1 0 0 1 1 0 0 0 0 0 1 0 0 0 1 0 1 0 1 1 0 2 0
184 0 2 0 0 0 1 0 0 2 2 0 2 2 0 1 0 0 0 0 2 0 1 0 2 0 0 0 1 2 0 1 1 0 1 1 1 0 1 1 0 0 0 1 0 2 0 0 0 1 0 0 1 0 1 0 0 0 1 0 0 1 2 1 1 1 1 1 1 0 0 1 2 2 0 2 1 0 2 0 0 2 0 0 0 0 0 1 1 1 0 0 1 1 0 0 0 2 0 1 2 0 0 0 2 0 2 0 2 1 0 1 0 0 1 1 0 0 0 0 2 0 2 0 0 2 0 0 0 0 0 0 1 0 0 0 0 0 0 0 2 0 0 0 0 0 0 0 0 0 0 1 1 0 1 0 0 0 0 2 1 1 0 2 2 2 0 0 1 1 0 1 1 1 0 1 2 2 2 2 0 2 0 1 1 0 1 1 1 0 1 1 0 1 1 1 2 1 0 0 0 0 0 1 2 0 0 0 1 0 1 1 1 0 1 2 0 0 2 1 0 0 2 2 0 0 1 0 0 0 1 1 0 0 0 0 0 2 0 1 0 0 2 0 0 0 0 0 1 0 0 0 0 0 0 2 2 1 0 0 0 0 0 0 0 0 0 0 2 2 0 0 1 2 0 0 0 0 1 0 1 0 1 1 2 1 0 2 0 2 0 0 1 2 1 0 0 1 1 0 1 0 2 0 0 1 2 0 1 1 1 1 0 0 2 0 0 1 1 1 0 0 1 1 1 0 0 1 1 1 0 1 1 1 0 0 0 1 0 0 0 0 0 0 0 0 0 1 2 2 1 0 0 0 1 1 0 0 0 2 2 2 0 0 0 1 0 2 2 0 0 2 2 1 2 2 2 1 0 0 2 1 0 0 0 1 0 0 0 0 0 1 2 0 2 1 1 1 1 1 0 1 0 2 2 1 0 1 0 1 0 0 1 1 1 0 1 0 0 0 0 1 1 1 1 1 1 0 0 0 0 0 0 0 0 0 1 0 0 0 0 0 2 0 1 1 2 1 1 2 0 1 1 2 2 1 2 0 1 1 2 1 1 1 0 1 1 1 1 1 0 0 1 1 1 0 0 0 0 1 1 1 0 1 2 1 0 0 2 0 2 2 1 2 0 0 0 1 1 2 1 0 2 2 1 0 1 1 0 0 1 1 0 0 0 2 1 0 0 2 2 2 2 2 0 1 1 0 0 2 0 1 0 1 2 0 0 2 0 2 1 2 1 1 1 0 2 1 1 1 0 0 0 1 1 0 0 1 0 1 0 0 2 0 0 2 1 1 1 0 1 1 0 0 0 0 0 2 0 2 2 0 1 2 0 1 2 1 0 0 0 0 0 0 0 0 0 1 1 0 1 1 0 2 0 0 2 1 0 1 0 0 0 1 0 1 0 0 0 0 0 1 0 2 2 0 0 1 0 0 2 1 0 1 1 0 2 0 0 0 0 0 1 2 2 2 2 1 0 0 0 1 0 1 0 0 0 0 2 0 0 0 1 1 0 0 0 1 1 0 1 0 0 1 0 2 0 1 0 1 0 1 0 1 0 2 0 2 0 0 0 2 0 0 1 0 1 0 2 2 1 1 0 0 2 0 0 1 1 0 0 0 0 0 0 1 0 1 1 0 0 0 0 0 1 1 0 0 1 1 1 2 0 0 0 0 1 0 0 1 0 1 1 0 0 0 1 0 0 0 0 0 1 0 0 1 1 0 0 0 0 2 2 1 1 0 0 1 1 1 0 1 1 0 0 0 1 0 1 1 2 2 0 0 0 1 0 1 0 1 1 2 1 1 0 0 0 1 0 0 1 0 2 0 2 1 0 0 2 1 1 0 1 0 0 1 0 0 1 1 1 2 1 0 2 0 0 0 0 2 0 2 1 1 0 1 1 0 1 1 0 0 1 0 0 0 0 0 0 0 1 0 1 0 1 1 1 0 0 0 0 0 0 0 0 0 0 0 1 1 0 0 1 0 1 0 0 1 2 2 1 1 1 0 0 0 0 1 1 0 1 0 0 0 2 1 2 2 1 0 1 1 0 1 2 0 1 2 0 2 0 0 0 0 1 1 0 2 2 0 0 0 2 2 0 2 0 1 1 0 1 1 1 2 0 0 0 0 2 0 0 2 0 1 0 1 0 1 1 0 1 0 1 0 1 0 1 0 0 2 0 1 0 0 0 1 1 0 0 0 2 0 0 0 0 1 0 0 0 0 0 0 0 0 1 1 1 0 1 1 0 1 0 2 0 1 0 1 1 0 0 0
185 0 1 0 0 0 0 1 1 2 2 0 0 1 1 0 0 0 1 0 2 0 1 0 2 0 0 1 1 1 1 0 1 2 1 1 1 1 0 0 2 2 0 1 0 1 1 0 0 1 0 0 1 1 0 1 0 0 0 0 0 1 1 0 0 2 0 1 1 0 0 1 1 1 0 1 1 0 0 1 0 1 1 0 1 0 0 0 0 2 0 0 0 1 0 1 0 1 0 1 1 0 1 1 2 0 2 2 0 0 1 2 1 2 2 2 1 0 1 0 1 0 2 2 2 0 2 0 0 0 0 0 1 0 0 0 1 0 0 1 2 0 0 0 0 1 0 0 0 2 2 2 0 1 0 1 1 1 0 2 0 1 0 2 1 2 0 0 0 1 1 0 0 2 1 1 2 2 2 2 0 2 0 0 0 0 0 1 1 1 0 0 1 1 1 1 1 0 0 0 0 0 1 0 2 0 0 1 1 0 1 1 1 0 1 0 0 1 0 0 1 1 1 1 0 0 0 1 0 0 0 0 0 0 0 0 0 2 0 2 0 0 2 0 0 0 0 0 1 0 0 0 1 1 1 2 0 0 0 0 0 0 1 0 0 0 0 0 1 0 0 1 0 1 0 0 0 2 2 2 0 0 2 0 0 0 2 1 0 2 0 0 1 2 2 1 0 0 0 0 0 1 2 0 1 0 1 0 0 0 0 1 0 0 2 1 2 0 0 0 2 0 1 1 2 0 1 2 1 1 0 2 0 2 0 0 0 2 0 1 2 0 2 0 0 0 1 0 0 0 0 0 0 1 1 0 2 0 0 1 1 1 0 0 0 1 0 0 1 1 1 1 0 2 1 0 2 1 0 0 1 0 0 1 0 1 0 0 0 0 0 0 0 0 1 0 1 1 1 1 0 1 0 1 2 1 0 0 0 1 0 0 1 0 1 0 0 1 0 1 0 1 0 1 1 1 0 0 1 0 0 0 0 0 0 1 1 0 0 0 2 0 1 1 1 2 2 2 0 0 0 2 0 1 1 0 1 2 1 2 0 2 1 1 0 1 1 1 2 0 0 0 1 1 1 0 1 0 0 1 1 1 0 0 2 0 0 2 2 0 1 2 2 0 1 0 1 0 0 2 2 1 2 0 2 1 2 0 0 0 0 1 1 1 0 0 0 0 0 2 2 2 1 1 1 0 0 1 0 2 0 0 0 1 2 0 0 1 1 1 0 1 2 1 1 1 2 1 1 1 0 0 0 2 0 2 0 0 0 0 1 0 0 1 0 0 1 1 1 0 0 2 1 0 0 0 1 2 0 2 2 0 2 2 0 2 1 0 0 0 0 1 1 0 0 0 0 0 0 0 0 1 0 1 1 0 1 1 0 2 0 0 0 0 1 1 0 0 0 0 0 0 0 1 1 0 0 1 0 0 0 2 0 1 2 1 2 0 1 2 2 1 0 1 1 1 2 1 0 0 0 1 0 1 0 0 1 1 2 1 0 1 0 2 0 1 1 1 1 1 0 1 0 0 0 2 0 1 2 0 0 1 1 0 0 1 0 1 0 1 0 1 0 0 0 0 0 0 2 2 0 2 1 0 1 0 1 1 2 0 2 1 0 0 0 1 0 1 1 0 0 0 1 0 1 2 0 0 1 1 1 1 0 0 0 2 0 0 0 1 1 0 0 1 0 0 1 0 0 0 0 1 1 0 0 2 0 0 0 0 0 1 2 1 0 0 0 1 1 1 0 0 1 0 0 0 0 0 0 0 1 2 1 0 0 1 1 1 1 1 1 1 2 0 0 0 0 1 1 0 0 0 0 0 0 2 2 0 0 2 2 1 0 0 0 2 1 0 2 0 2 2 1 0 2 0 0 0 1 2 1 2 0 1 0 1 0 2 1 0 2 1 0 0 0 0 0 0 0 0 2 0 1 0 0 0 1 0 0 0 0 0 1 0 1 1 1 0 1 1 0 0 0 2 2 2 0 0 2 1 2 1 0 0 0 0 0 1 0 0 0 0 2 0 2 2 2 2 0 0 1 1 1 1 2 1 1 2 0 2 0 0 1 1 1 1 0 1 1 0 0 0 2 2 1 2 1 2 0 0 0 1 0 1 1 0 1 0 0 0 0 1 2 2 1 0 2 1 1 0 0 0 1 0 0 0 1 0 0 0 0 0 1 0 2 2 2 0 0 0 1 1 0 0 0 1 0 0 0 0 0 0 0 0 0 0 0 0 0 2 1 0 0 1 0 0 0 0 0 0 2 1
186 0 2 0 0 0 0 2 2 0 1 0 1 1 0 2 0 0 1 1 1 0 0 0 2 0 0 1 1 1 1 0 1 0 1 1 1 2 0 1 1 1 0 0 0 0 0 0 0 0 0 0 0 0 0 0 1 0 2 0 1 1 1 0 0 0 0 1 0 0 0 0 1 1 0 1 1 1 2 0 1 2 0 1 1 0 0 1 0 2 0 1 0 2 1 2 1 0 0 1 1 0 1 0 2 1 2 2 0 0 0 2 0 0 1 1 1 0 1 0 2 0 1 1 0 0 0 0 1 1 0 0 0 0 0 0 0 0 0 2 1 1 0 0 0 0 1 0 0 1 1 1 0 0 0 0 0 0 0 1 0 1 0 2 1 2 1 2 0 0 2 0 0 2 0 0 2 0 0 0 0 0 0 2 0 0 0 1 0 1 0 1 0 0 1 1 2 1 0 2 0 0 0 0 2 2 2 1 0 0 1 1 0 1 0 0 0 1 0 0 1 1 2 2 0 0 1 0 0 0 0 0 0 0 0 0 0 2 0 1 0 1 2 0 0 1 1 0 2 0 0 0 0 0 0 1 1 1 1 1 1 2 0 0 0 0 0 0 2 1 0 2 1 2 1 1 0 0 0 0 0 1 1 0 0 0 1 2 0 2 0 1 0 2 1 1 0 1 0 1 0 2 0 0 0 2 0 1 1 2 0 2 0 0 0 0 2 0 0 0 0 2 1 2 1 0 0 1 1 1 0 0 0 1 0 0 0 2 0 0 0 0 2 0 0 0 0 1 2 2 1 0 0 1 1 0 2 0 0 2 2 2 1 1 0 1 0 1 2 1 1 1 1 1 0 0 1 1 0 0 2 0 0 0 1 0 0 1 1 1 1 1 1 0 1 1 2 0 0 1 0 1 0 2 2 1 0 0 1 1 1 1 0 0 0 0 0 1 0 1 0 1 0 0 2 1 0 0 1 0 1 0 0 1 1 1 0 0 0 0 2 0 1 1 0 1 1 0 1 2 0 1 1 2 1 1 1 2 0 2 1 2 0 0 0 2 1 1 2 0 1 1 2 2 0 0 0 0 0 0 2 2 0 1 1 1 1 1 2 0 2 2 1 2 0 0 1 1 1 2 1 0 1 1 1 0 1 1 0 0 0 2 1 0 0 2 1 0 0 1 2 2 1 1 0 0 0 2 0 0 2 0 0 1 1 0 1 0 0 1 0 1 1 1 1 2 0 0 0 2 0 0 1 2 1 0 0 1 0 1 0 0 0 0 0 0 0 1 1 0 0 1 0 0 0 0 1 0 0 1 1 0 2 0 1 0 0 1 0 0 0 0 0 0 1 0 0 1 1 1 1 1 0 0 1 0 1 1 0 2 1 0 0 0 2 0 0 0 0 0 0 1 0 1 1 0 1 1 0 0 1 2 1 2 2 0 2 0 1 1 1 1 0 1 1 1 2 0 0 1 0 1 1 2 0 0 0 0 1 0 0 0 1 2 0 1 2 1 1 0 1 0 0 0 1 1 1 0 2 0 1 0 0 0 0 1 1 2 1 1 1 0 0 1 0 1 1 0 1 1 0 1 0 0 1 0 1 2 2 1 1 0 0 0 1 1 0 1 0 0 0 2 0 1 1 2 1 1 0 0 0 2 0 0 0 1 1 0 0 1 1 0 0 1 0 0 1 1 0 0 0 0 0 0 0 1 1 0 0 0 0 2 2 0 0 0 0 0 1 1 0 0 1 1 0 0 1 0 1 1 2 2 0 0 1 1 1 2 0 2 0 2 2 2 0 1 0 0 0 2 2 0 0 0 0 1 1 1 0 2 1 0 1 1 1 2 2 0 2 0 2 2 2 0 2 0 0 0 0 2 1 2 0 1 0 0 0 1 0 0 1 0 2 0 1 1 0 1 0 0 2 1 2 0 0 2 0 1 0 0 0 0 0 0 0 0 2 0 1 2 1 0 1 0 2 1 0 1 2 2 0 0 0 0 0 0 0 2 0 0 0 0 0 0 0 0 0 2 0 0 1 1 1 1 2 0 1 1 1 1 0 0 0 0 1 2 0 2 2 1 0 1 2 2 1 1 0 0 1 1 1 0 1 2 1 0 1 2 2 0 0 1 1 0 0 1 0 0 0 0 2 0 1 0 1 0 1 2 1 1 0 0 1 0 1 1 1 0 0 0 1 1 0 0 0 1 0 0 0 1 1 0 1 1 0 0 2 0 1 2 1 1 0 1 0 0 1 0 0 0 0 0
187 0 1 0 0 0 0 1 2 0 0 0 0 0 0 0 0 0 0 0 2 1 0 0 2 0 0 1 1 1 1 1 2 2 1 0 2 2 0 0 2 2 0 1 0 1 0 0 1 1 0 1 0 0 1 0 0 0 1 0 1 1 2 2 0 1 0 1 1 0 0 1 2 2 1 2 1 0 1 0 1 2 0 0 0 0 0 0 0 2 0 0 1 0 0 1 0 1 1 0 1 0 0 1 2 1 1 1 1 0 0 2 0 2 2 2 0 0 0 0 2 0 2 1 1 1 1 0 1 1 0 0 1 0 0 0 2 0 0 2 1 1 1 1 0 1 0 0 0 2 0 2 0 0 0 0 0 2 0 1 0 0 0 2 1 1 1 2 0 1 1 0 0 2 0 1 2 0 0 0 0 0 0 2 1 0 1 0 0 0 0 0 1 0 1 1 1 0 0 1 0 1 0 0 1 1 1 0 1 0 2 0 1 0 0 1 0 1 1 1 0 0 1 2 1 0 0 2 0 2 0 0 0 0 0 0 0 2 1 1 1 1 2 0 0 0 0 0 2 0 0 0 1 0 0 1 1 0 1 0 1 1 1 1 1 0 0 1 2 1 0 1 0 2 0 0 0 1 2 1 1 0 2 0 0 0 1 2 0 2 0 0 0 2 1 0 1 0 0 0 0 0 0 2 0 0 0 0 0 1 0 1 0 0 2 0 1 0 1 0 1 0 1 1 1 0 0 1 1 1 1 1 0 1 0 0 0 1 1 1 0 0 2 1 0 1 0 0 1 0 0 0 1 0 1 0 0 0 0 2 2 2 2 0 2 0 0 1 2 1 0 2 0 2 1 1 2 1 1 0 0 1 0 2 0 1 0 0 0 1 1 1 1 0 2 1 1 0 2 1 0 1 1 1 1 0 1 1 0 1 0 1 0 0 0 0 1 1 0 1 0 1 0 2 0 0 0 0 2 1 2 0 0 0 0 1 0 1 0 0 2 0 1 1 0 2 0 0 0 0 0 0 1 2 2 1 2 1 1 2 0 2 0 0 0 0 0 0 2 0 0 0 2 2 1 1 0 0 0 0 1 1 0 1 1 1 1 0 2 2 0 2 1 2 2 0 2 0 0 2 2 2 1 1 1 0 1 0 1 1 0 1 0 0 0 2 0 0 0 0 0 2 2 2 2 1 1 0 1 2 0 1 0 1 2 0 1 1 0 0 0 1 2 1 1 1 1 1 1 1 0 0 0 1 1 0 0 1 1 0 0 1 0 0 0 1 2 2 1 1 0 2 0 0 0 0 1 0 0 1 1 0 1 1 0 0 0 0 0 0 0 0 0 2 0 0 0 0 0 0 0 2 0 0 1 1 1 1 0 1 1 0 0 1 0 0 0 0 0 0 0 1 0 0 0 0 1 0 0 0 0 1 1 2 2 0 2 1 0 0 1 0 0 1 2 1 1 1 0 0 1 1 1 0 1 0 1 0 0 0 0 0 1 1 0 0 1 1 0 1 1 0 1 0 0 2 2 2 0 2 0 0 0 2 1 2 1 1 1 2 0 0 0 0 0 0 0 0 0 0 0 0 0 1 1 0 1 1 1 0 0 0 0 0 0 0 0 1 0 0 0 0 1 0 1 1 1 0 1 0 0 0 0 0 0 1 0 0 0 1 0 1 1 0 0 0 1 1 0 0 0 1 0 0 0 1 1 0 0 0 0 0 2 0 0 0 0 0 2 2 1 1 1 1 1 0 1 0 2 2 2 2 0 0 0 1 0 2 0 2 0 2 2 1 0 1 0 0 0 0 1 0 1 0 1 1 1 0 0 1 1 1 1 1 1 1 1 1 0 1 0 1 0 1 2 2 2 0 1 2 1 1 1 1 0 0 0 1 0 1 0 0 1 0 0 0 0 0 0 0 2 0 2 1 1 0 1 0 0 0 0 0 1 0 1 1 1 0 0 1 1 0 1 0 1 0 0 0 1 2 2 2 0 0 0 0 0 0 0 0 1 0 1 0 2 2 2 2 0 0 0 1 0 1 1 1 1 2 0 1 1 0 0 0 0 2 0 0 1 0 1 0 1 1 1 2 2 0 0 1 1 0 0 0 0 0 0 1 1 1 0 0 0 1 0 2 0 1 0 0 2 0 1 0 1 0 0 0 0 1 0 0 1 0 0 1 1 1 1 0 0 0 0 1 0 1 0 0 1 0 0 0 0 0 0 0 2 0 0 1 0 0 0 2 0 1 0 0 0 0 2 2
188 0 1 0 0 0 0 2 2 0 1 0 1 1 0 0 0 0 0 0 1 0 0 0 2 0 0 1 1 2 0 1 1 1 2 0 2 1 0 1 1 1 0 1 0 1 0 0 0 1 1 2 0 1 0 1 0 0 1 0 0 1 2 1 1 1 1 0 1 1 2 1 2 2 2 2 0 0 0 2 0 2 0 0 0 0 0 0 0 2 0 0 1 1 1 1 0 0 0 0 2 0 0 1 2 0 2 2 0 0 0 1 1 1 2 2 2 0 2 0 0 0 2 1 0 2 0 0 0 0 0 0 0 0 0 0 0 0 0 1 2 0 0 0 0 0 0 0 0 2 1 2 0 0 0 0 1 1 0 0 0 1 0 2 1 1 0 0 1 0 0 0 0 2 0 0 2 0 0 0 0 0 0 2 0 0 0 2 0 0 0 2 1 1 1 1 1 0 0 1 0 1 0 0 2 2 1 0 1 0 1 1 1 0 0 0 0 0 2 1 0 0 2 2 0 0 1 1 0 1 0 0 0 0 1 1 0 2 0 2 0 0 2 1 0 0 0 1 1 1 0 0 1 1 1 2 0 0 0 1 0 1 0 0 1 0 2 1 2 1 0 1 0 1 0 0 0 1 0 0 0 1 2 1 1 1 2 1 0 2 0 2 0 1 2 0 2 0 0 0 0 0 1 0 1 0 0 0 1 1 0 2 0 0 2 0 1 1 0 0 2 0 2 1 0 0 0 2 1 0 0 2 0 1 0 0 0 0 0 1 1 1 2 1 0 0 0 0 1 2 1 0 0 0 2 0 0 0 0 1 1 1 1 1 1 0 0 1 1 0 0 2 0 2 0 0 1 1 0 0 1 0 1 1 0 0 0 0 0 0 0 1 0 0 2 0 0 2 0 0 0 0 2 0 0 0 2 1 1 1 0 1 1 1 2 0 0 1 0 1 0 1 2 2 0 1 1 1 2 1 1 0 0 0 0 0 0 0 0 0 2 1 0 2 0 1 1 1 0 0 0 0 0 2 0 0 0 0 0 0 2 1 1 1 0 1 1 1 2 0 1 1 1 1 0 0 0 1 1 1 0 1 0 1 1 0 1 1 2 0 2 2 1 2 1 0 0 1 1 2 1 0 1 1 1 0 1 1 0 0 0 2 0 0 0 2 0 1 0 1 1 2 1 1 0 1 1 1 0 1 1 0 0 0 1 0 1 1 0 0 1 1 2 2 1 1 1 1 1 1 0 0 1 2 1 0 1 0 0 1 0 0 0 1 0 0 2 1 0 1 0 1 0 0 0 0 0 0 0 0 2 0 1 1 1 1 2 1 0 0 0 0 0 0 1 0 0 0 0 0 0 2 0 0 1 1 1 1 0 2 0 0 0 1 1 1 1 0 0 0 0 1 0 0 0 1 2 2 0 0 0 0 0 1 1 1 2 0 0 0 2 1 0 1 1 1 2 1 0 0 0 2 1 1 1 1 1 1 1 0 0 0 2 1 1 1 1 2 0 1 0 0 1 0 0 1 1 1 1 1 0 0 0 0 0 1 1 2 0 0 0 1 0 0 1 0 1 0 1 1 1 1 1 0 1 0 0 0 1 1 1 1 0 0 0 1 0 2 2 0 0 0 0 0 1 2 0 0 1 0 0 1 0 0 0 0 0 0 0 1 0 1 1 0 0 0 1 1 0 0 0 0 1 0 0 1 1 0 1 1 0 0 1 0 0 1 0 0 1 1 0 1 0 0 1 1 0 0 0 0 0 0 1 1 2 2 2 1 1 1 1 1 2 1 0 1 0 0 0 0 0 0 0 0 0 0 1 1 0 2 1 0 1 0 0 1 1 1 1 1 1 2 1 0 2 2 1 0 1 2 0 2 0 1 0 0 0 0 0 0 0 0 0 0 0 0 0 1 0 0 2 1 1 0 1 0 1 0 0 1 0 0 1 0 1 0 0 1 2 2 0 0 0 1 2 0 0 1 2 1 1 0 2 0 0 1 0 1 0 0 0 0 1 1 1 1 1 2 1 0 2 0 1 0 1 2 0 0 0 1 1 0 0 0 2 0 0 0 1 0 1 0 2 1 1 0 1 1 0 1 0 0 0 2 0 0 0 1 1 0 1 1 2 2 2 1 1 1 0 2 0 0 1 1 0 0 1 0 0 2 0 0 0 0 0 0 0 0 0 0 1 0 0 1 0 0 0 0 1 0 0 0 0 0 1 1 1 1 0 2 0 1 0 1 0 1 0 1 1 0 1 2
189 0 1 0 0 0 1 1 1 1 1 1 0 2 0 2 0 0 1 1 0 1 0 1 1 1 1 1 1 0 1 0 0 2 1 1 1 1 0 1 1 1 0 0 0 0 0 0 0 1 0 0 1 1 0 0 0 0 0 1 0 0 1 1 0 0 2 0 1 0 0 1 1 1 0 1 1 0 1 1 1 2 1 0 1 0 0 0 0 2 0 0 1 2 2 2 0 0 0 1 2 1 0 1 1 0 2 2 0 0 1 2 1 1 2 2 1 0 2 0 0 0 2 1 1 1 1 0 0 0 0 0 0 0 0 0 0 0 0 1 0 2 0 0 0 0 0 0 0 0 0 0 0 0 0 0 1 1 0 1 1 0 0 2 1 2 1 0 0 1 0 0 0 2 0 0 1 1 0 0 0 1 0 2 2 2 0 1 0 0 0 1 0 1 2 1 2 0 0 1 0 0 0 0 2 1 1 0 2 0 2 0 2 0 0 2 2 0 1 1 0 0 2 1 0 1 0 1 0 1 0 1 0 0 1 1 0 2 0 1 0 0 1 0 0 0 0 0 2 0 0 0 1 0 0 0 1 0 0 0 0 0 0 0 0 0 0 0 1 1 0 1 0 1 2 2 1 1 2 1 1 0 1 0 2 0 0 1 0 2 0 1 0 2 2 0 2 1 0 1 0 0 0 0 0 0 0 0 1 1 0 0 0 1 2 1 1 0 0 0 0 2 1 1 1 0 1 1 1 1 0 0 0 1 0 0 0 1 0 0 1 0 1 0 0 0 1 0 2 1 1 0 0 1 1 0 2 0 0 0 0 0 2 1 1 0 0 1 1 0 0 2 1 2 0 0 1 2 0 0 1 2 1 1 0 1 0 0 0 0 0 0 0 0 2 1 1 0 0 0 0 0 0 1 1 0 0 1 0 0 0 0 0 0 0 0 1 0 1 0 0 1 1 1 0 2 2 0 0 0 0 0 0 1 1 0 0 1 0 0 2 0 0 1 0 2 1 2 0 0 0 1 1 2 1 1 1 1 1 0 2 0 0 0 0 0 0 1 1 1 1 1 2 2 1 1 0 0 0 0 1 2 0 0 2 0 0 1 2 0 2 1 0 2 0 0 1 2 2 1 0 0 2 1 2 1 1 1 0 0 0 1 0 0 0 2 0 0 0 1 1 2 2 2 0 1 0 0 1 2 0 1 0 0 0 1 0 1 0 1 0 1 2 0 0 0 0 1 1 2 0 0 1 1 1 0 0 1 0 0 1 0 1 0 0 1 1 2 2 0 1 1 0 0 0 0 0 1 0 2 1 0 1 0 1 0 1 1 0 0 0 0 1 0 0 0 1 1 1 1 1 0 0 1 1 0 0 0 0 0 1 0 0 1 0 1 0 0 0 0 0 1 0 0 0 0 1 1 0 0 0 0 1 2 1 0 2 0 0 0 1 0 0 1 2 2 2 1 0 0 0 1 0 2 0 0 0 0 2 0 0 0 1 0 1 0 2 0 2 0 2 0 0 1 0 2 0 0 2 0 0 0 1 1 0 2 2 1 0 1 0 0 1 0 1 0 1 0 1 1 0 2 0 0 1 0 1 2 2 0 0 0 0 0 0 1 0 2 1 0 0 0 0 0 1 2 0 0 1 1 1 1 0 1 0 1 1 0 0 1 0 0 0 1 0 0 1 1 0 1 1 1 0 0 0 0 0 0 1 0 0 0 1 0 0 0 1 2 0 0 0 0 1 2 1 0 1 0 0 0 0 0 1 2 1 2 1 2 0 2 0 2 2 0 0 0 0 0 0 0 0 0 1 0 1 2 1 0 0 1 1 1 0 0 0 1 2 1 2 0 1 2 0 0 1 1 0 0 0 1 0 1 0 0 0 1 1 1 1 0 1 0 1 0 0 0 1 0 0 0 1 0 1 0 1 0 0 0 0 1 1 0 1 0 1 0 1 1 2 0 0 0 1 1 2 2 0 2 2 2 1 1 0 0 0 0 0 2 0 0 0 0 1 0 2 2 2 2 0 1 0 1 0 0 0 2 0 1 0 2 0 0 0 0 1 1 0 2 2 0 0 0 1 0 1 0 1 1 0 0 0 0 0 2 0 0 0 1 2 1 1 0 2 0 0 0 0 0 1 0 0 1 1 0 1 0 1 0 1 0 0 1 0 0 0 0 0 1 1 0 1 0 0 0 1 0 0 0 2 0 0 0 0 0 0 0 0 0 0 2 0 0 0 1 0 0 0 0 0 0 1 1
190 0 0 0 0 0 1 0 1 1 1 0 0 0 0 0 0 0 0 0 2 0 0 1 1 0 0 2 2 0 2 0 1 2 1 1 1 2 0 0 1 1 0 1 0 1 2 0 0 2 1 0 2 0 0 0 0 0 1 1 1 1 1 0 0 1 0 0 0 0 0 0 2 2 0 2 2 0 0 1 0 1 1 0 2 0 0 1 1 2 1 1 2 1 0 1 0 1 0 1 1 0 1 1 2 0 2 0 2 0 0 2 0 1 2 2 0 0 1 1 1 0 2 0 0 2 0 0 1 1 0 0 0 0 0 0 0 0 0 0 0 2 0 0 0 1 0 0 0 0 0 0 0 1 1 1 1 2 0 0 0 2 0 2 0 2 0 1 1 1 0 1 1 1 1 2 1 0 0 0 0 0 0 2 1 0 2 1 0 1 0 1 1 0 1 0 2 0 0 0 0 0 0 0 2 1 1 0 1 0 1 1 1 0 0 0 0 1 2 0 0 0 2 2 0 0 0 1 0 1 0 0 0 0 0 0 0 2 0 1 0 0 2 0 1 1 1 0 2 0 0 0 1 1 1 1 0 0 0 0 0 0 0 0 0 0 0 0 2 2 0 2 0 1 1 1 0 1 2 0 0 0 2 0 1 2 2 0 0 1 1 0 0 2 1 1 0 0 0 0 0 0 1 0 1 0 0 0 2 2 2 2 0 0 2 0 2 1 1 0 0 1 0 0 0 0 0 0 0 1 0 0 0 1 0 0 0 2 0 0 0 0 1 0 1 0 0 0 1 1 1 0 1 1 0 0 2 0 0 0 0 0 1 0 1 0 0 2 2 0 0 2 0 2 0 0 1 1 1 0 1 1 0 0 2 0 0 0 0 0 1 1 0 0 2 0 0 0 0 0 0 0 0 0 0 0 0 1 0 2 0 1 1 0 1 1 0 0 0 0 0 2 1 0 1 2 2 2 2 0 1 1 1 1 1 2 0 0 1 1 2 0 1 1 1 2 2 0 2 1 1 1 1 2 1 1 1 2 1 1 2 1 0 0 0 2 2 1 1 1 1 1 2 2 0 1 0 0 0 1 0 2 0 1 2 1 0 1 2 0 1 1 0 2 0 0 0 0 0 2 2 1 1 1 1 0 2 0 0 0 0 2 0 1 1 0 1 0 0 2 2 2 1 1 0 1 0 2 0 0 2 0 0 0 0 0 0 0 0 1 1 1 1 0 1 0 2 1 1 1 0 0 1 2 0 2 0 1 1 0 0 0 1 1 0 1 1 0 0 0 0 1 0 0 0 0 0 0 0 2 1 0 1 0 2 0 0 2 0 0 0 0 0 0 1 0 0 0 0 1 1 2 0 1 1 1 1 0 1 0 1 1 0 1 1 1 0 0 1 0 0 0 0 0 0 1 1 2 0 0 0 2 1 1 2 1 2 0 0 0 2 1 0 1 1 1 2 1 0 0 1 2 1 1 1 1 1 1 1 0 0 0 1 1 0 0 2 0 1 1 0 0 1 0 0 2 2 1 2 0 0 0 0 1 1 1 0 1 1 1 0 0 0 0 0 0 1 0 2 2 0 2 0 0 1 0 1 2 2 0 0 0 0 1 1 0 0 1 0 0 0 1 0 0 1 1 0 0 0 0 0 1 0 0 0 1 0 0 0 1 1 0 0 1 0 0 1 0 0 0 0 1 0 0 0 0 0 0 0 0 0 1 1 0 0 0 2 0 2 2 0 1 1 1 0 0 2 0 0 0 1 1 1 1 1 1 1 0 0 0 1 1 2 1 0 1 0 0 0 0 0 0 1 0 1 1 0 0 0 2 2 0 2 2 1 1 2 1 1 0 0 1 2 1 1 2 1 0 1 2 1 1 0 1 1 1 0 1 1 1 1 0 1 1 0 0 1 0 0 0 2 0 0 0 2 0 0 0 0 0 0 0 1 0 1 0 2 1 1 1 0 0 1 1 2 1 0 2 1 2 2 2 0 0 0 0 0 1 1 0 0 0 1 0 2 2 2 2 0 1 0 1 0 2 2 0 1 2 1 1 1 0 0 0 2 0 0 0 1 1 0 1 2 1 0 1 1 1 0 1 0 0 0 1 0 0 0 0 0 0 0 2 1 0 0 1 0 0 0 0 1 1 1 0 0 0 1 0 0 0 1 1 1 0 1 1 1 0 0 0 2 0 0 0 0 1 0 0 1 0 0 0 2 2 0 0 2 0 0 2 0 0 0 1 0 0 0 1 1 0 2 2
191 0 2 0 0 0 0 0 0 1 1 1 0 0 0 0 0 0 0 1 1 1 0 1 1 1 1 2 2 0 2 0 0 0 1 1 1 1 0 1 2 1 0 0 0 1 0 0 0 1 0 0 0 0 1 0 0 0 0 0 1 2 2 2 1 1 1 1 2 0 0 1 2 2 0 2 2 0 1 0 1 1 1 1 2 0 0 1 0 2 0 0 1 1 1 2 0 1 0 1 0 1 0 1 2 1 1 2 0 0 0 1 0 0 0 0 0 0 1 0 1 0 2 1 1 1 1 0 2 2 0 0 0 0 0 0 1 0 0 0 0 2 0 1 0 0 0 0 0 2 1 2 0 1 0 0 1 0 0 2 1 0 0 2 0 2 0 0 2 0 1 1 0 2 0 1 1 0 1 0 0 0 1 2 2 1 1 2 0 1 1 1 0 1 2 1 0 0 0 0 0 1 0 1 2 1 1 0 1 0 1 1 2 0 0 0 0 0 1 0 0 0 2 2 0 0 0 2 0 2 0 0 1 1 0 1 0 2 0 1 0 0 1 0 0 1 1 0 1 1 1 1 1 0 0 2 1 0 0 0 0 0 0 0 1 0 0 1 2 1 1 1 0 2 0 0 0 2 2 1 0 0 1 0 2 0 1 2 0 2 0 1 0 2 2 0 1 1 1 0 1 0 0 0 0 0 1 0 1 1 1 1 0 2 2 2 2 0 0 0 1 1 0 1 2 0 0 0 1 1 0 1 0 1 0 1 1 1 0 1 2 2 2 0 0 0 0 1 1 0 0 0 0 1 0 1 1 0 0 0 1 1 1 1 1 1 0 1 2 1 1 1 1 2 1 1 1 2 1 0 0 2 0 1 0 1 0 0 0 0 0 1 1 0 2 0 0 0 0 0 0 0 1 0 1 0 0 0 0 2 0 0 0 0 1 0 2 0 0 0 0 1 1 0 1 2 2 0 0 0 0 0 0 0 0 2 0 1 0 0 2 0 2 0 0 1 1 1 0 1 0 1 1 1 2 1 2 1 0 2 0 2 0 1 0 1 1 1 2 1 1 1 1 1 1 1 1 0 0 0 0 2 0 0 2 0 0 0 1 0 1 0 1 0 0 0 0 1 1 2 1 1 1 1 1 0 1 0 0 0 0 0 0 2 0 0 0 1 0 1 1 2 2 2 0 1 1 2 0 0 2 0 0 1 1 1 0 1 1 0 0 0 1 1 1 0 2 1 1 1 0 0 0 2 1 0 0 1 0 0 1 0 1 0 0 1 1 2 2 0 1 1 0 0 0 0 0 1 0 2 1 0 2 1 0 1 1 2 0 0 0 0 0 0 2 0 1 0 0 0 0 1 1 1 0 1 2 0 1 0 0 0 0 0 1 0 1 0 0 0 0 1 0 1 1 0 0 1 0 0 1 1 1 1 2 0 1 0 0 1 1 0 0 1 1 1 2 1 0 1 0 2 1 0 0 0 2 1 2 0 0 0 1 0 1 0 1 0 1 0 1 1 0 1 1 2 0 0 1 0 0 0 2 0 0 2 1 2 0 0 0 2 0 1 1 0 1 0 2 2 1 2 0 0 0 0 0 1 2 0 1 0 0 0 0 0 0 2 2 0 0 0 0 0 2 2 0 1 0 0 0 1 0 0 0 0 0 0 0 2 0 1 1 0 0 0 1 1 0 0 0 0 0 0 0 2 0 0 1 0 0 1 0 0 0 2 0 0 2 2 1 0 0 0 0 0 0 0 1 1 2 2 1 1 1 2 1 1 0 1 1 2 1 0 0 0 0 1 0 0 1 0 0 0 0 0 0 0 0 0 0 0 1 0 0 1 1 0 1 0 0 1 0 0 2 1 0 0 1 2 1 1 2 2 0 0 0 1 1 1 0 1 1 1 0 0 1 0 0 0 2 0 1 0 1 0 0 0 1 0 0 1 0 0 0 0 0 0 2 0 0 0 1 0 1 0 0 1 1 1 1 1 0 0 0 1 1 0 0 0 0 0 2 0 2 2 2 2 0 1 0 2 0 1 2 0 1 1 0 0 1 0 0 0 1 1 0 0 1 0 1 0 2 2 0 1 2 0 0 2 0 0 0 1 0 0 0 2 2 0 0 2 2 1 1 0 1 0 0 1 1 1 1 0 1 0 1 0 0 0 1 1 0 0 0 0 0 1 0 0 1 0 0 0 1 2 0 0 0 1 1 0 0 0 1 1 1 0 1 2 0 0 0 2 0 0 0 0 0 0 1 0
192 0 1 0 0 0 0 1 1 1 2 0 0 0 0 0 0 0 2 2 0 2 0 0 2 0 0 1 1 2 0 0 0 1 1 0 2 2 0 1 1 1 0 1 1 1 2 0 0 1 0 1 1 1 0 2 0 1 0 0 2 2 2 1 1 0 1 1 1 0 0 1 2 2 2 2 0 0 2 0 2 2 0 1 1 0 0 0 0 2 0 0 1 1 0 2 0 1 1 1 2 1 0 0 1 0 1 1 1 1 0 1 1 2 2 2 1 0 1 0 2 0 1 2 2 0 2 1 1 2 1 1 1 0 0 0 1 0 0 1 1 1 0 0 0 1 0 0 0 1 0 1 1 0 0 0 0 0 0 1 0 0 0 2 2 1 1 0 0 1 0 0 0 2 0 0 2 2 1 1 0 1 1 2 1 1 1 1 0 0 1 1 0 2 2 2 1 0 0 0 0 0 0 0 2 1 1 0 1 0 1 1 1 0 0 1 0 0 1 2 0 0 1 1 0 0 1 0 0 1 0 0 1 1 0 1 0 1 0 1 0 0 2 0 0 0 0 0 1 1 1 1 1 0 0 1 0 0 0 0 0 0 0 0 1 0 1 0 0 0 0 2 0 1 1 0 0 1 2 1 1 0 1 0 0 0 2 2 0 2 0 1 1 1 2 0 0 1 1 0 0 1 0 0 0 0 0 0 1 1 0 0 0 0 2 0 2 1 0 0 1 1 1 1 2 0 0 1 1 0 0 0 0 2 0 0 0 1 0 0 0 0 0 0 0 1 0 0 0 1 1 0 0 0 1 1 0 0 0 1 1 1 2 0 2 1 0 1 1 0 0 2 0 2 0 0 1 1 1 1 2 1 0 0 0 1 0 0 0 1 0 1 1 0 1 0 1 1 0 0 0 0 0 1 1 1 1 1 0 2 0 0 2 0 2 1 0 0 0 0 0 2 0 0 0 2 2 1 2 0 2 1 0 0 0 0 1 1 0 0 2 0 1 1 0 2 0 1 0 2 0 1 1 1 2 1 2 1 2 1 1 1 0 0 0 1 1 2 2 0 2 2 1 1 2 1 2 0 0 1 1 1 0 1 1 0 0 0 1 0 1 1 1 2 1 0 2 1 1 2 1 1 2 2 2 0 0 1 0 0 0 1 0 0 0 2 0 0 1 2 2 1 1 1 0 0 0 0 0 2 0 1 0 0 0 1 0 0 0 1 1 1 1 1 1 2 0 1 1 1 0 0 1 1 1 0 0 1 0 0 1 0 1 0 1 1 1 1 1 0 0 2 1 0 0 0 1 1 0 1 2 0 2 1 1 1 2 1 0 0 0 1 0 1 0 0 0 0 0 1 1 1 0 2 0 0 1 1 0 1 1 0 0 1 1 1 0 0 0 0 0 0 0 1 1 1 2 1 1 1 0 0 0 1 2 0 1 0 0 0 1 0 0 1 1 1 2 1 1 0 0 1 1 1 0 0 1 0 2 2 1 1 2 2 0 2 2 0 0 1 0 1 0 0 1 1 1 2 0 2 0 1 0 0 1 2 1 1 0 1 1 0 0 0 0 0 1 1 2 2 0 2 0 0 2 0 1 2 2 0 1 0 0 0 1 1 0 1 0 0 0 1 1 0 2 2 1 1 0 0 0 0 0 0 0 1 0 0 1 2 1 0 0 0 0 1 1 0 0 1 1 1 1 0 0 0 0 0 1 1 0 0 1 0 0 1 0 1 0 0 0 0 0 0 0 0 0 1 0 1 2 1 1 1 1 2 1 2 1 2 0 1 2 1 0 1 0 1 0 0 1 0 0 1 0 0 1 0 0 1 1 0 1 1 1 2 2 0 1 0 1 1 1 0 2 1 0 0 2 2 2 1 1 1 0 1 1 0 0 0 0 1 1 1 0 0 1 1 0 1 1 0 1 0 1 1 0 0 0 0 0 0 0 0 0 1 0 0 1 1 0 0 1 0 1 0 0 1 1 2 2 2 0 0 0 2 2 1 0 0 0 0 2 0 1 1 1 2 0 1 1 0 0 0 2 1 0 1 0 2 0 0 0 0 1 1 0 1 2 0 1 0 2 0 0 1 0 0 0 0 1 0 1 2 1 0 0 0 1 0 0 0 0 1 1 0 1 0 0 0 2 0 2 0 1 0 0 0 0 0 1 1 0 0 0 0 0 0 0 0 1 0 0 0 0 1 1 0 1 0 0 0 0 0 1 1 1 1 0 1 1 0 1 2 0 0 0 0 0 0 2 1
193 0 0 0 0 0 0 1 1 0 0 1 0 0 0 0 0 0 0 1 1 1 0 0 2 0 0 1 2 1 0 0 0 1 2 1 1 1 0 2 0 0 0 0 0 0 0 0 0 1 1 1 0 1 1 0 0 0 1 0 1 2 2 1 0 1 0 1 1 0 0 1 2 2 1 2 1 0 2 0 1 2 0 1 1 0 0 1 1 1 0 1 1 2 0 0 0 1 0 1 0 0 0 2 2 0 2 1 1 1 0 0 1 1 1 1 1 0 1 0 1 0 2 1 1 0 1 0 1 1 1 1 0 0 1 0 1 1 1 0 0 1 0 0 0 1 2 0 0 2 0 2 1 0 0 1 1 0 0 1 0 1 1 2 0 1 0 0 1 1 0 0 0 2 1 2 1 1 0 1 0 1 1 2 2 1 2 2 1 0 1 2 0 0 0 1 2 0 0 0 0 0 0 0 2 1 1 0 1 1 2 1 1 0 0 1 1 0 2 0 1 1 2 2 0 0 1 2 1 1 0 0 0 0 0 0 0 2 0 2 0 0 2 0 0 0 0 0 2 0 0 0 0 0 0 2 1 1 0 1 0 1 0 0 0 0 0 1 1 1 0 2 0 2 1 1 0 0 0 0 0 2 2 0 2 1 2 2 0 2 0 0 1 2 2 0 0 0 0 0 0 0 1 0 0 0 0 0 2 2 2 2 0 0 0 0 2 1 1 0 0 1 1 0 1 0 1 2 1 0 0 2 1 2 0 0 0 2 1 2 2 1 1 1 0 0 1 0 0 2 0 2 2 0 1 0 1 0 0 2 1 1 2 0 2 0 0 2 2 0 0 2 0 2 0 0 2 1 0 0 1 1 0 0 1 0 0 1 1 0 0 0 0 0 2 0 0 0 0 0 0 0 1 1 2 1 0 0 0 1 0 0 0 0 0 0 0 0 1 0 0 1 0 0 2 2 0 1 2 0 2 0 0 0 0 1 0 0 1 0 2 0 2 0 1 2 2 0 0 1 0 0 1 2 1 1 1 2 2 2 0 1 0 0 0 0 0 0 2 0 0 0 0 0 1 0 1 1 1 0 2 0 0 2 0 0 1 0 1 1 1 1 1 2 1 0 1 2 2 2 0 0 2 2 1 0 1 1 0 0 0 1 0 0 0 2 1 0 0 1 1 1 0 0 0 1 0 0 0 2 0 1 0 0 0 1 0 0 1 2 1 1 1 0 0 0 1 1 1 1 0 0 0 1 2 0 0 1 0 1 0 0 1 0 0 1 0 1 1 0 0 2 0 0 0 0 0 0 0 1 1 0 1 1 0 0 1 1 0 0 0 2 0 0 0 0 0 2 2 2 2 0 0 1 0 0 2 0 0 1 0 0 0 1 0 1 0 0 0 0 0 1 0 0 0 0 0 2 0 0 1 1 0 0 2 2 2 0 0 1 1 1 0 0 0 0 2 2 0 0 0 2 1 2 0 0 0 0 1 0 0 0 1 2 0 2 1 0 0 1 0 1 0 0 0 1 1 1 1 0 0 0 0 1 0 2 2 2 0 0 0 1 0 0 1 0 2 0 2 2 0 2 1 1 1 1 1 1 2 0 0 0 0 0 0 1 0 1 0 0 0 1 2 0 0 1 0 0 1 0 0 0 0 1 0 2 1 0 0 1 0 0 1 0 0 0 1 1 0 0 0 1 0 0 0 0 1 0 2 2 0 0 1 0 0 1 0 0 2 2 1 0 0 1 0 0 1 0 0 0 1 1 2 1 0 1 0 1 0 1 1 2 2 0 0 0 0 1 0 0 1 0 1 0 1 1 1 0 1 2 2 0 1 0 0 0 1 0 1 1 1 2 2 0 1 0 0 0 0 2 0 2 1 1 0 1 2 0 1 1 0 0 1 1 0 0 1 0 0 0 2 0 1 0 1 0 0 0 0 0 1 0 1 0 1 0 1 2 1 0 0 0 0 0 0 0 0 1 2 2 2 2 0 0 0 2 2 0 0 0 1 0 0 2 0 0 0 2 0 0 0 1 0 1 2 1 1 0 0 1 1 0 0 0 1 1 0 1 1 1 0 1 2 1 0 1 1 1 0 0 0 0 0 1 0 0 0 1 1 0 0 0 1 0 0 0 0 1 1 0 1 0 1 0 1 0 1 1 1 1 1 1 0 0 1 2 2 0 0 0 1 1 0 0 0 0 1 0 0 0 0 0 0 1 0 0 2 0 0 0 0 0 0 2 0 0 0 0 0 0 1 1
194 0 0 0 0 0 0 1 1 1 1 1 0 0 0 0 0 0 1 0 1 0 0 1 1 1 1 1 2 2 1 1 0 1 0 1 2 1 0 0 1 1 0 0 0 0 0 0 0 0 0 1 0 1 1 1 0 0 1 2 0 1 1 1 0 2 0 0 2 1 0 0 2 2 2 2 0 0 1 1 0 2 0 0 0 0 1 0 0 1 0 0 2 2 0 0 0 2 0 2 0 0 1 1 2 0 2 2 0 0 1 2 2 2 2 2 2 0 1 0 1 0 1 1 1 1 1 0 1 1 1 1 0 0 0 0 0 0 0 0 1 1 0 0 0 0 0 0 0 1 1 1 1 0 1 0 1 0 0 1 0 1 0 1 0 1 0 1 0 0 1 1 1 1 0 1 2 0 0 0 0 0 1 2 1 1 1 2 1 0 1 2 0 2 2 0 1 0 0 1 0 0 0 0 2 1 1 0 1 0 0 2 1 0 0 2 0 0 1 2 0 0 1 2 0 0 0 1 0 1 0 0 0 0 0 0 0 2 0 2 0 0 1 1 0 1 1 0 2 0 0 0 1 0 0 1 2 0 0 0 0 0 0 0 1 0 0 0 2 0 0 2 0 2 0 0 0 0 1 0 0 0 2 1 1 1 1 2 0 2 0 0 0 1 2 0 1 1 0 0 0 1 0 0 0 0 0 0 1 1 1 1 0 0 2 0 2 1 0 1 1 0 1 0 2 0 1 1 1 1 0 1 0 1 0 0 0 0 0 0 1 1 1 0 0 0 0 1 1 2 1 1 0 0 0 1 0 1 0 2 2 2 0 0 0 2 0 1 1 0 0 2 1 2 0 0 1 1 1 0 0 1 0 0 0 0 0 0 0 0 0 0 1 0 2 1 1 0 0 0 0 0 0 2 2 2 0 0 1 0 0 1 0 0 0 0 2 0 0 0 0 1 0 2 1 1 0 1 2 0 1 1 0 0 0 1 1 1 1 0 1 0 2 0 1 1 1 2 0 0 1 1 2 2 2 2 2 1 2 1 1 1 0 0 1 1 0 2 1 1 1 1 1 1 1 1 0 2 2 0 1 2 0 1 1 0 1 2 2 0 1 2 0 1 0 0 1 1 1 2 1 1 1 1 1 0 2 1 1 0 0 1 0 0 0 2 0 0 0 0 1 2 1 1 0 1 1 0 0 2 0 2 0 0 0 1 0 1 1 2 1 1 1 1 1 0 1 0 0 2 0 0 1 2 1 0 0 0 1 0 0 1 0 1 0 0 1 1 0 1 0 1 1 0 0 0 1 1 0 1 2 0 1 1 0 0 1 0 0 0 0 1 1 1 0 0 0 0 0 0 0 1 0 0 0 2 2 2 0 2 1 0 0 1 0 1 0 0 0 0 0 0 0 1 1 1 1 0 0 0 0 2 0 0 1 1 1 1 1 2 1 0 0 0 1 1 2 1 1 0 1 2 0 1 0 0 1 1 2 0 0 0 0 1 1 1 0 2 0 1 0 1 0 0 0 1 1 1 2 0 0 0 0 0 0 0 1 1 0 1 0 1 0 0 0 0 0 0 1 1 0 1 0 1 1 0 1 2 2 0 0 0 0 1 1 0 0 2 2 0 0 0 0 1 0 2 1 0 0 0 0 0 0 0 0 0 0 0 1 1 0 0 1 0 0 1 2 0 0 0 0 0 0 0 0 1 0 0 0 0 2 1 0 0 0 2 2 0 1 1 0 0 0 0 0 0 0 1 0 1 2 1 0 0 0 2 0 1 1 1 0 0 2 0 1 0 0 1 0 0 1 0 1 1 1 0 1 0 0 2 2 0 2 2 2 2 1 0 1 1 1 2 0 0 2 1 1 0 0 2 0 2 0 1 0 1 0 1 1 0 1 1 1 1 0 0 1 0 0 0 2 0 2 0 0 0 2 1 0 0 0 0 1 0 1 0 1 0 1 1 0 0 2 1 2 0 0 0 1 1 0 0 1 0 0 1 0 0 0 0 0 0 1 0 0 0 0 2 0 0 0 1 0 0 2 2 0 1 0 1 0 0 0 0 0 2 0 1 1 0 0 0 2 2 0 0 0 0 0 1 0 0 0 1 0 0 0 1 1 1 0 1 2 0 0 0 1 0 0 1 0 1 1 0 0 0 2 2 2 2 0 0 1 0 1 1 1 0 0 0 1 0 0 2 0 0 0 0 0 1 1 0 0 0 0 0 0 0 0 1 1 0 0 1 0 0 1 1 1 0 1 0
195 0 0 0 0 0 0 2 2 0 0 2 1 2 0 2 0 0 0 0 2 0 0 0 2 0 0 1 2 1 1 1 2 1 2 0 2 1 0 0 2 2 0 1 0 1 0 0 0 1 0 0 0 0 0 1 0 1 1 1 1 1 2 2 0 0 1 1 2 0 0 0 2 2 2 2 0 0 2 0 0 2 0 0 0 0 0 0 0 2 0 1 0 2 2 2 0 0 0 0 1 0 0 2 2 0 2 1 0 0 1 1 1 1 1 1 1 1 1 0 2 1 1 1 1 1 1 0 2 2 0 0 0 0 0 0 0 0 0 1 2 1 1 0 0 1 0 0 0 0 0 1 0 1 0 0 1 1 0 2 2 0 0 1 0 1 1 1 0 1 1 0 0 2 0 1 1 1 1 1 0 2 1 2 1 1 1 1 0 1 0 1 0 1 1 2 0 0 0 1 0 0 0 1 2 1 1 0 0 0 0 2 2 0 0 0 0 0 1 0 1 1 1 2 1 0 0 1 0 1 1 1 0 0 0 0 0 2 0 1 0 0 2 0 0 0 0 1 1 1 0 0 0 0 0 1 1 0 0 0 0 0 0 0 1 0 0 0 2 0 0 2 1 2 0 0 0 0 2 0 0 1 2 1 2 1 1 2 0 2 0 0 1 2 2 0 0 0 1 0 1 1 2 0 0 1 0 1 1 1 1 2 0 1 1 0 2 1 0 0 1 1 1 1 1 0 1 1 1 1 0 1 0 1 0 0 0 2 0 0 0 0 1 0 1 1 1 0 0 2 0 2 0 0 1 1 0 0 1 0 0 0 2 0 2 0 0 0 2 2 2 1 0 2 1 1 1 2 0 0 2 0 0 0 1 0 0 0 0 0 1 1 0 0 2 1 1 0 1 1 0 1 0 2 2 1 0 1 0 2 0 0 0 0 0 0 0 1 0 1 1 1 0 2 0 0 0 0 1 0 1 0 0 0 0 1 0 1 0 0 2 0 1 1 0 2 2 1 0 0 0 1 1 2 0 0 0 1 2 2 1 2 0 1 0 2 2 1 1 1 1 1 2 2 2 2 1 0 0 2 0 2 0 1 1 0 1 0 1 0 0 1 1 1 0 0 0 2 2 1 1 0 2 1 1 1 1 0 0 0 0 0 0 1 0 1 0 0 0 1 1 1 2 2 1 1 1 0 1 2 0 0 0 0 2 0 1 2 1 1 0 1 1 1 0 2 0 1 1 1 0 0 0 2 0 2 0 1 0 1 0 0 0 0 1 1 1 1 0 1 0 1 1 0 1 0 1 0 0 1 1 0 1 1 0 1 1 0 0 0 0 1 0 0 0 0 0 1 1 1 1 1 0 1 0 1 1 0 0 1 0 0 0 0 1 0 1 0 0 0 0 1 0 0 0 0 2 1 0 0 0 1 1 2 1 1 2 0 1 1 1 1 0 1 1 1 2 2 0 0 0 2 1 1 0 0 1 0 2 0 0 0 1 1 0 1 0 0 0 1 0 0 0 0 1 1 1 1 0 1 0 0 0 1 1 1 0 2 0 1 0 2 0 0 0 0 1 0 0 2 1 1 1 0 2 0 2 1 1 0 1 0 0 0 1 0 0 2 1 0 0 0 1 0 1 1 0 0 1 1 1 1 0 0 0 1 0 0 0 1 0 0 0 0 1 1 1 1 0 1 1 1 1 0 0 0 0 0 0 0 0 1 1 0 1 0 0 0 2 2 0 0 0 1 0 0 2 0 0 0 0 0 1 1 2 2 1 2 0 2 0 2 2 1 1 1 0 1 0 0 1 0 1 0 1 1 1 0 0 1 1 0 1 1 1 2 2 0 0 0 1 0 0 0 1 1 0 0 1 2 2 1 0 1 0 1 0 0 1 0 0 0 0 0 0 0 0 1 0 1 1 0 0 0 2 0 1 0 0 0 0 0 1 0 1 2 1 2 2 1 0 0 1 1 2 1 0 0 1 2 2 2 1 0 0 1 0 1 0 0 0 0 1 0 1 1 1 2 0 0 0 1 0 2 2 0 1 1 0 2 0 0 1 1 2 1 0 1 2 1 0 1 1 1 0 2 1 1 0 0 0 0 0 1 0 0 0 1 2 2 0 1 2 0 0 1 0 1 0 1 1 0 1 0 1 0 1 0 1 1 0 1 0 1 0 1 1 0 0 0 1 1 0 0 0 0 0 0 2 0 0 0 1 1 0 0 1 0 0 1 0 0 0 2 0 0 0 0 0 0 2 1
196 0 2 0 0 0 0 1 1 2 2 0 0 0 0 0 0 0 2 2 0 0 0 1 1 0 0 1 2 0 1 0 2 1 2 0 2 1 0 2 0 0 1 1 1 1 0 0 0 0 0 0 0 0 2 1 0 1 1 1 1 1 0 0 0 0 0 0 1 1 1 1 2 2 1 2 1 0 0 1 1 2 1 0 1 0 0 0 0 2 0 0 1 0 1 1 0 0 0 0 2 0 0 0 1 1 1 0 2 0 0 2 1 2 2 2 1 0 1 0 2 0 1 2 1 0 1 0 0 0 1 1 0 0 1 1 0 0 0 0 0 2 0 0 0 0 0 1 1 1 0 0 0 1 0 0 0 2 0 1 1 0 1 2 0 1 0 0 0 1 1 0 1 1 1 0 2 0 0 0 0 0 0 2 2 2 0 2 0 0 0 2 0 2 2 2 2 0 0 0 0 0 0 2 2 0 0 0 1 0 2 0 2 1 0 0 0 0 2 1 0 0 2 0 0 2 0 1 1 1 1 1 0 0 0 0 0 0 0 0 0 0 1 0 0 0 0 0 1 1 1 1 1 1 1 2 1 0 0 0 0 0 0 0 1 0 1 0 2 1 0 0 0 2 0 0 0 1 1 1 0 0 2 0 0 0 1 0 0 2 0 1 1 2 1 0 0 0 0 0 0 1 0 1 0 0 0 2 2 2 1 2 0 0 2 0 2 1 0 0 0 1 0 2 1 0 1 1 1 1 0 1 0 1 0 0 0 2 0 0 0 0 0 0 0 0 2 0 0 1 0 1 0 0 1 1 0 0 0 2 2 2 2 0 1 0 0 1 2 1 1 1 2 2 0 0 2 1 0 0 1 0 0 0 0 1 0 0 0 1 1 2 1 0 2 0 0 2 0 0 0 0 1 0 0 0 1 1 0 2 0 1 1 0 1 0 1 0 0 0 1 1 0 0 1 2 0 0 2 1 2 0 1 1 1 1 2 0 0 0 0 0 1 1 2 2 2 0 0 0 0 1 0 2 0 0 0 2 0 2 0 2 0 1 0 1 1 1 2 0 0 0 1 1 1 0 1 1 1 0 1 1 0 2 1 1 1 1 1 0 0 1 1 1 0 0 0 0 0 2 2 2 1 1 1 0 1 2 0 0 0 2 0 0 0 2 0 0 1 1 1 2 2 2 0 1 0 0 0 2 0 0 0 0 0 1 0 2 1 1 1 1 1 0 1 1 0 0 0 2 0 0 1 2 0 1 0 1 1 0 1 0 1 0 0 1 1 2 1 1 0 2 1 0 0 0 1 0 0 0 2 0 0 0 0 0 0 1 0 0 0 1 0 0 1 0 1 1 1 1 1 0 0 1 1 0 0 0 0 1 0 0 0 1 1 1 1 0 1 1 1 1 0 1 1 1 0 1 0 0 0 1 1 2 1 0 2 0 1 1 1 0 0 1 1 1 2 1 0 0 0 1 0 1 1 1 1 1 2 0 0 0 0 0 1 0 1 0 2 0 1 0 0 1 0 1 1 0 1 0 0 2 1 0 0 2 0 1 1 2 0 0 0 0 0 0 1 0 1 2 1 1 0 0 2 0 1 1 2 1 0 0 1 0 1 0 0 2 0 0 0 0 0 0 1 2 0 0 0 0 0 1 0 0 0 0 1 0 0 1 0 0 1 0 0 0 1 0 0 0 0 1 0 0 0 1 0 0 0 0 0 0 1 0 0 1 0 1 1 1 0 0 0 0 0 1 1 0 1 1 1 1 2 1 1 1 1 2 1 2 0 1 2 0 0 0 1 1 0 0 1 0 1 1 1 0 1 0 0 1 1 0 1 0 0 2 1 1 1 0 0 1 1 1 1 1 1 0 0 1 0 1 0 0 0 0 0 0 1 0 0 0 1 0 0 0 1 1 0 0 2 1 2 0 0 1 1 0 0 1 0 0 0 0 0 1 1 1 2 0 0 0 2 0 2 1 0 0 1 1 0 0 0 0 0 1 1 1 0 0 0 0 2 0 2 2 2 2 0 0 0 1 0 0 1 2 0 1 0 1 0 0 0 0 0 2 0 2 2 0 0 0 2 1 2 1 1 2 0 0 0 1 0 2 0 0 0 1 1 0 0 0 1 0 0 0 0 1 0 0 1 0 1 1 0 1 2 0 0 0 0 0 2 0 0 0 0 1 0 0 1 0 0 1 1 0 0 0 2 1 0 0 2 2 0 0 2 0 0 2 1 0 0 2 0 0 0 1 1 0 2 2
197 0 1 0 0 0 0 2 2 0 0 0 0 1 0 1 0 1 2 2 0 2 0 2 0 1 1 1 2 0 1 0 0 0 2 0 2 1 0 2 0 0 0 0 0 0 0 0 0 2 0 0 1 1 0 0 0 0 1 2 0 0 2 0 0 1 0 1 1 0 0 1 2 2 1 2 1 0 1 0 2 2 0 1 1 0 0 1 1 2 1 1 1 1 0 2 2 1 0 1 0 1 0 1 2 0 2 1 1 1 0 2 2 2 2 2 1 0 0 0 1 0 1 2 1 0 1 0 0 0 1 1 0 0 0 0 0 0 0 2 0 2 0 0 1 2 0 0 0 0 0 1 0 1 0 0 0 1 0 0 0 1 0 2 0 2 0 1 1 0 1 0 0 2 0 0 2 1 1 1 0 1 2 2 2 2 2 1 1 1 0 0 1 0 0 1 1 0 0 0 0 1 0 0 2 0 1 0 2 0 2 1 1 0 0 2 0 1 1 1 1 1 2 2 0 0 1 1 0 1 0 0 0 1 1 0 1 2 0 2 0 0 1 1 0 1 1 0 2 0 0 0 1 0 0 1 0 1 0 1 0 1 0 0 0 0 0 0 2 2 0 2 0 0 0 0 0 0 1 0 0 1 2 1 1 1 2 2 0 2 0 0 0 1 2 0 0 0 0 0 0 0 2 0 2 2 0 0 1 1 1 1 0 1 1 0 2 1 0 0 1 1 2 1 2 0 0 1 0 0 0 1 0 1 0 1 1 1 0 0 0 0 1 1 0 0 2 0 0 1 0 0 1 1 0 0 2 0 0 2 2 2 1 1 1 1 0 2 2 0 0 2 1 2 0 0 0 1 0 0 1 1 0 0 0 0 0 0 0 0 0 0 1 1 2 1 1 1 0 0 0 0 0 2 2 2 0 2 0 2 0 0 1 0 1 0 1 0 1 0 0 1 1 1 0 1 1 0 1 1 0 0 0 0 0 1 0 1 0 0 2 0 2 0 1 0 2 1 0 0 0 1 1 2 1 1 1 1 1 1 1 1 0 0 0 1 1 2 1 1 2 2 2 2 1 0 1 0 0 1 2 1 0 1 1 0 1 2 2 0 2 2 0 1 0 0 1 1 1 2 1 1 1 1 1 0 2 0 1 0 2 0 0 1 0 0 0 1 0 1 1 2 2 1 0 0 0 0 0 2 0 2 0 1 1 0 0 0 0 1 1 2 1 0 0 0 2 1 1 1 0 0 0 1 1 2 1 1 0 0 0 0 0 1 0 0 1 1 1 0 0 1 0 0 0 0 0 0 0 1 1 0 2 1 1 0 1 2 1 1 0 0 0 0 0 0 0 0 0 0 0 2 0 2 0 0 1 1 0 1 0 0 0 2 0 2 0 0 0 0 0 0 0 1 1 1 1 2 0 0 1 1 1 1 1 0 2 0 0 0 1 0 0 0 2 2 2 1 0 1 0 1 2 1 0 0 1 0 1 1 0 0 1 2 0 1 2 0 1 1 1 0 0 0 0 0 2 1 2 0 0 0 0 0 0 0 1 1 0 1 0 0 0 1 1 0 2 0 0 0 0 1 0 1 2 1 2 2 2 0 1 0 0 0 0 0 0 1 0 0 0 0 0 1 1 2 1 0 1 1 1 1 1 0 0 2 1 0 1 2 1 0 0 0 0 1 1 0 0 0 0 0 0 0 0 1 0 0 0 0 0 1 2 0 0 0 0 0 2 2 0 0 1 0 1 0 0 0 1 1 1 1 0 0 0 1 0 2 1 2 0 1 2 1 0 1 1 1 1 1 1 0 1 0 1 0 1 1 0 1 0 0 0 0 0 2 1 0 1 0 1 1 1 0 0 1 0 0 0 2 0 2 0 1 0 1 0 0 0 1 0 0 2 0 2 2 0 0 0 0 2 0 1 0 1 0 1 1 2 0 1 0 0 0 0 0 0 0 1 1 0 0 1 0 2 0 0 0 1 2 1 1 1 0 0 1 0 0 1 0 1 0 1 0 2 1 1 2 0 1 0 1 0 2 2 0 0 1 0 1 0 0 0 0 1 2 0 2 2 0 0 0 2 1 1 0 2 0 1 0 0 1 1 1 2 0 1 1 1 1 0 1 2 0 0 1 0 2 0 0 1 0 0 0 1 0 2 0 1 1 0 0 0 0 0 0 0 0 0 0 1 0 0 0 0 0 1 0 1 0 0 0 0 0 0 0 0 0 1 2 1 0 0 0 0 0 1 0 1 0 1 1
198 0 2 0 0 0 0 1 1 1 1 1 0 0 0 0 0 0 0 0 2 0 0 0 2 0 0 2 2 0 2 1 0 0 2 0 2 1 0 2 0 0 0 0 1 0 1 0 1 0 0 0 2 0 0 0 0 0 0 1 1 1 1 1 0 0 0 1 2 1 1 2 2 2 1 2 1 0 1 1 0 2 0 0 0 0 0 1 1 2 1 1 2 2 1 1 0 1 0 0 1 2 1 1 2 0 2 1 1 0 0 1 0 1 2 2 1 0 1 0 1 0 2 0 0 2 0 0 1 1 1 1 0 0 1 0 2 0 0 1 0 2 0 0 0 0 0 0 0 1 1 1 0 0 0 0 0 2 0 2 1 0 0 2 1 1 0 1 1 1 1 1 0 2 0 1 1 1 1 1 0 1 1 2 2 2 1 2 1 1 0 0 0 1 1 1 1 0 0 0 0 0 0 1 2 0 0 0 1 0 1 2 1 0 0 0 1 0 2 0 0 0 2 2 0 0 2 2 0 2 0 0 0 0 0 0 0 2 0 2 0 0 1 0 0 1 1 1 1 1 0 0 1 0 0 2 1 0 0 0 0 0 0 0 1 0 0 1 1 1 0 2 1 2 0 0 0 0 0 0 0 2 2 0 1 0 1 1 0 2 0 0 0 2 1 0 1 0 0 0 0 0 1 1 0 0 1 0 2 2 1 2 0 0 1 0 1 0 1 0 0 0 1 1 2 0 0 1 1 1 0 2 0 2 0 1 0 2 0 0 0 0 2 0 0 0 0 0 0 0 0 0 0 0 1 1 2 0 0 1 2 2 2 1 1 0 0 1 2 1 1 1 1 2 0 0 1 1 0 0 1 0 0 0 0 0 0 0 0 0 0 1 0 0 1 1 2 0 1 1 0 1 1 1 2 0 0 0 0 1 0 0 0 0 0 0 0 0 0 0 0 2 1 0 0 2 2 0 2 2 1 0 0 0 0 1 0 0 1 0 1 0 2 0 0 1 1 1 0 2 0 1 2 2 2 0 2 0 0 1 2 1 1 1 0 1 1 0 2 0 0 0 0 0 1 0 1 0 0 2 1 1 0 1 1 0 1 1 1 0 1 1 1 2 0 0 1 1 1 1 1 1 1 0 1 0 2 1 1 0 1 1 0 0 0 2 1 0 0 1 0 2 2 2 0 1 0 0 0 2 0 2 0 1 1 0 0 0 0 1 0 2 2 1 1 0 1 1 1 1 0 0 1 2 2 0 0 0 2 0 0 2 2 0 1 1 1 1 1 0 1 2 0 0 0 0 0 0 0 1 1 0 1 1 0 1 0 1 0 0 0 0 0 1 0 0 0 1 1 1 1 1 0 2 0 0 1 1 1 1 0 0 0 1 0 1 0 0 0 0 0 1 0 1 1 1 1 1 0 0 0 2 1 2 2 0 2 0 1 2 1 0 0 1 1 1 2 0 1 1 0 2 0 1 1 1 1 0 0 0 0 0 1 1 0 1 1 1 0 1 1 0 1 0 0 1 1 1 1 0 1 2 0 1 1 2 1 2 1 1 0 1 0 0 0 0 0 0 0 0 0 0 0 0 1 0 1 2 2 0 1 0 0 0 0 0 0 0 0 0 0 1 0 0 1 1 0 0 0 0 0 1 0 0 1 1 0 0 0 2 0 1 0 0 0 0 0 0 0 0 0 1 1 0 1 0 0 0 0 0 0 1 0 0 1 0 1 0 1 1 0 0 1 0 0 0 1 0 0 0 0 0 0 0 0 2 0 1 0 1 1 2 2 0 2 0 0 1 0 0 1 0 0 0 0 1 0 0 1 1 1 0 1 1 1 2 2 0 0 0 0 0 0 0 2 1 1 0 0 2 1 2 1 2 0 0 1 1 0 0 0 0 0 0 0 0 0 0 0 0 2 0 1 1 1 0 0 0 0 0 1 1 0 0 0 0 1 2 2 0 0 0 0 1 2 0 0 0 1 2 2 2 1 0 0 1 0 0 0 0 0 0 0 0 2 1 1 1 0 1 1 0 0 0 1 2 0 1 0 2 0 0 0 0 1 2 0 1 2 1 1 1 2 1 0 1 2 0 1 0 0 0 0 1 0 0 0 0 0 0 0 0 0 0 0 1 0 0 0 0 2 0 1 0 0 0 1 1 1 2 0 0 1 0 1 1 1 0 0 0 1 0 0 0 0 0 1 0 2 0 0 0 1 2 0 0 1 0 1 1 0 1 0 1 1 0 1 0 0 0 2 1
199 0 1 0 0 0 1 1 1 1 1 1 0 1 0 0 0 0 0 1 1 1 0 0 2 0 0 1 1 0 1 0 1 1 1 1 1 1 0 0 2 2 0 2 0 2 1 0 0 0 0 1 0 0 0 1 0 0 0 0 0 0 1 1 1 0 1 0 1 1 2 1 2 2 2 2 0 0 0 1 1 2 0 2 2 0 0 0 0 1 0 0 2 2 0 0 0 1 0 2 2 1 0 1 2 1 2 2 0 0 0 2 2 2 2 2 2 1 2 0 1 1 2 1 0 1 1 1 1 2 0 0 1 0 0 0 0 0 0 0 0 2 1 0 0 0 0 0 0 1 1 1 0 0 0 1 0 0 0 1 0 1 1 1 0 1 0 1 0 1 0 2 0 2 0 1 1 1 0 1 0 1 0 0 0 0 0 2 2 1 1 1 0 1 1 2 2 0 0 1 0 0 1 0 2 1 1 0 1 1 1 1 1 1 0 1 0 1 1 0 1 1 2 2 0 0 1 2 0 2 0 1 0 0 0 0 0 2 0 1 0 0 1 0 0 0 0 0 2 0 0 0 2 0 0 2 0 0 0 1 0 1 0 0 0 0 0 1 1 0 1 1 1 1 1 1 0 1 1 0 1 1 1 1 1 1 1 2 0 2 0 0 1 2 2 0 0 0 0 0 1 0 1 0 1 0 0 0 1 1 0 1 0 0 1 0 1 1 1 0 0 0 1 1 1 0 0 1 0 1 0 1 0 1 0 0 0 1 1 1 1 1 0 0 0 0 0 1 1 1 1 0 1 0 1 0 0 0 0 2 2 2 1 1 0 0 0 2 2 0 0 2 1 1 0 0 2 2 0 0 1 1 0 0 0 0 0 0 0 0 0 0 1 0 2 0 0 0 0 0 0 0 1 1 2 0 0 1 0 2 0 1 2 0 2 0 0 0 1 0 0 1 1 0 1 1 1 0 1 0 0 0 1 1 1 0 0 0 0 0 0 0 1 1 1 1 2 1 0 1 0 1 1 1 1 0 1 1 0 1 1 1 0 0 0 2 1 2 2 0 1 1 0 0 2 2 0 0 0 0 2 1 0 1 2 1 0 0 1 0 1 1 1 2 1 0 2 2 2 2 0 0 2 1 2 0 0 1 0 0 0 2 0 0 1 1 1 1 0 1 1 2 0 0 0 0 0 0 0 2 0 0 0 1 2 1 2 0 1 1 0 2 2 0 1 0 1 2 2 0 0 0 0 1 1 1 0 0 0 0 0 0 1 0 0 2 1 2 1 1 1 2 1 0 0 0 1 0 0 0 2 0 1 1 0 1 1 0 0 0 0 2 1 0 0 0 0 0 0 0 0 2 1 1 0 1 2 0 0 1 0 0 0 1 1 1 0 0 0 0 0 0 0 1 1 1 1 1 0 0 0 1 1 1 2 0 2 0 0 1 2 0 2 2 2 0 0 0 1 0 0 2 0 0 1 1 2 0 1 0 0 0 0 1 0 0 2 2 0 1 0 0 0 0 1 2 0 0 2 0 1 0 0 0 0 1 1 1 0 1 0 1 2 0 1 0 2 1 1 2 0 2 0 0 1 0 0 1 2 0 0 0 0 0 1 0 0 2 0 0 0 0 0 0 2 1 0 1 0 0 0 2 0 0 0 1 0 0 0 1 1 0 0 0 0 0 0 0 0 0 0 0 0 0 0 0 0 0 1 0 0 2 2 1 0 0 0 1 0 0 0 0 0 0 0 1 1 0 2 2 2 2 2 2 2 2 2 2 0 2 0 2 2 0 0 0 0 1 1 0 0 0 1 0 1 1 0 1 0 1 0 0 1 1 1 2 2 0 1 0 1 1 0 0 1 0 0 0 1 2 0 2 0 0 0 0 0 0 1 0 0 1 0 0 0 0 0 1 0 0 2 0 0 0 2 0 1 1 0 0 0 0 1 0 1 0 0 0 1 0 0 0 0 1 2 1 0 1 2 2 2 2 0 0 0 1 1 0 0 0 0 0 0 0 2 1 2 2 0 0 1 1 0 2 2 0 1 1 1 1 0 0 0 0 2 1 0 1 1 1 0 1 2 0 0 1 1 2 0 0 0 1 1 2 1 0 0 0 1 1 0 0 0 2 1 2 0 0 0 1 0 1 2 0 0 0 0 0 0 1 0 0 1 0 0 1 1 0 0 0 1 0 0 0 1 2 0 0 1 0 0 0 1 1 0 0 1 1 0 2 0 1 1 2 1 0 1 0 0 0 1 1
[truncated: 1,606,808 more chars]
