# Supplementary material for: KNN-MDR: a learning approach for improving interactions mapping performances in genome wide association studies
Source: BMC Bioinformatics. 2017 Mar 21;18:184. doi: 10.1186/s12859-017-1599-7 (PMC5361736; doi:10.1186/s12859-017-1599-7)
Supplement: Supplementary file 3 — The data set(s) supporting the results of Table 2. (ZIP 28603 kb) [file 12859_2017_1599_MOESM3_ESM.zip › 3/SINAN/S45/mkallsimul.dat]

1 1 1 1 0 0 0 2 2 1 0 0 0 1 1 1 0 1 1 0 2 0 0 2 0 0 0 0 0 1 1 1 1 1 0 0 2 2 0 1 0 0 0 0 2 0 1 0 2 0 0 0 1 1 0 0 1 1 0 1 1 1 1 1 1 1 1 0 1 0 0 0 2 2 0 2 1 0 0 1 1 2 0 2 2 0 0 0 0 2 0 0 0 2 0 0 0 1 0 1 1 0 1 1 0 0 2 1 1 0 0 2 0 1 1 1 0 0 2 0 0 0 2 2 0 0 1 2 1 2 1 1 1 0 0 0 0 0 0 1 0 2 1 0 1 2 1 0 0 1 0 1 0 1 1 0 2 1 2 1 1 1 0 1 1 2 0 1 0 1 0 0 1 1 0 0 2 0 0 0 1 2 1 1 1 0 0 2 1 1 1 1 2 1 2 0 1 0 0 0 0 0 0 2 1 1 1 0 1 0 1 0 1 0 1 2 1 1 0 0 2 0 1 0 0 0 0 0 0 0 0 0 0 0 2 0 1 2 2 2 0 0 2 1 2 1 1 0 2 0 0 0 0 1 1 0 0 1 1 0 0 0 0 0 1 1 0 1 1 1 0 1 0 2 0 0 0 0 1 0 1 1 2 1 2 2 2 1 0 2 2 1 0 2 2 0 0 0 0 2 1 1 2 0 0 1 0 2 1 2 0 1 1 2 1 0 1 0 0 0 2 2 1 0 1 0 0 0 0 0 2 1 0 0 0 0 0 2 0 2 2 2 2 0 1 0 1 0 1 1 0 0 2 0 0 0 1 1 1 1 2 2 1 0 0 0 0 0 1 0 2 0 0 2 0 0 0 1 0 0 0 1 1 1 2 1 1 1 1 0 0 0 2 0 2 0 1 0 0 0 0 0 1 2 1 0 0 0 0 0 0 0 1 0 1 1 0 1 0 0 1 1 1 1 0 1 1 0 2 1 0 1 0 1 0 0 0 1 0 0 2 0 1 1 0 1 2 2 0 1 0 0 0 0 0 0 0 1 0 0 0 0 0 1 0 1 1 2 0 1 1 1 0 2 1 1 1 2 1 1 1 1 0 1 2 0 0 1 1 0 1 1 0 0 0 0 0 0 0 2 2 0 1 1 1 0 1 1 1 0 0 2 0 0 0 0 0 1 1 2 2 2 2 2 1 1 1 0 0 2 0 0 2 0 2 0 1 0 0 1 1 1 2 1 2 2 0 0 0 0 0 0 0 0 2 0 1 0 0 0 0 0 1 1 1 1 0 1 0 1 0 1 0 0 0 0 0 2 0 0 2 0 1 0 1 0 0 0 0 1 0 1 1 2 0 0 0 0 0 0 0 1 1 1 0 1 1 0 0 0 0 0 1 1 1 1 1 1 1 0 1 2 1 0 1 0 2 1 0 0 1 0 0 0 2 0 2 0 0 0 1 1 0 2 0 0 2 0 0 0 0 2 0 1 0 0 0 1 0 1 0 0 2 1 1 2 2 1 1 0 0 1 0 0 0 2 2 0 1 0 1 0 1 1 1 1 0 1 0 1 0 1 1 0 0 1 1 2 0 1 0 2 1 0 1 0 1 1 2 0 1 1 0 0 2 1 2 1 1 1 0 0 1 2 0 1 1 0 0 0 1 1 0 1 0 0 0 0 0 1 0 1 1 0 0 0 0 1 0 1 1 1 0 0 0 1 0 0 0 0 0 1 2 0 0 0 0 2 1 2 2 1 0 1 1 0 1 0 0 1 0 0 1 0 1 1 1 2 2 0 2 2 1 2 1 1 0 0 1 2 0 0 1 1 0 0 1 0 1 2 1 0 1 1 1 0 2 1 1 0 1 1 0 2 0 0 0 0 1 0 0 0 2 0 0 1 1 0 1 0 0 0 1 0 0 1 1 0 0 0 1 1 0 2 0 0 0 0 1 1 0 1 0 0 0 0 1 0 2 0 0 0 0 1 0 1 0 1 1 0 1 1 0 0 0 1 0 0 1 0 1 1 0 1 1 0 1 2 1 0 0 2 1 0 2 2 0 1 0 1 0 1 0 0 1 0 0 0 1 1 0 0 2 0 1 0 1 2 1 1 2 0 1 2 0 0 0 1 1 0 0 1 1 0 0 0 1 1 0 0 1 0 1 1 1 0 1 0 0 0 2 0 0 0 2 0 1 0 1 0 0 0 0 0 0 0 0 1 1 0 1 1 0 0 0 1 1 2 0 2 2 0 0 1 0 0 0 0 0 0 1 0
2 1 2 0 1 0 0 1 2 1 0 1 0 1 1 1 0 1 0 0 1 0 0 1 0 0 0 0 1 1 1 1 0 0 0 0 2 1 0 1 1 0 0 0 1 0 0 0 1 0 0 0 1 1 1 0 0 1 1 1 1 1 0 1 1 1 1 0 2 1 1 1 2 2 1 2 1 2 2 0 2 2 0 1 1 0 0 1 1 2 0 1 0 2 0 0 0 0 0 0 2 0 0 0 1 1 2 2 0 0 0 2 1 2 2 2 1 1 1 0 1 0 1 0 0 1 0 1 0 1 1 0 0 0 1 1 0 0 0 2 0 2 1 0 1 1 0 0 0 0 0 0 0 0 0 1 0 1 1 1 1 1 0 2 1 2 0 1 1 1 0 0 0 2 1 0 2 0 1 1 1 2 0 1 1 1 1 1 0 1 0 1 1 0 1 0 1 0 0 0 0 0 0 1 0 2 2 0 1 1 0 0 1 0 2 2 1 1 1 0 2 1 2 0 1 0 0 1 1 1 0 0 0 0 1 0 0 2 2 1 0 0 2 2 2 0 0 0 1 1 1 0 0 0 0 0 0 0 0 0 0 0 0 0 0 0 1 0 1 0 0 0 0 2 0 1 1 0 0 0 1 0 1 0 2 1 1 1 0 2 2 1 0 2 2 0 0 2 0 2 1 0 1 0 0 0 0 1 0 0 0 1 0 1 2 0 2 2 0 0 1 1 1 0 0 0 0 1 1 0 2 2 1 0 0 0 0 1 0 0 1 1 2 0 1 0 0 0 2 1 1 0 0 1 1 0 1 1 0 0 0 0 0 1 0 0 0 1 2 1 1 1 2 2 0 0 0 1 1 0 1 1 0 0 1 0 0 0 0 0 0 0 0 0 2 0 0 1 0 0 0 0 0 2 2 0 0 1 1 0 0 0 0 0 0 1 0 1 0 0 0 2 1 2 0 0 0 1 2 0 0 1 0 0 1 1 0 0 1 1 0 0 0 1 2 2 2 1 0 1 0 0 0 1 0 0 1 2 1 2 1 0 0 1 0 1 1 2 0 1 1 1 2 1 1 0 1 2 0 2 2 1 0 1 1 2 1 1 1 0 1 1 0 2 0 0 0 0 0 2 1 1 1 1 1 0 2 1 1 0 0 2 1 0 1 0 0 0 0 1 1 2 1 1 0 1 1 1 1 1 1 0 2 1 2 0 0 0 1 2 1 1 1 1 1 1 0 2 2 2 0 0 0 2 1 1 0 1 0 1 0 0 1 1 0 0 0 2 2 0 2 0 0 0 0 0 0 2 0 1 1 0 1 0 0 0 0 0 0 0 0 1 1 1 1 0 0 0 0 0 0 2 1 0 0 1 0 0 0 0 0 0 0 0 0 0 0 0 0 0 1 1 0 0 0 0 2 2 0 0 0 1 1 2 1 1 2 0 0 0 0 0 0 1 1 0 1 1 2 2 1 1 1 1 0 0 0 0 0 0 0 0 1 0 0 0 1 1 0 0 0 0 1 0 0 2 1 1 1 1 2 0 1 1 1 1 0 0 1 2 0 0 0 1 0 1 1 2 0 1 0 1 0 1 1 0 1 2 2 0 0 0 0 1 0 0 0 1 1 1 0 1 0 2 0 2 1 0 0 1 1 1 0 2 0 0 0 1 1 2 0 2 1 0 0 0 0 0 0 0 0 0 0 0 0 0 1 0 2 1 0 0 1 1 0 0 1 1 2 1 0 0 1 0 0 0 0 0 1 1 0 0 1 1 1 0 1 2 2 1 1 2 0 1 0 0 0 1 0 2 0 1 0 0 1 0 2 1 1 1 0 0 1 1 1 0 2 2 2 0 2 2 0 0 0 0 0 0 1 0 0 0 1 1 1 0 0 0 1 0 0 0 0 0 0 0 0 0 0 0 2 2 1 2 0 0 1 1 1 1 0 0 1 0 1 1 0 0 0 2 1 0 0 1 0 2 0 1 2 1 1 1 1 0 1 1 0 0 2 0 1 2 0 2 2 2 2 2 0 1 0 1 0 0 2 1 0 1 0 1 0 0 0 0 0 2 0 1 2 1 1 0 1 1 1 1 1 2 1 2 2 0 0 0 0 0 0 1 2 1 0 2 1 1 0 1 1 0 1 0 2 0 1 0 1 0 1 0 0 2 0 0 2 0 2 0 1 0 2 0 0 1 0 0 0 0 0 0 2 0 0 0 2 2 0 0 1 1 0 2 1 1 0 2 1 0 0 0 2 0 0 0
3 1 0 2 0 2 2 0 2 0 0 2 1 2 1 1 0 0 0 0 2 1 2 0 1 1 1 1 2 2 2 1 2 1 0 1 1 2 0 1 1 0 0 0 1 1 0 0 1 1 1 0 0 0 1 1 0 0 2 0 1 1 1 1 0 0 0 0 2 0 0 1 2 2 1 2 1 1 1 1 1 2 0 2 2 0 1 0 0 2 0 0 1 1 0 0 0 1 0 1 0 0 0 0 2 1 1 1 1 0 0 1 1 1 1 1 1 0 0 0 1 0 1 1 0 1 1 1 0 1 0 0 0 0 1 0 1 0 0 1 0 2 0 0 1 1 0 0 0 2 2 2 0 0 1 0 0 1 2 1 1 1 0 0 1 0 0 1 1 1 1 1 0 2 1 0 2 1 0 0 0 1 1 2 2 1 2 1 0 1 0 2 1 1 0 0 1 0 0 0 0 0 0 0 1 1 1 1 1 0 1 1 2 0 2 2 1 0 1 0 2 1 1 0 0 0 0 2 2 2 0 0 0 0 1 0 0 2 2 1 0 0 2 2 2 0 0 0 1 1 1 0 0 1 0 0 0 1 0 0 0 0 0 1 1 1 0 0 1 1 0 1 1 2 0 0 0 2 2 0 0 0 1 0 1 0 0 1 0 1 0 1 1 1 2 0 1 0 0 2 1 0 2 2 0 0 0 2 1 1 0 1 1 1 0 0 2 0 1 1 1 0 1 0 1 0 0 1 0 1 1 1 2 1 0 0 0 0 0 0 0 0 1 0 0 0 2 0 2 0 0 0 0 0 2 0 0 0 1 1 2 2 2 0 2 1 0 1 2 1 1 1 1 2 0 0 0 1 1 0 1 1 1 1 1 0 0 0 0 0 0 0 0 0 1 1 1 0 2 2 2 2 1 2 0 1 1 2 0 0 0 0 1 0 1 2 1 0 0 0 0 2 1 1 0 1 0 0 0 1 0 1 1 0 1 0 0 1 1 1 1 0 0 1 0 1 1 1 1 1 0 1 0 2 2 2 2 2 1 1 1 0 0 0 0 0 0 2 0 0 1 0 2 2 2 0 2 1 0 1 0 2 0 0 2 1 0 1 1 0 1 1 0 1 1 0 0 1 1 2 1 1 2 0 1 0 1 1 0 0 0 1 0 1 0 0 0 0 1 0 0 2 2 2 0 2 0 1 1 1 1 0 2 1 2 0 0 1 0 1 0 1 1 1 1 1 0 0 0 0 0 0 0 2 0 0 0 0 0 0 0 0 0 2 0 0 2 1 1 1 0 1 1 0 0 0 1 2 0 1 1 0 1 0 1 0 0 1 0 1 0 0 0 1 1 1 0 0 0 0 0 2 1 2 0 0 1 0 0 1 1 0 0 0 0 0 0 1 0 0 1 1 0 0 0 1 1 1 0 0 1 0 0 0 2 1 2 0 0 0 1 1 0 2 0 0 1 1 0 1 0 2 0 1 1 1 0 2 2 0 0 0 2 1 1 2 1 0 0 0 1 0 0 0 0 1 1 0 1 0 0 1 2 1 2 2 1 1 0 1 0 1 0 1 0 0 1 2 0 2 1 1 0 1 0 0 0 2 2 0 1 1 0 2 0 0 1 1 1 1 0 0 1 2 0 2 1 0 0 0 1 1 1 2 0 1 1 1 0 1 1 0 0 1 0 0 0 0 1 1 1 0 0 0 0 0 0 0 0 0 0 0 2 1 1 0 0 2 0 2 0 1 0 0 0 0 1 0 1 0 1 0 2 0 0 1 0 2 1 1 1 1 0 1 0 0 0 1 0 1 0 2 0 0 0 1 1 0 0 2 2 1 1 1 1 0 2 2 0 0 2 1 0 2 0 0 0 0 1 0 0 0 2 1 0 1 0 1 2 1 1 0 1 0 0 1 1 0 0 1 2 1 1 2 0 1 1 2 0 0 0 0 2 0 2 2 2 0 2 2 0 0 1 2 0 2 0 1 1 0 0 0 1 0 0 1 0 0 0 0 0 1 0 2 2 2 2 1 0 0 0 1 1 0 2 2 1 1 0 0 0 1 0 0 2 1 0 1 1 0 0 1 1 1 2 2 1 2 1 1 0 0 0 1 0 0 0 1 1 0 0 0 2 0 0 1 1 0 1 1 1 1 0 2 1 0 1 1 0 1 1 0 1 0 2 0 0 0 0 0 0 0 0 0 0 1 1 0 2 0 0 0 0 0 0 0 0 0 0 2 0 1 0 1 0 1 0 1 1 0 2 1
4 0 2 0 0 0 0 1 2 1 0 1 2 2 1 1 0 0 0 0 2 0 1 2 0 0 0 0 0 2 2 0 0 1 1 1 1 1 0 2 0 0 1 1 2 2 1 0 2 0 0 0 0 0 1 0 1 0 0 1 1 2 2 2 0 0 0 0 2 0 0 1 2 2 2 2 0 2 2 0 1 2 1 0 1 0 0 0 0 2 0 1 1 1 0 0 0 1 0 1 1 0 1 1 1 0 1 1 1 0 0 2 1 2 2 2 2 0 1 0 1 0 2 2 1 0 1 1 1 1 1 0 0 0 1 1 1 0 0 0 1 1 0 0 0 1 0 0 0 0 0 1 0 0 0 0 0 2 1 2 1 1 1 1 0 2 0 0 0 1 0 1 0 2 2 0 2 1 1 1 1 1 0 2 2 2 2 1 0 1 2 2 2 0 2 0 0 0 1 1 0 1 0 0 1 0 0 1 1 0 0 1 1 1 2 2 0 1 2 1 1 0 2 0 0 0 0 0 0 0 0 0 0 0 1 0 0 2 0 1 0 0 2 1 1 0 0 0 2 0 0 0 0 1 0 0 2 0 0 0 0 0 0 0 0 0 1 0 2 0 0 0 0 1 0 1 0 0 1 0 1 0 1 1 1 1 1 1 0 2 0 1 1 2 2 0 1 0 0 1 1 0 1 1 0 0 1 1 1 1 0 0 1 1 1 0 1 0 0 0 0 0 1 0 1 0 0 1 2 1 2 0 0 0 0 0 0 1 0 1 1 1 2 0 0 0 1 1 2 0 0 0 0 1 1 0 1 2 0 0 0 0 1 0 1 0 0 2 2 0 2 0 0 2 0 0 0 2 0 0 2 0 0 0 1 0 1 2 2 1 1 1 0 0 2 0 0 1 0 0 0 0 1 2 1 0 0 1 0 0 0 0 0 0 0 1 0 0 2 0 0 0 0 1 0 1 0 0 0 0 0 0 0 0 0 0 0 0 1 1 1 0 0 0 1 2 1 0 0 0 0 0 0 2 2 1 2 2 2 2 1 0 0 0 0 0 0 2 0 1 1 1 1 1 2 0 1 1 0 0 1 1 0 0 1 0 0 0 0 0 1 1 1 2 1 0 0 2 1 1 0 0 2 0 2 0 2 1 1 0 1 1 0 0 0 0 0 0 1 2 2 2 2 2 1 2 0 2 2 1 1 0 1 0 0 0 1 0 0 0 0 0 2 2 2 1 0 1 1 2 1 1 0 1 1 0 1 2 0 1 1 0 0 1 0 0 0 2 2 0 0 0 1 0 0 0 1 1 0 1 0 0 1 0 1 0 0 1 0 2 0 1 1 0 1 0 1 1 1 2 1 1 2 0 0 0 1 0 0 1 0 0 0 0 0 0 1 1 1 0 2 2 0 0 0 1 1 2 0 0 1 0 0 0 2 1 2 0 0 0 1 1 0 2 1 0 2 1 2 2 0 0 0 0 0 0 1 2 2 0 0 0 2 1 1 1 1 0 1 0 1 0 0 0 0 1 1 0 1 0 0 1 1 1 1 1 1 1 0 0 0 1 1 0 1 0 2 1 0 1 0 0 0 1 1 0 0 2 0 1 0 0 0 2 0 0 0 0 0 0 0 1 1 2 0 1 1 0 1 1 2 2 1 1 0 1 1 0 0 2 0 2 0 0 0 1 0 0 0 0 0 0 1 0 0 1 1 0 0 0 0 0 2 0 0 0 0 2 2 2 0 1 0 0 0 0 0 0 1 0 0 1 0 1 1 0 1 1 0 2 0 1 0 1 0 0 0 2 2 2 0 0 0 0 2 0 0 0 0 2 2 2 1 1 1 0 2 1 1 0 1 1 0 1 0 0 0 0 2 0 0 0 2 0 0 0 0 0 1 0 1 0 0 0 0 0 0 0 0 0 1 1 1 1 0 0 1 0 1 1 0 0 0 0 0 2 1 1 1 1 0 0 2 0 0 1 0 2 2 1 1 1 0 0 0 1 1 0 0 0 0 1 0 1 1 1 1 2 1 0 0 2 2 1 2 1 0 1 0 0 0 0 0 0 1 1 0 2 2 2 0 1 2 1 1 1 1 2 0 0 2 0 0 2 0 0 0 1 1 0 0 0 0 1 0 0 1 0 1 0 0 1 0 2 2 0 2 0 0 0 2 0 0 0 1 1 2 0 1 0 0 0 0 0 0 0 0 1 1 0 1 1 1 2 1 2 2 0 1 2 0 1 0 2 0 0 0 1 2 0 2 0
5 0 1 2 0 1 1 1 2 1 0 1 0 0 0 0 0 0 0 2 0 0 1 2 0 0 0 0 1 1 1 1 1 1 2 2 1 2 0 0 1 0 1 1 1 1 2 0 2 0 0 0 0 0 0 2 1 0 1 0 0 0 1 1 1 1 1 0 0 0 0 0 2 2 1 2 1 1 1 0 1 1 1 0 1 0 0 1 1 2 0 2 1 2 0 0 1 0 0 0 2 0 0 0 0 0 2 1 1 0 0 1 0 1 1 1 0 0 0 0 0 0 2 2 1 0 1 0 0 0 1 1 0 0 1 0 1 1 0 2 1 1 0 0 1 2 0 0 0 2 1 2 0 0 0 0 0 1 1 2 1 1 0 2 0 1 0 0 0 0 0 0 1 1 0 1 1 1 0 0 0 0 0 2 2 2 1 2 1 1 2 2 1 0 1 1 0 0 0 0 0 0 0 0 1 1 1 1 1 0 0 1 1 0 1 2 1 1 0 0 2 1 1 0 0 1 1 0 0 0 0 0 0 1 1 0 0 2 2 1 0 1 2 1 1 0 0 0 2 0 0 1 0 0 0 0 0 0 0 0 0 0 0 0 0 0 0 0 2 0 0 0 0 2 1 0 0 1 2 0 0 0 2 0 1 0 1 2 0 2 1 0 1 2 2 0 1 1 1 1 1 1 2 0 0 0 0 2 0 0 0 0 2 2 2 0 1 1 0 0 1 1 1 0 0 0 0 1 0 0 2 1 1 1 0 0 0 1 0 0 0 1 1 0 0 0 2 0 1 2 0 0 0 0 1 1 0 0 0 0 0 0 2 0 2 0 0 2 2 0 2 0 1 1 1 1 0 1 0 0 2 1 0 0 1 0 0 0 0 0 0 0 1 0 2 0 2 1 0 0 0 0 0 1 0 0 0 0 0 0 0 0 1 0 1 1 0 2 0 0 0 2 1 1 0 0 0 0 1 2 0 1 1 1 1 0 0 2 1 0 2 0 0 1 0 2 2 2 0 0 0 1 0 2 2 0 2 2 1 2 1 0 0 0 0 1 1 0 0 2 0 0 1 1 1 0 0 1 1 0 1 1 0 0 2 1 0 1 0 1 1 1 0 2 0 0 0 1 0 1 1 1 2 0 2 0 2 0 0 0 0 2 0 0 1 0 0 0 2 1 1 2 2 2 1 2 1 1 0 2 0 1 0 0 0 0 0 0 0 0 2 2 1 0 1 1 0 1 2 2 1 1 1 2 1 0 0 0 1 1 0 0 0 2 0 0 0 0 0 0 0 0 1 0 1 1 1 2 0 2 0 0 1 0 0 0 0 0 1 1 0 0 1 0 1 1 1 1 1 1 1 1 1 1 0 1 1 0 0 0 0 0 0 0 0 0 0 1 0 0 1 0 0 0 0 1 1 1 0 0 2 0 1 2 1 0 1 0 1 0 0 0 0 0 2 0 1 0 1 1 0 2 0 0 0 0 0 2 1 0 0 0 0 0 0 0 1 0 1 1 0 1 1 0 0 2 2 1 1 1 2 0 2 2 2 2 2 0 0 2 0 0 0 0 2 0 2 2 0 1 0 2 0 1 1 1 1 2 1 0 0 0 0 2 0 0 1 0 0 0 0 0 0 2 0 1 1 0 0 0 1 1 0 2 0 0 0 1 0 1 1 1 1 0 0 0 0 0 0 0 0 0 0 0 1 0 0 1 1 1 1 1 1 1 0 0 1 2 2 1 0 0 1 2 2 2 1 0 2 0 1 0 2 0 0 1 0 2 2 2 0 2 2 2 2 1 0 1 1 2 0 1 0 0 1 2 1 1 0 1 1 1 2 0 2 0 1 1 1 0 2 2 0 2 0 0 0 0 1 0 1 1 2 0 0 0 0 0 1 0 0 1 1 0 0 1 1 0 0 0 2 2 1 2 0 0 0 0 0 0 1 0 0 1 1 1 2 0 0 2 0 0 0 2 0 1 0 0 0 0 1 1 1 0 1 2 0 0 0 0 0 0 0 1 1 1 2 2 1 0 0 2 0 0 2 1 0 1 1 2 1 2 0 0 1 1 0 0 1 1 0 0 2 1 1 1 0 1 0 1 2 0 0 1 0 0 0 2 2 0 0 1 0 2 1 0 1 0 1 0 1 0 1 1 0 1 2 0 0 0 2 0 1 0 1 1 0 0 0 0 0 0 0 0 1 0 1 2 0 0 0 0 1 2 0 1 1 0 1 1 0 0 1 2 0 0 0 0 1 0 2 0
6 1 1 1 0 1 1 1 1 1 0 0 0 1 1 1 0 0 0 1 1 1 0 2 0 0 0 0 0 2 2 1 1 1 0 0 2 2 0 1 1 0 0 0 0 0 0 0 1 0 0 0 0 0 0 1 0 0 1 1 0 2 0 1 0 0 1 1 1 0 0 1 2 2 1 2 1 2 2 0 1 2 0 1 1 0 0 0 0 2 0 0 0 2 0 0 1 1 0 2 2 1 0 0 1 1 2 2 0 0 0 2 0 1 1 1 0 0 0 0 0 0 1 1 0 0 0 1 0 1 0 0 1 0 0 0 1 1 0 1 2 0 0 0 1 2 0 0 0 1 1 1 0 0 0 0 1 1 0 0 0 0 0 0 0 1 0 0 1 1 0 0 1 1 0 1 1 2 0 1 0 1 0 1 0 0 0 0 0 1 1 2 2 2 0 1 1 0 1 1 0 1 0 1 0 2 2 1 0 0 0 1 1 0 1 2 0 1 0 1 1 2 2 0 1 1 0 0 0 0 0 0 0 0 2 0 0 2 2 1 0 1 2 1 1 0 0 0 1 1 1 1 0 0 0 1 1 1 1 1 1 1 0 1 0 0 0 1 1 0 0 1 0 2 0 1 0 1 2 0 0 0 2 2 2 0 2 1 1 2 0 1 1 2 1 1 1 1 0 0 0 0 2 0 0 0 0 2 2 2 0 1 2 1 0 0 2 0 1 1 0 0 2 1 0 0 0 1 2 2 2 1 1 0 0 0 0 1 0 0 0 0 2 0 0 0 1 0 2 0 0 0 1 1 0 0 2 0 0 0 0 0 1 0 1 1 0 1 2 1 1 1 0 2 0 0 0 2 0 0 0 1 0 0 1 0 0 0 0 1 1 1 1 1 2 1 1 0 2 2 2 1 0 2 0 1 0 0 0 0 0 0 0 0 0 2 1 0 0 1 0 1 0 0 1 1 1 0 1 0 1 0 0 1 1 1 0 1 1 0 2 0 0 1 0 2 0 1 1 2 0 0 0 1 0 0 0 1 0 1 1 0 2 0 2 2 2 2 0 0 1 0 1 2 1 0 0 2 0 2 0 2 0 0 1 1 0 0 0 0 1 1 0 0 1 0 0 2 2 2 0 0 1 1 1 0 1 0 1 0 1 1 1 0 0 0 0 1 1 2 2 2 1 1 0 1 0 0 0 2 0 1 2 0 1 1 1 0 1 1 1 0 1 1 2 1 0 1 1 2 1 2 1 2 0 1 0 1 0 2 1 0 1 2 1 1 0 1 1 0 1 1 1 0 1 2 2 1 0 1 0 0 1 0 0 1 0 0 1 1 1 0 0 2 0 0 0 0 0 0 0 2 0 2 0 0 2 0 0 1 0 0 0 0 0 0 0 0 0 0 1 1 1 1 1 1 0 1 0 0 1 0 1 2 2 1 2 0 0 0 0 1 0 0 2 0 2 2 1 1 1 1 2 0 1 1 0 1 1 0 0 0 0 1 2 2 1 1 1 0 1 1 0 0 0 1 1 1 1 1 1 2 2 2 1 2 1 1 0 1 0 1 0 1 1 0 1 1 0 1 0 1 0 0 0 0 1 2 2 1 0 0 0 1 1 1 0 0 0 0 0 0 1 2 1 0 2 0 1 0 1 1 0 2 0 0 1 0 0 1 0 1 2 0 0 0 0 0 1 1 1 1 0 1 0 0 0 2 0 0 2 2 2 0 1 1 1 1 2 1 1 0 0 0 0 0 1 1 0 1 1 0 2 0 0 1 0 1 0 2 0 1 1 1 1 1 0 0 0 1 0 2 0 1 1 0 2 1 1 1 1 0 2 0 2 0 2 2 2 2 1 2 0 2 0 0 0 0 1 0 0 0 0 1 0 0 0 0 0 0 0 0 0 0 0 0 0 0 0 0 1 0 0 2 1 0 1 0 0 0 0 0 0 0 0 0 2 1 1 1 1 0 0 2 0 1 0 0 1 1 2 2 0 0 0 0 2 0 0 0 0 0 1 2 1 1 2 2 0 0 0 1 1 0 2 2 1 1 0 0 0 0 0 0 1 1 0 0 1 0 0 1 1 0 0 0 1 1 0 0 2 0 0 2 0 0 0 0 0 0 0 0 1 1 1 0 1 0 1 0 0 0 2 0 1 0 1 0 0 2 1 1 1 1 1 0 0 1 2 0 1 0 0 0 0 2 2 1 1 0 0 0 2 2 0 1 2 1 1 1 0 0 1 2 0 0 0 1 1 0 0 0
7 0 0 2 0 1 1 2 1 2 0 0 1 1 1 1 0 1 0 0 2 0 0 2 0 0 1 0 0 2 2 0 2 2 0 2 0 1 0 1 2 1 0 0 2 0 0 0 1 0 0 0 2 2 0 1 0 0 0 0 1 1 0 1 0 0 1 0 1 0 0 2 2 2 2 2 0 1 1 0 0 1 0 1 1 0 0 0 0 2 0 1 1 1 0 0 0 0 0 0 1 0 1 1 0 0 2 0 2 0 0 2 1 2 2 2 1 1 1 0 1 0 2 2 1 0 1 1 1 1 0 0 1 0 0 0 1 0 0 1 0 2 0 0 1 1 0 0 0 1 1 1 0 0 0 0 0 1 1 1 0 0 1 0 1 0 0 0 0 2 2 1 2 0 2 1 0 1 0 0 0 1 0 2 1 1 1 2 1 0 0 2 1 1 0 1 2 0 0 0 0 0 0 0 1 1 1 0 0 0 1 1 1 0 2 2 0 1 1 0 2 1 1 0 1 0 0 1 0 0 1 1 0 0 1 0 0 2 1 1 0 0 1 2 2 0 0 0 2 0 0 0 0 0 0 0 1 0 0 0 1 0 0 1 0 0 1 0 1 0 0 1 0 2 1 1 0 1 2 0 1 0 2 1 2 2 2 1 0 2 1 0 1 2 1 0 1 0 0 1 0 0 2 2 0 0 1 2 1 1 0 1 1 2 1 0 1 0 2 2 0 0 1 0 2 0 0 1 1 0 1 2 0 0 0 0 0 1 0 1 0 0 2 0 0 0 1 0 1 2 0 1 1 0 0 1 1 1 0 2 2 2 1 0 1 1 0 1 2 1 2 0 0 2 0 0 0 2 1 0 1 0 0 0 0 0 0 0 0 0 0 0 0 0 2 0 1 1 0 0 0 0 0 2 0 2 0 0 0 0 0 0 1 0 1 1 0 1 1 0 0 1 1 1 0 0 0 0 2 1 1 2 0 1 1 0 0 0 0 0 1 0 1 1 0 1 2 1 0 2 0 0 0 2 2 2 2 2 2 2 1 0 0 0 0 0 0 1 0 1 2 1 2 1 1 0 1 2 0 0 2 2 0 0 2 0 0 1 1 0 0 0 1 2 2 1 1 2 1 1 0 0 1 1 1 0 1 0 0 0 0 1 0 0 0 0 0 0 0 0 1 2 2 2 0 2 1 0 0 2 0 0 1 0 1 0 0 1 0 1 0 0 1 1 1 0 1 1 1 1 0 0 0 1 1 0 1 0 0 1 0 0 0 0 0 0 0 0 0 1 0 0 0 0 0 1 1 1 0 2 0 0 2 0 0 0 0 0 0 1 0 1 1 1 0 0 0 0 0 0 0 1 2 0 1 1 1 0 0 1 0 0 1 1 1 1 0 1 1 0 1 2 1 1 1 0 1 1 0 0 1 1 2 2 2 0 2 0 0 0 0 1 0 1 0 0 2 0 0 0 0 2 0 1 0 0 0 2 1 0 0 0 1 1 1 2 1 1 0 0 0 0 0 0 0 2 2 0 0 0 0 0 0 0 0 0 0 0 1 1 0 1 1 0 0 1 1 1 0 2 0 0 1 0 1 0 2 1 1 1 0 0 0 2 0 0 1 2 2 2 0 0 0 1 1 2 0 0 1 1 0 0 0 1 0 0 0 0 0 2 0 2 0 1 0 1 0 0 0 1 1 1 0 0 1 0 1 0 0 0 0 1 2 0 0 1 1 0 2 0 2 0 0 1 1 0 2 0 1 1 1 2 0 0 0 2 0 1 0 2 0 1 0 0 0 0 0 1 0 0 0 1 0 1 0 0 1 1 0 0 0 0 2 0 2 0 2 1 1 1 1 2 0 2 0 0 0 0 2 0 1 1 2 0 0 0 1 0 2 0 0 1 1 0 0 1 1 0 0 1 2 1 0 2 0 0 0 0 0 0 0 0 0 1 1 1 1 0 2 0 0 0 0 2 0 1 0 1 2 2 2 2 0 0 0 2 0 1 0 0 0 0 2 2 2 2 2 2 0 0 0 2 2 1 2 1 0 2 0 1 0 1 0 0 1 1 0 1 1 0 0 1 2 1 1 1 1 1 0 0 1 0 0 0 1 0 0 1 1 0 0 0 0 0 0 0 1 0 0 0 1 1 1 1 1 0 1 1 0 1 2 0 1 0 1 0 0 0 2 1 0 1 1 1 0 1 1 2 0 0 0 0 1 1 0 1 2 1 0 1 1 0 0 1 0 0 0 0 1 0 2 1
8 0 1 1 0 0 0 2 2 2 0 0 0 0 0 0 0 0 0 0 0 0 2 2 0 0 0 0 0 2 2 2 0 0 0 0 2 2 0 0 2 0 0 0 1 0 0 1 1 1 1 0 2 2 0 0 1 0 0 1 0 1 2 2 1 0 1 0 0 0 0 1 2 2 0 2 2 2 2 0 2 2 0 1 1 0 1 0 0 2 0 0 0 1 0 0 0 0 0 0 1 0 0 0 2 2 2 2 0 0 0 1 1 1 1 1 1 0 0 0 1 0 2 2 0 0 2 1 1 1 0 0 0 0 1 1 0 0 0 0 1 1 0 0 0 1 0 0 0 2 0 1 0 0 1 0 0 0 1 0 0 0 0 1 0 1 0 1 0 0 0 0 0 2 2 1 2 1 0 0 0 2 0 2 0 0 0 1 0 1 2 2 1 1 0 0 1 0 0 0 0 0 0 0 2 0 0 1 0 0 1 1 1 0 1 2 0 0 2 2 0 0 1 0 1 1 1 0 0 1 0 0 0 0 2 0 0 2 2 1 0 0 2 1 1 0 0 0 1 1 0 0 0 0 0 0 1 0 0 0 2 0 0 1 0 0 0 1 1 1 0 1 0 2 0 1 0 0 0 0 0 1 2 0 2 1 2 0 0 2 1 1 0 1 1 0 0 1 0 1 0 0 1 1 0 1 0 1 1 2 1 2 1 2 0 0 0 0 0 0 0 0 0 0 1 0 1 0 0 0 2 2 0 0 0 0 0 1 0 1 1 1 1 0 0 0 2 0 1 1 0 0 1 1 0 0 1 0 0 1 0 0 2 0 2 0 0 0 1 1 1 1 0 2 0 0 0 2 0 0 1 2 0 1 1 1 1 0 0 0 0 0 2 0 2 0 1 0 0 0 0 0 0 2 0 1 0 2 0 0 0 0 1 0 1 2 1 0 0 0 1 1 0 1 2 2 2 0 0 0 0 0 1 1 1 1 0 0 0 0 1 0 0 0 0 1 1 0 0 0 0 0 0 1 1 0 1 0 0 0 0 0 0 0 0 0 0 2 0 1 1 1 1 1 2 0 2 2 0 2 1 2 0 0 1 2 0 2 0 1 0 0 0 2 0 0 0 1 1 2 1 1 1 1 1 0 1 1 1 0 0 2 0 0 0 0 0 0 1 0 1 2 1 1 1 1 0 1 1 2 0 1 0 0 0 1 2 1 1 2 0 2 1 1 1 2 0 2 2 2 2 2 0 2 1 1 0 1 0 1 0 0 1 2 1 1 0 1 1 1 0 0 0 0 0 0 0 2 0 1 0 0 1 0 2 0 0 0 0 1 0 1 0 0 0 0 0 0 0 0 0 2 1 1 0 1 0 0 0 1 0 0 1 1 1 1 0 1 0 1 0 1 0 2 2 0 0 1 0 0 0 0 0 2 2 1 2 0 0 0 0 1 0 1 1 0 2 1 0 0 0 2 0 1 0 0 0 2 2 0 0 0 1 1 2 2 1 1 0 0 1 0 0 0 0 2 2 0 1 0 1 1 2 1 1 1 2 1 0 0 0 1 0 1 1 0 2 2 0 1 1 0 0 0 0 0 1 2 2 0 1 1 0 2 0 0 0 1 0 1 0 0 0 2 0 1 2 0 0 0 0 0 0 0 0 0 0 0 0 1 0 1 1 0 0 0 0 0 1 1 1 1 0 0 0 0 0 0 1 1 0 1 2 0 0 0 0 1 2 1 1 0 1 1 1 0 0 0 1 1 1 1 1 0 0 1 0 2 2 0 2 2 2 2 1 1 0 2 1 2 0 1 0 0 1 0 1 0 0 1 1 0 2 0 2 0 2 2 1 0 1 1 0 2 0 0 0 0 2 0 2 2 2 0 0 0 0 0 0 0 0 0 1 0 0 1 1 0 0 0 1 1 1 1 0 0 1 1 0 0 1 0 0 0 0 0 1 0 1 1 0 0 0 1 0 2 0 0 1 1 2 2 0 0 0 0 1 1 0 0 0 0 0 0 0 0 2 1 0 0 0 1 2 0 1 0 2 1 2 2 1 1 1 1 1 1 0 0 1 1 0 0 2 1 2 2 2 1 0 0 1 0 0 1 0 0 0 1 2 1 0 1 1 1 1 1 1 0 0 0 2 0 1 0 1 0 1 1 0 1 0 1 2 0 1 1 0 0 0 0 0 0 0 0 0 1 1 0 1 0 0 0 0 1 1 1 1 0 2 1 0 1 1 2 0 0 0 0 1 0 2 0
9 0 0 2 0 1 1 2 2 0 0 0 1 1 0 0 1 1 0 1 0 1 0 2 0 0 0 0 1 1 1 1 1 1 1 1 1 1 0 1 1 0 1 0 1 1 0 0 1 1 1 0 0 0 1 0 0 0 2 0 1 1 0 2 0 0 0 1 2 1 0 1 2 2 2 2 0 0 0 1 1 2 0 1 1 0 0 0 0 2 0 0 2 1 0 0 0 1 0 1 2 1 1 1 1 1 2 0 2 0 0 2 1 1 1 1 1 0 0 0 2 0 2 2 0 1 1 0 0 0 0 0 0 0 0 0 0 0 0 2 0 2 0 0 1 1 0 0 0 1 1 1 0 0 0 0 0 2 0 0 0 0 0 1 1 1 1 2 0 1 0 1 0 2 1 0 1 0 0 0 1 1 0 2 2 2 2 0 0 1 1 1 2 1 2 0 0 0 0 0 0 1 1 1 1 0 0 0 1 0 1 0 2 0 1 2 0 0 2 0 2 2 2 0 0 0 0 1 0 0 1 1 0 1 2 1 0 2 2 1 0 0 1 2 2 0 0 0 1 1 1 0 0 0 0 0 0 0 0 0 0 0 0 0 0 0 0 0 1 1 0 2 0 1 2 2 1 0 2 0 2 0 2 0 2 1 1 1 0 2 1 1 1 1 1 0 1 1 0 1 0 0 2 0 0 1 1 2 0 0 0 1 1 1 0 0 1 0 0 0 1 1 2 1 0 0 1 1 1 1 2 0 2 2 0 0 0 2 0 0 0 0 2 0 0 0 0 1 2 0 0 0 0 0 1 1 0 1 0 1 0 0 1 0 0 2 0 2 2 0 2 0 1 2 0 0 0 1 1 1 0 0 0 0 1 0 0 0 0 0 0 0 0 0 2 0 0 0 0 0 0 0 1 2 1 0 1 0 0 0 0 0 1 0 1 1 0 0 1 1 0 0 0 2 1 1 1 0 0 0 0 0 0 0 1 0 0 1 1 1 0 0 0 1 0 2 0 1 1 1 0 1 0 2 1 1 1 0 0 0 0 0 0 0 1 1 1 1 0 0 0 0 2 0 0 1 0 2 0 2 1 2 0 0 2 2 0 1 0 1 1 1 0 0 0 0 0 1 1 2 1 0 1 1 1 0 2 0 1 0 0 0 0 1 0 0 0 1 0 1 1 2 2 2 1 2 0 1 1 1 1 1 2 1 2 0 0 0 0 2 1 1 1 1 2 1 0 2 2 2 2 2 1 1 2 0 1 1 1 0 0 1 0 2 0 0 1 0 0 1 0 1 1 1 1 1 2 1 0 2 0 0 2 0 1 0 0 0 0 0 0 2 2 0 0 1 0 0 0 1 0 1 1 1 0 1 2 0 0 1 0 0 0 0 0 0 0 0 0 0 0 0 0 0 0 0 2 1 0 0 0 1 0 2 2 0 2 0 1 0 0 1 0 1 0 0 2 2 0 0 0 1 0 0 1 1 0 2 2 0 0 0 2 0 0 1 1 1 0 0 0 0 0 0 0 0 1 0 0 0 0 0 2 1 1 2 1 0 0 1 0 1 0 1 0 0 1 1 0 1 0 1 0 0 2 0 1 2 2 0 1 1 0 2 0 0 2 0 0 0 0 0 1 2 1 1 1 0 1 0 1 1 0 2 0 0 2 0 0 0 0 0 0 1 0 0 1 1 1 1 1 0 1 0 1 1 1 0 1 1 0 0 2 1 1 1 0 2 2 2 0 0 1 0 0 0 0 0 1 0 1 0 1 0 0 1 0 1 0 2 0 1 2 2 1 1 0 1 0 1 0 1 0 0 1 0 1 0 1 1 0 0 1 0 1 0 1 1 2 0 1 2 1 2 0 0 1 0 2 0 1 1 2 1 0 0 0 1 1 1 1 0 0 0 1 0 0 0 0 1 1 1 0 2 0 0 0 0 0 0 0 0 0 0 0 1 2 0 2 2 0 0 0 1 0 1 0 0 2 2 2 2 0 0 0 0 1 1 0 0 1 2 0 2 2 2 2 2 0 1 0 2 2 1 1 1 1 1 0 1 0 1 0 0 2 0 0 1 2 1 0 1 2 1 0 0 1 2 0 1 2 0 0 0 0 0 0 0 1 1 0 1 1 1 1 0 0 1 1 0 2 0 1 0 1 0 1 1 1 1 0 1 1 0 1 1 2 0 2 1 0 0 0 0 1 0 0 1 2 0 2 2 1 2 0 0 1 1 0 2 0 0 0 2 0 0 0 1 1 0 2 1
10 0 2 2 0 0 0 2 2 1 0 0 1 1 0 1 0 1 1 0 2 0 0 2 0 0 0 0 0 2 2 0 1 1 0 1 1 1 0 1 1 0 1 1 2 0 0 0 0 0 0 0 0 0 1 2 1 0 0 1 1 1 1 1 0 0 0 0 0 0 0 0 2 2 1 2 1 2 2 0 2 2 1 0 1 0 0 1 1 2 1 1 1 2 0 0 0 1 1 0 2 0 1 0 0 0 2 0 2 1 0 1 0 1 1 1 0 0 1 0 1 0 1 1 0 0 1 1 0 1 0 0 0 0 1 0 1 0 0 1 0 2 0 0 1 2 1 0 0 0 0 0 0 0 0 0 0 0 0 2 1 1 0 0 1 2 0 2 0 0 0 0 2 0 2 1 2 1 0 1 0 1 0 2 1 1 1 1 0 1 0 2 2 1 1 0 0 1 1 0 0 0 0 0 1 0 1 0 2 1 1 0 1 0 1 2 0 1 1 0 2 2 2 1 0 1 1 0 0 1 0 0 1 1 1 0 0 2 2 1 0 1 2 1 1 0 0 0 2 0 0 1 0 0 1 0 0 0 0 0 0 0 0 1 0 0 0 0 2 1 0 0 0 2 0 1 1 2 2 0 0 0 2 1 2 0 1 1 0 2 0 0 1 2 1 1 1 0 0 2 1 0 2 0 0 0 1 1 1 1 0 1 1 1 2 0 2 0 1 1 0 0 1 0 0 0 0 1 0 0 2 2 1 0 0 0 0 0 0 1 0 2 1 0 0 0 1 0 1 0 0 0 0 1 1 0 1 1 0 1 1 1 2 0 2 1 0 1 1 0 2 0 1 2 0 0 0 1 1 0 1 0 0 0 2 1 2 0 0 1 0 0 1 0 2 0 2 1 2 2 1 2 2 2 0 0 0 1 0 0 0 0 0 0 0 0 0 2 0 0 0 2 1 1 1 1 1 0 2 1 1 1 1 0 1 1 0 0 1 1 0 0 0 0 0 1 1 2 0 0 0 0 0 1 0 0 0 1 1 2 0 0 0 0 0 0 0 1 0 0 1 0 1 1 2 0 2 1 0 0 0 1 0 0 1 2 0 1 0 1 1 0 0 2 1 0 0 1 0 1 1 1 2 0 2 0 2 2 1 0 0 2 0 1 1 0 0 0 1 2 2 2 1 1 0 1 1 1 0 2 0 1 0 0 0 1 1 0 1 1 1 1 2 0 2 2 0 1 1 2 1 1 1 2 1 1 0 0 0 0 0 0 0 0 0 0 0 1 1 0 1 0 1 0 0 0 1 2 0 1 0 0 1 0 1 0 0 1 0 1 0 0 0 0 0 0 0 0 0 0 0 2 1 1 0 1 1 0 0 0 1 1 0 0 1 1 0 1 0 1 1 2 0 0 0 0 1 2 0 0 2 0 0 0 2 2 2 0 2 0 1 0 0 1 2 0 2 1 2 2 0 1 0 0 0 0 0 2 2 0 0 0 0 1 1 1 2 1 1 0 0 1 0 0 2 2 2 0 0 0 2 0 2 2 2 2 1 2 0 0 0 2 0 0 0 1 1 2 0 2 1 2 1 1 0 1 1 2 2 1 0 0 0 1 0 1 1 2 1 2 0 0 0 1 0 2 0 1 1 1 2 2 0 2 0 1 1 1 0 2 1 1 1 0 0 0 0 1 1 1 1 1 0 0 0 1 0 0 1 1 0 0 2 0 0 1 0 0 2 0 2 0 0 0 0 1 0 1 0 2 0 1 0 1 0 1 0 1 0 2 0 1 2 2 1 1 0 1 1 1 0 2 0 0 1 0 2 2 0 0 0 0 1 1 1 0 2 2 1 1 1 2 0 2 0 0 0 0 1 0 1 1 2 0 0 1 0 0 0 0 0 0 1 0 0 1 1 0 0 0 2 2 0 2 0 0 0 0 0 0 0 0 0 1 1 0 0 0 1 0 0 0 0 2 0 1 0 0 2 2 2 2 0 0 0 0 0 0 0 0 0 2 0 1 2 2 2 1 1 0 2 1 1 0 1 1 1 2 1 1 0 1 0 0 1 1 0 1 1 0 1 0 1 0 1 1 1 2 1 1 1 1 0 1 0 0 0 0 2 2 0 1 2 0 0 1 1 0 0 0 2 0 0 1 2 0 2 1 0 2 1 0 2 0 1 0 1 0 2 0 0 0 0 0 0 2 2 0 2 0 0 0 0 1 1 1 0 1 1 2 1 0 0 1 0 0 1 0 0 0 2 1
11 0 2 0 0 0 0 2 0 2 0 0 0 1 1 1 0 1 1 0 1 1 1 2 0 0 1 0 2 1 1 1 1 1 1 1 1 1 0 2 0 0 0 0 2 0 0 0 0 0 0 0 1 1 0 1 0 0 0 2 0 2 2 2 0 0 0 0 1 1 1 1 2 2 2 2 0 0 0 0 1 1 0 2 2 1 1 0 0 2 0 2 0 2 0 0 0 1 0 1 1 0 0 0 1 1 2 2 0 0 0 2 0 0 1 1 0 0 1 0 1 0 2 1 0 1 1 1 1 1 1 1 0 0 0 0 0 0 1 0 0 2 0 0 0 0 0 0 0 1 0 1 0 0 0 1 1 0 1 0 0 0 0 0 1 2 1 0 1 2 1 0 1 1 1 0 2 0 0 0 1 1 0 2 2 2 1 1 0 1 1 2 2 1 2 0 2 0 0 0 0 0 0 0 1 1 1 0 1 0 1 2 1 0 2 2 1 0 1 1 1 1 2 0 0 1 1 1 0 0 0 0 0 1 1 0 0 2 2 2 0 0 1 1 2 0 0 0 2 0 0 1 0 0 0 1 1 0 0 0 0 0 0 1 0 0 1 0 1 0 0 1 0 2 0 0 0 1 2 0 1 0 2 1 2 2 2 1 0 2 1 1 0 2 0 1 0 0 0 2 1 0 1 1 0 0 0 2 0 0 1 2 2 2 1 0 2 1 1 1 1 1 2 1 0 0 0 2 1 1 2 0 2 2 0 0 0 1 0 0 0 0 2 0 0 1 1 0 1 1 0 1 0 0 1 1 0 0 1 0 1 1 1 0 0 0 0 1 1 0 2 0 0 2 0 0 0 2 0 0 0 1 0 0 0 0 0 1 1 0 0 0 0 0 2 0 0 1 1 1 1 1 0 2 1 1 0 2 0 0 0 0 0 0 0 1 0 0 1 0 0 1 0 0 0 1 1 0 2 0 2 0 0 1 1 0 1 0 1 1 2 0 0 0 1 1 1 1 0 0 1 0 0 1 0 0 0 2 1 2 1 0 0 0 0 1 0 1 0 0 1 0 2 0 1 0 1 1 0 1 0 2 1 1 2 1 0 1 1 0 0 0 0 0 1 0 0 1 0 1 1 1 2 0 1 0 1 2 1 0 0 1 0 0 0 0 0 0 1 0 0 2 2 2 1 2 0 1 1 1 1 0 1 0 1 0 1 1 1 2 0 0 1 1 1 2 0 1 2 2 0 1 1 2 0 1 1 0 1 0 0 1 0 2 0 0 1 1 1 1 0 0 1 0 0 0 1 2 0 0 2 0 1 0 1 1 1 0 0 0 1 0 0 0 2 1 0 1 1 2 1 1 0 2 0 0 2 0 0 2 1 0 1 0 0 0 1 0 0 0 1 1 0 0 0 0 2 1 0 0 1 0 0 0 2 1 2 0 0 1 0 1 0 2 0 0 1 1 2 2 1 1 1 1 1 1 0 2 1 1 1 1 0 0 0 1 0 0 0 0 2 0 0 0 2 2 2 0 0 0 1 0 1 0 1 1 0 0 0 1 0 0 0 0 0 1 1 2 0 1 1 0 0 1 1 0 1 2 2 0 1 1 0 1 1 0 1 2 2 2 0 0 0 1 1 2 0 0 1 1 0 0 0 2 0 0 2 0 0 1 0 2 2 0 0 0 0 1 0 0 0 0 0 1 0 0 0 0 1 0 0 0 2 0 0 1 0 1 1 2 0 0 0 0 0 0 0 0 0 1 0 0 1 0 0 1 0 1 0 2 0 1 0 1 0 0 0 1 0 2 0 2 0 1 0 1 1 1 1 1 0 0 0 2 0 0 2 2 2 2 1 2 0 1 0 0 0 0 0 1 0 0 1 1 0 1 0 1 2 0 0 1 0 0 0 0 0 0 0 2 0 0 1 2 0 1 1 0 0 0 0 0 1 0 1 1 0 0 2 2 0 0 0 1 0 1 0 1 2 2 2 2 0 0 0 0 0 0 0 0 0 2 0 2 1 1 2 2 1 0 0 1 1 0 2 1 1 2 0 1 0 2 0 0 0 1 0 1 2 2 0 0 1 0 1 1 1 1 0 0 1 0 1 1 0 0 1 1 1 0 1 0 2 0 0 0 2 0 0 0 1 0 2 0 0 1 1 1 0 2 1 1 1 0 1 1 1 0 0 0 0 0 0 0 0 2 2 1 1 0 0 0 0 0 0 1 1 0 0 2 1 0 0 1 0 0 1 1 1 0 1 0
12 0 1 2 1 0 0 1 1 1 1 0 0 1 1 1 0 0 0 1 1 1 1 2 0 0 0 0 1 1 1 1 1 1 0 0 2 2 0 1 1 0 1 1 1 1 0 0 1 1 1 0 1 1 0 2 2 0 1 0 1 1 2 2 0 0 0 0 1 0 0 0 2 2 1 2 1 0 0 1 0 2 0 0 0 1 0 1 1 2 0 1 0 1 0 0 1 0 1 0 2 0 1 1 1 1 2 0 2 0 0 2 2 2 2 2 2 0 1 0 1 0 2 2 1 0 1 0 0 0 2 0 0 0 1 0 0 1 2 0 0 2 0 0 0 1 0 0 0 1 1 1 0 0 0 1 0 2 1 2 1 1 0 0 2 1 1 0 1 2 1 0 1 1 1 1 0 0 0 0 0 0 1 2 2 1 2 1 0 1 1 2 2 1 2 0 2 0 0 0 0 0 0 0 1 0 0 1 1 0 0 1 2 0 1 2 0 0 2 1 1 0 1 0 0 1 1 0 0 0 0 0 0 1 1 1 1 2 2 1 0 0 1 0 1 0 0 0 2 0 0 1 0 0 0 0 0 0 0 0 0 0 0 1 0 0 0 0 2 0 0 2 0 1 0 0 0 2 2 0 1 0 1 1 2 1 0 1 0 2 2 1 2 2 2 0 0 0 0 2 0 0 2 1 0 0 1 1 1 2 0 2 1 1 2 0 2 2 0 0 1 1 1 1 0 0 0 2 0 1 2 1 1 0 0 0 0 2 1 0 0 0 2 0 0 0 2 0 2 0 0 0 0 1 1 0 1 1 0 2 1 1 2 0 2 0 0 2 2 0 2 0 1 2 0 0 0 0 0 0 1 1 0 0 2 1 1 0 0 0 0 0 0 1 2 0 1 0 1 1 1 1 1 1 0 0 1 0 0 0 0 0 0 0 0 1 0 1 0 0 1 2 0 0 0 1 0 0 1 1 0 1 1 1 1 0 0 1 1 0 0 0 0 2 0 2 1 0 1 1 0 0 0 1 1 1 1 2 1 2 1 0 1 0 0 1 0 1 0 0 1 0 2 1 0 0 0 2 0 0 2 2 0 1 0 2 0 1 1 1 1 0 0 1 1 0 0 1 0 2 1 0 0 2 0 0 1 2 2 0 0 2 0 0 1 0 0 1 0 1 1 2 0 0 0 0 0 0 0 2 0 2 1 1 1 0 1 0 1 2 1 0 0 0 1 2 0 1 1 2 1 2 0 2 0 1 0 2 0 0 0 0 0 1 0 0 1 1 1 0 0 1 0 0 0 0 0 1 0 1 0 0 1 0 1 1 1 0 0 0 0 0 0 0 2 0 0 0 0 0 0 2 0 1 1 0 1 0 0 2 1 0 0 1 0 0 0 2 0 2 0 1 0 0 0 0 0 1 0 0 1 0 1 2 2 0 2 0 1 0 0 1 0 1 2 0 2 0 1 1 0 2 0 1 0 0 0 2 2 0 0 0 2 0 0 1 1 2 1 1 0 1 0 0 0 2 2 0 0 0 1 0 2 2 1 2 1 1 1 1 1 0 1 1 1 1 2 0 0 0 0 0 0 0 0 0 0 2 2 0 0 0 0 2 0 1 0 0 0 0 0 0 1 2 0 2 0 1 0 0 1 1 1 1 0 2 1 0 0 0 0 1 1 0 0 0 0 0 0 0 0 0 0 0 0 1 0 0 1 1 0 1 2 1 1 0 0 1 1 2 0 1 0 0 0 0 2 0 0 1 0 1 0 1 1 0 1 2 1 1 0 0 2 2 2 2 0 1 0 1 0 1 0 0 2 0 1 0 1 2 1 0 1 1 0 0 1 1 0 0 2 1 0 2 0 0 0 0 1 0 2 1 1 1 1 0 0 1 2 1 2 0 0 0 0 0 0 0 0 0 1 1 0 2 0 0 0 0 1 1 0 0 0 0 0 1 0 0 1 0 0 0 1 0 0 2 0 1 1 0 1 1 0 0 0 0 0 0 0 0 0 0 0 2 1 1 1 2 1 0 0 2 1 0 1 1 1 2 1 1 0 0 0 0 1 1 0 0 1 1 0 0 2 1 2 2 2 2 0 0 2 1 0 2 0 0 0 0 0 0 0 1 2 1 0 1 2 0 0 0 1 1 0 2 2 0 2 0 0 1 0 0 2 0 2 2 2 0 1 0 0 1 0 0 0 1 1 0 1 1 0 0 1 2 0 0 1 1 1 2 1 0 0 1 0 0 0 1 1 0 2 1
13 0 1 1 1 0 0 2 1 2 0 0 0 0 0 0 0 2 2 1 1 1 0 2 0 0 0 0 0 2 2 0 1 1 0 2 1 1 0 2 0 0 0 0 1 1 0 1 1 0 0 0 1 1 0 1 0 1 0 1 1 1 0 0 0 0 0 0 1 1 0 1 2 2 0 2 2 0 0 2 0 2 0 1 1 2 0 1 1 2 1 1 0 2 0 0 1 0 0 1 1 1 2 2 0 0 2 0 2 1 0 1 1 1 1 1 1 1 1 0 1 0 2 2 0 0 2 0 0 0 1 0 0 0 0 0 0 1 0 1 0 2 0 0 1 1 0 0 0 1 0 1 0 0 0 1 0 1 0 0 0 0 0 1 1 0 0 0 1 0 0 0 0 2 1 1 1 0 0 1 1 1 0 2 1 1 1 1 1 0 0 2 1 0 1 0 0 0 0 0 0 0 1 0 0 0 1 0 0 1 0 1 1 0 0 2 0 1 2 1 1 0 2 0 0 2 2 0 0 0 0 0 0 0 1 0 0 2 1 1 0 0 2 1 1 0 0 0 2 0 0 0 0 0 0 1 1 0 0 0 0 0 0 0 0 0 0 0 2 0 1 2 0 1 0 1 0 0 2 0 0 0 2 2 2 2 2 1 0 2 1 1 2 2 2 0 2 0 1 2 2 0 1 1 1 0 0 1 1 1 0 2 2 1 1 0 1 0 1 1 1 1 1 1 0 0 1 1 1 0 2 0 0 0 0 0 0 1 0 1 1 1 2 0 0 0 2 0 1 2 0 1 0 0 2 0 0 2 1 0 1 1 1 0 0 0 0 1 1 0 2 0 2 2 0 0 0 1 0 0 1 1 0 0 0 0 0 0 0 0 0 0 2 0 1 1 2 0 1 1 1 2 0 2 0 2 0 0 0 0 0 0 1 0 1 2 1 1 0 1 0 1 1 1 1 1 1 0 1 1 0 0 0 2 0 0 0 1 2 1 1 0 0 0 1 2 1 1 0 0 0 0 0 2 1 0 1 2 2 2 0 0 1 0 1 1 1 2 0 0 0 0 1 2 2 0 2 1 0 1 1 1 0 0 2 1 0 2 1 1 0 0 0 1 0 0 0 1 1 2 1 1 2 0 1 0 1 1 1 0 0 1 0 0 1 0 0 0 2 2 2 2 0 0 0 1 0 0 0 2 0 0 1 0 0 0 0 1 0 1 1 2 1 1 1 1 0 1 1 1 0 0 0 1 1 0 1 0 0 0 0 0 0 1 0 0 0 0 0 1 0 2 1 0 0 0 1 1 0 2 0 0 1 0 1 0 0 0 1 1 0 1 0 1 0 0 1 1 1 1 1 1 1 1 0 1 1 0 0 1 1 0 1 1 1 1 0 0 0 0 0 1 0 0 0 1 1 0 0 0 1 0 0 1 1 1 2 0 1 0 1 1 0 1 0 0 2 1 1 1 0 1 0 1 0 0 0 1 1 0 0 0 1 1 1 1 0 0 0 1 0 0 1 0 0 1 1 0 0 0 1 0 2 1 1 1 1 1 0 1 1 0 0 0 0 0 0 2 0 2 0 2 0 1 2 0 2 2 2 0 0 0 0 0 0 0 0 1 1 1 0 0 0 2 0 0 2 0 0 0 1 1 0 2 0 1 0 0 0 0 0 0 0 0 0 0 0 0 0 0 1 1 0 0 0 0 0 0 1 0 0 1 2 1 0 0 1 1 2 1 0 0 1 0 0 1 2 0 2 0 1 0 1 1 1 0 1 1 0 2 0 1 2 2 1 0 1 0 0 1 0 1 0 1 0 0 1 0 2 2 2 0 1 1 0 0 1 2 2 0 1 2 0 2 0 0 0 0 0 1 0 0 1 1 0 1 0 0 2 0 1 0 0 0 0 0 1 0 0 0 2 2 0 2 0 0 0 0 0 0 1 1 0 0 0 1 1 0 1 2 0 0 0 0 0 2 0 0 1 1 1 1 0 0 1 1 0 0 0 0 0 1 0 1 1 1 2 2 0 0 0 2 2 1 1 1 1 2 1 1 1 0 0 0 1 1 0 0 2 2 0 0 2 2 2 0 2 2 0 1 2 0 0 2 0 0 0 1 2 1 1 0 2 0 0 1 2 0 1 0 1 0 0 2 2 0 2 0 0 0 2 0 1 0 0 0 0 0 1 0 0 0 0 0 0 1 1 0 2 0 0 0 1 1 0 1 1 1 0 2 0 0 0 1 0 0 0 0 1 0 2 2
14 1 1 1 1 0 0 2 2 1 0 0 0 1 1 1 0 1 1 1 0 1 1 2 0 0 0 0 0 2 2 0 2 1 0 1 1 1 0 1 2 1 2 2 2 2 1 0 1 1 1 0 1 1 1 0 0 0 0 0 0 0 1 1 1 1 1 0 0 0 0 0 1 1 2 1 0 1 1 1 0 1 0 1 1 0 0 1 1 1 1 0 0 1 0 0 1 1 0 1 0 1 2 2 0 0 2 1 1 0 0 2 2 2 2 2 2 0 2 0 0 0 2 2 1 0 1 2 2 2 0 0 1 0 0 0 0 0 0 0 0 2 0 0 1 0 0 0 0 1 1 1 0 0 0 0 1 2 0 2 0 2 0 0 0 1 0 0 1 0 0 0 0 2 0 1 1 0 0 0 0 0 0 2 2 2 2 1 1 2 2 2 1 0 1 0 0 0 0 0 0 0 0 1 0 2 1 0 0 0 0 0 1 0 1 1 0 1 0 0 2 1 2 0 0 0 0 0 0 0 0 0 0 2 1 2 0 2 2 0 0 0 2 1 1 0 0 0 2 0 0 0 0 0 0 0 1 2 1 1 0 1 0 0 0 0 1 1 1 1 0 1 0 2 1 1 0 1 1 0 1 0 1 1 1 1 2 1 1 2 1 2 1 2 2 0 1 1 0 2 1 0 2 0 0 2 0 2 1 1 1 0 1 1 1 0 1 0 0 0 0 0 1 1 1 0 0 2 0 1 0 2 0 0 0 1 1 0 0 0 0 0 2 0 0 0 1 0 2 1 0 0 0 0 0 2 0 1 0 1 1 2 1 0 1 1 0 2 2 0 2 0 0 2 1 0 0 1 1 0 0 0 0 0 2 1 1 1 1 0 0 0 0 0 1 1 1 0 0 0 0 0 1 2 0 1 0 1 0 0 0 0 1 0 1 2 0 0 1 1 0 0 0 0 0 1 0 0 1 0 1 0 1 1 0 1 0 0 0 0 2 0 0 0 0 1 2 1 1 1 0 0 0 1 1 1 1 0 0 0 1 0 0 0 0 0 0 2 0 0 0 1 2 1 1 0 1 1 0 1 2 2 0 1 2 0 0 2 1 1 0 0 1 1 1 1 1 1 1 2 1 1 2 0 2 0 2 2 2 0 0 2 0 1 0 0 0 1 1 1 1 2 2 2 0 2 1 0 0 2 0 1 0 0 0 0 1 2 1 2 1 0 2 1 2 1 0 0 1 1 0 1 0 2 0 2 0 1 0 0 0 0 0 2 0 0 2 0 1 0 1 0 0 0 0 1 1 2 0 1 1 0 1 0 1 1 1 1 1 2 1 1 0 1 0 0 0 0 1 1 0 2 2 0 0 2 0 0 0 2 0 0 0 0 1 1 0 0 0 0 2 2 0 0 0 0 1 1 0 0 1 0 0 0 2 2 2 1 1 1 1 0 0 1 0 0 2 2 1 1 0 2 0 1 0 0 0 1 1 0 0 0 1 1 0 1 0 0 0 0 1 0 0 0 1 2 2 0 1 0 1 1 2 2 2 2 2 1 0 1 0 1 1 0 0 1 1 1 0 2 0 2 1 2 1 1 2 2 2 0 0 0 0 0 2 1 0 1 1 1 0 0 1 2 0 2 0 1 1 1 2 1 0 2 0 1 1 0 0 0 0 0 0 0 0 0 0 0 0 0 0 0 2 1 2 1 0 0 0 0 0 1 2 1 1 1 0 2 2 2 0 0 1 2 1 1 1 0 1 1 0 2 0 0 0 2 0 2 1 1 1 1 1 2 0 0 1 0 0 1 0 2 1 0 1 1 2 0 2 2 2 0 1 0 1 0 1 2 1 0 1 1 0 2 0 0 0 0 0 0 0 0 0 1 0 0 1 0 1 0 0 0 0 0 0 0 0 0 0 0 2 2 0 2 0 0 0 0 0 0 0 0 1 0 1 1 1 0 1 1 0 0 0 1 0 2 0 1 1 0 1 1 0 0 0 0 0 0 1 0 0 0 1 1 2 1 1 2 0 0 0 2 0 0 2 1 0 2 2 2 2 1 0 0 1 1 0 0 1 1 0 0 2 2 0 0 0 1 0 0 2 1 0 2 0 0 0 1 1 0 0 0 0 0 0 1 2 0 1 0 1 0 1 1 1 0 0 1 0 2 1 1 2 0 0 1 2 0 1 1 0 0 0 0 0 1 2 0 2 0 0 0 0 1 0 1 1 0 1 2 0 1 0 0 0 0 0 0 0 0 2 0
15 0 2 0 0 0 0 1 2 1 0 0 0 1 1 1 0 2 1 0 2 0 0 2 0 0 0 1 0 2 2 0 1 0 1 0 2 1 0 0 2 0 1 1 2 2 2 0 1 1 1 0 0 1 1 0 0 0 1 2 0 1 2 2 1 1 0 0 2 1 1 1 2 2 1 2 1 1 1 0 2 2 0 2 2 0 0 0 0 2 1 1 1 1 0 0 1 1 0 2 2 1 1 1 1 1 2 1 1 1 0 1 0 1 1 1 0 0 1 0 1 0 1 1 0 1 1 1 1 1 1 1 0 0 1 1 1 0 0 1 0 2 0 0 0 1 0 0 0 0 0 0 0 1 1 0 2 1 0 2 1 1 0 0 1 1 0 0 1 2 2 0 0 2 1 1 1 0 1 1 1 1 0 2 1 1 1 1 0 0 0 1 0 0 0 0 2 1 0 0 0 0 0 0 1 2 2 0 0 0 0 1 1 0 2 2 1 1 1 1 1 0 2 0 0 0 0 0 0 0 0 0 0 1 1 1 1 2 2 2 0 0 2 1 1 0 0 0 2 0 0 1 0 0 0 0 1 1 1 1 0 1 0 1 0 0 0 0 2 1 0 2 0 1 1 1 0 2 2 0 1 0 2 1 2 2 2 1 0 1 0 0 0 1 1 0 0 0 0 1 0 0 2 1 0 1 0 2 2 2 0 1 2 2 1 0 2 0 1 1 0 0 1 1 0 0 0 1 1 2 1 1 2 0 0 0 0 1 1 2 1 1 2 0 1 1 2 0 1 1 0 1 0 1 1 0 1 0 0 2 2 2 2 0 2 1 0 0 0 0 2 0 0 1 0 0 0 1 0 0 1 1 0 0 1 0 0 0 0 0 1 1 2 0 2 0 2 0 1 1 1 0 1 2 0 2 0 1 0 0 0 0 1 0 2 2 0 0 0 1 0 1 1 1 0 0 0 0 1 0 0 1 1 1 1 1 0 0 1 0 1 0 1 1 1 2 1 0 0 0 0 0 0 2 2 1 2 2 2 2 0 0 0 1 0 1 1 1 0 0 1 0 2 1 1 1 1 1 0 1 2 2 0 0 2 2 0 2 2 0 0 0 0 1 0 1 1 2 2 2 0 0 2 0 2 0 2 1 0 0 0 0 1 0 0 0 0 2 0 2 2 2 2 2 0 2 1 1 1 1 1 1 0 0 0 1 0 1 0 0 1 2 2 2 2 1 0 1 2 2 0 1 0 2 0 2 0 1 0 0 0 0 1 1 0 0 0 1 1 0 0 2 1 0 0 0 1 2 0 1 1 0 0 0 0 0 0 0 1 2 0 0 0 0 2 2 0 0 0 0 0 2 0 1 1 0 1 1 0 0 1 0 0 0 0 0 0 1 1 0 1 2 0 0 0 0 2 2 0 0 0 1 1 1 2 1 2 0 0 0 0 1 0 2 0 0 2 1 2 2 0 2 0 1 0 0 0 1 1 0 0 0 1 1 1 2 0 1 1 0 0 0 0 0 2 2 2 0 0 0 1 2 1 1 1 1 1 0 0 1 0 1 1 0 1 0 2 2 0 2 0 1 0 1 1 0 1 2 2 0 1 1 0 1 1 1 0 0 0 0 0 1 0 2 0 2 1 0 0 0 0 0 0 2 0 1 0 0 0 0 0 0 0 1 0 1 0 0 0 0 0 0 0 1 0 1 1 0 1 0 0 0 1 0 0 0 1 2 2 1 2 0 0 0 0 0 1 0 1 0 1 0 0 0 1 1 1 1 1 1 1 2 2 2 2 2 0 0 0 1 0 2 0 1 1 0 0 1 0 0 0 0 2 0 2 0 2 2 2 0 2 2 0 2 0 0 0 0 0 0 0 0 1 0 0 0 0 0 1 0 0 1 0 0 0 0 0 0 0 0 1 1 1 2 0 0 1 1 1 1 0 0 0 0 0 1 0 0 1 0 0 0 0 1 0 2 0 2 1 1 0 0 0 0 0 0 1 0 2 0 2 2 2 1 2 2 2 0 0 1 0 1 0 0 2 2 0 1 1 1 1 1 0 0 1 1 0 0 1 1 0 0 2 2 2 2 1 1 1 1 2 0 0 1 1 0 0 2 2 0 1 0 2 0 0 0 1 1 0 0 0 1 1 1 1 0 1 0 0 0 1 0 1 0 0 2 1 0 0 0 0 1 0 0 0 2 2 1 1 0 0 0 0 1 1 1 1 0 1 2 0 2 0 1 1 0 0 1 1 0 2 1
16 1 1 1 0 0 0 2 1 1 0 0 0 0 0 0 0 2 1 0 2 0 0 2 0 0 1 0 0 1 1 1 2 2 0 0 2 1 0 0 2 0 0 0 2 0 0 0 2 0 0 0 0 1 0 1 0 0 0 2 0 0 0 2 0 0 0 0 1 0 0 1 1 1 1 1 1 2 2 0 2 2 0 0 1 0 0 2 2 2 2 1 1 2 1 0 1 2 0 2 1 0 2 2 0 0 2 1 1 0 0 1 1 2 2 2 0 0 2 0 1 0 2 2 0 0 2 0 0 0 0 0 0 0 0 0 0 0 0 1 0 2 1 0 1 1 1 0 0 1 0 0 1 0 0 1 1 2 1 1 1 1 0 1 0 0 0 0 1 1 1 2 0 2 2 2 1 0 2 2 2 2 0 2 2 2 2 2 1 0 0 2 2 1 1 0 1 1 0 0 0 0 0 1 1 1 1 0 1 0 1 2 1 0 2 2 1 1 0 1 1 1 2 0 0 0 0 0 0 1 0 0 0 0 2 0 0 2 2 2 0 0 0 0 0 0 0 0 1 1 1 1 0 0 1 0 1 0 0 0 1 0 0 0 0 0 1 1 1 0 0 1 0 1 0 0 0 1 1 0 0 0 2 1 2 1 2 1 0 2 2 0 1 1 1 0 0 1 0 1 0 0 2 1 1 0 0 1 1 1 1 1 1 1 2 0 2 1 1 1 1 1 1 0 2 0 0 1 1 1 1 2 1 0 0 0 0 0 0 0 0 0 2 0 0 0 1 1 2 0 0 0 0 0 2 0 0 0 0 1 1 1 0 0 0 0 0 1 2 0 2 0 0 2 0 0 0 0 0 0 2 1 0 0 1 0 0 0 0 0 0 0 1 0 2 0 0 0 1 1 1 1 1 2 1 0 0 0 0 0 0 0 1 0 1 2 0 1 0 0 0 1 0 0 0 1 0 1 2 1 1 0 1 0 1 0 0 1 1 0 0 0 0 1 0 2 0 0 0 0 0 0 0 2 2 0 2 1 0 0 0 0 0 0 0 0 0 2 0 1 1 1 2 0 1 1 1 0 0 0 2 2 0 0 1 1 0 0 0 0 1 1 0 1 0 0 0 2 2 2 0 0 0 0 2 2 2 1 1 0 0 2 0 0 0 1 2 1 0 2 2 1 2 2 1 2 0 1 1 2 0 0 2 1 2 1 0 0 0 2 0 1 0 0 1 1 0 2 2 2 0 0 0 2 1 1 0 0 0 1 1 0 0 1 0 0 1 2 2 0 2 0 0 0 0 0 0 2 0 0 0 0 0 0 1 0 0 0 0 0 1 0 1 0 0 0 0 1 1 1 1 1 1 1 0 1 1 0 0 1 2 1 0 1 0 0 0 1 1 0 1 1 0 0 0 0 2 2 0 0 0 1 1 0 2 0 0 0 0 0 0 1 0 2 1 0 2 2 1 1 0 2 0 2 0 0 0 1 1 0 0 0 0 2 2 2 1 2 1 0 0 0 0 0 1 1 1 2 2 2 2 0 2 2 2 2 1 0 1 1 0 1 1 0 0 0 2 1 0 1 0 1 0 1 0 0 1 1 1 1 0 0 0 2 0 1 0 0 0 0 0 1 0 2 0 1 2 0 1 1 1 1 1 1 0 2 1 0 0 0 0 0 0 0 0 0 0 0 0 0 0 0 1 0 0 0 0 0 0 0 0 0 2 0 0 1 1 0 0 2 0 0 1 1 1 2 1 0 1 1 0 0 1 0 0 1 0 1 0 2 0 1 2 2 1 0 0 0 0 0 0 1 0 1 0 1 1 0 1 2 2 0 1 1 1 0 1 1 1 0 1 1 0 2 0 0 0 0 1 0 0 0 2 0 0 0 0 0 1 0 0 0 0 0 1 0 0 0 0 0 2 2 0 2 0 0 0 0 0 0 1 0 0 0 0 0 1 0 0 2 2 1 0 2 0 2 0 0 1 1 2 2 0 0 0 1 0 0 0 0 0 0 0 0 1 0 1 2 0 0 0 1 0 0 2 2 0 2 0 0 0 0 0 0 0 2 0 1 1 0 0 1 2 1 1 1 1 0 0 0 1 0 0 2 0 0 0 1 1 0 0 2 1 0 0 0 0 0 0 0 1 0 1 1 0 0 1 0 0 0 1 0 1 0 0 1 2 0 1 0 1 0 0 0 0 1 2 0 2 0 0 0 1 2 0 1 1 1 0 2 0 0 0 2 0 1 0 0 0 0 1 0
17 0 2 1 2 0 0 1 2 1 0 1 1 2 1 2 0 1 1 1 0 1 0 1 0 0 0 0 1 1 2 1 0 0 0 0 2 1 0 1 2 1 1 1 1 1 1 0 2 0 0 0 0 1 2 0 1 0 2 1 0 1 1 1 0 0 0 1 1 0 0 1 2 2 1 2 1 1 1 1 1 2 0 0 0 0 0 0 0 2 0 1 1 1 0 0 0 0 0 0 2 0 2 2 0 0 2 2 1 1 0 1 1 2 2 2 2 0 0 0 2 0 2 2 0 0 2 2 2 2 1 0 0 0 1 1 0 0 1 0 0 2 0 0 1 1 0 0 0 0 0 0 0 0 0 0 0 1 0 1 0 1 0 1 0 2 0 0 1 1 0 0 2 0 2 2 1 0 0 0 0 0 0 1 1 1 1 2 2 1 1 2 2 0 2 1 2 0 0 0 0 0 1 0 0 1 0 0 1 0 0 1 0 0 2 2 1 1 0 1 1 0 2 0 0 1 1 0 0 0 0 0 0 0 1 0 0 2 2 0 0 0 2 2 2 0 0 0 2 0 0 0 0 0 1 0 1 0 0 0 0 0 0 0 0 0 0 1 1 0 1 2 2 2 0 1 1 2 2 0 0 0 1 1 2 1 2 1 0 2 2 0 0 1 1 0 0 1 0 2 2 0 2 0 0 0 0 0 2 1 0 1 2 2 0 0 2 0 1 1 1 1 2 0 1 0 0 2 0 0 2 1 1 0 0 0 0 1 0 0 0 0 2 0 0 0 2 0 1 1 0 0 0 0 0 2 0 1 1 1 1 1 1 0 0 1 0 0 1 1 1 1 0 2 1 1 0 1 0 0 1 1 0 0 1 1 1 1 1 0 0 0 1 0 2 0 1 1 1 1 1 1 1 1 0 0 1 0 0 0 0 0 0 0 0 1 1 1 0 0 1 2 1 1 0 1 0 1 2 0 2 0 1 0 0 1 0 1 1 1 0 0 0 1 2 2 2 1 0 0 0 0 0 0 0 0 0 2 1 2 2 0 0 0 0 0 0 2 0 1 1 1 1 2 0 0 0 1 0 0 1 2 1 0 2 0 0 1 1 0 0 0 0 2 1 0 0 1 0 1 1 1 1 1 1 0 0 1 0 0 0 0 0 0 0 0 0 0 2 2 2 2 2 1 1 1 0 0 0 2 0 1 0 0 0 1 1 2 1 1 1 1 2 2 2 1 1 1 1 2 1 1 0 2 2 0 0 0 0 2 1 0 0 2 0 0 0 1 1 0 0 1 0 0 0 0 0 0 0 2 0 0 1 0 0 0 0 2 0 2 0 0 1 1 0 0 1 0 0 0 0 2 0 2 0 0 1 0 1 2 0 0 0 1 0 0 0 0 0 0 1 1 0 0 0 0 2 0 0 0 2 0 1 1 2 1 1 0 1 0 1 1 0 1 2 0 2 1 1 1 1 1 1 0 1 1 0 2 2 0 0 0 2 0 0 0 2 1 0 0 1 0 0 0 2 2 2 0 0 0 1 0 2 1 2 2 1 1 0 1 0 1 2 0 0 1 1 2 0 2 0 2 1 2 0 0 1 2 1 0 1 1 1 0 0 0 1 1 1 1 0 0 0 2 1 1 1 0 0 0 0 0 0 2 1 0 2 0 0 1 0 1 1 1 0 0 0 1 0 0 0 0 1 0 0 1 0 0 1 0 0 1 2 2 1 0 1 1 1 1 0 0 1 1 2 0 2 1 1 1 0 0 0 1 2 0 2 2 2 2 0 2 0 0 0 0 0 1 0 1 0 1 0 0 2 0 1 1 0 1 1 0 1 0 1 0 1 2 0 0 1 0 0 2 0 0 0 0 1 0 1 1 2 0 0 1 1 2 2 0 0 0 0 0 1 0 0 0 0 0 2 2 0 2 0 0 0 0 0 0 0 0 0 0 0 2 1 0 1 1 0 0 1 0 0 2 0 1 2 2 1 1 1 0 0 2 0 1 0 0 0 2 1 1 2 1 2 2 0 0 0 1 2 0 0 0 1 1 0 1 1 1 0 0 1 1 0 2 2 0 2 0 1 0 1 0 0 0 0 1 2 0 1 1 0 0 0 1 1 0 0 2 2 0 0 1 2 0 1 0 1 0 0 2 0 0 2 0 0 2 0 2 1 0 0 0 2 0 2 0 0 1 0 0 0 0 0 2 0 1 0 0 0 0 0 0 0 1 0 2 1 1 0 2 0 0 0 0 0 0 1 0
18 1 0 2 1 0 0 1 1 0 0 1 1 1 0 0 0 1 1 0 0 0 1 2 0 0 0 0 1 2 2 2 1 1 0 2 1 0 0 1 0 0 1 0 1 2 1 1 0 0 0 0 0 0 1 1 0 0 1 0 2 2 1 1 0 0 0 0 1 0 0 1 2 2 1 2 1 1 1 0 0 1 1 1 2 0 0 0 0 1 0 0 0 2 1 1 1 1 1 0 2 0 2 2 0 0 2 1 1 0 1 2 1 1 1 1 1 0 1 0 2 0 1 1 0 1 1 1 1 1 0 1 0 0 0 0 0 1 0 1 0 1 0 0 0 0 0 0 0 1 0 0 0 0 0 0 1 0 0 0 0 0 0 1 0 2 0 0 2 1 0 0 0 2 1 0 2 0 1 1 1 1 0 2 2 2 0 1 0 1 0 2 2 1 1 1 2 0 0 1 0 0 1 0 2 0 0 0 2 1 1 0 1 0 1 2 2 1 1 2 0 0 2 0 0 0 0 0 0 0 0 0 0 0 2 0 0 2 1 1 0 0 2 1 1 0 0 0 1 1 0 0 0 0 1 0 1 1 1 0 0 0 0 1 0 0 1 0 1 0 0 1 0 1 0 0 0 0 2 0 0 1 1 0 1 0 0 2 2 2 0 1 0 2 0 1 0 1 1 2 1 0 2 0 0 0 1 1 1 1 0 1 2 2 1 0 2 1 0 0 1 1 2 1 0 0 0 1 0 0 2 0 0 0 0 0 0 2 0 0 0 1 2 0 0 0 0 0 2 2 1 0 1 1 0 0 1 1 0 2 2 2 1 0 1 2 0 2 2 0 2 0 0 2 0 0 0 1 1 0 0 0 0 0 1 0 0 1 1 0 0 0 1 0 1 1 1 1 0 0 0 0 2 2 0 0 1 1 0 0 0 0 0 0 0 2 1 1 0 0 0 1 1 0 0 0 0 0 0 0 0 1 0 2 0 0 0 1 0 0 2 0 0 0 1 2 1 1 0 1 0 0 0 2 1 0 1 2 1 2 1 0 0 0 0 0 0 1 0 0 1 0 2 1 1 1 1 1 0 1 2 1 1 0 2 1 0 2 2 0 0 0 0 2 2 0 0 1 1 2 1 1 1 1 1 1 2 1 0 0 0 2 0 0 0 1 1 0 2 2 2 2 2 1 0 2 0 0 0 2 0 1 0 0 0 1 1 1 0 2 0 1 1 0 0 2 0 0 1 2 0 1 2 1 1 0 1 1 0 1 0 0 0 1 0 1 0 2 2 0 2 1 1 0 1 1 1 2 0 0 0 0 1 0 1 0 0 1 0 1 0 0 0 0 0 0 2 0 0 0 0 1 2 0 0 2 0 0 0 0 0 0 0 0 0 1 0 1 1 0 2 2 0 0 0 0 1 0 0 0 0 0 0 0 2 0 2 0 0 0 0 1 0 0 2 0 2 1 1 1 0 1 0 0 0 0 0 1 1 0 0 0 1 1 1 1 0 0 1 0 1 1 0 0 0 2 1 0 1 0 0 1 1 1 1 1 2 1 0 0 0 2 1 0 1 0 1 2 0 2 1 0 0 1 2 0 1 0 1 1 1 1 0 0 1 0 1 0 0 0 0 2 1 2 0 2 0 1 0 0 2 2 0 2 0 0 0 1 0 2 1 1 0 1 0 0 0 1 1 1 1 0 0 0 0 0 1 0 0 0 0 1 2 1 0 1 1 1 1 2 1 0 0 1 1 1 2 0 2 0 1 0 1 1 1 1 1 2 1 1 1 1 0 1 0 0 0 0 0 2 0 2 0 0 1 0 0 1 1 1 0 0 0 1 0 0 1 2 2 0 2 2 0 2 0 0 0 0 1 0 0 0 2 0 0 0 0 0 1 0 0 0 0 1 0 1 2 0 0 0 1 1 1 1 0 0 1 0 1 1 0 0 1 0 1 1 2 1 1 1 0 0 0 0 0 1 0 1 2 1 1 1 0 0 0 1 1 0 0 0 0 1 1 1 0 0 2 2 0 1 0 1 1 0 2 1 1 0 1 1 0 0 0 0 0 2 0 0 1 1 0 0 1 1 0 1 0 1 0 0 2 0 0 0 0 0 1 1 1 0 0 0 2 1 0 0 2 1 1 0 0 0 1 0 1 1 1 0 0 1 0 1 0 0 2 0 1 0 2 0 0 1 0 0 0 1 1 1 1 0 1 1 1 2 0 0 2 0 1 1 0 1 0 2 1 0 0 1 2 0 1 0
19 1 2 0 0 0 0 2 2 2 0 0 1 1 0 0 1 1 0 1 1 1 0 2 0 0 0 0 0 2 2 0 1 1 0 1 1 2 0 1 1 0 0 0 1 0 1 0 2 0 0 0 0 1 1 0 0 0 1 0 2 2 2 2 1 1 0 1 2 0 0 1 2 2 2 2 0 1 1 1 1 1 0 2 2 0 0 0 0 2 0 0 1 0 1 0 0 1 1 0 1 0 1 1 1 1 2 1 1 0 1 2 0 0 2 2 2 0 0 0 2 0 0 0 0 2 0 1 1 1 0 0 0 0 0 0 1 0 0 0 0 1 0 0 1 1 0 0 0 0 0 0 0 0 0 0 0 0 0 2 1 1 0 1 2 1 0 0 1 1 0 0 2 0 1 0 2 0 1 1 1 2 1 2 2 1 1 0 0 1 1 1 1 0 1 0 0 0 0 0 0 0 0 1 1 1 1 0 2 0 2 2 2 0 2 2 0 0 0 0 2 0 2 0 0 1 1 0 0 0 0 0 1 1 1 1 1 2 2 2 0 0 2 2 2 0 0 0 1 1 0 0 0 0 0 1 1 1 1 0 0 0 0 2 0 0 1 1 1 0 0 0 2 2 0 1 1 0 2 0 0 0 1 1 1 1 1 1 0 2 1 1 0 1 0 0 0 2 1 1 0 0 1 0 0 0 0 1 0 0 1 1 2 1 1 1 2 0 0 0 2 1 1 1 1 0 0 1 0 2 0 2 0 0 0 0 0 1 1 2 0 0 1 0 0 0 1 2 2 1 1 0 1 0 1 0 0 1 0 1 1 1 1 0 1 0 0 1 2 1 2 0 1 2 0 0 0 1 0 0 1 1 0 0 0 0 1 0 0 0 0 0 1 0 1 1 0 1 0 0 0 0 1 2 0 1 1 0 0 0 0 0 2 0 2 2 0 0 1 0 0 1 1 0 0 2 0 0 1 0 1 0 0 1 0 1 1 0 0 0 2 0 1 1 1 2 2 2 0 1 0 1 0 2 1 1 1 2 1 2 1 0 1 2 0 2 2 2 0 0 2 1 2 0 2 0 2 1 0 0 2 1 1 0 2 0 0 0 0 0 1 1 0 2 2 0 0 1 1 2 1 1 2 0 1 0 1 1 1 0 0 2 1 0 0 0 0 1 1 2 2 2 2 2 0 1 1 1 1 1 1 1 2 1 1 0 1 0 0 1 0 1 2 2 2 2 0 0 0 0 0 0 0 0 2 0 2 0 0 0 0 0 0 2 0 0 1 0 0 2 0 0 0 0 0 0 0 2 0 2 0 0 0 0 0 0 0 0 0 0 0 2 0 0 0 0 0 0 0 0 0 2 1 1 0 0 2 0 0 1 1 0 0 2 0 0 1 2 1 0 0 1 1 0 1 0 2 0 0 0 1 0 1 1 1 1 2 0 0 1 1 0 0 1 2 0 2 0 2 2 0 2 0 0 0 0 0 2 2 0 0 0 0 0 1 1 1 0 1 1 1 1 0 0 2 2 2 0 1 0 0 2 2 0 2 2 1 0 0 1 0 1 0 0 0 0 0 2 0 2 1 1 0 0 1 0 0 2 2 0 1 1 0 2 0 1 0 0 0 0 0 0 1 2 0 1 1 2 0 0 2 2 0 2 0 1 1 0 0 2 0 2 0 0 0 1 0 0 1 1 1 1 0 0 0 0 1 0 1 1 0 0 2 1 0 0 1 1 1 1 0 0 1 0 0 1 2 0 1 1 0 1 0 0 0 2 0 1 1 2 0 2 1 2 1 1 0 1 0 1 0 2 0 0 1 2 1 0 1 2 2 0 2 0 0 0 2 2 2 0 2 2 0 2 0 0 0 0 1 0 0 0 2 1 0 1 0 1 2 0 0 0 0 0 0 0 0 0 1 0 1 1 0 2 0 0 0 0 0 0 0 0 0 0 0 1 2 0 1 1 0 0 0 0 0 2 0 0 1 1 2 2 0 0 0 0 0 1 1 0 1 1 0 2 2 2 1 2 0 0 0 2 1 0 1 1 1 2 0 0 0 0 1 0 2 0 0 0 2 2 0 0 2 2 1 1 1 1 0 0 2 0 0 2 0 0 0 1 1 0 0 0 2 0 0 1 1 0 1 0 1 0 1 1 1 0 1 1 0 1 1 0 1 0 2 0 2 0 0 0 0 0 0 0 0 1 1 0 2 0 0 0 0 0 0 0 0 0 0 0 0 0 0 1 0 0 1 0 2 0 0 0
20 0 0 2 1 0 0 1 2 0 0 1 1 2 1 1 1 1 1 2 0 2 0 2 0 0 0 0 0 2 2 0 1 1 1 0 2 1 0 1 1 0 0 0 1 1 1 1 0 0 0 0 1 2 1 0 1 1 2 1 1 2 2 2 1 1 1 1 2 0 0 1 2 2 1 2 1 2 2 0 2 2 0 1 1 0 0 1 1 2 1 1 0 0 0 0 0 0 0 0 1 0 1 1 1 0 2 1 1 0 1 2 0 1 1 1 0 0 1 0 2 1 2 2 0 0 2 0 0 2 0 1 0 0 0 0 0 0 0 1 2 0 0 1 0 0 0 0 0 0 0 0 0 1 0 0 0 2 2 1 0 0 0 0 1 2 1 1 0 1 1 1 2 0 1 0 2 0 0 0 0 1 1 2 2 1 2 1 0 1 1 1 2 1 0 1 2 0 0 0 0 0 0 2 1 2 1 1 2 1 1 0 1 0 1 2 0 1 2 2 0 0 1 1 1 1 1 0 0 0 0 0 0 0 1 0 0 2 2 2 0 0 1 2 2 0 0 0 2 0 0 1 0 0 0 0 0 0 0 0 0 0 0 1 0 0 0 0 2 0 0 1 1 1 1 1 0 1 2 0 0 0 2 1 2 2 2 2 0 2 1 1 0 1 1 0 0 0 0 1 0 0 2 1 0 0 1 1 1 1 0 1 2 2 1 0 1 1 0 0 2 2 1 0 0 0 1 1 0 1 1 2 2 0 0 0 0 1 0 0 0 0 1 0 0 0 1 0 2 1 1 0 0 2 0 0 1 1 0 1 1 1 1 0 0 1 0 2 2 0 2 0 2 1 1 1 0 2 1 0 1 1 0 0 2 2 1 0 0 0 0 0 0 0 1 2 1 1 0 0 0 0 0 2 1 0 1 0 1 0 0 0 1 0 1 1 0 1 0 0 0 2 1 0 1 1 1 0 1 1 0 2 0 2 0 0 0 1 0 0 1 0 0 1 0 1 1 0 1 1 0 0 0 2 1 1 1 1 0 1 1 0 0 0 1 1 1 2 0 1 1 1 2 0 1 0 1 2 1 1 1 1 0 1 1 1 0 1 1 0 0 0 1 2 1 0 0 1 1 2 1 1 1 1 1 0 1 0 1 0 0 1 0 0 1 0 0 0 1 2 2 2 1 1 0 2 0 1 2 1 1 1 0 0 0 0 1 1 1 1 1 1 1 1 1 1 0 2 2 2 1 1 0 1 0 1 0 0 0 0 0 0 0 0 0 0 0 1 1 0 1 1 0 0 0 0 0 1 0 2 0 0 0 0 1 0 0 0 1 1 0 2 0 1 1 0 0 0 0 0 0 2 0 1 0 0 0 0 0 1 1 0 0 0 1 1 0 1 1 0 0 1 0 1 1 0 0 1 0 0 0 0 1 1 2 1 2 0 1 0 0 0 0 0 1 0 2 2 1 1 1 1 0 1 0 0 0 2 1 1 1 1 0 1 1 2 0 0 0 0 2 0 0 0 2 2 2 1 0 1 0 0 2 2 1 1 2 0 0 1 0 1 0 0 0 0 1 2 0 1 1 1 0 1 1 0 0 2 2 0 0 0 0 2 0 1 1 2 2 2 0 0 1 2 1 2 1 0 0 0 0 0 0 2 0 1 1 1 0 2 1 1 0 0 0 0 0 1 0 0 0 0 1 0 0 1 0 0 1 1 0 0 2 1 0 0 1 2 2 2 0 0 2 1 1 0 1 2 0 2 0 1 1 1 1 2 0 1 1 1 0 2 2 2 1 0 0 0 0 2 0 1 0 0 2 0 2 0 0 2 2 1 1 0 0 0 0 0 1 0 0 1 0 2 0 0 0 0 1 0 1 1 1 1 0 0 0 0 0 0 0 0 0 1 0 0 1 0 0 0 2 2 1 2 0 0 0 0 0 0 1 1 0 0 0 1 0 0 0 2 0 0 0 1 0 1 0 0 2 2 2 2 1 0 1 1 0 1 1 0 0 1 2 1 2 1 2 2 0 0 0 1 1 0 2 2 0 1 1 2 0 1 0 0 2 0 0 0 2 2 0 0 2 0 0 1 1 1 0 0 2 1 1 2 0 0 1 0 1 1 0 1 1 0 0 0 0 0 1 0 1 1 0 1 1 0 1 0 0 1 1 1 0 0 1 0 1 0 1 0 0 0 1 1 0 1 1 1 1 0 0 0 2 2 0 0 2 0 1 1 0 0 1 2 0 0 1 0 1 0 2 0
21 0 1 1 1 0 1 2 1 1 0 0 2 2 2 2 0 2 1 1 1 0 1 1 0 0 0 0 1 1 1 1 0 0 0 0 2 1 0 0 1 0 1 0 1 1 0 0 0 0 0 0 0 0 0 0 0 0 1 0 1 1 2 2 1 1 1 1 1 0 0 1 2 2 2 2 0 0 0 0 0 0 2 0 2 0 0 0 0 2 0 1 2 1 0 0 0 0 0 0 1 0 1 1 1 1 1 1 1 0 0 2 0 0 1 1 0 0 1 0 1 0 2 2 1 0 0 1 1 1 0 0 0 0 1 0 1 0 0 2 0 2 1 0 0 1 0 0 0 2 1 2 0 0 0 0 1 1 0 1 1 1 0 1 1 1 0 1 1 0 0 0 1 1 2 2 1 0 1 1 1 2 0 2 1 1 1 1 0 1 0 2 0 0 0 0 0 0 1 0 0 0 0 0 1 2 2 1 1 0 0 1 1 0 2 2 0 1 2 2 0 0 2 0 0 0 0 2 1 1 0 0 0 0 1 0 0 2 2 1 0 1 1 2 2 0 0 0 2 0 0 1 0 0 0 0 1 1 0 0 0 0 0 0 0 0 0 0 1 0 0 1 1 1 0 0 0 2 2 0 0 0 1 0 1 1 1 1 0 2 1 1 2 2 2 0 1 0 0 1 1 0 2 0 0 0 0 1 1 1 0 1 2 1 1 0 1 1 1 1 1 1 2 1 1 0 0 1 1 1 2 0 1 0 0 0 0 2 0 0 0 0 2 0 0 0 2 0 2 1 0 0 0 0 2 0 0 0 1 0 1 1 1 0 1 1 0 2 2 0 2 0 0 2 0 0 0 0 0 0 2 1 0 0 1 0 0 0 0 0 0 0 1 0 2 0 2 2 0 0 0 1 1 2 1 0 1 0 0 0 0 0 0 0 0 1 1 0 0 0 0 1 1 0 0 0 0 0 0 0 0 0 0 0 0 0 0 2 1 0 1 0 0 1 0 2 0 0 1 2 0 0 0 2 2 2 2 2 1 2 2 0 1 1 0 1 1 2 0 0 0 0 2 0 0 1 0 1 0 1 1 2 0 0 2 1 0 2 1 1 0 0 0 0 1 0 0 1 1 2 1 1 0 1 1 1 1 1 0 0 0 2 1 0 0 0 0 0 2 2 2 2 2 2 0 2 0 0 0 2 0 1 1 0 1 0 0 1 0 0 0 2 2 2 2 2 0 0 0 0 0 0 1 2 1 0 1 0 1 0 0 1 0 2 0 0 2 0 0 1 0 2 0 0 0 0 0 1 0 1 0 0 0 0 0 0 0 1 1 2 0 1 0 0 0 1 0 1 1 2 0 1 1 2 0 1 1 0 1 0 0 0 1 0 0 0 1 1 0 0 1 1 0 1 1 1 0 1 0 0 1 0 0 2 1 1 2 0 0 0 0 1 0 1 0 0 1 1 1 1 1 1 0 1 0 0 0 2 2 0 0 0 1 1 1 1 1 0 1 1 1 1 1 0 0 2 1 0 0 0 2 0 2 0 2 2 0 0 0 1 0 1 0 0 0 1 1 2 0 2 0 1 0 0 1 0 1 2 2 1 0 0 0 1 0 0 0 0 0 0 0 1 0 2 0 0 2 0 0 0 1 0 0 2 0 0 0 1 0 1 1 0 1 0 0 0 0 0 0 0 0 0 1 0 1 1 1 1 0 0 1 2 2 1 0 1 0 2 2 2 1 0 0 0 0 0 0 0 2 0 0 0 1 0 0 0 0 2 1 1 1 1 2 2 0 0 1 0 0 1 0 1 0 0 1 0 1 0 1 2 1 0 0 2 0 0 2 1 1 0 0 1 0 2 0 0 0 0 1 0 0 0 2 0 0 1 0 1 1 1 1 0 0 0 0 1 1 0 0 0 2 2 1 2 0 1 1 0 1 1 0 0 0 0 0 0 1 0 2 1 0 0 0 1 0 2 0 0 2 2 2 2 0 0 0 0 0 0 0 0 0 2 1 2 2 2 2 0 0 1 0 1 1 0 1 1 0 1 1 1 1 1 0 0 0 1 0 1 2 1 0 1 2 0 1 0 1 2 0 0 2 1 0 2 0 0 0 1 1 0 0 0 2 2 2 0 0 0 0 0 2 0 1 1 0 1 2 0 0 2 0 0 1 0 0 0 0 0 1 0 0 1 1 1 0 1 2 2 1 1 1 0 0 0 0 0 0 0 0 2 0 0 1 1 0 0 0 1 1 0 0 0
22 0 1 1 0 0 0 2 1 2 0 0 1 1 0 0 1 1 1 1 1 1 1 1 0 0 0 0 0 1 1 2 1 1 0 1 1 1 0 0 1 0 0 0 1 0 0 1 0 0 0 0 0 0 1 1 0 0 1 0 0 0 1 1 0 0 0 1 1 0 0 0 2 2 2 2 0 1 1 0 0 1 0 1 1 0 0 2 2 2 1 2 0 1 0 0 0 0 0 0 1 0 1 1 0 0 2 2 1 1 0 1 1 2 2 2 0 0 1 0 1 0 0 0 0 2 0 0 0 0 0 0 0 0 0 0 0 0 0 0 1 1 0 0 0 0 0 0 0 2 1 2 1 1 0 1 1 1 0 1 0 0 0 0 0 1 0 0 1 1 0 0 0 2 2 2 0 0 0 0 0 0 1 2 1 0 1 1 1 2 2 2 2 0 2 0 1 0 0 0 0 0 0 1 2 2 1 0 1 0 0 0 2 1 1 2 0 0 1 1 1 1 2 1 0 1 1 1 0 0 0 0 0 0 1 0 0 2 2 2 0 0 1 0 0 0 0 0 1 0 0 0 0 0 1 0 0 0 0 0 1 0 0 0 0 0 0 0 1 1 0 0 1 2 0 0 0 1 1 0 0 2 1 1 2 0 1 0 0 2 1 1 1 2 2 0 1 2 0 1 1 0 1 0 0 1 0 2 2 2 0 1 1 1 1 0 2 1 0 0 2 2 1 1 0 0 1 2 2 2 2 1 0 0 0 0 0 2 0 0 0 1 2 0 1 1 2 0 2 0 0 0 1 1 0 0 2 2 0 1 1 1 1 0 1 1 0 2 2 0 2 0 0 2 1 1 0 1 1 1 2 0 0 0 1 0 0 1 1 1 1 1 1 0 0 2 2 2 0 0 0 0 1 2 0 1 1 0 1 0 0 0 1 0 1 2 1 0 2 0 0 0 1 2 0 0 0 0 0 0 0 0 0 2 0 0 0 2 1 0 1 0 0 0 0 1 2 1 0 1 0 1 0 2 1 1 2 1 0 0 0 0 0 0 0 1 1 1 0 0 1 0 2 1 2 0 2 1 0 1 2 0 0 0 1 1 0 2 2 0 0 0 0 1 0 1 1 2 2 2 0 0 1 1 1 1 2 1 0 0 0 0 0 0 1 0 0 0 2 2 2 2 2 1 0 1 0 1 1 2 1 1 2 0 2 0 2 1 0 2 1 2 2 2 2 1 0 2 2 2 1 1 0 1 1 2 0 0 0 0 0 0 0 1 0 0 1 1 1 0 0 1 0 0 0 0 0 2 0 2 0 0 2 0 1 0 0 0 0 0 0 1 1 1 0 1 1 2 2 1 0 0 1 1 0 1 1 0 0 0 0 1 0 1 0 0 0 0 0 0 1 1 2 2 2 0 0 1 0 0 1 0 1 2 1 0 2 0 0 0 0 0 0 0 2 0 2 1 1 1 1 1 0 1 0 0 0 2 1 0 0 0 1 1 1 1 2 2 1 0 0 0 0 1 1 1 2 0 0 0 1 0 1 1 1 1 1 1 0 1 0 1 1 0 0 0 1 2 0 1 0 1 0 0 2 0 1 2 2 1 0 0 0 2 0 1 0 1 1 1 0 0 0 2 0 2 1 0 0 0 1 1 0 2 0 0 1 1 0 1 1 1 0 0 0 0 0 1 0 1 1 1 1 0 0 1 0 0 0 0 0 1 1 1 0 0 1 1 1 2 0 0 0 0 0 0 1 0 1 1 0 1 1 1 0 1 0 2 1 1 1 1 1 2 0 0 0 1 0 2 0 2 0 0 0 1 1 0 0 2 2 1 0 1 0 0 1 2 2 0 2 1 0 2 0 0 0 0 0 1 0 0 2 0 0 1 1 0 0 0 0 0 0 0 0 0 0 0 0 1 1 1 0 2 0 0 0 0 1 1 0 0 0 0 0 0 0 0 2 0 0 0 1 0 0 2 0 0 2 2 2 2 0 0 0 0 0 0 0 0 0 1 0 1 2 2 2 2 0 0 0 2 2 1 1 0 0 1 1 1 0 1 0 0 0 2 0 1 2 1 0 1 2 1 1 1 1 1 0 1 2 0 0 0 0 0 0 1 2 1 0 0 0 0 0 0 2 0 1 0 0 0 1 0 1 0 1 1 0 1 1 0 1 0 2 0 0 0 1 0 0 1 0 0 0 1 1 1 1 0 0 0 0 1 0 0 0 1 0 1 1 0 0 1 0 1 0 1 2 0 1 0
23 1 1 1 1 0 0 0 2 0 0 1 0 0 0 0 0 1 1 0 2 0 0 2 0 0 1 0 0 2 2 1 1 0 0 1 2 1 0 1 1 0 0 0 1 0 0 0 2 0 0 0 1 1 1 1 0 0 1 1 0 1 2 2 0 0 1 0 2 1 0 2 2 2 1 2 1 0 0 0 1 1 1 0 2 0 0 1 1 2 1 1 2 0 0 0 0 2 0 2 0 0 1 1 1 1 2 0 2 1 0 1 0 0 2 2 1 0 1 0 2 0 1 1 0 1 1 1 0 1 1 0 0 0 0 0 0 0 1 0 1 2 0 0 0 1 0 0 0 0 0 0 0 0 0 1 1 0 0 0 0 0 0 1 2 1 0 1 0 0 0 1 1 1 2 1 2 1 0 1 1 1 0 2 0 0 0 1 0 0 0 1 2 0 2 0 2 0 1 0 0 1 0 1 2 0 0 0 2 1 0 1 1 0 1 2 0 0 0 1 1 1 0 0 0 0 0 0 0 0 0 0 0 1 0 0 0 2 2 0 0 1 2 1 1 0 0 0 2 0 0 0 1 1 0 0 2 0 0 0 1 0 0 1 0 0 2 0 2 1 0 2 0 2 0 0 0 2 2 0 0 0 1 1 2 1 2 2 0 2 1 1 0 2 2 0 0 1 0 0 1 0 2 2 1 1 0 0 2 2 0 2 1 1 1 0 2 1 0 0 2 1 1 0 2 0 0 2 1 2 2 1 1 0 0 0 0 1 0 0 0 0 2 0 0 0 1 1 2 0 0 0 0 0 2 0 0 2 0 0 0 1 1 0 0 0 0 0 0 0 2 0 0 2 0 0 0 2 0 0 1 0 0 0 0 1 1 0 0 0 0 0 1 1 1 1 2 1 0 0 0 0 0 2 1 0 1 0 1 1 1 1 0 0 0 0 0 1 0 0 0 1 0 0 1 1 1 0 0 0 0 1 0 2 0 1 0 0 0 0 0 0 0 1 0 1 2 1 0 1 0 1 0 1 2 1 2 2 0 1 2 1 1 1 0 1 1 1 0 1 2 0 1 1 2 0 2 2 0 1 2 0 0 0 2 2 0 1 1 1 0 0 0 2 1 0 0 2 1 1 0 0 2 0 1 0 1 0 0 0 0 2 0 1 1 0 0 1 1 1 1 2 2 2 1 2 1 2 2 0 2 0 1 1 1 1 0 0 0 0 0 0 2 2 2 1 1 0 0 0 0 0 0 1 1 1 1 1 0 2 1 0 1 2 0 0 1 0 0 2 0 0 0 0 0 0 0 1 1 2 0 0 1 1 1 0 0 0 0 0 1 0 0 0 0 0 0 1 0 0 0 2 0 2 0 0 2 1 0 1 1 1 0 0 0 1 0 1 1 0 1 1 0 0 0 1 1 0 0 0 1 0 1 1 2 1 1 0 0 0 0 1 0 1 0 0 2 1 1 1 0 1 1 0 2 1 0 2 2 0 0 0 2 0 1 2 0 2 0 0 0 0 0 0 0 1 2 0 0 0 2 0 1 2 0 1 0 1 0 1 0 1 1 1 1 1 2 1 0 1 0 0 0 0 1 0 0 1 2 0 1 1 0 2 1 0 1 1 1 1 0 0 0 1 1 2 1 0 0 0 1 1 0 2 0 1 1 1 0 1 1 1 0 0 1 1 0 0 0 0 0 0 2 0 0 0 1 0 0 0 0 1 2 1 0 0 0 1 1 1 0 0 0 0 0 2 2 1 0 1 1 0 1 2 1 1 0 2 2 0 2 2 2 2 1 1 0 0 0 1 0 2 0 0 1 0 1 1 0 1 1 0 1 1 0 0 1 2 2 0 1 2 0 2 1 0 0 0 1 0 0 0 2 0 0 0 0 0 0 0 0 0 0 0 0 0 0 0 0 0 2 2 1 2 0 0 1 0 0 0 0 0 0 1 1 1 2 0 1 0 0 0 0 0 0 2 0 1 2 1 1 1 1 0 1 2 0 0 0 0 0 1 0 2 2 2 2 2 0 0 0 2 1 0 1 1 1 2 0 0 0 0 0 0 2 1 0 1 2 2 0 0 1 0 0 0 1 1 0 0 2 2 0 1 0 0 0 0 1 1 0 0 0 0 0 0 1 0 1 0 2 0 0 2 2 0 1 1 0 1 2 0 0 0 1 0 1 0 1 0 0 1 0 0 0 0 0 2 0 0 0 0 0 2 0 1 1 1 0 2 1 0 0 2 0 0 0 0 0 0 1 0
24 0 2 0 1 0 0 1 1 2 0 0 0 2 0 0 0 0 0 0 2 0 1 1 0 0 0 0 1 1 2 1 1 1 1 1 1 2 0 1 1 0 0 0 2 2 0 1 1 0 0 0 0 1 0 1 1 0 1 0 2 2 2 2 1 1 1 0 1 0 0 1 2 2 1 2 1 1 1 0 2 2 1 0 1 0 0 0 0 2 0 1 2 1 1 1 0 0 0 0 1 0 0 0 0 0 2 1 1 1 0 2 1 1 2 2 0 0 2 0 1 1 0 0 0 2 0 0 0 0 1 1 0 0 0 0 0 0 0 1 0 2 0 0 0 0 0 0 0 0 0 0 0 0 0 0 0 1 1 0 0 0 1 1 0 2 0 1 0 0 0 0 1 1 1 1 2 0 1 1 1 2 0 2 2 2 1 2 2 0 0 2 2 1 1 1 1 0 0 0 0 2 1 0 0 1 1 0 0 1 0 1 1 0 2 2 0 1 0 0 2 1 1 1 1 0 0 0 0 0 1 1 0 1 1 0 0 2 2 1 0 1 2 1 2 1 1 0 1 1 1 1 1 1 0 0 1 0 0 0 0 0 0 1 0 0 0 0 1 0 0 0 1 2 0 1 0 2 2 0 0 0 2 0 1 0 1 2 0 2 1 1 0 2 1 1 0 1 1 1 1 0 2 0 0 0 1 2 2 2 0 2 2 1 1 1 2 0 1 1 0 0 1 0 0 0 0 0 2 1 1 1 2 0 0 0 0 1 0 0 0 1 2 0 0 0 1 1 2 1 0 0 1 0 1 0 1 0 0 2 2 2 2 0 2 1 0 2 2 0 2 0 1 2 0 0 0 2 0 0 1 0 0 0 1 0 0 0 0 0 1 1 0 0 2 0 0 1 1 2 1 1 1 2 0 1 1 0 0 0 0 0 2 0 2 2 0 0 0 0 1 2 1 2 0 0 0 1 1 1 0 2 1 1 1 1 0 1 1 0 2 0 0 1 1 1 2 0 0 0 0 0 0 2 0 0 0 2 1 2 2 0 1 0 1 1 1 1 0 1 1 0 1 2 1 0 2 1 0 1 2 1 0 0 2 1 0 1 1 0 1 1 1 2 1 0 0 2 2 2 0 0 1 1 1 0 1 1 0 0 0 1 0 0 0 0 0 0 0 2 2 1 0 0 0 1 0 1 1 1 1 1 1 0 1 1 1 0 1 1 2 2 2 2 2 1 0 1 2 2 1 1 2 0 2 0 2 1 0 1 1 0 0 1 0 0 0 1 1 0 0 0 0 0 0 0 0 2 0 2 0 0 0 0 1 0 0 0 0 0 1 1 0 1 0 0 1 0 0 0 0 1 0 2 0 0 0 0 0 2 1 0 0 1 0 0 0 1 0 1 1 2 0 0 0 0 2 1 0 0 2 0 0 0 1 1 1 0 2 0 0 1 0 2 0 0 2 1 0 0 0 2 0 2 0 0 1 2 2 0 0 0 2 1 1 2 2 2 0 0 0 0 1 0 0 1 0 0 0 0 0 1 2 2 0 2 0 1 0 0 0 1 0 0 0 0 0 1 0 0 0 0 1 2 0 1 1 2 2 1 1 1 0 1 0 0 0 2 2 2 0 0 0 2 1 1 1 0 1 1 0 0 0 2 0 0 1 0 0 2 0 2 1 0 1 0 0 0 0 0 0 0 1 1 1 0 0 1 0 1 0 0 2 0 0 0 1 1 2 1 1 1 1 1 1 0 2 0 0 2 0 1 1 1 1 2 0 2 2 2 0 2 1 2 0 0 1 1 0 2 0 1 0 0 0 1 0 2 0 0 0 0 1 1 1 0 2 2 1 1 1 2 0 2 0 0 0 0 1 0 1 1 1 1 0 0 0 0 1 0 0 1 1 0 0 1 1 1 0 0 2 2 0 2 0 0 0 1 0 0 1 0 1 0 1 1 2 0 2 1 1 0 0 1 0 2 1 1 1 1 2 1 0 0 0 0 0 1 0 0 0 2 0 0 2 0 1 1 1 0 2 2 2 0 0 0 2 2 0 0 0 1 0 0 2 1 0 1 2 2 0 0 1 1 1 0 0 1 0 0 1 0 1 2 0 0 0 0 2 2 0 0 1 0 0 1 2 1 1 0 0 0 0 2 2 0 1 1 1 0 1 0 2 0 2 0 0 0 0 0 0 0 2 0 0 0 0 0 2 1 1 0 1 2 0 0 1 0 0 2 0 0 0 2 1 0 0 1 2 0 1 0
25 1 2 0 0 0 0 2 0 2 0 0 1 1 0 0 1 2 2 1 1 0 1 1 1 1 1 0 1 1 1 1 1 2 0 0 2 1 0 0 0 0 0 0 1 0 0 0 1 1 1 0 0 0 0 1 0 1 2 0 0 1 0 1 0 0 0 1 1 0 0 1 2 2 0 2 2 1 1 0 1 1 0 1 1 0 0 0 0 2 0 1 1 2 0 0 1 0 0 1 1 1 1 1 1 1 2 1 1 0 0 2 2 2 2 2 2 0 0 0 2 0 2 2 0 1 0 2 2 2 0 0 1 0 0 0 1 0 0 0 0 2 0 0 2 2 2 0 0 1 0 1 0 0 0 0 1 1 1 2 1 1 0 1 1 1 0 0 1 2 1 0 0 2 2 2 0 1 0 0 0 0 0 1 1 1 0 2 1 1 1 2 1 0 1 0 1 0 0 0 0 1 0 0 0 2 2 0 0 0 0 2 0 0 1 2 0 0 1 0 2 0 0 0 0 0 0 0 0 0 1 1 0 0 0 0 0 2 2 2 0 0 2 2 2 0 0 0 1 0 0 0 0 0 1 0 0 0 0 0 0 0 0 2 0 0 1 0 2 1 0 1 0 1 0 0 1 1 2 0 0 0 1 0 2 1 1 2 0 2 1 0 0 2 2 0 0 0 0 1 1 0 2 1 1 0 0 2 1 1 0 0 1 1 2 0 2 0 0 0 1 1 1 2 1 0 0 1 0 0 2 2 0 0 0 0 0 1 0 0 0 0 1 0 0 0 2 0 2 0 0 0 0 0 0 2 0 0 0 2 2 1 2 0 2 1 0 0 1 1 1 1 0 2 0 0 0 1 0 0 0 0 0 1 2 1 1 1 1 0 0 0 1 0 1 1 2 1 1 1 1 1 1 2 0 1 1 0 0 0 0 0 0 0 1 2 0 0 1 0 1 1 1 0 1 1 1 1 1 1 0 1 1 1 1 1 0 0 0 0 2 0 1 1 1 2 1 0 0 1 0 0 0 2 1 0 1 2 1 2 1 0 0 1 0 1 1 2 0 1 1 0 1 1 1 0 1 1 1 0 1 2 0 0 1 1 0 1 1 0 1 1 1 1 1 2 2 1 1 2 1 1 1 1 1 1 1 0 0 0 0 1 0 1 1 0 1 0 2 1 1 2 2 2 1 2 0 0 1 2 0 1 1 0 0 0 1 1 1 1 1 1 1 1 1 1 0 2 2 2 1 1 0 1 1 0 1 1 0 1 1 0 0 2 0 0 0 0 0 0 0 2 0 0 0 0 0 0 0 2 0 0 2 0 1 1 1 0 0 1 0 2 0 1 0 1 0 0 0 0 0 2 0 2 0 0 1 0 0 2 0 0 0 0 0 1 0 2 1 1 0 1 0 0 0 0 2 1 0 0 0 0 0 2 1 1 2 1 0 0 0 1 0 1 1 0 2 2 0 0 0 1 1 0 1 1 0 2 1 1 1 0 2 1 1 1 1 1 0 0 1 0 1 0 0 1 0 0 0 0 2 0 2 2 1 2 1 0 0 2 0 1 1 0 0 0 0 2 0 2 1 2 1 1 0 0 1 2 0 0 1 1 1 1 1 0 0 0 0 0 0 0 0 1 1 1 1 0 0 0 0 0 1 0 0 0 0 2 1 2 1 2 0 0 0 0 0 0 0 0 0 0 0 0 0 1 0 0 0 0 0 1 2 2 1 0 1 1 1 2 1 0 0 0 0 0 1 0 1 1 1 1 2 0 0 2 0 2 1 1 1 1 0 2 0 0 0 0 0 2 0 2 0 0 1 1 2 0 0 2 2 0 1 0 1 0 1 2 1 0 1 1 0 1 0 0 0 0 0 0 1 0 1 0 0 0 0 1 2 1 1 0 1 0 0 1 1 0 0 0 1 1 1 1 1 0 1 0 0 0 0 1 0 0 0 2 0 0 1 1 0 0 1 1 0 1 0 1 1 1 2 2 0 0 0 2 0 0 2 0 2 2 1 2 2 2 2 2 0 0 0 2 0 0 2 1 0 1 0 2 1 2 0 0 1 2 0 0 1 1 0 0 1 1 0 0 1 1 0 0 2 0 0 1 0 0 0 1 1 0 0 0 0 1 1 0 1 0 0 0 1 0 0 2 1 0 1 0 0 2 0 2 0 0 1 0 1 0 1 0 0 0 0 0 0 0 0 0 2 0 0 0 1 1 0 1 1 0 0 0 0 0 0 1 0 0 0 0 0 0 1 0
26 1 1 2 1 0 0 2 2 2 0 0 0 1 1 1 0 1 0 1 1 1 0 1 0 0 0 0 1 2 2 0 1 1 2 0 2 1 0 2 1 1 0 0 1 0 1 0 2 0 0 0 0 0 1 1 0 0 1 2 0 1 1 2 0 0 0 0 0 0 0 0 1 1 2 1 0 1 1 0 1 1 0 1 1 0 0 0 0 2 0 1 0 1 1 1 1 2 0 2 0 0 0 0 1 1 2 1 2 1 0 1 0 0 0 0 0 0 2 0 1 0 1 1 0 1 1 2 0 2 2 0 0 0 0 0 0 0 0 0 0 2 0 0 1 0 1 0 0 2 0 2 0 1 0 1 1 0 0 2 0 0 0 1 1 2 1 1 0 0 0 1 0 1 1 1 1 0 0 0 0 0 0 1 1 1 1 0 0 2 2 2 1 0 1 0 1 0 0 0 0 0 0 0 1 2 2 0 0 0 1 1 1 0 1 1 0 0 0 0 2 1 2 0 0 2 2 1 1 0 0 0 1 1 1 0 0 2 2 1 0 0 1 1 2 1 1 0 2 0 0 1 0 0 0 1 2 0 0 0 0 0 0 0 0 0 0 1 2 0 0 1 1 1 0 0 1 0 1 0 0 1 1 0 2 0 1 1 1 2 0 1 2 2 2 0 1 0 0 1 0 0 0 0 0 0 0 2 1 1 0 1 1 0 2 0 2 0 0 0 1 1 1 1 1 0 0 2 0 1 2 0 0 0 0 0 0 2 0 0 0 2 2 0 0 0 0 0 1 1 0 1 0 0 2 0 0 0 0 2 2 2 2 0 2 1 0 1 2 1 1 1 0 2 0 0 0 0 1 0 2 1 0 0 0 0 0 0 0 0 0 0 1 0 2 0 2 1 0 0 0 0 1 2 0 1 1 0 2 0 0 0 0 0 0 1 1 1 0 0 0 1 0 0 1 1 0 1 2 1 1 1 0 1 0 0 0 0 0 0 0 0 0 1 1 2 1 2 0 1 0 0 0 2 2 2 2 2 0 2 2 0 0 2 0 2 2 1 0 1 1 0 2 1 1 0 1 1 0 0 2 1 1 0 1 0 0 1 1 0 1 1 0 2 1 0 0 2 2 2 1 1 2 0 2 0 2 1 2 0 2 1 1 0 1 0 0 0 0 1 1 1 2 2 0 2 1 1 1 1 1 1 1 1 1 0 2 1 1 2 0 2 1 1 1 1 0 0 0 0 0 0 0 2 1 0 0 1 0 1 0 0 0 1 0 0 0 1 1 0 0 1 1 0 0 0 1 1 0 2 0 0 1 0 0 0 0 1 0 1 1 1 0 1 0 0 0 0 0 0 0 1 0 2 0 0 2 0 0 1 0 0 0 0 0 1 0 0 0 1 1 1 2 1 2 0 1 1 0 0 0 0 0 2 2 1 2 0 0 0 1 0 0 1 1 0 2 1 1 1 0 1 1 0 1 0 0 2 2 0 0 0 2 1 1 2 0 2 0 0 2 0 0 1 0 2 2 0 0 0 1 0 2 2 2 2 1 0 0 2 1 0 0 0 0 0 0 2 0 1 0 1 1 1 0 1 1 1 1 0 0 0 0 2 0 1 0 1 1 1 0 0 2 2 0 2 0 0 1 1 0 0 1 1 0 1 0 0 0 1 1 1 0 0 0 0 0 0 1 1 1 1 0 1 0 0 0 0 1 0 0 0 2 0 0 1 1 2 2 1 0 0 0 0 0 1 2 0 1 1 0 0 1 0 0 2 0 1 1 1 1 2 0 1 0 0 0 1 0 1 0 0 0 0 1 0 0 0 1 2 2 0 0 2 0 0 2 0 2 0 2 2 0 2 1 0 0 0 0 0 0 0 2 0 0 0 0 0 0 0 0 0 0 0 1 1 1 1 0 0 2 2 0 2 0 0 0 0 0 0 0 0 0 0 0 0 2 0 1 1 0 0 0 1 0 2 0 1 0 0 1 0 0 0 1 1 1 0 0 1 0 2 1 1 2 1 1 2 0 0 0 1 1 0 2 2 0 1 0 2 0 2 0 0 1 2 0 1 2 1 1 0 2 1 1 0 1 1 0 0 2 1 0 1 0 0 1 1 1 0 0 0 2 1 1 2 2 0 0 0 1 1 1 0 1 0 1 0 0 2 0 2 0 0 1 0 1 0 1 0 0 0 0 0 0 1 1 0 2 0 0 0 0 0 1 1 1 1 1 2 0 1 1 2 0 0 0 1 1 0 2 0
27 1 2 0 0 0 0 2 2 2 0 0 1 2 2 2 0 0 0 0 2 0 0 2 0 0 0 0 0 2 2 0 1 2 0 0 2 2 0 0 2 1 0 0 2 0 1 0 2 0 0 0 0 1 0 1 0 1 1 2 0 1 2 2 1 1 1 0 1 0 0 0 2 2 2 2 0 2 2 0 0 2 0 0 1 0 0 1 1 2 1 2 1 1 0 0 0 0 0 1 1 2 0 0 1 0 2 1 1 0 0 2 0 0 0 0 0 0 0 0 2 0 1 1 0 0 0 1 0 1 0 1 0 0 0 0 0 1 0 2 1 1 0 0 0 1 0 0 0 1 1 1 0 0 0 0 0 0 0 2 1 1 0 0 1 2 0 1 0 1 1 2 1 1 1 1 2 0 0 0 1 1 0 2 1 1 1 1 0 0 1 1 0 1 1 0 0 1 0 0 0 0 0 0 0 2 2 0 0 2 0 1 2 0 2 2 1 1 0 1 1 1 2 0 0 1 1 2 1 1 1 1 0 0 2 0 0 2 2 1 0 1 2 2 2 0 0 0 1 0 0 0 0 0 1 0 1 0 0 0 0 0 0 0 0 0 1 1 2 0 0 1 0 1 0 0 0 1 2 0 0 1 1 0 1 1 1 1 0 2 2 1 1 2 1 0 1 0 0 2 2 0 2 0 0 0 0 2 1 1 0 1 1 1 1 0 1 0 0 0 0 0 2 0 1 0 0 1 1 1 2 1 2 0 0 0 0 1 0 0 0 1 2 0 1 0 0 2 2 2 2 0 0 0 0 2 0 2 0 1 1 1 1 0 1 1 0 2 2 0 2 0 1 1 1 0 0 1 0 0 1 1 0 0 2 1 1 1 1 0 0 0 1 1 1 1 2 1 0 0 0 1 0 2 1 1 0 0 0 0 0 0 0 1 1 2 1 0 0 0 1 2 1 1 1 1 0 0 1 0 1 0 0 2 1 0 0 0 1 1 2 0 0 0 0 1 2 0 1 2 0 1 0 2 1 1 1 2 0 2 1 1 0 1 1 2 2 2 0 1 1 1 1 1 0 0 1 2 1 0 1 1 1 0 1 0 0 2 2 0 0 0 0 1 0 0 0 2 1 1 0 0 1 1 1 0 2 0 0 0 0 2 0 0 0 0 0 0 2 0 1 2 1 1 0 1 0 0 0 2 0 1 1 1 1 1 1 0 0 0 2 1 1 1 1 1 0 1 1 2 0 1 1 2 0 1 0 1 0 1 0 0 1 1 1 0 0 1 1 1 0 1 0 0 0 0 0 2 0 1 1 0 1 0 0 0 0 0 0 0 0 0 1 0 0 0 0 0 0 0 0 2 1 2 0 0 1 0 0 0 0 0 0 0 0 0 0 0 0 0 0 0 0 1 1 0 1 2 0 0 0 1 0 2 2 0 2 0 0 0 1 0 0 1 0 0 1 1 1 1 0 2 0 1 0 0 0 1 0 1 1 1 1 1 2 2 0 1 1 0 1 1 0 1 1 1 2 0 2 0 0 1 1 0 1 1 0 1 0 0 1 1 1 0 0 0 0 1 0 1 1 1 0 1 2 0 1 0 1 2 0 0 0 0 1 1 1 0 0 0 0 0 2 2 0 2 0 0 1 1 2 2 0 2 0 0 1 0 0 1 0 1 0 0 0 1 0 1 0 0 0 0 1 0 0 0 0 0 0 0 0 0 2 1 1 0 1 0 0 2 0 0 0 0 0 0 0 0 2 0 0 1 0 0 0 1 0 2 2 1 1 2 2 2 1 1 1 1 0 0 0 1 0 0 2 0 0 1 0 1 1 0 0 2 0 0 2 2 1 0 1 1 0 2 0 0 0 0 0 0 0 0 1 1 0 1 0 0 0 0 0 0 0 0 0 0 0 0 0 0 2 1 2 2 0 0 0 0 0 0 0 0 1 0 1 2 1 0 2 0 0 0 0 2 0 1 0 1 2 1 2 1 0 0 0 0 0 0 1 0 0 1 0 1 2 2 2 2 0 0 0 1 1 0 1 2 0 2 1 1 0 0 0 0 0 1 0 1 2 1 0 0 2 1 1 1 1 1 1 1 2 0 0 1 1 0 0 2 2 1 0 1 1 1 1 0 2 2 0 1 0 0 1 1 1 0 1 1 0 1 2 0 1 0 2 0 0 0 1 0 0 0 0 1 0 1 1 0 2 0 0 0 0 0 0 0 0 1 1 1 0 0 0 2 0 0 0 0 0 0 2 1
28 0 2 0 0 0 0 2 1 2 0 0 1 1 0 0 1 0 0 2 0 1 0 1 0 0 0 0 0 2 2 0 0 0 0 0 2 1 0 0 2 0 0 0 1 0 0 0 1 1 1 0 0 0 1 0 0 0 0 1 1 1 2 2 0 0 1 0 0 0 0 0 2 2 1 2 1 1 1 1 1 2 0 1 2 0 0 0 0 2 0 0 0 2 0 0 0 0 0 0 2 0 1 1 1 1 2 1 1 0 0 1 0 0 1 1 0 0 0 0 2 0 2 2 0 0 2 1 1 1 0 0 1 0 0 0 1 0 0 0 1 1 0 0 0 1 1 0 0 0 0 0 0 0 0 1 1 0 0 1 0 0 1 0 0 1 0 0 0 2 2 0 0 2 2 1 1 0 0 0 0 1 0 1 1 1 1 0 0 0 0 0 2 0 2 0 1 1 0 0 0 0 0 1 1 1 2 1 1 0 1 1 1 0 1 2 0 1 1 2 0 0 2 0 0 1 1 0 0 0 0 0 0 0 2 0 0 2 2 1 0 1 2 1 2 0 0 0 2 0 0 0 0 0 1 0 1 2 1 1 0 1 0 1 0 0 1 2 0 0 0 2 0 2 0 1 0 1 2 0 0 1 2 2 2 2 2 1 0 2 1 0 1 2 1 0 1 0 0 0 1 0 2 0 0 0 1 0 2 2 0 2 2 1 2 0 2 0 0 0 1 1 2 1 0 0 0 1 2 2 2 0 1 0 0 0 0 1 0 0 0 0 1 0 0 0 2 1 2 0 0 0 1 1 0 0 2 1 0 2 2 2 1 0 0 1 0 0 2 2 0 2 0 1 0 0 0 1 1 0 1 1 0 0 0 0 0 0 0 0 0 0 1 0 2 0 0 0 1 1 0 1 0 2 1 1 0 1 0 0 0 0 0 0 0 2 0 1 0 1 0 1 0 1 1 1 1 0 1 0 2 0 1 1 1 0 0 1 2 1 1 1 0 1 0 1 1 2 0 1 0 0 0 2 2 1 2 2 0 2 2 0 0 0 0 1 0 2 0 0 1 0 1 1 1 0 1 1 0 0 2 1 0 0 1 2 0 0 0 0 2 2 0 1 2 0 0 0 0 2 2 2 1 0 2 1 2 1 1 0 0 2 1 0 0 0 0 1 0 1 1 2 1 1 1 1 0 0 0 2 0 1 1 1 1 0 1 0 0 0 2 1 1 2 2 2 0 1 1 1 0 0 0 2 0 0 0 0 0 1 0 0 1 1 1 1 0 2 2 0 2 0 0 0 0 0 0 2 0 2 0 0 2 0 2 1 1 0 0 1 0 2 1 0 0 0 0 1 1 0 0 1 1 2 0 0 1 0 0 1 1 1 0 0 0 1 0 2 0 1 0 1 0 0 0 0 1 0 0 0 1 1 0 1 2 1 2 0 1 0 0 2 0 1 0 0 2 1 1 0 0 1 0 1 0 0 0 1 1 0 0 0 2 2 2 2 1 0 1 0 0 1 0 0 0 1 1 0 0 0 1 1 2 2 1 2 1 1 0 1 0 0 0 0 1 0 2 2 0 2 0 1 0 1 0 0 1 2 2 0 1 1 0 2 0 1 0 2 1 1 1 0 0 2 0 2 0 0 1 1 0 0 0 2 0 0 0 1 0 1 1 0 1 1 0 0 1 1 0 0 0 0 0 0 0 0 0 1 0 0 1 2 2 1 0 0 2 2 2 2 0 0 1 0 0 1 1 0 2 0 1 0 2 0 0 0 0 2 2 2 0 2 2 2 1 0 0 1 0 0 1 0 0 0 1 0 1 0 0 2 2 0 1 1 1 0 2 2 2 0 2 2 0 1 0 0 0 0 1 0 2 1 1 0 0 0 0 0 1 0 0 0 0 0 0 0 0 0 0 0 1 1 0 2 0 0 0 1 1 1 1 0 0 0 0 1 1 0 2 1 0 0 0 2 0 1 0 0 1 2 2 2 0 0 0 1 1 0 0 0 1 1 0 2 2 2 2 1 2 0 1 2 2 0 0 0 1 0 0 0 0 0 0 0 0 2 0 0 1 1 0 1 2 2 0 1 1 2 0 1 1 0 1 1 0 0 0 1 1 0 1 1 0 1 0 0 0 0 1 1 1 1 2 0 0 0 0 0 1 1 2 0 1 0 0 2 1 0 2 1 1 0 0 0 0 1 1 0 2 0 0 0 0 1 1 1 1 2 0 2 2 2 0 1 0 0 1 1 1 0 2 1
29 0 2 1 0 0 0 1 2 0 0 1 0 1 0 0 0 2 2 1 1 1 1 1 0 0 0 0 0 2 2 0 1 0 1 1 1 2 0 0 2 1 0 0 2 1 1 0 1 1 1 0 0 0 1 2 0 2 2 0 1 1 0 1 0 0 0 0 1 0 0 1 1 1 2 1 0 0 0 1 1 2 0 1 1 0 0 2 1 2 0 1 0 0 1 1 0 1 0 1 1 0 2 2 0 0 2 0 2 0 0 2 2 2 2 2 2 0 2 0 1 1 2 2 0 2 0 0 0 0 2 0 1 0 0 0 0 0 1 0 2 1 0 1 0 0 0 0 0 0 0 1 0 0 0 0 0 0 0 1 0 0 0 1 2 1 1 0 0 2 1 0 0 2 0 0 1 0 0 0 0 1 0 2 1 1 1 2 1 0 0 2 2 0 2 1 1 0 1 0 0 1 0 1 2 0 0 1 0 0 1 1 2 0 0 2 0 2 1 1 1 1 2 0 1 1 1 0 0 0 1 1 1 2 1 2 2 2 2 0 0 0 2 2 2 0 0 0 2 0 0 1 0 0 0 0 0 0 0 0 0 0 0 1 0 0 0 0 1 0 0 1 0 2 1 1 0 0 1 0 2 0 2 2 2 2 2 0 0 2 1 1 1 2 1 0 1 2 1 2 1 0 2 0 0 0 1 2 0 1 0 1 0 1 1 0 2 0 0 0 0 0 1 0 0 0 0 2 1 0 2 0 0 0 0 0 0 0 0 0 1 1 2 0 0 0 0 1 2 0 0 0 0 2 0 0 2 1 0 1 0 0 2 0 1 0 0 2 2 0 2 0 0 2 0 0 0 2 0 0 1 1 0 0 0 0 0 0 0 0 1 1 0 0 2 0 1 0 1 0 0 1 0 2 1 0 0 1 0 0 0 0 1 0 1 1 0 1 0 0 1 1 1 0 1 1 1 0 1 1 0 1 0 2 0 0 0 2 1 0 0 0 0 0 1 2 2 1 0 0 0 0 0 2 2 1 2 1 0 1 1 0 0 0 0 1 0 2 0 1 1 1 1 2 0 0 1 2 0 0 2 1 0 0 2 2 0 1 1 1 0 0 0 2 2 0 0 1 1 2 1 1 1 1 1 0 2 0 0 0 0 1 0 0 0 0 0 1 0 1 1 2 2 2 0 1 0 0 0 2 0 1 2 2 2 0 1 0 2 2 0 1 1 0 2 1 0 1 1 2 1 1 0 2 0 0 0 0 0 0 0 0 0 1 0 0 0 0 0 1 0 1 1 0 1 1 1 2 0 2 0 0 1 0 1 0 0 0 1 1 0 2 0 0 2 2 0 0 0 1 0 1 1 1 0 1 1 0 1 1 2 1 0 0 0 0 0 0 0 0 0 0 1 0 1 0 2 2 0 0 2 0 0 1 1 0 1 0 0 0 0 1 0 1 1 0 2 1 0 0 0 2 0 1 0 0 0 2 1 1 1 1 1 1 1 1 2 1 1 1 1 1 0 0 0 2 2 0 0 0 0 1 2 2 1 2 1 0 0 0 0 2 0 0 1 0 1 2 0 1 0 1 0 0 1 0 1 2 2 0 1 1 0 2 0 1 0 1 0 0 1 0 0 1 1 1 1 0 1 1 1 1 1 2 0 0 0 0 0 1 0 1 0 0 0 1 0 0 0 0 0 0 1 1 1 1 2 0 0 0 0 2 1 1 0 0 1 0 1 1 0 0 0 0 0 0 1 0 1 1 0 1 1 0 1 1 1 2 0 2 0 0 0 0 0 0 0 1 0 2 0 1 0 0 1 1 0 0 2 2 1 0 2 0 1 0 1 2 2 0 1 2 0 1 0 0 0 0 1 0 1 1 2 0 0 1 1 0 1 0 0 0 1 0 0 1 1 0 0 0 2 2 1 2 0 0 1 0 1 1 0 0 0 0 0 0 1 0 2 1 0 0 0 2 0 2 0 1 2 1 1 1 1 0 1 1 1 1 0 0 0 2 0 1 2 2 2 2 0 0 0 2 1 0 1 1 1 1 2 2 1 0 0 0 0 2 0 1 2 2 0 0 1 1 1 0 1 0 0 1 2 0 1 1 0 0 0 2 2 0 0 1 2 1 1 0 2 1 1 0 2 0 1 1 0 0 1 0 0 1 0 1 1 0 2 0 0 0 0 0 0 0 0 0 0 0 0 1 1 0 0 0 1 1 1 1 0 0 0 1 0 0 0 2 0 0 0 0 1 0 0 0
30 1 2 2 0 1 1 2 1 2 0 0 2 2 1 1 0 0 0 1 1 1 0 2 0 0 1 0 0 2 2 0 1 1 0 0 2 2 0 0 2 0 0 0 1 1 1 0 0 1 0 0 0 0 0 1 0 1 1 1 1 2 2 2 1 1 1 0 1 0 0 1 2 2 1 2 1 1 1 0 2 2 0 0 0 0 0 0 0 2 0 0 0 1 0 0 0 2 0 2 2 0 2 2 0 0 2 1 1 0 0 1 0 1 1 1 1 0 1 0 1 0 2 2 0 0 2 1 1 1 0 0 0 0 0 0 0 0 0 0 0 2 0 0 1 1 1 0 0 2 1 2 1 0 1 0 0 0 0 0 0 0 0 0 0 2 0 0 0 2 2 1 0 2 2 2 0 0 0 0 0 0 0 2 2 2 1 1 0 2 2 2 2 1 1 0 1 1 0 0 0 1 0 1 1 0 0 0 0 1 1 1 1 0 1 2 1 0 1 0 2 0 2 0 0 1 1 0 0 0 0 0 2 2 1 1 1 2 2 1 0 0 2 2 2 0 1 0 2 0 0 1 0 0 0 0 1 0 0 0 2 0 0 1 0 0 0 0 0 0 0 1 0 2 0 0 0 2 2 0 0 0 2 2 2 1 2 2 0 2 1 0 1 2 2 0 0 0 0 1 1 0 1 1 1 0 0 0 1 1 0 1 1 1 1 0 0 0 1 1 0 0 1 0 0 0 0 1 0 1 2 2 0 0 0 0 0 2 1 0 0 0 2 0 1 0 1 1 2 1 1 0 0 0 0 2 0 1 0 1 1 1 1 0 1 1 0 1 2 1 1 1 1 1 1 0 0 2 2 0 1 0 0 1 1 1 1 0 0 0 0 0 1 0 2 0 1 0 1 1 1 1 1 2 1 0 1 0 1 0 0 0 2 0 2 2 0 0 0 0 1 2 1 1 1 1 1 0 0 0 0 1 1 1 1 0 0 0 0 0 2 0 1 0 1 2 1 2 0 0 0 1 0 1 1 1 1 2 2 2 1 0 0 0 0 1 0 2 0 0 1 0 2 0 0 1 0 2 1 0 1 2 0 0 2 2 0 1 1 0 1 1 0 1 1 0 0 1 1 2 1 1 1 1 1 0 1 1 1 0 0 2 0 0 2 0 0 1 0 1 1 2 1 1 0 1 1 1 1 2 1 0 0 0 1 1 1 0 0 1 1 1 2 2 2 1 0 0 1 1 0 1 0 2 1 0 0 0 0 1 1 0 1 2 1 1 1 1 1 0 1 1 1 0 1 1 1 1 0 2 0 0 1 0 2 0 0 0 0 1 1 0 0 0 2 1 1 1 1 1 1 1 0 1 1 0 0 0 0 2 1 0 0 0 0 0 0 1 0 0 0 0 0 0 0 0 2 1 0 0 2 0 0 2 1 1 2 0 1 1 1 1 0 1 1 0 2 1 0 1 0 2 0 1 0 0 0 2 2 0 0 0 1 1 1 1 0 0 0 0 1 0 1 0 0 2 1 1 0 1 0 0 1 0 1 1 0 1 0 1 0 1 1 0 0 0 0 1 0 1 0 1 0 0 0 0 2 2 2 0 0 0 0 1 1 1 0 1 1 1 0 0 0 2 0 1 1 0 0 0 1 1 0 2 0 1 1 0 0 0 0 1 1 1 0 0 0 0 0 0 0 0 0 0 0 0 0 0 0 0 0 1 2 1 0 0 1 2 1 2 1 0 0 0 0 0 0 0 0 1 0 1 1 0 0 1 0 2 2 2 0 2 2 2 1 1 0 1 0 1 0 2 0 1 0 0 2 0 0 2 2 1 1 1 1 0 2 1 2 0 1 2 0 2 0 0 0 0 0 1 0 0 1 0 0 0 0 0 1 1 0 1 0 0 0 0 0 0 0 1 1 1 0 2 0 0 0 0 1 1 0 1 0 0 0 1 1 0 0 2 0 0 0 0 0 1 0 0 2 2 2 2 0 0 1 1 0 0 0 0 0 1 0 2 2 1 1 2 0 0 0 2 2 0 0 0 2 1 0 0 0 0 0 0 1 1 0 2 2 1 1 1 2 1 0 0 2 1 1 1 2 0 0 1 1 0 0 0 1 1 0 0 2 0 0 2 2 0 0 0 1 0 1 0 1 0 1 0 0 1 1 1 0 0 0 0 0 0 1 0 0 0 0 0 0 1 1 2 0 0 0 0 1 1 0 0 0 0 0 2 1 0 0 1 0 0 0 0 0 0 2 0
31 0 0 2 0 0 0 2 1 2 0 0 0 0 0 0 0 0 0 2 0 0 1 2 0 0 0 0 0 2 1 0 1 0 1 0 2 1 0 1 1 0 1 1 1 1 2 0 1 1 1 0 2 2 0 1 0 0 2 0 0 0 2 2 0 0 0 0 1 0 0 1 2 2 0 2 2 1 1 1 0 2 0 0 0 0 0 0 0 2 0 1 2 1 0 0 0 0 0 0 1 0 0 0 1 1 2 1 1 0 0 2 0 1 1 1 0 0 1 0 1 0 2 2 0 0 2 1 1 1 1 1 0 0 0 0 0 0 1 0 0 2 0 0 0 1 0 0 0 2 0 2 0 0 0 0 0 1 0 1 1 1 0 1 1 0 0 0 1 1 0 0 0 2 2 2 1 2 0 0 0 0 0 2 2 2 0 1 1 1 1 2 0 0 0 0 1 0 0 0 0 0 0 0 0 2 2 0 0 0 0 0 2 1 0 2 1 0 2 2 0 0 2 0 0 0 0 0 0 0 0 0 0 0 2 0 0 2 1 0 0 0 1 1 1 0 0 0 2 0 0 1 0 0 0 0 0 1 0 0 0 0 0 1 0 0 1 0 2 0 0 2 2 2 0 1 1 0 0 0 0 1 2 1 1 1 2 0 0 2 0 0 1 2 2 0 1 0 0 2 1 0 2 0 0 1 0 2 1 0 0 0 1 1 2 0 1 0 0 0 1 1 1 0 1 0 0 1 0 1 2 1 0 0 0 0 0 2 1 1 0 1 2 1 0 0 1 0 2 0 0 0 1 1 0 0 2 1 0 0 0 0 1 0 1 1 0 2 2 0 2 0 1 2 0 0 0 1 0 0 1 1 0 0 2 1 1 1 1 0 0 0 2 1 1 1 2 0 0 0 0 0 0 1 0 0 2 0 0 0 0 0 1 0 1 1 0 0 1 1 0 0 1 0 0 1 0 1 2 1 1 0 0 2 0 1 0 1 1 0 2 0 0 1 0 1 1 0 0 0 0 0 0 2 1 0 1 2 2 1 0 0 0 0 1 1 1 2 0 0 0 0 2 0 1 0 1 2 1 0 0 0 0 0 1 1 0 2 2 0 0 0 0 0 0 0 0 1 0 1 1 1 1 1 1 0 2 1 1 0 0 1 0 0 2 0 0 1 1 2 2 2 2 2 1 2 0 1 1 1 1 1 0 0 0 0 0 2 1 1 0 1 1 1 1 2 0 2 2 2 2 2 1 2 1 1 0 0 0 1 0 0 0 1 0 0 0 1 1 1 1 1 0 0 0 0 0 2 0 1 0 0 0 0 0 0 0 0 1 2 0 1 1 1 0 1 0 0 0 1 0 2 0 2 0 0 2 0 0 0 2 0 0 0 0 0 0 1 1 0 0 1 0 0 0 0 1 0 0 0 1 0 0 2 1 2 2 0 0 1 1 0 0 0 1 0 1 0 1 1 0 1 0 1 0 0 0 2 2 0 0 0 1 1 1 1 1 2 1 1 0 1 0 0 1 2 2 0 0 0 1 0 2 2 1 2 1 1 0 0 2 0 0 1 0 1 1 2 0 1 0 2 0 1 1 0 1 2 2 0 0 0 0 2 0 0 1 0 0 0 0 0 1 2 0 2 0 1 1 1 1 1 0 2 0 2 1 1 1 1 0 1 0 0 0 0 0 0 0 0 0 0 1 1 2 1 0 0 0 0 0 1 2 2 1 0 1 2 2 2 1 0 1 0 0 1 2 0 2 0 1 0 2 1 0 0 0 2 0 2 0 0 0 1 0 0 0 1 1 2 0 1 0 0 1 0 1 0 1 2 1 0 2 0 0 0 1 1 0 0 1 1 1 2 0 0 1 0 0 0 0 0 2 1 0 1 1 0 0 0 1 0 0 0 0 1 1 0 0 0 1 1 1 1 1 0 1 0 0 0 1 0 1 0 1 1 2 0 2 0 0 0 0 0 0 2 1 1 1 1 2 1 0 0 0 1 0 0 0 0 1 1 0 2 2 2 2 2 0 0 0 2 1 0 1 1 0 2 1 2 1 0 0 0 1 1 0 1 2 1 0 1 2 1 2 2 2 0 0 0 1 0 1 2 0 0 0 0 0 0 1 2 0 0 0 0 0 0 1 0 0 1 1 1 2 0 1 0 0 1 1 1 1 0 1 1 1 0 1 1 0 0 2 0 0 0 0 1 1 1 0 0 0 0 0 0 0 1 0 1 0 0 0 1 0 0 0 0 2 0 2 1
32 0 2 1 1 0 0 1 2 1 0 1 0 0 0 0 0 1 1 2 0 1 1 2 0 0 0 0 0 1 1 1 0 0 2 1 1 2 0 0 2 1 0 0 1 0 0 0 2 0 0 0 0 2 0 0 0 0 1 0 0 1 1 1 1 0 0 1 2 0 0 1 2 2 2 2 0 2 2 0 1 2 0 1 1 0 0 0 0 2 0 0 1 1 0 0 1 0 0 0 2 0 0 0 0 0 2 2 0 0 1 2 0 1 1 1 0 0 1 0 1 0 2 2 0 0 2 0 0 1 0 0 0 0 1 1 0 0 0 1 0 2 1 0 2 2 1 0 0 0 0 0 0 0 0 0 1 0 1 1 1 1 0 1 1 2 1 0 1 0 0 0 1 1 2 1 1 0 0 0 2 2 1 1 1 0 1 2 0 0 1 2 1 0 1 0 1 1 0 0 0 0 1 0 1 1 0 1 1 1 0 0 2 0 2 2 0 0 1 1 1 0 2 0 0 0 0 0 0 0 0 0 0 0 1 0 0 2 2 1 0 0 2 1 2 1 1 0 1 0 0 0 1 0 0 0 0 0 0 0 0 0 0 0 0 0 2 0 1 0 1 1 0 1 0 0 0 1 2 0 1 0 2 0 1 1 2 0 0 2 1 0 2 2 2 0 1 1 1 1 1 0 2 0 0 1 0 2 1 1 0 1 0 2 1 0 2 1 0 0 1 1 1 1 1 0 1 2 1 1 1 1 1 0 0 0 0 1 0 0 0 1 2 0 1 0 2 0 2 0 0 0 0 0 2 0 0 1 1 1 2 2 0 0 0 2 0 1 2 1 1 1 1 2 1 1 0 2 0 0 1 0 0 0 0 0 0 0 0 0 0 0 2 0 2 0 2 1 0 0 0 1 2 2 0 0 1 1 0 0 0 0 1 0 1 1 0 0 1 1 0 0 0 2 0 1 1 0 1 0 1 0 0 2 0 1 0 0 0 0 2 0 0 0 0 0 2 0 1 2 0 0 0 2 2 1 2 1 1 1 1 0 0 0 1 1 1 2 0 0 2 0 1 2 0 0 0 1 1 0 0 2 0 0 1 1 0 1 1 0 1 1 1 2 1 1 1 1 0 1 1 1 1 1 1 1 2 2 2 0 0 2 0 2 0 0 0 0 0 0 0 2 1 1 1 1 0 1 1 1 1 0 0 0 0 1 0 0 0 2 2 2 1 1 1 2 0 2 2 2 2 2 1 2 1 1 0 1 0 1 1 0 0 2 0 0 1 0 0 0 0 1 0 0 0 0 0 1 0 2 0 0 2 0 0 0 0 0 0 0 0 1 1 0 0 1 0 0 0 0 0 2 1 2 0 0 0 0 0 1 0 0 0 0 0 0 0 2 0 0 2 2 0 0 0 0 2 2 0 0 0 0 1 2 2 0 2 0 1 0 0 0 0 1 1 0 2 1 0 0 0 1 0 0 0 0 0 1 1 0 0 0 1 1 2 2 1 2 0 0 2 0 0 0 1 2 2 0 0 0 0 0 2 2 2 2 1 1 0 0 0 1 0 0 0 0 0 1 0 1 0 0 0 1 0 0 1 2 1 0 0 0 0 1 0 0 0 0 0 0 0 0 0 1 0 2 0 0 0 0 1 1 0 2 0 0 2 2 0 2 2 1 0 0 0 1 0 0 1 1 1 1 0 0 0 0 1 0 0 0 0 2 2 2 0 0 1 1 1 2 0 0 1 0 0 2 1 1 1 1 0 0 0 1 1 1 1 2 0 2 0 0 2 2 0 0 1 1 1 1 0 2 0 0 0 1 1 0 0 2 2 1 1 1 0 0 1 2 2 0 2 1 0 2 1 0 0 0 1 0 0 0 2 0 0 0 0 1 1 0 1 0 1 0 0 2 2 0 0 0 2 2 1 1 1 0 1 1 0 0 0 0 1 0 1 1 1 1 1 2 0 0 1 1 0 2 0 2 2 1 1 1 1 0 1 2 0 1 0 0 0 1 0 0 2 0 1 1 1 0 2 1 2 0 0 1 1 1 0 0 0 0 1 1 1 1 0 1 2 1 0 1 1 1 2 2 0 2 0 0 2 0 0 2 0 0 0 0 0 0 0 1 2 1 1 1 1 0 0 0 0 1 1 1 0 0 0 0 0 0 2 0 1 0 0 0 0 0 0 0 0 0 1 1 1 0 1 2 0 0 0 0 0 0 0 0 0 1 0 1 1 0 0 2 0 0 0 0 2 0 1 0
33 1 0 2 1 0 0 2 2 2 0 0 1 1 0 0 1 1 0 2 0 1 1 2 0 0 0 1 0 2 2 0 1 1 0 1 1 2 0 0 2 0 1 1 1 1 0 0 2 0 0 0 0 0 1 0 0 0 1 1 1 1 1 2 0 1 0 0 2 1 0 0 2 2 1 2 1 0 0 0 2 2 0 0 0 0 0 0 0 1 0 0 0 1 1 1 1 0 0 0 1 0 1 1 1 1 2 2 0 0 0 2 0 2 2 2 0 0 1 0 0 0 1 1 1 1 0 1 1 2 0 0 0 0 0 0 0 0 0 0 0 2 1 0 0 0 0 0 0 0 0 0 0 0 0 0 0 2 1 1 1 1 0 0 1 1 1 1 0 0 0 0 1 1 0 0 2 0 0 1 1 1 0 1 1 1 1 1 1 2 2 2 1 1 0 0 0 0 0 0 0 0 0 0 0 1 1 0 0 0 0 0 1 0 1 1 0 1 0 0 2 1 2 0 1 1 0 0 0 0 0 0 1 1 0 0 0 2 2 1 0 1 2 1 2 0 0 0 1 1 1 0 0 0 0 0 0 0 0 0 0 0 0 0 0 0 0 0 1 0 0 0 0 2 0 0 0 0 2 0 0 0 1 0 1 0 0 0 0 2 2 2 2 2 2 0 2 0 0 1 0 0 2 1 0 0 1 2 1 1 1 2 1 1 0 0 2 0 0 0 2 2 1 1 0 0 0 1 1 1 1 2 2 0 0 0 0 1 1 1 0 1 2 0 0 0 1 0 2 0 0 0 0 1 0 1 1 0 1 1 2 2 0 0 0 0 0 0 1 1 1 1 0 2 0 1 0 2 0 1 2 1 0 0 2 0 1 1 1 0 0 0 2 1 1 1 2 0 0 0 0 1 0 1 1 0 0 0 0 0 0 0 0 0 0 0 0 0 0 0 0 1 1 0 2 1 1 0 0 0 1 0 0 2 0 0 0 0 1 1 0 0 0 1 0 1 2 1 0 1 0 0 0 2 1 0 1 2 1 2 1 0 0 0 0 0 0 2 0 0 1 0 1 1 0 0 0 1 0 0 2 1 0 2 1 0 0 2 2 0 0 0 0 0 1 0 0 0 0 2 2 0 1 1 1 0 2 0 0 0 0 2 0 0 0 0 0 0 1 1 1 2 2 2 1 2 0 0 0 2 0 1 0 0 0 0 2 1 1 2 1 2 1 1 2 0 0 1 2 1 0 0 0 1 2 0 1 0 2 0 0 2 0 1 0 0 1 1 1 0 0 1 0 0 0 1 1 2 0 1 1 0 1 0 1 0 0 0 0 1 0 1 1 0 0 0 0 0 0 0 0 1 2 1 0 1 0 1 0 0 1 0 0 0 0 1 0 1 0 1 1 2 0 0 0 1 0 1 0 0 0 0 0 1 1 0 1 0 1 0 1 0 0 1 1 0 2 1 1 1 0 2 0 1 1 1 0 2 2 0 0 0 1 1 2 2 0 1 0 0 2 0 0 0 0 2 1 0 1 0 0 1 2 2 2 2 1 1 0 1 0 1 2 0 0 1 2 2 0 2 0 1 0 0 2 0 0 2 1 1 0 0 0 1 1 1 0 0 0 0 0 0 0 2 0 1 1 1 1 1 1 1 0 2 0 0 0 0 0 0 0 1 0 0 0 1 0 1 0 0 0 0 0 0 0 0 0 0 0 0 0 0 2 2 1 0 1 1 0 2 1 0 0 0 0 1 1 0 1 1 0 1 0 1 1 1 1 0 0 2 0 2 1 2 1 1 0 1 1 1 0 1 0 0 2 0 0 0 0 2 2 0 0 1 0 0 1 1 2 0 1 2 0 2 0 0 0 0 0 0 0 0 2 1 0 0 0 1 2 0 0 0 0 0 0 1 1 1 0 0 2 2 1 2 0 0 1 0 0 0 1 0 0 1 1 1 1 0 2 1 0 0 1 1 0 1 0 0 0 0 2 2 2 0 0 2 0 0 1 0 1 1 0 1 1 1 2 1 1 0 0 1 2 0 2 2 0 1 0 1 1 1 0 0 1 1 0 1 1 0 0 1 1 0 0 0 0 1 0 0 2 0 0 0 1 0 0 1 1 0 0 0 2 1 1 0 0 1 0 1 0 0 2 0 0 0 0 0 0 0 2 0 0 1 0 1 1 0 0 0 0 0 1 1 0 0 1 0 2 0 0 0 1 1 0 0 1 0 1 2 0 0 1 1 0 0 1 0 1 0 1 0
34 1 1 1 0 0 0 2 2 1 0 1 1 1 1 1 0 2 2 0 1 0 1 2 0 0 0 1 0 2 1 0 1 1 0 1 1 2 0 2 0 1 0 0 1 0 1 0 2 0 0 0 0 0 0 1 0 0 1 1 1 2 1 1 0 0 0 0 0 0 0 0 2 2 2 2 0 1 1 0 2 2 0 0 0 0 0 0 0 2 0 1 0 2 0 0 1 2 1 1 0 0 0 0 1 0 2 1 1 1 0 1 1 1 2 2 2 0 1 0 1 0 2 2 0 0 2 0 0 1 1 0 0 0 1 0 0 0 0 2 0 2 0 0 2 2 2 0 0 2 0 1 0 0 0 0 0 1 0 0 0 0 0 1 0 1 0 1 1 0 0 0 0 2 1 0 1 0 0 1 1 1 0 2 0 0 0 1 1 2 1 2 1 0 1 0 1 0 0 0 0 1 0 0 2 0 0 1 1 0 1 1 1 0 1 2 0 0 1 1 1 0 2 0 0 2 2 0 0 0 0 0 0 0 2 0 1 2 2 2 0 0 1 2 2 0 1 0 2 0 0 0 0 0 0 0 2 0 1 1 0 1 0 1 0 0 0 0 1 0 0 1 1 2 0 0 2 0 1 0 2 0 2 0 2 2 2 1 0 2 2 1 1 1 1 0 0 1 0 1 0 0 1 0 0 1 0 2 1 0 0 1 2 2 2 1 1 0 0 0 0 0 2 0 2 0 0 1 2 1 2 0 2 0 0 0 0 2 0 2 0 1 2 0 0 0 1 1 2 0 0 0 0 1 1 0 1 1 0 1 1 1 2 0 2 2 0 1 1 0 2 0 1 2 0 0 0 1 1 0 0 1 0 0 1 1 1 0 0 1 1 1 0 0 1 1 1 0 0 0 0 0 0 2 1 1 0 0 0 0 0 0 0 0 0 0 0 0 1 0 1 1 0 0 1 1 2 1 1 0 0 0 1 0 1 0 0 1 1 1 1 0 0 1 0 2 0 0 0 1 0 0 0 2 1 0 1 2 0 1 1 0 0 0 1 1 1 2 0 2 2 2 1 1 1 0 2 1 0 0 2 2 0 0 2 2 0 1 1 0 0 0 0 1 2 1 1 0 0 2 2 1 2 0 2 0 2 1 0 1 0 0 1 0 0 1 1 0 2 1 1 2 1 1 0 0 0 0 0 2 0 1 0 0 0 0 1 0 0 0 0 0 1 1 1 1 0 0 0 0 0 0 0 2 0 2 0 0 0 0 0 0 0 2 0 0 2 2 2 0 2 0 0 0 0 0 0 2 0 1 0 0 1 0 0 0 0 0 1 1 0 0 0 1 1 1 0 0 0 0 0 1 1 0 0 1 0 0 1 2 1 1 0 1 0 0 0 0 0 0 2 2 1 0 1 0 2 2 0 0 0 0 0 2 2 1 2 0 0 1 0 0 0 1 0 0 2 2 1 0 0 2 0 1 0 0 0 1 1 0 0 0 1 1 1 1 0 1 0 0 0 0 1 0 0 1 1 0 1 0 1 1 2 2 2 2 2 2 0 0 0 0 0 0 0 0 1 2 0 2 1 1 0 1 0 0 0 2 2 0 0 0 0 1 0 0 0 2 2 2 0 0 0 2 0 1 2 0 1 1 1 1 0 2 0 0 0 1 0 1 1 1 1 0 0 0 0 2 2 1 1 1 0 0 0 0 2 0 0 0 0 1 2 1 0 0 1 2 2 2 1 0 0 1 0 1 1 0 1 1 0 1 1 1 1 1 1 2 2 1 1 2 1 2 0 0 0 0 0 1 0 1 0 0 0 1 2 0 0 2 2 1 0 1 0 0 1 1 1 0 0 1 0 1 0 0 0 0 0 0 0 0 2 0 0 1 0 0 1 0 0 1 0 0 0 0 0 0 0 0 2 2 1 2 0 0 0 1 0 0 2 0 0 0 0 0 0 0 1 0 0 0 1 2 0 2 0 2 2 1 2 2 0 0 0 0 0 0 0 0 1 1 1 1 1 1 2 2 0 0 0 2 2 1 2 1 0 1 0 0 0 0 0 0 1 1 0 0 2 2 0 0 2 2 0 1 0 1 1 1 2 0 0 2 0 0 0 1 2 1 0 0 1 1 1 1 1 0 0 0 1 1 1 1 0 0 0 0 0 1 0 1 1 0 2 0 0 0 2 1 0 1 0 0 1 0 2 1 2 0 2 2 0 1 0 0 0 0 0 2 0 0 0 2 1 0 0 0 2 0 1 0
35 1 2 0 0 0 0 2 2 1 0 0 0 2 0 0 0 2 1 0 2 0 0 2 0 0 0 0 0 2 1 0 0 2 1 2 1 0 0 2 0 1 1 0 1 0 0 0 1 1 1 0 2 2 0 2 0 0 1 1 0 2 2 2 1 1 0 0 1 1 1 2 2 2 0 2 2 0 0 1 1 2 1 0 1 0 1 0 0 2 0 0 0 2 0 0 1 1 0 1 1 0 0 0 1 1 2 2 0 0 0 0 0 0 0 0 0 0 2 0 0 0 0 0 0 1 0 0 0 0 1 0 0 0 1 1 0 0 1 1 0 2 0 0 1 2 0 0 0 2 1 2 0 0 1 2 0 1 0 1 1 1 0 1 0 0 0 0 1 2 1 1 0 2 2 2 2 0 1 1 1 1 1 2 1 0 1 1 0 1 2 2 2 0 2 0 1 0 0 0 0 0 0 0 1 0 0 0 0 0 0 0 1 1 0 2 0 0 1 1 1 0 1 0 0 0 0 0 0 0 0 0 0 0 0 0 0 2 2 1 0 0 2 1 1 0 0 0 2 0 0 1 0 0 0 2 2 0 0 0 2 0 0 1 0 0 0 0 1 1 0 2 0 2 0 0 0 1 1 0 0 0 0 0 2 0 0 1 0 2 0 0 0 1 1 0 0 2 0 2 2 2 2 2 0 1 1 2 0 1 0 1 2 1 1 0 2 0 1 1 1 1 1 1 1 0 0 2 1 1 1 1 0 0 0 0 0 0 0 0 0 0 2 1 0 0 1 0 2 1 0 0 0 0 2 0 1 1 0 0 0 0 1 0 0 0 0 1 1 0 2 0 1 1 1 1 0 2 0 0 1 0 0 0 1 1 1 0 0 0 0 0 0 0 2 0 1 1 0 0 0 0 0 2 1 1 0 0 0 0 0 0 2 0 2 2 0 0 1 0 0 0 0 0 1 1 1 1 1 1 0 1 0 0 2 0 0 1 2 2 1 0 0 1 2 2 2 1 1 1 0 0 0 1 1 1 1 2 2 2 1 0 1 1 0 1 1 1 0 1 2 1 2 0 1 1 1 0 0 0 1 2 0 1 2 1 0 1 1 1 0 0 0 2 0 0 1 1 1 2 1 1 0 2 0 0 1 1 0 0 0 0 0 1 0 0 0 0 2 2 2 2 1 1 0 1 1 1 1 1 1 1 1 0 0 0 1 0 0 0 1 1 1 1 1 1 0 0 0 1 0 0 0 1 1 2 0 0 0 1 1 0 1 1 1 1 0 0 0 0 0 1 0 0 0 2 2 2 0 1 1 0 0 0 0 0 0 1 0 2 1 1 1 1 0 1 1 0 0 0 0 1 0 2 0 0 2 0 0 0 0 0 0 1 0 0 1 1 0 1 0 1 0 0 0 2 0 1 0 0 1 0 1 2 2 0 2 0 0 0 1 0 1 1 1 0 1 1 1 1 0 1 0 1 0 0 0 2 2 0 0 0 1 0 0 1 1 1 1 0 0 1 0 1 0 2 2 0 1 0 0 1 2 2 2 2 2 1 1 1 1 0 0 1 1 0 2 2 0 1 0 1 0 0 1 0 2 2 2 0 0 0 0 1 1 0 0 1 1 1 0 0 1 2 0 1 2 0 0 0 0 0 0 2 0 0 1 2 0 2 2 1 0 0 0 0 0 0 1 1 1 1 0 0 0 0 0 1 0 0 1 2 1 0 0 0 1 1 1 0 0 0 0 1 1 1 2 0 0 1 0 1 0 0 0 1 0 2 1 1 1 1 0 1 0 0 0 0 0 2 0 2 0 0 0 1 0 0 1 2 2 0 1 2 0 0 1 1 1 1 1 2 0 2 0 0 0 0 1 0 1 1 1 1 1 0 0 0 1 0 0 1 0 0 0 0 0 0 0 0 1 1 0 2 0 0 0 0 1 1 0 0 0 0 0 1 2 0 1 1 0 0 0 2 0 1 0 2 0 0 0 0 0 0 0 0 1 0 0 1 0 1 1 1 2 1 1 2 0 1 0 0 1 0 2 0 0 1 0 1 0 1 0 0 2 0 0 1 2 1 0 1 1 1 2 2 1 1 0 0 2 0 0 1 0 1 0 0 1 1 0 1 0 1 1 0 0 1 0 1 1 0 1 0 1 0 0 0 0 1 0 1 1 0 1 1 2 0 2 1 0 0 0 0 0 2 2 0 2 0 0 0 0 0 0 0 0 0 0 1 0 0 0 2 1 0 0 1 2 0 1 0
36 0 1 2 1 0 0 2 0 2 0 0 1 2 2 2 0 1 1 2 0 0 0 2 0 0 0 0 1 1 1 2 2 1 1 1 1 2 0 0 2 0 0 0 2 0 0 0 2 0 0 0 0 1 1 0 0 0 0 1 0 0 1 1 0 0 0 1 1 0 0 1 2 2 2 2 0 2 2 0 0 2 2 0 2 0 0 2 1 2 1 1 1 2 0 0 1 0 0 1 1 2 1 1 0 0 2 2 0 0 0 0 1 1 1 1 1 0 1 0 1 0 1 1 0 1 1 1 1 1 0 1 0 0 0 0 0 0 1 1 0 2 0 0 0 0 2 0 0 0 0 1 0 0 0 0 1 1 0 0 0 0 0 1 1 2 0 0 0 2 1 0 1 1 1 1 0 0 0 0 1 1 0 2 1 1 1 0 0 1 1 1 1 1 0 0 1 0 0 0 0 0 0 0 1 1 1 0 1 1 1 2 0 0 1 2 0 0 1 1 1 1 2 0 0 1 1 0 0 0 0 0 0 0 2 0 0 2 2 2 0 0 2 1 1 0 0 0 2 0 0 1 0 0 1 0 0 0 0 0 0 0 0 0 0 0 0 0 2 1 0 1 0 1 1 1 0 1 2 0 1 1 1 1 1 1 1 1 0 2 0 0 1 2 2 0 1 1 0 1 1 0 2 1 0 0 0 1 2 2 0 0 1 0 2 0 2 1 0 0 2 2 1 1 1 0 0 0 1 1 1 1 0 0 0 0 0 1 0 0 0 1 2 0 0 0 2 0 0 2 0 1 0 0 2 0 0 0 0 2 2 2 0 0 0 1 0 2 2 1 1 1 0 2 0 0 0 2 1 0 1 2 0 0 1 0 0 0 0 1 1 1 2 1 2 0 2 0 0 0 0 0 1 2 1 0 1 0 1 0 0 0 1 0 1 1 0 1 0 1 0 1 2 1 0 0 0 0 1 0 1 1 0 2 0 1 1 1 1 0 1 0 0 1 0 0 2 1 1 1 0 1 0 1 1 1 1 1 1 0 0 0 1 0 1 1 1 1 0 1 0 0 0 2 2 0 2 2 0 1 2 2 0 2 1 0 0 1 0 1 1 1 1 1 1 0 0 2 1 1 0 0 2 0 2 0 2 1 2 0 1 1 0 0 0 0 0 0 2 2 2 2 2 2 1 2 1 0 0 2 0 1 0 0 0 1 1 2 1 1 1 1 2 2 2 1 0 1 1 1 1 1 0 2 0 2 0 1 0 1 1 0 1 1 1 1 0 0 1 0 0 0 0 0 0 0 0 2 0 2 0 0 2 0 0 0 0 0 0 0 0 2 1 0 0 0 0 1 1 1 1 1 1 0 0 1 0 0 0 1 0 0 1 2 2 2 0 1 0 0 1 1 0 0 1 1 1 2 0 0 0 1 0 1 2 1 2 0 0 0 1 1 0 1 0 0 1 1 1 1 0 1 0 0 1 1 0 1 0 1 1 0 1 1 0 1 0 1 1 1 1 1 0 1 0 2 2 0 1 0 1 1 2 1 2 2 1 1 0 1 0 1 0 0 1 0 1 2 0 2 0 2 0 1 1 0 0 2 2 0 1 1 0 1 1 1 1 1 1 1 0 0 0 2 1 2 0 0 1 1 2 2 0 2 0 1 1 1 0 2 1 1 0 0 0 1 0 1 0 0 0 0 0 0 0 2 0 0 1 1 0 1 2 0 0 0 0 1 1 1 2 0 0 0 0 0 1 0 0 2 0 2 2 0 0 2 0 2 2 0 1 1 2 2 1 0 0 1 0 2 0 1 0 1 0 1 1 0 0 2 2 1 1 1 1 0 2 1 1 0 1 1 0 2 1 0 0 0 1 0 1 1 2 0 0 2 2 0 0 0 0 0 0 1 0 0 1 0 0 0 2 2 1 2 0 0 1 0 0 0 0 0 0 1 1 0 2 0 1 2 0 0 0 2 0 2 0 1 2 2 1 1 0 0 0 0 0 0 0 1 0 2 0 0 0 0 1 1 1 0 0 2 1 0 1 1 0 1 1 1 1 1 0 0 0 1 0 0 1 1 0 0 1 1 1 1 1 2 1 2 2 0 0 2 0 0 0 2 2 0 0 1 0 0 0 0 1 1 1 0 2 0 0 1 2 1 2 0 0 0 0 0 0 0 2 0 1 0 1 0 0 1 0 0 1 2 2 1 1 0 1 1 1 1 0 1 1 0 0 1 0 0 0 1 0 0 1 1 1 0 1 1
37 1 2 0 0 0 0 0 1 1 0 1 0 0 0 0 0 1 0 0 1 0 0 1 0 0 0 0 0 1 1 1 2 2 0 2 0 1 0 1 1 0 0 0 2 1 0 1 1 0 0 0 1 1 0 0 1 1 1 1 1 2 2 1 0 0 0 0 1 1 0 0 2 2 0 2 2 1 1 0 1 2 0 1 1 1 1 1 1 2 0 1 2 1 1 1 0 1 0 1 1 0 1 1 1 1 2 0 2 2 0 2 1 1 1 1 1 0 0 0 2 0 1 1 1 0 0 0 0 0 1 0 0 0 0 0 0 1 0 1 0 2 1 0 0 0 0 0 0 1 1 2 2 0 1 0 0 0 2 0 0 0 0 1 2 2 0 2 0 0 0 1 1 1 1 0 2 1 0 1 0 0 1 2 2 1 1 1 0 1 2 2 2 0 2 0 1 0 0 0 0 0 0 0 2 1 1 1 2 1 1 0 0 0 2 2 0 1 1 1 1 0 1 1 1 0 0 0 0 0 1 1 0 0 2 0 0 2 2 1 0 0 2 1 1 0 0 0 2 0 0 0 0 1 0 0 0 1 1 1 0 1 0 0 0 0 1 0 0 0 2 2 0 1 0 0 0 1 2 0 1 0 0 0 0 0 0 1 0 2 2 0 1 2 2 0 1 0 0 1 1 0 0 0 0 0 0 2 1 0 0 0 1 1 1 0 2 0 0 0 1 1 1 0 0 0 1 2 0 0 2 0 0 0 0 0 0 2 1 1 0 1 2 0 1 1 0 1 2 1 1 0 0 1 1 0 1 0 0 1 1 1 1 0 1 0 0 1 2 0 1 1 0 2 0 0 0 1 1 0 1 1 0 1 1 0 0 0 0 1 1 1 1 0 2 0 1 0 1 1 1 1 1 2 1 0 0 2 0 0 0 0 0 0 0 2 2 0 0 0 0 1 0 0 1 2 1 1 1 0 0 0 1 1 1 0 0 0 0 0 2 0 0 0 1 2 2 2 0 0 0 0 0 2 1 1 1 2 1 2 1 0 1 0 1 1 1 1 0 0 1 0 1 1 1 0 1 2 0 2 2 1 0 1 2 0 0 0 0 1 1 0 1 1 1 0 0 1 1 2 1 0 1 0 1 0 1 1 0 0 0 1 0 0 1 0 0 0 2 2 2 2 1 1 0 1 0 0 0 2 0 1 1 0 0 0 0 0 0 1 2 2 0 0 1 2 0 0 1 1 0 0 2 0 2 0 2 0 0 0 0 0 1 2 0 0 1 1 1 0 1 1 0 0 0 0 0 2 0 1 1 0 2 0 1 1 1 1 0 1 0 0 1 1 0 1 0 0 0 1 1 2 1 2 0 1 2 0 0 0 0 0 0 2 0 0 0 2 1 1 0 2 1 1 1 0 1 2 0 0 1 0 0 0 2 1 2 0 0 1 0 0 0 0 1 0 2 1 1 1 0 1 1 0 1 0 0 2 2 0 0 0 1 1 1 1 0 1 0 0 0 0 1 1 1 2 1 1 1 1 1 0 1 1 1 1 0 2 0 0 0 1 1 0 0 1 2 1 0 2 1 0 0 0 1 0 1 1 1 0 0 0 0 2 1 0 0 0 0 0 0 0 0 2 0 1 2 1 1 1 2 2 0 2 0 0 0 0 0 0 0 0 0 0 0 0 0 0 0 0 0 0 2 1 1 0 1 0 1 0 0 0 2 0 0 1 1 1 1 2 2 0 0 1 1 0 2 0 2 0 1 0 0 1 0 2 0 1 1 2 0 2 2 2 0 0 1 2 0 1 0 1 0 0 0 1 0 0 2 2 1 0 0 2 0 0 2 1 0 0 2 1 0 2 0 0 0 0 1 1 1 1 2 2 0 0 0 0 0 0 0 0 0 0 1 0 0 0 1 0 0 0 1 2 0 1 1 0 0 0 0 0 0 1 1 1 1 0 0 2 0 0 0 1 0 1 0 1 2 2 2 2 0 0 0 0 1 1 0 0 1 2 0 2 1 0 2 2 0 0 0 1 1 0 2 2 1 2 0 0 0 1 0 0 2 0 0 1 2 2 0 0 2 1 1 1 1 0 0 0 2 1 0 1 0 0 1 2 2 0 0 0 2 1 1 0 0 1 1 0 0 0 1 1 0 0 0 0 0 1 1 1 0 1 1 0 1 0 0 0 0 0 0 0 2 0 2 0 2 0 0 0 0 0 0 1 1 0 0 0 0 0 0 1 0 0 0 0 0 0 2 1
38 1 1 2 1 0 0 2 2 1 0 1 0 1 0 0 0 1 1 1 1 0 1 2 0 0 0 0 1 2 1 1 2 2 0 0 2 0 1 1 0 0 2 2 2 2 1 0 1 1 1 0 1 1 0 1 0 0 0 2 0 0 2 2 0 0 0 2 2 0 0 0 2 2 1 2 1 0 0 1 1 2 1 0 1 0 0 1 1 1 0 1 1 2 0 0 0 1 0 1 2 0 0 0 1 0 2 0 2 1 0 1 1 1 2 2 2 0 0 0 2 0 1 1 0 1 0 0 0 1 0 0 0 0 1 0 0 0 0 2 1 1 0 0 1 1 0 0 0 2 0 2 0 0 1 0 0 0 0 1 1 1 0 2 1 1 0 1 0 0 0 0 0 2 2 0 2 1 0 0 0 0 0 2 1 1 1 2 2 1 1 2 2 1 0 1 2 0 0 1 0 0 0 0 0 1 1 0 0 0 1 1 1 0 0 2 0 0 2 1 1 2 1 1 1 0 0 0 0 0 0 0 0 0 1 0 0 1 1 0 0 1 2 1 1 0 0 0 2 0 0 1 0 0 0 1 2 0 0 0 1 0 0 0 0 0 0 0 1 0 1 0 0 1 0 0 0 0 1 0 0 2 1 0 0 0 0 1 0 2 0 0 1 2 2 0 1 1 0 1 1 1 2 1 0 0 1 1 1 1 0 1 2 1 0 0 1 1 1 1 0 0 2 2 1 0 0 1 1 0 0 2 1 0 0 0 0 1 0 0 0 0 2 0 1 0 1 0 2 2 2 0 0 1 1 0 1 1 0 1 0 0 1 0 1 1 0 1 2 1 1 1 0 1 1 1 0 0 0 0 0 2 0 0 0 1 1 0 0 0 0 0 0 0 2 0 0 1 0 0 0 0 0 0 0 0 0 0 0 0 0 0 1 0 1 2 0 1 0 0 1 2 0 0 0 0 0 0 1 0 1 0 0 0 2 0 0 0 1 1 0 0 1 1 1 1 2 1 0 0 0 0 0 0 0 0 0 2 1 2 2 0 0 0 1 1 1 2 0 0 0 1 1 2 0 0 0 2 0 1 2 1 0 0 1 1 0 1 1 0 0 0 0 0 0 0 0 1 1 1 1 1 1 1 1 1 1 0 0 0 0 1 1 0 1 0 0 0 1 2 2 2 1 1 1 1 0 0 0 2 0 1 2 1 2 0 0 1 0 2 2 2 1 0 1 2 0 0 0 0 0 0 1 2 0 1 0 0 0 1 1 0 1 2 0 0 1 1 1 1 1 0 0 0 0 0 0 1 0 2 0 0 0 0 0 0 0 0 1 0 1 0 0 0 0 0 2 1 1 1 1 2 2 2 0 0 0 0 1 1 2 1 1 1 1 1 0 0 0 0 2 2 0 0 0 0 1 2 0 0 1 0 1 1 2 1 2 0 0 0 1 0 0 2 0 0 2 2 1 2 1 0 0 1 0 0 0 1 1 0 0 0 1 1 2 2 0 1 1 1 1 1 0 1 1 2 2 0 0 0 0 1 2 2 2 2 1 0 0 2 0 0 0 1 2 0 2 2 0 2 1 0 0 0 0 0 1 2 2 0 0 0 1 1 0 0 1 1 1 1 0 0 0 2 0 1 1 0 1 1 0 0 0 2 0 1 1 1 0 1 1 1 0 0 0 1 0 0 1 1 1 1 0 0 0 0 1 0 0 0 0 2 1 1 0 0 1 2 1 2 0 0 0 1 1 0 2 0 1 1 0 1 1 1 1 1 1 2 1 2 0 1 0 2 0 0 0 1 1 0 0 2 0 0 2 0 1 0 1 2 2 0 0 1 0 0 1 1 1 0 0 1 0 2 0 0 0 0 0 0 0 0 1 0 0 1 0 0 0 0 0 0 0 0 0 0 0 0 0 0 2 2 0 2 0 0 0 0 0 0 1 0 0 1 1 1 1 0 2 0 0 0 0 0 0 1 0 1 1 1 2 1 0 0 0 0 0 0 0 0 0 1 1 0 2 0 1 2 0 0 0 2 1 0 1 0 0 1 1 2 1 2 0 0 2 0 0 0 1 0 1 0 2 1 1 1 2 0 0 0 2 1 0 2 0 0 0 2 2 0 0 2 2 0 0 0 1 1 1 1 1 0 0 2 1 0 1 0 0 1 0 1 1 0 2 1 1 0 1 0 0 0 0 0 0 2 2 0 2 0 0 0 1 1 0 1 0 1 0 2 1 0 0 0 0 0 0 2 2 0 2 0
39 0 1 1 1 0 0 0 2 0 0 1 1 1 0 0 1 1 1 0 1 0 0 1 0 0 0 0 1 1 1 1 0 0 0 0 2 1 0 1 1 1 1 1 1 1 1 0 2 0 0 0 0 0 2 1 1 0 1 2 0 0 2 2 1 1 1 0 1 1 0 1 1 1 1 1 1 1 1 0 2 2 1 0 1 0 0 1 1 2 2 1 0 2 0 0 0 1 0 1 2 0 2 2 0 0 2 2 0 0 0 2 2 2 2 2 2 0 0 0 0 0 2 2 1 0 1 2 1 1 1 0 0 0 1 1 0 0 0 0 1 1 0 0 0 0 0 0 0 1 0 0 0 0 0 0 0 0 0 1 1 1 0 0 0 2 0 0 1 1 1 2 1 1 1 1 1 0 1 1 1 0 0 2 0 0 0 1 0 0 0 1 1 0 1 0 0 0 0 0 0 0 0 0 0 2 2 1 0 0 2 2 1 0 2 2 1 1 0 0 2 1 2 0 0 1 1 1 1 1 1 1 0 0 1 0 0 2 2 2 0 0 2 2 2 0 0 0 2 0 0 0 0 0 0 0 0 0 1 1 0 1 0 0 1 0 0 1 2 0 0 1 0 0 1 1 0 0 0 0 0 0 2 0 2 1 2 2 1 2 0 1 1 2 2 0 1 0 0 1 1 0 2 1 1 0 0 2 1 1 0 1 2 2 1 1 2 0 1 1 0 1 1 1 1 0 1 1 0 0 2 2 0 0 0 0 0 2 1 1 0 1 2 0 1 0 2 1 1 1 0 1 0 0 0 2 0 1 0 1 1 1 2 0 2 0 0 2 2 0 2 0 1 2 0 0 0 2 0 0 2 1 0 0 1 1 1 0 0 0 0 0 1 1 1 2 1 1 0 0 0 0 0 1 0 0 0 0 0 1 1 1 1 0 1 2 1 0 0 1 0 1 0 2 0 1 1 1 1 1 0 1 1 1 1 0 0 0 0 0 2 0 1 1 0 1 1 0 0 1 0 0 0 2 1 1 1 1 1 2 1 0 0 0 1 1 1 2 0 1 1 0 2 0 0 1 0 2 0 0 2 2 0 0 1 1 0 1 1 1 0 0 0 1 0 0 0 1 0 1 1 1 2 0 2 0 2 1 1 0 0 2 0 0 0 1 1 0 1 1 1 2 2 2 0 2 1 0 0 2 0 0 0 0 0 0 0 0 1 1 1 1 1 1 1 1 0 1 1 2 1 2 1 2 1 0 0 0 0 0 0 0 0 0 0 0 0 1 1 1 0 1 0 0 0 0 0 1 0 2 0 0 1 0 1 1 1 1 0 2 0 0 0 1 0 1 0 2 2 1 0 0 0 2 0 0 1 0 0 0 1 0 1 1 1 1 0 0 0 0 1 1 0 0 0 2 0 1 0 0 1 0 0 0 2 1 2 0 0 1 0 0 0 1 1 0 2 1 1 1 0 2 1 0 1 0 0 2 2 0 0 0 0 1 1 2 1 0 1 1 0 1 0 0 0 2 2 0 0 0 0 0 2 2 1 1 0 0 0 2 0 1 0 1 1 0 1 1 0 0 0 0 0 0 0 1 2 2 2 1 0 0 0 2 1 0 1 2 2 2 0 0 0 2 0 0 2 0 2 1 1 0 0 2 0 0 0 0 0 0 0 0 0 1 0 0 1 0 0 1 1 1 2 0 0 1 0 0 0 0 0 0 2 1 0 1 1 1 1 2 0 1 0 1 0 1 1 0 1 1 1 1 1 0 1 1 1 2 1 1 1 1 1 2 0 0 0 1 0 1 0 0 0 0 2 0 2 0 1 2 2 0 1 1 1 0 2 2 1 0 0 1 0 1 0 0 0 0 1 0 0 0 2 0 0 0 0 0 1 0 1 0 0 1 0 0 1 0 0 1 1 0 1 2 0 0 0 0 0 0 0 0 0 0 0 1 1 0 1 0 0 0 1 1 0 0 0 0 1 1 2 2 0 0 0 2 0 0 0 1 1 2 1 1 2 2 2 1 0 0 1 1 2 1 1 0 0 1 0 1 0 1 0 0 1 2 0 0 1 1 0 0 2 2 1 2 1 1 0 0 1 0 0 0 2 0 1 0 1 1 0 0 2 1 1 0 0 0 0 0 0 1 1 1 1 0 1 0 0 0 2 0 0 0 0 0 1 0 1 0 1 0 0 0 1 0 1 1 1 0 1 1 0 1 0 0 0 0 0 2 1 0 0 1 0 1 0 0 2 0 0 0
40 0 2 0 0 0 0 1 1 1 0 1 1 2 1 2 0 0 0 0 2 0 0 1 0 0 1 0 0 1 1 0 1 1 0 1 1 1 0 1 1 0 1 1 1 1 2 1 0 0 0 0 0 1 0 1 0 0 2 1 1 1 1 1 1 1 1 1 1 0 0 2 2 2 2 2 0 2 2 0 1 2 0 1 1 0 0 0 0 2 1 2 0 1 1 0 2 1 0 1 1 0 0 0 2 2 2 0 2 0 0 2 1 2 2 2 0 0 0 0 2 0 2 2 0 0 2 1 1 1 1 1 0 0 1 0 0 1 0 2 0 2 1 0 0 0 0 0 0 0 0 0 0 1 0 0 0 1 0 1 0 1 1 1 0 1 0 0 0 2 2 2 0 2 2 1 2 1 0 1 0 0 0 2 1 1 1 1 1 2 2 2 1 1 0 1 1 0 0 0 0 0 0 0 1 0 0 0 0 1 0 1 1 0 1 2 0 0 2 0 2 2 1 0 0 0 0 1 0 0 0 0 0 1 1 1 0 2 0 1 0 0 2 1 1 0 0 0 2 0 0 1 0 0 0 1 1 0 0 0 0 0 0 1 0 0 1 0 1 0 0 1 0 2 1 1 0 1 1 0 0 0 0 0 0 0 0 1 0 2 1 2 2 2 2 0 2 0 0 2 2 0 2 1 0 0 1 2 2 2 0 0 2 1 1 0 2 0 0 0 2 2 2 1 2 0 0 1 1 2 1 1 0 0 0 0 1 1 0 0 0 0 2 0 1 0 2 0 2 0 0 0 1 0 0 1 0 0 0 1 1 1 0 0 0 0 0 1 1 0 2 0 1 2 0 0 0 2 1 0 1 2 0 0 1 0 0 0 0 0 0 0 1 0 1 1 1 0 1 1 1 1 0 2 1 0 1 0 0 0 0 0 0 0 0 1 1 0 1 0 0 1 0 0 1 1 1 0 2 0 2 1 1 0 1 0 0 0 1 1 1 0 0 1 1 2 2 1 0 2 0 0 0 2 2 2 2 1 1 1 1 0 1 1 1 2 2 2 0 0 0 0 2 0 1 1 0 1 0 0 1 2 0 0 1 2 0 1 1 1 0 0 0 2 1 0 0 2 2 2 0 0 1 0 2 1 2 0 0 0 0 2 0 0 0 0 0 0 0 1 1 1 2 2 0 2 0 0 0 2 0 1 2 1 2 1 1 1 0 1 0 0 2 0 2 2 0 0 0 0 0 0 0 2 1 1 0 0 1 0 0 0 1 1 1 1 0 1 1 0 0 1 1 0 1 0 0 2 0 2 0 1 2 0 1 0 0 0 0 0 0 0 0 0 0 0 0 0 0 0 0 1 2 1 0 1 1 0 0 1 0 0 0 1 0 0 1 0 0 0 1 1 1 1 1 1 0 1 0 0 0 0 1 1 2 0 1 0 0 1 0 0 0 1 0 0 2 2 1 1 1 2 0 1 0 0 0 1 1 0 0 0 2 1 1 2 1 2 1 0 0 0 0 0 0 1 1 0 0 0 2 0 1 0 0 0 1 0 2 2 0 0 1 1 0 0 0 0 0 0 0 0 0 2 1 0 1 1 1 1 1 1 0 2 0 1 0 0 0 0 0 0 0 2 0 1 1 1 0 0 1 1 0 2 0 1 0 2 1 2 1 2 1 0 0 1 0 0 0 0 0 0 1 0 0 1 1 1 0 1 0 0 2 1 0 1 1 2 1 1 1 0 1 0 0 0 1 1 1 1 1 1 1 0 0 2 0 2 2 0 2 2 2 2 0 0 2 0 0 1 0 1 0 0 1 0 2 0 2 2 2 0 1 1 1 0 1 2 0 0 1 0 0 1 0 0 0 0 0 1 0 0 2 0 0 0 0 0 1 0 0 0 0 0 0 1 1 0 1 0 2 2 1 2 0 1 1 0 0 0 1 0 0 0 1 0 1 0 1 1 0 0 0 2 0 1 0 0 2 2 2 2 1 0 1 2 0 1 0 0 0 0 1 2 1 1 2 1 1 0 0 2 1 0 1 1 0 0 0 0 0 0 0 0 1 1 0 1 2 1 0 1 1 0 1 1 0 0 0 0 2 0 1 2 0 0 1 1 1 0 0 0 0 1 1 0 0 0 0 0 1 1 2 0 0 0 0 1 1 0 0 0 2 0 1 1 1 1 2 0 0 0 0 0 1 0 0 2 0 0 0 0 1 1 0 0 2 1 0 1 1 0 1 1 0 0 1 0 2 0 1 0
41 0 0 2 0 2 2 2 0 2 0 0 1 2 1 1 0 2 2 1 1 1 0 2 0 0 0 0 0 2 1 1 1 1 2 0 2 1 0 1 1 0 0 0 1 0 1 0 1 0 0 0 0 0 1 2 0 1 1 1 0 1 1 1 1 1 1 0 1 1 0 1 2 2 2 2 0 0 0 0 1 1 1 1 2 0 0 0 0 1 0 0 1 2 0 0 1 0 0 0 2 0 1 1 0 0 2 1 1 0 0 2 1 1 1 1 1 0 0 0 2 0 1 1 0 1 1 1 0 1 0 0 0 0 0 0 0 0 0 1 0 2 0 0 0 1 1 0 0 0 0 0 0 0 0 0 0 2 0 1 0 0 0 0 0 2 1 0 0 1 1 0 1 1 1 2 2 1 0 0 0 0 0 2 1 1 1 1 0 1 1 2 2 1 1 0 1 1 0 0 0 0 0 1 2 2 0 0 1 1 0 0 1 0 2 2 1 1 2 1 1 0 2 0 0 0 0 1 1 1 0 0 0 0 2 0 0 2 2 1 0 0 1 2 2 0 0 0 2 0 0 0 0 1 0 0 1 0 0 0 1 0 0 0 1 1 0 0 2 0 0 0 0 1 0 0 0 0 1 0 1 0 1 0 1 1 2 1 0 1 1 1 1 2 1 1 1 1 1 0 0 0 2 0 0 0 1 0 1 1 0 1 1 1 2 0 2 0 1 1 1 1 2 0 1 0 0 1 1 1 2 1 1 0 0 0 0 1 0 1 1 1 2 1 0 0 0 0 1 0 1 0 1 0 1 0 1 1 0 1 1 1 1 0 1 1 0 2 2 0 2 0 0 2 0 0 0 1 0 0 0 0 0 0 2 0 0 0 0 0 0 0 1 0 2 0 1 1 1 0 0 1 1 2 1 0 0 1 0 0 0 0 1 0 1 2 1 1 0 1 0 1 0 0 2 2 2 1 1 1 0 2 0 1 0 1 0 1 1 0 2 0 0 0 0 2 0 0 0 0 0 0 0 0 0 0 0 2 1 2 2 1 1 0 1 1 1 2 0 0 0 0 2 0 1 0 2 1 0 0 2 2 0 0 1 1 0 1 1 0 0 0 0 1 0 0 0 2 2 2 0 0 0 1 1 1 2 1 0 0 0 1 0 0 0 0 0 0 0 1 1 2 2 2 1 2 1 1 1 1 1 0 0 0 0 0 2 1 1 2 0 0 2 1 1 1 0 1 1 2 0 0 1 2 1 0 0 0 0 0 0 0 1 2 0 0 1 0 0 1 0 2 1 0 0 0 1 1 0 2 0 0 2 0 2 1 1 1 0 2 0 1 1 1 0 1 1 0 0 0 0 2 0 2 0 0 0 0 1 1 0 0 0 1 0 0 1 0 0 0 0 1 0 1 1 1 0 1 0 0 1 0 0 0 2 1 2 0 1 0 0 2 0 2 0 0 1 1 2 2 0 2 0 1 0 0 1 2 2 0 0 0 1 1 1 1 0 2 0 0 0 0 0 1 1 1 2 0 0 0 0 0 1 1 1 1 1 0 0 1 0 1 0 0 1 0 1 2 0 1 0 1 0 0 1 0 0 2 2 0 1 1 0 2 0 0 0 0 0 0 0 0 0 2 0 1 2 0 0 0 0 1 0 2 0 0 1 1 0 1 1 1 2 0 0 0 0 0 0 0 0 0 0 0 1 0 0 0 1 0 0 1 2 1 1 1 0 2 1 2 1 0 0 0 0 2 1 2 0 2 0 1 1 1 0 0 1 1 1 2 0 2 1 2 0 0 0 0 0 0 0 1 0 0 1 1 1 0 0 2 2 0 1 1 1 0 2 1 0 0 0 0 0 2 0 0 0 0 0 0 0 0 2 0 0 0 0 1 1 1 1 0 0 0 0 0 0 0 0 0 1 1 1 2 0 1 1 0 0 0 0 0 0 0 0 2 1 0 2 1 1 0 1 0 0 1 0 0 1 1 1 1 0 0 0 0 1 0 0 0 0 1 1 0 2 1 2 2 0 0 0 2 2 0 0 0 1 2 0 1 0 1 0 0 1 1 0 1 2 1 0 1 1 1 0 0 0 1 0 0 2 0 0 1 1 0 0 1 1 0 0 0 0 1 0 0 1 2 0 1 0 0 2 0 0 0 0 1 0 0 1 0 1 0 1 0 0 0 2 1 0 0 0 1 0 2 2 0 2 0 0 0 1 1 0 0 2 0 0 2 0 1 0 0 0 0 0 0 0 0 2 1
42 1 1 1 1 0 0 2 2 1 0 0 0 1 1 1 0 2 1 0 1 0 1 2 0 0 0 0 1 2 2 2 0 0 0 0 2 1 0 2 0 0 0 0 0 0 0 0 2 0 0 0 0 0 1 0 0 0 0 0 1 1 2 2 0 0 1 1 1 0 0 1 2 2 2 2 0 0 0 1 1 2 0 1 2 0 0 1 1 2 1 1 0 2 0 0 1 1 0 1 1 0 0 0 2 1 2 1 1 0 0 1 0 1 1 1 0 0 1 0 1 0 0 0 0 1 0 1 0 1 1 0 1 0 0 0 0 0 0 2 1 1 0 0 1 1 1 0 0 1 1 1 0 1 0 0 1 2 0 2 1 2 1 1 1 2 0 1 0 0 0 0 1 1 1 1 1 0 0 0 1 2 0 1 0 0 0 1 0 1 1 2 2 0 2 1 2 0 1 0 0 1 0 1 2 2 1 0 0 0 0 1 2 1 1 2 0 0 1 1 1 0 1 1 1 1 1 0 0 0 1 1 1 1 0 0 0 2 2 1 0 1 1 1 2 0 0 0 2 0 0 0 1 0 0 0 1 1 0 0 0 0 0 1 0 0 1 0 0 0 0 1 1 1 0 0 0 1 1 0 1 1 1 0 2 0 0 0 0 2 1 1 1 2 2 0 0 0 0 1 0 0 2 0 0 0 1 2 1 1 1 0 2 1 1 0 2 1 0 0 1 1 1 1 0 0 1 1 0 0 1 2 0 0 0 0 0 1 0 0 0 1 0 0 0 0 1 1 2 1 0 1 0 0 2 0 1 0 2 0 2 2 2 0 1 0 0 2 2 0 2 0 1 2 0 0 0 2 0 0 1 1 0 0 1 1 1 1 1 0 0 0 1 0 1 1 1 0 1 1 1 1 1 2 1 0 1 0 0 0 0 0 0 0 0 1 1 1 1 0 0 1 0 2 2 2 2 0 1 2 0 1 0 1 0 1 0 0 1 0 1 0 0 1 0 2 1 1 0 0 0 0 0 2 2 2 2 2 1 2 1 0 1 0 1 1 1 2 0 0 1 0 1 1 1 0 0 2 1 0 1 1 0 1 2 0 0 1 1 1 0 0 0 1 0 1 1 1 1 2 1 1 2 0 1 0 1 1 1 0 0 2 0 1 1 0 0 2 0 2 2 2 1 1 0 1 1 1 1 1 1 1 1 0 1 0 1 2 1 1 0 1 1 1 1 2 0 1 2 2 0 1 1 1 2 0 2 1 0 1 0 0 1 2 1 1 1 1 1 0 1 1 1 0 1 1 1 2 0 2 0 0 1 0 1 1 1 0 2 1 2 0 0 0 2 2 0 0 0 0 0 2 0 2 0 0 1 0 1 2 0 0 0 1 1 2 0 1 0 1 0 1 0 0 0 1 1 2 0 0 0 0 0 1 2 1 2 0 1 0 0 1 0 0 2 0 2 1 1 1 0 1 1 0 1 1 0 2 1 1 1 0 1 1 2 2 0 1 1 0 1 1 0 0 0 2 2 1 1 1 1 0 2 2 0 2 0 0 0 1 0 0 0 0 1 1 2 2 0 0 0 1 0 0 1 0 0 2 2 1 0 0 0 2 0 0 1 2 2 2 0 0 2 2 0 2 0 0 0 0 0 1 0 2 0 0 0 0 0 1 0 1 0 0 0 1 0 0 0 0 0 0 1 1 1 2 0 0 0 0 0 1 2 2 1 0 1 0 0 2 0 0 0 0 0 1 1 0 0 1 0 1 1 0 0 1 0 2 2 2 0 2 1 1 0 0 0 1 1 2 0 1 0 0 2 0 1 0 1 2 1 0 0 0 0 0 0 1 1 0 1 1 0 2 0 0 0 0 1 0 1 0 1 1 0 0 0 0 1 0 0 0 1 0 0 1 1 0 0 0 2 2 2 1 1 0 1 0 0 0 0 0 0 1 1 0 0 0 1 0 0 0 0 2 0 0 0 0 2 2 1 2 1 0 1 1 0 0 1 0 1 1 0 1 2 1 1 2 0 0 0 2 1 0 1 1 1 1 0 1 0 1 0 0 1 1 1 2 2 0 0 2 2 0 0 0 1 1 0 0 2 1 0 2 0 0 0 1 2 1 0 2 1 0 0 0 2 0 0 1 1 0 2 0 0 0 0 1 1 0 0 0 0 1 1 0 0 0 1 0 0 1 0 0 0 2 2 1 1 0 0 0 0 0 1 1 1 0 0 1 0 0 0 2 0 0 0 0 1 0 1 0
43 1 2 1 1 0 0 1 1 2 0 0 1 2 1 1 1 0 1 0 2 0 0 2 0 0 0 0 1 1 2 1 1 0 2 1 2 2 0 1 0 0 0 0 2 0 0 0 2 0 0 0 0 1 0 1 0 0 0 2 0 0 1 2 0 0 0 0 2 0 0 0 2 2 1 2 1 2 2 0 0 2 0 1 1 1 1 2 2 2 2 1 1 0 0 0 0 1 0 1 1 0 1 0 0 0 2 2 0 0 0 1 0 0 0 0 1 0 0 0 2 0 2 2 1 0 0 1 1 2 0 1 0 0 1 1 1 0 0 0 1 1 0 1 0 0 0 0 0 2 1 2 0 2 0 0 0 0 0 1 0 0 0 1 0 0 0 2 0 0 0 0 0 2 1 0 2 0 1 1 1 2 0 2 2 2 1 2 1 2 2 2 2 1 2 0 2 0 0 0 0 0 1 1 0 1 1 0 1 0 0 1 1 0 2 2 0 2 2 2 0 0 1 0 0 0 0 0 0 1 0 0 0 0 1 0 0 2 2 0 0 1 1 0 0 0 0 0 2 0 0 1 0 0 0 0 0 2 2 2 0 2 0 1 0 0 0 0 2 0 0 2 0 1 1 1 1 1 2 0 0 1 1 0 1 1 2 2 0 2 0 0 2 2 2 0 0 1 0 1 1 0 2 1 1 0 0 2 1 1 0 1 2 2 2 0 2 0 0 0 1 2 1 1 0 0 1 1 0 0 2 1 0 0 0 1 0 2 0 0 0 0 2 0 1 0 2 0 1 1 0 1 0 0 2 0 0 2 0 2 2 1 1 0 1 0 0 2 2 0 2 0 0 2 0 0 0 1 0 0 0 1 0 1 1 1 1 0 0 0 0 0 1 0 2 0 1 0 1 1 1 1 2 2 0 0 1 1 0 0 0 0 2 0 2 2 0 0 1 0 0 1 0 1 0 0 0 0 1 0 1 0 0 0 1 0 0 2 1 0 0 0 0 2 1 2 2 0 1 2 0 1 0 2 2 2 2 1 1 0 0 0 2 0 2 2 2 2 0 0 0 0 0 2 1 0 0 2 0 2 2 1 0 1 1 1 0 1 1 0 0 0 1 0 1 1 1 1 1 2 1 1 1 1 1 0 2 0 0 0 0 1 0 0 0 0 0 0 1 1 0 2 2 2 1 2 0 0 0 2 0 0 2 1 2 1 0 0 0 2 1 0 2 2 2 0 1 1 1 1 0 0 1 2 0 1 0 2 0 2 2 0 1 1 1 1 0 0 0 0 0 0 0 0 0 0 0 2 0 1 0 0 1 0 1 1 1 1 0 1 0 1 0 0 0 0 0 0 0 1 0 1 2 0 0 2 0 0 0 1 1 0 1 1 1 2 1 0 0 1 0 1 1 1 1 0 1 0 1 1 0 0 1 0 1 0 2 0 0 1 0 0 0 1 1 0 2 1 2 2 1 1 0 1 0 0 0 1 1 0 0 0 2 1 1 2 1 1 1 1 1 1 1 0 0 2 1 0 0 0 2 0 1 1 2 2 2 1 0 0 0 1 1 1 1 1 2 2 0 1 1 1 0 0 1 0 2 2 1 0 1 1 0 2 0 1 1 1 1 1 0 0 0 2 0 1 1 0 0 0 1 1 0 2 0 0 1 0 0 1 0 1 0 1 0 0 0 0 1 1 1 1 1 0 0 0 0 0 1 1 0 0 2 1 0 1 1 1 0 2 0 0 0 0 0 0 1 0 1 1 0 1 1 0 0 2 0 2 2 1 1 2 2 2 2 1 0 1 0 0 0 1 0 0 1 0 1 1 1 1 0 0 2 0 2 0 2 1 2 0 2 2 0 2 0 0 0 0 0 0 0 0 2 0 0 0 0 0 0 0 1 0 1 0 0 1 1 0 0 0 2 2 0 2 0 0 0 0 0 0 0 0 0 0 0 0 1 1 1 1 0 0 0 1 0 2 1 0 1 1 2 2 0 0 0 0 0 0 1 0 1 2 1 2 1 1 2 2 0 0 0 2 0 0 1 0 0 2 2 1 1 2 0 0 1 1 0 0 2 2 0 0 2 1 1 1 1 2 0 0 2 0 1 2 0 0 0 2 2 0 0 2 0 0 0 0 1 0 1 0 0 1 0 2 1 0 1 1 0 1 1 0 1 0 2 1 1 0 2 0 1 0 0 0 0 0 0 0 1 0 0 0 0 1 0 1 0 1 0 2 0 2 0 2 0 1 0 0 2 0 1 0
44 1 1 1 0 0 0 2 1 1 0 1 0 0 0 0 0 1 0 0 1 0 0 2 0 0 0 0 1 2 2 1 1 1 1 1 1 2 0 0 1 0 1 1 1 1 1 0 2 0 0 0 0 0 0 0 0 0 1 0 1 2 2 2 0 0 0 0 1 0 0 1 2 2 2 2 0 1 1 0 1 1 0 1 1 0 0 1 1 2 2 2 1 0 0 0 2 0 0 1 1 2 1 1 1 1 2 2 0 0 0 1 0 0 0 0 0 0 1 0 1 1 2 2 0 0 2 2 0 2 2 0 0 0 0 0 0 0 0 1 0 2 0 0 1 1 0 0 0 2 0 0 0 0 1 1 1 0 0 0 1 1 0 1 0 0 0 0 0 2 2 2 0 2 2 0 2 1 0 0 1 1 1 2 2 1 2 0 0 1 1 1 2 0 2 0 2 0 0 0 0 0 1 0 2 0 0 0 2 0 1 1 2 0 2 2 2 0 1 0 2 0 2 0 0 0 0 0 0 0 1 1 1 1 0 1 1 1 1 1 0 0 2 1 1 0 0 0 2 0 0 0 0 0 1 0 0 0 0 0 0 0 0 0 0 0 1 0 1 0 0 0 0 0 1 0 0 1 1 0 2 0 2 2 2 2 2 2 0 2 1 0 0 2 1 1 0 1 0 1 1 0 1 0 0 0 0 1 0 0 0 0 1 1 1 0 1 0 0 0 1 1 1 1 0 0 1 1 1 1 2 1 0 0 0 0 0 1 1 1 1 1 2 0 0 0 2 0 2 1 0 0 0 0 2 0 0 0 1 1 2 1 2 0 2 0 0 2 2 0 2 0 0 2 0 0 0 1 1 0 0 2 0 1 1 0 0 0 0 0 0 0 1 1 2 0 2 2 1 1 1 1 1 2 0 1 1 2 0 0 0 0 1 0 1 2 0 0 0 1 0 1 0 0 1 1 1 2 2 1 0 2 0 2 0 0 0 0 0 0 1 0 0 0 0 1 1 1 0 2 0 0 0 1 1 1 1 2 1 1 0 0 0 0 0 0 0 2 0 1 1 1 1 2 0 1 0 1 0 1 1 2 0 0 2 0 0 1 1 0 1 1 1 2 2 0 0 2 2 1 0 0 0 0 1 1 1 1 1 0 0 2 0 0 1 0 0 0 2 2 2 2 0 0 0 0 0 1 1 1 1 0 0 0 0 0 0 1 1 1 0 1 2 2 2 2 0 1 1 1 1 1 2 0 2 0 2 2 0 0 0 0 0 2 1 1 1 1 1 0 0 1 2 0 1 1 2 2 0 1 0 0 0 0 0 0 0 0 1 1 0 0 0 1 0 0 0 0 0 0 0 2 1 0 1 1 0 0 0 0 0 0 0 1 0 0 0 2 1 0 0 2 0 0 0 0 2 1 0 0 1 1 0 0 1 1 2 0 2 0 1 1 0 1 0 0 1 2 1 1 1 2 0 1 1 1 0 2 1 0 0 0 1 1 2 2 1 1 0 0 0 0 0 1 0 2 2 1 1 1 1 0 0 0 0 0 0 0 0 0 1 1 1 1 0 1 1 2 0 1 1 0 0 0 2 0 1 2 2 0 1 1 0 1 0 1 0 2 2 2 0 0 0 2 0 1 1 0 0 0 0 0 0 2 0 1 0 0 0 1 0 1 0 0 0 0 0 1 1 1 1 1 0 0 0 0 1 0 0 0 0 1 1 1 0 0 1 2 0 2 0 0 0 2 2 0 1 0 0 2 0 1 0 1 1 0 1 2 2 2 0 2 2 2 1 0 0 2 0 1 0 1 0 0 2 0 0 0 1 2 1 1 0 1 0 1 2 0 1 0 2 2 0 1 0 0 0 0 0 0 1 0 1 1 0 0 0 0 1 0 0 0 0 0 0 0 0 0 0 0 1 1 2 2 1 0 2 0 0 0 1 0 0 0 0 0 1 0 1 1 0 0 0 2 0 2 0 1 1 1 1 1 0 0 0 1 0 0 0 0 0 2 0 2 2 2 2 2 0 1 0 2 1 0 1 1 1 1 2 2 1 0 0 0 2 0 0 1 2 2 0 0 1 0 1 2 2 1 0 0 2 0 0 1 1 0 0 0 0 0 0 1 0 0 0 0 2 1 0 0 0 0 1 0 1 0 2 0 0 0 0 0 0 0 0 1 2 0 1 0 1 0 0 0 0 1 2 0 1 0 0 0 2 2 0 0 2 0 1 2 0 2 1 2 0 0 0 1 1 0 1 0
45 0 2 1 0 0 0 2 1 2 0 0 1 2 1 1 0 1 1 1 1 0 1 2 0 0 0 1 1 2 2 0 1 1 2 0 2 1 0 2 0 0 0 0 2 1 0 0 0 1 1 0 0 0 2 0 0 0 1 2 0 1 1 1 0 0 0 1 2 0 0 2 2 2 2 2 0 2 2 0 2 2 0 0 0 0 0 1 1 1 0 0 1 1 0 0 1 1 0 1 1 0 1 1 1 1 2 1 2 1 0 1 0 2 2 2 0 0 2 0 1 1 2 2 0 0 2 2 2 2 0 1 0 0 1 0 1 0 2 0 2 0 0 0 1 1 0 0 0 1 1 1 0 0 0 1 0 0 1 1 0 0 0 0 2 2 1 0 1 2 1 1 0 2 2 1 2 0 0 1 1 1 1 2 2 1 1 0 0 1 1 1 2 0 2 0 1 0 0 0 0 1 0 0 0 2 2 0 0 0 1 1 1 0 1 1 0 0 1 0 2 2 1 1 1 0 0 0 0 0 0 0 0 0 1 0 0 2 2 0 0 1 1 2 2 0 0 0 2 0 0 0 0 0 0 1 1 0 0 0 0 0 0 1 1 1 0 1 1 0 2 1 0 1 1 0 0 0 1 0 1 0 0 0 0 1 1 1 0 2 2 1 1 2 2 1 1 2 0 2 1 0 2 0 0 1 0 2 0 0 1 0 2 1 1 0 2 0 2 2 0 0 0 0 1 0 0 1 0 1 2 1 0 0 0 0 0 1 0 1 0 0 2 0 1 0 1 1 2 1 1 0 0 0 1 1 0 0 1 1 2 2 1 0 1 0 0 1 2 1 1 1 1 1 0 0 0 1 0 0 1 1 0 0 1 1 0 1 1 0 0 0 0 0 2 1 1 0 1 1 1 1 1 2 0 1 1 1 0 0 0 0 1 0 1 2 0 1 0 0 0 2 0 0 2 2 1 0 1 1 0 1 1 1 1 1 0 1 2 2 1 0 0 0 1 2 1 2 0 1 0 0 0 2 2 2 2 2 2 2 1 0 1 0 1 1 1 2 0 0 0 0 2 1 0 0 0 2 0 2 1 1 1 0 2 0 0 1 0 1 1 0 0 2 1 1 1 1 1 2 1 1 2 0 1 0 1 1 1 0 0 2 0 0 0 0 0 1 1 1 1 2 0 0 0 0 0 0 0 2 0 1 0 0 0 0 1 1 0 2 2 2 1 1 2 1 0 0 0 0 0 0 0 1 2 0 1 0 0 0 0 0 1 2 0 0 1 2 2 0 2 0 0 0 0 0 0 1 0 2 0 0 2 0 2 1 1 0 1 2 1 0 0 0 1 0 0 1 1 1 1 1 2 0 0 2 0 0 0 1 0 0 0 1 0 0 1 0 0 0 0 0 0 0 0 0 1 1 0 0 1 0 0 1 2 1 2 0 1 0 2 0 0 2 0 0 2 0 1 1 0 2 0 1 0 0 0 2 1 1 1 1 1 2 2 2 1 1 0 0 0 0 0 0 2 2 2 0 0 0 1 1 2 1 0 1 1 0 1 2 1 0 0 1 2 0 2 2 0 2 0 2 1 0 1 0 1 1 2 0 0 0 0 2 0 1 0 0 0 0 0 0 0 2 0 0 2 0 0 0 1 0 0 2 0 0 1 1 1 1 0 1 1 0 0 0 0 0 0 0 0 0 0 0 0 1 1 0 0 0 0 0 2 1 0 0 1 1 1 1 0 0 1 0 0 1 2 0 0 2 0 1 1 1 0 1 0 0 1 2 0 2 0 2 0 0 0 0 0 1 0 2 0 0 1 0 0 0 2 2 0 0 0 1 0 0 2 2 1 0 1 1 0 2 1 0 0 0 0 2 0 0 2 1 0 0 0 1 2 1 1 0 0 0 0 0 0 0 0 0 1 1 1 1 1 0 1 0 1 1 0 0 1 0 1 2 1 0 1 0 0 0 0 0 0 2 0 1 1 1 2 2 0 0 0 1 1 1 0 0 0 1 1 1 1 1 2 1 1 0 0 1 2 0 1 0 1 2 1 1 0 2 0 0 2 1 0 1 1 0 1 0 2 2 1 1 1 2 0 0 2 0 1 2 0 0 0 2 2 0 0 1 1 2 1 0 0 0 1 0 1 1 1 1 2 0 1 2 0 2 2 0 1 1 1 0 0 0 1 1 0 0 1 1 0 1 1 2 0 0 0 0 0 1 0 1 2 0 0 0 0 0 2 2 0 0 0 1 2 0 0 0
46 1 2 0 0 0 0 2 2 0 0 0 2 2 0 0 1 2 2 0 2 0 0 1 0 0 0 0 0 2 2 1 0 0 0 0 2 2 0 0 2 0 0 0 2 0 2 0 2 0 0 0 0 0 2 1 0 1 1 1 0 0 2 2 1 1 1 0 2 1 0 1 2 2 1 2 1 2 2 0 2 2 1 1 2 0 0 0 0 1 0 0 0 2 0 0 1 1 1 0 2 1 2 2 0 0 2 2 1 0 0 2 0 2 2 2 0 0 2 0 1 0 2 2 0 0 2 2 2 2 0 1 0 0 0 0 0 0 0 0 0 2 1 0 1 1 0 0 0 1 1 1 1 1 1 1 0 1 1 1 0 0 0 1 1 1 0 1 0 0 0 2 0 2 1 0 2 0 0 0 1 1 0 1 0 0 0 2 1 2 2 2 1 0 1 1 0 0 0 0 0 1 0 1 0 1 1 0 2 0 0 0 2 0 2 2 0 1 0 0 2 1 1 1 1 0 0 0 0 0 0 0 0 0 2 0 0 2 2 2 0 0 1 2 2 0 0 0 1 0 0 1 0 0 1 0 0 0 0 0 0 0 0 1 0 0 0 1 1 0 0 2 0 2 0 0 0 0 1 0 1 0 2 0 0 0 2 0 0 2 2 2 0 2 1 0 0 0 0 1 2 0 2 0 0 0 1 1 1 1 0 0 1 1 1 0 1 1 0 0 1 1 2 2 0 0 1 2 0 0 2 1 0 0 1 0 0 2 1 2 0 1 2 0 1 0 2 1 2 1 1 0 0 1 0 1 1 0 0 1 1 1 1 0 0 1 0 0 1 1 1 1 0 2 0 0 0 1 0 0 1 0 0 1 2 0 1 0 0 0 0 0 0 0 2 1 0 0 1 0 0 1 0 1 0 1 0 0 0 0 0 0 0 1 1 2 1 1 0 0 0 1 0 0 1 1 2 0 1 0 1 0 1 0 0 1 0 2 1 0 2 0 0 0 0 1 1 0 1 2 0 0 0 2 2 2 2 2 1 1 1 0 0 0 0 0 0 2 0 0 0 0 1 1 0 0 2 1 0 0 2 1 0 0 2 1 0 1 1 0 1 0 1 1 1 1 1 2 0 0 0 0 1 1 1 1 2 1 0 0 0 1 0 1 0 0 0 0 1 1 1 2 0 0 0 0 0 1 1 1 1 0 0 0 0 0 1 0 0 0 1 1 2 2 2 1 0 0 1 1 0 1 0 2 0 2 0 0 0 0 0 0 1 1 0 0 0 2 2 0 1 0 1 0 0 0 1 0 0 2 0 0 1 0 1 0 0 0 1 0 1 0 0 1 1 0 1 0 0 0 0 2 0 1 1 0 1 0 0 0 0 0 1 1 1 1 0 0 0 0 1 1 0 1 1 0 1 1 0 0 2 0 0 2 2 1 2 0 0 0 0 0 0 1 0 0 1 2 1 1 0 2 0 0 0 0 0 2 0 1 1 0 2 2 2 2 1 2 1 0 0 1 0 0 1 1 2 0 1 0 1 1 2 1 1 2 0 1 0 1 0 0 0 1 1 1 2 1 0 1 0 0 0 0 0 0 1 1 1 0 0 0 0 1 1 1 0 1 0 0 1 0 0 2 0 2 1 0 1 1 2 2 0 2 0 1 1 0 0 1 0 1 0 1 0 0 0 0 0 0 0 0 0 0 1 0 0 0 1 0 0 0 2 1 0 1 1 1 1 2 0 0 1 2 2 2 0 0 1 0 0 0 1 1 1 0 1 2 2 1 1 2 1 2 0 0 1 0 0 0 0 0 1 0 1 1 0 0 1 2 2 0 0 2 0 0 2 2 2 0 2 2 0 2 1 0 0 0 1 0 0 0 2 0 0 1 1 0 2 0 0 1 1 0 0 1 1 1 0 0 2 2 0 2 0 0 0 0 0 0 1 0 0 0 0 0 1 0 2 0 0 0 0 2 0 2 0 0 1 0 1 1 0 0 0 0 0 0 0 0 0 0 0 1 2 1 1 2 0 0 1 1 1 1 2 1 0 1 0 1 0 1 0 0 1 1 0 0 2 2 0 0 2 2 1 1 1 1 0 0 2 0 1 2 0 0 1 1 1 1 0 2 2 0 0 0 0 2 0 1 0 0 0 2 2 0 2 0 0 1 1 1 0 0 1 0 1 0 1 0 0 0 0 0 1 1 2 1 1 0 0 0 0 0 1 1 0 1 0 1 0 0 0 1 0 0 0 0 0 0 2 0
47 1 2 0 1 0 0 1 2 1 0 1 2 2 1 1 1 1 1 0 0 0 1 1 1 1 1 0 0 2 2 1 0 0 0 0 2 1 1 0 1 0 1 1 1 1 1 0 2 0 0 0 0 0 2 1 0 1 1 2 0 0 2 2 1 1 1 0 1 0 0 0 2 2 1 2 1 1 1 0 2 2 0 0 0 0 1 0 0 2 0 0 0 1 0 0 0 1 0 0 1 0 1 1 0 0 2 1 0 0 1 1 1 1 2 2 2 0 1 0 1 0 2 2 1 0 1 1 1 1 1 0 0 0 0 0 0 0 0 1 0 2 0 1 0 0 0 0 0 0 0 1 0 0 0 0 0 0 0 1 0 0 0 1 0 1 0 2 0 0 0 1 0 2 1 1 2 0 0 0 0 1 0 2 1 1 1 0 0 0 0 0 2 1 0 1 2 0 1 0 0 1 0 1 0 2 2 0 1 1 0 0 1 0 2 2 1 0 0 1 1 1 1 0 0 1 1 1 1 0 0 0 0 0 1 0 0 2 2 2 0 0 2 2 2 0 0 0 1 1 0 0 0 0 0 0 0 0 0 0 2 0 0 1 0 0 1 0 2 1 0 1 1 2 0 0 1 0 0 0 0 0 1 0 2 1 1 2 0 2 1 1 1 2 2 0 1 1 0 1 1 0 2 1 1 0 0 2 0 0 1 0 1 2 2 0 1 0 0 0 1 1 2 0 2 1 1 2 1 1 2 1 1 0 0 0 0 1 0 0 0 0 2 0 0 0 1 1 2 2 1 0 0 0 1 1 0 0 0 0 0 0 2 0 2 2 0 0 1 1 1 1 0 2 0 0 0 2 0 0 2 1 0 0 2 1 1 0 0 0 0 0 1 0 2 1 0 1 0 0 0 0 1 2 0 1 1 0 0 0 0 0 0 0 0 1 1 0 0 1 0 1 1 1 1 1 0 0 1 1 0 1 1 1 1 0 0 0 0 0 1 0 0 1 0 1 1 1 1 2 0 0 0 1 1 1 1 2 1 2 1 0 0 0 0 0 0 2 0 0 0 0 2 1 1 0 1 2 0 1 1 1 0 1 0 2 1 2 2 1 0 0 0 0 0 0 0 1 1 2 0 0 2 0 1 0 1 0 1 0 1 0 0 0 0 0 0 0 1 2 2 2 2 2 1 2 0 0 1 2 0 1 1 0 1 0 1 0 0 0 0 0 2 2 2 0 0 0 0 0 0 0 0 1 1 1 0 1 0 2 2 0 1 1 1 1 0 1 1 0 0 2 1 0 0 0 1 2 0 1 0 0 1 0 0 0 0 1 1 2 0 2 0 0 0 0 1 1 1 0 0 2 2 1 0 1 0 0 0 2 0 0 1 1 1 1 1 2 0 1 0 1 0 0 0 1 1 1 0 0 0 0 0 1 1 0 2 1 1 1 1 0 0 0 2 0 2 1 2 2 1 1 1 0 1 1 0 1 1 0 0 0 1 1 1 1 1 0 1 1 1 1 0 1 1 1 2 1 1 1 2 0 2 2 2 2 2 0 1 2 0 1 1 0 0 0 0 2 0 2 1 1 1 1 1 1 1 1 1 0 1 1 0 2 0 0 2 1 1 1 0 0 1 2 0 2 1 1 1 1 1 1 0 2 0 0 0 1 0 1 1 0 0 1 0 0 1 1 0 0 0 0 1 0 0 1 0 0 0 0 0 1 2 1 1 1 0 1 1 1 0 1 0 0 0 1 1 0 0 2 0 1 1 0 0 2 0 1 1 1 1 2 1 2 0 0 1 0 0 1 0 1 0 0 2 0 1 0 1 2 2 0 1 1 1 0 2 1 1 0 0 1 0 2 0 0 0 0 1 0 1 1 1 1 0 1 0 0 1 1 0 0 0 0 0 1 1 0 0 0 1 1 2 2 0 0 1 0 0 0 0 0 0 1 1 0 1 0 2 1 0 0 1 1 0 0 0 0 2 2 2 2 0 0 0 1 0 0 0 1 0 2 1 0 2 0 2 2 0 0 0 1 2 0 0 0 1 0 0 1 0 1 0 0 1 1 0 0 1 1 0 0 1 0 1 2 2 1 1 1 1 0 0 2 0 0 1 2 2 0 0 1 1 0 0 1 2 0 0 1 1 1 1 0 1 1 1 1 0 2 1 1 1 0 0 2 1 0 0 0 0 0 1 1 0 0 0 1 1 0 0 0 0 1 0 0 0 0 1 1 0 1 0 2 0 0 0 0 2 0 0 0
48 1 0 1 0 0 0 2 2 2 0 1 0 1 1 1 0 0 0 0 2 0 0 2 0 0 0 0 1 2 2 1 1 1 1 0 2 1 0 1 1 0 0 0 1 0 1 0 1 1 1 0 1 1 0 0 1 0 0 0 1 1 1 0 0 0 0 0 2 1 1 1 2 2 1 2 1 0 0 0 1 1 0 2 2 0 1 0 0 2 0 1 1 2 1 0 1 0 0 0 1 0 2 2 0 0 2 2 0 0 1 2 1 1 2 2 2 0 0 0 2 0 1 1 0 1 1 1 0 1 2 0 0 0 1 1 0 0 0 2 1 1 0 0 2 2 0 0 0 1 0 1 0 0 1 1 1 0 0 0 0 0 0 1 2 1 1 2 0 1 1 0 1 1 2 1 2 0 0 2 2 2 1 2 1 0 1 0 0 0 0 0 2 1 1 1 2 0 0 0 0 0 0 1 2 2 1 0 2 0 1 1 1 0 2 2 0 1 0 0 2 0 2 0 0 0 0 0 0 0 0 0 1 1 1 0 0 2 2 2 0 0 2 2 2 0 0 0 1 1 1 1 0 0 0 0 1 1 1 0 0 0 0 0 0 0 0 1 2 1 0 1 0 1 0 0 1 1 2 0 0 1 0 0 2 1 1 2 0 1 0 0 0 2 2 0 0 0 1 2 1 0 2 2 0 1 1 2 1 1 0 0 2 1 0 0 1 1 1 1 0 0 1 0 1 0 0 0 2 1 1 1 1 1 0 0 1 2 0 2 0 1 2 0 0 0 2 0 2 2 0 0 0 0 1 1 0 0 0 2 2 2 1 0 1 0 0 2 2 1 1 1 0 2 0 1 0 1 1 1 2 2 0 1 1 0 0 0 0 0 0 0 0 0 1 2 1 2 0 0 0 0 2 2 0 0 1 1 0 0 0 0 1 1 1 0 0 1 0 0 0 1 0 1 0 0 0 0 1 0 1 0 2 0 2 0 0 0 0 0 2 0 0 1 0 1 2 0 1 1 0 0 0 2 2 2 2 2 1 0 0 0 1 0 2 2 2 2 0 1 1 1 1 1 2 0 2 2 0 1 1 0 0 0 1 1 0 0 0 0 2 1 0 0 1 1 1 2 1 1 0 0 2 0 0 0 0 2 1 0 0 1 0 1 0 0 0 1 1 1 1 2 2 2 0 2 1 1 1 1 1 0 1 1 1 1 1 0 0 2 0 0 0 0 1 2 0 0 0 0 0 0 2 2 2 0 0 0 0 0 0 0 1 2 0 0 1 2 2 0 1 0 1 0 0 0 1 1 0 2 0 1 2 0 2 1 1 0 0 1 0 0 1 0 1 0 0 0 0 0 0 1 1 1 0 1 1 0 0 1 0 0 0 1 0 0 0 1 0 0 0 0 0 1 1 1 0 1 0 0 1 1 0 0 2 0 2 0 0 1 0 0 0 1 1 0 2 1 0 0 0 1 1 1 0 0 0 2 1 0 0 0 1 2 2 2 2 1 0 0 0 0 1 1 2 2 2 0 1 0 0 2 2 2 2 2 1 0 0 2 0 0 0 0 1 0 2 1 0 2 1 0 1 0 2 0 1 1 1 0 0 0 0 0 0 0 0 0 0 0 0 0 1 2 0 1 1 0 0 0 0 0 0 2 0 1 0 0 0 2 0 2 0 0 0 0 0 0 0 0 0 0 0 0 0 0 0 1 1 0 1 1 2 0 0 2 0 1 1 2 0 0 0 1 1 1 1 0 2 0 1 0 2 0 0 0 0 0 1 2 0 2 1 1 0 0 1 1 0 1 0 1 0 0 1 0 1 0 0 2 2 1 2 0 2 0 2 1 1 0 1 1 0 2 0 0 0 0 0 0 0 0 2 0 0 1 1 0 0 0 0 0 0 1 0 0 1 0 0 0 1 1 2 1 1 0 1 0 0 0 0 0 0 0 0 1 1 0 1 0 0 0 0 1 0 1 0 1 1 0 1 1 0 0 0 0 0 0 0 0 0 2 0 2 1 0 2 1 0 1 1 1 0 0 2 0 0 2 0 0 0 0 0 0 1 2 0 2 2 0 1 1 2 0 0 1 1 2 0 0 1 0 1 1 0 0 0 2 2 0 0 1 2 0 0 0 1 0 0 0 1 1 2 0 0 0 0 0 0 1 1 1 1 0 1 0 1 0 2 2 0 0 0 0 0 1 2 1 1 0 0 0 1 1 0 0 1 1 1 2 1 0 0 2 0 1 0 1 2 0 0 0
49 1 0 2 0 2 2 0 2 0 0 2 0 0 0 0 0 1 0 0 2 0 0 2 0 0 0 0 2 1 2 2 1 1 1 2 0 2 0 1 1 0 0 0 2 1 0 0 1 1 1 0 1 1 0 0 0 0 0 0 0 2 2 2 0 0 0 1 2 0 0 2 2 2 1 2 1 0 0 0 2 2 0 1 1 0 0 0 0 2 0 1 0 1 0 0 0 0 0 0 1 0 1 1 1 1 2 0 2 0 0 2 0 0 1 1 0 0 0 0 0 0 1 1 0 1 1 1 1 1 0 1 1 0 0 0 1 0 0 0 1 2 1 0 1 1 1 0 0 1 0 0 0 0 0 0 0 2 0 1 0 0 0 0 1 1 1 1 1 0 0 0 0 2 1 0 2 0 1 1 1 0 0 1 1 1 1 1 1 0 0 1 1 0 1 0 1 0 0 0 0 0 0 0 0 2 2 0 1 0 1 2 0 0 1 2 0 0 1 1 1 0 2 0 1 1 1 2 1 1 1 1 0 1 2 1 1 2 2 2 0 0 0 1 1 0 1 0 2 0 0 0 0 0 0 0 1 0 0 0 1 0 0 1 0 0 1 0 1 0 0 0 0 2 0 0 1 0 0 0 0 2 2 1 1 1 1 1 0 2 1 1 0 2 2 0 0 2 0 2 2 2 2 1 0 0 1 2 1 1 0 0 2 1 1 0 2 0 0 0 2 2 1 0 1 0 1 2 1 1 1 2 1 0 0 0 0 2 0 0 0 0 1 0 0 0 1 0 2 0 0 0 1 1 0 0 2 0 0 2 2 2 2 0 2 0 0 1 1 0 2 0 1 2 0 0 0 2 0 0 0 0 0 0 1 0 0 0 0 0 1 1 2 0 2 0 2 1 2 2 2 2 0 1 0 1 0 0 0 0 0 0 0 0 0 1 0 0 0 0 0 0 0 1 1 1 1 0 1 0 1 0 0 2 1 0 0 1 0 1 2 1 0 2 0 2 2 2 0 0 0 0 0 1 1 0 0 1 0 1 1 0 2 0 2 2 2 2 0 1 2 1 1 1 1 0 0 0 0 0 2 2 0 1 1 1 0 0 0 1 1 1 1 1 1 2 2 0 0 2 2 2 2 0 2 0 1 1 0 0 0 1 0 0 0 1 2 0 0 0 0 2 0 0 0 0 0 0 0 2 0 0 1 1 1 0 1 1 1 1 1 1 1 1 2 1 0 1 2 2 0 0 0 2 0 2 0 1 0 1 0 0 0 1 0 0 1 2 2 0 1 0 0 0 0 0 0 1 0 1 1 0 0 0 0 0 0 0 1 1 0 1 1 2 0 1 1 0 0 0 0 1 2 0 0 2 0 0 0 0 0 0 0 1 0 0 2 0 0 0 1 1 0 0 0 1 1 2 0 0 0 1 1 2 2 1 2 0 0 0 0 0 0 0 2 0 2 1 0 0 0 0 1 0 0 0 0 1 0 1 1 0 1 1 1 1 0 1 0 0 1 0 0 0 0 2 2 0 0 0 1 1 2 0 2 2 1 1 0 0 0 1 0 1 1 0 1 2 0 2 0 1 0 1 2 0 1 2 2 0 2 2 0 1 0 0 0 0 0 0 0 0 0 2 0 0 2 0 1 1 0 0 0 2 0 0 0 0 0 0 0 0 0 0 0 0 0 1 0 0 0 0 0 0 0 1 0 0 1 0 0 0 2 1 0 0 2 2 1 2 0 1 0 1 1 1 2 0 2 0 0 0 1 0 0 1 0 2 2 1 1 2 0 1 0 0 0 0 0 0 0 2 0 0 1 1 0 1 1 1 1 0 1 0 0 1 1 1 0 0 0 0 0 2 0 0 0 0 1 0 1 1 1 0 0 0 0 0 0 0 0 1 0 0 0 0 0 0 0 0 2 2 1 1 0 0 1 0 0 0 1 0 0 0 0 2 1 0 2 1 0 0 0 1 0 2 1 2 2 2 2 2 0 0 0 1 1 0 1 0 1 1 1 2 2 2 2 2 1 0 1 1 1 1 2 2 0 1 0 0 0 0 0 0 1 2 0 1 2 2 0 0 0 1 0 0 1 1 0 0 1 0 0 2 0 0 0 2 2 0 0 0 1 0 0 0 0 0 0 0 2 0 2 0 0 0 0 1 0 2 1 1 0 0 2 0 1 0 2 1 0 1 0 0 0 1 1 1 1 1 1 0 0 0 0 0 0 0 1 1 0 0 0 0 0 0 0 0 1 0 0 0
50 0 0 2 0 1 1 2 1 0 0 0 1 2 1 1 0 1 2 1 1 1 0 1 0 0 0 0 0 2 2 0 1 1 0 1 1 1 0 1 1 0 0 0 1 0 0 0 2 0 0 0 0 1 2 0 1 1 2 1 1 2 2 2 1 1 1 1 1 0 0 1 2 2 2 2 0 2 2 0 2 2 0 2 2 0 0 0 0 2 0 0 0 1 0 0 1 1 0 1 0 0 1 0 1 1 2 1 1 0 0 2 0 1 1 1 0 0 2 0 1 0 2 2 0 0 2 1 0 1 2 0 1 0 0 0 2 0 0 0 0 2 0 0 1 1 1 0 0 1 0 0 0 0 0 1 1 1 0 1 0 0 0 1 0 2 0 1 0 1 1 1 0 2 2 1 2 0 1 1 1 1 0 2 1 1 1 0 0 2 1 2 1 1 1 0 0 0 1 0 0 1 0 1 2 0 0 0 1 1 1 2 1 1 2 2 0 0 1 1 1 0 1 1 1 0 0 0 0 0 0 0 0 0 1 0 0 2 2 2 0 0 1 0 0 0 0 0 2 0 0 2 1 0 0 0 2 0 0 0 0 0 0 0 0 0 0 0 2 1 0 0 0 2 0 1 1 1 1 0 0 0 2 2 2 2 2 2 0 2 1 0 2 2 2 0 1 1 0 1 1 0 2 1 0 1 0 2 1 1 0 0 2 0 2 0 2 1 0 0 1 1 2 1 0 0 0 1 2 2 2 1 0 0 0 0 0 1 0 1 0 1 2 0 1 0 2 0 2 0 0 0 0 1 1 0 1 1 0 2 2 2 0 0 0 0 0 0 0 0 2 0 0 2 1 1 0 1 0 0 1 0 0 2 1 0 1 0 0 0 0 0 2 0 2 0 2 0 0 0 0 0 1 2 1 0 1 1 0 0 0 0 1 0 1 1 0 0 1 0 0 0 1 1 0 0 0 0 0 0 0 0 1 1 1 0 0 1 1 0 2 0 0 1 0 2 1 2 0 1 0 0 0 1 0 0 0 2 0 2 1 0 1 0 1 1 1 2 0 2 2 2 2 2 0 0 0 2 1 1 0 2 0 1 2 0 0 2 1 1 0 0 0 1 0 1 1 1 1 2 1 0 1 1 1 0 2 2 1 0 0 2 0 1 0 0 0 0 0 0 0 2 2 2 0 2 0 0 0 2 0 2 1 0 1 1 0 1 0 1 1 2 2 1 2 2 0 0 0 0 0 0 1 1 1 1 1 1 0 0 0 0 0 2 0 0 1 0 0 1 0 2 0 0 0 0 0 1 0 1 1 0 1 0 1 0 0 1 0 2 0 1 1 1 1 1 1 1 1 0 0 2 0 1 1 0 0 0 0 0 0 0 0 1 1 1 0 2 0 0 1 2 0 1 1 0 1 2 0 0 1 0 0 2 0 0 2 0 0 0 0 0 0 1 0 0 2 2 1 1 0 2 0 1 0 0 0 2 1 1 0 0 1 0 0 1 1 1 1 0 0 0 0 0 0 1 1 0 1 0 0 1 1 1 1 1 0 0 0 1 0 0 1 1 1 1 2 2 0 1 1 0 1 0 2 0 1 1 1 0 1 1 1 1 0 0 1 1 1 1 0 0 1 2 1 1 1 0 0 0 1 0 0 2 0 2 0 1 0 1 1 0 0 1 0 1 0 0 1 1 1 1 2 0 0 1 0 0 1 0 0 0 2 1 0 0 1 1 2 1 0 0 0 0 0 2 2 0 1 0 1 0 2 0 0 1 1 2 2 2 0 2 0 0 0 0 0 0 0 1 0 0 0 0 1 1 0 1 0 1 1 1 2 0 2 0 2 2 1 0 1 1 0 2 0 0 0 0 0 0 0 0 1 0 0 1 0 0 1 0 0 1 0 1 0 0 1 1 0 0 2 2 0 2 0 0 0 0 0 0 0 0 0 2 2 0 1 0 1 2 0 0 2 0 0 1 0 1 1 0 1 1 0 0 0 0 0 0 0 2 0 1 1 0 1 1 2 1 0 1 1 1 1 0 2 1 0 1 0 1 0 1 0 0 1 1 0 1 1 0 0 1 1 1 2 2 0 2 0 0 1 1 0 2 0 0 0 1 2 1 0 0 1 1 0 0 2 0 0 0 1 1 1 0 1 0 1 1 0 2 1 1 0 0 2 0 1 0 0 0 0 0 0 0 0 0 0 1 1 0 0 0 0 0 0 0 0 0 0 2 0 0 1 2 1 0 1 1 1 0 1 1
51 1 2 1 0 0 0 2 1 2 0 0 1 2 1 1 1 2 2 1 1 1 0 2 0 0 0 0 0 2 2 1 0 0 0 0 2 1 0 1 1 0 0 0 2 1 1 0 1 0 0 0 0 0 1 0 2 0 2 1 0 1 2 2 1 1 1 0 1 0 0 1 2 2 1 2 1 1 1 0 1 2 1 1 2 0 0 1 1 2 0 1 2 1 0 0 0 0 0 1 1 2 0 0 0 0 2 0 1 1 0 1 0 1 1 1 0 0 0 0 2 1 1 1 0 1 1 1 1 1 0 0 1 0 0 1 1 0 2 0 1 1 0 0 1 2 1 1 1 2 0 0 2 0 1 0 1 1 0 1 0 1 0 1 0 1 0 0 0 2 2 0 0 2 1 0 2 1 1 1 1 1 1 2 2 1 2 1 0 0 1 1 2 2 0 0 0 0 0 0 0 1 0 1 0 0 0 0 1 0 2 2 1 0 2 2 2 1 2 2 0 0 2 0 0 0 0 0 0 0 1 1 0 0 2 0 0 2 2 1 0 1 2 2 2 0 0 0 2 0 0 0 0 0 0 1 2 0 0 0 0 0 0 2 0 0 0 0 2 0 1 2 1 2 2 2 0 1 1 0 0 0 1 0 2 0 1 1 0 1 1 1 1 2 2 0 1 1 0 1 1 0 1 0 0 0 1 1 1 1 0 1 1 2 0 0 1 0 1 1 0 0 1 0 0 0 0 1 1 1 2 1 2 0 0 0 0 2 0 0 0 0 1 0 0 0 2 0 2 0 0 0 2 0 0 0 1 1 0 1 1 1 1 0 1 0 0 0 2 2 0 2 2 2 0 0 0 1 0 0 0 0 0 0 1 1 1 0 0 0 0 0 0 0 2 1 0 1 0 0 0 0 1 2 1 0 1 0 0 0 0 0 0 0 0 2 2 1 0 1 0 1 0 1 0 1 1 0 2 0 2 0 0 0 0 0 0 0 0 0 2 0 0 0 2 2 1 1 0 2 0 0 0 2 2 0 2 2 1 2 1 0 0 0 1 1 1 1 0 1 1 1 1 1 1 1 0 2 0 2 1 2 0 0 2 1 0 0 0 1 1 1 1 2 1 0 0 0 0 2 2 2 1 0 2 1 2 1 0 0 0 0 0 0 0 0 0 0 0 1 1 1 1 1 1 1 0 1 1 1 1 1 1 1 1 0 1 1 1 1 0 2 1 1 2 1 0 1 1 1 1 1 1 2 0 2 0 0 0 0 0 0 1 1 1 1 0 1 1 0 1 1 1 0 1 1 1 1 0 1 0 0 1 0 1 1 1 0 0 1 1 0 0 0 0 0 2 0 0 1 0 2 1 1 0 1 1 0 1 2 1 1 0 0 0 0 0 0 0 1 1 2 0 0 0 0 0 1 0 0 2 0 1 2 1 1 2 0 0 0 0 1 0 1 0 0 2 1 2 2 1 1 0 1 0 0 0 1 1 0 0 0 1 1 1 1 0 2 1 1 0 1 1 0 0 1 0 0 0 0 0 0 2 1 2 2 0 0 0 2 0 0 1 1 1 1 2 2 0 2 1 1 0 2 0 0 0 2 2 0 0 0 0 1 0 1 1 1 1 1 0 0 1 1 0 2 0 0 1 1 2 2 0 2 0 0 0 1 0 1 1 1 1 0 0 0 0 1 0 0 0 0 0 0 0 0 0 1 0 0 1 1 2 1 1 1 1 2 1 2 0 0 0 0 0 0 1 0 0 2 0 2 2 0 0 1 0 2 1 1 1 1 1 2 0 0 0 1 0 2 0 2 1 0 1 1 2 0 0 1 1 1 0 1 0 0 1 1 0 0 0 0 0 2 0 1 0 0 1 1 1 1 2 1 0 1 0 0 2 0 0 2 0 1 0 0 1 0 1 0 1 1 1 2 0 1 1 1 1 1 0 0 0 0 0 0 2 0 1 0 0 0 0 0 0 1 0 1 1 2 2 2 0 0 0 0 0 2 0 0 0 2 1 2 2 2 2 2 0 0 0 1 2 0 1 0 0 1 0 1 0 1 0 1 2 0 0 1 1 0 0 1 2 2 0 2 2 1 1 1 2 0 0 1 1 0 0 1 2 1 0 1 2 1 1 1 2 0 0 1 0 1 1 1 0 0 1 0 0 0 2 0 1 1 1 0 0 0 1 0 0 1 0 0 0 0 1 0 2 0 0 0 1 1 0 1 1 0 1 2 0 1 0 2 0 0 0 0 1 0 1 1
52 1 1 1 0 0 0 0 2 0 0 2 1 2 1 1 1 0 1 1 1 1 1 2 0 0 1 0 1 1 1 1 2 1 1 1 1 1 0 1 1 0 0 0 2 0 0 0 2 0 0 0 1 1 0 0 0 1 2 0 0 1 1 1 1 2 2 0 0 0 0 2 1 1 2 1 0 2 2 0 2 2 0 0 0 0 0 0 0 1 0 1 1 1 1 0 0 0 0 0 2 0 1 1 1 1 2 1 0 0 1 1 1 2 2 2 2 0 0 0 1 0 1 1 0 1 1 2 2 2 0 2 1 0 0 0 1 1 0 2 1 1 0 0 0 1 0 0 0 2 0 2 0 0 0 0 0 1 0 1 1 1 0 1 2 2 0 0 0 2 2 2 0 2 2 0 1 1 0 0 1 2 1 2 2 1 2 2 2 1 1 2 2 1 1 1 2 0 0 0 0 0 0 1 1 1 1 0 2 0 1 1 1 0 0 1 1 0 2 0 2 2 1 0 1 1 1 0 0 0 1 1 0 0 1 0 0 2 2 1 0 0 2 1 1 0 0 0 2 0 0 0 0 0 0 0 0 2 1 0 0 0 0 0 0 0 0 0 2 1 0 1 0 2 0 0 0 0 0 0 0 1 2 1 2 2 2 2 0 2 2 2 1 2 1 0 1 1 1 2 1 0 2 0 0 0 0 1 2 2 0 2 2 2 1 0 1 0 0 0 2 2 0 0 1 0 0 1 1 1 2 0 1 0 0 0 0 0 0 0 0 0 1 0 0 0 1 0 2 1 0 0 1 0 0 1 0 2 0 1 1 1 1 0 0 0 0 1 1 0 2 0 1 2 0 0 0 1 0 1 2 2 0 0 1 0 0 0 0 0 0 0 0 0 1 1 1 0 0 0 0 0 0 2 0 2 0 0 0 0 0 0 1 0 1 1 0 1 0 0 0 2 0 0 1 2 1 0 1 0 1 0 0 1 1 0 0 0 0 0 1 0 0 2 0 2 1 1 0 0 1 0 0 2 1 1 1 2 1 2 1 0 1 0 1 1 1 2 0 1 1 1 2 2 0 0 0 2 0 2 0 1 0 0 1 2 0 0 0 0 1 1 1 2 2 0 0 0 0 2 2 1 2 0 2 0 2 1 2 0 0 2 0 0 0 0 0 0 0 1 0 2 2 2 1 2 0 2 2 0 2 0 0 0 0 0 2 0 0 0 1 1 2 0 2 2 0 0 0 0 0 0 0 2 0 1 0 1 0 2 1 0 0 2 0 0 0 0 0 1 0 2 1 0 1 1 1 1 0 2 0 0 1 0 1 0 0 0 0 0 0 2 1 1 0 1 1 0 0 0 0 2 2 1 0 1 1 1 0 0 0 0 0 1 0 0 1 0 0 0 0 1 0 0 0 0 0 1 0 0 2 0 0 1 2 1 2 0 2 0 2 0 0 1 1 0 2 1 0 0 0 2 1 0 0 0 0 2 2 0 0 0 1 1 1 1 1 0 0 0 2 0 0 0 0 1 2 0 0 0 1 1 1 1 1 1 0 1 0 1 1 0 0 1 0 1 1 2 0 1 0 1 0 1 0 0 0 2 2 1 1 1 0 0 1 0 0 1 1 1 0 0 0 2 0 1 1 1 1 1 2 1 1 1 0 1 1 0 0 2 0 2 0 0 0 0 0 0 0 0 0 0 1 0 0 0 0 0 0 0 0 0 2 1 0 0 1 1 2 1 0 0 0 1 1 1 2 0 2 0 1 1 0 2 2 0 2 0 0 2 0 2 1 2 0 0 1 1 0 1 0 1 0 0 2 0 1 0 1 2 1 0 0 1 0 0 1 1 1 0 2 2 0 2 0 0 0 0 1 0 0 0 1 0 0 0 0 0 1 0 0 1 0 0 0 0 1 0 0 1 2 1 0 2 0 0 0 0 0 0 0 0 0 0 0 0 1 0 0 1 1 0 0 2 0 1 0 1 2 1 0 1 0 0 0 1 0 1 0 0 0 2 0 0 2 2 2 2 0 0 0 2 0 0 2 1 1 1 1 1 0 1 0 0 1 2 0 0 1 1 0 0 2 2 2 2 2 1 1 1 2 0 0 1 1 0 0 0 1 1 0 0 1 1 1 1 1 0 0 0 2 0 0 2 2 0 2 1 0 1 2 0 1 0 1 0 0 0 1 0 0 0 0 0 0 1 1 1 1 0 0 0 1 1 0 0 1 0 0 2 2 0 0 0 0 0 0 0 0 0 2 0
53 1 1 2 0 1 1 2 0 1 0 0 1 1 0 0 1 1 0 0 1 0 0 2 0 0 1 0 1 1 1 1 1 1 0 0 2 2 0 1 1 0 1 0 0 1 0 1 1 0 0 0 0 0 0 0 0 0 1 1 1 1 2 2 0 0 0 1 1 0 0 1 2 2 0 2 2 1 1 1 1 2 0 1 1 0 0 0 0 2 0 0 0 0 1 0 0 1 0 1 1 0 1 1 0 0 2 1 1 0 0 1 0 1 1 1 0 0 1 0 1 0 1 1 0 0 1 2 0 2 1 0 0 0 1 0 1 1 0 1 0 1 2 0 0 1 0 0 0 1 0 1 0 0 0 0 1 0 0 0 1 1 0 1 1 2 0 1 0 1 1 2 0 2 1 1 1 0 1 1 1 0 1 2 2 1 1 0 0 2 2 2 1 0 2 0 0 0 0 0 0 0 0 0 1 0 0 0 2 0 2 2 1 0 1 2 2 0 1 2 0 0 1 1 1 1 1 0 0 0 1 1 0 0 0 0 0 2 2 2 0 0 1 2 2 0 0 0 2 0 0 0 0 0 0 0 0 0 0 0 0 0 0 0 0 0 0 0 1 0 1 0 0 1 0 0 1 0 0 0 2 0 2 0 0 0 1 1 0 2 2 0 2 2 2 0 1 1 0 1 2 1 2 1 0 0 0 2 2 2 0 1 2 2 1 0 1 0 1 1 1 1 1 1 1 0 0 2 1 1 1 1 1 0 0 1 1 0 0 0 0 0 2 1 0 0 1 0 1 2 1 1 0 0 0 2 0 1 1 1 2 2 1 0 1 1 0 0 2 2 0 2 1 2 1 1 0 2 1 0 0 0 0 0 1 0 0 0 0 0 0 0 1 0 2 0 1 1 1 1 1 1 0 0 0 0 0 1 0 0 0 0 0 1 1 2 1 0 0 0 0 1 0 0 1 2 1 2 2 2 0 1 0 2 0 0 0 0 0 0 1 0 0 0 1 1 1 1 0 2 0 0 0 2 1 0 1 2 2 2 1 0 0 0 1 1 1 1 0 0 1 0 2 0 0 2 0 2 1 0 1 1 0 0 2 0 0 0 0 0 1 1 0 2 1 0 0 2 1 1 0 0 0 2 0 0 1 1 1 0 0 2 0 0 0 0 0 0 1 1 1 2 2 2 1 2 0 1 1 1 1 1 0 0 0 0 0 0 1 1 1 1 0 0 1 2 0 0 1 1 0 1 1 2 0 2 0 0 0 0 0 0 0 1 0 0 0 1 1 1 0 1 0 0 0 0 0 0 0 2 0 0 1 0 0 0 0 2 0 1 0 1 2 0 0 0 0 2 2 0 0 2 0 2 0 0 0 0 0 2 1 0 0 1 0 0 0 1 0 0 0 0 0 0 0 0 2 1 0 0 2 0 0 0 2 1 2 0 0 0 0 1 0 2 0 0 0 1 1 1 1 1 0 0 0 0 0 1 0 1 1 1 2 1 1 1 1 2 0 0 0 0 0 0 2 2 2 0 1 0 1 0 2 2 2 2 2 0 1 1 0 1 0 0 0 0 0 1 0 1 0 0 0 2 0 0 0 2 1 0 0 0 1 0 0 1 0 1 1 1 0 0 0 2 0 0 2 0 0 0 0 0 0 2 0 1 1 0 0 1 0 1 1 0 0 0 0 1 0 0 0 0 1 0 0 1 0 0 1 1 0 1 2 0 0 0 0 2 2 1 0 0 0 0 0 0 1 0 1 1 0 1 0 0 1 1 1 2 1 2 0 1 1 1 0 0 0 1 0 1 0 2 0 0 0 1 1 0 0 2 2 0 1 0 1 1 1 1 1 0 0 1 0 2 0 0 0 0 2 0 2 2 1 0 0 0 0 0 0 0 0 0 0 0 0 0 0 0 0 0 1 1 0 2 0 0 0 0 0 0 0 0 0 0 0 0 1 0 2 1 0 0 1 1 0 1 0 0 2 1 1 1 1 0 0 1 0 0 0 0 0 1 1 2 2 2 2 2 1 0 0 1 1 0 2 2 1 2 0 1 0 2 0 0 1 1 0 2 2 0 2 0 2 2 0 1 1 2 0 0 2 0 0 1 0 0 2 2 2 0 0 1 1 2 1 0 1 1 0 0 1 0 2 0 1 0 1 1 1 0 1 0 0 1 0 0 1 0 1 0 1 0 0 0 1 2 2 1 1 1 1 0 0 2 1 1 1 2 0 2 0 2 0 1 1 0 1 0 1 0 2 0
54 1 0 2 0 1 1 2 0 1 0 1 1 1 1 1 0 1 1 0 2 0 0 1 0 0 0 0 0 1 1 1 0 0 0 0 2 1 0 1 1 0 0 0 2 0 1 0 0 0 0 0 1 1 1 1 0 1 0 0 0 0 2 2 1 1 1 2 2 0 0 0 2 2 1 2 1 1 1 0 2 2 1 0 1 0 0 0 0 1 0 0 1 2 1 0 1 1 0 1 0 1 1 1 0 0 2 1 1 0 0 2 1 2 2 2 2 0 2 0 1 1 1 1 0 1 1 0 0 0 1 0 0 0 1 1 0 1 0 2 2 0 0 0 1 0 1 0 0 1 0 0 0 1 0 1 1 1 0 1 0 1 0 1 1 1 0 1 0 1 1 0 1 1 0 0 2 0 0 1 1 1 0 2 2 2 1 0 0 2 2 2 1 0 1 0 0 0 0 0 0 0 0 0 1 1 1 0 2 0 1 1 1 0 2 2 0 1 0 0 2 1 2 0 0 1 1 0 0 0 0 0 0 0 2 0 0 2 2 1 0 0 2 1 1 0 0 0 2 1 1 0 0 0 0 0 1 1 1 1 0 1 0 1 1 1 0 0 2 0 0 0 0 2 1 1 0 1 2 0 1 0 1 1 2 1 2 0 0 2 1 1 1 2 1 1 1 1 1 2 1 0 2 0 0 1 1 2 2 2 0 1 2 1 2 0 2 0 2 2 0 0 2 2 0 0 1 0 0 0 2 2 2 0 0 0 0 1 0 0 1 1 2 0 0 0 1 0 2 2 0 0 0 0 1 1 0 1 1 0 1 1 2 0 0 1 0 1 1 0 2 0 0 2 0 0 0 2 0 0 0 1 0 0 0 1 1 0 0 0 0 0 1 1 1 1 2 0 1 1 1 1 1 1 0 0 1 2 1 0 0 0 1 0 1 2 1 0 0 1 0 1 0 2 2 2 2 0 1 0 1 0 0 2 0 0 0 2 1 2 2 0 0 0 0 0 2 0 2 0 2 0 0 1 1 1 1 1 1 2 1 0 0 0 0 0 0 1 0 0 1 0 2 0 1 0 1 1 0 0 1 1 0 0 1 1 0 2 1 1 1 1 0 0 1 1 1 2 1 1 0 0 1 1 1 0 1 1 2 0 0 2 0 0 0 1 1 0 1 1 1 2 2 2 1 1 0 0 0 2 0 2 1 1 1 0 2 1 1 2 1 2 1 0 1 1 0 1 1 2 0 0 1 2 0 2 0 0 0 1 0 0 0 1 0 0 1 2 2 0 2 0 1 1 1 0 1 2 0 1 1 0 0 0 0 1 1 0 0 1 0 2 0 1 0 1 0 0 0 0 0 2 0 2 0 0 2 0 0 1 0 0 0 0 0 0 0 0 0 0 0 0 1 1 1 0 1 2 0 0 1 0 1 1 2 0 2 0 1 0 0 2 0 0 2 0 2 1 1 1 0 2 0 0 0 0 0 2 1 1 1 1 1 0 0 1 0 1 0 0 2 0 0 0 0 2 2 1 1 1 2 1 2 2 1 2 1 1 0 0 0 2 0 0 1 0 2 2 0 1 0 1 0 0 0 0 1 1 2 0 1 1 0 0 0 0 0 1 1 1 0 0 0 1 0 1 1 0 1 1 1 1 0 2 0 2 1 0 0 0 0 0 0 1 0 1 0 0 1 1 1 1 0 0 0 0 1 0 1 1 0 1 2 2 0 0 2 0 1 1 0 0 0 1 1 1 1 0 1 0 1 0 1 0 0 2 0 2 2 1 1 2 2 2 1 1 0 0 0 0 0 1 0 0 1 0 2 0 1 2 2 0 1 0 1 1 1 2 0 0 1 0 0 2 0 1 0 0 0 1 0 0 2 0 0 0 0 0 2 0 1 0 1 0 0 1 1 0 0 0 2 2 0 2 0 0 0 0 0 0 0 0 0 0 0 1 2 1 1 1 0 0 0 2 0 1 0 1 1 1 2 2 1 0 1 1 0 0 1 0 1 1 2 1 1 0 1 2 0 0 0 2 0 0 1 0 0 1 1 1 0 0 0 0 1 1 0 0 1 1 0 0 2 1 2 2 1 2 0 0 2 0 1 2 0 0 0 0 0 0 0 1 2 1 0 1 2 0 0 0 2 0 1 0 1 1 1 2 1 1 1 0 1 0 2 0 0 0 1 0 0 1 0 0 0 2 2 0 2 1 1 0 0 1 0 0 0 0 1 1 0 1 0 1 0 0 0 0 2 1 0 0
55 0 1 2 1 0 0 1 2 2 0 0 1 1 0 0 1 2 2 0 2 0 1 0 0 0 0 0 0 1 2 1 0 0 1 0 2 2 0 0 2 0 0 0 2 1 0 1 1 1 1 0 1 1 1 1 0 0 2 1 1 2 0 0 1 1 1 0 2 1 1 0 1 2 1 2 1 2 2 0 2 2 0 0 0 0 0 1 1 2 0 1 1 2 1 0 0 0 0 0 1 0 1 1 0 0 2 2 0 0 1 2 0 1 1 1 0 0 2 0 0 0 1 1 0 1 1 1 1 1 1 0 0 0 1 0 1 0 0 2 0 2 0 0 1 2 1 0 0 0 0 1 0 0 0 0 0 0 1 2 1 1 0 2 2 2 0 0 0 2 2 1 0 2 0 1 1 0 1 1 1 1 0 2 2 2 2 1 1 1 1 1 2 2 2 0 0 0 0 0 0 0 0 1 1 1 1 0 0 0 2 2 1 0 2 2 1 1 1 1 1 0 2 0 0 0 0 2 2 2 0 0 0 0 2 0 0 2 2 1 0 0 2 0 0 0 0 0 1 0 0 0 0 0 0 0 1 0 0 0 0 0 0 2 2 2 0 0 2 0 0 1 0 2 0 0 1 0 1 0 0 1 2 2 2 2 2 2 0 2 1 1 0 2 2 0 0 0 0 2 2 0 2 1 0 1 0 2 0 1 1 1 1 1 2 0 1 1 0 0 1 1 2 1 1 0 0 1 1 1 2 0 0 0 0 0 0 1 1 1 1 1 2 0 0 0 1 0 2 2 2 0 0 0 0 1 1 1 0 0 0 1 1 0 1 1 0 0 2 2 0 2 0 2 0 0 0 1 0 0 1 0 0 0 1 0 0 0 0 0 0 0 0 0 1 1 1 1 0 0 0 0 1 2 0 1 1 0 0 1 1 1 1 0 1 1 0 1 0 0 0 1 1 0 0 1 0 0 0 0 0 0 0 2 1 1 0 1 1 1 1 0 0 1 0 2 1 1 0 0 0 0 0 1 1 1 1 1 1 0 0 0 1 1 1 2 2 1 0 0 1 0 2 0 0 0 0 1 0 0 1 1 0 0 1 2 0 1 1 0 0 0 1 1 1 1 1 1 1 2 1 1 0 2 0 0 1 1 0 0 0 1 1 0 1 0 0 0 1 1 1 2 2 2 1 2 1 0 0 2 0 2 2 1 2 0 1 0 0 0 0 0 2 1 2 2 0 1 1 1 0 0 1 2 1 1 0 2 1 1 1 1 1 2 1 1 1 1 1 1 1 1 0 0 0 0 0 1 0 2 0 0 2 0 1 0 0 0 0 1 0 1 2 0 0 0 1 2 2 2 2 0 1 0 0 1 0 0 0 1 0 0 1 1 1 1 0 2 1 0 0 0 0 0 0 0 2 1 0 0 0 0 0 0 2 1 2 0 2 0 0 1 0 1 1 0 2 1 2 2 1 1 0 0 0 0 0 1 1 0 0 0 2 1 1 1 2 1 0 0 0 0 0 0 0 2 2 0 1 0 0 1 2 0 0 1 1 0 0 1 0 1 0 0 0 1 1 2 0 1 1 0 0 0 2 0 0 0 1 1 1 1 0 2 0 0 1 0 0 0 0 1 0 2 0 2 0 1 0 0 1 1 0 2 0 0 1 1 0 2 1 2 1 0 0 0 0 1 0 0 0 0 1 0 1 1 0 1 1 0 1 1 2 2 1 0 1 2 2 2 1 0 1 0 0 0 0 0 1 0 1 0 1 1 0 1 0 2 2 2 0 2 2 2 0 0 0 0 0 2 0 1 0 0 1 0 1 1 1 1 0 0 1 1 0 0 1 2 1 1 1 2 0 2 0 0 0 0 1 0 1 1 1 0 0 2 1 0 1 0 0 0 0 0 0 0 0 0 0 1 2 2 1 1 1 0 1 0 0 0 0 0 0 0 0 1 0 0 2 0 0 0 1 0 0 2 0 1 1 0 1 1 0 0 0 0 0 2 0 0 0 1 0 2 2 2 2 1 1 0 1 2 2 0 1 0 1 1 1 1 1 1 0 0 1 1 0 0 1 1 0 0 2 2 0 0 2 1 0 0 2 2 0 2 0 0 0 0 1 1 0 0 2 2 2 0 1 0 1 0 0 0 1 1 1 0 1 0 0 0 0 0 0 0 1 0 1 0 1 0 0 0 0 1 0 0 0 1 1 0 0 0 0 0 0 0 0 1 0 1 0 0 0 2 1 0 0 0 0 0 2 1
56 0 2 1 1 0 0 1 1 0 1 2 1 1 1 1 0 1 1 1 0 1 0 2 0 0 1 0 2 0 0 2 1 2 1 1 1 2 0 1 1 1 0 0 2 0 0 0 1 1 1 0 1 1 1 1 0 1 2 0 2 2 1 1 1 1 1 0 0 0 0 0 2 2 1 2 1 1 1 1 1 2 1 0 1 0 0 0 0 1 0 0 0 1 0 0 0 0 0 0 1 0 1 1 0 0 2 0 2 0 0 2 0 0 1 1 0 0 1 0 1 0 1 0 0 1 0 1 0 2 0 1 0 0 0 0 0 0 0 0 0 2 0 0 1 1 1 1 1 1 0 0 0 0 0 0 1 1 0 1 0 1 0 0 1 1 1 0 0 1 1 1 0 2 2 1 2 0 0 0 1 2 0 1 0 0 0 1 0 1 1 2 2 1 1 1 1 0 1 0 0 1 0 1 2 0 0 0 0 0 0 1 2 1 0 2 1 0 2 0 2 1 2 0 0 2 2 0 0 0 0 0 1 1 0 0 0 2 0 1 0 0 2 2 2 0 0 0 2 0 0 0 0 2 0 0 0 1 1 1 0 1 0 0 0 0 1 1 2 0 0 0 0 2 0 0 0 0 1 0 1 0 2 1 2 2 2 1 0 2 1 0 0 2 1 0 0 0 0 2 0 0 2 2 1 1 0 0 2 2 0 2 1 2 0 0 1 0 0 0 1 1 1 0 0 0 0 1 1 1 2 2 0 0 0 0 0 1 0 1 1 1 2 1 0 0 1 1 2 1 1 0 0 0 1 1 0 1 0 1 1 1 0 0 0 1 0 0 1 1 1 1 1 2 0 0 0 2 0 0 1 1 0 0 2 1 1 0 0 0 0 0 0 0 2 1 0 1 0 0 0 0 0 2 0 1 0 0 0 0 0 0 2 0 2 2 0 1 0 1 0 1 1 1 0 0 0 0 2 1 1 2 1 0 2 1 0 0 0 0 1 0 0 1 0 2 2 2 0 0 0 0 0 2 2 2 2 2 1 1 0 0 0 0 1 1 1 1 0 0 1 0 1 1 2 0 1 0 0 0 2 2 0 0 2 1 0 0 0 0 1 1 1 2 1 0 0 1 1 2 1 1 1 0 2 1 1 1 0 0 0 2 0 0 1 0 0 0 1 1 1 1 1 1 0 1 0 0 0 2 0 1 1 0 1 1 0 2 1 2 0 1 1 1 2 2 0 0 1 1 0 1 0 2 0 0 0 1 0 1 1 0 0 1 0 0 0 1 1 0 1 1 0 0 0 0 0 1 1 2 0 0 1 0 1 0 0 0 0 2 0 2 0 0 0 0 0 0 0 0 0 2 0 2 0 0 2 0 0 1 1 0 1 1 1 1 0 0 0 0 1 1 1 0 1 0 2 1 0 0 0 0 1 0 1 0 2 0 1 0 1 1 0 2 0 0 2 1 1 1 0 2 0 1 0 0 0 0 0 0 0 0 1 0 1 1 1 0 1 0 0 0 0 0 0 1 1 0 0 0 2 0 2 2 2 2 2 1 0 1 0 1 2 0 0 1 1 2 0 2 1 1 1 2 0 0 1 0 1 0 0 0 0 2 0 1 0 1 1 1 0 0 0 2 0 1 2 2 1 1 2 2 1 2 0 1 0 1 0 1 1 0 0 0 0 1 0 0 0 0 0 0 1 1 1 1 0 0 0 0 0 2 2 1 0 0 1 0 2 0 1 0 0 1 1 1 1 0 0 2 0 2 0 1 1 1 1 2 2 1 1 2 2 2 1 1 1 2 0 2 0 2 0 0 1 0 1 1 0 0 0 0 0 1 0 0 1 0 1 0 0 1 0 2 0 0 0 0 1 0 1 1 2 0 0 0 0 0 0 0 0 0 0 0 0 0 0 0 0 2 0 0 1 2 0 0 1 0 1 1 0 0 0 0 0 0 2 0 1 1 0 0 0 1 0 1 0 0 1 1 2 2 0 0 0 0 0 0 0 1 0 1 1 1 1 1 2 1 1 0 0 1 1 0 1 0 0 1 0 1 0 1 0 0 1 1 0 0 1 1 0 0 1 1 1 2 2 2 1 1 2 0 1 1 1 0 0 1 0 0 1 0 2 0 0 0 0 0 0 0 2 0 1 0 1 0 1 0 0 2 0 2 2 0 2 1 2 0 2 1 1 0 0 0 0 1 1 0 2 0 1 1 0 0 0 0 0 2 0 1 0 0 0 1 0 0 0 0 1 0 2 1
57 0 1 1 1 1 1 2 0 2 0 0 1 2 1 1 0 2 0 1 1 1 1 2 0 0 0 0 2 1 2 2 0 0 0 0 2 1 0 0 1 0 2 1 2 1 0 1 2 0 0 0 0 2 0 0 0 0 1 1 1 2 1 2 0 0 0 0 2 1 1 0 2 2 2 2 0 1 1 0 1 2 1 0 1 0 0 0 0 1 0 1 1 1 0 0 2 2 0 2 1 0 0 0 2 1 2 2 0 0 0 1 1 2 2 2 1 0 1 0 2 0 2 2 0 0 2 1 1 2 0 1 0 0 0 0 0 1 1 1 1 1 0 0 1 1 0 0 0 1 1 1 0 0 0 0 0 0 1 2 1 1 0 1 0 1 0 0 0 1 1 0 1 1 2 2 0 0 0 0 0 0 1 2 2 1 1 2 1 1 1 2 2 1 2 0 1 0 1 0 0 1 0 0 1 1 1 0 1 0 1 1 0 0 0 1 1 1 0 0 2 1 1 0 0 0 0 1 1 1 0 0 0 1 0 0 0 2 2 2 0 0 2 1 1 0 0 0 2 0 0 0 1 1 0 0 1 0 0 0 1 0 0 0 1 1 0 0 2 0 1 0 0 0 0 0 1 1 2 0 0 0 2 1 2 2 2 0 0 2 1 2 2 2 2 0 0 0 0 2 0 0 2 2 1 0 1 2 2 1 1 1 1 1 1 0 2 2 0 0 2 0 1 0 1 0 1 1 1 1 1 2 0 0 0 0 0 0 0 0 0 1 1 0 0 0 2 0 2 0 0 0 0 0 2 0 1 2 0 1 1 1 1 0 1 1 0 2 2 0 2 0 0 2 0 0 0 2 1 1 1 0 0 0 2 1 1 0 0 0 0 0 1 0 2 0 1 1 0 0 0 0 1 1 0 0 1 0 0 0 0 0 0 0 0 2 1 1 0 0 1 2 0 0 1 1 2 1 1 1 0 1 0 1 1 0 1 1 0 1 2 0 0 0 2 1 2 0 1 2 0 0 0 2 2 2 2 1 1 2 1 0 1 0 2 2 2 2 0 1 1 2 0 2 2 0 2 0 0 0 2 2 0 0 0 2 0 2 1 1 0 0 1 1 1 2 2 2 1 1 0 0 1 1 1 0 2 1 2 0 2 1 0 0 1 0 0 1 1 1 1 2 1 1 0 1 0 0 0 2 0 1 1 0 1 0 1 1 1 1 1 1 0 0 0 1 0 0 1 1 0 1 0 1 1 1 1 1 0 0 0 0 1 1 0 0 0 0 0 0 0 1 2 1 2 1 2 1 0 2 0 0 0 0 0 0 0 1 0 1 1 1 0 1 0 1 0 0 1 1 0 2 1 1 0 1 1 0 0 0 0 0 1 2 1 1 0 1 0 1 1 1 0 0 0 0 1 1 0 0 2 0 0 1 2 0 2 0 1 1 1 1 1 1 1 0 0 1 2 1 0 1 0 1 0 0 0 2 1 1 1 1 0 1 1 1 1 1 0 0 1 2 1 0 0 2 1 1 1 1 1 0 1 1 1 1 0 0 1 1 0 1 0 0 0 0 0 1 0 0 0 1 0 1 1 0 0 2 2 0 0 0 0 1 0 1 0 1 2 1 0 0 1 2 0 2 1 0 1 0 1 1 0 2 0 0 1 0 0 1 0 1 0 1 0 0 0 0 0 0 0 0 2 1 1 0 0 0 0 0 0 0 2 1 1 0 0 2 2 2 1 0 0 0 0 2 0 0 1 1 0 0 2 1 0 0 0 1 1 1 1 2 2 2 1 1 1 1 0 2 0 1 0 0 1 0 1 1 0 1 1 0 1 1 0 0 1 1 0 1 0 1 0 2 0 0 0 0 1 0 1 1 2 0 0 1 1 0 0 0 0 0 0 0 0 1 1 0 0 0 2 2 1 1 1 0 1 0 0 0 0 0 0 0 0 2 1 0 0 2 0 0 0 2 0 2 0 0 2 2 2 2 0 0 0 0 1 0 0 0 0 0 1 1 1 1 1 2 0 0 0 2 1 0 2 2 0 2 1 2 1 1 0 0 1 1 0 1 1 0 0 1 2 2 2 2 2 2 0 0 2 0 0 2 0 0 0 0 0 0 0 1 1 2 1 0 1 0 0 0 1 1 1 0 1 1 1 1 0 2 1 1 0 1 1 0 0 0 0 1 0 0 0 0 2 0 1 2 0 0 0 0 0 1 0 0 0 0 1 2 0 0 1 2 0 0 0 0 1 0 0 0
58 0 1 1 1 0 0 1 2 1 1 1 1 1 0 0 0 1 1 0 2 0 0 2 0 0 0 0 1 2 2 1 1 1 0 0 2 2 0 0 2 0 0 0 2 0 1 0 2 0 0 0 0 0 1 0 1 0 1 0 1 1 0 0 0 0 0 0 1 0 0 2 2 2 2 2 0 0 0 1 0 1 1 0 1 0 0 1 1 2 1 1 0 1 1 1 1 1 0 0 2 0 1 1 1 0 2 1 1 0 0 1 0 0 0 0 0 0 2 0 0 0 1 1 0 0 0 1 1 1 1 0 1 0 0 0 1 0 0 0 0 2 0 0 1 1 0 0 0 0 0 0 0 0 0 0 0 1 0 1 1 1 0 1 0 1 0 0 2 1 0 0 0 2 1 1 1 0 0 0 0 1 0 2 2 2 1 2 1 0 0 2 2 2 1 1 1 0 0 0 0 0 0 0 1 1 1 0 1 0 2 2 1 0 1 2 0 0 1 0 2 0 2 0 0 1 1 0 0 0 0 0 0 0 2 0 0 2 2 1 0 1 2 2 2 0 0 0 1 1 1 0 1 0 1 0 0 0 0 0 0 0 0 2 0 0 1 1 1 0 0 2 0 2 0 2 2 1 2 0 0 0 2 2 2 2 2 1 0 1 1 0 1 2 2 0 0 1 0 1 0 0 2 1 0 0 2 2 1 1 1 2 2 1 1 0 2 0 0 0 1 1 1 1 1 0 0 1 0 2 0 2 0 0 0 0 0 1 1 2 0 2 2 0 0 0 1 2 2 1 1 0 0 0 1 1 0 0 0 1 1 1 2 0 2 0 0 1 2 1 1 1 0 2 1 1 0 2 1 0 1 1 0 0 1 0 1 0 0 0 0 0 0 0 2 0 0 2 0 0 0 0 1 2 1 0 0 1 0 0 0 0 1 0 1 2 1 1 0 0 1 1 0 1 2 2 1 0 1 0 0 0 0 1 1 0 0 0 1 1 0 0 0 2 0 1 1 0 0 1 0 0 0 1 1 1 1 1 1 1 1 0 0 0 0 0 0 1 0 1 2 1 1 1 0 0 1 2 0 2 0 1 0 2 1 1 1 1 1 0 1 1 1 1 0 0 0 1 2 2 1 1 2 0 2 0 2 1 0 0 0 0 0 0 1 0 0 1 0 1 1 2 2 2 2 2 0 1 1 1 1 0 1 1 0 1 0 0 0 0 0 0 2 1 1 1 0 1 1 1 0 0 1 1 2 0 2 0 0 0 0 0 0 2 0 0 0 0 0 0 0 1 1 0 0 0 1 2 0 1 1 0 0 0 0 0 0 0 0 1 0 0 1 0 1 0 1 0 0 0 0 2 0 2 0 0 2 0 0 2 1 1 0 1 0 0 0 1 1 0 1 1 0 0 0 1 1 2 0 0 1 0 1 2 2 1 2 0 1 0 0 0 0 0 2 0 2 1 1 1 0 2 1 0 1 1 0 1 1 0 0 0 0 0 0 0 1 1 0 0 0 0 0 0 0 2 2 0 1 0 0 1 2 2 1 2 1 0 0 1 0 1 0 1 0 0 2 2 0 2 0 2 0 1 1 1 1 1 1 0 1 1 0 1 1 0 1 0 0 0 0 0 1 2 1 1 1 0 1 1 0 0 0 2 0 1 1 1 1 2 0 2 0 0 0 0 0 1 1 1 1 1 2 1 1 0 1 0 1 0 0 1 2 0 0 0 0 1 2 1 1 0 1 2 2 2 1 0 0 0 0 0 0 0 0 1 0 2 2 0 1 1 2 2 0 0 1 0 0 0 0 1 0 0 2 1 1 1 0 1 1 0 1 1 1 0 2 2 1 0 2 1 0 2 0 0 0 0 1 0 1 0 1 0 0 0 0 1 2 0 0 1 1 0 0 1 1 0 0 0 0 0 0 2 0 0 0 0 0 0 1 0 0 0 0 1 2 0 1 1 0 0 1 1 0 1 0 1 2 1 2 2 2 0 0 2 0 0 0 0 0 1 0 0 1 0 1 2 0 0 0 1 2 1 1 1 1 2 0 1 0 0 0 0 1 0 0 0 2 2 0 0 2 1 0 1 2 1 1 1 2 0 0 1 0 0 0 0 1 1 0 0 1 2 0 0 0 0 0 0 2 0 0 2 2 0 2 0 0 1 0 1 0 1 1 0 1 0 1 1 0 0 0 0 1 0 0 0 2 0 0 0 0 0 0 1 1 1 0 2 1 1 1 2 0 0 0 0 1 0 1 0
59 1 1 2 1 0 0 1 0 2 0 0 0 1 1 1 0 1 1 0 2 0 0 2 0 0 0 0 1 2 2 2 2 2 1 1 0 2 0 0 2 0 0 0 2 0 0 0 2 0 0 0 0 1 1 0 1 1 1 1 0 1 2 2 0 0 0 1 1 0 0 1 2 2 1 2 1 2 2 0 2 2 0 0 0 0 0 1 1 2 0 1 0 0 1 1 0 1 0 1 0 0 0 0 1 1 2 2 1 1 0 1 0 1 1 1 0 0 1 0 1 0 2 2 0 0 2 0 0 0 1 0 0 0 0 0 0 0 1 0 1 2 0 0 1 1 0 0 0 1 0 0 0 0 0 0 0 0 0 0 1 1 0 1 1 0 0 2 0 0 0 0 0 2 0 0 2 1 1 1 1 1 0 1 1 1 1 0 0 1 0 1 2 0 2 1 2 0 1 0 0 0 0 0 1 0 0 0 0 0 0 1 1 0 0 2 1 0 1 0 2 1 2 0 0 1 1 0 0 0 0 0 0 0 0 0 0 2 2 1 0 0 2 1 1 0 0 0 2 0 0 0 0 0 0 0 0 0 0 0 1 0 0 0 1 0 1 1 1 1 0 2 0 1 0 0 1 2 2 0 0 0 1 1 1 1 1 1 0 2 1 1 2 2 2 0 2 1 0 1 1 0 2 1 2 1 0 1 1 1 0 1 1 0 2 0 1 0 0 0 1 1 1 0 2 0 0 1 1 2 2 0 1 0 0 0 0 2 0 0 0 1 2 0 1 0 1 0 2 0 0 0 0 0 1 1 0 1 0 1 1 1 1 0 1 1 0 2 2 0 2 0 0 2 0 0 0 1 0 0 1 0 0 0 2 1 1 0 0 0 0 0 1 0 2 0 1 0 0 0 0 0 1 2 1 0 0 1 0 0 0 0 0 1 1 2 1 0 1 0 0 1 1 0 2 1 0 0 0 0 0 0 0 2 1 0 0 0 1 1 0 0 0 0 0 2 1 2 0 0 0 0 0 2 1 1 1 2 0 2 1 1 1 0 1 1 1 2 0 2 1 0 1 2 1 0 2 2 0 0 0 1 0 0 2 2 0 2 2 0 0 0 1 1 1 1 1 1 1 1 1 0 2 0 2 0 2 1 0 0 0 0 1 1 0 0 1 0 0 0 1 2 2 2 0 2 0 1 1 1 1 0 1 0 0 0 1 1 1 1 0 1 1 1 1 1 0 1 1 1 0 0 0 2 0 2 0 0 0 0 0 0 1 2 0 0 0 0 0 1 0 0 1 0 1 2 2 2 0 2 0 0 1 0 1 0 0 0 0 0 1 1 1 0 0 0 0 0 0 1 0 2 1 2 0 1 1 0 0 1 1 1 2 2 2 2 1 2 1 1 1 2 2 2 2 0 0 1 0 0 1 0 0 0 2 2 2 0 0 0 0 1 0 1 1 0 2 1 0 0 0 1 0 0 0 0 0 1 1 0 0 0 2 1 1 1 1 1 0 0 1 0 0 1 1 2 2 0 0 0 2 0 2 1 2 2 1 0 1 2 0 0 0 0 0 1 1 1 0 1 0 1 1 1 1 1 1 2 2 0 1 1 0 2 0 0 1 2 2 2 0 0 0 2 1 1 1 0 0 0 0 0 0 2 0 1 1 0 0 1 0 1 0 0 0 1 0 1 0 0 0 0 1 1 1 0 0 0 0 0 0 1 2 1 1 1 1 1 1 2 1 0 1 0 0 1 0 0 1 1 1 2 1 0 0 2 0 2 1 1 1 1 1 2 0 0 1 1 1 1 0 1 0 0 1 2 1 1 0 1 1 1 1 0 1 0 1 0 1 0 0 1 0 2 0 0 0 0 1 0 1 1 2 0 0 0 0 0 2 1 1 0 1 0 0 1 1 0 0 0 1 1 0 2 0 0 0 1 0 0 0 0 0 1 1 1 2 1 1 1 0 0 0 0 1 1 1 1 1 1 2 2 0 0 0 0 1 0 0 0 0 1 0 2 2 2 2 2 0 0 0 1 2 0 0 0 1 0 1 1 0 0 0 0 0 1 0 0 0 0 0 0 1 0 1 2 2 1 0 0 2 0 0 1 0 0 1 1 2 1 0 1 1 1 1 1 1 0 0 0 1 1 0 0 2 0 2 0 0 0 2 0 0 0 2 0 2 0 1 0 0 1 0 0 0 1 1 1 1 0 1 1 0 1 0 0 0 1 0 2 1 0 0 2 1 0 0 0 1 0 2 0
60 0 2 1 1 0 0 1 2 0 0 1 0 1 0 0 0 0 0 0 1 0 0 2 0 0 0 1 0 1 1 1 1 0 1 1 1 1 0 0 2 0 0 0 2 0 0 0 1 0 0 0 1 1 0 1 0 0 0 2 0 2 0 0 1 1 1 0 2 1 0 2 2 2 2 2 0 2 2 0 2 2 1 1 2 0 0 1 1 2 1 2 0 1 0 0 1 0 0 0 2 0 1 1 1 1 2 2 0 0 0 1 1 1 1 1 1 0 1 0 1 0 0 0 0 1 0 1 0 2 1 2 0 0 0 0 0 0 0 0 1 1 0 0 0 0 0 0 0 1 1 1 0 1 0 0 1 0 0 1 1 1 0 1 1 2 0 1 1 1 0 0 0 2 2 1 1 1 0 0 1 2 1 2 2 1 2 1 0 0 1 2 2 0 2 0 1 0 0 0 0 1 1 0 0 1 0 0 0 0 2 2 0 0 1 2 0 1 1 0 2 2 0 0 0 1 0 0 0 1 0 0 0 0 1 0 0 2 2 2 0 0 2 2 2 0 0 0 1 0 0 0 0 0 1 0 0 0 0 0 0 0 0 1 0 0 1 0 2 0 0 0 0 1 0 1 0 1 2 0 0 0 2 2 2 2 2 1 0 1 0 1 1 2 2 0 0 0 1 1 1 0 1 1 0 1 0 2 0 0 0 0 1 1 0 0 1 1 0 0 2 2 1 0 0 0 0 2 2 2 2 0 0 0 0 0 0 1 0 1 1 1 1 0 0 1 0 1 1 1 0 1 0 0 1 1 0 0 0 1 1 1 2 0 1 0 0 1 2 1 1 1 1 2 0 0 0 0 0 0 0 0 0 0 0 0 0 0 0 0 0 0 1 0 2 0 2 1 1 1 1 0 0 2 1 1 0 1 1 0 0 0 0 1 1 2 1 1 0 0 1 2 1 0 0 0 0 0 2 1 1 2 1 1 1 1 0 2 0 0 0 0 0 0 0 1 1 0 1 2 0 0 0 2 1 1 1 2 1 2 0 0 0 0 0 0 0 2 0 1 1 1 1 2 0 0 0 2 0 1 1 1 0 2 1 1 1 1 1 0 0 0 1 1 1 1 1 2 2 2 0 0 2 0 2 0 2 0 0 0 0 1 0 0 1 0 0 1 1 2 2 2 1 1 0 1 0 0 0 2 0 2 1 0 1 0 0 1 1 1 2 2 2 2 2 1 0 1 2 2 0 1 1 2 0 0 0 0 0 1 1 0 0 2 0 0 2 0 0 0 0 0 0 0 0 0 0 2 0 0 0 0 1 0 1 0 0 0 0 1 0 0 1 0 0 0 0 0 0 0 0 2 1 1 2 0 0 0 0 1 0 0 0 0 0 1 0 0 0 0 0 0 1 1 1 0 1 1 0 0 1 0 1 2 2 0 2 1 0 0 2 0 0 1 1 0 2 1 1 1 0 2 0 1 0 0 0 2 2 0 0 0 1 0 1 1 0 1 0 0 0 0 1 0 1 2 1 1 2 1 1 0 1 1 1 0 0 1 1 1 0 0 0 1 0 0 2 1 0 1 1 1 0 2 0 0 0 1 2 1 1 1 1 1 1 1 1 0 0 0 0 1 0 2 1 2 0 1 1 1 2 1 0 1 0 0 0 1 0 1 1 0 0 0 0 1 0 0 0 0 0 0 0 0 0 0 0 1 0 0 1 2 2 1 1 0 0 2 2 2 0 0 1 0 0 1 0 0 0 2 0 2 1 1 1 1 1 2 1 2 0 1 2 2 0 0 1 0 0 1 1 1 0 0 1 0 1 0 1 2 1 0 0 1 0 0 1 2 1 1 1 2 0 2 0 0 0 0 1 0 0 0 2 0 0 0 0 0 1 0 0 0 0 0 0 1 1 1 0 0 2 2 1 1 1 0 1 1 0 0 0 1 1 0 1 2 2 0 1 1 0 0 0 0 0 2 0 0 2 1 1 1 0 0 0 1 0 0 1 0 1 2 1 1 1 1 1 2 1 0 0 0 2 1 1 1 1 1 0 0 0 1 0 0 1 1 0 0 1 1 0 0 2 2 2 2 0 0 0 0 2 0 0 0 2 0 1 0 1 1 0 1 0 0 0 0 1 0 1 0 1 1 0 0 1 1 1 1 1 0 1 0 0 0 1 0 1 0 1 0 1 0 1 1 0 1 2 0 2 0 1 1 0 1 0 0 0 0 0 0 0 0 0 2 0 1 0 0 0 0 0 0
61 1 1 0 0 0 0 2 1 1 0 0 0 1 1 1 0 1 1 0 1 0 0 2 0 0 0 0 0 2 2 0 1 2 0 1 1 2 0 2 0 0 0 0 2 0 1 0 2 0 0 0 0 0 1 0 0 0 2 1 1 1 1 2 0 0 0 0 1 0 0 0 1 1 2 1 0 1 1 1 1 1 0 2 2 0 0 0 0 2 0 1 2 2 1 0 0 0 0 0 1 1 1 0 0 0 2 1 1 0 1 2 1 2 2 2 1 0 1 0 1 0 1 1 0 0 1 1 1 2 0 1 0 0 0 0 0 2 0 2 1 1 0 0 0 1 0 0 0 1 1 1 0 0 0 1 1 1 1 1 0 0 0 1 0 1 0 1 1 1 0 0 2 0 1 2 2 0 0 0 0 1 0 1 0 0 0 1 1 2 2 2 2 0 2 0 0 0 0 0 0 0 0 2 2 0 0 0 0 0 0 0 1 0 2 2 0 1 1 0 2 1 2 0 0 1 1 0 0 0 0 0 0 0 2 0 0 2 1 1 0 1 1 1 1 0 0 0 2 0 0 1 1 1 0 1 1 1 1 0 1 0 0 1 0 0 0 0 1 0 0 0 1 1 1 1 0 0 1 0 0 1 2 0 1 0 1 2 0 2 0 0 1 2 1 0 1 0 0 2 2 0 2 2 0 0 0 2 1 2 0 1 2 0 2 0 2 1 1 1 1 1 2 1 0 0 0 0 2 1 1 1 1 0 0 1 1 1 0 0 0 1 2 0 0 0 2 0 1 1 0 1 1 0 1 0 1 1 0 2 2 2 2 0 1 0 0 1 1 0 2 0 1 2 0 0 0 1 1 0 1 1 0 0 1 1 1 0 0 0 0 0 0 0 1 1 1 2 1 0 0 1 2 1 0 0 1 0 0 0 0 0 1 0 1 2 1 0 0 0 0 1 0 1 2 2 1 0 2 0 2 0 0 0 0 0 0 1 1 0 1 0 0 0 0 1 2 1 0 0 0 1 0 2 2 1 2 2 1 2 1 0 2 0 2 2 2 2 0 0 0 0 2 1 0 0 0 1 0 0 1 1 0 0 1 1 0 2 2 1 0 0 0 2 0 0 0 1 1 2 0 0 1 1 1 0 2 1 1 0 0 2 0 1 0 0 1 0 0 0 1 2 2 2 1 2 1 1 1 1 1 0 2 0 2 0 1 0 1 1 1 1 1 1 1 1 0 2 2 2 1 1 0 1 1 1 0 1 0 1 1 0 0 2 0 0 1 2 2 0 0 2 1 0 1 0 0 2 0 0 2 0 1 0 0 0 0 0 0 0 0 1 1 1 1 1 1 1 1 0 0 1 1 1 0 1 1 0 0 1 0 0 1 1 1 1 0 0 0 0 0 1 0 1 1 0 1 1 0 0 0 0 0 2 1 0 2 0 0 0 0 1 0 1 0 0 1 2 0 0 0 2 1 1 1 1 0 1 0 1 1 0 1 2 2 2 1 2 1 1 0 1 0 0 0 1 1 0 1 0 1 0 2 1 2 2 1 0 0 2 0 1 1 1 0 1 1 2 0 1 0 2 0 1 2 0 1 1 1 1 1 0 0 1 1 1 1 1 1 1 0 0 2 2 0 2 1 2 0 0 2 2 0 1 0 1 1 0 0 1 0 1 1 1 0 0 0 0 0 0 0 0 0 0 0 0 0 0 0 0 0 1 2 1 1 1 0 2 1 2 1 0 0 0 0 1 1 0 0 2 0 2 1 1 2 0 1 2 2 1 1 2 2 2 1 1 1 1 0 1 0 1 0 0 1 0 1 0 1 2 1 0 1 1 1 0 2 0 0 0 1 1 0 2 0 0 0 0 0 1 0 0 2 1 0 0 0 1 2 2 2 0 0 0 1 0 0 0 0 0 2 2 0 2 0 0 1 0 0 0 1 0 1 0 1 1 1 0 1 0 0 0 0 1 0 1 0 1 2 1 2 2 0 0 0 1 1 0 0 0 0 1 1 1 1 1 1 1 1 0 0 2 2 0 0 0 1 1 0 1 0 1 0 0 1 1 0 0 1 1 0 0 1 1 0 0 1 2 0 0 2 0 0 1 1 0 0 0 0 0 1 2 0 1 0 0 1 0 0 0 2 0 2 0 0 0 0 1 0 1 1 0 2 0 0 1 2 0 1 0 0 0 0 0 0 0 1 1 1 0 0 0 0 1 0 0 0 0 0 2 0 0 1 2 0 0 0 0 1 0 2 1
62 0 1 1 1 0 0 1 1 1 0 1 0 1 1 1 0 0 0 0 2 0 0 2 0 0 0 0 1 2 1 1 1 1 2 0 2 2 0 0 1 0 1 1 2 0 0 0 2 0 0 0 0 2 0 1 0 1 1 0 1 2 2 2 1 0 1 1 1 0 0 0 2 2 1 2 1 1 1 0 0 1 0 1 1 1 0 0 0 2 0 1 0 1 0 0 0 1 0 1 1 0 2 2 0 0 2 2 0 0 0 2 1 2 2 2 1 0 0 0 2 0 0 0 0 0 0 2 1 2 0 0 0 0 1 0 1 0 2 0 0 2 0 0 1 1 0 0 0 0 0 0 0 0 0 0 1 1 0 2 1 1 0 2 1 2 1 2 0 0 0 1 0 2 2 0 2 0 0 0 0 0 1 2 2 1 1 0 0 1 1 2 2 1 0 1 2 0 0 0 0 0 1 1 2 1 1 0 1 0 0 1 1 0 2 1 0 1 2 2 0 0 1 0 1 0 0 0 0 0 0 0 0 0 2 0 0 2 2 2 0 0 2 1 2 0 0 0 1 1 0 0 0 0 1 1 1 0 0 0 0 0 0 0 0 0 0 0 1 0 0 0 2 2 0 0 0 0 1 0 1 1 2 1 2 0 1 0 1 2 1 2 1 2 2 0 1 1 0 1 1 1 0 0 0 0 0 0 1 1 0 0 1 2 0 0 1 1 1 1 1 1 2 1 2 0 0 1 1 0 2 0 1 0 0 0 0 2 1 1 0 1 1 1 0 0 2 1 1 1 0 1 1 0 1 0 0 2 0 2 2 2 2 0 1 2 0 2 2 0 2 0 0 2 1 1 0 1 0 0 2 1 0 0 1 0 0 0 0 0 0 0 0 0 2 0 0 0 1 0 1 0 0 2 1 0 0 1 0 0 0 0 0 0 0 0 0 1 0 0 0 1 0 2 0 1 1 0 2 0 0 1 1 1 1 0 0 2 1 0 1 0 0 1 0 1 2 1 0 2 0 0 0 1 1 1 1 2 1 1 1 0 0 0 1 1 1 2 0 0 1 0 2 0 1 1 1 2 0 2 1 2 0 0 1 2 0 0 0 1 1 1 0 2 1 0 0 1 1 1 1 1 0 1 1 1 1 0 0 0 0 1 0 0 0 1 2 0 1 2 2 2 2 2 1 2 1 0 0 2 0 2 1 1 1 0 0 0 1 1 1 1 2 2 2 2 0 0 1 0 0 0 0 2 0 1 0 0 1 0 0 1 0 2 0 0 1 1 1 0 0 1 0 0 0 0 0 1 0 2 0 0 2 0 2 1 1 0 1 1 0 2 0 1 0 0 1 0 0 0 0 2 1 0 1 0 0 0 0 1 2 0 0 0 0 0 0 1 1 0 1 1 1 1 1 1 1 2 0 0 0 1 0 1 1 1 2 0 2 0 2 0 0 1 0 0 2 1 1 1 0 1 2 0 1 1 0 1 0 0 0 0 0 0 0 1 1 1 0 0 2 0 0 0 0 2 1 1 1 1 1 0 2 2 2 2 2 0 1 2 0 1 1 0 1 0 2 2 0 2 0 1 0 0 2 0 1 1 1 1 0 0 0 1 0 0 0 0 0 0 0 0 0 2 0 1 1 0 1 1 2 2 0 2 0 0 0 1 0 2 1 1 0 0 1 0 0 0 1 1 1 0 1 1 1 2 0 0 0 0 0 1 2 1 1 0 1 2 2 2 1 0 1 0 0 1 0 0 1 0 1 0 1 0 1 1 1 2 0 2 0 0 2 2 0 0 2 0 0 1 0 2 0 0 1 0 2 0 0 2 2 0 0 0 0 0 0 0 1 0 0 1 0 2 0 0 0 0 0 0 1 0 1 0 0 0 0 0 1 1 1 0 0 0 0 0 0 0 0 0 1 1 0 2 0 0 0 0 0 0 0 0 0 0 1 0 1 0 1 1 0 0 0 1 0 2 0 2 2 2 2 2 0 1 1 1 0 0 1 1 2 2 0 2 2 2 2 2 0 0 0 2 1 0 2 2 0 1 0 0 0 0 0 1 2 0 0 0 2 2 0 0 2 1 1 1 2 1 0 0 2 0 0 2 0 0 0 1 1 0 1 0 1 1 1 1 1 0 0 0 2 0 0 1 2 1 2 0 0 1 1 1 1 0 2 0 2 0 2 0 0 0 0 0 0 1 2 1 1 0 0 0 0 0 0 0 0 1 0 2 1 1 1 2 0 0 0 0 1 0 0 0
63 0 1 1 0 0 0 2 1 2 0 0 0 0 0 0 0 0 0 0 1 0 1 1 0 0 0 0 0 1 1 1 1 0 1 1 1 2 0 0 2 0 1 1 2 1 1 0 2 0 0 0 2 2 1 0 1 0 1 1 1 1 2 2 0 0 0 0 1 1 1 0 2 2 2 2 0 0 0 1 1 2 1 0 1 0 0 0 0 2 0 1 0 2 0 0 2 1 0 1 1 0 0 0 1 1 2 1 1 0 0 1 0 1 2 2 0 0 1 0 1 0 1 1 1 0 0 1 1 2 0 0 0 0 0 0 0 1 0 1 1 1 1 0 1 1 0 0 0 0 0 0 0 0 0 1 0 1 0 2 1 1 0 2 0 2 0 0 2 0 0 0 0 2 1 2 1 1 0 0 0 0 0 2 2 2 0 1 0 1 1 2 2 1 2 0 0 0 1 0 0 1 1 0 1 0 0 1 1 1 0 0 0 0 1 2 0 0 1 1 1 0 1 0 0 1 1 1 0 0 1 1 0 0 2 0 0 1 1 1 0 0 2 2 2 0 0 0 2 0 0 1 0 1 0 0 0 0 0 0 0 0 0 1 0 0 1 0 2 0 0 1 0 0 0 0 0 1 1 0 0 1 1 0 1 1 1 2 0 2 0 1 1 2 2 0 1 0 0 2 0 0 2 0 0 2 0 2 1 1 0 1 1 2 1 0 2 0 1 1 0 0 1 0 2 0 0 1 0 0 2 0 1 1 0 0 0 1 0 1 1 1 1 0 0 0 0 0 0 1 1 0 0 0 1 1 0 0 1 1 2 2 1 0 1 0 0 1 1 0 2 0 0 2 0 0 0 2 0 0 0 0 1 1 2 1 1 0 0 0 0 1 1 0 2 0 1 0 0 0 0 0 2 2 0 0 1 1 0 0 0 0 0 1 1 2 0 0 0 0 0 0 0 0 1 1 1 0 1 0 0 0 0 0 2 1 0 2 1 0 2 0 1 1 1 2 2 1 0 0 0 0 0 2 2 1 2 1 1 1 1 0 1 0 1 1 1 2 0 1 1 1 2 0 1 0 1 2 0 0 2 1 0 2 1 1 1 0 0 0 2 2 0 0 0 1 1 1 1 2 1 1 0 2 0 0 0 1 1 0 0 1 0 1 1 0 0 0 0 0 1 2 1 1 0 1 0 0 0 2 0 1 2 1 2 2 1 0 0 2 0 1 1 1 2 1 0 1 1 1 0 0 1 2 0 1 0 1 0 1 1 0 0 2 0 0 1 1 1 1 0 1 1 0 1 1 1 2 0 0 2 0 2 0 1 0 0 0 1 2 0 0 0 1 0 0 0 1 1 1 1 1 0 2 0 0 1 0 0 0 0 0 0 1 0 0 0 1 0 1 0 1 0 0 0 0 2 2 0 0 1 0 0 0 2 1 2 0 0 0 1 0 0 1 1 0 1 1 0 0 1 1 1 1 1 1 0 1 1 0 0 0 1 2 2 2 2 0 0 0 2 0 0 0 0 2 2 0 1 0 0 1 2 2 2 2 1 2 0 0 0 2 0 0 0 1 1 2 0 2 0 2 1 1 1 0 1 2 2 0 1 1 0 2 0 0 1 1 1 1 0 0 0 2 0 2 0 0 1 1 2 2 0 2 0 1 1 0 0 0 0 0 0 2 0 0 1 0 0 0 0 0 1 0 1 2 0 0 0 0 0 1 2 1 1 0 1 2 0 2 0 0 0 0 0 2 1 0 0 1 0 0 0 0 0 2 0 2 1 1 1 1 1 2 1 1 0 1 1 1 1 0 0 1 1 0 0 0 0 2 2 0 1 1 1 1 1 2 1 0 2 1 0 2 0 0 0 0 0 1 0 0 1 0 0 0 0 0 1 0 0 1 0 0 0 0 1 0 0 1 1 1 2 2 0 1 2 0 1 1 0 0 0 0 0 0 0 0 1 1 0 0 0 1 0 2 0 1 1 0 1 1 0 0 0 0 0 2 0 0 0 2 0 1 2 2 2 1 0 0 0 2 1 0 2 1 0 0 0 1 0 1 0 0 1 1 0 1 1 1 0 0 2 2 0 0 0 1 0 0 2 1 0 0 0 0 0 1 1 1 0 2 0 0 0 0 0 0 0 0 0 1 0 1 2 0 2 0 0 1 1 1 1 0 2 0 0 0 1 0 0 0 1 1 0 0 1 0 2 0 0 0 1 1 0 0 1 0 0 2 0 0 0 1 0 0 0 0 0 0 2 1
64 1 1 2 0 0 0 2 1 1 0 0 0 0 0 0 0 1 1 1 1 0 1 1 1 1 1 1 0 2 2 0 2 1 0 1 1 2 0 0 1 0 0 0 2 0 1 0 0 0 0 0 0 0 1 1 1 0 2 1 1 1 1 1 0 0 0 0 0 0 0 1 2 2 1 2 1 2 2 0 2 2 0 1 1 0 0 1 1 2 1 2 2 1 1 1 0 0 0 0 2 0 0 0 2 1 2 1 1 1 0 0 0 1 1 1 0 0 1 0 2 0 0 0 0 1 0 1 1 1 0 0 0 0 1 0 0 0 0 1 0 2 0 0 1 1 0 0 0 2 0 1 0 0 0 0 0 1 1 1 1 1 0 0 1 2 0 0 0 1 1 0 2 0 2 2 2 1 0 0 0 0 0 2 2 2 0 0 0 1 1 2 2 1 2 0 0 0 1 0 0 1 0 1 0 1 2 1 0 0 2 2 1 0 2 2 0 0 1 0 2 0 2 0 1 0 0 0 0 0 0 0 0 0 2 0 0 2 2 2 0 0 1 0 0 0 0 0 2 0 0 0 0 0 1 0 1 1 1 2 0 1 0 0 1 0 1 1 0 0 0 2 1 2 2 2 0 1 2 0 0 1 2 1 2 2 2 0 1 2 0 1 2 2 2 0 0 0 0 2 1 0 1 0 0 0 0 2 1 1 0 0 1 2 1 0 1 2 0 0 0 0 1 1 2 0 0 0 0 0 2 2 0 0 0 0 0 2 1 2 0 1 2 0 0 0 1 0 2 0 0 0 0 1 1 0 1 0 0 1 1 1 2 0 2 1 0 1 1 0 2 0 0 2 0 0 0 2 0 0 2 2 0 0 1 1 1 0 0 0 0 0 2 0 2 0 2 0 1 1 1 1 1 2 1 1 0 0 0 0 0 0 0 0 0 0 0 0 0 0 1 1 0 0 1 2 1 0 0 0 1 0 0 2 0 1 0 0 0 0 2 0 0 1 0 2 0 0 0 0 0 0 0 2 2 1 2 2 2 2 0 0 0 1 0 1 1 1 0 0 1 1 2 0 1 1 1 2 1 0 0 2 0 0 2 1 0 1 1 0 1 0 0 2 1 1 1 1 1 2 1 1 2 0 2 0 2 1 1 0 1 0 0 0 1 0 0 0 1 1 1 2 2 1 0 1 0 1 1 1 1 1 2 0 2 0 1 2 0 0 1 2 0 0 1 2 0 1 1 2 2 2 0 1 1 1 1 0 0 0 0 0 0 0 0 0 0 0 0 0 0 1 0 0 0 0 0 1 0 2 0 0 1 0 1 0 0 0 1 1 1 0 0 1 0 0 0 1 1 1 1 0 1 1 1 0 0 0 0 2 0 0 0 1 0 0 0 2 0 2 0 2 0 0 0 0 2 1 0 0 1 0 0 2 1 1 2 2 1 1 0 1 0 0 1 0 2 0 2 1 0 2 0 1 0 0 0 2 2 0 0 0 1 0 0 0 0 0 0 0 1 0 0 2 2 2 2 0 0 0 0 1 2 2 1 1 2 0 0 1 0 1 0 1 1 1 2 1 0 1 0 0 1 0 1 0 2 2 1 2 0 0 0 2 0 1 1 2 1 1 1 0 1 2 0 2 0 0 0 0 0 0 0 1 0 0 0 0 0 0 0 0 1 0 0 0 0 0 1 1 1 1 1 0 0 0 0 0 1 0 0 0 2 0 0 1 1 2 2 1 0 0 0 1 1 0 1 0 1 0 0 1 2 0 0 2 0 2 1 2 0 1 2 2 0 0 1 0 0 1 0 1 0 0 2 0 2 0 1 2 1 0 1 0 0 0 0 2 1 0 2 1 0 2 1 0 0 0 1 1 0 0 1 0 0 0 0 1 1 0 0 0 1 0 0 1 1 0 0 0 2 2 0 2 0 0 0 0 0 0 0 0 1 0 1 1 1 0 0 1 1 0 0 2 0 2 0 0 1 0 0 0 0 0 0 0 1 0 2 0 2 2 2 1 1 0 1 2 0 0 0 1 1 0 2 2 1 0 0 1 0 1 0 0 0 2 0 1 2 1 0 1 2 1 1 1 1 1 1 1 1 0 2 2 0 0 1 1 1 0 1 1 1 0 0 1 1 1 0 1 0 0 0 1 1 0 1 0 0 1 1 0 1 0 0 0 1 0 1 0 1 0 1 1 0 0 0 0 1 0 1 1 1 1 1 1 0 0 0 1 0 1 0 2 0 1 0 0 1 1 1 1
65 1 2 0 0 0 0 1 2 1 0 0 0 0 0 0 0 1 0 0 2 0 0 1 0 0 0 0 1 2 2 1 0 1 1 1 1 2 0 1 1 0 0 0 2 1 0 0 2 0 0 0 0 0 0 0 0 0 1 0 2 2 0 1 1 1 1 0 1 1 0 0 2 2 1 2 1 1 1 0 1 2 1 1 2 0 0 0 0 2 0 1 1 2 1 1 1 1 0 0 1 0 1 1 1 1 2 2 0 0 1 2 1 2 2 2 1 0 0 0 2 0 2 2 0 0 0 1 1 1 1 1 0 0 1 0 1 0 2 0 1 1 0 0 1 1 1 0 0 1 1 1 0 1 2 0 0 0 0 0 0 0 0 2 1 1 0 0 1 1 0 0 0 2 1 1 1 0 0 0 0 0 1 2 2 1 2 1 0 0 1 1 1 0 1 0 1 0 1 0 0 0 0 0 1 2 1 1 2 0 0 0 1 0 2 2 1 1 0 0 2 0 1 0 0 0 0 1 1 1 1 1 0 0 2 0 0 2 2 0 0 1 0 1 1 0 0 0 1 1 1 0 0 0 0 0 0 1 0 0 1 0 0 2 0 0 0 0 0 0 0 1 2 2 0 1 1 1 1 0 1 0 1 0 1 1 2 1 0 2 0 0 1 2 2 0 1 0 0 1 1 0 2 1 0 1 0 2 2 2 0 2 1 2 0 0 0 0 1 1 1 1 1 0 1 0 1 2 0 1 2 0 1 0 0 0 0 2 0 2 1 1 2 0 0 0 1 0 1 0 1 0 0 0 1 1 0 1 0 1 1 2 2 0 1 0 0 2 2 0 2 0 0 2 1 1 0 1 0 0 0 0 0 1 2 0 1 0 0 0 0 0 1 1 2 0 1 1 1 1 1 1 0 2 1 1 0 1 0 1 1 1 1 0 1 1 0 0 2 0 0 0 0 0 1 1 2 0 0 0 0 1 0 0 0 0 0 1 1 0 2 0 0 1 0 0 2 0 0 1 0 0 0 1 0 0 0 1 1 0 0 0 0 0 0 0 0 2 0 1 1 1 2 0 1 1 1 2 1 0 1 1 1 0 2 1 0 1 1 0 0 0 1 2 1 0 0 1 1 1 1 0 1 1 2 1 2 2 1 0 0 1 0 1 0 0 0 1 0 1 1 2 2 2 1 2 0 1 1 1 0 2 2 1 2 0 1 1 1 1 0 2 2 1 2 2 0 2 2 2 0 0 1 2 1 1 0 0 1 0 0 0 0 2 1 1 0 0 0 0 0 0 1 0 1 1 1 2 1 1 0 0 1 0 1 0 0 1 1 2 0 0 0 0 1 0 0 0 0 0 0 1 0 1 1 0 1 0 1 1 0 0 0 0 0 0 0 1 1 0 0 1 0 0 0 0 1 1 0 0 0 0 1 1 2 1 2 0 0 0 0 1 0 0 2 0 2 2 1 1 1 2 0 1 0 0 0 2 2 0 0 0 1 1 2 2 0 0 0 0 2 0 0 0 0 1 1 0 1 0 1 0 2 1 2 2 1 1 0 1 0 1 0 0 0 1 1 1 0 1 1 0 0 1 2 0 2 2 1 2 0 0 0 2 0 1 2 1 1 1 0 1 0 2 1 1 2 0 0 0 1 0 0 2 0 0 0 1 0 1 1 1 0 1 0 0 1 1 0 0 0 0 0 0 0 1 0 0 0 0 0 0 2 1 0 1 1 1 1 2 0 0 1 0 0 1 1 1 1 1 0 2 2 0 0 2 0 1 1 2 0 2 0 1 0 0 0 1 0 2 0 1 0 0 2 1 2 0 0 2 2 0 1 1 0 0 1 1 1 0 1 1 0 1 0 0 0 0 1 1 1 1 2 0 0 0 0 0 1 0 0 1 0 0 0 0 0 0 0 0 2 2 2 1 1 0 2 0 0 0 0 0 0 0 0 2 1 0 0 1 0 0 0 1 0 2 0 1 2 2 2 2 1 0 1 1 0 1 0 0 0 2 1 1 1 1 2 2 0 0 0 2 2 0 1 1 1 2 1 1 0 0 0 0 1 2 0 1 2 2 0 0 2 2 0 0 0 1 0 0 2 0 1 2 0 0 0 1 2 1 0 1 2 1 1 1 2 2 0 0 0 0 2 0 0 0 0 0 0 1 1 1 1 0 1 1 1 0 0 0 0 0 0 0 0 2 2 2 0 0 0 0 1 2 0 1 0 0 1 1 0 1 0 1 0 1 0 0 0 0 0 0
66 1 1 2 1 0 0 1 0 2 0 0 0 0 0 0 0 1 0 0 2 0 0 2 0 0 0 0 0 2 1 0 2 1 0 1 1 1 0 1 2 1 0 0 2 0 0 0 2 0 0 0 0 0 1 0 0 1 1 0 1 1 2 2 0 0 0 0 2 1 1 2 2 2 1 2 1 0 0 1 1 2 1 1 2 0 0 0 0 2 0 1 1 2 0 0 1 1 1 0 2 0 0 0 1 1 2 1 1 0 0 1 0 1 2 2 1 0 0 0 1 0 1 1 1 1 0 0 0 0 1 0 1 0 0 0 0 0 0 1 1 1 0 0 0 0 1 0 0 1 1 1 0 0 0 1 1 1 1 1 0 0 0 1 1 1 0 0 0 2 2 1 0 2 1 0 1 2 0 1 0 1 0 2 1 1 0 1 0 1 2 2 2 0 2 0 1 0 0 0 0 0 0 1 1 1 1 0 0 0 0 0 1 0 1 2 1 1 1 0 2 1 2 1 0 2 2 0 0 0 0 0 0 0 1 0 0 2 2 2 0 0 2 2 2 0 0 0 1 1 1 0 0 1 0 0 1 0 0 0 0 0 0 1 0 0 0 1 2 0 0 0 0 1 0 0 1 2 2 0 0 0 2 1 1 1 1 0 0 2 1 0 0 2 1 0 0 0 0 2 0 0 2 1 0 1 0 2 1 1 0 1 1 2 1 0 1 0 0 0 1 1 0 0 0 0 0 2 1 2 2 1 1 0 0 0 0 1 0 0 0 0 2 0 0 0 2 0 1 1 0 1 0 1 0 1 2 0 0 1 1 1 0 0 0 1 0 0 2 2 0 2 0 2 0 0 0 2 1 0 0 1 0 1 1 1 1 0 0 0 0 0 0 0 2 1 0 1 0 0 0 0 0 1 1 0 0 0 0 0 0 0 0 0 0 1 1 1 0 0 1 1 0 1 1 2 1 0 2 1 1 1 0 2 0 2 0 1 1 0 2 0 0 0 1 2 1 1 0 2 0 0 0 0 0 0 0 1 1 2 1 0 0 0 0 0 0 1 0 0 1 0 2 0 2 0 1 1 0 0 2 1 0 1 2 0 0 2 2 1 0 0 0 1 1 1 1 2 2 2 0 0 2 0 2 0 2 1 1 0 0 2 0 1 0 0 1 1 1 1 1 2 2 2 0 2 0 0 0 2 0 2 2 2 2 1 0 0 0 2 1 0 1 0 1 1 0 0 1 2 0 1 0 2 1 0 0 0 0 0 0 0 1 2 1 1 0 0 0 0 0 0 0 0 0 0 0 1 0 2 0 0 1 0 0 0 0 0 0 0 0 0 0 0 1 0 0 1 1 1 1 1 1 1 1 1 1 0 0 2 0 0 0 1 0 0 0 1 1 0 0 1 0 0 0 0 1 2 0 0 0 0 1 1 2 0 1 0 1 1 1 0 0 2 1 0 2 0 1 1 0 1 0 0 0 0 0 1 1 0 0 0 2 0 0 0 2 1 0 0 1 0 0 1 0 2 2 0 0 0 1 0 1 1 1 1 0 0 0 1 0 1 0 1 2 0 2 2 0 1 0 2 0 0 2 0 1 2 2 0 0 0 0 2 0 2 1 1 1 1 0 0 0 2 1 1 2 0 0 0 1 1 0 2 0 2 1 1 1 2 0 2 0 0 0 1 0 0 1 1 1 1 0 1 0 0 0 0 1 1 0 1 2 2 1 0 0 2 2 1 0 0 0 0 0 0 1 0 2 0 2 0 0 0 0 2 0 2 1 2 0 1 1 1 0 0 0 0 0 0 0 1 0 0 0 0 2 0 1 2 2 0 2 0 0 0 2 2 1 0 2 1 0 2 0 0 0 0 2 0 1 1 2 0 0 0 0 0 2 0 0 2 0 0 0 1 1 0 0 1 0 0 1 2 0 0 0 0 0 0 0 0 0 0 0 0 1 0 2 2 0 0 0 1 0 2 0 0 1 1 2 2 0 1 1 1 0 0 0 0 0 0 0 1 2 1 1 2 0 0 1 2 2 0 0 0 1 1 0 1 0 1 0 0 2 1 0 1 2 1 0 0 2 1 0 1 2 1 1 0 1 0 0 2 0 0 0 0 1 1 0 1 1 1 0 0 1 0 0 0 2 0 1 1 1 0 1 0 0 1 1 1 1 0 0 1 2 0 1 0 0 0 0 0 0 0 0 1 1 0 0 0 1 2 0 0 1 1 0 2 1 0 0 1 0 0 0 1 1 0 1 0
67 1 1 0 0 0 0 1 2 0 0 1 2 2 1 2 0 0 1 1 1 0 1 2 0 0 1 0 0 1 2 1 1 2 0 0 2 2 1 0 1 0 1 0 1 1 0 0 2 0 0 0 1 2 0 0 1 0 1 2 0 0 2 2 0 0 0 0 0 0 0 1 2 2 2 2 0 1 1 0 1 1 2 0 2 0 0 0 0 2 0 1 0 1 0 0 0 2 2 0 1 0 0 0 1 1 2 1 1 0 0 2 0 1 2 2 0 0 0 0 2 0 2 2 0 0 2 2 0 2 2 0 0 0 0 0 0 1 0 2 1 1 0 0 0 0 0 0 0 0 0 0 0 0 0 0 0 2 1 1 1 1 0 2 0 1 0 1 0 2 2 0 0 2 1 2 1 0 0 0 0 1 0 1 1 1 1 1 0 0 1 2 1 0 1 0 0 0 1 0 0 1 0 2 2 0 0 0 0 0 1 1 1 0 0 1 1 0 0 1 1 1 1 0 0 1 1 0 0 0 1 1 0 0 2 0 0 2 2 1 0 1 1 1 2 0 1 0 1 1 0 0 0 0 0 0 2 0 0 0 0 0 0 0 0 0 1 0 1 0 0 0 1 2 0 0 1 0 1 0 1 0 1 1 1 1 1 1 0 2 2 1 1 2 2 0 1 0 0 0 1 0 1 1 0 1 1 1 1 1 0 1 2 2 1 0 0 0 1 1 0 0 2 1 0 0 0 0 1 1 1 1 0 0 0 0 0 2 0 1 0 1 2 0 1 0 0 1 2 1 0 0 1 0 1 0 1 1 0 2 1 1 2 0 2 2 0 1 1 0 2 0 1 1 0 0 0 1 0 0 1 0 0 0 1 0 1 0 0 0 0 0 2 0 2 0 0 2 1 1 1 1 0 2 2 0 0 1 0 0 0 0 0 0 1 0 0 0 2 0 0 0 1 1 0 0 0 1 2 1 1 0 1 1 1 1 0 0 0 0 2 0 0 0 1 1 2 0 1 1 0 1 0 1 0 0 0 1 0 1 0 0 0 0 0 1 0 2 0 1 2 1 1 2 0 0 0 1 1 0 1 2 0 0 2 0 0 2 2 1 0 0 0 1 2 2 2 1 1 2 1 1 0 1 1 1 1 2 2 0 0 2 0 1 0 0 0 0 1 1 1 2 2 1 0 2 0 0 0 2 0 1 0 0 0 0 0 1 0 1 0 2 0 0 0 1 1 1 1 1 1 1 0 1 1 1 1 0 2 0 0 2 1 1 1 1 0 0 0 2 0 1 1 0 1 2 2 1 0 2 0 0 1 0 1 0 0 1 0 1 0 1 0 0 0 0 0 0 0 0 0 2 0 2 0 0 2 0 1 1 0 0 0 0 0 0 0 1 1 0 0 1 0 0 0 0 1 2 0 0 0 1 0 2 0 0 1 0 0 0 1 0 0 1 1 0 2 1 2 2 1 1 0 1 0 0 0 2 1 1 1 0 2 2 2 2 1 2 0 0 1 0 0 0 2 2 2 0 0 0 0 1 0 0 0 0 0 0 0 1 0 0 1 0 1 1 2 2 0 1 0 1 0 2 0 0 1 2 2 0 1 1 0 1 0 0 0 0 0 0 0 1 1 2 0 2 0 0 2 2 1 1 0 2 0 2 0 1 1 2 0 2 0 1 0 0 0 0 0 1 1 1 0 0 0 0 0 0 0 0 0 1 2 2 1 0 1 1 2 1 1 0 0 0 1 0 2 0 0 1 0 0 0 0 0 2 0 1 1 1 1 2 1 2 1 0 1 2 0 2 0 2 0 0 1 0 0 1 0 0 0 0 1 1 1 1 1 2 1 0 2 1 0 2 0 0 0 0 0 0 1 0 1 0 0 0 0 0 1 0 0 1 0 0 0 0 0 0 0 0 2 2 2 2 0 1 2 1 0 0 0 0 0 0 0 1 1 0 0 1 0 0 0 0 0 1 0 1 1 0 2 1 0 0 0 0 1 0 0 0 0 1 1 1 2 1 1 1 2 0 1 2 2 1 1 1 0 2 0 0 0 1 0 0 0 2 0 1 2 2 0 0 2 2 1 2 1 0 0 0 2 0 0 1 0 0 0 0 2 2 0 1 0 1 0 0 2 0 1 1 0 1 0 1 1 0 1 0 0 0 2 0 0 1 0 1 1 0 0 0 0 0 0 0 0 0 1 0 2 1 1 0 0 0 0 0 0 2 0 2 0 2 0 2 0 0 0 0 1 0 2 1
68 0 2 1 0 0 0 2 0 2 0 0 1 1 0 0 1 1 1 0 2 0 0 2 0 0 1 0 1 1 1 2 1 0 0 1 1 1 0 1 0 0 0 0 2 0 1 0 2 0 0 0 1 1 2 1 1 0 1 2 0 0 0 0 0 0 0 0 1 1 1 1 2 2 0 2 2 2 2 0 1 2 0 2 2 0 1 0 0 2 0 0 2 0 0 0 0 2 0 2 0 0 1 1 0 0 2 2 1 0 0 1 1 2 2 2 1 0 2 0 1 0 1 1 0 1 1 1 1 2 0 0 1 0 0 0 1 0 0 1 0 2 1 0 0 1 0 0 0 1 0 1 0 0 0 0 0 0 1 2 1 1 0 1 0 2 0 0 0 1 1 0 1 1 2 1 2 1 1 1 1 1 0 2 2 2 1 2 1 0 0 2 1 1 1 0 0 0 0 0 0 0 1 0 1 0 0 0 0 0 1 1 0 0 1 2 0 1 1 2 0 0 2 0 0 0 0 0 0 0 0 0 0 0 1 0 0 2 2 1 0 1 2 2 2 0 0 0 2 0 0 0 0 0 0 0 2 0 0 0 0 0 0 2 0 0 0 2 0 0 0 2 0 2 0 1 1 1 1 0 1 0 2 1 1 1 1 2 0 2 0 0 0 1 1 0 0 0 0 2 0 0 2 0 0 0 0 2 1 1 1 1 0 1 2 0 2 1 0 0 2 2 1 0 1 0 0 0 1 0 1 2 1 0 0 0 1 1 0 0 0 1 1 0 0 0 1 0 2 1 0 0 0 1 1 0 1 1 0 0 0 0 2 0 2 0 0 1 1 0 2 0 1 1 0 0 0 1 1 0 0 0 0 0 2 1 1 0 0 0 0 0 0 0 2 0 1 0 0 0 0 0 0 2 1 1 0 1 0 0 0 0 0 0 0 2 1 0 1 0 0 1 1 0 1 1 0 0 1 0 1 0 1 1 1 0 0 2 1 1 2 0 0 1 1 1 2 2 0 0 0 1 0 1 1 0 1 2 0 0 0 0 0 1 0 2 1 2 0 0 1 0 2 2 1 0 1 2 0 2 1 2 0 0 0 2 0 1 1 1 0 0 0 2 1 0 0 1 0 1 1 1 1 1 1 0 1 0 0 0 0 2 0 0 1 0 0 0 1 1 1 2 2 2 0 1 0 1 1 1 1 0 0 0 0 1 0 1 0 1 1 1 1 1 2 0 0 0 0 0 0 0 1 1 1 1 1 0 0 0 0 0 0 1 0 0 0 1 1 0 0 1 0 0 0 0 0 2 0 1 0 0 1 0 0 0 0 2 0 2 0 1 0 1 0 2 0 2 2 1 0 0 2 1 0 2 2 1 0 0 0 0 0 0 0 0 1 0 0 0 0 0 1 1 1 0 1 1 0 0 1 1 2 2 2 0 2 0 1 0 0 1 0 2 0 0 2 1 0 0 0 2 0 2 0 0 0 1 1 0 0 0 2 1 1 1 1 1 1 0 0 1 1 0 0 1 1 0 0 0 1 0 2 1 2 2 0 1 0 1 1 0 0 0 0 0 0 1 0 1 0 1 0 1 1 0 1 1 2 1 0 0 0 2 0 1 0 1 1 1 0 1 1 2 0 2 0 0 0 0 1 1 0 2 0 2 1 0 0 2 0 2 0 0 0 0 0 0 0 0 1 1 1 0 0 1 0 0 2 2 0 0 2 1 0 0 0 1 0 2 0 0 0 1 1 0 2 0 0 1 0 1 1 0 0 0 0 2 2 1 0 1 0 2 0 0 0 1 0 1 0 2 0 0 2 0 2 0 1 2 1 0 0 2 0 0 2 2 1 0 1 1 0 2 0 0 0 0 0 1 0 0 2 0 0 1 1 0 1 0 0 1 0 0 0 1 1 0 0 0 1 1 0 2 0 0 0 0 0 0 0 0 0 0 0 1 1 0 2 0 0 0 0 2 0 1 0 1 1 0 1 1 0 0 0 0 0 0 0 0 0 1 0 1 2 2 2 1 1 0 0 1 2 1 1 1 1 0 0 1 1 1 0 0 1 1 0 1 2 1 1 0 2 1 2 2 1 1 0 0 1 0 0 2 0 0 0 2 2 0 0 0 2 1 0 1 2 0 0 0 1 1 0 2 2 0 2 0 0 1 1 1 2 0 2 0 0 0 2 2 0 0 2 0 0 0 0 1 0 0 0 0 0 1 0 0 0 0 0 1 0 0 0 1 1 0 0 0 1 0 1 0
69 1 2 2 0 1 1 2 0 2 0 0 1 0 0 0 0 0 0 1 1 1 0 1 0 0 0 0 0 1 1 1 1 1 0 0 2 2 0 1 1 0 0 0 2 0 0 0 1 0 0 0 2 2 0 1 0 0 0 2 0 2 1 2 0 0 0 1 1 0 0 2 1 1 2 1 0 1 1 0 1 1 0 1 1 1 1 0 0 2 0 0 0 2 0 0 0 1 1 1 2 1 1 1 0 0 2 2 1 1 0 1 0 0 1 1 0 0 1 0 1 0 1 1 1 0 0 2 1 2 0 0 0 0 0 0 0 0 0 1 2 0 0 0 2 2 1 1 1 1 0 0 1 0 0 0 0 2 0 1 1 1 1 0 1 0 0 0 1 1 0 1 1 1 1 1 2 1 0 1 0 1 0 2 1 1 1 0 0 2 2 2 1 0 1 0 0 0 0 0 0 1 0 1 0 1 1 0 1 0 0 2 1 0 1 2 2 1 2 1 1 0 2 0 0 2 2 1 1 1 1 1 0 0 2 0 1 2 1 1 0 0 1 2 2 0 0 0 1 0 0 1 0 0 0 1 1 0 0 0 0 0 0 0 0 0 1 0 2 0 0 1 1 2 0 1 0 1 2 0 1 0 2 1 2 2 2 2 1 2 0 1 1 2 1 1 1 0 0 1 1 0 2 0 0 1 0 2 2 1 0 1 1 1 0 0 2 1 0 0 1 1 2 1 0 0 0 1 1 2 2 1 1 0 0 0 0 0 0 0 0 1 1 0 0 0 2 0 1 1 0 1 1 0 1 0 0 1 0 2 1 1 1 1 0 1 0 1 2 1 1 1 1 2 0 0 0 2 0 0 1 1 0 0 1 1 1 0 0 0 0 0 0 0 2 0 0 1 0 0 0 0 0 2 2 0 0 0 0 0 0 0 1 0 1 2 0 1 0 0 0 2 0 1 1 1 0 0 1 0 1 0 0 2 1 1 0 0 0 0 1 0 0 0 1 1 2 1 1 0 1 0 0 2 2 2 2 2 1 2 1 0 0 0 0 0 0 2 0 0 1 0 2 2 0 2 0 1 0 1 0 2 0 0 1 1 0 2 0 2 0 0 0 1 1 0 0 2 2 2 0 0 2 0 2 0 2 1 0 0 0 0 0 0 0 1 1 0 2 1 1 2 2 2 0 2 0 1 1 1 1 0 2 1 2 1 2 2 1 1 1 1 1 1 1 0 1 1 1 1 0 0 0 2 1 0 0 0 2 0 0 2 0 0 0 0 0 0 0 2 0 1 0 0 0 0 0 2 0 2 0 0 1 0 0 0 0 0 2 1 2 0 0 0 0 1 0 0 0 0 0 1 0 2 0 0 2 0 0 0 0 0 0 0 0 0 0 1 0 1 1 0 0 0 0 0 2 2 0 0 1 0 1 2 1 1 2 0 0 0 0 1 0 2 0 0 0 1 2 2 0 1 0 0 0 0 0 2 2 0 0 0 1 2 2 2 2 1 0 0 1 0 0 0 0 2 2 0 1 0 1 0 1 1 1 1 0 1 0 0 0 1 1 1 0 1 2 1 0 0 0 0 0 1 1 0 1 2 2 1 0 0 0 2 0 0 0 0 0 0 0 0 0 2 0 1 2 1 0 0 1 1 0 1 0 0 0 0 0 0 0 0 1 1 0 0 0 0 0 0 0 0 0 0 0 0 1 0 1 0 0 1 2 1 1 0 0 0 0 2 0 0 0 0 0 1 1 0 1 1 0 1 1 1 1 1 1 2 0 2 0 0 0 0 0 0 0 1 0 1 0 2 0 0 2 0 1 1 1 1 0 0 1 1 1 0 2 1 1 0 1 1 0 1 0 0 0 0 1 0 0 0 1 1 0 0 1 1 2 0 0 1 0 0 1 0 0 0 0 0 2 2 0 2 0 0 0 0 0 0 0 1 0 1 1 1 0 0 1 2 0 0 0 2 0 2 0 1 2 1 1 1 0 0 0 2 0 0 0 1 0 2 0 2 2 2 2 2 0 0 0 2 2 1 2 1 0 0 0 1 1 1 1 1 1 1 0 0 1 0 0 1 2 1 1 0 1 1 0 0 1 1 1 2 1 0 0 2 2 0 0 0 1 1 1 1 1 0 0 1 1 0 1 0 1 1 1 0 0 1 1 0 0 0 1 0 0 0 0 0 0 1 0 0 0 0 0 1 1 0 0 0 1 2 0 0 1 1 0 2 0 0 0 1 0 1 0 1 1 0 0 0
70 0 0 2 1 0 0 1 1 1 0 0 0 1 1 1 0 2 1 0 2 0 0 1 1 1 1 1 1 2 2 1 0 1 2 1 2 2 0 0 2 0 0 0 0 0 1 0 2 0 0 0 0 0 0 0 0 0 0 2 0 0 2 2 1 1 1 0 0 0 0 1 2 2 2 2 0 2 2 0 2 2 0 1 1 0 0 0 0 1 0 0 0 1 0 0 1 2 1 1 2 1 1 1 1 1 2 1 1 1 0 2 0 0 2 2 2 0 2 0 1 1 1 1 0 0 1 1 1 1 1 0 1 0 1 0 1 0 0 1 0 2 0 0 2 2 0 0 0 0 0 0 0 0 0 0 0 2 0 0 0 0 0 0 1 1 0 0 1 1 1 0 1 1 1 2 1 0 0 0 1 1 0 2 1 1 1 1 1 0 0 1 2 0 2 0 2 0 0 0 0 0 0 2 2 0 0 0 1 0 0 0 1 0 0 1 0 1 0 1 1 0 2 0 1 2 1 0 0 0 0 0 0 0 2 0 0 2 2 2 0 0 2 2 2 0 0 0 2 0 0 0 0 0 0 0 0 0 0 0 0 0 0 1 0 0 0 0 1 0 0 1 0 1 0 1 1 1 2 0 1 0 2 2 2 2 2 0 0 2 2 1 2 2 2 0 1 1 0 2 2 0 2 1 1 1 0 2 2 1 0 1 1 1 1 0 2 1 1 1 1 1 1 1 2 0 0 2 0 1 1 2 0 0 0 0 1 1 0 0 0 1 1 0 0 0 1 1 1 1 1 0 0 0 0 2 0 0 1 1 2 2 1 0 1 0 0 1 1 0 2 0 1 2 0 0 0 1 0 0 0 0 0 0 0 0 0 0 0 0 0 0 1 0 2 1 0 1 0 0 0 0 2 2 0 0 1 0 0 0 0 0 0 1 1 1 0 0 1 1 0 0 0 1 0 1 0 1 2 1 1 0 0 2 0 0 0 1 0 1 2 0 1 1 0 2 2 1 0 1 0 0 0 2 1 1 1 1 0 1 1 0 0 1 0 1 1 2 0 1 1 1 2 0 2 0 1 1 0 0 1 1 0 1 2 1 0 0 0 0 1 1 0 2 1 1 1 1 1 1 1 0 2 1 2 0 1 1 1 0 0 1 0 1 0 0 0 0 1 1 2 2 0 0 0 1 0 1 1 1 1 0 1 0 1 1 1 0 0 0 0 1 2 2 2 1 0 1 1 2 2 2 0 0 2 0 2 0 0 0 0 0 0 1 0 0 1 0 0 1 0 2 1 0 1 2 2 2 0 1 1 0 1 0 1 1 1 1 0 2 0 1 0 1 0 1 0 0 0 1 0 2 1 1 0 1 1 0 0 2 1 0 0 0 0 0 0 1 0 1 0 1 0 1 1 0 0 0 0 0 2 0 1 2 1 1 2 0 1 1 1 1 0 1 0 0 2 1 1 1 0 1 0 0 0 0 0 2 1 0 0 0 0 0 0 1 0 1 0 0 1 0 0 0 0 2 2 0 1 0 1 0 1 0 1 1 0 1 0 1 1 0 0 2 1 0 2 1 0 1 0 1 0 0 2 0 1 2 2 0 1 1 0 1 0 0 0 1 1 1 0 0 0 2 1 2 1 0 0 0 0 0 0 2 0 0 1 0 0 1 0 1 0 1 0 0 0 0 0 0 0 0 1 0 1 1 0 0 2 2 0 0 2 2 1 0 1 1 1 2 0 0 1 2 2 2 1 0 1 1 1 1 0 0 0 2 0 2 1 2 0 1 1 1 0 0 0 0 0 1 0 1 0 0 2 0 2 0 0 1 1 0 0 2 0 0 2 2 2 0 2 2 0 2 0 0 0 0 1 0 0 0 2 1 0 0 0 0 1 0 1 0 0 0 0 0 0 0 0 1 1 1 1 2 0 0 0 0 0 0 0 0 0 0 0 0 0 0 2 0 0 0 0 0 0 2 0 0 0 0 1 1 0 0 0 0 0 1 0 0 1 2 2 2 2 1 1 2 0 0 0 1 1 1 2 1 0 1 1 1 1 1 1 1 2 0 0 0 1 1 0 0 1 1 1 1 1 0 0 1 2 0 0 1 0 0 0 0 0 0 0 0 2 0 0 1 1 0 0 0 1 0 2 0 1 0 1 1 0 0 2 0 1 0 2 0 0 1 0 0 0 0 0 0 0 2 2 2 1 0 0 0 1 1 0 0 1 0 1 2 0 2 0 1 0 1 0 0 1 0 1 1
71 1 1 2 1 0 0 1 0 2 0 0 0 1 1 1 0 0 0 1 1 1 0 0 0 0 0 0 0 1 1 0 1 0 2 0 2 1 0 0 1 0 0 0 2 2 0 0 1 1 1 0 2 2 0 1 0 1 2 1 1 2 2 2 1 1 1 0 2 1 1 1 2 2 1 2 1 1 1 0 2 2 2 0 2 0 0 1 1 2 1 1 1 2 0 0 0 1 0 1 1 0 0 0 2 2 2 2 1 1 0 1 0 0 0 0 0 0 0 0 2 0 2 2 0 1 0 1 0 1 1 0 0 0 0 0 0 0 0 0 0 2 0 0 2 2 1 0 0 0 0 0 0 1 1 0 2 2 1 1 1 1 1 1 1 1 0 1 0 1 1 1 1 1 0 1 2 1 0 1 0 0 1 2 2 1 1 2 0 0 0 1 2 1 2 0 1 0 0 1 0 1 0 1 2 0 0 0 1 1 0 2 1 0 0 1 1 0 1 2 0 0 2 0 0 2 2 0 0 0 0 0 0 0 1 0 0 1 1 1 0 0 2 1 1 0 0 0 1 0 0 1 0 0 1 0 0 1 1 0 0 0 0 1 0 0 1 0 0 0 0 1 1 1 0 0 1 0 1 0 0 0 2 1 1 0 1 2 0 2 0 0 2 2 2 0 0 2 0 1 1 0 2 1 0 1 1 2 0 0 0 0 2 2 2 0 2 1 0 0 1 1 0 0 1 0 0 2 0 0 0 2 1 0 0 0 0 0 0 0 0 1 2 0 0 0 1 0 2 1 0 0 1 0 1 0 1 0 0 2 2 2 1 0 0 0 0 0 2 2 0 2 0 2 0 0 0 1 0 0 2 1 2 2 2 2 0 0 0 0 1 1 0 0 2 0 0 1 1 2 1 1 1 2 0 1 0 0 1 1 1 1 0 0 0 1 0 0 1 0 0 0 0 1 1 1 1 0 0 1 0 1 0 0 2 0 0 0 1 1 1 0 0 0 2 2 1 1 0 0 0 1 0 0 0 0 0 2 1 2 1 0 0 0 0 0 0 2 0 0 1 0 2 1 0 1 0 2 1 0 1 2 0 1 1 1 0 0 0 0 1 1 1 1 1 0 0 1 1 1 1 0 1 1 1 1 2 0 2 0 2 0 0 0 0 0 0 0 1 1 1 2 2 2 1 2 0 0 0 2 0 0 2 1 2 1 1 0 0 1 0 1 1 1 2 1 0 0 0 0 0 0 1 1 2 0 1 0 1 0 0 0 0 1 0 0 1 0 0 0 0 2 0 0 0 0 0 2 0 2 0 0 0 0 0 0 0 0 0 0 0 2 0 1 0 0 1 0 0 0 0 2 1 0 0 1 0 0 0 1 0 0 1 1 1 1 1 2 0 2 0 1 0 1 1 0 0 1 0 0 2 0 0 1 1 0 2 0 0 0 1 1 0 2 0 0 1 1 1 1 0 2 0 1 0 0 0 2 1 1 1 0 1 1 2 2 0 1 0 0 1 0 1 0 0 2 1 0 0 0 1 0 1 1 1 1 0 0 0 1 0 1 0 2 2 0 2 1 0 1 0 0 0 1 1 1 1 2 2 1 0 0 0 1 1 0 0 0 0 1 0 1 0 1 1 2 0 0 1 1 0 0 0 2 0 0 0 0 0 1 0 1 0 1 0 0 1 1 0 0 0 0 1 0 0 1 0 1 1 1 1 1 2 0 0 0 0 1 2 1 1 0 0 0 0 1 1 0 0 1 0 1 0 1 1 1 1 2 2 2 0 2 0 1 0 0 0 0 0 0 0 1 0 0 2 1 1 0 2 2 2 0 1 1 1 0 2 2 0 0 0 0 0 2 0 0 0 0 1 0 1 0 1 0 0 0 0 0 0 0 0 0 0 1 0 0 1 0 0 0 2 2 2 1 1 0 1 0 0 0 1 0 1 0 1 1 1 0 0 1 1 0 0 0 0 1 0 2 2 0 0 0 0 0 1 1 0 1 0 0 1 2 1 2 2 2 2 2 0 0 0 1 1 0 2 1 0 2 0 0 0 0 0 0 0 2 0 0 0 0 0 0 2 1 2 1 0 1 0 0 2 0 0 1 0 0 0 0 1 1 0 0 1 0 0 0 1 1 1 0 2 0 1 0 1 1 1 1 0 1 2 0 1 0 2 0 0 0 0 0 0 0 1 0 0 1 2 0 2 0 0 0 0 1 0 0 0 2 0 2 2 0 0 1 0 0 0 0 0 0 0 0
72 1 1 2 0 0 0 1 1 1 1 1 0 1 1 1 0 1 1 2 0 1 0 2 0 0 0 0 1 2 2 2 2 1 1 1 1 2 0 1 1 0 0 0 2 0 0 1 1 0 0 0 1 1 0 1 0 1 2 1 1 2 2 2 1 1 0 0 2 0 0 1 2 2 2 2 0 1 1 0 1 2 0 0 0 0 0 2 2 2 1 2 1 1 1 0 0 0 0 0 2 0 2 1 0 0 2 2 0 0 0 1 2 2 2 2 2 0 0 0 2 0 2 2 1 0 1 1 0 1 1 0 0 0 0 0 0 0 0 0 1 1 0 0 1 1 0 0 0 2 1 2 0 0 0 0 1 0 0 1 1 0 0 1 0 1 0 0 1 1 0 0 1 1 2 2 0 0 0 1 1 1 0 2 1 1 1 0 0 1 1 1 1 0 0 0 1 0 1 1 0 0 0 0 0 2 2 0 2 0 1 1 1 0 0 2 0 0 1 0 2 1 2 0 0 2 2 0 0 0 0 0 1 2 1 1 1 2 2 1 0 0 1 2 2 0 1 0 2 0 0 0 0 1 0 0 2 1 1 1 0 1 0 2 1 1 1 0 2 0 0 1 1 1 0 1 0 1 2 0 1 0 0 0 1 0 1 1 0 1 1 0 1 2 1 0 1 0 0 1 1 0 1 0 0 0 0 1 2 2 0 1 0 1 1 0 2 1 1 1 1 1 0 0 1 0 0 1 0 0 2 1 0 0 0 0 1 1 0 1 0 1 1 0 0 0 2 0 1 1 0 0 0 0 1 1 1 1 0 2 2 2 0 0 0 0 0 1 1 0 2 0 0 2 0 0 0 1 0 0 0 0 0 1 2 1 1 0 0 1 1 1 1 0 2 0 1 0 1 1 1 1 0 2 0 2 0 0 0 0 0 0 2 0 2 2 0 1 0 0 0 2 1 0 1 1 1 0 2 0 2 0 0 1 0 0 0 1 0 1 2 0 0 0 1 1 2 2 0 0 0 1 0 1 0 0 0 2 2 0 0 0 1 0 1 1 1 2 0 0 0 0 2 0 0 1 0 2 0 1 1 2 0 0 2 2 0 1 1 1 0 0 0 0 1 1 1 1 0 1 1 0 2 0 2 0 2 0 0 0 0 1 1 0 1 0 0 0 1 1 1 2 1 1 1 1 0 1 1 1 1 0 1 1 1 1 0 1 1 1 1 1 2 2 2 2 0 2 2 2 1 1 1 2 1 0 0 0 0 0 0 0 0 1 0 0 0 1 1 0 0 2 1 0 0 0 1 1 0 1 0 0 0 0 1 0 0 0 0 0 1 1 0 0 2 1 0 0 0 2 0 2 0 2 0 0 1 0 0 0 0 0 0 0 0 0 0 1 0 1 0 1 0 0 0 0 0 2 0 0 0 1 0 0 2 0 2 0 1 0 0 1 0 2 0 0 2 1 2 2 1 1 0 1 0 0 0 1 0 0 0 0 1 2 2 2 1 0 0 0 1 0 0 0 2 2 2 1 1 1 2 0 2 2 1 2 0 1 0 0 0 2 0 0 1 0 1 2 0 2 0 2 0 1 1 0 0 1 1 0 0 0 0 1 1 0 0 1 1 1 0 0 0 2 0 1 1 0 0 0 1 1 0 2 0 0 1 1 1 1 0 1 0 0 0 1 0 1 0 1 1 1 0 0 0 0 1 0 0 0 0 0 2 1 0 0 1 2 1 1 0 1 0 0 0 0 1 0 2 0 0 0 0 1 1 1 1 2 1 2 0 1 0 1 0 0 0 1 1 0 0 0 0 0 1 0 1 0 1 2 1 0 1 0 1 0 1 2 0 0 0 0 0 2 0 0 0 0 1 0 1 1 1 1 0 0 0 1 1 0 1 0 1 0 1 1 1 0 0 0 2 2 1 2 0 0 0 0 0 0 0 0 1 0 1 2 2 0 2 0 0 0 0 1 0 2 0 1 2 1 2 1 0 0 1 1 0 0 0 0 0 1 2 0 0 0 2 2 0 1 0 1 2 0 0 0 1 2 0 0 0 0 0 0 1 1 0 0 2 0 1 1 1 1 1 1 1 2 0 0 0 0 1 2 0 0 1 1 1 0 0 0 1 2 2 0 0 0 0 1 0 0 0 2 0 0 2 0 0 0 1 0 0 0 1 1 2 0 1 0 0 0 0 0 0 0 0 2 0 0 0 0 1 1 0 0 1 0 0 1 0 0 1 2 0 1 0 0 0 0 1 0
73 1 1 1 0 1 1 2 2 2 0 0 0 0 0 0 0 1 1 0 2 0 0 2 0 0 0 0 2 1 1 2 0 0 0 0 2 1 0 0 2 0 0 0 1 0 0 0 2 0 0 0 0 1 0 1 0 0 1 0 0 2 1 1 1 0 1 0 1 1 1 2 2 2 1 2 1 1 1 1 1 2 0 1 1 0 0 1 1 2 1 1 1 1 0 0 0 1 0 1 1 0 0 0 0 0 2 2 0 0 1 2 1 2 2 2 2 0 2 0 0 0 1 1 0 0 1 1 1 1 0 0 0 0 1 0 0 0 0 2 1 1 0 0 2 2 1 0 0 0 0 0 1 1 0 0 1 1 1 1 1 1 0 1 0 1 0 1 0 1 1 1 1 1 2 2 1 0 0 0 0 1 0 2 1 1 1 1 0 1 1 1 2 0 2 0 2 0 1 0 0 1 0 0 0 2 2 0 0 0 1 0 1 0 2 2 1 1 1 1 1 1 2 0 0 1 1 0 0 0 0 0 0 0 1 0 0 2 1 1 0 0 2 2 2 0 0 0 2 0 0 0 0 1 0 0 1 1 1 1 0 1 0 0 0 0 0 1 1 0 0 2 0 1 0 0 0 1 2 0 1 1 1 0 1 1 2 2 0 2 0 0 1 2 1 1 1 0 0 0 1 0 2 1 0 0 1 2 0 0 1 0 1 2 1 0 2 1 1 1 1 1 1 1 0 0 0 1 1 1 1 2 0 0 0 0 0 2 0 0 0 0 2 0 0 0 2 0 2 1 0 0 0 0 2 0 0 1 0 1 1 2 1 0 1 1 0 1 2 1 1 1 1 2 0 0 0 1 0 0 0 1 0 1 1 0 0 0 0 0 0 0 1 1 2 0 1 0 2 1 1 2 2 2 0 0 1 1 0 0 0 0 1 0 1 1 0 1 0 0 0 2 0 1 0 1 0 0 1 0 1 0 0 1 0 1 0 1 1 0 2 0 0 0 0 2 0 0 1 2 0 0 0 1 1 1 1 1 0 1 1 0 0 0 1 1 1 2 0 0 0 1 2 0 1 1 1 2 1 0 1 2 0 0 2 2 0 0 0 1 1 1 0 2 2 1 1 0 0 2 2 1 2 0 1 0 1 0 1 0 0 1 0 0 0 0 1 0 1 0 1 2 1 1 0 1 0 1 0 2 0 2 2 1 2 1 0 1 0 2 1 2 2 2 2 1 0 1 1 2 1 2 0 1 1 1 1 0 1 0 0 1 1 2 1 1 0 0 0 0 0 0 2 0 0 0 2 2 0 0 0 0 0 0 0 0 0 0 2 2 1 0 1 1 0 0 0 0 0 1 0 2 1 2 0 1 2 0 1 0 0 0 0 1 0 0 0 2 2 0 0 2 0 0 0 1 1 1 0 0 0 0 1 0 2 0 2 1 0 1 0 2 0 1 1 0 2 1 1 1 0 1 1 1 1 1 0 1 1 0 0 0 0 2 2 2 2 2 0 0 0 0 0 0 0 1 2 0 0 0 0 1 1 0 1 1 0 0 0 1 0 1 0 0 0 0 0 1 0 1 0 1 1 1 0 1 1 2 1 0 1 1 0 2 0 0 1 2 2 2 0 0 0 2 1 1 1 0 0 0 0 1 0 2 0 0 0 0 0 1 0 2 0 0 0 0 0 1 0 0 0 0 0 0 0 1 0 0 0 0 0 1 2 1 1 1 0 1 2 0 1 0 1 0 0 1 1 0 2 0 1 0 1 1 1 1 1 2 1 1 1 1 2 2 0 0 2 0 1 2 0 0 0 0 2 0 1 0 0 2 2 1 0 2 0 0 2 2 2 0 1 2 0 2 0 0 0 0 0 0 1 0 1 0 0 0 0 1 2 0 0 1 0 0 0 0 0 0 0 0 1 1 0 2 0 0 0 1 0 0 0 0 1 0 1 1 1 0 2 0 0 0 0 2 0 2 0 2 2 1 2 1 0 0 0 1 0 1 0 0 0 2 1 1 2 1 1 2 0 0 0 2 2 0 1 0 1 1 0 0 0 0 0 0 0 2 0 1 2 1 1 0 2 2 0 2 2 1 0 0 2 0 0 2 0 0 0 1 1 0 0 1 0 0 0 2 2 0 0 0 1 1 1 1 0 0 0 0 0 2 0 1 1 0 2 1 1 0 0 0 0 0 0 0 1 0 1 0 2 0 0 0 0 1 0 0 0 1 0 2 0 1 0 1 0 0 0 0 1 0 1 0
74 1 1 2 0 0 0 2 2 2 0 0 0 0 1 1 0 1 1 2 0 1 1 2 0 0 0 1 0 1 1 1 0 0 0 0 2 1 1 0 1 0 0 0 2 0 0 0 1 0 0 0 1 1 0 0 1 0 0 0 0 0 2 2 1 1 1 2 2 0 0 0 2 2 0 2 2 1 1 1 0 2 0 1 1 0 1 0 0 1 0 0 2 2 0 0 0 1 0 1 1 0 0 0 1 1 2 1 1 1 0 1 1 2 2 2 1 0 1 0 1 0 1 1 0 1 1 1 0 1 2 0 0 0 0 0 0 0 0 0 1 1 0 0 1 1 0 1 1 1 0 0 0 0 0 0 0 1 1 0 0 0 0 0 2 2 1 0 0 2 1 0 0 2 2 1 2 0 1 1 1 0 0 2 2 2 0 2 1 1 2 2 1 1 0 0 0 0 0 0 0 0 0 0 1 0 1 0 0 0 0 1 1 0 1 2 0 0 1 0 2 1 1 1 1 1 1 0 0 0 0 0 0 0 2 0 0 2 1 1 0 0 2 2 2 0 0 0 2 0 0 0 0 1 0 1 2 0 0 0 0 0 0 1 1 1 0 0 1 0 0 1 0 2 0 1 0 0 0 0 0 1 1 0 1 0 0 1 0 2 1 1 0 2 0 1 0 1 0 0 0 0 1 0 0 0 0 2 1 2 0 2 1 0 1 0 2 0 0 0 2 2 2 0 0 0 0 1 1 1 1 1 0 0 0 0 0 1 0 0 0 0 2 1 0 0 1 0 1 2 0 1 0 1 0 1 1 2 0 0 0 0 2 0 1 0 0 2 2 0 2 0 0 2 0 0 0 2 0 0 1 1 1 1 1 1 0 0 1 2 2 2 1 0 2 0 1 2 1 1 1 1 0 2 1 1 0 0 1 0 0 0 0 0 0 2 2 0 0 1 0 1 0 0 1 1 0 0 2 1 1 1 0 2 0 0 0 1 1 0 1 0 0 0 0 1 1 1 0 1 0 1 0 1 1 1 1 2 1 1 0 0 0 1 0 2 2 2 0 0 1 0 1 1 2 0 1 2 0 1 2 0 0 0 1 2 0 0 0 0 2 2 0 0 1 1 1 1 1 2 1 1 1 1 1 0 2 1 2 0 1 1 0 0 0 0 2 1 1 2 2 2 1 1 1 1 0 2 2 1 1 0 1 0 1 0 0 0 0 0 1 1 1 0 1 1 0 1 2 2 0 1 0 1 1 2 0 0 0 0 0 0 0 1 0 0 1 0 0 0 0 1 1 0 1 1 1 1 0 1 1 0 2 0 1 1 1 1 0 1 0 1 1 1 0 1 1 0 0 0 0 1 0 0 1 0 0 0 0 1 0 0 0 2 0 0 0 0 0 0 1 1 0 0 0 0 2 2 0 0 0 1 0 2 1 1 2 0 0 0 1 1 0 1 0 0 2 0 1 1 0 1 0 1 0 0 0 2 1 0 0 0 1 1 1 2 1 1 0 0 1 2 0 0 1 2 2 0 1 0 0 1 2 2 2 2 1 0 0 1 0 1 2 0 0 2 2 2 0 2 0 2 0 0 1 0 0 2 1 0 0 0 0 0 0 1 0 0 1 0 0 0 1 2 0 2 1 0 2 1 1 0 0 2 0 0 1 0 0 1 0 1 0 0 0 0 0 0 0 0 0 0 0 0 0 1 0 0 1 0 0 0 2 1 0 1 1 2 2 2 0 0 0 0 0 2 1 0 0 1 0 1 0 1 1 1 1 2 2 1 1 2 2 2 1 1 0 0 0 1 0 2 0 0 2 0 2 1 0 0 0 0 0 0 0 1 1 2 0 0 1 0 0 0 0 0 0 0 2 0 2 2 1 0 0 0 0 0 0 0 0 0 0 0 1 0 0 0 0 0 1 1 1 1 1 0 1 0 1 1 0 0 0 0 0 0 0 0 1 1 0 0 0 2 0 1 0 0 1 1 2 2 0 1 1 1 0 0 0 0 0 0 1 0 0 0 2 2 0 0 0 2 2 0 0 0 1 0 1 1 0 1 0 0 0 2 0 1 2 1 1 0 1 1 0 1 0 2 0 0 1 0 0 1 0 0 1 1 1 0 0 0 2 0 0 1 2 0 1 0 1 0 1 1 1 1 1 0 0 0 0 0 0 0 0 0 2 0 1 1 0 0 0 1 0 1 1 0 1 0 0 0 0 0 0 0 0 1 1 2 1 1 0 2 0 0 0 1 1 0 1 2
75 1 1 1 1 0 0 1 1 2 0 1 0 0 0 0 0 1 1 0 1 0 2 1 1 1 1 0 0 2 2 0 2 2 0 2 0 1 0 0 0 0 1 0 1 1 1 0 2 0 0 0 2 2 0 2 0 0 0 1 0 1 1 1 0 0 0 0 1 0 0 0 2 2 0 2 2 1 1 0 2 1 0 1 1 0 0 1 1 2 1 0 0 0 1 0 0 1 0 1 1 0 1 1 0 0 2 2 1 1 0 0 1 2 2 2 0 0 1 0 2 1 1 1 0 1 0 0 0 0 1 0 0 0 1 1 0 0 0 2 1 1 0 0 1 2 1 0 0 0 0 1 0 0 0 1 1 0 1 2 1 1 0 1 0 1 0 0 1 2 1 1 0 2 1 0 2 0 0 0 0 0 1 2 1 0 1 0 0 1 1 1 1 1 0 0 0 0 0 0 0 0 0 1 1 1 1 0 1 1 0 0 1 0 0 2 0 1 1 1 1 1 0 0 2 0 0 0 0 0 0 0 0 0 2 0 0 2 2 1 0 0 2 2 2 0 0 0 1 1 0 0 1 0 0 0 1 0 0 0 2 0 0 0 0 0 0 0 2 1 0 1 0 2 0 1 0 1 2 0 0 0 1 0 1 0 1 1 1 2 1 1 2 2 2 0 2 1 1 2 1 0 1 0 0 0 0 2 1 1 0 0 1 2 2 0 1 0 0 0 2 1 0 0 0 0 2 1 0 0 2 0 0 0 1 0 0 2 1 2 0 1 1 0 0 0 0 0 0 2 0 1 0 0 1 1 0 1 0 2 2 2 2 0 2 0 0 1 2 1 1 1 0 2 0 0 0 2 0 0 1 2 0 1 2 1 1 2 2 0 0 0 1 0 2 0 1 2 1 1 1 1 0 2 0 1 0 0 0 1 1 1 1 1 1 0 0 0 1 0 0 0 1 0 0 0 0 0 1 0 1 0 0 2 0 0 0 2 0 1 1 0 0 1 1 1 2 0 2 2 0 0 0 2 1 0 1 2 1 1 1 0 0 0 0 0 0 2 0 1 1 0 2 1 0 0 0 2 1 1 1 2 0 0 2 1 0 1 1 1 0 0 0 0 0 0 0 1 1 2 1 1 1 0 2 1 2 1 0 0 0 0 0 2 0 0 1 1 0 1 1 2 1 2 0 1 0 0 0 2 0 1 1 0 0 0 0 1 0 1 1 1 2 1 2 1 0 1 1 1 1 1 0 1 2 0 1 0 0 1 0 0 1 2 0 0 0 1 1 0 0 2 0 0 0 0 0 0 0 2 0 0 0 0 0 0 0 0 0 0 0 1 1 0 0 0 1 0 0 1 0 1 1 2 0 0 1 0 0 1 0 0 0 1 1 1 0 1 0 1 1 2 0 0 0 1 1 0 0 0 0 0 0 0 2 2 2 0 0 0 0 1 0 1 1 0 1 2 1 1 0 1 0 0 0 0 0 1 1 0 0 0 2 2 2 2 2 1 1 1 1 1 0 0 1 2 2 0 0 0 1 1 2 2 1 2 1 1 1 1 1 0 0 0 0 0 1 2 0 1 0 1 1 2 0 0 1 2 1 0 0 0 0 1 0 1 1 2 1 1 1 0 0 2 0 2 0 1 0 0 1 1 0 2 0 2 0 0 0 2 0 2 0 0 0 0 0 2 0 0 0 0 1 0 0 0 0 1 0 0 1 1 2 0 0 1 0 1 2 1 0 0 0 1 1 1 2 0 1 1 0 0 1 0 1 0 0 2 2 1 1 2 1 2 0 0 0 2 2 2 0 0 0 0 2 0 2 0 0 2 2 1 0 1 0 0 1 2 1 0 2 1 0 2 0 0 0 0 0 0 0 0 1 0 0 0 0 0 0 0 0 0 1 0 0 1 1 0 0 0 1 1 0 2 0 0 1 0 1 1 0 0 0 0 0 1 2 0 0 2 1 0 0 2 0 2 1 0 1 2 2 2 0 0 0 1 0 1 0 0 0 1 1 2 1 1 2 1 1 0 0 1 0 0 2 2 0 0 1 2 1 1 0 0 0 2 0 1 1 0 0 1 2 0 1 1 1 2 1 1 2 0 0 0 0 0 0 1 1 0 1 1 2 1 0 1 2 0 0 0 0 0 0 2 1 0 2 0 0 1 1 1 2 0 1 1 1 0 2 0 0 0 0 0 0 2 2 1 1 0 1 1 0 2 1 1 1 0 0 1 0 0 0 1 0 0 0 1 2 0 1 0
76 0 0 2 0 0 0 1 2 1 0 1 1 1 0 1 0 1 0 1 1 1 0 2 0 0 1 0 0 2 1 1 2 2 0 1 1 1 0 1 1 0 0 0 2 0 0 0 1 0 0 0 1 1 0 1 0 2 2 1 0 0 1 1 1 1 1 0 0 0 0 0 2 2 0 2 2 2 2 0 0 2 0 1 1 0 0 0 0 2 0 1 1 2 0 0 1 0 0 0 2 0 1 1 1 1 2 2 0 0 1 2 1 1 1 1 1 1 1 0 1 0 2 2 1 0 1 1 0 1 2 0 0 0 0 0 0 0 0 0 0 2 0 0 1 2 0 0 0 2 1 2 0 0 0 0 1 2 2 1 0 0 0 0 2 1 0 0 0 1 1 1 1 1 1 1 0 0 1 2 2 2 0 2 0 0 0 1 0 1 0 2 2 1 1 1 1 0 0 0 0 0 0 0 2 0 0 0 1 0 0 1 1 0 1 2 2 1 1 1 1 1 2 0 0 1 1 1 1 1 0 0 0 0 2 0 0 2 2 1 0 0 2 1 1 1 1 0 1 1 1 0 1 0 0 0 2 0 1 1 0 1 0 0 0 0 1 1 1 0 0 0 0 2 0 1 0 1 1 0 0 1 0 0 0 0 0 0 0 2 1 1 0 2 1 1 0 1 0 1 0 0 2 1 1 1 0 1 1 1 0 1 2 2 1 0 1 0 0 0 1 1 2 1 0 0 1 1 1 1 2 2 1 0 0 0 0 0 0 0 0 0 1 0 0 0 2 0 1 2 0 1 0 0 2 0 0 1 0 1 1 2 1 0 1 1 0 1 2 1 1 1 1 2 0 0 0 2 0 0 1 0 1 1 2 1 1 0 0 0 0 0 1 0 1 1 2 2 0 1 1 0 1 2 0 1 0 0 0 0 0 0 0 0 0 1 1 0 1 0 0 0 1 1 0 0 0 0 1 0 1 0 0 2 0 1 1 2 1 1 2 0 0 0 0 1 1 1 0 1 0 1 0 1 0 0 0 1 0 0 0 0 1 1 0 2 2 1 0 0 1 0 2 1 0 0 0 1 0 1 0 2 0 1 2 0 0 2 1 1 0 0 1 2 2 1 1 1 0 1 1 1 2 0 2 0 2 0 0 0 0 1 1 1 0 0 0 0 0 0 0 2 2 2 1 2 0 1 1 1 1 0 1 1 1 0 1 1 0 1 0 0 1 0 1 1 0 1 1 1 0 0 0 1 1 0 1 0 0 1 1 0 0 0 0 0 0 0 0 0 0 1 1 0 0 0 1 0 0 2 0 0 0 0 0 0 0 0 1 2 0 0 1 0 0 0 0 0 0 0 0 2 1 2 0 0 1 0 0 1 1 0 0 2 0 0 0 0 0 0 2 2 0 1 2 0 1 1 0 0 1 0 1 1 1 0 1 0 0 0 0 0 0 0 2 0 2 1 1 0 0 1 0 1 1 1 0 2 2 0 0 0 2 2 2 2 0 2 0 0 0 0 0 1 0 2 2 0 0 0 0 0 1 1 2 2 0 0 0 2 0 0 1 1 1 1 2 2 0 1 0 1 0 0 1 0 1 2 2 0 1 1 0 0 1 1 0 0 0 0 0 0 1 2 0 1 1 0 1 1 1 2 0 2 0 0 1 2 0 2 2 0 1 0 1 0 0 0 0 0 0 0 0 0 0 0 0 1 0 1 0 1 2 1 0 1 1 2 2 1 1 0 1 0 0 0 1 0 1 1 0 2 1 1 0 1 0 2 2 1 1 2 1 1 0 0 0 1 0 1 0 1 0 0 0 1 1 0 1 2 1 0 1 1 1 0 2 1 1 0 1 1 0 1 0 0 0 0 1 1 0 0 1 1 0 0 0 0 2 1 1 0 0 0 0 1 1 0 0 0 2 1 2 1 1 1 2 0 1 1 1 0 1 0 1 0 0 0 2 1 0 0 0 2 0 1 0 1 2 1 1 1 0 0 0 1 0 0 1 0 0 1 0 1 1 1 1 2 0 1 1 2 1 0 1 0 0 1 0 0 0 0 0 0 0 0 1 1 2 1 1 0 2 0 0 0 1 2 1 1 2 1 0 2 0 0 0 1 2 1 0 0 2 2 2 0 0 0 1 1 0 1 0 2 2 0 2 0 0 1 0 1 0 0 2 0 1 0 2 1 0 1 0 0 0 0 0 1 1 0 0 0 1 2 0 0 1 0 0 0 0 0 0 2 0 1 0 0 1 0 1 1
77 1 1 1 1 0 0 1 2 0 0 2 0 0 0 0 0 2 1 2 0 1 0 2 0 0 0 0 1 2 2 1 2 2 0 0 2 1 0 0 2 0 0 0 1 0 0 0 1 0 0 0 0 0 0 2 0 1 1 1 0 0 2 2 1 1 1 0 1 0 0 0 1 1 2 1 0 1 1 0 0 1 1 1 2 0 0 2 1 2 1 2 0 2 1 0 2 0 0 0 2 0 1 1 0 0 2 1 1 0 0 1 0 0 1 1 0 0 0 0 2 0 1 1 0 1 1 1 0 0 2 0 0 0 2 2 0 1 1 0 0 2 1 0 1 2 1 0 0 1 0 0 0 0 0 0 0 1 1 1 0 0 0 0 1 1 0 2 0 0 0 1 0 2 2 0 2 1 0 1 0 1 0 1 1 1 1 1 0 0 0 2 0 0 0 0 0 0 1 0 0 0 1 0 1 1 0 0 1 0 0 0 1 0 1 2 2 2 2 1 1 0 2 0 0 0 0 0 0 0 1 1 0 0 1 0 0 2 2 2 0 0 2 2 2 0 0 0 1 1 1 0 0 0 0 0 0 0 0 0 1 0 0 0 0 0 0 1 2 0 0 0 0 1 0 0 1 0 0 0 0 2 1 1 2 1 0 1 0 2 2 1 0 1 1 0 0 1 1 1 0 0 0 0 0 1 0 2 0 0 1 0 2 1 1 0 2 2 0 0 1 1 0 0 0 0 1 0 1 0 2 1 0 0 0 0 0 1 0 1 1 2 1 0 0 1 0 0 1 1 0 1 1 0 0 1 0 1 1 0 1 1 2 0 1 0 0 2 2 0 2 0 1 1 0 0 0 0 0 0 1 0 0 1 1 0 0 0 0 0 0 0 0 0 2 1 0 0 1 1 1 1 1 2 1 0 0 0 1 0 0 0 0 0 0 0 0 0 0 0 0 1 0 0 2 2 1 0 1 0 0 1 1 0 1 0 1 1 1 2 2 0 0 0 0 0 2 0 1 2 0 0 0 2 1 1 1 2 2 2 1 0 1 0 1 1 1 2 0 0 1 0 2 0 0 2 0 2 0 2 0 2 0 0 1 1 0 1 1 0 1 1 1 2 2 1 1 0 0 2 2 1 0 0 2 2 2 1 0 0 0 1 0 0 0 0 0 0 1 2 2 2 2 2 1 2 0 1 1 2 0 1 0 0 0 0 1 0 0 0 0 0 2 1 1 1 0 1 1 1 1 1 1 2 1 0 0 1 1 0 0 0 1 2 0 0 1 1 1 1 1 2 1 1 1 1 2 0 0 2 0 0 1 0 0 0 0 0 1 2 0 0 0 1 0 0 0 1 1 1 1 1 0 2 0 0 1 0 0 0 1 0 0 0 1 1 1 1 0 0 2 2 0 0 0 1 1 0 0 0 1 0 0 1 1 2 2 0 0 0 0 0 0 1 1 0 1 0 1 1 1 2 1 0 1 0 0 2 1 0 0 0 1 0 0 2 1 0 1 1 1 1 0 0 1 2 2 0 1 0 1 1 2 2 2 2 1 1 0 1 0 1 0 1 0 0 1 2 0 2 0 1 0 1 1 0 0 0 1 0 0 0 1 1 0 0 1 1 1 1 0 0 0 2 0 2 0 1 0 0 2 2 0 1 0 0 0 1 0 1 1 0 0 0 0 0 0 0 0 0 0 0 1 0 0 1 1 0 0 0 0 0 2 1 1 1 0 2 1 2 1 0 0 0 0 0 2 0 1 0 0 0 2 0 0 1 0 2 2 2 0 2 1 2 1 1 0 0 0 0 0 2 0 0 1 1 0 1 1 1 1 0 2 0 0 0 1 2 0 0 0 0 0 2 0 0 0 0 2 0 1 1 1 0 0 0 0 0 1 1 1 1 0 0 1 1 1 0 0 1 1 1 1 2 0 0 1 0 0 0 0 0 1 0 1 2 2 0 0 1 0 0 0 1 0 1 0 1 2 1 2 2 0 0 0 0 0 1 0 0 0 1 1 2 1 1 2 1 0 0 0 2 1 0 1 1 0 1 0 0 0 0 0 0 1 1 0 1 1 0 1 0 2 2 2 2 0 2 0 0 2 2 1 1 0 0 2 1 2 1 0 0 2 1 0 1 2 0 2 1 1 0 1 0 1 0 1 1 0 1 1 0 0 1 0 0 1 0 2 1 0 2 0 0 0 0 1 0 2 0 0 0 1 1 0 0 1 2 0 1 0 0 0 2 0 1 0 0 0 0 2 1
78 1 2 0 0 0 0 2 0 2 0 0 1 1 0 0 1 1 1 2 0 1 0 1 0 0 0 0 1 0 0 2 2 1 1 0 2 1 0 1 2 1 1 1 1 1 1 0 2 0 0 0 0 0 1 1 0 0 0 0 0 1 2 2 0 0 0 0 1 0 0 2 2 2 1 2 1 1 1 0 2 2 1 1 2 0 0 0 0 2 0 0 0 2 1 0 1 0 0 0 2 0 1 1 0 0 2 2 0 0 0 1 1 2 2 2 1 0 1 0 1 1 1 1 1 0 1 1 0 1 1 0 0 0 0 0 0 1 0 2 1 1 0 0 1 0 0 0 0 1 1 1 0 0 0 0 1 0 0 2 0 0 0 1 0 1 0 2 0 1 1 0 1 1 1 1 1 0 0 1 1 1 1 2 2 1 1 1 0 1 1 2 1 0 1 0 0 0 0 0 0 0 0 0 1 0 0 0 0 0 0 0 1 0 1 2 0 0 1 0 2 1 1 1 1 1 1 0 0 0 0 0 0 0 2 0 0 2 2 1 0 1 2 1 2 1 1 0 1 1 1 0 0 0 1 0 0 0 0 0 0 0 0 0 0 0 0 0 2 0 0 0 0 2 0 0 0 0 1 0 1 0 2 1 2 0 1 0 0 2 1 1 1 2 2 0 1 2 2 2 0 0 1 0 0 0 0 0 1 1 0 1 1 1 1 0 2 1 1 1 1 1 1 0 0 0 0 1 0 0 1 2 1 0 0 0 0 1 0 0 0 0 2 1 0 0 1 0 2 0 0 0 0 0 0 2 0 0 1 1 2 2 1 0 1 1 0 2 2 0 2 0 1 1 1 1 0 2 0 0 1 2 0 1 1 1 1 0 0 1 1 1 1 0 2 0 1 1 1 2 1 1 1 2 0 1 1 1 0 0 0 0 2 0 2 2 0 1 0 0 0 2 0 0 1 2 1 0 2 2 0 0 1 1 1 0 0 1 1 0 2 0 0 0 1 2 2 0 0 1 0 0 0 2 1 1 1 2 1 2 2 1 0 1 1 2 2 2 0 1 1 1 1 2 1 0 0 2 2 0 0 2 0 1 0 2 1 2 2 0 0 0 0 0 0 0 0 1 1 2 0 0 0 2 0 0 1 1 1 0 1 0 0 1 0 0 0 0 1 2 2 2 1 1 0 1 0 1 0 2 0 2 1 0 1 0 1 1 0 2 1 1 1 1 2 0 0 2 2 2 2 2 0 2 0 0 0 1 0 1 0 0 1 2 0 0 1 1 1 0 1 0 1 0 1 1 1 2 1 1 0 0 0 0 0 0 0 0 0 1 0 1 1 2 0 0 0 0 0 0 0 1 2 1 0 2 1 0 0 1 0 0 0 0 0 0 0 2 1 1 1 1 1 1 1 0 1 1 0 0 1 0 0 1 2 0 2 0 1 0 0 0 0 0 1 0 2 0 1 1 0 1 0 0 0 0 0 2 2 0 0 0 1 1 1 2 2 0 1 1 1 1 0 0 0 2 2 0 1 0 0 2 2 1 1 2 0 1 1 1 1 0 1 1 1 1 2 2 0 1 0 2 0 1 0 0 0 2 1 1 0 0 0 2 0 1 0 0 0 0 0 0 1 2 0 1 1 0 0 0 1 1 0 2 0 0 2 0 0 0 0 0 1 1 0 0 1 1 0 0 0 0 0 0 0 1 0 0 0 0 0 1 2 0 0 0 0 1 1 1 0 0 0 0 0 0 0 0 2 0 0 0 0 0 0 2 0 2 2 2 0 2 1 1 0 0 1 0 0 1 0 0 0 0 0 1 2 1 0 1 1 0 2 0 1 0 2 1 0 0 1 1 0 2 0 1 0 0 1 0 0 0 2 0 0 0 0 0 0 0 0 0 1 0 0 1 1 0 0 1 2 1 0 2 0 0 0 0 0 0 0 0 0 0 0 2 1 0 2 1 0 0 0 1 0 2 0 1 2 2 2 2 0 0 0 0 0 0 1 0 0 1 2 1 1 1 2 2 0 0 0 2 1 0 1 1 1 2 1 2 1 1 0 0 0 2 0 2 2 0 0 1 1 1 2 2 1 2 1 1 2 0 0 1 0 0 0 2 2 0 0 2 1 1 0 0 1 1 0 0 1 0 1 2 0 0 1 0 0 2 0 1 1 0 1 1 0 0 1 0 0 0 1 1 1 0 0 2 0 0 0 0 0 0 1 1 1 0 0 1 0 0 1 2 0 0 0 0 1 0 0 0
79 0 0 2 0 0 0 2 1 2 0 0 1 1 0 0 1 0 1 0 2 0 0 1 0 0 1 0 1 2 2 1 1 0 0 1 2 1 0 0 1 0 0 0 2 1 0 1 1 0 0 0 0 0 0 0 1 1 0 1 1 1 0 0 1 0 1 0 0 0 0 1 2 2 2 2 0 1 1 0 1 2 0 1 1 0 0 1 1 2 1 1 0 1 0 0 0 2 0 2 0 0 1 1 1 1 2 2 0 0 0 2 1 2 2 2 1 0 0 0 2 0 2 2 0 1 0 0 0 0 1 1 1 0 0 0 1 1 0 1 1 1 0 1 0 0 0 0 0 0 0 0 0 0 0 1 1 0 1 2 1 1 2 0 1 2 0 0 1 2 1 1 1 1 0 1 1 0 0 0 1 1 1 2 2 1 2 1 0 1 1 1 2 1 1 0 1 0 0 0 0 0 1 0 0 2 2 0 1 0 1 1 2 0 0 1 0 0 1 0 2 1 2 1 1 0 0 1 0 0 0 0 1 0 1 0 0 2 1 0 0 0 1 1 1 0 0 0 1 0 0 1 0 1 0 0 1 0 0 0 0 0 0 1 0 0 0 1 2 0 0 0 0 2 0 0 0 1 1 0 2 0 2 1 2 1 2 1 0 1 1 2 2 2 2 0 1 1 0 2 1 1 2 2 1 0 1 2 1 1 0 0 2 0 2 0 2 0 2 2 0 0 1 1 0 0 0 1 0 1 2 0 1 0 0 0 0 0 0 0 0 0 2 0 0 0 2 0 2 0 0 0 1 0 0 1 0 2 1 1 1 1 2 0 2 0 0 1 2 1 1 1 0 2 0 0 0 1 0 0 0 1 0 0 1 0 0 0 0 0 0 0 0 0 2 0 1 0 1 1 1 1 1 2 0 0 1 0 0 0 0 0 0 0 1 0 0 0 1 0 0 1 1 1 1 0 0 1 1 1 0 1 1 1 1 0 0 1 1 1 2 0 0 0 0 0 2 1 0 0 0 1 0 2 2 2 2 2 1 1 1 0 2 0 2 2 2 1 0 0 1 0 2 1 1 0 0 0 0 0 2 2 0 0 1 2 0 1 1 0 2 2 1 1 1 0 0 2 0 0 0 0 1 1 1 1 2 1 1 0 0 2 1 0 1 0 0 0 2 1 1 2 2 2 1 2 2 1 1 2 0 1 2 1 2 0 0 0 0 2 0 1 1 1 2 2 0 1 2 2 0 1 0 2 0 0 0 1 0 0 0 0 0 2 0 0 1 0 0 2 0 1 0 0 0 0 0 2 0 1 1 0 0 0 0 0 0 0 0 0 0 1 0 1 1 1 1 1 1 0 0 1 2 1 0 1 0 0 0 1 1 0 0 0 1 1 1 0 0 0 2 2 1 1 1 0 0 1 0 0 0 0 0 1 1 1 1 0 1 0 1 1 0 1 1 0 1 2 2 2 0 1 0 1 0 0 0 1 0 1 1 0 1 2 2 2 0 1 0 0 0 0 1 0 1 1 1 0 0 0 1 0 2 2 2 2 2 0 1 2 0 0 0 1 1 1 1 2 0 1 0 1 0 1 1 0 0 2 1 2 0 0 0 1 0 1 1 0 0 0 0 2 0 2 0 1 1 0 1 1 1 1 0 2 0 0 0 1 0 2 1 2 0 1 0 0 1 0 0 0 0 0 1 0 0 1 0 0 0 0 0 0 2 1 0 1 1 2 1 2 1 0 0 0 0 0 1 0 1 0 0 0 1 1 2 0 2 2 1 2 0 1 2 2 0 0 2 0 0 2 0 2 0 0 1 0 2 1 1 1 1 0 2 0 0 0 1 2 1 1 1 2 0 2 0 0 0 0 0 2 0 0 2 0 0 0 0 0 0 0 0 0 0 0 0 0 0 0 0 0 2 2 1 2 0 0 1 1 0 0 0 0 0 1 1 0 0 0 0 0 0 0 1 0 0 2 0 1 1 1 1 1 0 0 0 0 0 1 0 0 0 1 0 1 1 1 1 2 0 0 0 2 0 0 2 1 0 1 0 0 0 0 0 0 1 0 0 1 2 1 0 1 1 0 1 1 0 2 1 1 2 0 0 1 0 0 0 1 2 1 0 1 0 2 1 1 1 0 1 0 1 1 0 0 1 1 1 0 0 1 1 1 1 0 1 1 1 0 2 1 0 1 0 0 0 2 2 1 1 0 0 0 0 1 0 1 0 0 0 0 0 0 0 0 0 0 1 0 1 0 1 0
80 1 2 1 0 0 0 2 2 1 0 1 0 1 1 1 0 2 1 1 1 0 0 1 1 1 1 0 2 2 2 0 1 2 0 0 2 1 0 1 1 0 0 0 2 0 0 0 0 0 0 0 0 0 0 1 0 0 0 0 0 1 2 2 1 1 1 0 1 0 0 1 2 2 2 2 0 2 2 0 2 2 0 0 0 0 0 0 0 2 0 0 0 1 0 0 1 1 0 1 0 0 1 1 0 0 2 2 0 0 0 1 2 2 2 2 2 0 1 0 1 0 1 1 1 0 0 1 1 1 1 0 0 0 2 0 0 0 0 0 0 2 2 0 1 1 1 0 0 1 0 1 0 0 0 0 0 1 0 1 0 1 0 1 1 1 0 1 0 1 1 1 0 2 0 0 2 1 0 0 0 0 0 1 1 1 1 1 0 1 2 2 2 0 2 1 2 0 1 0 0 1 0 0 1 1 1 0 1 0 1 0 2 0 2 2 1 0 1 0 2 0 2 0 1 1 0 0 0 0 0 0 0 0 1 1 1 2 2 1 0 1 1 0 2 2 2 0 1 1 1 0 0 2 0 0 1 0 0 0 1 0 0 1 0 0 2 1 1 0 0 1 0 2 1 1 0 0 2 0 1 0 1 0 1 1 1 2 0 2 0 0 1 1 1 0 1 1 1 1 0 0 1 0 0 0 0 2 0 0 1 2 2 2 2 0 2 0 1 1 1 1 1 1 0 0 0 2 0 0 2 2 1 1 0 0 0 0 0 0 0 0 1 0 0 0 1 0 2 2 1 0 0 0 0 2 0 0 0 0 0 0 2 0 2 1 0 0 0 0 2 0 1 1 1 1 0 1 1 0 2 0 0 0 1 1 1 1 1 1 1 1 0 1 2 0 1 1 0 0 0 0 1 2 0 1 1 0 0 0 0 0 0 1 1 2 1 0 1 0 1 1 1 1 0 0 0 1 1 1 0 1 0 1 0 0 0 0 0 0 2 0 0 1 0 2 1 1 0 0 0 0 0 2 2 2 2 1 1 1 0 0 2 1 0 1 1 2 0 1 1 1 2 1 0 0 0 2 0 2 0 0 0 1 0 2 1 1 1 0 0 0 0 2 2 1 1 2 1 1 0 0 2 0 2 0 1 1 1 0 0 2 0 0 0 0 0 0 2 2 2 2 2 2 0 2 0 0 0 2 0 0 0 0 0 1 1 0 0 1 0 1 0 0 2 1 0 1 1 1 0 0 0 2 0 0 0 0 0 0 0 0 1 2 0 0 1 0 0 0 0 1 0 0 0 1 1 1 0 2 0 0 0 0 0 0 0 1 0 1 0 0 0 0 0 0 0 2 2 2 1 1 1 1 0 1 1 0 0 1 2 1 0 0 0 0 0 1 0 0 2 2 1 1 1 1 0 0 0 0 2 0 0 2 2 0 2 0 0 1 0 0 0 1 1 0 1 1 0 0 0 2 0 1 1 1 0 2 1 1 1 1 2 2 2 2 1 0 1 0 0 0 0 1 0 2 2 0 0 0 0 0 2 1 2 2 1 0 1 1 0 1 0 0 0 0 0 2 0 2 1 1 0 1 1 0 1 2 2 0 1 0 0 1 0 0 1 2 0 0 2 0 0 2 0 0 2 0 0 0 0 0 0 2 0 0 1 1 0 2 1 1 1 0 0 1 0 0 1 1 0 1 0 0 0 0 1 0 2 1 0 0 2 1 0 0 0 2 2 2 1 0 0 0 0 0 2 0 1 1 0 1 1 1 2 0 1 2 2 2 0 2 1 1 0 0 0 0 0 0 0 1 0 0 2 0 1 0 0 2 2 0 1 0 1 1 1 2 1 0 1 1 0 2 0 0 0 0 0 0 0 0 2 0 0 0 0 0 0 0 0 0 0 0 0 0 0 0 1 0 1 1 1 1 1 0 1 1 1 1 0 0 0 0 1 0 1 0 0 2 0 0 0 1 0 2 0 0 2 1 1 1 0 1 1 2 0 0 1 0 1 2 1 2 2 2 2 1 2 0 0 2 1 0 1 0 1 2 1 1 1 1 0 0 0 1 0 0 1 1 0 0 2 2 1 1 0 2 0 0 1 0 0 0 0 0 0 0 2 2 0 1 2 1 0 0 2 0 0 0 2 0 1 0 1 0 1 0 0 0 1 0 2 0 2 0 0 0 2 0 1 0 0 0 0 0 0 1 1 0 0 0 1 2 0 0 1 1 0 2 0 0 0 1 0 0 0 0 0 0 1 1
81 0 0 2 0 1 1 2 1 2 0 0 1 2 1 1 0 0 0 0 2 0 0 2 0 0 1 0 1 2 2 1 2 1 1 1 1 2 0 1 1 0 0 0 2 1 0 0 2 0 0 0 2 2 0 0 0 0 0 2 0 2 1 1 1 1 1 0 2 2 2 0 2 2 2 2 0 1 1 0 2 2 0 1 2 0 0 1 1 2 0 1 1 1 0 0 1 0 0 1 1 2 0 0 2 2 2 1 0 0 1 1 0 1 1 1 0 0 1 0 2 1 0 0 0 1 0 1 0 1 1 0 0 0 0 0 0 0 0 1 0 2 0 0 0 1 0 0 0 1 1 1 0 1 1 0 0 1 0 0 0 0 0 1 0 2 0 0 1 1 1 1 0 2 0 0 1 0 0 0 0 0 1 2 2 1 1 0 0 0 0 0 2 1 1 0 1 0 0 0 0 1 0 1 2 0 0 0 0 0 0 1 1 0 2 2 0 1 2 1 1 0 2 0 0 1 1 1 0 0 1 1 0 0 1 0 0 2 2 1 0 1 2 1 1 0 1 0 2 0 0 0 0 0 0 0 1 0 0 0 0 0 0 2 0 0 0 0 2 0 0 0 0 2 0 0 0 2 2 0 0 1 1 1 1 1 1 1 0 2 0 0 1 1 1 0 1 1 0 0 0 0 2 0 0 1 0 2 1 1 1 1 2 0 2 0 2 0 1 1 1 1 0 0 1 0 0 1 0 0 2 1 1 1 0 0 0 1 0 1 1 1 1 0 0 0 1 2 2 1 1 0 0 1 1 0 1 1 0 0 0 0 0 0 0 0 0 1 2 1 1 1 0 2 0 0 0 1 0 0 2 1 0 1 1 0 1 0 0 0 0 0 0 0 2 1 0 0 1 1 1 1 0 1 0 1 0 0 0 0 0 0 2 0 2 2 0 1 1 0 0 1 0 0 1 1 2 0 1 1 0 1 0 1 1 0 0 0 1 1 2 0 0 0 0 2 1 2 0 0 0 1 0 2 1 0 1 2 2 2 1 0 0 0 1 1 1 1 0 0 2 0 2 0 0 1 0 1 0 0 1 1 1 0 2 1 0 1 1 0 1 1 0 1 2 0 0 1 1 2 1 1 2 0 2 0 2 0 1 0 0 1 0 1 0 0 0 1 0 1 1 2 2 2 0 2 0 1 2 0 2 0 0 0 0 1 0 1 1 2 2 2 1 0 2 0 0 0 0 0 0 0 0 1 1 2 0 0 0 2 0 0 1 1 0 0 0 1 1 1 0 1 1 0 0 0 1 2 0 2 0 0 1 0 0 0 0 0 1 1 0 1 0 0 0 0 0 0 0 0 0 2 1 0 0 0 0 0 0 1 0 0 0 1 0 0 0 0 0 0 1 1 0 0 0 0 2 1 0 0 1 1 0 0 2 1 2 0 0 0 0 0 0 2 0 0 2 2 1 0 0 2 0 0 0 0 0 2 2 0 0 0 1 0 0 0 1 1 0 0 1 0 0 0 0 1 1 0 0 0 0 1 1 1 1 1 1 0 0 1 0 1 0 0 0 0 1 2 0 2 1 1 0 1 0 0 0 2 0 0 1 1 0 1 0 1 0 0 0 0 0 0 0 2 0 1 1 0 0 0 1 2 0 2 0 0 1 1 0 1 1 0 0 1 0 0 1 0 0 0 0 0 0 1 0 0 0 0 0 0 0 1 2 1 1 0 0 1 0 2 0 0 1 1 1 1 2 0 1 0 1 0 2 0 0 1 0 2 1 2 0 1 2 2 0 0 2 0 0 1 0 0 0 0 0 0 0 1 1 1 0 0 1 1 1 0 2 2 0 0 0 0 0 2 0 0 0 0 0 0 0 0 2 0 0 0 1 0 0 0 0 0 0 0 0 0 0 0 0 0 2 2 1 1 2 0 1 0 0 0 0 0 0 0 0 1 1 0 2 1 1 0 0 1 0 2 0 0 2 2 2 2 0 0 0 1 0 0 0 0 0 1 1 2 1 1 2 1 0 0 0 2 1 0 1 1 1 1 0 1 0 2 0 0 2 0 0 0 2 2 0 0 2 0 0 0 0 0 0 0 2 0 0 2 0 0 0 1 2 1 0 1 1 0 0 0 0 1 0 0 2 0 2 0 1 0 1 1 0 1 2 0 1 0 2 0 0 0 1 0 0 0 0 0 0 1 1 2 0 1 0 0 0 1 0 1 0 0 0 0 0 0 0 2 0 1 1 0 1 0 2 1
82 0 2 0 0 1 1 2 2 1 0 0 2 2 1 1 0 1 1 1 1 0 0 2 0 0 0 0 0 2 1 1 2 2 0 2 0 1 0 0 1 0 1 0 0 1 1 0 2 0 0 0 0 1 0 1 0 2 2 0 1 1 0 0 0 0 0 0 2 0 0 2 1 1 1 1 1 0 0 2 0 2 1 0 1 0 0 0 0 1 0 0 1 1 0 0 0 1 0 1 0 1 2 2 0 0 2 0 2 1 0 1 1 2 2 2 1 1 1 0 0 0 1 1 0 1 1 1 1 1 0 0 0 0 0 0 0 0 0 1 2 0 0 0 1 2 1 0 0 0 0 0 0 0 0 0 0 0 0 1 0 0 0 1 1 2 0 0 2 0 0 0 0 2 1 1 1 0 0 0 0 1 1 2 2 1 2 2 0 0 1 2 1 1 1 0 0 1 0 0 0 0 0 0 0 2 2 0 0 0 0 1 0 0 1 2 0 1 1 0 2 0 2 0 0 1 1 0 0 0 0 0 0 0 2 0 0 2 2 2 0 0 1 0 0 0 0 0 2 0 0 1 0 0 0 1 1 1 1 1 0 1 0 1 0 0 1 0 0 0 2 2 0 2 1 0 0 1 2 0 1 1 2 2 2 2 2 0 0 1 0 0 2 2 2 0 1 2 0 2 1 0 2 0 0 0 1 2 0 0 0 1 1 1 1 0 2 0 1 1 0 0 1 0 0 0 1 1 0 0 2 1 0 0 0 0 0 2 0 1 0 2 2 0 0 0 0 0 2 1 0 0 0 1 1 0 0 0 1 0 1 1 1 0 1 1 0 2 2 0 2 0 0 2 0 0 0 1 0 0 0 1 0 1 0 0 0 0 0 0 1 2 1 0 2 0 0 0 0 0 0 0 1 1 0 0 1 0 1 0 0 0 0 1 1 2 1 1 0 0 0 2 1 0 1 1 1 0 0 1 0 1 0 2 0 0 0 0 0 0 2 0 0 0 0 1 1 0 1 2 0 0 0 2 1 0 1 2 1 2 1 0 0 0 0 0 0 1 0 0 1 0 2 1 0 0 0 0 0 0 2 2 0 1 2 1 0 1 1 1 0 0 0 0 1 1 1 1 1 2 2 0 1 1 1 0 2 2 1 0 0 1 0 1 0 0 0 0 0 1 0 2 2 2 0 2 0 0 0 2 1 0 0 0 0 0 0 1 0 2 1 2 1 1 1 0 1 0 0 0 0 0 1 1 2 0 1 0 1 0 0 1 0 2 0 0 2 2 2 0 1 0 0 0 0 0 0 0 0 2 0 0 2 0 2 1 1 0 0 0 0 1 0 1 1 1 1 1 1 1 1 1 2 2 0 1 1 0 0 0 0 0 0 0 0 0 0 0 0 0 1 1 1 1 1 0 1 1 0 0 0 0 1 2 1 0 2 0 0 0 0 1 0 2 0 0 1 0 1 1 0 2 1 0 2 1 0 1 1 0 0 0 2 2 2 2 1 1 1 1 0 1 1 1 2 2 2 0 0 0 0 1 1 1 1 1 0 0 0 1 0 1 0 0 1 0 1 2 0 1 0 2 0 1 0 0 0 2 2 0 1 1 0 2 0 1 0 0 0 0 0 0 0 2 0 2 0 0 1 1 1 1 0 1 0 0 0 0 0 0 0 0 0 1 0 0 0 0 1 1 1 0 0 0 0 0 1 1 0 0 1 1 2 1 1 0 0 1 1 2 0 0 1 0 0 2 1 0 0 0 0 1 0 1 0 2 0 2 2 2 0 2 2 2 1 1 1 1 0 1 0 1 0 0 2 0 0 0 0 2 2 0 1 0 1 0 1 1 1 0 1 1 0 2 0 0 0 0 0 1 0 0 1 0 0 0 0 0 1 0 0 1 0 0 1 0 0 0 0 0 2 2 2 0 1 0 2 0 0 0 0 0 0 0 0 1 1 0 2 2 0 0 0 1 0 1 0 0 0 0 2 2 0 0 0 0 0 2 0 0 0 2 0 1 2 2 2 1 1 0 0 2 1 0 1 1 1 1 1 1 0 0 0 0 1 2 0 1 1 0 0 1 2 2 1 1 0 1 0 1 2 0 0 0 1 0 1 1 1 0 1 1 1 0 0 0 0 0 2 0 2 0 1 1 1 0 1 0 0 0 0 0 0 0 1 1 1 0 1 0 0 0 0 0 0 0 0 1 1 0 0 0 2 2 0 0 1 0 0 1 0 0 0 2 0 0 0 0 0 0 2 0
83 1 2 0 0 0 0 2 1 2 0 0 1 1 0 1 0 1 1 0 2 0 1 2 0 0 0 0 0 2 2 1 1 1 1 2 0 2 0 0 1 0 0 0 2 0 0 0 2 0 0 0 0 0 1 0 1 0 2 1 1 1 1 2 0 0 0 1 1 0 0 1 2 2 1 2 1 2 2 0 1 2 0 1 1 0 0 0 0 2 0 0 0 2 0 0 1 1 1 0 0 1 1 1 0 0 2 0 2 0 0 2 0 1 2 2 0 0 1 0 1 0 1 1 1 0 0 0 0 0 0 0 0 0 0 0 0 0 0 0 1 1 1 0 1 2 1 0 0 1 1 1 0 0 0 0 0 0 1 1 0 0 0 1 0 1 0 0 1 1 1 1 1 1 1 1 0 1 0 0 0 1 1 2 2 1 2 1 1 1 1 1 2 1 1 1 1 0 0 0 0 1 0 0 1 2 2 0 0 0 1 1 2 0 2 2 0 1 0 0 2 1 2 0 0 1 1 0 0 0 0 0 0 0 2 0 0 2 2 1 0 1 2 1 2 0 0 0 1 1 1 0 0 1 0 0 0 1 1 0 0 0 0 0 0 0 0 0 1 0 0 1 2 2 0 0 0 0 2 0 1 1 2 1 2 2 2 1 0 2 2 1 0 1 0 0 0 0 1 2 1 0 2 0 0 0 1 2 0 1 0 1 2 1 1 0 2 0 0 0 1 2 0 0 0 0 0 1 1 0 1 2 0 0 0 0 0 1 0 0 0 1 2 0 0 0 1 0 1 2 0 1 0 2 0 0 2 2 0 1 0 0 1 0 0 1 0 1 1 0 2 0 1 2 1 1 0 2 0 0 1 1 0 0 0 1 1 0 0 0 0 0 1 0 2 0 1 1 0 0 0 0 1 1 0 0 1 1 0 0 0 0 0 0 0 1 1 0 1 0 0 0 0 1 2 2 1 0 2 0 2 0 0 2 0 0 0 1 0 1 2 0 0 1 0 1 2 0 0 0 0 0 0 2 2 1 2 2 1 2 1 0 0 1 0 1 1 2 0 0 1 0 0 2 1 0 0 2 2 0 0 2 0 0 2 0 0 1 1 0 1 0 0 2 1 0 0 1 1 2 1 1 1 1 1 0 1 1 1 0 1 0 0 0 0 0 0 0 2 1 1 2 0 0 0 0 0 0 0 2 0 1 0 0 0 0 1 1 1 1 0 1 0 0 1 2 0 1 1 2 0 0 0 2 1 0 0 2 0 2 0 0 0 2 0 0 2 0 0 0 0 2 1 0 0 0 1 1 0 2 0 0 0 0 1 0 0 0 0 0 1 1 0 0 0 0 0 1 1 2 1 1 1 0 0 1 0 0 1 1 1 1 0 1 0 0 2 0 0 0 2 2 0 0 0 0 2 1 0 0 1 0 1 1 2 1 1 2 1 1 0 1 0 0 1 0 2 2 1 1 1 2 0 1 0 0 0 1 1 0 0 0 2 0 0 0 2 0 1 0 0 1 0 0 0 1 1 1 2 1 1 1 2 2 1 2 1 1 0 1 0 0 0 1 1 0 1 1 0 0 0 0 0 0 0 0 1 2 2 0 0 0 0 2 0 0 0 1 1 1 0 0 0 1 1 2 0 0 2 1 1 1 0 2 0 0 0 1 0 1 1 0 0 0 0 0 0 0 0 0 0 0 1 0 0 0 0 0 2 2 0 0 2 2 1 0 1 1 2 1 1 0 0 1 1 0 1 0 0 2 0 1 0 0 0 1 0 1 1 2 0 2 1 2 0 0 0 1 0 1 0 1 0 0 1 0 1 0 1 2 2 0 1 1 1 0 2 2 1 0 2 1 0 2 0 0 0 0 0 1 0 0 2 0 0 0 0 0 2 0 0 1 0 0 1 0 0 0 0 1 2 1 1 1 0 0 1 0 0 0 0 0 0 0 0 2 1 0 2 0 0 0 0 2 0 1 0 2 2 2 2 2 0 0 0 0 1 0 0 0 0 1 0 1 1 1 1 2 0 0 0 1 1 0 1 1 0 1 0 1 0 1 0 0 0 1 0 1 1 0 1 0 2 1 0 1 2 1 0 0 2 1 0 1 1 0 0 1 2 0 0 2 1 0 0 0 0 0 1 0 1 0 1 0 1 1 1 1 0 0 1 0 1 0 2 1 1 0 0 1 0 0 0 0 1 2 2 1 0 0 0 0 0 1 0 0 1 0 0 2 0 0 0 1 0 0 1 0 1 0 2 2
84 0 1 2 0 0 0 0 2 1 0 0 0 0 0 0 0 0 0 0 2 0 1 2 0 0 0 1 1 2 2 0 1 2 0 1 1 2 0 0 2 0 0 0 1 0 1 0 2 0 0 0 2 2 0 1 0 0 1 1 0 1 1 2 0 1 0 0 2 0 0 2 2 2 1 2 1 1 1 1 1 1 0 1 1 0 0 1 1 2 1 2 0 0 0 0 1 0 0 0 2 0 2 2 0 0 2 1 1 0 1 2 1 1 2 2 2 0 1 0 1 0 1 1 1 0 0 2 1 2 0 0 0 0 0 0 0 0 0 1 0 2 1 1 0 0 0 0 0 1 0 0 0 0 1 0 1 1 0 2 1 1 0 0 0 2 0 0 0 1 1 0 0 2 1 1 1 0 0 0 0 1 1 1 1 0 0 2 2 1 1 2 2 0 2 0 1 0 0 0 0 0 0 1 1 1 1 0 0 0 1 1 0 0 1 2 0 1 1 1 1 1 2 0 1 0 0 0 0 0 0 0 0 0 2 0 0 2 2 1 0 1 2 2 2 0 0 0 2 0 0 1 0 1 0 0 0 0 0 0 0 0 0 0 1 0 1 1 2 0 0 2 1 2 1 1 1 0 2 0 2 0 1 0 1 1 1 2 0 2 0 1 0 2 1 1 0 1 0 1 2 1 2 1 0 0 0 1 1 2 0 2 1 1 1 0 2 1 0 0 1 1 0 0 1 0 0 0 0 0 2 2 0 0 0 0 0 2 1 1 0 2 2 1 0 0 1 1 1 1 0 1 0 0 1 1 0 2 0 1 1 1 1 0 1 1 0 0 1 1 1 1 1 2 0 0 0 2 0 0 1 0 0 1 1 1 1 0 0 1 1 1 0 0 2 0 0 0 1 1 1 1 1 2 0 1 0 1 0 0 0 0 1 0 1 2 1 2 0 0 0 2 0 0 1 2 1 1 2 1 0 2 0 2 0 0 0 0 0 0 2 0 0 1 0 2 2 1 1 1 0 0 0 0 0 0 0 1 0 1 1 0 1 1 1 2 2 1 0 1 2 1 2 0 1 0 1 1 0 1 2 2 0 1 1 2 1 0 0 1 0 0 1 2 1 1 1 1 1 2 1 1 0 2 0 0 1 0 0 0 0 1 1 1 0 0 0 1 1 2 2 2 2 1 0 1 0 0 0 2 0 2 1 0 1 1 1 1 1 1 2 2 1 1 1 0 1 0 0 1 0 0 0 2 0 0 0 0 0 0 0 0 0 0 0 0 0 2 2 0 1 0 0 0 0 0 0 1 0 1 1 0 1 0 1 0 0 0 0 0 0 1 0 1 1 0 1 0 0 0 0 2 1 1 0 1 1 0 0 0 0 0 1 1 1 0 0 1 0 1 0 0 0 0 0 0 2 0 0 0 0 0 0 1 2 0 1 0 0 2 0 0 0 2 1 0 1 1 0 0 0 1 0 0 0 0 0 2 2 0 0 0 0 0 0 1 0 2 0 0 2 0 0 0 0 2 2 0 0 0 1 1 2 2 2 2 0 1 0 0 0 2 0 2 2 0 2 2 0 2 1 1 0 1 1 0 1 2 2 0 1 1 0 2 0 1 1 1 1 1 0 0 0 2 0 0 2 0 0 0 1 1 0 2 0 1 1 1 0 1 1 1 0 0 0 0 0 0 0 0 0 0 1 0 0 1 1 2 0 0 2 1 2 1 0 0 1 2 0 2 0 0 0 1 1 0 2 0 1 0 1 0 0 1 1 1 1 2 2 2 0 2 0 1 0 0 0 1 1 2 0 1 0 0 2 0 2 0 0 2 2 0 2 0 2 0 2 2 2 0 2 2 0 1 0 0 0 0 0 0 0 0 2 0 0 0 0 0 0 0 0 0 0 1 0 0 0 1 0 0 2 2 1 1 0 0 1 0 0 0 1 0 0 0 0 1 2 0 2 0 0 0 1 1 0 1 0 1 2 1 1 1 2 0 2 1 0 0 1 0 1 1 2 0 0 0 2 2 0 0 0 2 2 0 0 1 1 1 0 1 1 1 0 0 1 1 0 1 2 1 0 0 2 1 0 0 1 2 0 0 1 0 0 1 0 1 0 0 2 1 0 1 1 1 1 0 0 0 0 0 2 0 0 2 1 0 1 0 0 1 1 0 0 0 2 0 1 0 2 1 1 0 0 0 0 0 0 2 1 1 1 0 0 1 1 1 1 0 2 1 0 1 1 1 0 0 0 1 1 0 1 1
85 0 1 1 1 1 1 1 2 0 0 1 0 0 0 0 0 0 0 0 2 0 0 2 0 0 0 0 0 2 2 2 2 2 0 0 2 0 0 1 1 0 1 1 2 1 2 0 2 0 0 0 1 1 0 0 1 1 0 0 0 0 0 0 1 1 1 0 1 0 0 2 2 2 2 2 0 1 1 0 0 1 1 0 1 0 0 0 0 2 0 1 0 1 0 0 0 1 0 1 1 0 0 0 1 0 2 0 2 1 0 1 1 2 2 2 2 0 2 0 1 1 1 1 1 0 0 0 0 0 1 0 1 0 0 0 0 0 2 0 1 1 0 0 1 1 0 0 0 1 0 0 0 0 0 0 0 2 0 0 0 0 0 1 1 2 1 0 0 2 2 2 1 1 1 2 1 1 0 0 0 1 0 2 2 2 1 1 1 2 2 2 0 0 0 0 0 1 0 0 0 0 0 0 2 1 0 0 1 0 0 0 1 0 1 2 0 1 0 1 1 1 1 1 1 0 0 0 0 0 1 1 0 0 2 0 0 2 2 1 0 0 1 2 2 0 0 0 1 1 0 0 0 1 0 0 1 0 1 1 0 1 0 1 0 0 0 1 2 1 0 2 0 2 1 0 0 1 2 0 1 0 2 0 2 2 2 2 0 2 2 0 2 2 2 0 2 1 1 2 1 0 2 2 2 2 0 2 1 1 0 1 1 1 1 0 2 0 1 1 0 0 2 1 1 0 0 1 1 1 2 1 1 0 0 0 0 2 1 1 0 0 2 0 1 0 1 0 2 0 0 0 0 0 2 0 0 0 0 2 2 2 2 0 2 0 0 2 2 0 2 0 1 2 1 1 0 1 0 0 2 1 0 0 0 1 1 0 0 0 0 0 0 0 2 1 0 1 1 0 0 1 2 2 0 1 1 0 0 0 0 0 0 0 1 2 1 1 0 1 0 1 0 1 0 1 0 0 1 1 0 1 0 2 0 1 0 1 0 0 2 0 0 0 1 2 1 1 1 1 0 0 0 2 1 0 1 2 1 1 1 0 0 0 0 0 0 2 0 0 1 0 2 0 2 0 2 1 0 1 1 2 0 0 1 2 0 2 0 2 0 0 1 2 2 1 1 1 0 1 1 1 1 1 1 1 1 0 2 0 2 0 1 0 1 0 0 0 1 2 1 2 0 0 0 0 0 0 0 2 0 1 0 0 0 0 1 2 0 1 1 1 1 1 1 1 0 1 1 1 0 0 1 2 1 0 0 1 0 0 0 0 1 2 0 0 1 1 1 0 0 0 1 0 0 0 1 2 0 2 0 0 1 0 1 1 1 0 0 1 0 1 1 1 1 0 0 0 0 0 0 1 0 2 0 0 1 0 1 0 1 0 0 1 0 0 0 0 0 1 0 1 0 0 0 0 2 1 0 0 2 0 0 1 2 1 2 0 0 0 0 1 0 0 2 0 2 1 2 2 0 1 0 1 0 0 0 2 1 0 0 0 1 0 0 2 0 1 0 0 1 0 0 1 1 2 2 0 1 0 1 1 2 2 2 2 2 0 0 1 0 0 0 0 1 0 1 1 0 1 0 1 0 1 1 0 0 1 1 1 1 1 0 1 1 1 1 1 1 1 0 0 0 2 0 1 1 0 0 0 1 1 0 1 0 1 2 0 0 0 0 1 0 0 0 1 0 0 1 1 1 1 1 1 1 0 1 0 0 0 0 2 1 0 0 1 0 2 2 2 0 1 1 0 0 1 1 0 2 0 0 0 0 1 1 1 1 1 1 2 0 2 1 2 0 0 1 1 0 1 0 1 0 0 1 1 1 0 1 2 2 0 1 0 1 0 1 1 2 0 1 2 0 0 0 0 0 0 0 0 1 0 2 0 0 1 1 0 1 0 0 0 1 0 0 1 1 0 0 0 1 0 1 2 0 1 1 0 0 0 1 0 1 0 1 0 1 0 1 1 0 0 1 1 0 0 0 1 0 0 1 1 0 0 0 1 0 0 0 0 0 2 2 1 2 2 2 2 0 0 0 1 0 0 2 2 0 1 0 0 0 1 0 0 1 1 0 2 2 1 0 1 1 0 1 1 1 1 0 0 1 0 0 2 0 0 0 0 1 1 0 0 2 1 1 0 2 0 1 1 0 1 0 2 0 0 2 1 0 0 2 0 2 0 1 0 1 0 0 0 0 0 1 1 1 0 0 0 2 0 2 2 1 2 0 1 2 0 1 1 0 0 1 1 0 0 0 0 0 0 2 1
86 0 2 1 0 0 0 1 2 0 0 1 0 1 1 1 0 2 0 0 2 0 1 2 0 0 0 1 0 1 1 1 0 0 0 0 2 1 0 1 1 0 0 0 1 1 0 0 2 0 0 0 1 1 0 1 0 0 2 1 1 1 1 2 0 0 0 0 0 0 0 0 1 1 1 1 1 1 1 0 1 2 0 2 2 0 0 0 0 2 0 0 0 1 0 0 1 0 0 0 2 0 1 1 1 1 2 1 0 0 0 0 0 1 1 1 0 1 2 0 1 1 1 1 1 0 0 1 0 1 0 0 0 0 0 0 0 1 0 2 1 1 0 0 0 0 0 0 0 1 1 1 0 0 0 0 0 1 1 1 0 0 0 2 1 1 0 1 0 2 2 0 0 2 1 0 2 0 0 0 0 1 0 2 2 2 2 1 0 0 0 1 2 0 2 0 1 0 0 1 0 0 0 0 1 1 1 0 0 0 0 1 1 0 1 2 0 2 2 2 0 0 2 0 0 2 2 0 0 0 0 0 1 1 0 1 1 2 2 1 0 0 1 1 1 0 0 0 1 1 1 0 0 0 0 1 0 1 0 0 0 0 0 1 0 0 0 1 1 1 0 1 0 2 1 1 0 0 2 0 1 1 2 1 1 1 1 2 2 2 0 1 1 2 1 1 1 1 0 0 1 0 2 1 1 0 1 2 2 1 0 0 2 2 1 0 2 0 0 0 0 0 1 0 0 0 0 2 0 0 2 1 0 0 0 0 0 2 1 0 0 2 2 0 1 0 2 0 1 1 0 1 0 0 0 2 0 0 0 2 2 2 2 0 1 0 0 1 1 0 2 0 0 2 1 1 0 2 1 0 0 1 0 0 0 1 1 0 0 0 0 0 0 1 2 0 1 0 1 1 1 1 0 1 0 0 0 0 0 0 0 0 0 0 0 1 1 0 1 0 1 1 0 1 1 1 1 0 2 1 1 1 0 2 0 0 0 0 0 0 1 0 0 0 0 1 1 1 1 2 0 0 0 2 2 2 2 2 2 2 0 0 2 0 2 2 2 2 0 0 1 1 2 1 1 0 0 2 0 2 1 1 0 0 2 2 0 1 1 0 0 0 1 1 2 0 0 0 0 2 2 2 1 1 1 0 1 2 1 0 0 1 0 0 0 0 0 0 1 2 2 1 1 0 0 1 0 2 2 0 2 0 1 0 1 0 0 0 0 0 0 1 1 1 2 0 1 1 2 2 0 0 0 0 2 1 1 1 0 1 0 0 0 2 0 0 2 1 1 1 0 1 0 0 0 0 0 2 0 0 2 0 2 0 2 1 1 0 0 1 0 1 1 0 0 0 0 1 1 0 0 1 1 1 0 0 0 0 0 2 0 0 0 2 0 0 0 0 0 0 0 1 0 1 1 1 0 2 0 0 0 0 2 2 2 0 2 0 1 0 1 0 0 2 0 0 2 0 0 0 0 2 0 2 0 0 0 1 1 0 0 0 1 0 0 1 0 2 0 0 0 0 0 0 2 2 2 0 0 0 1 1 2 1 1 2 0 1 0 0 0 2 0 1 0 1 1 1 0 1 1 1 0 2 1 0 1 1 1 0 1 1 0 1 1 1 0 0 0 0 0 1 1 2 0 1 1 1 0 0 1 0 0 2 0 0 0 2 1 2 1 0 1 0 0 0 0 0 0 0 0 0 1 0 1 1 0 2 0 2 0 0 2 2 1 0 1 0 1 1 1 0 1 0 0 1 2 0 2 0 1 0 1 1 1 0 1 2 1 2 0 1 1 2 0 0 1 1 0 2 0 1 0 0 2 0 0 0 0 2 2 2 2 0 2 0 2 2 1 0 2 1 0 2 0 0 0 0 0 1 0 0 2 0 0 0 0 0 1 1 1 1 0 0 0 0 0 0 0 0 2 2 2 2 0 0 2 0 0 0 0 0 0 0 0 0 1 1 1 1 0 0 1 1 0 2 0 0 0 0 2 2 0 0 0 2 0 0 0 1 0 2 2 1 1 1 2 2 0 0 0 2 2 0 1 0 0 1 0 0 0 1 0 0 0 2 0 1 2 1 0 0 2 1 2 2 0 0 0 0 2 0 0 2 0 0 0 1 2 1 0 0 0 0 0 0 1 0 0 1 0 1 0 2 2 0 1 0 0 0 0 0 1 0 0 1 1 0 0 0 0 0 0 0 0 1 1 2 1 0 0 0 1 1 0 0 1 1 0 2 1 1 0 1 0 0 1 0 1 0 1 0
87 0 1 1 0 0 0 2 0 2 0 0 0 0 0 0 0 1 1 1 1 0 0 0 0 0 0 0 2 2 2 1 0 0 0 0 2 2 0 0 2 0 1 0 1 1 0 0 2 0 0 0 1 2 0 1 0 0 0 2 0 2 1 1 1 1 1 0 2 0 0 0 2 2 2 2 0 1 1 1 1 1 0 0 0 0 0 0 0 1 0 1 0 1 0 0 1 0 0 0 1 0 1 1 1 1 2 1 1 0 0 1 1 1 1 1 1 0 0 0 2 0 1 1 0 1 1 0 0 0 0 0 1 0 1 0 2 1 0 2 1 1 0 1 0 0 0 0 0 0 0 0 0 0 0 0 0 1 0 1 1 0 0 1 0 2 0 1 0 1 1 1 2 0 2 1 1 2 1 0 0 0 0 1 0 0 0 2 1 0 0 2 2 1 2 0 1 0 0 0 0 0 0 1 1 1 2 0 0 1 1 2 2 1 1 2 0 1 0 0 2 1 2 0 0 1 1 0 0 0 1 1 0 1 2 1 0 2 2 1 0 1 1 2 2 0 0 0 1 1 0 0 0 0 0 0 0 0 0 0 0 0 0 2 0 0 0 1 2 0 0 0 0 1 1 0 1 0 1 0 1 0 1 0 2 1 1 1 0 2 0 0 1 2 1 1 0 1 0 2 2 0 1 1 0 0 0 2 2 2 0 2 1 2 1 0 2 0 1 1 1 1 2 1 2 0 0 2 0 1 2 0 1 0 0 0 0 1 0 0 0 1 2 0 0 0 1 0 1 1 0 1 1 0 0 1 1 1 0 0 0 1 1 0 1 0 0 1 2 0 2 0 1 1 0 0 0 2 0 0 1 0 0 0 0 0 0 0 0 0 0 0 1 0 2 0 0 0 0 0 0 1 1 2 1 0 0 0 1 1 1 1 0 0 0 0 0 0 0 0 0 2 1 0 0 0 0 0 0 0 0 0 0 1 1 0 0 1 1 0 1 0 0 0 2 2 2 1 0 2 0 0 0 2 1 1 1 2 1 1 1 0 0 0 0 0 0 2 0 1 1 1 2 1 1 1 1 2 0 1 1 1 0 1 1 1 0 1 0 2 0 0 1 1 2 0 0 0 0 2 2 1 1 1 1 0 2 0 0 0 0 1 0 0 0 1 2 0 0 1 1 2 1 1 0 1 0 1 1 1 1 0 1 1 1 0 0 0 1 2 0 1 1 1 2 2 0 0 0 0 0 0 1 2 0 1 0 0 0 0 0 0 1 2 1 1 0 1 1 0 0 1 0 0 0 0 0 2 0 1 0 0 1 0 1 1 1 0 1 1 0 2 0 0 0 1 0 0 0 0 0 2 1 2 0 1 1 1 0 0 1 0 0 0 0 0 0 1 0 1 0 1 0 0 0 1 1 0 0 0 0 0 1 2 2 0 2 0 1 0 2 0 0 1 0 0 1 0 2 0 0 1 0 1 0 0 0 2 2 0 0 0 1 2 2 2 0 0 1 1 0 1 0 0 0 2 2 0 1 0 0 0 1 1 0 1 0 1 1 1 0 0 0 0 0 0 1 2 0 2 1 1 0 0 1 0 1 1 1 1 0 0 0 1 0 1 1 0 0 0 0 1 1 2 0 1 1 0 0 0 0 0 1 2 0 2 1 0 0 0 0 0 0 0 0 0 0 0 1 1 1 1 0 1 1 0 0 0 1 0 0 0 2 0 0 1 0 2 2 1 1 0 0 0 0 0 0 1 0 2 0 2 2 0 1 0 1 2 2 2 0 2 1 2 1 1 0 2 1 2 0 1 0 0 1 1 0 0 1 2 1 0 0 2 0 0 2 1 0 0 0 0 0 2 0 0 0 0 2 0 1 1 2 0 0 1 1 0 2 0 0 1 0 1 0 0 1 0 0 1 1 1 2 0 1 0 2 0 0 0 0 0 0 0 0 1 1 0 1 1 0 0 0 2 0 2 0 1 1 1 2 2 0 0 0 0 0 0 1 0 1 1 0 2 2 2 2 2 0 0 0 2 2 1 1 1 1 1 0 0 0 0 0 0 2 1 0 0 2 2 0 0 2 1 1 1 1 0 1 1 1 0 0 2 0 0 0 1 1 0 0 1 0 2 1 1 1 0 1 0 1 0 0 2 0 0 2 0 0 0 2 0 1 0 1 0 1 0 2 1 1 0 0 0 0 0 1 1 1 0 0 0 1 1 0 1 2 1 0 2 1 1 1 1 0 0 0 0 0 0 1 0
88 0 1 2 0 1 1 0 1 1 0 1 0 0 0 0 1 0 0 2 0 0 1 2 0 0 0 0 0 2 2 0 0 0 0 0 2 1 0 0 0 0 2 2 2 1 1 0 1 0 0 0 1 1 0 0 1 0 2 1 0 2 2 2 0 1 0 0 1 1 1 1 2 2 2 2 0 1 1 0 0 1 0 1 1 0 1 1 1 2 1 1 0 1 0 0 0 1 0 1 1 0 2 2 0 0 2 1 1 0 0 2 1 2 2 2 1 0 0 0 2 0 0 0 0 1 0 2 1 2 0 0 0 0 1 0 0 0 0 0 1 1 1 0 0 1 0 0 0 2 1 2 0 1 0 1 0 0 0 1 0 0 1 0 1 0 0 1 0 1 1 1 0 1 1 1 1 2 0 1 0 0 0 2 1 1 1 2 0 1 1 1 2 0 2 0 1 0 0 0 0 1 0 0 1 1 1 0 2 0 0 0 1 0 1 2 1 1 0 1 1 1 1 0 0 1 1 1 1 1 0 0 0 0 1 0 0 2 1 1 0 0 1 0 0 0 0 0 1 1 1 0 0 1 1 0 2 0 0 0 0 0 0 1 0 0 1 1 2 0 1 0 0 2 0 2 1 1 1 0 0 1 2 1 1 1 2 0 0 1 0 1 0 1 0 1 0 1 0 2 1 0 0 0 0 0 0 2 1 1 0 1 1 0 1 0 2 0 1 1 1 1 1 0 0 0 0 0 0 0 2 2 0 0 0 0 0 2 0 0 0 0 1 0 0 0 1 0 0 2 0 2 0 0 0 2 0 1 0 2 2 1 1 0 0 0 0 1 1 0 2 0 0 2 1 1 0 1 1 0 1 0 0 0 1 1 0 1 1 1 1 1 2 0 1 1 2 0 0 0 0 1 0 1 1 0 0 1 0 0 0 0 1 1 2 2 0 0 0 0 0 0 1 2 1 1 1 1 2 0 0 1 0 0 0 0 0 0 0 0 2 0 0 1 2 2 2 0 0 1 0 0 0 2 2 1 2 2 1 2 2 0 1 2 0 2 2 1 0 0 1 0 2 2 1 1 0 1 0 0 2 1 0 0 2 1 0 2 1 1 0 0 0 1 0 1 1 1 1 2 1 1 1 1 1 0 1 1 0 0 0 1 0 0 0 0 1 0 1 1 1 2 1 0 0 1 0 0 0 2 0 1 2 1 2 1 2 1 0 2 1 1 0 0 0 0 1 1 2 2 0 1 0 2 0 0 0 2 0 0 0 0 0 1 0 0 0 1 1 0 0 1 2 0 0 0 2 1 0 2 0 0 1 0 1 1 1 0 0 0 0 1 0 0 0 1 0 0 0 0 0 1 0 2 0 0 1 0 1 1 0 0 0 0 0 0 1 1 0 0 0 0 0 0 0 0 1 1 0 0 0 0 1 1 2 0 1 0 0 0 0 0 0 1 0 0 2 1 2 2 0 2 0 0 0 0 0 2 2 0 0 0 0 2 2 2 1 0 0 0 1 0 0 0 0 1 1 1 1 1 2 0 2 1 1 1 1 1 1 1 1 0 1 0 0 0 1 1 0 1 0 1 1 2 0 1 1 2 2 1 0 1 1 1 1 0 0 1 1 1 0 0 0 2 0 1 1 0 0 0 1 0 0 2 0 1 0 0 0 1 0 1 0 0 0 0 0 0 1 1 1 1 0 0 0 0 0 0 0 0 0 1 2 1 1 0 0 1 1 2 0 0 2 1 1 1 1 1 0 2 0 1 2 0 0 1 0 1 1 2 0 2 0 1 0 0 0 0 0 2 0 1 0 0 1 1 0 0 1 2 2 0 1 0 1 1 1 2 2 0 2 2 0 1 0 0 0 0 0 1 0 0 1 0 0 0 0 0 1 0 0 0 0 0 0 0 0 0 0 0 1 1 0 2 0 0 0 0 0 0 1 0 0 1 1 0 1 0 2 1 1 1 0 1 0 2 0 0 1 1 1 1 0 0 0 1 0 1 0 0 0 2 1 1 1 1 2 1 0 0 0 2 1 0 1 2 0 1 0 0 0 0 0 0 1 1 0 0 2 2 0 0 2 1 0 0 0 0 0 1 2 0 1 1 0 0 2 0 0 0 0 1 1 0 0 1 1 0 1 0 0 0 0 2 2 0 1 0 0 2 0 1 1 0 1 1 0 1 2 0 1 0 0 0 0 1 1 1 1 0 0 0 1 1 0 1 2 0 0 1 0 0 0 1 1 0 0 0 0 0 0 0
89 0 1 1 0 1 1 1 1 1 0 1 1 1 0 0 1 2 2 1 1 1 1 1 0 0 0 0 1 2 2 0 0 1 1 1 2 1 0 1 1 0 0 0 2 1 0 0 2 0 0 0 1 1 0 2 2 0 2 1 1 1 0 1 0 0 0 0 1 0 0 1 2 2 1 2 1 1 1 0 0 2 0 1 1 0 0 1 1 2 1 1 0 1 0 0 0 0 0 0 1 0 0 0 1 0 2 1 1 1 0 0 0 2 2 2 0 0 0 0 2 0 1 1 0 0 1 0 0 0 1 0 0 0 0 0 0 0 0 0 0 2 0 0 1 1 1 0 0 2 1 1 0 0 0 0 0 0 1 2 2 2 0 1 2 1 1 0 0 2 2 1 0 2 1 0 1 1 0 0 0 0 0 2 1 1 1 1 0 0 1 2 1 1 1 0 2 0 0 0 0 0 0 1 2 1 1 0 1 0 1 1 1 0 0 2 0 2 2 1 1 0 2 0 0 1 1 1 0 0 0 0 1 1 0 0 0 2 2 2 0 0 2 1 1 0 0 0 2 0 0 0 0 1 0 0 2 0 0 0 0 0 0 0 0 0 1 0 2 1 0 0 1 1 0 0 1 0 2 0 1 0 1 2 2 2 2 1 0 1 1 0 1 2 1 1 0 0 1 1 1 0 2 2 2 0 0 2 2 2 0 0 1 1 2 0 2 0 2 2 0 0 0 0 0 0 1 2 1 0 2 0 0 0 1 0 0 1 1 2 0 0 2 0 0 0 1 1 1 1 0 1 0 0 1 1 0 2 0 1 1 1 0 1 0 0 0 2 2 0 2 0 0 2 0 0 0 2 1 0 1 2 1 1 2 0 0 0 0 1 1 1 1 0 1 1 1 0 0 0 0 0 0 2 1 0 1 0 0 0 0 0 0 0 0 2 1 1 0 0 1 2 0 1 1 2 1 0 1 1 0 1 1 0 1 0 0 2 1 0 1 0 0 1 0 2 1 0 0 2 0 0 0 2 2 1 2 0 0 0 1 0 0 1 0 1 1 2 0 0 0 0 1 2 0 1 0 2 1 1 0 0 0 1 0 2 1 1 1 1 0 0 0 2 1 1 1 0 0 2 2 1 1 1 1 0 0 1 0 0 0 2 0 0 1 1 1 1 0 2 2 1 2 2 0 2 0 1 1 2 1 0 1 1 1 0 0 1 0 1 2 2 2 1 1 2 0 2 2 2 1 1 1 2 1 0 0 0 0 0 0 0 1 2 0 0 1 0 0 0 0 0 0 0 0 1 1 2 0 0 1 0 1 0 2 0 0 0 0 0 0 2 0 0 0 0 2 0 0 0 0 2 1 0 1 1 1 0 0 0 1 0 2 2 1 1 0 1 1 0 1 2 0 0 0 1 1 2 0 0 1 0 1 0 2 0 2 0 0 0 1 1 0 1 1 0 2 1 1 1 0 2 0 2 0 0 0 2 2 0 0 0 1 2 2 2 1 2 0 0 0 0 0 1 1 2 2 0 0 0 2 0 2 1 2 1 0 2 0 0 0 2 0 1 1 0 2 2 0 2 1 1 1 1 1 0 0 1 2 0 1 1 0 2 0 0 1 0 0 0 0 0 0 2 0 0 2 0 0 0 1 1 0 2 0 0 0 0 0 0 0 0 0 1 0 0 0 0 0 0 0 0 2 0 1 0 0 1 0 1 0 0 2 1 1 1 0 1 2 1 0 0 0 0 0 0 2 0 1 1 0 1 0 0 0 2 0 2 0 2 0 0 2 2 1 1 0 1 0 1 0 1 0 0 1 0 0 0 1 2 2 1 2 0 0 0 2 2 2 0 2 2 0 1 0 0 0 0 1 0 1 1 2 0 0 0 0 0 1 0 1 0 0 1 0 0 1 0 0 1 2 1 0 2 0 0 0 0 0 0 0 0 0 0 0 0 0 0 0 1 1 0 0 1 0 2 0 1 1 0 1 1 0 0 0 0 1 0 0 0 0 1 1 2 2 2 2 2 0 0 1 1 1 0 2 1 1 0 0 1 0 2 0 0 2 0 0 0 1 1 0 0 2 2 1 2 1 0 0 1 2 0 0 2 0 0 0 1 2 1 0 1 1 1 1 0 1 2 1 0 1 0 2 0 0 0 0 0 0 1 1 1 1 0 1 0 0 0 1 0 0 0 0 0 1 0 0 2 0 0 0 0 1 1 0 1 0 0 0 2 0 0 0 1 1 0 0 1 1 0 2 1
90 1 1 2 1 0 0 2 2 1 0 0 0 0 0 0 0 1 1 2 0 1 0 1 0 0 0 0 1 1 2 1 0 1 1 1 1 1 0 1 1 0 1 0 0 2 0 0 0 1 1 0 1 2 0 1 0 0 1 0 0 1 0 0 1 0 1 1 1 0 0 2 1 1 2 1 0 0 0 0 0 0 0 1 1 0 0 1 1 1 1 1 1 2 0 0 0 0 0 0 2 0 1 1 1 2 2 1 1 0 0 2 0 2 2 2 0 0 2 0 1 0 1 1 0 1 1 1 1 2 0 0 0 0 0 1 1 1 0 1 0 1 0 0 0 0 1 0 0 2 2 2 0 0 0 0 0 2 1 2 0 1 2 0 1 2 0 0 0 2 2 2 1 1 2 2 1 2 0 1 0 0 1 2 1 0 0 0 0 2 2 2 1 0 1 0 1 0 0 0 0 0 0 1 2 1 1 1 1 0 0 1 2 0 2 2 1 1 1 0 2 0 2 0 0 0 0 1 0 0 1 1 0 1 1 0 0 2 2 1 0 0 2 1 1 0 0 0 2 0 0 1 0 0 1 0 1 0 0 0 0 0 0 2 0 0 0 0 2 1 1 1 0 2 0 0 1 1 1 0 0 0 2 0 1 0 1 0 0 2 1 1 0 2 2 0 0 1 1 2 0 0 2 1 0 0 0 1 2 2 0 2 2 1 1 0 1 1 0 0 0 0 0 0 0 0 1 1 0 0 2 2 1 0 0 0 0 2 0 1 0 2 1 0 0 0 1 0 2 2 1 0 0 0 1 1 0 2 0 2 2 2 2 0 0 1 0 1 2 1 1 1 0 2 0 0 0 2 0 0 0 1 0 0 2 1 1 0 1 2 2 2 1 0 2 0 0 0 1 0 0 1 2 2 0 0 1 2 1 0 0 0 0 1 1 1 0 1 0 0 0 1 0 1 0 1 0 1 1 1 1 0 2 0 2 0 1 2 0 0 0 0 0 0 0 1 1 2 0 1 0 1 0 2 2 2 2 2 0 2 2 2 0 1 1 2 2 1 0 0 1 0 1 2 0 0 0 2 1 1 1 1 0 0 1 1 0 1 0 1 0 0 0 1 1 1 1 1 1 2 1 1 2 0 2 0 2 2 0 0 0 1 0 0 0 0 1 0 0 0 1 2 2 2 1 2 1 1 1 1 1 0 0 0 0 0 1 1 0 2 2 2 0 0 1 1 0 2 2 2 0 0 1 2 1 0 1 2 1 1 0 0 0 2 0 0 1 1 1 0 0 1 2 0 1 1 2 2 1 2 0 0 1 0 0 0 0 0 0 0 1 1 1 2 0 0 0 0 0 1 0 2 0 2 0 0 2 0 0 0 0 0 1 1 1 1 0 0 0 0 1 1 0 0 0 0 2 1 0 0 1 0 0 0 2 2 2 0 0 1 0 0 0 1 1 0 1 1 1 0 0 1 0 1 0 0 1 1 1 0 0 0 1 1 1 1 1 2 0 0 0 0 0 0 0 1 2 0 1 0 1 2 2 2 2 2 1 0 0 1 0 1 0 0 1 1 2 1 0 1 0 0 0 2 0 0 0 2 2 1 0 0 0 1 0 0 0 0 1 0 0 1 0 1 0 2 0 0 1 1 1 1 0 2 0 0 1 0 0 0 0 0 1 1 0 0 0 0 0 0 0 0 1 1 1 2 0 0 2 1 0 0 2 1 1 0 0 2 1 1 1 0 2 1 1 1 1 0 1 1 0 1 0 1 1 1 1 2 2 1 0 1 2 2 0 0 1 2 1 2 0 1 0 0 1 0 1 0 1 2 1 1 0 1 0 1 2 2 1 0 2 1 0 2 0 0 0 0 0 0 0 0 0 1 0 1 0 1 1 0 0 0 1 0 0 1 1 1 0 0 1 1 1 1 0 0 1 1 1 1 0 0 1 0 1 0 0 0 1 2 0 0 0 0 0 2 1 2 1 0 1 0 1 0 0 1 0 1 0 0 0 1 1 2 2 2 2 0 1 0 1 2 2 1 1 1 1 1 0 2 0 2 0 0 2 2 0 1 2 1 0 0 2 2 1 1 1 1 1 1 2 0 0 1 1 0 0 1 1 0 0 0 1 2 2 1 2 0 0 1 1 0 0 1 2 0 2 0 0 0 2 0 2 0 1 1 0 1 1 0 0 0 0 0 0 1 1 0 2 0 0 0 0 1 0 0 0 1 0 2 1 0 0 1 0 0 0 1 1 0 1 0
91 1 0 2 1 0 0 2 0 2 0 0 0 0 0 0 0 1 0 0 1 0 0 0 0 0 0 0 1 1 1 1 1 1 0 0 2 1 0 0 2 0 0 0 2 0 0 0 2 0 0 0 0 0 1 2 0 1 0 1 0 1 0 0 0 0 0 1 2 0 0 2 2 2 1 2 1 0 0 0 1 1 0 1 1 0 0 0 0 2 0 0 1 1 2 2 0 0 0 0 1 0 2 1 0 0 2 2 1 1 0 1 0 0 0 0 0 0 1 0 2 0 1 1 0 1 1 1 1 1 0 0 0 0 1 1 0 0 0 2 0 2 0 0 1 1 0 0 0 1 0 1 0 1 0 1 0 1 0 1 2 1 1 0 1 2 0 1 1 0 0 0 0 2 2 0 2 1 0 0 0 1 1 2 1 0 1 0 0 2 1 2 0 0 0 0 0 0 0 1 0 0 0 0 0 1 1 0 1 0 1 1 2 1 0 2 1 1 2 1 1 0 2 0 0 1 1 0 0 0 0 0 1 2 1 2 2 2 2 1 0 0 1 1 1 0 0 0 1 0 0 0 0 0 1 0 0 0 0 0 0 0 0 1 0 0 0 0 1 1 0 1 0 2 0 0 0 1 2 0 1 0 2 0 2 1 1 0 0 2 2 2 2 2 2 0 1 1 0 1 1 0 2 1 1 2 0 2 1 1 0 0 2 1 0 0 1 1 1 1 1 1 2 0 1 0 1 2 1 0 1 2 0 0 0 0 0 2 1 1 1 2 2 0 1 0 2 1 2 0 0 0 1 1 1 0 1 0 0 2 2 2 2 0 2 0 0 1 2 1 1 1 0 2 0 0 0 2 1 0 2 1 0 0 1 1 0 1 1 0 0 0 1 1 2 0 2 0 0 0 0 0 1 2 0 1 1 1 0 0 0 0 1 1 1 1 0 1 1 0 0 1 0 1 0 1 0 0 1 1 0 1 0 1 0 0 0 0 0 0 2 0 0 2 0 2 1 1 0 1 0 1 0 1 0 0 0 2 1 2 2 0 0 1 0 1 1 2 0 2 2 2 2 0 1 0 1 1 0 1 0 2 0 0 0 2 0 1 1 0 1 0 0 1 0 0 0 0 0 2 2 1 2 0 2 0 2 1 0 0 0 0 1 1 0 0 0 1 1 1 1 2 2 2 1 1 0 1 1 2 0 1 2 1 2 1 1 0 1 1 1 1 2 2 1 2 0 0 1 0 0 0 1 1 1 0 2 0 0 0 0 0 0 2 0 0 0 0 0 1 0 1 0 0 0 2 2 1 0 1 0 0 2 0 1 0 0 1 0 1 0 0 0 1 0 1 1 0 0 0 0 1 0 2 0 0 2 0 0 2 0 0 0 0 0 0 0 1 0 1 1 2 0 0 0 0 2 1 0 0 1 0 0 0 2 0 2 1 0 0 0 1 0 1 1 0 1 2 1 1 0 1 1 0 1 1 0 2 1 1 1 0 1 1 1 1 0 0 1 1 0 1 0 0 0 1 1 0 1 0 1 0 2 1 1 1 2 0 0 0 0 2 0 0 0 0 0 2 0 1 0 2 0 0 1 0 1 1 1 0 1 1 0 2 1 0 0 0 0 0 0 1 0 1 1 1 1 0 0 0 0 0 0 1 0 0 0 1 0 1 1 0 0 1 0 0 0 0 0 0 0 0 1 0 1 1 1 0 0 0 0 1 2 1 0 1 2 2 1 1 1 0 1 0 0 1 0 0 0 1 0 1 0 1 1 1 1 2 1 1 1 1 2 2 0 0 1 1 0 1 0 1 0 0 2 0 2 0 0 2 2 0 1 1 1 0 2 2 1 0 1 1 0 1 0 0 0 0 1 0 1 1 2 0 0 0 1 0 1 1 1 1 0 0 1 0 0 0 0 1 2 1 1 2 0 1 1 0 0 0 0 0 0 0 0 1 0 0 2 1 0 0 0 0 0 1 0 0 2 2 2 2 0 0 0 1 0 0 0 0 1 1 0 2 2 2 2 2 1 0 0 2 2 0 0 0 0 1 0 2 0 2 1 1 1 1 0 0 2 2 0 0 2 1 1 1 1 1 0 0 2 0 1 1 0 0 0 1 2 1 0 2 2 1 0 0 1 1 0 0 2 0 0 2 1 0 1 0 0 1 1 0 0 0 1 0 0 0 1 0 1 1 0 0 1 0 0 1 1 0 0 0 1 1 0 0 1 0 0 0 0 0 0 2 0 0 0 0 0 0 2 1
92 0 0 2 0 2 2 2 1 2 0 0 1 1 1 1 0 0 0 2 0 0 0 2 0 0 0 0 0 2 1 0 1 0 1 0 2 2 0 1 1 0 0 0 2 0 0 0 2 0 0 0 0 0 0 0 0 0 0 0 0 1 0 0 1 1 1 1 1 0 0 0 2 2 2 2 0 1 1 1 1 2 0 0 0 0 0 0 0 2 0 0 2 1 0 0 0 2 1 1 0 0 1 1 1 1 2 1 1 0 0 2 0 1 1 1 0 0 2 0 1 0 1 1 1 1 0 1 1 1 0 0 0 0 1 0 0 0 0 1 0 2 0 0 1 1 0 0 0 2 1 2 1 0 1 0 0 2 1 0 0 0 0 1 1 1 0 0 2 1 0 0 0 2 2 1 1 1 0 0 0 0 0 1 1 1 1 1 0 0 1 1 2 1 2 0 1 0 0 0 0 1 0 0 1 1 1 1 1 0 0 0 2 0 2 2 1 1 0 1 1 1 1 1 1 1 1 0 0 0 0 0 0 0 1 0 0 2 2 2 0 0 2 2 2 0 1 0 1 1 1 0 0 0 1 0 1 1 1 0 0 0 0 1 0 0 1 0 2 1 1 2 0 0 0 1 0 1 2 0 0 0 2 1 2 2 2 1 0 2 0 0 1 2 2 0 1 0 0 2 2 0 2 0 0 0 0 2 2 2 0 1 1 1 0 0 2 0 0 0 1 1 1 1 1 0 0 1 1 1 1 2 1 0 0 0 0 0 1 2 1 1 1 0 0 0 2 0 2 0 0 0 1 1 0 0 2 2 0 2 2 1 2 0 2 1 0 1 1 0 2 0 0 2 0 0 0 1 0 0 2 1 0 0 1 0 0 0 0 0 0 0 1 0 1 1 2 0 0 0 0 0 1 2 1 0 1 0 0 1 0 0 1 1 1 0 0 1 0 0 0 1 1 0 1 1 1 0 1 1 0 1 0 2 1 0 0 1 0 1 1 0 0 2 1 2 2 1 0 2 0 0 0 1 1 1 1 1 0 2 2 0 0 2 0 2 2 2 0 1 1 0 2 0 1 0 2 2 0 2 1 1 0 0 2 1 0 1 1 1 0 0 0 1 2 0 0 1 1 2 1 0 0 1 1 2 2 1 1 0 0 2 0 0 0 0 0 1 0 1 1 2 2 2 1 2 0 0 0 2 0 0 0 0 0 1 0 0 1 2 0 1 2 2 2 2 0 2 2 2 0 0 1 2 0 0 0 1 0 0 0 0 1 2 1 1 0 0 0 1 0 0 0 0 0 0 0 0 0 2 0 0 2 0 0 0 0 1 0 1 0 1 1 1 0 0 0 1 1 1 0 1 1 1 0 1 1 0 0 1 1 0 0 0 0 0 0 0 0 0 1 1 0 0 0 0 1 2 0 0 1 0 0 1 1 0 0 1 0 1 1 0 0 2 0 0 1 1 1 1 0 1 0 2 0 0 0 2 1 1 1 0 1 0 0 0 0 1 1 0 0 1 1 0 0 1 1 1 0 0 1 0 2 2 1 1 2 2 0 0 0 1 1 0 1 0 1 2 0 1 0 1 0 0 1 0 2 2 2 0 1 1 0 2 0 0 1 1 1 1 0 1 0 2 0 0 2 0 1 0 1 1 0 2 0 1 1 0 0 0 0 0 0 0 0 0 0 1 0 0 0 0 0 0 0 0 2 2 0 2 0 0 2 1 1 1 0 2 2 2 1 0 1 0 0 1 1 0 0 2 0 2 0 0 0 2 0 1 1 2 0 2 1 2 0 0 1 1 0 1 0 1 0 0 1 1 0 0 2 2 0 0 1 1 1 0 2 2 1 0 2 1 0 2 0 0 0 0 1 0 1 1 1 1 0 1 1 0 2 0 0 1 1 0 0 1 1 0 0 0 2 1 1 2 0 0 1 0 0 0 0 0 0 0 0 1 1 0 1 1 0 0 0 0 0 1 0 1 1 1 2 2 1 0 1 1 0 0 0 1 0 2 0 0 0 0 2 2 1 0 1 2 2 2 2 1 0 1 0 0 0 0 0 0 1 1 0 1 2 1 1 0 2 1 0 0 1 2 0 0 0 0 1 2 0 0 0 1 2 1 0 0 0 0 0 0 0 1 0 0 0 0 1 1 1 0 1 0 0 1 1 1 1 0 2 0 0 0 0 0 0 0 0 0 0 0 0 0 1 0 0 0 0 0 1 1 0 0 0 0 0 0 0 2 0 0 1 0 1 0 1 0
93 1 2 1 0 0 0 2 2 2 0 0 0 0 0 0 0 1 0 0 1 0 0 1 0 0 1 0 0 2 2 1 1 1 1 1 1 1 0 0 0 0 0 0 1 1 0 0 2 0 0 0 1 1 1 0 0 0 2 0 1 1 1 2 0 0 0 0 1 0 0 1 1 1 2 1 0 1 1 1 1 2 1 1 2 0 0 0 0 1 0 0 0 1 1 1 1 0 0 0 2 0 1 1 1 0 2 2 0 0 0 0 0 0 1 1 0 0 2 0 1 0 2 2 1 1 0 0 0 0 1 0 0 0 0 0 0 0 0 0 2 0 0 0 2 2 2 0 0 1 1 2 0 0 0 0 0 1 1 1 1 1 0 1 1 1 0 0 1 1 0 0 2 0 2 1 0 0 1 1 1 2 0 2 1 1 2 1 0 1 1 1 2 1 2 0 0 0 1 0 0 1 1 0 2 0 0 0 0 0 1 1 1 1 2 2 0 0 0 0 2 0 1 0 0 1 1 0 0 0 0 0 0 0 1 0 0 2 2 2 0 0 2 2 2 0 0 0 2 0 0 0 0 0 1 0 0 0 0 0 0 0 0 0 0 0 1 1 2 1 0 0 1 2 0 0 0 1 1 0 0 0 2 1 2 1 1 1 1 1 1 1 2 2 2 0 1 0 0 1 0 0 2 1 0 0 1 2 1 1 1 1 1 0 2 0 2 0 1 1 1 1 1 0 0 0 1 1 0 0 2 0 0 0 0 0 0 1 0 0 0 1 2 0 1 1 0 0 1 2 0 0 1 0 1 0 0 0 1 1 2 2 2 0 2 0 0 1 1 0 2 0 0 2 0 0 0 1 1 0 1 0 0 0 1 1 0 0 0 0 0 0 2 0 2 0 2 0 2 2 2 2 2 2 0 0 1 0 0 0 0 0 2 0 2 2 0 1 1 0 0 1 0 0 0 0 0 1 1 1 0 1 0 1 1 1 0 2 1 0 1 0 0 0 1 1 1 0 0 0 0 0 0 2 1 1 1 1 0 1 1 0 1 1 1 2 2 2 0 0 0 0 2 0 1 0 1 2 0 1 1 2 0 0 0 2 0 0 0 0 1 1 1 2 1 0 0 2 2 2 1 0 1 1 1 0 2 1 1 0 1 0 0 0 1 1 0 1 1 2 2 2 2 2 0 2 0 1 1 1 1 1 2 1 1 1 1 1 0 1 0 0 2 1 2 0 1 0 1 1 0 0 0 0 2 0 2 0 0 0 0 0 1 2 0 0 0 1 1 0 0 0 0 0 0 0 0 2 0 2 0 0 0 0 1 0 0 0 0 0 0 2 0 2 0 0 0 0 0 1 0 2 1 1 0 0 0 0 0 1 0 0 0 0 0 0 0 0 0 0 1 1 1 1 1 0 1 2 0 0 0 0 0 0 2 1 2 0 0 1 0 0 0 1 0 0 2 1 0 1 0 2 1 0 0 0 0 2 2 0 0 0 0 0 0 1 0 1 0 0 1 0 1 0 1 2 1 0 0 0 2 0 2 2 1 1 0 0 1 1 0 2 0 0 0 0 0 1 0 1 0 1 0 0 1 0 1 1 1 1 0 0 0 1 0 0 0 1 1 1 0 0 0 2 0 0 2 0 0 0 1 1 0 2 0 1 0 0 0 1 0 2 1 0 0 0 0 0 0 0 0 0 0 0 1 1 1 0 2 1 0 0 2 2 1 0 1 1 1 1 2 0 0 0 0 1 2 0 2 0 0 0 1 0 0 2 0 1 1 1 0 2 1 2 0 0 0 1 0 1 0 0 1 1 0 0 1 1 1 1 0 0 1 0 1 1 2 2 1 0 1 1 0 2 0 0 0 0 2 0 1 1 1 1 0 1 1 0 2 0 0 1 0 0 0 0 0 0 1 0 1 1 0 2 0 0 0 0 0 0 0 0 0 0 0 0 0 0 0 2 0 0 2 1 0 1 0 0 0 0 2 2 0 0 0 0 1 1 1 0 1 1 0 1 1 1 2 2 0 0 0 2 1 0 2 2 0 1 1 2 1 2 0 0 1 1 0 0 2 2 0 0 1 0 0 0 1 1 0 0 2 0 0 1 0 0 0 1 1 0 0 1 0 1 0 1 2 0 2 0 2 0 1 1 1 0 1 0 0 1 1 0 2 0 1 0 1 0 2 0 1 0 0 0 1 0 1 0 2 0 0 0 1 1 0 0 1 0 1 2 0 0 0 1 1 0 0 1 2 0 1 0
94 0 1 1 1 0 0 1 1 2 0 0 1 1 0 0 1 1 1 2 0 1 1 1 0 0 1 0 0 2 1 0 0 0 0 0 2 1 0 0 1 0 0 0 2 0 0 0 1 0 0 0 0 0 1 1 0 0 0 1 0 0 1 1 0 0 0 0 1 1 1 2 1 1 2 1 0 1 1 0 1 2 0 1 1 0 0 1 1 2 1 1 0 1 0 0 0 0 0 0 1 0 0 0 1 0 1 1 0 0 0 1 0 1 2 2 1 0 1 0 1 0 2 2 0 0 1 2 0 2 0 2 0 0 1 0 2 0 0 1 1 1 0 0 1 0 0 0 0 2 1 2 0 0 1 0 1 1 0 2 1 1 0 1 2 1 0 0 1 1 0 0 1 1 1 1 0 2 0 1 0 0 0 2 2 2 1 0 0 0 0 0 1 0 1 0 0 0 0 0 0 0 0 1 2 0 0 0 0 1 0 2 1 0 1 2 1 1 1 1 1 0 2 0 1 1 0 0 0 0 0 0 0 0 0 0 0 2 2 1 0 1 2 2 2 0 0 0 2 0 0 0 0 0 1 0 0 1 1 0 0 0 0 1 0 0 1 0 2 0 0 0 0 1 1 1 0 1 2 0 0 0 1 1 1 1 1 1 0 2 1 2 2 2 2 0 1 0 0 2 0 0 1 0 0 0 0 1 1 1 0 1 1 1 0 0 1 1 1 1 1 1 2 2 1 0 0 0 1 1 1 2 0 0 0 0 0 0 0 0 0 1 1 0 0 0 2 0 2 0 0 0 0 1 0 1 1 1 0 2 2 2 0 1 0 0 0 1 2 1 1 1 1 2 0 0 0 1 0 0 0 1 0 0 1 0 0 0 0 1 1 1 0 1 2 0 2 0 2 2 2 2 0 1 1 0 0 0 0 1 0 0 1 0 1 2 0 0 0 0 0 1 2 0 0 0 0 0 2 1 1 2 0 0 1 0 0 0 0 0 0 0 0 0 1 2 2 0 1 2 0 0 0 2 1 1 1 1 1 1 0 0 0 1 0 2 1 2 0 1 1 1 1 2 0 0 0 0 0 0 1 1 0 2 1 1 1 2 1 1 0 0 1 1 2 0 0 0 0 2 2 2 1 1 1 0 0 0 0 1 0 1 0 0 1 0 0 1 1 2 2 2 1 1 0 1 1 0 0 2 0 2 2 2 2 0 1 0 0 0 0 1 1 1 1 0 1 0 0 1 0 1 0 2 0 2 0 1 0 1 0 0 0 1 0 0 1 1 1 1 0 1 0 0 0 0 0 2 0 2 0 0 1 0 1 0 0 0 0 1 0 1 2 0 0 0 1 1 1 0 0 2 1 0 0 1 0 0 0 2 2 1 0 0 0 0 0 0 0 0 1 1 1 1 1 0 1 2 0 0 1 0 0 1 1 1 1 0 1 0 1 1 0 1 2 0 2 0 2 1 0 2 1 0 1 1 0 1 1 0 0 0 0 1 2 2 1 1 1 1 1 1 1 0 0 1 1 0 0 0 1 1 2 2 2 2 2 0 0 1 0 1 0 0 1 0 1 2 0 1 0 1 1 1 0 0 1 1 2 1 1 1 0 0 1 0 1 2 2 2 0 0 0 2 0 1 1 0 1 0 1 0 0 2 0 0 1 1 0 1 1 1 0 0 1 1 0 0 1 1 1 1 0 0 0 0 0 0 1 1 0 1 2 2 1 0 1 2 0 2 1 0 0 1 1 1 1 0 0 2 0 2 1 0 0 2 0 1 1 2 0 2 2 2 0 0 1 1 1 1 0 1 0 0 2 0 1 1 0 1 1 0 1 0 1 0 1 1 1 1 1 1 0 2 0 0 0 0 1 0 1 1 2 0 0 0 0 1 2 1 0 2 0 0 0 0 0 0 1 0 1 1 2 1 1 0 2 0 0 0 0 0 1 0 1 0 1 0 1 1 0 0 1 1 0 2 0 0 1 1 1 1 0 0 0 0 0 0 1 0 1 2 1 2 2 2 2 1 0 0 0 2 2 0 0 0 2 2 0 0 0 0 0 0 1 0 0 0 2 2 0 0 2 1 1 1 1 1 0 0 1 0 1 1 0 0 1 0 1 1 0 0 1 1 1 1 1 1 0 0 2 0 0 2 1 0 2 1 0 1 2 0 2 0 1 0 0 0 1 0 0 0 0 0 0 2 2 0 2 0 0 0 0 1 0 1 1 1 1 1 1 0 1 1 0 0 0 0 2 1 0 0
95 1 0 2 0 0 0 1 1 2 0 1 0 0 0 0 0 2 1 0 2 1 0 2 0 0 0 0 0 2 2 0 1 1 0 1 1 0 0 1 0 0 0 1 1 1 0 0 1 0 0 0 0 1 0 0 0 0 1 1 1 1 0 1 0 0 0 1 1 0 0 1 2 2 1 2 0 1 1 1 0 2 1 0 1 1 1 1 1 2 0 2 0 2 0 0 1 1 0 1 0 0 0 0 1 1 2 0 1 0 0 1 0 0 0 0 0 0 2 0 1 1 0 0 0 2 0 1 1 1 0 0 0 0 0 0 0 0 0 1 0 2 1 0 0 0 0 0 0 1 0 0 0 0 1 0 0 1 0 1 1 0 0 1 0 1 0 1 0 1 1 0 1 1 1 0 1 1 0 0 0 2 0 2 2 2 2 1 1 2 2 2 0 1 0 1 0 0 0 0 0 0 0 1 1 2 1 1 0 0 2 1 2 0 2 2 1 1 1 0 2 1 2 0 0 0 0 1 0 0 1 1 0 0 1 0 0 2 2 1 0 1 2 2 2 0 0 0 2 0 0 0 0 1 0 0 1 1 1 0 0 0 0 2 0 0 1 0 1 0 1 1 0 1 0 0 1 0 0 0 0 1 1 1 2 1 1 0 0 2 2 2 1 2 2 0 1 0 0 1 1 0 0 0 0 0 0 2 1 1 0 2 1 1 2 0 2 0 0 0 0 0 1 1 1 0 0 1 1 1 1 2 0 0 0 0 0 0 0 0 0 0 1 0 0 0 1 1 2 1 0 0 0 1 1 0 1 2 0 2 2 1 2 0 2 0 0 2 2 0 2 0 0 2 0 0 0 1 0 0 1 0 0 1 1 0 1 1 1 0 0 0 1 0 0 2 2 0 0 0 0 1 2 2 0 0 1 0 1 0 0 0 0 0 0 2 1 0 1 0 0 0 0 1 0 1 0 0 1 0 1 1 1 1 1 0 0 0 0 0 1 0 0 0 1 2 2 2 0 0 0 0 0 1 1 1 1 0 0 1 1 0 0 0 0 0 0 2 0 0 1 0 1 2 0 0 0 1 1 0 1 2 0 1 1 1 0 0 0 0 2 1 0 1 0 1 1 1 1 2 1 1 1 1 1 0 1 2 1 0 0 2 0 0 1 1 0 0 2 2 2 2 2 2 1 2 1 1 1 2 0 1 2 1 2 1 0 1 1 2 1 1 1 0 1 2 0 1 1 2 2 2 1 1 1 1 2 0 2 0 0 0 0 1 0 0 1 1 1 0 1 1 1 0 0 0 1 2 0 2 0 0 2 0 0 0 0 0 0 1 0 0 1 0 2 0 1 0 0 0 0 1 0 2 0 0 1 0 1 2 1 0 0 0 0 0 0 0 0 1 1 2 1 0 1 0 2 0 0 0 2 0 0 0 2 1 2 0 0 0 0 1 0 1 0 0 2 0 2 2 0 2 0 1 0 0 0 2 2 0 0 0 2 1 1 2 1 1 0 0 1 0 1 0 1 2 2 0 1 0 1 0 2 0 1 1 1 0 0 1 0 1 0 1 1 0 1 2 0 2 0 2 0 0 0 0 1 2 2 2 0 0 0 1 1 0 0 2 2 2 0 0 0 2 0 1 1 0 0 0 1 1 0 2 0 1 0 1 0 1 1 0 0 0 1 0 0 1 1 1 1 1 1 0 0 1 0 0 0 0 0 0 2 1 0 1 1 0 1 1 1 0 0 0 0 2 2 0 0 2 0 2 1 1 1 2 0 0 1 2 0 2 1 1 0 0 0 0 0 2 0 2 0 0 0 1 2 1 1 1 0 0 1 1 1 0 2 2 2 0 2 2 0 2 0 0 0 0 2 0 0 0 1 1 0 1 0 0 1 1 1 0 0 0 0 0 0 0 1 0 1 1 1 2 0 0 1 1 1 1 1 0 0 0 0 1 1 0 2 1 0 0 0 2 0 2 0 1 1 2 2 2 0 0 0 0 0 0 1 0 1 1 1 1 2 2 2 2 0 0 0 0 0 0 2 0 0 1 0 0 0 0 0 0 0 0 0 0 1 1 0 0 1 1 0 0 1 2 0 0 1 0 0 1 0 0 0 1 1 1 1 1 2 0 0 1 1 0 0 0 0 0 0 1 1 0 0 0 0 0 1 0 0 1 0 1 1 0 1 0 0 1 0 0 0 1 1 1 1 1 1 0 0 1 0 1 1 1 0 2 0 1 1 1 0 0 0 0 0 0 1 1
96 0 2 0 0 0 0 1 2 0 0 1 0 2 2 2 0 1 0 1 1 0 1 2 0 0 0 0 1 1 0 1 2 1 0 1 1 2 0 0 2 0 1 0 1 2 0 0 1 1 1 0 1 1 0 1 0 1 0 1 0 1 0 1 0 0 0 0 1 1 1 1 2 2 2 2 0 1 1 0 0 1 0 1 1 0 0 1 1 2 0 1 0 1 1 1 1 1 1 1 2 1 1 1 0 0 2 1 1 0 0 1 0 2 2 2 0 0 0 0 2 0 1 1 0 1 1 0 0 0 1 0 0 0 0 1 1 1 0 1 0 2 0 0 0 0 0 0 0 1 0 0 0 0 0 1 0 0 0 0 0 0 1 1 0 1 0 0 1 2 2 0 0 2 2 2 2 0 0 0 1 1 0 2 2 2 2 1 0 0 0 2 1 0 1 0 1 1 0 0 0 0 0 0 1 0 1 0 0 0 0 1 1 0 2 2 0 0 1 0 2 0 1 0 0 0 0 0 0 0 0 0 0 0 2 0 0 2 2 0 0 0 1 2 2 0 0 0 2 0 0 1 0 0 0 0 0 0 0 0 1 0 0 1 0 0 0 1 2 0 0 0 0 1 0 0 1 0 0 0 0 0 1 0 2 1 1 1 0 2 0 0 1 2 2 0 1 2 0 2 1 1 2 2 0 1 1 1 2 2 0 1 2 1 0 0 2 0 1 1 0 0 1 1 1 0 0 0 1 1 2 0 2 1 1 0 1 1 0 0 1 2 1 1 0 1 0 0 2 2 1 0 0 0 2 0 0 2 0 0 0 0 0 0 0 0 0 1 2 1 1 1 2 2 0 0 0 1 0 0 1 0 0 0 1 2 1 0 0 0 0 0 1 1 2 1 1 1 1 1 1 1 0 2 2 0 0 0 0 0 0 0 1 0 1 2 0 1 0 0 0 0 1 1 0 1 0 0 1 0 0 0 1 0 1 0 0 0 0 0 2 0 0 1 0 2 2 1 0 1 0 0 0 1 1 1 1 2 0 2 2 2 1 1 1 2 2 0 0 0 2 0 2 0 1 1 1 1 0 1 1 1 0 0 1 1 0 2 1 1 0 0 0 1 1 0 0 2 2 1 0 0 0 1 1 2 2 1 2 0 0 2 1 0 1 0 0 0 2 2 2 2 1 1 0 1 0 0 0 2 0 1 2 2 2 0 1 1 0 1 2 2 1 1 1 1 0 1 2 1 0 0 1 1 2 0 1 1 0 1 1 0 0 2 0 0 1 0 0 0 0 0 1 0 1 1 2 1 0 2 0 0 2 0 2 1 1 0 0 0 0 1 0 2 0 0 0 0 0 0 0 2 0 1 0 0 1 0 0 0 0 0 0 1 0 1 1 0 0 0 1 1 0 1 1 0 0 1 0 0 2 0 1 1 2 1 1 0 0 0 0 1 0 1 1 0 2 1 1 1 0 2 1 0 1 0 0 2 2 0 0 0 1 1 1 2 0 2 1 1 0 2 0 0 0 1 1 0 0 0 1 0 2 2 2 2 2 0 1 2 0 1 0 1 0 0 2 1 0 1 0 1 0 0 0 0 1 2 1 0 0 0 0 0 1 0 0 1 2 1 0 0 0 2 0 2 1 0 1 1 2 2 0 2 0 0 1 0 0 1 0 1 1 1 0 0 0 0 0 0 0 0 0 0 0 0 0 1 0 0 1 0 2 1 1 1 0 1 2 2 1 0 0 1 1 1 2 0 1 1 0 2 1 1 0 1 0 2 2 2 0 2 1 2 1 1 0 1 0 1 0 2 0 0 1 0 2 0 1 2 1 0 0 2 0 0 2 1 2 0 1 2 0 2 0 0 0 0 1 0 1 0 2 0 0 0 0 0 2 0 0 2 0 0 1 0 1 1 0 0 2 2 0 2 0 0 0 0 0 0 0 0 0 0 0 0 1 0 1 2 0 0 0 1 0 2 0 2 2 2 2 2 1 0 1 1 0 0 0 0 0 1 0 1 1 1 2 2 1 0 1 1 1 0 2 2 0 2 0 1 0 0 0 0 0 1 0 0 1 1 0 1 2 1 2 2 1 2 0 1 2 0 0 1 0 0 0 2 2 0 0 1 1 0 0 1 1 1 0 1 0 0 2 0 0 0 0 0 0 1 1 1 1 0 2 0 1 0 0 0 0 0 0 0 1 0 1 1 1 0 0 0 0 0 0 0 0 0 0 1 0 0 1 2 1 0 0 0 1 0 0 0
97 0 2 0 0 0 0 2 2 1 0 0 1 1 0 0 1 2 1 0 2 0 1 0 1 1 1 0 0 2 2 0 2 1 0 0 2 1 0 0 0 0 1 1 2 1 0 0 1 0 0 0 0 0 1 1 0 0 0 1 0 1 2 2 1 1 1 0 1 0 0 0 2 2 2 2 0 0 0 1 0 1 0 1 1 0 0 1 1 2 1 1 0 0 1 0 0 1 1 0 2 0 2 2 0 0 2 0 2 0 0 2 1 2 2 2 1 0 0 0 1 0 0 0 0 2 0 1 0 1 2 0 0 0 0 0 0 0 0 1 0 2 0 0 0 0 0 0 0 1 0 1 0 0 0 1 0 2 1 1 0 2 0 0 0 2 1 1 0 1 1 1 1 1 2 1 2 0 0 0 0 0 1 2 2 1 2 1 0 1 1 2 2 1 2 0 0 0 0 0 0 0 0 0 1 0 0 0 0 1 1 2 1 0 2 2 0 1 0 0 2 2 1 0 0 0 0 0 0 0 0 0 0 0 1 0 0 2 1 1 0 0 2 1 1 0 0 0 1 1 1 1 0 0 0 1 1 0 0 0 1 0 0 1 0 0 1 0 0 0 0 1 0 1 0 0 0 1 2 1 0 1 2 0 1 1 2 1 0 1 1 1 0 1 0 0 0 0 0 0 1 0 2 1 0 0 1 2 0 1 0 1 1 2 1 0 1 0 0 0 2 2 0 0 1 0 0 1 0 0 2 2 0 0 0 1 0 2 1 0 0 0 2 0 0 0 0 0 2 1 0 0 0 0 1 1 1 2 0 1 1 1 2 0 2 0 0 2 2 0 2 0 0 2 0 0 0 1 0 0 2 1 0 0 1 1 0 0 0 0 0 0 1 1 1 1 2 1 2 2 2 2 1 2 0 1 1 1 0 1 0 0 2 0 2 2 0 1 0 0 1 1 0 1 1 1 1 0 1 0 1 0 0 2 0 1 0 0 0 0 2 0 0 0 0 2 1 0 0 1 0 0 0 0 0 0 0 1 1 1 0 0 0 1 0 1 1 1 0 0 1 0 2 0 1 0 1 1 0 0 2 2 0 0 1 1 0 2 1 1 0 0 0 1 1 0 0 0 0 2 2 1 1 1 1 0 1 2 1 0 0 2 0 0 0 1 2 0 0 1 1 1 2 1 0 1 0 0 0 2 0 0 1 0 1 0 1 2 1 1 1 1 1 0 1 2 0 2 2 2 1 1 0 1 1 0 1 0 1 1 0 0 1 2 0 0 0 1 1 0 1 1 1 0 0 0 1 2 0 2 0 0 2 0 2 2 2 0 1 2 0 1 1 0 0 0 0 0 0 1 0 1 1 1 0 1 2 0 0 1 1 0 0 0 0 0 0 1 0 1 1 2 0 0 0 1 1 2 0 0 1 0 0 2 2 0 2 0 0 0 1 0 0 0 2 0 2 1 0 0 0 2 0 0 0 0 1 1 1 0 0 0 0 1 1 1 0 1 0 0 1 0 0 0 0 2 2 0 0 0 1 1 1 0 1 1 0 0 0 2 0 0 0 0 0 0 0 2 0 0 0 0 0 0 2 0 0 2 2 0 1 1 0 2 0 2 0 1 1 1 0 0 0 2 0 1 2 0 0 0 1 1 0 2 0 1 1 2 0 2 1 0 0 0 0 0 0 0 0 0 0 0 1 0 0 0 1 0 0 0 0 0 2 2 1 0 1 1 2 1 0 0 0 1 1 1 1 0 1 0 1 1 0 1 1 1 1 2 1 1 1 1 2 2 1 1 0 1 0 1 0 1 1 0 1 0 1 0 1 2 1 0 1 0 1 0 1 1 1 1 1 1 0 2 0 0 0 0 1 0 2 1 1 1 0 1 1 0 1 1 1 0 0 0 0 0 0 0 1 0 1 1 2 1 1 1 2 0 0 0 1 1 0 0 0 0 2 1 1 1 0 0 1 1 0 2 0 1 1 0 1 1 0 0 0 1 0 0 1 0 1 1 1 1 2 2 2 1 1 0 0 2 2 0 1 1 1 2 0 0 0 1 0 0 1 1 0 0 1 1 0 0 2 2 1 0 1 0 0 1 2 0 0 2 0 0 0 0 0 0 1 2 2 1 1 0 0 1 0 0 1 0 2 0 1 1 1 1 1 0 1 0 1 0 1 1 1 0 2 0 0 1 0 0 0 0 0 2 1 0 1 1 0 0 0 0 0 0 1 2 0 0 0 0 0 0 0 0 1 0 1 0
98 1 2 1 0 0 0 2 1 2 0 0 0 1 1 1 0 0 0 0 2 0 0 0 0 0 0 0 0 2 2 0 1 1 1 0 2 1 0 0 1 0 1 0 0 1 0 0 2 0 0 0 0 0 1 0 0 1 2 0 2 2 2 2 0 0 0 0 0 0 0 2 1 1 2 1 0 1 1 0 1 1 0 1 1 1 1 0 0 2 0 1 0 2 1 0 1 2 0 2 0 0 1 1 1 1 2 0 2 1 0 1 0 1 2 2 0 0 1 0 1 0 0 0 0 2 0 1 1 2 0 0 0 0 0 0 0 0 0 0 1 1 0 0 0 0 0 0 0 0 0 0 0 0 0 0 1 0 1 2 2 2 0 0 0 1 0 1 0 1 0 0 0 2 1 0 1 0 0 0 0 0 0 2 1 1 1 1 1 0 0 1 1 0 1 0 1 0 0 0 0 0 0 0 0 1 1 1 0 1 1 1 1 0 1 2 0 0 1 0 2 0 1 0 0 0 0 0 0 0 0 0 0 0 1 1 1 2 2 1 0 1 1 1 1 0 0 0 1 0 0 0 0 0 1 0 1 0 0 0 1 0 0 0 0 0 0 0 2 0 0 0 0 1 0 1 0 1 2 0 0 0 2 0 1 1 0 1 0 2 2 1 2 2 2 0 1 0 0 1 1 0 1 1 0 0 0 0 1 1 0 0 2 2 0 0 0 0 0 0 0 0 2 1 1 0 0 1 0 0 2 2 1 0 0 0 0 2 0 2 0 1 2 0 0 0 2 0 1 1 0 1 0 0 1 1 0 1 0 2 2 2 1 1 1 0 0 1 2 1 2 0 1 2 0 0 0 1 1 0 2 1 0 0 1 1 0 0 0 1 1 1 0 0 2 0 0 0 0 0 0 1 0 1 0 1 0 1 1 0 0 0 2 0 2 2 0 2 0 0 0 2 0 1 1 1 1 0 1 0 1 0 2 0 2 0 0 1 1 0 1 0 0 0 0 1 1 1 0 2 0 0 0 2 2 2 2 0 0 1 1 0 0 1 0 1 1 2 0 0 0 0 1 1 0 0 0 2 0 1 2 1 0 0 1 1 0 2 1 1 0 0 0 1 2 1 1 1 1 1 1 0 1 1 1 0 1 0 1 0 1 1 0 0 1 0 0 0 1 1 1 2 2 2 0 2 0 0 0 2 0 1 1 1 1 0 2 0 1 2 0 1 1 1 2 2 0 1 1 1 0 0 0 1 2 0 1 1 0 1 1 0 1 1 1 1 0 1 1 1 0 1 0 0 0 0 0 1 0 2 0 0 1 0 1 1 1 0 0 1 0 1 1 2 0 0 0 2 2 1 0 0 2 0 0 2 0 0 0 2 0 0 0 0 0 1 0 1 0 0 1 0 0 1 1 0 1 2 0 0 1 0 1 2 2 0 2 0 0 0 0 0 0 1 1 0 2 1 2 1 0 1 0 0 0 0 0 2 2 0 0 0 1 1 1 1 0 0 1 1 1 1 0 0 0 2 2 0 1 0 0 2 2 2 2 2 2 0 0 1 0 1 0 0 1 0 1 1 0 1 0 1 0 0 2 0 0 1 1 0 0 0 0 2 0 0 0 0 0 0 0 0 0 1 1 2 0 0 0 0 0 0 0 2 0 0 1 0 0 0 0 2 0 0 0 1 0 0 0 0 0 0 1 0 0 0 1 0 1 0 0 1 2 0 0 0 1 2 1 2 0 1 1 0 0 0 1 0 1 1 0 1 0 1 1 1 1 1 1 1 0 1 1 2 0 0 0 0 0 1 1 0 0 0 1 0 1 1 0 2 2 0 0 1 0 0 1 1 0 1 0 1 0 2 0 0 0 0 1 0 1 1 1 1 0 0 0 1 1 0 0 1 0 0 0 0 0 0 0 0 0 0 2 2 0 0 0 0 0 0 0 0 0 0 0 0 1 0 2 1 0 0 0 1 0 1 0 0 0 0 0 0 1 0 1 2 0 2 0 0 0 2 0 1 2 2 2 2 0 0 0 1 1 0 2 2 0 2 0 1 0 0 1 1 1 1 0 0 1 1 0 0 0 0 2 1 1 0 0 0 1 0 0 2 0 0 0 1 1 0 0 2 0 2 1 0 1 0 1 0 1 0 1 0 1 0 2 0 0 0 2 0 1 0 1 1 1 0 1 0 0 0 1 1 0 0 0 1 1 0 0 0 1 1 1 2 2 2 0 2 1 0 0 2 0 0 0 1 1 0 1 1
99 0 1 1 0 0 0 2 2 2 0 0 1 1 0 0 1 2 1 0 2 0 1 2 0 0 0 0 1 2 2 1 1 1 0 1 1 1 0 1 1 0 0 0 2 1 1 0 1 0 0 0 1 1 0 0 1 2 2 0 1 1 0 0 0 0 0 0 1 0 0 2 2 2 2 2 0 1 1 1 1 2 1 1 2 0 0 0 0 2 0 0 0 1 0 0 0 1 0 1 1 0 1 1 0 0 2 2 0 0 0 2 1 1 1 1 1 0 1 0 1 0 1 1 0 0 1 1 1 2 0 1 0 0 1 1 1 0 0 1 0 2 0 0 1 1 1 0 0 0 0 0 0 0 0 1 0 2 0 1 1 1 0 1 0 1 0 0 1 1 1 1 0 2 2 0 2 0 1 1 2 2 0 1 0 0 0 1 1 2 2 2 1 1 1 0 0 0 0 0 0 0 0 1 0 2 2 1 0 1 1 1 1 0 2 1 1 2 2 1 1 0 1 0 1 0 0 1 0 0 1 1 0 1 1 1 0 2 1 2 0 0 0 1 1 0 1 0 2 0 0 1 0 0 0 1 2 0 0 0 0 0 0 2 1 0 1 0 1 1 0 1 0 2 0 0 0 1 2 0 0 0 1 1 1 1 1 0 0 2 1 1 0 2 0 1 0 0 0 1 1 0 2 1 0 1 0 1 2 1 0 0 2 2 2 0 2 0 1 1 1 1 2 2 1 0 0 2 0 0 2 1 1 1 0 0 0 1 0 0 0 0 2 1 0 0 1 0 2 1 0 1 0 0 1 1 0 0 0 2 2 1 2 0 1 2 0 1 2 1 1 1 1 1 1 1 0 1 1 0 0 0 0 0 1 0 0 0 0 1 1 1 1 0 1 1 0 1 0 0 0 0 1 2 0 1 1 0 0 0 0 0 0 0 0 2 2 1 0 0 0 2 0 1 1 1 1 0 1 0 1 0 0 2 0 1 0 0 0 0 1 0 0 0 1 1 2 1 1 1 0 0 0 0 0 0 0 2 0 1 1 1 1 1 0 1 1 1 0 1 2 1 1 1 0 0 0 1 0 1 2 2 0 0 2 2 0 1 0 1 1 0 0 2 1 0 0 2 0 0 0 0 1 1 1 0 2 2 1 0 0 1 0 0 1 1 0 0 1 0 0 2 0 0 0 0 0 0 0 2 0 1 0 0 0 1 0 2 1 1 1 1 2 2 2 2 0 0 0 0 0 0 1 2 1 1 0 0 0 1 1 0 0 0 0 0 0 1 1 0 1 1 2 0 2 2 2 1 0 2 0 0 1 0 1 0 0 1 0 1 0 0 2 0 0 0 0 0 0 0 0 2 1 2 0 0 1 0 0 2 0 0 0 0 0 0 1 0 0 0 1 1 1 1 1 1 1 1 0 0 1 0 1 1 2 0 2 1 1 0 0 0 0 1 1 0 1 2 1 1 0 1 0 0 0 0 0 1 1 0 0 0 1 0 0 1 0 1 1 0 0 1 0 0 0 2 2 0 0 0 2 0 2 2 0 2 1 1 0 1 0 0 0 1 2 0 2 2 0 2 0 1 0 0 2 0 1 2 2 1 0 0 0 1 0 0 0 1 1 1 0 0 0 2 0 0 2 0 1 1 2 2 0 1 0 0 0 0 0 1 0 0 1 1 0 0 1 0 0 0 0 0 0 0 0 1 0 0 1 1 0 1 2 1 0 1 1 1 2 1 0 0 0 0 0 1 2 0 1 1 0 1 2 1 0 1 0 2 1 2 0 0 1 1 1 1 0 1 1 1 0 0 0 0 1 0 2 1 1 1 1 0 2 0 1 0 2 2 2 0 2 2 0 2 0 0 0 0 2 0 0 0 2 0 0 0 0 0 1 1 0 1 0 0 0 0 0 0 0 0 2 2 1 1 0 0 1 1 0 0 0 0 0 0 0 1 1 0 2 0 0 0 0 1 0 2 0 0 2 2 2 2 0 0 0 0 0 0 0 1 1 2 1 2 2 2 2 2 0 0 0 2 1 0 1 0 0 1 0 1 0 2 0 0 0 0 1 1 1 0 1 0 2 2 0 2 0 1 1 1 2 0 0 2 0 0 0 1 1 0 0 0 2 1 1 0 0 0 0 1 1 1 1 1 0 0 0 0 0 0 1 0 0 0 2 0 2 0 2 0 0 0 0 0 0 0 0 2 0 0 0 0 0 0 0 0 0 0 0 0 0 0 0 2 0 1 0 0 0 0 1 0
100 0 1 2 0 0 0 2 2 1 0 0 0 1 1 1 0 0 0 1 1 1 1 1 1 1 1 0 0 1 1 1 0 1 0 1 2 1 0 0 2 0 1 1 2 1 0 0 1 0 0 0 1 1 0 1 0 1 1 1 0 1 2 2 0 0 0 0 0 0 0 1 2 2 2 2 0 0 0 0 0 0 0 0 0 0 0 1 1 2 1 2 0 2 0 0 0 0 0 0 0 1 1 1 1 1 2 2 0 0 0 2 0 0 0 0 0 0 0 0 2 0 2 2 1 0 1 0 0 1 1 0 0 0 1 1 0 1 0 0 1 1 0 0 1 1 0 0 0 1 0 1 0 0 0 0 0 2 0 2 0 0 0 1 1 2 0 0 0 1 1 1 1 1 0 0 2 2 0 0 0 0 1 1 1 0 1 0 0 2 1 2 2 0 2 0 1 1 0 0 0 1 0 0 1 2 2 0 0 0 0 0 0 0 2 2 0 0 2 0 2 1 2 0 0 0 0 1 0 0 1 1 1 1 1 0 0 2 2 1 0 0 0 1 1 0 1 0 1 0 0 0 0 0 1 0 0 0 0 0 1 0 0 0 0 0 0 0 2 1 1 0 1 2 0 0 1 1 2 0 1 0 1 0 1 1 1 1 0 1 1 1 1 2 2 0 1 1 1 0 1 0 2 2 2 0 0 2 1 1 0 1 1 1 1 0 2 0 0 0 0 0 0 0 1 0 0 2 0 0 2 1 0 0 0 0 0 2 0 0 0 0 1 1 0 0 2 0 2 1 0 0 1 1 0 0 2 1 0 2 2 2 2 0 2 1 0 1 2 1 1 1 0 2 0 0 0 1 1 1 1 1 0 0 0 0 0 0 0 0 0 0 1 0 2 1 0 1 1 1 1 1 0 1 1 0 0 0 2 0 0 0 0 0 0 1 1 2 0 0 0 2 1 1 0 1 1 0 1 0 1 0 0 1 0 1 0 2 1 0 1 0 0 1 0 1 2 1 0 1 0 0 0 0 0 0 0 2 2 2 2 0 0 0 1 1 1 1 0 0 1 0 2 0 1 1 0 1 0 1 1 2 0 2 2 0 0 0 0 2 0 0 1 2 1 1 1 2 2 2 0 0 2 0 1 0 1 0 0 0 0 1 0 0 0 1 1 2 0 2 2 2 2 2 1 2 0 1 1 1 1 0 1 0 1 0 1 0 1 1 0 1 2 2 2 1 0 0 0 0 0 0 0 1 1 0 1 2 0 0 0 0 0 1 0 0 0 0 0 2 0 0 1 0 1 1 1 1 0 2 0 0 1 0 0 0 0 1 0 2 0 0 0 0 0 0 1 0 0 0 0 2 1 1 1 0 0 0 0 1 1 0 0 1 0 0 0 1 0 0 1 1 0 0 0 1 1 0 0 0 2 0 1 1 2 0 2 0 0 0 1 0 0 0 2 0 2 1 1 1 0 2 0 1 0 0 0 1 0 1 1 0 1 0 1 1 0 0 1 1 1 1 0 0 0 1 1 0 1 0 1 0 2 1 1 2 0 0 0 1 0 1 1 0 0 0 1 2 0 2 0 2 0 1 1 0 1 1 2 1 0 0 0 2 0 0 0 2 1 2 0 0 0 2 0 0 2 1 0 0 1 1 1 2 0 0 0 0 0 1 0 1 1 1 0 0 1 0 0 0 0 0 2 1 2 0 0 0 0 0 0 0 2 2 1 0 1 2 1 2 0 0 0 1 1 0 1 0 1 0 0 0 0 1 1 1 1 2 2 1 0 1 1 2 0 0 0 1 1 1 0 1 0 0 2 0 1 0 0 2 2 0 1 0 1 1 1 2 2 0 2 2 0 2 0 0 0 0 1 0 0 0 1 1 0 1 0 0 2 0 1 0 1 1 0 0 0 0 0 0 1 1 1 2 0 0 1 1 0 0 0 0 0 0 0 1 1 0 1 2 1 0 0 1 0 2 0 0 1 1 2 2 0 0 0 0 0 0 1 0 0 2 0 2 2 2 2 2 1 0 1 1 1 0 0 0 1 1 0 2 0 2 0 0 0 2 0 0 1 0 0 1 2 1 1 0 1 0 0 0 0 0 0 0 0 0 0 1 1 0 0 1 1 0 0 0 0 0 0 0 2 0 0 1 2 1 2 0 0 1 1 1 1 0 1 1 1 0 1 1 0 0 0 1 0 2 2 2 0 0 0 0 2 2 0 0 2 1 0 2 1 1 1 1 0 0 0 1 1 0 0 0
101 0 1 2 1 0 0 1 1 1 0 1 1 2 1 1 0 0 0 0 1 0 0 2 0 0 1 0 0 2 2 1 2 2 0 0 2 2 0 0 1 0 0 0 1 1 0 0 2 0 0 0 0 1 1 0 0 0 1 1 1 1 1 1 0 0 0 0 1 1 1 1 1 1 2 1 0 0 0 0 1 1 1 0 1 0 0 0 0 2 0 1 1 0 0 0 0 1 0 1 0 0 1 1 1 1 2 0 2 0 0 2 0 1 1 1 0 0 0 0 2 0 1 1 0 0 1 1 0 1 2 0 0 0 0 0 0 1 0 1 0 2 0 0 0 0 0 0 0 2 0 0 0 0 0 0 1 1 0 1 0 0 0 0 2 1 0 0 0 2 2 1 1 2 0 1 1 0 1 1 1 2 0 2 1 1 0 0 0 2 1 2 2 0 2 0 0 0 0 0 0 0 0 0 2 0 0 0 1 1 0 2 1 0 1 2 1 0 0 1 1 1 1 0 1 0 0 0 0 0 0 0 1 1 1 0 0 2 1 1 0 0 1 2 2 0 0 0 1 0 0 0 0 0 1 0 1 0 0 0 0 0 0 1 0 0 0 1 2 1 0 0 1 2 0 0 0 2 2 0 0 0 2 1 1 0 1 1 0 2 0 0 0 1 0 1 0 2 0 2 2 1 1 0 0 0 1 2 1 1 0 0 2 1 2 0 2 2 1 1 1 1 0 1 0 0 0 1 0 0 2 1 1 0 0 0 0 0 0 0 1 1 0 0 0 0 1 0 2 0 0 0 1 0 1 0 1 1 0 0 0 1 2 0 2 1 0 2 2 0 2 0 0 2 0 0 0 2 1 0 0 0 0 1 2 1 1 0 0 0 0 0 1 1 1 1 2 2 0 0 0 0 1 1 0 1 0 0 0 1 0 1 0 0 0 1 1 0 1 0 1 1 1 2 0 0 0 0 2 0 2 0 1 1 1 1 0 0 0 0 1 1 0 0 1 1 1 0 1 2 0 0 0 1 1 1 1 2 0 1 1 0 0 0 0 0 0 1 0 0 1 0 1 1 1 0 0 1 0 1 1 1 0 0 2 1 0 0 0 0 2 1 0 2 1 0 0 1 0 1 1 0 0 2 0 0 1 1 1 0 0 2 0 0 0 1 1 0 0 1 1 2 2 2 1 2 1 0 0 2 0 2 0 0 0 1 1 0 0 0 0 1 1 1 1 1 0 0 0 0 0 0 1 2 0 1 0 0 0 0 0 0 0 0 0 0 0 1 1 0 0 1 0 0 0 1 1 1 0 2 0 0 0 0 0 0 0 1 0 1 0 0 1 0 0 0 1 1 1 1 1 1 0 2 0 0 1 0 0 0 0 0 0 0 0 0 1 0 0 0 0 0 0 0 0 0 1 1 0 0 1 0 1 2 1 0 2 1 0 0 0 0 0 2 0 0 2 1 1 1 0 2 0 1 0 0 0 1 1 0 0 0 1 2 2 2 1 0 1 1 0 1 0 0 0 0 1 0 1 0 1 1 2 2 2 2 1 0 0 1 0 1 1 0 0 1 1 1 0 1 0 0 0 1 1 0 0 1 1 0 0 1 0 1 1 0 0 1 1 1 0 1 0 2 0 1 2 0 0 0 1 2 0 2 0 1 1 0 0 1 0 1 0 1 0 1 0 0 0 0 0 0 1 0 0 0 1 1 0 0 1 2 2 1 0 0 1 0 0 2 0 0 1 0 0 0 1 0 2 0 1 1 0 0 0 2 0 2 2 2 0 2 2 2 1 0 0 0 0 0 0 1 0 0 2 1 2 0 1 2 2 0 1 0 0 0 1 1 1 1 0 2 0 2 0 1 0 0 0 1 1 0 1 0 0 0 0 0 0 0 0 0 1 0 0 1 1 0 1 0 1 1 1 2 0 1 1 0 0 0 0 0 0 0 0 1 1 0 2 1 0 0 0 2 0 2 0 2 2 1 1 1 0 0 0 0 0 0 0 0 0 2 1 2 0 0 2 2 0 1 0 0 2 0 1 0 0 1 0 2 1 1 0 0 0 1 0 1 2 1 0 1 2 1 2 2 1 1 0 0 1 0 0 1 1 0 0 0 2 2 0 0 2 1 0 0 2 1 0 0 1 0 2 0 0 0 0 0 0 2 0 1 1 1 0 1 1 1 0 0 0 0 0 0 0 0 0 1 1 0 0 0 1 2 0 0 1 0 0 2 1 1 0 2 1 0 0 1 2 0 1 0
102 1 2 0 0 1 1 2 2 2 0 0 0 0 0 0 0 1 1 0 2 0 2 0 1 1 1 0 0 2 1 1 1 1 1 0 2 1 0 0 1 0 0 0 1 0 0 0 0 0 0 0 0 0 1 0 0 1 0 2 1 1 1 1 0 0 0 0 0 0 0 0 2 2 1 2 1 0 0 0 1 1 1 0 1 0 0 1 1 2 1 2 1 2 1 0 1 0 0 0 2 0 0 0 2 2 2 1 1 1 0 1 0 1 1 1 0 0 1 0 1 0 1 1 0 0 0 2 0 2 0 2 0 0 0 0 0 0 0 1 2 1 0 0 1 1 1 0 0 2 0 1 0 0 0 1 1 1 0 2 0 1 0 2 1 2 1 1 1 0 0 0 0 2 2 1 2 0 0 0 0 1 0 2 0 0 0 1 0 1 1 2 1 0 1 0 0 1 0 0 0 1 0 1 2 0 1 0 1 0 1 1 0 0 2 2 0 1 0 1 1 1 2 1 0 1 1 0 0 0 1 1 0 0 2 0 0 2 2 2 0 0 2 2 2 0 1 0 2 0 0 1 0 1 0 0 0 0 0 0 0 0 0 0 0 0 2 0 1 1 0 1 0 1 0 0 0 0 2 0 2 0 2 0 1 1 2 1 2 2 0 1 0 2 1 1 0 0 0 1 1 0 1 0 0 0 0 2 1 1 0 1 1 2 2 0 2 1 1 1 1 1 2 2 0 0 0 0 1 1 1 1 1 0 0 0 0 1 0 0 0 0 2 0 0 0 0 0 2 2 0 0 0 0 1 1 0 2 0 2 2 2 0 1 0 0 0 2 2 0 2 0 1 2 0 0 0 2 1 1 2 0 0 0 2 2 1 0 0 0 0 1 2 0 2 0 1 1 0 0 0 0 1 1 0 0 1 1 0 0 0 0 1 0 1 2 1 1 0 0 1 1 0 0 2 2 1 0 2 2 0 0 1 1 1 0 0 0 0 0 1 0 0 0 1 1 2 1 0 2 0 0 0 2 2 2 2 2 0 0 0 0 1 0 2 2 2 1 0 0 0 0 2 0 0 1 0 1 0 1 2 2 0 0 1 1 0 0 0 0 1 1 0 0 0 0 0 1 1 2 2 2 2 0 2 0 2 1 1 0 0 2 0 0 0 0 1 0 0 0 1 2 1 1 1 1 0 0 0 2 0 0 2 0 2 1 0 0 1 1 0 1 2 2 2 1 0 1 1 2 1 1 0 1 1 2 0 1 0 1 0 0 1 2 0 0 1 1 1 0 1 1 0 0 0 0 0 2 0 2 0 0 1 0 1 1 1 0 1 1 0 2 0 2 0 1 0 1 1 2 1 1 0 2 0 0 2 0 0 1 0 0 0 0 0 0 1 1 0 0 1 1 0 0 0 1 1 1 0 0 1 0 0 0 2 0 2 1 0 0 0 1 0 0 1 0 2 1 1 0 0 0 0 1 0 0 0 1 1 0 0 0 0 0 0 0 0 1 1 0 1 0 0 0 0 1 1 2 2 2 2 1 2 2 1 2 1 1 0 0 0 1 0 0 1 0 1 1 0 1 1 0 0 1 1 0 1 1 2 0 0 0 0 2 0 1 0 0 0 0 0 0 0 1 0 1 1 0 0 0 1 1 0 2 0 0 1 0 0 2 0 2 0 1 0 0 0 0 0 0 0 0 0 0 0 0 1 0 0 0 0 0 2 1 0 1 1 2 2 2 1 0 0 0 0 0 0 0 1 1 0 1 0 1 1 1 1 2 1 1 1 1 0 1 0 0 0 1 0 2 0 1 0 0 1 0 2 1 1 1 0 0 1 0 1 0 1 2 1 0 2 1 0 2 0 0 0 0 1 0 2 2 0 0 0 1 0 0 0 0 0 0 0 0 0 1 1 1 0 0 1 1 2 1 1 0 2 1 0 0 0 0 0 0 0 2 1 0 2 0 0 0 0 1 0 1 0 1 2 2 2 2 1 0 1 1 0 0 0 0 0 0 0 1 2 2 2 2 0 0 0 2 2 0 2 2 0 2 1 1 0 0 0 0 0 2 0 2 2 1 1 1 2 2 0 0 1 2 0 0 1 1 0 1 0 0 0 1 2 1 0 0 2 0 0 0 0 0 0 0 2 0 0 2 1 0 1 0 0 0 2 0 1 0 1 0 1 0 1 0 0 0 0 0 0 0 0 1 1 1 0 0 0 1 0 0 0 1 0 1 1 1 0 2 0 0 0 0 0 0 2 0
103 0 1 2 1 0 0 2 2 2 0 0 1 1 2 2 0 2 1 0 2 1 1 2 0 0 0 0 0 2 2 1 2 1 2 1 1 2 0 0 2 0 2 2 2 2 1 1 0 1 1 0 1 1 0 1 0 2 2 1 0 0 2 2 1 2 1 1 2 0 0 1 2 2 1 2 1 1 1 0 2 2 1 0 1 0 0 1 1 2 1 2 1 2 1 0 1 1 0 1 0 0 0 0 1 0 2 2 0 0 1 1 1 1 1 0 0 0 2 0 1 1 2 2 0 0 2 1 1 1 1 0 0 0 0 0 0 0 0 1 1 2 0 1 0 0 0 0 0 0 0 0 0 0 0 0 0 0 1 0 0 0 0 1 0 0 0 0 1 2 1 1 0 2 2 1 2 0 0 0 0 0 0 2 2 2 1 1 1 1 1 1 2 1 1 0 1 0 1 0 0 0 0 0 0 1 1 0 1 0 1 2 1 0 1 2 1 0 0 1 1 1 2 0 0 1 1 0 0 0 1 1 1 1 0 0 0 2 1 1 0 0 1 1 2 1 1 0 1 1 0 0 1 0 0 1 2 2 2 2 0 2 0 0 0 0 0 0 1 0 0 0 0 2 0 1 0 0 1 0 1 0 2 0 1 0 2 0 0 2 1 0 1 2 1 0 0 0 0 0 1 0 2 1 2 1 0 2 1 1 1 1 1 2 2 0 2 0 1 1 0 0 1 0 1 0 0 0 0 1 2 1 0 0 0 0 0 1 0 0 0 0 1 0 0 0 1 0 0 2 0 2 0 0 1 1 0 1 1 0 1 1 1 0 1 0 0 2 2 0 2 0 0 2 0 0 0 2 0 0 1 1 0 0 0 0 0 0 0 0 0 0 0 0 2 0 0 2 1 1 1 1 0 2 0 1 0 0 0 1 0 0 0 1 1 2 1 0 0 0 1 2 1 1 0 0 0 0 1 1 0 2 1 1 1 1 0 1 0 0 2 0 1 1 1 2 2 1 0 2 0 0 0 1 0 0 1 1 0 1 1 1 0 0 0 0 0 1 0 1 0 0 2 0 1 0 2 2 1 0 1 2 0 0 2 1 0 2 2 1 0 0 1 1 1 0 0 1 1 2 1 1 2 0 2 0 2 1 1 0 1 1 1 0 0 0 0 1 1 2 2 2 1 1 0 1 1 1 1 1 1 0 0 0 0 1 0 1 1 1 2 2 0 0 1 2 0 0 1 1 0 1 1 2 1 0 0 1 0 2 1 0 0 1 0 0 1 1 1 1 0 2 1 0 1 1 1 2 0 0 1 0 0 0 0 0 0 1 0 1 0 1 0 2 0 0 0 0 0 0 0 1 1 2 0 0 1 0 0 2 0 0 0 0 0 0 0 0 0 0 0 1 0 0 0 0 2 2 0 0 1 0 0 2 1 1 2 0 1 0 1 0 0 0 2 0 2 1 1 1 0 2 0 1 0 0 0 1 1 0 0 0 2 2 2 2 2 0 1 0 0 1 1 0 0 1 0 0 1 0 1 1 2 1 1 1 2 1 0 1 1 0 0 1 0 1 1 2 0 2 1 2 0 1 1 0 1 1 2 0 0 0 0 1 1 1 0 0 0 0 0 0 0 2 0 0 2 0 1 0 1 1 1 2 0 0 0 1 0 2 1 1 0 0 0 1 0 1 1 1 1 0 1 1 0 1 2 0 0 0 0 0 2 2 1 0 1 2 1 2 0 0 1 0 0 1 1 0 1 0 0 1 1 0 0 2 0 1 1 1 1 2 1 1 0 0 1 0 0 0 1 1 0 0 2 0 0 2 0 0 0 0 1 0 2 0 2 2 2 0 2 2 0 2 0 0 0 0 1 1 1 1 2 0 0 0 0 1 1 0 1 0 0 0 0 0 0 0 0 1 2 1 1 1 1 0 1 0 0 0 0 0 1 0 1 2 1 0 1 1 0 0 2 1 0 0 0 1 2 2 1 1 0 0 0 0 0 0 1 0 0 1 1 2 2 2 2 2 0 1 0 2 2 0 1 1 1 1 1 1 1 1 0 0 0 2 0 0 1 1 0 0 1 1 1 1 0 2 0 0 2 0 0 0 1 0 0 2 2 1 0 1 2 1 1 0 2 0 1 0 1 0 1 1 1 0 1 0 0 1 0 0 1 0 1 0 1 0 1 0 0 0 0 0 0 0 0 0 2 1 1 0 1 2 0 0 1 1 0 2 0 0 0 1 0 1 0 0 1 0 2 0
104 0 0 2 1 0 0 2 2 2 0 0 0 1 1 1 0 0 0 2 0 0 0 2 0 0 0 0 0 2 2 1 2 1 1 1 1 1 0 1 2 1 0 0 2 2 0 1 0 1 1 0 0 0 0 1 2 0 2 0 1 1 1 1 0 0 0 0 1 0 0 1 2 2 1 2 1 2 2 0 2 2 0 2 2 0 0 0 0 1 0 1 1 1 0 0 1 0 0 0 2 0 1 0 0 0 2 1 1 0 0 1 1 2 2 2 2 1 1 0 1 0 2 2 1 0 1 1 0 1 0 0 0 0 1 0 1 0 0 1 1 2 0 0 1 1 1 0 0 1 1 1 1 0 0 0 0 1 0 1 1 1 0 1 2 1 1 1 0 1 1 1 0 2 2 0 2 1 0 0 0 0 0 2 1 1 1 2 1 1 1 2 2 0 2 0 0 1 0 0 0 0 0 0 2 0 1 0 0 0 1 1 2 0 2 2 1 0 2 0 2 2 2 0 0 0 0 0 0 0 1 1 0 0 1 0 0 2 2 1 0 0 2 1 1 0 0 0 2 0 0 0 0 0 1 1 1 0 0 0 0 0 0 1 0 0 1 0 2 0 1 0 0 2 0 1 2 1 2 0 1 0 1 1 2 1 2 2 0 2 2 0 0 1 1 0 0 1 0 1 1 0 2 1 1 1 0 1 2 2 0 0 1 2 0 0 0 0 0 0 1 2 1 0 0 0 0 0 0 0 1 1 0 0 0 0 0 0 0 2 1 2 0 0 0 0 1 0 2 1 1 0 0 1 1 0 1 0 0 2 2 2 2 0 2 0 0 1 1 0 2 0 1 2 0 0 0 0 0 0 0 2 0 0 1 0 0 0 0 0 0 0 2 0 2 0 2 1 1 0 0 1 0 2 0 2 0 0 0 0 0 0 1 0 1 1 0 1 0 0 0 2 1 2 0 0 0 2 2 2 0 1 1 1 1 0 0 1 0 0 0 0 1 1 0 1 1 2 0 1 0 0 0 2 2 1 2 2 2 2 1 0 0 1 0 1 2 2 0 1 1 1 2 2 1 1 0 2 0 0 2 1 0 0 1 1 0 2 1 1 0 0 1 2 2 0 0 2 2 1 0 0 1 1 1 0 1 0 2 0 2 0 1 0 1 0 0 0 2 0 1 2 2 2 0 2 0 0 0 2 0 1 0 0 0 1 1 0 0 0 1 0 1 0 0 2 0 2 2 2 0 0 0 2 1 1 0 0 0 0 0 0 2 2 2 2 0 1 1 1 0 1 0 0 0 0 0 1 0 1 0 0 2 0 0 1 1 0 1 2 0 2 1 0 0 0 0 0 0 0 0 2 1 0 0 1 0 1 0 1 1 0 1 2 1 1 0 1 0 1 0 0 0 0 1 1 1 1 0 0 1 0 0 1 2 0 2 0 0 0 0 1 0 1 1 0 1 0 0 0 0 2 0 0 0 0 0 1 1 0 0 0 1 1 0 0 2 1 1 0 0 1 1 0 0 2 1 0 0 0 1 0 0 0 0 0 0 0 0 1 1 1 0 0 0 0 1 1 0 1 0 1 0 1 1 0 1 1 1 1 0 0 0 2 0 1 1 0 0 0 0 1 0 2 0 0 2 0 0 0 0 0 0 2 0 0 1 1 0 1 0 1 0 1 0 0 1 0 0 0 0 0 1 0 0 0 1 0 0 0 0 2 1 1 0 0 1 1 0 2 0 0 0 1 1 1 0 0 1 1 0 2 1 0 0 0 0 1 0 2 0 1 0 0 0 0 0 0 0 0 0 1 0 0 0 0 0 0 0 2 2 0 0 1 0 0 1 1 1 1 1 1 0 1 0 0 0 0 1 0 1 1 2 0 0 0 0 0 0 0 0 0 0 0 0 0 0 1 0 0 1 1 1 2 0 1 1 0 2 2 0 0 0 0 0 0 0 0 1 0 0 0 0 2 0 2 0 0 1 0 0 0 0 0 0 1 0 0 1 0 1 1 1 1 2 1 1 2 0 0 1 2 2 0 0 0 1 1 0 0 0 0 0 0 1 1 0 1 2 2 0 0 2 1 1 1 0 1 0 0 1 0 1 2 0 0 0 1 1 0 0 0 1 2 1 0 1 0 0 0 1 0 0 1 1 0 0 0 0 2 0 0 0 0 1 0 1 0 2 0 2 0 0 0 2 0 2 1 1 0 0 0 0 0 0 0 0 1 0 2 1 0 0 2 0 0 0 0 0 0 1 0
105 0 1 2 1 0 0 2 0 2 0 1 0 0 0 0 0 1 0 0 2 0 1 2 0 0 1 0 2 2 2 1 1 1 0 1 1 0 0 0 0 0 0 0 2 1 0 0 2 0 0 0 0 2 0 1 0 0 1 2 0 1 2 2 0 0 1 1 1 0 0 1 1 1 2 1 0 2 2 0 0 2 1 1 2 0 0 1 1 2 1 1 1 2 0 0 0 0 0 0 1 0 1 1 0 0 2 1 1 0 0 1 0 0 2 2 2 0 0 0 2 0 0 0 0 0 0 2 2 2 1 0 0 0 0 0 0 2 0 2 1 1 0 0 1 1 0 0 0 0 0 0 0 0 1 1 1 2 0 1 0 1 0 0 0 2 1 0 0 2 2 1 1 1 1 0 2 0 1 1 1 1 1 1 1 0 1 0 0 1 1 1 2 1 2 0 0 1 0 0 0 0 0 1 1 0 1 1 0 0 0 0 0 0 0 1 1 0 2 0 2 2 2 0 0 2 2 1 1 1 1 1 0 1 2 1 0 2 2 1 0 0 2 2 2 0 0 0 2 0 0 1 0 0 0 0 0 0 0 0 0 0 0 1 0 0 1 1 2 1 0 1 0 2 0 0 1 1 2 0 1 1 2 1 2 2 2 2 0 2 1 1 0 2 2 0 0 0 0 1 1 0 2 0 0 2 0 1 1 0 1 0 2 1 0 0 1 0 0 0 0 0 0 0 0 0 1 1 2 1 2 0 0 0 0 0 0 1 0 0 0 0 2 0 0 0 1 0 2 0 0 0 0 1 0 1 1 1 0 1 1 2 1 0 0 0 0 1 1 0 2 0 0 2 0 0 0 2 0 0 2 1 0 0 1 1 1 0 0 0 0 0 2 1 2 0 2 0 0 0 0 1 0 0 0 0 0 0 0 0 0 0 0 0 0 0 0 0 0 0 1 2 2 0 2 2 1 2 2 2 0 1 0 2 0 1 0 1 1 1 2 0 0 0 0 1 1 0 1 0 1 0 0 1 1 1 1 2 2 2 0 0 0 0 0 1 0 2 0 1 1 1 2 1 1 1 1 1 0 0 2 1 0 0 1 2 0 0 0 0 1 1 0 1 1 1 1 1 1 2 0 0 2 0 2 0 2 0 0 0 0 2 0 1 0 0 1 1 1 2 2 2 2 2 2 1 0 0 0 2 0 1 1 0 1 0 1 0 0 0 1 1 2 1 2 1 0 1 1 2 0 0 0 2 0 1 0 1 0 1 1 0 0 0 0 0 0 1 1 1 0 1 0 0 0 0 1 1 0 1 1 0 2 0 1 1 1 2 0 2 0 0 0 0 1 1 2 0 0 0 0 1 0 2 0 0 2 0 0 1 1 1 0 0 0 0 1 1 0 0 0 0 0 0 0 0 1 1 1 1 0 0 0 2 1 0 2 0 1 0 1 0 0 1 1 0 2 2 1 1 1 1 1 1 1 1 0 2 0 1 1 0 1 2 2 2 2 2 0 0 0 0 1 0 0 1 0 1 1 1 1 0 1 1 1 1 0 0 1 2 1 0 1 1 0 2 2 2 0 2 1 0 1 1 1 0 0 2 2 0 1 1 0 1 0 2 0 2 2 2 0 0 1 2 0 2 0 2 1 1 2 2 0 2 0 0 0 0 0 0 0 1 1 0 0 0 0 0 0 0 0 0 0 0 0 0 1 0 0 0 0 1 2 1 0 1 1 0 0 2 0 0 1 1 1 0 1 0 2 0 1 1 0 0 0 1 0 2 2 1 1 2 1 2 0 0 1 0 0 1 0 1 0 0 1 0 1 0 0 2 2 0 2 0 1 0 2 2 1 0 2 1 0 2 0 0 0 0 1 0 1 1 1 1 0 0 0 0 0 0 0 0 1 0 0 1 1 0 0 0 2 2 0 2 0 0 0 0 0 0 0 0 0 0 1 0 1 0 2 1 0 0 0 0 0 2 0 1 2 2 2 2 0 0 0 0 1 0 0 0 1 1 1 2 2 2 2 2 0 0 0 1 2 0 0 0 1 1 0 0 0 0 0 0 1 1 0 1 2 1 0 1 2 0 1 1 1 1 0 1 2 0 1 2 0 0 1 1 2 1 0 1 2 0 0 0 2 0 1 0 0 0 1 0 1 1 1 0 0 1 0 0 1 0 2 0 0 0 0 0 0 0 0 0 0 0 0 1 1 1 1 0 0 1 1 1 1 0 1 1 0 1 0 2 0 0 0 0 1 0 2 2
106 0 0 2 0 1 1 2 2 0 0 0 1 1 0 1 0 1 0 1 1 1 0 2 0 0 0 0 1 2 2 0 2 2 1 1 0 1 0 1 2 1 0 0 2 0 2 0 1 1 1 0 1 1 0 1 0 1 2 0 2 2 2 2 1 1 1 0 0 0 0 0 2 2 2 2 0 1 1 0 2 2 0 1 1 0 0 0 0 2 0 1 0 1 0 0 0 2 2 0 1 0 1 1 0 0 2 1 2 1 0 1 0 2 2 2 0 1 2 0 0 0 0 0 0 2 0 0 0 2 0 0 0 0 0 0 0 1 1 0 0 2 0 0 1 2 0 1 1 1 0 0 0 0 1 0 0 1 1 1 1 1 0 1 1 2 0 0 0 2 2 2 1 1 1 0 2 0 2 2 2 2 1 2 1 0 0 2 1 1 1 1 2 2 1 1 1 0 0 0 0 1 0 0 1 0 0 0 0 0 1 0 1 0 2 2 0 0 2 0 2 2 1 0 1 0 0 0 0 0 0 0 1 1 1 0 0 2 2 1 0 1 2 1 1 0 0 0 1 0 0 0 0 0 1 0 0 0 0 0 0 0 0 1 0 0 0 0 1 0 0 1 0 2 0 0 0 1 1 0 0 1 2 0 1 0 2 0 0 2 1 1 1 2 2 0 0 1 1 2 0 0 2 0 0 1 0 2 1 1 1 1 1 2 1 0 1 0 1 1 0 0 2 1 1 0 0 0 1 1 2 1 1 0 0 0 0 2 0 1 0 2 0 0 0 0 1 0 1 2 0 1 0 0 1 1 0 1 1 1 2 2 1 0 1 0 0 2 2 0 2 0 0 2 0 0 0 2 1 1 1 2 0 1 1 1 1 2 2 1 1 1 0 0 1 2 1 0 1 1 1 1 0 1 0 1 0 1 0 0 0 0 0 0 0 1 0 1 0 1 0 1 1 0 1 1 1 0 1 0 1 1 0 1 0 1 0 2 1 0 1 0 1 1 1 2 2 1 0 2 0 0 0 2 2 1 2 2 0 2 1 1 1 0 1 1 1 2 1 0 1 1 2 0 1 0 1 1 0 0 2 1 0 0 0 2 0 0 0 0 1 1 0 0 0 0 0 0 0 2 2 2 2 0 2 0 1 0 0 0 0 1 0 1 0 0 0 0 2 1 2 2 2 2 0 2 0 1 1 1 1 0 1 0 0 0 1 1 1 2 2 2 0 0 1 1 0 2 2 2 1 1 1 2 1 0 0 0 0 0 0 0 1 1 0 0 0 0 0 0 0 2 1 0 1 1 0 2 0 1 1 0 2 0 2 1 1 0 0 1 0 2 1 0 0 0 0 0 0 0 0 2 0 2 0 0 1 0 0 2 2 0 0 0 0 0 0 2 0 2 0 1 0 0 0 1 1 1 1 1 0 0 1 0 2 0 1 0 0 0 0 0 0 2 0 0 0 0 1 1 0 2 0 1 0 0 0 2 1 0 0 0 1 1 0 0 2 2 1 1 0 2 0 1 0 2 2 0 0 0 1 0 0 0 0 0 0 0 0 2 0 0 0 0 1 0 1 2 0 2 0 2 0 0 1 0 2 1 1 0 0 0 0 0 1 0 0 2 1 2 0 0 0 2 0 2 0 0 1 1 1 1 0 2 0 0 0 1 0 1 1 0 0 0 0 0 0 0 0 0 0 0 1 0 0 1 0 0 1 1 0 1 2 1 0 1 1 1 0 2 0 1 0 1 1 0 0 0 0 1 0 1 0 1 1 1 1 1 0 2 0 1 2 2 1 0 1 1 0 1 0 1 0 0 1 0 0 0 1 2 2 0 0 2 0 0 2 1 1 0 1 1 0 2 0 0 0 0 1 0 0 0 2 0 0 0 0 0 1 0 1 0 0 0 0 0 0 0 0 0 2 2 1 1 1 0 1 0 0 0 1 0 0 0 0 0 2 0 2 0 0 0 1 1 0 2 0 0 1 1 2 2 1 0 1 1 0 0 0 0 0 2 1 1 1 1 2 2 0 0 0 1 1 1 2 2 0 1 0 1 0 0 0 0 0 2 0 1 1 1 0 0 1 1 2 2 1 2 0 0 2 1 1 2 0 0 0 1 1 0 0 1 1 0 0 0 1 1 0 0 1 0 2 0 0 0 0 0 0 0 1 0 1 1 0 1 1 0 1 0 0 0 0 0 0 1 1 2 0 0 0 0 1 1 0 1 1 1 0 1 0 0 1 2 0 0 0 2 1 0 0 0
107 0 0 2 0 1 1 2 2 1 0 0 1 1 0 0 1 0 0 2 0 0 0 2 0 0 1 0 0 1 2 1 1 1 0 1 1 1 0 0 0 0 0 0 2 0 0 0 1 1 1 0 1 1 0 0 0 0 1 0 1 2 2 2 1 1 0 0 1 0 0 0 2 2 1 2 1 0 0 1 0 1 0 0 0 0 0 0 0 1 0 0 0 2 0 0 0 1 0 1 0 1 2 2 0 0 2 1 1 0 0 2 0 1 1 1 0 0 0 0 2 0 2 2 0 0 2 1 1 2 0 0 0 0 0 0 0 0 1 0 2 0 0 0 1 1 0 0 0 0 0 0 0 0 0 0 1 2 1 1 1 1 0 2 0 1 0 1 0 1 1 0 1 1 1 1 0 0 0 0 1 1 1 1 1 0 0 1 1 2 2 2 2 0 2 0 1 0 0 0 0 0 0 1 0 1 2 0 0 0 0 0 1 0 2 2 1 0 1 0 2 0 2 0 0 1 1 0 0 0 1 1 0 0 1 0 0 2 2 1 0 0 1 2 2 0 0 0 1 1 0 0 0 0 1 0 1 1 1 0 0 0 0 1 0 0 0 0 2 1 0 1 0 2 0 0 0 0 2 0 2 1 0 0 1 0 0 1 0 2 2 1 1 1 1 0 1 0 0 1 1 0 2 2 2 0 0 1 2 1 0 1 2 2 0 0 1 0 2 2 0 0 1 0 0 0 1 2 0 2 2 1 0 0 0 1 1 2 1 1 0 2 1 0 0 0 1 0 2 1 1 0 0 0 0 2 0 1 0 1 0 0 1 0 1 1 0 1 2 0 1 1 0 2 1 1 0 2 0 0 2 0 0 0 1 1 1 0 0 0 0 0 0 1 2 0 1 0 1 1 0 2 1 2 0 1 1 2 1 0 0 0 0 0 0 1 1 0 0 0 0 1 0 0 1 1 1 0 1 0 0 0 0 0 2 0 0 1 0 0 0 0 0 1 2 2 2 2 0 1 0 1 0 1 1 1 1 1 1 1 0 0 0 1 0 1 1 1 0 0 1 0 1 1 0 0 2 0 0 0 1 1 0 1 2 0 0 2 0 2 0 0 0 1 0 0 0 0 0 2 2 1 1 1 1 0 1 1 1 0 1 1 0 1 0 1 1 2 0 2 2 2 2 1 0 1 0 0 0 2 0 0 1 0 1 1 1 0 0 0 0 0 1 0 0 0 0 1 1 1 1 1 1 2 0 1 0 0 1 1 0 0 0 1 0 0 1 2 2 0 0 0 1 0 1 1 1 2 0 2 0 0 1 0 0 0 0 0 0 2 0 0 0 0 0 1 1 0 0 0 0 1 1 0 1 1 0 0 1 0 1 0 0 0 0 0 0 1 0 0 1 1 0 0 0 0 2 1 0 0 1 1 1 2 2 1 2 0 1 1 1 0 0 2 0 0 2 0 0 0 1 1 0 1 0 0 0 2 2 0 0 0 1 1 1 1 0 1 1 0 0 1 0 0 1 2 2 0 1 0 0 2 2 1 2 2 2 1 1 1 0 0 0 1 1 0 1 1 0 1 0 1 0 1 1 0 0 2 1 1 0 0 0 2 0 1 0 0 0 0 0 1 0 2 0 2 0 0 2 2 1 1 0 1 0 0 0 0 0 1 0 1 0 1 0 0 1 0 1 1 1 1 0 0 0 0 1 0 1 0 0 0 2 2 0 0 1 2 2 2 0 0 0 0 0 0 0 0 0 1 0 0 0 0 0 1 0 1 1 1 1 2 2 2 2 2 0 0 0 1 0 1 0 0 0 1 1 0 0 2 2 0 1 0 1 0 1 1 1 0 1 1 0 2 0 0 0 0 0 1 0 0 0 1 0 0 0 0 0 0 0 0 0 1 0 0 1 0 0 1 1 1 0 2 0 0 0 0 0 0 0 0 0 0 0 1 1 0 2 0 0 0 1 0 0 1 0 2 2 0 1 1 0 0 0 0 0 0 1 0 0 2 2 1 1 1 2 2 1 0 0 0 1 0 1 1 1 2 1 1 1 1 0 0 0 2 0 0 2 2 0 0 2 1 1 1 0 2 0 0 2 2 0 2 0 0 0 1 1 0 0 0 2 1 0 0 1 0 0 0 0 2 1 1 0 0 1 1 1 0 1 0 2 0 1 1 0 0 2 0 0 0 0 0 0 2 2 1 1 0 0 0 1 2 0 0 0 0 0 1 0 0 0 2 0 1 0 0 0 0 1 0
108 1 2 1 0 0 0 2 1 2 0 0 0 0 0 0 0 1 1 2 0 2 1 2 0 0 0 0 0 2 2 0 1 1 0 1 1 2 0 1 1 0 0 0 1 0 0 0 1 1 1 0 0 0 1 0 0 0 2 0 1 1 2 2 1 1 1 0 1 0 0 0 2 2 1 2 1 2 2 0 1 2 0 1 1 0 0 1 1 2 1 0 0 2 0 0 0 1 1 0 1 0 0 0 1 0 2 1 1 0 0 2 1 2 2 2 0 1 2 0 0 0 1 1 0 0 0 2 2 2 0 0 0 0 0 0 0 0 0 0 0 2 0 0 0 0 0 0 0 0 0 0 0 0 0 0 0 1 0 1 1 1 0 1 1 0 0 1 0 0 0 0 1 1 0 1 2 0 0 0 0 0 0 1 0 0 0 1 1 2 2 2 1 0 1 0 1 0 0 0 0 0 0 1 1 1 1 0 1 0 0 2 2 0 2 2 0 0 1 0 2 0 2 0 0 0 0 0 0 0 0 0 0 0 2 0 0 2 2 1 0 0 2 2 1 0 0 0 1 0 0 0 1 0 0 0 0 0 0 0 0 0 0 2 0 0 1 0 2 0 0 1 0 1 0 0 0 0 0 0 2 0 1 0 0 0 0 1 0 2 2 0 2 2 2 0 1 0 0 1 1 0 2 1 1 0 0 1 0 0 0 0 2 2 1 0 2 0 0 0 1 2 1 0 1 0 1 1 0 0 1 1 1 0 0 0 0 1 0 0 0 1 1 0 0 0 0 0 1 2 0 1 0 0 0 2 0 0 0 0 0 0 1 0 1 0 0 2 2 0 2 0 1 1 0 0 0 2 0 1 2 1 0 0 2 0 1 0 0 0 0 0 1 0 2 0 1 1 0 0 0 1 2 2 0 0 1 0 0 0 0 0 1 0 1 2 1 0 2 0 0 0 0 0 0 0 0 0 1 2 0 2 0 2 0 1 0 1 1 0 2 0 1 1 1 2 1 1 0 2 0 0 0 1 1 1 1 2 1 2 1 0 0 1 0 0 0 2 0 1 1 1 2 0 2 0 2 2 0 0 2 1 0 0 0 2 0 0 0 0 1 1 0 2 0 0 0 1 1 2 1 0 2 0 2 0 2 0 0 0 0 1 0 0 0 1 1 0 1 1 2 2 2 2 0 1 0 2 2 1 1 0 1 0 0 0 0 0 0 1 0 1 2 1 1 1 0 1 1 1 1 1 1 2 0 0 1 1 1 1 0 1 0 1 0 0 0 2 2 0 1 0 0 0 0 0 0 2 0 2 0 0 1 0 1 0 0 0 0 0 0 2 1 0 1 0 1 1 1 1 0 1 1 0 0 1 1 0 0 1 0 0 0 0 0 0 0 2 0 2 0 2 0 0 0 0 2 1 0 0 1 0 0 0 2 2 2 0 1 0 1 1 0 0 1 0 2 0 0 0 0 2 1 0 1 1 0 1 1 0 0 0 1 1 1 1 1 0 0 0 2 0 0 0 0 1 1 0 0 0 2 0 1 0 0 0 1 1 0 0 1 1 0 1 1 0 2 1 0 1 1 1 1 0 0 0 2 1 1 0 1 1 0 2 0 0 0 1 1 1 0 0 0 2 0 1 1 0 0 0 1 2 1 2 0 0 0 0 0 2 0 2 0 1 0 1 0 1 0 0 0 0 2 0 0 1 0 0 0 0 0 2 2 1 1 0 0 2 1 2 0 0 0 0 0 1 2 0 0 1 0 1 1 1 1 0 1 2 2 0 2 2 2 2 2 2 0 1 0 1 0 2 0 0 2 0 1 0 0 1 1 0 2 0 2 0 2 1 0 0 0 0 0 2 0 0 0 0 1 0 1 1 2 0 0 0 0 0 0 0 0 0 0 0 0 0 0 0 0 0 1 1 0 2 0 0 0 0 0 0 1 0 0 0 0 0 0 0 2 0 0 0 0 1 0 2 0 1 2 1 1 1 0 0 0 1 1 0 0 1 0 1 1 2 2 2 2 2 0 0 0 2 2 0 2 1 0 1 1 1 0 0 0 0 1 1 0 1 2 1 1 0 2 2 1 1 1 1 0 0 2 0 0 1 1 0 0 0 0 0 0 1 2 2 0 1 2 0 1 0 1 1 1 0 1 0 2 0 0 1 1 0 1 0 1 1 2 0 1 0 0 1 0 1 0 1 1 1 1 0 0 0 0 1 0 0 0 1 0 2 0 0 1 2 0 0 0 0 0 0 2 1
109 0 1 1 1 0 0 2 2 2 0 0 0 1 1 1 0 2 2 0 1 0 1 2 0 0 0 0 1 2 2 2 0 0 0 0 2 0 0 1 1 0 0 0 2 1 0 0 0 0 0 0 0 0 0 1 0 0 0 1 0 1 1 1 0 0 0 0 1 1 1 2 2 2 1 2 1 1 1 0 2 2 0 0 0 0 0 0 0 1 0 1 0 2 0 0 1 1 0 1 1 0 2 2 0 0 2 2 1 0 0 1 0 2 2 2 0 0 0 0 2 0 2 2 0 0 1 0 0 0 2 0 1 0 0 0 2 1 0 1 1 1 0 1 0 0 0 0 0 0 0 1 0 0 0 0 1 1 0 1 0 0 0 0 0 1 0 0 1 1 1 0 2 0 2 1 2 1 0 0 0 1 0 2 1 1 1 2 1 1 1 2 2 0 2 1 2 0 0 0 0 0 0 0 0 2 2 0 0 0 2 2 1 0 1 2 0 0 1 0 2 0 2 0 1 1 0 0 0 0 0 0 1 1 1 0 0 2 0 0 0 0 2 1 1 0 1 0 1 0 0 0 0 1 0 0 2 0 0 0 0 0 0 1 0 0 0 0 2 1 0 0 0 2 0 0 0 1 1 0 1 0 2 1 2 1 2 0 0 2 2 1 2 2 2 0 0 1 0 1 1 1 2 0 0 0 0 2 0 0 1 0 1 1 2 0 2 0 0 0 1 1 1 1 0 0 0 1 0 0 1 2 0 0 0 1 0 0 0 0 0 1 1 0 0 0 2 0 1 0 0 0 0 0 0 2 0 1 0 0 0 0 0 0 0 0 0 2 2 0 2 0 0 2 1 1 0 2 0 0 1 1 0 0 0 0 0 0 0 0 0 0 0 0 2 1 0 0 1 0 0 1 1 2 1 0 0 1 0 0 0 0 1 0 1 2 0 1 1 0 0 1 1 0 0 0 0 0 0 0 0 0 0 1 1 0 0 0 0 0 1 0 1 1 1 2 1 0 1 0 1 0 0 0 0 0 0 2 1 2 2 0 2 0 2 2 2 2 0 0 2 1 2 0 1 0 0 1 0 0 1 2 0 1 1 1 0 2 0 2 0 0 0 2 0 0 0 2 2 2 0 0 1 1 1 0 1 0 0 0 0 1 0 0 1 0 0 0 2 1 2 2 1 1 0 1 0 0 0 2 0 1 0 0 0 1 1 0 2 2 1 2 0 0 0 2 0 2 2 2 0 0 0 1 1 1 0 1 0 1 1 0 1 0 0 0 0 1 1 0 1 0 0 0 0 0 0 2 0 0 1 0 1 0 1 0 0 1 0 1 0 0 0 0 1 0 0 1 1 2 0 1 0 2 0 0 0 0 1 1 0 0 1 2 1 1 0 1 0 1 0 1 0 0 0 0 2 0 0 0 1 0 0 1 1 1 2 1 1 1 1 0 0 0 1 0 2 1 0 1 0 2 0 2 0 0 0 1 1 0 0 0 1 2 2 2 1 0 1 1 0 1 0 0 0 2 2 0 2 0 0 0 1 1 1 1 1 1 1 1 0 0 0 0 1 0 2 2 0 2 0 1 0 0 0 0 1 1 2 0 0 0 0 0 1 1 1 0 0 0 0 1 0 2 0 0 2 0 0 0 1 1 0 2 0 0 0 2 1 2 1 2 0 1 0 0 0 0 1 1 1 1 0 0 0 0 1 1 0 0 1 0 2 1 0 0 0 2 1 2 0 0 0 1 1 1 2 0 2 0 0 0 1 0 0 1 0 2 2 1 1 2 0 0 0 0 0 0 0 1 0 2 0 0 2 0 1 0 2 2 1 0 2 0 2 0 2 1 0 1 0 1 0 1 0 0 0 0 1 0 0 0 2 0 0 0 0 0 0 0 0 0 0 1 0 0 1 0 0 0 2 2 1 2 0 1 1 0 0 0 0 0 1 0 1 0 0 0 2 1 0 0 0 1 0 2 0 1 1 1 2 2 0 0 0 0 0 1 0 1 1 2 0 1 2 2 2 1 0 1 0 1 0 0 2 2 0 2 0 1 0 0 1 1 1 1 0 0 2 2 0 0 1 1 1 2 2 2 1 1 1 0 1 2 0 0 0 0 1 0 0 0 1 0 0 1 1 0 0 0 1 1 1 0 1 0 1 2 0 2 2 0 2 0 0 1 0 0 0 0 0 0 0 0 0 0 0 0 2 0 0 0 1 1 0 0 1 1 0 2 1 0 0 1 0 0 1 0 1 0 0 0
110 0 1 2 1 0 0 2 2 1 0 0 0 2 1 1 0 1 0 1 0 1 0 2 0 0 0 0 1 1 2 1 2 1 2 1 2 1 0 1 1 0 0 0 2 0 1 0 2 0 0 0 1 1 0 0 1 0 0 0 2 2 2 2 0 0 0 0 2 0 0 0 2 2 1 2 1 1 1 1 0 2 0 1 1 0 0 1 1 2 1 1 1 1 0 0 1 0 0 0 2 0 1 1 0 0 2 1 1 0 0 2 0 1 1 1 0 0 0 0 2 0 0 0 0 2 0 1 1 2 0 1 0 0 0 0 0 0 0 1 0 2 0 0 2 2 0 2 2 2 0 0 1 0 0 0 0 0 1 2 1 1 0 0 2 2 0 0 1 0 1 2 2 0 2 2 0 0 1 1 2 2 0 0 0 0 0 2 2 1 1 2 2 2 1 1 0 1 0 0 0 1 0 0 1 1 0 0 1 0 0 2 1 0 1 2 1 0 1 1 1 0 2 0 0 1 1 0 0 0 0 0 0 0 1 0 0 2 2 1 0 0 2 1 1 0 0 0 1 1 1 0 1 1 0 1 1 1 0 0 0 0 0 0 0 0 0 0 2 0 1 1 0 2 0 0 0 1 2 0 1 0 2 2 2 2 2 1 0 2 1 0 1 1 1 0 1 2 0 2 1 0 2 1 1 0 1 2 2 2 0 1 2 2 1 1 1 0 0 0 1 1 1 0 0 0 1 1 1 1 1 2 0 0 0 0 0 1 0 0 0 0 2 0 1 0 2 1 2 1 1 0 0 0 2 0 0 1 0 2 2 2 2 0 0 0 0 1 2 1 1 1 0 1 1 1 0 1 0 0 1 0 0 0 2 1 1 0 0 0 0 0 1 0 2 0 2 0 0 0 0 0 1 2 0 1 1 0 0 0 0 0 0 0 0 1 1 0 1 0 0 1 0 0 1 1 2 2 2 1 0 2 0 2 0 1 0 1 0 1 1 0 0 0 0 1 2 1 1 2 0 0 0 0 0 0 0 2 0 2 2 0 1 0 1 1 1 2 1 0 1 1 2 1 0 0 0 1 0 1 1 2 0 1 2 0 0 2 1 1 0 0 0 0 0 1 1 1 1 2 1 0 1 1 1 0 1 1 1 0 0 2 0 0 0 1 1 0 0 0 0 2 1 1 0 1 0 0 0 2 0 1 2 1 2 1 1 1 0 1 1 1 0 0 1 1 0 0 0 0 0 0 1 1 2 0 1 0 0 1 1 0 0 0 0 0 0 1 1 0 0 1 0 0 0 0 0 2 0 0 1 0 0 0 0 0 0 0 0 0 0 1 1 1 0 0 0 0 0 0 0 2 2 0 0 2 0 0 0 2 0 0 0 0 0 0 0 0 0 0 0 0 0 1 1 1 0 0 0 0 1 1 0 2 2 0 2 0 1 0 0 0 0 1 1 0 1 1 0 0 0 2 1 0 0 0 0 1 1 0 0 0 0 1 1 1 2 0 1 1 1 1 0 0 1 1 1 0 2 0 0 1 2 0 2 2 1 1 1 1 0 1 1 0 1 1 2 2 0 1 0 1 0 1 0 0 0 2 2 1 0 0 0 2 0 1 1 1 1 1 0 1 0 1 2 2 0 0 0 0 0 1 1 2 0 1 1 1 0 2 1 2 1 0 0 0 0 0 0 0 0 0 0 1 0 1 1 0 0 0 0 1 2 2 1 0 1 1 1 1 0 0 0 0 0 1 1 0 0 2 0 1 1 0 1 1 1 1 1 1 0 2 1 2 0 0 1 0 0 1 0 1 0 0 1 0 1 0 0 2 2 1 1 1 0 0 1 2 0 0 1 0 0 2 0 0 0 0 1 0 1 1 0 1 0 0 1 0 1 1 1 1 0 0 0 1 1 0 0 1 1 1 1 2 0 0 1 0 0 0 0 0 0 0 0 0 0 0 1 1 0 0 0 1 0 1 0 2 2 1 1 1 0 0 0 0 0 0 0 0 0 1 0 0 0 0 1 2 0 0 1 2 0 0 1 1 0 1 0 0 0 1 0 0 0 2 0 0 1 0 0 1 2 2 2 2 2 2 0 0 2 1 0 1 1 0 0 1 1 0 0 1 2 1 1 2 2 0 0 0 2 0 0 0 2 1 2 0 0 0 2 0 1 0 1 1 0 0 1 0 0 0 0 1 1 0 0 1 1 0 0 0 0 1 0 0 0 1 0 1 1 0 0 1 0 0 0 0 0 0 0 0
111 1 1 1 0 0 0 2 2 1 0 0 0 1 1 1 0 2 1 0 1 0 1 2 0 0 0 0 0 2 1 0 1 1 0 1 1 1 1 0 1 0 0 0 2 0 1 0 0 1 1 0 0 1 1 0 1 1 1 1 0 0 0 0 0 0 0 0 1 0 0 0 2 2 2 2 0 0 0 2 0 2 0 1 1 0 1 0 0 2 0 0 2 1 0 0 0 2 1 1 2 0 0 0 2 1 1 2 0 0 0 2 0 0 2 2 2 1 1 0 1 0 1 1 0 1 1 1 0 1 2 1 0 0 1 0 0 0 0 1 0 2 0 0 1 0 0 0 0 1 0 0 0 1 1 1 0 1 1 2 1 1 0 1 1 1 1 0 1 2 1 0 0 2 2 0 2 0 0 0 0 1 0 1 0 0 0 1 1 0 0 2 1 0 1 1 0 0 0 0 0 0 0 1 2 2 1 0 1 0 1 2 1 0 2 2 0 1 1 0 2 1 2 0 0 0 0 0 0 0 0 0 0 1 1 0 0 2 2 1 0 0 2 2 2 0 0 0 1 1 1 0 0 0 0 1 0 0 0 0 1 0 0 2 0 0 0 1 1 0 0 2 0 2 0 1 0 0 1 0 1 0 0 0 1 0 0 1 0 2 0 0 1 2 1 0 1 0 0 1 1 0 1 1 0 0 1 0 1 1 1 1 2 2 1 0 2 2 0 0 0 0 1 1 0 0 0 2 1 1 0 2 1 0 0 0 0 0 0 0 0 1 2 0 0 0 1 1 2 1 0 1 0 1 1 0 1 1 0 0 1 0 2 0 2 0 0 2 2 0 2 0 0 2 0 0 0 0 0 0 0 2 0 0 0 2 2 0 0 0 0 0 1 1 2 0 1 1 0 0 0 0 0 1 0 0 0 2 0 0 0 0 0 0 0 2 1 0 1 1 0 1 0 2 0 0 0 0 1 0 1 0 0 1 1 0 0 0 1 1 1 0 1 1 2 2 2 1 0 2 0 0 0 2 2 2 2 2 0 1 0 0 1 1 1 2 2 2 0 0 0 0 2 0 2 0 0 1 0 1 1 1 0 0 2 2 0 0 0 1 1 0 0 2 0 0 0 1 0 2 1 0 2 0 2 0 2 0 1 0 0 1 0 1 0 0 0 1 1 1 1 2 2 2 0 2 0 1 1 1 1 1 1 1 0 1 0 0 1 1 0 0 2 1 1 0 1 0 0 0 0 0 1 2 0 1 0 1 0 1 0 0 0 0 0 0 0 0 0 1 0 0 1 0 1 1 1 2 0 1 0 0 0 0 0 1 1 0 0 0 0 0 0 0 1 0 0 0 0 0 0 1 1 2 0 0 1 0 0 2 1 0 0 0 0 1 0 1 1 0 1 2 1 1 1 0 1 2 0 0 2 0 1 1 2 1 2 0 2 0 1 0 0 2 0 0 1 1 1 1 0 1 0 1 0 0 0 2 1 1 1 1 1 2 2 2 2 1 1 0 1 1 1 0 0 2 1 0 0 0 1 0 2 2 2 2 2 0 1 2 1 0 0 0 1 0 1 2 0 2 0 2 0 0 0 0 2 2 2 0 0 0 0 1 0 1 1 1 1 1 0 0 0 2 0 1 2 0 0 0 1 1 0 2 0 0 1 0 0 1 1 0 0 0 0 2 0 0 0 0 0 0 0 0 0 0 1 0 1 1 0 1 2 1 0 0 1 2 2 2 1 0 0 1 1 1 2 1 0 2 0 1 1 1 0 2 0 1 1 2 0 2 1 1 0 0 0 1 0 0 0 1 0 1 0 0 1 0 0 2 2 1 1 0 1 0 0 2 2 0 2 2 0 1 0 0 0 0 1 0 1 0 1 0 0 1 0 0 1 1 0 1 1 1 0 0 0 0 1 0 1 1 2 0 1 0 2 0 0 0 0 0 0 0 0 1 1 0 1 0 0 0 0 1 0 1 0 0 1 2 2 2 0 0 0 1 1 0 1 1 1 2 1 0 2 0 2 2 0 0 0 1 1 0 1 1 1 0 0 2 1 1 0 0 0 2 0 2 2 2 0 2 2 1 1 0 1 0 0 0 2 0 1 1 0 0 0 0 0 0 0 0 1 1 1 0 1 1 0 0 1 0 0 0 2 0 2 0 0 1 1 1 0 0 1 0 2 0 0 0 0 0 0 0 0 0 1 1 1 0 0 0 1 1 0 1 1 0 0 1 0 0 1 2 0 0 0 1 1 0 1 1
112 1 2 1 0 0 0 2 1 2 0 0 0 1 2 1 0 1 1 1 1 0 0 0 0 0 1 0 0 2 2 0 1 2 0 1 1 0 0 1 0 0 0 0 1 1 0 0 2 0 0 0 2 2 0 1 0 0 2 0 1 1 0 0 0 0 0 0 0 0 0 0 1 1 2 1 0 1 1 0 0 1 0 0 0 0 0 1 1 2 1 1 1 1 0 0 1 0 0 0 2 0 0 2 0 0 2 1 1 0 0 2 0 0 2 2 1 0 2 0 0 0 1 1 0 0 0 1 1 1 1 0 0 0 1 0 1 0 0 1 0 2 1 0 2 2 1 0 0 1 1 1 1 0 0 0 0 1 0 0 0 0 0 1 2 1 0 0 1 2 1 1 0 2 2 2 0 1 0 0 0 0 0 2 0 0 0 0 0 1 0 1 0 0 0 0 2 0 0 0 0 0 0 0 2 0 0 1 1 0 1 0 1 0 1 2 1 0 2 0 2 2 2 0 0 1 1 0 0 1 0 0 0 0 2 0 0 2 2 2 0 0 2 2 2 0 0 0 2 0 0 0 0 0 0 1 0 1 1 1 0 1 0 0 0 0 0 0 1 0 0 1 1 1 0 0 0 0 2 0 0 0 2 1 2 2 2 2 0 2 0 0 1 2 1 1 0 0 1 2 0 0 2 1 0 0 1 2 1 1 0 1 1 1 0 0 2 2 1 0 2 2 1 0 0 0 1 1 0 2 0 2 1 1 0 0 0 2 0 0 0 0 1 0 0 0 1 0 0 2 0 1 1 0 0 1 0 2 0 1 1 1 1 0 0 1 0 0 1 1 1 1 1 1 0 0 0 1 0 0 1 1 0 0 1 0 0 1 1 0 0 0 2 0 1 1 2 0 0 0 0 1 1 2 0 1 1 2 1 0 0 0 0 1 1 2 1 0 2 0 0 0 1 1 1 1 0 0 2 0 1 0 0 2 0 0 0 1 1 1 1 0 0 1 0 1 1 2 0 0 0 0 0 1 1 0 0 1 0 1 1 0 1 1 1 2 2 2 0 1 2 2 1 2 0 0 1 2 0 1 2 1 0 0 2 0 0 1 0 2 0 0 1 2 1 0 0 1 1 2 1 1 2 0 2 0 2 1 1 0 0 2 0 1 0 0 0 1 1 1 1 2 2 2 0 1 0 1 1 2 1 1 0 0 0 1 0 0 1 1 1 1 1 1 2 2 0 0 0 0 0 0 0 1 1 1 0 0 0 0 0 0 0 1 0 0 1 0 0 1 0 1 1 0 0 0 1 1 0 2 0 0 1 0 1 0 0 0 1 2 1 1 0 0 1 1 0 1 1 1 1 2 0 0 1 0 0 0 0 0 2 0 1 1 1 1 0 2 0 1 1 2 0 1 1 0 1 1 0 0 1 0 0 1 2 0 1 0 0 1 1 0 0 1 0 0 2 2 1 1 1 0 0 1 0 0 0 2 1 1 1 0 1 2 2 2 1 2 0 0 1 0 1 0 0 1 0 0 1 0 0 1 2 2 2 2 2 0 0 1 0 2 1 0 0 1 2 2 0 1 0 1 1 1 0 0 1 1 2 1 0 0 0 1 0 0 0 0 0 0 0 1 1 2 0 2 0 0 0 0 1 1 0 2 0 1 0 0 0 0 0 1 0 0 0 0 0 0 1 1 1 0 0 0 0 0 0 0 0 0 0 1 2 0 0 0 1 1 1 2 1 1 1 0 0 1 1 0 0 1 1 1 0 0 0 2 0 2 2 1 1 2 2 2 0 0 2 0 0 1 0 2 0 0 2 0 0 0 1 2 1 0 0 0 0 1 1 2 1 0 2 1 0 2 0 0 0 0 0 1 0 0 1 0 0 0 0 1 2 1 1 0 1 0 1 1 1 0 0 1 1 1 0 2 0 0 0 1 2 2 0 0 1 0 1 2 1 0 2 1 1 0 0 2 0 1 0 0 2 2 2 2 0 1 1 2 0 2 0 0 0 2 0 2 2 2 2 2 0 0 0 1 0 0 2 2 0 1 0 0 0 0 0 0 1 1 0 1 2 1 0 1 2 1 1 0 0 2 0 0 2 1 0 1 1 0 0 1 1 0 0 0 1 2 1 1 0 2 0 1 0 0 0 2 2 0 2 1 0 1 0 1 1 0 1 0 0 0 1 0 0 0 0 0 0 2 2 1 1 0 0 0 0 1 0 0 0 1 1 2 1 0 0 2 0 0 0 0 2 0 1 0
113 1 1 1 1 1 1 1 2 0 0 0 0 1 0 1 0 2 2 0 2 0 0 2 0 0 0 0 0 2 2 2 1 1 0 1 1 2 0 0 2 0 1 1 2 1 1 0 2 0 0 0 0 0 1 2 1 0 1 1 1 1 2 2 1 1 1 0 1 0 0 0 1 1 1 1 1 1 1 1 1 2 1 0 1 0 0 0 0 2 0 0 0 1 0 0 0 2 2 0 2 0 1 1 1 2 2 1 1 0 0 2 1 2 2 2 1 0 1 0 1 0 2 2 0 0 1 1 1 1 0 1 0 0 0 0 0 0 0 1 0 2 0 1 0 0 0 0 0 1 1 1 0 1 0 1 0 1 0 0 0 0 1 0 1 2 0 0 1 2 1 0 1 2 0 1 1 1 0 0 0 1 0 2 0 0 0 2 2 1 1 2 2 0 2 0 1 0 0 0 0 0 0 0 2 0 0 1 1 0 2 2 2 1 0 2 0 0 1 1 1 1 2 0 0 1 1 0 0 0 0 0 0 0 1 0 0 2 1 1 0 0 2 2 2 0 0 0 2 0 0 1 0 0 0 0 0 0 0 0 0 0 0 0 0 0 1 0 1 0 0 0 0 2 0 1 0 0 1 0 1 1 2 1 2 0 1 0 0 2 1 1 0 1 0 0 0 1 1 1 1 1 1 0 0 0 1 1 0 0 0 0 2 1 1 0 2 0 1 1 1 1 2 1 1 0 0 1 2 1 2 1 0 0 1 0 0 2 0 0 0 0 2 0 0 0 2 2 2 0 0 0 0 1 1 0 1 2 0 2 2 2 1 0 0 2 0 0 2 1 1 1 1 1 1 1 0 2 2 0 1 0 0 0 1 0 0 1 1 0 0 0 0 0 2 0 1 1 0 0 0 0 1 2 1 0 1 0 1 0 0 0 1 0 0 1 1 0 0 0 1 1 0 0 1 1 2 1 1 1 1 0 0 1 1 0 0 2 0 0 0 0 0 1 0 2 1 0 0 0 0 0 0 2 2 1 2 1 0 1 1 0 0 0 0 1 0 1 0 0 1 0 2 0 1 1 1 0 0 0 1 1 0 0 2 1 0 2 1 1 0 0 1 0 1 0 0 2 1 1 0 0 2 0 2 0 2 1 1 0 0 1 0 1 0 0 0 0 1 1 1 2 1 1 1 1 0 0 0 2 0 2 0 0 0 0 2 0 0 1 1 1 1 1 2 1 0 2 2 2 1 1 0 0 2 0 2 0 0 0 0 0 0 0 0 0 0 0 0 0 0 0 0 0 0 0 0 1 0 2 0 0 2 0 2 1 1 0 1 1 0 1 1 2 0 2 1 1 1 1 1 1 0 2 0 0 1 0 0 0 0 0 0 1 0 0 1 1 0 0 1 1 0 0 0 1 1 1 0 0 0 0 2 2 2 0 2 0 1 0 0 2 0 0 2 0 2 1 1 1 1 1 1 2 0 0 0 1 1 0 0 0 1 1 1 1 0 1 0 0 1 2 0 0 0 2 2 1 1 1 1 1 2 0 2 2 1 1 0 1 0 0 1 0 1 0 1 1 0 1 0 1 0 1 1 0 1 1 1 0 0 1 0 2 0 0 0 2 2 2 0 0 0 1 0 1 1 0 0 0 1 0 0 2 0 0 1 0 0 1 0 1 0 2 0 0 1 1 1 1 1 0 1 0 0 0 2 1 0 0 1 0 2 1 1 1 1 0 1 1 1 0 0 0 0 1 1 1 1 1 0 0 1 0 0 2 0 2 1 1 1 1 1 1 0 0 1 0 0 0 1 1 0 0 2 1 1 2 0 0 0 0 1 0 1 0 1 2 2 1 2 2 0 2 0 0 0 0 0 0 0 0 0 0 0 0 0 0 1 0 0 1 0 0 0 0 0 0 0 1 2 1 1 0 1 0 2 2 0 0 0 0 0 0 0 2 1 0 1 1 1 0 2 2 0 1 0 0 1 1 2 2 1 0 1 1 0 2 0 0 0 1 2 2 2 1 1 2 0 1 1 2 2 0 1 0 1 2 0 1 0 1 1 1 2 0 0 0 1 1 0 1 1 1 1 1 1 1 1 1 2 0 0 0 0 1 1 1 2 1 0 1 2 1 0 0 1 0 0 0 1 1 0 2 2 0 1 0 0 0 1 0 1 0 2 0 0 0 1 0 0 1 2 0 0 0 0 0 2 0 1 1 0 2 1 1 1 0 0 2 0 0 0 2 0 1 0 0 1 0 2 1
114 1 2 1 0 0 0 1 1 1 1 1 1 1 0 1 0 2 1 0 2 0 0 2 0 0 0 0 1 2 2 2 1 1 0 0 2 1 0 0 1 0 0 0 2 0 0 0 1 0 0 0 0 0 2 1 0 0 1 1 1 1 0 0 1 1 1 0 2 1 0 2 2 2 0 2 2 1 1 1 1 2 0 0 0 0 0 0 0 2 0 1 0 1 1 1 0 2 0 2 0 0 0 0 0 0 2 2 0 0 0 2 1 1 1 1 1 0 2 0 0 0 0 0 0 2 0 2 2 2 0 0 0 0 0 0 0 0 2 0 2 0 0 0 1 1 0 0 0 1 0 1 0 0 0 0 0 0 1 2 0 0 0 0 1 2 1 1 0 1 1 0 0 2 2 1 2 0 0 0 0 0 0 2 1 1 1 2 2 1 1 2 1 0 1 0 1 1 0 0 0 0 0 0 1 0 1 0 1 0 1 2 2 0 2 2 0 2 1 1 1 2 1 0 0 1 1 0 0 0 0 0 0 0 1 0 0 2 2 2 0 0 1 2 2 0 0 0 2 0 0 1 1 0 0 0 0 0 0 0 0 0 0 0 0 0 0 1 1 0 0 0 1 2 0 1 0 1 2 0 0 0 2 1 2 2 2 2 0 2 2 2 1 2 1 1 0 0 1 1 0 0 2 0 0 0 0 2 0 0 1 1 2 2 1 0 0 0 0 0 0 0 1 0 1 0 1 2 1 1 1 1 1 1 0 0 0 0 0 0 0 1 2 0 0 0 1 0 2 0 0 0 0 0 1 1 0 0 1 1 2 2 1 0 1 1 0 1 2 1 1 1 1 1 0 0 0 1 1 0 1 1 0 0 1 1 1 0 0 0 0 0 1 0 1 1 1 0 0 0 0 0 0 2 1 0 0 0 0 0 0 0 1 0 1 1 0 0 1 0 0 1 1 0 1 1 0 0 2 0 2 0 0 2 0 1 0 1 1 1 2 0 0 1 0 1 1 2 0 2 0 0 0 0 0 0 0 2 2 1 0 0 0 1 0 1 1 1 0 0 1 0 1 1 2 0 2 2 0 1 0 1 0 0 0 2 0 1 1 0 1 0 1 1 0 1 1 1 0 1 1 1 1 1 1 0 1 1 2 0 1 1 0 1 0 0 0 1 1 1 1 2 2 1 0 2 0 0 0 2 0 1 1 0 1 2 1 0 1 1 1 1 1 1 2 2 0 1 1 1 1 1 0 2 0 1 0 1 0 1 1 0 0 1 0 0 0 1 1 0 1 0 1 0 1 1 1 2 0 1 0 0 1 0 1 1 1 0 0 0 0 0 0 2 0 1 0 0 0 1 0 2 0 2 0 0 0 0 1 1 0 0 0 1 0 0 0 0 0 0 2 2 0 0 0 1 1 2 0 0 2 0 0 2 1 1 2 0 0 0 0 0 0 2 0 0 2 1 1 1 1 1 0 1 0 0 0 1 1 0 0 0 1 1 2 2 0 1 1 0 1 0 0 0 1 2 2 0 1 0 1 0 2 2 2 2 2 1 1 1 0 1 0 0 2 0 2 1 0 2 1 0 0 2 0 0 0 2 1 0 0 0 0 1 1 1 0 0 0 0 0 0 1 2 0 1 1 0 0 0 2 2 0 1 0 1 2 0 0 0 0 1 1 1 0 0 1 0 0 0 0 0 1 0 0 1 0 1 1 1 1 1 2 1 1 0 0 2 1 2 0 1 0 0 0 0 0 0 1 1 0 1 1 1 1 1 0 2 2 1 1 2 1 2 1 1 0 1 1 1 0 0 0 0 1 0 1 0 1 2 2 0 0 1 0 1 2 1 0 0 0 0 0 2 0 0 0 0 2 0 0 0 2 0 0 0 0 0 0 0 0 0 0 0 0 0 0 0 1 0 1 1 0 1 0 0 1 0 0 0 0 0 0 0 0 1 1 0 1 1 0 0 0 0 0 2 0 1 2 0 1 1 0 0 0 1 1 0 1 0 0 2 0 1 2 1 1 0 0 1 0 1 1 1 2 1 0 1 1 1 0 0 0 0 0 1 0 2 2 0 1 1 1 0 1 1 0 2 0 0 0 1 0 1 1 0 0 0 0 0 0 0 2 1 0 0 2 0 0 0 1 0 1 1 1 0 1 2 0 2 2 0 0 1 1 0 1 0 0 0 0 0 0 1 0 2 2 0 2 1 1 0 0 0 0 0 1 1 0 1 0 0 0 1 0 1 0 0 0 0 2 1
115 1 0 2 0 0 0 2 1 2 0 0 0 2 0 0 0 1 1 0 2 0 1 0 0 0 0 0 1 1 1 2 1 1 0 0 2 1 0 1 1 0 0 0 2 0 0 0 2 0 0 0 1 1 2 1 1 0 0 0 1 1 1 1 1 1 1 0 1 1 1 1 2 2 2 2 0 0 0 1 0 1 0 2 2 0 0 1 1 2 1 1 0 1 1 1 0 0 0 0 2 0 1 1 1 1 2 1 1 0 0 1 1 1 2 2 0 0 0 0 2 0 2 2 1 0 1 1 1 1 1 1 0 0 1 0 1 0 0 0 0 2 1 0 1 0 0 0 0 0 0 0 0 0 0 0 1 1 0 1 1 1 0 2 1 2 1 0 2 0 0 0 0 2 2 2 1 1 1 1 1 1 0 2 1 1 1 2 0 1 1 1 1 1 0 0 0 0 1 0 0 0 0 0 2 1 1 0 1 0 0 1 0 0 2 2 0 0 0 0 2 0 1 0 1 1 1 0 0 0 1 1 0 0 1 1 1 2 2 1 0 1 2 1 1 0 0 0 2 0 0 1 0 1 0 0 1 1 1 1 0 1 0 0 0 0 1 0 2 0 0 0 0 2 0 0 1 1 1 0 0 0 2 1 2 1 1 0 0 2 0 0 1 1 1 0 1 0 0 0 0 0 1 0 0 1 0 2 1 1 1 0 1 2 0 0 1 0 1 1 1 1 0 0 0 0 0 1 1 1 2 2 0 0 0 0 0 2 0 0 0 0 2 0 1 0 1 1 2 1 0 0 0 1 1 0 1 1 0 1 1 1 2 0 2 0 0 1 2 1 1 1 0 2 0 0 0 1 1 0 2 1 0 0 0 1 1 0 1 1 1 1 0 0 2 0 0 1 0 0 0 1 1 2 0 1 0 1 0 0 0 0 1 0 1 1 0 0 0 0 0 0 1 0 0 0 0 0 0 0 0 0 0 2 0 0 0 1 2 1 1 1 0 1 1 2 1 0 0 0 0 0 0 2 2 1 2 2 0 2 2 0 2 0 2 2 2 2 0 1 1 1 2 0 2 0 1 2 0 1 1 1 0 0 2 2 0 1 0 1 0 0 1 2 1 0 0 1 1 2 1 1 2 0 2 0 2 0 1 0 1 0 0 0 0 1 1 0 1 2 2 1 0 1 0 0 0 1 1 2 0 1 0 0 0 1 0 0 0 0 1 2 1 1 1 0 1 1 1 2 0 1 0 2 0 2 0 0 0 1 1 0 1 2 0 0 0 1 1 0 1 1 1 0 1 1 1 2 0 2 0 0 2 0 2 1 1 1 1 2 0 1 0 0 0 0 2 1 1 1 1 0 1 1 0 1 2 0 0 1 1 1 0 0 0 0 2 0 0 0 0 0 0 1 1 1 0 1 0 0 1 0 0 2 1 0 2 1 1 0 1 0 0 1 1 0 2 1 1 1 0 1 0 2 0 0 0 2 0 1 1 0 0 0 1 1 0 1 1 1 1 1 0 0 0 1 1 1 1 1 2 1 2 1 2 2 1 0 1 2 0 1 0 0 1 0 1 2 1 1 0 1 0 2 0 0 0 2 2 1 0 0 0 1 1 0 0 0 0 0 0 1 1 1 1 2 0 0 0 1 1 1 0 2 0 0 0 0 0 1 0 1 0 0 0 0 0 1 0 0 0 0 1 0 0 1 1 0 2 2 0 0 2 1 0 0 0 1 0 2 0 1 0 1 1 1 0 0 1 1 0 1 1 0 1 0 1 2 1 1 1 1 2 2 2 2 0 0 0 1 0 2 0 0 2 1 1 0 1 2 1 0 2 0 1 0 2 1 1 0 0 1 0 2 0 0 0 0 0 0 1 0 2 0 0 0 0 0 1 1 1 1 0 0 1 0 0 0 0 1 2 1 1 1 0 0 1 0 0 0 0 0 0 0 0 1 0 0 1 1 0 0 1 1 0 1 0 2 1 1 1 1 0 0 0 0 1 2 0 0 0 2 0 1 2 2 2 1 1 0 0 1 1 0 2 1 0 1 1 1 0 1 1 1 1 1 0 0 1 1 0 0 2 1 1 1 0 2 0 0 2 1 1 2 0 0 0 1 1 0 1 0 2 0 0 0 0 0 0 0 2 0 1 1 0 0 1 1 1 0 1 0 1 0 1 1 2 0 2 0 0 1 0 0 1 1 2 2 1 0 1 1 1 1 0 1 2 1 0 2 1 0 0 2 0 1 0 0 1 0 1 0
116 1 2 0 0 0 0 2 2 1 0 1 0 0 0 0 0 2 1 2 0 1 0 2 0 0 0 0 0 2 2 0 0 1 1 1 1 1 1 0 0 0 0 0 2 0 2 0 0 2 2 0 0 1 1 1 0 0 1 2 0 0 1 1 0 0 0 1 1 0 0 1 2 2 1 2 1 1 1 0 2 2 0 0 0 0 0 0 0 2 0 0 0 1 0 0 1 1 0 1 0 0 1 1 0 0 2 1 1 1 0 2 1 1 1 1 1 0 1 0 1 0 0 0 0 2 0 0 0 0 1 1 0 0 1 0 1 0 0 0 0 2 0 0 0 0 0 0 0 1 0 1 0 0 0 1 0 0 0 0 0 0 0 0 0 2 0 0 0 2 2 2 1 1 1 0 1 0 0 0 1 1 0 1 1 1 1 1 0 1 1 2 1 1 0 1 2 0 0 1 0 0 1 0 0 1 1 1 1 0 1 2 0 0 1 2 0 0 0 0 2 0 2 0 0 1 1 0 0 0 0 0 0 0 2 0 0 2 1 1 0 0 2 1 2 1 1 0 1 1 1 0 0 0 1 0 1 2 2 2 0 2 0 2 0 0 0 1 1 0 0 0 1 2 0 1 0 1 2 0 0 1 1 0 2 0 0 1 0 2 0 0 1 2 2 0 0 1 1 1 0 0 1 0 0 0 0 2 2 2 0 0 2 1 1 0 2 0 0 0 0 0 1 0 1 0 1 1 0 0 1 2 0 0 0 0 0 2 0 0 0 0 2 0 0 0 1 0 1 1 0 0 0 1 1 0 2 1 0 0 0 0 0 0 0 0 0 1 2 1 1 1 1 2 0 0 0 2 0 0 1 0 0 0 0 0 0 0 0 0 0 0 1 0 1 1 2 1 0 0 0 0 0 2 0 2 0 0 1 0 0 0 2 0 2 2 0 1 0 0 0 1 0 1 2 2 1 2 2 2 0 1 1 0 1 0 0 1 1 0 2 0 0 1 0 0 2 1 1 1 0 0 0 0 0 0 0 2 1 1 1 0 2 0 1 1 1 2 1 0 1 1 1 1 1 0 2 2 1 0 1 1 0 1 0 2 1 0 0 1 1 1 0 1 1 1 1 1 0 2 1 0 2 0 2 0 2 0 0 0 0 1 0 1 0 1 1 0 1 2 2 1 2 2 0 2 0 1 2 1 1 1 0 0 0 0 1 1 0 2 2 2 2 1 1 1 0 1 1 1 0 0 1 1 2 0 1 1 0 2 1 0 0 2 0 0 0 0 0 0 0 1 1 0 0 0 1 2 0 1 1 0 2 0 2 2 2 0 0 0 1 0 0 0 1 0 0 1 1 1 1 1 0 1 0 0 1 0 0 0 2 0 0 1 0 0 0 0 0 0 1 1 1 0 1 0 2 1 0 0 1 0 0 1 1 0 1 0 0 0 0 0 0 0 1 0 2 2 1 1 0 1 1 0 1 1 0 2 2 0 0 0 0 0 0 1 0 2 0 0 1 0 0 0 0 1 2 0 0 0 2 0 2 2 2 2 2 0 0 0 1 1 0 0 0 1 1 1 0 1 0 1 0 0 1 0 1 2 1 0 0 0 1 1 1 0 0 1 1 1 0 0 0 1 1 2 0 0 1 1 1 1 0 2 0 1 1 1 0 1 1 0 0 2 0 1 1 1 0 0 0 0 0 0 0 0 0 0 2 1 0 0 2 1 1 0 0 1 1 2 0 0 0 1 1 2 0 0 0 0 0 0 2 0 0 0 0 1 1 2 0 2 1 2 1 1 0 1 0 2 0 1 0 0 2 0 1 1 1 1 1 0 0 2 0 0 2 2 2 0 2 2 0 2 0 0 0 0 1 0 1 1 1 0 0 0 0 0 1 0 0 0 0 0 0 0 0 0 0 1 2 1 1 2 0 0 0 0 0 0 0 0 1 0 1 0 0 0 2 0 0 0 0 2 0 0 0 1 2 2 2 2 1 0 1 1 0 0 0 1 0 2 2 1 1 1 2 2 0 0 0 1 1 1 1 1 0 1 0 0 0 0 0 0 1 1 0 1 2 1 1 0 1 1 1 1 1 1 0 0 1 0 0 2 0 0 0 2 2 0 0 1 1 0 0 1 1 2 0 1 0 0 0 0 1 1 1 0 0 1 1 1 0 2 0 0 0 0 1 0 0 1 0 0 0 0 1 0 2 0 0 0 0 1 1 1 2 0 1 1 0 0 0 0 0 0 0 1 1 0 1 2
117 0 2 1 0 0 0 2 2 1 0 0 1 1 0 1 0 1 1 1 1 1 0 2 0 0 0 0 1 1 2 1 1 2 0 0 2 1 1 0 0 0 0 0 2 0 0 0 1 0 1 1 0 1 1 0 0 0 2 1 1 1 2 2 1 1 1 0 1 0 0 0 2 2 1 2 1 1 1 1 1 1 1 0 1 0 1 0 0 2 0 1 0 2 0 0 0 1 0 1 1 0 1 1 1 0 2 2 0 0 0 2 0 1 1 1 1 0 1 0 1 0 2 2 0 0 2 1 1 1 0 0 0 0 0 0 0 1 0 0 1 1 0 0 2 1 0 0 0 2 1 2 0 0 1 1 0 1 1 1 1 1 0 2 2 2 0 0 0 1 0 1 0 2 2 1 1 0 1 1 1 2 1 2 2 1 2 1 0 0 0 1 1 0 1 0 1 0 0 0 0 1 1 0 1 0 1 0 1 0 1 2 1 0 2 2 0 0 1 0 2 0 2 0 1 1 0 0 0 0 0 0 1 1 1 1 1 2 2 1 0 1 2 2 2 0 0 0 1 1 1 1 0 1 1 0 0 0 0 0 0 0 1 0 0 0 0 0 1 1 0 2 0 1 0 1 0 1 1 0 0 0 2 0 2 2 2 0 0 2 1 1 2 2 2 0 0 1 1 1 1 1 2 0 0 0 0 1 0 0 1 1 1 1 2 0 2 0 0 0 1 1 2 1 1 0 0 0 1 1 1 1 1 0 0 0 0 0 0 0 0 0 2 0 0 0 1 2 2 0 0 0 0 2 0 0 2 0 1 1 2 1 0 1 0 0 0 1 1 0 2 0 0 2 0 0 0 1 0 0 1 1 1 1 2 0 0 0 0 1 1 1 0 1 2 1 1 0 0 0 0 0 0 2 0 0 0 0 0 0 0 0 0 1 1 2 0 0 0 0 1 2 0 1 0 1 0 0 1 0 1 0 0 2 0 1 0 0 0 0 2 0 0 1 1 2 2 1 0 0 1 0 0 2 1 1 1 2 1 1 1 0 0 0 1 1 1 2 0 0 0 0 1 1 2 0 2 1 0 1 1 2 0 1 1 1 1 1 1 0 0 0 0 1 0 0 0 1 1 2 1 1 2 0 1 0 1 1 0 0 0 2 0 0 2 0 0 1 1 1 1 2 0 1 0 0 0 0 0 2 0 1 2 2 2 0 0 1 0 1 0 0 0 0 1 1 0 0 0 1 0 0 1 1 1 1 1 0 1 1 0 0 0 2 0 0 0 1 1 1 1 2 1 0 0 0 1 2 0 0 0 0 1 0 1 0 0 0 0 1 0 1 1 0 1 1 2 1 1 2 1 1 2 2 0 0 0 0 1 0 0 0 0 1 0 0 2 1 1 0 0 1 0 0 0 0 2 1 0 0 1 0 1 1 2 0 2 0 0 0 0 1 0 1 0 0 2 2 0 0 0 2 0 1 0 0 0 2 2 0 0 0 2 2 2 2 1 1 1 0 1 0 0 0 0 1 1 0 1 0 1 0 2 1 2 2 1 1 0 1 0 0 0 0 1 0 2 1 0 1 0 0 0 2 1 0 1 2 2 1 0 0 0 1 0 0 0 1 1 1 0 0 1 2 0 2 1 0 2 1 0 0 0 2 0 0 0 0 0 0 0 0 0 0 0 1 0 1 1 1 1 1 1 0 0 0 1 0 0 0 0 1 2 2 1 0 1 1 2 0 0 0 0 0 0 2 2 0 2 0 0 0 0 0 0 1 0 2 2 1 1 2 1 2 0 0 1 1 0 1 0 1 0 0 2 0 2 0 0 0 0 0 0 1 0 0 1 0 1 0 0 1 0 2 0 0 0 0 1 1 0 0 2 1 0 0 0 1 1 0 1 0 0 0 0 0 0 0 0 1 1 1 1 1 0 0 1 0 0 0 0 0 0 0 0 1 1 1 1 1 0 0 0 2 0 1 0 2 2 1 2 2 0 0 0 0 1 0 1 0 1 2 2 1 2 1 2 2 0 0 0 2 1 0 0 0 1 2 0 0 0 1 0 0 0 2 0 1 1 0 0 1 1 1 2 2 1 1 1 1 2 0 0 2 0 0 0 1 1 0 0 1 2 0 0 0 2 0 1 0 1 0 1 0 1 1 1 1 0 2 1 1 0 0 1 1 2 1 2 1 0 0 1 1 1 0 1 0 2 0 0 0 0 1 0 0 1 1 0 1 1 0 0 2 0 0 0 0 0 0 0 0
118 0 2 0 0 0 0 1 0 2 0 0 0 0 0 0 0 2 0 0 2 0 1 1 1 1 1 0 1 2 2 1 1 1 1 1 2 1 0 1 1 0 0 0 2 0 0 0 2 0 0 0 0 0 1 2 1 0 2 1 1 2 2 2 0 0 0 0 1 0 0 2 2 2 1 2 1 1 1 0 1 1 0 1 1 0 1 0 0 2 1 1 1 1 0 0 1 1 0 1 1 0 1 1 0 0 2 2 1 0 0 1 0 1 1 1 0 1 1 0 1 0 0 0 0 0 0 0 0 0 1 0 1 0 0 0 0 0 0 1 0 2 0 0 1 1 1 0 0 0 0 1 0 0 1 0 0 0 1 1 0 0 0 1 1 1 0 1 0 1 1 0 0 2 1 0 1 0 0 1 1 1 0 2 1 1 1 0 0 1 1 1 1 0 1 0 2 0 0 0 0 0 0 0 1 1 1 0 1 0 0 0 2 0 1 2 0 1 0 0 2 1 2 0 0 0 0 0 0 0 0 0 1 1 1 0 0 2 2 1 0 0 2 2 2 0 0 0 2 0 0 0 0 1 0 0 2 0 0 0 0 0 0 0 0 0 1 0 1 0 0 0 0 2 0 2 1 0 1 0 0 1 2 1 2 2 2 1 1 2 0 1 1 2 2 1 1 0 0 1 1 0 1 0 0 0 0 1 0 0 0 0 2 1 1 0 1 0 0 0 0 0 2 2 0 0 1 0 0 0 2 2 1 0 0 0 0 1 0 0 0 1 1 0 0 0 2 1 2 1 0 0 0 2 0 0 2 0 0 2 2 2 1 0 1 0 0 1 2 1 1 1 0 2 1 1 0 2 1 0 1 2 0 0 0 2 2 2 2 1 1 1 1 0 2 0 0 0 1 0 0 1 1 2 0 1 1 1 0 0 0 0 0 0 0 2 2 0 0 1 0 1 1 0 1 1 0 0 2 0 1 0 0 2 0 0 0 1 0 1 1 0 1 1 2 2 2 1 0 1 0 0 0 2 1 1 1 2 1 1 1 0 0 0 0 0 0 0 0 0 2 0 1 2 1 1 0 2 0 1 1 1 0 2 1 1 1 1 1 1 1 1 1 2 1 0 0 2 0 0 0 0 2 0 2 0 1 1 0 0 0 1 0 0 0 0 0 0 1 1 1 2 1 1 1 1 0 1 1 1 1 0 1 0 1 1 0 0 1 2 0 0 1 1 1 1 0 2 2 2 1 1 1 2 0 1 0 0 0 1 0 0 1 1 1 0 0 0 0 0 0 0 1 0 1 1 1 2 0 0 0 0 1 0 1 1 1 0 0 0 0 0 1 0 0 0 1 1 1 1 1 2 0 1 0 0 1 0 1 1 2 1 0 0 0 0 0 0 0 0 1 1 0 0 0 0 1 1 0 0 2 0 0 0 2 1 2 0 0 0 0 0 0 2 0 0 0 0 1 1 0 2 0 2 0 0 0 1 1 0 0 0 1 1 1 1 0 0 1 0 0 1 0 0 0 2 2 0 1 0 0 1 2 2 1 2 1 0 0 2 0 0 0 0 1 1 2 1 0 1 1 1 0 0 1 0 0 2 1 0 1 1 0 0 1 0 0 1 1 1 0 0 0 2 0 0 2 1 0 0 2 1 0 2 0 1 0 0 0 1 0 1 0 1 0 0 1 1 2 2 2 1 0 0 0 0 1 0 0 0 0 0 2 1 1 0 0 1 1 2 1 0 0 1 1 1 1 0 2 0 0 1 1 0 0 2 0 0 0 2 0 2 1 2 0 0 0 0 0 1 0 2 0 0 0 1 1 1 0 2 1 0 2 0 0 0 1 1 1 0 1 1 0 2 1 0 0 0 1 0 1 1 2 1 0 0 0 0 1 0 0 0 0 0 1 0 1 0 0 0 1 1 1 1 0 0 2 0 0 0 1 0 0 0 0 2 1 0 2 1 0 0 0 2 0 2 0 0 0 0 1 1 0 0 0 0 0 0 0 1 0 2 1 2 2 2 2 1 0 0 0 2 1 0 1 1 1 1 0 0 0 0 0 0 1 1 0 0 2 2 0 0 2 1 2 0 0 2 0 0 1 0 0 2 0 0 0 0 0 0 0 0 2 1 1 0 1 0 0 0 1 0 0 1 1 0 2 1 0 1 2 0 0 0 1 1 0 0 1 0 0 1 0 0 0 1 1 0 2 1 1 0 1 2 0 0 2 1 1 2 1 1 1 1 0 0 0 1 1 0 2 1
119 1 1 2 1 0 0 1 1 1 0 1 1 1 0 0 1 2 2 0 2 0 0 1 0 0 1 0 0 2 1 0 0 0 0 0 2 1 0 2 0 0 1 1 1 1 1 0 2 0 0 0 1 2 1 1 1 1 1 1 0 1 2 2 1 1 1 1 1 0 0 0 2 2 2 2 0 1 1 0 1 2 0 0 0 0 0 0 0 2 0 1 0 1 1 0 1 2 0 2 1 0 0 0 1 0 2 1 1 1 0 1 0 1 1 1 0 0 1 0 2 0 1 1 1 0 0 1 0 1 1 2 0 0 0 0 0 0 0 0 0 2 0 0 1 1 0 0 0 1 0 0 0 0 1 0 0 0 0 2 1 1 0 2 0 0 0 0 0 0 0 0 1 1 1 1 2 1 0 0 0 2 1 2 1 0 1 0 0 2 2 2 1 0 1 0 1 0 0 0 0 0 0 0 1 1 1 0 1 0 0 1 2 0 2 2 0 2 0 0 2 1 1 1 1 0 0 0 0 0 0 0 1 1 0 0 0 2 1 1 0 0 1 0 0 0 0 0 2 0 0 0 1 0 0 0 1 0 0 0 2 0 0 0 0 0 0 0 1 0 0 0 0 2 0 0 0 0 1 0 1 0 2 2 2 2 2 1 0 1 0 1 2 2 2 0 2 1 0 1 1 0 2 1 0 0 1 2 1 1 1 1 1 1 1 0 1 0 1 1 1 1 2 0 1 0 0 0 1 1 1 1 1 1 0 0 0 2 1 2 2 1 2 0 0 0 0 0 0 2 0 2 0 1 0 1 1 0 0 1 1 1 0 0 0 0 0 1 2 1 1 1 0 2 0 0 0 1 0 0 0 0 0 0 1 0 0 0 0 0 0 0 0 0 2 0 0 0 1 1 1 1 0 1 0 1 0 1 0 0 0 0 0 0 0 1 1 0 1 1 0 1 0 0 1 1 1 0 0 0 0 0 0 2 0 1 0 1 0 1 1 0 0 0 0 2 0 1 0 0 0 1 0 2 2 1 2 1 0 1 1 0 0 1 0 1 1 2 0 1 1 1 2 1 0 1 0 1 1 0 1 2 0 2 1 0 0 0 0 0 1 1 0 1 2 2 2 1 0 1 1 1 0 1 1 1 1 1 1 0 0 2 0 0 1 0 0 1 1 1 2 2 2 2 0 2 0 1 1 1 1 0 1 0 1 0 1 1 0 2 2 2 1 1 2 1 0 0 0 0 0 0 0 2 1 1 0 0 0 0 0 0 0 2 0 0 0 2 2 0 1 0 0 0 0 0 0 1 0 2 0 0 0 0 0 0 0 0 1 1 0 2 0 1 1 1 1 0 0 0 0 1 0 1 1 0 0 0 0 2 0 0 0 1 0 0 1 0 0 0 1 0 0 1 1 0 0 1 0 0 1 0 1 1 2 0 1 1 1 0 1 0 0 1 0 0 2 1 1 1 0 2 0 1 0 0 0 1 1 0 0 0 1 2 2 2 2 1 0 0 0 0 1 0 1 1 1 1 1 1 1 1 1 1 1 1 1 1 0 0 0 1 0 1 2 0 2 0 0 0 0 0 0 1 0 0 0 2 1 0 0 0 0 1 1 0 1 1 1 1 0 0 0 2 0 2 0 0 1 1 1 1 0 2 0 2 0 0 0 1 0 1 0 0 0 1 0 0 0 0 0 0 1 0 0 0 0 1 0 1 0 0 2 1 1 0 0 0 0 2 0 0 1 1 1 1 1 0 1 0 0 1 1 1 0 0 1 1 1 1 1 2 1 1 0 0 1 1 1 2 0 1 0 0 1 0 0 1 1 1 0 0 1 1 1 0 2 2 1 0 1 1 0 0 0 0 0 0 0 0 0 0 2 0 0 1 1 0 0 0 0 0 0 0 1 0 0 0 0 0 2 2 0 2 0 0 0 0 0 0 0 0 0 0 0 1 1 0 0 2 1 0 1 1 0 2 0 0 1 2 2 2 0 0 0 0 0 0 1 0 0 0 0 1 2 2 2 2 0 1 0 1 2 1 1 1 1 0 0 0 0 0 0 0 2 0 0 1 2 1 1 0 2 1 2 2 1 2 0 0 2 0 0 2 0 0 0 1 1 0 1 1 1 0 0 0 1 0 0 0 0 2 2 0 0 0 0 1 1 1 0 0 0 1 1 0 1 1 2 0 0 0 0 0 0 0 0 0 2 0 0 0 0 1 0 1 0 0 0 1 0 1 0 1 0 0 1 0 2 0 2 0
120 1 1 1 0 0 0 0 2 0 0 2 1 1 0 1 0 2 1 2 0 1 0 2 0 0 0 0 0 2 2 1 1 1 0 0 2 1 0 2 0 0 1 1 2 1 0 0 2 0 0 0 1 1 1 1 0 0 0 2 0 1 2 2 1 1 1 0 0 0 0 1 2 2 1 2 1 1 1 0 0 1 1 1 2 0 0 0 0 2 0 1 0 1 0 0 0 0 0 0 2 0 0 1 1 1 2 1 1 0 0 1 1 1 2 2 1 0 2 0 1 0 2 2 0 1 1 2 0 2 0 2 0 0 0 0 1 0 0 1 0 2 0 0 1 1 0 0 0 1 1 1 0 0 0 0 1 1 0 0 0 0 0 0 1 2 0 1 0 0 0 2 0 2 1 0 1 1 0 0 0 1 1 2 2 1 2 1 0 0 0 1 1 1 0 1 0 0 0 1 0 0 0 0 2 0 0 0 1 0 0 1 1 0 2 2 1 0 1 0 2 0 2 0 0 0 0 1 1 1 0 0 0 0 1 0 0 2 2 2 0 0 2 1 1 0 0 0 2 0 0 0 0 0 0 1 1 0 0 0 0 0 0 0 0 0 0 0 2 0 0 2 0 2 1 1 0 2 2 0 1 0 1 1 1 1 1 2 0 2 2 0 1 1 1 0 1 0 1 0 0 0 1 0 0 0 0 1 1 1 0 1 2 2 1 0 2 0 1 1 0 1 1 1 1 0 0 0 1 1 2 1 0 0 0 0 0 1 0 0 0 0 2 0 1 0 2 0 1 2 0 1 1 1 0 0 2 1 1 0 2 2 1 0 1 2 0 2 2 1 1 1 1 1 1 1 0 2 0 0 2 1 0 1 1 0 1 0 0 0 0 0 0 0 2 0 0 1 0 0 0 0 2 2 0 0 1 1 0 0 0 0 0 1 1 1 0 0 0 0 0 2 1 2 0 0 0 0 2 0 2 0 1 1 1 1 0 2 1 0 0 0 0 0 2 2 2 2 0 1 0 1 0 0 0 0 0 1 0 0 0 0 0 0 0 0 0 1 0 0 1 0 2 1 1 0 0 2 0 1 1 1 1 0 2 0 0 2 2 0 0 0 0 1 1 0 0 2 2 2 0 0 2 0 2 0 2 1 0 0 0 0 0 1 1 0 0 0 1 2 2 1 2 2 1 2 0 2 2 0 2 0 1 0 1 2 1 0 0 1 2 2 0 0 0 2 0 0 0 0 0 0 0 1 1 1 1 1 0 1 1 0 1 1 1 1 0 1 1 0 0 2 0 0 0 0 0 2 0 2 0 0 1 0 0 0 0 2 0 2 0 0 1 0 2 1 1 0 0 1 0 2 0 2 0 0 2 0 0 1 1 0 0 0 0 0 0 1 1 0 2 2 0 0 0 0 2 0 0 0 1 0 1 0 2 0 2 1 0 1 0 2 0 2 0 0 0 2 2 2 0 1 1 1 1 1 0 2 2 0 0 0 1 0 0 0 2 0 0 0 1 0 0 1 1 2 2 1 1 1 2 0 2 1 2 1 0 0 1 2 0 0 0 1 2 0 2 0 0 1 1 1 0 1 1 0 0 1 1 0 0 0 0 1 0 0 0 1 0 0 1 0 1 2 0 2 0 0 0 0 0 0 1 1 0 0 2 0 0 1 0 1 0 2 0 1 1 0 1 1 0 1 1 0 0 0 1 0 1 1 0 1 2 2 2 0 0 1 1 2 1 0 0 1 1 0 0 0 1 1 0 2 0 1 1 1 1 1 1 2 0 2 1 1 1 1 0 0 0 0 1 1 0 0 1 0 2 0 1 2 2 0 0 1 0 0 1 2 1 0 1 1 0 2 0 0 0 0 0 0 0 0 2 0 0 1 1 0 0 0 0 1 0 0 0 0 0 0 0 0 2 2 2 2 0 0 0 1 0 0 1 0 0 0 0 2 1 0 2 0 0 0 0 0 0 1 0 1 2 1 1 1 0 0 0 0 1 1 0 0 0 0 1 1 1 1 2 2 0 0 0 2 1 0 0 2 0 1 0 1 0 1 0 0 0 2 0 0 1 1 0 0 1 0 2 2 1 1 0 0 1 0 0 1 1 0 1 0 2 2 0 2 1 1 1 0 0 2 1 0 1 0 1 1 1 0 1 1 0 1 1 0 2 0 1 1 0 1 1 0 0 0 0 0 0 1 1 0 2 0 0 0 0 1 0 1 1 1 0 0 0 0 0 1 0 0 1 1 1 0 2 1
121 1 1 1 0 0 0 2 1 1 0 1 0 2 0 0 0 1 1 1 1 1 0 2 0 0 0 0 2 0 0 2 0 1 1 1 1 1 0 0 1 0 0 0 1 0 0 0 1 1 1 0 1 1 0 1 0 0 0 1 1 2 2 1 0 0 0 0 1 1 1 1 2 2 1 2 1 1 1 1 1 2 1 0 1 0 1 1 1 2 0 1 0 1 0 0 0 0 0 0 1 0 0 0 1 1 2 2 1 1 0 1 1 1 2 2 2 0 1 0 0 0 0 0 0 1 0 0 0 0 1 1 0 0 1 0 1 0 0 1 2 0 0 0 0 2 0 0 0 0 0 0 0 0 0 0 1 0 0 1 0 0 0 1 1 1 0 0 0 1 1 1 0 2 2 1 2 0 2 2 2 2 0 2 1 1 1 1 0 1 1 2 2 1 1 0 0 0 0 0 0 1 0 0 2 1 1 1 1 0 1 1 1 0 2 2 2 2 2 2 0 0 2 0 0 2 2 0 0 0 1 1 0 0 1 0 0 1 0 0 0 0 2 2 2 0 0 0 1 1 1 0 0 0 1 0 0 0 0 0 0 0 0 1 1 1 0 0 2 1 0 0 1 2 0 0 0 0 1 0 0 1 2 0 2 2 2 2 0 2 1 0 1 2 2 0 1 0 0 2 2 0 0 0 0 0 1 0 1 1 1 1 1 2 2 0 0 1 0 0 1 1 1 1 1 0 1 0 2 1 1 1 1 1 0 0 0 1 0 1 0 0 1 0 0 0 0 0 1 2 0 0 0 2 0 0 2 1 0 1 1 1 2 0 2 0 0 0 1 0 2 0 1 2 1 1 0 1 0 0 1 1 0 1 1 0 0 0 0 0 1 1 1 1 2 1 0 1 1 0 0 0 0 2 2 0 0 0 0 0 0 0 1 0 1 2 1 0 1 0 0 0 1 0 2 1 0 0 0 0 0 0 0 2 0 0 0 1 1 0 1 0 0 0 1 2 1 1 0 1 0 0 0 2 2 2 2 1 1 1 0 0 1 1 0 1 1 2 0 0 0 0 2 0 1 0 1 2 1 0 1 1 0 0 2 0 0 2 1 1 0 0 0 1 0 1 1 2 2 2 2 2 1 1 1 0 1 1 0 0 0 2 0 1 1 0 0 0 1 2 2 1 2 2 1 2 1 0 0 2 0 2 1 0 1 1 0 0 1 1 1 1 2 2 2 2 0 1 1 1 1 1 1 2 0 2 0 0 0 1 1 0 0 1 0 0 1 0 0 0 0 0 1 0 1 1 1 1 0 1 1 0 1 0 1 1 1 2 0 2 0 0 1 0 0 0 0 1 1 2 1 1 1 1 0 1 2 0 0 2 0 0 1 1 1 1 0 1 0 0 2 1 0 1 1 0 0 1 0 0 1 0 0 1 1 1 1 0 1 0 0 0 0 1 1 0 2 0 1 1 0 2 0 2 0 0 0 1 1 0 0 0 0 1 1 2 0 0 1 1 1 2 0 0 0 2 2 0 0 0 2 0 2 2 1 2 1 1 0 1 1 0 1 0 0 0 1 2 0 2 0 1 0 1 2 0 1 1 1 0 1 1 0 1 0 0 0 1 0 0 1 0 0 2 0 1 1 0 2 2 0 0 1 1 0 1 1 2 0 2 1 2 1 0 0 0 0 0 0 0 0 0 0 0 0 1 1 0 1 1 0 1 2 1 0 0 2 2 1 2 1 0 0 0 0 0 0 0 0 1 0 1 2 0 0 2 0 2 1 1 1 1 1 2 0 0 1 0 0 0 0 1 0 0 2 0 2 0 0 2 2 0 2 0 2 0 2 2 1 0 2 1 0 2 0 0 0 0 1 0 0 0 2 0 0 1 1 0 0 0 0 0 1 1 0 0 0 0 1 0 1 1 1 1 0 0 1 0 0 0 0 0 0 0 0 0 2 0 2 0 0 0 0 1 0 2 0 2 2 2 2 2 0 0 0 2 0 0 0 1 0 1 0 1 2 1 1 1 1 0 0 1 0 1 2 1 0 0 0 2 1 1 0 0 1 1 0 0 1 1 0 0 2 2 0 1 1 2 0 0 2 1 0 1 0 0 0 1 1 0 0 1 1 1 0 0 1 1 0 1 1 0 0 2 1 0 2 0 0 0 0 0 0 0 2 0 1 0 1 0 0 0 0 0 0 2 2 2 0 1 0 0 1 1 0 0 1 1 1 1 0 0 0 0 0 0 0 0 1 0 2 2
122 0 0 2 0 0 0 1 1 1 1 1 0 0 0 0 0 1 0 1 1 0 1 1 0 0 1 0 1 2 2 2 1 0 1 1 1 1 0 0 1 0 0 0 1 0 0 0 0 0 0 0 0 0 1 0 1 1 2 0 2 2 1 0 0 0 0 1 2 0 0 2 1 1 2 1 0 1 1 0 1 1 0 1 2 0 0 0 0 2 0 1 0 1 0 0 0 2 0 2 0 0 1 1 0 0 2 0 2 1 0 1 1 2 2 2 2 0 0 0 2 0 0 0 0 1 0 1 1 2 0 1 1 0 0 0 0 1 1 0 1 1 2 0 1 1 1 0 0 1 0 0 1 1 2 0 0 1 1 0 0 0 0 0 0 2 0 0 1 1 0 0 0 2 1 0 1 0 1 1 1 0 0 2 2 2 1 1 1 0 0 1 0 0 1 0 0 0 0 0 0 1 0 0 0 2 2 0 0 1 0 1 1 0 2 2 0 1 1 2 0 0 2 0 0 0 0 0 0 0 0 0 1 1 1 0 0 2 2 1 0 0 2 2 2 0 0 0 2 0 0 0 0 0 1 0 1 0 0 0 0 0 0 0 0 0 1 0 1 0 0 0 0 2 0 0 0 1 1 0 2 0 2 0 1 1 2 1 0 2 0 0 0 2 1 0 0 1 0 0 1 1 2 0 0 0 0 2 0 1 0 2 1 2 1 0 2 1 1 1 1 0 0 0 0 0 0 2 0 0 2 0 0 0 0 1 1 0 0 2 1 1 1 0 0 0 1 0 1 1 0 1 1 0 1 0 0 0 0 2 1 1 0 0 0 0 0 1 1 0 2 0 1 2 0 0 0 1 0 0 1 1 0 0 1 1 1 1 1 1 1 1 1 1 2 0 1 0 1 1 1 1 0 2 1 1 0 2 0 0 0 0 1 0 2 2 0 1 0 0 0 1 0 0 1 1 0 0 2 1 1 1 1 1 1 0 0 0 0 0 2 0 0 1 0 2 0 0 0 0 0 0 0 0 0 0 0 0 0 1 0 0 0 0 0 0 0 1 0 1 2 1 2 1 0 1 0 2 0 2 1 2 1 1 2 0 0 0 0 0 1 1 1 2 2 0 0 1 0 1 1 1 2 1 2 0 1 1 1 0 0 2 0 0 0 0 0 1 0 1 2 2 0 0 0 0 0 1 1 2 0 0 2 1 1 0 1 1 1 1 0 1 0 0 1 2 0 0 0 0 0 0 0 2 0 0 0 1 0 1 1 0 0 2 0 0 2 1 1 0 0 1 2 0 2 1 1 2 0 0 1 0 2 0 2 0 0 1 0 1 1 0 1 0 0 0 0 0 0 0 0 2 1 1 0 1 2 0 0 0 0 0 0 1 0 0 0 2 0 0 0 0 0 0 0 1 1 2 0 0 0 0 0 2 2 0 2 0 0 1 0 0 0 0 1 0 2 2 0 0 0 2 0 1 0 0 0 2 1 0 0 0 1 2 2 2 1 1 1 0 0 0 1 0 0 2 1 0 0 0 2 0 2 1 2 2 1 1 0 0 0 2 0 1 2 0 2 1 0 2 0 2 0 1 0 0 1 1 2 1 1 1 0 1 0 1 0 0 0 0 0 1 1 2 0 1 1 0 1 1 0 0 1 2 0 0 0 1 0 1 0 1 1 1 0 0 0 0 0 0 0 0 0 0 0 0 1 0 0 0 0 2 1 1 0 0 1 0 2 0 2 0 0 0 0 0 0 0 0 1 0 1 0 1 2 0 1 2 2 0 2 2 2 2 2 1 0 1 0 2 0 1 0 0 2 0 0 0 0 1 1 0 1 1 1 0 2 2 1 0 1 1 0 2 0 0 0 0 0 0 1 0 2 1 0 0 0 0 0 0 0 0 0 0 0 0 0 0 0 0 1 1 1 2 0 0 1 0 0 0 1 0 0 0 0 2 1 0 2 0 0 0 0 0 0 1 0 0 1 2 2 2 0 0 0 0 0 0 1 0 0 1 1 2 1 1 2 2 1 0 0 2 2 0 2 0 0 1 0 0 0 0 1 1 1 1 0 1 1 0 0 1 0 0 2 2 2 1 0 0 2 0 0 1 0 0 0 1 1 0 1 0 2 1 1 1 2 0 0 0 1 1 2 0 1 0 1 1 0 1 2 0 1 1 0 1 1 0 1 0 0 1 1 1 0 0 0 1 1 0 0 0 1 2 0 0 1 0 2 1 0 0 0 1 0 0 0 1 1 0 1 1
123 0 0 1 0 0 0 1 1 1 0 0 1 2 1 1 0 2 2 1 1 1 0 2 0 0 0 0 0 1 1 2 1 1 0 1 1 1 0 1 1 0 1 1 2 1 0 0 1 0 0 0 0 0 1 2 1 0 0 0 0 1 2 2 1 1 1 0 1 0 0 1 2 2 2 2 0 1 1 0 2 2 0 1 1 0 0 0 0 1 0 0 0 2 0 0 0 0 0 0 1 0 0 0 1 0 2 0 2 0 0 2 1 2 2 2 0 0 2 0 0 0 1 1 0 1 1 2 2 2 1 0 0 0 1 0 0 0 0 0 1 2 0 0 0 1 0 1 1 1 0 0 0 0 1 0 0 0 1 2 1 1 0 1 0 1 0 2 0 0 0 0 1 1 0 1 2 0 1 1 1 1 0 2 0 0 0 1 0 1 2 2 2 2 0 2 2 0 2 0 0 2 0 0 0 2 1 0 2 0 1 1 2 0 2 2 1 0 2 1 1 2 2 0 1 1 0 0 0 0 0 0 0 0 2 0 0 2 2 2 0 0 2 2 2 0 0 0 2 0 0 1 0 0 1 0 1 0 0 0 0 0 0 0 1 1 0 0 2 0 0 0 1 2 2 2 0 1 2 0 0 1 0 0 1 0 1 1 0 1 1 1 1 2 1 0 0 0 0 1 1 0 0 0 0 0 0 2 2 2 0 2 0 1 2 0 2 1 0 0 1 1 2 1 0 0 1 1 1 1 1 2 0 0 0 0 0 2 0 0 0 0 2 0 0 0 2 0 2 1 1 0 1 0 0 1 0 0 0 1 1 1 2 0 0 0 0 1 2 1 1 1 0 2 0 0 0 1 0 0 1 1 0 0 0 0 0 0 0 1 1 1 0 0 2 1 1 2 0 0 0 0 1 2 0 1 1 1 0 0 0 0 0 0 0 1 1 0 1 0 0 1 1 0 0 1 0 2 2 1 0 2 0 2 0 1 0 0 0 0 1 0 0 0 0 1 2 1 1 2 0 1 0 1 1 1 1 2 2 2 2 0 0 0 0 0 0 2 0 0 1 1 1 2 0 1 0 2 0 1 1 1 0 0 2 0 0 1 0 1 1 1 1 1 1 0 0 2 1 1 0 0 2 0 2 0 1 1 1 0 0 2 0 0 0 0 0 1 1 2 2 2 1 1 0 1 0 0 0 2 0 0 2 2 2 0 1 0 1 1 1 1 2 2 2 1 1 0 0 0 0 0 1 2 0 1 1 1 0 1 1 0 1 2 1 1 1 0 0 0 0 2 0 0 0 0 1 2 0 1 0 0 2 0 2 1 1 0 0 1 0 0 0 1 0 0 0 0 0 0 0 0 1 1 0 1 1 0 0 1 0 0 0 0 0 0 1 2 1 0 0 2 0 0 0 0 1 0 0 0 0 0 1 1 2 1 2 0 1 0 0 2 0 1 0 0 2 1 1 1 1 0 0 0 0 0 0 1 1 0 0 0 1 1 1 2 0 1 1 0 0 1 0 1 1 2 2 0 0 0 2 0 2 1 2 2 0 0 0 1 0 1 0 0 2 0 2 2 0 2 1 1 0 1 1 0 1 1 1 0 1 1 0 2 1 0 0 0 0 0 0 0 0 2 1 2 0 0 1 1 2 2 0 2 0 0 1 0 0 0 0 0 0 1 0 0 1 0 0 0 0 0 1 0 0 1 0 0 1 0 0 0 2 1 0 1 0 0 2 0 2 0 2 1 1 0 1 0 2 0 0 1 2 0 0 0 0 2 1 2 0 1 1 1 0 0 0 1 1 0 0 0 0 0 1 0 2 0 2 2 1 0 2 0 1 0 2 1 1 0 0 1 0 2 0 0 0 0 0 1 0 0 1 1 0 1 2 0 1 1 1 1 0 0 0 0 0 0 1 0 0 0 1 2 0 0 1 0 0 0 0 0 2 0 2 1 1 0 1 0 0 0 2 2 0 1 0 1 2 1 2 2 0 0 0 1 0 0 0 1 0 1 0 2 2 1 1 2 0 0 0 1 1 0 2 2 0 1 0 1 1 1 0 1 1 1 0 1 1 0 1 0 1 0 1 0 0 1 0 0 2 0 0 1 0 0 0 0 0 0 0 0 0 2 1 1 1 0 2 0 1 0 1 0 1 1 1 0 0 2 1 1 1 0 2 0 0 0 0 0 0 0 0 0 1 0 0 1 1 0 1 1 1 1 0 1 1 1 1 2 0 0 0 0 0 0 0 0 2 0 1 0
124 0 1 2 0 1 1 1 1 2 0 1 1 2 1 1 1 2 2 1 1 0 0 2 0 0 0 0 1 1 1 2 1 1 0 0 2 1 0 0 1 0 0 0 2 0 0 0 1 1 1 0 0 0 1 0 1 0 2 1 0 1 0 1 0 0 0 0 0 0 0 1 1 1 1 1 1 0 0 1 1 2 1 0 1 0 0 0 0 1 0 1 0 2 1 0 1 2 0 2 1 0 1 1 1 1 2 2 0 0 0 2 1 1 1 1 1 0 2 0 0 0 2 2 0 0 2 1 0 2 1 0 1 0 0 0 0 0 0 0 0 2 0 0 0 0 0 0 0 1 1 1 1 0 1 0 0 1 1 1 1 1 0 1 0 1 0 0 1 1 0 0 0 2 1 1 2 0 0 0 0 1 0 1 0 0 0 2 0 1 1 1 2 1 1 1 2 0 0 0 0 1 0 1 1 1 1 0 0 0 0 1 1 0 1 2 0 1 0 0 2 2 1 1 1 0 0 1 0 0 1 1 1 2 1 1 0 2 2 1 0 0 2 2 2 0 0 0 2 0 0 0 0 0 0 0 0 1 1 1 0 1 0 1 1 1 0 0 2 0 1 0 1 2 0 0 0 0 2 0 2 0 2 0 1 1 2 2 0 2 1 0 1 1 1 0 1 1 0 0 1 0 2 1 1 0 1 2 1 1 0 0 2 2 1 1 1 1 1 1 1 1 2 1 1 0 0 0 1 1 1 1 2 1 1 0 1 1 0 0 0 1 1 0 0 0 1 1 2 0 0 0 1 0 0 1 1 0 0 1 1 1 2 0 2 0 0 1 2 1 1 1 2 2 0 0 0 2 0 0 0 0 0 1 1 0 1 0 1 1 1 1 2 0 2 0 2 1 1 0 0 2 1 1 0 0 1 1 0 1 0 0 1 0 1 2 1 1 0 0 0 1 1 1 1 1 0 2 2 2 0 1 2 0 1 1 0 1 0 1 1 0 0 0 2 1 2 1 0 0 1 0 0 1 0 0 0 1 0 2 2 0 0 0 0 1 0 2 0 0 1 0 2 1 1 1 0 1 0 0 1 2 0 1 0 2 1 1 1 0 1 1 1 1 0 1 1 1 0 1 1 1 0 2 0 1 1 1 1 0 0 1 1 0 0 0 0 1 1 1 1 2 1 1 1 1 0 1 1 1 1 1 0 0 0 1 1 2 0 1 1 1 2 2 2 0 0 2 2 2 2 2 0 2 1 0 0 0 1 0 0 1 0 1 0 0 0 0 0 0 0 1 0 0 0 0 0 1 0 2 0 0 1 0 1 0 0 1 0 2 1 1 1 1 0 0 1 1 1 1 1 1 1 1 0 0 0 1 0 0 0 0 0 0 0 0 1 1 0 0 1 0 0 0 0 0 2 1 0 0 1 0 1 2 1 1 2 0 0 0 1 0 0 1 0 0 2 1 0 0 0 1 0 2 0 0 0 2 1 1 1 0 0 2 2 2 1 1 0 0 2 0 0 0 0 1 1 0 1 0 1 0 1 1 1 1 0 1 0 1 1 1 0 0 0 0 1 1 0 1 1 1 0 0 1 0 0 1 1 0 0 0 0 2 0 0 0 1 0 0 1 0 1 2 0 2 0 0 0 0 0 1 0 2 0 1 0 2 1 2 0 2 0 1 0 0 0 0 0 0 0 0 1 0 0 0 1 0 0 0 0 2 2 1 0 0 1 2 1 2 0 1 0 0 0 0 2 0 0 0 0 0 1 0 1 1 1 2 2 2 0 2 2 2 2 1 0 0 0 2 0 2 0 0 2 0 2 1 0 1 1 0 1 1 1 0 2 1 0 1 0 1 0 2 0 0 0 0 0 0 0 0 1 1 0 1 2 0 0 0 0 0 0 0 0 0 0 0 0 1 2 1 0 2 0 0 0 0 1 1 0 0 0 0 0 0 1 0 1 2 0 0 1 0 0 0 0 0 1 1 1 1 0 0 0 0 1 0 2 0 1 2 0 0 0 0 1 2 0 0 0 1 2 0 1 0 0 2 1 2 0 1 0 0 0 2 0 1 2 1 1 0 2 0 1 0 1 0 0 1 2 0 0 1 0 0 0 1 1 0 0 0 1 1 1 0 1 0 0 0 0 1 1 1 1 0 1 1 0 1 2 0 1 0 1 1 2 0 0 0 0 0 0 0 0 0 0 0 2 0 0 0 0 0 0 0 0 1 1 2 1 0 0 1 0 0 0 1 2 0 2 0
125 0 1 0 0 0 0 2 1 1 0 1 0 1 1 1 0 2 1 1 1 1 0 2 0 0 0 1 1 2 2 0 1 1 0 0 2 2 0 0 2 0 0 0 1 1 0 0 1 0 0 0 0 0 0 2 0 0 2 1 1 1 1 2 0 0 0 0 2 1 1 2 2 2 1 2 1 0 0 1 0 1 1 0 1 0 0 0 0 2 0 0 0 1 0 0 0 1 1 0 1 0 2 2 0 0 2 1 1 0 0 2 1 1 1 1 1 0 0 0 2 0 0 0 0 1 0 0 0 0 0 0 0 0 0 0 0 1 0 1 1 2 0 0 0 0 0 1 1 2 0 0 0 1 0 0 1 0 0 2 0 0 0 1 1 1 0 1 1 0 0 0 0 2 1 1 2 1 0 0 1 0 0 2 0 0 0 2 1 1 1 2 2 1 2 0 0 0 1 0 0 1 0 2 1 1 1 0 1 0 0 1 1 0 2 2 0 0 1 0 2 1 2 0 1 2 1 0 0 0 0 0 0 0 1 0 0 2 2 1 0 0 1 2 2 0 0 0 2 0 0 0 0 0 0 0 0 1 0 1 0 0 0 2 0 0 1 0 2 0 1 0 0 2 0 0 0 0 2 0 0 1 1 1 2 1 1 0 1 2 1 2 2 2 2 0 2 0 0 1 0 0 2 1 1 1 1 2 1 1 0 0 2 2 0 0 1 1 0 0 1 1 1 0 1 0 1 0 1 1 2 2 0 0 0 0 0 1 0 0 1 1 2 0 1 0 1 1 2 0 0 0 0 1 0 1 1 0 1 1 2 2 2 0 2 0 0 1 2 1 1 1 1 2 0 0 0 2 2 0 0 1 0 0 2 0 0 0 0 0 0 0 1 0 2 0 1 1 1 1 1 1 1 2 0 1 1 1 0 0 0 0 0 0 0 2 1 0 0 0 0 1 1 1 0 0 0 0 0 0 0 0 2 0 2 0 0 0 1 1 1 0 0 0 1 2 1 2 0 0 1 2 0 2 2 1 2 0 0 1 0 0 0 0 0 0 0 2 0 1 2 2 2 0 2 0 1 2 0 1 1 1 0 1 1 1 1 2 2 0 0 0 2 2 1 0 0 2 2 2 0 0 1 1 1 0 1 0 0 0 0 2 0 0 2 0 0 0 2 2 2 2 2 2 1 2 1 0 0 2 0 0 1 0 1 0 1 1 1 1 2 2 2 2 2 0 2 1 2 2 0 1 0 2 0 0 0 1 0 1 1 0 1 2 0 0 1 2 2 0 2 1 1 0 1 1 1 1 0 2 0 0 1 0 1 0 0 2 0 2 0 0 0 0 1 0 1 0 0 0 0 2 1 1 0 1 1 0 0 0 1 0 0 1 0 0 1 1 1 0 0 1 1 1 1 0 1 1 0 0 1 0 0 1 2 0 2 0 0 0 0 1 0 1 0 0 1 1 1 1 1 1 2 0 1 1 0 2 1 0 0 0 0 0 0 0 1 1 0 0 2 0 0 0 0 2 2 0 1 0 0 1 2 1 0 1 1 0 0 2 0 0 1 0 0 1 1 2 0 2 0 1 0 0 1 0 1 2 2 1 1 1 0 2 0 0 0 2 2 2 0 0 0 1 1 2 0 0 0 0 1 2 0 2 0 0 1 0 0 0 0 0 0 1 0 0 1 0 0 0 0 0 0 0 0 1 0 0 1 0 0 0 2 1 0 1 2 2 2 2 0 0 0 0 0 1 0 0 0 2 0 2 1 0 0 1 0 2 1 1 1 1 1 2 1 1 0 1 0 1 0 2 0 0 2 0 2 0 1 2 1 0 0 0 0 0 0 2 0 0 1 0 0 2 1 0 0 0 2 0 2 2 2 0 0 0 0 0 0 0 0 0 1 0 0 1 1 0 1 0 1 1 0 2 0 0 0 0 1 1 0 0 0 0 0 1 2 0 2 1 0 0 0 1 0 2 1 2 2 2 2 2 1 0 1 2 0 0 0 0 0 1 0 1 1 1 2 2 0 0 0 2 2 1 2 1 0 2 1 1 1 2 0 0 0 2 0 1 2 2 0 0 1 0 1 1 1 1 0 0 2 1 0 1 1 0 0 0 1 1 0 1 1 1 0 1 1 0 0 0 1 0 1 0 1 0 1 0 0 0 2 0 0 1 1 0 1 1 0 0 0 0 0 0 0 1 1 2 0 0 0 0 0 1 0 0 0 0 0 0 0 0 1 2 0 0 1 0 0 0 2 1
126 0 1 1 0 0 0 0 2 1 0 0 0 0 0 0 0 1 2 0 2 0 0 2 0 0 0 0 0 2 2 1 0 0 1 0 2 1 1 0 1 0 1 1 2 2 0 0 1 1 1 0 0 1 1 0 0 0 1 1 1 1 0 0 0 0 0 1 2 1 1 1 2 2 0 2 2 2 2 0 2 2 0 0 0 0 0 1 1 2 1 1 0 0 0 0 1 0 0 1 1 1 1 1 1 1 2 0 1 0 0 1 1 1 2 2 1 0 0 0 2 0 0 0 0 1 0 1 0 1 2 1 0 0 1 0 1 0 0 2 1 1 0 0 1 1 0 0 0 0 0 0 0 0 0 1 1 0 1 2 1 1 0 1 0 0 0 0 2 0 0 0 2 0 1 2 2 0 0 0 1 1 0 1 1 1 1 0 0 2 2 2 2 0 1 0 1 0 1 0 0 1 0 0 0 1 1 0 0 0 1 1 2 0 1 2 1 0 1 1 1 1 2 0 1 2 1 0 0 0 0 0 0 1 2 1 0 2 2 0 0 1 1 2 2 0 0 0 2 0 0 1 0 0 1 0 0 0 0 0 2 0 0 1 0 0 0 0 2 1 1 1 1 2 0 0 1 0 1 0 0 0 2 0 2 1 2 1 0 2 0 0 0 1 1 0 0 0 0 0 1 0 2 2 2 0 1 2 2 2 0 2 2 1 1 0 2 1 0 0 0 0 1 0 1 0 1 2 1 1 2 0 0 0 0 0 0 0 0 0 0 0 1 0 0 0 1 0 2 0 0 0 0 2 0 0 2 1 0 1 1 1 1 0 1 0 0 2 2 0 2 0 1 2 0 0 0 0 1 1 2 2 0 1 0 0 0 0 0 0 0 0 2 0 2 0 1 0 0 0 0 1 1 2 0 1 1 0 0 0 0 0 1 1 1 1 0 0 0 0 0 2 1 1 1 1 1 0 2 0 1 2 2 0 2 0 0 1 0 1 2 0 0 1 1 2 1 1 0 1 0 0 0 0 0 0 0 1 1 2 0 0 0 0 0 0 0 1 0 1 2 1 2 2 0 0 0 2 0 1 2 1 0 1 0 2 1 1 1 1 0 0 0 1 0 1 1 2 2 2 1 1 2 0 2 1 2 1 2 0 2 1 0 1 0 0 0 0 0 0 0 2 0 0 0 0 0 0 0 2 0 2 0 0 0 1 0 1 0 2 0 1 1 1 2 1 1 0 1 2 0 1 1 2 1 0 0 0 0 0 0 0 0 2 0 0 0 1 0 1 0 1 0 0 0 0 1 1 0 2 0 0 2 0 0 1 1 0 0 0 0 2 0 0 0 1 0 1 1 1 1 0 2 1 0 1 0 0 1 1 0 0 0 0 0 0 0 0 0 0 1 1 2 2 2 0 0 0 1 1 0 0 2 2 2 0 2 0 1 0 0 1 0 1 1 0 2 1 2 2 0 2 0 0 0 0 0 2 2 0 0 0 1 1 1 1 1 0 1 1 1 1 0 0 0 1 1 0 1 0 1 0 2 2 2 2 1 1 0 0 0 2 1 0 1 1 2 2 0 1 0 1 0 1 1 0 0 2 1 0 1 1 0 2 0 0 2 1 1 1 0 0 0 2 0 1 2 1 0 0 2 2 1 2 0 0 0 1 0 1 0 1 1 0 0 1 0 0 0 0 0 0 0 0 0 1 0 0 0 0 0 0 2 1 0 0 1 2 1 2 0 0 1 0 0 1 0 0 0 1 0 1 1 0 0 2 0 2 1 1 1 1 1 1 0 0 0 1 1 1 0 1 0 0 1 0 2 0 0 2 2 0 1 0 2 0 2 2 0 0 0 0 0 2 0 0 0 0 1 1 1 1 1 1 0 1 1 0 1 0 0 0 0 0 0 0 0 0 0 0 1 1 0 2 0 0 0 0 0 0 1 0 0 0 0 1 1 0 1 1 1 0 0 1 0 0 0 0 1 0 2 1 1 0 1 1 0 0 0 1 0 2 0 0 2 1 2 2 0 1 0 1 2 0 0 0 1 2 1 1 1 0 0 0 0 2 0 0 1 1 0 0 2 1 2 2 1 1 0 0 2 0 0 2 0 0 0 1 2 1 0 1 1 1 1 0 1 0 1 0 2 0 2 0 0 0 0 0 0 2 1 1 0 0 0 0 0 0 1 0 1 0 0 0 1 1 2 1 1 0 0 0 1 1 0 0 1 0 0 1 0 0 0 2 0 0 0 0 1 0 2 1
127 0 2 2 0 0 0 1 1 1 0 0 0 1 1 1 0 2 1 0 2 0 0 1 1 1 1 0 0 2 2 0 2 1 1 1 1 2 0 0 1 0 0 0 2 1 0 0 1 1 1 0 0 0 2 0 0 1 1 1 0 1 1 0 1 1 1 0 0 0 0 1 2 2 0 2 1 2 2 0 2 2 0 1 1 0 0 0 0 2 0 0 1 1 0 0 0 0 0 0 2 0 1 1 0 0 2 0 2 1 0 1 0 0 1 1 0 0 1 0 1 0 2 2 0 0 2 1 0 2 0 1 0 0 0 0 0 0 0 0 0 2 0 0 1 2 0 0 0 1 1 1 0 0 0 0 1 1 0 2 2 2 0 1 2 1 1 0 1 1 1 0 2 0 1 2 1 0 0 1 1 1 1 2 2 1 2 2 0 0 2 2 2 2 1 1 0 0 0 0 0 0 0 1 2 2 1 0 0 1 0 1 1 0 2 2 0 1 0 0 2 0 1 0 0 1 1 1 1 1 0 0 0 0 1 0 0 2 1 1 0 0 2 2 2 0 0 0 1 1 0 0 0 0 0 0 1 0 0 0 0 0 0 0 0 0 1 0 1 1 0 1 1 1 1 2 1 0 0 0 0 0 1 0 2 1 1 1 0 2 0 1 0 1 0 0 0 1 0 0 1 1 2 1 0 0 0 1 2 2 0 1 2 2 0 0 2 1 0 0 1 1 0 0 1 0 0 1 1 0 2 2 1 0 0 0 0 0 0 0 0 1 2 0 0 0 1 0 2 2 0 0 0 1 1 0 1 2 0 0 0 0 2 0 2 1 0 1 1 0 2 0 0 2 0 0 0 2 0 0 1 1 0 0 1 0 1 0 0 1 0 0 0 0 2 0 1 2 1 1 1 1 1 2 1 0 1 0 1 0 0 0 0 0 0 1 0 1 0 0 1 2 1 0 1 1 1 0 2 1 0 1 0 1 0 0 0 1 1 0 0 0 0 0 1 1 2 1 1 1 0 1 0 1 0 0 0 2 2 0 0 0 0 1 0 1 1 2 0 0 0 0 2 0 1 1 1 2 0 1 2 2 0 0 1 2 0 1 0 1 1 0 0 1 1 1 1 0 1 2 1 1 0 1 1 1 2 0 0 0 0 2 0 1 0 0 0 0 0 1 1 1 2 2 0 2 0 0 0 2 0 1 0 0 0 1 0 1 0 1 0 1 2 2 2 1 0 2 2 2 1 1 0 1 2 1 0 0 0 1 1 0 1 1 0 0 0 0 0 0 0 2 1 0 1 1 1 2 0 0 0 0 1 0 1 0 0 0 1 1 0 1 0 0 0 0 0 1 1 0 0 1 1 1 0 1 1 0 0 0 1 0 0 0 0 2 0 2 2 1 0 1 1 1 1 0 0 2 0 0 1 0 0 2 2 1 2 0 1 0 1 1 0 1 0 0 2 0 1 0 0 2 0 1 0 0 0 2 1 0 0 0 1 0 0 1 0 0 1 1 1 1 0 0 0 2 2 0 0 0 0 0 2 2 0 2 0 1 0 1 0 1 0 0 0 0 0 1 0 1 0 1 0 1 0 0 1 2 1 0 0 0 0 0 2 1 2 0 0 0 0 0 1 2 0 2 0 0 1 1 1 1 0 2 0 0 1 0 0 1 0 1 0 0 0 1 0 0 0 0 0 0 0 1 0 0 0 0 1 0 0 1 2 0 1 1 1 2 1 2 0 0 0 1 1 1 2 0 1 1 0 1 1 0 0 2 0 1 1 2 0 2 1 1 0 0 0 1 0 0 0 1 0 0 1 0 2 0 0 2 2 1 0 1 0 0 1 2 1 0 1 1 0 2 0 0 0 0 0 0 0 0 2 0 0 0 0 0 1 0 1 0 1 0 0 1 1 0 0 0 2 2 1 1 1 0 1 0 0 0 0 0 0 0 0 0 1 0 2 0 0 0 0 0 0 2 1 1 2 2 2 2 0 0 0 0 0 0 0 1 0 2 0 2 2 1 2 1 1 0 1 2 1 0 1 1 0 1 1 1 1 1 0 0 1 1 0 1 1 0 0 1 1 1 2 2 1 1 0 0 2 0 0 0 0 0 0 0 0 0 0 1 1 1 1 0 1 0 0 0 2 0 0 2 1 0 1 0 0 0 1 0 1 0 1 1 0 0 0 0 0 0 0 0 0 0 1 1 0 0 0 0 1 1 0 0 0 0 0 2 0 1 0 1 0 0 1 0 0 0 1 0
128 0 2 1 0 0 0 2 2 2 0 0 1 2 1 1 0 1 1 1 1 0 1 0 1 1 1 0 1 2 1 0 0 0 1 0 2 1 0 2 1 1 1 0 1 1 0 0 0 0 0 0 1 1 1 0 1 0 1 2 0 1 1 1 1 1 1 0 1 0 0 0 2 2 0 2 2 1 1 0 1 1 1 1 2 0 0 0 0 2 0 0 1 2 0 0 1 1 0 1 0 0 2 2 0 0 2 1 1 0 1 2 1 2 2 2 1 0 2 0 1 0 0 0 0 2 0 2 1 1 1 0 1 0 0 0 1 0 0 1 0 2 0 0 0 0 0 0 0 1 0 0 0 0 0 0 0 0 0 0 0 0 1 1 1 2 0 1 0 0 0 1 1 1 1 1 0 0 1 1 1 2 0 2 2 2 0 1 0 1 0 2 2 1 2 0 1 0 1 0 0 1 0 0 0 1 1 0 1 0 1 2 1 1 1 2 1 2 1 1 1 0 1 0 0 0 0 0 0 0 0 0 0 0 0 0 0 2 1 1 0 0 1 1 2 1 1 0 2 0 0 1 0 0 0 0 0 2 1 1 0 1 0 0 0 0 1 1 1 1 0 1 0 2 0 0 0 2 2 0 0 0 2 2 2 2 2 0 0 1 0 0 2 2 2 0 1 1 0 1 1 1 2 2 2 0 0 2 1 1 0 1 2 1 1 0 1 2 0 0 2 2 1 1 1 0 0 2 1 1 1 1 0 0 0 0 0 1 0 0 2 1 2 0 0 0 1 0 1 1 0 0 2 0 1 0 1 2 0 1 1 1 2 0 1 1 0 1 1 0 2 0 0 2 0 0 0 2 1 1 1 1 0 0 1 0 1 0 0 0 1 1 1 2 2 0 2 1 1 1 1 1 1 2 0 1 1 1 1 0 0 0 2 0 2 2 0 0 1 1 0 0 1 0 0 2 0 0 1 1 0 0 0 2 0 1 0 0 0 0 1 0 1 1 2 2 2 1 1 1 0 0 1 1 0 0 0 1 0 1 1 0 0 0 0 0 0 1 0 1 2 1 2 0 1 0 1 1 0 0 1 2 0 0 1 2 0 1 0 0 0 0 1 2 0 0 0 2 1 0 0 0 1 0 1 0 1 2 1 0 0 2 0 0 0 0 0 1 0 1 1 2 2 1 0 1 0 1 1 1 1 1 1 1 1 1 0 1 1 2 1 1 2 2 2 1 0 1 1 1 0 0 1 2 0 1 0 0 0 0 0 0 2 2 2 2 0 1 1 1 0 1 1 0 0 0 1 2 0 1 0 0 1 0 1 0 0 0 0 0 0 1 0 0 0 1 0 1 1 1 1 1 2 1 0 1 0 0 1 1 1 0 0 2 0 0 1 2 2 1 0 1 0 0 0 0 2 2 0 0 0 1 0 2 1 1 2 0 1 0 0 1 0 0 1 0 2 0 1 0 0 2 0 1 0 0 0 1 1 0 0 0 2 1 1 1 1 2 0 0 1 0 1 0 0 2 2 0 1 0 1 0 2 2 2 2 2 2 0 1 1 0 1 1 0 1 2 2 0 1 0 1 0 0 2 0 0 1 1 0 1 0 1 1 0 0 2 0 0 0 0 0 0 2 0 1 1 0 1 1 0 0 1 1 0 2 0 1 0 1 1 0 0 0 0 0 0 1 2 1 0 1 0 0 1 0 0 0 1 1 0 0 2 1 0 0 1 2 2 1 1 0 1 0 0 1 2 0 1 1 0 1 1 1 1 0 1 2 2 2 0 2 2 2 0 0 1 1 0 1 0 2 0 0 0 0 2 0 1 2 1 0 2 0 1 0 2 2 1 0 2 1 0 2 0 0 0 0 0 0 0 0 2 0 0 1 1 0 1 0 0 1 0 1 0 0 1 0 0 0 2 2 0 2 0 0 0 0 0 0 0 0 0 0 0 0 2 0 1 1 0 0 1 1 0 1 0 0 2 2 2 2 1 0 1 1 0 0 0 0 0 1 1 1 2 2 2 2 0 0 0 2 2 0 2 0 0 0 0 0 0 0 0 0 1 1 0 1 2 1 1 0 2 2 0 0 0 1 0 0 2 1 1 2 0 0 0 0 0 0 0 1 2 0 0 0 0 0 1 0 1 0 0 2 2 0 2 1 0 2 2 0 1 0 2 0 0 0 1 0 0 1 1 1 0 0 0 0 2 0 1 1 0 1 1 1 1 0 0 2 0 0 1 2 0 0 0 1 2 0 2 0
129 1 2 0 0 1 1 2 1 1 0 1 0 2 1 1 0 2 2 1 1 1 0 2 1 1 2 0 0 2 2 0 0 0 0 1 1 1 0 0 2 0 1 1 1 1 2 0 1 0 0 0 0 1 1 0 0 0 1 1 0 1 0 0 0 0 0 0 1 0 0 1 2 2 1 2 1 1 1 0 1 2 0 1 1 0 0 0 0 2 0 1 0 1 1 1 1 2 0 2 0 0 1 1 0 0 2 0 1 0 0 1 0 1 2 2 0 0 1 0 1 0 1 1 0 1 1 1 0 1 2 0 0 0 1 0 1 0 0 0 0 2 0 0 0 1 0 0 0 0 0 0 1 0 1 0 0 0 1 0 0 0 0 1 0 0 0 0 0 2 2 2 0 2 2 1 1 0 0 0 0 1 1 2 1 0 1 0 0 2 1 2 1 0 1 0 0 0 0 0 0 0 0 0 1 1 1 0 1 1 0 2 2 0 1 2 1 0 1 0 2 1 2 0 0 0 0 0 0 0 1 1 2 2 0 0 0 2 2 1 0 0 2 1 1 0 0 0 1 1 0 0 1 0 0 0 1 0 1 1 1 1 0 1 0 0 0 0 2 0 0 1 1 2 1 1 0 1 2 0 1 1 2 2 2 2 2 1 0 2 0 1 0 2 1 1 0 1 0 0 0 0 2 0 0 0 1 2 2 2 0 1 2 1 2 0 2 0 0 0 0 0 2 2 1 0 0 2 1 1 2 0 1 1 1 0 0 2 1 2 0 1 2 0 0 0 1 1 2 2 1 0 1 1 1 0 1 1 0 2 2 2 0 0 0 2 0 2 2 0 2 0 0 2 1 1 0 2 0 0 0 1 0 0 1 1 1 0 0 0 0 0 0 0 2 0 0 0 1 0 1 2 1 2 0 0 1 0 0 0 0 0 1 0 1 1 0 0 0 1 0 1 1 2 1 1 1 0 0 1 0 1 1 0 1 0 0 0 1 1 0 0 0 2 0 2 2 1 1 1 0 0 0 2 1 0 1 1 1 0 0 0 0 0 0 0 0 2 0 0 1 1 2 0 1 0 1 2 0 2 0 0 0 0 2 0 0 0 0 0 2 2 1 2 2 1 1 1 0 1 1 1 2 0 2 0 2 2 1 0 0 2 0 0 0 0 0 0 1 2 2 2 2 2 0 2 1 0 0 2 0 1 0 0 0 1 0 1 0 0 0 1 0 0 0 1 1 0 0 0 0 0 0 2 0 1 0 0 0 1 1 0 0 0 0 0 0 0 0 0 0 1 1 0 0 0 1 1 0 2 0 0 1 0 0 0 0 0 0 1 0 1 1 2 0 1 0 0 1 1 0 2 1 1 0 1 1 0 0 1 0 0 0 0 0 0 0 1 1 0 0 0 0 1 1 0 1 2 0 0 1 0 0 0 2 2 2 0 1 0 1 1 0 1 0 0 2 1 2 2 1 2 0 1 0 0 0 0 0 0 0 0 2 1 1 2 1 2 0 0 1 0 1 0 0 2 1 0 0 0 1 0 1 1 1 1 1 1 0 1 1 0 0 0 0 0 1 2 0 1 1 0 1 1 1 1 1 1 1 0 1 1 0 1 1 0 1 2 1 2 0 0 1 2 0 2 0 1 0 0 1 1 0 2 0 1 1 0 0 0 0 1 0 0 0 1 0 0 0 0 0 0 0 0 0 2 0 0 1 1 0 1 2 0 0 1 1 1 2 1 0 0 0 1 1 0 0 0 1 1 0 1 2 0 0 1 1 2 1 1 1 1 2 2 1 1 0 0 0 0 0 1 0 0 1 1 0 0 1 2 2 0 1 0 0 0 1 2 2 0 1 2 0 2 0 0 0 0 2 0 0 0 2 0 0 0 0 0 2 0 1 1 0 0 0 1 1 0 0 0 1 1 1 2 0 0 0 0 0 0 0 0 1 0 1 1 1 0 2 0 0 0 0 1 0 2 0 1 1 1 2 2 0 0 0 1 0 1 0 0 0 0 0 1 2 1 2 2 0 0 0 1 0 0 2 0 0 1 0 0 0 0 0 0 1 1 0 1 2 1 0 0 1 0 1 1 0 2 0 0 2 0 0 2 0 0 0 1 1 0 0 1 1 0 0 1 1 0 0 0 2 0 2 0 0 0 0 1 0 2 1 1 0 0 1 0 0 0 2 0 0 1 0 0 0 1 1 0 2 0 0 0 0 0 1 1 1 0 1 2 0 0 0 1 0 1 0 1 1 0 0 0
130 1 1 1 1 0 0 1 2 1 0 1 1 2 1 1 1 2 1 1 1 1 1 2 0 0 0 0 0 1 1 1 2 1 0 1 1 1 0 0 1 0 0 0 1 0 0 0 1 0 0 0 0 0 1 0 1 1 1 1 1 1 2 2 0 0 0 1 1 0 0 1 2 2 2 2 0 1 1 0 0 1 1 1 2 0 0 1 1 2 2 2 0 2 0 0 1 1 0 0 1 2 0 1 1 1 2 0 2 0 0 2 1 1 1 1 1 0 1 0 1 0 2 2 0 0 2 1 1 1 1 0 0 0 1 1 0 1 1 0 1 1 0 0 1 1 0 0 0 0 0 0 0 0 0 0 0 1 0 1 2 1 0 1 1 1 0 0 1 0 1 2 0 2 1 1 2 0 2 2 2 2 0 2 2 2 1 1 1 1 1 1 2 0 2 0 1 0 0 0 0 0 0 0 1 1 1 0 0 1 0 1 1 0 2 2 0 1 1 2 0 0 2 0 1 1 1 0 0 0 1 1 1 1 1 0 0 2 2 2 0 0 2 1 1 0 0 0 1 1 0 0 0 1 0 0 1 0 0 0 0 0 1 1 0 0 0 1 1 1 0 1 1 2 1 1 0 0 1 0 2 0 2 0 0 0 2 2 0 2 2 0 1 2 2 0 1 1 0 0 1 1 1 1 0 0 1 1 0 0 0 1 2 1 1 0 1 1 1 1 0 0 1 0 0 0 1 0 0 1 2 1 0 0 0 0 0 2 1 1 0 2 1 0 1 0 1 1 1 1 0 1 1 0 0 1 0 0 0 2 2 2 1 0 0 1 0 2 2 0 2 0 1 1 1 1 0 1 0 1 2 2 0 0 1 1 1 0 0 0 0 0 1 0 2 1 0 1 0 0 0 0 1 2 0 1 0 2 0 0 0 0 1 1 1 1 0 0 1 0 1 1 0 1 1 1 1 0 0 1 0 1 1 1 1 0 0 1 1 0 2 0 1 1 0 2 1 1 0 0 0 1 0 0 0 0 0 1 0 1 0 0 0 0 0 0 0 2 0 1 1 1 0 2 1 1 1 1 0 0 2 2 0 0 2 0 0 1 0 1 0 0 1 2 1 0 0 2 2 2 0 0 1 1 1 0 1 1 2 0 0 2 1 1 0 0 1 0 1 1 1 1 2 2 1 2 1 0 0 2 0 0 0 0 0 1 0 1 1 1 1 1 1 1 1 1 0 1 1 1 0 0 0 1 1 0 1 0 0 0 0 0 1 1 1 1 0 1 1 0 1 1 0 0 0 0 0 0 0 2 0 0 2 0 2 1 1 0 1 2 0 0 1 0 0 0 1 0 0 0 0 1 0 2 0 0 1 0 0 1 0 0 1 1 1 1 1 1 1 0 2 2 0 1 1 0 0 1 0 0 0 1 1 1 2 0 2 0 2 0 1 1 0 1 1 0 2 2 0 0 0 2 0 0 0 0 1 1 1 0 0 0 2 0 1 2 0 1 1 1 0 1 0 0 1 1 2 0 0 0 1 0 2 2 2 2 1 1 1 1 0 1 1 1 1 1 2 0 0 1 1 1 1 0 2 0 1 2 2 0 0 0 0 1 0 0 0 1 1 1 0 0 0 1 1 2 0 0 0 0 1 1 0 2 0 0 1 0 0 1 0 1 0 1 0 1 1 0 0 0 0 0 2 1 1 0 1 0 0 0 0 0 2 1 0 1 1 1 1 1 1 0 0 0 0 0 1 0 0 2 0 2 0 0 0 2 0 0 0 2 0 2 1 2 0 0 0 1 0 1 1 1 0 0 0 1 1 1 0 0 0 0 1 0 1 0 1 2 2 0 2 2 0 2 0 0 0 0 1 0 1 1 1 0 0 1 0 0 1 1 1 0 1 0 0 1 1 0 0 0 1 1 1 2 0 0 1 2 0 0 0 0 0 0 0 1 1 0 1 0 0 0 1 1 0 2 0 0 2 2 2 2 0 0 0 0 0 2 0 0 0 2 1 2 2 1 2 2 0 0 0 2 2 1 1 1 0 1 0 0 0 2 1 1 1 1 0 0 1 1 0 0 2 0 0 1 1 0 1 1 2 0 0 1 0 0 1 1 1 0 0 0 1 0 0 1 1 0 1 0 1 0 1 0 1 0 1 0 0 1 1 1 2 0 1 1 1 1 1 0 0 0 0 0 0 0 0 1 1 1 0 0 1 2 0 0 2 0 0 2 0 1 0 1 0 0 1 0 0 0 2 0
131 1 0 2 0 0 0 2 2 2 0 0 0 0 0 0 0 1 1 0 2 0 0 1 0 0 0 0 0 2 2 1 1 1 0 1 1 1 0 0 1 0 0 0 2 0 0 0 2 0 0 0 0 0 0 2 0 1 1 0 1 2 0 1 0 0 0 0 1 1 0 1 2 2 0 2 2 0 0 2 0 2 0 1 1 0 0 0 0 2 0 0 0 2 0 0 1 0 0 0 1 0 2 2 0 0 2 2 0 0 1 2 1 1 1 1 1 0 1 0 2 1 2 2 0 0 2 1 0 1 0 0 0 0 1 1 0 1 0 0 1 1 0 0 1 1 0 1 1 1 0 0 0 0 0 1 0 0 0 0 0 0 0 1 2 2 0 1 0 1 1 0 1 1 1 1 0 0 0 0 0 0 1 1 1 0 0 0 0 1 1 2 2 1 2 0 0 0 0 0 0 0 0 0 0 1 1 1 1 0 2 2 1 0 1 2 2 2 0 0 2 1 2 0 0 0 0 0 0 0 0 0 1 1 1 0 0 2 2 1 0 1 2 2 2 0 1 0 2 0 0 0 0 0 0 0 0 1 0 0 0 0 0 1 0 0 1 1 2 1 0 1 0 2 0 0 0 1 2 0 0 0 2 1 2 2 2 0 0 2 2 2 2 2 2 0 2 2 0 1 1 0 2 1 0 2 1 1 1 1 0 1 1 1 2 0 2 1 0 0 1 1 2 2 1 0 1 0 0 0 2 1 1 0 0 0 0 2 0 0 0 1 1 0 0 1 0 1 1 2 1 1 0 1 1 0 1 2 0 0 0 0 1 0 1 0 0 1 2 1 1 1 0 2 0 0 0 2 1 0 2 2 0 1 1 0 1 0 0 0 0 0 0 0 2 1 1 2 0 0 0 0 1 2 0 2 0 0 0 0 0 0 0 0 0 1 1 0 1 0 1 1 0 1 1 1 1 0 1 0 1 0 0 1 1 0 0 1 0 1 1 0 0 0 1 2 2 2 0 0 0 0 0 2 2 2 2 1 1 1 1 0 2 0 2 2 2 2 0 1 1 1 1 2 0 0 0 2 1 1 1 1 0 0 1 2 0 2 2 0 0 0 2 2 2 1 1 0 0 2 2 1 0 2 0 0 2 1 2 0 1 1 1 0 0 1 1 0 2 1 1 2 1 1 0 1 0 0 0 2 0 1 2 1 2 1 2 2 2 2 0 2 1 1 1 1 0 1 1 1 0 0 0 2 0 1 0 0 0 0 0 0 1 2 0 0 0 0 0 1 0 2 1 0 1 1 1 0 0 2 0 0 2 0 2 1 1 1 0 2 0 0 2 0 0 1 0 0 0 0 0 2 2 1 0 1 0 0 0 0 2 0 0 1 0 0 0 1 0 0 0 0 0 0 0 2 0 1 0 0 2 0 0 2 0 0 2 0 1 0 1 0 0 1 1 0 2 1 1 1 0 2 0 1 0 0 0 2 2 0 0 0 0 0 0 0 1 2 0 0 1 0 0 0 0 0 0 0 0 0 1 0 2 2 2 2 0 0 1 2 0 0 0 0 0 0 0 1 0 1 0 1 1 0 1 1 0 2 0 0 1 1 0 2 0 1 0 0 0 0 0 1 0 1 1 2 0 1 0 0 2 2 0 2 0 0 0 0 0 0 0 0 0 0 0 1 0 2 0 0 0 0 1 0 0 0 0 0 1 1 0 0 2 1 0 0 2 1 1 2 0 0 0 0 0 1 1 0 1 0 0 1 1 0 0 2 0 2 2 0 1 1 1 1 0 0 1 1 0 2 0 2 0 1 1 0 1 1 0 0 0 0 2 0 1 0 2 1 2 0 2 2 0 2 0 0 0 0 0 0 0 0 1 1 0 1 0 0 1 0 0 0 0 0 0 0 0 1 0 0 1 1 2 1 1 0 1 0 0 0 0 0 0 0 0 0 1 0 1 1 0 0 0 0 0 2 1 0 2 2 2 2 0 0 0 0 1 1 1 0 1 2 2 1 1 1 2 2 0 1 0 1 1 0 1 1 0 1 0 0 0 0 0 0 0 2 0 2 2 0 0 2 1 1 1 1 1 1 0 0 2 0 0 0 1 0 0 0 0 0 0 1 1 2 2 0 0 1 1 0 2 0 2 0 0 0 0 1 1 0 0 0 1 0 1 0 0 0 2 0 0 0 0 0 0 1 1 2 0 0 0 0 0 1 1 1 1 0 1 2 0 0 0 1 0 1 0 0 0 0 2 1
132 0 0 2 0 2 2 1 1 1 0 0 0 0 0 0 0 1 1 1 0 0 0 2 0 0 1 0 1 2 2 1 2 1 0 1 1 1 1 1 0 0 0 0 1 0 0 0 2 0 0 0 0 0 1 1 0 1 1 2 0 0 1 1 0 0 0 0 2 0 0 1 2 2 1 2 1 1 1 0 1 1 0 1 1 0 0 0 0 2 0 0 0 2 0 0 1 1 0 1 0 0 1 1 1 1 2 2 0 0 0 2 2 2 2 2 2 0 0 0 2 0 1 1 0 1 1 0 0 0 2 0 0 0 1 0 0 1 0 0 1 1 0 0 1 1 0 0 0 1 1 1 0 0 0 0 0 1 0 0 0 0 1 0 1 0 0 0 1 0 0 0 2 0 2 1 2 0 0 0 0 1 1 2 2 1 1 1 0 1 1 2 2 0 2 0 0 0 0 0 0 1 0 1 1 1 2 0 2 0 1 1 1 0 1 1 1 2 2 1 1 1 1 0 0 1 1 0 0 0 0 0 0 0 2 0 0 2 2 2 0 0 2 1 1 0 0 0 1 1 0 2 0 0 1 0 1 0 0 0 0 0 0 0 0 0 0 1 2 1 0 1 0 0 0 0 1 0 1 0 1 1 0 0 0 1 1 2 0 2 1 1 1 2 2 0 1 0 0 0 1 0 2 0 0 0 1 2 1 1 0 1 2 1 2 0 2 0 1 1 0 0 1 1 0 0 0 0 1 1 1 1 2 0 0 0 0 2 0 1 1 1 2 0 0 0 2 0 1 0 1 0 1 0 0 1 0 0 0 2 2 2 1 0 1 0 0 1 2 1 1 1 1 1 1 1 0 1 0 0 0 1 1 1 2 0 0 0 0 0 0 0 0 0 2 0 0 0 0 0 0 0 0 1 0 0 0 1 1 0 0 0 0 0 0 2 1 1 1 0 0 1 0 1 0 0 0 0 1 1 0 1 0 1 0 1 0 0 0 0 1 0 0 0 0 0 2 0 1 2 0 0 0 1 1 1 1 1 1 1 1 0 0 0 0 0 0 2 0 0 1 1 1 1 2 0 2 2 0 1 1 1 0 0 1 2 0 2 1 1 0 0 1 0 0 0 0 2 0 0 0 0 1 1 1 0 1 1 1 0 0 2 1 0 0 0 0 0 1 1 1 2 2 2 1 2 0 0 0 2 0 1 2 0 1 0 2 0 0 0 1 0 0 0 0 2 0 0 0 1 0 1 0 1 1 0 1 0 0 1 0 0 0 2 0 0 1 0 0 1 0 0 0 0 0 0 0 2 0 1 0 0 2 0 1 0 0 0 0 0 0 0 1 1 0 0 1 0 0 0 0 1 0 2 0 0 2 1 0 0 0 0 0 2 0 0 0 1 1 0 2 2 0 0 0 0 1 1 0 0 1 0 1 1 2 0 2 0 0 0 1 1 0 0 1 0 1 2 1 1 0 2 1 1 1 1 0 1 1 0 0 0 2 1 1 1 1 1 0 0 1 2 1 0 0 2 1 0 1 0 1 0 2 1 2 2 0 1 0 1 0 1 0 2 2 0 2 2 0 1 0 2 0 0 1 0 1 2 2 0 2 1 0 1 0 0 0 1 1 1 0 0 0 2 0 1 1 0 1 1 1 1 0 2 0 0 1 0 0 1 0 1 0 2 0 0 0 1 2 1 0 1 1 1 1 0 0 1 1 1 0 0 2 0 0 0 0 2 2 1 1 0 1 0 0 0 1 0 0 2 0 2 2 0 0 0 0 2 2 1 1 2 1 2 0 0 1 1 0 1 0 1 0 0 1 1 0 1 0 1 1 0 2 0 2 0 2 2 2 0 2 2 0 2 0 0 0 0 1 0 1 1 1 1 0 1 1 0 1 0 0 0 0 0 0 0 0 0 0 0 1 1 1 2 0 1 1 0 1 1 0 0 0 0 0 1 2 0 2 1 1 0 0 1 0 2 0 2 2 1 2 2 1 0 1 2 0 0 2 0 2 2 1 2 2 2 2 1 1 0 0 1 1 0 0 0 2 2 2 2 2 1 0 0 0 2 0 0 1 1 0 0 2 1 1 1 1 1 0 0 1 0 0 1 0 0 0 0 0 0 0 0 1 0 0 1 1 0 2 0 2 0 2 0 0 0 0 0 0 0 0 0 2 0 1 1 0 0 0 0 0 0 0 0 1 0 1 0 2 1 1 0 0 1 0 0 1 1 0 1 1 0 0 1 0 0 0 0 1 0 1 0
133 0 2 1 0 0 0 2 1 2 0 0 0 0 0 0 1 0 0 0 2 0 0 1 0 0 0 0 0 2 1 1 0 0 1 0 2 1 0 2 1 1 1 1 2 1 1 0 0 1 0 0 2 2 0 2 0 0 0 0 2 2 0 1 0 0 0 1 1 0 0 1 2 2 1 2 1 1 1 0 1 2 0 0 0 0 0 0 0 2 0 1 1 2 0 0 0 0 0 0 2 0 0 0 1 1 2 1 1 0 0 2 0 1 1 1 0 0 1 0 1 0 1 1 0 1 1 1 1 2 0 1 1 0 0 0 0 0 0 2 0 2 2 0 0 0 0 0 0 1 1 1 1 0 0 1 1 1 0 1 1 1 0 1 1 1 1 0 1 1 1 1 0 2 2 0 2 1 0 0 0 1 0 2 2 2 1 1 0 1 1 1 2 0 2 0 1 0 0 0 0 1 0 0 1 1 1 0 1 0 0 2 1 1 2 2 0 1 0 1 1 1 2 0 1 2 1 0 0 0 0 0 0 0 2 0 0 2 2 1 0 1 2 1 1 0 0 0 2 1 1 0 0 0 0 0 0 1 1 1 0 1 0 0 0 0 1 0 2 1 0 0 0 2 1 1 0 0 1 0 0 0 2 1 1 1 2 2 0 2 0 0 0 2 2 0 0 0 0 1 2 0 2 0 0 2 0 2 1 1 0 0 2 1 1 0 2 1 1 1 1 1 1 0 0 0 0 1 1 1 2 1 0 0 0 0 0 2 1 2 2 1 2 0 0 0 1 0 1 2 0 1 0 1 0 1 1 1 0 1 1 1 2 0 2 0 0 1 2 1 1 1 2 2 0 0 0 2 1 0 1 0 1 1 1 1 0 0 0 0 0 0 1 0 2 0 1 1 1 0 0 1 0 2 1 1 0 2 1 0 0 0 1 0 1 2 1 1 0 0 0 1 0 0 0 0 0 0 2 1 1 2 0 1 1 0 0 0 0 0 2 0 0 1 0 1 1 2 0 1 0 0 0 2 0 0 1 2 0 2 2 0 0 1 0 1 1 1 0 0 1 0 2 1 1 1 1 2 0 2 2 1 0 1 2 0 0 2 0 2 0 0 0 0 0 0 0 1 1 2 1 0 2 0 2 0 2 2 1 0 0 1 0 0 0 1 1 2 0 2 2 2 2 2 0 1 0 1 2 0 2 0 0 0 0 0 1 1 1 1 0 1 2 2 2 2 0 1 1 1 0 0 1 2 1 1 0 0 0 1 1 0 0 1 0 0 0 2 2 0 1 1 2 0 2 2 2 2 0 0 0 0 1 0 1 1 1 1 0 1 0 2 0 0 0 1 1 1 1 1 0 1 0 2 0 0 2 0 0 2 0 0 1 2 1 0 0 1 0 1 0 0 1 1 1 1 1 1 0 0 2 0 0 1 1 0 0 0 1 0 2 0 0 0 1 0 0 1 0 0 1 0 0 1 0 0 0 2 2 0 0 0 0 0 0 1 1 1 0 0 2 0 0 0 0 2 2 0 0 0 0 1 2 2 1 2 1 0 1 1 0 1 0 1 1 0 1 2 0 2 0 2 1 0 1 0 2 1 1 0 1 1 0 1 0 1 0 0 0 0 0 1 0 2 0 2 0 0 1 0 1 0 0 2 0 1 1 1 1 2 0 2 1 1 0 0 0 0 1 1 1 1 0 0 0 1 0 0 0 0 0 1 2 0 0 2 1 2 2 1 0 0 1 0 0 1 2 0 0 1 0 1 0 0 0 1 0 2 1 1 1 1 1 2 1 1 0 0 0 1 0 1 0 0 1 0 1 1 0 0 0 0 2 0 2 0 2 1 2 1 1 2 0 2 0 0 0 0 1 0 2 2 1 0 0 1 1 0 1 1 1 1 0 0 0 0 0 1 0 0 2 2 1 2 0 0 0 0 0 0 0 1 0 2 2 0 1 0 2 0 0 0 0 0 0 2 0 0 2 2 2 2 0 0 0 0 0 0 1 1 2 2 0 1 2 2 2 2 0 1 1 2 1 0 1 1 0 2 1 1 1 1 0 0 1 1 0 1 1 0 0 1 2 1 1 1 1 1 0 0 2 0 0 1 1 0 0 1 2 1 0 0 0 1 0 0 2 0 0 0 2 0 1 0 1 1 1 0 0 0 1 0 1 0 2 0 0 1 2 0 1 0 0 0 0 1 1 1 1 0 1 1 0 0 0 0 0 0 0 2 0 0 1 1 0 0 0 0 1 0 1 0
134 1 2 2 0 1 1 1 1 1 0 1 2 2 2 2 0 1 1 0 2 0 0 2 0 0 0 0 1 2 1 1 1 1 0 0 2 1 0 1 1 0 1 1 2 0 1 0 0 1 1 0 0 1 0 1 0 1 1 2 0 0 0 1 1 1 1 0 1 1 1 1 2 2 1 2 1 2 2 0 2 2 0 0 0 0 0 0 0 1 0 0 1 1 0 0 0 0 0 0 2 0 0 0 1 1 2 2 1 1 0 1 0 1 1 1 0 0 0 0 2 0 0 0 0 1 0 0 0 1 1 1 0 0 0 0 0 1 0 0 2 0 0 0 2 2 1 0 0 1 1 2 0 0 0 0 0 2 0 2 1 2 0 1 0 1 0 0 1 2 1 0 1 1 2 2 1 1 1 1 1 0 0 2 0 0 0 1 1 0 0 1 2 2 1 0 1 0 1 0 0 1 0 0 1 1 1 1 1 0 0 1 1 0 2 1 1 2 1 1 1 1 1 1 1 0 0 0 0 0 1 1 0 0 0 0 0 2 2 2 0 0 2 2 2 0 0 0 2 0 0 0 0 1 1 0 2 0 0 0 0 0 0 1 0 0 1 1 2 0 1 0 1 2 0 0 0 1 1 0 0 1 2 0 2 1 1 2 0 2 2 0 1 2 1 0 0 0 1 0 0 0 1 1 1 0 0 2 0 0 0 0 2 1 2 0 2 1 1 1 0 0 1 0 2 0 0 1 0 0 1 2 0 0 0 0 0 1 0 2 0 2 1 0 0 0 0 1 2 2 1 0 0 0 2 0 1 1 1 0 1 1 1 0 0 0 0 1 2 1 1 1 2 1 0 0 0 2 1 1 2 1 0 0 0 0 0 0 0 1 1 1 0 0 2 0 0 0 1 1 1 1 1 1 0 0 1 1 1 0 0 1 0 1 1 2 1 1 0 1 0 1 0 1 1 2 1 1 1 1 0 1 0 1 1 1 0 1 1 0 1 0 0 1 0 1 1 0 0 1 0 0 0 2 2 1 2 2 1 2 1 0 1 1 1 1 1 1 0 1 2 1 1 1 1 0 1 2 0 1 1 1 0 0 2 1 0 1 0 2 0 0 0 1 1 0 0 1 1 1 1 1 1 1 1 1 2 2 2 0 0 2 0 1 0 0 0 0 0 1 1 1 2 1 0 1 0 1 1 1 1 0 1 0 1 0 1 1 0 0 0 2 1 1 1 1 0 2 2 2 1 1 0 1 1 0 1 1 0 0 0 0 0 1 0 0 1 0 0 0 0 0 0 0 0 0 0 2 0 0 0 0 1 0 1 0 0 0 0 0 0 2 1 0 1 1 2 0 0 0 0 2 2 0 0 2 0 0 0 0 0 0 0 0 0 0 0 1 0 1 0 1 0 0 0 0 2 1 0 0 1 0 0 1 2 0 2 0 0 1 0 0 0 0 2 0 2 0 1 1 0 1 0 1 0 0 0 2 2 0 0 0 1 0 1 1 0 1 0 0 2 0 0 0 0 2 2 1 2 1 1 1 1 1 1 1 1 1 0 1 0 1 0 0 0 0 0 2 0 2 1 1 0 2 1 0 1 2 1 0 0 0 0 2 0 0 1 0 0 0 0 0 1 2 1 2 0 1 1 1 1 1 0 2 0 0 0 1 0 2 1 1 1 0 1 0 0 0 0 0 0 0 1 0 1 1 0 0 0 0 0 2 2 1 1 0 0 2 1 2 0 1 1 1 1 2 0 0 0 1 0 1 1 1 1 0 1 1 1 2 0 2 1 2 1 1 0 0 0 0 0 2 0 0 2 1 1 0 1 2 2 0 1 2 0 0 1 1 1 1 0 2 0 2 0 0 0 0 1 0 1 1 2 1 0 1 0 0 0 0 0 0 1 0 0 1 1 0 0 0 2 2 0 2 0 0 0 0 0 0 0 0 0 0 0 1 1 0 1 1 0 0 0 1 0 1 0 1 2 1 0 1 0 0 0 1 1 0 0 1 1 2 1 2 2 2 2 2 1 0 1 2 1 0 1 1 0 1 0 1 1 1 0 0 1 1 0 1 2 1 0 1 1 0 1 1 1 0 0 1 2 0 0 1 0 0 0 1 1 0 0 0 2 0 0 0 1 0 1 0 2 0 2 0 0 1 1 1 0 1 2 0 2 0 1 0 1 0 2 0 0 2 0 1 0 1 2 0 2 0 0 0 0 0 0 0 0 0 1 1 0 1 0 1 0 1 0 0 2 0 2 0
135 0 2 1 0 0 0 2 2 1 0 1 1 1 0 1 0 1 1 0 2 0 0 2 0 0 0 0 2 2 2 0 2 2 0 0 2 0 0 1 0 0 0 0 1 0 0 0 1 1 1 0 2 2 0 0 1 1 1 1 0 0 0 0 0 0 0 1 1 0 0 1 2 2 2 2 0 1 1 0 2 2 0 1 1 0 0 1 1 2 0 1 0 1 1 1 0 0 0 0 2 0 1 1 0 0 2 1 1 0 0 1 2 2 2 2 2 0 2 1 0 0 1 1 1 1 0 1 1 1 0 0 1 0 0 1 1 0 0 1 0 2 0 0 1 2 0 0 0 1 0 0 0 0 0 0 0 1 0 1 0 1 0 1 1 1 0 1 0 1 1 0 2 0 1 1 1 0 1 1 1 1 2 2 2 0 0 2 1 1 1 2 1 0 1 0 0 0 0 0 0 0 0 2 1 2 1 0 0 1 0 1 0 0 2 2 0 2 1 1 1 1 2 0 0 1 1 0 0 0 1 1 0 0 2 0 0 2 2 1 0 1 2 2 2 0 1 0 1 1 0 0 0 0 0 1 1 1 1 1 0 1 0 1 0 0 0 0 2 0 1 0 0 2 1 1 0 1 2 0 0 0 2 1 2 2 2 1 0 2 2 0 1 1 1 0 1 0 0 1 0 0 2 1 0 1 1 2 2 2 0 1 1 2 1 0 2 0 1 1 0 0 0 0 0 0 0 2 0 1 1 2 1 0 0 0 0 0 0 0 0 1 2 0 0 0 1 0 1 0 1 0 0 1 1 0 1 1 0 1 0 0 2 0 1 1 0 1 2 0 1 1 0 2 1 1 0 2 1 0 1 0 0 0 0 1 1 0 0 0 1 1 0 0 2 1 0 1 0 0 0 0 0 2 0 1 0 0 0 0 0 0 0 0 0 2 0 0 1 0 0 1 2 0 0 0 0 0 0 0 0 0 1 0 2 0 1 0 0 0 1 1 1 1 0 1 1 1 1 0 0 1 0 2 0 0 1 2 2 1 0 0 0 1 0 1 1 1 0 0 1 0 2 0 1 0 2 0 0 0 2 2 0 0 1 2 0 0 0 0 1 1 0 1 2 1 1 1 0 1 1 1 1 1 1 0 1 1 0 0 0 1 0 1 0 1 1 1 0 1 1 2 2 2 1 2 0 1 1 1 1 0 0 0 0 0 2 0 1 2 1 2 1 0 1 0 1 2 2 2 1 1 0 2 0 2 0 1 0 2 1 0 0 2 0 0 0 0 0 1 0 1 0 0 0 0 0 1 0 1 0 0 2 0 2 1 1 0 1 1 0 1 0 0 0 0 0 0 0 0 0 1 2 1 0 1 0 0 0 1 1 1 0 0 0 0 0 1 1 0 0 1 0 0 0 0 1 1 0 0 2 0 1 1 2 0 2 1 1 0 0 1 0 1 1 0 1 1 1 1 0 2 0 0 0 0 0 2 2 0 0 0 0 0 0 1 2 1 0 0 0 0 0 0 2 2 2 0 1 0 1 0 2 2 2 2 1 1 0 1 0 0 1 1 0 2 2 2 0 2 1 1 0 0 1 0 1 2 2 0 0 0 1 1 1 0 0 0 0 0 0 1 1 2 0 2 0 0 0 0 1 1 0 2 0 0 0 0 0 1 0 1 1 0 0 0 0 0 0 0 0 0 1 0 0 0 1 0 1 1 0 1 2 1 1 1 1 1 1 2 1 0 0 0 0 0 1 0 0 1 0 2 1 2 1 1 0 2 1 1 1 1 1 2 0 0 0 1 1 1 0 1 0 0 2 1 2 0 1 2 2 0 2 0 2 0 2 1 0 0 1 1 0 2 0 0 0 0 2 0 0 0 2 1 0 0 0 0 1 0 0 0 1 0 0 2 2 0 0 0 2 2 1 2 0 0 0 0 1 1 0 1 0 0 0 1 1 0 2 0 0 0 0 1 0 2 0 1 1 1 0 0 0 0 0 2 0 2 0 0 0 1 0 1 1 1 2 1 0 1 1 1 2 1 1 1 1 1 2 2 1 1 0 0 0 2 0 1 1 1 0 0 2 1 0 1 2 1 1 1 2 0 0 0 0 0 0 0 2 2 0 0 2 0 0 2 2 0 2 0 1 0 1 1 0 1 1 0 0 1 0 0 1 0 1 0 0 0 1 0 0 0 0 0 0 1 1 2 1 0 0 0 1 1 0 0 0 1 1 2 1 0 0 2 0 0 0 0 2 0 1 1
136 0 2 1 2 0 0 2 1 2 0 0 0 1 1 1 0 0 0 0 2 0 0 2 0 0 0 0 1 1 1 1 2 2 0 0 2 0 0 2 1 1 0 1 2 1 0 0 2 0 0 0 0 0 1 0 1 2 1 2 0 0 2 2 0 0 0 0 0 0 0 1 2 2 0 2 2 2 2 0 1 2 0 2 2 0 0 0 0 2 0 0 0 2 1 1 0 0 0 0 2 0 0 0 2 1 2 1 1 0 0 1 1 1 1 1 1 0 1 0 1 0 2 2 1 0 1 2 1 2 0 0 0 0 1 0 0 0 0 2 0 2 0 0 1 0 0 0 0 0 0 0 0 1 0 0 1 1 1 1 1 1 0 0 1 2 0 0 0 2 2 1 1 1 1 0 2 0 0 0 0 1 0 0 0 0 0 1 1 1 1 2 1 0 1 0 1 0 1 0 0 1 0 1 2 0 0 1 0 1 1 1 1 0 1 1 1 1 1 1 1 1 1 1 1 1 1 0 0 0 0 0 0 0 1 0 0 2 2 1 0 1 2 2 2 0 0 0 2 0 0 1 0 0 0 0 1 2 2 1 0 1 0 2 1 0 0 0 2 1 0 1 0 0 0 1 0 2 2 0 0 0 2 1 2 1 1 1 1 2 0 1 1 2 1 0 1 1 1 2 1 0 2 1 1 0 0 1 2 2 0 2 1 2 0 0 1 0 0 0 1 2 0 0 1 0 0 2 0 0 0 2 0 0 0 0 0 2 0 0 0 1 2 0 1 0 0 1 1 2 1 1 1 1 0 0 2 1 0 0 0 0 1 0 1 1 0 2 2 0 2 0 0 2 1 1 0 2 0 0 1 0 0 0 1 0 0 0 0 0 1 1 1 0 1 1 2 1 1 2 1 1 0 1 0 0 0 0 0 0 0 0 0 0 0 2 0 0 1 0 1 1 1 0 1 1 1 1 1 1 0 1 0 0 0 0 0 1 0 0 0 0 0 0 1 0 2 2 0 1 0 1 0 2 1 1 1 1 0 0 1 0 2 0 1 1 1 2 0 0 0 0 1 2 1 0 0 1 1 0 1 2 0 0 2 0 0 1 0 1 1 0 0 1 2 0 0 1 1 2 2 2 2 0 2 0 2 1 1 0 0 2 0 1 0 0 0 1 1 1 1 2 2 2 0 2 1 1 1 1 1 1 1 1 1 0 1 2 1 1 1 1 1 1 2 1 0 1 2 2 0 1 0 2 1 0 0 1 0 1 1 0 2 2 1 1 0 0 0 0 0 1 1 0 1 2 2 1 0 1 0 0 1 0 1 0 0 0 0 0 0 2 0 0 1 0 1 0 0 1 0 1 1 2 0 0 1 0 1 2 1 1 0 0 0 0 0 1 0 0 1 1 0 1 1 0 0 1 0 0 1 0 0 1 1 1 2 0 1 0 0 1 0 1 0 0 2 2 0 0 0 1 1 1 1 1 0 2 2 0 0 0 1 1 1 2 0 0 1 1 0 1 0 1 1 2 2 0 0 0 2 0 2 2 2 2 2 2 0 0 0 0 1 0 1 1 2 1 0 1 0 1 0 1 0 0 1 1 1 0 1 1 1 0 1 1 0 1 1 1 0 0 1 2 0 2 1 0 0 0 1 1 0 2 0 1 1 0 0 0 0 0 1 0 0 1 0 0 2 2 2 2 0 0 0 0 1 0 1 1 0 0 2 1 0 1 1 1 1 2 0 0 0 0 1 0 1 0 0 2 0 2 0 1 1 1 1 2 1 1 1 1 1 1 1 1 0 2 0 2 0 2 0 1 0 0 2 0 1 2 1 0 1 1 1 1 1 2 0 0 1 1 0 2 0 0 0 0 1 0 1 1 1 0 0 1 0 0 0 0 0 0 1 1 0 0 0 0 0 0 1 1 2 1 1 0 2 2 0 0 0 0 0 0 0 1 1 0 1 2 1 0 1 0 0 1 0 1 1 0 1 1 0 0 0 0 0 0 0 1 0 1 0 2 1 1 1 2 1 0 0 1 2 0 2 0 2 2 1 1 0 0 0 0 1 1 0 1 1 0 0 1 1 1 2 1 1 1 0 0 2 0 0 1 1 0 0 1 2 1 1 0 0 2 1 2 2 1 1 0 2 0 2 0 1 0 1 0 0 1 0 1 0 1 1 0 0 0 2 1 0 0 0 0 0 0 1 0 1 0 0 0 1 2 1 2 2 1 0 2 1 0 0 1 0 0 0 2 1 0 2 0
137 1 0 2 0 0 0 2 2 1 0 0 0 1 1 1 0 1 0 0 1 0 0 2 0 0 1 0 2 1 2 2 1 1 0 1 1 2 0 1 1 0 0 0 1 0 0 0 0 1 1 0 0 0 1 2 1 0 1 0 1 1 1 1 0 0 0 0 1 1 0 1 2 2 0 2 2 2 2 0 2 2 0 1 1 0 0 0 0 2 0 1 0 1 1 0 1 0 0 1 2 1 1 1 1 1 2 1 1 0 0 2 0 0 1 1 0 0 0 0 2 0 0 0 0 1 0 1 1 1 0 0 0 0 0 0 0 0 1 1 1 1 0 0 0 1 1 0 0 2 1 2 0 0 0 0 1 0 0 0 0 0 0 2 0 1 0 1 0 0 0 0 1 1 1 1 2 0 0 0 1 1 1 1 1 0 1 2 1 0 0 2 1 0 1 0 0 0 1 0 0 1 0 0 1 1 1 0 1 0 1 2 1 0 1 2 0 0 1 0 2 0 2 0 0 0 0 0 0 0 0 0 1 1 1 0 0 2 2 1 0 0 2 1 1 0 0 0 2 0 0 0 0 0 0 0 0 0 0 0 0 0 0 1 0 0 0 0 1 0 0 0 1 1 0 0 1 1 2 0 1 0 1 0 1 1 1 1 0 2 2 1 2 2 2 0 1 1 0 0 1 0 2 0 0 1 0 2 0 0 1 0 1 1 1 0 2 0 0 0 1 1 1 0 0 0 1 1 0 1 2 1 0 0 0 1 1 2 0 0 0 1 2 0 0 0 1 0 2 0 0 0 2 0 0 0 1 1 0 0 1 0 1 0 1 1 0 2 2 0 2 0 1 2 0 0 0 2 0 0 1 0 0 0 1 1 1 0 0 1 1 1 0 0 2 0 1 0 0 0 0 1 0 2 0 1 0 0 0 0 0 0 0 0 0 1 1 1 0 0 0 1 0 1 1 2 1 0 1 1 0 1 1 1 1 0 0 2 1 0 2 0 0 1 1 2 1 1 0 1 0 0 0 1 0 0 0 2 0 1 1 0 0 1 0 1 1 2 0 0 1 0 2 0 0 0 0 2 0 2 1 1 0 0 1 1 0 0 0 1 1 0 0 1 0 0 0 1 1 1 1 0 1 1 1 0 2 1 1 0 0 2 0 1 0 0 0 0 1 2 2 2 2 2 1 2 0 0 0 2 0 1 1 1 1 0 1 2 1 1 0 1 1 1 2 2 0 0 0 0 0 0 0 2 0 1 0 2 1 1 0 0 1 1 0 0 0 0 0 0 0 1 2 0 0 0 2 1 0 1 0 0 1 0 1 0 0 0 0 0 0 1 0 2 0 2 0 2 2 2 2 0 0 1 0 0 1 0 1 0 0 0 0 0 0 1 0 0 0 0 0 0 0 0 0 0 2 1 0 0 0 1 0 2 2 0 2 0 1 0 1 0 0 2 0 0 2 1 1 1 0 1 0 2 0 0 0 2 1 0 0 0 0 0 0 1 1 1 0 0 0 0 0 0 0 1 2 0 0 0 1 0 2 1 1 2 0 0 0 2 0 0 0 0 0 0 2 1 0 2 0 2 0 0 2 0 1 2 2 0 1 1 0 2 0 0 1 1 1 1 0 1 0 2 1 2 0 0 0 0 0 0 1 2 0 1 1 0 0 1 0 1 0 0 0 0 0 0 0 0 0 0 1 0 0 0 0 0 0 0 0 0 2 2 1 0 0 0 0 2 0 0 0 0 0 0 1 0 1 1 0 0 2 0 0 2 0 0 1 2 0 2 0 0 0 0 0 2 1 2 0 1 0 0 1 1 0 0 0 2 2 0 1 1 0 0 1 2 2 0 2 2 0 2 0 0 0 0 1 0 1 1 0 0 0 1 0 0 1 0 1 1 1 0 0 1 1 0 0 1 2 2 1 2 0 1 1 1 0 0 0 0 0 1 1 1 1 0 2 0 0 0 0 1 0 1 0 1 2 1 1 1 0 0 0 0 1 1 0 0 1 1 1 2 2 2 2 2 1 0 0 0 2 0 1 0 1 1 0 0 0 0 0 0 0 1 0 1 2 2 0 0 2 2 2 2 2 2 0 0 2 1 0 1 0 0 0 1 1 0 0 0 1 2 1 0 0 0 0 0 1 0 0 2 2 0 1 1 0 2 1 1 0 0 2 0 0 1 1 0 0 0 1 0 0 0 0 0 1 0 0 0 1 1 0 0 1 2 0 2 2 0 0 0 0 0 0 0 0 0 2 0
138 1 0 2 1 1 1 1 1 0 0 1 0 1 1 2 0 0 0 1 1 1 1 1 1 1 1 0 0 2 2 0 1 2 1 2 1 1 0 1 1 1 1 0 1 1 1 0 1 0 0 0 2 2 0 0 0 0 1 2 0 2 0 0 0 0 0 1 1 0 0 1 2 2 2 2 0 2 2 0 2 2 0 1 1 0 0 0 0 2 0 1 0 2 1 1 0 1 0 1 1 0 2 2 0 0 2 0 2 0 0 2 0 1 1 1 0 0 1 0 1 0 2 2 0 0 2 0 0 1 1 1 1 0 0 0 1 1 0 1 0 2 0 1 0 0 0 0 0 1 1 2 0 1 1 0 2 1 1 0 0 0 0 1 1 1 0 0 2 1 0 0 1 1 1 0 2 0 0 0 0 1 1 2 1 0 1 2 0 1 1 1 2 0 2 1 2 0 0 0 0 0 0 0 0 2 2 1 0 1 0 1 0 0 2 2 0 0 1 0 2 0 2 0 0 1 1 1 1 0 0 0 0 0 2 0 0 2 2 1 0 1 2 2 2 0 0 0 2 0 0 1 0 0 0 1 1 1 1 1 0 1 0 1 0 0 0 1 2 0 0 1 1 1 1 1 0 0 1 0 0 0 1 0 1 1 1 0 0 1 0 0 2 2 2 0 1 0 1 2 1 1 2 1 1 0 1 1 1 1 0 1 1 0 1 0 2 0 1 1 0 0 1 0 0 0 0 1 2 2 2 0 0 0 1 0 0 2 0 2 1 1 1 0 0 0 0 0 2 0 0 0 0 0 2 0 1 1 0 0 0 0 2 0 1 1 0 0 0 0 2 0 2 0 1 1 0 2 0 0 1 0 0 1 1 0 1 0 0 0 0 0 0 1 2 1 1 0 2 2 2 2 0 2 0 1 0 1 0 1 1 1 1 0 1 2 1 1 0 1 0 1 0 0 2 2 1 0 0 0 0 1 1 1 1 0 0 2 1 2 1 0 0 0 1 1 2 0 0 1 0 0 0 2 2 2 2 2 2 2 0 0 2 0 1 1 1 1 0 0 2 0 1 1 2 0 0 1 0 0 1 1 0 1 1 1 0 1 1 1 0 0 0 1 1 0 0 0 0 2 1 1 1 1 1 0 1 0 0 0 0 1 0 1 0 0 0 0 2 2 2 2 1 1 1 1 0 0 0 2 0 2 1 0 1 1 1 1 0 1 1 1 1 2 2 2 0 0 0 0 0 0 0 2 0 1 0 0 0 0 0 0 0 1 0 0 1 1 0 1 0 1 0 0 0 0 0 1 0 2 0 0 0 0 0 0 0 0 0 1 0 0 1 0 1 0 0 0 0 0 0 2 0 2 0 0 1 0 0 1 1 1 0 0 0 0 0 0 0 0 1 1 0 0 0 0 1 2 0 0 1 0 1 0 2 0 2 0 0 0 0 2 0 1 0 0 2 0 1 0 0 2 0 2 0 0 0 2 2 1 0 0 1 2 2 2 1 1 0 0 0 0 1 0 0 1 0 0 0 0 2 0 2 1 2 2 1 0 0 2 0 0 2 0 0 0 2 1 0 1 0 1 0 0 0 0 1 2 2 0 1 1 0 2 1 1 0 1 1 1 0 0 0 2 0 2 1 0 1 1 1 1 0 1 0 0 0 2 0 2 1 0 0 0 0 1 0 2 2 1 1 1 1 0 0 0 1 0 1 1 0 1 2 2 0 0 1 1 0 2 0 0 1 0 0 2 2 0 1 1 1 1 1 0 0 0 0 2 1 1 1 1 2 2 0 0 1 0 0 1 0 2 1 0 1 1 0 0 1 2 2 0 1 1 1 0 2 2 1 0 2 1 0 2 0 0 0 0 1 0 0 0 1 1 0 1 0 0 2 0 0 2 1 0 0 1 1 0 0 0 2 2 1 2 0 0 0 0 0 0 1 0 0 0 0 1 0 0 2 1 0 0 0 1 0 2 0 0 1 1 2 2 0 0 0 1 0 1 0 0 0 1 1 1 2 1 2 2 0 1 0 0 1 1 2 1 0 0 0 1 0 2 0 0 1 1 0 1 2 1 1 0 2 1 0 1 1 2 0 1 2 1 1 1 1 1 1 0 1 1 0 0 2 2 0 1 2 2 0 0 0 0 1 1 0 0 0 0 0 1 0 0 0 1 0 0 1 0 0 0 0 0 1 1 0 1 2 2 1 0 0 0 0 0 0 0 0 1 1 2 0 0 0 2 1 0 0 0 2 0 1 1
139 1 2 0 0 0 0 2 2 1 0 0 0 0 0 0 0 1 0 1 1 1 0 1 0 0 0 0 0 1 1 1 1 1 0 0 2 1 0 1 1 0 1 1 1 1 0 0 2 0 0 0 0 0 1 0 0 0 1 1 0 1 0 1 0 0 0 1 1 0 0 1 2 2 1 2 1 2 2 0 2 2 0 0 0 0 0 0 0 1 0 1 0 2 1 0 1 0 0 0 2 0 0 0 2 2 1 2 1 1 0 1 0 2 2 2 0 0 1 0 2 0 2 2 1 0 1 2 2 2 1 0 0 0 1 0 1 0 0 2 1 1 0 0 2 2 0 0 0 0 0 0 0 0 0 0 0 2 0 0 0 0 0 1 1 2 0 0 1 1 1 0 0 2 2 2 0 0 1 1 1 1 1 2 2 1 2 1 1 1 1 2 2 0 2 0 1 0 1 0 0 1 1 0 0 0 1 1 0 0 0 0 1 0 1 2 0 1 1 0 2 1 2 0 0 0 0 0 0 0 0 0 0 0 2 0 0 1 1 1 0 0 1 1 2 0 0 0 2 0 0 1 0 0 1 1 0 0 0 0 0 0 0 1 0 0 2 0 2 2 0 1 0 2 0 0 0 1 2 0 1 0 1 0 2 0 0 1 0 1 1 2 1 1 1 0 0 0 0 0 1 1 2 0 0 0 0 2 2 2 0 1 2 2 2 0 2 0 1 1 1 2 0 0 1 0 0 0 2 1 2 1 1 0 0 0 0 1 0 0 0 0 2 0 0 0 0 0 1 2 0 0 1 0 0 1 1 0 2 0 2 2 0 0 0 0 0 2 2 0 2 0 0 2 0 0 0 1 1 0 2 1 0 1 1 0 1 0 0 0 0 0 1 0 2 0 1 0 0 0 0 1 1 1 0 0 1 0 0 0 0 0 0 0 0 1 0 1 0 0 0 2 0 2 1 1 1 0 2 2 0 2 0 2 0 1 0 2 1 2 2 0 1 1 0 2 1 1 0 1 0 0 0 2 2 0 2 0 0 0 0 0 0 1 0 1 1 2 0 0 0 1 0 2 0 1 0 2 1 1 1 2 0 1 0 2 1 0 0 0 2 1 0 1 1 1 1 1 1 2 1 1 1 1 1 0 1 1 1 0 0 2 1 0 0 0 0 1 0 1 2 2 2 2 0 2 0 1 1 1 1 0 1 0 0 0 0 1 0 1 0 2 2 2 2 1 0 2 2 2 0 0 1 1 2 0 1 0 2 0 0 1 0 0 0 0 0 2 2 0 1 0 0 0 0 1 1 2 0 2 0 0 1 0 1 0 0 0 1 2 0 0 0 1 0 0 0 0 0 0 0 2 1 2 0 1 1 0 0 0 0 0 0 0 0 0 2 0 0 0 1 1 0 0 0 1 1 2 0 0 0 1 0 1 1 2 2 1 0 2 0 0 0 0 2 0 2 1 0 0 0 1 0 0 0 0 0 2 2 0 0 0 0 0 0 0 1 1 1 0 0 1 1 0 0 2 1 0 0 0 1 0 2 2 2 2 1 1 0 0 0 2 0 1 0 1 1 2 0 2 1 1 0 1 0 0 1 2 2 0 1 1 0 1 0 1 1 1 1 1 0 0 0 2 0 0 2 0 0 0 1 1 0 2 0 0 0 1 0 2 1 1 0 0 0 0 0 0 1 1 1 1 0 0 0 0 0 0 1 0 0 0 2 0 0 0 0 2 2 2 1 0 1 1 1 0 0 0 0 0 0 1 0 1 1 1 1 2 1 1 1 1 0 0 0 0 0 2 2 2 0 0 0 0 1 0 1 0 1 2 2 0 1 1 0 0 1 2 0 0 0 0 0 2 0 0 0 0 1 0 0 0 2 0 0 0 0 1 2 0 0 1 0 0 0 1 1 0 0 0 1 1 1 2 0 1 1 0 0 0 1 0 0 0 0 1 2 0 1 0 0 0 0 1 0 2 0 1 0 0 1 0 0 0 0 1 0 0 1 0 0 1 1 1 1 1 1 1 1 0 0 1 2 0 1 1 1 1 1 1 0 1 0 0 0 2 0 0 2 2 0 0 2 0 1 0 1 1 0 0 2 0 0 2 0 0 0 0 1 1 0 0 2 2 2 0 1 0 0 0 2 0 1 1 1 0 1 0 0 1 1 1 1 0 1 1 1 0 1 0 0 0 0 0 0 2 2 2 0 1 0 0 1 1 0 0 1 0 2 1 0 1 1 2 0 0 1 0 1 0 0 0
140 1 2 1 2 0 0 2 1 2 0 0 0 0 0 0 0 1 1 1 0 1 0 2 0 0 1 0 0 2 2 0 2 1 0 0 2 0 1 1 0 0 1 1 1 1 0 0 1 0 0 0 0 0 1 2 1 2 1 2 0 0 0 0 0 0 0 0 0 0 0 0 1 1 1 1 1 1 1 0 0 1 1 0 1 0 0 2 2 2 1 2 0 1 0 0 0 0 0 0 2 0 0 0 0 0 2 1 1 1 0 1 0 2 2 2 0 0 1 0 1 0 2 2 0 0 2 0 0 0 2 1 0 0 0 0 0 0 1 0 0 2 0 0 1 2 0 0 0 0 0 0 0 0 0 0 0 1 0 0 0 0 0 1 0 1 0 0 1 0 0 1 0 2 2 0 2 1 0 0 0 2 0 1 0 0 0 1 0 1 0 2 1 1 0 1 1 0 1 0 0 1 1 0 1 1 1 0 0 2 0 1 1 1 2 2 0 1 1 0 2 1 2 0 1 2 1 0 0 0 0 0 1 2 1 1 1 2 2 2 0 0 1 2 2 0 0 0 2 0 0 0 0 0 0 0 1 0 0 0 0 0 0 1 0 0 1 2 2 0 0 0 0 2 0 1 2 2 2 0 0 0 2 0 2 2 2 1 0 1 1 1 0 2 1 1 0 0 0 0 0 0 2 1 0 1 0 2 0 2 0 2 2 1 0 0 1 0 0 0 1 1 1 0 1 0 0 2 1 1 1 1 0 0 1 0 0 1 0 1 1 1 1 0 0 0 0 1 2 1 0 1 1 0 1 0 1 0 0 2 2 2 2 0 2 0 0 1 1 0 2 0 2 2 0 0 0 1 1 1 2 2 0 0 0 0 0 0 0 1 1 1 2 1 2 0 2 1 0 0 0 0 0 2 0 2 0 2 1 0 0 0 0 0 0 2 1 0 0 0 0 1 0 1 1 1 1 0 1 0 1 0 1 0 1 0 0 1 0 0 1 0 0 0 0 2 1 1 1 1 0 0 0 2 2 1 2 0 0 0 0 0 0 0 0 0 0 1 0 0 1 0 1 1 2 0 2 0 0 0 2 2 0 1 1 1 1 2 1 1 0 0 0 0 1 0 0 1 1 2 1 1 1 1 1 0 1 1 1 0 0 1 0 1 0 0 0 1 1 1 1 2 2 2 0 2 1 1 2 1 1 1 2 1 2 0 0 0 1 2 1 1 1 0 2 1 0 0 0 0 0 0 0 1 1 1 1 0 1 0 0 1 1 1 0 0 0 1 1 0 1 0 1 0 0 0 1 0 0 2 0 0 2 0 2 1 1 0 1 2 1 1 0 1 0 0 0 0 0 0 0 1 0 2 0 0 0 1 0 0 1 0 0 1 0 0 0 2 0 1 1 2 0 0 0 0 2 2 0 0 1 0 0 2 1 1 2 0 0 0 1 0 0 1 1 0 2 0 1 1 0 2 0 0 0 0 0 2 2 0 0 0 2 1 1 1 2 0 0 0 1 0 0 0 0 2 2 0 0 0 0 1 1 1 1 1 1 1 1 1 0 1 1 0 0 0 0 2 0 1 0 2 1 1 1 1 1 2 2 0 0 0 0 2 0 1 1 1 0 1 0 0 0 1 1 2 0 0 1 1 0 0 0 2 0 0 1 1 1 2 0 2 0 1 0 0 1 0 0 1 1 1 1 1 0 0 0 0 0 0 0 2 1 0 0 1 0 2 1 1 0 1 0 1 0 1 1 0 2 0 1 1 0 1 1 1 0 2 1 1 1 1 2 2 0 0 1 1 0 1 0 1 1 0 0 0 2 2 0 0 0 0 1 1 1 0 2 2 2 0 1 2 0 2 0 0 0 0 0 1 0 0 1 1 0 0 0 1 2 2 1 1 0 0 0 0 0 0 1 0 1 1 1 0 1 0 2 0 0 0 1 0 0 0 1 0 0 0 0 2 0 0 1 1 0 1 0 0 1 1 2 2 0 0 0 0 0 0 0 0 0 1 0 2 2 1 2 1 0 1 0 2 1 0 1 0 0 2 0 1 0 1 0 0 0 2 0 0 0 0 0 0 1 1 2 1 1 2 1 1 2 1 0 2 0 0 0 1 1 0 0 0 2 2 2 1 1 0 1 0 1 0 1 2 0 0 1 0 0 1 1 0 0 0 2 0 1 0 0 0 0 0 0 0 0 1 1 2 0 0 0 0 1 2 0 0 1 2 0 1 0 0 0 1 0 0 0 0 0 0 1 1
141 0 0 2 1 1 1 1 2 1 0 1 1 1 0 0 0 2 2 1 1 1 1 2 0 0 0 0 0 1 1 2 0 0 1 0 2 2 0 2 1 0 0 0 1 1 0 0 2 0 0 0 1 1 1 0 0 1 1 1 1 2 2 2 0 0 0 0 0 0 0 0 2 2 2 2 0 1 1 0 0 1 0 1 1 0 0 2 2 2 0 1 1 2 0 0 1 0 0 0 1 0 0 0 0 0 2 2 2 2 0 0 0 2 2 2 0 0 2 0 1 1 1 1 0 1 1 0 0 1 0 0 0 0 0 0 0 0 0 0 0 2 0 0 1 2 0 0 0 2 1 2 0 0 0 0 0 0 1 2 0 0 0 2 0 2 0 0 1 2 1 0 1 1 1 1 0 0 0 0 0 1 0 2 2 2 1 2 1 1 2 2 0 0 0 0 1 0 0 0 0 0 0 0 1 2 1 1 2 0 0 1 2 0 2 2 0 0 2 0 2 1 2 0 0 0 0 0 0 0 0 0 0 0 1 0 0 2 2 1 0 1 1 2 2 0 0 0 2 0 0 1 0 0 0 1 0 0 0 0 0 0 0 1 0 0 0 0 1 1 0 0 0 2 1 0 1 1 1 0 0 1 1 0 0 0 0 0 0 2 1 2 1 2 2 0 0 1 1 1 1 0 2 2 2 0 1 2 0 0 0 0 1 1 1 0 1 0 0 0 1 1 1 0 0 0 1 1 0 2 0 2 0 0 0 1 1 1 0 0 0 0 2 0 0 0 2 0 2 1 0 0 0 0 2 0 0 0 1 1 2 2 2 0 2 1 0 2 2 0 2 0 1 1 1 1 0 2 0 0 1 1 0 0 1 1 0 0 0 0 0 0 0 0 2 0 0 1 0 0 0 0 0 1 0 0 0 1 0 0 0 0 1 0 1 1 0 1 0 1 0 1 1 1 0 1 0 0 1 0 0 0 0 2 0 1 0 2 1 0 1 0 1 1 1 2 2 1 0 1 0 0 0 2 1 0 1 2 0 2 0 0 1 0 0 0 0 0 0 2 0 0 1 1 0 0 2 2 0 1 1 1 0 1 1 1 0 0 0 0 0 0 1 2 1 0 0 2 2 2 1 0 1 1 1 0 2 2 1 0 0 1 0 0 0 1 1 0 1 1 1 2 2 2 1 2 0 1 1 1 1 0 2 2 2 0 2 1 1 2 2 2 1 1 1 1 0 2 2 2 2 2 0 2 0 0 0 0 1 1 0 0 1 1 1 0 0 1 0 1 0 1 1 0 1 1 1 2 0 2 0 0 1 0 1 1 1 0 0 1 0 1 0 2 0 1 0 1 1 0 0 2 0 2 0 0 2 0 0 1 0 0 0 0 1 1 0 2 1 1 1 2 1 1 1 0 1 1 0 0 1 0 0 2 1 0 2 0 0 1 1 0 1 1 1 0 1 1 2 2 0 2 1 0 1 1 0 2 2 0 0 0 0 1 1 1 2 1 0 0 1 0 0 0 0 2 2 0 0 0 1 0 2 2 1 2 1 0 0 1 0 1 1 0 0 1 1 2 0 1 0 1 1 0 1 0 1 2 2 0 1 1 1 1 0 0 2 1 1 1 0 1 1 2 1 2 0 0 1 1 1 1 0 1 0 1 1 0 0 1 0 1 0 1 0 0 0 1 0 0 0 0 1 1 1 0 0 1 0 0 1 2 2 0 0 1 0 1 0 2 0 0 1 1 1 0 1 0 1 0 0 0 0 0 0 2 0 2 2 0 1 1 1 1 0 0 0 1 0 1 0 1 0 0 1 1 1 0 1 2 1 0 2 0 1 0 2 1 0 0 1 1 0 1 0 0 0 0 0 0 1 0 2 1 0 1 1 0 1 0 0 0 0 0 0 0 0 1 0 1 1 1 1 1 1 0 1 1 0 0 0 0 0 0 0 1 0 0 1 1 0 0 0 0 0 2 0 0 1 1 1 1 0 0 0 1 0 0 2 0 2 2 0 1 1 1 1 2 1 0 1 2 1 0 2 0 0 2 0 0 0 0 1 2 2 0 0 1 2 1 1 0 1 0 1 1 0 1 1 1 2 0 0 2 0 0 0 1 2 1 0 2 0 0 0 0 1 1 1 1 0 0 2 0 0 0 0 1 0 1 2 0 0 1 1 0 0 0 2 1 0 0 0 1 0 2 2 1 1 0 0 0 1 1 0 0 2 0 0 0 0 0 0 1 0 0 0 1 2 0 1 0
142 1 0 2 0 0 0 2 1 2 0 0 0 0 0 0 0 2 1 0 2 1 0 1 0 0 0 0 0 1 1 1 1 1 1 0 1 1 0 1 1 0 0 0 2 0 0 1 0 1 1 0 1 1 0 1 0 1 2 0 1 1 1 2 0 0 0 0 0 0 0 1 2 2 1 2 1 2 2 0 1 2 1 0 1 0 0 1 1 2 0 1 0 2 0 0 0 0 0 0 1 0 0 0 0 0 2 0 1 0 0 1 0 1 1 1 0 0 1 0 1 0 2 2 0 0 2 2 2 2 0 0 0 0 1 0 2 0 0 0 1 1 0 0 0 0 1 0 0 2 0 1 0 0 0 0 0 2 0 2 1 1 0 1 1 2 1 0 1 0 0 0 0 2 2 0 1 1 0 0 0 0 0 1 1 1 1 1 1 2 1 2 0 0 0 0 2 0 0 0 0 0 0 0 0 2 2 0 0 0 1 1 1 0 2 2 0 0 2 0 2 2 0 0 0 1 0 0 0 0 0 0 0 0 0 0 0 2 2 1 0 1 2 1 2 0 0 0 1 1 1 1 0 0 0 0 0 0 0 0 0 0 0 0 0 0 0 0 0 0 0 1 1 2 0 1 0 1 1 0 1 0 0 0 0 0 0 2 0 2 1 1 2 2 2 0 1 0 0 2 1 0 2 1 1 0 0 2 1 1 0 0 2 1 1 0 2 1 0 0 1 2 1 1 0 0 0 2 0 0 1 1 1 0 0 0 0 1 0 0 0 1 2 0 0 0 1 1 2 0 0 0 0 0 1 1 0 2 0 0 0 0 1 0 0 1 0 0 2 1 1 1 1 2 1 1 0 1 1 0 1 0 0 0 1 2 1 0 0 0 0 0 2 0 2 0 2 1 1 0 0 1 0 2 2 0 0 0 0 1 0 0 1 0 1 1 0 0 0 0 0 2 1 1 1 0 0 0 1 0 2 1 0 1 1 0 0 0 0 0 2 0 0 0 0 1 2 1 1 2 0 0 0 2 1 1 1 2 0 1 1 0 0 1 0 1 1 2 0 2 2 2 2 1 1 0 0 1 0 0 2 2 0 0 1 2 0 0 0 1 1 1 0 0 0 0 0 1 1 2 1 0 1 1 2 1 2 1 0 0 0 1 1 0 1 0 0 0 2 2 2 2 2 2 0 2 0 0 0 2 0 0 0 0 0 1 1 1 1 2 1 2 1 1 1 2 0 0 1 1 0 1 0 2 0 1 0 0 1 0 0 1 0 1 0 0 1 2 2 0 1 1 1 0 1 1 1 2 0 0 1 0 1 0 1 0 0 0 0 1 0 1 1 0 0 0 0 0 0 0 0 2 0 1 1 0 1 0 1 0 0 0 1 1 1 2 1 1 0 0 1 2 0 0 0 0 1 1 0 0 1 0 1 1 2 0 2 0 0 1 1 0 0 1 1 0 1 2 2 2 2 0 0 1 1 1 0 1 1 0 0 0 1 1 2 2 1 1 1 0 0 0 0 0 1 2 2 0 1 0 0 2 2 2 0 2 0 0 1 2 0 1 1 0 0 1 1 2 1 1 0 1 0 0 1 0 1 1 2 2 0 0 0 1 0 0 0 1 0 0 1 0 0 2 1 2 1 1 1 1 1 1 0 2 0 0 2 1 1 2 0 2 0 0 0 1 0 0 0 0 0 0 0 0 0 0 0 0 0 0 0 0 2 0 0 2 1 2 2 2 1 0 0 1 1 0 1 0 1 1 1 0 0 0 0 2 0 1 1 2 0 2 1 1 1 1 0 1 0 1 0 1 0 0 1 0 1 0 1 2 2 0 2 0 1 0 1 1 1 0 1 1 0 2 0 1 0 0 1 0 1 1 2 0 0 0 0 0 1 0 1 0 0 0 0 1 1 1 0 0 1 1 0 2 0 0 0 0 1 1 0 0 0 0 0 1 2 0 2 1 1 0 0 2 0 2 0 0 2 1 1 1 0 0 0 1 0 0 0 0 0 1 0 2 2 2 2 0 0 0 0 2 1 1 2 1 0 0 1 2 1 1 0 0 0 1 0 1 1 1 0 0 2 1 1 0 1 2 0 1 2 1 1 1 0 0 2 1 2 1 0 2 2 0 0 0 1 1 0 0 1 0 1 1 0 1 1 1 1 1 0 1 0 0 1 0 0 0 0 0 0 0 0 0 1 1 2 0 1 0 0 0 0 1 0 0 0 1 0 2 0 0 0 2 1 0 0 1 2 0 1 1
143 1 1 1 1 1 1 2 2 2 0 0 1 2 0 0 1 2 1 0 2 1 1 1 0 0 0 1 1 2 2 0 0 0 0 0 2 1 0 0 2 0 0 0 0 0 0 0 1 1 1 0 0 0 0 1 0 0 1 0 0 1 0 1 0 0 1 0 2 1 0 1 2 2 0 2 2 1 1 0 0 1 0 0 0 1 0 1 1 2 1 1 0 1 0 0 1 1 0 1 1 0 2 1 0 0 2 1 1 0 0 2 1 1 1 0 0 0 1 0 1 0 1 1 0 1 1 1 1 1 0 0 0 0 2 2 0 0 1 1 1 1 1 0 2 2 1 0 0 1 0 0 0 0 0 1 1 0 0 1 0 0 0 1 1 2 1 0 1 1 0 0 2 0 2 1 1 0 1 1 1 1 0 2 2 2 1 2 0 0 0 2 1 1 1 0 0 1 0 0 0 1 0 0 1 1 1 0 2 0 0 0 2 0 2 2 0 2 0 0 2 2 2 0 1 2 1 0 0 0 0 0 0 0 2 0 0 2 0 0 0 0 2 1 1 0 0 0 1 1 1 1 0 0 0 0 1 0 0 0 0 0 0 0 0 0 0 0 1 0 0 0 1 2 1 0 0 1 1 0 0 0 1 1 2 1 1 0 0 2 1 0 1 2 2 0 0 1 0 1 1 0 2 1 1 0 1 0 2 1 0 1 2 1 0 0 2 0 0 0 1 1 1 0 1 0 0 1 1 1 2 1 0 0 0 0 0 0 0 0 0 0 2 0 0 0 2 0 2 2 0 0 1 1 0 0 2 2 0 1 1 1 1 1 0 0 0 1 1 0 2 0 1 2 0 0 0 2 1 1 2 0 0 0 2 0 0 1 1 0 0 0 0 0 2 0 1 1 1 1 1 1 1 2 0 2 0 2 0 0 0 0 0 0 0 2 0 1 1 0 0 1 1 1 0 1 0 2 2 1 0 2 0 1 0 1 0 2 1 2 2 0 0 2 0 2 1 2 0 1 0 0 0 2 2 0 2 2 1 1 0 0 1 0 1 1 1 2 0 0 0 0 2 1 1 1 1 0 0 0 2 2 0 0 2 0 0 1 1 0 0 0 0 2 2 1 1 0 0 2 2 2 2 1 2 0 2 1 0 0 0 0 0 0 0 0 0 0 2 2 2 2 2 2 1 2 1 0 0 2 0 1 1 1 0 1 1 1 1 2 1 2 2 2 2 2 0 0 0 0 0 0 1 1 1 1 1 0 0 0 0 0 1 1 1 1 0 1 1 0 1 0 0 0 0 0 0 1 0 2 0 0 1 0 1 1 1 1 0 1 0 1 0 0 0 0 0 1 1 0 0 2 1 1 0 0 1 0 0 1 1 0 0 0 0 0 1 1 0 0 0 1 0 1 1 0 1 1 0 0 0 0 1 2 2 1 2 0 2 0 1 0 1 1 1 0 1 0 0 0 0 2 0 0 0 0 0 2 1 0 0 0 2 2 2 2 0 0 1 1 0 1 1 0 0 1 0 0 1 0 1 1 1 1 1 1 1 0 0 1 0 1 0 0 0 0 1 2 0 2 1 1 0 0 2 0 1 2 2 0 2 2 0 1 0 0 0 0 0 0 0 0 0 2 0 1 2 0 1 0 1 0 0 2 0 1 1 0 0 0 0 0 0 1 0 1 1 0 0 0 0 0 0 0 0 0 1 0 0 0 0 1 2 1 1 1 1 1 2 1 0 0 0 0 0 0 1 0 2 0 0 0 1 0 1 1 1 2 2 0 1 1 1 2 0 0 1 0 0 1 0 2 0 0 1 0 0 0 2 2 1 0 1 1 1 0 2 1 1 0 2 2 0 2 0 0 0 0 2 0 1 1 2 0 0 0 1 0 1 0 0 0 0 0 0 0 0 1 0 0 2 2 2 1 1 0 1 1 0 1 0 1 1 0 1 1 1 1 1 1 0 0 0 0 0 2 0 0 2 2 2 2 0 0 0 0 0 0 0 0 1 1 2 1 2 2 2 2 0 1 1 2 1 0 2 2 0 2 1 1 0 0 0 0 0 2 0 0 2 2 0 0 2 2 2 1 1 2 2 2 2 0 0 2 0 0 0 0 0 0 0 0 1 1 1 0 1 0 1 0 1 0 1 1 1 0 1 1 0 1 2 0 0 0 2 0 1 0 2 1 0 1 0 0 0 1 2 1 1 0 0 0 1 2 0 0 1 0 0 2 0 0 1 1 0 0 0 0 0 0 2 1
144 1 0 2 0 0 0 1 2 1 0 1 1 1 0 0 1 1 1 0 2 0 0 2 0 0 1 0 1 1 1 1 0 0 0 2 0 1 0 1 1 0 1 0 1 2 0 0 1 0 0 0 0 0 1 2 0 0 0 0 1 1 1 1 0 0 0 0 2 0 0 2 1 1 2 1 0 2 2 0 2 2 0 2 2 0 0 1 1 2 1 1 1 2 0 0 0 0 0 0 2 0 1 1 0 0 2 2 0 0 0 0 1 1 0 0 0 0 1 0 1 0 2 2 0 0 2 1 1 1 0 0 0 0 0 0 0 1 0 1 1 1 0 0 1 2 0 0 0 0 0 0 0 1 0 0 2 2 0 2 2 2 0 1 0 1 0 0 0 2 2 2 1 1 1 0 2 0 1 1 1 1 0 2 1 1 1 0 0 2 1 2 1 0 1 0 0 1 0 0 0 0 0 0 1 2 2 0 0 0 1 1 1 0 1 2 1 1 1 1 1 0 0 0 1 0 0 0 0 0 0 0 0 0 2 0 0 2 2 1 0 0 2 2 2 0 0 0 1 1 1 1 0 0 1 0 1 1 1 1 0 1 0 2 0 0 1 0 1 0 0 0 0 2 0 0 0 0 2 0 0 1 1 0 1 1 1 2 0 2 2 0 1 2 2 0 0 0 1 2 1 1 1 0 0 0 0 2 1 1 0 0 1 2 0 0 1 2 0 0 0 0 1 0 0 0 0 1 1 1 2 1 1 0 0 1 1 2 0 1 0 1 1 0 0 0 2 0 2 0 0 0 0 0 2 0 0 0 0 2 2 2 1 0 1 1 0 2 2 0 2 0 0 2 0 0 0 2 1 0 1 2 0 0 1 1 1 1 1 0 0 0 1 0 2 1 0 2 0 0 0 1 0 1 1 0 0 2 1 0 0 0 0 0 0 2 0 0 1 1 0 0 0 1 0 0 0 0 2 1 1 1 0 2 0 0 0 0 1 1 0 0 0 1 0 1 1 0 1 2 0 0 0 2 2 1 2 2 1 2 2 0 0 1 0 2 2 1 0 0 1 0 2 0 1 0 2 1 0 0 1 1 0 1 2 0 0 1 1 0 1 1 0 1 2 1 1 1 1 2 1 1 2 0 2 0 1 2 2 0 0 2 1 1 0 0 0 0 0 0 1 2 2 2 0 2 0 0 0 2 0 2 0 0 0 1 1 0 0 2 1 1 1 1 2 2 0 0 0 1 0 1 0 2 0 0 0 0 0 0 0 0 1 2 0 0 1 0 0 0 0 2 1 0 1 1 1 2 0 2 0 0 2 0 1 1 1 0 1 2 0 0 0 0 0 1 0 0 0 0 0 2 2 2 0 0 0 0 0 2 0 0 0 0 0 1 0 1 0 0 1 1 0 0 0 1 1 0 0 0 0 0 1 0 2 1 1 0 0 0 0 1 0 1 1 0 2 2 1 0 0 2 0 2 0 0 0 2 1 0 0 0 1 1 1 2 0 0 1 1 0 1 0 1 1 1 2 0 0 0 1 1 2 2 2 2 2 0 2 2 0 0 1 0 0 0 1 2 0 1 1 0 0 1 1 0 0 0 1 2 0 0 0 1 1 1 0 2 2 2 0 0 0 2 0 2 1 0 1 1 1 2 1 2 0 0 0 0 0 1 0 1 0 0 0 2 0 0 2 1 1 0 1 0 0 1 0 0 1 1 0 1 2 1 1 1 0 2 1 2 0 0 1 0 0 1 1 0 2 0 1 0 1 0 0 2 0 1 1 2 0 2 0 1 0 0 0 2 2 2 0 0 0 0 1 0 0 0 1 1 1 0 1 0 1 1 1 2 1 0 1 1 0 2 0 0 0 0 1 0 0 0 2 0 0 1 1 0 2 0 0 2 0 0 1 0 0 0 0 0 2 2 0 2 0 0 0 1 0 0 0 0 0 0 0 2 0 0 2 1 0 0 0 0 0 2 1 1 2 2 2 2 0 0 0 0 1 0 2 0 1 2 1 1 2 1 1 2 0 0 0 2 2 0 0 0 1 1 1 2 1 2 0 0 1 1 0 0 1 1 0 0 1 1 0 1 2 2 1 1 2 0 0 2 0 0 0 1 1 0 0 1 1 0 0 0 0 0 0 0 1 0 0 2 2 0 2 0 0 2 0 1 1 0 2 0 0 0 0 0 0 0 1 0 0 0 1 1 1 0 0 0 0 0 0 0 0 0 0 0 0 0 0 2 0 0 0 0 0 0 2 2
145 0 1 1 0 0 0 2 0 2 0 0 1 2 2 2 0 0 0 1 0 1 0 2 0 0 0 0 0 1 1 1 2 1 1 1 1 0 1 1 1 1 0 0 0 0 1 0 0 1 1 0 2 2 0 1 0 1 1 1 0 1 1 1 0 0 0 0 1 0 0 1 2 2 0 2 2 0 0 1 0 1 0 2 2 0 0 1 1 2 1 2 1 1 0 0 1 0 0 0 2 0 0 0 0 0 2 1 1 0 1 2 0 1 1 1 0 0 0 0 2 0 1 1 0 0 1 0 0 0 2 1 0 0 1 0 0 0 0 0 1 2 1 0 1 0 0 0 0 1 1 1 0 0 0 0 0 1 1 2 0 0 0 0 2 2 1 0 2 0 0 0 0 2 0 1 1 0 0 0 0 1 0 2 2 2 2 1 0 0 1 1 1 1 1 0 0 0 0 0 0 0 0 1 2 1 1 0 1 0 0 1 1 0 2 2 0 1 1 1 1 1 2 0 0 1 1 0 0 0 0 0 1 1 0 0 0 2 2 2 0 0 2 0 0 0 0 0 1 0 0 0 0 0 1 0 1 1 0 0 0 0 0 1 0 0 0 0 2 0 0 1 0 1 1 0 0 2 2 0 0 0 0 0 2 1 1 1 1 2 1 1 2 2 2 0 0 1 0 0 1 0 2 0 0 1 0 2 0 0 1 0 2 1 1 0 1 1 2 2 0 0 2 0 1 0 0 1 1 0 2 2 0 0 0 0 0 0 0 0 0 1 2 0 1 0 1 1 1 1 1 0 0 0 1 1 0 0 1 0 1 1 1 0 1 1 0 1 2 1 1 1 0 2 0 0 0 1 0 0 2 1 0 0 2 2 1 0 0 0 0 0 1 1 2 0 1 2 1 1 1 1 2 1 0 0 1 0 0 0 0 0 1 0 1 2 1 1 0 0 1 1 1 0 1 2 0 2 2 2 0 1 0 1 1 0 0 2 1 0 1 0 0 1 0 1 1 0 1 2 0 0 0 1 1 1 1 2 1 2 1 0 1 0 1 1 1 1 0 1 2 1 0 2 0 0 1 2 0 1 1 2 0 0 1 1 0 1 0 2 0 0 0 1 1 0 0 0 0 2 2 1 1 1 1 0 2 2 1 0 0 1 0 0 0 1 1 0 0 1 1 1 1 1 1 1 0 0 0 2 0 0 1 0 1 1 1 1 0 0 0 1 1 1 1 1 0 0 1 1 0 1 0 2 1 0 0 1 0 2 2 0 1 2 1 1 0 0 0 1 0 2 0 0 0 0 0 2 0 2 0 0 2 0 1 0 0 0 0 0 1 1 0 0 2 2 1 0 0 1 0 2 1 2 0 0 1 0 1 0 1 0 0 0 0 0 0 1 0 1 0 1 0 0 0 0 2 2 0 0 1 0 0 0 2 2 2 0 0 0 0 0 0 0 2 0 2 2 0 0 0 2 0 1 1 0 0 1 0 1 1 1 2 2 2 2 2 1 1 1 1 1 0 0 0 1 1 1 1 1 2 0 1 1 1 1 0 1 0 1 0 1 0 1 1 0 1 1 0 0 0 0 1 1 0 1 1 2 2 1 0 0 0 2 0 0 0 0 0 0 0 0 0 2 0 1 2 0 1 1 0 0 0 1 0 0 0 0 0 0 0 0 1 1 0 0 0 0 1 1 0 1 0 0 0 0 1 0 1 1 0 1 2 1 0 1 2 0 0 2 0 0 1 1 1 0 1 0 0 2 1 2 0 2 1 1 0 2 2 2 0 2 0 0 0 0 0 0 0 1 0 2 1 0 1 1 1 0 1 2 2 0 1 0 1 0 0 2 1 1 1 2 0 0 0 0 0 0 1 0 0 0 1 0 0 0 0 1 1 0 0 0 0 0 0 0 0 1 0 0 2 2 0 2 0 0 0 0 0 0 1 1 0 0 0 2 1 0 2 0 0 0 0 0 0 2 1 0 0 0 0 0 0 0 0 0 0 0 2 0 2 2 1 2 2 2 2 2 0 0 0 2 1 0 2 1 0 2 0 0 0 0 0 0 0 1 0 1 2 1 1 0 2 0 2 2 2 0 0 0 2 0 0 1 0 0 0 1 1 0 0 0 1 0 0 0 1 0 0 1 1 0 2 0 1 1 1 1 0 2 0 0 1 0 1 1 1 0 2 1 0 0 1 1 0 0 0 2 0 0 0 0 1 2 0 0 1 0 1 2 0 0 0 1 0 0 0 1 2 0 2 0
146 0 1 1 1 1 1 1 0 2 0 0 0 0 0 0 0 2 2 1 1 0 0 1 0 0 0 0 0 2 2 0 1 1 2 0 2 1 0 0 1 0 1 1 2 1 1 0 1 0 1 1 1 1 1 0 1 1 2 1 1 2 2 1 0 0 0 0 1 0 0 2 2 2 2 2 0 2 2 0 0 1 0 1 2 0 0 0 0 2 0 1 0 1 1 1 1 1 1 0 0 1 1 1 1 1 2 1 1 0 0 2 1 2 2 2 1 0 0 0 2 0 2 2 1 0 1 0 0 0 1 1 1 0 0 0 0 0 0 2 0 2 0 0 0 0 0 0 0 0 0 0 0 0 0 1 1 2 0 2 2 0 0 2 2 1 0 0 0 2 2 2 2 0 2 2 1 0 0 0 0 0 0 2 2 2 1 1 1 0 0 1 2 0 2 0 0 0 1 0 0 1 0 0 0 2 2 0 2 0 0 1 1 0 2 2 0 2 1 1 1 0 2 0 0 2 2 0 0 0 0 0 0 0 1 0 0 2 2 1 0 0 1 2 2 0 0 0 1 1 1 0 0 0 0 0 1 0 0 0 2 0 0 0 0 0 0 0 0 0 2 2 0 2 0 0 0 1 1 0 1 0 1 0 1 1 1 2 0 2 1 1 1 2 1 1 0 0 0 0 0 0 2 0 0 0 1 2 2 2 0 1 2 2 2 0 1 0 1 1 1 1 1 1 1 0 0 2 0 0 1 1 0 0 0 0 0 1 1 1 0 1 2 0 0 0 1 0 0 2 0 2 1 0 1 0 0 0 1 0 1 1 1 0 0 0 0 1 2 1 1 1 1 2 0 0 0 1 1 1 2 2 0 0 1 1 1 1 1 0 0 0 0 0 2 1 0 1 0 0 0 0 1 2 1 0 1 0 0 0 0 0 1 0 1 2 0 0 0 1 0 1 0 1 1 1 1 1 2 1 1 0 0 1 0 0 0 1 1 0 2 0 0 0 1 2 2 0 1 1 0 0 0 1 0 0 0 2 0 2 2 0 0 0 1 1 1 2 0 1 2 1 2 1 1 0 1 2 0 1 2 1 0 1 2 0 0 1 1 0 1 1 1 2 1 0 0 1 1 2 1 0 1 1 1 0 1 1 1 0 0 2 1 0 0 0 0 1 1 2 2 2 2 2 1 2 1 1 1 1 0 2 2 1 2 0 1 1 0 1 0 1 1 1 1 2 0 1 1 1 0 0 1 2 0 0 1 1 0 1 1 0 0 0 0 0 1 2 2 0 0 0 0 0 0 0 0 1 0 2 0 0 1 0 0 0 0 0 0 1 1 1 0 1 1 0 0 0 0 1 0 1 1 2 0 1 1 0 0 1 0 0 0 0 0 0 1 1 1 0 0 1 1 1 1 1 0 0 0 0 0 0 0 2 1 1 1 0 0 0 1 1 0 1 0 0 2 1 1 1 0 1 1 1 1 1 0 2 2 0 0 0 0 2 1 1 1 0 2 1 0 1 0 0 0 0 1 0 0 0 0 1 2 2 2 2 2 0 0 1 0 1 0 0 0 0 0 2 0 2 1 1 1 2 1 1 2 0 1 0 1 1 0 1 1 0 0 0 0 0 0 0 1 1 1 2 0 1 1 1 2 2 0 1 0 0 0 0 0 2 0 2 0 0 0 1 0 1 0 0 0 0 1 0 0 0 0 0 0 0 0 0 2 1 1 1 1 1 1 2 0 0 1 0 0 1 0 0 1 1 1 1 1 1 1 1 1 0 0 2 0 2 0 0 0 0 0 1 0 0 0 0 0 0 1 1 0 0 2 2 2 0 1 1 1 0 1 2 2 0 1 2 0 2 1 0 0 0 0 1 0 0 1 0 0 2 1 1 1 0 0 0 0 0 0 0 0 0 0 0 2 2 0 2 0 0 0 0 0 0 1 0 0 0 0 1 2 0 0 1 0 0 0 1 0 1 0 0 0 0 1 1 0 0 0 0 0 0 2 0 2 2 1 0 2 0 1 1 1 0 0 1 0 0 1 1 0 2 0 0 0 0 0 0 1 1 1 0 2 2 0 0 2 2 0 1 1 0 0 0 2 0 0 2 0 0 0 1 2 1 0 1 1 0 0 0 0 0 0 0 1 1 1 1 1 0 1 2 1 1 1 0 0 0 2 0 1 0 1 0 1 0 0 0 1 2 2 0 2 0 0 0 2 2 0 0 2 1 0 1 1 0 0 1 0 0 0 0 2 0 1 1
147 1 1 1 0 0 0 2 1 1 0 1 2 2 0 0 1 2 0 0 2 0 0 1 0 0 0 0 1 1 1 1 1 1 0 2 1 1 0 0 2 0 1 1 2 2 2 0 1 1 1 0 0 0 1 0 2 1 2 1 1 2 2 2 1 0 0 0 1 0 0 0 2 2 2 2 0 0 0 1 0 1 0 1 1 0 0 0 0 1 0 0 1 2 0 0 0 1 0 1 1 0 0 0 1 0 2 0 2 0 0 2 0 1 1 1 0 1 1 0 1 0 1 1 0 0 1 0 0 0 1 1 0 0 1 1 0 0 0 2 0 2 0 0 2 2 0 0 0 2 2 2 0 0 2 1 1 2 1 1 0 2 0 0 1 1 0 1 1 1 0 0 0 2 2 0 1 1 0 0 0 0 1 1 1 0 0 2 1 2 2 2 2 2 0 2 2 1 0 0 0 0 0 0 1 2 1 0 0 0 1 1 1 0 2 2 0 0 1 1 1 0 2 0 0 1 1 0 0 0 1 1 0 0 2 0 0 2 1 1 0 0 2 1 1 0 0 0 2 0 0 1 1 0 0 1 1 1 0 1 1 0 0 0 0 0 0 0 2 0 0 0 1 2 0 0 1 1 2 0 0 0 2 0 1 0 1 1 1 2 1 2 1 1 2 0 1 0 0 2 0 0 2 1 1 1 0 2 0 2 0 2 1 2 0 0 1 0 1 1 0 0 1 0 1 0 1 2 0 0 2 0 0 0 0 0 0 2 1 2 2 1 1 0 0 0 1 0 1 1 0 1 0 0 2 0 0 2 0 1 1 1 2 0 2 0 0 2 2 1 1 1 1 2 0 0 0 1 0 0 2 1 0 0 0 1 1 0 0 0 0 0 0 0 2 0 1 1 0 0 0 0 1 2 1 0 0 0 0 0 0 0 1 0 1 2 0 0 0 0 0 2 1 2 0 0 0 0 0 0 0 0 0 2 0 1 0 1 1 1 0 0 0 1 0 1 1 1 0 1 0 1 0 2 2 1 2 2 0 2 1 1 1 1 1 2 2 2 0 0 1 0 2 0 1 1 1 1 0 1 2 1 0 1 0 2 1 2 1 1 0 0 0 1 0 0 0 1 1 2 1 1 1 1 1 0 1 2 0 0 0 1 0 0 0 0 1 0 0 0 0 2 2 1 1 1 0 0 0 2 0 0 2 1 1 0 1 0 0 0 0 0 0 0 1 2 0 2 2 2 0 0 1 1 1 1 1 1 0 0 0 0 0 1 0 0 1 0 0 0 0 0 1 0 1 1 1 2 0 2 0 0 2 0 2 0 0 0 1 2 1 1 1 2 0 0 0 1 1 1 1 0 0 2 0 0 2 0 0 1 0 0 0 2 0 0 0 2 1 1 0 2 0 0 0 2 0 1 0 0 1 0 0 1 2 0 2 0 1 0 0 0 0 1 0 0 2 0 1 1 1 1 0 1 0 0 0 2 2 0 0 0 1 2 2 2 1 0 0 1 0 0 0 1 0 1 1 0 2 0 0 0 2 2 2 2 1 1 0 0 0 1 0 0 0 0 0 2 0 1 0 1 0 0 2 0 1 0 1 1 1 1 0 2 0 1 1 1 1 1 0 0 1 2 0 1 1 0 1 1 1 1 0 2 0 1 1 1 0 1 0 1 0 1 0 0 0 1 0 0 0 0 1 0 1 1 0 1 0 1 0 0 2 2 1 0 0 2 1 2 0 1 0 1 1 0 2 0 1 1 0 1 0 1 1 0 1 2 2 0 2 2 2 2 1 1 1 2 2 2 0 0 0 0 2 0 2 0 1 2 1 0 0 2 0 0 2 2 2 2 1 2 0 1 0 0 0 0 0 1 0 0 2 1 0 0 0 0 1 0 0 0 0 0 0 0 0 0 0 0 2 1 0 2 0 0 0 0 0 0 0 1 1 0 1 1 1 0 2 0 0 0 0 2 0 1 0 1 2 1 1 1 0 0 0 1 0 0 0 0 0 0 0 1 2 2 2 2 1 1 1 1 2 1 2 1 0 1 1 2 1 2 0 0 0 2 0 1 1 0 0 1 1 0 1 1 1 2 1 1 2 1 0 1 1 0 0 0 1 0 0 0 0 1 1 0 1 0 0 0 1 1 1 1 1 0 1 0 0 0 0 0 1 0 0 0 1 0 0 0 0 0 1 1 0 0 0 0 2 0 0 0 0 1 0 1 1 1 1 2 1 0 0 2 0 1 0 1 1 0 0 0
148 1 0 2 0 1 1 1 2 1 0 0 0 0 0 0 0 0 0 1 1 1 0 2 0 0 0 1 0 2 1 0 1 0 2 1 1 2 0 0 2 0 0 0 1 0 1 1 1 0 0 0 2 2 0 1 1 0 1 0 0 1 2 2 0 1 0 0 2 0 0 2 2 2 1 2 1 0 0 1 0 1 0 2 2 1 1 1 1 2 0 1 0 0 1 0 0 2 0 2 0 0 0 0 1 0 2 0 2 1 0 1 0 0 2 2 2 0 2 0 1 0 1 1 0 1 1 1 1 1 0 0 1 0 0 1 1 0 0 2 1 1 0 0 1 1 1 0 0 1 0 1 0 0 0 0 1 0 2 0 0 0 1 1 1 2 0 0 0 2 2 1 1 1 1 1 0 2 0 0 0 0 1 1 1 0 1 0 0 2 1 2 0 0 0 0 0 1 0 0 0 0 0 1 1 0 1 0 0 0 1 1 2 0 2 2 1 1 1 1 1 1 1 0 0 1 1 0 0 0 0 0 0 0 2 0 0 2 2 2 0 0 2 1 1 0 0 0 2 0 0 1 1 1 0 0 2 1 1 1 0 1 0 1 0 0 1 0 1 0 0 0 0 1 0 0 0 1 1 0 0 1 1 0 0 0 1 1 0 1 0 0 1 2 2 0 1 2 0 2 2 1 1 0 0 0 0 2 1 1 0 0 2 2 1 0 2 0 0 0 0 0 0 0 1 0 0 1 0 0 2 1 1 0 0 0 0 1 0 1 1 1 1 0 0 0 1 0 2 0 0 0 0 0 2 0 0 1 0 0 0 0 1 0 1 1 0 1 2 1 1 1 0 2 0 0 0 2 0 0 1 1 0 1 1 0 1 0 0 0 0 0 2 1 1 1 2 1 1 0 0 1 1 2 1 0 1 1 0 0 0 0 0 1 1 2 1 0 0 0 0 1 1 1 1 0 0 0 1 0 1 0 0 2 1 1 0 0 0 0 2 0 0 0 2 2 2 0 0 0 0 0 0 2 1 1 1 2 1 1 1 0 2 0 2 2 2 2 0 1 2 1 1 1 1 1 0 2 0 2 1 0 0 0 1 2 0 1 1 0 1 1 0 1 2 2 2 1 1 2 2 2 1 1 1 0 1 1 1 0 0 2 0 1 0 0 0 0 0 0 0 2 2 2 0 2 0 1 1 1 0 2 1 0 1 1 1 0 1 2 0 1 2 2 2 1 0 0 0 0 0 0 1 1 1 0 0 2 0 1 1 0 0 0 0 0 0 1 1 1 0 0 0 0 0 0 0 2 0 2 0 0 1 0 1 0 0 0 1 1 0 1 1 1 0 1 1 1 1 1 0 0 0 1 1 0 1 0 0 1 1 0 0 0 0 0 0 0 0 0 0 0 0 1 1 0 0 1 0 0 2 0 0 2 2 0 2 0 1 0 0 2 0 1 0 0 2 0 0 0 1 1 0 0 0 0 0 2 2 0 0 0 1 1 1 1 0 2 0 0 0 0 0 0 0 1 2 0 0 0 2 0 1 0 1 1 1 1 0 1 0 0 1 0 1 1 2 2 0 1 0 1 0 0 1 0 2 1 2 1 0 0 0 2 0 0 0 1 1 1 0 0 1 2 0 1 1 0 1 1 1 1 1 2 0 1 1 0 0 0 0 0 0 1 0 0 0 0 1 1 1 1 2 0 0 0 0 0 1 1 0 1 2 2 0 1 1 2 0 2 0 1 0 1 1 0 1 0 1 1 0 2 0 0 0 2 0 2 2 2 0 2 1 1 0 0 0 1 1 2 0 1 0 0 2 0 0 0 1 2 2 0 2 0 1 0 1 1 1 0 1 1 0 2 0 0 0 0 1 0 0 0 2 0 0 1 1 0 1 0 0 0 0 0 0 0 1 0 0 1 1 1 1 2 0 0 1 0 0 0 0 0 0 0 0 0 2 0 2 1 1 0 1 1 0 2 0 1 1 1 1 1 0 0 0 0 0 1 0 0 0 0 0 2 2 2 2 1 0 0 1 2 2 0 0 1 1 2 0 0 0 1 0 0 0 1 0 0 2 2 0 0 2 2 1 1 0 1 0 0 2 0 0 0 1 0 0 1 1 0 0 0 0 0 0 0 0 0 0 0 1 1 0 2 1 0 1 2 0 2 2 0 1 0 1 0 2 1 0 0 0 0 0 0 0 0 0 0 2 0 0 0 1 1 0 0 1 1 0 2 1 0 0 2 0 0 0 1 1 0 1 0
149 1 2 0 0 0 0 2 2 2 0 0 0 0 0 0 0 2 2 0 2 0 0 2 0 0 0 0 0 1 1 1 2 2 0 2 0 1 0 0 1 0 0 0 1 0 0 0 2 0 0 0 0 0 1 0 0 0 1 2 0 0 0 1 1 1 1 1 2 0 0 0 2 2 2 2 0 2 2 0 2 2 1 0 2 0 0 0 0 2 0 1 1 2 0 0 0 1 0 1 1 0 2 2 0 0 2 1 0 0 0 0 0 0 0 0 0 0 1 0 1 0 2 2 0 1 1 1 0 1 0 0 1 0 0 0 2 0 0 0 1 1 1 0 0 1 0 0 0 2 0 0 0 1 1 0 0 1 0 0 0 0 1 0 0 0 0 0 0 2 2 2 1 1 1 0 2 0 1 1 1 2 0 1 1 1 1 1 0 0 1 2 0 0 0 1 1 0 0 0 0 1 0 0 1 1 1 1 2 1 0 0 2 0 2 2 1 0 1 1 1 0 1 1 1 1 1 0 0 0 0 0 0 0 2 0 0 2 2 1 0 0 2 0 1 1 1 0 1 1 1 0 0 0 1 0 0 1 1 1 0 1 0 0 0 0 1 1 1 0 0 0 0 2 0 0 1 0 1 0 0 0 2 0 1 1 1 2 0 2 1 1 2 2 2 0 1 0 1 0 0 0 2 1 1 2 0 2 1 1 0 1 1 1 2 0 1 0 0 0 0 0 1 1 1 0 0 0 1 1 1 2 0 0 0 0 0 2 0 1 1 0 2 0 0 0 1 0 2 2 0 0 0 1 1 0 1 1 0 0 0 0 1 0 1 0 0 1 1 0 2 0 1 2 0 0 0 2 1 1 1 0 0 0 0 0 0 0 0 0 0 0 0 0 1 1 1 1 1 1 1 1 1 2 1 0 0 2 0 0 0 0 1 0 1 2 1 0 1 0 0 1 0 0 0 0 0 0 0 0 0 0 1 1 1 0 0 1 1 1 2 0 1 1 2 2 2 1 0 0 0 0 0 2 1 0 1 1 0 0 0 0 0 1 0 1 1 2 0 0 0 0 2 2 2 0 2 1 1 0 1 1 0 1 1 1 0 2 1 1 1 1 0 1 0 1 1 2 2 2 0 0 2 0 2 0 2 1 1 0 0 1 0 0 0 0 0 1 0 1 1 2 1 1 0 1 1 0 0 2 0 1 1 0 0 0 0 1 0 1 1 2 0 0 0 0 1 1 1 1 0 0 1 2 0 1 0 1 0 1 0 0 1 1 0 0 1 2 2 0 0 0 1 0 1 1 2 2 0 2 0 0 1 0 0 0 0 0 1 2 0 1 0 1 1 0 1 1 1 1 1 2 2 2 0 0 0 0 0 1 1 1 0 0 0 0 0 2 1 0 0 1 1 1 1 0 0 2 0 0 1 0 0 2 1 0 2 0 0 0 0 0 0 1 1 0 1 1 1 1 0 1 0 2 0 0 0 2 2 0 0 0 1 1 1 1 0 1 0 0 1 0 0 0 0 2 2 0 0 0 1 1 2 2 2 2 1 0 0 1 0 1 1 0 0 0 0 1 0 1 0 1 0 1 1 0 1 1 2 0 1 1 0 2 0 0 0 2 2 2 0 0 0 2 1 2 0 0 1 0 1 0 0 2 0 1 2 0 0 0 0 0 0 0 0 0 0 0 0 0 0 0 0 0 0 0 1 0 1 1 0 0 2 2 1 0 1 2 1 2 0 1 1 1 1 2 1 0 0 2 0 2 0 0 0 1 0 2 1 1 1 1 0 1 0 0 0 1 1 1 1 0 0 0 0 1 1 0 1 2 2 1 1 1 1 0 2 2 1 1 1 2 0 2 1 0 0 0 1 0 0 0 2 0 0 1 1 0 1 1 1 0 0 0 1 0 0 0 0 1 1 1 1 1 1 0 1 1 0 0 1 0 0 0 0 1 2 0 2 1 0 0 0 2 0 2 0 0 2 2 1 2 0 0 0 0 0 1 0 0 1 2 0 2 2 2 2 1 0 0 0 2 1 1 2 1 0 2 0 1 0 1 0 0 1 1 0 0 2 2 0 0 2 1 1 1 1 1 0 0 1 0 1 1 0 0 1 2 2 0 0 2 1 0 0 0 1 0 0 1 0 1 1 1 0 0 1 1 0 2 1 1 1 0 1 1 2 0 2 0 0 0 0 0 0 1 1 0 2 0 0 0 0 1 0 0 1 0 0 0 0 0 0 1 0 1 0 1 0 0 0 0
150 1 2 0 0 0 0 2 1 2 0 0 0 1 1 1 0 2 1 1 1 0 0 1 0 0 0 0 1 2 2 1 1 1 1 1 1 0 0 1 0 0 0 0 1 1 0 0 2 0 0 0 0 0 0 1 0 0 0 0 0 1 2 2 0 0 0 0 1 0 0 2 2 2 2 2 0 2 2 0 2 2 0 1 2 0 0 0 0 2 0 0 0 2 1 1 0 1 0 1 1 0 2 1 0 0 2 1 1 0 1 2 0 1 1 1 0 0 1 0 1 0 0 0 0 2 0 0 0 0 2 0 0 0 1 0 1 0 0 0 0 2 0 0 1 1 0 0 0 2 1 2 0 0 0 0 1 1 0 1 0 0 0 1 2 2 0 1 0 0 0 0 0 2 1 0 2 1 1 1 1 1 0 2 2 2 1 2 1 0 0 2 2 2 1 1 0 0 0 0 0 0 0 1 2 0 0 0 0 1 0 1 0 0 1 2 0 2 1 1 1 1 2 0 0 0 0 0 0 1 0 0 0 0 2 0 0 2 2 2 0 0 0 1 1 0 1 0 2 0 0 0 0 0 1 0 1 1 1 2 0 1 0 1 0 0 0 0 2 1 0 1 0 2 0 0 0 1 1 0 0 0 2 1 1 0 1 1 0 1 0 1 0 2 2 0 0 0 0 1 1 1 1 0 0 0 0 2 0 1 0 1 2 2 1 0 2 0 1 1 1 1 2 2 1 0 1 1 1 0 1 2 0 0 0 0 0 0 0 1 2 1 2 0 1 0 2 0 1 1 0 1 0 1 0 1 1 2 0 1 1 1 2 0 2 0 0 1 2 1 1 1 0 2 0 0 0 2 1 0 2 0 0 0 1 0 0 1 1 0 0 0 1 1 2 0 1 0 0 0 0 1 0 2 1 1 0 1 0 0 0 0 1 0 1 2 0 1 0 0 1 1 1 1 1 1 0 0 0 0 0 0 0 2 0 0 1 0 0 1 2 0 0 1 1 2 1 1 0 1 0 0 0 0 0 0 0 2 0 2 2 0 1 1 0 1 1 2 0 0 0 0 1 2 0 0 0 1 0 1 1 1 0 0 1 1 0 1 0 1 1 0 0 1 2 1 1 2 1 1 0 0 1 1 1 0 1 0 0 0 0 2 0 2 0 0 1 1 0 1 1 2 1 1 1 1 0 2 2 0 2 0 1 0 0 0 0 0 0 2 2 2 1 1 1 1 1 1 2 2 0 1 0 2 1 1 0 0 1 1 0 0 0 0 0 0 0 0 0 0 0 2 1 0 1 2 2 1 0 1 0 0 2 0 2 1 1 0 0 0 0 1 0 0 0 0 0 1 1 0 0 2 0 1 0 0 1 0 0 0 1 1 0 0 0 0 1 1 1 0 0 1 0 0 0 0 2 1 0 0 0 0 1 0 1 0 2 0 1 0 0 1 0 1 1 0 1 1 2 2 0 2 0 1 0 0 1 2 1 0 0 0 2 1 2 2 0 2 0 0 0 0 0 0 0 0 0 0 1 0 0 1 2 1 1 1 2 0 0 2 1 0 0 1 1 0 1 2 0 0 0 0 0 0 2 0 0 1 1 0 1 1 0 1 1 0 0 0 0 0 0 0 0 2 0 2 0 0 0 0 1 1 0 2 0 1 0 0 0 2 0 2 0 0 0 0 0 1 0 0 0 0 1 1 1 0 0 0 0 0 0 0 2 1 1 0 0 2 1 2 0 1 0 0 0 1 0 0 0 1 0 1 1 0 0 2 0 2 2 2 0 2 2 2 0 0 1 0 0 0 0 1 0 0 2 0 2 0 1 2 1 0 2 0 2 0 2 2 2 0 1 2 0 2 0 0 0 0 2 0 0 0 2 1 0 1 0 0 0 0 0 0 0 0 0 0 0 0 0 0 0 0 0 2 0 0 0 1 1 1 0 0 1 0 1 2 1 0 2 0 0 0 0 2 0 2 0 0 2 2 2 2 1 0 1 2 0 0 0 1 0 1 1 1 2 1 1 2 0 0 0 2 2 0 1 0 1 1 0 1 0 1 0 0 2 1 0 1 2 0 0 2 1 2 1 1 2 0 0 0 2 0 0 1 0 0 1 1 1 0 0 1 1 2 0 0 0 0 2 0 1 0 2 0 0 0 0 0 0 1 0 0 2 0 2 0 0 1 1 0 0 0 0 0 0 1 1 0 2 0 0 0 0 1 1 1 1 1 0 1 1 0 1 1 0 0 0 1 2 0 2 0
151 1 1 2 1 0 0 2 1 2 0 0 1 2 2 2 0 0 0 0 1 0 1 1 0 0 0 0 2 1 2 2 1 1 1 1 1 1 0 0 2 0 1 1 2 1 2 0 1 1 1 0 0 1 2 0 1 0 0 1 0 1 1 1 1 2 2 0 1 0 0 1 2 2 2 2 0 1 1 0 2 2 0 0 0 0 0 0 0 2 0 0 0 2 0 0 1 0 0 0 2 0 1 1 1 1 2 1 1 0 0 2 0 0 0 0 0 0 2 0 0 0 2 2 1 0 1 2 1 2 1 0 0 0 1 0 0 0 0 2 1 1 0 0 0 1 0 0 0 1 1 1 0 0 0 1 0 1 0 1 1 1 0 1 0 1 0 0 0 2 2 1 1 1 1 0 2 0 1 1 1 2 1 2 2 1 2 1 0 1 0 1 1 0 1 0 0 0 1 0 0 1 0 1 1 1 2 0 1 0 1 2 1 0 2 2 0 0 1 1 1 1 2 0 0 2 2 0 0 0 0 0 0 0 1 0 0 2 2 2 0 0 2 1 1 0 0 0 2 0 0 1 0 0 0 0 1 0 0 0 0 0 0 1 1 1 0 0 2 1 0 1 0 1 0 0 0 0 1 0 2 0 2 1 1 0 1 1 1 1 1 1 1 1 2 0 1 1 1 2 1 0 2 0 0 0 2 2 1 1 0 0 2 2 1 0 2 2 0 0 0 0 1 1 0 0 1 1 1 2 2 0 0 0 0 0 0 1 1 1 1 1 2 0 0 0 1 0 2 0 0 0 1 0 0 1 1 1 0 0 0 0 1 0 1 0 0 1 1 0 2 0 1 2 0 0 0 2 0 0 1 1 0 0 2 0 2 0 0 1 1 1 0 0 1 1 1 0 1 1 1 1 0 0 0 0 0 1 1 0 0 0 0 0 0 1 1 0 0 0 0 1 0 0 1 2 0 0 0 0 0 0 0 0 2 1 0 1 1 0 2 0 0 1 0 1 1 2 0 2 0 1 0 1 0 0 0 1 1 1 0 0 0 0 0 0 0 1 0 0 1 0 1 2 1 0 0 2 0 1 0 1 1 1 2 0 0 1 0 1 1 1 0 2 1 0 0 2 1 1 0 0 1 1 1 0 2 1 0 0 0 0 0 1 0 1 0 0 1 2 2 1 2 2 1 2 1 1 1 2 0 1 2 2 2 0 1 1 0 2 1 1 1 1 2 2 0 0 1 1 0 1 1 2 2 0 0 0 0 1 1 0 0 1 0 0 0 0 0 1 0 0 0 0 0 0 0 1 0 1 0 0 1 0 1 0 0 0 2 2 1 0 1 1 0 0 0 0 0 0 0 2 0 2 0 0 1 0 0 2 1 0 1 1 1 1 1 0 0 0 0 1 1 1 1 1 0 1 0 0 0 0 0 1 2 0 2 0 1 0 0 0 0 1 0 0 2 1 1 1 0 2 0 0 0 0 0 2 1 0 0 0 2 1 1 1 2 2 0 0 1 0 1 0 0 1 1 0 1 0 0 0 2 2 1 2 1 0 1 2 0 0 0 0 0 0 1 2 0 2 0 1 0 1 1 0 0 2 1 0 1 1 0 1 0 0 0 1 1 1 0 0 0 2 0 1 1 0 1 1 1 1 0 2 0 0 1 1 0 1 1 0 0 0 1 0 0 0 1 1 1 1 0 1 0 0 0 0 0 0 0 2 2 1 0 0 2 1 2 1 0 0 1 1 1 1 1 0 1 0 1 0 2 0 0 2 0 2 2 2 0 2 2 2 0 0 1 1 0 1 0 0 0 0 2 1 1 0 1 2 1 0 2 0 1 0 1 1 0 0 1 0 0 2 0 0 0 0 1 1 1 1 2 0 0 1 1 0 1 0 0 0 1 0 0 1 1 0 0 0 1 1 1 1 1 0 1 0 0 0 0 0 1 0 1 1 1 0 1 2 0 0 0 2 0 1 0 0 1 0 1 1 1 0 1 2 0 0 0 1 0 1 1 1 1 1 1 2 0 0 0 1 1 0 1 1 1 1 0 1 0 1 0 0 1 1 0 0 0 0 0 0 2 2 2 2 2 1 1 1 2 0 1 1 0 0 0 2 2 0 0 1 0 0 0 0 1 0 2 0 0 0 1 0 1 1 1 1 0 0 1 0 2 0 1 1 1 0 2 1 0 1 0 0 0 0 0 2 0 0 0 0 1 2 0 0 1 1 0 1 1 0 0 0 0 0 0 0 1 0 2 1
152 0 1 1 0 0 0 2 1 2 0 0 0 1 1 1 0 1 1 1 1 0 0 2 0 0 0 0 0 1 1 2 1 0 0 1 1 2 0 1 1 0 0 0 2 0 0 0 1 1 1 0 0 0 2 1 0 0 1 1 0 1 1 1 0 0 0 0 1 0 0 1 2 2 1 2 1 2 2 0 0 2 0 1 2 0 0 1 1 2 1 2 0 0 0 0 0 0 1 0 2 0 1 1 0 0 2 2 0 0 0 1 0 0 1 1 0 0 1 0 1 1 1 1 0 1 0 1 1 2 0 0 0 0 1 1 0 1 0 2 1 1 0 0 0 0 0 0 0 0 0 0 0 0 0 0 0 1 2 1 1 1 0 1 0 1 0 0 1 1 0 0 1 1 1 0 2 0 1 1 1 1 0 0 0 0 0 1 1 2 2 2 2 0 2 0 0 0 1 0 0 1 1 0 1 2 2 0 1 0 0 2 0 0 1 2 0 0 1 1 1 1 2 0 1 2 1 0 0 0 0 0 0 0 1 0 0 2 2 2 0 0 2 2 2 0 0 0 1 1 1 1 0 0 1 0 1 0 0 0 0 0 0 0 0 0 1 0 1 0 0 0 1 1 1 2 1 0 0 0 2 0 1 0 0 0 2 0 0 2 1 1 1 2 2 0 1 0 0 1 1 0 1 0 0 0 1 2 1 1 0 0 1 2 0 0 1 0 0 0 2 2 0 0 1 0 0 2 1 1 1 2 0 0 0 0 0 0 0 0 0 0 2 0 0 0 2 2 2 2 2 0 0 0 2 0 0 2 1 0 1 1 1 0 1 1 0 2 2 0 2 0 0 2 0 0 0 2 1 1 1 0 0 0 1 0 0 1 1 0 0 0 0 0 1 1 1 0 0 0 0 0 1 1 0 0 1 0 0 0 0 0 0 0 0 1 1 1 0 0 1 2 0 0 0 0 0 1 1 1 0 1 0 2 0 0 0 1 0 0 0 0 0 0 0 1 2 2 0 0 0 0 0 2 1 1 1 2 0 1 0 0 1 0 1 1 1 2 0 1 1 1 2 1 1 0 0 0 0 0 2 1 0 1 0 2 1 1 0 2 0 0 0 1 1 0 1 0 0 2 2 2 2 0 0 0 0 2 0 0 0 1 0 0 0 1 1 1 0 1 1 2 1 1 0 1 0 1 1 2 0 1 1 1 1 0 1 1 0 2 2 2 1 1 1 1 0 1 1 2 1 1 0 0 1 1 1 0 0 0 0 0 0 2 0 0 0 1 1 0 0 2 2 0 1 1 2 2 0 2 0 0 1 0 1 0 0 0 0 0 0 0 0 1 0 0 1 0 0 0 0 2 1 1 1 0 1 0 0 1 0 0 0 0 0 0 1 1 1 0 0 1 0 0 0 1 1 2 0 0 1 0 1 2 1 1 2 0 1 0 1 0 0 0 1 0 2 0 1 1 0 1 1 0 1 1 0 1 1 0 0 0 2 1 1 2 1 0 1 0 1 1 0 0 0 2 2 0 1 0 1 0 0 0 0 0 0 0 0 1 0 1 0 1 1 0 1 1 0 2 0 2 0 0 2 0 1 0 1 0 1 1 0 1 0 0 0 0 0 0 0 2 1 1 1 2 0 0 0 0 0 0 0 2 0 1 1 0 0 0 0 0 0 0 0 0 0 0 1 1 1 1 1 0 0 0 0 0 0 0 0 0 2 2 0 0 1 2 1 2 0 1 0 1 1 0 1 0 1 1 0 0 1 2 1 1 0 2 1 1 1 1 2 2 1 1 0 0 0 0 0 2 0 0 0 0 1 0 1 1 1 0 2 0 1 0 1 2 2 0 2 2 0 2 0 0 0 0 1 0 1 1 2 0 0 1 1 0 2 0 1 0 0 0 0 1 1 0 0 0 2 2 0 2 0 0 0 2 0 0 0 0 0 1 1 0 1 0 1 2 0 0 2 0 0 1 0 1 1 1 1 1 1 0 1 1 0 1 0 0 0 0 0 1 2 1 1 2 0 0 0 2 1 0 1 1 0 1 1 0 0 0 0 0 1 0 0 0 1 1 0 0 2 2 0 1 0 1 0 0 2 0 0 1 1 0 0 0 0 0 0 0 1 2 0 0 0 0 0 0 1 1 2 0 0 0 0 1 1 1 1 0 2 0 2 0 1 0 1 0 0 0 0 0 0 2 2 0 2 0 0 0 1 2 0 1 1 0 0 1 0 0 0 2 0 1 0 1 2 0 1 0
153 0 2 1 1 0 0 1 2 1 0 1 0 1 1 1 0 0 0 1 1 1 0 2 0 0 1 0 0 2 1 0 1 1 1 2 0 2 0 2 1 0 1 1 1 1 1 0 1 0 0 0 1 1 0 0 1 0 1 1 0 2 2 2 1 1 1 0 1 1 1 2 2 2 1 2 1 2 2 0 2 2 1 0 1 0 0 0 0 1 0 0 0 1 0 0 1 0 0 0 2 0 2 2 0 0 2 1 1 0 0 2 0 0 1 1 1 0 0 0 2 0 1 1 0 1 1 0 0 0 2 0 0 0 0 0 0 0 2 0 1 1 1 0 0 1 0 0 0 1 0 1 0 1 0 0 0 1 1 0 0 0 1 1 0 2 0 0 0 2 2 1 1 1 2 1 2 0 0 1 1 2 1 2 2 1 2 0 0 0 0 1 2 0 1 0 1 0 0 0 0 0 0 0 1 1 2 0 0 0 0 0 0 0 2 2 1 1 0 1 1 2 1 0 1 1 1 1 1 1 0 0 0 0 2 0 0 2 2 0 0 1 1 1 2 1 1 0 1 1 0 1 0 0 0 1 1 1 1 1 0 1 0 0 0 0 0 1 2 0 0 1 1 2 0 0 0 1 2 0 2 0 2 1 2 2 2 1 0 1 0 1 2 2 2 0 0 2 0 1 1 0 2 0 0 2 0 2 0 0 1 0 0 1 1 0 2 1 1 1 0 0 2 1 1 0 0 2 1 2 2 1 0 0 0 0 0 1 0 1 1 1 1 0 0 0 0 0 1 0 1 0 0 1 1 0 1 1 0 0 0 0 2 0 1 1 0 1 1 0 2 0 2 2 0 0 0 2 1 0 0 0 0 0 1 1 1 0 0 0 0 0 1 1 1 2 1 2 1 0 1 1 1 2 1 0 0 0 0 0 0 0 1 0 1 2 1 0 0 0 0 1 2 0 1 1 2 0 1 0 1 0 0 2 0 0 0 2 0 0 0 0 0 2 0 2 2 1 1 2 0 1 0 2 2 1 2 0 0 1 0 0 0 0 0 1 1 2 0 0 2 0 2 0 1 1 1 2 0 1 1 0 0 1 2 0 0 1 1 1 0 0 0 2 2 0 0 2 1 1 1 0 1 1 1 1 2 0 0 0 0 1 0 0 1 0 0 0 0 1 0 2 2 1 0 1 0 0 0 2 0 1 1 1 1 1 1 1 1 2 1 2 1 1 2 2 0 1 1 1 0 0 0 0 2 0 2 0 0 0 0 0 1 2 0 0 0 0 0 0 0 0 1 0 1 1 1 2 0 0 2 0 2 0 1 1 1 0 1 2 0 0 0 1 0 0 0 1 1 0 0 1 1 1 0 1 1 0 0 1 0 0 2 2 1 1 0 1 0 0 0 1 0 0 0 0 2 1 0 0 1 0 0 0 1 1 1 0 1 0 0 1 0 1 1 0 1 1 1 1 0 2 0 2 0 0 1 2 1 0 0 0 1 1 1 2 0 1 1 1 0 1 0 0 1 2 2 0 0 0 2 0 2 2 2 2 1 0 1 2 1 0 0 1 1 0 1 2 0 1 0 1 0 0 2 0 0 2 1 2 0 0 0 0 0 0 0 2 2 2 0 0 0 2 1 2 0 1 0 0 1 1 0 2 0 2 1 0 0 0 0 1 0 0 0 0 0 0 0 0 0 0 1 0 0 1 1 0 0 0 0 2 2 0 0 1 1 1 1 2 0 0 0 1 1 1 2 0 0 1 1 1 1 1 1 1 0 0 0 2 0 2 0 1 0 0 0 0 0 0 0 1 0 0 2 0 1 0 1 2 1 0 1 0 1 1 1 2 1 1 1 2 0 1 0 0 0 0 1 0 2 1 1 0 0 1 1 1 2 1 1 1 1 0 0 1 1 1 0 0 2 2 2 1 1 0 2 0 0 0 0 0 0 1 1 1 1 0 1 1 1 0 0 2 0 1 0 0 1 1 2 2 0 0 0 0 1 1 0 0 0 2 1 1 0 0 2 2 0 0 0 2 2 0 2 2 0 1 1 1 1 1 0 0 0 2 0 1 2 1 1 0 1 1 2 1 0 2 1 1 1 1 0 2 0 0 0 1 1 0 1 0 1 2 1 0 1 0 1 0 1 0 0 1 1 0 1 0 0 0 2 0 0 0 1 0 1 0 1 0 1 0 2 0 0 0 0 2 0 0 0 0 0 0 0 0 0 1 1 2 0 1 0 2 1 0 0 0 1 0 0 0
154 1 1 1 0 0 0 1 2 1 0 1 0 0 0 0 0 2 2 1 1 1 0 2 0 0 1 0 2 1 1 2 2 1 0 1 1 2 0 1 1 0 0 0 2 1 1 0 2 0 0 0 0 0 0 0 0 0 1 1 0 1 2 2 1 1 0 0 2 1 0 2 2 2 2 2 0 2 2 0 0 2 1 0 1 0 0 0 0 1 0 0 1 1 0 0 0 1 0 1 0 0 1 0 2 2 2 1 1 0 0 1 0 0 0 0 0 0 2 0 0 0 1 1 0 2 0 0 0 0 1 0 1 0 0 0 0 0 0 0 0 2 0 0 1 2 0 0 0 1 1 2 1 0 1 0 0 0 0 1 0 0 0 0 0 2 0 1 1 0 0 0 2 0 2 1 1 0 1 1 1 2 0 2 1 1 1 2 1 0 0 2 1 1 0 1 1 0 0 0 0 0 0 0 1 2 1 2 1 0 1 1 0 0 2 2 0 1 0 1 1 1 1 0 0 2 2 0 0 0 0 0 1 1 1 0 0 2 2 2 0 0 2 1 1 0 0 0 1 0 0 0 1 0 0 0 1 2 2 2 0 2 0 0 0 0 0 0 2 0 0 2 0 2 0 1 1 1 1 0 0 0 2 0 2 1 2 0 0 1 0 0 2 2 2 0 1 1 1 1 1 0 2 1 1 1 0 2 2 2 0 2 2 2 2 1 2 0 0 0 2 2 1 0 0 0 0 1 1 1 2 0 0 0 0 0 0 1 1 0 0 2 2 0 1 0 2 1 2 1 1 0 0 0 1 1 0 0 0 2 2 2 1 0 0 0 0 1 2 1 1 1 0 2 0 0 0 1 0 0 2 1 1 1 1 0 0 0 0 0 0 0 0 0 2 0 1 0 0 0 0 0 0 2 1 1 0 0 0 0 0 0 2 0 2 2 0 1 0 0 0 2 0 1 1 1 2 0 0 1 0 1 1 0 2 1 0 0 0 0 1 0 0 1 0 1 1 0 1 1 0 1 0 1 1 1 1 1 1 2 2 0 2 0 0 0 0 2 0 0 0 0 1 1 1 0 0 2 0 1 1 1 0 0 2 2 0 2 1 1 0 0 0 1 1 0 0 0 0 2 1 1 2 0 2 0 2 0 1 0 1 0 0 0 1 1 0 1 1 2 2 2 2 2 1 2 0 0 0 2 0 0 0 0 0 0 2 0 0 1 0 1 1 1 1 1 0 2 2 2 0 0 0 2 0 2 0 0 0 0 0 0 1 2 0 0 1 0 0 0 0 2 0 0 0 0 0 2 0 1 1 0 1 0 1 1 1 0 1 2 0 0 1 0 0 0 0 1 1 1 1 1 0 2 0 0 2 0 0 0 2 2 0 0 0 0 0 1 1 0 0 1 0 0 0 0 2 2 0 0 2 0 0 1 2 0 2 0 0 0 0 1 1 1 1 0 2 2 1 1 1 2 0 2 0 0 0 2 1 1 1 0 1 2 2 2 2 1 0 0 0 0 0 0 0 2 2 0 0 0 0 1 1 1 2 2 0 0 1 1 0 1 0 0 0 1 1 1 0 1 1 1 0 1 1 0 1 2 2 0 0 0 1 1 0 0 1 1 1 1 0 0 0 1 0 2 0 0 0 0 1 1 0 2 0 1 1 1 1 2 0 2 0 1 0 0 1 0 0 0 0 0 1 0 0 0 0 0 2 1 0 0 1 1 1 0 0 2 2 2 0 1 0 1 1 0 1 0 2 0 1 0 1 0 1 1 1 1 1 2 0 2 2 2 0 0 1 1 0 2 0 2 2 0 0 1 1 0 2 2 1 0 2 0 1 0 2 1 1 1 0 2 0 2 0 0 0 0 0 0 0 0 2 0 0 1 1 0 2 0 0 2 0 0 0 1 1 0 0 0 2 2 1 2 0 0 1 0 0 0 0 0 0 0 0 0 1 0 0 2 0 0 0 2 0 1 0 1 2 2 2 2 0 0 0 0 0 0 1 0 1 2 1 2 2 2 2 2 0 1 0 1 0 0 2 1 0 0 0 1 0 1 0 1 1 1 0 1 2 1 0 1 2 0 1 1 1 1 0 0 2 0 1 2 0 0 0 1 1 0 0 0 2 2 2 0 0 1 0 0 1 0 0 1 1 0 1 0 0 0 1 0 0 1 0 0 1 0 2 0 1 1 0 0 2 1 2 2 1 0 0 0 1 1 0 0 1 0 0 2 0 0 0 2 0 0 0 1 1 0 0 0
155 0 2 0 0 0 0 1 2 0 0 2 0 1 1 1 0 1 1 2 0 0 1 2 0 0 0 0 0 2 2 1 1 1 0 0 2 0 0 1 0 0 0 0 1 1 0 0 2 0 0 0 0 0 1 2 1 0 2 1 0 2 1 1 1 2 2 0 2 2 1 2 2 2 1 2 0 1 1 0 2 2 0 1 1 0 0 0 0 2 0 1 0 1 0 0 2 0 0 0 2 0 2 2 0 0 2 2 1 1 0 1 0 0 1 1 1 0 0 0 0 0 1 1 0 0 0 0 0 0 0 0 0 0 0 0 0 0 1 0 1 1 1 0 1 2 1 0 0 0 0 0 0 0 0 1 1 0 0 2 1 1 0 1 0 2 0 0 2 0 0 0 2 0 2 2 2 0 1 1 1 2 0 1 1 1 1 1 0 0 0 1 0 1 1 0 0 0 1 0 0 1 0 0 1 2 1 1 0 0 0 1 1 0 2 2 0 1 1 0 2 0 1 0 0 1 1 0 0 1 0 0 0 0 2 0 0 2 2 1 0 1 2 1 1 0 0 0 1 0 0 1 0 0 0 0 1 0 0 0 0 0 0 2 0 0 1 1 1 0 0 2 1 2 0 0 0 1 2 0 1 0 2 1 1 0 1 2 0 2 0 0 0 1 1 0 1 1 0 0 0 0 2 1 0 1 2 2 0 1 0 1 2 2 2 0 1 1 0 0 2 2 1 0 2 0 0 1 1 1 2 1 1 0 0 0 0 2 1 0 0 2 1 0 0 0 1 0 1 2 0 1 0 0 1 1 0 1 0 1 1 1 1 0 1 0 0 0 2 2 0 2 1 2 0 0 0 1 0 0 1 0 0 0 0 0 0 0 0 1 0 0 0 0 2 1 0 0 0 0 0 1 1 2 0 0 1 0 0 0 0 0 2 0 2 2 0 0 0 1 0 1 0 1 1 1 1 0 2 0 2 0 0 2 0 1 0 0 0 0 1 0 1 2 1 2 2 0 0 1 0 0 0 1 2 0 2 2 1 1 1 0 1 1 1 1 1 1 0 0 1 0 1 2 2 0 2 1 0 1 1 1 0 1 2 0 0 0 0 0 2 2 0 1 2 0 0 1 1 2 1 1 2 0 2 0 2 1 0 0 0 1 0 0 0 1 1 0 0 1 1 1 1 1 0 1 0 0 0 2 0 2 1 0 1 0 1 0 2 2 1 2 2 2 2 2 0 1 1 1 0 0 1 2 0 1 0 1 0 1 1 0 0 1 0 0 1 1 1 0 1 0 1 0 1 1 1 2 0 1 1 1 2 0 2 1 1 1 0 2 0 1 0 0 0 0 1 0 0 0 0 1 0 0 2 0 0 0 0 0 2 0 1 1 1 1 1 0 0 0 2 2 0 0 0 0 2 1 0 0 1 0 0 0 2 1 1 0 0 0 0 2 0 1 1 0 2 0 1 1 0 2 0 0 0 0 1 2 2 0 0 0 1 2 2 2 0 2 0 0 1 0 0 0 0 1 2 1 1 1 2 0 2 1 2 2 1 0 0 1 0 0 0 0 0 1 2 2 0 2 1 1 0 1 0 0 1 1 2 0 0 0 1 1 1 0 0 1 1 1 0 0 0 2 0 1 1 1 2 2 2 2 0 2 0 0 1 0 0 1 0 1 0 1 0 0 0 0 0 0 0 0 0 1 0 1 0 0 0 0 0 0 2 1 1 0 1 1 2 1 0 0 0 1 1 0 2 0 2 0 0 1 0 1 1 0 1 2 1 2 0 1 0 2 0 0 0 1 0 2 0 1 0 0 1 0 1 0 1 2 2 0 1 0 0 0 1 1 1 0 1 1 0 2 0 0 0 0 1 0 1 1 2 0 0 0 0 0 0 0 0 0 0 0 0 0 0 0 0 0 1 1 1 2 0 0 1 1 0 0 1 0 0 0 0 2 0 0 1 1 0 0 0 0 0 1 0 1 2 1 1 1 0 0 0 0 1 0 0 0 0 1 2 1 2 1 2 1 1 0 2 1 2 0 1 1 1 0 0 0 0 0 0 0 1 1 0 0 2 1 0 1 1 1 1 1 1 2 0 0 2 2 0 0 0 0 0 2 2 0 0 1 0 0 0 0 1 1 1 0 1 1 1 1 1 0 1 0 0 1 0 1 1 0 2 1 1 0 1 0 0 0 0 0 0 0 0 1 1 0 0 0 0 0 1 1 1 1 1 2 0 0 0 1 1 0 0 0 0 0 1 0
156 1 1 1 1 0 0 0 2 0 0 2 0 1 0 0 0 1 1 0 2 0 2 2 0 0 0 0 2 2 2 1 1 1 0 1 1 0 0 1 0 0 1 1 2 2 0 1 1 0 0 0 0 0 1 0 0 0 0 1 0 0 2 2 0 0 1 0 2 0 0 1 1 1 2 1 0 2 2 0 1 2 0 0 1 0 0 0 0 2 0 2 1 1 0 0 0 0 0 0 2 0 0 0 1 0 2 0 1 0 0 1 0 1 1 1 0 0 1 0 1 0 0 0 0 0 0 2 2 2 0 0 1 0 0 0 0 0 1 0 1 1 1 0 0 0 0 0 0 1 1 1 0 0 0 0 0 0 1 1 1 0 0 1 0 0 0 2 0 0 0 2 0 2 2 1 2 2 0 1 0 1 0 2 2 2 2 2 2 1 1 2 2 0 2 0 2 0 0 0 0 1 0 1 0 1 1 0 0 0 0 1 0 0 2 2 0 1 2 1 1 0 1 0 0 0 0 0 0 1 0 0 0 0 2 0 0 2 1 1 0 0 2 1 1 0 0 0 2 0 0 0 0 0 0 0 0 0 0 0 0 0 0 0 0 0 1 0 2 0 1 0 2 2 0 0 0 1 2 0 1 0 2 1 2 2 2 0 1 1 0 1 1 2 2 0 1 0 0 2 0 0 1 0 0 0 0 2 1 1 0 1 1 2 0 0 2 0 0 1 1 1 2 1 0 0 1 2 1 1 1 1 0 0 0 0 1 1 0 0 0 1 2 0 0 0 0 0 1 2 0 1 0 0 0 2 0 1 0 1 1 2 2 0 2 1 0 1 1 0 2 0 1 2 0 0 0 2 2 0 0 1 0 0 0 0 0 0 0 0 0 0 0 0 0 2 2 1 1 1 1 1 1 2 0 0 1 0 0 0 0 0 1 0 1 2 1 0 1 0 0 1 0 1 0 1 0 0 2 2 0 0 0 2 0 0 0 0 1 1 1 0 0 0 0 1 1 0 0 0 0 0 0 2 1 0 1 2 1 2 1 0 1 1 0 2 2 2 0 0 0 0 2 0 1 0 1 2 0 1 1 1 0 0 2 1 0 1 0 1 1 1 1 2 1 1 1 0 0 2 2 1 1 1 1 0 1 2 2 0 0 2 0 0 0 0 0 1 1 1 1 2 1 1 1 1 0 0 0 2 0 0 0 0 0 0 1 1 1 2 1 1 2 1 2 2 0 0 0 0 0 0 1 2 0 1 0 2 0 0 0 0 0 2 0 0 1 0 0 0 0 2 0 0 0 0 0 2 0 2 0 0 2 0 1 0 0 0 0 0 0 1 1 0 0 0 1 0 0 0 0 1 1 0 0 1 0 0 0 0 0 1 0 2 0 0 0 0 0 0 1 1 0 0 0 0 2 2 0 0 2 0 0 2 1 1 2 0 0 0 0 0 0 0 1 0 0 0 1 1 0 2 0 1 0 0 0 2 1 1 1 1 2 2 2 2 1 1 1 1 1 1 0 0 0 1 1 0 1 0 1 1 1 1 2 2 2 0 0 1 0 0 0 0 1 0 1 1 0 1 0 1 0 0 1 0 1 2 2 0 2 2 0 1 1 1 0 2 1 1 1 0 0 2 0 1 1 1 0 0 2 2 1 2 0 1 1 0 0 0 0 0 0 0 0 1 0 1 0 0 0 0 1 0 0 1 1 0 1 1 0 0 2 1 0 0 1 1 2 1 0 0 0 0 0 0 1 0 2 0 0 0 2 0 0 2 0 2 2 2 0 2 2 2 0 0 1 0 0 2 0 2 0 0 1 1 0 1 0 1 1 0 0 2 0 0 2 2 1 0 1 1 0 2 0 0 0 0 1 0 1 1 1 2 0 1 0 1 2 0 0 1 0 0 0 0 0 1 0 0 1 1 2 1 1 0 2 0 0 0 1 1 1 0 1 1 1 0 1 1 0 0 0 2 0 1 0 0 1 1 2 2 0 0 0 2 0 2 0 0 0 2 0 0 2 0 1 2 0 1 0 2 2 0 1 0 1 2 0 0 0 1 0 0 1 1 0 0 0 0 0 0 1 0 1 1 1 0 1 1 2 0 0 1 0 0 0 2 2 0 0 1 2 0 0 0 1 0 0 0 1 1 1 0 1 0 2 0 0 0 2 0 1 0 2 0 2 0 0 0 0 0 0 0 1 2 2 0 1 0 0 0 0 1 0 0 0 0 0 2 1 0 0 1 0 0 1 0 0 0 2 1
157 0 1 1 1 0 0 2 1 2 0 0 1 1 1 1 0 1 1 2 0 1 0 1 1 1 2 0 0 2 2 2 1 0 2 1 1 1 1 0 1 0 0 0 1 0 1 0 2 0 0 0 1 2 0 0 1 1 1 1 0 0 2 2 0 0 1 0 2 2 2 0 1 1 1 1 1 1 1 0 1 1 0 0 0 0 0 0 0 2 0 0 2 1 0 0 0 1 0 1 1 0 1 1 1 1 2 1 1 0 0 2 0 1 1 1 0 0 1 0 1 0 1 1 0 1 1 2 2 2 1 0 0 0 0 0 1 0 1 0 0 2 0 0 1 2 0 1 1 1 0 0 1 1 0 1 0 0 0 1 1 1 1 1 0 1 0 2 0 0 0 0 1 1 0 1 2 0 0 0 0 0 1 2 1 0 1 1 0 1 0 2 2 0 2 1 2 0 0 0 0 1 0 0 1 0 1 0 2 0 1 1 2 0 2 2 1 1 0 0 2 0 1 0 0 2 2 1 0 0 0 0 1 1 1 0 0 2 2 1 0 0 2 2 1 0 0 0 2 0 0 0 0 0 0 0 0 1 1 0 0 0 0 0 0 0 1 1 2 1 0 1 1 2 0 1 2 1 1 0 0 1 2 1 2 1 1 0 0 2 1 2 1 2 1 1 0 1 0 1 1 1 2 1 0 0 1 2 2 2 0 0 2 1 2 0 2 1 1 1 1 1 1 0 2 0 0 0 0 0 2 2 2 0 0 0 0 2 0 0 0 2 2 2 0 0 2 0 2 0 0 0 1 0 0 1 1 2 0 0 0 0 0 0 0 0 0 2 2 0 2 0 0 2 0 0 0 2 1 0 1 2 0 0 1 1 0 0 0 0 0 0 1 0 2 0 1 0 1 1 1 1 0 2 2 0 0 0 0 0 0 0 1 0 1 2 1 0 0 1 0 1 0 0 2 2 1 0 2 1 1 1 1 0 2 0 0 2 1 0 2 0 0 2 0 2 1 1 0 1 0 0 0 2 2 2 2 2 2 2 1 0 0 0 0 1 0 0 0 0 2 0 0 2 1 1 1 2 0 1 1 2 0 1 1 1 0 2 1 1 0 0 0 0 0 0 0 1 1 1 1 0 2 1 2 0 2 1 1 0 0 1 0 1 0 0 0 0 2 0 1 2 2 2 1 2 1 1 1 2 1 0 1 0 1 1 0 1 1 2 2 2 1 1 1 2 0 1 1 1 1 1 1 2 0 2 0 2 0 0 0 0 1 2 0 0 0 2 2 0 2 0 0 0 0 0 0 1 0 1 1 0 2 0 1 1 1 0 0 1 0 0 0 1 0 1 1 0 0 0 0 2 0 2 0 0 1 0 0 1 0 0 0 0 0 1 0 1 0 0 0 0 1 1 1 0 1 2 0 0 1 0 1 0 2 0 2 0 0 0 1 0 0 1 0 0 2 0 1 1 0 2 0 2 0 0 0 2 1 1 1 1 1 0 0 1 1 1 1 1 0 1 0 0 0 0 1 0 2 0 0 1 1 0 1 1 0 0 1 2 0 0 0 1 1 0 2 2 0 2 0 2 1 2 1 1 2 0 1 2 0 0 0 0 2 1 0 1 1 1 0 0 0 2 0 1 2 1 0 0 2 2 0 2 0 0 0 0 0 1 0 1 0 0 0 1 0 1 0 0 0 0 0 1 0 0 0 0 0 0 0 0 2 2 1 0 0 2 1 2 0 0 1 0 0 0 0 0 2 0 1 0 2 1 0 1 0 2 1 1 1 1 1 1 1 1 0 0 0 1 0 1 0 0 2 0 2 0 0 2 2 0 0 1 0 0 1 2 0 1 0 1 0 2 0 0 0 0 1 0 2 1 1 0 0 0 0 0 0 0 0 0 0 1 0 1 2 0 1 0 1 1 1 2 0 1 1 0 0 0 0 0 0 0 0 0 1 0 1 1 0 0 0 0 0 2 0 1 1 0 0 0 0 0 0 0 0 0 1 0 1 2 0 0 1 1 2 0 0 1 0 1 2 0 1 0 0 1 0 0 0 1 0 0 1 1 0 1 1 0 0 0 1 1 1 1 1 0 0 0 1 0 0 1 0 0 1 1 2 1 0 0 0 1 0 1 2 0 0 0 2 0 0 1 1 1 1 0 0 0 2 0 1 1 0 1 1 0 1 0 1 0 1 0 0 0 0 0 1 0 0 0 0 1 0 0 0 0 0 2 0 0 1 1 0 0 0 0 1 0 2 1
158 1 1 2 1 0 0 2 2 1 0 1 1 1 0 0 1 0 0 0 1 0 0 2 0 0 0 1 0 2 2 0 0 1 0 0 2 1 0 1 0 0 1 0 1 1 1 1 1 0 0 0 1 2 1 0 1 0 1 0 1 2 2 2 1 1 1 0 1 0 0 2 2 2 2 2 0 0 0 1 0 1 0 1 1 1 1 0 0 2 0 1 1 1 1 0 0 1 0 1 0 1 1 1 1 1 2 1 0 0 0 1 0 1 1 1 0 0 1 0 1 0 0 0 0 1 0 1 1 1 0 0 0 0 1 1 0 1 0 2 2 0 0 1 1 1 1 0 0 1 0 1 0 0 0 1 1 0 1 2 1 1 0 1 1 1 1 0 1 0 0 0 0 1 1 0 1 0 0 0 1 2 1 2 2 1 1 2 1 0 1 2 1 1 0 1 1 0 1 0 0 1 0 0 2 1 0 0 0 1 1 1 2 0 2 2 1 1 1 1 1 1 2 0 0 1 1 0 0 0 0 0 0 0 1 0 0 2 2 1 0 0 2 2 2 0 0 0 2 0 0 0 0 0 0 0 0 1 0 0 0 0 0 2 0 0 1 2 2 0 1 1 0 0 0 1 0 1 2 0 0 0 0 0 1 0 0 2 0 2 1 1 1 1 1 0 1 2 0 0 0 0 1 0 0 0 0 2 0 1 0 1 2 1 1 0 2 0 0 0 1 1 1 0 2 0 0 1 0 1 1 1 1 1 0 1 1 1 0 0 1 1 2 0 0 0 1 1 2 2 1 0 1 0 1 0 0 1 0 0 0 0 1 0 1 0 0 1 1 0 2 0 2 1 1 1 0 1 0 0 0 0 0 0 1 1 1 0 1 1 1 1 0 0 2 0 0 1 0 0 0 0 1 1 0 0 1 0 0 0 0 0 1 0 1 1 0 1 0 1 0 1 1 1 1 1 0 0 1 0 1 1 0 1 1 0 0 1 1 0 1 0 0 0 0 0 0 1 0 0 1 0 0 1 0 0 1 1 0 0 0 0 0 0 0 0 0 2 0 1 1 1 1 1 0 0 1 1 0 1 1 2 0 0 1 1 0 2 1 1 0 0 1 1 0 1 1 1 0 1 1 1 0 2 0 1 2 1 0 0 0 1 0 0 0 0 0 0 1 1 0 2 2 2 0 2 0 1 1 1 1 0 0 0 0 0 1 1 0 1 0 0 1 0 1 1 0 2 2 2 0 0 0 2 1 0 0 0 0 0 0 0 0 0 0 0 0 1 1 0 0 1 0 0 0 0 0 1 0 2 0 0 2 0 1 1 1 0 2 2 0 2 1 1 0 0 1 1 1 1 1 2 1 1 1 0 1 0 0 0 2 0 0 0 0 0 1 1 0 0 0 0 1 1 1 0 1 1 0 0 1 0 1 1 2 1 1 0 0 0 0 0 0 1 0 0 2 2 1 0 0 2 1 0 1 0 0 2 0 1 1 0 0 0 0 1 0 1 1 0 1 1 0 0 0 2 2 0 1 0 0 2 1 1 1 1 1 0 0 1 0 1 0 0 0 0 0 0 0 0 0 0 0 1 0 0 1 2 2 1 1 1 0 2 0 0 0 2 1 1 1 0 0 1 1 2 1 0 0 0 0 0 0 2 0 0 0 1 0 2 1 2 0 0 0 0 0 0 0 0 0 0 0 0 0 0 1 0 1 1 0 0 2 1 0 1 1 2 2 2 0 1 0 0 0 0 1 0 1 1 0 1 0 0 0 1 0 2 1 1 1 1 2 2 2 1 0 1 0 1 0 2 0 1 1 0 0 1 0 0 0 0 1 1 1 0 2 2 1 0 2 1 0 2 0 0 0 0 1 0 1 1 2 0 0 0 0 0 0 0 1 0 1 0 0 1 1 0 0 0 1 1 1 2 0 1 1 0 0 0 0 0 0 0 0 0 0 0 1 1 0 0 0 1 0 2 0 1 1 1 1 1 1 0 1 1 0 0 0 0 0 1 0 0 0 0 1 1 0 0 0 1 2 0 1 0 0 2 1 1 1 1 0 0 1 1 0 2 2 1 0 1 1 0 1 1 0 2 0 0 2 1 0 2 0 0 0 0 1 1 0 0 2 1 1 0 2 1 0 0 1 0 0 2 1 0 1 1 0 2 1 1 1 0 0 1 1 0 1 1 0 0 1 1 0 1 1 1 1 0 0 0 1 1 0 1 2 1 1 1 0 0 0 1 0 1 0 0 0 0 0 0
159 1 0 2 0 0 0 1 2 1 0 1 0 2 2 2 0 1 1 0 1 0 0 2 0 0 0 0 1 2 2 0 1 1 0 1 1 1 0 0 2 0 1 1 1 1 0 0 1 0 0 0 1 1 0 1 0 1 2 1 1 2 0 0 0 0 0 1 2 0 0 1 2 2 1 2 1 2 2 0 2 2 1 0 1 1 0 1 1 2 1 1 0 2 0 0 0 1 0 1 1 0 2 2 0 0 2 1 1 0 0 2 0 0 2 2 1 0 0 0 2 0 2 2 0 0 1 1 0 1 1 0 0 0 1 1 0 0 0 1 0 2 0 0 1 1 1 0 0 1 0 1 0 0 0 0 0 1 0 0 1 1 2 0 0 2 0 0 1 1 1 2 1 1 2 2 1 0 0 0 0 0 0 0 0 0 0 2 0 1 2 2 2 0 2 0 1 0 1 0 0 1 0 0 1 1 1 0 1 0 0 1 2 0 1 2 0 1 2 1 1 0 1 1 1 1 1 1 1 1 0 0 0 0 1 0 0 2 2 2 0 0 2 2 2 0 0 0 2 0 0 0 0 0 0 0 1 0 0 0 0 0 0 0 0 0 1 0 2 0 0 1 0 2 0 1 0 0 1 0 0 0 2 2 2 2 2 1 0 2 1 0 0 2 1 0 0 1 0 1 1 0 1 0 0 1 0 2 1 1 0 0 1 2 2 0 2 1 1 1 1 1 1 1 2 0 0 2 2 2 2 0 0 0 0 0 0 2 0 0 0 1 2 0 1 0 2 1 2 1 1 0 0 0 1 1 0 0 0 1 1 1 1 0 1 1 0 2 2 0 2 0 0 2 0 0 0 0 1 0 2 1 0 0 1 0 0 0 0 0 1 1 1 0 2 0 1 0 0 0 0 0 0 2 0 2 0 0 0 0 0 0 1 0 1 2 1 0 0 0 1 1 1 1 0 0 0 0 2 0 0 1 1 1 1 0 0 1 1 0 1 0 1 0 1 2 1 0 1 2 0 0 0 2 0 0 0 2 0 2 1 1 0 0 0 0 0 0 0 2 0 0 1 1 2 0 1 2 0 1 0 1 0 0 2 0 0 1 1 0 0 0 1 1 2 0 0 2 1 1 0 0 1 1 1 0 1 1 1 0 0 2 0 0 0 0 0 1 1 2 2 2 2 2 1 2 1 1 1 1 1 0 1 1 1 0 2 0 0 0 0 2 1 1 1 1 0 1 1 1 0 0 0 2 0 0 0 0 1 0 0 1 0 2 0 0 1 0 0 1 0 0 1 0 1 1 1 1 0 2 0 0 2 0 2 0 0 0 0 1 1 1 0 0 1 0 0 0 0 1 0 1 0 1 0 0 0 0 0 1 0 0 0 0 1 1 0 1 1 0 0 1 0 0 0 2 0 0 0 0 0 0 0 2 1 1 2 0 2 0 0 1 0 1 0 0 2 2 1 0 0 2 0 0 1 1 0 1 0 0 0 0 1 0 0 1 0 1 1 0 0 1 0 0 1 2 2 0 1 0 0 1 2 1 1 2 0 0 1 2 0 0 0 1 2 0 2 1 0 1 1 0 0 0 1 0 0 1 1 0 1 1 0 0 0 1 0 0 0 0 0 0 0 2 0 1 1 0 0 0 0 0 0 2 0 2 1 1 0 1 1 1 1 0 0 0 0 1 0 0 0 0 1 0 0 0 1 1 1 1 1 1 2 2 0 1 1 1 0 2 0 0 0 0 0 0 1 0 1 1 0 1 0 1 1 1 1 2 2 2 0 2 1 1 1 1 0 1 0 1 0 2 0 0 2 1 0 0 0 2 2 0 1 1 0 0 1 2 2 0 1 2 0 2 0 0 0 0 1 0 1 1 2 0 0 0 0 0 2 0 2 0 1 0 0 1 1 0 0 0 1 1 2 2 0 0 1 0 0 0 0 0 0 0 0 1 1 0 2 0 0 0 0 1 0 0 0 1 2 1 1 1 0 0 0 1 1 0 1 0 0 2 0 1 2 2 2 1 0 0 0 2 0 0 2 1 0 1 1 1 1 0 0 0 1 1 1 1 2 1 0 0 2 2 1 1 2 1 0 0 2 0 1 1 0 0 1 0 0 0 1 2 1 0 0 0 0 0 0 0 2 0 0 2 1 0 1 1 1 0 1 0 0 2 0 0 0 0 0 0 0 0 0 0 0 2 2 1 1 0 0 0 0 1 0 1 1 0 0 1 0 0 0 2 0 0 0 0 2 0 1 0
160 0 1 1 0 0 1 2 2 2 0 0 0 0 1 1 0 1 1 1 0 0 0 2 0 0 0 0 0 2 1 0 1 1 0 0 2 0 0 2 0 1 0 0 2 2 1 0 1 1 1 0 0 0 2 0 0 0 0 2 0 0 1 1 0 0 0 0 0 0 0 1 2 2 1 2 1 2 1 0 1 2 0 1 1 0 1 0 0 2 0 0 1 1 0 0 1 1 0 1 0 0 0 0 1 0 2 0 2 0 0 2 0 0 2 2 1 0 1 0 1 0 1 1 0 0 1 1 0 2 0 1 0 0 0 0 0 0 0 1 0 2 0 0 0 0 0 0 0 2 1 2 0 0 0 0 0 0 1 1 0 0 1 1 1 2 0 0 1 2 1 0 0 2 2 0 2 1 0 0 0 0 1 1 1 0 1 2 0 0 0 1 2 2 1 1 2 0 1 0 0 1 0 1 1 1 1 0 1 0 0 1 0 0 1 2 0 0 2 1 2 1 2 0 0 0 0 1 1 1 1 1 0 2 2 2 1 2 1 1 0 0 2 1 1 0 0 0 2 0 0 2 0 0 1 0 0 0 0 0 0 0 0 0 0 0 1 1 2 1 0 0 0 1 1 1 0 2 2 0 0 0 2 0 0 0 2 1 1 2 1 2 2 2 2 0 2 1 1 1 1 0 2 2 1 1 0 2 0 0 1 0 2 1 1 0 2 0 0 0 0 0 2 2 1 0 0 2 0 0 2 1 1 0 0 0 0 1 0 1 1 2 1 0 0 0 1 0 2 1 1 0 0 0 0 2 0 1 0 1 1 1 2 0 1 1 0 0 1 1 1 1 0 2 1 1 0 1 1 0 0 2 0 1 1 1 2 0 0 0 0 0 0 0 2 0 0 0 0 0 0 0 0 2 0 2 0 0 0 0 0 0 1 0 1 2 1 0 1 0 1 0 0 2 0 0 0 0 1 0 0 1 1 1 1 0 0 0 0 0 2 0 0 0 0 1 1 1 1 2 0 0 0 2 2 1 2 2 1 1 1 0 0 1 0 1 1 2 0 1 2 1 2 0 1 0 1 1 0 0 2 2 0 0 1 2 0 0 0 1 1 1 0 1 2 0 0 1 1 2 1 0 0 0 2 2 2 1 1 0 0 1 0 0 0 0 0 0 2 1 1 2 2 2 0 2 0 1 1 1 1 0 0 0 0 0 2 1 0 1 2 0 1 2 2 2 0 1 1 2 1 1 1 2 0 1 0 0 0 0 0 0 1 2 1 1 0 0 0 2 0 1 1 0 1 0 0 2 0 0 1 0 1 0 1 0 0 0 1 1 0 1 1 0 1 1 2 1 2 2 0 0 1 2 0 0 0 0 0 2 0 0 0 0 0 0 1 2 0 2 0 1 1 1 1 0 1 1 0 0 2 0 0 2 1 1 2 1 1 1 1 0 0 0 1 0 2 1 1 1 1 1 0 2 0 0 0 2 1 1 1 1 1 0 0 1 1 0 2 1 0 1 1 0 0 1 1 0 1 0 0 1 2 1 1 2 0 1 0 1 0 1 0 1 0 0 2 2 0 1 0 1 0 0 1 0 1 2 2 0 0 0 0 1 1 1 0 0 0 0 0 0 0 2 1 2 0 1 1 1 2 1 0 2 0 0 1 0 0 1 0 1 1 0 0 0 0 1 0 0 0 0 1 1 1 0 0 0 0 0 0 1 1 0 0 0 0 1 0 2 0 0 0 0 1 0 2 0 0 1 1 1 1 0 0 2 0 2 2 2 0 2 2 2 0 0 1 1 0 1 0 2 0 0 1 0 0 0 0 2 2 0 0 1 0 0 1 2 0 1 1 2 0 2 1 0 0 0 0 0 0 0 1 1 0 1 0 0 0 0 0 0 0 0 0 1 1 0 0 1 1 1 1 2 0 1 1 0 0 0 0 0 0 0 0 0 0 0 2 1 0 0 0 1 0 1 0 1 1 0 1 1 0 0 0 2 0 0 0 0 1 2 1 2 1 1 2 2 0 0 0 1 2 0 2 0 2 1 1 1 1 1 1 1 1 1 0 0 2 2 0 0 2 1 1 1 0 1 0 1 2 0 1 2 0 0 0 0 1 1 0 0 2 2 2 0 0 1 0 1 0 0 1 1 1 1 2 0 0 1 0 1 1 0 2 0 0 0 1 0 0 0 0 0 0 0 1 1 1 0 0 0 0 0 0 0 0 0 0 2 0 0 0 0 0 0 1 1 2 0 2 0
161 0 2 2 1 0 0 1 1 2 0 0 1 1 1 1 0 1 0 1 1 1 0 2 0 0 0 1 0 1 1 1 0 0 0 0 1 1 1 0 1 0 1 0 0 1 0 0 1 1 1 0 0 0 1 0 0 0 1 1 0 1 0 2 0 0 0 1 1 0 0 2 1 1 2 1 0 1 1 0 0 1 2 0 2 0 0 0 0 2 0 1 1 2 0 0 0 1 0 1 1 0 1 1 1 1 2 2 0 0 0 2 0 1 1 1 0 1 1 0 1 0 1 1 0 0 1 1 1 1 1 1 1 0 1 1 0 0 0 1 0 2 0 0 1 2 0 0 0 1 1 1 0 0 0 0 1 0 1 1 1 0 0 0 0 2 0 0 1 1 0 0 2 0 1 0 2 0 0 0 0 2 0 1 1 1 1 1 1 2 2 2 2 1 2 0 0 0 0 0 0 0 1 0 1 1 0 0 1 0 0 1 1 0 2 2 1 0 0 0 2 0 1 0 1 0 0 1 0 0 0 0 0 0 1 0 0 2 2 1 0 0 1 1 1 0 0 0 2 0 0 0 0 0 0 0 0 1 0 0 0 0 0 0 0 0 1 0 2 0 0 2 0 2 0 0 1 2 2 0 0 0 2 1 1 1 2 2 0 2 0 0 0 2 1 0 0 1 0 2 1 0 2 0 0 0 1 2 2 2 0 2 2 1 1 0 2 0 0 0 1 1 2 0 1 0 0 0 1 1 1 2 0 0 0 0 0 0 0 0 1 1 2 1 0 0 0 0 1 1 0 1 0 1 1 0 1 1 0 0 0 0 1 0 1 1 0 2 2 0 2 0 2 1 0 0 0 1 1 1 2 2 0 0 0 0 1 0 0 0 0 0 1 0 2 0 1 1 1 1 1 1 0 2 0 1 0 2 1 0 0 0 0 0 0 0 0 0 0 0 0 2 0 1 0 1 1 0 1 0 1 0 1 1 1 1 0 1 1 0 2 0 0 0 2 2 2 0 1 1 0 0 0 2 1 1 1 2 0 1 1 0 1 1 1 2 2 2 0 1 1 1 1 2 0 0 0 1 0 1 2 2 0 0 2 1 0 2 0 2 0 0 0 2 0 0 0 0 0 2 2 1 2 0 2 0 2 2 2 0 0 2 0 1 1 0 1 0 2 1 2 2 2 2 2 2 0 1 1 1 1 0 1 1 1 0 1 1 1 1 1 1 1 1 1 1 0 1 1 2 1 1 0 2 0 0 0 1 1 0 0 1 0 2 0 0 1 1 1 1 0 1 0 0 0 0 0 1 0 1 0 0 0 0 0 0 0 1 0 2 0 1 1 0 0 0 0 1 0 0 0 2 0 2 0 0 2 0 0 1 1 1 0 2 0 0 0 1 0 0 1 1 1 0 1 0 1 1 0 0 1 0 0 1 2 0 1 0 0 0 0 0 0 0 2 0 2 0 1 1 0 2 0 1 1 0 0 2 2 0 0 0 0 0 0 0 0 0 1 1 0 1 1 0 0 2 1 0 0 0 2 0 2 2 2 2 1 0 1 1 0 2 0 1 0 1 1 1 0 1 0 0 0 1 0 0 1 2 2 0 0 0 0 2 0 1 0 1 2 1 0 0 0 2 0 1 2 0 1 1 1 1 0 2 0 1 0 1 0 1 1 1 0 1 0 1 1 0 0 0 0 0 1 0 0 0 0 0 0 0 0 1 2 1 1 1 0 0 0 2 0 0 2 0 0 2 1 0 1 1 0 0 1 1 0 2 0 1 0 2 0 1 1 2 0 0 0 0 0 1 0 2 1 0 1 1 0 0 1 2 1 0 1 1 1 0 2 2 1 0 2 1 0 2 0 0 0 0 0 0 0 0 1 0 0 1 0 1 2 1 2 0 1 0 0 1 1 1 0 0 2 2 0 2 1 0 1 0 1 1 0 0 0 0 0 2 1 0 1 1 0 0 1 1 0 1 0 0 2 2 2 2 0 0 0 0 1 0 1 0 1 1 0 1 2 2 2 2 0 0 0 2 1 1 1 1 0 2 0 1 0 1 0 0 0 2 0 1 1 0 0 2 2 2 2 2 2 2 0 0 1 1 0 2 0 0 0 1 1 0 1 0 2 0 0 0 1 0 0 0 1 0 1 1 1 0 0 1 0 2 1 1 0 0 1 1 0 0 1 1 0 0 0 0 0 2 2 1 1 1 0 0 1 1 0 1 1 0 0 1 0 0 0 1 0 0 0 0 0 0 2 1
162 0 1 1 0 0 0 2 1 2 0 0 1 2 1 2 0 1 1 1 1 1 0 2 0 0 1 0 1 2 2 0 2 2 0 2 0 1 0 0 1 0 1 1 1 1 0 0 2 0 0 0 2 2 0 1 1 0 0 1 0 1 2 2 0 0 0 0 1 0 0 0 2 2 1 2 1 0 0 1 1 2 0 1 1 0 0 1 1 2 1 2 0 2 0 0 0 1 1 0 2 0 1 1 1 0 2 1 1 0 0 2 1 1 2 2 1 1 2 0 0 0 2 2 0 0 2 2 1 2 1 0 0 0 0 0 0 0 1 0 2 1 0 0 1 2 0 0 0 0 0 0 0 0 0 1 0 0 0 1 1 1 0 0 1 2 1 1 0 1 1 0 0 2 2 0 2 0 1 1 1 1 0 2 1 1 0 0 0 0 0 1 2 1 2 0 0 0 0 0 0 1 1 0 1 1 1 0 0 0 0 2 1 0 1 2 1 0 1 2 0 0 0 0 2 0 0 1 1 1 1 1 0 0 0 0 0 2 2 1 0 0 1 2 2 0 0 0 2 0 0 0 0 0 0 1 2 1 1 0 0 0 0 1 0 0 0 0 2 1 0 1 0 2 0 0 1 1 1 0 0 0 2 2 2 1 2 0 0 2 0 1 2 2 2 0 2 1 1 1 0 0 2 1 1 0 1 2 2 2 0 1 1 1 2 0 1 0 1 1 0 0 1 1 0 0 1 2 1 0 2 0 0 0 0 0 0 0 0 0 1 1 2 0 0 0 1 0 2 0 0 0 0 0 2 0 1 1 1 0 1 1 1 0 0 0 0 1 1 0 2 0 0 2 0 0 0 1 0 0 1 0 0 0 1 1 1 0 0 0 0 0 1 0 2 0 0 0 2 1 2 1 2 1 0 0 1 2 1 0 0 0 0 0 0 2 2 0 0 2 0 0 0 2 0 0 0 1 2 0 0 0 0 1 1 0 0 2 0 0 1 0 0 0 1 1 1 1 1 1 0 1 0 2 1 1 1 2 1 2 1 0 1 0 1 1 1 2 0 0 0 0 2 1 1 0 1 1 0 0 2 2 0 0 1 1 0 0 0 0 1 1 0 1 2 0 0 1 1 2 1 1 1 1 1 0 1 0 1 0 0 1 0 1 0 0 0 1 1 2 2 2 1 0 0 0 0 2 2 0 2 0 1 1 0 1 1 1 0 1 2 2 0 0 1 2 0 1 1 1 0 0 2 2 2 0 0 0 0 1 0 0 0 1 0 0 1 0 0 0 0 1 1 0 1 1 1 1 0 1 1 0 1 0 1 0 0 0 1 1 0 0 0 0 0 0 0 0 0 0 0 2 1 2 0 0 1 0 0 1 0 0 0 0 0 0 0 1 0 1 0 0 1 1 1 0 1 1 0 0 1 0 0 1 1 2 2 0 0 0 0 1 0 2 0 0 2 0 1 1 0 2 0 2 0 0 0 2 2 0 0 0 1 1 2 2 0 1 0 0 1 0 0 0 0 2 1 0 0 0 2 0 1 1 1 1 1 1 0 1 0 0 1 0 1 1 2 2 0 1 0 1 0 0 0 0 2 0 1 1 0 0 0 1 1 1 0 2 2 2 0 0 0 2 0 2 0 1 1 1 1 1 0 2 0 1 1 0 0 0 0 0 0 0 0 1 0 0 0 0 0 0 1 0 0 0 0 0 0 0 0 1 2 1 0 1 2 2 2 2 1 0 0 0 0 1 2 0 0 0 1 0 1 0 0 0 0 0 0 2 0 2 0 1 0 0 0 2 0 2 0 2 0 0 1 0 1 1 1 1 1 0 2 0 2 0 2 1 2 0 2 2 0 2 0 0 0 0 0 1 0 0 1 1 0 0 0 1 2 1 1 0 2 0 0 2 2 0 0 0 2 2 1 1 0 0 1 0 0 0 0 0 0 0 0 0 0 0 2 0 0 0 0 0 0 2 1 0 2 2 1 2 0 0 0 0 1 0 0 0 0 1 0 1 1 1 2 1 2 0 0 2 0 0 2 2 0 2 0 0 0 1 0 0 0 1 0 0 1 0 0 1 2 2 2 0 2 1 1 1 2 0 0 1 0 0 0 2 2 0 0 0 1 1 0 0 0 0 0 1 1 0 0 2 2 0 2 1 0 2 1 1 1 0 0 1 2 0 2 1 0 1 0 0 0 0 0 2 0 0 0 0 1 1 0 0 1 0 0 2 0 0 1 1 0 1 1 0 0 0 1 0
163 1 2 0 1 0 0 1 0 2 0 0 0 0 0 0 0 0 0 1 1 0 0 2 0 0 0 1 1 2 2 0 1 1 0 1 1 0 0 1 0 0 0 0 1 0 0 0 1 0 1 1 1 1 0 0 0 0 1 0 2 2 1 1 0 0 0 0 0 0 0 1 2 2 2 2 0 0 0 2 0 2 0 0 0 1 1 0 0 2 0 1 1 1 0 0 0 0 0 0 2 0 0 0 2 2 2 1 1 1 0 1 1 2 2 2 1 2 2 0 0 0 1 1 1 1 0 0 0 2 1 1 0 0 2 0 0 0 0 0 1 1 0 0 0 1 0 0 0 0 0 0 0 2 1 0 0 2 0 2 0 2 0 1 1 2 0 0 1 2 1 0 1 1 1 0 2 0 1 1 1 1 0 1 1 1 1 1 0 1 1 2 2 0 2 0 1 0 0 0 0 0 0 1 0 2 2 0 0 0 0 1 0 0 1 2 1 0 2 2 0 0 2 0 0 1 1 0 0 0 1 1 0 0 1 0 0 2 2 1 0 0 2 1 1 0 0 0 2 0 0 1 0 0 0 0 0 0 0 0 0 0 0 1 0 0 0 1 2 0 0 1 1 2 0 1 0 1 2 0 1 0 2 1 2 2 2 1 0 2 2 1 1 2 2 1 1 0 1 2 1 0 1 0 0 1 0 0 2 2 0 2 1 2 1 0 1 0 2 2 0 0 1 1 1 0 0 1 0 0 2 1 0 0 0 0 0 1 0 0 0 1 2 0 0 0 2 0 1 1 0 1 0 2 0 0 2 0 1 0 1 1 2 0 1 1 0 2 2 0 2 0 1 2 0 0 0 1 0 0 2 1 0 0 2 1 0 0 0 0 0 0 0 0 2 1 0 0 0 0 0 0 0 2 0 2 0 0 0 1 0 0 1 0 1 2 1 0 0 1 0 1 0 2 0 0 0 0 0 0 1 0 0 0 2 1 0 1 1 1 2 0 0 1 0 1 1 1 0 2 0 0 0 2 1 1 2 0 0 1 1 0 0 1 0 1 1 1 0 0 1 0 2 1 1 0 0 1 0 0 2 2 0 0 2 2 0 1 1 0 1 0 1 2 1 1 1 1 1 2 1 1 1 1 1 0 1 2 1 0 0 1 0 0 1 1 0 0 2 2 2 2 1 1 0 1 1 0 0 2 0 0 0 0 0 0 1 1 1 2 0 0 1 1 2 1 1 2 2 2 0 0 0 2 0 2 0 0 0 1 0 0 1 2 0 0 1 0 0 0 0 2 1 0 1 1 1 2 0 2 0 0 2 0 2 1 1 0 1 1 1 0 0 0 0 0 0 0 0 0 0 2 0 2 0 0 1 0 0 2 0 0 0 0 0 0 0 1 0 1 0 1 0 0 0 1 1 1 0 0 0 0 1 1 2 1 2 0 0 0 0 1 0 1 1 0 2 2 1 1 0 1 1 0 1 1 0 2 2 0 0 0 1 1 1 1 0 1 0 0 1 0 0 0 1 1 1 0 0 0 1 0 2 1 1 1 2 1 0 0 0 2 1 1 0 1 2 1 0 1 0 1 0 0 0 0 2 0 1 1 1 1 0 2 0 0 0 1 1 1 0 0 1 2 0 2 1 0 0 0 0 0 0 2 0 0 1 0 0 2 0 2 0 1 0 0 1 0 0 0 0 0 1 0 0 0 1 1 1 0 1 1 2 1 0 0 0 1 1 2 0 0 1 1 1 1 2 0 1 1 0 1 0 0 0 2 0 2 1 1 1 1 1 2 0 0 0 0 0 0 0 2 0 0 1 0 0 1 0 1 1 1 1 0 0 0 1 1 0 0 1 1 0 2 0 0 0 0 0 0 1 0 1 1 0 0 0 0 2 0 1 0 0 0 0 0 0 0 0 0 1 1 1 2 0 0 1 0 0 0 0 0 0 1 1 0 2 0 2 0 0 0 1 1 0 1 0 0 1 1 2 2 0 0 0 0 0 0 1 0 1 1 2 1 2 2 2 2 1 0 0 2 1 0 1 0 1 2 0 1 1 1 0 0 0 2 0 0 2 2 0 0 2 1 0 0 1 2 1 1 2 0 0 0 0 0 0 2 2 1 0 0 1 1 1 1 1 0 0 1 1 1 0 1 2 0 2 1 0 1 0 1 1 1 1 0 0 0 1 0 0 0 0 0 1 1 2 2 1 0 0 0 0 1 0 1 1 0 0 2 0 0 0 1 0 0 0 0 2 0 2 0
164 1 0 2 0 0 0 2 2 1 0 0 0 0 0 0 0 2 1 0 2 0 0 2 0 0 0 0 0 2 2 0 0 0 0 0 2 1 0 0 1 0 0 0 2 1 0 0 1 0 0 0 1 1 1 0 0 1 2 0 0 1 0 2 0 0 0 0 1 0 0 1 1 1 2 1 0 0 0 0 1 1 1 0 1 0 1 1 1 2 0 1 1 1 0 0 0 0 0 0 2 0 1 1 0 0 2 1 1 1 0 1 0 2 2 2 0 1 1 0 1 0 2 2 1 0 1 1 1 1 1 1 1 0 0 0 0 0 0 1 1 2 0 0 1 1 0 0 0 2 0 0 0 0 0 0 0 2 0 0 1 1 0 0 1 2 0 1 1 1 1 1 0 2 0 0 2 0 0 1 1 2 0 2 0 0 0 2 0 1 1 1 1 1 0 0 0 0 0 1 0 0 1 0 1 1 1 0 1 0 0 1 1 0 2 2 0 0 2 2 0 0 2 0 0 1 1 0 0 0 0 0 0 1 1 1 1 2 2 1 0 1 2 2 2 0 0 0 2 0 0 1 0 0 0 0 0 0 1 1 0 1 0 0 0 0 1 0 2 0 0 0 0 1 0 0 0 0 2 0 2 0 2 0 1 1 2 1 1 2 1 1 2 2 2 0 1 0 0 0 1 0 1 1 0 0 0 2 1 2 0 1 1 1 1 0 2 0 0 0 2 2 2 0 1 0 0 1 1 1 1 2 0 0 1 0 0 1 0 0 0 1 2 0 0 0 1 0 1 0 1 0 0 1 1 0 1 1 0 1 1 2 1 0 1 1 0 0 2 2 0 2 0 2 0 0 0 1 1 0 1 1 0 0 1 1 1 0 0 0 0 0 1 0 2 1 1 0 0 0 0 1 0 2 0 2 0 0 0 0 0 0 0 0 0 2 2 0 1 0 1 1 1 1 0 1 0 1 2 1 1 0 0 2 0 2 0 0 0 0 1 0 0 2 0 2 1 1 0 2 0 0 0 1 1 1 1 1 1 1 1 0 0 0 1 2 2 2 0 0 1 0 2 0 1 1 0 1 0 0 2 2 0 0 1 1 0 2 2 0 0 0 1 1 0 0 0 2 2 2 0 0 1 1 1 0 2 1 0 0 0 1 0 1 0 0 0 0 1 1 1 2 2 2 1 2 0 0 0 2 0 2 1 0 1 0 1 1 0 1 0 1 0 0 0 0 1 2 2 2 1 1 0 1 1 0 1 0 0 1 0 0 0 1 0 0 1 1 1 0 0 1 2 0 2 2 2 0 0 2 0 0 2 0 2 1 1 0 0 1 0 1 1 0 0 1 1 0 1 1 0 2 0 1 1 0 0 0 1 1 1 0 0 0 1 1 1 1 0 0 2 2 0 0 0 0 1 0 0 0 2 0 0 1 1 0 2 1 0 1 0 2 0 1 0 0 2 1 0 0 0 2 0 0 0 0 1 2 2 0 0 0 2 1 1 2 2 1 0 0 1 0 1 0 0 2 1 0 0 0 1 1 1 0 1 1 1 0 0 1 0 1 0 0 0 1 1 1 0 1 0 1 0 0 1 0 1 1 2 1 0 0 0 1 1 1 1 0 0 0 0 0 0 2 0 2 0 1 1 1 1 1 0 2 0 0 1 0 0 1 0 1 1 1 0 0 1 0 0 0 0 0 1 0 1 0 1 0 1 1 0 0 1 0 0 0 0 1 1 2 0 0 1 0 0 0 1 0 1 1 0 1 1 1 1 0 1 1 0 2 0 1 0 1 0 0 0 0 0 0 0 2 0 0 1 1 1 0 1 2 2 0 1 1 1 0 2 1 1 0 1 1 0 1 0 0 0 0 1 0 0 0 2 0 0 1 1 0 1 0 0 1 1 0 0 1 1 0 0 0 1 1 0 2 0 0 0 0 1 1 1 0 0 0 0 1 1 0 1 2 0 0 0 1 0 2 0 1 2 1 2 2 0 0 0 0 0 0 1 0 1 2 1 2 1 1 2 2 0 0 2 2 2 0 1 1 1 0 1 2 1 1 0 0 0 2 0 0 1 0 0 1 1 1 1 1 1 1 0 0 2 0 1 1 0 0 1 0 2 2 0 1 1 0 0 1 2 1 1 1 1 0 1 0 1 0 1 0 0 0 2 0 0 2 0 0 0 0 1 0 0 0 0 0 1 1 2 0 2 0 1 1 0 1 0 0 0 0 0 1 0 1 0 2 0 0 1 0 0 0 2 1
165 1 2 0 0 0 0 1 1 1 0 1 1 2 1 2 0 2 2 0 2 0 0 2 0 0 1 0 0 2 2 0 1 1 1 0 1 1 0 2 1 1 0 0 2 1 0 0 2 0 0 0 2 2 0 0 0 0 2 0 1 1 0 1 1 1 1 0 2 0 0 2 2 2 1 2 1 2 2 0 2 2 1 0 1 0 0 0 0 2 0 0 0 2 0 0 0 2 0 2 0 0 1 1 0 0 2 1 1 1 0 2 1 1 1 1 1 0 0 0 2 0 0 0 0 1 0 2 0 2 0 2 0 0 0 0 0 0 0 0 1 1 0 0 1 1 0 1 1 1 0 0 0 0 0 0 1 2 1 2 1 1 0 1 0 1 0 1 0 1 1 2 2 0 1 1 1 0 0 0 0 1 1 2 1 0 1 2 1 0 0 2 2 1 2 0 0 0 1 0 0 1 0 0 1 1 1 1 2 0 0 0 1 0 0 2 0 0 1 0 2 0 1 0 1 0 0 0 0 0 0 0 1 1 1 1 1 2 2 1 0 0 2 2 2 0 0 0 1 1 1 0 0 0 1 0 0 0 0 0 1 0 0 0 0 0 1 0 1 0 1 0 0 1 0 1 0 1 2 0 0 0 1 0 1 1 1 0 0 1 0 0 1 2 1 0 1 0 1 0 1 0 1 0 0 0 0 2 1 1 0 1 2 1 0 0 1 2 0 0 2 2 0 0 0 0 0 1 0 0 1 2 0 0 0 0 0 1 0 0 0 1 2 0 0 0 2 0 1 0 0 0 0 1 1 0 1 1 0 2 1 1 2 0 2 0 0 2 2 0 2 0 0 2 1 1 0 2 1 0 0 0 0 1 1 1 1 0 0 0 0 0 1 0 2 0 1 1 0 0 0 0 1 2 1 0 0 1 0 0 0 0 1 0 1 1 0 2 0 0 0 2 0 1 1 1 0 0 0 0 0 1 0 2 0 1 0 0 0 0 1 0 0 0 0 1 1 0 1 1 0 0 0 1 0 0 0 2 2 2 2 0 1 0 1 2 1 2 0 0 0 0 2 0 1 0 1 0 0 0 2 2 0 0 2 1 0 1 1 1 1 0 0 0 0 0 0 2 1 1 1 1 2 0 1 0 1 2 2 0 0 2 0 0 1 0 0 0 0 2 2 0 2 2 0 2 1 1 1 1 1 1 1 0 0 0 0 0 0 2 0 0 1 0 1 1 1 0 1 1 0 0 0 2 1 0 0 0 0 0 0 0 0 2 0 0 0 0 0 1 0 1 1 0 1 1 1 1 0 2 0 0 2 0 2 1 1 0 1 1 0 0 0 0 1 0 2 0 0 1 1 2 0 2 0 0 1 0 1 1 0 0 0 0 1 1 0 1 0 0 0 0 0 0 0 0 1 1 0 0 0 0 0 1 1 1 1 0 0 0 1 0 0 0 1 0 1 1 1 1 0 2 0 2 0 0 1 1 1 0 0 0 2 2 2 2 1 0 1 1 0 1 0 1 0 2 2 1 1 1 1 0 2 2 2 2 1 0 0 2 1 1 0 0 0 0 0 1 0 1 0 1 0 2 0 0 0 2 2 0 0 0 0 1 1 0 0 0 0 0 0 0 0 2 0 2 0 0 0 1 1 1 0 2 0 0 0 0 0 0 0 1 0 1 0 0 1 1 0 0 0 0 0 0 0 0 0 0 1 1 0 0 2 1 0 1 0 1 1 1 0 0 1 2 2 1 0 0 1 1 0 1 1 0 0 2 0 2 2 2 0 2 1 1 1 1 0 1 0 1 0 1 0 0 1 0 1 0 2 2 0 0 0 1 0 0 1 2 1 1 1 2 0 1 0 0 0 0 0 1 0 0 1 1 0 1 0 1 1 1 1 0 0 0 0 0 0 0 0 0 2 2 0 2 0 0 0 0 0 0 0 0 0 1 1 1 2 0 1 0 0 0 0 0 0 2 0 0 2 2 2 2 0 0 0 0 1 0 1 1 2 2 0 2 1 0 2 1 0 0 0 1 1 0 1 1 0 2 0 1 0 0 0 0 0 1 0 0 2 2 0 0 1 1 1 2 2 1 0 0 2 0 0 2 0 0 0 0 1 1 0 1 1 1 0 2 2 2 0 0 0 0 1 0 0 0 0 0 0 0 2 0 1 0 1 1 0 0 0 1 0 0 0 0 0 0 0 0 2 0 0 0 0 1 0 0 0 0 0 1 0 0 0 2 0 1 1 1 1 0 0 0
166 0 1 2 0 0 0 2 2 1 0 0 0 1 0 0 0 2 2 0 1 0 0 2 0 0 0 0 1 2 2 1 1 2 0 0 2 1 0 0 2 0 2 2 2 1 1 0 2 0 0 0 0 2 0 0 0 0 2 1 1 2 2 2 0 0 1 0 0 0 0 2 2 2 2 2 0 2 2 0 2 1 1 0 1 0 0 0 0 2 0 1 1 1 0 0 0 2 1 1 0 0 0 0 1 0 1 2 1 1 0 1 0 0 2 2 1 0 2 0 1 1 1 1 0 1 1 1 0 1 0 0 0 0 1 0 0 0 0 0 0 2 1 0 0 0 0 0 0 0 0 0 0 0 0 0 0 0 2 1 0 0 0 1 2 1 0 1 0 1 1 1 0 2 2 2 0 0 2 2 2 2 0 2 1 1 0 1 0 0 0 0 2 2 2 0 0 0 0 0 0 0 0 0 1 1 0 2 2 0 2 2 2 0 2 2 1 0 1 0 2 0 2 0 1 0 0 0 0 0 0 0 1 2 1 1 0 2 2 1 0 0 2 1 1 1 1 0 2 0 0 0 0 0 1 0 0 0 0 0 0 0 0 1 0 0 0 0 2 1 0 1 0 2 1 0 0 0 1 0 0 1 1 1 2 1 1 0 1 1 0 1 0 1 0 0 0 0 0 1 0 0 2 0 0 0 1 2 1 2 0 1 0 0 1 0 2 0 2 2 0 0 0 0 1 0 0 1 0 0 2 0 1 0 0 1 1 0 0 0 1 1 2 0 0 0 1 0 2 0 0 0 1 0 0 1 0 1 0 0 0 0 2 0 2 2 0 1 2 0 2 0 1 2 1 1 0 1 0 0 1 1 0 1 0 0 0 0 0 0 0 1 1 1 1 1 2 1 1 1 1 1 0 2 0 1 0 1 1 0 0 0 2 0 2 2 0 0 1 1 0 0 0 0 0 1 1 1 2 0 0 1 1 0 1 0 0 0 0 0 1 0 0 1 0 1 1 1 0 0 0 0 0 1 1 1 1 1 1 2 2 0 1 1 0 1 1 1 0 0 2 0 1 1 0 1 0 1 0 1 1 1 0 0 2 0 0 1 1 0 1 1 0 2 1 0 0 1 1 2 1 1 1 1 1 0 2 1 1 0 1 2 0 1 0 1 0 1 1 1 1 2 2 2 1 2 1 1 1 1 1 0 0 0 0 0 1 0 0 2 2 2 1 1 1 1 0 1 2 2 0 0 1 1 1 1 2 0 0 1 1 0 1 2 1 1 1 1 1 0 0 1 0 0 0 0 0 1 0 2 0 0 1 0 1 1 1 1 0 1 1 1 1 0 0 0 0 0 0 0 0 2 1 0 0 2 0 0 0 2 1 0 1 1 1 1 0 2 0 1 1 2 0 0 0 1 1 2 0 0 1 0 2 2 2 0 2 0 1 0 1 0 0 0 2 0 2 1 1 1 1 0 0 2 0 0 0 2 2 0 0 0 1 1 1 1 0 1 0 0 2 0 0 0 1 2 2 0 0 0 1 0 2 2 2 2 1 1 0 0 0 2 0 1 2 0 2 2 0 2 0 2 0 1 0 0 0 1 1 0 0 0 0 1 0 0 0 2 1 2 0 0 0 1 0 1 1 0 0 0 0 0 0 2 0 0 1 2 1 2 1 2 0 2 0 0 1 1 1 1 1 1 0 0 0 0 1 0 0 0 0 1 2 1 1 0 0 2 2 1 2 0 0 1 1 0 1 1 0 2 0 2 1 0 0 1 0 2 1 1 1 1 1 1 0 0 0 1 0 1 0 2 0 0 2 0 1 0 2 2 1 0 1 1 0 0 1 2 2 0 1 2 0 2 1 0 0 0 0 0 0 0 1 1 0 0 0 0 0 0 0 0 1 0 0 1 1 0 1 0 0 0 2 2 0 0 2 0 1 0 1 0 0 0 0 1 1 0 1 1 0 0 0 0 0 2 0 0 0 0 2 2 1 0 1 1 1 0 0 0 0 1 1 2 2 2 2 2 0 0 0 0 2 1 1 0 1 2 0 0 0 1 0 0 1 1 0 0 2 0 1 1 2 2 2 2 2 1 0 0 2 0 0 2 0 0 0 1 2 1 0 0 2 1 1 0 0 1 1 0 1 0 1 0 1 0 1 1 0 0 2 0 2 0 1 1 0 0 0 0 0 0 0 0 0 1 1 1 1 0 0 0 0 0 0 0 0 0 0 0 0 0 0 2 0 1 0 0 0 0 1 0
167 1 1 1 0 0 0 0 2 0 0 1 0 1 1 2 0 2 1 1 1 0 1 1 1 1 2 0 1 0 0 2 0 0 0 0 2 1 0 1 1 0 1 1 1 0 0 0 2 0 0 0 1 2 1 1 1 1 2 1 0 1 1 0 1 1 1 0 2 0 0 2 2 2 1 2 1 1 1 1 1 2 0 0 0 0 0 1 1 2 0 2 0 2 0 0 0 1 1 1 1 0 1 1 0 0 2 1 1 0 1 2 2 2 2 2 2 0 2 0 1 0 1 1 0 1 1 0 0 0 0 0 1 0 0 0 0 0 0 0 0 2 0 1 0 0 0 0 0 0 0 0 0 0 1 1 1 0 1 2 1 1 0 1 1 2 0 0 1 2 1 0 0 2 1 1 1 0 2 2 2 2 0 2 1 1 1 1 0 0 1 1 2 1 2 0 1 0 1 0 0 1 1 0 1 1 1 0 0 2 0 1 1 0 1 2 2 1 1 0 2 0 2 0 0 0 0 0 0 0 1 1 0 0 1 0 0 2 2 1 0 1 1 2 2 0 0 0 0 0 0 0 0 0 0 0 1 1 1 1 1 1 0 1 0 0 1 0 2 0 0 2 0 2 0 0 0 0 2 0 1 0 1 1 1 1 2 1 0 1 1 2 0 2 1 0 0 1 0 1 0 0 2 0 0 0 0 2 2 2 0 1 1 1 2 0 1 1 0 0 1 1 1 0 0 0 1 0 1 0 1 2 1 0 0 0 0 1 0 0 0 0 2 0 0 0 2 1 2 2 1 0 0 2 0 0 2 0 1 1 2 1 2 0 2 0 0 1 1 0 2 0 0 2 0 0 0 1 0 0 1 0 0 0 1 0 0 1 1 0 0 0 0 1 1 1 2 0 1 0 0 1 1 2 1 0 1 1 0 0 0 0 0 0 0 1 1 0 0 0 0 0 1 2 0 0 0 2 2 1 0 2 0 2 0 0 0 1 0 0 0 0 1 1 1 2 2 0 1 1 0 0 0 2 2 2 2 2 1 2 1 0 0 2 0 2 2 2 0 1 1 1 1 1 1 0 1 2 0 2 0 2 0 0 0 2 0 1 1 0 1 1 0 0 1 0 0 2 1 1 0 0 2 0 2 0 2 1 1 0 0 2 0 1 0 0 1 1 0 1 1 2 2 2 1 2 0 1 2 1 1 1 0 0 0 0 0 0 0 1 1 2 1 1 1 1 0 1 1 1 0 0 0 1 1 0 1 0 0 0 0 0 0 2 0 0 1 1 1 0 1 0 1 0 1 1 1 2 0 2 0 0 1 0 1 0 0 0 1 1 0 2 1 0 2 0 0 1 1 1 1 0 1 1 0 1 0 0 0 1 1 0 0 1 0 0 0 2 0 1 1 2 1 1 1 0 1 1 0 0 0 1 0 1 2 0 2 0 0 0 0 1 0 1 1 0 1 1 1 1 0 1 0 2 0 0 0 1 1 0 0 0 1 1 1 2 2 1 1 0 0 0 0 0 0 0 0 0 1 0 1 1 1 0 0 0 1 2 0 0 0 1 1 0 1 0 1 2 0 2 0 1 1 1 1 0 0 2 2 0 0 0 0 1 0 1 1 0 1 0 0 1 0 2 0 2 1 0 0 0 0 0 0 2 0 0 2 0 0 0 1 0 1 0 0 0 0 1 1 1 1 1 0 0 0 0 1 0 0 0 0 0 2 0 0 1 1 2 2 2 0 0 0 1 1 0 0 0 0 2 0 2 1 0 0 2 0 1 1 1 1 2 1 2 0 0 1 2 0 2 0 2 0 0 2 0 2 1 1 1 0 0 0 0 0 0 0 2 0 0 0 0 0 2 0 0 0 0 1 0 0 0 2 0 0 1 1 1 1 0 0 0 0 0 0 0 1 0 0 1 1 1 1 2 0 0 1 1 0 0 0 0 0 0 1 0 1 0 2 1 0 0 0 0 0 2 0 1 2 2 2 2 0 1 1 1 0 0 0 0 0 1 1 2 1 1 2 1 0 0 0 1 1 0 1 1 1 0 0 1 1 1 0 0 0 2 0 0 1 1 0 0 1 1 0 1 2 1 0 1 2 0 0 2 0 0 0 0 1 1 0 0 1 1 0 0 0 0 1 0 0 1 0 2 2 0 1 0 1 0 1 0 1 0 1 1 1 0 2 1 1 0 0 0 0 2 2 0 1 0 0 0 0 1 0 0 0 0 0 1 0 0 0 1 0 0 0 0 0 0 2 1
168 1 2 1 0 1 1 2 2 1 0 1 0 1 1 1 0 1 1 0 1 0 0 2 0 0 1 0 1 2 2 1 1 1 0 0 2 1 1 0 1 0 0 0 2 1 1 0 2 0 0 0 2 2 0 0 1 1 2 1 1 2 2 2 0 0 0 0 2 0 0 1 2 2 2 2 0 1 1 0 1 1 0 0 0 0 0 1 1 2 1 1 0 2 1 1 0 0 0 0 1 0 1 1 1 1 2 1 1 1 0 1 0 0 0 0 0 0 0 0 2 1 1 1 0 0 1 0 0 0 2 0 1 0 0 0 0 0 1 0 0 2 1 0 0 1 0 1 1 1 0 0 0 0 0 0 1 1 0 1 1 1 0 0 2 1 1 0 0 1 0 0 0 2 2 1 1 0 0 0 0 1 0 0 0 0 0 2 0 0 1 2 1 1 0 1 1 0 0 0 0 0 0 0 0 2 2 0 1 0 1 2 2 0 2 2 0 0 1 0 2 0 2 0 0 0 0 1 1 1 1 1 0 0 1 0 0 2 2 2 0 0 2 1 1 0 0 0 1 0 0 0 0 0 1 0 0 1 0 0 0 0 0 1 0 0 1 0 2 1 0 0 0 1 0 2 1 1 1 0 2 0 0 0 1 1 1 0 0 2 1 2 2 2 2 0 1 0 0 2 0 0 2 2 2 2 0 2 1 2 0 1 2 2 1 0 2 1 1 1 0 0 1 1 0 0 0 1 0 0 1 1 0 0 0 0 0 0 0 0 0 0 2 0 0 0 1 0 2 1 0 0 0 0 1 1 0 1 0 1 0 0 2 0 1 0 0 0 2 2 0 2 0 2 1 1 0 1 0 0 1 1 0 0 2 2 0 0 0 0 0 0 0 1 2 1 1 1 0 0 0 0 0 2 0 1 1 2 1 0 0 0 1 0 2 2 0 0 0 0 1 2 0 1 0 0 0 0 2 1 1 1 0 2 1 0 0 2 0 0 1 0 0 1 0 1 1 0 1 1 1 0 0 1 1 0 1 1 0 1 1 0 0 1 0 2 1 2 0 1 2 1 2 0 1 1 1 2 0 2 1 1 0 0 1 2 0 0 0 0 1 1 0 0 0 0 0 1 0 1 1 1 2 0 2 0 1 1 0 0 0 2 0 0 1 0 0 0 0 0 1 2 1 1 1 1 0 0 0 2 0 1 1 0 1 0 0 1 1 1 2 2 1 1 1 1 0 1 1 1 0 0 1 2 1 0 0 1 0 0 0 0 0 2 0 0 1 0 0 2 0 1 2 0 1 1 2 1 0 1 0 0 1 0 1 0 0 0 1 1 0 0 0 0 0 1 0 0 0 0 0 2 0 1 1 0 1 0 0 0 0 0 0 0 0 0 1 2 1 0 0 0 0 0 0 0 2 0 0 0 1 0 0 2 2 0 2 0 0 2 0 0 0 2 0 0 1 2 1 1 1 1 1 0 1 0 0 2 1 1 1 0 1 1 2 2 0 2 0 0 2 0 0 0 0 1 2 0 1 0 1 1 2 0 2 2 0 0 0 2 0 0 1 1 0 1 1 2 0 2 0 2 0 0 2 0 0 1 1 0 1 1 1 1 0 0 1 1 1 1 0 0 0 2 0 1 1 0 1 1 0 0 0 2 0 1 1 1 0 1 0 1 0 0 0 0 0 0 0 0 0 0 0 0 0 1 0 0 0 0 0 0 2 1 1 1 0 1 1 2 0 0 0 0 0 1 1 0 0 2 0 2 1 1 0 1 0 2 1 1 1 1 1 2 0 0 1 0 0 1 0 2 0 0 1 0 1 0 1 2 2 1 1 1 1 0 2 2 2 0 2 2 0 2 0 0 0 0 0 1 0 0 0 0 0 1 1 0 1 1 0 0 1 0 0 1 1 1 0 0 2 2 2 1 1 0 2 0 1 1 0 0 0 1 1 0 0 0 1 1 0 0 0 1 0 2 0 0 1 1 2 2 1 0 1 2 0 0 0 0 0 0 0 2 1 1 2 1 1 0 0 1 0 0 2 1 0 2 0 1 1 2 0 0 0 2 0 1 1 0 0 1 2 1 0 1 2 0 0 0 1 0 0 1 0 0 0 2 2 0 0 0 1 1 1 1 1 1 0 0 2 0 0 0 1 1 1 1 1 0 0 0 1 0 1 0 0 0 2 0 1 0 2 0 0 0 0 1 0 0 0 0 0 0 1 1 0 1 0 2 1 0 0 1 1 0 0 0 0 0 0 0
169 0 1 1 1 0 0 2 1 1 0 0 0 0 0 0 0 1 1 1 0 0 0 1 0 0 1 0 0 2 2 1 1 2 0 1 1 1 0 0 2 0 0 0 1 1 1 0 2 0 0 0 0 0 2 1 1 0 1 1 1 2 2 2 1 1 1 0 2 1 0 2 2 2 1 2 1 1 1 0 2 2 0 1 1 0 0 1 1 2 1 1 1 1 0 0 1 1 1 0 0 1 0 0 1 1 2 0 2 0 0 2 1 2 2 2 1 1 1 0 1 0 2 1 0 1 1 2 0 2 0 2 1 0 0 0 1 0 1 1 0 2 1 0 0 0 0 0 0 1 1 1 0 1 0 0 1 1 0 1 1 1 2 0 1 2 0 1 1 1 0 0 1 1 2 1 2 0 1 1 1 1 2 2 2 0 2 0 0 1 1 1 1 0 2 0 0 0 0 0 0 0 0 1 2 1 1 1 2 0 0 0 1 0 1 2 0 1 0 1 1 1 2 0 0 0 0 1 0 0 1 1 1 1 1 0 0 2 2 2 0 0 2 2 2 0 0 0 1 1 0 0 0 0 0 0 1 0 0 0 0 0 0 1 0 0 0 1 0 0 1 1 0 2 1 1 0 0 2 0 0 0 1 0 2 0 0 2 0 2 0 0 1 2 1 1 1 1 0 2 1 0 2 2 2 2 0 1 1 1 0 2 1 1 1 0 2 1 0 0 2 2 2 0 1 0 0 2 1 1 0 2 1 1 0 0 1 2 0 0 0 1 1 1 0 0 2 1 2 1 1 0 0 0 1 1 0 1 0 2 2 2 0 0 0 1 0 0 1 1 1 1 0 2 1 1 0 1 1 1 2 2 0 0 1 0 0 0 0 0 0 0 0 0 2 0 0 1 2 2 2 2 1 2 0 1 1 1 0 0 0 0 0 0 0 1 1 0 0 0 1 1 1 1 0 0 0 0 1 1 0 2 1 0 1 0 1 1 0 1 2 1 0 1 2 2 2 0 1 0 1 0 0 2 2 0 2 2 1 1 0 0 1 0 1 1 1 2 0 0 0 0 1 2 0 0 0 2 0 1 1 1 0 0 1 2 0 0 0 0 1 1 0 0 1 0 0 0 0 2 2 2 1 1 2 1 1 1 1 0 1 0 0 0 0 1 1 0 2 2 2 2 2 2 1 2 0 0 0 2 0 1 0 0 0 0 2 1 0 1 0 0 1 1 1 0 1 1 1 1 0 0 0 1 2 0 1 0 0 0 0 0 0 1 0 0 1 1 1 0 0 0 1 0 1 1 1 2 0 0 1 0 2 0 1 0 0 0 1 1 0 0 0 0 0 0 1 0 0 0 0 2 0 2 0 0 2 0 1 1 0 0 1 1 1 1 0 0 0 0 0 0 0 0 1 2 0 1 0 0 0 0 1 1 2 1 2 0 1 0 2 0 0 1 1 0 2 1 2 2 1 1 0 0 0 0 0 2 1 1 1 1 1 2 2 2 1 2 0 0 0 0 0 0 0 2 2 1 1 1 2 1 2 2 2 2 1 2 0 0 0 0 0 1 1 0 1 0 0 1 0 0 0 1 0 0 0 2 2 0 0 0 0 1 1 0 0 0 0 0 0 0 1 2 1 0 2 0 0 1 1 1 0 2 0 0 0 0 0 1 0 1 0 0 0 1 0 1 0 0 0 0 0 0 0 1 0 0 2 2 0 0 2 2 1 0 1 2 2 2 1 0 1 1 1 0 2 0 0 2 0 2 0 0 0 1 0 2 1 1 1 1 2 2 2 1 0 1 0 1 0 1 0 0 1 0 1 1 0 1 1 0 2 0 2 0 2 2 1 1 1 1 0 2 0 0 0 0 0 0 0 0 1 1 0 1 0 0 0 0 0 0 0 0 0 1 1 1 0 0 2 2 1 1 0 0 1 0 1 1 1 0 0 1 1 0 0 0 1 1 0 0 0 2 0 1 0 1 2 2 2 2 0 0 0 0 1 0 1 0 2 2 2 1 1 1 2 2 0 0 0 2 2 0 1 0 0 1 1 1 1 1 0 0 1 1 0 0 0 0 0 0 1 1 2 2 0 2 0 0 1 0 1 2 0 0 1 1 1 0 0 0 2 0 0 1 1 0 0 0 2 0 2 0 0 0 0 0 0 1 0 1 2 0 1 1 1 0 0 0 0 0 1 1 0 1 1 2 0 0 0 0 0 1 0 0 0 0 0 0 0 0 0 2 0 0 0 0 0 0 2 1
170 0 1 1 0 0 0 2 2 1 0 0 0 0 0 0 0 2 1 0 2 1 0 2 0 0 2 0 0 2 2 0 0 0 0 0 2 1 1 0 1 0 1 1 2 0 2 1 1 1 1 0 0 0 0 1 0 1 1 0 0 1 2 2 1 1 1 0 2 0 0 1 2 2 1 2 1 2 2 0 1 2 1 0 1 0 0 0 0 2 0 0 1 2 0 0 1 1 0 1 1 0 0 0 2 2 2 1 1 0 1 2 0 1 1 1 0 2 2 0 0 0 2 2 0 1 0 1 0 1 1 0 1 0 0 0 2 0 0 1 0 2 0 0 1 1 0 0 0 0 0 1 1 1 0 0 1 1 0 0 0 0 1 1 1 2 1 1 0 1 1 0 1 1 2 2 1 0 0 0 0 0 0 2 0 0 0 1 0 1 2 2 2 0 2 0 1 1 1 0 0 0 0 0 1 0 0 0 1 0 1 1 1 0 0 1 1 1 0 1 1 2 2 0 0 2 2 0 0 0 1 1 0 0 1 0 0 2 2 1 0 1 2 1 1 0 0 0 1 1 0 1 0 0 1 0 1 0 0 0 1 0 0 0 0 0 1 0 1 0 0 1 0 1 0 1 1 0 1 0 1 0 1 1 2 0 1 2 0 2 1 0 1 2 2 0 0 1 0 1 2 1 1 1 0 0 1 2 0 0 1 1 2 1 1 0 2 2 0 0 0 0 2 2 0 0 0 0 0 1 2 1 0 0 0 0 0 2 0 1 0 1 2 0 0 0 2 0 2 0 0 0 1 0 1 0 1 1 0 0 0 0 1 0 1 0 0 1 1 0 2 0 2 1 0 0 0 2 0 0 0 1 0 1 2 1 1 0 0 0 0 0 1 0 1 1 2 0 2 2 2 2 0 2 1 1 0 1 0 0 0 0 1 0 1 1 0 0 1 0 1 1 0 1 2 2 1 1 2 1 1 1 1 1 1 1 0 1 1 1 2 0 0 1 0 1 1 2 0 0 0 0 0 2 2 1 2 2 0 0 0 0 1 0 1 1 1 1 0 1 2 0 1 1 0 0 1 2 0 0 2 1 0 0 1 2 0 1 1 1 1 0 1 1 1 0 0 1 1 2 1 1 1 1 2 1 2 1 1 0 1 1 0 0 0 0 0 0 2 1 2 2 1 1 0 1 1 0 0 2 0 1 1 1 1 0 1 1 0 0 0 0 1 1 1 0 1 0 0 1 0 0 1 2 2 0 0 1 0 0 0 0 1 2 1 1 1 0 0 1 0 2 0 0 0 0 0 1 0 1 0 0 2 0 2 1 1 1 1 2 0 2 1 1 0 1 1 1 1 1 1 1 0 1 1 0 1 0 0 0 1 0 0 0 0 0 0 0 0 0 1 1 1 1 1 0 1 2 0 0 1 0 0 1 1 0 1 0 2 0 1 1 0 2 0 0 1 2 0 0 0 1 1 0 1 1 0 2 2 0 0 0 1 2 2 2 0 0 0 0 2 0 0 0 1 2 2 0 1 0 0 0 1 1 1 1 0 0 1 2 0 0 0 0 0 0 0 2 0 2 1 0 0 0 1 0 2 1 2 0 0 0 0 1 1 0 1 1 0 1 0 0 1 2 1 2 1 0 0 0 1 1 1 2 0 1 0 1 1 1 0 1 0 0 0 1 0 1 1 1 1 1 0 0 0 0 0 0 1 1 0 1 2 0 0 2 2 0 0 2 0 0 0 0 0 0 1 0 2 0 0 0 2 0 2 1 1 2 1 1 1 1 2 2 0 0 0 0 0 0 0 1 0 0 0 1 0 0 0 2 2 1 1 0 0 1 1 1 1 0 1 1 0 2 0 0 0 0 2 0 0 0 2 0 0 0 0 0 1 1 1 0 0 0 0 0 0 0 0 1 1 1 2 1 1 0 2 0 0 0 0 1 0 0 0 0 2 0 2 0 0 0 0 1 0 0 0 1 2 2 1 1 0 0 1 1 0 0 1 0 1 1 0 0 0 0 2 2 0 0 0 1 2 2 2 0 0 0 0 1 1 1 0 0 0 2 0 0 2 2 0 0 2 2 1 1 1 1 1 1 2 0 0 1 0 0 0 0 0 0 0 0 2 2 2 1 1 0 2 0 1 1 2 0 0 0 0 0 0 1 1 1 0 0 1 0 0 0 1 1 0 0 0 0 0 1 1 0 2 0 2 2 0 0 0 0 0 0 0 1 0 0 0 1 0 0 1 1 1 0 1 1
171 1 2 1 1 0 0 1 1 1 1 2 1 1 0 0 0 0 0 2 0 0 0 2 0 0 0 0 0 2 2 0 2 1 1 0 2 1 0 2 0 0 0 0 1 1 0 1 1 0 0 0 1 1 0 0 1 1 1 1 1 1 0 0 0 0 0 0 1 1 1 1 1 1 1 1 1 0 0 0 1 2 1 0 1 0 0 0 0 1 0 0 0 1 0 0 0 0 0 0 1 0 2 2 0 0 2 2 0 0 0 2 0 1 2 2 0 0 1 0 1 0 2 2 0 0 2 1 1 2 0 0 0 0 2 2 0 0 0 0 1 1 1 0 1 1 0 0 0 0 0 1 0 0 0 0 1 2 0 1 1 1 0 0 0 2 0 0 1 1 0 0 0 2 1 1 2 2 0 0 0 0 0 2 1 1 1 1 0 1 1 2 1 0 1 0 0 0 1 0 0 1 0 0 2 0 0 1 2 1 0 1 2 0 2 2 0 0 1 1 1 0 1 0 1 0 0 0 0 0 0 0 0 0 2 0 0 2 2 2 0 0 2 0 1 0 0 0 1 1 1 1 0 0 0 0 2 0 0 0 0 0 0 2 0 0 0 0 1 0 1 0 0 2 0 0 0 1 2 0 1 0 2 0 2 1 1 1 0 2 1 0 2 2 2 0 1 1 0 1 1 0 1 1 0 0 0 2 1 1 0 0 1 0 0 0 2 0 1 1 0 0 1 1 1 0 0 2 0 0 1 1 0 0 0 1 1 2 1 1 0 1 2 2 0 0 1 1 2 0 0 0 1 0 1 0 0 0 0 2 2 2 2 0 2 0 0 1 1 0 2 0 0 2 0 0 0 2 1 0 0 1 0 0 0 1 1 0 0 0 1 1 1 1 2 0 1 1 1 1 1 1 2 2 0 0 2 0 0 0 0 0 2 0 2 2 0 0 0 1 0 1 0 0 1 0 1 0 1 0 1 0 0 2 0 0 0 0 0 0 1 0 1 1 1 2 2 2 0 1 0 0 0 2 1 1 1 1 0 1 1 0 1 0 0 1 0 1 0 0 0 0 1 1 2 0 1 2 0 1 1 1 0 0 0 2 0 0 0 0 1 0 0 2 0 0 0 2 1 1 0 0 2 0 2 0 2 1 0 0 0 1 0 1 0 1 1 1 0 1 1 2 0 0 0 0 0 0 0 2 0 2 1 0 1 1 1 0 1 2 0 1 2 2 2 1 0 2 2 2 0 0 0 2 0 2 0 1 1 1 1 0 0 2 0 0 0 2 2 0 1 2 1 0 1 1 1 2 0 1 0 0 1 0 0 0 0 1 0 1 0 2 2 0 0 1 0 0 0 0 0 1 0 2 0 0 2 0 1 2 1 0 0 0 0 0 2 0 0 0 1 1 0 0 0 1 1 0 0 0 1 0 0 2 1 2 2 0 0 0 0 1 0 0 2 0 2 1 1 1 0 2 0 0 0 0 0 2 2 0 0 0 0 1 1 2 0 1 0 0 1 2 0 0 0 0 0 0 1 0 0 1 1 1 1 1 0 0 0 1 0 1 1 0 1 0 2 2 0 2 0 1 0 2 1 0 1 0 0 1 0 0 0 1 0 0 0 2 2 2 0 0 0 2 0 2 0 1 0 0 2 2 1 2 0 0 0 0 0 1 0 1 1 0 0 0 0 1 0 0 0 0 0 0 0 0 0 0 0 0 0 2 2 2 1 0 1 2 1 2 0 0 1 0 0 2 2 0 1 1 0 1 0 0 1 1 1 2 2 0 2 2 1 1 0 0 0 0 0 1 0 1 0 0 1 0 2 0 0 0 0 0 1 1 1 0 2 1 0 0 0 0 0 1 0 0 0 0 1 0 1 1 2 0 0 0 0 0 0 0 0 0 0 0 0 0 0 0 0 1 1 1 1 2 0 0 0 2 0 0 1 0 1 0 1 2 2 1 1 1 0 0 0 1 0 2 0 1 1 1 2 2 0 0 0 1 0 0 1 0 1 2 1 1 1 0 1 2 0 0 0 1 1 0 2 1 0 0 0 1 0 1 0 0 1 1 0 1 2 1 0 1 1 1 1 1 0 1 0 0 1 0 0 2 0 0 0 1 2 1 0 1 1 0 0 0 1 1 0 0 1 0 1 0 1 0 1 1 0 2 1 1 0 1 1 0 0 0 2 0 0 1 0 0 0 0 0 2 0 0 0 0 0 0 0 0 0 1 1 2 1 0 0 2 1 0 0 0 2 0 1 0
172 0 2 0 1 0 0 2 2 1 0 1 1 2 1 2 0 1 1 1 1 1 0 2 0 0 0 0 0 2 2 1 1 0 1 0 2 1 0 1 1 0 0 0 1 0 0 0 1 1 1 0 1 1 0 1 0 1 1 1 1 1 0 0 1 1 1 0 1 1 1 1 2 2 2 2 0 1 1 1 1 1 1 0 1 0 0 0 0 2 0 0 0 2 0 0 0 0 0 0 1 0 0 0 0 0 2 0 1 0 0 1 1 2 2 2 1 0 1 0 2 0 2 2 0 0 2 1 1 1 1 0 0 0 0 0 0 1 0 2 1 1 1 0 1 1 0 0 0 1 1 1 0 0 0 1 1 2 1 0 0 0 0 1 1 1 1 2 0 0 0 1 0 2 2 1 2 0 0 2 2 2 0 2 0 0 0 1 0 1 2 2 1 0 1 0 0 0 0 0 0 0 0 1 1 1 1 1 0 0 0 0 0 0 1 2 0 0 1 0 2 1 2 0 0 1 1 0 0 0 0 0 0 0 2 0 0 2 2 1 0 1 1 2 2 0 0 0 2 0 0 1 0 0 0 1 2 1 0 0 0 0 0 0 0 0 0 1 2 0 0 0 0 2 0 0 0 1 2 0 0 0 2 2 2 2 2 1 0 1 1 0 1 2 2 0 0 0 0 1 1 0 2 1 0 0 1 1 2 2 0 1 1 2 1 0 1 1 0 0 2 1 2 1 1 0 0 2 0 1 2 1 1 0 0 0 0 0 0 0 0 0 2 0 0 0 0 0 1 1 0 1 1 0 1 0 1 1 0 2 2 2 2 0 2 0 0 1 2 0 1 0 1 1 0 0 0 2 1 1 1 1 0 1 0 2 2 0 0 0 0 0 0 0 2 0 0 1 0 0 0 0 1 2 1 0 1 0 0 0 0 0 0 0 0 1 1 0 0 1 0 1 1 1 1 1 1 0 0 0 0 0 0 2 0 0 0 0 0 0 2 0 0 1 0 1 1 1 0 0 0 1 0 2 2 2 2 2 1 0 0 0 0 0 0 1 0 2 0 0 0 0 1 1 0 0 2 1 0 0 2 1 0 0 1 2 0 1 0 2 0 0 0 2 0 0 0 0 0 2 2 0 1 1 2 1 1 1 1 0 0 1 0 1 0 0 0 0 2 1 2 2 1 1 0 1 1 1 1 1 1 0 1 0 1 0 1 1 0 0 2 1 1 1 1 2 0 2 2 2 1 1 0 2 1 1 0 1 0 1 0 0 1 2 0 0 1 1 1 0 0 0 1 0 1 0 0 1 0 2 0 0 2 0 0 0 0 0 0 0 0 1 0 1 0 0 0 0 0 0 0 2 1 2 0 0 0 0 0 2 1 0 0 1 0 0 0 1 1 0 0 1 0 0 0 0 1 1 0 0 1 0 1 2 2 1 2 0 0 1 0 0 0 1 1 0 2 1 2 2 0 1 0 1 0 0 0 1 1 0 0 0 1 1 1 2 0 1 1 0 0 1 1 0 0 1 1 0 0 0 1 0 0 0 0 0 0 2 0 0 0 1 0 0 0 0 0 1 0 2 0 2 0 0 1 0 1 2 1 2 0 0 0 2 0 0 0 1 1 1 0 0 1 2 0 2 0 1 1 1 2 2 0 2 0 0 0 0 0 0 0 0 0 0 0 0 0 2 1 1 1 0 1 0 0 0 1 1 0 0 1 0 2 0 0 1 1 2 2 2 1 0 0 0 0 0 0 0 1 0 1 0 0 1 1 0 1 2 2 1 1 2 0 0 0 0 0 2 0 1 0 1 0 0 1 0 1 1 1 1 0 0 1 1 1 0 2 1 1 0 2 1 0 1 0 0 0 0 1 0 0 0 2 0 0 1 1 0 1 0 0 1 0 0 0 0 0 0 0 0 1 1 0 2 0 0 0 0 0 0 2 0 0 0 0 1 2 0 2 1 0 0 0 0 0 2 0 0 2 2 2 2 0 0 0 0 0 2 0 0 0 1 1 2 2 2 2 1 0 0 1 2 1 0 1 1 0 2 0 1 0 0 0 0 0 2 0 1 2 1 0 1 2 1 1 1 1 2 0 0 2 0 0 1 0 0 0 0 1 1 0 1 0 0 0 0 0 0 1 0 1 1 1 1 1 1 1 0 0 1 1 1 2 0 2 1 2 0 1 0 0 1 0 0 0 1 1 0 2 0 0 0 1 1 0 0 1 1 0 1 1 0 0 1 0 0 0 0 2 0 1 0
173 0 1 1 0 0 0 2 1 1 0 0 0 1 1 1 0 1 1 1 0 1 2 0 1 1 1 0 1 2 2 0 2 2 0 1 1 1 0 1 2 1 0 0 2 0 0 0 0 1 2 1 0 0 1 2 0 0 0 1 0 0 0 0 1 0 1 0 1 0 0 0 2 2 1 2 1 0 0 2 0 2 0 1 1 0 0 1 1 2 0 2 1 0 0 0 1 0 0 1 2 1 0 0 1 1 2 1 1 1 0 1 2 2 2 2 2 0 1 0 1 0 1 1 0 0 1 1 1 1 0 0 1 0 0 1 1 0 0 2 1 1 0 1 1 1 1 0 0 0 0 1 2 0 1 0 0 1 1 1 1 1 0 0 0 2 0 1 0 1 1 1 0 2 1 1 0 0 1 1 1 2 2 2 2 0 1 1 0 1 1 2 2 1 1 1 2 0 0 0 0 0 1 0 2 0 0 1 0 0 0 1 1 0 2 2 2 0 0 0 2 0 1 0 0 2 2 1 1 1 0 0 0 1 1 1 1 2 2 1 0 1 2 1 1 0 0 0 0 2 2 0 0 0 1 0 1 0 0 0 0 0 0 2 1 0 1 0 1 0 0 2 2 2 0 2 2 1 1 0 0 1 1 1 1 1 1 1 2 2 0 2 1 2 1 1 0 0 0 2 0 0 2 0 0 0 0 1 1 1 0 1 2 1 0 0 2 0 1 1 0 0 1 0 0 0 0 1 1 1 1 2 0 0 0 0 0 1 0 1 1 1 1 0 0 0 1 0 0 2 0 2 0 0 1 1 0 1 1 0 1 1 1 0 0 0 0 0 1 1 1 1 0 2 0 0 0 1 0 0 2 1 0 0 2 1 0 1 1 0 0 0 1 0 1 1 2 1 0 0 0 1 0 2 1 0 0 0 0 0 0 0 1 0 1 1 0 0 0 2 0 0 0 0 1 2 1 0 1 0 1 0 1 1 1 0 0 1 1 1 1 0 1 1 2 2 2 1 0 1 0 1 0 1 1 0 1 1 1 1 0 0 1 0 2 2 2 2 0 0 2 1 2 0 0 1 0 0 0 0 2 2 0 0 1 1 0 1 0 1 0 0 0 0 0 0 0 1 0 2 1 1 0 2 0 0 1 1 0 0 0 2 0 0 2 0 0 0 0 1 1 1 2 2 1 1 0 1 1 1 1 0 1 0 0 0 0 1 1 2 1 2 1 1 1 2 0 1 1 2 1 1 1 1 2 0 1 0 0 1 1 0 1 1 1 1 0 0 0 0 0 1 1 0 0 0 1 1 0 2 0 0 2 0 2 0 0 0 0 1 0 1 1 0 0 0 1 1 1 1 1 1 0 2 0 0 2 0 0 2 0 0 0 0 0 0 2 1 1 0 0 1 0 0 0 0 1 1 0 0 1 0 0 1 2 0 2 0 0 1 0 0 0 0 1 0 2 1 2 1 0 1 0 2 0 0 0 2 0 1 1 0 0 1 2 2 1 2 0 0 0 0 0 0 1 2 2 0 0 0 1 0 1 0 1 1 0 0 1 2 0 0 1 0 0 0 1 2 0 2 1 1 0 0 2 0 0 2 2 1 0 0 0 1 1 1 1 1 1 1 0 0 1 2 0 2 1 0 2 2 2 2 1 1 0 2 0 0 0 1 0 1 0 1 0 0 0 0 0 0 0 0 2 0 1 0 0 0 0 0 0 2 2 0 0 2 0 2 1 2 1 0 0 0 0 0 1 0 2 0 1 1 0 1 1 0 1 1 1 1 1 2 1 1 0 0 1 0 0 1 0 2 0 0 2 0 0 0 1 2 1 0 2 0 1 0 2 2 1 0 2 2 0 2 0 0 0 0 0 0 0 0 2 0 0 2 0 0 1 0 1 0 1 0 0 1 1 0 0 0 2 2 1 2 0 1 1 2 0 0 0 0 0 0 0 0 2 0 1 1 0 0 1 1 0 1 0 1 2 2 2 2 0 0 0 0 1 0 1 1 2 2 0 1 2 2 2 2 0 0 0 2 1 1 1 1 0 1 1 1 1 1 0 0 1 1 0 0 1 0 0 1 1 1 0 1 2 0 0 0 1 0 0 1 1 0 0 1 1 0 0 0 1 1 0 1 1 0 0 0 2 0 1 1 0 0 1 1 0 2 1 1 1 0 1 0 0 0 2 0 0 0 0 0 0 2 2 0 1 0 0 0 1 1 0 0 1 0 0 0 0 0 0 1 0 0 0 1 2 0 2 1
174 0 0 2 1 0 0 1 1 1 1 2 0 1 1 1 0 2 0 0 2 0 0 2 0 0 1 0 0 2 2 1 1 1 0 1 1 0 1 0 0 0 2 2 2 2 1 0 2 0 0 0 0 0 1 0 1 0 0 1 1 2 1 1 1 0 1 0 2 0 0 1 2 2 1 2 1 2 2 0 1 2 0 2 2 1 1 0 0 2 0 1 1 2 0 0 1 1 0 1 1 0 2 2 0 0 2 2 0 0 0 1 1 2 2 2 1 0 0 0 2 0 0 0 0 1 0 2 2 2 1 0 1 0 0 0 1 0 0 2 0 2 0 0 1 2 0 1 1 1 0 0 0 0 0 0 0 1 1 2 1 1 0 0 0 1 0 1 0 1 1 1 1 1 2 0 2 1 0 0 0 0 1 2 1 0 1 0 0 2 1 2 2 1 1 1 0 0 0 0 0 0 1 0 2 0 0 1 0 0 1 1 1 0 2 2 0 0 1 1 1 1 2 0 0 2 2 0 0 0 0 0 0 0 1 0 0 2 2 2 0 0 1 1 1 0 0 0 2 0 0 0 0 1 0 0 2 1 1 1 0 1 0 2 0 0 1 1 1 1 0 2 1 2 0 0 0 1 1 0 0 1 1 1 2 1 2 1 0 2 1 2 1 2 2 0 0 2 0 2 2 2 2 0 0 1 1 2 1 1 0 1 0 1 1 0 2 0 0 0 0 0 1 1 1 0 0 1 1 2 2 1 0 0 0 0 0 1 0 0 1 1 1 1 0 0 2 1 1 2 1 1 0 0 2 0 0 1 0 1 1 1 2 0 1 2 0 1 2 1 1 1 2 2 0 0 0 2 0 0 2 1 0 0 1 2 1 2 2 0 0 0 0 0 2 0 0 0 1 1 1 1 1 2 1 0 1 0 0 1 0 0 0 0 0 0 0 0 2 0 0 0 1 0 0 0 1 0 1 2 0 2 2 0 2 0 0 1 1 1 0 0 1 1 0 1 2 0 1 1 0 0 0 2 1 1 1 0 0 0 0 0 0 1 0 1 1 1 0 0 1 0 1 2 1 0 2 0 0 0 0 2 0 0 2 2 0 1 0 1 1 1 0 1 2 0 0 1 1 2 1 1 2 1 2 0 1 2 1 0 0 2 0 1 0 0 0 0 0 1 1 2 2 2 1 2 0 1 1 1 1 1 1 0 0 0 1 0 0 0 2 1 2 0 0 2 0 1 1 1 1 1 1 1 2 0 1 1 0 1 0 0 0 2 0 0 0 2 2 0 1 2 2 0 1 1 2 1 0 2 0 1 1 0 1 0 0 0 0 2 0 0 0 0 1 1 0 0 0 0 0 2 0 2 0 0 1 0 0 0 0 0 1 2 1 1 0 1 1 0 1 2 0 0 0 1 1 1 0 0 2 0 0 0 1 1 1 0 0 0 0 1 0 0 2 0 2 1 1 1 0 1 0 2 0 0 0 2 0 1 1 0 1 1 1 2 1 2 0 0 1 0 0 0 0 2 2 1 1 1 1 1 1 1 2 2 0 0 0 1 0 0 0 0 1 1 2 1 0 1 0 0 0 0 1 0 1 1 2 0 1 1 0 1 1 1 0 2 1 1 1 0 1 2 0 1 1 1 0 0 2 2 0 2 0 0 0 1 0 1 1 0 1 1 0 0 0 0 0 0 0 0 0 0 0 1 0 1 0 1 0 0 2 1 0 1 1 1 2 1 0 0 0 1 0 1 1 0 1 0 0 0 0 0 0 2 0 1 1 1 1 2 0 0 0 0 0 0 0 1 0 0 0 0 2 0 2 0 1 2 2 0 1 1 1 0 1 1 2 0 2 2 0 2 0 0 0 0 1 0 0 0 1 1 0 0 0 2 2 0 0 0 0 0 0 0 0 0 0 0 1 1 1 2 0 0 1 0 1 1 0 0 0 1 1 0 2 0 1 1 1 0 0 1 0 1 0 0 1 2 2 2 0 1 1 2 0 0 0 0 0 1 2 2 2 2 2 1 0 1 1 1 2 1 1 0 0 1 1 1 1 1 1 1 1 1 0 0 1 1 0 0 2 2 1 0 1 2 1 1 2 0 0 2 0 0 0 0 1 1 0 0 1 1 1 0 1 1 1 0 0 1 1 2 0 0 1 1 0 2 1 1 2 0 0 1 2 0 1 0 0 0 0 0 1 0 2 1 2 1 2 1 2 2 0 0 2 0 1 1 0 1 0 2 0 0 0 0 0 0 0 0
175 0 1 1 0 0 0 2 2 1 0 0 1 2 1 1 0 2 1 1 1 0 0 2 0 0 0 0 0 2 2 0 1 1 0 0 2 2 0 0 2 0 0 0 1 0 0 1 0 1 1 0 2 2 0 0 0 0 0 2 0 2 2 2 0 1 0 0 0 0 0 1 1 1 1 1 1 2 2 0 1 2 0 1 1 0 0 0 0 1 0 0 0 1 0 0 0 0 0 0 2 0 0 0 2 0 1 0 2 0 0 2 0 1 1 1 0 1 1 0 1 0 2 1 0 2 0 1 1 2 0 0 0 0 1 0 1 0 0 0 0 2 0 0 1 2 0 0 0 2 1 1 0 0 1 1 0 0 0 0 0 0 0 1 2 1 0 1 0 0 0 0 1 1 1 1 2 1 0 0 0 0 1 2 2 1 1 2 2 1 1 2 2 0 2 0 1 0 0 0 0 1 0 0 1 1 1 0 0 0 0 0 1 0 0 2 1 1 0 0 2 0 1 0 0 0 0 0 0 0 0 0 0 0 2 0 0 2 1 1 0 0 1 1 2 0 0 0 1 0 0 0 0 0 0 1 1 1 1 1 0 1 0 1 0 0 0 0 2 0 0 2 0 1 0 1 0 0 1 0 0 0 1 0 2 0 0 0 0 2 2 1 1 2 2 0 1 0 0 1 1 0 2 1 1 1 0 2 0 1 0 0 2 2 2 0 1 0 0 0 0 0 2 1 0 0 0 2 0 0 2 1 0 0 0 0 0 0 0 1 1 1 2 0 0 0 2 1 2 2 1 0 0 1 0 1 1 0 1 1 2 2 1 0 1 1 0 2 2 0 2 0 0 2 0 0 0 2 1 1 1 1 0 0 1 0 0 0 0 0 0 0 2 0 2 0 2 0 1 0 0 1 0 1 0 1 0 0 0 1 1 1 0 0 0 0 0 0 0 1 0 0 2 0 0 0 0 0 0 0 0 0 0 2 0 1 0 0 0 0 1 0 0 0 0 1 1 0 2 2 0 0 1 2 1 1 1 0 0 0 1 0 0 0 0 1 1 2 0 0 1 0 2 2 0 0 0 2 0 1 1 1 0 0 2 1 0 1 0 1 0 0 0 1 0 0 0 2 2 2 1 0 1 1 1 0 1 1 1 0 0 2 0 0 1 0 0 0 1 1 1 1 2 2 1 2 0 2 2 0 2 0 1 1 1 1 0 0 0 1 0 0 1 1 1 2 0 0 1 0 0 0 0 1 1 0 1 0 1 0 0 0 0 1 0 0 0 0 0 2 0 0 0 0 0 0 0 1 0 1 0 0 1 0 1 0 0 0 0 0 0 0 0 1 0 0 0 2 2 2 1 1 1 0 0 2 0 0 0 1 0 0 0 1 0 0 0 0 0 0 1 2 0 1 1 0 0 1 0 0 2 0 0 2 1 1 2 0 0 0 1 1 0 1 0 0 2 0 1 0 0 2 0 0 0 0 0 2 1 1 1 1 1 0 0 1 1 2 1 1 0 1 0 0 2 2 2 0 0 0 0 0 1 1 1 1 1 0 1 2 0 0 1 1 0 1 2 2 0 1 1 0 0 1 0 0 1 2 2 0 1 1 0 1 1 0 1 2 2 2 0 0 1 2 0 2 0 1 0 0 1 1 0 2 0 1 1 0 0 1 0 1 1 0 0 0 0 0 0 0 0 0 1 1 1 0 0 0 1 1 0 1 2 1 0 0 0 1 1 1 0 0 0 0 0 1 0 0 1 1 0 1 2 0 0 0 0 2 1 1 1 1 0 1 0 0 0 1 1 2 0 1 0 0 1 0 1 0 0 2 2 0 1 1 1 0 2 0 1 0 0 1 0 2 0 0 0 0 2 0 0 0 1 1 0 0 0 1 2 0 0 0 0 0 0 0 0 0 1 0 2 2 0 2 0 0 0 1 0 0 0 0 0 1 1 1 2 0 2 1 0 0 0 1 0 2 0 1 2 1 1 1 1 0 0 1 0 2 0 0 0 2 2 1 2 2 2 2 0 0 0 2 1 0 1 1 0 1 0 0 0 1 0 0 1 1 0 1 2 1 1 0 2 2 0 0 1 1 1 1 2 0 0 1 0 0 0 1 1 0 0 1 0 1 0 0 1 0 0 0 1 1 2 0 0 0 0 1 0 0 2 0 1 0 1 0 1 0 2 0 0 1 0 0 0 1 1 0 2 0 0 0 0 0 0 0 1 0 0 1 0 1 1 2 1 0 0 1 2 0 1 0
176 1 1 1 1 0 0 2 1 2 0 0 0 1 1 1 0 2 1 0 2 0 0 2 0 0 0 0 0 2 2 1 1 2 1 2 1 0 1 0 0 0 1 1 2 1 1 0 1 1 1 0 1 1 0 1 0 0 0 1 0 2 1 1 0 0 0 0 0 0 0 0 2 2 2 2 0 0 0 0 2 2 2 0 2 0 0 0 0 2 0 0 0 2 1 1 1 1 1 1 1 0 1 1 0 0 2 1 1 1 0 0 1 2 2 2 1 0 1 0 1 0 2 2 0 0 2 0 0 1 0 0 0 0 1 0 2 0 1 0 1 1 0 0 1 0 0 0 0 2 1 2 0 0 0 0 0 0 1 2 0 0 0 2 0 0 0 2 0 0 0 2 1 1 2 1 2 0 0 0 0 1 0 2 2 2 1 1 1 0 0 2 1 0 1 0 1 0 0 0 1 0 0 0 1 1 1 0 0 0 1 1 1 0 1 2 0 1 0 0 2 1 2 0 1 1 0 0 0 0 0 0 0 0 2 0 0 2 2 2 0 0 1 2 2 0 0 0 2 0 0 0 0 0 1 1 0 0 0 0 2 0 0 2 0 0 1 0 1 0 0 1 0 2 1 1 0 0 1 0 0 0 2 1 2 2 2 2 0 2 1 1 0 2 1 0 0 0 0 1 0 0 2 2 1 0 0 2 1 1 0 0 1 1 1 0 2 0 0 0 1 1 1 1 1 0 0 0 1 0 2 2 1 1 0 0 1 1 0 1 1 1 1 0 0 0 2 0 2 1 1 0 0 1 1 0 1 1 0 2 2 2 1 0 1 0 0 2 2 0 2 0 0 2 0 0 0 1 0 0 1 1 0 0 0 2 2 0 0 0 0 0 1 1 2 1 1 1 0 0 0 1 0 2 1 1 0 1 0 0 0 0 0 0 0 2 1 1 0 0 0 1 0 1 0 1 0 0 2 0 0 1 0 2 0 0 0 1 0 0 2 0 0 0 0 1 2 1 0 0 0 0 0 1 1 0 1 1 1 0 0 0 0 0 0 2 0 2 0 1 1 1 2 1 1 0 1 1 0 1 2 0 0 1 2 1 0 2 2 0 0 0 0 1 2 0 0 1 1 1 1 0 1 1 1 0 2 1 0 0 0 2 0 0 0 0 2 1 0 1 1 2 2 2 2 2 0 0 0 2 0 2 0 0 0 0 0 1 0 1 0 2 2 2 2 1 0 2 2 2 1 1 1 1 1 1 1 0 1 0 0 0 0 2 0 0 0 1 1 0 0 0 0 0 0 0 0 2 0 1 1 0 2 0 2 1 1 0 0 0 0 2 2 0 0 0 1 0 0 0 0 2 0 2 0 0 0 0 0 2 2 0 1 0 0 1 0 0 0 0 1 1 0 0 0 1 1 0 0 0 2 0 0 1 1 1 1 0 0 0 0 0 0 1 1 0 2 2 1 2 1 0 0 0 0 0 0 0 0 0 0 0 2 2 2 2 1 0 1 1 1 1 1 0 0 1 1 1 1 1 2 0 2 1 1 2 0 0 0 2 0 0 0 1 1 0 1 1 0 1 0 0 0 1 1 0 0 2 2 1 0 0 0 1 2 2 1 1 1 1 0 0 1 1 1 2 0 0 0 0 0 0 0 2 0 0 1 0 0 1 1 1 0 0 0 0 0 1 0 0 0 0 1 0 0 0 1 1 0 0 1 2 2 0 0 1 1 1 0 2 0 1 1 2 1 1 1 0 1 1 1 2 1 1 1 0 1 1 1 2 0 2 1 2 0 0 0 0 0 0 1 1 0 0 1 0 0 0 1 2 1 0 0 1 0 0 1 2 1 1 1 2 0 2 0 0 0 0 0 0 1 0 2 0 0 0 0 0 0 0 0 0 0 0 0 0 0 0 0 0 2 2 1 2 0 0 0 1 0 0 0 0 0 0 0 0 1 0 0 1 0 0 0 1 0 2 0 1 1 0 1 1 0 0 0 0 1 0 0 0 0 1 0 2 2 2 2 2 0 0 0 2 2 0 1 1 1 1 0 1 0 1 0 0 0 2 0 0 1 1 0 0 2 2 0 2 2 2 0 0 0 0 0 1 0 0 0 1 2 1 1 0 1 0 1 1 2 0 0 0 1 1 2 0 0 0 0 1 0 2 1 1 1 0 0 1 1 0 1 0 0 1 0 0 0 1 1 0 1 0 0 0 0 1 0 0 0 1 0 2 0 1 1 1 0 0 0 0 1 0 1 0
177 1 2 0 0 0 0 1 2 0 0 1 0 0 0 0 0 2 2 1 1 1 0 2 0 0 0 0 1 1 1 1 2 1 0 1 1 2 0 1 1 1 0 0 1 0 1 0 2 0 0 0 0 0 1 1 0 1 1 0 0 1 1 1 1 0 1 0 0 0 0 1 2 2 2 2 0 2 2 0 1 2 2 0 2 0 0 2 1 2 1 2 1 1 0 0 0 0 0 0 2 0 1 1 0 0 2 0 2 1 0 1 0 1 1 1 0 2 2 0 0 0 2 2 0 0 2 1 1 1 0 0 1 0 0 0 1 0 0 0 1 1 0 0 0 2 0 0 0 2 2 2 0 0 1 0 0 2 0 0 0 0 0 1 1 1 0 1 0 1 1 0 0 2 1 0 2 0 1 1 1 2 0 2 2 2 2 2 2 0 0 2 2 1 2 1 1 0 0 0 0 1 1 0 1 0 0 0 0 0 0 1 1 1 1 2 0 1 1 1 1 0 2 0 0 1 1 0 0 0 0 0 1 1 1 0 0 2 2 1 0 0 2 1 1 0 0 0 1 1 1 0 0 0 1 0 0 0 0 0 0 0 0 2 0 0 1 0 1 0 0 0 0 2 0 0 0 2 2 0 0 0 2 0 1 1 1 1 0 2 0 0 1 1 1 0 1 0 0 1 1 0 2 1 1 0 1 1 1 1 0 0 1 2 0 0 1 1 1 1 0 1 1 0 0 0 0 0 0 0 2 2 0 0 0 0 0 2 0 1 2 2 2 0 0 0 1 1 2 1 1 0 1 0 1 0 0 2 1 1 1 1 2 0 1 2 0 1 1 0 2 0 1 2 2 2 0 2 1 0 0 0 0 1 1 1 1 0 0 0 0 0 0 1 1 1 2 0 1 1 1 1 1 1 0 0 1 0 0 0 0 0 0 0 0 2 2 1 0 1 0 1 1 0 1 1 1 0 0 0 0 0 0 2 1 1 0 0 0 0 1 0 0 1 0 1 2 0 0 1 0 0 0 2 2 1 2 1 0 0 1 0 0 1 0 2 1 2 0 0 0 0 2 1 1 0 1 2 1 0 1 2 0 0 1 1 0 1 0 2 0 0 1 1 1 0 0 2 0 0 0 0 2 0 2 0 1 1 0 0 0 1 0 1 0 0 0 1 0 1 1 2 2 2 0 1 1 1 1 1 0 2 2 1 1 1 1 0 1 1 1 1 1 1 2 2 0 0 0 0 0 0 0 2 0 0 0 0 0 1 1 0 0 1 0 0 0 1 1 0 0 0 1 0 0 0 1 2 0 1 0 0 1 0 1 1 1 0 1 1 0 2 0 0 1 0 0 0 0 0 0 2 0 1 1 0 1 0 0 2 1 1 0 1 0 0 1 1 0 1 0 1 0 0 0 0 2 2 0 0 0 0 1 1 1 0 1 0 1 0 0 1 1 1 1 0 2 2 0 0 0 2 0 1 0 0 0 1 0 1 1 1 1 1 1 1 1 1 0 0 0 0 0 0 1 1 1 0 0 0 2 0 1 0 1 1 0 2 0 0 0 1 0 0 1 0 1 2 0 2 0 1 0 1 1 0 1 2 2 2 0 0 0 0 0 1 0 0 0 0 0 0 1 2 1 0 2 1 0 0 1 1 0 2 0 0 1 0 0 0 0 0 0 1 0 1 0 0 0 0 0 0 1 0 0 0 1 0 0 0 0 0 2 2 2 0 0 2 1 1 1 0 1 0 0 0 1 0 0 1 0 0 2 1 0 0 0 1 1 1 1 2 1 2 0 0 1 1 0 1 0 1 0 0 1 0 1 0 0 2 2 1 1 0 1 0 1 2 0 0 0 0 0 1 0 0 0 0 0 1 0 0 1 0 0 0 0 0 1 1 1 0 0 0 0 0 0 0 0 0 1 1 0 2 0 0 0 1 0 0 0 0 0 0 0 1 2 0 2 0 0 0 0 2 0 1 0 2 2 1 2 1 0 0 0 1 0 1 0 0 0 2 1 1 2 2 2 2 0 1 0 1 1 1 2 1 0 1 0 1 0 2 0 0 2 2 0 1 2 2 0 0 2 0 2 2 2 1 0 0 2 0 0 2 0 0 0 1 1 0 1 0 1 2 2 1 2 2 0 1 0 0 1 0 1 1 1 1 1 1 0 0 1 0 2 0 1 0 2 1 0 0 0 0 0 2 2 1 1 0 0 0 0 0 0 0 1 1 1 2 1 1 0 2 1 0 0 0 0 0 1 0
178 1 0 2 0 0 0 2 2 1 0 1 0 0 0 0 0 1 1 0 2 0 0 2 0 0 0 1 1 1 1 1 1 1 0 0 2 1 1 0 1 0 0 0 1 0 0 0 2 0 0 0 0 0 1 0 0 1 1 1 1 1 0 0 0 0 0 0 2 0 0 1 2 2 0 2 1 0 0 0 1 1 0 1 1 0 0 1 1 2 0 1 0 2 1 0 0 1 1 1 1 0 1 1 0 0 2 2 2 2 0 0 1 1 1 1 1 0 1 0 1 0 1 1 0 2 0 1 1 1 1 1 0 0 0 0 0 0 0 1 0 2 0 0 1 1 0 0 0 1 0 0 0 0 1 0 0 1 0 1 0 0 0 1 1 0 0 1 0 1 1 0 0 2 2 2 1 0 1 1 1 1 0 2 2 2 1 2 0 0 0 2 2 0 2 0 1 0 0 0 0 0 0 0 1 1 1 0 0 0 1 0 1 0 2 2 0 1 2 1 1 0 2 0 0 1 1 0 0 0 0 0 0 0 2 0 0 1 1 1 0 0 2 2 2 0 0 0 2 0 0 1 0 0 0 0 0 1 0 0 0 0 0 1 0 0 0 0 2 1 1 0 1 2 1 1 0 0 1 0 1 1 2 1 2 2 2 1 0 2 1 1 2 2 2 0 1 1 1 2 0 0 1 0 0 0 0 1 1 1 0 1 1 2 0 0 2 0 1 1 1 1 1 1 1 0 1 2 0 1 2 0 0 0 0 0 0 1 0 0 0 1 2 1 0 0 1 1 2 0 0 0 0 0 1 1 0 1 0 1 0 0 1 0 1 0 0 0 2 2 0 2 0 2 0 0 0 1 1 0 2 0 0 1 2 1 1 0 0 0 0 0 2 1 2 0 2 1 1 1 1 1 1 2 1 0 0 0 0 0 0 0 0 0 0 1 0 0 0 1 0 0 1 0 0 2 0 0 2 1 1 1 0 2 0 0 0 0 0 0 2 0 0 0 1 0 2 1 1 1 0 0 0 2 2 2 2 1 1 1 0 0 0 1 0 1 1 1 0 0 1 0 2 0 0 1 0 2 0 2 0 1 0 0 1 2 0 1 1 0 1 1 0 1 1 1 1 2 2 2 1 1 1 1 1 0 1 1 1 0 1 1 0 0 0 0 0 0 1 2 2 1 1 1 0 1 0 1 1 1 1 0 1 0 1 2 1 1 0 1 2 2 2 1 2 0 1 1 2 1 1 1 0 1 1 0 1 0 0 0 0 0 1 2 0 0 0 1 1 0 1 1 1 0 1 1 1 0 0 2 0 0 1 0 0 0 0 0 0 0 0 2 1 0 1 0 1 0 0 0 0 1 1 0 0 1 0 0 0 1 0 0 0 1 0 0 0 1 0 0 0 0 0 0 0 0 2 2 0 0 2 0 1 1 2 0 1 0 0 0 0 1 0 1 1 0 1 1 1 1 0 1 0 1 0 0 0 2 2 0 0 0 1 2 2 2 1 1 1 1 0 1 0 0 2 2 2 1 1 1 2 0 2 2 2 2 1 0 0 2 0 0 0 0 0 0 0 2 0 1 0 1 0 1 1 0 0 1 1 0 1 1 0 2 0 0 0 0 0 0 0 2 0 2 0 2 0 0 1 1 1 1 0 2 0 0 0 0 0 1 0 1 0 1 0 0 0 0 0 0 0 0 0 0 0 0 1 0 0 0 0 2 2 1 0 1 2 2 2 1 1 0 0 0 0 2 1 0 1 0 1 0 0 0 0 2 0 1 1 2 0 2 0 2 0 0 0 1 1 1 0 1 0 0 2 0 2 0 0 2 2 0 2 0 2 0 2 1 0 0 1 1 0 2 0 0 0 0 2 0 0 0 1 0 0 0 1 0 1 0 0 0 0 0 1 0 0 0 0 1 2 1 1 2 0 0 1 0 0 0 0 0 1 0 1 2 2 0 2 1 1 0 0 1 0 1 0 1 2 2 2 2 0 0 0 0 1 1 1 0 1 2 1 1 1 0 1 2 1 0 0 2 2 0 0 0 2 2 1 1 1 1 0 0 2 0 0 2 2 0 1 1 2 2 2 2 0 2 1 1 1 0 0 2 0 0 0 2 2 0 0 2 2 1 0 0 0 0 0 1 1 0 0 1 1 0 2 0 0 2 0 0 0 0 1 0 1 0 1 0 0 0 0 0 0 1 1 2 0 0 0 0 1 2 0 0 1 0 0 1 0 0 0 1 1 0 0 0 1 0 0 0
179 0 2 1 0 0 0 1 1 1 0 1 0 0 0 0 0 0 0 0 0 0 0 2 0 0 0 0 0 2 2 0 0 0 1 0 2 2 0 2 0 0 0 0 2 0 2 0 1 1 1 0 1 1 0 0 1 0 0 0 1 2 2 2 1 1 1 1 2 0 0 2 2 2 2 2 0 0 0 1 1 2 0 1 2 0 0 0 0 2 0 1 0 2 0 0 0 2 0 2 1 0 1 1 0 0 2 2 2 2 0 0 1 2 2 2 1 0 1 0 0 0 1 1 1 0 0 1 1 1 0 0 0 0 0 0 0 0 0 1 0 2 0 1 0 0 0 0 0 1 1 1 1 1 1 1 0 0 0 2 0 0 0 1 0 2 0 0 0 1 0 0 0 2 1 1 1 0 1 1 1 1 0 0 0 0 0 0 0 1 1 1 1 0 1 0 0 0 1 0 0 1 0 0 1 2 1 0 0 1 0 1 2 0 2 2 0 1 1 1 1 1 2 0 0 0 0 1 0 0 0 0 0 0 2 0 0 2 2 1 0 0 2 2 2 0 0 0 2 0 0 1 0 1 0 0 2 1 1 0 1 0 0 1 0 0 0 0 1 0 0 0 0 2 0 0 0 1 2 0 1 0 1 0 2 1 1 0 0 2 2 2 2 2 2 0 2 1 0 2 1 0 2 0 0 0 1 1 1 1 1 2 1 2 0 0 1 0 1 1 1 1 1 0 0 0 0 1 2 2 2 1 0 0 0 0 0 1 0 0 0 1 2 0 0 0 2 0 1 1 0 1 1 0 0 1 1 0 0 2 2 2 2 0 2 1 0 1 2 1 1 1 0 2 1 1 0 1 0 0 0 0 0 0 2 1 1 1 1 0 0 0 0 0 2 0 1 1 0 0 0 2 1 1 0 0 1 0 0 0 0 0 0 0 0 0 0 1 0 0 0 1 2 1 0 0 0 0 0 0 0 0 0 2 0 2 0 0 0 0 1 0 0 1 0 1 1 1 1 1 0 0 0 1 1 1 1 2 1 2 2 0 0 0 0 0 0 2 0 0 0 0 1 1 2 0 1 2 0 0 2 2 0 1 2 0 0 0 0 0 1 1 0 2 1 0 0 1 1 2 1 1 1 1 1 0 1 2 2 0 0 2 0 0 1 1 1 0 2 0 1 2 2 2 0 1 1 0 0 2 0 0 1 0 0 0 0 1 0 0 1 2 2 1 2 2 0 0 0 0 0 0 1 2 0 1 0 0 0 0 0 0 1 1 0 0 0 0 0 2 0 0 1 0 0 0 1 2 0 1 1 0 1 0 1 0 0 0 1 1 0 0 0 1 0 1 0 0 0 0 0 1 1 1 0 1 1 0 1 2 1 1 0 0 0 0 0 1 0 1 0 0 0 0 0 1 0 0 0 0 0 0 0 0 2 1 2 0 0 0 0 1 0 1 1 0 2 1 0 0 0 1 0 0 0 0 0 1 0 0 0 0 1 2 2 2 2 1 1 0 1 0 0 0 0 1 1 0 0 0 0 1 2 0 2 2 0 0 1 1 0 1 1 0 1 0 2 2 0 1 0 1 0 2 0 0 0 2 2 0 0 0 0 2 0 0 0 2 1 1 1 0 0 2 0 0 2 0 0 1 1 1 1 2 0 0 0 1 1 2 0 2 0 2 0 0 0 0 0 0 0 0 1 0 0 1 0 0 1 0 0 1 2 2 1 0 1 1 0 2 0 0 1 0 0 0 1 0 1 1 0 1 0 0 0 2 0 2 1 2 0 1 0 0 0 0 0 1 0 2 0 1 0 0 2 0 2 0 2 2 2 0 0 1 0 0 1 1 1 0 0 1 0 2 0 0 0 0 0 0 0 0 1 0 0 0 0 0 1 0 1 0 0 0 0 0 0 0 0 0 2 2 1 2 0 0 1 0 0 0 0 0 0 0 0 0 2 0 2 0 0 0 0 2 0 2 0 1 2 2 2 2 0 0 0 1 0 0 0 0 0 0 1 1 1 0 1 2 0 0 0 2 0 0 2 2 0 2 0 0 0 0 0 0 0 2 0 1 2 2 0 0 2 2 1 1 1 2 0 0 2 0 1 1 0 0 2 1 1 0 0 1 2 2 0 1 2 0 1 0 1 0 1 1 0 1 1 0 0 0 2 0 0 0 1 0 2 0 1 0 0 1 0 0 0 0 0 0 2 0 0 0 0 0 0 1 1 0 0 1 0 0 0 1 0 0 1 0 2 0 1 0
180 0 1 0 1 0 0 2 1 2 0 0 1 1 0 0 0 1 0 0 1 0 0 1 0 0 0 0 1 2 2 1 2 2 0 0 2 1 0 0 1 0 0 0 2 0 0 0 2 0 0 0 1 1 0 1 0 1 2 0 1 1 0 0 0 0 0 0 1 0 0 1 2 2 1 2 1 1 1 0 0 1 0 0 0 1 0 1 1 2 1 1 1 1 1 0 0 1 1 0 0 1 1 1 1 1 2 1 1 0 0 1 1 2 2 2 1 1 2 0 0 0 1 1 0 1 1 1 0 1 0 0 0 0 0 0 0 0 0 1 0 2 0 0 1 2 0 0 0 1 0 1 0 0 0 0 1 2 1 2 1 1 0 1 2 2 1 2 0 0 0 0 0 2 2 1 2 0 0 0 1 1 0 1 1 1 1 1 1 2 2 2 1 0 1 0 0 0 0 0 0 0 0 1 1 2 1 0 0 0 0 1 1 0 1 2 0 1 2 1 1 0 1 1 1 1 1 1 0 0 1 1 0 0 0 0 0 2 2 1 0 1 2 2 2 0 0 0 2 0 0 1 0 0 1 0 0 0 0 0 0 0 1 0 0 0 0 0 2 0 0 0 1 2 0 0 0 2 2 0 0 1 2 1 2 2 2 2 1 2 0 1 1 2 2 1 1 1 1 2 1 0 2 0 0 0 1 2 1 1 1 0 1 2 0 0 1 0 0 0 0 0 2 2 1 0 0 1 1 2 2 0 1 1 0 0 0 0 0 0 0 1 2 0 1 0 2 0 2 1 0 0 0 0 1 1 2 1 0 1 1 1 2 0 2 1 0 0 2 2 0 2 0 2 0 0 0 1 0 0 1 0 0 0 1 0 0 0 0 0 1 1 0 0 2 1 0 0 0 0 0 1 0 2 0 2 0 1 0 1 1 1 0 0 0 1 0 0 0 0 1 1 1 0 1 1 1 0 2 0 0 1 0 2 0 1 0 0 0 0 2 0 1 1 1 2 2 1 0 0 0 0 0 1 1 1 1 0 0 0 0 0 0 0 1 1 1 2 0 1 0 0 2 1 1 1 1 1 0 0 1 2 0 0 2 1 0 0 0 0 1 1 0 1 1 0 0 1 1 2 1 1 0 2 0 0 0 0 0 0 0 1 0 0 0 1 1 1 1 1 1 2 1 1 0 1 0 1 0 2 0 2 0 0 0 0 1 0 1 1 1 1 0 0 0 2 0 2 2 2 2 2 0 2 0 1 0 0 1 1 1 1 1 1 1 1 0 0 0 0 0 2 1 0 1 1 2 1 0 2 0 0 0 0 0 0 0 0 0 0 0 2 1 0 1 0 1 1 1 1 1 1 1 1 0 1 1 0 0 1 0 0 0 1 0 0 0 2 2 0 0 2 0 0 0 0 1 1 0 0 1 1 0 2 1 1 2 0 0 0 1 1 0 1 1 0 2 1 1 1 0 1 0 1 0 0 0 1 1 0 0 0 0 0 0 1 0 1 0 0 0 0 1 0 1 1 1 0 0 0 1 0 2 1 1 2 0 0 1 1 0 1 0 1 1 1 2 1 0 1 0 1 0 2 0 0 0 2 1 0 0 0 0 2 0 0 1 2 0 0 2 0 1 2 0 1 2 0 0 0 0 0 0 2 1 0 2 1 0 1 1 1 0 2 0 1 1 1 0 0 0 0 1 0 0 1 1 0 0 0 0 2 2 1 0 0 1 2 2 2 1 0 0 0 0 0 1 0 1 0 0 0 1 0 0 2 0 1 0 2 0 1 2 2 1 1 1 0 0 0 0 1 0 0 2 0 0 0 1 2 1 0 1 0 1 1 1 1 1 1 0 2 0 2 0 0 0 0 1 0 0 0 2 0 0 0 0 1 1 0 0 0 0 0 0 0 0 0 0 0 1 1 2 1 1 0 2 0 0 0 0 0 0 1 1 1 2 0 1 0 0 0 0 1 0 2 0 2 1 0 0 0 0 0 0 0 0 0 0 1 0 1 1 2 1 1 2 0 0 1 0 1 1 0 2 2 0 2 0 2 0 1 1 1 1 1 0 0 1 1 0 0 2 2 0 2 0 1 0 0 1 1 1 1 0 0 0 1 2 1 0 1 0 1 0 2 2 0 2 0 1 0 1 0 1 0 2 2 0 1 2 0 0 0 1 0 2 1 1 0 0 0 0 0 0 2 2 2 0 0 0 0 0 1 0 0 0 0 0 1 0 0 0 1 1 0 1 0 0 0 1 1
181 1 2 1 0 0 1 1 2 1 0 1 1 2 0 0 1 2 2 0 2 0 0 2 0 0 0 0 0 2 2 1 2 1 0 1 1 1 0 1 1 0 0 0 2 0 0 0 2 0 0 0 1 2 1 1 1 0 1 0 1 2 1 2 0 0 0 0 2 1 0 2 2 2 2 2 0 1 1 0 0 1 0 2 2 0 0 0 0 2 0 0 0 1 0 0 1 0 0 1 2 1 1 1 0 0 2 2 0 0 0 1 1 1 2 2 2 0 0 0 1 0 1 1 0 2 0 1 1 1 1 0 0 0 0 0 0 0 0 1 0 2 0 0 0 1 0 0 0 0 0 1 0 0 0 0 0 1 0 0 0 0 0 1 1 2 0 0 1 0 0 0 0 2 2 0 2 0 0 0 0 0 0 2 1 1 0 0 0 0 0 1 2 0 2 0 2 0 0 0 0 0 0 0 1 0 1 0 0 0 0 1 1 0 1 2 1 1 1 1 1 1 2 0 1 0 0 0 0 0 0 0 0 0 0 0 0 2 1 1 0 0 1 2 2 0 0 0 1 1 1 0 0 0 0 0 2 1 1 0 0 0 0 1 0 0 0 0 1 1 0 0 0 1 0 1 0 0 1 0 1 1 1 0 1 0 1 1 0 2 1 1 2 2 2 0 0 1 1 2 2 0 0 0 0 1 0 1 2 2 0 0 2 0 1 0 2 0 1 1 0 0 2 1 0 0 0 2 0 1 1 2 1 0 0 0 0 1 0 1 1 1 2 0 0 0 1 0 1 2 0 1 0 0 1 1 0 0 0 1 1 1 2 0 2 1 0 1 1 0 2 0 0 2 1 1 0 0 0 0 1 0 0 0 0 0 0 0 0 0 1 1 1 0 1 1 2 1 2 2 2 2 1 2 1 0 1 1 0 0 0 0 2 0 2 2 0 1 0 0 0 1 1 1 0 1 1 2 2 2 0 1 1 1 1 0 0 1 0 0 2 0 0 1 1 2 1 1 0 1 0 0 0 2 2 1 2 2 2 2 1 0 0 1 0 1 1 1 0 1 2 0 1 1 0 0 0 2 0 1 1 1 0 0 2 1 0 1 1 0 1 1 0 1 0 1 1 2 2 2 1 0 0 2 0 0 2 0 0 0 0 2 1 0 0 0 0 0 1 0 0 2 2 1 1 1 0 1 1 2 0 0 2 1 1 1 1 1 0 1 2 0 2 2 2 2 0 1 1 1 1 1 0 2 0 1 0 0 1 1 0 0 1 2 1 1 0 1 1 1 0 1 2 0 0 0 2 1 0 2 0 0 1 0 0 0 0 0 1 1 0 2 0 0 0 1 0 1 1 2 1 1 1 2 0 1 1 0 0 1 0 0 0 0 0 0 1 1 0 0 1 1 0 1 1 0 0 1 0 0 1 1 1 2 2 1 2 0 1 0 0 1 0 0 1 0 2 0 1 1 0 1 0 2 0 0 0 2 1 1 1 0 0 2 1 1 1 1 0 0 0 0 0 0 1 2 2 0 1 0 0 1 1 1 1 1 0 1 0 0 0 1 0 0 2 0 2 2 0 2 1 1 0 1 1 0 1 2 2 0 1 1 0 0 1 1 1 0 0 1 0 1 0 2 0 1 2 1 1 1 1 1 0 2 0 1 0 1 0 1 1 1 0 1 0 1 0 0 0 0 0 0 0 0 0 0 0 0 2 2 0 0 2 2 1 0 1 2 2 1 2 0 0 1 1 2 1 0 1 1 0 1 1 1 0 1 0 1 1 2 0 2 0 1 0 0 0 1 0 0 1 0 0 0 1 0 1 0 1 2 2 0 1 0 0 0 1 2 1 0 1 1 0 2 0 0 0 0 0 1 1 1 2 1 0 1 0 0 1 0 0 1 0 0 1 0 0 1 0 0 1 1 1 2 0 0 0 0 0 0 0 0 0 0 0 1 2 0 2 1 0 0 0 0 0 2 1 0 2 2 1 2 1 0 1 1 0 0 1 1 2 2 1 1 2 2 2 0 2 0 1 2 1 0 1 1 0 1 1 1 1 1 0 0 1 2 0 0 1 1 0 0 1 0 1 1 1 2 0 0 0 0 1 1 0 0 1 0 0 0 0 0 0 0 0 1 2 0 1 0 1 0 1 0 2 0 2 1 0 2 1 1 0 0 0 0 1 0 2 0 1 0 0 0 0 0 0 1 2 0 1 1 0 1 1 1 0 0 1 1 0 0 1 2 0 0 0 0 0 0 0 0
182 1 1 0 0 0 0 1 1 2 0 0 0 1 1 1 0 1 1 1 0 0 1 1 0 0 0 0 1 2 2 2 0 2 1 2 1 2 0 0 2 0 0 0 2 1 1 0 2 0 0 0 0 0 2 1 1 1 1 1 0 1 1 1 1 1 1 0 1 1 1 1 2 2 1 2 1 0 0 0 1 1 0 2 2 0 0 0 0 2 0 0 1 2 1 0 1 2 0 2 0 0 0 0 0 0 2 2 1 1 1 1 1 2 2 2 1 0 2 0 1 1 1 1 0 0 1 0 0 0 2 0 1 0 0 0 1 0 0 0 0 2 0 0 1 2 0 0 0 0 0 0 1 1 0 1 1 0 1 1 0 1 0 1 2 1 0 0 1 2 1 0 0 2 0 1 1 0 1 1 1 2 0 2 1 1 1 1 1 2 2 2 2 0 1 0 1 0 0 0 0 1 0 0 1 1 1 0 0 1 0 1 2 0 2 2 0 1 0 1 1 1 2 0 1 2 1 1 1 1 0 0 1 1 1 0 0 2 2 1 0 1 2 2 2 0 0 0 2 0 0 0 0 0 0 0 0 0 0 0 0 0 0 0 0 0 1 0 2 0 0 2 0 2 1 1 0 2 2 0 1 0 2 1 2 0 1 2 0 2 1 0 2 2 2 0 1 1 0 1 1 1 1 1 0 0 0 2 1 1 1 2 1 1 1 0 2 0 1 1 0 1 0 0 0 0 0 1 0 0 2 2 0 0 1 0 0 1 0 1 0 1 2 1 0 0 0 0 2 1 0 0 0 0 2 0 0 0 0 0 0 0 1 0 1 0 0 2 2 0 2 0 1 2 0 0 0 2 1 0 1 2 0 0 2 0 1 0 0 0 0 0 0 1 2 1 1 0 1 1 0 1 0 2 0 1 0 0 0 0 0 0 1 1 1 1 0 0 0 0 0 1 1 1 0 0 0 0 0 0 0 0 1 0 1 0 0 0 0 0 2 0 0 1 0 2 0 0 1 0 1 0 0 1 1 1 1 2 1 2 1 0 0 0 0 0 0 1 0 0 1 0 2 0 1 0 1 2 0 0 2 1 1 0 2 1 0 1 0 2 0 0 0 1 0 1 1 2 0 0 0 0 1 1 1 0 1 1 1 0 1 1 0 1 0 0 0 0 1 1 2 2 2 2 1 2 1 0 0 2 0 0 1 1 1 0 1 2 0 2 1 2 1 1 1 2 0 1 1 2 0 0 0 1 1 0 1 0 0 0 0 0 0 2 1 1 1 1 1 1 0 1 1 0 1 2 2 2 0 2 0 0 2 0 2 2 2 0 1 1 0 0 0 1 0 0 0 1 1 1 1 2 1 0 0 0 0 0 0 2 0 0 2 2 2 2 0 1 0 0 0 0 0 0 0 0 2 2 0 0 1 0 1 1 2 0 2 0 0 0 0 2 0 1 0 0 1 2 0 0 0 1 0 1 0 0 0 2 2 0 0 0 0 1 1 1 0 1 1 1 1 1 0 0 0 2 2 0 1 0 0 2 2 1 2 2 1 1 0 1 0 0 1 0 0 0 0 1 0 2 0 2 1 1 0 1 1 2 2 0 0 0 0 2 0 1 0 1 1 1 0 0 0 2 0 2 1 0 1 1 1 1 0 2 0 1 0 0 0 0 0 0 0 1 0 0 0 0 1 1 1 1 1 0 0 0 1 2 0 1 1 1 2 1 0 1 1 0 0 2 0 0 0 1 1 1 2 0 0 1 0 1 1 0 0 1 0 2 2 1 1 2 1 1 1 1 0 1 0 0 0 1 0 0 2 0 1 2 0 0 0 0 1 1 1 0 2 0 1 0 2 2 0 2 0 0 0 0 1 0 2 2 1 0 0 0 0 0 0 0 0 0 0 0 0 0 0 1 0 0 2 2 1 1 0 0 1 0 0 0 0 0 1 0 1 1 1 0 2 0 0 0 0 0 0 2 0 1 2 2 2 2 0 0 0 0 0 0 0 0 0 0 0 1 1 1 2 2 1 0 0 0 2 0 0 0 2 1 0 1 0 0 0 0 1 2 0 0 1 1 0 0 2 0 1 1 1 1 1 1 2 0 0 2 0 0 0 1 1 0 0 2 1 1 1 0 0 2 1 0 1 0 1 0 1 1 1 2 0 2 2 0 0 0 0 0 0 0 0 0 0 0 0 1 0 2 2 2 0 0 0 0 0 0 0 1 1 2 0 2 1 1 0 1 0 0 1 1 2 0 1 1
183 1 0 2 0 0 0 2 1 1 0 0 0 1 1 1 0 0 0 1 1 1 0 2 0 0 0 1 1 2 2 0 0 1 1 1 1 2 0 2 0 0 0 0 2 0 0 0 2 0 0 0 0 0 0 0 1 0 2 1 0 1 0 0 1 1 1 0 2 1 1 1 2 2 1 2 1 1 1 0 0 1 1 0 1 1 1 0 0 2 0 0 0 2 0 0 0 1 0 1 1 0 2 2 0 0 2 1 1 1 0 1 0 2 2 2 0 0 0 0 2 0 1 1 0 1 1 0 0 1 1 1 1 0 0 0 1 0 0 1 0 2 0 0 0 1 0 0 0 2 0 2 1 0 0 0 1 1 0 1 0 0 0 1 0 2 0 1 0 1 1 2 0 2 1 2 2 1 0 0 0 0 0 2 0 0 0 1 1 2 2 2 2 1 1 0 1 0 0 0 0 1 0 1 2 0 0 0 0 0 0 1 1 0 2 2 1 0 0 0 2 0 1 0 1 1 1 1 0 0 1 1 1 1 1 1 1 2 2 1 0 1 2 2 2 0 0 0 2 0 0 2 0 0 1 0 0 1 1 0 0 0 0 0 1 0 1 0 0 0 0 1 0 1 1 2 0 1 2 0 0 1 2 0 2 1 2 0 0 2 2 2 0 1 1 0 0 0 0 0 0 0 1 0 0 1 0 2 1 1 1 1 1 1 2 0 1 1 0 0 2 2 2 0 0 0 0 1 1 1 2 1 0 0 0 0 0 1 0 0 0 0 2 1 0 0 1 0 1 1 0 0 0 0 2 0 1 0 0 1 1 2 2 0 1 0 0 1 2 1 1 1 1 1 1 1 0 1 1 1 2 0 0 0 1 0 0 0 0 0 0 0 1 1 2 2 0 1 2 2 2 2 0 1 0 1 0 1 1 0 0 0 1 0 1 2 1 0 1 1 0 1 1 1 0 1 0 0 1 0 1 0 0 0 1 0 1 1 1 0 1 0 0 0 2 2 2 0 1 2 0 0 0 1 0 0 0 0 0 1 1 0 0 0 0 0 0 0 0 2 0 0 2 0 0 0 0 2 0 2 0 2 1 0 2 1 0 0 0 1 0 0 0 0 1 0 0 1 1 2 1 0 1 1 1 0 1 0 0 0 0 1 1 0 0 1 1 0 1 2 2 1 2 1 0 1 1 1 1 1 1 1 1 1 1 1 1 1 1 2 0 1 2 2 2 1 0 0 1 1 0 1 1 2 0 1 0 1 0 1 1 0 1 2 0 0 0 0 0 1 0 1 0 0 0 0 0 1 0 2 0 0 1 0 0 0 0 0 0 1 0 1 0 0 1 0 1 0 0 0 0 1 0 1 0 0 1 0 0 0 0 0 0 0 0 0 1 2 1 0 0 1 0 1 1 0 0 1 0 0 2 0 1 0 1 0 2 0 1 0 1 1 0 1 1 0 2 2 0 0 0 2 1 1 0 0 0 2 1 1 1 1 0 1 1 1 2 0 0 0 1 0 0 0 0 1 2 0 1 0 1 0 2 1 1 1 2 0 0 2 0 0 0 0 1 0 1 1 0 1 0 1 0 0 1 0 0 2 2 0 0 0 0 1 0 0 0 1 0 1 0 0 0 1 1 2 1 0 1 1 0 1 0 2 0 1 0 1 1 2 0 2 0 0 0 1 0 0 0 0 0 0 0 1 1 1 0 1 0 0 1 0 2 0 0 0 0 1 1 2 1 0 0 0 0 0 0 0 0 1 0 1 0 0 0 1 0 2 2 1 1 2 1 2 0 0 0 1 1 2 0 1 1 0 0 0 2 0 0 2 2 1 0 1 0 0 2 2 1 0 0 1 0 2 0 0 0 0 1 1 1 1 1 1 0 1 0 0 2 0 0 1 0 0 0 0 0 0 0 0 2 1 0 2 0 0 0 0 0 0 1 0 0 0 1 0 1 0 2 0 0 0 0 1 0 1 0 1 2 2 2 2 0 0 1 1 0 0 0 0 0 2 0 1 2 2 2 2 0 0 0 1 2 0 0 0 1 1 0 0 0 0 0 0 2 1 0 0 1 1 0 0 2 1 1 0 0 1 1 0 1 0 0 2 0 0 0 2 2 0 0 1 1 1 0 0 1 0 0 0 1 0 2 0 0 0 0 0 0 1 0 1 0 0 2 0 0 0 1 0 0 0 0 0 0 1 1 1 0 1 0 0 1 2 0 0 0 0 0 2 0 1 0 2 0 1 0 1 1 0 1 0
184 0 1 1 1 0 0 2 2 2 0 0 0 1 2 1 0 0 0 1 1 0 0 2 0 0 0 0 0 2 2 0 1 0 0 1 1 1 0 0 2 1 0 0 2 0 0 0 2 0 0 0 0 0 0 1 0 0 0 0 1 1 1 1 0 0 0 1 1 0 0 1 2 2 2 2 0 2 2 0 2 2 0 0 0 0 0 1 1 2 0 1 0 1 0 0 1 1 0 1 1 0 0 0 0 0 2 0 1 1 0 1 1 2 2 2 1 0 1 0 1 0 2 2 0 0 1 0 0 0 2 0 0 0 1 0 1 0 0 1 0 2 1 0 1 1 0 0 0 0 0 0 0 0 0 1 1 0 0 1 1 1 0 1 1 0 0 0 1 1 1 0 0 2 2 2 2 1 0 0 0 0 1 2 2 1 2 1 1 1 1 2 2 0 2 0 1 0 1 0 0 1 1 1 1 1 1 1 1 0 0 1 1 0 1 1 0 0 0 0 2 0 2 0 1 2 1 0 0 0 0 0 0 0 2 0 0 2 2 1 0 0 2 2 2 0 0 0 1 1 0 0 0 0 0 0 1 0 0 0 1 0 0 0 0 0 1 0 1 0 0 1 0 2 0 0 0 2 2 0 0 1 2 1 1 1 2 2 0 2 2 2 1 2 1 1 1 0 0 0 1 0 1 0 0 0 0 2 1 2 0 1 2 2 2 0 2 0 0 0 0 0 1 0 1 0 0 0 1 1 2 2 1 1 0 0 0 2 0 0 0 0 2 0 0 0 1 0 0 2 0 1 0 1 1 0 1 1 0 1 0 0 0 1 0 0 0 2 2 0 2 0 1 2 1 1 0 2 2 1 1 1 0 0 1 0 0 0 0 0 1 2 0 0 2 1 0 1 1 1 1 1 0 1 1 0 0 0 0 0 0 0 1 1 1 1 0 1 0 0 1 2 0 0 0 0 0 0 0 0 0 1 0 0 0 0 0 1 0 1 2 0 0 0 1 1 2 1 0 1 0 0 0 1 1 1 1 0 0 0 0 0 0 0 0 1 0 2 0 1 1 0 2 1 2 0 1 0 0 0 2 2 0 0 1 2 0 1 0 2 0 0 0 1 2 0 0 2 2 1 0 0 2 0 2 0 2 1 0 0 0 1 0 2 0 0 1 1 0 1 1 2 2 2 1 2 1 0 0 2 0 1 1 1 1 1 0 1 2 1 1 1 2 2 2 0 1 1 2 2 0 0 1 2 0 1 0 1 0 0 0 0 0 1 0 0 0 1 1 0 0 1 1 0 0 0 1 1 0 1 1 0 2 0 2 1 1 0 0 1 0 1 0 0 0 0 0 0 0 0 0 1 0 2 0 0 2 0 0 1 0 0 0 1 0 0 1 0 0 0 1 1 1 1 1 0 1 2 0 0 2 0 0 2 1 0 2 0 2 0 2 0 0 1 2 0 2 1 0 0 0 1 0 1 0 0 0 2 2 0 0 0 1 0 1 1 1 0 2 2 0 2 0 0 2 2 2 0 0 0 0 1 2 2 2 2 2 2 0 0 1 1 0 0 0 0 1 1 0 1 1 0 0 1 1 0 0 2 2 0 0 0 0 1 1 0 0 0 0 0 0 0 1 2 0 0 2 1 0 0 1 1 1 2 0 1 1 1 0 1 1 0 0 1 0 0 0 0 0 0 0 0 0 0 0 0 1 0 0 0 0 1 2 2 1 0 0 2 1 2 0 0 0 0 0 2 0 0 2 0 0 0 0 1 0 1 0 1 1 2 0 2 0 0 0 0 0 1 1 2 0 1 0 0 2 0 2 0 1 2 2 0 1 1 1 0 2 0 1 0 1 2 0 1 0 0 0 0 0 0 0 0 1 1 0 1 1 0 1 0 0 1 0 0 0 0 0 1 0 0 2 1 1 1 0 0 2 0 0 0 0 0 0 0 0 2 2 0 0 1 1 0 0 0 0 2 1 1 2 2 2 2 0 0 0 0 0 0 1 0 1 1 1 2 2 2 2 1 0 0 1 1 1 0 1 1 1 1 1 2 1 2 1 1 2 0 0 0 1 1 0 0 2 1 0 1 2 1 0 0 2 0 0 1 0 0 0 1 1 0 0 1 2 2 2 0 0 1 1 0 2 0 1 1 1 0 1 1 1 0 0 0 0 0 1 0 1 0 2 0 0 2 0 0 0 1 1 0 2 0 0 0 1 1 0 0 1 0 0 2 0 0 0 2 0 1 0 0 1 0 2 2
185 1 1 1 0 0 0 2 1 2 0 0 1 2 1 2 0 1 0 0 2 0 0 1 0 0 0 0 0 2 2 0 1 2 0 1 1 0 0 2 1 1 0 0 1 0 0 1 1 0 0 0 0 0 0 1 0 0 2 0 1 1 2 2 0 0 0 1 2 0 0 2 2 2 0 2 2 1 1 0 0 1 0 1 1 0 0 1 1 2 2 1 0 1 0 0 0 1 1 0 0 1 1 1 0 0 2 2 0 0 0 2 0 1 1 1 0 0 1 0 1 0 1 1 0 0 0 0 0 0 2 1 0 0 0 0 0 0 0 0 0 2 1 0 0 0 0 0 0 1 0 1 0 1 1 0 1 0 0 0 0 0 0 0 0 2 1 0 0 2 2 1 0 2 1 0 1 0 0 0 0 0 0 2 2 2 1 0 0 1 0 1 2 1 1 0 0 0 0 0 0 0 0 0 0 2 2 0 1 2 0 1 1 0 2 2 0 1 0 0 2 1 1 1 1 1 1 0 0 0 0 0 0 0 1 0 0 2 2 1 0 0 2 2 2 0 0 0 2 0 0 0 0 0 0 0 1 0 1 1 0 1 0 2 1 1 1 1 0 0 0 2 0 0 0 1 0 1 2 0 0 0 2 1 2 2 2 2 0 2 1 1 1 2 1 0 0 0 0 2 1 0 2 1 1 0 0 2 0 1 0 1 2 1 0 0 1 0 1 1 1 1 2 2 1 0 0 0 1 0 1 2 0 0 0 0 0 1 0 0 0 0 2 0 0 0 2 0 1 0 0 0 1 0 1 0 1 1 1 0 1 1 1 1 1 0 0 0 1 1 1 1 1 1 1 0 0 2 0 0 1 1 0 0 1 0 0 0 0 1 1 1 0 0 2 0 1 1 0 0 0 0 1 2 0 1 1 1 0 0 0 0 0 0 0 1 0 0 1 0 0 1 0 0 1 2 1 0 1 1 0 0 1 0 1 0 0 1 1 0 1 0 0 0 0 2 1 0 1 2 0 0 0 1 0 0 0 1 1 2 1 0 0 1 1 2 2 1 0 1 1 1 2 1 1 1 1 0 0 0 1 2 0 0 2 2 0 0 0 0 1 1 0 2 1 0 0 2 2 1 0 0 0 2 0 0 0 1 1 0 0 1 0 1 0 0 0 0 1 1 1 2 2 2 1 2 1 1 1 2 0 1 0 0 0 1 0 0 1 2 1 2 1 1 2 1 0 1 2 1 0 0 0 2 1 0 0 0 0 0 0 0 0 2 0 0 1 1 1 0 1 1 0 0 0 1 1 0 0 2 0 0 1 0 0 0 0 1 0 1 0 0 1 1 0 1 0 0 0 1 0 1 0 2 0 0 2 0 1 1 1 0 0 2 0 0 0 1 1 0 0 1 1 1 1 0 2 1 0 0 1 0 0 0 2 0 2 0 0 1 1 0 0 0 1 0 2 0 1 1 1 1 1 0 1 1 0 2 2 0 0 0 0 1 1 1 2 1 0 0 0 0 1 0 1 2 1 2 2 2 2 1 0 0 0 1 1 0 1 2 0 0 1 0 0 1 1 2 0 1 0 0 0 0 2 0 0 2 2 0 1 1 0 2 0 1 0 1 1 1 0 0 0 2 0 1 1 0 0 0 1 1 0 2 0 0 0 1 1 1 0 1 0 0 0 1 0 0 0 0 0 0 0 0 0 1 1 1 1 1 0 0 2 1 0 0 0 1 2 1 1 0 0 1 2 0 2 0 1 1 0 0 0 0 0 1 0 2 2 1 1 2 1 1 0 0 0 1 0 1 1 1 0 0 1 0 1 1 1 1 1 0 1 0 1 1 1 2 1 0 1 1 0 2 0 0 0 0 1 0 1 1 2 0 0 0 0 0 2 0 0 2 0 0 1 0 0 0 0 0 2 2 2 2 1 0 2 0 0 0 0 1 0 0 0 1 1 1 1 1 0 0 1 1 0 0 0 0 0 0 1 1 0 0 0 0 0 0 0 0 1 1 0 2 2 2 2 2 0 0 0 1 0 0 2 1 1 2 0 1 1 1 0 0 0 2 0 0 1 1 0 0 2 1 1 1 1 1 0 0 2 1 0 1 1 0 0 0 0 0 0 1 1 0 0 1 2 0 2 1 1 0 0 2 1 0 1 1 0 2 1 1 0 0 1 0 2 0 0 0 0 0 0 0 2 0 2 2 0 0 0 0 1 2 0 1 2 1 1 1 1 0 1 2 0 0 0 1 1 0 2 1
186 1 0 2 0 1 1 1 2 1 0 1 1 1 0 1 0 2 1 0 2 0 1 2 0 0 1 0 0 1 1 1 1 1 1 0 2 1 0 1 1 1 1 1 1 1 0 0 2 0 0 0 1 1 0 1 0 0 1 1 0 1 0 1 0 0 0 0 1 1 1 2 2 2 1 2 1 2 2 0 2 2 1 1 2 0 0 0 0 2 0 0 2 2 0 0 0 1 0 1 1 0 1 1 1 1 2 1 1 0 0 2 0 1 1 1 1 0 1 0 1 0 0 0 0 2 0 2 2 2 0 0 0 0 0 0 0 1 0 2 1 1 1 0 1 1 1 0 0 0 0 0 0 0 0 0 0 2 0 1 0 0 0 1 1 2 0 0 1 0 0 0 0 2 1 0 2 1 1 1 1 1 1 2 2 1 1 0 0 1 1 1 0 1 0 1 1 0 0 0 0 0 1 0 1 1 0 0 0 0 0 0 1 0 1 2 1 0 1 0 2 1 1 0 0 0 0 0 0 0 0 0 0 0 2 0 0 2 2 2 0 0 2 1 1 0 0 0 2 0 0 0 0 1 0 0 2 0 0 0 0 0 0 0 0 0 0 1 1 0 0 0 0 2 0 0 2 1 2 0 1 1 1 0 1 0 1 0 0 1 0 0 1 2 2 0 1 2 0 1 0 0 1 1 0 0 1 1 1 1 0 1 1 2 1 0 1 0 0 0 2 2 1 0 2 0 0 2 1 0 2 0 1 1 0 0 0 1 0 0 0 1 2 0 1 0 2 1 1 2 0 2 0 0 0 2 1 0 0 1 1 1 0 0 0 0 0 0 0 0 2 0 1 1 1 0 0 1 0 0 2 1 0 0 0 0 0 0 0 0 0 0 1 0 2 0 1 0 1 1 1 1 0 2 0 1 0 0 0 0 0 0 1 0 1 2 0 1 0 0 1 1 0 1 1 2 1 0 0 0 1 0 0 2 0 0 0 1 1 1 2 0 0 0 0 1 1 1 1 2 0 0 0 2 2 1 2 2 1 1 1 0 1 1 1 2 2 2 0 0 0 0 2 0 0 1 0 2 0 2 1 1 0 0 1 1 0 2 0 2 0 0 0 2 0 0 0 1 0 1 1 1 1 1 1 0 1 2 1 0 0 2 0 0 0 0 1 0 2 1 1 2 2 2 1 2 0 1 1 1 1 0 2 1 2 1 0 0 0 0 0 1 2 1 2 1 0 0 0 0 0 0 1 2 1 0 0 0 1 1 0 0 0 1 0 0 1 0 0 0 0 1 1 0 0 0 1 2 0 1 0 0 0 0 0 0 0 1 0 1 0 1 1 1 1 0 0 0 0 0 0 2 1 0 1 1 0 1 0 0 0 0 0 0 0 0 1 1 0 0 0 0 0 0 0 0 2 1 0 0 1 0 0 1 1 0 2 0 0 1 0 0 0 1 0 0 2 1 1 0 0 2 0 0 0 0 0 2 1 1 1 1 1 1 1 1 1 1 0 0 1 0 0 0 1 2 2 0 0 0 1 0 1 1 2 2 0 1 1 1 1 0 1 0 0 0 0 2 0 1 0 1 0 0 1 0 0 1 2 1 0 0 1 1 0 0 2 1 1 1 0 0 0 2 0 2 1 1 1 1 2 2 1 2 0 0 0 0 0 1 0 2 0 0 0 0 0 0 0 0 1 1 1 0 0 1 0 0 1 0 0 1 2 1 1 1 0 0 0 2 0 0 1 0 0 0 0 0 2 0 1 1 2 0 0 0 0 2 1 1 1 1 2 2 1 1 0 1 0 1 0 1 0 0 1 0 1 0 1 1 0 0 0 2 0 0 2 2 0 0 0 0 0 2 0 0 0 0 0 0 1 0 2 0 0 0 0 1 1 0 0 0 0 0 0 0 0 1 0 0 2 2 2 1 1 0 2 1 0 0 1 0 0 0 0 1 2 0 2 0 0 0 0 0 0 2 0 1 2 1 1 1 0 0 0 0 1 0 0 0 0 1 0 1 2 2 2 2 1 0 1 2 2 1 1 0 0 2 0 1 0 1 0 0 1 1 0 0 0 0 0 0 2 1 0 0 0 1 0 1 2 0 0 1 2 0 0 0 0 0 0 0 1 1 0 0 2 2 0 0 0 0 2 0 0 0 0 1 1 0 1 0 1 0 1 1 1 0 2 1 0 1 0 0 1 1 1 1 1 0 1 1 0 0 0 0 0 1 0 2 1 0 0 1 1 0 0 0 1 0 0 0
187 0 0 2 1 0 0 1 1 2 0 0 0 1 1 1 0 1 1 1 1 1 1 2 0 0 0 0 1 2 2 0 2 2 0 2 0 1 0 0 2 1 0 0 1 0 0 0 2 0 0 0 0 0 2 0 0 0 0 0 0 1 2 2 0 0 0 1 1 0 0 1 1 1 2 1 0 1 1 0 0 1 0 1 1 0 0 0 0 1 0 1 1 1 0 0 0 2 0 2 0 0 2 2 0 0 2 1 1 1 0 1 1 1 1 1 1 1 2 0 0 0 2 2 0 0 2 0 0 0 1 0 0 0 0 0 0 0 0 0 1 1 0 0 1 2 0 0 0 0 0 1 0 0 1 1 1 1 1 1 1 1 1 1 1 2 1 0 2 1 0 0 1 1 2 2 1 0 0 0 0 0 0 2 2 2 0 1 0 0 1 2 1 0 1 0 0 0 0 0 0 0 0 0 0 0 1 0 2 1 1 0 1 0 2 2 0 1 1 2 0 0 2 0 0 0 0 1 0 0 0 0 0 1 2 0 0 2 2 1 0 0 2 2 2 0 0 0 1 1 0 0 0 0 0 0 0 0 0 0 0 0 0 0 0 0 0 0 1 0 0 0 2 2 0 0 0 0 2 0 2 0 2 0 2 1 2 0 0 2 1 1 1 2 1 1 1 1 1 1 1 0 2 1 1 1 0 2 2 2 0 1 0 1 0 0 2 0 1 1 1 1 2 1 0 0 0 1 0 0 2 1 1 1 0 0 0 1 1 0 0 2 2 0 0 0 0 1 1 2 1 1 1 0 1 0 1 1 0 0 0 0 1 0 1 0 0 0 2 2 0 2 1 2 0 0 0 0 0 0 1 0 0 1 2 0 2 0 0 0 1 1 1 0 1 1 2 0 1 1 1 2 1 1 0 0 1 0 0 0 0 0 2 0 2 2 0 0 0 1 0 1 2 2 0 0 0 0 1 1 0 1 1 0 0 0 0 2 1 0 2 0 0 1 0 0 2 2 0 1 0 1 0 2 2 1 2 0 0 0 0 0 0 1 0 1 1 2 0 1 1 1 1 1 0 1 0 0 0 0 2 2 0 0 2 0 0 0 0 1 1 0 1 2 0 0 0 1 1 1 1 1 2 0 2 0 2 1 0 0 0 2 1 2 0 0 0 1 1 1 1 2 2 2 0 1 1 1 1 1 1 1 2 2 2 0 0 1 1 2 1 1 1 1 1 2 0 1 1 1 0 0 1 1 1 1 0 0 0 1 1 0 0 1 0 0 0 0 0 2 0 0 1 0 0 0 1 2 0 0 1 0 1 0 1 1 1 0 0 1 1 0 1 0 0 0 0 0 0 1 0 2 1 2 0 1 1 0 0 2 0 0 1 2 1 1 0 0 0 0 0 0 0 0 0 1 1 0 0 0 1 0 0 1 2 0 1 0 0 0 0 1 0 0 1 0 2 0 0 0 0 2 0 1 1 1 0 2 1 1 1 0 1 1 1 2 1 2 0 0 1 0 0 0 0 2 2 1 1 1 2 0 2 2 1 1 0 0 1 1 0 1 0 1 1 1 2 2 0 2 1 1 0 1 1 0 1 1 2 0 1 1 0 1 0 0 0 1 2 2 0 0 1 2 0 2 0 0 0 0 1 1 0 2 0 0 1 1 0 1 1 0 0 0 0 1 0 1 0 0 0 0 0 0 0 0 0 0 1 0 0 0 2 2 2 0 0 0 2 1 0 0 0 1 1 0 2 0 1 1 0 1 0 0 0 1 0 2 1 2 0 1 1 2 1 1 0 1 0 0 0 0 0 0 1 0 1 0 0 2 2 0 0 2 0 0 2 2 1 1 1 2 0 2 0 0 0 0 0 1 1 1 1 0 0 0 0 0 0 0 0 0 0 0 0 0 0 0 1 0 1 1 0 2 0 0 0 0 1 1 0 0 1 0 1 1 2 0 1 1 0 0 0 0 0 2 0 1 1 1 2 2 0 0 0 0 1 0 1 1 1 2 2 1 1 0 1 2 1 0 0 2 2 0 1 0 0 2 1 1 1 0 0 0 1 1 0 0 1 1 0 0 2 2 2 1 1 1 1 1 2 0 0 2 0 0 0 1 2 1 0 0 0 1 0 0 1 1 1 1 0 1 1 1 1 0 1 2 0 2 2 0 1 1 1 0 0 0 1 0 1 0 1 0 0 0 0 1 0 0 0 0 0 0 0 0 0 1 0 1 1 0 0 2 0 1 0 0 2 0 2 1
188 0 1 1 0 0 0 1 1 1 0 1 0 2 1 1 0 1 1 0 2 0 1 2 0 0 0 0 2 1 1 2 1 1 0 0 2 2 0 0 2 0 1 1 1 0 0 0 2 0 0 0 0 0 1 1 0 0 1 1 0 2 0 0 0 0 0 0 0 0 0 0 2 2 1 2 1 2 2 0 2 2 1 1 2 0 0 0 0 2 0 1 0 1 0 0 1 1 0 1 1 0 2 2 0 0 2 1 1 1 0 2 1 1 2 2 2 0 1 0 1 0 1 1 0 1 1 1 1 1 0 0 0 0 0 0 0 0 0 0 0 2 0 0 1 0 0 0 0 0 0 0 0 0 0 0 1 0 0 1 1 0 0 1 1 2 0 1 0 1 1 1 0 2 1 0 1 0 0 0 0 0 1 1 1 0 1 2 1 1 1 2 1 0 1 0 0 0 0 1 0 0 0 1 2 2 1 1 0 1 1 1 1 1 0 2 0 1 0 0 2 1 2 0 0 0 0 0 0 0 0 0 0 0 1 0 0 2 2 0 0 0 2 1 1 0 0 0 1 0 0 0 0 0 1 0 0 1 1 1 0 1 0 2 0 0 1 0 1 0 0 1 0 2 0 0 0 1 1 0 1 0 1 0 0 0 0 1 0 2 1 0 0 2 1 0 0 0 0 1 0 0 2 0 0 2 0 2 0 0 0 1 2 1 2 0 2 0 0 0 1 1 1 0 0 0 1 1 2 2 2 0 1 1 0 0 1 1 0 1 1 1 2 0 0 0 2 1 1 1 0 1 2 0 0 0 1 0 1 1 2 2 0 1 0 0 0 1 2 1 1 1 0 2 0 0 0 2 1 0 1 1 0 0 0 1 0 0 0 0 0 0 2 1 1 1 2 1 1 0 0 1 0 2 1 1 0 0 0 0 0 0 0 0 0 1 1 1 0 0 0 2 0 1 0 1 1 0 0 0 0 1 0 0 1 0 0 0 0 0 2 0 0 1 0 0 2 1 0 0 1 0 0 2 2 2 2 1 0 1 1 0 1 1 1 2 2 2 0 0 1 0 1 2 0 0 0 2 0 1 1 0 0 0 2 2 0 0 0 0 1 1 1 2 2 0 0 1 1 2 0 0 1 1 1 0 1 0 0 0 0 2 1 1 0 1 1 1 0 1 1 2 2 2 1 2 0 0 0 2 0 2 0 0 0 0 1 0 0 0 0 1 1 0 1 2 0 1 1 1 1 1 0 2 0 1 0 1 0 1 0 0 1 1 1 1 0 1 1 0 1 1 1 0 0 0 1 2 0 1 0 0 1 0 0 0 0 0 0 1 0 1 0 0 1 0 1 0 0 0 0 2 2 2 0 0 0 0 0 1 0 0 0 0 0 0 0 0 0 1 0 1 0 0 0 2 0 2 0 0 0 0 0 2 1 1 2 0 1 0 0 0 0 1 1 0 1 1 1 1 0 1 0 0 0 0 0 2 1 0 0 0 1 1 2 2 0 0 1 1 1 1 0 0 0 1 2 0 1 0 1 1 1 0 1 1 1 1 0 1 0 1 0 0 2 0 2 2 0 1 0 1 0 2 1 0 1 2 2 0 0 0 0 1 1 0 1 2 2 2 0 0 0 2 0 2 0 0 1 1 1 1 0 2 0 0 0 0 0 1 0 1 1 1 0 0 0 0 1 1 1 1 1 0 0 0 0 1 0 1 0 0 2 1 0 1 2 1 2 1 1 0 1 0 0 0 1 0 1 0 1 2 0 0 1 1 0 2 1 1 1 1 1 2 0 0 1 0 0 2 0 1 0 1 0 1 1 0 0 2 2 0 1 1 1 0 2 1 2 1 2 2 0 1 0 0 0 0 1 1 0 0 2 1 0 1 0 1 2 1 1 1 1 0 0 1 1 0 0 0 2 2 1 1 0 0 1 0 0 0 0 0 0 0 0 0 1 0 1 1 0 0 0 1 0 2 0 0 1 2 2 2 0 0 0 0 1 0 0 1 1 1 0 2 2 1 1 2 1 0 0 2 2 0 1 0 0 1 0 0 0 0 0 0 1 1 0 0 1 1 0 1 2 1 1 1 1 2 1 1 2 1 2 2 0 0 1 1 1 0 0 1 2 0 0 0 0 0 1 1 1 1 1 0 1 0 1 1 0 2 1 1 1 0 1 0 1 0 1 0 1 0 0 0 0 0 1 0 2 0 1 1 1 1 0 0 1 0 0 0 0 0 0 1 0 0 0 1 1 0 0 0
189 1 1 1 0 0 0 2 2 2 0 0 0 0 0 0 0 2 0 0 2 0 0 2 0 0 0 1 0 1 1 1 0 0 0 0 2 2 0 0 1 0 0 0 2 0 0 0 1 0 0 0 0 0 1 2 1 1 1 2 0 0 2 2 0 0 0 0 2 0 0 0 2 2 1 2 1 1 1 1 0 2 0 1 1 0 0 0 0 2 0 1 2 0 0 0 0 1 0 1 1 0 1 0 2 2 2 0 1 0 0 1 1 2 2 2 1 1 1 0 0 0 0 0 0 1 0 1 1 1 0 0 0 0 1 1 1 0 0 0 0 2 1 1 2 2 0 0 0 1 1 1 0 0 1 0 0 2 0 1 0 0 0 1 1 1 0 0 1 1 0 0 2 0 1 2 2 0 0 0 0 0 0 2 2 2 1 1 0 1 1 1 1 1 0 1 2 0 0 0 0 1 0 1 1 1 1 2 2 0 2 2 1 0 2 2 0 0 2 1 1 0 1 1 1 1 1 0 0 0 0 0 0 0 2 0 0 2 2 1 0 0 2 2 2 0 0 0 2 0 0 0 0 0 1 1 0 1 1 0 1 0 0 0 0 0 2 0 1 0 0 1 0 1 1 0 0 0 1 0 1 0 0 0 1 0 0 1 0 2 1 1 1 1 1 0 1 2 0 1 1 0 2 1 0 0 1 0 2 2 0 2 1 2 1 0 2 0 0 0 1 1 1 0 2 0 0 2 0 0 0 2 0 0 0 0 0 1 0 0 0 0 1 0 0 0 2 0 2 0 0 0 0 0 1 1 0 0 1 0 1 1 1 0 1 0 0 2 2 0 2 0 0 2 0 0 0 1 0 0 1 1 0 0 2 0 1 0 0 0 0 0 1 0 2 0 1 2 0 0 0 0 0 1 0 1 0 0 0 0 0 0 1 0 1 2 0 0 0 0 1 2 1 1 0 1 1 1 2 1 1 1 1 1 1 1 0 1 1 0 2 0 0 0 1 2 1 0 1 2 0 2 0 2 2 1 2 2 1 2 1 0 0 1 0 2 2 2 0 1 1 2 0 2 1 0 0 2 0 1 1 2 0 0 2 1 0 0 0 1 0 0 1 2 0 1 1 1 1 2 1 1 2 0 2 0 2 0 0 0 0 1 0 0 1 0 0 0 1 1 1 2 1 1 0 1 0 1 1 1 1 0 1 0 0 1 0 1 1 1 2 2 1 1 1 2 0 1 2 2 0 1 1 2 1 0 1 0 0 0 0 0 0 0 0 0 0 0 0 1 0 2 0 0 0 0 0 2 0 0 1 0 2 0 1 0 0 0 1 1 1 0 1 1 1 0 0 1 0 0 0 2 1 2 0 0 0 0 0 0 0 0 1 0 0 1 0 1 0 1 0 0 1 1 1 1 0 2 0 0 1 0 0 2 0 0 2 0 1 0 0 1 0 1 1 0 2 0 1 1 0 2 0 1 0 0 0 2 1 1 1 1 2 2 2 2 1 1 0 0 0 0 0 0 0 2 2 1 2 1 1 1 1 1 1 1 0 0 0 2 0 0 0 0 1 0 1 2 0 1 0 1 0 0 1 0 0 0 1 1 0 0 1 0 1 1 0 1 1 1 0 1 1 2 0 0 2 0 0 0 1 1 0 2 0 1 2 0 0 1 0 1 0 1 0 1 0 1 0 0 0 0 0 0 1 0 0 0 0 0 0 0 2 0 0 0 1 0 1 1 0 0 0 1 1 0 2 0 0 0 0 1 2 0 0 1 1 1 1 1 1 2 1 1 1 1 0 1 1 1 0 1 0 1 1 0 1 0 1 2 2 0 1 0 1 1 1 1 2 0 1 2 0 2 0 0 0 0 0 0 1 0 1 1 0 2 0 0 1 0 0 1 0 0 0 0 0 0 0 0 2 2 0 2 1 0 1 0 0 0 0 0 0 0 0 0 1 0 1 1 0 0 0 2 0 1 0 0 1 1 2 2 1 0 1 1 0 0 0 1 0 2 0 2 2 2 2 2 0 1 0 2 1 0 2 2 1 2 0 2 0 1 0 0 1 1 0 2 2 0 0 1 2 2 0 1 1 2 0 0 2 2 0 1 0 0 0 2 2 0 0 0 1 0 0 0 1 0 0 0 0 1 0 2 0 0 2 2 0 2 2 0 0 0 2 0 0 0 2 2 0 0 1 1 1 0 1 0 2 0 0 0 1 2 0 1 1 0 0 0 0 0 0 0 0 0 0 0 1 0 2 1
190 0 1 1 0 1 1 1 1 2 0 0 1 1 1 1 0 1 0 1 1 0 0 2 0 0 0 0 0 2 2 2 1 1 0 1 1 1 0 0 1 0 0 0 2 1 1 0 2 0 0 0 0 1 0 1 0 0 1 1 0 1 0 0 1 1 1 0 0 0 0 2 2 2 1 2 1 2 2 0 2 2 0 0 0 0 0 0 0 2 0 0 1 2 1 0 1 1 0 1 0 0 1 1 1 1 2 1 1 0 0 2 1 1 1 1 0 0 0 0 2 0 0 0 0 2 0 2 1 1 1 0 0 0 1 0 1 0 0 0 1 1 1 0 2 2 1 0 0 2 1 2 0 1 1 1 0 2 0 2 0 2 0 0 1 2 0 0 1 1 1 0 0 2 2 2 2 0 1 1 1 2 0 2 2 2 0 1 0 0 0 1 2 0 2 0 1 0 1 0 0 0 0 0 1 1 0 0 1 0 0 0 1 0 1 2 0 0 1 1 1 1 2 0 0 1 1 0 0 0 1 1 1 1 1 1 0 2 2 2 0 0 2 2 2 0 0 0 1 1 1 0 0 0 0 0 1 0 0 0 0 0 0 1 0 0 0 1 1 1 0 1 0 1 0 0 0 0 2 0 0 0 1 0 1 0 1 2 0 2 1 1 1 2 2 0 1 0 0 1 1 0 1 1 0 0 0 1 2 2 0 1 1 2 1 1 2 1 1 1 1 1 1 0 1 0 1 1 0 0 2 2 1 0 0 0 0 2 0 2 0 2 2 0 0 0 2 0 2 0 0 0 0 1 1 0 1 0 0 2 2 2 0 0 0 0 0 0 0 0 2 0 0 2 0 0 0 2 1 1 1 1 0 1 1 1 1 1 1 0 0 0 1 0 2 0 2 1 1 1 1 2 0 1 1 0 0 1 0 0 0 0 0 0 0 2 2 1 1 0 0 0 1 1 1 1 0 0 0 0 0 1 0 1 0 0 0 1 0 0 2 0 0 0 1 1 1 2 0 0 0 0 0 2 1 1 1 0 0 1 1 0 1 1 1 2 2 1 0 1 2 1 1 1 2 0 2 2 0 2 0 2 0 0 0 2 0 1 0 2 0 0 0 1 0 0 0 0 0 2 2 2 2 0 2 0 2 0 0 0 0 2 0 1 0 0 1 1 0 1 1 2 2 2 0 2 1 0 0 2 0 0 2 0 1 0 1 1 0 1 0 0 2 2 2 2 0 1 1 1 0 0 0 1 1 0 1 0 0 0 0 0 1 2 1 1 0 1 1 1 1 2 0 0 0 0 0 1 0 1 0 0 2 0 2 1 1 0 0 1 0 1 0 1 0 0 0 1 1 1 0 1 0 1 0 0 1 0 0 1 1 1 0 1 0 0 1 0 0 0 0 0 0 1 1 1 0 0 0 0 1 0 0 2 1 1 2 0 1 0 0 1 0 1 1 0 2 1 2 1 0 1 0 0 0 0 0 2 1 0 0 0 1 1 1 2 0 1 0 0 2 0 0 0 0 1 1 0 0 0 0 0 2 1 2 2 1 1 1 1 1 0 1 0 1 1 2 2 0 2 1 1 0 1 0 0 1 1 1 1 1 1 0 2 0 0 1 0 0 0 0 0 0 1 1 2 1 0 1 1 0 0 0 2 0 0 1 1 0 1 1 1 0 0 0 0 0 0 0 0 0 0 1 0 1 1 2 0 0 0 0 1 2 2 2 0 0 0 0 2 0 0 1 1 1 1 0 0 0 1 0 0 1 0 0 2 0 1 1 2 0 2 0 1 0 0 0 1 0 1 0 1 0 0 2 1 0 1 0 1 1 1 2 0 2 0 2 2 1 0 0 1 0 2 0 0 0 0 0 1 0 0 2 0 0 2 0 1 2 0 1 1 1 0 1 1 1 0 0 0 2 2 1 1 0 0 1 0 1 1 0 0 0 0 0 0 1 0 2 2 0 0 1 0 0 2 0 1 2 1 1 1 0 0 0 0 0 0 0 0 0 2 0 1 2 1 1 2 0 0 0 2 1 0 1 1 1 1 1 1 1 1 0 0 1 2 0 0 0 0 0 0 2 0 2 2 2 1 0 0 1 1 0 1 0 0 0 2 2 0 1 1 2 0 0 0 0 1 1 0 1 0 2 0 0 0 0 0 0 1 1 1 1 0 1 0 0 0 2 2 0 0 0 0 0 2 2 0 2 0 0 0 1 1 0 1 1 0 0 1 0 0 0 1 1 0 1 0 0 0 2 1
191 1 2 0 0 1 1 2 1 2 0 0 0 1 1 1 0 1 1 0 2 0 0 2 0 0 1 0 0 2 2 1 1 1 0 1 1 2 1 0 1 0 1 0 1 1 1 0 2 0 0 0 0 0 0 2 0 0 0 1 0 1 1 1 0 0 0 0 1 0 0 0 2 2 2 2 0 2 2 0 1 2 0 0 0 1 1 0 0 2 0 0 1 2 0 0 1 2 1 1 2 1 0 0 1 0 1 0 2 0 0 2 1 1 1 1 1 0 0 0 2 0 1 1 0 2 0 1 0 2 1 0 0 0 2 1 1 0 0 1 2 0 2 0 1 1 1 0 0 0 0 1 0 1 1 0 1 2 1 2 1 1 0 1 1 1 0 1 0 1 1 1 0 2 1 0 2 1 0 0 0 0 0 0 0 0 0 2 0 0 2 2 1 1 1 0 0 0 0 0 0 0 1 1 1 1 1 0 0 0 0 1 1 0 0 2 0 1 2 1 1 0 2 0 0 1 1 0 0 0 1 1 0 0 2 0 0 2 2 1 0 0 1 1 2 1 1 0 2 0 0 0 0 0 0 0 1 0 0 0 0 0 0 0 0 0 1 0 1 1 0 2 0 1 0 0 0 1 2 0 1 0 2 2 2 2 2 1 0 2 1 0 0 2 0 1 0 0 1 1 1 0 2 1 0 1 0 2 1 1 0 2 2 2 0 0 2 0 1 1 1 1 1 0 0 0 0 2 1 1 1 1 2 1 0 0 0 2 1 1 0 1 1 0 1 0 1 1 2 0 0 0 2 0 1 0 1 0 0 2 2 2 0 0 0 1 0 2 2 0 2 0 1 2 0 0 0 1 0 0 2 1 0 0 0 0 0 0 0 0 0 0 2 0 2 0 2 1 0 0 0 0 1 2 1 0 0 1 0 0 0 0 0 0 0 1 0 0 1 0 0 0 0 1 2 2 1 0 2 0 2 0 1 0 1 0 0 2 1 0 2 0 0 0 2 2 1 1 0 2 0 0 0 1 1 1 1 1 1 2 2 0 1 0 1 1 1 2 0 0 0 0 2 1 1 1 1 2 0 1 2 0 0 1 0 2 1 2 1 1 1 1 0 1 1 0 0 1 1 2 1 1 2 0 2 0 1 1 0 0 0 1 0 2 0 0 0 0 1 2 2 1 1 1 0 2 0 0 0 2 0 1 1 1 1 1 1 1 1 1 1 2 1 1 2 0 1 0 1 1 0 1 0 1 1 0 1 1 0 0 0 1 0 2 0 0 2 1 1 1 0 0 2 0 2 2 2 2 1 2 0 0 1 0 1 1 1 0 0 1 0 1 0 1 0 0 0 0 0 1 0 2 0 2 0 0 2 0 0 1 0 0 0 1 0 0 1 2 2 1 0 1 0 0 0 1 0 2 0 0 0 1 1 0 2 1 1 2 1 1 0 1 0 1 0 0 1 0 1 1 0 2 1 1 1 1 0 2 2 0 0 0 0 1 1 1 1 1 1 1 1 1 0 0 0 1 1 1 1 1 2 0 2 1 0 1 1 0 0 2 0 0 1 1 0 1 2 2 0 1 0 1 0 0 2 0 1 1 2 2 0 0 0 0 0 0 0 0 0 0 0 0 0 1 1 2 1 1 0 0 1 1 0 2 0 0 0 1 1 2 0 2 1 1 0 0 0 0 1 1 1 0 0 1 0 1 0 0 1 0 0 1 1 0 0 1 1 1 1 1 1 0 1 1 1 1 1 0 1 0 1 0 1 0 0 2 0 2 1 1 1 1 2 2 1 0 0 1 1 1 0 0 0 1 1 0 2 0 1 2 1 0 0 1 0 0 1 1 2 0 1 2 0 2 0 0 0 0 1 0 0 0 2 0 0 2 0 0 2 0 1 1 1 0 0 1 1 0 0 0 2 2 0 2 0 0 0 1 0 0 0 0 0 1 1 0 1 0 1 1 0 0 1 0 0 2 0 1 2 1 1 1 1 0 1 1 0 1 0 0 1 2 1 0 2 2 2 1 0 0 0 1 1 0 2 2 1 1 1 2 1 1 1 1 2 1 0 1 2 2 0 0 1 1 1 1 1 0 0 0 2 0 0 1 1 0 0 1 1 0 0 0 0 1 0 0 0 0 0 0 1 0 0 1 1 0 1 0 0 0 1 0 0 0 2 0 1 0 1 0 0 0 0 0 0 1 1 2 0 0 0 0 1 1 0 0 1 0 0 1 0 0 0 2 0 1 0 1 2 0 0 0
192 0 1 1 0 1 1 2 1 2 0 0 1 2 1 1 1 1 1 0 1 0 1 0 0 0 0 0 0 2 2 0 1 1 0 1 1 1 2 0 1 1 1 1 1 0 0 0 2 0 0 0 0 0 0 1 0 0 1 0 0 1 0 0 0 0 0 0 1 0 0 0 1 1 2 1 0 2 2 0 1 2 0 0 0 0 0 0 0 1 0 0 0 1 0 0 1 1 0 0 1 0 1 1 0 0 2 1 1 0 1 2 1 2 2 2 1 1 1 0 0 0 1 1 0 2 0 1 1 1 0 0 1 0 0 0 1 0 0 0 0 2 1 0 0 0 1 0 0 1 1 1 0 0 0 0 0 1 0 1 0 1 0 1 0 0 0 1 0 0 0 1 0 2 1 0 2 0 2 2 2 2 0 1 1 1 1 1 0 0 1 2 1 1 0 1 1 0 0 0 0 0 0 1 2 0 0 1 1 1 1 1 1 0 2 2 0 0 1 0 2 1 1 0 0 0 0 0 0 0 0 0 0 0 2 0 0 2 2 2 0 0 2 2 2 0 0 0 2 0 0 0 0 0 1 0 0 0 1 1 1 1 0 1 0 0 0 0 1 0 1 0 0 2 0 1 0 1 1 0 0 0 1 1 1 1 1 1 0 1 1 1 0 1 0 0 0 1 1 0 1 0 2 1 1 0 1 0 1 1 1 1 1 1 0 0 2 0 1 1 0 0 2 1 0 0 0 1 0 1 2 2 0 0 0 1 1 2 1 1 0 1 2 0 0 0 1 1 2 1 1 0 0 1 1 0 1 0 0 1 1 1 1 1 1 0 0 1 1 0 2 0 1 2 0 0 0 2 0 0 2 0 0 0 2 1 1 1 1 0 0 0 2 1 2 0 2 0 0 0 0 1 0 2 0 2 0 1 0 0 0 0 1 0 1 1 0 1 1 0 0 1 0 1 0 0 0 1 2 0 0 0 0 2 0 1 0 1 1 0 2 0 0 0 1 2 2 1 0 0 0 0 0 2 2 1 2 1 1 1 0 0 0 0 0 0 0 1 0 1 0 0 1 2 0 0 0 1 0 0 1 2 0 0 1 1 0 1 0 1 0 0 1 0 0 0 0 1 0 1 1 1 2 0 2 0 2 2 1 0 0 2 0 0 2 0 0 0 0 1 1 1 2 1 0 1 0 1 1 1 1 1 1 0 1 0 1 1 1 1 0 2 1 0 0 1 0 1 1 1 0 0 0 1 1 2 0 1 0 1 1 0 1 1 1 1 0 1 1 0 0 1 1 0 0 0 1 2 0 2 0 0 1 0 1 0 0 0 1 1 0 1 0 1 0 0 0 1 1 0 0 2 0 2 0 0 2 0 0 1 0 0 1 0 0 0 2 2 0 0 1 2 0 0 1 2 0 2 0 0 1 0 1 2 1 0 2 0 0 0 1 0 0 1 0 0 2 1 2 2 1 1 1 1 1 1 0 2 0 1 1 0 2 0 0 0 2 2 1 1 0 1 0 0 2 2 2 0 1 0 0 2 1 1 1 1 0 1 0 1 1 0 0 0 0 0 0 2 0 0 0 2 0 1 0 0 1 2 1 1 0 0 0 2 0 1 0 1 1 1 0 1 0 2 0 1 1 0 0 0 1 1 1 2 0 0 0 0 0 1 0 1 0 0 0 0 0 1 1 0 0 0 0 0 0 0 0 1 0 0 1 2 2 1 0 0 0 0 1 1 0 0 0 1 1 0 0 0 1 0 1 0 1 0 0 0 0 1 1 2 0 2 1 1 0 0 1 2 0 1 0 1 0 0 2 1 0 0 1 2 2 0 1 1 0 0 1 1 0 0 0 0 0 2 0 0 0 0 1 0 2 1 2 0 0 1 1 0 1 0 0 0 0 0 1 0 0 0 0 0 1 1 1 2 0 0 1 0 0 1 0 0 1 0 1 1 2 0 0 2 0 0 0 2 0 1 0 1 2 1 1 1 0 0 0 2 0 1 1 0 0 2 0 2 2 2 2 2 0 0 0 2 1 0 1 1 0 1 1 2 1 2 0 0 0 0 1 0 1 1 0 0 2 1 2 2 2 1 1 1 2 0 0 1 1 0 0 1 1 0 0 0 2 0 0 0 1 1 0 0 1 0 0 2 0 0 2 0 0 0 2 0 1 0 0 2 1 1 1 0 0 0 0 0 1 0 1 0 2 0 0 0 0 0 0 1 1 1 1 2 1 0 0 0 0 0 1 0 2 0 1 0
193 1 0 2 2 1 1 2 1 2 0 0 1 1 0 0 1 2 1 1 1 1 1 2 0 0 0 0 1 1 1 1 2 1 1 1 1 2 0 1 2 1 0 0 1 0 0 0 2 0 0 0 1 1 1 1 0 1 1 0 1 2 0 1 1 1 1 0 2 1 1 2 2 2 1 2 1 1 1 0 0 1 1 0 1 0 0 1 1 2 1 2 0 2 0 0 0 2 0 2 1 0 1 1 1 1 2 2 0 0 0 2 1 2 2 2 2 0 0 0 2 0 1 1 0 1 1 0 0 0 1 0 0 0 1 1 1 0 0 0 0 2 0 0 1 1 0 0 0 2 1 2 0 0 0 1 0 1 0 0 0 0 0 1 1 1 1 1 0 0 0 0 0 2 1 0 1 0 1 1 1 2 0 1 1 1 1 0 0 2 1 2 2 0 1 0 1 0 1 0 0 1 1 0 1 1 0 1 1 1 0 0 0 0 1 2 0 0 1 1 1 0 2 0 0 0 0 0 0 0 0 0 0 0 0 0 0 2 1 1 0 0 1 2 2 0 0 0 2 0 0 1 0 0 1 1 1 0 0 0 2 0 0 1 0 0 1 0 1 0 0 0 0 2 0 0 0 1 2 0 1 0 1 0 2 0 0 1 0 2 2 1 1 2 2 0 1 0 1 2 0 0 2 1 1 1 0 2 1 1 0 1 0 2 2 0 2 2 0 0 1 1 2 1 0 0 1 2 0 1 1 1 0 0 0 0 0 1 0 0 0 1 2 0 0 0 1 0 2 2 1 0 0 0 2 0 0 2 0 0 0 1 2 0 2 0 0 0 0 0 2 0 1 2 0 0 0 1 0 0 1 0 0 0 1 1 1 0 0 0 0 0 2 0 2 0 2 0 1 1 1 0 1 2 0 1 1 1 0 0 0 0 1 0 1 2 1 0 0 0 0 1 0 1 0 1 0 0 1 0 1 0 0 2 0 0 0 1 0 0 1 0 0 0 1 2 1 1 0 0 0 1 0 2 2 1 2 2 2 2 0 0 0 1 0 1 1 2 0 0 0 0 1 1 0 1 0 2 1 0 1 1 0 0 1 1 0 0 0 1 1 1 0 1 0 0 0 1 0 1 1 1 1 1 1 0 2 1 0 0 0 2 1 0 1 0 0 1 1 1 1 2 2 2 1 2 0 0 0 2 0 1 1 0 1 0 1 0 0 1 1 1 0 0 1 1 0 2 2 2 1 1 0 1 2 0 1 2 1 1 0 0 1 2 0 0 0 2 2 0 2 0 1 0 1 2 2 2 0 0 1 0 1 0 1 0 0 0 2 2 0 0 0 0 1 0 0 1 1 0 0 2 1 1 0 1 1 0 0 1 1 0 0 2 0 0 0 0 0 0 1 0 1 0 1 0 2 1 0 0 1 1 1 2 2 0 2 0 0 0 0 1 0 1 1 0 1 1 2 2 0 1 0 1 0 0 0 2 1 0 0 0 2 2 2 2 1 2 0 0 1 0 0 0 1 2 2 0 0 0 2 0 2 1 2 2 0 0 0 1 0 0 0 1 1 0 2 2 0 1 0 0 0 1 0 0 0 2 2 0 0 0 0 2 0 0 0 0 0 0 0 1 0 2 0 1 2 0 2 2 1 1 0 2 0 1 1 0 0 0 0 0 0 0 0 0 0 1 0 0 0 0 1 1 1 2 0 0 1 1 0 1 2 1 0 1 1 2 2 2 0 0 0 1 1 0 0 1 1 1 0 0 0 0 1 1 1 1 0 2 0 1 1 1 1 1 0 1 0 2 0 2 0 0 1 0 2 0 0 2 2 1 1 0 1 0 1 1 1 0 2 2 0 1 0 0 0 0 0 0 0 0 1 1 1 0 0 0 0 0 0 0 2 0 0 2 2 0 0 0 1 1 0 2 0 0 0 1 0 0 0 0 0 0 0 1 1 0 0 2 2 1 0 2 0 1 0 0 0 0 2 2 1 0 0 2 0 0 0 1 1 2 1 1 1 1 2 2 0 0 0 2 1 0 1 1 1 0 0 1 0 1 0 0 0 2 0 0 2 2 0 0 2 2 0 1 1 1 1 2 2 0 0 2 0 0 0 1 1 0 0 1 1 0 0 1 1 0 0 0 0 1 1 0 1 2 2 0 0 0 2 0 1 0 0 1 2 0 0 0 0 0 0 0 0 0 1 0 2 0 0 0 0 0 0 0 0 1 0 1 0 1 0 1 0 0 0 1 2 0 0 0
194 1 0 1 0 0 0 1 1 1 1 1 0 0 0 0 0 1 1 0 2 0 0 2 0 0 1 0 0 1 1 0 2 2 0 2 0 1 0 1 1 0 0 0 0 0 0 0 2 0 0 0 0 0 0 1 2 0 1 0 2 2 0 1 0 0 0 0 1 0 0 0 1 1 2 1 0 1 1 0 1 1 0 0 0 0 0 1 1 2 1 1 0 1 0 0 0 2 0 2 1 0 1 1 0 0 2 2 0 0 0 1 0 1 1 1 0 0 0 0 2 0 0 0 0 2 0 1 1 1 0 0 0 0 0 0 0 0 0 2 1 1 0 0 0 1 0 0 0 2 0 1 0 0 0 1 0 1 0 2 1 1 0 0 2 1 1 0 1 1 1 0 1 1 2 1 2 0 2 2 2 2 0 2 2 2 0 1 0 2 2 2 1 1 0 0 0 0 0 0 0 1 0 0 2 0 0 1 0 0 2 1 1 0 1 1 0 0 1 1 1 1 2 0 0 1 1 1 0 0 1 1 0 0 2 0 0 2 1 1 0 0 2 2 2 0 0 0 2 0 0 0 0 0 0 0 0 0 0 0 0 0 0 0 0 0 1 0 1 0 0 0 0 1 1 1 0 1 1 0 2 0 0 0 1 0 0 0 0 2 1 1 1 2 1 0 0 1 0 1 1 1 2 0 0 0 2 1 1 1 1 2 1 2 2 0 2 0 1 1 1 1 2 2 0 0 1 2 0 1 2 1 1 1 0 0 0 1 1 1 1 1 2 2 0 0 1 0 2 1 1 0 0 1 1 0 1 1 0 1 1 1 2 0 1 2 0 2 2 1 1 1 1 2 0 0 0 1 0 0 1 0 0 0 0 0 0 0 0 0 0 0 1 0 2 0 1 1 0 0 0 1 0 2 0 1 0 0 0 0 0 0 0 0 0 2 1 0 2 0 0 0 0 2 0 0 0 1 1 1 0 1 0 0 0 0 0 0 1 1 1 0 1 1 2 2 2 1 0 1 0 1 0 2 2 1 2 2 2 2 1 0 0 1 0 1 1 0 0 0 2 0 1 1 2 0 1 2 0 2 1 1 0 0 1 2 0 2 1 1 0 0 1 2 1 1 1 1 1 2 1 0 2 0 2 0 2 0 2 0 2 0 0 1 0 0 0 1 1 2 2 2 2 1 1 1 0 2 2 0 2 0 1 1 1 0 0 0 0 2 0 0 1 1 1 1 0 1 1 1 0 0 0 1 2 0 1 1 0 0 0 0 0 1 0 0 0 0 0 0 0 1 0 0 0 0 0 2 0 1 0 0 1 0 0 0 0 0 0 1 0 1 1 0 1 0 1 0 0 1 0 2 0 2 0 0 2 0 0 2 0 0 1 1 1 1 0 1 0 1 0 0 0 0 0 0 2 1 0 0 0 0 1 2 1 0 2 0 1 0 1 1 0 2 0 0 2 2 1 1 1 2 0 2 0 0 0 2 2 0 0 0 0 2 2 2 1 1 1 0 0 1 0 0 0 2 2 1 2 1 1 1 0 0 0 0 0 2 0 0 0 2 1 0 1 0 1 2 0 1 0 1 1 2 0 1 1 1 1 0 0 0 0 1 0 0 1 1 1 1 0 0 0 2 0 1 1 0 1 1 2 2 0 2 0 0 0 0 0 1 0 1 0 2 0 0 1 1 0 0 0 0 0 1 1 0 1 0 2 1 0 0 2 2 0 0 2 1 0 2 0 0 1 1 1 2 1 0 2 0 1 0 2 0 0 2 0 1 1 2 0 2 1 2 0 0 0 1 0 2 0 2 0 0 2 0 1 0 1 2 2 0 1 0 1 0 0 2 0 0 1 0 0 2 0 0 0 0 0 0 1 0 1 0 0 0 0 0 1 0 0 1 1 0 0 1 1 0 0 0 2 2 0 2 0 0 1 0 0 0 0 0 0 0 0 1 1 0 2 1 0 0 0 1 0 1 0 1 1 1 2 2 0 0 0 0 1 0 0 1 0 2 0 1 2 1 1 2 0 0 0 1 1 0 2 2 0 2 0 1 0 2 0 0 1 1 0 1 1 0 0 1 2 2 1 1 1 0 0 1 2 0 1 1 0 0 1 2 2 0 0 1 1 1 0 0 1 0 0 0 1 1 1 1 1 0 0 0 0 2 0 1 1 0 0 0 1 0 0 0 0 0 0 0 1 2 2 0 2 0 0 0 0 1 0 0 0 1 0 1 0 0 0 2 0 0 0 1 1 0 1 0
195 0 0 2 0 0 0 2 2 2 0 0 0 1 1 1 0 1 1 0 2 0 0 0 0 0 0 0 0 2 2 2 1 1 0 0 2 1 0 1 1 0 0 0 1 1 1 1 1 0 0 0 0 0 1 1 0 1 1 1 0 1 2 2 0 0 0 1 1 0 0 1 2 2 1 2 1 2 2 0 2 2 0 1 1 0 0 1 1 2 1 1 0 1 1 0 1 2 0 2 0 0 2 2 0 0 2 2 1 1 0 0 1 2 2 2 1 0 0 0 2 0 2 2 2 0 0 2 2 2 0 0 0 0 1 0 1 0 0 0 0 2 0 0 1 1 1 0 0 1 0 1 0 0 0 1 0 1 1 1 1 0 0 1 1 2 0 0 0 1 1 1 1 1 0 1 1 0 0 0 0 1 2 2 2 0 1 2 2 0 0 2 2 1 1 0 2 0 1 0 0 1 1 0 2 0 0 1 1 0 0 2 2 0 2 2 2 1 0 0 2 0 2 0 0 1 1 0 0 0 0 0 0 0 2 0 0 2 2 1 0 1 2 1 1 0 0 0 2 0 0 0 0 1 0 0 2 0 0 0 0 0 0 1 0 0 0 1 2 0 1 0 0 1 1 1 0 0 0 0 0 0 1 1 2 1 1 0 0 2 1 2 1 2 2 0 0 0 0 1 0 0 2 1 1 1 0 2 1 1 0 0 0 1 2 0 2 1 0 0 1 1 2 2 1 0 0 1 1 1 2 0 0 0 0 0 0 0 0 0 0 0 1 0 0 0 1 0 2 2 0 0 0 0 0 2 0 0 0 2 2 2 1 0 1 0 0 1 2 1 1 1 1 2 0 0 0 1 1 0 2 0 0 0 1 0 0 0 0 0 0 0 1 0 2 0 1 1 1 1 1 1 1 2 1 0 1 0 0 1 0 0 0 0 0 1 0 0 1 0 0 1 1 2 0 1 1 0 1 1 0 0 0 2 0 0 0 2 0 0 0 0 1 1 1 2 2 1 0 1 0 0 0 2 2 2 2 1 1 1 1 0 0 0 0 0 0 2 0 1 1 1 2 0 1 0 2 2 0 2 2 1 0 1 2 0 0 1 0 2 0 0 0 2 2 0 0 1 0 1 1 1 1 1 1 0 1 2 0 0 0 1 0 0 0 1 1 0 0 0 0 2 2 2 0 2 0 0 0 2 0 0 2 1 1 0 0 1 0 1 1 1 2 1 2 2 0 1 1 1 1 1 1 1 2 0 1 0 0 1 1 0 1 2 1 1 1 1 1 1 1 1 0 0 0 0 0 2 0 0 1 0 1 0 1 1 1 0 0 0 0 0 1 0 0 1 1 0 0 1 0 1 0 1 1 0 0 0 0 1 1 1 0 0 0 0 1 2 0 2 0 2 1 1 1 0 1 2 0 0 0 0 0 1 1 0 2 0 0 0 1 0 0 2 0 0 0 1 0 0 0 1 1 0 1 0 0 1 0 1 0 0 1 1 2 2 0 1 0 1 0 1 0 0 0 1 2 0 2 0 0 0 2 1 2 2 1 0 0 2 0 0 1 1 1 1 2 2 0 2 1 1 0 2 1 0 1 1 1 0 0 0 0 1 0 1 0 1 1 1 0 1 0 1 1 2 0 0 0 0 1 1 0 2 0 1 1 0 0 1 0 2 0 0 0 0 0 0 1 1 0 1 0 0 0 0 1 0 0 0 0 1 2 2 1 0 1 1 1 2 0 1 0 0 0 0 0 0 1 1 0 0 0 0 0 1 0 2 0 2 0 0 2 2 1 1 0 0 0 0 1 1 0 0 2 0 2 1 1 1 1 0 0 0 0 0 0 2 1 0 1 1 0 1 0 0 0 0 1 1 0 0 1 1 1 0 0 0 0 0 0 0 0 0 0 0 0 0 0 0 1 1 1 1 1 0 1 0 0 0 0 0 0 0 0 2 0 0 2 0 0 0 0 1 0 2 0 0 2 1 1 1 1 0 0 2 0 1 0 0 0 2 1 2 2 2 2 2 0 0 2 2 1 1 2 1 0 0 0 1 0 1 1 1 1 1 1 0 2 1 0 1 0 0 2 2 2 1 0 0 2 1 0 1 0 0 0 0 1 1 0 1 2 1 0 0 2 0 1 0 0 0 1 0 1 0 1 0 0 1 1 1 2 0 2 1 2 0 1 0 0 0 0 0 0 2 2 0 2 0 0 0 0 1 0 0 0 1 0 2 1 0 1 1 0 0 1 0 1 0 0 0
196 1 2 0 0 0 0 2 2 1 0 1 1 1 0 1 0 2 2 1 1 0 0 0 0 0 0 0 0 1 2 1 1 2 0 1 1 2 0 0 1 0 0 0 2 1 1 1 0 0 0 0 1 1 0 0 1 0 0 0 1 2 1 0 1 1 1 0 0 0 0 1 2 2 1 2 1 1 1 0 0 1 0 1 1 0 0 0 0 2 0 1 1 0 1 0 0 1 0 0 1 2 0 0 1 1 2 2 0 0 0 0 1 2 2 2 1 0 2 0 1 0 1 1 0 1 0 1 0 2 1 2 0 0 0 0 1 0 0 0 1 2 0 0 0 1 0 0 0 1 0 0 0 0 0 1 1 1 0 2 1 1 1 0 0 0 0 0 0 1 1 1 0 2 1 0 1 0 2 2 2 2 0 2 2 2 1 2 0 1 1 2 2 0 2 0 2 0 0 0 0 1 0 0 1 1 1 0 2 0 1 1 2 0 1 2 2 1 1 0 2 2 2 0 0 1 1 0 0 0 0 0 1 1 1 0 0 2 2 1 0 0 2 2 2 0 0 0 1 1 1 1 2 0 1 0 0 0 0 0 1 0 0 0 0 0 1 1 2 0 0 2 0 2 0 0 0 0 1 0 0 0 1 1 2 1 1 1 1 2 1 2 0 2 1 1 0 0 0 1 0 0 2 0 0 0 1 2 0 0 1 0 1 1 1 0 1 1 1 1 0 0 0 0 1 0 0 0 0 0 2 1 0 0 0 0 0 2 0 0 0 1 2 0 0 0 1 0 1 1 0 1 0 0 1 1 1 2 0 1 1 1 1 0 1 1 0 2 2 0 2 0 0 2 0 0 0 1 0 0 2 2 0 1 1 1 2 1 1 0 0 0 0 0 2 1 0 0 2 2 2 2 0 2 1 1 0 1 0 0 0 0 0 0 0 1 0 1 1 0 0 1 0 1 0 0 0 0 0 0 0 0 0 1 0 0 0 2 0 0 0 0 0 1 0 2 1 0 0 0 0 0 0 2 0 0 1 2 1 2 1 0 2 0 2 2 2 2 0 0 1 0 2 0 1 1 1 2 1 0 1 2 0 1 1 1 0 2 0 2 0 0 0 1 1 2 2 2 1 1 0 0 1 1 1 0 1 1 0 0 0 1 1 0 0 0 0 0 1 2 2 1 1 1 0 2 0 1 1 1 1 1 0 0 0 0 1 1 1 2 0 2 1 1 1 1 0 2 2 2 2 2 0 1 1 1 0 0 1 0 0 1 0 2 0 0 0 1 1 0 0 1 0 0 0 0 0 2 0 1 1 0 2 0 2 1 1 1 0 1 0 0 0 0 0 0 0 0 0 0 0 1 0 2 0 0 1 0 0 1 1 0 1 2 1 1 0 1 1 0 0 1 1 1 1 1 1 2 0 0 1 0 0 0 2 1 2 0 0 0 0 0 0 0 1 0 2 1 0 0 0 2 0 2 0 0 0 1 1 0 0 0 1 1 1 1 1 0 1 0 1 1 0 0 0 1 1 0 0 0 0 0 2 2 2 2 1 2 0 1 1 0 1 0 0 1 1 1 0 1 0 0 0 2 1 0 1 2 2 0 0 0 1 1 0 1 0 1 1 1 0 0 1 2 0 2 0 0 0 0 0 0 0 2 0 0 2 0 0 1 1 1 0 1 0 0 1 0 1 1 1 1 0 0 0 0 0 0 0 0 0 0 2 1 1 1 0 2 2 2 0 0 1 2 2 1 0 0 0 2 0 2 0 0 1 1 1 1 1 2 0 2 1 2 0 0 1 2 2 2 0 0 0 0 1 2 1 0 0 2 2 0 2 0 0 0 2 2 1 1 1 2 0 2 0 0 0 0 2 0 0 0 1 1 0 1 1 0 1 0 0 0 0 0 0 0 0 0 0 0 2 2 1 2 0 1 1 0 1 1 0 0 0 0 0 0 1 0 2 0 0 0 0 0 0 2 0 0 2 2 2 2 0 0 0 0 0 1 0 0 0 0 0 2 2 2 2 2 0 0 0 2 2 1 2 1 0 1 1 1 1 1 0 0 2 0 0 0 2 1 0 1 1 1 0 1 1 1 0 0 2 0 0 1 1 0 0 1 1 0 1 0 1 1 1 1 1 0 0 0 0 1 0 1 1 0 0 1 0 1 2 0 2 0 1 1 1 0 1 0 0 0 0 0 0 1 1 1 0 0 0 0 0 1 0 1 1 0 0 2 0 0 0 2 0 0 0 0 1 0 1 1
197 0 1 1 1 0 0 1 2 1 0 1 1 1 1 1 0 1 1 0 2 0 1 2 0 0 0 0 0 2 2 1 1 2 1 1 1 1 0 1 1 0 1 0 1 0 1 0 1 1 1 0 0 0 0 0 0 2 1 2 0 0 0 0 0 0 0 1 1 0 0 2 1 1 2 1 0 1 1 1 1 2 0 1 1 0 0 0 0 2 0 1 2 1 0 0 0 2 1 1 0 0 2 2 0 0 2 2 0 0 0 1 1 1 1 1 1 0 1 0 1 0 1 1 0 2 0 1 0 1 1 1 0 0 0 0 0 1 0 0 2 0 0 0 1 1 0 0 0 0 0 0 0 0 0 0 1 1 1 1 1 1 2 0 1 2 0 2 0 1 0 1 0 2 1 0 1 0 0 0 0 1 1 2 2 1 1 1 0 0 0 1 2 0 2 0 1 0 0 0 0 1 0 1 1 2 1 0 1 1 0 0 0 0 2 2 0 2 1 1 1 0 2 0 0 1 1 1 1 1 1 1 0 0 2 0 0 2 2 2 0 0 2 1 1 0 0 0 1 1 0 1 0 0 1 0 0 0 0 0 1 0 0 1 0 0 1 0 2 0 0 0 0 1 0 0 1 0 1 0 1 0 1 1 2 1 1 1 0 2 1 1 1 2 2 0 1 1 1 2 1 0 2 1 0 0 1 2 0 1 0 2 2 0 2 0 2 0 0 0 1 1 1 0 1 0 1 0 2 0 2 1 1 1 0 1 1 1 0 0 0 1 1 0 0 0 0 0 2 1 0 0 0 0 2 0 0 1 0 2 1 1 1 0 0 2 0 1 1 0 2 0 0 2 0 0 0 0 0 0 0 0 0 0 1 1 1 0 0 0 0 0 0 1 1 1 2 2 0 0 0 0 0 2 0 1 0 0 0 0 0 0 2 0 2 2 0 0 0 0 0 2 0 1 1 1 1 2 2 2 0 1 0 1 0 0 0 2 1 1 2 0 0 1 0 1 1 0 0 1 0 0 0 1 2 1 2 2 1 1 0 0 0 2 1 2 2 2 0 0 0 0 1 2 1 0 1 1 0 0 1 2 0 1 1 1 0 1 1 1 0 0 0 2 2 1 1 0 0 2 2 2 2 0 2 0 2 2 2 0 0 2 0 1 0 0 0 0 1 1 1 2 2 2 0 2 0 0 0 2 0 1 0 0 0 0 1 0 0 0 1 1 2 1 1 0 1 0 0 0 0 0 1 2 1 0 0 1 0 1 1 0 2 2 1 1 0 1 1 1 1 0 1 0 1 1 1 2 0 2 0 0 1 0 2 1 1 0 0 1 0 2 0 1 0 1 0 1 1 1 0 1 1 1 1 1 1 0 0 0 0 0 0 0 0 0 0 0 0 0 1 1 0 0 0 0 2 0 0 0 0 0 1 1 2 1 1 0 1 0 0 1 0 1 1 0 2 1 0 0 0 2 0 1 0 0 0 1 1 0 0 0 2 1 1 1 1 0 0 0 2 0 1 0 0 0 1 0 1 0 0 1 2 2 2 2 0 0 0 1 0 1 1 0 0 0 0 1 0 1 1 0 1 1 0 1 1 2 2 0 1 1 0 0 1 0 1 2 2 2 0 0 1 2 0 2 1 1 0 0 1 1 0 2 0 0 1 1 0 1 1 1 0 1 0 0 0 1 0 0 0 0 1 0 0 0 1 0 1 0 0 0 2 1 1 1 0 2 2 1 1 0 0 0 0 1 0 0 0 2 0 2 1 0 1 0 1 2 1 1 1 1 0 2 0 0 0 1 0 0 1 0 0 0 2 0 1 1 0 1 1 0 1 1 1 0 2 2 2 0 0 2 0 2 0 0 0 0 0 0 0 0 1 1 0 0 0 0 2 0 0 1 1 0 0 1 1 0 0 1 1 0 0 2 0 0 0 0 0 0 0 0 0 0 0 0 2 1 1 1 0 0 0 1 0 2 0 1 2 2 2 2 0 0 0 2 0 0 0 0 0 1 2 1 2 2 2 2 0 0 0 2 1 0 1 1 1 1 0 0 0 0 1 1 1 1 0 1 2 1 0 1 2 2 2 2 1 2 1 1 2 0 0 2 0 0 0 1 1 0 0 1 2 2 2 0 1 0 1 0 1 0 0 2 1 0 1 2 0 2 2 0 1 0 1 0 0 0 1 0 0 0 0 0 0 1 2 0 2 0 0 0 0 1 0 0 0 0 0 1 0 0 0 2 0 0 0 0 0 0 1 1
198 1 1 1 0 0 1 2 2 1 0 0 0 1 1 1 0 0 0 1 1 1 1 2 0 0 1 1 0 1 1 1 1 1 0 0 2 1 0 2 0 0 1 1 1 1 0 1 2 0 0 0 2 2 0 1 0 0 2 0 2 2 2 2 0 0 0 0 1 0 0 2 2 2 1 2 1 0 0 0 1 1 1 0 1 1 0 0 0 2 0 1 1 1 0 0 0 1 0 1 1 0 0 0 1 1 2 0 2 0 0 2 0 2 2 2 1 0 1 0 1 0 0 0 0 1 0 0 0 0 1 0 0 0 0 0 0 0 0 1 0 2 0 0 2 1 0 0 0 0 0 0 0 2 0 0 0 2 0 1 1 1 0 1 0 1 0 0 0 2 2 1 2 0 1 1 1 0 0 0 0 0 0 2 2 2 0 2 0 1 2 2 2 1 1 1 2 0 0 0 0 1 0 1 2 1 1 1 1 1 0 0 1 0 0 1 1 2 0 0 2 2 1 0 0 1 1 1 0 0 1 1 0 1 2 0 0 2 2 2 0 0 2 1 2 1 1 0 2 0 0 0 1 0 0 0 0 0 0 0 0 0 0 2 1 1 1 0 1 0 0 0 1 2 0 0 0 2 2 0 0 0 0 0 1 0 0 1 0 2 0 1 2 2 2 0 2 0 1 0 0 0 2 1 0 1 0 2 1 1 0 0 2 2 1 1 1 0 0 0 0 0 2 0 1 0 1 2 1 1 2 2 0 0 0 0 0 2 1 1 0 2 2 0 1 0 2 1 2 2 1 0 0 1 1 0 1 1 0 2 2 2 1 1 1 2 0 1 1 0 2 0 0 2 0 0 0 2 1 0 0 1 0 0 1 0 0 0 0 0 0 0 0 0 2 0 0 1 2 2 1 2 1 2 0 1 1 1 0 0 0 0 1 1 2 2 0 1 1 0 0 1 1 1 0 0 0 0 0 0 0 0 0 2 0 0 0 2 0 0 0 0 0 0 0 1 1 1 0 0 0 0 0 1 0 0 0 2 1 2 2 0 1 0 1 1 1 2 0 0 1 0 2 1 0 0 0 1 0 1 1 2 0 0 0 2 0 2 0 2 0 0 1 1 1 1 1 2 2 2 0 0 1 1 1 0 2 0 0 0 0 0 0 0 1 0 0 0 0 0 0 2 2 1 0 1 0 0 0 2 0 0 1 1 1 1 0 0 1 1 0 0 1 1 1 2 0 1 1 1 1 1 0 1 1 0 1 0 0 0 0 0 0 1 0 0 0 1 1 0 1 1 1 0 1 0 0 0 0 2 0 0 0 0 0 0 0 1 0 2 1 1 0 0 0 0 0 1 1 0 0 2 2 1 0 1 0 0 0 2 0 0 1 1 1 1 1 1 0 0 0 0 0 0 0 0 1 1 0 0 1 0 0 1 1 0 2 0 2 0 0 1 0 1 0 0 2 1 1 1 1 1 0 0 0 0 0 1 0 1 1 1 1 1 2 2 0 0 1 1 1 1 1 0 0 1 1 0 0 0 2 0 2 1 2 2 1 1 0 0 2 0 0 2 2 0 2 2 0 2 0 2 0 0 1 0 1 1 2 0 2 2 1 1 0 0 1 1 0 0 1 0 0 1 0 1 1 0 1 1 1 1 0 2 0 0 1 0 0 1 0 1 0 1 0 0 0 0 1 1 1 1 0 0 0 0 0 0 0 0 0 1 2 0 0 2 1 2 1 2 0 0 0 0 1 0 1 0 1 1 0 1 0 0 0 2 0 1 1 1 1 2 0 1 0 0 0 1 0 2 0 2 1 0 1 1 1 0 0 1 1 0 1 0 1 0 1 2 0 0 0 0 0 1 0 0 0 0 0 0 0 0 1 0 0 0 0 1 1 0 0 0 1 0 0 1 1 0 0 0 2 2 0 2 0 0 0 1 0 0 0 0 0 0 0 1 1 0 1 1 0 0 0 2 0 1 0 1 1 0 0 0 0 0 0 0 0 0 0 0 0 1 1 1 2 2 2 2 0 0 1 2 1 1 1 1 0 2 1 1 1 1 0 0 0 2 0 0 2 0 1 1 2 1 1 1 1 1 0 0 2 0 0 1 0 0 0 2 2 1 0 1 1 1 1 0 0 0 0 0 2 0 1 0 0 0 0 2 0 2 2 0 0 1 1 0 1 0 1 0 0 0 0 0 0 1 1 0 2 0 1 1 0 0 1 1 1 1 1 2 1 0 0 1 1 0 1 1 2 0 2 1
199 0 1 1 0 1 1 1 1 2 0 1 1 1 1 1 0 1 1 0 2 0 1 1 1 1 1 0 1 2 2 2 1 1 0 0 2 1 0 0 1 0 2 2 2 2 1 1 0 0 0 0 0 0 0 1 1 0 1 1 1 1 1 1 1 1 1 0 2 0 0 2 2 2 2 2 0 1 1 0 0 2 0 1 1 0 0 2 2 2 1 2 0 1 1 0 2 0 1 0 2 0 2 2 0 0 2 2 0 0 0 2 0 1 1 0 0 0 1 0 1 0 0 0 0 1 0 0 0 0 2 0 0 0 1 1 0 0 0 0 1 1 0 0 0 0 0 0 0 0 0 0 1 1 1 1 0 0 1 2 1 1 1 0 2 1 0 0 0 2 1 0 2 0 2 2 0 1 1 1 1 1 0 2 1 1 2 1 0 0 1 2 2 1 1 0 2 0 0 0 0 0 0 1 0 2 2 0 1 0 1 0 1 0 2 1 1 0 1 0 2 0 1 0 1 0 0 0 0 1 0 0 0 0 1 0 0 2 2 2 0 0 2 1 1 0 0 0 2 0 0 0 0 0 0 1 2 0 0 0 0 0 0 1 0 0 0 0 2 2 0 1 0 2 0 0 1 1 1 0 0 0 2 2 2 2 2 1 0 2 2 0 0 1 0 0 0 0 0 1 1 0 2 2 1 1 1 2 1 1 0 1 2 1 0 0 2 0 0 0 0 0 0 0 1 0 0 1 1 2 1 1 0 0 0 0 0 1 1 1 1 2 2 1 0 0 2 0 2 2 0 1 0 2 0 0 1 0 0 2 2 2 2 0 2 1 1 2 2 0 2 0 1 2 0 0 0 2 1 1 2 1 0 0 1 2 1 1 1 0 0 0 1 0 2 0 1 1 0 0 0 0 1 1 0 0 1 1 1 0 1 1 0 0 0 1 1 0 0 1 0 1 0 1 1 1 1 0 0 0 0 1 2 0 2 0 1 1 1 1 2 0 0 0 1 2 1 1 1 2 0 0 0 1 1 1 1 1 0 2 2 0 0 0 0 1 0 2 0 1 1 0 0 2 0 1 0 1 0 1 2 1 0 1 2 0 0 0 0 1 1 1 0 2 1 2 2 1 1 2 0 0 1 1 1 0 1 1 1 0 1 1 1 0 1 0 0 0 0 2 2 2 0 1 0 0 0 0 0 2 0 0 2 2 2 0 1 2 2 2 0 1 1 1 2 1 0 2 2 2 1 1 0 2 1 0 0 0 1 1 0 0 1 2 0 0 1 1 1 1 1 0 1 0 1 1 1 2 0 2 0 0 1 0 1 0 0 0 1 1 0 0 2 0 1 1 1 0 0 0 0 2 1 2 0 0 1 0 0 0 0 0 0 1 0 0 2 2 1 0 0 1 0 0 0 1 1 1 0 0 2 0 0 2 1 2 2 0 1 0 0 0 0 1 1 0 2 1 0 0 0 0 1 0 1 1 0 2 2 1 1 0 0 0 0 0 0 0 2 1 0 2 0 0 0 2 2 1 1 1 2 0 2 2 2 2 1 0 1 2 0 0 0 1 1 0 1 1 0 1 0 1 1 2 0 1 1 2 2 0 1 1 1 0 1 1 0 0 0 0 0 0 1 2 0 2 0 0 2 1 1 1 0 2 0 0 1 1 1 2 0 2 0 0 0 0 0 0 0 0 0 0 0 0 0 0 0 0 1 0 0 0 2 1 1 0 0 2 1 1 1 0 1 1 1 2 2 1 1 1 1 0 0 1 1 1 0 2 1 2 0 1 1 1 1 1 0 2 2 2 0 0 0 0 0 0 2 0 1 2 2 0 1 1 1 0 2 2 0 0 0 0 0 2 1 0 0 0 0 0 0 0 2 0 0 1 0 1 1 0 1 1 0 1 0 0 1 0 0 0 2 2 1 1 0 0 1 2 0 0 0 0 0 0 0 0 1 0 2 1 0 0 0 0 0 1 0 1 2 2 2 2 1 0 1 1 0 0 0 0 0 1 0 1 2 2 2 1 1 0 1 2 1 0 1 1 1 1 0 0 0 1 0 0 1 1 0 1 2 1 0 1 2 2 0 2 0 2 1 1 2 1 0 0 1 0 0 0 1 1 0 0 1 2 1 0 0 0 0 0 1 0 1 0 1 1 1 2 0 2 2 0 1 0 2 1 1 0 2 0 0 0 0 0 0 2 2 0 2 0 0 0 0 1 0 0 1 0 0 0 0 0 0 1 1 0 0 0 0 0 2 1
[truncated: 1,606,808 more chars]
