# Supplementary material for: KNN-MDR: a learning approach for improving interactions mapping performances in genome wide association studies
Source: BMC Bioinformatics. 2017 Mar 21;18:184. doi: 10.1186/s12859-017-1599-7 (PMC5361736; doi:10.1186/s12859-017-1599-7)
Supplement: Supplementary file 3 — The data set(s) supporting the results of Table 2. (ZIP 28603 kb) [file 12859_2017_1599_MOESM3_ESM.zip › 3/SINAN/S46/mkallsimul.dat]

1 1 0 0 0 0 0 2 0 0 0 1 1 1 0 0 0 1 2 0 1 1 0 1 1 0 0 0 1 1 1 1 1 1 0 2 0 1 1 0 0 0 0 0 2 0 0 1 1 1 1 1 0 0 1 1 0 0 0 1 1 1 0 2 0 1 1 0 2 1 1 2 1 0 1 1 1 0 2 1 0 1 0 0 0 0 0 0 1 2 0 0 1 1 0 1 0 1 0 1 1 0 1 0 1 1 2 2 2 0 0 2 1 2 2 2 1 0 0 0 2 2 0 0 0 0 0 2 0 2 2 2 1 0 0 0 0 0 0 1 0 0 0 0 0 1 1 0 1 0 0 1 1 1 0 1 0 0 0 1 0 0 2 2 1 1 0 0 0 0 2 1 2 0 0 2 2 1 0 1 1 0 0 2 0 0 2 0 0 0 1 1 1 0 1 0 0 0 0 0 0 0 0 2 2 0 0 0 0 0 1 1 1 0 2 0 0 0 2 2 2 0 2 2 0 0 1 1 1 0 1 1 1 1 1 0 0 2 2 0 0 0 1 1 0 1 0 0 0 0 0 0 1 0 0 2 0 0 1 0 1 1 0 0 0 0 0 1 1 1 0 1 1 1 0 0 0 2 2 2 2 0 1 2 2 0 2 2 0 2 1 1 2 0 2 0 1 0 0 2 0 0 2 0 2 2 0 2 0 0 0 0 0 2 0 0 1 1 0 0 2 1 2 1 0 0 0 1 2 2 2 1 0 1 1 0 0 1 1 1 0 0 1 1 0 0 0 0 2 0 0 0 2 1 0 0 2 1 0 0 1 1 1 0 1 1 0 2 2 0 0 2 1 1 1 1 0 0 0 0 2 1 0 1 0 0 0 0 0 1 0 0 1 0 2 1 0 0 1 0 0 0 0 0 0 0 1 1 1 0 0 1 0 0 0 0 0 0 0 0 1 0 0 0 1 1 0 0 2 0 2 0 0 0 0 1 0 0 0 0 2 0 0 1 0 2 2 0 1 0 0 1 1 1 1 1 1 2 1 1 0 1 1 0 0 1 1 2 0 0 0 1 2 1 1 0 1 0 0 0 2 1 0 1 1 0 1 2 2 0 1 2 0 2 1 0 0 0 1 1 1 1 1 1 1 1 1 1 0 1 0 2 1 0 0 2 0 2 1 0 0 2 0 2 1 1 0 0 0 1 0 0 0 0 0 0 2 0 1 2 1 2 0 0 0 1 0 2 1 1 0 0 0 0 1 1 1 1 0 1 0 0 0 0 0 0 0 1 0 1 0 1 1 0 0 1 2 2 0 1 2 0 0 1 0 0 1 1 0 0 0 1 0 0 0 1 2 1 1 0 2 1 1 1 0 1 2 1 0 0 0 0 0 0 0 0 0 0 0 0 0 0 0 0 0 1 2 1 0 0 2 0 0 0 2 1 2 1 1 1 1 2 1 1 0 0 2 1 0 1 0 2 0 0 0 0 0 0 1 0 0 0 0 1 2 2 0 1 1 1 1 1 1 0 0 0 1 1 0 0 1 0 0 1 2 2 0 1 1 1 1 0 0 1 1 0 0 2 0 0 0 1 0 0 2 0 1 1 0 0 1 1 0 2 1 1 1 1 2 2 0 0 0 0 0 0 2 1 1 0 1 2 0 0 0 0 0 0 0 1 0 1 0 0 1 0 0 0 1 0 0 1 0 0 0 1 0 0 1 0 1 1 1 0 0 1 1 1 1 1 0 0 0 0 2 1 1 1 1 1 0 1 1 1 0 0 0 2 1 2 0 1 2 2 2 0 1 1 0 1 0 2 0 0 1 1 2 0 0 2 0 0 2 0 2 2 0 1 2 2 2 2 1 2 0 0 0 2 0 0 1 1 0 0 0 1 0 0 2 1 2 2 0 0 1 1 2 1 0 0 2 1 0 0 2 0 0 0 0 0 1 0 0 0 0 2 2 1 2 0 0 0 0 2 2 2 0 0 1 2 2 2 1 0 0 0 1 1 1 1 0 0 1 0 2 1 2 0 1 0 0 1 0 0 1 2 0 1 0 0 0 0 0 0 0 2 0 1 2 1 0 1 2 2 1 1 1 2 1 1 0 2 1 2 1 0 0 0 1 0 0 0 1 2 1 1 1 0 0 0 1 1 2 1 0 0 1 1 0 0 2 0 1 0 1 0 0 0 1 1 1 1 0 0 0 0 2 1 1 1 0 0 0 2 0 2 2 0 0 0 0 0 0 1 0 0 0 0 0 0 0 1
2 0 0 0 0 1 2 1 0 1 1 1 0 0 0 0 0 2 2 1 1 0 0 2 2 0 0 0 0 2 2 1 1 2 0 0 2 1 0 0 1 1 0 0 1 0 0 0 0 1 1 0 0 0 2 1 0 1 0 0 1 1 0 2 0 0 1 0 1 0 0 1 2 0 2 2 2 1 1 0 1 2 0 1 1 0 0 0 1 1 0 1 1 1 0 1 0 2 1 0 2 0 1 0 0 0 2 1 2 0 0 2 1 2 2 2 1 0 1 0 1 0 1 1 1 1 1 2 0 2 2 2 0 0 0 0 0 1 0 2 0 0 0 0 0 0 0 0 0 0 0 1 0 0 1 1 0 1 0 0 1 0 2 2 1 2 1 1 0 2 0 2 1 1 0 1 1 1 0 0 0 1 1 2 1 2 1 1 0 0 0 1 2 2 2 1 1 0 0 0 0 0 1 0 2 0 0 0 0 0 2 0 1 0 1 2 2 0 1 0 1 1 2 2 0 0 1 0 0 1 0 0 0 0 2 0 0 2 2 0 0 0 2 1 0 1 0 0 0 0 0 0 1 1 0 1 0 0 1 0 0 0 0 0 1 0 1 1 1 0 2 0 0 0 0 0 0 1 1 0 0 1 1 2 2 0 2 1 0 2 2 1 0 0 2 1 0 1 0 1 0 0 2 0 0 0 2 1 0 0 0 2 0 0 1 0 2 0 0 0 1 2 1 1 1 0 1 1 1 0 2 2 0 1 0 0 0 2 0 1 0 0 2 2 0 0 0 0 1 0 0 1 1 0 0 1 0 1 0 0 0 0 0 0 0 1 0 2 1 1 1 1 1 1 0 0 0 1 0 0 0 2 0 1 0 1 1 0 0 0 0 1 2 0 2 0 1 1 0 0 0 0 0 1 0 2 2 1 0 0 0 0 0 0 1 2 0 1 1 0 0 1 0 1 1 0 2 1 2 1 0 1 0 0 0 0 0 1 0 0 2 1 1 1 1 2 1 0 2 0 0 1 1 2 2 2 2 1 0 0 1 1 1 1 0 1 1 0 0 0 1 1 1 2 1 0 1 0 2 0 0 0 0 1 1 0 0 0 1 0 0 1 0 2 2 0 0 0 1 0 1 1 2 2 0 0 1 0 0 2 1 0 0 1 1 0 0 1 0 1 1 1 0 1 0 1 1 0 0 0 0 1 0 0 0 0 0 1 0 1 0 0 0 1 1 0 0 1 1 1 1 0 0 0 1 1 0 1 0 1 0 0 0 1 0 0 0 1 0 1 0 2 0 0 0 0 2 1 0 2 1 0 0 2 0 1 1 1 0 0 0 1 2 0 2 1 0 0 0 0 0 2 0 0 2 2 1 0 0 2 1 0 0 0 0 0 0 0 1 0 0 1 0 0 0 1 2 2 0 0 1 0 0 0 1 2 2 0 1 1 0 0 0 0 1 0 2 1 0 2 0 1 0 1 2 0 0 0 2 0 0 0 1 0 1 1 0 2 0 0 0 0 0 0 0 1 1 0 0 0 0 0 0 2 2 2 2 0 1 1 1 1 0 1 1 0 0 2 0 0 0 2 0 1 1 1 0 2 0 0 1 0 0 1 1 0 0 0 1 1 0 0 0 0 0 2 0 0 1 0 1 1 0 0 0 1 0 0 0 2 0 2 0 0 1 0 0 0 1 1 1 1 0 0 1 1 0 0 1 0 0 0 2 1 0 0 2 1 1 1 0 0 1 0 0 1 0 1 1 1 1 1 1 0 0 2 0 1 1 2 1 1 1 1 1 0 0 0 0 2 0 1 0 0 2 1 0 0 1 1 0 0 2 0 2 2 0 1 2 2 1 2 0 2 0 0 0 2 0 0 0 1 0 0 0 2 0 0 0 0 0 0 0 0 1 0 0 0 0 0 2 2 0 0 1 1 0 0 0 0 0 0 1 0 1 2 1 0 1 2 0 0 0 2 2 2 0 1 1 1 1 0 1 0 0 0 0 2 0 2 0 0 1 0 1 0 2 0 1 1 1 1 1 1 2 1 0 0 0 0 0 0 0 0 2 1 0 0 1 1 0 0 2 1 0 0 0 1 0 0 0 2 0 2 0 0 0 0 1 0 0 0 2 1 0 1 0 2 0 0 2 0 1 0 0 0 1 2 1 1 1 1 1 0 0 1 1 0 2 2 0 1 0 0 0 1 1 0 0 1 1 0 0 1 0 1 0 1 0 0 0 0 0 0 0 1 0 0 1 1 0 0
3 0 0 0 0 2 2 2 0 1 1 0 1 1 0 0 0 1 1 1 1 0 0 2 2 1 1 0 0 2 2 0 1 1 1 1 1 0 0 0 0 2 0 0 1 0 1 0 2 0 0 0 1 0 1 1 0 0 0 1 0 1 0 0 0 2 1 1 1 0 0 1 2 0 2 2 2 0 0 0 0 2 1 0 1 0 0 0 1 1 0 0 2 0 0 2 0 0 0 0 2 0 1 0 0 0 2 2 2 0 0 2 0 2 2 2 0 0 1 0 1 0 1 1 0 0 0 0 0 0 0 0 0 0 1 1 0 0 0 1 1 0 0 0 0 1 0 0 0 0 0 0 1 0 0 0 0 2 0 0 1 1 1 2 2 2 2 0 1 2 0 0 1 1 0 1 0 1 0 0 1 1 0 2 0 0 2 2 1 0 2 2 1 0 1 0 1 0 0 0 0 1 0 1 2 0 1 0 0 0 2 1 0 0 1 0 1 0 2 1 2 1 2 1 1 0 0 0 0 2 0 0 1 1 1 0 1 2 0 2 0 1 2 1 0 1 0 0 0 0 0 0 1 1 0 1 0 1 0 0 0 0 0 0 0 0 0 0 1 0 0 0 1 1 0 0 0 1 1 1 1 0 1 2 2 1 1 0 1 2 0 1 1 0 1 0 0 1 0 1 1 0 2 0 1 0 1 2 1 0 0 1 0 1 2 1 2 0 1 1 1 2 2 1 1 0 1 0 0 0 2 2 0 2 0 0 1 2 0 1 0 1 2 2 1 0 1 0 2 1 0 0 2 0 0 0 1 1 0 2 0 0 1 0 1 1 0 2 1 1 1 1 0 0 0 0 0 0 1 0 1 1 0 1 1 0 0 1 1 0 1 2 1 0 2 0 1 0 0 1 0 1 0 0 0 0 1 0 0 1 0 1 1 1 1 1 0 0 1 0 0 0 0 0 1 1 1 0 1 1 0 0 0 0 0 0 0 0 0 0 2 1 1 1 0 2 1 0 2 0 0 2 0 1 0 0 0 2 1 0 1 2 0 0 0 2 0 0 0 0 0 0 2 2 1 1 1 0 2 0 1 2 0 2 1 1 1 1 2 1 0 2 0 1 1 0 0 0 1 1 1 1 1 1 0 0 1 0 2 0 0 2 2 2 2 0 0 2 1 1 1 2 1 2 0 1 0 1 1 1 1 1 0 0 0 0 0 0 1 2 0 0 0 0 1 1 2 2 0 0 1 0 1 0 2 0 0 1 0 1 0 0 0 1 1 0 0 2 2 0 1 2 0 0 0 1 1 2 0 1 2 0 0 0 0 0 0 0 0 0 0 0 1 0 0 1 1 1 1 0 1 1 2 0 1 1 2 0 0 2 0 0 0 0 0 0 0 0 0 0 0 0 0 0 0 1 2 0 0 0 1 0 0 0 1 1 2 1 1 1 1 0 0 2 2 0 2 1 0 1 0 1 0 1 1 0 0 0 2 0 0 0 1 0 2 2 0 2 0 0 1 0 0 1 1 0 1 0 0 0 0 1 1 0 1 1 1 0 0 2 2 0 0 0 0 0 0 1 0 1 1 0 0 0 2 0 1 1 0 1 0 0 1 1 0 0 1 1 0 0 0 1 0 0 1 1 1 0 0 0 0 1 0 0 0 1 1 0 0 1 0 0 1 1 0 1 0 1 0 0 0 0 0 0 0 1 1 0 2 1 0 0 2 1 1 0 2 1 2 0 1 0 1 0 0 1 1 2 0 2 0 0 0 1 2 0 2 1 2 2 1 0 2 0 0 0 0 0 0 0 1 1 0 0 1 1 0 0 0 2 0 0 0 2 0 2 0 0 1 0 0 1 1 2 1 0 0 2 0 0 0 2 1 0 0 2 0 1 0 0 0 1 0 0 1 0 1 0 0 0 2 2 0 0 1 0 0 0 0 0 1 0 1 0 1 0 0 0 2 1 0 0 1 0 1 1 0 2 1 1 2 1 1 1 1 1 0 2 1 1 1 0 1 0 0 0 2 0 0 2 1 0 2 2 2 0 0 0 0 1 0 0 0 0 1 0 0 0 2 2 0 0 2 2 1 0 0 1 0 0 0 1 0 1 1 0 1 1 2 0 0 0 2 1 1 0 0 1 1 0 0 1 1 0 1 0 1 2 0 1 1 1 1 0 1 1 1 0 1 2 0 1 1 1 0 0 1 0 0 0 0 0 0 0 0 0 0 1 1 1 1 0 0 0 0 0 0 0 0 0 0 1
4 1 0 0 0 1 2 1 0 2 2 0 1 2 2 2 0 1 1 1 1 1 0 1 1 1 1 0 1 1 0 1 1 1 0 1 1 2 0 0 2 0 0 0 2 0 1 0 1 1 1 0 0 1 0 2 0 0 0 1 0 1 0 0 0 0 0 1 1 0 0 0 1 0 1 2 2 1 2 0 1 1 1 0 1 0 0 0 2 2 0 1 1 1 1 1 0 1 0 1 0 0 1 0 1 2 2 0 0 2 1 1 1 2 2 2 1 0 0 0 2 0 0 0 0 0 0 0 0 0 0 0 0 0 0 0 0 0 0 0 1 0 0 0 0 1 0 0 0 0 0 0 0 0 1 1 0 1 0 1 0 0 1 2 2 2 2 1 0 1 1 1 1 2 1 1 0 0 0 0 0 0 0 1 0 0 1 1 1 0 1 2 2 0 2 0 2 1 0 1 1 1 0 0 2 0 1 0 0 0 2 0 1 0 1 0 0 0 2 2 2 0 2 2 0 0 1 0 0 2 0 0 0 0 2 0 0 2 2 0 0 0 2 1 0 1 0 0 0 0 0 0 0 0 0 2 0 0 0 0 0 0 0 0 1 0 1 1 1 1 0 0 0 0 0 0 0 1 2 1 1 0 0 2 2 0 2 2 0 1 1 1 1 0 1 0 2 0 1 0 1 0 1 1 0 0 1 2 0 0 0 2 0 2 1 0 1 0 0 0 0 2 1 1 2 0 0 1 1 1 1 1 0 2 0 0 0 1 1 1 1 1 2 2 0 0 0 0 2 0 0 0 2 1 1 0 1 0 0 1 0 0 2 0 2 1 0 1 2 0 0 2 0 0 1 1 0 1 0 0 0 0 0 1 2 1 2 0 0 1 0 0 2 0 2 0 2 0 1 1 1 1 0 2 0 0 0 0 0 0 0 1 2 2 2 2 0 0 1 0 1 0 0 0 1 2 1 0 1 0 1 0 1 2 2 2 0 0 0 0 2 0 1 1 0 1 2 1 2 0 0 0 0 2 0 0 0 2 2 0 1 0 0 0 0 1 1 1 0 1 1 1 2 1 0 2 0 0 2 0 1 2 0 0 2 1 0 2 2 0 1 2 0 1 0 0 0 0 2 0 0 0 1 1 0 0 1 0 1 0 0 2 0 1 1 0 0 2 1 1 1 0 2 2 0 0 0 1 1 1 0 0 0 1 1 0 0 1 1 1 0 1 0 1 2 1 0 1 1 1 0 0 1 1 2 0 1 1 0 1 0 0 1 2 0 2 2 2 0 1 0 1 0 0 0 0 1 2 0 1 2 0 1 1 0 0 1 0 0 0 0 1 0 0 1 1 1 1 1 0 2 0 0 0 1 2 0 0 0 2 1 0 0 0 1 1 0 0 0 0 0 0 0 0 0 0 2 2 0 0 0 0 0 0 1 0 1 0 1 1 1 0 0 0 1 0 2 0 0 0 0 2 0 1 1 0 0 0 0 2 1 1 0 2 0 0 0 1 2 2 0 2 0 0 2 0 0 0 0 0 2 0 0 1 1 1 1 0 1 2 1 0 0 1 0 0 0 1 0 1 0 2 0 0 2 0 2 2 0 0 0 0 0 1 1 0 0 1 2 2 0 0 0 0 0 1 1 0 1 0 1 2 0 1 0 1 1 0 0 2 0 0 0 0 0 0 0 1 0 0 0 1 0 0 0 2 0 0 2 1 0 0 2 1 0 0 2 2 0 2 0 1 0 1 0 2 1 0 1 1 0 1 2 0 0 0 0 1 2 2 1 0 2 2 2 0 0 0 0 1 0 2 1 0 1 1 1 0 0 2 0 0 1 1 1 1 0 2 2 2 2 1 1 2 0 0 0 1 0 0 1 2 1 0 0 1 1 0 1 0 1 1 0 0 1 0 1 0 0 0 1 1 0 1 1 0 0 0 1 0 1 0 0 0 0 2 1 0 2 0 0 0 0 2 2 2 0 1 1 2 2 2 1 0 0 0 0 1 0 2 0 0 1 0 2 0 2 0 1 0 0 1 2 0 2 0 1 1 0 2 0 0 0 0 1 1 0 1 1 0 0 1 2 1 1 1 1 1 0 0 0 1 1 1 2 0 1 0 0 0 0 0 1 2 0 1 0 0 0 1 1 0 2 0 0 1 1 2 0 1 2 0 2 0 0 2 0 0 1 1 1 0 0 0 0 0 1 0 0 0 0 0 0 1 0 0 0 1 0 1 1 0 0 1 0 0 0 1 1 0 1 1
5 1 0 1 0 0 1 1 0 0 0 0 1 0 0 0 0 1 2 1 1 0 0 2 2 0 1 0 0 2 2 0 1 1 0 0 2 1 0 0 0 2 0 0 0 0 0 0 0 2 0 0 0 0 2 2 0 1 0 1 1 2 0 2 0 1 1 1 1 0 0 0 1 0 1 2 2 0 2 0 0 0 0 1 1 0 1 0 0 2 0 0 1 1 1 1 0 2 1 1 1 0 0 0 2 0 1 0 0 2 0 0 2 2 2 2 2 0 1 0 1 0 1 1 0 0 0 0 2 0 0 0 0 0 0 0 0 0 1 0 0 0 0 0 0 1 0 0 0 0 0 0 1 0 0 0 0 1 0 0 1 1 0 2 0 0 1 0 1 2 0 0 2 0 0 1 0 0 0 0 0 0 1 2 0 1 2 1 0 0 1 2 0 0 0 0 0 0 0 1 1 1 0 0 2 1 0 0 1 0 2 2 2 0 2 0 0 0 2 1 1 0 2 2 0 0 1 0 0 1 0 0 0 0 2 0 0 2 2 1 0 1 1 1 1 2 1 0 0 0 0 0 2 1 0 1 0 1 0 0 0 0 0 0 1 0 0 0 2 2 1 0 1 1 0 0 0 0 1 0 0 1 1 2 2 0 2 2 0 2 2 1 2 0 2 0 2 2 0 2 0 0 0 2 0 0 0 2 0 0 0 2 0 1 2 0 2 0 1 1 1 0 1 1 1 0 0 0 1 1 2 1 0 1 1 0 0 1 1 0 0 0 1 2 1 0 0 0 2 1 1 0 2 0 1 0 1 0 0 0 1 1 1 0 1 0 0 2 2 0 0 2 1 1 0 0 0 1 1 0 0 2 0 0 1 0 0 0 0 1 0 0 1 0 2 0 1 2 0 0 0 1 0 1 0 0 0 0 1 0 0 2 0 0 0 2 1 0 0 1 0 1 0 0 0 1 1 0 2 0 2 0 1 2 2 1 0 0 0 0 2 0 1 1 0 1 1 0 1 0 0 1 2 2 2 2 2 2 1 1 1 2 1 1 1 1 1 1 0 0 0 0 1 1 1 0 2 0 1 0 2 2 0 1 2 2 0 0 2 1 1 0 0 1 2 1 1 0 1 0 1 1 2 2 0 0 0 0 0 2 0 1 1 2 2 0 0 2 0 1 0 1 0 2 2 1 0 0 0 1 0 0 0 0 0 0 0 0 0 1 0 1 0 0 1 1 0 1 1 1 0 0 0 0 2 0 0 1 0 1 0 0 0 0 0 0 0 2 0 1 0 0 1 0 0 1 2 2 0 1 2 0 0 1 0 0 0 0 0 0 0 2 2 0 0 0 1 0 0 0 0 2 1 0 2 2 1 1 0 0 0 0 0 1 0 0 0 0 1 0 0 1 0 0 0 0 2 2 0 0 1 0 0 0 2 0 2 2 2 0 1 0 0 1 1 0 2 1 0 1 0 0 0 1 2 0 0 0 1 1 0 1 1 1 1 1 0 1 0 0 2 0 0 0 0 1 1 0 0 0 0 0 2 0 0 2 0 0 0 1 0 1 0 1 0 0 0 2 0 2 1 2 0 1 2 1 1 1 0 0 0 0 0 1 1 0 0 2 2 2 0 0 2 0 0 2 0 0 0 0 0 1 0 0 0 0 1 0 0 2 1 1 0 0 0 1 0 0 2 1 0 1 0 0 0 1 1 0 0 0 0 1 2 1 1 0 2 2 0 2 1 0 1 0 0 0 1 2 0 2 0 0 0 1 1 0 1 2 1 2 0 1 2 2 1 1 0 0 1 2 0 1 0 0 2 0 1 1 0 1 0 0 1 1 0 1 0 1 2 2 2 2 1 2 0 0 0 1 1 0 0 2 1 0 0 2 0 0 0 0 0 0 1 1 1 1 1 1 1 0 2 2 0 0 1 0 0 0 1 1 1 0 0 0 0 1 1 0 0 2 0 0 2 0 2 2 1 1 1 2 2 2 2 0 0 0 1 2 0 2 0 0 1 1 1 0 2 0 0 0 0 1 1 0 2 1 1 0 0 0 0 0 0 0 0 2 0 1 2 2 0 1 2 2 1 1 1 2 1 1 2 0 0 2 0 0 0 1 1 0 0 0 1 2 0 1 0 2 0 1 0 0 2 0 0 0 0 2 0 2 0 1 0 0 1 1 0 0 1 1 0 0 1 1 0 1 1 0 0 0 0 0 0 1 0 0 0 1 0 1 1 0 2 0 2 0 0 0 0 0 1 1
6 1 0 0 0 0 0 2 0 2 2 0 1 1 1 1 0 0 1 2 2 0 0 1 2 1 1 0 1 1 1 2 1 2 0 1 1 2 0 1 0 0 0 0 2 0 0 0 2 0 0 0 0 1 1 0 0 0 0 0 2 2 0 1 0 1 1 1 1 0 0 0 2 2 2 2 1 2 2 0 2 2 0 1 1 0 0 0 1 1 0 0 1 1 1 2 0 1 0 1 1 0 0 1 0 0 2 2 2 0 0 2 0 1 2 2 1 0 1 0 1 0 1 1 0 1 1 1 0 0 0 0 0 0 1 0 0 0 0 0 0 0 0 0 0 0 0 0 0 0 0 1 0 0 0 0 0 0 0 0 1 1 1 2 1 1 1 0 2 2 0 0 1 1 0 2 1 2 0 0 1 1 1 2 0 1 2 1 1 0 1 1 2 0 2 0 0 0 0 0 0 1 1 0 2 0 1 0 1 0 1 1 1 1 2 0 0 1 2 0 2 2 2 2 0 0 0 0 0 1 0 0 1 0 1 1 0 2 2 0 0 0 1 1 0 1 0 0 0 0 0 0 1 1 1 2 0 1 0 1 1 1 0 0 1 0 1 0 2 0 1 1 2 2 0 0 0 2 2 2 2 0 2 2 2 0 2 2 0 2 1 0 1 0 2 1 1 1 0 1 0 0 2 0 0 0 2 1 1 0 1 2 0 1 1 1 2 1 1 1 0 2 1 2 0 0 0 2 0 1 2 2 0 1 0 0 0 1 1 1 1 1 2 2 0 0 1 0 2 1 2 0 2 1 0 0 2 0 0 2 0 0 2 0 1 0 0 2 1 1 1 1 0 0 0 0 0 1 0 0 1 1 0 0 2 0 0 0 0 0 0 1 1 0 1 1 0 1 1 1 1 1 1 1 1 0 0 0 0 0 1 0 0 0 0 1 1 0 0 1 0 1 0 2 0 0 0 0 0 0 0 0 1 1 1 2 0 0 0 0 2 0 2 0 0 1 1 1 2 0 0 0 2 2 2 2 2 2 2 0 1 2 0 0 2 2 0 1 0 1 1 1 2 1 2 0 1 0 2 1 2 2 0 1 1 0 1 2 2 0 1 2 0 1 1 0 0 0 0 1 2 0 1 1 0 0 1 1 2 0 1 1 1 0 0 1 0 2 1 1 1 1 0 2 1 1 0 1 1 1 1 0 0 0 1 0 1 0 0 2 0 0 0 1 1 1 2 2 0 2 0 0 1 0 2 0 1 1 0 0 0 0 1 2 0 1 1 2 0 1 0 2 0 0 0 0 1 2 0 0 2 0 0 0 0 0 0 0 0 0 0 1 1 0 1 0 0 1 1 0 1 1 1 0 2 2 1 0 0 1 1 0 1 1 1 1 1 0 0 0 0 0 0 0 0 0 1 1 0 0 1 0 0 0 2 1 2 0 2 0 1 1 0 0 1 0 2 1 0 1 1 1 0 0 1 0 0 0 1 0 0 0 1 0 2 2 1 1 1 0 1 0 0 0 0 0 0 1 1 1 1 1 0 1 2 2 1 1 0 1 1 1 0 0 0 0 0 1 0 1 0 1 0 0 1 0 2 1 0 0 0 0 1 1 0 1 0 1 2 2 0 0 0 0 0 2 1 0 1 0 1 2 0 0 0 0 1 0 1 1 1 1 1 0 0 1 0 0 0 0 0 0 0 0 0 0 0 0 2 1 0 0 2 2 1 0 2 2 1 2 2 0 0 0 1 0 2 2 0 1 0 2 0 0 1 0 1 2 1 2 0 1 2 2 2 0 1 0 0 0 1 1 0 0 1 1 1 0 1 1 0 0 0 2 0 2 0 1 2 2 1 2 1 2 0 1 0 2 1 0 0 2 1 1 1 1 0 0 0 0 0 0 0 0 0 0 0 1 0 0 2 1 0 0 2 0 0 0 0 0 0 0 0 0 0 0 1 0 0 2 1 0 1 1 1 1 0 0 1 2 2 2 2 0 0 0 2 2 0 2 0 0 1 1 2 0 2 0 0 2 1 0 1 0 2 1 0 1 1 0 0 0 0 0 0 2 0 0 1 1 0 0 2 2 1 1 0 2 0 1 0 2 0 1 0 0 0 0 0 0 0 0 2 1 0 0 1 0 1 0 1 0 1 1 1 1 2 2 0 1 2 0 1 0 2 1 1 0 0 0 2 0 0 0 0 1 1 2 2 0 0 0 0 0 0 0 0 1 1 1 0 0 0 0 0 0 0 1 1 0 1 2
7 0 0 1 0 1 1 2 1 0 1 0 0 1 1 1 0 1 2 0 0 2 0 1 1 0 0 1 0 2 1 0 0 0 1 2 1 1 0 0 0 1 0 0 2 1 1 0 2 1 0 0 0 0 1 1 0 1 0 1 1 1 0 0 0 1 1 1 2 1 0 2 1 0 1 2 2 1 1 0 1 2 1 1 2 0 0 1 1 2 1 1 1 1 1 1 1 1 0 1 0 0 2 0 0 0 2 0 0 2 0 0 0 1 1 1 1 0 1 0 1 0 2 2 1 1 1 0 2 0 0 0 0 0 0 0 0 0 0 0 0 0 0 0 0 1 0 1 1 1 0 0 0 0 0 1 1 1 0 0 1 1 1 2 1 2 1 0 1 1 1 0 0 1 0 1 0 0 0 0 0 0 1 2 1 2 1 1 1 0 2 2 2 1 2 1 0 0 0 0 0 0 0 1 2 0 1 1 0 0 1 1 1 0 1 1 0 0 1 0 0 0 1 2 0 0 1 0 0 0 0 0 0 0 2 0 0 2 2 0 0 0 1 2 0 2 1 0 0 0 0 0 1 0 0 0 0 1 0 1 1 1 0 0 1 0 0 1 0 0 0 2 1 1 0 1 0 1 1 1 1 1 2 2 2 0 2 0 1 2 0 1 0 1 1 1 0 2 0 2 0 0 2 0 1 1 0 2 1 0 0 2 0 2 1 0 1 0 1 1 1 1 2 1 1 0 1 2 0 0 0 0 0 2 0 0 0 0 2 1 0 0 1 1 0 0 1 0 1 0 0 1 0 0 0 2 1 0 0 2 0 0 2 0 2 1 0 2 1 1 1 1 0 0 0 0 0 0 1 0 1 1 0 0 1 1 1 0 0 0 1 2 1 0 2 0 1 1 1 1 1 1 0 0 0 1 0 1 0 0 0 0 0 0 0 1 1 0 0 0 0 0 1 0 0 2 2 0 0 0 0 0 0 0 0 0 0 0 0 0 1 0 1 1 0 2 1 0 1 1 0 0 2 2 2 2 2 1 1 1 1 1 0 0 0 0 2 0 0 0 0 0 2 0 1 0 1 1 2 1 1 2 0 1 1 0 1 1 1 0 0 1 0 2 0 2 2 0 1 0 1 1 2 2 0 0 0 0 0 1 0 2 1 0 0 2 0 2 0 1 1 1 1 2 0 1 0 1 1 0 1 0 0 0 1 0 0 1 0 0 2 2 0 1 2 2 2 1 1 1 0 0 1 0 2 0 0 0 0 0 1 0 2 2 0 1 1 1 1 0 0 1 1 0 1 0 1 2 0 1 2 0 0 0 0 0 0 0 0 0 0 2 1 0 0 1 0 0 0 0 1 2 1 1 1 1 2 0 0 2 0 0 1 1 1 1 1 0 0 0 0 0 0 0 0 1 1 1 0 0 1 0 2 0 2 0 2 2 2 0 1 0 0 0 2 0 2 1 1 2 0 1 0 1 2 0 0 0 1 0 0 0 2 0 2 2 0 1 0 0 2 1 0 0 1 0 0 0 0 0 1 0 0 0 0 0 1 1 0 0 1 1 0 0 0 0 0 2 0 1 0 1 0 0 1 0 1 1 1 1 0 0 1 1 1 0 0 2 2 2 0 0 0 1 0 1 2 0 1 0 1 1 0 1 0 2 1 0 0 1 0 1 0 0 1 1 0 1 0 0 0 0 0 0 1 2 0 0 1 0 0 0 2 1 1 0 2 1 2 1 0 1 1 1 0 1 1 0 2 0 0 2 0 0 1 1 0 2 1 2 0 1 2 2 2 0 0 0 0 1 0 2 0 0 1 1 0 0 1 1 0 0 2 0 2 2 0 0 2 1 1 1 0 2 0 0 0 1 0 0 0 1 2 1 1 2 0 2 0 1 1 1 0 0 0 0 1 1 1 1 1 1 0 0 2 0 0 0 0 0 2 0 0 0 0 1 1 2 2 0 0 0 1 1 2 2 0 1 0 1 0 0 0 0 0 0 0 2 2 0 0 0 1 1 1 0 2 0 1 0 0 0 2 0 1 1 1 0 0 0 0 0 0 0 1 1 0 1 2 1 1 0 2 1 0 0 1 2 0 0 1 1 1 2 1 0 0 0 1 1 0 0 0 0 0 0 0 0 2 0 1 0 2 1 0 0 2 2 0 0 0 2 1 1 0 2 1 0 1 1 0 0 0 0 0 1 1 2 2 1 0 0 0 0 0 0 0 0 0 0 0 1 0 1 1 0 0 0 0 0 0 1
8 0 0 0 0 0 1 2 1 1 2 0 0 1 1 1 0 0 1 1 1 0 0 1 1 0 0 0 2 1 1 1 2 2 0 1 1 1 0 0 0 1 0 1 2 1 2 0 1 1 0 0 0 1 1 0 0 0 0 1 1 2 0 2 1 0 2 1 1 1 1 2 2 0 1 2 2 0 1 0 0 1 0 1 2 0 0 0 2 2 0 1 0 2 1 1 0 1 0 0 2 0 1 0 0 0 2 2 1 1 0 1 0 2 2 2 0 0 2 0 0 0 1 1 1 1 1 0 1 0 1 1 1 0 0 0 0 0 0 1 1 0 0 0 0 2 1 0 0 0 0 0 0 0 1 0 0 1 0 0 0 0 2 2 1 1 2 1 0 2 0 0 0 0 1 1 1 0 0 0 0 0 1 2 0 1 2 2 1 0 2 2 2 2 2 1 1 0 0 1 1 1 1 0 2 0 0 1 1 0 1 2 2 0 0 1 1 0 1 0 0 0 2 1 2 1 0 0 0 0 0 0 0 0 2 0 0 2 2 0 0 0 2 2 0 2 0 0 0 0 0 0 1 0 0 2 1 0 1 0 0 0 0 0 1 0 1 0 1 1 1 1 1 1 1 1 0 1 2 1 1 0 1 2 2 1 1 2 0 2 1 1 1 1 1 0 0 1 0 1 0 0 2 0 1 0 1 2 0 0 1 2 0 2 1 2 2 0 2 2 0 2 0 0 0 0 1 2 2 2 2 2 0 1 0 0 0 1 1 1 0 0 2 1 0 0 0 0 2 1 1 0 2 0 1 0 1 0 0 1 0 0 0 1 0 0 0 1 1 1 1 1 1 1 0 0 0 0 1 0 0 2 0 1 1 1 1 0 0 1 1 1 0 0 2 0 1 0 1 1 1 1 0 0 0 1 2 0 0 1 0 0 0 0 0 1 1 0 0 0 0 0 1 1 1 1 0 0 2 1 1 0 1 1 1 1 0 0 0 0 2 0 2 0 0 2 0 0 2 1 1 0 0 1 1 0 1 1 1 1 1 1 0 0 0 2 0 1 0 1 1 1 0 2 1 1 0 0 2 1 2 2 0 1 2 1 0 0 1 0 0 1 0 2 1 0 0 1 2 0 0 0 0 0 0 0 2 1 0 1 0 2 0 2 2 0 0 2 1 0 0 1 0 1 1 0 1 0 0 2 0 2 0 0 0 0 1 1 1 1 0 1 0 0 1 1 2 0 2 2 1 0 0 1 2 0 1 0 0 0 1 0 2 2 0 2 1 1 1 0 0 1 0 0 0 0 0 2 0 1 2 0 0 1 1 1 2 0 0 0 1 1 1 0 0 1 0 0 0 0 1 2 1 1 0 1 2 0 1 2 0 0 0 1 0 0 1 0 2 0 0 2 0 0 0 0 2 2 0 0 1 0 1 0 2 0 1 0 1 1 1 0 1 2 2 0 1 0 0 1 1 1 0 1 1 0 0 0 2 0 0 0 1 1 0 1 0 0 2 1 0 2 0 1 1 0 0 0 0 0 0 1 1 0 1 2 0 1 1 1 1 0 0 0 0 0 0 2 0 1 0 1 0 0 1 0 2 1 1 1 0 0 0 1 0 1 0 0 0 0 1 0 1 0 1 1 1 1 1 0 0 0 0 0 0 0 0 0 2 2 1 2 0 0 0 0 0 1 1 1 1 1 0 0 0 1 0 0 2 0 1 1 2 1 1 0 2 1 2 1 0 0 1 1 0 0 2 1 2 0 0 2 1 0 0 2 0 1 1 2 1 1 2 1 1 0 0 2 0 1 0 1 0 0 1 1 0 1 0 0 0 0 1 0 1 2 1 0 2 2 2 1 1 1 0 0 0 1 0 0 0 2 0 1 1 1 1 0 0 0 0 0 1 1 1 1 1 0 0 0 2 2 0 0 2 0 0 0 1 1 0 1 0 0 0 0 2 0 2 0 0 0 1 1 1 1 0 1 0 2 2 2 2 1 0 0 1 1 0 2 0 0 1 0 1 0 2 0 0 1 1 0 1 1 2 1 0 0 1 1 0 0 1 1 1 1 0 1 2 1 1 1 2 2 0 1 0 2 1 1 0 1 0 1 0 0 0 1 1 0 0 0 0 2 0 0 1 2 0 0 0 0 1 0 0 0 1 2 0 2 1 0 1 0 1 1 1 0 0 0 1 0 0 0 0 0 2 1 1 1 1 0 0 0 0 1 1 0 0 0 0 0 0 0 0 0 0 0 0 0 1 1
9 1 0 0 0 0 1 1 1 0 1 0 0 1 0 0 0 1 1 1 1 0 0 2 2 0 0 0 0 2 0 0 0 0 0 0 2 2 1 0 0 0 1 1 2 0 1 0 1 1 0 0 0 0 2 1 0 0 1 0 1 2 0 0 0 0 2 1 2 0 0 0 0 0 0 2 2 1 1 0 1 2 1 0 1 0 0 2 2 2 1 2 0 2 0 1 1 1 1 0 0 1 1 0 0 0 2 2 1 1 0 1 1 2 2 2 1 1 0 0 2 1 2 2 1 1 1 1 0 1 0 0 0 0 0 0 1 0 1 0 1 0 0 0 0 1 0 0 0 0 0 0 0 0 0 0 0 2 0 0 0 1 1 2 1 1 0 0 0 1 1 1 2 2 2 1 0 1 0 1 1 0 0 2 0 0 2 2 1 1 0 2 1 1 2 1 1 0 0 1 1 0 0 1 2 0 1 0 0 0 2 0 0 0 2 1 1 0 0 0 2 2 1 1 1 0 1 0 1 0 0 0 0 0 1 0 0 2 2 0 0 0 1 1 0 1 0 0 0 0 0 0 0 0 0 1 1 1 0 1 1 1 0 0 0 0 1 2 1 1 0 1 1 1 0 1 0 0 1 0 0 1 0 1 1 1 1 2 0 2 1 1 2 0 2 0 2 1 0 2 1 1 2 0 1 0 0 2 1 0 0 1 0 2 1 1 2 1 0 0 1 1 2 1 1 0 0 2 1 1 2 2 0 1 0 0 0 1 1 0 0 0 2 1 0 0 1 0 1 0 0 1 1 0 1 1 1 1 0 0 1 1 1 0 1 0 0 0 2 0 0 2 0 0 0 0 0 2 0 0 0 0 0 1 1 1 0 0 0 0 0 1 2 0 2 0 2 1 0 2 1 2 0 2 1 0 1 1 0 0 0 0 1 1 1 1 0 0 1 1 0 1 1 1 0 0 0 0 0 0 0 0 0 0 0 1 0 0 0 0 0 2 1 1 2 2 2 0 1 0 0 0 2 2 2 2 2 1 1 0 1 1 0 0 0 2 0 1 0 1 1 2 1 1 0 1 1 0 2 0 1 1 0 0 2 0 0 1 2 0 1 2 0 1 1 1 1 2 2 0 0 0 0 0 0 0 2 0 1 1 0 1 1 1 1 1 0 2 2 2 2 0 1 2 0 0 0 0 0 2 0 1 2 0 1 1 1 1 1 0 1 2 0 1 1 2 1 0 2 2 1 0 0 0 2 0 2 1 0 1 0 0 0 2 0 0 0 0 0 1 0 0 0 0 0 1 2 2 0 2 2 0 0 0 0 0 0 0 0 0 0 2 0 0 0 1 0 2 2 0 2 1 0 0 1 2 1 1 1 1 0 0 0 0 0 0 0 0 1 0 1 1 0 0 0 1 2 0 0 0 1 0 1 0 2 0 2 0 1 1 0 0 0 1 1 0 2 0 0 0 0 2 0 1 2 0 0 0 2 1 1 0 1 0 1 2 0 1 1 1 0 1 1 0 0 0 1 0 0 0 0 1 0 1 2 2 0 1 1 1 2 0 1 1 1 0 0 2 0 2 0 2 0 0 2 0 2 2 0 0 0 0 0 2 0 1 2 1 1 1 0 0 0 0 1 2 0 0 0 1 0 1 0 1 1 1 2 0 1 1 0 1 0 0 1 1 0 2 1 1 1 1 0 0 0 0 0 0 1 0 0 0 2 1 0 0 2 1 2 0 1 1 1 0 0 0 1 1 0 1 1 0 1 0 0 1 0 1 2 2 1 1 2 2 1 1 0 0 0 0 0 1 0 0 1 1 2 0 2 0 0 0 1 1 1 2 0 1 1 1 1 1 1 1 0 0 0 1 0 0 0 1 0 0 0 0 1 0 0 1 1 1 1 1 1 1 1 1 0 0 2 1 0 0 1 0 0 0 0 0 0 0 0 0 0 0 2 1 0 2 0 0 0 2 2 2 0 1 0 2 1 1 2 1 0 0 0 2 0 2 0 0 2 0 2 0 2 0 0 0 0 2 1 1 1 2 0 0 1 1 0 0 0 0 1 2 0 1 2 2 0 0 2 1 1 0 2 2 0 0 0 0 0 1 0 0 0 1 1 1 0 0 2 2 1 0 0 0 1 0 2 0 2 1 0 0 1 2 0 1 1 1 1 0 2 0 1 0 1 1 1 1 1 1 0 1 1 0 1 1 1 1 0 0 0 0 0 1 0 1 1 0 0 0 0 1 0 1 0 0 0 0
10 1 0 0 0 0 1 1 0 0 0 2 1 1 0 0 0 2 0 1 2 0 1 2 2 0 0 0 1 1 0 2 0 0 0 0 2 2 0 0 1 1 0 0 1 0 0 0 1 1 0 0 1 1 1 0 1 0 0 0 1 1 0 2 0 1 1 1 2 1 0 1 2 1 2 2 2 2 2 0 0 2 0 1 1 0 0 1 2 2 0 1 0 2 0 1 0 0 0 1 2 1 1 0 1 1 2 2 2 0 0 2 2 2 2 2 2 0 0 0 2 1 1 1 2 2 2 0 0 0 0 0 0 0 0 0 0 1 0 1 1 0 0 0 1 2 0 0 0 0 0 1 1 0 0 0 0 2 0 0 1 1 0 1 0 0 0 1 0 1 1 1 0 1 0 0 0 1 1 0 0 1 0 2 1 1 1 1 1 0 2 2 2 1 2 0 0 0 0 2 2 0 0 1 2 0 0 1 2 0 1 2 1 0 0 1 1 1 2 1 2 1 0 1 0 0 0 0 0 1 1 1 2 1 1 1 0 2 2 0 0 0 2 2 0 2 1 0 0 0 0 0 2 1 0 1 0 0 0 0 0 0 0 0 1 0 0 1 1 1 0 2 0 0 0 0 0 2 2 2 2 0 0 1 2 1 1 1 1 2 1 2 1 0 1 0 1 0 0 2 1 0 2 0 0 0 1 1 1 0 0 2 0 1 1 0 2 0 0 0 1 1 0 1 1 0 0 1 0 0 1 1 2 1 0 0 0 1 1 1 0 0 2 2 0 0 0 1 1 0 0 1 2 0 0 0 1 0 0 1 0 0 2 0 0 1 0 2 2 0 0 2 0 0 1 1 0 0 2 0 0 1 0 0 0 0 0 0 0 1 0 0 2 0 2 0 0 2 0 0 0 0 0 1 0 1 1 0 0 1 0 1 0 0 1 1 0 0 0 1 0 1 0 2 0 0 2 0 1 0 1 0 2 2 2 2 0 1 0 0 1 1 1 1 1 0 2 0 0 2 2 1 0 1 0 0 1 2 2 0 1 2 0 0 0 1 1 0 0 0 0 0 1 1 2 0 1 1 2 1 1 1 0 1 1 0 1 1 2 1 0 2 0 1 0 0 0 0 1 1 1 0 0 0 1 1 2 0 1 1 0 1 0 0 0 1 0 2 1 1 2 1 1 2 0 1 0 0 0 1 0 1 0 1 0 0 0 0 2 1 0 1 0 2 2 1 1 1 2 1 0 0 1 0 0 2 0 0 0 1 1 0 1 2 0 0 0 0 0 0 0 1 2 1 1 1 2 1 0 1 1 0 1 2 0 0 1 1 1 0 0 1 1 0 0 0 0 0 0 0 0 2 0 1 2 2 0 1 0 0 1 0 0 0 0 0 0 0 0 1 0 0 0 1 0 0 2 2 0 0 1 0 0 0 2 0 2 0 2 0 1 1 0 1 1 0 2 2 0 1 1 1 0 0 1 0 0 0 1 0 0 0 0 0 2 2 0 0 0 0 1 0 0 1 1 0 1 0 0 0 2 0 0 1 1 1 0 0 1 1 1 1 1 0 0 0 0 2 0 2 1 1 0 0 1 0 2 1 0 0 0 0 0 2 0 1 2 2 1 1 0 0 1 0 0 2 0 0 0 0 0 0 0 0 0 0 1 1 0 2 0 0 0 0 1 0 0 0 1 0 0 0 0 0 0 1 1 0 2 2 0 0 2 1 0 0 2 1 1 1 0 0 1 0 0 0 0 1 0 1 0 1 0 1 1 1 1 2 1 2 0 1 2 2 1 1 0 1 0 1 0 1 0 0 1 0 2 0 0 0 1 1 1 1 1 2 0 0 2 1 1 1 1 2 0 0 0 1 0 0 2 2 1 0 0 1 1 1 0 0 0 0 1 1 1 1 1 1 0 0 1 0 0 0 1 1 0 0 0 0 1 0 0 1 0 1 0 0 1 0 0 0 1 1 2 2 0 1 0 2 2 2 2 0 1 1 0 2 0 1 0 1 2 0 2 0 2 0 0 0 0 2 1 0 2 1 1 1 1 1 0 0 0 0 1 1 0 1 2 1 0 1 1 1 0 1 1 1 0 1 1 1 0 1 0 0 0 0 2 1 0 0 2 1 0 0 0 0 0 0 2 0 1 1 1 0 1 2 0 2 1 0 2 0 1 1 1 0 2 0 0 0 0 0 0 1 1 1 1 0 0 0 0 1 0 0 1 0 0 0 0 0 0 0 0 1 0 1 1 0 0 0
11 0 0 1 0 0 1 2 0 1 1 1 0 1 1 1 0 0 0 2 2 0 0 2 2 0 0 0 1 2 2 1 0 1 1 1 2 2 0 0 1 0 0 0 2 0 0 0 2 1 0 0 1 0 1 0 0 0 1 0 1 2 0 1 0 1 0 0 0 0 0 1 2 0 2 1 2 2 2 0 2 2 0 1 1 0 0 1 2 2 0 1 1 1 1 1 0 1 0 1 1 0 0 0 1 1 2 0 0 2 0 2 1 1 2 2 1 0 1 0 1 0 2 2 0 0 0 0 1 0 0 0 0 0 1 0 0 0 0 1 2 0 0 0 0 1 1 0 0 0 0 0 0 0 0 0 0 0 0 0 0 0 2 2 1 1 1 0 1 2 0 0 0 1 0 0 0 0 0 0 0 0 0 1 1 1 0 1 0 0 0 1 1 1 1 0 2 0 0 1 1 1 0 0 2 0 1 0 0 0 2 1 1 0 2 0 0 0 1 0 1 1 1 2 0 0 1 2 1 1 0 0 0 0 1 0 0 2 2 1 0 1 2 1 0 1 0 0 0 0 0 0 2 0 0 1 0 0 0 0 0 0 0 0 0 0 1 0 2 1 0 0 2 2 0 1 0 1 1 0 0 0 0 2 2 0 2 2 0 2 2 0 0 1 0 1 0 2 1 1 1 0 2 0 0 1 0 2 0 1 0 2 0 0 0 1 2 0 1 0 0 0 2 2 1 0 0 1 0 0 1 1 1 2 0 1 1 2 0 1 0 1 1 1 1 0 0 1 1 0 0 1 1 1 0 0 1 1 0 1 0 0 1 1 1 0 1 2 1 1 1 1 1 1 0 0 0 1 0 0 0 1 0 1 0 0 0 0 0 1 0 0 0 0 2 0 1 1 0 0 0 1 0 0 0 0 1 0 0 0 0 0 1 1 1 2 1 0 1 0 0 0 1 0 0 0 2 2 2 0 0 2 0 0 0 1 1 2 2 0 2 1 2 0 1 2 1 0 1 0 0 1 1 2 2 1 2 0 0 0 0 0 0 0 0 1 1 0 1 0 1 1 1 1 1 0 1 1 2 0 0 2 0 0 2 0 0 1 1 0 1 1 0 0 1 0 0 1 1 1 1 1 1 1 0 0 1 1 0 0 0 1 0 2 2 0 0 2 1 1 1 1 1 2 0 1 0 0 0 2 0 1 0 0 2 0 1 0 1 1 0 1 0 1 2 1 0 1 1 1 0 0 0 0 2 0 0 1 1 0 0 1 1 2 1 1 1 1 0 2 0 0 0 0 0 0 1 1 0 1 1 0 0 0 1 0 0 0 0 0 0 1 1 0 0 0 0 1 1 0 1 2 1 0 1 2 1 0 0 1 1 0 0 0 0 0 0 0 0 0 0 0 0 1 1 2 1 1 0 0 2 0 1 1 2 0 2 0 2 0 2 0 1 1 1 0 2 1 1 1 0 2 1 0 1 0 0 0 0 1 1 0 1 0 1 2 0 1 0 0 0 0 1 0 1 0 0 0 0 0 2 0 0 1 2 2 1 0 1 2 2 0 0 0 0 0 0 1 0 1 1 0 0 0 1 0 2 1 0 0 0 0 0 1 0 0 0 2 0 0 0 0 1 1 1 2 1 0 0 0 0 0 0 0 0 0 0 1 0 1 0 1 0 1 1 1 1 0 1 1 1 1 0 0 0 1 0 0 0 0 0 0 2 2 0 0 2 1 2 1 0 0 0 0 1 1 1 2 0 2 1 0 0 0 0 2 0 1 1 1 0 1 2 1 1 0 1 0 0 1 0 1 0 0 1 1 1 0 1 1 0 0 2 0 2 2 0 1 2 2 2 2 2 2 0 0 0 1 0 0 0 1 1 0 0 1 0 0 2 1 1 1 1 1 1 1 1 1 0 0 2 1 0 0 2 0 0 0 0 0 1 0 1 0 1 0 2 0 1 1 0 0 1 1 2 2 0 1 1 2 2 2 0 0 0 0 0 1 0 1 1 0 1 1 1 0 2 0 0 0 0 1 2 1 2 0 0 0 1 1 0 0 1 1 1 0 0 1 1 0 0 1 2 2 1 1 1 2 0 0 1 1 1 2 1 0 1 1 2 0 1 1 1 2 0 1 0 0 0 0 1 1 2 1 0 0 0 2 0 1 1 1 0 1 0 2 1 1 2 2 0 0 0 0 0 1 1 1 1 0 0 0 0 1 0 0 0 2 0 2 2 0 0 0 2 0 1 0 0 0 0 0
12 0 0 0 0 0 2 2 0 0 0 1 0 0 0 0 0 1 1 2 2 0 1 2 2 0 0 0 0 2 2 1 1 1 0 1 1 1 0 0 1 1 0 0 1 0 0 0 2 0 0 0 0 0 2 0 0 0 1 1 1 2 0 1 0 0 1 1 0 0 0 1 2 0 1 2 2 2 2 0 1 2 0 1 1 0 0 0 1 2 0 1 0 2 2 2 0 1 0 1 1 0 0 0 0 0 2 0 0 2 2 2 1 2 2 2 1 0 0 0 2 0 2 2 2 2 2 1 0 0 0 0 1 0 0 0 1 0 0 0 1 0 1 0 0 0 0 1 1 1 0 0 0 0 1 0 0 2 0 0 0 1 0 2 2 2 2 1 0 2 0 1 0 1 0 1 1 1 0 1 1 0 0 1 0 0 1 1 0 0 0 1 1 0 1 0 1 0 0 0 0 0 1 1 2 0 0 0 0 0 1 1 1 1 1 0 0 0 2 2 2 0 2 2 0 0 0 0 0 1 0 0 0 0 2 0 0 2 2 0 0 0 2 2 0 2 1 0 0 0 0 0 0 1 0 2 1 0 1 0 0 0 0 0 0 0 1 0 1 0 0 2 0 0 0 0 1 1 2 1 1 0 0 1 1 1 1 1 0 2 0 0 2 0 2 0 0 0 0 0 0 0 2 0 0 0 2 2 1 0 0 1 0 1 1 1 2 1 1 1 1 2 0 1 1 0 0 1 1 1 2 1 0 1 0 0 0 2 0 0 0 1 2 1 1 0 1 0 2 1 1 1 0 0 0 2 0 1 0 0 0 0 0 0 0 1 0 2 0 2 2 0 1 1 0 0 0 0 1 0 1 0 0 1 0 0 0 2 2 0 0 1 1 0 1 1 0 0 2 2 2 2 0 0 0 0 1 0 2 0 0 2 1 1 1 2 0 1 0 0 0 2 0 1 0 1 1 0 1 1 0 0 0 0 0 0 0 1 0 0 1 0 1 1 1 1 2 0 1 0 0 1 1 1 1 1 1 2 1 0 1 2 0 0 0 2 0 1 0 1 1 1 0 2 0 1 0 0 2 0 0 2 0 1 2 1 0 2 2 0 1 2 1 1 1 0 0 1 1 0 1 1 1 1 1 2 2 0 1 1 0 2 0 0 0 1 0 2 2 1 1 0 0 2 0 2 0 1 1 1 1 1 0 0 0 0 1 1 0 0 2 1 0 1 1 2 1 2 0 1 0 0 0 0 0 2 0 1 0 0 0 0 0 0 0 0 0 1 1 0 1 1 0 0 0 0 1 2 0 0 2 0 1 1 0 0 1 1 1 0 0 2 0 1 1 1 1 1 1 0 1 1 1 0 1 1 1 0 0 2 0 0 1 1 1 1 1 0 0 0 0 0 0 0 0 1 1 1 0 0 0 0 0 0 0 0 1 1 2 0 2 1 1 1 2 0 2 0 0 0 1 2 0 1 1 1 0 0 1 0 0 0 1 1 1 1 0 1 0 0 1 0 0 0 1 0 0 0 1 0 0 1 0 2 2 2 1 1 0 0 0 2 0 2 0 0 0 2 0 2 1 1 0 0 0 0 2 1 1 1 0 0 0 2 1 0 1 1 1 1 0 1 1 0 1 1 1 0 2 0 0 0 0 0 0 1 0 0 1 1 1 1 0 0 0 0 0 1 0 0 0 0 0 1 0 1 0 0 2 1 0 0 1 0 0 1 2 1 1 2 0 0 2 0 0 0 1 0 2 0 0 2 0 0 0 1 0 2 2 2 0 0 2 2 1 1 0 0 0 0 0 2 0 0 2 2 1 1 0 0 1 1 1 0 1 1 2 0 2 2 0 2 1 2 1 0 0 2 0 0 1 2 0 0 0 1 0 0 0 0 0 0 0 0 1 0 1 1 1 0 1 1 0 0 2 0 0 0 1 1 1 0 1 0 1 1 1 1 1 0 0 0 2 0 1 0 0 0 2 2 1 1 2 0 0 0 0 2 0 1 1 0 0 0 2 0 2 0 0 1 1 0 2 0 2 0 1 0 1 1 1 0 0 0 0 2 0 1 1 0 0 1 2 1 2 2 1 2 0 0 0 2 0 1 1 0 1 1 1 1 0 0 1 1 1 1 0 0 1 0 1 1 1 1 1 0 1 2 1 1 1 1 0 1 1 1 0 0 1 0 1 0 1 1 0 1 1 0 1 0 0 0 0 1 0 0 1 2 0 0 0 1 1 1 2 0 0 0 0 0 0 0
13 0 0 0 0 0 1 2 0 0 0 1 0 0 0 0 0 1 2 0 0 1 1 2 2 0 0 0 1 1 0 2 1 1 1 1 1 2 0 0 1 1 0 0 1 0 1 0 0 2 0 0 0 0 1 1 0 0 0 2 0 1 0 2 0 1 1 1 2 0 0 2 0 0 0 2 2 2 2 0 0 2 0 1 1 1 1 0 2 2 0 1 0 1 1 2 0 1 0 0 2 0 1 0 1 1 2 2 1 1 0 1 1 2 2 2 0 1 1 0 1 0 1 1 0 0 0 0 0 0 0 0 0 0 0 0 0 0 0 1 2 0 0 0 0 2 0 0 1 1 0 0 1 0 0 0 0 1 0 2 0 0 2 1 1 1 1 0 1 1 1 0 0 2 0 1 0 0 0 0 0 1 1 1 0 1 1 2 0 0 1 2 1 1 1 0 0 0 0 0 0 0 0 1 2 1 2 0 0 0 1 0 0 0 2 2 1 0 1 1 1 0 2 2 0 0 1 0 0 1 1 1 0 0 0 0 0 2 2 1 0 1 1 1 1 2 1 0 1 1 1 1 1 0 0 0 0 1 0 0 0 0 0 0 1 1 1 0 2 2 0 1 0 0 0 0 0 1 1 1 1 0 0 1 2 0 2 2 0 2 1 1 1 0 2 1 1 0 0 0 1 0 2 0 0 1 1 1 1 0 1 2 0 1 0 0 2 1 0 0 1 2 1 2 0 0 0 1 0 0 2 2 0 2 0 0 0 2 0 1 1 1 2 2 0 0 1 0 2 2 2 0 2 0 1 0 1 0 1 0 1 1 2 0 2 0 2 2 1 1 1 1 0 0 1 1 0 1 1 0 0 2 0 1 1 0 1 0 0 0 0 0 0 0 2 1 0 1 1 1 1 1 0 0 0 1 2 0 0 0 0 1 1 1 1 1 0 0 0 0 0 0 0 1 1 1 0 1 2 0 1 0 0 1 1 1 0 1 0 0 1 1 2 0 0 0 0 0 2 0 0 1 2 2 2 2 2 0 0 0 0 1 0 0 0 1 1 1 0 0 0 1 2 0 1 0 0 0 1 1 2 0 0 2 0 0 1 1 2 0 1 1 1 1 1 1 1 0 1 1 2 2 2 2 0 1 2 1 0 1 0 1 1 1 1 1 0 2 0 1 1 1 1 2 0 1 0 0 0 2 0 1 0 1 1 0 1 1 1 0 1 1 0 1 2 2 2 1 1 1 1 0 0 0 2 0 0 0 0 0 1 0 0 1 1 0 0 2 1 0 0 0 1 0 1 0 1 1 0 2 1 0 1 1 0 0 1 2 2 2 1 0 1 0 0 0 0 1 1 0 1 1 1 0 1 1 1 0 0 1 1 0 0 0 0 0 0 0 0 0 1 1 0 1 0 1 1 1 0 0 2 0 0 0 2 0 2 0 2 0 1 1 1 1 2 0 1 1 0 1 0 1 0 1 2 0 0 0 1 0 0 0 0 1 1 1 0 2 0 0 1 0 0 0 0 0 0 0 0 0 1 0 1 0 2 2 1 0 1 2 1 1 0 0 0 0 0 1 0 0 0 0 0 0 1 0 1 2 0 0 1 0 0 1 1 1 1 2 1 1 0 0 0 0 0 1 1 1 1 0 0 1 0 0 0 0 0 0 0 1 0 1 1 1 1 0 0 0 0 0 0 0 0 0 0 2 0 0 1 0 0 0 1 1 0 0 2 1 1 2 0 0 0 0 1 0 1 1 1 1 0 1 1 0 0 2 0 0 2 2 2 0 2 1 1 0 0 1 0 1 0 2 0 1 1 0 2 0 2 0 0 0 2 0 1 1 0 1 2 2 0 2 1 2 0 0 0 1 0 0 0 1 1 0 0 1 1 0 2 0 1 1 0 0 1 0 1 1 1 0 1 1 0 0 2 0 0 0 1 1 0 0 0 0 0 0 0 0 1 1 0 0 2 0 2 2 1 2 0 1 1 0 2 2 0 0 0 2 0 2 0 0 0 1 1 0 1 0 0 1 0 1 2 0 2 0 1 0 0 1 0 0 0 0 1 2 0 0 0 0 0 0 2 1 0 2 2 1 0 0 1 1 0 2 0 0 0 2 2 0 0 0 2 0 0 0 1 0 1 0 0 0 2 0 1 0 0 2 0 1 1 1 1 0 1 0 1 0 1 1 1 1 0 0 1 1 1 2 2 0 0 0 0 0 0 0 0 0 0 0 0 0 0 0 0 0 0 0 0 0 0 0
14 1 0 1 0 0 1 2 0 0 0 1 0 0 0 0 0 2 1 1 1 1 0 1 1 0 0 0 0 2 1 1 1 1 1 1 2 1 1 0 0 0 0 0 1 0 0 0 1 1 0 0 2 0 0 2 0 1 1 1 0 1 0 1 0 1 0 0 1 1 1 0 2 0 2 2 2 1 2 0 1 1 1 0 1 1 0 1 1 2 1 1 0 2 0 1 1 1 0 0 1 2 0 0 2 2 2 2 1 1 0 1 1 2 2 2 1 0 1 0 1 0 2 2 2 2 2 1 0 1 0 0 1 0 1 1 0 1 2 0 0 0 0 0 0 1 0 0 1 1 1 1 1 0 0 0 1 0 0 1 1 0 1 2 0 1 2 1 0 2 0 0 0 2 0 0 0 1 1 0 0 1 1 1 0 1 1 2 2 1 1 2 2 2 2 1 1 0 0 2 2 0 0 0 2 0 1 1 1 0 1 1 1 0 2 1 1 0 2 1 2 1 1 1 1 0 1 0 0 1 0 0 0 0 1 0 0 2 2 0 0 0 2 1 0 2 0 0 0 0 0 0 0 0 0 1 1 0 0 0 0 0 1 1 1 0 1 0 2 1 1 0 1 1 1 0 0 2 2 2 2 0 0 1 1 1 1 0 0 2 1 1 1 0 2 1 0 1 0 1 0 0 0 2 0 0 0 2 0 0 1 1 0 2 1 1 2 0 1 1 0 2 2 2 0 0 1 0 2 0 2 1 0 1 0 0 0 1 1 2 1 1 2 2 0 0 0 0 2 2 2 0 2 1 0 0 1 1 0 1 0 0 1 0 1 0 1 2 1 1 1 1 0 0 0 0 0 0 2 0 0 2 0 1 2 1 1 0 0 0 0 1 1 0 1 1 0 0 0 1 0 1 0 0 0 0 2 0 0 0 0 0 1 1 1 2 0 0 0 2 0 2 0 2 0 0 2 0 1 0 1 0 1 1 1 1 0 0 0 0 1 1 1 1 1 2 1 0 1 0 0 0 0 0 0 0 0 2 2 0 1 2 1 1 0 1 1 1 0 1 1 1 1 1 0 1 1 0 2 1 1 2 0 2 1 1 1 0 1 0 1 1 1 1 1 0 0 0 0 1 2 2 0 0 0 0 2 0 2 0 1 1 2 2 2 0 0 1 0 1 1 1 1 2 2 0 1 0 0 1 0 0 0 1 2 0 0 1 0 0 1 2 0 1 2 0 1 2 0 0 1 0 1 0 1 1 0 0 0 1 0 0 0 2 0 0 0 1 1 1 1 0 2 0 0 1 2 1 0 1 1 0 0 1 0 0 1 1 1 1 0 1 2 0 0 0 0 0 0 0 1 1 0 0 2 2 0 0 0 1 1 0 0 1 0 1 0 0 1 0 1 2 0 0 0 0 1 1 0 0 2 0 1 0 2 0 2 0 2 0 2 1 1 2 2 0 1 0 0 0 0 1 0 1 1 0 0 1 2 0 0 0 1 0 2 2 1 0 1 1 0 1 0 0 0 0 0 0 0 0 1 0 0 0 1 1 1 1 1 1 1 0 0 1 1 0 0 1 0 1 0 1 0 0 0 0 2 2 1 1 0 0 0 2 0 1 0 1 1 1 0 0 1 0 0 2 0 0 1 0 0 0 0 0 0 0 1 0 0 0 0 0 0 1 1 0 0 0 1 1 1 1 0 0 1 2 0 0 2 0 0 0 0 1 0 0 2 2 2 2 0 0 0 1 0 1 1 0 0 2 0 1 1 1 1 1 1 2 2 2 0 0 2 2 1 1 0 1 0 1 0 1 0 0 1 1 2 0 0 2 0 0 0 2 0 2 0 1 2 2 1 2 1 2 0 0 0 1 0 0 1 2 1 1 1 2 0 1 0 0 1 1 0 0 0 0 0 1 1 0 2 2 0 0 2 0 0 1 0 0 2 0 1 0 1 1 0 0 1 0 0 0 1 1 2 2 0 1 1 2 1 1 2 0 0 0 2 2 0 2 0 0 1 0 2 1 2 0 0 1 0 0 2 0 2 1 1 1 0 1 0 0 1 1 2 1 0 1 1 0 0 1 2 1 0 2 2 1 0 0 0 2 0 1 0 0 0 2 2 0 0 0 1 1 0 0 0 0 0 1 1 0 2 1 1 0 0 1 0 1 2 0 1 0 1 1 0 0 1 1 1 0 1 1 0 0 2 1 1 0 0 0 0 1 0 0 2 2 0 2 2 0 0 0 1 0 0 0 0 0 0 0
15 0 0 0 0 0 2 0 0 1 1 1 0 1 1 1 0 1 1 1 1 0 0 1 1 0 0 0 0 2 2 1 1 1 1 1 2 0 0 0 0 2 0 0 1 1 1 0 2 0 0 0 1 0 1 1 0 0 0 1 1 2 0 2 1 1 1 2 2 0 0 0 2 1 2 2 2 2 2 0 2 2 0 1 1 0 0 0 1 2 0 1 0 1 2 2 0 1 0 1 1 0 0 0 1 1 1 1 0 2 0 1 0 2 2 2 2 1 0 0 1 0 1 1 1 1 1 1 1 1 1 1 0 0 0 0 0 0 1 0 1 0 0 0 0 0 0 0 0 0 0 1 0 0 0 0 0 1 0 0 0 0 2 2 1 2 1 0 2 2 0 0 1 0 0 0 0 0 0 0 0 0 0 2 2 1 1 1 0 0 1 2 2 1 2 0 2 0 0 0 0 1 0 1 2 0 0 1 1 0 0 2 1 0 1 0 0 0 2 1 2 1 2 2 0 0 1 1 0 2 1 1 1 0 2 1 0 2 2 0 0 0 2 1 0 1 0 0 0 0 0 0 1 0 0 1 0 0 0 0 0 0 0 0 2 1 0 0 2 1 1 1 1 1 1 0 0 0 2 1 1 0 1 2 2 0 2 1 0 1 1 0 2 0 2 0 0 0 0 0 0 0 1 1 0 0 1 1 1 0 0 2 0 2 2 2 2 2 1 1 1 2 2 0 1 0 1 1 1 1 1 2 1 0 0 0 0 1 1 1 1 1 2 1 0 1 0 0 0 0 0 2 2 2 0 0 2 2 0 2 0 0 0 0 0 0 1 2 1 1 1 1 1 1 0 0 0 0 0 0 1 1 0 1 1 1 1 0 0 1 0 1 1 0 1 1 0 0 0 0 0 0 0 0 0 0 1 0 1 0 0 1 1 1 1 1 0 1 0 0 1 1 1 0 1 1 1 0 1 0 1 0 0 2 2 1 0 1 0 0 2 2 2 0 0 0 2 0 1 0 0 1 1 2 2 1 2 2 2 1 2 2 1 0 0 0 2 0 0 0 0 1 1 1 1 0 0 0 2 1 2 1 0 0 2 1 0 1 1 0 1 1 0 1 1 1 1 1 1 0 0 0 2 2 0 0 2 0 0 1 0 2 1 0 0 2 0 2 0 1 1 0 1 1 1 0 1 0 0 2 0 1 0 0 1 0 1 1 1 1 0 1 0 1 1 1 1 1 1 2 1 0 1 0 2 0 1 1 0 1 0 0 1 1 0 0 0 0 0 0 0 0 1 0 1 0 1 2 0 0 2 0 0 0 1 1 1 1 0 0 0 1 0 0 0 0 0 0 0 0 1 2 0 0 2 2 0 0 0 2 0 0 0 0 0 0 0 0 0 0 0 0 0 0 0 1 2 0 0 0 1 0 0 0 1 1 1 0 1 1 0 0 1 2 2 0 1 0 0 1 2 2 0 2 2 0 1 1 1 1 1 0 0 0 1 2 1 1 0 0 1 0 1 0 0 0 0 1 2 1 1 1 0 0 2 2 0 1 0 0 1 0 0 0 1 0 0 1 0 0 0 1 0 1 2 1 0 1 0 0 0 0 0 2 0 0 0 1 1 1 0 1 1 0 0 1 1 0 2 0 1 1 0 0 0 1 0 0 0 0 0 1 0 0 1 1 0 0 1 0 0 1 0 0 0 1 0 0 1 0 0 1 2 2 1 0 2 2 0 2 0 0 0 0 0 0 1 1 0 2 1 0 0 1 1 1 1 1 2 2 1 0 2 2 2 0 0 0 0 1 0 2 0 1 0 0 1 0 1 1 0 0 1 0 1 2 1 0 1 1 1 1 0 1 0 0 0 1 0 0 0 1 0 0 0 1 0 1 0 0 1 1 1 0 1 0 0 0 0 0 2 2 0 0 0 2 0 0 0 0 0 0 0 0 0 1 2 0 2 1 0 0 0 2 0 1 0 1 0 2 1 1 2 1 0 0 1 1 0 2 0 0 0 0 2 0 2 0 0 1 0 1 2 0 2 1 1 1 1 1 0 0 0 0 0 2 0 1 2 2 0 0 0 0 0 2 1 0 0 1 0 2 0 1 0 0 0 0 1 0 0 0 2 0 0 0 0 1 0 0 1 0 1 1 1 0 1 0 0 0 2 0 0 0 2 1 1 0 1 1 1 0 0 0 0 0 2 1 2 0 0 0 0 2 0 1 1 0 1 0 0 0 0 0 1 0 0 0 1 0 1 2
16 0 0 1 1 0 1 2 1 0 1 0 0 0 0 0 0 1 1 1 1 0 0 2 2 0 0 0 0 1 1 1 1 2 2 1 1 2 0 0 1 1 0 0 0 0 0 0 0 2 1 0 1 0 1 1 0 0 1 1 1 2 0 1 0 0 2 0 2 0 0 0 1 0 1 2 2 1 1 0 1 2 1 0 1 1 1 0 1 2 0 0 0 2 1 1 1 1 0 1 1 0 1 1 0 0 2 1 1 0 0 2 0 0 0 0 0 0 0 0 2 0 1 1 1 1 1 1 0 0 0 0 0 0 0 0 0 1 0 1 0 0 0 0 0 0 0 0 0 0 1 1 0 0 1 0 0 0 0 0 0 0 2 1 0 2 0 0 0 1 0 1 0 1 0 0 0 2 0 2 2 0 1 2 0 1 2 0 0 0 1 2 1 0 1 0 0 0 0 0 0 1 0 2 2 0 1 1 2 0 1 2 0 0 1 1 1 0 1 0 1 1 1 1 2 0 0 0 0 1 0 0 0 0 1 0 0 2 2 0 0 0 2 2 0 2 0 0 0 0 0 0 1 0 1 2 2 0 1 0 0 0 0 0 1 0 0 0 2 0 1 0 0 0 0 0 0 1 2 1 1 0 1 1 1 1 1 2 0 2 1 1 1 0 1 0 1 0 0 2 1 0 2 0 0 0 0 2 1 0 0 2 0 2 0 0 1 0 0 0 0 2 2 2 0 0 1 2 0 0 1 0 0 1 0 0 0 0 2 1 0 0 2 1 1 0 0 0 2 1 0 0 0 0 0 2 0 0 0 1 0 1 0 0 0 2 0 1 1 1 1 1 0 0 0 0 0 1 0 0 1 0 0 0 1 0 0 0 0 1 0 0 0 0 2 0 0 0 1 0 0 1 0 1 1 1 1 0 0 0 1 0 0 0 0 1 1 1 0 0 0 2 1 2 1 1 0 0 0 0 0 1 1 1 1 1 0 1 0 0 1 1 1 1 0 2 0 0 0 0 0 0 1 1 1 1 1 2 1 0 1 2 0 0 0 2 0 2 0 2 1 1 1 1 0 2 0 0 1 0 2 1 0 1 2 1 0 2 2 0 1 2 0 1 1 1 1 1 1 0 1 1 0 0 1 1 2 1 1 0 0 2 1 0 0 2 0 2 1 1 1 1 1 2 1 0 1 1 1 2 0 0 0 0 0 0 2 1 1 1 2 1 0 0 1 2 2 2 0 0 0 0 0 0 1 2 0 1 0 0 2 0 0 0 0 0 0 1 0 1 0 1 1 0 0 1 2 1 0 2 1 0 1 1 0 0 1 1 0 0 0 1 0 0 0 1 2 1 1 0 1 1 1 0 1 1 1 0 0 0 1 1 0 1 1 2 1 0 1 0 1 1 0 1 0 0 2 1 0 0 1 0 1 1 2 1 1 0 2 0 1 1 0 0 1 0 2 1 0 2 0 2 1 0 1 0 0 0 1 0 0 0 1 0 2 2 1 0 1 0 0 0 1 0 0 0 2 0 0 0 2 0 1 0 0 1 1 1 0 0 2 1 0 0 0 0 0 2 0 1 1 1 0 0 2 0 1 1 1 1 0 0 0 2 0 1 2 1 0 0 0 0 1 0 0 1 1 1 0 1 0 0 0 0 0 0 2 0 1 2 0 2 0 0 1 0 0 0 0 0 0 0 0 0 1 0 1 0 2 0 0 0 2 1 0 0 2 1 1 1 0 0 0 0 2 1 1 0 2 0 0 1 0 0 0 2 0 1 2 2 1 0 2 2 2 0 1 2 0 2 0 2 0 0 1 1 0 0 0 2 0 0 0 2 0 2 0 1 2 2 1 1 1 2 0 0 0 0 0 0 1 1 0 0 0 2 0 0 0 0 0 0 0 0 0 0 0 1 0 0 1 1 0 0 2 0 0 0 0 0 1 0 0 0 0 1 1 0 1 1 0 0 1 0 2 2 0 0 1 2 1 1 1 1 1 1 0 1 0 2 0 0 1 0 2 0 2 0 0 0 0 2 1 0 2 1 0 1 0 0 0 0 1 1 2 0 0 1 2 1 1 0 2 2 1 2 1 2 0 0 0 2 0 0 1 0 1 1 1 1 1 1 2 1 0 1 0 1 0 1 1 0 2 2 2 0 2 1 0 1 1 1 2 0 2 0 0 1 1 2 1 0 0 0 0 0 2 1 1 0 0 0 0 0 0 0 0 1 0 1 0 0 0 0 1 1 1 0 0 0 1 1
17 1 0 0 0 1 2 0 0 1 1 1 0 1 1 1 1 0 0 2 2 0 0 2 2 0 0 0 1 2 2 0 1 1 0 1 1 1 0 0 1 1 0 0 0 2 0 0 2 0 0 0 1 1 0 0 0 0 1 0 1 2 0 2 0 0 2 1 1 0 0 1 2 1 2 2 2 1 2 0 1 1 0 1 1 0 0 0 1 2 0 0 1 1 0 2 1 0 0 0 1 0 1 0 0 0 2 1 1 1 1 2 0 2 2 2 0 0 0 0 2 0 1 1 0 1 1 0 0 0 0 0 0 0 0 0 0 1 0 1 0 0 0 0 0 0 0 0 0 0 0 2 0 1 0 0 0 0 0 0 1 1 1 2 0 0 0 2 0 1 1 0 0 2 0 0 0 0 0 0 0 0 0 2 1 0 2 1 0 0 0 2 2 1 2 0 1 0 0 0 0 1 0 0 2 0 2 0 0 0 1 1 0 0 1 1 1 1 2 0 2 1 2 2 0 0 0 1 0 1 0 0 1 0 2 0 0 2 2 0 0 0 2 2 0 2 0 0 0 0 0 0 1 0 0 2 0 1 0 0 0 0 0 0 0 0 0 1 2 1 0 1 2 2 0 0 0 0 1 0 0 1 1 1 1 1 1 0 1 2 0 1 0 0 1 1 0 2 0 1 0 0 1 1 0 0 2 2 1 0 0 1 0 1 0 0 2 1 1 1 0 2 1 1 1 0 0 0 2 0 2 1 0 0 0 0 0 1 1 0 0 0 2 2 1 0 0 0 2 0 0 0 0 0 0 1 1 0 0 1 0 0 1 0 1 1 1 1 1 1 1 1 1 1 0 0 0 0 0 0 0 1 0 0 1 1 0 0 0 1 0 0 1 0 2 0 1 0 0 0 0 0 0 2 0 0 0 1 1 0 0 1 1 1 1 2 1 0 1 0 0 0 1 0 1 1 1 2 2 0 0 1 1 1 1 1 0 0 0 0 1 0 1 1 1 2 1 1 2 0 0 1 1 2 1 0 1 1 1 2 2 2 0 0 0 1 1 1 0 1 1 1 1 1 0 1 0 0 2 2 2 1 0 1 2 1 0 2 2 0 1 2 0 2 1 1 1 0 1 0 1 1 1 1 0 0 1 0 0 2 0 0 1 2 2 0 0 1 0 1 1 2 0 2 1 0 0 0 0 1 0 1 0 1 1 0 1 1 1 1 1 1 0 1 1 2 1 1 1 1 0 0 1 1 2 0 0 1 0 1 0 0 0 2 1 1 0 2 1 0 0 1 0 0 0 1 1 0 0 2 2 0 0 0 0 0 0 0 0 0 0 2 1 0 1 0 0 0 0 0 0 2 1 0 1 1 1 1 0 0 1 0 0 0 0 0 0 0 0 0 2 2 0 0 0 1 2 1 0 0 1 0 0 0 1 0 1 1 0 2 0 0 1 1 0 0 2 0 0 1 0 1 0 0 1 0 0 0 1 0 0 0 2 0 1 2 0 2 0 0 0 0 1 0 0 1 1 0 1 0 1 0 0 0 2 2 0 1 0 0 0 1 0 0 0 0 0 2 0 1 0 1 0 0 1 0 1 2 0 0 0 0 0 1 0 1 0 2 2 2 0 0 0 0 1 1 1 0 0 0 0 2 0 0 0 1 0 0 0 0 0 0 0 1 1 0 0 0 0 0 0 0 0 0 1 2 0 0 1 1 0 0 1 1 0 0 2 1 2 1 0 1 0 0 0 0 1 2 0 2 1 1 1 0 1 1 1 1 1 2 1 1 2 2 1 1 1 0 0 1 0 1 0 0 0 0 1 0 0 1 0 0 2 0 1 2 0 0 2 2 2 1 0 1 0 0 0 2 0 0 0 2 0 0 0 1 0 1 0 0 0 0 0 0 1 0 1 1 0 0 2 1 0 0 1 1 0 0 0 0 1 0 0 0 0 1 1 0 2 1 0 0 1 1 2 2 0 0 1 1 1 1 2 1 0 0 1 2 0 2 0 0 0 0 2 0 2 0 1 1 1 0 1 0 2 1 1 0 0 1 0 0 0 0 0 2 0 0 1 1 0 0 2 1 1 1 0 1 0 0 1 1 0 1 0 0 0 0 1 1 0 0 2 0 0 0 1 1 1 0 0 0 1 1 1 0 1 2 0 0 1 1 1 0 2 1 1 0 2 1 0 1 0 0 1 0 2 1 2 0 0 1 0 1 0 1 2 1 1 1 1 0 1 0 1 0 0 0 0 0 1 2
18 1 0 0 0 0 1 2 0 2 2 0 1 1 1 1 0 1 0 1 2 0 0 2 2 0 0 0 0 1 1 1 1 1 1 0 2 1 0 0 2 0 0 0 2 0 1 0 2 1 0 0 0 1 1 2 0 0 0 0 1 2 0 2 0 1 1 0 1 0 0 0 1 0 1 1 1 1 2 1 1 2 0 0 0 1 0 1 2 2 1 1 1 2 0 2 0 1 0 0 2 0 1 0 1 1 2 0 1 1 0 2 1 2 2 2 1 0 0 0 2 0 1 1 0 0 0 1 1 1 0 0 0 0 0 0 0 0 0 2 1 0 0 0 0 0 0 0 0 0 0 0 0 0 0 0 0 1 0 1 1 1 1 2 2 2 2 0 2 2 0 0 1 0 0 1 0 1 0 1 1 0 1 2 0 1 2 1 0 0 0 2 1 1 1 0 0 0 0 0 0 0 0 0 2 0 1 1 2 0 1 0 1 0 1 1 2 1 1 1 1 0 1 0 1 1 1 0 1 1 0 0 0 1 1 0 1 2 2 0 0 0 2 1 0 1 0 0 0 0 0 0 1 0 0 0 0 1 1 0 0 0 1 1 2 0 0 1 1 1 0 1 1 1 0 0 0 1 1 0 0 0 0 2 2 0 2 2 0 2 1 1 1 1 1 1 1 1 0 2 0 0 2 0 1 0 1 1 0 0 0 1 0 1 0 0 2 0 1 1 0 2 2 1 1 0 0 1 1 1 2 2 0 2 0 0 0 1 1 2 0 0 1 2 0 0 0 1 2 1 1 0 2 0 0 0 2 1 0 1 0 0 2 0 1 2 0 2 1 1 1 1 2 1 2 2 0 0 0 0 1 1 0 0 1 0 0 0 0 0 0 0 1 0 2 0 0 0 0 0 0 0 0 2 2 0 0 0 1 0 1 1 1 1 1 1 0 0 1 0 0 0 2 0 2 2 0 0 0 0 0 0 1 1 1 1 0 2 0 0 2 0 1 1 0 2 2 0 1 0 0 1 0 0 0 0 0 2 2 1 2 2 0 0 0 1 1 1 0 0 0 1 1 1 1 1 1 1 2 0 1 2 0 1 1 0 1 2 2 0 1 2 0 1 1 1 1 0 1 1 1 1 0 0 1 1 2 1 1 0 0 1 0 1 1 0 0 2 0 1 1 1 1 2 0 1 0 0 0 2 0 1 0 1 1 0 2 0 1 1 1 1 0 2 2 2 1 1 1 1 0 0 0 0 1 2 0 0 1 0 0 1 1 1 1 0 0 2 2 0 2 0 1 0 1 0 2 1 0 2 1 0 1 2 0 0 1 1 0 0 0 1 1 0 0 0 0 1 1 0 1 0 1 0 2 2 2 0 0 2 0 1 0 1 0 1 1 0 0 0 0 0 0 0 0 1 2 1 0 0 1 0 0 0 1 2 2 1 2 0 1 1 0 1 2 0 2 1 0 2 2 0 0 0 1 0 0 0 1 0 0 0 0 1 1 1 0 2 1 1 1 1 0 0 1 1 1 0 0 0 0 1 0 1 1 1 0 1 0 1 2 0 0 0 0 0 0 1 0 1 0 2 0 0 0 0 2 1 0 1 0 0 0 2 0 1 0 2 1 0 0 1 0 0 0 0 2 0 1 0 1 1 0 0 0 1 0 0 0 0 0 0 0 1 2 0 1 1 0 0 0 0 0 0 0 1 0 0 0 0 0 0 2 1 1 0 2 2 2 2 1 1 1 1 0 1 1 2 0 2 0 0 0 2 2 0 2 2 2 2 0 0 2 2 2 0 0 1 0 2 0 0 0 0 2 1 1 0 0 2 0 0 1 0 1 2 1 0 2 2 2 2 1 2 0 0 0 1 0 0 1 2 1 1 0 1 0 0 0 0 0 0 1 0 1 0 0 0 0 0 2 2 0 0 1 0 1 0 1 1 1 0 0 0 0 1 1 1 0 1 1 0 1 1 2 2 0 0 1 2 2 2 2 0 0 0 0 2 0 1 1 0 0 0 2 0 2 0 0 0 0 2 1 0 2 1 0 0 0 0 0 0 1 0 2 0 0 0 2 1 0 1 2 1 0 1 1 2 1 1 0 2 0 1 0 0 0 1 1 1 0 0 2 1 0 0 0 0 2 0 1 0 2 0 0 1 1 2 0 1 1 0 0 1 0 1 1 1 2 1 0 1 0 0 0 1 1 1 1 1 1 0 0 1 0 0 1 1 0 0 0 1 2 0 2 0 0 0 0 0 0 0
19 0 0 0 0 0 2 1 0 1 1 1 0 0 0 0 0 0 0 2 2 0 0 2 2 1 1 0 0 2 0 0 0 0 0 0 2 1 0 0 0 1 0 1 2 1 1 0 1 1 1 0 1 1 1 1 0 1 1 0 2 2 0 1 0 1 0 0 0 0 0 0 1 0 1 2 2 1 1 0 1 2 1 0 1 0 0 1 1 1 1 1 1 1 1 1 0 1 1 0 2 0 2 0 0 0 2 0 0 2 0 1 1 2 2 2 1 0 1 0 2 0 2 2 1 1 1 0 0 0 0 0 1 0 1 0 0 1 0 2 1 0 0 0 0 1 0 0 0 0 0 0 0 0 2 0 0 0 0 1 1 0 0 2 0 2 0 1 1 2 0 0 1 1 0 1 0 1 0 1 1 0 1 2 0 1 2 0 0 0 0 1 1 1 1 0 1 0 0 1 1 0 0 1 2 0 1 2 2 0 2 1 2 1 1 0 0 0 2 1 2 1 1 1 1 0 1 0 0 0 0 0 0 0 1 0 0 2 2 0 0 0 2 0 0 0 0 0 0 0 0 0 2 0 0 1 0 0 0 0 0 0 0 0 1 0 0 1 0 0 2 0 0 0 0 0 0 0 2 0 0 0 0 2 1 0 0 1 0 2 2 1 1 0 1 0 1 1 0 0 0 0 2 0 0 0 1 2 1 0 0 1 0 0 0 1 2 1 1 1 0 2 2 2 0 0 1 1 0 0 1 0 0 1 0 0 0 1 0 2 0 1 2 1 2 0 0 0 2 2 2 0 2 1 0 0 1 0 0 1 0 0 2 0 0 1 0 1 1 1 1 1 0 0 1 1 0 0 0 0 0 1 0 1 1 1 1 2 2 0 0 1 0 0 1 2 0 0 0 0 0 0 0 2 2 0 0 1 0 0 0 0 2 2 2 2 0 0 2 0 0 0 1 1 1 1 1 1 2 0 1 1 0 0 0 1 0 1 1 0 1 2 2 0 0 1 1 0 2 0 0 2 1 2 2 1 2 2 2 2 2 2 1 1 0 1 1 1 0 0 0 1 2 0 1 0 1 1 2 0 0 1 0 0 2 0 0 0 1 0 1 1 1 0 1 0 1 1 1 1 1 1 1 1 0 1 2 0 0 0 0 2 2 0 0 2 0 1 2 1 1 1 1 2 0 1 0 0 0 2 0 2 0 0 0 1 0 1 1 1 0 1 0 1 2 2 2 2 1 1 0 0 1 0 2 1 1 1 0 1 0 0 0 1 1 0 0 0 0 0 0 1 1 0 1 0 1 1 0 2 2 0 0 0 0 0 0 1 1 0 0 1 2 0 0 0 0 0 0 0 0 2 1 0 1 2 1 0 0 1 1 1 1 1 1 1 1 0 1 0 1 1 0 0 0 1 0 0 0 0 0 0 1 1 1 1 2 1 2 0 0 1 0 0 1 0 2 1 0 2 0 1 0 1 1 0 0 1 1 0 0 0 1 0 1 2 0 0 0 0 1 0 0 0 0 1 1 0 0 0 1 0 0 0 2 2 1 1 0 1 1 1 0 0 0 0 0 2 0 0 0 2 0 1 1 1 1 2 0 0 1 0 0 1 0 1 0 1 1 1 0 1 0 0 1 1 1 0 1 0 0 0 0 0 0 0 1 0 0 1 0 0 0 0 2 0 0 0 0 0 0 0 0 0 0 2 1 0 1 0 0 0 2 1 0 0 2 2 1 2 0 0 0 0 0 0 0 1 1 2 0 0 1 0 1 0 1 2 2 2 0 0 2 2 2 0 0 2 0 2 0 2 0 0 2 1 2 1 0 1 0 0 1 0 2 2 0 1 2 2 2 2 0 2 1 0 0 2 0 0 0 2 0 0 0 1 0 0 0 0 0 0 0 0 0 0 0 0 0 0 2 2 0 0 1 0 1 0 0 0 2 0 0 0 0 0 2 0 2 0 0 0 0 2 1 1 0 1 0 2 1 1 2 0 0 0 1 1 1 1 0 0 0 0 2 0 2 0 1 0 0 1 2 0 2 0 2 0 2 2 1 0 1 1 1 1 0 0 1 1 0 0 2 1 0 2 1 2 1 0 0 0 0 0 0 0 0 0 2 0 0 0 0 0 0 0 0 1 1 0 0 0 1 2 2 0 1 2 0 2 2 0 0 0 2 0 1 0 1 2 1 0 0 0 0 2 0 0 1 0 0 1 0 0 0 0 0 1 0 1 1 0 0 0 2 0 0 0 1 1 1 0
20 0 0 0 0 1 1 1 2 0 2 0 0 0 0 0 0 1 2 0 0 1 1 1 1 1 2 0 1 2 1 1 1 2 1 2 1 1 1 0 0 0 0 0 2 1 0 0 1 1 1 0 0 0 1 1 0 0 1 2 0 1 0 1 0 0 1 0 2 1 0 2 2 0 2 2 2 2 1 0 0 2 0 0 0 0 0 1 2 2 0 1 0 1 1 1 0 0 0 1 1 1 1 0 1 1 2 0 0 2 1 1 0 2 2 2 0 0 0 0 2 0 1 1 1 1 1 0 0 0 0 0 0 0 0 0 0 0 0 0 1 0 0 0 0 0 0 0 2 1 1 1 0 0 2 0 1 0 0 1 1 0 1 2 2 2 1 0 2 2 0 0 1 0 0 1 0 0 0 0 0 1 1 2 1 2 1 1 0 0 1 1 2 0 2 0 1 0 0 0 0 0 1 0 2 0 1 1 1 0 1 1 1 0 2 0 0 0 2 2 1 0 2 2 0 0 2 0 1 2 0 0 0 0 2 0 0 2 2 0 0 0 1 1 0 1 0 0 0 0 0 0 1 0 0 0 0 0 0 0 0 0 0 0 2 0 0 0 0 0 0 2 1 1 0 0 0 0 1 0 0 1 0 2 2 1 1 2 0 2 2 1 1 0 2 1 1 1 1 2 0 0 1 1 0 0 1 1 2 0 0 2 0 2 1 1 2 0 0 0 1 1 2 1 0 0 0 2 0 0 2 1 0 1 0 0 0 2 0 2 0 1 2 1 1 0 1 1 1 0 0 1 1 1 0 1 1 1 0 2 0 0 0 0 0 0 1 2 1 1 1 1 0 0 0 0 0 1 1 0 0 1 0 1 2 1 1 0 0 0 1 1 0 0 1 1 0 1 1 0 0 0 0 1 1 0 1 0 0 0 1 0 1 1 1 2 1 0 1 1 0 1 0 0 1 2 1 0 1 1 0 0 0 1 1 0 0 0 0 0 1 2 1 1 1 2 1 0 1 0 0 1 1 2 1 0 1 0 0 0 1 1 0 1 0 1 1 1 0 1 1 1 1 1 1 0 0 0 2 0 1 1 0 1 2 1 0 1 2 0 1 1 0 2 0 0 0 0 1 0 1 1 2 2 0 1 1 0 1 1 0 1 0 1 1 1 0 2 2 2 2 0 0 2 1 0 0 0 0 0 0 1 0 1 1 0 2 1 0 0 1 2 0 0 1 0 1 0 2 2 0 1 1 0 1 1 0 0 0 1 0 0 1 2 0 1 1 2 1 1 1 1 0 0 0 1 2 0 0 2 0 0 0 1 0 0 1 2 2 1 0 0 1 0 0 0 0 1 1 1 0 1 1 0 0 1 1 0 0 2 1 1 1 1 1 1 1 0 0 0 0 0 1 1 0 0 1 2 0 0 0 0 0 0 1 0 2 2 1 1 1 0 0 0 1 0 2 2 0 0 2 2 0 0 1 0 0 0 1 1 1 0 1 1 0 0 0 2 0 0 0 0 1 0 0 0 1 0 1 0 0 1 0 1 1 1 2 1 0 1 1 1 1 0 2 0 0 2 0 2 1 1 0 0 1 0 1 1 1 1 1 0 1 1 0 1 2 2 1 1 0 0 1 0 1 1 1 0 0 0 0 1 0 1 0 1 2 0 0 1 0 0 0 0 0 2 0 1 2 1 0 1 0 0 0 0 1 0 0 0 0 0 1 1 1 1 2 1 1 1 2 0 0 0 1 2 2 1 0 1 1 0 0 0 0 2 0 2 1 2 0 1 2 1 1 0 0 0 0 1 0 2 0 0 1 2 0 1 0 0 0 0 1 1 1 2 0 0 2 2 2 2 2 2 0 0 0 2 0 0 1 2 2 1 0 2 0 2 2 0 0 2 1 1 1 1 1 2 2 1 1 1 0 0 2 0 0 0 0 0 0 1 0 0 0 1 2 0 1 0 0 0 0 2 2 2 0 0 2 2 2 2 2 0 0 0 1 1 1 1 0 0 0 0 2 0 2 0 0 0 0 2 1 0 1 2 0 0 1 2 1 0 0 0 1 1 0 2 2 0 0 2 2 1 1 1 1 1 0 0 0 1 1 2 1 0 1 1 1 0 0 0 1 1 1 0 0 1 1 0 2 0 1 0 0 0 2 2 0 0 1 1 0 1 0 1 1 0 1 1 1 0 0 0 0 1 1 0 1 0 0 0 0 0 0 0 0 0 1 0 0 0 0 0 0 0 0 2 2 0 2 1
21 0 0 0 0 0 0 2 1 0 1 0 1 1 0 0 0 0 1 0 0 1 0 2 2 0 0 0 0 2 2 0 0 1 1 0 2 1 0 0 0 2 0 0 1 0 0 0 2 0 0 0 0 0 2 2 0 0 0 2 0 0 0 2 1 1 1 1 2 1 1 0 2 0 1 2 2 0 1 1 0 2 0 1 1 0 0 1 2 2 1 1 1 0 0 2 0 1 1 0 2 0 0 1 1 0 2 0 1 1 0 0 0 2 2 2 0 0 1 0 0 1 1 1 1 1 1 1 0 1 0 0 1 0 0 0 1 1 0 1 0 0 0 0 0 0 0 0 0 0 0 2 0 0 0 0 0 2 0 0 1 1 1 2 1 2 2 2 0 2 0 0 1 1 0 1 0 0 0 0 0 0 2 2 0 2 2 1 1 0 2 2 2 1 2 0 1 0 0 0 0 1 0 1 2 0 1 0 0 0 1 0 2 0 1 1 1 1 0 0 0 0 2 2 0 0 1 1 1 2 0 0 1 1 1 0 1 2 2 1 0 1 2 2 0 2 0 0 1 1 1 1 1 0 0 2 1 1 0 0 0 0 0 0 0 0 0 0 2 2 0 1 0 0 0 0 0 1 1 1 1 1 0 1 1 1 1 1 0 2 0 0 1 0 2 1 1 0 1 2 0 1 1 1 0 0 0 2 1 0 0 1 0 2 1 1 2 0 1 1 0 2 2 2 0 0 0 2 0 1 2 1 1 1 0 1 1 1 1 1 0 1 1 2 1 0 0 0 2 2 2 0 1 0 1 1 0 2 0 1 0 0 2 0 2 0 1 2 1 1 1 1 0 0 0 0 0 1 1 1 1 0 0 1 1 1 1 0 0 0 0 1 0 0 1 1 0 0 0 0 0 0 0 0 0 0 0 0 0 0 1 0 2 2 2 2 0 1 0 0 0 2 1 0 1 1 2 1 2 0 0 1 1 1 1 2 0 0 0 0 1 1 1 1 0 1 1 0 1 0 0 1 0 1 0 0 0 2 0 2 1 1 1 1 0 1 1 0 0 0 0 0 1 1 1 1 1 0 1 1 2 0 0 2 1 1 1 1 2 0 2 2 1 1 1 0 0 2 2 0 1 0 1 1 0 0 1 1 1 1 1 1 0 0 0 1 0 1 1 2 2 0 0 2 1 0 0 1 1 1 1 0 0 1 0 0 0 1 1 1 0 1 0 2 1 2 1 0 2 2 1 0 1 1 1 1 0 0 1 0 0 0 1 2 0 1 1 1 1 0 0 2 0 0 0 0 1 2 0 2 2 0 0 1 0 0 1 1 1 0 0 0 1 0 0 0 0 2 2 2 0 2 0 0 2 2 1 0 0 0 0 0 1 1 1 1 1 0 0 0 0 0 0 0 0 0 2 1 0 0 1 0 0 0 1 0 1 1 2 0 1 1 1 1 2 0 1 1 0 0 1 2 0 0 1 0 0 0 1 1 0 1 1 1 0 1 0 1 0 0 1 2 1 0 0 1 1 0 0 0 0 1 0 1 2 2 1 1 1 1 1 0 0 0 0 0 0 1 0 0 0 0 0 0 2 0 2 2 0 0 0 0 0 2 0 1 1 1 1 1 0 0 0 0 0 2 0 0 0 1 0 1 0 0 0 1 0 0 1 2 0 1 0 1 2 0 1 0 0 0 0 0 0 0 0 0 1 0 1 1 0 0 1 2 0 0 2 1 1 2 0 0 2 1 1 0 1 0 2 0 0 2 1 0 1 1 1 1 1 2 1 1 2 1 1 0 0 1 0 2 0 1 0 0 0 0 1 1 0 1 0 0 1 0 1 1 1 0 1 0 0 0 1 2 0 0 0 1 0 0 0 1 0 0 0 1 0 1 0 0 1 1 0 1 1 0 1 0 0 0 2 2 0 0 1 0 1 0 1 1 0 1 0 0 0 1 1 2 2 1 0 0 1 1 0 0 0 1 0 1 0 0 2 0 0 0 0 1 0 2 0 0 0 1 2 0 2 0 0 2 1 0 2 0 2 0 1 1 1 1 0 0 1 1 1 1 1 1 2 1 0 1 1 1 0 1 1 1 0 0 1 1 0 2 0 0 0 1 2 0 0 0 2 1 1 0 0 0 0 0 0 2 1 2 1 0 1 2 0 1 1 1 1 0 1 1 0 0 0 0 1 0 1 0 1 1 0 1 2 0 0 1 0 1 0 0 1 1 0 1 1 1 0 1 0 0 0 0 0 0 0 0
22 0 0 0 0 0 1 2 0 0 0 0 0 1 1 1 1 1 1 2 2 0 0 0 0 0 1 0 0 2 2 0 1 1 1 2 0 1 0 0 0 2 2 2 2 0 2 0 0 2 1 0 0 0 1 1 0 1 0 1 1 2 0 2 0 2 0 1 2 1 1 1 2 0 1 2 2 0 1 1 0 2 0 1 1 0 0 0 2 2 0 0 0 2 1 1 0 0 0 0 1 1 1 0 1 1 2 0 1 1 1 1 0 1 1 1 1 0 0 0 1 1 1 1 1 1 1 0 1 0 0 0 0 0 0 0 0 0 2 0 2 0 0 1 1 2 0 0 0 0 0 1 0 0 0 0 0 2 0 1 0 0 2 0 0 1 2 0 1 2 0 0 0 1 0 0 0 2 1 1 1 1 1 2 0 1 2 2 2 1 1 2 1 1 1 0 0 0 0 1 1 1 0 1 2 0 2 1 0 0 2 0 1 0 1 0 0 0 0 0 0 0 1 2 0 0 0 0 0 0 1 1 1 0 1 0 0 2 2 0 0 0 2 2 0 2 0 0 0 0 0 0 0 1 0 1 0 0 0 1 1 1 1 1 2 0 1 0 2 1 1 1 1 1 0 0 0 1 2 1 1 0 1 1 2 1 1 1 0 1 1 1 2 0 2 0 2 1 0 1 0 0 1 0 0 0 0 1 1 0 0 2 0 1 1 1 2 0 1 1 0 2 2 1 0 0 1 0 1 1 2 1 1 1 0 0 0 0 2 0 0 0 2 1 0 0 0 2 2 0 0 0 1 1 0 1 1 1 1 0 0 0 2 0 1 1 0 2 2 0 0 2 2 2 0 0 0 2 0 1 1 2 0 0 1 0 0 0 0 1 0 0 1 0 2 0 0 1 1 1 1 1 0 2 1 1 1 1 0 0 0 1 0 0 0 1 1 1 1 0 0 1 1 2 0 0 0 0 0 0 0 0 0 1 0 1 0 1 0 0 0 2 2 0 0 1 2 0 2 0 0 2 1 1 1 1 1 1 0 1 2 2 0 0 0 2 0 1 0 1 0 0 2 0 1 1 1 0 2 0 0 2 0 1 1 0 1 0 1 1 1 0 1 1 1 0 0 1 1 0 1 0 1 1 1 1 1 0 0 1 0 1 1 1 1 1 0 2 1 0 0 1 2 1 0 0 1 1 1 1 1 0 0 0 0 0 0 0 0 2 0 0 0 1 1 1 1 1 1 2 1 0 1 0 2 0 1 0 0 0 0 0 0 1 1 0 0 1 1 0 1 2 0 0 0 0 2 1 0 2 2 0 0 1 0 0 1 2 1 0 0 1 1 0 0 1 1 0 0 0 1 2 1 0 1 1 1 0 0 1 0 0 0 0 1 1 0 0 1 0 0 1 1 1 0 0 1 1 0 0 1 0 1 1 2 0 1 0 2 0 0 0 0 0 2 0 1 0 0 1 0 1 1 1 1 1 0 0 2 0 0 0 0 2 0 0 0 2 1 1 0 2 1 0 0 0 0 0 0 0 1 2 1 0 0 1 1 0 0 2 2 0 0 0 0 0 0 2 0 1 0 1 0 0 1 0 1 1 0 0 1 0 0 1 1 1 1 2 2 1 0 0 2 0 0 1 1 0 1 0 0 0 0 0 0 0 1 0 0 1 0 0 0 0 1 0 0 0 0 0 0 0 0 0 2 1 1 0 2 0 0 1 1 1 0 0 2 2 1 2 0 1 0 0 1 1 1 2 0 2 1 1 1 1 0 1 0 1 1 2 1 1 2 2 1 0 0 0 0 0 0 1 0 0 2 0 2 0 0 1 0 0 1 1 1 2 0 1 2 2 1 2 1 2 0 0 0 2 0 0 1 2 0 0 0 2 0 1 0 0 0 0 0 0 0 0 0 0 0 0 2 2 0 0 2 0 0 0 1 0 1 0 0 1 0 0 2 0 1 0 0 0 1 1 2 2 0 2 1 2 1 1 2 1 1 1 0 1 0 1 1 0 0 0 2 0 2 0 0 0 0 1 2 1 2 0 1 0 0 0 0 0 0 0 0 2 0 0 1 1 0 0 1 1 0 1 1 0 0 0 1 2 0 2 1 0 0 0 2 1 0 0 1 2 1 1 0 1 1 0 2 0 1 2 1 0 1 1 1 0 0 2 1 0 1 1 0 1 1 2 0 1 0 0 0 2 0 0 0 0 0 0 0 0 0 0 0 0 0 1 1 0 0 0 1 0 0 2 2 0 0 0
23 0 0 0 0 0 0 2 0 1 1 1 0 1 1 1 0 0 0 2 1 1 0 2 2 1 1 0 0 2 1 0 1 1 1 0 2 1 0 0 0 0 1 1 1 1 0 0 1 1 1 0 1 1 0 0 0 0 0 0 1 1 0 1 0 0 1 1 2 0 0 2 1 0 1 2 2 2 2 0 1 2 1 1 2 0 0 0 1 1 0 0 0 1 0 0 0 0 0 0 1 0 1 0 1 1 2 2 1 1 0 1 1 2 2 2 1 0 0 0 2 0 2 2 2 2 2 0 1 0 0 0 1 0 0 0 0 0 0 2 0 0 0 0 0 1 0 0 0 0 0 1 0 0 1 0 0 1 0 1 1 1 2 2 1 2 1 1 1 2 0 0 0 2 1 1 0 0 0 1 0 1 1 2 0 1 2 2 2 2 0 2 1 0 1 0 1 0 0 0 0 1 0 0 2 0 2 0 1 0 1 2 0 0 2 1 1 1 1 0 1 1 2 2 0 0 0 0 0 2 1 1 1 0 2 0 0 2 2 0 0 0 2 2 0 2 0 0 0 0 0 0 0 1 0 2 2 0 0 0 0 0 0 0 1 0 1 0 2 1 0 0 1 1 1 0 0 0 2 0 0 1 0 2 2 1 1 0 0 1 0 0 0 1 0 0 0 1 0 1 0 0 1 1 1 0 0 2 0 0 0 1 0 1 2 1 2 0 1 1 0 1 0 1 1 0 1 1 1 1 0 0 1 1 0 0 0 2 0 1 1 2 2 0 1 0 0 0 1 0 0 1 2 1 0 0 1 2 0 0 1 1 1 0 0 1 0 2 2 0 0 2 1 1 0 0 0 0 0 0 1 2 0 0 1 1 1 0 0 0 1 1 1 0 2 0 1 0 0 0 0 0 0 0 0 0 1 0 0 0 1 0 1 1 1 1 0 1 0 1 0 2 1 0 0 0 0 1 2 0 0 1 0 1 0 1 0 1 0 1 2 0 2 0 1 2 2 0 0 0 0 0 1 1 1 1 1 2 2 2 0 1 1 1 0 0 2 0 0 1 1 1 2 1 1 0 0 0 2 0 0 0 0 1 2 0 0 2 2 0 1 2 0 1 1 0 0 0 1 0 1 1 1 1 0 1 2 0 0 1 0 1 1 1 1 1 0 1 1 2 2 0 1 2 1 0 0 1 1 1 1 0 0 0 2 0 1 1 1 1 1 2 0 0 0 2 0 1 1 1 0 0 0 1 2 0 0 1 0 1 0 0 0 1 0 0 0 1 1 0 1 1 0 0 0 0 1 2 0 2 2 0 0 1 1 1 2 1 1 1 0 2 1 0 1 2 0 1 1 0 2 1 0 1 2 2 0 0 0 2 1 0 0 0 0 0 0 0 0 0 0 1 0 0 0 1 2 2 0 0 1 0 0 0 1 0 2 1 1 1 0 1 0 1 2 0 1 1 0 1 0 2 0 0 1 0 0 0 2 0 0 0 1 0 2 2 1 1 0 0 0 0 0 0 2 0 0 0 0 0 1 1 1 1 2 2 1 1 0 0 1 1 0 1 0 0 0 1 0 1 1 0 0 0 2 0 2 1 0 0 2 1 0 0 0 1 0 1 2 2 0 0 0 0 0 2 0 1 0 0 0 2 0 0 0 0 0 0 1 1 0 1 0 1 1 1 0 1 0 0 0 0 1 0 0 1 1 0 2 0 0 0 0 0 0 2 2 2 2 2 1 0 0 0 2 1 1 2 0 2 1 0 1 0 0 2 0 2 0 2 0 2 2 1 1 0 0 1 0 1 0 2 0 0 1 1 1 1 1 0 0 0 2 0 2 2 0 0 2 2 2 1 1 2 0 0 0 2 0 0 2 2 1 1 0 2 0 1 0 0 0 0 0 0 0 0 0 1 1 0 1 1 0 0 1 0 1 0 0 0 2 0 1 0 1 0 1 0 1 1 0 0 0 2 1 1 0 0 1 1 1 1 2 0 0 0 0 1 1 1 0 0 0 0 2 0 2 0 0 0 0 2 1 0 2 1 1 1 0 0 0 0 0 0 1 1 0 1 2 1 0 1 1 0 0 2 2 2 0 0 2 0 0 1 0 0 0 1 1 0 0 0 1 2 0 1 0 0 1 0 1 0 2 0 0 0 1 1 1 0 0 2 1 0 0 0 0 2 2 0 0 0 0 0 0 1 0 1 2 0 0 0 0 2 0 1 2 0 0 1 0 0 0 1 1 0 0 0 0 0 0 2
24 0 0 0 0 0 2 2 1 0 1 1 1 1 0 0 0 1 1 1 1 0 0 2 2 1 1 0 0 1 1 1 2 2 0 0 2 2 0 0 2 0 0 0 0 2 0 0 2 0 0 0 0 0 1 2 0 0 0 1 0 1 0 2 0 1 1 0 0 0 0 0 2 1 2 2 2 1 2 0 0 1 0 0 0 0 0 0 1 1 0 0 0 1 1 2 1 2 0 2 0 0 2 0 0 0 2 0 1 1 0 1 1 1 1 1 0 0 1 0 1 0 0 0 0 0 0 2 0 2 0 0 0 0 0 0 0 0 0 2 0 0 0 0 0 0 0 0 1 1 0 0 1 0 0 0 1 1 0 0 1 0 1 2 1 2 1 1 1 2 0 0 2 1 0 1 0 1 0 1 1 1 1 2 0 1 2 0 0 0 1 1 2 1 2 0 0 0 0 1 0 1 1 0 2 0 0 0 0 0 2 0 1 0 2 0 0 0 2 1 2 1 2 2 0 0 1 0 0 0 1 1 0 0 1 1 0 2 2 0 0 0 2 1 1 2 1 0 0 0 0 0 0 0 0 2 0 0 1 0 0 0 0 0 2 1 0 0 1 0 1 0 1 1 0 0 0 0 1 0 0 1 1 2 2 0 2 0 0 2 1 1 1 0 1 1 1 1 0 1 0 0 1 1 0 0 0 1 0 0 0 0 0 0 0 1 2 0 2 2 0 2 0 2 1 0 1 0 2 0 2 1 1 0 0 0 0 0 2 0 0 0 1 1 0 1 1 1 2 1 1 0 2 1 0 0 0 1 0 2 0 0 2 0 2 1 0 1 2 0 0 2 1 1 0 0 0 0 0 0 2 0 0 0 2 1 1 0 0 1 0 0 2 0 2 0 2 0 0 1 0 1 0 0 0 0 2 0 0 0 1 0 0 0 0 1 1 0 1 0 1 0 1 1 0 1 2 2 2 0 0 1 0 0 0 1 0 0 0 0 1 1 2 0 1 1 1 0 1 0 0 1 0 2 1 0 1 2 2 0 0 1 2 1 0 1 1 1 0 1 1 1 2 1 0 0 0 0 2 0 1 2 0 1 2 1 0 0 1 0 0 1 0 2 2 0 0 0 1 1 1 1 2 1 0 0 2 0 0 1 0 1 0 1 1 1 0 1 0 1 1 1 2 2 0 1 0 0 0 2 0 2 0 1 0 0 2 0 0 1 0 0 0 0 1 2 0 2 0 1 0 0 1 0 1 1 0 1 0 1 1 0 0 1 0 0 0 2 1 0 1 1 0 0 0 0 0 0 0 2 1 0 1 1 0 0 1 2 1 1 0 2 1 0 1 0 0 0 0 0 0 2 1 0 1 1 2 0 0 2 0 0 0 0 1 1 0 0 0 1 0 1 0 0 0 0 1 1 0 0 1 0 1 1 2 0 0 2 2 0 2 0 0 2 2 0 1 1 0 2 0 2 0 0 1 0 0 1 2 0 0 0 0 1 1 1 1 1 1 1 1 1 1 0 0 0 1 0 0 0 0 1 1 1 1 2 1 1 0 1 1 0 0 0 0 0 0 2 0 2 0 2 0 0 1 0 2 2 0 0 1 0 0 2 0 1 1 2 0 0 0 1 1 0 0 1 1 1 1 1 0 1 0 0 0 1 1 0 1 2 1 2 0 0 0 1 0 0 1 0 0 1 0 0 0 2 0 0 2 2 0 0 1 1 0 0 2 2 1 2 0 0 1 1 0 0 1 0 1 0 0 2 1 0 0 2 0 1 2 2 1 0 2 1 1 0 1 0 0 1 0 2 0 0 1 0 0 0 0 0 0 0 1 1 1 2 0 1 2 2 2 2 2 2 0 0 0 0 0 1 1 1 1 0 0 1 1 1 1 0 0 1 0 0 1 0 1 1 1 0 1 1 0 0 0 1 0 2 0 0 1 0 0 0 0 1 0 0 1 2 0 0 2 0 2 2 0 0 1 1 1 1 2 0 0 0 1 2 1 1 1 0 0 0 2 0 2 0 0 0 0 2 2 1 2 0 1 1 0 1 0 0 0 0 1 0 0 2 2 2 0 2 2 1 0 2 1 1 0 1 0 2 0 2 0 0 0 1 1 0 0 0 1 1 0 1 0 0 0 0 1 0 2 0 0 1 1 2 0 1 1 0 1 0 1 1 1 0 1 1 1 0 0 0 0 2 0 2 2 0 0 0 0 2 0 0 2 0 0 0 0 0 0 0 0 0 0 1 0 0 0 0
25 1 0 0 0 0 0 2 0 1 1 0 1 1 1 1 0 2 1 1 1 1 1 1 1 1 1 0 1 2 2 0 1 1 0 1 1 0 0 0 0 1 0 0 0 0 0 0 2 0 0 0 0 0 1 2 0 0 0 0 2 2 1 2 0 2 0 1 1 1 1 2 1 1 1 2 2 1 2 0 0 2 0 0 0 0 0 1 2 2 1 1 0 1 1 1 0 1 0 1 0 0 0 0 1 0 2 2 2 0 0 2 0 1 0 0 0 0 0 0 2 0 1 1 1 1 1 1 0 2 0 0 0 0 0 0 0 0 0 0 1 0 0 0 0 0 1 0 1 0 1 1 1 0 2 0 0 0 1 0 0 0 1 2 1 2 1 0 1 1 1 0 1 1 1 2 1 0 0 0 0 0 2 2 0 2 2 2 0 0 1 2 2 0 1 1 0 0 0 0 0 0 0 1 2 0 1 1 0 0 1 1 0 0 0 1 1 0 2 0 2 2 1 1 1 0 1 1 1 1 1 1 0 1 0 0 1 1 1 0 0 0 2 2 0 2 0 0 0 0 0 0 1 1 1 2 1 1 1 1 1 1 0 0 0 0 1 0 2 0 0 1 1 0 0 0 0 0 1 0 0 1 1 2 1 0 2 2 0 2 1 1 1 0 2 1 0 1 1 0 0 1 2 0 0 0 0 1 0 0 0 1 0 1 1 0 2 0 1 1 1 1 1 1 0 0 0 1 1 1 2 1 1 2 0 0 1 2 0 1 0 0 2 1 1 0 0 1 2 1 0 0 1 0 1 1 1 2 0 1 0 0 0 0 0 1 0 1 2 0 0 2 0 0 0 0 0 2 0 0 0 2 0 0 1 0 1 0 0 0 0 1 1 0 1 1 0 0 1 1 1 1 0 0 0 0 0 0 0 0 0 1 1 1 1 1 0 1 0 1 0 2 1 0 1 1 2 0 2 1 0 1 0 1 1 0 0 1 0 0 1 0 0 2 1 2 1 1 2 0 0 1 1 1 1 1 1 2 1 1 2 2 0 0 0 0 1 1 0 0 0 1 2 0 2 0 2 1 2 0 1 2 0 0 2 0 0 0 1 1 0 1 0 2 1 1 1 0 1 1 1 1 1 1 1 1 1 0 1 1 1 0 0 1 2 0 0 1 0 1 1 1 0 2 1 1 0 1 1 1 1 1 0 1 0 0 0 1 1 1 0 1 0 2 2 1 2 1 1 2 0 0 0 0 2 0 0 2 0 1 0 0 0 2 2 0 0 1 0 1 0 1 1 0 1 0 2 2 0 0 2 0 0 2 0 0 2 1 0 0 0 0 0 0 0 0 0 0 0 0 1 2 1 0 0 2 0 0 0 2 1 0 1 2 1 1 1 0 1 0 0 1 1 1 0 1 2 2 0 0 1 0 1 0 1 0 1 2 2 0 0 1 0 0 2 0 2 0 0 1 0 2 0 0 2 0 0 0 2 0 0 0 1 1 1 1 0 1 0 0 1 0 1 0 0 0 0 0 2 0 0 0 0 1 2 2 1 1 0 1 1 0 0 0 0 0 1 2 0 0 0 1 0 0 1 0 1 1 0 2 0 0 0 2 0 0 1 1 0 0 0 0 1 0 0 2 0 0 0 0 0 1 0 0 0 0 1 0 0 0 0 0 0 0 1 0 0 0 1 1 1 1 0 1 0 0 0 0 1 1 0 0 1 1 0 1 1 2 2 1 0 0 0 1 0 1 2 1 1 1 1 1 0 1 1 1 1 2 2 2 0 0 2 2 2 0 0 0 0 1 0 2 0 0 1 0 2 0 0 1 0 0 1 1 1 2 0 1 2 2 2 2 2 2 0 0 0 2 0 1 1 2 1 0 0 0 0 1 0 0 0 0 0 0 1 0 0 0 0 0 2 2 0 0 0 1 0 0 1 1 1 0 0 0 0 1 2 0 1 1 0 0 1 1 2 1 0 1 1 2 2 2 2 0 0 0 1 2 0 1 1 0 1 0 2 0 2 0 0 0 0 0 2 2 2 1 0 0 0 1 0 0 0 0 1 1 0 1 1 0 1 0 2 2 0 1 1 2 0 0 1 1 1 2 1 0 0 0 0 1 0 0 0 2 0 0 0 1 1 1 1 0 0 2 2 0 2 2 0 2 1 0 2 0 2 0 1 0 1 0 1 0 0 0 0 1 1 0 1 0 0 1 0 1 0 0 1 0 1 0 0 0 0 1 0 0 0 0 0 0 0 1
26 1 0 0 0 0 1 2 0 2 2 0 0 1 1 1 0 0 0 1 1 1 0 2 2 0 0 0 1 2 2 0 2 2 2 1 1 1 0 0 0 2 0 0 0 0 0 0 0 2 1 0 0 0 1 0 0 0 1 2 0 2 0 1 0 1 1 1 2 0 0 1 2 0 1 2 1 2 2 0 1 2 1 1 2 0 0 1 2 2 0 1 1 2 1 2 0 2 0 2 1 0 1 0 0 0 2 0 1 2 0 1 1 2 2 2 0 0 0 0 2 0 0 0 0 0 0 0 1 0 0 0 0 0 0 0 0 0 0 0 0 0 0 0 0 0 0 1 1 1 0 0 0 0 1 0 0 0 0 0 1 1 2 2 1 2 2 1 0 1 1 1 1 1 0 1 0 1 0 0 1 0 1 2 0 1 2 0 0 0 1 1 0 0 0 0 0 0 0 1 0 1 0 0 2 0 1 2 1 0 1 1 1 0 2 0 0 1 2 1 2 1 2 2 0 0 2 0 0 2 0 0 1 1 1 1 0 2 1 1 0 1 2 0 0 0 0 0 1 1 0 0 0 0 0 1 1 0 0 0 0 0 0 0 0 0 0 0 2 1 0 1 0 0 0 0 0 1 0 0 0 0 0 2 2 0 2 1 0 2 2 1 2 0 2 0 2 0 0 1 0 1 2 0 0 1 0 2 0 0 0 2 0 2 1 0 1 1 0 0 1 1 1 1 0 0 0 2 0 1 2 1 0 2 0 0 0 1 1 1 0 1 2 2 1 0 0 0 2 2 2 0 2 0 0 0 2 1 0 0 0 0 2 0 2 0 1 2 1 1 1 1 0 0 0 0 0 0 0 0 1 0 0 2 1 0 1 0 0 1 0 0 1 0 1 1 1 0 0 1 0 2 0 1 1 0 0 0 1 0 1 1 1 1 2 2 0 0 1 0 0 0 1 2 0 0 1 1 2 0 2 0 1 1 1 1 0 1 0 0 1 1 2 0 0 0 2 0 1 0 0 1 2 2 2 2 2 2 1 0 1 2 0 0 0 2 0 1 0 0 0 1 2 0 0 1 0 0 2 0 2 2 0 2 0 0 1 1 2 0 1 2 0 1 2 0 0 1 1 1 1 1 1 1 1 1 1 1 0 0 0 2 1 1 1 1 0 1 1 1 1 1 0 2 1 1 0 1 1 2 0 1 1 0 0 0 0 1 0 1 0 1 0 1 2 1 1 2 0 0 0 0 0 0 2 0 1 0 1 0 0 1 0 1 0 0 0 1 0 0 0 0 0 0 0 0 1 2 0 0 2 0 0 2 0 0 2 1 0 0 1 0 1 0 1 0 0 1 1 0 1 1 1 0 1 1 0 0 0 0 0 0 0 0 0 0 0 0 0 0 0 0 0 0 0 1 2 1 0 0 2 0 0 0 1 1 1 0 2 0 0 0 1 1 2 0 2 1 1 2 0 1 0 1 2 0 0 1 2 0 0 0 0 1 1 1 0 1 0 0 1 0 0 0 0 1 1 0 1 0 0 1 0 0 2 2 2 1 0 1 0 1 0 0 1 0 0 2 0 1 0 1 0 1 1 1 1 1 1 0 1 0 0 2 0 0 1 0 1 1 0 0 1 0 0 1 1 1 0 0 0 2 1 0 0 1 1 0 1 2 1 1 0 0 0 1 0 1 2 1 1 1 0 0 1 0 0 0 2 1 0 0 1 1 0 0 2 2 2 1 0 0 0 0 0 0 1 1 1 0 0 1 1 0 0 2 0 1 1 1 0 1 2 2 2 0 0 0 0 1 0 2 0 0 2 2 1 0 0 1 0 0 1 1 1 2 0 0 1 1 1 1 1 2 0 0 0 2 0 0 0 2 0 0 0 1 0 0 1 1 1 1 0 0 0 0 0 1 1 0 1 1 0 0 2 0 0 2 0 0 1 0 1 0 1 1 2 0 2 1 0 0 1 1 1 2 0 0 1 2 2 2 1 0 0 0 1 1 0 1 2 0 0 0 1 0 1 0 0 0 0 2 2 0 2 0 2 1 0 0 0 0 0 0 1 1 0 1 2 2 0 0 1 1 0 1 2 1 0 1 2 1 0 1 0 0 0 2 2 0 1 1 2 1 0 0 0 0 0 0 1 1 1 0 0 0 1 2 0 2 0 2 1 0 2 0 1 0 0 0 0 0 0 0 0 2 0 0 0 0 0 0 0 1 0 1 1 0 1 0 0 0 0 2 1 0 0 0 0 0 1 1
27 0 0 0 0 0 0 2 0 0 0 1 0 0 0 0 0 2 1 1 1 1 1 1 1 1 1 0 1 2 1 1 0 1 1 1 2 2 0 0 2 0 0 1 2 2 2 0 2 1 0 0 0 0 2 1 1 1 0 0 1 1 0 1 0 2 0 1 1 0 0 0 2 0 2 2 2 2 2 0 0 2 1 0 1 0 0 1 1 1 0 1 1 1 0 1 0 1 0 1 1 0 2 0 0 0 2 1 1 1 1 2 0 1 1 1 0 0 1 0 1 0 1 1 1 1 1 0 1 0 0 0 0 0 0 0 0 1 1 1 1 0 0 0 0 1 0 0 0 0 0 0 0 1 1 0 0 1 0 0 1 1 0 2 1 1 1 0 1 2 0 0 0 2 0 0 0 0 0 0 0 0 1 1 0 1 1 1 1 1 1 2 1 1 1 1 1 0 0 0 0 0 0 1 2 1 1 1 1 0 0 2 2 0 2 1 1 0 2 2 2 0 2 2 0 0 1 0 0 1 0 0 0 0 2 1 1 2 2 0 0 0 2 1 0 1 0 0 0 0 0 0 2 1 0 1 0 0 0 1 1 1 0 0 0 0 0 1 1 0 0 0 2 2 0 1 0 0 2 1 0 0 1 2 2 0 2 1 0 2 1 0 1 0 1 1 1 0 0 1 0 0 2 1 0 0 0 2 0 1 0 2 0 2 1 0 2 1 0 0 2 2 1 1 1 0 0 2 0 2 2 2 1 1 0 0 0 2 0 0 0 0 0 2 1 0 0 0 2 1 1 0 1 1 0 1 2 1 0 2 0 0 2 0 2 0 1 1 1 1 1 1 1 1 0 0 0 0 1 0 1 1 0 0 1 0 0 0 0 1 1 0 1 0 1 1 0 2 0 0 0 1 0 1 1 0 1 0 0 1 0 2 1 1 1 1 0 0 1 0 0 0 0 1 0 1 1 0 2 1 1 0 2 2 2 2 0 1 1 0 1 0 2 0 1 1 2 0 0 0 0 1 0 1 0 0 0 1 0 1 1 1 1 0 1 2 0 0 0 0 0 1 1 1 0 2 0 1 2 0 1 2 0 1 2 1 0 2 2 0 1 2 0 2 0 0 0 1 1 1 1 1 2 2 0 1 2 0 0 2 0 0 1 2 2 0 0 1 0 1 1 0 0 1 0 1 1 0 0 1 0 1 0 0 1 0 1 0 0 1 0 1 0 0 1 2 2 0 2 2 1 0 1 0 2 0 2 0 0 2 0 0 1 0 0 0 0 1 1 0 0 1 0 0 0 0 1 1 0 1 2 0 0 0 0 0 0 0 0 0 0 1 0 0 0 2 0 0 0 0 1 2 1 0 1 2 1 0 0 0 2 0 0 0 0 0 0 0 0 0 1 1 2 2 0 0 0 2 0 0 1 0 1 1 1 0 2 0 2 0 1 0 1 1 2 0 1 0 1 1 0 2 1 0 1 0 0 0 0 1 1 0 2 0 1 1 0 2 0 0 1 0 1 0 0 0 1 1 1 1 2 0 2 0 2 2 2 1 0 0 1 2 0 0 0 0 0 2 0 0 0 1 0 0 2 0 2 2 0 1 0 0 1 1 1 0 0 1 1 1 0 1 0 0 0 1 1 0 0 0 0 0 0 0 0 0 0 0 0 1 0 1 1 1 0 1 0 0 0 0 0 0 0 0 0 1 0 0 1 0 0 0 0 1 0 1 1 1 1 2 0 0 1 2 2 2 1 0 2 0 0 2 0 0 0 2 0 2 1 2 0 1 2 2 2 0 0 0 0 0 1 1 0 0 2 2 1 0 1 0 0 0 2 0 2 2 0 0 1 0 0 0 1 2 0 0 0 1 0 0 1 2 1 0 0 2 0 1 0 0 0 1 0 0 1 0 1 0 0 0 1 1 0 0 1 0 2 0 0 0 1 0 0 0 0 0 0 1 1 0 0 0 1 1 1 2 0 0 0 1 1 1 2 0 1 1 0 1 1 1 0 1 1 0 2 0 2 0 0 0 0 2 2 0 2 0 0 0 1 1 0 0 0 0 1 1 0 2 2 0 0 2 2 2 0 1 1 1 0 0 0 2 0 2 1 0 0 2 2 0 0 0 1 2 2 1 1 0 0 0 2 0 2 1 1 0 0 2 0 1 0 1 1 0 0 1 2 1 1 1 0 0 0 0 0 1 1 1 1 0 0 0 0 2 0 1 2 0 0 0 0 0 0 0 0 0 0 1 1 0 1 2
28 0 0 0 0 0 1 2 0 1 1 0 0 0 0 0 0 1 1 1 0 0 1 2 2 0 0 0 0 2 1 0 1 1 1 0 1 1 1 1 0 0 0 0 2 0 0 0 2 0 0 0 1 0 1 1 0 0 0 2 1 2 0 2 1 1 1 2 1 1 0 1 2 1 2 2 2 1 2 0 1 1 0 2 2 0 1 0 2 2 0 2 0 1 1 2 0 0 0 0 1 1 2 0 0 0 2 1 2 0 0 1 1 1 1 1 1 0 0 0 2 1 2 2 1 0 0 0 1 0 1 1 0 0 0 0 0 0 0 1 1 0 1 0 0 2 1 0 1 2 0 0 0 0 1 0 0 1 0 0 0 1 1 2 1 2 1 1 1 2 0 1 1 0 0 1 0 0 0 0 0 0 1 2 1 2 1 1 1 0 1 1 1 0 1 0 1 0 0 0 0 1 0 2 2 0 1 1 0 0 1 1 2 0 2 0 0 0 2 2 2 0 2 1 1 1 0 1 0 2 1 1 0 0 2 0 1 2 2 0 0 1 2 1 0 1 0 0 0 0 0 0 0 0 0 2 2 0 1 1 1 1 0 0 0 0 0 0 1 1 0 1 1 1 0 1 0 2 1 1 1 1 1 2 1 0 1 1 1 2 0 1 1 0 1 2 0 2 0 1 0 0 2 0 1 0 1 1 0 1 1 2 0 1 2 0 2 1 0 0 1 2 2 0 1 0 1 2 0 0 2 2 1 1 0 0 0 2 0 0 0 0 1 2 0 0 1 0 2 1 0 0 1 0 0 1 1 1 0 2 0 0 2 0 1 0 0 0 2 0 0 2 1 1 1 1 0 0 0 0 0 1 0 0 2 0 0 2 2 0 1 1 2 0 2 0 0 1 1 1 1 1 1 0 0 0 1 0 0 0 0 0 1 1 1 2 0 0 0 0 0 0 1 1 1 1 0 0 0 0 0 0 0 1 1 0 0 1 0 0 2 1 1 1 0 2 1 1 2 0 0 1 0 2 0 0 0 2 2 1 1 1 1 1 1 1 1 2 0 0 0 2 2 0 1 0 1 0 2 1 1 1 0 1 1 1 1 0 0 0 0 0 0 1 0 0 0 0 1 1 1 1 1 1 0 0 1 1 1 0 0 2 0 0 0 2 0 1 1 2 2 0 0 2 0 1 0 0 0 2 0 2 0 0 0 0 0 0 1 2 0 0 0 1 2 0 1 2 0 0 0 0 1 0 1 1 2 0 0 0 1 0 2 2 1 1 1 1 0 0 0 0 1 0 0 1 1 1 0 1 1 0 0 1 0 0 2 0 0 0 0 2 0 0 0 1 0 1 1 0 0 2 0 1 1 2 1 0 0 2 0 1 0 0 0 0 1 0 0 0 1 0 0 0 0 0 2 1 0 0 1 0 0 0 2 1 2 0 2 0 2 0 1 2 2 0 1 2 0 1 1 1 0 0 1 0 0 1 0 1 1 0 0 1 0 1 0 0 1 1 1 1 0 0 0 1 1 0 1 0 0 1 0 1 1 1 0 0 0 1 0 1 0 1 0 0 0 1 0 1 0 1 0 1 1 0 1 0 0 1 1 0 0 2 0 1 0 0 2 2 0 0 0 1 1 2 1 0 0 0 0 1 0 0 0 1 0 0 0 1 0 1 0 0 0 1 0 0 0 0 0 1 0 0 1 0 0 0 0 0 0 0 1 1 1 0 2 1 1 2 2 1 1 0 0 0 1 0 1 0 0 1 0 2 1 1 1 0 2 2 2 0 2 1 1 0 0 1 0 1 0 2 0 0 1 0 0 1 0 0 0 0 1 1 1 2 0 0 2 1 1 0 1 2 0 0 0 2 0 0 0 1 0 0 0 2 0 2 1 0 0 2 0 0 0 0 0 0 0 0 2 2 0 0 1 0 1 0 0 0 1 0 0 0 0 1 2 0 1 1 0 0 1 1 1 1 0 0 2 2 2 2 2 1 0 0 0 1 1 1 0 1 0 0 2 1 1 0 0 1 0 0 1 0 2 1 0 1 0 1 0 0 1 1 2 0 0 2 2 0 2 0 1 1 0 2 0 2 1 2 0 2 0 1 0 0 0 1 1 0 0 0 2 0 0 0 0 0 1 0 1 0 2 0 0 0 0 1 0 1 1 0 1 0 1 0 1 0 0 0 0 0 0 0 1 1 0 0 0 0 0 0 0 0 0 0 0 0 0 1 0 0 0 1 1 0 1 0 0 0 0 1
29 1 0 0 0 0 2 2 1 0 1 0 0 1 1 1 0 2 1 1 1 1 0 2 2 0 0 0 0 2 1 0 0 0 1 2 1 2 0 0 1 0 1 1 1 1 1 0 2 0 0 0 2 1 0 1 1 1 0 1 0 1 0 1 0 0 1 1 2 0 0 1 1 0 1 2 2 1 1 0 1 2 0 1 1 0 0 0 1 1 0 1 1 1 1 1 0 2 0 2 0 0 2 0 0 0 2 1 2 1 0 1 1 2 2 2 1 0 0 0 2 0 1 1 0 0 0 1 0 1 0 0 1 0 1 0 0 0 0 0 2 0 0 0 0 1 0 0 0 0 1 1 0 0 0 0 0 1 0 0 1 1 1 2 2 2 1 0 0 0 2 2 0 2 0 0 0 0 0 0 0 1 1 2 0 1 2 2 0 0 1 2 2 2 2 0 0 0 0 1 1 1 0 0 2 0 0 2 0 0 1 1 1 0 1 1 1 0 1 1 2 1 1 2 0 0 0 2 1 0 0 0 0 0 2 0 0 1 1 0 0 0 2 2 0 2 0 0 0 0 0 0 0 1 0 2 1 0 1 0 0 0 0 0 0 0 0 1 1 0 0 0 1 1 1 1 0 0 2 0 0 0 1 2 2 0 2 2 0 2 1 0 1 1 1 1 0 0 0 2 0 0 2 0 0 0 0 2 1 0 0 2 0 1 1 1 2 0 0 0 1 2 0 0 0 0 0 2 0 0 2 2 1 1 0 0 0 1 1 0 0 0 1 1 2 0 0 0 2 1 1 0 0 0 0 2 0 0 0 1 0 0 0 0 0 0 1 2 2 0 0 2 1 1 1 0 0 1 1 0 0 2 0 1 2 1 1 0 0 0 0 0 0 0 2 0 1 1 1 1 1 1 0 1 0 0 0 0 0 1 0 2 0 0 0 1 0 0 1 0 0 0 0 1 0 1 1 0 2 1 1 0 0 1 1 0 0 0 0 0 1 1 2 0 1 1 2 0 2 0 0 2 0 1 1 0 1 2 2 1 2 2 0 0 0 1 1 1 0 0 0 0 1 1 2 0 1 0 2 2 2 2 0 0 2 0 0 0 1 1 0 1 1 0 2 1 1 0 1 1 1 1 2 2 0 0 1 1 1 0 0 2 1 0 0 2 1 2 0 0 0 2 0 1 0 2 0 0 0 2 0 2 0 0 1 0 1 0 2 1 0 2 1 0 1 1 2 1 1 1 1 0 0 0 2 0 0 0 1 0 1 1 0 2 1 0 0 0 0 0 0 1 1 0 1 0 1 2 0 1 2 0 0 1 0 0 1 2 1 1 1 1 0 0 1 0 0 0 0 0 0 2 2 0 0 1 1 0 0 1 1 0 0 0 0 0 0 0 0 0 1 1 0 0 0 0 2 1 0 0 1 0 1 0 1 0 2 1 1 1 1 2 0 1 1 0 2 1 1 2 0 1 0 1 2 0 0 0 1 1 0 1 1 2 0 0 0 1 1 1 1 1 1 0 0 0 2 0 1 0 1 0 1 0 0 1 1 0 0 0 1 1 0 0 0 0 1 1 0 1 0 1 0 0 1 0 2 1 0 0 1 0 0 2 0 0 1 2 0 0 0 0 0 1 1 2 1 0 0 0 0 1 0 0 0 1 0 0 0 1 0 0 0 0 0 1 0 1 0 0 0 0 0 0 1 1 0 0 1 0 0 0 2 1 1 0 2 1 1 2 0 0 1 0 0 1 1 0 1 1 0 1 0 1 1 0 1 1 1 2 1 1 2 2 2 0 1 1 1 2 0 1 0 1 1 0 1 0 0 0 2 2 1 1 1 2 0 1 2 1 1 2 1 2 0 0 0 2 0 0 1 2 0 0 0 0 1 1 1 0 0 1 0 0 0 0 1 1 0 0 2 1 0 0 1 0 0 0 0 0 2 0 0 0 0 0 2 1 2 1 0 0 1 1 1 1 0 1 1 2 2 2 1 0 0 0 1 1 1 1 0 0 0 0 2 0 2 1 0 0 0 2 1 0 1 1 1 0 1 1 0 0 0 0 0 2 0 1 1 0 0 1 1 0 0 0 1 1 0 0 0 2 0 2 0 0 0 1 2 0 0 0 2 1 1 0 0 1 0 0 1 0 2 0 0 0 0 2 0 1 1 1 0 0 1 0 0 0 0 1 2 0 0 0 0 1 1 1 1 0 0 0 0 1 0 1 1 1 0 0 0 1 0 1 0 0 0 1 2 0 1 1
30 1 0 0 0 0 2 2 0 1 1 1 1 1 1 2 1 1 1 1 1 0 0 2 2 0 0 0 2 2 2 0 2 2 1 0 2 1 0 0 0 1 1 1 1 1 0 0 2 1 0 0 0 0 2 1 1 0 1 1 1 1 0 2 0 0 1 2 1 1 0 1 2 1 2 2 2 1 2 1 1 2 0 1 2 0 0 1 2 2 1 2 2 2 0 2 0 0 0 0 2 0 1 0 1 1 1 2 2 0 0 2 0 1 1 1 1 0 0 0 2 1 2 2 2 2 2 0 1 0 0 0 0 0 0 0 0 0 1 0 1 0 0 0 0 0 0 0 0 0 0 1 0 0 0 0 0 1 0 1 1 1 2 2 1 2 1 0 0 1 1 0 0 1 0 0 0 2 1 1 1 1 2 2 0 2 2 2 2 0 2 2 2 1 2 0 2 0 0 0 0 1 0 1 2 0 1 1 2 0 1 0 1 0 1 0 0 0 2 2 2 0 1 2 0 0 0 0 0 1 0 0 0 0 2 0 0 2 2 0 0 0 2 1 0 2 0 0 0 0 0 0 0 0 0 2 0 0 0 0 0 0 0 0 2 0 0 0 2 1 0 1 1 1 0 0 0 0 2 0 0 0 0 1 2 1 1 2 0 2 1 1 2 0 2 0 1 1 0 0 0 0 2 0 1 0 0 2 0 0 0 0 0 1 0 0 2 0 1 1 0 2 1 2 0 0 1 2 0 0 1 1 0 2 0 0 0 2 0 1 0 1 2 1 1 0 0 0 2 2 2 0 2 1 1 0 2 1 0 1 0 0 0 0 0 0 0 2 0 2 2 0 0 1 0 0 0 0 0 0 0 1 0 1 1 0 0 0 0 0 0 1 2 0 2 0 1 0 0 0 0 0 0 1 0 0 0 0 0 0 0 1 1 1 1 1 0 0 0 0 0 1 1 0 1 1 1 0 1 0 1 0 1 1 1 1 0 1 0 0 1 1 2 0 0 1 1 0 0 0 0 0 1 1 1 1 1 2 2 0 0 1 0 0 0 2 0 1 0 1 1 1 2 0 1 1 1 0 1 0 1 1 0 1 1 0 1 2 2 0 0 1 0 2 0 1 1 0 0 1 2 0 2 2 0 0 1 0 1 0 0 2 0 1 1 1 0 2 2 2 2 0 0 1 1 0 1 1 1 1 0 2 0 1 0 0 1 0 2 2 1 1 0 1 2 2 0 0 2 2 0 1 0 0 2 1 1 2 1 1 0 1 1 1 0 1 0 2 2 0 1 2 0 0 0 0 2 1 0 2 1 0 0 1 0 0 0 1 0 0 0 0 1 0 0 0 1 1 1 0 1 1 0 0 2 2 0 0 0 1 1 0 1 0 0 0 0 0 1 1 0 2 1 1 0 1 1 1 0 0 1 0 0 0 2 0 1 0 2 0 1 1 0 1 1 0 2 0 1 1 0 2 0 1 2 0 0 0 1 0 0 0 0 0 1 2 1 1 0 1 0 1 0 1 0 0 0 0 1 0 0 1 0 0 1 1 1 1 0 0 2 1 0 1 0 0 0 2 0 2 0 1 0 0 1 0 2 1 0 0 0 0 0 2 0 1 0 1 1 1 0 0 1 0 1 2 0 0 0 0 0 0 0 1 0 1 2 0 0 1 0 0 1 1 1 0 0 0 0 0 0 0 0 0 0 1 1 1 2 1 1 0 1 2 1 0 2 1 1 2 1 0 0 0 0 0 1 0 1 1 0 1 0 0 0 2 0 2 0 2 0 2 2 2 2 0 1 1 0 2 0 2 0 0 1 1 1 0 1 0 0 0 2 0 2 2 0 1 2 1 1 2 0 2 0 0 0 1 1 0 0 2 1 0 0 2 0 1 1 1 1 1 0 0 0 0 0 0 0 0 1 1 0 0 1 0 1 0 0 0 0 0 0 0 0 0 0 0 2 0 0 0 0 2 2 1 0 0 0 2 2 2 0 1 0 0 0 2 1 0 0 0 0 0 2 1 2 0 0 0 0 1 0 0 1 1 0 1 0 1 0 0 0 0 1 1 0 1 1 0 0 0 2 0 0 1 1 1 0 0 0 2 2 2 2 0 0 1 2 0 0 0 1 1 0 0 0 1 0 0 2 0 2 0 1 0 0 1 0 1 2 0 1 0 1 0 1 0 1 1 0 1 0 0 0 1 1 1 1 0 0 0 0 2 0 1 2 1 0 0 0 1 0 0 1 1 1 0 0 0 0 0
31 0 0 0 0 1 2 2 0 1 1 1 0 0 0 0 0 2 2 0 1 1 0 2 2 0 0 0 0 2 1 2 2 2 1 0 2 2 0 0 2 1 0 0 0 0 0 0 0 2 1 0 0 0 1 2 0 0 0 1 1 1 0 0 0 0 1 0 0 0 0 1 2 1 2 2 2 1 1 0 1 2 1 1 2 1 1 0 2 2 0 0 0 1 1 1 0 2 0 1 1 0 1 0 0 0 2 1 1 1 0 1 0 0 0 0 0 0 1 0 1 1 2 2 0 0 0 1 0 1 0 0 0 0 1 1 0 0 0 2 0 0 0 0 0 0 0 0 1 1 1 2 0 0 0 0 0 0 1 0 0 0 2 2 2 2 1 1 0 2 0 1 1 2 1 1 0 1 0 1 1 1 1 2 0 1 2 1 1 0 1 1 2 1 2 1 2 0 0 0 0 1 0 0 2 0 1 1 2 0 2 0 2 0 1 1 0 0 1 1 1 0 1 1 1 0 0 0 1 2 0 0 0 0 2 0 0 2 2 1 0 1 2 2 0 2 0 0 0 0 0 0 0 1 0 2 0 1 0 1 1 1 0 0 0 0 1 0 2 0 0 1 2 1 1 0 1 0 1 0 0 0 0 2 2 1 1 1 1 2 0 1 1 0 2 1 1 2 0 2 0 0 1 1 0 0 1 1 0 0 0 1 0 2 2 0 1 2 1 1 1 2 1 1 1 0 1 1 0 0 1 1 1 2 0 0 0 2 0 1 1 1 1 1 1 1 0 1 2 1 0 0 2 0 0 0 0 1 0 2 0 0 1 0 1 0 1 2 2 0 0 2 0 0 0 0 0 0 0 0 2 0 0 0 0 0 0 0 0 0 1 2 0 0 2 0 0 0 1 1 1 1 0 1 0 0 0 1 0 0 1 0 1 1 1 2 0 2 0 0 0 2 0 1 1 1 1 0 1 0 1 0 0 1 1 0 0 0 0 0 1 1 1 1 0 1 2 1 2 0 0 1 1 1 1 1 1 1 1 0 0 1 1 1 0 0 2 2 0 1 1 2 2 0 1 0 2 0 2 0 2 2 0 2 0 0 1 1 2 0 1 2 1 0 1 1 1 0 1 0 1 1 1 1 1 1 1 1 1 0 0 1 1 1 1 1 0 2 1 2 2 0 1 2 0 0 0 1 1 1 1 1 1 0 0 0 1 0 0 0 1 2 0 1 2 0 2 1 1 2 0 1 0 1 2 0 1 0 0 1 0 0 0 0 0 0 0 0 0 1 0 1 1 0 0 0 0 1 0 2 2 0 0 0 0 0 0 0 0 0 0 1 1 1 1 0 1 1 1 1 0 1 1 0 2 2 1 0 0 2 0 0 0 0 0 0 0 0 0 0 2 1 0 0 0 0 1 0 0 0 1 0 1 0 1 1 2 2 2 0 1 0 1 1 1 0 2 0 0 0 0 1 0 1 2 0 0 0 0 0 0 0 1 0 2 2 1 0 1 1 0 1 0 0 0 0 2 0 1 0 0 2 0 1 2 2 2 0 1 2 2 0 0 1 0 0 0 2 0 2 0 2 0 0 1 0 1 1 1 0 2 0 0 2 0 0 1 2 0 0 0 0 1 0 0 2 0 0 0 0 0 1 0 0 0 0 1 0 0 1 0 0 0 1 1 1 1 0 1 1 1 1 0 0 0 0 1 0 2 0 0 0 1 1 0 1 1 1 1 1 0 0 2 2 1 2 0 0 1 0 0 1 1 0 0 0 0 1 2 1 0 0 2 2 1 1 0 1 0 1 0 2 0 0 1 1 0 1 0 1 0 0 0 0 0 2 2 1 2 1 1 2 0 2 0 1 0 1 1 0 0 2 0 2 2 1 0 1 1 1 1 2 0 0 0 0 0 0 0 0 1 1 0 0 2 0 0 0 0 0 2 0 0 0 0 0 1 0 0 2 0 0 1 1 0 1 0 1 1 2 2 2 2 1 0 0 0 1 0 2 0 0 1 0 1 0 2 0 0 0 0 1 1 0 2 1 1 0 1 1 1 1 0 0 1 1 0 1 2 2 0 0 2 1 1 0 1 2 1 1 0 2 0 1 0 0 0 1 2 0 0 0 2 0 0 0 0 0 0 0 2 0 2 1 0 0 0 1 0 1 1 0 1 0 2 0 0 0 0 0 1 0 0 0 0 0 0 0 2 0 0 0 0 1 0 1 2 1 0 1 0 0 0 0 1 0 0 1 1 0 1 1
32 1 0 1 0 0 2 0 0 0 0 2 0 1 1 1 0 1 0 2 1 0 0 0 1 0 0 0 0 2 1 1 2 2 1 0 2 1 0 0 0 2 0 0 2 0 0 0 2 0 0 0 0 1 0 1 0 1 1 0 0 2 0 1 0 1 1 0 2 1 1 1 2 0 2 2 0 0 1 1 0 2 0 2 2 1 1 1 2 2 1 1 2 2 0 1 0 0 0 0 1 0 2 0 0 0 2 1 1 1 0 1 0 2 2 2 0 0 0 0 2 0 0 0 0 0 0 0 1 0 0 0 0 0 0 0 0 1 0 1 0 0 0 0 0 1 0 0 1 1 2 2 0 0 0 0 0 1 0 0 0 0 2 1 0 1 0 0 1 2 1 2 1 1 1 1 0 1 0 0 1 0 0 2 0 0 2 0 0 0 0 1 2 1 2 1 1 0 0 0 0 2 0 2 2 0 0 1 0 0 1 1 2 0 2 1 1 1 1 1 1 0 2 2 0 0 1 0 0 1 0 0 0 0 0 0 0 2 2 0 0 0 2 2 0 2 0 0 1 1 0 0 0 0 1 2 2 0 0 0 0 0 0 0 1 0 0 0 1 1 0 1 2 2 0 0 0 1 1 0 0 0 0 2 1 0 1 0 1 2 0 2 1 0 2 1 1 1 1 2 1 1 2 0 0 0 1 2 1 0 0 2 0 2 1 0 2 0 0 0 0 2 1 1 2 0 0 1 0 0 2 2 0 1 0 0 0 2 0 1 2 2 2 0 0 0 1 1 2 1 1 0 2 0 1 0 1 0 0 2 0 0 0 0 0 1 0 1 2 0 0 2 1 1 0 0 0 0 1 0 1 0 0 1 1 0 0 2 2 0 0 1 0 1 2 1 0 2 0 0 0 0 0 2 1 0 1 0 0 0 0 0 1 1 1 2 0 1 1 0 0 1 0 0 1 1 0 0 1 1 1 0 1 1 1 1 0 0 0 0 2 0 1 1 0 0 2 1 1 0 0 0 0 1 1 0 0 1 1 0 0 1 0 0 0 1 1 2 0 0 0 1 2 1 1 0 1 0 1 0 2 2 0 1 2 2 0 0 2 0 1 2 0 2 2 1 1 0 0 1 2 0 2 0 0 0 1 1 0 1 0 1 2 0 1 1 0 2 2 1 1 1 1 2 1 0 0 1 1 1 1 1 0 1 0 0 0 0 1 2 0 0 0 1 2 1 1 0 2 2 1 0 0 0 0 2 0 1 0 1 0 0 0 2 0 1 1 2 1 0 0 0 1 0 1 0 2 1 0 2 1 0 0 0 0 0 0 0 0 0 0 1 1 0 0 1 1 0 0 0 0 1 0 1 0 2 1 0 0 2 0 0 0 0 0 0 0 0 0 0 0 0 0 0 0 1 1 1 0 0 2 0 1 0 1 1 2 1 0 2 0 0 1 2 2 0 1 0 0 1 2 2 0 0 1 0 0 0 1 0 0 0 1 0 1 2 1 1 1 0 1 1 1 0 0 0 0 1 1 1 1 2 0 0 1 1 1 0 0 0 0 2 0 1 0 0 0 2 0 1 0 1 0 0 2 0 0 2 0 0 1 0 0 1 0 0 0 0 0 0 1 0 1 0 0 1 1 0 2 0 1 2 0 0 0 0 0 0 0 1 0 1 0 0 1 0 0 0 0 0 0 0 0 0 0 1 1 0 1 0 0 0 1 0 0 1 1 0 0 2 0 0 1 2 2 2 1 2 0 2 1 0 1 0 0 2 0 2 1 2 0 1 2 2 2 0 0 0 0 1 0 1 0 0 0 0 0 0 0 0 0 0 0 1 0 1 0 1 1 1 1 1 0 2 0 0 0 1 1 0 0 2 0 0 0 2 0 2 1 0 0 1 0 0 1 0 1 1 1 0 2 2 0 0 2 0 0 0 0 0 1 0 1 0 1 2 2 0 1 1 0 0 1 0 2 2 1 0 2 2 2 2 1 0 0 0 0 2 0 1 1 0 1 1 2 2 2 0 0 1 0 2 2 0 2 0 1 2 0 0 0 0 0 0 0 1 0 1 1 0 0 1 2 1 0 0 0 0 0 0 1 1 1 2 1 0 0 0 2 1 0 0 1 0 0 1 0 0 0 1 0 0 2 1 0 0 0 1 0 1 1 1 0 1 1 1 1 1 2 1 1 0 0 0 0 1 1 0 1 0 0 0 0 1 0 1 1 1 0 0 0 1 0 0 0 0 0 0 0 0 1 1
33 0 1 0 0 0 0 2 0 1 1 0 0 1 1 1 0 2 0 2 2 0 0 2 2 0 0 0 1 2 2 0 1 2 1 0 2 0 0 0 1 1 0 1 1 1 0 0 1 1 1 0 0 1 1 2 0 1 0 0 2 2 0 2 0 0 2 1 2 0 0 0 2 0 2 2 2 0 2 1 0 1 0 1 1 0 0 0 2 2 0 2 1 1 1 1 0 0 0 0 1 0 0 0 1 1 2 0 1 1 0 1 2 2 2 2 2 0 1 0 1 0 0 0 0 0 0 1 0 0 1 1 0 0 0 0 0 0 0 2 1 0 0 0 0 1 0 0 0 0 1 2 0 0 0 0 0 1 0 1 2 2 1 2 1 1 1 1 0 1 1 1 0 2 1 1 0 2 0 2 2 0 1 2 1 2 1 1 0 0 1 1 2 2 2 1 2 0 0 1 1 0 0 1 2 0 0 0 0 0 0 1 2 0 2 0 0 0 1 0 1 1 2 2 0 0 2 0 0 1 1 1 0 1 1 0 1 2 2 0 0 0 2 2 0 2 0 0 0 0 0 0 1 0 0 1 1 0 0 0 0 0 0 0 1 1 0 0 2 0 0 1 1 1 0 1 0 1 1 0 0 0 0 1 1 1 1 2 0 2 2 1 1 1 1 1 1 0 0 0 0 0 2 0 0 0 1 2 1 0 0 2 0 2 0 0 0 0 0 0 1 1 2 0 2 0 0 0 1 1 2 0 0 2 0 0 0 0 2 1 0 1 2 0 0 0 0 0 2 1 1 0 1 1 0 1 1 0 0 1 0 0 1 0 1 0 0 2 2 0 0 2 0 0 0 0 0 1 0 1 2 1 0 0 1 0 1 0 0 0 0 1 1 0 1 1 0 1 1 0 0 0 0 2 2 0 0 1 0 1 0 0 0 0 0 0 0 0 1 0 1 1 0 1 1 1 0 0 2 0 2 0 0 1 0 2 0 1 0 1 1 1 1 1 0 2 0 1 1 0 0 0 1 1 1 1 1 2 1 1 2 2 0 0 0 1 1 2 0 1 1 1 1 1 1 0 2 0 1 0 1 2 0 0 2 0 0 0 2 0 2 2 0 1 0 1 1 0 2 0 0 0 2 2 0 0 0 0 1 1 0 1 1 0 0 2 0 2 0 1 1 1 0 2 0 1 0 2 2 0 2 0 0 0 1 0 1 0 1 1 1 1 0 2 2 1 0 1 1 2 0 0 1 0 1 1 1 1 0 1 0 0 0 2 0 1 1 2 1 0 0 0 0 0 0 1 2 2 0 1 2 0 0 0 0 0 0 1 0 0 0 2 0 0 0 0 0 0 0 0 0 2 2 0 0 1 1 1 0 0 1 0 0 0 0 0 0 0 1 1 0 1 0 0 0 1 2 0 0 0 0 0 0 0 2 0 2 0 2 0 1 0 0 1 1 0 2 1 0 1 1 1 0 1 1 0 0 0 0 0 0 0 0 1 2 2 0 1 1 1 1 1 1 0 0 0 0 0 0 0 2 0 0 1 2 1 0 0 0 1 2 0 0 0 0 0 0 2 0 1 0 1 0 0 0 0 2 2 0 0 0 0 0 1 0 0 0 1 1 1 0 1 0 0 0 0 2 0 0 0 0 1 0 1 0 1 1 0 0 1 0 1 0 0 0 0 0 0 0 0 0 0 0 1 0 1 0 0 1 1 0 0 1 0 0 1 1 1 1 2 0 0 1 2 0 0 0 0 1 0 0 2 2 0 0 1 0 2 1 2 0 1 2 2 1 1 0 0 0 1 0 2 0 0 2 2 1 0 0 0 1 1 2 0 2 2 0 1 1 1 0 1 1 2 0 0 0 1 0 0 0 1 1 1 1 2 0 0 0 0 0 0 0 1 2 1 2 0 0 0 1 1 0 0 2 0 0 0 0 0 0 0 0 0 0 0 0 0 1 0 0 0 1 1 1 1 0 1 1 2 1 1 2 0 0 0 0 2 0 1 1 0 0 1 0 0 1 0 1 2 2 0 1 0 1 1 1 1 0 0 0 0 0 0 1 0 0 1 2 1 0 1 0 1 0 0 1 1 0 0 1 1 0 2 0 0 0 1 2 2 0 0 1 2 2 1 0 1 1 0 0 0 1 0 0 1 2 2 0 2 1 0 0 0 1 1 2 0 1 1 1 0 0 0 0 2 0 0 0 0 0 0 0 1 0 0 0 1 0 1 1 0 0 0 1 0 0 0 0 0 0 0
34 0 1 0 0 0 1 2 0 1 1 0 0 0 0 0 0 2 2 1 1 0 0 1 2 0 0 0 0 2 1 2 2 2 0 1 1 0 0 0 0 2 0 0 2 0 0 0 2 0 0 0 1 0 1 1 0 0 0 0 1 2 0 1 0 0 0 1 1 1 1 0 1 0 0 2 2 1 1 0 0 2 0 1 2 0 0 1 2 2 0 2 0 1 1 1 0 0 0 0 2 0 0 0 1 1 2 1 0 2 1 1 0 0 0 0 0 0 0 0 2 0 2 2 2 2 2 0 0 0 0 0 2 0 0 0 2 0 0 2 2 0 0 0 0 1 1 0 1 1 1 2 0 1 0 0 0 2 0 0 0 0 1 2 1 1 1 1 0 1 1 0 0 2 0 0 0 1 0 1 1 0 0 2 2 2 0 1 0 0 1 2 2 0 2 0 0 0 0 1 1 0 0 0 1 0 1 0 0 0 1 2 1 0 1 1 0 1 2 1 2 1 1 0 1 1 1 1 1 0 1 1 1 0 2 0 2 2 2 0 0 1 2 2 0 2 0 0 0 0 0 0 0 0 0 2 1 0 0 0 0 0 0 0 0 0 1 0 2 1 1 0 1 1 0 0 0 1 1 1 1 0 0 0 2 2 0 1 0 2 2 0 0 0 1 1 0 0 0 0 0 0 2 0 0 1 0 2 0 1 0 1 0 2 1 0 1 0 0 0 1 1 0 1 1 0 0 2 2 2 2 2 1 0 0 0 0 2 0 1 0 2 2 2 1 0 0 0 2 2 2 0 0 0 0 2 0 0 0 1 0 0 2 0 1 1 1 2 0 2 2 0 1 1 1 1 0 0 1 0 1 2 0 0 2 0 1 1 1 0 0 1 1 0 1 1 1 1 0 0 0 1 0 1 1 0 0 1 0 0 1 0 0 0 0 1 1 0 0 1 0 1 0 1 1 1 1 0 1 0 1 0 0 1 1 0 0 1 0 0 0 2 1 1 1 2 1 1 2 0 0 1 1 1 1 1 1 1 1 1 1 2 0 0 0 1 1 2 0 1 1 1 1 1 0 1 1 0 2 1 2 2 0 1 1 0 1 2 2 0 2 2 1 0 1 1 1 0 2 0 0 0 2 1 0 0 1 1 0 0 0 1 0 2 2 0 0 2 0 1 1 1 0 1 0 1 1 0 0 2 0 2 0 1 0 2 0 1 1 1 0 1 0 0 0 2 1 1 1 1 1 0 0 0 2 1 0 0 1 0 1 1 1 1 0 0 0 2 2 0 1 2 1 0 1 0 1 1 0 1 2 0 0 1 0 1 1 0 0 0 0 2 1 0 0 1 0 0 0 0 0 2 0 0 1 2 0 0 0 1 0 0 0 0 0 0 0 0 0 0 1 1 1 1 0 0 1 1 0 0 1 0 0 0 0 0 2 1 2 0 1 0 0 0 1 0 2 2 0 1 0 2 0 0 1 0 0 2 1 1 1 0 1 1 1 1 0 0 1 1 0 1 0 0 0 0 0 0 0 0 0 1 1 1 1 2 1 1 1 1 1 0 1 0 1 0 0 2 0 1 0 1 0 1 1 1 1 2 0 0 0 0 0 1 1 0 1 1 0 0 0 0 0 0 1 2 0 0 0 0 0 1 1 0 0 0 0 0 0 1 0 1 0 0 0 1 0 1 1 1 1 1 0 0 0 1 0 0 1 0 0 0 2 1 0 0 2 1 2 1 0 0 0 0 0 0 1 1 1 2 0 1 1 1 1 0 1 2 0 2 0 2 2 1 1 0 0 0 1 1 1 0 0 0 2 2 0 0 0 1 1 1 1 1 1 1 0 1 2 2 2 2 1 1 0 0 0 1 0 0 0 1 1 0 0 1 0 1 0 1 1 1 0 1 1 1 1 1 0 0 2 1 0 0 2 0 0 0 0 0 1 0 2 0 2 1 2 0 2 0 0 0 1 0 2 2 0 0 1 2 2 2 2 0 0 0 0 1 0 2 0 0 1 0 2 0 2 0 0 0 0 1 1 0 2 1 0 1 0 0 0 0 0 0 1 1 0 1 2 1 0 1 2 2 0 2 1 1 0 0 1 0 0 2 0 0 0 0 2 0 0 0 1 0 0 1 0 1 1 0 1 2 2 0 0 0 0 2 0 2 1 0 1 1 1 1 0 0 0 0 2 0 0 0 0 1 1 1 2 0 0 0 0 2 0 2 1 0 1 0 0 0 0 0 1 0 1 0 0 0 0 0
35 0 0 0 0 1 1 2 0 1 1 1 1 1 1 1 0 2 0 1 1 0 0 2 2 1 1 0 0 2 2 0 2 2 1 0 2 1 0 0 0 2 0 0 2 0 0 0 1 2 1 0 1 1 1 2 0 0 0 1 1 1 0 1 0 0 2 2 0 0 0 1 2 0 2 2 2 0 1 1 0 2 2 0 2 0 0 0 2 2 0 1 2 1 0 1 0 0 0 0 1 0 1 0 1 1 1 0 0 2 2 2 1 2 2 2 1 0 2 0 0 0 2 2 2 2 2 1 0 0 0 0 0 0 0 0 0 1 0 1 1 0 0 0 0 2 0 0 0 0 0 1 0 0 1 0 0 0 1 0 0 0 1 1 0 1 1 2 0 2 0 0 0 1 1 2 1 1 0 1 1 0 1 2 1 2 1 1 0 0 0 1 2 1 2 1 1 0 0 0 0 0 0 0 2 0 1 0 1 0 2 0 2 0 1 1 1 0 0 0 2 2 2 2 0 0 1 0 0 1 1 1 0 0 1 0 0 2 1 1 0 1 2 0 0 1 0 0 0 0 0 0 2 0 0 0 0 0 0 0 0 0 0 0 0 0 0 1 1 1 0 0 0 0 1 1 0 0 1 0 0 0 1 2 2 1 0 1 0 2 0 0 2 0 2 0 0 0 0 0 0 0 2 0 0 0 0 1 0 0 0 1 0 1 1 0 1 0 0 0 1 0 2 1 1 0 1 1 0 1 1 0 1 1 0 1 1 0 2 2 0 0 2 0 1 0 0 1 1 0 0 1 0 0 0 2 0 1 0 2 0 0 2 0 2 0 1 2 2 0 0 2 1 1 0 0 0 1 0 0 0 0 0 0 2 1 1 0 0 1 1 0 0 0 2 1 0 0 1 1 1 1 0 1 0 1 1 1 0 0 1 1 0 0 0 2 1 0 0 0 0 1 0 0 1 1 1 0 0 0 0 1 0 0 0 1 0 0 0 0 2 0 1 1 0 1 1 0 0 0 0 0 1 1 1 1 1 1 1 1 1 1 1 0 0 1 2 1 0 0 0 1 2 1 1 1 1 0 2 1 2 1 0 0 2 1 0 2 2 0 1 2 1 0 1 0 0 2 2 0 0 0 1 1 0 0 1 1 0 0 0 2 1 0 0 2 1 2 2 2 2 0 0 1 0 0 1 1 1 1 1 0 0 0 1 0 1 0 2 1 0 2 0 1 1 1 0 1 1 1 1 0 1 0 1 1 0 0 1 0 1 1 0 2 1 1 1 1 1 0 1 0 2 0 0 2 2 1 0 2 2 0 1 1 0 0 1 1 1 0 0 0 1 0 0 0 0 0 0 0 0 1 1 0 0 2 0 0 0 1 0 0 0 0 0 0 0 0 1 0 1 1 1 1 0 0 0 0 1 1 0 0 0 0 2 0 2 1 2 0 1 1 0 1 1 0 2 0 0 1 1 2 1 1 1 1 0 0 0 1 1 0 0 0 1 2 1 1 0 0 2 0 0 1 1 0 0 0 0 0 0 0 1 1 1 2 1 1 0 1 1 1 0 0 0 0 0 2 0 2 0 2 0 0 1 0 2 0 0 0 1 1 1 0 0 0 1 1 0 0 0 0 0 0 1 1 1 0 1 0 0 1 0 0 0 0 1 0 2 2 0 2 0 0 1 1 0 1 0 1 1 1 0 0 0 2 0 0 1 1 0 0 1 1 1 1 1 2 2 2 0 0 0 0 0 0 2 0 1 0 1 1 0 1 1 1 1 2 0 2 0 2 2 2 1 1 0 2 0 2 0 2 1 0 1 1 1 0 0 2 0 0 0 2 0 2 0 0 2 2 2 2 1 2 0 0 0 1 0 1 0 0 1 1 1 2 0 1 1 0 0 1 0 0 0 0 0 1 0 0 2 1 0 0 0 0 2 0 0 0 0 0 0 0 0 0 1 0 1 1 0 0 1 1 1 1 1 1 1 2 2 2 1 1 1 0 0 1 1 1 0 0 2 0 1 0 2 0 0 1 0 2 1 0 1 2 0 1 1 1 1 0 0 0 1 1 0 0 2 2 0 0 1 0 1 1 1 0 0 0 0 2 1 2 1 0 0 1 2 0 0 0 2 2 1 1 0 1 0 0 1 0 2 0 0 1 1 1 0 1 2 0 0 0 1 0 0 0 0 0 1 0 0 0 0 2 0 2 2 0 0 0 0 1 0 0 0 1 0 2 1 0 0 1 2 0 0 2 2 0 0 0
36 0 0 0 0 2 2 1 0 1 1 1 0 1 1 0 0 1 0 2 2 0 1 0 0 1 1 0 1 2 2 1 1 1 0 1 1 0 0 0 1 1 0 0 1 0 1 0 0 2 0 0 0 0 2 1 0 0 1 1 0 1 0 2 0 2 0 1 1 0 0 0 2 0 1 2 2 1 2 0 1 2 1 0 1 0 0 0 1 1 0 0 1 1 0 1 0 2 1 1 1 0 0 0 1 0 2 0 0 2 0 0 0 1 1 1 0 0 1 1 0 1 1 1 1 1 1 1 0 0 0 0 0 0 0 0 0 1 0 1 0 0 0 0 0 2 0 1 1 1 0 0 0 0 0 0 0 1 0 1 0 0 2 2 2 2 0 0 2 2 0 0 0 2 1 1 0 1 0 1 1 0 1 1 0 1 1 1 0 0 0 1 2 1 2 0 1 0 0 2 2 0 1 0 2 0 0 1 0 0 1 1 0 0 1 0 1 1 2 1 2 1 1 1 0 0 1 0 0 2 0 0 1 0 1 0 0 2 2 0 0 1 2 1 0 1 1 0 0 0 0 0 1 0 0 1 1 0 0 0 0 0 1 1 1 1 1 0 2 2 0 1 0 0 0 0 0 2 1 1 1 1 2 2 2 0 2 1 0 2 2 2 0 0 1 1 0 0 1 0 1 0 2 0 1 0 0 2 1 0 0 1 0 2 2 2 2 1 0 0 0 1 2 2 1 0 0 2 0 0 0 0 0 1 0 0 0 2 0 2 1 1 2 2 0 0 1 0 1 1 1 1 2 0 0 0 1 0 0 1 0 0 2 0 2 1 0 2 2 0 0 2 0 0 0 0 0 2 0 0 0 1 0 1 1 1 1 0 0 1 0 0 0 0 1 1 0 0 2 2 2 2 0 0 0 2 2 1 0 0 1 0 2 2 2 2 0 1 0 0 1 1 1 2 1 1 0 0 1 1 0 1 0 0 0 1 0 2 1 1 2 1 0 2 0 2 1 1 2 0 0 2 1 2 2 1 2 1 1 0 0 1 0 0 2 2 0 1 0 0 0 1 1 1 0 2 0 0 2 0 1 1 0 2 2 2 0 1 2 0 2 1 0 1 1 1 1 2 2 0 1 0 1 1 0 0 1 0 1 1 1 0 0 0 0 1 0 1 1 2 2 0 1 1 0 1 0 0 0 1 0 0 0 0 1 0 1 1 1 1 1 1 0 1 1 1 2 2 0 0 0 0 0 0 2 0 1 0 1 0 1 1 0 1 0 0 0 2 2 0 0 0 1 0 1 0 2 2 0 2 2 0 1 1 1 1 2 0 0 0 0 0 0 0 0 0 0 1 1 0 1 1 1 1 0 0 2 0 0 0 1 0 0 0 0 0 0 0 1 0 0 0 0 1 0 0 2 2 0 0 2 0 1 1 2 0 2 0 2 0 2 0 0 1 1 0 2 1 0 1 1 1 1 0 1 1 0 0 1 1 0 1 0 0 1 2 0 1 1 0 0 1 1 0 0 0 2 0 1 0 0 0 1 1 2 2 1 0 0 1 1 1 1 1 1 0 0 2 0 1 0 1 0 1 0 0 1 2 0 0 1 0 0 1 0 0 0 0 0 0 0 1 0 0 0 0 2 0 0 0 0 1 0 0 0 0 1 0 0 1 0 0 1 2 2 0 1 0 0 0 0 0 0 0 1 2 1 0 1 0 0 0 1 1 0 0 2 1 1 1 0 0 0 0 1 2 0 1 1 1 0 1 1 0 0 2 0 2 1 2 0 1 2 2 2 0 1 0 0 0 0 2 0 0 2 2 2 0 2 0 0 0 1 0 1 1 2 0 1 1 1 1 1 2 1 0 0 0 0 1 1 1 0 0 0 1 0 2 1 0 0 1 0 0 1 0 1 1 1 0 1 1 0 0 2 0 0 0 1 1 1 0 0 0 0 1 1 0 1 2 1 0 1 1 2 2 0 1 1 1 1 1 1 1 1 0 0 0 2 0 0 0 1 0 2 1 2 0 1 1 1 1 1 0 1 1 1 0 0 1 0 0 0 0 0 2 0 1 2 1 0 1 2 2 0 0 0 2 1 1 0 2 0 1 1 0 1 1 2 0 0 0 2 1 1 0 1 0 1 1 0 1 2 1 0 0 1 2 0 0 1 1 2 0 2 0 0 1 1 1 0 0 1 1 1 1 0 0 0 1 0 0 0 2 0 0 1 1 0 1 0 0 0 0 1 0 0 0 0 0 2 2
37 1 0 0 0 0 0 2 0 0 0 1 2 2 2 2 0 1 0 1 2 0 0 2 2 1 1 0 1 1 1 2 1 1 0 0 2 1 0 0 1 1 0 0 1 0 1 0 0 2 0 0 0 1 1 2 0 1 0 0 1 1 1 2 0 0 0 1 0 1 1 0 0 0 0 2 2 0 2 1 0 1 1 0 1 0 0 1 2 2 1 1 0 1 0 1 1 1 0 1 1 0 1 1 0 0 2 1 2 1 0 1 1 2 2 2 1 0 1 0 1 1 1 1 1 1 1 1 0 0 0 0 1 0 0 0 2 0 1 0 2 0 0 0 0 1 0 0 0 0 0 1 0 0 0 0 0 1 0 0 0 0 1 2 1 2 2 0 1 1 1 0 0 1 0 0 0 1 0 1 1 1 1 2 1 2 1 1 1 0 2 2 2 1 2 1 2 0 0 1 1 1 0 1 2 0 1 0 0 0 2 1 1 0 0 2 2 0 0 0 2 2 2 2 0 1 0 0 0 0 0 0 0 0 2 1 0 2 2 0 0 0 2 1 0 1 0 0 1 1 0 0 0 1 0 1 0 0 0 0 0 0 0 0 1 0 0 1 1 1 1 1 1 1 1 0 0 2 1 1 1 0 0 2 1 0 1 2 0 2 2 2 1 1 1 1 1 0 1 2 1 1 2 0 2 1 0 2 0 1 0 1 0 1 2 0 2 0 1 1 0 2 1 0 1 0 0 0 2 0 2 1 2 0 0 0 0 2 0 0 1 1 2 2 0 0 1 0 2 2 2 0 2 0 1 0 0 1 0 1 0 0 1 1 1 2 0 2 2 0 0 2 1 1 1 1 0 0 1 0 1 0 0 0 1 0 0 0 0 0 0 1 1 0 2 0 0 1 0 0 0 0 0 0 0 1 1 0 0 0 0 2 1 1 1 2 0 1 0 0 0 1 0 1 1 1 0 0 1 0 2 0 0 0 0 1 0 0 0 0 1 1 2 0 1 2 2 1 2 1 1 2 1 2 2 1 2 2 1 1 1 1 2 2 0 0 2 0 0 0 0 0 0 2 1 0 1 1 1 0 1 1 0 1 1 0 1 0 1 0 0 1 0 1 0 0 0 1 1 0 1 1 2 1 0 1 2 0 2 0 1 1 0 1 1 0 0 2 0 1 1 0 0 2 1 0 0 0 0 2 0 0 0 0 0 0 0 1 0 0 2 2 0 1 1 1 0 1 2 2 0 0 1 0 1 1 0 0 0 0 1 0 0 2 1 0 0 1 1 0 0 0 1 0 0 1 2 1 0 2 2 0 1 1 0 1 2 1 1 0 0 2 0 0 0 0 0 0 0 0 1 2 1 0 1 2 1 0 0 2 0 0 0 0 0 0 0 0 2 0 0 2 1 1 0 1 1 2 0 0 1 0 0 0 1 1 2 0 2 0 1 0 0 0 1 0 2 1 0 1 0 2 0 1 1 0 0 1 2 0 0 0 2 0 1 1 0 1 0 0 1 0 1 1 0 0 1 0 0 0 2 0 0 2 2 2 1 1 0 1 2 0 0 0 0 0 0 1 0 0 0 1 0 0 2 0 2 0 0 0 1 1 0 0 1 0 0 0 1 1 0 0 0 0 0 1 1 0 0 0 0 1 0 0 0 1 0 0 0 1 0 1 0 0 0 1 0 0 1 0 0 0 0 0 0 1 1 0 1 0 0 0 2 1 1 0 2 1 2 1 0 0 0 0 2 1 1 2 0 2 2 0 0 1 1 1 1 1 1 2 1 1 2 2 2 0 0 1 0 0 0 1 0 0 2 0 0 0 1 1 0 0 0 2 0 2 0 1 2 2 1 2 1 0 0 0 0 2 0 0 0 2 0 0 0 2 0 0 2 1 2 2 0 0 1 0 1 1 1 0 1 1 0 0 0 0 1 1 0 0 1 0 0 0 0 0 1 1 2 0 0 0 1 1 2 2 0 1 2 2 2 2 2 0 0 0 1 1 0 1 2 0 1 0 2 1 2 0 1 0 0 1 1 0 1 1 0 1 0 0 0 0 0 0 2 0 0 1 2 1 0 1 2 1 0 2 2 1 0 0 1 1 0 2 0 0 0 0 0 1 0 0 1 2 2 0 0 0 1 0 1 0 2 1 0 0 0 1 0 1 1 1 2 0 2 0 0 1 2 1 0 0 0 0 0 0 1 0 1 0 0 0 0 2 0 1 1 0 1 0 0 0 0 1 1 0 0 1 1 0 0 0
38 1 0 0 0 1 1 2 0 1 1 1 0 0 0 0 0 2 0 2 2 0 0 2 2 2 2 0 1 2 2 0 1 2 0 1 1 0 0 0 0 1 0 1 2 1 0 0 2 1 0 0 0 1 0 2 0 0 1 1 1 1 0 2 0 0 2 1 2 0 0 2 1 0 1 2 2 1 2 0 0 1 0 1 1 0 0 0 2 2 0 1 0 2 1 2 1 0 0 1 1 1 0 1 0 0 2 1 1 1 1 2 1 2 2 2 1 1 1 0 1 0 2 2 2 2 2 0 0 0 0 0 0 0 0 0 0 0 0 0 1 0 0 0 0 1 0 0 1 1 1 1 1 1 1 1 0 1 0 0 0 0 0 1 1 1 1 1 1 2 0 0 0 0 0 0 0 1 0 1 1 1 1 2 0 1 2 1 0 0 2 2 1 1 1 0 1 0 0 0 0 0 1 0 1 0 0 0 0 0 1 0 1 0 1 0 0 1 1 0 1 1 2 1 1 1 0 1 1 0 1 1 1 1 1 0 1 2 2 0 0 1 2 1 0 1 0 0 0 0 0 0 0 0 0 1 1 2 0 1 1 1 0 0 0 0 1 0 1 1 0 2 2 2 0 1 1 1 2 2 2 0 1 2 1 0 1 2 0 2 1 1 2 0 2 0 2 0 0 0 0 0 1 1 0 0 0 0 2 0 0 2 0 1 2 0 2 1 0 0 2 1 1 2 1 0 1 0 2 0 2 1 1 1 0 0 0 0 2 0 0 1 0 2 1 0 0 0 2 1 1 0 2 1 0 0 1 1 0 2 0 0 2 0 2 1 0 1 1 1 1 1 1 1 1 1 0 0 2 0 0 1 0 0 1 0 0 1 1 0 0 0 1 0 1 1 1 1 0 0 0 0 0 0 0 0 1 0 0 0 1 1 0 0 1 2 0 0 0 0 1 1 1 0 2 1 1 1 2 0 1 0 1 2 2 0 1 0 0 0 2 1 1 1 1 2 1 0 0 0 0 0 0 1 0 0 0 2 2 2 0 1 0 0 0 1 1 2 0 1 1 2 2 0 2 0 2 0 2 1 2 2 0 2 0 0 0 0 0 0 0 0 0 1 0 1 1 0 2 1 1 1 1 1 0 0 2 0 0 1 0 1 0 1 1 0 0 1 0 1 1 1 1 2 1 0 1 0 0 2 0 2 0 1 0 0 1 0 0 1 1 1 0 0 2 0 2 1 1 2 0 1 0 0 2 0 0 0 0 0 1 0 2 2 1 1 1 0 0 0 0 2 2 0 1 1 2 2 0 1 2 0 1 1 1 0 0 2 1 0 0 0 1 0 0 0 0 0 1 0 1 2 0 1 2 2 0 0 0 2 0 0 1 2 1 1 2 0 0 0 0 0 0 0 1 1 1 1 0 0 2 0 0 0 1 1 2 0 2 0 1 1 0 1 1 0 2 1 0 0 0 1 0 1 2 0 1 0 1 1 0 0 0 0 2 2 0 0 1 1 1 1 0 0 1 0 0 0 1 0 1 1 0 2 2 2 0 1 0 1 1 0 0 1 0 0 0 2 0 0 0 1 0 1 0 0 0 1 0 0 0 0 0 2 0 0 0 1 0 0 0 0 0 0 1 1 1 0 1 0 0 1 0 0 0 0 0 0 0 1 0 0 0 1 1 1 1 1 1 0 0 1 0 0 1 0 0 0 2 1 1 1 1 2 0 0 2 1 2 1 1 1 1 1 1 1 1 0 1 1 0 1 0 0 1 1 1 2 2 2 0 0 2 2 2 0 0 0 0 1 0 2 0 0 1 0 0 1 0 1 0 0 0 2 0 2 0 1 2 2 2 2 1 2 0 1 0 1 0 0 0 1 1 0 0 1 0 1 0 0 1 1 0 0 0 0 0 0 0 0 2 2 0 0 0 1 1 0 0 0 2 0 1 0 1 2 1 1 2 0 0 0 1 1 1 2 0 1 0 0 0 0 2 0 0 0 1 2 0 2 1 0 0 0 1 1 2 0 0 0 0 1 1 0 2 2 0 0 0 1 0 0 0 0 1 1 0 2 2 2 0 2 2 1 1 0 2 1 0 0 0 2 0 1 0 0 0 2 2 0 0 0 2 2 1 0 0 0 0 0 1 1 1 2 1 0 1 2 0 2 1 0 1 0 1 0 0 0 1 1 1 1 0 0 0 1 1 1 1 0 0 0 1 0 0 1 1 1 0 1 1 0 0 0 1 0 0 0 0 0 0 2
39 0 0 0 0 0 0 2 0 0 0 1 0 0 0 0 0 0 2 0 1 0 2 2 2 0 0 1 0 2 0 0 1 2 2 1 2 2 0 0 2 0 0 0 2 0 0 0 0 2 1 0 1 1 1 2 0 0 0 0 0 1 0 1 0 1 1 0 2 2 2 0 1 0 1 2 2 1 2 0 1 1 1 0 1 0 0 0 2 2 0 0 1 0 0 1 0 1 0 0 1 0 2 0 0 0 2 0 1 1 0 1 0 0 0 0 0 1 0 0 2 0 1 1 1 1 1 1 1 0 1 1 0 0 0 0 0 0 0 1 0 0 0 0 0 2 1 0 1 0 0 0 0 0 0 0 0 0 0 0 1 1 2 2 1 1 2 1 0 1 1 1 1 1 0 0 0 0 0 0 0 0 0 2 0 0 2 1 1 1 1 2 1 1 2 1 1 0 0 1 1 1 0 0 2 0 2 1 0 0 1 2 1 0 0 0 0 1 1 0 1 1 2 2 0 0 1 0 0 1 0 0 0 0 2 0 0 2 2 0 0 0 2 1 0 1 0 0 0 0 0 0 1 1 1 2 0 0 1 0 0 0 0 0 1 0 1 1 1 1 1 0 2 2 1 2 1 1 1 1 1 0 1 2 2 0 2 1 0 2 1 0 0 1 0 1 0 1 0 2 0 1 2 0 0 0 1 2 0 0 1 1 0 1 1 0 2 1 1 1 1 1 1 1 0 0 0 0 1 1 1 1 0 0 0 1 1 2 0 1 0 0 2 0 1 0 0 0 1 0 0 0 2 0 1 0 1 2 0 0 1 1 0 0 0 0 0 2 1 1 1 1 0 0 0 0 0 1 0 0 0 0 0 0 2 0 0 0 0 1 0 0 0 0 2 0 1 0 1 1 1 1 0 2 1 0 0 1 0 0 0 0 1 1 1 2 1 1 0 0 0 1 1 0 1 1 1 0 1 1 0 1 1 1 1 1 0 0 0 0 1 1 2 0 1 2 1 0 2 0 0 1 2 2 2 2 2 2 1 0 1 2 1 1 0 0 2 0 0 0 0 2 2 1 2 0 2 0 2 1 1 2 0 2 1 1 1 2 2 0 2 2 1 1 1 0 0 1 2 0 1 0 2 1 0 0 2 0 1 0 0 2 1 0 0 2 0 2 2 2 2 0 1 2 1 0 0 1 1 1 1 0 0 0 1 0 1 1 1 0 2 2 0 0 0 2 0 1 1 1 0 1 1 1 2 0 1 0 1 0 1 0 0 0 0 0 0 1 1 0 1 1 0 0 0 0 1 1 0 2 2 0 0 2 0 1 1 0 0 0 0 2 2 0 0 0 0 0 0 0 0 2 0 1 2 2 0 0 0 0 2 2 0 0 0 0 0 0 0 0 0 0 0 0 0 0 1 1 1 1 0 0 0 0 2 1 2 1 1 1 0 1 0 0 2 0 1 2 0 0 1 2 0 0 1 0 0 0 1 0 0 0 1 0 2 2 0 2 0 0 0 0 0 0 1 0 0 0 0 0 2 0 0 0 1 1 1 1 0 0 1 1 0 2 0 0 0 2 0 2 1 2 0 0 0 0 2 2 0 1 0 0 0 2 0 0 0 2 1 1 0 0 1 0 0 1 1 0 1 0 0 1 1 1 0 2 1 0 0 1 0 0 1 0 1 0 0 0 0 0 0 0 0 0 0 1 0 0 2 0 0 0 1 1 0 1 1 2 1 2 0 0 1 1 0 0 1 1 0 2 0 0 1 0 0 0 0 1 2 1 1 0 2 2 0 2 0 1 0 1 0 2 0 0 0 1 0 0 1 0 0 0 2 0 1 1 0 0 2 2 2 1 1 2 0 0 0 0 0 0 1 1 0 1 1 2 0 0 2 0 1 1 1 1 1 1 1 1 1 1 1 1 0 0 0 0 1 0 1 1 1 0 0 0 0 0 1 2 1 0 0 0 1 1 2 2 0 2 0 1 1 0 1 0 0 0 0 2 0 2 0 0 0 0 2 1 2 0 0 2 1 0 0 0 2 1 1 1 0 0 0 0 0 0 1 1 0 2 2 0 1 1 0 1 0 1 0 1 0 0 0 1 0 2 0 0 0 1 1 0 0 0 1 1 0 1 0 2 0 1 0 0 1 0 0 0 2 1 0 1 1 0 2 0 2 1 1 0 1 2 0 1 1 1 0 1 0 0 0 0 0 0 0 2 0 0 1 0 0 0 0 0 0 0 0 0 0 0 0 0 0 0
40 1 0 0 0 0 1 2 0 0 0 1 0 1 1 0 0 2 1 1 1 1 1 2 2 0 0 0 0 2 2 1 1 2 1 0 2 2 0 0 0 0 0 1 2 2 2 0 2 1 0 0 0 1 1 1 1 0 0 1 0 0 0 2 0 1 1 1 1 0 0 1 1 0 1 2 2 0 1 1 0 2 1 1 2 0 0 0 2 2 0 0 0 2 0 0 0 0 0 0 1 0 0 0 2 1 2 0 0 2 1 2 1 2 2 2 0 0 0 0 1 1 0 0 0 0 0 1 1 0 0 0 0 0 0 0 0 0 0 0 0 0 0 0 0 0 0 0 0 0 0 0 0 0 0 0 0 0 0 0 2 2 2 2 1 2 2 1 0 2 0 1 0 1 0 0 0 1 0 1 1 0 0 1 0 0 1 0 0 0 1 2 2 0 2 0 0 0 0 0 0 0 0 0 2 0 1 1 2 0 1 1 1 0 2 0 0 0 1 1 1 0 2 1 1 1 1 1 0 2 0 0 0 0 0 0 0 2 2 0 0 0 1 2 0 2 0 0 0 0 0 0 1 0 0 0 2 2 0 1 1 1 0 0 1 0 0 0 2 0 0 1 1 1 0 2 0 1 2 1 1 0 0 1 1 1 1 2 0 2 2 2 1 0 1 0 1 0 0 0 0 0 2 0 0 0 0 1 1 0 1 2 0 2 0 0 1 1 0 0 2 1 1 1 1 0 0 2 1 1 2 1 1 0 0 0 0 2 0 0 0 0 2 1 0 0 0 0 2 0 0 0 2 1 0 0 2 1 0 1 0 0 1 0 0 0 1 2 2 0 0 2 1 1 0 0 0 0 1 0 1 1 0 0 2 1 1 0 0 0 0 1 0 0 1 1 0 1 0 0 0 0 0 1 0 0 0 1 0 0 0 1 0 0 0 1 1 0 0 0 1 1 1 1 0 1 2 0 2 0 2 0 0 1 1 0 0 2 1 1 2 1 1 1 0 2 1 0 2 0 0 1 1 2 1 1 2 2 2 0 0 2 1 1 0 1 1 0 0 0 0 0 2 0 1 0 1 0 1 0 1 2 0 1 2 1 0 2 2 0 1 2 0 1 0 0 0 0 1 0 1 1 1 1 1 2 2 0 0 2 0 1 1 0 0 1 0 2 0 1 1 1 0 1 0 0 1 1 1 2 0 1 0 1 0 0 0 0 0 0 1 2 0 0 1 1 1 2 1 0 0 0 0 0 1 2 0 0 1 0 0 0 0 1 0 0 0 1 0 1 0 2 0 0 0 0 0 2 0 2 2 0 1 1 1 1 2 1 0 0 0 0 1 0 0 0 2 0 0 0 0 2 0 1 2 2 0 0 1 2 0 0 1 0 0 0 0 0 0 0 1 1 0 1 0 1 1 1 0 0 1 0 1 0 2 1 2 1 2 0 0 1 2 2 2 0 2 0 0 0 1 1 0 0 1 0 0 0 2 0 0 0 1 1 0 1 0 0 0 0 1 0 0 0 1 0 1 0 0 0 1 1 0 0 2 2 1 1 0 1 2 1 0 0 0 0 0 2 0 1 0 1 0 0 1 0 2 2 0 0 0 0 0 2 0 0 0 1 0 0 0 2 1 1 1 1 2 0 0 0 0 0 1 0 0 0 1 0 0 0 0 0 0 0 1 0 0 0 0 0 0 0 1 0 1 1 1 0 2 0 1 1 1 1 1 1 2 2 2 2 0 1 1 1 0 0 1 0 2 0 0 2 2 0 0 1 0 1 1 2 1 1 2 1 0 1 0 0 0 1 0 1 0 0 1 0 1 0 1 0 0 0 0 0 0 0 1 1 2 2 1 2 1 2 0 0 0 1 0 0 0 1 2 1 0 2 0 0 1 0 0 0 0 0 1 0 0 0 0 0 2 2 0 1 1 0 0 1 0 0 1 0 0 0 0 0 1 1 1 1 1 0 0 1 2 2 0 2 0 2 2 2 0 1 0 0 0 1 1 1 0 0 1 1 1 0 2 0 0 1 1 1 1 0 2 0 2 0 0 1 1 0 0 0 1 1 0 0 2 1 0 1 2 2 0 0 1 1 0 0 0 2 0 2 0 0 0 0 0 0 0 0 2 1 0 0 1 0 0 1 0 0 2 0 0 0 0 1 0 1 2 0 0 0 0 1 0 0 1 1 1 1 1 1 1 1 0 1 2 0 0 2 0 1 0 2 2 0 1 0 0 0 1 0 2 0 0 0 0 0 0 0
41 0 0 0 0 0 1 2 0 0 0 0 1 2 2 2 0 1 0 1 2 0 0 2 2 1 1 0 0 2 1 2 0 1 2 1 1 2 0 1 0 0 0 0 0 2 0 0 1 1 0 0 1 0 1 0 0 0 0 1 1 1 0 1 1 1 1 1 2 0 0 0 2 0 1 1 1 2 2 0 1 2 1 1 2 0 0 1 1 2 0 1 1 1 1 1 0 1 0 1 2 1 1 0 1 1 2 0 1 1 0 0 1 2 2 2 1 0 1 0 1 0 0 0 0 0 0 1 1 1 0 0 0 0 0 0 0 0 0 2 1 0 0 0 0 0 1 0 0 0 0 0 0 0 0 0 1 2 0 0 0 0 1 2 1 2 2 0 1 1 1 0 0 2 1 0 0 1 0 1 1 0 1 2 1 2 1 2 1 0 2 2 0 0 0 0 2 0 0 1 1 1 0 0 2 0 2 1 0 0 1 1 1 1 2 0 0 0 1 1 1 0 2 2 0 0 0 1 0 0 0 0 0 0 2 0 0 1 1 0 0 1 2 1 0 1 0 0 1 1 0 0 2 0 0 0 0 0 1 1 1 1 0 0 0 0 0 0 2 2 0 1 2 2 0 1 0 1 0 0 0 1 0 1 1 1 1 1 0 2 2 1 0 0 1 1 0 1 0 1 0 0 1 1 1 0 0 2 0 0 0 1 0 2 1 1 2 1 1 1 1 2 1 1 2 0 0 1 0 0 2 2 0 2 0 0 0 0 2 1 0 0 2 2 0 0 1 1 2 1 1 0 1 1 0 1 1 1 0 0 0 0 1 0 1 0 1 1 2 0 0 2 0 0 0 0 0 1 0 1 1 1 0 0 1 1 1 0 0 0 0 1 1 0 2 1 1 1 0 0 0 0 0 0 0 1 1 1 0 0 2 0 1 1 1 1 0 0 0 0 1 0 1 1 0 0 1 1 1 0 0 1 0 0 0 0 0 1 1 0 2 1 1 1 2 2 2 0 1 0 0 0 1 2 1 1 1 2 1 1 1 1 2 0 0 2 0 1 0 1 1 1 2 0 1 1 1 0 2 2 2 1 0 1 2 1 0 2 2 0 2 2 1 0 1 0 0 1 2 0 0 0 2 2 0 0 2 0 1 1 0 1 0 1 1 1 0 2 1 1 1 1 1 1 1 0 1 0 0 2 0 2 0 0 0 0 2 1 0 1 1 1 1 1 2 0 1 1 1 1 0 1 0 0 2 0 1 1 0 0 0 0 0 2 0 0 0 0 0 0 0 1 0 0 0 0 2 1 0 2 2 0 0 0 1 1 1 1 1 1 0 0 0 0 0 1 0 1 1 0 1 0 0 1 0 2 1 0 0 0 0 0 0 0 0 0 0 0 0 0 1 1 0 0 0 0 2 0 0 0 1 0 1 0 1 0 2 0 1 1 1 0 0 2 2 0 2 1 0 1 1 1 0 1 2 0 0 1 2 0 0 0 2 1 0 1 0 2 1 0 0 0 0 0 0 0 0 0 1 0 0 1 0 0 0 0 0 0 1 2 2 0 0 0 1 0 0 2 0 1 1 0 0 0 2 0 1 1 0 0 1 0 0 1 0 1 1 0 1 1 0 0 0 0 0 1 1 0 0 0 0 0 0 0 0 0 0 0 0 0 0 1 0 0 1 0 0 2 0 0 0 0 0 0 0 0 1 0 2 0 0 1 2 1 0 0 2 1 1 1 0 1 1 1 0 0 1 0 1 0 0 1 2 0 0 2 0 2 1 2 0 1 2 2 2 0 2 1 0 1 0 2 2 0 0 1 1 0 1 1 0 0 2 0 2 2 0 0 2 2 2 2 0 2 0 0 0 1 0 0 1 2 0 1 0 1 1 0 2 0 1 1 0 0 0 0 0 0 0 0 2 2 0 0 2 0 0 0 0 0 1 0 1 0 1 0 1 0 2 1 0 0 2 0 2 2 0 1 1 2 1 1 2 0 0 0 0 2 0 2 0 0 0 0 2 0 2 0 0 2 1 0 1 0 2 1 1 0 1 2 0 0 0 0 2 0 0 0 2 2 0 0 2 1 1 0 1 2 0 0 1 0 1 1 0 0 0 1 1 0 0 0 0 1 0 0 1 1 1 0 0 1 2 0 0 0 0 2 0 0 1 1 2 0 1 0 0 0 1 1 1 0 0 0 0 1 0 0 2 0 0 1 0 2 0 0 1 0 0 0 0 0 1 0 2 0 0 0 1 0 1 2
42 1 0 0 0 0 1 2 1 0 1 0 0 0 0 0 0 1 1 1 1 0 1 2 2 0 0 0 0 2 2 1 1 1 1 1 1 0 0 0 0 2 0 2 2 1 1 0 1 0 0 0 0 0 2 1 0 0 0 0 1 1 2 2 0 0 1 0 1 1 1 1 2 0 1 2 2 1 2 0 1 2 0 2 2 1 1 0 1 2 0 1 2 1 0 1 0 1 0 1 1 0 0 0 2 2 1 0 0 2 1 1 0 2 2 2 2 0 0 0 2 0 1 1 1 1 1 0 0 0 0 0 0 0 0 0 0 1 0 1 1 0 0 1 0 0 0 0 0 0 1 1 0 0 0 0 0 0 0 1 0 0 1 1 1 2 2 0 1 1 1 1 0 2 0 0 0 0 0 0 0 0 1 2 1 2 1 1 0 0 1 1 1 0 1 0 0 0 0 1 1 0 0 0 2 1 1 0 0 0 1 1 2 0 2 0 0 0 2 1 2 0 1 1 1 0 0 1 1 0 0 0 0 0 2 0 1 2 2 0 0 0 2 2 0 2 0 0 0 0 0 0 0 0 0 2 1 0 0 0 0 0 0 0 0 0 0 0 2 1 1 0 0 0 0 0 0 1 0 0 0 0 2 2 2 0 2 1 0 1 1 0 1 0 1 0 2 1 0 0 0 0 2 0 1 1 1 2 1 0 0 2 0 1 1 0 2 1 1 1 1 2 1 2 1 0 1 2 2 2 2 2 0 2 0 0 0 1 1 0 0 0 0 2 1 0 0 1 2 1 0 0 1 0 1 1 0 2 0 1 0 0 1 0 1 1 0 2 2 0 0 2 1 1 0 0 0 0 1 0 0 0 0 1 1 1 1 0 0 1 0 0 0 0 2 0 0 0 0 1 0 1 0 0 0 1 1 0 0 0 0 0 0 0 0 2 0 1 0 0 0 1 0 0 0 0 2 0 1 0 1 0 1 1 1 1 0 1 0 0 2 0 2 1 1 1 1 0 2 0 0 1 0 1 0 0 0 2 2 1 1 2 0 0 0 2 0 0 0 0 1 1 2 0 2 0 0 1 2 1 1 1 0 2 1 1 1 2 2 0 2 2 1 1 0 0 0 0 1 0 1 1 0 0 2 2 1 1 0 0 0 2 1 0 0 2 0 2 0 0 0 1 1 0 0 1 1 0 0 1 0 0 0 1 0 0 2 0 1 1 1 1 0 1 2 1 1 2 1 1 0 0 1 0 0 2 0 1 0 1 0 0 1 2 1 1 1 2 2 0 2 0 0 0 0 0 0 2 0 2 2 0 0 1 0 0 1 1 1 0 0 0 2 0 1 2 0 0 0 0 0 2 0 0 2 2 0 0 1 2 0 0 0 1 0 0 1 0 0 0 1 1 1 1 0 0 1 2 0 0 2 0 0 0 1 0 2 2 2 0 0 1 0 1 2 0 2 1 0 1 0 0 1 0 0 1 0 1 1 0 0 0 1 0 0 1 0 1 0 0 1 0 0 0 0 0 0 0 2 0 0 1 0 2 2 2 1 1 0 1 2 1 0 0 1 0 0 2 0 2 1 1 0 0 1 0 1 1 1 0 2 0 0 1 1 1 0 1 1 1 0 0 2 0 0 2 1 0 1 0 0 0 0 0 0 1 0 0 0 0 0 1 0 0 0 1 0 1 0 0 0 0 0 0 0 1 0 0 1 0 0 0 1 1 0 0 2 2 2 2 0 1 0 0 0 0 1 1 1 1 0 1 1 0 0 0 0 2 1 2 0 1 2 1 1 0 0 0 0 1 0 2 0 0 2 1 1 1 0 1 0 0 1 0 1 2 1 1 2 1 1 1 1 2 0 0 0 1 0 0 0 1 1 1 1 1 0 0 0 0 0 0 1 1 1 1 1 1 1 0 2 2 0 0 2 0 0 0 0 0 1 0 1 0 1 1 2 1 1 1 0 0 0 2 1 1 0 1 0 2 2 2 2 0 0 0 0 1 0 2 0 0 0 0 2 0 2 0 0 2 1 0 1 1 2 0 1 1 0 0 0 0 0 0 1 1 0 2 2 0 0 2 2 1 2 1 1 1 1 2 0 2 0 1 0 0 0 1 2 0 0 0 2 1 1 0 1 2 0 0 2 0 2 1 0 0 0 2 0 1 1 1 1 0 1 1 0 0 2 0 0 0 0 0 0 1 1 0 0 0 0 0 0 2 0 1 2 2 0 1 1 0 0 0 0 0 0 0 1 1 1 0
43 1 0 1 0 1 2 2 0 1 1 0 0 0 0 0 0 0 1 1 1 0 1 2 2 0 0 0 0 2 1 0 1 1 0 0 2 0 0 0 0 2 0 0 2 1 1 0 1 1 0 0 0 1 1 1 0 0 1 2 0 1 0 1 0 0 2 2 2 0 0 2 2 1 2 1 1 0 1 1 0 2 0 1 1 0 0 2 2 2 1 2 1 2 1 2 1 0 0 0 1 0 1 0 1 1 2 0 1 1 0 1 0 1 2 2 1 0 1 0 1 0 1 1 1 1 1 1 0 0 1 1 0 0 0 0 0 0 1 0 0 0 0 0 0 1 1 0 0 0 0 0 1 0 1 0 0 0 0 0 0 0 2 2 0 1 1 0 1 1 1 2 1 1 1 0 0 1 1 0 0 1 0 2 0 0 2 0 0 0 0 1 1 0 2 1 1 0 0 1 1 0 0 0 2 0 1 1 0 0 1 1 0 0 2 0 0 0 2 1 1 0 2 2 0 0 2 0 0 2 0 0 0 0 2 0 0 2 2 0 0 0 2 2 0 2 0 0 0 0 0 0 1 0 0 2 0 1 0 0 0 0 0 0 0 0 0 2 2 0 0 1 1 0 0 0 0 2 2 2 2 0 1 2 2 1 1 0 0 1 0 0 2 0 2 0 2 1 0 1 0 0 2 0 0 0 1 1 0 0 0 1 0 2 2 0 2 0 1 1 0 2 1 1 1 0 1 1 1 1 2 1 1 0 0 0 0 1 1 2 0 2 1 1 1 0 0 1 2 1 1 0 2 2 0 0 2 1 0 0 1 1 2 0 2 1 0 1 2 0 0 2 0 0 0 0 0 0 0 0 0 1 0 0 2 0 1 0 0 0 0 1 0 0 2 0 1 1 1 1 1 1 0 0 0 1 2 1 1 0 1 1 1 1 1 2 1 0 0 0 0 0 1 2 0 1 2 0 0 0 0 0 0 0 0 1 0 1 0 0 2 0 1 1 1 2 1 0 1 0 0 1 1 1 1 0 1 2 2 2 1 2 1 1 0 1 1 1 0 1 1 1 1 2 1 0 0 0 2 1 2 2 1 2 2 1 0 2 2 0 1 2 0 1 1 0 0 1 1 0 1 0 2 1 0 0 1 0 1 1 0 2 0 1 1 0 0 2 0 0 0 1 1 2 1 0 0 0 0 2 0 1 0 0 1 0 1 1 1 0 1 2 0 2 2 1 1 1 1 1 1 0 1 0 1 1 0 0 1 1 0 1 0 1 1 0 0 1 0 0 0 1 1 0 0 1 2 0 0 2 1 0 0 0 0 0 0 1 1 1 1 0 1 0 1 0 0 1 1 0 1 1 0 0 2 2 2 0 0 1 0 0 0 0 0 0 0 1 0 0 1 1 0 0 0 2 2 0 0 0 2 0 1 0 2 0 2 1 2 0 2 0 0 1 2 0 2 1 0 1 1 1 0 1 2 0 0 0 2 1 1 0 1 0 1 1 0 1 0 0 1 0 1 0 0 0 1 0 0 0 2 0 0 2 2 2 1 1 1 1 1 0 0 1 0 0 0 2 0 2 1 1 0 1 1 1 1 1 1 0 0 0 0 1 1 0 1 1 0 0 0 0 0 0 0 1 1 0 1 0 0 1 0 0 0 1 0 0 0 0 0 0 1 0 0 1 0 0 1 0 0 0 0 0 1 2 0 0 2 0 0 1 2 1 0 0 2 0 0 2 0 0 0 0 1 1 1 2 0 2 1 0 0 1 2 0 2 1 1 2 1 1 1 1 1 0 0 1 0 0 0 0 0 0 2 0 2 0 0 0 1 1 2 0 0 0 0 0 2 2 2 2 1 2 0 0 0 1 0 1 0 1 0 0 0 2 0 0 0 0 0 0 0 1 2 1 2 1 0 0 2 1 0 1 1 0 0 0 1 1 0 0 1 0 1 1 1 0 2 1 0 0 1 1 2 2 0 0 1 2 1 2 2 0 0 0 0 1 1 1 0 0 2 0 1 0 2 0 1 0 0 1 0 0 1 1 0 1 0 0 0 0 1 1 1 1 0 1 2 1 1 0 1 1 0 2 0 1 1 1 0 2 0 1 0 0 0 0 1 1 0 0 2 0 0 0 1 0 1 0 1 0 1 1 1 0 2 1 1 0 1 1 1 0 2 0 0 1 2 2 1 1 0 0 0 1 1 1 1 0 0 0 0 1 0 0 0 1 0 1 1 0 0 0 0 0 0 0 0 0 0 0
44 0 0 0 0 0 1 1 1 0 1 1 1 1 0 0 0 0 0 2 2 0 1 2 2 1 1 0 1 2 2 0 1 1 1 1 1 1 0 0 0 2 1 1 1 1 0 0 0 2 0 0 0 1 1 1 0 0 0 1 1 2 0 2 0 1 0 0 0 0 0 1 1 0 0 2 1 0 2 0 0 0 0 0 1 0 0 0 1 2 0 0 1 2 1 2 0 1 0 1 1 0 2 0 0 0 2 0 1 1 0 1 2 2 2 2 2 0 0 0 2 0 1 1 0 0 0 0 1 0 1 1 0 0 0 0 0 0 0 0 0 0 0 0 0 1 1 0 1 1 1 1 0 0 0 0 0 2 0 0 1 1 1 2 0 1 1 0 1 1 1 1 2 1 0 0 0 0 0 0 0 0 0 1 1 1 0 0 0 0 0 0 2 1 2 1 0 0 0 0 0 0 0 0 2 1 1 1 1 0 0 2 1 0 1 1 2 0 1 0 2 2 1 1 1 0 1 0 0 1 0 0 1 1 1 0 1 2 2 0 0 0 1 1 0 0 1 0 0 0 0 0 0 0 0 2 2 0 0 0 0 0 0 0 1 0 0 0 0 0 0 2 0 1 0 0 0 1 1 1 1 0 0 2 0 0 0 2 0 2 0 0 0 1 0 1 0 1 0 1 0 0 2 0 1 0 1 2 2 0 0 2 0 1 0 0 1 1 1 1 1 2 2 2 0 0 0 1 0 1 2 2 0 0 0 0 0 0 2 0 0 1 1 2 0 1 0 0 2 1 0 0 2 1 1 0 2 0 0 2 0 0 2 0 1 0 0 2 2 0 0 2 0 0 0 0 0 0 1 0 0 1 0 2 1 1 1 0 0 0 0 1 1 0 1 1 0 1 0 0 0 0 0 1 0 0 2 2 1 0 0 1 2 2 2 2 0 0 1 1 0 1 0 0 0 0 2 0 0 0 0 0 1 2 2 2 0 0 0 0 0 0 1 1 1 2 1 0 0 0 0 0 1 2 2 1 2 2 2 1 1 2 0 0 0 1 1 1 0 0 0 1 1 1 0 2 0 0 2 2 2 1 0 0 1 0 0 1 2 0 1 2 0 1 1 1 1 1 1 1 1 1 1 1 0 0 2 0 0 2 0 0 0 1 1 1 0 2 0 1 1 1 1 1 0 1 1 1 1 1 1 1 0 1 0 0 0 0 0 2 1 0 0 1 1 1 0 1 1 2 0 0 1 0 1 1 1 0 1 0 1 1 0 2 0 2 2 2 0 2 0 0 2 1 1 1 2 1 0 1 1 0 0 1 1 1 2 2 1 1 0 1 1 0 1 0 0 1 0 0 0 2 0 1 2 2 1 0 0 2 1 0 0 1 0 1 0 0 1 0 1 2 0 0 0 0 1 1 0 0 0 0 0 0 2 0 2 0 1 1 0 2 0 1 1 0 2 0 0 1 0 1 1 0 1 0 0 0 2 0 0 0 1 0 1 2 0 0 1 0 1 0 0 0 0 0 0 1 2 1 1 1 1 1 2 2 2 0 1 2 1 1 1 0 0 0 0 2 0 2 0 2 0 0 0 0 2 1 1 1 1 0 0 2 1 0 1 1 1 1 1 0 1 0 0 2 0 0 1 0 0 0 0 0 0 1 0 0 1 2 1 2 0 0 2 0 0 0 1 1 1 1 0 0 0 1 0 0 2 0 0 0 1 0 0 1 2 1 2 1 1 0 0 0 1 1 1 1 1 1 0 2 1 0 0 2 0 1 1 2 1 1 2 1 0 1 0 1 0 0 1 0 0 0 1 1 0 1 0 1 0 0 1 0 1 1 0 1 2 2 1 2 1 2 0 0 0 1 0 0 0 1 1 0 0 2 0 0 2 1 2 2 0 1 2 1 2 1 0 0 2 1 0 0 2 0 0 0 0 0 1 0 0 0 0 0 1 0 1 1 0 0 2 0 2 2 0 0 2 2 2 2 2 0 0 0 0 2 0 2 0 0 2 0 2 0 2 0 0 0 0 2 1 0 1 1 1 0 0 0 0 0 0 0 1 0 0 1 2 1 0 1 2 2 2 2 0 1 0 1 0 2 0 0 0 0 0 0 1 1 0 0 0 0 0 1 0 1 0 0 1 0 0 2 2 0 2 1 0 1 1 0 2 0 2 1 2 1 1 1 0 0 0 0 0 2 0 1 1 0 0 0 0 2 0 0 1 1 0 0 0 0 1 0 1 0 0 0 0 0 0 1
45 1 0 0 0 1 2 2 0 1 1 0 0 0 0 0 0 2 0 2 2 0 1 2 2 0 0 0 0 1 1 2 0 1 2 1 2 1 0 0 0 1 0 0 0 0 0 0 2 1 0 0 1 1 0 2 0 0 0 1 1 2 0 2 0 2 0 1 2 0 0 0 2 2 2 2 1 0 0 0 0 2 0 0 0 0 0 0 2 2 0 1 0 0 0 1 1 2 1 1 0 0 1 0 1 0 2 0 0 2 0 0 2 2 2 2 2 0 0 0 2 0 2 2 1 1 1 1 1 1 0 0 0 0 0 0 0 0 0 0 0 0 1 0 0 1 0 1 2 2 1 1 0 0 0 0 0 0 0 0 0 0 1 1 0 1 0 2 0 2 0 1 0 1 1 1 0 0 0 0 0 0 0 2 0 0 2 1 0 0 2 2 2 1 2 0 1 0 0 0 0 0 1 0 2 0 0 1 0 0 2 0 1 0 2 0 0 0 2 0 2 2 2 2 0 0 0 1 0 1 1 1 0 1 0 0 1 2 2 0 0 1 2 0 0 2 2 0 0 0 0 0 0 0 0 2 2 0 0 0 0 0 0 0 0 0 0 0 2 2 0 1 0 0 0 1 0 1 0 0 0 0 0 1 2 1 1 1 0 2 1 1 1 0 1 0 1 1 0 2 0 1 2 0 0 1 0 2 0 0 1 1 0 0 2 0 2 1 2 2 0 1 0 2 2 0 0 2 0 0 2 0 1 1 0 0 1 2 0 0 0 0 2 2 0 0 1 0 2 0 0 0 1 1 0 1 1 1 0 2 0 0 2 0 1 0 1 2 1 1 1 1 1 1 0 0 0 1 0 1 0 1 0 1 1 1 1 0 0 1 1 1 0 1 2 0 0 2 0 0 0 0 0 0 0 0 0 1 1 0 0 1 0 0 1 2 1 0 0 0 0 1 1 0 1 1 1 0 1 1 0 0 1 1 1 1 0 2 0 2 0 1 2 0 0 1 2 0 1 0 0 1 1 2 2 1 2 2 2 2 1 1 1 1 0 1 1 1 0 0 0 1 1 1 0 1 0 0 2 0 1 2 0 0 1 1 0 1 2 1 1 1 0 1 0 2 2 1 1 0 1 1 1 1 0 0 2 0 1 0 0 2 1 0 0 1 0 2 0 0 0 2 0 2 1 1 0 2 2 1 1 0 0 0 0 0 0 1 0 2 0 0 0 1 2 2 2 2 0 0 0 0 1 0 2 0 1 0 0 0 1 0 1 1 0 1 1 2 1 0 0 1 0 0 0 0 0 2 0 2 2 0 0 0 0 0 0 1 0 0 0 0 1 1 1 0 1 0 0 0 0 1 0 1 2 2 1 0 0 0 0 0 0 1 0 0 0 0 0 1 0 1 1 1 0 1 2 0 0 0 2 0 0 0 1 1 2 1 1 1 1 1 0 2 2 0 2 1 0 2 1 1 0 0 1 0 0 0 0 1 1 0 0 1 0 1 1 1 0 0 1 0 0 0 0 0 0 1 1 1 2 0 0 1 2 2 0 1 0 0 0 0 0 0 1 0 0 1 0 0 0 0 0 1 2 1 1 1 0 0 0 0 0 1 0 0 1 2 2 2 0 0 0 0 0 0 2 0 2 0 1 1 0 1 0 1 1 0 1 2 0 2 1 2 2 0 1 1 0 0 0 0 0 0 0 1 0 0 1 0 0 0 2 1 1 0 2 2 0 2 0 0 1 1 1 1 0 1 1 2 0 0 1 0 0 0 0 1 1 2 1 1 2 1 1 0 0 1 1 2 0 1 0 0 1 1 1 0 0 2 0 0 1 1 1 2 0 0 0 0 0 0 2 2 1 0 0 2 0 0 0 2 2 0 0 2 0 2 1 0 0 0 0 0 0 0 0 1 1 0 1 1 0 1 1 0 1 0 0 0 2 0 0 0 0 0 1 1 2 2 0 0 1 1 1 0 1 0 0 2 2 2 1 0 0 0 0 1 0 1 0 0 0 0 2 0 2 0 1 2 2 0 1 0 2 1 0 0 1 2 1 0 0 0 0 1 0 0 2 2 0 0 1 1 0 2 1 2 0 0 0 0 0 1 1 0 1 0 1 0 0 0 1 0 0 1 0 0 1 0 0 1 2 0 0 0 0 1 0 1 1 0 1 0 1 2 1 0 2 1 0 0 0 0 1 1 0 0 0 0 0 0 0 2 0 0 0 0 0 0 0 0 0 1 0 0 0 0 0 0 0 0
46 0 0 0 0 0 1 1 0 1 1 1 1 1 0 0 0 0 0 1 2 0 0 2 2 0 0 0 1 2 0 1 1 1 0 1 1 2 0 0 1 1 0 1 1 1 1 0 0 2 0 0 0 0 1 2 0 0 0 2 0 0 0 1 0 0 2 2 1 0 0 1 1 0 0 2 1 2 1 0 0 2 1 0 1 0 0 0 2 2 0 1 0 1 0 1 1 1 0 1 0 0 2 0 0 0 2 0 0 2 1 1 1 2 2 2 1 0 1 0 1 1 0 0 0 0 0 0 1 0 0 0 0 0 0 0 0 1 0 1 1 0 0 0 0 2 2 0 0 0 0 1 0 1 0 0 0 2 0 1 0 0 1 1 2 2 1 0 0 1 1 1 1 1 0 1 0 1 1 1 0 1 1 2 1 2 1 1 1 0 2 2 2 0 2 0 1 0 0 0 0 0 0 0 2 0 1 1 1 0 2 1 1 0 0 1 1 0 1 0 2 2 1 1 1 0 1 0 0 2 0 0 0 0 1 0 0 2 2 0 0 0 2 1 0 1 1 0 0 0 0 0 1 0 0 1 1 0 0 0 0 0 0 0 1 0 0 0 1 1 0 1 1 1 0 0 0 1 1 1 1 1 0 1 2 1 1 1 0 2 2 2 2 0 2 0 2 1 1 1 1 1 2 0 1 1 0 2 0 0 0 1 0 1 2 0 2 2 0 0 0 1 1 2 0 0 1 1 1 2 2 1 0 1 0 0 0 2 0 0 0 0 1 2 1 0 0 0 2 1 1 0 2 1 0 0 0 1 0 1 0 0 0 0 0 2 0 0 2 0 0 2 1 1 1 1 0 1 0 0 0 1 0 1 1 1 1 1 1 0 0 0 1 0 0 2 0 1 1 1 1 2 0 1 0 0 1 1 1 0 0 1 0 0 1 2 1 0 1 0 1 0 0 0 0 1 0 1 1 0 0 2 0 2 2 0 0 1 0 0 1 1 1 0 0 1 2 0 1 0 0 0 1 2 2 1 2 1 1 1 1 1 0 0 0 0 2 2 0 1 1 2 2 1 2 0 2 1 2 1 1 2 1 2 2 1 0 1 2 0 2 2 0 1 1 0 0 0 0 2 2 2 1 1 1 1 1 1 1 1 1 0 0 0 0 1 0 1 0 2 2 0 2 2 0 0 1 1 1 2 0 0 0 1 0 0 0 0 0 1 0 0 0 2 2 1 1 2 0 0 0 0 0 0 2 0 1 1 0 1 0 0 0 0 0 0 0 1 1 1 1 1 1 0 0 0 2 2 0 1 2 0 0 0 1 0 0 1 1 0 0 1 1 0 0 0 1 0 0 0 0 2 0 0 2 2 0 0 0 0 1 0 0 1 0 1 0 0 0 0 2 2 0 0 0 1 2 2 0 0 0 0 1 1 1 0 1 1 2 0 2 1 0 0 2 0 2 1 0 1 2 2 0 1 2 0 0 0 2 0 0 0 2 0 2 2 0 2 1 1 0 1 1 0 1 0 1 0 1 0 0 1 1 1 2 2 2 0 0 2 1 1 0 1 0 0 0 2 0 2 1 1 0 0 1 0 2 1 1 0 1 0 0 2 0 0 0 1 1 1 0 0 1 1 0 2 1 0 1 0 0 0 0 0 0 0 0 0 0 0 0 0 0 0 0 0 0 1 0 0 0 0 0 0 0 2 0 1 2 1 0 0 2 2 1 0 2 1 0 2 0 0 0 0 0 0 0 2 0 2 1 0 1 1 1 1 0 2 0 2 0 2 2 1 1 0 1 1 0 1 0 1 0 0 2 2 0 0 1 1 0 0 1 0 1 2 1 0 2 2 2 1 1 0 0 0 0 1 1 0 0 2 1 1 0 1 0 1 1 0 0 1 0 0 1 0 1 0 0 0 2 2 0 0 2 0 1 0 0 0 1 0 0 0 0 0 0 0 1 1 0 0 1 2 2 2 0 0 1 1 1 1 2 1 1 1 0 2 1 1 1 0 0 0 1 0 2 0 0 0 0 2 1 0 2 1 0 2 1 1 0 0 0 0 1 1 0 1 2 1 0 1 2 2 0 0 1 0 0 0 1 1 0 0 2 0 1 1 1 0 0 0 1 0 0 0 0 1 0 0 0 0 1 1 1 0 1 2 0 2 2 0 1 0 1 1 0 0 0 0 1 0 0 0 0 2 0 1 1 0 0 0 0 1 0 1 2 1 0 1 1 0 0 0 1 0 0 1 1 0 1 1
47 0 0 0 0 1 2 2 0 0 0 0 0 0 0 0 0 1 1 1 1 0 0 2 2 0 0 0 0 2 2 1 2 2 1 0 2 1 0 0 0 1 1 1 2 1 0 0 0 2 2 0 1 0 1 1 0 0 1 0 1 2 1 1 0 0 1 0 2 1 1 1 2 1 1 2 2 0 1 1 0 2 0 1 1 0 0 0 1 2 0 0 0 2 0 2 1 0 0 0 1 0 1 0 0 0 2 0 0 2 1 2 1 1 1 1 0 0 1 0 1 0 1 1 0 0 0 1 0 0 0 0 0 0 2 2 0 0 0 0 0 0 1 0 0 1 0 0 1 1 1 1 0 0 0 1 1 0 0 0 0 0 1 2 0 1 1 0 1 0 2 0 1 1 0 1 1 1 0 1 1 1 0 2 2 2 0 1 1 1 0 1 2 1 2 0 1 0 0 1 0 0 0 0 2 0 2 0 0 0 1 2 1 0 1 0 0 1 2 0 2 1 2 2 0 0 0 1 0 2 0 0 1 1 0 0 1 2 2 0 0 0 2 2 0 2 0 0 0 0 0 0 2 0 0 1 1 0 1 1 1 1 0 0 2 0 1 1 2 0 2 0 2 2 1 1 0 0 1 0 0 0 0 1 1 1 1 2 0 2 1 1 2 0 2 0 2 0 0 1 0 0 2 0 0 0 0 2 1 0 1 2 0 2 1 0 1 0 0 0 0 2 2 1 1 0 1 1 1 1 1 2 0 1 0 0 0 1 1 0 1 1 2 1 1 0 0 0 2 1 1 0 0 0 0 2 0 1 0 1 0 0 1 0 0 0 1 1 2 0 0 2 0 0 0 0 0 0 2 0 0 2 1 1 1 0 0 0 0 1 0 0 2 0 2 0 1 1 1 1 1 1 0 0 0 0 2 0 0 0 1 1 0 0 0 0 0 0 1 0 0 0 0 0 2 1 0 0 2 1 1 0 0 0 0 0 0 1 0 0 2 1 1 1 1 2 2 1 1 0 0 0 1 2 1 1 1 2 2 0 0 2 1 1 0 0 2 1 0 0 1 1 2 0 1 0 2 1 2 0 0 2 0 0 2 0 0 0 2 1 1 2 1 1 2 0 0 1 1 0 1 1 1 1 0 0 1 1 1 1 1 0 1 1 1 1 0 2 1 2 2 0 2 2 0 1 0 0 0 1 0 1 1 0 0 0 1 1 1 2 1 1 0 1 1 2 1 2 0 0 0 0 0 0 1 1 1 0 0 1 0 0 0 1 1 0 0 1 0 0 0 1 0 0 0 0 2 2 0 2 2 0 0 1 1 1 1 1 1 0 0 0 1 0 0 0 0 0 0 0 1 2 1 1 2 2 0 0 0 1 1 0 0 0 0 0 0 0 1 0 0 1 0 1 0 0 2 0 0 0 1 0 0 0 0 0 2 0 2 0 0 0 0 1 2 0 2 1 0 2 1 1 0 0 1 0 0 1 1 0 0 0 0 1 1 1 1 1 0 0 0 0 0 0 0 0 0 0 1 0 0 1 0 0 2 2 2 1 1 1 2 1 1 1 1 0 0 1 0 0 0 0 0 1 2 1 1 2 0 0 1 0 0 1 0 0 0 0 0 0 0 0 0 0 1 1 1 0 2 0 0 0 0 1 0 1 2 0 1 2 0 1 1 1 1 0 0 1 1 1 1 1 0 0 1 2 0 0 2 1 0 0 0 1 0 1 1 1 2 1 0 1 0 1 0 0 2 0 1 1 0 0 0 1 1 0 1 2 0 2 0 2 2 2 2 0 0 2 0 2 0 1 0 0 1 1 2 0 0 0 0 0 0 1 0 2 1 1 2 2 2 1 0 1 0 0 0 2 0 0 0 1 2 0 0 2 0 1 1 1 1 1 0 0 0 0 0 1 1 0 1 1 0 1 0 0 1 0 1 1 1 0 1 0 1 1 1 0 1 2 0 0 1 1 1 1 0 2 0 1 0 0 2 0 0 0 1 1 0 2 1 0 1 1 1 0 2 0 0 0 0 2 1 0 1 2 0 0 1 2 0 0 1 2 2 0 0 0 0 0 0 0 2 1 1 1 2 1 1 1 0 2 0 1 0 0 0 0 1 1 0 0 1 0 0 1 0 1 0 0 1 0 2 1 0 0 1 1 0 1 1 0 1 0 1 0 0 1 1 2 0 1 0 0 1 0 2 0 1 0 0 0 0 1 0 0 1 0 1 0 0 0 0 0 0 0 0 0 0 0 1 1
48 1 0 0 0 0 1 2 1 1 2 0 1 2 1 1 0 0 0 2 2 0 0 2 2 1 1 0 0 2 2 1 0 0 0 2 0 0 0 0 1 1 0 0 2 0 1 0 0 1 1 0 1 1 1 1 1 1 0 0 1 1 1 2 0 0 1 1 1 1 1 2 2 0 2 2 2 2 2 0 2 1 0 0 0 0 0 0 1 2 0 0 2 1 0 1 0 1 0 1 1 0 0 0 2 1 2 0 1 1 0 2 0 1 1 1 0 1 0 0 2 0 2 2 2 2 2 0 0 0 0 0 1 0 0 0 2 0 0 0 1 0 0 0 0 2 1 0 0 0 0 0 1 0 1 0 1 1 0 0 1 0 0 2 1 2 1 1 0 2 0 1 1 0 0 1 0 1 0 1 1 1 1 1 0 1 1 2 1 1 1 2 1 0 1 0 0 0 0 0 0 0 0 0 2 0 2 0 0 0 2 1 2 0 2 1 1 0 1 1 1 0 2 1 1 1 1 1 0 1 0 0 0 0 2 0 0 2 2 0 0 0 2 0 1 2 2 0 1 1 0 0 1 0 0 1 0 0 0 0 0 0 0 0 1 0 0 0 2 0 0 1 1 2 0 1 1 1 2 1 1 0 0 1 0 1 1 1 1 2 0 1 1 0 1 0 1 0 0 1 1 0 2 0 1 1 0 2 1 0 0 1 0 2 0 0 0 0 0 0 1 2 0 1 0 0 2 2 1 0 1 0 0 0 0 0 0 2 0 0 0 0 1 0 1 0 0 0 2 0 0 0 1 1 0 1 1 0 0 1 1 1 0 0 0 1 0 1 1 1 1 1 1 1 0 0 0 0 1 0 1 0 0 1 1 1 1 1 1 0 1 1 1 0 2 0 0 0 1 1 1 1 0 2 1 1 1 0 0 0 2 0 0 0 0 0 0 1 1 0 0 1 1 1 1 0 2 1 1 0 0 1 1 2 2 0 0 1 0 0 2 1 1 1 1 2 1 0 1 0 0 0 1 1 1 1 1 2 2 1 1 2 0 0 1 2 0 2 0 1 0 1 1 1 1 0 1 0 1 0 2 2 0 0 2 0 0 2 2 0 2 2 0 2 1 1 1 0 2 0 0 0 2 1 0 0 1 0 2 0 0 2 0 1 1 0 0 2 1 1 1 1 1 2 0 0 0 0 0 1 0 1 1 0 1 0 0 0 0 1 0 0 0 1 1 1 1 2 0 0 1 0 2 0 1 1 1 0 0 1 0 0 1 1 0 1 1 1 1 0 1 0 0 0 0 0 0 2 0 2 2 0 0 0 1 1 1 0 0 0 0 2 1 0 0 0 0 0 0 0 0 2 0 0 2 2 1 1 0 1 1 1 1 1 1 1 1 0 0 0 0 0 0 0 0 0 0 1 0 0 1 0 0 0 2 1 2 0 1 1 0 0 0 0 1 0 2 2 0 1 0 2 0 1 1 0 0 1 2 0 0 0 1 0 2 2 0 1 0 0 1 0 0 0 0 0 0 0 1 0 0 1 0 0 1 1 1 0 0 2 2 1 0 1 1 0 0 2 0 2 2 0 0 0 1 0 2 2 0 1 0 0 0 1 1 0 0 1 1 1 0 0 1 0 0 1 1 1 0 0 0 1 0 1 0 1 1 0 1 1 0 1 0 1 1 1 1 1 0 0 0 0 0 0 0 0 0 0 0 0 0 0 2 1 0 0 2 1 1 1 0 0 1 1 0 0 1 1 1 2 0 0 0 1 2 0 2 2 1 2 0 1 2 1 1 0 0 2 0 2 0 1 0 0 1 1 1 0 0 0 1 1 0 1 0 2 0 0 2 2 1 2 2 1 0 0 0 2 0 0 1 2 0 0 0 2 0 1 0 0 0 0 0 0 0 0 0 0 0 0 1 1 0 0 2 0 0 0 0 0 1 0 1 0 1 1 1 0 1 1 0 0 0 2 1 1 0 1 0 2 1 1 2 0 0 0 1 2 0 2 0 0 1 0 2 0 2 0 0 1 0 0 1 0 2 1 1 0 0 0 0 0 0 0 1 1 0 0 0 0 0 0 2 0 0 1 0 1 0 0 0 1 1 1 2 0 2 1 1 0 0 0 1 2 2 0 0 1 2 0 2 0 2 1 1 1 1 2 0 0 2 0 2 0 1 1 0 0 1 1 0 0 0 0 0 1 1 2 2 0 0 0 0 1 0 0 1 1 0 1 1 0 0 0 0 0 0 0 0 0 0 0
49 0 1 1 0 0 2 1 0 1 1 1 0 0 0 0 0 0 2 0 1 0 1 1 1 1 1 0 1 2 1 2 1 0 1 0 2 1 0 0 2 0 0 2 2 1 1 0 1 2 1 0 0 0 2 2 0 0 0 0 0 2 0 1 0 0 1 0 1 0 0 2 0 0 0 2 2 1 2 0 0 1 0 1 1 0 0 1 1 1 0 1 0 0 0 1 1 2 0 2 1 0 1 0 1 1 2 2 2 0 0 2 1 1 1 1 1 0 1 0 1 0 2 2 2 2 2 1 1 1 1 1 1 0 0 0 1 1 0 2 1 0 0 0 0 0 0 0 1 0 0 0 0 0 2 0 0 0 0 1 0 0 1 1 1 2 2 0 1 1 0 1 1 1 0 1 1 0 0 0 0 0 0 2 0 0 2 1 0 0 2 2 2 0 2 0 0 0 0 1 1 1 0 0 2 0 1 1 2 0 1 2 2 0 1 0 0 0 0 0 1 1 2 1 1 1 1 0 0 1 1 1 1 0 1 0 0 2 2 0 0 0 1 1 1 2 1 0 0 0 0 0 0 1 0 2 0 1 0 0 0 0 0 0 0 0 1 0 2 1 0 0 2 2 1 1 0 0 1 0 1 0 1 2 2 1 0 0 0 1 0 1 1 0 1 1 1 0 0 1 0 2 2 0 0 2 1 2 0 0 1 2 0 1 1 0 2 0 1 1 1 2 0 1 0 0 0 2 0 0 2 2 0 1 0 0 0 0 2 0 0 0 2 1 0 0 1 1 2 1 1 0 1 2 0 0 2 1 0 2 0 0 0 1 0 2 0 2 1 1 1 1 0 0 1 1 0 1 1 1 0 1 0 1 2 0 1 0 0 1 0 0 1 0 1 1 0 0 0 0 0 0 0 1 0 1 1 0 0 0 0 0 1 1 1 1 0 1 0 0 1 1 0 1 1 1 1 1 1 0 0 1 0 0 0 0 0 1 0 1 1 1 2 0 0 0 2 0 1 0 0 1 0 1 1 0 1 1 1 0 0 0 0 0 0 0 2 0 0 0 0 1 2 0 1 1 1 1 2 0 1 2 0 0 2 0 0 1 2 1 0 2 1 1 1 1 1 0 2 0 0 0 1 0 1 1 1 0 1 2 0 2 2 0 0 2 1 2 0 0 0 2 0 1 0 1 1 1 1 1 1 1 0 1 0 0 1 1 1 2 0 0 0 2 2 1 1 1 1 2 0 0 0 0 1 2 0 0 0 0 0 0 1 2 0 1 1 2 0 2 0 2 2 0 1 1 2 1 0 1 2 0 0 0 0 0 0 2 1 1 0 1 0 0 0 0 1 0 0 0 0 2 1 0 0 1 1 0 0 0 0 0 0 1 0 1 0 0 0 0 1 1 0 0 0 0 1 2 0 0 1 1 0 0 2 0 2 1 2 0 2 0 0 0 1 0 1 1 0 1 1 1 0 1 2 0 0 1 0 1 1 0 0 1 1 1 0 1 1 0 0 1 1 0 0 0 0 1 2 1 1 0 0 0 1 1 0 1 0 0 1 1 0 0 0 0 0 1 0 0 0 0 0 0 1 0 0 1 1 0 1 0 0 1 0 0 0 0 0 0 0 1 0 0 0 2 0 0 0 0 0 1 0 0 0 1 0 0 0 0 0 0 1 0 2 0 0 0 1 1 1 1 0 0 0 1 0 0 2 0 1 1 2 1 1 0 2 2 2 1 0 1 0 1 0 0 1 1 1 1 1 1 1 0 0 2 0 1 2 1 0 0 2 2 1 1 0 0 0 0 1 1 0 0 1 1 1 0 0 1 0 0 1 1 0 1 1 1 0 0 0 0 1 2 0 0 0 1 0 0 0 1 1 0 0 2 0 0 0 0 0 0 0 0 0 1 1 2 2 0 1 1 0 0 1 0 0 0 0 0 1 0 0 0 0 0 1 1 1 1 0 0 1 1 2 2 1 0 2 2 2 2 2 0 1 1 0 2 0 1 1 0 1 0 2 0 2 0 0 0 0 2 1 0 2 1 0 1 0 1 0 0 0 0 0 1 0 0 1 1 0 0 2 2 0 0 0 0 0 0 0 2 0 1 0 0 0 2 2 0 0 0 2 2 0 0 0 1 1 1 1 0 1 0 0 0 1 2 1 1 0 1 1 0 1 1 1 0 0 0 1 0 1 1 0 0 2 1 1 0 0 0 0 1 0 1 0 0 0 0 0 1 0 1 0 0 1 0 0 0 0 0
50 0 0 0 0 0 0 1 0 0 0 2 0 0 0 0 0 0 1 0 0 1 1 2 2 0 0 0 0 2 2 0 2 2 1 1 0 1 0 0 0 1 0 0 1 0 1 0 0 2 1 0 0 0 2 1 1 0 0 1 1 2 0 2 0 1 1 1 0 0 0 1 2 0 2 1 1 2 2 0 1 2 0 1 1 0 0 1 2 2 1 2 0 2 0 2 1 2 0 2 1 0 1 0 0 0 2 1 1 1 0 2 1 2 1 1 0 0 0 0 2 0 0 0 0 0 0 1 0 1 0 0 0 0 0 0 0 0 0 1 0 0 0 0 0 0 0 0 0 0 0 1 0 0 1 0 0 0 0 0 1 1 0 2 2 2 2 0 1 1 1 0 0 1 0 0 0 0 0 0 0 0 1 2 1 2 1 1 0 0 0 1 2 1 2 1 2 0 0 0 0 0 0 1 2 0 0 0 0 0 1 0 1 0 2 1 1 0 0 0 0 0 2 2 0 0 2 1 1 0 0 0 1 1 1 0 1 2 2 0 0 0 2 2 0 2 0 0 0 0 0 0 1 0 0 2 1 0 1 0 0 0 2 2 1 0 0 0 1 0 0 1 2 2 0 1 1 2 1 1 1 1 0 2 1 0 2 2 0 2 2 1 0 0 0 0 0 0 0 1 0 1 1 1 0 0 0 1 0 0 1 1 0 0 0 0 2 1 1 1 1 2 2 1 0 0 0 0 0 0 2 0 0 1 0 0 0 0 2 0 0 0 2 2 0 0 0 1 2 1 1 0 1 1 0 1 0 1 0 1 0 0 2 0 2 2 0 1 2 0 0 2 1 1 1 1 0 1 0 0 0 2 0 1 1 0 0 0 0 0 0 0 2 0 2 0 1 1 1 2 1 1 0 1 0 1 1 0 0 0 2 0 0 0 0 1 0 0 0 1 0 1 1 0 0 2 2 0 1 1 0 0 1 1 1 1 0 1 0 1 2 1 1 1 1 2 2 2 2 0 0 0 1 2 1 1 1 1 1 0 0 0 0 0 0 1 1 0 0 0 0 1 1 2 0 2 1 2 2 0 0 2 0 1 1 0 1 2 2 0 2 2 1 1 1 1 1 0 0 0 2 1 2 1 0 1 2 0 0 0 0 2 0 0 0 0 0 2 0 1 1 0 0 2 1 0 1 1 1 1 1 0 0 1 0 0 0 0 0 1 1 1 0 2 2 1 1 1 1 1 0 1 0 0 0 2 0 1 0 1 0 0 0 1 0 0 0 1 1 0 0 0 0 0 0 1 1 2 0 2 2 0 0 0 0 1 1 1 1 0 0 0 1 1 1 1 2 1 1 1 0 2 1 0 0 1 1 0 0 2 1 1 1 1 1 1 1 0 0 0 1 1 0 0 0 0 0 1 0 0 0 0 1 0 1 0 2 2 1 1 1 0 0 0 2 0 1 1 1 1 0 2 0 1 1 1 0 0 0 0 0 0 1 0 2 2 0 1 0 0 2 0 0 0 0 0 0 0 0 0 2 0 0 0 1 1 0 1 0 1 1 0 0 0 0 0 0 2 0 2 0 2 0 0 1 0 1 2 0 1 0 0 0 2 0 0 1 1 0 0 0 2 0 0 0 1 1 0 2 0 1 1 0 0 0 1 0 0 0 1 0 1 1 1 1 0 0 0 0 0 0 0 0 0 0 1 0 0 2 1 0 0 2 1 0 0 2 1 1 1 2 0 0 0 1 2 0 1 1 1 0 1 0 0 0 1 0 2 0 2 0 2 2 1 1 0 0 1 0 1 1 1 0 0 1 0 0 0 0 2 0 0 1 0 1 1 1 1 2 1 1 1 0 2 0 0 0 0 0 1 0 0 1 0 0 2 0 0 1 0 1 1 0 0 0 0 0 0 0 0 2 2 0 1 0 0 1 2 0 0 2 0 0 0 0 0 0 0 2 0 0 0 1 1 1 2 0 0 1 1 1 1 2 0 0 0 0 1 1 1 0 0 1 0 2 1 1 0 0 0 0 2 2 0 2 0 2 0 0 1 0 0 0 0 2 1 0 1 2 1 0 0 1 0 0 2 2 2 1 1 1 2 0 1 0 0 0 1 1 0 0 0 2 0 0 0 0 1 1 0 0 0 2 0 1 1 1 2 1 1 1 1 0 2 0 2 0 0 2 1 0 0 0 0 0 0 2 1 2 0 0 0 0 2 0 2 2 1 0 1 1 0 0 1 1 0 0 0 0 0 0 0
51 0 0 0 0 0 1 2 0 1 1 0 0 1 1 1 0 0 0 1 2 0 0 2 2 0 0 0 0 2 0 0 1 1 1 0 1 1 0 0 1 1 1 1 2 2 0 0 1 1 0 0 1 1 0 0 0 0 0 0 1 1 1 2 0 1 1 2 0 0 0 0 2 0 1 2 2 2 2 0 2 2 0 2 2 0 0 0 1 2 0 0 0 2 0 2 1 1 0 1 1 0 1 1 0 0 2 0 0 2 0 0 1 2 2 2 1 1 0 0 2 0 1 1 0 1 1 0 0 0 1 1 0 0 0 0 0 0 0 0 2 0 0 0 0 1 0 0 0 0 1 1 0 0 0 0 0 2 0 0 0 0 1 2 1 2 1 0 0 1 1 1 0 1 0 1 1 2 1 0 0 2 0 2 1 1 1 1 1 0 2 2 2 1 2 1 0 0 0 1 1 1 0 1 2 0 2 0 2 0 2 0 1 1 2 0 0 0 2 1 2 1 1 1 1 0 1 1 1 1 1 1 0 0 2 0 0 2 1 1 0 1 2 2 0 2 0 0 0 0 0 0 0 1 0 2 1 0 0 0 0 0 0 0 0 0 0 0 1 0 2 0 0 0 0 0 0 0 2 0 0 0 0 1 1 1 1 1 0 2 0 0 0 0 2 2 0 1 0 1 0 1 2 0 0 1 0 2 1 0 0 2 0 1 0 0 2 0 1 1 1 1 1 1 2 0 0 1 1 1 0 0 1 1 0 0 1 1 1 1 0 0 2 1 0 0 1 0 1 1 1 1 2 2 0 0 2 0 0 1 0 0 1 0 1 2 0 2 2 0 0 2 1 1 0 0 0 1 0 0 1 0 0 1 2 1 2 0 0 1 0 1 2 0 2 0 1 0 2 1 1 1 0 0 0 0 1 1 0 1 0 1 1 1 1 2 1 0 1 0 1 1 0 1 2 2 0 1 2 0 0 1 0 0 0 1 0 0 0 0 2 0 1 1 1 1 2 0 2 0 0 2 1 1 1 1 1 2 2 1 1 1 1 1 0 0 2 2 0 1 1 1 2 0 1 0 1 1 2 0 0 2 1 1 2 0 0 2 2 0 2 2 0 1 1 1 1 1 1 0 1 1 1 1 0 0 1 1 0 1 0 1 1 1 1 1 0 2 0 1 1 1 2 2 0 0 0 0 0 2 0 2 0 0 0 0 0 0 0 1 0 0 0 1 2 2 0 2 1 1 0 0 1 0 1 1 0 1 0 0 0 0 1 1 0 1 1 2 0 2 0 0 0 0 0 0 1 1 0 1 1 0 0 0 0 0 0 1 0 0 0 1 0 0 0 0 0 1 1 0 1 1 1 1 1 2 1 0 0 1 1 0 2 2 2 2 2 0 1 0 1 1 1 1 0 0 1 2 0 0 0 0 1 0 1 1 2 2 2 0 1 0 0 2 2 0 1 1 0 1 1 1 0 1 2 0 0 0 2 0 0 0 0 0 1 2 0 1 1 1 0 1 0 0 0 0 0 0 0 0 0 0 0 0 1 1 1 0 0 2 0 1 1 0 0 0 0 1 0 1 0 1 0 1 1 1 0 1 0 2 0 0 0 1 0 0 1 1 2 2 0 0 0 0 1 2 0 0 1 0 1 1 1 0 0 2 0 0 1 2 1 2 1 0 1 0 0 1 0 0 0 0 0 1 0 1 0 0 1 0 0 0 2 0 0 0 2 1 1 2 1 0 1 0 0 1 1 1 0 2 0 0 2 0 0 1 0 1 1 2 1 1 2 2 0 2 0 1 0 1 0 2 0 0 1 2 1 0 0 2 0 0 1 1 1 2 0 0 1 1 0 1 0 2 0 0 0 1 0 0 0 2 1 0 0 2 0 1 1 0 0 1 0 1 1 1 1 2 1 1 1 0 0 0 1 0 0 0 0 0 0 0 0 0 0 1 2 0 1 1 0 0 2 0 1 1 0 1 1 2 2 2 2 0 0 0 0 2 0 2 0 0 1 0 2 1 1 0 2 1 1 0 1 1 2 1 1 2 1 1 0 0 0 0 1 1 0 0 2 2 0 1 1 0 2 0 0 1 0 0 0 1 0 1 0 0 0 0 0 1 0 0 1 2 0 0 1 0 1 0 2 0 1 2 1 0 1 1 0 1 1 1 2 0 2 0 0 0 2 1 0 0 0 0 0 1 1 2 2 0 0 0 0 2 0 1 1 1 0 1 1 0 0 1 1 0 0 0 1 1 0 0
52 0 0 0 0 0 2 1 0 1 1 0 2 2 2 2 0 0 0 1 1 1 0 0 0 0 1 0 0 2 1 2 2 2 0 2 0 2 1 1 1 0 0 0 2 1 1 0 0 1 2 0 0 0 1 1 0 0 0 1 0 1 0 1 0 0 1 0 1 0 0 2 2 0 1 1 1 2 2 0 1 2 0 2 2 0 0 1 2 2 0 1 2 0 0 0 0 1 0 2 2 1 0 1 1 1 1 1 1 1 0 1 0 2 2 2 0 0 0 0 2 0 1 1 1 1 1 0 0 0 1 1 0 0 0 0 0 0 0 1 0 0 0 0 0 2 1 0 1 1 0 0 2 1 1 0 0 2 0 0 0 0 2 2 1 2 0 1 1 2 1 1 0 2 0 1 0 0 0 0 0 0 1 1 0 1 1 2 0 0 2 2 1 1 1 1 2 0 0 2 2 0 0 0 2 0 0 0 0 0 2 1 1 0 1 0 0 0 2 1 2 1 1 1 1 0 1 1 1 0 1 1 0 0 1 0 0 2 2 1 0 0 2 1 1 2 1 0 0 0 0 0 0 0 0 1 1 1 0 1 1 1 1 1 0 1 0 1 2 1 1 0 1 1 0 0 0 1 0 0 0 1 0 1 2 1 1 2 0 2 2 1 0 1 0 1 0 0 1 2 1 1 2 0 1 0 1 2 0 0 0 0 0 1 1 1 2 1 1 1 1 2 0 2 0 0 0 2 0 0 2 1 0 2 0 0 0 2 0 0 0 0 2 2 1 0 0 0 2 1 1 0 2 1 0 0 2 0 0 1 1 1 1 0 0 0 0 1 2 0 0 2 1 1 2 2 0 1 0 0 0 2 0 1 1 0 0 0 0 1 0 0 0 2 2 0 0 1 1 1 1 1 0 2 1 0 0 0 0 0 1 0 0 0 0 2 0 0 0 0 1 0 0 2 0 0 0 0 2 0 1 1 0 0 0 1 0 0 0 0 2 0 2 0 0 1 1 0 1 0 0 1 2 2 2 2 2 1 1 0 1 1 0 0 0 2 0 2 0 1 0 1 2 0 1 0 2 0 2 2 2 1 0 1 1 1 1 1 2 0 2 1 0 2 1 0 0 1 2 0 0 0 2 2 0 0 0 1 2 0 0 2 1 1 1 1 0 2 0 1 1 1 0 2 0 1 0 1 1 1 1 0 1 0 1 0 0 0 0 0 1 2 0 2 2 1 1 1 1 1 1 0 1 0 1 1 1 0 0 1 1 0 0 1 0 0 0 2 1 0 0 2 1 0 0 1 0 2 0 1 2 0 1 1 0 0 1 2 1 0 0 0 2 0 1 0 0 0 0 0 1 2 1 0 0 1 1 0 1 2 0 0 0 0 0 0 0 0 0 0 0 0 1 1 0 1 2 2 0 0 1 0 0 0 2 1 2 1 2 0 1 1 0 1 2 0 2 0 0 1 1 1 1 1 1 1 0 0 2 0 0 0 2 1 1 1 1 0 0 0 1 0 0 0 0 0 0 1 1 1 2 0 0 1 2 2 1 1 0 1 2 0 1 0 1 0 0 1 0 1 0 1 0 0 2 0 2 2 0 1 0 0 0 2 0 1 1 1 1 1 0 0 1 0 1 1 1 0 0 0 0 1 0 0 0 0 1 0 0 1 0 0 0 1 1 0 0 0 1 0 0 2 0 0 1 1 0 1 2 2 0 0 2 1 0 0 2 2 0 2 1 0 1 1 0 0 1 2 0 2 1 0 1 0 0 2 0 1 1 2 1 1 1 0 0 0 0 1 0 1 0 2 0 0 2 0 1 0 0 0 1 1 0 1 0 2 1 1 1 1 1 1 0 1 0 0 0 1 0 1 0 0 1 0 0 1 0 2 1 0 0 1 1 1 2 1 2 0 0 0 2 2 0 0 2 0 0 0 0 0 2 0 0 0 0 0 2 0 2 1 0 0 0 2 1 1 0 1 1 2 0 0 2 1 1 1 0 2 0 1 1 0 0 1 0 0 1 0 0 1 0 1 1 0 1 2 0 1 0 1 1 1 0 0 1 1 0 2 2 2 0 1 2 2 1 1 1 1 0 0 1 1 0 1 0 0 0 0 1 1 0 0 1 2 1 0 1 1 0 0 1 0 1 0 0 0 1 2 0 2 2 0 1 0 2 1 1 0 2 1 0 0 0 0 0 2 0 0 1 1 0 0 0 1 0 1 1 0 0 0 0 0 0 2 1 0 0 0 0 0 0 0
53 1 0 0 0 0 1 1 0 1 1 1 0 1 1 1 0 2 1 1 1 1 0 2 2 0 0 0 0 2 2 0 1 1 0 1 1 2 0 0 2 0 0 0 2 0 1 0 2 1 0 0 0 0 1 2 0 1 0 0 0 0 0 2 1 0 2 0 2 0 0 1 2 1 2 2 2 1 2 0 1 1 1 1 2 0 0 0 2 2 0 1 1 2 1 2 0 2 0 2 0 0 0 0 2 1 2 0 0 2 1 1 1 2 2 2 1 0 0 0 2 0 2 2 2 2 2 0 1 0 0 0 0 0 1 1 0 0 0 0 0 0 0 0 0 0 0 0 0 0 0 2 0 0 0 0 0 1 0 0 1 1 1 2 1 2 1 0 0 0 2 0 1 2 1 1 1 0 0 1 0 0 0 2 0 0 2 1 0 0 0 1 0 1 1 1 0 0 0 0 0 0 1 0 0 0 1 0 0 0 1 1 1 0 1 1 1 0 1 1 2 1 1 1 1 0 0 0 1 2 0 0 0 0 2 0 0 2 2 0 0 0 2 1 0 1 0 1 1 1 1 1 2 0 0 1 1 1 0 1 1 1 0 0 1 1 0 1 0 0 2 0 1 1 0 0 0 1 2 2 2 0 0 2 2 0 2 1 0 2 1 1 1 0 1 0 0 0 0 2 0 0 2 0 1 1 0 2 0 0 1 1 0 2 0 0 1 0 0 0 0 2 1 1 1 0 1 1 1 2 2 1 2 2 0 0 0 2 0 1 0 1 0 0 1 2 1 0 2 1 0 0 1 2 0 0 2 0 0 1 0 1 1 1 1 2 0 1 2 0 0 2 2 2 0 0 0 1 0 0 0 2 0 0 1 0 1 0 0 0 0 0 0 0 2 0 0 1 0 0 0 0 0 1 0 0 0 1 0 0 0 0 2 2 2 2 0 1 0 1 0 2 1 0 1 1 2 0 1 0 0 0 0 1 0 1 0 1 0 0 1 1 2 0 2 1 2 0 2 0 0 1 0 1 1 0 1 2 2 1 1 2 1 1 0 1 1 0 0 0 0 1 2 0 1 0 0 1 2 0 1 2 0 1 1 0 0 1 2 1 2 1 0 2 2 1 1 2 2 0 0 0 1 1 0 0 1 1 1 0 0 2 1 1 1 1 1 2 0 2 2 0 0 2 0 1 1 0 0 2 0 2 0 0 0 0 0 1 0 0 2 2 0 1 2 2 0 1 1 1 1 0 0 0 1 2 0 0 0 0 1 0 1 2 0 1 0 1 1 0 0 2 1 0 1 1 2 1 0 1 1 0 0 0 1 0 0 0 0 0 0 0 0 0 0 2 0 1 1 0 1 2 0 0 2 2 1 0 0 0 1 0 0 0 0 0 0 0 0 1 0 1 0 0 0 1 2 1 0 0 2 0 2 0 2 0 2 1 2 0 0 1 0 2 2 0 2 1 0 1 0 1 0 0 1 0 0 0 1 0 0 0 0 0 1 2 1 0 1 1 1 2 0 0 0 0 0 0 1 0 0 0 0 1 2 2 0 1 0 0 0 0 1 1 1 0 0 2 0 0 0 2 0 0 0 0 1 2 0 0 2 0 0 1 1 0 0 1 2 2 0 0 1 0 1 1 1 1 1 0 0 2 0 1 0 1 1 0 0 0 0 0 1 1 0 1 0 1 0 0 0 0 0 0 0 2 0 0 2 0 0 0 2 2 1 0 2 2 2 1 0 0 1 0 0 1 0 0 2 0 0 2 0 1 1 1 1 2 1 2 0 1 2 2 2 0 0 1 0 2 0 0 0 0 2 2 1 1 0 1 0 0 2 0 2 2 0 1 1 0 0 0 1 2 0 0 0 2 0 0 1 2 0 0 0 0 2 0 0 0 0 0 0 1 2 0 2 2 1 1 0 0 0 0 2 0 0 0 0 0 1 0 1 0 1 1 2 1 1 0 0 0 0 2 1 1 0 0 2 2 2 2 1 0 0 0 0 2 0 0 2 0 0 0 1 0 1 0 0 0 0 1 2 1 2 1 1 0 1 1 1 0 1 1 1 1 0 1 1 0 0 2 2 1 1 1 0 2 0 0 0 1 0 2 0 0 0 2 2 1 0 0 0 1 0 2 0 0 1 0 0 0 1 0 0 0 1 2 1 0 0 2 0 0 1 1 1 0 2 2 1 1 0 0 0 2 0 0 0 0 0 0 0 1 0 1 2 0 0 0 0 0 0 0 0 2 0 1 1 0 0 1
54 0 0 0 0 0 1 2 0 1 1 0 1 2 1 1 0 2 0 2 2 0 0 1 1 0 0 0 0 1 1 1 2 2 1 1 1 1 0 0 0 1 0 0 1 1 0 0 0 2 0 0 0 0 1 2 0 0 0 1 1 1 1 2 0 1 0 2 1 1 0 1 2 0 2 2 1 2 2 0 2 2 0 1 1 0 0 0 1 1 0 0 2 2 0 0 0 1 1 0 2 1 1 0 0 0 2 1 1 1 0 1 0 1 1 1 0 0 1 0 1 0 1 1 0 0 0 0 1 0 0 0 0 0 0 0 0 0 1 1 0 0 0 0 1 2 0 0 0 0 1 1 0 1 1 0 0 1 1 2 0 0 2 2 0 2 0 1 0 1 1 1 1 1 0 2 1 0 0 0 0 0 2 2 0 2 2 2 0 1 0 2 1 0 1 1 0 1 0 0 0 1 0 0 2 1 1 0 1 0 1 1 1 0 1 0 0 1 2 0 2 2 2 2 0 0 1 0 0 2 0 0 0 1 1 0 0 2 2 0 0 0 2 2 0 2 0 0 0 0 0 0 1 0 1 1 1 0 0 0 0 0 0 0 1 0 0 0 1 1 1 0 2 2 0 0 0 1 1 0 0 0 1 1 1 1 1 0 0 2 0 0 1 1 1 0 1 0 0 0 0 0 1 1 0 1 0 2 0 0 0 1 0 2 0 0 1 1 0 0 0 1 0 1 1 0 0 1 0 1 2 1 0 2 0 0 0 2 0 2 1 1 2 1 1 0 1 1 2 1 1 0 1 1 0 0 2 0 0 1 0 0 2 0 2 0 2 1 2 0 0 2 0 0 0 0 0 1 0 0 1 0 0 0 2 1 2 1 1 1 1 1 0 0 1 1 0 1 0 0 0 0 0 1 0 0 0 0 0 0 0 0 0 0 0 1 1 0 1 0 0 0 1 0 1 1 2 0 1 0 1 0 1 1 1 1 0 2 0 1 2 1 2 0 0 1 1 1 2 0 0 1 1 1 1 1 1 2 0 0 2 1 0 0 0 1 1 1 0 1 0 1 1 2 0 1 0 0 2 2 2 1 0 1 2 2 0 0 1 0 0 1 0 2 2 1 1 0 1 0 1 1 2 1 0 0 0 0 0 0 0 2 1 1 1 1 0 1 1 2 2 0 0 2 1 1 0 0 0 1 0 0 0 0 1 0 1 1 1 1 0 1 0 2 2 1 0 2 0 0 0 0 1 1 1 1 0 0 1 1 0 1 0 0 0 0 0 1 1 1 1 1 0 0 0 1 2 1 0 2 2 0 0 2 0 0 2 1 1 0 0 2 1 0 0 1 1 2 2 0 2 0 1 0 1 2 1 0 1 1 0 0 0 0 0 0 0 0 0 0 2 2 0 0 0 1 2 0 0 0 0 0 1 0 2 1 2 0 2 0 2 0 0 1 1 0 2 1 0 1 0 1 0 1 2 0 0 0 2 0 0 0 1 0 2 2 1 1 1 0 0 1 1 1 0 0 1 0 0 0 0 1 0 0 1 2 2 0 1 2 2 0 1 1 1 0 0 2 0 0 0 1 0 0 2 0 2 2 0 1 0 0 0 2 0 0 0 1 1 1 0 0 1 1 0 2 1 0 1 0 1 1 0 1 0 1 1 0 1 1 1 1 1 2 2 0 0 1 0 0 0 0 0 0 0 1 0 0 2 1 0 0 1 0 0 1 1 2 1 2 0 1 2 0 0 0 2 2 0 1 1 0 1 1 1 1 1 2 0 2 0 2 2 2 2 0 0 1 0 0 0 2 0 0 1 2 1 0 0 1 0 0 0 0 0 2 2 1 2 0 0 0 2 2 0 0 0 1 0 1 0 0 1 1 0 2 0 0 1 1 1 1 0 0 0 0 0 1 1 1 1 1 0 0 1 0 2 0 1 0 0 0 0 0 0 0 1 0 1 2 0 0 1 1 1 1 0 1 2 2 2 2 2 2 0 0 0 1 0 2 0 0 2 0 2 0 2 0 0 0 0 2 2 2 2 1 0 1 0 0 0 0 0 0 2 1 0 1 2 1 0 2 1 0 1 1 1 1 0 0 0 1 0 0 0 0 0 0 2 1 0 0 0 0 0 0 0 0 1 0 1 0 2 1 1 0 0 1 0 1 0 1 0 0 2 0 1 0 0 0 0 0 1 0 1 1 0 1 2 0 0 0 0 0 0 0 0 0 0 1 0 0 1 0 1 0 0 0 0 0 1 0
55 0 0 0 0 0 0 2 0 1 1 1 0 0 0 0 0 0 0 1 2 0 0 1 1 0 0 0 0 2 2 0 1 1 0 2 1 2 0 0 0 0 0 0 2 1 0 0 2 1 0 0 0 0 1 1 0 0 0 1 0 2 0 2 1 0 2 1 1 0 0 2 2 1 2 2 2 2 2 0 1 2 0 1 1 0 0 0 2 2 0 1 0 1 0 1 1 0 0 0 1 0 0 0 1 0 2 0 0 2 2 2 2 0 2 2 1 0 0 0 2 0 1 1 0 0 0 0 1 0 0 0 0 0 0 0 0 0 0 1 0 0 0 0 0 1 0 0 1 1 0 0 0 0 0 0 0 2 0 0 1 0 1 2 1 2 1 0 0 0 2 1 0 1 0 0 0 1 0 1 1 0 0 2 0 0 2 1 0 0 2 2 1 0 1 0 0 0 0 0 0 1 0 0 2 0 1 0 0 0 1 1 1 0 1 1 1 1 2 1 2 0 1 2 0 0 1 0 0 1 0 0 0 0 1 1 0 2 2 0 0 0 2 2 0 2 0 0 0 0 0 0 1 0 0 2 1 1 0 1 1 1 0 0 0 0 0 0 1 0 0 1 1 1 0 1 0 1 1 1 1 1 0 2 1 0 1 1 1 2 0 1 1 0 2 0 1 2 0 1 0 0 1 1 0 0 0 1 0 0 0 1 0 0 0 0 2 1 1 1 0 2 1 1 1 0 0 1 0 0 1 1 0 2 0 0 0 1 1 1 0 0 2 2 2 0 0 1 2 1 1 0 2 1 0 0 1 2 0 0 0 0 2 0 2 0 1 2 1 1 1 1 0 0 0 0 0 0 1 0 0 2 0 1 2 2 1 0 0 2 0 1 0 0 2 0 1 0 0 1 1 0 0 2 0 0 0 0 0 0 1 1 0 0 0 1 0 1 0 0 0 1 0 2 0 0 2 0 1 1 0 1 0 1 1 0 0 0 0 0 1 0 1 0 0 2 1 0 1 0 0 1 1 1 1 1 1 2 2 0 1 0 0 0 0 2 0 1 0 0 0 1 2 0 1 0 1 0 2 1 2 2 0 1 1 0 1 0 1 0 1 1 0 1 1 1 1 0 2 0 0 0 1 1 0 0 2 1 0 1 0 1 0 1 1 0 0 2 0 1 1 1 0 2 1 0 1 0 1 1 0 0 1 0 0 0 0 1 0 0 2 2 0 1 2 2 0 0 2 2 0 1 1 0 1 1 1 0 1 0 0 1 0 2 0 0 0 0 0 0 0 1 1 0 0 1 2 2 1 2 2 0 0 1 0 0 1 1 1 0 0 0 1 0 1 0 0 1 1 0 1 2 0 0 2 2 0 0 0 1 1 0 0 2 0 2 0 0 0 0 1 1 0 0 0 1 2 1 1 1 0 0 0 0 1 1 2 1 2 0 1 1 0 1 1 0 2 2 0 0 2 1 0 1 1 0 0 0 1 0 0 0 1 0 2 2 0 0 1 1 0 1 1 1 0 0 1 0 0 0 1 0 1 1 1 2 1 1 0 1 2 0 0 0 0 0 0 1 0 0 0 0 0 0 0 0 2 2 0 0 1 0 0 1 0 0 0 0 1 1 0 0 0 0 1 1 1 0 2 0 0 0 0 0 0 1 0 0 0 1 0 1 0 0 0 0 0 0 1 0 0 0 0 0 1 2 1 0 2 2 0 0 2 0 1 0 2 1 1 2 0 0 0 0 1 1 1 1 1 1 0 1 1 0 1 0 1 1 1 1 0 1 2 1 0 1 0 2 0 2 0 2 0 0 2 1 1 0 0 1 1 1 0 1 0 2 1 2 2 2 2 2 0 1 0 0 0 1 0 1 0 1 0 2 2 2 0 0 1 1 1 1 1 1 1 1 1 0 0 0 2 2 0 0 2 0 0 0 1 1 0 0 1 0 1 0 1 1 0 1 1 0 1 1 1 2 0 2 1 2 1 1 1 0 0 0 1 2 0 2 0 0 1 0 2 0 2 0 1 0 0 1 1 0 2 1 0 1 0 1 0 0 0 0 1 1 0 1 2 2 0 0 1 1 0 2 2 1 0 0 0 2 0 1 0 0 0 1 1 1 0 0 1 2 0 0 1 1 1 1 0 0 1 1 2 0 1 2 0 1 1 0 1 0 1 0 0 0 1 1 2 0 0 0 0 0 1 0 0 0 0 0 0 2 0 0 1 0 0 1 1 0 0 0 0 0 0 1 1 0 0 0
56 0 0 0 0 1 2 1 0 1 1 0 1 2 1 1 0 1 1 1 1 1 0 2 2 1 1 0 1 2 1 0 1 1 1 2 0 1 0 0 1 1 1 1 2 1 1 0 1 1 0 0 0 0 2 2 0 1 0 1 0 1 0 1 0 0 2 0 1 1 0 0 2 0 1 2 2 1 2 1 1 1 0 2 2 1 1 0 1 2 0 0 0 1 1 1 0 0 0 0 2 0 1 0 1 0 2 0 0 2 1 1 1 2 2 2 1 0 1 0 2 0 0 0 0 0 0 0 0 0 0 0 1 0 0 0 1 0 1 0 1 0 0 0 0 0 0 0 2 1 1 1 0 0 0 0 1 1 0 0 1 1 0 1 0 0 0 0 1 2 1 0 0 2 0 1 1 1 0 1 1 0 1 1 0 1 1 0 0 0 1 1 0 0 0 0 0 0 0 1 1 0 0 0 2 0 1 1 1 0 2 1 1 0 1 2 1 0 2 1 2 1 2 2 0 0 0 0 0 1 0 0 0 0 2 0 0 2 1 0 0 0 2 1 0 1 0 0 0 0 0 0 1 0 0 1 0 0 0 0 0 0 0 0 0 0 0 0 1 0 0 2 1 1 0 0 0 1 2 0 0 0 1 2 1 0 1 2 0 2 0 0 1 0 1 0 1 1 0 1 0 0 2 0 0 0 0 2 1 0 0 1 0 1 0 0 2 1 1 1 1 2 2 2 0 0 0 1 2 1 2 1 1 1 0 1 1 1 1 1 0 0 2 2 0 0 1 1 1 0 0 2 1 0 0 1 1 0 0 1 0 0 1 0 1 0 0 2 0 2 2 0 1 1 1 1 0 0 1 0 0 0 0 2 1 1 1 0 0 2 1 2 0 0 2 0 0 2 0 0 0 1 0 1 1 1 0 0 0 0 0 1 2 2 2 2 0 0 0 0 0 0 0 1 1 1 0 0 1 1 0 0 1 1 1 1 0 0 0 0 2 1 1 0 0 1 2 1 2 0 0 1 1 1 1 1 1 0 0 0 0 0 1 1 0 1 1 0 0 0 0 0 0 2 1 0 1 0 1 0 1 2 0 1 1 0 1 2 2 0 1 2 0 0 1 0 0 0 0 2 2 1 2 1 0 0 1 0 1 1 0 1 1 0 0 2 0 2 0 1 1 1 1 1 1 0 1 0 1 1 1 1 0 1 1 0 0 0 0 2 0 0 0 1 2 2 0 2 0 2 0 0 0 0 2 0 1 0 1 0 0 0 1 1 0 1 1 1 1 0 1 1 0 0 0 0 2 2 0 1 2 0 0 0 0 0 0 1 1 1 0 1 0 0 0 0 1 0 0 0 1 2 1 1 1 1 2 0 0 0 1 0 0 0 0 0 0 0 0 1 0 1 0 0 0 1 1 1 0 0 1 0 0 0 2 2 2 2 2 0 2 0 1 1 0 0 2 1 1 1 0 1 0 1 1 0 0 0 2 0 0 0 2 0 2 2 0 2 0 0 1 0 1 1 1 0 0 1 1 1 2 1 1 1 1 1 0 0 0 2 0 0 1 0 1 0 0 1 0 2 1 1 0 1 2 1 1 1 1 1 1 0 0 2 0 0 1 0 1 1 0 1 1 0 0 2 0 0 2 0 1 1 0 0 0 0 1 0 1 2 1 2 0 0 1 0 0 1 0 0 0 0 0 0 1 1 0 0 2 0 0 0 2 2 1 0 2 1 1 2 0 1 1 1 0 0 1 1 0 2 0 0 1 0 0 0 0 1 1 2 1 1 2 1 1 0 1 0 0 0 0 1 0 0 2 2 1 0 0 1 0 0 1 1 1 2 0 0 1 1 1 1 1 2 0 0 0 1 0 1 0 0 1 0 0 0 0 1 1 0 0 0 0 0 1 0 0 1 1 0 2 2 0 0 2 0 0 1 0 0 2 0 0 0 0 0 2 0 1 0 0 0 1 1 1 1 0 0 2 2 1 1 1 0 0 0 1 2 0 2 0 0 0 0 2 0 2 1 1 1 2 0 1 1 2 1 0 0 0 0 0 0 0 0 1 2 0 0 1 1 0 0 2 1 1 1 1 1 0 0 0 2 0 1 0 0 0 1 1 1 0 0 1 2 1 0 1 1 1 1 1 0 2 0 1 0 0 2 0 2 0 1 2 0 1 1 1 0 1 0 1 0 0 0 1 0 2 1 1 0 0 0 0 2 0 0 2 0 0 0 0 0 0 0 0 0 0 0 0 0 0 1
57 1 0 0 0 0 2 2 0 1 1 0 0 0 0 0 0 2 0 1 2 0 0 1 1 1 1 0 0 2 1 0 1 1 1 0 2 2 0 0 0 2 0 2 2 1 1 0 2 0 0 0 0 0 0 2 0 2 0 2 0 0 0 1 0 0 2 0 2 1 1 1 2 0 1 2 2 2 2 0 2 2 0 2 2 0 0 0 1 2 0 0 0 0 0 1 0 0 0 0 2 0 0 0 0 0 2 0 0 2 1 1 1 2 2 2 1 0 1 0 1 0 2 2 0 0 0 0 2 0 0 0 0 0 0 0 0 0 0 1 0 0 0 0 0 0 0 0 1 1 1 2 1 2 0 0 0 0 0 0 1 1 1 1 0 1 1 0 2 2 0 0 0 2 2 2 0 0 0 0 0 0 0 2 0 0 2 2 1 0 1 2 2 0 2 0 0 0 0 0 0 0 1 0 2 0 1 1 1 0 2 2 1 0 2 0 0 0 1 0 1 1 1 2 0 0 1 0 0 1 0 0 0 2 0 0 2 2 2 0 0 0 2 2 0 2 0 0 0 0 0 0 1 0 0 1 1 0 1 0 0 0 0 0 1 1 1 0 2 1 1 0 0 0 0 0 0 1 0 0 0 1 2 2 2 0 2 1 0 2 2 2 0 0 1 0 0 0 0 1 0 0 2 0 1 1 0 1 0 0 0 2 0 2 0 0 2 1 1 1 1 2 0 1 1 0 0 1 1 0 2 2 1 2 0 0 0 1 1 1 1 1 1 2 1 0 0 0 1 0 0 1 1 1 0 0 1 2 0 0 0 0 1 0 0 0 1 2 1 1 1 1 0 0 1 1 0 0 1 0 1 0 0 1 2 1 1 0 0 0 0 0 0 0 2 0 0 0 0 1 1 1 0 2 0 0 0 2 1 0 0 1 0 0 0 1 1 0 0 0 0 1 1 1 1 1 1 0 0 0 0 0 1 1 1 0 0 1 0 0 2 1 0 2 0 2 2 0 1 0 0 1 0 1 0 0 0 1 1 0 0 1 0 0 0 2 0 1 0 0 0 0 2 0 2 0 1 1 2 0 0 2 0 1 1 0 1 2 2 0 2 2 0 2 0 0 0 1 2 0 0 0 1 1 0 0 1 1 0 1 0 1 0 2 2 0 0 2 1 1 1 1 0 0 0 0 2 0 0 1 0 0 0 0 1 0 0 2 1 0 0 0 0 1 1 2 1 1 1 1 0 1 1 1 2 0 0 1 0 0 0 0 0 2 1 0 0 2 1 1 1 1 1 0 1 0 1 2 0 1 2 0 1 1 0 0 1 1 0 0 0 1 2 0 1 0 1 1 1 1 0 2 1 1 1 1 2 0 0 1 0 0 0 0 0 0 0 0 1 0 1 1 1 0 0 1 1 2 0 0 0 1 0 0 1 0 2 0 1 1 1 0 0 1 1 0 2 2 0 1 1 1 1 0 0 1 0 0 1 0 0 0 0 1 0 1 0 1 0 0 1 0 1 0 0 0 1 0 0 0 2 0 0 1 2 2 2 0 1 1 1 1 0 0 0 0 1 1 0 1 1 0 0 0 0 0 2 1 0 0 0 0 0 2 0 0 1 1 1 1 1 0 1 0 0 2 1 0 0 1 0 1 1 0 0 0 0 0 0 0 0 1 0 0 0 0 0 0 2 1 0 1 0 0 0 2 0 0 2 0 0 0 1 0 0 1 2 1 0 2 0 0 1 2 1 1 0 1 0 1 1 0 0 2 1 1 0 2 0 2 0 2 1 1 1 0 1 1 0 2 0 2 0 0 1 1 1 0 2 0 0 0 1 1 1 2 0 0 2 2 2 1 1 2 0 1 0 1 0 0 0 1 1 0 0 2 0 1 0 0 0 1 0 0 0 0 0 1 0 0 1 1 0 1 1 0 0 0 1 1 0 0 1 0 1 0 1 0 1 1 0 0 1 1 2 2 0 1 1 2 2 2 2 0 0 0 0 2 0 2 1 0 1 1 2 0 2 0 0 1 0 2 2 0 2 0 1 0 0 1 1 0 0 0 1 1 0 0 2 1 0 1 1 1 1 2 0 2 0 0 0 2 1 1 2 0 2 2 2 0 0 0 2 1 0 1 0 0 0 0 1 1 2 1 1 0 0 2 1 1 0 2 0 0 1 1 2 1 2 0 1 0 0 0 0 1 1 0 1 0 0 0 0 2 0 0 2 1 0 1 1 0 0 0 1 0 0 1 1 0 1 1
58 0 0 0 0 0 1 2 1 1 2 0 1 1 0 0 0 1 1 2 2 0 0 0 0 0 0 1 0 2 2 0 1 1 0 1 1 2 0 0 1 0 0 1 2 2 2 0 1 0 0 0 0 1 1 1 0 0 1 1 1 1 0 0 0 0 1 0 1 1 1 1 1 0 1 2 2 2 2 0 2 2 0 2 2 0 0 0 1 2 0 1 1 0 2 2 0 1 1 0 1 0 1 0 1 1 2 0 1 2 0 0 1 2 2 2 1 0 0 0 2 0 0 0 0 0 0 0 0 0 0 0 0 0 0 0 0 0 1 1 1 0 1 0 0 1 0 0 0 0 1 1 1 1 1 0 0 0 0 0 1 1 0 2 2 2 2 0 1 1 1 1 0 2 0 0 0 2 1 1 1 1 1 2 0 1 2 1 0 0 1 2 2 2 2 1 0 0 0 1 1 0 0 1 2 0 0 1 1 0 0 2 1 0 2 0 0 0 2 1 2 1 1 1 1 0 1 0 0 1 0 0 0 0 1 0 0 2 2 0 0 0 2 1 0 1 0 0 0 0 0 0 0 0 1 1 1 1 0 1 1 1 0 0 1 1 0 0 2 2 0 1 1 1 0 0 0 1 2 1 1 0 0 1 1 0 1 2 0 2 2 1 0 0 1 1 0 0 1 2 0 1 2 0 1 0 1 2 1 0 0 2 0 2 1 0 2 0 1 1 1 2 1 0 0 0 1 1 1 0 2 2 0 1 0 0 0 1 1 0 0 0 2 1 0 1 0 2 2 1 1 0 1 1 0 1 0 0 0 2 0 0 1 0 0 2 0 2 1 1 1 1 1 1 0 0 0 2 0 0 0 0 0 1 1 1 1 0 0 1 1 0 1 0 1 1 1 0 1 1 0 1 0 1 0 0 0 1 0 0 0 0 1 1 1 2 0 1 1 0 0 1 0 0 1 2 0 0 2 2 0 0 0 0 0 1 0 0 0 0 1 1 1 1 0 1 2 0 2 0 0 1 1 1 0 0 0 2 1 0 0 2 2 1 0 1 1 1 0 1 1 2 1 1 2 0 1 0 2 2 2 1 0 0 1 0 0 1 1 0 0 1 0 2 1 0 0 1 2 0 0 0 2 1 0 0 1 0 2 0 1 1 1 1 1 1 0 1 1 2 2 0 1 2 0 1 0 1 1 1 1 0 0 1 0 0 1 0 0 0 0 1 0 2 2 1 1 1 1 2 0 1 0 0 2 0 0 0 0 0 2 0 0 2 1 0 0 2 0 1 0 0 0 0 0 1 2 1 0 2 1 0 0 0 0 0 0 0 0 0 0 0 2 0 1 0 0 0 1 0 1 2 0 0 2 2 1 0 0 1 0 1 0 1 1 2 1 0 0 0 2 1 0 0 0 0 0 1 0 0 1 0 0 0 1 2 2 0 1 1 1 0 0 1 2 0 2 1 0 1 1 1 0 1 1 0 0 0 1 0 0 0 0 1 1 1 0 0 0 0 1 1 1 0 0 0 2 0 1 0 1 0 0 0 1 1 0 0 1 1 1 1 1 0 0 0 0 1 0 1 1 0 0 0 1 0 2 2 0 0 0 0 0 2 0 1 2 1 1 1 0 0 0 0 1 2 0 0 1 0 1 1 0 1 0 2 1 0 0 1 0 1 0 1 1 1 1 1 1 1 1 1 0 0 0 1 0 0 1 0 0 0 1 0 0 1 1 0 0 2 0 0 1 0 0 0 1 0 1 0 0 2 0 1 1 0 1 1 2 1 1 0 2 1 1 0 0 1 0 1 1 0 0 0 2 2 1 1 0 1 0 0 0 1 0 2 1 2 2 2 1 2 1 2 0 0 0 1 0 1 0 0 1 1 1 2 0 1 0 0 0 1 0 1 1 0 1 2 2 1 1 1 0 0 2 0 0 0 0 0 2 0 1 0 1 1 0 1 1 1 0 0 1 1 2 2 0 0 2 2 2 2 2 0 0 0 1 1 1 0 1 0 0 0 2 0 2 0 0 1 0 1 1 0 2 1 1 0 0 1 0 0 0 0 1 1 0 1 1 0 1 0 1 1 0 0 1 1 1 2 0 2 1 1 1 0 1 0 1 1 0 0 0 1 1 0 1 0 0 0 2 0 1 0 0 0 1 2 0 2 1 0 0 0 0 1 0 0 0 0 2 0 0 0 1 0 1 1 2 0 0 1 0 0 0 1 1 1 0 1 1 0 0 0 0 0 1 0 1 1 0 0
59 0 0 0 0 1 2 2 0 2 2 0 0 2 1 1 0 0 1 1 1 1 2 2 2 0 0 0 0 2 1 0 1 1 0 1 1 1 0 0 2 0 0 1 2 0 1 0 2 1 0 0 1 1 0 1 1 0 1 1 1 1 0 1 1 0 2 0 1 1 1 1 2 1 2 2 2 1 1 0 1 2 1 0 1 0 0 0 0 2 0 1 1 2 1 1 0 2 1 1 2 0 1 0 1 1 2 1 1 1 0 1 2 2 2 2 1 0 0 0 2 0 0 0 1 1 1 0 0 0 0 0 1 0 1 0 0 0 0 1 0 0 1 0 0 2 0 0 0 0 0 1 1 0 0 0 0 0 1 1 0 0 2 2 0 2 1 0 1 1 1 0 0 1 1 1 0 0 0 0 0 0 0 1 1 1 0 0 0 0 0 0 2 0 2 0 0 0 0 0 0 0 0 0 2 0 1 0 0 0 1 1 2 0 2 0 2 0 2 2 2 0 1 1 1 0 0 1 0 1 1 1 0 0 2 0 0 2 2 1 0 1 2 2 0 2 0 0 0 0 0 1 1 0 0 1 1 0 0 0 0 0 0 0 0 0 0 0 2 1 1 0 0 0 0 2 1 1 1 1 1 1 0 1 1 0 2 1 0 2 2 1 2 0 2 0 1 2 0 2 0 0 2 0 0 0 0 1 0 0 0 1 0 1 2 0 2 0 0 0 0 2 2 0 0 0 0 0 1 1 2 2 1 2 0 0 0 1 1 0 0 1 2 1 0 0 1 0 2 0 0 0 2 1 0 0 1 0 0 0 2 2 1 0 1 1 0 1 2 0 0 2 0 0 1 1 0 0 0 0 0 1 0 1 0 0 0 0 0 0 0 1 1 0 1 1 0 0 1 1 1 1 0 1 1 0 0 1 0 1 0 1 0 0 0 1 0 0 0 2 0 2 0 0 0 0 1 0 1 0 1 0 0 0 0 0 0 2 1 0 2 0 0 2 0 2 1 2 2 0 0 0 0 2 0 0 1 2 1 1 2 1 0 0 2 2 0 1 0 0 0 1 2 0 0 2 0 0 1 0 2 1 0 1 1 0 1 0 1 0 1 0 0 1 0 0 0 0 1 1 2 2 2 2 0 1 2 0 0 1 0 1 0 0 0 1 0 2 1 1 1 1 2 2 0 1 0 0 0 2 0 0 0 0 1 0 0 0 0 0 2 2 0 1 2 1 0 1 2 1 0 1 1 0 1 1 2 0 0 0 1 0 0 1 0 0 0 1 1 0 1 1 0 0 0 0 1 2 0 0 2 0 0 0 0 0 0 1 1 1 1 0 2 0 2 2 0 1 1 0 1 1 0 0 2 2 0 0 0 0 2 0 0 1 0 1 0 0 0 0 1 1 0 1 0 0 1 0 0 0 0 0 0 0 2 2 2 1 2 0 1 0 0 1 1 0 2 0 0 1 0 2 0 1 1 0 0 0 0 1 0 1 1 0 2 2 0 1 0 0 0 0 1 0 0 1 1 1 1 1 2 0 0 2 2 2 1 0 1 2 2 0 0 0 1 0 0 2 0 2 0 2 0 1 1 1 1 1 0 0 0 0 0 1 1 0 0 0 0 0 0 0 0 1 0 1 2 0 0 0 0 1 0 0 0 1 0 0 1 1 1 1 0 0 0 1 0 0 0 0 0 0 0 0 0 0 1 1 2 1 0 0 1 1 0 1 2 2 2 2 1 1 0 0 1 1 1 1 0 1 1 1 2 0 0 0 0 1 1 2 1 1 2 1 1 0 0 0 0 1 0 2 0 0 2 2 1 0 2 0 0 0 0 1 0 2 1 0 1 0 0 0 2 2 0 0 0 1 1 0 0 2 2 0 0 2 0 1 1 0 0 1 0 0 1 0 0 0 0 0 2 2 0 0 1 0 1 0 1 1 0 0 1 0 1 0 0 0 1 1 0 0 0 2 0 2 0 1 1 2 1 1 2 0 0 0 1 1 0 2 0 0 0 0 2 0 1 0 0 1 0 1 0 0 1 1 0 0 1 1 0 0 0 0 0 1 1 1 2 1 1 0 0 0 0 2 1 2 1 2 0 2 0 2 0 0 0 2 2 0 0 0 2 1 0 0 0 0 2 0 1 0 0 1 1 0 2 2 0 2 0 1 1 0 2 1 1 0 1 0 0 0 0 0 1 0 2 0 1 1 0 0 0 0 0 1 1 0 0 0 0 0 1 0 1 0 0 0 0 0 0 0
60 1 0 0 0 0 1 2 1 0 1 0 0 1 1 1 0 1 1 1 0 1 0 2 2 0 0 0 0 2 1 1 0 0 0 0 2 2 0 0 1 1 1 1 2 1 1 0 2 0 0 0 1 0 1 0 0 0 0 2 0 1 1 2 0 2 0 1 1 0 0 1 2 0 2 1 1 1 2 1 1 2 0 0 0 0 0 0 2 2 0 1 1 1 1 1 0 1 0 1 0 0 1 1 0 0 2 1 1 1 1 2 0 0 1 1 1 0 1 0 1 0 0 0 0 0 0 1 1 0 0 0 0 0 0 0 0 0 0 1 0 0 0 0 0 1 0 0 0 0 0 0 0 0 0 0 0 1 0 0 1 1 0 1 0 0 0 0 0 1 1 1 1 2 1 2 1 0 0 0 0 0 1 2 0 2 2 1 0 0 1 2 2 0 2 0 1 0 0 0 0 0 0 0 2 1 1 1 1 0 1 1 1 0 1 0 0 0 2 1 2 1 2 1 1 1 0 1 0 1 0 0 0 0 0 0 0 2 2 1 0 1 2 0 0 0 0 0 0 0 0 0 2 0 0 0 0 1 0 0 0 0 1 0 0 0 0 0 1 0 0 1 1 2 0 1 0 0 1 0 0 0 1 2 2 0 2 1 0 2 1 0 1 0 1 1 1 0 0 2 0 1 1 1 0 0 2 1 1 0 1 2 0 2 0 0 2 0 0 0 1 1 0 1 1 0 0 0 1 1 2 1 1 1 0 0 0 1 1 0 0 0 2 2 0 0 1 0 1 0 0 1 1 0 1 1 0 0 0 1 1 1 0 0 0 1 0 2 0 2 2 0 0 0 0 0 0 0 1 0 2 1 0 1 1 1 1 0 0 1 0 1 1 0 2 0 1 1 0 0 0 0 0 1 0 0 1 0 1 0 0 1 0 0 0 2 2 0 0 0 0 1 1 0 1 1 1 0 2 0 2 0 0 0 0 1 0 2 1 0 2 0 1 1 1 2 2 1 2 0 0 1 1 1 1 1 1 2 2 0 0 2 0 0 0 2 0 0 0 0 0 0 1 1 2 0 1 1 2 1 1 2 0 1 2 1 0 2 2 0 2 2 0 1 1 1 1 0 1 1 1 1 1 1 0 0 1 1 0 1 0 1 1 1 1 0 0 2 2 2 2 0 1 2 0 1 1 0 0 1 0 1 0 1 0 0 1 1 1 0 0 1 0 0 0 2 1 2 0 0 0 0 0 0 1 1 0 1 1 0 0 0 0 2 0 0 0 1 1 0 1 0 0 0 0 0 0 1 0 2 1 0 0 0 0 0 0 0 0 0 0 1 1 0 0 1 0 0 0 0 0 2 2 0 0 1 1 0 0 0 0 0 1 2 1 1 1 0 0 0 0 0 1 1 0 1 2 2 0 0 2 0 1 1 2 1 1 0 2 0 0 0 1 1 2 0 1 2 0 2 0 0 0 1 2 0 0 0 1 0 0 0 1 0 2 2 0 0 0 0 1 0 2 0 0 0 2 0 1 0 1 0 0 0 2 2 2 0 0 1 1 1 1 0 0 0 0 2 0 2 0 2 0 0 2 0 1 1 0 1 1 0 0 1 0 0 0 0 1 1 0 0 0 1 0 1 2 0 0 0 0 1 0 0 1 0 2 0 1 2 1 2 0 1 1 0 0 1 1 0 0 1 0 0 0 1 1 0 1 0 0 0 1 1 1 1 1 2 2 2 1 0 1 1 0 0 1 0 1 0 1 2 0 0 1 1 1 2 2 2 0 0 1 2 1 1 1 0 0 0 0 1 0 0 2 2 0 0 0 1 0 0 0 1 0 2 1 0 2 2 2 2 1 2 0 0 0 1 0 0 0 1 1 0 0 2 0 1 1 0 0 0 1 1 1 1 1 1 1 0 2 2 0 0 1 0 1 0 0 0 2 0 0 0 0 1 1 0 1 1 0 0 0 2 1 2 0 1 1 2 1 1 1 0 0 0 0 0 0 0 2 0 0 0 2 0 2 0 0 0 0 1 0 0 2 0 2 0 0 1 0 0 1 1 1 2 0 0 1 1 0 0 2 1 1 1 2 1 1 1 1 1 0 1 0 0 0 1 1 1 0 0 0 2 0 0 1 0 2 0 1 0 2 2 2 0 2 2 1 1 0 2 1 0 1 1 0 0 1 1 0 0 0 0 0 2 0 1 1 0 0 0 0 1 0 0 0 0 0 0 0 1 0 0 1 0 1 0 0 0 0 2
61 1 0 0 0 0 1 1 0 1 1 0 1 1 0 0 0 2 1 1 1 1 0 2 2 0 0 0 0 2 1 0 2 2 0 1 1 1 1 1 0 1 0 1 1 1 0 0 1 1 0 0 0 0 1 1 0 1 0 1 0 1 1 1 0 1 0 2 2 0 0 2 1 0 1 2 2 1 2 0 0 1 1 0 1 0 1 1 1 2 1 1 1 1 0 1 0 1 1 0 2 0 1 0 0 0 2 0 0 2 1 1 0 0 0 0 0 0 0 0 2 0 0 0 0 0 0 1 0 0 0 0 0 0 0 0 0 0 0 2 0 0 0 0 0 1 0 0 0 0 1 1 0 0 1 0 0 1 0 0 0 0 1 2 0 1 1 0 1 1 1 1 0 2 1 1 0 2 1 0 1 1 1 2 0 1 2 0 0 0 1 1 2 0 2 0 2 0 0 0 0 1 0 0 2 0 0 0 1 0 2 1 2 0 2 2 1 0 1 0 1 1 2 2 0 0 1 0 0 1 0 0 0 0 0 0 1 2 1 1 0 0 1 1 0 1 0 0 0 0 0 0 1 1 0 1 0 0 0 0 0 0 0 0 1 0 1 0 2 0 1 1 0 0 0 0 1 2 2 1 0 0 0 1 1 1 0 2 0 2 0 0 0 0 1 1 0 0 0 1 0 1 2 0 0 1 0 2 0 0 0 0 0 0 2 0 2 0 0 0 1 1 0 1 1 0 0 1 2 1 2 2 0 2 0 0 0 0 2 2 1 2 0 2 0 0 2 0 2 2 2 0 2 0 1 0 0 1 0 1 0 0 2 0 2 0 1 1 2 0 0 2 1 1 0 0 0 2 0 0 0 2 0 0 2 1 2 1 1 0 0 2 0 0 2 1 0 1 1 1 1 1 0 0 0 0 2 1 1 0 1 1 2 2 2 2 0 1 0 0 0 1 0 0 2 2 1 0 1 0 1 0 0 1 1 1 0 0 0 0 1 0 2 0 1 1 2 0 0 0 0 0 2 2 2 2 2 1 1 2 1 2 2 2 0 0 2 1 0 0 0 2 2 0 1 0 0 0 1 1 1 1 0 0 2 2 0 0 1 1 0 1 0 1 1 0 0 1 2 0 0 0 2 2 0 0 1 1 1 0 0 2 1 1 1 0 0 2 1 1 1 1 0 1 0 1 1 0 0 1 0 1 0 2 2 0 1 0 1 1 0 0 0 0 2 1 2 1 1 1 1 0 1 0 2 0 2 0 1 1 0 0 1 2 0 1 1 2 1 1 0 1 0 0 0 0 0 2 0 2 2 0 0 1 0 1 1 0 0 0 1 1 0 1 2 0 1 2 2 0 2 0 1 0 2 2 0 0 0 1 0 0 0 1 0 1 0 0 1 0 0 0 0 0 0 1 1 2 0 0 0 1 0 0 1 0 2 2 2 0 0 1 0 1 2 0 2 2 0 0 1 2 0 2 2 0 0 1 2 0 0 0 2 0 0 2 0 1 0 0 1 0 0 0 1 0 0 0 1 0 0 2 1 0 1 2 0 0 1 2 2 0 0 0 1 0 0 2 0 2 1 1 0 0 2 0 2 1 0 0 0 0 0 2 0 1 1 0 1 1 0 0 0 1 1 1 2 0 1 0 0 0 0 1 0 1 1 0 0 1 0 0 1 1 1 0 0 0 0 0 0 0 0 0 0 0 0 0 2 1 0 0 1 1 0 1 1 1 2 1 0 0 0 1 0 0 2 1 1 1 0 2 1 1 1 1 1 2 0 2 0 2 1 2 2 0 1 2 0 2 0 2 0 0 2 2 0 0 0 1 0 0 0 1 0 2 1 0 2 1 1 2 2 2 0 0 0 1 0 0 1 2 0 0 0 1 1 0 0 0 0 0 0 0 1 0 0 2 2 2 1 1 0 0 1 0 0 0 0 0 0 0 0 0 0 0 1 1 1 1 0 0 1 1 2 2 0 2 0 1 2 1 2 0 0 0 0 0 0 2 1 0 1 0 1 0 2 0 0 1 0 0 1 0 2 2 0 1 0 1 0 0 0 0 1 0 0 0 2 1 0 1 2 2 2 1 0 2 0 0 1 1 1 1 2 0 1 2 2 0 0 0 2 2 0 1 0 0 0 0 1 0 1 2 1 0 1 2 0 2 0 0 2 0 2 0 0 0 0 0 1 0 1 1 0 0 1 0 1 0 0 0 0 1 0 0 0 0 1 0 0 0 0 0 0 0 0 1 1 0 1 1
62 1 0 0 0 1 1 2 0 0 0 0 0 0 0 0 0 0 0 2 1 1 0 2 2 0 0 0 1 2 0 1 1 1 0 1 1 2 0 0 1 0 1 2 2 1 1 0 0 2 0 0 0 0 1 1 0 1 1 1 0 1 0 1 1 0 2 0 1 1 0 0 2 0 2 2 2 1 1 0 1 2 0 1 1 0 0 1 2 2 1 1 1 1 0 1 0 1 1 0 1 0 1 0 1 1 2 1 1 1 0 1 0 2 2 2 0 0 0 0 2 0 2 2 2 2 2 0 0 0 0 0 0 0 0 0 0 0 0 0 0 0 0 0 0 1 1 0 1 1 1 1 0 0 0 0 0 1 0 1 1 1 0 2 0 1 0 0 1 1 1 0 1 1 0 1 1 1 0 1 1 1 1 1 0 1 1 1 1 0 1 1 1 0 1 1 2 0 0 1 0 0 0 0 2 1 0 1 0 0 1 1 1 0 2 0 0 1 0 0 0 0 2 1 1 1 1 0 0 1 1 1 1 1 1 0 1 2 1 1 0 1 2 2 0 2 0 0 1 1 1 1 1 0 0 0 0 0 0 0 0 0 0 0 1 0 0 1 0 0 0 2 1 1 0 1 0 1 0 0 0 1 0 1 0 1 1 1 0 1 1 2 1 1 1 1 0 0 0 2 0 1 2 0 1 1 0 2 1 0 1 2 0 0 2 0 2 1 0 0 2 1 1 2 1 0 0 2 0 2 2 1 0 1 0 0 0 0 2 1 0 2 1 1 0 0 1 0 2 2 2 0 1 1 0 1 1 1 0 1 0 0 2 0 2 0 1 2 1 1 1 1 0 0 0 0 0 0 1 0 0 0 0 1 2 1 1 0 0 1 0 0 0 0 1 1 0 0 2 1 1 1 0 1 0 0 0 0 0 0 0 1 1 1 1 2 0 1 0 0 0 1 0 1 1 1 0 0 0 0 0 0 2 2 2 2 1 1 0 0 2 0 1 1 0 2 0 0 1 0 0 0 1 2 1 0 1 2 2 2 1 1 0 0 0 2 0 2 0 2 1 2 2 1 1 0 0 0 2 0 1 1 0 1 1 0 1 0 1 0 1 1 0 1 2 2 2 0 2 0 0 0 1 1 0 0 1 1 0 1 0 2 2 1 1 1 0 2 2 2 2 0 2 2 0 0 0 1 1 1 1 0 0 0 1 0 2 0 1 1 1 1 0 1 2 1 1 1 1 2 0 0 1 0 0 2 0 0 0 0 1 0 0 2 0 0 0 2 1 1 1 2 0 0 0 0 1 0 0 2 1 0 0 1 0 0 0 2 2 1 0 1 1 0 0 1 0 0 0 0 0 2 0 0 1 2 0 0 0 1 1 0 0 0 0 0 0 0 1 0 0 1 1 2 1 1 0 1 0 0 1 0 0 0 0 0 2 2 2 0 1 0 0 1 0 0 2 2 0 1 0 1 0 1 1 0 0 0 0 1 1 0 1 0 2 2 0 1 0 0 1 0 0 1 1 0 0 0 0 0 1 0 0 0 2 2 0 0 0 2 2 0 0 0 0 0 0 2 0 0 0 1 0 0 2 0 1 2 0 0 0 0 0 1 1 0 0 1 1 1 0 0 0 1 1 1 2 0 1 0 1 1 0 0 0 0 1 0 0 1 0 1 0 0 0 1 0 1 0 0 0 0 1 0 1 1 0 0 2 0 0 0 1 1 0 0 2 1 1 2 0 0 0 1 0 0 2 1 1 1 1 0 1 0 0 2 0 1 2 2 1 0 2 1 1 0 0 0 0 0 1 1 1 0 1 1 1 0 1 1 0 0 1 0 1 1 1 0 2 1 1 2 1 2 0 0 0 2 0 0 0 2 0 0 0 2 0 1 0 0 0 1 0 0 0 0 0 0 0 0 1 1 0 0 2 0 0 0 0 0 1 0 0 0 0 0 2 0 2 0 0 0 1 1 1 2 0 1 1 2 2 2 2 0 0 0 1 1 0 2 0 0 1 0 2 0 2 0 0 0 0 1 2 1 2 1 0 0 0 1 0 0 0 0 1 1 0 1 2 1 1 0 2 1 0 1 1 2 0 0 1 0 0 2 1 0 1 0 0 0 0 0 0 0 0 0 0 1 0 0 1 0 2 0 0 0 0 2 0 0 1 1 1 0 2 0 0 1 2 1 0 0 0 0 0 0 0 1 1 1 0 0 0 1 0 0 1 1 0 1 1 0 0 0 0 0 0 1 1 0 0 0
63 1 0 1 0 0 0 2 1 1 2 0 0 0 0 0 0 2 1 1 1 0 0 2 2 0 0 0 0 2 0 1 1 1 0 0 2 1 1 0 1 0 0 0 1 0 0 0 1 1 1 0 0 1 1 1 0 0 1 0 1 1 0 0 0 0 1 2 2 0 0 1 2 2 2 2 2 1 2 0 1 1 0 1 1 0 0 0 1 1 0 0 1 1 1 1 0 0 0 0 1 0 1 0 1 1 2 0 1 1 0 1 0 2 2 2 0 0 2 0 0 1 1 1 1 1 1 1 0 0 0 0 0 0 0 0 0 0 0 1 0 0 0 0 0 2 2 0 0 0 0 2 1 1 1 0 0 0 0 0 0 0 0 1 0 0 1 1 0 1 0 0 1 0 0 1 0 0 0 0 0 0 1 1 0 1 1 1 1 0 2 2 2 0 2 0 2 0 0 1 1 0 0 1 2 0 1 0 2 0 2 0 1 0 1 0 0 0 1 0 2 2 2 2 0 0 2 1 1 1 0 0 1 1 1 0 1 1 1 0 0 0 1 2 0 2 1 0 0 0 0 0 1 1 0 1 0 0 0 0 0 0 1 0 0 0 0 0 1 0 1 1 0 0 0 1 0 2 2 2 1 0 0 1 1 1 1 1 0 2 1 2 2 0 2 0 0 0 1 2 1 0 0 2 0 0 0 2 0 0 0 1 0 1 1 0 1 1 1 1 1 2 1 0 0 0 1 2 0 0 0 0 2 0 0 0 0 0 2 0 0 0 1 2 0 0 0 0 2 2 2 0 2 1 0 0 1 0 0 2 0 0 2 0 2 0 0 1 2 0 0 2 0 0 0 0 0 0 1 0 0 2 0 0 1 0 0 0 0 0 0 0 0 1 2 0 0 0 0 1 1 0 0 1 0 0 1 1 0 0 0 0 1 1 2 2 0 0 1 0 1 0 1 1 0 0 2 2 2 0 0 1 0 1 0 2 0 1 0 0 0 1 2 0 1 0 2 0 0 0 0 0 1 2 1 1 1 2 1 1 2 2 0 0 2 2 0 1 0 0 0 1 2 0 2 0 0 0 2 2 2 1 0 0 2 1 0 2 2 0 2 2 0 2 0 1 1 0 2 0 0 0 1 1 0 0 1 0 1 0 0 2 0 2 2 0 0 2 0 0 0 2 0 1 0 1 1 1 1 1 1 0 0 2 1 0 0 1 1 1 0 1 0 1 2 2 1 1 1 1 0 1 1 0 2 0 1 0 0 0 1 0 0 2 1 0 0 1 0 0 0 0 0 0 0 0 1 2 0 1 2 0 0 1 0 0 1 2 2 2 1 0 0 1 1 0 1 0 0 0 0 2 0 0 2 2 1 0 1 1 0 0 0 0 0 0 0 0 0 0 0 0 0 0 0 1 2 2 0 0 1 0 0 0 2 2 2 0 2 0 1 1 0 0 2 0 1 1 0 1 0 1 0 2 2 0 0 1 1 0 0 0 1 0 2 2 0 2 0 0 2 1 0 0 0 0 0 1 2 1 1 1 2 0 0 2 0 0 0 2 0 1 0 0 2 1 1 2 0 1 0 1 0 0 2 0 1 2 0 0 0 0 0 2 0 0 1 1 1 1 0 1 1 0 1 1 1 0 0 0 0 1 0 0 0 1 0 0 1 1 0 1 0 0 0 0 0 1 1 0 0 1 0 0 0 0 0 0 2 2 0 0 1 0 0 1 2 2 2 2 1 1 1 0 0 1 0 2 0 2 1 0 1 1 1 0 1 1 1 1 0 1 1 1 1 0 0 2 0 2 0 2 0 0 1 1 2 0 0 1 0 0 2 0 2 2 0 0 2 2 2 2 1 2 0 0 0 2 0 0 0 2 0 0 0 2 0 1 1 0 0 1 0 0 1 0 1 2 2 0 1 1 0 0 0 0 1 0 0 0 2 0 1 0 1 1 0 0 2 0 0 0 0 2 2 1 0 1 1 2 1 1 0 0 0 0 0 2 2 0 0 0 0 1 2 0 2 0 1 0 0 1 2 0 2 0 2 1 0 1 0 0 0 0 2 1 0 1 1 1 0 0 2 0 0 1 1 1 0 0 0 1 0 1 0 0 0 1 1 0 1 0 1 1 0 0 0 0 0 0 1 0 0 2 2 0 2 2 0 2 0 2 1 0 1 0 0 0 0 0 1 0 0 0 0 0 2 0 0 0 0 0 0 2 0 1 1 1 1 1 1 0 0 0 1 1 0 0 0 0 1 2
64 1 0 1 1 1 2 2 0 1 1 1 1 2 1 2 1 0 1 1 0 1 1 2 2 0 0 0 0 2 1 0 0 0 0 0 2 2 0 0 0 1 0 1 2 1 2 0 2 1 0 0 0 0 1 0 0 1 0 2 0 1 0 1 0 1 0 0 0 0 0 1 2 1 1 2 2 1 1 0 1 2 1 1 2 0 0 0 2 2 0 0 0 1 0 1 0 1 0 1 1 0 0 0 1 0 2 0 1 2 1 1 0 2 2 2 0 0 1 0 1 0 1 0 0 0 0 0 0 0 0 0 0 0 0 0 0 0 0 1 0 0 1 0 0 1 0 0 0 0 0 1 1 0 0 0 0 0 0 1 1 1 1 1 1 2 2 0 0 0 2 2 1 1 0 2 2 0 0 0 0 0 1 2 0 1 2 2 1 1 0 2 2 0 2 0 1 0 0 0 0 0 0 0 2 2 2 0 0 1 2 1 1 0 0 2 2 0 2 1 2 1 1 2 0 0 0 0 0 1 0 0 0 0 2 0 0 2 2 0 0 0 2 1 0 1 1 0 0 0 0 0 1 0 0 1 1 0 1 0 0 0 1 1 1 0 0 1 1 2 0 1 1 1 0 0 0 0 1 1 1 0 1 2 1 0 1 2 0 2 2 0 2 0 2 0 0 1 0 0 0 0 2 0 1 0 1 2 0 0 0 0 0 1 0 0 1 1 0 0 2 2 1 1 1 0 0 0 1 1 2 1 1 2 0 0 0 1 1 0 0 0 2 1 0 0 0 0 1 0 1 0 2 1 0 0 1 0 0 2 0 0 1 0 1 0 1 2 1 1 1 1 0 0 0 0 0 1 1 0 0 2 0 1 1 1 1 1 1 0 1 1 0 0 1 1 0 0 1 1 0 1 0 2 1 0 0 0 0 0 0 1 0 0 0 2 0 0 0 0 1 1 0 0 1 1 1 0 1 1 0 0 1 1 1 1 1 0 0 0 1 1 2 0 1 2 2 1 2 0 0 1 1 2 2 0 2 2 2 0 0 0 0 0 0 1 1 0 0 0 1 1 1 2 0 2 0 0 1 0 2 1 0 0 2 0 0 0 2 0 2 1 0 2 1 0 0 0 0 1 2 2 1 0 0 0 2 0 2 0 0 2 0 1 1 1 0 2 1 1 1 0 1 2 0 1 0 0 0 2 0 1 0 1 2 0 1 1 2 2 0 1 0 0 2 1 1 1 1 1 0 0 1 0 1 1 1 1 0 1 0 0 0 2 0 0 0 0 0 1 0 0 1 0 0 1 1 1 0 2 2 0 0 1 1 1 2 0 0 0 0 2 1 0 1 0 0 0 0 0 0 0 1 0 1 1 0 0 0 1 1 1 0 0 0 0 0 0 1 0 0 1 1 0 0 2 2 1 0 0 1 0 1 0 1 1 2 1 2 0 1 1 0 0 1 0 2 1 0 2 0 2 1 0 1 1 0 0 0 1 1 0 1 0 2 2 0 1 0 0 1 0 0 0 1 1 1 0 1 0 1 1 0 0 2 2 0 1 0 0 0 0 1 1 0 0 0 1 0 1 0 1 0 0 0 0 1 2 0 0 1 0 0 0 0 1 0 1 1 1 0 0 0 0 0 0 2 0 0 0 0 0 1 0 0 0 0 0 1 1 0 1 0 0 2 0 0 0 0 0 0 0 0 0 0 1 0 0 1 0 0 0 1 0 0 1 2 2 2 2 1 1 0 1 0 1 1 0 1 1 0 1 0 1 1 1 1 1 1 1 0 1 2 2 2 0 1 1 0 1 0 1 0 0 2 1 1 0 1 1 0 0 1 1 1 2 0 1 2 1 1 1 1 2 0 0 0 0 1 0 1 2 1 0 0 2 0 1 0 0 0 0 0 0 0 0 0 2 0 0 1 0 0 0 2 0 0 0 0 0 1 0 0 0 0 0 1 1 0 0 0 0 2 0 2 2 0 1 0 1 1 1 2 1 0 0 0 0 2 0 0 0 0 0 1 0 2 0 0 0 0 2 2 2 2 1 0 0 0 1 0 0 1 1 1 1 0 0 2 2 0 1 2 0 0 2 2 1 1 0 1 1 0 2 1 0 0 2 2 0 0 0 2 2 1 0 0 0 0 0 0 1 1 0 0 0 1 1 0 1 2 0 2 0 1 1 1 0 1 1 1 0 0 0 0 0 1 0 0 1 0 0 0 2 0 0 0 0 0 0 0 0 0 1 1 0 0 0 0 0 1 2
65 1 0 0 0 0 0 1 0 2 2 0 0 2 0 0 1 2 0 1 1 0 1 0 1 0 0 0 1 1 1 1 1 2 1 1 1 1 0 0 1 1 0 0 2 1 1 0 2 1 0 0 1 1 0 0 0 0 0 1 1 1 0 2 0 0 2 1 2 1 0 1 1 0 2 1 2 1 1 0 1 2 0 0 0 0 0 0 2 2 0 1 1 2 1 2 0 1 0 1 0 0 1 0 0 0 2 1 1 1 0 2 0 1 1 1 0 1 1 0 1 0 0 0 0 0 0 0 1 0 1 1 0 0 0 0 0 0 0 0 0 0 0 0 0 2 1 0 0 0 0 0 0 0 0 0 0 0 0 0 0 0 1 2 1 1 0 0 0 2 0 0 1 1 0 0 0 1 0 1 1 1 1 1 0 1 1 2 1 0 1 1 2 0 2 1 2 0 0 0 0 0 0 1 2 0 0 2 1 0 1 1 1 1 2 0 0 0 1 0 1 1 1 2 0 0 0 0 0 0 1 1 0 0 1 0 0 2 2 0 0 0 1 1 1 1 1 0 0 0 0 0 2 1 0 1 0 0 0 0 0 0 0 0 2 0 0 0 2 2 0 0 2 2 0 0 0 1 2 2 2 0 0 2 2 1 2 1 1 2 1 2 2 0 2 0 1 0 1 0 0 0 2 0 1 1 0 1 2 0 0 2 0 2 1 1 2 0 1 1 1 1 0 2 1 0 0 1 1 1 2 1 1 2 0 0 0 1 1 0 1 1 2 1 0 1 0 0 1 1 1 0 1 1 1 0 2 1 0 0 0 0 1 0 1 1 1 2 2 0 0 2 0 0 0 0 0 0 0 0 0 1 0 2 2 1 1 0 0 1 0 0 0 0 2 0 0 0 1 1 1 1 0 0 0 0 1 2 0 0 0 0 1 1 1 2 1 0 1 0 0 0 0 2 0 0 0 0 1 0 1 0 1 1 1 1 0 0 0 0 2 0 2 0 1 0 2 1 2 1 1 0 0 0 0 0 0 2 2 2 0 1 0 0 0 2 0 1 0 0 0 1 2 0 1 1 0 1 1 0 1 1 0 2 1 1 0 1 2 0 1 1 1 0 1 0 0 0 1 0 1 1 0 0 0 0 2 0 0 2 0 1 1 0 0 2 0 2 0 1 0 2 1 2 1 0 0 1 1 0 1 0 0 0 1 0 1 1 0 1 0 1 1 0 1 1 2 1 1 1 0 0 0 0 1 1 0 0 0 0 1 0 1 2 0 2 1 2 1 1 1 2 0 0 0 0 2 2 0 0 2 0 0 1 0 0 0 1 1 1 0 1 0 0 0 0 0 1 1 0 2 1 2 0 1 1 1 0 0 1 2 0 0 1 0 1 0 0 0 0 1 1 0 0 0 2 2 2 0 0 1 0 0 0 1 0 2 0 1 1 0 0 0 1 2 0 2 2 0 0 1 2 1 0 1 0 0 0 1 0 0 0 2 0 1 1 0 1 0 0 1 0 1 0 1 0 0 1 1 1 1 0 0 0 2 2 1 1 1 1 1 0 1 0 0 0 0 2 0 2 0 2 0 0 2 0 0 1 0 0 2 1 0 2 0 1 0 1 0 0 0 0 0 0 0 1 1 0 1 0 1 1 0 1 0 1 1 0 1 0 0 0 0 0 0 0 0 0 0 0 0 0 0 0 1 0 0 0 2 2 0 0 1 1 1 0 2 2 0 2 0 1 0 0 0 1 1 1 0 1 1 1 1 0 0 2 0 2 0 2 0 2 2 2 2 0 0 1 1 1 0 0 0 0 1 0 1 0 0 0 0 0 0 2 0 2 0 0 2 2 2 1 0 2 0 0 0 1 0 0 0 1 1 1 1 1 0 0 1 0 1 1 1 1 1 1 1 1 1 0 1 1 1 0 1 0 0 0 1 1 1 0 0 0 0 0 1 0 1 0 0 0 1 0 1 2 0 2 1 2 2 2 2 0 0 0 1 2 1 0 1 0 0 1 2 0 2 0 0 0 0 2 2 0 1 1 1 0 1 2 1 0 0 0 0 2 0 0 1 1 0 0 2 2 0 2 1 0 0 0 0 2 1 2 1 0 0 0 1 1 0 0 2 1 0 0 1 0 0 0 1 1 1 0 1 1 2 1 0 0 2 0 1 0 1 1 1 0 1 1 0 0 0 0 0 0 1 2 2 0 0 0 0 1 0 0 0 1 0 1 1 0 0 0 1 0 0 1 1 0 0 0
66 1 0 0 0 0 1 2 0 0 0 1 1 2 2 2 0 1 1 1 1 1 0 0 0 0 0 0 0 2 1 0 1 1 1 0 2 0 0 0 0 2 0 0 1 0 0 1 2 0 1 1 1 0 1 2 0 0 0 0 2 2 0 2 0 1 1 0 2 1 1 0 1 1 1 2 1 1 2 1 0 2 0 1 1 0 0 0 1 1 0 0 0 0 0 1 0 1 1 0 0 0 1 0 0 0 2 1 1 1 1 2 2 2 2 2 2 0 0 0 2 0 1 0 0 0 0 1 1 1 0 0 1 0 0 0 1 0 0 1 2 0 0 0 0 0 0 0 1 1 1 1 1 0 0 0 0 0 0 0 1 1 0 2 1 2 1 1 1 2 0 1 1 2 0 0 0 2 1 1 1 1 0 0 0 0 0 1 0 0 1 1 1 0 1 0 2 0 0 0 0 1 0 0 2 0 1 1 2 0 2 1 2 0 2 0 0 1 1 0 1 1 2 2 0 0 2 0 0 1 0 0 1 0 2 1 0 2 1 1 0 0 2 1 0 1 0 0 0 0 0 0 0 0 1 2 2 0 0 0 0 0 0 0 0 0 1 0 2 1 0 0 0 0 0 0 1 1 1 1 1 0 0 1 1 1 1 2 0 2 1 0 2 0 2 0 2 0 0 1 0 0 2 0 0 0 2 2 0 1 0 2 0 1 0 1 1 0 0 0 1 1 2 0 1 0 0 2 1 1 1 1 1 2 0 0 0 1 1 1 0 1 1 2 1 1 1 0 2 2 2 0 1 0 0 1 0 2 0 1 0 0 1 0 0 1 1 2 1 1 1 1 1 1 1 1 0 0 1 0 1 0 0 0 2 1 1 1 1 1 0 1 1 0 1 1 0 0 1 2 2 2 0 0 0 1 2 2 1 0 0 1 1 1 1 2 0 1 0 0 0 0 0 1 1 1 0 2 2 0 0 1 0 1 0 1 0 1 0 1 1 0 0 2 0 0 2 0 2 0 0 1 0 0 0 0 0 2 2 2 0 1 2 2 0 0 2 1 0 0 0 1 2 0 1 1 2 0 2 2 2 1 0 1 1 0 0 2 2 0 2 2 0 2 0 0 0 2 2 0 0 0 2 2 0 0 1 0 0 2 0 0 1 0 0 1 0 2 0 1 1 1 1 2 1 0 0 1 1 2 0 1 0 0 1 0 1 0 0 1 0 0 0 1 1 0 0 2 0 0 0 0 0 1 2 0 0 0 1 0 0 1 1 1 0 1 1 1 1 1 0 1 0 0 0 0 1 1 0 1 2 0 1 1 1 1 1 1 0 0 0 0 2 0 2 0 2 1 1 0 1 0 1 0 1 1 1 0 0 2 0 0 0 1 0 1 0 0 1 0 0 1 0 0 0 1 1 1 0 0 1 1 0 0 1 1 2 1 2 0 1 0 0 1 1 0 2 1 0 1 0 1 0 1 1 0 0 1 2 0 0 0 2 0 1 2 0 0 0 0 1 0 0 0 1 0 0 1 1 1 2 1 0 1 1 1 0 0 0 1 1 1 0 0 0 0 0 2 0 0 0 1 0 0 2 0 1 2 0 0 1 0 0 2 0 0 0 2 1 1 0 0 0 0 1 2 0 1 0 0 0 2 0 0 0 1 0 0 0 0 0 0 1 1 1 0 0 0 1 1 1 1 0 1 0 2 0 0 2 1 1 1 2 1 1 0 2 1 2 1 0 0 0 0 1 1 1 1 0 1 1 0 1 0 0 1 0 2 0 2 0 2 2 2 2 0 1 0 0 0 0 2 0 0 2 2 1 0 0 2 0 0 1 1 1 1 0 2 2 1 0 1 0 2 0 0 0 1 0 1 0 1 1 0 0 1 0 1 0 0 0 1 0 0 1 0 0 0 0 0 2 2 0 1 0 0 0 1 0 0 1 0 1 0 1 0 1 1 2 0 0 0 1 1 1 2 0 1 1 2 0 0 2 1 2 2 0 2 0 2 0 0 1 0 2 0 2 0 1 0 0 0 2 0 2 0 0 1 0 1 0 0 0 0 0 2 0 1 2 1 0 1 2 1 0 0 1 1 1 1 0 2 0 0 1 0 1 2 2 0 0 0 2 1 0 0 0 2 0 0 2 0 0 2 1 0 1 2 1 1 0 1 1 0 2 0 0 0 1 1 1 0 0 0 1 1 1 1 1 1 1 0 0 2 0 1 1 1 0 0 0 1 0 1 0 0 0 0 0 0 1 2
67 0 0 0 0 0 1 2 0 2 2 0 1 2 2 2 0 1 1 1 1 0 0 0 0 0 0 0 0 2 2 0 2 2 0 0 2 2 0 0 1 0 0 1 1 1 0 0 1 0 0 0 1 0 1 1 0 2 0 1 1 2 0 2 0 2 0 1 1 0 0 1 2 0 2 2 2 0 2 0 0 0 0 1 1 0 0 0 1 2 0 1 1 2 1 2 0 0 0 0 1 0 1 0 0 0 2 0 0 2 1 1 0 2 1 1 0 0 0 0 2 0 2 2 1 1 1 0 0 0 0 0 0 0 0 0 0 0 0 2 1 0 0 0 0 1 0 0 0 0 0 0 1 1 0 0 0 0 1 0 1 1 1 2 1 1 1 0 0 2 0 0 0 1 0 1 0 1 0 1 1 0 0 1 0 0 1 2 1 1 1 2 1 0 1 0 1 0 0 0 0 1 1 1 2 0 1 0 1 0 2 1 1 1 1 1 1 2 2 0 2 1 2 2 0 0 1 0 0 1 0 0 0 1 1 1 2 2 2 1 0 1 2 1 0 1 0 0 1 1 1 1 2 0 0 1 1 0 1 0 0 0 1 1 1 0 0 0 1 1 0 1 1 1 0 0 0 1 1 0 0 0 1 2 1 0 1 2 0 2 1 0 1 0 2 1 1 1 0 2 0 1 2 0 0 0 0 2 0 0 0 2 0 2 1 0 2 1 0 0 1 2 1 1 2 0 0 0 1 0 1 0 2 1 0 0 0 1 1 0 0 0 2 2 1 1 1 1 2 1 1 0 2 0 1 0 1 2 0 0 0 0 2 0 2 0 1 2 2 0 0 2 0 0 1 1 0 0 1 0 0 1 0 0 1 1 1 0 0 0 0 0 1 0 1 1 1 0 1 1 1 1 0 1 1 0 0 1 0 0 1 0 1 1 1 1 0 0 0 0 0 1 1 0 1 1 1 0 1 1 0 0 0 1 1 1 0 1 0 0 0 2 1 1 2 2 2 0 1 0 0 1 2 2 2 2 2 1 1 1 1 1 2 2 0 0 2 1 0 1 1 1 2 1 1 0 0 1 1 0 1 1 0 0 2 1 0 0 2 1 1 1 0 1 0 0 0 1 2 0 0 0 1 1 1 1 1 0 1 1 1 1 2 2 2 0 0 1 1 2 2 0 1 2 0 0 0 1 1 1 1 0 0 1 0 0 1 1 1 0 1 2 0 1 1 0 1 1 2 2 0 0 1 0 1 1 0 0 1 1 0 0 0 2 0 1 1 1 0 0 0 2 0 0 0 0 1 1 0 1 1 0 0 0 0 0 0 0 0 0 0 1 0 0 0 0 1 1 1 0 1 0 0 0 2 2 1 0 0 2 1 0 0 0 0 2 1 0 0 0 2 2 0 0 0 0 2 1 0 0 1 0 0 0 1 1 2 1 2 0 0 1 0 0 1 0 2 1 0 1 1 1 0 0 0 1 0 0 1 0 0 0 1 0 0 2 1 0 0 0 1 0 0 0 0 0 1 0 0 0 2 0 0 1 1 1 2 1 0 1 2 1 0 1 0 0 0 2 0 2 0 1 0 0 2 0 1 2 0 1 0 0 0 2 1 0 0 2 1 1 0 0 0 0 0 1 1 1 0 0 0 1 0 0 0 0 1 0 0 1 0 0 0 1 1 0 0 0 1 1 1 1 0 0 0 1 1 0 2 0 0 0 2 1 0 0 2 2 1 2 0 1 0 0 0 1 0 0 2 0 0 2 1 0 0 2 0 1 1 2 1 1 2 0 0 0 0 0 1 2 0 1 0 0 2 2 0 0 0 2 0 0 1 0 0 1 0 0 2 2 2 2 1 1 0 0 0 1 1 0 0 2 0 0 0 1 0 0 0 0 0 0 0 0 1 0 1 1 0 0 2 1 0 0 2 0 0 0 0 0 2 0 0 0 0 0 1 0 0 1 0 0 1 1 0 0 0 1 1 2 2 2 1 0 0 0 1 1 1 1 0 0 2 0 1 0 2 0 0 0 0 2 2 1 2 0 1 0 1 1 1 1 0 0 1 1 0 1 2 1 0 0 2 1 1 0 1 1 0 0 2 1 0 2 0 0 0 1 2 0 0 0 1 1 1 1 1 0 0 0 1 1 2 0 0 1 1 2 0 1 1 1 2 0 0 2 0 1 1 1 1 0 0 0 0 0 1 0 2 0 0 1 0 1 0 1 1 0 0 0 0 0 0 0 2 0 0 0 0 0 0 1
68 1 0 0 0 0 0 2 0 1 1 0 0 1 0 1 1 1 0 2 2 0 0 2 2 0 0 0 0 2 2 0 2 2 1 1 0 2 0 1 0 0 0 0 1 0 0 0 1 1 0 0 0 0 0 1 0 0 1 1 1 1 0 2 0 0 1 0 1 0 0 1 1 0 1 2 2 0 2 1 0 1 0 2 2 0 0 0 1 2 0 0 0 2 1 1 1 2 1 1 1 0 1 0 1 1 1 0 1 1 1 1 0 2 2 2 0 0 0 0 2 0 2 2 1 1 1 2 0 1 1 1 0 0 0 0 0 0 0 0 0 0 0 0 0 1 1 0 1 1 1 1 0 0 0 0 1 0 1 1 0 0 2 2 0 2 2 2 0 2 0 0 0 0 1 1 1 0 0 0 0 0 1 2 0 1 2 0 0 0 0 0 2 2 2 0 0 0 0 0 0 0 0 0 2 0 0 2 2 0 0 1 2 0 1 0 0 1 2 0 2 1 2 2 0 0 1 0 0 2 0 0 0 0 1 0 0 2 2 0 0 1 1 1 1 2 1 0 0 0 0 0 1 0 0 0 0 1 0 1 1 1 0 0 1 0 0 0 1 0 2 0 0 0 0 1 0 0 2 0 0 0 0 2 2 0 2 2 0 2 1 0 0 0 1 1 0 1 1 1 1 0 2 0 0 1 0 2 0 0 0 1 0 1 1 0 2 0 1 1 1 1 2 1 2 0 0 0 1 1 2 2 0 2 0 0 0 2 1 1 0 1 1 1 1 0 0 0 1 1 1 1 1 0 0 1 1 0 0 1 0 0 1 0 0 0 0 2 2 0 0 2 1 1 0 0 0 0 1 0 1 0 0 1 2 1 1 0 0 1 0 0 1 0 2 0 1 1 0 0 0 0 0 0 0 0 1 1 0 0 1 0 2 2 2 2 0 1 0 1 0 2 1 0 0 0 2 0 1 1 0 0 0 0 0 1 1 1 0 1 2 1 1 1 0 1 1 0 2 1 1 1 2 2 2 2 2 2 1 0 0 1 1 0 0 2 1 2 0 2 2 2 2 1 1 0 1 0 2 1 1 2 0 1 1 0 1 0 1 0 0 0 0 0 0 0 0 1 2 1 1 1 2 2 0 0 1 1 0 1 0 1 0 1 1 1 0 2 1 2 2 0 1 1 0 0 1 0 0 1 0 1 0 1 0 0 1 0 1 1 0 1 0 1 2 0 1 2 0 2 0 0 0 0 2 0 0 1 0 0 2 0 0 2 1 1 1 2 0 2 0 2 0 0 0 0 1 2 0 1 2 0 0 0 0 0 0 2 1 1 1 1 0 0 1 0 0 0 0 0 0 2 2 0 1 2 1 0 0 1 2 0 0 1 0 1 0 0 1 0 1 2 1 1 0 1 1 1 0 0 0 0 0 0 1 0 1 1 1 1 0 0 1 2 1 0 2 1 0 0 1 1 1 0 0 1 0 0 2 0 0 0 0 0 1 2 0 1 1 1 0 1 1 0 0 0 1 0 0 0 0 1 0 0 0 1 1 0 1 1 1 1 0 0 2 0 0 2 0 1 1 0 0 1 0 0 1 2 0 0 0 0 0 0 2 1 0 2 0 0 0 0 1 0 1 0 2 1 0 1 0 1 0 0 0 1 2 0 1 1 0 0 0 0 0 0 0 1 0 1 1 1 0 0 0 1 0 0 2 0 0 0 0 0 0 2 1 1 2 1 0 0 1 0 0 2 1 1 1 1 0 1 1 1 0 1 0 1 1 1 0 1 2 2 2 0 0 1 0 2 0 1 0 1 0 0 0 1 0 1 0 0 1 0 0 1 1 1 2 2 2 2 1 2 0 0 0 0 0 0 1 1 0 0 0 2 0 0 1 0 1 1 1 1 1 1 1 1 0 0 1 1 0 0 1 0 1 1 0 0 1 0 0 0 0 1 1 1 2 0 0 0 1 1 1 1 0 1 2 2 2 2 2 0 0 0 0 2 0 2 0 0 1 0 2 0 2 0 0 1 1 0 0 0 2 1 0 0 1 1 1 0 0 0 0 2 0 1 1 0 0 0 2 1 0 1 1 2 1 1 0 2 1 1 2 0 2 0 0 0 0 0 2 2 1 1 0 0 1 0 0 0 2 0 1 0 0 0 0 0 1 1 2 0 1 1 1 0 0 0 1 0 0 0 0 0 2 0 2 0 0 0 0 1 0 0 1 0 0 1 0 0 0 0 0 1 0 0 1 0 1 2
69 0 0 0 0 1 2 1 0 2 2 0 2 2 0 0 1 1 0 1 2 0 1 1 2 0 0 0 0 1 1 1 0 0 0 0 1 1 0 0 0 2 1 1 2 1 1 0 2 0 0 0 1 1 0 0 0 1 0 1 1 1 0 2 0 0 1 2 1 0 0 1 2 0 2 2 0 0 1 1 0 2 0 1 1 0 1 0 2 2 0 1 1 2 1 2 0 2 1 1 1 0 1 0 1 1 2 0 0 2 1 1 2 2 2 2 2 0 1 0 1 0 0 0 0 0 0 1 1 0 0 0 1 0 0 0 1 0 0 0 1 0 0 0 0 0 0 0 0 0 0 0 0 1 2 1 0 0 0 0 0 0 0 2 0 1 1 1 1 2 0 0 0 1 0 2 1 1 0 0 0 1 1 2 0 1 2 1 0 0 0 2 1 1 2 0 0 0 0 1 1 1 0 1 2 0 0 0 1 0 1 1 1 0 0 1 1 0 2 2 2 0 2 2 0 0 1 0 0 0 0 0 0 0 2 0 0 2 2 0 0 0 1 0 0 0 0 0 0 0 0 0 1 0 0 0 0 1 0 1 1 1 0 0 1 0 0 0 1 0 0 1 0 0 0 1 1 1 2 2 2 0 0 0 2 1 1 0 0 1 1 1 0 2 0 1 0 1 1 1 1 0 1 1 0 0 0 1 0 0 0 1 0 2 1 0 2 0 1 1 0 2 1 0 2 0 0 1 1 1 2 0 1 0 0 1 1 0 2 1 1 1 2 2 0 0 0 1 1 0 0 1 1 1 0 0 1 0 0 2 0 0 2 0 2 1 0 2 2 0 0 2 1 1 1 1 0 1 0 0 1 1 0 0 1 0 0 0 0 1 1 0 0 2 2 0 1 1 1 1 1 1 0 2 1 0 0 1 0 0 1 0 0 0 0 1 1 0 0 0 0 2 2 0 0 0 2 1 2 0 1 1 0 0 0 0 0 0 0 0 1 1 2 0 0 1 2 1 2 1 1 1 1 1 1 1 1 1 1 1 1 1 0 0 0 2 0 2 0 1 1 2 2 0 0 1 0 0 2 0 2 2 0 0 2 2 0 1 1 0 1 1 0 2 2 0 0 1 2 1 0 0 2 2 0 0 1 1 0 1 0 1 1 0 0 2 0 2 1 1 1 1 1 2 2 0 0 0 0 1 0 0 0 0 0 0 1 1 0 0 2 2 0 1 2 2 1 1 1 1 0 0 1 0 2 0 0 1 1 0 0 0 0 2 1 0 0 1 1 0 0 1 0 0 0 1 2 1 0 2 2 0 1 0 0 0 0 2 2 1 0 1 0 0 1 0 0 0 0 0 0 2 1 0 1 2 1 0 0 0 0 0 0 1 0 1 0 0 0 0 0 0 0 1 0 1 2 1 0 0 0 1 0 0 2 0 2 1 1 1 0 0 0 0 1 0 2 0 0 0 0 1 0 2 2 0 0 1 2 0 0 0 1 1 1 1 0 1 1 1 0 1 0 1 1 0 1 0 0 0 1 0 0 1 1 0 1 1 0 1 1 1 0 0 0 0 0 1 0 1 0 1 0 0 0 0 2 0 0 1 0 0 0 2 0 1 0 0 1 1 0 0 0 1 0 1 2 0 1 0 1 2 1 1 0 1 1 0 0 1 0 1 0 0 1 1 0 0 0 0 0 0 0 0 0 0 0 0 2 1 0 1 1 2 0 0 2 2 2 2 0 0 0 0 0 0 1 1 1 1 1 1 1 1 0 2 0 1 1 2 1 1 2 2 2 0 0 1 0 1 0 1 0 0 1 2 1 0 0 0 1 1 0 1 0 2 0 1 1 1 1 2 1 1 0 0 0 1 1 1 0 1 0 0 0 2 0 0 0 0 0 0 1 1 2 1 1 0 0 0 1 1 0 0 1 0 1 0 0 0 1 0 2 0 2 1 2 0 1 1 0 0 1 1 1 2 1 1 2 2 2 2 1 0 0 0 0 2 0 2 0 0 2 0 2 0 2 0 0 1 1 1 2 0 2 1 1 2 0 0 0 0 0 0 1 0 0 0 0 0 0 0 2 1 1 0 0 0 0 0 0 2 0 1 0 0 0 0 0 0 0 0 1 2 0 0 0 0 0 0 2 0 2 0 0 1 1 2 0 1 0 1 2 0 1 1 1 0 1 2 1 0 0 0 0 1 1 1 1 0 0 0 0 1 0 0 1 1 0 1 0 1 0 0 2 0 0 0 1 0 1 1
70 1 0 0 0 0 0 2 0 0 0 1 0 1 1 2 0 2 2 1 1 0 0 2 2 0 0 0 1 2 2 1 1 2 0 1 1 2 0 0 2 0 0 0 0 0 0 0 2 0 0 0 1 0 1 1 1 0 1 0 1 1 0 1 1 0 2 1 2 1 0 2 0 0 0 2 2 1 2 1 1 1 0 1 2 0 0 0 2 2 0 1 0 1 1 1 0 1 0 1 0 1 1 0 2 1 2 1 1 1 0 1 0 1 1 1 1 0 1 0 1 0 1 1 0 0 0 0 1 0 0 0 0 0 0 0 0 0 0 0 0 0 0 0 0 1 0 0 1 1 1 2 1 0 0 0 0 0 1 1 0 0 2 2 2 2 2 0 2 2 0 0 0 1 0 0 0 1 1 0 0 1 0 1 1 1 0 1 0 0 2 2 2 1 2 0 1 0 0 0 0 1 0 0 2 0 1 0 0 0 2 1 1 0 2 0 1 0 2 1 2 1 2 2 0 0 0 0 0 0 1 1 0 0 2 0 0 2 2 0 0 0 2 2 0 2 0 0 1 1 1 1 0 1 0 2 1 1 0 1 1 1 0 0 1 0 0 0 2 1 1 0 0 0 0 0 0 1 2 0 0 0 2 2 2 0 2 1 0 2 2 0 0 0 1 1 0 1 0 1 1 0 2 0 1 0 1 2 0 0 0 1 0 1 1 0 1 0 1 1 1 1 2 0 0 0 0 1 0 0 2 2 1 1 0 0 0 1 1 0 0 0 2 2 1 0 0 0 1 1 1 0 2 1 0 0 2 0 0 2 0 0 1 0 1 0 1 2 1 1 1 1 1 1 0 0 0 1 0 0 1 0 0 2 1 0 1 0 0 0 0 2 1 0 2 0 0 1 0 0 0 0 0 1 1 1 1 0 0 0 1 1 0 0 0 1 1 0 0 0 0 1 1 0 0 2 2 0 2 2 0 0 0 1 1 0 0 1 0 0 2 1 2 0 0 0 2 0 1 0 0 1 0 1 0 0 0 1 1 1 1 2 2 1 0 1 1 0 0 0 0 0 2 2 0 0 0 0 2 0 1 1 0 0 2 1 0 2 2 0 1 2 0 2 2 0 0 1 1 1 1 0 0 0 0 0 2 0 1 1 0 1 2 0 0 2 1 2 0 1 1 1 0 1 1 0 1 0 0 2 0 2 0 1 1 0 0 1 1 2 1 1 0 0 0 2 0 1 1 1 0 1 0 0 2 0 0 0 1 0 0 1 1 1 0 1 1 1 0 0 0 1 0 0 0 0 0 2 0 0 2 0 0 0 0 0 0 0 0 0 0 1 2 0 0 0 1 0 0 0 0 1 1 1 2 2 0 0 0 1 1 0 1 1 1 1 1 0 1 0 1 1 1 1 0 1 1 2 0 0 1 0 1 0 2 0 2 0 1 1 1 1 2 2 2 0 0 1 0 1 0 1 0 0 1 0 0 1 2 0 0 0 2 0 0 1 0 1 1 0 0 0 0 0 0 0 0 0 2 0 0 1 0 2 2 2 1 2 0 0 2 1 0 0 2 1 1 2 0 0 0 2 0 1 0 0 1 2 0 1 0 0 0 2 0 0 0 2 0 0 0 0 0 1 0 1 2 0 0 0 0 1 0 1 0 1 1 0 0 0 0 0 0 0 0 0 0 0 1 1 0 0 0 0 1 0 0 0 1 0 0 0 2 1 1 0 2 1 1 2 0 0 1 0 0 1 1 0 1 0 1 1 0 0 0 2 0 2 2 2 0 0 2 1 1 0 0 0 0 0 0 1 0 0 1 0 0 1 0 0 0 0 1 0 0 1 1 0 2 2 2 2 1 0 0 0 0 1 0 0 1 2 1 0 0 1 0 1 2 0 1 2 0 0 0 0 0 1 1 1 1 1 0 0 1 0 1 0 0 0 2 0 1 0 1 2 1 0 1 2 0 0 0 2 2 2 0 0 1 2 2 2 1 0 0 0 0 1 0 2 0 0 1 1 1 1 1 0 0 1 0 2 2 0 2 1 1 0 0 1 0 0 0 0 1 1 0 0 2 2 0 1 2 1 0 1 2 1 1 2 0 2 0 0 1 0 1 0 0 1 0 0 2 1 0 0 2 0 1 0 1 1 1 2 1 0 1 2 0 1 0 1 1 0 2 0 0 0 2 1 0 1 0 0 0 0 1 1 1 0 0 0 0 2 0 2 1 1 0 0 0 0 0 1 0 0 0 0 0 0 0 0
71 1 0 0 0 1 2 2 1 1 2 0 0 1 1 1 0 1 0 2 2 0 0 2 2 0 0 0 0 2 2 0 1 1 0 1 2 0 0 0 0 2 0 0 2 0 1 0 2 1 0 0 1 0 0 2 0 1 0 1 1 2 1 2 0 1 0 2 1 0 0 1 1 1 1 2 2 1 1 0 1 2 0 1 1 0 0 1 1 1 0 0 1 2 0 1 0 2 0 1 1 0 1 0 0 0 2 0 0 2 0 1 1 1 0 0 0 0 0 0 2 0 2 2 2 2 2 1 1 1 0 0 0 0 0 0 0 0 0 1 0 0 0 0 0 0 0 0 0 0 0 0 0 0 0 0 0 0 1 1 1 1 1 2 0 2 1 1 0 1 1 1 0 1 1 1 0 1 0 0 1 1 1 2 1 1 2 0 0 0 0 0 2 1 2 1 2 0 0 0 0 1 0 1 2 1 2 0 1 0 1 1 0 0 1 1 1 0 2 1 2 1 2 1 1 1 1 0 1 2 0 0 0 0 1 0 0 2 2 0 0 0 2 1 1 2 1 0 0 1 1 1 1 0 0 1 0 0 0 0 0 0 1 1 1 0 0 2 2 0 0 1 0 0 0 0 0 1 2 1 1 0 0 2 2 1 1 2 0 2 2 1 2 0 2 0 1 0 0 0 0 0 2 0 1 1 1 2 0 0 0 1 0 0 2 0 2 0 0 0 1 2 0 2 1 0 0 1 1 0 1 0 0 2 0 0 1 1 1 1 0 0 2 1 0 0 1 0 2 1 1 0 2 1 0 0 1 1 0 1 0 0 1 1 1 0 0 2 2 0 0 2 1 1 1 1 0 0 1 0 1 0 1 1 1 0 0 0 0 0 0 0 0 0 2 0 0 0 0 0 0 0 0 2 1 1 1 1 0 0 0 0 0 0 1 1 0 1 0 0 0 1 1 1 1 1 2 0 2 0 2 0 0 0 0 0 0 2 0 0 1 1 1 1 1 2 1 2 2 1 1 1 0 1 2 0 1 1 1 1 1 1 1 1 0 1 1 2 0 2 1 2 1 1 2 0 2 0 1 1 2 0 0 0 2 0 0 0 2 0 1 2 0 2 1 1 1 2 2 0 0 0 2 2 0 0 1 0 2 0 0 2 1 1 1 1 1 2 0 0 0 2 1 2 1 0 0 1 1 1 1 0 0 0 0 0 1 1 1 1 2 2 1 0 1 1 0 1 1 1 1 0 1 0 1 1 0 0 0 1 0 0 0 0 0 0 0 2 1 1 0 1 1 0 1 0 1 1 0 2 2 0 0 1 0 1 1 1 1 1 0 2 0 0 0 0 0 1 1 0 2 1 1 0 1 1 1 0 0 1 0 0 1 1 1 1 2 0 0 0 1 1 0 0 0 2 2 1 0 0 1 0 0 0 1 0 1 2 1 1 1 0 0 1 2 0 2 1 1 1 1 2 0 1 2 0 0 1 1 0 0 0 1 1 1 1 1 2 0 0 1 0 2 0 0 0 0 0 2 0 0 0 0 1 2 2 2 0 0 1 2 0 0 0 0 0 0 2 0 2 0 1 0 0 0 0 2 2 0 0 1 1 0 2 0 0 1 0 1 1 0 1 1 0 0 2 0 0 1 0 1 1 0 0 0 0 0 0 1 2 0 2 0 0 0 1 0 0 0 0 0 0 0 0 0 1 0 0 2 1 1 1 1 0 0 1 2 2 2 2 0 1 0 0 0 0 1 2 0 2 0 0 2 0 0 2 0 2 2 2 0 0 2 2 1 1 0 1 0 1 0 2 0 1 1 1 1 0 1 1 0 0 1 0 1 2 1 0 2 1 1 2 1 1 0 0 0 1 0 0 0 1 1 0 0 2 0 0 1 0 0 0 0 1 2 1 2 1 0 0 2 2 0 0 0 0 2 0 0 0 0 0 1 0 1 2 2 0 1 1 0 0 0 2 0 0 0 0 1 2 2 2 2 0 0 0 0 1 0 2 0 0 1 1 2 0 2 0 1 0 0 1 1 0 1 1 0 0 1 1 0 0 1 1 1 0 1 0 1 1 0 0 1 1 0 1 1 1 0 0 1 0 0 2 0 0 0 2 2 0 0 0 1 2 0 0 1 1 1 0 2 0 2 0 0 1 1 2 0 2 2 0 2 0 2 0 1 0 1 0 0 0 0 0 0 1 1 0 0 1 0 0 0 1 0 1 0 1 0 0 0 0 0 0 0 0 0 0 0 0 0 0
72 0 0 1 0 0 2 2 0 0 0 0 0 0 0 0 0 2 2 1 1 1 0 2 2 0 0 0 0 1 1 2 0 0 0 0 2 1 0 0 1 1 0 2 2 1 1 0 2 1 0 0 0 0 2 0 0 0 1 0 2 2 0 2 0 1 1 1 2 0 0 0 2 0 2 2 2 2 2 0 2 2 0 2 2 0 0 1 2 2 0 1 1 1 1 1 0 2 1 1 1 0 1 0 0 0 2 1 2 0 0 1 1 2 2 2 2 0 1 0 1 0 1 1 0 0 0 0 0 0 0 0 0 0 0 0 0 0 0 0 0 0 0 0 0 0 0 0 0 0 0 1 1 0 2 0 0 1 0 0 1 1 1 2 0 1 1 0 0 1 1 1 0 1 0 0 0 2 0 2 2 0 1 2 1 2 1 1 0 0 2 2 2 0 2 0 2 0 0 0 0 0 1 0 2 1 1 0 1 0 2 0 1 0 1 0 0 0 2 1 2 1 2 1 1 1 1 0 0 2 0 0 1 0 2 0 0 2 2 0 0 0 2 1 0 2 0 0 0 0 0 0 2 0 0 1 2 0 0 0 0 0 0 0 0 0 0 1 2 1 0 1 1 1 1 2 0 1 1 0 0 1 0 2 2 0 2 1 1 2 0 1 0 0 1 1 0 0 0 0 0 0 0 2 0 0 0 2 0 0 1 1 0 0 1 0 2 0 0 0 1 1 0 1 1 0 0 1 1 1 2 2 1 1 0 0 0 2 1 0 0 0 2 2 0 0 2 0 2 0 1 0 1 1 0 0 1 0 1 0 1 1 1 0 0 0 1 2 0 2 2 0 2 2 0 0 0 0 1 0 1 2 0 1 1 1 0 0 0 0 0 1 0 1 1 1 0 0 0 0 0 0 0 1 0 0 0 1 0 0 0 0 0 0 1 1 0 1 0 0 1 0 1 0 1 1 1 2 2 1 0 0 0 1 1 0 0 1 0 0 1 1 1 1 0 2 2 0 1 0 0 1 1 2 1 1 1 1 1 1 1 1 0 0 0 1 1 0 0 0 0 0 1 1 0 1 0 0 0 0 2 1 0 1 1 0 1 1 2 0 1 2 1 0 1 1 1 0 2 0 0 0 2 2 0 0 0 0 2 0 1 1 1 0 0 1 1 2 0 0 0 1 0 0 0 1 1 1 1 2 0 1 0 1 0 0 2 0 0 1 0 0 0 2 2 1 1 2 1 1 0 1 1 0 2 0 2 0 0 2 0 0 1 1 0 1 0 2 2 0 1 0 2 0 0 1 1 2 0 2 2 0 2 2 0 0 1 1 0 0 0 0 1 0 0 1 0 0 0 0 0 2 1 2 2 2 0 0 0 2 1 0 0 0 0 2 1 0 1 0 1 1 1 1 0 1 1 2 0 0 1 0 0 0 1 0 1 0 1 1 0 0 1 1 1 0 2 0 1 1 1 2 0 1 1 1 0 0 0 2 2 0 1 1 1 1 0 1 1 0 1 1 0 0 0 0 0 1 2 1 1 0 1 0 1 1 1 0 0 0 1 1 1 0 0 0 0 1 0 2 0 2 0 0 1 0 1 1 0 0 1 0 0 1 1 0 0 1 1 1 0 0 0 0 1 0 2 0 1 0 1 2 0 0 0 0 0 0 1 2 1 2 1 0 0 0 0 0 0 0 0 0 0 0 0 1 1 0 2 0 0 0 1 0 0 1 2 1 2 1 1 1 0 1 1 1 0 0 1 0 0 1 1 1 1 0 1 1 1 1 0 1 2 2 1 1 0 1 0 1 1 2 0 0 1 1 0 0 2 0 0 0 0 0 0 2 2 2 1 1 1 1 1 2 0 0 0 0 1 0 0 1 1 0 0 2 0 1 0 0 0 1 0 0 1 0 1 0 0 0 2 2 0 0 2 0 0 0 0 0 2 0 0 0 0 0 1 1 1 1 0 0 0 2 1 2 0 0 2 2 1 1 2 0 0 0 0 1 0 2 0 0 1 2 2 1 2 0 0 0 0 2 0 0 1 2 0 2 0 0 0 0 0 0 1 1 0 0 2 0 1 1 2 1 1 1 1 1 0 0 0 2 2 2 2 0 1 1 1 0 0 1 1 2 0 1 0 0 0 0 1 1 2 1 0 0 0 1 0 1 1 1 1 0 2 0 0 0 1 0 1 0 0 0 0 2 0 0 0 0 0 0 0 1 0 1 1 0 0 0 0 0 0 0 0 1 0 0 0 0 0 0
73 1 0 0 0 0 0 2 0 2 2 0 1 1 1 1 0 1 1 0 0 1 0 2 2 1 1 0 1 2 2 0 0 1 2 1 1 1 1 0 0 1 1 2 2 1 1 0 2 0 0 0 2 0 0 0 1 0 0 1 0 1 0 2 1 1 1 0 2 1 0 1 1 0 0 2 2 1 2 0 0 1 0 1 1 0 0 2 2 2 1 2 0 1 1 2 0 2 2 0 1 1 0 0 0 0 2 1 1 1 1 2 0 1 2 2 1 0 0 0 2 0 2 2 2 2 2 1 1 1 0 0 0 0 0 0 0 0 0 0 1 0 0 0 0 1 0 0 0 0 0 0 1 0 0 0 0 2 0 0 0 0 2 2 1 2 1 1 0 0 2 0 1 1 0 1 1 0 0 0 0 1 2 2 0 2 2 1 0 0 1 2 1 0 1 0 1 0 0 1 1 0 0 1 2 0 2 1 1 0 2 1 2 0 2 1 1 0 1 1 1 0 1 1 1 0 0 0 0 1 1 1 0 0 1 0 1 2 2 0 0 0 2 0 0 0 0 1 1 1 1 1 2 0 0 0 1 1 1 0 0 0 1 1 1 0 0 0 2 2 0 1 0 0 0 0 0 0 1 0 0 1 0 1 1 0 1 1 1 2 1 2 1 0 2 0 1 1 1 2 1 0 1 1 0 1 0 2 0 0 0 2 0 2 1 1 2 2 0 0 1 2 2 0 0 0 0 0 1 0 1 0 0 2 0 0 0 0 2 0 0 0 1 1 1 1 0 0 0 0 0 2 2 0 2 0 1 1 0 0 0 0 2 0 2 1 0 1 2 0 0 2 2 2 0 0 0 0 0 0 0 1 0 2 0 2 2 0 0 0 0 1 0 0 2 0 1 0 0 1 0 2 0 1 0 1 1 0 1 0 0 1 1 1 1 2 0 0 1 1 0 1 1 0 0 0 1 1 1 0 0 0 1 1 1 1 0 1 0 0 1 1 1 0 1 2 1 0 2 0 0 2 1 1 1 1 1 2 2 2 2 2 0 1 0 0 2 1 0 1 1 1 1 1 1 0 1 1 1 0 0 1 0 2 1 1 1 1 2 0 2 1 1 1 1 1 1 0 0 0 2 1 1 0 0 0 1 0 0 1 0 1 1 0 0 1 1 2 0 1 0 2 0 1 0 1 1 0 0 2 0 1 0 1 0 0 0 0 1 1 1 1 0 1 1 2 1 0 2 2 0 0 1 0 2 0 0 0 1 1 0 0 0 0 0 0 0 2 2 0 1 0 1 0 0 1 1 1 0 2 1 0 0 0 0 0 0 2 1 1 0 1 0 1 1 1 1 0 0 0 0 2 0 1 2 2 1 0 0 2 0 0 0 0 0 0 0 0 0 0 0 0 0 1 0 1 2 2 0 0 0 0 0 0 2 1 2 0 2 0 0 0 0 1 2 0 1 0 1 1 0 2 0 2 2 0 0 1 2 0 0 0 0 1 1 1 0 1 0 0 2 0 1 0 0 0 1 0 0 0 1 0 0 1 1 2 1 0 1 1 2 1 0 0 0 0 0 2 0 2 1 1 0 1 1 1 0 2 0 1 0 0 0 0 0 1 0 2 0 0 0 1 0 1 0 1 2 0 2 0 1 1 0 0 0 1 0 0 1 1 0 1 0 1 1 0 1 0 0 0 0 0 0 1 0 2 0 0 2 1 1 1 2 2 1 0 2 2 1 2 0 0 0 0 0 0 1 1 0 1 1 1 0 0 0 2 0 0 2 2 2 0 2 2 1 1 0 0 0 0 0 1 0 0 2 0 1 0 0 2 0 0 1 1 1 2 0 2 2 2 2 1 1 2 0 0 0 1 1 0 0 1 1 0 0 1 1 0 0 0 0 0 1 1 1 1 1 1 1 1 0 0 0 0 2 0 0 0 0 0 0 0 0 0 0 1 1 0 1 2 0 0 2 0 2 2 0 0 2 2 2 2 2 0 0 0 0 1 0 1 1 0 0 0 2 0 2 0 0 0 0 0 2 0 2 0 0 0 0 0 0 0 1 1 1 1 0 2 2 2 0 0 1 1 0 1 1 1 0 0 0 1 1 2 0 0 0 1 1 0 0 0 1 2 1 1 0 1 0 1 0 0 1 1 2 0 1 1 0 1 1 0 1 0 0 2 2 0 1 0 0 1 0 0 0 0 2 1 1 1 1 1 0 1 0 1 1 0 0 0 0 0 0 0 0 0 0 0 0 0 1 0
74 0 0 0 0 0 2 2 0 0 0 1 1 2 1 1 0 0 1 2 1 1 0 0 2 0 0 0 0 1 1 2 2 2 1 0 2 1 0 0 0 1 0 0 2 0 0 0 2 0 0 0 1 0 1 1 1 1 0 0 2 2 0 1 0 0 1 0 1 1 1 2 1 0 1 1 1 1 2 1 0 2 0 1 1 0 0 0 1 2 0 0 0 1 0 1 0 0 0 0 1 0 2 0 0 0 2 0 2 0 0 2 1 1 2 2 1 0 2 0 0 0 1 1 1 1 1 0 0 0 0 0 0 0 0 0 0 0 0 1 0 0 0 0 0 2 0 0 0 0 0 0 0 0 1 1 0 1 0 0 2 1 2 2 1 2 2 0 1 2 0 0 1 2 0 0 0 0 0 0 0 0 0 1 1 0 1 1 1 0 2 2 1 0 1 1 0 1 0 0 0 0 1 1 2 0 0 1 1 0 1 1 1 0 1 0 0 0 0 0 1 1 0 1 1 0 0 0 0 0 0 0 0 0 2 0 1 2 2 0 0 0 2 1 1 2 1 0 1 1 0 0 0 1 0 2 1 1 0 0 0 0 1 1 1 0 0 1 1 0 0 0 0 0 0 0 0 2 2 2 2 0 1 2 2 0 2 1 0 2 0 0 1 0 2 0 1 1 0 1 0 0 2 0 0 1 0 1 0 0 0 1 0 1 1 1 2 0 0 0 1 1 0 1 0 0 0 1 0 0 1 0 0 1 0 1 1 2 0 2 0 1 2 2 0 0 0 0 2 2 2 0 2 1 1 0 1 0 0 1 0 0 1 0 1 1 0 2 2 0 0 1 0 0 0 0 0 1 0 0 0 0 0 1 2 0 0 0 0 1 0 1 0 0 1 1 0 1 0 0 0 0 0 2 0 0 0 0 0 0 0 2 0 0 1 2 0 0 0 0 0 1 1 1 0 1 2 0 1 0 2 0 0 0 0 2 0 2 0 1 2 1 2 0 1 2 2 1 2 0 0 1 1 1 1 1 1 2 2 2 1 2 0 0 0 1 1 1 0 1 1 1 1 1 1 0 2 0 0 0 2 1 0 1 1 0 1 0 2 1 1 2 1 1 1 0 0 1 1 0 1 1 1 1 0 0 1 0 0 2 0 1 1 0 0 1 1 1 0 1 1 1 1 1 1 0 1 0 0 1 0 1 0 0 0 0 1 1 1 0 2 2 0 1 2 2 2 1 1 2 0 0 1 0 1 1 0 1 0 0 0 0 1 2 0 2 2 2 2 0 2 0 1 0 0 2 2 0 0 2 1 0 0 1 0 0 1 1 0 0 0 1 1 1 1 0 1 0 0 0 0 2 1 1 1 2 0 0 0 0 0 0 1 1 1 1 1 0 1 0 0 1 1 1 0 0 1 2 0 0 1 0 0 0 1 1 2 0 2 0 1 0 1 1 1 0 2 1 0 2 0 1 0 2 2 0 1 0 0 0 0 0 1 0 2 2 0 1 1 1 1 1 0 0 0 1 1 0 1 0 0 1 1 1 1 2 0 1 0 1 2 1 0 0 0 1 1 2 0 2 1 1 0 1 0 0 1 2 0 0 1 0 0 1 1 0 0 2 1 1 0 1 0 0 1 2 0 0 1 0 1 1 0 0 0 0 1 0 0 1 0 0 0 1 1 0 1 0 1 1 1 1 0 0 0 1 1 0 2 0 0 0 2 1 0 0 2 2 2 2 1 1 1 0 0 1 1 0 1 0 0 1 1 0 0 1 0 1 2 2 1 0 2 1 1 0 0 0 1 1 0 1 0 0 1 0 2 0 0 2 0 0 0 0 0 2 2 0 2 1 1 2 1 2 0 0 0 1 1 1 0 1 0 0 0 2 0 1 0 0 0 0 0 0 1 0 0 0 0 0 2 2 0 0 2 0 0 0 0 0 1 0 1 0 1 1 0 0 0 1 0 0 1 1 1 1 0 0 2 2 2 2 2 0 0 0 1 2 0 2 0 0 1 0 1 0 2 0 1 0 0 1 1 0 2 1 0 0 0 1 0 0 1 0 2 0 0 1 2 1 0 1 1 0 0 1 1 0 0 1 0 2 0 1 0 0 0 1 1 0 0 0 0 0 0 0 0 0 1 0 1 0 2 2 0 0 1 1 0 1 0 1 0 0 1 1 2 0 2 1 1 0 0 0 0 2 0 0 0 0 0 0 0 1 0 1 1 0 0 1 0 0 0 1 0 0 0 0 0 0 1 1
75 1 0 0 0 1 2 2 0 0 0 1 0 0 0 0 0 1 1 1 1 1 0 2 2 0 0 0 0 2 2 1 1 2 0 0 2 1 0 0 0 2 0 0 1 0 0 0 1 1 1 0 0 0 2 0 0 1 0 1 0 2 0 1 0 0 2 0 1 1 1 2 2 0 2 2 2 2 2 0 2 2 0 2 2 0 1 0 2 2 0 0 0 1 0 1 0 0 0 0 2 0 1 0 1 1 2 1 1 1 1 2 0 1 2 2 1 0 0 0 2 0 2 2 1 1 1 1 0 1 1 1 0 0 0 0 0 0 0 1 0 0 0 0 0 0 0 0 1 1 1 2 0 0 0 0 0 1 1 1 0 0 2 2 2 2 2 1 0 2 0 0 1 2 0 1 1 2 0 2 2 1 0 1 0 0 1 1 1 1 1 2 0 0 1 0 1 0 0 0 0 1 0 2 2 0 1 1 0 0 2 1 1 0 1 1 2 0 2 1 2 1 2 0 1 1 1 0 1 2 0 0 0 0 2 0 0 2 2 0 0 0 1 2 0 2 1 0 0 0 0 0 2 0 0 1 0 0 0 0 0 0 0 0 0 0 0 0 2 1 0 0 0 0 0 0 0 1 0 0 0 1 0 2 0 0 0 2 0 1 0 1 0 0 1 1 0 2 0 1 0 0 2 0 0 0 0 1 1 0 1 2 0 2 1 0 0 0 0 0 0 2 1 2 0 0 1 2 2 2 2 2 0 1 0 0 0 2 0 1 1 2 2 1 0 0 1 0 2 2 2 0 2 0 1 0 0 0 0 1 0 0 1 0 0 0 1 2 1 1 1 1 0 0 1 1 0 0 1 0 0 1 0 0 0 0 0 0 0 2 0 1 0 0 1 1 1 1 0 0 0 0 0 1 0 0 0 2 1 0 0 1 0 0 1 2 1 1 0 1 0 2 0 2 1 1 0 0 1 0 1 0 0 1 1 0 0 0 0 0 0 1 1 1 0 1 1 0 1 0 0 1 0 1 1 1 1 0 0 0 1 1 0 0 0 0 1 0 0 0 0 0 1 1 1 0 0 0 2 0 1 1 0 0 2 0 0 1 2 0 2 2 0 2 0 0 0 2 2 0 0 0 2 1 0 1 1 1 2 0 1 1 1 0 0 2 1 2 0 2 2 0 1 2 1 0 0 0 0 1 0 1 0 1 0 0 2 1 1 0 1 2 0 1 2 1 0 1 1 2 1 1 1 1 2 0 0 0 0 0 1 0 0 0 0 0 0 2 0 0 0 2 1 0 0 1 1 2 1 1 2 0 1 1 0 0 0 1 1 1 0 1 0 1 1 0 0 1 2 0 1 1 1 0 2 2 1 0 0 1 1 0 1 1 1 1 1 0 1 0 1 2 0 0 0 1 1 0 0 0 0 0 0 0 2 2 2 0 2 0 1 0 0 1 2 0 2 2 0 1 0 2 0 0 2 0 1 0 2 0 0 0 0 1 1 1 0 1 0 0 1 0 0 0 0 1 1 0 0 0 0 1 0 0 2 2 1 0 0 1 0 1 0 0 1 0 0 2 0 2 0 2 0 1 0 0 1 2 0 0 0 0 0 1 0 1 0 1 2 2 0 0 0 0 0 1 1 0 0 0 0 0 0 0 0 1 1 0 1 2 0 0 0 0 0 1 0 0 1 0 0 1 0 0 0 1 0 0 1 0 0 0 0 0 0 1 2 0 0 2 0 0 0 0 0 1 1 1 1 1 0 1 2 0 0 1 0 2 1 2 0 1 1 0 0 0 0 0 0 0 1 1 0 0 1 0 1 1 0 0 0 0 2 0 2 2 0 0 2 2 2 1 2 2 0 0 0 2 0 0 1 2 0 0 0 1 0 0 0 0 0 0 0 0 1 0 0 0 0 0 2 2 0 0 1 0 1 0 1 1 1 0 0 0 0 0 0 1 2 1 0 0 2 1 2 1 0 0 0 2 2 2 2 0 0 0 0 2 0 1 1 0 1 0 2 0 2 0 1 0 0 0 1 0 1 1 1 0 0 1 1 0 0 0 1 1 0 2 2 0 1 1 2 2 1 2 1 1 0 0 0 2 1 2 1 0 0 1 1 1 0 0 1 1 0 0 1 0 1 0 0 0 2 0 0 0 0 1 0 1 2 0 0 0 2 0 1 0 0 0 2 0 0 0 0 1 1 1 1 0 0 0 0 1 0 0 0 1 0 1 1 0 0 0 2 0 1 0 0 0 0 0
76 0 1 0 0 0 1 2 0 1 1 1 0 2 1 1 1 2 1 2 2 0 0 1 1 0 0 0 1 2 1 1 0 0 0 1 1 2 0 0 1 1 0 0 2 1 1 0 1 1 0 0 2 0 0 0 1 1 0 1 1 2 0 2 0 1 0 1 1 0 0 2 1 0 1 2 1 2 2 0 2 2 0 2 2 0 0 0 0 1 0 0 2 1 0 1 0 2 0 1 1 0 1 0 1 1 1 1 1 1 0 2 1 1 1 1 1 0 2 0 0 0 2 2 2 2 2 1 0 0 0 0 0 0 0 0 1 0 0 0 0 0 1 0 0 1 0 0 0 0 0 0 0 0 1 0 0 0 0 0 0 0 1 0 0 0 1 0 0 0 2 2 0 1 1 2 1 1 0 1 1 1 0 2 1 1 1 1 0 0 0 1 2 2 2 0 0 0 0 0 0 0 0 0 2 0 0 1 1 0 1 0 0 0 1 0 0 0 0 0 2 2 2 2 0 0 1 0 0 2 0 0 0 0 1 0 0 2 2 0 0 0 2 2 0 2 0 0 1 1 1 1 2 0 0 1 2 0 0 0 0 0 0 0 0 0 0 1 2 1 0 1 1 1 0 1 0 0 2 1 0 0 2 2 2 0 2 2 0 2 2 0 1 1 1 1 0 0 0 1 1 0 2 0 0 0 1 2 0 0 0 0 0 1 1 0 2 1 1 1 1 2 0 2 2 0 0 2 0 1 2 1 1 0 0 0 0 2 0 0 0 0 2 0 0 0 1 0 2 2 1 0 1 1 0 1 1 1 0 1 0 0 2 0 0 1 0 2 0 2 2 0 1 1 0 0 0 0 0 0 0 1 0 1 1 1 1 1 1 0 1 1 1 0 1 1 1 1 0 1 1 1 0 1 0 1 1 0 0 0 1 1 0 0 0 1 1 0 0 0 0 0 0 0 1 2 1 0 0 0 0 0 0 0 0 1 0 1 0 0 2 1 1 1 0 2 1 0 0 0 0 0 1 2 1 1 1 2 1 2 2 2 0 0 1 2 0 1 0 0 0 0 1 2 0 0 0 0 1 1 2 1 0 0 2 0 0 1 1 0 1 1 0 1 0 0 0 0 0 2 2 2 0 0 0 0 1 1 0 1 0 1 1 1 1 1 0 2 2 1 1 2 0 1 0 1 1 1 1 1 1 1 0 0 1 0 1 1 1 2 1 1 0 2 2 1 1 1 1 1 0 0 1 0 2 0 1 0 0 1 0 0 1 1 0 1 1 1 1 1 0 1 0 0 0 0 1 1 0 1 1 0 1 1 0 0 1 2 2 1 0 0 0 0 2 0 1 1 1 0 1 1 1 0 1 1 1 0 0 2 1 0 0 0 0 0 0 0 0 0 0 0 0 2 1 0 2 1 0 0 0 0 0 0 2 1 2 0 2 0 1 1 0 0 1 0 2 2 0 1 1 1 1 0 1 1 0 0 2 0 0 0 1 1 1 1 1 1 0 0 0 0 1 0 0 0 0 0 0 0 0 0 0 0 2 2 1 1 0 1 2 0 2 0 1 0 0 2 0 0 0 1 0 0 1 0 1 0 0 1 0 0 0 1 0 0 0 2 1 0 0 0 0 0 0 2 0 1 0 1 0 1 0 0 0 0 2 0 0 0 0 0 0 0 0 2 0 1 0 0 0 0 0 0 0 1 0 0 1 0 0 0 1 2 1 0 2 2 2 2 1 0 1 0 0 0 1 0 1 1 0 0 2 0 0 2 0 1 2 2 1 0 2 2 1 1 0 0 1 1 0 0 0 0 1 1 0 1 0 1 0 0 0 2 0 2 0 0 2 2 2 1 1 2 0 0 0 2 0 0 1 2 1 1 1 1 0 1 0 0 1 1 0 0 1 0 0 0 0 0 2 2 0 0 1 0 1 0 0 0 1 1 1 0 1 1 1 0 1 0 0 0 1 1 1 2 1 0 2 2 1 1 2 1 1 1 0 1 1 1 0 0 0 0 2 0 2 0 0 1 0 2 2 0 2 0 1 0 1 2 1 0 0 0 1 1 0 0 2 1 0 1 1 0 1 1 1 1 0 0 0 1 0 2 0 0 0 1 1 0 1 1 2 1 0 1 0 0 1 0 0 0 1 2 2 0 2 1 0 0 2 0 1 0 1 1 0 1 2 1 0 0 0 0 0 1 1 2 2 0 0 0 0 1 0 1 1 1 0 1 1 0 1 0 1 0 0 1 1 0 0 0
77 1 0 0 0 1 1 2 0 0 0 0 0 1 1 1 0 0 2 0 0 0 0 2 1 1 2 0 1 2 2 1 1 1 0 1 1 1 1 1 0 0 1 1 2 1 0 0 0 2 0 0 1 0 1 1 0 1 0 2 0 0 0 1 1 0 2 0 2 1 0 1 1 0 1 2 2 0 2 1 0 1 1 1 2 0 0 1 1 2 1 1 1 2 1 2 0 2 1 1 1 0 0 0 1 1 2 0 0 2 1 1 0 1 1 1 0 0 0 0 1 2 1 1 1 1 1 0 0 0 0 0 0 0 0 0 0 0 0 1 1 0 0 0 0 1 0 0 0 0 0 1 1 1 0 1 0 1 0 0 1 1 0 2 1 1 1 2 0 2 0 1 0 2 0 1 0 1 1 0 0 1 0 0 0 0 0 1 1 0 2 2 2 1 2 0 1 0 0 0 0 0 0 0 2 0 1 2 0 0 0 1 2 0 2 1 1 0 2 2 2 0 1 1 1 0 1 0 0 0 0 0 0 0 1 0 0 2 2 0 0 0 2 2 0 2 0 0 1 1 1 1 0 0 2 2 1 1 0 1 1 1 0 0 1 1 0 0 2 1 0 1 2 2 1 0 0 0 1 0 1 0 2 2 2 0 2 0 0 2 1 1 0 0 1 1 0 1 0 2 0 2 2 0 0 1 0 0 1 0 0 1 0 1 1 0 1 0 0 0 1 1 2 2 0 0 0 2 0 2 2 1 0 2 0 0 0 2 0 1 0 0 2 1 1 0 1 1 2 0 0 0 2 0 1 0 1 1 0 1 0 0 2 0 1 0 2 1 2 0 0 2 1 1 0 0 0 1 1 0 0 0 0 0 1 1 1 0 0 0 1 2 1 0 1 1 1 0 0 1 1 0 0 1 0 0 2 1 0 0 1 0 1 1 1 1 0 0 0 0 1 1 0 0 1 1 1 0 1 0 0 0 0 0 0 0 0 1 0 0 1 0 1 1 1 2 1 0 1 0 0 1 2 2 2 1 2 1 1 1 1 1 1 1 0 0 2 1 0 1 2 2 0 2 0 1 0 0 2 0 1 1 0 1 1 0 0 1 1 0 1 1 0 2 1 1 1 0 1 1 1 0 0 0 0 0 2 0 1 1 0 2 1 0 0 2 1 2 1 2 2 0 1 1 0 1 0 0 1 2 0 0 0 0 0 0 0 0 0 1 1 1 0 1 1 0 1 1 1 1 0 0 0 0 2 0 1 1 0 1 0 0 1 1 0 1 1 1 1 0 1 0 0 0 0 0 1 2 0 1 2 0 0 0 0 0 0 0 0 0 0 0 1 0 0 0 0 0 0 0 1 1 1 0 1 1 0 0 0 1 1 1 1 1 1 1 0 0 0 0 1 1 0 1 0 0 2 2 0 0 0 1 0 0 2 0 2 0 1 1 0 0 0 0 0 0 2 0 1 1 0 2 0 2 2 0 0 0 2 0 0 0 2 1 1 2 0 1 0 0 0 0 0 0 0 1 1 0 0 0 1 1 1 1 1 2 0 0 2 2 2 0 0 1 0 0 0 1 0 1 0 1 0 1 2 1 1 1 0 1 0 0 0 0 1 0 0 1 2 2 0 0 0 1 0 2 1 0 0 0 0 0 0 0 0 0 0 0 1 2 1 2 0 0 0 1 0 1 0 0 0 0 0 0 0 2 0 0 2 1 0 0 2 2 2 0 2 0 1 1 1 0 0 0 1 1 1 1 1 1 1 1 0 2 1 1 1 2 1 2 0 1 2 1 1 0 0 1 0 2 0 1 0 0 2 0 0 0 1 1 0 0 1 1 1 2 0 0 1 1 0 1 0 2 1 0 0 1 0 0 1 1 1 0 0 1 1 2 0 1 1 1 0 0 0 0 0 0 0 0 2 2 0 0 2 0 0 1 0 0 0 0 0 0 0 0 1 0 1 1 0 0 1 1 2 2 0 0 1 1 1 1 2 0 0 0 1 1 0 2 0 0 0 0 1 1 1 0 2 1 1 0 1 0 2 1 1 1 0 0 0 0 0 0 0 2 0 1 2 1 1 0 2 1 0 0 1 1 0 1 2 1 0 1 0 0 0 1 2 1 0 0 1 2 0 0 1 1 1 1 0 0 2 2 1 0 1 1 1 0 1 1 2 0 1 1 1 1 1 1 1 0 0 0 0 1 1 1 1 0 0 0 0 2 0 0 2 1 0 1 1 0 0 0 0 1 0 0 0 0 0 1
78 1 0 0 0 1 1 1 0 0 0 1 1 2 2 2 0 1 0 2 2 0 0 2 2 0 0 0 1 2 2 1 1 2 0 0 2 1 0 0 0 1 0 0 1 0 0 0 0 1 0 0 0 1 1 0 0 0 0 1 0 2 0 2 1 0 2 1 1 1 1 1 2 0 2 2 2 1 1 0 1 2 0 1 1 0 0 1 2 2 1 1 1 1 1 1 0 0 0 0 1 0 1 0 1 1 2 1 2 0 0 1 0 2 2 2 0 0 0 0 2 1 2 2 2 2 2 1 1 1 0 0 0 0 0 0 0 0 1 0 0 0 0 1 0 1 1 1 1 1 0 0 1 0 0 0 0 1 0 0 1 1 1 2 1 1 0 0 0 0 2 1 1 1 0 1 1 0 0 0 0 0 0 2 2 2 0 1 1 0 2 2 2 1 2 0 0 0 0 0 0 0 0 1 2 0 1 0 0 0 2 1 1 0 2 0 1 0 2 0 1 1 1 1 1 0 1 0 0 1 0 0 0 0 1 0 1 2 2 0 0 0 2 2 0 2 0 0 0 0 0 0 1 1 0 2 0 0 0 0 0 0 0 0 1 0 0 0 2 2 0 1 1 1 0 0 1 1 1 0 0 1 0 1 1 1 1 1 2 2 0 1 1 0 1 0 0 1 0 2 0 2 2 0 0 0 1 1 0 0 0 0 0 1 1 0 2 1 0 0 2 2 2 1 1 0 0 1 1 1 2 1 0 2 0 0 0 1 1 0 1 1 1 2 0 0 1 0 2 2 2 0 1 1 0 1 1 1 0 1 0 0 2 0 2 1 0 2 2 0 1 2 0 0 1 1 0 2 0 0 0 2 0 1 1 0 0 0 0 1 1 0 1 0 1 1 1 2 0 0 0 0 0 0 0 2 2 1 0 0 0 0 0 0 0 1 0 1 0 0 1 1 0 1 1 1 0 0 1 0 1 0 1 2 1 1 0 0 0 0 2 0 1 1 0 2 1 0 1 0 0 1 1 1 0 0 0 2 1 0 0 1 0 0 1 2 0 0 0 0 0 0 2 0 0 0 0 0 2 1 2 1 0 0 2 1 0 0 0 0 0 0 0 1 0 0 0 1 2 1 0 0 1 1 0 0 1 0 0 1 0 2 1 0 0 2 1 2 0 1 1 1 0 2 1 1 0 0 1 2 0 0 0 0 1 0 1 1 0 0 1 2 0 1 1 2 1 1 1 1 0 0 1 1 2 0 0 0 1 0 0 1 0 2 0 1 1 0 0 0 0 1 0 0 0 0 2 0 0 2 2 0 0 0 1 0 0 1 1 0 0 2 2 0 2 2 1 0 0 0 0 2 2 0 0 0 2 0 1 2 0 0 1 2 1 1 1 0 0 1 0 1 0 0 0 1 2 2 0 0 0 1 0 0 1 1 2 2 1 1 1 0 0 2 1 0 2 1 0 1 0 1 0 1 1 0 0 1 2 0 0 0 1 0 2 2 0 2 0 0 1 0 0 0 0 0 0 0 0 0 2 0 0 0 0 0 1 1 0 1 2 1 0 0 0 0 0 2 0 1 1 1 0 0 2 0 0 1 0 0 0 0 0 0 1 0 0 1 0 0 0 1 0 1 0 2 1 0 1 0 1 2 1 1 0 1 1 0 0 1 0 0 0 0 0 1 0 1 0 0 0 0 0 0 1 1 1 0 2 1 0 0 2 2 0 0 2 1 2 1 0 1 0 1 0 1 0 1 0 2 0 0 1 1 1 0 1 1 2 1 0 0 2 2 2 0 0 0 0 1 0 2 1 0 1 2 2 1 0 0 0 0 2 0 2 2 0 0 2 2 1 2 1 2 0 0 0 2 0 0 0 2 1 0 0 2 0 0 2 0 1 1 0 0 1 0 0 0 0 0 2 2 0 0 2 0 0 0 0 0 1 0 0 0 0 0 2 1 0 1 0 0 0 1 2 2 0 1 2 2 2 2 2 0 0 0 0 1 1 0 0 0 1 0 2 0 2 0 0 0 0 1 1 0 2 1 0 1 0 1 0 0 1 1 1 1 0 1 1 0 0 1 1 1 0 1 1 2 0 0 0 1 0 1 0 0 0 2 2 0 0 0 2 2 2 0 0 0 0 0 1 1 2 1 1 0 1 0 0 0 1 1 1 0 1 1 1 0 1 1 1 0 0 0 1 1 1 2 2 0 0 0 0 2 0 1 1 0 1 0 0 0 0 0 0 0 0 0 0 0 1 1
79 0 0 0 0 0 2 2 0 0 0 1 0 2 1 1 1 2 2 0 1 1 0 1 1 0 0 0 0 2 1 1 1 1 1 1 1 1 0 0 0 2 0 0 1 1 1 0 2 0 0 0 0 1 1 0 0 0 0 0 1 1 0 0 0 0 1 0 1 1 1 1 2 1 2 2 2 1 2 0 1 2 0 1 1 0 0 1 1 1 0 1 0 1 1 1 0 1 1 0 1 1 1 0 2 1 2 0 1 1 0 0 1 2 2 2 2 0 0 0 2 0 2 2 1 1 1 0 0 0 1 1 1 0 1 0 0 2 1 1 1 0 0 0 0 0 0 0 0 0 0 1 0 0 0 0 1 2 0 0 1 0 0 2 0 1 0 0 1 0 2 0 2 1 0 1 1 2 0 2 2 1 1 2 0 1 2 1 0 0 0 1 2 0 1 1 0 0 0 0 0 0 0 0 2 1 1 1 2 0 2 1 1 0 1 0 0 2 2 0 2 1 2 1 1 1 1 1 1 0 0 0 0 0 2 0 0 2 2 1 1 1 2 1 0 1 0 0 0 0 0 0 1 0 0 0 1 0 0 0 0 0 1 0 1 0 0 1 2 1 0 0 0 0 1 0 1 0 2 0 0 0 0 2 1 0 1 2 0 2 1 1 1 0 2 1 1 1 0 1 1 0 2 1 0 0 0 2 0 0 0 1 0 1 2 0 2 1 0 0 2 1 1 0 0 0 1 2 1 1 1 1 1 1 1 0 0 2 0 0 0 0 0 2 0 0 2 0 1 1 1 0 2 1 0 0 0 1 0 0 0 0 1 1 1 0 0 2 1 1 1 1 1 1 0 0 0 1 0 1 1 1 0 1 1 1 1 0 0 1 1 1 1 0 1 1 0 0 0 0 0 0 0 0 0 1 2 1 0 0 0 0 0 0 0 0 0 1 0 0 0 2 1 1 1 1 1 0 2 0 1 1 0 1 1 0 0 1 0 0 2 1 2 0 1 2 1 0 0 0 0 0 1 2 2 1 2 0 0 1 1 1 0 0 0 2 0 1 0 0 0 1 2 1 1 1 1 0 1 0 1 2 0 0 2 0 0 1 2 0 0 1 0 2 0 0 0 0 1 0 1 1 1 1 0 0 1 0 0 1 0 1 1 0 0 1 0 2 1 1 1 1 0 0 0 1 1 0 0 1 0 1 0 1 0 0 1 1 0 1 1 1 0 1 2 1 1 2 0 0 0 0 0 0 2 1 0 0 2 0 0 0 1 1 0 1 1 2 1 0 0 1 1 0 0 1 2 2 0 2 2 0 0 2 0 1 1 1 1 1 0 1 1 0 0 0 0 0 0 0 0 2 0 0 2 2 0 0 0 0 1 0 0 0 0 0 0 0 1 0 1 2 1 1 0 0 2 1 0 0 0 1 0 0 1 2 2 1 2 0 1 0 0 2 1 0 2 2 0 0 2 1 0 1 2 0 0 0 1 0 0 0 0 0 1 2 1 1 1 0 0 0 0 0 0 1 1 0 0 0 2 0 1 0 0 1 1 0 0 2 2 0 1 0 0 0 0 2 0 1 0 1 0 0 0 0 2 1 0 0 0 0 0 1 1 0 0 1 0 0 0 0 0 0 1 1 1 0 0 0 0 0 0 0 0 0 0 0 1 1 0 1 0 0 0 0 0 0 0 0 0 0 0 1 0 2 2 0 1 0 0 1 2 2 1 0 2 1 0 2 0 0 1 1 0 1 1 1 0 1 0 1 1 1 1 1 0 2 0 2 0 2 1 1 1 0 1 1 0 1 0 2 0 0 2 0 1 0 0 0 0 0 0 1 0 2 1 0 2 1 0 1 1 2 0 0 0 1 1 0 0 2 1 0 0 1 0 1 0 0 1 1 0 0 0 0 0 1 1 1 0 0 0 0 2 0 0 0 0 0 2 0 0 0 0 1 1 1 1 1 0 0 2 0 1 1 0 1 1 2 1 1 2 0 0 0 0 1 0 2 0 0 1 0 2 0 2 0 0 0 0 2 1 0 2 1 0 1 0 1 0 0 0 0 0 1 0 0 1 1 0 0 2 1 1 1 2 0 0 0 0 2 0 1 0 0 0 1 1 0 0 0 1 2 2 0 0 0 1 0 1 0 1 2 1 0 2 0 0 0 1 1 0 0 1 1 1 0 1 1 1 0 0 0 0 1 0 1 1 0 0 0 0 0 0 0 0 1 0 0 0 1 0 0 0 0 0 0 0 0 1 2
80 1 0 0 0 0 1 1 0 1 1 0 1 1 0 0 0 2 2 0 0 1 0 2 2 1 1 0 0 2 0 1 2 2 0 1 1 2 0 0 2 0 0 0 0 0 0 0 0 2 0 0 0 0 1 1 0 0 0 0 2 2 0 1 0 1 0 0 1 0 0 1 2 0 2 2 2 0 1 0 0 1 0 1 1 0 1 1 2 2 0 0 0 0 0 1 0 2 0 2 2 0 0 0 2 0 1 0 1 1 1 2 0 2 2 2 0 0 0 0 2 1 1 1 1 1 1 1 0 1 0 0 0 0 1 1 0 1 0 2 2 0 0 0 0 1 1 0 1 1 1 2 0 0 1 0 0 2 0 0 0 1 2 2 0 2 2 0 0 1 1 1 1 1 0 1 0 0 0 0 0 1 0 0 0 0 0 1 0 0 1 2 0 0 0 0 2 0 0 0 0 0 1 0 2 0 0 1 1 0 2 2 2 0 0 1 1 1 2 0 2 1 2 2 0 0 1 0 1 2 0 0 0 0 0 0 0 2 2 0 0 0 1 1 0 1 0 0 0 0 0 0 2 0 0 1 0 0 0 0 0 0 1 1 1 0 0 1 2 1 1 0 1 1 0 0 1 1 2 1 1 0 1 1 1 0 2 1 1 2 1 2 0 1 0 0 0 1 0 1 0 0 1 1 0 1 0 2 0 0 0 1 0 2 1 0 2 0 1 1 1 2 2 0 1 0 0 0 2 1 1 1 1 1 0 0 1 1 1 1 1 1 1 2 1 0 0 0 2 1 1 0 1 0 0 1 0 1 0 1 1 1 1 0 1 0 1 2 2 0 0 2 2 1 2 2 0 1 0 1 1 0 0 0 0 0 0 0 0 0 0 0 0 0 1 1 0 1 1 1 1 1 0 0 0 1 1 1 0 0 1 0 0 0 1 1 0 0 0 1 0 1 1 0 1 1 1 0 1 0 1 0 0 1 1 0 0 1 0 0 1 1 0 2 0 2 2 1 2 0 0 1 1 2 1 1 1 2 1 2 2 2 0 0 0 2 0 1 0 0 0 0 2 1 1 1 1 0 2 0 0 2 0 2 0 0 2 2 2 0 1 2 0 1 1 1 1 0 0 0 2 2 2 2 0 1 2 1 0 2 0 1 0 1 1 0 0 2 0 1 2 1 0 2 0 1 0 0 0 1 0 1 0 0 0 0 1 1 0 1 1 1 0 1 1 0 2 1 1 2 1 0 0 0 2 0 1 2 0 1 0 0 0 0 0 0 0 2 0 1 0 2 2 0 0 1 2 1 0 2 1 0 0 1 0 0 0 2 1 0 0 1 1 0 1 0 0 0 0 0 0 2 0 2 2 2 1 0 0 1 1 0 0 0 0 0 0 1 1 1 0 2 0 1 0 0 2 2 0 0 1 0 0 0 0 0 2 0 2 0 1 1 0 1 2 0 2 2 0 2 1 0 1 0 1 1 0 0 0 0 0 0 0 0 1 2 1 2 0 0 1 0 0 0 0 0 1 0 1 0 0 2 2 0 0 2 0 0 0 1 1 1 1 0 0 0 0 1 0 0 0 1 0 1 1 1 1 2 0 0 1 0 0 2 0 1 2 1 1 1 0 1 0 0 0 0 2 0 1 0 1 1 0 0 0 0 0 0 1 2 1 2 0 0 0 1 0 1 0 0 0 0 0 0 0 1 1 0 2 0 0 0 0 1 0 1 2 1 2 1 0 1 0 0 0 0 1 0 1 1 0 1 1 1 0 1 0 1 1 2 1 1 2 2 2 0 1 0 0 0 1 1 0 0 1 0 2 1 0 0 0 0 0 1 0 1 1 0 1 1 1 1 1 2 0 0 0 1 0 0 0 1 0 0 0 1 0 0 0 0 0 0 0 1 1 1 1 1 0 0 1 1 0 0 2 0 0 0 0 0 1 0 0 0 0 1 1 0 1 1 0 0 1 1 2 2 0 1 0 1 1 1 2 0 2 2 0 2 0 1 1 0 1 1 1 0 1 0 0 0 0 1 1 0 2 2 0 0 0 1 0 0 0 0 1 2 0 1 2 1 0 1 1 1 0 1 1 0 0 0 0 2 0 2 0 0 0 1 1 1 0 0 1 2 2 0 0 0 2 0 2 0 1 1 2 0 1 2 0 1 2 0 0 0 2 0 0 0 2 1 0 1 0 0 0 2 0 0 1 0 0 0 0 2 0 0 2 1 1 0 0 0 0 0 1 0 0 0 0 0 0 1
81 0 0 0 0 0 1 1 0 0 0 2 1 1 0 0 0 0 1 0 0 1 0 1 1 1 1 2 1 2 0 1 0 1 2 1 2 1 0 0 0 1 0 0 0 0 1 0 1 0 0 0 1 0 1 0 0 1 0 0 2 2 1 1 0 0 1 0 0 0 0 1 2 1 2 2 2 1 1 0 0 2 0 0 1 0 0 0 1 1 0 0 0 1 0 1 0 1 0 1 1 0 1 0 0 0 2 2 1 1 0 1 1 1 1 1 1 0 2 0 0 0 0 0 0 0 0 0 1 0 0 0 1 0 0 0 0 0 0 1 1 0 0 0 0 1 0 1 1 1 0 0 1 1 1 1 0 1 0 0 0 0 1 2 1 1 1 0 0 0 2 2 2 2 2 2 0 1 1 0 0 1 0 2 1 1 1 0 0 0 1 2 2 0 2 0 2 0 0 0 0 1 0 1 2 1 1 0 0 0 1 1 1 0 0 0 1 0 0 0 0 0 2 2 0 0 0 0 0 1 0 0 0 0 0 0 1 2 0 2 0 2 2 2 0 2 0 0 0 0 0 0 0 0 1 2 2 0 0 0 0 0 0 0 0 0 0 0 1 1 0 0 0 0 0 0 0 1 1 1 1 1 1 1 2 1 1 1 0 1 1 0 0 0 1 1 0 1 0 1 0 0 1 1 0 0 1 2 1 0 0 2 0 0 2 0 2 1 0 0 2 1 1 0 1 0 1 2 0 0 2 0 0 1 0 0 0 1 1 1 0 1 1 2 1 0 1 1 2 1 0 0 2 0 0 0 1 1 0 2 0 0 2 0 1 0 2 2 1 1 1 1 1 1 1 1 0 0 0 0 1 0 0 1 2 1 0 0 0 0 0 1 1 0 2 0 0 1 0 0 0 0 0 1 0 2 2 0 0 0 0 1 1 1 1 2 1 1 0 0 0 2 0 0 1 2 0 0 0 0 0 0 0 0 0 0 0 1 0 1 1 1 2 0 0 1 1 0 2 0 0 2 1 1 1 1 1 2 1 2 0 0 0 0 0 2 0 1 0 1 1 1 1 2 1 0 0 0 2 0 1 0 0 1 1 0 1 2 2 0 1 2 0 2 0 1 1 0 1 0 1 1 1 1 0 0 1 0 1 1 0 2 2 0 0 2 1 2 2 2 2 0 0 2 1 1 1 0 0 2 0 2 0 0 0 0 0 1 1 1 1 1 0 2 2 2 0 2 0 0 0 0 0 0 2 0 1 1 0 0 2 0 1 2 0 2 1 0 0 0 0 0 0 0 0 0 1 1 0 2 2 0 0 0 0 0 0 1 1 0 0 0 1 0 0 0 0 1 1 0 1 1 0 0 2 2 1 0 0 2 0 0 1 2 1 1 2 0 0 1 0 1 0 0 0 0 1 1 0 0 1 0 0 0 1 1 1 1 2 0 2 0 0 0 1 0 1 1 0 1 0 2 1 0 1 1 0 0 1 0 0 0 2 0 1 1 0 2 0 0 0 1 1 0 0 0 1 0 0 0 0 1 0 0 0 0 0 1 1 1 2 0 0 0 0 0 1 2 0 2 0 2 0 0 2 0 1 0 0 0 1 1 0 1 0 1 0 2 1 1 0 0 1 0 0 2 0 0 1 0 0 0 0 0 0 0 1 0 0 1 0 1 0 0 0 1 0 1 1 0 0 1 0 1 0 2 0 0 0 0 0 0 2 0 0 0 2 2 1 2 2 0 1 1 0 0 2 0 1 0 1 1 0 0 0 2 0 1 2 2 1 0 2 2 1 1 1 1 0 1 0 2 0 0 1 1 0 0 0 1 0 0 1 0 1 2 1 0 1 1 1 0 0 2 0 0 0 1 0 1 0 1 0 0 0 1 0 0 0 0 0 0 0 0 0 0 0 1 0 0 2 1 0 0 1 0 1 0 0 0 1 1 2 0 2 1 2 0 2 0 0 0 1 1 1 1 0 2 0 1 1 0 2 0 0 0 0 1 1 1 0 0 1 0 1 0 2 0 0 0 0 1 1 1 2 1 0 2 0 1 0 0 0 0 1 1 0 2 2 0 1 1 2 2 1 2 1 2 1 1 1 1 0 1 0 0 1 1 1 0 0 0 1 1 0 0 1 2 0 0 0 0 2 2 1 0 1 2 1 0 1 1 1 0 0 2 1 1 1 1 1 0 0 0 0 2 0 1 2 0 0 0 0 0 0 1 1 1 0 1 1 1 0 0 0 1 0 0 1 1 0 1
82 0 1 0 0 1 1 1 0 1 1 1 0 0 0 0 0 2 1 1 1 1 1 2 2 0 0 0 1 2 0 1 0 1 1 1 1 1 0 0 0 2 0 0 1 1 0 0 1 1 1 0 1 1 1 2 0 0 0 1 0 2 0 2 1 0 2 2 2 0 0 2 1 1 1 2 2 1 2 1 1 2 0 0 0 1 1 1 2 2 1 2 0 2 0 1 0 0 0 0 2 0 1 0 0 0 2 0 0 2 1 1 1 2 2 2 2 0 1 0 1 0 1 1 0 0 0 0 1 0 1 1 0 0 0 0 0 0 1 0 1 0 1 0 0 1 0 0 0 0 1 2 2 2 0 0 0 0 0 0 0 0 1 0 0 0 1 0 0 0 2 1 0 1 0 0 0 1 0 1 1 1 1 1 0 1 1 2 0 0 1 1 1 0 1 0 0 0 0 1 1 0 0 1 2 0 1 0 0 1 2 1 2 0 1 1 1 0 1 1 2 1 1 1 1 0 1 1 1 0 1 1 0 1 1 1 0 2 2 0 0 0 2 1 0 2 0 0 0 0 0 0 2 0 1 1 1 1 0 0 0 0 0 1 1 0 0 0 2 2 0 0 2 2 0 0 1 2 2 2 2 0 0 0 0 0 2 2 0 2 1 2 2 0 2 0 2 2 1 2 0 0 2 0 0 1 0 1 0 0 0 1 0 2 1 2 2 0 0 0 2 1 1 1 0 0 0 1 0 0 2 2 1 1 0 0 0 2 0 0 0 1 2 1 1 0 0 1 2 1 1 0 2 0 2 0 1 2 0 1 0 0 2 0 2 0 1 2 1 1 1 1 0 0 1 1 0 1 0 1 0 0 1 1 1 0 0 0 0 0 0 0 0 0 2 0 1 0 1 1 1 1 0 1 1 0 1 0 0 0 1 0 1 1 1 2 0 0 1 1 0 1 0 1 0 1 1 0 0 0 0 0 0 0 0 1 0 2 1 0 1 1 1 1 0 2 1 0 1 0 0 1 0 1 1 0 1 2 2 1 2 1 0 0 0 1 1 0 0 0 0 0 1 1 2 0 0 1 1 0 1 2 0 1 2 1 0 2 2 0 2 2 0 2 2 0 0 1 2 0 0 0 0 0 0 0 2 0 2 0 0 2 1 1 1 0 0 2 1 0 1 2 1 2 0 1 0 2 2 0 2 0 0 1 0 0 1 0 0 1 1 1 0 1 2 2 2 1 1 1 1 0 0 0 1 1 1 0 0 0 2 0 0 2 1 1 1 0 0 0 0 0 1 0 0 1 1 2 0 2 2 1 0 1 1 1 2 1 0 0 0 0 0 2 2 1 1 1 1 1 0 2 1 0 2 2 1 0 0 2 0 0 0 0 0 0 0 0 0 0 1 1 0 1 0 0 1 1 0 0 1 0 0 0 2 0 2 0 1 1 1 1 2 2 2 0 1 1 0 1 2 2 0 1 2 0 0 0 1 0 0 0 1 0 2 2 0 0 0 0 1 0 1 0 1 0 0 0 1 0 1 1 1 0 1 2 0 1 1 1 2 0 0 1 1 0 0 2 0 1 0 1 0 0 2 0 2 2 0 0 0 0 0 2 0 1 1 1 1 1 1 0 0 0 1 2 0 1 1 1 0 1 1 0 0 1 1 0 1 2 0 2 0 0 0 0 0 1 0 0 0 0 0 0 0 0 0 0 0 0 0 0 1 1 0 1 1 1 1 2 0 0 1 2 2 2 1 0 1 0 0 2 1 1 0 1 0 1 1 2 1 1 2 2 2 0 0 2 0 2 0 0 0 0 0 0 1 0 0 2 0 0 0 1 0 2 1 0 0 0 0 0 0 2 0 0 0 2 0 0 0 2 1 0 0 2 0 0 1 0 1 1 0 0 0 0 0 0 0 0 2 2 0 0 1 1 0 0 0 0 2 0 2 0 2 1 2 1 2 2 0 0 0 2 0 1 0 1 2 2 2 2 0 0 0 0 0 2 0 1 1 0 0 0 1 1 2 0 1 1 1 1 2 1 2 1 0 0 1 1 1 0 1 1 2 0 0 1 2 1 0 1 2 1 2 1 1 1 0 0 0 1 0 2 0 0 0 0 1 1 0 0 0 0 0 0 0 0 1 0 2 0 1 0 0 0 1 1 0 1 1 1 1 0 1 1 1 1 1 1 1 0 0 0 0 0 2 0 0 0 0 0 0 1 0 0 1 2 0 2 2 0 0 1 1 0 0 1 2 0 1 2
83 0 0 0 0 0 0 2 0 1 1 0 0 2 2 2 0 2 0 2 2 0 1 1 2 0 0 0 1 2 1 2 1 2 0 1 1 0 0 0 0 2 0 0 1 0 0 0 1 1 0 0 0 1 1 2 0 0 0 1 1 2 0 2 1 1 1 1 1 1 0 2 1 0 1 2 2 2 2 0 2 2 0 1 1 0 0 0 0 2 0 0 1 2 1 1 0 1 0 2 2 1 2 0 0 0 2 1 1 0 0 2 0 0 1 1 0 0 1 0 1 0 1 1 1 1 1 0 0 0 1 1 1 0 0 0 1 1 0 1 0 0 0 0 0 0 0 0 0 0 0 1 1 0 0 0 0 1 0 0 1 0 1 2 2 2 1 0 1 2 0 0 0 0 0 1 0 0 0 0 0 0 0 1 0 0 1 1 1 0 2 2 2 2 2 1 1 0 0 1 0 1 0 0 1 0 1 0 1 0 0 2 2 1 1 0 0 0 0 0 0 0 1 2 0 0 0 0 0 2 0 0 2 1 1 1 0 2 2 0 0 0 2 1 0 1 0 0 1 1 1 1 1 1 0 2 1 0 1 0 0 0 0 0 0 0 0 1 1 1 0 1 0 0 0 0 0 1 2 1 1 0 0 2 1 0 1 2 0 1 1 1 2 0 2 0 1 1 0 1 1 0 2 0 0 1 1 1 0 0 1 1 0 1 0 0 2 0 1 1 1 2 1 2 1 0 0 2 0 0 2 1 1 0 0 0 0 1 1 2 1 1 2 2 1 0 0 0 2 2 2 0 2 1 0 0 2 1 0 2 0 0 1 0 0 1 0 0 2 0 0 2 0 0 0 0 0 0 1 0 1 1 1 2 1 0 0 0 0 0 0 1 0 0 1 1 0 1 1 1 1 1 0 1 0 0 0 1 0 0 0 0 1 1 1 2 0 0 2 0 0 0 0 1 2 2 1 1 1 0 0 2 0 1 1 1 0 1 0 0 0 1 2 0 0 0 0 2 2 1 1 1 0 1 0 0 0 0 0 0 0 0 0 0 0 2 0 2 0 2 0 0 2 0 1 0 1 0 0 0 1 1 0 1 1 0 1 1 1 0 1 0 1 1 1 1 1 0 2 0 0 0 2 2 0 0 1 0 1 0 0 2 0 2 2 0 0 2 0 0 0 2 0 1 0 0 1 0 0 2 0 2 0 0 1 0 1 0 2 1 0 1 0 2 2 1 2 2 0 0 0 0 0 0 2 0 1 0 0 0 1 0 0 2 1 0 0 1 1 0 1 0 0 0 0 0 1 2 0 2 2 0 0 1 0 0 1 0 0 0 0 0 2 0 0 0 0 2 2 0 2 1 0 0 2 2 1 0 0 2 0 0 0 0 0 0 0 0 0 0 1 1 1 0 0 1 2 2 0 0 0 0 1 0 2 1 2 0 1 1 0 2 1 1 1 0 1 1 0 1 2 1 1 0 0 1 0 0 1 1 1 0 1 0 2 2 0 1 0 0 0 0 0 1 1 0 1 1 2 1 1 0 0 0 1 1 1 0 0 1 0 1 0 0 0 0 0 1 0 1 0 1 0 0 1 0 1 2 0 0 1 0 1 1 1 0 0 1 0 0 0 0 2 0 0 2 0 0 1 0 1 1 1 0 0 2 1 0 1 2 1 2 0 0 0 1 0 1 1 1 1 1 0 0 0 1 0 0 0 0 0 0 1 1 0 1 1 2 1 2 0 0 1 1 0 0 1 1 0 1 1 1 0 0 0 1 0 2 2 2 0 0 2 2 2 0 2 1 0 2 0 1 0 0 1 0 0 2 0 0 0 0 1 1 0 1 1 1 2 2 2 2 1 2 0 0 0 0 0 0 0 0 0 0 0 2 0 1 0 0 0 1 0 0 0 0 0 0 0 0 2 1 0 0 1 0 0 0 0 0 1 0 0 0 0 1 1 1 1 1 0 0 0 1 1 2 0 1 1 2 1 1 2 0 0 0 0 2 0 2 0 0 2 1 2 1 2 0 0 0 0 1 1 0 1 1 1 1 0 0 0 0 0 0 1 1 0 0 2 2 0 0 2 1 0 0 0 1 0 0 0 1 0 2 0 0 0 0 1 0 0 0 2 0 0 0 0 0 1 0 1 1 1 1 1 1 2 1 0 1 1 1 2 0 0 2 0 0 1 0 0 0 0 0 2 0 1 1 2 0 0 0 0 1 0 1 2 1 0 1 1 0 0 0 2 0 0 0 0 0 0 2
84 1 0 0 0 0 1 2 0 1 1 1 0 1 1 1 0 1 1 1 1 0 1 0 1 1 1 0 0 2 1 0 1 1 0 1 1 2 0 0 1 1 0 1 2 0 1 0 1 1 1 0 0 0 0 2 0 0 1 0 1 2 0 2 0 0 2 2 2 0 0 1 1 0 1 2 2 2 2 0 2 2 0 0 0 0 0 0 2 2 0 0 0 2 0 1 0 2 0 2 0 0 2 0 0 0 2 1 1 1 1 2 2 2 2 2 2 1 1 0 1 0 2 2 0 0 0 0 0 0 1 1 0 0 0 0 0 0 0 2 0 0 1 0 0 2 1 0 0 0 0 0 2 0 0 0 0 1 0 1 0 0 1 2 2 2 2 1 1 2 0 0 1 0 1 1 1 0 0 0 0 1 0 2 1 1 1 2 1 0 1 1 0 1 1 1 1 1 0 0 0 0 1 0 1 0 1 0 0 0 1 1 1 0 2 0 0 0 1 0 0 0 2 1 0 0 0 0 0 0 1 1 1 0 2 0 0 2 2 0 0 0 2 1 0 1 0 0 0 0 0 0 1 0 0 2 1 0 0 0 0 0 0 0 1 0 0 0 2 1 1 0 1 1 1 1 0 0 1 0 0 1 0 1 2 2 1 2 0 2 1 1 1 0 2 1 1 1 0 0 0 0 2 0 2 1 0 2 0 0 0 1 0 2 2 1 2 1 2 2 0 2 1 1 2 0 0 1 0 1 2 1 0 2 0 0 0 0 2 0 0 0 2 0 0 0 1 0 1 1 1 1 0 0 0 2 0 1 0 0 0 0 1 1 1 0 1 2 1 1 1 1 1 1 0 0 0 1 0 0 2 0 0 0 0 0 0 0 0 0 0 1 1 0 2 0 2 0 1 2 2 2 0 2 1 0 0 0 0 1 0 2 0 0 0 2 1 1 0 0 0 1 1 1 1 1 1 0 1 1 0 0 1 1 1 1 1 0 0 0 2 0 2 0 0 2 0 0 1 0 0 0 1 1 1 1 1 1 1 1 1 1 0 0 0 2 0 1 0 0 0 1 2 1 1 0 0 0 1 0 1 2 0 1 1 0 1 1 1 0 1 0 1 0 1 0 1 0 2 0 0 0 1 1 1 1 1 0 1 1 0 1 1 1 1 1 0 2 1 1 1 1 2 2 0 0 0 1 1 1 1 1 0 0 0 0 0 1 0 0 0 2 0 1 1 2 1 1 1 1 0 0 0 0 2 0 2 0 0 0 1 0 1 2 1 1 1 1 0 1 0 2 0 0 0 0 2 2 0 2 2 0 0 0 0 0 0 1 1 0 1 0 1 0 0 0 0 0 0 0 0 1 1 1 1 1 1 0 0 1 0 0 0 0 0 0 0 0 1 0 1 2 0 1 1 2 2 1 0 0 1 1 1 0 2 1 2 1 1 1 1 0 0 0 0 0 2 0 1 1 0 2 0 0 2 0 0 0 1 0 0 0 1 0 2 2 0 1 0 0 2 0 0 0 2 0 0 0 0 0 1 0 0 1 2 2 2 0 1 1 1 1 0 1 0 0 0 2 0 2 1 2 1 0 1 1 2 2 0 0 0 0 0 2 0 0 0 1 1 1 1 0 0 0 1 2 0 0 0 0 0 0 0 0 0 0 1 0 0 1 0 1 1 0 0 0 0 0 0 0 0 0 0 0 1 1 0 0 1 0 0 0 1 1 0 1 1 0 0 2 0 0 1 1 1 1 0 1 1 1 0 1 1 0 0 2 0 1 1 2 1 1 2 1 0 1 0 0 0 1 0 2 0 0 0 1 2 0 0 2 0 0 2 0 0 0 0 0 2 2 2 1 1 1 0 0 0 1 0 1 0 1 0 0 0 1 0 0 0 0 0 0 0 0 1 0 1 0 0 0 2 2 0 0 1 0 1 0 0 0 2 0 0 0 0 0 2 1 2 0 0 0 0 2 2 2 0 0 1 1 1 1 1 0 0 0 0 1 0 2 0 0 0 0 2 0 2 0 1 0 0 1 0 0 2 1 0 2 0 0 0 0 1 1 2 0 0 0 0 0 0 0 1 1 0 2 1 2 0 0 0 2 0 2 0 0 0 1 1 0 0 0 1 1 0 1 0 0 0 0 2 0 1 1 1 0 0 2 0 1 1 1 1 0 1 0 0 0 1 0 0 1 0 0 0 2 0 0 0 0 0 0 0 1 0 1 1 1 0 1 1 0 0 0 2 0 0 0 0 0 0 0
85 0 0 0 0 0 2 2 0 0 0 0 0 2 2 2 1 0 1 1 1 1 0 2 2 0 0 0 0 2 0 0 1 1 2 1 1 1 1 1 0 1 0 1 2 1 0 0 0 2 0 0 0 0 2 1 0 0 0 1 1 2 0 0 0 1 2 0 0 0 0 2 1 0 1 1 1 2 2 0 0 2 0 2 2 0 0 2 2 2 0 1 1 1 0 1 0 1 1 0 0 1 1 0 1 1 2 0 1 1 0 0 1 2 2 2 0 0 0 0 2 0 1 1 1 1 1 0 0 0 0 0 0 0 0 0 0 0 0 1 1 0 0 0 0 1 0 0 0 0 0 0 2 1 1 0 0 0 0 0 1 2 1 2 0 2 1 0 1 1 1 0 1 2 1 0 0 0 0 0 0 0 1 1 0 1 1 1 0 0 0 1 1 1 2 0 0 0 0 0 0 1 0 0 2 1 1 0 1 0 2 0 1 0 2 0 1 0 1 1 1 1 1 2 0 0 0 0 0 1 0 0 0 0 1 0 0 2 2 0 0 0 2 2 0 2 0 0 0 0 0 0 2 1 0 1 1 1 0 0 0 0 0 0 0 0 0 0 0 0 0 2 0 0 0 0 0 0 1 0 0 0 2 2 2 0 2 1 0 1 1 1 0 0 2 1 0 1 1 1 1 0 1 1 0 1 0 2 0 0 0 1 0 0 0 0 1 0 0 0 1 2 1 1 2 0 0 1 1 1 2 2 1 0 0 1 1 1 1 0 2 1 2 1 1 0 0 0 2 2 2 0 2 0 0 0 1 2 0 2 0 0 2 0 2 0 1 2 1 1 1 1 1 1 1 1 0 0 0 0 0 1 0 0 1 0 0 1 1 0 1 1 2 0 2 0 1 0 0 0 0 0 0 0 0 0 1 2 1 0 0 2 0 0 0 0 0 0 0 1 0 1 0 2 0 0 0 0 2 1 1 0 1 1 1 1 0 0 0 0 0 1 1 0 0 1 2 2 2 0 0 0 0 1 0 0 1 2 2 1 1 2 0 0 0 2 0 1 0 0 0 0 2 1 2 0 1 0 2 0 0 2 0 1 1 0 1 2 2 0 2 2 0 1 2 1 1 1 1 0 1 0 2 2 0 0 1 0 1 0 0 2 1 1 1 0 0 2 1 1 1 0 0 2 1 1 0 0 0 2 0 1 0 1 1 0 0 0 0 0 0 1 0 0 0 1 1 2 1 1 0 1 1 0 2 0 1 0 2 0 0 1 0 1 0 1 1 2 2 0 0 0 0 0 0 0 1 2 0 2 2 0 2 2 0 0 1 1 0 0 1 1 2 0 0 1 0 0 1 0 1 2 1 1 2 2 0 0 0 1 1 1 0 0 0 0 0 0 0 0 2 2 0 0 0 0 2 1 0 0 0 0 0 0 2 2 2 1 2 0 1 0 0 0 2 0 1 1 1 1 1 2 0 1 2 0 0 0 1 1 0 1 1 0 1 1 0 0 1 1 1 2 0 1 1 0 0 0 1 0 0 2 1 0 2 2 2 0 1 1 1 1 0 1 0 0 0 2 0 2 1 1 0 1 2 1 1 2 0 0 0 0 0 2 0 1 0 1 1 1 0 0 2 0 0 1 1 0 2 0 1 1 0 0 0 0 0 0 0 0 0 0 0 0 0 1 0 1 1 0 0 1 0 0 0 1 0 0 1 0 0 0 2 2 2 0 2 2 1 2 0 0 1 0 1 2 1 2 0 2 1 0 1 0 0 2 0 0 2 2 2 0 2 2 2 0 0 0 0 0 0 2 0 0 2 2 2 0 1 0 0 0 1 1 1 2 0 0 1 1 1 1 2 2 0 0 0 0 0 1 0 0 0 0 0 2 0 1 1 0 0 1 0 0 0 0 0 0 0 0 1 1 0 0 2 0 0 1 1 1 1 0 0 0 0 1 1 1 0 2 0 0 0 2 1 1 0 2 2 2 2 2 2 0 0 0 0 2 0 2 1 0 1 0 1 0 2 0 0 0 0 0 2 1 2 2 0 1 0 0 0 0 0 0 1 0 0 0 2 2 0 0 2 0 0 1 0 1 0 1 2 1 0 2 0 0 0 1 0 2 1 1 1 1 0 0 0 0 1 0 1 1 1 1 1 0 1 1 0 1 1 1 0 0 0 2 1 0 1 1 1 0 0 0 0 1 1 0 1 0 0 1 0 1 0 1 2 1 1 0 0 0 1 1 1 0 0 0 0 0 1 1
86 1 0 1 0 1 2 1 0 0 0 1 0 0 0 0 0 1 1 1 1 0 2 1 1 1 1 0 0 2 0 0 1 2 2 2 1 1 0 0 0 2 0 1 1 1 1 0 2 1 0 0 0 0 2 2 0 0 0 0 1 1 1 2 0 0 1 0 1 1 0 1 1 1 1 2 1 1 2 0 0 1 0 1 1 0 0 2 2 2 1 1 1 0 2 2 0 2 1 0 1 0 1 0 0 0 2 0 0 2 1 1 1 2 1 1 0 0 1 0 1 0 2 2 1 1 1 1 0 1 0 0 1 0 1 0 0 0 0 1 1 0 0 0 0 1 0 0 0 0 0 0 1 0 0 0 0 0 0 0 1 1 2 2 1 1 0 0 1 2 0 0 2 1 1 2 0 0 0 0 0 0 1 1 0 1 1 0 0 0 0 0 2 2 2 1 0 0 0 0 0 1 1 0 2 0 1 0 0 0 1 1 1 0 1 0 0 2 2 0 2 2 2 2 0 0 1 0 0 2 0 0 0 1 1 1 2 2 2 0 0 0 2 2 0 2 0 0 0 0 0 0 1 1 0 1 1 0 0 0 0 0 0 0 1 0 0 1 1 1 1 0 1 1 0 0 0 0 2 0 0 1 0 2 2 0 2 0 0 2 1 1 2 0 2 0 1 1 1 0 0 1 2 0 0 1 0 2 1 0 0 1 0 2 1 0 0 0 0 0 0 2 1 2 1 0 1 2 1 1 0 0 2 0 0 0 0 2 0 0 0 0 2 2 0 0 1 0 2 2 2 0 1 0 0 1 1 1 0 0 0 0 2 0 2 0 0 1 2 0 0 2 0 0 0 0 0 1 0 0 0 2 0 1 2 2 2 0 0 1 0 0 0 0 1 1 1 1 0 0 0 1 0 1 0 1 0 0 1 0 1 1 0 0 0 2 2 0 0 0 1 1 0 0 2 2 0 0 1 1 0 0 1 1 1 2 0 1 0 0 0 2 1 1 2 2 2 0 1 0 0 1 2 2 2 2 2 2 2 1 1 1 0 0 0 1 1 0 0 0 0 0 2 1 0 2 0 0 1 0 1 1 0 0 2 1 0 1 2 1 0 2 0 0 0 0 0 0 1 1 1 0 0 0 0 0 2 0 1 0 0 2 1 1 1 1 0 1 1 2 2 0 0 2 1 1 0 1 1 1 1 0 0 1 0 0 2 1 0 0 0 1 0 0 0 1 2 1 1 1 1 0 0 1 2 0 1 1 0 1 1 0 0 0 0 0 0 2 2 0 2 0 0 0 0 0 0 1 0 2 1 0 0 0 2 1 2 2 1 0 0 2 1 0 0 0 1 0 0 0 0 2 0 1 2 2 1 0 0 0 1 0 0 1 0 1 0 0 0 0 1 1 0 0 0 1 1 0 0 0 1 0 0 0 1 1 2 0 1 1 1 0 0 1 2 0 1 1 1 1 1 1 0 2 2 0 0 1 2 0 0 0 1 0 1 1 0 1 1 1 0 1 1 0 0 0 0 0 1 0 0 2 0 0 1 1 0 0 0 2 1 0 0 0 0 0 0 2 0 2 1 1 0 1 1 1 1 2 0 1 0 0 0 2 0 0 1 0 0 0 1 0 2 0 0 1 1 0 1 0 1 2 0 0 0 0 0 0 1 1 0 1 0 1 1 0 1 0 0 0 0 0 0 0 0 1 0 0 1 0 0 0 1 1 0 1 1 1 0 2 0 0 1 1 0 0 1 0 1 1 0 1 0 0 0 2 0 2 2 2 0 0 2 2 2 0 0 1 0 1 0 2 0 0 1 2 1 0 0 0 0 0 0 1 0 2 1 1 2 1 1 2 1 2 0 0 0 1 0 0 0 2 1 0 0 2 0 0 2 1 2 2 0 0 0 0 0 1 1 1 1 1 0 0 0 0 1 0 0 0 2 0 0 0 0 0 1 1 0 1 0 0 0 2 1 2 0 1 2 2 1 1 2 0 0 0 1 2 1 0 1 0 1 0 2 1 1 0 1 1 1 1 1 0 1 2 0 2 0 1 0 0 0 0 1 0 0 1 2 1 0 1 1 1 0 2 2 0 0 0 0 2 0 2 0 0 0 0 0 1 0 0 1 2 0 0 0 1 0 0 1 0 2 0 0 1 1 1 1 1 2 0 2 0 1 1 1 0 1 1 1 0 0 0 0 1 1 0 0 0 0 0 0 1 0 0 1 1 1 1 1 0 0 0 0 0 0 0 0 0 0 0
87 1 0 0 0 0 0 2 0 2 2 0 1 1 0 0 1 0 1 1 1 1 0 2 2 0 0 0 2 0 0 2 2 1 0 0 2 1 0 0 0 0 0 0 0 0 0 0 0 2 1 0 0 0 1 1 0 0 0 1 0 1 0 2 0 0 2 2 1 1 0 0 1 1 1 2 2 0 2 2 0 2 0 1 1 0 0 0 2 2 0 1 0 1 1 1 0 2 1 1 2 0 0 0 1 1 2 1 1 1 1 2 1 2 2 2 1 0 1 0 1 0 1 1 1 1 1 0 2 0 1 1 2 0 0 0 2 1 0 1 0 0 0 0 0 1 0 0 1 1 0 0 0 0 0 0 0 0 0 1 0 0 1 2 1 1 1 0 1 2 0 0 2 1 0 0 0 1 0 1 1 0 1 1 0 1 1 2 1 0 2 2 2 0 2 0 1 0 0 0 0 1 0 0 2 0 1 0 2 0 1 0 1 0 1 0 0 0 2 1 1 0 2 2 0 0 0 0 0 0 0 0 0 0 1 0 0 2 0 2 0 2 1 1 0 1 0 0 0 0 0 0 1 0 1 2 2 0 0 0 0 0 0 0 1 0 2 0 2 0 0 1 0 0 0 0 0 0 2 0 0 1 0 1 2 1 1 2 0 2 1 1 0 1 0 1 0 0 0 1 0 1 2 0 0 0 1 1 0 1 1 2 0 1 1 0 2 0 0 0 0 2 2 0 1 0 0 1 1 1 0 0 0 1 0 0 0 2 0 1 1 1 2 2 0 0 0 1 2 1 1 0 2 0 0 0 0 2 0 1 0 0 0 1 0 0 1 2 1 1 1 1 1 1 0 0 0 0 2 0 0 1 0 1 1 0 0 0 0 1 0 0 1 0 2 0 2 1 0 0 0 0 0 0 0 0 0 1 0 0 1 0 1 1 1 1 0 0 0 0 2 1 0 1 0 1 1 1 2 0 1 1 1 1 1 1 0 2 1 0 1 1 1 1 0 2 1 0 0 0 0 0 1 1 0 0 0 1 1 1 1 1 0 0 0 2 0 1 0 1 1 1 2 1 1 0 1 0 2 0 1 1 0 1 1 0 0 1 2 1 0 2 1 0 2 0 0 2 2 0 2 0 1 1 1 1 2 1 1 0 1 1 1 1 1 1 1 2 0 1 1 1 0 2 1 1 0 1 1 1 1 1 0 2 0 1 1 2 1 1 0 1 0 1 2 2 2 1 1 1 1 0 0 0 2 0 0 1 0 1 0 0 1 2 0 1 0 1 1 0 1 1 0 0 0 0 2 1 0 1 2 0 1 1 1 1 2 0 0 0 1 1 0 0 0 0 1 0 0 0 2 2 1 0 2 2 1 0 0 1 0 0 0 0 0 0 0 0 0 0 1 1 0 0 0 0 1 0 1 1 0 0 0 0 2 0 2 0 2 0 0 1 0 1 1 0 2 0 1 2 1 2 1 0 1 0 0 0 1 1 0 1 2 0 2 2 0 0 1 1 1 1 1 0 0 0 2 1 2 1 1 1 1 1 2 2 1 1 0 1 1 0 0 2 1 0 0 2 0 2 1 1 0 0 2 0 1 2 1 1 0 0 0 2 1 1 0 0 1 1 0 0 0 0 0 2 0 0 1 0 1 1 0 1 0 1 1 0 0 1 0 0 0 0 0 0 0 0 0 0 0 0 0 0 0 1 0 0 1 0 0 0 2 1 1 0 2 1 2 0 1 1 1 2 2 2 0 0 1 0 1 1 1 0 0 2 0 2 0 2 0 2 2 2 2 0 1 1 0 1 1 2 0 1 1 1 1 0 0 1 0 0 2 0 2 2 0 0 2 2 2 2 1 2 0 0 0 2 0 0 0 2 2 0 0 2 0 1 1 0 0 0 0 0 0 0 0 0 0 0 2 2 0 1 1 0 0 2 0 0 2 0 0 0 0 0 1 0 2 0 0 0 1 1 1 1 1 2 1 2 2 2 2 0 0 0 1 2 0 1 1 0 1 0 2 0 2 0 0 0 0 1 2 0 2 0 0 1 0 0 0 0 0 0 2 0 0 1 2 1 0 1 0 0 0 2 1 1 0 0 0 2 0 2 0 0 0 1 1 1 0 0 0 1 0 0 1 0 0 0 2 0 2 0 0 0 0 2 0 1 1 1 1 0 1 1 0 1 1 1 0 0 0 0 0 1 0 2 2 0 0 0 0 0 0 1 1 0 0 0 0 0 0 0 0 0 1 1 1 0 0 0
88 0 0 0 0 0 0 2 0 1 1 1 0 0 0 0 0 0 1 1 1 1 0 1 1 0 0 0 1 1 1 1 1 1 0 1 1 2 0 0 1 1 0 1 2 1 0 0 2 0 0 0 1 0 0 1 0 0 0 1 1 2 0 2 0 0 1 1 1 1 1 1 2 0 2 2 2 2 2 0 2 2 0 0 0 0 1 1 2 2 0 1 2 2 0 2 0 2 0 2 2 0 0 0 2 2 2 1 0 2 0 1 0 0 0 0 1 1 1 0 1 0 1 1 0 0 0 0 2 0 0 0 1 0 0 0 1 0 2 0 1 0 0 0 0 1 0 0 1 0 0 0 0 0 0 0 0 0 0 0 1 1 2 2 2 2 1 0 1 1 0 1 0 2 2 1 0 1 0 0 1 0 1 1 0 1 1 0 0 0 0 0 2 2 2 0 0 0 0 1 1 1 0 0 2 0 1 0 0 0 2 0 2 0 2 0 0 0 2 1 2 0 2 2 1 0 0 0 0 1 0 0 0 0 1 0 0 2 2 0 0 0 2 2 0 2 0 0 0 0 0 0 2 0 0 1 0 1 0 0 0 0 1 0 1 0 0 0 2 2 1 0 2 2 0 0 1 1 2 1 1 0 1 2 1 0 2 1 0 1 1 1 2 0 2 0 2 2 0 1 0 0 2 0 1 1 2 1 0 0 0 2 0 1 0 0 2 2 1 0 2 1 0 2 1 0 0 1 1 0 1 0 1 1 0 0 0 1 1 0 0 0 2 2 0 0 0 0 2 2 2 0 2 0 0 0 0 1 0 2 0 0 1 0 0 1 0 2 2 0 0 2 1 1 1 1 0 1 0 0 2 0 0 1 2 1 1 0 0 0 0 1 1 0 2 0 0 1 0 0 0 0 0 1 0 0 1 0 0 1 0 2 1 1 1 1 0 0 2 0 0 1 1 0 0 0 2 0 0 0 0 1 0 0 0 1 0 1 0 0 1 0 2 0 1 2 1 0 0 2 2 2 0 1 0 0 0 2 1 0 1 2 0 0 0 2 0 1 0 0 1 1 2 0 1 0 0 1 2 1 1 2 0 0 2 1 0 1 1 0 0 1 0 1 1 1 1 1 2 0 0 0 2 2 0 0 0 1 1 0 0 2 0 1 1 1 0 2 0 1 1 1 2 2 0 1 0 0 1 2 0 0 0 0 0 0 1 1 1 2 0 1 0 1 1 1 1 1 1 2 1 0 0 0 2 0 0 1 1 1 0 0 0 2 0 0 0 1 1 0 0 0 1 0 1 0 1 1 0 2 2 0 0 0 0 0 0 2 2 0 0 0 1 0 0 0 0 1 1 0 1 1 1 0 1 1 0 0 0 2 0 0 0 0 0 0 0 0 0 0 2 2 0 0 0 0 1 1 0 0 1 1 1 1 2 1 2 0 2 0 1 0 0 0 0 0 2 0 0 0 0 1 1 1 1 1 0 0 1 0 0 0 1 1 0 0 0 2 0 0 0 0 2 0 0 0 1 0 1 0 1 0 0 1 2 2 1 0 0 2 1 0 1 0 0 0 0 1 0 1 0 1 0 1 1 0 1 2 0 0 0 0 0 2 0 0 0 2 1 1 0 1 1 0 0 1 1 0 0 0 1 1 0 0 0 2 0 0 0 1 0 1 0 0 0 0 0 1 1 0 0 1 1 0 1 1 1 0 2 1 0 0 1 2 0 0 2 2 2 2 1 0 1 0 1 1 0 1 0 1 0 1 0 0 0 2 0 2 1 2 0 1 2 2 2 0 0 1 0 2 0 1 0 0 1 1 2 0 0 1 0 0 0 2 0 2 0 1 2 1 1 1 0 2 0 0 0 1 0 0 1 2 1 0 0 1 0 0 2 0 0 0 0 0 0 0 0 0 0 0 1 1 0 0 1 0 0 1 1 1 0 0 0 0 0 1 1 1 1 0 0 0 0 2 0 0 0 2 1 2 2 2 2 2 0 0 0 2 0 2 0 0 1 0 1 0 2 0 0 0 0 1 1 0 2 1 1 1 0 0 0 0 1 1 2 0 0 0 2 1 0 1 2 1 0 0 1 1 0 0 0 1 1 2 1 0 0 1 2 1 1 1 2 1 0 0 0 1 0 0 0 0 1 1 0 1 1 2 0 0 1 1 0 0 1 1 2 0 1 1 1 1 0 0 0 1 0 0 0 0 0 0 0 0 0 0 0 1 0 0 0 1 0 0 0 0 0 0 0 0 1 0
89 0 0 0 0 1 2 2 0 1 1 0 0 1 1 1 0 0 0 2 2 0 0 2 2 0 0 0 0 2 2 0 0 1 0 0 2 2 0 0 0 1 0 0 2 0 0 0 2 1 0 0 0 0 2 2 0 0 0 1 1 2 0 1 0 0 1 1 2 1 1 1 2 0 1 2 2 2 2 0 0 2 1 1 2 0 0 0 1 2 0 0 1 2 1 2 0 0 0 0 1 1 0 0 2 2 2 0 0 2 1 1 1 1 1 1 1 0 1 0 1 0 2 2 1 0 0 0 1 0 1 1 0 0 0 0 1 2 0 2 1 0 0 0 0 2 1 0 0 0 0 0 0 0 0 1 1 0 0 1 2 2 1 1 2 2 1 0 1 1 1 0 1 0 0 1 0 1 0 1 1 0 1 2 1 2 1 2 0 0 2 2 2 0 1 1 0 0 0 1 1 0 0 0 2 0 0 0 0 0 1 1 0 0 1 1 1 1 2 0 2 1 2 1 1 1 1 0 0 2 0 0 1 0 1 0 0 2 2 0 0 0 2 2 0 2 0 0 0 0 0 0 2 0 0 1 2 1 0 1 1 1 0 0 1 0 1 0 0 0 0 2 1 1 0 1 0 1 1 1 1 0 0 2 2 1 2 2 0 2 1 2 0 0 2 1 0 1 0 2 0 1 2 0 0 0 0 2 0 0 0 2 0 2 0 1 2 0 0 0 1 2 1 1 0 0 1 1 0 1 2 1 0 0 0 0 0 0 2 1 1 1 1 2 0 0 0 0 2 1 2 0 2 1 0 0 1 1 0 0 1 1 2 0 1 1 0 2 0 2 2 0 0 0 0 0 0 0 1 0 0 2 0 0 2 1 1 0 0 1 0 0 1 0 2 0 1 0 1 1 1 1 0 1 0 1 1 0 0 0 0 1 1 1 1 2 0 0 0 0 0 0 0 0 1 1 1 1 2 0 0 1 0 0 0 1 0 1 0 0 1 1 2 0 0 2 1 0 0 0 0 0 0 2 1 0 1 1 1 0 0 1 1 1 0 1 1 1 0 0 0 0 1 1 1 1 0 0 2 1 2 2 0 0 2 0 0 0 2 0 2 1 0 2 1 0 0 0 2 0 0 0 2 0 0 0 2 0 1 1 0 1 1 0 0 1 0 2 2 1 1 1 1 2 1 0 1 1 1 1 1 1 0 0 0 0 0 1 0 0 1 2 0 1 2 0 2 1 2 2 1 0 0 0 2 0 0 1 0 2 0 0 0 1 0 1 1 2 2 0 1 0 1 0 0 1 1 1 0 0 2 0 0 0 1 1 1 1 1 1 1 0 1 0 0 0 0 0 0 0 0 1 2 2 2 2 0 0 0 1 1 0 1 1 1 1 0 0 0 1 1 2 0 0 0 1 1 0 0 0 2 0 0 0 1 1 2 0 2 0 1 0 0 0 2 0 2 1 0 1 1 2 0 1 2 0 1 1 2 0 0 0 2 0 0 2 0 1 1 1 0 1 0 0 0 0 0 0 1 0 0 2 0 1 1 1 1 0 1 1 1 2 0 0 1 0 0 2 0 2 0 2 0 0 1 0 1 1 0 0 0 0 0 2 0 0 0 1 0 0 0 0 1 1 0 2 1 0 0 0 0 0 1 0 0 1 1 0 0 1 0 1 1 1 1 1 0 0 0 0 0 0 0 0 0 1 0 0 2 0 1 1 2 1 0 0 2 0 2 1 0 0 1 0 1 1 0 0 1 1 0 0 1 1 1 1 0 1 2 2 1 0 2 2 2 0 0 1 0 1 0 1 0 0 2 2 2 0 0 1 1 1 1 0 1 2 1 1 2 1 1 0 0 2 0 0 0 1 1 0 0 2 0 0 0 1 0 0 0 0 0 0 0 0 1 0 0 0 0 0 2 2 0 0 1 0 2 0 0 0 2 0 2 0 2 2 1 0 0 2 1 0 0 2 1 1 0 1 1 2 1 1 2 0 0 0 1 1 1 0 1 0 2 0 2 0 2 0 0 0 0 0 2 1 2 0 0 1 0 1 0 0 0 0 1 1 0 0 1 1 0 0 2 0 0 1 1 1 1 1 0 2 0 1 0 0 0 1 2 1 0 0 1 1 0 1 0 1 0 0 0 0 2 0 0 0 0 1 0 1 2 0 1 0 1 1 1 0 0 0 1 0 0 0 0 1 0 0 1 0 0 0 0 2 0 2 2 0 0 1 0 0 1 0 1 0 0 0 0 0 1 1
90 0 0 0 0 1 1 2 0 1 1 0 0 1 0 1 1 0 1 1 0 1 0 2 2 0 0 0 0 2 1 1 1 1 1 0 2 1 0 0 0 1 0 1 2 1 0 0 2 1 0 0 1 1 0 2 0 1 1 1 1 1 0 1 0 1 1 1 2 0 0 2 2 0 1 2 2 2 2 0 2 2 1 1 2 0 0 1 2 2 1 2 0 1 0 0 0 1 0 1 0 0 2 0 0 0 2 1 1 1 0 1 1 2 2 2 0 1 1 0 1 0 0 0 0 0 0 1 1 0 1 1 0 0 0 0 0 1 0 1 0 0 0 0 0 1 0 0 0 0 0 0 1 0 1 0 1 2 0 0 0 0 2 2 1 2 1 2 0 2 0 1 0 2 1 1 0 1 0 1 1 1 0 1 0 0 1 2 0 0 1 1 2 0 2 0 0 0 0 0 0 0 0 0 2 0 2 0 0 0 1 1 0 0 1 0 1 0 2 1 2 0 2 2 0 0 1 0 0 2 0 0 0 0 2 0 0 2 2 0 0 0 1 1 0 1 0 0 0 0 0 0 0 0 0 2 2 1 0 2 2 2 2 1 1 1 0 0 1 0 2 0 1 1 0 0 0 1 1 1 2 0 0 0 2 1 1 2 0 2 1 1 0 1 1 1 0 1 1 2 1 0 1 1 0 0 0 2 1 0 0 2 0 1 1 0 2 1 1 1 0 2 2 1 1 0 0 1 1 2 1 1 1 2 0 0 0 2 0 2 1 1 0 1 2 1 0 0 1 1 1 1 0 0 0 2 1 0 0 1 1 1 2 0 2 0 1 2 1 1 1 1 1 0 1 1 0 1 1 0 0 2 0 0 1 0 0 0 0 0 0 0 2 0 2 0 1 0 1 1 1 1 0 2 2 0 0 0 0 0 0 0 0 0 0 1 1 1 0 0 0 1 0 0 1 2 0 0 0 0 0 0 0 0 0 1 0 0 0 0 1 0 2 0 2 2 1 1 2 0 0 2 1 1 1 1 1 2 2 1 2 1 0 0 0 2 0 0 0 0 0 0 1 2 0 0 0 0 2 1 1 2 0 0 2 0 0 2 2 0 1 2 0 2 0 0 0 0 1 1 1 1 1 1 0 0 1 0 1 1 0 1 0 2 2 0 0 2 0 1 1 0 0 2 1 1 0 1 1 1 1 0 0 1 1 0 1 1 0 1 0 1 0 2 2 1 2 0 2 2 1 0 1 0 1 1 1 1 0 0 0 0 0 2 2 0 0 0 0 0 0 1 0 0 0 0 1 2 0 2 2 0 0 1 0 0 1 0 0 0 0 0 0 0 0 0 0 1 1 0 1 1 1 0 0 2 1 0 1 2 0 0 0 0 0 1 0 0 1 1 0 1 0 1 0 0 1 1 0 0 2 0 0 0 2 0 1 0 2 0 1 0 1 2 2 0 2 1 1 2 0 1 0 1 2 0 0 2 1 1 1 0 0 1 1 1 0 2 0 0 2 0 1 0 0 0 0 0 0 0 1 0 1 1 1 1 0 0 0 1 1 1 0 0 0 0 0 2 0 2 1 1 0 0 1 0 2 1 0 0 0 0 0 1 0 1 0 1 1 1 1 0 0 1 1 2 1 0 0 0 0 2 1 0 0 2 1 0 1 1 0 1 0 0 0 0 0 0 1 1 0 0 0 0 0 0 0 0 1 0 0 0 1 1 1 1 2 2 2 1 0 1 2 0 0 0 1 1 1 1 0 1 0 0 1 1 1 2 1 2 0 1 2 2 2 0 0 1 0 1 0 2 0 0 1 0 1 1 0 1 0 0 1 0 1 2 1 0 2 2 2 2 1 2 0 0 0 2 0 0 0 2 0 0 0 1 0 0 0 0 0 0 0 0 1 0 1 0 0 0 2 2 0 1 1 0 1 0 0 0 0 0 0 0 0 1 1 1 2 2 0 0 0 2 2 2 0 1 1 1 2 1 2 0 0 0 0 2 0 2 0 0 0 1 1 1 1 0 0 0 0 1 1 0 2 1 1 0 1 2 0 0 0 0 2 0 0 1 2 2 0 0 1 1 0 1 1 0 0 0 0 2 0 0 1 0 2 0 2 0 0 0 1 2 0 1 1 0 1 0 1 1 2 2 1 0 1 1 0 1 2 0 0 1 1 1 1 0 1 1 0 0 0 0 2 0 1 1 1 0 0 0 0 1 0 0 2 0 2 0 0 0 0 0 0 0 0 0 0 0 0 0
91 1 0 0 0 0 0 2 0 0 0 1 0 2 1 1 0 2 0 2 2 0 0 1 1 0 0 1 1 2 1 0 1 1 2 1 1 0 0 0 0 1 0 0 0 1 1 0 1 0 1 0 0 1 1 0 0 0 0 0 2 2 0 1 0 0 2 1 2 1 1 0 2 0 2 2 2 1 2 0 1 1 0 2 2 0 0 0 2 2 0 1 2 1 0 2 0 0 0 0 1 0 1 0 1 1 2 1 0 2 0 0 1 1 1 1 1 0 0 0 2 0 1 1 1 1 0 1 1 0 0 0 0 0 0 0 0 1 0 1 0 0 1 0 0 1 0 0 1 1 0 1 0 0 0 0 0 0 0 0 1 1 1 2 1 2 2 0 0 0 2 1 0 1 1 1 0 1 0 1 1 1 1 2 0 1 2 1 0 0 1 2 2 2 2 1 2 0 0 1 1 0 1 0 2 0 0 1 0 0 2 1 1 1 2 0 0 0 1 0 0 0 0 1 0 0 0 2 1 1 0 0 1 1 1 0 1 2 2 0 0 0 2 1 0 2 0 0 0 0 0 0 1 0 0 0 0 1 0 0 0 0 0 0 0 0 1 0 2 2 0 1 2 2 0 0 0 1 1 1 1 1 1 2 1 0 1 1 0 2 1 1 1 1 1 0 0 0 0 1 0 2 2 0 1 0 1 1 0 0 0 0 0 2 2 0 1 0 2 2 0 2 2 0 1 0 0 1 1 1 2 2 0 2 0 0 0 0 2 0 0 0 1 2 0 0 0 0 2 1 1 0 1 1 0 1 1 1 1 1 1 1 2 0 2 0 1 2 2 0 0 2 1 1 0 0 0 2 0 0 0 0 0 0 1 0 0 0 0 0 1 1 1 0 2 0 1 1 0 0 0 0 0 1 1 1 0 2 1 0 0 1 0 0 0 1 0 0 0 0 2 0 1 1 1 1 1 0 0 0 0 0 0 0 0 0 1 0 0 0 1 0 1 1 0 1 1 0 2 0 0 1 1 1 1 1 1 2 2 1 1 1 1 1 0 1 1 0 0 0 0 0 2 1 1 0 1 0 1 0 0 1 0 1 1 0 1 1 1 0 1 0 0 2 2 0 0 1 1 0 1 1 1 1 1 1 1 1 0 0 0 2 0 0 0 1 0 1 1 2 2 0 0 2 2 0 0 1 1 1 1 0 0 0 0 0 1 1 0 1 0 1 0 2 2 1 1 1 1 1 0 0 1 0 2 0 2 1 1 0 0 1 0 1 0 0 0 0 0 0 0 1 0 0 0 0 0 1 0 1 2 0 2 2 0 0 1 2 2 1 0 1 0 0 0 0 0 1 2 0 2 0 0 0 2 2 1 0 0 1 0 0 0 0 0 0 0 0 1 0 1 2 1 1 0 0 1 1 0 0 1 0 0 0 1 1 2 2 2 0 1 1 1 2 2 0 1 1 0 2 1 2 1 0 2 0 0 0 0 0 0 0 0 0 1 2 1 1 0 0 0 0 0 0 0 0 0 1 1 1 2 0 0 1 1 1 1 0 0 2 2 0 0 0 1 0 0 1 0 1 0 1 0 0 1 0 2 2 0 1 0 0 0 2 0 0 0 2 0 0 0 2 0 0 0 2 1 0 1 0 1 2 1 0 0 2 0 0 0 2 1 1 0 0 0 1 0 0 0 0 0 0 1 0 0 1 1 0 1 0 0 0 2 0 0 0 2 0 1 1 1 0 1 0 1 1 2 0 2 0 0 2 0 1 1 1 1 1 1 1 0 1 2 2 2 0 0 0 0 1 1 1 0 0 0 1 2 0 0 2 0 0 1 1 1 2 0 0 2 2 2 2 1 2 0 0 0 2 0 0 0 2 0 0 0 2 0 1 1 0 0 1 0 0 1 0 1 1 1 0 2 2 0 0 1 0 0 0 0 0 0 1 0 0 0 0 1 1 1 2 1 0 1 1 0 0 0 2 0 2 1 1 1 0 0 0 0 2 0 2 0 0 2 0 2 0 2 0 0 0 0 1 0 0 2 1 1 1 0 1 1 1 1 1 2 1 0 1 2 1 0 1 0 0 0 1 1 1 1 1 0 2 1 1 2 0 1 0 0 0 0 0 2 0 0 2 0 0 1 0 1 0 1 0 0 0 1 2 0 2 2 0 1 0 0 2 1 0 0 0 0 0 0 0 0 1 0 1 1 0 0 0 0 2 0 0 1 0 0 0 0 0 0 0 2 0 0 1 1 0 0 1
92 1 0 0 0 0 0 2 0 0 0 0 0 1 1 0 0 1 0 2 2 0 0 2 2 0 0 0 0 2 2 1 1 1 0 0 2 1 0 0 0 1 1 1 1 1 0 0 2 1 0 0 0 0 1 1 0 0 1 0 1 2 0 0 0 0 1 1 1 0 0 1 2 0 2 2 2 1 2 0 1 1 0 2 2 0 0 1 2 2 0 0 0 2 0 2 1 1 1 0 1 0 1 0 1 1 2 0 2 2 0 0 1 1 1 1 1 0 1 0 1 0 2 2 2 2 1 1 1 0 0 0 0 0 0 0 0 0 0 1 0 0 0 0 0 1 0 0 1 1 1 1 0 0 0 0 0 1 0 0 1 1 1 2 0 2 0 0 1 2 0 0 0 1 0 0 0 1 0 1 1 0 2 2 0 2 2 1 1 0 1 2 1 1 1 1 2 0 0 1 0 0 0 1 2 0 0 1 1 0 0 2 1 0 2 0 0 0 1 0 1 1 2 1 1 1 1 1 0 2 1 1 0 0 2 0 0 2 2 0 0 1 2 1 0 1 0 0 1 1 1 1 1 0 0 1 0 0 0 0 0 0 0 0 1 0 1 1 1 1 0 1 0 0 0 0 0 1 2 1 1 0 0 1 1 0 2 2 0 1 1 1 0 1 1 1 0 0 0 1 0 0 2 0 0 0 1 2 1 0 0 1 0 2 0 0 0 0 0 0 1 1 1 1 1 0 0 2 1 0 2 2 0 2 0 0 0 1 1 0 0 0 1 2 0 0 0 0 2 0 1 0 1 0 0 1 2 0 0 1 0 0 1 0 1 0 1 2 1 1 1 1 1 1 0 0 0 1 0 0 1 0 0 1 0 1 1 0 0 0 0 1 0 1 2 0 0 0 1 2 1 2 0 2 1 0 0 1 0 0 0 0 1 1 0 1 1 0 0 0 0 0 0 0 1 0 1 0 2 2 0 0 1 1 1 0 0 1 0 0 0 2 0 2 1 2 2 0 2 0 0 1 1 2 1 0 1 0 0 0 1 1 0 0 0 1 1 1 0 1 1 1 2 0 2 0 1 1 1 0 0 0 0 1 1 0 1 0 1 0 1 1 0 1 2 0 0 0 1 1 1 1 1 1 0 0 1 1 0 1 0 1 2 1 1 1 0 2 1 1 1 1 0 1 0 1 1 0 0 2 0 1 0 0 0 0 0 1 1 0 1 2 0 1 2 0 1 1 1 1 1 0 1 0 1 1 0 0 0 1 0 0 0 2 0 0 0 1 0 0 0 2 1 0 1 0 1 2 0 2 2 0 2 2 0 0 1 0 0 0 0 1 1 0 1 0 0 1 1 0 1 1 0 2 2 2 1 0 0 0 1 0 0 0 1 1 0 0 0 1 1 2 1 1 0 0 1 2 0 0 1 0 1 0 1 1 2 0 1 1 1 1 1 1 1 0 1 0 0 1 2 2 1 1 1 1 0 0 0 1 0 1 1 1 0 1 0 0 0 0 1 0 2 0 0 0 1 0 1 0 1 0 0 0 1 1 1 0 1 2 2 0 0 0 0 0 0 2 0 1 0 1 0 0 1 0 0 1 0 0 1 0 0 1 1 0 1 2 0 0 0 1 0 1 0 1 2 0 0 0 0 0 0 0 0 0 1 0 1 2 1 2 0 0 0 0 0 1 0 0 0 0 0 0 0 1 1 0 2 0 0 0 1 0 0 1 2 0 1 1 0 0 0 2 0 0 1 0 2 0 0 2 0 0 0 1 0 1 1 2 1 1 1 2 2 0 1 2 0 1 0 1 0 0 2 1 1 1 0 1 0 0 1 0 0 1 0 0 2 1 0 1 1 2 0 0 0 1 1 0 0 2 0 1 1 1 0 1 0 0 0 0 0 1 1 0 1 1 0 0 1 1 0 0 0 1 0 0 0 0 0 0 0 0 0 1 0 1 1 2 0 0 1 1 0 0 0 1 1 2 1 1 2 0 0 0 0 2 0 1 1 0 1 0 2 0 2 0 0 0 0 1 1 0 1 1 0 1 0 1 0 0 0 0 0 2 0 1 1 0 0 2 2 1 1 1 1 0 0 1 0 2 1 1 0 1 1 0 0 1 0 0 2 2 2 0 0 0 1 0 1 0 2 0 0 0 0 1 0 1 1 0 0 0 1 0 0 0 2 2 0 1 0 0 1 0 1 1 1 0 0 0 0 2 0 0 2 1 0 1 1 0 0 0 1 0 0 1 1 0 0 0
93 0 0 0 0 0 0 2 0 0 0 0 0 0 0 0 0 1 0 2 1 1 0 2 2 0 0 0 2 2 1 2 0 0 0 1 1 0 0 0 1 1 0 0 1 0 1 0 1 1 0 0 1 1 1 2 0 0 0 1 0 0 0 1 0 0 1 1 1 0 0 0 2 0 2 1 2 0 2 1 0 1 1 0 2 0 0 2 2 2 1 2 1 1 0 2 0 2 0 2 1 0 1 0 1 1 2 0 0 2 1 2 1 2 2 2 2 0 1 0 1 0 2 2 1 1 1 0 1 0 0 0 1 0 1 0 0 0 0 2 0 0 0 0 0 1 0 0 0 0 0 0 0 1 0 1 0 1 0 0 0 0 1 2 0 1 1 0 0 2 1 0 1 1 1 1 0 1 1 0 0 1 1 2 0 1 2 2 0 0 1 1 1 0 1 0 0 0 0 0 0 0 0 0 2 0 0 1 1 0 2 1 1 0 1 0 0 1 2 1 2 1 1 1 0 0 1 1 0 2 1 1 0 0 2 0 0 2 2 0 0 0 1 1 0 1 0 0 0 0 0 0 2 1 0 1 0 0 1 1 1 1 0 0 0 0 0 0 2 1 2 0 1 1 1 0 0 1 1 0 0 0 0 1 2 1 1 2 0 2 1 0 2 0 2 0 1 0 0 2 1 0 2 0 1 2 0 2 1 0 0 1 0 2 1 0 1 1 1 1 0 2 0 2 1 0 0 1 1 0 2 2 1 1 0 0 0 2 0 1 1 1 2 2 1 0 2 0 1 0 0 0 2 0 1 0 0 1 0 0 0 0 1 0 1 0 0 2 2 0 0 2 0 0 0 0 0 0 0 0 2 0 0 0 2 1 1 0 0 0 1 2 0 0 1 1 0 1 1 1 1 1 0 1 0 0 0 1 0 0 0 1 1 1 1 1 0 0 0 0 0 1 0 0 2 2 1 0 0 0 0 0 0 0 0 0 0 0 0 0 2 0 1 1 2 2 2 0 2 0 0 1 0 1 1 0 1 1 0 1 1 1 1 1 0 1 1 2 0 2 2 2 2 0 2 0 2 1 2 0 1 2 0 0 2 1 0 0 2 1 0 2 1 1 1 2 2 1 2 0 0 0 0 0 0 0 2 0 1 1 1 0 0 0 0 0 0 1 1 2 2 0 0 2 1 0 0 0 0 1 0 0 0 2 0 1 1 1 0 2 1 1 0 2 2 2 0 0 2 2 1 0 0 0 1 1 1 2 0 1 0 0 1 1 0 0 0 1 0 0 0 1 1 0 1 0 2 2 0 2 2 0 1 2 0 0 2 2 1 0 0 0 0 0 0 2 0 0 0 0 0 1 2 0 0 1 0 0 0 2 0 0 1 2 1 1 1 0 0 0 0 0 0 0 0 0 2 1 0 0 0 0 0 0 2 0 2 1 2 0 2 2 0 1 1 0 2 1 0 0 1 2 1 1 1 1 0 0 1 0 0 0 0 0 1 2 0 1 1 0 1 0 0 0 1 1 1 0 1 0 0 2 0 1 1 1 1 0 1 2 1 1 0 0 0 1 1 0 0 0 0 0 0 0 0 0 1 2 0 0 1 0 0 2 0 0 0 1 1 1 0 0 1 0 1 2 0 0 2 0 1 2 0 1 0 1 1 0 1 2 0 0 0 0 0 0 0 0 0 0 0 0 0 1 0 0 0 0 1 0 0 0 1 0 0 1 1 1 0 2 0 0 0 1 0 1 2 2 0 2 0 0 1 0 0 1 0 2 1 2 0 1 2 0 0 0 0 1 0 1 0 1 0 0 1 2 2 1 0 1 0 0 1 0 1 1 1 0 2 2 2 2 1 2 0 1 0 1 0 0 0 1 1 0 0 0 0 1 1 1 1 1 1 1 1 1 1 0 0 0 2 2 0 0 2 0 0 1 0 0 0 0 1 0 1 2 0 0 1 1 0 0 1 1 2 2 0 1 1 2 2 2 2 1 0 0 0 2 0 2 0 0 1 1 1 0 2 0 0 1 1 0 1 0 1 1 0 1 0 0 0 0 0 0 1 0 0 0 2 2 0 0 1 1 1 1 1 1 0 0 1 1 0 1 0 0 0 2 2 0 0 0 0 0 0 0 0 1 0 0 1 0 0 1 1 0 2 1 0 1 2 0 1 0 1 0 0 0 2 2 0 1 0 0 0 0 2 1 1 0 0 0 0 2 0 0 1 0 1 0 0 0 0 0 1 1 1 1 1 0 0 1
94 0 0 1 0 0 1 2 0 0 0 1 0 0 0 0 0 2 0 2 2 0 1 2 2 0 0 0 1 2 1 2 2 2 0 2 0 0 0 0 0 1 0 0 1 0 0 0 1 0 0 0 1 0 1 1 0 1 0 0 1 1 0 2 0 0 2 1 2 1 0 2 2 0 1 2 2 1 2 0 0 1 0 0 0 0 1 0 2 2 0 1 0 2 0 0 0 1 0 1 1 0 1 0 0 0 2 1 2 1 0 1 0 2 2 2 0 0 1 0 1 0 1 0 0 0 0 1 1 0 0 0 1 0 0 0 0 0 0 1 0 0 1 0 0 2 1 0 0 0 1 1 0 1 1 0 0 1 0 0 0 0 2 2 0 2 1 0 1 2 0 0 2 0 0 1 0 1 0 1 1 0 1 2 0 1 2 2 1 0 2 2 2 0 2 0 0 0 0 0 0 1 0 1 2 0 0 1 1 0 1 2 2 0 2 0 1 0 1 1 2 1 2 2 0 0 1 1 1 2 0 0 0 0 2 0 1 2 1 1 0 1 1 0 0 0 0 0 0 0 0 0 2 1 0 1 0 1 0 0 0 0 0 0 0 0 0 1 2 1 1 0 1 1 0 1 0 0 2 0 0 0 0 1 2 1 1 2 0 2 1 0 0 0 1 1 0 0 0 0 0 0 2 0 0 1 0 2 0 0 0 1 0 1 1 0 2 1 0 0 1 1 1 1 1 0 0 1 1 1 2 1 0 0 0 0 0 1 1 1 1 1 1 0 1 0 0 0 2 1 0 0 2 1 0 0 1 1 0 0 1 1 1 0 1 0 0 2 0 2 2 0 0 0 0 1 0 0 1 0 0 0 0 1 1 1 1 0 0 0 0 0 2 0 1 1 1 2 0 0 0 1 0 2 2 0 0 1 0 0 0 0 1 1 1 1 0 0 0 0 2 0 0 0 1 2 1 0 2 0 2 0 0 1 1 0 0 2 0 2 2 0 1 1 1 0 2 1 2 0 0 1 1 2 2 1 2 2 2 0 1 2 0 0 0 2 0 1 0 1 1 1 2 0 1 1 2 0 2 0 1 2 0 0 2 1 0 0 1 0 1 1 0 2 2 1 1 0 1 1 1 0 0 0 0 0 2 1 0 1 0 2 0 0 0 1 0 2 1 1 1 0 1 2 0 1 0 1 1 1 1 0 1 0 1 0 0 1 0 2 1 1 0 0 0 2 1 0 2 2 1 0 1 0 1 1 0 1 0 0 2 0 1 2 0 2 1 1 0 0 0 1 1 0 0 1 1 2 1 1 2 0 0 0 0 0 0 2 2 2 1 0 0 0 0 1 1 0 0 0 1 2 1 0 1 1 0 0 0 2 2 0 0 2 0 1 1 0 0 0 0 0 0 0 0 2 2 1 0 0 1 0 0 0 1 0 1 0 1 1 1 0 0 1 1 0 2 1 1 2 0 1 0 1 1 0 0 1 1 0 0 0 2 0 2 2 2 1 1 0 0 1 0 0 0 0 0 0 1 0 0 0 0 0 2 2 0 0 1 2 2 1 0 0 0 0 0 1 0 0 0 1 0 0 1 0 2 1 1 0 1 0 0 1 1 0 1 1 0 0 0 0 0 0 0 1 1 0 0 0 0 1 0 0 0 0 1 0 0 1 0 1 1 1 1 0 0 1 0 0 0 0 0 0 0 1 0 0 2 0 0 0 2 1 1 0 2 2 0 2 0 0 0 1 0 0 0 0 2 0 0 2 0 2 2 0 2 2 1 2 0 1 2 2 2 0 1 1 0 0 0 1 0 0 1 2 1 0 0 2 0 0 1 1 0 1 0 0 2 2 2 1 2 2 0 0 0 1 1 0 0 0 1 1 1 1 0 2 1 0 1 2 0 0 0 0 0 1 1 0 2 2 1 0 1 0 0 0 1 0 1 0 0 0 0 0 0 0 1 1 0 0 1 1 1 2 0 0 1 2 2 2 2 2 2 1 0 2 0 0 2 0 0 0 2 0 2 0 0 1 1 0 1 0 2 1 1 1 0 2 0 0 0 0 1 1 0 0 2 2 0 0 2 2 0 1 1 2 1 1 0 2 0 0 1 1 1 2 2 1 1 1 0 1 0 0 1 1 0 1 0 1 1 1 2 0 1 1 0 0 1 1 1 0 2 1 1 0 1 1 1 1 0 0 1 1 1 1 1 1 1 1 0 1 0 0 1 1 1 1 0 0 0 0 1 0 1 0 0 0 0 0
95 1 0 0 0 0 0 2 0 0 0 0 0 2 2 2 0 1 0 1 1 0 0 2 2 1 1 0 0 2 0 1 0 0 0 1 1 0 0 0 0 2 0 0 1 0 0 0 2 2 0 0 2 0 0 1 0 0 0 0 0 0 1 2 0 0 1 0 1 0 0 1 2 1 1 2 2 1 1 0 1 2 0 1 1 0 0 2 2 2 1 2 1 0 1 0 0 2 2 0 2 0 1 0 0 0 2 0 0 2 1 1 0 1 1 1 0 1 0 0 2 0 2 2 1 1 1 0 1 0 0 0 0 0 1 1 0 1 0 0 2 0 1 0 0 1 0 0 0 0 0 1 0 0 1 0 0 1 0 0 0 0 1 2 1 2 0 2 0 1 0 1 0 2 0 0 0 2 1 1 1 1 1 2 1 2 1 1 0 0 0 1 2 0 2 0 0 1 0 0 0 0 0 0 2 0 0 1 1 0 2 0 2 1 1 0 0 1 1 1 1 0 2 0 2 2 0 1 1 0 0 0 0 0 0 0 0 2 2 0 0 0 2 2 0 2 0 0 1 1 1 1 1 1 0 1 0 0 0 0 0 0 0 0 0 0 0 1 1 0 1 0 1 0 0 0 0 2 1 1 1 1 0 1 2 0 2 2 0 2 0 0 1 0 1 0 1 0 0 1 0 1 1 1 0 0 0 1 0 0 0 1 0 1 1 0 2 2 0 0 0 1 1 1 2 0 0 1 0 1 2 1 0 1 0 0 0 1 1 1 0 0 2 1 1 0 1 1 1 0 0 1 0 0 0 2 0 0 0 0 1 1 2 0 1 0 0 1 2 0 0 2 0 0 1 1 0 0 2 0 1 1 0 0 1 1 1 0 0 0 0 1 0 1 2 0 0 0 2 2 1 2 0 1 0 0 0 0 0 0 1 0 1 1 1 2 0 1 0 1 0 2 1 1 1 1 1 0 0 0 0 0 0 1 1 1 0 1 0 0 1 1 2 0 1 2 1 0 1 1 0 0 0 2 2 1 2 1 1 1 0 0 0 0 0 2 0 1 0 0 0 1 1 1 1 0 1 0 2 0 2 2 0 0 2 1 0 2 2 0 1 2 0 2 1 0 0 0 1 0 1 1 1 1 0 0 1 0 1 1 0 1 0 0 0 0 0 2 2 2 2 0 2 2 0 0 1 1 1 2 0 1 1 0 0 1 1 1 0 1 1 1 0 1 1 2 0 2 0 0 1 0 1 0 1 1 1 1 0 1 0 0 0 2 0 1 1 2 0 0 0 0 0 0 0 0 0 2 0 2 2 0 1 2 0 1 2 2 2 1 0 0 2 0 0 0 1 1 0 0 0 2 0 1 2 2 1 0 0 1 1 1 1 1 1 1 1 0 0 0 0 0 1 1 0 0 2 0 0 0 1 0 0 0 1 0 2 1 1 1 0 0 0 0 1 0 2 1 0 1 0 1 0 0 1 0 0 0 1 0 0 0 1 0 2 2 0 0 0 0 2 0 0 0 0 1 1 0 0 0 2 0 0 1 1 1 1 0 0 1 1 0 0 1 1 0 0 2 0 1 0 1 0 0 1 0 1 1 1 0 0 0 0 2 0 0 0 1 1 1 0 0 0 1 0 2 1 0 0 0 0 0 0 0 0 0 1 0 0 1 0 1 1 1 2 0 0 1 0 0 0 1 0 0 0 0 1 0 1 0 0 0 2 2 1 0 2 2 0 2 1 0 0 1 0 0 1 2 0 2 0 0 1 0 0 1 0 2 1 2 0 1 2 1 0 1 0 0 0 0 0 2 0 0 1 1 2 0 2 0 0 0 2 0 1 1 0 0 2 2 2 2 2 2 0 0 0 1 0 0 0 2 1 1 1 2 0 1 1 1 1 2 1 1 1 1 1 1 1 0 2 2 0 0 2 0 0 0 1 1 1 0 1 0 1 0 1 0 1 0 0 0 1 1 1 1 0 1 1 2 1 1 2 0 0 0 0 1 0 1 0 1 1 0 1 0 2 0 0 0 0 2 1 0 2 1 1 1 0 1 0 0 0 0 1 1 0 1 1 0 0 1 1 0 0 1 0 1 0 0 0 0 0 1 0 0 0 0 1 1 0 0 2 2 0 0 0 1 0 1 0 0 1 2 2 0 2 2 0 2 0 0 2 0 0 2 0 1 1 1 0 0 0 0 0 2 0 1 1 0 0 0 0 1 0 0 1 1 1 1 1 0 1 0 1 1 0 0 0 0 1 1
96 0 0 1 0 0 1 2 0 2 2 0 0 1 0 0 0 0 2 1 1 0 0 2 2 0 0 1 0 2 1 0 0 0 0 0 2 0 0 0 0 2 0 0 2 0 0 0 2 0 0 0 0 1 0 2 0 1 0 0 0 1 0 2 0 0 2 0 1 0 0 1 0 0 0 2 2 0 1 0 0 1 1 0 1 0 0 0 0 1 0 0 0 2 1 1 0 1 0 1 0 0 2 0 0 0 2 1 1 1 0 1 0 0 0 0 0 0 1 0 1 0 2 2 1 1 1 1 0 1 0 0 0 0 0 0 0 0 1 0 0 0 0 0 0 1 0 0 1 2 0 0 0 0 0 0 0 0 0 0 0 0 0 2 1 2 2 0 1 1 1 2 2 2 1 2 1 1 0 0 1 1 1 1 0 1 1 1 0 0 0 2 1 0 1 0 0 0 0 0 0 0 0 0 2 0 1 0 1 0 0 1 1 0 2 0 0 0 1 0 2 1 2 2 0 0 0 1 1 1 0 0 0 0 1 0 0 2 2 0 0 1 1 0 0 0 0 0 0 0 0 0 1 0 0 0 0 2 0 1 1 1 0 0 1 0 0 0 2 2 0 1 2 2 1 0 0 1 1 0 0 0 0 1 1 1 0 2 0 2 1 1 0 1 1 1 0 1 0 1 0 1 0 2 0 0 0 2 0 0 0 1 0 2 0 0 2 1 0 0 1 1 1 1 2 0 0 1 1 2 2 2 0 0 0 0 0 1 1 0 0 0 1 2 1 0 0 1 2 1 1 1 2 0 1 0 1 1 0 1 0 0 0 0 0 0 1 1 2 0 0 2 0 0 0 0 0 2 0 0 0 0 0 0 0 0 0 0 0 0 0 1 1 1 2 0 0 0 1 1 1 1 0 2 1 0 0 0 0 0 1 0 0 0 0 1 1 0 1 0 1 0 0 0 1 2 1 0 0 0 0 0 0 0 0 0 0 1 0 0 0 2 1 1 2 2 2 1 2 0 0 1 1 2 1 1 1 2 2 0 1 0 0 0 0 2 0 1 0 0 0 0 2 0 0 1 0 1 1 0 1 1 0 0 2 1 0 1 2 1 2 2 0 2 1 0 0 0 2 0 0 0 2 0 0 0 2 0 2 0 0 2 1 1 1 1 1 2 0 1 1 1 2 2 0 0 0 1 1 1 1 1 0 0 0 0 1 1 0 0 1 2 0 2 2 2 2 1 1 1 0 0 2 0 1 1 1 0 0 1 0 0 1 2 0 2 2 0 0 0 0 0 0 0 0 1 1 1 0 2 2 0 1 1 0 0 0 1 0 0 1 1 2 0 2 0 0 1 1 0 1 1 2 0 0 2 2 0 0 0 1 1 0 0 0 0 0 0 1 0 0 1 0 0 0 0 1 0 0 0 1 0 1 0 2 0 2 1 2 0 2 1 0 1 1 0 2 1 1 1 0 1 1 1 1 1 0 0 2 0 0 0 0 1 0 1 0 2 0 0 1 0 2 0 0 0 2 0 0 0 2 0 1 1 0 2 0 0 1 2 1 0 1 1 1 1 0 1 0 0 0 0 0 0 1 0 2 1 0 0 2 0 0 0 0 1 0 1 1 1 0 0 0 0 0 2 0 0 1 0 1 1 0 0 0 0 1 0 0 0 0 0 1 2 2 0 0 1 1 1 1 1 0 0 0 1 0 0 1 0 0 0 2 0 0 0 2 1 1 1 0 0 0 1 1 1 0 0 2 0 0 2 0 0 0 1 0 1 2 2 1 0 2 2 2 0 1 1 0 1 0 1 0 0 1 0 2 0 1 1 0 0 0 1 0 2 0 1 0 0 0 0 1 2 0 0 0 1 1 0 0 0 1 1 1 2 0 0 0 0 1 1 0 0 1 0 1 1 1 0 2 2 0 0 1 0 1 0 0 0 1 0 0 0 0 0 0 0 0 2 0 0 1 1 2 1 0 1 1 2 2 2 1 0 0 0 0 1 1 1 0 0 1 0 2 0 2 0 0 0 0 1 1 0 2 1 0 1 1 1 0 0 1 1 1 1 0 1 1 0 0 1 1 1 0 1 2 0 0 0 1 1 1 2 1 0 0 2 2 0 0 0 0 1 0 0 0 0 1 0 1 0 1 2 2 0 2 1 0 0 2 0 0 0 2 1 1 1 2 2 0 0 0 0 0 0 1 0 0 0 0 0 0 1 0 1 1 0 0 1 1 0 0 1 0 0 0 0 0 0 1 2
97 1 0 1 0 0 2 1 0 0 0 2 1 1 0 0 0 1 2 0 0 1 0 2 2 0 0 0 0 2 0 0 0 0 0 0 1 1 1 1 0 0 0 1 2 0 1 0 2 0 0 0 0 1 1 1 1 0 1 1 1 2 0 1 1 0 2 0 1 1 1 1 2 0 2 2 2 0 2 0 0 1 0 1 1 0 0 1 1 2 0 1 1 2 1 2 0 1 0 2 2 1 1 0 1 1 2 0 0 2 2 2 0 2 2 2 0 0 1 0 1 0 1 1 0 0 0 2 0 1 0 0 0 0 0 0 0 0 0 2 0 0 0 0 0 1 1 0 0 0 0 0 1 0 0 1 0 2 0 0 1 1 2 2 1 2 1 1 0 1 1 0 0 1 0 0 0 0 0 0 0 0 0 0 0 0 0 2 0 0 1 2 2 1 2 1 2 1 0 0 0 0 1 1 1 0 1 0 1 0 1 1 1 0 2 1 1 0 1 1 2 1 2 0 1 1 1 0 0 1 0 0 0 0 0 0 1 2 2 0 0 0 1 1 0 1 0 0 0 0 0 0 0 1 0 1 1 1 0 1 1 1 0 0 1 0 1 0 2 0 0 1 1 2 0 1 0 0 2 0 0 0 2 2 2 0 2 1 0 2 2 1 0 1 0 1 0 1 0 0 0 0 1 1 1 0 0 1 2 0 0 2 0 2 2 2 2 1 0 0 1 1 1 0 1 0 1 2 1 1 2 2 2 0 0 0 0 1 1 1 0 1 2 2 1 0 0 1 2 1 1 0 0 0 0 2 0 0 0 1 0 0 0 0 0 0 1 2 2 0 0 2 0 0 1 1 0 0 1 0 0 1 0 2 2 1 1 0 0 0 0 1 1 0 1 1 0 1 1 1 1 1 0 1 0 1 1 0 1 0 0 1 1 1 1 2 0 0 0 0 1 0 0 0 1 2 0 0 1 1 0 0 0 0 0 1 0 1 0 1 2 0 2 0 0 1 1 1 2 0 0 2 0 1 0 0 0 2 2 0 0 0 1 1 0 1 1 1 0 1 1 1 1 1 1 0 0 1 2 0 0 2 0 1 1 1 0 1 2 0 0 1 0 1 0 0 0 0 2 0 0 0 2 1 0 0 1 0 0 2 0 1 0 1 1 1 0 2 2 2 2 0 1 1 0 1 1 0 0 1 0 0 1 0 0 1 1 0 1 2 1 2 0 1 2 2 0 1 1 2 1 1 1 0 1 1 0 0 0 1 0 0 0 2 1 0 0 1 1 1 1 1 0 0 0 0 1 2 0 0 2 0 0 0 0 0 0 2 2 1 0 1 1 0 0 0 0 2 2 0 2 0 1 0 0 0 2 0 0 1 1 0 0 0 0 0 0 0 0 0 0 0 0 0 0 1 1 2 0 0 1 1 1 0 2 0 1 1 2 0 1 0 2 2 2 0 0 1 0 1 1 1 0 1 2 0 0 1 1 0 0 0 2 0 1 1 0 1 1 1 1 1 0 0 0 1 1 0 0 0 1 1 0 0 2 2 2 1 0 1 1 0 0 0 0 0 0 1 0 0 0 1 0 0 2 0 2 1 1 1 0 0 0 0 0 1 0 0 0 0 0 1 1 0 0 2 0 0 0 0 0 1 0 0 0 0 0 0 1 1 0 0 1 0 0 0 0 1 0 0 0 0 0 0 0 0 0 0 2 0 0 0 2 1 0 0 2 2 2 1 1 0 0 1 0 0 0 2 1 1 0 1 0 1 1 1 1 1 1 2 1 1 1 0 0 0 0 2 0 2 0 2 0 0 1 1 0 0 1 1 0 0 2 0 1 1 0 0 2 1 1 0 1 2 0 0 0 1 0 0 1 2 0 1 1 2 0 1 1 0 0 0 0 0 0 0 0 0 0 0 2 2 0 0 1 0 0 1 0 0 2 0 2 0 2 1 2 0 1 1 0 0 1 1 2 2 0 1 0 2 1 1 2 0 0 0 1 2 2 0 0 0 1 0 2 0 2 0 0 0 0 1 2 1 2 0 0 0 0 1 0 0 0 0 1 1 0 0 2 2 0 0 2 1 0 1 2 1 1 1 0 2 0 1 0 0 0 1 2 1 0 0 1 2 0 0 0 1 0 1 1 0 1 2 1 0 1 2 0 1 2 0 2 0 2 0 1 0 1 1 0 0 1 1 0 0 1 0 1 0 0 0 0 2 0 0 1 0 1 0 0 0 0 0 1 0 0 0 0 0 0 0
98 0 1 0 0 0 1 2 0 2 2 0 0 2 2 2 0 2 1 1 1 1 0 2 2 0 0 0 0 2 1 1 1 1 0 1 1 1 0 0 1 1 1 1 1 1 0 0 2 0 0 0 0 0 2 1 0 1 0 0 0 1 0 1 1 0 2 1 1 0 0 1 1 1 1 2 1 2 2 0 1 2 0 1 1 0 0 0 2 2 0 1 1 1 0 1 0 2 0 2 1 0 1 0 0 0 2 0 1 1 0 1 1 2 2 2 2 0 2 0 0 0 2 2 1 1 1 1 1 1 1 1 0 0 0 0 0 0 0 0 0 0 0 0 0 1 0 0 1 1 1 2 0 0 0 1 1 1 0 0 0 0 1 2 1 1 0 1 0 1 1 1 1 2 1 0 0 2 1 1 1 1 1 2 1 2 1 1 1 0 1 1 2 2 2 0 1 0 0 1 1 0 0 0 2 0 1 0 1 0 1 1 1 0 1 0 0 0 0 0 0 1 2 2 0 0 0 0 0 2 0 0 0 0 2 0 1 2 2 0 0 0 2 2 0 2 0 0 0 0 0 0 1 0 0 0 0 0 0 0 0 0 0 0 1 1 0 0 2 0 0 1 2 2 0 1 1 2 2 2 2 0 0 2 2 1 1 2 0 2 2 0 0 1 0 1 0 0 0 0 0 2 2 0 0 2 0 2 0 0 0 0 0 1 2 0 2 0 0 0 1 2 0 1 1 0 0 2 1 1 1 1 0 1 0 0 0 2 0 1 0 1 2 2 1 0 0 0 2 1 1 0 2 0 1 0 1 0 0 2 0 0 1 0 1 1 0 1 1 1 1 1 0 0 0 0 0 0 0 0 0 0 0 0 1 0 0 0 0 1 0 1 0 0 2 0 1 0 0 1 1 0 0 0 0 0 1 0 0 0 1 1 0 0 1 1 0 1 0 0 0 0 1 2 0 0 0 0 2 0 2 0 0 0 0 1 0 0 0 0 1 0 1 1 1 2 1 0 0 0 0 0 2 2 2 2 2 1 0 0 0 0 0 0 0 2 0 1 0 1 1 0 2 0 0 1 0 0 2 2 2 2 0 0 1 0 0 1 2 1 0 2 0 2 2 0 0 1 2 0 1 0 1 1 0 0 1 2 1 0 1 1 0 0 0 1 0 2 2 1 1 2 0 2 1 1 0 1 1 1 1 0 0 1 1 0 2 1 1 1 0 1 0 0 2 1 2 2 0 0 0 0 0 0 1 2 0 0 0 0 0 0 0 0 0 0 0 2 0 2 0 1 0 0 0 1 1 2 0 1 2 0 0 1 0 0 0 1 1 1 0 2 1 1 1 0 1 1 1 0 2 1 2 0 0 1 2 0 0 1 0 0 0 0 0 0 0 0 0 1 0 1 0 0 0 0 2 1 0 0 1 0 2 0 2 0 2 1 2 0 1 0 0 0 2 0 2 0 1 2 0 2 0 0 0 1 0 0 1 1 1 0 0 0 1 2 1 2 0 0 1 0 2 0 0 0 0 0 2 0 0 1 1 0 0 1 1 0 0 2 2 1 0 0 0 0 0 2 0 1 0 1 0 0 0 0 2 2 0 0 0 0 0 1 1 0 0 2 1 1 0 0 1 0 0 2 1 1 1 0 0 1 0 0 0 0 0 0 0 1 0 1 0 0 0 2 0 0 1 1 1 1 0 0 0 2 0 0 2 2 0 0 2 1 1 0 2 0 2 0 1 0 1 1 1 1 0 1 1 1 0 2 2 0 0 2 0 2 1 2 0 1 1 0 0 0 0 0 0 0 1 1 0 0 1 2 1 0 0 1 0 0 1 0 1 1 1 0 2 2 2 2 1 2 0 0 0 1 0 0 0 0 1 1 1 1 0 1 0 1 1 1 0 0 0 0 1 0 0 0 0 0 0 0 2 0 0 0 0 0 0 0 0 0 0 1 1 0 2 1 0 0 1 0 1 1 0 2 0 1 0 0 1 1 1 1 0 2 1 1 0 0 0 0 2 0 2 0 0 0 0 2 2 1 2 0 1 0 1 1 1 0 0 0 0 2 0 1 2 2 0 0 2 2 1 2 2 2 0 0 0 0 0 2 0 0 0 1 2 1 0 0 2 1 0 0 0 1 1 1 1 0 2 0 1 0 0 0 0 0 0 2 1 0 2 1 1 0 0 0 2 0 0 0 0 0 2 1 2 0 0 1 0 1 0 1 2 1 0 1 1 1 0 0 2 0 1 0 0 0 0 0
99 0 0 0 0 0 0 1 0 0 0 1 2 2 0 0 0 0 2 0 0 1 0 2 2 0 0 0 0 2 0 1 0 2 1 0 2 2 0 0 1 0 1 1 2 1 0 0 1 1 0 0 1 0 1 0 0 0 1 1 1 1 1 1 0 0 0 1 1 1 1 1 0 0 0 2 2 2 2 0 0 2 0 1 1 2 0 0 2 2 0 1 1 2 0 2 0 1 0 1 0 0 2 0 0 0 2 1 1 1 1 2 1 1 2 2 0 0 1 0 1 0 1 1 0 0 0 1 1 1 0 0 0 0 0 0 0 0 2 0 1 0 0 0 1 1 0 0 0 0 1 1 0 0 0 0 0 0 0 0 1 1 2 2 2 2 1 1 0 1 1 0 2 1 0 1 1 1 0 1 1 0 0 2 0 0 2 2 1 0 1 2 2 1 2 0 0 1 0 1 1 0 0 0 2 0 1 0 0 0 2 0 2 0 2 0 0 0 1 1 2 1 2 2 0 0 2 0 1 1 0 0 1 0 2 1 0 2 2 0 0 0 2 2 0 2 1 0 0 1 1 1 1 0 0 2 1 1 0 1 1 1 0 0 0 0 0 0 1 0 0 1 1 1 0 0 0 2 2 2 2 0 0 1 1 1 0 0 0 2 1 1 1 0 1 0 0 1 0 2 0 1 2 0 0 1 2 2 1 0 0 1 0 2 1 0 1 0 0 0 1 1 1 1 0 0 0 2 0 1 1 1 0 0 0 1 1 0 2 0 0 0 2 1 2 0 0 0 2 1 1 0 1 0 1 1 0 0 0 2 0 0 2 0 2 1 0 2 1 1 1 1 1 0 1 1 0 0 0 0 1 0 1 1 1 0 0 2 2 0 0 1 0 0 2 1 0 0 1 0 0 1 0 0 0 0 2 0 0 0 0 0 0 0 0 1 0 1 0 0 1 1 0 1 1 1 0 2 2 0 0 1 0 1 0 0 0 1 1 0 2 1 1 1 0 1 1 0 0 0 0 0 2 2 2 2 2 1 0 1 0 1 0 0 0 2 0 2 0 1 1 2 1 1 1 1 0 0 2 1 1 2 0 1 1 1 1 2 2 0 1 2 1 1 1 0 0 0 0 1 2 0 1 1 0 1 0 0 1 1 0 1 0 0 0 2 0 2 1 1 1 1 0 1 0 1 1 1 1 1 1 1 0 0 0 0 0 0 0 1 1 1 0 1 2 2 1 2 0 2 0 0 2 0 1 1 1 1 0 1 0 0 0 1 1 0 0 2 1 1 1 0 1 0 0 1 2 1 0 2 2 0 1 1 0 0 1 1 0 0 0 0 1 0 1 0 0 0 0 0 0 1 0 0 2 2 0 0 0 1 0 0 0 0 0 1 1 0 0 0 1 1 0 0 0 2 2 1 0 0 0 0 0 0 1 1 2 1 2 0 0 0 0 0 1 0 2 1 1 2 0 1 0 1 2 0 0 1 1 0 0 0 1 1 1 1 1 2 0 0 0 0 1 0 0 0 0 1 1 1 1 2 1 0 1 2 1 0 1 2 2 1 0 0 0 0 1 2 0 1 0 1 0 0 0 0 2 0 0 1 1 0 1 1 0 1 0 1 0 0 0 0 0 0 0 2 1 0 0 0 0 0 1 0 0 1 0 0 0 1 0 0 0 0 0 1 0 0 0 0 0 0 0 0 1 0 0 0 1 0 0 1 1 1 1 1 2 1 1 2 1 0 0 0 0 0 2 0 2 0 0 2 2 0 0 1 0 2 1 2 0 1 2 2 1 1 0 0 0 0 0 1 0 0 1 1 1 0 0 2 0 0 1 1 1 2 0 0 1 1 1 1 0 1 0 0 0 2 0 0 0 2 0 0 0 2 0 1 1 0 1 1 0 1 1 0 1 0 0 0 1 1 0 0 2 0 0 0 0 0 0 0 0 0 0 0 1 1 2 1 0 0 2 0 2 2 0 2 0 2 2 2 2 1 0 0 0 1 1 0 1 0 2 0 2 1 2 0 1 2 2 0 1 0 0 2 0 0 0 0 0 0 0 0 0 1 0 0 2 2 0 0 2 2 0 0 1 1 0 0 0 2 1 1 2 0 1 0 1 0 0 0 2 1 0 0 0 1 1 0 2 0 2 1 1 0 1 1 0 0 1 1 1 1 0 2 1 1 1 1 0 0 0 0 0 1 1 0 2 0 0 0 0 1 0 0 2 0 0 0 0 0 0 1 1 0 1 1 1 0 0 0
100 0 0 0 0 0 1 2 1 0 1 0 1 1 1 1 0 1 2 0 0 1 0 1 1 0 0 0 0 2 2 0 1 1 1 2 0 2 1 1 0 0 0 0 0 0 1 0 2 2 0 0 0 0 1 2 0 0 0 0 0 1 0 1 0 1 1 1 1 0 0 2 0 0 0 2 2 2 2 0 2 2 1 0 0 0 0 1 2 2 1 1 1 0 0 1 0 1 0 1 1 0 2 0 0 0 2 1 1 1 1 2 1 2 2 2 1 0 1 0 1 0 2 2 2 2 2 1 0 0 0 0 0 0 0 0 0 0 0 2 0 0 0 0 0 0 0 0 0 0 0 0 0 0 0 0 0 1 0 0 1 1 1 2 2 2 2 0 0 1 1 0 0 0 0 1 0 0 0 1 0 0 1 1 0 1 1 1 1 1 0 2 2 0 2 0 2 0 0 0 0 0 0 1 2 0 0 1 0 0 2 1 1 0 1 0 0 1 2 1 2 1 2 2 0 0 2 0 0 1 0 0 1 1 1 1 1 2 2 0 0 0 1 1 0 1 0 0 0 0 0 0 1 0 1 1 1 0 0 0 0 0 0 0 1 0 0 0 1 1 1 0 1 1 0 0 0 0 2 0 0 0 0 2 0 0 0 2 0 2 1 0 2 0 2 0 2 1 1 1 1 0 2 0 0 0 0 1 0 0 0 1 0 1 1 0 1 0 0 0 2 0 1 2 1 0 0 0 1 0 2 1 0 2 0 1 0 2 0 0 0 2 1 2 0 0 0 0 1 1 1 1 2 0 0 0 0 1 0 0 0 0 2 0 2 0 1 2 1 1 1 1 1 1 0 0 0 1 0 0 0 2 0 2 0 0 0 1 1 0 1 1 2 0 2 0 1 0 1 2 1 2 0 1 0 1 0 0 0 1 0 1 0 0 0 0 0 0 0 0 1 1 1 0 1 1 1 0 2 0 2 0 2 2 2 1 0 0 0 0 2 0 2 0 1 2 1 0 1 1 1 0 1 2 1 1 1 1 1 0 0 1 0 0 0 1 1 0 0 0 0 1 2 0 2 0 1 0 2 2 2 1 0 2 1 1 1 1 2 0 2 2 0 1 0 1 1 1 2 0 0 0 2 1 0 0 2 0 1 1 1 0 2 1 1 1 0 2 1 1 1 0 0 2 0 2 0 1 1 1 0 1 0 0 0 0 1 1 1 1 1 2 0 1 1 0 0 1 1 2 0 1 0 0 2 0 0 0 0 0 2 0 0 2 1 0 0 1 1 0 0 2 1 0 0 1 1 2 0 1 2 0 1 1 0 0 0 1 0 0 0 1 1 0 0 0 0 0 0 0 0 2 2 1 2 2 1 0 1 2 1 1 0 0 0 0 0 0 1 0 1 2 0 0 0 0 2 1 0 0 2 0 0 0 2 0 2 1 1 1 1 0 0 1 1 0 2 1 0 0 1 2 0 1 1 1 0 1 1 0 0 0 1 0 0 2 1 2 0 0 0 0 0 0 0 1 2 1 1 1 1 0 0 0 1 1 0 1 0 1 2 1 0 2 0 0 0 1 0 1 0 1 0 0 1 0 1 0 0 0 1 1 0 2 0 1 1 0 0 0 1 0 0 1 0 1 2 0 1 0 1 1 1 0 0 1 0 0 0 0 0 1 0 0 0 1 0 1 0 0 0 0 0 0 0 0 0 0 1 1 0 0 1 1 0 1 1 1 1 2 0 1 0 0 0 0 1 0 0 1 0 0 1 0 0 1 0 2 1 2 0 1 2 2 2 0 1 1 0 1 0 1 0 0 2 2 2 0 0 0 0 0 2 0 2 2 0 1 2 2 1 2 1 0 0 0 0 1 0 1 0 1 0 1 1 1 0 0 1 0 1 1 0 1 1 1 1 1 1 1 1 1 0 0 2 0 0 0 0 0 2 0 1 0 1 1 2 0 2 1 0 0 1 1 1 1 0 2 1 2 1 1 2 1 1 1 0 2 0 2 1 0 1 0 2 1 2 0 0 2 1 0 1 0 1 1 0 0 1 1 1 0 0 0 1 1 0 0 1 1 0 0 2 1 1 1 1 0 0 0 1 1 1 2 1 0 0 2 2 0 0 0 0 2 1 0 1 0 1 0 1 0 2 1 1 0 0 2 0 1 1 0 1 0 2 0 0 0 1 1 0 1 1 1 0 1 1 1 2 0 0 0 0 1 0 1 1 0 0 0 0 0 1 0 1 0 0 0 1 1 0 0
101 1 0 0 0 0 0 2 0 0 0 0 0 0 0 0 0 1 1 1 1 0 0 2 2 1 1 0 1 2 1 2 1 1 0 2 1 0 0 0 1 1 1 1 1 0 0 0 2 0 0 0 0 1 1 0 0 0 0 0 1 1 0 2 0 1 1 0 1 1 0 1 1 0 1 2 1 2 2 0 1 2 0 1 1 0 0 2 2 2 1 1 0 1 2 2 0 0 0 0 0 1 1 0 1 1 2 2 2 0 0 2 0 0 0 0 0 0 1 0 1 0 0 0 0 0 0 0 1 0 0 0 0 0 0 0 0 0 0 1 0 0 0 0 0 0 0 0 0 0 0 2 0 0 0 0 0 1 0 0 0 0 0 2 2 2 2 0 0 1 1 1 0 0 1 1 1 1 0 1 0 1 0 2 1 1 1 0 0 0 1 1 1 0 2 1 1 0 0 1 1 0 0 1 2 0 1 0 0 0 1 1 1 1 1 1 0 1 1 0 1 1 2 2 0 0 0 0 0 0 1 1 0 0 0 0 0 2 1 1 0 1 2 2 0 2 0 0 1 1 0 0 0 0 0 1 1 0 0 0 0 0 1 1 1 0 1 1 1 1 1 1 0 0 0 1 0 0 1 0 0 0 0 1 2 1 1 0 1 2 1 1 0 0 1 2 0 2 0 2 0 1 1 1 1 0 0 2 0 0 1 1 0 1 1 1 2 0 1 1 0 2 0 1 1 0 1 2 1 1 2 1 1 0 0 0 1 1 1 1 1 1 2 1 1 0 0 0 1 1 1 1 2 0 1 0 1 0 0 1 1 1 2 0 2 0 0 2 2 0 0 2 1 1 0 0 0 2 0 0 0 1 0 1 1 1 1 0 0 0 1 1 1 0 2 0 1 0 0 0 1 1 0 1 0 0 0 0 0 0 0 0 1 1 1 1 0 1 0 0 0 1 1 0 0 1 1 1 2 1 0 0 1 1 1 1 0 1 0 0 1 0 1 1 1 2 1 0 2 0 0 1 1 2 1 1 1 0 0 0 1 1 0 0 0 2 0 1 0 0 0 0 1 2 0 0 0 0 2 0 1 2 0 0 2 0 0 1 2 1 0 2 0 2 0 0 0 0 2 1 1 1 2 1 0 0 1 1 1 1 0 2 1 1 1 1 0 2 0 0 0 2 2 2 1 0 0 0 0 1 0 0 0 0 1 0 1 0 0 2 0 0 0 1 1 1 2 1 1 1 1 0 0 0 2 0 0 1 0 0 0 0 0 2 0 1 1 2 1 0 1 1 2 0 0 2 2 1 0 1 1 0 0 0 1 1 1 1 0 0 1 1 0 0 2 0 1 1 1 0 0 2 1 0 0 2 0 0 0 2 0 0 1 1 1 1 2 0 0 0 0 0 0 0 0 0 1 1 0 0 1 0 0 0 2 0 2 1 2 0 0 1 1 1 2 0 1 2 0 2 0 0 0 0 1 0 0 1 2 0 0 0 1 1 1 1 1 1 0 0 1 0 0 0 0 0 0 0 1 0 0 1 0 0 2 2 1 2 0 0 0 0 1 0 1 0 0 1 0 1 0 1 0 0 2 0 1 2 0 0 0 0 0 1 0 0 0 0 0 0 0 1 0 0 0 2 0 0 2 0 0 0 0 0 0 0 1 0 1 1 1 1 0 1 1 0 0 1 0 0 0 0 0 0 0 1 0 0 0 0 0 0 2 1 0 0 2 1 1 2 0 0 0 1 0 1 2 0 2 0 0 2 2 0 0 2 0 2 1 2 0 1 2 0 0 0 1 1 1 2 0 1 0 0 1 1 0 0 0 1 0 0 1 0 0 1 1 0 2 2 2 1 2 2 0 0 0 0 0 1 1 1 0 0 0 0 0 0 0 0 0 0 0 1 1 1 1 1 1 1 1 1 0 0 1 0 1 1 0 0 1 0 0 0 0 1 1 0 1 1 0 0 1 1 1 1 0 1 1 2 1 1 2 0 0 0 0 2 0 1 1 0 0 0 2 0 2 0 1 0 0 1 2 0 2 0 0 1 0 0 0 0 0 0 0 1 0 2 2 0 1 1 1 0 0 0 1 1 0 1 0 2 0 2 0 0 0 1 1 1 1 1 1 2 0 0 1 2 0 1 0 0 2 0 0 0 0 2 0 2 1 0 2 0 1 1 1 0 0 0 1 0 0 0 0 0 2 0 1 0 0 0 0 0 0 0 0 1 0 0 0 1 0 0 0 0 1 0 0 0 0 1
102 0 1 1 0 0 1 2 0 0 0 1 1 0 0 1 1 1 1 1 1 0 0 2 2 0 0 0 1 2 2 0 2 2 0 1 1 2 0 0 0 1 0 0 1 0 1 0 0 2 1 0 0 1 1 1 0 1 0 2 0 1 0 1 0 0 2 0 1 0 0 1 1 0 1 2 1 0 2 2 0 2 0 0 0 0 1 1 1 2 1 1 0 2 1 2 1 2 0 2 2 0 1 0 1 1 1 1 1 1 1 2 1 1 1 1 1 0 1 0 1 0 1 1 1 1 1 0 1 0 1 1 0 0 0 0 0 0 1 0 1 0 0 0 0 1 0 0 0 0 1 1 0 0 1 0 0 0 0 0 0 0 1 2 2 2 1 0 0 2 0 0 1 2 1 1 0 1 0 0 0 1 0 1 1 1 0 0 0 0 2 2 2 1 2 0 1 0 0 1 1 0 0 0 2 0 1 1 0 0 1 2 1 0 1 1 1 0 1 1 1 1 2 2 0 0 1 0 0 2 0 0 0 0 1 0 0 2 2 0 0 0 2 1 0 1 0 0 0 1 1 1 2 0 0 1 2 1 0 0 0 0 0 0 1 0 2 1 1 1 0 1 0 0 0 0 0 1 1 1 1 1 1 1 2 0 2 2 0 2 0 1 0 0 1 1 0 1 0 2 0 1 2 0 1 0 0 2 0 0 2 2 0 1 1 0 2 0 0 0 0 2 1 1 1 0 0 1 2 2 2 2 0 2 0 1 1 0 2 0 0 0 1 1 1 0 1 0 1 0 0 1 1 1 0 1 1 0 0 2 0 0 1 0 1 0 0 1 2 0 0 2 1 1 1 1 0 1 0 0 0 1 0 0 1 0 1 0 0 1 0 0 1 2 2 0 2 0 1 1 0 0 0 1 0 1 2 1 0 0 0 0 1 1 1 2 0 0 2 0 0 0 1 0 0 0 2 0 1 1 0 1 0 0 0 1 0 1 0 1 0 2 1 1 0 1 1 0 2 0 0 1 1 2 1 1 1 0 0 0 0 0 0 0 0 1 1 1 0 1 0 1 1 2 1 1 0 1 2 0 1 2 0 2 1 1 1 1 2 1 2 1 0 1 0 0 0 0 2 0 0 0 1 1 0 0 1 1 0 1 0 1 0 0 0 1 0 2 0 2 2 0 0 1 0 0 1 0 0 1 0 0 0 0 0 0 1 1 1 1 0 1 0 0 1 2 2 1 1 2 0 1 0 0 2 0 1 0 0 0 1 0 1 2 0 2 1 1 1 0 0 2 0 0 0 1 1 0 0 2 2 0 1 1 0 0 1 1 0 0 0 2 1 0 0 0 0 1 1 0 1 1 0 0 2 2 2 0 0 1 0 0 1 1 1 1 1 0 0 0 1 1 1 2 0 0 1 1 0 0 1 1 0 0 1 0 2 0 2 0 2 0 0 1 2 0 1 1 1 1 1 2 1 0 0 1 0 0 1 1 1 0 0 1 0 1 0 2 0 0 0 0 1 1 0 0 1 0 1 0 0 1 0 0 2 2 2 0 0 1 0 1 0 0 1 0 0 2 0 2 0 2 0 0 1 0 1 2 0 0 0 0 0 2 0 1 0 1 1 1 0 0 0 0 0 0 2 0 1 0 1 2 0 0 0 0 1 0 0 0 0 0 0 0 0 0 0 1 0 0 0 0 0 0 0 2 0 0 2 0 1 1 2 1 0 0 2 2 2 2 1 0 0 0 0 0 1 1 0 2 0 0 1 1 1 1 1 1 1 2 1 1 2 1 1 0 0 1 0 1 0 1 0 0 0 1 2 0 1 1 0 0 1 1 1 2 0 1 2 2 2 2 1 2 0 0 0 1 0 0 0 1 1 1 1 1 0 0 0 0 0 0 0 0 0 0 0 0 0 0 1 1 0 0 2 0 0 0 0 0 0 0 0 0 0 1 0 0 2 1 1 0 2 0 2 2 0 1 1 2 1 1 2 0 0 0 0 2 0 2 0 0 0 0 2 1 1 0 1 0 0 1 1 0 1 2 0 0 1 1 1 0 1 1 1 1 0 1 2 1 1 0 2 1 0 1 1 1 1 1 0 2 2 2 2 0 1 1 1 0 0 0 2 1 1 0 0 0 1 0 1 0 1 1 0 0 1 2 0 0 2 0 0 0 0 1 2 0 2 1 1 0 1 1 0 1 0 0 0 0 0 0 0 0 0 0 0 1 0 1 1 0 0 0 0 0 0 0 0 1 0 0
103 1 1 0 0 0 1 2 0 1 1 2 0 1 1 1 0 0 0 2 2 0 1 0 1 1 1 1 2 2 1 1 1 1 0 0 2 0 0 0 0 2 0 1 2 0 1 0 1 1 1 0 0 1 1 2 0 0 0 1 1 1 0 0 0 0 1 1 1 0 0 2 2 0 1 2 1 1 2 0 1 2 1 1 2 0 0 1 2 2 1 1 1 1 0 2 0 2 0 2 0 0 1 0 0 0 2 2 2 0 0 2 1 2 2 2 1 0 1 0 1 0 2 2 0 0 0 0 0 0 0 0 0 0 1 1 0 0 0 2 1 0 0 0 0 1 0 0 1 1 0 0 1 0 0 0 0 0 1 1 0 0 2 2 1 1 1 0 2 2 0 0 0 2 1 0 0 0 0 0 0 0 1 2 0 1 2 1 1 1 0 2 0 0 1 0 0 0 0 0 0 1 0 0 2 1 1 0 0 0 2 0 1 0 2 0 0 0 2 1 2 0 2 2 0 0 0 0 0 2 0 0 0 0 0 0 0 2 2 0 0 0 2 1 0 1 0 0 1 1 0 0 0 0 0 2 2 1 0 1 1 1 0 0 1 0 0 0 2 2 0 0 1 0 0 0 0 1 2 2 1 0 1 1 1 0 1 2 0 2 1 2 0 0 2 2 0 0 1 0 1 0 2 0 0 0 1 2 1 0 0 1 0 1 1 0 2 1 1 1 1 2 1 2 1 0 0 1 1 1 1 2 1 0 0 0 0 2 0 1 0 1 1 2 0 1 0 0 1 0 0 1 1 0 0 1 1 0 0 2 0 0 1 0 0 1 0 2 0 2 2 0 1 1 0 0 0 1 0 0 0 1 0 0 0 0 0 0 0 1 0 0 2 0 2 0 1 0 0 1 0 1 0 0 0 0 1 0 1 0 0 2 1 1 1 2 1 1 0 0 0 1 0 0 1 1 1 0 0 0 0 0 0 1 1 0 0 2 0 1 2 0 1 1 0 2 2 0 1 0 0 1 0 2 0 0 0 0 0 0 0 0 0 0 0 1 1 2 0 0 0 1 2 1 1 0 1 0 1 0 0 1 0 1 1 0 1 1 1 0 0 1 0 1 1 0 0 1 2 0 0 0 1 0 1 1 2 0 1 0 1 1 1 1 1 1 0 2 2 1 2 1 1 2 1 0 0 0 0 2 0 2 2 0 1 1 1 1 1 1 0 1 0 1 1 2 0 0 2 2 1 0 0 0 0 2 0 0 0 1 0 0 0 2 1 1 0 1 0 2 0 0 1 0 0 1 1 1 0 2 1 0 0 0 1 1 1 0 0 0 0 2 0 1 1 1 2 0 0 0 1 2 1 0 1 1 0 0 0 0 1 0 0 1 0 1 0 0 1 0 0 1 0 0 0 0 1 2 0 0 1 0 0 0 1 0 2 1 1 1 1 0 1 1 2 0 1 1 0 1 0 1 0 1 2 0 0 1 2 0 0 0 0 1 1 1 0 1 1 1 1 1 0 0 0 0 0 0 0 0 0 1 1 1 2 2 2 1 0 0 1 1 0 0 0 0 0 1 0 1 0 1 0 0 2 0 1 1 0 1 1 0 0 1 1 0 0 1 1 1 1 0 1 0 0 2 0 0 0 0 0 0 0 0 0 0 0 0 0 1 0 0 1 1 1 0 0 0 0 0 0 0 0 0 0 2 0 0 1 0 0 1 2 2 1 0 2 2 2 2 1 0 0 1 0 1 2 1 1 2 0 0 1 0 0 1 0 1 2 2 1 0 2 2 2 0 1 1 0 1 0 2 0 0 2 2 0 0 0 1 0 0 0 1 0 2 1 0 2 1 1 2 2 1 0 0 0 1 0 1 0 1 1 0 0 2 0 0 1 0 1 1 0 0 0 0 0 0 0 0 2 2 0 0 2 0 0 0 0 0 1 0 0 0 0 1 1 1 1 0 0 0 0 2 0 1 0 2 2 1 2 1 2 0 0 0 0 1 0 2 0 0 2 1 1 0 1 0 0 0 0 2 1 0 2 1 1 1 0 0 0 0 0 0 1 1 0 2 2 0 2 0 2 1 1 1 1 2 1 1 0 2 0 1 0 0 0 1 1 1 0 0 0 1 0 0 1 0 1 0 0 0 1 1 1 0 1 2 0 2 0 2 0 1 0 0 1 1 1 1 0 0 0 0 0 2 0 1 1 1 1 0 0 1 0 1 2 2 0 0 0 0 0 1 1 0 0 0 0 0 0 0
104 0 0 0 0 0 1 2 1 1 2 0 0 0 0 0 0 1 1 1 1 0 0 2 2 0 0 0 0 2 2 1 1 1 1 1 2 0 0 0 0 2 0 1 2 0 0 0 2 0 0 0 0 0 2 1 0 1 0 0 2 2 0 1 0 1 0 1 1 0 0 1 0 0 0 2 2 1 1 0 0 2 1 0 1 1 1 1 2 2 0 1 1 2 1 2 0 0 0 0 2 0 0 1 0 0 2 0 1 1 0 1 1 2 2 2 1 0 0 0 2 1 1 1 1 1 1 0 0 0 0 0 0 0 0 0 0 1 0 1 0 0 0 0 0 0 0 0 1 1 0 0 0 0 1 0 0 0 0 0 1 1 0 0 0 1 0 0 1 1 1 2 0 1 0 0 0 1 0 1 1 0 1 1 0 1 1 0 0 0 0 1 2 1 2 1 1 0 0 1 1 0 0 0 2 0 1 0 0 0 1 1 0 0 1 0 1 0 1 0 2 2 2 2 1 0 1 1 1 1 0 0 1 1 1 0 1 2 2 0 0 0 1 1 0 1 1 0 0 0 0 0 1 0 0 2 1 1 0 0 0 0 1 1 1 0 0 1 2 2 0 2 0 0 0 0 0 1 1 0 0 1 0 1 1 1 1 2 0 2 2 1 1 0 1 0 0 1 0 1 0 1 2 0 1 2 0 2 1 0 1 2 0 2 1 1 2 1 1 1 1 2 2 1 0 0 0 0 1 1 2 1 2 0 0 0 0 0 2 1 0 0 1 2 0 1 1 2 2 0 0 0 1 1 0 1 1 0 0 2 0 0 2 0 1 1 0 2 1 1 1 1 0 0 0 0 0 0 1 0 1 1 0 1 2 1 1 0 0 0 0 0 0 0 1 1 0 1 0 0 0 0 0 0 0 1 1 1 0 0 0 0 1 1 1 2 1 0 0 0 0 0 1 1 0 0 1 1 1 0 0 1 0 0 0 0 0 0 0 0 1 1 1 1 1 2 1 1 2 0 0 1 1 2 1 1 1 1 0 1 1 1 0 0 0 2 0 0 0 0 0 1 1 2 1 0 1 0 2 2 2 2 1 2 2 1 0 1 1 0 0 1 0 1 0 0 0 0 0 0 2 2 0 0 1 1 2 1 1 0 0 1 1 1 1 1 0 1 0 1 1 1 2 1 0 0 1 1 1 1 1 1 0 1 1 0 2 0 0 0 1 1 0 0 1 1 2 1 1 1 0 0 1 0 2 0 0 1 0 1 0 0 0 2 2 0 0 1 0 1 0 1 1 0 1 0 2 2 0 0 2 0 0 1 1 1 2 1 1 0 1 0 0 0 0 1 1 0 1 0 2 2 0 1 2 2 1 0 0 0 1 1 0 0 0 0 0 0 0 0 1 1 1 1 0 1 2 0 0 0 1 0 1 1 2 0 0 0 2 0 2 0 0 1 2 0 2 1 0 2 0 1 0 2 2 0 0 0 1 1 1 0 1 1 0 1 0 0 0 0 1 0 0 0 0 1 2 0 0 0 2 0 1 0 1 2 0 1 0 0 1 1 0 0 0 0 0 2 0 2 1 1 0 1 2 1 1 1 0 0 0 0 0 2 0 0 1 2 0 0 0 2 0 0 0 0 2 0 1 0 0 1 1 0 0 1 0 0 1 2 0 2 0 1 1 0 1 0 0 0 0 0 0 0 1 0 0 0 2 1 1 1 1 1 0 0 2 2 2 2 1 0 1 0 1 1 2 2 0 2 0 1 1 1 1 1 1 2 1 2 0 1 2 2 2 0 0 1 0 1 0 1 1 0 1 2 2 0 0 0 0 0 0 1 0 2 1 1 0 0 0 0 1 1 0 0 0 2 0 0 1 2 0 0 0 2 0 1 1 1 1 2 0 1 1 1 1 1 1 0 1 1 0 1 0 0 0 1 1 1 0 0 0 0 0 1 1 1 2 2 0 0 0 1 2 2 0 0 0 2 2 2 2 1 1 1 0 1 1 0 1 1 1 0 1 0 2 0 0 0 0 1 1 0 1 1 0 0 0 1 0 0 1 1 1 1 0 0 0 0 0 0 1 1 0 2 0 2 0 1 1 1 1 1 2 0 0 1 2 1 1 1 1 2 1 1 0 0 0 0 1 1 2 0 1 1 1 2 0 1 0 1 1 0 0 1 1 1 2 1 0 0 0 0 0 0 2 1 1 0 0 0 0 2 0 0 1 1 0 1 1 0 0 0 2 0 0 1 2 0 0 0
105 0 0 1 1 1 2 1 0 0 0 1 0 0 0 0 0 1 1 1 1 0 0 2 2 0 0 0 0 2 1 0 0 0 0 0 2 0 0 0 0 2 2 2 2 0 0 0 2 0 0 0 1 1 1 2 0 1 1 0 0 2 1 2 0 0 1 0 1 0 0 1 2 1 1 2 2 1 2 0 1 1 1 1 2 1 1 2 2 2 1 2 0 2 0 1 0 1 0 1 0 1 1 0 1 1 2 1 1 1 1 2 0 0 0 0 0 0 1 0 1 0 1 1 1 1 1 1 0 1 0 0 0 0 1 1 0 0 1 0 0 0 0 0 0 1 0 0 0 0 0 0 0 0 0 0 0 1 0 0 1 0 1 2 0 2 1 0 0 0 2 1 1 1 0 1 1 1 1 0 0 1 0 2 1 1 1 1 1 1 1 2 0 0 0 0 1 0 0 1 0 0 0 0 2 0 0 0 0 0 1 1 1 0 0 0 1 0 2 0 1 1 2 2 0 0 0 0 0 2 0 0 0 0 1 0 0 2 2 1 0 1 2 2 0 2 1 0 0 0 0 0 1 0 0 2 1 0 0 0 0 0 0 0 1 0 0 1 0 0 2 0 1 1 0 0 0 1 1 1 1 0 1 2 2 0 2 2 0 2 1 1 0 1 1 1 0 0 0 0 0 0 2 0 1 0 1 2 0 0 0 0 0 2 1 1 2 2 0 0 1 1 2 0 1 0 1 2 0 0 1 1 1 1 0 0 0 1 1 0 0 0 2 1 0 0 0 0 1 0 0 0 2 0 0 0 0 1 0 1 1 1 1 1 1 0 0 2 2 0 0 2 0 0 0 0 0 1 0 0 1 0 0 0 1 0 0 0 0 0 0 1 0 0 1 1 0 2 0 0 0 0 0 2 1 0 0 2 0 0 0 0 2 2 2 2 0 1 0 1 0 2 0 1 0 1 1 0 0 0 0 1 0 0 0 1 0 1 1 0 2 1 2 0 0 0 2 0 1 0 0 1 0 0 0 0 0 1 1 0 0 0 0 0 0 1 1 0 0 0 0 1 2 1 1 0 1 1 1 0 1 1 0 1 1 0 1 1 2 1 1 1 0 2 2 0 0 0 2 0 0 0 1 1 0 0 1 0 0 1 0 1 0 2 2 0 0 2 0 1 1 0 2 2 1 0 0 0 0 2 0 1 0 0 0 0 2 1 0 0 1 2 0 2 2 0 0 0 2 2 2 0 0 0 1 1 1 0 0 0 1 0 0 1 0 0 0 1 0 1 0 2 0 0 0 0 1 2 0 2 2 0 0 1 0 0 0 2 1 0 0 1 0 0 1 1 0 1 1 1 0 2 0 0 2 2 0 1 0 1 1 0 0 0 0 0 0 0 0 0 1 1 0 1 0 1 2 0 0 0 0 0 0 0 0 0 1 2 2 0 1 0 1 1 2 0 2 1 1 2 2 2 0 1 2 0 0 1 2 0 0 0 0 0 1 2 0 2 0 0 1 0 0 0 2 0 0 1 1 1 2 0 0 1 2 2 1 0 1 1 2 1 1 0 0 0 0 2 0 1 0 1 0 0 1 0 2 1 0 0 0 0 0 1 1 1 1 1 1 1 0 1 1 0 0 1 1 1 0 0 0 2 0 1 0 1 1 0 0 0 0 0 0 2 2 0 1 1 0 0 0 0 0 0 1 2 0 0 0 0 0 0 2 1 0 0 2 2 2 2 1 1 0 1 0 0 2 2 0 2 0 1 1 1 1 0 1 1 2 2 1 0 2 2 2 0 1 1 0 1 0 1 0 0 1 0 2 0 0 1 0 0 1 0 1 2 1 1 2 2 2 2 2 2 0 0 0 1 0 0 0 1 1 0 0 0 0 0 1 0 1 1 0 1 1 0 1 1 1 0 2 2 0 0 1 0 0 0 1 1 0 1 0 0 0 1 1 1 1 1 0 0 0 2 0 0 0 1 0 2 2 2 1 1 1 1 0 1 0 2 0 0 0 0 2 1 2 0 1 0 0 0 1 0 2 2 0 1 0 0 0 0 0 0 1 1 0 0 1 0 0 1 1 1 0 1 1 1 0 0 1 1 0 0 0 0 0 1 1 1 0 0 2 2 1 0 0 0 1 0 2 0 2 0 0 0 0 2 0 0 1 1 0 1 0 0 1 0 1 1 1 0 0 0 0 0 0 1 1 0 0 0 0 2 0 1 2 1 0 0 0 1 0 0 0 0 0 1 1 0 0 0
106 1 1 0 0 0 1 1 1 0 1 1 1 2 2 2 0 2 2 1 1 0 1 0 0 1 1 0 0 2 1 1 2 2 0 1 1 2 0 0 2 1 0 1 2 1 0 0 1 1 0 0 1 0 1 1 0 1 0 0 1 1 0 2 1 1 1 0 0 0 0 1 2 0 1 2 2 2 2 0 0 2 0 2 2 0 1 1 2 2 1 1 0 1 0 0 0 0 0 0 2 0 0 0 2 1 1 1 1 1 1 2 1 2 2 2 1 0 1 0 1 1 2 2 1 1 1 0 1 0 0 0 0 0 1 1 0 1 0 1 1 0 1 0 0 1 0 0 0 0 0 0 0 0 0 0 0 2 0 0 1 1 2 2 1 2 1 1 0 1 1 1 1 2 1 1 0 0 0 0 0 0 0 1 0 0 1 1 0 0 0 1 2 0 2 0 1 0 0 1 1 0 0 1 2 0 1 0 0 0 0 1 2 0 1 0 1 0 2 2 1 0 1 2 0 0 1 0 0 0 0 0 0 2 0 0 2 2 2 0 0 1 2 2 0 2 0 0 1 1 1 1 1 0 0 0 1 1 0 1 1 1 0 0 0 0 0 0 2 1 1 1 2 2 0 1 0 1 1 0 1 1 1 2 2 0 2 0 0 1 0 0 1 0 2 1 1 0 0 1 0 1 2 0 1 0 1 1 0 0 0 1 0 1 1 0 1 0 0 0 1 1 1 0 2 0 0 0 1 1 2 0 0 2 0 0 0 0 2 2 0 2 1 0 1 0 0 0 1 0 0 2 1 1 0 0 1 1 0 1 0 0 0 0 0 0 0 1 1 1 1 1 2 2 0 0 0 2 0 0 0 0 0 0 2 1 2 0 0 2 0 1 0 2 2 0 0 0 1 1 1 1 0 2 0 0 0 2 0 0 0 1 1 1 1 1 0 0 0 0 1 0 0 0 0 0 1 0 0 0 0 0 0 0 0 0 0 0 0 0 2 0 2 0 1 2 1 1 2 0 0 2 0 2 1 0 1 1 0 1 0 0 0 0 0 2 0 1 0 0 1 1 0 2 0 2 1 0 2 0 0 1 0 0 2 1 0 2 2 0 1 2 1 1 0 0 0 1 1 0 1 1 1 1 0 0 1 0 1 1 1 1 1 0 0 2 0 2 1 1 1 1 0 2 1 1 0 0 1 1 0 0 0 2 1 0 2 0 1 2 1 2 0 1 1 1 2 2 0 0 1 0 1 1 2 0 1 0 0 1 1 0 0 0 0 1 1 1 0 0 0 1 0 0 0 0 0 1 0 2 2 0 0 0 0 0 0 1 1 0 0 2 1 0 0 0 0 0 0 0 0 2 1 1 2 2 0 0 0 2 0 0 0 1 0 0 1 0 1 0 0 1 0 0 0 1 0 2 0 0 1 0 0 0 0 0 2 0 2 0 2 0 1 1 2 0 1 1 0 0 1 2 0 1 1 1 0 0 1 0 0 0 1 1 1 1 0 0 0 0 2 0 1 1 2 0 0 0 0 0 1 0 1 1 0 2 0 0 1 1 2 1 0 1 0 0 0 2 0 2 0 1 0 0 2 0 0 2 0 0 1 0 0 1 0 0 0 1 1 1 0 0 0 1 1 2 1 0 0 0 0 0 1 0 0 2 1 0 0 0 0 1 0 0 0 1 0 0 0 0 0 0 1 0 1 1 0 0 1 0 0 0 1 0 0 1 1 1 1 2 2 1 1 0 0 0 1 0 0 2 0 0 1 0 1 1 1 2 2 2 0 0 2 2 2 0 0 1 0 2 0 2 1 0 1 1 0 0 0 1 0 0 0 0 0 1 2 0 1 1 1 0 1 2 0 0 0 0 1 0 0 1 1 0 0 1 1 0 0 0 0 0 0 0 1 0 1 1 1 0 2 2 0 0 2 0 0 0 0 0 1 0 1 0 1 1 1 0 1 0 0 0 1 1 1 1 0 1 0 2 1 1 2 1 1 1 0 2 0 0 2 0 0 0 1 0 2 0 1 0 0 1 2 0 2 0 1 0 0 1 0 0 0 0 0 0 1 1 2 1 0 1 1 1 0 1 1 1 0 0 0 1 0 1 0 0 0 1 1 1 0 0 0 1 1 0 1 1 1 0 2 0 2 0 0 0 0 1 0 1 2 0 1 0 0 1 2 0 1 1 0 1 1 1 0 1 1 2 2 0 0 0 0 0 0 0 0 1 0 1 0 0 0 0 2 0 0 0 0 0 0 0
107 1 1 0 0 1 1 2 1 0 1 0 0 1 1 1 1 1 0 2 2 0 1 2 2 0 0 0 0 1 1 2 1 2 0 0 2 2 0 0 2 0 0 1 1 1 2 0 1 1 0 0 1 0 1 1 0 1 0 0 1 2 0 1 0 0 1 1 2 0 0 0 2 0 1 2 2 2 2 0 2 2 0 0 0 0 0 0 2 2 0 1 1 1 0 0 0 0 0 0 2 0 1 0 1 1 2 0 0 2 1 1 2 2 2 2 2 0 1 0 0 2 2 2 2 2 1 0 0 0 0 0 0 0 0 0 0 0 0 1 1 0 0 0 0 2 0 0 0 0 0 0 0 1 0 0 0 1 0 0 1 1 1 1 0 0 0 0 0 1 0 0 1 1 1 1 0 1 0 1 1 2 2 2 0 2 2 1 0 0 2 2 1 0 1 0 0 0 0 0 0 1 0 0 2 0 0 1 1 0 1 2 2 0 2 0 0 0 1 1 2 1 2 2 0 0 0 1 1 0 1 1 0 1 1 0 1 2 2 0 0 0 2 2 0 2 0 0 0 0 0 0 0 1 0 2 0 1 1 1 0 0 0 0 0 0 1 0 1 1 0 1 1 1 1 1 0 1 2 2 1 0 1 1 2 1 1 0 0 1 0 0 1 0 1 0 1 0 0 1 0 1 2 0 0 0 1 2 0 0 0 1 0 2 0 0 1 0 1 1 0 2 1 0 0 0 0 1 0 0 2 2 1 1 0 0 0 1 1 0 0 0 1 2 1 0 0 0 2 1 1 1 2 0 0 0 1 1 0 2 0 0 1 0 1 0 1 2 1 1 1 1 0 0 0 0 0 0 1 0 0 2 0 0 1 0 0 0 0 0 0 1 0 0 2 0 0 0 1 1 1 1 0 0 0 0 1 0 1 0 1 1 1 1 1 2 1 1 0 0 0 1 0 0 2 2 0 1 1 0 0 0 0 0 0 1 0 1 0 1 1 1 2 0 1 1 2 0 1 0 0 1 2 2 2 2 2 2 1 1 1 1 0 0 0 0 1 1 0 1 1 1 1 1 2 0 2 0 1 1 2 1 0 1 1 0 1 0 1 1 1 0 0 2 2 0 0 0 0 0 2 1 1 1 0 0 2 1 1 0 0 2 1 1 1 0 0 0 0 2 2 0 2 2 0 0 1 0 0 2 0 1 0 0 1 0 1 0 0 1 1 1 0 0 1 0 1 1 1 2 1 0 1 1 1 1 0 0 0 0 2 0 0 0 0 0 0 2 0 2 0 1 0 0 0 0 1 1 0 1 2 0 0 1 0 1 1 1 1 1 1 0 2 0 0 0 0 0 0 0 1 2 1 0 1 1 0 0 0 2 0 0 2 2 1 1 1 0 0 0 0 1 0 0 0 1 1 1 0 0 1 0 0 0 1 1 2 1 2 0 0 1 0 1 1 0 2 2 0 1 1 2 1 0 2 0 0 1 0 0 0 0 1 0 1 2 0 0 2 2 0 2 1 0 0 0 0 0 0 0 1 0 0 0 2 2 1 0 2 2 2 0 1 0 0 0 0 1 0 2 0 2 0 0 1 0 2 1 0 0 0 0 0 2 0 1 1 2 1 0 0 0 1 0 0 2 0 0 0 0 0 1 0 1 0 1 1 0 0 0 0 0 0 0 1 0 0 0 0 0 0 0 0 0 0 1 0 0 1 0 0 0 1 1 0 1 1 2 1 2 2 0 1 0 0 0 1 2 0 2 1 0 0 1 0 1 0 1 2 2 1 0 2 2 2 0 1 2 0 2 0 2 0 0 2 2 1 0 1 1 0 0 1 1 0 1 0 0 2 2 2 1 0 2 0 0 0 1 0 0 1 2 0 1 1 2 0 0 0 0 0 0 0 0 0 0 1 2 2 1 1 1 0 0 2 0 0 0 1 1 1 0 0 0 0 0 1 0 0 1 1 0 1 1 1 1 0 1 1 2 1 1 2 1 1 1 0 1 0 1 1 0 2 0 1 0 2 0 0 0 0 2 1 0 2 1 0 1 0 1 0 0 1 2 2 0 0 1 2 1 0 1 2 2 0 0 1 1 0 0 1 1 0 1 0 0 0 1 1 1 1 1 1 2 1 1 1 1 0 0 1 0 0 1 1 0 2 1 0 0 2 0 2 0 1 1 0 0 2 1 1 1 0 0 0 1 0 1 1 1 1 0 0 1 0 0 1 0 0 0 0 0 0 0 0 0 0 0 0 0 0 0
108 1 0 0 0 0 2 2 0 1 1 0 0 1 1 1 0 2 0 2 2 0 0 2 2 0 0 0 0 1 1 2 2 2 0 2 0 1 0 0 2 0 0 0 2 0 0 0 2 0 0 0 0 1 1 1 0 0 1 0 1 1 0 0 1 1 1 1 2 1 1 1 1 0 1 2 2 0 1 0 0 1 0 1 1 0 0 1 1 2 1 1 0 2 1 2 0 2 0 1 1 0 1 0 1 1 2 2 2 0 0 2 0 0 0 0 0 0 1 0 1 0 1 1 1 1 1 0 1 0 0 0 0 0 0 0 0 0 0 0 1 0 0 0 0 1 0 0 0 0 0 1 0 0 0 0 0 0 0 0 0 0 1 2 1 2 1 1 1 2 0 0 0 2 0 0 0 0 0 0 0 0 1 2 1 2 1 0 0 0 1 2 1 0 1 0 1 1 0 0 0 1 0 1 2 0 1 1 0 0 2 1 0 0 1 1 1 0 1 1 1 0 2 2 0 0 0 0 1 2 0 0 0 0 2 0 0 2 2 0 0 0 2 1 1 2 1 0 0 0 0 0 1 0 0 1 0 1 0 1 1 1 0 0 0 0 0 0 2 0 1 1 0 0 0 0 0 1 2 2 2 0 0 1 0 1 1 1 0 2 0 0 0 0 2 2 0 0 0 1 1 0 2 0 0 1 0 2 1 0 0 1 0 1 1 1 2 0 0 0 1 2 2 2 0 0 0 2 0 1 2 2 0 0 0 0 0 2 0 0 0 0 2 2 0 0 0 0 1 1 1 1 0 0 0 2 0 1 0 0 0 0 2 0 1 1 0 2 1 1 1 1 1 1 0 0 0 1 0 0 0 1 0 1 0 1 1 0 0 0 0 1 0 0 1 1 1 0 1 2 1 2 0 2 2 0 0 0 1 1 0 1 1 1 1 2 1 0 0 0 0 1 1 0 0 0 1 0 0 0 0 0 0 0 0 0 0 0 0 0 0 1 2 0 0 0 2 0 1 1 0 0 1 2 1 1 2 1 1 0 2 1 1 1 0 1 1 1 0 0 0 0 2 1 2 0 1 0 2 1 1 2 0 2 1 1 1 1 1 0 1 1 0 1 1 0 1 0 1 0 1 1 2 2 0 0 2 1 1 0 0 2 1 0 0 1 0 2 1 2 2 0 0 2 1 1 0 0 0 2 0 1 0 0 0 0 1 1 0 0 2 2 1 0 1 1 1 1 2 2 0 0 1 0 2 1 0 0 0 1 1 0 1 2 0 1 1 1 1 1 0 0 0 0 0 0 1 2 0 1 2 0 0 0 1 0 0 2 1 0 0 2 0 1 1 0 1 0 0 0 1 2 0 1 2 2 1 0 0 2 1 0 0 1 0 0 1 0 0 0 1 1 1 1 0 0 1 2 0 0 0 0 1 1 2 0 1 1 2 0 1 1 0 1 1 0 2 2 0 0 2 2 0 0 1 0 0 0 1 1 1 0 1 1 1 1 0 0 1 0 0 0 0 1 0 0 0 0 1 0 1 1 0 2 1 2 1 0 0 1 2 0 0 0 0 0 1 2 0 2 0 1 0 0 2 0 2 1 0 0 1 0 0 2 0 1 0 0 1 1 0 0 1 1 0 2 0 0 1 0 1 1 0 0 0 2 0 0 0 1 0 0 0 0 0 2 0 2 0 0 0 0 0 0 0 2 1 0 1 0 0 0 1 0 0 1 1 2 1 2 0 1 1 0 1 1 1 0 1 1 0 1 1 0 1 1 1 2 1 2 0 1 1 2 2 0 0 0 0 0 0 1 0 0 2 2 2 1 0 0 1 1 1 1 0 1 0 0 2 2 2 2 1 2 0 0 0 1 0 0 0 1 2 0 0 2 0 0 1 0 0 0 0 0 0 1 1 0 0 0 2 2 0 0 1 0 0 0 0 0 1 1 0 0 0 0 1 0 2 0 0 0 1 1 2 2 0 1 1 2 2 2 2 1 1 1 0 2 1 1 0 0 0 0 2 1 1 0 0 2 1 0 2 0 1 2 0 0 0 1 0 0 0 0 2 1 0 0 2 2 0 0 2 1 0 0 0 2 0 0 2 0 0 2 0 0 0 1 1 0 0 0 2 1 0 0 1 0 0 0 1 1 2 0 0 0 0 2 0 1 1 1 1 0 1 1 0 0 0 0 0 0 0 0 0 1 1 1 1 0 0 1 0 2 0 1 2 0 1 0 0 0 1 0 1 0 0 0 0 0 0 1
109 1 0 1 0 0 1 2 0 0 0 0 1 1 0 0 0 1 1 1 1 0 0 2 2 1 1 0 1 2 2 0 0 0 0 0 2 1 0 0 0 1 2 2 2 1 0 0 1 2 0 0 0 1 0 1 0 0 1 1 1 2 0 2 0 1 1 1 2 0 0 0 1 0 1 1 1 2 2 0 1 2 0 1 1 0 0 0 0 2 0 0 2 0 0 0 0 0 0 0 1 0 1 0 0 0 2 0 1 1 1 2 1 2 2 2 1 0 2 0 0 0 1 1 0 0 0 0 1 0 0 0 0 0 0 0 0 0 0 0 0 0 1 0 0 1 0 0 0 0 0 0 1 0 0 0 0 0 0 0 1 1 0 2 0 1 0 0 0 0 2 2 1 1 1 2 0 0 0 0 0 0 1 1 0 1 1 1 0 0 1 2 2 0 2 0 1 0 0 1 1 0 0 1 2 0 0 0 0 0 1 1 1 0 1 1 1 0 1 0 2 2 2 2 0 0 1 0 0 2 1 1 0 0 1 0 0 2 2 0 0 1 2 2 0 2 1 0 1 1 0 0 0 1 0 1 0 0 0 0 0 0 0 0 0 0 0 0 2 1 0 2 1 1 1 0 0 1 2 1 0 0 0 2 2 1 1 1 0 2 2 2 2 0 2 0 1 1 0 2 1 0 1 1 0 0 0 2 1 0 1 2 0 2 1 1 2 0 2 2 0 2 0 1 1 0 0 2 1 0 2 2 0 1 1 0 0 1 1 2 0 2 2 1 2 1 0 1 2 0 0 1 2 1 0 0 1 0 0 2 0 0 2 0 2 0 1 2 2 0 0 2 0 0 0 0 0 1 1 0 0 2 0 0 2 1 1 0 0 1 0 0 0 0 2 0 0 2 0 0 0 1 0 1 0 1 1 1 0 0 2 0 1 1 1 2 1 1 0 0 0 0 0 0 1 2 1 0 0 0 0 0 0 1 1 0 0 2 1 0 2 0 2 0 0 1 1 1 1 0 0 0 0 1 1 0 1 2 1 1 1 2 0 0 0 2 0 2 0 2 2 2 2 2 1 0 1 0 2 2 2 2 0 0 1 0 0 1 1 0 1 1 0 2 1 1 1 0 2 0 0 0 1 1 0 0 1 0 1 1 0 1 1 0 1 0 0 2 1 1 1 1 0 1 1 0 1 0 0 2 0 1 0 1 1 0 0 0 0 2 0 0 0 1 2 1 1 2 0 0 0 0 0 0 2 0 0 1 0 0 0 0 1 1 0 1 1 0 0 0 0 2 2 0 0 1 2 1 0 1 1 0 1 1 1 1 2 1 0 0 1 1 1 0 0 0 0 1 1 0 1 1 0 0 2 2 0 0 0 1 1 0 0 0 0 0 0 0 1 0 1 2 0 1 0 1 1 2 0 0 1 0 0 0 1 2 2 0 2 0 1 0 0 0 2 0 2 1 0 0 1 2 0 1 1 0 0 0 2 0 0 0 0 0 2 2 1 1 0 0 1 0 0 1 0 0 0 1 1 1 1 2 1 0 1 1 1 0 0 2 2 0 0 0 0 0 0 2 0 2 0 2 0 1 0 0 1 1 1 1 0 0 0 2 0 0 0 1 0 0 0 0 1 0 1 2 0 0 2 0 0 0 0 0 0 0 0 0 1 1 1 1 0 1 1 0 1 0 0 0 0 0 0 0 0 1 0 0 1 0 0 0 1 1 0 1 1 1 0 2 0 1 0 0 0 1 1 1 0 2 1 0 2 0 2 1 1 1 2 2 1 0 2 1 1 0 0 1 0 1 0 1 0 0 1 1 0 0 0 2 0 0 1 1 0 1 1 0 2 2 1 2 2 2 0 0 0 1 0 0 0 2 0 0 0 1 0 1 0 0 0 0 1 1 1 1 1 1 1 1 1 1 0 0 2 0 1 2 0 0 2 0 0 0 0 0 1 1 0 1 1 0 1 0 2 2 1 0 0 2 1 2 2 1 1 1 0 2 1 1 1 0 0 1 1 0 1 0 0 1 1 1 2 0 2 0 1 0 1 2 0 0 0 0 0 2 0 1 1 0 1 0 2 1 0 2 1 1 1 0 1 1 0 1 1 0 0 0 2 1 0 0 2 0 0 2 0 0 0 0 0 1 2 0 1 0 0 2 0 2 0 1 0 0 0 1 2 0 0 0 2 0 0 0 0 1 1 0 1 0 0 1 0 1 0 0 1 0 0 0 0 0 0 0 0 0 0 0 0 0 1 1
110 0 0 0 0 0 1 1 0 0 0 1 0 1 1 1 0 1 1 1 1 1 1 2 2 1 1 0 0 1 1 1 1 1 0 1 2 1 0 0 0 0 1 1 2 1 1 0 0 2 0 0 1 1 0 2 0 0 0 0 1 1 0 1 0 0 1 1 0 0 0 1 2 1 2 2 2 1 1 0 1 2 1 1 2 0 0 0 0 2 0 0 1 1 1 1 0 2 1 1 0 0 1 0 1 1 2 0 0 2 1 1 0 1 2 2 0 0 0 0 2 0 1 1 0 1 1 2 0 1 2 2 0 0 0 0 0 1 0 1 1 0 0 0 0 2 1 0 0 0 0 1 1 2 0 0 0 1 1 1 0 0 1 2 1 2 1 0 1 2 0 1 1 0 0 1 0 0 0 0 0 0 1 1 0 1 1 2 2 1 1 2 2 1 2 0 2 0 1 0 0 0 0 1 2 0 1 1 1 0 1 1 2 1 1 0 0 0 1 1 2 1 1 2 1 0 0 0 0 0 0 0 0 0 0 0 0 2 2 0 0 0 2 1 0 2 0 0 0 0 0 0 1 0 0 1 1 0 0 0 0 0 0 0 1 0 0 1 2 1 1 1 2 2 0 1 0 1 0 0 0 1 0 1 1 0 0 2 0 2 1 0 1 0 2 1 1 0 1 1 0 0 2 0 0 0 0 2 0 0 0 0 0 1 1 0 2 0 0 0 2 0 0 1 1 0 0 1 1 1 0 0 0 2 0 0 0 2 0 0 0 1 2 1 1 0 0 0 1 1 1 0 1 0 0 1 1 0 0 1 0 0 2 0 1 1 0 2 2 0 0 2 1 1 0 0 0 2 0 0 0 2 0 1 2 1 1 0 0 1 0 0 0 0 1 1 0 1 0 0 0 0 0 0 0 1 0 2 0 0 0 1 0 0 0 2 2 0 2 0 0 0 0 1 0 1 2 0 0 0 0 0 0 0 0 0 0 0 0 0 2 1 2 0 0 2 0 0 0 0 0 0 1 1 0 0 0 2 2 0 0 1 0 0 0 1 1 1 0 1 1 1 1 1 2 0 2 0 1 0 2 0 0 1 1 0 1 0 1 0 0 1 0 1 2 0 0 0 0 2 2 1 2 1 0 0 1 1 1 0 0 2 0 1 1 1 0 2 1 1 1 1 0 1 0 1 1 0 0 1 0 1 0 1 1 0 1 1 0 1 0 0 0 1 1 2 1 2 1 1 0 1 1 0 2 0 2 0 1 1 0 1 0 0 0 0 0 1 0 2 0 0 1 0 0 1 1 1 0 2 1 0 0 0 1 0 0 1 1 0 0 0 1 1 1 0 1 0 0 0 0 2 1 0 0 1 1 0 0 0 2 0 0 0 0 0 0 0 0 2 0 2 1 1 0 0 0 1 0 0 0 0 0 0 0 1 2 0 2 0 0 1 1 2 2 0 1 1 1 1 2 2 0 1 1 0 0 1 0 1 2 0 0 2 0 0 0 0 2 1 0 1 0 0 0 0 0 0 0 0 1 1 0 0 2 2 1 0 0 1 2 0 1 0 0 0 0 2 0 1 0 1 0 0 2 0 1 1 0 0 0 0 0 2 0 1 1 1 1 1 0 0 1 0 0 2 1 0 0 0 0 1 0 1 0 2 1 0 2 2 1 2 1 2 1 1 1 1 1 0 0 1 0 0 1 1 0 0 2 2 0 0 1 1 0 0 2 2 2 2 1 1 1 0 0 0 2 2 0 2 0 0 0 0 0 1 0 2 1 2 0 1 2 1 1 0 0 1 0 2 0 1 0 1 1 2 0 0 0 1 0 0 2 0 0 0 0 0 2 1 1 2 1 2 0 0 0 2 0 0 0 2 1 0 0 1 0 0 0 0 0 0 0 0 1 0 0 0 0 0 2 2 0 0 0 0 1 0 0 0 2 0 1 0 1 1 0 0 1 0 0 0 2 0 2 2 0 1 1 2 1 1 1 0 0 0 0 1 0 2 0 0 1 0 2 0 2 0 0 0 0 1 1 0 2 1 1 0 1 1 1 0 0 0 1 1 0 1 1 0 0 1 1 0 0 1 0 1 0 1 0 2 0 1 0 0 0 0 0 1 0 0 1 2 0 1 0 0 1 0 1 0 0 1 1 0 2 2 0 2 2 0 2 0 0 2 2 0 2 2 1 2 0 0 0 1 1 1 1 0 0 0 0 0 0 1 1 1 0 0 0 1 0 0 0 0 0 1 1 0 0 1
111 0 0 0 0 0 0 2 0 1 1 1 2 2 1 1 0 1 1 1 1 1 1 2 2 0 0 0 0 2 1 0 0 0 0 0 2 2 0 0 0 1 0 0 0 1 1 0 2 0 0 0 0 0 2 1 0 1 0 2 0 0 0 1 0 2 0 1 2 1 0 2 2 0 2 2 2 1 2 0 1 1 0 2 2 1 1 1 1 2 0 1 0 2 0 0 0 2 0 1 2 0 1 0 1 1 2 1 1 1 1 2 1 1 1 1 1 0 1 0 1 0 2 2 0 0 0 1 0 2 0 1 0 0 0 0 0 0 0 0 1 0 1 0 0 2 1 1 1 1 0 0 1 0 1 0 0 1 0 0 1 1 0 2 1 1 1 0 0 1 1 1 0 2 0 1 1 0 0 0 0 0 0 2 2 1 1 1 0 0 2 2 0 0 1 0 0 0 0 0 0 0 0 1 2 0 2 0 0 0 0 2 1 0 1 1 1 2 1 0 2 1 2 2 0 0 0 0 0 2 0 0 0 0 1 0 0 2 2 1 0 0 2 2 0 2 0 0 0 0 0 0 1 0 0 1 0 0 0 0 0 0 0 0 0 0 0 0 2 2 1 0 2 2 1 0 0 2 2 2 2 0 1 2 2 1 1 1 1 2 1 2 1 1 1 1 0 0 0 2 1 0 2 0 0 0 2 2 2 0 0 2 0 0 0 0 1 1 0 0 1 2 0 2 1 0 1 1 0 1 1 1 0 0 0 0 0 1 1 1 0 0 1 0 0 0 0 0 2 2 2 0 2 1 0 0 1 1 0 1 0 0 2 0 2 1 0 2 1 1 1 1 2 2 0 0 0 0 1 0 0 1 0 0 1 0 0 0 0 1 0 1 1 0 1 1 0 0 1 1 1 2 0 1 1 0 0 1 0 0 0 0 0 0 0 1 0 0 0 0 0 1 1 0 2 1 0 0 0 0 0 0 0 2 2 0 0 1 0 0 1 1 2 0 0 1 2 0 1 0 0 1 1 2 2 1 2 2 0 2 1 1 0 0 1 2 0 0 0 0 0 1 1 1 0 1 0 0 2 0 2 2 0 1 2 1 0 2 2 0 1 2 0 1 1 0 0 0 2 0 0 0 0 0 2 2 1 0 1 1 0 1 2 2 2 0 0 2 0 2 2 0 1 2 1 0 0 0 0 1 0 1 0 0 1 0 1 0 1 2 0 0 0 0 1 1 0 1 1 1 0 0 0 0 0 2 0 0 0 0 2 0 0 2 1 0 0 1 1 0 1 1 1 0 1 0 2 1 0 2 2 0 0 1 0 0 1 1 1 1 0 0 1 0 0 0 1 0 0 0 0 2 0 1 2 2 1 0 0 0 1 1 0 0 0 0 0 0 2 0 0 2 1 1 0 1 1 0 0 0 1 0 1 0 2 1 2 0 2 0 2 0 1 1 1 0 1 1 0 1 0 1 1 1 1 1 0 1 2 0 0 0 0 1 1 1 0 1 1 0 0 0 0 0 1 0 1 0 0 0 2 0 0 1 2 2 0 0 0 1 1 1 0 0 1 0 0 1 0 0 0 0 0 0 1 0 1 1 0 0 0 0 0 0 1 0 0 2 0 0 0 0 0 1 1 2 1 0 1 0 0 0 0 0 0 0 1 0 1 1 0 1 0 1 2 0 0 0 1 0 0 0 0 0 0 2 0 0 1 0 0 0 2 2 2 0 2 1 1 2 0 0 0 1 0 0 0 1 0 1 0 0 2 0 0 2 0 2 0 2 0 2 2 1 1 0 1 1 0 1 0 0 0 0 1 1 0 0 1 1 0 0 1 0 1 1 2 1 2 2 1 1 1 2 0 0 0 1 0 0 0 1 0 1 1 1 0 0 0 0 0 0 0 0 1 0 1 0 0 0 2 2 0 0 1 0 1 0 0 0 1 0 0 0 0 0 1 1 1 0 0 0 0 2 1 1 0 1 0 1 2 1 2 0 0 0 1 1 0 1 0 0 0 0 2 1 1 0 0 0 0 1 0 0 2 2 0 1 0 1 0 0 0 0 1 1 0 1 2 1 1 0 1 1 0 2 0 2 1 1 0 1 0 2 0 0 0 1 2 1 0 0 0 2 0 0 0 0 2 0 1 0 2 0 1 0 0 1 0 1 1 0 2 0 2 0 0 0 0 1 1 0 0 0 0 0 2 0 0 1 1 0 0 0 0 0 0 0 1 0 0 0 0 0 0 0 0 1 1 0 1 0
112 1 1 0 0 1 1 2 0 0 0 0 1 1 0 0 0 2 1 2 1 1 0 1 1 2 2 0 1 1 0 1 2 2 1 1 0 2 0 0 1 0 0 0 2 0 0 0 2 0 0 0 1 0 1 1 0 0 0 0 2 2 0 1 0 0 2 1 2 0 0 2 2 1 2 2 2 0 1 1 0 2 0 2 2 0 0 0 2 2 0 0 0 1 2 2 0 1 1 0 1 0 0 0 1 1 2 0 2 2 0 0 1 2 1 1 0 0 0 0 2 0 2 2 2 2 2 1 0 0 0 0 1 0 0 0 1 0 0 0 1 0 0 0 0 0 0 0 1 1 1 1 0 0 1 0 0 0 0 1 0 0 0 1 1 1 1 0 1 1 1 1 1 0 1 1 1 0 0 0 0 0 1 2 0 1 2 1 0 0 1 1 1 1 1 0 0 0 0 1 1 1 0 0 2 0 0 0 0 0 2 0 1 0 0 1 1 0 0 0 0 1 1 1 1 0 1 0 1 1 1 1 0 0 1 0 1 2 2 0 0 1 2 2 0 2 0 0 0 0 0 0 1 0 1 1 1 0 0 0 0 0 0 0 1 0 0 0 1 0 0 2 1 1 0 0 0 0 1 0 0 1 1 2 2 1 1 2 0 2 2 0 1 0 1 0 0 0 0 0 0 0 2 0 1 1 0 2 1 0 1 2 0 1 1 1 2 0 0 0 2 1 1 1 1 0 1 2 1 1 2 1 0 1 0 0 0 1 1 0 1 2 2 1 1 0 0 0 1 0 1 0 2 1 0 0 2 0 0 1 0 0 0 0 0 1 0 1 2 0 0 2 1 1 0 0 0 1 1 1 1 1 0 0 1 1 1 0 0 2 1 1 0 1 2 0 0 1 0 1 1 1 0 2 1 0 0 1 0 0 0 0 0 0 1 2 1 1 0 1 0 1 0 1 0 1 1 0 1 0 1 0 0 0 0 1 0 1 1 0 2 1 2 0 2 1 2 0 1 0 0 1 1 2 1 1 1 2 2 1 0 0 1 0 0 1 1 0 0 0 0 0 2 0 2 0 2 0 2 1 1 2 0 1 1 1 1 1 1 0 1 1 0 1 0 0 0 0 1 0 1 1 2 2 0 0 0 0 0 1 0 1 0 1 1 0 0 2 2 2 2 0 1 2 0 1 0 1 1 0 1 0 0 0 0 0 1 1 1 0 1 2 1 1 2 1 2 2 0 0 0 0 1 0 2 0 1 1 0 0 0 0 1 1 0 1 1 2 1 0 0 1 2 0 0 2 2 0 0 2 2 0 1 1 1 1 2 2 1 0 0 1 0 0 0 0 0 1 1 0 0 2 1 1 0 0 2 0 0 2 1 0 0 0 0 0 0 0 0 0 0 0 0 0 0 0 1 0 0 0 1 0 0 0 2 2 2 0 2 0 2 0 1 1 2 0 1 2 0 0 1 2 2 0 0 1 0 0 1 1 0 0 0 1 0 1 0 1 0 0 2 0 1 0 0 0 0 0 0 0 0 0 0 0 1 1 1 0 0 2 1 0 0 0 1 0 0 1 0 0 0 0 0 1 1 0 1 1 1 0 0 0 0 2 0 2 1 1 2 2 0 0 0 1 0 1 2 0 0 0 0 1 1 0 0 0 0 0 0 0 0 1 1 1 0 2 0 0 0 0 0 0 0 0 0 1 0 0 2 0 0 0 1 1 1 1 1 2 1 2 0 0 1 0 0 0 1 0 2 0 0 2 0 1 1 1 1 1 1 1 0 1 2 1 1 0 2 1 1 2 0 1 1 0 1 0 0 0 0 1 0 0 0 1 0 1 0 2 1 1 1 1 1 2 0 1 0 1 0 0 0 2 1 0 0 2 0 0 0 0 0 0 0 0 0 0 0 1 1 1 1 1 0 0 1 1 0 0 0 0 2 0 0 0 0 0 0 1 2 0 0 0 1 1 1 2 0 1 0 2 2 2 2 1 1 1 1 2 0 1 1 0 2 1 2 0 2 0 0 0 0 1 1 0 1 2 0 1 0 0 0 0 0 0 2 1 0 0 0 0 0 0 2 2 1 1 0 0 0 0 0 2 2 2 2 0 0 1 1 0 0 0 1 1 1 1 0 0 1 0 1 0 2 1 0 0 1 2 0 0 1 1 1 0 2 0 1 0 1 0 2 0 0 0 2 0 1 0 0 0 0 0 0 2 0 1 2 1 0 1 1 0 0 0 0 0 0 1 1 0 0 0
113 1 0 0 0 0 1 1 1 0 1 1 0 1 1 1 0 1 0 2 2 0 0 2 2 0 0 0 2 2 1 1 1 2 0 1 1 1 1 0 1 0 0 0 1 1 1 0 1 1 0 0 1 2 0 1 0 0 0 0 2 2 0 1 0 1 0 0 2 0 0 0 1 0 1 2 2 2 2 0 1 2 0 1 1 0 0 0 2 2 0 1 1 0 0 1 0 0 0 0 2 0 1 0 0 0 2 2 2 0 0 2 0 1 1 1 0 0 1 0 1 1 2 2 2 2 2 1 1 1 0 0 0 0 0 0 1 0 0 0 0 0 0 0 0 0 0 0 0 0 0 1 1 0 0 0 0 2 0 0 1 2 1 1 1 1 2 0 1 2 0 0 0 1 0 0 0 0 0 0 0 0 1 1 0 1 1 0 0 0 1 2 2 2 2 0 0 0 0 0 0 0 0 0 2 0 0 0 0 0 2 0 2 0 2 1 1 0 2 0 2 2 1 1 1 0 0 0 0 1 1 1 0 0 1 0 0 2 2 0 0 0 2 2 0 2 0 0 0 0 0 0 0 0 0 2 1 0 0 1 1 1 0 0 1 0 0 1 2 1 0 1 1 1 0 0 0 1 2 2 1 0 1 1 1 1 1 2 0 2 1 2 0 0 2 2 0 0 0 0 0 0 2 0 1 0 1 1 1 0 0 2 0 1 2 1 1 1 0 0 1 1 1 2 0 0 0 2 1 0 1 0 0 2 0 0 0 1 1 0 0 1 2 2 0 0 1 0 1 0 0 0 2 1 0 0 2 2 0 0 0 0 1 0 0 1 0 1 1 1 1 1 1 0 0 0 0 0 0 0 0 1 0 0 1 0 0 1 1 0 1 2 1 0 1 1 0 1 1 1 1 2 0 0 0 0 0 1 0 0 0 0 0 0 0 2 2 0 0 0 0 1 0 2 1 1 0 0 1 0 1 0 0 0 0 0 0 0 0 0 1 0 2 0 0 2 0 0 2 0 0 1 0 2 1 0 1 2 2 2 1 2 1 1 0 1 1 1 0 1 1 1 2 0 2 0 2 0 0 0 2 1 0 0 2 0 0 2 2 0 1 2 0 2 1 1 1 1 1 0 1 1 1 0 0 0 2 1 0 0 0 1 0 1 1 0 0 2 0 1 1 1 0 2 0 1 0 0 0 2 0 0 0 0 1 0 0 0 0 2 1 1 0 2 2 1 2 0 2 2 0 0 0 0 2 0 1 2 0 2 0 0 0 0 0 0 0 2 1 0 1 1 0 0 0 0 1 2 0 0 2 0 1 1 1 1 1 2 1 0 0 1 0 0 0 1 2 1 1 0 2 1 0 0 2 2 0 0 0 0 1 0 0 0 0 0 0 0 0 0 0 0 1 1 0 0 1 0 0 0 1 0 0 0 1 0 2 0 1 1 2 0 1 1 1 0 1 1 0 1 1 1 0 0 1 0 0 0 1 0 0 0 1 0 1 1 1 1 1 0 0 1 0 1 1 0 1 0 0 0 1 0 0 0 2 2 1 1 0 0 2 1 0 1 2 0 0 1 0 0 0 0 0 0 2 0 1 1 0 0 2 0 0 1 0 1 0 2 1 1 0 0 0 0 0 0 2 0 1 0 1 1 0 0 0 0 0 0 1 2 0 1 1 1 1 0 1 0 0 0 0 0 0 0 1 1 0 0 1 0 0 0 1 1 0 1 1 1 2 1 1 0 1 1 1 1 2 2 0 2 0 0 0 0 0 2 0 2 1 2 0 1 2 1 1 0 2 1 0 2 0 2 0 0 1 0 0 1 1 0 0 0 2 0 2 2 0 0 2 2 2 1 1 1 0 0 0 2 0 0 0 2 1 0 0 1 0 1 1 0 0 0 0 0 0 0 0 0 0 0 1 1 0 0 1 0 1 0 0 0 1 0 1 0 1 1 0 0 2 0 0 0 1 1 1 2 1 2 2 2 2 2 1 0 0 0 1 2 1 1 0 0 0 1 1 0 1 0 0 0 0 2 1 1 1 1 0 1 0 0 0 0 1 1 1 1 0 0 1 1 0 0 1 1 0 2 1 1 0 0 1 1 0 2 0 0 0 1 1 0 0 0 1 2 1 0 0 1 0 0 1 0 0 2 1 0 1 1 1 0 0 2 2 0 2 0 0 0 1 1 1 0 0 0 0 1 1 1 1 1 0 0 0 0 0 0 0 1 0 0 0 1 1 0 1 0 0 0 0 0 1 1
114 1 0 0 0 0 0 1 0 1 1 1 0 0 0 0 0 2 1 2 2 1 1 2 2 0 0 0 0 1 1 2 1 2 0 0 2 2 0 0 0 0 0 1 2 2 2 0 1 1 0 0 0 0 2 2 0 0 0 2 0 1 1 2 0 1 0 0 1 0 0 1 2 0 1 1 1 1 1 0 0 2 0 1 1 0 0 0 2 2 0 1 0 2 0 1 1 1 0 1 1 0 0 0 1 1 2 1 1 1 1 2 0 1 1 1 0 0 0 0 2 0 2 2 2 2 1 0 0 0 1 1 0 0 0 0 0 0 0 0 0 0 0 0 0 0 0 0 0 0 1 1 0 0 0 0 0 0 0 1 1 0 2 2 0 1 1 0 0 0 2 2 0 2 0 0 0 0 0 0 0 0 0 2 0 0 1 0 0 0 0 0 2 1 2 0 1 0 0 0 0 0 0 1 2 0 0 1 1 0 0 2 1 0 1 1 1 0 0 0 1 1 2 1 1 1 0 1 1 1 0 0 0 0 1 0 0 2 2 0 0 0 1 0 0 0 0 0 0 0 0 0 1 1 0 2 1 0 0 0 0 0 0 0 0 0 1 0 2 0 0 1 1 1 0 2 1 1 1 1 1 1 0 2 1 0 1 2 0 2 1 2 1 0 1 1 1 0 1 2 1 1 2 0 1 0 1 2 1 0 0 1 0 2 1 0 2 1 0 0 1 2 1 1 2 0 0 2 1 1 2 2 1 0 0 0 0 1 1 0 0 0 2 0 1 0 0 0 2 2 2 0 1 1 0 1 2 1 0 2 0 0 1 0 1 0 1 2 2 0 0 2 0 0 0 0 0 0 1 0 1 1 0 1 1 1 2 1 1 0 0 0 1 0 2 1 0 0 2 2 2 1 0 0 0 0 1 1 0 0 0 0 0 0 0 1 1 1 0 1 0 1 0 0 1 2 1 0 1 1 0 1 1 1 1 1 0 0 0 0 1 0 2 0 1 2 1 0 2 0 0 2 1 2 1 1 1 2 1 1 2 2 0 0 0 1 1 0 0 0 0 1 2 0 1 1 1 0 2 1 2 2 0 0 2 0 0 1 2 0 2 2 0 1 1 1 1 0 1 0 1 1 2 2 0 1 1 2 0 0 0 2 1 1 1 1 0 1 0 1 1 1 0 0 0 0 1 1 1 0 1 0 0 0 0 0 1 1 1 1 2 2 0 0 2 2 0 2 1 1 0 1 1 0 1 1 0 1 0 0 2 0 0 1 1 0 0 2 0 2 0 1 1 0 1 0 2 1 0 2 2 0 0 1 0 0 1 1 1 1 1 0 1 0 1 2 0 0 0 0 0 2 0 0 0 2 0 0 0 0 2 2 1 2 1 2 1 0 1 0 0 1 0 0 0 0 0 0 0 0 1 0 0 0 2 1 2 1 2 0 0 2 1 1 2 0 2 0 1 1 0 2 1 1 1 1 0 1 2 0 0 0 1 0 2 2 0 2 1 1 0 1 0 1 1 0 1 0 0 0 2 0 0 0 2 2 0 0 1 2 2 0 1 1 0 0 0 1 0 0 0 0 0 0 2 0 1 1 1 1 0 0 0 1 1 1 0 1 0 0 0 0 1 0 0 2 0 0 1 0 1 1 0 1 0 1 1 0 1 2 1 1 0 0 0 0 0 0 0 0 0 0 0 0 0 0 0 1 2 1 0 0 2 1 1 0 2 2 1 2 0 1 1 0 0 0 0 1 0 1 1 0 2 0 1 0 1 1 1 1 0 1 2 2 1 1 0 0 0 0 0 1 0 0 0 1 2 0 0 0 1 1 0 0 0 0 1 1 2 1 1 1 0 2 0 0 0 2 0 1 1 2 0 1 1 1 0 1 1 0 1 1 0 0 0 0 0 1 0 0 1 1 0 0 1 1 0 1 0 0 1 0 0 0 0 0 1 1 1 1 0 0 2 0 2 2 0 1 1 2 2 2 2 0 0 0 0 1 1 2 0 0 1 0 2 0 2 0 0 0 0 2 0 0 1 2 0 1 0 0 0 0 0 0 0 1 1 1 2 1 0 1 2 1 0 0 2 1 0 0 0 1 0 1 0 0 0 1 1 1 0 0 1 1 0 0 1 0 1 0 1 1 1 1 1 0 1 0 0 0 1 1 0 0 1 1 2 0 0 0 1 0 0 0 0 1 1 1 1 1 0 0 0 0 0 0 0 0 0 0 0 0 0 0 2 0 0 0 0 0 1 2
115 1 0 0 0 1 1 1 0 0 0 1 0 0 0 0 0 1 0 1 1 1 0 1 1 0 0 0 0 1 1 0 1 1 0 1 1 2 1 1 1 0 0 1 1 1 0 0 1 0 1 0 1 1 0 0 0 1 0 0 1 2 0 2 0 1 1 1 1 0 0 1 2 1 2 2 2 1 2 1 0 2 0 1 1 0 0 1 2 2 1 1 1 2 1 1 0 0 0 0 1 0 2 0 1 1 2 1 1 1 1 2 1 1 1 1 1 1 1 0 1 0 2 2 2 2 2 0 0 0 0 0 1 0 0 0 0 0 0 0 0 0 0 0 0 1 1 0 0 0 1 1 1 1 1 1 0 0 0 0 0 0 2 1 1 1 1 1 1 2 0 0 1 2 1 1 0 0 0 1 0 0 0 1 0 0 1 1 0 0 1 1 2 1 2 0 2 0 0 0 0 1 1 0 2 0 0 1 1 0 2 1 0 0 1 0 0 1 1 0 1 1 1 2 0 0 0 0 0 1 0 0 1 1 1 1 1 2 2 0 0 0 2 2 0 1 0 0 1 1 1 2 0 1 0 1 1 0 0 0 0 0 0 0 1 1 0 1 2 2 0 1 0 0 0 0 0 1 2 1 1 0 1 2 2 0 2 1 0 2 1 1 1 0 2 1 1 1 0 0 1 0 2 0 0 0 1 2 0 0 0 0 0 1 0 0 1 0 1 1 0 2 2 0 0 0 0 1 0 0 2 1 0 0 0 0 0 2 0 1 0 1 2 1 0 0 0 0 2 2 2 0 2 0 0 0 1 2 0 0 0 0 1 0 1 2 0 2 2 0 0 2 2 2 0 0 0 0 0 0 1 1 0 1 2 1 1 0 0 1 0 1 0 0 1 1 0 1 1 1 0 2 0 2 1 0 0 1 0 0 0 0 1 1 1 1 0 1 0 1 0 2 1 2 0 0 1 0 2 0 2 1 0 0 0 1 0 1 0 0 0 2 1 1 1 2 1 0 2 0 0 0 0 2 0 0 1 2 2 0 0 1 0 0 0 0 2 1 0 1 1 1 2 1 1 0 1 0 2 1 2 1 0 0 2 0 0 1 1 0 0 1 0 1 0 0 0 0 0 1 2 0 1 1 0 0 1 0 0 1 0 1 1 1 1 1 1 2 0 1 1 1 0 2 1 1 0 1 1 1 1 0 0 0 0 0 2 1 0 0 2 2 0 1 1 0 2 1 1 1 0 0 2 0 2 0 1 0 0 2 0 0 1 2 0 0 0 2 0 1 0 0 1 0 1 0 2 0 0 2 2 0 0 0 1 0 0 0 0 0 0 1 0 0 0 0 0 0 0 0 0 1 0 1 0 2 1 0 0 1 0 0 0 1 0 1 0 0 1 0 1 2 0 0 0 2 2 0 1 1 0 0 0 0 2 0 2 0 2 0 2 0 1 2 2 0 2 2 0 0 2 2 1 1 1 1 0 0 1 0 0 0 1 1 1 1 0 1 0 0 1 0 1 0 0 0 0 0 1 0 0 2 1 1 1 1 0 0 0 2 2 0 0 0 0 0 0 2 0 2 1 0 0 0 2 0 1 2 0 0 0 0 0 0 0 1 0 1 2 2 0 0 0 0 0 1 1 0 0 0 0 1 0 1 0 1 1 0 1 2 0 2 0 0 0 1 0 1 0 0 0 0 0 0 0 2 0 0 2 0 2 2 0 1 0 1 1 2 2 2 0 0 0 0 0 0 1 1 2 0 0 1 1 0 0 1 0 2 1 2 0 1 2 0 0 0 1 1 0 1 0 2 0 0 2 0 1 0 0 1 0 0 2 0 1 1 0 1 1 1 1 1 1 2 0 0 0 2 0 0 0 2 0 0 0 2 0 0 1 0 1 1 0 0 0 0 0 1 0 0 2 1 0 1 0 0 1 0 0 0 2 0 0 0 0 1 1 1 1 2 0 0 1 1 2 1 0 2 0 1 0 0 0 0 0 0 0 2 1 1 1 0 1 0 2 0 2 0 0 1 0 0 2 1 2 0 0 1 0 0 0 0 1 1 1 1 0 1 2 1 0 0 2 1 0 1 0 1 0 0 0 0 0 2 0 0 0 0 1 0 0 0 2 0 0 0 1 0 2 0 0 0 1 1 0 0 1 1 0 1 1 0 1 0 2 1 1 0 1 1 0 0 0 0 0 0 1 0 1 0 0 1 0 0 0 1 1 1 0 0 0 1 0 0 2 0 1 0 0 0 0 0
116 1 0 0 0 1 1 2 0 0 0 1 0 2 2 2 1 0 2 0 0 0 0 2 2 0 0 0 1 1 1 1 0 2 0 0 2 1 0 0 1 1 0 0 2 0 0 0 1 1 0 0 1 0 1 1 0 0 1 1 0 1 0 2 0 1 0 1 2 1 1 0 2 0 2 2 2 1 2 0 1 1 0 1 1 0 1 0 2 2 0 1 0 0 0 1 1 0 0 0 2 0 1 1 0 0 2 1 0 2 1 1 0 0 1 1 0 0 2 0 0 0 2 2 2 2 2 1 0 1 0 0 0 0 1 0 0 0 0 2 0 0 0 0 0 1 0 0 1 0 0 0 0 0 0 0 0 1 0 0 1 1 1 2 1 2 1 0 1 0 2 0 1 2 0 1 1 2 0 1 2 0 0 1 1 1 0 2 1 0 1 1 2 2 2 1 1 0 0 0 0 0 0 0 2 0 0 0 2 0 1 0 0 0 1 2 2 0 1 1 1 0 2 2 0 0 0 0 1 1 0 0 0 0 1 0 1 2 1 1 0 1 1 1 0 1 0 0 0 0 0 0 1 0 0 0 1 0 0 0 0 0 0 0 1 0 0 0 2 2 0 1 1 1 0 0 0 1 1 0 0 0 2 2 2 0 2 0 0 1 1 1 0 0 1 1 0 0 0 1 0 0 1 1 0 0 0 2 0 0 1 1 0 1 0 0 2 1 0 0 2 2 1 2 1 0 1 1 0 1 0 0 1 2 0 0 0 2 1 0 0 0 2 0 0 0 0 0 1 1 1 1 2 2 0 0 1 1 0 2 0 0 0 0 0 1 0 2 2 0 0 2 1 1 0 0 0 2 0 1 1 0 0 1 1 1 0 0 0 0 0 1 2 0 2 0 1 1 0 0 0 0 0 1 1 1 0 0 0 0 0 2 0 0 1 2 0 1 0 0 0 1 2 0 2 2 1 0 2 2 0 0 0 2 2 0 0 0 0 0 0 1 1 0 0 1 1 0 2 0 0 1 0 1 0 0 0 2 2 1 1 2 1 1 0 1 1 2 0 1 1 2 2 0 0 0 0 0 2 0 1 2 0 1 2 1 0 1 2 1 0 2 0 2 1 0 0 0 0 1 2 0 1 1 1 1 1 0 0 1 0 1 0 0 0 1 1 2 1 0 1 2 1 2 0 1 0 1 1 1 1 0 0 1 1 1 0 1 0 0 1 2 1 1 2 1 2 1 1 1 1 0 1 0 2 1 1 0 1 0 1 1 2 2 0 2 2 1 1 0 0 1 0 0 0 0 0 2 0 0 2 0 0 0 1 1 1 1 1 1 1 0 0 0 0 1 0 0 0 0 0 2 2 0 0 1 2 0 0 1 0 0 0 0 0 0 0 0 0 1 0 1 0 0 0 1 1 0 0 0 0 0 1 1 1 0 2 1 2 0 1 0 1 2 2 0 2 1 1 1 2 2 0 0 2 0 0 0 2 0 0 0 0 1 1 1 0 0 0 0 1 0 0 0 0 1 1 2 2 2 2 1 1 0 1 2 0 0 0 2 2 0 0 0 0 0 1 1 0 1 0 1 0 0 2 0 1 1 0 0 1 0 0 1 0 1 0 1 1 1 0 0 0 0 0 0 2 2 0 1 0 2 0 0 0 0 1 0 1 1 1 1 1 1 0 1 0 0 2 1 1 2 0 0 0 2 1 0 2 2 0 0 1 0 0 1 2 2 2 2 0 0 1 0 0 0 1 0 1 1 0 1 0 1 1 1 1 2 1 2 0 1 2 2 2 0 0 1 0 1 0 2 0 0 2 1 0 0 0 0 1 1 1 1 1 2 0 1 2 1 1 1 1 1 0 0 0 1 0 0 0 2 0 1 1 2 0 1 0 1 1 1 0 0 0 0 0 1 1 1 1 1 0 0 1 0 1 0 1 1 1 0 1 0 1 0 1 0 1 0 0 0 0 2 2 1 0 0 2 2 2 2 2 0 0 0 0 2 0 2 0 0 1 0 2 1 1 0 0 0 0 2 1 0 1 1 1 0 0 1 0 0 1 1 1 1 0 1 1 0 1 0 2 2 1 2 1 2 0 0 0 2 0 2 0 0 0 0 1 1 0 0 1 1 1 1 0 0 0 0 2 0 1 1 2 0 1 2 0 2 2 0 2 0 0 2 2 0 1 1 0 1 0 0 0 0 2 0 0 0 0 0 0 2 0 1 1 1 1 0 0 0 0 0 0 0 0 0 0 1 0 0
117 0 0 0 0 0 2 1 0 0 0 1 1 0 0 0 0 1 1 1 1 1 1 1 2 0 0 0 0 2 1 0 1 1 1 1 1 1 1 1 0 1 0 0 1 0 1 0 0 1 2 0 1 0 1 1 0 1 0 1 0 1 0 2 1 0 2 2 2 0 0 2 2 0 1 2 2 1 2 0 0 1 0 1 1 0 0 1 1 1 0 0 0 1 0 0 0 0 0 0 1 0 1 0 1 1 2 0 0 2 1 2 0 1 2 2 1 0 1 0 1 0 1 1 0 0 0 0 0 0 0 0 0 0 1 0 0 0 0 2 0 0 0 0 0 0 0 0 0 1 1 1 0 0 0 0 0 0 0 0 1 1 2 2 0 2 1 0 0 1 1 1 0 2 1 1 0 0 0 0 0 0 0 2 0 0 2 0 0 0 0 0 2 0 2 0 2 0 0 0 0 0 0 1 1 0 0 1 1 0 2 1 0 0 1 0 0 1 2 1 2 1 1 1 2 0 0 0 0 1 1 1 0 0 1 0 0 2 2 0 0 1 2 2 0 2 0 0 1 1 0 0 1 0 0 0 0 0 0 0 0 0 0 0 1 0 0 1 1 0 1 0 2 2 1 1 0 0 2 0 0 0 1 2 1 0 2 1 0 2 1 2 2 0 2 0 2 2 0 2 0 0 2 0 0 1 0 2 0 1 0 1 0 1 1 0 0 0 0 0 1 2 2 2 0 0 1 0 0 1 2 1 0 2 1 0 0 2 0 1 0 1 1 2 0 0 0 0 1 1 1 0 2 0 0 0 0 0 0 1 0 0 0 0 0 0 0 2 1 1 1 1 0 0 1 1 0 2 0 0 0 1 0 1 0 0 0 0 0 1 1 2 1 0 2 0 0 0 0 1 0 2 0 2 0 0 0 0 0 0 0 0 0 0 0 1 1 0 0 1 1 1 0 0 1 1 1 0 2 1 1 0 0 0 0 1 1 1 0 0 1 0 2 0 1 2 1 0 1 0 0 1 0 0 0 0 0 2 2 0 1 0 0 0 0 2 0 1 0 1 1 1 1 1 1 1 1 0 1 0 1 2 0 1 2 2 0 2 2 0 1 2 0 2 0 0 0 1 2 0 0 0 1 1 0 0 1 1 0 1 0 2 1 2 2 0 0 2 2 2 2 0 0 1 0 2 0 1 1 1 1 0 1 0 0 0 1 0 1 1 1 1 0 2 2 2 2 2 0 1 0 0 0 0 2 0 2 0 0 0 1 0 0 0 0 0 0 1 1 0 0 0 0 0 0 0 1 2 0 2 2 0 1 1 0 0 0 1 0 0 0 2 2 0 0 0 0 0 0 0 0 2 2 0 0 1 1 0 0 1 1 0 0 0 0 0 0 0 0 0 2 2 1 0 0 2 2 2 0 0 1 0 1 0 2 1 2 1 2 0 1 2 0 1 2 0 2 0 0 1 0 1 0 0 1 0 0 0 2 0 0 0 1 0 1 1 0 1 0 0 0 0 0 0 0 0 0 0 0 0 0 0 0 0 1 1 0 1 1 1 1 0 0 1 0 0 0 2 0 1 0 2 0 1 1 1 1 1 0 0 1 0 1 0 0 0 1 0 1 1 0 1 0 0 0 0 2 0 1 0 0 0 0 1 0 1 1 0 1 1 1 1 0 0 0 1 0 0 1 0 0 0 0 0 1 2 1 0 2 0 0 0 1 2 1 0 2 1 1 2 0 0 1 2 2 2 1 1 0 2 1 0 2 1 0 0 0 1 2 2 1 0 2 2 1 1 0 1 0 1 0 2 0 0 2 1 2 1 0 1 0 0 0 1 0 1 0 2 2 1 0 1 2 2 0 0 0 2 0 0 0 2 0 0 0 1 0 1 0 0 1 1 1 1 1 1 1 1 1 0 2 2 0 0 2 0 1 0 1 1 0 1 0 0 0 0 1 0 2 0 0 0 0 2 1 1 0 1 2 2 2 2 2 0 0 0 0 0 0 2 0 0 0 0 1 0 2 0 2 1 1 0 1 1 2 1 1 0 1 1 0 0 0 0 0 1 0 1 2 1 0 1 2 1 0 1 0 1 0 0 1 1 0 1 0 1 0 0 1 0 0 0 1 1 1 1 0 1 1 0 2 0 2 0 0 0 0 2 0 2 0 2 1 0 1 1 1 1 1 1 1 0 1 1 0 0 1 1 1 0 0 0 0 1 0 1 0 1 0 0 0 1 0 0 0 0 0 1 1 0 0 2
118 0 0 0 0 1 2 2 0 2 2 0 0 2 2 2 0 1 0 1 2 0 0 2 2 0 0 0 1 1 0 1 1 2 0 1 1 1 0 0 0 1 0 1 2 0 1 0 1 1 1 0 0 0 2 2 0 1 1 0 2 2 0 1 0 1 0 0 2 1 1 1 2 0 2 2 1 1 2 0 0 1 0 2 2 0 0 1 2 2 1 1 1 2 0 0 0 2 1 1 0 0 1 0 0 0 2 1 1 1 1 2 1 1 1 1 1 0 1 0 1 0 2 2 2 2 2 1 0 1 1 1 0 0 0 0 1 0 0 0 1 0 0 0 0 2 1 0 0 0 0 0 1 0 0 0 0 0 0 1 0 0 1 2 2 2 1 0 1 0 2 0 1 2 0 1 1 1 0 1 1 0 0 2 0 0 2 0 0 0 0 0 1 0 1 0 1 0 0 0 0 0 0 1 2 0 0 0 2 0 2 0 1 0 0 0 0 0 1 0 1 1 2 2 0 0 1 1 1 0 0 0 0 0 2 0 0 2 2 0 0 0 2 2 0 2 0 0 0 0 0 0 1 0 1 1 1 1 0 1 1 1 0 0 1 0 0 1 2 1 1 2 1 1 1 1 0 1 2 1 1 0 0 2 1 1 0 2 0 2 1 1 0 1 1 1 0 1 0 2 0 2 1 1 0 0 1 2 0 0 1 2 0 2 1 2 2 0 1 1 1 1 2 2 0 0 0 2 1 1 1 1 0 0 0 0 0 1 1 1 0 1 1 1 1 0 1 1 2 0 0 1 1 0 0 1 0 1 0 2 0 0 2 0 2 0 1 2 0 2 2 0 2 2 0 0 0 0 1 0 0 2 0 1 1 1 1 0 0 1 1 2 1 0 2 0 1 0 1 1 0 1 0 2 0 0 0 0 0 0 0 0 0 0 0 1 1 0 0 0 0 2 2 0 1 1 0 0 1 1 0 0 0 0 0 1 0 0 0 0 2 0 2 0 0 1 1 0 1 0 0 1 0 1 0 0 0 2 2 1 0 1 0 0 0 2 0 0 0 0 0 0 0 2 0 1 0 0 2 1 2 1 0 1 1 0 0 0 2 0 2 1 0 2 1 0 0 0 2 0 0 0 1 0 1 1 2 0 2 0 1 1 1 0 0 1 0 2 1 1 1 1 1 1 1 0 1 0 0 1 0 0 0 0 1 0 1 1 1 2 0 1 0 1 1 2 0 1 1 1 1 0 1 0 2 0 0 0 0 2 0 0 0 2 0 0 0 2 0 2 0 1 0 0 0 0 2 2 0 1 2 0 0 2 0 0 2 2 2 1 0 2 1 0 1 0 0 0 0 0 1 2 0 1 1 2 1 0 0 1 0 0 1 1 1 1 1 0 0 0 1 1 1 1 0 0 2 1 0 0 2 0 0 0 1 1 2 1 2 0 2 1 0 1 1 0 2 1 0 0 1 2 2 2 2 0 0 1 2 0 0 0 0 1 1 1 0 1 2 2 0 2 2 0 0 1 1 0 0 0 2 0 0 0 1 1 1 2 0 1 2 2 0 0 0 0 0 2 0 1 0 1 0 1 1 1 0 1 1 1 0 0 0 2 0 0 1 1 1 1 0 0 2 0 0 2 0 0 0 0 0 1 0 0 0 1 1 0 1 1 0 1 0 0 1 0 0 0 1 0 0 0 0 0 0 1 0 0 2 1 0 0 1 2 1 0 2 2 1 2 0 0 0 0 0 1 0 0 1 1 0 1 1 1 0 1 0 2 1 2 0 0 2 1 1 0 1 1 0 1 0 2 0 0 1 1 2 0 0 1 0 0 0 0 0 1 1 0 2 2 1 2 0 2 1 0 0 1 0 1 0 1 2 1 0 2 0 1 0 0 0 1 1 1 1 1 1 0 0 0 2 2 0 0 2 0 0 0 0 0 1 0 0 0 0 1 2 1 2 1 0 0 0 2 1 1 0 2 1 2 1 1 2 1 1 1 0 2 1 1 0 0 2 0 1 0 2 0 1 1 1 0 2 0 1 2 0 0 1 2 0 0 0 0 0 2 0 2 2 2 0 2 1 1 0 1 1 2 0 0 0 2 0 1 0 0 0 1 1 0 0 0 2 1 0 0 1 0 0 0 1 1 1 2 1 0 1 1 0 1 1 0 2 0 2 0 0 1 1 1 1 0 0 0 0 0 1 1 1 0 0 0 0 1 0 1 1 0 1 0 0 0 0 1 0 0 1 0 0 0 1 1
119 1 1 0 0 0 1 1 0 0 0 1 0 0 0 0 0 0 2 0 1 1 1 1 1 1 1 0 0 1 1 2 0 0 1 1 1 0 0 0 0 2 0 1 2 0 0 0 1 0 0 0 1 0 1 1 1 0 1 0 1 2 0 2 1 1 1 0 2 1 0 1 2 2 2 2 2 2 2 0 2 2 0 1 1 0 0 0 2 2 0 1 0 1 1 2 1 1 0 1 1 0 1 0 1 0 2 0 1 1 1 1 0 2 2 2 0 0 0 0 2 1 1 1 1 1 1 0 1 0 0 0 1 0 0 0 1 0 0 1 0 0 0 0 0 1 0 0 1 1 0 1 0 1 1 0 0 1 0 1 0 0 1 1 1 2 0 0 1 1 1 0 1 0 1 1 0 1 1 0 0 1 1 2 1 2 1 1 0 0 0 2 2 1 2 1 2 0 0 0 0 0 0 0 2 0 0 0 0 0 1 1 0 0 1 0 0 0 1 1 1 0 2 2 0 0 1 0 0 0 0 0 0 1 1 0 0 2 2 0 0 0 2 1 0 1 0 0 0 0 0 0 0 1 0 2 1 1 0 1 1 1 1 1 1 0 0 0 1 0 1 0 1 0 0 0 0 2 1 1 1 0 1 1 2 1 0 1 0 1 1 1 0 0 1 1 0 0 0 1 0 0 1 1 0 1 0 2 1 0 0 2 0 2 1 1 1 1 0 0 0 1 2 2 0 0 0 1 0 0 1 0 1 0 0 0 0 1 1 0 0 0 1 1 0 0 0 0 1 1 1 1 1 0 0 1 2 0 0 0 0 0 0 1 0 0 1 2 1 1 1 1 0 0 0 0 0 1 0 0 2 1 0 1 1 0 1 0 0 0 0 2 0 0 1 1 0 1 0 0 0 0 0 2 0 0 0 0 0 0 1 1 1 1 1 2 1 0 1 1 0 1 1 2 0 0 1 0 2 1 1 0 1 1 1 2 0 1 0 0 2 1 2 0 1 1 2 1 2 0 0 1 0 2 1 0 1 1 1 1 1 2 2 2 0 0 2 1 0 0 0 1 2 1 1 0 1 1 1 0 1 1 0 1 1 1 1 1 1 0 0 1 0 1 0 0 0 1 2 0 0 0 1 1 0 0 1 0 1 1 0 1 1 0 0 2 0 1 0 1 1 1 0 2 1 1 0 1 1 0 1 0 0 0 0 1 0 1 0 0 0 1 1 0 2 0 1 2 1 1 0 1 0 0 2 0 1 1 0 0 2 0 2 2 0 2 2 2 2 0 2 0 0 0 0 0 2 2 0 1 2 0 0 0 0 0 0 1 0 0 0 1 2 0 0 0 0 0 0 0 0 1 1 0 1 2 1 0 0 1 0 0 0 0 0 0 0 0 0 0 0 0 1 1 0 0 2 1 0 0 0 0 1 0 1 1 2 1 2 0 2 0 1 1 2 0 2 1 0 0 2 1 0 2 2 0 0 0 2 0 0 0 1 0 1 2 1 2 0 0 0 0 0 0 1 0 0 0 1 0 1 1 0 1 1 1 1 0 1 1 1 1 0 0 0 0 0 1 0 1 1 0 0 0 2 0 1 0 0 2 0 0 0 2 0 1 0 2 1 1 0 0 0 0 0 1 1 1 0 0 0 2 0 0 0 1 0 0 0 2 1 2 0 1 1 0 0 0 0 0 0 0 0 0 0 0 0 0 2 1 0 0 2 2 0 0 2 1 0 2 0 0 0 1 0 0 2 1 1 1 0 1 0 0 0 2 0 1 1 1 0 1 2 2 2 0 1 0 0 0 0 0 0 0 2 2 0 0 0 2 0 0 1 1 1 2 0 2 2 2 0 2 0 1 0 0 0 1 0 0 1 2 0 0 0 2 0 1 0 0 0 0 1 0 1 0 0 1 1 0 1 1 0 0 2 0 0 2 0 0 1 0 1 0 0 1 1 0 1 1 0 0 1 1 1 1 0 0 1 2 2 2 2 0 0 0 0 1 1 0 1 0 0 0 1 0 1 0 1 2 1 0 1 0 0 2 0 0 0 0 0 0 0 0 2 1 0 0 1 1 0 0 2 1 1 0 2 2 0 0 1 1 0 1 1 0 1 2 2 0 0 0 1 1 1 1 1 1 0 0 1 0 2 1 1 0 2 2 1 0 1 1 0 0 1 1 1 2 2 1 1 0 0 0 0 0 2 2 2 0 0 0 0 1 0 0 1 1 0 1 0 0 1 0 1 0 0 1 1 0 1 1
120 0 0 0 0 0 2 1 1 1 2 1 1 1 0 0 0 1 1 1 0 1 0 2 2 0 0 0 1 1 0 2 1 1 1 2 0 1 0 0 0 2 0 0 1 0 0 0 1 2 1 0 1 1 1 2 0 0 0 0 1 1 0 2 0 1 1 2 1 1 1 1 2 0 2 2 2 1 1 0 1 2 0 1 1 0 0 0 1 1 0 1 2 0 0 0 0 0 0 0 2 0 1 0 1 1 2 0 1 1 1 1 2 2 2 2 1 0 1 0 1 0 2 2 1 1 1 1 0 1 0 0 0 0 0 0 0 0 0 1 1 0 0 0 0 1 0 0 0 0 0 0 1 0 0 0 0 0 1 1 0 0 1 2 1 2 1 1 1 2 0 0 0 1 1 2 1 1 0 1 1 0 1 2 0 1 2 1 0 0 2 2 1 1 1 0 1 0 0 1 1 0 0 0 2 0 0 0 0 0 1 1 1 0 1 1 1 1 1 0 1 1 0 0 0 0 0 0 0 1 1 1 0 0 1 0 0 2 2 0 0 0 2 1 0 1 1 0 0 0 0 0 1 1 0 2 1 0 0 0 0 0 1 1 1 0 1 0 2 1 0 0 1 1 0 1 0 1 1 1 1 0 0 2 1 0 2 0 0 2 0 1 0 0 2 1 0 1 1 1 1 0 2 0 0 0 1 2 0 0 0 1 0 1 1 1 1 0 0 0 0 2 1 1 1 0 0 1 1 1 2 1 0 2 0 0 0 2 0 2 2 1 1 1 2 0 0 0 2 2 2 0 2 1 1 0 1 0 0 1 0 0 0 1 0 2 0 0 2 0 0 2 1 1 0 0 0 0 2 0 0 1 0 0 0 0 0 1 1 0 0 0 2 0 2 0 2 1 0 1 1 2 0 1 1 0 0 0 1 0 0 2 0 0 0 1 1 1 0 0 0 1 0 1 1 1 1 0 2 1 1 1 0 0 0 0 0 0 0 0 0 2 2 0 0 2 0 0 1 0 0 1 1 2 1 0 1 1 0 1 1 1 1 1 0 1 1 1 0 0 0 1 2 0 0 2 0 0 2 0 0 2 0 2 0 0 2 1 2 0 2 2 1 1 1 0 0 0 1 1 1 1 1 1 1 2 2 0 1 1 1 0 0 2 2 0 0 1 1 2 2 0 1 2 0 1 0 0 0 1 0 1 0 2 1 0 1 0 0 1 0 1 0 1 2 2 0 0 2 2 1 0 1 0 1 1 1 0 0 0 1 0 0 2 0 1 1 1 0 0 0 1 1 0 1 0 1 1 0 2 2 0 0 2 0 1 1 2 2 0 0 0 1 0 0 0 0 0 0 0 1 1 1 0 1 2 1 0 0 2 1 0 0 0 1 1 1 0 0 0 1 1 0 0 0 1 2 1 0 0 0 0 0 0 2 1 2 2 2 0 1 0 2 2 2 0 2 1 1 1 1 2 0 0 1 0 0 1 0 1 1 0 0 0 2 2 0 0 1 1 1 1 0 0 1 1 1 1 1 1 2 0 0 1 2 2 1 0 0 2 2 0 0 0 0 0 1 2 0 2 0 2 0 1 1 0 1 2 0 0 1 0 0 1 1 0 0 1 0 0 0 0 1 0 1 1 1 0 1 0 1 1 0 0 0 1 0 0 0 0 0 0 0 1 0 0 0 0 2 1 1 2 1 0 0 2 1 0 1 0 0 0 1 2 0 0 2 0 1 1 0 0 1 0 0 0 0 2 0 2 1 1 0 0 0 2 0 0 2 2 2 0 2 2 2 0 2 1 1 1 0 0 0 0 0 1 0 0 0 1 0 0 1 0 0 1 0 1 2 2 2 1 1 1 0 0 0 0 1 0 0 1 0 0 0 1 0 0 0 0 0 0 0 0 1 0 1 1 1 1 0 0 0 0 2 0 0 0 0 0 1 0 0 0 0 1 1 1 2 0 0 0 1 1 2 1 0 1 1 2 2 2 2 0 0 0 0 1 0 2 1 0 0 1 2 0 2 0 0 0 0 1 2 0 2 0 0 0 0 1 0 0 0 0 0 2 0 1 2 1 1 0 2 1 1 1 1 1 0 0 0 1 0 1 1 0 1 0 2 0 0 0 2 2 1 2 0 0 1 0 1 0 1 1 1 0 1 1 0 0 2 0 1 0 1 1 1 0 1 0 0 0 0 0 0 1 0 1 1 0 0 0 0 0 0 0 0 1 0 1 0 0 1 0 1 0 1 0 1 0 0 1
121 1 1 0 0 0 1 1 0 0 0 1 1 2 2 2 0 2 0 1 1 0 1 1 1 1 1 0 0 1 1 1 1 2 2 2 1 1 0 0 1 1 0 1 1 0 0 0 1 2 1 0 2 1 0 1 1 1 0 0 1 2 0 2 0 2 0 0 1 0 0 2 2 1 2 1 1 1 2 1 1 2 0 1 1 0 0 0 1 1 0 0 1 2 1 2 0 2 0 2 0 0 1 0 1 1 2 0 0 2 0 1 2 2 2 2 2 0 1 0 1 0 1 1 0 0 0 0 2 0 0 0 0 0 0 0 0 0 0 0 0 0 0 1 0 0 0 1 1 1 1 1 0 0 0 0 0 2 0 0 1 2 1 2 0 1 1 0 0 0 2 1 1 2 1 1 1 1 0 1 1 0 1 1 0 1 1 2 1 0 2 2 1 1 1 0 2 1 0 2 2 0 0 0 2 1 1 1 2 0 1 1 1 0 2 1 0 0 1 0 1 1 2 1 2 1 0 0 0 0 0 0 0 2 0 0 2 2 2 0 0 0 1 0 0 0 0 0 0 0 0 0 1 0 0 0 0 1 0 1 1 1 1 1 1 0 0 0 1 1 0 0 1 1 1 1 0 2 1 1 1 1 1 1 2 1 1 2 0 2 2 2 0 1 0 1 0 2 0 1 0 0 2 0 0 0 0 2 1 0 0 1 0 2 0 0 2 0 1 1 1 1 2 2 1 0 0 0 0 0 2 2 2 2 1 0 0 2 0 0 0 0 2 1 1 0 1 1 2 1 0 0 1 1 0 1 1 0 0 2 0 0 2 0 2 0 0 1 1 1 1 1 0 0 1 1 0 1 0 0 0 1 0 1 1 1 1 0 0 0 0 1 1 2 2 0 2 0 1 2 2 2 0 1 0 0 1 0 0 0 1 0 1 1 1 1 0 1 0 0 0 0 1 0 0 0 1 0 0 0 0 0 0 0 0 0 0 0 0 0 2 1 1 1 2 2 2 0 2 0 0 1 0 0 0 0 0 1 1 0 0 0 2 2 0 0 2 2 0 1 1 2 2 0 0 2 0 1 2 1 1 2 0 0 2 1 0 1 1 0 0 1 0 1 2 2 2 1 2 0 0 0 0 0 0 0 2 0 1 1 0 1 2 0 0 2 0 2 0 0 0 2 0 1 0 1 1 0 0 2 0 1 0 1 0 0 1 0 0 1 0 0 0 1 2 0 1 1 1 1 0 0 0 0 2 0 0 1 0 0 0 0 1 1 0 1 1 2 1 1 0 1 0 0 0 0 1 1 0 2 1 0 0 0 0 0 0 1 1 0 0 0 2 0 0 0 1 1 1 0 1 1 2 1 2 2 1 0 0 1 0 0 0 0 0 0 0 0 1 1 0 2 0 0 0 0 2 1 0 0 2 0 0 0 2 0 2 1 2 0 2 0 0 2 2 0 1 1 0 2 1 1 1 1 1 1 0 0 2 1 0 0 1 0 2 2 0 0 1 1 1 1 0 0 1 1 1 0 0 0 1 0 0 1 2 2 2 1 0 1 2 0 0 0 0 0 1 2 0 0 0 1 0 0 2 0 0 1 0 0 0 0 0 0 2 1 1 1 1 1 0 0 0 0 0 0 2 0 0 0 0 0 0 0 0 2 0 0 1 1 0 1 0 0 1 0 0 0 1 0 0 1 0 0 0 2 0 0 2 0 0 0 1 0 0 1 2 2 2 1 0 1 0 0 0 0 0 2 0 2 1 0 0 0 0 1 0 1 1 2 1 1 2 2 2 0 0 1 0 1 0 1 0 0 1 0 1 0 0 0 0 0 1 1 1 2 0 0 2 2 2 1 1 2 1 0 0 0 0 1 0 0 0 1 1 1 0 0 0 0 0 0 0 1 1 1 1 1 0 0 2 1 0 0 2 0 0 1 0 0 2 0 0 0 0 1 2 0 1 0 0 0 0 2 1 1 0 2 0 2 2 2 2 0 0 0 0 1 1 1 0 0 0 2 2 1 2 0 0 0 0 2 1 0 2 1 1 0 0 0 0 0 1 2 2 0 0 2 2 0 0 2 2 1 2 1 1 2 1 0 0 0 0 2 0 0 0 1 1 0 0 0 2 2 1 0 1 0 0 0 2 0 1 2 2 0 2 0 0 0 2 0 2 0 2 1 1 0 1 1 1 1 0 0 0 0 2 2 2 1 0 0 0 1 0 0 1 1 1 0 0 0 0 1 0 0 0 0 0 0 1 1
122 1 0 0 0 0 2 1 0 2 2 0 2 2 0 0 0 0 2 0 1 0 0 2 2 0 0 0 0 2 0 0 1 1 0 1 1 2 0 0 1 1 0 0 0 0 0 0 2 0 0 0 1 0 1 1 0 0 1 1 1 2 0 2 0 2 0 2 2 0 0 0 2 0 1 2 2 2 2 0 0 2 0 0 0 0 0 0 2 2 0 0 1 2 1 2 0 0 0 0 1 0 2 0 0 0 2 0 0 2 1 2 1 1 1 1 1 0 0 0 2 0 1 1 1 1 0 2 0 1 1 1 0 1 1 0 1 0 0 0 1 0 0 1 1 2 0 0 0 0 0 1 0 0 0 1 0 0 0 0 0 0 0 1 0 0 0 1 0 2 0 1 0 2 0 1 0 1 1 0 0 1 0 2 1 1 1 1 0 0 2 2 2 0 2 0 0 0 0 1 0 0 0 0 2 0 2 1 2 0 0 1 1 0 1 1 1 0 1 0 1 1 2 1 1 1 0 0 0 2 0 0 0 1 0 0 1 2 2 1 0 1 2 0 0 1 1 0 0 0 0 0 1 1 0 1 1 0 0 0 0 0 1 1 1 0 0 1 1 0 2 0 1 1 0 0 1 2 2 1 1 0 1 2 2 0 2 1 0 2 2 2 1 0 2 1 1 1 1 2 1 0 1 1 0 0 0 2 0 0 0 2 0 2 0 0 1 0 0 0 1 2 2 1 0 0 0 2 0 1 1 0 1 0 0 0 0 1 1 0 0 0 1 1 1 0 0 1 2 1 1 0 1 0 1 1 1 1 0 1 0 0 2 0 2 0 1 2 1 1 1 1 1 0 1 1 0 0 1 0 0 1 0 2 1 0 0 1 1 1 1 2 1 0 1 1 0 0 1 1 1 1 0 1 1 1 0 1 0 0 0 1 1 1 1 2 1 1 0 0 0 1 1 1 1 0 1 1 1 0 1 0 0 1 1 1 0 1 0 1 1 2 1 1 1 2 2 0 1 0 0 1 0 1 0 0 0 2 1 0 1 2 2 2 0 0 2 1 0 0 0 1 2 0 1 0 2 0 2 2 2 1 0 2 0 0 1 2 2 0 1 2 0 2 1 1 1 1 1 1 1 1 0 0 2 2 2 0 2 0 1 1 2 0 0 2 1 2 2 1 1 2 0 2 1 1 0 0 0 0 0 0 0 0 0 0 1 1 0 1 2 1 0 1 2 1 1 0 2 2 2 0 0 0 1 1 0 0 0 1 0 0 0 2 0 0 0 1 1 0 0 0 0 0 0 0 2 2 0 0 2 0 1 1 0 0 1 1 0 0 1 0 1 0 1 0 0 0 0 0 0 1 0 1 2 2 1 0 0 1 0 0 0 0 0 0 0 0 0 0 1 1 0 0 0 0 1 2 0 0 1 0 1 0 1 1 2 1 1 1 0 0 0 0 1 0 1 1 1 2 0 1 0 0 1 0 0 0 1 0 0 0 0 0 1 2 0 1 0 0 1 0 0 0 0 1 1 0 1 0 0 2 0 0 2 2 2 0 1 2 2 0 1 0 0 0 0 2 0 1 1 1 0 1 0 0 1 2 0 1 0 0 0 2 0 0 0 1 1 1 1 0 0 1 1 2 1 0 1 0 1 2 1 0 0 0 1 0 0 1 0 0 1 2 2 0 0 0 2 1 1 1 0 0 1 1 1 0 0 0 0 1 1 2 1 0 2 1 2 1 0 1 1 1 0 1 1 1 0 2 0 0 0 0 0 2 0 2 0 2 0 2 2 1 0 1 0 1 0 1 0 2 0 0 0 0 1 0 0 1 0 0 1 0 1 1 2 1 2 1 1 1 1 2 0 0 0 2 0 0 0 2 2 0 0 2 0 1 1 0 0 0 0 0 1 1 1 0 0 0 1 1 0 0 2 0 1 0 0 0 2 0 1 0 1 1 1 1 1 1 0 0 0 2 0 0 0 2 1 1 1 0 1 0 0 0 1 2 0 0 0 0 0 0 2 0 2 0 0 0 0 2 2 0 2 0 2 1 0 0 0 0 0 0 2 2 0 0 0 0 0 0 2 2 0 2 0 2 0 0 0 2 0 1 1 0 1 0 2 1 0 0 1 2 1 1 0 1 0 0 1 0 1 0 0 0 1 2 0 1 2 0 1 0 1 1 1 0 2 2 1 2 0 0 0 0 2 1 1 0 0 0 0 2 0 0 1 0 0 0 0 0 0 0 1 0 0 0 0 0 0 1
123 0 0 0 0 0 1 1 1 1 2 0 0 1 1 1 0 1 0 2 2 0 0 1 1 1 1 0 1 2 1 2 1 1 0 1 1 0 0 0 0 2 0 0 0 0 1 0 2 1 0 0 0 0 1 1 0 0 1 1 0 1 0 0 0 0 1 0 1 0 0 0 2 1 2 2 2 1 2 0 1 1 0 2 2 0 0 0 2 2 0 0 0 2 1 1 0 0 0 0 2 0 1 0 0 0 2 0 0 2 1 2 0 1 1 1 0 0 0 0 2 0 2 2 1 0 1 0 0 0 0 0 0 0 0 0 0 0 1 0 1 0 1 0 0 0 0 0 0 0 0 0 1 0 0 0 0 0 0 1 1 0 1 0 0 2 1 0 0 0 2 1 0 2 0 0 0 1 0 1 1 1 0 2 0 0 2 1 0 0 1 2 1 1 1 0 1 0 0 0 0 1 0 0 2 0 1 1 2 0 1 1 1 0 0 1 1 1 1 0 1 1 1 1 1 0 0 0 0 1 0 0 0 0 1 0 0 2 2 1 0 1 2 2 0 2 0 0 1 1 0 0 1 0 0 0 2 0 0 0 0 0 0 0 1 0 0 0 2 0 1 0 1 1 0 1 0 0 1 0 0 0 1 2 2 0 2 1 1 2 1 2 2 0 2 0 2 0 0 0 0 0 2 0 1 1 0 1 1 1 0 2 0 0 1 0 2 0 0 0 1 1 2 0 0 0 0 1 1 2 2 2 2 0 0 0 0 2 0 1 1 1 2 1 1 0 0 0 2 2 2 0 1 0 1 1 1 1 0 1 1 1 1 0 0 1 0 2 1 1 1 1 0 0 0 0 0 1 0 1 2 1 0 2 2 1 1 0 0 0 0 0 0 0 2 0 0 0 2 1 1 1 0 1 1 0 1 1 1 0 0 1 1 1 1 2 0 0 0 0 0 1 0 1 0 1 2 0 1 0 1 0 0 1 1 0 0 0 0 0 0 2 1 1 0 2 1 0 2 0 0 2 1 2 1 0 1 1 1 1 2 2 0 0 0 1 1 0 0 0 0 0 1 1 2 0 2 0 2 1 1 0 0 1 1 1 1 1 2 0 2 1 0 1 1 1 1 0 0 1 2 1 1 1 0 0 1 1 0 1 0 1 0 2 2 0 0 2 0 1 1 1 2 1 1 0 1 1 1 1 1 1 0 0 0 0 2 1 1 0 1 2 0 2 2 2 0 2 0 1 0 0 0 0 0 2 0 1 0 1 0 0 1 0 0 0 0 2 2 0 0 0 1 0 0 1 1 0 0 2 1 0 0 1 1 1 1 1 0 0 0 1 2 0 0 0 0 1 1 0 1 1 1 1 2 2 1 0 0 1 1 0 1 1 1 1 1 0 0 0 1 0 1 1 0 0 1 0 0 0 1 0 1 0 1 0 2 2 2 0 2 1 0 1 2 0 2 1 1 2 2 1 0 1 1 0 0 1 1 1 0 1 1 2 0 0 0 1 0 0 2 0 0 1 1 0 1 1 1 1 2 0 1 1 1 2 0 1 0 1 1 0 0 0 1 0 0 2 0 2 1 1 0 1 0 0 1 2 0 0 0 0 0 2 0 0 1 2 0 0 2 0 0 0 0 0 2 0 1 0 1 1 0 0 0 0 0 0 0 1 0 0 1 0 2 0 0 1 0 0 0 0 0 0 0 1 0 0 2 0 1 1 1 1 0 1 2 2 2 2 1 0 0 0 0 0 0 0 1 0 0 1 1 1 2 0 2 1 1 2 1 1 2 1 1 0 0 0 0 2 0 2 0 0 1 1 1 1 0 1 0 0 1 1 1 2 0 0 2 2 2 2 1 2 0 0 0 1 0 0 0 1 1 0 0 2 1 1 0 0 1 1 0 0 1 1 1 0 0 0 2 2 0 0 1 0 0 0 1 1 0 0 2 0 2 0 1 0 1 1 0 0 0 2 2 2 0 1 2 2 2 2 2 0 0 0 2 1 1 1 0 0 1 0 2 0 2 0 0 1 0 0 1 0 2 1 1 1 0 0 0 0 0 0 1 1 0 2 2 0 1 1 2 2 0 2 2 0 0 0 0 2 0 0 0 0 0 0 0 1 1 0 1 1 0 0 1 1 0 0 1 0 1 2 1 0 1 0 0 0 2 0 1 0 2 1 2 0 1 1 0 0 0 0 0 1 1 0 0 0 0 0 0 2 0 0 0 1 1 0 0 1 0 0 0 1 0 0 0 0 2 2
124 1 0 0 0 0 1 1 0 1 1 1 1 1 0 0 0 1 0 2 2 0 0 2 2 0 0 0 0 2 1 1 1 1 1 1 2 1 1 1 0 1 0 1 2 1 0 0 0 1 1 0 0 1 1 2 0 1 0 1 1 2 0 0 0 0 2 0 1 1 0 0 2 0 2 2 2 0 2 1 0 1 1 0 1 0 0 0 1 1 0 1 0 1 0 1 0 1 0 1 1 0 0 0 2 2 2 0 0 2 0 1 0 0 1 1 0 0 0 0 2 0 1 1 1 1 1 1 1 1 0 0 0 0 1 1 0 0 0 0 0 0 0 0 0 0 0 0 0 0 0 0 0 0 0 2 0 1 0 0 1 0 1 2 1 2 1 0 1 1 1 1 1 2 0 1 1 1 1 0 0 1 0 1 0 0 1 1 1 0 2 2 1 0 1 1 2 0 0 1 1 1 0 0 2 0 2 1 0 0 1 2 0 0 0 0 1 0 1 0 0 1 0 1 1 0 0 0 0 0 0 0 0 0 0 0 1 2 2 1 0 1 2 2 0 2 1 0 0 0 0 0 1 1 0 1 1 1 0 0 0 0 0 0 0 0 1 0 2 1 1 0 1 1 0 1 0 1 1 1 1 0 1 1 2 0 2 1 0 2 0 1 1 1 1 0 1 1 1 2 0 0 2 0 0 0 1 2 0 0 0 1 0 1 0 0 1 0 0 0 0 1 0 0 2 0 0 1 1 2 2 2 1 2 0 0 0 1 1 0 0 0 1 1 0 0 1 0 1 1 1 1 2 1 1 0 1 2 0 2 0 0 1 1 1 0 1 2 1 1 1 1 1 1 0 0 0 0 1 0 2 0 0 1 2 1 2 0 0 0 0 1 1 1 1 1 0 1 0 0 0 1 0 1 0 0 1 1 0 0 0 0 0 0 0 1 0 0 0 0 0 1 0 0 1 2 0 0 0 0 0 0 0 0 0 0 0 0 0 0 2 0 1 1 0 0 2 0 1 1 0 0 1 1 1 1 1 1 1 1 1 1 1 1 0 0 2 0 0 0 0 1 2 0 1 1 1 0 1 0 1 1 0 0 2 0 0 0 1 1 1 0 0 2 0 0 0 1 1 0 1 1 1 0 0 0 2 0 1 0 0 2 0 2 1 2 1 2 1 2 2 0 0 2 0 1 0 0 0 2 0 2 0 1 1 0 1 0 1 1 0 0 0 1 1 1 1 1 1 2 1 0 1 0 2 1 0 0 1 0 0 0 1 1 0 1 1 2 0 2 0 1 1 0 0 1 1 2 0 2 2 0 0 0 1 0 0 1 1 0 0 1 0 0 1 1 0 0 1 0 1 2 1 0 0 1 2 0 0 2 1 0 0 2 1 2 2 0 2 0 0 2 0 0 0 0 2 0 0 0 0 0 0 0 1 1 2 0 2 0 1 0 0 1 1 0 2 2 0 1 0 2 1 0 0 1 0 0 2 0 0 0 0 1 1 1 0 1 0 0 2 0 0 0 1 1 1 1 1 1 2 1 0 1 2 2 0 0 1 1 2 1 1 0 1 0 0 1 0 1 0 1 0 0 0 0 2 2 0 0 1 0 0 2 0 0 0 0 1 1 0 0 0 0 1 0 2 0 2 0 0 0 0 0 0 1 0 0 0 1 0 0 0 0 1 0 0 1 0 0 0 0 0 0 1 2 0 0 2 1 0 0 1 2 0 0 2 2 2 1 0 0 1 1 0 0 1 1 1 1 0 2 1 0 0 2 0 1 1 2 1 1 2 2 1 1 0 0 0 2 0 1 0 1 1 0 1 1 0 1 0 0 1 0 1 2 1 1 2 1 1 0 1 1 0 0 0 2 0 0 1 2 0 0 0 1 0 0 0 0 0 0 1 1 1 1 1 0 0 0 2 2 0 0 2 0 0 0 0 0 2 0 0 0 0 2 1 1 2 1 1 0 1 1 1 0 0 2 1 1 1 0 0 0 0 0 0 1 0 1 1 0 0 0 2 0 2 0 0 1 1 1 1 1 2 1 0 0 1 1 1 0 2 2 2 0 0 1 2 1 1 0 2 2 0 0 2 2 1 1 0 2 0 0 0 0 0 1 1 0 0 0 1 2 0 1 0 1 1 1 1 0 2 0 0 0 1 2 0 1 2 0 1 0 2 0 0 0 0 0 1 0 0 0 0 2 0 2 2 0 0 0 0 0 0 0 0 1 0 1 1 0 0 0 1 0 0 0 0 0 0 0
125 1 0 0 0 0 2 2 0 0 0 0 1 1 0 0 0 2 1 1 1 1 1 0 1 1 1 0 0 2 2 1 1 1 0 0 2 0 0 0 1 1 2 2 2 0 1 0 0 2 0 0 0 1 0 1 0 0 0 1 1 1 1 1 0 0 1 1 2 0 0 2 2 0 1 2 2 0 2 1 0 1 0 2 2 0 0 1 2 2 1 2 0 2 1 2 0 2 0 2 1 0 0 1 1 1 2 0 0 2 1 2 0 2 2 2 1 0 1 0 1 1 2 2 2 2 2 0 1 0 1 1 1 0 0 0 0 1 0 1 2 0 0 0 0 1 0 1 1 1 1 1 0 0 1 0 0 1 0 0 0 0 2 2 1 2 1 0 1 2 1 2 1 2 1 1 0 0 0 0 0 0 0 2 0 0 2 0 0 0 1 1 2 0 2 0 1 0 0 2 2 0 0 0 2 0 2 0 0 0 2 0 2 0 2 1 1 0 1 1 1 1 2 2 0 0 0 1 0 1 0 0 0 0 1 0 0 2 2 0 0 0 2 1 0 1 0 0 0 0 0 0 1 0 0 0 2 0 0 0 0 0 0 0 1 1 0 2 1 1 1 0 0 0 1 2 0 0 1 0 0 0 2 2 1 0 2 0 1 2 0 1 1 1 1 1 1 1 1 1 0 0 2 0 0 0 0 2 0 0 1 2 0 0 1 1 2 0 1 1 0 2 2 2 1 0 0 2 1 2 2 1 0 1 0 0 0 1 1 2 0 0 2 0 0 0 1 0 2 1 1 0 2 0 1 0 1 0 0 1 0 0 1 0 0 0 1 2 2 0 0 2 0 0 0 0 0 0 1 0 0 1 0 0 1 0 0 0 0 1 0 0 2 0 2 0 2 0 1 1 1 1 0 1 1 0 0 0 0 0 0 1 0 0 0 0 0 0 0 0 1 1 0 1 0 0 0 0 0 0 0 0 1 1 1 1 0 2 0 1 1 1 1 1 1 2 1 0 0 0 0 0 0 0 0 0 0 1 0 1 1 1 2 2 0 0 2 0 0 0 0 0 2 0 1 0 0 0 2 0 0 0 1 2 2 1 0 0 0 0 0 0 0 1 1 0 0 1 2 0 0 0 1 1 1 1 1 0 1 1 0 2 1 1 1 0 0 2 1 1 1 0 1 1 0 1 1 0 0 1 0 0 0 0 2 0 2 1 2 1 1 1 0 0 1 1 1 0 2 2 0 0 1 1 2 0 0 0 2 0 0 2 0 1 0 0 0 1 0 0 0 1 0 0 0 0 1 1 0 1 1 0 0 1 0 0 0 1 0 0 0 2 0 0 0 1 0 0 0 0 0 2 1 0 1 1 1 0 0 1 1 1 0 0 0 0 0 0 0 1 0 1 1 1 0 0 0 1 0 0 2 0 0 0 1 0 2 0 1 1 1 0 0 1 1 0 2 2 0 2 1 1 0 0 1 0 0 0 2 0 0 0 1 0 2 2 1 1 1 0 1 1 1 0 0 0 0 0 1 0 1 0 0 2 2 2 1 1 0 0 1 2 1 0 0 0 0 1 0 1 1 1 0 0 1 0 1 2 0 0 0 0 0 2 0 2 1 1 0 0 0 0 0 0 1 2 0 0 0 0 0 0 0 0 0 0 1 0 1 1 1 1 0 0 0 0 0 0 0 0 0 0 0 0 1 1 1 0 2 0 0 0 2 1 0 0 2 0 1 1 1 0 1 1 0 0 1 2 0 2 1 0 1 1 1 1 1 2 1 2 0 1 1 2 2 0 0 1 0 1 0 1 0 0 2 2 2 1 0 0 1 1 1 1 0 1 0 1 2 1 1 2 1 1 0 0 0 1 1 1 0 1 0 0 0 1 0 1 1 0 0 1 1 1 1 1 1 1 0 0 2 1 0 0 2 0 0 0 0 0 1 0 0 0 1 0 1 0 2 0 0 0 1 1 2 1 0 1 1 1 1 1 2 0 0 0 0 1 1 1 0 0 0 1 1 0 1 0 0 1 0 1 1 0 2 2 1 0 1 1 0 0 0 0 0 2 0 2 2 0 1 1 0 1 0 0 1 2 0 0 1 1 0 2 0 0 1 1 1 0 0 0 2 1 0 0 1 0 1 0 1 1 1 0 1 0 1 2 0 2 1 0 1 0 2 0 0 1 1 0 0 0 0 0 1 0 2 2 1 0 0 0 0 1 0 1 1 1 0 1 0 0 0 1 0 0 0 0 0 0 1 2
126 1 1 0 0 0 1 2 1 1 2 0 0 0 0 0 0 1 2 0 1 0 0 2 2 0 0 0 0 2 2 0 2 2 2 1 1 2 0 0 2 0 0 0 1 0 1 0 0 1 0 0 1 1 1 2 0 0 0 1 0 1 0 1 0 2 0 1 1 0 0 2 2 0 2 2 2 2 2 0 1 2 0 1 1 0 0 0 1 1 0 0 0 1 1 2 1 1 1 0 1 0 2 0 0 0 2 1 1 1 1 2 1 2 1 1 0 0 0 0 2 0 1 1 0 0 0 1 0 1 0 0 1 0 0 0 1 0 0 1 0 0 0 0 0 1 1 0 0 0 0 0 0 0 0 0 0 2 0 1 2 1 1 1 1 2 0 0 1 1 1 1 1 1 0 1 1 2 0 1 2 0 0 2 0 0 2 2 1 1 0 2 2 0 2 0 1 1 0 0 0 1 0 0 2 0 2 0 1 0 0 2 2 0 1 0 1 2 2 0 2 2 1 1 1 0 1 1 1 2 1 1 0 0 1 0 0 2 2 0 0 0 1 1 0 1 0 0 0 0 0 0 2 0 0 2 1 1 0 1 1 1 0 0 0 0 1 0 2 1 1 1 1 2 0 2 1 0 1 0 0 1 0 0 2 2 0 2 0 2 1 0 0 0 1 1 0 0 1 2 1 1 1 1 1 0 0 2 0 0 0 0 0 2 1 1 1 0 1 1 1 2 1 0 1 0 0 2 0 2 2 1 0 2 0 1 0 2 0 1 0 0 2 2 0 0 1 0 1 1 1 0 1 1 0 1 1 0 0 2 0 0 0 0 0 0 0 2 1 1 1 1 0 0 0 0 0 0 1 0 1 1 0 1 0 1 1 0 0 0 0 0 0 0 2 0 0 0 1 1 1 1 0 1 0 0 0 1 1 0 0 2 1 1 1 2 0 0 1 0 0 0 1 0 0 2 2 0 1 1 0 0 1 1 1 2 0 0 0 0 1 1 1 1 0 2 1 0 1 1 0 0 2 2 2 2 2 2 1 1 2 2 1 0 0 1 1 1 0 0 0 1 1 1 0 1 1 0 1 0 1 2 0 1 1 0 1 0 1 0 1 0 0 0 1 0 0 0 1 1 1 1 2 0 0 0 2 1 0 1 0 1 1 0 1 0 0 2 1 2 2 0 0 2 1 1 0 2 2 0 2 0 0 1 0 0 1 2 0 1 0 1 0 0 2 2 1 2 0 0 0 0 0 0 2 0 1 1 0 0 1 1 0 1 0 0 0 2 2 0 1 1 1 0 0 1 1 2 0 1 2 0 0 0 0 0 0 1 0 0 0 2 1 0 0 0 0 0 0 0 0 2 0 1 2 2 1 0 0 0 0 0 1 1 1 1 1 0 0 0 0 0 0 0 0 1 2 1 0 0 1 0 0 0 2 0 2 1 2 0 0 1 0 1 1 0 2 1 1 1 1 1 1 1 2 0 0 0 0 0 0 0 0 1 1 1 0 1 1 1 1 1 0 0 2 0 0 0 1 0 0 2 0 1 1 1 1 1 1 1 2 0 0 0 1 0 0 1 0 1 1 0 0 0 2 0 1 2 0 0 0 0 0 1 1 0 0 0 1 1 0 0 0 0 1 2 0 0 0 0 0 0 0 0 1 0 2 0 1 2 1 1 0 0 1 0 0 0 1 0 0 1 0 0 0 0 0 0 2 2 0 0 2 1 0 0 2 1 0 2 0 0 0 0 0 0 1 2 0 2 0 1 0 0 0 1 0 2 0 2 0 2 2 1 1 0 0 1 1 2 0 1 0 0 1 1 1 0 0 1 0 0 2 0 2 2 0 1 2 2 2 2 1 2 0 0 0 1 1 0 0 2 1 0 0 1 0 1 0 0 0 1 0 0 0 0 0 0 0 0 1 1 0 0 2 0 0 0 0 0 2 0 0 0 0 0 1 0 2 0 0 0 0 2 0 2 0 1 1 2 2 2 0 0 0 0 0 1 0 2 0 0 1 0 1 0 2 0 0 0 0 2 0 0 1 2 0 0 1 2 1 0 0 0 0 1 0 0 2 2 0 0 1 0 1 1 1 1 0 0 0 2 1 1 1 0 0 0 1 2 1 1 1 2 0 0 0 0 2 0 2 0 1 1 2 0 2 2 1 1 1 1 1 0 1 1 1 0 1 1 0 1 1 0 2 0 2 1 2 0 0 1 0 0 0 0 0 0 0 0 0 0 0 0 0 0 1 1 1 0 1 1
127 1 0 0 0 0 1 2 1 1 2 0 0 0 0 0 0 1 0 2 1 1 0 1 1 0 0 0 1 1 0 1 1 2 0 0 2 1 0 0 1 1 0 1 1 0 0 0 2 0 0 0 1 1 0 0 0 0 0 1 1 1 0 2 0 2 0 1 2 0 0 1 2 0 2 2 2 1 1 0 1 2 0 0 0 0 0 1 2 2 1 2 0 1 1 1 0 0 0 0 1 0 0 0 2 2 2 2 2 0 0 2 1 2 2 2 1 1 1 0 1 0 2 2 1 1 1 1 0 0 0 0 0 0 0 0 0 0 0 2 0 0 0 0 0 1 0 0 0 0 0 1 0 0 1 0 0 1 0 0 1 1 2 2 0 1 1 0 1 1 0 0 0 0 0 2 2 1 0 1 1 1 0 1 0 0 1 1 0 0 1 2 2 0 2 0 2 0 0 0 0 0 0 0 2 0 0 1 2 0 2 1 0 0 1 0 1 0 0 0 1 1 2 2 0 0 2 0 0 0 1 1 0 1 0 1 0 2 1 1 0 1 2 1 0 1 0 0 0 0 0 0 1 0 1 2 2 0 1 0 0 0 0 0 1 0 0 0 2 1 0 0 1 1 0 0 0 0 1 0 0 1 0 1 1 1 2 2 0 1 0 1 1 0 1 1 1 2 0 2 0 0 2 0 1 0 1 2 0 0 1 1 0 1 1 0 2 0 0 0 0 2 1 2 1 0 0 2 0 1 1 1 0 1 0 0 0 0 2 2 0 2 2 1 0 0 0 0 1 1 1 0 1 0 1 1 1 1 0 0 0 0 1 1 0 0 1 2 2 0 0 2 1 1 1 1 0 0 1 0 0 1 0 1 0 0 1 0 0 0 0 1 2 0 2 0 1 0 1 1 1 1 0 2 2 0 0 1 1 0 1 1 0 0 0 1 0 0 0 0 1 1 0 1 2 2 1 0 0 0 0 0 0 0 0 1 0 0 0 0 1 1 1 1 0 1 1 1 2 0 0 1 1 2 2 1 2 1 1 1 0 0 0 0 0 2 0 0 0 0 0 0 0 2 0 2 1 0 2 1 2 2 0 0 1 0 0 2 2 0 2 2 1 1 0 0 0 0 1 1 1 1 0 0 2 2 2 1 0 1 0 2 0 2 2 0 0 2 0 1 1 0 1 2 0 1 0 0 0 2 0 2 0 1 0 0 1 1 0 1 0 1 0 1 2 1 2 2 0 0 0 0 0 0 2 0 1 0 0 0 1 0 1 2 0 1 1 2 2 0 1 2 0 0 0 0 1 1 0 2 2 0 1 1 1 1 2 0 0 0 0 0 0 0 0 1 1 1 1 0 1 0 0 0 2 2 2 0 0 0 0 0 0 1 0 0 0 0 0 0 1 1 0 0 0 1 2 1 0 0 0 0 0 0 1 1 1 1 2 0 1 0 0 0 2 0 2 0 0 0 0 1 1 0 1 0 0 0 2 0 0 0 0 0 2 2 0 0 1 0 1 0 1 0 1 0 0 1 0 1 0 0 0 1 1 1 2 1 0 0 0 0 0 0 0 0 0 2 0 0 0 1 0 0 1 0 1 1 0 1 1 0 0 2 0 0 0 1 1 1 0 0 0 0 0 1 1 0 0 0 0 0 0 0 0 0 0 0 1 2 0 2 0 0 0 0 0 1 0 0 0 0 0 1 0 1 1 0 1 1 0 0 2 1 0 0 2 1 1 2 0 0 0 0 0 0 2 0 0 1 0 1 2 0 0 0 0 2 1 2 0 1 2 2 1 1 0 1 0 2 0 1 0 0 1 0 1 0 0 1 1 1 0 2 0 2 0 1 2 2 2 2 0 2 0 0 0 1 0 0 0 2 1 1 1 2 0 0 0 0 0 0 1 1 1 1 1 1 1 0 2 2 0 0 2 0 0 2 0 0 2 0 0 0 0 1 0 1 1 2 0 0 2 1 2 2 0 0 0 1 1 1 2 1 1 1 0 1 1 1 0 1 0 1 2 0 2 0 0 0 0 1 0 1 2 1 0 0 1 1 1 0 0 0 2 0 0 0 1 1 0 0 2 2 2 1 2 2 0 0 0 2 0 1 1 0 1 0 1 0 1 1 1 0 0 0 0 0 0 0 1 1 2 2 0 0 2 2 0 2 0 2 0 0 2 0 1 1 2 1 0 0 0 0 0 1 1 0 0 1 0 0 0 1 0 0 0 2 0 1 1 1 1 0 1 0 1 0 1 0 1 1
128 1 0 0 0 0 0 2 0 2 2 0 0 0 0 0 0 2 0 2 2 0 0 1 1 0 0 0 1 1 1 1 0 1 2 1 1 1 0 0 1 1 1 1 1 1 0 0 0 2 0 0 0 0 1 2 0 1 0 1 1 2 1 2 0 1 1 0 2 1 0 1 0 0 0 2 2 1 1 0 1 2 0 1 1 0 1 0 1 1 0 1 0 2 0 0 0 1 0 0 2 0 0 1 1 1 2 0 0 2 1 2 1 2 2 2 2 0 0 0 2 0 1 1 1 1 1 1 0 0 0 0 0 0 0 0 0 0 0 2 0 0 0 0 0 2 2 0 1 1 1 2 0 0 0 0 0 0 0 0 0 0 2 2 2 2 1 0 1 2 0 0 1 1 0 1 0 1 0 1 1 0 1 1 0 1 1 2 1 0 1 1 1 1 1 0 0 0 0 0 0 1 0 0 2 0 1 1 2 1 2 0 2 0 2 0 0 0 0 0 0 0 1 2 0 0 0 2 1 0 0 0 0 0 2 0 0 2 2 0 0 0 2 1 0 2 0 0 0 0 0 0 1 0 0 2 1 0 0 1 1 1 1 0 1 0 0 0 2 2 0 0 2 2 0 0 0 1 1 1 1 0 0 1 1 1 0 0 0 1 0 1 1 1 1 0 1 0 0 1 0 0 2 0 0 0 1 2 0 0 0 1 0 2 0 0 2 1 1 1 1 2 1 2 1 0 1 1 0 0 1 0 0 1 0 0 0 2 0 0 0 0 2 0 0 0 0 0 2 1 1 0 1 0 0 1 1 1 0 0 0 0 0 0 0 0 0 2 2 0 0 2 0 0 1 0 0 0 0 0 0 0 1 1 1 0 0 0 0 1 1 0 1 0 1 1 1 0 1 1 1 1 0 1 1 0 1 1 0 0 0 0 0 0 0 2 1 0 0 1 0 1 1 1 0 0 2 0 1 0 1 0 0 0 0 1 0 1 0 0 2 0 1 1 2 2 2 0 0 0 0 1 0 1 1 0 1 2 2 1 1 2 0 0 0 2 0 1 0 0 1 1 2 0 2 0 2 0 1 0 0 2 0 0 2 1 0 2 2 0 2 2 0 2 0 1 1 0 1 1 1 1 0 0 1 1 2 0 0 1 0 2 0 2 2 0 0 2 2 1 1 2 0 1 0 1 1 0 0 2 0 2 0 0 1 0 0 1 1 1 0 2 0 1 2 1 1 1 1 1 0 0 0 0 1 2 0 1 1 0 0 1 1 2 0 1 0 1 1 0 1 0 0 0 0 1 1 2 0 0 2 0 0 0 0 0 0 1 1 1 0 0 1 0 0 0 0 0 0 0 0 2 0 0 2 2 1 0 0 0 0 0 0 0 0 0 0 0 1 0 1 1 0 0 0 0 0 2 0 0 1 0 0 0 0 0 2 0 1 1 0 0 1 2 2 0 2 1 0 1 1 1 0 1 2 0 0 0 1 0 0 0 0 0 2 2 0 0 2 1 0 2 1 0 0 0 2 0 0 0 2 0 1 0 1 1 1 1 0 1 2 1 0 0 0 0 0 1 0 1 0 1 0 0 2 0 1 1 0 0 1 1 0 2 0 1 0 1 1 1 0 0 1 0 1 1 1 1 1 0 0 1 0 0 0 0 0 0 2 2 0 2 0 0 0 0 0 1 1 1 1 1 0 0 0 0 0 0 2 2 0 0 2 2 2 0 2 2 1 2 0 1 2 0 0 0 1 1 0 1 0 1 0 1 2 0 2 2 0 2 0 2 2 2 1 0 0 1 0 1 0 1 0 0 0 2 2 0 0 1 0 0 1 0 1 1 1 1 2 1 1 2 0 2 0 0 0 1 0 1 0 1 1 0 0 1 0 0 0 0 0 0 1 1 1 1 1 0 0 0 2 2 0 0 1 1 0 0 0 0 1 0 1 0 1 1 0 0 1 1 0 0 0 2 1 1 0 1 1 2 2 2 0 0 0 0 0 1 0 2 0 0 0 0 2 0 2 0 1 0 0 0 1 0 2 2 0 1 1 2 1 0 0 0 0 1 0 1 2 1 0 1 2 1 0 0 0 0 0 0 0 1 0 2 0 0 0 0 1 0 0 0 2 2 2 0 0 1 0 0 1 0 1 0 0 0 1 1 1 0 1 1 0 0 1 1 1 0 1 1 2 0 1 1 0 1 1 1 2 0 0 1 0 2 0 0 0 0 0 0 0 0 0 2 1 0 0 0 0 0 0 1
129 1 0 0 0 0 1 2 0 1 1 1 0 0 0 0 0 1 1 1 1 0 0 2 2 1 1 1 1 2 1 0 0 1 1 0 2 2 1 1 1 0 1 1 1 1 1 0 0 0 0 0 1 0 1 1 0 1 0 0 0 0 0 1 0 1 1 1 0 0 0 1 1 0 1 2 2 1 1 0 1 2 0 0 1 0 0 0 2 2 0 2 1 2 1 1 0 0 1 0 2 0 0 0 1 1 2 0 0 2 2 2 0 2 2 2 0 0 0 0 2 1 1 0 0 0 0 0 1 0 1 1 0 0 0 0 0 1 1 1 1 0 0 0 0 2 0 0 1 1 0 1 0 0 1 0 0 1 0 0 0 0 1 2 1 2 2 0 0 2 1 0 0 1 0 0 0 2 0 2 2 0 0 2 0 0 2 1 1 1 0 2 2 2 2 0 1 0 0 1 0 0 0 1 2 0 1 0 0 0 2 0 2 1 0 1 1 1 2 1 2 0 2 2 0 0 0 0 0 2 0 0 0 0 0 0 0 2 2 0 0 0 2 1 0 1 0 0 0 0 0 0 1 0 0 2 1 0 1 0 0 0 0 0 0 0 1 0 1 1 0 1 0 0 0 1 0 1 1 1 1 1 2 2 2 0 2 2 0 2 0 0 1 0 1 0 1 0 0 1 0 0 2 0 2 0 1 1 0 0 0 1 0 1 1 0 2 2 1 1 1 2 1 1 1 0 0 1 0 0 1 0 1 2 0 0 0 1 1 0 0 0 1 2 1 0 0 0 1 1 1 1 1 0 0 1 1 0 0 2 0 0 2 0 2 0 1 2 1 1 1 1 0 0 0 0 0 0 2 0 0 1 0 1 0 1 1 1 1 0 0 0 1 0 1 1 1 1 1 1 1 1 0 1 1 1 0 1 0 0 1 0 0 0 0 1 0 0 1 0 0 0 0 1 0 0 1 1 2 0 1 0 0 0 0 1 0 1 0 1 0 0 2 0 0 1 2 1 1 0 0 0 1 1 1 1 1 0 0 0 1 1 0 1 0 1 1 2 0 1 1 2 1 1 1 0 1 0 2 1 1 1 0 2 0 0 1 2 2 0 1 2 0 1 0 0 0 0 1 1 1 1 0 0 1 1 1 1 1 1 1 1 0 0 0 2 0 2 1 2 2 0 1 2 0 2 0 1 1 2 0 1 0 0 0 0 1 1 0 0 1 1 0 1 2 2 0 1 1 2 0 0 0 0 2 0 1 0 1 1 0 0 1 2 0 2 1 1 0 0 0 1 1 0 0 1 2 1 0 2 1 0 1 1 1 1 2 1 0 0 0 1 1 0 0 0 0 0 0 0 0 2 0 0 1 2 0 0 0 2 0 0 0 2 1 2 1 0 0 0 2 2 0 0 0 0 1 2 0 0 1 0 1 0 2 0 2 0 2 0 1 2 1 1 1 0 1 0 0 1 1 1 0 0 1 0 0 0 1 0 0 0 0 1 2 2 0 2 0 0 0 0 0 0 0 1 1 1 0 0 1 0 1 0 1 2 0 0 0 1 1 1 2 0 1 0 0 2 0 0 0 1 0 0 0 0 2 2 1 2 0 0 0 1 1 1 0 1 2 2 0 0 2 0 0 2 0 1 1 0 1 1 0 0 0 0 0 0 0 1 0 1 0 1 2 0 1 0 0 0 0 0 0 0 1 2 0 0 2 1 0 1 1 1 1 1 1 1 1 2 0 0 1 2 2 2 1 0 1 0 1 1 0 0 0 1 0 2 1 2 0 1 1 0 0 0 0 2 0 2 0 2 0 0 0 1 0 0 0 1 0 0 0 1 0 2 1 2 2 1 0 1 1 2 1 0 0 1 0 0 0 1 0 1 1 1 0 0 1 0 1 1 1 1 1 1 1 0 0 0 2 2 0 1 1 0 0 0 0 0 1 0 0 0 0 0 2 0 0 2 1 0 0 2 1 2 0 0 2 2 2 2 1 0 0 0 1 2 0 2 1 0 1 0 2 1 1 0 0 0 0 1 2 0 2 0 1 1 0 0 0 0 0 0 0 2 0 1 1 0 0 1 2 1 2 1 1 1 0 0 0 2 0 2 0 0 0 1 1 0 0 0 1 1 0 0 0 0 1 0 1 1 2 1 0 0 1 2 1 0 1 1 0 0 1 1 2 0 1 1 0 0 0 0 0 0 1 1 1 0 0 0 0 1 0 0 0 1 1 0 1 0 0 1 2 0 0 0 0 0 0 0
130 0 0 0 0 0 2 2 1 0 1 0 1 0 0 0 0 1 1 1 0 1 0 2 2 0 0 0 0 2 2 0 0 0 0 0 2 2 0 0 0 1 0 1 2 1 2 0 2 0 0 0 1 1 1 2 0 1 0 1 1 2 0 1 0 0 1 0 1 0 0 1 2 0 2 2 2 1 2 1 0 2 1 1 2 0 0 1 2 2 1 1 0 1 1 1 0 0 0 0 2 0 1 0 1 1 2 1 2 0 0 2 0 2 2 2 0 0 2 0 0 0 2 2 2 2 2 0 1 0 0 0 1 0 0 0 1 0 0 0 1 0 0 0 0 2 1 0 0 0 0 0 0 0 1 0 0 0 0 1 0 0 1 2 0 2 0 0 0 1 1 1 1 0 0 2 2 2 0 2 2 0 0 1 0 0 1 1 1 0 2 2 2 2 2 1 2 0 0 0 0 0 0 1 2 0 1 2 0 0 1 1 0 0 0 0 0 0 0 0 0 0 2 2 0 0 0 1 1 0 0 0 1 1 1 0 0 2 2 1 0 1 2 0 0 0 0 0 0 0 0 0 1 1 1 2 1 0 0 0 0 0 0 0 1 0 1 0 2 1 1 1 1 1 0 1 0 1 1 1 1 1 1 2 2 0 2 1 2 2 0 1 2 0 2 0 1 1 0 1 0 0 2 0 0 0 0 2 1 0 0 2 0 1 2 0 2 0 0 0 1 2 1 1 1 0 0 1 0 0 2 0 0 0 0 0 0 2 0 0 0 1 2 2 0 0 2 1 2 0 0 0 1 0 0 1 0 0 0 1 0 0 1 1 1 0 0 2 2 0 0 2 2 2 0 0 0 1 0 0 0 1 0 1 1 1 0 0 0 1 0 1 1 0 2 1 0 0 1 1 0 1 0 1 1 0 0 0 0 1 1 1 0 0 0 2 2 0 0 0 1 0 0 1 0 1 0 0 1 0 1 0 1 2 2 2 0 1 0 0 1 1 2 0 0 0 2 1 1 0 0 0 1 1 0 0 0 0 0 0 1 1 1 1 0 1 1 0 0 0 0 1 2 1 2 0 2 0 2 1 1 2 0 1 1 1 1 1 2 1 1 2 0 2 1 0 0 1 1 1 1 0 0 0 1 1 2 0 0 1 1 1 0 1 1 0 0 2 0 0 1 2 1 2 0 1 0 0 1 2 0 0 0 0 1 0 1 1 1 1 1 1 0 2 2 2 1 1 1 1 1 0 0 0 2 0 0 1 0 1 0 0 1 2 0 1 1 2 2 0 0 0 0 0 0 0 1 1 0 1 1 0 0 1 1 2 2 2 0 0 0 1 0 0 0 1 0 1 1 0 1 1 1 1 1 1 1 0 0 2 0 0 0 0 0 0 0 0 0 0 0 0 0 1 0 0 2 0 0 0 1 0 0 0 2 1 2 0 2 0 1 0 0 0 1 0 2 2 0 1 0 2 0 2 2 0 0 0 2 0 0 0 1 0 2 2 0 1 0 0 2 0 0 0 0 0 0 1 1 1 1 1 0 0 2 2 2 1 0 1 2 0 0 2 1 0 0 2 0 1 0 1 0 0 1 0 2 1 0 0 0 0 0 2 0 0 1 2 1 1 0 0 1 0 1 1 1 0 1 0 1 1 1 0 0 1 1 0 1 1 0 1 0 1 1 1 1 0 0 0 0 0 0 0 0 0 0 1 2 2 0 0 2 1 0 0 2 1 0 2 0 0 1 1 0 1 1 0 2 0 0 2 1 0 0 1 0 2 1 2 0 2 2 2 2 0 1 1 0 1 0 2 0 0 1 0 1 0 2 0 0 0 2 0 2 2 0 0 2 2 2 2 1 2 0 0 0 1 0 0 0 1 1 1 1 2 0 1 0 0 0 0 0 0 0 0 0 1 1 1 1 1 0 0 0 0 1 1 0 0 2 0 1 0 1 2 1 0 1 1 0 0 2 0 2 2 0 0 2 2 2 2 1 0 0 0 0 2 0 2 0 0 1 0 2 0 2 0 0 1 1 1 2 0 1 1 0 0 0 2 0 0 0 0 0 2 0 0 1 1 0 0 2 1 0 1 1 2 2 2 0 2 0 1 0 0 0 0 0 0 0 0 2 1 0 0 0 2 0 1 0 0 2 1 1 0 0 2 0 1 2 0 2 0 2 0 2 0 0 0 0 0 0 0 1 1 1 0 0 1 1 0 0 1 0 1 1 0 0 0 0 0 0 0 1 1 0 2 2 0 2 1
131 0 0 0 0 0 2 1 0 0 0 1 0 1 1 1 0 1 0 1 2 0 0 2 2 0 0 1 0 1 0 1 1 1 0 0 2 1 0 0 0 1 0 0 1 0 0 0 2 1 0 0 0 0 2 1 0 0 0 1 0 1 0 2 0 2 0 1 1 1 1 0 2 0 1 2 2 0 1 0 0 1 0 0 0 0 0 0 1 2 0 1 0 2 1 1 0 1 0 1 1 0 1 0 1 1 1 2 1 1 0 1 0 0 0 0 0 0 0 0 2 0 1 1 1 1 1 1 1 0 0 0 0 0 0 0 1 0 0 2 0 0 0 0 0 2 1 0 0 0 0 0 1 1 1 1 0 2 0 0 0 0 2 2 1 2 1 1 0 1 1 1 1 1 0 1 0 0 0 0 0 1 0 0 0 0 0 0 0 0 1 2 2 0 2 0 2 0 0 0 0 1 1 0 2 0 0 1 1 0 1 1 0 0 2 1 1 1 2 1 2 0 2 2 0 0 1 0 0 1 0 0 0 0 1 0 0 2 2 0 0 0 2 0 0 0 0 0 0 0 0 0 1 1 0 1 1 1 0 1 1 1 0 0 1 0 0 1 0 0 0 2 1 1 1 0 0 0 2 0 0 0 0 0 0 0 2 1 0 2 2 2 1 1 1 0 0 0 0 2 0 0 2 0 0 0 0 2 0 0 0 0 0 2 0 0 1 0 2 2 0 2 0 1 1 0 0 2 0 0 0 0 1 0 0 0 0 2 0 1 1 1 2 2 0 1 0 0 1 1 1 1 2 0 0 0 1 1 0 2 0 0 1 0 1 1 1 2 2 0 1 2 1 1 1 1 0 0 1 0 0 1 0 1 2 1 1 0 0 1 0 0 1 0 2 0 1 0 2 2 1 2 0 2 0 0 0 0 0 0 2 0 0 1 1 0 0 0 0 0 0 0 1 1 0 0 2 0 1 0 2 0 1 1 1 1 0 1 0 1 1 1 2 0 1 2 1 1 1 0 0 0 0 2 1 0 1 2 1 1 1 1 1 1 0 0 2 2 0 1 1 2 1 1 0 0 1 0 1 1 2 1 0 1 2 1 0 0 1 0 1 0 0 1 0 0 0 2 2 0 0 0 0 0 1 1 2 1 0 2 0 1 1 2 2 0 0 2 2 1 1 1 2 2 0 0 0 0 0 2 0 2 0 0 1 0 0 0 0 1 1 1 0 2 2 2 1 2 0 1 0 0 1 0 2 0 2 2 0 1 0 0 0 2 0 1 1 2 1 0 0 1 1 0 0 2 2 2 0 0 2 0 0 2 0 1 1 1 1 1 1 0 1 0 0 1 0 0 0 0 0 0 2 0 0 1 1 0 0 0 1 1 1 1 1 1 2 0 0 0 0 0 0 0 0 0 0 2 0 0 0 0 0 0 0 0 2 2 2 0 2 0 0 1 2 0 2 1 0 0 1 2 0 0 0 1 0 0 1 1 0 0 0 1 0 1 0 1 1 0 1 1 2 0 0 0 0 0 0 0 2 0 0 1 2 2 0 0 0 0 1 1 0 0 0 0 0 2 0 2 0 2 0 1 2 1 1 0 0 1 1 0 0 1 0 1 0 1 0 0 0 1 0 0 1 1 1 0 0 0 0 0 0 0 0 0 1 0 2 2 1 2 0 0 1 0 0 0 0 0 0 0 0 1 0 0 0 0 2 0 1 1 2 0 0 0 2 1 2 1 0 0 0 0 1 1 2 1 1 1 0 1 0 1 1 1 1 0 2 2 2 0 2 1 1 0 0 1 0 1 0 1 0 0 1 2 1 0 0 2 0 0 1 1 0 1 0 1 2 1 1 0 1 2 0 0 0 2 0 0 0 2 0 0 0 2 0 0 1 0 1 1 0 0 0 0 0 1 1 1 1 1 0 0 2 0 0 0 0 0 0 0 0 0 0 0 1 0 2 1 0 0 2 0 2 2 0 2 0 1 1 0 2 0 0 0 1 1 0 1 1 0 1 0 2 1 2 0 0 0 0 1 1 0 2 1 0 0 0 1 0 0 0 0 0 2 0 0 1 0 0 1 1 0 0 1 1 2 1 1 0 2 0 1 0 0 0 0 0 0 0 0 0 0 0 0 0 1 0 0 1 0 2 0 1 0 1 0 0 0 1 1 1 0 0 2 1 1 2 2 0 1 0 0 0 2 0 1 1 0 0 0 0 2 0 0 1 0 0 0 0 0 0 1 1 0 1 0 1 0 0 0
132 0 0 0 0 0 0 2 0 0 0 0 1 2 1 1 1 1 1 1 1 0 1 1 1 1 1 0 0 2 2 0 2 2 0 2 0 2 0 0 1 0 0 0 0 0 1 0 1 1 0 0 0 2 0 2 0 1 0 1 0 0 0 1 0 1 1 1 2 1 1 2 1 0 1 2 2 0 2 2 0 2 1 0 1 0 0 0 2 2 0 1 0 1 1 1 0 1 1 0 2 0 1 0 1 1 2 1 1 1 0 1 0 2 2 2 0 0 2 0 0 1 1 1 1 1 1 0 1 0 0 0 0 0 1 1 0 0 0 1 0 0 1 0 0 1 0 0 0 0 0 1 0 0 0 0 0 1 0 0 0 0 0 1 1 1 1 1 0 2 0 0 1 1 0 2 1 2 0 2 2 0 1 2 0 1 2 1 0 0 1 1 1 0 1 1 0 0 0 0 0 2 1 0 2 0 1 2 1 0 1 0 1 0 0 0 1 0 0 0 1 1 1 1 0 0 0 0 1 2 0 0 0 1 1 2 0 2 2 0 0 1 2 2 0 2 0 0 0 0 0 0 1 0 1 1 1 1 0 1 1 1 1 1 0 0 1 1 1 1 0 0 0 0 0 0 0 1 2 2 1 0 1 2 1 0 1 2 0 2 0 0 0 1 0 0 0 2 0 2 0 0 2 0 1 0 0 0 0 0 0 1 0 1 1 0 2 0 0 0 2 1 1 2 1 0 0 0 1 0 1 0 2 0 0 0 0 0 2 0 0 0 2 2 0 0 1 0 2 1 1 0 2 0 0 0 1 2 0 2 0 0 2 0 2 0 1 1 2 0 0 2 2 2 1 1 0 1 1 1 1 0 0 1 1 1 1 0 0 0 0 1 0 1 2 0 0 1 0 2 1 2 0 2 0 0 0 0 1 1 0 2 1 1 2 2 0 0 0 0 1 1 1 1 1 1 0 0 2 1 1 0 0 0 0 1 0 1 0 0 0 1 0 2 0 2 2 0 1 0 0 1 0 1 0 0 1 1 1 0 0 0 0 0 0 1 1 1 0 0 0 1 1 1 2 0 2 1 2 1 1 2 0 1 1 0 1 0 1 1 1 0 0 1 0 0 0 1 1 1 1 0 1 1 0 0 1 0 1 1 0 2 0 1 1 1 0 2 0 1 1 1 1 1 1 0 1 0 0 2 0 2 0 1 1 0 0 1 0 1 2 2 0 1 2 1 1 0 2 2 0 1 0 0 2 1 0 0 0 1 1 0 0 2 1 0 0 0 0 0 0 2 0 0 0 0 0 2 0 1 1 0 1 1 0 0 0 1 1 0 0 1 1 0 0 0 0 0 0 0 1 1 0 0 2 2 2 0 0 1 0 0 0 0 0 0 0 0 1 0 0 1 0 1 0 1 2 1 0 0 1 0 0 0 1 2 2 0 1 1 0 0 1 2 2 0 0 0 0 1 2 2 0 1 1 1 0 0 2 0 0 0 0 1 0 1 0 2 0 0 1 0 0 0 0 1 1 0 0 0 0 0 1 0 1 2 0 0 0 1 2 0 0 0 0 0 1 2 0 2 0 2 0 0 0 0 1 2 0 1 0 0 0 2 1 1 0 1 2 2 0 0 0 1 1 2 1 0 0 0 0 1 0 0 0 1 0 0 1 2 0 2 0 0 0 1 0 1 0 0 0 0 0 0 0 0 1 0 2 0 0 0 2 0 0 0 2 1 1 1 0 0 0 1 0 0 0 1 1 1 0 1 1 1 1 1 1 2 0 2 0 2 2 1 1 0 0 1 0 2 0 1 0 0 0 1 2 0 0 2 0 0 0 1 0 2 1 1 2 1 1 2 0 2 0 0 0 1 0 0 1 2 1 1 1 1 0 1 1 0 0 0 0 0 0 0 0 1 0 0 1 1 0 0 2 0 0 0 0 0 1 1 0 0 0 0 0 1 1 1 0 0 2 0 2 2 0 1 2 2 2 2 2 0 0 0 0 2 0 0 2 0 1 2 2 1 2 0 0 1 1 0 1 0 2 1 1 1 0 0 1 0 1 1 2 0 0 2 2 0 0 1 2 1 1 0 0 0 0 0 0 2 0 2 0 0 0 1 1 0 0 0 2 2 1 0 1 0 0 0 1 0 2 0 1 0 0 0 0 0 0 2 2 0 1 1 1 0 2 0 0 0 0 0 0 0 1 0 0 0 0 0 0 1 0 0 0 0 1 0 0 0 0 0 0 1 0 0 0 0 1 2
133 0 0 0 0 0 1 2 0 2 2 0 0 2 2 2 0 1 1 1 1 0 0 2 2 0 0 0 1 2 2 0 2 2 1 1 0 1 1 1 0 1 0 0 1 0 1 0 1 2 0 0 1 1 0 1 1 0 0 1 0 1 0 2 0 1 1 1 2 1 0 2 2 0 0 2 1 1 1 0 0 2 0 2 2 0 0 0 2 2 0 1 0 1 0 1 0 1 0 0 1 0 0 0 1 0 2 0 1 2 1 1 0 2 2 2 0 0 1 0 1 0 0 0 0 0 0 0 0 0 0 0 0 0 0 0 0 0 1 0 1 0 0 0 0 2 1 0 1 1 1 2 0 0 2 0 0 2 0 0 1 0 1 2 0 1 2 1 0 1 1 0 0 2 0 1 1 1 0 1 1 0 1 2 1 2 1 1 0 0 1 1 0 0 1 0 0 0 0 0 0 2 0 0 2 0 1 2 1 0 1 0 1 0 2 0 0 1 0 0 0 0 1 1 1 0 0 0 1 1 0 0 0 0 1 0 0 2 2 0 0 1 2 1 0 1 0 0 0 0 0 0 0 0 1 2 2 0 0 0 0 0 0 0 0 0 0 0 2 1 0 1 1 1 0 0 0 1 2 1 1 0 0 1 0 1 0 2 0 1 1 1 2 0 2 0 2 0 0 1 0 0 2 0 2 1 0 2 0 0 0 0 0 1 1 0 0 2 1 0 2 1 0 1 1 0 0 1 0 1 1 1 0 2 0 0 0 1 1 1 0 0 1 1 0 0 1 0 1 1 1 0 0 0 0 2 0 1 0 1 0 0 0 1 0 0 0 2 2 0 0 2 1 1 1 1 0 0 1 0 0 2 0 0 1 0 0 1 1 0 0 1 0 0 1 1 0 1 1 1 1 1 0 1 0 0 1 2 0 0 0 1 0 0 0 1 0 0 0 0 1 0 1 1 0 1 2 0 0 0 0 0 0 1 1 0 0 2 0 0 0 1 1 1 1 2 1 0 1 0 0 0 1 1 1 1 1 0 0 0 1 1 0 0 0 1 2 1 0 0 0 0 2 2 2 0 1 0 2 1 2 2 0 2 1 2 0 1 2 0 2 2 0 1 0 0 0 0 2 0 0 0 1 1 1 1 1 0 1 0 0 2 1 2 2 0 0 1 0 1 1 1 1 2 0 1 0 2 2 1 1 0 0 1 2 0 0 0 0 0 0 2 0 1 2 2 1 1 1 1 0 0 0 0 1 1 0 1 1 1 0 0 0 2 1 1 1 2 1 1 0 1 1 0 1 0 1 1 0 1 1 0 1 2 0 0 2 0 0 0 1 0 1 0 0 0 0 0 0 0 0 2 1 1 2 2 0 0 0 1 0 0 0 0 0 0 0 0 0 0 0 0 0 0 0 2 2 1 0 0 1 0 0 0 1 1 2 0 2 0 2 1 0 1 2 0 2 1 1 1 0 1 0 1 2 0 0 0 1 0 0 0 1 1 1 1 1 0 0 0 1 0 0 0 0 1 2 0 0 0 0 1 1 0 1 2 1 0 0 1 1 1 0 1 0 0 0 2 0 0 0 0 0 0 1 0 2 0 1 0 0 0 0 0 1 0 0 1 0 0 0 0 0 0 0 0 2 0 0 0 0 1 0 0 0 0 0 0 1 2 1 2 0 0 0 1 0 0 1 0 0 0 0 0 0 0 1 0 1 0 1 0 2 1 1 0 2 1 1 2 1 0 1 0 0 0 0 2 0 2 0 1 0 0 0 2 0 2 0 2 0 2 2 1 0 1 0 0 0 0 0 0 0 0 2 1 0 0 0 2 0 0 2 0 2 2 0 0 1 1 0 1 1 1 0 0 0 2 0 0 0 2 1 0 0 2 0 1 1 0 0 0 0 0 0 0 0 1 1 1 1 1 0 0 0 0 2 1 0 0 1 0 1 0 1 0 0 0 0 1 0 0 1 1 2 2 0 1 0 2 2 2 2 0 0 0 0 1 1 0 0 0 0 1 1 1 1 0 1 0 0 1 2 0 2 0 1 1 1 2 1 0 0 0 2 0 0 0 2 1 0 1 2 1 0 2 1 1 0 0 1 1 0 2 0 0 0 1 1 0 0 0 2 0 0 1 0 0 1 0 2 0 2 2 2 0 2 2 0 2 0 1 1 0 2 1 1 0 0 0 1 0 1 0 2 0 2 0 0 0 0 0 0 2 0 0 1 2 0 1 1 1 0 1 0 0 0 0 0 0 0 1
134 1 0 1 0 0 1 2 1 0 1 0 0 0 0 0 0 0 1 1 1 1 0 2 2 0 0 1 0 2 1 0 0 0 0 0 2 2 0 0 1 1 1 2 2 0 0 1 1 0 1 1 0 0 2 2 0 0 0 0 2 2 0 2 0 1 1 0 1 1 0 1 1 1 1 2 2 1 2 0 1 1 1 0 1 0 0 1 1 1 0 0 0 1 0 1 0 1 0 1 1 0 1 0 0 0 2 1 1 1 1 2 0 1 1 1 0 0 1 0 1 0 0 0 0 0 0 1 0 1 1 1 0 0 0 0 0 0 1 0 1 0 0 1 0 1 1 0 1 1 0 0 0 0 0 1 0 1 0 0 0 0 2 0 0 1 2 0 0 1 1 1 0 2 0 0 0 0 0 0 0 1 1 1 0 1 1 0 0 0 1 2 1 0 2 0 0 0 0 0 0 0 0 0 2 0 1 0 1 0 2 1 1 0 2 0 0 1 2 0 2 2 2 2 0 0 0 0 0 1 0 0 0 0 2 0 0 2 2 0 0 0 2 2 0 2 0 0 0 0 0 0 1 1 0 1 0 0 1 0 0 0 0 0 0 0 1 0 0 0 0 2 1 1 1 0 0 0 1 0 0 0 1 2 2 1 1 1 0 1 1 1 0 1 0 1 0 1 1 0 0 0 2 0 0 0 1 1 0 0 1 1 0 1 0 0 2 1 0 0 2 2 2 1 1 0 0 2 0 1 2 1 1 1 1 0 0 1 1 0 0 0 2 1 0 0 1 0 1 0 0 1 2 1 0 0 1 1 0 0 0 0 1 0 0 0 1 2 2 0 0 2 0 0 0 0 0 1 1 1 0 1 0 2 2 1 1 1 1 0 0 0 0 0 1 1 0 0 1 1 1 1 0 0 0 0 1 2 0 0 0 0 2 2 2 2 0 0 0 0 0 1 0 0 0 1 1 0 1 1 0 0 0 2 2 1 0 1 0 0 1 1 1 0 1 1 2 0 0 0 0 0 0 1 1 0 1 1 1 0 0 1 1 1 0 1 1 1 0 0 0 1 2 0 1 0 0 0 2 0 0 2 0 0 2 1 0 2 2 0 1 2 0 1 1 1 1 1 2 0 0 0 1 1 0 0 1 1 0 1 0 1 0 1 1 0 0 2 1 1 1 0 1 2 0 1 0 0 0 1 0 1 0 1 0 0 1 1 0 0 0 2 0 1 2 1 0 1 1 1 1 0 0 0 2 0 0 0 2 0 0 0 0 2 0 0 0 1 1 0 1 0 0 0 0 0 1 1 0 1 1 0 0 0 0 0 0 2 1 0 0 1 1 0 1 2 0 0 0 0 0 2 0 0 2 2 1 0 1 2 0 0 0 0 0 0 0 0 0 0 0 0 0 0 0 1 2 2 0 0 1 0 0 0 2 1 2 0 2 0 1 1 1 2 2 0 1 0 0 0 2 2 0 0 1 0 0 0 1 0 0 0 1 1 1 1 0 1 1 0 0 0 1 1 1 0 0 0 1 0 1 0 0 1 2 1 0 1 0 1 1 0 0 0 1 0 0 1 0 1 0 1 0 0 2 0 1 2 0 0 0 0 0 1 0 0 0 0 1 1 0 0 0 0 0 1 1 0 0 0 0 2 0 1 0 1 1 0 1 2 1 1 0 1 1 1 0 1 1 1 1 1 0 0 1 1 0 0 1 0 0 0 2 2 2 0 2 1 1 2 0 0 0 0 1 0 1 1 1 0 0 1 0 1 1 0 1 1 1 2 1 1 2 1 0 1 0 1 0 1 0 1 0 0 1 1 0 0 1 1 0 0 2 0 0 0 0 1 1 1 1 1 1 2 0 0 0 0 0 1 0 0 1 1 0 0 0 0 0 0 0 0 1 1 1 1 1 0 0 0 2 2 0 1 0 0 1 0 0 0 1 0 0 0 0 1 1 1 1 2 0 0 2 0 2 2 0 2 1 2 2 2 2 0 0 0 2 1 1 1 0 0 2 1 2 1 2 0 0 1 1 1 1 0 2 1 0 0 0 0 0 0 1 1 1 2 0 0 1 1 0 0 2 1 1 0 0 2 0 0 1 1 0 2 0 0 0 1 1 0 0 0 2 0 0 0 0 0 1 0 1 1 1 1 1 0 1 1 0 1 2 0 0 0 0 0 0 1 2 2 0 1 0 0 1 0 0 0 0 0 0 0 0 2 0 1 0 0 0 1 0 0 0 0 1 0 0 0 0 0 1 1
135 0 0 0 0 1 2 1 1 0 1 1 1 2 1 1 1 1 2 0 0 1 0 1 1 1 1 0 1 1 1 1 0 0 0 2 0 2 0 0 2 0 0 1 1 1 0 0 1 1 0 0 0 0 2 2 0 1 0 0 1 1 0 2 0 1 1 0 1 0 0 0 1 1 1 2 2 2 2 0 2 2 1 0 1 0 0 1 1 1 0 1 1 1 0 0 0 1 1 0 2 0 1 0 0 0 2 1 0 2 0 1 1 2 2 2 1 0 1 0 1 0 1 1 1 1 1 0 1 0 0 0 0 0 0 0 0 0 0 2 1 0 0 0 0 1 0 0 0 0 0 1 0 0 0 0 0 1 0 0 0 0 2 2 2 2 0 1 0 1 1 2 0 1 0 0 0 1 0 1 1 0 0 2 0 0 2 1 0 0 1 1 2 0 2 0 1 0 0 0 0 2 0 1 2 0 1 2 2 0 2 0 1 0 1 0 0 1 1 0 1 0 2 2 0 0 1 0 0 1 1 1 0 0 0 0 0 2 1 1 0 1 1 2 0 2 1 0 0 0 0 0 1 0 0 2 1 0 0 0 0 0 1 1 1 0 0 0 1 1 0 1 1 1 0 1 0 1 2 1 1 0 1 2 2 0 2 0 0 2 0 0 0 0 1 1 0 0 0 2 0 0 1 1 0 1 0 2 0 1 0 1 0 1 1 1 2 0 1 1 1 1 1 2 0 0 0 1 1 1 2 2 0 2 0 0 0 1 1 1 1 1 1 2 0 0 1 0 2 1 0 0 2 0 1 0 0 1 1 0 0 0 2 0 2 1 0 1 2 0 0 2 1 1 0 0 0 0 2 0 1 1 0 2 0 1 1 0 0 1 1 1 0 0 2 1 0 1 1 1 0 1 0 1 0 0 0 0 0 0 0 0 0 0 0 2 2 0 0 0 0 0 1 2 0 1 1 1 2 0 2 0 0 0 0 0 0 1 1 0 2 2 0 2 0 2 2 0 0 0 0 0 1 2 1 1 1 1 1 1 1 1 0 0 0 2 0 0 0 0 0 1 2 1 1 0 1 0 1 0 1 2 0 2 1 1 1 1 1 0 1 1 0 2 0 0 0 0 0 0 2 2 1 1 0 0 1 0 1 1 0 2 1 0 0 2 0 2 2 1 1 1 2 2 0 0 0 0 0 1 0 1 0 1 1 0 1 1 2 2 0 1 0 2 2 2 1 2 1 1 0 0 1 0 1 1 0 0 0 0 2 0 0 2 0 0 0 1 1 0 1 1 1 0 0 1 1 1 0 2 2 0 1 2 0 1 2 1 0 0 0 1 1 0 0 0 0 0 0 0 0 2 1 1 0 1 2 0 0 1 0 0 0 0 0 0 0 0 0 0 0 0 0 0 0 2 2 1 0 0 0 0 0 0 2 2 2 2 2 0 2 1 0 0 0 0 2 2 0 0 1 2 0 2 2 0 0 0 0 1 1 0 1 0 1 1 0 1 0 0 2 0 0 1 0 0 0 0 1 0 1 1 0 0 1 1 1 2 0 0 2 1 0 0 0 0 0 1 0 1 1 0 0 0 2 0 1 2 0 0 1 0 0 1 0 0 0 0 0 0 0 0 0 0 1 2 0 0 0 0 0 1 0 0 0 0 1 0 1 1 0 1 1 1 1 0 0 1 0 0 0 0 0 1 0 2 0 0 0 0 0 0 0 0 0 2 0 1 1 2 0 1 0 1 0 0 2 0 1 0 1 1 1 0 0 1 0 2 0 2 0 2 2 2 1 1 0 0 1 2 0 1 0 0 1 1 1 1 1 0 0 0 0 2 0 2 0 0 1 1 1 1 1 2 0 0 0 2 0 0 0 1 0 0 0 0 0 1 0 0 0 1 0 0 0 0 0 0 0 0 1 1 0 0 0 1 0 0 0 0 1 1 0 0 0 0 1 0 1 1 0 0 1 1 1 1 0 2 1 2 2 2 2 0 1 1 0 1 0 2 0 0 0 0 2 0 2 0 0 0 0 2 2 0 2 1 1 0 0 0 0 0 0 0 1 1 0 1 2 2 0 0 2 2 1 1 1 0 0 0 1 1 0 2 0 0 0 1 1 0 0 0 1 1 1 1 0 1 1 1 1 1 2 2 1 0 2 2 0 2 1 0 1 0 2 0 1 0 1 0 2 0 0 0 1 1 1 2 2 0 0 0 0 0 0 0 0 1 0 1 1 0 0 0 2 0 1 1 1 0 1 1
136 0 0 0 0 0 1 1 0 0 0 1 0 1 1 1 0 0 2 0 0 0 0 2 2 0 0 0 0 2 2 1 0 0 0 0 2 1 0 0 0 1 0 1 2 0 0 0 0 2 0 0 0 0 2 2 0 0 0 1 0 0 1 2 0 0 1 1 1 0 0 0 2 1 1 2 2 1 2 0 1 2 0 1 1 0 0 0 1 2 0 0 0 2 1 1 0 0 0 0 1 0 0 0 1 0 2 2 2 0 0 2 0 0 1 1 0 0 0 0 2 0 1 1 1 1 1 0 1 0 1 1 0 0 0 0 0 0 0 1 0 0 0 0 0 2 0 0 0 0 0 0 0 0 0 0 0 2 0 0 1 1 1 1 0 1 1 0 0 0 2 0 0 2 0 1 1 1 0 1 1 0 0 2 1 1 1 2 1 0 2 2 2 0 2 0 0 0 0 0 0 1 0 0 2 0 0 1 1 0 1 1 2 0 1 1 1 0 1 0 2 2 1 1 1 0 1 0 0 0 0 0 0 0 1 0 0 2 2 0 0 0 2 2 0 2 0 0 0 0 0 0 0 0 1 2 1 1 0 1 1 1 0 0 1 0 0 0 2 2 0 0 0 0 0 0 0 0 1 0 0 1 0 1 1 0 2 0 0 1 1 0 2 0 2 0 0 1 0 0 0 0 1 1 1 0 0 1 0 0 0 0 0 1 2 0 2 0 0 0 1 1 0 1 1 0 0 1 1 1 2 1 1 1 0 0 1 1 1 1 0 1 2 2 0 0 0 0 2 1 1 0 0 0 0 2 0 0 0 2 0 0 1 0 1 1 0 2 1 1 1 1 2 2 0 0 0 1 0 0 0 0 0 1 1 0 0 0 0 0 0 0 1 0 2 0 2 0 2 2 2 2 0 1 0 1 1 1 0 0 1 1 1 1 1 2 1 0 1 0 0 0 1 0 0 1 1 0 2 1 1 0 2 2 2 1 0 0 0 0 1 1 2 0 1 1 2 0 1 0 0 1 0 2 0 0 0 1 1 1 1 1 1 1 0 1 1 1 0 1 0 2 0 2 1 0 1 0 0 0 2 2 0 2 0 0 2 1 2 1 1 1 1 1 2 0 0 0 1 1 1 1 0 0 2 2 2 1 0 1 0 1 0 1 1 1 0 2 1 1 1 1 0 2 1 1 0 0 0 1 0 1 0 1 0 0 0 0 0 0 1 2 0 1 2 2 1 1 1 1 1 0 0 0 1 1 1 0 0 1 1 0 1 2 0 1 1 0 0 0 0 1 0 0 0 0 1 1 0 2 2 0 0 2 0 0 2 0 0 0 0 2 2 0 2 2 0 0 0 0 1 2 1 0 0 0 2 0 0 1 0 0 1 1 1 1 1 0 0 0 1 1 0 0 0 0 2 0 0 0 1 0 0 0 1 1 2 2 2 0 1 1 0 1 2 0 1 1 1 2 2 1 1 1 2 0 0 0 0 1 1 0 1 1 0 0 0 1 1 1 1 1 2 0 0 0 2 0 0 0 2 0 0 1 1 1 0 0 0 2 1 0 1 1 1 0 0 2 0 2 1 2 0 0 0 0 2 1 0 1 0 0 1 0 0 1 0 2 0 0 0 0 0 0 0 1 1 0 2 0 1 1 0 0 0 1 2 0 1 1 1 1 0 0 0 1 0 1 0 0 0 0 0 0 0 1 0 0 0 0 0 0 2 1 0 0 2 0 1 1 0 0 0 0 0 0 0 0 1 0 1 1 1 1 1 0 1 2 2 2 0 0 2 2 2 0 0 0 1 1 0 1 0 0 1 0 1 0 0 2 0 0 1 0 0 0 0 0 2 2 2 2 1 2 0 0 0 2 1 0 0 2 0 0 0 2 0 0 0 0 0 0 0 0 1 0 0 0 0 0 2 2 0 0 2 0 0 0 1 1 1 0 1 0 1 2 1 1 1 0 0 0 0 2 0 1 0 0 2 2 2 2 1 0 0 0 1 1 0 1 1 0 0 0 2 1 1 0 0 0 0 1 1 0 1 1 1 1 0 1 0 0 0 0 1 2 0 1 2 2 0 1 2 0 1 0 1 2 1 1 1 2 0 2 0 0 0 0 0 0 1 1 2 2 2 0 0 0 0 0 1 1 1 1 1 1 2 1 0 0 2 0 2 0 1 1 1 0 1 0 0 0 0 0 0 2 0 1 1 1 1 0 0 0 0 1 1 0 1 0 0 0 0 0 0 1 0 0 0 0 0 0
137 0 0 0 0 0 2 1 0 0 0 1 1 2 1 1 0 2 1 2 1 1 0 2 2 1 1 0 1 1 1 1 2 2 0 0 2 0 0 0 0 2 0 1 2 0 1 0 1 0 1 0 1 1 1 2 0 0 0 0 0 0 0 1 0 1 0 1 1 0 0 1 2 1 2 2 1 0 2 1 0 1 0 0 0 0 0 2 2 2 1 1 0 1 0 1 0 1 0 1 1 0 0 0 0 0 2 1 1 1 0 1 1 1 1 1 1 0 0 0 2 0 0 0 0 0 0 0 2 0 0 0 0 0 0 0 1 1 0 2 1 0 0 0 0 1 0 2 2 2 0 0 0 0 0 0 0 0 1 0 1 1 1 2 0 2 0 0 1 1 1 0 0 2 0 0 0 1 0 1 1 0 0 1 0 0 1 2 0 0 1 1 2 0 2 0 0 0 0 0 0 0 0 1 2 0 1 1 2 0 2 1 1 0 1 2 2 0 2 1 2 0 1 1 0 0 1 1 0 2 1 1 0 0 1 0 0 2 2 0 0 0 2 1 0 1 1 0 0 0 0 0 0 1 0 2 1 0 0 0 0 0 1 1 1 0 0 0 1 0 0 1 0 0 0 1 0 1 1 1 1 0 0 2 2 0 2 2 0 2 0 0 1 0 1 1 1 0 0 2 0 0 2 0 0 0 1 1 0 0 0 1 0 2 1 0 0 0 0 0 1 2 2 1 1 0 0 1 0 0 2 1 2 1 1 0 1 1 1 1 0 0 2 1 2 1 0 0 2 2 2 0 2 1 0 0 2 1 0 1 0 0 2 0 2 0 0 2 1 1 1 1 0 0 0 0 0 2 0 0 0 1 0 0 0 0 0 0 0 0 0 1 2 0 2 0 1 0 1 1 1 1 0 2 1 0 1 0 0 0 0 1 1 1 1 2 1 0 0 1 0 1 0 0 0 1 2 0 0 0 0 0 1 1 1 1 0 0 0 0 2 1 1 1 1 2 2 0 1 0 0 1 2 2 2 2 2 2 1 2 2 2 2 1 0 1 1 1 0 0 0 0 2 0 0 1 0 0 2 0 1 2 1 1 2 1 0 2 2 0 2 2 0 2 0 1 1 0 1 1 1 0 1 1 1 1 1 0 2 0 0 2 0 1 1 0 0 2 2 0 1 2 1 2 0 1 0 0 0 2 0 0 1 1 1 0 1 0 0 0 2 2 0 2 2 2 0 1 1 2 1 0 1 0 1 1 0 1 0 1 1 0 2 2 0 2 1 1 1 1 0 1 1 0 0 0 1 1 0 2 1 0 0 0 0 0 0 2 2 0 0 0 2 0 0 0 1 0 0 0 0 1 1 0 1 1 0 0 0 2 0 0 1 1 1 1 1 0 1 0 2 2 0 0 0 1 2 2 0 0 0 1 1 1 2 0 1 1 2 0 0 0 1 1 2 0 2 2 0 1 0 2 0 1 2 0 0 0 2 0 0 0 1 0 2 2 1 2 0 0 0 0 1 0 1 0 0 0 0 0 0 0 1 0 1 2 1 0 0 2 2 0 1 1 1 0 0 1 0 1 0 1 0 1 2 1 1 2 0 0 0 0 1 1 0 1 2 1 0 0 0 0 0 1 0 2 1 1 1 0 0 1 1 0 0 1 1 0 1 1 0 1 0 0 0 1 0 1 0 0 0 0 0 0 0 1 0 0 0 0 0 0 1 0 0 1 1 2 2 2 1 1 1 2 2 2 0 2 0 2 1 0 1 0 0 2 0 2 1 2 0 1 1 2 2 0 0 1 0 1 0 2 0 0 1 1 0 0 0 1 1 1 1 0 0 0 0 1 1 1 1 1 0 2 1 0 0 1 0 1 0 1 1 0 0 1 0 0 0 0 0 0 1 1 1 1 1 0 0 0 2 2 0 0 2 0 0 0 0 0 0 0 1 0 1 1 1 0 1 1 0 0 2 0 2 2 0 1 1 2 2 2 2 0 0 0 2 2 0 1 2 0 1 0 2 0 2 0 0 1 0 1 1 0 2 0 1 0 0 0 0 0 1 1 1 1 0 1 2 2 0 0 1 1 0 2 0 2 1 1 1 1 0 2 0 0 0 2 2 0 0 0 1 1 0 0 0 0 0 1 0 0 0 2 2 0 2 1 0 1 0 1 0 1 1 1 1 0 1 1 1 0 0 0 1 1 1 0 0 0 0 0 0 2 0 0 0 1 1 1 1 0 0 0 0 1 0 0 0 0 0 0
138 0 0 0 0 0 1 2 0 0 0 1 2 2 0 0 1 0 1 1 1 1 0 1 1 2 2 0 0 2 2 0 1 1 1 0 2 1 1 0 1 0 0 0 0 0 0 0 1 1 0 0 0 0 1 0 0 0 1 0 1 2 0 1 0 0 1 0 1 0 0 0 1 0 1 2 1 1 1 0 1 2 0 1 1 0 0 0 1 1 0 0 1 1 1 1 0 2 0 2 0 0 1 0 0 0 2 0 0 2 1 1 0 1 1 1 0 0 0 0 2 0 1 1 1 1 1 0 2 0 0 0 0 0 0 0 0 0 0 2 0 0 0 0 0 0 0 0 1 1 1 1 1 0 0 0 0 0 0 0 1 1 0 1 0 1 1 1 1 2 1 1 1 2 2 1 0 0 0 0 0 0 0 0 0 0 0 1 0 0 1 1 2 0 2 0 1 0 0 0 0 1 0 0 2 0 0 0 0 0 2 1 2 1 1 0 0 0 2 2 2 0 1 2 0 0 0 0 0 0 0 0 0 0 1 0 0 2 2 1 0 1 2 0 0 0 0 0 0 0 0 0 1 0 0 1 0 0 0 0 0 0 0 0 2 1 0 1 1 2 0 1 2 1 1 1 0 0 2 0 0 0 0 1 1 1 1 0 2 2 0 1 2 0 2 0 1 1 0 2 0 0 1 1 0 1 0 2 0 0 0 1 0 2 0 0 0 0 1 0 0 0 2 1 1 0 0 1 1 1 1 2 0 0 0 0 0 1 1 0 0 0 1 1 0 0 1 0 0 0 0 2 1 1 0 1 2 1 0 1 0 0 1 1 1 0 1 2 2 0 0 2 0 0 1 0 0 1 0 0 0 0 0 1 1 2 1 0 0 0 1 1 0 0 1 1 0 0 1 1 1 0 0 1 0 1 1 0 1 0 0 1 1 1 1 1 0 0 0 0 0 0 0 0 1 1 0 0 1 0 1 0 1 1 1 1 0 0 0 0 2 0 2 0 0 2 1 0 1 0 0 0 1 2 1 1 1 0 0 0 0 0 0 1 0 1 1 1 0 0 0 0 2 0 1 0 2 0 2 2 2 1 0 0 2 0 0 0 2 0 2 2 0 2 0 0 0 1 2 0 0 0 1 1 0 0 1 0 1 1 1 0 0 1 1 1 0 2 2 2 2 0 0 2 1 1 0 0 0 2 0 1 0 0 1 0 1 0 0 2 1 1 0 1 2 1 1 1 1 2 0 1 0 0 1 2 0 0 0 0 0 0 0 1 1 0 0 1 1 0 0 1 2 0 1 1 2 0 0 2 1 0 0 0 0 0 0 1 0 0 0 1 1 0 0 0 0 1 1 1 0 1 1 0 1 1 0 0 0 1 0 0 0 1 0 1 0 0 0 0 0 0 0 0 0 1 1 1 0 0 1 0 0 0 1 0 1 1 2 0 1 0 1 1 2 0 2 1 0 0 1 0 0 2 2 0 1 0 1 0 0 0 1 1 1 1 1 2 0 0 0 0 1 0 1 0 0 0 2 0 0 0 0 0 2 2 1 2 0 0 2 0 1 1 1 0 0 1 0 0 0 1 1 0 2 1 1 2 0 0 1 1 0 2 0 0 0 1 0 0 0 1 1 0 0 1 1 1 0 0 0 2 0 0 0 1 0 0 1 1 0 1 0 0 0 0 0 0 1 0 0 1 0 0 1 2 1 0 1 0 0 0 1 0 0 1 2 2 2 2 0 0 0 0 1 1 1 0 1 1 0 0 0 1 1 1 1 2 1 2 0 0 2 2 2 0 0 1 0 1 0 2 0 0 2 2 2 0 0 2 0 0 0 1 0 1 0 1 2 2 1 2 1 1 0 0 0 1 0 0 0 2 2 0 0 2 0 0 0 0 0 0 0 0 0 0 0 1 1 1 1 1 0 0 1 0 1 0 1 1 1 0 0 0 0 1 1 0 1 1 0 0 1 0 1 2 0 1 1 2 1 1 2 0 0 0 0 2 0 2 0 0 0 0 2 0 2 0 0 0 0 1 1 0 2 2 0 0 1 0 0 0 1 1 2 1 0 1 1 0 0 1 1 1 0 0 1 2 0 0 1 1 0 1 0 1 0 1 1 0 0 0 1 2 1 0 0 1 0 1 1 1 1 2 2 0 1 1 1 0 1 1 1 0 0 0 0 0 1 1 1 1 0 0 0 1 1 0 0 1 1 0 0 1 0 0 0 1 1 1 1 0 0 1 2 0 0 0 0 0 1 1
139 0 0 1 0 0 0 2 1 1 2 0 0 0 0 0 0 1 0 2 2 0 2 2 2 0 0 0 1 1 1 1 1 1 1 1 1 1 0 0 2 0 0 0 2 0 2 0 0 2 0 0 0 0 1 2 0 1 0 0 2 2 0 2 1 0 2 1 1 0 0 0 1 0 1 2 2 0 2 1 0 1 0 0 0 0 0 0 1 2 0 0 0 1 0 1 1 2 1 1 0 0 1 0 1 1 2 1 1 1 0 1 1 2 2 2 1 1 0 0 2 0 1 1 1 1 1 0 0 0 0 0 1 0 0 0 1 0 0 0 0 0 0 0 0 2 0 0 0 0 1 1 0 0 0 0 0 0 0 0 0 0 1 2 0 1 1 1 0 1 1 1 0 2 0 0 0 1 0 1 1 0 2 2 0 2 2 2 0 0 0 2 2 1 2 0 1 0 1 1 1 0 0 1 2 0 1 1 1 0 0 1 1 0 1 1 1 1 2 1 1 0 1 1 1 0 0 1 1 0 1 1 0 0 2 0 0 2 2 0 0 0 2 1 0 1 0 0 0 0 0 0 1 1 0 2 0 2 0 1 2 1 0 0 1 0 0 1 0 0 0 2 1 0 0 0 0 0 2 0 0 0 1 1 1 0 1 0 0 2 1 1 1 1 1 1 1 0 0 1 0 1 2 0 1 0 1 1 0 0 1 1 0 1 1 0 2 1 0 0 1 1 1 2 1 0 1 2 1 0 2 2 2 0 0 0 0 2 0 0 0 0 2 1 1 0 0 0 2 2 2 0 2 2 0 0 2 1 0 2 0 0 1 0 1 0 0 2 2 0 0 2 0 0 0 0 0 1 0 0 2 0 0 1 2 1 1 0 0 1 0 0 1 0 2 0 0 0 0 1 0 1 0 2 1 0 0 1 0 0 1 1 0 0 0 1 1 1 0 1 0 2 0 0 0 0 2 0 0 0 0 0 0 1 1 0 0 1 0 0 2 1 1 0 0 2 1 0 2 0 0 2 1 1 1 1 1 2 2 2 2 1 0 0 0 1 1 1 0 1 0 0 2 0 1 0 0 0 0 0 2 1 0 1 1 1 1 1 2 1 0 2 0 2 2 0 0 0 0 1 2 2 1 0 1 1 2 0 0 1 1 1 1 0 0 2 0 2 1 1 1 1 1 2 0 0 0 0 0 2 0 0 0 0 0 0 0 1 0 0 1 1 0 1 1 2 0 1 1 1 1 0 0 0 2 0 0 1 0 1 0 0 0 2 0 0 0 1 0 1 0 1 1 0 0 1 0 1 0 2 1 0 0 0 1 0 0 1 1 1 0 0 1 0 0 0 0 1 1 0 2 1 1 0 1 1 1 0 0 1 1 0 0 0 0 2 1 0 0 1 0 1 1 1 0 0 1 2 0 0 0 0 2 0 2 0 2 1 2 0 2 1 1 1 2 0 0 1 0 0 2 1 1 0 0 1 0 0 2 0 0 0 0 1 0 1 0 0 1 1 1 1 1 0 1 0 1 0 0 0 0 1 2 0 0 2 0 0 0 1 1 1 0 1 1 1 1 2 0 2 1 1 0 0 2 0 2 1 0 0 2 1 0 2 0 0 0 1 0 0 0 0 1 0 0 2 2 0 1 0 1 2 0 1 0 1 2 0 1 1 0 1 0 1 1 1 1 0 0 0 0 0 0 0 0 0 1 0 2 0 0 0 2 2 1 0 2 2 2 2 0 0 1 1 0 1 1 0 0 1 1 0 1 0 0 1 0 1 1 2 1 1 2 2 2 0 0 1 0 1 0 1 0 0 1 2 2 0 2 0 0 0 1 0 1 2 1 0 1 1 0 1 1 2 0 0 0 2 0 0 0 1 1 1 1 2 0 0 0 0 1 1 0 0 0 0 0 1 0 0 2 1 0 0 2 0 0 0 0 0 1 1 0 0 0 1 2 1 2 1 1 0 1 1 1 2 1 0 1 2 2 2 0 0 0 0 0 2 1 1 0 0 2 0 1 0 2 0 0 1 0 2 0 0 1 2 0 1 0 2 0 0 0 0 0 2 0 2 2 0 0 2 2 1 0 1 0 1 1 1 0 2 0 1 0 0 0 1 2 1 1 1 1 2 0 0 1 0 0 1 1 0 2 0 1 0 1 2 0 1 1 1 0 0 1 1 2 1 1 0 1 0 0 0 0 1 1 1 1 0 0 0 0 0 0 0 0 0 0 0 0 1 1 0 1 0 0 0 0 0 1 1
140 0 0 0 0 2 2 0 0 0 0 2 0 1 1 1 0 1 0 2 2 0 0 2 2 0 0 1 0 2 0 0 1 2 0 1 1 2 0 0 1 0 1 1 2 1 0 0 1 2 0 0 0 0 2 1 1 0 0 0 0 1 0 1 0 1 0 1 0 1 0 1 0 0 0 2 2 0 1 1 0 2 0 1 1 0 0 0 1 2 0 0 1 1 1 1 0 0 0 0 1 1 1 0 0 0 2 1 1 1 0 1 2 0 2 2 1 0 2 0 0 0 1 1 0 0 0 2 0 1 2 2 0 0 0 0 0 0 0 0 1 0 0 0 0 2 0 0 0 1 1 1 0 0 1 0 0 2 1 1 1 1 1 1 0 1 1 0 0 1 1 1 0 0 0 0 0 2 1 0 1 1 0 2 0 0 2 0 0 0 0 1 1 1 1 0 0 0 1 0 0 0 0 0 2 0 0 0 0 0 2 1 2 1 1 1 1 0 1 0 1 1 2 1 1 1 1 0 0 1 0 0 0 1 2 0 1 2 2 0 0 0 2 2 0 2 0 0 0 0 0 0 1 1 0 1 0 0 0 0 0 0 0 0 0 0 0 1 2 2 0 1 0 0 0 0 0 1 2 2 2 0 2 2 2 0 2 1 0 2 0 0 1 0 1 0 1 2 1 1 1 0 2 0 0 1 0 1 0 0 0 0 0 2 1 0 2 1 1 1 1 2 1 2 0 0 1 2 0 0 2 2 0 0 0 0 0 2 0 1 0 0 2 2 1 0 1 0 1 1 1 0 0 0 0 2 0 0 0 1 0 0 0 1 0 0 0 1 1 1 1 1 0 0 0 0 0 1 0 0 0 2 0 0 1 1 1 0 0 0 0 1 0 0 2 0 2 0 1 1 1 1 0 1 1 0 0 0 0 0 0 1 1 1 1 1 0 0 0 0 1 1 0 1 0 0 1 0 2 0 2 0 2 1 1 2 0 1 0 1 0 2 2 0 1 2 2 0 0 0 0 0 1 2 1 1 1 1 0 1 1 1 1 1 0 0 2 1 0 1 1 2 2 0 1 0 0 0 1 0 1 2 0 0 1 0 0 0 2 0 2 1 0 2 0 0 0 0 2 0 0 0 2 1 0 0 1 0 1 2 0 2 1 0 0 1 0 2 0 0 0 2 0 1 1 0 1 0 0 1 0 0 0 0 0 0 1 1 0 0 2 2 0 2 2 2 2 1 1 1 1 0 0 0 2 0 0 0 1 0 0 1 0 2 1 1 1 0 0 1 0 0 1 0 1 0 1 2 0 1 2 0 0 1 1 0 1 2 1 0 0 1 2 0 0 0 1 0 0 0 0 2 0 0 1 2 0 0 0 1 1 1 0 1 0 1 0 0 0 0 1 1 0 0 0 1 0 1 0 0 1 0 1 0 1 0 2 1 0 2 0 0 0 0 2 0 2 1 0 1 1 1 1 0 0 1 0 0 2 0 0 0 1 1 0 1 0 1 0 0 0 0 0 0 0 1 1 0 0 0 1 0 0 0 2 2 0 1 0 0 0 1 0 0 0 1 1 1 0 0 0 1 0 0 2 0 1 1 0 0 0 0 0 2 0 1 1 1 0 0 0 1 0 0 0 2 0 0 0 0 0 1 0 0 0 0 1 0 0 2 0 0 1 0 0 0 0 0 0 0 0 0 1 1 1 0 0 0 2 1 0 0 2 1 1 0 2 2 2 1 0 1 0 0 2 2 0 2 0 2 2 0 0 1 1 1 1 2 0 2 0 2 2 2 2 0 1 1 0 0 0 0 0 0 1 0 1 0 0 2 0 0 0 2 0 2 0 0 1 1 1 1 1 2 0 0 0 1 0 0 1 1 1 0 0 2 0 0 1 1 1 1 0 0 0 0 0 0 0 0 2 2 0 0 2 0 0 0 0 0 1 0 0 0 0 0 0 1 2 1 1 0 1 1 2 2 0 1 1 0 1 0 2 0 0 0 1 2 1 0 0 0 0 0 2 0 2 0 1 0 0 1 0 0 1 2 0 0 1 2 1 0 0 0 1 1 0 0 2 2 0 0 2 1 0 1 0 0 0 0 0 2 0 2 0 0 0 0 2 0 0 0 1 2 1 0 0 2 0 0 0 0 2 0 0 0 0 2 0 1 1 0 0 0 1 1 1 0 1 0 1 0 0 0 0 0 2 1 1 0 0 0 0 2 0 0 0 0 0 1 1 0 0 1 1 0 1 0 0 0 0 1
141 1 0 0 0 1 2 2 0 0 0 0 1 1 0 1 1 0 2 1 1 0 1 1 1 1 1 0 0 2 2 0 1 1 1 0 2 1 0 0 0 2 0 0 0 0 0 0 2 1 0 0 0 0 1 2 0 0 1 1 1 1 0 1 0 0 1 0 2 1 0 2 1 1 1 2 2 1 2 0 0 1 0 0 0 0 0 1 2 2 1 1 1 1 0 2 0 2 0 0 2 0 1 0 0 0 2 0 1 1 0 2 0 0 1 1 0 0 0 0 2 0 2 2 2 2 2 0 1 0 1 1 0 0 0 0 0 0 0 0 0 0 0 0 0 0 0 0 1 1 0 0 0 0 0 0 1 0 0 0 1 1 1 2 0 2 0 0 2 2 0 0 1 1 0 1 0 1 0 1 1 1 2 2 0 2 2 1 0 0 1 2 1 0 1 0 1 0 0 0 0 0 0 0 2 1 1 1 1 0 2 1 2 0 0 1 1 0 2 2 2 0 2 0 2 2 0 0 0 2 0 0 0 0 1 0 1 2 2 1 0 1 2 2 0 2 0 0 0 0 0 0 0 0 0 1 1 0 0 1 1 1 1 1 2 0 0 1 1 1 0 0 2 1 1 0 1 0 2 1 1 0 0 2 2 0 1 0 0 1 1 0 0 1 0 1 0 1 0 1 0 0 2 0 0 0 1 2 0 1 0 2 0 2 1 1 2 1 1 1 1 2 0 2 1 0 1 0 1 0 2 0 0 2 1 0 0 1 1 0 0 0 2 2 0 0 2 0 1 1 1 1 2 0 0 0 0 0 0 2 0 0 1 0 1 1 1 2 2 0 0 2 0 0 0 0 0 1 1 0 0 2 1 1 2 0 1 2 2 0 0 1 1 0 2 0 1 1 1 1 0 2 0 1 1 0 1 0 2 0 0 2 1 1 1 1 0 0 0 0 0 2 1 0 1 1 1 0 0 0 0 0 0 0 0 0 0 1 0 0 1 1 1 1 1 2 1 0 1 0 0 1 1 2 2 1 2 1 0 0 0 0 0 0 0 2 0 0 0 0 0 0 2 1 0 2 0 0 2 1 1 2 0 2 0 0 1 1 2 0 2 1 0 2 1 0 0 0 1 0 1 0 2 2 0 0 0 0 0 0 0 2 0 0 0 1 0 2 1 2 2 0 2 1 0 1 0 1 1 1 1 0 0 0 1 0 1 0 1 1 1 1 0 0 0 2 0 0 2 2 1 0 0 0 2 1 0 0 0 0 0 0 1 2 0 2 2 1 0 1 0 1 0 0 0 2 2 1 0 2 1 0 2 2 0 0 2 1 1 0 1 0 0 0 0 1 1 0 0 0 0 1 1 0 2 2 1 0 0 0 0 0 0 0 0 0 0 0 0 0 0 0 1 1 0 0 1 2 0 0 1 0 0 0 1 0 0 1 2 0 2 0 1 1 0 0 2 1 0 1 1 2 0 0 2 0 1 0 1 1 1 0 2 0 2 2 0 0 0 0 1 0 0 0 0 0 0 0 1 0 0 1 0 0 1 1 0 1 0 0 1 2 0 2 0 0 0 2 0 2 0 2 0 1 2 1 1 2 0 0 0 0 0 2 0 0 2 1 2 2 0 0 0 1 0 1 1 0 2 0 2 2 0 0 0 1 0 0 1 1 0 1 1 0 0 1 0 2 1 1 1 1 0 0 1 0 0 0 1 1 0 0 2 1 0 0 2 2 1 2 0 1 0 0 0 1 1 2 0 2 2 0 1 0 0 2 0 2 1 2 0 1 2 1 1 0 1 0 0 2 0 2 0 0 1 0 2 1 0 1 0 0 2 0 1 0 1 0 2 2 2 1 2 2 0 0 0 1 0 0 1 2 1 0 0 1 1 0 0 0 0 0 0 0 0 0 0 0 0 0 2 2 0 1 1 0 0 0 0 0 1 0 1 0 1 0 1 0 1 0 0 0 0 2 1 2 0 0 1 2 1 1 1 1 1 0 1 1 1 0 1 1 0 0 1 1 2 1 2 0 0 2 1 0 2 1 0 2 0 0 0 0 0 0 1 1 0 0 1 1 0 0 2 1 0 0 0 1 0 0 0 1 0 2 0 0 0 2 2 0 0 0 2 1 0 0 0 1 0 0 1 0 0 2 2 0 2 1 0 0 2 0 1 0 1 0 0 0 0 1 0 0 0 0 0 0 2 0 2 0 0 0 0 2 0 0 1 0 1 0 0 0 0 0 0 0 0 0 0 0 2 2
142 0 0 0 0 0 2 2 0 1 1 1 0 1 1 1 0 0 2 0 0 0 1 1 1 1 1 0 0 2 2 1 0 1 1 1 2 2 0 0 1 0 0 1 1 1 1 0 1 1 0 0 1 1 0 0 0 1 0 2 0 1 0 2 1 0 2 1 1 0 0 0 1 0 1 2 2 2 2 0 2 2 0 1 1 0 0 0 2 2 0 1 1 2 0 0 0 0 0 1 1 0 1 0 0 0 2 0 0 2 1 2 0 2 2 2 0 0 1 0 1 1 2 2 1 1 1 0 1 0 0 0 0 0 1 1 0 0 0 0 0 0 1 0 0 1 0 0 1 0 0 0 0 0 0 0 0 2 0 0 0 0 1 1 1 2 0 0 0 0 2 2 0 2 1 2 0 1 0 1 1 0 1 2 1 2 1 1 0 0 0 1 2 1 2 1 1 0 0 0 0 0 0 1 2 0 1 2 2 0 2 1 1 0 2 0 0 0 1 0 1 1 1 2 0 0 0 0 0 0 0 0 0 0 2 0 0 2 2 0 0 0 2 2 0 2 0 0 0 0 0 0 1 1 0 1 0 1 0 0 0 0 0 0 1 0 2 1 2 1 0 2 1 1 0 1 0 1 0 0 0 0 0 0 1 1 1 1 2 2 0 1 2 0 2 0 0 0 0 1 0 0 2 0 1 1 1 2 0 0 1 1 0 2 2 0 2 0 0 0 0 1 1 0 0 0 1 0 1 1 1 1 1 0 0 1 1 2 0 0 0 0 1 1 0 0 1 0 2 1 1 0 1 1 0 1 1 0 0 1 0 0 0 0 0 0 0 2 1 1 1 1 0 0 0 0 0 0 0 0 1 0 0 0 1 0 1 0 0 0 0 0 1 0 2 0 2 0 1 2 2 2 0 0 0 0 1 2 0 0 0 0 1 1 1 1 0 1 0 0 0 2 0 1 1 1 1 1 1 0 0 0 0 0 0 0 1 1 0 0 1 1 2 0 0 2 0 0 1 0 0 1 1 2 2 1 2 1 0 0 1 1 1 1 0 1 1 1 0 0 1 1 2 0 1 0 1 0 2 1 1 1 1 1 2 0 0 1 2 0 1 1 1 1 1 0 0 2 2 0 1 1 0 0 0 0 2 0 0 1 0 1 1 1 1 1 1 2 0 0 0 2 0 2 1 0 0 1 1 0 1 0 0 0 1 0 0 0 0 1 0 1 0 1 1 1 1 0 2 2 0 1 0 0 2 0 1 1 0 0 1 0 1 0 0 0 0 0 0 0 0 1 1 0 0 1 1 2 0 2 2 0 1 2 0 0 1 1 0 0 1 0 1 1 1 0 0 0 0 0 0 2 0 0 2 2 0 0 0 1 1 0 0 1 0 1 0 0 0 0 1 1 0 1 0 1 2 1 0 0 2 0 0 0 1 1 2 1 1 1 1 0 0 2 1 0 2 1 0 1 1 1 0 1 2 0 0 0 2 0 0 0 2 1 0 1 1 1 1 1 1 1 0 0 0 2 2 0 1 0 1 0 0 0 1 1 1 1 1 1 2 0 1 0 0 0 0 1 0 0 0 0 0 0 0 0 1 2 0 0 1 0 0 2 1 0 1 2 1 1 0 0 1 0 0 2 2 0 1 0 0 0 1 0 0 1 1 0 0 1 0 0 0 0 0 0 0 1 0 0 0 0 0 0 0 1 1 0 2 0 1 1 1 1 0 1 2 2 2 2 1 0 1 1 0 0 1 0 1 1 0 0 0 0 0 1 0 2 1 2 0 1 2 2 1 1 1 1 0 1 1 1 0 0 1 1 2 0 0 0 0 0 1 0 1 2 1 1 0 0 0 0 1 2 0 0 0 2 0 0 0 1 1 0 0 1 0 0 1 0 1 1 0 0 1 0 1 1 0 0 1 1 0 0 1 0 0 0 0 0 2 0 1 0 1 1 1 0 2 1 1 0 0 1 1 1 0 2 0 2 1 1 1 0 0 0 1 2 1 1 1 0 0 0 2 0 2 0 1 0 0 1 0 0 2 0 0 1 0 1 1 0 1 0 2 0 0 1 1 0 0 0 2 1 0 1 0 1 1 1 0 2 1 1 2 0 1 1 1 0 0 0 2 2 2 0 1 1 0 1 0 0 1 0 0 0 1 2 0 2 2 0 1 0 2 0 0 0 2 2 0 1 0 0 0 0 1 0 0 0 0 0 0 0 0 0 0 0 0 0 0 0 0 1 1 0 0 0 0 0 0 2
143 0 0 0 0 0 2 2 0 1 1 0 0 2 2 2 0 1 1 1 1 1 0 1 1 0 0 0 2 2 1 1 1 1 0 1 1 1 0 0 1 1 0 0 1 0 0 0 0 2 0 0 0 0 2 1 0 1 0 0 2 2 1 2 0 1 1 1 2 0 0 2 2 1 2 2 2 1 2 0 1 2 0 1 1 0 0 0 2 2 0 0 1 1 1 2 0 1 0 1 1 0 2 0 0 0 2 0 0 2 2 2 1 2 2 2 1 0 1 0 1 0 0 0 0 0 0 0 0 0 0 0 0 0 1 1 1 0 0 0 0 0 0 0 0 1 1 0 1 1 0 0 1 1 1 0 0 2 0 1 1 1 1 2 1 2 1 0 0 1 1 1 0 2 1 1 0 1 0 1 1 0 0 2 1 1 1 2 0 0 2 2 1 1 2 1 1 1 0 0 0 1 0 0 2 0 1 0 0 0 2 0 0 0 2 0 0 1 2 1 1 0 1 2 0 0 1 0 0 0 1 1 0 0 2 0 0 2 2 0 0 0 2 2 0 2 0 0 0 0 0 0 0 1 0 2 0 0 0 0 0 0 0 1 1 0 0 1 2 1 1 0 1 1 0 1 0 0 2 0 0 0 1 1 1 0 1 1 1 2 1 2 0 1 1 1 0 0 0 1 0 0 2 0 0 1 0 2 1 0 0 1 0 1 1 0 1 0 0 0 1 2 2 2 1 0 0 0 1 1 1 1 0 2 0 0 0 2 0 1 0 0 2 2 2 0 0 1 2 0 0 1 2 0 1 0 0 1 0 1 0 0 1 0 1 0 0 2 1 1 1 1 0 0 1 0 0 1 1 1 1 0 0 1 2 0 1 1 1 0 0 0 0 0 1 1 0 1 1 1 1 1 0 1 0 0 0 0 0 0 0 1 0 0 0 1 1 0 0 0 0 1 1 1 1 1 2 0 1 0 0 0 0 0 0 1 0 1 0 1 1 0 0 2 0 1 1 0 2 0 0 2 1 2 2 1 2 2 2 1 0 0 1 1 0 1 1 1 0 1 1 1 2 0 1 1 0 0 2 0 1 1 0 2 2 2 0 0 2 1 0 2 1 0 0 1 1 0 1 1 1 1 1 1 0 0 1 1 0 1 0 2 0 1 1 1 0 2 0 1 1 0 0 2 1 1 0 1 1 1 0 0 0 0 0 0 2 1 1 0 2 2 0 1 2 1 1 2 0 0 0 0 0 0 0 2 0 1 1 1 0 1 1 2 0 1 1 2 2 0 1 0 0 0 0 0 1 1 0 2 2 0 1 1 0 0 1 1 0 0 0 1 1 0 1 0 0 0 0 0 0 1 1 0 1 1 1 0 0 2 0 0 0 0 0 0 0 0 0 0 2 2 1 1 0 1 2 1 0 0 1 0 1 1 2 0 1 0 2 0 2 0 0 0 0 0 2 1 0 1 1 1 0 1 2 0 0 0 1 1 0 1 1 0 1 1 1 1 1 0 0 1 1 0 0 1 1 1 1 1 2 0 1 0 1 2 1 1 1 1 2 0 0 1 1 0 0 2 0 2 0 2 0 0 1 0 2 2 0 0 0 0 0 2 1 0 1 1 0 0 0 0 0 0 0 1 1 0 0 0 0 1 0 0 0 0 1 0 0 0 0 0 1 0 1 0 0 1 0 0 0 0 0 0 0 2 0 0 0 0 0 0 1 0 0 1 1 0 2 0 2 0 0 1 0 1 2 1 1 2 0 0 1 0 0 2 0 1 2 1 0 0 2 1 1 0 0 0 0 1 0 2 0 0 0 0 1 2 0 0 0 0 2 0 1 1 1 0 1 1 1 1 0 1 0 0 0 2 0 0 1 2 1 0 0 1 0 0 0 0 0 0 1 1 1 1 1 2 1 0 1 0 0 0 2 0 0 0 0 0 1 0 1 0 1 0 0 0 2 0 0 0 1 1 1 2 0 0 1 2 2 2 1 0 0 0 0 1 0 2 0 0 0 0 2 0 2 0 0 1 0 1 2 0 2 1 1 1 0 0 0 0 0 0 1 1 0 0 1 0 1 0 2 2 0 1 2 1 0 0 0 2 1 2 1 0 0 0 1 0 0 0 2 1 0 0 0 0 1 0 1 0 1 0 1 1 2 2 1 1 0 1 0 0 1 0 0 0 0 0 2 0 0 0 1 0 1 0 0 0 0 0 0 2 0 1 2 1 1 1 0 0 0 0 1 1 1 0 0 0 0 0
144 1 1 0 0 1 2 1 0 0 0 0 0 0 0 0 0 0 1 1 1 1 0 2 2 0 0 0 1 1 0 1 1 1 0 0 2 0 0 0 0 2 0 0 2 0 2 0 1 0 0 0 0 1 0 2 0 1 0 0 2 2 0 0 0 0 1 0 1 0 0 1 1 0 1 2 2 0 1 1 0 2 0 1 1 0 0 0 2 2 0 0 0 1 1 1 0 2 1 1 0 0 1 0 1 1 2 1 1 1 1 2 1 1 1 1 1 0 0 0 2 0 2 2 2 2 2 0 0 0 1 1 0 0 0 0 0 0 0 1 2 0 0 0 0 1 1 0 1 0 0 1 1 0 0 1 0 1 0 0 1 1 1 1 1 2 0 0 0 2 0 0 0 2 0 0 0 1 1 1 0 1 1 2 0 1 2 1 0 0 0 2 2 1 2 0 0 0 0 1 1 0 0 0 2 0 1 2 1 0 1 0 2 0 1 0 0 0 2 0 1 1 2 1 1 1 0 1 1 0 1 1 0 1 1 0 0 2 2 0 0 0 2 2 0 2 0 0 0 0 0 0 1 0 0 0 2 1 1 1 1 1 0 0 0 0 0 1 2 2 0 0 1 1 0 0 0 1 1 0 0 0 0 1 1 0 2 1 0 2 1 0 2 0 2 0 2 1 0 1 0 0 2 0 0 1 0 2 0 0 2 2 0 2 2 0 1 0 0 0 0 2 2 1 1 0 1 1 0 0 1 1 1 1 0 0 0 0 2 1 1 1 2 2 1 0 0 0 2 2 2 0 1 0 0 2 1 1 0 1 1 1 1 0 1 0 1 2 1 1 0 1 0 0 1 1 0 0 1 0 0 2 0 1 1 1 1 0 0 0 0 1 1 0 2 0 0 1 0 1 1 1 0 1 1 1 0 0 1 0 1 1 0 0 0 2 2 0 0 1 1 1 1 0 1 1 1 2 2 0 0 1 0 0 0 1 0 0 0 0 0 2 2 1 1 1 1 0 1 0 0 0 0 0 0 0 0 1 1 0 0 1 0 0 0 2 0 2 0 2 2 2 1 1 0 1 1 0 2 1 1 0 0 1 1 1 1 2 2 0 2 2 0 1 0 0 0 0 1 1 1 1 0 0 0 0 2 1 1 0 0 2 0 2 2 0 0 2 2 2 2 0 0 1 0 1 1 1 1 1 1 0 0 0 0 0 0 0 0 0 0 1 0 0 1 2 0 1 1 2 1 0 0 0 2 0 2 0 2 0 0 1 0 0 0 0 0 1 1 0 1 1 1 0 1 0 1 2 0 2 2 0 1 1 1 1 1 0 0 0 0 1 1 0 0 0 0 0 0 0 0 1 1 0 1 1 1 0 0 1 1 0 0 1 0 0 0 0 1 0 2 2 0 1 0 0 1 2 0 0 1 0 0 0 1 0 1 1 0 2 0 0 0 1 1 0 1 0 0 0 0 2 1 0 2 0 0 1 2 0 0 0 1 0 1 1 0 2 0 0 1 0 0 0 0 0 0 1 1 1 2 0 0 2 2 2 1 0 0 0 1 1 0 0 1 0 0 2 0 1 1 1 0 0 2 0 1 1 0 0 0 0 0 2 0 2 1 1 0 0 0 0 0 0 0 0 2 0 1 0 1 1 0 0 1 0 1 0 0 2 0 1 0 0 1 0 0 0 1 1 1 1 0 0 0 0 1 0 2 1 0 0 2 1 1 0 2 2 2 2 0 0 0 0 2 2 0 0 1 1 0 0 0 1 1 0 1 1 1 2 1 1 1 2 2 0 0 1 0 1 0 1 0 0 0 0 1 0 0 2 0 0 1 1 0 1 0 1 2 1 1 1 0 2 0 0 0 1 0 0 0 1 0 0 0 1 0 1 1 1 1 2 0 0 0 0 0 0 0 0 1 1 0 0 0 0 1 0 1 1 0 0 0 0 0 1 2 1 1 0 0 0 1 1 1 1 1 2 0 1 1 0 0 0 0 0 0 2 0 2 0 0 2 0 1 0 2 0 0 2 2 0 2 0 2 0 0 1 1 1 1 0 0 0 1 1 0 0 1 1 0 1 2 1 1 0 1 0 0 1 0 2 0 2 0 0 0 0 0 1 0 0 2 2 0 0 0 0 1 0 1 1 1 1 1 0 1 1 1 0 1 1 0 0 1 1 0 0 0 0 2 0 0 0 0 1 1 0 0 1 1 0 0 0 0 0 0 1 0 0 0 1 1 1 1 0 0 1 1 0 0 0
145 0 0 0 0 0 1 2 1 1 2 0 0 0 0 0 0 1 1 1 1 0 0 2 2 0 0 0 0 2 2 0 1 1 1 1 1 1 0 0 0 1 0 0 1 0 0 0 2 0 0 0 1 0 1 0 0 0 0 1 1 2 1 2 0 1 0 1 2 0 0 1 1 0 1 2 2 1 1 0 0 2 0 1 1 0 0 1 2 2 1 2 1 2 1 2 1 2 0 1 1 0 2 0 0 0 2 0 1 1 0 2 0 1 1 1 0 0 0 0 1 1 1 0 0 0 0 1 0 0 0 0 0 0 0 0 0 0 1 0 1 0 0 0 0 2 0 0 0 0 0 0 1 0 0 0 0 2 0 0 1 1 1 1 0 1 1 0 1 2 1 2 0 2 2 2 0 1 0 1 1 0 1 2 1 2 1 1 0 0 2 2 2 0 2 0 2 0 0 0 0 1 0 1 2 0 1 2 0 0 1 1 2 0 0 2 2 0 0 0 1 1 1 2 0 0 0 0 0 1 0 0 0 1 0 1 0 2 1 1 0 2 2 1 0 1 0 0 1 1 1 1 1 0 0 1 1 0 1 0 0 0 1 1 1 0 1 1 2 1 1 1 0 1 0 0 0 0 2 1 1 0 1 1 2 1 1 0 0 2 1 1 1 0 2 1 0 1 0 1 0 1 1 1 0 1 0 2 2 0 0 1 0 1 1 0 2 0 0 0 1 1 0 1 1 0 1 1 0 1 0 0 0 0 0 0 0 1 1 0 0 0 2 1 1 0 1 0 2 0 1 0 0 0 0 2 0 0 0 1 0 0 2 0 2 1 0 2 2 0 0 2 0 0 0 0 0 0 0 0 2 1 0 1 2 1 0 0 0 0 0 1 0 0 1 1 0 0 1 1 1 1 0 1 0 0 0 0 0 0 0 0 0 0 0 2 0 0 0 2 0 2 0 2 2 2 0 0 2 2 0 0 1 2 1 1 0 1 0 0 2 0 1 1 1 2 1 0 2 0 0 2 2 2 1 1 1 2 2 0 1 2 0 0 1 2 0 2 0 1 0 0 2 1 1 0 0 1 2 0 1 2 0 2 0 0 2 2 2 0 1 2 0 1 1 1 1 1 1 0 1 1 2 2 0 1 1 1 1 0 0 2 0 1 1 0 0 1 0 2 2 0 0 2 1 1 0 1 1 1 1 0 0 0 0 0 0 1 1 1 0 1 0 0 1 2 0 0 2 2 2 0 0 1 2 0 0 1 0 0 0 0 0 1 1 0 0 1 0 1 0 2 0 0 0 0 2 2 1 2 2 0 0 2 0 0 2 1 1 0 0 0 0 0 0 1 1 0 0 0 0 2 1 1 1 1 2 1 0 1 1 0 0 0 0 0 0 0 0 0 1 1 1 1 0 1 2 1 0 0 1 0 0 0 2 0 2 0 2 0 1 0 1 1 1 0 2 1 0 1 1 1 0 1 2 0 0 0 2 0 0 0 1 0 1 2 0 1 1 1 1 1 1 0 0 1 1 0 0 0 0 0 0 0 0 0 0 1 1 1 2 0 0 0 0 0 0 0 0 0 0 0 0 1 0 0 1 1 0 0 0 0 0 1 0 1 0 1 1 1 1 0 0 0 0 0 2 0 1 0 0 0 0 1 0 1 1 0 2 2 1 2 0 0 1 0 0 0 1 0 0 1 0 0 0 2 1 0 2 0 1 1 1 0 0 1 1 1 2 1 1 0 0 1 1 0 1 0 1 0 1 1 2 0 0 0 0 1 1 2 1 1 2 2 2 0 1 2 0 2 0 0 0 0 1 1 2 0 0 1 0 0 0 0 0 1 2 1 2 2 2 2 1 2 0 0 0 0 0 0 0 0 1 1 1 2 0 0 1 2 2 2 1 1 1 1 1 0 0 0 2 2 0 0 1 0 1 0 1 1 1 0 0 0 0 0 2 0 1 1 0 0 1 1 1 1 0 0 1 2 2 2 1 0 0 0 0 1 0 2 0 0 2 0 1 0 2 0 0 0 0 2 1 0 1 2 0 1 0 1 0 0 0 0 1 2 0 0 1 1 0 1 2 1 0 1 1 1 0 0 0 2 0 0 0 0 1 2 2 1 1 1 2 1 0 1 0 1 0 0 1 0 2 0 1 0 0 2 1 1 1 1 2 0 2 0 0 0 0 0 0 0 0 0 0 0 2 0 0 1 1 0 0 2 0 0 0 0 0 1 0 0 0 0 0 0 0 0 0 0 0 1
146 0 1 1 0 0 1 1 1 0 1 1 0 2 1 1 0 2 2 1 1 0 1 1 1 1 1 0 1 1 0 2 2 2 0 0 2 2 0 0 1 0 1 1 2 1 0 0 1 0 0 0 2 0 0 0 1 1 0 0 1 1 0 2 1 0 2 0 0 0 0 2 1 0 1 2 2 1 2 0 0 1 0 1 1 0 1 0 1 2 0 1 0 1 0 0 0 1 0 1 1 0 0 0 0 0 2 1 1 1 0 2 1 2 2 2 1 0 0 0 2 1 2 2 2 2 2 0 1 0 0 0 0 0 0 0 1 1 1 1 1 0 0 0 0 0 0 0 0 0 0 0 0 0 0 0 1 2 0 1 1 1 1 2 1 1 0 0 0 0 2 1 0 2 0 1 1 1 0 1 1 1 0 1 0 0 1 0 0 0 1 1 1 0 1 0 1 0 0 0 0 2 1 0 1 0 1 1 1 0 2 0 1 1 1 1 0 0 1 1 1 1 2 1 1 1 0 1 0 2 0 0 0 0 1 0 0 2 1 1 0 1 1 1 0 1 0 0 0 0 0 0 1 0 0 0 0 0 0 0 0 0 1 1 1 0 0 0 1 0 0 2 2 2 0 0 0 1 1 1 1 1 0 1 1 0 1 1 0 2 1 0 0 0 1 1 1 0 0 1 0 0 2 0 0 0 0 2 0 0 0 1 0 1 1 1 2 1 1 1 0 2 1 1 2 0 0 1 0 1 2 1 0 1 0 0 0 2 0 1 1 1 1 2 1 0 0 0 2 0 0 0 2 1 0 0 1 0 0 1 0 0 1 1 0 1 1 2 2 0 0 2 0 0 0 0 0 1 0 0 0 2 0 0 2 0 0 0 0 0 1 2 1 0 1 1 1 0 1 1 0 1 0 1 0 2 2 0 1 0 1 1 1 1 1 2 0 1 1 0 0 1 1 1 1 0 1 0 1 1 0 2 0 1 1 0 1 1 0 0 1 1 2 0 0 1 1 1 1 0 0 0 1 2 2 1 2 2 2 1 1 2 0 0 1 2 0 1 0 0 0 0 2 1 1 1 2 0 2 1 1 2 0 0 2 0 0 1 2 0 2 2 0 0 0 0 0 0 0 1 2 2 1 1 0 0 1 0 0 2 0 1 0 0 0 1 0 2 1 2 2 0 0 1 0 1 1 1 1 2 0 1 0 0 0 0 1 1 1 2 0 0 0 1 1 0 2 2 0 0 0 0 0 1 2 0 0 1 0 2 0 0 0 2 0 1 1 2 2 0 0 2 1 0 1 0 1 2 0 1 2 0 0 0 0 0 0 1 1 0 0 2 1 0 0 0 0 0 0 0 0 2 1 0 1 2 0 0 0 2 0 0 0 0 0 0 0 0 1 0 1 1 2 2 0 0 0 0 0 0 0 0 0 0 1 2 2 0 2 0 1 1 2 2 2 0 2 2 0 2 1 0 1 1 1 1 0 1 0 1 0 1 2 0 1 2 1 1 0 0 2 0 1 0 0 0 1 0 0 0 1 0 0 1 2 2 0 1 0 1 1 1 0 0 0 0 0 2 0 1 0 2 0 0 2 0 1 1 0 0 0 0 0 1 0 0 1 0 0 0 0 1 1 1 0 2 1 0 0 0 0 2 1 0 0 2 1 0 1 2 1 1 0 1 2 0 1 0 0 0 0 0 0 0 0 0 0 0 1 1 0 0 1 0 0 1 1 1 0 2 0 0 0 1 1 1 2 0 2 1 0 1 2 0 2 1 1 1 2 1 0 0 2 1 1 0 1 0 1 1 1 0 0 0 2 1 2 0 1 0 0 0 0 2 0 2 0 1 2 2 2 2 0 2 1 0 0 2 0 0 0 2 0 0 0 1 0 1 0 0 0 0 0 0 0 0 0 0 0 0 2 2 0 0 1 1 0 0 1 1 1 0 0 0 0 1 1 0 1 1 0 0 0 2 1 2 0 1 1 2 2 2 1 0 1 1 0 0 2 1 0 0 2 0 2 0 2 0 1 0 0 2 0 0 1 2 0 0 0 0 0 0 0 0 0 2 0 0 1 1 0 0 2 0 0 1 1 2 0 0 1 1 0 2 0 0 0 2 2 0 0 0 2 2 0 1 0 0 0 0 2 0 1 1 1 0 1 2 0 1 1 0 0 1 1 0 0 0 2 2 0 2 0 0 0 1 1 1 1 0 0 0 0 1 0 1 2 0 2 0 0 0 1 0 1 0 0 0 0 0 0 1
147 1 0 0 0 0 2 1 0 0 0 2 0 0 0 0 0 2 1 1 1 0 0 2 2 0 0 0 0 2 2 1 1 2 0 0 2 2 0 0 1 0 1 1 2 0 2 0 2 1 0 0 0 0 1 2 0 0 0 1 0 1 1 2 0 0 2 2 0 0 0 0 1 0 1 2 2 1 1 0 1 2 0 2 2 0 0 0 1 2 0 0 0 1 0 1 0 0 0 0 1 0 1 0 1 1 2 0 1 1 1 1 0 1 1 1 1 0 1 0 1 0 1 1 1 1 1 0 1 0 0 0 0 0 0 0 0 0 0 0 0 0 1 1 0 0 0 0 0 0 0 0 2 2 0 0 0 1 1 1 1 1 1 1 0 0 0 1 0 2 0 0 0 2 1 1 0 1 0 0 1 2 0 2 1 1 1 1 0 0 0 2 2 2 2 1 0 0 0 0 0 1 0 0 2 0 0 0 0 0 1 1 1 0 2 1 1 2 2 0 2 2 2 2 0 0 1 0 0 2 0 0 0 0 2 0 0 2 2 0 0 0 2 2 0 2 0 0 0 0 0 0 1 0 0 2 1 0 1 0 0 0 0 0 2 0 2 0 2 2 0 0 0 0 0 0 0 1 1 1 1 0 1 1 1 0 1 1 0 2 1 1 0 0 1 1 0 0 0 1 0 1 2 0 1 0 1 2 1 0 0 1 0 1 2 1 2 1 0 0 2 1 2 2 0 0 0 2 0 0 2 1 1 0 0 0 1 2 0 1 0 0 2 2 1 0 0 0 2 2 2 0 1 0 1 1 1 0 0 2 0 0 1 1 0 0 1 2 1 1 1 1 1 1 0 0 0 2 0 0 0 1 0 0 0 0 0 0 0 1 0 0 1 0 2 0 1 0 1 1 1 1 0 2 0 0 0 0 0 1 1 1 0 0 0 1 1 0 1 0 1 0 2 1 1 0 1 0 1 0 1 0 0 0 0 1 0 0 0 0 2 1 1 1 1 2 1 1 1 0 0 0 0 1 0 0 1 2 2 2 2 1 0 0 0 1 1 0 0 0 1 0 1 1 1 0 0 0 2 1 1 2 0 2 0 0 1 2 2 0 2 2 0 1 2 0 0 0 0 2 2 2 2 2 0 0 0 0 1 1 0 1 1 1 1 1 1 2 1 0 0 2 1 1 0 1 1 1 2 1 1 0 0 0 0 0 1 0 0 0 2 2 0 2 2 1 1 1 1 1 0 0 1 0 2 0 1 1 0 1 0 0 1 1 0 1 1 2 0 2 0 1 0 0 0 0 1 1 0 2 1 0 1 1 0 0 1 1 0 0 1 0 0 0 0 1 0 0 0 0 0 1 1 1 2 2 1 0 0 1 0 0 0 0 0 0 0 0 0 0 1 1 0 0 0 1 2 2 0 0 1 0 0 0 2 1 2 0 2 0 1 1 0 0 1 0 2 0 0 0 0 2 0 0 1 0 0 0 1 0 0 0 0 2 0 0 0 1 1 0 0 1 1 0 0 0 0 0 0 0 1 0 0 1 2 2 1 0 2 2 2 0 1 1 1 0 0 1 0 1 1 1 0 0 0 0 2 2 0 0 0 0 0 0 2 1 0 2 0 0 0 1 0 0 0 0 2 0 0 0 0 0 0 0 0 1 1 0 0 1 0 0 0 1 2 0 1 0 0 0 0 0 0 0 2 1 0 0 1 0 1 1 2 1 0 0 2 0 0 2 0 0 1 2 2 2 0 0 2 0 0 1 0 1 1 1 1 1 1 2 1 1 2 1 1 0 0 0 1 1 0 0 0 0 1 1 0 0 0 2 0 0 2 0 1 1 0 0 2 1 1 2 1 2 1 0 0 1 0 1 0 1 0 0 0 0 0 0 1 1 1 1 1 1 1 1 1 2 2 0 0 0 0 0 2 0 0 0 0 0 2 0 0 0 0 0 1 1 1 2 0 0 1 1 2 2 0 1 1 2 0 0 2 0 0 0 1 1 0 2 0 0 0 0 2 0 1 0 0 0 0 0 1 0 1 1 1 1 0 2 0 0 0 0 1 1 0 0 2 2 0 0 1 0 1 1 0 1 0 0 0 1 0 2 0 0 0 1 2 0 0 0 2 2 0 0 0 2 0 0 1 0 2 0 0 1 2 2 1 0 1 1 1 0 1 0 1 0 1 0 0 0 0 0 0 1 1 0 2 0 0 1 0 2 0 0 2 0 1 0 0 0 0 0 0 0 0 0 0 0 0 1
148 1 0 0 0 0 2 2 0 1 1 0 0 0 0 0 0 2 1 1 1 0 0 1 1 0 0 0 2 2 2 0 1 0 0 1 1 2 0 0 0 1 0 0 1 0 1 0 2 1 0 0 0 0 1 1 0 0 0 1 0 1 1 1 0 0 1 0 2 0 0 0 2 0 1 1 1 1 2 0 1 1 1 1 2 0 0 0 0 2 0 0 0 1 1 1 0 1 1 0 1 0 0 0 1 1 2 1 1 1 1 2 0 2 2 2 2 0 0 0 2 0 1 1 1 1 1 0 1 0 0 0 0 0 0 0 0 0 0 0 0 0 0 0 0 2 1 0 0 0 0 0 0 1 0 1 0 0 0 1 0 0 1 2 1 2 1 0 1 2 0 0 0 2 2 2 0 1 0 1 1 1 1 2 0 1 2 1 0 1 1 2 0 0 0 0 1 0 0 0 0 0 1 1 1 0 1 1 1 0 2 0 1 0 2 0 0 1 2 1 2 0 1 1 1 0 1 0 0 1 0 0 0 0 2 0 0 2 0 2 0 2 2 1 1 2 1 0 0 0 0 0 0 0 0 2 1 1 1 0 0 0 0 0 0 0 0 0 1 0 1 1 0 0 0 0 1 1 1 1 1 0 0 0 0 0 2 0 0 1 0 0 0 0 1 1 0 0 1 1 0 0 2 0 0 0 2 1 1 0 0 1 0 2 2 0 1 0 1 1 1 1 1 2 1 0 1 2 1 1 2 0 0 2 0 1 1 1 1 0 1 1 2 1 0 0 0 0 2 1 1 0 0 0 0 2 0 1 0 0 0 0 2 0 1 1 0 2 1 1 1 1 0 0 1 1 0 1 1 1 1 0 0 2 0 1 1 1 1 0 1 1 0 0 1 1 1 0 1 1 1 1 0 2 1 0 1 1 0 1 0 0 0 0 0 2 1 0 0 0 0 1 1 1 1 1 1 0 1 0 1 0 0 0 0 1 0 1 0 0 1 1 1 1 0 2 0 1 2 1 1 1 1 1 1 1 1 2 1 0 0 1 1 1 0 1 1 1 0 1 1 1 1 2 2 0 2 0 2 2 2 1 0 0 2 1 0 0 1 0 0 1 0 1 0 0 0 1 1 1 1 1 0 0 0 0 1 1 1 0 0 2 2 0 0 2 1 1 0 1 1 0 1 1 1 0 1 0 0 2 0 1 0 0 0 0 1 0 0 1 0 0 0 1 1 1 2 2 0 2 0 0 1 0 2 1 0 1 0 0 0 0 0 2 1 0 0 1 0 0 0 0 0 0 0 0 1 2 0 2 2 0 0 0 1 0 0 0 0 0 1 0 1 0 0 1 0 1 1 0 1 1 1 0 1 1 1 0 0 1 2 0 1 2 1 1 2 0 1 0 0 1 0 0 0 1 0 0 0 0 1 0 0 0 1 1 2 1 2 0 0 0 0 0 1 0 2 0 0 0 0 2 1 0 2 0 0 0 0 1 1 0 1 0 1 1 0 1 0 0 0 0 0 0 0 0 0 0 0 0 0 1 1 0 1 2 0 0 0 2 2 0 1 0 1 0 0 1 0 0 0 0 0 0 1 0 2 2 0 1 1 0 1 0 0 0 1 0 0 0 0 1 0 0 0 1 1 0 0 0 0 1 0 0 0 0 1 0 1 1 0 1 1 2 1 1 1 1 0 0 0 1 0 0 0 1 0 1 1 1 0 0 1 1 1 1 1 0 1 1 0 0 0 0 2 1 1 1 1 1 0 1 1 0 0 2 0 2 0 2 0 2 2 2 2 0 1 0 0 0 0 0 0 0 1 2 1 0 0 2 0 0 1 0 0 1 0 1 2 2 2 2 1 1 0 0 0 1 0 1 0 1 1 0 0 2 0 0 2 1 2 2 0 0 2 0 2 0 0 0 2 2 0 0 2 0 0 0 0 0 0 0 1 0 1 2 1 1 1 2 0 0 0 2 1 2 0 1 1 1 1 1 0 0 0 0 0 2 1 1 0 0 1 0 2 0 2 0 0 0 0 2 2 0 1 0 0 0 0 1 0 0 0 0 2 0 0 0 1 1 1 0 1 0 1 0 1 0 1 0 1 1 1 2 1 0 0 0 1 0 0 0 2 1 0 0 0 0 1 0 1 0 2 2 0 0 2 1 0 1 1 1 1 0 1 1 2 0 0 0 0 0 1 1 0 1 0 1 1 0 0 0 1 1 0 0 0 1 0 2 1 0 0 0 1 1 0 0 0 0 0 0
149 0 0 0 0 1 2 2 0 0 0 1 0 1 0 0 1 1 1 1 1 0 1 2 2 0 0 0 1 2 1 2 2 2 1 1 1 0 0 0 0 1 1 1 2 1 0 0 0 2 0 0 1 2 0 1 0 0 0 1 1 1 0 2 0 1 0 0 2 1 1 2 0 0 0 2 2 1 2 1 1 2 0 0 0 0 0 1 2 2 1 2 1 0 1 2 0 1 1 0 0 1 1 0 1 1 2 1 1 1 1 2 1 1 1 1 0 0 1 0 1 1 1 1 1 1 1 1 0 0 0 0 1 0 0 0 1 0 0 1 1 0 0 0 0 1 1 0 1 1 1 1 0 0 1 0 1 1 1 2 0 0 1 1 1 2 2 0 1 1 1 1 0 2 1 2 0 2 1 1 1 1 1 2 1 2 1 2 0 0 1 1 2 1 2 0 2 0 0 1 1 0 0 1 2 0 1 2 1 0 1 1 0 0 1 0 0 0 1 0 1 1 2 2 0 0 1 1 1 1 0 0 0 0 1 0 0 2 2 0 0 1 2 1 0 2 0 0 0 0 0 0 0 0 0 1 0 0 0 0 0 0 1 0 2 0 1 0 2 1 0 0 1 1 0 0 0 1 2 1 1 0 0 1 2 1 1 1 0 2 0 0 0 0 1 1 0 0 0 0 0 0 1 1 0 1 0 1 2 0 0 2 0 1 1 1 2 0 1 1 1 1 0 1 1 0 1 1 2 2 2 2 1 0 0 1 1 2 0 1 0 1 2 1 1 0 0 0 2 2 2 0 2 1 0 0 1 0 0 1 1 1 1 0 1 1 0 2 2 0 0 2 0 0 0 0 0 0 2 0 0 0 0 1 1 1 0 0 0 1 0 0 1 0 2 0 1 1 0 0 0 0 0 1 0 1 1 0 0 0 0 0 0 0 0 1 1 0 0 1 0 1 0 1 2 2 1 1 2 0 2 0 0 0 0 1 0 1 0 0 2 1 2 0 1 1 2 0 1 0 0 1 0 2 1 0 1 2 0 2 1 1 0 0 0 1 1 1 0 1 1 1 1 2 0 0 0 1 1 0 1 2 0 2 1 1 1 0 2 0 2 1 0 2 1 1 1 0 0 2 2 1 2 2 0 0 2 0 1 1 0 1 0 0 0 2 0 2 2 2 2 0 0 1 0 1 1 1 1 1 1 0 0 0 0 0 0 1 1 1 1 1 1 0 1 1 1 1 1 2 1 0 2 0 1 1 0 1 0 1 0 0 0 0 0 0 0 1 1 0 0 1 2 0 1 1 2 2 0 1 2 0 0 1 1 0 0 0 0 0 0 0 0 0 0 0 2 0 0 0 0 2 0 0 2 2 1 0 0 1 0 0 0 1 0 0 0 0 0 0 1 1 2 2 0 0 0 1 0 0 2 0 0 0 1 0 1 0 2 0 2 0 1 1 2 0 2 1 0 2 1 1 1 1 1 1 0 0 2 0 0 0 0 0 2 2 1 1 1 1 1 1 0 1 1 0 1 1 2 1 1 2 0 0 1 1 2 1 1 1 2 1 0 1 0 0 0 2 0 1 0 1 0 0 1 0 1 2 0 0 0 0 0 0 1 0 0 1 1 1 0 1 0 0 1 1 1 0 0 0 0 0 0 0 0 0 0 0 0 1 0 0 1 1 1 1 0 0 0 0 0 0 0 0 0 0 0 0 1 0 0 0 1 1 0 0 2 1 2 0 1 0 1 0 0 1 0 0 2 0 0 2 1 0 0 1 0 1 2 1 0 0 2 2 1 1 0 1 0 1 0 2 0 1 1 0 2 0 0 1 0 0 1 0 1 1 1 1 2 2 2 2 0 2 0 0 0 1 0 1 0 1 2 0 0 2 0 1 1 1 1 2 1 1 1 1 1 2 2 1 1 1 0 0 1 0 0 0 0 0 1 0 0 0 0 1 1 1 1 1 0 0 0 1 1 1 0 1 1 2 1 1 2 0 0 0 0 2 0 2 0 0 2 1 2 0 2 0 0 0 0 1 1 0 1 1 1 1 0 1 0 0 1 1 1 1 0 1 1 0 0 1 2 1 1 0 1 2 1 1 0 2 0 1 0 0 0 1 2 0 0 0 1 0 0 1 0 1 0 1 0 0 2 1 0 0 1 1 0 1 1 1 2 0 1 1 1 1 2 1 1 0 0 0 1 1 0 1 1 0 0 0 0 2 0 0 1 1 0 0 0 0 0 2 1 0 0 0 0 0 0 2
150 0 0 0 0 0 1 2 1 0 1 0 1 1 0 0 0 1 2 0 0 1 0 1 1 0 0 1 0 2 1 1 0 1 1 0 2 1 1 0 1 0 0 0 1 0 0 0 1 1 0 0 0 0 2 2 0 0 0 1 1 1 0 2 0 1 1 1 1 1 1 0 2 1 1 2 2 1 2 1 1 2 0 1 1 0 0 1 2 2 1 1 1 2 0 2 0 1 0 1 1 0 0 0 2 0 1 1 2 0 0 2 1 2 2 2 2 0 1 0 0 1 1 1 1 1 1 0 1 0 0 0 0 0 0 0 0 0 0 2 0 0 0 0 0 1 0 0 0 0 0 0 1 0 0 1 0 1 0 0 0 0 2 2 0 1 1 1 0 1 1 0 1 2 1 1 0 2 0 2 2 0 1 1 0 1 1 2 0 0 0 2 1 0 1 0 1 0 0 0 0 1 0 0 2 0 0 2 1 0 1 1 1 0 2 1 1 0 2 1 2 0 1 2 0 0 0 1 1 0 0 0 0 0 2 0 0 1 1 0 0 1 2 2 0 2 0 0 0 0 0 1 2 0 0 1 1 0 0 0 0 0 0 0 1 0 1 0 1 1 1 0 1 1 0 1 0 0 1 0 1 0 1 1 1 0 2 2 0 2 1 1 2 0 2 0 1 0 0 1 0 0 1 1 0 1 1 2 0 0 0 1 0 2 1 0 2 0 1 1 1 1 1 0 1 0 0 0 0 0 1 1 2 1 0 0 0 2 0 1 0 0 2 1 0 0 1 0 2 2 2 0 2 1 0 0 1 1 0 2 0 0 1 0 1 0 1 2 2 0 0 2 1 1 0 0 0 1 0 1 1 1 0 0 2 1 1 0 0 0 0 1 0 0 2 0 0 1 1 1 0 2 0 0 0 0 1 0 0 0 1 0 0 0 0 2 2 1 0 0 0 1 1 1 1 1 1 0 1 0 1 0 0 1 1 0 0 0 0 0 2 0 1 1 0 1 2 1 2 0 0 1 0 1 1 0 0 2 2 1 1 2 0 0 0 1 1 0 0 1 1 1 1 2 0 2 0 1 2 1 1 2 0 0 2 0 0 1 1 0 1 1 0 2 1 0 0 1 1 0 1 1 1 0 0 0 2 1 0 1 0 1 1 1 1 1 1 2 1 2 2 0 1 2 0 0 0 0 0 1 0 1 0 1 2 0 0 1 0 0 0 1 0 1 1 2 1 2 0 0 0 0 0 0 1 2 0 0 0 0 0 0 1 1 0 1 1 2 2 0 0 1 1 0 1 0 2 2 0 1 2 0 0 0 0 0 0 1 1 0 1 0 0 0 0 1 0 0 0 0 0 1 1 1 2 2 0 0 0 1 1 0 0 0 0 0 0 0 0 0 1 1 0 0 0 1 1 1 0 0 0 0 0 0 1 0 0 0 2 0 0 1 2 2 2 0 0 1 0 1 2 1 0 1 1 0 0 0 2 0 0 0 1 0 2 2 1 1 1 1 0 1 0 0 0 1 2 0 0 0 2 0 0 0 2 2 2 0 0 2 2 0 1 0 0 0 0 2 0 1 0 2 0 0 0 0 2 2 0 0 0 0 0 1 1 0 0 2 0 0 0 0 0 0 0 1 1 0 1 0 0 2 0 0 0 0 0 0 1 1 1 1 0 0 0 1 0 1 0 0 0 0 0 0 0 0 0 0 1 0 0 0 1 1 0 1 2 0 1 1 1 0 1 1 0 2 0 2 0 1 1 0 1 2 1 1 0 2 1 2 0 1 2 2 2 0 1 1 0 1 0 1 0 0 2 1 1 0 0 1 1 1 0 2 0 2 0 2 1 1 1 1 0 2 0 0 0 1 0 1 0 1 1 0 0 0 0 0 0 0 0 0 0 1 2 0 1 1 1 0 2 2 0 0 2 0 0 1 0 0 1 0 0 0 0 0 1 0 2 0 0 0 1 0 2 2 1 0 2 2 2 2 2 0 0 0 0 2 0 1 1 0 2 0 1 0 2 0 0 0 0 2 2 1 1 1 0 0 1 2 1 0 0 0 0 2 0 1 2 1 0 0 1 1 1 1 1 0 0 0 0 2 0 2 0 0 0 1 1 0 0 0 0 1 0 1 1 2 0 0 1 0 2 1 1 0 2 1 0 1 1 1 1 0 1 1 1 0 2 0 0 0 0 0 0 1 1 0 0 1 1 0 0 1 0 0 0 0 0 0 0 1 0 0 0 0 0 0 0 0 1 1
151 0 0 1 0 0 1 1 1 0 1 1 1 2 2 2 0 2 1 1 1 1 0 2 2 1 1 0 1 2 1 2 1 2 0 0 2 2 0 0 1 1 0 1 2 1 1 0 1 2 0 0 0 0 2 2 0 1 0 0 0 1 0 0 0 0 2 0 0 0 0 0 2 1 1 2 2 0 1 1 0 2 1 0 1 0 0 1 1 1 1 1 0 1 0 0 0 2 0 2 0 0 0 0 0 0 2 0 0 2 0 1 1 2 2 2 1 0 1 0 1 1 1 1 1 1 1 1 0 1 0 0 0 0 1 1 0 0 0 0 0 0 1 1 0 0 0 0 1 1 0 0 0 0 0 0 0 0 0 0 0 0 1 1 1 1 1 0 1 1 1 0 1 0 0 1 1 0 0 0 0 0 1 2 0 1 2 2 1 0 2 2 1 1 1 0 0 0 0 0 0 1 1 0 2 0 0 1 0 0 1 2 1 0 2 0 0 0 2 1 2 1 1 1 1 0 0 0 0 2 0 0 0 0 1 0 0 2 2 0 0 0 2 2 0 2 0 0 0 0 0 0 0 0 0 1 0 1 0 0 0 0 0 0 1 0 1 0 2 1 0 1 2 1 1 1 0 0 2 0 0 0 0 1 1 1 0 1 0 2 1 1 0 0 2 2 0 0 0 1 0 1 1 1 0 0 0 2 1 0 0 1 0 1 0 0 2 0 1 1 1 0 1 2 1 0 0 1 1 1 2 1 0 1 0 0 0 0 2 1 0 0 1 2 1 0 0 0 2 2 2 0 0 0 0 2 0 0 0 1 0 0 0 0 0 0 1 2 1 1 1 1 1 1 0 0 0 0 1 0 0 2 0 1 1 0 1 0 0 1 0 0 0 1 2 0 0 0 1 1 1 1 0 1 0 0 1 0 0 0 2 0 1 1 1 2 1 0 1 1 0 1 0 1 0 1 1 0 1 1 0 0 2 1 1 2 0 1 0 0 2 0 2 0 2 1 2 0 1 0 0 1 1 1 0 0 0 1 1 0 1 2 0 0 0 0 2 0 0 0 0 0 1 1 0 2 0 0 2 2 2 1 0 1 1 0 0 1 1 0 1 1 1 1 1 0 0 0 2 0 1 1 1 1 0 0 1 1 1 0 0 2 0 0 0 1 0 2 0 1 1 1 2 2 0 0 1 1 1 0 1 0 0 2 0 1 0 0 0 2 0 0 0 2 2 1 2 2 0 1 0 1 0 0 2 1 0 1 1 1 0 1 0 1 1 0 0 2 0 0 0 2 2 0 0 2 2 2 0 1 2 0 1 2 0 0 2 1 1 0 0 1 1 0 0 0 0 0 0 0 0 2 1 0 0 0 2 0 1 2 1 1 0 0 0 0 0 0 0 0 1 1 0 0 0 2 2 1 0 0 0 0 0 0 1 1 2 1 2 0 2 0 0 1 1 0 2 1 0 0 1 2 0 1 1 0 0 0 2 0 0 0 1 1 1 1 0 1 1 1 0 1 1 0 0 0 0 0 1 0 0 1 0 1 2 1 0 0 0 2 0 1 0 0 0 0 0 2 0 0 0 1 0 0 2 0 1 1 1 0 1 0 0 1 0 1 0 1 1 1 0 0 1 0 0 2 0 0 1 0 1 1 0 0 0 0 0 0 1 1 0 1 0 0 1 0 0 0 0 0 0 0 0 0 0 2 0 0 2 1 0 1 2 1 0 0 2 2 1 2 1 0 0 0 0 0 1 1 1 1 1 1 0 1 1 1 1 2 1 2 0 1 2 2 2 0 0 1 0 1 0 0 0 0 2 1 0 0 0 0 1 1 1 1 0 1 0 0 1 1 1 1 0 0 0 0 0 0 0 1 0 0 2 1 0 2 0 1 1 0 0 1 0 0 0 0 0 0 0 0 2 2 0 0 2 0 0 0 0 0 0 0 0 0 0 0 0 2 1 1 0 0 0 2 1 1 0 1 1 2 1 1 1 1 1 0 0 1 0 1 2 0 0 0 1 1 2 0 1 0 0 2 0 0 1 2 0 1 1 1 1 0 0 0 1 1 0 1 1 0 0 1 1 1 0 1 1 2 0 0 0 2 0 1 0 0 0 1 1 0 0 0 1 1 0 0 0 0 1 0 0 1 2 2 1 0 1 1 0 1 0 1 0 0 2 0 2 0 1 0 2 0 0 0 0 1 1 1 2 0 0 0 0 1 0 0 2 0 1 0 0 0 0 0 0 0 0 0 0 0 0 1
152 1 0 0 0 2 2 2 0 1 1 2 1 2 2 2 0 1 0 1 1 1 0 2 2 0 0 0 1 2 2 0 1 1 1 0 2 2 0 0 2 0 1 1 2 0 0 0 1 1 1 0 1 1 0 1 0 0 1 2 0 1 0 2 1 1 1 0 1 1 0 1 1 0 1 1 1 1 2 0 1 1 0 2 2 0 0 0 0 2 0 1 0 2 1 1 0 0 0 0 1 0 0 1 0 1 2 0 1 1 0 1 1 2 2 2 1 0 0 0 0 1 1 1 1 1 1 0 1 0 0 0 0 0 0 0 0 0 0 1 0 0 0 0 0 1 0 0 0 0 1 2 1 1 0 0 0 1 0 0 0 0 2 2 2 2 1 0 1 2 0 1 0 2 1 0 0 0 0 0 0 0 1 2 0 1 2 2 1 1 1 2 0 0 1 0 1 0 0 0 0 0 0 0 2 0 2 0 1 0 0 2 1 0 2 2 2 1 1 1 1 0 2 2 0 0 2 0 0 0 1 1 0 0 1 0 0 2 2 1 0 0 2 1 0 2 1 0 0 0 0 0 1 0 0 2 1 0 0 0 0 0 0 0 0 0 2 1 2 1 0 2 1 1 1 1 0 0 2 0 0 0 0 2 2 0 2 1 0 1 0 0 2 0 2 0 1 1 0 0 0 0 1 1 0 1 0 1 1 0 1 2 0 2 2 1 2 0 0 0 1 2 2 1 0 0 1 0 1 1 1 1 0 1 0 0 0 1 1 1 1 1 1 2 1 0 0 0 1 0 1 0 2 1 0 0 1 1 0 0 0 0 2 0 2 0 1 2 1 1 1 1 1 1 0 0 0 1 0 0 0 0 0 1 2 0 2 0 0 0 0 1 0 0 2 0 1 0 0 0 0 0 0 1 1 1 0 0 0 1 0 1 1 1 1 2 0 1 0 1 0 2 1 0 1 1 1 2 2 0 0 2 0 0 0 2 0 1 0 0 2 0 1 1 0 0 2 0 2 0 0 2 0 1 0 0 0 2 2 2 2 2 1 1 0 0 2 0 0 0 0 1 2 0 0 0 0 1 2 0 0 1 1 2 1 0 0 1 2 0 2 1 0 1 2 0 0 1 1 1 1 1 0 0 0 0 1 0 0 1 0 1 1 0 1 0 0 2 1 1 1 1 0 2 0 2 0 0 0 1 0 1 0 1 1 0 1 1 1 1 0 1 0 0 0 2 1 2 0 0 0 0 0 0 2 0 1 0 1 1 0 0 0 0 0 0 0 1 1 0 0 1 0 0 0 0 1 2 0 2 1 0 0 1 0 0 1 0 0 0 0 0 0 0 0 0 0 1 1 1 0 2 1 0 1 2 1 0 0 1 0 0 1 1 1 1 1 0 1 0 0 1 0 0 0 1 2 0 0 0 2 0 1 0 2 0 2 2 2 0 1 1 0 1 2 0 2 1 1 2 0 1 2 2 2 0 0 1 2 0 0 0 0 1 0 1 0 1 1 1 0 1 0 0 0 0 2 0 2 0 0 1 0 1 2 2 0 0 1 1 2 0 0 0 0 0 0 2 0 2 0 2 0 1 2 1 1 1 1 0 1 0 0 2 0 0 0 1 0 0 0 0 0 0 0 0 2 0 1 0 0 1 0 0 0 0 0 0 1 1 0 1 1 1 1 0 0 0 0 0 0 0 1 0 2 1 0 0 1 1 0 0 2 1 0 0 2 2 1 2 0 1 0 1 0 0 1 2 0 2 1 0 0 0 0 2 0 2 2 2 0 0 2 2 0 2 0 1 0 0 0 0 0 0 1 1 1 0 0 1 0 0 2 0 2 2 0 0 2 1 1 1 2 2 0 0 0 1 1 0 0 2 0 0 0 2 0 0 0 0 0 0 0 1 1 1 2 0 0 0 2 2 0 0 1 0 0 0 0 0 0 0 0 0 0 0 1 0 1 1 0 0 1 1 0 1 0 0 1 1 1 1 1 1 1 0 1 1 0 2 0 0 1 0 2 1 1 0 1 2 2 0 0 0 1 2 0 1 0 1 0 0 0 0 1 1 0 2 2 0 2 0 2 1 1 1 1 1 0 1 1 1 0 2 0 0 0 0 2 0 0 0 0 1 0 0 1 0 2 1 1 0 2 1 0 0 1 1 0 1 2 0 1 0 1 1 0 1 1 2 1 0 0 0 0 0 1 0 1 0 0 0 0 1 0 2 2 0 0 0 0 0 0 0 1 1 1 1 1 0 0 0
153 0 0 1 0 0 1 2 0 1 1 0 0 0 0 0 0 1 2 0 0 1 0 2 2 0 0 0 0 2 1 0 2 2 0 1 1 1 0 0 1 1 1 1 2 1 1 0 2 1 0 0 1 1 1 2 0 0 0 1 0 0 1 2 0 0 1 1 2 1 1 0 2 1 2 2 2 1 1 0 0 2 2 0 2 0 0 0 1 1 0 1 1 2 1 1 0 2 1 1 2 0 1 0 0 0 2 0 0 2 2 2 0 0 0 0 0 0 1 0 1 0 1 1 1 1 1 0 0 0 0 0 0 0 0 0 0 0 0 1 0 0 1 0 0 2 0 0 1 1 2 2 0 0 1 0 0 2 1 1 0 0 1 2 1 2 1 1 0 1 1 2 0 2 1 1 0 0 0 1 0 0 1 2 1 2 1 0 0 0 1 2 0 0 1 0 0 0 0 0 0 1 0 0 2 0 2 0 0 0 1 1 1 0 0 0 1 0 1 1 1 0 0 1 1 0 1 0 0 1 0 0 0 0 2 0 0 2 2 0 0 0 2 1 0 1 0 0 0 0 0 0 2 0 0 0 0 1 0 0 0 0 0 0 1 0 1 2 1 1 0 1 2 1 1 1 0 1 1 1 1 1 0 1 1 1 0 2 0 2 2 0 1 0 1 0 1 0 0 1 1 0 2 0 1 0 1 1 0 0 0 1 0 2 0 0 1 0 0 0 2 1 1 1 1 0 1 2 0 0 1 0 1 1 0 1 1 0 2 2 1 1 2 1 1 0 0 0 0 0 0 2 1 0 1 1 0 1 0 1 0 0 2 0 1 1 1 1 2 0 0 2 1 1 0 0 0 0 0 0 0 0 0 1 1 0 0 0 0 1 0 0 0 0 2 1 0 1 0 1 1 1 0 1 1 1 1 0 0 0 0 1 0 0 0 2 1 0 1 0 1 1 0 1 0 1 1 2 2 0 0 2 1 1 1 1 0 2 0 0 2 0 2 0 0 0 2 0 2 0 0 1 1 1 1 1 1 1 1 0 1 2 1 2 0 1 1 0 0 0 0 0 2 0 1 1 1 1 2 0 0 1 0 0 2 1 0 1 2 0 2 1 0 1 0 0 0 0 1 1 1 1 1 1 0 1 2 0 0 2 0 0 1 0 0 0 0 2 0 1 1 1 1 2 0 1 0 0 0 2 0 2 0 1 1 0 1 0 0 0 1 2 0 1 1 1 2 2 0 0 0 0 1 0 1 1 0 0 0 0 1 0 0 2 0 0 0 2 0 0 0 0 2 0 2 0 2 1 0 2 2 0 0 1 0 1 1 0 0 0 0 2 2 0 1 0 1 0 0 0 1 2 2 0 0 1 2 0 0 1 0 0 0 0 0 0 0 0 1 0 0 1 0 0 0 1 1 1 0 0 0 0 0 0 1 1 2 1 2 0 1 0 0 1 2 0 2 1 0 1 1 1 0 2 2 0 0 0 1 1 1 0 1 0 2 2 0 1 1 0 0 0 1 1 1 0 1 1 1 1 1 1 0 1 2 2 1 0 1 2 1 0 0 0 1 0 0 2 0 1 0 2 0 0 2 0 1 2 0 0 0 0 0 2 0 2 0 1 1 1 0 0 0 0 0 1 1 0 0 0 0 1 0 0 0 0 1 0 2 2 1 2 0 0 0 0 0 1 0 0 0 0 0 0 0 2 0 0 2 1 0 0 1 0 0 1 1 0 2 0 2 0 1 1 0 0 1 0 0 2 0 0 1 0 0 1 0 1 1 2 1 1 2 2 1 1 0 0 0 1 0 1 0 0 0 1 1 1 0 1 0 0 1 1 1 2 0 0 2 2 2 2 1 2 0 0 0 0 0 0 0 0 0 1 1 2 0 1 1 1 1 1 1 1 1 1 1 2 0 0 1 0 0 0 1 0 1 0 0 0 1 0 0 0 1 0 1 0 0 2 0 0 0 1 2 2 0 2 0 1 0 0 2 0 0 0 0 2 0 2 0 0 0 0 2 0 2 0 0 0 0 1 2 2 2 0 0 0 0 0 0 0 0 0 0 2 0 0 2 2 0 0 2 2 0 2 2 2 0 0 0 2 1 2 1 0 0 0 0 2 0 0 2 2 1 1 0 1 0 0 0 0 1 0 0 0 1 2 1 1 0 1 2 0 2 0 1 0 2 1 1 0 0 0 0 0 2 1 1 0 0 0 0 1 0 0 0 0 1 0 0 0 0 1 1 0 0 1 1 0 0 0
154 0 0 0 0 0 0 2 1 0 1 0 0 0 0 0 0 1 1 2 2 0 0 2 2 0 0 0 1 2 2 1 1 2 0 0 2 1 0 0 0 1 0 0 0 0 0 0 0 2 2 0 1 1 0 2 0 1 1 0 2 2 0 0 1 1 1 0 1 1 1 2 2 0 2 2 2 1 2 1 0 2 0 1 2 0 0 0 2 2 0 0 2 2 0 0 0 0 0 0 2 0 1 0 1 1 2 1 2 0 0 1 0 1 1 1 0 0 1 0 1 0 1 1 1 1 1 1 1 0 1 1 0 0 0 0 0 0 0 0 1 0 0 0 0 1 0 0 2 2 2 2 0 0 0 0 0 1 0 0 1 1 1 2 0 1 1 1 0 1 1 1 0 2 0 0 0 0 0 0 0 1 1 2 1 1 2 2 2 1 1 2 1 0 1 0 1 0 0 1 1 1 1 1 2 0 1 0 0 0 2 1 1 0 1 1 1 1 1 0 1 2 1 1 1 0 1 1 0 2 0 0 0 0 1 0 0 2 2 0 0 0 2 1 0 1 0 0 0 0 0 0 1 1 0 1 1 0 0 0 0 0 0 0 0 0 0 0 2 1 0 0 2 2 1 1 0 1 0 0 0 1 1 2 1 0 2 2 0 2 1 1 0 0 0 0 0 0 0 1 0 0 2 0 0 1 0 2 0 0 0 1 0 2 0 0 0 0 0 0 2 1 1 0 1 0 0 2 0 0 2 1 1 0 0 0 0 2 0 0 0 0 2 2 1 0 0 1 2 1 1 0 2 0 2 0 2 0 0 2 0 0 1 1 0 0 1 2 1 1 1 1 1 1 0 0 0 0 1 0 1 1 0 1 1 1 1 0 0 1 0 2 1 0 2 0 2 1 1 1 1 1 0 1 1 0 1 0 0 1 0 0 1 1 2 2 0 0 0 0 0 0 1 2 1 1 0 0 0 0 0 0 1 1 1 1 0 2 0 0 1 1 1 1 0 1 1 1 1 1 1 1 1 1 2 1 2 1 1 0 0 0 0 0 1 1 1 2 0 1 1 2 1 1 1 0 1 0 2 0 2 2 0 0 1 0 0 1 1 0 0 1 0 1 1 0 0 2 2 0 1 1 1 1 1 1 2 0 1 0 0 2 1 1 1 1 0 2 1 2 2 0 1 2 1 0 1 0 0 1 0 1 0 0 1 0 1 1 0 0 1 2 0 2 2 0 2 1 1 2 1 1 1 0 2 0 0 0 2 0 0 2 1 2 1 1 1 2 2 0 0 0 0 0 0 1 2 1 0 1 2 0 0 0 0 0 0 1 1 1 0 0 0 0 0 0 0 0 0 0 0 1 1 0 1 2 2 0 0 0 1 1 0 0 0 0 0 0 0 0 0 0 1 1 0 1 1 1 0 0 0 0 1 0 1 0 2 1 2 0 0 2 1 1 2 0 0 1 0 1 0 0 0 1 2 0 0 1 2 0 0 0 1 0 1 2 0 1 0 0 2 0 0 1 1 0 1 0 0 0 0 0 2 0 1 2 1 1 0 1 2 0 0 0 0 0 1 2 0 1 0 1 0 0 2 0 1 2 0 1 1 0 0 2 0 0 0 1 1 1 0 0 1 0 0 1 1 0 0 0 0 0 0 0 0 1 1 0 0 2 0 1 0 0 1 1 0 1 0 0 0 1 0 0 0 1 0 0 2 0 2 1 1 0 0 1 1 1 2 1 1 0 0 0 2 1 1 2 0 1 1 1 0 1 0 2 0 1 1 2 1 1 2 2 1 1 0 0 0 1 0 1 0 0 2 2 2 0 0 1 0 0 0 1 0 2 1 1 2 1 1 2 2 2 0 0 0 0 1 0 0 1 0 1 1 2 0 0 0 0 0 0 1 1 1 1 1 0 0 0 1 1 0 0 2 0 0 0 0 0 0 0 0 0 0 1 1 0 2 0 0 0 2 0 2 2 0 0 0 2 1 2 2 0 0 0 0 1 0 1 1 0 1 0 2 0 2 0 0 1 0 2 0 0 1 2 0 0 0 0 0 0 0 0 0 2 0 0 2 2 0 0 1 0 1 0 1 1 0 0 0 2 1 2 1 0 0 1 2 1 1 1 2 1 0 0 1 1 1 1 0 0 2 0 0 0 1 1 0 1 1 0 1 0 1 1 1 0 1 1 0 0 0 0 0 2 0 0 0 0 0 0 0 2 0 0 0 0 1 0 0 0 0 0 1 0 0 1 1 0 0 2
155 0 0 0 0 0 0 2 1 1 2 0 1 1 0 0 0 1 1 0 0 1 0 1 1 0 0 0 0 1 0 1 1 2 0 2 0 0 0 0 0 2 0 0 2 1 0 0 0 2 0 0 0 0 1 1 0 1 0 0 1 1 0 1 0 0 0 0 1 0 0 0 2 0 2 2 2 1 2 1 0 1 0 1 1 0 0 0 2 2 0 0 1 1 2 2 0 1 0 1 1 0 1 0 1 1 2 1 1 1 0 1 1 1 1 0 0 0 0 0 2 1 1 1 2 1 1 0 2 0 1 1 0 0 0 0 0 0 0 1 1 0 0 0 0 1 0 0 0 0 0 1 0 0 0 1 1 0 0 0 0 0 1 2 0 1 2 0 1 1 1 2 0 2 0 0 0 0 0 0 0 0 1 2 1 2 1 2 1 0 1 2 2 0 2 0 1 0 0 2 2 0 0 0 2 0 0 1 1 0 0 1 1 0 2 0 0 0 2 0 2 1 2 1 1 1 1 0 0 0 0 0 1 0 2 0 2 2 2 0 0 0 2 2 0 2 0 0 0 0 0 0 2 0 0 2 1 1 0 2 1 1 0 0 2 0 0 0 1 0 1 1 2 2 0 0 1 1 2 1 1 0 0 1 2 1 1 2 0 2 1 0 1 0 2 1 1 0 0 1 0 0 1 1 0 0 1 2 1 0 0 2 0 1 2 1 2 0 0 0 0 2 2 0 1 0 0 1 0 0 0 0 1 1 0 0 0 2 0 0 0 0 2 1 1 0 0 0 1 0 0 1 2 1 0 0 2 0 0 1 0 0 2 0 1 0 0 1 2 0 0 2 1 0 0 0 0 1 1 0 0 2 0 1 1 1 1 0 0 0 0 0 2 0 2 0 1 1 1 1 1 2 0 1 1 0 0 1 0 0 0 1 0 0 1 2 1 0 1 0 0 2 0 2 0 0 0 0 0 0 0 1 0 1 1 0 0 1 0 0 1 1 1 1 0 2 2 2 2 0 0 0 1 1 1 1 1 0 0 1 1 1 0 1 0 1 1 1 0 0 0 1 2 0 1 0 1 0 2 1 1 2 0 1 1 0 1 1 2 1 1 1 0 1 2 0 0 1 1 0 1 0 1 1 0 0 1 1 0 1 0 1 1 1 1 0 0 2 0 0 1 1 2 1 1 0 1 0 0 1 0 1 0 1 1 0 1 1 0 0 2 2 0 2 2 1 2 1 1 1 0 0 0 0 2 0 1 0 0 0 1 0 0 1 0 0 0 1 1 0 1 0 1 0 1 0 2 1 0 2 1 0 0 0 0 0 0 1 1 1 0 0 1 0 1 0 1 0 0 0 0 2 1 0 0 1 1 0 0 1 0 0 0 0 0 0 0 0 1 0 2 2 1 1 0 1 1 1 0 0 1 0 0 0 2 0 2 0 1 1 0 0 1 1 1 0 1 1 0 2 0 1 0 1 1 0 0 0 1 1 0 1 1 1 0 2 0 2 0 0 2 0 0 0 0 1 1 0 1 0 1 1 0 2 2 2 1 0 1 2 2 0 0 0 1 0 0 2 0 1 0 1 0 0 1 0 1 1 0 0 0 0 0 1 0 1 0 2 1 1 0 0 0 1 1 2 1 1 0 1 0 1 0 0 0 0 0 0 1 2 0 0 1 1 2 0 0 1 1 1 1 1 1 0 1 1 0 0 1 0 0 0 0 1 0 1 1 0 1 1 1 0 2 0 0 0 1 0 0 1 0 0 1 0 0 0 0 2 2 2 0 0 2 2 1 1 0 1 0 2 0 2 0 0 1 1 1 1 0 1 0 0 0 0 0 2 2 1 2 2 1 2 0 1 0 0 0 1 1 0 0 2 0 0 0 2 0 0 1 0 0 0 0 1 1 0 1 0 0 0 2 2 0 0 2 0 0 0 0 0 1 0 1 0 1 1 1 0 2 1 0 0 1 0 2 2 1 1 0 2 1 1 0 0 0 0 0 1 1 0 1 0 0 0 1 0 2 0 0 0 0 1 1 0 2 1 0 1 1 0 0 0 0 0 1 1 0 1 2 1 0 1 2 1 1 0 1 1 0 0 0 1 1 2 1 0 0 2 2 0 0 0 1 2 0 1 1 1 0 0 1 0 2 0 0 1 1 2 0 1 1 1 1 0 2 0 1 1 2 1 1 0 0 0 0 1 1 2 2 0 0 0 0 1 0 1 0 0 0 0 0 1 0 1 1 0 0 0 0 0 1 1
156 0 1 0 0 0 1 1 0 0 0 1 0 0 0 0 0 0 1 1 1 1 0 2 2 0 0 0 1 2 1 2 0 1 1 0 2 0 0 0 0 2 0 0 2 1 0 0 1 1 0 0 1 0 1 2 0 1 0 1 1 2 0 0 0 0 1 1 2 0 0 1 2 0 2 2 2 0 1 1 0 2 0 0 0 0 0 0 1 1 0 0 1 2 0 1 0 2 1 1 1 0 0 0 1 1 2 0 2 2 0 0 1 1 1 1 1 0 1 0 1 0 2 2 1 1 1 2 0 1 0 0 0 0 0 0 0 1 0 1 0 0 0 0 0 1 0 0 0 0 0 0 1 1 1 1 0 1 0 0 1 1 2 2 0 1 1 1 1 2 0 0 1 2 0 0 0 0 0 0 0 0 1 2 0 1 2 0 0 0 1 1 2 2 2 0 0 0 0 0 0 0 0 0 2 0 0 0 1 0 2 1 1 0 1 2 1 0 2 1 2 0 0 2 0 0 0 0 0 0 0 0 0 0 1 0 0 2 2 0 0 0 2 1 0 1 1 0 0 0 0 0 2 0 0 0 0 0 1 0 0 0 0 0 0 0 0 0 1 0 1 1 1 1 0 0 0 1 1 0 0 1 0 2 2 1 2 2 0 2 1 1 1 0 1 1 1 0 0 0 0 1 2 0 0 0 0 0 1 0 0 1 0 0 2 0 2 0 0 0 2 1 1 1 1 0 1 1 2 0 1 1 1 2 0 0 0 1 1 0 0 0 2 2 2 0 0 0 2 1 1 0 1 0 0 1 0 0 0 2 0 0 1 0 1 0 0 2 1 1 1 1 1 1 0 0 0 0 1 0 1 0 0 0 2 1 0 1 1 0 1 1 1 0 2 0 1 0 1 2 1 2 0 1 0 0 1 2 0 0 1 0 0 0 0 0 0 0 1 0 0 0 0 0 1 2 1 2 2 0 0 1 0 0 0 2 0 1 0 0 2 1 2 0 1 1 2 0 1 0 0 1 1 1 1 1 1 0 0 0 1 1 0 0 0 1 1 2 0 0 0 2 2 0 0 1 0 0 0 0 1 0 0 0 2 1 0 2 2 0 2 2 0 2 1 0 0 0 1 0 1 1 2 2 0 0 1 1 0 0 0 2 1 0 0 1 0 2 0 0 0 2 0 2 2 1 0 0 1 2 0 0 0 0 0 0 2 0 1 1 2 1 0 1 1 1 1 1 1 2 0 0 1 0 2 0 1 0 0 2 0 0 1 1 0 1 1 1 0 0 0 0 1 0 0 1 1 1 0 2 2 0 0 0 0 0 0 1 0 0 0 1 0 0 0 2 0 1 0 0 0 2 0 0 1 2 0 0 0 0 1 0 1 1 1 1 1 0 0 0 0 0 0 0 0 1 1 2 0 0 2 0 0 0 1 0 1 1 1 1 1 0 0 0 2 0 2 1 0 2 0 1 1 0 1 1 0 0 0 1 1 0 2 0 0 2 0 1 0 0 1 2 0 0 0 1 2 0 0 0 2 0 0 1 1 1 1 0 0 1 2 1 0 0 0 0 1 1 0 2 0 2 0 0 2 0 2 2 0 0 0 0 0 2 0 0 0 1 1 1 0 0 1 0 0 2 0 1 1 0 0 2 1 0 0 0 0 0 0 1 0 0 0 0 0 0 0 0 0 0 0 0 0 0 0 2 0 0 2 1 0 1 2 2 1 0 2 1 2 1 0 1 1 0 0 0 1 2 0 2 0 0 1 1 0 1 0 2 1 2 0 1 2 1 1 0 0 1 0 1 0 1 0 0 1 0 1 1 0 0 0 0 0 2 0 2 0 0 2 2 2 2 1 1 0 0 0 2 0 0 0 2 1 0 0 1 0 0 0 0 0 0 0 0 1 0 1 0 0 0 2 2 0 1 1 0 1 0 0 0 0 0 0 0 0 1 0 1 2 1 0 0 2 1 2 1 0 1 0 2 1 1 2 0 0 0 0 0 0 2 0 0 1 0 2 0 2 0 0 0 0 2 2 0 2 0 1 1 0 2 0 0 0 0 0 1 0 0 2 2 0 0 2 2 1 1 1 1 0 0 1 1 0 1 0 0 0 1 1 0 0 0 2 1 0 0 0 1 1 0 0 0 1 1 1 0 1 1 0 1 2 0 2 0 1 1 2 1 1 0 0 0 0 0 0 0 1 0 0 1 1 0 0 1 0 1 2 0 0 0 0 0 0 0 0 0 0 0 0 0 0 1
157 0 0 0 0 0 2 2 0 1 1 0 0 0 0 0 0 1 1 1 1 1 1 0 0 1 1 0 0 2 2 1 2 2 0 1 1 1 0 0 0 1 1 1 2 2 0 0 0 1 2 0 1 1 1 1 1 1 0 1 0 1 0 2 2 0 2 1 1 0 0 1 2 2 2 2 1 0 2 1 0 1 0 0 0 0 1 1 1 2 0 1 1 1 1 2 0 1 0 1 0 1 0 0 1 1 2 0 0 2 2 2 1 2 1 1 1 0 0 0 2 0 1 1 1 1 1 0 1 0 1 1 1 0 0 0 1 0 0 0 0 0 0 0 0 0 0 0 1 0 0 0 0 0 0 1 1 2 1 1 0 0 0 2 0 1 1 1 0 2 0 0 0 1 0 0 0 1 0 0 1 0 1 2 0 1 2 1 0 0 1 1 2 1 2 0 2 1 0 2 2 0 0 0 2 0 2 1 1 0 0 1 1 0 1 0 0 1 1 0 1 1 2 2 0 0 1 0 0 1 1 1 0 0 2 0 0 0 0 0 0 0 1 1 0 0 1 0 0 1 0 0 0 0 0 2 2 1 0 0 0 0 0 0 1 0 0 0 2 0 1 0 1 1 0 0 0 1 1 1 1 1 0 1 0 1 0 1 0 2 1 1 2 0 2 0 2 1 1 1 0 0 2 0 1 2 0 0 1 0 0 1 0 1 1 0 1 0 0 0 0 2 0 2 1 0 0 0 1 0 2 0 0 0 0 0 0 2 0 2 1 1 2 2 1 0 0 0 1 0 0 1 1 0 0 1 2 1 0 1 0 0 1 0 1 0 0 2 2 0 0 2 0 0 1 1 0 0 1 0 0 0 0 1 2 0 0 1 1 0 0 1 0 0 1 1 0 0 1 1 1 1 0 1 0 0 2 1 0 0 0 0 1 1 0 1 1 0 0 1 0 1 1 1 1 1 0 0 1 0 1 0 0 0 0 1 0 1 0 0 1 1 1 0 1 2 2 1 1 1 1 2 0 2 1 0 1 2 1 1 2 1 0 0 0 0 2 1 0 1 1 2 2 1 1 0 1 0 0 0 2 2 0 1 1 0 1 2 2 0 1 2 1 0 1 0 0 2 2 0 0 0 1 1 0 0 1 0 1 1 0 1 1 0 0 1 1 2 1 1 1 1 1 2 1 0 0 1 1 1 0 2 0 0 1 0 0 1 2 2 0 1 0 2 2 1 1 2 0 1 0 0 1 0 2 0 0 2 0 1 0 0 0 0 0 0 0 1 1 1 0 1 2 0 1 1 2 2 0 2 2 1 1 1 0 1 1 1 1 1 0 0 0 0 0 2 0 0 0 0 0 2 0 0 2 2 1 0 0 0 1 0 0 0 0 1 0 0 1 0 1 2 0 0 0 1 1 1 0 0 1 1 0 0 1 0 1 0 1 1 1 1 0 1 1 0 2 2 0 2 1 1 0 1 1 0 0 1 1 1 0 1 1 0 1 2 0 1 1 0 1 2 1 0 0 1 1 0 0 0 1 0 0 2 2 2 1 0 0 1 0 0 0 0 0 0 0 2 0 1 1 1 0 0 2 1 1 2 1 1 0 0 0 1 0 2 1 1 1 1 0 0 0 1 1 2 1 0 2 0 1 2 0 0 0 0 0 0 2 2 1 2 0 0 0 0 0 0 0 0 0 0 0 0 0 0 1 0 2 0 0 1 2 1 0 0 2 0 2 0 2 0 0 0 0 0 1 2 0 2 1 0 1 0 0 1 0 1 1 2 1 1 2 2 2 0 1 1 0 1 1 2 0 0 1 2 1 1 0 0 0 0 1 0 1 1 1 0 2 1 1 2 1 2 0 0 0 1 1 0 0 2 0 0 0 2 0 1 0 0 0 1 0 0 0 0 0 1 0 0 2 1 0 0 2 0 0 1 0 0 1 0 0 0 0 0 2 2 1 1 0 0 1 1 2 2 0 0 1 1 1 1 2 0 0 0 0 1 1 1 0 1 0 1 0 0 1 0 0 1 0 1 0 0 0 2 0 2 1 1 1 0 0 0 1 0 0 0 0 0 0 0 2 1 0 0 1 1 1 1 0 2 1 1 2 0 1 2 2 0 0 0 2 1 0 0 2 1 0 0 1 0 0 0 0 0 2 1 0 0 2 0 1 0 1 1 1 0 0 1 1 1 0 0 0 1 1 1 1 0 0 0 0 1 0 0 0 0 1 0 0 0 0 0 0 0 0 0 0 0 0 1
158 0 0 0 0 0 1 2 1 1 2 0 0 1 1 1 0 1 2 1 2 0 0 2 2 1 1 1 1 2 1 0 0 0 0 2 0 1 0 0 1 1 0 0 1 0 0 0 1 1 0 0 1 0 1 0 0 0 0 1 1 2 0 1 0 0 0 1 1 1 1 1 1 1 1 2 2 1 2 0 1 1 1 0 1 0 0 0 1 2 0 0 0 2 1 2 1 0 0 0 1 1 1 0 1 1 2 2 2 0 0 2 1 1 1 1 1 0 1 0 1 0 2 2 2 2 2 0 0 0 0 0 0 0 0 0 0 0 0 1 2 0 1 0 0 2 0 1 2 1 0 0 1 1 1 1 0 0 1 0 1 1 2 2 1 2 1 0 1 1 1 1 2 2 2 1 0 1 0 1 1 0 1 2 0 1 2 2 1 0 2 2 1 1 1 1 1 1 0 1 1 0 1 0 2 0 0 1 0 0 1 2 1 0 2 0 0 1 2 1 2 0 2 1 1 1 1 0 0 1 0 0 0 0 2 0 0 2 2 1 0 1 1 1 0 0 1 0 0 0 0 0 1 0 1 1 1 0 2 0 0 0 0 0 0 0 0 1 1 2 0 1 1 1 0 0 0 1 1 1 1 1 0 1 0 1 1 2 0 2 2 0 0 2 0 1 0 0 1 1 0 1 2 0 1 1 0 2 0 0 1 1 0 1 1 1 2 1 0 0 2 2 2 1 2 0 0 1 0 0 2 1 1 0 0 0 0 0 2 1 1 1 0 2 1 0 0 1 2 1 1 0 1 0 1 1 1 1 0 1 0 0 0 0 0 0 1 2 0 2 2 0 0 0 1 1 0 1 0 0 0 1 0 2 0 2 2 0 0 0 0 0 1 1 2 0 1 0 0 1 1 0 0 1 0 0 1 0 0 0 1 0 0 0 0 0 0 0 1 0 1 0 2 0 2 2 1 0 1 0 1 0 0 0 0 0 0 1 0 0 1 0 2 0 1 0 2 0 2 0 0 1 1 2 2 0 2 2 2 0 0 1 1 0 0 1 1 1 0 0 0 0 1 1 1 0 0 1 1 0 1 1 0 0 2 0 0 1 2 0 2 2 0 1 0 0 0 0 1 1 1 1 1 1 0 0 1 0 0 1 0 1 1 1 1 1 0 1 0 1 1 1 0 1 0 1 1 1 1 1 0 0 0 1 0 0 2 1 1 2 1 1 0 0 2 1 2 2 1 1 0 1 0 0 2 0 0 1 0 2 0 0 1 1 0 1 1 2 2 0 0 0 2 0 1 1 2 1 0 2 1 0 0 0 0 0 0 2 1 0 0 0 1 0 1 0 0 0 0 0 0 2 2 0 0 1 1 0 1 1 0 0 0 0 0 0 0 0 2 0 0 2 0 0 0 2 2 1 0 0 1 0 0 0 1 0 2 0 1 1 1 1 1 1 2 0 2 0 0 0 0 1 0 0 2 0 0 0 1 0 0 0 1 1 1 1 0 1 0 0 0 0 0 0 0 0 0 1 2 1 1 0 0 0 1 1 1 1 0 0 1 1 0 0 0 0 0 1 0 0 0 1 0 0 1 0 1 1 0 0 0 0 0 2 0 0 0 2 1 1 0 0 1 0 1 2 0 1 1 0 0 1 0 0 0 1 0 0 1 0 0 1 0 1 1 0 1 0 1 1 1 1 1 1 1 0 0 0 2 1 0 0 2 2 2 0 2 2 2 2 0 1 0 0 2 2 2 1 2 0 0 1 1 0 0 1 0 2 1 2 0 1 2 1 1 0 0 1 0 1 0 1 0 0 0 0 0 0 0 2 0 0 0 1 0 2 1 2 2 2 2 2 1 1 0 0 0 1 0 0 1 1 2 0 0 2 0 1 0 0 0 0 0 0 0 0 0 1 1 0 2 2 0 0 1 0 1 0 0 0 1 0 2 0 2 0 1 1 2 2 0 0 1 1 1 1 0 1 0 2 2 2 2 1 0 0 0 0 1 1 0 1 1 1 2 0 2 0 0 0 0 1 1 0 0 1 0 0 1 1 0 0 0 0 1 1 0 0 2 1 0 1 1 0 0 1 1 2 0 0 0 2 0 1 0 0 0 0 0 0 0 0 2 1 1 0 1 0 0 0 2 0 1 1 1 0 0 2 0 2 1 0 1 0 2 0 0 0 1 2 1 0 0 0 0 2 0 1 1 1 0 0 0 2 0 0 1 0 0 0 0 0 0 0 1 0 0 0 0 0 0 0
159 0 0 0 0 0 2 1 0 1 1 0 0 1 1 1 0 2 0 2 2 0 1 2 2 0 0 0 1 1 1 1 0 1 1 1 2 2 1 1 1 0 0 0 1 0 0 0 2 1 0 0 0 0 2 2 0 0 1 2 0 1 0 0 0 0 1 1 0 0 0 0 2 0 0 2 2 0 1 0 0 1 1 0 1 1 0 0 1 2 0 0 1 2 1 2 0 1 0 1 1 0 0 1 1 1 2 1 1 1 0 1 0 1 1 1 0 0 1 0 1 0 0 0 0 0 0 0 1 0 0 0 0 0 0 0 0 0 1 0 0 0 0 0 0 2 0 0 0 0 0 0 0 0 0 0 0 2 0 0 0 0 2 2 2 2 2 0 1 1 1 0 0 2 0 0 0 2 1 1 1 1 2 2 0 2 2 0 0 0 0 1 0 1 1 1 0 0 0 2 2 0 0 2 2 0 1 1 0 0 0 2 1 0 2 0 0 0 2 1 2 1 1 2 0 0 0 0 0 1 0 0 0 0 1 0 0 2 2 0 0 0 2 2 0 2 0 0 0 0 0 0 1 0 0 0 0 0 0 0 0 0 0 0 1 0 1 0 1 1 0 2 1 2 0 1 0 0 1 0 0 0 1 2 2 0 2 2 0 2 1 1 2 0 2 0 1 0 1 2 1 1 1 1 1 0 0 2 0 0 0 1 0 0 1 0 2 0 1 1 1 2 1 2 1 0 0 1 0 0 2 1 0 1 0 0 0 1 1 1 0 1 2 2 1 0 0 0 2 1 0 0 2 0 0 0 0 1 0 2 0 0 2 0 1 1 1 2 2 0 0 2 1 1 0 0 0 0 1 0 0 1 0 0 1 1 1 1 1 0 0 0 1 0 0 2 0 0 0 1 1 0 0 2 1 0 0 0 0 0 0 0 0 0 0 2 1 0 1 1 0 1 0 0 0 0 0 0 2 1 1 1 0 0 0 0 0 1 0 0 1 1 1 0 1 2 1 0 0 0 0 0 1 2 2 1 2 1 0 1 2 2 0 0 0 1 1 1 0 1 0 1 2 1 1 0 1 0 2 1 1 1 0 0 2 1 0 2 2 0 2 2 0 1 1 1 1 1 1 0 1 1 1 1 1 1 1 0 1 1 0 1 0 1 1 1 0 2 1 1 0 1 0 1 0 1 1 1 1 1 1 0 0 1 0 0 1 0 0 0 1 1 0 2 2 2 0 2 0 0 0 0 0 0 2 0 0 0 0 0 1 0 0 2 0 0 0 2 1 0 1 1 1 0 0 0 1 1 0 2 2 0 0 2 0 0 2 1 1 1 0 1 0 0 0 2 0 0 1 0 1 2 2 0 0 0 2 0 0 0 1 0 0 1 1 1 1 0 0 0 1 1 0 1 0 0 2 1 0 0 1 0 0 0 2 2 2 0 1 1 1 0 0 1 2 0 2 1 0 1 2 2 0 0 2 0 0 0 0 1 0 0 0 1 0 1 0 0 0 0 1 0 1 0 0 1 1 0 0 0 0 0 1 1 1 1 0 1 0 0 1 2 1 1 0 0 0 1 0 0 0 0 0 0 1 0 2 2 0 0 1 0 0 1 1 0 1 1 1 1 0 0 1 1 0 1 2 0 1 0 0 0 0 0 0 0 0 1 0 1 0 1 1 2 2 0 0 0 0 0 0 0 0 0 0 0 1 0 2 0 2 1 2 0 0 0 2 1 1 2 0 0 0 1 1 1 2 0 2 0 0 2 1 1 1 1 1 2 0 2 0 2 2 1 1 0 0 1 0 1 0 1 0 1 0 0 0 1 0 0 0 0 2 0 0 0 1 0 1 0 0 0 0 2 0 0 0 1 0 0 1 2 1 0 0 1 1 0 1 2 2 2 0 0 1 1 1 1 0 0 1 1 0 0 2 0 0 0 0 0 0 0 0 0 0 1 1 1 2 0 0 0 1 0 2 2 0 2 1 2 2 2 1 0 0 0 0 1 0 1 0 0 0 1 1 0 2 0 0 1 0 0 0 0 1 2 0 1 2 2 1 0 0 0 1 0 0 1 2 1 0 1 1 2 0 1 2 2 0 0 1 1 0 2 0 0 0 1 1 0 1 1 2 1 0 1 0 0 1 0 0 0 2 1 1 0 0 1 0 1 2 0 2 0 2 1 1 0 0 0 1 0 0 0 0 0 2 1 1 0 0 0 0 1 0 0 0 0 0 0 0 1 0 0 1 1 1 0 0 0 0 0
160 1 0 0 0 0 2 2 0 1 1 0 0 0 0 0 0 1 1 1 1 0 0 2 2 0 0 0 0 2 1 1 1 1 1 0 2 1 0 0 1 1 0 0 2 1 0 0 1 1 0 0 1 0 1 1 0 0 1 0 1 1 1 2 0 0 1 0 2 1 0 2 1 0 1 1 1 2 2 0 2 2 0 1 2 0 0 0 2 2 0 2 1 2 1 1 0 1 0 1 0 0 1 0 1 2 2 0 0 2 1 1 0 0 0 0 0 0 1 0 0 1 1 1 2 1 1 0 0 0 0 0 0 0 1 1 0 0 1 0 1 0 1 0 0 1 0 0 0 0 0 0 1 0 0 0 0 0 0 0 0 0 1 2 1 2 0 0 2 2 0 0 1 1 0 0 0 0 0 0 0 0 1 2 1 2 1 1 0 0 0 2 1 0 1 0 1 0 0 1 1 1 0 0 2 0 2 0 0 1 1 1 2 0 2 1 1 0 1 0 0 0 1 1 1 0 0 0 1 0 0 0 0 1 2 0 1 2 2 0 0 0 2 1 0 2 0 0 1 1 1 1 0 0 0 2 1 0 0 0 0 0 0 0 1 0 2 1 1 1 0 1 0 0 0 0 1 1 2 1 1 0 0 2 0 0 0 1 0 2 0 0 1 0 2 1 1 0 0 1 0 0 2 0 1 0 1 2 0 0 1 2 0 1 1 0 2 1 0 0 2 1 2 1 0 0 1 0 1 1 2 0 1 1 0 0 0 2 0 1 1 1 2 1 0 1 0 0 1 1 1 0 0 0 0 2 0 1 0 2 0 0 0 0 0 0 0 2 2 0 0 2 0 0 0 0 0 1 0 0 0 2 0 1 1 0 0 0 0 0 0 0 1 0 2 0 0 1 1 1 0 1 0 2 1 0 0 0 0 0 0 0 1 1 1 1 0 0 2 0 0 0 1 1 0 1 1 1 1 0 1 0 0 0 0 1 0 1 0 1 2 1 0 1 0 2 1 0 1 0 0 1 0 0 0 0 0 1 1 0 0 1 0 0 0 1 1 2 0 1 1 2 2 1 1 1 0 0 2 2 2 1 0 0 2 1 0 2 2 0 1 2 0 1 0 0 0 1 1 0 1 1 1 1 0 0 2 1 0 1 0 0 0 0 0 2 0 1 1 1 1 1 1 1 0 1 1 0 0 2 0 0 0 1 0 0 2 1 0 1 0 1 0 1 2 2 1 0 2 2 1 0 0 0 2 0 0 0 1 1 0 1 1 2 0 1 1 2 1 0 1 0 1 0 0 2 2 1 0 2 1 0 0 0 0 0 0 2 0 0 0 1 2 0 0 0 0 0 0 0 0 1 1 0 1 1 1 0 0 2 2 2 0 1 1 1 1 0 0 1 1 1 0 0 0 1 2 1 0 0 0 0 2 0 2 0 2 0 2 0 2 1 0 1 1 0 2 1 1 1 0 1 0 1 2 0 0 1 1 0 0 0 1 0 1 1 0 2 0 0 2 0 0 0 0 0 1 0 0 0 0 0 1 0 1 2 1 1 1 1 1 0 0 0 0 0 0 1 0 1 0 1 0 0 1 0 2 1 1 1 1 0 0 2 1 0 1 1 0 0 0 0 0 0 0 0 2 1 0 0 0 2 0 0 0 1 1 0 1 1 1 1 1 1 2 0 0 0 0 0 0 0 1 0 0 1 1 0 1 0 1 0 2 1 0 0 2 0 0 2 0 0 1 1 1 1 1 1 0 2 1 0 1 1 0 1 0 0 2 2 2 0 2 2 0 1 0 1 0 1 0 1 0 0 2 2 1 1 0 2 0 0 1 1 1 2 0 1 2 2 2 2 0 1 0 0 0 1 1 0 0 2 0 0 0 1 0 2 1 0 0 0 0 0 0 0 0 0 0 0 2 2 0 0 2 0 0 0 0 0 0 0 1 0 1 1 1 0 1 0 0 0 1 1 0 1 0 0 2 2 2 2 1 0 0 0 1 2 1 0 0 0 1 1 1 0 2 0 0 0 0 2 1 0 2 1 0 1 0 0 0 0 0 0 1 1 0 1 2 1 0 1 2 1 0 0 1 1 0 0 1 1 0 1 1 0 1 1 1 0 0 0 1 2 1 0 1 1 1 1 0 0 1 2 1 0 2 1 0 1 2 0 0 0 1 1 2 0 2 2 1 2 0 0 0 0 0 2 2 1 0 0 0 2 0 0 1 2 0 2 2 0 0 0 1 0 0 1 1 0 0 1
161 1 0 1 0 0 1 2 0 1 1 0 0 0 0 0 0 1 0 2 2 0 1 2 2 0 0 0 0 2 1 0 1 2 2 1 1 0 0 0 0 2 0 1 1 1 0 0 1 1 0 0 1 0 1 0 0 1 0 1 1 2 0 2 0 0 2 1 2 1 1 1 2 0 2 2 2 1 1 0 1 2 0 2 2 0 0 0 2 2 0 1 0 2 1 1 0 1 0 1 1 0 0 0 1 1 2 0 0 2 2 2 1 2 2 2 1 0 0 0 2 0 1 1 1 1 1 0 1 0 0 0 0 0 0 0 0 0 0 1 1 0 1 0 0 1 0 0 0 0 0 1 0 0 0 0 0 0 0 0 0 0 2 2 1 2 1 0 1 1 1 0 2 0 1 1 2 1 0 1 1 0 1 2 0 1 2 1 0 0 2 2 1 0 1 0 0 0 0 0 0 1 0 1 2 0 1 2 1 0 0 2 2 0 2 2 2 0 1 0 2 1 2 1 0 0 0 1 1 0 1 1 0 0 2 0 0 2 2 0 0 0 2 0 0 0 0 0 1 1 0 0 1 1 0 1 1 0 0 0 0 0 1 1 1 0 1 0 1 0 1 2 0 0 0 1 0 0 1 0 0 1 0 0 2 1 1 2 0 2 2 0 2 0 2 0 2 1 0 1 0 1 1 1 0 0 2 1 0 0 0 2 0 2 1 1 2 1 0 0 1 2 1 1 0 0 0 0 0 1 2 1 0 1 0 0 0 2 0 1 1 1 2 2 1 0 1 0 2 0 0 0 1 0 0 1 0 1 0 0 0 0 1 0 1 0 0 2 1 1 1 1 0 0 1 1 0 1 0 0 0 1 0 0 2 1 1 0 0 1 0 0 0 1 2 0 0 0 1 1 0 1 0 0 0 0 1 1 0 0 0 1 1 1 1 2 0 0 0 0 0 2 1 1 0 1 1 0 0 0 0 1 1 0 0 1 0 0 0 0 2 1 2 0 1 2 1 0 1 0 0 1 1 1 1 1 1 2 2 0 1 2 0 0 0 1 1 0 0 0 0 0 0 2 0 1 0 0 2 0 1 2 0 2 0 0 1 1 1 0 1 0 1 0 1 1 1 1 1 1 1 1 1 1 0 1 2 0 0 0 0 2 0 0 0 1 1 2 2 2 2 0 0 2 1 1 1 0 0 2 0 1 0 0 2 0 0 1 0 2 0 0 0 1 1 1 1 0 2 2 1 0 0 0 0 2 0 0 0 0 0 0 0 1 1 0 0 2 2 0 1 0 1 0 1 0 1 2 0 1 2 0 0 1 0 1 1 2 0 0 0 0 1 0 1 0 0 0 0 0 0 2 0 0 2 2 0 0 0 1 0 0 0 0 0 0 0 0 0 0 1 0 1 1 0 0 1 0 0 0 1 0 1 0 1 0 2 0 2 0 1 1 1 1 2 0 1 1 1 1 0 1 0 2 2 0 0 0 1 0 0 0 2 1 1 1 0 1 0 0 0 0 0 0 0 0 1 0 0 0 0 0 0 0 2 2 0 0 0 0 1 1 0 1 0 0 0 2 0 1 1 1 0 0 2 0 1 2 0 0 1 0 0 1 0 1 1 1 1 1 0 0 2 0 0 2 0 0 0 0 0 1 1 0 0 0 0 0 1 1 1 1 0 0 1 1 0 0 0 0 0 1 0 0 0 1 0 0 2 1 0 0 0 1 0 0 2 0 0 2 0 0 0 0 1 1 1 1 1 1 0 1 0 1 1 1 1 2 0 2 0 2 2 1 1 0 1 0 0 2 0 2 0 0 2 2 2 1 1 0 0 0 1 1 1 2 0 1 2 2 0 2 1 0 0 0 0 2 0 0 0 2 1 0 0 0 0 1 0 1 1 1 0 0 0 0 0 0 0 0 2 1 0 1 0 0 1 0 1 1 0 1 0 0 0 1 1 2 2 1 0 0 2 0 2 2 0 0 2 2 2 2 1 1 1 0 0 2 0 2 0 0 1 0 2 0 2 0 0 0 0 1 2 1 1 1 0 1 0 0 0 0 0 0 1 1 0 1 2 1 0 1 2 1 1 1 2 1 0 0 1 0 1 2 1 0 0 0 0 1 0 0 2 0 0 0 0 0 0 0 2 0 1 1 1 0 2 2 1 0 1 1 0 0 1 0 1 1 1 1 0 0 0 0 0 1 1 1 1 0 0 0 0 1 0 0 0 0 2 0 0 0 0 0 0 0 0 0 0 0 0 0
162 1 0 0 0 1 1 1 0 1 1 1 1 1 0 0 0 0 2 0 1 0 0 1 1 0 0 0 0 2 2 1 1 1 1 0 2 1 0 0 0 0 0 0 0 2 0 0 1 2 1 0 0 0 2 1 0 0 1 1 0 1 0 2 0 0 2 1 1 0 0 0 1 0 1 2 2 2 2 0 2 2 0 0 0 0 0 0 1 2 0 1 0 0 0 2 1 2 0 2 1 0 1 0 1 0 2 1 1 1 1 2 1 2 2 2 2 0 0 0 2 1 1 1 1 1 1 0 0 0 1 1 0 0 0 0 0 0 0 2 2 0 0 0 0 2 0 0 0 0 0 0 0 0 0 0 0 1 0 0 0 0 1 1 0 1 0 0 2 2 0 0 0 2 0 1 1 1 0 0 1 2 1 2 0 1 2 1 0 0 1 1 1 0 1 0 0 0 0 0 0 0 0 2 2 0 1 1 1 0 1 1 1 0 1 1 1 0 1 1 2 0 1 1 1 0 0 0 0 1 0 0 0 0 2 0 0 2 2 0 0 0 2 2 0 2 0 0 0 0 0 0 2 0 0 0 0 0 0 0 0 0 0 0 0 0 1 0 2 0 1 1 1 1 0 0 0 0 2 0 0 1 0 2 2 0 2 2 0 2 2 1 1 0 1 2 0 1 0 1 0 0 0 2 0 1 0 2 0 0 0 1 0 1 0 0 2 1 1 0 0 1 1 2 1 0 1 1 1 0 0 0 1 1 0 0 0 1 1 1 0 1 2 1 1 0 0 0 1 2 2 0 2 1 0 0 2 0 0 2 0 0 2 0 2 0 1 2 0 2 2 0 1 0 1 1 0 1 0 0 0 1 0 0 1 0 0 0 0 1 1 1 1 0 2 0 1 0 0 0 0 0 0 1 1 0 1 0 0 0 0 1 0 0 0 0 0 0 1 0 1 0 0 0 0 1 1 0 2 2 0 0 0 0 0 1 0 1 0 0 2 0 1 1 0 2 0 0 1 0 0 1 0 2 1 0 1 2 1 1 1 1 2 0 0 2 0 0 0 0 0 0 2 1 1 0 1 0 2 1 1 1 0 1 1 1 1 0 2 0 1 2 1 2 2 0 0 0 2 0 0 0 2 2 0 0 0 0 1 0 0 2 0 0 0 1 0 2 1 1 2 1 0 2 1 1 0 0 0 2 0 2 0 0 1 0 0 0 0 0 1 1 0 2 2 2 1 0 2 2 2 0 0 0 1 2 0 1 0 1 0 0 0 2 1 0 0 1 0 0 0 1 0 0 0 0 2 2 0 1 2 0 1 2 0 0 2 0 0 0 1 1 0 1 2 0 0 0 0 0 0 2 1 0 0 2 0 1 0 0 0 0 1 1 1 1 1 0 1 0 0 0 0 0 0 1 2 0 0 0 0 0 0 0 1 0 2 0 2 0 1 0 1 2 2 0 1 1 0 0 0 1 1 1 1 1 0 0 0 0 0 0 0 1 1 1 1 1 0 0 1 0 1 0 0 1 2 0 0 0 1 0 0 1 2 2 1 1 0 1 0 1 0 0 1 0 0 2 0 2 1 1 0 0 2 0 0 2 0 0 1 0 0 1 1 0 0 0 0 0 1 0 1 0 0 2 0 0 0 1 0 1 0 1 0 1 1 0 0 1 0 1 0 0 1 0 0 0 0 0 0 0 0 0 0 0 0 0 1 0 0 0 1 0 0 1 1 0 1 1 0 0 0 0 0 0 1 0 1 0 1 1 1 1 1 0 1 2 2 2 0 0 2 1 1 0 0 1 0 2 0 1 0 0 1 0 1 0 0 2 0 0 0 0 0 1 1 0 2 1 1 1 2 2 0 0 0 1 0 0 0 1 1 1 1 2 0 1 0 0 0 0 0 0 1 0 1 1 0 0 2 2 1 0 1 0 1 0 0 0 0 0 0 0 0 1 1 0 2 1 1 0 2 0 2 2 0 0 0 1 0 0 2 0 0 0 0 1 0 2 0 0 1 0 2 0 2 0 0 0 0 1 2 0 2 0 1 0 0 1 0 0 0 0 0 2 0 1 2 2 0 0 1 2 0 1 2 0 0 0 0 2 0 2 0 0 0 0 0 1 0 0 1 2 1 1 0 1 1 0 0 0 2 0 0 0 0 1 1 0 1 1 1 0 1 0 0 2 2 2 0 0 0 0 0 0 2 1 1 0 0 0 0 2 0 0 2 0 1 0 0 0 0 0 0 0 0 0 0 1 0 0
163 0 0 0 0 0 1 2 0 1 1 0 0 0 0 0 0 2 2 1 1 1 1 2 2 0 0 0 0 2 1 1 2 2 0 1 1 1 0 0 1 1 1 1 2 2 0 0 2 0 0 0 0 0 1 1 0 0 0 1 1 2 0 1 0 1 0 1 2 1 1 0 2 0 1 1 1 2 2 0 0 2 1 0 1 0 0 0 1 1 0 0 0 1 0 0 0 1 0 1 0 0 0 0 1 1 2 1 0 2 1 1 1 2 2 2 2 0 1 0 1 0 2 2 2 2 2 0 1 0 1 1 1 0 0 0 1 0 0 0 1 0 2 0 0 2 1 0 0 0 0 1 0 0 1 0 0 0 0 0 1 1 1 2 1 1 1 0 1 1 1 0 0 2 0 2 2 1 0 0 1 1 0 2 1 1 1 1 0 0 1 1 0 0 0 0 0 0 0 0 0 0 1 0 2 0 1 0 0 0 1 1 1 0 2 0 0 0 0 0 1 1 2 1 1 1 0 0 0 1 0 0 0 0 1 0 0 2 2 0 0 0 2 2 0 2 0 0 0 0 0 0 1 1 0 1 0 1 0 0 0 0 0 0 2 0 1 0 2 1 1 0 1 1 2 2 1 0 2 0 0 0 1 2 2 1 0 1 0 2 1 1 1 0 1 0 0 1 1 0 0 0 1 1 0 0 0 2 1 0 0 1 0 2 2 0 2 1 1 1 1 2 1 2 1 0 0 1 0 1 1 1 0 1 0 0 0 1 1 0 0 0 2 1 0 0 0 0 1 2 2 0 2 0 1 0 0 1 0 0 1 1 2 0 0 0 0 1 2 0 0 2 0 0 0 0 0 1 1 0 0 1 0 0 1 0 0 1 1 0 0 0 1 0 0 2 0 0 0 0 0 0 0 0 0 0 0 1 0 0 0 0 1 1 1 1 0 1 0 1 0 2 0 1 1 1 2 0 2 0 1 0 1 0 0 0 0 2 0 2 0 1 1 1 1 2 1 0 0 0 0 0 0 1 0 0 0 0 0 0 1 1 0 0 0 2 0 1 0 1 1 1 1 1 1 0 2 1 2 1 1 1 0 1 2 1 0 1 1 0 1 0 0 1 1 1 1 2 2 0 1 1 0 0 1 1 2 0 2 0 2 0 0 1 1 1 1 2 1 0 0 2 0 2 1 1 0 0 0 1 0 0 0 0 0 0 2 1 0 0 1 2 0 1 1 0 0 1 1 2 1 0 1 0 2 0 1 0 0 1 0 0 0 2 0 0 0 1 1 0 1 1 1 0 1 0 1 2 0 1 2 0 0 1 1 1 2 1 1 1 0 2 0 1 1 1 2 0 0 0 0 2 1 1 1 1 1 0 0 1 1 0 0 1 1 1 1 0 0 1 0 1 0 0 0 0 2 0 0 0 2 0 0 0 2 1 2 1 2 0 1 1 0 1 2 0 2 0 0 1 1 2 1 0 1 1 0 1 1 0 0 0 1 0 1 2 0 0 2 1 0 2 0 0 0 0 0 0 1 0 0 1 1 0 1 1 2 1 0 1 2 0 0 1 0 0 1 2 0 2 0 2 0 0 2 0 1 2 0 0 1 0 0 0 0 1 0 1 1 1 0 0 1 0 0 1 1 0 0 0 0 1 0 1 0 1 1 0 1 0 0 1 0 0 1 0 0 0 1 1 0 0 0 0 0 1 1 0 2 0 1 1 2 1 1 0 2 0 0 2 0 0 0 0 1 1 1 1 0 1 1 0 1 0 1 1 1 1 1 2 1 1 1 0 0 0 0 2 0 2 0 1 0 0 0 0 1 0 1 1 0 0 0 2 0 2 0 1 2 1 1 1 1 2 0 0 0 0 0 0 0 1 2 0 0 1 1 0 0 0 1 1 0 0 0 0 1 2 0 0 1 0 0 0 2 0 0 0 1 0 0 0 0 0 0 0 0 0 2 0 0 0 1 1 2 2 0 1 1 2 2 2 2 0 0 0 1 2 0 1 1 0 0 2 0 0 2 0 0 0 0 2 1 0 1 1 0 0 0 1 0 0 2 2 2 0 0 1 1 0 0 1 2 1 1 1 0 0 0 0 1 1 0 1 0 0 0 0 0 0 0 0 2 1 0 0 0 1 0 1 0 1 2 2 1 0 1 1 0 1 2 0 0 1 1 1 0 1 2 1 1 0 0 0 0 1 1 1 1 1 0 0 0 2 0 1 0 0 0 0 0 0 0 0 0 0 1 1 1 0 1 1
164 0 0 0 0 0 2 1 0 1 1 1 0 1 1 1 0 0 0 1 1 1 0 2 2 0 0 0 1 2 1 1 0 1 2 1 1 2 0 0 2 0 0 1 1 1 0 0 2 2 0 0 0 0 1 2 0 0 0 0 2 2 0 1 0 0 1 2 1 0 0 1 1 0 1 1 1 1 2 1 0 2 0 1 1 1 1 0 2 2 0 2 2 2 0 1 0 1 1 0 2 1 0 0 2 2 1 0 1 2 0 1 1 1 2 2 0 0 0 0 2 0 1 1 1 1 1 1 0 0 0 0 0 0 0 0 0 0 0 2 1 0 0 0 0 2 0 0 2 2 2 2 0 0 0 1 0 1 0 0 1 1 2 1 0 1 1 0 1 1 1 0 0 2 1 2 0 1 0 0 1 1 1 1 0 1 1 2 1 0 1 2 1 1 1 0 2 0 0 0 0 0 0 1 2 0 1 1 1 0 1 0 1 0 0 0 0 1 2 1 2 1 1 1 1 0 1 1 1 2 1 1 1 1 1 0 0 2 2 0 0 0 2 1 0 1 0 0 0 0 0 0 0 1 0 1 0 0 0 0 0 0 1 1 1 0 0 0 1 1 0 0 0 0 0 0 0 0 1 0 0 0 1 1 2 0 2 1 0 2 1 1 0 0 1 1 0 1 1 1 1 0 2 0 0 0 0 2 0 0 0 2 0 1 2 0 2 1 1 1 1 1 1 2 1 0 0 1 0 1 1 1 1 2 0 0 0 1 1 1 1 1 2 1 2 0 0 1 2 1 1 0 0 1 0 1 1 1 0 1 0 0 0 1 0 0 1 2 0 2 0 0 0 0 1 1 0 0 0 0 0 1 0 0 0 0 0 0 0 0 0 0 1 0 1 1 1 0 0 0 0 0 0 0 0 1 1 0 0 1 0 0 0 0 1 2 0 0 1 0 1 0 0 1 1 1 0 0 1 0 1 0 0 0 0 1 0 1 0 1 2 0 1 1 0 2 1 0 2 0 0 2 0 1 0 0 0 2 2 1 1 2 1 1 0 0 2 0 1 0 1 1 2 1 0 0 0 1 2 0 1 2 0 0 2 1 0 2 2 0 2 2 0 0 0 0 0 1 1 0 0 0 2 1 0 0 1 1 1 0 0 2 1 0 0 1 0 2 2 0 1 2 1 2 0 1 1 0 0 2 0 0 0 0 1 0 1 1 0 1 1 1 0 0 1 1 2 2 0 2 0 0 1 0 1 1 0 2 0 2 0 0 0 2 2 0 0 1 1 0 0 1 2 0 1 1 2 1 0 2 1 0 1 1 0 0 1 1 1 1 0 0 0 0 1 0 0 2 2 0 2 0 0 1 2 2 1 0 0 1 1 0 0 0 0 0 0 0 1 0 0 1 1 1 0 0 2 1 0 0 2 0 1 0 2 0 2 2 2 0 1 0 0 1 1 0 2 1 0 1 1 1 0 2 2 0 0 1 2 0 0 0 1 0 2 2 1 0 2 2 0 2 0 0 0 0 0 0 0 0 1 1 1 1 2 2 2 1 0 0 0 2 0 2 0 0 0 2 0 0 0 2 0 0 0 0 2 1 1 0 1 0 1 1 0 0 2 0 1 1 0 0 0 0 0 1 1 1 0 0 0 2 0 0 0 0 0 0 0 1 0 0 0 0 1 0 0 0 0 0 0 0 0 0 0 2 1 0 2 2 0 0 2 1 1 0 2 0 2 0 2 0 2 1 2 1 1 1 0 2 0 0 1 1 1 0 1 1 1 2 1 1 2 1 1 0 0 0 0 0 0 1 0 0 2 0 1 0 0 2 0 0 0 1 0 1 0 2 2 2 0 2 1 2 0 0 0 1 0 0 1 2 0 1 0 0 0 1 0 0 0 1 0 0 0 0 0 1 1 1 0 0 0 0 1 1 0 0 1 1 2 0 1 0 1 0 2 0 1 1 0 0 0 2 1 1 0 2 1 1 1 0 0 0 0 0 0 1 0 2 0 0 1 0 0 0 2 0 0 0 0 2 0 0 1 2 0 1 0 1 0 0 0 1 2 0 0 2 2 0 0 2 2 2 0 0 2 1 0 0 0 2 0 1 0 0 0 1 2 0 0 0 1 0 0 0 0 0 1 0 1 0 2 1 0 0 1 0 0 0 1 1 0 1 0 2 1 0 0 0 1 0 0 0 1 0 1 0 0 0 0 0 0 1 0 2 2 1 0 1 0 0 0 0 0 1 0 1 1 0 0 0
165 0 0 0 0 0 0 2 0 1 1 0 0 2 0 0 1 1 2 0 0 0 1 2 2 0 0 0 1 2 2 0 2 2 0 1 1 2 1 1 0 0 0 0 1 0 0 0 2 0 0 0 0 0 1 2 0 2 0 1 0 1 0 2 0 0 2 1 2 0 0 0 2 0 2 2 2 0 1 1 0 2 0 1 1 0 0 1 2 2 1 1 0 1 0 1 0 1 0 1 0 0 0 0 1 0 2 1 1 1 0 1 1 2 2 2 1 0 0 0 2 0 1 1 1 1 1 1 0 1 1 1 0 0 0 0 0 0 1 0 1 0 0 0 0 1 0 0 0 0 0 2 0 0 0 0 0 1 0 1 1 1 2 2 1 2 1 1 0 1 1 0 1 2 1 1 0 0 0 0 0 1 1 2 1 2 1 1 1 0 1 1 1 0 2 0 0 0 0 0 0 1 1 0 2 0 0 1 2 0 2 0 1 0 1 1 1 1 1 0 1 1 2 2 0 0 0 1 1 1 1 1 0 0 1 0 0 2 1 1 0 1 2 2 0 2 0 0 0 0 0 0 1 0 1 1 1 0 0 0 0 0 0 0 0 0 1 0 2 2 0 1 1 1 1 0 0 1 1 1 1 1 0 1 2 1 1 1 0 2 0 1 0 0 1 1 0 0 0 0 0 1 1 1 0 0 1 2 1 0 0 1 0 2 2 0 2 0 0 0 2 0 1 2 1 0 0 0 0 1 2 1 1 1 0 0 0 1 1 0 2 1 2 1 0 0 1 1 2 1 1 0 2 1 0 0 2 1 0 0 0 0 0 0 0 0 0 1 1 1 1 1 1 1 0 0 0 0 1 0 1 1 0 0 2 0 0 0 0 0 0 0 1 0 2 0 1 1 1 1 1 0 0 1 0 1 1 0 0 0 0 2 0 0 0 1 0 0 1 0 0 0 2 0 2 2 1 1 2 0 1 0 0 0 0 1 0 0 0 0 1 1 1 0 1 2 1 0 0 0 0 0 2 2 1 1 1 1 1 1 1 1 0 0 0 0 2 1 0 1 1 1 1 1 1 1 0 0 1 1 2 0 0 2 1 1 1 0 1 0 1 1 0 1 1 1 1 0 0 2 2 0 1 1 1 1 1 0 2 0 0 2 0 2 2 0 0 2 0 1 0 2 0 2 0 2 0 1 1 0 1 0 0 0 0 0 1 1 0 2 0 0 0 1 1 0 1 1 1 1 0 0 0 0 2 0 2 0 1 0 1 1 0 1 0 0 0 1 1 0 1 0 0 0 0 0 0 0 0 2 1 0 1 1 0 0 1 1 1 1 1 0 1 0 0 1 1 0 0 0 2 2 1 0 1 2 0 0 0 1 1 1 2 2 2 2 2 0 0 0 0 0 0 0 0 0 1 2 0 0 1 0 0 0 1 0 2 0 1 1 2 0 0 0 2 0 1 1 0 0 1 1 0 0 2 0 0 0 1 1 0 1 1 0 2 2 0 1 0 0 1 0 1 0 0 1 1 0 0 0 0 1 0 0 2 2 1 0 1 2 2 0 0 0 1 0 0 2 0 1 1 0 0 1 0 0 1 1 0 0 0 0 0 0 0 1 0 1 1 1 0 0 0 0 0 1 1 0 1 0 0 0 0 0 0 0 1 0 1 2 1 1 0 0 0 1 0 1 0 0 0 1 0 0 0 1 2 0 1 0 0 0 1 0 1 1 1 2 2 2 1 0 0 0 0 0 1 0 1 1 0 1 0 0 0 2 0 2 0 2 0 2 1 1 1 0 0 0 0 1 0 1 0 0 1 1 1 0 2 0 0 0 1 1 0 1 0 0 2 1 1 1 2 0 0 0 0 1 0 0 1 2 0 0 0 2 0 0 2 0 0 0 0 0 1 0 1 0 0 0 2 2 0 1 1 0 0 1 0 0 1 1 0 0 0 1 1 0 2 0 0 0 1 1 0 1 0 0 1 2 2 2 1 0 0 0 1 1 0 2 0 0 0 1 2 1 2 0 1 0 0 0 2 0 2 0 1 0 0 1 0 0 0 0 1 1 0 1 2 2 0 0 2 2 0 1 1 1 0 0 2 1 1 2 1 0 0 0 1 0 0 0 2 1 0 1 0 0 0 0 2 0 2 0 0 0 0 2 0 2 0 1 0 0 0 1 0 0 2 1 0 0 0 0 0 1 1 1 2 0 0 0 0 1 0 0 0 1 1 0 0 0 0 0 0 0 1 0 0 0 1 1
166 0 0 1 0 0 1 2 0 0 0 1 1 1 1 1 0 0 0 2 2 0 0 2 2 1 1 0 1 2 1 2 2 2 0 1 1 1 0 0 0 2 0 0 1 0 0 0 1 1 1 0 0 0 2 1 0 0 0 1 0 1 0 2 0 1 0 0 1 1 1 2 1 0 1 2 2 1 1 0 1 2 0 0 0 0 1 0 2 2 0 0 0 1 0 0 0 1 0 1 1 0 2 0 0 0 2 0 2 0 0 2 0 2 2 2 0 0 0 0 2 0 1 1 1 1 1 0 1 0 0 0 0 0 0 0 0 1 0 1 0 0 1 0 0 1 0 0 0 0 0 0 0 0 0 0 0 1 0 1 1 1 1 0 0 0 1 0 1 1 1 2 1 1 0 2 2 1 0 0 0 1 1 2 1 2 1 2 1 0 1 1 1 0 1 0 1 1 0 1 1 0 0 1 2 0 1 1 0 0 1 0 1 0 2 0 0 0 1 0 1 1 1 1 1 0 0 0 0 1 1 1 0 0 2 0 0 2 2 0 0 0 2 2 0 2 1 0 0 0 0 0 1 1 0 1 0 0 0 0 0 0 0 0 1 0 0 0 2 0 0 1 1 1 0 0 0 0 1 0 0 0 0 2 0 0 0 2 0 2 1 2 0 0 1 2 0 1 1 1 0 0 2 0 1 1 2 1 0 0 0 1 0 1 1 0 0 0 0 0 1 2 0 0 1 0 0 2 0 0 2 1 1 1 0 0 0 2 0 1 0 0 2 2 0 0 0 0 2 0 0 0 1 1 0 1 1 0 0 2 0 0 1 0 0 1 0 1 2 0 0 2 0 0 0 0 0 0 1 0 1 1 0 0 1 1 0 0 0 0 0 1 1 0 2 0 1 1 1 1 0 1 0 0 0 0 0 1 0 0 1 1 0 0 0 0 0 0 1 0 0 0 1 0 0 0 2 0 1 0 0 0 0 0 0 1 0 0 0 0 2 0 2 0 1 1 1 1 2 0 0 1 1 2 1 0 1 2 2 0 1 2 1 1 0 0 2 1 0 0 1 1 2 0 1 0 1 1 1 0 1 1 1 1 2 0 0 1 2 1 1 1 0 1 1 0 0 1 2 0 0 0 2 1 0 0 2 0 0 2 0 0 1 0 0 2 0 2 1 2 2 0 0 1 0 1 1 1 1 1 1 0 0 0 0 0 1 0 0 1 1 1 0 0 2 2 0 2 1 1 0 0 0 0 1 1 0 1 0 1 0 0 1 2 1 1 1 1 1 0 1 1 0 0 0 0 0 0 0 2 1 0 0 2 0 0 2 0 0 0 0 1 1 0 0 1 1 1 1 0 1 1 1 0 1 2 1 0 0 2 0 0 1 1 1 1 2 0 1 0 1 1 1 1 0 0 1 1 0 0 1 0 1 1 1 0 2 1 1 1 1 0 1 2 2 0 1 1 1 2 0 1 1 0 1 0 0 0 2 0 0 0 2 0 1 1 0 1 1 1 0 1 0 0 0 0 0 0 0 0 1 1 1 1 1 1 0 0 1 2 2 0 0 0 1 0 0 2 0 0 0 2 0 0 1 0 2 1 0 0 0 0 0 1 0 0 0 1 0 0 0 1 0 0 0 2 0 0 1 0 1 2 0 0 0 0 1 0 0 0 0 0 0 0 1 1 0 0 0 0 0 0 0 0 0 1 1 0 2 2 0 0 1 0 0 1 1 1 2 1 0 0 0 0 0 0 0 0 2 0 0 2 1 1 1 1 1 1 2 2 1 0 2 2 1 1 0 1 0 0 1 0 0 0 2 2 0 0 0 2 0 0 1 1 1 1 1 1 2 2 2 2 0 2 0 0 0 1 0 1 0 2 0 0 0 2 0 0 0 1 0 0 0 0 0 0 0 0 0 0 2 2 0 0 2 0 0 0 0 0 1 0 0 0 0 0 0 0 2 0 0 0 1 2 0 1 0 1 1 1 1 1 2 0 0 0 1 1 0 2 0 0 1 1 1 0 2 0 1 0 0 1 0 0 2 1 0 1 0 0 0 0 1 1 2 1 0 1 2 1 0 1 2 1 0 0 1 1 0 0 1 1 0 2 0 0 0 1 1 1 1 1 2 1 0 0 1 2 0 1 0 0 1 0 0 0 1 2 0 1 1 1 1 0 2 0 0 0 1 0 2 0 0 0 0 0 0 1 1 1 1 1 0 2 0 0 2 2 0 0 0 0 0 1 2 0 0 0 0 0 0 0
167 1 0 0 0 0 0 1 0 0 0 1 0 0 0 0 0 2 2 1 1 0 0 2 2 0 0 0 1 2 0 1 1 2 2 1 2 2 0 1 0 0 0 0 0 1 0 0 0 2 2 0 0 0 2 2 0 1 0 1 1 2 0 1 0 0 1 0 1 0 0 1 2 0 2 2 2 0 0 0 0 2 0 2 2 0 1 0 2 2 0 1 0 0 1 1 0 0 0 0 2 0 1 1 0 0 2 1 1 1 1 2 2 2 2 2 2 0 1 0 1 0 0 0 1 1 1 1 0 1 1 1 0 0 0 0 0 0 0 2 2 0 0 0 1 1 0 0 0 0 0 2 2 0 0 0 0 1 0 0 0 0 1 1 1 1 2 0 0 1 0 0 0 2 0 0 0 1 0 1 1 0 1 2 1 1 2 2 1 1 1 2 2 1 2 1 2 0 0 1 0 1 0 1 1 0 1 0 1 0 1 1 1 0 1 1 1 0 1 0 1 1 2 1 0 0 0 0 0 1 0 0 0 0 1 0 0 2 2 0 0 0 2 1 0 1 0 0 0 0 0 0 1 0 1 1 1 1 1 0 0 0 0 0 0 0 0 1 1 0 1 0 0 0 1 1 0 2 2 2 1 0 0 1 0 0 0 2 0 1 0 0 1 0 1 0 1 1 0 1 0 0 2 0 1 0 0 1 0 0 0 1 0 0 0 1 2 0 1 1 1 1 0 0 1 0 0 1 2 1 2 2 0 2 0 0 0 1 1 0 0 0 2 2 1 0 0 0 2 0 0 0 2 0 1 0 1 0 0 0 1 1 0 0 0 0 0 2 1 1 1 1 2 2 0 0 0 0 1 0 0 1 0 0 2 1 1 2 2 0 1 1 1 0 2 0 1 1 2 2 2 1 0 2 0 0 0 1 1 0 0 1 0 0 0 1 1 0 1 1 0 1 1 1 0 0 0 1 1 0 0 1 1 1 1 1 0 0 0 0 2 0 1 1 0 1 2 0 1 1 0 0 1 2 2 1 2 2 2 0 0 1 1 1 0 1 1 0 0 0 0 0 2 1 1 1 0 0 1 0 1 2 0 1 1 0 1 0 1 0 0 1 0 2 1 1 1 1 2 0 1 0 1 1 0 0 1 1 1 0 0 2 1 0 1 0 0 2 1 1 1 1 0 2 1 0 0 0 0 2 0 2 0 1 1 0 1 0 0 2 0 0 0 2 2 2 0 2 0 1 0 0 0 0 2 0 2 0 0 1 0 0 0 1 0 0 0 1 0 1 0 2 0 0 0 0 2 2 0 0 2 0 0 0 2 1 2 0 0 0 0 1 0 0 0 0 0 0 0 0 0 2 0 0 2 2 1 0 0 1 1 0 0 2 0 2 0 0 1 0 0 0 0 1 0 0 1 2 0 0 1 0 0 0 1 1 2 1 1 1 1 0 0 0 0 0 2 1 1 2 0 2 0 1 2 0 0 0 1 0 0 0 1 0 2 2 0 1 0 0 0 0 2 0 0 1 1 0 1 0 1 0 2 0 2 2 2 2 0 0 2 1 0 0 0 0 0 2 0 1 0 1 0 1 0 0 1 2 0 0 1 1 0 2 0 0 2 0 1 1 0 0 0 0 0 2 1 0 1 0 1 1 0 0 0 0 0 0 0 0 0 0 0 0 1 0 0 0 1 0 0 0 0 0 0 1 0 0 2 1 0 0 1 0 1 1 2 2 2 2 0 0 1 0 0 1 0 0 2 0 0 2 0 0 0 2 0 1 1 2 1 1 2 2 0 2 0 1 1 2 0 1 0 0 1 2 1 0 1 0 0 0 2 0 2 2 0 1 1 1 1 2 1 2 0 0 0 2 0 0 1 2 1 0 0 2 0 0 0 0 0 0 1 1 1 1 1 0 0 0 1 1 0 0 0 0 2 0 0 0 1 0 0 1 0 0 1 0 1 1 1 0 1 1 1 1 1 1 1 2 2 2 1 0 0 0 0 0 0 1 1 0 2 0 2 0 2 0 0 0 0 0 0 0 2 1 0 1 0 0 0 0 0 0 1 1 0 0 1 1 0 0 1 1 0 0 1 2 1 1 0 1 0 0 0 0 0 0 1 0 0 0 0 1 0 0 1 0 0 0 1 1 2 1 0 0 1 2 0 2 2 0 2 0 2 0 1 0 2 2 0 1 0 0 0 1 1 1 1 0 0 1 1 1 0 0 0 1 1 0 0 1 0 1 1 0 1 1 1 0 0 2
168 1 0 0 0 0 0 2 0 0 0 0 0 0 0 0 0 0 1 1 1 0 0 1 1 0 0 0 0 2 2 1 0 0 0 0 2 0 0 0 0 2 0 1 2 1 1 0 0 2 1 0 2 0 0 2 0 0 0 2 0 1 0 2 0 1 0 2 0 0 0 0 2 0 2 2 2 2 2 0 2 2 1 1 2 0 0 0 2 2 0 0 0 1 0 1 1 2 0 2 0 0 1 0 1 1 2 1 1 1 1 2 1 1 1 1 1 0 0 0 2 0 2 2 2 2 2 0 0 0 0 0 1 0 0 0 0 1 1 1 2 0 0 0 1 2 0 0 0 0 0 0 0 0 1 1 0 2 0 0 1 1 1 2 0 1 2 1 0 1 1 1 1 1 0 1 0 1 0 0 1 1 0 1 1 0 1 1 0 0 1 1 2 1 2 1 0 0 0 0 0 1 0 0 2 0 0 0 1 0 0 2 1 0 1 0 0 1 1 1 1 0 1 1 1 0 1 0 1 1 0 0 0 0 2 0 0 2 2 0 0 0 2 2 0 2 0 0 1 1 0 0 1 1 0 1 0 0 1 0 0 0 0 0 1 0 1 0 2 1 0 1 1 1 1 1 0 2 1 1 1 1 0 2 0 0 1 2 0 2 1 2 1 0 2 1 1 0 0 1 0 1 2 0 1 1 1 1 0 0 0 1 0 1 2 0 2 0 0 0 1 2 1 1 0 0 0 1 0 0 0 0 1 1 0 0 1 2 0 0 0 0 1 1 0 0 1 0 2 1 1 0 1 0 0 1 0 1 0 0 1 0 2 0 2 1 0 2 1 1 1 1 1 1 1 1 0 1 0 0 0 1 0 0 1 0 0 0 0 0 0 1 0 0 2 0 0 1 0 1 0 1 0 2 1 0 0 1 0 0 0 0 2 2 2 2 0 0 0 1 0 1 0 0 2 2 0 0 1 1 0 0 0 0 0 1 0 1 0 0 1 1 1 1 2 2 2 0 2 0 0 2 1 1 1 1 1 2 1 1 2 2 0 0 0 2 0 0 0 0 0 0 1 1 0 2 0 0 2 1 1 1 0 1 1 0 0 1 1 0 0 1 0 2 0 0 0 1 1 0 1 1 1 1 0 0 1 0 1 1 0 1 0 1 1 0 0 2 1 1 1 0 1 0 0 0 2 0 0 2 0 2 0 0 0 0 0 1 0 0 2 2 0 1 2 2 2 2 0 0 0 0 1 1 2 0 1 1 0 0 1 0 1 1 0 1 1 0 0 0 0 0 1 0 0 0 0 2 0 2 2 0 0 0 0 0 0 0 0 0 1 1 1 0 0 0 0 1 1 0 1 2 1 0 1 1 1 0 0 2 0 0 0 0 0 0 0 0 0 1 0 1 0 0 0 1 2 2 0 0 1 0 0 0 2 0 2 0 2 0 1 0 0 1 2 0 1 0 0 0 2 1 0 1 1 0 0 2 1 0 0 0 1 0 1 2 0 2 1 1 0 1 0 0 0 1 2 0 0 0 1 0 1 0 2 2 1 1 0 0 1 1 0 0 2 0 0 1 0 1 0 1 0 1 1 0 1 1 0 0 0 0 0 1 1 2 0 2 1 1 0 0 0 1 0 1 2 0 1 0 0 1 0 0 0 0 2 0 1 1 1 1 0 0 1 0 0 0 0 0 0 0 0 0 1 1 1 0 1 0 0 0 2 0 0 0 2 2 1 2 0 1 1 2 0 0 0 0 1 0 0 1 0 2 2 0 2 2 1 2 0 1 2 2 2 0 1 0 0 1 0 2 0 0 2 1 1 0 0 2 0 0 1 1 1 2 0 0 1 1 1 1 1 2 0 0 0 1 0 0 1 2 2 0 0 1 0 1 1 0 0 1 0 0 0 0 0 2 2 0 1 1 0 0 2 0 1 1 1 1 0 0 0 0 0 1 2 0 2 0 0 0 0 2 1 1 0 1 1 2 2 2 2 0 1 1 0 2 0 2 0 0 2 0 2 0 2 0 0 0 0 2 2 0 2 0 2 1 1 1 1 0 1 1 1 0 0 1 2 1 1 1 2 2 1 1 0 2 0 0 0 2 0 2 1 0 0 1 2 0 0 0 0 1 0 0 1 0 0 0 1 0 1 0 0 0 1 2 0 2 1 0 2 0 2 1 1 1 1 0 0 0 0 0 1 0 1 1 1 0 0 0 0 0 0 0 0 1 0 1 1 0 0 0 1 0 0 0 0 0 0 0
169 0 0 0 0 0 1 2 0 2 2 0 0 0 0 0 0 1 1 1 1 0 0 2 2 0 0 0 1 2 1 2 2 2 0 1 1 2 0 0 1 1 0 0 2 0 0 0 1 1 1 0 0 0 2 2 0 0 0 1 0 1 0 1 0 0 1 1 2 1 1 0 1 0 0 2 2 1 1 0 0 2 0 1 1 0 0 0 2 2 0 0 1 2 0 0 0 2 0 2 0 0 1 0 1 1 2 0 1 1 0 1 1 1 1 1 1 0 0 0 2 0 2 2 1 1 1 0 1 0 0 0 0 0 0 0 0 1 0 2 1 0 0 0 0 2 0 0 0 1 1 1 1 0 0 0 1 1 0 0 0 0 2 2 0 2 1 2 0 2 0 0 0 2 0 1 1 0 0 0 0 1 1 1 0 1 1 2 1 1 0 2 2 1 2 1 1 0 0 0 0 1 0 1 2 0 1 0 0 0 1 1 1 0 1 0 0 1 1 0 1 1 1 2 0 0 1 0 0 1 0 0 0 0 2 0 0 2 2 0 0 0 2 1 0 2 1 0 1 1 1 1 1 1 0 2 0 0 0 0 0 0 0 0 1 0 1 1 1 1 1 1 1 1 0 0 0 1 2 1 1 0 1 1 1 0 2 1 0 1 0 0 0 0 2 1 0 0 0 1 0 0 1 1 0 1 1 2 1 0 0 2 0 1 1 0 1 2 0 0 2 2 2 1 0 0 0 1 0 0 0 0 0 2 0 0 0 1 1 2 0 1 1 1 0 0 1 0 2 2 2 0 1 1 0 1 1 1 0 2 0 0 0 0 0 2 0 2 1 1 1 1 1 0 1 1 0 1 0 1 0 1 0 2 1 1 1 0 0 0 0 0 2 0 2 0 1 1 0 0 0 0 0 2 0 0 0 1 0 0 0 0 0 0 1 2 0 2 0 0 0 2 2 1 1 0 1 0 1 0 1 0 1 1 1 1 0 0 0 0 1 1 0 2 1 2 2 0 1 0 0 1 1 2 2 1 2 1 1 0 0 1 1 1 0 1 1 1 0 1 2 2 2 1 1 1 0 0 2 1 2 1 0 1 1 0 0 1 1 0 1 1 0 1 2 0 0 0 0 1 2 1 2 2 0 0 1 0 0 0 0 2 2 0 0 2 1 2 1 1 2 1 0 2 1 0 0 0 0 2 0 0 0 0 0 0 1 0 0 0 2 2 0 0 2 1 2 1 1 1 1 0 1 0 1 1 0 1 0 0 1 0 1 1 0 1 1 2 1 0 1 1 1 0 1 0 2 2 0 1 2 0 0 0 1 1 1 2 2 2 0 0 1 0 0 0 0 1 1 0 1 1 1 0 1 2 1 0 0 1 1 0 0 0 0 1 1 0 1 0 0 1 0 0 0 2 2 1 0 0 1 0 2 0 2 0 2 0 2 0 1 1 0 1 1 0 2 1 0 1 1 1 0 2 2 0 0 0 0 0 0 0 1 0 2 2 1 0 2 1 0 2 1 0 0 0 2 0 0 0 0 1 1 1 1 2 0 1 0 1 2 0 0 0 0 0 0 2 0 0 0 1 0 0 1 0 1 2 0 0 0 0 0 2 0 0 0 0 1 1 0 0 0 0 0 1 1 0 0 0 0 1 0 0 0 1 0 0 1 1 0 1 0 1 1 0 1 1 0 0 0 0 0 0 0 1 0 0 1 0 0 0 1 0 0 1 1 0 1 1 0 1 2 0 2 1 0 1 0 2 1 0 1 0 0 2 0 2 1 2 0 1 2 2 2 0 0 0 0 1 0 2 0 0 2 2 2 1 0 1 0 0 1 1 1 2 0 1 2 1 0 2 0 1 0 0 0 1 0 0 0 1 0 1 1 2 0 0 0 0 0 0 0 0 1 0 0 1 0 0 2 1 0 0 2 0 0 0 1 1 1 0 1 0 1 0 2 0 1 1 0 0 1 1 1 2 0 0 0 2 1 2 2 0 0 0 1 1 0 1 2 0 0 0 1 0 1 0 0 0 0 1 2 1 1 1 0 1 1 2 1 0 0 0 1 2 0 0 2 2 0 0 2 1 0 1 0 1 1 0 0 2 0 2 0 0 0 1 1 0 0 0 2 1 0 1 0 0 0 0 0 2 2 0 0 0 2 2 1 1 0 2 1 0 2 0 1 0 1 2 1 0 0 0 0 0 2 2 2 1 0 0 0 2 0 1 1 1 1 0 1 0 0 1 0 0 0 0 0 0 0 1
170 1 0 0 0 1 2 2 0 0 0 0 0 0 0 0 0 1 1 1 1 0 0 2 2 0 0 0 1 0 0 2 2 2 0 2 0 1 0 0 1 1 2 2 2 0 0 0 1 1 0 0 1 0 1 1 0 0 1 2 0 1 0 2 0 0 1 0 2 1 1 1 1 0 1 2 2 2 2 0 1 2 1 0 1 1 1 1 1 1 0 0 1 0 0 0 0 1 0 0 1 0 0 0 1 1 2 0 0 2 1 1 1 1 1 1 0 0 0 0 2 0 2 2 2 2 2 0 0 0 0 0 0 0 0 0 0 1 1 1 2 0 0 0 0 1 0 0 2 1 1 1 1 0 0 0 0 0 0 0 0 0 2 2 0 2 1 1 1 2 0 0 0 2 2 1 0 0 0 0 0 0 0 2 0 0 2 0 0 0 0 0 2 1 2 0 0 0 0 0 0 0 1 1 1 0 1 0 1 0 0 2 0 0 1 1 1 0 2 2 2 0 2 2 0 0 0 0 0 1 0 0 0 0 2 0 0 2 2 0 0 0 2 2 0 2 0 0 0 0 0 0 1 0 1 1 1 0 0 0 0 0 0 0 1 0 1 1 2 1 1 0 1 1 0 0 0 1 0 0 0 1 1 2 2 0 2 2 0 2 1 1 1 0 2 1 1 0 0 1 0 0 1 1 0 0 0 1 0 0 0 2 0 1 1 0 2 0 2 2 0 2 1 1 1 0 0 2 2 2 2 2 0 1 0 0 0 1 1 0 0 1 2 2 0 0 0 1 2 0 0 0 2 0 0 0 0 0 0 1 0 0 2 0 2 1 0 2 1 1 1 1 1 1 0 0 0 0 1 0 0 1 0 1 2 1 1 0 0 0 1 2 0 1 2 0 0 0 0 0 0 0 0 2 2 0 0 0 0 0 0 1 0 0 0 1 1 0 1 1 0 1 1 1 0 0 2 0 1 0 1 0 2 2 2 2 0 0 0 0 2 0 2 0 1 2 1 0 1 0 0 1 0 1 0 0 0 2 0 2 1 1 1 1 0 1 1 0 0 0 1 2 2 0 1 1 1 1 1 0 0 2 0 0 2 1 0 1 2 0 2 2 1 2 2 1 1 0 2 0 0 0 2 2 0 0 1 1 0 1 0 1 2 0 0 2 2 2 1 2 2 0 1 2 1 0 1 0 0 2 0 2 0 1 0 0 1 1 1 0 1 2 1 0 2 0 1 0 2 2 1 0 1 0 2 1 1 1 1 0 0 0 0 1 1 0 0 2 0 1 0 1 2 1 0 2 2 1 0 2 1 0 0 0 0 0 0 2 0 0 0 1 0 0 0 0 0 1 1 0 2 1 0 0 1 2 1 0 1 1 0 0 0 0 1 1 1 0 0 1 1 2 1 1 0 1 1 1 0 0 1 0 0 0 1 0 2 1 2 0 2 0 0 0 0 0 2 0 0 1 0 1 0 1 1 0 0 0 1 0 0 0 1 0 0 2 0 1 0 0 0 0 0 1 1 0 1 0 1 0 0 0 0 1 1 1 1 0 1 1 1 0 0 0 1 0 0 1 0 0 0 1 0 0 1 0 2 2 0 0 2 0 0 2 0 0 1 0 1 1 0 0 0 1 1 2 1 0 1 0 1 2 0 0 0 0 0 0 1 2 0 2 0 0 0 0 0 0 0 0 0 1 1 1 1 0 0 1 1 1 0 0 2 2 1 0 2 1 1 2 0 0 0 0 1 1 1 0 1 0 0 1 1 1 1 0 1 1 2 2 1 0 2 2 0 1 0 1 0 1 0 2 0 0 0 1 2 0 0 0 0 0 1 0 0 1 1 0 1 1 1 1 0 2 0 0 0 1 0 1 0 1 2 1 1 2 0 0 1 0 0 0 1 1 1 1 1 1 1 0 1 1 0 0 2 0 0 1 1 1 0 0 1 0 1 2 2 0 1 1 0 0 1 1 2 2 0 0 0 2 2 2 2 1 0 0 0 2 0 2 0 0 2 1 2 0 2 0 0 0 0 1 2 1 2 0 1 0 0 1 1 0 0 0 1 1 0 1 2 1 1 0 1 0 0 2 1 0 1 1 1 1 0 2 0 0 0 0 2 1 0 0 1 1 1 0 0 0 1 0 1 0 1 2 1 0 1 2 0 1 2 0 1 0 2 1 2 0 2 2 0 1 0 0 0 0 1 0 1 0 0 0 0 1 0 0 1 2 0 2 2 0 0 1 0 0 1 0 0 0 1 1
171 1 0 0 0 1 2 1 1 0 1 1 0 1 1 1 0 1 1 1 1 0 0 2 2 2 2 0 1 2 1 0 1 1 1 1 2 0 0 0 0 2 0 0 1 2 1 0 2 1 0 0 1 0 1 1 0 1 0 0 1 1 0 0 0 1 2 0 0 0 0 1 2 0 2 1 1 2 2 0 1 2 1 0 1 0 0 0 0 2 0 0 1 1 0 0 0 2 0 1 1 0 0 0 1 0 2 1 1 1 1 2 2 2 2 2 2 0 0 0 2 0 0 0 0 0 0 0 1 0 1 1 0 0 0 0 0 1 0 0 2 0 1 0 0 1 0 0 2 2 1 1 0 0 0 0 0 0 1 1 0 0 1 2 1 2 0 0 1 2 0 0 1 1 0 1 0 1 0 1 1 0 1 2 0 1 2 1 1 1 1 2 1 0 2 0 0 1 0 1 1 0 0 2 2 0 1 1 1 0 1 0 1 0 1 1 1 0 2 1 2 1 1 2 0 0 0 0 0 1 0 0 0 0 1 1 0 2 2 0 0 0 2 1 1 2 1 0 0 0 0 0 1 0 0 2 0 0 1 0 0 0 0 0 0 0 0 1 1 1 1 0 0 0 0 0 0 1 1 0 0 1 1 1 2 1 1 1 0 2 1 0 0 0 1 1 0 1 1 2 0 0 2 0 0 1 1 2 0 0 1 2 0 1 0 0 2 0 1 1 0 1 2 1 0 0 1 0 2 1 1 1 0 2 0 0 0 1 1 1 0 1 2 1 0 1 0 0 1 1 1 1 2 0 1 0 0 1 0 0 0 0 2 0 2 0 2 1 2 0 0 2 1 1 0 0 0 0 1 0 0 2 0 0 1 0 0 0 0 0 1 1 2 0 2 0 1 0 0 0 0 0 0 0 0 1 1 0 0 0 1 0 0 0 0 1 1 1 0 0 1 0 1 0 1 2 1 0 0 1 0 0 0 1 1 0 0 1 0 0 1 1 1 1 0 1 1 0 0 0 0 0 0 1 1 0 1 2 1 1 1 1 1 1 0 1 1 1 0 1 1 1 1 1 0 1 2 0 0 0 2 2 0 1 1 0 1 0 0 0 0 0 0 1 1 0 0 1 1 1 1 0 1 1 0 0 1 0 1 1 0 1 0 1 1 0 0 2 0 1 0 2 2 2 0 0 0 0 0 2 0 1 0 0 0 0 1 0 1 0 0 2 0 2 2 1 2 1 1 1 0 0 0 0 2 0 2 0 0 0 1 0 0 1 0 0 0 1 1 0 1 1 1 0 1 0 2 2 0 1 2 0 0 1 0 0 1 1 1 1 0 1 0 1 1 0 1 0 0 0 0 1 0 0 2 2 2 0 0 0 2 0 0 0 0 0 0 0 0 0 0 0 0 0 0 0 2 1 0 0 0 0 0 0 1 1 2 0 2 0 2 0 1 1 1 0 2 0 0 1 2 2 0 2 2 0 0 1 1 0 0 0 1 0 2 2 1 0 2 2 0 2 0 0 0 0 0 0 0 0 1 0 0 2 2 2 1 0 1 2 2 0 1 0 1 0 0 2 0 2 0 2 0 0 1 0 2 1 1 1 0 0 0 2 1 1 0 1 0 0 0 0 1 0 1 2 0 0 1 0 0 1 0 0 0 0 1 0 1 1 1 1 0 0 0 0 0 1 0 0 0 0 0 0 0 0 0 0 2 1 1 1 2 1 1 0 2 1 2 1 0 0 1 1 0 0 2 2 0 2 0 1 0 1 1 1 1 2 1 2 0 1 2 2 2 0 1 0 0 0 0 1 0 0 2 0 1 1 0 1 0 0 1 0 1 1 1 1 2 1 1 1 2 2 0 0 0 0 1 0 0 1 0 0 0 1 0 1 2 1 1 1 1 1 1 1 1 1 0 0 1 1 0 0 2 0 0 0 0 0 2 0 2 0 2 0 1 2 1 0 0 0 2 0 2 1 1 0 1 2 1 1 1 0 0 0 1 1 1 1 0 0 0 1 1 1 1 0 1 0 0 1 2 0 2 0 1 0 0 1 0 0 0 0 1 1 0 1 1 0 0 1 1 1 0 1 2 2 0 0 0 2 0 1 0 0 0 1 1 0 0 0 1 1 0 0 0 0 0 0 1 1 2 2 1 0 2 2 1 1 0 2 2 0 2 0 0 0 1 1 0 1 0 0 0 0 2 0 1 0 0 0 0 0 0 0 0 0 1 0 0 0 0 0 0 0 0 0 1 1 1 0
172 0 0 2 0 0 0 2 1 0 1 0 0 1 1 1 0 1 0 1 2 0 0 2 2 0 0 1 1 2 1 0 2 2 1 1 1 2 1 1 0 1 0 1 1 0 1 0 0 1 2 0 0 1 1 2 0 0 0 2 0 2 0 1 0 1 0 2 1 0 0 1 2 0 2 2 2 0 2 1 0 1 0 2 2 1 1 1 1 2 1 1 2 2 1 1 0 1 0 1 2 0 0 0 2 2 1 1 1 1 0 1 0 2 2 2 0 0 0 0 2 0 1 1 1 1 1 1 0 0 0 0 0 0 1 1 0 0 1 1 1 0 0 0 0 1 0 1 1 1 0 0 0 1 1 0 0 1 0 0 1 0 2 2 2 2 1 1 0 1 1 0 0 2 0 1 1 1 0 0 0 1 0 2 0 0 2 0 0 0 1 1 1 0 2 0 0 0 0 0 0 1 0 0 2 0 1 1 1 0 1 0 1 0 1 0 0 1 2 1 2 1 2 2 0 0 1 0 0 1 1 1 0 0 0 0 0 2 2 0 0 0 2 2 0 2 0 0 0 0 0 0 1 0 0 1 1 1 0 0 0 0 0 0 0 0 1 0 0 0 0 2 1 1 0 2 1 1 1 0 0 0 1 2 2 0 2 1 0 2 2 1 1 0 1 1 1 0 0 1 0 0 1 1 0 0 0 0 0 1 0 2 0 2 1 0 1 0 1 1 0 2 2 1 0 0 0 2 0 0 1 0 1 1 0 0 0 2 0 1 0 0 2 0 1 1 0 0 2 2 2 0 2 1 0 0 1 0 0 1 0 0 1 0 1 1 1 1 2 0 0 2 0 0 0 1 0 0 2 0 0 1 0 1 1 1 1 1 1 0 0 0 0 0 2 0 0 0 2 2 2 2 0 1 1 0 0 0 0 0 1 0 0 0 0 2 1 1 0 0 0 1 1 0 1 1 1 0 1 1 0 1 0 0 0 0 0 0 0 0 2 0 2 0 0 1 1 0 1 0 0 1 1 2 1 1 1 1 1 0 0 0 2 2 0 0 2 1 0 0 0 1 1 1 1 0 2 0 2 1 1 1 0 1 1 0 1 0 0 0 0 0 0 2 0 1 1 0 2 0 0 0 1 1 0 0 1 1 0 1 0 1 0 1 1 0 0 1 1 2 2 0 0 2 1 1 0 0 0 2 0 0 0 0 0 0 2 0 0 0 2 2 1 1 2 2 2 1 1 2 0 1 0 0 1 1 0 0 1 1 0 1 0 1 1 0 0 1 0 1 0 1 1 0 0 1 2 2 0 1 2 0 1 1 0 1 2 1 1 1 0 0 0 0 0 0 0 0 0 0 0 2 1 0 1 2 1 0 0 2 0 0 1 1 1 1 1 0 0 0 1 0 0 0 0 0 2 0 0 0 0 0 0 0 1 0 1 0 2 0 0 1 0 1 1 0 1 2 0 0 2 1 1 0 1 1 0 0 2 0 0 0 1 0 1 1 0 1 0 0 1 2 1 1 0 0 1 0 0 0 1 0 0 1 1 1 1 0 1 2 1 0 0 0 1 0 0 2 0 1 0 1 0 0 0 0 1 2 1 0 0 0 0 0 0 1 0 1 1 1 0 0 0 0 1 1 1 1 1 1 0 1 0 0 0 1 0 0 0 0 0 0 0 0 0 1 0 0 0 0 0 0 0 0 1 0 0 0 2 0 0 0 2 0 0 0 2 2 1 2 1 0 0 0 2 1 1 2 1 1 0 1 1 1 0 1 0 1 2 2 1 0 2 2 2 0 1 0 0 0 1 0 0 0 1 0 0 1 1 0 0 0 2 0 0 0 0 1 0 0 0 0 0 2 0 0 0 2 0 0 1 1 1 0 0 0 0 0 0 0 0 0 0 0 1 0 0 0 0 0 1 1 0 0 2 0 0 0 0 0 0 0 0 0 0 1 2 0 1 1 0 0 1 1 1 2 0 0 1 2 2 2 2 0 0 0 0 0 0 2 0 0 0 0 1 0 2 0 0 0 0 1 1 0 1 1 1 2 0 0 0 0 0 0 2 0 0 0 2 1 0 1 2 1 0 0 0 0 0 0 0 2 0 2 0 0 0 1 1 0 0 0 1 2 1 0 0 1 1 0 0 0 2 1 1 0 1 2 0 2 1 1 2 0 1 1 1 0 1 1 1 1 0 0 0 2 0 1 2 0 0 1 0 2 0 0 1 0 0 0 0 0 0 0 0 0 0 0 0 0 0 0
173 1 0 0 0 0 0 2 0 1 1 2 1 2 2 2 0 0 1 1 1 0 0 2 2 1 1 0 0 2 2 0 0 1 1 0 2 2 1 1 0 1 0 0 0 1 0 0 1 1 0 0 0 0 0 1 0 1 0 1 1 1 1 1 0 0 1 2 1 1 0 1 1 0 1 1 1 2 2 0 2 2 1 0 1 1 1 0 1 1 0 1 0 1 0 0 0 1 0 1 1 0 2 0 0 0 2 2 2 0 0 2 0 0 0 0 0 0 0 0 1 1 2 2 1 1 1 1 1 0 1 1 0 0 1 1 0 1 0 0 1 0 0 0 0 2 1 0 0 0 0 0 0 0 0 0 0 2 0 0 0 0 2 2 0 2 2 2 0 2 0 0 1 1 1 0 0 1 0 1 1 0 0 2 1 1 1 1 0 0 0 1 2 1 2 0 1 1 0 0 0 0 0 0 2 1 1 1 1 0 0 2 0 0 2 0 0 0 1 1 1 0 1 2 0 0 1 1 1 0 0 0 0 1 0 1 0 2 2 0 0 0 2 2 0 2 0 0 0 0 0 0 0 0 0 0 0 0 0 0 0 0 0 0 0 0 0 0 1 0 1 2 2 2 0 1 1 1 2 1 1 0 1 2 2 0 2 2 0 2 0 0 0 0 2 2 0 2 2 2 1 0 2 0 0 0 1 2 0 1 0 2 0 2 1 0 1 0 1 1 1 1 0 1 1 0 1 1 0 0 1 0 0 1 0 0 0 2 0 0 0 0 2 1 0 0 0 0 2 1 1 0 1 1 0 1 1 1 0 1 0 0 1 1 1 0 0 1 2 0 0 2 0 0 0 0 0 0 1 0 1 0 0 0 1 1 1 0 0 0 0 1 0 1 2 0 0 1 0 1 1 1 0 2 1 0 0 1 0 0 0 1 1 1 1 2 1 0 0 0 2 1 1 0 1 1 1 0 1 0 1 0 0 0 0 1 1 0 0 0 2 0 2 0 0 1 1 1 1 0 0 0 1 1 1 1 1 2 2 2 2 2 2 2 0 0 2 0 0 0 0 0 2 1 1 1 0 0 2 0 0 2 0 2 0 0 1 1 2 0 2 2 0 1 1 0 0 0 1 1 1 1 1 1 0 0 1 0 0 1 0 1 1 1 1 1 0 2 0 2 2 1 1 1 0 1 0 0 0 2 0 2 0 1 1 0 0 1 1 1 1 1 0 1 1 1 1 0 2 2 1 0 0 0 1 1 0 0 0 0 1 0 0 2 0 0 0 1 1 1 1 2 2 0 0 1 2 2 0 0 2 0 0 0 0 0 0 0 0 0 0 0 1 0 0 0 0 0 0 0 0 1 2 0 0 2 2 0 0 1 2 0 0 0 0 0 0 0 1 0 2 2 0 1 0 0 2 1 0 0 1 0 1 1 2 1 1 2 2 0 1 1 1 2 2 0 1 1 0 2 1 1 1 1 2 0 0 0 2 0 0 0 1 0 1 1 0 0 0 0 2 0 1 0 1 0 0 0 1 0 0 1 0 1 1 1 2 0 1 2 2 0 0 0 1 0 0 2 0 2 1 1 0 0 0 0 2 0 0 0 1 1 0 1 1 1 0 2 2 2 0 0 0 0 0 0 2 0 0 0 0 1 0 0 0 0 0 0 0 2 0 0 1 1 0 2 0 1 0 0 0 0 0 0 0 2 0 0 2 0 0 1 2 1 0 0 2 1 2 1 1 1 1 0 0 1 2 1 1 1 0 1 1 0 0 2 0 2 1 2 0 1 1 1 1 0 0 0 0 1 0 2 0 0 0 1 0 0 0 1 0 0 2 0 1 1 1 1 2 2 1 2 1 1 0 0 0 0 0 0 0 0 1 1 1 1 0 1 1 1 1 1 1 1 2 1 2 1 0 0 2 1 0 0 1 1 0 0 0 0 0 0 0 0 0 0 0 0 1 1 0 0 1 1 2 2 1 0 1 1 1 1 1 0 0 0 0 1 0 2 0 0 0 0 1 1 2 1 0 0 0 2 2 0 2 1 1 1 0 1 0 0 0 0 2 2 0 0 1 1 0 0 1 0 0 1 2 2 0 0 1 1 0 1 0 0 0 1 1 1 0 0 2 2 0 1 0 1 0 0 1 0 2 0 0 0 0 1 0 0 2 0 2 0 1 1 1 1 1 1 1 0 0 0 0 1 1 0 0 1 1 0 0 2 0 0 0 0 0 1 0 0 0 1 1 0 1 0 0 0 0 1
174 1 0 0 0 0 0 2 0 0 0 0 1 0 0 0 0 2 1 1 1 0 0 1 1 0 0 0 0 2 2 0 1 1 1 0 2 2 0 0 1 1 0 0 0 2 1 0 1 1 0 0 0 0 2 2 0 0 0 1 1 2 0 2 0 1 1 0 0 0 0 0 1 0 1 2 2 1 2 0 1 1 1 1 2 0 0 0 2 2 0 1 1 2 0 1 0 2 0 1 1 0 1 0 0 0 2 1 1 1 0 2 2 2 2 2 2 0 1 0 1 0 1 1 1 0 0 0 0 0 0 0 0 0 1 1 1 0 0 0 0 0 0 0 0 1 0 0 0 0 0 0 0 0 0 0 1 1 0 0 0 0 0 1 0 0 0 0 1 1 1 0 0 1 0 0 0 1 0 1 1 0 0 2 0 0 2 1 1 0 1 1 1 1 1 0 0 0 0 0 0 1 0 0 2 0 1 0 2 0 1 0 2 1 0 0 0 0 0 0 1 1 2 2 0 0 1 0 0 1 1 1 0 1 0 0 1 2 2 0 0 1 2 2 0 2 0 0 1 1 1 1 1 0 0 1 0 0 0 0 0 0 0 0 0 1 1 0 2 1 1 0 1 1 0 0 0 1 1 1 1 1 0 1 1 1 0 2 0 2 2 1 0 0 0 0 1 0 0 1 0 0 2 0 1 0 1 1 0 0 0 0 0 1 1 0 1 2 0 0 1 1 1 0 1 0 0 1 0 1 2 1 1 2 1 0 0 1 1 1 0 0 1 2 0 0 0 0 1 0 1 1 2 0 2 0 1 1 0 0 0 0 2 0 2 1 1 1 2 0 0 2 0 0 0 0 0 1 0 0 2 0 0 0 0 0 0 0 0 0 0 1 0 0 2 0 1 0 0 0 0 0 0 0 0 1 1 0 0 0 1 0 2 2 2 2 0 1 0 0 1 1 1 0 2 1 0 1 2 1 0 1 1 0 0 1 0 0 0 0 2 0 1 0 1 2 2 1 1 0 0 0 1 1 1 0 1 2 2 1 2 2 1 1 0 2 0 2 0 0 0 2 2 0 2 0 1 2 2 0 0 2 0 1 1 1 1 1 2 0 2 1 0 1 0 0 0 1 1 1 1 1 2 1 0 0 1 0 0 2 0 1 1 0 0 2 0 1 0 2 2 0 1 0 0 0 2 0 0 2 0 2 0 1 1 1 1 1 0 2 2 2 0 1 1 1 1 1 1 2 0 0 0 0 0 2 0 1 1 0 0 1 0 1 1 0 0 2 1 0 0 0 0 0 0 0 2 1 0 2 1 0 0 1 0 0 0 1 0 0 0 0 0 0 0 0 2 0 0 0 0 2 2 0 1 1 2 0 1 0 1 0 0 0 0 0 0 0 0 0 1 1 0 0 0 1 1 1 0 0 1 1 0 0 2 1 1 0 2 0 1 1 1 1 2 0 2 1 0 1 1 1 0 1 1 0 0 1 2 0 0 0 0 0 1 2 0 1 0 0 0 0 0 0 0 1 1 0 0 0 1 0 0 1 1 1 1 1 0 0 1 1 0 1 0 0 0 1 0 1 1 0 0 0 0 0 2 1 1 0 1 0 0 1 0 1 0 2 1 1 0 0 0 1 0 2 1 0 1 0 1 1 0 1 0 1 1 0 0 1 0 0 0 0 2 0 0 1 1 1 1 1 0 0 1 2 0 0 1 0 1 0 1 1 0 1 1 2 0 2 0 1 0 0 0 1 1 1 1 1 0 1 1 0 0 0 0 2 0 2 0 2 2 2 2 0 1 1 0 2 0 2 0 0 1 0 1 0 1 0 0 0 1 1 1 2 0 0 1 1 1 0 1 2 0 0 0 1 1 0 0 2 1 1 0 2 0 0 1 1 1 1 0 0 0 0 0 0 0 0 2 2 0 0 1 0 0 0 0 0 2 0 0 0 0 0 0 1 1 1 0 0 1 1 2 1 0 2 0 2 1 1 1 0 0 0 0 0 0 2 0 0 0 0 2 1 2 0 0 0 0 2 0 0 2 1 1 1 1 1 1 0 0 0 1 1 0 1 1 0 0 1 1 1 1 1 2 1 0 1 0 2 0 0 1 0 1 1 1 1 0 0 0 1 0 0 1 1 0 0 2 0 2 0 0 0 0 2 0 1 1 1 1 0 1 0 0 0 2 0 0 0 0 0 0 0 2 0 1 0 0 0 0 2 0 0 0 1 0 1 0 0 0 0 0 0 0 1 1 0 0 1
175 0 0 0 0 0 0 1 0 0 0 1 0 0 0 0 0 1 1 1 1 1 0 1 1 0 0 0 0 2 2 1 1 1 0 1 1 1 0 0 0 0 0 0 2 0 0 0 2 0 0 0 0 0 2 2 0 0 0 0 1 2 0 1 0 2 0 2 2 0 0 2 2 1 2 2 2 1 2 0 1 1 1 0 1 0 0 1 2 2 1 1 2 1 0 1 0 1 0 1 1 0 0 0 0 0 2 0 0 2 1 2 1 2 2 2 1 1 0 0 2 0 1 1 0 0 0 1 1 0 0 0 1 0 0 0 1 0 0 2 1 0 0 0 0 2 2 1 1 1 0 0 0 0 1 0 0 0 0 0 0 0 1 2 1 2 1 0 0 1 1 1 0 1 0 0 0 0 0 0 0 0 1 2 0 1 2 0 0 0 0 0 1 1 1 0 0 0 0 0 0 0 0 1 2 0 2 2 1 0 1 1 1 0 1 0 0 1 2 1 2 1 2 2 0 0 0 1 0 1 1 1 0 1 1 0 1 2 2 0 0 0 2 0 0 1 1 0 0 0 0 0 1 0 0 1 1 1 0 1 1 1 1 0 0 0 0 2 1 1 1 0 0 0 0 0 0 1 2 1 1 0 0 1 2 0 2 0 0 1 1 0 2 0 2 0 1 1 0 1 0 0 1 1 0 0 0 0 1 0 0 2 0 2 2 0 2 0 0 0 0 2 1 1 1 0 1 1 0 0 2 1 1 1 0 0 0 2 0 1 0 1 1 2 1 0 0 0 2 1 1 0 1 1 0 1 1 0 0 0 0 0 1 0 1 1 1 1 2 0 0 2 2 2 0 0 0 0 1 0 1 2 0 1 1 0 0 0 0 0 0 0 0 0 1 1 0 0 0 0 0 0 0 0 0 0 0 0 0 0 0 2 0 0 1 1 0 1 0 0 0 1 1 0 0 1 1 0 2 2 0 0 0 2 2 1 0 1 0 1 0 0 1 1 2 2 2 0 1 0 0 0 1 2 2 1 2 2 1 1 1 1 0 0 1 2 0 0 0 0 0 0 2 0 0 1 0 0 1 0 0 1 0 0 2 2 0 1 2 0 1 1 0 1 1 1 1 1 1 1 1 0 1 0 0 0 2 0 0 1 0 1 0 1 1 0 0 2 0 1 1 0 1 0 0 0 2 0 0 1 0 0 0 2 0 0 0 1 0 0 1 1 0 1 2 1 1 0 2 2 0 1 1 0 2 0 0 0 0 0 0 0 2 2 0 2 1 2 1 1 0 1 0 0 0 0 1 1 0 2 2 0 0 1 0 0 1 1 1 1 0 0 2 0 1 0 1 0 0 0 0 2 1 0 0 2 0 0 0 1 0 0 0 0 0 0 0 0 1 0 1 1 1 0 0 2 2 1 0 0 1 0 0 0 1 2 2 0 2 0 2 1 0 2 1 0 2 1 0 1 1 1 0 0 1 0 0 0 2 0 0 0 2 0 2 2 2 1 1 0 1 0 2 0 0 0 0 0 1 0 0 1 0 2 2 2 2 0 1 2 2 0 0 0 0 0 1 2 0 1 0 1 0 0 2 0 2 1 1 1 0 0 0 1 0 1 1 1 1 1 0 0 0 1 1 2 1 0 2 0 0 0 0 0 0 0 1 0 1 1 0 1 1 0 0 0 0 1 1 1 1 1 0 1 0 1 1 0 2 0 0 0 1 0 0 1 2 1 0 2 0 0 1 0 0 0 1 0 1 1 0 1 1 0 0 1 0 2 0 2 0 2 2 0 0 0 1 0 0 1 0 1 0 0 2 2 1 0 0 1 0 0 2 0 1 1 0 1 1 1 1 1 1 2 0 0 0 2 0 0 2 2 0 0 0 2 0 1 1 0 0 1 0 0 1 0 0 2 1 0 1 1 0 0 0 0 2 0 0 0 1 0 0 0 0 0 1 0 1 1 0 0 1 1 1 1 0 1 1 1 1 1 2 1 1 1 0 2 0 2 0 0 0 0 1 1 2 0 0 0 0 1 1 0 2 1 1 1 0 0 0 0 0 0 2 1 0 1 1 0 0 1 2 1 0 2 1 2 1 1 1 1 0 2 0 0 0 1 1 0 0 0 1 0 0 1 0 0 0 0 2 0 2 0 0 0 2 1 0 1 1 1 1 0 2 0 1 0 1 0 0 0 0 0 0 2 0 1 1 0 0 0 0 2 0 0 1 0 0 0 0 0 0 0 0 0 0 0 0 0 0 0
176 0 0 0 0 1 1 2 0 1 1 0 1 1 0 0 0 0 1 1 1 1 0 2 2 0 0 0 0 2 2 0 1 1 0 0 2 2 0 0 2 1 0 0 2 0 0 0 1 1 0 0 2 0 0 0 1 1 1 0 0 0 0 2 1 1 1 1 1 0 0 1 1 0 1 1 1 2 2 0 1 2 1 0 1 0 0 1 1 2 0 0 0 1 1 1 0 1 0 1 1 0 0 0 1 1 2 2 2 0 0 2 1 2 1 1 1 0 0 0 2 0 2 2 1 0 0 0 1 0 0 0 1 0 0 0 1 1 0 1 0 0 0 0 0 0 1 0 0 0 0 0 0 0 0 1 1 0 0 0 1 1 2 2 1 2 0 2 0 1 0 1 0 1 0 0 0 0 0 0 0 0 0 2 0 0 2 2 1 2 0 2 1 0 1 0 1 0 0 0 0 0 0 0 2 0 2 1 0 0 2 1 1 0 1 0 0 0 1 1 1 0 1 2 0 0 1 0 0 1 0 0 0 0 2 0 0 2 2 0 0 0 2 1 0 2 1 0 0 0 0 0 1 0 0 1 2 1 0 2 2 2 0 0 0 0 0 0 2 1 0 2 0 1 0 0 0 1 1 0 0 0 0 2 1 0 1 0 0 2 1 1 1 0 2 1 1 1 0 1 0 0 0 2 0 0 0 2 0 0 0 2 0 1 2 1 2 1 0 0 1 2 2 1 0 0 1 1 0 0 1 0 0 2 1 0 0 1 1 0 0 0 1 2 0 0 0 0 2 0 0 0 2 0 0 0 1 1 0 1 0 0 2 0 2 1 0 2 1 1 1 1 0 0 0 0 0 0 1 0 1 0 0 1 2 1 1 1 1 0 0 0 1 0 2 0 2 0 0 0 0 0 0 1 1 1 0 0 0 0 1 1 2 2 2 2 0 0 0 0 0 0 0 0 2 2 1 0 2 1 1 0 0 0 0 1 0 0 0 0 2 1 0 2 0 2 2 0 1 0 0 1 1 2 2 1 2 0 0 0 1 1 2 1 0 1 1 1 0 0 0 1 0 2 1 0 1 0 1 1 2 1 0 2 0 0 1 1 1 0 1 1 0 2 2 1 1 0 1 0 1 1 2 2 0 0 0 1 2 0 1 1 2 1 1 1 0 2 0 2 2 0 0 0 0 1 1 1 1 0 1 0 0 1 0 0 2 1 1 1 0 1 1 0 1 1 1 1 2 2 1 0 1 0 2 1 0 0 0 1 1 0 2 2 0 2 2 1 1 0 1 1 1 0 0 0 2 1 0 1 1 0 0 0 0 0 0 1 0 0 0 0 0 0 1 1 1 0 0 0 1 1 1 1 2 2 1 1 0 0 1 0 1 1 1 1 1 0 0 0 1 1 0 1 0 0 2 0 0 0 2 0 0 0 2 1 2 0 1 1 1 1 1 1 0 0 2 2 0 1 0 1 0 1 1 0 0 0 2 0 0 0 1 1 0 1 1 1 0 0 0 0 0 0 1 0 0 0 0 0 0 1 1 0 1 2 1 1 0 1 1 1 0 1 1 0 0 2 0 0 0 1 0 0 1 0 2 2 0 0 0 0 0 1 0 0 0 0 1 1 0 0 0 0 0 0 2 0 0 0 0 1 0 0 0 0 1 0 1 1 0 1 0 0 0 0 0 0 0 0 0 0 0 0 0 1 1 0 2 0 0 0 0 1 0 1 2 2 1 2 0 0 0 1 1 1 1 2 0 2 1 0 1 0 1 1 1 1 1 2 1 1 2 2 2 0 0 1 0 1 0 2 0 0 2 0 1 0 1 0 1 1 2 0 1 1 0 1 2 1 1 1 0 1 0 0 0 2 0 0 0 2 0 0 0 1 0 0 0 0 0 0 1 1 1 1 1 0 0 0 2 2 1 0 1 0 1 0 0 0 1 0 0 0 0 1 2 0 2 0 0 0 1 1 1 1 0 1 0 2 1 1 2 0 0 0 0 1 0 2 0 0 0 0 2 1 1 0 0 0 0 2 1 1 2 0 1 0 1 1 1 0 1 1 1 1 0 0 0 0 0 0 2 2 2 1 0 2 0 0 0 2 1 1 1 0 1 2 2 0 1 1 2 1 1 0 1 0 2 1 1 0 1 0 0 0 1 2 0 1 0 1 1 1 1 1 0 0 2 1 0 1 0 0 0 2 0 2 2 0 0 0 0 2 0 1 2 0 1 0 0 0 0 0 2 0 0 0 0 0 0 1
177 1 1 0 0 0 1 1 0 0 0 1 0 2 2 2 0 0 2 0 0 0 0 2 2 0 0 0 0 2 1 0 2 2 0 2 2 1 0 0 1 1 0 0 0 1 1 0 2 0 0 0 0 0 2 2 0 0 1 1 1 1 0 2 0 1 1 0 0 0 0 1 2 1 1 2 2 1 2 0 1 1 0 1 1 0 0 1 2 2 0 1 0 1 1 1 0 1 0 0 1 0 1 0 0 0 2 1 2 1 0 1 0 1 1 1 0 0 0 0 2 0 0 0 0 0 0 0 0 0 0 0 0 0 0 0 0 0 0 1 0 0 0 0 1 1 0 0 0 0 0 1 0 0 0 0 0 0 1 1 0 0 2 1 1 1 1 0 0 0 2 1 0 1 0 0 0 1 0 1 1 1 1 2 1 2 1 0 0 0 1 2 2 1 2 0 1 0 0 0 0 1 0 0 2 0 1 1 1 0 1 0 0 0 2 0 0 0 1 1 1 0 2 1 1 1 1 0 0 1 0 0 0 0 1 0 0 2 2 0 0 0 2 2 0 2 0 0 0 0 0 0 1 1 0 1 0 0 0 0 0 0 1 0 2 0 1 0 1 0 1 2 1 1 0 0 0 1 2 1 1 0 1 1 2 0 2 1 1 1 1 1 0 0 2 2 0 0 0 1 0 1 1 1 0 0 0 2 1 0 1 2 0 1 1 0 1 0 0 0 1 1 1 0 0 0 1 2 1 1 2 1 1 2 0 0 0 1 1 1 0 0 1 1 0 1 1 1 1 0 0 1 2 0 1 0 0 1 0 1 0 0 2 0 2 1 0 0 2 0 0 2 0 0 0 0 0 1 0 0 0 1 0 1 2 1 2 0 0 0 0 0 0 1 2 0 0 0 0 1 0 1 0 2 1 0 0 1 0 0 1 1 1 1 1 0 0 0 0 0 2 0 0 0 0 1 1 1 1 0 0 0 1 2 2 2 0 1 0 0 2 0 1 1 1 2 1 0 2 0 0 1 0 1 0 0 0 1 1 0 0 0 0 0 1 2 0 2 0 2 2 2 2 0 0 0 0 0 2 1 1 1 0 1 1 1 1 1 2 0 2 1 0 0 0 0 0 0 2 0 0 0 2 2 0 0 1 0 1 1 0 2 0 1 1 1 0 2 1 2 2 0 0 1 0 1 1 0 0 1 0 0 0 1 0 1 0 0 0 0 1 2 0 1 1 0 1 1 1 1 0 0 0 0 1 1 0 0 1 0 0 1 0 1 0 0 0 1 0 0 0 2 0 0 0 0 1 1 0 2 2 0 0 1 0 0 1 1 1 1 0 2 0 1 2 0 1 0 0 0 0 2 2 0 0 1 1 0 0 1 0 0 0 0 0 0 0 0 0 0 0 0 0 0 0 0 2 2 0 0 1 0 0 0 1 1 2 0 2 0 2 0 0 0 2 0 0 1 0 1 1 1 0 0 1 1 0 1 1 0 0 0 1 0 1 1 1 1 1 0 1 1 0 0 0 1 1 0 1 0 0 2 0 1 2 2 0 0 0 2 1 0 1 0 0 0 0 1 0 1 1 0 0 0 1 0 1 2 0 0 0 0 0 1 0 1 1 1 0 0 0 0 0 1 1 2 1 0 1 0 1 2 0 0 0 0 0 0 1 1 1 1 0 1 1 0 1 0 1 0 0 1 0 0 0 0 0 0 1 0 0 0 1 0 0 1 2 0 1 1 0 0 0 1 0 0 2 0 2 0 0 1 2 0 0 2 0 2 1 2 0 1 2 1 1 0 0 0 0 0 1 1 0 0 2 1 1 0 0 1 0 0 0 1 0 2 1 1 2 2 2 2 1 2 1 0 0 2 0 0 1 2 1 0 0 1 1 0 0 1 1 1 1 1 1 1 1 1 1 0 2 2 0 0 2 0 0 0 0 0 1 0 0 0 0 0 1 0 2 0 0 0 2 0 2 1 0 1 2 2 2 2 2 0 0 0 0 2 0 2 1 0 0 0 2 1 1 0 0 1 1 1 2 0 2 1 1 0 0 1 0 0 0 0 0 2 0 1 2 1 1 0 2 2 1 0 0 0 0 0 0 2 0 2 0 0 1 0 0 1 0 0 1 1 0 0 0 0 0 0 0 0 1 2 2 0 1 2 0 2 0 1 2 0 1 1 1 1 2 2 0 0 0 0 0 2 0 1 1 0 0 0 0 0 0 0 0 0 0 0 0 0 1 0 1 0 0 0 0 0 0 0
178 0 0 0 0 0 1 2 1 0 1 0 0 0 0 0 0 2 0 2 2 0 0 1 1 0 0 0 1 1 1 1 1 2 0 1 1 2 0 1 0 0 1 1 2 1 0 0 1 1 0 0 0 0 2 2 0 0 1 1 1 2 0 1 0 0 1 1 1 1 1 1 2 0 2 2 2 0 2 0 0 0 0 1 1 0 1 0 2 2 0 1 0 1 1 1 0 0 0 0 2 0 0 1 0 0 2 1 1 1 0 1 0 1 2 2 1 0 1 0 1 0 2 2 2 2 2 0 1 0 1 1 0 0 0 0 0 0 1 1 0 0 0 0 0 1 0 0 0 0 1 1 1 1 0 0 0 0 1 0 1 1 2 2 1 2 1 1 0 1 1 1 1 1 0 0 0 1 1 0 0 1 1 1 0 1 1 2 1 1 0 2 2 0 1 0 1 0 0 1 1 0 0 0 2 0 1 0 0 0 2 1 2 0 2 2 2 0 0 0 2 2 2 2 0 0 0 1 0 2 0 0 0 0 2 0 0 2 2 0 0 0 2 2 0 2 0 0 2 1 0 0 2 1 0 2 1 0 0 0 0 0 0 0 1 0 0 0 2 1 0 0 1 1 1 1 0 0 2 0 0 0 0 0 2 2 0 2 0 2 0 0 2 0 2 0 2 1 1 2 1 0 1 1 0 1 0 2 1 0 0 1 0 0 2 0 2 0 0 0 1 2 1 2 0 0 0 1 1 1 1 2 0 1 0 0 0 1 1 0 0 0 2 2 0 0 0 0 1 1 1 1 2 0 1 0 0 1 0 1 0 0 1 0 0 0 2 0 2 0 0 2 0 0 0 0 0 0 0 0 1 1 1 1 1 0 0 0 0 0 1 1 1 0 1 1 0 1 0 0 0 0 0 1 1 1 0 0 0 0 0 0 0 0 0 1 1 1 0 0 0 1 1 1 1 1 1 1 2 0 0 1 2 1 1 2 0 0 0 0 2 0 1 1 1 2 1 0 1 0 0 1 0 2 1 0 1 2 2 0 0 0 1 1 0 1 1 1 0 1 0 1 2 0 2 0 1 0 2 2 2 1 0 1 1 0 1 1 1 0 0 1 0 2 2 1 1 0 1 1 1 1 2 2 0 1 2 1 1 1 1 0 0 1 1 1 0 2 0 0 1 2 1 1 0 1 1 0 0 1 0 0 0 2 1 0 2 0 1 0 0 2 0 1 1 2 0 1 1 1 0 0 0 0 2 0 1 0 1 0 0 1 0 2 0 0 0 1 1 1 0 2 0 0 0 1 2 2 0 2 2 0 0 1 0 0 1 1 0 0 0 0 0 0 0 0 0 1 1 0 0 2 1 0 1 1 2 0 0 2 1 0 0 0 0 0 0 0 0 0 1 1 0 0 0 0 2 1 0 0 1 0 1 1 2 0 1 1 2 0 2 1 2 2 2 0 2 1 1 1 1 1 0 1 2 0 0 1 2 0 0 0 0 0 1 2 1 0 0 0 2 0 0 1 1 0 1 0 1 0 1 0 0 2 2 2 1 1 1 1 2 0 0 0 0 0 1 1 0 1 1 0 0 0 2 0 1 1 0 1 0 0 0 2 0 1 1 1 1 1 0 1 0 0 1 1 1 0 0 0 0 1 0 0 0 0 1 0 0 0 0 0 0 0 0 0 0 1 0 0 0 0 1 0 0 1 1 1 1 1 0 0 1 1 0 1 1 0 1 1 1 0 0 1 1 1 1 0 1 0 1 1 0 0 0 2 0 2 0 2 0 2 2 1 1 0 1 0 0 0 1 1 0 0 2 1 1 0 1 0 1 1 0 1 0 2 0 1 2 2 2 2 1 2 0 0 0 1 1 0 0 1 1 0 0 2 0 0 1 0 0 0 1 1 1 1 1 1 1 0 1 1 0 0 2 0 0 0 0 0 0 0 0 0 0 0 1 1 1 2 1 0 1 1 2 2 0 2 0 2 1 1 2 0 0 0 1 2 0 1 0 0 0 0 1 1 1 0 0 0 0 1 2 0 2 1 1 1 0 0 0 0 0 0 0 2 0 1 2 1 0 1 2 2 0 2 1 2 1 1 0 2 1 1 0 1 1 1 1 0 0 0 1 1 0 0 1 1 0 1 0 0 1 1 1 0 1 2 0 2 0 0 1 0 1 1 1 1 2 1 1 0 1 1 0 1 0 2 2 0 0 0 0 2 0 0 2 0 0 1 1 0 0 0 0 0 0 1 1 0 0 0
179 0 0 0 0 1 2 1 1 0 1 1 0 1 1 1 0 2 2 0 1 1 0 1 1 1 1 0 1 2 1 2 1 1 1 0 2 2 0 0 2 0 0 0 2 0 0 0 2 0 0 0 0 0 2 2 0 0 0 1 1 1 0 2 0 1 0 0 0 0 0 1 2 0 2 2 2 1 2 0 0 1 0 0 0 0 0 0 1 1 0 1 0 2 0 0 0 1 0 1 2 0 1 0 1 1 2 0 1 1 1 1 0 2 2 2 0 0 1 0 1 0 1 1 1 1 1 1 0 0 1 1 1 0 1 0 1 0 0 0 0 0 0 0 0 0 1 0 0 0 0 1 0 0 0 0 0 0 0 0 0 0 2 2 1 2 1 0 1 1 1 1 0 1 0 0 0 0 0 1 0 1 0 1 0 0 1 1 0 0 1 2 2 2 2 1 1 0 0 0 0 2 1 0 2 1 1 1 1 0 0 2 1 0 1 1 0 1 1 1 1 0 2 2 0 0 1 0 0 1 0 0 0 0 2 0 1 2 2 0 0 0 1 1 1 2 1 0 0 0 0 0 2 0 0 1 0 1 0 0 0 0 1 0 0 0 0 0 1 0 0 1 1 1 0 0 0 0 2 0 0 0 0 2 2 0 2 1 0 2 0 0 0 1 1 2 0 0 0 1 0 1 1 1 0 1 1 2 0 0 1 1 0 2 2 1 2 0 1 1 0 1 0 1 1 0 0 1 1 1 1 0 0 2 0 0 0 2 0 0 0 0 2 1 1 0 0 0 1 1 1 1 0 1 0 1 1 2 0 0 1 1 2 0 1 0 0 2 1 1 1 1 0 0 1 1 0 0 1 0 1 0 0 0 1 0 0 1 1 0 1 2 2 0 2 0 0 1 0 1 1 1 0 1 0 0 1 1 1 0 0 2 2 2 2 1 0 0 0 0 0 0 1 2 0 0 1 0 0 0 0 0 0 0 0 0 0 2 0 1 2 1 0 2 0 1 1 0 1 0 0 1 1 1 0 0 0 1 1 0 0 1 0 0 0 1 1 2 0 0 0 1 2 1 0 0 0 0 1 0 2 0 0 1 1 0 1 0 1 1 1 0 0 1 1 1 1 0 1 1 1 1 2 2 0 0 1 0 2 0 0 2 1 0 0 2 0 2 0 2 2 0 0 2 2 0 0 0 0 2 0 0 0 0 1 0 0 1 0 0 0 2 0 1 1 1 1 1 1 1 0 0 0 0 2 0 2 1 0 1 0 0 1 0 0 0 0 1 1 0 1 0 1 0 0 0 1 2 0 1 1 0 0 0 1 1 1 1 1 0 1 1 0 0 0 0 0 0 0 0 0 2 0 0 2 2 1 0 1 1 0 0 0 1 0 1 0 0 0 1 0 1 0 0 0 1 1 2 0 0 1 0 0 0 1 1 2 0 2 0 0 1 1 2 2 0 2 2 0 1 0 2 1 0 0 1 0 0 2 1 0 0 0 1 1 1 0 0 0 0 1 0 0 0 0 0 0 0 1 0 1 1 0 0 0 0 0 0 0 1 1 1 0 0 0 0 0 2 0 1 0 2 0 0 1 0 2 1 0 0 0 0 0 1 1 0 0 1 1 1 0 0 0 0 1 2 0 0 0 0 0 2 1 0 0 1 0 0 0 1 0 1 0 1 0 0 0 0 0 0 0 0 0 0 0 1 2 0 1 0 0 0 1 0 0 1 2 0 0 2 0 0 0 1 0 0 1 1 0 1 0 1 1 1 1 1 1 1 1 1 0 1 2 2 2 0 1 0 1 1 0 1 0 0 2 2 1 0 0 1 0 0 1 0 0 1 1 0 1 1 0 1 1 2 0 0 0 2 0 0 1 2 1 0 0 1 0 0 1 0 1 1 1 1 1 1 1 2 2 0 1 1 0 0 0 1 1 1 0 0 1 0 1 0 1 2 2 0 1 1 0 0 0 2 1 2 0 2 0 0 2 0 0 0 0 0 0 0 0 2 0 0 0 1 1 0 1 0 0 1 0 1 1 0 1 1 1 0 0 1 0 0 0 0 0 2 0 1 2 1 0 1 2 2 0 1 1 0 1 1 0 2 1 2 1 0 0 1 1 0 0 0 2 1 0 0 1 1 1 0 0 1 2 1 0 0 0 2 0 1 1 0 2 0 2 0 0 0 1 2 1 0 0 0 2 0 1 0 0 0 0 0 1 0 0 0 0 1 0 0 0 1 0 0 0 0 0 1 1 0 0 0
180 1 0 0 0 0 0 2 1 1 2 0 0 2 1 1 0 0 2 1 2 0 1 0 1 0 0 1 1 2 1 0 1 1 0 0 2 1 0 0 1 1 0 0 1 0 0 0 1 1 1 0 0 0 2 1 0 1 0 1 0 0 1 2 0 0 1 1 2 1 1 1 1 0 0 2 2 2 2 0 2 2 0 1 1 0 0 0 1 2 0 1 0 1 1 1 0 1 0 1 1 0 2 0 0 0 2 0 0 2 0 2 0 2 2 2 1 0 1 0 1 0 1 1 1 1 1 0 0 0 0 0 0 0 1 1 0 0 0 2 0 0 0 0 0 1 1 0 0 0 0 0 0 0 0 0 0 1 0 0 1 1 0 2 0 1 1 1 1 2 0 0 0 0 0 1 0 0 0 0 0 1 1 2 0 1 2 1 0 0 1 1 2 0 2 0 2 0 0 0 0 0 0 0 2 0 0 2 2 0 2 0 2 1 1 1 1 1 2 0 2 1 1 2 0 0 1 0 0 1 0 0 0 0 1 0 0 2 2 0 0 0 2 1 0 1 0 0 1 1 0 0 2 0 0 0 0 0 0 0 0 0 0 0 0 0 0 1 1 1 0 0 1 1 0 0 0 2 2 2 2 0 0 1 0 1 1 1 0 2 0 0 2 0 2 0 1 2 0 2 0 0 1 1 0 0 0 2 1 0 0 1 0 2 1 0 2 1 0 0 2 1 1 1 0 0 0 0 1 1 2 2 0 0 0 0 0 1 1 0 0 0 2 2 1 0 1 1 2 1 1 0 1 1 0 1 1 0 0 1 1 1 1 0 0 1 0 2 0 2 2 0 1 1 1 0 0 0 0 0 2 0 0 1 2 1 1 0 0 1 0 0 1 0 1 1 0 0 0 0 0 0 0 2 1 0 0 0 0 0 0 0 0 0 0 1 0 0 0 0 0 0 0 0 0 0 1 0 0 0 0 0 0 0 0 1 0 1 0 0 0 0 1 0 2 2 2 0 1 0 0 0 1 2 2 1 2 2 2 2 2 2 0 0 0 2 0 2 0 1 1 2 1 1 2 0 2 0 1 0 1 1 0 2 0 0 2 1 2 0 1 1 0 1 1 1 1 1 1 0 1 1 1 1 1 1 2 0 0 2 0 0 0 1 1 1 0 2 0 1 1 1 2 1 0 0 1 1 1 2 0 1 0 0 1 0 1 1 1 2 1 1 0 1 1 1 0 2 1 1 0 0 1 1 2 0 1 0 0 1 1 0 0 0 0 0 0 0 0 0 0 1 1 0 1 0 1 1 0 2 1 0 0 0 0 0 0 1 1 1 0 2 0 0 1 0 0 1 1 0 1 1 0 0 1 2 0 0 0 0 0 0 0 1 0 1 0 0 0 0 1 1 0 0 0 0 0 1 0 0 2 0 0 0 1 2 2 0 2 0 1 1 0 1 2 0 2 0 0 2 1 1 1 0 1 0 0 0 1 0 0 0 0 1 1 1 0 1 1 1 0 1 1 0 0 0 2 0 1 0 0 2 0 0 1 1 1 1 0 1 1 0 0 0 1 0 0 2 0 2 0 2 0 0 1 0 1 0 1 1 1 0 0 1 0 0 0 2 1 1 0 0 1 0 0 2 0 0 1 0 1 2 0 0 0 1 0 0 1 2 1 1 0 0 2 0 0 0 0 0 0 0 0 0 1 1 0 0 2 0 0 0 2 1 1 0 2 1 1 0 0 0 1 0 0 1 1 0 2 1 0 1 1 0 1 1 1 1 1 2 1 1 2 2 2 0 0 1 0 1 0 1 0 0 1 1 0 0 0 1 1 1 0 0 0 0 1 1 1 1 1 1 1 2 0 0 0 0 1 0 0 1 1 0 0 1 0 1 0 0 0 1 0 0 1 0 1 0 0 0 2 2 0 0 1 0 1 0 0 0 1 0 1 0 1 1 0 0 1 2 2 1 0 2 1 1 0 0 0 2 2 2 2 0 0 0 0 2 0 1 1 0 0 1 2 1 2 0 0 0 0 2 2 0 2 0 1 0 1 2 0 0 0 0 1 2 0 1 2 1 0 1 1 1 1 0 1 2 0 0 0 2 0 0 0 0 0 1 1 0 0 0 1 2 0 0 0 2 0 2 0 0 1 2 2 0 2 1 1 0 0 2 0 0 0 1 2 0 1 1 1 0 0 0 0 0 1 0 0 1 1 0 0 0 0 0 0 0 0 1 1 0 0 1 2 0 1 1 0 0 0 0
181 1 0 0 0 0 1 2 1 0 1 0 1 1 0 0 0 1 0 2 2 0 1 0 1 0 1 0 0 2 1 1 1 1 1 1 1 1 1 0 0 0 0 0 2 0 0 0 2 0 0 0 1 0 1 1 0 1 0 1 0 1 0 2 0 1 1 1 2 0 0 1 2 0 1 2 2 1 2 0 0 1 1 0 1 0 0 1 2 2 1 1 0 1 1 1 0 0 0 0 1 0 1 0 1 1 2 0 0 2 2 2 1 2 2 2 2 0 0 0 1 1 1 1 0 0 0 0 1 0 1 1 0 0 0 0 0 0 0 0 1 0 0 0 0 2 0 0 0 0 0 1 0 0 1 0 0 1 0 0 0 0 0 1 0 0 1 1 1 2 0 0 0 1 1 1 0 0 0 0 0 0 1 2 0 1 2 1 0 0 0 1 2 0 2 0 0 0 0 1 1 0 0 1 2 0 1 2 1 0 0 2 0 0 0 0 0 0 2 1 1 0 2 2 0 0 1 0 0 1 1 1 1 0 2 0 2 2 2 0 0 0 2 2 0 2 0 0 1 1 1 1 0 0 1 2 1 0 1 0 0 0 0 0 1 0 0 0 2 2 0 2 2 2 0 1 0 1 1 1 1 2 0 2 1 0 2 2 0 2 1 2 2 0 2 1 1 1 0 2 0 1 2 0 2 1 0 1 2 0 0 2 0 2 1 1 2 0 1 1 0 2 1 2 2 0 0 0 0 0 1 1 0 1 0 0 0 2 0 0 0 0 2 2 1 0 0 1 2 1 1 0 2 1 0 0 1 0 0 1 0 0 2 0 2 0 0 1 2 0 0 2 0 0 0 0 0 0 0 0 0 1 0 0 0 0 0 0 0 0 0 0 0 1 2 0 1 1 0 0 0 0 0 0 0 0 1 0 0 0 1 0 0 0 0 0 0 1 0 0 0 1 0 1 0 1 1 0 2 2 0 0 0 1 1 0 0 0 0 0 0 1 1 0 1 1 2 0 1 0 0 1 2 2 2 2 2 2 2 1 1 1 0 0 0 1 1 1 0 0 0 2 2 0 2 0 1 0 2 0 2 2 0 1 2 1 0 0 1 0 1 1 0 2 1 0 0 0 1 0 1 1 1 1 0 0 1 1 0 1 0 1 1 0 0 2 0 1 0 2 2 0 0 1 1 0 1 0 0 2 0 1 0 0 1 0 0 1 2 1 1 1 0 2 2 1 1 1 1 1 0 0 0 0 1 1 0 1 0 1 0 0 1 2 0 1 1 1 0 0 0 1 2 0 1 1 2 0 0 2 2 0 0 0 1 0 0 1 0 0 0 1 0 0 0 0 0 0 0 0 0 1 1 0 1 1 2 0 0 2 1 0 0 1 0 1 0 0 0 0 2 2 0 0 0 0 2 1 0 0 1 0 0 0 2 0 2 1 2 0 1 1 0 0 1 0 2 1 1 1 1 2 0 2 2 0 0 1 2 0 0 0 0 1 1 1 0 1 0 0 2 1 0 0 0 2 2 0 0 0 0 0 0 0 0 1 0 1 0 0 1 1 0 0 0 0 0 2 0 1 1 0 0 0 2 0 1 1 0 0 0 0 0 0 1 0 0 1 1 1 0 0 0 0 0 0 2 0 1 0 1 1 0 0 0 0 1 0 2 2 1 2 0 1 1 0 0 0 0 0 0 0 0 0 0 1 0 0 1 0 0 0 2 2 0 0 2 2 1 2 0 1 1 1 1 1 0 1 1 1 1 1 1 0 0 2 0 2 0 2 0 2 2 1 1 0 1 1 0 2 0 2 0 0 2 1 1 1 0 1 0 0 1 0 1 1 2 1 0 0 0 0 0 2 0 0 0 1 1 0 0 2 1 1 1 2 0 0 0 0 0 0 1 1 2 1 1 1 0 0 2 1 0 1 1 0 0 0 0 0 1 0 0 0 0 1 1 0 2 0 0 0 0 2 1 0 0 2 0 1 0 0 2 0 0 0 1 2 1 1 0 0 1 0 1 0 2 0 0 2 1 0 1 0 1 1 1 1 0 0 0 0 0 0 1 1 0 2 2 0 1 1 2 1 0 0 2 1 1 1 0 2 0 1 0 0 0 0 0 0 0 0 1 2 1 0 1 0 1 0 1 1 1 2 2 0 2 2 0 0 2 0 1 0 1 2 1 0 1 1 1 1 0 0 0 0 2 0 0 0 0 0 1 0 0 0 1 0 1 0 0 0 0 1 1 0 1 0 0 0 2 0
182 1 0 0 0 0 0 2 0 0 0 1 1 2 1 1 0 1 1 1 1 1 0 0 2 0 0 0 0 2 0 0 2 2 0 1 1 0 0 0 0 2 0 0 1 0 1 0 2 0 0 0 0 1 0 2 0 0 0 2 1 2 0 2 0 1 0 0 1 1 1 2 2 0 1 1 1 1 2 0 1 2 0 1 1 0 0 1 2 2 0 1 0 1 1 2 0 0 0 0 0 1 0 0 2 1 1 0 0 2 1 2 1 2 2 2 1 1 0 0 1 1 2 2 2 2 2 0 1 0 1 1 0 0 0 0 0 1 0 1 1 0 0 0 0 0 0 0 0 0 0 0 1 0 0 0 0 1 0 0 1 0 0 2 1 2 0 1 0 0 2 0 1 1 0 1 0 1 0 1 1 0 0 1 0 0 1 1 1 0 2 2 2 1 2 1 2 1 0 0 0 0 0 1 2 0 1 1 0 0 1 1 0 0 1 0 0 0 2 1 2 1 2 2 0 0 0 0 0 2 0 0 0 1 0 1 0 2 2 0 0 0 1 1 0 1 0 0 0 0 0 0 0 1 0 1 1 2 0 2 2 2 0 0 1 0 0 0 1 0 1 2 0 0 0 0 0 1 1 1 1 0 2 2 2 0 2 1 0 2 1 1 1 0 1 0 1 1 1 1 0 0 1 1 1 0 1 2 0 0 0 1 0 1 0 0 2 0 0 0 0 2 1 0 1 0 0 1 1 2 2 1 0 1 0 0 0 0 2 2 0 0 2 1 1 0 0 0 2 0 0 0 2 0 1 0 1 1 0 1 0 0 1 0 0 1 1 1 2 0 0 2 0 0 0 0 0 0 1 0 0 2 0 1 1 0 1 0 0 0 0 0 1 0 2 0 0 2 0 0 0 1 0 0 0 0 1 1 0 0 0 1 1 1 1 2 1 0 0 0 1 1 0 1 1 2 1 0 0 0 0 1 1 1 1 1 0 2 0 0 1 1 2 0 1 1 2 0 2 0 0 0 2 2 2 2 2 2 0 0 2 1 2 2 0 0 2 1 0 0 0 1 2 2 1 0 0 0 2 0 2 2 0 0 1 0 0 0 1 0 1 0 0 2 1 0 0 0 0 0 2 1 2 1 0 0 1 0 2 0 0 2 1 1 1 1 0 2 0 1 2 1 1 1 1 0 1 0 0 2 0 0 0 1 1 0 0 0 0 2 1 1 0 2 2 2 0 2 0 0 0 0 1 0 2 0 0 0 1 0 1 1 0 1 0 0 0 1 0 1 0 0 1 0 0 1 1 1 0 2 2 0 2 2 0 0 1 1 1 0 0 0 1 0 0 0 1 0 0 0 1 2 1 0 1 1 0 0 0 2 0 0 0 0 0 0 0 0 0 0 0 0 0 1 0 0 2 2 0 0 2 0 1 0 1 0 2 0 2 0 1 1 1 2 2 0 2 1 0 2 0 1 0 0 0 0 0 0 1 1 1 0 2 1 1 1 0 2 1 1 0 1 0 0 0 1 1 0 1 0 0 1 0 1 2 2 1 0 0 2 1 0 0 0 0 0 0 2 0 1 0 1 0 0 0 0 1 2 0 0 0 0 0 1 1 0 0 2 0 0 0 0 0 1 0 1 2 0 1 0 0 0 0 0 0 0 0 0 2 2 1 2 0 0 0 1 0 1 0 0 0 0 0 0 0 1 1 0 1 0 0 0 2 1 0 0 2 1 2 0 1 0 1 0 1 2 2 0 0 2 0 0 1 0 0 1 0 2 0 2 0 2 2 0 0 0 1 1 0 1 0 1 0 0 2 2 2 1 1 0 0 0 2 0 2 2 0 2 1 1 1 1 2 2 0 0 0 0 1 0 0 1 0 1 1 1 0 0 0 0 0 0 0 0 0 0 0 1 0 0 1 1 0 0 1 0 0 0 0 0 1 0 0 0 0 1 1 0 2 1 0 0 0 2 1 2 0 1 1 2 2 2 2 2 0 0 0 2 0 2 0 0 1 0 1 0 2 0 0 0 0 2 0 1 2 1 0 1 1 1 1 0 1 1 1 1 0 1 2 1 1 0 2 2 0 1 1 1 0 0 0 2 0 2 0 0 0 2 2 0 1 1 2 1 0 0 1 0 1 0 1 0 1 1 1 0 1 2 0 1 0 1 1 0 1 0 1 0 1 1 1 1 0 0 0 0 0 0 0 1 1 0 0 2 0 1 1 1 0 1 1 0 0 0 0 1 0 0 0 0 0 0
183 1 0 1 1 0 1 2 0 1 1 0 0 1 1 1 0 1 1 1 1 1 0 2 2 0 0 0 1 1 1 2 2 2 0 1 1 0 0 0 1 1 0 0 1 0 0 0 1 2 1 0 0 0 2 1 1 1 1 1 1 1 0 1 0 1 1 1 1 0 0 0 2 0 1 2 2 2 2 0 2 2 0 2 2 0 0 0 2 2 0 1 0 2 2 2 0 1 0 1 0 0 0 0 2 2 2 1 0 2 0 1 2 2 2 2 1 0 0 0 2 0 2 2 2 2 2 1 0 0 1 1 0 0 0 0 0 0 0 1 0 0 0 0 0 0 0 0 0 0 0 0 0 0 0 0 0 1 0 0 1 1 0 1 1 1 1 1 0 2 0 0 2 2 2 1 0 2 1 0 1 1 1 2 0 2 2 1 1 0 1 1 1 1 1 1 0 0 0 1 0 0 0 1 2 0 1 0 0 0 2 0 1 0 1 1 1 0 1 0 1 1 1 0 2 1 0 0 0 0 0 0 0 1 1 1 0 2 1 1 0 1 2 2 0 2 0 0 0 0 0 0 2 0 0 2 0 1 0 1 1 1 0 0 1 0 0 0 2 2 0 1 1 1 0 0 0 1 2 1 1 0 2 2 2 0 2 1 0 2 2 2 1 0 1 0 0 1 0 1 0 0 2 0 0 1 0 2 0 0 0 2 0 2 1 1 1 0 1 1 1 1 1 2 0 0 0 0 2 2 2 2 1 0 0 0 0 0 2 1 1 1 2 2 2 0 0 0 1 0 0 1 1 0 1 1 1 1 0 1 0 0 2 0 2 1 1 1 2 0 0 2 0 0 0 0 0 1 0 0 0 1 0 0 2 0 0 0 0 0 0 0 0 0 2 0 0 1 0 0 0 0 0 1 1 1 0 0 0 0 2 0 0 0 0 2 2 1 1 0 0 1 0 0 1 2 0 2 2 0 0 1 0 0 0 0 0 1 0 1 2 0 1 1 0 2 1 0 1 0 0 1 0 0 0 0 0 2 1 0 2 2 0 0 0 1 1 2 0 1 1 2 1 1 2 0 2 0 2 0 1 2 0 1 2 1 0 1 2 0 2 1 0 1 0 0 0 0 2 1 1 1 0 0 1 1 2 0 1 1 0 1 1 1 1 1 1 2 0 0 1 2 1 2 1 0 0 0 1 1 0 0 0 0 0 0 0 0 1 2 1 2 0 0 1 2 1 1 1 2 1 0 0 0 1 2 0 2 0 1 0 0 0 1 0 0 0 1 1 1 0 1 0 0 0 1 1 2 0 0 2 0 0 0 0 0 0 0 0 0 0 2 0 0 0 1 1 0 0 0 2 2 1 1 1 2 0 0 0 2 0 0 0 0 1 1 0 0 1 0 0 1 0 0 0 0 2 0 0 0 1 0 0 0 2 1 2 1 2 0 0 1 0 0 0 0 2 1 0 1 1 2 1 0 1 1 0 0 2 0 0 0 1 0 1 2 0 0 0 0 1 0 0 0 1 1 1 1 1 1 1 0 1 1 1 2 1 0 1 1 2 2 0 1 0 0 0 2 0 1 0 1 0 1 1 1 1 2 0 1 0 0 0 1 0 1 0 2 0 0 0 0 0 0 1 2 0 0 0 0 0 1 0 0 0 0 0 0 0 2 0 0 0 0 0 0 0 1 1 1 1 1 0 0 1 0 0 0 2 0 1 1 2 1 1 0 2 1 1 2 0 0 0 0 0 0 2 1 1 1 1 1 1 1 1 1 0 2 0 2 0 2 1 0 0 0 0 1 0 1 0 1 0 0 1 1 2 0 1 1 0 0 1 1 0 1 1 1 2 2 2 2 0 2 0 0 0 1 1 0 0 2 0 0 0 2 0 0 0 0 0 0 0 0 0 0 0 2 0 0 1 0 0 0 1 1 0 0 0 0 0 0 0 0 0 0 1 0 1 0 0 0 1 1 2 2 0 0 1 1 2 2 0 0 0 0 0 0 0 2 0 0 1 0 2 0 2 0 0 2 1 0 2 0 2 1 1 0 1 0 0 0 0 0 1 0 0 1 2 1 1 0 2 1 0 0 0 2 1 2 0 2 0 1 0 0 0 1 2 0 0 0 1 0 0 0 0 1 1 0 0 0 2 0 0 0 0 1 0 1 1 1 1 0 0 2 1 0 0 0 1 0 1 1 0 0 1 2 2 0 0 0 0 1 0 0 1 0 0 0 0 0 0 0 1 0 0 0 0 0 1 0
184 1 0 0 0 0 1 1 0 0 0 0 0 0 0 0 0 1 2 0 0 0 0 2 2 0 0 0 1 2 0 1 1 1 0 1 1 2 0 0 1 1 0 0 1 0 0 0 1 1 1 0 2 0 0 2 0 1 1 1 1 1 0 1 0 0 2 1 1 1 0 2 0 0 0 2 2 2 2 0 2 2 0 1 1 0 0 1 2 2 1 2 2 0 0 0 0 1 0 0 2 0 0 1 0 0 2 2 2 0 0 2 1 1 1 1 0 0 0 0 2 0 1 1 1 1 1 0 1 0 0 0 0 0 0 0 1 0 0 1 2 0 1 0 0 1 0 0 1 1 0 0 0 0 0 0 0 2 0 0 1 0 2 1 0 1 0 0 0 1 1 1 0 1 0 0 0 1 0 1 1 1 2 2 0 2 2 2 1 1 1 2 1 0 1 0 0 0 0 0 0 0 0 1 2 1 2 0 2 0 2 0 1 0 1 0 0 1 1 1 1 0 2 2 0 0 0 2 1 1 1 1 0 0 1 0 0 2 2 0 0 0 2 2 0 2 0 0 0 0 0 0 0 0 1 2 1 1 0 1 1 1 0 0 0 0 0 0 2 0 0 2 0 0 1 1 0 1 1 0 0 1 0 2 2 0 2 2 0 2 1 0 1 0 2 1 0 1 0 1 0 0 1 1 0 0 0 2 1 0 0 2 0 2 0 1 2 0 1 1 1 2 2 0 1 0 0 1 0 0 2 1 1 1 0 0 0 1 1 0 0 0 2 1 0 0 0 0 2 2 2 0 2 0 0 0 0 2 0 1 0 0 1 0 1 1 0 1 1 1 1 1 0 0 0 0 0 0 0 0 1 2 0 1 1 2 1 1 1 1 0 0 1 0 1 1 0 0 0 1 1 0 0 2 0 1 1 1 0 0 1 0 1 1 1 1 0 0 1 0 0 1 0 1 1 1 2 1 2 0 0 0 0 1 1 0 0 2 0 1 0 2 1 1 0 1 1 0 2 0 0 2 0 1 0 0 0 1 0 0 0 0 1 1 0 0 2 1 0 1 1 1 2 1 1 1 1 0 1 0 1 0 0 1 2 1 0 1 1 0 0 1 0 1 1 0 0 0 2 0 0 0 1 1 1 1 2 0 1 1 0 1 0 1 1 1 0 2 1 1 1 1 0 2 0 1 1 0 0 2 0 0 0 0 0 1 0 0 0 1 0 0 0 2 2 1 1 1 1 2 0 0 1 0 1 1 0 0 0 0 0 0 2 2 0 2 2 0 0 0 0 2 0 0 0 0 2 1 0 2 2 0 0 2 0 0 2 1 1 1 1 0 0 0 0 0 0 1 1 0 1 1 0 0 0 2 0 0 0 0 1 1 1 1 1 1 1 0 1 0 0 1 0 0 0 1 2 1 0 0 2 0 0 0 1 1 2 1 2 0 0 1 0 1 1 0 2 1 1 1 0 2 0 0 2 0 1 1 1 0 0 0 0 1 0 1 0 2 0 0 1 0 0 0 0 0 0 0 0 0 1 0 0 2 2 2 1 1 0 1 2 0 0 1 1 0 0 1 0 1 0 1 0 0 2 0 1 2 0 0 2 0 0 1 0 0 0 1 1 1 0 0 0 0 1 2 0 0 0 0 0 1 0 0 0 0 1 0 1 1 0 1 0 0 1 0 0 1 0 0 0 0 0 0 0 1 0 0 0 0 0 0 1 0 0 1 2 0 2 0 2 0 0 0 1 0 2 2 0 1 1 0 0 0 0 2 0 2 2 2 0 0 2 1 1 0 0 0 1 2 0 1 0 0 1 1 2 1 0 1 0 0 0 1 0 2 1 0 2 1 1 2 1 1 0 0 0 1 0 1 0 0 1 1 1 1 0 0 0 0 0 0 0 1 2 0 2 1 1 0 2 2 0 0 1 0 0 0 1 0 0 0 1 0 1 0 1 1 2 0 0 0 1 1 2 2 0 0 2 2 1 1 2 0 0 0 0 1 1 0 1 1 1 0 2 0 2 0 0 0 0 2 1 0 2 1 1 0 0 0 0 0 0 0 1 1 0 0 1 1 0 0 1 1 1 1 0 1 0 0 0 2 1 0 0 0 1 1 1 0 0 0 1 2 0 1 0 0 1 0 1 0 1 1 0 1 1 2 0 1 1 1 0 1 0 1 1 0 2 1 0 0 0 0 0 0 2 1 2 0 0 0 0 2 0 0 1 1 0 1 1 0 0 0 1 0 0 0 0 0 1 1
185 1 0 1 1 0 1 1 0 1 1 1 1 1 0 0 0 2 1 1 1 0 0 1 1 1 1 1 0 2 1 0 0 0 0 0 2 1 0 0 1 1 0 0 1 0 0 0 2 0 0 0 0 1 1 0 0 0 0 0 1 1 0 0 0 0 1 0 2 1 0 1 1 1 1 2 1 1 2 0 0 2 0 1 1 0 0 1 1 2 0 1 1 0 0 1 0 0 0 0 2 0 0 0 1 0 2 0 1 2 0 0 1 1 1 1 1 0 1 0 1 1 0 0 0 0 0 0 1 0 0 0 0 0 0 0 0 0 0 0 0 0 0 0 0 0 0 0 1 0 0 1 0 0 0 0 0 0 1 1 0 1 2 2 1 2 1 1 1 2 0 0 0 1 0 0 0 0 0 0 0 0 0 2 1 1 1 2 1 1 0 2 1 0 1 0 1 0 1 1 1 0 0 0 2 0 1 1 2 0 2 1 1 0 1 0 0 1 2 1 2 0 2 2 0 0 0 0 0 1 0 0 1 0 1 1 0 2 0 2 0 1 2 1 0 1 0 0 0 0 0 0 1 0 0 0 0 0 1 0 0 0 0 0 0 0 1 1 2 1 1 1 0 0 0 0 0 0 2 0 0 0 0 2 0 0 0 1 1 2 1 2 0 0 0 0 0 1 0 1 0 0 2 0 1 1 0 1 0 0 1 2 0 1 0 0 1 1 1 1 1 2 1 1 1 0 0 2 1 1 1 1 1 1 0 0 0 0 2 1 1 1 2 1 1 0 1 1 2 1 0 0 2 0 0 0 0 1 0 2 0 0 2 0 2 1 0 1 2 0 0 2 0 0 0 0 0 0 0 0 0 1 0 1 2 1 1 0 0 1 0 0 1 0 1 1 1 0 0 0 0 0 0 1 0 0 0 1 0 0 0 0 0 0 0 1 1 1 0 0 0 1 1 2 1 1 1 1 1 0 0 2 0 1 1 0 0 1 0 0 0 0 1 1 1 2 1 0 1 0 0 1 1 2 1 1 1 1 1 0 0 0 1 1 0 1 1 2 0 1 1 1 2 0 0 1 0 0 2 0 1 2 0 1 2 2 0 1 1 0 0 1 0 1 0 0 0 0 2 0 1 1 1 1 0 0 1 0 2 0 0 2 1 0 0 2 0 2 1 2 2 0 0 0 0 1 1 1 1 2 0 1 0 1 1 0 1 1 1 1 0 1 0 1 2 2 1 1 1 1 0 0 1 0 1 1 0 2 0 0 0 0 0 1 0 0 0 2 1 0 0 1 1 0 0 1 1 2 0 1 2 0 0 1 1 1 2 1 0 0 0 0 0 0 0 0 1 0 0 0 0 2 1 0 2 2 1 0 0 1 0 0 0 1 0 1 0 0 0 0 1 1 0 0 0 1 1 1 0 0 2 0 0 0 0 0 2 0 2 0 1 1 2 2 2 0 2 1 0 1 1 1 0 0 2 0 0 1 2 0 0 0 0 0 2 2 2 1 1 0 0 1 0 0 0 0 0 0 0 0 1 0 0 2 2 2 2 1 0 1 1 0 0 2 0 0 0 1 0 2 0 1 0 0 0 0 2 2 0 0 0 0 0 0 0 1 0 0 2 2 0 0 0 0 0 2 0 0 1 0 0 1 0 0 0 0 1 0 2 2 1 2 0 0 0 1 0 1 0 0 0 0 0 0 0 0 0 0 2 0 0 0 0 1 0 1 1 2 2 2 1 0 0 0 1 1 1 1 1 2 0 0 0 1 1 1 1 2 0 2 0 2 2 1 1 0 0 1 0 1 0 1 0 0 1 0 2 0 0 2 0 0 1 0 1 2 1 1 2 2 1 2 1 2 0 0 0 1 0 0 1 2 1 0 0 2 0 1 0 0 0 0 1 1 1 1 1 1 1 0 2 2 0 0 1 0 0 0 0 0 0 1 1 0 1 0 0 1 2 0 0 0 2 1 1 1 0 2 0 1 0 0 2 1 0 0 0 1 0 1 1 0 0 0 1 0 2 0 0 0 0 2 0 0 1 2 0 0 0 2 0 0 0 0 1 1 0 1 2 2 0 0 2 1 1 1 0 1 0 0 0 1 0 1 1 0 1 1 2 0 0 1 2 1 0 0 0 0 1 0 1 0 1 1 0 0 1 1 0 1 0 1 1 0 1 2 2 0 1 1 1 1 0 0 0 0 2 1 2 0 0 1 0 1 0 0 2 0 2 0 0 0 0 1 0 0 0 0 0 0 1 1
186 0 0 0 0 0 0 1 0 0 0 1 0 1 1 1 0 2 0 2 2 0 0 1 1 2 2 0 0 2 1 1 1 1 0 1 1 1 0 0 0 1 1 1 2 1 0 0 1 1 0 0 0 1 0 1 0 0 0 0 1 1 2 2 0 0 1 1 1 0 0 1 2 0 2 2 2 2 2 0 2 2 0 1 1 0 0 2 2 2 1 1 0 2 1 1 0 0 0 0 1 0 0 0 1 1 2 1 1 1 0 1 0 2 2 2 0 0 0 0 2 1 2 2 2 2 2 1 0 1 0 0 0 0 1 0 0 0 0 0 0 0 0 0 0 2 0 0 0 0 1 1 0 0 1 1 0 2 0 0 2 2 1 2 2 2 1 1 0 1 1 1 2 1 0 2 1 1 1 0 0 1 0 1 0 0 1 1 0 0 2 2 2 1 2 1 1 0 0 0 0 0 0 0 2 1 1 1 0 0 2 0 1 0 2 1 1 0 1 0 1 1 2 1 1 1 0 0 0 1 0 0 1 1 2 0 0 2 2 0 0 0 2 2 0 2 0 0 0 0 0 0 1 0 0 1 0 1 0 1 1 1 0 0 1 0 0 0 1 0 0 1 0 0 0 0 0 1 2 1 1 0 1 1 1 1 1 2 0 1 0 1 0 0 1 1 0 1 0 1 0 0 2 0 1 0 1 2 1 0 0 2 0 2 1 1 2 0 1 1 0 2 2 1 1 0 0 0 2 1 1 1 0 1 1 0 0 1 1 0 0 0 2 2 1 0 0 0 2 2 2 0 1 1 0 1 0 1 0 1 0 0 0 1 0 0 2 2 1 1 1 1 0 0 0 0 0 0 0 0 1 1 0 1 1 1 1 0 0 0 0 1 1 0 1 1 0 0 1 1 0 1 0 1 0 1 0 1 1 0 0 1 1 1 1 1 0 0 0 2 0 2 0 0 1 1 1 2 2 0 0 1 1 2 2 0 1 0 0 0 1 2 1 1 2 2 2 1 1 0 0 1 2 2 2 2 2 2 2 2 1 2 1 1 0 0 2 2 0 1 1 1 1 2 0 0 0 0 1 0 1 1 0 2 0 0 2 2 2 0 2 2 1 1 1 1 1 0 1 0 1 1 1 1 0 0 1 1 0 1 0 2 1 1 1 1 0 2 0 0 0 2 0 1 0 1 1 1 1 1 0 2 0 0 2 0 1 1 0 0 1 2 0 2 2 2 0 0 2 2 1 0 2 0 1 1 1 0 0 0 0 0 1 1 0 1 1 1 1 0 1 1 2 0 0 1 2 1 0 2 2 0 0 1 1 0 1 1 1 1 1 0 0 1 1 1 2 1 1 1 0 2 1 2 2 2 1 0 1 1 0 0 0 0 0 0 0 0 1 0 0 1 0 0 0 1 2 1 0 0 0 0 0 0 1 1 2 1 2 0 1 0 0 0 2 0 2 2 0 1 1 1 0 0 1 0 0 0 1 0 0 0 0 1 0 1 0 0 1 0 1 1 0 0 0 1 1 0 0 0 2 0 0 0 2 2 2 0 1 1 1 1 1 0 0 0 0 2 1 1 0 1 0 0 1 0 1 2 0 0 1 1 0 1 1 0 0 2 0 0 0 0 0 1 0 2 1 0 2 0 1 2 0 1 0 1 1 0 0 0 0 0 0 1 1 0 0 0 0 0 0 0 0 0 1 1 0 0 2 2 0 0 0 0 0 1 2 1 0 2 0 2 0 1 0 2 1 1 0 2 0 0 0 1 1 1 1 0 2 2 2 0 2 0 0 0 0 1 0 1 0 1 0 0 0 1 0 1 0 1 0 0 0 1 0 2 1 1 2 1 0 1 1 2 0 0 0 1 0 0 1 2 1 1 1 2 0 1 1 0 0 0 0 0 2 0 1 2 2 1 1 1 0 0 2 0 0 0 1 1 1 0 0 0 0 0 1 1 1 2 0 0 0 2 1 1 0 0 2 2 2 2 2 2 1 1 0 0 0 2 0 0 1 0 2 0 2 0 0 1 0 2 1 0 2 0 0 0 0 1 0 0 0 0 0 0 1 1 2 2 0 0 1 0 0 1 0 2 0 0 0 1 0 1 1 0 1 1 1 0 0 0 1 2 0 1 0 0 0 0 0 0 0 2 2 0 2 1 1 0 0 2 1 0 1 1 1 1 2 1 0 0 0 0 1 0 1 1 2 0 0 0 0 2 0 0 2 0 0 1 0 0 0 0 1 0 0 0 0 0 1 1
187 0 0 0 0 1 2 2 0 0 0 0 0 0 0 0 0 1 2 0 0 1 1 1 2 0 0 0 1 2 2 0 1 2 0 0 2 2 0 0 2 0 0 1 2 1 0 1 1 1 1 1 0 1 0 1 0 0 1 0 1 1 0 0 0 0 2 1 1 0 0 1 2 0 2 2 2 1 2 1 1 2 0 0 0 0 1 0 2 2 0 0 1 0 0 2 0 1 0 0 1 1 2 0 0 0 2 0 1 2 1 1 0 2 2 2 0 0 1 0 1 0 0 0 0 0 0 0 1 0 0 0 0 0 0 0 0 0 0 0 0 0 0 0 0 0 0 0 0 0 0 1 0 0 2 0 0 2 1 1 0 0 1 2 2 2 1 0 0 1 1 1 0 2 1 0 0 1 0 1 1 1 1 2 0 1 2 0 0 0 0 0 1 1 1 1 2 0 0 1 1 0 1 0 1 0 1 1 1 0 2 1 2 0 2 0 0 0 1 0 0 0 2 2 0 0 1 0 0 0 0 0 0 0 2 0 1 2 2 1 0 0 2 2 0 2 0 0 0 0 0 0 0 1 0 2 0 0 0 0 0 0 0 0 0 0 0 1 2 1 1 0 1 1 0 2 0 2 2 1 1 0 0 1 1 1 0 2 0 1 0 0 1 0 1 0 2 0 2 2 2 0 2 0 0 0 1 1 0 0 0 1 0 2 2 0 2 0 1 1 1 2 1 2 0 0 0 1 0 2 0 0 0 2 0 0 1 0 2 2 1 1 2 1 1 0 0 0 1 1 1 1 0 0 0 2 0 1 0 0 0 0 2 0 1 0 2 2 1 1 1 1 0 0 0 0 0 0 1 0 1 0 0 1 1 1 1 0 0 0 0 1 1 0 1 2 0 0 1 1 0 0 0 1 0 1 1 0 2 0 0 2 1 1 1 2 1 0 1 0 1 1 1 2 0 1 1 1 2 1 0 1 0 1 1 2 1 1 1 0 1 2 2 0 1 1 2 0 2 0 0 2 0 2 0 0 1 2 2 1 1 2 0 0 0 1 1 1 0 0 0 2 1 1 1 0 0 0 1 0 0 2 0 2 1 1 1 1 2 1 0 2 0 2 0 1 1 0 1 1 1 1 0 0 0 0 2 0 1 1 0 1 2 0 0 2 1 2 2 1 2 1 0 1 0 1 1 0 0 2 1 0 0 1 2 0 0 2 2 0 2 2 0 2 2 2 2 1 1 1 1 0 0 0 2 0 1 1 0 0 1 0 0 1 0 0 0 2 2 0 0 0 0 0 0 0 0 2 0 2 2 0 0 1 0 0 1 2 2 0 0 0 0 1 1 0 1 0 0 0 0 1 0 0 1 2 1 0 0 1 0 0 0 0 0 0 0 0 0 0 1 2 0 0 0 0 2 1 0 0 1 0 2 0 2 0 2 1 2 0 2 1 0 0 1 0 2 1 0 1 0 1 0 1 2 0 0 0 2 0 0 0 0 1 1 1 1 0 1 0 1 0 1 0 1 0 0 0 1 0 1 0 0 0 2 2 1 0 1 2 2 0 0 1 0 0 0 1 0 1 0 1 0 0 1 0 1 2 0 0 0 0 0 1 0 1 0 1 0 0 0 1 0 0 1 2 0 0 1 0 1 2 0 0 1 1 0 0 1 1 1 1 0 1 1 0 0 0 0 0 0 0 0 0 1 2 1 0 2 0 1 1 1 0 0 0 2 1 0 2 0 0 0 0 0 0 2 2 0 2 1 0 1 1 1 1 1 2 1 2 0 1 2 2 1 1 0 1 0 1 0 2 0 0 1 1 0 1 0 0 0 0 1 1 0 1 1 0 2 1 1 2 1 2 0 0 1 1 0 0 0 1 2 0 0 2 0 0 0 0 0 0 0 1 1 1 1 0 0 0 2 2 0 2 0 0 0 0 0 0 0 1 0 0 0 0 1 0 2 1 1 0 1 1 2 2 0 0 1 2 2 2 2 0 0 0 1 1 1 1 0 0 0 0 2 1 2 0 0 0 0 1 1 1 2 0 1 1 1 1 0 0 0 0 1 1 0 0 1 1 0 0 2 1 0 0 0 2 0 1 0 2 0 2 0 0 0 1 1 0 1 1 1 2 1 1 0 0 0 0 1 1 1 2 2 0 1 2 0 1 1 1 1 0 1 1 1 0 1 0 2 0 0 0 0 0 1 1 2 0 0 0 0 1 0 0 1 1 0 1 1 0 0 1 1 0 1 0 0 0 1 1
188 1 0 0 0 0 0 2 0 1 1 1 0 1 1 1 0 1 1 1 1 0 1 1 1 0 0 0 0 2 2 0 1 1 0 0 2 2 0 0 2 0 0 0 0 0 0 0 2 0 0 0 0 0 2 1 0 0 0 2 1 2 0 0 1 0 2 1 1 0 0 0 2 1 2 2 2 1 2 0 1 1 0 2 2 0 0 2 2 2 0 1 0 1 1 2 0 1 0 1 1 0 1 0 1 1 1 1 0 2 0 1 0 2 2 2 0 0 1 0 1 1 2 2 2 2 2 1 1 0 0 0 0 0 0 0 0 0 0 2 1 0 0 0 0 0 1 0 0 0 0 0 0 0 0 0 0 2 0 0 0 2 2 2 1 1 1 1 0 1 1 0 0 1 1 0 0 1 0 1 1 1 0 2 0 0 2 1 0 0 2 2 2 0 1 0 1 0 0 1 1 0 0 1 2 0 2 0 1 0 1 2 2 0 2 1 1 0 1 0 1 1 2 2 0 0 2 0 0 1 0 0 0 0 2 0 0 1 0 1 0 1 1 1 1 2 1 0 0 0 0 0 2 1 0 1 0 0 0 0 0 0 0 0 0 0 0 0 2 1 1 0 0 0 0 0 0 0 2 1 1 0 1 2 1 0 1 2 0 2 1 0 1 0 1 0 1 1 0 2 0 1 2 0 0 0 1 2 0 0 1 1 0 2 1 0 2 0 1 1 0 2 0 1 1 0 0 1 0 0 2 2 2 0 0 0 0 2 0 1 0 0 2 0 2 0 0 0 2 1 1 0 1 1 0 0 2 0 0 0 1 1 0 0 0 0 0 1 2 0 0 2 0 0 1 1 0 1 0 0 0 1 0 1 2 2 2 0 0 1 0 1 0 0 1 1 0 1 1 0 0 0 0 0 0 1 2 2 0 0 0 1 2 2 2 2 0 1 1 0 0 1 1 0 0 0 2 0 1 0 0 0 1 1 1 1 0 0 0 0 2 0 0 2 1 2 2 0 1 0 0 1 0 2 1 0 1 2 1 0 0 0 1 1 0 1 1 2 0 2 2 2 2 1 1 0 1 0 1 0 1 1 0 1 1 0 1 0 1 0 0 0 0 1 0 0 0 0 0 1 2 2 2 1 0 0 1 1 0 1 0 0 0 2 2 0 0 1 1 2 2 0 1 1 0 1 1 1 1 0 1 0 0 1 0 0 1 0 1 2 1 2 0 1 2 1 1 1 1 1 1 0 0 0 2 0 1 1 0 0 0 0 2 2 0 2 2 2 2 0 0 0 0 0 0 0 0 2 0 0 2 0 1 1 1 1 2 1 1 0 1 0 1 0 1 0 0 0 0 0 0 1 2 0 0 0 0 0 0 1 0 0 0 0 1 1 0 0 0 0 2 2 0 0 0 0 2 2 0 0 1 0 0 0 2 1 2 1 2 0 2 0 0 0 2 0 2 1 1 2 0 2 0 1 1 0 0 0 0 0 0 0 1 0 2 2 0 1 2 1 0 1 1 0 0 0 1 0 0 0 2 0 0 0 2 2 0 1 0 1 1 0 0 0 0 0 0 2 0 2 0 2 0 0 2 0 1 2 0 0 0 0 0 1 0 1 0 1 0 0 0 0 0 0 0 1 1 0 0 0 0 1 0 0 0 0 0 0 1 1 0 1 0 0 0 1 0 0 1 1 1 1 0 0 0 1 1 0 2 0 0 0 1 1 0 1 1 1 2 1 0 1 0 1 0 0 2 1 1 1 1 1 1 0 0 2 0 2 1 2 0 1 1 1 1 0 0 1 0 2 0 2 0 0 0 1 0 0 0 2 0 0 2 0 2 2 0 1 2 2 1 2 0 1 0 0 0 1 0 0 0 2 1 0 0 2 0 0 1 0 0 0 0 0 0 0 0 1 0 0 2 1 0 0 0 0 1 0 1 1 1 0 0 0 0 0 1 2 1 2 1 0 0 2 1 1 0 2 1 2 2 2 2 1 1 1 0 1 1 1 0 0 1 1 1 0 2 0 0 0 0 2 2 0 1 1 1 2 0 0 0 0 1 1 1 1 0 1 2 1 0 0 2 1 0 1 1 2 0 0 1 1 1 2 1 0 0 0 2 1 0 0 2 1 1 0 1 1 0 0 0 1 2 0 1 0 0 2 0 1 1 1 1 0 1 1 1 0 2 2 0 1 1 1 0 1 0 1 1 0 0 0 0 1 0 0 0 0 0 0 0 0 0 0 0 0 0 0 0 0 0 2
189 0 0 0 0 1 2 1 1 0 1 0 0 1 1 1 0 0 2 0 0 1 1 1 1 1 1 0 0 2 1 0 2 2 1 0 2 1 0 0 1 1 0 0 1 0 0 0 0 2 0 0 1 1 1 1 1 0 0 1 0 1 0 1 1 0 2 0 1 1 1 1 2 0 2 1 0 2 1 0 0 2 1 1 2 0 0 0 2 2 0 2 1 2 1 1 0 2 0 2 0 0 2 0 0 0 2 0 1 1 0 1 2 2 2 2 2 0 0 0 2 0 0 0 0 0 0 0 0 0 0 1 0 0 0 0 0 0 0 2 1 0 0 0 0 2 1 0 0 0 0 0 0 0 1 0 1 1 0 0 0 0 1 1 0 1 1 1 0 1 1 1 2 1 0 0 0 0 0 0 0 0 1 2 0 1 2 0 0 0 1 2 1 1 1 0 0 1 0 2 2 0 0 1 2 0 2 1 0 0 1 1 1 1 1 1 0 0 2 0 2 2 2 2 0 0 1 1 1 1 1 1 0 0 2 0 0 2 2 0 0 0 2 2 0 2 0 0 0 0 0 0 1 0 0 1 1 1 0 1 1 1 0 0 0 1 0 0 1 0 0 0 1 0 0 0 0 1 1 1 0 0 1 2 2 0 1 0 0 1 0 1 0 1 1 1 0 0 0 2 0 0 1 1 0 0 1 2 0 0 0 1 0 2 0 0 1 1 0 0 1 2 1 1 0 0 0 0 1 1 1 0 2 0 0 0 0 0 2 0 0 0 2 2 0 0 2 0 2 2 2 0 2 1 0 0 1 1 0 2 0 0 2 0 2 1 0 1 2 0 0 2 1 1 0 0 0 1 1 0 0 1 0 0 2 1 1 0 0 0 0 1 1 0 2 0 2 1 0 1 1 1 0 1 0 1 0 0 0 0 0 1 0 0 0 0 0 1 0 1 0 2 1 2 1 1 0 0 0 0 0 1 1 1 1 1 0 0 0 0 1 0 2 0 0 1 2 0 1 0 0 1 0 0 0 0 0 0 0 0 1 1 1 1 0 1 1 0 0 0 0 0 2 0 0 2 0 1 2 1 1 2 0 2 0 0 1 1 2 1 1 2 0 1 0 0 0 1 2 0 0 0 1 1 0 0 2 0 1 1 0 1 1 0 0 2 0 2 0 1 1 0 0 1 0 0 1 1 0 2 0 1 0 0 1 0 0 0 0 2 1 0 0 1 1 0 0 0 2 2 0 0 0 0 1 2 0 0 0 0 1 0 0 0 0 0 0 1 0 1 0 1 0 0 0 0 1 1 0 1 2 0 1 1 1 1 2 1 1 0 0 0 1 0 0 0 1 0 0 0 0 1 2 0 0 0 2 0 0 2 1 0 0 0 0 0 0 0 0 1 1 2 0 0 0 2 2 0 0 0 1 0 0 0 1 1 2 0 1 1 1 0 0 1 2 0 2 1 0 1 0 1 1 0 1 1 0 0 1 0 0 0 0 0 1 2 0 2 0 0 1 0 0 0 0 0 0 1 1 1 2 0 0 1 2 2 2 1 0 0 1 2 0 0 0 0 0 1 0 0 0 1 0 0 2 0 2 2 0 0 1 0 0 2 0 1 1 2 1 1 0 0 1 0 0 2 0 0 0 0 0 1 1 0 0 1 0 0 1 1 0 0 0 0 1 0 0 1 0 0 0 0 0 0 1 0 0 0 1 0 1 1 2 2 1 0 2 0 1 1 0 1 0 1 0 1 2 0 2 0 0 2 0 0 0 1 0 0 2 2 2 0 2 1 0 1 0 1 0 1 0 1 0 0 2 0 1 1 0 1 0 0 1 0 1 1 0 2 2 2 2 2 0 2 1 0 0 2 0 0 0 2 2 1 1 2 0 1 1 0 0 0 2 2 2 2 2 0 0 0 2 2 0 0 2 0 0 0 0 0 0 0 0 0 0 0 2 0 1 1 0 0 2 1 1 1 0 2 1 2 1 1 2 0 0 0 0 2 2 0 0 0 0 0 2 1 1 0 0 1 0 1 1 1 2 0 1 1 2 2 1 0 0 0 1 1 0 0 1 1 0 0 0 0 1 2 1 1 1 1 0 2 0 1 0 0 0 1 1 1 0 0 0 0 0 0 1 0 1 0 1 1 2 0 0 0 0 1 0 0 2 0 0 0 1 1 2 0 0 0 2 0 0 0 0 0 1 1 1 0 0 0 0 1 0 1 1 0 0 0 0 0 0 0 1 0 1 0 0 0 0 2
190 0 0 1 0 0 1 2 0 1 1 1 1 0 0 1 1 2 0 2 2 0 2 0 1 1 1 0 0 2 2 0 2 2 0 1 1 1 0 0 0 2 0 1 2 0 0 0 2 0 0 0 0 0 1 1 0 1 0 1 0 2 0 2 0 0 1 0 1 0 0 0 2 0 2 2 2 0 2 1 0 1 0 1 1 0 0 0 0 2 0 0 0 1 0 1 0 1 0 0 2 0 0 0 2 2 2 1 1 1 0 2 0 0 0 0 0 0 1 0 1 0 1 1 1 1 1 1 0 1 0 0 0 0 0 0 0 0 0 1 0 0 0 0 0 1 0 0 0 0 0 1 0 0 0 0 0 1 0 0 1 1 1 2 2 2 1 1 0 1 1 1 1 0 0 1 0 1 0 1 1 0 1 2 0 1 2 2 0 1 1 2 2 0 2 0 1 0 0 0 0 1 0 1 2 0 2 1 2 0 2 1 1 0 0 0 0 0 2 0 2 2 2 2 0 0 0 0 0 0 0 0 1 1 0 0 1 2 2 0 0 0 2 1 0 1 0 0 0 0 0 0 2 0 0 0 1 2 0 1 2 1 0 0 1 0 0 1 2 0 0 1 0 1 0 1 0 0 1 0 1 2 0 1 2 1 1 2 0 2 2 1 0 1 0 1 0 0 0 1 0 1 1 1 0 0 0 1 0 0 0 1 0 1 1 1 2 0 1 1 1 2 1 2 0 0 1 1 0 0 0 0 1 1 0 0 1 2 0 1 1 1 0 0 1 2 1 0 2 1 1 0 1 0 0 1 0 2 0 0 0 0 2 0 2 0 1 2 2 0 0 2 0 0 0 0 0 0 1 0 1 1 0 1 1 1 1 0 0 1 0 0 1 0 1 1 1 2 0 0 0 0 0 1 1 0 0 0 2 0 0 2 1 1 1 1 0 1 0 0 0 2 0 1 0 0 0 0 0 0 0 0 0 0 0 0 0 1 0 1 2 0 1 1 0 2 1 0 2 1 1 0 1 2 2 1 2 1 1 0 0 0 0 0 0 0 2 1 0 0 0 1 1 1 1 0 1 0 2 0 1 2 0 1 1 0 1 1 2 0 2 2 1 1 1 0 0 0 0 2 2 1 1 1 0 0 1 0 2 1 0 2 1 0 0 2 0 2 2 2 2 0 1 2 1 2 0 1 1 1 1 0 0 0 0 0 1 2 0 1 1 1 0 1 1 2 0 1 1 1 0 0 1 0 1 1 0 0 0 0 2 0 1 1 0 1 1 1 1 0 0 0 1 0 0 1 2 2 0 2 2 0 1 2 0 1 2 0 0 0 0 1 0 0 0 0 0 0 0 0 0 2 1 0 1 2 0 1 0 0 1 0 1 2 1 1 2 1 0 0 1 1 0 0 0 1 2 1 0 0 1 0 0 0 2 0 1 0 2 0 1 1 0 1 2 0 2 2 0 0 2 2 1 0 0 1 0 0 1 0 0 0 2 0 1 1 0 2 0 0 0 0 0 0 0 1 1 0 1 0 1 0 0 0 0 1 1 1 1 1 2 0 0 0 1 0 0 2 0 1 0 1 0 0 0 0 2 2 1 2 0 0 0 1 0 1 0 2 2 2 0 0 0 0 0 1 1 0 2 0 1 1 0 1 0 2 1 0 0 0 0 0 0 0 1 0 0 1 0 0 0 0 1 0 1 1 1 0 2 0 2 2 1 1 1 1 2 2 1 2 0 0 0 0 1 0 0 0 0 1 0 0 1 1 0 1 0 2 2 2 0 0 2 1 0 1 0 1 0 1 0 2 0 0 1 1 0 0 0 1 0 0 1 1 1 2 0 1 2 2 2 2 1 1 0 0 0 2 0 0 0 2 1 0 0 1 1 0 1 0 0 0 0 1 1 1 1 1 0 0 2 1 0 0 1 0 0 0 1 1 0 0 1 0 1 1 1 0 2 1 1 0 2 0 2 1 0 1 1 1 1 1 2 0 1 1 0 0 0 2 0 0 2 0 2 0 2 0 1 0 0 1 1 0 2 1 0 1 0 0 0 0 1 1 2 0 0 0 1 1 0 0 2 2 1 2 2 2 0 0 0 2 0 2 0 0 1 1 2 0 0 0 2 2 1 0 0 0 0 0 1 1 2 1 0 0 1 0 0 0 2 0 2 0 1 1 0 0 1 0 2 0 1 1 0 1 1 1 2 0 0 1 0 2 0 0 1 1 1 0 0 0 0 0 0 0 0 0 1 0 0 0
191 1 0 0 0 1 2 2 0 1 1 0 0 0 0 0 0 1 0 2 2 0 0 2 2 0 0 0 1 2 2 0 0 0 0 0 2 2 0 0 2 0 0 1 2 1 1 0 1 1 1 0 2 0 0 2 0 1 0 0 0 0 0 1 0 0 1 1 1 0 0 0 1 0 1 1 1 2 2 0 1 2 0 2 2 1 1 0 1 1 0 1 2 1 0 1 0 1 0 1 0 1 0 0 2 1 2 1 1 1 0 2 1 1 1 1 1 0 1 0 1 0 2 2 1 1 1 0 1 0 0 0 0 0 0 0 0 0 0 0 0 0 0 0 0 1 0 0 0 0 0 1 0 0 0 0 0 2 0 0 1 2 2 2 0 0 0 0 1 2 0 0 1 2 1 1 1 1 1 0 0 1 0 2 0 0 2 2 1 1 1 2 1 0 1 0 0 0 0 0 0 0 1 0 2 0 0 0 1 0 1 1 1 0 2 0 0 1 1 0 0 0 2 2 0 0 0 0 0 1 1 1 0 0 1 0 0 2 2 0 0 0 1 1 0 1 1 0 1 1 1 1 0 1 0 1 1 1 0 1 1 1 0 0 1 1 0 0 2 0 1 0 0 0 0 0 1 2 2 2 2 0 1 1 2 1 1 0 0 1 0 0 1 1 1 0 0 0 0 1 0 1 2 0 0 1 0 2 0 0 0 1 0 0 0 0 1 0 0 0 2 1 1 1 1 0 0 2 0 0 2 1 0 2 0 1 0 1 1 0 0 0 2 2 0 0 1 0 2 0 0 0 2 0 0 0 0 2 0 2 0 0 1 0 0 1 1 2 1 1 1 1 1 1 0 0 0 0 1 0 0 1 0 1 1 1 0 0 0 0 0 0 1 0 1 1 0 1 0 0 0 0 0 1 0 1 1 1 0 0 0 2 1 1 1 2 0 1 0 1 0 1 0 1 1 0 2 0 2 0 2 0 0 1 1 2 1 1 0 0 1 1 1 1 1 2 2 0 2 0 0 1 0 2 1 0 1 1 1 1 2 2 0 1 0 1 1 1 0 0 0 1 1 1 2 0 2 0 0 0 2 2 0 2 0 0 1 1 1 0 1 1 1 1 2 0 0 0 2 0 0 0 2 1 0 0 0 1 1 1 1 1 0 0 0 0 0 2 0 2 2 0 0 1 0 1 1 0 0 2 0 2 1 0 1 0 1 1 0 2 0 1 1 1 2 0 1 0 2 2 1 0 1 0 2 0 0 0 0 0 1 0 1 2 0 1 1 2 2 0 1 1 1 0 0 1 1 2 0 2 2 0 0 1 0 0 1 0 0 0 0 0 0 0 0 2 1 1 0 0 0 2 1 0 2 2 1 0 0 0 1 0 0 2 1 2 1 0 0 0 0 0 0 0 0 1 1 1 0 0 1 0 0 0 1 1 2 1 2 0 2 0 0 1 1 0 2 1 0 1 2 1 1 1 1 1 0 0 0 0 0 0 1 0 2 2 0 0 1 1 1 2 0 0 2 0 0 0 0 0 1 1 0 1 2 2 1 2 0 0 2 1 0 2 0 0 0 2 0 1 0 1 0 0 1 0 1 2 0 0 1 0 0 2 0 1 0 1 1 1 0 1 2 0 1 1 1 0 1 0 1 1 0 0 0 0 0 0 0 1 0 0 0 0 0 1 0 1 0 0 0 0 0 0 0 2 1 0 1 1 0 0 2 0 0 0 2 1 1 2 1 0 1 0 1 0 0 0 2 0 0 2 0 0 1 1 0 2 1 2 0 1 2 2 2 0 1 0 0 1 0 2 0 0 2 2 1 0 0 0 0 0 1 1 0 1 0 1 2 1 1 2 0 2 0 0 0 2 0 0 1 2 1 0 0 1 0 0 0 0 0 0 1 1 2 1 2 0 0 0 2 2 0 0 0 0 1 0 0 0 1 1 0 0 0 1 1 1 1 1 0 0 1 1 1 0 0 0 1 2 2 2 2 0 0 0 0 2 0 2 0 0 1 0 2 0 2 0 0 0 0 2 2 0 1 2 0 1 0 1 1 1 0 0 0 0 0 1 2 1 0 1 2 0 0 1 0 1 0 0 0 2 0 2 0 0 0 1 1 1 0 0 1 1 0 1 0 1 0 0 2 0 2 0 0 1 1 2 1 1 0 2 2 0 2 0 2 0 0 1 1 1 0 0 0 0 1 0 0 1 1 0 0 2 0 1 1 1 1 0 0 0 0 0 0 0 0 1 1 0 1 1
192 1 0 0 0 0 2 2 1 1 2 0 1 1 0 1 1 1 0 2 2 0 0 2 2 0 0 0 0 2 2 1 1 2 0 0 2 0 0 0 1 1 0 0 1 0 0 0 2 1 0 0 0 1 1 1 0 1 0 2 0 1 1 2 0 0 0 1 0 0 0 1 1 0 1 2 2 0 1 0 0 1 1 0 1 0 0 1 1 1 0 1 0 1 0 1 1 0 0 0 1 1 2 0 0 0 2 1 2 1 0 1 1 1 1 1 1 0 1 0 0 1 1 1 1 1 1 1 0 1 0 0 0 0 0 0 0 0 0 1 1 0 0 0 0 1 0 0 0 0 0 1 0 0 1 0 0 1 0 0 1 1 1 1 0 1 1 1 0 1 1 1 1 2 1 1 0 0 0 0 0 1 1 2 0 1 2 1 0 0 1 1 1 1 1 0 0 1 0 2 2 0 0 1 2 1 1 0 1 0 1 2 2 0 2 2 2 0 2 2 2 0 2 1 1 0 0 1 1 1 0 0 0 0 2 1 0 2 2 0 0 0 2 1 0 1 1 0 0 0 0 0 1 0 0 2 0 1 0 1 1 1 0 0 1 1 0 0 2 2 0 0 0 0 1 1 0 1 0 0 0 1 1 2 2 1 0 1 0 2 1 1 2 0 2 0 1 0 1 1 1 0 2 0 0 0 1 2 0 0 0 1 0 2 2 2 2 1 0 0 2 2 1 2 2 0 0 0 1 1 2 0 0 1 0 0 0 1 1 1 1 1 2 2 0 0 1 0 2 0 0 0 1 0 0 1 2 1 0 1 0 0 2 0 2 1 0 2 2 0 0 2 1 1 0 0 0 1 0 0 0 2 0 0 2 1 1 0 0 0 0 0 1 0 2 0 1 0 1 0 0 0 0 0 0 0 1 1 0 0 0 0 1 1 1 2 1 0 1 0 1 0 1 0 1 1 1 0 1 0 1 0 2 2 2 2 0 1 0 1 1 1 1 1 1 2 1 0 1 0 0 1 1 1 0 0 0 1 1 0 0 2 2 1 0 0 2 2 0 0 0 2 2 2 2 0 2 1 2 0 0 2 0 0 2 2 0 1 1 0 1 1 0 0 0 0 0 0 1 0 1 0 2 1 0 0 1 1 0 0 0 2 1 1 1 0 0 2 0 1 1 1 0 1 0 0 1 0 0 1 0 1 0 1 0 0 1 1 2 2 0 1 0 0 1 2 2 0 2 2 1 0 1 0 2 0 1 0 0 0 2 0 0 1 0 0 0 2 1 0 1 1 0 0 0 0 1 2 0 2 2 0 0 0 1 0 0 0 0 0 0 0 1 0 2 1 1 0 0 0 0 2 2 0 0 0 2 0 0 1 0 0 1 1 1 1 1 0 0 0 1 1 0 0 0 1 2 1 0 0 2 0 0 0 2 1 2 0 1 1 0 0 0 0 2 0 2 1 0 0 1 2 0 1 2 0 0 0 2 0 0 0 0 0 1 2 0 1 1 0 1 1 0 0 0 0 0 0 1 0 0 1 0 2 2 2 1 2 0 0 2 0 0 0 0 0 0 2 0 0 0 1 0 0 2 0 2 2 0 0 0 0 0 1 1 2 0 2 1 1 0 0 1 1 0 1 2 1 0 0 0 2 0 0 0 0 1 0 1 2 0 1 0 0 1 0 0 2 1 1 1 1 0 0 1 1 0 1 1 1 0 0 2 0 0 0 2 2 2 2 1 0 0 0 0 0 1 1 0 1 0 0 1 0 1 1 1 2 1 2 0 1 2 1 1 0 0 0 0 1 0 2 0 1 1 1 1 1 0 1 0 0 1 1 1 2 0 1 2 2 2 2 0 2 0 0 0 0 0 0 1 1 2 0 0 2 0 0 1 0 1 1 1 1 1 1 1 1 1 0 2 2 0 0 1 0 0 0 1 1 0 0 0 0 0 0 2 0 0 2 0 0 0 2 2 2 0 1 1 2 2 2 2 0 0 0 1 2 0 2 0 0 0 0 2 0 2 0 0 0 0 2 1 0 2 1 1 2 1 1 1 0 0 0 1 1 0 1 2 2 0 0 2 2 0 0 1 1 0 0 0 2 1 2 1 0 0 2 2 0 0 0 1 0 0 1 0 1 1 0 2 0 1 1 1 0 1 1 0 1 2 0 0 1 1 1 0 0 0 0 0 0 0 1 0 0 2 1 1 0 0 0 0 1 0 0 0 0 0 0 0 0 0 0 2 0 0 0 0 0 2 1
193 1 0 0 0 1 2 2 0 0 0 1 0 0 0 0 0 2 1 1 1 1 0 0 0 0 1 0 0 1 1 1 0 1 0 0 2 1 0 0 0 2 0 1 2 1 1 0 1 1 0 0 0 0 1 2 0 0 1 0 1 2 0 2 1 0 2 1 2 1 1 1 2 0 2 2 2 2 2 0 2 2 0 1 1 0 0 0 1 1 0 0 0 2 1 1 0 1 0 1 1 0 0 0 1 0 2 0 0 2 2 2 1 2 2 2 1 0 0 0 2 0 1 1 0 0 0 1 1 0 0 0 1 0 0 0 1 0 0 0 0 0 0 0 0 1 0 0 1 1 1 1 1 0 0 0 0 1 0 0 0 0 2 2 1 1 1 0 0 0 2 1 0 1 0 0 0 0 0 0 0 0 1 1 0 1 1 1 0 0 0 2 1 0 1 0 2 0 1 0 0 0 0 0 2 0 1 0 1 0 2 2 1 0 1 0 0 0 1 0 1 1 1 2 0 0 1 0 1 2 0 0 0 0 1 0 0 2 2 0 0 1 2 2 0 2 0 0 2 2 0 0 1 0 1 1 1 0 0 0 0 0 0 0 0 0 1 1 1 0 1 1 1 1 0 0 0 0 2 1 0 0 0 1 2 1 0 1 0 1 1 0 0 1 1 1 0 1 0 1 1 0 1 1 0 1 0 2 1 0 0 1 0 2 1 0 2 1 1 1 0 1 1 0 2 0 0 1 0 0 1 0 2 2 0 0 0 0 2 1 1 1 1 2 0 0 1 0 2 2 2 0 2 0 1 0 1 0 0 0 0 0 1 0 0 0 0 2 2 0 0 2 1 1 0 0 0 0 0 0 2 0 0 0 1 0 1 1 1 0 0 0 2 0 2 0 2 1 1 1 1 1 0 1 1 1 0 1 0 1 0 0 0 0 1 1 0 0 2 0 0 1 0 1 1 1 0 0 0 0 0 1 0 2 2 0 0 0 0 0 1 1 1 1 0 1 1 0 1 0 0 1 1 1 1 1 1 2 2 0 0 1 0 0 0 0 2 0 0 0 0 0 1 1 2 0 1 0 2 1 1 2 0 1 1 1 1 2 2 0 1 2 1 0 2 1 1 1 1 0 1 1 1 0 0 0 2 0 0 1 0 1 0 1 1 0 0 2 1 1 1 0 0 2 1 1 1 2 2 0 2 0 0 0 0 0 0 0 0 2 0 1 0 1 1 2 1 0 2 2 0 0 0 0 2 0 2 1 0 0 0 0 1 1 0 1 1 2 0 2 0 1 2 0 1 1 2 1 0 1 2 0 0 0 0 1 1 2 2 2 1 0 1 0 1 0 0 0 0 0 0 2 0 0 2 2 1 0 0 0 1 0 0 1 1 1 1 0 0 0 0 0 1 1 0 0 2 1 0 0 1 0 0 0 1 1 1 0 1 1 1 0 1 2 2 0 1 1 0 0 0 2 0 0 2 0 0 0 1 0 0 0 1 1 1 1 0 0 0 0 2 0 1 0 0 1 1 0 0 0 0 1 0 1 2 2 0 2 0 0 1 0 0 1 1 1 1 1 0 1 1 1 0 0 0 0 1 2 0 0 0 0 0 1 0 1 0 2 2 2 0 0 2 0 0 1 1 0 2 0 1 1 0 0 0 0 0 0 1 2 0 1 0 0 0 1 0 0 0 0 0 0 0 0 0 2 0 0 2 0 0 0 1 2 0 0 2 0 0 2 0 0 0 0 0 1 0 1 1 1 1 1 0 1 1 0 1 1 1 2 1 1 2 1 1 0 0 0 0 1 0 2 0 0 0 1 1 0 0 2 0 0 1 0 1 1 0 0 2 1 0 1 1 2 1 0 0 2 0 0 0 2 1 0 0 1 0 1 0 0 0 0 0 0 1 0 1 0 0 0 2 2 0 0 2 0 0 0 1 1 0 0 2 0 2 1 2 0 2 0 0 0 0 2 1 1 0 1 1 2 1 1 2 0 0 0 0 2 0 2 0 0 1 1 1 0 2 1 1 0 0 0 1 1 1 2 0 0 0 1 0 0 0 0 1 1 0 1 2 0 0 2 1 0 0 0 1 2 1 2 0 2 0 1 1 0 0 0 0 1 1 1 1 2 0 1 1 1 1 0 1 0 1 2 2 0 2 1 0 1 1 0 0 0 1 0 0 2 2 1 1 0 0 0 0 2 0 0 0 0 0 0 0 1 0 1 2 0 0 0 0 0 0 0 0 0 1 0 0 0 1 2
194 1 0 0 0 0 1 2 0 1 1 0 0 1 1 1 0 0 1 2 2 0 1 2 2 0 0 0 0 2 1 1 0 1 1 1 1 2 1 1 0 1 1 1 2 0 0 0 0 2 1 0 0 0 2 1 0 1 0 1 0 1 1 2 0 1 1 1 1 0 0 0 2 1 2 2 2 1 2 1 1 2 0 2 2 0 0 1 2 2 0 2 0 2 0 1 0 1 0 1 1 0 1 0 1 1 1 1 2 0 0 2 1 2 2 2 1 0 1 0 1 1 2 1 1 1 1 1 0 0 0 0 0 0 1 1 0 0 0 1 0 0 1 0 0 2 1 0 0 0 0 1 0 0 2 0 1 1 0 1 0 0 1 2 1 1 1 0 0 0 2 0 0 2 0 1 0 1 0 1 1 0 0 1 0 0 1 0 0 0 1 2 2 1 2 0 0 0 0 0 0 0 0 0 2 0 2 1 0 0 2 0 1 0 0 0 0 0 0 0 2 2 1 1 0 0 0 0 0 2 0 0 1 0 2 1 0 2 2 0 0 0 2 2 0 2 0 0 0 0 0 0 0 0 1 2 2 0 0 0 0 0 0 0 1 0 0 0 1 0 2 0 1 1 0 0 1 0 1 0 0 1 0 1 1 0 2 1 1 2 0 1 1 0 1 0 1 1 0 1 0 0 1 1 0 0 1 2 0 0 0 1 0 1 2 1 2 0 0 0 2 0 2 2 1 0 1 0 0 0 2 2 1 0 0 0 0 1 1 0 0 0 1 2 1 0 0 1 2 1 1 0 2 0 1 0 1 1 0 1 0 0 1 0 1 0 0 1 2 0 0 1 0 0 0 0 0 0 0 0 1 0 0 0 2 0 0 0 0 1 0 0 1 0 2 0 1 1 0 0 0 0 0 0 0 0 1 0 0 0 1 0 0 0 0 1 1 0 0 1 0 1 0 1 0 1 1 0 0 0 0 0 1 1 1 0 0 0 0 0 0 0 2 0 1 2 1 0 2 0 0 1 0 1 1 0 1 1 1 0 0 2 0 0 0 1 1 2 0 1 1 2 0 2 0 1 0 0 1 0 1 1 0 1 1 1 1 2 2 0 0 2 0 0 0 0 0 0 0 2 2 1 0 0 0 0 2 0 1 1 0 1 1 1 1 1 1 2 1 1 1 0 0 2 1 1 0 1 1 1 1 0 0 1 0 0 1 0 1 1 1 1 1 0 1 1 1 0 2 2 1 0 1 0 1 1 0 1 0 1 0 0 0 2 1 0 0 2 2 0 2 0 1 0 1 1 1 2 0 0 2 0 0 0 1 1 1 2 1 0 0 1 0 1 2 0 1 0 0 0 0 2 2 2 2 2 0 0 0 0 0 0 0 1 0 1 0 0 0 0 1 1 0 0 0 1 2 0 0 0 1 0 0 0 1 0 2 0 2 0 2 1 0 1 1 0 2 1 0 0 1 2 0 1 2 0 0 1 1 0 0 0 2 0 0 1 0 1 0 0 0 0 0 0 0 1 1 0 1 0 1 0 0 0 1 1 1 0 0 2 2 0 0 0 1 0 0 1 0 1 0 1 0 0 1 0 2 2 0 0 0 0 0 2 0 1 0 1 1 1 0 0 0 0 0 0 2 1 1 0 0 1 0 0 0 0 0 0 0 0 0 0 1 1 2 0 0 0 1 1 1 1 0 0 1 2 0 0 1 0 0 0 2 1 1 0 2 1 1 2 0 0 0 0 0 0 0 1 0 2 1 0 0 0 0 2 0 1 1 2 1 1 1 0 0 0 0 1 0 1 0 2 2 0 0 1 1 0 0 2 0 0 1 1 0 1 1 0 2 1 1 1 1 2 0 0 0 1 0 0 1 2 2 1 0 2 0 1 2 0 0 0 0 0 0 0 0 0 0 0 2 2 0 1 0 0 0 0 0 0 1 0 1 0 1 2 1 0 0 2 1 0 1 1 2 2 0 0 1 2 1 1 1 0 0 0 1 0 0 2 0 0 1 0 2 0 2 0 0 1 0 2 2 0 2 0 2 0 2 2 1 0 0 0 0 2 0 1 1 0 0 1 2 1 1 1 0 2 0 0 0 2 0 2 0 0 0 1 2 2 0 0 0 1 0 0 1 0 0 0 1 0 1 1 1 0 1 1 0 1 2 0 0 1 0 1 1 0 1 0 1 0 0 0 0 0 2 1 1 0 0 0 0 1 0 0 2 1 0 1 1 0 0 0 2 0 0 0 0 0 0 0
195 0 0 0 0 0 1 1 0 0 0 1 0 0 0 0 0 0 0 2 2 0 1 2 2 0 0 1 1 2 1 0 1 1 1 1 1 1 0 0 1 1 0 0 2 0 1 0 1 0 0 0 0 0 2 2 0 0 0 2 0 2 2 2 0 0 1 0 1 0 0 2 2 0 2 2 1 1 1 0 2 2 0 1 1 0 0 0 2 2 0 0 0 1 0 0 0 1 0 1 0 0 0 0 1 0 2 0 0 2 2 2 0 2 2 2 0 0 1 0 1 0 2 2 2 1 2 1 0 1 1 1 0 0 0 0 0 0 0 2 0 0 0 0 0 1 0 0 0 0 1 1 0 0 1 0 0 1 0 0 1 1 1 2 1 2 2 1 1 2 0 0 2 2 2 1 0 1 0 1 1 0 0 2 2 1 1 2 0 0 0 2 1 0 1 0 2 1 0 1 1 1 0 0 2 0 1 1 1 0 2 0 2 0 1 1 2 1 1 0 2 1 0 1 1 0 0 0 1 1 0 0 0 1 2 0 1 2 2 0 0 0 1 1 1 2 1 0 0 0 0 0 1 0 0 2 2 1 0 2 2 2 1 1 1 0 1 0 2 0 1 0 1 1 0 0 0 1 2 1 1 1 1 1 2 1 1 2 0 2 2 2 2 0 2 0 1 0 0 0 0 0 2 0 1 0 0 1 1 0 0 1 0 1 0 0 1 0 2 2 0 2 1 0 1 0 0 2 1 2 2 1 1 2 0 0 0 1 1 0 0 0 2 2 0 1 0 0 1 1 1 1 2 0 0 0 1 0 0 2 0 0 2 0 1 0 1 1 2 0 0 2 1 1 1 1 0 0 0 0 0 1 0 1 1 1 1 0 0 1 0 0 0 0 2 0 0 0 1 1 1 1 0 1 1 1 1 0 0 0 0 1 0 0 0 0 0 1 0 0 0 2 0 0 0 1 0 2 2 0 0 2 0 0 0 0 0 0 0 0 1 0 1 1 2 2 2 1 2 0 0 2 1 1 1 0 1 1 1 1 1 1 0 0 0 1 1 0 1 0 1 1 2 2 1 0 0 0 1 0 0 1 0 1 1 0 1 1 1 0 1 1 0 1 0 0 0 0 1 1 1 1 2 2 0 0 1 1 1 0 0 2 1 1 1 1 1 2 1 0 1 2 1 2 2 0 0 0 0 1 0 1 1 0 1 0 0 1 1 2 0 0 0 0 0 0 1 0 2 2 0 1 0 0 2 0 0 0 1 0 0 0 0 0 0 0 0 1 0 1 0 2 2 0 1 1 2 1 0 1 1 0 0 0 0 0 0 1 0 0 0 2 1 0 0 1 0 0 0 0 1 2 0 0 1 2 0 0 0 1 0 0 0 1 0 0 1 0 2 1 0 1 0 0 0 0 2 1 0 0 1 0 0 0 1 1 2 0 2 0 2 0 1 1 2 0 2 0 0 0 0 2 0 1 2 0 0 0 2 0 0 0 0 0 2 2 1 1 0 0 1 0 1 0 0 0 0 0 0 0 1 1 0 1 2 2 1 0 0 2 2 1 0 0 2 0 0 2 0 2 1 2 0 2 1 1 0 2 0 0 0 0 0 2 1 0 0 1 1 1 0 0 1 1 1 1 2 0 1 0 1 1 0 1 0 1 1 0 1 1 0 1 0 0 0 1 0 1 0 0 0 0 0 0 0 2 0 0 2 0 0 0 2 1 0 0 2 1 1 2 0 0 0 1 1 1 2 1 1 1 1 1 1 0 0 2 0 1 2 2 1 0 2 1 1 0 0 0 0 1 0 2 0 0 0 2 2 0 1 1 0 0 1 0 1 2 1 0 2 2 2 2 1 2 0 0 0 1 0 0 0 1 2 0 0 2 0 2 1 0 0 1 0 0 1 0 1 0 0 0 2 2 0 0 2 0 0 0 0 0 2 0 0 0 0 0 1 1 1 1 0 0 0 1 1 1 0 0 1 2 1 1 2 0 0 0 0 1 1 1 0 1 0 0 2 0 2 0 1 0 0 1 1 1 1 2 0 1 0 0 0 0 0 0 0 1 0 0 2 2 0 0 2 1 0 2 1 1 0 0 1 1 0 2 0 0 0 0 2 0 0 0 2 2 0 0 0 1 0 1 0 1 2 0 0 1 1 1 1 0 1 1 1 0 1 1 1 0 2 1 1 0 1 1 0 1 0 2 2 0 0 0 0 1 0 0 0 1 1 0 0 0 0 0 1 0 0 0 0 0 0 1
196 1 0 0 0 0 1 1 0 1 1 2 0 1 0 0 1 1 1 1 1 0 0 1 1 0 0 0 0 2 1 1 0 0 0 0 2 2 0 0 0 1 0 1 2 1 1 0 0 0 0 0 0 0 2 1 0 0 1 0 1 2 0 2 0 0 2 1 0 0 0 1 1 1 1 2 2 2 2 0 0 2 0 2 2 1 1 0 2 2 0 0 1 1 0 1 0 2 2 0 1 1 1 0 1 1 2 0 0 2 0 0 0 2 2 2 0 0 0 0 2 0 1 1 1 1 1 0 1 0 0 0 0 0 0 0 0 0 0 1 0 0 0 0 0 1 0 0 1 0 0 1 2 2 0 0 0 2 0 0 0 0 2 2 1 2 1 1 0 2 0 0 1 1 1 1 0 0 0 0 0 0 1 2 1 2 1 2 2 1 1 2 1 0 1 0 0 0 0 1 0 1 0 1 2 0 0 1 1 0 1 0 1 0 0 0 0 0 2 1 2 1 1 2 0 1 0 0 0 0 0 0 0 0 1 0 0 2 2 0 0 0 2 1 0 1 1 0 0 0 0 0 1 1 1 2 0 0 0 0 0 0 0 0 1 1 1 0 1 1 0 1 1 1 0 1 0 2 2 2 2 0 1 1 1 1 1 2 0 2 1 1 1 0 2 1 1 0 0 1 0 1 2 0 0 0 1 0 1 0 0 1 0 1 1 0 1 0 1 1 1 2 2 1 1 0 0 2 1 0 2 2 0 2 0 0 0 2 0 1 0 1 1 2 0 0 0 0 1 1 1 1 2 0 0 0 1 0 0 2 0 0 2 0 2 1 1 1 2 0 0 2 0 0 0 0 0 1 0 0 0 1 0 0 1 1 1 0 0 1 0 1 1 0 2 0 1 0 1 1 1 1 0 1 1 1 1 1 1 0 0 2 1 1 1 2 0 1 0 0 0 1 1 2 0 0 1 0 1 0 1 0 0 0 0 0 0 1 0 0 0 2 1 0 1 2 1 0 1 0 0 1 0 2 1 0 1 2 1 0 1 1 1 1 0 1 1 1 0 0 0 0 2 1 1 1 1 0 0 0 1 1 0 1 2 1 0 1 2 0 1 1 0 1 0 0 0 0 2 0 0 0 1 1 0 0 1 0 1 1 0 1 1 0 0 1 0 2 1 1 1 1 0 0 0 0 1 1 1 1 0 0 0 0 1 0 0 1 1 1 0 1 0 1 1 2 1 0 2 2 0 1 0 0 1 2 0 1 0 1 0 0 1 1 0 0 0 2 2 0 1 2 0 0 0 0 2 1 0 2 2 0 1 2 0 0 1 0 0 0 0 0 0 0 0 1 0 0 0 0 2 2 1 1 2 2 1 1 0 0 0 0 0 0 0 0 0 0 0 0 1 1 0 2 1 0 2 1 0 0 2 0 0 0 2 1 2 1 2 0 1 1 1 1 2 0 2 1 0 0 2 1 0 2 2 0 0 0 1 0 0 0 2 0 0 2 0 1 0 0 0 0 0 0 0 1 2 0 0 0 1 0 0 1 0 1 2 0 0 1 1 1 0 0 1 0 0 1 0 1 1 1 0 0 1 0 2 1 0 0 0 0 0 2 0 0 1 0 0 0 0 0 1 0 0 1 1 1 1 0 0 0 0 0 0 1 0 0 0 0 0 0 1 1 1 1 0 0 0 0 0 0 0 0 1 2 0 0 1 0 0 1 2 1 0 0 2 1 1 2 1 1 1 1 0 1 2 2 0 2 0 0 0 0 0 1 0 2 2 2 0 0 2 2 2 0 0 1 0 1 0 2 0 0 2 1 1 1 0 1 0 0 0 0 0 0 1 0 2 2 2 2 1 2 0 0 0 1 0 0 0 2 0 1 0 2 0 1 0 0 1 1 0 1 2 1 1 0 0 0 2 2 0 0 1 1 0 0 0 0 1 1 0 0 0 1 2 0 2 0 0 0 2 0 1 1 0 2 0 2 1 1 2 0 0 0 0 1 0 2 0 0 0 1 1 0 1 0 0 0 0 0 2 2 2 0 0 1 0 1 0 0 0 0 1 1 0 0 1 1 0 1 2 1 0 1 0 1 1 1 0 2 1 1 2 0 1 0 1 1 0 0 0 1 1 0 0 1 0 0 2 0 2 0 0 0 0 2 0 2 1 0 0 0 0 1 2 0 1 1 1 0 0 0 0 0 2 1 1 1 0 0 0 1 0 0 1 0 0 0 0 0 0 0 0 0 0 0 0 0 1 0
197 0 0 0 0 1 1 2 0 0 0 0 0 0 0 0 0 2 1 1 2 0 1 2 2 0 0 0 0 2 0 1 2 2 0 2 0 1 1 1 0 1 1 1 2 1 0 0 2 0 0 0 0 0 2 0 0 2 0 1 0 1 0 2 0 0 2 1 1 0 0 1 2 0 2 2 2 1 2 1 1 2 0 1 1 0 1 0 2 2 0 0 1 1 2 2 0 2 0 2 2 0 1 0 1 1 2 0 1 1 0 0 0 1 1 1 0 0 0 0 2 0 2 2 2 2 2 1 1 0 0 0 0 0 0 0 0 0 1 0 2 0 0 0 0 1 0 1 1 1 0 0 1 1 0 0 0 0 1 1 0 0 1 2 1 1 0 2 0 1 1 0 0 1 0 0 0 0 0 0 0 0 1 1 0 1 1 2 0 0 1 1 1 0 1 0 0 0 0 0 0 1 0 1 2 1 2 1 2 0 1 1 0 0 2 0 0 0 1 0 1 1 2 1 2 1 0 0 0 2 0 0 0 0 2 0 0 2 2 0 0 0 1 1 0 1 0 0 0 0 0 0 1 0 0 0 2 0 0 0 0 0 0 0 1 0 1 0 2 2 0 1 1 1 2 2 0 2 2 2 2 0 0 1 0 1 1 2 0 2 2 1 0 0 1 1 0 0 1 2 1 1 2 0 1 0 0 2 0 0 1 2 0 0 2 0 2 0 0 0 1 0 1 0 2 0 0 1 0 2 1 1 0 2 0 0 0 2 0 0 0 0 1 2 0 0 1 1 2 1 1 1 2 1 0 0 1 1 0 2 0 0 2 0 1 0 0 2 2 0 0 2 1 1 0 0 0 1 1 0 1 2 0 0 1 1 1 1 1 0 0 0 0 0 2 0 1 1 0 0 0 1 0 2 0 0 1 1 0 0 0 2 0 0 0 1 0 1 0 0 0 1 2 1 0 0 1 0 0 0 0 0 0 0 0 2 0 1 0 1 1 0 2 0 1 1 2 0 2 1 1 0 1 2 2 1 2 1 0 1 0 1 1 0 0 1 2 0 0 1 1 1 0 2 0 1 0 1 2 0 0 2 1 1 2 0 0 1 2 0 0 2 0 2 1 1 1 0 1 1 1 1 2 1 0 0 1 1 0 1 0 1 0 1 1 1 0 2 0 1 1 1 0 1 0 1 1 0 0 2 0 0 0 0 2 0 0 0 0 1 0 1 0 1 1 0 1 1 1 1 0 0 1 0 1 1 1 0 0 0 1 0 0 1 0 0 0 1 1 0 1 1 1 0 1 0 1 1 0 2 2 0 1 1 0 0 0 2 2 1 0 0 1 0 0 0 0 0 0 0 0 2 1 0 0 1 1 0 0 0 1 1 1 2 1 1 1 0 0 1 0 0 0 0 0 2 2 2 0 0 0 0 0 0 1 1 1 0 2 0 0 0 0 1 1 0 2 1 1 1 0 1 1 0 0 1 0 0 1 0 0 0 1 2 0 0 0 2 1 1 0 2 0 1 1 0 1 0 0 0 1 0 1 1 1 2 0 1 0 0 1 2 0 0 0 0 0 1 0 0 0 0 0 0 1 0 1 2 0 0 0 0 0 1 1 0 1 1 2 2 0 0 0 0 0 2 0 1 0 1 0 2 0 0 0 0 0 0 0 0 0 0 0 0 1 0 0 1 0 0 0 0 0 0 0 0 1 1 1 1 0 0 1 1 0 1 1 2 2 2 1 0 0 1 0 1 1 2 0 2 0 0 2 0 0 1 0 1 2 2 1 0 2 1 1 0 2 1 0 1 0 2 0 0 1 1 2 1 0 1 0 0 0 2 0 2 0 0 2 1 1 2 0 2 1 0 0 1 0 0 0 1 1 0 0 1 0 0 2 0 0 0 0 0 0 0 0 1 1 1 1 1 0 0 1 0 1 1 1 1 1 0 0 0 0 1 1 1 2 0 0 0 1 1 1 2 0 0 1 1 2 2 2 0 0 0 1 2 1 1 1 0 1 1 2 1 2 0 0 1 0 2 0 0 1 1 0 2 0 0 0 0 0 0 1 1 0 1 2 1 0 1 1 0 1 1 0 2 1 1 1 1 0 1 0 0 0 2 2 0 0 0 2 2 1 2 0 0 1 0 1 0 1 2 2 0 1 2 0 1 1 0 1 0 1 0 1 0 2 1 0 1 1 1 0 0 1 1 1 0 0 0 0 1 0 1 0 0 1 0 0 0 0 1 1 0 0 0 0 0 0 1
198 0 0 0 0 0 0 2 0 0 0 0 0 0 0 0 0 0 1 1 1 1 1 2 2 0 0 0 0 2 0 0 1 2 0 1 1 1 0 0 1 1 0 1 1 1 1 0 1 1 0 0 0 0 0 1 0 0 1 0 0 0 0 1 0 2 0 1 2 0 0 2 0 0 0 2 2 2 2 0 1 2 0 1 1 0 0 1 1 1 0 0 2 1 0 2 0 2 0 1 1 0 0 0 1 1 2 0 0 2 1 2 0 0 1 1 0 0 2 0 0 0 0 0 0 0 0 0 0 0 0 0 1 0 0 0 1 0 0 1 0 0 0 0 0 0 0 0 0 0 0 0 0 0 0 1 1 0 0 1 0 0 1 1 1 1 0 1 0 2 0 2 0 2 0 1 0 0 0 0 0 1 1 2 1 1 2 1 0 0 1 2 1 0 1 0 0 0 0 0 0 1 0 1 2 0 1 1 0 0 0 1 2 1 1 0 0 1 2 1 2 1 2 2 0 0 2 0 0 1 1 1 0 0 1 0 1 2 2 0 0 0 1 1 0 1 0 0 0 0 0 0 1 1 0 2 1 1 0 0 0 0 1 1 1 0 1 0 1 0 0 1 0 0 0 0 0 0 1 0 0 1 0 0 0 0 2 1 0 2 0 0 1 0 2 1 1 1 1 2 0 0 2 0 0 1 0 2 0 0 1 2 0 2 1 1 1 0 0 0 0 2 0 2 0 0 0 2 0 0 0 0 0 2 0 0 0 2 0 0 0 0 2 1 1 0 0 0 2 1 2 0 1 0 0 1 0 0 0 1 0 1 1 0 1 0 1 2 1 1 1 1 0 0 0 0 0 0 0 0 2 1 0 0 1 0 0 0 0 0 0 1 0 1 2 0 1 2 0 1 1 1 0 1 1 0 0 1 0 0 1 0 1 1 1 2 1 1 0 0 0 1 0 1 2 2 1 0 0 0 0 0 0 1 1 0 0 0 0 0 2 1 2 0 1 2 2 0 1 0 0 1 0 1 1 0 1 2 1 1 2 2 1 1 0 0 2 0 0 0 0 0 1 1 0 2 0 0 1 0 1 1 0 2 1 1 0 0 1 1 1 0 0 1 1 1 1 1 2 0 0 0 2 2 0 0 1 0 0 1 0 2 0 1 1 1 0 2 1 2 2 0 0 2 0 2 0 0 0 2 0 2 0 0 0 0 1 0 0 1 0 0 0 0 1 1 0 1 1 1 0 0 1 0 2 0 2 1 0 0 0 0 1 2 0 2 2 1 1 0 1 1 0 0 0 0 0 0 0 2 0 0 0 0 1 0 0 0 0 0 0 0 0 0 0 0 0 0 0 0 0 2 0 1 2 2 0 0 1 2 1 0 1 1 1 1 1 0 0 0 0 0 0 0 0 1 2 1 0 0 1 0 0 0 1 1 2 0 2 0 1 1 1 1 2 0 1 1 0 1 2 1 0 1 1 1 0 1 1 0 0 0 2 0 1 2 0 0 1 1 1 1 1 0 0 1 1 0 0 0 1 0 0 0 2 2 2 0 0 2 2 0 0 0 0 0 0 2 0 1 0 1 0 0 2 0 2 1 0 1 1 0 0 1 0 1 0 0 0 0 0 2 0 1 1 2 1 0 0 1 0 1 1 1 0 1 1 0 0 1 0 1 0 0 0 0 0 0 2 1 1 2 0 0 0 1 0 1 2 1 1 0 2 2 1 0 2 2 2 2 1 0 1 0 0 0 1 1 0 2 1 0 1 0 0 1 0 1 1 1 0 1 2 2 1 1 1 0 1 1 1 0 0 0 1 0 1 0 0 1 0 0 0 1 0 2 1 0 1 1 1 1 2 2 0 0 0 2 0 0 0 2 1 0 0 2 0 0 1 1 1 1 0 0 0 0 0 0 0 0 1 1 0 0 1 0 1 0 0 0 1 0 0 0 0 0 1 1 1 1 0 0 2 0 2 2 0 0 1 0 0 0 1 0 1 1 0 1 1 1 0 1 1 0 2 0 2 0 1 0 0 1 1 0 2 1 0 0 0 1 0 0 1 1 2 0 0 0 1 1 0 0 2 1 0 0 1 1 0 0 1 1 0 2 0 0 0 2 2 0 0 0 2 1 1 0 0 0 0 0 1 1 2 0 0 0 0 2 0 2 0 1 1 0 1 1 1 0 1 1 0 0 0 0 0 0 2 2 2 0 0 0 0 2 0 1 1 0 1 0 0 0 0 0 1 1 0 0 0 1 0 0
199 0 0 0 0 0 1 1 1 0 2 1 1 1 0 0 0 1 1 1 1 1 0 2 2 0 0 0 1 2 2 1 2 2 0 0 2 1 0 0 0 2 1 1 1 1 0 0 1 0 0 0 0 1 0 2 0 1 1 0 2 2 0 2 0 1 1 0 1 0 0 1 1 0 1 1 1 2 2 0 2 2 0 1 1 0 0 0 1 1 0 0 1 0 1 1 0 0 0 0 1 1 2 0 0 0 2 2 2 0 0 2 0 2 2 2 0 0 1 0 1 0 2 2 0 0 0 0 1 0 0 0 0 0 0 0 1 0 0 1 1 0 0 0 0 1 1 1 1 1 0 0 1 1 0 0 0 1 0 0 1 1 1 2 1 2 2 0 1 1 1 0 0 2 0 1 0 1 0 1 1 0 0 2 0 0 2 2 2 2 0 2 0 0 1 0 2 0 0 0 0 0 0 1 2 0 1 1 1 0 1 2 1 0 2 0 0 1 2 0 2 1 2 2 0 0 1 0 0 1 0 0 0 0 1 0 0 2 2 0 0 1 1 1 0 1 0 0 0 0 0 0 1 0 0 1 1 1 0 2 1 1 0 0 1 0 1 0 1 1 0 1 1 1 0 1 0 0 1 0 1 2 0 2 2 0 2 2 0 2 0 0 1 1 1 1 1 1 1 0 0 0 2 0 0 1 0 1 0 0 0 0 0 0 1 0 2 1 0 0 2 1 1 2 1 0 0 1 1 1 1 1 0 2 0 0 0 1 1 0 0 0 2 1 1 1 0 0 1 0 0 0 1 1 0 1 1 1 1 1 1 1 1 1 1 2 0 2 1 1 1 1 2 2 0 0 0 0 1 0 0 2 0 1 1 0 1 0 0 0 0 0 1 1 2 0 2 2 0 0 0 1 0 1 0 1 1 2 0 0 0 1 1 1 1 1 0 0 0 0 2 1 0 0 0 0 2 0 1 0 1 0 0 0 0 1 1 0 0 0 1 2 0 2 0 2 1 0 0 0 0 0 2 2 2 2 2 1 0 1 1 0 0 0 0 2 0 1 0 1 1 1 1 1 2 0 0 1 2 1 1 2 0 1 2 1 0 0 1 1 0 1 0 1 1 1 1 1 2 0 0 0 1 1 0 0 1 0 0 0 0 2 1 0 0 2 0 2 1 1 1 1 0 2 2 0 0 0 0 2 0 1 0 0 0 0 1 0 0 1 0 1 0 0 1 1 2 1 1 1 1 0 0 0 1 1 0 0 0 0 0 0 0 1 0 0 0 1 1 1 1 1 1 0 1 0 1 2 0 2 2 0 1 1 0 0 1 0 0 0 0 0 0 0 0 1 1 0 0 0 0 2 0 1 2 2 1 0 0 1 0 0 0 1 0 0 1 0 0 0 1 1 0 0 0 0 1 2 0 0 1 0 0 0 2 1 2 1 2 0 2 2 0 0 1 0 2 0 0 1 0 2 0 1 2 0 0 0 2 1 1 0 2 0 0 2 0 0 1 0 1 1 1 0 0 0 1 1 1 1 2 0 1 0 2 2 1 2 0 0 0 0 0 1 0 0 0 2 0 0 0 1 0 1 0 0 1 2 0 1 0 0 0 2 0 0 0 2 1 1 0 0 0 0 0 0 2 0 0 0 0 0 0 0 0 0 0 0 1 1 0 1 1 0 0 0 0 0 1 0 0 0 0 0 0 0 1 0 2 0 0 0 1 1 0 1 1 1 2 1 0 1 0 0 0 1 0 1 1 1 0 1 1 1 1 1 1 1 1 2 1 1 2 0 0 0 0 1 0 1 0 2 0 0 1 1 0 1 0 1 0 0 2 0 2 2 0 2 1 1 1 1 0 2 0 0 0 1 0 1 0 1 0 0 0 1 0 1 1 0 1 1 0 0 0 0 0 1 1 0 2 2 0 0 2 0 0 0 0 0 0 0 0 0 0 1 0 0 1 1 0 0 1 1 2 2 0 2 1 1 2 1 2 0 0 0 1 2 2 1 0 0 1 0 2 1 1 0 0 0 0 1 0 1 2 1 0 1 0 0 0 0 1 1 2 0 0 0 2 2 0 0 1 1 0 1 1 1 0 0 0 2 0 1 0 0 0 0 1 0 0 0 1 0 0 0 0 0 1 0 1 0 1 1 1 0 1 1 0 1 1 0 0 0 0 1 0 0 1 1 0 1 0 0 0 2 0 0 1 0 0 0 0 2 0 2 2 0 2 0 0 0 0 1 1 0 1 0 0 0 1 1
[truncated: 1,606,808 more chars]
