# Supplementary material for: KNN-MDR: a learning approach for improving interactions mapping performances in genome wide association studies
Source: BMC Bioinformatics. 2017 Mar 21;18:184. doi: 10.1186/s12859-017-1599-7 (PMC5361736; doi:10.1186/s12859-017-1599-7)
Supplement: Supplementary file 3 — The data set(s) supporting the results of Table 2. (ZIP 28603 kb) [file 12859_2017_1599_MOESM3_ESM.zip › 3/SINAN/S47/mkallsimul.dat]

1 1 1 1 0 0 0 0 1 2 1 0 0 0 0 0 0 0 0 0 0 1 0 0 0 1 1 2 1 2 2 0 0 0 0 0 2 1 0 1 1 0 1 0 1 1 0 0 0 1 0 0 1 1 0 0 1 0 0 0 2 0 0 0 0 0 1 1 1 0 0 1 2 2 1 2 2 1 2 0 1 0 0 0 1 0 0 2 2 2 1 1 0 0 0 2 1 0 0 0 1 0 0 0 1 0 2 2 0 0 0 1 1 2 2 1 2 0 0 2 2 0 2 0 1 0 1 0 2 0 1 0 0 0 0 0 0 0 0 0 0 1 1 0 0 0 1 0 0 1 0 0 2 1 0 0 0 0 0 0 2 1 0 1 1 1 1 0 0 0 1 1 1 1 0 1 1 1 0 1 0 2 1 0 0 0 2 0 0 0 0 1 0 1 1 1 1 0 0 0 0 0 0 2 2 1 2 0 2 1 1 2 1 0 1 2 0 1 1 0 0 0 0 2 0 1 1 0 0 1 0 0 0 0 2 0 0 2 0 1 0 1 1 1 0 0 0 0 1 1 1 1 2 1 0 0 0 1 1 2 1 1 0 1 0 0 0 0 2 1 0 2 2 2 0 0 0 1 1 0 0 2 2 0 2 0 2 0 1 1 1 1 2 2 2 0 1 1 1 1 1 0 1 1 1 0 0 0 0 0 0 1 0 1 1 0 2 2 0 0 2 0 1 1 2 0 1 1 1 1 0 1 1 1 0 0 0 1 0 1 1 1 2 0 0 2 0 0 2 1 1 0 1 1 0 1 2 0 0 2 0 2 1 2 0 0 1 1 2 0 0 0 1 1 1 0 0 1 1 1 1 2 0 0 0 0 0 0 0 1 0 0 0 0 2 0 1 1 1 2 2 2 0 2 0 0 0 2 1 1 0 0 0 0 0 0 0 0 0 0 1 0 1 1 1 0 0 1 1 1 1 0 1 1 0 1 0 1 0 1 1 1 0 0 1 1 0 0 0 1 0 1 0 1 0 0 0 0 0 0 1 1 0 0 0 0 0 0 0 0 0 0 1 1 1 0 1 1 2 0 1 0 1 0 0 0 0 1 1 0 1 1 1 1 1 2 2 2 2 2 0 0 2 1 2 1 2 0 0 0 0 1 1 1 1 0 0 1 0 1 1 2 0 0 0 1 1 0 1 2 0 0 2 1 1 0 0 0 1 1 0 1 2 0 0 2 0 1 1 1 1 1 0 0 0 0 0 1 1 1 1 0 0 1 1 1 0 0 0 2 0 1 0 0 0 0 1 2 2 2 2 0 0 0 0 0 0 1 0 0 1 1 0 0 0 0 0 1 1 0 0 1 0 2 2 0 2 1 1 1 0 0 0 2 0 1 0 0 0 0 0 1 1 0 0 1 1 0 0 0 0 0 2 0 2 1 1 2 2 0 1 1 0 2 2 1 1 0 2 0 0 2 0 0 2 2 0 0 0 0 0 0 1 1 1 2 0 1 0 0 1 0 0 0 1 0 0 0 2 0 1 0 0 1 0 2 0 0 0 1 1 1 0 2 0 0 2 0 2 2 1 1 0 1 0 2 2 2 0 0 0 0 0 1 1 0 0 1 1 1 0 0 1 2 0 1 0 0 0 0 0 1 1 1 0 1 2 0 0 0 0 0 0 0 1 1 1 0 0 0 0 0 0 1 0 2 1 0 0 0 0 1 1 0 0 0 1 2 0 1 0 1 2 0 0 0 0 0 0 0 1 1 0 0 1 1 1 2 0 2 1 2 2 1 0 0 0 0 0 1 0 2 0 0 1 1 1 0 0 2 0 0 0 2 2 0 0 1 2 2 1 1 2 1 0 1 1 1 1 2 0 2 1 1 0 1 0 1 1 0 1 0 1 1 2 1 2 0 0 1 1 0 0 1 1 0 1 2 0 0 0 1 0 0 0 1 0 0 2 0 0 0 0 1 2 1 0 1 1 1 2 2 1 0 0 1 1 0 1 1 2 2 0 0 2 1 1 0 0 0 0 2 0 2 1 1 1 0 0 1 1 1 0 0 0 1 0 0 0 0 0 0 2 2 2 2 1 2 0 1 1 0 2 2 2 0 1 0 1 0 0 0 2 0 0 0 1 2 1 0 2 0 1 0 2 0 1 2 2 2 2 0 0 2 0 0 0 0 0 0 0 1 1 0 0 1 0 0 1 0 0 0 0 2 0 1 2 0 0 0 0 0 0 1 1 1 0 0 2 0 1 1
2 0 1 1 1 0 0 2 2 0 0 1 0 0 0 0 0 0 0 0 0 2 0 0 0 0 0 2 1 2 2 0 0 1 0 2 1 0 1 0 0 0 1 1 2 1 1 0 0 2 1 0 0 0 1 1 0 0 0 2 0 0 0 1 2 0 0 1 0 0 0 1 1 1 0 1 1 0 1 0 0 0 0 0 1 0 0 2 2 2 2 1 1 0 0 2 0 0 1 0 2 0 0 0 1 0 2 1 1 1 0 2 1 2 2 1 2 0 1 1 1 1 2 0 0 1 1 0 1 1 0 0 0 0 0 0 0 0 0 0 1 1 1 0 0 2 1 1 0 1 1 0 1 0 0 0 0 0 2 1 1 0 1 0 1 1 0 1 0 1 0 0 0 2 0 0 1 1 0 0 0 1 0 1 0 0 2 1 0 0 0 0 1 0 1 2 1 2 0 1 0 1 0 1 2 0 1 1 1 0 0 2 1 0 1 2 1 0 1 2 0 0 0 0 2 1 1 0 0 0 0 0 1 1 2 1 1 2 1 0 0 1 2 2 0 0 0 0 1 1 1 1 1 1 0 1 0 0 0 0 0 0 0 0 0 0 0 0 1 1 1 1 2 2 0 0 1 2 2 1 1 1 2 2 0 2 2 1 0 1 0 0 1 2 2 0 0 1 1 2 0 0 1 1 1 1 1 0 1 1 1 2 1 1 2 0 1 1 0 0 2 2 0 0 0 0 1 1 0 0 0 1 1 1 0 0 0 1 1 1 1 1 2 0 1 0 2 0 0 0 0 2 2 1 0 1 2 0 0 2 0 2 0 0 0 1 0 1 1 0 0 0 0 0 1 0 0 1 1 0 1 1 1 1 0 1 0 0 0 0 0 0 1 0 2 0 1 1 1 1 1 1 0 2 0 1 0 0 1 0 0 0 0 0 2 0 0 0 0 0 0 0 1 1 1 1 0 0 1 1 2 1 0 0 0 0 0 0 0 0 1 1 0 1 1 2 0 0 0 1 0 2 0 0 0 0 0 1 0 2 2 2 0 0 1 1 1 2 0 2 2 2 1 1 0 1 0 1 0 0 0 0 0 0 0 0 0 1 0 2 1 0 0 1 0 0 0 1 1 2 0 1 2 2 2 0 2 2 0 0 0 2 0 0 0 2 1 0 0 0 0 2 0 0 1 2 0 1 0 2 0 2 2 1 2 1 1 0 0 1 1 1 1 1 0 2 0 1 2 2 0 0 0 0 1 2 0 0 2 0 1 0 1 0 0 0 0 0 0 0 0 0 2 0 1 1 1 2 2 2 2 1 1 0 0 1 0 2 1 1 0 0 1 1 1 0 2 0 0 0 0 1 0 2 2 0 1 1 1 0 1 0 0 0 0 0 0 0 0 1 1 2 1 1 0 0 1 1 0 0 0 1 0 0 2 0 0 0 2 0 0 0 0 0 1 1 1 0 2 0 0 1 0 0 2 2 0 2 2 0 0 0 0 1 0 1 1 0 0 0 1 0 0 0 0 0 0 1 0 1 1 1 0 1 0 2 2 2 0 0 1 0 0 2 2 0 2 1 1 1 0 1 0 1 1 1 1 1 0 0 0 0 1 0 0 1 0 2 1 1 0 0 0 2 0 2 0 0 1 0 0 0 0 0 0 0 1 0 1 2 0 2 0 0 0 0 0 0 0 0 0 0 0 0 0 0 2 0 0 0 0 0 2 0 1 0 1 1 0 2 0 0 2 0 1 1 0 0 2 2 0 2 1 1 2 2 0 1 1 2 0 1 2 1 1 1 0 1 0 1 0 1 0 0 1 0 2 1 0 1 0 0 1 1 1 0 0 0 1 1 0 1 0 0 0 1 1 1 0 1 0 1 2 0 0 0 0 0 1 0 0 0 1 0 1 1 1 1 1 0 0 1 0 0 1 0 2 0 0 0 0 1 0 0 0 0 2 0 1 0 0 0 1 1 1 0 0 2 2 2 2 2 2 0 0 0 0 2 0 0 1 1 1 0 2 0 2 0 0 1 0 1 0 1 1 1 1 0 0 2 0 1 0 0 2 1 0 1 1 0 0 1 0 0 0 1 2 1 0 0 2 1 0 1 0 0 0 0 1 0 0 1 2 0 1 0 1 2 0 0 2 0 1 0 1 0 1 1 1 1 0 2 0 0 0 0 0 1 2 1 1 0 0 0 1 0 1 1 2 0 0 0 0 1 0 0 0 1 0 1 1 0 0 2 0 0 0 0 0 0 2 1
3 1 1 2 0 0 0 1 2 2 1 0 1 1 0 0 0 0 0 0 0 1 0 0 0 1 1 0 0 1 1 0 0 1 0 0 2 2 0 1 1 0 0 0 1 0 0 1 0 1 0 0 0 1 1 0 0 0 0 1 1 0 0 1 0 1 1 1 1 0 0 1 2 2 1 2 2 2 2 0 0 0 0 0 1 0 0 1 2 2 0 1 1 1 1 2 1 2 0 2 0 0 1 0 1 1 1 2 0 0 0 1 0 1 1 1 1 1 1 0 1 0 1 1 0 1 1 1 2 1 1 1 0 0 0 0 1 0 1 0 1 0 1 0 0 1 0 0 0 1 0 0 0 0 0 1 0 1 1 0 0 1 0 0 0 2 0 2 1 1 0 0 1 1 1 1 2 1 1 0 0 1 0 1 0 0 1 2 1 1 1 2 0 1 1 1 0 2 1 0 0 0 0 1 2 0 0 2 0 0 1 1 1 0 2 1 0 0 1 2 0 0 0 1 1 1 2 0 0 0 1 0 0 2 1 2 0 2 0 2 0 0 2 2 0 0 0 0 2 0 0 0 2 0 0 1 0 1 1 1 1 1 0 2 0 0 0 0 1 0 2 1 0 0 0 0 1 1 1 0 0 1 2 2 0 2 2 1 0 1 0 0 2 2 2 0 1 2 0 2 0 0 0 0 0 0 0 0 1 1 1 1 2 1 1 0 1 0 0 0 1 1 1 0 1 0 1 1 0 0 0 1 0 0 0 0 0 0 0 0 0 0 1 0 0 0 2 0 0 1 0 1 1 0 1 0 1 0 1 0 1 1 2 0 2 0 0 1 1 0 1 1 0 0 1 1 1 1 1 0 1 0 1 0 0 1 0 0 0 0 0 0 2 0 2 0 1 0 1 1 1 1 0 2 0 0 1 0 0 1 1 1 0 0 2 0 0 1 0 0 0 0 0 1 0 0 0 1 0 1 1 1 0 1 2 1 0 0 0 1 1 1 0 1 1 1 0 0 0 1 0 0 0 2 0 0 0 1 1 1 1 1 1 0 0 0 0 1 0 0 0 0 2 2 2 0 0 1 2 0 1 0 1 0 1 0 0 1 0 2 1 0 0 1 0 0 0 1 1 2 0 1 2 2 2 1 1 0 0 0 0 1 0 1 1 1 1 0 0 2 0 2 1 1 0 2 0 2 0 2 0 2 2 0 2 0 0 0 2 0 2 2 0 0 0 2 0 2 2 2 2 2 0 0 1 1 0 0 0 1 0 0 1 2 0 0 2 1 1 1 1 1 1 0 1 1 1 1 1 2 1 0 1 0 1 1 0 0 0 0 0 0 0 0 2 0 2 2 0 0 0 2 1 1 1 1 1 1 1 0 2 0 0 1 0 0 0 0 0 0 1 1 1 1 0 0 0 1 0 0 2 2 0 0 2 0 0 1 2 0 0 2 0 1 1 1 1 1 2 0 1 1 0 1 1 1 0 0 0 0 0 0 0 0 1 1 0 0 0 1 1 1 0 0 0 0 1 0 2 0 0 0 1 2 0 2 2 1 0 0 1 0 2 2 0 0 2 1 0 2 1 1 0 1 1 1 2 2 0 0 0 0 0 1 0 1 0 1 1 1 1 0 0 2 1 2 0 0 0 0 0 1 0 0 0 1 0 0 1 1 1 1 0 0 0 1 1 0 0 1 1 1 1 0 0 0 0 1 0 1 1 0 2 0 0 2 1 1 0 2 0 0 0 1 0 1 0 1 0 1 1 1 0 0 0 1 1 2 1 2 0 1 2 2 1 0 1 2 0 2 0 2 0 0 2 0 1 1 0 0 1 1 0 1 2 1 1 1 0 0 0 0 0 0 0 1 0 2 0 2 0 2 2 0 0 0 1 0 1 0 1 1 1 0 1 0 1 0 0 0 0 0 0 2 0 0 0 0 0 0 0 1 0 0 0 1 2 0 1 0 1 0 0 1 2 1 0 0 2 0 1 1 2 0 0 0 0 2 0 0 0 2 1 1 2 1 2 0 0 1 0 0 0 0 2 2 0 1 0 2 0 0 0 0 1 1 0 1 1 0 1 0 2 1 0 0 1 0 1 1 1 1 0 2 0 0 0 2 2 0 0 2 1 1 1 1 1 1 0 1 1 0 1 0 1 0 1 1 1 1 2 0 0 1 1 1 1 0 0 0 0 0 0 0 1 0 1 0 2 0 0 0 0 0 0 0 0 0 0 0 0 1 0 2 1 0 0 2 1 0 2 0
4 0 1 2 1 0 0 1 2 2 1 0 0 0 0 0 0 0 0 1 0 2 0 0 0 1 1 1 0 2 2 1 1 1 0 1 1 2 0 2 2 1 0 0 1 0 0 1 0 1 1 2 1 1 1 2 0 0 0 2 0 0 0 1 0 1 1 1 2 0 0 1 2 2 1 2 1 1 2 0 0 0 1 1 1 0 0 0 2 2 0 1 1 0 0 2 1 1 1 0 2 0 2 0 0 0 2 0 1 0 0 1 0 1 1 0 1 0 1 1 1 0 2 0 0 0 1 0 1 1 0 0 0 1 1 1 0 0 0 0 2 1 0 0 0 1 0 0 0 1 0 1 0 0 0 0 1 2 0 1 1 0 0 0 1 2 1 1 0 1 0 0 1 1 0 0 2 1 0 0 0 0 0 0 0 0 1 1 1 1 1 1 0 1 2 1 0 2 0 0 0 0 0 1 2 1 1 1 0 0 1 2 0 0 2 2 0 0 2 0 0 0 1 1 1 1 1 0 0 0 0 1 0 1 2 1 1 2 0 1 0 0 1 1 0 0 0 1 1 1 1 1 1 0 0 0 0 0 1 1 1 1 0 2 1 0 0 0 2 1 0 1 0 0 1 1 0 2 2 0 0 1 1 1 0 0 1 1 0 2 1 0 1 2 2 0 1 1 1 0 0 1 1 1 0 0 0 0 2 2 2 2 1 1 1 0 1 1 0 1 0 0 1 0 0 0 0 1 0 0 0 2 1 0 0 0 0 1 0 0 1 1 1 0 0 1 1 0 1 0 1 1 1 2 0 2 2 0 0 1 0 1 1 1 0 0 1 2 2 1 0 0 0 0 0 0 2 0 0 0 0 0 0 0 1 0 0 0 0 0 0 0 0 0 1 1 1 0 0 0 0 0 0 1 0 0 0 0 0 2 0 0 0 0 1 1 0 0 0 0 0 1 2 0 0 0 0 0 0 0 0 0 0 0 1 1 1 0 0 0 2 0 0 0 2 2 2 0 0 2 0 0 0 1 1 1 0 2 1 1 1 1 1 1 0 1 1 1 0 1 1 1 0 0 1 1 0 0 2 0 1 1 1 0 1 1 0 0 0 1 0 1 0 1 1 2 2 1 1 2 0 0 1 1 2 0 2 0 0 0 0 1 0 2 2 0 0 0 0 0 0 2 1 0 0 1 1 0 1 2 0 0 0 0 0 0 1 0 1 0 0 2 1 0 0 2 0 0 0 0 0 0 1 0 2 2 0 1 2 0 0 0 0 1 1 1 0 1 1 0 1 1 1 0 0 1 2 2 2 2 2 0 0 0 1 0 1 1 0 0 0 0 0 0 0 0 0 1 0 1 1 2 1 1 1 1 1 0 1 1 0 0 0 1 1 0 0 0 2 0 0 2 0 0 0 1 1 1 0 0 0 0 0 0 1 0 0 0 2 0 0 1 0 0 2 2 2 0 0 0 0 1 0 2 1 2 0 1 1 0 0 0 1 2 0 2 1 1 1 1 0 1 1 0 0 1 2 1 1 1 1 0 0 2 0 2 2 0 0 0 1 0 0 1 1 0 1 0 2 2 1 1 0 1 1 1 2 1 0 0 0 0 0 0 1 0 0 1 0 0 0 0 0 2 0 2 0 0 1 0 1 1 0 1 0 1 1 0 0 1 0 0 1 1 0 0 1 0 0 0 0 0 1 0 0 0 0 0 0 0 0 0 2 0 1 0 1 1 0 1 1 0 2 1 0 0 0 0 1 1 0 1 0 1 0 1 1 2 1 2 0 1 2 1 1 1 0 0 0 1 0 1 0 0 1 0 1 2 0 0 0 0 1 1 1 0 0 2 1 1 1 0 0 0 0 1 1 0 0 1 0 0 1 1 0 1 0 0 1 0 1 1 0 0 0 0 0 0 0 0 0 0 0 1 1 0 1 0 0 0 0 0 0 0 0 1 1 1 1 0 1 1 0 0 1 0 1 2 1 2 2 2 2 0 0 0 0 2 1 0 1 1 0 0 2 1 1 0 0 0 0 2 0 0 1 1 1 1 1 1 1 1 0 0 1 1 0 0 0 0 0 0 2 2 1 2 1 1 0 0 2 0 0 1 1 0 1 1 1 0 0 1 2 2 2 1 1 1 0 0 2 1 2 0 0 0 0 1 2 1 1 1 1 0 0 0 1 0 0 0 0 0 0 0 0 2 0 1 2 2 2 2 0 1 0 1 1 0 0 0 0 0 1 2 1 1 0 0 2 0 1 0
5 1 2 1 0 0 0 2 2 1 1 0 1 2 0 0 0 0 0 0 0 2 1 0 0 1 1 0 1 2 2 1 0 0 0 0 2 0 1 0 0 0 1 1 2 1 1 0 0 1 1 0 0 0 2 1 0 0 0 1 0 1 0 1 0 2 0 1 1 0 0 0 2 2 2 2 2 1 2 1 1 0 1 1 2 0 0 0 2 2 0 0 0 0 1 1 0 1 0 1 1 0 2 0 0 0 2 2 1 0 0 1 0 1 2 1 1 1 0 0 1 2 2 0 2 0 0 1 2 2 1 1 0 1 1 1 0 0 0 0 0 2 1 0 0 1 1 0 0 0 0 0 0 0 0 0 1 1 0 0 1 1 0 0 1 0 0 1 0 1 1 0 0 2 1 2 2 0 0 0 0 0 0 1 0 0 2 2 1 1 1 2 0 1 2 1 0 1 0 1 0 0 0 1 2 0 1 0 1 1 1 1 2 0 1 2 1 1 0 0 1 1 1 2 0 1 1 0 0 0 1 0 0 0 1 0 0 2 1 1 0 0 1 1 0 0 0 0 2 0 0 0 2 1 0 2 0 0 0 0 0 0 0 1 1 0 1 0 1 1 0 1 1 1 1 2 0 2 2 1 1 1 1 1 0 1 1 2 2 2 2 1 2 2 2 0 1 0 1 2 1 1 1 1 0 0 2 0 0 1 0 2 1 2 2 0 1 1 0 0 1 1 2 0 0 0 1 1 0 0 0 0 0 0 0 0 0 2 0 0 0 0 1 0 0 1 1 0 1 2 0 0 0 0 0 0 0 0 1 1 1 2 2 2 0 0 0 1 2 0 1 1 0 0 0 0 0 1 1 0 0 1 1 2 1 1 0 0 0 1 0 0 0 0 2 0 1 0 1 1 0 1 0 2 0 0 0 2 1 1 0 0 0 0 2 0 0 0 0 0 1 0 1 1 0 1 2 0 1 0 1 0 1 1 0 1 0 0 1 1 1 0 0 1 1 2 0 0 0 0 2 1 0 0 0 0 0 2 1 1 2 2 0 0 0 1 0 0 0 0 0 0 1 1 1 0 0 2 1 1 0 0 1 1 0 1 0 1 1 0 1 0 0 2 0 0 0 2 2 2 0 1 1 1 1 1 1 0 0 0 0 2 0 1 1 1 0 0 0 1 1 2 0 0 0 1 1 0 1 2 0 0 1 0 1 0 1 0 0 1 1 1 1 0 0 0 1 0 0 0 0 0 0 0 1 1 0 0 1 0 0 0 0 1 0 0 1 0 0 1 0 1 0 0 0 0 1 2 2 1 2 0 1 0 1 1 0 2 1 1 0 0 0 0 0 0 0 0 0 0 0 1 1 1 0 0 1 0 1 1 1 0 0 0 0 0 0 0 0 0 2 2 1 0 0 2 2 1 0 0 1 1 0 0 1 1 0 1 2 0 1 0 0 1 1 1 1 0 0 0 0 2 0 2 1 2 1 2 1 1 1 0 1 1 1 2 0 1 1 0 0 0 0 0 0 1 1 0 2 0 0 1 0 2 0 2 2 1 0 0 0 0 1 2 0 1 1 1 0 1 0 1 0 0 0 2 2 2 0 0 0 0 0 0 0 0 0 1 1 1 0 0 1 2 0 0 0 1 0 0 0 2 0 1 0 0 2 0 0 1 1 1 0 0 0 0 1 0 0 0 0 0 0 0 0 0 0 0 1 0 0 0 2 0 0 0 1 2 0 1 0 0 2 0 0 1 0 0 0 0 1 2 1 1 1 2 0 2 0 2 0 2 2 2 2 2 0 1 0 1 0 1 0 0 2 0 0 1 0 1 0 0 0 2 2 0 0 0 2 2 2 2 0 1 0 1 0 2 0 2 0 2 2 1 0 1 1 0 0 0 0 0 0 0 0 0 0 0 0 1 1 0 0 1 1 0 1 1 0 0 0 2 0 0 0 0 2 0 1 0 1 0 0 0 2 0 0 1 1 1 2 2 2 0 0 0 0 1 0 0 0 1 0 0 1 0 1 0 0 0 1 1 0 2 1 1 0 0 2 0 2 1 0 0 1 1 0 0 2 2 0 0 2 1 2 2 1 1 0 0 2 0 0 2 0 0 1 1 1 1 0 1 2 1 1 1 1 0 0 0 2 1 2 0 0 1 1 1 1 1 2 0 0 0 1 0 2 1 0 0 0 0 0 0 0 0 0 0 2 1 1 0 0 1 0 0 0 0 1 1 0 0 0 1 0 0 0 0 0 0 2 0
6 1 0 2 0 0 0 1 1 1 1 0 1 0 0 0 0 0 1 2 1 2 0 0 0 0 0 2 2 2 2 1 0 2 2 0 2 2 0 0 0 0 0 0 0 0 0 0 0 0 0 0 1 1 1 2 0 0 0 2 0 0 0 1 1 0 2 0 2 1 1 1 2 2 1 2 2 1 2 1 1 0 1 1 2 0 0 0 2 2 0 2 1 1 1 2 1 1 0 1 0 1 0 0 2 1 2 2 0 0 0 2 0 0 1 1 0 0 1 1 1 1 0 2 0 2 0 0 2 2 0 0 0 0 0 0 0 0 0 0 0 2 1 0 0 1 0 0 0 1 0 0 0 0 0 0 0 0 1 0 0 0 1 0 1 1 0 1 1 1 0 0 0 2 0 1 0 0 0 0 0 0 0 0 2 2 0 1 1 1 1 1 0 2 2 2 0 2 0 0 0 0 1 1 2 0 1 2 0 0 0 2 2 0 0 2 0 0 2 0 0 0 0 1 1 1 2 0 0 1 0 0 0 0 1 0 0 2 0 1 0 0 2 2 0 0 0 0 2 0 0 0 2 0 1 2 1 0 0 0 0 0 0 0 1 1 0 1 2 2 1 0 1 1 2 2 0 2 1 0 0 0 2 2 0 2 2 2 0 2 1 0 2 2 2 0 0 2 0 1 0 0 1 1 0 0 1 0 1 2 0 2 2 2 2 0 2 0 1 0 0 0 0 0 1 0 1 1 1 1 0 1 0 0 0 0 0 1 0 0 1 1 1 1 0 0 2 0 0 0 0 1 2 0 0 0 0 0 1 1 1 2 0 0 0 0 0 0 2 0 2 2 1 1 0 1 2 0 0 0 0 0 0 0 1 1 0 0 0 1 0 0 0 0 2 0 0 1 1 1 1 1 0 2 1 0 1 1 0 2 0 0 0 0 2 0 0 1 0 1 1 2 0 0 1 2 2 1 1 0 1 0 0 0 0 0 0 0 1 2 1 1 0 0 1 1 0 0 0 1 0 1 1 2 1 1 0 1 1 1 1 1 0 1 1 1 1 1 0 0 0 0 0 0 1 1 1 2 2 1 1 0 0 0 0 0 0 1 0 2 1 0 0 1 1 1 1 2 2 1 1 0 1 1 1 1 1 0 0 0 0 1 0 1 1 1 0 0 0 0 0 2 0 0 0 0 2 0 0 2 0 0 0 0 0 0 1 0 2 1 0 1 1 0 1 1 0 0 0 0 0 0 0 0 0 0 0 0 2 0 1 0 0 2 0 0 2 0 0 2 0 0 1 0 1 1 1 2 2 1 2 1 0 1 1 1 0 1 0 0 0 0 0 0 0 0 2 1 0 1 1 1 0 1 1 0 0 1 1 0 0 0 0 1 1 1 1 0 0 1 0 1 0 0 0 0 0 2 0 0 1 1 2 0 2 0 2 1 2 0 0 0 0 2 2 0 0 1 1 0 1 1 0 0 2 2 0 1 1 0 0 0 0 1 0 1 0 2 0 0 1 0 0 0 0 0 0 1 0 1 1 0 0 0 1 2 0 0 1 0 2 0 1 2 0 0 1 0 0 1 1 0 0 0 0 2 2 2 0 0 0 0 1 0 0 0 1 2 1 2 0 1 0 2 0 2 0 0 0 0 0 0 1 0 0 1 1 0 1 2 0 1 1 1 0 0 2 0 1 1 0 1 2 1 1 1 0 0 0 0 0 1 2 0 1 0 1 2 0 2 0 1 2 1 1 1 0 0 0 0 1 2 1 1 0 2 0 0 0 2 0 2 2 2 2 1 0 2 0 2 0 2 0 0 1 0 1 0 0 1 1 0 2 0 0 0 0 1 2 2 1 2 1 0 0 1 0 1 0 2 1 2 2 1 0 1 1 0 1 0 0 0 1 0 1 1 1 0 2 0 0 1 0 1 0 0 1 0 1 1 0 1 1 0 1 2 0 1 1 0 0 0 0 0 2 0 0 1 2 1 2 2 2 0 0 0 0 0 0 0 0 1 0 0 2 0 2 0 0 0 0 1 0 1 0 0 2 0 0 0 1 2 0 0 0 1 0 0 1 1 0 0 1 1 2 1 1 1 1 0 1 0 0 1 0 0 0 1 1 0 0 0 2 2 2 1 1 1 0 1 2 1 1 0 1 0 1 0 1 0 1 1 0 0 1 1 2 1 1 0 0 0 0 0 0 0 0 0 1 0 0 0 0 0 0 1 1 0 0 0 0 1 0 1 0 0 0 1 2 0 0 0
7 0 1 1 0 1 1 1 1 1 0 1 0 1 0 0 0 1 2 1 1 1 1 0 0 0 0 0 1 2 2 1 0 1 1 0 2 1 1 0 0 0 0 0 2 1 0 0 0 1 0 1 0 0 0 2 0 0 0 0 1 0 0 2 1 0 2 1 1 0 0 0 2 2 1 2 2 2 2 0 2 0 0 0 2 0 0 0 0 1 0 0 1 0 0 1 1 1 1 1 1 0 2 0 0 0 2 0 2 0 0 2 0 0 0 0 0 1 0 1 2 0 1 1 0 0 1 0 2 1 0 1 1 1 0 0 1 0 0 0 0 2 0 0 0 0 0 0 0 2 0 0 1 0 0 0 1 0 1 0 1 1 2 0 0 2 0 0 0 1 1 1 0 2 1 2 1 0 0 1 0 0 1 0 1 1 1 2 1 1 1 1 0 0 0 1 1 2 1 1 0 1 1 2 2 0 0 0 2 1 2 0 1 0 1 2 1 1 0 1 1 1 0 1 1 0 1 0 0 0 1 0 0 0 2 0 0 2 0 1 0 0 2 1 0 0 0 0 1 1 1 1 1 0 0 0 0 1 1 1 1 1 2 2 1 0 0 1 1 0 1 1 1 2 0 1 0 2 1 0 0 1 1 1 1 0 1 2 0 2 0 0 1 1 1 0 1 0 0 2 0 0 0 0 0 0 0 0 1 1 0 1 1 2 2 0 1 1 1 0 1 1 0 0 1 0 2 1 0 1 0 1 0 0 0 0 0 2 0 0 0 0 2 0 1 0 2 0 2 1 1 0 1 1 0 1 1 0 0 2 0 2 1 0 1 0 1 2 2 0 0 0 1 1 1 0 2 1 1 0 0 1 0 0 0 0 0 0 0 0 0 0 0 0 2 1 1 2 0 0 0 0 0 2 0 1 0 1 0 2 0 0 0 0 1 0 0 0 0 0 0 1 1 1 1 1 0 1 1 1 1 0 0 0 0 0 0 2 2 0 2 0 1 2 1 2 1 0 0 1 0 1 0 1 1 0 1 1 2 1 1 2 1 0 0 2 2 2 0 1 1 2 0 0 1 1 1 2 2 0 1 0 1 0 1 1 0 1 1 0 2 0 0 2 1 2 2 0 0 2 0 1 1 1 1 1 2 0 0 0 1 0 0 0 0 1 0 0 0 0 0 2 0 1 1 2 0 0 0 1 1 0 1 1 1 0 1 0 1 0 0 1 0 0 0 0 0 2 2 2 1 1 0 0 0 1 0 2 1 0 1 0 1 2 1 1 1 1 1 1 0 1 0 0 0 0 1 1 1 2 1 0 0 0 2 0 0 1 1 1 0 0 1 0 0 0 1 1 1 0 0 1 1 0 1 1 2 0 0 0 1 0 0 1 1 1 1 0 1 0 0 1 0 0 0 1 1 0 0 0 1 1 0 0 2 0 1 1 2 0 0 1 0 2 2 2 2 0 2 0 0 2 0 1 2 2 1 2 2 0 0 0 0 2 0 2 1 1 0 0 1 0 0 0 0 2 2 0 1 0 1 0 1 1 1 2 1 2 0 0 2 1 0 2 0 0 1 0 2 2 1 1 0 1 1 1 1 2 0 0 1 0 0 0 0 1 1 1 0 0 0 0 1 2 0 2 0 0 1 0 1 1 0 0 0 0 1 0 1 2 1 2 0 0 0 1 1 0 0 0 0 0 1 0 0 0 0 1 0 1 1 1 1 0 0 0 0 1 0 2 0 0 2 1 1 2 0 0 0 0 0 0 0 0 0 1 1 2 1 2 1 1 2 2 2 1 1 1 0 2 0 2 1 0 0 0 2 0 0 2 0 0 1 1 1 0 0 0 2 1 1 2 1 1 1 2 1 1 0 2 0 1 2 0 0 1 0 0 1 0 0 0 1 0 1 0 1 0 2 0 0 1 0 2 0 0 0 1 0 0 0 1 0 0 1 0 2 0 1 0 0 0 1 0 2 0 0 0 1 1 2 2 2 0 2 1 0 1 0 0 0 1 1 0 1 0 2 0 0 0 1 0 0 1 2 2 0 0 0 1 0 1 0 0 0 1 0 0 0 0 0 0 2 2 0 1 2 1 0 0 2 1 0 1 0 0 1 0 1 0 0 0 2 1 0 1 2 0 0 0 1 0 1 0 1 0 1 0 0 1 1 0 0 0 0 1 0 1 0 0 0 0 0 0 0 0 1 0 1 0 0 0 0 1 0 0 1 0 0 1 0 0 0 0 0 0 0 0 0 0 2 1
8 1 0 2 0 1 1 2 2 2 2 0 1 1 0 0 1 0 1 1 0 1 0 0 0 0 0 1 1 1 2 1 1 2 1 0 2 1 0 0 0 0 0 0 2 0 0 0 0 2 2 2 0 0 1 2 0 0 0 1 1 1 0 1 1 1 1 1 2 0 0 1 2 2 2 2 2 0 1 1 0 0 0 1 1 0 0 0 1 2 0 0 1 0 0 2 0 1 1 0 2 1 1 0 0 0 2 1 1 0 0 2 1 1 1 1 1 0 1 1 1 0 1 1 0 1 0 1 1 1 0 0 0 0 0 0 0 0 0 0 1 1 0 0 0 2 0 0 0 0 0 0 0 0 0 0 0 2 0 0 2 2 0 1 1 1 0 1 0 0 1 0 0 2 1 1 2 0 0 1 0 0 1 1 0 0 2 1 0 0 0 0 0 2 2 2 1 2 0 0 0 1 1 0 1 0 1 1 0 1 1 2 1 0 1 2 0 0 1 0 1 1 1 2 0 1 1 0 0 0 0 0 0 0 1 0 0 2 0 1 0 1 2 1 1 0 0 0 1 1 0 0 0 0 0 1 0 0 0 0 0 0 0 1 1 0 0 0 0 0 1 2 0 0 0 1 0 2 2 0 0 1 1 1 0 0 1 2 1 2 1 1 0 1 0 0 0 1 1 2 0 0 2 2 0 0 0 0 1 1 1 1 1 1 1 0 1 1 1 0 1 1 1 1 0 0 0 1 0 1 0 2 0 0 0 0 0 0 0 1 1 1 2 0 0 1 1 0 1 1 1 0 1 0 1 0 0 0 0 1 0 1 0 0 0 0 1 1 2 1 1 1 1 1 1 1 2 1 1 1 1 0 1 1 0 1 0 0 0 0 0 1 1 1 2 0 1 1 0 0 0 0 0 1 0 0 1 0 0 1 0 0 0 0 0 0 1 0 1 0 1 0 1 0 1 1 1 0 1 2 2 0 1 2 2 0 1 1 1 1 0 1 0 0 1 1 0 1 1 2 0 0 0 2 2 1 1 1 1 1 1 1 0 0 0 0 0 2 0 1 2 2 1 1 1 1 1 1 2 0 2 1 0 0 0 0 0 0 0 0 1 0 0 2 0 0 0 2 2 1 1 0 2 1 2 1 2 1 0 0 0 2 0 0 0 2 0 1 0 1 1 2 0 0 1 2 0 0 1 1 1 0 2 1 1 0 0 0 1 1 0 1 2 1 1 1 0 1 1 2 0 1 0 0 1 0 0 0 0 1 0 0 0 2 1 1 1 1 1 0 1 1 0 0 0 0 1 0 0 2 1 0 0 0 2 0 1 1 1 1 0 0 1 0 0 0 1 0 0 0 0 2 0 1 1 0 0 0 1 1 2 0 0 1 1 1 2 0 0 0 0 0 1 0 0 2 2 1 0 0 0 0 1 0 2 0 0 1 1 1 1 0 0 2 2 1 2 0 1 0 1 1 0 0 0 1 0 2 1 0 0 0 2 1 1 2 1 0 1 1 0 1 1 0 1 0 0 0 2 0 2 0 0 1 0 2 2 1 0 0 1 1 0 2 2 0 2 1 1 2 2 0 0 1 1 2 1 0 0 0 0 0 0 1 0 1 0 1 1 1 0 0 1 2 0 1 0 0 1 0 1 1 0 1 0 0 0 0 0 1 0 1 1 1 0 0 1 0 1 1 1 1 0 0 0 1 2 1 0 1 1 0 2 0 0 1 1 1 0 1 1 1 2 0 1 1 1 0 2 2 1 2 1 1 1 2 0 1 1 2 0 1 2 2 2 1 1 2 0 1 0 1 1 0 0 0 2 0 1 1 0 0 0 0 0 0 2 0 1 1 1 1 1 0 0 0 0 2 0 2 0 2 2 2 0 2 0 0 1 0 0 0 0 1 1 0 1 0 0 1 1 0 0 2 0 1 1 2 0 0 0 1 0 0 0 0 0 0 2 0 0 0 0 0 0 0 0 0 1 0 1 1 2 0 0 0 0 2 0 1 0 2 0 0 2 0 2 0 0 1 0 1 0 0 1 2 0 1 1 1 1 0 0 0 1 1 0 0 1 0 0 1 2 1 2 1 0 2 1 1 2 0 0 0 0 0 0 2 2 0 0 0 1 1 1 0 1 0 0 0 2 0 2 0 1 1 2 0 0 1 1 0 0 0 0 0 0 0 0 0 0 0 0 0 0 0 0 0 1 1 1 1 0 1 0 0 1 0 0 0 0 0 1 1 2 0 1 0 0 0 1 1
9 0 1 2 0 0 0 2 2 0 0 0 0 0 0 0 0 0 2 2 1 1 0 0 0 0 0 1 0 2 2 0 2 2 0 1 1 1 1 0 0 0 0 0 1 0 1 0 0 1 1 2 1 1 1 1 0 0 0 0 1 0 0 1 0 1 1 1 2 1 1 2 2 2 2 2 2 0 2 1 0 0 1 1 1 1 1 1 2 2 0 2 1 1 0 2 1 0 0 0 1 0 2 0 0 0 2 2 0 0 0 1 1 1 1 1 1 0 2 0 0 0 2 1 0 2 0 0 2 1 1 1 1 1 0 0 1 0 0 0 1 1 0 0 0 2 1 0 0 1 0 1 1 0 1 0 1 0 1 0 0 0 0 1 0 1 0 1 0 1 1 2 1 1 1 0 2 1 0 0 0 0 1 1 0 0 2 2 1 0 0 1 0 1 2 1 0 2 0 1 0 0 0 1 2 0 1 1 1 0 2 1 2 0 2 2 1 0 1 1 0 0 0 1 1 0 2 0 0 0 0 0 0 0 0 0 0 2 0 2 0 0 2 2 0 0 0 0 1 1 1 1 1 0 0 1 0 0 0 0 0 0 1 1 0 0 0 0 1 0 0 2 0 0 0 0 0 2 2 0 0 0 2 2 1 1 2 2 1 2 1 1 1 2 2 0 0 1 0 1 0 0 0 0 0 0 0 0 0 0 0 1 1 1 0 0 2 0 0 0 0 0 1 0 1 0 1 0 1 1 0 1 0 0 0 0 0 0 0 0 0 0 2 0 0 0 2 0 1 0 1 1 2 1 0 1 2 0 0 2 0 2 2 0 2 0 0 0 1 0 0 0 0 0 1 1 2 0 0 0 2 0 1 1 0 1 0 0 0 0 0 0 0 0 1 1 1 2 0 0 0 0 0 2 0 1 0 1 0 2 0 0 0 0 0 1 0 0 0 0 0 0 1 0 0 1 1 1 1 1 1 0 0 0 1 1 0 1 1 0 2 0 0 0 2 2 1 0 0 1 0 2 0 2 1 1 0 0 0 0 0 0 1 0 0 1 1 0 0 0 0 0 1 1 0 1 0 1 2 1 1 1 2 0 2 0 0 1 0 1 0 0 0 1 0 0 0 2 2 1 1 0 1 1 1 0 1 0 1 1 1 1 0 2 2 0 0 1 0 1 1 2 1 1 0 2 0 0 1 1 1 0 1 0 1 0 1 0 2 1 1 1 2 1 1 2 0 0 1 1 0 0 0 1 0 0 0 0 1 0 1 0 1 2 0 0 1 1 1 0 1 0 0 0 0 0 1 2 2 1 2 0 1 0 1 1 1 2 0 0 0 0 0 0 0 0 0 0 0 1 0 2 0 2 2 0 0 1 1 1 0 0 0 0 0 0 1 0 0 0 1 1 0 0 0 0 2 1 0 0 1 1 0 0 1 1 1 0 2 0 0 1 0 1 1 0 0 1 2 1 0 1 1 1 1 1 0 0 0 0 0 0 1 1 1 1 0 2 0 1 0 1 1 0 1 0 0 1 1 1 2 0 0 0 0 1 1 0 1 0 2 0 0 0 0 0 0 0 2 2 0 2 0 2 2 2 2 2 0 0 2 0 0 0 0 0 2 2 1 1 0 0 0 2 0 1 0 0 0 0 0 1 0 0 0 0 1 0 0 1 0 1 0 0 0 0 0 0 1 1 1 1 0 0 0 0 0 0 0 0 0 0 2 0 0 0 1 2 0 2 0 1 2 0 0 1 0 0 2 2 0 2 0 0 1 2 0 2 1 2 1 1 2 1 1 0 1 1 0 2 0 2 0 0 2 0 1 0 0 1 0 0 0 1 1 0 1 1 1 1 1 2 2 0 1 1 0 2 0 2 1 2 1 2 0 1 0 0 2 0 2 2 0 0 0 0 0 1 0 1 0 0 0 2 0 0 0 0 0 0 0 1 0 0 0 1 0 0 0 0 1 1 0 0 2 0 0 0 2 1 1 1 2 1 1 1 0 2 0 0 0 1 0 0 1 0 1 0 0 0 0 2 2 0 0 0 2 1 0 1 0 1 2 2 2 0 0 0 1 1 0 0 2 1 1 1 0 1 0 0 1 0 0 2 0 0 0 2 2 0 0 1 0 0 0 0 0 1 0 1 2 1 2 0 0 0 0 1 1 0 1 1 0 0 0 0 2 0 0 0 0 0 0 0 0 0 0 0 1 0 0 0 0 1 0 0 0 2 0 2 2 0 0 1 1 0 0 0 1 0 2 1
10 0 2 1 0 0 0 0 0 2 2 0 0 1 0 0 0 0 1 1 1 1 0 0 0 0 0 1 0 2 2 1 0 2 1 1 1 1 0 0 0 0 0 0 2 0 0 0 0 2 1 1 1 1 0 2 0 0 0 0 0 0 1 1 0 0 1 0 1 0 0 1 2 2 0 2 2 1 1 0 0 0 1 1 1 0 0 1 2 2 1 2 1 1 0 0 0 0 0 0 2 0 0 0 0 0 2 0 2 0 0 2 0 1 1 0 1 0 0 2 2 0 2 0 2 0 0 0 0 0 1 0 0 0 0 0 1 0 1 1 1 1 1 0 1 2 0 0 0 1 0 0 1 1 0 0 0 0 0 0 0 0 1 0 2 1 0 2 1 1 1 0 0 2 0 0 1 1 1 0 0 1 1 1 0 0 2 2 1 1 1 1 0 1 2 1 0 1 0 0 0 0 0 0 2 0 2 1 1 0 2 1 1 0 0 2 2 0 1 0 1 1 0 2 0 1 1 0 0 0 0 0 1 1 0 1 0 2 0 1 0 1 2 2 0 0 0 0 2 0 0 0 1 0 0 0 1 1 1 1 1 1 0 1 1 0 0 0 1 1 0 2 1 1 0 0 1 2 2 1 1 2 2 2 0 2 2 2 1 2 1 0 1 2 1 0 1 1 1 1 1 0 2 2 0 0 1 0 1 2 0 2 2 2 2 0 1 1 0 0 1 1 0 0 1 0 1 1 0 0 0 2 2 1 1 0 1 1 0 0 0 0 2 0 0 0 2 0 2 1 0 0 2 1 0 1 1 0 1 0 1 1 1 1 0 0 0 0 1 0 1 1 0 0 0 0 0 1 1 1 0 0 2 2 0 1 0 0 0 1 0 0 0 0 1 1 0 0 2 1 1 1 0 2 1 0 0 0 0 2 0 0 1 0 0 1 0 1 1 1 0 1 0 0 1 1 1 0 0 0 0 0 0 0 1 1 0 1 0 0 2 0 1 2 0 2 0 0 0 1 0 1 0 2 2 1 1 1 1 1 1 1 0 2 2 2 2 1 0 1 0 0 1 1 2 0 1 2 1 0 0 0 1 0 1 1 0 2 2 1 2 0 0 0 0 0 0 2 2 0 2 0 1 0 1 2 1 0 0 0 0 0 0 1 1 0 0 0 0 1 0 2 1 1 0 1 1 1 0 2 0 1 0 0 0 0 0 0 1 1 1 1 2 0 0 1 0 1 1 2 1 1 0 1 1 1 0 0 0 1 0 0 0 1 0 0 1 0 0 1 0 1 1 0 0 1 1 2 2 2 2 1 0 0 1 0 0 2 0 0 0 0 1 0 0 0 0 1 0 1 1 0 0 2 2 0 1 2 2 2 2 0 0 1 0 1 1 0 0 1 1 2 0 0 0 1 1 1 0 0 0 0 0 0 0 0 0 1 2 0 0 0 0 1 0 0 0 0 2 0 0 2 0 0 1 2 0 1 0 0 0 0 1 1 1 1 0 1 0 0 2 0 1 0 0 0 1 0 2 0 1 1 0 1 0 1 2 0 0 1 1 1 0 1 1 0 1 0 1 1 0 1 0 1 1 2 2 0 1 0 0 0 0 1 0 0 0 1 0 1 0 1 0 1 1 2 0 0 0 0 0 2 0 0 0 0 2 0 1 1 0 1 0 0 0 0 1 1 0 0 0 0 0 0 0 0 0 0 0 0 0 0 2 0 0 1 1 2 0 2 0 0 1 1 0 0 0 0 1 1 1 2 0 0 1 2 0 2 0 2 0 2 2 2 1 1 0 1 0 1 0 2 0 0 1 0 1 0 1 1 0 0 0 0 0 0 2 1 1 1 0 1 1 0 0 0 0 1 0 1 0 1 2 2 0 2 0 0 1 0 1 1 1 0 1 0 1 0 1 0 0 0 0 2 0 0 0 1 0 0 0 2 1 0 1 1 0 0 1 0 0 0 0 1 1 1 0 2 2 1 1 1 2 0 0 0 0 1 0 0 0 1 1 1 2 0 1 0 0 0 0 2 0 2 1 1 1 1 0 1 1 1 0 0 1 1 0 1 2 2 0 0 2 1 2 2 1 0 0 0 2 2 0 1 0 0 0 1 1 1 0 0 2 1 1 1 2 0 0 1 1 0 1 0 1 0 1 1 1 1 2 0 0 0 1 1 2 0 0 0 0 0 0 0 0 0 0 0 2 0 0 0 1 0 1 0 1 0 0 0 0 0 0 1 0 0 0 0 1 0 0 0
11 1 0 1 0 0 0 1 1 1 1 0 0 0 0 0 0 0 1 0 0 2 1 0 0 0 0 1 0 2 2 1 0 1 0 0 2 1 0 0 0 0 1 1 1 1 2 0 1 0 0 0 0 1 0 1 0 0 0 1 0 0 1 2 0 0 1 0 2 1 1 2 2 2 1 2 2 0 1 0 0 0 1 1 1 0 0 0 1 2 0 1 1 1 0 1 1 1 1 0 2 1 0 0 1 0 2 0 2 1 0 1 0 1 1 0 1 0 1 1 1 0 1 1 1 1 0 0 1 1 0 0 0 0 0 0 0 0 0 0 0 2 0 0 0 0 0 0 0 1 0 0 0 0 2 0 0 1 1 0 0 0 0 0 1 2 0 0 2 1 0 0 0 2 0 0 1 1 0 1 0 0 0 0 0 0 1 2 2 0 0 0 0 0 0 2 1 2 1 0 0 1 0 1 2 0 2 1 0 1 1 1 1 0 1 2 2 1 0 1 1 1 1 2 0 2 2 0 0 0 0 0 0 0 2 0 0 2 0 2 0 0 2 1 1 1 1 0 2 0 0 0 1 0 1 2 0 1 0 0 0 0 1 1 1 0 0 0 1 1 0 1 0 0 0 0 0 2 1 1 1 1 2 0 2 0 2 2 1 2 2 1 1 1 1 0 1 0 0 2 0 0 1 1 0 0 1 0 0 1 1 1 1 2 2 0 2 1 0 0 1 1 1 0 2 0 1 1 0 0 0 1 0 0 0 0 0 0 0 0 0 0 1 0 0 0 1 1 1 1 1 0 1 0 1 0 0 0 0 2 0 1 1 0 1 0 1 2 2 0 0 0 1 1 0 1 2 2 2 1 1 1 1 1 0 0 0 0 0 0 0 0 1 0 1 1 1 1 0 1 1 1 0 1 0 1 0 1 0 1 0 0 0 0 2 0 0 1 0 1 0 1 0 0 1 1 1 0 0 0 0 0 1 1 0 1 0 1 0 0 0 2 2 2 0 2 0 0 1 1 0 1 0 2 2 2 0 2 0 0 2 1 0 1 1 2 2 1 0 1 1 1 0 0 1 1 1 1 2 0 1 0 0 0 0 0 0 1 1 0 2 0 0 1 0 0 0 1 1 1 1 1 1 1 1 1 2 0 1 0 0 2 0 1 1 1 0 1 0 1 1 2 0 0 1 1 1 2 0 2 0 2 1 1 1 0 1 0 1 1 1 1 1 0 0 2 0 0 0 1 0 0 0 0 2 0 0 0 1 0 1 0 0 1 0 0 1 1 1 0 0 0 2 0 0 0 0 1 1 2 2 0 0 0 0 0 0 2 0 0 0 0 1 1 1 0 1 0 0 0 0 2 1 1 1 1 2 1 1 2 0 0 0 0 0 0 0 0 0 0 1 0 1 1 0 0 0 1 0 0 1 1 0 0 1 0 0 1 2 0 1 0 0 2 1 1 1 0 1 0 0 0 0 0 1 2 0 1 0 0 0 0 1 0 1 1 0 1 0 0 2 0 0 2 0 0 0 0 2 0 2 0 1 2 0 2 1 1 0 0 1 1 0 0 0 0 0 1 1 1 1 0 0 1 2 1 1 2 0 0 1 0 0 0 1 2 0 0 0 0 0 0 0 2 0 1 0 0 1 0 1 1 0 0 0 0 1 1 0 2 0 0 0 0 0 0 0 0 0 1 1 1 1 0 0 0 0 0 0 0 0 0 2 0 1 1 1 0 0 2 0 0 1 2 2 2 0 0 0 0 1 1 0 0 1 2 0 1 0 2 1 2 2 1 1 1 0 1 1 2 0 1 0 0 1 1 1 1 0 0 1 1 0 2 2 0 0 1 2 1 0 1 1 2 0 2 2 2 0 2 1 2 2 2 0 2 0 1 2 0 1 0 0 0 0 0 0 0 0 1 0 0 0 2 0 0 0 0 0 1 1 2 0 0 0 0 1 0 1 0 0 0 0 0 2 1 1 2 2 2 2 2 0 0 0 2 2 1 0 0 0 1 0 0 2 0 2 0 0 1 0 2 0 1 2 2 0 1 0 2 0 1 0 0 1 0 0 1 1 0 0 1 2 1 0 0 1 0 0 0 2 0 1 1 2 0 2 1 1 0 0 1 2 0 0 1 1 0 0 0 2 0 2 0 1 0 1 0 0 0 2 0 1 1 0 0 0 1 1 0 0 0 1 0 0 1 0 0 2 0 0 0 0 1 0 0 1 1 0 1 1 0 0 1 0 0 0 0 0 0 0 0
12 1 1 2 1 0 0 1 1 1 1 1 1 1 0 0 0 1 1 0 0 2 0 0 0 0 0 1 1 2 2 1 2 2 0 2 0 1 0 0 0 1 1 0 0 1 0 0 0 2 1 1 1 1 0 2 0 0 0 0 1 1 0 2 0 0 1 1 2 0 0 1 2 2 1 2 2 1 2 0 0 0 1 1 1 0 0 0 2 2 0 0 1 0 1 1 0 1 0 1 1 0 1 0 0 0 2 2 0 0 0 1 0 2 2 0 1 1 0 0 1 1 2 0 0 0 2 1 2 2 0 0 0 1 1 1 0 0 0 0 1 2 0 0 0 1 0 0 1 2 0 0 0 0 0 0 0 1 0 0 0 0 1 1 1 2 0 0 0 0 2 0 0 2 0 2 0 0 0 0 0 0 1 1 1 0 2 1 0 0 0 1 0 1 1 2 0 0 0 0 0 0 0 2 2 0 0 0 2 1 1 2 1 0 1 2 0 0 2 0 0 0 1 1 0 1 1 0 0 0 0 0 0 0 1 0 0 2 0 2 0 0 2 2 0 0 0 0 2 0 0 0 1 0 0 1 0 2 1 0 0 0 1 1 1 0 1 1 1 0 0 2 1 0 0 0 0 2 2 1 1 1 2 2 0 2 2 1 1 2 1 1 2 2 2 0 1 1 0 0 1 0 0 0 0 0 0 0 1 0 0 1 2 2 2 0 2 0 1 0 0 0 2 0 1 0 2 0 0 0 0 1 0 0 0 0 0 0 0 1 1 1 2 0 0 1 0 1 1 2 0 0 1 0 0 1 2 0 1 1 0 1 1 2 0 0 1 0 2 0 2 2 0 0 0 0 2 0 0 0 0 0 1 1 0 2 0 0 0 0 0 0 1 0 1 1 1 0 1 0 0 0 0 2 1 0 1 0 0 2 0 0 0 1 0 0 2 0 0 0 0 1 1 2 0 1 0 1 0 0 0 0 0 1 1 0 0 0 1 1 1 1 1 2 0 2 0 0 0 1 0 1 1 1 0 0 0 2 0 1 1 1 0 0 0 0 0 1 0 1 1 1 2 2 0 1 0 2 2 0 1 1 1 0 1 0 0 1 0 1 0 0 1 0 1 0 0 1 1 2 0 1 2 1 2 1 2 0 1 0 1 0 0 1 1 1 1 1 0 2 1 2 2 2 0 2 0 0 0 1 1 0 1 1 1 0 0 0 2 0 1 2 2 1 1 0 1 0 0 0 0 0 1 0 1 1 1 0 0 1 0 0 1 0 0 0 0 0 0 0 0 1 0 0 0 0 0 1 1 2 1 0 0 0 0 0 0 1 0 0 0 0 1 0 0 0 0 1 0 0 0 2 0 2 2 0 1 2 2 1 1 0 0 1 1 1 1 0 0 0 0 1 0 0 0 0 1 1 0 0 1 1 1 0 2 1 0 2 2 0 0 1 0 1 1 0 1 0 2 1 0 1 1 1 1 1 0 1 1 0 0 0 2 0 2 1 0 0 0 1 1 1 0 1 0 1 1 0 1 0 1 0 0 2 0 2 1 0 0 1 0 1 1 1 0 0 1 0 0 1 0 1 0 1 1 2 1 2 0 1 1 1 0 0 1 0 0 0 0 0 0 0 0 1 0 2 0 0 0 0 0 0 1 0 0 1 2 0 1 2 0 2 2 2 0 0 2 2 1 1 1 1 1 1 1 0 0 0 1 0 0 0 2 0 0 1 0 1 0 2 0 0 1 0 1 2 0 0 1 1 0 1 1 1 2 2 0 2 1 2 0 1 1 2 2 0 0 0 0 0 0 2 0 0 2 1 1 0 1 1 0 0 1 1 1 0 0 0 2 1 1 2 0 1 0 1 1 0 0 1 0 0 2 1 0 2 0 0 0 0 0 0 1 0 1 1 1 0 0 0 0 0 0 2 0 0 0 0 0 0 1 1 0 0 0 2 0 1 1 0 0 0 0 0 0 0 0 0 2 1 2 1 2 0 0 0 0 2 1 0 1 1 1 0 2 0 2 0 0 0 0 2 2 0 1 2 0 0 0 2 0 0 0 0 2 1 0 1 2 1 1 0 1 1 2 2 2 1 0 0 2 0 0 0 0 0 0 0 2 0 0 1 2 1 0 0 0 1 1 0 1 0 2 0 1 1 1 0 0 1 0 1 0 0 0 1 0 0 0 0 0 0 0 0 0 0 0 1 1 0 0 0 0 2 0 0 2 0 0 0 0 0 0 1 0 1 0 0 0 0 0 0
13 0 0 2 0 1 1 0 2 2 0 1 0 0 0 0 0 1 0 1 1 2 0 0 0 0 0 2 0 2 2 1 1 1 0 1 1 1 0 1 1 0 0 0 2 1 0 0 0 0 0 2 0 2 0 2 0 0 0 0 2 0 0 2 1 1 1 1 1 0 0 0 2 2 1 2 2 2 2 0 1 0 2 2 2 0 0 1 2 2 1 2 1 1 1 2 1 0 0 0 1 0 0 0 1 0 2 1 1 1 0 2 1 1 2 2 1 0 0 2 2 0 1 1 0 1 1 1 1 1 1 0 0 0 0 0 0 0 0 0 1 1 0 0 0 1 0 0 0 1 0 0 0 0 2 0 1 2 0 0 2 2 0 1 0 2 0 0 0 1 0 1 2 0 0 1 1 0 0 1 0 1 2 0 0 0 2 1 0 0 0 1 1 1 2 2 0 2 0 1 0 0 0 1 2 1 1 0 1 0 0 1 1 0 1 1 1 2 2 0 0 0 0 2 0 0 0 0 0 0 0 0 0 0 1 0 0 2 0 1 0 1 2 2 0 0 0 2 0 2 0 0 1 0 0 1 1 0 0 0 0 0 0 1 1 0 2 0 0 0 1 2 0 0 1 1 0 2 2 1 0 0 2 1 1 0 2 1 1 1 0 1 1 2 2 0 1 1 1 2 0 1 0 0 0 0 0 1 1 2 0 2 1 2 2 0 1 0 0 0 1 1 1 1 1 0 0 1 1 1 0 1 0 0 0 0 0 1 1 0 0 0 1 0 0 0 2 1 0 2 0 0 0 0 0 0 0 1 0 2 0 2 2 1 2 0 0 2 2 0 0 0 0 0 1 1 0 1 1 0 0 0 2 2 0 1 0 0 0 0 0 0 1 0 2 0 0 0 2 2 1 2 0 2 0 0 1 0 0 1 0 0 0 0 0 1 1 0 0 0 0 2 1 2 1 1 0 0 2 1 2 0 1 1 0 1 0 2 1 0 1 1 1 2 1 2 1 0 0 1 0 2 0 2 1 0 1 1 1 0 0 0 0 1 0 1 1 1 0 0 0 2 0 0 2 0 2 2 1 0 1 0 1 1 0 1 1 1 1 0 1 1 0 2 0 2 2 2 2 1 1 0 1 1 1 1 2 0 1 0 0 2 0 0 0 1 1 1 0 1 1 2 2 2 0 2 0 0 1 2 0 0 1 0 1 0 1 0 1 0 1 2 1 1 1 2 0 0 0 0 0 0 0 0 0 0 0 2 1 0 1 0 1 1 0 1 0 1 1 0 0 1 0 0 0 0 1 1 1 1 2 1 0 0 1 0 0 1 1 1 0 0 0 0 0 0 0 0 0 0 0 2 1 0 0 1 1 1 2 1 0 0 0 0 0 0 0 1 0 0 1 1 0 0 0 1 1 1 0 0 0 0 1 1 1 0 0 1 1 1 0 2 0 2 1 1 1 0 1 0 0 0 0 2 2 2 0 1 1 0 0 0 1 1 0 1 0 0 1 0 1 0 1 1 0 0 0 0 2 0 0 1 0 0 0 1 0 1 0 0 2 1 2 2 0 0 2 0 1 2 1 1 0 1 1 2 2 2 0 0 1 0 0 0 0 1 0 1 1 1 0 0 2 2 0 0 0 0 0 0 0 1 1 0 0 1 1 0 1 0 0 1 0 0 0 1 1 0 0 0 0 0 0 0 0 0 1 0 0 0 0 0 2 1 0 0 1 1 0 2 0 0 2 0 0 0 0 0 1 1 0 1 2 2 1 1 1 2 0 2 1 2 2 2 2 1 0 1 0 1 0 2 0 0 1 0 1 0 1 1 0 0 1 0 0 0 1 2 2 1 0 1 1 1 0 1 1 1 1 2 0 2 2 1 0 2 0 0 0 0 0 0 0 0 0 0 0 1 0 0 0 0 0 2 0 1 1 0 0 0 0 1 1 0 2 1 0 0 2 1 1 0 0 0 1 0 0 1 1 1 1 1 2 0 0 0 0 2 0 0 0 2 0 0 1 0 2 0 1 2 0 0 1 1 0 2 0 0 1 1 1 1 1 1 2 0 0 1 2 2 0 0 2 1 1 0 1 1 0 0 2 2 0 1 0 0 0 1 1 0 0 0 1 1 1 2 1 0 0 0 1 0 1 0 1 0 1 1 1 1 0 1 1 1 0 0 1 0 0 0 0 0 0 0 0 0 1 0 2 0 0 0 0 2 0 0 1 1 0 1 1 0 0 1 0 0 0 1 1 1 0 0
14 0 2 1 0 0 0 1 2 2 1 0 0 0 0 0 0 0 1 0 0 2 0 0 0 0 0 2 0 2 2 0 1 1 0 0 2 2 0 0 0 0 0 0 2 0 0 0 1 2 0 1 1 0 0 2 0 0 0 0 1 0 0 1 0 1 1 0 1 1 1 1 1 1 1 1 2 0 1 0 0 0 1 2 1 0 0 0 1 1 0 0 2 0 0 2 2 0 0 0 1 0 2 0 0 0 2 0 2 0 0 2 1 1 1 0 0 0 2 0 0 0 1 1 0 2 0 2 2 2 0 2 0 0 0 0 0 0 1 0 0 2 0 0 0 1 0 0 0 1 0 0 0 0 1 0 2 2 1 0 1 1 1 1 1 2 0 1 1 0 0 2 2 0 0 1 1 2 0 0 0 0 1 0 1 1 1 1 1 0 0 0 0 0 0 0 1 2 0 0 0 0 0 1 2 0 1 0 1 0 2 0 2 0 1 2 2 0 1 0 2 2 1 2 0 1 1 0 0 0 0 0 0 0 2 0 0 2 0 1 0 0 1 1 1 1 1 1 1 1 0 0 1 0 1 1 0 0 1 1 1 1 0 1 1 0 1 0 1 1 0 2 0 0 0 1 0 1 1 1 1 2 2 2 0 2 2 1 1 2 1 1 2 2 2 0 2 1 1 0 0 0 2 2 1 0 1 0 1 1 0 1 1 2 2 0 1 0 1 0 0 0 1 1 2 0 1 1 1 1 0 1 0 0 0 0 0 1 0 0 1 0 2 0 0 0 1 0 1 1 0 0 0 0 0 0 0 0 0 2 0 2 2 1 2 1 0 1 2 1 1 1 0 0 0 0 1 1 1 0 0 2 1 1 0 0 0 0 0 0 0 0 1 0 2 1 1 0 0 0 0 0 0 1 0 0 1 0 0 2 0 0 0 0 2 0 0 0 1 0 0 0 0 0 1 2 1 0 1 0 1 0 0 0 1 1 0 1 0 0 1 0 0 1 1 2 0 1 1 2 0 1 0 2 0 0 0 1 2 1 1 2 1 0 0 1 1 1 0 0 0 0 0 0 1 1 1 2 2 0 2 1 0 0 0 0 0 0 0 0 0 1 1 2 2 1 1 2 2 1 1 0 1 1 1 1 1 0 0 0 0 1 0 0 1 0 0 0 0 2 1 1 1 0 1 1 1 0 1 1 1 0 1 1 2 0 1 0 1 1 1 1 1 1 0 0 1 2 2 2 2 2 0 0 1 1 0 0 1 1 1 0 2 2 0 1 1 0 0 0 0 1 1 0 0 1 2 2 2 2 2 0 0 0 1 0 0 1 0 0 0 0 0 0 0 0 0 0 0 0 0 1 0 1 2 0 1 0 0 1 1 0 0 1 0 0 0 0 0 1 1 2 0 1 0 0 0 1 0 0 1 1 0 0 2 1 0 0 2 0 0 1 0 0 2 2 2 0 1 0 0 1 0 0 2 2 1 1 0 0 0 0 0 0 1 1 0 2 0 0 0 1 0 0 1 1 1 0 2 0 1 0 0 2 0 2 2 0 0 1 1 1 1 1 0 0 1 1 1 2 2 0 0 2 2 2 1 1 1 0 0 0 0 0 0 0 0 2 2 2 0 0 0 2 1 1 2 0 0 0 0 1 0 0 0 0 0 0 0 0 0 0 0 0 0 0 0 0 0 0 0 0 1 1 2 1 0 0 0 0 0 0 2 0 1 0 0 0 0 2 0 0 0 1 0 0 0 0 2 2 0 2 0 1 1 1 1 2 0 2 1 2 2 2 1 0 0 0 0 0 0 2 0 0 2 0 2 0 1 1 0 0 0 1 2 0 0 0 2 1 1 2 1 1 0 2 1 1 0 2 0 0 2 1 1 1 0 0 1 0 0 1 2 0 2 2 2 0 0 1 0 0 0 2 0 1 1 1 0 0 1 2 0 0 1 1 0 0 2 0 0 0 0 1 2 2 1 1 1 1 2 2 1 0 1 1 1 1 1 0 1 2 0 1 2 0 2 0 0 1 0 2 0 2 1 1 1 0 0 1 0 1 0 0 0 1 0 1 2 2 0 0 1 0 1 1 1 2 0 0 2 2 0 2 0 0 0 0 2 0 0 0 0 0 0 2 0 1 1 0 2 0 2 1 0 1 2 1 0 1 0 1 0 1 0 0 0 0 0 1 0 0 0 0 0 0 1 0 1 0 0 0 0 1 0 0 0 0 1 0 0 0 0 2 1 0 0 0 2 0 0 0
15 1 1 1 0 0 1 2 2 1 1 1 1 0 0 0 1 0 2 1 1 2 1 0 0 0 0 2 1 2 2 2 2 2 0 1 1 1 0 1 1 0 0 0 2 1 0 0 1 1 1 1 0 0 0 2 0 1 1 0 1 0 0 2 0 1 1 1 2 0 0 1 1 1 1 1 0 1 2 1 1 0 0 0 1 0 0 0 2 2 0 0 1 0 1 2 1 0 0 1 1 2 0 0 1 0 2 2 0 0 1 1 0 2 2 0 2 0 0 2 2 0 1 1 0 0 1 0 1 0 0 0 0 0 0 0 0 0 0 0 1 1 0 0 0 1 0 0 1 1 0 1 0 0 0 0 0 0 0 0 0 0 0 1 0 1 0 1 0 1 0 1 0 2 0 2 0 0 0 0 0 0 1 0 0 0 1 0 0 0 0 0 0 0 1 2 0 1 0 0 0 1 0 2 2 0 1 0 1 0 1 1 1 0 0 2 0 0 1 1 0 0 0 1 2 1 1 0 0 0 0 0 0 0 2 0 0 2 0 1 0 0 2 2 0 0 0 0 1 0 0 1 2 0 1 1 0 0 0 0 0 0 0 1 1 0 0 0 1 1 1 1 2 2 0 0 1 2 2 1 1 1 1 2 0 1 1 2 1 2 1 0 2 2 2 0 1 1 0 2 0 1 0 0 0 1 1 1 1 1 0 1 1 2 2 0 1 1 0 0 2 1 1 1 1 0 1 2 1 1 0 1 0 0 0 0 0 0 0 1 1 1 1 0 0 2 0 1 2 1 1 0 2 2 0 2 2 0 1 1 1 2 1 0 1 1 1 1 1 0 0 0 1 1 2 0 1 0 0 0 1 1 1 1 0 0 0 0 0 0 0 0 0 0 0 2 1 2 0 0 0 0 0 1 0 0 1 0 0 1 0 0 0 0 2 0 0 0 0 0 0 1 1 0 0 1 0 1 2 1 2 0 0 0 0 0 0 2 1 0 0 2 0 0 1 1 0 0 0 0 0 1 0 1 0 0 0 0 1 0 1 1 0 1 1 1 1 1 0 1 1 1 0 0 1 0 1 1 2 1 1 1 1 0 1 0 0 1 1 0 1 0 1 2 2 0 0 1 1 1 1 1 1 1 1 1 2 0 0 0 0 0 0 1 1 1 1 0 0 1 0 2 1 1 1 2 0 0 0 1 1 0 1 0 1 0 0 0 1 0 2 2 1 2 2 0 0 1 1 1 0 0 0 0 1 1 0 1 1 0 0 0 0 1 0 0 1 1 1 0 0 1 1 0 0 1 1 1 1 2 2 1 1 0 1 1 1 1 0 0 0 0 1 0 0 0 1 1 1 0 0 1 0 2 2 0 1 2 2 2 1 0 0 1 0 0 0 0 0 0 1 1 0 1 1 0 1 2 0 0 0 1 1 0 1 1 1 0 1 1 1 1 0 0 1 1 1 0 1 0 0 0 0 0 1 1 0 1 0 0 0 0 0 0 0 0 0 1 1 0 0 0 0 1 0 1 1 1 1 1 1 0 0 1 0 1 1 1 0 0 1 0 0 2 2 0 2 0 0 0 0 0 0 1 2 1 1 2 0 0 1 0 0 1 1 0 2 1 0 1 0 1 1 2 0 1 0 1 0 1 0 1 0 0 0 0 0 0 0 1 0 1 0 0 0 0 1 0 0 0 0 0 1 0 1 2 0 0 0 0 0 0 2 0 0 0 1 1 0 1 0 1 2 0 0 0 0 0 0 0 0 0 0 0 0 0 1 1 0 1 0 1 2 2 2 1 0 0 0 1 0 2 0 0 1 1 0 1 1 0 0 0 1 1 1 0 0 0 2 1 1 1 2 1 0 1 1 1 0 1 0 1 2 2 0 1 0 0 0 0 0 0 1 1 1 0 1 0 0 0 0 0 0 2 0 0 0 1 1 1 0 1 1 0 1 2 0 0 0 0 0 0 0 0 0 1 0 0 2 1 2 2 2 0 0 0 0 2 0 0 0 0 1 0 2 1 1 0 0 0 0 2 1 1 1 1 1 0 1 1 1 0 0 0 2 1 0 0 2 1 0 1 1 1 2 2 0 1 0 0 1 0 0 2 0 0 0 2 2 0 0 1 2 0 0 1 1 0 0 1 2 0 1 0 2 0 2 1 1 1 2 0 0 0 1 1 1 0 0 0 0 0 0 0 0 2 0 0 1 0 0 0 0 1 0 0 1 1 0 1 0 0 0 2 2 0 0 1 2 0 2 1
16 1 1 2 1 0 0 1 1 2 2 0 1 2 0 0 0 0 1 1 1 1 1 0 0 0 0 1 0 2 2 0 0 1 2 1 1 2 0 0 0 0 0 0 2 0 0 1 0 1 0 0 0 0 1 2 0 0 0 1 0 1 0 1 0 0 2 0 1 0 0 0 2 2 2 2 2 1 2 1 1 0 0 0 1 0 0 1 1 1 0 0 0 0 0 0 0 1 0 1 1 0 1 0 1 2 2 0 2 0 0 2 1 2 2 1 2 0 0 1 1 1 0 2 0 1 0 2 2 2 0 2 0 0 0 0 1 0 0 0 0 2 0 0 0 0 0 0 0 1 0 0 0 0 0 0 0 1 0 0 1 1 0 1 1 2 1 2 0 1 1 0 1 1 0 1 2 1 1 0 0 1 1 0 0 0 1 1 0 1 1 1 0 1 2 1 0 2 0 1 0 0 0 1 2 0 1 1 1 0 2 1 2 0 2 2 0 0 1 2 0 0 0 2 0 1 1 0 0 0 0 0 1 1 1 1 0 2 0 2 0 0 2 1 0 0 0 0 2 0 0 0 2 0 0 1 0 0 0 1 0 0 0 1 2 0 0 0 0 0 1 1 1 1 0 0 1 2 2 1 0 1 2 2 0 2 2 0 1 1 1 1 1 1 1 0 1 0 0 0 0 0 0 0 0 0 0 1 0 0 0 1 1 1 0 0 2 0 1 0 1 1 2 1 0 0 0 0 1 1 0 1 1 1 0 0 0 0 0 0 1 1 1 0 0 0 2 0 1 1 1 0 2 0 1 0 0 0 0 1 0 1 1 0 1 1 0 2 2 0 0 0 0 0 0 0 1 1 1 0 1 1 1 1 0 1 0 0 0 0 0 0 0 0 2 0 0 1 1 1 1 1 0 2 1 0 0 1 0 1 0 0 1 0 1 1 0 0 0 0 0 1 1 0 0 1 1 1 2 0 2 0 0 0 0 0 0 1 1 0 1 1 0 0 1 1 0 0 0 0 0 1 0 2 1 1 0 1 2 1 1 2 0 1 1 2 2 0 0 0 0 0 1 1 1 1 1 2 2 0 1 0 0 0 0 0 0 1 1 0 1 0 0 1 1 1 1 0 0 2 0 2 2 2 2 0 2 0 1 0 1 0 0 0 0 2 0 1 0 2 1 2 1 0 0 0 2 1 0 1 1 1 0 0 0 0 1 0 2 1 1 1 2 1 1 0 0 1 1 2 1 2 0 0 2 1 0 2 0 1 1 0 1 2 1 1 1 0 0 0 0 0 0 0 0 0 2 2 2 2 2 0 0 0 0 0 0 1 0 0 1 0 0 0 0 0 0 0 0 0 0 1 0 2 2 0 0 0 1 2 0 0 0 0 0 0 0 0 1 0 0 0 0 0 0 1 1 1 0 0 1 1 0 0 1 2 0 1 2 0 0 0 0 2 1 1 1 0 1 0 1 1 0 1 1 1 0 1 1 0 0 0 0 1 0 1 0 1 0 1 1 1 0 2 0 0 0 0 2 0 1 2 0 1 0 2 2 0 0 1 1 1 0 1 1 0 1 0 1 1 0 1 0 0 0 2 2 2 0 0 0 0 0 1 0 1 0 1 0 0 0 0 0 2 0 1 0 0 1 0 1 2 0 0 0 0 2 0 1 1 0 1 0 0 0 1 1 0 0 0 0 0 1 1 1 0 0 1 1 1 1 0 2 0 1 0 0 1 0 2 0 0 1 2 0 0 0 0 1 1 1 2 0 0 0 1 1 2 1 2 0 1 2 2 2 1 1 0 0 1 1 0 0 0 1 0 2 1 1 0 0 0 1 0 1 0 1 0 2 2 2 2 1 0 0 0 0 2 0 1 0 2 2 2 0 2 0 0 0 0 0 0 1 0 1 1 1 0 0 1 1 0 0 1 1 0 1 0 0 0 0 2 0 0 0 1 0 0 1 0 0 0 0 0 1 0 0 1 2 2 2 2 1 0 1 2 1 1 0 0 1 1 0 0 2 0 2 0 0 1 0 0 0 0 2 2 0 0 0 1 1 1 1 1 1 1 0 0 1 1 0 0 2 2 2 2 1 0 0 1 1 0 0 1 1 0 0 0 1 1 0 0 1 0 0 0 1 1 0 0 2 0 2 0 0 0 0 1 1 1 2 0 0 0 1 1 1 0 0 0 0 0 0 0 0 1 0 0 1 0 0 0 0 1 0 1 1 0 0 0 0 0 0 2 0 0 1 0 0 0 1 0
17 0 2 0 1 0 0 2 2 1 1 0 1 1 0 0 0 0 1 0 1 1 1 0 0 0 0 2 0 2 2 1 0 1 1 1 2 1 0 1 1 0 0 0 2 1 0 0 0 1 0 0 0 0 0 1 0 0 0 1 1 0 1 2 0 1 0 0 0 0 0 0 2 2 1 2 2 2 2 0 2 0 1 1 1 0 0 0 2 2 0 1 1 1 0 1 0 2 0 2 0 0 0 0 2 0 1 1 0 0 1 0 1 2 2 1 2 1 1 0 1 2 0 2 0 2 0 0 0 0 1 0 0 0 0 0 0 0 2 0 2 0 0 0 0 0 0 0 0 0 0 1 1 1 0 0 0 0 0 0 1 1 1 1 0 2 0 0 2 1 0 0 0 2 1 1 2 0 0 1 0 0 0 0 2 2 0 1 1 1 1 1 0 2 2 0 0 1 0 0 0 0 0 2 2 0 0 1 1 1 1 1 0 0 2 2 1 0 1 1 0 0 1 2 0 1 1 0 0 0 0 0 0 1 1 1 0 2 0 1 0 1 1 1 0 0 0 1 1 1 0 0 0 0 0 1 0 0 0 0 0 0 0 0 0 0 0 0 0 0 1 1 1 1 0 1 0 2 2 1 1 2 1 1 0 1 1 2 0 2 0 0 0 2 2 0 0 1 0 1 0 0 1 1 1 0 1 1 1 1 0 1 1 1 1 0 0 0 0 0 2 1 1 0 0 0 0 1 1 0 0 2 0 0 0 0 0 2 0 0 1 0 2 0 0 1 1 1 1 0 1 1 2 0 2 1 1 0 1 1 1 1 1 1 0 1 1 0 2 0 1 1 2 2 0 1 2 1 1 0 1 2 2 2 0 1 0 0 0 0 0 0 0 0 2 0 1 0 0 1 1 2 0 2 1 0 1 1 1 1 0 0 0 0 0 0 1 0 0 0 0 0 0 0 1 2 1 1 1 0 1 0 1 0 1 1 1 1 1 1 0 1 0 0 1 1 1 0 0 0 0 2 0 1 1 1 0 1 1 1 1 1 1 0 0 0 0 1 0 1 1 1 0 0 1 1 1 0 2 0 0 0 2 1 1 1 0 1 0 2 1 0 1 2 1 0 0 2 2 2 0 1 1 1 1 1 2 0 1 1 1 0 0 1 1 1 0 0 0 1 0 2 1 1 0 2 0 1 0 2 0 2 1 1 1 0 0 0 1 0 1 1 2 1 1 0 1 1 1 1 0 0 0 0 0 0 0 0 2 0 2 0 0 1 0 0 1 1 1 0 0 0 0 0 0 0 1 2 2 0 2 1 1 0 0 1 0 0 0 0 0 0 0 0 2 0 1 0 0 0 0 2 0 2 2 0 0 0 0 1 2 0 0 0 0 0 0 0 0 0 0 0 0 0 0 1 1 1 0 0 2 2 0 0 2 0 0 0 2 0 1 0 0 2 2 1 1 0 1 0 1 1 0 0 2 1 0 1 1 0 0 0 2 1 1 2 0 1 1 0 0 2 0 0 0 0 0 1 1 1 2 0 0 2 0 2 2 0 0 1 1 1 0 0 0 0 0 0 1 1 0 2 0 1 1 2 2 0 1 0 0 0 0 0 0 2 0 1 1 1 0 0 1 2 0 2 0 0 0 0 0 0 1 0 0 1 1 0 0 1 0 1 0 0 0 1 2 0 0 0 0 0 0 0 0 2 0 0 0 0 0 0 2 2 0 0 0 2 0 2 0 0 2 0 0 0 0 0 1 2 0 1 0 0 0 2 0 1 1 2 0 1 2 1 1 0 0 1 0 1 0 2 0 0 1 0 0 0 1 1 0 0 1 1 1 0 0 2 2 2 0 2 1 0 0 1 1 2 0 2 1 1 1 0 0 1 0 0 0 0 0 0 1 0 1 1 1 0 0 0 0 0 0 2 0 0 0 0 0 0 1 2 0 0 0 0 1 0 2 1 1 0 1 1 1 0 0 0 1 0 0 0 2 0 1 1 0 2 1 0 0 1 0 0 2 0 2 0 0 0 0 1 1 1 2 2 0 0 1 1 1 0 0 0 1 1 0 1 1 0 0 1 2 1 2 2 1 0 0 0 2 2 1 2 1 0 1 1 2 0 0 2 2 1 1 2 2 0 0 1 2 0 2 0 0 0 0 1 1 1 2 0 0 0 1 0 1 1 1 0 1 1 0 0 1 0 1 0 0 0 0 0 0 1 0 0 1 1 0 1 1 0 0 2 1 0 0 0 2 0 2 0
18 1 1 2 0 0 0 2 2 0 0 2 0 0 0 0 0 0 1 0 0 0 0 0 0 0 0 2 0 2 2 0 2 2 0 2 0 1 1 0 0 0 0 0 2 0 0 0 0 0 0 0 0 1 0 1 0 0 0 1 1 1 1 2 0 0 0 1 1 1 1 1 1 1 1 1 1 1 2 0 1 0 1 1 2 0 0 1 1 1 0 0 1 0 1 2 2 1 1 1 2 1 0 0 0 0 2 1 1 0 0 2 2 2 2 2 2 2 0 0 2 0 2 0 1 0 1 0 1 1 1 0 0 1 1 1 1 0 0 0 0 2 0 0 0 0 1 0 0 1 0 0 0 0 0 0 1 0 0 1 1 0 0 1 1 2 0 1 1 1 0 1 0 2 0 0 2 0 0 0 0 1 0 1 0 1 2 1 1 0 1 0 1 0 1 1 1 2 0 1 0 1 0 1 2 0 1 0 1 1 1 2 1 0 0 2 0 1 1 1 1 1 1 2 0 1 1 0 0 0 0 0 0 0 2 1 0 2 0 1 0 1 2 2 0 0 1 0 2 0 0 0 0 0 0 2 1 1 2 2 2 2 0 1 1 0 0 0 2 2 0 2 0 0 0 0 0 2 1 0 0 0 1 1 1 0 0 1 0 1 0 0 0 2 1 2 0 0 0 0 0 0 1 1 0 0 1 1 2 2 2 2 1 1 1 0 1 1 1 0 1 1 1 1 0 0 1 1 1 1 0 0 0 0 1 0 0 2 0 1 0 1 2 0 0 0 1 1 2 0 1 1 2 1 0 1 0 0 0 0 0 0 1 1 1 1 1 2 2 0 0 0 1 1 1 0 2 0 0 0 1 0 0 0 0 2 0 0 0 1 0 0 1 0 1 1 1 0 0 1 1 2 0 1 0 0 1 0 1 0 0 0 0 0 1 0 1 0 0 0 0 2 0 1 0 2 1 0 2 2 2 0 0 0 0 1 0 1 1 0 1 1 0 0 1 1 0 0 0 0 1 0 0 1 1 1 0 1 2 1 1 2 1 0 0 0 0 2 0 1 1 1 1 1 0 0 0 0 2 0 0 0 0 0 0 0 0 1 0 1 0 1 1 2 2 1 1 1 1 1 1 1 0 0 1 2 1 0 0 0 0 2 0 1 1 0 0 0 0 1 1 1 1 1 0 2 0 0 1 1 0 0 1 1 1 0 0 0 1 0 1 2 0 0 0 2 0 1 1 1 1 1 0 0 0 0 1 2 0 0 1 0 1 1 0 0 1 2 2 0 1 0 0 1 1 0 2 0 0 2 1 0 0 0 1 0 0 2 0 0 1 1 2 0 1 0 1 0 0 0 0 2 2 0 0 2 2 1 1 2 1 0 0 0 0 0 0 0 1 1 0 1 0 1 0 0 1 1 0 0 1 1 0 0 2 0 0 0 2 0 1 1 0 1 1 1 0 0 1 0 0 0 0 1 2 2 0 2 0 1 1 0 0 1 1 2 0 1 1 0 1 0 0 0 0 1 1 1 1 1 2 0 1 0 1 1 1 1 1 0 2 0 0 1 0 0 2 0 2 2 1 1 0 1 1 2 1 2 0 0 0 0 0 0 0 0 1 0 0 0 0 0 0 1 1 2 0 0 0 0 0 0 0 1 0 0 0 0 1 1 0 1 0 0 0 1 1 1 0 0 0 0 0 0 0 0 0 0 1 0 0 0 2 0 0 2 1 2 0 2 0 0 1 1 0 1 0 0 1 1 0 0 1 1 2 2 0 1 0 2 0 2 2 2 1 0 1 0 0 0 0 0 0 0 1 0 1 1 0 0 0 0 1 1 1 0 0 1 2 2 0 2 1 1 0 1 1 1 0 2 1 2 2 2 0 1 1 0 2 0 0 1 0 0 0 0 0 0 0 1 0 0 0 2 0 0 0 0 0 0 1 1 0 0 1 0 2 0 2 1 1 0 0 0 1 0 0 1 2 2 2 2 2 0 0 1 1 1 0 0 0 2 0 0 2 0 2 0 0 0 0 1 0 1 1 1 1 0 1 0 1 1 0 0 0 2 0 1 2 1 0 1 2 0 1 1 1 1 0 0 2 1 0 2 0 0 0 1 2 0 0 1 2 1 1 1 1 0 0 0 2 0 2 1 1 0 2 0 0 0 2 0 1 1 0 0 1 1 1 0 1 0 0 0 0 1 0 0 0 0 0 0 0 0 0 0 0 1 0 1 1 0 0 1 0 0 0 0 1 0 0 0
19 0 1 1 0 1 1 1 1 1 1 0 0 1 0 0 0 0 1 0 0 1 0 0 0 2 2 2 0 2 2 1 1 1 0 0 2 0 0 1 1 0 0 0 2 1 1 0 0 0 0 0 0 0 0 2 0 0 0 0 0 1 0 2 1 0 2 1 1 0 0 1 2 2 1 2 2 2 2 0 2 0 0 0 1 0 0 0 2 2 0 1 1 0 0 2 0 0 0 0 1 0 1 0 1 1 2 1 1 0 1 1 0 1 1 0 1 0 1 1 1 0 1 1 0 2 0 1 1 1 1 0 0 0 0 0 1 0 0 0 0 2 1 0 0 2 1 0 0 0 0 0 2 0 0 0 1 0 0 1 1 0 0 0 1 1 1 0 0 1 1 1 0 2 0 0 2 0 0 1 0 0 2 0 0 0 2 2 2 1 1 1 1 0 1 2 0 2 0 0 0 0 0 2 2 0 0 0 2 0 1 1 2 0 2 2 0 0 0 0 1 1 0 0 1 2 1 0 0 0 0 0 0 0 2 0 0 2 0 2 0 0 2 2 0 0 0 0 2 0 0 0 1 0 0 0 1 0 0 0 0 0 0 0 0 0 0 0 1 1 0 2 1 1 0 0 1 2 2 1 0 0 2 2 0 2 2 1 0 2 2 1 0 1 2 0 0 1 0 1 0 0 1 1 1 0 0 0 1 1 0 1 1 1 1 0 1 1 1 0 1 1 0 0 2 0 2 2 1 1 0 1 0 0 0 0 0 2 0 2 2 2 1 0 0 2 0 0 2 2 0 0 2 0 0 0 1 0 0 1 0 1 0 0 0 0 0 1 1 0 0 0 0 0 0 0 1 1 1 1 1 0 0 0 0 0 0 0 0 0 0 0 1 0 2 0 1 0 2 1 1 1 0 2 1 0 1 2 0 2 0 0 0 0 1 0 1 0 0 0 0 2 0 0 0 0 0 1 1 1 1 2 1 0 1 1 1 2 0 1 1 0 0 1 1 2 1 0 1 1 0 0 0 2 2 2 0 2 2 2 1 1 0 0 0 0 0 1 0 0 0 1 1 1 0 0 0 2 2 0 1 0 1 0 1 1 0 2 0 2 0 0 0 1 1 0 0 2 2 0 2 0 1 1 1 0 2 0 0 0 0 0 0 0 1 1 0 0 0 2 0 2 0 0 0 1 1 0 1 2 0 0 0 0 0 0 1 0 1 0 0 2 1 0 0 0 1 0 0 1 0 1 0 0 1 0 0 1 1 1 1 0 1 2 1 1 1 1 1 1 1 0 0 0 0 0 2 2 2 0 2 0 2 0 1 2 0 0 0 0 0 0 0 0 1 0 0 0 0 1 0 1 1 1 2 0 1 1 1 2 1 0 0 1 0 0 0 0 0 0 0 0 0 1 0 1 1 2 0 0 1 1 0 0 2 0 0 1 2 0 1 1 0 2 2 0 1 1 2 0 1 1 0 0 1 1 0 1 1 0 0 0 2 1 0 1 0 1 0 0 0 1 0 0 1 0 1 0 1 0 0 1 1 1 0 2 1 1 1 0 2 1 1 2 1 0 2 0 0 0 0 1 0 0 1 1 1 1 0 0 0 0 0 0 1 0 1 1 1 1 0 0 0 2 0 2 0 0 0 0 0 0 0 1 0 0 2 0 1 2 1 1 0 0 0 0 1 0 1 1 1 1 1 1 0 1 1 1 0 0 0 0 2 0 0 1 1 1 0 2 0 0 1 1 0 1 1 0 2 2 0 2 1 1 2 2 0 2 0 2 1 2 2 2 2 0 1 1 1 1 1 0 0 0 1 0 0 1 0 1 0 0 0 2 2 0 0 0 2 0 0 0 0 2 0 1 1 2 0 2 1 2 2 1 0 1 0 0 1 0 0 0 1 0 1 0 1 0 1 0 0 0 0 2 0 1 1 0 0 0 0 1 0 0 1 1 0 0 1 0 0 0 0 1 2 1 0 0 1 0 1 1 2 0 0 0 0 1 0 0 0 2 0 0 2 0 2 0 0 1 1 0 1 0 2 2 0 0 0 1 0 0 1 1 1 2 0 1 1 0 1 0 2 1 2 1 1 1 0 0 1 0 1 1 2 0 1 1 1 1 0 0 2 0 1 0 0 0 0 0 2 0 2 1 0 1 1 1 1 1 2 0 0 1 1 1 1 0 0 0 0 0 0 0 0 2 0 1 1 0 0 0 0 1 0 0 1 0 0 0 0 0 0 2 0 1 0 0 1 0 2 2
20 1 0 2 0 0 1 1 2 2 0 1 1 1 0 0 0 0 1 1 0 1 0 1 0 1 1 2 1 2 2 0 1 2 0 1 2 2 0 0 0 0 0 0 2 0 0 1 1 2 0 2 0 0 1 2 0 0 0 1 0 0 1 1 0 1 0 0 2 1 1 1 2 2 2 2 1 0 2 0 0 0 0 1 1 0 0 0 1 1 0 0 0 0 0 1 1 1 0 1 1 0 1 0 0 0 2 0 2 0 0 2 1 2 2 1 2 0 1 1 1 0 2 0 0 0 2 0 0 0 1 0 0 0 0 0 1 0 0 0 0 2 0 0 0 2 0 0 0 2 0 0 1 1 0 0 0 2 0 1 2 1 0 1 2 2 0 1 1 1 0 1 1 1 1 2 1 0 0 0 0 0 0 1 0 0 2 2 1 1 1 1 0 1 1 2 0 2 0 1 0 1 1 0 0 0 1 1 1 0 1 1 1 0 1 2 1 1 1 1 0 0 2 2 0 2 2 0 0 0 1 0 0 1 1 0 0 2 0 1 0 0 2 2 0 0 0 0 2 0 0 0 2 0 1 1 0 0 0 0 0 0 0 0 0 0 0 0 1 1 0 2 2 2 0 0 0 2 2 1 1 2 1 0 1 0 1 1 0 1 0 0 0 2 1 1 0 0 0 0 0 0 0 0 0 0 0 0 1 2 0 1 1 2 2 0 2 1 0 0 2 2 2 2 1 0 1 2 0 0 0 2 0 0 0 0 0 1 0 0 1 0 2 0 0 1 0 0 1 1 0 0 2 0 1 0 1 0 0 0 0 1 1 0 1 0 0 1 1 0 0 0 2 2 0 0 1 1 1 1 1 1 1 1 1 0 0 0 0 1 0 0 1 0 2 0 1 1 0 0 0 0 0 2 1 0 1 0 1 0 0 0 1 1 0 0 0 0 1 0 1 0 0 1 1 1 1 1 1 0 1 0 1 1 0 1 0 1 0 0 1 1 0 1 0 1 0 0 0 1 0 0 0 1 0 0 0 2 1 2 2 2 1 0 0 1 1 1 0 1 1 1 0 0 2 0 2 1 1 1 0 0 1 0 1 0 0 1 1 1 1 0 0 2 2 0 0 1 1 2 0 1 1 1 1 1 2 0 0 0 0 0 0 1 1 1 0 1 0 1 1 2 2 2 0 2 0 1 0 2 0 1 2 1 2 0 1 0 1 1 1 1 1 0 0 1 0 0 0 0 0 0 0 0 1 2 0 0 1 0 1 0 1 2 0 0 2 1 1 0 0 0 0 0 0 0 0 1 1 2 1 1 0 0 1 0 0 0 0 0 1 0 0 0 0 0 0 0 0 0 0 2 0 1 2 0 1 0 1 1 0 0 0 2 1 1 1 0 0 0 1 0 0 0 0 2 2 1 0 0 1 1 0 0 2 0 0 1 2 0 0 1 0 2 2 1 1 0 0 0 1 1 1 1 1 2 0 1 1 0 0 0 1 1 0 1 0 1 1 0 1 0 1 0 0 1 1 0 2 0 1 1 1 1 0 1 1 1 0 0 1 1 0 2 2 0 2 1 1 1 1 0 0 2 2 2 2 2 0 0 0 0 0 0 0 0 0 0 1 1 1 0 1 2 0 1 1 1 0 1 0 2 0 0 0 0 1 0 0 1 0 0 0 0 0 0 0 0 2 2 2 2 1 0 0 2 0 0 2 0 0 0 2 0 1 0 1 0 0 2 0 0 1 1 1 1 0 0 0 0 1 1 0 0 0 1 1 2 0 2 0 2 2 1 1 0 0 1 1 0 0 1 0 0 2 0 1 0 1 1 0 0 0 1 1 0 1 0 1 1 1 1 1 0 0 0 0 0 1 2 1 2 2 1 0 1 0 0 2 0 2 2 0 0 0 0 0 0 0 0 0 0 0 1 1 1 2 2 0 0 0 0 1 0 1 1 0 1 1 0 0 0 0 0 2 1 1 1 2 1 0 1 2 0 1 1 0 1 1 0 2 2 0 1 2 0 2 0 0 0 0 1 0 1 1 1 1 1 0 1 0 1 0 0 1 1 0 0 1 1 0 0 2 1 1 1 0 0 2 2 2 0 0 2 0 0 0 1 2 0 0 1 2 0 0 1 1 0 0 0 1 0 2 0 0 0 0 2 2 2 2 0 0 1 1 1 1 0 0 0 0 0 0 0 1 1 0 0 1 0 0 0 0 1 0 0 1 1 0 1 1 0 0 0 0 0 0 0 2 0 0 0
21 0 1 1 1 1 1 2 2 0 0 1 1 2 0 0 0 0 0 0 0 1 0 0 0 0 0 2 0 2 2 2 1 2 0 0 2 2 0 1 1 1 1 0 1 0 1 0 1 0 0 0 0 0 0 2 0 0 1 2 0 2 0 2 0 1 1 1 1 0 0 0 1 1 0 1 1 1 2 1 0 0 0 0 1 0 0 0 2 2 0 1 2 2 0 1 0 0 0 0 2 0 1 0 0 0 2 0 2 1 0 1 0 1 2 2 1 0 0 1 1 0 0 2 0 1 0 0 1 1 1 1 0 0 0 0 0 0 0 0 1 2 1 1 0 1 1 0 0 2 0 0 0 0 0 0 1 2 0 0 2 0 0 1 1 2 0 0 1 0 0 0 0 2 0 0 2 0 0 1 0 0 1 0 0 0 1 1 0 0 0 1 1 1 2 1 1 0 1 0 0 1 0 0 2 0 1 0 1 0 2 0 1 0 2 2 0 0 2 1 0 1 1 2 0 2 2 1 0 0 0 1 0 0 2 0 0 2 0 1 0 1 2 2 0 0 0 0 2 0 0 0 2 1 0 2 1 0 0 1 0 0 0 2 1 0 0 0 1 1 1 0 1 1 0 0 0 0 0 0 0 0 1 2 1 1 2 0 1 1 1 1 2 2 2 0 2 0 0 1 0 0 0 0 0 0 0 1 2 2 1 2 1 1 1 0 2 2 0 0 2 2 0 0 1 0 2 1 0 0 0 2 0 0 0 1 0 1 0 0 0 0 2 0 1 0 2 0 1 0 1 0 2 1 0 1 1 0 0 1 0 1 1 1 1 0 0 1 2 1 0 0 1 1 1 0 1 0 0 0 1 1 1 1 0 0 0 0 0 1 0 0 2 0 2 0 2 1 1 0 0 0 0 2 1 0 1 1 1 1 0 0 0 1 1 0 1 0 1 0 0 0 1 0 1 1 1 0 2 1 2 1 1 1 1 2 0 2 1 0 1 1 0 0 0 0 0 1 1 1 0 0 0 2 2 1 1 1 2 1 0 1 0 0 0 1 1 1 0 1 1 1 1 1 2 0 0 0 2 0 0 0 1 0 0 1 0 1 1 1 1 0 1 1 0 1 1 1 1 2 0 2 1 0 2 1 2 1 0 0 0 1 0 0 0 1 0 0 0 2 0 2 1 1 0 2 0 1 1 2 0 0 0 0 0 0 2 0 1 1 0 1 1 0 0 1 0 1 1 1 0 0 0 1 0 0 0 0 1 0 0 0 0 2 1 1 1 0 0 1 0 1 1 0 1 0 1 2 2 2 2 0 0 0 0 0 0 0 0 0 0 0 1 0 0 0 0 1 0 1 1 1 0 2 2 0 1 1 1 1 0 0 0 0 0 0 0 0 1 0 2 2 0 0 0 0 1 0 0 0 1 1 0 0 2 2 0 1 2 0 0 2 0 1 1 1 1 0 0 0 0 2 0 0 2 2 0 1 1 0 0 0 1 0 1 0 0 1 1 0 0 1 0 0 1 1 1 1 0 1 1 1 0 1 0 2 0 1 0 0 2 0 1 1 1 0 1 0 0 1 0 1 0 0 2 0 2 1 0 0 0 0 0 1 1 1 0 0 0 0 0 0 0 2 0 2 0 0 2 0 1 1 1 0 0 1 1 0 0 0 0 0 0 0 0 0 2 0 0 0 0 0 1 0 0 0 0 0 0 0 0 1 2 0 0 1 1 2 0 2 0 0 2 0 0 0 0 0 1 1 0 0 1 1 1 1 1 2 0 2 1 2 2 2 2 1 0 0 1 2 0 0 0 0 2 0 2 0 1 1 0 0 0 1 1 0 1 1 2 1 1 2 0 0 0 1 1 1 1 2 0 2 1 1 0 2 0 0 1 1 0 1 1 0 1 1 1 0 0 1 1 0 0 2 0 1 1 0 0 0 0 2 1 0 2 1 0 0 1 0 0 0 2 0 1 0 0 1 2 0 0 0 2 0 0 0 0 1 0 0 0 2 0 0 2 1 2 0 1 1 0 0 0 1 1 1 0 0 0 1 0 0 0 0 0 2 0 1 1 0 1 0 2 0 0 1 1 0 0 0 1 0 0 1 0 0 0 0 2 1 0 0 1 0 0 1 2 1 0 0 2 0 2 0 0 0 0 0 0 1 1 0 0 0 2 1 2 1 1 0 1 1 0 0 0 0 0 0 1 0 0 0 0 2 0 1 2 1 0 1 1 0 1 2 1 0 0 0 0 0 0 0
22 0 1 2 2 0 0 1 2 2 0 1 0 0 0 0 0 0 0 0 0 2 0 0 0 0 0 2 1 2 2 2 2 2 0 0 2 0 0 1 1 0 1 0 0 1 1 0 0 1 0 1 0 1 1 0 0 0 0 0 0 1 0 1 0 2 0 1 1 0 0 1 1 1 0 1 1 0 1 0 0 0 0 0 0 0 0 1 2 2 0 1 0 0 1 1 0 1 0 2 2 1 0 0 0 0 2 1 1 0 0 2 1 1 1 1 1 0 1 1 1 0 2 0 0 0 2 0 2 2 1 0 0 0 0 0 0 0 0 0 0 2 0 0 0 1 0 0 0 1 0 0 1 0 0 0 0 0 0 1 1 0 1 0 1 2 0 1 0 1 0 1 1 1 1 1 2 0 0 0 1 2 0 2 0 0 2 0 0 0 1 0 0 1 2 2 1 1 0 0 0 0 1 1 2 0 1 1 0 1 1 2 2 0 2 2 0 0 0 1 1 1 0 2 0 0 0 1 0 0 0 1 1 1 2 1 0 2 1 1 0 0 2 1 0 0 1 0 1 0 0 0 1 0 0 0 1 0 0 0 0 0 0 0 0 0 0 1 2 2 1 0 1 1 1 1 0 2 2 2 2 2 1 1 1 0 1 1 0 2 2 0 2 2 2 0 2 0 0 0 0 0 0 0 0 0 0 0 0 0 0 0 2 1 1 0 1 0 2 0 0 0 1 1 1 0 1 0 0 0 0 2 0 0 0 0 0 1 0 1 2 1 0 0 0 2 0 0 1 2 0 0 1 1 0 1 1 0 1 1 0 1 2 1 2 2 0 0 2 0 2 2 0 0 1 0 0 0 0 0 0 0 1 1 1 1 0 0 0 0 0 0 2 0 2 0 2 0 1 1 1 1 0 1 0 0 0 0 0 1 0 0 0 1 0 0 2 0 0 0 0 1 1 2 0 1 0 1 2 1 2 1 1 1 0 1 0 1 1 1 0 2 0 0 2 2 0 0 0 2 0 0 0 2 2 1 1 1 1 1 1 1 0 1 2 2 2 2 0 1 0 0 2 2 1 0 0 2 2 0 2 2 2 0 2 0 0 1 1 0 2 0 0 1 0 1 1 2 2 1 1 0 1 1 1 1 1 0 0 0 0 1 0 1 1 1 0 1 0 1 1 2 0 0 0 2 0 1 1 2 0 1 2 2 1 0 1 0 2 0 1 2 1 1 1 1 0 2 2 2 1 1 1 0 1 1 0 0 1 0 0 0 0 2 1 1 1 1 1 0 0 0 1 0 1 1 1 2 2 0 2 0 2 0 0 2 0 1 1 1 1 1 0 0 1 0 2 1 0 1 1 1 1 0 0 1 1 1 1 0 1 0 0 0 0 0 0 0 1 0 0 1 0 0 0 1 2 2 0 0 1 1 1 0 1 0 1 0 2 0 2 0 0 0 1 1 1 0 2 0 1 1 0 0 2 1 0 1 1 0 0 0 1 2 0 2 1 1 1 0 1 0 0 1 0 0 0 0 1 0 1 0 0 2 1 2 1 1 1 0 1 0 0 1 1 0 1 0 1 1 1 0 0 0 1 1 1 1 0 0 0 0 0 0 0 1 0 2 2 2 1 0 2 2 0 1 0 1 1 1 0 1 0 0 0 1 1 0 1 1 0 1 0 0 0 1 1 1 1 1 1 1 0 1 0 1 0 0 0 0 0 0 2 0 0 0 1 1 0 2 0 0 1 2 0 0 0 1 0 1 0 0 0 0 0 2 0 1 0 2 0 2 2 2 2 2 0 0 0 2 0 2 0 0 1 0 2 0 1 0 1 1 0 1 1 0 1 0 2 1 1 1 0 1 0 1 1 2 0 2 0 2 1 1 0 2 0 0 1 0 0 1 2 0 2 1 1 0 0 1 0 0 0 2 0 0 0 0 1 1 1 1 0 0 0 1 0 1 1 0 0 0 0 1 2 1 0 0 1 0 2 0 0 0 0 2 2 2 0 0 0 2 0 1 2 0 2 0 0 1 0 0 0 2 1 1 1 1 0 2 0 0 0 0 0 2 0 1 1 0 0 1 1 1 2 2 1 0 0 1 1 0 0 2 0 0 0 0 2 0 0 0 1 0 0 2 1 1 0 1 2 1 1 0 1 0 1 1 1 1 2 0 0 1 0 0 0 0 1 1 0 0 0 0 0 0 0 0 0 0 0 0 1 0 0 0 0 1 1 0 0 1 0 2 0 1 1 0 0 0 2 1
23 1 1 1 0 0 0 2 2 1 1 1 1 1 0 0 0 0 0 1 1 2 0 0 0 0 0 0 1 1 1 0 1 1 0 2 1 2 0 1 1 1 1 0 0 2 0 0 0 1 1 2 1 1 0 2 0 1 1 1 1 0 0 1 1 1 0 1 2 1 0 1 2 2 2 2 2 0 2 0 0 0 0 0 2 0 0 0 1 2 0 1 2 1 0 1 0 1 0 1 1 0 2 0 0 0 2 0 2 0 0 2 1 1 1 1 1 0 0 2 2 0 0 2 0 1 0 0 1 1 0 0 0 0 0 0 0 0 0 0 0 2 0 0 0 0 0 0 0 1 0 1 0 0 1 0 1 0 1 0 2 2 0 1 1 1 0 1 0 2 0 0 0 2 0 0 2 0 0 0 0 0 0 1 0 0 1 1 0 0 0 1 1 0 1 1 1 2 0 0 0 0 0 2 2 0 0 0 1 0 2 0 2 0 0 2 2 0 2 1 0 0 1 1 1 1 2 0 0 0 0 0 1 1 1 1 0 2 0 1 0 0 2 1 0 0 1 1 1 1 1 1 0 0 0 1 1 1 1 1 1 1 1 1 1 0 1 0 1 1 0 1 2 2 0 0 0 2 1 0 0 1 1 1 0 0 0 2 1 2 1 0 1 1 1 0 2 0 0 2 0 1 1 1 0 1 1 1 1 1 0 2 2 0 0 0 2 0 1 0 0 1 1 0 0 0 0 0 0 0 0 1 0 0 0 0 0 0 0 0 1 1 2 0 0 2 0 2 1 1 1 0 0 0 0 0 0 0 0 2 0 1 1 0 1 0 1 0 1 0 1 1 1 0 0 1 0 0 0 0 2 0 0 0 0 1 0 0 0 1 0 0 0 1 2 0 0 2 0 0 0 0 0 2 0 0 0 1 0 2 0 0 0 0 0 1 0 1 1 1 0 1 0 2 0 0 0 0 0 0 0 0 0 0 1 1 0 0 1 1 2 0 0 0 2 2 1 1 0 1 0 1 0 1 1 1 0 1 0 1 1 1 1 0 0 0 0 0 0 0 0 0 1 1 1 0 1 2 2 1 0 0 0 0 0 0 0 1 1 0 1 1 1 2 2 0 0 1 1 2 0 1 1 1 1 0 1 0 0 0 0 2 0 0 0 2 0 0 0 1 0 2 0 0 0 2 1 0 1 2 0 0 1 1 0 0 1 0 2 0 2 2 2 0 0 2 0 2 2 2 2 2 0 1 1 0 1 1 0 0 0 0 1 1 0 0 1 0 0 1 0 1 1 0 1 1 1 2 2 0 2 0 0 0 2 0 1 2 0 0 1 1 1 0 0 0 0 0 0 0 0 2 0 1 2 0 1 0 1 1 2 0 0 0 0 0 0 0 1 0 1 2 0 0 0 0 0 0 0 0 0 0 1 0 1 0 1 0 1 1 0 2 0 1 1 0 0 0 2 0 2 1 1 1 1 2 0 1 1 0 0 0 0 1 0 1 0 0 1 1 0 1 0 0 0 0 1 0 2 0 1 1 1 2 1 1 0 0 1 1 1 1 0 2 2 0 2 0 2 2 1 1 0 0 0 2 2 1 0 0 1 0 0 0 0 0 0 2 2 2 0 0 0 1 0 2 0 0 1 0 0 1 0 0 0 0 1 0 0 0 0 0 0 0 0 1 2 0 0 0 0 0 1 0 0 2 0 0 0 0 0 0 2 0 0 1 2 2 0 2 0 1 1 0 0 1 0 0 2 2 0 2 1 1 1 1 0 2 0 2 0 1 2 2 2 0 0 1 0 2 0 2 0 0 1 0 0 0 1 1 0 0 0 2 2 0 0 2 2 2 2 1 1 0 0 1 0 1 0 2 0 1 2 2 0 2 0 0 1 0 1 1 0 0 0 0 0 0 1 0 0 0 0 1 1 0 1 0 0 0 1 2 0 0 1 0 2 0 1 0 0 0 0 0 1 0 0 1 2 1 2 2 2 0 0 0 1 2 0 0 0 1 0 1 2 0 2 0 0 0 1 0 1 0 2 1 0 0 0 1 0 0 0 0 1 0 0 1 2 1 0 1 2 2 2 2 2 1 0 0 2 0 0 2 0 0 0 0 0 0 0 1 0 0 0 2 1 0 0 0 2 0 1 0 1 0 1 0 0 1 1 0 1 0 2 1 2 0 0 0 0 0 0 0 0 2 0 0 1 1 1 0 0 0 0 1 1 1 0 1 0 0 0 2 1 0 1 0 1 0 2 1
24 0 0 2 0 0 0 2 2 1 1 1 0 0 0 0 0 1 1 0 0 1 0 0 0 0 0 2 0 2 1 0 0 0 0 0 2 2 1 0 0 0 1 1 1 1 2 0 0 2 1 1 0 2 0 2 0 0 0 1 0 0 0 1 0 1 1 0 2 1 0 0 2 2 1 2 2 1 2 1 0 0 0 0 2 0 0 0 2 2 0 0 0 0 0 1 0 1 0 1 1 0 1 0 1 1 2 2 0 0 0 1 0 2 2 2 2 0 0 2 2 0 1 1 0 1 1 2 2 2 0 2 0 1 1 1 1 0 0 0 0 2 0 0 0 2 1 0 0 2 0 0 0 0 1 0 1 2 1 0 1 1 0 1 0 2 0 2 0 1 0 1 1 1 1 1 2 0 0 0 1 2 0 0 1 1 1 2 1 1 1 1 0 1 1 0 1 2 0 0 0 1 1 2 2 0 0 0 0 1 1 1 1 0 2 2 0 0 1 2 0 0 1 2 0 2 2 0 0 0 0 0 1 2 1 2 0 2 0 0 0 1 2 0 0 0 0 0 1 1 1 1 0 0 0 2 1 0 0 0 0 0 1 2 2 0 0 1 1 1 1 1 0 0 0 0 0 1 1 1 0 0 2 2 0 2 2 1 1 2 1 2 1 2 1 1 0 1 0 2 0 2 0 0 0 0 0 0 1 1 0 1 2 0 0 0 2 0 0 0 1 1 2 0 0 0 0 1 1 1 0 0 0 0 0 0 0 2 0 0 0 0 2 0 0 0 1 0 1 0 0 0 1 0 0 0 1 0 1 1 0 1 0 0 0 1 0 2 2 0 0 0 0 0 1 0 1 0 0 0 1 1 0 0 0 0 0 0 0 0 0 0 0 0 2 0 0 1 0 0 0 0 0 2 1 1 0 1 0 2 0 0 0 1 1 0 1 0 1 0 0 0 1 1 1 1 0 0 1 0 1 0 1 2 1 2 0 0 1 1 0 0 0 1 1 2 0 0 0 1 0 1 0 2 1 1 0 1 1 0 1 1 0 0 0 0 0 2 0 1 1 1 0 0 1 1 0 1 0 1 0 0 0 0 0 0 0 0 0 1 1 1 0 1 1 0 0 0 0 2 0 2 2 1 2 0 2 0 0 0 0 1 0 0 0 2 0 0 0 1 1 2 1 0 0 0 0 1 0 2 0 1 2 1 2 1 1 0 2 2 0 0 0 0 0 2 0 2 2 2 2 2 0 0 1 2 0 0 1 0 1 1 0 0 0 0 0 1 1 1 1 2 1 0 1 1 2 1 1 2 1 0 0 0 2 0 0 1 0 0 1 0 0 0 0 0 1 0 0 0 0 2 1 0 0 1 1 1 1 0 1 0 0 0 0 0 0 0 0 0 1 1 0 0 0 2 2 0 0 0 0 0 0 0 1 1 0 0 2 0 1 0 0 2 2 1 2 0 1 1 0 2 0 0 1 1 0 1 1 0 0 0 1 2 0 2 0 1 1 0 0 0 1 0 0 0 0 0 2 0 1 0 1 2 1 2 1 1 0 0 2 0 2 2 0 1 2 0 1 1 0 1 0 1 1 2 2 1 0 0 0 0 0 1 1 0 0 0 1 1 1 0 0 2 0 2 1 0 2 0 2 2 0 1 0 0 2 0 1 1 0 0 0 0 0 2 2 0 1 1 1 1 0 0 1 0 0 0 0 0 0 0 2 0 1 0 0 1 0 1 1 0 0 0 0 2 0 0 0 0 1 2 0 0 0 2 0 2 0 1 0 1 2 2 2 1 1 0 0 1 0 0 0 0 0 1 1 1 0 0 1 1 0 0 1 1 0 1 1 1 1 1 0 0 0 0 0 1 0 2 1 2 2 1 0 1 0 0 2 0 1 1 1 0 1 1 1 0 0 0 0 0 0 2 0 0 0 0 0 0 1 2 0 0 0 1 0 0 1 0 0 0 0 1 1 2 1 2 2 2 2 2 1 0 0 1 1 1 0 0 1 2 0 1 1 0 1 0 0 0 0 0 0 0 2 2 0 1 0 0 0 0 0 0 1 1 0 0 1 1 0 0 1 1 1 1 1 1 1 1 1 0 0 2 0 0 1 1 1 1 0 1 2 1 2 0 1 0 0 1 2 0 2 0 1 0 1 0 0 1 1 0 0 0 1 1 2 1 1 0 1 0 0 0 0 1 1 0 1 0 0 0 0 1 0 1 1 0 0 0 0 0 0 2 1 1 1 0 2 0 1 1
25 1 1 1 0 0 0 0 1 2 2 0 1 2 0 0 0 0 2 2 1 1 0 0 0 0 0 2 0 2 2 1 1 1 1 1 2 1 0 0 0 0 1 0 0 1 0 0 0 2 2 2 2 0 0 2 0 0 0 1 0 0 0 0 0 0 2 0 1 0 0 0 2 2 2 2 2 1 2 0 0 0 0 0 0 0 1 0 2 2 0 1 2 2 0 0 0 1 0 1 1 0 0 1 1 0 2 1 1 0 0 2 1 2 2 1 2 1 0 1 2 0 2 0 1 0 1 0 2 1 1 1 0 0 0 0 0 0 0 0 0 2 0 0 0 0 0 0 0 2 0 0 0 0 0 0 0 1 0 0 1 0 0 0 0 1 0 1 0 1 1 1 0 2 0 1 1 0 1 0 0 1 1 1 0 0 2 1 0 0 0 0 0 1 1 2 0 2 1 1 0 1 0 0 2 0 2 2 1 0 1 1 2 0 1 2 1 0 1 2 0 0 2 2 0 2 2 0 0 0 0 0 0 0 2 0 0 2 0 1 0 0 1 1 0 0 0 0 2 0 0 0 2 1 0 0 0 0 0 0 0 0 0 0 0 0 0 0 1 0 2 1 1 1 1 1 0 2 1 0 0 1 1 1 0 0 0 2 1 2 1 1 1 1 1 0 1 1 0 0 0 0 2 2 1 0 2 0 2 2 2 2 1 1 1 0 2 0 0 0 0 0 0 0 0 0 0 2 0 1 0 2 1 1 1 0 1 1 0 0 0 0 2 0 0 1 0 0 1 0 0 0 2 0 1 0 0 0 1 0 1 1 2 2 0 0 0 1 1 0 0 0 1 1 1 1 1 0 1 0 0 1 1 0 0 1 0 0 0 0 0 1 0 0 1 1 1 0 0 0 0 0 0 1 0 0 0 1 0 1 0 0 0 0 1 0 1 0 1 0 1 1 0 0 0 1 1 1 2 1 2 0 2 2 0 2 0 1 0 0 1 1 0 1 1 2 0 0 0 1 0 1 0 2 0 0 0 0 0 0 0 0 0 0 0 1 1 1 0 0 0 0 1 1 2 0 0 2 1 1 2 0 0 0 0 1 0 1 0 1 0 0 0 2 1 2 2 1 1 1 1 1 2 1 2 0 2 0 0 0 0 0 0 1 1 0 0 1 0 1 1 2 0 0 0 1 1 0 0 1 1 0 0 0 0 0 1 0 1 1 0 2 1 1 1 2 0 1 1 1 1 1 0 0 1 2 0 2 0 1 0 1 0 1 1 1 0 0 0 1 0 0 0 0 0 0 1 1 1 1 1 0 0 0 0 0 0 2 0 0 1 1 0 0 0 0 0 1 0 1 1 1 0 2 2 0 0 2 2 2 0 0 0 0 0 0 0 0 1 0 0 1 0 0 0 1 1 1 0 0 2 2 0 0 1 1 0 0 2 0 0 1 0 0 1 1 1 0 2 1 0 2 1 2 0 2 0 1 1 0 0 0 2 0 1 1 0 1 1 0 0 0 0 0 0 0 2 0 2 0 1 0 2 1 0 2 2 0 0 0 2 0 1 1 0 0 0 0 1 2 0 1 0 0 0 2 2 0 0 1 1 1 0 1 1 0 0 1 0 1 0 0 1 2 0 1 0 0 0 0 0 1 0 0 0 0 1 0 0 1 0 1 0 0 0 1 2 1 0 0 0 0 0 1 0 1 0 0 0 0 0 0 2 0 1 0 1 2 0 2 0 0 2 0 0 1 0 0 1 1 0 0 0 0 0 1 1 2 0 2 0 2 2 2 2 1 1 1 0 1 0 2 0 0 1 1 2 0 1 1 0 0 1 1 1 0 0 1 1 1 1 1 2 0 1 1 0 1 0 2 1 2 2 2 0 2 0 0 0 0 0 0 2 0 2 2 2 0 0 0 0 0 0 2 0 0 0 1 0 0 0 2 0 0 1 1 0 0 1 0 1 1 0 0 2 0 0 1 2 2 2 2 0 0 0 2 2 2 0 0 0 1 0 0 2 0 2 0 0 0 0 0 0 1 1 1 1 0 1 1 1 1 0 0 0 2 0 0 1 1 0 0 2 1 0 0 2 0 0 0 2 1 0 2 0 0 0 0 1 0 0 1 1 1 2 2 1 2 0 0 2 0 2 0 0 0 0 1 1 2 1 0 0 0 0 0 2 1 1 0 1 0 0 0 0 1 0 1 2 1 1 1 0 1 0 0 2 1 0 1 1 0 0 1 0 0 0 0 2 0 0 0
26 1 1 1 1 0 0 0 1 2 1 0 0 1 0 0 0 0 0 0 0 2 0 0 0 0 0 2 0 2 2 1 1 2 0 1 1 1 1 1 1 0 0 0 2 2 0 0 0 1 0 0 2 1 0 1 1 0 0 1 1 1 0 2 0 1 1 0 0 0 0 0 2 2 1 2 2 1 2 1 1 0 1 1 1 0 0 0 1 1 0 0 0 0 0 2 1 2 0 2 0 0 1 0 1 1 2 0 2 0 0 2 1 2 2 1 2 0 1 1 1 0 0 2 0 1 0 1 2 1 1 0 0 0 0 0 0 0 0 0 1 1 0 0 0 0 0 0 0 1 0 0 0 0 0 0 0 1 1 0 1 1 0 1 1 2 1 2 1 1 0 0 0 2 0 0 1 1 0 0 0 0 1 0 0 0 2 1 1 1 1 1 0 2 2 2 0 2 0 0 0 1 0 2 2 0 0 1 0 0 1 1 1 0 1 2 1 1 2 0 1 1 0 0 2 0 1 0 0 0 0 0 0 0 1 0 2 2 0 1 0 0 1 1 1 1 1 1 1 0 0 0 1 0 0 0 0 1 0 1 0 0 1 1 0 0 0 0 1 1 1 1 1 1 0 0 0 1 1 0 0 0 1 2 0 1 1 2 0 2 2 0 2 2 2 0 0 0 0 0 0 0 1 1 0 0 1 2 2 2 1 2 2 1 1 0 2 0 0 0 1 1 1 1 0 0 0 2 1 1 0 1 0 0 0 0 0 0 0 0 0 0 1 0 0 1 1 0 0 1 0 0 2 1 1 2 2 1 0 2 0 2 1 1 0 1 0 1 2 0 1 1 2 1 1 2 2 2 1 0 0 0 0 0 1 1 0 0 0 0 0 0 2 0 2 0 2 0 1 0 0 0 0 1 1 0 0 0 0 2 0 0 0 0 1 0 1 1 0 0 0 0 1 0 1 0 1 1 1 0 2 0 0 0 0 0 0 1 0 1 2 0 0 0 2 2 0 0 0 0 0 2 0 1 1 1 0 0 0 1 1 0 0 1 2 2 2 1 0 0 0 1 1 1 1 0 1 1 2 1 1 0 1 0 1 0 0 0 0 0 1 1 0 1 1 0 0 1 1 1 1 1 1 0 2 2 2 0 0 0 0 1 0 1 1 1 0 1 0 2 1 2 1 1 1 2 0 2 0 2 0 2 0 0 0 0 2 0 0 0 0 2 1 0 0 2 0 1 1 1 0 0 0 0 1 1 1 1 1 1 0 0 0 2 1 1 1 0 0 0 0 1 0 0 0 0 1 2 2 0 2 0 0 0 1 0 0 2 0 0 0 0 0 0 0 0 0 0 0 0 0 2 0 2 2 0 1 0 1 2 1 0 0 1 1 1 1 0 0 0 2 2 1 1 0 0 1 0 0 0 0 0 1 0 1 0 1 1 2 0 0 1 0 0 2 2 2 0 0 0 0 2 0 0 1 1 0 2 2 0 0 0 1 1 1 1 1 1 1 0 1 0 0 0 0 0 1 0 1 0 1 0 0 1 1 1 2 1 1 0 1 0 0 0 1 0 1 0 1 1 0 1 0 1 1 2 2 2 0 0 0 0 0 0 0 1 1 0 0 0 0 0 1 2 0 1 0 0 0 0 0 1 0 0 0 1 0 0 2 2 1 2 1 1 0 1 2 2 0 0 0 0 1 0 1 1 0 0 1 0 0 0 2 0 0 0 1 0 0 2 0 0 2 0 0 0 1 0 0 0 2 2 0 0 0 2 0 1 0 1 0 1 2 0 0 0 0 0 0 0 0 0 0 0 1 0 1 0 1 1 0 0 0 1 2 1 0 0 2 2 2 2 2 1 0 1 1 1 0 2 1 2 1 1 0 2 0 0 1 0 1 1 2 0 2 1 2 0 0 0 0 0 0 2 0 0 0 0 0 0 0 1 0 0 0 0 0 0 2 0 0 0 1 1 1 1 0 1 2 2 2 2 0 0 0 2 2 2 0 0 0 0 0 0 1 0 1 0 0 0 0 1 0 1 1 2 0 0 0 2 0 1 0 0 1 2 0 0 1 1 0 0 2 2 0 1 1 1 0 0 2 2 1 1 2 0 2 0 0 1 0 2 1 0 0 1 2 0 0 0 2 1 1 0 1 1 1 1 1 2 1 1 0 0 0 0 0 0 0 0 0 0 0 0 1 0 0 0 2 0 0 0 0 1 0 0 1 1 0 0 0 0 0 1 0 1 0 0 1 0 1 0
27 0 1 2 0 0 0 1 1 1 1 0 1 1 0 0 0 0 1 1 1 1 1 1 1 0 1 2 0 2 2 0 1 0 0 0 2 1 0 1 1 0 0 0 1 0 0 0 0 1 0 1 1 0 0 2 0 0 0 1 1 1 0 2 1 1 1 1 1 0 0 1 2 2 1 2 2 1 2 0 1 0 0 0 1 0 0 0 1 2 0 0 0 0 0 1 1 0 0 0 1 1 1 0 0 0 2 1 1 1 0 0 1 2 2 1 2 0 0 1 2 1 1 1 1 0 0 0 1 1 0 0 0 0 0 0 1 0 0 0 0 2 0 0 0 1 0 0 0 0 0 0 1 0 0 0 0 1 0 1 1 0 0 1 1 2 1 0 1 1 0 0 0 2 2 2 2 0 1 0 0 1 0 0 2 2 0 1 1 0 0 0 0 1 1 1 0 2 0 1 0 0 0 0 2 0 1 0 0 0 1 1 1 0 1 2 2 1 1 0 1 1 0 2 0 0 0 0 0 0 1 0 0 0 1 0 0 2 0 0 0 1 2 2 0 0 0 0 1 0 0 0 2 0 0 1 1 1 0 0 0 0 2 2 1 0 0 0 2 1 0 2 1 1 0 0 0 2 2 0 0 1 1 2 0 1 1 2 1 2 1 1 1 2 2 0 1 0 0 0 0 0 2 2 1 0 1 0 1 1 0 1 2 1 2 0 2 0 0 0 1 1 1 1 1 0 1 2 0 1 0 0 0 0 0 0 0 1 0 0 1 1 1 0 0 2 0 0 1 1 0 1 2 1 1 1 1 0 0 0 0 0 1 1 1 1 0 1 2 1 1 1 0 0 0 0 2 1 1 0 1 1 1 1 0 0 0 1 1 0 0 0 2 0 2 0 1 0 0 0 0 0 0 1 1 0 0 1 1 1 0 1 0 0 1 1 0 2 0 2 0 1 0 0 1 2 1 0 0 0 0 0 0 0 0 0 0 0 1 1 1 0 0 0 0 0 0 0 0 2 0 1 0 1 0 0 0 1 1 0 0 0 0 1 1 1 1 0 0 0 0 2 1 1 2 0 1 2 1 1 0 0 2 1 1 1 0 1 1 1 1 0 0 2 1 1 1 1 1 1 1 1 2 2 2 0 2 1 0 0 0 2 0 0 0 2 0 1 0 1 1 2 0 0 0 1 1 0 0 2 0 0 1 1 2 0 1 1 2 2 0 1 2 2 2 1 0 1 1 1 1 1 0 0 1 0 1 0 1 1 0 0 0 1 1 1 0 0 0 0 0 0 0 0 0 0 1 1 1 2 1 1 0 0 1 0 0 1 0 0 0 0 0 0 0 0 0 1 0 2 0 1 1 1 2 0 0 0 1 1 0 0 0 1 1 1 1 0 0 0 1 2 1 1 0 1 2 2 0 0 1 1 1 0 2 1 1 0 2 0 0 0 0 0 1 1 1 0 2 1 0 1 0 1 0 1 0 2 2 0 0 0 0 2 0 2 1 1 0 1 0 1 0 1 0 0 1 0 1 0 0 1 0 2 1 2 1 1 0 0 0 0 0 1 0 0 1 0 1 1 0 1 0 1 1 2 1 2 0 0 0 0 0 1 1 1 0 0 0 0 0 0 0 2 0 2 0 0 0 0 0 1 0 1 0 0 2 0 1 2 2 2 1 1 0 0 1 1 1 1 1 1 1 0 0 0 0 0 1 0 0 0 2 0 0 0 1 1 0 2 0 0 2 1 0 1 0 0 0 0 0 1 0 0 0 0 2 2 0 2 0 2 2 2 1 0 0 1 0 1 0 2 0 0 2 2 1 0 1 1 0 0 1 0 1 1 1 1 2 2 0 1 1 0 0 0 0 2 0 2 0 2 0 0 1 1 0 0 2 0 1 1 0 0 0 0 0 0 1 0 0 0 0 1 1 0 1 0 0 0 0 1 0 0 0 0 1 0 1 0 0 0 0 0 1 0 0 0 2 0 1 1 2 0 0 0 0 1 1 0 1 2 0 0 2 0 2 0 0 0 1 0 0 2 1 1 0 1 1 1 1 0 0 0 1 1 0 0 2 1 0 1 2 1 2 2 2 1 0 0 2 0 0 2 0 0 0 1 2 0 0 1 2 1 2 0 1 1 0 1 2 0 2 1 0 0 1 1 1 1 2 0 0 0 0 0 1 1 2 1 1 0 0 0 0 1 0 0 1 0 0 0 0 1 1 0 2 0 0 1 1 0 0 2 1 0 0 0 1 0 2 1
28 1 1 1 1 0 0 1 1 1 1 0 1 2 0 0 1 0 0 0 0 2 0 0 0 0 0 0 0 2 1 0 1 2 0 1 1 1 0 0 0 0 1 1 2 1 2 0 1 1 1 1 1 0 0 2 0 0 0 2 0 2 1 2 0 0 1 2 1 0 0 1 2 2 1 2 1 0 1 1 0 0 1 1 1 0 0 0 2 2 0 1 1 0 0 0 0 1 0 1 0 0 1 0 0 0 2 1 1 0 1 1 0 2 2 0 2 0 1 1 1 0 0 2 0 1 0 0 2 2 0 0 0 0 0 0 1 0 0 0 0 2 0 0 0 1 0 0 0 0 0 0 1 0 0 0 0 0 0 0 1 1 0 0 2 2 0 0 1 1 0 0 1 1 1 1 2 0 0 0 0 0 1 1 0 0 2 0 0 0 0 0 1 1 2 1 1 0 0 1 0 0 0 0 2 0 1 0 1 0 2 1 1 0 2 2 2 1 1 0 1 1 0 2 0 0 0 0 0 0 0 0 0 0 2 0 0 2 0 1 0 0 1 1 0 0 1 0 1 1 1 1 0 0 0 1 1 0 1 1 1 1 0 0 1 0 0 1 2 2 0 1 2 2 0 0 1 1 1 0 0 1 0 2 0 0 0 2 1 2 1 0 0 2 0 1 0 2 0 2 0 0 2 2 0 1 1 1 1 1 0 2 1 2 2 0 2 0 1 0 1 1 2 1 0 0 0 0 2 1 0 1 0 0 0 0 0 0 0 0 0 0 2 0 0 0 2 2 0 2 0 0 2 1 0 1 1 0 1 1 1 1 2 2 1 1 1 1 1 0 0 0 0 0 1 0 1 1 1 0 0 1 0 0 1 0 0 0 0 1 0 1 1 0 1 1 2 1 0 0 0 0 0 2 0 0 1 0 0 1 0 0 0 0 2 0 0 0 1 0 0 0 0 0 1 1 1 0 1 1 1 1 0 1 1 1 0 0 0 0 1 0 0 1 0 1 0 0 1 0 1 1 0 2 1 1 0 1 1 1 2 2 0 0 0 1 0 1 0 0 1 1 1 1 1 1 1 1 2 0 1 0 2 1 1 1 0 0 0 0 1 1 0 0 0 0 0 2 2 2 0 1 2 2 2 0 2 0 0 0 0 1 0 0 0 2 2 0 0 1 0 2 1 0 1 1 1 1 1 2 0 1 2 2 2 0 1 0 2 2 0 1 1 0 1 1 0 1 1 1 0 0 1 0 1 1 1 2 0 0 0 2 1 2 0 0 2 1 1 0 0 0 1 0 1 1 2 2 2 1 2 0 0 0 1 0 0 1 0 0 0 0 0 0 0 0 0 1 0 1 0 1 0 2 2 0 0 0 0 0 2 0 0 1 1 1 2 0 0 0 0 0 0 0 0 0 1 2 0 0 2 2 0 0 1 2 0 0 2 0 0 0 0 0 1 1 1 0 0 1 0 1 0 0 1 2 0 2 2 0 0 0 2 2 0 2 0 1 0 0 1 0 0 1 0 1 1 0 1 0 1 2 0 0 0 0 1 0 1 0 2 0 1 2 0 0 2 0 1 2 0 2 0 0 0 2 2 1 1 0 0 0 0 0 0 1 1 2 2 2 0 0 1 2 1 0 1 0 0 0 0 1 1 0 0 2 1 0 0 1 0 1 1 1 0 0 2 0 0 0 0 0 0 0 0 1 0 0 2 0 0 0 2 1 0 0 0 0 0 2 0 0 2 1 0 2 0 0 1 1 0 2 1 1 1 2 0 0 0 2 0 2 2 0 0 0 0 1 0 1 0 1 0 1 1 1 1 0 0 1 1 1 1 1 1 0 0 0 2 2 2 2 0 1 0 1 1 2 0 2 0 1 2 0 0 2 1 0 0 0 0 0 1 0 1 1 2 0 0 0 0 0 0 2 0 0 0 1 1 1 0 1 0 0 1 1 0 0 1 0 0 0 0 1 2 0 0 1 1 1 1 1 2 0 1 1 0 0 0 0 0 0 0 0 2 1 1 0 0 1 0 1 0 1 1 1 1 0 0 2 0 0 0 0 2 1 0 1 2 1 1 0 2 1 1 1 2 2 0 0 2 1 0 2 0 0 0 2 2 0 0 0 1 1 1 0 1 0 0 0 2 0 1 0 1 0 1 1 0 0 2 0 0 0 1 1 1 0 1 1 0 0 1 1 0 1 0 0 1 0 0 0 0 1 0 1 1 1 0 1 1 0 1 2 2 0 0 0 1 0 0 0
29 1 1 1 0 0 0 2 2 1 1 1 0 0 0 0 0 0 1 0 0 2 1 0 0 0 0 1 1 2 1 1 0 2 1 1 1 2 0 0 0 0 1 0 0 1 0 0 0 1 0 0 0 0 1 0 0 0 0 1 0 1 1 2 0 0 0 1 1 0 0 0 2 2 1 2 2 0 2 0 0 0 0 1 1 0 0 2 2 2 2 2 0 0 1 2 0 1 0 1 2 0 1 0 0 0 2 0 2 0 0 2 1 2 2 1 2 0 2 0 0 0 0 2 0 1 0 1 2 1 1 0 1 1 0 0 1 0 0 0 0 2 1 0 0 0 0 0 0 2 0 0 0 1 0 1 1 2 0 1 0 0 2 0 0 1 0 1 1 1 1 0 1 1 0 1 1 0 0 1 0 1 0 0 1 1 0 1 1 0 0 0 0 1 2 1 1 2 0 1 0 0 0 1 2 0 1 2 1 0 1 1 0 0 1 2 0 0 1 2 0 0 0 2 0 0 0 0 0 1 0 0 0 0 0 1 0 1 0 0 0 0 2 2 0 0 0 1 1 1 0 0 1 0 1 1 0 0 0 0 0 0 1 1 1 0 0 1 1 1 0 1 0 0 0 0 0 1 1 0 0 1 0 1 0 1 1 1 0 2 1 0 1 1 1 0 1 0 0 1 1 0 0 0 0 1 1 0 1 1 0 2 2 0 0 0 2 1 1 0 0 0 0 0 0 0 0 0 1 1 0 2 0 0 0 0 0 2 0 1 1 0 2 0 0 0 1 0 1 1 0 0 2 0 0 0 2 0 0 2 0 2 0 0 0 0 0 2 2 0 0 0 1 1 1 0 2 1 1 0 1 0 1 1 0 1 0 0 0 0 0 0 0 0 2 0 1 0 1 1 1 1 0 2 0 1 0 1 0 2 0 0 1 1 1 0 0 1 0 1 0 1 0 1 2 2 2 2 2 2 2 0 0 2 2 0 0 1 1 1 2 0 0 1 0 1 0 2 2 2 0 0 0 0 0 0 0 2 2 2 1 1 0 1 2 2 2 0 0 0 1 0 0 0 2 0 1 1 0 1 0 0 0 0 0 1 0 2 1 1 1 0 1 1 0 1 1 0 0 2 0 0 1 1 1 1 2 0 0 0 0 0 0 0 0 0 0 1 0 1 1 2 0 0 1 1 1 0 0 0 2 0 1 0 1 0 1 0 1 0 1 1 1 0 0 1 0 1 1 2 1 1 0 0 0 1 0 2 0 0 0 1 0 2 0 0 2 1 1 0 0 1 1 0 0 1 1 2 2 1 2 0 0 0 2 0 1 0 0 0 0 0 0 0 0 0 0 1 0 0 0 2 1 1 1 1 2 1 1 1 1 0 0 0 1 1 1 0 0 0 1 1 0 0 0 1 1 1 0 0 0 0 0 0 0 0 0 0 2 0 0 0 0 2 2 1 1 0 0 0 1 1 0 0 2 1 0 1 1 0 0 0 0 0 0 0 0 2 0 0 0 1 0 0 1 0 1 0 2 0 1 0 0 2 0 2 2 1 1 0 2 1 1 2 1 1 2 0 0 1 1 1 0 1 2 1 2 1 0 0 1 0 0 1 0 1 0 2 1 1 1 0 1 2 0 2 0 0 0 0 0 0 0 1 0 0 1 0 1 2 1 2 0 0 0 0 0 1 0 0 0 0 1 0 0 1 1 0 1 0 0 0 2 0 0 0 2 1 0 2 0 0 2 0 0 0 1 0 0 0 0 1 0 0 1 2 0 2 0 2 1 2 2 2 2 1 1 1 1 2 0 1 0 0 2 0 1 0 0 2 0 0 1 1 1 0 0 1 0 0 0 0 1 0 0 0 0 2 0 2 0 2 2 0 0 0 1 0 0 0 0 0 0 0 0 0 0 0 1 0 0 0 0 2 0 0 0 0 1 1 0 2 0 0 0 1 0 0 2 0 0 0 0 0 2 0 0 0 0 0 1 1 0 0 0 1 1 1 0 0 0 1 1 1 0 0 1 0 0 0 0 1 0 2 1 1 0 1 1 1 0 0 1 1 1 1 0 0 2 2 0 0 1 0 0 0 1 0 0 1 1 0 1 2 1 0 1 0 1 1 0 0 2 2 2 1 0 1 0 0 2 1 1 0 2 0 1 1 1 2 1 0 1 0 2 1 2 0 1 1 0 0 0 0 1 0 0 0 0 1 0 0 0 2 0 1 2 0 1 0 0 0 0 1 0 0 0 0 0 0 1 1
30 0 2 1 0 0 0 1 2 2 1 0 1 2 0 0 0 0 0 1 2 1 0 0 0 0 0 2 0 2 2 0 1 0 0 0 2 1 0 1 1 0 0 0 1 0 0 0 0 1 1 1 1 0 1 1 1 0 0 0 1 0 0 1 1 0 1 1 2 1 0 1 2 2 1 2 1 1 2 0 1 0 1 1 2 0 0 0 0 1 0 0 1 1 0 0 0 1 1 0 1 0 1 0 1 1 2 1 1 1 0 1 1 2 2 1 1 1 0 1 2 1 1 1 0 0 1 0 1 1 0 0 0 0 0 0 0 0 0 0 1 2 0 0 0 1 0 0 0 0 0 0 1 1 2 0 0 0 0 0 2 2 0 1 2 2 0 0 1 1 0 0 2 0 0 2 1 1 0 0 0 1 0 1 1 1 1 2 1 0 0 1 1 0 2 0 0 2 0 1 0 0 0 1 2 0 0 2 0 0 0 1 1 0 2 2 0 1 2 0 1 1 0 1 1 0 1 0 0 0 0 0 1 1 1 1 0 2 0 1 0 1 2 1 0 1 1 0 2 0 0 0 1 0 0 2 1 0 0 1 0 0 0 0 0 0 0 1 2 1 0 2 1 1 0 0 0 1 1 1 1 1 1 1 0 0 0 1 0 1 0 1 2 2 2 0 2 2 0 1 0 0 1 1 1 0 1 0 1 1 1 2 2 2 2 0 2 0 1 0 1 1 2 2 1 0 1 1 0 1 0 1 0 0 0 0 0 2 0 0 0 0 1 0 0 1 1 0 1 1 0 0 0 0 0 0 0 0 1 1 0 1 1 1 0 1 0 0 1 0 1 1 1 0 0 0 2 0 0 0 0 0 2 1 0 1 0 1 1 1 0 0 1 0 2 0 0 1 0 0 0 0 0 2 0 1 1 0 0 2 0 0 0 0 2 0 0 0 0 0 0 1 0 1 1 1 0 1 0 0 1 0 0 1 1 0 0 0 1 1 1 1 0 1 1 2 0 0 0 0 0 1 0 2 1 1 0 1 1 1 0 0 1 0 1 2 2 0 0 0 0 0 0 0 2 0 1 2 1 1 1 0 1 0 1 1 0 1 0 1 0 0 0 2 1 1 1 1 1 2 0 0 2 2 2 0 2 0 0 0 0 1 0 0 0 0 0 0 0 0 0 2 2 1 0 1 1 0 0 2 0 0 1 0 1 0 0 0 2 0 2 2 1 0 1 2 0 2 2 2 0 0 0 1 1 0 0 0 1 1 1 0 0 0 0 0 0 0 0 0 0 1 0 0 1 1 1 2 2 0 2 0 0 0 0 0 0 1 1 1 0 0 1 1 1 0 1 1 0 2 1 1 0 2 2 0 1 0 1 1 0 0 0 0 0 0 0 0 1 0 1 2 1 1 0 0 0 1 0 0 1 1 0 0 2 0 1 1 1 1 1 0 0 1 1 0 1 1 0 1 0 2 0 1 2 2 0 1 0 0 0 0 2 0 2 2 0 0 0 0 2 0 1 0 0 0 0 0 2 0 0 0 0 1 2 2 0 0 0 0 2 0 0 1 1 0 2 0 0 1 1 1 0 0 1 1 1 1 1 0 0 0 0 0 1 0 1 1 1 1 0 0 0 1 1 2 1 1 0 0 0 2 0 0 0 0 0 0 0 1 0 0 0 0 0 0 1 0 0 0 0 0 1 1 0 1 0 0 0 0 0 0 2 0 0 1 1 1 0 2 0 0 2 0 0 1 0 1 1 2 0 1 1 1 1 2 0 2 1 2 0 1 2 2 1 0 1 1 0 2 0 1 0 0 2 0 1 0 2 0 0 0 1 0 0 0 1 1 2 2 2 1 0 0 0 0 0 1 0 2 1 2 2 0 0 2 0 1 2 0 2 2 2 0 2 2 2 0 1 0 0 1 0 1 0 0 1 0 0 0 0 1 0 0 0 0 0 0 2 0 0 0 0 0 1 0 1 1 2 2 2 2 1 0 1 2 1 1 0 1 0 2 0 0 1 0 2 0 0 0 0 2 0 2 1 1 1 1 0 2 0 0 0 0 1 1 0 0 1 1 0 0 1 0 2 2 0 1 0 0 1 0 0 1 0 0 0 1 1 0 0 1 2 2 2 2 2 0 0 0 1 0 2 1 0 0 1 1 0 0 2 0 0 0 1 1 1 0 0 0 0 0 0 0 0 1 0 0 0 0 0 0 0 1 0 0 2 1 1 0 0 1 1 1 1 0 0 0 2 0 1 0
31 0 1 2 1 0 0 1 1 1 1 0 0 0 0 0 0 0 0 1 1 1 0 0 0 0 0 2 0 2 1 0 0 2 1 2 2 2 0 1 0 1 0 0 1 0 1 0 0 0 0 1 0 1 0 2 0 0 1 1 0 1 0 0 1 0 2 1 2 0 0 1 2 2 1 2 2 0 2 2 0 0 0 0 2 0 0 1 2 2 2 2 2 0 0 0 0 2 1 1 1 0 2 0 0 0 2 1 1 0 0 1 1 2 2 2 2 1 1 0 1 0 1 1 0 0 1 1 1 1 0 0 0 0 0 0 1 0 1 1 0 2 0 0 0 1 0 0 0 2 0 0 1 0 0 0 0 0 1 0 0 0 0 1 0 1 0 1 0 2 0 0 1 1 1 1 2 0 1 0 0 1 0 0 0 0 1 2 1 1 1 2 1 1 2 2 2 2 0 2 0 0 0 2 2 0 0 1 1 0 0 2 1 0 1 2 0 0 2 0 0 0 0 2 0 0 0 0 0 0 1 0 1 1 0 0 1 2 0 1 0 1 2 2 0 0 0 0 2 0 0 0 1 0 0 1 0 0 0 0 0 0 0 1 1 0 0 0 2 0 0 2 2 2 0 1 0 1 1 0 0 2 1 1 0 1 1 1 0 1 0 0 0 2 1 0 0 1 1 0 0 1 0 0 0 0 1 0 1 1 1 1 1 2 2 1 2 1 0 0 2 1 1 1 1 0 2 2 1 2 0 1 1 1 1 0 1 1 0 0 1 1 0 0 0 2 0 1 1 1 1 0 2 2 0 1 1 0 1 0 1 1 2 1 2 1 0 2 2 0 0 0 1 1 0 2 1 1 1 1 1 0 0 0 0 0 0 0 0 2 0 1 0 1 1 1 0 1 1 1 1 1 0 2 2 0 0 0 1 1 0 0 0 0 1 0 1 0 1 0 1 0 0 2 1 1 1 2 1 1 1 0 0 1 2 1 0 1 0 0 1 1 0 1 1 2 0 0 0 0 0 1 0 2 0 0 0 2 2 1 1 1 1 0 0 1 1 1 0 0 0 1 1 1 2 0 1 2 2 0 1 0 1 1 0 1 0 1 1 1 2 0 1 2 0 0 0 1 1 1 1 1 0 0 0 2 0 0 0 0 0 2 0 0 0 1 1 0 0 1 1 2 1 0 0 1 1 2 0 2 0 2 2 1 2 0 2 0 1 2 0 0 2 0 0 2 0 0 0 0 0 0 0 1 1 0 0 1 0 0 0 1 0 1 1 1 0 0 0 0 0 1 1 0 0 0 2 1 1 2 1 1 0 0 1 0 0 1 0 0 1 0 1 0 1 0 0 0 0 0 0 1 1 1 1 0 0 1 1 2 0 0 0 1 0 0 0 0 1 0 0 1 0 0 0 0 1 1 0 0 2 2 0 0 2 2 0 1 2 0 0 0 0 1 2 1 2 1 1 1 0 1 1 2 1 2 0 2 1 0 0 0 0 1 0 1 0 2 0 1 0 1 0 1 1 0 0 0 1 0 0 2 0 2 1 2 0 1 0 1 0 1 2 2 0 0 2 0 2 2 0 2 0 1 1 2 1 2 0 0 1 0 0 0 0 1 0 0 0 0 0 0 1 2 1 0 1 0 0 0 0 2 0 0 0 1 1 0 1 2 1 2 0 0 0 0 1 1 1 1 0 1 1 1 0 1 0 1 0 0 0 0 2 1 0 0 0 1 0 1 1 0 2 0 0 0 0 0 0 1 0 2 0 1 0 1 1 2 0 2 2 2 2 2 2 1 0 1 0 2 0 1 0 0 2 0 0 0 0 2 0 0 1 1 1 0 0 1 1 1 1 1 0 1 0 1 1 1 0 2 0 1 1 1 0 0 0 0 0 1 0 1 1 0 1 1 1 0 1 0 0 1 0 0 2 0 2 0 0 0 0 2 0 1 0 0 1 0 1 0 0 0 1 0 2 1 1 1 2 1 1 1 1 0 1 1 0 2 0 0 1 1 1 1 1 1 1 0 0 0 0 2 1 1 1 1 1 1 1 1 1 1 0 0 0 2 0 0 2 2 0 0 1 0 1 1 1 1 0 1 2 0 0 1 0 0 0 0 2 0 0 0 2 0 0 0 2 1 0 2 2 0 2 0 0 2 2 1 1 2 1 0 0 0 0 0 0 0 0 0 0 0 0 0 0 1 0 0 2 0 0 0 0 0 0 0 0 2 1 1 1 1 0 2 0 0 0 0 2 0 1 0
32 0 1 2 1 1 1 2 2 1 1 1 0 1 0 0 0 0 1 0 0 1 0 0 0 0 0 2 1 2 2 2 0 0 0 1 1 2 0 0 0 0 0 0 2 0 1 0 0 2 1 1 0 0 1 2 0 0 0 2 0 1 0 2 0 1 0 2 2 0 0 2 2 2 0 2 2 2 2 0 2 0 0 0 0 0 0 0 2 2 0 1 1 0 1 2 1 0 0 0 2 0 1 0 0 0 2 1 1 1 0 0 1 2 2 1 2 0 0 2 2 0 0 2 0 1 0 1 2 2 0 1 0 0 0 0 1 0 1 0 1 1 0 0 0 2 0 0 0 1 0 0 0 0 0 0 0 1 1 0 1 1 0 0 1 2 0 1 0 1 1 0 0 2 0 0 2 0 0 0 1 2 0 2 1 0 2 1 1 0 0 0 0 2 2 2 1 2 0 0 0 1 0 1 2 0 1 1 1 0 0 1 1 0 0 2 1 1 0 0 2 2 1 1 1 1 2 1 1 1 1 1 1 1 1 1 1 2 0 2 0 0 2 1 0 0 0 0 0 1 1 1 0 0 0 0 1 0 0 0 0 0 0 0 0 0 0 0 2 1 0 2 1 1 0 1 0 2 2 1 1 2 1 2 0 1 1 2 1 2 2 1 2 2 2 0 2 0 0 1 0 1 1 1 0 0 1 0 2 2 1 1 2 0 0 0 2 0 0 0 1 1 2 1 0 0 0 0 0 1 0 1 0 0 0 0 0 0 0 0 0 0 1 0 0 0 2 0 0 1 2 0 1 0 0 0 1 0 0 1 0 1 1 1 1 1 1 1 2 0 1 1 1 1 1 0 1 1 1 1 1 1 0 1 0 0 0 0 0 1 0 0 0 0 2 0 1 1 0 0 1 0 0 2 1 1 1 1 0 2 0 0 0 0 1 0 0 0 0 0 0 1 1 0 1 2 0 0 2 1 2 1 0 1 1 0 0 1 0 0 1 1 0 0 2 2 0 0 0 1 0 0 0 2 2 2 0 0 0 0 0 1 0 1 1 2 2 1 0 1 1 1 1 1 0 0 0 2 1 1 1 0 1 1 0 1 0 1 1 1 1 0 0 1 1 1 1 2 2 1 1 0 2 2 2 0 1 0 0 0 0 1 0 1 1 1 1 0 0 1 1 2 0 0 0 1 1 1 0 2 0 1 1 0 1 0 1 0 2 1 1 1 0 0 0 2 0 0 1 1 0 1 0 0 0 2 0 0 1 1 1 0 0 2 1 1 1 1 1 0 0 0 0 0 0 0 1 2 2 2 2 1 0 0 2 0 0 1 1 1 1 0 1 0 0 0 0 0 0 0 0 1 0 1 1 0 0 1 1 0 2 0 0 1 1 1 1 0 0 0 0 0 1 0 0 1 1 1 0 0 0 1 0 0 1 0 0 0 2 0 0 2 0 1 2 2 2 0 1 0 0 1 1 2 2 2 0 1 1 0 0 0 1 2 0 2 1 1 1 0 1 1 0 0 1 1 1 0 1 0 1 0 0 2 1 2 1 1 0 0 1 0 0 2 1 0 2 0 0 2 1 0 0 0 2 0 1 2 0 0 0 0 0 0 0 0 1 0 0 0 0 0 1 2 0 1 0 0 1 0 1 1 0 1 0 1 1 0 0 2 0 2 0 0 0 2 2 1 1 1 1 1 0 0 0 1 0 0 2 0 0 0 2 0 0 1 1 1 0 1 1 0 1 0 0 0 0 0 1 1 0 1 1 1 1 2 0 2 1 2 0 1 2 1 1 1 0 2 0 2 0 2 0 0 1 0 1 0 1 1 0 0 1 1 1 0 0 1 2 1 0 2 1 0 0 0 0 2 0 2 0 2 2 1 0 2 0 0 0 0 0 0 2 0 2 2 2 0 1 0 0 0 0 2 0 2 2 0 0 0 1 1 0 0 0 0 2 0 1 0 0 0 1 0 2 1 0 0 2 1 2 1 2 0 0 0 0 2 1 0 1 2 0 1 1 0 1 0 0 0 0 2 0 2 0 0 1 0 0 1 0 1 0 0 0 2 0 1 2 1 0 1 2 1 1 1 1 1 1 1 2 1 0 2 0 0 1 0 2 0 0 1 1 1 2 1 1 1 0 0 2 0 2 0 1 0 1 0 0 0 2 0 0 0 1 1 1 0 1 1 0 0 0 0 0 2 0 0 1 1 1 0 0 0 0 0 0 0 0 0 0 1 0 1 1 0 1 0 0 0 2 1
33 0 0 2 0 1 1 1 1 2 2 0 0 0 0 0 0 0 1 1 1 2 0 1 0 1 1 1 0 2 2 1 1 1 0 0 2 0 0 2 2 1 1 1 1 1 1 0 0 0 0 0 1 0 0 1 0 0 0 1 1 0 0 2 1 0 2 0 1 1 0 0 1 1 1 1 1 1 2 0 1 0 1 1 1 0 1 0 1 2 0 0 1 0 0 1 1 1 0 1 1 0 0 1 0 0 2 1 1 0 0 1 0 2 2 0 2 0 0 2 2 0 2 0 1 0 1 2 2 2 2 0 0 0 0 0 0 0 0 0 0 2 0 0 0 2 0 0 1 1 0 2 0 0 1 0 0 1 0 0 1 0 0 2 2 2 0 1 0 0 1 0 1 1 1 1 2 0 0 0 1 1 0 0 0 0 1 0 0 0 0 0 1 0 1 0 1 2 1 0 0 1 0 2 2 0 1 1 1 0 1 1 0 0 1 2 0 0 0 2 0 0 1 2 0 1 1 1 0 0 0 1 0 0 2 0 1 2 0 2 0 0 2 2 0 0 0 0 1 0 0 0 0 1 0 1 0 1 1 1 1 1 0 2 2 0 0 1 1 1 0 1 2 2 0 0 2 2 2 0 0 1 1 2 0 1 1 1 1 1 1 1 0 2 2 0 0 0 1 1 0 0 0 0 0 0 1 0 0 1 0 2 2 2 2 0 1 2 0 1 0 0 1 0 1 0 1 2 1 1 0 1 1 0 0 0 0 1 0 0 1 1 2 1 1 1 2 0 2 0 1 0 2 1 0 1 1 0 0 1 0 1 0 0 0 0 1 2 2 0 1 1 1 1 2 0 2 0 0 0 0 0 1 1 0 1 0 0 0 0 0 0 2 0 2 0 2 0 1 1 1 1 0 2 1 0 1 2 0 2 0 0 0 0 2 0 0 0 0 0 0 1 0 0 2 2 1 1 0 0 0 0 1 1 0 1 0 2 0 0 2 0 0 0 1 1 0 0 0 1 0 0 0 0 0 0 0 1 1 1 1 1 1 0 0 1 1 1 0 0 0 2 1 1 0 1 0 2 2 0 0 0 1 0 1 1 0 1 1 0 0 1 0 1 1 0 0 1 1 2 0 1 1 1 1 1 1 0 1 0 0 2 0 0 0 2 0 0 0 1 1 1 2 0 0 1 0 1 0 2 0 1 1 1 1 0 0 0 1 1 0 1 2 1 1 2 0 2 2 2 1 1 0 0 0 0 0 2 0 0 0 2 1 2 0 0 2 1 0 0 0 1 1 0 1 1 2 1 1 2 2 0 0 0 1 0 1 1 0 0 1 0 0 0 1 0 0 0 0 1 0 2 1 2 2 1 1 1 1 2 1 0 0 0 0 0 0 0 0 0 0 0 2 2 0 0 0 2 0 0 1 1 0 0 2 0 0 0 2 0 0 0 0 1 2 1 1 1 0 0 0 0 0 1 1 1 0 2 0 1 1 0 2 0 2 2 0 1 0 0 2 0 0 1 0 0 0 0 1 0 1 1 1 1 0 2 2 1 0 1 1 2 1 1 0 0 1 0 1 1 1 1 0 1 1 2 1 0 0 0 0 0 0 0 0 1 1 0 0 0 0 0 1 2 0 1 0 0 0 0 0 1 0 0 0 0 1 0 0 1 0 0 0 0 1 1 1 0 0 0 0 0 1 1 1 1 0 0 1 0 0 0 2 0 1 1 0 1 0 2 0 0 2 1 1 2 0 0 0 0 1 2 1 1 1 2 0 2 0 2 1 2 2 2 1 0 0 1 1 1 0 1 0 0 2 0 1 0 1 1 0 0 1 1 1 0 0 0 2 0 0 0 1 0 0 1 1 0 1 2 0 1 0 0 0 2 0 0 0 0 0 0 0 0 0 0 0 1 0 1 0 0 0 2 0 0 0 1 2 2 0 2 1 0 1 2 0 0 1 0 0 0 0 0 2 0 0 0 1 0 2 1 2 0 0 0 0 2 0 1 0 2 2 0 1 0 2 0 0 0 0 2 0 2 2 2 1 1 0 2 0 0 1 1 1 1 0 0 2 2 0 0 2 0 0 1 1 0 1 1 1 0 0 2 0 0 1 1 2 1 0 0 2 0 1 0 1 1 1 0 2 0 2 0 1 0 0 0 0 1 0 1 0 0 0 1 0 0 0 0 0 0 0 0 0 0 0 0 0 0 0 0 0 1 0 1 2 0 0 0 0 0 0 1 1 0 0 0 2 0 1 1
34 0 1 1 0 0 1 1 1 1 1 0 1 1 0 0 0 0 1 1 1 2 1 0 0 0 0 2 1 2 2 2 1 2 0 1 1 0 1 1 1 0 0 0 2 1 0 0 0 1 1 1 1 0 0 1 0 0 0 1 1 0 0 2 1 1 0 1 1 0 0 0 2 2 2 2 2 1 1 0 1 0 1 1 2 0 1 1 2 2 1 2 1 1 1 2 0 1 0 1 1 0 0 0 1 1 2 1 1 1 0 1 0 1 1 0 1 0 2 0 0 1 1 1 1 1 0 1 1 1 0 0 0 0 0 0 0 0 0 0 0 2 0 0 0 1 0 0 0 0 0 0 0 0 0 0 0 1 0 1 1 0 0 2 2 2 0 2 0 1 0 1 0 2 0 0 1 0 0 1 0 0 0 0 0 0 0 2 1 0 0 0 1 1 2 2 1 1 0 0 0 0 0 2 2 0 1 2 0 0 2 1 1 0 2 2 0 0 1 1 0 0 0 2 0 0 1 0 0 0 0 0 0 0 0 0 1 2 0 2 0 0 2 2 0 0 0 0 1 1 1 1 2 0 0 0 0 1 1 1 1 1 1 1 1 0 0 0 1 0 0 1 0 0 0 0 1 1 1 1 1 2 2 2 0 2 2 2 0 2 1 0 2 2 2 0 1 0 0 1 0 0 2 2 1 0 0 0 1 1 1 2 2 1 0 0 1 0 0 0 1 1 2 0 1 0 1 1 0 1 0 1 0 0 0 0 0 1 0 0 1 0 2 1 0 2 0 2 2 1 1 0 2 0 0 0 1 0 0 1 0 1 1 0 1 0 1 0 1 0 1 1 0 0 1 0 2 0 0 0 1 1 0 0 1 2 0 1 1 0 0 0 2 0 1 1 2 0 1 1 1 1 0 2 0 1 1 1 0 2 0 0 0 0 0 1 0 1 0 1 0 1 0 0 1 1 1 0 2 0 1 1 0 1 1 0 0 1 1 0 1 1 0 0 1 1 0 1 1 1 0 1 0 2 1 1 0 0 1 0 0 1 0 1 1 1 1 0 0 0 0 0 0 0 1 1 1 2 0 0 0 0 0 0 0 0 0 2 2 0 2 0 0 2 2 1 1 2 2 1 1 1 1 0 2 1 1 0 1 0 1 1 0 1 1 1 1 0 0 2 2 0 0 0 0 1 1 0 1 2 0 0 0 0 0 0 1 0 2 1 1 2 1 0 0 2 0 2 2 2 0 0 0 0 0 0 0 0 2 0 2 0 1 2 0 0 2 0 0 0 0 2 0 0 0 0 0 2 2 1 2 1 0 0 1 0 0 1 0 0 0 0 1 0 0 0 1 0 0 0 0 2 0 2 2 0 0 1 2 1 2 0 0 0 0 0 0 0 0 1 0 1 0 0 0 1 1 1 0 0 1 1 0 0 1 0 0 0 2 0 1 1 0 1 0 0 0 0 2 1 0 0 0 0 2 2 0 1 1 0 0 0 1 0 1 1 0 1 0 0 1 1 0 0 1 1 1 0 2 0 0 0 0 0 0 0 0 0 0 0 1 0 0 0 0 0 1 0 1 1 0 1 0 1 1 2 2 1 1 0 2 0 0 0 0 1 0 1 0 1 0 1 0 1 0 2 0 0 1 0 0 0 0 0 0 0 1 0 0 0 0 0 0 0 0 0 0 1 1 1 1 1 0 0 0 1 1 0 0 0 0 0 2 0 0 0 2 1 0 2 0 0 1 0 0 1 1 0 1 1 0 1 0 0 0 1 1 2 1 2 1 1 1 1 1 0 0 1 1 0 0 1 0 0 0 0 1 0 1 1 0 0 0 1 1 1 1 1 2 2 1 2 1 0 0 1 0 2 0 2 0 2 1 1 0 2 0 1 2 1 0 1 0 0 0 0 0 0 1 0 0 0 0 1 1 0 1 1 0 0 0 2 0 0 0 0 0 0 1 0 0 0 1 0 1 1 0 0 1 1 1 2 2 0 0 1 0 2 0 1 1 2 1 0 1 0 2 0 0 1 0 1 1 1 2 2 0 0 0 1 1 2 0 0 1 1 0 1 1 0 0 1 1 0 2 2 1 1 0 0 1 0 0 1 0 0 0 2 2 1 0 1 2 2 2 1 2 1 0 0 2 0 2 0 1 1 1 1 1 1 1 1 0 0 1 1 1 0 0 0 0 0 0 0 0 0 0 0 1 0 0 0 0 1 0 1 1 0 0 0 0 0 0 2 1 1 0 0 1 0 0 0
35 1 1 2 1 0 0 2 2 1 1 0 0 2 0 0 1 0 2 1 1 2 1 0 0 0 0 2 0 2 2 1 0 0 0 0 2 1 1 1 0 1 1 1 1 1 0 1 0 1 0 0 0 0 0 2 0 0 0 0 0 1 0 2 1 1 1 2 1 0 0 1 2 2 2 2 1 1 2 0 1 0 0 0 0 0 0 0 2 2 0 1 1 0 0 2 0 0 1 0 1 1 1 0 0 0 2 1 1 0 0 2 0 2 2 0 2 0 1 1 1 0 2 0 0 0 2 0 2 1 1 1 0 0 0 0 0 0 0 0 1 1 1 0 0 1 1 0 0 2 0 0 1 1 1 1 0 1 0 0 0 0 0 1 1 2 1 1 1 1 1 0 0 2 0 0 2 1 0 0 0 0 0 1 0 0 2 1 1 1 1 1 1 0 1 1 2 2 0 0 0 0 0 1 2 0 1 0 1 0 1 1 1 1 0 2 0 0 2 0 0 0 1 2 0 1 1 0 0 0 0 0 1 0 2 0 0 2 0 0 0 0 2 2 0 0 0 1 1 1 1 1 1 1 0 2 1 1 1 1 1 1 1 1 1 0 0 0 1 1 0 2 2 1 0 1 0 1 1 0 0 2 2 2 0 2 2 2 0 2 1 1 1 1 1 0 1 0 0 0 0 0 1 1 1 0 1 0 1 1 1 1 2 2 2 0 2 2 0 1 0 0 0 0 1 0 1 1 1 1 0 2 0 1 0 0 0 2 0 0 0 1 1 0 0 1 1 1 1 0 1 1 1 0 0 0 1 0 0 2 0 1 1 0 1 2 0 0 1 0 0 0 0 0 0 0 0 0 0 1 0 1 1 1 0 0 0 1 1 0 0 0 1 0 1 1 0 0 1 0 0 0 0 1 0 0 1 1 1 1 0 0 1 1 0 0 1 0 0 0 0 0 1 1 0 0 0 1 1 0 1 0 1 2 1 2 0 0 0 1 2 0 0 1 1 2 0 1 1 2 0 1 0 1 0 0 0 1 2 2 1 1 1 0 0 2 2 1 0 1 0 1 1 1 2 0 1 1 2 0 0 0 1 1 0 1 0 2 2 0 2 0 0 2 2 1 1 2 2 2 0 1 0 0 0 2 1 0 0 0 0 2 0 0 0 0 0 0 0 2 0 2 0 0 1 2 0 0 0 1 1 0 0 0 0 0 0 1 1 1 0 1 1 0 1 0 1 2 2 2 1 1 0 1 0 0 0 0 1 0 0 0 1 2 0 0 2 1 1 0 1 0 0 0 0 0 1 2 2 0 2 0 0 0 1 0 0 2 1 1 0 0 1 1 1 0 1 2 0 2 2 0 0 2 2 0 0 1 2 1 0 0 0 2 0 2 1 0 0 0 0 1 0 0 0 0 1 1 0 0 1 1 0 0 1 0 0 1 2 0 1 0 0 1 2 1 1 0 1 1 0 2 0 0 2 2 0 1 1 0 0 0 0 0 1 1 0 1 1 0 0 0 0 0 0 2 2 0 1 0 1 0 0 0 0 0 1 0 0 0 2 0 1 1 0 0 1 0 0 1 0 1 0 0 1 1 1 1 0 0 1 0 0 1 0 0 0 0 0 0 0 0 0 2 0 1 0 0 0 0 0 2 0 1 0 1 0 0 1 1 0 2 0 0 0 0 1 1 0 0 0 0 1 1 1 0 0 0 1 0 0 0 2 0 0 1 0 2 0 2 0 0 1 1 1 0 0 0 0 0 0 0 1 1 1 2 0 2 2 2 0 0 2 2 1 0 1 0 0 0 0 0 1 0 1 1 1 0 1 1 0 0 1 1 1 0 0 1 2 1 0 2 2 0 1 1 0 1 0 1 0 0 2 0 0 1 0 0 0 0 0 0 0 0 0 0 0 1 0 0 0 0 0 1 0 0 1 0 0 0 0 2 0 0 0 0 0 0 1 0 0 0 0 0 0 0 1 0 1 0 0 0 2 0 0 0 0 2 0 0 1 2 1 0 2 0 2 0 0 2 0 0 0 1 1 1 1 0 0 1 1 1 1 1 2 0 0 0 1 1 0 0 2 1 1 1 0 1 0 0 2 1 1 2 1 0 1 0 0 0 0 1 2 0 0 0 0 0 0 0 2 1 1 0 2 0 2 0 0 1 1 0 1 0 1 0 1 0 0 0 0 0 0 0 1 0 0 0 2 1 1 0 0 2 0 2 2 1 0 2 2 0 0 1 0 0 1 0 2 0 1 0
36 1 0 2 0 0 0 0 0 2 2 0 0 0 0 0 0 0 1 0 0 0 0 0 0 0 0 2 0 2 2 0 1 1 1 1 1 1 0 0 0 0 1 1 1 1 0 0 0 1 0 0 0 1 1 2 0 0 0 0 0 1 0 2 0 1 0 1 2 0 0 1 2 2 0 2 2 1 1 0 0 0 0 0 1 0 0 0 2 2 0 0 1 1 1 2 0 1 0 1 1 0 0 0 1 1 2 1 1 0 0 2 0 2 2 0 2 0 1 0 0 1 2 0 1 0 1 1 2 1 2 0 1 1 0 0 2 0 0 0 1 1 1 0 0 1 0 0 0 1 0 0 1 0 1 0 1 2 1 0 1 1 0 1 0 2 0 1 1 1 0 1 0 2 1 1 2 0 0 0 0 0 0 0 1 1 0 2 1 1 1 2 0 2 2 1 0 1 0 0 0 0 0 1 1 0 1 0 2 0 2 1 0 0 2 2 1 0 1 2 0 0 0 1 1 0 0 0 0 0 1 0 0 0 2 0 0 2 0 2 0 0 2 1 0 0 0 0 1 1 1 1 1 0 0 2 2 0 0 0 0 0 0 0 0 0 0 1 1 1 0 1 1 0 0 0 1 2 2 1 1 2 2 2 0 2 2 2 0 2 0 0 2 2 2 0 0 0 0 0 0 0 1 1 1 0 0 1 1 1 1 1 2 2 2 1 1 1 0 0 2 1 1 0 0 0 1 0 1 1 0 1 0 0 0 0 0 1 0 0 0 0 2 0 0 1 0 0 1 1 0 0 1 1 0 1 1 0 1 0 1 1 0 0 0 0 0 1 1 0 0 0 1 1 1 0 1 0 0 0 0 2 1 1 0 1 0 0 0 0 0 0 1 0 1 1 2 0 1 1 1 1 0 2 0 0 1 1 0 2 0 0 0 0 0 0 1 0 1 0 0 1 0 0 1 1 1 1 2 1 2 0 1 1 0 1 1 2 0 0 0 1 0 0 2 2 0 0 0 2 0 2 0 1 1 1 0 2 0 1 2 1 0 0 0 1 1 2 0 0 0 1 0 0 0 1 0 2 1 1 2 0 1 0 0 0 0 2 0 2 0 0 0 1 1 1 1 2 2 2 0 0 1 1 1 0 2 0 0 0 0 2 0 1 1 1 0 1 0 1 1 2 0 0 0 1 1 1 1 2 0 1 1 1 1 0 0 0 2 0 2 2 0 0 0 0 1 1 1 1 1 1 0 0 1 1 0 0 2 0 2 0 0 1 0 0 1 1 1 0 0 1 1 0 1 1 1 1 1 1 2 1 0 0 0 0 0 1 0 0 1 1 0 0 0 0 1 0 0 1 0 2 0 2 2 0 1 1 1 2 1 0 0 0 0 0 1 0 2 1 0 1 0 0 0 2 2 1 0 0 0 2 1 1 2 0 1 0 2 0 0 0 0 0 2 2 2 0 1 0 0 1 0 1 1 2 0 2 2 0 0 0 1 1 0 1 0 0 1 0 0 0 0 1 0 0 0 0 2 0 1 0 0 2 1 2 1 1 0 0 1 0 1 1 0 0 1 1 0 1 1 0 0 1 1 2 2 2 0 0 0 0 0 1 1 0 0 1 1 1 0 0 0 1 0 2 0 1 0 0 0 1 0 0 0 1 1 0 1 1 1 1 1 1 0 0 2 0 0 0 0 0 1 0 1 2 0 0 0 0 0 0 2 1 0 0 0 1 0 1 1 0 0 0 0 0 0 0 2 2 0 1 0 0 0 2 0 2 1 2 0 1 1 1 1 0 0 0 1 2 0 0 0 0 2 1 1 0 0 1 1 1 2 0 0 0 0 0 2 2 0 2 2 0 0 1 0 1 1 2 0 2 1 1 0 0 0 0 0 1 0 1 0 0 0 0 0 1 0 0 0 0 0 2 0 0 0 1 0 0 0 2 0 0 0 0 1 0 1 0 0 0 1 0 1 1 0 1 1 2 2 2 2 0 0 0 0 1 0 0 0 1 1 0 2 0 2 0 0 0 0 1 0 1 1 1 1 1 0 0 0 1 0 0 2 0 0 1 2 1 0 1 1 1 1 2 2 0 0 0 2 0 0 0 0 0 0 1 2 0 0 1 2 1 1 0 1 1 0 1 2 0 1 0 2 0 1 0 1 0 1 1 0 1 0 0 0 0 0 0 0 0 2 0 0 0 0 0 1 1 1 0 0 0 0 0 0 1 0 0 0 0 0 2 1 1 1 0 2 0 1 0
37 0 2 1 0 0 0 2 2 1 1 1 1 1 0 0 0 0 0 0 0 2 1 0 0 0 0 2 1 2 2 2 0 1 0 0 2 1 0 2 2 0 1 1 1 1 1 0 1 2 0 1 2 0 0 0 0 0 0 1 1 0 0 1 0 1 0 1 1 0 0 0 2 2 1 2 2 2 2 0 2 0 0 1 0 0 0 1 2 2 1 2 1 0 0 1 1 1 1 0 2 0 1 0 1 1 1 2 0 0 0 2 0 2 2 2 2 0 0 2 2 0 1 1 0 0 1 0 1 1 0 1 0 1 0 0 0 0 0 0 0 2 0 0 0 1 0 0 0 2 0 0 0 0 0 0 0 1 0 0 2 2 1 0 0 2 0 0 2 1 0 0 0 2 1 1 2 0 0 2 0 0 1 0 0 0 2 2 1 1 1 2 0 0 1 0 0 2 0 0 0 0 0 1 2 0 1 1 1 0 0 2 1 0 1 2 0 0 1 2 0 0 0 2 0 1 1 0 0 0 0 0 0 1 1 0 0 2 0 2 0 0 2 2 0 0 0 0 2 0 0 0 1 0 0 0 0 0 0 0 0 0 0 0 0 0 1 0 0 1 1 2 1 1 1 1 0 2 2 2 2 2 1 2 1 1 2 2 2 2 2 2 2 2 2 0 1 2 0 2 0 0 2 2 1 0 0 1 1 1 0 1 1 1 1 0 2 1 0 0 1 1 0 0 1 0 1 1 0 0 0 2 0 0 0 0 0 1 0 0 1 0 2 0 0 1 1 0 0 0 0 2 2 0 0 0 0 1 0 1 0 1 0 0 0 0 0 2 2 0 0 0 0 0 0 0 1 0 0 0 1 1 0 0 0 0 0 0 0 0 0 0 0 1 2 0 0 0 1 1 1 1 0 1 0 0 0 0 1 1 0 0 0 0 1 0 1 0 0 0 0 1 1 0 2 1 1 0 1 1 2 1 0 0 1 1 0 0 0 1 1 0 0 0 2 2 0 0 0 1 0 0 0 1 0 0 0 2 1 1 2 2 1 0 0 1 2 0 0 0 0 1 1 1 2 0 2 2 2 0 0 0 0 0 0 0 0 1 0 2 1 0 0 2 1 1 1 0 0 2 0 1 2 2 2 0 2 0 0 0 0 1 0 1 1 1 0 0 0 0 0 2 1 1 0 2 0 0 0 1 1 0 1 0 0 0 1 0 1 1 1 1 1 0 0 1 0 0 0 1 0 0 0 0 1 2 0 1 1 1 0 0 0 2 0 0 2 1 1 1 0 0 0 0 0 0 1 2 2 0 2 0 1 0 0 1 1 1 0 0 0 0 0 0 0 0 0 0 0 1 0 1 1 1 1 1 1 1 1 2 0 0 0 1 1 1 1 0 1 0 1 1 0 0 0 1 1 2 0 0 0 0 0 0 0 0 1 1 2 0 0 2 0 2 2 1 1 0 1 0 0 2 1 1 1 2 0 1 1 0 0 0 0 2 0 2 1 1 1 0 0 2 0 0 0 0 1 0 2 0 1 0 2 2 0 2 0 0 0 1 1 1 1 2 1 0 2 0 0 0 0 0 0 0 0 2 2 2 0 0 0 0 0 0 0 0 2 1 1 1 0 0 1 2 0 2 0 0 0 0 0 0 0 0 0 0 2 0 0 2 0 1 0 0 0 0 0 0 0 0 0 0 1 0 0 2 0 0 1 0 0 0 2 0 0 1 1 2 0 2 0 0 1 1 1 1 1 0 0 0 2 2 0 0 0 2 0 2 2 2 0 0 2 2 1 0 1 0 0 2 0 1 0 0 1 1 0 0 1 1 0 0 0 2 2 0 0 0 1 1 2 1 2 0 1 1 0 2 0 2 1 2 1 1 0 2 0 0 0 0 0 0 0 0 0 0 0 0 0 0 0 0 0 1 1 0 1 0 0 0 2 2 0 0 0 1 0 0 0 0 1 1 0 1 2 1 0 1 1 1 1 1 2 0 1 1 0 0 0 0 0 0 0 0 2 1 1 0 0 1 0 0 1 1 1 1 1 1 0 1 0 1 0 0 1 1 0 1 1 0 0 1 2 1 0 1 1 0 0 0 1 0 0 1 0 0 1 1 2 0 0 1 2 0 1 0 0 2 1 0 2 0 1 0 1 0 1 0 0 1 0 1 0 0 0 1 0 0 0 0 0 0 0 0 0 0 0 1 2 1 1 1 0 1 0 0 1 0 0 0 0 0 0 1 0 0 0 0 1 0 2 0
38 0 1 2 0 1 1 1 1 1 1 1 0 1 0 0 0 0 0 0 0 2 2 1 1 1 1 2 0 2 2 0 1 2 0 1 1 2 0 1 1 0 0 0 1 0 0 0 1 2 0 1 1 1 0 2 0 0 0 1 0 0 0 1 1 1 1 0 1 1 1 1 2 2 2 2 2 2 2 0 0 0 0 0 2 0 1 0 1 2 0 0 1 0 0 0 0 2 0 2 1 0 0 0 0 0 2 0 1 0 0 1 0 2 2 0 2 0 1 1 1 1 1 1 0 1 1 1 2 2 0 0 0 0 0 0 0 0 0 0 1 1 0 0 0 0 0 0 0 1 0 0 0 0 1 0 1 0 0 0 1 1 0 0 1 1 0 1 0 2 0 1 0 2 0 0 1 0 0 0 1 2 0 1 0 0 2 1 0 0 0 1 1 1 2 2 2 0 0 0 0 0 0 2 2 1 1 0 1 0 1 0 1 0 1 2 1 1 1 0 1 1 0 2 0 1 1 0 0 0 1 0 0 0 2 0 0 2 0 1 0 0 2 2 0 0 0 0 2 0 0 0 0 0 0 2 1 0 0 1 0 0 1 1 0 0 1 1 2 1 0 2 2 2 1 0 0 2 2 1 0 0 1 0 2 0 2 2 1 2 1 1 0 2 2 0 0 0 1 1 0 0 0 0 0 0 0 1 2 2 1 2 1 1 1 0 1 1 1 0 1 1 0 0 1 0 1 0 2 2 0 1 0 0 0 0 0 1 1 2 1 0 2 0 0 0 1 0 0 0 0 1 0 0 0 0 1 0 0 2 0 1 0 0 0 0 0 0 2 0 2 2 1 1 1 0 1 1 1 1 1 1 2 2 0 0 0 1 0 0 1 1 2 0 2 0 2 1 0 0 0 0 1 2 1 0 0 0 0 2 0 0 0 0 0 0 2 2 0 2 0 2 0 0 0 1 1 1 2 1 2 0 0 0 2 1 0 0 2 2 1 1 0 1 1 2 0 0 0 1 0 0 0 2 2 1 1 1 2 0 1 0 0 0 0 0 0 0 0 0 1 1 1 1 0 0 0 1 2 1 1 1 1 0 1 0 0 0 0 1 1 0 0 1 0 0 0 2 2 2 0 0 1 1 1 1 1 1 0 0 0 2 0 1 1 0 0 0 0 0 0 2 0 0 0 1 1 0 0 1 1 0 1 1 1 0 1 0 0 1 0 1 1 0 1 1 0 1 1 2 1 2 0 0 0 0 1 0 2 0 1 0 1 0 0 0 0 0 0 2 0 1 0 0 0 0 1 0 0 2 2 1 0 0 1 0 0 1 0 0 0 0 0 0 0 0 0 1 0 1 1 0 0 2 2 0 1 1 1 1 1 0 0 2 1 1 1 0 2 0 0 2 0 0 0 1 1 1 0 0 2 2 1 1 1 0 0 0 2 0 0 1 0 1 1 1 1 0 0 0 0 1 0 1 2 2 1 2 2 0 0 0 1 2 0 2 1 1 1 1 0 1 0 1 0 1 1 0 2 0 1 0 0 2 1 2 1 0 0 0 2 0 0 2 1 0 2 0 2 2 0 1 0 0 0 2 1 1 1 0 0 0 0 0 0 0 1 0 0 0 0 0 0 2 0 1 0 1 0 0 0 2 0 0 0 0 0 0 1 2 0 2 1 1 0 0 1 0 0 0 0 0 0 1 1 0 0 0 0 0 0 0 2 0 0 1 1 1 0 2 0 0 1 0 1 1 1 0 1 1 0 1 0 0 0 2 0 2 0 2 0 2 2 1 0 0 0 0 0 2 0 1 0 0 2 0 1 0 0 0 2 2 1 0 1 0 1 0 0 0 0 0 0 1 0 1 1 0 0 2 1 1 1 0 0 2 0 0 0 0 0 0 0 0 0 0 0 0 1 0 0 0 0 2 0 1 1 1 0 1 0 0 0 0 1 0 1 0 0 0 0 0 1 1 2 1 0 0 1 1 2 2 2 0 0 0 0 1 1 0 1 1 0 0 1 0 2 0 0 0 0 2 0 2 0 0 2 1 0 2 0 1 1 1 2 0 0 0 1 1 1 0 1 0 2 2 2 1 1 1 2 0 0 0 1 0 1 1 1 1 0 1 1 2 1 0 2 0 0 0 2 0 1 0 1 0 1 1 0 1 1 0 0 1 0 0 0 0 0 0 0 0 0 0 0 2 0 0 1 1 1 0 0 2 0 1 1 0 0 0 0 0 0 2 0 1 0 0 0 0 1 0
39 0 0 2 0 0 0 1 1 2 2 0 1 2 0 0 0 0 2 0 0 2 0 0 0 0 0 1 1 1 1 0 1 1 1 2 0 1 0 0 0 0 1 1 2 1 0 0 0 2 0 1 0 0 0 2 0 0 0 0 1 0 0 1 1 0 2 1 2 1 0 1 2 2 1 2 2 1 2 1 1 0 0 0 0 0 0 1 1 2 0 1 2 1 0 1 1 1 0 1 1 0 1 0 1 1 2 2 0 0 0 0 1 2 2 1 2 0 1 2 2 0 0 2 0 1 0 0 0 0 2 0 0 0 0 0 1 0 0 0 0 2 0 1 0 1 1 0 1 2 0 1 1 0 0 0 0 0 1 0 1 1 0 1 1 2 1 1 1 0 0 0 1 1 1 1 2 1 0 1 0 0 0 0 0 0 1 2 0 0 0 2 0 1 1 1 1 1 0 0 0 1 0 1 2 0 1 1 0 0 0 2 1 0 2 2 0 1 0 0 0 0 1 2 0 0 0 0 0 0 0 0 0 0 2 0 0 2 0 2 0 0 2 1 0 0 0 0 2 0 0 0 2 1 0 2 0 0 1 1 1 1 0 0 0 0 0 0 2 2 0 1 1 1 0 0 0 1 1 1 1 2 2 1 0 2 2 2 1 2 0 0 0 2 1 2 0 0 0 1 0 0 1 1 0 0 1 0 0 0 0 2 2 2 2 0 0 1 1 0 1 1 1 0 1 0 0 1 0 0 0 1 0 0 0 0 0 0 0 0 0 0 2 0 0 1 1 0 1 1 1 0 1 0 0 0 0 0 0 1 0 0 1 1 0 1 1 2 2 0 0 0 0 0 1 0 1 0 0 0 1 1 2 2 0 0 0 0 0 0 0 0 1 0 1 1 2 0 1 1 1 1 0 1 1 0 0 0 0 1 0 0 0 0 2 0 0 0 0 0 0 2 0 0 1 1 0 1 1 1 1 0 0 0 0 0 0 1 1 0 1 1 0 0 1 1 0 0 1 1 0 0 0 0 0 0 0 2 1 1 2 2 0 1 1 1 1 1 0 1 1 0 2 2 0 0 0 2 1 1 0 0 0 0 0 0 0 1 0 1 0 0 0 1 0 1 1 1 1 1 1 1 1 1 2 0 2 0 1 0 0 2 0 2 2 0 0 1 0 1 1 2 1 0 2 2 0 0 1 2 0 0 0 0 0 0 1 0 0 1 0 0 1 0 1 1 0 1 2 1 1 1 0 0 0 0 1 0 2 0 1 0 0 0 0 0 0 0 0 1 0 0 0 0 0 0 1 1 1 1 1 1 0 0 1 0 0 0 0 0 0 0 0 0 1 0 0 0 0 1 0 2 2 0 0 1 0 0 1 0 0 0 0 0 0 0 1 1 0 0 1 1 0 0 0 0 2 0 0 0 0 0 0 0 2 0 1 1 1 1 0 2 0 1 2 1 1 0 1 0 0 2 0 1 1 1 0 1 1 0 0 0 2 2 0 2 0 2 0 0 0 2 0 0 0 1 2 0 2 0 2 0 1 2 1 2 1 0 0 1 0 1 0 0 0 0 0 1 1 1 0 1 0 1 2 1 1 2 0 0 0 0 0 0 1 0 1 2 2 2 0 0 0 2 0 1 0 0 1 0 1 1 1 0 0 0 0 0 0 0 0 0 0 0 0 0 1 0 0 0 0 0 1 1 0 0 2 0 1 0 1 1 2 1 0 1 1 1 0 2 0 0 1 1 1 1 0 0 0 0 1 2 2 2 1 1 1 2 1 2 1 1 2 1 1 1 0 1 0 1 0 1 0 0 2 0 1 0 0 2 0 0 2 0 0 0 0 2 2 2 2 1 1 0 0 1 1 1 1 1 0 1 1 1 0 2 0 0 1 0 0 1 0 0 0 1 1 0 0 1 1 0 0 2 0 1 0 0 0 0 0 2 0 0 0 1 0 0 2 0 0 0 2 1 2 0 0 0 1 1 2 1 1 0 0 1 1 2 0 0 0 1 2 0 1 0 2 0 0 1 0 2 1 1 1 0 1 1 0 1 1 0 0 0 2 0 0 0 1 1 1 0 1 1 2 2 2 0 0 0 1 1 0 1 1 0 1 1 1 0 0 0 2 0 1 0 1 0 0 0 1 0 1 0 1 0 1 1 1 2 0 2 0 1 0 0 0 0 0 0 0 0 0 0 0 1 0 0 2 0 0 0 0 1 0 0 1 2 1 1 1 1 0 2 1 0 0 0 1 0 0 0
40 1 0 2 1 0 0 1 1 2 2 0 0 0 0 0 0 0 2 2 1 0 0 1 0 0 0 2 0 2 2 0 2 2 0 1 2 0 0 2 2 1 0 0 2 0 2 0 1 1 0 1 2 1 0 1 0 0 0 0 1 0 0 1 1 0 1 1 1 0 0 1 2 2 2 2 2 1 1 0 1 0 0 0 2 0 0 0 1 1 0 0 0 0 0 0 0 0 0 0 1 1 0 0 2 2 2 2 0 0 0 2 0 2 2 1 2 0 1 1 1 0 2 0 0 0 2 1 2 2 1 0 0 0 0 0 0 0 0 0 0 2 0 0 0 0 0 0 1 1 0 0 0 0 0 0 1 1 0 0 2 1 0 0 2 2 1 1 0 1 1 0 1 1 0 1 2 0 0 1 0 0 1 0 0 0 1 1 0 0 0 1 1 1 2 1 1 1 1 0 0 1 0 0 2 0 2 0 0 0 0 2 1 0 1 2 0 1 2 0 1 1 0 2 0 0 0 0 0 0 0 0 0 0 0 0 0 2 0 2 0 0 2 1 0 0 0 0 1 1 1 1 1 0 0 1 0 1 0 0 0 0 0 2 2 0 0 1 2 2 0 0 2 2 0 1 1 2 2 1 1 1 1 1 0 1 1 1 1 2 1 0 1 2 2 0 1 2 0 2 0 0 1 1 0 1 1 0 1 1 0 1 2 1 2 0 2 0 0 0 0 0 1 1 1 0 1 1 1 2 0 1 0 0 0 0 0 1 0 0 0 0 2 0 1 0 1 1 2 0 0 0 0 0 0 0 0 0 0 1 0 1 1 1 1 1 0 1 2 1 1 1 1 1 0 1 2 1 1 0 0 1 0 1 1 1 0 0 0 0 0 0 1 0 1 1 0 0 0 0 0 0 0 0 0 0 0 1 0 2 0 0 0 0 1 0 0 1 0 1 0 2 0 1 1 1 0 2 2 0 2 0 1 0 1 1 0 1 0 0 1 1 0 0 2 2 0 0 0 0 0 1 0 2 1 1 0 1 1 0 1 1 0 1 1 1 1 0 0 0 1 1 0 0 2 0 2 2 2 0 1 0 1 1 0 1 1 2 0 2 0 0 0 1 2 1 1 2 2 0 2 0 1 0 2 1 1 0 0 0 0 2 0 0 0 2 1 1 0 1 1 2 0 0 1 2 0 1 0 1 1 1 0 0 0 0 1 0 0 1 0 2 2 1 1 1 0 0 0 0 0 0 0 0 0 1 0 1 1 0 1 0 0 0 0 0 0 1 1 0 1 1 1 0 2 2 2 2 2 2 2 0 1 0 1 1 0 0 0 0 0 0 0 0 0 0 2 0 0 0 0 1 1 0 0 1 1 2 2 2 1 0 0 2 0 1 0 0 0 0 0 0 0 0 0 1 2 1 0 0 1 1 0 0 2 1 0 0 1 1 1 0 0 2 2 0 0 1 0 0 0 0 1 2 1 2 0 1 0 1 0 0 1 0 2 1 0 1 0 2 0 2 0 0 2 0 0 0 1 0 1 0 0 0 0 0 1 0 0 0 2 0 0 1 0 0 1 0 1 1 0 1 0 0 1 1 1 1 1 0 1 0 0 1 1 0 0 1 1 1 0 0 1 2 0 0 0 0 0 0 0 0 0 0 0 0 1 0 1 2 1 1 0 0 0 0 1 0 0 0 0 0 0 0 0 2 0 0 1 0 0 0 2 0 0 1 1 0 0 2 0 0 1 0 1 1 2 0 0 0 1 1 0 0 0 0 1 2 0 2 1 2 2 2 2 0 0 0 0 1 0 1 0 0 1 0 2 0 1 1 0 0 1 1 1 0 0 1 2 2 0 2 1 1 0 1 1 2 0 2 0 1 0 0 1 1 0 1 1 0 1 0 1 0 1 0 0 0 1 0 0 0 0 2 0 1 1 0 1 1 0 2 0 0 0 0 0 0 1 0 0 0 0 1 1 0 0 1 2 2 2 2 0 0 0 1 1 1 1 0 1 1 0 0 2 1 2 0 0 1 0 1 0 2 0 0 2 0 0 2 0 1 0 0 2 1 0 2 2 0 0 2 2 2 1 1 1 1 0 0 1 0 0 1 1 0 1 2 2 0 0 1 2 2 2 1 1 1 0 0 2 0 2 0 0 0 0 0 0 0 2 0 0 0 0 0 2 0 0 0 0 0 0 1 0 1 0 0 0 0 0 0 0 1 0 1 2 1 0 1 1 0 0 2 1 0 0 0 1 0 0 0
41 0 0 2 0 1 1 0 0 2 1 2 0 0 0 0 0 0 0 0 1 1 0 1 0 1 1 2 1 1 1 0 0 2 2 0 2 2 0 0 0 0 1 0 1 0 1 1 1 2 0 1 2 1 0 1 1 0 1 1 0 1 0 2 0 1 1 1 1 0 0 0 1 1 0 1 1 1 2 0 0 0 1 1 1 0 0 1 2 2 1 0 0 0 1 1 0 0 0 0 2 0 2 0 0 0 2 1 1 1 0 0 1 2 2 1 2 0 0 1 2 1 1 1 1 1 0 0 2 1 1 1 0 1 1 0 2 0 0 0 0 2 0 0 0 2 0 0 0 0 1 0 0 0 0 0 0 1 0 1 1 0 1 0 0 1 0 0 0 0 2 1 0 2 0 1 1 0 0 1 0 0 0 2 0 0 2 1 0 0 0 1 0 0 0 1 2 2 0 0 0 1 0 1 2 0 2 1 1 0 1 1 0 0 2 2 0 1 2 1 0 0 0 1 2 1 1 0 0 0 0 0 0 0 1 0 0 2 0 1 0 1 2 1 0 0 0 0 0 1 1 1 2 0 0 1 0 0 0 0 0 0 0 0 0 0 0 0 2 1 0 0 1 1 1 1 0 2 2 1 1 2 2 2 0 2 2 1 2 2 2 2 1 2 2 0 1 1 0 2 0 1 2 2 1 0 0 0 1 1 1 1 1 1 1 0 2 1 0 0 2 2 1 1 1 0 1 2 0 0 0 1 0 0 1 0 1 2 0 1 0 1 2 1 0 1 1 0 1 1 0 0 2 0 0 0 0 0 0 0 0 0 1 1 0 0 1 1 2 0 0 0 0 0 1 1 1 0 0 0 1 1 0 1 1 0 0 0 0 0 0 0 1 0 1 1 1 2 0 0 0 0 0 2 0 2 0 2 1 2 0 0 0 0 0 0 1 1 0 0 0 0 0 0 1 2 1 0 2 1 2 1 0 2 2 0 0 0 0 0 2 0 0 1 1 2 0 0 0 0 1 0 0 0 0 0 0 1 1 1 1 1 0 0 1 1 1 2 0 1 1 1 0 0 1 1 1 2 1 1 0 0 1 0 1 1 0 0 0 0 1 1 0 1 2 1 1 2 2 1 1 1 2 1 2 1 2 0 0 0 0 1 0 0 0 2 0 0 0 1 1 2 0 0 0 1 1 1 1 2 1 1 1 0 0 0 1 0 2 0 1 2 1 0 1 1 0 0 0 1 0 1 1 0 2 2 0 1 1 0 0 0 1 2 0 0 2 1 1 0 0 0 1 0 2 2 2 2 2 2 2 0 0 0 1 0 1 2 0 0 1 1 0 1 1 0 1 0 0 0 0 2 1 2 1 0 1 0 1 1 2 0 0 0 0 0 0 0 1 0 1 2 0 0 0 0 1 1 0 0 0 0 0 0 1 1 1 0 2 0 0 1 0 1 1 0 0 0 1 0 0 2 0 1 1 2 0 1 1 0 0 0 2 1 1 2 0 1 0 1 0 2 0 0 0 1 1 0 2 0 0 0 0 1 0 2 2 0 0 0 1 0 1 2 1 0 2 0 2 2 0 2 0 1 1 2 1 2 0 0 1 0 0 1 1 0 0 1 0 0 0 0 0 2 0 2 0 0 1 0 1 2 0 0 0 1 2 0 0 0 0 1 0 0 0 1 1 0 2 1 1 1 1 1 1 0 0 0 0 0 0 0 2 1 0 1 1 1 0 2 0 0 1 0 0 1 0 0 1 1 0 2 0 0 1 2 1 0 0 2 0 2 2 2 2 1 0 1 1 1 0 0 0 1 0 1 2 0 1 1 0 0 0 1 1 0 2 1 1 1 1 2 2 1 0 1 1 2 0 2 0 2 2 0 0 0 2 1 1 0 0 0 0 0 0 0 0 0 0 0 0 0 0 1 1 0 1 0 0 0 0 2 0 0 1 0 2 0 1 0 0 0 1 1 1 0 0 1 2 2 2 2 2 0 0 1 0 1 0 1 0 1 0 0 1 0 1 0 0 1 0 2 0 1 1 1 0 0 0 2 0 0 0 0 0 2 0 1 2 1 0 1 2 2 0 2 0 0 1 1 2 0 0 1 0 0 0 2 2 0 0 0 2 1 1 0 2 2 0 1 1 0 1 0 1 0 1 0 0 0 2 0 0 0 2 1 2 0 0 0 0 0 1 1 0 1 0 0 1 1 1 0 0 0 0 0 0 1 2 0 0 1 0 2 0 0 0 0 2 0 1 0
42 1 2 1 0 0 0 1 2 2 1 0 1 2 0 0 0 0 0 0 0 2 1 1 1 0 0 1 0 2 2 0 0 1 2 2 2 1 0 1 1 0 0 0 2 0 0 0 0 1 0 0 0 1 0 2 0 0 0 0 0 2 1 2 0 2 0 0 1 0 0 0 2 2 1 2 2 0 1 1 0 0 0 0 0 0 1 1 1 2 1 1 1 0 0 1 0 0 0 0 1 0 1 0 0 0 2 0 2 0 0 2 1 2 2 1 2 0 2 0 0 0 2 0 0 0 2 0 1 1 1 1 0 0 0 0 1 0 0 0 0 2 0 0 0 2 0 0 0 1 0 0 0 0 0 0 0 1 0 0 2 1 0 1 1 2 1 1 1 1 1 0 0 2 0 0 1 0 0 0 0 1 0 0 2 2 0 2 1 1 1 1 0 2 2 2 1 1 0 0 0 0 0 1 2 0 1 2 1 0 1 1 0 0 2 2 1 0 1 0 1 1 1 1 1 2 1 0 0 0 1 0 0 0 1 0 0 2 0 0 0 1 1 1 0 0 1 0 2 0 0 0 1 0 1 1 0 0 0 0 0 0 0 0 0 0 1 0 1 0 0 2 0 0 0 1 1 2 2 2 2 2 2 1 0 1 1 2 0 2 0 0 2 2 2 0 1 1 0 1 0 0 0 0 0 0 1 0 1 1 0 0 1 1 1 0 1 0 0 0 0 0 2 1 0 0 0 1 0 1 0 1 1 1 0 0 0 2 0 0 0 0 2 0 0 0 1 0 1 1 0 0 2 1 0 1 1 0 0 0 0 0 1 0 1 0 1 2 2 0 0 0 0 0 0 0 2 0 0 0 0 0 0 0 1 1 0 1 1 0 0 0 2 0 2 0 0 0 0 1 0 1 0 2 2 0 0 1 0 2 0 0 0 0 0 0 1 0 1 0 0 1 1 1 0 1 1 1 0 0 1 0 0 0 0 0 0 0 0 0 2 0 0 2 0 2 0 0 0 1 0 0 0 2 1 0 1 2 2 2 2 2 0 1 1 1 1 2 0 1 1 1 1 1 2 0 0 2 1 1 0 0 2 1 1 1 0 2 1 1 1 0 0 1 2 0 0 0 0 2 0 1 1 1 1 0 2 0 0 0 0 1 0 1 1 1 0 0 0 1 1 1 0 0 0 0 2 0 1 2 0 0 1 0 0 0 1 0 0 1 1 1 2 1 1 0 1 0 0 1 0 0 0 0 0 1 0 0 0 1 0 0 1 2 0 0 2 0 0 1 0 0 1 0 1 1 1 2 2 1 2 0 0 0 1 0 0 1 0 0 0 0 0 0 0 0 0 0 0 1 0 2 2 1 0 1 1 1 1 0 1 0 0 0 0 0 0 0 0 0 1 1 0 0 0 0 1 2 0 0 0 0 0 0 0 0 1 1 2 0 0 0 0 1 2 2 2 0 2 0 0 1 0 1 2 2 0 0 0 0 0 0 1 1 0 1 1 0 2 0 0 0 0 1 0 1 1 0 2 0 0 0 0 0 0 1 0 0 0 2 0 2 0 1 2 0 2 0 0 0 0 0 0 1 1 2 1 2 0 1 1 1 0 0 0 2 0 2 2 2 0 0 1 2 0 1 0 0 1 0 1 1 0 0 0 0 0 0 0 1 0 0 0 0 0 1 1 0 0 0 0 0 0 0 0 2 0 0 0 0 0 0 2 0 0 0 1 0 0 2 0 0 2 0 0 0 0 0 1 1 0 2 1 1 1 2 0 1 0 2 0 2 2 1 1 1 0 0 0 1 0 2 0 0 1 0 1 1 0 1 0 0 1 1 1 0 0 0 2 2 1 1 0 1 1 2 1 2 0 2 0 2 2 2 0 2 0 0 1 0 1 1 1 0 1 1 1 0 0 0 0 0 0 2 0 0 0 0 1 1 1 1 0 0 0 1 1 0 1 0 0 0 0 0 1 1 1 0 1 1 2 2 2 0 0 0 0 2 1 0 1 1 1 0 2 0 2 0 0 1 1 0 0 2 1 1 0 0 1 1 1 1 0 0 0 2 0 2 2 0 1 1 2 2 2 2 2 1 2 2 2 0 0 2 0 0 0 1 1 0 0 0 1 1 1 0 1 1 0 0 1 0 2 1 1 0 1 1 1 0 1 1 0 1 0 0 1 0 0 0 0 0 0 0 0 2 0 0 1 0 0 0 0 0 0 0 0 0 0 0 0 0 1 2 1 0 1 0 0 0 2 0
43 0 2 1 0 0 0 1 1 1 1 1 0 0 0 0 0 0 2 1 1 0 0 1 0 0 0 2 0 2 2 1 0 0 0 0 2 2 0 0 0 0 1 1 2 1 1 0 0 0 0 1 1 1 0 2 0 0 0 1 0 0 1 1 0 0 1 0 2 1 1 2 2 2 0 2 2 0 1 1 0 0 0 0 1 0 0 0 2 2 0 1 0 0 0 1 0 0 0 0 1 0 0 0 1 1 2 1 1 1 0 2 1 1 2 2 1 0 0 2 2 0 2 0 0 0 2 0 1 1 0 0 0 0 0 0 0 0 0 0 2 0 1 0 0 1 1 0 0 2 0 0 0 0 0 0 0 0 1 0 0 0 2 0 1 2 0 0 2 0 0 0 0 2 1 1 2 0 0 1 0 0 0 1 0 0 2 1 1 0 0 0 0 2 2 2 0 2 0 2 0 0 0 1 2 0 1 2 0 0 0 1 1 0 0 2 0 1 1 0 1 1 1 2 0 0 0 2 1 1 0 0 0 0 1 0 0 1 0 0 0 0 2 1 0 0 0 0 1 1 0 0 0 0 1 2 1 0 0 1 0 0 1 2 1 0 0 1 1 1 0 1 1 1 0 1 0 2 2 1 1 1 2 2 0 0 1 1 0 1 1 0 1 2 1 0 0 0 0 0 0 1 1 1 0 0 1 0 0 0 0 0 1 2 2 0 1 1 0 0 2 1 0 0 2 0 2 1 1 1 0 1 0 0 0 0 0 2 1 1 1 1 2 0 0 0 0 0 1 1 0 1 2 0 1 0 0 0 0 1 0 1 1 0 1 0 1 0 2 0 2 2 1 1 1 0 2 1 1 1 1 2 0 0 1 0 0 0 0 0 0 0 1 1 2 0 1 1 1 0 0 0 0 1 0 0 1 0 2 0 0 0 0 0 1 0 0 0 1 0 0 0 1 1 1 1 0 0 1 0 0 0 0 0 0 0 0 1 1 1 0 2 0 1 1 2 1 0 0 0 0 1 0 2 1 1 0 2 1 2 2 2 0 1 1 2 1 1 0 0 0 1 1 1 1 1 1 0 2 0 0 0 0 0 0 1 0 0 0 0 0 2 0 2 1 0 0 1 1 2 0 1 2 1 2 1 2 0 0 0 0 2 1 0 0 2 2 0 1 1 1 2 1 0 0 1 0 1 0 2 0 1 1 1 1 1 1 0 2 0 1 2 2 1 1 1 0 2 2 2 0 0 0 1 1 0 1 1 0 0 0 1 0 1 0 0 1 1 1 0 1 1 2 0 1 2 2 2 1 2 2 0 1 0 1 1 0 1 0 0 0 0 0 0 2 0 1 1 1 0 0 1 1 1 1 1 1 1 1 2 0 0 0 0 0 0 0 0 1 0 1 1 0 1 1 0 1 2 0 0 1 1 0 0 0 0 1 0 2 0 1 1 0 1 1 1 1 0 1 0 0 1 0 2 2 2 1 0 0 0 0 0 1 2 0 2 1 1 1 0 0 0 0 1 0 0 1 1 1 1 2 1 0 2 0 2 1 1 0 0 2 0 0 2 0 0 2 1 1 1 0 1 0 0 1 1 0 0 0 0 0 0 0 0 0 1 0 0 0 0 0 0 1 1 1 1 0 0 0 0 0 1 0 1 0 0 2 0 0 0 0 0 0 0 0 0 0 0 1 1 1 1 1 1 0 0 1 0 1 0 0 0 2 0 1 0 0 0 0 2 0 0 2 0 0 0 0 0 0 0 1 1 0 0 0 1 1 2 1 2 1 1 2 1 1 1 0 0 0 1 0 2 0 0 1 0 1 0 0 2 0 0 0 1 1 0 0 0 1 1 1 1 0 0 0 2 1 1 0 2 0 1 1 2 0 2 0 0 1 0 0 0 0 0 0 0 0 0 1 0 0 1 0 1 1 0 1 1 1 1 0 1 0 0 0 1 0 0 2 1 1 0 0 0 2 1 0 1 1 1 2 2 2 0 0 0 0 2 0 1 0 1 0 0 2 0 2 0 0 1 0 0 0 0 2 2 1 1 0 2 0 0 0 0 0 2 0 0 2 2 0 0 2 2 2 2 2 0 1 1 2 0 0 0 0 0 0 2 2 0 0 1 1 1 1 1 1 0 0 0 2 0 1 0 2 0 2 0 0 0 2 0 0 0 0 0 0 0 0 0 0 0 0 0 0 2 0 0 2 0 0 0 0 1 0 0 1 1 2 0 0 1 1 1 1 0 0 0 2 0 2 0
44 1 1 1 0 0 0 1 1 1 1 0 0 0 0 0 0 1 2 1 1 1 0 1 1 2 2 1 0 2 2 0 1 2 0 1 1 2 1 0 0 0 0 0 2 0 0 0 1 1 0 0 0 1 1 2 0 0 1 1 1 1 0 2 1 1 0 1 2 1 1 2 1 1 1 1 2 2 2 0 2 0 2 2 2 0 1 1 2 2 0 1 1 1 0 1 0 0 0 0 2 0 1 0 0 0 2 1 1 0 0 2 1 1 1 1 1 0 0 0 0 1 0 2 0 1 0 1 1 1 0 1 0 1 1 1 0 0 0 0 0 2 0 0 0 1 0 0 0 0 0 0 0 0 1 0 0 1 0 1 2 2 0 1 0 2 0 0 1 1 0 0 1 1 1 1 2 0 0 0 0 0 1 0 0 0 1 1 0 0 0 0 0 2 2 1 1 2 0 1 0 0 0 1 2 0 2 0 1 0 2 0 2 0 1 1 2 1 1 1 0 0 1 2 0 2 2 0 0 0 0 0 1 1 1 1 1 2 0 1 0 1 1 0 0 0 0 0 2 0 0 0 1 1 0 1 0 1 1 1 1 1 0 0 0 0 0 0 2 0 0 2 1 1 0 0 1 2 1 0 0 1 2 2 0 0 2 1 1 2 1 2 1 1 1 0 2 0 0 1 0 1 0 0 0 0 0 0 2 2 0 2 1 2 2 0 2 2 0 0 2 0 1 0 0 0 0 2 0 0 0 2 0 0 0 0 0 1 0 0 1 0 2 1 0 0 1 1 2 0 0 0 1 0 0 0 0 0 0 0 0 0 1 0 1 0 1 1 2 0 1 1 1 1 1 0 2 0 0 0 0 0 1 1 0 1 0 0 0 1 0 0 1 1 1 1 1 1 0 0 0 0 0 2 1 1 0 0 0 1 0 0 0 0 0 0 1 0 2 0 0 1 1 0 0 2 0 0 0 0 0 0 0 0 0 0 0 1 0 0 1 1 0 0 1 1 0 0 0 1 0 1 0 0 0 0 0 1 1 0 0 0 1 0 0 1 1 0 0 0 0 0 1 1 1 0 1 1 2 0 2 1 2 1 2 0 0 0 0 1 1 1 0 2 0 0 0 1 1 2 0 1 2 2 2 0 2 0 0 0 0 1 0 0 0 1 0 1 0 2 1 2 1 0 1 1 1 1 0 2 0 1 1 0 1 0 1 0 1 1 1 1 1 1 1 1 0 2 2 2 1 1 0 0 0 0 0 1 0 0 0 0 0 2 0 0 2 1 1 0 1 1 0 0 0 0 0 2 2 2 2 0 0 0 2 0 1 1 1 1 1 0 0 0 0 0 0 0 0 0 0 2 0 2 2 0 0 0 1 2 0 0 0 2 1 1 1 0 0 0 1 0 2 2 0 0 0 1 0 0 1 1 0 0 1 1 1 0 1 1 0 1 0 1 2 2 2 0 1 0 0 2 0 0 1 2 0 2 2 0 0 0 1 0 1 1 1 1 1 0 0 1 0 0 0 0 1 1 1 1 2 0 0 1 0 1 1 0 2 0 2 0 1 1 0 1 2 0 2 2 0 2 0 1 2 1 2 0 0 0 1 0 0 0 1 1 1 0 0 0 0 0 0 2 0 2 0 0 0 0 0 0 1 0 0 2 2 0 0 0 0 1 0 0 0 0 0 0 0 0 0 0 0 0 0 1 0 0 2 0 0 0 1 1 0 0 0 1 0 2 0 0 2 1 0 0 0 0 0 0 1 2 0 0 0 2 0 1 0 2 0 2 2 2 2 0 0 0 0 1 0 2 0 0 0 1 1 1 0 1 0 0 2 0 0 0 0 0 2 2 1 1 2 0 0 0 0 2 0 2 1 1 2 1 0 1 0 0 1 1 0 1 0 0 0 0 0 0 0 0 1 0 0 1 1 0 1 1 0 0 0 2 0 0 0 0 1 0 1 0 0 0 0 1 2 1 0 1 2 1 1 1 1 0 0 1 1 2 1 0 1 1 0 0 2 1 2 0 0 0 0 2 0 1 0 0 2 1 1 1 1 1 0 0 0 1 0 1 1 0 0 1 2 2 1 2 2 0 1 1 2 0 0 2 0 0 0 0 0 0 0 1 0 0 0 1 2 0 0 0 2 0 1 0 1 0 1 1 2 1 1 1 0 0 1 1 1 0 0 0 0 0 0 0 0 0 0 0 1 1 1 0 0 1 0 1 1 2 1 1 1 1 0 2 1 1 1 0 2 0 1 0
45 0 0 2 0 2 2 2 2 0 0 1 0 0 0 0 0 0 0 0 0 2 0 0 0 0 0 2 0 2 2 1 1 1 1 1 1 1 0 1 0 1 0 0 2 1 1 0 0 1 1 1 1 1 0 0 1 0 0 0 1 1 1 2 0 0 1 1 1 0 0 0 2 2 0 2 1 0 2 2 0 0 1 1 1 0 0 1 1 2 1 1 0 0 0 0 0 1 0 1 1 0 1 0 1 1 2 1 0 0 0 1 0 0 0 0 0 0 1 1 1 0 1 1 0 0 1 0 1 1 0 0 0 0 0 0 0 0 1 1 0 2 1 0 0 2 0 0 0 1 0 0 0 0 0 0 0 1 0 0 1 1 0 0 1 1 0 1 0 1 0 0 1 1 2 1 2 0 0 1 0 0 0 0 1 1 1 1 0 0 0 1 1 0 1 1 1 2 0 1 0 0 0 1 2 0 1 0 1 0 2 0 1 0 1 2 0 0 1 0 1 1 0 1 1 0 1 0 0 0 0 0 0 0 1 0 0 2 0 2 0 0 2 2 0 0 0 0 1 1 1 1 2 0 1 1 0 1 1 2 1 1 0 0 1 0 0 0 1 0 0 2 0 0 0 0 0 1 0 0 1 1 2 2 0 2 2 2 0 2 0 0 1 2 2 0 1 2 0 1 0 0 0 0 0 0 1 0 2 2 2 2 2 2 2 0 2 0 1 0 0 0 1 1 1 0 1 2 1 1 0 2 1 1 0 0 0 1 0 0 1 0 1 0 0 2 0 0 1 0 0 0 2 0 1 0 0 0 0 0 0 0 0 0 0 1 0 1 2 0 1 1 0 0 0 0 2 1 1 1 1 1 1 1 0 0 0 1 1 0 1 1 2 0 2 0 2 1 0 0 0 0 0 2 0 2 0 0 0 2 0 0 0 0 1 1 0 0 1 0 0 0 0 0 2 2 2 2 2 1 2 0 1 2 2 0 1 1 1 0 1 1 0 0 1 1 0 0 0 1 0 2 0 1 1 1 0 1 1 1 1 1 0 1 1 1 1 0 0 0 0 0 1 1 1 0 0 2 2 2 1 1 1 0 1 0 0 0 0 1 0 1 1 2 1 0 0 2 2 0 2 0 2 1 2 1 2 0 0 0 0 2 0 0 0 2 2 0 0 1 0 2 1 1 0 1 1 1 1 2 0 1 1 1 1 0 1 1 2 1 1 1 1 1 0 2 0 2 2 2 0 0 0 0 1 1 0 1 0 0 0 0 1 2 0 0 2 1 1 1 1 2 1 0 1 1 1 1 1 2 1 1 0 0 1 0 0 2 0 0 0 0 0 0 0 0 0 0 0 0 0 2 2 2 0 0 2 0 1 1 0 0 0 1 0 0 0 0 0 0 1 1 1 1 0 0 0 1 0 0 1 1 0 0 0 1 0 0 2 0 0 1 0 2 2 1 2 0 2 1 0 1 0 0 2 2 0 1 0 0 0 0 2 1 0 1 0 0 1 0 1 1 1 0 0 1 1 1 1 1 2 0 1 2 0 2 1 1 0 0 2 1 0 2 2 0 2 0 1 1 1 1 0 1 0 1 1 2 0 0 0 0 1 0 0 0 1 1 1 1 0 0 0 2 0 2 0 0 1 0 1 2 0 0 0 1 0 0 1 2 0 0 0 0 0 0 1 2 0 1 1 1 0 0 0 1 1 1 0 1 1 1 2 0 1 1 1 1 0 2 0 0 2 0 0 0 0 0 0 0 1 2 0 0 0 2 0 2 2 2 0 0 2 2 1 1 0 0 0 0 0 0 0 0 1 0 2 0 1 1 0 0 0 0 0 0 2 0 0 0 0 0 2 0 1 1 0 0 0 1 0 0 2 1 0 1 1 1 2 0 1 0 1 0 1 0 0 0 0 1 1 0 0 2 0 0 1 0 0 0 0 2 0 0 0 0 1 0 1 1 1 1 0 0 1 0 0 1 2 2 2 2 2 0 0 0 0 1 0 1 0 1 0 0 2 0 2 0 0 0 1 1 0 2 1 1 0 1 0 1 0 2 0 0 1 1 0 0 1 1 0 0 1 0 1 1 0 1 0 0 1 0 0 1 1 0 1 1 2 0 0 1 2 0 0 0 1 0 0 0 2 0 2 1 0 0 1 0 0 0 2 0 1 0 1 1 2 0 0 0 0 0 1 0 0 1 0 0 0 0 0 0 0 1 0 1 1 0 0 0 0 0 0 2 1 0 0 0 0 0 2 2
46 0 2 1 0 0 0 0 0 1 1 1 0 1 0 0 0 0 0 0 1 1 1 0 0 0 0 1 2 1 1 1 0 1 0 1 2 1 1 1 1 0 2 2 2 2 1 0 0 1 0 0 1 1 0 1 1 0 0 1 1 1 0 1 0 0 1 0 1 0 0 0 2 2 1 2 2 2 2 0 1 0 0 0 1 0 0 1 1 1 0 0 0 0 0 0 0 1 0 1 1 0 2 0 0 0 2 0 2 0 0 2 0 1 1 1 1 0 1 1 1 1 1 1 0 1 1 2 2 2 1 1 1 1 0 0 0 0 0 0 1 1 1 0 0 1 1 0 0 1 0 1 1 1 1 1 0 0 0 0 0 0 0 1 0 0 0 0 0 2 0 2 0 2 0 1 1 0 0 0 0 0 0 0 1 1 1 2 1 1 1 2 0 1 2 2 1 2 0 0 0 0 0 1 2 1 1 0 2 0 2 1 2 0 2 2 1 1 2 1 0 0 0 2 0 1 1 0 0 0 0 0 0 0 2 0 0 2 2 1 0 0 2 2 0 0 0 0 2 0 0 0 1 0 1 2 1 0 0 0 0 0 0 0 0 0 1 0 2 2 0 0 0 0 1 1 0 1 1 0 0 0 1 2 0 1 1 2 0 2 2 1 1 2 2 0 0 1 0 1 0 1 1 1 1 0 0 0 0 0 0 0 1 2 1 0 1 1 0 0 1 1 2 0 1 0 2 2 0 1 0 0 0 0 0 0 0 1 0 0 0 0 2 1 0 1 1 1 0 1 0 1 1 0 0 0 0 0 0 0 0 0 2 1 2 1 0 2 2 0 0 0 0 0 1 0 0 1 1 1 1 1 0 0 0 1 0 1 1 0 0 0 1 0 1 1 2 1 0 0 0 0 0 2 1 0 1 0 0 2 0 0 1 1 1 0 0 0 0 0 0 1 1 0 1 1 2 1 1 0 1 0 0 0 1 1 0 1 1 1 2 0 0 0 2 2 1 1 1 2 0 1 0 2 2 1 1 2 1 2 2 2 0 0 0 1 1 1 0 0 0 1 0 0 1 1 0 1 1 1 1 1 2 0 2 0 0 1 0 1 1 0 0 2 1 0 0 2 2 2 0 0 2 2 2 0 2 0 0 0 0 2 0 1 1 0 0 0 0 1 1 1 2 1 0 1 1 0 2 2 0 0 1 1 1 0 1 1 1 0 2 2 1 1 1 1 0 1 1 1 1 1 0 0 0 1 0 1 1 0 1 0 0 1 0 0 1 1 1 0 0 0 0 0 0 0 1 2 2 2 2 1 0 0 1 0 0 0 0 0 1 0 0 0 0 0 0 1 0 0 0 2 0 2 2 0 1 0 1 1 1 0 0 1 0 0 0 0 0 1 0 1 0 1 0 0 0 2 0 0 1 1 1 0 1 0 1 1 2 0 0 1 0 0 2 1 1 0 2 0 0 2 0 0 1 1 0 2 1 1 1 0 2 1 0 1 0 0 1 0 0 0 0 0 0 1 2 0 2 0 1 0 0 1 0 2 2 0 1 0 2 1 0 1 0 0 1 0 1 2 1 1 0 0 1 2 2 2 0 0 0 0 0 0 0 2 0 0 1 0 0 0 0 1 1 2 1 0 0 0 0 1 1 0 0 1 1 0 1 1 0 2 0 0 0 0 2 0 0 0 0 0 2 0 0 1 0 1 0 1 1 0 2 0 1 0 0 1 0 2 0 1 1 1 0 0 0 0 1 1 0 2 1 1 1 1 0 1 0 2 0 2 2 2 0 0 0 0 0 1 0 2 0 0 2 1 1 1 0 1 0 0 0 0 0 0 2 1 0 0 0 0 0 0 0 1 0 2 0 2 0 2 2 0 0 1 0 0 1 0 1 1 1 0 1 0 0 0 0 1 0 0 0 1 1 0 2 0 0 0 0 1 0 0 0 1 0 0 1 0 0 0 0 1 2 0 0 0 0 0 2 2 2 0 0 0 0 1 0 0 0 2 1 0 2 0 2 0 0 0 0 1 0 2 0 0 1 1 0 1 1 1 0 0 1 1 0 0 2 1 0 1 2 1 0 0 2 1 0 0 2 1 1 1 2 0 2 0 0 1 0 0 2 1 1 2 1 0 0 0 2 1 1 0 1 1 1 1 1 2 1 0 0 1 1 0 1 0 0 0 0 0 0 0 0 2 0 0 1 0 0 0 0 1 0 0 1 1 0 1 1 0 0 2 0 0 0 0 1 0 1 1
47 0 2 0 0 0 0 2 2 1 0 1 1 0 0 0 1 0 1 0 1 1 0 0 0 0 0 1 0 2 2 0 0 0 1 0 2 2 0 0 0 0 0 0 1 0 0 0 0 1 1 2 0 0 1 1 0 0 0 1 1 0 0 1 0 1 1 0 2 1 0 0 2 2 2 2 2 0 2 1 0 0 0 0 1 0 0 0 2 2 0 0 1 0 0 2 0 0 0 0 1 0 0 0 1 1 2 1 1 1 0 0 1 1 1 1 1 0 1 1 1 1 2 0 0 1 1 0 0 0 0 0 0 0 0 0 0 0 0 0 0 2 0 0 0 2 2 0 0 2 0 0 0 0 0 1 0 0 0 0 0 0 0 1 1 1 0 2 0 0 0 0 1 1 0 1 1 0 0 2 0 1 0 0 0 0 1 1 1 1 1 1 0 1 1 1 0 1 0 1 0 0 0 2 2 0 1 1 1 1 2 1 0 0 1 2 0 1 1 0 1 1 0 1 1 1 2 0 0 0 0 1 0 0 1 0 1 2 0 1 0 1 1 1 0 1 1 0 1 1 1 1 0 0 0 1 1 0 0 1 0 0 1 1 0 0 0 1 2 2 0 1 0 1 0 0 1 2 1 1 1 0 2 2 0 1 1 2 0 2 2 0 1 2 2 0 0 2 0 2 0 0 1 1 0 0 1 0 2 2 2 2 2 2 2 0 2 0 0 0 0 0 2 0 1 0 1 2 0 0 0 0 0 0 1 0 1 0 0 1 1 1 1 0 1 0 2 0 1 0 1 0 2 0 0 0 0 0 0 0 1 1 1 1 0 0 1 0 2 0 2 2 1 1 1 0 2 0 0 0 0 0 2 2 0 0 0 0 0 0 0 0 0 1 2 0 2 0 2 1 1 1 0 2 0 0 0 0 0 1 1 1 0 0 1 0 0 0 0 0 0 2 0 1 0 0 0 1 1 0 1 0 0 2 2 0 0 0 1 0 2 0 0 0 1 1 0 0 0 0 0 2 0 2 2 1 1 1 2 0 0 1 0 0 1 1 1 0 0 0 1 1 2 2 2 0 0 2 1 1 1 0 1 1 0 0 1 1 1 0 1 0 0 2 1 0 0 1 1 2 0 1 1 0 2 2 2 0 0 0 0 1 0 1 1 1 1 0 0 2 1 1 1 1 1 2 1 1 1 2 0 1 1 0 1 0 0 0 1 1 0 1 1 0 1 1 0 1 1 2 1 1 0 0 1 1 0 0 1 0 0 0 0 2 1 1 1 0 0 1 0 0 1 0 1 1 2 1 1 2 1 1 0 0 0 0 0 1 0 0 0 0 0 0 2 0 1 0 0 0 0 2 1 2 1 0 1 2 1 1 1 0 0 0 1 1 0 0 0 0 1 0 0 0 0 1 1 2 0 0 1 1 0 0 1 1 1 0 2 0 1 0 0 1 2 1 1 1 2 0 1 2 1 2 0 2 0 2 2 0 0 0 0 1 1 2 0 0 1 0 0 0 0 0 1 0 1 0 2 0 1 0 0 2 0 2 2 0 0 0 0 0 0 0 1 0 2 0 2 2 0 2 0 1 2 1 1 0 0 1 1 1 0 2 0 1 0 0 0 0 0 0 0 2 0 2 1 0 0 0 0 1 1 0 0 1 1 0 1 2 1 1 1 1 0 0 1 0 0 0 0 0 0 0 0 1 1 0 0 0 0 1 1 0 0 0 1 2 0 1 0 0 2 0 0 0 0 0 0 0 0 0 1 1 0 1 0 1 0 1 0 1 2 2 2 0 0 1 0 1 0 1 0 0 1 0 2 0 2 0 0 0 2 0 0 0 0 0 2 1 0 1 0 1 0 1 1 0 0 1 0 0 2 0 0 2 0 1 2 0 1 0 0 0 0 0 0 0 0 0 0 0 0 2 0 0 0 0 0 0 0 1 0 0 1 0 0 1 1 0 0 0 0 1 2 1 0 0 2 0 1 1 2 0 0 0 0 0 0 0 1 1 0 0 2 0 2 0 0 1 0 0 1 0 2 2 0 0 0 1 1 1 0 0 2 0 0 1 2 1 0 1 2 2 1 2 1 0 0 0 2 0 0 2 0 0 0 0 0 1 0 0 1 1 1 0 1 0 0 0 2 0 2 1 1 0 2 0 0 1 1 0 2 0 2 0 2 0 0 0 0 0 0 0 0 1 0 0 2 0 0 0 0 2 0 0 2 0 1 1 0 0 0 2 0 0 0 0 2 0 0 0
48 0 0 2 1 0 0 2 2 0 0 1 0 0 0 0 0 0 0 1 1 2 0 0 0 0 0 2 0 2 2 1 1 1 0 0 2 0 0 2 1 1 1 1 2 0 0 1 1 2 0 1 0 1 0 2 0 0 0 1 0 2 0 2 0 1 1 1 2 0 0 0 2 2 1 2 2 0 1 1 0 0 1 1 1 0 0 1 2 2 0 1 0 0 0 0 0 2 1 1 1 0 1 0 1 1 1 0 2 1 0 1 0 2 2 0 2 0 0 1 1 0 1 1 0 1 1 0 1 1 0 0 0 0 0 0 0 0 1 0 0 2 0 0 0 1 0 0 0 1 0 0 0 0 0 0 0 1 0 0 1 1 0 0 0 1 0 1 1 1 0 2 1 1 1 1 2 0 0 1 0 0 1 0 1 1 1 1 0 0 0 0 0 1 1 2 0 2 0 1 0 1 0 1 2 0 1 1 1 0 1 1 2 0 2 2 0 1 0 1 0 0 0 0 0 0 0 0 0 0 1 1 0 0 0 0 0 2 0 0 0 0 2 2 0 0 0 1 1 1 0 0 1 0 0 1 0 1 1 2 1 1 0 1 0 0 0 0 2 1 0 1 1 1 0 0 2 1 1 0 0 1 1 2 0 1 1 2 1 2 1 1 1 2 2 0 1 0 2 2 2 0 2 2 0 0 0 1 1 1 0 1 1 1 1 0 2 1 0 0 1 1 1 1 0 0 0 1 1 1 0 1 0 0 0 0 0 2 1 2 2 1 2 0 0 2 0 1 1 0 1 1 2 2 0 2 2 0 0 1 0 1 1 1 0 0 2 1 1 0 0 0 0 0 0 0 1 1 1 0 0 1 0 0 1 0 0 1 1 0 0 0 1 0 2 0 0 1 0 0 0 0 0 2 1 0 0 1 1 2 0 0 1 1 1 0 0 0 0 0 0 2 1 1 0 0 0 0 1 2 2 0 0 0 0 0 1 2 1 0 1 0 0 0 0 0 0 0 0 0 1 0 0 2 2 1 1 1 2 1 1 2 0 0 0 0 0 1 0 1 1 1 1 1 1 0 0 2 1 1 2 1 2 2 0 1 1 2 1 1 1 0 0 2 0 0 0 2 2 2 0 0 1 1 1 1 2 0 0 0 0 2 1 0 0 2 2 2 0 2 2 2 0 0 0 1 1 1 0 1 1 1 0 0 0 0 1 0 2 1 0 1 0 0 0 2 0 1 1 1 0 0 0 0 0 1 0 2 1 0 0 1 1 1 0 0 1 2 2 0 0 2 0 0 0 0 1 2 2 0 2 0 1 0 0 1 0 1 0 0 0 0 0 0 2 0 0 0 0 0 0 2 1 1 1 0 0 2 2 2 0 0 0 0 0 0 0 0 1 0 0 1 1 1 0 0 0 1 0 0 1 1 0 0 2 2 0 0 2 0 0 1 0 1 1 1 1 0 2 1 0 1 0 1 2 2 0 2 2 0 0 0 1 2 0 2 0 0 1 1 0 1 0 0 1 1 1 0 1 0 1 0 1 0 0 2 1 0 0 1 1 1 0 1 1 0 1 0 1 2 1 1 0 1 2 1 2 1 0 0 0 0 0 1 1 0 1 1 1 1 0 0 2 2 0 2 0 0 0 0 0 0 0 0 0 0 1 0 0 0 0 0 0 0 0 1 2 1 0 0 0 0 1 2 1 0 0 0 0 0 0 0 2 0 0 2 0 0 0 1 1 0 2 1 0 0 0 0 1 1 0 0 0 0 1 1 0 1 0 2 0 2 1 0 0 0 0 2 0 2 0 2 0 0 1 0 1 1 0 0 1 1 0 2 2 0 0 0 2 1 1 1 2 0 0 1 0 0 0 2 1 1 2 2 0 2 0 0 1 0 0 1 1 0 1 0 1 1 0 0 0 0 0 0 1 0 2 2 0 0 1 2 0 0 0 0 0 0 2 0 0 0 0 0 2 2 1 0 1 1 0 0 2 0 0 0 0 2 1 0 1 1 0 0 2 0 2 0 0 1 1 0 0 1 2 2 1 0 1 1 1 0 0 0 1 1 0 0 2 2 0 0 2 1 1 0 0 0 1 1 2 0 0 1 0 0 0 0 1 0 0 1 2 0 1 1 1 0 0 0 2 0 1 0 1 0 1 2 2 2 2 0 1 0 2 1 2 0 0 0 0 0 0 0 0 0 0 0 2 0 0 0 0 1 0 0 1 1 0 1 1 0 0 2 0 0 0 0 1 0 1 1
49 1 1 2 1 0 0 1 2 1 0 0 0 0 0 0 0 1 1 1 1 2 1 1 0 1 1 0 0 1 2 0 0 2 1 1 1 1 0 1 1 0 0 0 2 1 1 0 0 1 1 1 0 0 0 2 0 0 0 0 0 1 1 2 0 1 1 2 2 0 0 2 2 2 2 2 2 0 1 0 0 0 0 0 0 0 0 2 2 2 2 2 1 0 0 2 1 1 1 0 1 1 1 0 0 0 2 1 1 0 0 1 1 2 2 2 2 0 1 1 1 0 2 0 0 0 2 1 2 2 0 1 0 0 0 0 2 0 0 0 1 1 0 0 0 2 1 0 0 0 0 0 1 0 0 0 0 0 2 1 1 0 0 1 0 2 0 1 1 2 0 0 1 1 1 1 2 0 0 0 0 1 1 0 1 1 1 1 1 0 0 0 1 1 2 2 2 2 0 1 0 1 1 1 1 0 1 1 1 0 2 2 2 0 1 2 2 1 0 2 0 0 0 1 1 0 1 2 2 2 0 0 0 0 1 0 0 2 0 2 0 0 1 2 0 0 1 0 2 0 0 0 0 0 1 2 1 0 0 0 0 0 0 1 1 0 0 0 1 0 2 1 1 1 0 1 0 1 0 0 0 0 2 2 0 1 2 0 1 1 1 2 0 2 1 1 0 0 0 1 0 0 2 2 2 0 0 1 1 1 0 1 1 2 1 0 2 1 1 0 0 0 0 0 1 0 0 1 2 2 0 0 0 1 0 0 0 0 0 0 0 0 1 0 0 0 1 1 2 1 1 0 2 0 1 1 1 0 1 1 1 2 1 1 1 0 0 1 1 1 0 0 0 0 0 1 0 0 0 0 1 0 1 1 0 2 0 0 0 1 0 0 1 1 2 0 2 0 1 1 1 1 0 0 0 0 0 0 0 1 0 0 0 0 1 0 0 0 0 0 0 0 0 0 0 0 0 1 1 0 1 0 1 1 1 0 0 2 1 0 1 1 0 1 1 2 0 0 0 1 0 1 0 1 1 1 0 1 2 0 0 1 1 1 0 2 2 1 0 1 1 2 1 1 2 0 1 2 2 2 1 0 1 0 0 0 0 1 1 1 2 0 0 1 2 0 0 1 1 1 1 1 1 1 1 0 1 0 1 0 0 2 0 1 1 1 0 0 0 1 1 2 0 0 1 2 0 0 1 1 0 0 1 0 1 0 2 0 1 0 0 2 2 0 0 2 0 1 2 2 0 0 0 0 1 0 0 0 1 0 1 0 1 2 0 0 1 1 1 0 1 1 1 0 1 1 1 2 2 1 2 1 0 0 2 0 0 1 1 1 0 0 1 0 1 0 0 1 0 2 0 0 0 2 2 0 2 2 2 2 1 0 0 1 1 1 0 0 0 0 1 1 0 0 0 1 1 1 0 0 0 0 1 0 2 1 1 0 2 0 1 0 0 0 2 0 2 0 0 0 0 1 0 0 2 2 0 1 1 0 0 0 2 1 1 1 0 0 2 1 0 1 0 1 0 0 0 0 1 0 1 0 0 1 0 1 0 0 0 0 1 0 0 0 0 0 0 0 0 1 0 1 0 1 1 1 1 2 0 1 1 1 0 0 0 1 0 2 2 2 0 0 1 2 0 2 0 0 0 0 0 1 1 0 0 1 1 0 1 1 1 1 0 0 0 2 2 1 0 0 0 0 0 0 0 2 1 0 1 0 0 0 2 0 1 0 1 2 0 2 0 0 2 1 1 1 0 0 1 1 0 2 0 0 0 1 0 1 1 2 0 1 2 2 2 0 0 0 0 1 0 1 0 1 1 0 1 0 0 1 1 1 0 2 2 0 0 0 0 0 0 0 1 0 0 0 0 1 0 2 0 2 1 1 0 0 0 0 1 0 1 1 0 0 0 0 0 1 0 0 0 0 1 1 0 0 0 0 0 0 0 1 0 0 1 2 0 0 1 0 0 0 0 1 2 2 1 0 0 0 1 0 1 0 0 0 1 0 0 0 0 1 0 0 2 0 2 0 1 2 0 0 0 1 0 0 2 1 0 2 0 0 1 1 2 1 0 1 2 1 1 0 2 2 2 2 2 1 0 0 2 0 0 2 0 0 0 1 1 0 0 0 2 0 0 0 1 1 1 0 2 0 1 1 1 0 1 1 1 1 2 0 1 0 1 1 1 0 0 0 0 0 0 0 0 0 0 0 1 1 1 1 0 2 0 1 2 0 1 1 0 0 0 2 0 0 0 0 2 0 1 0
50 1 0 2 0 0 0 1 1 1 1 1 1 2 0 0 0 1 2 0 0 1 1 1 1 1 1 2 1 2 2 0 0 1 0 1 2 1 1 1 1 1 1 1 2 1 1 2 0 2 0 2 0 0 2 1 0 0 0 0 0 1 1 1 1 0 1 0 1 0 0 0 1 1 1 1 2 1 2 1 0 0 0 0 1 0 1 0 2 2 0 1 2 0 0 0 0 2 0 2 0 0 0 0 2 2 2 2 0 0 0 1 0 2 2 0 2 0 0 2 2 0 0 2 0 2 0 2 2 2 2 0 0 0 0 0 0 0 0 0 0 2 0 0 0 0 0 0 0 1 0 0 1 1 0 1 0 2 0 0 0 0 0 1 0 0 0 0 1 0 1 0 0 2 0 0 1 1 0 1 0 0 1 0 0 0 1 1 0 0 0 1 0 1 1 2 0 1 0 0 0 0 0 2 2 0 0 1 1 0 2 1 1 0 0 2 1 1 1 1 0 0 0 1 1 0 1 0 0 0 0 0 1 1 2 1 0 2 0 2 0 0 2 1 0 0 0 2 1 1 0 0 1 0 1 2 0 1 1 1 1 1 0 0 0 0 0 0 2 1 0 1 0 0 0 0 1 2 2 1 1 2 1 1 0 2 2 2 0 2 1 0 1 2 1 0 1 1 1 0 0 1 0 0 0 0 0 0 1 2 0 2 1 1 1 0 2 0 0 0 1 1 2 0 1 0 1 2 1 1 0 1 0 0 0 0 0 2 0 1 2 2 2 0 0 1 1 0 1 1 0 0 2 0 0 0 0 0 0 2 0 2 1 0 1 1 0 1 2 0 1 1 0 0 1 0 2 0 0 0 0 0 2 1 0 0 0 0 1 0 1 1 0 0 1 1 0 1 1 0 0 0 0 2 2 0 0 1 0 1 0 0 0 0 0 1 1 1 0 1 1 2 0 0 0 2 1 1 2 0 1 0 0 0 0 0 0 0 0 1 0 2 0 0 2 2 0 0 0 0 2 1 0 2 2 2 0 0 2 0 0 2 0 1 0 0 0 1 0 1 1 2 0 0 2 0 1 2 2 0 1 1 1 0 1 0 0 1 0 1 0 0 1 1 1 0 0 0 0 2 0 2 1 0 1 1 2 0 1 0 1 0 0 0 0 0 0 0 0 1 0 1 0 0 0 2 1 0 0 1 1 0 1 0 1 0 1 0 0 1 0 0 2 0 0 2 0 2 2 2 0 0 0 0 0 1 0 1 0 1 1 0 1 2 0 0 2 1 1 1 0 1 1 0 1 1 1 2 2 0 2 0 0 0 0 0 0 0 0 0 0 0 1 0 1 1 2 0 0 0 0 2 0 1 1 0 2 0 1 1 2 0 0 2 1 1 1 0 0 1 1 1 1 1 0 0 0 1 0 0 0 0 0 0 1 2 0 0 2 0 0 1 0 1 1 1 1 0 0 0 0 1 0 0 2 2 0 1 1 0 0 0 2 1 1 2 1 1 1 0 0 2 0 1 0 1 1 0 2 0 1 0 1 1 0 2 0 1 0 0 1 1 0 1 1 0 1 0 0 1 0 1 0 0 0 2 2 2 0 0 0 0 0 0 0 0 0 1 1 1 1 0 1 2 0 1 0 0 0 0 0 0 0 0 0 1 1 0 0 1 0 0 0 0 0 1 1 0 0 0 0 0 1 0 0 1 1 0 0 0 0 0 2 1 0 1 0 1 0 2 0 0 1 1 0 0 0 0 1 1 0 0 0 0 1 2 0 2 1 2 1 1 2 2 2 1 0 1 0 1 0 2 0 0 1 0 1 0 0 1 1 1 2 0 0 0 0 0 1 1 0 1 0 0 0 1 0 0 0 2 0 0 1 1 0 2 0 0 1 0 0 0 0 0 0 0 0 0 1 0 0 1 0 1 1 0 1 0 0 0 0 1 0 0 1 0 0 0 1 0 0 0 0 0 1 1 0 0 2 1 1 1 1 1 1 2 1 2 0 0 0 2 0 0 2 0 2 0 0 0 0 2 0 1 2 2 0 0 0 2 0 1 0 0 1 2 0 0 1 1 0 0 2 1 0 0 2 0 0 0 2 1 0 1 1 0 1 2 2 0 0 1 2 2 2 1 2 0 0 0 2 0 1 1 1 0 2 0 0 1 0 1 0 1 1 1 1 1 1 0 1 0 1 1 0 0 0 0 1 0 0 0 0 1 0 1 2 1 0 1 1 0 1 2 1 1 0 0 0 0 1 0
51 0 0 2 1 0 0 2 2 1 1 0 1 1 0 0 0 1 1 1 1 1 0 0 0 0 0 2 0 2 2 0 0 1 1 0 2 1 0 0 0 0 0 0 1 0 0 0 0 0 0 0 0 0 0 1 1 1 1 2 0 1 0 1 1 0 1 1 1 1 1 1 2 2 1 2 2 2 2 0 2 0 0 0 0 0 0 2 2 2 2 1 2 1 0 0 0 2 2 0 1 1 1 0 1 1 1 0 2 0 0 2 0 1 1 1 1 1 0 1 2 0 1 1 0 1 1 0 2 0 0 0 0 0 0 0 0 0 0 0 0 2 0 0 0 0 0 1 0 0 0 0 0 0 0 0 0 1 0 1 1 1 1 0 0 1 0 2 0 1 1 0 0 2 1 1 1 0 0 1 0 1 0 0 0 0 2 0 0 0 1 0 1 1 2 2 2 1 0 0 0 0 0 0 2 0 2 1 1 1 2 0 1 0 2 2 0 1 1 1 0 0 0 2 0 0 0 0 0 0 0 0 0 1 1 1 0 2 0 1 0 0 2 0 0 0 0 0 2 0 0 0 1 0 0 1 1 0 0 0 0 0 0 1 1 0 0 0 2 2 0 2 1 1 2 2 0 2 2 0 0 0 1 2 0 1 2 2 1 2 1 1 1 2 2 0 1 1 0 1 0 1 1 1 1 0 0 1 1 1 0 1 1 0 1 0 2 1 1 0 0 0 1 0 0 0 0 0 0 1 0 1 0 0 0 0 0 0 0 0 0 0 2 0 0 2 0 0 1 2 0 0 1 1 0 1 1 0 0 0 0 0 0 0 0 0 0 1 2 0 1 1 2 1 0 2 2 0 0 0 1 1 1 1 0 1 0 1 1 0 0 0 2 0 1 1 1 0 1 1 1 1 0 2 2 0 0 0 1 1 0 0 0 0 1 0 0 1 0 1 0 2 0 1 1 1 0 1 1 0 1 0 0 0 0 0 0 1 1 1 1 1 1 2 0 2 0 0 1 1 0 1 0 2 2 1 1 0 0 0 1 1 0 1 1 1 1 1 0 1 0 2 2 2 2 0 2 1 2 1 0 0 1 1 0 1 0 0 0 0 2 0 0 1 0 0 0 1 1 1 1 1 0 0 0 2 1 0 0 0 0 2 0 2 2 0 0 0 0 1 1 1 0 0 0 1 1 1 0 2 0 1 0 0 0 0 1 0 1 1 1 1 2 1 1 0 1 2 2 2 1 1 0 0 1 0 1 1 1 1 0 0 0 1 0 0 1 0 0 1 0 2 0 0 0 0 1 2 2 2 2 0 1 0 1 1 0 2 1 1 0 0 0 0 1 0 1 0 0 1 0 2 1 1 1 1 1 0 1 1 0 0 0 1 0 0 0 0 0 0 0 0 0 0 0 1 1 2 0 0 1 1 1 0 2 0 2 1 2 0 0 0 0 2 2 1 1 0 1 0 1 1 0 1 1 1 0 2 2 0 0 0 1 2 0 2 1 1 0 0 1 0 1 0 0 0 0 1 1 1 2 0 0 2 1 2 1 0 0 1 2 0 0 1 1 0 2 1 0 2 1 1 0 0 1 1 0 2 0 0 0 0 0 0 1 1 0 1 1 1 0 0 0 2 1 1 2 0 0 0 0 1 1 0 0 1 1 0 0 1 0 0 2 2 0 0 2 0 0 0 0 0 0 0 0 1 2 0 0 0 0 0 2 0 1 1 0 2 0 2 0 0 1 1 0 0 0 0 2 2 0 2 1 1 1 2 0 1 0 2 0 2 1 1 1 0 0 1 0 0 0 1 0 0 2 0 2 0 0 2 0 0 0 1 2 1 1 1 1 0 0 1 1 1 0 1 1 1 0 2 0 2 1 1 0 2 0 0 1 0 0 1 0 0 0 0 0 1 1 0 0 1 0 2 0 0 0 0 0 0 0 1 0 0 0 1 0 0 2 1 1 0 0 1 1 1 0 0 2 2 2 2 1 0 0 1 1 1 0 0 0 2 0 0 2 0 2 0 0 0 0 1 0 0 2 2 0 0 1 1 0 1 0 0 1 2 0 0 1 1 0 0 1 0 0 0 0 1 0 0 2 0 0 1 0 0 0 1 2 1 0 0 1 1 1 1 1 0 0 0 2 0 2 0 1 0 1 0 0 1 1 0 0 0 0 0 0 0 0 0 0 0 0 0 0 0 0 0 2 0 0 0 0 1 0 0 1 0 0 0 0 0 1 2 1 0 0 0 1 0 1 1
52 0 1 1 0 0 0 2 2 1 1 1 0 1 0 0 0 0 0 1 0 1 1 0 0 1 1 2 1 2 2 2 0 1 1 1 2 1 0 2 2 1 1 1 2 1 1 0 0 0 0 0 1 0 0 2 0 0 1 1 1 0 0 0 0 1 1 1 2 0 0 1 2 2 0 2 2 1 2 1 1 0 0 1 1 0 0 0 2 2 0 0 1 0 0 2 1 1 1 1 1 0 0 0 2 2 2 2 0 0 0 1 2 2 2 2 2 0 1 0 0 1 2 0 0 0 2 0 2 2 0 0 0 0 0 0 0 0 0 0 1 1 0 0 0 1 0 0 0 1 0 0 1 1 0 0 1 0 0 0 2 1 0 0 0 2 0 0 2 1 0 0 1 1 1 1 2 1 0 0 0 0 0 1 1 0 1 0 0 0 0 0 0 1 2 1 0 2 0 0 0 1 1 0 2 0 1 2 0 0 0 2 1 0 1 2 2 1 1 1 1 1 1 1 0 2 2 0 0 0 0 0 0 0 1 0 0 1 0 1 0 0 2 1 0 0 0 0 2 0 0 1 1 0 0 1 0 0 0 2 0 0 1 2 2 0 0 1 2 1 0 2 0 0 1 1 0 2 1 0 1 0 1 1 0 1 1 0 1 1 1 1 0 2 1 0 0 0 0 1 0 0 0 0 0 0 0 0 0 1 0 2 0 1 1 0 2 0 1 0 1 1 2 2 0 0 2 0 1 1 0 1 0 0 0 0 0 2 0 0 0 0 2 0 0 1 1 0 2 2 0 0 1 0 0 0 1 0 0 2 0 1 0 0 0 0 1 0 1 0 1 1 1 1 1 0 1 1 1 0 0 0 1 1 0 0 0 0 0 1 0 0 1 1 2 0 1 1 0 0 0 0 0 2 1 1 0 2 0 2 0 0 1 0 1 1 0 1 0 1 0 1 0 2 0 0 0 1 2 1 2 0 0 0 1 1 0 0 0 0 0 2 0 0 1 1 0 0 1 1 1 0 0 2 1 1 0 1 1 0 1 2 0 0 0 0 0 1 0 1 1 1 1 1 0 2 0 1 0 1 0 0 0 0 0 0 0 0 0 0 1 1 1 1 1 0 0 1 1 2 0 1 1 1 1 1 2 1 0 0 0 2 0 0 0 1 0 0 0 0 0 2 2 0 0 1 0 1 1 2 1 1 1 0 1 0 1 0 2 0 1 1 1 0 0 1 0 1 2 2 0 1 0 0 1 0 0 0 2 0 0 0 1 1 0 0 1 1 1 1 1 1 0 0 0 0 2 1 1 2 2 0 0 0 1 0 0 1 0 0 0 0 0 0 0 0 0 0 0 1 0 2 1 2 1 0 2 2 2 2 2 0 0 1 1 1 1 0 0 0 1 1 0 0 0 0 0 1 0 0 1 2 0 0 2 0 0 0 2 0 2 0 0 1 2 1 1 0 0 0 0 1 0 1 2 2 0 1 1 0 0 0 2 0 1 1 0 0 1 1 0 1 0 0 1 0 0 0 1 1 1 2 0 1 0 1 1 0 0 0 0 0 0 1 1 0 1 0 1 1 1 0 0 1 1 2 2 2 0 0 0 0 0 0 1 1 1 2 2 2 0 0 0 2 0 1 1 0 0 0 0 2 1 0 0 1 2 0 1 1 0 1 0 0 0 0 1 1 0 0 0 0 1 0 1 0 0 1 0 1 1 1 2 0 1 0 1 2 0 2 0 0 2 0 0 0 1 0 1 1 0 2 0 0 0 2 0 1 0 2 1 2 2 2 0 0 0 1 1 1 0 2 1 0 1 1 2 0 0 2 0 0 0 1 1 0 1 0 1 1 1 1 2 1 0 2 1 1 0 2 0 1 1 1 0 2 0 0 0 0 0 0 2 0 2 2 2 0 1 0 0 0 0 1 0 1 2 0 0 0 0 2 0 0 0 1 0 0 2 1 1 0 0 1 1 1 0 0 2 0 1 1 1 0 0 1 1 2 0 1 1 2 1 1 2 1 2 0 0 1 0 0 0 2 1 1 1 0 0 1 0 1 0 0 2 1 0 0 1 1 0 0 2 2 0 1 1 0 1 1 2 0 0 0 0 0 0 0 1 1 0 0 1 0 0 1 1 1 0 0 2 0 1 0 1 0 1 0 0 1 1 1 0 0 0 0 0 0 0 0 0 0 0 0 0 1 0 1 1 1 1 1 0 2 0 2 2 0 0 0 0 0 0 1 0 0 0 0 1 0 2 1
53 0 1 2 0 1 1 1 1 1 1 0 1 1 0 0 0 0 0 0 0 1 2 1 1 1 1 2 0 2 1 0 2 2 0 0 2 2 1 0 0 0 1 1 1 1 1 2 0 2 0 2 1 1 1 1 0 0 0 2 0 0 0 2 0 0 2 0 0 0 0 0 2 2 1 2 2 1 1 0 0 0 0 1 1 0 0 0 1 1 0 0 1 1 0 1 0 0 0 0 1 0 1 0 1 1 1 1 1 0 0 2 0 1 1 0 1 0 0 1 1 1 2 0 0 1 1 1 2 2 0 0 0 0 0 0 0 0 0 0 0 2 0 0 0 1 0 0 0 1 0 0 0 0 0 0 0 0 0 1 1 0 0 2 1 2 1 2 0 1 0 1 0 2 0 0 2 0 0 1 0 0 0 0 2 2 0 1 1 0 0 0 1 0 1 1 1 2 1 1 0 1 0 2 2 0 1 1 0 0 1 1 0 0 1 2 0 0 1 0 1 1 1 2 0 1 1 0 0 0 1 0 0 0 1 0 0 2 0 2 0 0 1 1 0 0 0 0 2 0 0 0 1 0 1 1 0 1 1 1 1 1 0 0 0 0 0 0 2 1 0 2 0 1 0 0 1 2 1 0 1 0 0 1 0 0 1 2 1 2 1 1 1 2 1 0 0 1 0 2 0 1 1 1 0 0 1 1 1 2 0 2 1 2 2 0 1 1 1 0 0 0 0 0 1 0 2 1 0 0 0 1 0 0 0 1 0 0 0 0 1 1 2 0 0 1 1 1 1 0 1 1 1 1 0 1 2 0 0 1 0 1 2 1 2 0 0 1 1 0 0 0 0 0 0 0 1 0 0 0 2 1 2 2 0 1 0 0 0 0 0 0 0 2 2 0 1 1 0 0 0 0 0 1 0 0 1 1 0 2 0 0 0 0 1 0 0 0 0 0 0 2 1 1 1 0 0 1 2 1 2 0 0 0 1 1 0 0 0 1 1 1 0 1 1 2 1 0 0 2 0 1 0 2 2 1 1 1 0 1 1 1 0 0 1 1 1 1 0 0 0 1 2 2 2 0 2 2 1 1 0 0 0 0 0 0 0 2 1 1 1 0 0 0 0 0 0 1 1 2 0 0 1 1 1 1 1 0 0 0 0 1 0 1 1 1 0 0 0 1 0 2 2 2 0 2 0 1 0 2 0 1 2 0 1 0 1 0 2 1 0 2 2 1 1 2 0 0 0 0 0 0 0 0 0 0 0 1 1 0 1 0 1 2 0 0 2 1 1 0 0 0 1 0 0 1 1 1 1 1 1 0 0 0 0 0 0 1 1 1 0 0 1 0 0 0 0 1 0 0 0 2 1 1 2 0 1 1 2 1 1 0 0 0 0 0 0 0 0 0 0 0 0 0 0 0 1 0 0 0 1 1 0 0 1 0 1 1 1 1 0 1 0 1 1 1 1 0 0 0 0 1 0 1 2 2 0 1 1 0 0 0 0 1 1 2 1 1 1 0 0 1 0 1 0 0 0 0 2 0 1 0 1 2 0 2 0 0 0 1 1 1 0 1 0 0 1 0 0 1 0 2 0 0 0 2 1 2 0 0 0 0 0 0 0 1 1 2 2 2 0 0 1 2 0 1 0 0 1 0 1 1 0 0 0 1 2 0 1 2 0 1 0 0 0 0 0 1 0 0 0 0 1 0 0 0 0 0 0 0 0 0 2 0 0 1 1 2 0 2 0 1 1 1 1 1 1 0 2 2 0 2 1 1 2 2 1 2 1 2 0 1 2 1 1 1 0 1 0 1 1 1 0 0 0 1 0 0 1 0 1 1 1 0 0 0 1 0 2 1 1 2 1 1 0 1 1 2 0 2 0 2 2 1 0 2 0 0 2 0 2 2 1 0 1 1 2 0 0 0 0 0 0 1 1 0 1 0 0 0 0 1 0 0 0 0 0 0 1 0 0 0 0 1 1 0 0 0 1 1 2 1 2 0 0 0 0 2 0 0 1 1 0 0 2 0 2 0 0 1 0 2 0 2 2 2 0 1 0 2 1 2 0 0 0 2 0 1 1 0 0 1 0 1 1 1 0 1 1 1 2 1 0 2 0 0 0 1 1 0 0 0 2 1 1 1 0 2 0 1 2 0 2 1 0 0 1 1 1 1 1 1 0 1 1 1 1 0 0 0 0 0 1 1 1 0 0 0 2 0 0 0 1 0 1 0 1 0 0 0 0 0 1 1 2 0 1 0 2 0 2 1
54 0 0 2 2 1 1 1 1 2 2 0 1 1 0 0 0 0 1 1 1 1 1 1 0 0 0 2 0 2 2 0 2 1 0 1 1 2 0 0 0 1 0 0 2 0 2 0 0 0 0 0 0 0 0 2 0 0 0 0 1 1 0 0 0 0 1 1 2 0 0 1 2 2 0 2 1 2 2 0 1 0 0 0 1 0 0 1 2 2 2 1 1 0 0 1 0 1 0 1 1 0 1 0 0 0 2 1 1 0 1 1 0 2 2 0 2 0 0 2 2 0 1 1 1 0 0 2 2 2 0 0 1 1 0 0 1 0 0 0 1 2 1 0 0 2 1 0 0 0 0 0 0 0 0 0 1 2 0 0 0 0 0 0 1 1 0 0 0 0 2 2 0 2 0 0 2 0 0 1 0 1 1 0 0 0 2 2 1 0 0 0 0 0 0 0 0 2 1 0 0 1 1 1 1 0 1 0 1 0 1 0 1 0 1 2 0 2 1 0 1 1 0 1 1 1 0 0 0 0 0 0 0 1 1 1 0 2 0 1 0 1 2 2 0 0 0 0 2 0 0 0 1 0 1 1 0 0 0 1 0 0 0 0 0 0 0 0 1 1 0 2 0 0 0 0 0 2 2 1 1 0 2 2 0 1 1 1 0 1 0 1 0 2 1 0 0 1 0 2 0 0 0 0 0 0 0 0 1 2 0 2 1 1 1 0 1 0 0 0 0 0 1 0 2 0 1 2 2 2 0 1 0 0 0 0 0 2 0 0 0 0 2 0 0 1 1 0 1 0 0 1 0 0 0 0 0 0 0 1 0 1 2 0 2 0 1 1 1 0 0 0 1 1 2 0 2 0 0 0 1 1 1 0 0 1 0 0 0 0 0 0 1 0 1 1 1 0 1 2 2 2 0 1 0 0 0 1 0 2 1 1 0 0 2 0 0 2 0 2 0 1 1 1 0 1 2 0 1 1 1 0 2 1 1 2 0 1 0 1 1 1 0 0 0 0 0 0 0 0 0 0 0 2 1 0 1 0 1 0 0 1 1 0 0 1 1 1 0 1 1 1 2 2 0 1 0 2 2 2 2 2 2 1 1 0 1 1 1 0 1 1 1 2 2 0 0 1 1 2 0 1 2 2 2 0 2 0 0 0 0 2 0 0 0 2 0 0 0 0 0 2 0 0 0 2 1 1 1 1 1 1 1 1 1 1 1 0 1 2 0 1 2 2 2 2 0 0 1 1 0 1 0 0 1 1 0 1 0 0 0 0 0 2 1 1 1 1 0 1 0 1 0 0 0 0 2 1 1 1 1 0 1 0 1 1 0 1 0 0 0 0 0 1 1 0 1 1 0 0 0 2 1 1 1 1 1 2 2 2 0 0 0 0 0 0 0 0 0 1 0 1 1 0 0 2 2 1 0 0 1 1 1 0 1 0 1 0 1 1 0 0 0 1 2 2 2 0 1 0 0 2 0 0 2 1 0 1 0 0 0 0 2 1 1 2 1 1 0 1 0 1 0 0 0 2 2 0 1 0 1 0 0 0 0 1 1 2 0 1 1 2 1 2 0 0 2 0 1 2 0 2 0 1 2 0 1 2 0 1 1 1 0 0 0 1 0 2 2 2 0 0 0 2 0 1 0 0 1 0 1 2 1 0 0 2 2 0 0 1 0 1 0 0 0 1 2 0 0 0 0 0 0 0 0 2 1 1 0 0 0 0 2 0 0 0 1 2 1 1 0 0 2 1 0 1 0 0 0 0 0 0 0 0 0 0 2 2 1 2 0 1 2 2 2 1 0 1 0 0 0 0 0 0 2 1 1 0 0 2 0 0 0 1 0 0 1 1 1 1 0 1 0 2 0 2 2 2 0 2 0 2 2 1 0 1 0 0 0 0 0 0 1 0 1 1 1 0 1 0 0 1 0 2 0 0 0 0 0 0 0 2 0 0 0 0 1 0 2 0 0 1 0 1 2 0 1 0 1 0 0 0 2 0 0 0 0 1 0 1 0 1 0 0 2 1 1 0 0 0 1 0 0 0 2 2 0 1 0 1 1 1 0 0 0 2 0 1 2 1 1 0 2 1 0 0 1 0 0 0 2 0 1 2 1 0 0 1 1 0 0 0 2 2 2 0 0 2 0 1 2 0 2 0 0 0 0 1 1 1 2 0 0 0 0 0 1 1 1 0 1 0 0 0 0 0 0 0 2 0 0 0 0 2 0 0 1 0 0 0 0 0 0 2 2 0 0 0 2 0 2 1
55 1 1 2 1 0 0 2 2 0 0 1 0 1 0 0 0 0 0 1 1 2 0 0 0 0 0 1 1 2 2 0 1 2 0 1 1 1 0 1 1 0 0 0 2 1 1 0 0 1 0 0 1 0 0 1 0 0 0 0 0 0 0 1 1 0 2 1 2 0 0 1 1 1 1 1 1 1 2 0 0 0 1 2 1 0 0 0 1 2 1 1 2 1 0 0 0 1 0 1 0 0 0 0 1 1 2 2 0 0 0 1 1 2 2 1 2 0 0 1 1 0 1 1 0 0 1 0 0 0 2 1 0 0 0 0 0 0 1 0 1 2 1 0 0 2 1 0 0 1 0 0 0 0 0 1 1 2 1 0 1 1 0 0 1 2 1 1 1 1 0 1 0 2 0 0 2 0 0 1 0 0 0 2 1 0 2 1 0 0 0 1 0 2 2 1 1 2 0 1 0 0 0 1 2 0 1 1 0 1 1 1 2 1 1 2 0 0 1 0 1 1 1 2 0 1 1 0 0 0 0 0 0 0 1 0 0 2 0 1 0 1 2 1 0 0 0 0 2 0 0 0 2 0 0 0 0 1 0 0 0 0 1 2 0 0 0 1 1 1 0 2 1 1 1 1 0 2 2 1 1 2 1 2 0 1 2 1 0 1 0 0 2 2 2 0 1 1 0 1 0 0 2 2 0 0 1 0 2 2 0 2 2 2 2 0 1 1 1 0 0 0 1 0 1 0 0 0 0 0 0 2 0 0 0 0 0 1 1 1 2 1 2 0 1 0 2 0 1 0 0 1 2 1 0 0 1 0 0 1 0 1 2 1 1 1 0 1 1 0 0 0 1 0 0 1 0 1 1 0 0 1 0 0 1 0 0 0 0 0 0 0 1 0 1 1 1 0 1 1 1 1 0 2 0 1 0 1 0 2 0 0 0 0 1 0 1 0 1 0 0 0 0 2 1 1 1 0 2 1 2 0 1 1 0 1 0 1 0 0 2 1 0 1 1 2 0 1 1 2 0 0 0 2 2 1 1 0 0 0 1 1 1 0 0 0 0 1 0 1 1 1 0 0 1 0 0 1 2 0 0 0 2 1 1 1 0 2 1 1 1 0 1 1 0 0 0 0 0 2 0 2 2 2 2 0 2 0 1 0 1 1 0 1 1 1 1 0 0 2 1 1 0 0 0 0 2 0 1 2 0 0 0 0 0 0 1 0 1 2 0 1 2 0 0 2 0 1 1 1 0 1 0 0 2 1 1 1 0 1 0 0 0 0 0 0 0 1 1 1 1 2 0 0 0 0 1 0 0 2 1 0 0 0 1 0 0 2 0 0 0 0 1 0 0 0 0 1 1 0 0 1 1 0 1 0 0 0 0 1 1 0 0 0 0 0 0 0 0 0 2 1 1 1 0 0 1 1 0 0 1 2 0 0 1 1 1 1 2 0 0 2 0 2 2 2 2 0 1 0 0 2 0 1 1 1 0 2 0 1 1 0 1 1 0 1 1 1 1 0 0 0 1 0 0 0 0 0 1 0 1 1 0 2 1 2 1 0 1 0 1 0 0 1 1 0 1 0 1 1 0 1 0 1 1 1 2 1 0 0 0 0 0 1 1 1 0 0 0 0 0 0 1 2 0 0 0 0 1 0 0 1 0 1 0 0 1 0 0 1 0 1 0 0 0 1 1 0 0 0 0 0 1 0 1 1 0 0 0 0 0 1 2 0 0 1 1 2 0 2 0 0 1 1 0 0 0 0 0 0 0 0 0 0 0 1 0 0 0 2 0 2 2 2 2 0 0 0 0 1 0 2 0 0 2 0 2 1 0 1 0 0 1 1 1 0 0 0 1 1 0 1 2 1 0 1 1 1 0 2 1 1 2 1 0 2 0 1 1 0 1 1 1 0 1 0 1 1 0 0 0 0 0 2 0 1 1 0 1 1 0 2 0 0 0 0 1 0 1 0 0 0 0 1 2 0 0 0 1 0 2 1 2 0 1 1 0 1 0 0 0 1 0 0 2 0 2 0 0 1 0 1 1 1 1 0 1 1 0 1 0 1 0 0 2 1 0 0 2 2 0 0 1 1 1 2 2 1 0 1 1 0 1 2 1 0 0 1 2 2 0 2 2 0 2 0 0 0 0 0 2 0 1 0 1 0 1 1 1 0 0 2 0 0 0 2 0 0 0 0 0 0 0 0 0 0 0 0 2 0 0 0 0 1 0 1 2 0 0 0 0 0 0 2 1 1 0 0 1 0 1 0
56 0 2 1 1 0 0 1 1 1 1 0 1 1 0 0 0 0 2 2 1 0 2 1 1 1 1 2 1 2 2 1 0 1 1 0 2 1 1 0 0 0 0 0 1 0 1 0 0 1 0 1 1 1 1 2 0 1 1 0 1 1 0 2 0 1 1 1 2 0 0 1 1 1 0 1 1 0 2 1 0 0 0 0 0 0 0 0 2 2 0 1 2 0 0 2 0 1 1 0 1 0 1 1 0 0 2 1 1 1 0 0 0 2 2 0 2 0 1 0 0 2 1 1 0 0 1 0 2 1 0 0 0 0 0 0 0 0 0 0 1 1 0 0 0 0 0 0 0 0 1 0 0 0 0 0 1 2 0 0 2 2 0 0 2 2 1 1 1 2 0 0 0 2 0 0 2 0 0 0 0 0 0 1 1 1 1 1 1 0 0 0 0 1 1 2 0 2 0 0 0 0 1 2 2 0 1 1 1 0 0 2 0 0 1 2 1 0 0 1 0 0 0 2 0 1 1 1 1 1 0 1 0 1 0 0 1 2 0 2 0 0 2 1 0 0 0 0 2 0 0 0 2 0 1 2 1 0 0 0 0 0 0 1 1 0 0 0 1 0 0 2 1 1 2 2 0 2 2 1 1 1 2 2 0 2 2 2 0 2 0 0 1 1 1 0 0 2 0 2 0 0 1 1 0 0 1 1 1 1 0 2 2 1 1 0 2 0 0 0 1 1 0 0 1 0 1 1 2 1 0 1 1 1 0 0 0 2 1 1 2 2 2 2 0 1 1 1 1 2 0 0 2 1 0 1 1 0 0 2 0 2 1 0 1 1 1 2 2 0 0 0 1 1 1 0 2 0 0 0 1 2 1 1 0 1 0 1 1 0 0 0 1 0 2 0 1 1 0 1 0 1 0 1 1 0 0 1 0 1 0 0 0 1 0 0 1 0 0 0 2 0 0 0 1 1 1 0 2 2 1 1 1 1 0 1 0 0 0 0 2 0 2 2 1 2 1 1 1 2 0 1 0 2 2 1 1 1 2 0 0 2 0 0 1 2 1 0 0 0 0 0 2 2 2 0 2 2 1 1 1 1 1 0 1 0 0 1 1 1 2 0 0 1 1 0 0 1 1 1 1 1 1 0 1 2 1 0 0 0 0 2 0 1 1 1 0 0 0 1 0 2 1 0 1 1 0 2 0 2 0 2 0 0 0 0 1 0 1 0 0 1 1 1 1 0 0 1 1 1 1 1 0 0 1 1 0 0 1 0 0 0 0 2 1 1 1 0 0 1 0 1 0 0 0 0 1 2 2 2 2 0 0 0 1 0 1 1 1 1 0 1 0 0 0 0 0 0 0 1 0 2 0 2 2 0 1 0 0 1 0 0 0 1 0 1 0 0 1 0 0 0 0 0 0 0 1 1 0 0 0 0 0 0 0 0 0 1 2 0 0 0 0 2 2 2 2 0 1 0 1 1 1 1 1 2 0 1 1 0 0 0 0 1 1 2 0 2 0 0 1 0 0 1 0 0 0 0 2 0 2 0 0 2 2 2 1 0 1 1 1 1 2 2 0 0 2 0 0 0 0 1 0 1 1 2 2 2 0 0 1 0 0 0 0 1 0 1 1 1 0 0 1 2 0 2 0 0 1 0 0 1 0 0 0 0 0 0 0 0 0 0 0 0 0 1 2 0 2 2 2 2 1 1 1 1 1 0 1 0 0 0 2 0 0 1 1 1 0 1 1 0 2 1 0 0 0 0 1 1 0 1 0 0 0 1 1 2 0 2 0 1 2 2 1 0 0 1 0 1 0 1 0 0 2 0 1 0 0 2 0 0 1 1 1 0 0 0 2 2 2 2 2 0 0 0 0 1 1 2 0 2 1 0 0 1 0 1 2 1 0 1 0 0 0 0 0 0 0 1 0 0 0 2 0 0 0 0 0 0 0 1 0 0 1 2 0 0 2 0 0 0 0 1 2 2 1 1 2 2 2 2 1 0 1 2 1 1 0 0 0 1 2 0 2 0 2 0 0 0 0 1 0 1 2 2 0 1 0 0 2 1 0 0 1 2 0 0 2 2 0 0 2 0 1 1 0 1 0 0 2 0 1 2 1 0 1 1 1 0 0 0 1 0 0 2 1 0 0 0 2 0 2 0 0 0 0 0 0 1 1 0 1 0 0 0 0 0 0 0 0 0 0 0 0 0 0 0 0 0 0 0 0 0 0 0 0 0 0 0 0 0 0 1 1 0 0 1 2 0 2 0
57 0 1 2 0 0 0 2 2 1 1 0 0 0 0 0 0 0 0 1 1 2 1 0 0 0 0 1 0 2 2 0 0 2 2 1 2 1 1 0 0 0 0 0 1 0 1 0 1 2 0 1 0 0 0 2 0 1 1 0 1 1 0 1 1 0 2 2 0 0 0 0 2 2 1 2 2 0 0 0 1 0 1 1 1 0 1 0 1 2 1 1 2 0 1 1 0 1 0 1 1 0 1 0 0 0 2 0 1 0 0 1 0 1 1 1 1 1 0 1 2 1 2 0 1 0 0 0 2 1 1 1 1 1 0 0 0 0 0 0 1 1 1 0 0 2 1 0 0 2 0 0 0 0 0 0 0 2 0 0 0 0 1 1 0 1 0 2 1 1 1 0 0 2 2 0 2 1 0 1 0 0 0 0 0 0 0 0 0 0 0 0 1 0 1 1 1 2 0 0 0 0 0 1 2 0 1 0 2 0 1 0 1 0 2 2 1 2 1 0 1 1 0 2 0 1 2 2 1 1 0 0 1 1 1 1 0 2 0 1 0 0 2 0 0 0 0 1 1 1 1 1 2 0 1 1 0 1 0 0 0 0 0 1 1 0 1 0 0 0 1 2 1 1 0 0 0 1 1 0 0 2 1 1 1 0 1 2 0 2 0 0 0 1 1 0 0 0 0 1 0 0 1 1 0 0 0 0 1 1 0 1 2 2 2 0 1 0 1 0 0 0 1 1 0 0 1 2 1 2 0 1 0 0 0 0 0 1 1 2 1 1 1 0 0 1 0 0 0 0 1 0 2 0 1 1 2 0 0 2 0 1 2 2 2 1 0 0 2 0 2 2 1 1 1 0 1 2 2 0 0 0 1 1 0 0 0 0 1 0 1 1 0 0 1 1 1 1 0 1 1 1 0 1 0 0 0 1 0 1 0 0 0 0 0 1 0 0 0 0 1 0 0 0 2 2 1 0 1 1 2 0 1 1 1 0 0 1 0 0 1 1 0 0 1 1 0 0 0 2 0 0 0 2 2 2 0 1 0 0 1 1 0 1 0 0 0 0 0 0 0 0 2 2 2 0 0 1 1 1 1 1 2 1 1 0 1 0 0 1 1 1 0 1 1 1 1 2 2 2 0 0 2 2 2 0 2 0 1 0 1 0 0 1 1 0 0 0 0 0 0 2 0 0 0 1 1 1 0 2 0 1 1 1 1 0 0 0 0 1 1 1 2 0 0 2 0 2 2 2 2 2 0 0 1 1 1 0 0 0 0 0 0 1 1 1 0 2 2 0 0 1 0 0 0 0 1 1 1 2 2 1 0 0 1 0 0 1 1 1 0 0 1 0 0 0 0 0 0 0 0 1 2 1 0 1 1 1 1 0 1 0 0 1 0 1 1 0 2 1 0 1 1 1 0 0 1 2 0 0 1 1 0 0 1 1 1 1 2 0 0 1 0 0 2 1 1 0 2 0 0 2 1 1 0 2 0 2 1 1 0 1 1 2 0 2 0 0 0 2 0 2 1 0 1 0 0 0 1 0 0 0 0 1 0 2 2 0 0 0 2 0 1 2 0 0 2 1 1 1 0 1 0 0 0 2 2 2 0 0 0 0 0 0 1 0 1 1 1 1 0 0 1 2 0 1 1 0 0 0 0 1 0 0 0 1 1 0 1 2 0 2 0 0 0 0 0 0 1 1 1 1 1 1 0 1 1 0 0 0 0 0 2 0 1 0 1 0 0 1 1 0 1 0 0 0 1 0 2 2 0 2 1 1 0 2 0 1 0 2 1 2 2 1 1 1 0 1 0 1 0 2 0 0 2 0 0 0 1 1 0 0 0 2 2 0 0 0 2 2 2 2 0 0 0 0 0 1 0 2 0 2 2 0 0 2 0 1 2 1 1 2 2 0 2 0 2 0 1 0 0 0 0 2 0 1 1 0 0 0 0 1 0 0 1 2 0 0 1 0 0 0 0 0 1 0 0 0 2 1 2 1 2 0 1 1 0 1 0 0 0 1 0 0 2 0 2 0 0 0 0 2 0 2 1 1 1 2 0 2 0 1 0 0 2 0 0 0 1 1 0 0 2 2 0 0 1 1 0 0 2 0 0 2 0 0 0 1 2 0 0 2 2 1 1 1 2 0 0 1 2 0 2 1 0 0 1 1 1 2 1 1 0 0 0 0 0 0 0 0 0 0 0 0 1 0 1 0 1 0 0 0 0 0 0 0 0 1 2 0 0 1 1 1 2 0 0 1 2 0 0 0
58 1 2 1 2 0 0 1 1 1 1 1 0 0 0 0 0 0 1 1 1 2 1 0 0 0 0 1 1 0 0 0 1 2 2 1 2 0 1 0 0 0 1 0 0 1 0 0 0 1 0 0 0 1 2 0 0 0 0 0 1 0 0 0 1 0 0 1 2 0 0 1 2 2 2 2 1 1 2 1 1 0 1 1 2 0 0 1 2 2 0 1 1 0 1 2 0 1 0 1 1 0 0 1 1 0 2 2 0 0 0 2 1 2 2 1 2 0 0 2 2 0 2 0 1 0 1 2 2 2 1 1 0 1 0 0 0 0 0 0 1 1 0 0 0 1 0 0 0 0 0 1 1 2 0 0 0 0 1 0 1 1 0 0 1 2 1 1 1 1 0 1 1 1 0 1 0 1 0 0 0 1 0 0 0 0 1 2 1 0 0 2 0 1 1 2 0 2 0 1 0 0 0 1 2 0 1 1 1 1 2 1 1 1 0 2 0 0 0 1 1 1 0 2 0 0 0 0 0 1 0 0 0 0 2 0 0 2 0 2 0 0 2 1 0 0 0 0 1 0 0 0 1 0 0 2 1 1 1 0 0 0 0 2 0 0 0 0 0 0 0 2 1 1 0 1 0 0 0 0 1 1 2 2 0 2 2 0 1 1 1 2 2 2 2 0 2 1 1 0 0 1 0 0 0 0 0 0 1 1 1 1 2 0 0 0 2 0 1 0 0 0 1 0 0 0 0 1 1 1 0 2 0 0 0 0 0 0 0 1 1 1 2 0 1 1 0 0 1 0 0 0 2 0 1 1 1 0 0 1 0 1 2 2 0 1 0 0 1 0 0 0 0 0 0 0 2 1 1 0 0 1 1 1 1 0 0 0 0 1 0 0 0 0 2 0 0 1 0 0 0 0 0 2 1 0 0 1 1 1 0 0 0 0 1 0 1 1 0 1 0 1 1 1 1 0 0 2 2 0 2 0 1 1 0 1 0 0 1 0 1 1 0 0 1 1 0 1 1 1 1 0 0 2 2 1 1 0 0 0 0 1 0 0 0 0 0 2 0 0 0 2 0 0 1 0 1 1 2 1 1 1 0 0 0 0 0 2 1 1 1 0 0 1 2 1 1 1 1 2 0 1 1 1 1 1 1 0 0 0 0 1 0 0 0 1 0 0 0 2 1 2 0 1 0 2 0 1 0 1 1 1 1 1 1 0 0 0 0 2 0 2 2 1 1 2 0 1 1 1 0 0 0 0 2 0 0 0 1 0 1 0 0 1 1 1 0 0 0 1 0 1 0 0 0 0 0 2 2 0 2 0 0 0 1 0 0 1 0 0 0 0 1 0 1 0 0 0 0 0 0 1 1 2 2 1 1 0 0 0 2 0 0 0 0 0 0 0 2 0 0 2 0 0 0 1 1 1 0 0 0 0 1 0 2 1 1 0 2 0 1 0 0 0 0 0 0 0 1 0 0 2 0 1 1 1 0 2 1 1 0 0 1 2 0 2 0 2 0 1 0 1 0 0 0 2 2 0 2 0 1 1 1 1 0 2 2 0 0 0 0 0 0 1 1 0 1 0 1 2 0 1 0 0 1 1 1 1 1 0 1 0 0 1 0 0 0 1 0 1 0 0 1 2 0 1 0 0 0 0 0 0 1 0 0 1 2 0 1 2 0 0 1 1 0 0 2 0 0 0 0 0 1 0 0 0 0 0 0 0 0 0 2 0 0 1 1 2 0 1 0 0 2 0 0 0 0 0 0 0 1 1 0 0 0 2 0 2 2 2 0 0 2 2 1 0 0 1 1 2 0 1 0 0 2 1 1 0 0 1 1 1 1 1 1 0 0 0 2 2 1 1 1 0 0 0 0 2 0 2 0 2 2 1 0 1 0 1 1 1 0 1 1 0 1 0 0 1 0 0 0 0 0 2 0 0 0 0 0 0 0 2 0 0 0 0 2 0 1 0 1 1 0 1 1 0 0 1 2 1 2 2 1 0 0 1 1 1 0 1 0 2 1 0 2 0 2 0 0 0 0 1 0 2 1 1 1 2 0 1 1 1 1 1 1 0 0 0 2 2 0 0 2 2 0 0 1 1 1 2 2 0 0 1 0 0 0 1 2 1 0 0 2 2 2 2 1 0 0 0 2 0 2 1 0 0 1 1 1 2 1 0 0 0 0 0 1 0 2 0 1 0 0 0 1 0 0 0 1 0 0 0 0 1 0 0 1 0 0 0 0 0 1 1 1 0 0 0 0 0 0 0
59 1 1 1 0 0 0 0 0 2 2 0 1 2 0 0 0 0 0 0 0 2 0 0 0 0 0 2 0 2 2 1 0 2 0 0 2 2 0 1 1 0 1 1 2 1 1 0 0 0 0 0 1 0 0 1 0 0 0 1 0 1 0 2 0 0 2 1 2 0 0 1 2 2 1 2 2 2 2 0 1 0 0 1 1 0 0 0 2 2 1 2 1 0 1 2 2 1 0 1 1 0 0 0 0 0 2 2 0 0 0 0 0 1 1 1 1 0 0 0 0 0 0 2 0 2 0 2 2 2 1 0 0 0 0 0 0 0 0 0 0 2 0 0 0 0 1 0 0 1 0 0 0 0 1 0 0 1 0 0 1 1 0 0 0 1 0 1 0 0 0 0 2 0 0 1 1 1 0 1 0 0 0 0 1 1 0 0 0 0 0 0 2 0 2 2 1 2 0 1 0 0 0 1 2 1 2 0 2 0 1 1 1 0 1 2 1 1 1 0 2 2 1 2 0 1 2 0 0 0 0 0 0 0 1 0 0 2 0 1 0 1 2 1 0 0 0 0 1 0 0 0 1 0 0 0 0 1 2 2 1 1 0 1 1 0 2 0 1 0 1 1 0 0 0 0 0 2 2 1 1 2 2 2 0 2 2 2 1 2 1 1 0 2 1 0 0 2 0 2 0 0 0 0 0 0 1 1 1 1 0 2 1 1 1 0 1 1 1 0 1 1 0 0 0 0 0 2 0 1 0 0 1 1 0 0 0 0 0 0 0 0 2 0 0 1 1 1 0 1 0 1 1 0 0 0 0 0 0 2 0 2 2 1 2 1 1 0 1 0 1 1 1 0 0 0 2 1 1 0 0 0 0 1 1 0 0 0 0 0 0 0 0 0 1 1 0 0 0 0 0 0 1 1 0 0 0 1 0 1 0 0 1 0 0 1 1 0 1 0 0 0 0 1 1 1 1 0 1 0 1 0 2 2 0 1 0 0 0 0 2 0 0 0 2 2 0 1 1 0 1 1 0 1 1 1 0 0 1 0 0 1 0 2 2 2 2 2 0 2 1 1 2 2 1 1 0 2 1 1 1 0 2 1 1 1 0 0 0 1 0 1 0 1 2 1 1 2 2 0 2 0 1 0 2 1 2 0 1 0 0 2 0 1 1 1 0 0 0 0 0 2 1 1 1 1 1 0 0 1 1 0 0 0 0 0 1 0 1 1 1 1 1 0 1 2 0 1 1 1 1 1 0 1 2 0 0 0 0 1 0 0 0 1 0 0 1 0 0 1 0 1 2 0 2 1 1 1 1 2 2 1 0 0 1 0 1 0 0 0 0 0 0 1 1 0 1 0 0 1 0 2 1 2 1 0 2 0 0 0 0 0 0 2 1 1 1 0 0 0 0 0 0 0 0 0 0 1 0 0 2 2 1 1 2 0 1 2 1 1 0 0 0 0 0 0 0 0 0 0 0 1 0 1 2 2 0 1 1 0 0 0 0 1 0 1 1 0 0 1 1 1 0 0 1 0 1 0 2 0 2 0 1 2 0 2 1 1 0 1 1 1 0 1 1 0 1 0 2 2 0 2 0 1 1 2 1 2 0 0 0 0 0 0 0 0 0 0 0 0 0 0 1 2 1 1 0 0 0 0 0 0 0 0 0 1 1 0 1 1 0 1 0 0 0 1 1 0 1 1 1 1 1 1 0 0 1 0 0 0 0 1 2 1 1 0 1 2 0 2 0 0 1 0 0 0 1 0 1 1 0 1 0 0 0 1 1 2 0 2 0 1 2 2 1 1 0 1 1 2 0 1 0 0 1 0 2 0 1 1 0 0 1 0 0 0 0 0 2 1 1 2 2 1 0 1 1 0 0 1 0 0 2 1 0 2 0 0 1 0 0 1 1 0 1 1 1 0 0 0 0 0 0 1 1 0 1 0 0 0 0 2 0 0 0 0 1 0 1 0 0 0 0 0 1 0 0 0 2 1 2 1 2 1 1 1 0 2 0 0 0 0 2 0 0 0 2 0 0 0 1 1 1 0 2 2 0 1 0 1 1 1 0 0 2 1 0 0 1 1 0 0 2 1 1 1 2 2 0 0 2 1 0 2 0 0 0 0 1 0 0 1 0 0 0 1 1 1 0 0 2 0 2 1 0 0 0 1 2 1 1 1 0 2 0 0 1 0 0 0 0 0 0 0 1 1 0 0 2 0 0 0 0 1 0 0 1 0 0 0 0 0 0 1 1 0 0 0 1 0 2 1
60 1 1 1 1 1 1 1 1 1 1 1 0 0 0 0 0 0 0 0 0 1 1 0 0 0 0 1 2 2 2 1 2 1 0 1 1 1 0 1 1 0 1 0 0 1 0 0 0 0 0 0 0 1 1 0 0 1 1 0 0 0 0 2 0 2 0 1 2 0 0 1 2 2 2 2 2 1 2 0 1 0 0 0 1 0 0 1 1 2 1 1 1 1 1 2 1 1 1 0 1 0 1 1 0 0 2 2 0 0 0 1 1 2 2 1 2 0 0 1 1 1 2 0 0 0 2 0 2 1 1 1 0 0 0 0 0 0 0 0 1 1 1 0 0 0 0 0 0 1 0 0 0 0 0 1 1 1 1 1 1 0 1 0 1 2 0 1 1 1 0 1 1 1 1 0 2 1 0 0 0 0 0 1 0 0 2 0 0 0 0 0 0 0 0 1 1 1 0 1 0 0 0 1 2 0 1 1 1 0 2 1 1 1 0 2 0 2 1 0 1 1 0 0 2 2 0 0 0 0 0 0 0 0 2 0 0 2 1 1 0 0 2 1 0 0 0 0 2 0 0 0 0 0 1 1 0 0 0 0 0 0 0 0 0 0 0 0 0 0 2 1 0 0 0 0 0 1 1 0 0 1 2 2 0 1 2 1 1 1 0 0 2 2 2 0 2 1 0 0 0 0 1 1 0 0 0 2 2 2 1 2 2 2 2 0 2 1 0 0 1 1 1 1 0 0 0 0 1 1 0 0 1 1 0 0 0 2 0 1 2 2 2 0 0 1 1 0 0 2 0 0 2 0 1 1 1 0 0 1 0 0 0 0 0 0 0 2 2 0 0 0 1 1 0 2 1 1 1 0 0 1 1 2 0 0 0 1 1 0 0 0 0 0 2 0 1 1 0 0 0 0 0 2 0 0 2 1 0 1 0 0 0 0 2 0 0 1 1 0 0 1 0 0 2 2 2 1 0 0 0 0 0 1 2 2 1 0 1 0 2 0 0 0 1 1 0 1 0 1 0 1 0 1 1 1 0 1 2 0 0 1 1 0 0 1 1 0 0 0 0 0 0 0 1 1 1 1 2 0 0 0 1 0 1 0 0 1 0 1 0 0 0 2 2 0 0 2 2 1 1 0 0 0 0 2 0 0 1 0 1 1 0 0 1 1 0 0 0 1 0 2 1 0 1 2 0 0 1 2 0 0 2 1 1 0 0 0 0 2 1 1 0 0 0 1 0 1 1 1 0 0 0 1 2 0 0 1 2 0 0 0 0 0 0 0 0 2 2 0 0 0 2 0 2 2 2 2 2 2 2 1 0 0 2 0 0 1 0 0 1 1 0 0 0 0 0 1 0 1 0 1 2 2 0 0 2 0 1 1 2 0 0 1 1 0 0 0 0 0 1 0 1 2 0 0 0 1 0 0 0 0 0 0 2 2 0 1 2 0 0 0 0 0 1 0 0 0 1 0 1 2 1 2 1 2 0 1 1 0 0 0 1 2 0 2 1 2 0 1 0 1 0 0 0 0 1 0 2 0 0 0 1 1 0 2 2 0 1 0 2 1 0 1 0 0 1 0 1 1 0 1 0 2 2 2 1 1 0 0 0 0 0 1 0 0 1 1 0 1 0 1 0 2 1 0 1 0 0 0 0 1 0 1 0 1 1 0 1 1 1 1 0 0 1 1 1 1 1 1 1 1 1 0 1 1 0 0 1 0 0 0 2 0 1 0 1 2 0 2 0 0 2 1 0 0 0 0 1 1 0 1 1 1 1 2 0 1 1 2 0 1 2 1 0 0 0 1 0 1 0 1 0 1 1 0 1 0 2 0 0 0 1 1 1 0 0 1 2 1 1 2 2 0 0 1 1 2 1 2 0 2 2 1 0 1 0 1 2 1 1 2 0 0 0 0 0 0 0 0 0 0 0 1 1 0 1 1 0 0 0 2 0 0 0 1 1 0 2 0 1 1 1 0 2 0 0 0 1 1 1 2 2 0 0 0 0 2 0 0 0 1 1 0 2 1 1 0 0 0 0 1 0 0 1 1 0 2 0 0 1 1 1 1 2 0 0 0 2 1 0 1 2 2 2 2 2 1 0 0 2 0 0 1 0 0 0 0 1 0 0 1 1 1 2 0 0 1 0 0 2 0 2 0 0 0 0 0 0 0 2 0 0 0 0 0 0 0 1 1 0 0 0 0 0 0 0 0 0 0 0 0 0 1 0 0 0 1 0 1 1 0 0 2 1 1 0 0 1 0 2 0
61 1 0 2 0 0 0 0 0 2 2 0 0 0 0 0 0 0 1 0 0 1 1 0 0 0 0 2 0 2 2 1 1 1 0 0 2 2 0 0 0 1 0 0 2 0 0 0 0 0 0 1 0 0 1 1 0 0 0 2 0 2 0 1 0 1 1 2 2 0 0 2 2 2 2 2 2 1 1 0 1 0 0 0 2 0 0 0 1 1 0 0 2 1 0 2 1 1 0 1 0 1 1 0 1 1 2 1 1 0 0 1 0 1 2 1 1 0 0 1 1 0 1 1 0 1 1 2 2 2 1 2 0 0 0 0 0 0 2 0 2 0 0 0 0 0 1 0 0 1 0 0 1 1 0 0 0 0 1 0 1 1 1 0 1 1 0 0 1 1 1 0 0 2 0 0 1 1 0 0 0 0 1 0 0 0 2 1 0 0 1 1 1 1 2 2 1 1 1 0 0 1 0 2 2 0 0 1 2 0 1 2 1 0 2 2 0 1 1 0 1 1 0 1 1 1 2 0 0 0 0 0 0 1 2 1 1 2 1 1 0 0 2 2 0 0 0 0 1 0 0 0 1 0 1 1 0 1 0 0 0 0 0 1 1 0 0 0 1 1 0 2 0 0 0 0 0 1 1 1 0 0 1 2 0 1 2 1 0 1 0 0 1 2 2 0 0 1 0 0 0 0 2 2 1 1 1 0 0 0 0 0 1 2 2 1 2 0 1 0 0 0 2 0 1 0 1 1 0 1 0 1 0 0 0 0 0 2 0 0 1 1 2 0 0 1 1 0 1 0 0 1 1 0 0 0 1 0 1 1 1 2 0 0 0 0 2 1 1 0 0 0 0 0 1 0 1 0 0 0 1 0 1 1 1 1 0 0 0 0 0 0 0 0 2 0 0 1 0 1 1 1 0 2 0 1 1 1 0 2 0 0 0 0 1 0 0 0 0 0 1 1 0 0 1 2 1 0 1 0 0 0 0 0 1 1 0 1 0 0 1 1 0 1 0 0 0 1 1 2 0 1 0 1 1 1 0 1 1 1 1 1 0 1 1 1 1 0 0 0 0 1 0 0 1 0 1 1 2 0 1 0 1 1 0 0 1 2 1 1 1 0 1 1 1 0 0 1 1 1 1 0 1 1 1 1 1 1 0 0 0 2 0 0 0 1 0 1 0 2 1 2 0 0 0 1 1 0 1 2 0 0 1 0 1 0 1 0 1 2 0 1 0 0 0 2 0 0 0 0 0 0 1 0 1 2 0 0 0 2 0 0 1 1 0 0 1 1 1 0 1 0 1 0 1 1 1 1 1 2 1 0 1 0 0 1 0 2 1 1 0 0 0 0 0 0 0 1 1 0 0 1 1 2 1 0 1 2 1 1 0 0 1 1 1 0 1 0 0 0 1 1 0 0 0 2 2 0 0 0 2 2 0 0 2 0 0 0 2 0 0 0 0 2 2 1 1 0 1 0 0 1 0 0 2 1 0 1 1 0 0 0 1 1 0 1 0 1 0 0 1 2 0 0 1 0 1 0 1 0 0 1 2 1 0 2 1 0 0 1 1 1 0 1 1 0 1 0 2 2 1 1 0 1 2 1 1 2 0 0 0 0 0 0 0 2 1 1 1 1 0 0 1 2 1 1 1 1 0 0 0 2 0 0 0 0 2 0 1 1 1 1 0 0 0 1 1 1 0 0 0 0 0 1 0 1 0 0 0 0 0 0 2 1 0 0 0 1 0 1 1 1 1 1 0 0 0 0 2 2 0 2 1 1 1 2 0 2 2 2 0 0 2 2 1 0 1 0 0 0 1 1 0 0 0 1 1 0 1 1 0 0 1 0 1 0 0 0 1 1 0 1 0 1 0 1 1 1 1 2 0 1 1 1 0 2 0 1 2 2 0 2 0 0 0 0 0 0 1 0 1 0 0 1 1 0 2 0 1 1 0 2 0 0 0 1 1 0 1 0 0 0 0 0 1 0 1 1 1 1 2 2 1 0 0 1 1 1 0 0 0 1 1 0 2 0 2 0 0 1 0 0 1 0 2 1 1 0 0 2 0 0 0 0 1 1 0 0 1 0 0 1 2 2 0 1 1 0 1 1 1 0 1 1 2 0 2 0 2 0 0 1 1 1 1 2 1 1 0 0 2 0 2 0 1 0 1 1 1 0 1 1 0 1 1 0 1 0 0 0 0 0 0 0 0 1 0 0 0 0 0 0 0 2 0 0 2 1 0 1 0 0 0 2 0 0 0 0 1 0 0 0
62 0 0 2 0 1 1 0 0 2 2 0 0 1 0 0 0 0 1 0 0 2 1 0 0 0 0 1 0 1 1 0 1 2 1 1 2 1 0 2 2 0 0 0 1 0 0 0 1 2 0 1 1 0 0 1 0 0 0 1 0 1 0 2 0 1 1 0 1 1 1 1 2 2 2 2 1 1 2 1 1 0 1 1 2 0 0 0 2 2 0 0 0 0 0 2 2 2 0 2 1 0 2 0 0 0 2 1 1 0 0 2 1 1 1 1 1 0 0 2 2 0 1 1 0 1 0 0 1 1 1 0 0 0 0 0 0 0 0 0 0 2 1 0 0 0 0 0 0 1 0 0 1 0 0 0 1 0 0 1 1 0 0 0 0 1 0 0 2 1 0 0 2 0 1 2 1 0 1 0 0 1 0 0 1 1 0 2 2 0 0 0 1 0 1 1 1 0 0 0 0 0 1 1 2 1 1 1 1 0 1 1 2 1 1 2 0 0 2 0 2 2 1 2 0 1 2 0 0 0 0 0 0 0 1 0 0 2 0 1 0 0 2 2 0 0 0 0 1 1 1 1 0 0 1 1 0 1 0 0 0 0 2 2 2 0 0 0 1 0 0 2 0 0 1 1 0 2 2 1 1 1 1 1 0 1 0 0 1 1 1 1 2 2 2 0 1 0 0 1 0 1 0 0 0 0 0 0 1 1 0 1 0 1 1 0 2 0 1 0 0 1 2 1 2 0 1 2 0 0 0 2 1 1 0 0 0 1 0 1 1 1 2 0 0 0 1 1 1 1 0 0 2 0 0 0 1 0 0 0 0 1 2 0 2 1 0 0 2 0 2 2 1 1 2 1 2 0 0 0 0 0 2 1 0 0 0 0 0 1 0 0 1 0 2 0 0 1 1 1 1 1 0 1 0 0 1 1 0 2 0 0 0 1 1 0 1 1 0 1 0 1 1 1 1 1 0 0 1 1 2 0 0 1 1 0 0 0 1 1 1 0 0 1 0 1 0 0 0 2 0 1 1 1 0 0 0 1 2 0 1 1 0 2 2 2 2 0 0 0 0 1 1 1 1 0 1 2 2 1 1 0 1 0 1 0 0 2 1 1 1 0 0 1 0 0 0 1 1 1 1 1 2 2 2 0 2 1 0 0 0 1 0 1 1 0 0 0 0 1 0 2 1 0 0 1 0 1 0 1 1 1 0 0 0 0 1 1 2 0 0 2 1 0 0 1 0 1 1 1 1 1 0 0 0 0 1 0 0 0 0 0 1 2 0 0 2 1 1 0 0 1 1 0 1 1 1 2 2 2 2 1 0 0 1 0 0 0 0 0 0 0 0 1 1 0 1 0 0 0 0 1 1 1 2 0 0 1 0 1 0 0 0 0 0 0 0 0 1 0 0 1 0 0 0 1 1 2 0 0 1 1 0 0 2 1 0 0 2 0 1 0 0 1 2 2 2 1 2 0 0 1 0 0 2 1 0 2 1 0 0 0 0 2 0 2 1 1 0 1 0 2 1 0 1 0 0 1 1 1 1 0 0 0 0 1 0 0 0 0 2 0 0 0 0 0 0 0 1 1 0 1 0 0 1 2 2 2 0 0 0 0 0 1 0 1 0 1 1 1 0 0 1 2 0 1 0 0 0 0 0 0 0 0 0 0 0 0 1 0 0 1 0 0 0 1 1 0 2 2 2 2 1 2 1 0 0 0 0 0 0 0 2 0 0 1 2 2 0 2 0 0 2 1 0 1 0 1 0 1 0 0 0 0 0 0 2 2 0 2 0 2 2 2 1 1 0 1 0 1 0 2 0 0 1 1 0 1 0 1 0 0 0 0 2 1 1 2 2 2 0 2 1 0 0 1 0 1 0 1 0 1 2 0 0 2 0 0 0 0 0 0 1 1 1 0 1 0 0 0 0 0 0 2 0 0 0 0 0 0 0 2 1 0 1 0 1 0 0 0 1 0 0 0 1 0 0 0 1 0 0 0 2 0 0 0 0 2 0 0 1 1 0 0 2 0 2 0 0 0 1 0 0 2 0 0 2 1 0 2 1 0 0 0 1 1 0 0 2 0 1 1 2 1 1 1 1 1 0 0 0 1 1 2 1 0 1 2 2 0 0 1 2 2 2 1 0 1 0 1 1 0 2 0 0 0 0 0 0 0 2 0 0 0 1 1 2 0 0 0 0 0 0 1 0 2 0 0 1 0 0 0 0 0 0 0 0 0 0 1 0 0 0 2 0 0 0 0 0 0 2 1
63 0 0 2 0 1 1 1 1 2 1 1 1 1 0 0 0 0 1 1 1 1 0 0 0 0 0 2 0 2 2 2 0 1 0 1 1 1 0 0 0 0 0 0 2 0 0 0 1 2 1 1 1 1 0 1 0 0 0 0 0 0 0 0 0 2 1 1 1 0 0 1 2 2 2 2 2 2 2 0 0 0 0 0 2 0 1 2 2 2 2 1 0 0 0 0 0 1 0 1 2 0 1 0 0 0 2 2 0 0 0 2 0 1 1 0 1 0 0 2 2 0 2 0 1 0 1 1 1 1 1 0 0 0 0 0 0 0 1 0 1 1 1 0 0 0 0 0 0 1 0 0 0 0 0 0 1 0 1 0 1 1 1 0 1 2 0 1 0 2 0 0 0 2 0 0 1 2 0 0 0 0 0 1 0 0 2 1 0 0 1 0 1 0 1 1 2 2 0 0 0 0 0 0 2 0 2 0 2 0 1 1 1 0 2 2 0 0 2 0 1 1 0 2 0 0 0 1 1 1 1 1 0 0 2 0 1 2 0 2 0 0 2 2 0 0 0 0 1 0 0 0 2 0 0 1 0 0 0 1 0 0 0 0 0 0 0 1 2 2 0 1 0 0 0 0 0 2 2 1 1 1 1 0 2 0 2 1 0 1 0 0 1 2 2 0 1 1 0 1 0 1 0 0 0 0 0 0 1 1 1 1 2 1 1 0 1 1 0 1 1 1 1 1 0 0 0 1 1 2 0 1 1 0 0 0 0 2 0 1 2 2 1 0 0 2 0 0 2 2 0 0 1 0 0 1 2 0 1 0 1 1 2 1 2 0 0 0 1 0 1 1 0 0 1 0 2 0 0 0 1 0 0 0 1 1 0 0 0 0 0 0 1 1 2 0 1 0 1 1 1 1 0 2 1 1 0 1 0 2 0 0 0 0 1 0 1 0 0 0 0 1 0 1 1 1 1 0 1 1 1 0 0 0 0 0 0 0 0 0 2 0 0 0 1 1 0 0 0 0 0 1 0 0 0 0 0 2 1 2 2 2 1 0 0 1 1 1 0 1 1 1 0 0 2 0 1 0 2 0 0 0 2 0 2 0 0 1 0 0 2 0 0 1 1 0 0 0 0 2 0 1 1 0 1 2 1 1 0 0 0 2 0 1 1 1 0 1 0 2 1 2 0 0 1 2 0 0 0 0 1 1 1 0 1 0 1 0 2 1 1 2 1 0 0 0 1 1 1 1 1 1 0 0 0 0 0 2 1 0 0 1 1 1 0 0 1 1 1 0 1 1 0 0 0 0 1 1 1 2 1 0 0 0 0 0 0 1 0 0 0 0 1 0 0 0 0 1 0 1 0 1 0 1 1 0 0 2 2 0 0 0 0 0 0 0 0 0 0 0 2 2 0 0 0 0 1 1 0 0 0 2 0 0 2 1 0 1 2 0 0 1 0 0 1 0 0 0 0 0 0 1 0 0 1 1 0 1 1 0 0 0 1 1 1 2 0 1 1 0 1 0 0 0 0 1 1 0 1 0 1 1 1 1 0 2 0 1 0 1 1 1 2 2 0 1 2 0 0 0 0 0 0 1 1 2 1 1 0 0 1 0 0 0 0 1 1 1 1 1 0 0 2 2 0 1 1 0 2 0 2 2 1 0 0 2 0 0 0 0 0 0 0 0 0 0 2 0 0 0 0 0 1 0 0 1 0 1 1 0 0 0 2 0 1 0 1 1 0 2 0 0 1 1 0 0 0 0 0 0 1 2 2 2 2 2 0 2 0 1 1 1 2 1 0 0 0 1 0 0 0 1 0 0 1 0 2 1 0 1 0 0 0 0 0 0 2 1 2 2 2 1 2 0 0 1 0 2 0 2 0 2 1 2 0 2 0 0 0 0 0 0 1 0 1 1 1 0 0 0 0 0 0 2 0 0 0 0 0 0 0 2 1 0 1 0 1 0 2 0 0 0 0 0 0 0 1 1 2 2 2 2 2 0 0 0 0 0 0 0 0 1 0 0 1 0 2 0 0 1 0 1 0 2 1 1 1 0 0 1 0 1 0 0 2 0 0 0 1 1 0 0 2 1 1 1 0 1 0 0 1 0 0 1 0 0 0 1 1 1 0 0 1 1 1 1 0 1 1 0 2 0 1 0 1 0 1 1 1 0 2 0 0 0 0 1 1 0 1 1 0 0 0 1 0 2 0 0 1 0 0 0 0 0 0 0 0 1 2 0 0 1 1 1 2 0 0 0 1 0 2 0
64 0 0 2 1 1 1 1 2 2 1 0 0 0 0 0 0 0 0 1 1 2 0 1 0 1 1 0 1 1 0 0 1 1 1 1 1 1 1 0 0 0 2 2 2 2 1 0 0 2 1 1 1 0 1 1 1 0 0 0 2 0 0 2 1 1 1 1 1 0 0 1 2 2 1 2 2 0 2 2 0 0 0 0 1 0 1 0 2 2 0 1 2 1 0 1 1 1 0 1 1 0 1 0 0 0 2 0 2 0 0 2 0 2 1 0 1 0 0 2 2 0 2 0 0 0 1 1 2 2 0 0 0 1 1 0 0 0 0 0 2 0 1 0 0 0 0 0 0 1 0 0 0 0 1 0 0 1 0 0 1 1 0 1 2 1 0 1 0 2 0 1 1 1 0 0 2 0 1 0 0 1 0 0 0 0 1 1 0 0 0 1 0 1 2 1 1 2 1 1 0 1 0 1 2 0 2 1 0 0 1 2 1 0 2 2 0 1 0 1 1 1 0 1 1 2 1 1 1 0 0 0 0 0 1 0 0 2 1 0 0 0 2 1 0 0 0 0 2 0 0 0 1 0 0 0 1 0 0 0 0 0 0 0 1 1 0 1 1 0 1 1 0 0 1 1 0 1 0 0 0 1 0 1 0 1 1 1 1 2 2 1 1 2 2 0 1 1 0 0 1 0 0 0 0 1 1 0 2 2 0 1 1 1 1 0 2 0 1 0 0 1 1 0 0 0 0 1 2 2 0 0 0 0 0 0 0 1 0 0 1 0 2 1 0 1 1 0 1 2 0 0 1 1 0 0 1 0 0 1 0 1 1 0 1 0 0 2 2 0 0 0 1 1 2 0 0 0 0 0 0 2 1 2 0 2 0 0 0 2 1 1 0 0 2 0 0 0 0 0 0 0 0 0 0 0 0 1 0 2 0 0 0 0 1 0 1 0 1 0 0 1 1 1 2 1 1 0 2 1 0 1 1 1 1 1 0 1 0 1 1 1 0 1 1 1 1 0 0 2 0 1 0 1 0 0 0 1 1 1 1 1 0 0 0 1 1 0 0 0 0 0 1 1 1 0 1 1 1 1 0 0 2 1 1 1 0 2 0 2 0 0 0 2 1 1 1 2 2 0 2 0 1 1 1 1 2 0 0 0 0 2 0 0 1 1 0 1 0 1 1 2 2 2 0 2 0 0 0 1 1 0 0 0 0 0 0 0 1 0 1 1 0 0 0 2 0 0 1 1 0 1 0 0 1 0 1 0 1 0 0 0 0 2 0 0 2 1 1 0 0 1 1 0 1 1 1 2 2 1 2 0 0 0 2 0 1 1 1 1 0 0 1 0 0 0 0 1 1 0 0 1 1 0 0 1 1 1 2 0 0 0 0 0 0 0 0 0 0 0 1 1 0 0 0 1 1 1 0 0 1 1 1 1 2 0 1 0 1 1 1 0 0 1 2 1 1 1 0 1 0 2 0 1 0 1 0 2 1 0 0 0 1 2 0 2 0 1 0 0 1 1 1 0 0 0 1 0 2 0 2 0 1 1 0 2 2 0 2 0 2 0 0 1 0 0 1 0 0 1 0 0 0 1 2 1 2 2 0 0 0 0 0 1 1 1 0 1 1 1 1 0 1 1 1 1 0 0 0 0 0 1 0 0 0 1 1 0 0 1 0 1 0 0 0 0 0 2 1 1 1 1 1 1 1 0 0 0 0 0 0 1 2 1 0 1 0 1 0 2 0 0 1 2 2 2 0 0 2 2 0 2 1 1 1 2 0 2 1 2 1 1 1 1 1 0 1 1 0 2 0 1 0 0 1 2 1 1 0 0 0 0 0 1 1 0 2 0 2 2 1 1 0 0 1 1 0 2 1 2 0 2 2 2 0 2 0 0 0 0 0 0 0 0 0 0 0 1 0 1 0 0 0 1 1 0 1 1 0 0 0 2 0 0 0 0 2 0 1 0 0 0 0 0 2 0 0 2 2 1 1 1 1 0 0 1 1 1 0 1 0 1 0 0 2 0 1 0 0 1 0 2 1 1 1 1 1 2 1 1 0 0 0 1 1 1 0 1 1 0 0 1 2 2 1 1 0 0 1 1 1 0 0 1 0 0 0 1 0 2 0 0 2 0 0 0 2 0 0 0 1 0 0 0 2 0 2 1 0 0 1 1 0 0 1 1 2 0 0 0 0 0 2 0 0 0 0 0 1 0 0 0 0 0 0 1 1 1 0 0 0 0 0 2 1 0 0 0 0 0 2 1
65 0 1 1 1 0 0 0 1 2 2 0 1 1 0 0 0 0 2 2 2 0 0 1 0 0 0 2 0 2 1 1 0 2 0 0 2 1 0 0 0 0 1 0 1 1 0 0 0 0 0 1 1 1 0 2 0 1 1 0 1 1 2 2 0 0 1 1 2 0 0 1 1 1 1 1 1 2 2 0 2 0 0 0 2 0 0 0 1 2 0 1 1 0 0 0 0 1 0 1 1 0 2 0 0 0 2 2 0 0 0 1 1 2 2 1 2 0 0 2 2 0 1 1 0 0 0 0 2 2 0 2 0 0 0 0 0 0 0 0 0 2 0 0 0 1 0 0 0 1 0 0 0 1 1 0 0 0 0 0 1 1 0 2 1 2 1 0 1 0 1 0 0 2 0 0 2 0 0 1 0 0 1 1 0 0 2 0 0 0 0 0 0 2 2 2 2 2 0 1 0 0 0 1 2 0 1 1 1 0 2 2 2 0 2 2 2 1 1 0 0 0 0 2 0 1 1 0 0 0 0 0 1 1 1 1 0 2 0 1 0 1 1 1 0 0 0 0 2 0 0 0 1 1 1 1 0 0 1 1 1 1 0 1 1 0 2 1 2 2 0 1 0 0 1 2 1 1 1 0 0 0 2 1 0 2 2 1 1 2 0 0 0 2 1 0 0 1 1 0 0 0 1 1 0 0 0 0 1 1 0 0 1 2 2 0 2 0 0 0 0 0 1 0 1 0 1 1 0 0 0 2 0 0 0 0 0 2 0 1 2 2 2 0 1 0 2 0 0 1 0 0 1 1 0 1 1 0 1 1 0 1 2 1 2 0 1 1 2 0 1 1 0 0 0 0 0 0 0 0 1 0 0 0 1 1 0 0 0 0 0 0 1 1 2 0 2 1 0 0 0 0 0 2 0 0 0 0 1 1 0 0 0 0 1 2 0 0 1 0 0 0 0 2 0 0 0 0 1 1 1 1 0 0 1 1 0 2 0 0 1 0 1 2 0 2 0 0 1 1 0 0 0 2 1 0 1 1 1 1 1 1 0 0 0 0 0 2 0 2 2 2 1 1 1 1 0 2 1 1 2 0 0 0 0 1 0 2 2 0 2 0 0 2 2 0 0 1 1 2 0 1 1 0 2 2 2 2 0 0 1 1 0 1 1 1 1 1 0 1 1 2 1 0 0 0 2 0 0 1 1 0 1 0 1 0 0 0 0 0 1 2 2 0 0 1 0 0 0 1 0 0 0 0 0 0 1 1 1 1 0 0 1 2 0 0 2 0 0 2 0 1 0 0 0 0 1 2 2 0 2 0 2 0 1 2 0 0 0 0 1 1 1 0 1 0 0 1 0 0 0 1 1 1 1 1 1 1 1 1 2 0 0 1 1 1 1 0 0 0 2 2 0 0 0 2 2 1 0 0 1 1 1 1 1 0 1 0 2 0 0 0 0 2 2 1 1 0 2 0 2 0 0 0 2 1 0 1 0 1 2 0 1 1 0 1 0 1 0 1 0 1 1 0 1 0 0 0 1 0 1 1 0 1 1 1 0 0 2 0 2 0 1 1 0 0 1 0 1 2 1 1 0 0 2 0 1 1 0 0 1 0 0 1 0 1 0 1 1 1 0 0 1 1 0 1 0 1 1 0 0 1 0 0 0 1 1 0 0 0 0 0 0 0 0 1 1 0 0 0 0 0 0 1 0 1 1 0 1 0 0 0 2 0 1 1 0 2 1 1 0 0 0 1 1 0 0 0 1 1 0 2 0 0 0 1 0 2 0 2 0 2 2 2 0 0 0 1 0 1 0 1 1 0 0 0 2 0 1 1 0 0 0 0 0 0 2 0 2 2 1 1 2 1 1 2 1 2 0 2 0 1 1 0 0 1 0 0 1 0 1 1 1 0 1 1 1 0 2 0 0 1 0 2 0 0 0 0 0 0 0 1 0 0 0 1 1 0 1 0 0 0 0 0 1 1 0 0 2 2 2 2 0 0 0 2 2 2 0 0 0 1 2 1 1 0 2 0 0 0 1 1 1 1 1 2 1 1 0 2 0 0 0 0 0 2 0 0 1 1 0 0 1 1 2 2 2 1 0 0 1 0 0 2 1 0 0 0 1 0 0 0 2 2 1 0 1 0 0 0 2 0 2 0 0 0 0 0 0 1 0 2 0 1 0 1 0 0 0 0 0 0 1 0 0 1 0 0 0 0 0 0 0 1 0 1 1 0 1 0 0 0 1 1 2 0 1 0 0 0 0 0
66 0 1 2 0 1 1 1 1 2 1 0 1 1 0 0 0 0 1 1 1 1 1 0 0 1 1 2 0 2 2 1 0 1 0 0 2 1 1 0 0 0 0 0 2 1 1 0 0 1 1 1 2 0 0 2 0 0 0 1 0 0 0 1 0 0 2 0 0 0 0 0 2 2 1 2 2 1 2 0 1 0 0 0 0 0 0 1 1 2 1 1 0 0 0 1 1 0 0 0 2 0 1 0 0 0 2 0 2 0 0 2 2 2 2 2 2 0 1 1 1 0 1 1 0 0 1 1 2 2 1 0 0 0 0 0 1 0 1 0 0 2 1 0 0 1 0 0 0 0 0 0 0 0 1 0 1 1 0 0 1 0 0 1 1 2 0 1 1 1 0 1 0 2 0 0 2 0 0 0 0 0 1 0 0 0 1 2 1 1 1 2 0 0 0 1 1 0 1 0 0 1 0 2 2 0 0 1 1 0 1 1 1 0 1 2 2 0 1 1 0 1 0 2 0 1 1 0 0 0 1 0 0 0 2 1 0 2 0 2 0 0 2 1 0 0 0 0 0 1 1 1 1 0 0 2 0 0 0 1 0 0 0 0 1 0 2 0 0 0 1 2 1 0 0 0 0 1 1 0 0 2 2 1 0 1 1 1 1 2 0 2 1 2 2 0 1 0 1 0 1 0 1 1 1 0 0 0 1 1 1 1 1 1 1 0 2 1 0 0 1 1 2 2 0 0 0 2 1 1 0 1 0 0 0 0 0 1 0 0 0 0 2 0 0 0 2 0 1 1 0 1 1 0 0 2 2 1 0 2 0 2 0 0 0 2 0 1 2 0 0 0 0 0 0 1 1 0 0 0 1 1 1 1 0 1 0 0 0 0 0 0 1 0 2 0 1 0 2 2 2 2 0 1 0 0 1 1 0 2 0 0 0 0 1 0 0 0 0 0 1 0 2 0 0 0 0 1 0 0 1 0 0 1 2 1 0 1 0 0 1 0 0 2 0 2 0 0 0 0 0 1 0 2 2 2 0 1 2 1 1 2 0 1 1 1 1 0 0 0 0 2 2 2 0 0 0 2 2 1 2 0 0 0 0 0 0 1 1 0 2 0 0 0 1 0 0 2 2 2 0 0 1 1 1 1 1 0 1 0 1 1 1 1 1 1 0 0 0 0 0 2 0 0 0 1 1 2 0 2 0 2 2 2 2 0 1 0 2 0 1 2 1 1 1 1 0 2 2 2 2 2 0 0 0 1 0 0 1 0 0 0 1 1 0 0 1 0 0 0 0 0 1 0 0 1 2 1 1 1 2 1 0 0 2 0 1 1 0 0 1 0 1 0 0 0 0 0 0 0 0 2 1 1 1 1 1 0 1 1 0 0 0 1 0 1 1 0 0 1 1 2 0 0 0 1 1 1 0 0 1 1 0 0 2 1 0 0 2 0 1 1 0 0 1 1 1 0 2 0 1 1 0 1 1 1 1 2 2 0 0 0 1 1 1 2 1 2 0 0 0 2 0 0 0 1 1 0 1 0 0 0 1 2 0 2 1 0 0 0 2 1 0 0 1 0 1 0 1 2 1 1 0 1 2 1 1 2 0 0 0 0 0 2 1 0 1 1 1 1 0 0 1 2 0 1 0 1 1 0 0 1 0 0 0 1 1 0 1 1 0 1 0 0 0 1 1 1 0 0 0 0 1 0 0 1 1 0 0 0 0 0 2 0 0 0 0 2 0 2 0 0 2 1 0 0 0 0 2 2 0 2 0 0 0 2 0 2 0 1 1 1 2 2 2 2 0 1 0 1 0 1 0 0 1 0 0 0 0 2 0 0 0 0 0 0 2 0 1 1 1 1 1 1 0 1 1 1 0 2 0 1 2 0 0 0 0 0 1 1 0 1 1 1 1 0 0 0 0 0 0 0 0 2 0 0 0 0 0 0 0 0 0 0 0 0 2 0 2 1 1 0 0 2 2 2 0 0 2 1 0 0 2 0 0 0 0 2 1 0 2 2 0 0 2 0 2 0 0 0 2 0 0 1 1 1 1 1 0 0 1 2 1 1 1 1 0 1 2 2 0 0 1 1 0 0 0 0 0 0 2 0 0 1 0 0 0 2 2 1 0 0 2 1 1 0 1 1 0 0 2 0 1 0 1 0 1 0 0 0 2 0 0 1 0 0 0 0 0 0 0 0 0 0 1 0 0 0 1 0 0 0 0 1 0 0 1 0 0 0 0 0 0 1 0 0 0 0 1 0 1 1
67 0 2 1 1 0 0 2 2 0 0 0 2 2 0 0 0 0 2 0 0 1 0 0 0 0 0 0 1 1 0 1 1 2 0 1 2 2 1 0 0 1 0 1 2 1 1 0 0 0 0 0 1 1 0 2 0 0 0 1 1 1 0 2 2 0 2 0 1 0 0 0 2 2 2 2 2 1 2 0 1 0 0 0 0 0 0 0 2 2 0 1 1 1 0 1 1 1 1 0 1 0 0 0 0 0 2 1 1 0 0 1 0 2 2 2 2 0 1 1 1 1 2 0 1 0 1 2 2 2 2 0 0 0 0 0 0 0 0 0 0 2 0 1 0 0 0 0 0 2 0 1 1 0 0 0 0 2 0 0 1 1 2 0 1 2 0 2 1 2 0 0 0 2 0 0 2 0 0 1 0 0 0 1 0 0 1 2 1 0 0 0 0 2 2 1 1 1 1 0 0 1 0 1 2 0 1 1 0 0 1 2 2 0 2 2 0 2 2 0 0 0 0 1 1 0 1 0 0 0 0 0 0 0 1 0 0 2 0 1 0 1 2 0 0 0 0 1 1 1 0 0 0 0 0 1 1 1 1 1 0 0 0 0 0 0 0 0 0 1 1 2 2 2 1 1 0 1 1 1 0 0 2 2 0 1 1 1 1 1 1 0 1 2 2 0 1 0 0 1 0 1 1 1 1 0 0 0 2 1 0 1 2 1 1 0 2 1 2 0 0 0 1 1 1 0 1 1 0 2 0 2 0 0 0 0 0 2 0 0 0 0 1 0 0 1 1 1 1 1 0 0 1 0 0 2 2 1 0 0 1 0 2 0 2 0 1 2 2 0 0 0 0 0 0 0 1 0 0 0 1 1 0 0 1 1 0 0 0 0 0 0 2 0 2 0 2 1 0 0 0 0 0 1 0 1 0 0 1 0 0 0 0 0 0 0 2 0 0 0 0 2 0 0 1 1 1 0 0 0 0 0 1 1 0 1 0 0 1 1 2 0 0 1 1 2 0 0 0 0 0 1 0 2 1 0 1 2 1 1 1 1 1 1 1 2 2 1 0 1 1 1 1 1 1 0 1 1 1 1 0 0 1 0 1 0 0 0 0 0 1 1 0 2 0 0 0 2 2 1 1 0 1 1 1 0 1 0 0 0 0 1 0 1 1 1 0 0 0 2 0 2 0 0 0 1 1 1 0 1 0 2 2 1 2 1 1 0 2 1 1 1 1 1 1 0 0 2 2 2 0 0 0 0 1 0 1 0 1 0 0 0 0 1 1 1 0 0 1 0 1 0 0 0 0 0 0 2 2 1 2 0 0 0 1 0 0 0 0 0 0 0 1 1 1 0 1 0 0 0 0 2 0 2 2 0 0 1 2 1 0 0 0 1 0 0 0 0 1 0 0 1 0 0 1 2 2 1 0 0 2 2 0 0 2 2 0 1 2 0 0 0 0 1 1 1 1 0 1 0 0 1 1 2 1 2 0 2 1 1 0 1 2 1 1 1 0 0 1 1 0 1 0 0 0 0 0 0 1 0 1 0 0 1 0 1 1 0 1 0 2 1 1 2 2 0 2 0 0 0 0 0 0 0 2 0 0 1 0 0 0 0 1 0 0 2 2 2 2 2 0 0 1 2 0 1 0 0 1 0 0 1 0 0 0 0 1 0 1 2 0 2 1 1 0 0 1 1 0 0 0 0 2 0 0 1 0 1 0 1 1 0 2 0 0 0 1 1 0 2 0 0 0 0 0 2 0 0 1 1 0 1 0 0 0 1 1 1 0 2 0 2 2 2 1 1 0 0 0 1 0 1 0 0 1 0 0 0 0 2 0 0 0 2 2 0 0 1 2 1 0 0 0 1 1 2 1 0 0 2 0 0 2 0 0 1 0 1 2 1 0 1 0 0 0 0 0 0 0 2 0 0 0 2 0 0 0 1 0 0 0 2 0 0 1 1 0 0 1 0 0 0 0 1 2 1 0 2 2 2 2 2 2 0 0 0 0 1 0 0 0 0 0 1 2 0 2 0 0 0 0 2 0 1 1 1 1 0 1 1 1 2 1 1 2 1 0 0 2 2 0 0 2 1 0 0 1 1 1 1 1 0 0 1 1 0 0 1 1 0 0 0 2 1 1 1 2 0 0 0 2 1 1 0 1 1 1 1 1 1 2 0 0 1 0 0 0 0 0 0 0 0 0 0 1 1 0 1 1 2 1 1 0 0 0 0 0 0 0 0 0 0 0 2 2 0 0 0 0 0 2 2
68 1 1 2 0 0 0 2 2 0 0 1 1 1 0 0 0 0 0 0 0 1 0 0 0 0 0 1 0 1 2 0 1 2 0 1 1 1 1 0 0 0 0 0 0 0 0 0 0 1 0 1 1 0 1 1 1 0 0 1 1 1 0 1 1 0 2 1 2 1 0 1 2 2 1 2 1 0 2 2 0 0 1 1 1 0 0 1 2 2 0 1 2 0 1 2 1 1 1 1 1 0 0 0 2 2 1 1 1 0 0 2 0 0 0 0 0 0 0 1 1 0 2 0 1 0 1 0 2 2 0 0 1 1 0 0 1 0 0 0 0 2 0 0 0 0 1 0 0 1 0 0 1 0 0 0 0 2 1 1 2 1 1 1 1 1 0 1 1 1 0 1 0 2 2 2 2 1 0 1 0 0 0 1 1 1 1 1 0 0 0 0 0 2 2 1 2 2 0 1 0 1 0 2 2 1 1 1 0 0 1 1 2 0 1 2 0 0 1 1 0 0 1 2 0 2 2 0 0 1 0 0 0 0 1 0 2 2 0 1 0 0 2 1 0 0 0 0 1 1 1 1 1 1 0 1 0 0 0 0 0 0 2 2 1 0 0 1 2 1 0 1 0 0 1 1 0 1 1 0 1 2 0 0 0 0 0 1 1 1 1 1 1 2 2 0 1 0 0 1 0 1 2 2 0 0 0 0 2 2 0 2 1 1 1 0 1 1 0 0 2 2 1 1 0 0 0 0 1 2 0 0 0 0 0 0 0 2 0 1 1 1 2 1 0 2 0 1 0 2 1 0 2 0 0 0 0 0 0 2 0 2 2 1 2 0 1 2 2 0 0 0 0 0 1 0 2 1 1 1 1 2 0 0 0 0 0 0 0 1 0 0 1 0 1 1 0 0 0 0 0 0 0 0 0 0 0 0 0 2 0 0 0 0 1 0 0 1 0 1 0 2 0 0 0 2 0 0 1 1 1 1 1 2 2 0 1 0 0 1 2 0 0 1 0 1 0 0 0 0 0 0 0 2 2 1 1 1 1 1 1 2 0 0 0 0 0 0 0 0 0 1 0 0 0 1 0 1 2 0 1 1 0 0 0 0 0 0 0 0 2 0 0 0 0 0 0 1 1 2 0 1 1 1 1 1 2 1 0 0 0 1 0 0 0 0 0 0 0 1 1 1 1 1 1 2 0 1 0 1 1 1 1 0 1 0 1 0 2 0 1 1 1 0 0 2 0 1 1 1 1 1 0 1 1 0 1 1 0 1 0 0 1 2 0 0 2 0 0 0 0 1 1 0 1 1 1 1 1 2 2 0 0 0 0 0 0 1 1 1 0 0 1 0 0 0 2 0 0 0 0 0 2 0 0 2 2 1 2 1 2 0 0 1 1 1 1 0 1 0 1 1 0 0 0 1 1 1 0 0 2 2 0 0 1 1 0 1 2 0 1 1 0 2 2 0 0 0 1 0 1 1 1 2 0 2 0 2 2 0 0 0 1 0 1 1 0 2 0 0 0 0 1 0 0 1 1 0 2 0 1 0 0 0 0 1 1 0 0 0 2 1 0 2 1 0 2 0 1 1 0 1 0 0 0 2 2 2 0 0 0 0 0 0 0 1 0 0 0 0 0 0 0 2 0 2 1 0 2 0 0 0 1 0 0 0 0 0 0 1 0 1 0 0 0 0 1 0 1 1 1 1 1 0 1 1 1 0 1 0 0 0 1 0 1 0 0 1 0 2 0 0 0 0 0 0 0 0 1 1 0 1 0 0 1 2 1 2 0 2 0 2 2 2 1 0 0 2 2 2 0 0 0 0 1 0 1 1 1 0 0 0 1 0 0 0 1 0 2 2 1 2 1 0 1 1 0 0 1 2 0 1 2 1 0 1 1 0 0 0 0 0 0 0 0 0 0 0 0 1 1 0 0 2 0 0 1 0 0 0 0 1 0 0 0 1 1 0 1 0 0 0 0 0 2 1 0 0 2 1 2 1 2 0 0 0 0 2 0 0 0 2 0 1 1 0 1 0 0 0 0 1 1 1 2 2 0 0 0 2 0 0 0 0 0 1 0 1 1 0 0 1 2 1 1 0 0 1 0 0 2 0 0 2 0 0 0 0 0 1 0 0 1 1 0 1 1 0 0 0 2 1 2 0 0 0 0 1 1 1 0 1 0 0 1 0 2 0 0 0 0 0 2 0 0 0 0 0 1 1 1 0 0 2 0 0 2 1 0 1 1 0 0 1 1 0 0 0 0 0 2 1
69 0 1 2 0 0 0 1 1 1 1 1 0 0 0 0 0 0 0 0 0 2 1 0 0 1 1 2 1 2 2 1 1 2 0 1 1 2 0 1 1 1 0 0 2 0 0 1 0 1 1 2 1 1 1 2 0 0 0 1 1 1 0 0 0 0 2 0 2 0 0 0 1 1 0 1 1 0 2 1 0 0 0 0 1 0 0 0 2 2 0 1 0 0 0 0 0 1 0 1 2 0 1 0 1 1 2 1 1 1 0 1 0 2 2 2 2 0 0 1 2 1 1 1 0 1 1 0 0 0 1 0 1 1 0 0 1 0 0 0 0 2 0 0 0 2 1 0 0 1 0 0 0 0 0 0 0 2 1 0 1 1 0 1 1 2 0 0 0 2 0 2 1 1 0 1 2 0 0 0 0 0 0 0 0 0 1 1 0 0 0 1 1 1 2 2 0 2 0 1 0 1 0 2 2 0 0 0 2 0 1 1 2 0 2 2 0 0 1 2 0 0 0 2 0 0 0 0 0 0 1 0 0 0 0 0 0 2 0 2 0 0 2 2 0 0 0 0 2 0 0 0 1 0 0 2 0 0 0 0 0 0 0 1 1 0 2 1 1 0 1 1 0 0 0 0 0 2 2 1 1 2 1 2 1 1 2 1 0 2 1 1 1 2 1 1 1 1 1 2 0 0 1 1 1 0 0 0 2 2 0 2 2 2 2 0 2 0 0 0 0 0 1 0 2 0 1 1 0 0 0 2 0 0 0 0 0 1 0 0 1 1 2 0 1 1 1 0 2 0 0 0 1 0 0 1 2 0 1 1 1 2 1 0 1 0 0 0 2 0 2 2 1 1 0 1 2 0 0 0 1 0 1 1 0 1 0 0 0 1 0 0 0 1 2 0 1 0 0 0 0 0 0 2 0 0 1 0 0 1 0 0 0 0 0 0 0 0 0 0 0 1 1 1 0 0 0 1 2 1 2 0 0 0 1 1 0 0 1 1 1 1 0 0 1 1 0 0 0 0 0 2 0 2 2 1 1 1 1 0 0 0 0 0 1 2 2 0 0 0 0 0 1 1 0 0 0 1 2 0 0 0 0 0 0 0 0 2 2 0 2 0 2 2 2 1 1 1 1 2 0 1 1 1 1 0 1 0 0 0 0 1 1 1 1 1 0 0 0 2 0 2 1 0 1 1 0 1 1 2 0 1 1 1 1 0 0 0 0 0 1 2 1 0 1 2 0 1 1 1 1 1 1 0 2 2 0 2 1 0 0 1 0 0 0 0 0 1 1 0 1 1 0 0 0 0 1 1 1 2 2 1 0 0 2 0 1 1 0 0 1 1 0 1 1 0 2 0 0 1 0 2 1 1 1 1 1 1 2 1 1 0 0 0 1 1 1 0 1 0 0 1 1 1 0 1 1 1 0 0 1 2 0 0 1 0 1 1 0 2 0 0 0 1 2 2 2 1 0 1 0 2 0 0 1 2 0 1 0 0 0 0 1 1 0 1 0 1 0 0 2 0 1 0 0 1 1 0 1 0 1 0 1 2 1 2 1 1 1 0 2 1 2 2 0 0 1 0 1 1 0 2 0 1 2 1 1 0 1 0 0 0 0 1 1 0 0 1 1 1 0 0 1 2 1 0 1 0 1 0 0 2 1 0 0 1 1 0 0 1 0 0 0 0 0 0 0 0 0 0 0 0 2 0 0 1 0 0 2 0 0 0 2 0 0 1 1 1 0 2 0 0 1 1 1 2 0 0 0 0 1 1 1 1 1 2 0 2 2 2 0 0 2 1 1 0 0 1 0 1 0 2 0 0 2 0 1 0 2 0 0 0 0 0 1 1 0 1 2 1 1 1 1 0 0 1 1 2 0 2 1 2 2 1 1 1 0 1 2 1 0 2 1 1 1 0 1 0 0 0 0 0 0 2 0 1 1 0 0 0 0 2 0 0 0 1 0 0 1 0 0 0 0 1 2 1 0 0 1 0 2 1 2 0 0 0 0 2 1 0 1 1 0 0 2 0 2 0 0 2 0 0 0 1 2 2 0 1 0 2 0 0 1 1 2 0 0 2 2 1 0 1 1 1 2 1 1 1 1 1 2 0 0 1 1 0 0 1 1 0 0 0 1 2 2 2 1 0 0 0 1 1 2 0 0 0 0 0 0 1 0 1 2 1 0 0 1 0 2 0 1 0 0 0 0 0 0 0 2 0 0 0 0 0 0 1 1 0 0 0 0 0 1 2 1 0 0 0 0 0 0 0
70 0 1 2 1 0 0 2 2 0 0 2 1 2 0 0 0 1 1 0 1 2 1 1 1 1 1 1 0 1 1 1 1 1 0 0 2 1 1 0 0 0 0 0 2 0 0 0 0 2 1 1 1 1 0 2 0 0 0 1 0 2 0 2 0 1 1 0 2 1 0 0 2 2 2 2 2 0 2 1 0 0 1 1 1 0 0 1 1 2 1 1 0 0 0 2 2 1 0 0 1 0 1 0 1 1 2 1 1 0 0 1 1 1 1 1 1 0 0 2 2 0 1 1 0 1 1 0 2 2 0 0 0 0 0 0 0 0 1 1 0 2 0 0 0 0 0 0 0 1 0 0 2 1 1 0 0 2 1 1 1 0 0 2 1 1 0 1 0 1 0 0 1 1 1 1 2 1 0 0 0 0 0 1 0 0 1 1 0 0 0 1 0 1 1 1 1 2 0 0 0 1 1 2 2 0 0 1 0 0 0 2 1 0 1 2 0 2 1 0 1 1 0 1 1 2 1 0 0 0 0 1 0 0 2 0 0 2 1 1 0 0 2 1 0 0 0 0 1 1 1 1 2 1 0 1 2 1 1 1 0 0 1 1 0 0 1 0 1 1 1 1 1 1 2 2 0 2 2 1 1 1 2 2 0 2 2 0 0 2 0 1 1 1 1 0 1 0 0 0 0 0 0 0 0 0 0 0 1 2 1 2 1 2 2 0 1 0 0 0 1 1 2 1 0 0 0 1 0 1 0 1 0 0 0 0 0 1 0 1 1 1 2 0 1 0 2 0 1 1 0 0 1 1 0 1 1 0 1 1 1 2 2 1 1 0 0 1 1 1 0 0 0 0 2 0 1 0 0 0 1 1 1 1 1 0 0 0 0 1 0 0 1 1 2 0 2 0 0 0 0 0 0 2 0 1 1 1 0 1 0 0 0 0 0 1 0 0 1 0 0 0 1 1 1 1 0 1 2 1 2 0 1 1 1 2 0 1 1 1 1 1 0 0 2 2 1 0 0 1 0 0 0 2 2 2 0 0 1 0 0 1 0 2 2 2 2 1 0 0 0 0 0 0 2 0 1 1 2 0 1 0 1 1 0 1 0 2 1 1 1 0 0 1 0 0 0 1 1 1 1 1 1 1 1 1 2 0 0 0 0 1 1 1 1 1 0 0 0 1 0 2 0 0 0 1 1 0 1 1 1 0 1 1 1 0 0 0 0 0 2 2 1 2 2 0 0 2 2 2 1 1 0 0 2 1 0 1 1 1 0 0 0 2 1 1 0 2 2 0 1 0 0 0 0 0 1 0 0 2 1 0 0 0 0 0 0 2 0 0 1 1 1 1 1 0 1 1 0 1 1 1 1 1 1 1 1 0 0 0 2 0 0 1 0 0 0 0 1 0 0 1 0 2 0 0 0 2 0 0 2 2 0 0 1 0 1 1 2 0 0 1 0 1 2 1 1 1 2 0 1 1 0 1 1 2 0 2 1 1 0 1 1 2 0 2 0 0 1 1 0 1 0 0 0 0 2 0 1 0 1 0 0 1 0 2 2 1 0 1 1 2 0 1 1 0 1 0 1 1 0 1 0 1 1 2 2 0 0 0 1 0 1 0 0 0 1 0 0 0 0 0 0 2 0 2 0 0 1 0 0 1 0 0 1 0 2 0 0 0 0 0 0 0 0 0 1 1 0 0 0 0 0 0 0 0 0 0 1 0 0 0 2 0 0 0 0 2 0 2 0 0 2 0 0 1 0 0 0 0 0 1 1 1 1 1 0 2 2 2 0 0 2 2 1 0 1 1 0 1 0 1 1 0 0 0 2 0 1 1 0 0 2 0 0 0 0 1 1 0 0 1 0 0 0 1 1 1 0 2 1 2 1 1 0 1 0 1 2 2 0 2 0 0 0 0 0 0 0 0 0 0 0 2 0 0 0 0 0 0 0 0 1 0 1 2 0 0 1 0 0 0 2 0 1 0 0 2 2 2 2 2 1 0 0 1 1 2 0 0 0 0 0 0 2 0 2 0 0 0 1 0 0 2 0 0 1 0 0 2 0 1 0 0 1 1 0 1 2 1 1 0 1 0 0 0 0 2 0 0 1 0 0 1 0 0 0 2 2 0 0 0 1 2 1 2 2 1 0 0 2 0 1 0 2 0 2 0 0 0 2 0 0 0 0 1 1 0 1 1 0 0 0 0 0 0 1 0 1 0 0 0 0 1 0 0 1 1 0 1 0 0 0 2 0 0 0 0 2 0 2 0
71 1 1 2 1 0 0 0 1 2 1 0 1 1 0 0 0 0 2 0 1 1 0 0 0 0 0 1 0 2 2 1 0 0 1 0 2 2 1 0 0 1 0 0 2 2 0 0 0 1 0 1 0 0 1 2 0 0 0 1 1 1 0 2 1 0 2 0 0 0 0 0 2 2 0 2 2 0 1 1 0 0 0 0 2 0 1 2 2 2 1 2 1 0 0 2 1 1 0 1 1 0 0 0 1 0 2 0 2 2 0 2 0 0 0 0 0 0 0 2 2 0 1 1 0 0 1 1 1 1 1 0 0 0 0 0 0 0 0 0 1 1 0 0 0 2 1 0 0 1 0 0 0 0 1 0 0 2 1 0 1 1 1 0 0 2 0 0 0 0 1 0 0 2 1 1 2 0 0 1 0 0 0 1 0 0 2 1 0 0 0 0 1 0 1 1 1 1 1 0 0 1 0 1 2 1 2 1 1 0 2 0 1 1 2 2 0 0 2 1 0 0 1 2 0 1 1 0 0 0 0 1 0 0 1 0 0 2 0 1 0 0 2 1 0 0 0 0 2 0 0 0 0 0 0 1 1 0 0 0 0 0 1 1 1 0 0 0 1 0 0 2 1 1 0 0 0 2 2 1 1 1 1 1 1 0 1 0 0 1 1 0 0 2 1 1 0 0 0 1 0 0 0 0 0 1 1 0 0 0 0 0 2 1 1 0 2 0 0 0 0 0 1 0 0 0 1 0 0 0 0 1 0 0 0 0 0 1 0 1 2 2 2 1 0 2 0 0 0 2 0 0 1 0 0 0 2 0 0 2 0 2 2 0 2 0 1 2 2 0 0 0 1 1 0 1 2 1 1 1 0 0 0 0 0 1 0 0 0 0 0 0 0 0 2 0 1 1 0 2 1 2 0 2 0 0 1 0 0 2 0 0 0 0 0 0 1 0 0 0 0 1 1 0 1 1 0 1 1 0 2 0 0 0 0 0 0 1 1 1 1 1 0 2 0 2 0 0 1 1 1 0 0 1 1 1 0 1 1 1 1 1 0 1 1 2 1 0 0 0 0 0 1 1 1 1 0 1 2 0 0 0 1 0 1 0 0 0 0 1 1 0 1 0 1 1 1 2 2 2 0 0 1 1 1 2 0 0 0 0 1 0 1 1 1 1 0 2 0 2 2 2 0 0 1 2 0 1 0 1 0 2 1 0 1 0 0 0 0 2 0 0 2 0 0 1 0 0 0 0 0 0 0 0 0 1 0 2 0 0 0 0 1 2 0 0 2 0 0 0 0 1 0 0 0 0 1 1 1 2 2 0 0 0 1 0 0 1 0 0 0 0 0 0 0 0 0 0 0 1 1 2 1 1 1 1 1 1 1 2 0 0 0 1 0 0 0 0 1 0 1 2 1 1 0 0 1 1 0 0 0 0 0 0 2 1 1 0 2 0 1 0 0 1 1 1 0 0 1 0 0 1 1 1 1 1 0 1 0 1 0 1 2 1 1 2 0 2 0 0 0 1 0 0 2 0 0 0 1 0 0 1 1 1 1 1 0 0 0 1 1 1 1 2 1 0 2 1 0 1 0 1 0 1 2 1 1 1 0 0 0 0 0 0 0 0 0 1 1 1 0 0 0 2 0 1 0 0 1 0 1 1 0 0 0 0 1 0 0 2 1 2 0 0 0 0 0 0 0 0 0 0 0 0 0 0 1 0 1 0 0 0 2 1 0 0 0 2 0 2 0 0 1 1 0 0 0 0 1 1 0 2 0 0 0 2 0 2 1 2 0 1 2 1 1 1 0 0 0 1 1 0 0 0 2 0 2 0 2 0 0 0 1 0 0 0 0 0 2 2 1 1 0 0 0 0 0 1 0 2 0 2 1 1 0 1 0 0 0 0 0 0 1 0 1 1 1 0 0 1 0 0 0 2 0 0 0 1 0 0 1 2 0 0 1 0 1 0 2 0 0 0 0 0 2 0 0 1 2 1 1 1 2 0 0 0 0 2 2 0 2 2 0 0 2 0 2 0 0 0 1 0 0 2 2 2 0 2 1 1 1 0 0 0 1 2 0 1 2 1 0 1 2 1 0 1 1 0 0 0 2 2 1 2 1 0 1 0 0 1 0 1 2 0 1 1 2 2 1 0 2 0 2 0 2 1 1 1 1 2 1 0 0 0 0 1 0 0 0 0 0 0 0 0 0 1 0 0 1 0 1 0 0 1 0 0 0 1 2 0 0 1 0 1 1 0 0 0 1 0 1 0
72 1 2 1 2 0 0 1 1 1 1 1 0 0 0 0 0 0 1 0 0 1 0 0 0 0 0 2 0 1 1 1 0 2 0 0 2 1 0 0 0 0 1 1 2 0 1 0 0 0 0 0 1 1 0 2 0 1 1 0 1 0 0 1 1 0 2 1 2 1 0 1 2 2 2 2 2 1 2 0 1 0 1 1 2 0 0 2 2 2 1 2 1 0 0 1 0 0 0 0 1 0 0 1 1 1 1 2 0 0 0 0 2 2 2 2 2 0 0 2 2 0 2 0 1 0 1 1 1 1 2 0 0 0 0 0 0 0 0 0 0 2 0 0 0 0 0 0 0 2 0 0 0 0 0 0 0 1 2 0 1 1 0 0 0 1 0 0 0 0 1 0 2 0 0 2 0 0 0 1 0 1 0 2 1 0 2 0 0 0 0 0 0 2 2 2 0 2 0 0 0 0 0 1 2 0 1 2 0 0 1 1 1 0 2 2 0 0 0 2 0 0 0 1 1 1 2 1 1 1 1 0 0 0 2 0 0 2 0 2 0 0 2 1 0 0 0 0 2 0 0 0 1 0 0 1 0 0 0 0 0 0 0 0 0 0 1 0 1 1 1 0 0 0 0 1 0 1 1 1 1 2 2 1 0 1 1 2 0 2 0 0 2 2 2 0 0 1 0 1 0 0 1 1 1 0 0 0 0 1 0 1 1 2 2 0 1 1 1 1 0 0 2 0 0 0 1 0 1 1 0 1 0 0 0 0 0 1 0 1 0 1 1 0 0 1 1 1 0 1 0 1 2 0 0 0 1 1 0 1 0 1 2 1 1 1 1 1 1 1 0 0 0 0 0 0 1 0 0 0 1 1 0 0 0 2 0 1 1 0 0 0 1 0 0 2 2 0 0 0 0 0 0 1 0 0 1 0 0 2 1 1 0 0 0 0 1 0 0 0 1 1 1 1 0 0 0 1 2 1 2 0 0 0 0 0 0 1 0 1 1 1 0 1 1 2 0 1 1 2 0 0 0 2 2 1 1 2 2 2 2 2 0 0 0 0 0 0 0 0 0 0 1 1 1 1 1 1 1 1 1 0 1 1 0 1 0 1 1 0 1 0 1 0 1 0 0 1 1 1 1 0 2 2 0 2 0 0 0 0 0 0 0 0 0 1 0 0 0 1 0 2 0 0 2 2 0 1 0 2 0 1 1 1 1 0 1 0 0 1 1 1 0 0 1 2 0 0 0 0 0 0 0 1 2 0 0 0 1 1 1 0 1 2 0 0 0 1 1 1 1 0 1 0 1 0 0 2 2 1 2 0 0 0 1 0 1 1 0 0 0 0 1 0 0 0 0 0 0 0 0 2 1 1 1 1 1 1 1 0 1 0 0 1 1 1 1 0 0 0 1 1 0 0 0 1 2 2 0 0 1 1 0 0 2 1 0 2 2 0 1 1 0 0 1 0 0 0 1 0 0 2 0 1 1 1 0 2 2 0 0 0 1 0 0 0 0 1 1 1 0 1 0 0 0 1 2 0 1 0 1 0 1 1 0 2 1 0 0 1 0 1 0 1 1 0 1 0 2 2 0 2 0 1 2 1 1 1 1 0 1 0 0 0 0 0 0 1 0 0 0 0 0 2 0 2 0 0 1 0 1 1 0 0 0 0 2 0 0 2 1 2 0 0 0 0 1 1 1 1 1 1 1 0 0 2 0 0 1 0 0 0 2 0 2 0 0 1 0 2 0 1 1 0 0 0 0 0 1 1 1 2 1 1 1 1 1 1 0 2 0 2 2 0 0 0 0 0 0 1 0 2 0 0 2 0 0 0 1 1 0 0 1 1 1 0 0 1 1 1 1 0 1 0 0 0 0 1 0 2 0 1 1 1 0 1 0 0 1 0 0 0 1 0 1 1 1 0 1 0 0 0 0 2 0 1 1 0 0 0 0 0 1 0 1 1 1 0 2 0 1 1 0 1 1 1 0 1 1 1 1 1 0 0 1 2 2 1 0 0 0 2 0 0 2 1 1 0 0 0 0 1 1 1 0 2 0 0 0 2 0 1 1 1 1 0 0 0 1 1 0 0 2 1 0 0 0 1 0 0 2 0 0 1 0 0 0 0 1 0 0 0 1 1 1 1 1 1 0 0 2 0 1 0 2 0 1 1 0 1 1 1 0 2 0 0 0 0 0 0 0 0 0 0 0 2 0 0 2 0 0 0 0 0 0 0 0 0 0 0 0 0 0 1 0 0 0 0 2 0 2 0
73 0 2 1 0 0 0 1 1 1 1 0 1 1 0 0 0 0 0 0 0 2 2 1 1 1 1 2 0 2 2 1 0 1 2 1 1 2 0 1 1 0 0 0 1 0 0 0 0 0 0 0 2 0 0 2 0 0 0 2 0 1 1 1 0 0 1 1 0 0 0 0 2 2 1 2 2 2 2 0 2 0 0 1 1 0 0 1 1 2 0 0 1 0 0 1 1 1 0 1 1 0 2 0 0 0 2 1 0 0 1 0 1 1 1 0 0 0 0 0 1 1 1 1 0 1 1 0 1 1 0 0 0 0 0 0 1 0 0 0 1 1 0 0 0 2 0 0 0 1 0 0 0 0 0 0 0 1 1 0 1 1 0 1 0 1 0 1 2 0 0 0 0 2 0 0 1 0 0 0 0 0 1 1 0 0 2 0 0 0 0 0 0 1 1 2 0 1 0 0 0 0 1 2 2 0 0 0 0 0 1 1 2 0 2 2 0 0 1 2 0 0 0 1 1 0 1 0 0 0 0 0 1 1 1 1 0 1 0 1 0 0 2 2 0 0 0 1 2 0 0 0 0 0 1 2 1 0 0 1 0 0 0 0 1 0 0 0 2 2 0 2 1 1 1 1 0 2 1 0 1 0 1 1 0 0 0 1 2 2 1 2 0 2 2 0 0 0 0 1 0 0 0 0 0 0 0 1 1 1 0 2 2 2 2 1 1 0 1 0 1 1 1 1 0 0 0 1 0 0 0 1 0 0 0 0 0 2 1 1 1 1 2 1 0 1 1 1 1 1 0 0 1 1 0 1 1 0 0 1 0 2 2 1 2 0 1 1 1 0 0 0 2 1 0 2 2 0 0 0 1 1 1 1 0 1 0 0 0 0 0 0 0 0 2 0 0 1 1 1 1 1 0 1 0 0 1 0 0 2 0 0 0 0 1 0 1 0 1 0 0 1 0 0 1 1 1 0 1 0 1 0 1 1 1 1 0 1 0 0 2 0 0 0 2 2 2 1 1 1 0 0 0 0 0 0 0 1 2 0 1 2 1 0 1 2 2 1 0 0 0 1 2 2 1 1 0 1 2 0 2 1 0 0 0 0 0 1 0 1 0 1 0 1 1 1 1 0 0 2 0 2 2 2 2 0 1 0 0 0 0 0 0 0 0 2 1 0 0 1 0 2 0 0 0 1 1 1 0 2 0 1 1 1 1 0 1 0 1 1 1 1 1 1 1 1 0 0 1 1 0 1 0 0 1 2 0 0 0 0 0 0 0 1 0 0 1 0 0 0 0 2 0 0 0 0 1 2 2 2 2 1 1 0 0 1 0 1 0 0 0 0 0 1 1 0 1 0 0 0 0 1 0 1 1 0 0 0 0 0 2 0 0 0 0 0 0 0 1 0 0 1 0 0 0 0 2 1 0 0 1 1 0 0 2 0 1 1 2 0 1 0 0 2 2 1 1 2 1 0 1 1 0 0 1 2 0 2 2 0 0 0 2 0 2 1 0 1 0 1 0 1 0 0 1 0 1 0 2 0 1 0 0 2 0 2 1 0 0 0 2 0 0 2 1 0 2 1 0 2 1 1 0 0 0 2 1 2 0 0 2 0 0 0 0 0 0 2 1 2 0 1 1 2 1 1 0 0 1 0 1 1 1 0 0 1 2 0 0 1 0 0 1 1 0 0 1 0 1 1 0 1 0 0 0 2 0 0 1 0 0 0 2 0 0 0 2 1 0 1 1 0 2 1 2 1 1 0 0 0 0 0 0 0 0 0 1 1 0 2 0 2 2 2 2 1 1 0 0 1 0 1 0 0 1 1 1 0 1 1 0 0 1 0 0 0 0 1 2 2 1 2 1 0 0 0 0 2 0 2 0 2 2 1 0 2 0 0 1 0 1 1 1 0 1 1 1 0 0 1 0 0 0 1 1 0 1 1 1 1 0 1 1 0 1 1 0 0 0 0 0 0 0 0 1 0 0 2 1 1 1 1 2 0 1 1 0 1 0 1 0 1 0 0 2 0 2 0 0 0 2 0 0 2 0 1 1 1 0 0 1 2 0 0 1 1 0 0 1 1 0 0 1 1 2 1 0 1 0 0 2 1 0 1 0 0 0 0 0 2 0 0 0 2 1 1 1 0 0 0 2 0 2 0 1 1 1 0 0 1 1 0 2 0 2 0 2 0 0 0 0 0 0 0 0 0 0 0 1 1 1 0 0 1 0 0 1 1 0 0 0 0 0 1 1 0 1 0 0 0 2 1
74 1 1 1 0 0 0 2 2 1 1 0 2 2 0 0 0 0 0 1 1 2 0 0 0 0 0 1 0 2 2 0 2 1 0 1 1 1 0 1 1 0 0 0 2 0 0 0 0 1 0 1 0 0 0 1 0 0 0 2 1 0 0 1 1 0 2 0 2 0 0 1 2 2 1 2 2 1 2 0 1 0 1 1 1 0 0 1 1 1 0 0 2 0 0 1 0 2 0 2 0 0 0 0 1 0 2 1 1 1 0 1 1 1 1 1 1 0 0 1 1 1 1 1 0 0 1 0 2 2 0 1 1 1 0 0 0 0 0 0 0 2 0 0 0 2 0 0 0 1 0 1 1 0 0 0 0 1 1 1 1 0 0 1 0 0 0 1 0 1 0 1 0 2 1 1 2 1 0 0 0 0 0 1 0 0 2 1 0 0 0 1 1 1 2 2 2 2 1 1 0 1 1 1 2 1 1 1 0 1 2 0 1 0 2 2 0 1 1 2 0 0 0 2 0 0 0 0 0 0 0 0 0 0 1 0 0 2 0 2 0 0 2 2 0 0 0 1 1 1 0 0 1 0 0 1 0 0 0 1 1 1 0 1 0 0 0 1 2 1 0 2 2 2 0 1 1 2 2 1 1 1 1 2 0 1 1 0 0 1 0 0 0 1 1 0 0 0 0 2 0 1 2 2 1 0 1 1 1 0 0 1 1 2 2 1 2 0 1 0 1 1 1 1 1 0 1 1 1 1 0 1 0 0 0 0 0 1 0 0 1 1 1 0 0 1 1 0 1 1 0 0 1 0 0 0 1 0 0 1 0 1 1 1 0 0 2 1 2 1 0 0 1 1 1 0 2 1 1 0 1 2 1 1 1 2 0 0 0 1 0 0 1 0 2 0 1 1 0 0 0 0 0 1 0 0 0 1 0 2 0 0 0 0 0 0 1 1 0 0 0 0 1 0 2 1 1 0 0 1 1 1 0 0 2 2 0 0 0 0 2 0 0 1 1 2 0 0 0 0 0 0 0 2 1 0 1 1 1 0 0 0 0 1 1 1 1 2 0 2 1 1 2 2 2 0 1 2 1 1 2 1 0 0 0 0 0 1 1 0 2 0 0 1 1 0 0 1 1 2 0 1 1 1 1 1 1 1 0 0 0 2 0 1 1 0 0 0 0 1 1 2 0 0 0 1 1 1 1 2 0 1 1 0 1 0 1 1 1 2 0 0 1 1 1 1 0 0 0 0 0 0 0 0 1 1 0 1 1 1 0 0 0 2 1 1 1 1 1 1 0 1 1 0 0 0 0 1 1 2 1 1 0 0 1 0 1 1 0 0 0 0 0 1 1 0 1 0 0 1 0 2 0 2 2 0 0 0 0 1 0 0 0 1 0 0 0 0 0 0 2 2 0 0 0 0 2 1 0 0 0 1 1 0 2 0 1 1 2 0 1 1 0 1 2 2 2 0 1 0 0 2 0 2 2 2 1 2 2 0 0 0 0 1 1 2 0 1 0 0 0 1 0 0 0 0 1 1 1 1 1 2 1 2 0 2 1 0 0 0 0 0 1 2 1 0 1 0 2 2 1 1 0 1 1 2 1 1 1 0 0 0 0 1 2 1 2 1 1 1 0 0 0 2 0 2 0 1 1 1 1 2 0 1 0 0 1 0 0 1 0 1 0 0 0 0 0 1 1 1 1 1 1 0 0 2 0 0 2 0 0 0 1 0 1 0 0 1 0 2 0 1 2 1 0 1 0 0 2 2 0 2 0 0 0 1 1 1 0 2 0 2 2 1 1 1 0 1 0 2 0 2 0 0 2 0 1 0 0 2 0 0 0 1 1 0 1 1 2 2 2 2 1 1 0 1 1 2 0 2 0 1 2 1 0 0 0 0 0 0 0 0 2 1 2 0 2 0 0 1 0 0 0 2 0 0 0 0 0 0 0 2 0 0 0 1 0 0 2 1 1 1 0 1 2 1 0 1 2 1 0 1 0 0 0 0 0 2 0 1 1 2 0 0 2 0 2 0 0 0 0 2 1 1 1 1 0 1 0 1 1 0 0 0 2 2 0 1 2 1 1 0 0 0 1 1 1 1 1 1 1 0 0 0 0 0 1 0 0 0 0 1 2 1 2 0 0 0 0 0 2 0 0 0 1 0 2 0 1 1 0 0 1 0 0 0 0 0 0 0 0 0 0 1 0 1 1 0 2 0 0 0 0 2 0 0 1 1 0 1 1 0 0 1 0 0 1 1 2 0 1 1
75 1 1 1 0 0 0 2 2 1 0 0 1 1 0 0 0 0 1 0 1 1 2 0 0 0 0 1 2 1 1 0 0 1 0 1 2 0 0 1 0 1 0 0 1 0 0 0 0 0 1 1 0 0 2 1 0 0 0 2 0 1 1 2 0 0 0 0 1 0 0 1 2 2 1 2 2 1 2 0 1 0 1 1 1 1 1 0 2 2 0 1 1 0 0 2 0 1 1 0 1 0 2 0 0 0 2 0 1 0 0 1 0 0 1 1 0 0 0 2 2 0 0 2 0 1 1 0 1 1 0 0 0 0 0 0 1 0 1 0 1 1 0 0 0 0 0 0 0 1 0 0 0 0 0 0 0 2 1 0 1 1 0 2 1 1 0 1 1 0 0 0 1 1 1 1 2 0 0 1 0 0 1 0 0 0 1 1 1 0 0 0 0 2 2 2 0 2 0 1 0 0 0 2 2 0 0 0 1 0 2 1 1 1 1 2 0 0 2 1 0 0 0 0 1 1 1 1 1 1 0 0 0 0 2 0 0 2 0 2 0 0 2 2 0 0 0 0 1 1 1 2 1 1 1 1 1 0 0 2 0 0 1 1 1 0 1 0 2 2 0 2 0 0 1 1 0 2 2 0 0 2 2 2 0 1 2 2 1 2 2 1 1 2 2 0 1 0 0 0 0 2 2 2 1 0 2 0 1 1 0 2 1 1 2 0 1 1 0 0 1 1 1 0 1 0 1 2 0 0 0 0 0 1 0 1 0 2 0 1 1 2 1 0 0 1 1 0 1 0 0 0 2 0 0 0 1 0 1 0 1 1 2 0 2 0 1 2 2 1 0 0 1 1 1 1 1 0 0 0 1 1 0 0 0 0 0 0 0 0 0 0 0 0 2 0 1 0 1 1 1 1 0 1 0 0 1 0 0 2 0 0 0 0 1 0 1 0 0 0 0 1 0 0 1 1 1 1 0 0 0 0 1 2 1 2 0 0 0 0 2 0 0 0 1 1 0 0 0 1 0 0 0 1 0 0 0 0 1 0 0 1 0 0 0 0 0 1 0 0 0 2 0 0 1 0 1 2 2 2 0 0 0 0 0 0 0 2 1 1 1 0 1 2 1 0 0 2 2 1 1 0 1 0 1 2 2 1 0 0 0 2 0 1 1 0 0 0 0 1 0 2 2 1 1 2 0 1 0 2 0 1 1 1 1 0 1 0 0 0 1 1 1 0 0 2 0 1 1 1 0 0 0 0 1 2 0 0 2 0 0 0 1 2 1 1 1 1 1 0 1 0 0 0 0 0 1 1 1 2 2 0 0 0 0 0 0 1 0 0 0 0 0 0 0 0 2 0 0 0 0 1 1 1 1 1 1 1 1 1 0 0 0 0 1 1 1 0 1 1 1 2 0 1 0 1 1 1 0 0 1 1 0 0 1 2 0 0 2 0 0 1 0 2 1 1 1 0 2 0 1 2 1 1 2 0 0 2 2 0 0 0 0 0 0 0 0 1 0 1 0 1 0 0 1 0 0 0 1 0 1 1 1 2 0 2 1 1 0 0 1 0 0 0 0 0 0 0 2 2 0 2 0 1 1 1 1 2 0 0 0 0 0 0 0 1 0 1 0 0 0 0 0 2 0 2 0 0 0 0 0 2 0 0 0 1 2 0 0 1 0 0 1 1 0 0 1 0 0 0 0 0 1 2 0 0 1 0 1 0 0 0 2 0 0 1 1 2 0 1 0 0 2 0 0 0 0 0 0 0 0 0 0 0 0 2 0 2 0 2 0 2 2 2 2 0 0 2 0 2 0 2 0 1 1 0 1 0 1 1 0 0 0 1 2 1 1 0 1 1 1 1 0 1 0 1 0 2 0 2 0 2 1 1 0 2 0 1 2 1 1 1 0 0 0 0 0 0 0 0 0 0 0 2 0 0 1 0 0 0 1 2 0 0 0 0 1 0 2 0 0 0 0 0 2 1 1 1 1 2 2 2 2 0 0 0 0 2 0 0 0 0 0 1 1 0 1 0 0 1 0 1 0 2 0 0 2 1 1 1 0 0 0 0 1 1 0 0 1 1 0 0 2 2 1 1 0 0 1 1 2 0 0 2 0 0 0 1 2 2 0 1 2 0 0 0 2 0 0 0 2 0 1 0 1 0 1 2 2 2 2 0 0 0 1 1 1 0 0 0 0 0 1 1 0 0 0 0 1 0 0 0 1 0 0 0 0 0 0 0 0 0 0 1 0 0 0 0 0 0 1 0
76 1 1 1 0 1 1 2 2 1 1 1 1 1 0 0 0 0 0 1 1 2 0 0 0 0 0 1 1 2 2 0 1 2 0 2 0 1 0 1 1 0 1 0 0 1 0 0 0 0 0 0 2 1 0 1 1 1 1 2 0 1 0 2 1 1 1 0 1 0 0 1 2 2 1 2 2 2 2 0 1 0 0 0 0 0 0 0 2 2 0 0 1 0 0 2 1 1 1 0 1 1 1 0 1 1 1 0 1 0 0 1 0 1 1 1 1 0 1 1 1 0 2 0 0 0 1 1 2 1 1 0 0 1 0 0 0 0 0 0 0 2 1 0 0 0 0 0 0 0 0 1 1 0 0 0 0 2 1 0 1 1 0 0 0 2 0 1 0 2 0 1 0 2 1 0 1 0 0 0 1 1 0 1 0 0 1 1 0 0 0 1 1 1 2 2 1 2 0 0 0 0 0 2 2 2 2 1 0 0 2 0 1 1 2 2 0 1 0 0 1 1 1 2 0 1 1 1 1 0 0 1 1 1 1 1 0 2 0 1 0 1 2 2 0 0 0 0 2 0 0 0 2 2 0 0 1 1 0 0 0 0 1 0 0 0 0 0 2 2 0 1 1 1 2 2 0 2 2 1 1 2 2 1 0 1 1 1 1 1 1 1 1 1 1 0 2 1 0 0 1 1 1 1 0 0 1 0 2 2 1 2 1 1 1 0 1 0 1 0 1 1 2 1 0 0 0 2 0 0 0 0 0 0 0 0 0 0 0 0 0 0 2 0 0 0 0 1 0 1 0 1 2 1 0 1 1 0 1 0 1 1 1 1 1 1 1 2 2 0 0 0 0 0 0 0 1 0 0 0 1 0 0 0 0 0 0 0 0 1 0 0 0 1 2 0 0 2 0 0 0 0 0 1 0 0 1 0 0 1 0 0 0 0 1 0 1 0 1 0 0 0 0 0 1 0 0 1 2 1 0 1 0 1 1 0 0 0 0 0 2 0 0 1 1 2 0 1 1 1 0 0 0 1 1 1 0 1 1 0 0 0 2 0 0 2 2 2 0 1 1 1 1 1 2 0 1 2 2 1 1 0 1 0 1 1 0 1 0 1 0 1 1 2 2 0 0 1 2 1 1 1 2 2 2 0 2 1 0 0 0 1 0 1 1 0 0 0 0 1 1 1 1 0 0 1 1 2 0 2 0 2 1 1 1 1 1 0 1 1 0 1 2 0 0 1 0 0 0 0 0 0 1 0 1 1 1 0 1 1 1 0 1 2 0 0 2 1 1 0 1 0 1 0 0 0 1 1 1 2 1 0 2 0 0 2 0 1 0 0 1 1 0 0 0 0 0 0 0 0 0 2 1 1 1 1 0 1 2 1 1 0 0 0 0 0 0 0 1 0 0 0 0 0 0 0 1 0 0 0 0 0 0 0 0 1 0 1 2 0 0 0 0 1 1 0 0 0 2 1 0 1 0 0 2 2 1 2 2 0 0 0 0 0 1 1 0 0 1 0 1 0 0 0 0 0 0 1 1 1 2 0 0 2 1 2 1 1 0 0 1 0 0 2 0 0 1 0 0 2 2 0 0 1 1 2 2 0 0 1 1 1 0 1 1 1 1 2 2 2 0 0 1 2 0 2 0 0 1 0 0 1 1 0 0 2 1 0 1 2 0 1 0 0 0 0 2 0 0 0 0 0 0 1 0 1 1 0 1 0 0 0 2 0 1 0 0 1 0 1 1 0 2 0 0 0 0 0 1 1 0 1 1 1 1 2 0 0 0 2 0 2 1 0 0 0 1 1 0 2 0 2 0 0 1 0 2 1 0 0 0 0 1 1 1 0 0 2 2 2 2 1 2 1 0 1 1 1 0 1 0 1 2 2 0 2 0 0 1 0 1 1 1 1 1 0 1 0 0 1 1 0 0 2 0 0 0 0 0 0 0 2 0 0 0 1 1 0 1 1 1 0 0 1 1 1 0 1 2 1 1 1 0 0 0 2 2 1 0 1 0 1 0 1 1 0 1 0 0 0 0 1 0 0 2 2 0 0 1 1 1 0 1 1 1 1 0 1 2 1 1 0 2 0 1 1 0 1 1 1 1 0 0 2 0 0 0 0 2 0 0 1 0 0 0 1 1 0 0 1 2 0 1 0 1 0 1 0 0 1 0 1 1 0 2 1 2 0 0 0 0 0 0 0 0 1 0 0 0 0 0 0 0 0 0 0 0 1 0 1 0 0 0 2 1 0 0 0 1 0 0 0
77 0 2 1 1 0 0 2 2 1 1 0 0 1 0 0 0 0 0 0 0 2 0 1 0 0 0 2 0 2 2 1 0 2 0 1 1 1 0 1 0 1 0 0 1 0 0 0 0 1 0 0 0 1 0 2 0 0 0 0 2 0 0 2 1 0 2 1 1 0 0 0 2 2 1 2 2 1 2 1 1 0 2 2 2 0 1 1 1 1 0 1 0 0 0 1 1 1 0 1 1 0 0 0 1 0 2 2 0 0 0 0 0 1 1 0 1 0 2 0 0 0 2 0 0 0 1 0 1 0 1 1 0 1 0 0 0 0 0 0 1 1 0 0 0 2 0 0 0 1 0 1 0 0 1 0 0 2 1 1 2 1 0 1 1 1 0 1 1 1 0 1 1 1 1 1 2 0 0 2 0 0 0 1 1 0 2 2 1 0 0 0 1 1 2 1 2 1 1 0 0 1 0 2 2 2 2 0 1 0 2 0 2 0 1 2 1 0 1 2 0 0 0 1 0 2 2 1 0 0 0 1 1 1 1 0 0 2 0 0 0 0 2 2 0 0 0 0 2 0 0 0 1 0 0 1 0 1 0 1 0 0 0 0 0 0 0 0 1 1 0 1 1 1 0 0 1 2 2 2 2 1 0 1 0 0 1 2 0 2 2 1 2 2 2 0 1 0 0 1 0 1 2 2 0 0 1 1 2 2 1 2 2 2 2 1 1 0 1 0 0 0 1 0 1 0 1 2 0 0 0 2 0 0 0 0 0 0 0 0 0 0 2 1 0 1 0 0 1 1 1 0 2 1 0 1 1 0 1 0 1 2 2 2 0 1 0 0 0 0 0 0 1 1 2 0 0 0 0 0 1 0 1 1 0 0 0 0 0 0 0 0 1 0 1 1 2 0 2 2 2 2 0 2 0 0 0 1 0 2 0 0 0 0 1 0 0 1 0 1 0 2 0 1 0 0 0 1 1 0 0 0 0 2 2 0 0 1 0 0 2 0 0 0 1 1 0 0 0 2 0 1 0 1 0 0 0 1 1 1 1 2 0 0 0 1 0 0 0 0 1 1 1 1 2 0 0 2 0 1 1 0 1 0 0 0 0 1 1 1 2 0 0 2 1 0 0 1 1 2 0 1 1 1 1 1 2 1 0 0 0 2 1 2 2 0 0 1 0 1 1 2 1 0 1 1 1 0 0 0 1 1 0 0 0 0 1 0 0 1 1 1 0 0 0 0 1 0 0 0 0 0 0 0 1 1 1 1 0 0 0 0 1 2 0 0 0 0 0 1 0 2 0 0 0 0 0 2 2 2 2 0 0 0 0 0 0 1 0 0 1 0 0 0 0 0 0 0 0 0 0 2 0 1 1 0 1 2 2 0 0 0 0 1 0 0 0 0 1 0 0 1 0 0 0 0 1 1 0 0 0 0 1 0 2 0 2 0 2 0 0 0 0 2 2 2 2 0 0 0 0 1 0 1 1 2 0 1 0 0 0 0 0 1 1 2 0 1 0 1 0 1 0 1 0 0 0 0 2 0 0 1 0 1 1 2 0 0 1 1 1 1 0 1 1 0 1 0 1 2 0 1 0 1 1 2 2 0 0 0 0 0 0 0 0 1 0 0 0 0 0 0 1 2 0 1 1 0 1 0 1 2 1 0 0 1 2 0 1 1 0 1 0 0 0 2 2 0 0 0 0 0 2 0 1 2 0 0 0 0 0 0 2 0 0 0 1 1 0 1 1 0 2 0 0 0 0 0 0 0 0 1 0 0 1 1 0 2 1 2 0 1 2 2 2 1 1 0 0 1 0 2 0 0 2 0 0 0 1 1 0 0 0 1 1 0 1 1 1 1 1 2 1 1 1 2 1 1 0 2 2 2 2 2 0 2 0 1 2 0 1 0 0 0 0 0 0 1 1 0 0 1 0 2 0 0 0 0 0 0 0 2 0 0 0 1 1 0 1 0 0 0 0 0 1 1 1 0 2 0 0 0 1 0 0 0 0 0 0 0 1 1 0 0 2 1 1 0 0 1 1 0 0 0 2 2 1 0 1 1 1 0 0 0 1 1 0 0 1 1 0 0 2 2 0 1 1 1 0 0 2 1 0 1 0 1 0 2 2 0 0 0 1 0 1 0 1 0 0 1 2 0 2 1 0 0 1 0 0 1 1 0 2 1 0 0 1 0 0 0 0 0 0 0 0 1 0 0 0 0 0 0 1 0 1 0 1 1 1 0 0 1 1 1 1 0 0 0 1 0 0 0
78 0 2 1 0 0 0 2 2 1 1 0 1 2 0 0 1 0 0 0 0 2 0 0 0 0 0 1 1 2 1 1 2 2 0 1 1 2 0 1 1 0 0 0 1 0 0 1 0 1 0 0 0 1 0 1 0 1 1 1 1 0 0 1 0 0 2 1 0 0 0 1 2 2 2 2 2 1 2 0 1 0 0 0 0 0 0 0 1 2 0 1 1 0 1 2 2 0 0 0 2 0 1 0 1 1 2 2 0 0 0 2 0 1 1 0 1 0 1 1 1 0 1 1 0 1 0 1 1 1 1 0 0 1 0 0 1 0 0 0 1 1 1 0 0 0 0 0 0 0 0 0 0 0 0 0 0 0 0 0 0 0 1 1 0 1 0 0 1 1 1 0 1 1 1 0 2 0 0 1 0 0 0 0 0 0 1 0 0 0 0 0 0 2 2 2 0 2 1 0 0 1 0 1 2 0 2 1 1 1 2 0 2 0 1 2 0 0 0 1 0 0 0 1 1 0 2 0 0 0 0 1 0 0 2 0 0 2 0 0 0 1 2 1 1 1 1 0 2 0 0 0 1 0 0 1 0 0 0 0 0 0 0 0 0 0 1 0 2 2 0 2 1 1 0 0 0 2 2 1 1 2 1 2 0 1 1 0 0 2 1 1 1 1 1 0 1 1 1 2 0 0 0 0 0 0 0 0 1 1 0 1 2 2 2 0 1 2 1 0 0 0 2 1 2 0 2 1 0 0 0 1 0 0 0 0 0 2 0 0 0 0 2 0 0 0 1 1 0 2 0 0 2 0 0 0 1 0 0 2 0 1 2 0 2 0 2 0 0 0 0 0 0 0 1 1 2 1 1 0 0 2 1 1 0 2 0 1 1 0 0 1 0 0 2 0 0 1 1 1 1 1 0 2 0 1 0 2 0 2 0 0 0 0 0 0 2 1 0 1 0 2 0 1 0 1 1 1 2 1 2 0 1 2 1 2 0 0 1 1 1 0 0 1 0 0 0 0 0 0 0 1 0 1 1 0 1 1 1 2 2 2 0 0 0 0 0 1 0 0 0 0 1 1 1 0 0 2 1 0 0 0 0 0 0 1 0 2 2 0 2 0 0 2 0 0 0 2 2 2 0 0 2 2 2 0 2 0 0 0 0 1 0 0 0 2 1 1 0 2 1 2 0 0 0 1 0 0 1 1 1 0 0 0 0 0 1 0 1 1 1 1 1 0 1 0 1 0 0 0 0 0 0 0 1 0 1 0 1 0 0 0 1 2 0 0 1 0 0 1 0 2 1 0 1 1 2 1 1 2 1 0 0 0 0 0 0 2 0 0 1 0 0 0 0 0 1 0 0 1 0 2 1 1 1 1 0 1 1 1 0 0 0 1 1 2 2 0 0 0 1 1 0 1 0 1 1 2 0 0 1 1 0 0 2 1 0 0 1 1 0 0 0 1 1 1 1 0 1 0 0 2 1 2 1 2 0 2 1 1 0 0 1 1 1 1 0 0 1 1 0 1 1 1 0 0 0 0 2 0 2 0 0 2 1 2 1 1 0 0 1 0 1 2 0 0 1 0 1 1 0 1 0 2 2 2 1 1 0 0 1 0 0 0 0 1 0 1 1 1 0 0 0 2 0 2 0 0 0 0 0 1 0 0 0 0 0 0 0 1 0 1 2 2 0 0 2 0 0 0 0 0 0 0 0 2 1 0 1 0 0 0 2 1 1 0 0 1 0 2 0 0 1 2 2 2 0 0 0 0 0 0 0 0 0 1 1 2 0 2 0 2 2 2 2 1 0 0 0 1 0 0 0 0 2 0 1 0 1 1 0 0 0 1 1 0 1 0 2 2 1 1 1 0 0 0 0 1 0 2 0 1 2 2 0 2 0 0 1 0 0 0 1 0 1 1 1 0 0 0 0 0 0 2 0 1 1 0 2 2 0 2 0 0 0 0 1 0 2 0 0 0 0 0 1 0 0 1 2 2 2 2 1 0 0 0 1 1 0 0 0 1 1 0 1 0 2 0 0 0 0 1 0 1 2 2 0 0 0 1 0 1 0 0 1 1 0 1 2 1 0 1 2 2 0 0 1 0 0 0 2 0 1 2 1 0 0 1 1 0 0 0 2 2 2 1 2 0 0 0 1 1 2 1 0 0 1 0 0 2 1 0 0 1 1 0 1 0 0 0 0 0 0 0 0 2 0 0 1 0 0 0 0 1 0 0 1 1 0 1 1 0 1 2 1 0 0 0 1 0 1 0
79 1 1 1 1 1 1 1 1 2 1 0 0 1 0 0 0 1 2 2 2 2 0 1 0 0 0 1 1 2 1 1 1 2 1 2 2 1 1 0 0 0 0 0 2 1 0 0 0 1 0 1 1 1 0 1 1 0 0 1 0 2 0 0 1 0 0 0 2 1 1 1 2 2 1 2 2 2 2 0 2 0 0 0 2 0 1 1 2 2 1 1 1 0 2 2 0 1 1 1 2 1 1 0 1 1 2 2 0 0 0 0 1 2 2 1 2 0 1 1 1 0 1 1 0 0 1 0 2 0 1 1 0 0 0 0 0 0 0 0 0 2 0 0 0 1 0 0 0 1 0 0 0 0 0 0 1 0 0 1 1 0 0 0 1 2 1 1 0 1 0 1 0 2 0 0 2 1 0 0 0 0 1 1 0 0 2 1 1 0 0 0 0 1 2 2 0 2 1 1 0 1 0 1 2 0 1 1 1 1 1 1 0 0 2 2 0 1 1 1 1 1 0 2 0 1 1 0 0 0 0 0 0 2 1 1 2 2 0 2 0 0 2 0 0 0 0 0 2 0 0 0 1 0 0 0 0 0 1 2 1 1 0 0 1 1 1 0 1 0 0 2 1 1 0 0 0 1 1 0 0 1 2 2 0 1 2 0 0 1 0 0 0 1 0 0 0 1 0 1 0 1 1 1 0 0 0 0 0 0 0 0 0 0 0 0 1 1 0 0 1 1 0 0 1 0 1 1 1 2 0 2 0 0 0 0 0 1 0 1 1 1 1 0 0 0 2 0 1 0 0 1 1 1 0 1 1 0 0 1 0 1 2 1 2 0 1 1 1 0 0 0 0 0 1 0 2 0 0 0 0 0 2 2 0 1 0 0 0 0 0 0 1 0 2 0 1 0 1 1 1 1 0 2 1 0 1 2 0 2 0 0 0 0 1 0 0 0 0 0 0 2 0 1 2 1 1 1 1 0 1 0 1 1 1 2 0 1 0 0 1 1 0 0 1 1 0 1 0 0 0 2 0 0 0 0 0 0 2 0 0 2 1 0 0 1 1 1 0 0 0 1 0 0 0 0 0 2 1 1 0 0 0 0 0 1 0 1 0 1 0 1 0 1 0 1 1 2 2 1 1 1 1 1 1 1 2 1 0 0 0 1 0 1 1 1 1 0 0 1 1 1 1 1 0 2 0 0 0 0 2 0 1 1 0 1 0 0 1 1 1 1 1 0 1 0 1 1 2 2 0 1 0 0 1 1 0 1 1 0 0 0 1 2 0 0 2 1 1 1 1 2 1 0 1 0 0 0 0 2 1 1 1 0 0 0 0 1 0 0 0 0 1 1 1 0 1 1 0 1 1 1 0 2 2 0 0 1 2 1 1 0 0 1 1 1 1 0 0 0 1 0 0 0 0 1 1 2 0 0 2 2 1 0 1 0 0 1 2 0 0 1 0 2 1 1 1 0 1 0 0 1 0 1 2 2 0 1 1 0 0 0 1 1 0 0 0 1 0 0 0 1 0 0 0 1 2 1 0 1 1 0 0 2 1 2 1 0 1 0 2 0 0 2 2 0 2 0 0 2 0 1 0 0 0 2 1 2 0 0 2 0 0 0 0 0 0 2 2 2 0 0 1 1 1 2 0 0 0 0 0 1 0 0 0 1 2 0 1 1 1 1 0 0 0 0 1 1 1 1 1 1 0 0 1 2 1 0 0 0 0 0 2 0 0 1 1 2 0 2 0 0 2 0 0 0 0 0 0 0 1 1 1 1 0 1 1 2 1 2 0 1 2 2 1 0 0 1 1 2 0 1 0 0 1 1 0 0 0 2 0 0 1 0 0 0 1 1 2 1 1 1 2 1 0 1 1 1 0 1 0 1 2 0 0 1 0 0 0 0 0 0 1 1 1 0 1 0 1 0 0 0 0 2 0 1 1 0 0 0 0 1 0 0 0 1 0 0 2 0 0 0 1 0 2 0 0 0 1 0 0 0 2 0 0 0 0 1 0 0 1 1 0 0 2 0 2 0 0 1 0 1 2 0 2 1 0 1 0 1 1 1 1 1 2 1 0 1 1 0 0 1 2 2 1 1 1 1 2 2 2 0 0 1 1 0 1 2 2 0 0 1 1 0 0 1 2 1 0 1 1 0 2 2 0 0 2 1 2 1 1 1 0 0 0 0 1 0 0 0 0 0 0 0 1 0 1 0 1 0 0 0 0 1 0 0 1 0 0 1 1 0 1 2 1 0 0 1 2 0 0 0
80 1 1 1 1 0 0 2 2 1 1 1 0 0 0 0 0 0 0 0 0 2 0 0 0 1 1 2 0 2 2 0 1 2 2 2 1 1 0 1 1 0 0 0 1 0 0 0 0 2 1 1 1 1 0 1 1 1 1 0 1 1 0 1 0 1 1 1 1 0 0 1 2 2 2 2 1 0 2 1 0 0 0 0 1 0 0 0 0 1 0 0 0 0 0 0 0 2 0 2 0 0 1 0 0 0 2 1 1 1 0 1 1 1 1 1 1 0 0 1 1 0 1 1 1 0 0 0 2 2 0 0 0 0 0 0 0 0 1 0 0 2 0 0 0 1 0 0 0 1 0 0 0 0 0 2 0 1 0 0 1 0 0 1 1 2 0 0 0 1 1 0 0 2 0 1 1 0 0 2 0 0 1 0 1 1 1 1 0 0 1 1 0 2 2 2 0 2 1 0 0 1 0 1 2 0 1 1 1 0 0 2 2 0 0 2 0 0 0 1 0 0 0 2 0 1 1 0 0 0 0 0 1 1 2 1 0 2 0 2 0 0 2 1 0 0 0 0 2 0 0 0 2 0 0 0 0 0 0 1 0 0 0 2 2 0 0 0 1 1 0 0 2 2 0 0 1 1 1 0 0 1 0 1 0 1 1 1 1 2 0 1 2 2 2 0 1 2 1 1 1 0 1 1 1 0 0 1 1 1 0 1 0 1 1 0 2 0 0 0 2 2 2 0 1 0 1 0 1 1 0 1 0 0 0 0 0 1 0 1 1 1 2 0 1 1 1 0 1 0 0 0 2 0 0 0 1 0 0 0 0 0 1 1 0 0 2 1 2 0 1 1 0 0 1 1 0 1 1 0 1 0 1 1 1 0 0 0 0 1 0 0 0 0 1 1 0 0 0 0 0 0 0 2 0 0 0 1 0 2 0 0 0 0 1 0 1 0 0 0 0 1 1 0 2 0 0 0 0 0 0 1 1 1 1 2 0 1 1 0 2 0 0 0 1 1 0 0 0 0 0 1 0 2 1 1 0 2 1 0 2 2 0 0 0 0 0 1 0 0 0 1 2 2 2 0 0 1 2 1 0 0 2 0 2 0 0 1 1 0 1 1 0 0 1 1 1 0 0 2 0 1 2 1 2 1 2 1 0 0 0 2 0 0 0 1 0 0 0 1 1 1 2 2 0 2 0 1 0 1 1 1 1 0 1 0 1 0 0 2 0 0 0 0 0 1 0 1 2 2 0 0 0 0 1 0 1 1 1 1 1 0 0 2 1 1 1 0 0 1 0 1 0 0 0 0 2 1 1 1 2 1 1 0 0 1 0 1 0 0 1 0 1 0 1 0 1 0 0 0 0 2 1 0 0 2 2 1 1 2 0 0 0 0 0 0 0 0 0 0 0 0 1 0 0 2 2 2 0 0 1 1 0 0 2 2 1 2 2 0 1 1 0 1 1 1 1 0 0 0 0 1 0 1 1 2 0 2 2 0 0 0 0 0 0 0 0 1 0 0 1 0 0 0 0 0 0 0 2 0 1 0 0 0 0 1 0 2 0 0 2 1 0 2 2 0 2 0 1 2 1 1 0 1 1 1 2 2 0 0 2 0 0 0 0 1 0 0 0 0 0 0 1 2 0 1 1 0 1 0 1 1 1 0 0 1 1 0 2 2 1 2 1 1 0 0 1 0 0 0 0 0 2 1 1 2 0 0 0 0 0 0 2 0 0 0 2 1 0 1 1 0 2 1 0 0 0 0 1 1 0 2 0 0 0 2 0 2 0 2 0 2 2 2 2 0 0 1 0 1 0 0 0 0 0 1 1 0 0 2 0 0 0 0 1 1 2 0 2 2 2 2 1 0 0 0 0 2 0 2 0 2 2 1 0 1 1 0 0 0 0 0 0 0 0 0 0 0 0 1 1 0 0 1 0 0 1 0 0 0 0 1 0 0 0 0 1 1 1 0 1 1 0 1 2 1 0 0 2 2 2 2 2 0 0 0 0 0 0 0 0 1 1 1 2 2 1 0 1 1 0 1 1 0 2 2 0 1 0 1 1 2 1 1 1 1 0 0 2 2 0 0 2 1 1 1 2 2 0 0 2 0 0 1 0 0 0 0 1 0 0 0 2 0 1 1 1 1 0 0 1 0 1 1 1 0 2 0 0 2 0 0 1 0 1 0 1 0 0 0 0 0 0 0 0 0 0 0 2 0 0 0 0 0 0 0 0 1 1 0 0 1 1 1 2 0 1 0 1 0 0 0
81 1 0 1 0 0 0 1 2 1 0 1 1 2 0 0 0 0 2 2 1 0 0 0 0 0 0 1 1 2 2 0 0 1 1 0 2 2 1 0 0 0 0 0 2 0 0 0 0 1 1 1 1 1 1 1 0 0 0 1 0 1 0 1 0 2 0 1 1 0 0 0 2 2 1 2 2 2 2 0 2 0 0 0 1 0 0 0 2 2 0 0 1 1 0 1 0 0 0 0 2 0 2 0 0 0 2 1 1 0 0 2 0 0 0 0 0 0 1 1 1 0 2 0 0 0 2 0 1 0 0 0 1 1 0 0 1 0 0 0 0 2 0 0 0 2 0 0 0 1 0 0 0 0 0 1 0 1 0 1 1 1 0 0 0 1 0 0 0 0 2 1 1 1 1 1 2 1 0 1 0 0 0 1 0 0 1 2 0 0 0 2 0 2 2 2 1 2 1 1 0 1 0 2 2 0 0 1 0 1 1 2 0 0 1 2 1 1 0 1 1 1 0 2 0 0 0 0 0 0 0 0 0 0 2 0 0 2 0 1 0 1 2 1 0 0 0 0 2 0 0 0 1 0 0 1 1 1 0 0 0 0 1 1 0 0 0 0 2 1 0 0 1 0 0 0 0 1 1 0 0 2 0 1 0 0 0 1 1 2 0 0 1 1 2 0 1 0 1 1 0 0 0 0 0 0 1 0 0 1 0 2 2 2 2 0 2 2 0 1 1 1 0 0 2 0 1 0 2 2 0 1 0 0 0 0 0 1 0 0 1 1 2 0 1 0 1 0 1 0 0 0 1 1 0 1 1 1 0 1 0 1 1 1 0 0 2 2 2 0 0 0 1 1 1 0 0 1 1 1 0 2 0 1 0 0 0 0 0 0 0 0 0 0 1 1 0 0 2 2 2 2 0 1 0 0 0 2 0 2 0 0 1 1 1 0 0 0 0 0 0 2 1 2 0 0 0 0 0 0 0 0 0 0 0 1 0 1 0 0 2 0 0 0 1 1 0 0 0 0 0 0 0 2 2 0 2 1 1 2 1 2 0 2 2 2 2 1 0 0 0 0 1 1 2 0 0 2 2 0 1 1 1 1 0 1 0 2 2 1 1 0 1 1 0 0 0 1 1 2 0 1 1 1 1 1 1 1 0 0 0 2 0 1 1 1 0 1 0 1 1 2 0 0 1 2 0 0 0 2 0 0 1 0 0 0 1 0 1 2 0 1 2 0 0 2 0 2 2 2 2 2 0 1 1 0 1 1 2 0 1 0 0 2 0 0 2 0 0 0 0 0 0 0 0 0 0 2 2 2 2 0 0 0 1 0 1 1 0 0 1 1 2 0 1 0 0 0 0 0 0 0 0 1 1 0 0 1 2 0 0 0 0 1 0 0 0 0 0 1 0 1 1 1 0 1 2 0 0 0 2 2 1 0 2 0 2 0 2 0 0 1 0 2 2 1 1 1 2 0 1 1 0 0 0 1 0 2 2 0 0 0 1 1 1 2 0 1 1 0 0 0 0 0 0 1 2 0 1 0 1 1 0 0 0 2 0 1 0 1 0 1 0 2 0 0 2 0 0 1 0 2 0 1 1 2 1 0 0 0 1 0 1 0 0 1 0 2 2 2 0 0 1 2 0 1 0 0 0 0 0 1 0 0 0 1 1 0 0 1 0 0 0 0 0 1 1 0 0 0 0 0 2 0 0 1 0 0 1 0 0 0 2 1 0 0 1 2 0 2 0 0 2 0 0 2 0 0 0 0 1 2 0 0 1 2 0 2 0 1 1 1 2 1 0 0 0 1 0 1 0 2 0 0 1 1 1 0 0 2 0 0 1 1 1 0 0 2 1 1 1 0 2 0 1 1 0 0 0 1 0 0 0 1 0 1 1 1 2 1 1 2 1 0 1 0 1 0 0 0 0 0 1 1 0 0 1 0 0 0 0 2 1 0 1 1 1 0 1 0 0 0 0 0 1 0 0 1 2 0 0 0 2 0 0 0 0 1 1 0 1 1 1 1 2 1 1 0 0 0 0 1 0 2 0 0 1 1 0 2 0 0 1 1 1 1 0 0 2 2 0 0 2 2 1 1 1 1 0 1 2 0 1 2 1 0 1 0 2 0 0 2 1 0 0 1 2 0 0 1 2 0 1 0 1 0 2 1 1 1 2 0 0 0 1 1 1 1 1 0 1 0 0 0 0 0 1 0 0 0 0 0 0 1 0 1 2 0 0 0 0 0 0 1 1 0 0 0 1 0 1 0
82 1 1 1 0 0 0 2 2 1 0 1 0 1 0 0 1 0 2 2 2 1 1 0 0 0 0 2 1 2 2 1 1 2 2 2 1 1 1 1 0 2 0 0 2 1 1 1 0 1 0 0 0 0 0 2 0 0 0 1 0 1 0 0 1 0 1 1 2 1 0 1 2 2 1 2 2 0 1 1 0 0 0 2 0 0 0 2 2 2 2 1 1 1 1 1 1 0 0 1 2 1 1 0 0 0 2 1 1 1 0 2 0 1 2 2 1 0 1 1 1 0 1 1 0 1 1 1 2 2 0 0 0 0 0 0 0 0 1 0 0 2 0 0 0 0 0 0 0 1 0 0 0 1 1 0 0 2 1 0 1 1 0 2 0 1 0 1 0 1 1 2 1 1 1 1 2 0 0 0 0 1 0 1 1 1 1 1 1 0 0 0 1 1 2 2 1 2 0 0 0 0 0 1 2 0 2 1 0 0 2 0 0 0 2 2 1 2 2 0 0 0 0 2 0 0 1 0 0 0 0 0 1 2 0 0 1 2 0 2 0 0 1 2 0 0 1 0 1 0 0 0 2 1 1 1 1 1 1 1 1 1 0 0 0 0 1 0 2 0 0 2 1 1 0 0 0 2 2 2 2 2 1 1 0 0 1 1 1 1 0 0 2 2 2 0 1 1 1 1 0 0 2 2 2 0 0 0 2 2 0 2 2 2 2 1 1 0 1 0 0 0 2 2 1 0 1 1 1 1 0 2 0 1 0 1 0 2 0 0 0 0 2 0 0 1 1 0 0 1 0 1 0 0 0 0 1 0 0 2 0 2 0 0 0 0 1 1 1 1 0 0 0 0 1 1 1 1 1 0 1 0 0 0 0 1 0 0 0 0 0 0 0 0 2 1 1 1 0 1 0 1 0 2 0 1 0 0 0 2 0 0 0 0 2 0 0 0 0 0 0 1 1 1 0 0 0 0 1 1 1 1 2 1 1 2 0 1 0 0 2 0 0 0 1 1 0 0 0 0 0 1 0 2 2 1 1 1 0 1 2 2 0 0 0 0 0 2 0 1 1 2 0 0 2 0 0 2 2 2 1 0 1 0 1 0 0 1 0 1 0 0 0 2 0 0 0 1 1 2 0 1 2 2 1 1 1 0 0 0 0 2 0 0 0 2 1 0 0 1 1 2 0 0 0 0 2 0 1 2 0 0 1 1 1 0 0 0 2 1 0 1 1 1 0 2 0 0 0 1 0 0 0 0 1 1 0 1 2 0 0 0 1 1 0 0 1 0 0 0 0 1 0 0 0 0 2 2 2 2 2 0 1 0 1 1 0 1 1 1 0 0 1 0 1 0 0 1 0 0 0 2 0 1 1 0 0 1 2 1 0 0 0 1 0 0 0 0 0 0 0 0 0 0 0 1 2 1 0 0 0 0 0 0 2 1 0 1 2 0 0 1 0 1 1 1 1 1 2 0 0 1 2 2 0 2 0 1 1 0 0 0 0 0 1 1 0 1 0 2 0 2 0 0 0 0 1 0 1 0 1 1 0 0 0 2 0 0 0 1 1 1 0 1 1 0 2 0 1 1 0 2 0 0 0 2 2 1 0 0 0 0 0 0 0 0 0 1 0 0 0 0 0 2 1 2 1 0 1 0 0 1 0 0 0 0 0 0 1 1 0 1 0 0 0 0 1 0 0 0 0 0 1 0 1 1 1 0 1 0 0 0 2 0 0 2 2 0 0 1 1 0 2 0 0 0 0 0 1 1 0 1 0 0 0 0 1 2 2 2 0 0 2 2 2 2 0 0 0 1 0 1 0 1 1 0 2 0 1 1 0 0 0 1 1 0 1 1 0 0 0 0 0 2 0 2 2 1 0 1 0 1 1 1 0 2 0 1 1 1 0 1 0 0 0 0 0 1 0 0 1 0 0 1 1 1 2 0 0 0 0 2 0 1 0 0 0 0 2 0 0 0 1 0 2 1 1 0 1 0 1 1 2 0 0 0 0 0 0 0 0 1 1 1 2 2 1 0 0 0 1 1 0 0 2 2 0 1 0 1 0 1 0 0 1 1 0 2 2 2 0 2 2 1 1 1 1 1 0 0 1 0 0 0 1 1 1 0 0 0 0 1 2 1 2 0 2 0 0 0 0 0 1 0 2 0 1 0 0 0 2 0 1 0 2 1 2 0 0 0 0 0 0 0 0 2 0 0 0 1 0 0 0 1 0 0 1 1 1 0 0 1 1 2 2 0 0 0 2 0 0 0
83 1 1 2 1 0 0 1 1 2 2 0 0 1 0 0 0 0 1 0 0 1 1 1 1 1 1 2 0 2 2 1 1 2 1 0 2 1 0 1 1 0 0 0 1 0 1 0 0 1 1 1 0 0 1 1 0 0 0 0 1 0 0 0 0 0 1 1 2 0 0 1 2 2 1 2 2 0 1 0 0 0 0 0 2 0 0 1 1 2 0 1 1 1 1 2 1 2 1 1 0 0 0 0 1 2 2 1 1 1 0 1 1 1 1 1 1 1 0 0 1 1 2 0 0 0 2 0 2 2 0 0 0 1 0 0 0 0 0 0 0 2 0 0 0 2 1 0 0 1 0 0 0 0 0 0 0 0 0 0 0 0 0 1 1 0 0 0 0 1 0 0 1 1 0 1 1 1 0 0 0 0 0 1 0 0 1 1 1 0 0 0 0 1 1 2 0 2 0 0 0 0 0 1 2 0 1 1 1 0 0 2 2 1 0 2 0 0 1 1 1 1 0 2 0 1 1 1 0 0 0 1 0 0 1 0 0 2 0 1 0 0 1 1 1 1 1 0 2 0 0 0 1 1 0 0 0 1 1 1 1 1 0 0 0 0 1 1 2 2 0 2 2 2 0 1 2 2 2 1 1 1 2 2 0 2 2 1 0 2 2 0 2 2 2 0 0 0 0 0 0 0 1 1 1 0 0 0 1 1 0 1 2 2 2 1 1 0 1 0 0 0 1 2 1 0 1 1 1 2 0 0 2 1 1 0 1 0 0 0 0 0 1 0 0 0 2 1 1 1 1 0 0 0 0 0 1 1 0 1 0 1 2 1 2 0 1 1 1 0 0 0 1 1 1 0 2 0 0 0 1 2 0 0 0 0 0 0 0 0 0 0 0 0 1 1 0 1 0 0 0 0 0 1 0 0 1 0 0 1 0 0 1 0 2 0 0 0 1 0 0 1 0 1 2 2 1 0 2 1 2 0 1 2 1 2 0 1 1 0 1 1 0 0 1 1 0 0 0 1 0 1 0 1 1 0 1 0 0 0 0 0 0 1 0 1 1 1 0 0 0 0 1 1 0 1 0 2 2 1 1 0 0 0 0 0 0 1 1 0 1 0 1 1 1 0 0 1 1 1 1 1 1 1 1 1 2 1 0 0 1 0 0 0 0 1 0 0 0 2 0 2 1 0 1 1 1 1 1 2 0 1 0 0 0 0 1 0 0 0 1 2 2 0 1 1 0 2 2 2 0 0 0 0 1 1 0 1 0 1 0 0 0 2 0 0 2 1 1 0 0 0 0 0 0 0 1 2 2 2 2 0 0 0 2 0 1 1 1 1 0 0 1 1 1 0 2 0 0 0 0 2 1 2 1 0 0 1 1 2 1 0 0 1 0 0 0 0 1 0 0 1 2 1 0 1 1 1 0 0 0 0 0 0 2 0 1 0 2 0 0 0 0 2 1 1 1 0 1 0 0 2 0 0 1 1 0 2 2 0 0 0 2 1 1 1 0 1 1 0 0 0 0 0 1 0 1 0 1 0 0 1 0 1 2 2 0 1 0 0 2 0 0 0 0 0 0 1 0 1 1 0 0 2 2 2 2 1 0 0 0 0 0 0 0 0 2 0 0 0 0 0 0 2 0 2 0 0 1 0 1 2 0 0 0 0 1 0 1 2 0 2 0 0 0 0 0 0 0 0 0 0 1 0 0 2 1 0 0 1 0 1 2 0 0 0 0 1 0 2 0 0 2 0 1 1 0 0 0 0 0 1 0 0 0 1 0 1 0 2 0 2 2 2 1 0 1 1 0 2 0 2 0 0 1 2 1 0 0 2 0 0 1 1 1 0 0 1 0 0 0 0 2 0 0 0 1 1 0 2 0 1 2 1 0 2 0 1 0 0 1 0 0 0 0 0 0 0 1 0 0 0 0 2 0 1 1 0 0 0 1 1 0 0 1 1 0 0 2 0 0 0 0 0 1 1 0 2 2 2 2 2 2 0 0 0 0 1 0 0 0 1 0 0 2 0 2 0 0 1 1 0 0 2 1 1 1 0 2 0 2 1 0 0 1 1 0 0 0 0 0 0 2 2 2 2 1 0 1 1 2 0 0 1 0 0 0 2 2 0 0 2 1 1 1 1 2 0 0 0 0 0 2 0 1 1 1 1 2 1 1 1 2 1 0 0 1 0 0 0 0 0 0 0 0 2 0 0 0 0 0 0 0 0 0 0 0 0 0 0 0 0 0 2 2 0 0 0 2 0 1 0
84 1 1 2 0 1 1 2 2 0 0 0 1 1 0 0 0 0 1 0 1 1 1 0 0 0 0 2 0 2 2 0 0 1 2 1 1 1 0 1 1 0 1 1 2 1 1 0 0 1 1 1 0 0 0 1 1 0 0 0 2 0 0 1 2 0 0 0 1 0 0 0 1 1 0 1 1 1 2 0 0 0 0 0 1 0 0 0 0 1 0 0 1 0 0 1 0 1 0 1 0 1 1 0 0 0 2 0 2 1 0 1 0 1 1 0 1 0 0 2 2 0 1 1 0 1 1 0 0 0 1 0 0 1 1 1 0 0 0 0 1 1 1 0 0 0 0 0 0 2 0 0 1 1 1 1 0 1 0 0 1 1 0 2 1 2 1 0 0 1 2 0 1 1 0 1 1 0 0 1 0 0 0 1 0 0 2 0 0 0 0 0 0 1 1 1 0 2 0 1 0 0 0 1 2 0 0 1 1 0 1 0 2 0 1 2 0 0 1 2 0 0 0 2 1 0 1 0 0 0 0 0 0 0 1 0 0 2 0 1 0 1 2 2 0 0 0 0 2 0 0 0 0 0 0 1 0 0 0 0 0 0 0 0 0 0 0 0 2 2 0 1 0 0 0 0 0 1 1 0 0 2 2 1 0 2 2 0 0 2 0 1 1 2 2 0 1 0 1 2 1 1 1 1 0 0 2 0 0 0 0 1 2 1 0 0 2 1 1 0 0 0 2 1 0 0 0 1 0 0 0 2 0 0 0 0 0 2 0 0 0 0 2 0 0 2 0 0 1 1 0 1 2 1 0 1 1 0 0 1 0 1 0 0 0 1 0 2 2 1 0 0 0 0 0 0 1 0 0 0 0 2 0 0 1 0 0 0 0 1 0 0 2 0 2 0 2 1 1 0 0 0 0 2 1 1 0 1 0 2 0 0 0 1 0 0 2 0 0 0 0 0 1 0 2 0 0 0 2 0 0 1 1 1 0 1 0 0 1 1 0 0 0 0 1 1 1 0 0 0 0 0 0 1 1 1 0 1 1 0 0 2 0 0 0 0 0 1 0 1 1 1 2 2 0 0 0 2 1 1 1 0 1 0 1 1 0 0 0 0 0 1 0 2 0 0 0 2 2 2 0 0 1 1 2 0 2 0 0 0 0 2 1 2 2 0 0 0 0 0 0 2 0 0 1 2 0 1 1 2 0 1 1 0 0 0 0 0 1 1 0 1 0 0 0 0 1 1 2 2 0 0 0 0 0 2 0 1 0 1 0 0 0 0 0 0 0 1 1 0 1 0 0 0 0 0 2 2 2 1 2 0 0 0 2 0 1 0 0 0 1 0 0 1 1 0 1 1 1 0 0 1 2 2 0 0 2 1 1 1 0 0 0 0 0 0 0 0 0 0 0 1 0 0 1 2 2 1 0 0 2 2 0 0 0 0 0 0 1 1 0 1 0 1 1 1 1 1 0 1 0 2 0 1 1 1 0 2 1 0 0 0 1 0 1 1 0 1 1 0 1 0 0 1 0 1 1 0 2 0 2 0 1 1 0 1 1 0 1 0 2 0 0 2 1 0 2 0 1 0 0 2 0 0 1 1 1 1 1 0 1 0 0 1 1 0 0 2 2 2 0 0 0 2 0 2 0 0 0 0 0 1 0 0 0 0 0 0 0 0 0 0 1 1 0 0 1 0 2 1 1 1 0 0 0 2 1 0 0 0 0 0 1 0 0 0 1 0 0 2 0 0 2 1 0 0 0 0 1 1 0 1 0 0 0 1 0 1 0 2 0 2 1 2 2 1 0 1 1 1 0 2 0 0 2 0 1 0 0 1 0 1 0 2 2 0 0 0 2 1 1 1 1 1 0 1 1 0 0 1 0 0 2 2 0 2 0 0 1 0 1 1 1 0 1 1 1 0 0 0 0 0 0 2 0 0 0 0 0 0 0 1 0 0 0 0 1 0 2 0 0 0 0 1 2 0 1 2 2 2 2 2 1 0 1 2 1 2 1 0 2 2 0 0 2 0 2 0 0 1 0 0 0 2 1 2 0 1 0 2 0 0 1 1 2 0 0 2 2 2 0 0 1 1 1 2 2 0 1 1 2 0 0 1 0 0 1 1 1 1 0 0 1 1 2 2 2 1 0 1 2 1 2 0 1 0 1 0 1 1 0 1 0 0 1 0 2 0 0 0 0 0 0 0 1 0 0 0 0 0 0 0 0 0 0 0 0 0 0 0 0 0 1 2 1 0 0 0 2 0 0 0
85 0 2 1 0 0 0 1 2 2 0 0 0 0 0 0 0 0 1 1 1 1 0 1 0 0 0 1 1 2 2 0 0 1 0 0 2 2 0 1 0 1 1 0 0 2 1 0 1 0 0 1 1 0 0 2 0 1 1 2 0 1 0 2 1 1 1 0 0 0 0 1 2 2 2 2 2 1 2 0 1 0 0 1 1 0 1 2 2 2 2 2 1 1 1 2 1 1 0 1 1 0 1 0 0 0 2 1 1 1 0 2 1 2 2 0 1 0 1 1 1 0 1 1 1 0 1 0 1 1 1 0 0 0 0 0 0 0 0 0 0 2 0 0 0 0 1 0 0 2 0 0 1 0 0 1 0 0 1 0 0 0 0 0 0 2 0 1 0 1 0 1 0 2 0 0 1 0 0 1 0 0 0 1 0 0 1 1 1 0 0 0 1 1 2 2 0 2 0 0 0 1 0 2 2 0 0 0 1 0 1 1 1 0 2 2 1 1 2 1 0 0 0 2 0 1 1 0 0 0 0 0 1 1 1 1 0 2 0 1 0 1 2 2 0 0 0 0 2 0 0 0 1 0 0 2 2 0 0 1 0 0 0 1 1 0 1 2 2 2 0 2 1 1 1 1 0 2 2 1 1 2 0 1 0 1 1 1 0 1 0 0 1 2 1 1 0 1 1 1 0 0 1 1 0 0 0 2 1 2 1 2 1 0 0 0 2 0 1 0 1 1 2 1 1 0 1 2 0 0 0 2 0 0 0 0 0 1 0 0 1 1 2 0 0 2 0 0 0 1 0 1 1 0 0 0 0 0 0 1 0 0 2 1 2 0 1 1 2 0 1 1 2 2 1 0 2 0 0 0 2 1 1 1 0 0 0 1 1 0 0 0 0 0 1 1 1 0 1 1 1 1 0 2 1 1 0 0 0 1 0 0 0 0 1 0 1 1 0 0 0 1 2 0 2 1 2 1 1 1 1 2 2 1 1 2 0 1 1 1 0 2 0 2 0 2 0 0 0 0 0 2 0 1 1 1 0 1 2 0 0 1 1 0 1 2 2 1 0 1 1 2 0 0 0 1 0 1 1 1 0 0 0 0 0 0 0 1 1 0 1 1 0 1 1 0 0 1 1 1 1 1 1 0 1 1 2 1 0 0 0 2 0 1 1 1 0 0 0 1 0 2 1 0 0 1 1 2 0 2 0 2 1 1 1 0 1 0 1 1 1 1 2 0 0 2 0 2 2 2 1 1 0 0 2 0 0 0 1 1 0 0 0 2 1 1 1 0 0 2 0 2 0 0 0 0 1 2 2 2 2 0 0 0 1 0 0 0 0 0 0 0 0 0 0 1 1 0 0 1 0 2 2 1 0 1 1 0 2 0 2 0 0 1 1 1 1 0 0 1 0 1 0 0 0 1 2 0 0 0 1 1 0 0 1 0 0 2 1 1 1 0 0 0 2 1 1 0 1 0 0 1 0 0 2 1 0 2 1 1 1 0 1 2 0 2 0 1 1 0 0 0 1 0 1 0 0 0 0 0 0 1 0 2 0 2 2 1 0 0 2 0 0 1 0 0 1 1 1 1 0 1 0 0 0 2 2 1 1 0 1 0 0 0 0 0 0 1 1 1 1 0 1 2 0 0 1 0 2 0 0 0 0 0 0 0 1 0 1 2 1 1 1 1 0 0 1 0 0 1 1 1 0 1 1 2 0 0 2 0 0 0 2 0 0 1 1 1 0 2 0 0 1 0 0 1 0 0 1 1 0 1 1 1 1 2 0 1 0 2 1 2 1 0 0 0 0 0 0 1 0 2 0 0 1 0 1 1 0 1 0 0 1 2 2 0 0 1 2 2 2 1 0 0 0 1 0 1 0 2 0 2 2 2 0 2 0 0 0 0 0 0 1 0 1 1 1 0 0 0 0 0 0 2 0 0 1 0 1 1 0 1 1 0 2 1 0 0 2 0 0 0 0 1 2 1 0 1 2 1 1 1 2 0 0 2 0 1 0 0 0 1 0 0 1 1 2 0 0 0 0 1 0 0 2 2 0 1 0 2 0 1 0 0 2 1 0 1 1 0 0 1 2 2 1 0 0 0 1 1 2 0 1 1 0 0 1 1 2 0 0 1 1 1 1 1 1 1 0 0 2 1 2 1 1 0 1 0 0 1 1 0 0 0 1 1 2 0 0 0 0 0 0 0 0 1 0 0 1 0 0 0 0 1 0 1 1 0 0 0 0 0 0 2 1 0 0 0 1 0 1 1
86 1 1 1 0 0 0 1 1 1 1 1 0 0 0 0 0 0 1 0 0 2 0 0 0 0 0 2 0 2 2 0 1 1 0 1 1 1 1 0 0 0 1 1 1 1 1 1 0 2 0 0 1 0 1 1 0 0 1 0 0 0 1 2 1 0 1 1 1 0 0 1 2 2 1 2 1 1 1 0 1 0 0 0 1 0 0 1 1 1 1 0 2 0 0 1 0 1 0 1 0 0 2 0 0 0 2 2 0 0 0 2 0 0 1 1 0 1 1 0 1 0 1 1 0 2 0 0 0 0 1 0 0 0 0 0 0 0 0 0 0 2 1 0 0 1 0 0 0 2 0 0 2 0 0 0 1 1 1 0 1 1 0 1 1 2 1 1 0 0 1 2 0 2 0 0 2 0 0 1 0 0 1 0 0 0 1 2 1 2 2 2 0 1 1 0 0 1 0 0 0 0 0 2 2 0 0 2 0 0 1 1 1 0 1 2 0 1 2 1 0 0 0 2 0 1 1 0 0 0 1 0 0 1 0 0 1 2 0 2 0 0 1 1 1 1 1 1 1 1 0 0 0 0 0 2 0 0 0 1 0 0 2 1 1 1 0 0 1 1 1 0 1 1 1 1 0 1 1 1 1 2 2 1 1 1 2 1 2 2 1 1 1 2 1 0 1 0 0 1 0 1 1 1 0 0 0 0 1 1 1 1 1 1 1 0 1 1 1 0 1 1 2 0 0 0 2 2 0 0 0 2 1 1 0 0 0 0 0 1 1 1 2 0 0 0 1 0 0 1 0 0 2 1 0 1 2 1 0 1 0 1 2 0 1 0 0 1 1 0 0 0 0 0 1 1 1 0 0 0 2 0 0 0 1 1 0 0 0 0 0 0 1 0 2 0 2 1 0 0 0 0 0 2 1 0 1 0 0 2 0 0 0 0 1 0 0 1 0 0 0 1 0 0 1 1 2 1 2 1 1 1 1 1 1 2 0 0 1 1 0 1 0 0 1 1 0 0 1 1 0 0 0 2 1 0 1 1 2 0 0 1 1 0 0 0 0 2 0 0 0 2 2 2 1 0 1 1 1 1 0 0 0 0 0 1 0 2 2 1 1 0 0 1 1 0 0 1 1 2 0 1 2 1 2 1 2 0 0 0 1 1 0 1 2 0 0 1 0 1 1 2 1 1 0 1 1 1 0 2 0 1 2 1 2 0 2 0 1 0 0 2 2 1 1 1 0 1 1 1 1 1 0 0 1 0 0 0 1 0 1 0 1 1 0 0 1 0 0 0 0 0 1 0 1 1 1 1 1 1 2 1 1 0 1 1 1 1 1 1 0 0 0 0 0 0 1 0 0 1 0 2 0 1 2 0 2 0 1 0 1 0 0 1 0 0 0 0 1 1 0 1 0 0 0 0 0 1 0 0 2 2 1 0 2 0 2 0 2 0 1 1 0 2 2 0 1 0 1 1 0 1 0 0 1 2 0 2 2 0 0 0 1 1 0 1 0 1 0 0 2 0 0 0 0 1 1 0 2 0 0 1 0 2 1 2 1 0 0 2 0 2 1 1 1 0 2 0 1 2 0 1 0 0 1 1 1 1 0 0 0 0 0 0 0 1 2 0 0 0 0 0 1 2 0 0 0 1 0 0 0 1 0 0 0 1 0 0 1 1 0 2 0 0 0 0 1 0 0 0 0 0 0 0 0 0 0 0 0 0 0 0 2 0 0 0 2 2 0 2 0 0 2 1 0 0 0 0 0 0 0 0 0 0 0 1 1 2 0 2 0 2 2 1 0 0 0 2 1 2 0 1 0 0 2 0 2 0 2 0 0 0 1 1 1 0 0 0 2 2 2 2 1 1 0 1 1 1 1 2 0 2 2 1 0 1 0 0 0 0 0 0 2 0 2 1 1 1 0 0 0 0 0 2 0 0 0 0 1 1 0 0 0 0 0 1 1 0 2 0 0 0 0 1 2 1 0 1 1 1 1 1 2 0 1 1 0 0 0 0 0 1 1 1 2 2 1 0 0 0 0 2 0 1 2 2 0 0 0 2 0 0 0 0 1 1 0 0 1 1 0 0 1 1 2 2 0 1 1 1 2 0 1 1 2 0 2 1 2 2 0 2 2 0 0 1 2 1 0 0 2 2 2 2 0 0 2 0 0 1 1 1 0 0 1 0 1 0 0 0 0 1 0 0 1 0 0 0 0 0 0 0 0 0 0 0 0 1 0 1 1 0 0 2 0 0 0 0 0 0 2 1
87 0 1 1 1 0 0 1 2 1 0 1 0 1 1 0 0 0 1 1 1 2 1 0 0 0 0 2 1 2 2 0 0 1 1 1 1 1 0 0 0 0 0 0 1 0 0 0 0 1 0 1 0 1 1 1 1 0 0 1 1 1 1 2 0 1 0 0 1 0 0 0 2 2 1 2 2 1 2 0 0 0 1 1 1 0 0 0 0 2 0 0 0 0 0 2 2 2 0 2 0 0 1 0 1 1 2 2 0 0 0 2 2 2 2 2 2 0 2 0 0 0 1 1 0 1 0 0 0 0 2 1 0 1 0 0 1 0 1 0 1 2 0 0 0 1 0 0 0 1 0 0 0 0 0 0 1 0 1 0 2 2 0 1 2 2 0 0 0 0 2 0 1 1 1 2 1 0 0 0 0 0 0 1 0 0 2 1 0 0 0 1 0 1 1 1 1 2 0 0 0 1 0 1 2 0 1 1 0 0 2 1 1 0 2 2 2 0 1 1 0 0 0 2 0 1 1 0 0 1 0 0 0 1 0 0 1 1 0 0 0 0 1 1 0 0 0 0 1 1 1 1 2 0 0 1 1 0 0 0 0 0 1 1 1 0 0 0 1 1 1 2 1 1 0 0 1 2 1 1 1 0 2 2 0 0 1 0 0 1 0 0 2 2 2 0 2 0 0 1 0 0 1 1 0 0 0 0 0 0 0 1 1 2 0 0 2 0 1 0 1 1 0 0 1 0 1 2 1 1 0 1 0 0 0 0 1 1 0 0 0 0 1 0 0 0 1 0 0 1 0 1 2 0 0 0 0 0 1 0 1 1 1 0 1 0 0 0 1 0 1 1 1 1 1 0 0 1 1 1 2 0 1 2 0 0 0 0 0 0 0 0 2 0 2 0 0 0 2 2 2 2 0 0 0 0 0 1 0 1 0 0 0 0 1 0 0 0 0 0 0 2 1 1 1 0 0 0 1 0 1 0 1 1 0 1 0 2 0 0 1 1 0 1 1 1 1 0 1 2 0 1 0 2 1 0 1 0 0 0 0 0 0 0 0 0 0 1 0 0 0 1 0 0 1 0 1 2 0 2 2 1 2 1 1 1 0 1 0 2 1 0 0 1 0 1 1 0 0 2 0 1 1 1 1 1 2 0 0 0 1 0 0 1 1 1 0 0 0 2 1 2 1 0 0 1 1 0 0 2 0 0 0 0 0 0 1 0 2 2 0 0 2 0 0 2 0 0 0 0 0 0 0 0 2 1 0 0 0 1 0 0 1 2 0 0 2 1 1 0 1 1 0 0 0 0 0 1 1 1 2 1 0 0 0 0 0 2 0 0 1 1 0 0 0 0 0 0 0 0 0 2 0 2 2 0 0 0 0 0 1 0 0 1 1 1 1 0 0 0 1 1 1 1 0 1 1 1 0 0 0 0 0 0 2 1 0 0 1 1 1 0 0 1 1 1 1 0 1 0 1 0 1 1 1 1 0 2 2 0 0 0 1 1 0 1 0 1 1 0 1 0 0 1 0 1 1 0 1 0 1 0 1 0 0 1 1 0 0 0 2 0 0 1 0 0 1 0 0 1 0 0 0 0 0 2 2 1 0 0 0 0 1 0 1 0 0 0 0 0 0 0 1 2 0 1 0 1 0 0 0 2 0 0 0 1 1 0 1 1 1 1 1 1 0 1 2 1 0 0 0 0 0 0 0 2 0 0 0 0 0 0 2 0 0 0 2 1 0 1 1 0 2 0 0 0 0 0 1 1 0 2 1 1 1 2 0 2 1 2 0 1 2 2 2 0 0 1 1 2 0 1 0 0 1 0 2 0 0 2 0 0 1 1 1 0 0 0 1 1 0 0 2 0 0 0 0 1 0 2 0 2 2 0 0 0 1 0 2 0 1 1 1 0 1 1 1 0 0 0 0 0 0 1 0 1 2 0 1 1 0 2 0 0 0 1 0 0 1 0 0 0 0 1 2 1 0 0 1 1 2 2 2 0 0 0 0 2 0 0 0 1 2 0 1 0 2 0 0 0 0 2 1 0 2 2 0 1 0 2 0 0 1 1 1 1 0 0 1 1 0 0 2 1 0 1 1 1 0 0 2 1 0 2 0 0 0 0 1 0 0 0 0 0 0 1 1 1 1 0 1 0 1 0 1 0 1 0 0 0 2 0 1 1 0 1 0 0 0 0 0 0 0 0 0 0 0 0 1 0 0 0 0 2 0 0 1 0 0 0 0 0 1 2 1 0 0 0 2 0 1 0
88 0 0 2 0 0 0 1 1 2 2 0 0 0 0 0 0 0 0 0 1 2 0 0 0 1 1 2 0 2 2 0 2 1 0 2 0 1 0 2 2 0 1 1 2 0 2 0 1 2 0 0 0 0 1 2 0 0 0 2 0 1 0 2 1 1 1 1 1 1 0 0 2 2 0 2 2 1 1 0 0 0 0 0 2 0 0 1 2 2 1 1 1 0 0 2 0 0 0 0 2 0 0 0 1 1 2 0 1 0 0 1 0 1 1 0 1 0 0 2 2 0 1 1 0 1 0 2 2 2 1 0 0 1 1 1 1 0 0 0 1 1 0 0 0 1 0 0 0 0 0 0 0 0 1 0 1 2 0 0 1 0 0 1 1 1 0 1 0 1 0 1 1 1 0 1 0 1 0 0 0 0 1 1 0 0 2 0 0 0 0 0 0 0 1 1 1 1 0 0 0 0 0 1 2 0 1 0 1 0 1 1 2 0 2 2 1 0 0 1 1 1 1 2 0 0 0 0 0 0 0 0 0 0 2 0 0 2 1 1 0 0 2 2 0 0 0 0 1 1 1 1 0 0 0 2 1 1 0 1 0 0 1 2 1 0 0 0 1 1 1 0 2 2 0 0 1 2 2 0 0 2 2 1 1 0 1 1 1 1 0 1 1 2 1 0 1 1 1 2 0 0 2 2 2 0 1 0 1 2 0 2 1 2 2 0 2 1 0 0 2 1 1 1 0 0 0 1 0 0 0 1 0 0 0 0 0 1 1 1 1 1 2 0 0 0 2 0 0 0 0 1 1 1 0 1 1 0 0 2 0 1 2 1 1 0 2 1 1 0 0 0 2 2 0 1 2 0 0 0 2 1 2 1 0 2 0 0 0 1 0 0 1 1 2 0 1 0 0 0 0 0 0 2 0 0 0 1 1 0 0 0 0 0 0 2 0 0 0 0 0 0 0 0 1 2 1 1 1 1 0 0 0 0 1 1 0 1 0 0 1 1 0 1 0 1 0 0 0 1 0 1 0 2 1 0 1 1 2 1 1 1 0 0 0 0 0 2 0 2 1 1 0 0 2 0 1 0 2 0 0 0 2 1 1 1 0 2 1 2 0 0 0 1 0 0 0 1 1 2 0 0 1 1 1 1 2 0 0 0 0 2 0 1 1 1 0 1 0 1 1 2 0 0 2 2 0 1 0 2 0 2 1 1 1 2 0 0 2 2 0 1 1 1 1 1 0 2 2 2 0 0 0 0 1 1 0 1 0 0 0 0 0 1 0 0 1 1 1 0 0 1 1 0 1 1 2 2 2 1 2 0 0 0 2 0 1 1 1 1 1 0 0 0 0 0 1 1 0 1 1 1 1 2 1 0 0 1 2 1 0 0 0 1 0 0 0 0 0 0 0 0 0 0 0 1 1 1 0 0 1 1 1 1 1 0 1 1 2 0 0 0 0 1 1 1 1 0 1 0 0 1 1 1 1 2 0 2 2 0 0 0 1 1 1 2 0 1 0 1 0 1 0 0 0 1 1 0 2 0 2 0 0 1 2 2 0 1 0 0 2 0 0 1 2 0 2 0 0 1 0 1 0 0 0 2 2 1 0 0 0 0 0 0 0 2 1 2 2 2 0 0 0 1 1 2 1 0 0 0 0 1 0 0 0 0 1 0 1 1 1 1 0 0 0 1 1 0 0 0 0 0 1 0 0 1 1 0 0 0 0 0 2 0 1 0 0 0 0 2 0 0 1 1 1 2 0 0 1 1 0 1 0 0 0 2 0 2 1 2 1 1 2 1 1 0 0 1 1 1 0 1 0 0 1 1 0 1 0 0 0 0 1 1 1 0 0 0 2 1 1 2 1 0 0 0 0 1 0 2 0 1 1 2 0 2 0 1 2 0 2 2 1 0 1 1 1 0 1 0 0 0 0 2 0 0 0 0 0 0 0 1 0 0 0 1 1 0 2 0 0 0 0 1 1 1 0 1 1 1 2 2 0 0 0 2 2 1 0 0 0 1 0 0 2 0 2 0 0 1 1 0 0 2 2 2 0 0 0 2 0 1 0 0 0 2 0 0 0 0 0 0 2 2 2 2 0 0 1 1 2 0 0 1 0 0 0 0 0 0 0 1 0 1 1 2 2 1 0 0 2 0 1 0 1 0 1 0 0 1 1 0 0 1 0 0 1 0 0 0 0 0 0 0 0 1 1 0 0 0 0 0 0 0 0 0 0 0 0 0 0 0 1 2 1 0 0 0 0 0 1 0
89 0 2 1 0 0 0 1 1 1 1 1 0 0 0 0 0 1 2 1 1 1 0 0 0 0 0 1 2 1 1 0 0 1 1 1 1 1 1 0 0 0 0 0 2 0 0 0 1 2 1 1 0 0 0 2 0 0 0 2 0 0 0 2 1 0 2 1 0 0 0 0 2 2 1 2 2 1 1 0 1 0 0 0 1 0 0 0 2 2 0 2 1 1 1 2 1 1 0 1 1 0 1 0 0 0 2 1 1 0 0 1 1 2 2 1 2 0 0 2 2 0 1 1 0 1 1 1 2 2 0 1 0 1 1 1 0 0 0 0 0 2 0 0 0 1 0 0 0 1 0 0 1 1 1 0 1 2 0 0 0 0 1 0 2 2 0 0 2 1 0 0 1 1 0 1 0 0 1 0 0 1 1 0 0 0 2 0 0 0 0 0 0 2 2 0 0 2 2 0 0 2 0 2 2 0 0 1 0 0 1 1 1 0 2 2 1 1 2 1 0 0 1 1 1 1 2 1 0 0 0 0 0 0 2 1 0 2 0 2 0 0 2 1 0 0 0 1 1 1 0 0 0 0 1 2 1 0 0 1 0 0 0 1 1 0 0 0 1 0 0 2 2 2 0 0 0 2 2 0 0 1 1 0 1 1 1 2 1 2 1 1 1 2 2 0 1 1 0 2 0 0 1 1 0 0 0 1 0 2 0 2 0 1 1 0 2 1 1 0 0 0 2 1 1 0 0 1 1 0 0 2 0 0 0 0 0 2 0 0 0 1 2 1 0 1 1 1 1 1 1 0 2 0 2 1 1 0 0 2 0 1 2 2 1 1 1 0 2 0 1 1 1 1 1 0 2 0 0 0 1 1 0 0 0 0 0 0 0 1 0 0 0 0 2 0 1 1 1 1 1 1 0 2 0 1 1 2 0 2 0 0 0 0 1 0 1 0 0 0 1 0 0 1 0 1 0 0 1 1 1 0 1 1 1 2 0 1 0 0 2 0 0 0 1 1 1 0 0 1 0 2 0 1 0 0 0 1 2 0 0 2 1 0 0 0 0 1 0 1 1 1 0 0 1 0 1 2 2 1 2 0 1 0 1 0 0 2 2 0 2 0 0 1 1 0 0 2 2 2 0 1 1 1 1 1 1 0 1 0 1 0 0 1 1 1 1 0 0 1 1 2 0 1 1 2 0 1 0 2 0 1 0 0 1 1 1 0 1 0 0 2 1 0 0 1 0 1 1 2 1 2 0 0 2 2 0 1 0 1 0 0 0 0 0 0 0 2 2 0 0 1 0 0 0 0 1 0 0 2 2 1 0 0 2 1 0 0 0 0 1 1 1 0 0 0 1 0 0 1 1 2 0 2 2 0 0 1 2 0 0 0 0 1 1 1 1 0 0 0 0 0 0 0 0 0 1 2 0 0 2 2 0 0 0 1 0 0 1 1 1 0 0 1 2 2 2 0 1 0 0 2 0 1 2 1 0 0 0 0 0 0 1 1 1 2 0 2 0 0 0 2 0 0 1 1 1 0 2 0 0 0 1 2 0 2 1 1 0 0 2 1 1 1 0 0 0 0 0 1 1 1 0 1 1 2 2 2 0 0 1 0 0 0 1 1 1 1 1 1 0 0 0 2 0 2 0 0 0 0 0 2 0 0 0 0 1 0 1 1 1 1 1 1 0 0 1 1 1 1 1 1 0 0 0 2 0 1 1 1 1 1 2 0 1 0 0 1 0 1 1 0 1 1 0 0 0 0 1 1 0 1 0 0 1 2 1 2 0 2 0 2 2 2 2 2 0 1 1 2 0 1 0 0 0 0 2 0 1 1 0 0 2 0 0 0 0 0 2 2 1 2 0 0 0 1 1 0 0 1 0 0 2 1 0 1 1 1 1 0 1 1 1 0 2 0 1 0 0 0 0 0 0 1 0 1 2 0 0 0 1 2 0 0 1 0 1 0 1 0 0 0 0 0 1 0 0 1 2 1 1 1 2 0 0 0 0 1 0 0 0 0 1 0 1 0 2 0 0 0 0 0 0 2 0 0 1 0 0 1 0 0 0 0 0 1 0 0 1 1 0 1 2 2 0 2 2 2 0 1 2 0 0 1 1 0 1 0 1 1 1 2 2 2 1 0 0 0 0 0 2 1 2 0 0 0 0 0 0 1 1 0 0 0 2 0 2 1 1 0 1 0 0 0 1 0 0 0 2 0 0 0 0 1 0 0 1 0 0 0 0 0 1 2 1 0 0 0 1 0 0 0
90 1 1 1 0 1 1 0 1 2 1 0 0 1 0 0 0 0 1 1 1 2 1 1 0 0 0 1 0 1 2 0 0 1 0 1 1 2 0 1 1 0 1 1 1 1 1 0 0 1 0 0 2 1 0 1 1 0 0 0 2 0 0 2 1 0 2 0 1 1 0 0 2 2 2 2 2 2 2 0 1 0 0 1 0 0 0 0 0 2 0 0 2 1 0 1 1 1 0 1 1 0 1 0 1 1 2 1 1 0 1 1 0 1 1 0 1 0 1 1 1 0 1 1 0 0 1 0 0 0 1 0 0 0 0 0 0 0 1 1 1 1 0 0 0 0 1 0 0 1 0 0 0 0 0 0 1 1 1 0 1 1 0 1 1 1 0 1 0 1 1 1 0 2 1 1 2 0 0 0 0 0 1 1 0 0 2 0 0 0 0 0 0 1 1 1 1 2 0 0 0 0 1 1 2 0 0 1 1 0 2 0 2 0 1 2 0 0 2 0 0 0 1 1 2 1 1 0 0 0 0 0 1 2 1 2 0 2 0 2 0 0 2 1 0 0 0 2 0 2 0 0 1 0 0 2 1 0 0 2 0 0 0 1 1 0 0 0 0 0 1 1 2 2 0 0 1 1 1 0 0 2 2 1 1 1 1 1 0 2 1 1 1 2 2 0 1 2 0 1 0 0 0 0 0 0 0 1 0 2 0 2 2 2 2 0 2 1 0 0 2 2 0 1 0 0 1 1 1 1 0 1 0 0 1 0 1 2 1 1 1 1 1 0 0 1 1 0 1 2 0 0 2 0 1 0 0 0 0 1 0 1 1 1 1 1 1 1 2 0 0 0 1 1 1 0 2 0 0 0 1 1 0 0 2 1 0 0 0 1 1 1 1 0 2 0 2 1 0 0 0 0 0 1 1 0 0 2 0 1 0 0 0 0 1 0 0 1 1 1 0 1 0 0 0 0 1 0 1 1 2 0 0 0 0 0 0 2 0 0 1 1 0 0 1 1 0 1 1 1 0 1 0 1 1 1 0 1 1 0 1 1 0 0 0 0 0 0 0 0 0 0 1 1 1 1 0 1 2 0 0 0 1 1 0 2 0 1 1 0 1 1 0 1 0 0 0 1 1 1 1 1 1 1 1 1 2 0 0 0 0 2 0 0 0 2 0 0 0 2 0 2 1 0 1 1 0 1 0 1 0 1 0 0 0 0 1 0 1 1 1 1 1 1 1 1 0 2 2 2 0 0 0 0 0 1 0 0 2 0 2 0 0 2 0 0 2 1 1 0 0 1 1 0 1 1 1 2 2 1 2 0 0 0 1 0 0 1 0 0 0 0 2 0 0 0 0 1 0 2 1 1 0 2 2 0 1 0 0 0 2 0 0 1 0 0 0 0 0 0 1 1 1 1 0 1 2 0 0 0 1 1 0 0 1 1 0 0 2 0 1 0 0 1 0 0 0 0 1 0 0 2 1 1 2 1 0 2 2 0 0 0 0 0 1 1 0 0 2 0 0 0 0 0 1 1 1 0 2 0 2 0 0 2 1 2 1 1 0 1 1 1 1 2 1 0 1 0 1 1 0 1 0 1 1 1 1 2 0 0 0 0 0 0 0 0 1 1 1 1 0 0 1 1 2 2 0 0 1 0 0 1 0 0 0 0 2 0 1 1 0 0 1 1 0 0 1 0 1 1 1 1 1 0 1 1 2 0 0 1 0 1 2 0 1 0 0 2 0 2 0 0 2 0 0 0 0 0 1 1 1 2 0 0 0 0 2 2 0 2 0 2 2 2 1 1 0 1 1 1 0 1 0 0 1 0 2 0 0 2 0 0 0 1 1 0 1 1 2 2 0 1 0 2 0 2 2 1 0 1 0 1 1 2 0 2 0 0 0 0 0 0 1 0 1 1 1 0 0 1 1 0 0 2 0 1 0 0 0 0 0 2 0 0 0 0 2 1 1 0 0 0 0 1 1 1 0 2 2 1 1 1 2 0 0 0 0 2 1 0 1 2 0 0 2 0 2 0 0 1 0 1 0 1 2 2 0 0 0 2 0 1 0 0 1 1 0 1 1 0 0 1 2 1 2 1 0 1 0 0 0 0 0 2 0 0 0 0 2 0 0 0 0 0 0 2 2 0 0 1 2 0 2 0 0 0 0 0 0 1 1 0 0 1 1 1 1 0 1 1 0 0 0 0 0 2 0 0 0 0 0 0 0 0 0 0 0 1 0 1 1 0 0 1 0 0 0 1 2 0 1 1
91 1 0 2 0 0 0 1 1 2 1 0 0 2 0 0 0 0 1 0 0 1 0 1 0 0 0 2 1 2 2 1 2 2 0 1 1 1 0 2 2 0 0 0 2 0 2 1 0 1 0 0 2 1 0 2 0 1 1 0 0 0 0 1 0 0 1 1 1 0 0 1 2 2 2 2 2 0 1 1 0 0 0 0 1 0 0 1 2 2 1 2 1 1 0 2 1 1 0 1 2 0 1 0 0 0 2 1 1 1 0 1 1 2 2 1 2 0 1 1 1 0 2 0 1 1 0 1 2 2 1 0 0 0 0 0 0 0 0 0 1 1 0 0 0 2 0 0 0 1 0 0 1 1 1 0 1 0 0 0 1 1 1 1 1 2 1 1 1 1 0 0 1 1 0 1 2 0 1 0 1 1 1 0 0 0 2 0 0 0 0 0 0 2 2 2 0 2 0 1 0 0 1 0 2 0 2 1 1 0 0 2 2 0 2 2 1 0 2 1 0 0 1 1 1 1 2 1 1 1 1 0 0 0 1 0 0 1 0 0 0 1 2 2 0 0 0 0 2 0 0 0 2 0 0 1 1 0 0 0 0 0 1 1 1 0 1 0 2 2 0 1 1 1 1 1 0 2 2 1 1 2 2 1 1 0 1 0 0 2 0 1 1 2 1 0 0 1 1 1 1 1 2 2 0 0 1 0 1 2 1 2 1 1 0 0 2 0 0 0 1 1 1 1 1 0 1 0 0 0 0 2 0 0 0 0 0 0 0 0 1 1 1 0 1 0 2 0 0 0 0 2 1 0 1 1 1 0 0 1 0 2 2 1 2 0 1 0 1 0 0 0 0 0 0 0 1 0 0 0 1 0 0 0 1 0 0 0 0 1 0 0 1 0 1 2 2 1 0 0 0 0 0 2 0 1 1 1 0 2 0 0 0 0 0 1 0 0 1 0 0 1 1 1 0 1 0 0 1 1 1 0 1 1 0 1 0 0 0 1 1 0 1 1 1 2 1 0 0 2 0 1 0 2 2 2 0 1 1 1 1 1 0 0 1 1 1 1 0 1 1 1 1 1 1 1 0 1 1 1 0 0 0 0 0 1 0 0 0 2 2 0 0 1 1 1 1 1 1 2 0 1 2 1 2 0 2 0 0 0 0 2 1 1 1 0 0 0 0 1 0 2 0 0 1 2 0 1 0 1 0 1 1 0 0 0 1 0 2 1 1 2 1 0 0 2 0 1 1 1 0 0 0 0 0 0 0 0 1 0 1 0 0 1 1 1 0 1 1 0 0 0 1 0 1 1 2 1 1 2 2 0 0 0 2 0 1 1 0 0 0 0 0 0 0 0 0 0 0 1 0 2 2 0 0 2 2 0 1 2 0 0 0 1 1 1 1 0 0 1 0 1 0 0 0 1 1 2 0 0 1 1 0 0 1 0 1 1 2 0 0 1 0 2 2 2 1 0 0 0 0 1 0 0 2 2 0 2 1 0 0 0 1 2 0 2 1 1 0 0 1 0 0 1 1 0 0 0 2 0 1 0 0 1 1 2 0 0 1 2 1 1 0 2 1 0 2 1 2 2 0 2 0 1 1 1 2 1 0 0 0 0 0 1 0 0 0 1 1 1 0 0 0 2 0 2 0 0 1 0 1 1 0 0 0 0 2 0 0 1 0 0 0 0 0 1 1 0 0 0 0 0 0 0 0 2 0 0 0 0 0 0 2 1 0 0 0 1 0 1 1 0 2 0 1 1 0 0 2 2 0 2 1 1 1 2 0 2 1 2 1 1 2 2 1 0 0 0 0 0 1 1 1 0 1 0 1 0 1 1 0 0 1 1 1 0 0 0 2 2 1 1 1 1 0 1 1 1 0 2 1 2 1 1 0 2 0 0 1 0 1 1 1 0 1 1 1 0 0 0 0 0 0 2 0 0 0 0 0 0 0 1 1 0 1 2 0 0 2 1 1 0 0 0 1 1 0 1 2 1 1 1 2 0 0 0 0 0 0 0 0 2 1 1 2 2 1 0 0 0 0 2 0 1 2 2 0 0 0 1 0 0 1 1 1 1 0 0 1 1 0 0 2 2 1 1 2 0 0 1 2 0 0 2 0 0 0 1 1 0 1 2 2 1 1 2 1 0 0 0 1 1 2 0 0 0 0 1 2 1 1 1 0 0 1 1 1 1 0 0 0 0 0 0 0 0 0 0 2 1 1 0 0 0 0 0 0 1 0 1 1 0 1 2 2 0 0 0 1 0 1 1
92 0 1 1 0 1 1 1 1 2 2 0 0 0 0 0 0 0 1 0 0 0 0 0 0 0 0 1 0 2 2 0 0 0 0 2 2 1 1 0 0 0 1 0 0 2 1 0 0 2 0 1 0 1 0 2 0 0 0 0 1 0 0 2 0 1 0 0 1 0 0 0 2 2 0 2 2 1 1 0 0 0 1 1 1 0 1 0 2 2 0 0 1 0 0 1 0 2 0 2 1 0 0 0 1 0 2 1 1 1 0 0 0 1 1 0 1 0 1 1 1 0 1 1 0 1 1 0 1 1 1 0 1 1 1 0 0 0 0 0 0 2 0 0 0 1 0 0 1 1 0 0 0 1 0 0 2 0 0 0 1 0 0 1 0 1 0 1 0 1 0 1 0 2 1 0 2 1 0 0 0 0 0 0 0 0 0 1 1 0 0 0 0 2 2 2 1 2 1 0 0 1 0 2 2 0 0 1 1 0 0 1 1 0 2 2 0 0 1 0 1 1 1 1 1 1 2 0 0 0 0 0 1 1 1 0 1 2 0 2 0 0 1 1 0 0 0 0 1 0 0 0 2 1 0 0 1 0 0 0 0 0 0 1 2 1 0 0 1 1 0 2 1 1 0 0 0 1 1 0 0 1 2 2 0 1 2 1 1 2 0 2 1 2 2 0 0 0 0 0 0 0 1 1 1 0 0 1 0 0 0 1 1 2 2 0 1 1 1 0 1 1 1 1 0 0 1 2 0 0 0 1 0 0 0 0 0 0 0 0 0 0 2 0 0 1 1 0 0 1 0 1 1 1 0 1 1 0 0 1 0 1 2 2 1 1 1 1 1 0 0 0 0 0 0 0 2 1 1 0 0 0 1 1 0 1 0 0 0 0 0 0 1 0 2 0 1 1 0 0 0 0 0 1 0 0 1 1 1 1 0 0 0 0 1 0 0 0 0 0 0 0 0 1 0 0 0 2 1 1 1 1 1 1 0 1 0 0 0 0 1 1 0 1 0 1 0 0 0 1 0 1 0 2 2 2 0 1 0 1 1 1 0 2 2 2 2 1 0 0 0 1 0 0 0 1 0 0 2 0 0 0 1 0 1 0 0 1 1 0 1 1 1 0 0 0 0 2 2 2 0 1 1 0 1 1 1 1 0 0 0 2 1 0 0 2 2 0 0 2 0 2 0 0 1 2 0 0 0 1 1 0 1 1 2 0 0 0 2 0 2 2 2 1 0 0 2 1 1 1 0 0 0 0 0 0 0 0 1 0 1 0 0 2 2 2 0 0 0 1 0 1 0 0 0 0 0 2 2 2 2 1 1 0 1 1 1 2 0 0 0 0 0 0 0 0 0 0 0 0 0 0 2 0 0 1 0 0 1 2 0 0 0 1 1 1 1 0 0 0 0 0 0 0 0 1 1 1 0 0 1 1 0 0 2 1 0 0 2 0 2 0 0 1 1 1 1 0 0 0 0 1 0 0 2 2 0 1 1 0 0 0 1 1 0 1 0 1 0 0 1 0 1 1 0 0 0 0 2 0 0 0 0 2 0 2 1 1 0 1 1 1 1 2 1 0 2 1 1 2 0 1 0 0 2 0 0 2 0 0 1 0 0 1 1 1 1 1 1 1 0 0 1 2 0 1 0 0 1 0 0 0 0 0 0 2 1 0 0 1 0 1 1 1 0 0 2 0 0 0 0 0 2 0 0 2 1 0 0 0 0 0 2 0 2 0 0 1 0 2 0 0 2 0 0 0 0 0 0 0 0 0 1 1 1 2 0 2 1 2 1 1 2 2 2 1 1 1 0 1 0 2 0 0 1 0 0 0 0 1 1 1 1 1 1 0 0 0 2 2 2 2 0 1 0 1 1 1 0 2 1 2 1 0 0 2 0 0 0 0 0 0 0 0 0 0 0 0 0 0 0 0 0 2 0 1 1 0 0 0 0 0 0 0 0 1 1 0 2 0 0 0 0 0 1 0 0 0 1 0 2 1 2 0 0 0 0 1 1 0 1 2 0 0 2 0 2 0 0 0 0 1 0 1 1 1 1 1 0 2 0 0 0 0 0 2 0 2 2 2 0 1 2 2 1 1 1 1 0 0 1 0 0 1 0 0 0 1 1 0 0 0 1 0 0 1 1 1 0 1 1 0 1 0 1 0 1 0 1 1 0 1 0 0 1 1 2 0 2 0 1 0 0 0 0 2 0 0 2 0 0 0 0 0 0 1 1 0 0 0 0 0 0 2 1 1 1 0 1 0 0 0
93 1 2 1 0 0 0 0 0 2 1 1 0 0 0 0 0 0 0 0 0 2 0 1 0 0 0 2 0 1 1 0 2 1 0 0 2 1 0 1 1 0 0 0 1 0 0 1 0 2 0 1 1 1 0 2 0 0 0 0 0 1 0 2 0 1 1 1 2 0 0 1 2 2 1 2 2 0 1 1 0 0 0 0 1 0 0 1 2 2 1 1 1 0 0 1 0 1 1 0 2 0 0 0 1 1 2 2 0 0 1 1 1 2 2 1 1 0 0 1 1 0 1 1 0 0 1 1 1 1 0 0 0 0 0 0 1 0 0 0 0 2 0 0 0 2 0 0 0 1 0 0 0 0 0 0 1 2 0 0 2 2 0 2 2 2 0 1 1 0 0 2 1 1 0 1 2 1 0 0 0 0 0 1 0 0 2 1 0 0 0 1 2 0 2 1 1 0 0 1 0 0 1 0 2 0 1 1 2 0 1 2 1 0 1 2 0 1 2 1 0 0 0 2 0 1 1 1 0 0 0 1 1 0 1 0 0 2 0 1 0 1 2 2 0 0 0 0 2 0 0 0 2 0 0 1 0 0 1 1 1 1 0 0 0 0 0 0 0 0 1 1 0 0 1 2 1 2 1 1 1 1 2 2 0 2 2 1 1 2 1 2 0 2 0 1 0 1 0 0 0 1 1 1 1 1 1 0 0 0 0 1 2 1 0 0 1 0 0 0 2 2 1 0 1 0 2 0 0 1 0 1 0 0 0 0 0 2 0 0 0 0 2 0 0 0 2 0 2 1 0 1 2 0 0 0 1 0 1 0 1 1 1 1 0 1 0 1 1 0 0 0 1 1 1 0 2 0 0 0 1 1 0 1 0 1 0 0 0 2 0 1 1 0 2 0 2 0 0 0 0 0 0 1 0 1 0 0 0 1 0 0 0 0 2 0 0 0 1 0 0 1 0 0 0 2 1 1 1 0 1 0 0 1 2 2 0 0 1 0 2 0 0 1 1 2 0 1 1 2 0 0 0 1 1 1 0 1 1 1 1 1 0 0 0 0 0 0 0 0 0 0 0 0 2 0 1 2 2 1 1 1 1 1 0 2 0 1 0 2 1 0 0 0 1 1 1 1 1 2 0 0 0 0 0 2 1 0 0 0 0 1 0 1 2 0 0 1 0 1 1 2 0 0 1 1 1 0 0 0 2 0 0 0 0 0 2 1 1 0 2 2 1 0 1 2 0 1 1 1 0 0 0 0 0 1 0 1 0 2 1 0 0 1 1 1 0 1 1 1 1 0 0 0 0 0 1 2 2 0 2 0 0 0 0 0 0 1 0 0 1 1 1 0 0 0 0 0 0 0 0 2 1 0 0 1 2 0 0 1 0 0 0 0 0 0 0 0 1 0 0 1 1 1 0 1 1 2 0 0 1 1 1 0 1 0 0 1 1 1 0 2 0 1 2 2 2 0 0 0 0 2 0 0 2 2 1 2 2 0 0 0 1 2 0 2 0 0 0 0 1 0 0 0 1 0 0 0 2 0 2 0 0 1 1 1 0 1 0 1 0 1 1 1 0 0 2 0 0 0 0 0 0 2 1 2 0 1 1 0 1 0 0 0 0 0 1 0 0 0 0 0 0 2 1 2 0 0 1 0 1 2 0 0 0 2 0 0 1 1 1 1 0 0 0 0 1 0 0 0 0 0 2 0 0 1 0 0 1 0 0 0 1 0 0 0 1 0 0 0 2 0 2 0 2 1 0 0 0 0 0 0 0 0 2 2 0 1 1 2 0 1 2 1 1 0 0 0 0 2 0 1 0 0 2 1 1 0 0 1 1 0 0 1 1 0 1 1 2 2 2 1 1 1 0 1 1 2 0 2 0 2 2 0 0 0 1 0 0 0 0 0 0 0 0 0 0 1 0 0 0 0 0 2 0 0 0 0 1 1 1 1 0 0 0 1 0 0 2 0 0 0 1 0 1 1 0 1 2 2 1 1 2 0 0 0 0 1 0 1 0 2 1 0 1 0 2 0 0 0 0 1 0 2 2 2 0 0 1 1 0 2 0 0 1 1 0 0 1 1 0 0 1 0 1 1 1 0 0 0 2 1 0 1 0 0 0 0 1 0 0 1 2 1 2 2 2 2 1 0 2 0 1 0 1 0 1 1 1 1 2 0 0 0 0 0 0 0 0 0 0 0 0 0 0 0 0 0 2 0 0 0 0 0 0 0 0 0 0 0 0 0 0 1 0 0 0 0 0 0 1 0
94 0 2 1 0 0 0 0 1 1 0 0 0 2 0 0 0 0 2 0 0 1 0 0 0 1 1 1 2 2 2 1 1 2 0 1 2 1 1 0 0 0 0 0 2 0 1 0 0 1 1 1 0 1 0 2 0 0 1 2 0 0 0 2 0 1 1 1 0 1 1 1 1 1 1 1 0 2 2 0 0 0 0 0 1 0 0 0 2 2 0 1 2 1 0 1 0 0 0 0 2 0 1 1 0 0 2 2 0 0 0 1 0 1 1 0 1 0 1 1 1 0 2 1 0 2 0 1 1 1 1 1 1 1 0 0 1 0 1 0 0 2 0 0 0 1 0 0 0 2 0 0 0 0 0 0 0 0 2 0 0 0 0 2 1 2 1 1 1 1 0 0 1 1 1 0 2 1 0 0 0 1 0 1 1 0 2 0 0 0 0 0 1 0 1 1 2 2 0 0 0 1 0 1 2 0 2 1 1 0 2 0 2 1 1 2 0 0 0 2 0 0 1 2 0 2 2 0 0 1 1 0 0 1 1 0 0 2 0 1 0 0 1 1 1 1 1 0 1 1 1 1 0 0 0 2 0 1 0 0 0 0 0 0 1 0 0 0 1 1 2 0 1 1 0 1 0 2 2 1 1 2 2 1 0 0 1 1 0 2 1 0 2 2 2 0 2 2 0 2 0 0 1 1 1 0 0 1 1 2 0 2 2 2 2 0 2 1 0 0 1 1 2 2 1 0 1 2 1 1 0 0 1 0 0 0 0 2 0 1 2 1 1 0 0 1 0 0 1 1 0 0 0 0 0 0 0 0 0 2 0 2 2 0 2 0 1 0 1 0 1 1 1 1 1 0 1 1 1 1 1 2 0 0 0 0 0 1 1 0 0 0 1 0 1 1 0 0 0 0 0 0 0 0 0 0 0 0 1 1 0 0 0 0 2 0 0 1 0 1 0 1 1 0 0 0 0 0 2 1 2 0 0 0 1 1 0 0 0 0 1 0 0 0 1 1 1 0 1 1 0 0 0 2 1 0 1 1 1 1 0 0 0 1 2 2 2 1 0 1 1 2 0 0 2 0 0 1 2 1 1 1 1 0 1 0 0 0 0 0 0 1 0 1 1 0 0 1 1 1 1 0 2 1 2 1 2 0 0 0 0 1 0 0 0 1 1 1 0 1 1 2 0 0 1 2 0 0 0 1 1 0 0 0 0 0 0 0 2 1 1 1 1 0 0 2 0 2 2 2 1 1 0 0 0 1 1 2 0 0 0 1 1 2 0 0 2 1 1 0 0 2 0 0 0 0 1 2 2 0 2 0 1 0 1 1 0 1 0 0 0 0 0 0 0 0 0 1 1 0 0 1 0 2 2 0 0 1 1 2 0 0 0 2 1 1 1 0 1 0 0 1 1 0 0 2 2 1 0 0 1 1 1 0 2 1 0 1 2 0 0 0 0 1 2 2 2 0 0 1 0 1 0 0 2 2 0 2 2 0 0 0 1 2 0 2 0 0 1 0 1 0 1 0 0 1 1 1 1 1 2 0 0 1 0 1 2 1 0 0 2 1 0 2 2 0 2 0 0 1 0 0 0 1 1 2 1 1 1 0 1 0 0 0 0 1 1 2 2 2 0 0 0 2 0 2 1 1 0 0 0 2 0 0 0 0 0 0 0 0 0 0 0 0 0 0 0 0 0 0 0 0 1 0 0 0 0 0 1 0 0 0 1 0 0 0 1 0 0 2 0 0 2 1 1 0 0 0 0 0 0 0 2 2 1 1 1 2 0 2 0 2 2 2 2 0 0 0 0 1 1 1 0 0 2 0 1 0 0 2 0 0 0 1 2 1 1 0 2 2 1 1 0 0 0 1 0 1 0 1 0 0 2 2 0 2 0 0 2 1 0 1 1 0 1 0 0 0 1 0 0 0 0 2 0 0 1 0 0 0 0 1 0 0 0 1 1 0 2 0 0 1 1 0 1 1 0 0 0 0 2 2 1 0 0 1 1 2 0 0 0 1 0 0 2 1 2 1 0 1 0 1 0 1 1 1 1 0 0 1 1 1 1 1 2 0 0 0 1 1 0 1 2 2 0 0 0 1 0 0 2 0 1 2 1 0 0 1 1 0 0 0 2 1 2 0 2 1 0 1 2 0 2 0 0 0 0 1 1 2 0 2 0 1 0 0 0 0 0 0 0 0 0 0 0 0 1 0 0 0 0 0 0 1 1 0 1 0 0 0 0 0 0 2 1 0 1 0 2 0 1 0
95 1 1 1 0 0 0 1 1 2 2 0 1 1 0 0 0 0 2 1 1 2 0 0 0 0 0 1 0 2 2 1 0 1 0 0 2 1 0 2 2 1 0 0 1 0 0 0 0 1 1 1 0 0 0 1 0 0 0 2 0 0 0 2 0 2 0 0 0 0 0 0 2 2 1 2 2 1 1 0 1 0 1 1 2 0 0 0 2 2 0 0 1 0 1 2 1 0 0 0 2 0 0 0 1 0 2 1 1 1 0 2 1 1 1 1 1 0 0 1 2 1 1 1 1 0 0 0 0 0 1 0 0 0 0 0 1 0 0 0 0 2 0 0 0 1 1 0 0 1 0 0 0 0 0 0 0 0 1 1 1 0 0 1 1 2 1 0 1 0 0 0 0 2 1 1 1 1 0 1 0 0 1 1 0 0 2 0 0 0 0 0 0 1 1 2 2 1 0 1 0 0 0 2 2 0 0 2 0 0 1 1 1 0 2 2 1 1 0 1 0 0 0 1 1 0 1 0 0 0 0 0 0 0 1 1 0 2 0 2 0 0 2 1 0 0 0 0 2 0 0 0 1 0 1 1 0 1 1 0 0 0 0 0 0 0 0 0 2 2 0 2 1 1 0 0 1 1 1 0 0 0 2 2 0 2 2 1 1 2 1 2 2 2 2 0 1 1 0 0 1 0 2 2 0 0 1 0 2 2 2 2 1 2 2 0 1 0 2 0 0 0 2 1 1 0 1 0 1 1 0 2 0 0 0 0 0 0 0 0 1 1 2 0 0 0 2 0 0 0 0 1 2 1 0 1 1 0 0 1 0 1 1 1 1 1 0 0 0 0 0 0 0 0 0 0 1 0 0 0 1 1 0 0 0 0 0 0 0 2 0 1 0 0 2 0 1 0 1 1 1 1 0 1 0 0 0 0 0 2 0 0 1 0 1 1 0 1 0 1 0 0 1 0 2 1 1 0 1 1 1 1 0 0 0 0 0 1 1 0 1 1 0 1 0 1 0 0 1 0 0 1 0 1 2 0 1 1 0 1 0 1 0 0 0 1 1 1 0 0 0 1 1 1 1 1 1 0 2 0 0 0 0 0 0 1 0 1 0 0 2 0 1 1 1 0 0 1 1 1 1 0 1 1 1 1 1 0 0 0 0 1 0 2 2 0 0 0 0 1 0 2 2 2 0 2 0 0 0 1 1 0 2 1 2 0 2 0 1 1 0 0 1 0 0 2 0 0 0 2 0 0 0 0 0 0 1 0 1 0 0 0 2 2 0 0 2 1 1 1 0 0 0 0 0 0 2 2 1 1 2 0 0 0 2 1 0 1 0 0 0 0 1 0 0 0 0 1 0 1 1 1 1 2 1 0 1 1 1 2 1 0 0 0 0 0 0 0 1 0 0 1 0 0 0 0 0 1 0 0 1 1 1 1 2 1 0 0 2 0 0 1 0 1 2 2 2 0 2 0 0 1 0 0 2 2 0 2 2 0 0 0 1 1 1 2 0 1 0 1 0 1 0 0 1 0 1 0 1 0 1 0 1 0 0 2 1 1 0 1 0 1 1 1 0 0 0 1 2 2 0 1 0 1 1 2 1 2 0 0 0 0 0 0 0 1 0 0 0 0 0 0 2 2 0 1 0 0 0 0 0 1 0 0 0 0 1 0 0 2 0 1 1 1 0 0 1 1 0 0 0 0 0 1 0 0 1 0 0 0 0 0 2 0 0 1 1 0 0 2 0 0 0 0 0 1 0 0 1 1 0 1 0 0 0 0 1 2 1 2 0 1 2 2 2 1 0 0 0 2 0 2 0 0 2 0 1 1 0 0 1 1 0 2 2 0 0 1 2 2 0 1 0 2 0 2 1 1 0 1 0 1 1 2 0 1 0 0 2 0 1 1 0 0 0 0 0 1 0 0 0 0 0 1 1 0 2 0 0 0 0 1 0 0 0 0 1 0 2 0 0 0 0 1 2 1 0 0 2 0 1 0 2 0 0 0 0 2 1 0 1 2 1 1 1 1 1 0 0 0 0 1 0 2 1 1 1 0 0 1 0 1 0 0 0 2 0 0 2 1 0 1 2 2 0 0 2 1 0 0 2 0 0 0 0 0 0 1 1 0 0 1 0 0 0 2 0 1 0 0 2 1 2 0 0 1 1 1 1 0 0 2 0 1 0 0 0 0 0 0 0 0 0 0 0 1 0 0 0 1 0 0 0 0 1 0 1 0 0 0 0 0 0 1 1 0 0 0 1 0 2 1
96 0 0 2 1 1 1 0 0 2 2 0 0 0 0 0 0 1 0 1 1 2 0 0 0 0 0 0 1 1 0 1 1 2 0 1 1 1 0 0 0 0 0 0 2 0 2 0 0 1 0 0 1 1 0 1 0 0 0 1 1 0 0 1 0 0 2 0 1 0 0 0 2 2 2 2 2 1 2 1 0 0 0 0 1 0 1 1 1 1 0 1 1 0 0 2 1 0 0 0 2 0 1 0 0 0 2 2 1 1 0 1 2 2 2 2 2 0 0 2 2 0 1 1 0 0 1 0 2 0 1 0 0 0 0 0 0 0 0 0 1 1 0 0 0 2 0 0 0 0 0 0 0 1 1 0 2 1 0 0 0 0 1 0 1 1 1 1 0 0 2 0 1 1 0 1 1 1 0 1 0 0 0 2 1 0 2 0 0 0 0 0 1 0 1 2 1 2 0 0 0 0 0 0 2 0 2 1 0 0 0 2 1 0 1 2 2 0 1 2 0 0 0 2 0 1 0 1 1 1 1 1 0 0 0 1 0 2 1 1 0 0 2 2 0 0 0 0 2 0 0 0 1 0 0 1 1 0 0 2 0 0 0 1 2 0 0 1 2 1 0 1 1 1 0 0 1 1 1 0 0 0 2 1 0 1 1 1 0 2 0 1 0 2 2 0 0 2 0 1 0 0 0 0 0 0 1 0 0 0 0 0 1 1 1 0 2 0 1 0 1 1 1 1 1 0 1 0 1 1 0 1 0 0 0 0 0 1 0 1 1 1 2 1 0 0 2 0 1 0 0 0 2 0 1 0 0 0 0 1 0 1 2 0 2 1 0 2 2 0 0 0 1 1 0 1 2 0 0 0 2 2 1 1 0 1 0 0 0 0 0 0 0 0 2 0 2 1 0 0 0 0 0 1 0 0 0 0 1 0 0 0 0 0 0 1 0 0 0 0 0 1 0 0 1 1 1 1 1 0 1 0 0 1 1 0 0 1 0 0 0 2 0 0 0 0 0 0 0 0 0 1 0 0 0 0 0 1 2 0 1 2 0 0 0 0 0 2 0 2 2 2 0 0 2 0 2 2 2 1 0 0 1 1 0 0 1 2 1 1 1 0 1 2 1 1 1 1 1 2 0 1 1 0 1 1 2 0 0 0 0 2 0 0 0 2 1 0 0 1 0 2 0 0 0 0 2 1 0 2 0 1 2 2 1 0 1 0 2 0 1 2 1 1 1 2 0 1 2 2 0 0 0 0 0 0 1 2 0 1 0 1 0 0 0 0 0 0 0 0 0 0 1 0 1 1 2 2 2 0 2 0 1 0 0 1 0 1 0 0 0 0 1 0 1 0 0 0 0 0 0 2 0 2 2 0 0 1 2 0 1 0 0 1 0 0 0 0 0 0 1 0 0 0 0 0 2 0 0 0 2 2 0 0 0 0 1 1 2 0 0 0 0 2 2 1 1 0 1 1 0 0 1 2 1 2 0 2 1 0 0 0 2 1 1 2 0 2 0 0 0 1 0 2 0 0 0 0 2 0 1 1 0 2 1 2 1 0 0 1 1 1 1 2 0 1 2 0 1 1 0 1 0 1 0 2 0 2 0 0 0 0 0 0 1 0 1 1 1 1 0 0 1 1 1 1 0 0 0 0 0 1 0 0 0 0 0 0 0 2 0 1 0 0 0 0 1 0 0 0 0 0 0 0 0 1 0 1 0 1 1 1 2 0 0 0 2 2 0 2 0 1 2 2 1 0 1 0 0 0 1 1 0 0 0 1 1 2 0 2 0 2 2 2 2 1 1 0 0 1 0 2 0 0 1 0 1 0 1 1 0 0 1 1 1 0 0 0 2 2 2 2 0 0 0 1 0 2 0 2 1 2 2 1 0 1 0 0 1 0 1 1 1 0 1 1 1 0 1 0 0 1 0 2 0 1 1 0 0 0 1 1 0 0 0 0 1 0 2 0 0 0 1 0 1 0 0 2 1 2 2 2 2 1 1 1 0 2 1 0 1 1 0 1 1 0 1 0 0 0 0 2 1 1 1 2 0 0 0 2 0 1 0 0 0 2 0 1 1 0 1 0 2 1 1 0 1 0 0 0 2 1 1 2 1 0 0 1 2 0 0 1 2 2 1 0 1 1 0 0 2 1 2 0 1 0 0 0 1 0 1 1 1 0 2 1 2 0 0 0 0 0 0 0 1 0 0 0 2 0 0 0 0 1 0 0 1 1 0 1 1 0 0 2 1 1 0 0 0 0 1 1
97 1 1 1 0 1 1 1 2 1 0 1 1 0 0 0 1 0 2 2 2 1 0 0 0 0 0 1 1 2 1 1 0 1 0 2 1 2 0 0 0 0 0 0 1 0 1 0 0 0 0 0 1 0 0 1 0 0 0 1 1 0 0 1 1 0 2 0 0 0 0 0 2 2 2 2 2 1 1 0 0 0 0 0 2 0 0 0 0 2 0 1 1 0 1 1 0 0 0 0 2 0 1 0 1 0 2 2 0 0 0 1 1 1 1 1 1 0 0 1 2 1 2 0 0 0 1 0 2 0 1 1 1 1 0 0 0 0 0 0 0 2 1 0 0 1 0 0 0 0 0 0 1 0 0 0 0 0 0 1 1 0 0 0 0 1 0 2 0 1 0 1 1 1 1 1 2 0 0 0 0 0 1 0 0 0 1 2 1 0 0 0 0 2 2 2 1 1 0 1 0 0 0 1 2 0 1 0 1 1 1 1 2 0 2 2 1 1 1 0 1 1 0 2 0 0 0 2 1 1 0 0 0 1 1 1 0 2 0 1 0 0 2 2 0 0 0 0 2 0 0 0 0 1 0 1 1 1 0 0 0 0 0 1 2 0 0 0 2 1 0 2 1 1 1 1 0 2 2 0 0 1 2 2 0 2 2 2 1 2 1 0 1 2 2 0 1 1 0 1 0 0 1 1 1 0 0 0 0 0 0 1 2 2 2 0 2 1 1 0 1 1 1 0 2 0 2 2 0 0 0 1 0 0 1 0 1 0 0 1 2 1 1 0 0 1 1 0 1 0 0 1 1 1 0 1 1 0 1 0 1 1 1 0 1 0 1 1 1 0 0 0 1 1 2 0 1 0 0 0 0 1 1 1 0 0 0 0 0 0 0 0 0 0 2 0 1 1 1 1 0 2 0 2 2 0 0 1 0 1 0 0 1 1 1 0 0 0 1 0 0 0 0 0 1 1 0 1 1 0 1 0 0 0 0 0 0 1 0 0 1 1 0 1 0 1 0 0 0 0 0 2 0 1 1 1 0 1 1 0 0 0 0 1 0 1 1 1 0 0 0 1 1 1 0 2 0 2 1 2 2 1 1 0 1 0 0 2 1 1 1 0 0 1 2 0 0 1 1 2 0 1 1 1 1 0 2 0 0 0 0 1 0 0 0 2 0 0 0 2 0 2 1 1 0 2 0 0 1 1 1 0 0 0 1 1 1 0 2 1 0 1 2 2 2 2 0 1 1 1 1 1 0 0 1 1 1 2 1 0 1 0 0 1 0 0 1 0 0 0 0 0 0 0 1 1 2 1 1 2 2 1 1 0 0 1 0 0 0 0 0 0 0 0 0 0 0 1 0 1 1 0 0 2 2 0 1 0 0 0 1 0 0 0 0 0 0 0 0 0 1 1 0 1 0 0 0 2 0 0 0 0 0 0 2 1 0 0 2 0 0 2 0 1 2 1 2 0 0 0 0 1 0 1 2 2 0 2 2 1 0 0 1 1 1 2 0 1 0 0 2 0 1 0 0 1 1 0 2 0 1 0 0 0 0 2 0 0 1 0 2 0 0 1 1 0 1 0 1 2 0 1 0 1 2 1 1 2 0 0 0 0 0 1 0 0 0 1 1 1 0 0 0 2 0 2 0 0 1 0 1 1 0 0 0 0 1 0 1 2 0 0 1 1 0 1 2 0 0 0 0 0 0 0 1 0 0 0 0 0 0 0 2 0 0 1 0 0 0 2 0 0 0 1 0 1 0 0 2 2 0 2 1 1 1 2 0 2 0 2 0 1 2 2 2 1 0 2 1 2 0 1 0 0 2 0 1 0 0 1 0 0 1 1 1 0 0 0 0 0 0 0 0 2 0 2 1 1 0 1 1 1 2 1 0 2 0 0 1 0 0 1 0 0 0 0 0 0 0 1 1 0 0 2 0 0 0 0 1 1 0 2 0 0 0 0 2 0 1 0 0 0 0 0 0 0 0 0 1 0 1 1 2 0 0 0 0 2 0 0 0 1 1 0 1 0 2 0 0 0 0 1 0 1 1 1 1 0 0 1 0 1 0 0 0 1 1 0 2 2 0 0 1 1 2 1 0 1 0 0 2 1 0 1 0 0 0 0 1 0 0 1 2 1 1 1 1 0 0 0 2 0 2 0 0 0 0 0 1 1 0 1 0 1 0 0 0 0 0 0 0 0 0 1 0 2 0 0 0 0 0 0 1 0 0 0 0 1 1 0 0 1 0 2 0 1 0 0 0 0 1 1
98 1 0 2 1 1 1 2 2 1 1 1 0 0 0 0 0 1 2 1 1 1 2 1 1 1 1 1 1 2 2 0 0 1 0 0 2 1 1 1 1 0 1 1 2 1 1 1 0 1 0 0 0 0 1 1 0 1 1 0 1 0 0 2 0 1 1 1 2 0 0 0 2 2 1 2 2 0 1 1 0 0 0 0 2 0 0 0 1 2 0 0 1 0 1 1 0 1 1 0 2 0 0 0 1 1 2 1 1 0 0 2 0 0 0 0 0 0 0 2 2 0 1 1 0 1 0 0 2 1 0 0 0 0 0 0 0 0 0 0 0 2 1 0 0 0 0 0 0 1 0 0 0 0 0 0 1 1 0 0 1 0 0 1 0 2 0 1 0 1 1 1 1 1 0 1 1 0 0 0 1 1 0 0 1 1 0 1 1 0 0 0 0 2 2 1 1 1 0 0 0 0 0 2 2 0 0 1 1 1 2 0 2 1 0 2 0 1 2 0 1 1 0 2 0 1 1 0 0 0 0 1 0 0 2 0 0 2 0 1 0 1 2 2 0 0 0 0 1 0 0 0 0 0 1 1 1 0 0 1 0 0 0 1 1 0 0 1 1 1 1 1 0 1 0 1 1 2 2 0 0 0 1 1 0 1 1 1 1 2 0 1 1 2 1 0 0 1 0 1 0 0 2 2 0 0 0 0 0 0 0 1 2 2 2 0 1 0 1 0 1 1 2 0 2 0 2 1 1 2 0 1 0 0 0 1 0 0 0 1 1 1 2 0 0 1 1 0 1 1 0 0 2 1 0 1 1 0 1 1 0 1 2 1 2 0 1 1 1 0 0 0 0 0 1 1 2 1 1 0 2 0 0 0 0 0 0 0 0 0 0 0 1 0 1 1 2 0 1 1 1 1 0 2 1 0 1 1 0 1 0 0 1 1 0 0 0 1 0 0 0 0 0 1 2 2 1 0 1 1 1 1 0 1 1 0 0 1 1 1 0 2 0 0 0 0 0 0 2 1 0 0 0 1 0 0 0 0 1 0 0 0 0 2 2 2 2 0 0 0 0 0 0 0 2 0 2 1 1 0 0 0 0 0 0 1 0 1 1 0 2 0 0 1 1 1 1 1 1 2 0 0 2 1 2 1 2 1 0 0 0 2 0 1 1 0 0 2 0 2 2 2 1 1 0 1 1 1 0 2 0 1 0 0 0 0 2 0 2 2 0 2 2 1 1 2 0 2 2 2 1 1 0 0 1 0 0 1 0 0 0 1 0 2 0 0 2 0 0 1 0 1 1 1 2 1 2 2 2 0 2 1 0 0 0 0 0 2 0 0 0 0 1 0 0 0 0 1 0 2 0 1 1 1 1 1 1 1 1 2 2 0 0 1 0 0 0 0 0 0 0 0 0 0 0 1 2 1 0 0 0 1 1 0 2 0 2 0 2 0 0 2 0 2 1 1 1 0 1 0 0 1 0 0 2 2 0 2 2 0 0 0 2 1 0 1 1 1 1 0 0 1 0 0 0 1 2 0 2 0 0 1 0 1 1 1 0 1 0 0 1 0 1 1 0 0 1 0 0 1 0 0 0 2 2 2 1 2 0 0 1 0 1 0 0 1 2 1 0 1 0 1 1 1 1 1 0 0 0 0 0 0 0 0 1 0 2 0 1 2 1 2 0 0 0 1 1 0 1 1 1 1 0 0 0 2 1 0 0 0 0 0 2 0 0 0 2 1 0 2 0 0 2 1 0 1 0 0 1 1 0 1 1 1 0 0 1 2 1 2 1 1 2 2 2 1 0 1 0 1 0 1 0 0 2 0 2 0 1 0 0 0 0 2 2 0 0 0 2 1 1 2 2 1 0 1 1 2 0 2 0 1 0 1 0 2 0 0 1 0 0 0 1 0 1 1 1 0 0 0 0 0 0 1 1 0 1 0 0 0 0 2 1 0 1 2 0 0 1 0 0 0 1 0 0 0 0 0 1 0 0 0 2 0 0 0 0 0 1 1 2 2 0 1 2 0 2 0 0 0 0 1 0 2 2 2 0 0 0 2 0 1 0 0 1 1 0 0 1 1 0 0 2 2 0 1 2 1 0 0 2 0 0 1 0 0 0 1 1 0 0 1 1 0 1 2 1 0 0 0 1 1 2 1 1 0 2 1 1 1 2 0 0 0 0 0 0 0 1 0 0 0 0 0 0 0 0 0 1 0 0 0 0 0 1 0 1 1 0 0 0 0 0 2 0 0 0 0 0 0 2 1
99 1 1 2 1 0 0 2 2 1 1 1 0 0 0 0 0 0 1 1 1 2 0 1 0 0 0 2 1 2 2 2 1 2 0 2 0 1 0 1 0 1 0 0 2 0 0 0 0 2 0 1 0 0 2 1 0 0 1 0 0 0 0 2 0 1 1 0 2 0 0 2 2 2 1 2 2 0 1 1 0 0 0 0 0 0 0 1 2 2 1 1 2 1 0 2 0 2 0 2 0 0 1 0 1 1 2 1 1 0 0 2 1 1 1 1 1 0 1 1 1 0 1 1 0 0 1 0 2 2 1 0 0 0 0 0 0 0 0 0 1 1 0 0 0 0 0 0 0 0 0 0 1 0 0 0 0 1 1 0 1 1 1 1 1 2 0 1 0 1 0 0 0 2 1 1 2 0 0 0 0 1 0 1 0 0 2 1 0 0 0 1 0 0 0 1 2 2 0 0 0 0 0 1 2 0 1 2 1 0 0 2 1 0 2 2 0 1 0 0 0 0 1 1 1 1 2 0 0 0 0 0 1 1 1 1 1 2 0 2 0 0 2 1 0 0 0 0 2 0 0 0 2 1 0 2 1 0 0 0 0 0 1 1 1 0 1 1 1 0 1 1 0 0 0 0 0 2 2 1 0 0 1 0 2 0 2 1 1 2 0 2 2 2 2 0 0 0 1 0 1 0 0 0 0 0 0 0 0 1 0 1 1 0 0 0 2 1 0 0 2 2 1 2 1 0 1 1 1 1 0 2 0 0 0 0 0 0 0 1 1 1 1 0 0 1 2 0 0 1 0 0 2 0 0 0 0 0 0 2 0 2 2 1 1 0 1 0 1 0 1 1 0 0 0 0 0 1 1 1 0 1 0 0 1 1 0 2 2 0 0 0 2 0 2 0 2 0 0 1 0 1 0 1 0 0 1 0 0 1 0 0 0 0 2 0 0 1 0 1 1 1 0 0 2 1 0 0 2 1 1 2 1 2 1 2 0 1 0 0 0 2 0 2 0 2 0 0 0 0 0 1 0 2 2 1 1 1 1 1 1 1 0 1 1 1 1 0 0 0 0 0 0 0 1 0 1 2 1 2 2 1 1 0 0 0 0 0 0 0 0 1 0 1 1 0 0 2 2 0 2 0 1 1 1 1 2 0 1 1 1 0 1 1 1 1 1 1 0 1 1 2 1 0 1 1 1 1 0 1 1 1 1 1 0 0 0 0 1 2 0 0 1 1 1 1 0 1 1 1 0 1 0 0 0 0 0 1 0 0 0 0 0 1 0 0 1 1 1 0 0 0 0 0 0 0 1 1 1 2 1 0 0 0 1 0 1 2 0 0 1 0 0 0 0 0 0 0 0 0 0 2 0 1 2 0 2 1 2 0 1 0 0 0 0 0 0 0 0 0 1 0 0 0 0 2 2 1 0 0 2 2 1 0 1 0 1 1 2 0 0 1 0 2 2 1 0 0 1 0 0 1 1 2 0 2 0 2 1 1 1 0 1 2 0 2 1 1 1 0 0 0 0 0 0 0 2 0 2 0 0 0 0 2 0 2 1 0 1 1 1 1 1 2 0 0 2 0 1 2 0 1 0 1 1 1 1 2 0 0 1 0 0 0 0 0 0 0 0 0 0 0 0 2 0 1 0 0 1 0 1 1 1 0 0 1 1 0 0 1 0 0 0 0 0 0 0 1 2 2 2 2 1 0 0 1 1 0 1 0 0 0 2 1 1 0 0 2 0 2 0 0 0 1 1 0 0 0 0 0 1 1 1 1 0 0 1 0 0 2 0 2 2 2 2 2 0 1 0 1 0 2 0 0 2 0 1 1 0 1 0 0 1 1 1 0 0 0 2 1 1 1 1 1 0 1 1 0 0 1 0 0 2 1 1 1 0 0 0 0 0 0 1 0 1 1 1 0 2 0 0 1 0 2 0 0 0 0 1 1 0 2 0 0 0 1 0 1 0 0 1 1 0 0 1 0 0 1 1 2 2 2 2 0 0 0 0 2 0 0 1 1 1 1 2 2 1 0 0 0 0 1 1 1 2 2 0 1 0 1 0 1 0 0 0 2 0 0 2 2 0 0 2 1 2 1 1 0 0 0 2 0 0 2 0 0 0 0 2 1 0 0 2 1 0 1 2 0 0 0 2 0 2 1 1 0 2 0 1 1 0 1 0 1 0 0 0 1 1 0 1 0 0 0 0 1 0 0 0 0 0 0 0 1 0 0 1 2 0 0 0 0 0 2 1 0 1 0 1 0 1 0
100 1 1 1 0 1 1 1 1 1 1 1 1 1 0 0 0 0 2 2 2 0 0 0 0 1 1 1 0 2 2 0 2 1 1 0 2 2 0 0 0 0 0 0 1 0 0 0 0 1 0 0 1 1 1 0 0 1 1 0 0 0 1 1 1 1 0 0 0 0 0 0 2 2 1 2 2 1 2 0 1 0 0 0 1 0 0 0 1 2 0 0 1 1 0 1 1 0 0 0 1 0 1 0 0 0 2 2 1 0 0 1 1 2 2 2 2 1 0 1 2 0 1 1 0 1 1 1 2 1 1 0 0 0 0 0 1 0 0 0 1 1 1 0 0 1 0 0 0 1 0 0 0 0 0 0 0 2 2 0 0 0 0 1 0 2 0 1 0 0 1 1 0 2 1 1 1 0 0 1 0 0 0 1 1 1 1 2 0 0 0 1 1 1 2 2 1 2 0 1 0 0 0 1 2 0 2 0 0 0 0 2 1 0 1 2 2 1 0 0 1 1 0 2 0 1 1 0 0 1 0 0 1 1 1 1 0 2 0 2 0 0 2 2 0 0 0 0 1 1 1 1 2 1 0 1 0 2 1 0 0 0 0 1 0 0 1 0 0 0 1 2 0 0 0 0 0 0 0 0 0 2 2 2 0 1 1 1 1 2 0 0 1 2 1 1 1 1 0 0 1 0 1 1 1 0 0 1 1 1 0 2 1 0 0 0 2 0 1 0 0 0 1 1 0 0 1 1 0 1 0 2 1 1 0 0 0 0 0 1 1 1 2 0 0 1 1 0 0 1 0 1 1 1 0 0 1 0 1 0 1 1 0 0 0 0 1 1 1 0 0 0 0 0 1 1 2 1 1 0 0 2 1 1 0 0 0 0 0 1 0 0 0 0 2 0 0 0 1 1 0 1 0 1 0 0 0 1 0 2 0 0 0 0 1 0 1 1 0 0 0 0 0 1 1 1 0 1 1 0 1 0 1 2 1 2 0 0 0 1 1 1 0 1 1 2 0 0 0 0 0 1 0 0 0 0 0 2 1 1 2 2 0 1 1 1 1 1 0 1 1 1 1 1 2 0 2 2 2 2 1 1 1 1 0 2 0 1 1 0 0 2 0 1 0 0 0 1 1 2 0 0 1 1 1 1 1 1 0 0 0 2 1 1 1 1 0 0 0 2 0 2 1 1 0 2 0 2 0 2 0 2 0 0 0 0 1 1 2 2 0 1 1 0 1 2 0 2 2 2 1 1 0 1 1 2 1 1 2 0 1 0 1 2 0 0 2 1 1 0 1 1 1 0 0 1 2 2 2 1 2 0 0 0 1 1 0 1 1 1 0 0 0 1 1 0 1 0 0 0 0 2 1 2 1 0 0 0 1 0 1 0 0 1 0 0 0 0 0 0 0 0 0 0 0 0 1 1 0 0 1 1 0 0 1 0 0 2 1 1 0 0 0 1 2 1 1 0 0 0 0 1 0 1 1 2 0 1 1 0 0 0 1 2 0 2 1 1 1 0 0 0 0 0 0 1 2 0 1 0 0 2 0 1 0 2 1 1 1 0 2 1 0 1 1 1 2 0 0 0 0 0 0 0 0 2 2 1 0 0 0 0 0 0 0 1 1 0 0 0 0 0 2 2 0 0 0 0 1 0 1 2 0 1 0 0 2 0 1 1 0 1 0 0 0 2 2 0 0 0 0 0 2 1 1 1 0 0 1 0 0 0 2 0 0 1 2 2 1 1 0 0 1 0 0 0 0 0 0 0 1 2 1 1 1 1 1 1 0 1 0 1 2 2 2 0 1 0 0 1 0 2 0 0 1 0 1 0 1 1 0 0 0 1 0 0 1 1 1 1 1 1 2 1 0 2 1 2 1 2 0 2 2 1 0 2 0 0 0 0 0 0 1 0 1 0 0 0 1 0 0 0 0 2 0 0 0 0 0 0 0 2 0 0 0 1 0 0 1 0 1 0 0 0 1 0 0 1 2 1 1 1 2 0 1 1 0 1 1 0 1 1 1 0 2 0 2 0 0 0 0 1 0 0 1 2 0 2 1 1 1 0 0 0 1 1 0 0 1 1 0 0 1 0 1 1 0 2 0 0 2 1 0 2 0 0 0 1 2 1 0 0 2 2 2 2 2 1 0 0 2 0 2 1 1 0 2 0 0 2 0 1 0 1 1 0 1 0 0 0 0 0 0 0 2 0 0 0 0 0 0 0 1 0 1 0 1 0 0 0 0 0 0 2 0 2 0 0 1 0 2 0
101 0 0 2 1 0 0 2 2 1 1 1 0 0 0 0 0 0 0 0 0 2 0 0 0 0 0 2 0 2 2 0 0 2 1 2 1 0 0 1 1 0 0 0 0 0 0 1 0 1 0 1 1 0 0 2 0 0 0 1 1 0 0 1 1 0 2 1 1 0 0 0 1 1 1 1 1 1 1 0 0 0 0 0 2 0 0 1 2 2 2 2 0 0 0 1 0 1 0 1 1 0 1 0 1 1 2 2 0 0 0 1 0 1 1 0 1 0 0 2 2 0 2 0 0 0 1 0 1 1 0 0 0 0 0 0 0 0 0 0 1 1 0 0 0 1 0 0 0 1 0 0 0 0 0 0 1 1 0 0 1 0 0 1 0 2 0 1 0 1 0 1 0 2 0 1 1 1 0 0 0 0 0 1 0 0 1 0 0 0 0 0 0 2 2 2 0 2 0 2 0 0 1 0 2 0 0 0 1 0 2 0 1 0 1 2 0 0 0 0 2 2 0 2 0 1 1 0 0 0 0 1 0 0 1 0 1 2 1 1 0 0 1 1 0 0 0 0 0 0 0 0 1 0 0 1 0 0 0 1 0 0 0 0 0 1 0 1 1 1 0 1 1 1 0 1 0 2 2 2 2 2 1 2 0 1 1 1 1 1 1 0 1 2 2 0 0 0 0 1 0 1 1 1 0 0 0 1 1 1 0 2 1 1 1 0 1 2 0 0 1 1 1 1 1 0 1 1 1 0 0 1 0 0 0 0 0 0 0 1 2 1 2 0 0 1 1 0 0 2 0 0 2 0 1 0 0 0 0 2 0 2 0 0 0 0 1 1 1 0 0 0 1 1 0 2 1 0 0 0 0 0 0 0 0 1 0 0 0 0 1 1 0 0 2 0 0 0 1 1 1 1 0 1 0 0 0 0 0 2 0 0 0 0 2 0 0 0 1 0 0 0 1 0 2 1 1 1 2 0 2 0 0 1 1 1 0 1 1 0 0 2 0 1 1 2 0 0 0 0 0 1 0 2 0 0 0 2 1 1 2 1 0 0 0 1 1 0 0 0 0 0 1 1 0 1 0 1 1 1 0 0 1 0 1 1 0 1 1 0 1 0 0 2 2 0 0 0 0 2 0 1 1 1 1 1 1 1 0 0 0 1 0 1 1 1 0 0 0 2 1 1 1 1 0 1 1 1 0 1 1 1 1 1 0 0 1 0 2 1 0 1 1 0 0 2 0 0 0 0 1 1 0 0 2 0 0 0 1 0 0 0 1 2 0 0 1 2 2 0 1 1 0 0 0 0 1 1 1 2 1 0 1 0 1 1 0 2 0 0 0 0 0 0 0 0 0 0 0 1 0 2 1 1 1 1 1 0 1 2 1 0 0 0 0 0 0 0 0 0 0 0 1 1 0 1 1 1 0 0 1 1 1 0 2 0 2 0 2 0 0 0 0 0 0 0 0 1 0 0 0 1 0 0 2 2 0 2 2 0 0 0 1 0 2 1 0 0 2 0 0 0 0 1 0 0 1 0 2 0 0 0 0 1 1 1 1 1 1 0 2 1 1 2 0 0 2 0 1 2 0 2 0 1 2 1 1 2 0 0 1 0 0 0 1 0 0 1 1 1 0 0 0 2 0 2 0 0 1 0 0 0 0 0 0 0 1 0 0 1 0 0 0 0 0 1 1 1 0 0 0 0 0 0 0 1 0 0 1 1 0 1 2 0 0 0 1 1 0 2 0 0 1 1 1 2 0 0 1 1 0 0 0 0 0 1 1 2 0 2 0 2 2 2 0 0 0 1 0 2 0 1 0 0 1 0 2 0 1 1 0 0 0 0 2 1 2 1 2 2 1 2 1 2 0 2 2 1 0 2 0 2 2 2 0 1 1 0 0 0 0 0 2 1 2 0 2 0 1 0 0 1 0 1 1 0 1 1 0 1 0 0 0 0 0 1 0 0 2 0 0 0 0 0 2 0 0 1 2 1 1 1 2 0 1 1 0 1 1 0 1 2 0 1 2 0 2 0 0 1 0 1 0 1 2 2 0 0 1 1 0 2 0 0 0 0 0 1 1 0 0 1 2 1 1 0 1 1 1 1 2 0 0 1 0 0 0 1 1 0 0 0 1 1 1 1 0 0 0 1 2 1 1 0 1 0 1 0 0 1 1 0 0 1 0 0 0 0 1 0 0 0 0 0 0 1 0 0 1 0 0 0 1 0 1 0 1 0 0 1 0 0 1 1 1 0 0 0 1 0 2 0
102 1 2 0 0 0 0 2 2 0 0 0 0 1 0 0 0 0 1 1 1 1 0 0 0 0 0 1 0 2 2 1 0 2 0 0 2 2 0 2 2 1 0 0 1 0 0 0 0 0 0 1 0 1 2 0 0 0 1 0 2 0 0 1 1 0 2 1 2 1 0 1 2 2 2 2 2 2 2 0 0 0 0 0 1 0 0 0 1 1 0 0 1 0 0 2 1 0 0 0 2 0 1 0 0 0 2 2 0 0 0 2 1 2 2 1 2 0 0 1 2 0 2 0 0 1 0 0 1 0 1 1 0 0 0 0 0 0 0 0 0 2 0 0 0 1 1 0 0 0 0 0 0 0 0 0 0 1 0 2 2 1 0 1 0 1 0 2 0 2 0 2 2 0 0 0 2 1 0 0 0 0 0 1 0 0 2 2 1 1 1 2 0 1 2 2 0 2 1 0 0 1 0 1 2 0 1 1 1 0 0 1 1 0 1 2 1 2 1 0 1 1 1 2 0 1 1 1 1 1 1 0 1 1 0 1 0 2 1 1 0 0 1 1 0 0 0 0 2 0 0 0 1 2 0 1 0 0 0 2 0 0 1 1 1 0 1 0 2 1 0 2 1 1 1 0 0 2 2 2 2 2 2 2 0 2 2 0 0 1 1 1 0 2 2 0 0 0 0 1 0 0 0 0 0 0 0 0 1 1 1 1 2 2 2 0 2 0 0 0 2 1 1 1 1 0 1 2 2 2 0 1 0 0 0 0 0 2 0 0 1 0 2 0 0 0 2 0 0 1 0 0 2 0 0 0 1 0 0 2 0 2 0 0 0 0 1 1 1 0 0 0 1 1 1 0 1 1 1 0 1 0 0 0 1 2 0 1 1 0 0 0 0 0 2 0 1 1 0 1 0 1 0 2 1 1 0 0 0 2 0 0 0 0 2 0 0 0 0 0 0 2 0 0 0 2 1 0 1 0 1 0 0 1 1 0 0 2 0 0 1 1 1 2 0 2 0 0 0 0 0 1 0 1 1 0 1 0 2 0 0 0 0 0 0 1 1 1 0 1 1 1 1 1 1 1 1 2 1 0 1 0 2 1 1 0 1 0 0 0 1 0 1 2 1 1 1 2 2 2 0 0 1 1 1 1 1 0 0 0 0 1 0 0 0 1 0 0 0 0 1 2 2 1 1 2 0 1 0 1 1 1 0 0 0 0 1 0 0 1 1 1 1 1 1 1 0 1 1 1 0 0 0 0 0 2 0 1 0 1 0 0 0 1 0 0 1 1 1 1 1 0 1 0 1 1 1 2 2 1 2 0 0 0 2 0 0 1 0 0 0 0 1 0 0 0 0 0 0 0 0 2 1 1 2 0 0 1 2 1 0 0 0 1 1 0 0 0 0 0 0 0 0 1 0 0 0 0 0 0 0 0 1 1 2 1 0 0 1 1 1 0 0 0 2 0 1 1 2 1 0 1 0 0 2 2 0 1 1 0 0 0 1 0 2 1 1 2 1 1 0 1 0 1 0 1 1 0 2 0 1 0 0 1 0 2 0 1 0 1 1 2 0 1 1 0 1 1 1 1 1 1 0 1 2 1 1 2 0 0 0 0 0 1 1 2 0 1 0 1 0 0 0 1 1 2 0 0 0 0 0 1 0 0 0 0 2 0 1 1 0 1 0 0 0 1 1 1 0 0 0 0 1 0 0 2 1 0 1 0 0 0 2 1 0 0 0 1 0 1 1 2 1 1 1 0 0 0 0 0 1 1 0 0 0 2 0 2 0 2 1 2 2 1 0 0 0 1 0 1 0 1 0 0 1 1 0 1 0 1 0 0 1 0 0 0 1 0 2 2 0 1 1 1 0 1 0 0 0 2 0 0 1 1 0 2 0 0 0 0 0 0 2 0 2 1 1 0 0 0 0 0 0 2 0 1 1 2 0 0 0 0 1 0 1 1 1 0 2 0 0 0 1 1 0 0 0 0 1 1 1 1 2 0 0 0 0 0 1 1 2 2 1 0 2 0 2 0 0 1 0 0 0 1 2 2 0 2 0 1 0 0 0 0 1 2 0 0 1 1 0 0 2 0 2 2 2 1 0 1 2 1 0 1 1 0 1 1 1 0 0 0 1 2 1 0 0 1 0 0 2 0 1 0 1 0 1 0 0 1 1 0 0 0 1 1 1 0 0 0 0 0 0 0 0 1 0 0 0 0 0 0 0 1 0 0 1 1 0 1 0 0 0 1 0 0 0 0 1 0 0 0
103 1 2 1 0 0 0 1 1 0 0 2 0 0 0 0 0 0 0 0 0 2 1 0 0 1 1 1 0 2 2 0 1 1 1 1 2 1 0 1 1 0 0 0 2 2 1 0 0 0 0 0 2 1 0 1 1 0 0 0 0 1 0 2 1 0 2 1 2 1 0 1 2 2 1 2 2 0 2 1 0 0 0 0 2 0 0 0 2 2 1 2 0 0 0 0 0 2 0 2 0 0 0 0 1 1 2 1 1 0 0 1 1 1 1 1 1 0 0 1 1 1 2 0 1 0 1 0 2 1 0 1 0 0 0 0 0 0 0 0 0 2 1 0 0 1 0 0 0 2 0 0 1 0 0 1 1 2 0 1 1 0 0 1 1 2 1 0 0 1 1 1 0 2 0 0 2 1 0 1 0 0 0 2 1 0 2 2 2 1 1 1 0 2 2 2 1 2 0 0 0 1 0 0 2 0 2 0 1 0 1 1 1 0 2 2 1 1 1 1 0 0 1 1 1 2 1 0 0 0 0 0 0 0 2 0 0 2 0 1 0 0 2 2 0 0 1 0 2 0 0 0 0 0 0 2 1 0 0 0 0 0 1 1 1 0 1 1 1 1 0 2 2 1 1 0 1 2 2 0 0 2 1 1 0 0 0 2 1 2 1 1 2 2 2 0 1 1 0 2 0 1 0 0 0 0 0 0 0 0 0 1 0 1 1 0 2 0 0 0 0 2 0 1 1 0 1 1 0 0 0 1 0 0 0 1 0 0 0 0 1 1 2 0 0 1 1 1 0 2 0 0 1 1 0 2 2 0 0 1 0 1 1 0 1 0 1 0 1 0 1 1 1 1 1 0 1 0 0 0 0 0 2 1 0 0 0 0 0 1 0 0 1 1 1 1 2 2 0 0 0 0 0 0 0 0 0 0 0 1 0 0 0 0 1 0 1 0 0 0 1 2 1 1 1 0 0 1 2 0 2 0 0 0 1 1 1 0 1 1 1 0 0 1 1 2 0 0 0 1 0 1 0 1 1 0 1 0 1 0 0 1 0 0 0 0 0 1 0 0 0 1 0 0 0 2 0 2 2 2 0 0 0 0 0 1 0 1 1 0 1 1 0 2 1 1 1 2 2 2 0 0 1 1 1 1 2 1 0 0 0 2 0 1 1 0 0 0 0 0 0 2 0 0 0 0 1 0 1 2 1 0 0 0 1 0 0 0 2 2 0 1 1 0 1 1 0 1 2 2 0 0 0 0 1 0 0 0 2 0 0 0 0 1 1 1 0 1 1 0 0 0 0 0 0 0 1 2 2 0 2 0 0 0 0 0 0 2 0 0 0 0 0 1 1 0 1 1 0 1 1 1 0 2 2 0 0 2 2 2 1 0 0 0 0 0 0 0 0 0 1 1 0 0 0 0 0 1 0 0 0 0 1 1 2 1 0 1 2 0 1 1 0 1 2 2 2 0 1 1 0 1 0 0 1 2 0 2 2 0 0 0 2 1 1 1 0 0 1 1 0 1 0 0 0 0 1 0 2 0 1 0 0 1 0 2 1 1 1 0 1 0 2 2 0 0 2 0 1 1 0 1 0 2 2 2 2 2 0 0 0 0 1 0 0 1 0 1 1 1 0 0 0 1 0 2 0 0 0 0 0 2 0 0 0 0 2 0 0 1 0 1 0 0 0 0 0 0 0 0 0 0 0 0 1 2 1 0 0 1 0 1 2 0 0 1 0 1 0 2 0 0 2 0 1 1 0 0 0 0 1 1 1 1 1 2 0 1 1 2 0 1 2 1 0 0 0 2 0 2 0 2 0 0 2 0 2 0 1 1 0 0 0 0 0 0 2 0 2 1 0 2 2 1 0 1 1 0 0 1 1 1 1 0 0 2 0 0 0 0 0 0 1 0 1 0 0 0 0 0 0 0 0 2 0 0 0 0 0 0 0 2 0 0 1 0 0 0 1 0 0 0 0 1 1 1 0 0 1 0 2 0 2 0 0 0 0 1 0 0 0 1 0 0 2 0 2 0 0 0 0 2 0 0 2 2 0 1 0 2 0 0 0 0 1 1 0 1 1 0 1 0 2 2 0 1 1 1 1 1 2 0 1 1 0 0 1 1 1 0 0 1 2 2 2 1 0 0 0 0 0 0 1 0 1 0 1 0 0 0 1 1 1 0 0 0 0 0 0 0 0 0 0 0 0 2 0 0 2 1 1 0 0 1 0 0 1 1 1 0 0 1 0 1 0 0 0 0 1 0 1 0
104 0 2 0 0 0 0 1 1 2 2 0 0 1 0 0 0 0 2 0 0 0 0 0 0 0 0 2 0 2 2 0 0 2 0 0 2 1 0 2 2 1 0 0 0 0 0 0 0 0 0 0 1 0 1 1 0 0 0 2 0 0 0 1 1 0 2 1 1 0 0 1 2 2 2 2 2 2 2 0 2 0 1 2 1 0 0 1 2 2 1 0 0 0 0 2 1 0 0 1 1 2 0 0 1 1 2 0 2 1 0 1 0 0 0 0 0 0 0 1 0 2 1 1 1 0 0 0 2 1 0 1 0 0 0 0 0 0 0 0 0 2 0 0 0 0 1 0 0 0 0 0 0 0 1 0 1 1 0 0 1 1 0 2 0 2 0 1 0 1 1 0 0 2 0 0 2 0 0 1 0 1 0 1 0 0 2 1 0 0 0 1 0 1 2 2 1 2 1 0 0 1 0 0 1 0 1 2 0 0 1 1 1 0 2 2 1 1 1 1 1 1 0 2 0 1 2 0 0 0 1 1 0 0 2 0 0 2 0 2 0 0 2 0 0 0 0 1 2 0 0 0 0 0 1 2 1 0 0 0 0 0 0 0 0 0 0 0 1 1 0 1 0 0 0 0 0 2 2 0 0 1 2 1 0 2 2 2 1 2 1 1 1 1 1 0 0 1 1 1 0 0 1 1 0 0 0 0 0 1 0 1 1 2 2 0 2 0 0 0 0 0 2 1 1 0 1 1 1 1 0 1 1 1 0 0 0 0 0 1 1 1 2 0 0 1 1 0 1 0 0 0 2 0 0 0 2 0 0 2 0 2 2 1 2 1 1 0 1 0 1 1 1 1 0 1 2 0 0 0 0 0 0 0 0 1 0 0 0 0 0 0 0 0 2 0 0 0 1 1 1 1 0 2 0 0 2 0 0 1 0 0 0 0 2 0 0 0 1 0 0 0 1 0 2 1 1 0 1 1 1 1 1 1 0 1 0 0 0 0 2 0 0 0 1 1 0 1 1 2 0 1 0 2 2 1 1 2 2 2 1 1 1 1 0 1 1 0 0 0 1 1 2 2 2 0 2 1 1 1 0 0 0 0 0 1 0 1 1 0 2 0 0 2 2 1 1 2 2 2 0 0 1 1 1 1 1 0 0 0 0 1 0 1 1 1 0 0 0 1 0 2 1 0 0 1 1 1 0 2 0 1 1 0 1 0 1 0 1 1 1 1 1 1 1 2 0 0 0 0 0 0 0 1 1 1 0 2 0 1 0 0 0 1 1 1 0 2 2 0 0 0 0 0 0 0 1 2 2 2 2 0 1 0 1 1 1 1 0 0 0 0 0 0 0 0 0 1 0 1 1 1 1 2 2 1 1 1 1 1 1 0 0 2 1 0 0 0 0 0 0 0 1 1 0 0 0 2 0 0 0 1 1 0 2 0 2 0 2 0 1 0 0 1 1 1 1 0 2 0 0 1 0 1 2 1 0 2 1 1 1 0 1 1 1 2 0 2 0 0 1 1 0 0 0 0 1 1 1 1 2 0 0 2 1 2 1 1 0 0 2 0 0 1 1 0 1 0 1 2 0 0 0 1 1 2 2 2 0 0 1 0 0 1 1 1 1 1 1 1 0 0 0 2 0 1 0 0 1 0 0 0 0 0 0 1 0 0 0 1 0 1 1 1 0 0 1 0 1 1 1 1 1 0 0 2 1 0 1 0 0 0 2 0 1 1 0 1 0 1 1 1 2 0 0 0 0 0 1 1 0 2 1 1 0 1 1 2 1 2 1 1 2 2 2 0 0 1 0 2 0 2 0 0 0 0 2 0 0 1 0 0 0 0 1 1 2 1 2 2 2 2 1 0 0 0 0 1 0 1 0 1 0 1 0 1 0 1 2 1 1 2 0 0 0 0 0 0 0 0 0 0 0 2 0 0 0 0 0 0 0 1 0 0 0 1 2 1 1 0 0 0 0 0 0 0 0 1 1 0 1 1 2 1 2 2 0 2 1 0 0 2 0 0 2 1 1 0 0 1 0 0 0 0 2 2 0 0 0 2 0 2 0 0 1 1 0 0 2 2 0 0 1 1 2 1 1 1 0 0 1 0 0 0 0 0 0 2 2 0 0 1 2 1 1 1 1 2 0 0 2 0 2 0 0 0 0 1 1 2 1 0 0 0 1 1 1 0 0 0 0 0 1 1 0 2 0 0 1 0 0 0 0 1 1 0 1 0 1 1 0 0 0 1 1 0 0 1 2 0 1 0
105 0 0 2 0 0 0 0 0 2 2 0 1 1 0 0 0 0 2 0 1 1 1 0 0 0 0 1 2 2 2 0 1 0 0 1 1 2 0 1 1 1 1 1 2 1 2 0 1 2 0 1 0 0 0 1 0 0 0 1 0 0 0 2 1 1 1 0 1 1 0 0 2 2 2 2 2 2 2 0 2 0 0 0 0 0 0 0 2 2 0 0 1 0 1 2 2 1 0 1 1 0 2 0 1 1 2 2 0 0 0 2 1 1 1 1 1 1 1 0 1 0 1 1 0 1 1 0 2 0 2 0 1 1 0 0 0 0 0 0 1 1 0 0 0 2 0 0 0 1 0 0 0 0 0 0 1 2 0 1 1 0 0 1 1 0 0 1 1 0 0 1 1 1 0 0 2 0 0 0 0 0 0 2 0 0 2 1 1 1 1 1 0 2 2 2 1 1 0 0 0 0 0 0 2 0 1 1 1 0 2 2 2 0 1 2 0 0 2 0 2 2 1 2 0 1 1 0 0 0 1 0 1 1 1 1 0 2 0 1 0 1 2 2 0 0 0 2 0 2 0 0 1 0 0 1 0 0 0 0 0 0 0 0 0 0 0 1 2 1 0 1 0 0 1 1 1 1 1 0 0 1 2 1 1 2 2 2 1 2 1 2 2 2 2 0 1 1 0 2 0 0 1 1 0 0 1 0 1 2 0 2 1 1 0 0 2 0 1 0 0 0 1 1 1 0 0 0 1 1 0 2 0 0 0 1 0 2 0 0 0 0 2 0 0 1 1 0 1 0 1 0 2 1 0 1 1 0 0 0 0 0 0 0 0 0 1 1 2 0 1 1 0 0 0 0 0 0 0 0 2 2 1 1 0 0 0 0 0 0 0 0 0 1 2 1 1 0 0 0 0 0 0 2 1 0 0 0 0 1 0 0 0 0 1 0 1 1 0 0 0 0 0 0 1 2 2 2 1 1 2 1 0 2 2 1 0 0 1 1 2 0 0 1 1 2 0 0 0 1 0 2 0 2 1 1 0 1 2 1 1 1 0 0 1 2 2 1 0 1 1 1 1 1 1 0 0 2 2 0 2 1 1 0 1 0 0 2 1 1 1 0 0 1 0 0 0 0 0 2 0 0 1 1 1 1 1 0 0 0 1 0 0 0 0 0 0 1 0 1 0 2 0 0 0 2 0 0 0 0 2 0 1 1 1 0 0 0 1 1 0 1 1 0 0 2 0 1 1 1 1 1 0 0 0 1 0 0 0 0 0 0 0 0 0 0 0 1 1 1 1 2 0 0 0 0 1 1 1 2 1 0 0 0 0 0 0 1 0 0 0 0 0 0 0 0 0 0 0 1 0 2 0 2 2 0 0 0 1 1 2 0 0 1 1 1 1 0 0 1 0 1 0 0 0 0 0 2 0 0 0 2 1 0 1 1 0 1 2 0 0 0 0 0 2 2 2 0 1 0 0 1 0 1 0 1 0 1 0 1 0 1 1 2 0 2 0 1 1 0 0 0 0 1 0 0 0 0 1 0 0 1 0 2 1 2 1 1 0 1 1 2 0 1 0 0 2 0 0 1 1 1 0 1 1 1 2 1 0 0 0 0 0 0 1 0 1 0 0 0 0 0 0 2 0 2 0 0 1 0 1 1 0 0 0 0 0 0 0 0 0 0 0 0 0 1 1 1 2 2 2 2 1 0 0 0 0 0 0 0 0 0 2 0 1 0 1 0 0 2 0 0 0 2 2 1 0 0 0 0 0 1 1 1 0 1 1 2 0 2 1 2 2 2 2 0 1 2 1 2 0 1 0 0 1 0 0 0 1 1 0 0 1 1 1 0 1 1 2 2 2 1 1 1 0 1 1 1 0 2 0 1 1 1 0 2 0 0 1 0 1 1 0 0 0 0 0 0 2 0 0 0 0 2 0 1 1 0 1 0 1 0 0 0 1 0 2 0 2 0 0 0 1 0 2 0 0 1 2 2 2 2 2 0 0 0 0 2 0 0 0 2 1 1 2 1 1 0 0 0 0 1 0 2 1 1 1 0 0 0 1 2 0 1 1 1 0 1 2 1 1 0 2 2 1 1 0 1 0 0 1 0 0 1 0 0 0 0 2 0 0 1 1 0 0 2 1 0 0 1 2 0 2 0 0 0 0 1 1 1 0 1 0 0 1 1 1 1 1 0 1 0 2 0 0 0 0 0 1 0 0 0 0 0 0 0 0 1 1 1 0 0 1 2 1 0 1 0 0 0 2 2
106 0 1 2 1 0 0 1 1 1 1 1 0 0 0 0 0 0 1 1 0 2 1 1 1 1 1 2 0 2 2 1 1 0 0 1 1 2 0 0 0 0 1 0 1 2 0 0 1 1 0 1 1 1 0 2 0 0 0 1 0 1 1 2 0 1 1 0 1 1 1 2 2 2 2 2 1 0 1 1 0 0 0 0 2 0 0 1 2 2 1 2 1 0 1 1 0 2 0 2 0 0 0 0 1 1 2 2 0 0 0 0 0 0 1 1 0 0 1 1 1 0 0 2 0 1 0 0 0 0 1 0 0 1 1 1 1 0 0 0 0 2 0 0 0 0 0 0 0 1 0 0 0 0 2 0 1 0 0 1 1 0 0 1 0 1 0 0 2 0 0 0 1 1 0 0 2 0 0 2 0 0 0 1 0 0 2 1 0 0 0 1 0 0 1 0 0 1 0 1 0 0 1 1 2 1 1 0 0 0 1 1 2 1 1 2 0 1 0 1 1 1 1 2 0 1 2 0 0 0 1 0 0 0 1 1 0 2 0 0 0 1 2 2 0 0 0 1 1 1 0 0 1 0 0 1 1 0 0 0 0 0 0 0 0 0 0 1 2 2 0 2 0 0 1 0 0 2 2 1 1 1 1 2 0 1 2 0 1 2 1 1 2 2 2 0 0 1 0 1 0 0 1 1 0 0 1 1 1 1 0 1 2 1 1 0 1 1 0 0 1 1 0 0 2 0 2 0 1 1 0 2 0 0 0 0 0 0 0 0 0 0 2 0 0 1 1 0 0 0 0 1 2 0 1 1 1 0 0 2 0 2 1 1 1 2 0 2 2 0 0 0 2 2 1 0 2 0 0 0 0 0 0 0 0 0 0 0 0 1 0 0 1 0 2 0 2 1 0 0 0 0 0 2 1 1 0 1 0 2 0 0 0 0 2 0 0 0 0 0 0 2 0 1 1 1 1 0 1 0 1 0 0 2 2 0 0 2 0 1 1 1 0 0 2 2 2 0 0 0 0 2 0 1 0 0 0 2 1 0 1 2 1 0 0 1 1 2 0 1 0 0 2 2 2 0 0 1 2 1 1 1 1 0 1 0 0 1 1 1 2 0 1 2 2 1 1 0 0 2 0 2 1 0 2 1 1 1 0 0 0 2 0 0 0 1 0 0 0 2 0 2 1 1 0 2 0 2 0 2 0 2 1 0 1 0 1 0 1 2 0 1 1 1 1 2 0 2 2 2 1 1 0 0 2 0 0 1 0 1 0 0 0 2 0 0 2 2 2 0 0 1 0 0 0 0 0 1 1 2 2 1 1 0 0 1 0 1 0 0 0 0 0 0 2 0 2 1 0 1 1 1 0 1 2 0 0 2 2 0 1 0 0 0 0 0 0 0 0 1 1 2 1 1 0 1 1 1 0 0 1 2 0 0 2 0 0 2 2 0 0 1 0 1 2 2 2 0 1 0 1 1 0 1 2 2 0 2 2 0 0 0 2 2 0 2 0 1 1 0 0 1 0 0 1 1 1 0 2 0 1 0 0 2 0 2 2 0 1 0 1 0 1 1 0 0 2 0 2 2 0 1 0 0 0 2 2 2 0 0 1 0 0 0 0 0 0 1 1 1 0 0 0 2 0 2 0 1 0 0 0 2 0 0 0 1 0 0 0 1 0 1 0 0 0 0 0 0 1 1 1 1 0 0 0 0 2 0 2 0 0 0 2 0 0 0 0 2 0 1 0 0 2 0 0 0 0 0 1 1 0 1 0 0 1 1 2 0 0 2 0 2 2 2 0 0 0 1 1 1 0 0 0 0 2 0 2 0 1 1 0 0 1 0 1 0 0 1 1 0 0 1 2 0 1 1 0 1 0 2 0 1 2 1 0 2 0 1 2 1 1 2 1 1 1 0 0 0 0 1 0 0 0 2 0 1 1 0 0 0 1 2 0 0 0 2 0 0 1 0 1 1 1 0 2 1 0 1 1 0 0 0 2 0 1 1 0 0 0 0 0 2 0 0 2 0 2 1 0 1 0 1 0 0 2 2 0 0 0 2 0 1 0 0 1 1 0 0 1 1 0 0 2 1 0 1 2 2 0 0 2 1 0 1 0 0 1 2 2 1 0 0 1 0 0 2 1 0 0 0 2 1 2 0 0 0 0 0 1 0 1 1 0 0 0 0 0 0 0 0 0 0 0 0 0 2 0 0 1 0 0 0 0 0 1 0 0 1 0 1 1 0 1 2 1 0 1 1 1 0 2 1
107 1 1 1 0 0 0 1 1 2 1 1 0 0 0 0 0 0 0 1 1 2 0 0 0 0 0 0 1 1 1 0 0 1 0 1 2 2 1 0 0 0 0 0 2 1 1 0 0 0 0 0 0 0 0 2 0 1 1 1 1 0 0 0 0 0 2 0 1 1 0 0 2 2 2 2 2 1 2 1 1 0 1 1 1 0 0 1 2 2 1 2 1 0 0 1 0 2 2 0 1 0 1 0 0 0 2 2 0 0 0 1 0 1 1 0 1 0 1 1 1 0 1 1 0 1 1 0 1 1 0 0 0 0 0 0 0 0 0 0 1 1 1 0 0 1 0 0 0 0 0 0 1 0 0 0 0 1 0 0 0 0 0 0 0 2 0 1 0 1 0 2 0 2 0 0 2 0 0 0 0 1 0 2 0 0 2 1 1 1 1 1 1 1 2 2 2 1 0 1 0 0 0 1 2 0 0 1 1 0 2 1 1 0 2 2 1 0 0 1 0 0 2 2 0 2 2 1 0 0 0 1 1 0 1 0 0 2 0 1 0 0 2 1 1 1 1 0 0 1 1 1 2 1 0 0 0 0 1 1 1 1 1 2 2 0 0 0 0 0 2 1 1 0 0 0 0 1 1 1 1 0 1 2 0 1 1 1 0 1 0 0 2 2 2 0 2 1 0 1 0 0 1 1 1 0 0 0 0 0 0 1 1 2 2 0 2 1 0 1 0 0 2 0 1 0 1 1 1 1 0 0 0 0 0 0 0 2 0 0 0 0 2 0 1 1 0 0 1 0 1 1 2 0 1 0 0 0 0 2 0 2 1 1 0 2 0 0 0 0 0 0 0 0 1 0 2 1 1 0 0 0 0 1 0 1 0 0 0 1 0 1 0 0 2 0 0 1 1 1 0 1 1 2 0 0 0 2 1 1 0 0 0 0 0 0 0 0 1 0 0 0 0 0 1 1 0 2 2 0 1 1 0 0 1 1 0 1 0 1 1 0 0 0 2 2 0 0 1 1 0 1 0 2 1 0 1 1 1 1 0 0 0 0 1 1 1 1 0 1 2 2 1 1 2 0 0 2 1 1 2 1 0 0 0 0 0 0 0 0 0 2 0 0 0 0 0 2 2 1 1 1 2 1 2 1 2 0 0 0 0 2 0 2 2 0 0 0 0 2 0 2 1 0 1 1 0 0 1 1 1 0 2 2 2 0 0 0 2 1 1 1 1 1 1 2 0 1 1 1 1 1 0 1 1 0 0 2 1 0 1 0 0 2 1 1 1 0 0 1 0 0 0 0 0 0 1 1 1 2 1 0 1 0 1 1 0 1 0 0 1 1 1 1 1 0 1 1 0 0 0 1 1 0 1 0 0 0 1 1 0 0 0 0 0 0 0 0 1 1 0 1 0 0 0 2 2 0 0 0 1 1 0 0 1 2 0 1 2 0 2 0 0 0 0 0 0 0 1 0 0 1 0 0 2 2 0 1 1 0 0 0 1 0 2 1 0 0 1 1 0 1 1 0 0 0 1 0 2 0 1 1 0 1 1 2 1 1 0 1 1 1 1 1 0 0 0 0 0 1 0 0 0 0 0 2 1 2 0 0 0 0 0 0 0 1 0 0 1 0 0 0 1 2 0 2 0 0 1 0 1 1 0 0 0 1 1 0 1 1 1 1 0 0 0 1 2 0 0 0 0 0 1 0 1 1 0 0 1 0 1 1 2 0 0 2 0 1 0 1 1 0 2 1 1 2 0 0 1 1 0 1 0 0 0 2 0 1 1 2 0 1 2 2 2 1 0 1 1 0 0 0 0 0 0 1 1 0 0 1 1 1 0 1 2 0 0 0 1 1 1 1 2 0 0 0 1 1 0 2 0 1 2 2 0 2 0 0 2 1 0 1 0 0 0 0 0 1 1 0 0 2 0 2 0 2 2 0 0 0 0 1 1 0 1 0 1 0 2 0 1 1 0 0 2 1 1 1 2 1 2 2 2 0 0 0 0 1 0 0 1 1 1 0 2 0 2 0 0 1 0 1 1 1 0 2 0 0 0 1 1 1 0 0 1 1 0 1 2 0 0 2 1 1 2 2 0 0 0 1 1 0 0 1 0 0 0 1 1 0 0 1 2 2 1 1 1 1 0 0 2 0 1 0 2 0 1 1 1 0 2 0 0 1 1 1 1 0 0 0 0 0 0 0 1 0 0 0 0 0 0 0 0 1 0 1 2 0 1 0 0 1 0 0 1 0 0 0 1 0 0 0
108 0 2 1 1 0 0 0 1 2 1 0 0 1 0 0 0 0 1 0 1 1 0 0 0 0 0 1 1 2 2 1 1 1 1 2 0 1 1 0 0 0 0 1 2 1 0 0 0 0 0 1 0 0 1 1 0 0 0 1 0 1 0 0 0 0 1 2 0 0 0 0 1 1 0 1 1 2 2 0 1 0 0 0 0 0 0 0 1 2 0 0 0 0 0 1 0 1 0 1 1 0 1 0 1 1 2 0 1 0 0 1 1 1 1 1 1 0 1 1 1 1 1 1 0 1 1 0 2 0 1 1 0 0 0 0 1 0 0 0 0 2 1 0 0 2 1 0 0 0 0 0 0 0 1 0 1 1 1 0 1 1 0 1 0 1 0 0 1 1 0 0 0 2 0 1 1 1 0 0 0 0 0 0 2 2 0 1 1 1 1 1 0 2 2 2 0 2 2 0 0 2 0 1 2 0 1 1 1 0 2 0 1 0 2 2 0 1 1 0 0 0 0 2 0 0 1 1 1 1 0 0 0 0 1 0 0 2 0 2 0 0 2 1 0 0 0 0 2 0 0 0 2 0 1 2 1 1 1 1 1 1 0 1 1 0 0 1 2 1 0 2 2 2 0 0 1 1 1 1 1 2 2 2 0 2 2 0 0 0 0 0 1 2 2 0 1 0 0 2 1 0 0 0 0 0 0 0 1 2 1 2 2 2 1 0 2 0 0 0 1 1 0 0 0 0 1 2 0 0 0 0 0 0 0 0 0 1 0 0 1 0 2 0 1 0 2 0 0 1 1 0 2 1 0 1 2 0 0 2 0 2 0 0 0 0 2 0 1 0 1 1 1 1 0 0 0 0 0 0 0 0 0 0 1 1 0 0 0 0 0 0 0 0 2 0 0 0 1 0 0 0 0 2 1 0 0 1 1 1 0 0 0 0 1 0 1 0 0 0 1 0 0 0 1 1 0 2 1 1 1 1 0 0 0 0 0 2 0 0 1 1 0 2 1 2 1 0 0 1 0 2 0 2 2 0 2 1 2 0 1 2 0 2 2 2 2 1 0 1 1 2 1 1 1 0 1 2 1 1 1 1 1 0 1 0 0 1 1 0 1 1 0 1 1 0 0 1 1 2 0 1 1 1 1 1 2 0 0 0 0 0 0 0 0 1 1 0 0 0 0 2 1 0 1 1 1 0 1 2 0 1 2 1 1 0 0 0 0 1 1 1 1 0 0 2 0 0 1 1 0 1 2 0 1 2 0 0 1 1 0 0 0 2 2 2 0 1 1 0 0 2 1 1 2 1 2 2 2 0 2 0 0 0 1 0 1 0 0 0 0 0 1 0 1 0 0 1 0 0 0 1 1 0 0 1 2 0 1 1 0 0 0 1 1 1 1 0 1 0 0 1 0 0 0 1 1 1 0 0 1 1 0 0 2 2 1 2 2 0 0 0 0 0 2 2 2 1 2 0 1 2 0 0 1 2 0 2 2 0 0 0 2 0 1 1 0 1 0 1 0 1 0 1 0 0 1 1 1 1 2 1 0 0 0 1 0 1 0 1 0 1 0 2 2 0 2 0 2 2 1 1 0 1 1 2 1 2 0 0 1 0 0 0 0 0 0 1 1 1 0 0 0 2 0 2 0 0 1 0 1 1 1 0 0 1 0 0 0 1 0 1 1 1 0 0 2 1 1 1 1 1 0 0 1 0 0 0 0 0 0 0 2 0 0 1 0 1 0 1 1 0 2 0 2 1 0 0 2 2 0 2 1 1 0 0 1 1 1 2 0 1 2 0 0 0 0 1 0 1 0 1 0 0 2 0 2 0 1 1 0 0 1 0 0 0 1 0 1 1 0 1 1 0 0 1 1 1 0 2 0 1 1 1 0 0 0 0 1 0 0 1 0 0 0 0 0 1 0 0 0 0 0 2 0 0 0 0 0 0 1 0 0 0 1 0 0 0 1 0 0 0 0 1 2 1 0 1 1 1 1 1 2 0 0 0 0 2 0 0 0 1 1 1 0 0 1 1 0 1 0 0 0 2 1 1 0 1 0 1 1 1 0 0 0 2 0 0 2 2 0 0 2 1 1 2 1 0 1 1 2 1 2 2 2 0 1 1 1 0 0 0 2 0 1 1 2 0 0 1 2 1 2 0 1 0 1 1 1 0 2 0 0 1 0 0 0 1 0 0 0 0 0 0 0 1 1 0 1 1 0 0 0 1 0 0 1 1 0 1 1 0 1 2 2 0 0 0 1 0 2 1
109 0 0 2 0 1 1 1 1 1 1 1 0 2 0 0 0 0 1 0 0 0 0 1 0 0 0 2 0 2 1 0 1 2 0 1 1 2 0 1 1 1 2 2 2 2 1 0 0 2 1 1 0 1 1 2 0 0 1 0 1 1 1 2 0 0 1 1 1 0 0 1 2 2 2 2 2 1 2 1 1 0 0 1 0 0 0 1 2 2 0 1 2 1 0 1 1 0 0 0 1 0 1 0 1 1 2 1 1 1 0 1 0 1 1 0 1 0 1 1 1 0 1 1 1 0 0 0 0 0 2 0 0 0 0 0 1 0 0 0 0 2 0 0 0 1 1 0 0 1 0 0 1 0 0 1 1 0 1 0 0 0 1 1 1 2 1 1 0 1 0 0 2 0 0 1 2 0 0 0 0 0 2 0 0 0 2 1 0 0 0 1 0 1 1 1 1 1 1 0 0 1 0 1 2 1 1 1 1 0 1 1 0 0 1 2 0 0 2 0 0 0 2 2 0 2 2 0 0 0 0 0 0 0 2 0 1 2 0 1 0 1 1 1 0 0 0 1 2 0 0 0 1 0 0 1 0 1 0 0 0 0 0 2 1 0 0 0 1 0 2 1 1 1 0 0 0 2 2 1 0 1 2 1 0 1 0 1 1 1 1 1 0 1 0 0 0 1 0 1 0 0 1 1 0 0 0 0 0 0 0 1 2 2 2 0 2 0 2 0 0 0 2 1 0 0 0 0 1 1 0 1 0 0 0 0 0 2 0 1 0 1 2 0 1 1 1 1 1 0 1 1 2 0 0 0 0 0 0 0 0 0 0 0 0 2 0 1 1 0 0 0 0 0 0 0 0 0 0 0 1 1 0 0 1 1 0 0 0 1 1 1 0 0 2 0 0 0 0 0 0 0 1 2 1 0 0 0 0 2 0 0 0 0 0 2 0 0 1 0 0 1 0 1 1 1 1 1 1 0 1 0 0 0 1 1 1 2 1 0 1 1 0 2 0 1 0 0 0 2 0 1 0 1 1 0 1 2 2 2 1 1 1 0 0 0 0 0 1 0 1 1 2 2 2 0 1 1 2 0 1 0 1 0 1 0 0 0 0 0 1 0 0 2 2 0 0 2 2 1 1 0 1 1 1 1 2 1 0 0 0 2 0 0 1 0 0 1 0 2 1 2 2 2 0 2 0 1 0 2 0 1 0 0 0 0 2 0 1 1 1 1 1 1 1 0 1 1 1 1 0 0 0 0 2 2 0 0 2 0 0 0 0 2 0 0 2 2 2 0 1 0 1 0 0 1 1 2 2 1 2 0 0 0 0 0 1 2 0 0 0 0 0 0 0 0 0 0 0 1 0 2 1 2 1 0 1 2 2 0 1 1 0 1 1 1 1 0 2 0 0 2 1 1 0 1 0 1 0 0 0 0 0 0 2 0 0 2 2 0 0 1 0 0 2 1 1 0 2 1 0 1 0 1 1 1 0 1 1 0 0 0 0 1 1 2 1 2 1 1 0 1 1 1 0 0 0 1 1 1 2 0 0 2 0 2 2 0 0 0 2 0 1 2 1 0 2 0 0 0 0 1 0 0 2 0 0 1 0 1 2 1 0 1 0 1 0 1 1 1 0 0 1 2 0 1 1 0 0 0 0 0 0 1 0 1 1 0 1 1 0 2 0 0 0 1 1 0 0 0 0 0 0 0 0 2 1 0 1 0 0 0 2 1 0 0 0 1 0 2 0 0 2 1 0 0 0 0 0 0 1 1 0 0 1 1 1 2 0 2 1 2 2 1 1 1 0 1 0 1 0 1 0 0 2 0 1 1 1 0 0 0 0 2 2 0 0 1 1 1 1 1 1 1 0 1 1 2 0 1 0 2 1 1 0 2 0 0 1 0 1 1 1 1 1 0 1 1 0 0 1 0 0 2 0 1 1 0 0 0 0 0 1 1 1 1 0 0 2 0 0 0 0 0 1 1 0 0 2 1 1 1 2 0 1 1 0 1 0 1 0 1 1 0 2 0 2 0 0 0 1 0 0 2 1 1 1 0 0 2 0 1 0 0 0 2 0 1 1 0 1 0 2 1 1 2 1 0 0 0 1 1 0 2 0 0 0 1 1 0 0 2 2 1 1 2 2 0 0 0 2 1 2 0 0 0 0 0 1 1 0 1 1 0 1 0 1 0 0 0 0 0 0 0 0 0 0 0 0 0 0 0 0 1 0 1 1 0 0 0 0 0 1 2 2 0 1 1 2 0 0 0
110 1 1 2 0 1 1 2 2 1 1 0 2 2 0 0 0 0 0 0 0 2 1 1 0 0 0 2 0 2 1 0 0 2 0 1 1 1 0 0 0 0 0 0 2 0 0 0 0 2 1 1 0 0 0 2 0 0 0 2 0 0 1 1 0 0 1 0 1 1 0 0 2 2 1 2 1 1 1 0 1 0 0 0 1 0 0 0 2 2 0 1 2 0 0 0 0 0 0 0 1 0 0 0 1 0 2 0 2 0 0 2 1 2 2 1 1 0 0 2 2 0 2 0 0 0 2 1 1 1 1 0 1 1 0 0 0 0 0 0 1 1 2 0 0 1 0 0 0 0 0 0 0 0 0 1 1 0 0 1 2 0 1 0 0 1 0 0 0 1 0 0 1 1 0 1 1 0 0 0 0 0 0 2 0 0 2 1 0 0 0 2 0 1 1 1 1 2 0 2 0 0 0 1 2 0 1 0 1 0 1 1 0 0 1 2 0 0 1 0 1 1 0 1 1 0 2 0 0 0 0 1 0 0 2 0 0 2 0 2 0 0 1 1 0 0 0 0 1 1 1 1 2 1 0 0 1 0 0 0 0 0 0 1 0 0 1 0 0 0 1 1 1 1 0 1 0 2 2 0 0 1 2 1 1 1 2 0 0 1 0 1 1 1 1 0 1 0 1 1 0 0 1 1 0 0 0 1 1 1 1 2 1 2 1 0 1 1 0 0 2 2 0 0 1 0 2 1 0 0 0 1 0 1 0 1 0 2 0 1 0 1 1 0 1 0 1 1 1 1 1 0 2 1 0 1 2 0 1 0 1 1 0 0 0 1 0 1 1 0 1 1 1 1 2 0 2 1 1 0 1 1 0 0 0 0 0 0 0 1 0 0 0 0 2 0 0 0 0 0 0 0 0 2 0 0 0 0 0 1 1 1 0 0 0 1 1 0 1 0 0 0 1 1 0 0 0 0 0 0 0 0 0 0 1 1 0 1 0 0 1 1 0 1 0 1 0 1 0 1 0 1 0 1 2 0 2 0 0 0 0 1 0 1 0 1 1 2 0 2 2 2 0 0 1 0 1 2 1 1 1 1 1 0 1 0 0 2 2 0 2 0 0 2 2 0 0 2 2 1 1 0 2 1 2 1 2 0 0 0 0 2 0 0 0 2 1 0 0 1 0 2 1 0 1 1 1 1 0 1 1 1 0 0 1 0 0 0 1 0 0 2 2 0 1 1 0 2 2 2 1 1 0 0 0 1 0 1 2 0 0 0 0 1 0 0 1 1 1 0 1 0 1 0 1 1 2 0 1 2 2 0 1 0 0 1 0 1 0 0 0 0 0 0 1 0 1 1 0 2 0 1 0 2 2 0 2 0 1 1 1 0 0 0 0 0 0 0 0 0 1 1 0 0 0 1 2 2 0 0 0 2 0 0 2 0 0 1 2 0 0 0 0 0 2 1 1 1 0 0 0 0 0 1 1 1 0 1 1 0 0 0 1 2 0 2 1 1 0 1 1 1 0 0 0 1 1 0 1 0 1 0 0 2 1 2 1 1 0 0 2 1 0 1 1 0 1 0 0 1 0 1 0 0 0 2 2 2 1 0 0 0 0 0 0 1 1 1 0 1 0 1 1 2 0 2 0 0 1 0 1 1 0 0 0 1 1 0 0 1 0 0 0 0 0 0 1 0 1 1 1 1 0 0 0 1 0 0 2 0 0 0 2 1 0 1 0 1 0 2 0 0 2 0 0 0 0 0 0 0 0 1 0 0 0 1 1 2 1 2 0 1 1 1 1 0 0 1 0 1 0 2 0 0 1 0 1 1 1 0 0 0 1 1 1 0 0 1 1 1 1 0 1 1 1 2 1 0 0 2 1 1 1 2 0 2 0 0 0 0 0 0 1 0 1 0 0 0 1 0 0 0 0 2 0 0 0 0 0 0 1 2 0 0 0 1 1 0 2 1 1 0 0 0 1 0 0 1 1 2 2 2 2 0 0 0 0 2 0 1 0 2 0 0 2 0 2 0 0 1 0 1 1 1 0 0 1 0 0 1 1 1 0 0 1 1 0 0 1 1 0 0 2 1 2 2 2 1 0 0 1 0 0 1 0 0 0 1 1 0 0 0 1 0 0 2 1 0 0 0 2 0 2 1 0 0 1 0 0 1 1 0 0 0 0 0 0 0 1 1 0 0 0 0 0 1 0 1 1 0 0 0 0 0 0 0 0 0 0 1 0 0 0 2 2 0 0 0 1 0 1 1
111 0 0 2 0 0 0 1 2 2 1 0 0 1 0 0 0 0 2 1 1 2 1 1 1 1 1 2 0 2 1 0 0 1 2 1 1 1 0 1 1 0 1 1 2 1 0 1 0 1 0 1 1 0 0 1 0 0 0 0 1 0 0 1 1 0 1 0 0 0 0 0 2 2 2 2 1 2 2 0 2 0 0 0 1 0 1 0 1 2 0 0 1 1 0 1 0 1 0 1 1 0 1 0 1 1 1 1 1 1 0 2 0 2 2 0 2 0 1 1 1 0 2 0 0 0 2 1 1 1 2 1 0 0 0 0 0 0 0 0 1 1 0 0 0 1 1 0 0 0 0 0 1 0 1 0 1 1 0 1 2 2 0 1 1 2 0 2 1 1 0 0 2 0 0 2 0 1 0 0 0 0 0 0 0 0 1 0 0 0 1 0 1 0 1 2 1 1 0 0 0 0 0 2 2 0 0 1 1 0 0 2 1 1 1 2 1 0 1 2 0 0 0 1 1 0 2 0 0 0 0 0 0 1 1 0 0 2 0 1 0 1 2 2 0 0 1 0 2 0 0 0 0 0 0 2 1 0 1 2 1 1 0 1 1 0 1 0 0 0 1 2 0 0 0 0 1 1 1 1 1 2 2 2 1 1 2 2 1 2 1 1 0 2 2 0 0 0 0 0 0 0 1 1 0 0 1 0 2 1 1 1 1 2 1 0 1 0 1 0 0 0 1 1 0 0 1 0 1 1 0 0 0 0 0 0 0 1 0 0 0 0 1 0 0 1 0 0 0 0 1 0 2 2 0 2 2 0 0 1 0 1 1 1 1 0 1 2 2 0 0 0 2 2 0 1 2 0 0 0 1 1 1 1 1 2 0 1 1 0 1 1 1 0 2 0 2 0 0 0 0 0 0 2 0 0 0 1 0 2 0 0 0 0 1 0 1 0 1 0 0 2 0 0 0 1 1 1 2 1 2 0 0 1 1 0 0 1 0 1 1 1 0 2 0 2 0 1 1 2 0 0 0 2 1 0 1 0 1 0 0 0 0 1 1 1 1 1 0 1 1 1 1 1 2 0 0 2 2 0 1 0 1 1 0 1 0 0 0 0 1 1 0 2 1 0 0 1 1 2 0 1 0 0 0 1 1 0 0 0 0 2 0 1 1 1 0 0 0 0 0 2 2 2 0 2 0 1 0 2 0 2 1 1 0 0 0 0 2 2 1 2 2 0 0 1 0 1 1 1 1 1 0 0 1 0 0 0 1 1 1 0 1 0 0 0 0 2 2 0 1 1 0 0 0 0 1 1 1 2 1 0 0 0 0 0 0 2 1 1 1 0 0 0 1 0 0 0 0 0 0 2 0 2 2 0 1 0 0 1 0 0 0 2 1 1 1 0 0 0 0 1 1 1 0 0 2 1 0 0 1 1 0 0 2 2 0 1 2 0 1 0 0 0 2 1 1 0 1 0 0 1 0 1 1 1 0 2 2 0 0 0 1 1 1 2 1 2 0 0 0 0 0 0 1 0 1 0 2 0 0 0 1 1 0 2 2 0 1 0 2 0 0 1 1 0 2 0 1 0 0 1 0 1 2 1 2 0 0 0 1 0 0 0 0 1 0 1 1 1 0 0 1 2 0 1 1 1 0 0 0 2 0 0 0 0 0 0 1 1 1 1 0 0 0 0 0 0 0 0 0 0 0 1 0 1 0 0 0 0 0 0 2 0 1 0 0 1 0 1 1 0 1 0 0 0 0 0 1 1 0 1 1 1 1 1 0 1 0 2 1 2 2 2 1 1 0 0 0 0 1 1 0 0 2 0 0 0 1 1 0 0 1 1 1 0 0 1 2 1 1 1 1 2 0 2 2 1 1 1 0 1 2 1 0 1 0 0 1 0 0 0 0 0 0 0 0 0 2 0 0 1 0 2 0 1 1 0 0 0 0 1 1 0 1 2 0 0 1 0 1 1 1 0 2 1 1 0 0 0 2 2 2 0 0 0 0 2 1 0 1 1 1 1 2 0 2 0 0 0 1 1 0 1 1 1 1 1 1 1 0 0 0 0 1 1 0 1 2 0 0 2 0 1 1 1 0 0 1 1 1 0 0 1 0 0 0 0 0 1 0 2 2 1 1 0 0 1 0 1 2 0 2 1 1 0 1 0 0 0 2 0 0 1 0 0 0 0 0 0 0 0 0 0 0 1 0 0 2 0 0 0 0 1 0 0 0 1 0 0 0 0 0 2 0 1 0 0 0 0 1 0
112 1 2 0 0 0 0 0 0 2 2 0 1 2 0 0 0 0 0 0 0 2 1 0 0 1 1 1 1 1 1 1 0 1 0 1 2 1 0 2 2 0 0 0 1 0 0 1 0 1 1 1 1 0 0 1 0 1 1 0 0 2 1 1 0 1 0 0 1 0 0 0 2 2 2 2 2 1 2 1 1 0 1 1 2 0 0 0 2 2 0 0 1 0 0 1 0 1 0 1 1 0 1 0 1 1 2 1 1 1 0 1 1 1 2 2 1 0 1 1 1 0 2 0 1 0 1 1 1 0 2 0 1 1 0 0 1 0 0 0 0 2 0 0 0 1 0 0 0 2 0 0 2 1 1 0 0 1 0 0 1 1 0 1 1 1 0 0 0 1 2 0 0 2 1 0 1 1 0 0 0 0 0 1 1 1 1 2 1 1 1 2 0 1 1 1 0 2 0 0 0 1 0 1 2 0 1 0 2 0 2 0 1 0 2 1 0 0 2 0 0 0 0 1 1 0 0 0 0 1 0 0 0 1 2 1 0 2 0 0 0 0 2 1 0 0 0 0 1 0 0 0 0 0 1 2 1 0 0 0 0 0 0 1 0 0 0 0 0 0 0 2 0 0 0 0 0 2 1 0 1 0 2 2 0 2 2 2 0 2 1 0 2 2 2 0 0 1 0 0 1 1 2 2 0 0 0 0 1 1 0 1 1 0 1 0 2 0 0 0 1 1 1 0 0 0 0 2 1 1 0 1 0 1 0 0 0 1 0 0 1 0 1 0 0 0 2 1 0 1 0 0 1 0 0 2 2 0 0 2 0 2 2 1 2 0 1 1 1 0 0 0 2 2 1 0 2 0 0 0 0 0 1 1 1 1 0 0 0 0 0 0 2 0 2 0 2 1 1 1 0 1 0 1 0 0 1 0 0 1 0 0 0 0 0 0 1 0 1 0 0 1 0 1 1 1 1 0 1 1 2 0 2 2 0 1 0 0 1 1 2 0 0 0 0 0 0 2 2 2 0 0 0 1 1 1 0 2 2 2 1 1 1 0 0 1 1 1 0 0 0 1 0 0 2 0 2 1 2 1 1 1 1 0 1 0 0 0 0 2 2 0 0 0 1 0 0 1 1 2 0 1 2 1 2 1 2 1 0 0 0 2 1 1 1 1 1 1 0 1 0 2 1 1 0 2 0 0 0 1 1 0 1 1 0 1 0 0 1 0 1 1 2 2 2 1 0 1 1 1 0 0 2 0 1 2 0 0 0 1 0 0 1 2 0 0 2 0 0 1 0 0 1 0 1 0 0 2 2 1 2 0 1 0 0 1 1 1 0 0 1 0 0 0 2 0 1 1 0 1 1 1 2 0 0 2 0 1 2 2 1 0 0 1 0 1 1 0 0 0 1 1 0 0 0 0 0 1 0 0 1 1 0 0 2 1 0 0 2 0 0 1 0 1 2 1 0 1 2 0 1 1 0 1 1 1 0 2 2 0 0 0 1 0 1 1 0 1 1 0 0 0 0 2 0 0 0 0 2 0 0 1 0 1 0 1 1 1 1 0 1 0 0 0 0 0 1 1 1 1 0 1 0 1 1 2 2 0 0 0 0 0 0 2 0 2 1 1 1 1 0 0 0 2 0 1 1 0 0 0 0 1 0 0 0 1 1 0 1 0 0 1 0 0 0 1 1 0 0 0 0 0 0 0 0 0 1 0 0 0 0 0 2 0 2 0 0 2 0 2 0 0 2 0 0 1 0 0 0 0 1 2 1 1 1 2 0 2 1 2 1 1 2 2 2 0 0 1 0 1 0 2 0 1 1 0 2 0 0 1 0 0 1 1 1 0 0 1 2 2 0 1 1 0 0 1 0 1 0 2 0 1 2 1 0 2 0 0 1 0 0 0 1 0 1 0 0 0 1 0 0 0 0 2 0 1 1 0 0 0 0 0 0 0 0 0 0 0 1 0 1 1 1 0 1 0 0 1 1 1 2 1 2 0 0 0 0 1 0 0 0 0 1 1 1 0 1 0 0 0 0 0 1 1 1 1 1 1 0 1 1 1 0 0 1 0 0 0 1 0 0 1 1 1 1 1 2 0 1 0 1 0 1 1 2 0 2 1 2 0 0 1 1 0 0 0 0 1 0 1 1 0 1 0 1 0 1 0 1 0 1 1 1 0 0 0 1 0 0 0 0 0 1 1 0 0 0 0 1 0 0 0 0 0 0 0 0 1 0 1 1 0 0 1 1 0 0 0 2 0 2 0
113 0 2 1 0 0 0 2 2 1 1 0 1 0 0 0 1 0 0 0 0 2 1 0 0 0 0 2 0 2 2 1 0 0 0 0 2 2 1 0 0 0 0 0 1 0 0 0 0 0 0 2 0 0 1 1 0 0 0 2 0 1 0 0 1 0 0 1 1 0 0 0 2 2 0 2 1 1 2 1 1 0 1 1 1 0 0 1 2 2 0 1 1 0 1 1 0 0 0 0 1 0 2 0 0 0 2 1 1 0 0 1 2 2 2 2 2 0 0 1 1 1 1 1 0 1 1 0 2 1 1 1 0 0 0 0 0 0 0 0 0 2 0 0 0 2 1 0 0 0 0 0 0 0 1 0 0 0 0 1 1 1 0 0 0 1 0 0 0 2 0 1 1 1 1 1 2 1 0 0 0 1 0 1 1 1 1 2 1 0 0 1 0 2 2 2 2 1 0 0 0 1 0 2 2 0 1 1 2 0 2 0 1 0 1 1 0 0 0 1 0 0 0 1 1 1 2 0 0 1 0 0 0 0 2 0 0 2 0 1 0 0 1 1 0 0 1 0 2 0 0 0 1 0 1 1 0 1 1 1 1 1 0 0 0 0 0 1 2 1 1 1 2 2 0 0 2 2 2 0 0 1 2 2 0 2 2 1 0 2 1 0 1 2 1 0 0 1 0 2 0 1 2 2 0 0 0 0 1 2 0 2 1 1 1 0 1 0 0 0 2 1 1 0 0 0 1 0 2 2 0 1 0 0 0 0 0 1 0 0 0 0 2 0 0 0 1 1 2 0 1 0 0 0 0 0 1 0 0 0 0 1 2 1 2 0 1 1 1 0 0 0 1 1 0 0 1 1 1 0 0 0 1 1 0 0 0 0 0 0 0 0 1 0 1 1 2 2 0 0 0 0 0 2 0 1 1 0 0 2 0 0 0 0 1 0 0 0 0 0 0 0 0 1 0 1 1 1 1 1 1 2 0 0 0 1 0 1 0 0 1 1 0 1 1 2 1 0 0 0 0 2 0 0 0 0 0 1 2 1 2 2 0 1 1 1 1 1 0 0 1 1 1 1 2 0 0 2 2 0 1 1 1 1 0 1 0 0 0 0 0 1 0 2 1 1 1 1 1 2 0 1 2 2 2 0 2 0 0 0 0 1 0 0 0 1 0 0 0 1 0 2 1 0 0 1 1 0 0 1 1 0 1 0 1 0 2 0 2 0 0 2 1 0 0 1 0 1 1 1 0 0 0 0 0 1 0 2 0 2 0 0 1 2 0 0 1 0 0 1 0 1 0 0 0 0 1 2 2 2 2 0 1 0 0 1 0 1 0 0 2 1 0 0 0 0 1 0 0 0 0 2 1 1 1 1 1 0 1 0 1 0 0 0 0 0 0 0 0 1 0 1 0 0 0 0 0 2 0 0 1 1 0 0 2 0 1 2 1 1 0 0 0 1 2 2 2 0 1 0 0 2 0 1 1 2 0 1 1 0 0 0 0 1 1 2 0 1 1 0 0 1 0 1 0 1 1 1 1 1 1 0 0 1 0 1 2 1 0 1 0 1 0 2 0 0 0 0 0 1 0 1 0 1 2 1 1 1 0 0 0 0 0 0 0 0 0 1 1 1 1 0 0 2 0 2 0 0 0 0 0 0 1 0 0 2 2 0 1 2 1 2 0 0 0 0 1 0 0 0 0 0 1 0 0 1 1 0 0 0 0 0 2 0 0 1 2 1 0 2 0 0 1 1 0 0 0 0 0 0 0 0 1 1 0 2 0 1 0 2 0 2 1 1 1 1 0 1 0 1 0 2 0 0 2 0 1 0 2 0 0 0 1 1 1 0 0 0 2 2 1 2 1 1 0 1 2 0 0 1 0 0 2 1 0 1 1 0 1 0 1 1 1 0 1 1 1 1 0 0 0 0 0 0 1 0 2 0 1 1 0 1 0 0 0 0 0 0 1 0 0 0 1 1 1 1 0 1 2 2 2 2 2 0 0 0 0 2 1 0 2 2 1 1 1 1 1 0 0 1 0 2 0 0 2 2 0 0 0 1 1 2 0 0 1 1 0 1 1 0 0 1 2 2 2 2 0 1 0 0 2 0 2 2 2 0 2 0 0 1 0 1 1 1 1 1 0 0 0 0 1 0 2 1 1 0 1 1 0 0 2 0 0 0 1 0 1 0 0 0 0 0 0 0 0 0 0 0 1 0 0 0 0 2 0 0 1 0 0 0 0 0 1 2 1 0 0 0 1 0 1 0
114 1 0 2 0 1 1 2 2 0 0 1 0 1 0 0 0 0 2 1 0 2 0 0 0 0 0 0 0 1 1 0 0 2 1 1 1 1 1 0 0 0 1 1 2 1 1 0 0 0 0 0 0 1 0 1 0 0 0 1 0 0 0 1 0 1 1 1 1 0 0 1 2 2 0 2 2 2 2 0 2 0 0 0 1 0 0 0 1 1 0 0 1 0 0 2 0 1 0 1 0 0 0 0 1 0 2 1 1 0 0 1 0 2 2 0 2 0 2 0 0 0 2 0 0 1 0 0 1 1 1 1 0 0 0 0 0 0 0 0 0 2 0 0 0 1 1 0 1 1 0 1 1 0 0 0 0 2 1 0 1 1 0 0 0 2 0 1 1 0 0 0 0 2 0 1 2 1 1 0 0 1 0 1 1 0 1 2 0 0 0 2 0 1 2 1 0 2 0 0 0 0 0 1 2 0 1 1 0 0 2 1 1 0 0 2 1 0 2 1 1 1 1 2 0 0 0 0 0 0 0 1 0 1 1 0 0 2 0 0 0 0 2 1 0 0 1 0 1 1 1 1 2 1 0 1 2 0 0 1 0 0 0 2 1 1 1 0 1 1 0 2 1 1 0 0 2 1 1 0 0 2 1 2 0 2 2 1 1 2 1 2 1 2 2 0 1 0 1 2 1 1 2 2 2 0 1 0 0 0 0 0 1 1 1 0 2 0 0 0 1 2 1 0 2 0 2 1 1 1 0 0 0 0 0 0 0 1 1 1 1 1 1 0 0 1 2 1 0 1 0 1 2 1 0 1 1 1 0 1 0 1 2 0 2 0 0 2 2 0 0 0 0 0 1 0 1 1 1 0 0 1 0 1 1 0 0 0 0 0 0 0 1 0 1 2 1 2 0 0 0 0 0 0 0 0 0 0 0 1 0 0 1 1 1 0 0 0 0 0 0 2 1 0 2 1 1 1 2 0 2 0 0 0 1 1 0 0 0 0 0 1 0 0 0 0 0 0 0 2 0 1 0 2 1 1 0 2 2 2 1 1 0 0 0 0 0 1 0 0 0 1 1 1 0 1 0 1 2 1 0 0 2 1 1 0 1 0 0 0 0 1 0 1 1 1 1 1 1 1 1 1 0 0 0 1 1 0 0 0 0 1 0 1 1 1 0 0 0 1 0 2 0 0 1 2 0 1 0 2 0 1 2 2 2 1 0 0 2 0 2 2 1 0 0 2 0 1 1 1 0 0 0 0 1 1 0 0 0 0 0 0 1 1 0 0 1 0 0 1 0 1 0 0 0 0 1 2 2 1 2 0 0 0 2 0 1 2 2 2 1 0 0 0 0 0 0 0 0 1 0 2 2 0 0 2 0 0 2 0 2 0 0 1 0 1 2 0 0 0 1 0 0 0 0 1 1 1 0 0 2 2 0 0 2 1 0 0 1 1 0 0 0 2 2 2 2 0 1 0 0 2 1 1 1 1 0 2 2 0 0 0 0 0 0 0 0 1 1 0 0 0 0 0 0 0 1 0 2 0 0 0 0 1 1 1 0 0 0 0 2 0 1 1 0 0 1 1 1 1 0 1 0 1 1 1 2 2 0 0 0 0 0 0 1 1 0 0 0 0 0 0 1 2 0 1 0 0 1 0 1 1 1 0 0 0 2 0 2 2 0 2 1 1 0 0 1 1 0 1 1 1 1 2 0 0 1 0 1 0 0 0 2 0 1 0 0 2 0 2 0 0 2 0 0 1 0 0 1 2 0 1 0 0 0 2 0 1 0 2 1 2 2 2 1 0 0 1 1 2 0 1 0 0 1 1 0 0 1 1 0 0 1 1 1 0 0 0 2 2 2 2 2 0 0 0 0 1 0 2 0 1 1 1 0 0 0 0 0 0 0 0 2 0 2 1 1 0 1 0 0 0 0 2 0 0 0 0 1 1 0 1 0 0 0 1 0 1 0 0 1 1 0 0 2 0 0 0 1 0 1 1 2 0 0 0 0 2 1 0 1 1 1 1 2 0 2 0 0 0 1 1 1 1 0 2 0 0 0 1 0 1 0 0 1 1 0 1 1 0 0 1 0 0 2 2 2 1 0 0 1 0 0 2 0 0 0 1 1 1 0 1 2 2 2 1 2 0 0 1 1 0 0 0 2 0 2 1 0 1 0 1 1 0 0 0 1 0 0 0 0 0 0 0 0 1 0 0 0 0 0 0 0 1 0 1 2 0 0 0 0 0 1 2 1 0 0 1 2 0 0 0
115 1 1 0 1 0 0 2 2 1 0 2 0 0 0 0 0 0 1 1 1 1 0 0 0 0 0 2 0 2 2 2 2 2 0 2 0 1 1 0 0 0 0 0 2 0 0 0 1 1 0 0 1 1 1 0 0 0 0 0 2 0 0 2 1 1 0 1 1 0 0 0 1 2 1 2 2 1 1 0 0 0 0 0 0 0 0 0 2 2 0 0 1 0 0 2 0 2 0 2 0 0 0 0 2 2 0 1 1 1 0 1 0 0 1 2 1 0 1 1 1 0 2 0 0 0 2 1 2 2 0 1 0 0 0 0 0 0 0 0 1 1 0 0 0 1 0 0 0 1 0 0 0 0 0 0 1 2 0 0 2 0 1 0 1 2 0 0 1 1 1 0 0 2 0 0 2 0 0 0 0 0 1 0 0 0 2 1 1 0 0 1 0 0 0 1 1 1 0 0 0 0 0 1 2 0 0 1 1 1 1 2 1 0 1 2 0 2 1 0 1 1 0 2 0 1 1 0 0 0 0 0 0 0 0 0 0 2 1 1 0 0 2 0 0 0 0 0 2 0 0 0 1 0 0 0 0 0 0 0 0 0 0 0 1 1 1 0 2 1 0 0 2 2 0 0 0 2 2 2 2 0 0 1 0 0 0 2 1 2 1 1 1 1 1 0 1 0 0 2 0 0 0 0 0 0 0 0 0 1 0 1 2 2 2 0 0 1 0 0 1 1 0 1 1 0 1 1 1 1 0 1 1 0 0 0 0 1 0 0 0 0 0 0 0 2 0 0 1 0 0 1 1 0 0 0 0 1 0 2 0 2 0 0 0 0 0 1 2 0 1 1 2 2 1 0 2 0 0 0 0 1 1 1 0 0 0 0 0 0 0 0 0 0 2 0 0 1 0 0 0 0 0 1 1 0 0 1 0 2 0 0 1 0 1 1 0 0 1 0 0 1 1 0 2 1 1 2 1 1 1 0 0 0 2 2 0 0 0 0 1 1 0 0 2 2 0 0 0 2 0 1 0 1 1 1 0 1 1 0 0 0 1 0 0 1 1 1 0 1 0 0 2 2 1 0 1 2 1 1 1 0 1 0 0 0 0 1 1 1 0 0 0 1 1 0 0 1 1 1 1 1 1 1 1 1 2 1 0 0 0 2 0 0 0 2 1 1 0 1 1 2 0 1 1 2 0 0 0 0 1 1 2 1 1 0 0 0 1 0 0 2 1 0 0 0 1 1 1 2 1 2 0 0 1 0 1 0 1 0 0 0 1 2 1 1 1 0 0 0 0 1 1 0 1 1 1 2 2 2 2 0 0 0 0 0 0 1 1 1 0 0 0 0 0 0 0 0 0 0 0 2 1 1 1 0 0 0 0 1 0 0 0 2 0 0 0 0 0 0 1 1 0 1 0 0 0 0 1 1 0 0 1 1 1 0 1 1 2 0 0 1 0 1 1 1 1 0 1 1 0 2 0 1 1 2 0 1 1 0 0 0 2 1 1 2 0 1 0 1 0 1 0 1 0 0 1 0 1 0 1 1 0 2 0 2 1 1 0 0 2 0 0 1 0 0 1 0 1 1 0 1 0 1 2 1 1 2 0 0 0 0 0 1 1 0 0 1 1 1 0 0 0 2 0 2 0 1 0 0 0 2 0 0 0 0 1 0 1 1 0 1 1 1 0 0 1 0 1 1 1 1 1 0 0 2 2 1 0 0 0 0 2 0 1 0 0 1 0 1 1 0 2 0 0 0 0 0 1 1 0 2 1 1 1 2 0 2 2 2 0 0 2 1 0 0 0 2 0 2 0 1 0 0 1 0 1 0 1 1 0 0 1 1 1 0 0 0 2 1 1 2 0 0 0 0 0 1 0 2 0 1 1 1 0 2 0 0 1 0 0 1 0 0 1 0 1 0 1 0 0 0 0 2 0 0 0 0 0 0 1 2 0 0 0 1 1 0 1 0 0 0 0 0 1 0 0 1 2 1 1 1 2 0 0 0 0 2 0 0 1 1 0 0 2 0 2 0 0 0 0 2 0 2 1 0 2 2 0 1 0 1 1 1 2 0 0 0 2 2 0 0 1 1 2 2 1 1 0 0 1 0 0 1 0 0 0 2 2 0 0 1 0 2 1 1 1 0 0 0 2 1 2 0 1 1 2 0 1 1 0 1 0 0 2 1 2 0 0 0 0 0 0 0 0 0 0 0 0 0 0 0 0 0 0 0 0 0 1 1 0 0 0 1 0 1 0 2 1 0 2 0
116 1 2 0 0 0 0 1 1 1 1 1 1 1 0 0 0 0 1 1 1 1 0 1 0 1 1 1 0 2 2 0 1 1 0 0 2 2 0 1 1 0 1 0 0 2 0 0 0 2 2 2 1 1 0 1 0 0 0 0 1 0 0 2 0 1 1 1 2 0 0 1 1 1 0 1 1 1 2 1 1 0 0 0 1 0 0 1 1 2 0 1 2 0 1 2 1 2 0 2 1 0 2 0 0 0 2 0 2 0 0 2 1 2 2 1 2 0 0 2 2 0 1 1 0 0 1 0 1 1 0 0 1 1 0 0 1 0 0 0 1 1 1 0 1 2 0 0 0 1 0 1 1 1 1 0 1 1 1 0 1 1 0 0 1 2 1 0 0 0 1 0 0 2 0 1 2 0 0 0 0 0 0 1 1 1 1 2 2 2 2 2 0 2 2 2 1 2 0 1 0 0 0 1 2 0 0 0 0 0 1 1 1 0 0 2 1 1 1 0 1 1 0 2 0 0 0 0 0 0 0 0 0 0 1 0 0 2 1 1 0 0 2 1 1 1 1 0 1 1 1 1 2 0 1 1 0 1 1 1 1 1 0 0 1 0 0 0 2 1 0 2 2 2 0 0 0 1 1 0 0 0 2 2 0 1 2 2 0 2 0 0 2 2 2 0 0 1 1 1 1 1 0 0 0 1 1 0 0 0 0 0 2 0 0 0 2 2 0 0 1 1 2 0 1 0 2 2 0 0 0 0 0 0 0 0 0 2 1 0 1 2 1 0 0 0 1 0 1 0 0 1 2 0 0 0 1 0 1 0 1 1 2 2 1 1 1 1 2 0 1 1 0 0 1 0 1 2 2 0 0 0 1 1 0 1 0 0 0 1 1 1 0 0 2 0 0 0 0 0 0 0 0 2 2 0 0 1 1 0 0 0 0 0 1 0 1 0 0 0 0 2 0 1 0 1 0 1 2 2 2 1 0 0 0 0 0 1 0 0 0 2 0 1 1 2 0 0 0 1 0 0 0 1 1 1 0 2 2 1 2 1 0 0 1 1 1 1 0 0 0 1 0 0 0 0 0 2 1 1 1 0 2 1 1 0 1 2 0 2 0 0 0 1 1 1 1 2 2 1 1 0 2 2 2 0 2 0 0 0 0 1 0 1 1 0 0 0 0 2 0 2 0 0 1 1 1 1 0 2 0 1 0 0 0 0 1 0 0 1 0 0 2 1 1 1 0 1 1 1 1 1 0 0 1 1 0 0 0 1 0 0 0 2 1 1 0 0 0 0 0 1 2 0 1 2 2 0 0 2 1 1 0 0 1 0 0 0 0 0 0 0 0 1 1 0 1 0 0 1 0 1 1 2 1 0 1 1 0 1 1 0 0 1 0 0 0 0 0 1 1 2 0 0 1 1 1 2 0 0 1 1 0 0 2 1 1 0 2 0 1 0 0 0 2 0 2 0 1 0 0 0 0 1 2 2 0 2 2 0 0 0 1 0 2 1 1 1 1 0 0 1 0 1 0 1 1 0 2 0 2 0 0 2 1 2 1 0 0 0 2 0 1 1 0 0 1 1 2 2 0 2 0 1 1 2 2 2 0 0 0 0 0 1 0 1 1 1 1 1 0 0 0 2 0 0 0 0 0 0 0 1 1 0 0 1 1 0 1 1 1 1 0 0 0 1 1 0 0 0 0 0 2 0 1 2 0 2 0 1 1 1 2 0 0 1 1 1 0 2 0 0 2 1 0 1 0 0 2 2 0 2 0 0 0 2 0 2 1 2 1 1 2 2 2 1 0 1 1 2 0 1 0 0 1 1 0 0 1 1 0 0 0 2 2 0 0 2 1 1 1 0 2 0 0 1 0 1 0 1 0 1 2 0 0 1 1 1 2 1 0 1 1 1 1 0 1 0 1 1 0 0 0 1 1 0 2 0 0 0 0 0 2 0 2 0 1 0 1 0 0 0 0 0 1 0 0 0 2 1 2 1 2 0 1 1 0 1 0 2 0 1 2 1 1 0 2 0 0 0 0 1 2 0 0 0 2 1 0 2 0 0 0 0 1 1 0 1 2 1 0 1 2 2 2 2 2 0 0 0 2 0 0 2 0 0 1 1 2 2 0 2 2 0 1 1 1 0 0 0 2 1 2 1 1 0 2 0 0 2 0 1 0 0 2 0 2 0 0 0 0 0 0 0 1 0 0 0 1 1 1 0 0 1 0 1 1 0 0 0 0 0 1 2 1 0 0 0 0 0 0 0
117 1 1 1 1 0 0 1 1 1 1 0 1 1 0 0 0 0 0 0 0 2 0 0 0 1 1 1 2 2 2 2 1 2 2 2 1 1 0 1 0 1 1 1 2 2 1 0 0 1 0 0 1 0 1 1 0 0 0 1 0 1 0 0 0 0 1 1 1 0 0 1 2 2 1 2 2 2 2 0 2 0 0 0 1 0 0 0 2 2 0 1 2 0 1 2 1 0 0 0 1 0 1 0 1 1 1 2 0 0 0 1 1 1 1 1 1 0 1 1 1 0 0 2 0 1 0 2 2 2 0 1 0 0 0 0 0 0 0 0 0 2 0 0 0 1 0 0 0 1 0 0 2 1 0 0 1 1 0 1 2 1 0 0 2 2 0 1 0 0 1 1 1 1 0 1 1 2 0 0 0 0 1 1 0 0 2 2 0 0 0 1 0 1 1 1 1 0 0 1 0 0 0 1 2 0 2 1 2 1 1 2 1 1 1 2 0 2 1 0 1 1 1 2 0 1 1 1 1 1 1 0 0 0 2 0 0 2 0 2 0 0 2 2 0 0 0 0 2 0 0 0 0 0 0 2 1 1 1 1 0 0 1 1 1 0 0 0 1 1 0 2 1 1 0 0 1 1 1 1 1 2 2 2 0 0 1 2 1 2 0 1 1 1 1 0 1 1 0 0 0 0 0 0 0 1 1 1 1 1 0 1 1 2 2 0 0 1 0 0 2 2 2 1 0 0 0 1 0 0 0 1 0 0 0 0 0 1 0 1 1 0 1 0 1 0 1 0 0 2 0 0 1 1 0 1 1 0 0 2 0 1 2 0 2 0 1 2 2 1 0 0 0 0 1 1 1 0 0 0 0 0 1 1 1 1 0 1 1 1 0 0 0 0 2 1 1 0 1 0 0 0 0 2 0 0 0 0 0 2 0 0 0 0 2 0 0 0 0 0 0 0 2 0 0 0 0 0 2 0 0 1 0 0 0 0 0 1 1 1 2 0 0 1 1 2 0 0 0 1 0 2 0 1 1 1 0 2 2 1 2 2 1 0 0 1 1 1 0 1 1 2 2 2 2 0 2 1 2 0 1 0 0 0 0 0 0 1 1 0 0 0 0 1 2 2 2 2 2 0 2 0 0 0 0 2 1 0 0 0 0 1 0 1 1 1 0 2 0 2 2 2 1 1 0 2 0 0 1 1 1 0 1 1 1 0 1 0 0 2 0 0 2 1 1 1 0 0 1 1 0 1 0 0 1 1 1 0 0 2 0 0 1 2 0 0 2 2 2 0 1 2 0 0 0 0 2 0 0 2 1 0 1 0 0 1 0 2 2 2 1 0 0 0 0 0 0 0 0 0 0 0 1 1 1 1 1 1 0 1 0 0 0 1 1 1 1 1 1 1 0 2 0 0 0 1 1 1 0 0 2 2 0 0 1 0 0 0 2 0 0 1 0 1 2 1 1 0 0 0 0 2 0 0 2 2 0 2 1 1 1 0 1 1 0 1 0 1 0 2 0 2 0 0 1 0 1 0 1 0 1 0 1 2 0 2 1 0 0 0 2 0 0 1 1 0 1 0 2 2 0 1 0 0 0 2 1 2 0 0 0 0 0 0 0 1 0 2 2 2 0 0 1 1 1 2 0 1 1 1 0 1 0 0 0 1 1 0 1 2 0 2 2 2 0 0 2 0 0 0 0 0 1 0 0 1 1 0 2 0 0 0 2 0 0 1 0 1 0 2 0 0 1 1 0 0 0 0 1 1 0 1 0 0 0 2 0 1 1 2 0 1 2 2 2 1 1 1 1 1 0 0 1 0 1 0 1 0 1 0 0 0 0 1 1 0 2 2 1 1 1 1 1 2 0 2 2 2 0 2 0 2 1 0 0 2 0 1 1 0 1 0 0 0 0 0 0 0 0 0 0 0 0 2 0 0 0 0 0 0 0 0 0 0 0 0 1 0 1 0 0 0 0 0 1 0 0 0 1 1 2 2 2 0 0 0 0 1 0 0 0 1 0 0 2 0 2 0 0 0 1 1 0 1 2 2 0 0 1 0 1 1 0 0 1 1 0 0 2 2 0 0 2 1 0 0 1 0 0 0 2 1 1 2 0 0 0 1 0 2 0 0 1 1 0 1 1 0 0 0 2 0 2 0 0 0 0 1 1 0 1 1 1 0 0 0 1 0 0 0 0 0 0 0 1 2 0 0 2 0 0 0 0 1 0 0 1 1 0 1 1 0 0 1 0 1 0 0 0 0 2 0
118 1 0 2 0 0 1 1 2 1 0 0 1 1 0 0 0 1 2 2 2 1 0 0 0 0 0 2 0 1 1 0 0 1 0 0 2 0 1 1 1 0 1 1 2 1 2 0 1 2 1 1 1 0 0 1 0 0 0 2 0 0 0 1 0 2 1 1 1 0 0 1 2 2 2 2 2 0 1 1 0 0 0 0 1 0 0 1 2 2 2 2 0 0 1 2 1 0 0 0 1 0 1 0 1 1 2 1 2 1 0 1 2 2 2 2 2 0 0 2 2 0 1 1 0 1 1 1 2 1 2 0 0 1 0 0 0 0 0 0 1 1 0 0 0 2 1 0 0 1 0 0 0 0 0 0 0 0 0 0 1 1 1 1 0 1 0 1 0 1 1 1 2 0 0 2 0 0 0 0 0 0 0 0 1 1 1 2 1 0 0 0 1 0 2 1 1 1 0 0 0 0 0 2 2 0 0 1 0 0 1 2 1 0 2 2 1 0 1 2 0 0 0 2 0 1 1 0 0 0 0 1 2 2 1 2 0 2 0 2 0 0 2 1 0 0 0 0 2 0 0 0 0 0 0 1 1 0 0 1 0 0 0 0 1 0 1 1 1 1 0 1 1 1 0 1 0 1 1 1 1 1 1 2 0 1 1 0 0 1 0 1 0 1 1 0 1 0 0 2 0 1 1 1 0 0 0 0 1 2 1 2 2 1 1 0 2 1 0 1 1 1 1 1 1 0 0 0 2 2 0 1 0 0 0 0 0 1 0 0 0 0 2 0 0 0 2 2 2 0 2 0 2 1 0 1 1 0 0 0 0 0 2 1 2 0 1 1 2 0 1 1 0 0 0 0 2 0 0 0 0 0 1 1 0 1 0 0 0 1 0 0 1 0 1 1 0 0 1 1 1 1 0 2 1 0 1 1 0 1 0 0 0 0 1 0 0 0 0 0 0 1 0 1 2 1 1 0 2 0 1 0 0 1 1 0 0 1 1 1 2 0 0 0 2 2 1 0 0 0 0 1 0 1 0 0 0 2 2 1 2 2 0 0 0 1 0 2 0 2 2 2 2 2 1 0 0 1 2 0 1 0 2 1 1 1 0 1 1 1 1 0 0 2 0 0 0 1 1 1 1 0 2 2 2 0 2 1 0 0 0 2 1 1 1 2 0 0 0 1 0 2 0 0 1 2 0 1 0 2 0 2 0 0 0 0 1 0 2 2 0 0 1 1 1 2 0 0 0 1 0 0 0 0 2 0 1 1 1 0 0 0 0 1 1 1 0 2 2 0 1 2 0 0 0 0 1 2 2 2 2 0 1 0 1 1 1 2 0 0 1 1 1 0 0 0 0 1 0 1 1 1 2 0 0 2 2 0 0 1 1 0 0 0 0 0 0 0 0 0 0 0 0 0 0 1 2 2 0 0 1 1 0 0 1 0 1 1 2 0 1 1 0 1 2 1 1 0 1 0 0 2 0 0 2 2 0 2 2 0 0 0 1 1 1 2 0 1 0 0 1 0 0 0 0 1 1 0 1 0 1 0 0 2 1 2 1 1 0 0 1 0 0 0 0 0 0 0 1 1 0 1 0 1 1 2 2 1 0 0 0 0 1 0 1 0 0 1 1 1 0 0 0 2 0 2 0 0 0 0 0 1 0 0 0 0 1 0 1 1 1 1 1 1 0 0 1 0 0 0 0 0 2 1 1 1 0 0 0 0 0 0 2 0 1 0 1 2 0 2 0 0 2 0 1 1 1 0 1 1 1 2 0 0 0 0 2 1 1 2 0 1 2 1 1 1 0 1 0 1 0 1 0 0 2 0 0 0 0 1 1 1 2 0 0 0 0 0 2 0 0 1 0 1 0 1 0 1 1 2 0 1 1 0 0 1 0 0 1 0 0 1 1 0 1 1 1 0 0 0 0 0 0 2 0 1 1 0 0 0 0 2 1 0 1 2 0 0 1 1 1 1 1 1 0 0 0 1 1 1 2 2 2 0 0 0 0 1 0 0 0 1 0 1 2 0 2 0 0 0 0 2 0 2 1 1 1 1 0 1 0 1 1 1 1 1 0 1 1 0 0 1 2 2 1 0 0 0 1 1 2 1 0 1 0 0 0 1 1 1 1 1 1 2 1 2 2 0 0 0 1 0 2 0 1 0 1 1 2 2 2 0 0 0 1 0 1 0 0 0 0 0 0 0 1 1 0 1 2 1 1 1 0 0 0 0 0 0 0 0 0 0 1 1 0 0 0 0 1 0 1 1
119 1 1 1 0 0 0 1 1 2 1 1 0 0 0 0 0 0 0 0 0 2 1 0 0 1 1 1 0 2 2 0 0 0 0 0 2 1 0 0 0 0 0 0 2 1 0 1 0 2 0 1 0 0 0 2 0 0 0 0 1 0 1 2 0 1 1 0 2 1 1 1 2 2 1 2 2 1 2 1 0 0 0 1 0 0 0 0 0 2 0 0 2 1 0 1 1 0 0 0 1 1 1 0 1 1 1 2 1 0 0 2 0 1 1 0 1 0 0 2 2 0 2 0 1 0 1 0 1 0 2 1 0 0 0 0 0 0 0 0 0 2 0 0 0 1 0 0 0 2 0 0 1 1 0 0 0 2 0 0 0 0 0 0 0 1 0 1 0 1 0 1 0 2 0 0 2 2 0 1 0 1 1 0 0 0 1 1 0 0 0 0 1 0 2 1 2 2 0 1 0 1 1 1 2 0 1 1 0 0 0 2 1 0 1 2 2 2 2 0 0 0 0 1 1 2 1 1 0 0 1 0 1 1 1 1 0 2 0 1 0 0 2 2 0 0 0 0 1 1 1 1 2 0 1 2 2 0 0 1 0 0 0 1 0 0 1 0 2 1 0 1 1 2 0 1 0 2 2 0 0 0 1 2 1 1 2 2 0 2 2 0 0 2 2 0 0 0 0 0 0 0 0 0 0 0 0 0 2 2 0 2 2 1 1 0 2 0 0 0 1 1 2 0 1 0 1 2 0 0 0 1 0 0 0 0 0 2 0 1 1 1 1 0 0 0 2 0 1 0 0 1 2 1 1 1 1 1 0 2 0 1 1 0 1 1 1 2 2 1 0 0 1 0 0 0 1 1 0 0 1 0 0 0 0 1 0 0 0 1 1 1 0 0 2 1 2 0 1 1 1 1 0 2 1 0 0 0 0 2 0 0 0 0 2 0 0 0 0 0 0 1 1 1 0 0 0 1 1 0 1 0 1 0 1 1 1 0 1 1 0 0 0 0 1 1 1 0 1 1 0 1 0 2 2 1 1 1 1 0 1 2 0 1 1 1 1 1 0 0 0 1 2 2 2 0 2 2 2 0 1 0 2 1 1 1 0 0 0 1 1 1 0 2 1 0 0 1 1 1 1 1 0 0 1 0 2 1 0 0 0 2 0 1 2 0 0 0 0 0 0 2 1 1 1 2 0 2 0 2 0 2 0 0 0 0 1 0 2 0 0 0 0 0 0 1 0 1 1 2 1 1 1 0 2 2 0 1 2 0 0 0 1 1 0 0 1 1 1 0 0 0 1 0 2 2 2 0 0 2 1 1 0 0 1 0 0 2 0 0 1 0 0 0 2 0 0 0 0 0 0 1 1 1 1 1 1 0 2 0 2 0 0 0 0 0 0 0 0 0 0 0 1 0 0 2 2 2 0 0 0 0 1 0 2 0 1 1 2 0 1 0 0 0 1 1 1 0 1 0 1 1 0 0 2 2 0 2 1 0 0 0 1 1 1 2 0 0 1 0 1 2 0 1 0 0 0 1 1 1 2 0 0 2 0 2 1 1 0 0 1 0 0 1 1 0 1 0 1 2 1 0 0 1 2 1 1 2 0 0 0 0 0 1 0 1 1 1 0 0 0 0 0 2 1 2 0 0 1 0 1 2 0 0 0 0 0 0 1 1 1 1 0 0 0 0 0 1 0 0 0 0 0 1 0 1 1 0 1 1 0 1 2 0 0 2 1 2 0 2 0 0 2 1 0 0 0 0 1 1 1 2 1 1 1 2 0 2 1 2 1 1 2 2 2 2 0 1 0 1 0 1 0 0 1 1 1 0 2 0 0 0 1 0 1 0 1 1 2 2 0 2 1 2 0 2 2 1 0 2 1 1 2 2 0 1 1 1 1 0 1 0 1 1 1 0 0 0 0 0 0 0 0 1 1 0 1 0 0 0 1 2 0 0 0 0 0 0 1 0 0 0 0 0 0 0 1 0 2 1 1 1 2 0 0 0 0 1 1 0 1 2 0 0 2 0 2 0 0 0 1 1 0 2 1 1 1 0 0 2 0 0 0 0 1 1 0 1 2 1 0 1 1 1 1 1 0 0 0 0 2 1 0 2 0 0 0 0 2 1 0 1 1 1 1 1 1 0 0 0 2 1 2 1 1 0 2 1 1 1 0 1 0 1 0 0 0 0 0 0 0 0 0 0 0 2 0 0 1 0 0 0 0 1 0 0 0 1 1 1 1 1 0 2 1 0 0 0 2 0 0 0
120 1 1 1 0 0 0 0 0 2 2 0 0 1 0 0 0 0 1 0 0 0 0 0 0 0 0 2 0 2 1 0 0 2 0 2 1 2 0 0 0 0 0 0 2 0 0 1 0 1 1 1 2 1 0 0 2 0 1 1 0 1 0 1 1 0 1 1 2 1 0 1 1 1 1 1 2 1 1 0 1 0 0 0 1 0 0 0 2 2 0 0 1 0 0 1 0 1 0 1 1 0 1 0 1 1 2 2 0 0 0 2 0 2 2 0 2 0 1 1 1 0 1 1 0 1 1 0 1 1 0 0 0 1 1 0 0 0 0 0 0 2 0 0 1 2 0 0 0 1 0 0 0 0 0 0 0 1 0 1 2 1 0 1 0 0 0 2 0 2 0 0 0 2 0 0 2 0 0 1 0 0 1 0 1 1 1 0 0 0 0 0 0 2 2 1 2 1 0 0 0 1 0 2 2 0 0 0 0 0 1 1 1 0 1 2 1 1 0 0 1 1 0 2 0 0 2 1 1 1 1 1 0 0 2 0 0 2 0 2 0 0 2 1 0 0 0 1 2 0 0 0 1 1 1 1 1 0 0 0 0 0 0 1 1 0 0 0 1 1 1 2 0 1 0 0 1 2 2 2 2 2 2 2 0 2 2 2 1 2 1 1 0 2 1 0 0 1 0 2 1 0 1 1 0 0 1 0 2 2 1 2 1 2 2 0 2 2 0 0 1 1 0 0 0 0 1 1 2 2 0 0 0 0 0 0 0 1 0 0 0 0 2 0 0 1 1 0 1 0 0 1 2 0 1 1 1 0 0 2 0 1 1 0 1 1 1 2 2 0 0 0 0 0 2 0 2 1 0 0 0 1 0 0 0 0 0 0 0 2 0 1 0 0 1 1 1 1 0 0 0 0 0 2 0 0 1 0 0 2 0 0 1 0 2 0 0 0 0 0 0 1 1 0 1 1 0 1 2 1 0 1 0 0 0 0 0 1 0 0 2 0 0 0 1 1 0 0 0 0 0 1 0 1 0 0 0 1 1 0 0 2 0 1 1 2 1 2 0 2 2 2 2 2 1 0 1 2 2 2 1 1 2 1 1 1 0 0 0 0 1 1 0 0 0 0 0 1 1 1 1 1 1 1 1 0 1 1 0 0 0 0 1 1 1 0 0 0 0 1 0 2 2 2 0 2 0 2 0 2 0 2 0 0 0 0 0 0 1 0 2 2 1 1 1 1 0 1 1 1 1 1 0 0 1 2 0 1 2 0 1 0 0 0 0 0 0 1 1 1 0 1 0 0 0 0 1 0 0 2 0 0 0 0 2 0 1 1 0 0 1 1 0 1 1 0 1 1 0 2 1 1 1 1 1 1 1 1 1 1 1 0 0 0 0 0 1 0 1 0 2 2 0 1 0 0 0 0 0 0 0 0 0 0 2 0 2 0 2 0 0 1 0 2 1 1 1 1 1 0 1 1 0 1 1 2 0 2 2 0 0 0 1 2 0 2 1 2 0 1 0 1 0 1 0 0 0 1 1 1 2 1 1 2 0 2 2 2 0 0 2 0 1 1 0 0 1 0 0 0 0 0 0 0 1 1 0 2 0 0 0 0 0 0 0 0 0 0 0 0 0 0 0 2 0 0 0 1 0 1 0 0 0 0 0 0 2 0 0 0 0 0 0 0 0 0 1 0 0 0 0 0 1 0 1 0 0 1 0 1 1 0 2 0 1 0 1 1 0 1 1 0 2 1 0 0 0 0 1 1 1 2 0 0 0 0 2 2 0 2 1 2 2 2 2 0 0 0 0 1 0 2 0 0 1 1 1 0 1 1 0 0 1 0 1 1 0 0 2 2 1 1 0 0 0 0 0 2 0 2 0 2 2 0 0 1 0 0 2 1 0 1 1 0 1 0 1 0 0 0 1 0 0 2 0 2 1 0 1 1 0 1 1 0 1 1 0 0 2 0 0 0 0 0 1 0 0 1 2 1 0 1 2 0 0 0 0 2 1 0 1 1 0 0 1 1 2 0 0 0 0 1 0 2 2 2 0 1 0 1 0 0 0 0 1 0 0 0 2 2 0 0 2 2 0 1 1 1 1 1 2 0 0 2 0 0 0 0 1 0 0 1 2 0 1 1 1 1 0 0 2 0 1 1 1 0 2 0 0 2 0 0 0 0 1 1 1 0 1 1 0 0 0 0 0 1 0 0 0 0 0 0 0 1 0 1 1 0 0 0 0 0 1 1 2 1 1 0 1 0 0 0
121 0 1 1 0 0 0 0 1 2 1 1 0 1 0 0 1 1 2 2 2 2 0 0 0 1 1 2 1 2 2 0 0 2 2 1 2 2 0 0 0 0 0 0 2 0 0 0 0 0 0 0 2 0 0 0 0 0 0 0 2 0 1 2 0 0 2 2 1 1 1 2 1 1 0 1 1 2 2 0 2 0 0 0 1 0 0 0 1 1 0 0 2 0 0 2 0 1 1 0 0 0 1 0 1 1 2 0 2 0 0 2 1 2 2 2 2 0 0 2 2 0 0 2 0 1 0 1 2 2 0 1 1 1 0 0 0 0 1 1 1 1 0 0 0 0 0 0 0 1 0 0 0 0 0 0 0 0 1 0 1 1 0 2 1 1 0 0 0 1 1 1 0 2 1 0 1 1 0 0 0 0 0 2 0 0 2 1 0 0 0 0 0 2 2 2 1 2 1 1 0 1 0 0 2 0 2 2 0 0 1 1 2 0 2 2 1 0 0 1 0 0 2 2 0 2 2 1 1 1 0 1 0 0 0 0 0 2 0 2 0 0 2 2 0 0 0 0 2 0 0 0 0 0 0 2 0 0 0 0 0 0 0 0 0 0 0 0 0 0 2 1 1 1 2 2 1 1 1 0 0 2 1 2 1 1 2 0 1 1 1 2 2 2 2 0 1 1 0 2 0 1 1 1 0 0 1 0 1 2 0 2 1 2 2 0 1 0 0 0 1 2 2 1 1 0 1 1 0 1 0 1 0 0 0 0 0 1 0 1 1 0 2 0 0 1 1 0 1 1 1 0 2 0 0 0 0 0 0 1 0 1 2 2 0 1 0 1 1 0 0 0 0 0 0 1 1 0 0 0 0 0 0 0 0 0 0 1 1 0 0 1 1 0 1 1 0 1 1 1 1 1 0 2 0 1 0 0 0 1 0 0 0 0 0 0 0 0 1 0 0 1 0 0 2 1 0 0 0 1 1 1 1 1 0 1 0 1 0 0 1 1 0 0 1 1 0 0 0 2 0 2 0 2 2 1 1 1 1 1 1 1 0 0 1 1 1 1 0 1 1 1 0 0 1 1 1 2 2 0 2 1 2 1 1 0 1 1 1 0 1 1 0 1 0 1 1 1 1 2 0 1 2 2 1 1 1 1 0 0 0 2 0 2 2 0 0 0 0 2 0 2 0 0 1 2 0 1 1 2 0 1 0 0 0 0 0 0 2 2 1 2 2 2 2 1 0 0 0 0 0 0 0 0 0 1 0 0 2 0 2 0 1 2 0 0 2 0 0 0 0 1 1 0 1 1 1 2 2 0 2 0 1 0 0 1 0 1 0 0 0 0 2 0 0 0 0 0 0 1 0 1 2 1 0 1 1 1 2 0 1 0 0 0 0 0 0 0 1 0 0 1 0 0 0 1 1 1 0 0 2 2 0 0 2 1 1 1 2 0 0 0 0 1 2 1 1 0 1 0 0 1 1 1 1 1 0 1 1 0 0 0 1 1 0 1 0 1 1 0 0 1 0 0 1 0 0 0 2 0 2 0 0 2 1 2 1 0 0 0 1 0 0 1 1 0 1 0 0 0 0 0 0 1 1 1 2 1 0 0 1 0 0 0 0 0 0 1 1 1 0 0 1 1 1 2 0 0 1 0 1 1 0 0 0 0 1 0 2 2 2 2 0 0 0 1 2 0 0 0 0 0 0 0 0 2 1 0 1 1 0 1 1 0 0 1 1 2 0 2 0 0 1 0 0 1 0 0 0 0 0 1 1 1 1 2 0 2 1 2 0 1 1 0 0 0 0 0 0 0 1 1 0 0 2 0 1 0 1 1 0 0 2 0 0 0 0 0 2 2 2 2 0 1 0 2 0 1 0 2 0 2 2 1 0 2 0 0 1 0 0 0 1 0 1 0 1 0 0 1 1 0 0 1 1 0 1 0 0 0 0 1 0 0 0 1 1 0 2 0 0 0 0 0 0 1 0 0 1 1 1 1 1 0 0 1 1 2 0 0 0 2 0 0 2 1 1 0 0 0 0 1 0 1 1 1 1 0 0 2 0 1 0 0 1 1 0 0 1 1 0 1 2 2 0 1 1 1 0 0 2 1 0 2 0 0 0 2 2 0 0 2 2 1 1 2 2 0 0 0 2 1 1 0 2 1 2 1 1 2 1 0 0 0 0 0 0 0 0 0 0 0 0 0 0 0 0 0 1 0 0 0 0 1 0 0 1 0 0 0 0 0 1 2 2 0 0 0 0 0 0 0
122 1 0 2 1 0 0 2 2 1 1 1 0 1 0 0 1 0 0 0 0 2 0 0 0 0 0 1 0 2 2 0 1 1 0 0 2 1 0 1 1 0 0 0 2 1 0 1 1 2 0 2 0 1 1 2 0 0 0 1 0 1 0 2 0 1 1 1 1 0 0 1 2 2 1 2 1 0 1 1 0 0 1 1 1 0 1 0 1 2 0 0 1 1 0 1 0 1 0 1 1 0 0 0 2 1 1 2 1 1 0 1 1 2 2 1 2 0 1 1 1 0 2 0 1 0 1 2 2 2 0 1 0 0 0 0 0 0 0 0 0 2 0 0 0 1 0 0 0 1 0 0 0 0 0 0 0 1 0 0 0 0 1 0 1 2 0 1 0 1 0 1 2 0 0 2 1 0 0 0 0 0 0 1 0 0 1 2 0 1 1 2 0 2 2 2 0 2 0 1 0 0 0 0 2 0 2 1 1 0 1 1 1 0 1 2 0 0 1 1 1 1 2 2 0 2 2 0 0 1 0 0 0 0 1 0 0 2 0 1 0 0 2 1 0 0 1 0 2 0 0 0 0 0 0 2 0 0 0 1 0 0 1 1 1 0 0 0 0 0 1 1 1 1 0 0 0 1 1 1 1 1 2 2 0 1 1 1 0 2 1 1 0 2 2 0 0 1 0 0 0 0 1 1 0 0 1 0 1 1 0 2 1 2 2 0 1 0 0 0 1 1 2 0 1 0 1 2 0 0 0 2 0 1 0 1 0 0 0 1 2 1 2 0 1 1 1 0 2 2 0 0 1 1 0 0 1 0 0 1 0 1 2 0 2 1 0 1 1 0 0 0 0 0 1 0 1 0 0 0 0 1 1 1 0 1 0 0 0 0 0 0 0 0 1 1 0 0 1 1 1 1 0 2 1 0 1 0 0 2 0 0 0 0 0 0 2 1 0 1 0 1 1 1 1 1 0 0 0 0 0 0 1 0 1 1 0 2 1 0 1 1 1 1 1 2 0 0 0 1 0 0 0 1 1 0 1 0 1 0 0 0 0 1 0 1 1 2 0 2 1 1 2 2 1 1 0 2 1 1 2 1 1 1 0 1 0 1 1 0 1 1 0 2 1 0 0 1 1 1 1 1 1 1 1 1 2 1 0 0 0 2 1 1 1 1 0 0 1 1 1 2 1 1 1 2 0 1 0 2 0 1 0 0 0 0 1 0 2 0 1 2 2 0 0 1 1 1 1 1 1 1 0 0 1 2 0 0 1 0 0 0 0 1 0 0 1 1 1 1 0 1 0 0 0 0 1 0 0 2 1 1 0 0 1 0 1 1 1 1 0 0 2 0 1 0 0 0 0 0 0 2 1 1 1 1 1 2 2 1 1 0 0 1 1 1 1 0 0 1 0 1 1 1 0 1 2 1 0 0 1 2 0 0 1 0 1 0 2 0 0 1 0 1 2 1 1 0 2 0 0 2 0 1 2 2 0 2 2 0 0 0 0 0 1 1 1 1 0 2 0 2 1 0 0 1 1 1 0 1 1 1 0 1 0 2 1 0 2 0 2 0 0 2 0 0 1 0 2 2 0 1 0 1 2 1 2 1 1 0 0 0 0 0 0 0 0 0 0 0 0 0 0 1 1 2 0 1 0 1 0 1 0 0 0 0 1 0 1 1 0 1 0 0 0 0 0 2 0 0 0 0 1 0 0 1 1 0 0 0 0 0 2 0 2 0 0 2 0 2 0 0 1 1 0 0 0 0 1 1 0 0 0 0 0 1 1 1 0 2 0 2 2 1 1 0 1 0 0 1 0 2 0 0 1 0 2 1 1 0 0 0 0 1 1 1 1 0 2 2 2 2 0 1 0 0 0 1 0 2 1 2 1 1 0 2 0 0 0 0 0 0 1 1 1 0 0 0 0 0 0 0 0 2 0 0 0 0 0 0 0 0 0 0 0 2 1 0 2 0 0 0 0 1 1 0 0 1 2 1 1 1 2 0 0 0 0 1 0 0 0 0 1 1 2 0 2 0 0 0 1 0 0 1 2 2 0 0 0 1 1 2 0 0 0 1 0 1 2 1 1 0 2 1 2 1 0 1 0 0 2 1 0 1 0 0 0 2 2 1 0 0 2 0 2 0 0 1 1 0 2 0 1 0 2 0 2 1 1 0 1 1 1 0 2 1 2 0 0 0 0 1 0 0 0 1 0 0 1 0 0 0 0 1 0 0 2 0 0 0 0 0 0 1 0 0 0 0 1 0 2 0
123 0 1 2 1 0 0 1 1 2 2 0 0 1 0 0 0 0 1 1 1 2 0 0 0 0 0 2 1 2 2 0 2 1 0 1 1 1 0 0 0 0 1 1 2 1 1 0 0 1 0 0 0 0 1 1 1 0 0 1 0 1 0 2 0 0 1 0 1 1 1 1 2 2 1 2 2 1 2 1 0 0 1 1 1 0 0 0 2 2 0 1 0 0 1 1 0 2 2 0 2 0 1 0 0 0 2 1 1 1 0 2 0 1 1 0 1 1 0 1 2 0 1 1 0 0 1 2 2 2 1 0 1 1 1 0 1 0 0 0 1 1 0 0 0 0 1 0 0 0 0 0 0 1 0 1 2 0 1 0 1 1 0 1 0 1 0 2 0 0 0 0 1 1 1 2 2 1 1 1 0 1 0 2 0 0 2 1 0 0 0 1 0 1 2 1 0 2 0 0 0 0 0 2 2 1 0 0 2 0 1 1 1 0 1 2 0 0 2 0 2 2 0 1 1 0 0 0 0 0 0 0 0 1 1 0 0 2 0 2 0 0 2 2 0 0 0 0 2 0 0 0 1 0 0 1 0 0 0 0 0 0 0 0 0 0 1 0 2 1 0 2 1 1 0 0 1 2 1 1 1 1 2 1 1 0 1 2 1 2 1 0 2 2 2 0 2 1 0 0 0 1 2 2 1 0 0 0 1 0 0 0 2 2 2 0 1 0 0 0 1 1 2 0 0 0 2 0 1 1 0 2 0 0 0 0 0 1 0 1 1 1 1 0 0 1 1 0 1 1 0 0 0 0 0 0 1 0 1 1 1 2 1 1 1 1 0 2 2 0 0 0 2 1 1 0 2 0 0 0 1 0 0 1 0 0 0 0 0 0 1 1 0 0 2 0 0 0 1 1 1 1 0 2 1 1 0 1 0 2 0 0 0 1 1 0 1 0 1 0 0 0 0 0 0 0 0 0 2 1 2 0 0 0 1 1 1 1 1 1 1 1 0 1 1 2 1 0 1 1 0 1 0 2 2 0 2 0 1 0 1 1 1 1 1 2 2 1 0 2 1 1 0 0 1 1 1 2 1 1 1 0 1 0 1 0 0 2 2 0 2 0 0 2 1 0 0 2 2 0 2 0 1 1 1 1 2 0 0 0 0 1 1 1 1 1 1 1 0 1 1 2 1 1 0 1 0 1 0 1 1 1 1 0 1 0 1 0 1 0 2 2 2 1 1 1 0 0 1 1 0 1 0 0 2 2 0 0 1 1 0 0 2 2 1 1 1 2 2 0 0 0 1 0 0 1 2 1 1 1 1 0 0 0 2 0 2 0 0 0 1 1 1 1 1 0 1 1 0 0 0 2 1 1 1 0 0 2 2 2 1 0 0 1 1 1 1 0 0 0 0 0 1 0 0 1 1 1 0 0 1 2 0 0 0 0 0 2 2 0 1 1 0 2 2 1 1 0 1 0 0 2 0 1 1 1 0 2 1 1 1 0 1 2 0 1 0 0 1 0 1 1 1 0 0 0 0 0 2 0 1 0 1 1 0 2 0 1 1 0 1 0 0 2 2 0 2 0 0 0 0 0 0 0 0 2 1 1 0 0 1 0 0 0 0 1 1 0 0 0 0 0 1 1 2 2 0 0 0 0 0 1 0 0 0 0 1 0 0 1 0 1 0 0 0 0 0 1 1 1 1 1 0 0 0 2 0 0 0 0 0 0 2 0 0 1 2 2 0 2 0 0 1 1 1 0 0 0 1 1 0 2 1 1 0 2 0 1 1 2 0 1 2 1 0 0 0 0 0 0 0 1 0 0 2 0 0 0 1 1 0 0 0 1 1 0 0 0 2 2 1 1 1 1 0 1 1 0 0 1 0 0 2 1 0 1 1 0 1 0 0 0 0 0 0 0 0 0 0 0 0 0 0 1 1 0 1 1 1 1 0 2 0 0 0 0 2 0 1 0 0 0 0 0 0 1 0 0 1 1 2 2 2 0 1 1 0 2 0 1 1 2 0 0 2 0 2 0 0 0 0 1 1 1 1 1 1 1 0 2 0 0 0 0 1 1 0 0 2 2 0 0 2 1 2 0 1 0 0 0 2 1 0 1 1 0 1 1 2 0 0 0 2 0 1 2 2 1 0 0 2 0 2 2 0 0 2 0 0 1 1 0 0 0 0 0 2 0 0 0 0 0 0 0 0 0 0 0 1 0 0 0 0 1 0 0 2 0 0 0 0 0 1 2 1 0 0 0 0 0 2 1
124 1 1 1 1 1 1 1 2 1 0 1 0 0 0 0 0 0 0 1 0 1 1 0 0 0 0 2 0 2 2 0 2 2 0 1 1 1 0 0 0 0 0 0 1 0 0 0 0 1 0 1 0 0 0 2 0 0 1 1 0 1 0 1 0 1 0 0 0 0 0 1 2 2 2 2 2 2 2 0 0 0 0 1 1 0 1 2 2 2 2 1 1 0 0 1 0 1 0 1 0 0 1 0 1 1 2 1 1 0 0 2 1 1 1 0 0 0 0 1 2 0 2 0 0 0 2 1 1 1 1 0 0 1 1 1 0 0 0 0 2 0 0 0 0 1 1 1 0 0 1 0 1 0 0 0 0 1 1 0 0 0 1 0 0 1 0 1 1 1 1 0 1 1 0 0 1 0 0 1 0 1 1 0 0 0 1 1 0 0 0 1 0 0 0 2 1 2 1 0 0 0 0 1 2 0 1 1 1 0 2 1 2 0 2 2 0 0 2 0 2 2 0 2 0 0 0 0 0 0 0 1 0 1 1 1 1 2 0 1 0 1 2 1 1 1 1 0 2 0 0 0 1 0 0 1 0 1 1 0 0 0 0 0 0 0 0 0 0 0 0 2 1 1 1 1 0 2 2 1 1 2 0 0 0 0 0 2 1 2 0 0 0 2 0 1 0 1 0 1 0 0 1 1 0 0 2 1 1 1 0 1 2 1 1 0 2 1 0 0 1 1 1 1 1 0 0 1 1 1 0 2 1 1 0 0 0 1 1 1 1 1 2 0 0 0 1 0 1 1 1 0 1 0 0 0 1 0 0 1 0 2 1 1 1 0 1 1 1 1 0 0 1 1 2 0 2 0 0 0 2 0 0 0 0 0 0 1 1 0 0 0 0 0 2 0 1 2 0 0 0 0 0 2 1 1 0 0 0 2 0 0 0 0 1 0 1 0 1 0 0 1 1 0 0 1 0 0 1 1 1 0 0 0 0 0 0 1 0 0 0 2 0 1 0 0 0 0 0 1 0 1 0 2 1 1 0 1 1 0 0 2 0 0 1 2 2 2 0 2 2 2 0 0 1 0 1 1 2 1 1 1 2 1 1 1 0 0 0 0 1 0 0 1 1 0 0 2 2 2 0 1 2 2 2 0 2 1 0 0 1 1 0 0 0 2 0 0 0 2 0 2 1 0 1 2 0 1 0 2 0 0 1 0 1 0 0 1 2 1 1 1 1 1 0 1 0 0 2 1 0 1 0 0 0 0 0 1 0 1 0 0 0 0 0 0 0 1 1 0 0 1 1 0 0 0 1 2 2 2 2 1 1 0 0 1 0 0 0 0 0 0 0 1 1 0 2 0 0 1 1 2 1 0 1 0 0 0 1 0 0 0 0 0 0 0 0 0 0 0 2 2 0 0 1 1 1 1 0 0 1 1 0 0 1 1 1 0 2 0 0 1 0 1 2 1 1 0 2 0 1 2 0 2 2 2 0 1 1 0 0 0 1 0 2 1 0 2 0 0 0 1 0 0 1 0 0 0 2 0 1 0 0 1 0 1 1 0 2 0 2 0 0 1 1 0 1 0 1 1 0 1 0 0 2 0 0 2 0 0 0 0 1 0 0 1 0 1 1 1 0 0 0 2 0 2 1 0 1 0 1 2 1 0 0 1 1 0 1 1 0 1 0 0 0 0 1 1 1 1 1 1 1 0 0 2 1 0 0 0 0 1 2 0 1 0 1 1 0 2 0 0 1 1 1 1 0 0 1 1 0 1 1 1 0 1 0 2 1 2 1 1 2 2 1 0 1 1 0 1 0 2 0 0 1 0 2 0 2 0 0 0 1 1 1 0 0 0 1 1 0 1 2 1 0 1 1 1 0 2 1 2 0 1 0 1 0 0 0 0 0 0 0 0 1 0 1 0 1 0 0 0 0 1 1 0 1 0 0 0 0 1 0 0 0 1 0 0 2 0 0 0 0 0 1 1 0 0 2 2 2 2 2 0 0 0 0 0 0 0 0 1 2 1 1 0 2 0 0 0 0 1 0 1 1 1 1 2 0 2 0 1 0 0 2 1 0 1 2 1 1 0 2 1 0 0 0 1 0 1 1 0 1 2 1 0 0 0 0 0 0 1 2 1 1 0 1 1 0 0 2 0 1 0 2 0 2 1 1 2 1 0 0 0 1 2 1 0 0 0 0 1 0 0 0 0 0 0 2 0 0 0 0 0 0 0 0 1 0 1 1 0 0 2 0 0 0 1 1 0 2 1
125 1 1 1 1 0 0 2 2 1 0 2 0 2 1 1 1 0 1 1 1 2 1 1 0 1 1 2 0 2 2 0 1 0 0 1 1 1 1 0 0 0 1 0 1 2 0 0 0 1 0 1 0 0 1 2 0 0 0 0 1 0 0 1 0 2 1 1 1 0 0 1 2 2 1 2 1 2 2 0 2 0 1 1 1 0 0 2 2 2 1 2 0 0 1 1 1 2 0 2 0 0 1 0 1 0 2 1 1 0 0 2 2 2 2 2 2 0 1 1 1 0 0 2 0 2 0 0 0 0 1 0 0 0 0 0 0 0 0 0 0 2 0 0 0 1 0 0 0 2 0 0 0 0 1 0 1 0 1 1 1 0 0 2 0 0 0 2 0 2 0 0 1 1 1 1 2 0 0 2 0 0 1 0 0 0 2 1 0 0 0 1 1 1 2 2 2 1 0 0 0 0 0 1 2 0 1 0 1 0 2 1 1 0 2 1 1 0 1 2 0 0 0 1 1 2 1 0 0 0 0 0 0 0 1 0 0 2 0 1 0 0 2 1 0 0 0 0 2 0 0 0 2 0 1 1 0 1 1 0 0 0 0 0 1 0 2 0 2 0 0 2 1 1 0 1 0 2 2 2 2 2 2 2 0 0 1 2 1 2 1 0 2 2 2 0 1 1 1 2 1 0 2 2 1 0 0 0 1 0 0 1 1 2 2 0 2 1 0 0 1 1 1 0 0 0 0 0 1 0 0 1 1 2 0 0 0 1 0 0 0 0 1 0 1 1 1 1 1 1 1 0 1 0 0 0 0 0 0 2 0 2 2 0 2 0 1 1 2 1 0 0 1 1 0 1 2 0 0 0 0 2 0 0 1 0 0 0 0 0 0 0 1 0 2 0 1 0 1 1 0 1 0 1 0 1 0 0 0 2 0 0 0 0 1 2 0 1 0 0 0 0 1 1 1 1 0 1 1 0 1 0 1 2 1 1 0 0 1 1 0 0 0 1 1 1 0 2 2 2 0 0 0 2 2 1 1 1 2 1 0 0 1 0 0 1 1 0 1 0 1 1 1 1 2 0 0 0 2 0 0 0 0 0 0 1 0 1 1 0 1 1 1 0 1 0 0 2 2 2 0 0 0 0 0 2 1 1 0 0 0 1 0 0 0 2 0 0 0 2 0 2 0 0 2 2 0 2 0 2 0 2 1 0 0 0 1 0 1 1 1 1 1 0 0 1 0 0 0 0 0 0 0 1 2 0 0 2 0 2 0 0 1 1 0 0 1 1 1 0 0 1 1 0 1 1 1 1 1 1 1 0 0 0 2 0 1 1 0 0 1 1 1 0 1 0 0 1 0 1 1 1 1 1 1 1 2 0 0 1 0 0 0 1 1 1 1 0 0 0 0 0 1 0 0 1 1 1 0 0 0 0 1 0 2 0 2 0 2 0 0 0 0 2 2 1 1 0 0 0 0 1 0 2 1 2 0 1 1 0 0 0 1 0 1 0 0 2 0 1 0 1 1 0 0 1 2 0 1 0 1 1 1 2 0 2 0 1 0 1 0 1 0 1 1 0 1 0 1 1 0 1 0 0 1 1 0 1 0 0 1 0 0 0 0 1 0 1 1 1 0 0 0 2 0 2 1 0 1 0 1 2 0 0 0 0 2 0 1 2 0 1 1 1 0 0 2 0 0 0 0 0 0 0 0 1 0 0 1 0 0 0 1 0 0 0 1 2 1 1 0 0 2 1 1 2 0 0 1 1 0 2 1 1 1 2 0 2 1 2 1 1 2 1 1 1 1 0 0 0 1 0 0 0 1 0 1 0 0 2 0 0 2 0 0 0 0 1 2 1 1 1 2 0 0 0 0 1 0 2 0 0 2 1 0 1 1 0 1 0 0 0 0 0 0 0 0 0 0 2 0 0 0 2 0 0 0 0 0 0 1 2 0 0 0 1 1 0 1 0 0 0 1 1 2 1 0 1 2 2 2 2 2 0 1 1 0 0 0 0 0 1 1 0 2 0 2 0 0 0 0 2 0 2 1 1 1 1 1 1 1 0 1 2 2 0 0 1 1 0 0 1 2 2 1 2 1 0 0 0 1 1 0 0 0 0 1 1 1 1 0 0 2 1 2 0 2 0 0 0 2 0 1 0 1 0 1 0 1 0 1 1 0 1 0 0 0 0 0 0 0 0 0 0 0 0 0 0 0 0 0 0 0 1 1 0 0 0 0 0 0 0 0 1 1 0 1 1 1 1 1 0
126 0 2 1 0 0 0 1 1 1 1 1 0 0 0 0 0 1 1 0 0 2 1 0 0 1 1 2 0 2 1 0 0 1 0 1 2 1 1 1 1 0 1 1 2 1 1 0 0 2 0 1 1 0 0 2 0 1 1 1 1 0 1 2 0 1 0 1 1 0 0 0 2 2 0 2 1 0 1 0 0 0 0 0 0 0 0 0 1 2 0 0 2 0 0 0 0 1 0 1 1 0 1 0 1 1 2 1 1 0 0 1 0 1 1 0 0 0 2 0 0 0 1 2 0 1 0 1 2 1 1 0 0 0 0 0 0 0 0 0 0 2 1 0 0 1 0 0 0 1 0 0 0 0 1 0 1 1 0 0 1 1 2 0 0 2 0 2 0 1 1 1 1 1 0 1 1 1 0 0 0 0 0 1 1 1 1 1 1 1 1 1 1 1 2 2 0 1 0 0 0 0 0 1 2 0 1 1 0 1 1 2 0 0 1 2 0 0 1 1 1 1 1 2 0 0 0 0 0 0 0 0 0 0 1 0 0 2 0 1 0 1 2 2 0 0 0 0 2 0 0 0 0 0 0 2 1 1 0 0 0 0 0 1 1 0 1 0 0 0 1 2 1 1 0 0 0 2 1 0 0 1 1 2 0 1 1 0 0 1 0 2 1 2 2 0 1 0 0 2 0 0 0 0 0 0 0 0 1 2 0 2 2 1 1 0 2 0 0 0 2 2 0 0 0 0 1 2 0 0 0 1 0 0 0 0 0 2 1 1 1 1 1 0 0 1 2 0 1 1 1 0 2 0 2 1 1 0 0 1 0 0 2 0 2 0 1 1 1 0 0 0 1 1 1 1 1 1 1 0 0 2 1 1 0 1 0 0 0 1 0 0 1 0 2 0 1 1 0 0 0 0 0 2 2 0 0 1 0 2 0 0 0 0 1 0 0 0 0 0 0 0 0 0 1 1 0 1 1 1 1 2 1 1 0 1 1 2 0 0 0 2 0 1 1 2 0 0 0 1 0 2 0 1 1 0 1 2 1 1 1 1 1 0 0 2 1 1 0 0 0 0 2 2 0 0 0 2 0 1 1 0 0 0 0 0 0 1 1 0 0 1 1 2 2 1 1 1 1 2 0 0 1 1 2 1 2 0 0 0 0 1 0 2 2 0 0 1 0 2 1 2 2 0 1 1 1 1 1 1 1 1 1 1 1 0 1 0 1 2 0 0 1 0 0 0 1 2 2 2 1 1 0 0 2 2 0 0 0 1 0 0 1 2 0 0 1 0 0 0 0 0 0 0 0 0 0 1 1 2 1 0 0 0 1 0 1 2 1 1 0 0 0 0 0 0 0 2 0 0 0 2 1 1 1 1 1 0 1 1 0 0 0 0 1 1 0 0 0 0 0 0 0 0 0 1 1 0 0 0 0 0 0 0 1 0 1 1 2 0 1 1 0 2 2 1 1 0 0 0 0 2 0 2 1 2 0 2 1 1 0 0 1 2 0 2 1 1 0 1 0 1 0 0 0 0 0 0 2 0 1 2 1 2 1 2 0 1 0 0 2 0 0 1 1 0 1 0 1 2 1 1 0 1 2 0 1 2 0 0 1 1 0 0 0 0 1 1 0 1 0 1 0 2 0 1 0 1 0 0 0 2 1 0 0 2 2 0 0 1 0 1 0 0 0 1 1 0 0 0 0 0 0 0 0 1 0 1 1 1 1 0 1 0 1 0 0 1 0 1 1 0 1 1 1 0 0 0 1 1 1 2 0 0 0 2 0 2 1 2 0 1 2 1 1 0 0 1 0 1 1 1 0 0 2 0 1 0 1 1 0 0 0 1 1 0 1 0 1 1 2 1 0 0 0 0 0 2 0 2 0 2 2 1 0 1 0 1 1 1 0 1 2 0 2 0 1 0 0 1 0 0 0 2 0 0 0 0 0 0 0 1 0 0 2 0 1 0 0 0 0 0 0 0 1 0 0 1 2 1 1 1 2 0 0 0 0 2 1 0 1 2 0 0 2 0 2 0 0 0 0 1 0 1 1 1 0 1 0 2 0 1 2 2 2 0 0 0 1 1 0 0 2 2 0 0 1 0 1 1 2 1 0 2 0 0 0 1 1 0 0 1 2 0 1 2 1 0 0 0 1 0 1 0 1 0 1 0 0 1 0 1 0 0 1 1 2 0 0 0 0 0 0 0 0 0 0 0 0 0 0 0 0 1 0 0 1 0 0 1 0 0 0 2 1 0 0 1 1 0 2 1
127 1 0 2 0 0 0 1 1 1 1 0 2 1 0 0 1 0 1 0 1 1 1 0 0 0 0 2 0 2 2 0 0 2 2 1 2 2 0 1 1 0 0 0 2 1 0 0 0 0 0 1 1 1 1 2 0 0 0 0 0 1 0 1 1 0 1 0 1 0 0 0 2 2 2 2 2 2 2 0 2 0 1 1 2 0 0 1 2 2 1 2 1 0 1 1 0 0 0 0 1 0 1 0 1 2 2 0 2 0 0 2 1 1 1 1 1 0 1 1 1 0 1 1 0 1 1 0 2 0 1 1 0 0 0 0 0 0 0 0 1 1 0 0 0 1 2 0 0 1 0 0 0 1 1 0 0 2 1 0 1 2 2 0 0 2 0 0 1 2 0 0 0 2 1 1 2 1 0 0 0 0 0 1 0 0 2 0 0 0 0 0 0 1 1 1 1 1 0 0 0 0 0 1 2 0 1 1 0 0 1 2 2 0 2 2 0 0 0 2 0 0 0 2 0 1 1 0 0 0 0 1 1 2 0 0 1 2 0 1 0 1 2 1 1 0 0 0 2 0 0 0 2 2 0 0 1 0 0 0 0 0 0 0 0 0 0 0 1 1 0 2 1 0 0 0 0 2 2 1 1 1 1 2 0 1 1 1 1 1 1 0 1 1 1 0 1 0 0 1 0 0 0 0 0 0 0 1 1 1 1 2 2 1 1 0 2 0 1 0 1 1 0 0 0 0 1 2 1 1 0 1 1 0 0 0 0 1 0 1 2 1 1 0 0 0 2 1 1 1 1 0 2 1 0 1 2 0 0 0 0 0 2 1 1 1 1 1 2 0 0 0 0 0 1 0 0 1 1 1 2 0 1 1 0 0 0 1 1 1 0 1 1 1 2 0 1 0 0 0 0 0 0 2 1 0 1 1 0 1 0 0 0 0 2 0 0 0 0 0 1 1 0 2 1 2 2 2 1 0 2 0 1 1 1 2 0 1 0 1 1 1 0 0 1 1 1 0 0 2 0 0 0 1 1 1 0 2 2 2 2 2 1 1 1 2 2 1 0 1 1 1 0 0 1 1 1 2 2 1 0 0 1 0 0 1 0 2 1 1 1 0 1 1 0 1 1 1 1 2 0 0 1 1 1 1 2 0 1 0 0 2 0 2 2 0 0 0 0 2 0 2 1 0 0 1 1 0 0 1 1 0 1 1 1 0 0 0 0 0 1 1 2 0 0 1 0 2 2 2 0 0 0 0 1 2 0 0 1 0 0 0 0 2 0 0 2 1 1 1 1 1 0 0 0 0 1 1 1 2 1 0 0 0 0 0 0 1 0 0 0 0 1 0 0 0 0 0 0 0 0 2 0 0 0 0 1 0 0 1 0 0 0 0 0 0 0 0 1 0 1 2 0 0 1 2 2 0 0 0 1 1 0 0 1 0 1 1 2 0 0 1 0 1 1 1 1 0 1 0 1 2 0 2 2 2 1 2 2 0 0 0 2 2 0 2 0 0 1 0 1 1 0 0 0 1 2 1 1 1 2 0 1 0 0 1 1 2 0 0 2 1 0 1 1 0 1 0 1 2 0 0 0 0 0 2 2 2 0 0 1 0 0 0 0 1 0 2 2 2 0 0 0 1 1 2 1 1 0 0 0 2 0 0 0 0 0 0 1 1 0 1 1 1 0 1 2 1 1 1 1 1 1 0 0 0 0 0 0 0 0 0 2 0 0 0 2 0 0 2 0 0 1 0 0 1 0 0 0 0 1 2 1 1 1 2 0 2 1 2 0 1 2 2 1 1 0 1 0 1 0 2 0 0 1 0 1 0 0 1 0 1 0 2 2 0 0 1 2 1 1 2 1 0 0 0 0 1 0 2 1 1 2 1 0 1 0 0 0 0 0 0 0 0 0 0 0 0 1 0 0 0 0 1 0 1 2 2 0 0 0 1 0 0 0 0 0 0 2 0 1 1 0 0 2 1 0 1 1 1 2 1 0 0 0 2 2 1 0 0 0 0 1 0 2 0 2 0 0 0 0 2 0 1 1 1 1 0 0 1 1 1 0 0 0 1 0 1 2 1 1 0 2 0 2 2 2 1 1 1 2 1 0 1 0 0 0 1 1 0 0 0 1 0 0 0 0 0 0 0 2 1 0 0 2 0 2 1 0 0 2 0 0 0 0 0 0 0 0 0 0 0 0 0 0 0 0 0 1 0 0 0 0 0 0 0 0 0 0 0 0 0 0 1 0 0 0 0 2 0 0 0
128 1 1 1 1 1 1 1 2 2 1 0 0 0 0 0 0 0 0 0 0 2 0 0 0 1 1 1 1 2 1 1 0 1 1 1 2 1 0 1 1 0 1 0 1 1 0 0 0 1 0 0 1 0 1 1 0 1 1 0 1 1 0 1 0 0 2 1 2 0 0 1 2 2 2 2 2 1 2 1 0 0 0 0 2 0 0 0 2 2 0 1 1 0 0 2 2 0 0 1 2 1 1 0 1 0 2 2 1 1 0 1 0 1 2 2 1 0 0 2 2 0 1 2 0 1 0 0 0 0 0 0 1 1 0 0 1 0 0 0 0 2 0 0 0 2 0 0 0 1 0 0 1 0 0 0 1 1 0 0 1 0 0 1 1 2 0 1 1 1 0 0 1 1 0 1 2 0 0 0 0 0 1 1 0 0 2 0 0 0 1 0 0 1 1 2 0 1 0 0 0 1 0 1 2 0 1 2 0 1 2 1 1 0 2 1 1 0 1 0 1 1 0 2 0 0 0 0 0 0 0 0 1 1 0 0 1 2 0 1 0 0 2 2 0 0 0 0 2 0 0 0 2 0 1 1 0 0 0 0 0 0 0 0 1 0 1 0 1 1 1 1 1 1 1 1 0 2 2 2 2 2 0 1 0 0 0 1 0 1 0 0 0 2 1 2 0 1 0 1 0 0 0 0 0 1 1 0 0 0 0 1 2 1 1 0 1 1 1 0 1 0 0 0 0 0 0 0 0 0 0 2 0 0 1 0 1 1 0 0 0 0 1 1 0 0 2 0 2 1 1 0 2 0 1 0 1 1 1 0 1 1 1 1 1 0 0 1 2 0 0 0 0 0 1 0 0 0 0 0 0 1 1 1 0 0 0 0 0 0 0 0 0 0 2 0 0 0 1 0 0 0 0 1 0 0 1 0 0 1 0 0 0 0 2 0 0 1 1 1 0 1 0 0 0 1 1 1 2 1 2 0 0 1 1 0 1 0 0 1 1 1 0 0 2 2 0 0 0 1 0 1 0 1 1 1 0 2 1 1 1 1 0 0 0 0 0 2 0 0 0 2 2 2 1 0 0 1 2 1 0 0 2 0 2 0 0 2 1 1 1 0 0 0 0 0 0 1 1 2 0 1 1 1 1 1 1 1 0 0 0 2 0 1 1 1 0 0 0 0 0 2 2 1 1 2 0 2 0 2 0 2 2 1 2 0 2 0 0 0 0 1 2 1 0 0 1 1 1 1 1 1 0 0 2 1 0 1 1 0 1 0 0 0 0 0 0 1 1 1 0 1 0 0 0 0 1 1 1 2 1 0 0 0 2 0 2 0 0 0 0 0 0 0 2 0 0 0 0 0 0 2 2 0 0 2 2 1 1 1 1 0 0 1 1 2 1 0 0 0 0 0 0 0 0 0 1 1 0 0 1 1 0 0 2 0 0 2 2 0 0 0 0 1 1 1 1 0 2 0 1 1 0 1 2 2 0 1 1 0 0 0 1 2 0 2 1 1 1 0 1 0 0 0 0 1 1 1 0 1 1 2 1 1 0 2 1 0 0 1 1 1 0 0 0 0 0 0 1 1 0 1 0 1 0 2 1 1 1 0 0 0 0 1 1 1 0 0 0 0 0 0 0 1 0 2 0 0 0 0 0 0 0 0 0 0 1 0 0 2 1 1 0 0 0 0 0 0 0 0 0 0 0 0 0 1 0 0 0 0 0 0 2 0 2 0 0 1 0 0 1 0 1 1 1 1 0 0 1 1 1 2 0 0 1 2 1 2 1 2 1 1 2 2 2 2 0 1 0 1 0 1 0 0 1 0 1 1 1 0 0 0 1 1 1 0 0 1 2 1 1 1 1 0 0 1 0 1 0 2 1 2 2 1 0 2 0 0 1 0 0 0 1 0 1 1 1 1 0 0 0 0 0 2 0 1 1 0 0 0 1 2 1 0 1 0 1 0 2 0 0 0 0 0 2 0 0 1 2 1 1 1 1 0 0 1 1 2 0 0 0 0 0 0 1 0 2 0 0 0 0 1 1 0 2 2 0 1 0 2 0 0 0 0 2 0 0 1 2 1 0 1 2 1 1 1 1 1 0 1 1 0 1 1 2 0 2 1 1 1 0 1 1 1 0 1 1 1 0 0 2 0 2 0 0 0 0 1 2 1 1 1 0 1 0 0 0 0 0 0 0 0 1 0 0 1 0 0 2 0 0 0 0 1 0 1 1 1 0 2 1 0 1 2 1 0 1 0 1 0 0 0
129 0 2 1 0 0 0 1 2 1 1 0 0 1 0 0 0 1 2 1 1 1 1 0 0 0 0 2 1 2 2 0 0 0 0 2 2 1 0 0 0 0 0 0 2 0 1 0 1 2 0 1 0 0 1 1 1 0 0 1 1 1 0 2 0 1 1 0 1 0 0 1 2 2 2 2 2 0 1 0 0 0 1 1 2 0 0 0 2 2 0 2 0 0 0 0 0 0 0 0 2 0 1 0 1 1 2 1 1 0 0 1 0 2 2 0 2 0 1 1 1 0 0 2 0 2 0 1 2 1 2 0 0 0 0 0 1 0 0 0 0 2 0 0 0 1 1 0 0 2 0 0 0 0 0 0 0 1 0 1 2 2 0 0 0 2 0 1 1 1 0 1 1 1 0 1 1 0 0 1 0 1 0 0 0 0 1 2 1 1 1 1 0 2 2 2 0 0 0 1 0 0 0 2 2 0 0 0 1 0 1 1 2 0 2 2 0 0 1 2 0 0 1 1 2 0 2 0 0 0 1 0 0 0 2 1 0 2 0 0 0 0 1 1 1 1 1 0 2 0 0 0 2 0 0 1 1 1 0 0 0 0 1 2 2 0 0 0 2 2 0 2 1 1 0 0 1 2 2 1 0 1 1 2 0 1 1 2 1 2 1 1 0 2 2 0 0 0 0 1 0 0 1 1 0 0 0 0 2 2 2 2 1 0 1 0 2 0 0 0 1 1 0 0 2 0 2 1 0 1 0 1 0 0 0 0 0 0 0 0 0 1 2 0 0 1 1 0 1 1 0 0 2 0 1 1 1 0 0 1 0 0 2 1 2 1 0 1 1 0 0 0 0 0 1 1 1 0 0 0 1 0 1 1 0 1 0 1 1 0 0 1 0 0 1 1 0 0 0 0 0 0 0 2 0 1 1 0 1 0 0 0 0 1 0 0 1 0 1 0 1 0 0 1 2 1 1 1 1 1 1 0 0 0 0 0 0 0 0 1 1 0 0 1 1 2 1 0 0 0 0 2 0 0 0 0 0 1 1 1 1 1 0 1 1 1 1 1 0 0 0 1 1 1 1 0 1 2 2 0 1 0 0 0 0 0 0 2 1 1 1 0 0 1 1 1 1 2 2 2 0 0 1 1 1 1 1 0 0 0 1 1 0 1 1 1 1 1 0 2 1 2 1 0 0 1 1 0 1 2 0 0 1 1 1 0 2 0 1 0 0 2 2 2 2 2 0 1 1 2 0 0 1 0 1 1 0 1 1 0 1 0 0 2 1 1 1 0 0 1 0 0 2 0 1 2 2 2 2 1 2 0 0 0 1 0 0 0 0 0 0 0 1 2 2 0 1 1 0 0 0 1 0 1 2 0 0 0 0 1 0 0 0 2 2 2 2 0 0 0 1 1 1 0 0 2 2 1 0 0 1 1 1 0 1 1 0 1 1 1 0 1 0 2 2 1 1 0 1 0 0 2 1 1 1 2 0 1 0 0 0 0 1 1 0 1 1 1 0 0 2 0 0 1 0 1 1 0 1 0 0 1 0 2 0 2 1 0 1 0 2 0 0 0 0 0 0 0 0 1 1 0 0 2 1 2 1 2 0 0 1 0 0 2 0 2 1 2 2 2 1 0 0 2 0 2 1 1 1 0 0 1 1 0 0 1 2 0 0 0 0 0 1 1 0 0 1 0 1 1 1 1 1 0 0 2 0 0 1 0 0 0 2 1 0 0 1 1 0 2 0 0 1 1 0 1 0 0 1 1 0 2 0 0 0 1 1 2 0 2 0 2 2 2 2 1 0 0 0 1 0 2 0 0 1 0 0 0 0 2 0 0 1 1 1 0 0 0 2 2 2 2 1 1 0 1 1 2 0 2 0 2 2 2 0 2 0 0 1 0 0 1 1 1 1 0 1 0 0 0 0 0 0 1 1 0 2 1 0 0 0 1 0 0 0 0 1 0 1 0 0 0 0 0 1 0 0 2 2 2 2 2 2 0 0 0 0 2 0 0 1 2 0 0 2 1 2 0 0 2 0 0 0 1 1 2 0 0 1 0 1 2 0 0 1 1 0 1 2 1 1 0 2 2 2 2 1 0 1 1 1 1 0 1 0 0 0 1 2 0 0 2 2 1 2 0 1 0 0 0 2 2 2 0 0 1 1 1 1 1 0 1 0 0 0 0 0 0 0 0 0 0 0 0 0 0 0 1 2 1 1 1 0 0 0 1 1 1 0 1 1 0 0 1 1 0 0 0 2 0 0 0
130 0 0 2 1 1 1 2 2 1 1 1 1 1 0 0 0 0 0 0 0 2 1 0 0 0 0 0 0 2 1 0 0 0 0 1 1 1 0 1 0 1 0 0 1 0 0 0 0 0 0 0 0 0 1 2 0 0 0 1 0 2 0 1 0 0 1 0 1 0 0 1 2 2 2 2 2 1 1 0 0 0 0 0 1 0 0 0 2 2 0 1 1 1 0 0 0 0 0 1 2 1 0 0 1 1 2 2 0 0 0 2 1 1 1 1 1 0 2 0 0 0 0 2 0 1 0 1 2 1 1 0 0 0 0 0 0 0 0 1 1 1 0 1 0 0 0 0 0 1 0 0 0 0 0 0 0 0 1 0 1 1 0 1 1 2 0 1 1 1 0 0 0 2 0 0 2 2 0 1 0 0 0 1 0 0 1 2 1 0 0 0 0 0 2 1 0 2 0 1 0 0 1 0 1 0 1 0 0 0 1 0 1 0 2 2 0 1 1 0 0 0 1 2 1 1 2 0 0 0 0 0 0 0 1 0 0 2 0 0 0 2 2 2 0 0 0 1 1 1 1 1 1 0 0 0 0 0 0 0 0 0 2 2 1 0 0 0 1 1 1 1 2 1 1 0 1 1 0 0 0 0 1 1 0 1 1 1 2 2 1 2 1 1 1 0 0 2 1 1 1 0 1 1 1 0 0 0 0 0 0 1 1 2 2 0 2 2 0 0 1 1 0 0 0 0 1 1 0 0 0 1 0 0 0 0 0 1 0 0 0 0 1 0 0 0 2 0 1 1 0 0 2 0 0 0 0 0 0 1 0 1 1 0 1 0 1 1 2 0 1 1 1 1 2 0 2 0 0 0 0 1 0 0 0 0 0 1 1 1 0 1 1 0 1 1 2 1 0 1 1 1 0 1 0 0 0 1 0 2 0 0 0 0 1 0 1 0 0 0 0 1 0 0 0 2 1 1 1 0 1 0 0 1 1 0 0 1 1 1 1 1 0 0 1 1 0 0 0 0 0 1 0 1 1 1 0 2 0 1 2 1 1 0 0 0 0 0 0 0 0 1 0 0 2 0 1 0 2 0 0 0 2 1 1 0 1 1 1 0 2 0 0 1 2 0 0 2 2 1 1 0 2 1 2 1 2 0 0 0 0 2 0 0 0 1 0 0 0 1 1 1 0 0 1 2 0 2 0 2 0 2 0 0 0 0 1 0 1 1 1 1 1 0 1 1 0 1 1 1 0 0 0 0 0 0 0 1 1 0 1 0 0 2 0 0 2 1 1 1 1 2 0 0 0 0 2 1 1 2 2 0 1 0 0 1 0 0 0 0 0 0 0 0 0 0 1 0 0 0 0 2 0 2 2 0 0 0 0 1 0 0 0 1 1 1 1 0 0 1 1 1 0 1 0 0 0 2 0 0 0 1 0 0 2 0 0 1 2 0 0 2 0 1 2 1 1 0 1 0 0 2 0 1 1 1 0 2 2 0 0 0 1 1 0 1 0 1 1 0 0 0 0 1 1 0 0 1 2 1 0 0 0 2 1 2 1 2 0 1 0 1 0 1 1 0 2 0 1 0 0 1 0 1 1 2 2 1 1 0 0 0 0 2 0 1 0 1 1 1 0 0 2 2 0 1 0 1 1 0 0 1 0 1 0 0 2 0 0 1 0 0 0 0 0 1 2 1 0 0 0 0 0 0 0 2 0 0 0 0 0 0 2 0 1 1 0 2 0 2 0 0 1 2 0 0 0 0 0 0 0 0 1 1 0 1 1 2 2 2 0 0 2 0 0 0 0 1 1 2 0 1 0 0 2 0 1 0 0 1 0 0 0 2 2 0 0 1 1 0 0 1 2 1 0 1 1 1 0 2 0 1 1 1 0 0 0 0 0 0 0 0 1 1 1 0 1 0 1 0 0 0 0 1 1 0 1 0 0 0 0 2 0 0 0 2 1 0 2 0 0 0 0 0 1 0 0 1 1 1 2 2 2 0 0 0 0 1 0 1 1 2 0 1 1 0 2 0 0 1 0 1 0 2 1 1 1 0 1 0 1 2 0 0 0 2 0 0 1 1 0 0 2 2 0 0 1 1 0 0 2 0 0 1 1 0 0 2 2 0 0 1 2 0 0 0 1 0 0 1 2 1 1 0 1 0 1 2 2 2 2 0 0 1 0 0 0 0 0 0 0 1 0 0 0 0 1 0 1 0 0 0 0 0 0 0 0 1 0 0 0 0 0 0 1 0 0 0 0 0 2 2
131 0 2 1 0 0 0 1 1 1 1 1 0 1 0 0 0 0 2 1 1 2 0 0 0 0 0 2 0 2 2 0 1 1 0 2 1 1 0 1 1 0 0 0 2 1 0 0 0 2 2 2 0 1 1 2 0 0 1 1 1 1 0 1 1 0 1 2 2 0 0 2 2 2 1 2 2 1 2 0 0 0 1 1 2 0 0 0 2 2 0 1 1 1 1 1 0 1 1 0 2 0 2 0 0 0 2 1 1 1 0 2 0 2 2 0 2 0 1 1 1 1 0 2 0 2 0 0 1 1 1 1 0 0 0 0 1 0 0 0 0 2 0 0 0 0 0 0 0 0 0 0 0 0 1 0 1 1 1 0 0 1 0 1 1 1 1 2 0 1 1 1 0 2 0 0 1 0 0 0 0 0 1 1 0 0 2 2 1 0 0 0 2 0 2 2 2 1 0 0 0 0 0 2 2 0 0 1 1 0 0 2 1 0 2 2 0 1 0 0 1 1 0 2 0 0 0 0 0 0 0 1 0 1 0 0 1 2 0 1 0 0 2 2 0 0 0 1 0 1 0 0 1 0 1 2 1 0 0 0 0 0 0 1 1 0 2 0 2 2 0 2 2 2 0 1 1 2 2 1 1 2 1 2 0 1 1 1 0 2 1 0 0 1 0 1 0 1 1 2 1 0 0 0 0 1 1 0 1 1 0 1 2 2 2 1 1 1 1 0 1 1 0 0 1 0 1 0 1 0 0 1 1 2 0 0 0 2 0 0 0 0 1 1 0 2 0 0 1 1 0 0 1 0 0 0 0 0 0 2 0 2 1 1 0 2 0 0 2 0 2 2 0 0 1 0 2 0 0 0 1 1 2 1 0 2 0 0 0 0 0 0 1 0 2 0 1 0 0 0 0 0 0 2 0 0 1 1 0 2 0 0 0 0 1 0 0 1 0 0 0 0 2 0 0 2 1 2 1 1 1 0 1 1 1 1 0 1 1 0 1 1 0 1 0 1 0 0 0 1 0 2 0 2 2 1 1 1 1 0 0 0 0 1 1 2 2 1 0 1 1 1 0 0 2 0 1 2 1 1 1 0 2 0 2 0 0 1 1 0 1 0 0 2 0 0 0 2 2 2 0 0 2 2 2 0 2 0 0 0 0 2 0 1 1 1 0 0 0 2 1 1 0 0 1 2 0 1 0 2 0 1 2 1 1 0 2 0 1 1 0 1 2 0 0 2 0 0 1 1 0 1 1 0 1 1 0 0 0 0 0 0 1 2 1 1 1 1 1 1 0 0 1 0 0 0 1 2 2 1 2 0 0 0 2 0 1 0 0 0 0 0 0 0 0 0 0 1 0 0 0 2 1 2 2 1 0 0 1 1 2 0 0 0 0 0 0 0 0 0 0 0 1 1 0 0 0 2 0 0 1 1 1 0 2 0 1 1 1 1 1 0 0 1 1 1 1 1 0 0 0 1 1 1 1 1 0 1 1 0 0 0 0 0 0 0 0 0 1 1 0 1 0 1 1 0 0 0 1 0 0 1 2 1 0 2 1 0 0 1 1 1 0 1 1 0 2 0 1 1 0 1 0 0 0 2 1 2 0 0 1 0 0 0 0 0 0 2 2 2 0 0 1 2 0 2 1 0 1 0 0 0 0 1 0 0 1 0 2 2 0 2 0 0 0 1 1 1 1 1 1 1 0 1 1 2 0 0 1 0 0 0 2 0 1 0 0 2 0 2 0 0 2 1 0 1 0 0 0 0 0 1 1 1 1 2 0 1 1 2 0 1 2 2 2 1 1 1 0 1 0 2 0 1 1 0 1 1 1 0 0 0 1 1 1 0 0 0 1 1 1 1 1 0 0 1 0 2 0 2 0 2 2 1 1 1 0 0 0 0 1 1 1 0 1 0 1 0 0 0 1 0 0 2 0 0 0 1 1 1 0 2 1 0 2 2 0 0 1 0 0 0 0 1 2 1 0 1 2 1 1 1 2 0 0 0 0 2 0 0 0 0 2 0 2 0 2 0 0 1 1 0 0 1 1 1 0 1 0 2 0 0 0 0 0 1 0 1 2 1 1 0 2 1 2 1 0 1 1 1 1 0 0 1 0 0 0 1 1 0 0 0 1 1 1 2 0 0 0 0 1 0 2 0 0 0 0 1 1 2 0 2 0 0 0 0 0 0 0 0 0 0 0 0 0 1 0 0 1 0 0 0 0 2 0 0 2 1 0 1 1 0 0 0 0 0 1 0 1 0 0 0
132 1 1 1 0 0 0 2 2 1 1 1 0 0 0 0 0 0 0 0 0 2 0 0 0 1 1 2 0 2 1 0 0 2 1 0 2 2 0 0 1 0 1 1 1 1 0 1 0 1 1 1 1 1 0 2 0 0 0 0 1 0 0 1 1 0 2 2 0 0 0 0 2 2 1 2 2 1 1 0 1 0 0 0 1 0 0 0 1 2 1 1 2 2 0 0 0 1 0 0 1 0 0 1 1 0 2 1 1 0 0 1 0 1 1 0 1 0 1 1 1 0 2 0 0 0 2 1 1 1 1 0 1 1 0 0 1 0 0 0 1 1 0 0 0 0 0 0 0 0 0 0 2 0 0 0 1 1 0 0 1 0 1 0 1 0 0 1 1 2 0 0 0 2 0 1 1 0 0 0 0 0 1 1 0 0 2 0 0 0 0 2 1 0 1 0 0 1 0 0 0 0 0 2 2 1 1 0 0 1 1 1 2 0 2 2 0 1 2 0 0 0 0 2 0 1 2 0 0 0 0 0 2 2 2 2 0 2 0 0 0 0 2 2 0 0 1 0 1 0 0 0 0 0 1 1 0 1 1 0 0 0 0 0 0 0 0 0 1 1 0 2 0 0 0 0 0 2 2 1 1 2 2 1 0 2 2 2 2 2 2 2 1 2 2 0 0 0 0 0 0 0 0 0 0 0 0 0 1 1 0 2 2 2 2 0 1 0 1 0 2 0 2 1 0 0 0 1 1 1 0 2 0 0 0 0 0 2 0 0 0 0 2 1 0 0 1 1 1 0 1 0 1 1 0 1 1 0 0 2 0 2 1 1 1 1 0 0 1 0 1 1 0 0 0 0 1 0 0 0 0 0 0 0 0 0 0 0 0 1 0 0 0 0 2 0 1 2 0 0 0 0 0 2 1 0 0 0 0 2 0 0 0 0 1 0 1 0 1 0 1 0 1 0 0 1 1 1 1 1 1 2 1 2 0 1 1 0 0 0 2 0 0 1 0 1 0 0 0 0 0 1 0 2 2 2 0 0 1 0 0 0 0 1 1 1 1 2 0 0 0 2 0 0 2 0 2 2 2 1 2 1 1 1 0 0 1 0 0 0 0 2 0 1 2 2 2 1 1 2 0 1 1 1 1 1 2 0 0 0 0 2 1 1 1 0 0 0 0 0 0 2 0 0 0 1 1 1 0 1 0 1 0 0 0 0 1 0 1 1 0 1 2 1 1 1 0 1 1 2 1 1 0 0 0 1 0 0 2 0 2 0 0 2 1 1 1 0 0 0 0 1 1 0 1 1 2 2 2 0 2 0 0 0 0 0 0 1 0 0 1 1 0 0 0 0 0 2 0 2 2 0 1 0 0 1 1 2 2 0 0 0 0 0 0 0 0 0 0 0 2 2 1 1 0 0 0 2 0 0 0 2 0 0 2 1 0 0 2 0 1 1 0 1 1 1 1 1 0 1 0 2 1 2 1 2 0 1 0 0 0 0 1 1 1 1 0 2 0 0 2 0 0 0 1 0 1 0 1 0 1 0 0 1 1 1 0 0 1 0 2 0 0 1 1 0 1 0 0 1 0 0 0 1 2 1 1 0 0 0 0 0 0 0 0 0 2 1 1 1 0 0 1 2 0 1 1 0 0 0 0 1 0 0 0 0 2 0 0 1 0 0 0 0 0 1 1 0 0 0 0 0 1 0 0 1 1 0 1 0 0 0 2 1 0 0 1 1 0 2 0 0 2 2 1 0 1 0 1 1 0 1 1 1 0 1 0 2 1 2 1 1 2 1 1 0 1 1 0 2 0 2 0 0 1 1 1 0 1 1 0 0 0 2 2 0 0 0 2 2 1 1 1 1 0 1 0 1 1 2 0 2 1 0 0 1 0 0 0 0 0 0 1 0 1 0 0 0 0 1 0 0 0 2 0 0 0 0 1 1 1 1 0 0 0 0 2 0 1 0 0 1 0 1 2 0 0 1 1 2 2 2 2 0 1 1 0 1 0 0 0 2 0 0 2 0 2 0 0 1 0 1 1 2 0 0 1 1 0 1 0 1 0 0 1 1 0 1 2 1 0 1 2 1 1 1 1 0 2 2 2 0 0 1 0 0 0 1 1 1 0 0 1 1 1 1 0 0 0 0 1 0 2 0 1 0 1 1 1 2 1 0 0 1 0 0 0 0 0 0 0 0 0 0 0 2 0 0 2 0 0 0 0 1 1 0 2 1 0 1 1 0 0 0 0 0 0 0 1 0 0 0
133 1 1 1 0 1 1 2 2 1 1 1 0 0 0 0 0 0 0 0 0 2 0 0 0 0 0 0 1 2 2 1 1 1 1 1 1 0 2 0 0 0 0 0 2 0 0 1 0 2 0 1 1 0 0 2 0 1 1 0 1 0 0 1 0 2 0 2 2 0 0 2 2 2 2 2 2 0 2 1 0 0 0 0 1 0 0 0 2 2 0 0 1 0 0 2 1 1 0 1 1 0 1 0 1 1 1 2 0 0 0 1 1 1 1 1 1 0 0 1 1 0 2 1 0 2 0 0 1 1 0 0 0 0 0 0 0 0 1 0 1 1 0 0 0 1 0 0 0 0 0 0 0 0 0 1 1 1 1 0 1 1 2 0 1 2 0 1 1 2 0 0 2 0 1 2 1 2 0 0 0 0 0 0 0 0 1 1 1 1 2 1 0 0 0 2 1 2 0 1 0 0 0 2 2 0 1 1 1 0 0 2 2 1 1 2 0 1 1 0 0 0 0 1 0 2 2 0 0 0 0 1 0 0 2 0 0 2 0 2 0 0 2 1 0 0 1 0 2 0 0 0 1 0 0 2 1 0 0 0 0 0 0 1 1 0 0 0 1 0 1 0 1 0 0 0 0 2 1 0 0 0 2 1 1 1 2 2 1 2 1 2 1 1 1 0 2 0 0 2 0 0 1 1 1 0 0 0 1 1 0 1 1 1 0 0 2 0 0 0 2 2 1 0 0 0 0 0 0 0 0 2 0 0 0 0 0 0 0 0 0 0 2 0 0 0 1 0 1 2 0 0 1 0 0 0 0 0 1 0 1 1 0 0 0 0 0 1 2 0 1 1 0 0 0 0 1 0 0 0 0 2 0 0 0 0 0 0 0 1 0 0 0 0 2 0 1 0 1 1 1 1 0 2 0 1 0 1 0 2 0 0 0 0 1 0 0 0 1 0 0 1 0 1 1 1 0 1 1 0 2 0 1 2 2 0 1 0 1 1 1 0 1 1 1 2 0 0 1 1 0 0 0 2 2 1 1 1 2 1 1 2 0 1 1 1 1 1 0 0 0 1 2 2 0 0 0 1 2 1 1 0 1 1 0 2 0 0 0 0 1 1 1 2 1 1 1 1 1 2 0 1 1 1 1 1 2 1 0 0 0 1 1 0 0 2 2 0 0 2 1 1 0 0 1 2 0 1 0 2 0 1 1 0 1 0 1 0 1 1 1 1 2 0 1 2 0 1 1 1 0 0 0 0 1 2 0 1 1 0 0 0 0 0 0 0 0 0 0 0 0 0 0 0 0 0 2 0 0 2 0 0 1 0 0 1 0 1 0 0 0 0 0 0 0 0 0 0 0 0 0 2 1 1 2 1 1 1 1 2 0 0 0 1 0 0 1 0 0 0 1 0 0 0 0 1 1 2 0 0 1 1 0 0 1 1 0 2 2 0 0 0 0 1 0 0 0 0 2 0 0 1 0 0 1 1 0 2 1 0 0 0 1 1 1 1 0 1 0 1 0 2 0 0 1 1 1 1 1 1 2 1 0 1 0 1 1 1 0 1 0 1 0 1 1 0 1 0 0 1 0 1 0 1 1 2 2 1 0 0 0 0 0 1 0 0 1 1 1 1 1 0 1 2 1 2 1 0 1 0 1 2 0 0 0 0 0 0 1 1 0 1 0 0 0 1 1 0 1 1 1 1 0 1 1 2 1 0 0 1 0 1 2 0 0 1 1 2 0 2 0 1 2 0 0 0 0 0 0 0 0 1 0 0 0 1 1 1 0 2 0 2 2 2 2 1 0 1 0 1 0 2 0 0 0 0 2 0 1 1 0 0 0 1 1 0 1 0 2 2 1 1 2 0 0 1 1 1 0 2 0 1 2 0 0 1 1 0 1 0 1 1 1 0 1 0 0 0 0 0 0 0 0 2 0 1 1 1 1 1 0 1 0 0 0 0 1 0 1 0 0 0 0 0 1 0 0 1 2 1 1 1 1 0 0 1 1 2 0 0 0 0 1 0 2 0 2 0 0 0 1 1 0 1 1 1 1 0 0 2 0 2 0 0 1 1 0 1 2 1 0 1 2 2 2 2 1 1 1 1 2 0 0 1 1 0 1 0 1 1 0 0 2 1 1 0 1 1 0 0 2 0 2 1 0 0 1 0 0 0 1 1 0 1 1 0 1 1 1 0 1 0 0 0 0 1 0 1 2 0 0 0 0 0 0 0 0 0 0 0 0 0 0 2 1 0 1 1 1 0 1 1
134 1 1 1 0 1 1 0 0 2 2 0 0 1 0 0 0 0 1 0 0 1 0 1 0 0 0 0 0 1 1 0 0 1 2 2 2 0 0 1 1 0 0 0 2 1 1 0 0 1 0 0 0 0 1 1 0 0 0 0 0 1 0 2 1 1 0 0 2 0 0 0 2 2 0 2 2 0 2 1 0 0 0 0 1 0 0 0 2 2 0 0 1 1 0 1 0 0 0 0 0 1 1 0 1 1 2 1 1 0 0 2 1 2 2 2 2 0 1 0 1 0 0 2 0 1 0 1 1 1 1 0 0 0 0 0 0 0 0 0 1 1 0 0 0 2 2 0 0 2 0 0 0 0 0 0 0 0 1 0 2 1 0 1 2 1 0 0 0 2 0 1 1 1 0 0 2 0 0 1 0 1 0 0 1 1 0 2 2 1 1 1 1 0 1 0 1 2 0 1 0 0 0 1 2 0 2 2 0 0 0 2 0 0 2 2 0 0 1 2 0 0 0 1 1 1 2 0 0 0 0 0 0 0 2 0 0 2 0 2 0 0 1 1 0 0 0 0 2 0 0 0 0 0 1 1 0 0 0 0 0 0 1 0 1 0 1 0 2 1 0 2 0 0 0 0 0 2 1 0 1 1 1 1 1 0 1 1 1 2 2 1 1 2 1 1 1 0 0 1 0 0 1 1 0 0 0 1 1 1 0 1 0 1 1 0 2 1 0 0 1 1 2 1 1 0 1 2 0 0 0 0 0 0 0 0 0 1 0 0 0 0 2 0 0 1 1 0 1 1 0 0 2 0 0 0 0 0 0 1 0 1 2 2 2 1 0 1 1 0 0 0 1 1 0 0 2 0 0 0 0 0 0 0 0 0 0 0 0 1 1 1 1 0 2 0 2 0 0 1 1 2 0 2 0 1 1 1 0 1 0 0 1 0 1 1 0 0 1 0 1 1 0 0 1 1 2 0 2 2 2 1 0 0 2 2 0 0 1 2 1 1 0 1 1 1 0 0 0 2 0 1 0 0 0 0 0 1 0 1 0 1 1 1 0 2 2 0 0 0 0 0 2 2 1 0 0 2 2 1 0 0 0 0 0 0 0 2 2 1 1 0 1 2 2 0 0 2 2 2 0 0 2 2 2 0 2 0 0 0 0 1 0 0 0 2 2 0 0 0 0 2 1 0 1 2 0 1 0 2 0 1 1 0 1 0 1 0 2 0 1 2 1 1 1 1 0 1 1 1 0 0 0 0 1 1 0 1 0 2 0 0 0 1 0 0 1 2 2 0 0 0 0 0 0 0 1 1 1 1 1 0 0 0 1 0 0 0 0 0 1 1 0 0 2 1 1 0 0 1 0 1 0 1 1 0 0 1 1 1 1 0 0 1 0 0 0 0 1 0 1 1 1 1 0 0 1 1 0 0 1 1 0 0 2 0 1 2 2 0 1 0 0 2 1 1 1 0 1 0 0 2 0 1 0 1 0 2 2 0 0 0 1 2 0 2 0 1 0 0 1 1 0 0 1 1 1 0 1 0 0 1 0 2 1 2 0 1 0 2 0 2 1 1 0 0 0 0 1 1 0 1 0 0 2 0 0 2 0 1 1 1 0 0 0 0 0 1 1 1 0 0 1 2 0 1 1 1 1 0 0 1 1 0 0 2 0 0 0 0 0 0 0 0 0 0 1 1 1 1 1 1 1 0 0 2 2 0 0 0 0 0 2 0 1 0 1 2 0 2 0 0 2 0 0 0 0 0 0 0 0 1 1 1 1 2 0 1 0 2 1 2 2 2 0 0 0 1 0 2 0 2 0 0 2 1 1 0 1 1 0 0 1 0 0 0 1 2 1 1 1 0 1 1 0 2 1 0 0 1 0 0 1 0 0 1 0 1 1 1 0 1 1 0 1 0 1 0 0 0 0 0 0 2 0 0 0 0 0 0 0 2 0 0 0 1 0 0 1 0 0 0 1 0 1 1 0 1 2 1 1 1 0 0 0 1 1 0 0 1 0 2 0 0 1 0 2 0 0 0 0 2 0 2 1 2 0 1 0 1 1 1 1 1 1 1 0 0 2 2 0 0 2 1 0 0 1 0 1 1 2 0 0 1 0 0 0 0 0 1 0 0 2 2 2 1 1 0 0 0 2 0 0 0 2 0 2 0 0 1 1 0 0 0 0 0 0 0 1 1 0 0 0 1 1 0 0 0 1 0 0 0 0 0 0 0 0 1 0 1 1 0 0 1 1 0 0 1 2 0 0 0
135 1 2 0 0 0 0 2 2 1 0 1 1 1 0 0 0 0 1 0 0 1 0 1 0 0 0 2 1 2 2 0 1 2 1 1 1 1 0 0 0 0 0 0 2 2 0 1 0 2 1 2 0 1 0 1 0 0 0 0 2 0 0 2 0 1 0 0 2 1 0 0 2 2 1 2 2 1 2 1 1 0 0 0 1 0 0 0 1 2 0 0 1 0 1 1 0 1 0 1 0 0 2 0 1 1 2 0 2 0 0 2 1 2 2 2 2 0 0 2 2 0 2 0 0 1 1 0 1 1 0 0 0 0 0 0 0 0 1 0 1 1 1 0 0 1 0 0 0 1 0 0 1 0 1 0 1 1 0 0 1 0 0 1 1 2 1 1 0 0 0 0 2 0 0 1 1 0 1 0 0 1 0 1 1 1 1 1 1 0 0 1 1 0 2 1 2 2 0 0 0 0 0 2 2 0 0 1 2 0 1 2 2 1 1 2 0 1 2 1 0 0 0 1 1 0 0 0 0 0 0 0 1 2 1 1 1 2 0 1 0 0 2 1 0 0 0 0 2 0 0 0 1 0 0 0 0 0 0 2 0 0 0 0 0 0 0 0 1 1 1 0 1 1 1 1 0 2 1 1 1 1 1 2 0 1 1 1 1 2 2 1 2 2 2 0 0 0 0 1 0 1 0 0 0 0 0 0 1 1 0 2 1 2 1 0 1 1 0 0 1 1 1 0 0 0 0 0 0 0 0 1 0 0 0 0 0 2 0 0 0 0 2 0 0 0 1 2 0 2 0 0 2 0 0 0 0 0 0 1 0 1 1 1 0 0 2 2 2 0 0 0 0 0 0 1 1 0 0 0 0 0 0 0 0 1 0 0 0 0 0 0 1 1 2 0 1 1 1 1 0 1 0 2 1 0 0 0 0 1 0 0 0 0 1 0 1 1 0 1 0 1 0 0 1 1 0 0 2 0 2 1 0 0 0 0 0 1 0 0 2 1 0 2 0 2 0 1 1 1 0 1 0 2 1 0 1 1 1 1 1 1 0 2 2 2 2 1 0 0 0 0 1 1 0 0 0 2 2 1 2 0 2 1 1 1 0 1 0 2 1 0 0 1 0 0 0 1 1 2 0 1 2 1 2 0 2 0 0 0 0 1 0 0 0 1 0 0 1 2 1 2 0 0 0 1 1 1 0 1 1 1 1 0 1 0 1 0 2 0 1 1 2 1 1 0 0 1 1 1 0 0 0 0 2 1 0 1 1 0 1 0 1 2 0 0 2 0 0 1 0 2 1 0 0 1 2 1 1 2 2 0 0 0 2 1 1 1 0 0 0 0 1 0 0 0 0 1 0 1 1 2 1 0 0 1 2 0 0 1 1 0 0 1 1 0 1 0 0 0 2 2 0 0 0 0 1 1 0 0 1 1 1 1 2 0 0 0 2 0 1 0 0 1 2 1 1 0 2 0 2 1 0 1 2 1 0 2 2 0 0 0 1 0 2 2 1 1 1 0 0 0 0 0 0 0 0 0 2 0 2 0 0 1 1 1 2 0 0 1 1 2 0 0 0 0 0 0 2 2 0 2 0 2 2 2 2 1 0 0 1 0 0 0 0 0 1 1 1 1 0 0 0 2 0 1 0 0 1 0 1 2 1 0 0 1 2 0 1 1 1 1 0 0 0 1 1 0 0 0 0 0 1 0 0 0 0 0 1 0 0 0 2 0 0 0 2 1 0 2 0 0 1 1 1 1 0 0 0 0 0 1 0 0 0 1 1 2 0 2 0 2 2 2 1 0 1 0 0 1 0 1 0 0 1 1 1 1 1 0 0 0 0 1 1 1 1 0 1 1 0 0 0 1 0 1 0 1 0 2 1 2 1 1 0 2 0 0 1 0 0 1 0 0 0 0 0 0 0 0 0 0 0 2 0 0 0 0 0 0 0 2 0 0 0 1 1 0 2 0 0 0 0 0 2 1 1 1 2 2 2 2 1 0 1 1 0 1 0 0 0 1 0 0 1 0 1 1 0 0 0 0 0 2 1 1 1 1 0 1 0 1 1 1 1 1 0 1 2 1 1 0 1 0 2 2 1 1 0 0 1 0 0 1 0 0 0 1 1 0 0 1 1 2 2 2 0 0 0 0 1 0 2 0 1 0 1 0 0 1 1 0 0 0 0 0 0 0 0 0 0 0 0 0 0 0 0 0 2 0 0 0 0 1 0 1 1 0 1 0 0 0 0 1 0 0 0 0 2 0 2 1
136 0 1 1 0 0 0 2 2 2 1 1 0 0 0 0 0 0 2 2 1 0 1 1 1 0 1 1 1 2 2 1 1 2 0 1 2 1 0 1 1 0 0 0 0 1 0 0 0 0 0 0 0 0 0 1 1 0 0 1 0 2 0 1 1 1 0 1 1 1 1 1 2 2 1 2 2 2 2 0 2 0 0 0 2 0 0 0 2 2 0 0 0 0 0 2 1 1 0 1 1 0 0 0 2 2 2 2 0 0 0 2 0 1 1 1 2 0 1 1 1 1 2 0 0 0 1 0 2 1 0 0 1 1 0 0 1 0 0 0 1 1 0 0 0 0 0 0 0 0 0 0 1 0 1 0 1 0 0 0 1 1 0 1 1 0 0 1 0 0 1 2 0 2 0 0 1 0 0 1 0 0 0 0 0 0 1 1 0 0 1 1 0 0 1 1 2 1 0 1 0 0 0 2 2 0 0 1 1 0 1 2 1 0 2 2 0 0 1 1 1 1 0 2 0 1 1 0 0 0 0 0 0 1 1 1 1 2 0 1 0 0 2 2 0 0 0 0 2 0 0 0 0 0 1 1 1 1 1 0 0 0 0 1 1 0 1 0 1 1 0 2 0 0 0 0 0 1 1 0 0 1 1 1 0 1 0 2 1 2 1 1 1 2 2 0 1 1 0 0 1 1 0 0 0 0 0 0 2 2 0 2 2 1 1 0 1 0 1 0 0 0 2 1 0 0 0 2 0 0 0 2 0 0 0 1 0 2 1 1 1 1 1 0 0 0 2 1 1 1 1 0 2 2 0 1 1 0 1 0 1 1 2 1 2 0 0 2 2 0 0 0 1 1 0 0 2 0 0 0 2 0 1 1 0 0 0 1 1 0 1 1 2 0 2 0 0 1 1 1 1 1 0 1 0 0 1 0 1 0 0 0 0 0 1 0 1 0 0 0 1 1 1 0 2 0 0 0 2 0 0 1 0 1 0 0 0 1 0 0 2 0 0 1 1 2 0 0 0 1 0 1 0 0 0 0 0 2 2 1 1 1 0 1 1 1 1 2 0 2 2 2 0 0 1 1 1 2 2 0 1 0 2 0 1 0 0 0 0 0 0 1 0 1 0 0 0 0 0 2 0 2 2 1 2 1 2 0 0 0 0 1 0 0 0 1 1 1 0 1 1 2 0 0 1 2 0 1 1 2 0 1 0 0 0 0 1 0 2 2 0 1 2 1 1 1 0 1 1 2 1 1 0 1 2 0 0 1 2 0 2 0 1 1 0 0 1 1 1 0 1 1 1 0 1 0 0 1 1 2 1 0 1 0 1 1 0 1 0 0 0 0 1 0 0 0 0 2 0 2 1 1 0 1 1 0 2 1 1 0 0 0 0 0 0 0 0 0 0 0 1 1 1 0 0 2 2 1 0 0 2 2 1 0 1 0 0 1 1 1 0 2 0 1 2 1 1 0 1 0 1 1 0 0 1 1 0 2 1 0 0 0 0 1 1 2 1 0 0 0 1 0 0 0 1 0 0 0 2 0 1 1 0 1 1 1 0 0 1 0 2 0 1 2 0 0 2 1 0 1 1 0 0 0 1 1 1 2 0 0 0 0 0 0 1 0 1 0 0 0 0 0 0 1 1 2 1 0 0 0 0 1 0 0 0 0 0 0 1 2 0 1 0 0 0 1 1 1 2 2 2 2 1 1 1 0 0 0 0 0 0 0 2 0 2 0 0 1 0 2 0 0 2 2 0 0 0 1 0 1 0 2 0 0 0 2 0 2 1 2 1 1 2 2 2 1 0 0 0 1 0 2 0 0 1 0 0 0 1 1 0 0 1 0 0 0 0 0 2 2 2 2 1 0 0 0 0 1 0 1 0 1 2 1 0 2 0 0 1 0 0 1 0 0 0 0 0 0 0 0 0 0 0 2 0 0 0 1 1 1 0 1 1 0 1 0 1 0 2 1 0 0 0 0 1 0 0 1 0 0 1 1 2 0 0 0 0 2 0 0 0 2 0 0 2 0 2 0 0 0 0 1 0 2 1 1 1 2 0 1 1 1 0 0 0 2 0 0 2 2 0 1 2 0 1 1 1 1 1 1 2 0 0 1 0 0 0 1 1 0 0 0 2 2 2 1 0 0 0 0 2 2 0 0 2 0 2 1 1 2 1 0 0 1 0 0 0 0 0 0 0 0 1 1 0 2 0 0 2 0 0 0 0 1 0 1 1 0 1 0 0 1 0 2 1 0 0 0 0 0 1 1
137 0 2 1 0 0 0 2 2 1 1 1 0 1 0 0 0 0 0 1 1 2 1 0 0 0 0 1 1 2 2 1 0 2 1 1 1 1 1 0 0 0 1 1 2 1 1 1 0 1 1 1 1 0 1 1 0 0 0 0 2 0 0 1 0 2 1 1 1 0 0 0 2 2 2 2 2 0 1 1 0 0 0 0 0 0 0 1 2 2 0 1 1 1 1 1 1 0 0 0 1 0 2 0 0 0 2 0 2 0 0 2 1 2 2 1 2 0 0 1 1 0 2 0 0 0 2 0 2 2 0 0 1 1 1 0 0 1 1 1 0 1 0 0 0 0 0 0 0 1 0 0 0 0 0 0 0 0 0 0 2 0 0 1 2 1 1 2 0 2 0 0 0 2 0 0 2 0 0 2 0 0 1 0 1 1 1 1 1 1 1 1 0 1 2 1 1 2 1 0 0 1 0 2 2 0 0 1 2 0 2 0 2 1 0 2 0 2 0 1 1 1 0 2 1 0 0 0 0 1 1 0 0 1 1 0 1 2 1 1 0 0 2 2 0 0 0 0 1 1 1 1 2 1 0 2 0 0 0 0 0 0 0 1 1 0 1 0 2 0 0 2 1 1 0 0 1 2 2 2 2 2 0 1 0 0 0 2 1 2 1 2 0 1 0 0 0 0 1 2 0 2 0 0 0 0 0 0 1 1 0 2 2 1 1 0 2 0 0 0 1 1 1 0 2 1 1 0 0 0 0 1 0 0 0 0 0 0 0 0 0 0 1 0 0 0 1 0 0 0 0 2 2 1 0 1 2 0 1 1 1 2 0 0 0 2 0 1 1 0 0 0 1 1 1 0 2 1 1 0 0 2 2 1 0 1 0 1 1 1 0 0 1 1 2 0 1 0 1 1 1 1 1 1 0 0 1 0 0 1 0 0 0 0 0 1 1 0 0 0 0 0 0 0 2 2 1 1 0 0 1 0 1 1 0 1 0 1 1 0 1 1 0 0 2 2 2 0 0 0 0 1 0 2 1 1 0 1 1 1 1 1 1 0 1 2 2 2 0 0 0 1 1 1 1 0 0 1 0 1 0 0 1 0 1 0 0 0 0 1 1 0 1 0 1 0 0 2 2 1 1 0 2 2 2 0 2 0 0 0 0 2 0 1 1 0 0 0 0 1 1 1 2 1 0 1 1 1 1 2 0 0 1 0 1 0 1 0 2 0 2 2 1 1 1 1 1 1 2 2 0 1 0 0 2 0 0 0 1 1 1 0 0 2 0 0 2 1 1 0 0 2 0 0 1 1 1 1 1 2 1 1 1 0 1 1 0 1 0 0 0 0 0 0 0 0 2 1 0 0 0 1 2 1 0 1 1 1 2 1 0 0 0 2 2 2 2 0 0 0 1 1 0 0 0 0 0 2 0 0 1 1 2 0 2 0 0 1 2 0 0 0 0 1 2 2 2 0 2 0 2 0 0 1 1 1 0 1 0 0 0 0 1 1 1 2 0 0 1 0 1 0 1 0 1 1 1 1 1 1 2 1 0 1 0 1 1 0 0 0 1 0 1 2 1 0 2 0 1 1 0 1 0 1 1 1 1 2 0 0 1 0 0 2 2 1 1 1 0 1 0 1 1 2 0 0 0 0 1 0 1 2 0 0 0 0 0 0 0 2 0 1 1 1 0 0 2 1 0 0 0 0 2 1 1 2 0 0 1 0 0 0 1 0 0 0 1 1 0 1 1 0 2 1 0 0 0 0 0 0 0 0 1 1 1 2 0 1 1 2 0 1 2 2 1 0 1 1 0 1 0 2 0 0 2 1 1 1 1 0 0 0 1 0 1 0 0 0 2 2 1 1 0 0 0 0 0 2 0 2 0 2 2 1 0 1 0 0 2 0 2 2 1 0 1 1 1 0 1 0 0 1 0 2 0 0 0 0 0 0 0 1 1 0 1 2 1 0 2 0 0 0 0 0 2 1 0 0 2 1 0 0 1 0 0 0 0 2 0 0 0 1 1 1 2 0 2 0 0 0 0 2 0 2 1 1 0 0 0 2 0 0 0 0 0 2 0 0 1 1 0 0 1 1 1 0 1 1 0 0 2 1 0 0 0 0 1 0 0 0 0 1 2 0 1 0 1 2 1 0 2 0 2 0 0 0 0 1 2 1 1 1 0 0 0 0 0 0 0 0 0 0 1 1 1 0 0 1 2 1 1 1 0 0 1 0 1 0 0 1 0 0 0 1 1 0 0 0 2 0 1 1
138 0 2 1 0 0 0 0 1 2 1 0 1 2 0 0 0 1 2 1 1 1 0 0 0 0 0 1 1 2 1 1 1 2 2 1 2 1 0 0 0 0 0 0 1 0 0 1 0 1 0 1 2 0 0 1 0 0 0 1 1 0 0 1 0 0 2 0 1 1 0 0 2 2 2 2 2 1 2 0 1 0 1 1 1 0 0 0 2 2 0 2 1 1 0 1 0 2 1 1 2 1 0 0 1 1 2 1 1 0 0 2 0 1 1 1 2 0 0 2 2 0 2 0 0 0 2 0 2 1 0 0 0 0 0 0 1 0 0 0 0 2 0 0 0 2 1 0 0 1 0 0 0 0 0 2 0 2 1 0 1 1 0 0 0 2 1 2 0 0 0 0 2 0 0 2 0 1 0 0 1 1 0 1 1 1 1 0 0 0 0 0 0 2 2 2 1 1 0 1 0 0 0 0 2 0 1 1 2 0 2 0 2 0 2 2 0 1 0 0 1 1 0 1 1 0 2 0 0 0 1 1 1 1 1 0 0 2 0 2 0 0 2 2 0 0 0 0 2 0 0 0 1 0 0 0 0 0 1 2 1 1 1 2 1 1 1 0 1 1 1 0 1 1 0 0 0 2 2 0 1 0 2 2 0 2 2 1 0 2 0 0 0 2 1 1 0 1 1 1 1 0 1 1 1 0 1 0 0 0 0 1 1 1 1 0 2 0 0 0 2 2 1 1 2 0 1 0 1 1 0 1 0 0 0 0 0 2 1 1 0 1 1 0 0 1 1 0 1 1 0 0 2 0 0 0 1 0 0 1 0 1 2 1 2 1 0 0 2 0 2 2 0 0 1 0 1 1 1 0 0 1 0 0 1 0 0 0 0 1 0 0 1 0 2 0 1 1 1 1 1 1 0 2 1 1 0 0 0 2 1 1 1 1 0 0 1 0 0 0 1 0 1 1 2 1 1 1 2 1 2 0 0 0 1 1 1 0 0 1 1 1 0 1 1 2 1 0 0 0 0 2 0 2 1 0 1 2 2 2 2 2 1 0 0 1 1 2 0 0 0 2 0 0 2 0 0 2 2 1 1 1 2 1 1 0 1 2 2 0 2 0 0 1 0 0 0 2 2 2 0 0 1 1 1 1 2 0 1 0 0 1 0 0 0 2 0 0 0 1 0 2 0 0 0 2 1 0 0 1 1 0 1 1 1 0 0 0 1 1 0 1 1 1 0 1 1 0 0 2 0 0 0 0 1 1 1 1 0 0 0 0 0 2 1 1 1 1 1 0 1 1 1 0 1 1 1 2 2 1 2 0 1 0 1 1 1 0 0 0 0 0 2 0 0 0 0 0 0 0 0 1 0 1 2 0 0 2 2 2 0 0 0 1 0 1 1 0 0 1 0 1 0 0 0 0 1 2 0 0 0 0 0 0 2 2 0 1 2 0 0 0 0 1 2 2 2 0 0 0 1 1 0 1 2 1 0 1 1 0 0 0 1 2 0 2 1 2 0 0 1 0 0 0 0 2 2 1 1 1 1 0 0 2 0 2 2 0 0 1 1 1 1 1 0 0 2 0 0 0 0 0 0 0 0 2 2 1 0 0 1 0 0 2 2 1 1 0 0 0 0 0 1 2 0 1 0 0 1 0 0 1 0 0 0 0 2 0 1 1 0 1 0 0 0 1 1 0 0 0 0 0 1 0 0 1 1 0 2 0 0 0 2 0 1 1 1 2 0 1 0 0 1 0 0 1 0 0 1 1 0 2 0 0 0 1 0 1 1 2 0 1 2 2 2 0 0 1 0 1 0 2 0 0 1 1 1 0 0 2 0 0 0 0 1 0 0 1 2 1 0 0 1 0 0 2 1 1 0 1 0 1 2 2 0 2 0 0 1 0 1 1 1 0 1 0 1 0 0 0 0 0 1 1 0 0 1 0 0 1 1 2 0 0 1 0 1 0 2 0 0 0 0 1 2 2 1 0 2 0 1 1 2 0 0 0 0 2 0 0 0 0 1 0 2 0 2 0 0 0 0 1 0 1 2 2 0 2 0 2 0 1 0 0 1 1 0 1 2 1 1 0 2 1 0 1 1 0 0 0 2 0 1 2 1 0 0 0 0 1 0 1 2 0 1 1 1 1 0 0 2 0 2 1 0 0 1 0 0 2 0 0 0 0 1 0 1 0 0 0 0 0 0 0 1 0 1 0 1 0 0 0 0 0 0 0 0 0 0 0 0 0 0 0 0 0 0 0 1 0 0 0
139 1 2 1 0 0 0 1 1 2 2 0 2 2 0 0 0 0 1 1 1 2 0 0 0 0 0 1 0 2 2 1 0 1 1 1 1 0 0 2 1 1 0 0 2 0 1 0 0 0 0 0 0 0 0 2 0 0 0 1 0 0 0 2 0 0 1 2 2 0 0 2 2 2 2 2 2 2 2 0 2 0 0 0 1 0 0 2 2 2 0 1 1 0 0 1 0 1 1 0 0 1 1 0 1 1 2 1 1 0 0 1 1 2 2 1 2 0 2 0 0 0 2 0 1 0 1 0 1 1 1 0 0 0 0 0 0 0 0 0 0 2 0 0 0 0 1 0 1 1 0 0 0 0 1 0 2 2 1 1 1 0 2 0 0 2 0 2 1 1 0 0 2 0 0 0 2 0 0 1 0 0 0 0 0 0 1 2 2 0 0 0 1 0 2 2 0 2 0 1 0 0 0 1 2 0 0 0 1 0 2 0 1 1 1 2 0 1 2 0 0 0 1 1 1 1 2 0 0 0 1 1 1 1 2 1 0 2 0 1 0 1 2 2 0 0 0 0 2 0 0 0 2 0 0 0 0 1 1 0 0 0 0 0 0 0 0 0 1 0 2 1 1 1 0 0 0 1 1 0 0 0 2 1 1 1 2 0 0 1 0 1 2 2 2 0 0 0 0 1 0 0 0 0 0 1 1 0 1 1 1 1 2 0 0 0 2 0 0 0 0 0 2 0 1 0 1 2 0 0 0 1 0 0 0 0 0 2 0 0 0 0 1 1 0 0 2 2 1 1 1 0 1 0 0 0 0 1 0 2 0 2 1 1 0 1 1 1 2 0 0 0 1 1 1 0 1 0 0 0 1 0 1 1 1 2 0 0 0 1 0 1 1 0 1 1 1 1 1 1 1 1 0 2 2 0 0 1 0 1 0 0 0 0 1 2 0 1 0 1 0 1 0 0 1 1 1 0 0 0 0 0 1 0 1 1 0 2 1 0 1 0 1 1 1 2 0 0 0 1 0 2 0 0 0 0 0 2 2 2 2 1 1 1 1 2 2 0 0 0 0 0 2 2 0 1 0 1 2 0 1 1 1 0 1 1 0 2 2 0 2 0 1 2 2 0 0 2 2 2 0 0 0 0 0 2 0 0 1 0 0 2 0 1 1 0 0 0 0 1 1 2 0 0 1 1 1 1 0 2 0 1 0 0 0 0 1 0 0 0 0 1 2 0 1 2 0 1 2 2 0 0 0 0 0 0 0 1 0 1 0 0 2 1 0 0 1 1 1 1 1 0 2 0 1 2 2 2 2 1 2 0 0 0 2 1 1 0 0 0 0 0 1 1 1 0 1 1 0 0 0 2 0 2 2 0 1 0 0 1 0 0 0 1 1 1 1 0 0 1 1 2 0 0 0 0 1 2 0 0 0 0 0 0 1 0 0 0 2 0 0 1 0 1 1 1 1 0 2 0 0 1 0 0 1 2 0 2 2 0 0 0 0 1 0 1 1 2 0 0 1 1 0 0 0 0 0 0 0 0 0 0 1 1 0 1 0 1 1 0 2 0 0 1 1 0 1 0 1 2 0 2 0 1 1 2 1 1 1 0 1 0 0 0 0 0 0 0 0 0 0 0 1 2 0 0 1 0 0 0 0 0 0 0 0 1 0 0 1 2 1 2 0 0 0 1 1 1 1 1 1 1 1 0 0 1 1 0 0 0 0 0 2 1 0 1 0 0 0 1 1 0 2 1 0 1 0 0 1 1 0 1 1 1 0 2 0 0 0 2 0 2 2 1 1 0 0 1 0 1 0 2 0 0 1 2 1 0 1 1 0 0 1 1 1 0 0 0 1 1 0 0 0 0 0 0 0 2 0 2 1 2 2 1 0 0 0 0 0 0 0 0 2 0 2 1 1 0 0 1 1 0 0 2 0 1 1 1 0 0 0 1 0 0 2 0 1 0 1 0 0 0 1 0 2 0 0 2 2 2 2 2 1 0 1 1 1 1 0 0 0 2 1 0 2 0 2 0 0 1 0 1 1 1 1 1 0 0 1 1 1 1 0 0 0 1 1 1 2 1 0 1 0 0 2 2 1 1 0 1 2 1 0 1 0 0 0 0 1 0 0 0 1 0 0 1 0 2 0 0 2 0 1 0 2 0 2 0 0 1 1 0 0 1 1 1 1 0 0 0 0 0 0 1 0 1 1 1 2 0 0 0 0 1 1 0 0 1 0 1 1 0 0 1 0 1 0 0 0 0 2 1
140 0 2 0 0 0 0 2 2 0 0 0 0 0 0 0 0 0 1 0 0 1 1 1 1 1 1 1 0 2 2 0 2 2 0 1 1 1 0 0 0 0 1 1 2 2 0 0 0 1 0 0 0 0 0 2 0 0 1 0 0 0 1 2 0 0 0 1 0 0 0 0 2 2 1 2 2 0 1 0 0 0 0 0 2 0 0 0 1 2 1 1 2 2 0 0 0 1 0 1 2 0 0 0 0 0 2 1 1 0 0 1 1 1 1 1 1 1 0 0 1 1 1 1 0 2 0 0 0 0 0 1 0 2 1 1 1 0 0 0 2 0 0 1 0 1 1 0 0 0 0 0 0 1 0 1 1 1 0 1 2 1 0 1 1 2 0 0 2 1 0 0 2 0 0 1 0 0 0 0 0 1 0 0 1 1 0 0 0 0 0 0 0 1 1 1 0 2 0 0 0 0 0 1 2 0 1 1 1 0 1 1 0 0 1 2 0 0 2 0 0 0 2 2 0 2 2 0 0 0 0 0 0 0 2 0 0 2 0 2 0 0 2 2 0 0 0 1 1 1 0 0 1 0 1 1 0 0 0 1 0 0 0 2 2 0 2 1 2 2 0 1 0 1 0 0 1 2 2 1 1 2 2 2 0 2 2 2 1 2 1 1 0 2 2 0 0 1 0 1 0 0 0 0 0 0 0 1 1 1 0 2 1 0 0 0 2 2 1 0 1 1 1 0 0 0 0 2 1 2 0 1 0 0 0 0 0 1 0 0 0 0 2 0 0 0 1 0 1 1 1 0 2 2 0 2 2 0 1 1 1 2 2 0 2 1 0 2 2 1 0 0 1 1 0 0 2 1 1 0 0 0 1 1 0 1 0 0 0 0 0 0 0 0 2 0 0 1 1 1 1 1 0 1 0 1 0 0 1 0 0 0 0 0 1 0 0 0 0 0 0 1 1 1 1 1 0 0 0 0 0 0 1 1 1 1 0 1 0 1 1 1 0 1 1 2 0 0 1 1 0 1 0 2 1 0 1 0 0 0 1 1 0 1 1 1 1 1 0 1 1 1 1 1 0 1 0 2 1 1 2 0 1 1 0 0 1 2 1 1 0 1 0 2 1 0 0 2 2 1 1 0 1 1 1 1 2 0 1 0 1 0 0 0 1 1 0 1 0 1 1 2 1 1 0 1 1 1 0 2 0 1 2 2 2 0 0 0 2 0 1 2 0 0 0 1 0 0 0 0 0 0 0 0 2 1 0 2 0 1 0 0 0 2 0 0 2 1 1 0 0 2 0 0 0 0 1 1 1 2 1 0 0 0 0 0 0 2 1 1 1 0 0 0 2 0 2 0 0 0 0 1 1 1 1 1 1 0 0 1 0 0 0 0 0 0 0 0 0 0 1 1 0 1 0 0 0 1 0 0 0 0 1 0 2 0 1 0 1 1 1 0 0 1 1 1 1 0 0 0 0 1 0 0 2 2 0 2 1 0 0 0 1 1 1 1 0 1 0 1 0 2 0 0 0 2 2 0 1 0 0 1 1 1 0 2 2 1 0 0 1 1 0 0 0 0 0 0 0 1 0 1 0 0 1 1 1 1 0 0 0 0 0 0 1 1 0 2 0 0 0 0 0 2 0 1 0 0 2 0 1 1 0 1 0 0 1 0 1 1 0 1 1 1 0 0 1 0 0 0 0 0 1 0 0 0 0 0 1 0 0 0 2 0 0 0 0 2 0 2 0 1 2 0 0 0 0 2 0 2 0 1 0 0 1 2 0 1 0 2 0 2 2 2 1 1 0 0 0 1 0 2 0 0 2 0 0 0 1 2 0 0 1 0 0 0 1 1 2 2 2 1 1 1 0 1 1 2 0 2 0 2 2 0 0 2 0 0 0 0 0 0 2 0 2 0 2 0 0 1 0 0 0 2 0 0 0 1 1 1 0 2 0 0 0 0 0 0 1 0 0 0 0 1 1 1 0 0 1 1 2 2 2 0 0 0 0 0 1 1 1 2 1 1 2 1 2 0 0 0 0 1 1 1 2 2 0 0 0 1 0 0 0 0 2 0 0 1 2 1 0 0 2 1 1 0 0 1 1 1 2 0 0 2 0 0 1 2 2 1 0 1 2 2 2 0 1 1 1 1 1 0 1 0 2 1 2 1 2 0 0 2 0 0 0 0 2 0 0 0 0 0 0 0 1 0 0 0 1 1 1 0 0 1 0 1 1 0 1 0 0 1 0 2 0 1 0 0 1 0 2 1
141 0 1 1 0 0 0 1 2 0 0 1 0 0 0 0 0 0 0 0 0 2 0 2 0 0 0 2 1 2 2 2 2 1 0 0 2 2 0 1 1 1 0 0 2 0 0 0 0 2 1 1 1 0 1 1 1 0 1 1 1 0 0 1 0 1 1 0 0 0 0 0 2 2 1 2 2 2 2 0 2 0 0 1 0 0 0 0 2 2 0 1 1 1 0 1 0 2 1 1 1 0 1 0 0 0 2 2 1 1 0 1 0 2 2 0 2 0 0 1 1 1 0 2 0 2 0 1 2 2 1 1 0 0 0 0 0 1 1 1 0 1 0 0 0 1 1 0 0 1 0 0 0 0 1 0 0 1 2 1 2 1 0 1 1 2 0 0 0 0 2 2 0 2 0 0 2 0 0 0 0 0 1 0 1 1 1 0 0 0 0 0 0 1 2 1 0 1 1 0 0 1 0 2 2 0 1 0 1 0 2 0 0 0 1 2 2 1 1 1 0 0 0 1 1 0 0 0 0 0 0 0 0 0 1 0 0 2 0 1 0 1 2 2 0 0 0 1 1 1 0 0 0 0 0 1 1 0 0 0 0 0 0 1 1 0 0 0 1 0 1 1 1 1 1 0 0 2 2 2 1 1 2 2 0 1 2 1 0 1 0 0 1 2 1 0 0 1 0 1 0 0 0 0 0 0 1 1 1 2 0 2 1 2 2 0 2 0 0 0 0 0 2 1 0 0 0 1 0 0 0 1 0 0 0 0 0 1 0 0 0 0 2 0 1 0 1 0 0 2 1 0 1 0 0 0 1 0 0 2 0 2 0 0 0 0 0 1 1 0 0 0 0 0 1 0 2 1 1 1 0 1 0 1 1 0 0 0 0 1 0 0 0 0 2 0 0 0 1 1 0 1 0 2 1 0 1 0 0 1 0 0 0 0 0 1 0 0 0 0 0 0 0 0 0 2 1 0 0 1 1 0 0 0 0 0 0 1 1 0 1 1 0 0 1 1 0 0 0 0 0 1 0 2 1 1 0 2 1 1 1 1 0 0 0 1 1 0 0 0 0 1 1 1 1 0 1 1 2 0 1 0 2 1 1 1 0 0 0 0 0 1 0 1 0 0 0 1 1 2 0 1 0 0 0 2 1 0 0 0 0 2 0 1 1 1 0 1 0 1 1 2 0 0 1 2 0 0 0 1 1 0 1 0 1 0 2 0 2 1 1 1 1 0 0 2 0 1 1 1 1 1 0 0 0 1 0 1 1 0 1 0 0 2 1 1 1 1 1 0 0 0 1 0 1 1 2 1 1 2 2 0 1 0 1 1 1 1 0 0 0 0 1 0 0 0 0 1 0 2 0 1 1 1 1 1 1 1 2 0 0 0 0 1 1 1 1 0 1 0 0 1 1 1 0 1 1 1 0 0 0 0 0 0 1 0 1 0 2 0 0 0 0 2 2 2 2 0 1 0 0 2 0 1 2 1 0 2 1 0 0 0 1 0 1 1 1 1 1 0 0 2 0 0 1 0 0 0 2 0 2 0 0 1 0 1 1 0 1 1 1 1 0 2 2 0 2 0 0 1 1 1 0 2 1 2 1 1 1 0 0 0 0 0 0 0 0 1 1 1 0 0 0 2 1 1 1 0 0 0 0 2 0 0 0 0 1 0 1 2 1 1 0 0 0 1 1 0 0 0 0 0 1 0 0 1 1 0 0 0 0 0 2 0 0 0 1 1 0 2 0 0 1 1 1 0 0 0 2 2 0 2 1 1 1 2 0 2 0 1 1 1 2 2 2 2 0 0 0 1 0 1 0 0 1 0 2 0 0 2 0 0 1 1 1 0 0 0 1 0 0 0 1 1 0 1 1 0 0 1 1 1 2 2 0 2 0 0 1 0 1 1 1 1 1 0 1 0 0 2 0 0 0 1 1 0 1 0 0 0 0 1 1 0 1 2 1 0 1 0 0 0 1 1 1 0 0 1 2 2 2 2 2 0 0 1 1 2 1 1 2 2 0 0 2 0 2 0 0 0 0 1 0 2 0 0 1 0 1 1 1 1 0 0 1 1 0 0 1 1 0 0 1 0 1 1 1 1 0 0 1 0 0 0 0 0 0 1 1 0 0 0 2 1 1 1 1 1 1 0 2 1 2 1 0 0 1 1 2 1 1 1 0 0 0 1 1 0 2 2 0 0 0 0 0 0 1 0 2 0 0 0 0 1 0 0 1 1 0 0 0 0 1 1 0 0 0 0 1 0 2 0
142 0 1 2 1 0 0 0 0 2 2 0 0 0 0 0 0 0 1 0 1 1 1 0 0 0 0 0 1 2 2 1 0 1 0 0 2 2 0 0 0 0 0 0 2 1 1 0 0 0 0 0 0 0 1 2 0 1 1 0 1 1 0 2 1 1 0 1 1 0 0 1 1 1 1 1 1 1 2 1 1 0 1 1 2 0 1 2 2 2 2 1 1 0 0 2 1 0 0 0 2 0 1 0 0 0 2 1 1 0 0 1 1 2 2 1 2 0 1 1 1 0 0 2 0 1 0 0 1 0 1 0 0 0 0 0 0 0 0 0 1 1 0 0 0 1 0 0 0 1 0 0 1 1 1 1 0 1 0 1 1 0 0 1 1 2 0 2 0 1 0 1 0 2 0 1 1 0 0 1 0 0 0 1 1 1 1 1 1 0 0 1 0 1 2 1 0 1 0 0 1 0 1 2 2 0 1 0 2 0 1 1 1 0 2 2 0 1 1 0 1 1 0 2 0 0 0 1 1 0 0 1 1 1 2 1 0 2 0 1 0 0 2 1 0 1 1 0 1 0 0 0 1 0 0 1 0 0 0 1 0 0 1 2 1 0 0 0 1 0 2 1 2 2 0 1 1 1 1 0 0 1 2 1 1 1 2 2 1 2 1 1 2 2 2 0 2 2 0 1 0 0 1 1 1 0 0 0 1 1 0 1 2 0 0 0 2 0 1 0 0 0 0 0 1 0 2 2 0 1 0 2 1 1 0 0 0 2 1 2 1 1 1 0 0 0 2 0 0 1 1 0 1 0 0 0 1 0 0 1 0 1 0 0 0 0 0 1 2 0 1 1 1 1 1 1 2 0 0 0 0 0 1 1 0 2 0 0 0 2 0 0 1 0 1 1 0 0 1 1 1 1 0 2 0 1 1 0 0 1 0 0 0 1 1 0 1 0 1 0 0 1 1 1 1 1 0 1 1 0 1 0 1 0 1 1 0 1 0 0 2 0 0 0 1 1 0 1 1 1 0 0 0 2 1 0 1 1 1 1 0 0 1 0 0 1 1 0 0 0 0 1 1 1 1 0 1 2 1 2 1 0 1 1 0 0 1 1 1 0 1 1 0 1 0 0 0 1 1 2 0 1 1 0 2 2 2 0 0 0 0 2 0 0 0 2 0 1 0 1 1 2 2 1 0 2 0 0 0 2 0 0 2 2 1 0 1 0 1 0 1 2 1 1 1 1 1 1 2 2 0 1 0 0 1 2 0 0 0 0 0 0 1 2 0 0 2 0 0 0 0 1 0 0 0 0 0 2 2 1 2 0 1 0 0 1 0 0 0 0 1 1 1 0 0 0 1 0 0 1 0 2 1 1 1 1 1 1 2 1 0 0 0 1 0 0 0 0 0 1 0 1 1 0 0 1 1 2 0 0 0 0 0 0 1 0 0 0 2 0 1 1 0 2 1 1 1 1 2 0 1 1 0 0 2 2 1 2 2 0 0 0 0 1 0 1 0 1 0 0 1 0 0 1 0 0 0 0 2 0 1 0 1 1 0 2 2 0 0 1 1 2 0 1 1 0 1 0 1 1 0 1 0 1 1 2 2 2 0 0 0 0 0 0 1 1 1 1 0 1 0 1 2 2 0 0 0 0 1 0 1 1 0 0 0 1 0 0 1 1 0 1 0 0 0 1 1 0 0 0 0 0 1 0 1 0 0 0 1 0 0 0 2 0 1 0 0 0 0 2 0 0 1 0 0 1 0 0 1 1 0 1 1 1 1 2 0 2 0 2 0 2 1 0 0 0 0 0 0 1 0 1 0 0 1 1 0 0 1 1 0 0 2 0 0 0 0 0 2 0 0 1 2 0 0 0 0 1 0 2 0 1 2 1 0 2 0 0 1 0 1 1 1 0 1 1 1 0 0 0 0 0 0 1 1 0 1 0 0 0 0 0 1 0 1 0 1 0 0 0 1 1 0 2 2 2 1 1 1 2 2 2 2 0 1 1 1 2 1 0 0 1 0 0 2 0 2 0 0 1 0 1 1 1 1 1 1 1 0 2 0 0 0 0 1 1 0 0 1 1 0 0 2 1 1 0 0 0 0 1 2 1 0 2 0 0 0 1 2 0 0 2 2 2 2 0 0 1 1 0 2 0 2 1 1 0 1 0 0 1 1 0 1 0 1 1 2 0 0 0 0 0 0 0 0 1 0 0 0 0 0 0 0 0 0 0 0 1 0 0 0 0 0 2 1 0 1 0 0 0 0 0
143 1 1 2 0 1 1 1 1 1 1 1 1 1 0 0 0 0 1 1 0 2 0 1 1 1 1 1 1 2 2 0 1 1 0 1 1 2 0 2 2 0 1 0 0 1 0 0 0 1 1 1 0 2 0 2 0 1 1 1 1 0 0 1 1 0 2 0 1 0 0 0 1 1 0 1 1 0 2 0 0 0 0 0 0 0 0 0 0 2 0 0 2 2 0 1 1 0 0 0 1 0 0 1 1 0 2 1 1 0 0 2 1 2 1 1 1 0 0 2 2 0 2 0 0 1 1 0 2 2 1 0 0 1 1 1 0 0 0 0 0 2 0 1 0 0 0 0 0 0 0 0 0 0 0 0 1 0 1 0 0 0 0 1 0 2 0 1 0 1 1 1 0 2 0 0 2 0 0 1 0 0 0 1 1 1 1 1 0 0 0 1 0 1 2 1 0 2 0 0 0 1 0 0 2 0 2 1 1 1 2 1 2 0 2 2 0 1 1 0 2 2 0 1 1 0 1 0 0 0 0 0 0 0 2 0 0 2 0 2 0 0 2 2 0 0 0 0 1 1 1 1 1 0 0 0 0 1 1 1 1 1 0 0 0 1 0 0 0 0 2 1 1 1 0 1 0 1 1 0 0 1 1 2 1 0 1 2 0 2 1 1 2 2 2 0 1 2 0 1 0 0 0 0 0 0 0 0 1 1 1 1 1 2 2 0 2 1 0 0 1 1 2 1 0 0 0 1 1 1 0 2 0 0 0 1 0 1 1 0 1 1 2 0 0 0 1 0 0 1 0 0 2 0 1 1 1 0 1 1 1 1 2 2 2 1 0 1 2 0 1 1 0 0 0 0 0 1 1 1 1 0 0 0 1 0 0 0 0 0 0 0 0 1 2 0 1 1 1 1 1 1 0 2 0 0 1 1 0 2 1 1 0 0 0 0 1 1 0 0 0 0 0 1 1 1 1 0 0 0 0 0 0 0 1 1 0 0 1 0 1 1 0 0 2 2 0 1 1 1 0 0 0 0 0 0 0 1 2 1 1 2 0 0 1 2 1 1 0 1 1 1 0 0 2 0 0 0 1 0 0 0 1 0 0 0 0 1 1 1 1 0 0 1 2 1 1 2 1 1 2 1 0 0 0 2 2 1 0 0 0 2 1 1 1 2 0 0 0 2 0 2 2 1 0 1 1 0 1 1 0 0 0 0 0 0 0 0 2 1 0 1 1 1 1 1 0 1 1 1 0 0 0 0 0 0 0 1 0 2 0 0 0 2 0 0 2 2 2 0 0 0 0 0 0 0 1 2 2 0 2 0 1 0 1 1 0 0 0 0 0 0 0 1 1 0 1 0 0 0 0 2 0 2 2 0 1 0 0 1 0 0 0 1 1 1 1 0 0 0 0 0 1 0 0 2 2 2 0 0 0 0 0 0 2 0 0 0 2 0 0 1 0 2 2 0 1 0 1 0 1 0 0 1 2 2 0 1 1 0 0 0 1 2 0 2 1 0 1 0 1 0 0 1 0 0 1 0 2 0 2 0 0 2 1 2 1 1 0 0 1 0 1 0 0 0 1 0 1 1 0 1 0 1 2 1 1 1 0 0 0 0 0 1 0 1 1 1 1 1 0 0 1 1 1 2 0 0 0 0 0 1 0 0 0 0 2 0 1 1 1 1 0 0 0 1 1 0 0 0 0 0 1 0 0 1 1 0 1 0 0 0 2 1 0 1 1 0 0 1 1 0 2 1 1 1 0 0 0 0 0 0 0 0 0 2 0 2 1 2 0 1 2 2 2 0 0 1 0 1 0 1 0 1 0 0 2 0 1 1 0 0 1 1 1 0 0 1 2 1 0 0 1 0 0 0 0 1 0 2 1 2 2 0 0 2 0 0 1 0 0 0 0 0 0 0 0 0 0 0 0 0 0 2 0 0 0 0 0 0 0 2 0 0 0 2 1 0 1 0 0 0 0 0 2 0 0 0 2 2 2 2 2 0 0 0 0 2 0 0 0 2 1 0 1 0 2 0 0 0 0 1 0 2 1 1 1 0 1 0 1 1 0 0 1 1 0 0 1 1 0 0 2 1 2 2 1 1 0 0 1 0 0 1 0 0 0 1 1 1 0 1 2 1 1 1 1 0 0 0 1 0 1 0 1 0 1 1 1 2 1 1 0 0 0 1 1 1 1 0 1 0 0 0 1 0 0 1 2 1 1 1 0 0 1 0 1 0 0 0 0 0 1 2 1 0 0 0 2 0 0 0
144 0 1 2 0 1 1 0 1 2 1 0 0 0 0 0 0 0 1 1 0 2 1 0 0 0 0 2 0 2 2 2 1 1 1 1 1 1 1 0 0 0 0 0 1 1 1 0 0 1 0 0 1 0 0 1 0 1 1 0 1 1 1 1 1 0 1 1 1 0 0 1 2 2 0 2 2 1 2 1 1 0 0 0 1 0 0 0 2 2 0 0 1 1 0 1 0 0 0 1 1 0 1 0 1 1 2 1 1 0 0 2 0 0 0 0 0 0 1 1 1 0 1 1 0 1 1 0 1 1 1 0 0 0 0 0 0 0 0 0 0 2 1 0 0 2 1 0 0 1 0 0 0 0 1 0 1 0 0 0 1 0 0 0 0 2 0 1 0 0 1 1 2 0 0 1 2 0 0 1 0 0 1 0 0 0 2 0 0 0 0 0 0 0 1 0 0 1 1 0 0 0 0 1 2 0 1 0 0 0 1 1 2 0 2 2 1 1 0 1 1 1 1 2 0 1 1 0 0 0 0 1 0 0 2 0 0 2 0 1 0 0 2 1 0 0 0 0 1 1 1 1 2 0 0 0 0 1 0 0 0 0 0 0 0 0 0 1 1 1 0 1 1 1 0 1 0 2 2 0 0 1 2 1 0 1 1 1 0 1 0 0 1 2 1 0 1 1 0 2 0 0 1 1 0 0 0 0 2 2 0 1 1 1 1 0 1 0 0 0 1 1 2 1 0 0 1 0 1 1 0 1 0 0 0 0 0 1 0 0 1 0 2 0 0 0 2 0 0 2 0 0 1 0 0 0 1 0 0 1 0 1 2 0 1 0 0 0 1 0 0 0 1 1 0 0 0 0 0 0 1 0 1 1 0 1 0 0 0 0 0 0 1 0 1 1 1 0 0 0 0 0 0 1 0 0 0 1 0 1 0 0 0 0 1 1 0 0 0 0 1 0 1 2 0 1 1 1 1 0 1 0 1 1 0 1 0 1 2 1 1 0 0 0 2 2 0 0 0 1 0 2 0 1 0 0 0 1 1 1 2 2 1 1 0 2 2 2 0 1 1 2 2 2 2 0 2 0 2 0 0 0 1 0 1 0 0 0 0 0 1 1 0 2 1 0 0 1 1 2 0 0 1 1 1 0 1 0 1 0 1 1 0 1 1 1 0 0 0 1 1 1 0 0 0 2 0 1 1 2 0 1 1 0 1 0 0 0 2 1 0 1 1 0 1 1 0 1 2 2 0 1 0 0 2 2 0 0 0 2 0 0 1 2 1 1 1 1 1 0 0 2 1 0 1 1 1 2 2 1 2 0 1 0 1 1 1 1 1 1 0 0 0 0 0 0 1 0 0 0 0 2 0 1 1 0 0 0 2 0 2 0 0 0 0 0 0 0 1 0 1 1 0 0 0 0 2 1 0 0 0 0 0 0 2 0 1 1 2 0 0 0 0 2 2 1 1 0 1 0 0 1 1 1 1 2 0 2 2 0 0 0 1 2 0 2 0 1 0 1 1 1 0 0 0 1 1 0 1 0 0 0 0 0 0 2 0 0 0 1 1 1 1 1 0 0 2 0 0 1 0 0 0 1 1 2 1 2 0 0 0 0 0 1 1 0 2 2 2 2 0 0 0 1 1 2 1 0 0 0 0 2 0 0 0 0 1 0 2 2 0 2 0 0 0 0 1 2 0 0 0 0 1 1 0 1 0 0 0 1 0 1 2 1 0 0 1 1 0 2 0 0 1 1 1 2 0 0 0 0 0 0 1 1 1 2 0 1 1 2 0 1 2 1 0 0 0 1 1 1 0 1 1 0 1 1 0 0 1 1 0 0 0 1 1 0 1 1 2 2 2 2 0 1 0 1 1 2 0 2 0 2 2 0 0 1 1 0 1 0 0 1 1 1 1 0 1 0 1 0 1 0 0 2 0 0 0 0 0 0 0 2 0 0 1 0 0 0 2 0 0 1 0 0 2 0 0 1 1 2 2 2 2 0 0 0 0 2 0 0 0 1 2 0 1 0 2 0 0 0 0 1 0 1 2 2 0 1 1 0 1 1 0 0 1 2 0 0 0 0 0 0 2 1 0 0 2 0 0 1 2 0 0 2 1 0 0 1 1 0 0 2 1 1 1 1 1 0 0 0 2 0 0 0 2 0 2 1 1 1 2 0 0 0 0 0 0 0 0 0 0 0 1 1 0 1 0 0 1 0 0 0 0 1 0 0 1 1 0 1 0 0 0 2 1 0 0 0 0 0 1 0
145 0 0 2 1 1 1 2 2 1 1 0 0 2 0 0 1 0 1 2 2 1 1 0 0 0 0 1 0 2 2 0 0 2 1 0 2 2 0 0 1 0 0 0 2 1 2 0 0 0 0 0 1 0 0 1 0 0 0 0 1 0 0 2 0 1 1 0 2 1 0 1 2 2 1 2 2 2 2 0 2 0 0 1 1 0 0 0 1 1 0 1 1 1 0 2 2 0 0 0 1 0 0 0 1 1 2 1 1 0 0 1 0 1 0 0 0 0 0 2 2 0 0 2 0 0 0 2 2 2 1 1 0 0 0 0 0 0 0 0 0 2 1 0 0 2 0 0 0 1 0 0 1 0 0 0 1 0 2 0 0 0 0 0 1 2 0 0 1 1 1 1 0 2 0 1 1 2 0 0 0 0 1 1 0 0 2 1 0 0 0 0 0 2 2 0 1 1 0 1 0 1 0 2 2 0 1 1 1 0 2 0 1 0 2 2 1 1 1 0 1 1 0 1 0 1 1 0 0 0 0 1 0 0 1 0 0 2 0 2 0 0 2 2 0 0 0 0 2 0 0 0 2 1 0 0 0 1 1 1 1 1 0 0 0 0 1 0 0 1 1 2 0 0 1 2 1 2 2 1 1 2 2 2 0 1 2 1 1 2 1 0 2 2 2 0 2 2 0 1 0 0 0 0 0 0 0 0 1 1 1 2 1 2 2 0 0 1 0 0 1 2 0 0 0 0 0 1 0 0 0 1 0 0 0 0 0 1 0 0 0 0 1 0 0 1 0 0 0 1 2 0 2 0 0 0 0 0 0 0 0 0 1 1 0 0 1 0 1 0 1 1 0 0 0 0 0 0 0 0 0 0 0 0 0 1 0 0 0 0 0 1 0 0 2 0 1 2 0 0 0 0 0 1 0 1 0 0 0 2 0 0 0 0 1 0 0 0 1 0 0 0 0 1 2 2 1 0 0 0 0 0 0 0 0 0 0 0 2 2 1 1 0 1 1 2 1 0 0 1 0 2 0 2 2 1 1 1 2 1 1 2 0 0 0 0 0 1 0 0 0 1 0 0 1 1 1 1 2 1 1 1 0 0 0 0 0 0 0 1 0 1 2 2 2 1 1 2 2 2 0 0 1 0 1 2 1 1 0 0 0 1 0 2 2 0 0 1 0 1 1 2 0 0 0 1 1 0 1 2 0 0 2 2 1 0 1 1 1 2 0 0 1 0 0 2 0 1 1 1 1 1 0 0 1 0 1 0 0 0 0 0 2 2 0 0 1 1 1 0 0 1 0 0 0 0 1 1 1 2 2 1 0 0 1 0 0 0 0 0 0 0 1 0 0 0 1 1 0 1 0 1 1 1 1 1 1 1 1 2 0 0 0 1 1 0 1 0 1 0 0 1 0 0 0 1 1 0 0 0 1 2 0 0 2 2 0 0 2 0 0 1 0 2 2 1 1 0 2 0 0 1 0 2 2 2 0 1 1 0 0 0 1 1 1 2 0 1 1 0 1 1 0 1 0 0 0 0 2 0 1 0 0 1 0 2 2 1 1 0 1 0 1 2 0 1 1 0 1 1 0 1 0 0 0 2 2 1 0 0 0 0 0 0 1 1 0 0 0 0 0 0 1 2 1 1 0 0 1 0 1 1 0 0 0 1 1 0 1 1 0 1 1 1 0 0 1 1 0 0 0 0 0 1 0 1 1 0 0 0 0 0 1 0 0 0 1 1 0 2 0 0 2 1 1 1 0 0 0 0 1 1 0 0 0 1 0 1 0 2 0 2 2 2 1 0 0 2 0 1 0 1 1 0 1 1 2 2 0 0 0 0 0 1 1 0 1 0 2 2 2 2 0 1 0 1 1 1 0 2 0 1 0 1 0 1 1 0 1 0 1 1 0 0 0 0 0 0 0 1 1 0 0 2 0 0 0 1 2 2 0 2 0 0 0 0 0 0 0 0 0 0 0 1 1 0 0 0 1 0 1 1 2 0 0 0 0 1 1 0 1 1 1 0 2 0 2 0 0 0 0 2 2 0 0 0 2 0 0 2 0 0 0 0 1 1 0 0 1 1 0 0 2 1 0 0 2 0 1 1 2 0 0 1 0 1 0 0 0 0 0 0 2 2 2 0 1 0 0 0 1 0 0 0 2 0 2 1 1 2 1 0 1 0 1 0 2 0 0 0 0 0 0 0 0 2 0 0 2 0 0 0 0 0 0 0 0 0 0 0 0 0 0 2 1 0 0 0 0 0 1 1
146 0 2 0 0 0 0 1 1 1 1 0 0 0 0 0 0 0 1 2 1 2 1 1 1 1 1 2 0 2 2 1 0 1 0 0 2 2 0 1 1 0 0 0 2 0 0 0 0 1 0 1 1 0 0 1 0 0 0 1 0 1 0 1 2 0 1 0 0 0 0 0 2 2 0 2 1 2 2 0 2 0 0 0 1 0 0 0 2 2 0 0 0 0 0 1 0 1 0 1 1 0 2 0 0 0 2 2 0 0 0 1 1 2 2 1 2 0 1 1 1 1 1 1 0 1 1 0 1 1 0 0 1 1 0 0 1 0 1 0 0 2 0 0 0 2 1 0 0 0 0 0 0 0 0 0 0 1 0 0 1 1 0 1 1 0 0 1 0 2 0 1 0 2 0 2 1 0 0 1 0 0 1 0 1 1 1 0 0 0 0 0 1 1 2 2 1 1 0 1 0 0 0 1 2 0 1 1 2 1 1 1 1 0 1 2 0 1 2 0 0 0 0 2 0 0 0 1 1 1 1 0 0 1 2 0 1 2 2 1 0 0 2 1 0 0 0 0 2 0 0 0 2 0 0 1 0 2 2 2 2 2 0 0 0 0 1 0 2 1 0 2 1 1 2 2 1 0 0 0 0 2 2 2 0 2 2 2 1 2 2 1 2 2 2 0 1 1 0 1 0 0 1 1 1 1 1 0 1 1 0 1 2 2 2 0 2 0 0 0 0 0 2 1 1 0 1 1 0 1 0 1 0 0 0 0 0 2 1 0 0 0 0 0 1 0 2 1 1 1 1 0 0 0 0 0 0 0 0 0 0 0 1 0 1 0 0 0 1 0 0 0 1 1 0 0 2 1 1 0 0 0 0 0 1 0 0 0 0 1 0 0 0 0 2 0 0 1 0 2 1 2 0 2 0 0 1 0 0 1 0 0 1 0 0 1 0 0 0 0 0 2 0 2 1 2 2 1 0 0 0 0 1 2 1 1 0 0 1 1 1 1 0 1 1 2 1 0 0 1 0 1 0 2 2 1 1 2 1 1 2 2 0 0 0 0 0 2 0 2 2 2 0 0 2 0 2 2 0 1 1 0 1 1 0 2 0 1 1 0 2 0 0 1 2 0 0 1 2 1 1 1 1 1 1 1 1 0 1 0 0 2 0 0 0 2 1 0 0 1 1 1 0 1 0 2 0 0 0 2 0 0 1 0 0 0 0 0 2 1 1 1 1 0 0 2 0 1 1 1 0 0 0 0 1 1 0 1 1 1 1 0 0 1 0 0 1 1 1 0 1 1 1 0 0 1 1 1 1 2 2 0 0 0 1 0 0 1 0 0 0 0 0 0 0 0 0 0 0 0 0 2 0 2 2 0 1 0 0 0 0 0 0 1 1 2 2 0 0 0 2 2 1 1 0 1 1 1 0 0 1 1 1 0 1 0 1 0 2 0 1 1 0 0 0 0 0 1 2 1 0 1 0 1 2 2 0 1 1 0 0 0 2 1 1 2 0 1 1 0 0 1 0 0 1 0 1 0 2 0 0 1 1 1 0 2 2 0 0 1 1 1 0 1 0 0 1 1 0 2 1 1 0 0 1 1 1 2 0 1 1 1 1 0 0 1 2 0 0 0 0 0 1 2 0 1 0 1 0 0 0 1 0 0 0 0 2 0 0 1 0 1 0 0 0 0 1 0 0 0 1 1 1 1 1 2 1 0 0 0 0 0 2 0 0 1 1 1 0 1 1 1 2 1 0 0 0 0 2 2 0 2 0 0 0 2 0 2 0 2 0 2 2 2 2 1 0 1 1 1 0 1 0 0 2 0 1 0 0 2 0 0 2 0 0 0 0 0 2 2 2 2 2 1 0 1 1 1 0 2 0 1 1 0 0 1 0 1 2 1 1 2 0 0 0 0 0 0 1 0 0 0 0 2 0 1 1 2 0 0 0 0 0 0 0 0 2 0 2 0 0 0 0 0 2 0 0 1 1 1 2 2 2 0 0 0 0 2 0 0 0 1 0 1 2 0 2 0 0 1 0 1 0 1 2 2 0 1 0 0 1 2 0 0 0 2 0 1 2 1 0 1 2 1 1 1 1 1 0 0 1 0 0 2 0 0 1 1 2 2 0 1 1 0 1 2 1 0 0 0 2 1 1 0 1 0 1 1 1 2 1 0 0 0 2 0 2 0 0 0 0 0 0 0 0 1 0 0 1 0 0 0 0 1 0 0 1 0 1 0 0 0 0 1 1 0 0 0 1 0 2 1
147 0 2 0 0 0 0 1 2 0 0 1 0 0 0 0 0 0 0 0 0 2 0 0 0 0 0 2 1 2 2 2 0 1 1 0 2 1 0 1 1 0 0 0 1 0 0 0 0 1 0 0 0 0 1 1 0 0 0 1 1 1 0 2 0 1 1 0 2 0 0 0 2 2 1 2 2 1 2 0 1 0 0 0 1 0 0 2 2 2 2 2 1 1 1 1 1 0 0 0 2 0 1 1 0 0 2 1 1 1 0 1 1 2 2 1 2 0 1 1 1 0 2 0 0 0 2 1 1 1 0 1 0 0 0 0 0 0 1 0 0 2 0 0 0 2 0 0 0 1 0 0 0 0 0 0 0 0 1 0 2 2 0 1 1 2 0 0 1 1 1 0 1 1 0 1 1 1 0 0 1 1 0 2 0 0 2 1 0 0 1 1 1 1 2 2 0 1 0 0 0 0 0 0 2 0 2 1 1 0 1 1 1 0 2 2 1 1 2 1 0 0 1 2 0 2 2 0 0 0 0 0 0 0 2 0 0 2 1 2 0 0 2 0 0 0 0 0 1 0 0 0 1 0 1 2 1 0 0 1 0 0 0 0 0 0 0 0 1 0 0 2 2 2 0 0 1 1 1 0 0 0 2 1 1 1 2 0 0 1 0 2 0 1 0 1 0 0 0 1 0 1 0 0 0 0 0 0 0 0 0 1 1 0 0 0 2 0 0 0 1 1 2 2 0 0 2 0 1 1 0 1 0 1 0 0 0 1 0 1 2 1 1 0 0 0 1 1 0 1 0 1 2 1 0 1 1 1 0 1 0 1 2 2 2 1 0 2 2 0 0 0 0 0 0 1 0 1 1 0 1 2 0 0 1 1 0 0 1 0 1 2 1 1 2 0 2 0 0 0 0 0 0 1 0 0 0 1 0 2 1 1 0 0 1 1 0 0 0 0 0 1 0 1 1 1 0 1 1 0 1 0 0 0 0 0 0 0 1 1 1 1 0 0 1 1 0 0 0 1 0 1 0 2 2 1 1 1 2 0 0 1 0 0 1 1 1 2 0 1 2 2 1 1 2 0 1 2 2 1 1 0 2 1 1 0 1 0 0 0 1 1 0 0 1 1 1 1 1 1 1 1 2 1 2 1 2 0 1 0 1 1 0 2 2 0 0 0 0 1 0 2 0 0 1 2 0 0 1 2 0 1 1 1 1 0 2 0 2 1 0 1 1 1 1 0 0 1 1 1 0 0 0 0 1 1 0 1 1 0 0 0 0 0 0 0 0 2 2 0 2 0 0 0 0 0 2 1 1 1 2 2 0 0 2 0 1 1 1 1 0 0 1 0 0 0 0 2 0 0 0 2 1 1 1 1 1 1 1 2 0 0 0 0 0 0 0 0 0 0 1 1 1 1 0 0 0 0 0 0 1 1 1 0 1 0 0 0 2 0 0 0 0 1 1 1 1 0 0 0 1 1 0 1 1 2 0 2 2 0 0 0 1 1 0 1 0 1 0 1 0 2 1 1 0 0 0 0 2 0 0 1 0 2 0 2 2 1 0 0 1 0 0 2 1 0 2 1 1 1 0 1 0 0 1 1 0 2 0 0 0 0 0 1 0 0 0 1 1 1 0 0 0 2 0 2 0 0 0 0 0 1 1 1 0 1 1 0 1 0 0 1 0 0 0 1 1 0 0 0 0 0 0 0 0 1 0 0 2 0 0 0 2 0 1 0 1 1 0 2 0 0 2 0 0 0 0 0 0 0 0 0 0 0 0 1 1 2 1 2 1 1 1 0 0 0 0 0 0 1 1 1 0 0 1 0 1 0 1 1 0 0 1 1 1 0 0 0 2 2 1 1 0 0 0 0 0 2 0 2 0 1 1 2 0 2 0 0 1 0 1 1 2 0 2 1 2 0 0 0 0 0 0 2 0 0 0 2 0 0 0 0 1 0 2 1 0 0 0 0 0 0 0 0 2 1 0 0 1 0 0 0 2 0 0 0 0 2 0 0 0 1 1 0 2 0 2 0 1 1 0 1 1 1 2 1 0 1 0 2 0 0 1 1 2 0 0 0 1 1 0 0 2 1 1 1 1 1 0 1 1 0 0 1 0 0 1 0 0 0 0 1 1 1 2 2 1 0 0 0 2 1 0 0 1 0 2 0 0 2 1 0 0 0 1 0 1 0 0 0 0 0 0 0 1 0 0 0 0 0 0 0 0 0 0 0 0 0 0 0 0 0 0 1 0 0 0 0 2 0 2 1
148 1 1 1 0 0 0 2 2 1 1 0 0 0 0 0 0 0 2 1 1 1 1 0 0 0 0 1 0 2 2 0 1 1 0 0 2 2 0 0 0 0 1 1 1 1 0 0 0 1 0 0 1 0 0 1 0 0 1 1 0 1 0 1 1 0 2 1 2 0 0 1 2 1 0 2 1 0 1 0 0 0 1 1 2 0 0 0 2 2 0 0 1 1 1 2 0 2 0 2 2 0 0 0 1 1 2 0 2 1 0 1 0 2 2 1 2 0 0 2 2 0 1 1 0 0 1 0 2 2 0 0 0 1 1 1 1 0 0 0 0 1 0 0 0 2 0 0 0 0 1 0 0 0 0 0 0 1 2 0 1 1 1 0 1 1 1 2 0 2 0 2 0 2 0 1 1 0 1 0 0 1 1 1 0 0 2 1 1 1 1 1 1 1 2 2 0 2 0 0 0 1 1 0 1 0 1 0 1 2 2 1 0 0 1 2 1 0 1 1 1 1 0 1 1 0 1 0 0 0 0 0 0 1 1 1 0 2 0 2 0 0 2 2 0 0 1 0 2 0 0 0 1 0 0 1 0 0 0 0 0 0 0 2 2 0 0 0 0 0 1 1 2 2 0 0 1 1 1 1 1 1 2 2 0 2 2 0 0 1 1 0 0 2 1 1 0 1 0 0 0 0 1 1 1 0 0 1 2 1 1 1 2 1 1 0 1 0 1 0 0 0 1 0 0 0 0 1 0 0 0 2 0 0 0 0 0 2 1 1 1 1 1 0 0 1 2 0 2 1 0 0 0 0 0 0 0 0 1 0 1 1 2 2 1 1 0 1 1 0 0 0 2 2 0 1 2 0 0 0 0 0 0 0 0 1 0 1 1 0 0 0 0 0 2 1 1 1 0 1 0 1 0 1 0 0 0 2 0 1 0 0 0 0 0 1 1 0 0 0 0 1 0 1 0 0 0 0 2 1 2 1 0 0 0 0 0 0 1 1 1 0 1 1 1 2 0 0 0 2 0 1 0 1 1 0 1 1 2 1 2 2 0 1 1 2 2 0 0 1 1 1 2 2 1 0 0 2 1 2 0 0 1 0 1 0 0 2 2 0 2 0 0 1 2 0 0 1 1 2 0 0 1 1 1 0 2 0 1 0 0 2 0 1 1 1 0 1 0 1 1 2 1 0 0 1 1 0 0 1 1 0 0 0 0 0 0 0 0 1 1 1 0 0 0 1 0 1 1 1 0 0 0 0 1 1 0 1 0 1 0 0 0 2 0 0 2 0 0 0 0 0 1 0 1 1 2 2 2 2 2 0 1 0 0 1 0 2 0 0 1 1 0 0 0 0 0 0 0 0 0 1 0 2 2 0 1 0 1 0 1 0 0 1 1 0 1 0 0 0 0 0 0 1 0 1 1 0 1 1 0 0 0 0 1 1 0 1 2 0 0 1 0 0 2 2 2 1 2 1 0 1 0 1 1 1 0 1 1 0 0 0 0 0 0 0 0 1 1 0 1 1 1 0 0 1 2 0 2 0 0 1 0 2 0 2 1 1 0 1 0 1 0 1 0 0 1 0 0 1 0 0 0 1 1 2 1 2 1 0 0 0 1 0 0 1 2 0 0 0 0 0 0 2 0 2 1 0 1 0 0 1 0 0 0 1 0 0 0 0 0 0 0 0 0 0 2 1 0 0 0 0 1 0 0 0 0 2 0 1 1 1 2 0 0 1 1 1 0 1 1 0 2 0 0 1 0 0 1 1 0 1 0 0 1 2 0 2 1 2 1 1 2 2 1 1 0 1 0 2 0 2 0 1 1 1 1 0 1 1 0 0 0 1 0 0 1 1 2 2 1 2 1 1 0 1 0 1 0 1 0 1 1 1 0 1 0 0 1 0 0 1 0 0 0 0 0 0 0 0 0 0 0 2 0 1 1 0 0 0 1 2 0 0 0 0 0 0 0 0 0 0 0 1 1 1 0 0 1 0 1 0 1 0 0 1 1 2 0 0 0 2 0 0 2 1 2 0 0 0 1 0 0 2 2 2 0 2 0 1 1 2 0 0 0 2 0 0 2 2 0 0 1 1 1 0 0 1 1 1 2 1 1 2 1 0 0 2 2 0 0 0 2 1 1 2 1 0 0 0 2 0 2 1 0 0 1 1 1 2 1 1 0 1 0 0 0 1 0 0 0 0 0 0 0 0 0 0 1 0 0 0 0 0 0 0 0 0 0 0 0 0 0 1 0 1 0 0 1 0 0 0
149 1 1 1 0 0 0 2 2 1 0 0 0 1 0 0 0 0 1 1 1 1 0 0 0 0 0 0 0 1 1 0 1 1 2 1 2 2 0 0 0 0 0 0 2 0 0 0 0 0 0 0 0 0 0 1 0 0 1 1 1 0 0 2 0 1 1 0 1 0 0 0 2 2 2 2 2 0 2 2 0 0 0 0 0 0 0 1 2 2 1 1 1 1 1 1 0 0 0 1 2 1 2 0 0 0 2 1 1 1 0 2 0 0 1 1 0 0 1 0 0 1 1 1 0 1 1 1 1 1 2 0 0 0 0 0 0 0 1 0 1 1 0 0 0 0 0 0 0 0 0 0 0 1 0 0 2 0 1 0 1 1 0 0 0 1 0 1 0 1 0 1 0 2 1 1 2 1 0 0 0 0 0 0 1 1 1 1 0 0 1 0 0 1 1 2 0 1 0 1 0 0 0 2 2 0 1 2 0 0 2 1 2 0 1 2 1 0 1 1 0 0 0 2 0 1 1 0 0 0 0 0 0 0 1 0 0 2 0 1 0 0 2 1 0 0 0 0 2 0 0 0 0 0 0 1 0 0 0 0 0 0 0 0 0 0 0 0 1 1 1 0 1 1 0 0 1 1 1 1 1 2 2 2 0 1 1 1 0 1 0 1 0 2 1 1 0 2 0 2 0 0 0 0 0 0 0 0 0 0 0 1 2 1 1 0 2 0 1 0 1 1 1 1 1 0 1 1 1 1 0 0 0 0 0 0 0 2 0 1 1 1 2 0 0 0 2 0 2 2 0 0 2 0 0 0 0 0 0 0 1 1 1 1 0 0 0 2 2 0 0 0 1 0 0 1 0 1 0 0 0 1 0 0 0 1 0 0 0 0 1 1 1 0 1 1 0 1 1 1 1 1 0 2 0 2 0 2 0 2 0 0 0 0 1 0 1 0 1 0 0 0 1 1 0 1 1 0 0 0 0 0 1 2 1 2 0 0 0 0 1 1 1 2 0 2 0 0 0 0 0 1 0 2 1 1 0 1 2 1 1 2 0 1 1 1 1 1 0 0 0 0 0 0 1 1 1 2 2 1 1 0 2 1 1 1 0 1 0 1 1 0 0 1 1 0 0 1 1 1 1 0 1 1 1 1 1 0 0 0 0 2 0 0 0 2 0 1 0 2 1 2 1 1 1 2 0 0 1 1 1 0 1 1 0 0 0 1 2 2 0 1 2 1 1 1 0 2 2 2 1 1 0 0 2 1 0 0 2 0 1 0 0 2 1 1 1 1 1 0 0 2 1 0 1 1 1 2 1 2 2 1 0 0 1 0 0 0 0 0 0 0 1 0 0 0 0 0 0 0 0 2 1 2 1 0 1 2 1 1 0 0 0 1 0 0 0 0 0 0 1 1 1 1 0 0 1 0 0 0 1 1 0 0 0 0 0 1 2 0 1 1 0 0 0 0 0 0 1 0 0 1 0 0 2 2 0 1 1 0 0 0 0 1 1 2 1 2 0 0 2 0 0 0 0 1 1 0 1 0 1 1 0 1 0 1 1 1 1 0 2 0 1 1 0 1 2 0 1 1 0 1 0 0 2 0 0 1 0 0 1 0 0 0 0 2 0 1 1 1 0 0 0 2 0 1 0 0 0 0 0 0 0 0 0 0 0 0 1 2 1 2 0 0 0 0 1 1 0 0 0 0 1 0 0 1 1 1 0 1 1 1 2 0 0 1 0 2 0 2 0 0 1 2 2 2 0 0 0 0 1 2 1 1 1 2 0 2 1 2 1 1 2 1 1 0 0 0 0 0 0 1 1 0 0 0 2 0 1 1 0 0 2 0 0 0 0 0 2 2 1 1 1 1 0 1 1 2 0 2 0 1 1 1 0 1 0 0 0 0 0 0 1 0 1 1 1 0 1 0 0 0 0 2 0 0 0 0 1 1 0 1 1 0 1 1 0 0 1 0 1 1 0 0 0 1 0 0 2 1 1 1 2 0 1 1 0 2 1 1 2 2 1 1 2 1 2 0 0 0 1 1 0 1 2 2 0 0 1 1 1 0 0 0 1 1 0 0 2 1 0 1 1 1 0 1 1 0 2 2 2 0 0 0 0 0 0 1 1 0 0 0 2 0 1 1 1 0 0 0 2 2 1 0 1 0 1 0 0 0 0 0 1 0 0 0 1 1 1 0 0 0 0 0 1 1 0 0 2 0 0 0 0 0 2 0 2 0 0 0 0 0 0 1 0 1 0 0 1 0 0 0
150 0 2 0 0 1 1 2 2 1 1 1 1 1 0 0 0 0 1 1 1 2 1 1 1 1 1 1 1 1 1 1 1 2 0 1 1 1 0 1 1 0 0 0 1 0 0 0 0 1 0 0 1 0 0 1 0 0 0 0 2 0 0 2 0 1 1 1 2 0 0 1 2 2 2 2 1 1 1 0 1 0 0 0 0 0 0 0 0 2 0 0 1 0 0 0 0 0 0 0 2 0 1 0 1 1 2 0 2 0 0 2 1 1 1 1 1 1 1 0 1 0 1 1 0 1 1 1 2 1 1 0 1 1 0 0 0 0 1 0 1 1 0 0 0 1 0 0 1 1 0 0 0 0 0 0 1 0 1 0 2 2 0 1 0 1 0 0 2 1 0 0 1 1 0 1 1 1 0 1 0 0 1 1 0 0 2 2 0 0 0 2 0 2 2 2 0 2 0 0 0 0 1 0 1 0 0 1 0 0 0 2 2 1 0 2 0 0 1 1 0 0 0 2 0 0 0 0 0 0 0 0 0 1 1 1 1 2 0 2 0 0 2 1 0 0 1 0 2 0 0 0 2 0 0 0 0 2 2 2 2 1 0 1 1 0 1 0 1 1 1 0 1 1 0 1 0 2 2 1 1 1 0 1 0 0 0 1 2 2 2 2 0 2 1 1 0 2 0 2 0 0 1 1 0 0 1 1 1 1 0 1 2 2 2 0 2 2 1 0 2 2 1 0 1 0 1 0 1 1 0 1 1 1 0 0 0 1 0 0 0 0 2 0 0 0 2 0 0 1 0 1 2 0 1 0 1 0 1 0 1 1 2 1 2 1 0 1 2 0 0 0 0 0 1 1 1 1 0 0 0 0 0 0 1 0 0 0 0 0 0 0 0 0 2 0 1 1 0 0 0 0 0 1 0 0 0 1 0 2 0 0 1 1 0 0 0 0 0 0 1 1 0 2 1 2 2 1 2 1 2 0 0 0 1 1 0 0 1 1 2 0 0 0 1 1 0 0 0 1 0 1 0 1 1 0 1 2 0 1 2 1 0 0 0 2 0 2 0 0 0 2 1 1 2 0 1 2 2 1 2 0 1 0 1 0 0 2 1 1 1 0 0 1 0 0 0 0 0 2 0 1 1 1 1 1 1 1 0 0 0 2 0 1 1 0 0 1 0 1 1 2 1 0 0 2 0 1 0 1 1 1 1 0 1 0 2 0 1 2 0 1 1 1 1 2 0 1 1 1 0 0 0 0 0 0 0 0 1 0 1 0 1 2 1 1 1 0 0 0 0 0 0 0 0 0 2 2 2 2 2 0 1 0 0 1 0 2 1 1 0 0 1 0 0 0 0 0 0 0 0 2 1 2 1 0 1 2 2 2 0 0 0 1 0 0 0 0 1 0 1 2 0 0 0 0 0 2 0 0 2 2 0 0 2 0 1 0 2 0 0 1 0 2 1 1 1 0 1 0 0 1 1 1 1 2 0 2 1 1 1 0 0 1 1 2 0 1 0 0 2 0 0 0 0 1 1 0 1 0 0 2 0 1 0 2 1 0 0 0 2 1 0 2 2 0 2 1 1 1 0 1 0 1 1 2 0 1 0 0 0 0 0 0 0 0 0 2 2 2 0 0 2 2 0 0 0 0 0 1 0 1 0 0 0 0 0 0 2 2 0 2 0 0 0 1 1 0 1 1 1 1 1 0 0 2 1 1 0 1 1 1 2 0 0 0 0 2 1 2 0 0 1 1 1 2 0 0 2 2 0 2 0 0 1 2 0 1 1 2 0 1 2 0 0 0 1 1 0 2 0 2 0 0 2 0 2 0 0 1 1 1 0 1 1 0 1 0 2 1 1 2 1 1 0 2 1 2 1 2 0 2 2 1 0 1 0 0 2 1 0 1 1 0 1 0 1 0 1 0 0 1 0 2 0 0 0 0 0 0 1 1 1 0 1 1 1 0 2 0 0 0 0 1 1 0 0 0 1 0 1 0 1 0 0 1 1 1 0 0 0 0 1 0 1 1 1 0 0 1 0 2 1 1 2 2 0 0 0 1 0 1 0 0 1 1 0 1 2 1 0 1 2 1 1 2 1 0 1 1 2 1 1 1 1 0 0 1 1 0 0 1 1 0 0 0 0 0 0 0 2 1 1 0 2 0 2 1 0 0 2 0 0 1 0 0 0 0 0 0 0 0 0 0 0 1 0 0 2 0 0 0 0 2 0 0 1 1 0 1 1 0 0 2 1 1 0 0 0 0 1 0
151 0 2 1 2 0 0 1 2 1 0 0 1 2 0 0 0 0 0 0 0 2 0 1 0 0 0 2 0 2 2 1 1 2 0 0 2 2 0 1 1 0 0 0 2 0 2 0 0 0 0 0 1 0 1 1 1 0 0 0 2 0 0 1 2 0 0 1 2 1 0 1 2 2 2 2 0 2 2 0 1 0 0 0 2 0 1 1 2 2 1 1 1 0 0 1 0 1 1 0 1 0 1 0 1 1 2 1 1 0 0 2 0 1 1 0 1 0 1 1 1 0 0 2 0 2 0 1 1 1 1 1 0 0 0 0 0 0 0 0 0 2 0 0 0 1 2 0 0 1 0 0 0 0 0 0 0 0 1 1 2 0 0 1 2 2 0 2 0 2 0 2 0 2 0 0 2 0 0 0 1 1 0 1 0 0 2 1 0 0 0 1 0 2 1 1 1 2 1 1 0 1 0 2 2 0 1 1 1 0 1 1 1 0 1 2 1 2 2 0 0 0 0 1 0 2 2 1 1 1 1 0 0 0 2 0 1 1 0 0 0 0 2 1 1 0 0 0 2 0 0 0 2 0 0 0 0 1 2 2 2 2 0 1 0 0 0 0 1 1 1 1 0 0 0 1 1 2 2 2 1 1 1 1 0 0 1 0 0 1 0 1 1 2 1 1 1 0 1 1 0 0 1 1 1 0 0 0 1 1 1 1 1 1 1 0 2 2 0 0 2 2 1 0 2 0 1 1 0 0 0 0 1 0 0 0 0 2 0 0 0 1 2 0 0 0 1 0 1 2 0 0 2 1 0 1 1 0 0 1 0 0 1 0 1 1 0 1 2 0 0 0 1 1 1 0 2 0 0 0 1 1 0 0 0 0 0 0 0 0 0 0 0 0 2 0 0 1 0 0 0 0 0 1 0 0 1 1 0 1 0 0 0 0 1 0 0 0 0 0 0 1 0 0 1 1 2 1 1 0 0 0 0 1 1 0 1 0 0 0 2 0 0 1 0 1 0 0 0 0 0 1 0 1 1 1 0 2 2 0 0 1 1 0 0 0 0 0 0 0 0 0 1 1 1 0 0 2 2 0 2 1 0 0 0 1 0 0 0 0 1 1 0 0 0 0 0 1 2 1 1 1 1 1 1 1 1 0 0 0 0 2 1 1 1 0 0 0 0 0 0 2 0 0 1 1 1 0 0 2 0 0 1 0 1 0 1 0 0 1 1 1 2 1 1 2 0 0 1 1 0 1 0 0 0 0 0 0 1 0 1 0 1 2 0 0 2 0 0 0 0 1 0 0 0 0 0 1 1 1 2 1 0 0 1 0 0 0 0 0 1 0 1 0 0 0 0 0 0 0 0 1 2 2 0 0 2 1 2 0 0 0 0 1 1 0 0 0 0 0 0 0 0 0 0 1 2 1 0 0 2 2 0 0 2 1 0 0 2 0 0 1 0 1 2 2 2 0 2 0 0 1 0 0 2 2 1 2 2 0 0 0 2 1 0 1 0 2 0 0 1 0 1 0 1 0 0 1 1 1 2 0 0 2 1 2 1 2 0 1 1 2 1 2 0 0 2 0 0 2 1 1 0 2 1 2 1 2 0 0 1 0 0 0 0 1 1 1 0 0 0 0 1 2 0 2 1 1 0 0 0 2 0 1 0 0 0 0 1 2 1 1 0 0 0 1 1 0 0 0 0 0 1 0 0 2 2 0 1 0 0 0 2 1 0 1 1 1 0 2 0 1 2 1 0 0 0 0 2 2 0 2 1 1 1 2 0 2 1 2 1 1 2 2 2 0 0 2 2 2 0 0 0 0 1 0 0 0 0 2 0 0 2 0 0 0 0 0 2 1 1 2 0 2 0 2 2 1 1 2 0 1 2 2 0 2 0 0 1 0 1 1 2 0 2 1 2 0 1 0 0 0 0 2 0 0 0 0 0 0 0 1 1 0 1 0 2 0 2 0 0 1 0 0 0 0 0 0 1 1 2 1 1 0 0 0 0 2 1 0 1 2 0 1 1 0 1 0 0 0 0 2 0 1 2 2 0 1 0 2 0 0 0 0 1 1 0 1 1 0 0 2 1 1 0 0 1 1 0 0 1 0 0 2 0 0 1 1 1 0 0 0 2 0 0 1 2 1 0 0 2 2 2 0 0 0 0 0 0 1 1 0 1 0 1 0 1 0 0 0 0 0 2 0 0 0 0 0 1 0 0 0 0 0 0 0 0 0 0 0 0 0 0 0 0 0 0 0 0 0 2 2
152 1 1 2 1 0 0 1 2 0 0 1 1 1 0 0 0 0 0 1 1 2 0 1 0 0 0 2 0 2 2 1 0 2 0 1 1 1 1 0 0 0 1 1 1 1 2 0 0 1 1 1 0 0 1 1 0 0 0 0 0 0 1 2 0 2 0 1 2 1 0 1 2 2 2 2 2 2 2 0 1 0 0 0 1 0 0 0 2 2 0 1 1 1 1 1 0 1 0 1 0 0 1 0 0 0 2 2 0 0 0 2 1 1 1 1 1 0 0 2 2 0 1 1 0 0 0 1 1 1 1 0 0 0 0 0 1 0 0 0 1 1 0 0 0 1 0 0 0 2 0 1 2 1 1 0 0 0 1 0 0 0 0 0 0 1 0 1 1 1 0 0 0 2 0 0 2 0 0 1 0 1 0 0 1 1 0 1 0 0 0 1 0 1 1 2 2 1 0 1 0 0 0 0 2 0 2 1 1 0 0 1 1 0 1 2 1 0 1 0 1 1 1 1 1 1 0 0 0 0 0 0 0 0 1 0 0 2 0 0 0 2 0 0 0 0 0 0 2 0 0 0 0 0 0 2 1 0 0 1 0 0 0 0 0 0 0 0 0 1 1 2 1 1 0 1 2 2 2 0 0 1 1 1 0 0 0 2 0 2 0 0 1 1 1 0 1 0 0 2 0 1 1 1 1 1 1 1 1 1 0 2 2 2 2 0 2 1 1 0 0 0 1 1 0 0 0 1 1 1 0 1 0 0 0 1 0 0 0 1 1 1 2 0 0 0 2 0 1 1 1 0 2 0 1 0 0 0 0 1 0 0 1 1 1 0 1 1 1 1 0 0 0 0 1 0 2 1 1 1 1 1 1 1 0 1 0 0 0 1 0 0 1 0 1 1 1 1 0 0 0 0 0 1 0 0 0 1 0 1 0 0 0 0 0 1 0 0 0 0 0 1 1 0 2 1 1 0 0 0 0 0 0 1 1 0 0 0 0 1 2 0 0 2 0 2 0 1 1 1 0 1 0 0 0 0 0 2 1 1 2 2 1 0 0 1 1 1 0 0 1 1 1 1 1 0 1 0 2 0 0 0 1 1 0 2 0 1 0 2 1 0 0 1 0 0 0 1 1 2 0 1 1 1 1 1 1 0 0 0 0 2 0 1 1 1 0 1 0 1 1 2 0 1 0 2 0 0 1 2 0 0 0 0 0 0 0 0 1 1 1 1 1 0 1 1 0 0 1 0 0 0 0 0 0 1 0 0 2 0 2 0 1 1 0 0 1 0 0 0 0 0 1 0 1 1 2 2 2 2 2 2 0 0 1 0 0 1 0 0 0 0 0 0 0 0 0 1 0 0 0 2 2 1 2 1 1 0 1 2 0 0 0 2 0 1 0 0 0 0 1 1 0 1 0 0 1 2 0 0 0 0 0 0 0 0 1 1 2 0 0 0 0 1 2 2 2 1 1 0 0 2 0 1 0 1 0 2 1 1 0 1 1 1 1 2 0 1 1 0 0 2 0 1 0 0 0 0 2 0 0 1 0 0 0 0 1 1 0 0 1 1 0 1 1 0 2 0 2 2 1 1 0 1 2 1 1 1 1 0 0 0 0 0 0 2 0 1 1 1 0 0 0 2 0 2 0 0 0 0 0 0 1 0 0 0 1 1 0 2 0 0 0 0 0 1 2 0 0 0 0 1 0 0 0 1 0 1 0 0 0 0 2 0 0 1 0 1 0 1 1 0 2 0 0 0 0 0 0 0 1 1 0 0 1 1 1 2 0 2 1 2 1 0 0 0 0 0 0 1 1 0 0 0 1 1 2 1 0 1 0 0 2 0 0 0 0 0 2 1 0 1 0 1 0 2 2 2 0 2 0 1 2 1 0 1 1 0 2 1 0 1 2 0 2 1 2 0 1 0 0 0 0 2 0 0 1 0 0 0 0 1 1 0 1 1 1 0 1 0 0 0 0 1 2 1 0 2 2 2 2 2 1 0 1 1 0 2 0 0 0 0 1 0 2 0 2 0 0 0 0 2 1 1 1 1 1 2 0 1 0 1 0 0 1 1 0 0 1 1 0 0 1 0 2 2 0 1 0 0 2 1 2 2 2 0 2 1 1 0 0 2 0 0 0 1 1 0 0 0 2 1 2 0 0 0 0 1 1 2 1 0 0 0 1 0 2 0 2 0 1 0 0 0 0 1 0 0 2 1 1 0 0 1 0 1 2 0 0 0 0 0 1 2 1 0 1 0 1 0 0 0
153 1 2 1 0 0 1 0 0 1 1 1 0 1 0 0 0 1 2 0 0 2 0 1 0 0 0 1 0 2 2 1 2 2 0 2 0 1 1 0 0 1 0 0 0 0 0 0 1 2 1 0 0 1 0 1 0 0 0 0 2 0 0 2 1 0 2 1 2 1 1 2 1 1 0 1 1 2 2 0 2 0 1 1 1 0 0 1 1 2 1 1 1 0 0 2 1 2 0 2 0 0 0 1 1 1 1 2 1 1 0 1 1 2 2 1 2 0 0 2 2 0 1 1 0 1 1 0 2 2 0 0 0 1 1 1 0 0 0 0 0 2 1 0 1 2 0 1 0 0 1 0 0 0 0 0 0 2 0 0 1 0 0 0 0 2 0 0 0 2 0 2 0 2 0 1 1 0 0 1 0 0 0 2 0 0 2 1 1 0 0 0 0 1 2 1 0 2 0 1 0 0 0 2 2 0 0 1 0 0 0 2 1 0 0 1 1 0 1 0 1 1 1 2 0 1 1 0 0 0 0 0 1 0 2 0 0 2 0 1 0 0 2 1 1 1 1 0 2 0 0 0 1 1 0 1 0 0 0 0 0 0 1 1 1 0 0 0 2 2 0 1 0 0 0 2 2 2 1 1 1 1 2 2 0 1 2 1 0 1 0 0 1 1 1 0 2 0 0 1 0 1 1 1 0 0 1 0 1 0 0 0 1 2 0 0 2 1 1 0 0 0 0 1 0 0 1 0 2 2 0 0 0 0 0 0 0 0 0 0 0 0 2 0 0 2 0 0 2 1 0 0 2 0 2 2 2 0 0 2 0 1 1 1 1 0 1 1 1 1 0 0 1 1 1 0 2 1 1 1 0 2 0 0 2 2 0 1 1 0 0 0 0 0 1 1 1 1 1 1 1 1 0 2 1 0 1 0 0 1 1 1 0 0 2 0 0 0 0 0 0 1 1 0 1 1 0 1 2 1 0 1 0 1 1 0 0 2 1 0 1 1 0 0 1 1 0 0 1 2 0 1 0 2 1 1 0 1 1 1 1 1 0 0 0 0 0 1 0 1 1 1 0 0 0 1 0 2 1 1 2 1 0 0 0 1 0 1 0 1 0 0 1 2 2 0 0 1 1 2 0 1 1 1 1 1 1 1 0 0 0 2 1 1 1 1 0 0 0 1 0 2 0 0 0 1 1 2 0 2 0 2 0 0 0 0 1 0 2 1 0 0 1 1 1 1 0 1 2 1 1 1 0 0 1 1 0 0 1 1 1 0 1 1 1 1 0 1 1 0 0 0 1 0 1 0 0 2 2 0 2 0 1 0 0 1 0 2 1 1 0 0 0 0 0 0 1 0 0 1 1 2 1 1 1 1 1 0 0 1 1 0 0 1 0 1 2 0 1 0 0 1 1 1 0 0 1 1 0 0 0 0 0 0 2 0 1 0 2 0 0 1 0 2 2 2 2 0 0 1 0 1 0 0 2 2 1 2 1 0 0 0 0 0 0 0 0 1 0 0 1 0 0 0 0 1 1 0 2 0 0 0 0 2 1 2 1 1 0 1 1 1 1 2 1 1 2 0 1 2 0 1 0 0 1 1 1 2 0 0 0 0 0 0 0 1 0 0 0 0 0 0 0 2 1 2 1 0 1 0 1 1 0 0 0 1 0 0 1 1 0 1 1 1 0 0 1 0 0 0 1 1 1 0 0 1 0 0 0 0 0 0 2 0 0 0 1 2 0 2 0 0 2 0 0 1 0 0 1 1 0 1 1 1 1 2 0 2 1 2 0 1 1 1 1 0 1 1 0 1 1 1 0 0 2 1 1 0 1 1 0 0 0 1 2 1 1 0 2 2 2 2 0 1 0 1 0 1 0 2 0 2 2 1 0 1 1 1 1 0 1 1 0 0 0 0 0 0 0 0 0 0 0 1 1 0 1 1 0 0 0 2 0 0 1 0 2 0 2 0 0 0 0 0 0 0 0 2 1 2 2 2 2 0 0 0 0 2 0 0 0 0 1 0 0 0 2 0 0 1 0 0 0 1 1 1 1 0 0 1 0 1 0 0 1 1 0 1 2 1 1 0 2 1 0 0 1 0 0 0 2 0 0 1 0 0 0 1 1 1 0 1 1 1 1 1 1 0 0 1 2 0 2 0 0 0 0 2 2 2 2 0 0 1 1 1 1 0 0 0 0 0 0 0 0 2 0 0 1 1 1 0 0 2 0 0 1 0 0 0 0 0 0 2 0 1 0 0 1 0 0 0
154 1 1 1 1 0 0 1 2 1 0 0 1 2 0 0 0 0 0 0 0 2 1 0 0 0 0 0 0 1 1 0 1 2 0 2 0 1 0 0 0 0 0 0 2 0 0 0 1 1 0 0 0 2 0 2 0 0 0 2 0 0 0 2 0 1 0 2 1 0 0 1 2 2 1 2 2 0 2 2 0 0 0 0 1 0 0 1 2 2 0 1 1 1 0 2 2 2 0 2 0 0 0 0 1 1 2 1 1 0 0 2 1 1 1 1 1 0 0 0 1 1 2 0 0 0 2 1 2 2 0 0 0 0 0 0 0 0 0 0 1 1 0 0 0 0 0 0 0 1 0 0 1 1 1 1 1 1 1 1 1 0 0 1 0 1 0 0 0 1 1 0 1 1 1 1 2 1 0 0 0 0 0 2 0 0 2 0 0 0 0 0 0 2 2 2 1 0 0 0 0 1 1 1 2 0 1 0 2 0 1 1 0 0 1 2 0 1 2 1 0 0 2 2 0 2 2 1 0 0 0 1 0 0 1 0 0 2 1 1 0 0 2 1 0 0 0 0 2 0 0 0 2 1 0 2 1 1 0 0 0 0 0 0 0 0 0 0 1 1 0 1 0 0 0 0 1 1 1 0 0 0 1 1 0 1 1 2 1 2 1 1 0 2 1 0 0 0 0 1 0 0 1 1 0 0 0 0 1 0 0 1 1 1 1 0 1 0 1 0 0 0 0 0 0 0 0 1 2 2 0 1 1 0 0 0 0 0 0 0 0 0 1 0 0 2 0 1 2 0 1 0 1 1 0 1 1 0 0 0 0 0 1 1 1 0 1 2 2 1 0 0 0 0 0 0 0 1 1 0 0 1 1 1 0 1 0 0 0 1 0 0 1 0 2 1 2 0 0 0 1 1 0 2 0 0 0 0 1 0 0 0 0 0 1 0 1 0 1 0 1 0 0 1 0 1 2 1 2 1 2 0 1 1 0 1 0 0 2 2 1 0 0 0 2 2 0 1 1 2 0 1 0 2 2 2 0 1 1 1 1 1 1 0 0 1 1 1 0 0 0 2 2 2 0 0 0 0 2 0 0 0 1 1 0 1 0 1 1 0 1 1 1 2 1 1 1 2 2 1 1 0 1 1 1 1 1 1 0 0 0 1 0 1 1 0 0 0 1 2 2 1 1 0 0 1 0 1 0 2 0 1 0 0 0 0 1 1 2 0 2 2 1 0 0 0 0 2 2 2 0 0 0 0 0 0 0 1 0 0 0 1 2 2 0 0 2 0 0 1 0 0 1 0 1 1 2 2 2 2 2 0 1 0 1 1 1 1 0 0 0 0 1 0 0 0 1 0 0 0 0 2 2 1 0 1 1 1 2 1 1 0 0 0 0 0 0 0 0 0 2 2 0 0 0 1 1 2 0 0 1 1 0 0 2 1 0 0 1 1 1 1 0 1 1 0 0 1 1 0 1 1 1 2 1 2 0 2 1 1 1 0 0 1 1 2 1 0 1 0 0 0 1 0 1 0 0 0 1 0 1 0 0 1 0 2 2 0 0 0 1 0 0 2 2 0 2 0 1 1 0 1 0 1 0 2 1 1 1 0 1 0 0 0 1 1 1 2 2 1 0 0 0 2 1 1 1 0 1 0 1 2 0 0 0 0 0 0 2 2 1 2 0 0 0 0 2 0 0 0 0 0 1 1 1 0 0 0 1 0 0 0 2 1 0 0 0 2 0 2 0 1 2 1 1 2 0 0 0 0 0 0 1 1 1 2 0 2 1 2 1 1 2 1 1 0 0 1 0 1 0 2 0 0 1 0 1 1 1 0 0 0 0 2 2 0 0 0 1 1 0 1 1 0 0 1 1 1 0 1 0 1 2 2 0 2 0 1 1 1 0 1 0 0 0 0 0 0 0 0 0 0 0 2 0 1 1 1 0 0 0 2 1 0 1 1 1 0 0 0 0 0 0 0 1 0 0 0 2 2 2 2 1 0 0 0 0 2 1 0 0 1 1 0 1 0 2 0 0 0 0 1 0 1 1 1 1 0 0 1 1 1 0 0 0 2 0 2 2 0 0 2 2 1 1 1 1 0 0 0 2 0 0 1 0 0 0 0 0 2 0 0 2 0 0 1 1 0 0 0 2 0 1 0 1 0 1 0 1 1 0 1 0 0 1 1 1 0 1 1 0 0 0 0 0 0 0 0 2 0 0 0 0 2 0 0 2 1 0 1 0 0 1 2 1 0 0 0 2 0 2 0
155 0 1 2 0 0 0 2 2 1 0 1 1 1 0 0 0 1 2 1 1 1 1 0 0 0 0 2 2 2 2 1 2 2 0 1 1 1 0 0 0 0 1 1 1 1 1 0 0 1 1 1 0 0 1 1 0 0 0 2 0 2 0 1 1 0 0 1 1 0 0 1 2 2 1 2 2 2 2 0 1 0 0 0 1 0 0 0 2 2 0 1 1 0 1 2 2 2 0 2 0 0 2 0 0 0 2 0 1 0 0 1 1 1 1 1 1 0 1 1 1 1 1 1 0 1 0 0 2 1 1 1 1 1 0 0 0 0 0 0 1 1 0 0 0 1 0 0 0 0 0 0 0 0 1 0 1 0 0 0 0 0 0 1 0 1 0 2 0 2 0 2 1 1 1 0 2 2 0 1 0 1 0 1 0 0 2 1 0 0 0 1 0 2 2 1 0 2 1 1 0 1 1 2 2 0 1 1 0 0 1 1 1 0 0 1 1 0 1 1 1 1 0 2 0 1 1 0 0 0 0 0 0 0 2 0 0 2 0 2 0 0 2 1 1 0 0 1 1 1 0 0 2 0 1 2 2 2 1 0 0 0 0 1 1 0 0 0 0 0 0 1 1 1 0 1 0 2 2 0 1 2 2 2 0 2 2 2 1 2 1 1 1 2 1 0 1 1 0 1 0 1 0 0 0 0 1 0 1 1 0 2 1 0 0 0 1 1 1 0 1 1 2 2 1 0 1 1 0 0 0 1 1 0 0 0 0 1 0 0 0 0 2 0 1 1 1 0 1 1 0 1 1 0 0 0 0 1 0 1 0 1 2 1 2 0 0 2 2 0 0 0 1 1 1 0 1 0 0 0 0 0 0 0 1 0 0 0 0 0 0 0 1 0 2 0 2 1 0 0 0 0 0 0 0 0 0 2 1 1 0 0 0 0 1 0 0 0 0 0 0 0 0 1 2 1 1 0 1 1 1 0 0 0 1 1 0 1 0 0 1 1 0 1 0 0 0 0 0 0 0 1 0 2 1 0 1 2 1 1 2 1 0 0 1 1 1 1 0 0 0 1 1 1 2 0 1 1 1 0 0 0 2 1 1 0 1 1 1 1 2 0 0 1 0 1 1 0 0 2 0 0 1 1 2 0 2 0 0 0 0 2 0 0 0 2 1 0 0 0 0 2 1 1 1 2 0 1 0 2 0 1 0 0 0 0 2 0 0 0 2 2 1 0 1 0 1 0 1 1 0 1 0 0 1 0 1 0 1 0 1 1 1 2 0 0 2 1 1 0 1 0 0 0 0 0 1 1 1 2 1 1 1 0 1 1 1 1 0 0 0 0 0 0 0 0 0 0 0 0 0 1 0 2 2 0 1 1 1 1 1 0 0 2 1 1 1 0 0 0 1 1 1 1 0 0 0 1 0 0 1 1 0 0 2 0 0 0 1 1 0 0 0 1 1 0 0 0 2 0 2 1 0 0 2 2 0 1 1 0 0 0 1 2 0 2 1 1 1 0 0 1 0 1 0 0 0 0 2 0 0 1 0 0 0 0 0 1 0 1 1 2 0 0 0 0 0 0 0 0 0 0 0 1 1 2 1 2 0 1 1 1 0 0 0 1 0 1 1 1 0 0 1 2 1 1 1 0 2 0 0 0 0 0 0 0 1 0 0 1 0 0 0 0 0 0 0 0 0 0 0 0 0 0 0 2 0 0 2 0 0 0 2 0 0 1 1 1 0 2 0 0 2 2 2 2 0 0 0 0 2 2 0 0 0 2 0 2 1 2 0 1 2 0 0 0 0 1 0 0 0 1 0 0 2 0 0 1 0 0 1 1 2 0 0 0 0 2 2 1 0 1 0 2 0 2 2 1 1 2 0 2 1 1 0 2 0 0 1 0 1 1 1 0 1 0 1 0 0 0 0 0 0 2 0 1 1 0 1 1 0 1 0 0 0 1 1 0 2 0 0 0 0 0 1 0 0 1 1 1 1 1 2 0 0 0 0 1 1 1 1 2 0 0 2 0 2 0 0 1 0 2 1 1 0 2 0 2 1 0 2 1 0 0 1 1 0 1 1 0 1 0 2 1 1 1 1 2 0 0 0 0 0 1 1 0 1 2 2 0 0 0 2 1 0 1 2 0 0 0 2 0 2 0 1 0 1 0 1 1 2 0 0 1 0 0 0 1 1 0 1 0 0 0 1 0 0 0 2 0 0 0 0 2 0 0 1 0 0 0 0 0 1 2 1 0 0 0 1 0 0 0
156 1 0 1 0 0 0 0 1 2 1 0 0 0 0 0 0 0 1 1 1 0 0 1 0 0 0 1 0 2 2 0 1 0 0 0 2 1 0 0 0 0 0 0 2 1 1 0 0 1 0 0 1 0 0 1 0 0 0 1 0 1 0 1 1 1 1 0 2 0 0 1 1 1 1 1 2 2 2 0 2 0 1 1 1 0 0 1 2 2 1 2 1 0 0 1 1 1 0 0 1 0 0 0 0 0 2 1 1 0 0 1 0 1 1 0 0 0 0 2 2 0 2 0 1 0 1 0 2 2 0 2 1 1 0 0 1 0 0 0 1 1 0 0 0 0 0 0 0 1 0 0 0 0 0 0 1 2 0 0 0 0 0 0 2 2 1 1 0 1 1 0 0 2 1 1 2 0 0 0 0 0 0 0 0 0 1 2 1 1 1 1 1 0 1 1 1 0 0 0 0 0 0 1 2 0 1 1 1 2 2 1 1 0 2 2 0 0 0 0 1 1 1 2 0 0 0 0 0 0 0 0 1 2 1 2 0 2 0 2 0 0 2 2 0 0 0 0 2 0 0 0 1 0 0 2 1 0 0 0 0 0 0 0 0 0 0 0 1 1 1 2 1 1 0 1 0 1 1 1 1 2 2 2 1 1 2 1 1 2 2 1 0 2 0 1 0 0 1 0 1 0 0 0 0 0 0 0 0 1 0 1 1 1 2 0 1 1 1 0 1 1 1 0 0 0 0 1 0 0 0 2 0 0 0 0 0 1 0 0 0 0 2 0 0 1 1 0 2 1 0 0 2 0 2 1 1 0 0 2 0 2 2 0 2 0 1 2 2 0 0 0 0 0 1 0 1 0 0 0 1 0 1 2 0 0 0 0 0 1 0 0 2 0 1 1 2 1 1 1 1 1 0 2 0 0 1 0 0 1 0 0 1 1 0 0 0 0 1 0 0 1 1 1 0 1 2 0 0 0 0 0 0 0 1 1 0 2 1 0 1 1 0 1 0 0 0 0 2 0 2 2 0 2 2 2 0 1 2 1 2 2 0 0 0 0 0 1 0 0 0 0 0 0 1 0 1 1 2 0 0 0 0 0 0 2 0 1 1 0 0 1 0 1 0 1 1 2 2 1 1 1 1 0 1 2 1 0 0 0 0 1 0 2 2 0 0 0 0 1 0 2 1 0 1 2 0 0 1 2 0 0 0 0 0 0 1 0 1 1 1 1 1 0 0 1 0 2 2 2 1 1 0 0 1 1 0 2 0 0 0 0 0 0 0 0 0 0 0 1 0 0 0 0 0 0 1 1 1 2 2 0 1 0 0 1 0 1 0 0 0 0 1 0 0 0 1 0 0 0 0 1 0 1 1 0 1 1 1 2 0 0 0 1 0 0 0 0 0 0 2 2 1 0 0 2 2 2 0 0 1 1 0 0 0 0 1 1 2 0 0 1 0 1 1 0 0 1 1 0 0 2 0 0 2 1 0 1 0 0 0 0 0 1 1 2 0 2 0 0 0 0 1 1 0 0 0 0 2 0 1 0 1 0 0 2 1 1 0 1 1 2 0 1 1 0 1 0 0 0 0 0 0 1 2 1 1 1 0 0 0 0 0 1 1 1 0 1 1 1 0 0 1 2 0 0 0 0 1 0 1 1 0 0 0 0 1 0 0 1 0 1 0 0 0 0 2 2 2 1 1 1 0 0 0 1 2 0 1 0 0 0 2 0 1 0 1 1 0 2 0 1 2 1 1 1 0 0 0 0 1 2 0 0 0 2 0 2 0 2 0 2 2 2 2 1 1 1 0 2 0 2 0 0 2 2 1 0 1 1 0 0 2 0 0 0 0 0 2 2 2 2 2 1 0 1 1 2 0 2 0 2 2 0 0 1 0 0 0 0 0 0 1 0 1 0 0 0 1 0 0 0 0 2 0 0 0 0 0 0 0 2 1 0 2 0 1 0 0 0 0 0 0 0 1 0 0 1 2 2 2 2 2 0 0 0 0 1 0 0 0 2 0 0 2 1 1 0 0 0 1 1 1 1 1 2 0 0 0 2 0 1 0 0 0 2 0 0 0 0 0 0 2 1 1 1 2 1 0 0 2 2 1 2 1 0 0 0 0 1 0 1 1 0 0 2 1 0 0 0 2 1 2 0 0 1 1 1 0 1 1 0 0 0 1 1 1 0 0 0 0 0 0 0 0 1 0 1 2 0 0 0 0 2 0 0 1 1 1 0 0 1 0 0 0 0 0 0 0 0 0 0
157 1 2 0 0 0 0 2 2 0 0 1 0 1 0 0 0 1 1 1 1 2 1 1 1 0 0 1 2 1 1 1 1 1 1 1 1 1 0 1 1 0 1 0 1 0 1 0 0 1 0 1 0 0 1 1 0 0 0 1 1 1 0 1 1 1 1 1 1 0 0 1 2 2 2 2 2 1 2 0 1 0 0 0 1 0 1 0 2 2 0 1 1 0 0 2 1 1 1 0 0 0 1 0 1 2 2 1 1 0 0 2 2 2 2 1 1 0 1 1 1 0 2 0 0 0 1 0 0 0 2 0 0 0 0 0 0 0 0 0 2 0 0 0 0 1 0 0 0 1 0 0 0 0 0 0 1 0 1 1 2 1 2 0 1 2 1 0 2 1 0 0 1 1 0 1 1 1 0 1 0 0 1 0 0 0 2 0 0 0 0 0 1 1 2 2 2 2 0 0 0 0 0 1 2 0 1 2 0 0 1 0 2 0 2 2 1 2 2 0 0 0 1 2 0 1 1 1 1 0 0 1 1 2 1 2 0 2 0 1 0 1 2 2 0 0 0 0 2 0 0 0 1 0 0 1 1 0 0 0 0 0 0 1 0 0 0 0 1 1 1 2 2 2 0 1 2 2 2 1 1 2 2 2 0 1 2 2 0 2 1 1 0 2 1 1 0 0 0 0 0 0 1 1 1 0 0 0 1 1 1 2 1 1 1 0 2 0 1 0 0 0 2 0 2 1 1 1 0 0 0 1 1 1 1 0 1 0 0 1 1 1 2 0 0 1 0 0 1 0 0 1 1 0 0 0 0 0 0 0 0 1 0 0 0 0 1 1 2 0 1 1 0 0 0 0 1 1 1 0 0 1 0 1 1 1 0 0 0 0 0 0 0 0 2 0 1 1 0 0 0 0 0 0 0 0 0 2 0 2 0 0 0 0 2 0 0 0 1 0 0 1 0 2 1 2 2 1 2 0 2 0 1 0 1 1 1 1 0 0 1 1 0 1 0 0 0 0 0 1 0 1 0 2 2 2 0 2 2 2 2 2 0 0 0 0 0 1 0 1 1 1 2 2 1 0 0 2 2 1 1 0 2 2 0 1 1 1 1 1 2 0 1 2 1 0 0 2 2 1 1 0 1 0 1 2 1 1 0 0 0 2 0 0 0 1 0 0 0 2 1 1 1 1 1 2 0 0 0 1 1 0 2 1 1 0 1 0 0 0 0 1 2 0 0 1 0 0 0 0 0 0 0 0 0 0 0 1 1 1 1 0 1 1 0 0 1 1 1 0 1 0 0 0 0 0 1 1 1 2 2 0 0 0 2 0 1 0 0 0 0 0 2 0 1 0 0 0 0 0 0 2 0 2 2 0 1 1 2 1 1 0 0 0 0 1 1 0 1 0 0 1 2 2 0 0 0 1 0 0 2 2 0 0 1 1 0 0 2 0 0 1 0 1 1 1 1 0 1 0 0 1 0 0 1 0 0 2 2 0 0 0 0 1 0 1 1 2 0 0 0 1 0 1 0 0 1 0 1 0 1 0 0 2 1 2 1 1 0 1 1 1 1 2 0 0 0 0 1 2 0 2 0 0 0 2 2 2 0 0 0 0 0 0 0 0 0 1 1 1 0 0 0 1 1 2 0 0 1 0 1 1 0 0 0 0 2 0 1 2 0 2 1 1 0 0 1 1 0 0 0 0 1 0 0 2 0 0 0 0 0 0 2 0 1 0 1 2 0 2 0 0 2 1 1 2 0 1 1 2 0 1 0 0 0 2 0 2 1 1 0 0 2 2 2 1 0 0 0 1 0 1 0 1 1 0 2 1 1 0 0 0 0 0 0 0 2 0 2 2 1 1 1 1 0 1 1 2 0 2 0 2 1 1 0 2 0 0 1 1 0 0 1 1 1 0 1 0 0 0 0 0 0 1 1 0 1 0 1 1 1 1 0 0 1 0 1 0 1 0 0 0 0 1 2 1 0 0 1 0 0 0 2 0 0 0 0 1 0 0 1 1 0 0 2 0 2 0 0 0 1 1 1 1 2 2 1 0 0 1 0 1 1 1 1 1 0 1 2 1 0 1 1 0 2 1 1 0 1 1 2 1 0 1 0 0 0 1 2 0 0 2 2 0 1 0 0 1 1 0 1 0 1 0 1 0 1 0 0 0 2 0 0 1 1 1 1 1 0 0 0 0 1 1 0 0 0 1 1 1 1 1 0 1 1 0 0 0 0 0 0 0 1 2 1 1 0 0 1 0 0 0
158 0 0 1 0 0 0 0 1 2 1 1 0 0 0 0 0 0 2 0 0 2 1 1 1 1 1 2 0 2 2 0 0 1 1 1 1 1 0 2 1 1 1 0 1 1 0 0 0 1 1 1 1 0 1 1 0 0 0 1 0 1 2 2 0 0 1 0 2 1 1 2 2 2 0 2 2 0 1 0 0 0 0 0 2 0 0 1 2 2 1 1 1 0 0 2 0 1 0 1 1 0 1 1 0 0 2 1 1 0 0 1 0 1 1 0 1 0 2 0 0 1 2 0 1 0 1 0 0 0 0 0 0 0 0 0 0 0 0 0 1 1 0 0 0 2 1 0 0 2 0 0 1 0 0 1 1 0 0 1 2 0 0 0 2 1 0 1 1 0 0 1 1 1 1 2 1 1 0 0 0 0 1 0 0 0 1 2 2 1 1 1 1 1 2 0 1 1 0 1 0 0 1 1 2 0 0 1 1 0 1 1 1 0 1 2 0 0 2 0 0 0 0 1 1 1 0 0 0 0 0 1 0 0 2 0 0 2 0 1 0 1 2 1 0 0 0 0 2 0 0 0 0 0 0 0 1 1 1 1 1 1 0 0 0 0 0 0 1 1 0 2 0 0 1 1 0 1 1 1 1 2 2 2 0 2 2 2 0 2 1 1 1 2 2 0 1 2 0 1 0 0 1 1 1 0 0 0 0 0 0 1 2 1 1 0 2 0 1 0 0 0 0 0 1 0 2 1 0 0 0 0 0 0 0 0 0 2 0 1 0 1 2 0 0 0 2 1 1 0 0 1 2 0 0 0 1 0 0 0 0 0 1 0 1 0 0 0 1 0 1 1 1 1 1 0 2 1 1 0 1 2 1 1 0 1 0 0 0 0 1 1 0 0 1 1 0 1 0 0 0 0 0 1 0 1 0 1 1 1 0 0 1 0 2 0 0 0 0 0 0 1 0 0 1 1 1 0 2 2 2 1 0 0 1 1 0 0 0 1 2 0 0 0 1 1 0 0 0 1 0 0 0 0 0 0 0 1 1 1 1 2 0 2 2 2 2 1 0 0 0 1 2 2 1 1 0 2 2 1 0 0 1 0 1 0 0 1 1 1 2 0 0 1 1 0 0 2 2 2 0 0 0 0 1 1 1 0 0 0 0 1 0 0 0 2 0 0 0 2 0 2 1 1 0 2 0 1 0 1 1 1 0 0 0 0 2 0 1 2 0 1 1 0 0 1 0 2 2 2 2 2 0 0 1 1 1 2 0 0 1 0 1 1 0 0 1 1 1 0 1 1 1 0 1 1 1 2 2 1 2 0 1 0 1 1 1 1 0 0 0 0 0 0 1 0 1 0 0 0 0 1 0 1 2 0 0 0 1 1 2 0 0 0 0 0 0 0 0 0 2 2 0 0 0 0 1 0 0 0 1 1 0 0 2 1 1 2 2 0 1 0 0 1 2 1 1 1 1 0 1 1 0 1 2 2 1 2 2 0 0 0 0 1 0 1 1 0 2 0 0 0 1 0 0 1 1 0 2 0 0 0 0 2 1 2 1 0 0 0 1 0 1 1 0 0 1 1 0 1 1 0 0 1 1 2 0 1 0 0 1 0 0 0 0 1 0 1 1 1 0 0 1 2 0 1 0 0 0 0 0 0 0 0 0 0 0 0 1 2 1 2 0 0 0 0 1 0 1 0 0 0 0 1 1 0 0 0 0 0 0 0 2 0 0 0 0 1 0 2 0 0 2 0 0 1 0 0 0 0 0 1 0 1 0 1 1 2 0 2 1 2 2 1 1 1 0 0 0 1 0 1 0 0 1 1 1 0 1 1 0 0 1 1 1 0 0 1 2 2 2 2 1 0 0 0 0 1 0 1 0 1 2 1 0 1 1 0 0 0 0 0 1 0 1 1 1 0 0 1 1 0 0 1 0 1 2 0 0 0 0 2 0 0 0 0 1 0 1 0 0 0 0 0 2 0 0 0 1 0 0 0 2 0 0 0 0 1 0 1 0 1 1 0 2 0 2 0 0 0 0 1 0 1 2 2 0 1 0 2 0 0 0 0 0 2 0 0 1 1 0 0 2 1 1 1 1 0 1 1 2 0 0 1 0 0 0 0 0 1 0 0 2 1 2 0 1 2 1 2 2 0 2 1 0 1 2 0 0 1 1 0 0 0 1 1 1 0 0 0 0 0 0 1 0 1 0 0 1 0 0 0 0 0 0 0 1 1 0 1 0 0 0 1 1 1 0 2 1 0 2 0
159 1 0 2 0 1 1 1 2 2 0 0 0 1 0 0 0 1 2 1 1 1 0 0 0 0 0 1 1 2 2 0 1 2 0 1 1 2 0 1 1 0 0 0 2 0 0 1 1 1 0 0 0 1 1 2 0 0 0 0 0 1 0 1 2 0 0 0 2 0 0 0 2 2 1 2 1 2 2 0 2 0 0 0 2 0 0 1 2 2 2 1 1 0 1 2 2 2 0 2 1 0 2 0 0 0 2 2 0 0 0 1 1 2 2 0 1 0 0 2 2 0 1 1 0 0 1 1 1 1 1 1 1 1 1 0 1 0 1 1 1 1 0 0 0 0 0 1 0 0 1 0 0 0 0 0 1 1 0 1 1 0 1 0 0 1 0 1 1 2 0 0 2 0 0 2 1 0 0 1 0 0 1 0 1 1 1 1 0 0 0 1 0 2 2 2 1 2 1 1 0 1 0 1 2 1 2 1 1 0 1 2 1 0 2 2 0 0 1 2 0 0 1 2 0 1 1 0 0 0 1 1 0 1 1 0 1 2 0 0 0 1 2 2 0 0 0 0 2 0 1 0 1 0 1 2 1 1 1 1 1 1 0 1 1 0 1 1 1 0 1 1 1 1 0 0 0 0 0 0 0 1 1 1 0 1 1 2 1 2 2 1 1 2 2 0 1 1 0 2 0 0 2 2 1 0 1 0 0 0 0 1 1 2 2 0 1 0 1 0 0 0 2 0 2 0 2 1 1 1 0 2 0 0 0 0 0 0 0 2 1 1 1 0 0 1 1 0 1 0 0 1 1 1 0 1 1 0 0 2 0 2 2 0 2 2 0 1 1 1 0 0 1 1 1 1 2 1 1 0 0 0 2 1 0 2 0 1 1 0 0 0 1 0 1 1 2 0 1 1 1 1 1 1 0 0 1 0 0 2 0 0 0 0 1 0 1 0 1 0 0 1 0 1 1 0 0 1 2 0 0 1 0 1 2 1 0 1 1 1 2 0 0 0 1 1 0 1 0 0 0 1 0 2 1 1 0 0 2 0 0 2 0 0 0 0 0 1 0 1 1 1 2 2 2 0 0 2 1 0 0 0 1 1 0 1 0 2 1 1 1 0 0 0 1 1 1 0 0 2 0 1 1 1 1 1 1 0 0 0 0 2 0 0 0 1 0 0 0 0 1 2 0 0 0 1 1 2 0 2 0 2 1 0 1 0 1 0 1 1 1 1 1 1 1 2 0 1 1 1 0 0 0 0 0 2 0 0 0 1 0 1 0 0 0 0 0 0 0 0 0 0 1 0 1 1 1 1 1 2 1 0 0 0 0 0 0 2 2 2 0 0 0 0 1 0 0 0 0 0 0 1 1 1 1 1 1 0 0 1 0 0 0 2 2 2 2 0 1 0 1 2 1 1 0 0 1 1 0 0 1 1 0 0 1 0 1 1 2 0 1 0 0 1 1 0 1 0 1 0 0 2 0 1 2 2 0 1 1 0 0 0 1 0 1 1 0 1 0 0 1 0 1 0 1 0 0 0 1 0 1 0 0 2 0 2 2 0 0 1 0 1 0 1 1 0 1 0 1 1 0 1 0 0 1 1 1 2 0 0 0 0 0 0 1 0 1 1 1 1 0 0 0 2 0 2 1 0 0 0 0 1 0 0 0 0 1 0 0 2 1 2 0 0 0 1 1 0 1 1 1 1 0 0 0 2 0 0 2 0 0 0 2 1 0 1 1 1 0 2 0 0 2 0 0 1 0 0 0 0 0 1 0 0 0 2 0 2 0 1 0 1 2 2 1 0 0 1 0 1 1 2 0 0 2 0 2 0 0 1 1 1 0 1 1 0 1 0 2 2 1 1 1 0 0 2 1 1 0 2 0 1 1 0 0 0 0 0 0 0 0 0 2 0 2 1 1 0 0 1 0 0 0 2 0 1 1 1 1 1 0 2 0 0 0 0 1 0 2 1 0 0 0 1 2 1 0 0 2 2 2 2 2 1 1 1 0 2 1 0 0 1 0 0 2 1 1 0 0 1 0 1 0 1 2 2 0 1 0 1 1 0 0 0 0 2 0 0 1 0 1 0 2 1 2 1 0 1 0 0 0 0 0 1 1 0 1 1 1 0 0 0 1 1 2 2 1 0 0 0 2 1 2 0 0 0 0 0 0 0 2 0 0 0 2 1 2 0 0 0 0 0 0 0 0 1 0 0 1 0 0 0 0 1 0 1 1 1 0 1 1 0 0 2 0 0 0 1 2 0 1 0
160 0 1 1 0 0 0 2 2 0 0 1 1 1 0 0 0 0 1 1 1 2 0 0 0 0 0 2 0 1 1 1 1 1 1 2 0 1 0 1 0 1 0 0 2 1 1 0 0 0 0 0 0 1 1 1 1 0 0 0 0 1 0 2 0 2 0 0 1 1 0 0 2 2 0 2 2 0 2 0 0 0 0 0 0 0 0 1 2 2 1 2 1 1 1 2 1 0 0 0 2 0 1 1 0 0 2 1 1 1 0 1 1 1 1 1 1 0 0 2 2 0 2 0 1 0 1 1 2 2 0 0 0 0 0 0 0 0 0 0 2 0 1 0 0 1 0 0 0 0 0 1 2 1 1 0 0 1 0 1 1 0 2 0 1 2 1 1 0 1 0 1 1 1 0 1 2 1 0 0 0 0 0 1 2 1 1 1 0 0 0 0 0 0 0 2 1 1 0 1 1 0 0 2 2 1 1 1 2 0 2 0 0 0 1 2 1 2 1 0 1 1 0 1 1 0 1 0 0 0 0 1 1 1 2 1 0 2 0 1 0 1 2 2 0 0 0 0 2 0 0 0 0 0 0 2 2 0 0 0 0 0 1 1 1 0 0 0 2 0 0 1 1 0 0 0 0 2 2 1 1 2 2 0 2 0 2 2 0 2 1 0 1 2 1 0 1 0 0 1 0 1 1 1 1 0 0 1 1 0 0 1 2 2 2 0 1 0 1 0 1 1 2 1 0 0 0 1 0 0 0 2 0 0 0 0 0 1 1 1 2 1 1 0 0 1 1 1 1 1 0 0 0 0 0 0 0 0 0 0 0 0 0 0 0 1 0 0 1 0 1 1 0 0 1 0 1 1 1 0 1 0 2 1 0 0 0 0 0 0 0 0 2 0 2 0 2 1 0 0 0 0 0 2 1 0 1 0 0 2 0 0 0 0 1 0 0 1 0 1 1 1 0 0 2 1 0 0 0 0 1 0 0 0 1 1 0 0 2 2 1 1 1 1 1 2 0 0 0 1 0 1 0 2 2 2 0 1 1 1 1 1 1 1 1 2 2 2 0 2 2 2 1 1 1 0 1 2 1 2 2 1 0 0 0 1 0 2 1 1 1 0 0 1 1 0 0 2 2 2 0 0 2 1 2 1 1 1 0 0 1 1 0 1 1 1 0 0 0 0 0 2 1 0 0 1 1 1 1 2 0 1 0 0 1 1 1 0 1 0 1 2 2 1 1 1 0 1 1 1 1 1 0 0 1 0 1 0 1 1 0 0 0 1 0 0 1 1 1 0 0 1 0 0 0 0 1 2 2 1 2 0 1 0 0 1 0 2 1 1 0 0 2 0 0 2 2 0 0 0 0 1 1 1 1 1 1 2 2 1 1 0 0 1 1 1 1 0 1 1 1 2 0 0 0 2 2 1 0 0 2 2 1 0 2 0 0 1 2 0 1 0 0 0 1 1 1 0 1 0 0 1 0 1 1 1 0 2 2 0 0 0 1 2 0 1 0 0 0 0 2 0 0 1 0 0 1 0 1 0 1 1 0 1 1 1 0 1 0 1 0 1 1 2 1 0 2 0 1 1 0 1 0 2 1 2 1 2 1 0 0 0 0 0 0 1 0 1 1 1 0 0 0 2 0 1 0 0 1 0 0 0 0 0 0 0 2 0 0 1 0 0 0 0 0 0 2 0 0 0 0 0 1 0 0 2 0 1 0 1 1 1 2 0 0 1 1 1 0 2 0 0 2 0 1 1 0 0 1 1 0 1 0 0 0 2 0 2 0 2 1 2 1 1 0 0 1 1 0 1 0 0 0 0 1 0 1 0 0 1 1 1 1 0 1 0 1 2 1 1 1 0 2 2 0 2 2 1 0 1 0 0 2 1 0 2 0 0 1 0 0 1 2 0 2 0 0 0 0 0 0 0 0 1 0 0 1 0 0 0 0 2 0 0 0 0 1 0 2 0 0 0 0 0 1 0 0 0 0 0 0 0 2 0 0 0 0 1 0 0 0 0 1 0 1 1 1 0 0 0 0 2 0 2 1 1 1 1 0 1 0 1 1 1 1 1 0 1 2 1 1 0 2 1 0 1 1 0 0 0 2 1 1 2 1 0 0 1 2 0 0 1 2 2 2 0 1 0 0 0 2 2 1 0 1 0 1 1 1 1 2 0 0 0 0 0 0 0 2 1 0 0 0 0 0 1 0 0 1 0 0 0 0 0 2 0 2 0 0 1 0 0 0 1 1 0 0 0 2 0 1 1
161 0 2 0 1 0 0 0 0 2 2 0 1 1 0 0 0 0 1 0 0 2 0 2 0 0 1 2 0 2 2 0 1 1 1 1 2 2 0 1 1 0 1 1 1 1 1 0 0 1 0 0 1 0 0 1 0 1 1 1 0 1 0 1 0 0 2 1 1 0 0 1 2 2 2 2 2 2 2 0 2 0 0 0 0 0 0 0 1 2 0 0 1 0 1 1 0 0 0 0 1 0 0 0 1 0 2 2 0 0 0 2 2 2 2 2 2 0 0 2 2 0 2 0 1 0 1 0 1 1 0 0 0 0 0 0 1 0 0 0 0 2 0 0 0 1 1 0 0 2 0 0 0 0 0 0 0 0 0 0 0 0 0 1 0 1 0 2 1 1 0 0 0 2 0 1 2 0 0 1 0 2 0 1 0 0 2 2 2 1 1 1 0 1 2 2 1 2 0 2 0 0 0 1 2 0 1 1 2 0 2 0 1 0 2 2 1 2 1 1 0 0 1 2 0 1 2 1 0 0 1 0 0 0 2 0 0 2 0 2 0 0 2 2 0 0 0 0 2 0 0 0 1 0 0 2 1 0 0 0 0 0 0 1 1 0 1 1 1 0 0 2 0 0 1 1 0 2 2 0 0 2 2 2 0 0 1 1 0 1 0 0 0 2 2 0 0 1 0 1 0 1 2 2 0 0 1 0 1 1 0 0 2 2 2 1 1 0 1 0 0 0 2 0 1 0 2 1 1 1 0 2 0 1 0 0 0 2 0 0 0 0 2 0 0 0 2 0 2 0 0 0 2 0 1 0 1 1 0 2 0 2 2 2 1 0 0 1 1 0 0 0 1 1 0 0 1 0 0 0 0 1 2 2 1 2 0 1 1 0 0 0 0 0 2 0 1 0 1 1 0 1 0 2 0 0 1 0 0 1 0 0 0 0 2 0 0 0 0 0 0 0 0 1 1 1 0 1 2 2 2 1 1 1 0 1 0 0 1 0 0 1 0 1 0 1 0 0 0 1 0 0 0 1 0 0 0 1 0 1 1 1 0 1 1 1 1 0 0 0 0 1 1 1 2 0 0 1 2 1 1 0 1 0 1 0 0 2 0 2 0 0 0 1 0 1 1 0 0 2 0 2 2 2 2 0 2 1 0 0 0 1 0 0 0 1 0 0 0 2 1 1 0 1 0 2 0 0 1 2 0 0 0 0 1 0 0 0 0 1 0 1 1 0 0 1 0 1 2 2 0 1 0 0 1 0 1 1 1 0 0 0 0 1 0 0 1 0 0 0 0 2 2 0 1 2 2 2 2 1 2 0 0 0 2 0 1 1 0 0 0 0 1 0 0 0 1 0 0 0 0 1 1 2 2 1 0 0 0 1 1 0 0 0 0 0 0 0 0 1 1 2 0 0 0 0 1 1 0 0 2 2 0 0 2 0 1 0 2 0 0 0 0 0 0 0 0 1 1 0 1 1 0 0 1 1 0 1 0 0 0 0 0 1 0 1 0 1 1 0 0 0 0 0 1 0 0 0 1 0 1 0 1 0 1 1 1 0 0 0 1 1 0 0 0 0 0 0 1 2 0 2 0 0 0 2 1 2 0 0 1 0 0 0 1 1 1 0 0 0 0 0 2 2 0 0 0 0 1 0 1 2 1 0 0 1 1 0 1 1 0 1 0 0 0 0 0 1 0 0 0 0 0 0 0 2 1 0 0 0 0 0 2 1 0 0 0 2 0 2 0 0 2 0 0 0 0 0 0 1 0 0 2 2 2 2 0 1 1 2 0 1 2 1 1 0 1 1 1 1 0 2 0 0 2 0 1 1 1 0 0 0 1 0 0 0 1 0 2 2 2 2 0 0 0 0 0 2 0 2 0 1 2 2 0 2 0 1 2 1 1 2 1 0 1 1 1 0 1 0 1 0 0 2 0 0 0 0 0 0 0 0 0 0 0 0 2 0 1 0 0 0 1 0 2 1 0 1 2 1 2 2 2 1 2 2 0 2 0 0 0 1 0 1 2 0 2 0 0 0 0 2 1 1 1 1 1 2 0 2 0 0 0 0 0 2 0 0 2 2 0 0 2 2 1 1 1 0 1 1 2 1 0 1 0 0 0 1 1 0 0 0 1 1 1 2 1 0 0 0 1 0 1 0 2 0 1 0 1 1 0 1 0 0 2 0 2 0 0 1 0 0 0 0 0 0 0 0 0 0 0 0 0 0 0 0 0 0 0 0 0 0 1 1 1 0 0 0 0 0 2 1
162 0 1 2 0 0 0 2 2 1 1 0 0 0 0 0 0 0 0 0 0 2 1 1 1 1 1 2 0 2 2 0 0 1 0 1 1 1 0 0 0 0 0 0 2 1 1 0 1 2 0 0 2 1 0 2 0 0 0 0 2 0 0 2 1 0 2 2 1 0 0 1 2 2 0 2 1 1 1 0 1 0 0 1 1 0 0 1 2 2 1 1 2 0 0 1 1 0 0 0 1 0 1 0 1 1 2 2 0 0 0 2 1 2 2 1 2 0 0 2 2 0 0 2 0 2 0 1 2 2 0 1 0 0 0 0 0 0 0 0 1 1 0 0 0 1 0 0 0 1 0 0 2 0 0 0 1 1 1 0 1 0 0 0 2 1 1 1 0 0 0 0 1 1 1 1 1 0 0 1 0 0 0 0 1 1 1 1 0 0 0 1 0 2 2 2 1 2 1 0 0 1 1 0 2 0 0 0 1 0 2 0 1 0 2 2 0 0 1 1 1 1 1 2 0 1 1 1 1 0 0 1 1 1 1 1 0 2 0 1 0 0 2 2 0 0 0 0 1 1 1 1 0 0 1 2 1 0 0 0 0 0 0 0 0 0 1 1 1 1 0 2 2 2 0 0 1 2 2 2 2 2 1 2 0 1 2 2 0 2 2 0 1 2 2 0 1 0 0 1 0 1 0 0 0 0 0 0 2 2 0 1 1 1 1 0 1 1 0 0 2 2 1 1 0 0 0 0 1 1 0 0 1 1 0 0 0 2 0 0 0 0 1 0 0 1 1 0 2 2 0 0 2 1 0 1 1 0 0 0 0 1 0 0 0 0 0 2 2 0 0 0 1 1 1 0 1 1 1 0 0 2 0 0 0 0 0 0 0 0 0 0 1 0 1 1 1 0 1 1 1 1 0 1 1 0 0 0 0 2 0 0 0 0 0 0 0 0 0 0 0 1 0 2 0 0 0 1 1 0 1 0 1 0 1 1 0 0 1 0 2 0 0 0 1 1 0 0 0 1 0 2 0 2 1 1 0 1 2 0 1 0 0 0 1 1 1 2 0 1 2 2 0 0 1 1 0 2 2 2 1 1 0 0 0 0 0 0 0 1 0 1 0 1 2 0 0 2 2 1 1 0 2 2 2 0 2 0 0 0 0 0 0 0 0 2 1 1 0 1 0 2 0 0 1 2 0 2 0 2 0 2 1 1 2 0 0 0 2 0 1 2 2 1 1 1 0 1 1 1 1 1 0 0 1 0 0 1 0 1 0 0 0 2 1 1 1 1 1 0 0 1 1 0 0 1 2 1 1 1 2 1 0 0 1 0 0 2 1 1 0 0 0 0 1 0 0 0 0 0 0 2 1 1 1 1 1 0 2 0 0 0 0 2 0 0 0 0 0 0 2 2 0 1 0 0 1 1 0 0 0 0 0 0 2 1 0 0 1 1 0 0 0 1 2 2 2 0 2 0 0 2 0 0 1 1 0 2 2 0 0 0 1 0 1 1 1 0 1 1 0 1 0 0 0 0 1 0 2 0 1 0 0 1 0 1 1 1 0 1 1 1 1 2 1 0 1 1 1 2 1 1 0 2 2 2 2 2 0 1 1 1 0 1 0 0 1 0 0 0 0 0 0 2 0 1 0 0 1 0 0 0 0 0 0 0 0 0 1 2 1 2 0 0 0 1 1 1 1 1 1 1 1 0 0 2 0 0 1 0 0 0 2 1 0 0 1 1 0 1 1 0 2 1 1 0 0 0 2 2 0 2 0 1 0 1 1 2 1 2 0 1 2 2 2 1 0 0 0 2 0 2 0 0 1 0 2 0 0 0 2 2 1 1 1 0 0 0 2 2 2 2 0 0 0 1 0 1 0 2 2 2 2 0 0 1 1 0 1 0 1 1 0 0 0 0 0 0 0 0 0 0 1 2 1 0 2 0 1 1 0 2 0 0 0 0 1 0 1 0 0 0 0 0 2 1 1 1 2 2 2 2 2 0 0 0 0 2 0 0 0 1 2 0 1 1 2 0 0 1 1 0 1 1 2 2 1 1 0 2 0 1 0 0 0 2 0 1 1 0 1 0 2 1 1 0 1 0 0 0 2 0 0 1 1 0 1 2 2 0 0 0 2 1 1 0 0 2 1 0 2 0 1 0 1 0 1 1 1 0 0 2 0 0 0 0 2 0 0 0 0 0 0 0 0 0 0 0 1 1 1 0 0 0 0 0 0 0 0 0 0 0 1 1 1 0 0 0 1 0 0 0
163 0 1 1 0 1 1 2 2 1 0 1 0 1 0 0 0 0 1 1 1 2 0 0 0 0 0 2 0 2 2 0 1 2 1 2 2 2 0 0 0 0 1 1 2 1 1 1 0 1 0 1 1 1 0 0 0 1 1 2 0 1 0 1 1 1 0 1 2 0 0 1 2 2 1 2 2 1 2 1 1 0 0 0 1 0 0 2 2 2 0 1 1 0 0 2 1 0 0 0 1 0 0 0 2 2 1 2 0 0 0 1 1 2 2 1 2 0 1 1 1 1 1 1 0 1 1 0 1 1 0 0 0 0 0 0 0 0 0 0 0 2 0 0 0 2 0 0 0 0 0 0 0 0 1 1 0 0 0 0 1 1 0 0 1 0 0 1 1 1 0 1 1 1 0 1 0 0 0 2 0 0 0 1 0 0 2 2 2 0 0 0 0 1 1 1 0 2 0 0 0 0 0 2 2 1 2 0 1 0 2 0 0 0 1 2 0 0 2 0 0 0 0 1 1 0 1 0 0 0 0 0 0 0 1 0 0 2 0 1 0 0 2 2 0 0 0 0 2 0 0 0 2 0 0 0 0 0 0 0 0 0 0 1 1 0 0 0 2 2 0 2 1 2 0 1 1 2 2 0 0 1 2 2 0 0 1 1 1 1 1 1 1 1 1 0 1 0 0 1 0 1 0 0 0 0 0 0 1 1 0 0 2 1 1 0 1 0 0 0 1 1 2 1 0 0 0 1 0 0 0 2 1 1 0 0 0 0 0 0 0 0 2 0 0 2 0 0 1 2 0 0 2 0 0 0 0 0 0 2 0 2 2 1 2 1 0 0 2 0 2 2 1 0 0 1 2 0 0 0 0 2 2 2 0 0 0 0 0 1 0 0 1 0 2 0 1 1 0 0 0 0 0 1 1 0 0 0 0 2 0 0 0 0 1 0 1 1 0 0 0 0 0 0 1 2 1 1 1 0 1 0 1 2 1 2 0 2 0 0 1 1 0 0 2 2 2 0 0 1 0 0 0 1 1 0 1 2 2 2 2 1 0 1 1 2 2 1 0 0 0 1 1 1 1 0 0 2 2 1 1 1 2 1 1 0 1 1 1 0 1 1 1 0 1 0 0 1 1 1 1 1 2 2 2 0 2 1 0 0 0 0 0 1 1 0 0 0 0 0 0 2 1 1 0 1 1 1 0 2 0 1 1 0 1 0 1 0 1 0 1 2 2 1 0 0 2 0 0 1 0 0 0 1 1 0 0 0 1 0 0 0 1 1 0 0 0 1 1 0 1 0 1 0 1 1 2 2 2 1 2 0 1 0 1 1 1 1 0 0 1 1 0 0 0 0 0 0 0 0 0 2 0 2 2 0 1 1 0 1 0 0 1 1 1 0 1 0 0 0 1 0 0 0 0 0 0 1 0 0 1 1 1 0 2 1 0 2 2 0 1 0 0 0 1 1 1 0 1 0 0 1 0 1 1 2 0 2 2 0 0 0 0 1 0 1 0 1 1 1 0 1 0 0 0 0 1 0 0 0 0 1 0 1 0 2 0 0 1 0 2 1 0 1 1 0 1 0 0 2 2 0 0 1 0 2 2 2 0 0 1 0 0 0 1 0 0 1 0 0 0 0 1 2 0 1 1 0 1 0 0 2 0 0 0 0 1 0 0 1 0 0 0 0 0 1 1 0 0 0 0 0 1 0 1 0 1 0 1 0 0 0 2 0 0 0 0 2 0 2 0 0 2 0 0 0 0 0 2 2 0 2 0 0 1 2 0 2 0 2 0 2 2 2 1 0 0 1 0 2 0 2 0 0 1 0 0 0 0 2 0 0 1 1 1 0 0 0 2 2 1 1 1 0 1 1 0 1 0 2 0 1 2 0 0 1 1 0 1 0 1 1 0 0 0 0 0 0 0 0 0 0 0 2 0 1 1 2 0 0 0 0 0 0 0 1 0 0 1 0 0 0 0 0 1 0 0 0 1 1 2 1 2 1 1 1 0 1 0 0 1 1 0 0 1 0 1 0 0 0 0 1 0 1 1 1 1 1 0 2 0 0 1 1 2 1 0 1 1 0 0 1 2 1 2 2 1 1 0 0 2 0 0 1 1 0 1 1 2 0 0 1 1 2 2 2 1 0 0 0 2 0 1 0 1 0 1 0 0 0 2 0 1 0 1 0 1 0 0 0 0 0 0 0 0 0 1 0 1 1 0 0 0 2 0 0 1 1 0 2 2 0 0 2 2 0 0 0 0 0 1 0
164 0 2 1 0 0 1 2 2 1 0 0 0 1 0 0 0 0 1 1 1 1 0 0 0 0 0 2 0 2 2 0 0 2 1 1 1 2 1 0 0 0 0 0 1 0 0 0 0 2 1 1 0 0 1 2 0 0 0 1 0 2 0 2 0 2 0 0 2 1 0 0 2 2 2 2 2 0 1 0 0 0 0 0 0 0 0 0 1 1 0 0 0 0 1 1 1 1 0 1 1 0 1 0 0 0 2 2 1 1 0 1 0 0 0 0 0 0 0 1 1 1 1 1 0 1 1 1 2 2 1 0 0 1 1 1 0 0 1 1 0 2 0 0 0 0 0 0 0 1 0 0 1 0 1 0 1 1 0 1 1 0 1 0 0 2 0 1 0 1 0 1 1 1 0 0 1 0 0 0 0 0 0 0 1 1 0 0 0 0 0 0 0 0 1 2 0 2 0 0 0 0 0 1 2 0 1 0 2 0 2 1 0 0 1 2 0 1 1 0 0 0 0 1 1 0 1 1 1 1 1 0 0 0 2 0 0 2 0 2 0 0 1 1 1 1 1 0 1 0 0 0 2 0 1 2 2 1 1 1 1 1 0 0 1 0 1 2 0 0 0 2 1 1 0 2 1 1 1 1 1 2 2 2 0 2 2 1 1 2 0 0 1 1 1 0 0 1 0 1 0 1 2 2 1 0 0 0 1 1 0 1 1 2 2 1 2 0 0 0 0 0 0 0 1 0 1 1 1 1 0 1 0 0 0 0 0 2 0 2 1 1 1 0 0 0 1 1 2 0 1 1 2 0 1 1 2 0 0 2 0 1 2 1 1 0 1 2 2 0 0 0 0 0 0 0 1 1 1 0 0 0 1 1 1 2 0 1 1 0 1 1 0 0 0 2 1 0 2 1 1 1 0 2 1 0 0 0 0 1 0 0 0 0 2 0 0 0 0 0 0 2 1 1 0 1 1 0 0 0 0 0 0 2 2 0 0 2 1 0 1 1 0 0 1 1 0 0 1 2 0 1 0 2 1 0 1 1 1 0 0 1 0 1 1 1 1 0 0 0 0 0 1 1 1 1 0 2 1 1 2 1 2 0 1 0 0 1 1 0 1 0 0 2 2 0 0 2 2 1 1 0 0 0 1 1 1 0 1 0 0 2 0 0 0 0 0 0 0 2 0 2 0 0 1 1 1 2 0 2 0 2 0 0 0 0 0 0 1 1 1 1 2 0 0 2 0 1 1 2 1 1 0 0 0 0 1 0 2 0 2 0 1 1 0 0 1 0 0 0 0 0 1 0 1 1 1 2 2 2 2 0 0 0 1 0 0 0 0 0 0 0 0 0 1 0 0 1 0 0 0 1 0 1 1 0 1 1 1 2 0 0 0 1 0 0 0 0 1 0 1 1 2 2 0 0 0 1 0 0 2 2 1 0 1 0 2 1 2 0 0 1 0 2 2 1 1 0 1 1 0 1 1 1 1 1 0 2 1 0 0 0 0 1 1 2 0 0 1 1 0 1 0 0 0 2 2 0 1 1 1 2 1 1 1 2 1 0 1 0 2 0 0 1 0 0 1 0 0 2 0 1 0 0 1 1 1 1 1 0 1 0 0 0 0 0 0 1 1 1 0 0 0 1 1 2 0 0 0 0 0 2 0 0 0 0 0 0 1 1 0 1 1 1 1 0 1 0 0 0 0 0 0 0 0 0 0 1 2 1 1 0 2 0 0 1 0 1 0 2 0 0 2 2 0 0 0 0 0 0 0 0 0 0 0 2 0 1 1 2 0 1 2 2 2 1 0 0 0 0 0 1 0 0 1 2 1 0 1 1 0 0 1 1 1 0 0 0 1 1 1 1 0 0 0 0 0 1 0 2 0 1 1 1 0 2 0 0 2 0 1 1 0 0 0 0 0 0 0 0 0 0 0 1 1 0 1 0 0 0 0 2 0 0 0 0 2 1 1 0 0 0 2 0 1 0 0 1 2 2 1 1 0 0 0 2 2 2 1 0 0 2 0 0 1 0 2 0 0 1 0 1 1 0 2 2 0 0 0 2 0 1 1 1 1 1 0 1 2 1 0 1 2 1 0 1 1 1 0 0 2 1 1 2 1 0 0 1 1 1 0 0 1 0 0 2 1 1 0 0 2 1 2 0 0 0 0 1 2 2 2 0 0 0 1 0 1 1 0 0 0 0 0 0 0 0 0 1 2 0 0 0 0 1 1 0 2 1 1 1 1 0 0 0 0 0 0 0 1 0 0 0
165 0 2 2 0 0 0 1 1 1 1 1 0 0 0 0 0 0 2 1 1 2 0 0 0 1 1 2 1 2 2 0 1 2 0 1 1 2 0 1 1 0 0 0 2 1 1 0 0 0 0 0 1 1 1 2 0 0 0 0 1 1 2 2 0 0 1 0 1 0 0 1 2 2 1 2 1 1 2 1 1 0 0 0 0 0 0 0 2 2 0 1 1 1 1 2 2 0 0 0 1 1 0 0 1 0 2 1 1 0 0 2 0 1 1 1 1 0 0 2 2 0 1 1 0 0 1 1 1 1 0 0 0 1 0 0 0 0 1 0 2 1 0 0 0 0 1 0 0 1 0 0 0 0 0 0 0 1 0 0 1 1 0 1 0 2 0 1 0 1 0 0 0 2 1 0 1 1 0 0 0 0 0 1 0 0 1 2 1 0 0 0 0 0 2 1 0 2 2 0 0 2 1 0 1 0 1 1 0 0 1 0 1 0 0 2 0 1 0 1 1 1 0 2 0 0 0 0 0 0 1 0 1 1 1 0 1 2 0 2 0 0 2 2 0 0 0 1 1 1 0 0 1 0 0 2 0 0 0 0 0 0 0 0 0 0 1 1 0 0 1 2 1 1 1 0 0 1 1 0 0 1 2 1 1 1 2 0 1 1 1 1 0 1 1 0 0 0 0 2 0 1 2 2 0 0 1 0 1 1 0 2 1 2 2 0 1 0 1 0 0 0 2 2 0 0 2 1 1 1 0 0 1 0 0 0 0 1 0 0 0 0 2 0 1 0 2 1 1 1 0 1 2 1 1 2 2 0 0 2 0 2 1 0 1 0 1 2 2 0 0 0 1 1 1 0 2 0 0 0 0 0 0 1 1 1 0 0 0 1 0 0 1 0 1 1 1 1 1 0 0 0 0 1 0 1 0 1 1 1 0 1 0 0 1 0 1 1 1 1 0 1 0 0 0 2 0 1 0 0 0 0 0 0 1 1 0 0 0 0 1 1 0 1 1 2 0 0 0 1 0 2 0 1 1 1 0 2 2 0 0 1 0 1 1 1 1 1 0 0 1 1 0 0 2 0 1 2 2 0 2 0 0 0 0 0 0 2 1 1 1 0 0 0 1 0 0 2 2 2 0 0 1 0 1 2 2 0 1 0 0 2 0 1 1 0 0 1 0 1 1 2 1 1 0 2 0 0 0 1 1 0 0 0 0 1 0 0 0 1 2 0 2 2 2 1 0 0 0 0 0 0 0 0 0 0 0 0 1 0 1 0 0 2 1 1 1 2 2 0 2 1 1 0 1 1 1 0 0 2 1 0 0 0 1 0 0 1 0 0 0 0 0 0 1 0 0 0 0 0 0 2 1 1 1 1 2 1 2 0 0 0 0 2 1 1 1 0 1 0 0 1 0 0 0 0 1 1 0 0 1 1 0 0 2 0 1 1 2 0 0 0 0 1 1 1 0 0 2 0 0 2 0 1 1 2 0 1 1 0 0 0 1 2 0 2 1 0 1 0 1 0 0 0 0 1 2 0 2 0 1 0 0 2 1 2 0 1 0 1 1 2 0 0 0 0 0 0 1 0 0 1 0 1 1 2 2 1 1 0 0 0 0 0 1 0 0 0 0 0 0 0 0 2 0 2 0 0 0 0 0 1 0 1 0 0 1 0 0 1 0 0 0 0 0 0 2 0 0 0 0 0 1 1 1 1 1 2 0 0 0 0 2 1 0 0 0 0 0 2 0 0 2 0 0 0 0 1 0 1 1 1 0 0 0 0 1 2 1 2 1 1 2 2 1 0 1 0 0 1 0 1 0 0 1 0 1 0 0 1 1 1 1 1 1 0 0 1 1 1 1 1 0 0 0 0 0 2 0 2 0 1 1 1 0 0 0 1 2 0 1 0 1 0 1 1 1 0 1 0 0 0 0 0 2 0 2 0 0 0 1 2 0 0 1 0 1 0 2 0 0 0 0 0 0 0 0 2 2 2 2 2 2 0 1 1 0 2 1 0 1 1 1 1 1 0 2 0 0 2 0 0 0 2 1 0 2 1 0 2 0 0 0 0 2 2 0 0 2 1 0 1 2 1 0 1 1 2 0 0 2 0 0 2 0 0 0 2 2 0 0 0 2 0 0 0 1 1 1 1 2 0 1 1 1 0 1 1 2 1 1 1 0 1 1 1 1 0 0 0 0 0 0 0 0 0 0 0 0 0 0 0 0 1 0 1 1 1 1 0 0 1 1 2 1 0 0 0 0 0 2 0
166 0 1 1 1 0 1 2 2 1 1 1 1 0 0 0 1 0 2 1 1 1 0 1 0 0 0 1 1 2 2 1 0 2 1 2 2 1 0 2 2 0 0 0 1 1 0 0 0 1 0 0 0 0 2 2 0 0 0 1 0 1 0 1 1 0 2 0 0 0 0 0 2 2 2 2 2 0 1 1 0 0 0 0 1 0 0 0 1 1 0 1 0 0 0 1 1 1 0 1 1 0 1 0 1 1 1 2 0 0 0 2 1 1 1 0 0 0 0 2 2 0 1 1 1 1 0 0 0 0 1 0 0 0 0 0 0 0 0 0 2 0 0 0 0 1 1 0 0 1 0 0 0 0 0 0 0 1 1 0 1 0 0 1 0 1 0 1 0 0 0 0 1 1 0 1 2 0 0 0 0 0 0 0 0 0 0 0 0 0 0 0 0 2 2 1 1 1 0 0 0 0 1 1 2 0 0 0 0 1 1 1 1 0 1 2 1 0 2 0 0 0 1 2 0 1 1 0 0 0 1 0 0 2 1 2 0 2 0 0 0 1 2 0 0 0 0 0 2 0 0 0 0 0 0 2 1 1 1 1 1 1 0 0 1 1 0 0 2 2 0 1 1 1 0 1 0 2 2 0 0 1 2 2 0 2 2 1 0 1 1 0 0 2 2 0 0 0 0 1 1 0 0 0 0 0 0 0 1 2 0 1 2 2 1 0 2 1 0 0 1 1 1 0 2 0 1 0 1 1 0 1 0 0 0 0 0 0 0 1 1 1 1 0 0 0 2 1 0 2 0 0 1 0 0 0 0 1 0 1 0 1 1 0 1 2 0 1 1 0 0 0 2 2 0 0 1 0 0 0 1 1 2 2 0 1 0 0 0 1 1 1 1 0 2 0 2 0 1 1 1 1 0 2 0 1 1 1 0 1 0 0 0 0 0 1 1 0 0 0 0 1 0 0 1 0 0 1 2 2 2 1 0 0 1 1 0 0 0 0 1 1 0 0 1 1 0 0 1 1 0 0 0 1 0 0 0 1 1 0 1 2 0 0 0 1 1 1 0 0 0 1 1 1 1 0 0 2 2 1 2 1 1 0 1 0 0 1 1 1 2 0 0 2 1 1 1 1 1 2 0 2 1 1 1 1 1 1 0 0 0 0 0 0 0 2 1 0 0 2 0 2 1 1 0 2 0 0 0 1 1 0 0 0 0 0 0 0 1 0 2 2 2 1 1 2 0 1 1 2 0 0 0 0 1 0 0 0 2 0 1 0 0 2 0 0 2 0 0 0 0 1 0 0 0 0 1 0 0 2 1 1 1 0 0 1 0 1 1 1 0 0 0 1 1 0 1 1 0 1 1 0 0 2 2 0 1 2 2 1 0 0 0 0 0 0 0 0 0 0 1 1 0 0 0 1 1 1 0 0 1 1 0 0 1 0 1 0 2 0 0 1 0 1 2 2 2 0 2 0 0 1 0 2 1 1 0 2 1 0 0 0 1 0 2 2 0 1 0 1 0 1 0 0 0 0 0 1 0 1 1 1 0 0 0 1 0 0 1 0 2 0 0 2 1 0 2 1 0 1 1 0 0 0 2 0 0 2 0 0 1 0 0 0 0 0 1 2 1 1 0 0 1 2 0 1 1 1 1 0 0 1 1 0 0 1 1 0 0 1 0 1 0 0 0 1 2 0 0 0 0 0 2 1 1 2 0 0 1 0 0 0 2 0 1 0 1 1 0 1 1 0 1 1 1 0 0 0 1 1 0 2 0 0 1 2 0 2 1 2 1 1 2 2 2 1 0 2 0 2 0 2 0 1 1 0 0 1 1 0 0 0 2 0 0 0 0 0 2 2 1 2 0 0 1 1 0 1 0 1 0 1 2 1 0 1 1 0 2 0 2 2 2 0 2 1 2 0 1 0 0 1 0 2 0 0 0 0 0 0 0 1 0 0 1 0 1 0 0 0 1 1 0 0 2 0 0 2 2 2 2 2 1 0 0 1 1 1 0 0 1 2 0 0 2 0 2 0 0 1 0 1 0 1 2 2 0 1 0 1 0 2 0 0 1 1 0 0 1 1 0 0 1 0 2 2 2 0 1 1 0 0 0 1 1 0 1 2 2 0 0 1 1 0 0 1 0 0 0 0 2 0 2 1 1 0 2 0 0 0 2 0 0 0 0 0 0 0 0 0 0 0 0 0 0 0 0 0 0 0 0 0 0 2 0 1 1 1 0 1 1 0 0 0 0 0 1 0 1 0 2 2
167 0 0 2 0 1 1 2 2 0 0 2 0 1 0 0 0 0 0 0 0 1 2 1 1 1 1 2 0 2 2 0 1 2 0 2 2 1 0 0 0 0 0 0 2 0 0 0 0 1 1 1 1 0 1 0 1 0 0 0 1 2 0 1 1 0 2 0 1 0 0 0 2 2 0 2 2 1 2 0 0 0 0 0 1 0 0 1 2 2 0 1 1 0 0 1 0 0 0 1 1 2 2 0 0 0 2 1 1 1 0 1 0 1 2 1 1 0 0 2 2 0 2 0 1 0 1 1 1 0 2 0 0 1 0 0 0 0 1 0 1 1 1 0 1 2 0 0 0 0 0 0 0 0 0 0 0 0 1 0 0 0 1 0 1 2 0 1 0 1 1 1 1 1 0 0 2 1 0 0 1 1 0 2 0 0 2 1 0 0 0 1 1 0 1 2 0 1 1 0 0 0 0 1 2 0 1 0 2 0 2 1 1 0 0 2 1 1 0 0 1 1 0 1 1 0 2 1 1 1 0 1 0 0 0 0 0 2 0 1 0 1 2 1 1 1 1 0 1 0 0 0 1 0 0 1 1 0 0 0 0 0 0 0 0 0 0 1 1 1 1 1 1 1 2 2 1 1 1 1 1 1 1 1 0 0 0 2 1 2 1 2 1 2 1 1 0 0 0 0 0 0 0 0 0 0 0 0 1 1 0 1 2 2 2 0 2 0 0 0 2 2 1 1 1 0 0 2 1 1 0 1 0 0 0 0 0 1 0 0 0 0 1 0 0 1 2 0 1 0 0 1 1 0 0 0 0 0 1 0 1 1 2 0 2 0 2 1 2 0 1 1 0 0 1 0 2 1 1 0 0 1 2 2 0 1 0 2 2 0 1 1 0 0 1 1 0 0 1 1 1 1 0 1 0 0 1 0 1 1 0 0 0 0 1 0 1 0 0 0 0 1 1 2 0 0 0 0 2 1 2 0 0 0 1 1 0 1 0 0 1 1 0 1 1 2 0 0 1 0 0 1 0 2 1 1 0 2 1 1 2 2 2 0 0 2 2 0 0 0 0 0 1 1 0 0 0 2 2 1 0 0 2 1 1 0 1 2 1 1 1 0 0 2 2 1 1 2 2 2 0 0 1 0 1 2 1 0 1 0 2 0 0 0 0 2 2 0 0 2 0 2 1 1 0 2 0 1 1 2 1 1 1 1 1 1 1 1 1 0 2 2 1 0 0 2 0 1 1 2 0 0 0 0 1 2 0 1 0 0 0 0 1 1 0 0 0 0 0 0 0 0 0 0 0 0 1 1 1 2 1 1 0 0 2 1 0 2 1 1 0 0 1 0 2 0 0 0 0 0 0 2 0 1 2 0 0 1 2 1 0 0 0 0 0 0 0 0 0 1 1 2 1 1 0 0 0 2 0 0 1 1 2 0 2 0 2 0 2 0 0 1 0 1 1 1 1 1 0 0 0 0 0 0 1 1 0 2 2 0 0 0 0 0 1 1 0 0 0 1 1 2 0 0 1 0 1 0 2 0 1 1 0 2 1 2 1 0 0 1 1 1 0 0 0 0 1 1 1 1 0 1 0 1 2 1 1 1 0 0 0 0 0 0 0 1 1 0 0 0 0 0 0 1 0 1 0 0 1 0 1 1 1 0 0 1 0 0 0 1 0 0 0 0 0 0 1 1 0 0 0 0 0 0 0 1 0 0 1 0 0 0 1 0 0 0 1 2 0 2 0 1 1 1 0 0 0 0 2 2 0 2 1 1 1 2 0 1 0 1 0 1 2 2 1 0 1 0 0 0 1 1 0 1 1 0 0 1 1 0 0 0 1 1 1 0 0 1 2 2 1 2 2 0 0 1 0 1 0 2 0 1 2 1 1 1 0 0 0 0 0 0 0 0 0 0 0 0 0 0 0 0 0 2 0 0 0 0 0 0 2 1 0 0 0 1 1 0 1 0 0 0 0 2 2 2 0 1 1 1 2 2 2 0 0 0 0 1 0 0 0 1 1 1 2 0 2 0 0 0 0 2 0 2 0 0 1 0 0 1 0 1 0 0 1 1 0 1 2 1 0 1 2 1 1 1 2 0 0 0 1 1 0 1 0 0 0 0 1 0 0 1 2 1 1 1 0 0 0 0 2 0 1 0 1 0 1 0 0 1 1 1 0 0 1 1 2 0 0 0 0 0 0 1 0 2 0 0 1 1 1 0 0 1 0 0 1 1 0 1 1 0 0 2 0 1 0 0 2 0 0 0
168 1 1 1 0 0 0 1 2 2 1 0 1 1 0 0 0 0 2 2 1 1 0 0 0 0 0 2 0 2 2 1 1 0 0 0 2 1 0 1 1 0 0 1 1 1 0 0 0 0 0 0 0 1 0 1 0 0 0 1 1 0 0 2 0 1 1 0 2 1 1 1 2 2 2 2 2 1 2 0 1 0 0 0 2 0 0 1 2 2 0 1 1 1 1 2 1 1 0 1 1 0 1 0 1 1 1 2 0 0 0 1 1 2 2 1 2 0 1 1 1 0 1 1 1 0 0 0 1 1 0 0 0 1 1 1 1 0 0 0 1 1 0 0 0 0 0 1 0 0 1 0 0 0 0 2 0 2 0 0 2 0 0 1 0 1 0 1 1 1 1 0 0 2 0 0 1 0 0 0 0 0 1 0 1 1 1 2 1 0 0 1 0 2 2 2 0 2 0 0 0 0 0 0 1 0 1 2 0 0 2 0 0 0 0 1 1 1 0 1 1 1 0 2 0 1 1 0 0 0 0 0 0 0 1 0 0 2 0 2 0 0 2 2 0 0 0 0 2 0 0 0 1 0 1 1 1 0 0 0 0 0 1 2 0 0 0 0 2 1 0 2 1 1 0 0 1 2 2 0 0 0 2 1 1 0 1 2 0 2 1 0 1 1 1 0 2 0 0 0 0 0 1 1 1 0 0 1 1 1 0 1 0 0 0 0 2 1 0 0 1 1 1 1 1 0 1 0 1 1 0 1 0 1 0 0 0 1 0 1 2 1 2 0 0 0 1 1 1 0 1 0 2 0 1 1 1 0 0 0 1 1 1 1 0 0 1 1 1 1 0 0 1 0 0 0 1 1 1 0 0 2 0 1 0 1 0 0 0 0 0 0 1 0 1 1 1 0 0 0 0 0 0 2 0 1 1 0 0 2 0 0 0 0 0 0 2 1 0 1 0 1 0 1 1 1 1 0 2 0 2 0 0 0 0 0 0 1 2 1 1 0 0 2 0 2 0 0 0 0 0 0 0 2 0 0 0 1 1 0 0 0 1 0 0 0 0 1 0 0 1 1 2 2 2 0 0 2 2 1 2 0 1 1 0 0 1 1 0 1 0 0 0 1 1 0 0 1 1 2 0 1 2 1 2 1 2 1 0 0 0 2 0 0 0 2 2 0 0 1 0 2 1 0 2 2 0 0 1 2 0 1 1 1 1 0 1 0 1 0 0 1 2 1 1 1 0 1 1 1 0 0 0 0 1 2 0 0 1 0 0 1 0 1 0 0 1 0 0 0 0 1 1 0 0 1 1 1 2 0 2 0 0 0 1 0 0 1 0 0 0 0 1 0 0 0 0 0 0 0 0 2 1 1 1 1 1 0 1 0 0 0 0 1 0 0 0 0 0 1 0 1 0 0 0 1 1 0 0 0 1 1 0 0 1 1 0 2 2 0 0 1 0 1 2 2 2 0 1 0 0 2 0 1 0 1 0 2 1 0 0 0 1 2 0 2 0 1 0 1 0 1 0 0 0 2 2 0 1 0 0 1 0 1 0 1 1 0 0 0 1 0 1 1 0 0 0 1 1 1 0 1 0 0 0 2 1 1 1 0 0 0 1 0 0 0 2 0 0 0 0 0 0 2 0 2 0 1 1 0 0 1 1 0 0 2 1 0 0 1 0 0 0 0 0 1 1 2 1 1 1 1 1 1 1 1 0 0 1 0 0 0 2 0 0 1 1 2 0 2 0 0 2 1 1 1 0 0 0 0 0 1 0 0 0 2 0 2 1 2 1 1 2 2 1 1 0 2 2 2 0 0 0 1 1 0 2 0 0 2 0 0 0 2 2 0 0 1 1 1 1 1 2 1 0 2 0 1 0 1 0 1 0 1 0 2 0 1 1 0 0 0 1 0 1 1 1 0 0 0 0 0 0 2 0 0 0 0 0 0 0 1 0 1 0 1 2 0 1 0 0 0 1 0 1 0 0 0 2 0 1 1 1 0 0 1 1 1 0 0 0 0 0 1 2 0 2 0 0 0 1 0 0 1 2 2 0 1 0 1 0 1 1 1 1 1 1 0 1 1 0 0 2 1 2 1 0 0 1 1 2 0 1 1 2 0 2 1 1 0 0 0 2 1 1 2 2 1 0 1 1 0 1 0 1 0 1 0 0 0 2 0 0 0 1 1 1 1 1 0 0 0 0 0 0 1 0 0 2 1 1 0 0 2 0 2 2 1 0 1 1 0 0 1 1 0 0 0 0 0 1 1
169 0 1 1 0 1 1 0 1 1 1 1 0 0 0 0 0 0 0 1 1 2 0 0 0 0 0 1 0 1 2 0 1 1 1 1 1 1 1 1 1 0 0 0 2 1 1 0 0 1 1 1 0 2 0 2 0 0 0 0 1 0 0 1 0 0 1 0 1 1 1 1 2 2 2 2 2 2 2 0 2 0 0 0 1 0 0 0 2 2 1 2 1 0 0 1 0 1 0 0 1 0 0 0 2 2 2 2 0 0 0 2 0 2 2 1 1 0 0 2 2 0 1 1 0 1 1 0 1 1 1 0 0 0 0 0 0 0 1 0 0 2 0 0 0 2 0 0 0 0 0 0 2 1 0 0 0 2 1 0 1 1 0 0 0 1 0 2 1 1 1 0 0 2 1 1 1 0 0 1 0 1 0 0 1 1 1 1 1 0 0 0 1 1 2 2 0 1 1 0 0 0 0 1 2 0 2 0 2 0 2 1 1 0 2 2 0 1 1 0 1 1 0 1 1 0 1 1 0 0 0 1 1 1 2 1 0 2 0 1 0 0 1 1 0 0 0 0 2 0 0 0 1 0 0 2 2 0 0 0 0 0 0 0 0 0 0 0 1 1 1 1 1 1 0 0 0 2 2 2 2 2 0 2 0 0 0 0 1 1 1 2 1 2 1 0 1 1 1 2 0 1 1 1 0 0 0 0 1 1 0 1 1 0 0 0 2 0 1 0 1 1 2 0 0 0 1 1 1 1 0 2 0 0 0 1 0 2 1 1 0 1 1 0 0 0 2 0 1 0 0 1 2 1 0 1 1 0 1 1 1 2 2 1 2 1 0 1 2 0 1 1 2 2 1 0 2 0 0 0 1 1 0 0 0 0 0 0 0 0 0 0 0 2 2 0 0 1 1 1 0 2 0 1 0 1 0 1 0 1 0 0 0 0 1 0 1 0 1 0 0 1 1 1 0 0 0 1 1 0 1 0 1 1 0 1 0 2 0 1 1 0 0 0 1 1 0 1 0 0 0 2 0 2 2 1 1 2 2 2 2 2 0 1 1 1 1 1 0 1 1 1 2 2 2 0 0 1 1 1 0 0 1 0 1 0 0 1 1 0 2 0 0 1 0 0 0 0 0 2 0 1 0 0 0 1 1 1 0 0 0 2 0 1 1 0 0 0 0 0 0 2 0 0 0 2 1 0 1 2 0 0 0 0 0 0 0 0 2 1 0 2 0 0 0 1 0 0 0 0 1 1 0 0 0 1 1 0 1 0 0 1 0 2 2 2 0 0 0 0 0 0 0 0 0 0 1 2 2 1 2 1 0 0 2 0 1 1 1 1 0 0 0 0 0 0 0 0 0 0 0 1 0 2 2 0 0 0 1 0 1 0 0 1 1 2 2 0 1 0 0 1 0 0 0 1 1 1 0 0 0 0 0 0 1 1 1 2 2 0 0 0 0 2 2 0 0 0 1 0 0 1 0 1 2 2 0 1 1 0 0 0 0 1 0 1 0 1 0 0 0 0 0 0 0 0 1 0 2 0 1 0 0 1 0 1 1 0 0 0 1 0 0 1 1 0 1 0 0 1 1 1 0 0 0 2 1 2 0 0 0 0 0 0 0 0 2 0 0 0 0 0 1 2 0 2 0 0 1 0 0 0 0 0 0 0 1 0 1 2 1 2 1 1 0 0 1 1 1 1 1 1 1 1 0 1 0 2 0 0 0 0 2 1 0 1 0 1 0 1 1 1 2 0 1 1 1 0 0 0 0 1 1 1 0 1 0 1 0 2 0 2 2 2 0 0 0 1 1 1 0 1 0 0 1 0 0 0 0 2 0 0 0 1 1 0 1 1 2 1 1 1 1 1 0 1 1 2 0 2 0 2 2 0 0 1 1 0 1 1 0 1 1 0 1 1 1 0 0 0 0 0 0 2 0 0 0 0 0 0 0 2 0 0 0 1 1 0 1 0 0 0 0 0 0 0 0 0 0 0 0 0 2 0 0 0 0 2 2 0 2 2 1 0 1 0 2 0 0 1 0 1 0 1 1 1 1 1 1 1 1 0 0 0 2 1 0 1 1 0 0 1 2 1 1 1 1 1 1 1 1 0 1 2 1 0 0 1 1 1 0 1 2 1 2 1 0 1 0 0 2 0 0 0 1 0 1 1 1 1 2 0 1 0 2 1 2 0 0 0 0 0 1 0 0 0 0 0 0 0 0 0 0 1 0 1 1 0 1 1 0 0 0 1 0 0 1 0 1 0 0 0
170 1 1 1 0 0 1 1 1 1 1 1 0 2 0 0 1 0 0 1 1 2 0 0 0 0 0 1 1 1 1 1 0 2 2 1 1 2 0 0 0 0 0 0 1 0 0 0 0 2 1 1 0 0 0 1 1 1 1 2 0 1 0 2 0 1 1 0 1 0 0 0 2 2 1 2 2 2 2 0 2 0 0 1 1 0 0 0 1 1 0 0 0 0 0 1 0 0 0 1 1 1 2 0 0 0 2 1 1 0 0 1 1 2 2 1 2 0 1 0 0 1 2 0 0 0 2 0 1 0 0 0 0 0 0 0 0 0 1 0 1 1 1 0 0 0 0 0 0 0 0 0 1 0 1 0 1 0 1 1 2 1 0 1 2 1 1 0 1 1 0 0 0 2 0 1 0 0 0 1 0 0 0 0 0 0 2 1 0 0 0 1 1 0 1 1 1 1 0 0 0 0 0 2 2 0 0 1 0 0 2 1 2 0 2 2 0 0 1 1 1 1 0 1 1 1 0 0 0 0 1 0 1 2 1 2 0 2 0 1 0 0 2 1 1 1 1 1 1 1 0 0 2 2 0 0 1 1 1 1 1 1 1 1 2 0 1 0 1 1 0 1 1 1 0 1 0 1 1 1 1 2 2 2 0 2 2 1 0 1 0 1 2 2 2 0 2 0 0 1 0 0 1 1 0 1 1 0 1 1 1 1 2 1 1 0 2 0 1 0 1 1 1 0 2 0 2 1 0 0 0 2 0 0 0 0 0 1 0 0 1 0 2 0 0 1 1 1 1 1 0 1 1 0 0 0 0 0 0 1 0 1 2 1 1 0 2 0 1 0 1 1 1 1 0 1 2 0 0 0 0 2 1 1 1 0 0 0 0 1 0 0 1 0 2 0 0 0 1 1 0 1 0 2 1 0 0 0 0 2 0 0 0 0 2 0 0 0 0 0 1 1 2 0 0 2 1 2 2 0 2 1 1 2 1 2 0 1 0 0 0 1 0 0 2 2 0 1 1 1 0 0 0 2 1 0 1 2 1 1 2 2 1 0 0 2 2 1 0 1 1 2 1 1 1 0 1 2 2 0 2 1 1 1 0 1 0 0 0 2 2 0 0 0 0 0 0 1 1 2 0 1 2 1 2 1 1 1 0 0 0 2 0 2 2 0 0 0 0 2 0 2 2 2 0 2 0 2 0 2 0 2 2 0 1 0 1 1 2 0 2 2 1 1 1 2 0 1 2 2 0 1 0 0 2 1 0 2 0 1 1 0 2 2 0 0 2 1 1 0 1 1 0 0 0 0 2 1 1 1 1 0 1 0 1 1 1 2 0 0 1 0 0 0 0 0 2 0 0 2 0 2 0 1 2 0 1 0 1 0 1 0 0 0 0 0 0 0 0 2 0 2 0 0 0 0 2 2 0 0 0 0 0 0 2 1 0 0 1 1 0 0 0 1 2 2 2 0 2 0 2 0 0 0 2 2 0 1 1 0 0 0 2 1 0 1 1 0 0 1 0 1 0 0 0 1 2 0 2 0 1 0 0 1 0 1 1 1 0 1 0 1 0 2 2 0 2 0 1 1 0 1 0 1 1 2 2 1 0 0 1 0 0 2 0 2 1 0 0 0 0 0 0 2 1 1 0 0 0 0 1 1 1 0 0 1 1 0 1 1 0 2 0 0 0 1 1 0 0 0 0 0 1 0 0 1 1 0 0 0 0 1 2 1 0 0 1 2 0 2 0 0 2 1 0 0 0 1 0 1 0 0 0 0 0 2 0 2 0 2 1 2 2 1 1 1 0 1 1 1 0 1 0 1 0 0 2 0 1 0 1 1 1 1 1 0 0 2 2 2 0 2 1 1 0 1 1 0 0 2 0 0 2 0 0 2 0 0 1 0 1 1 0 0 0 0 0 0 1 0 1 0 0 0 1 0 2 0 0 0 0 1 0 1 0 0 0 0 2 1 1 0 0 0 0 0 0 0 2 0 1 1 1 0 0 1 1 2 0 0 1 1 1 0 1 0 2 0 0 1 0 0 0 1 2 2 0 2 1 1 1 0 0 0 1 1 0 1 1 0 0 1 0 0 1 2 1 2 0 0 2 1 0 1 0 0 0 1 2 0 0 0 2 1 0 0 1 0 0 0 2 1 1 0 2 0 2 0 0 0 2 0 0 0 1 1 1 0 0 0 0 0 0 0 1 1 0 0 2 0 0 0 0 1 0 0 1 0 0 0 0 0 0 1 0 1 0 0 0 0 1 0
171 1 1 1 0 0 0 0 1 1 1 1 0 0 0 0 0 0 0 0 0 2 1 0 0 0 0 0 1 1 1 0 2 2 0 1 1 2 0 0 0 0 0 0 2 0 0 0 0 2 0 1 1 0 1 1 1 0 0 0 1 0 0 2 1 1 1 1 1 0 0 0 1 1 0 1 1 1 2 1 0 0 0 1 1 0 0 0 2 2 0 1 1 1 1 1 0 2 1 1 1 0 2 0 0 0 2 1 1 0 0 2 0 2 2 0 1 0 1 1 1 1 0 2 0 2 0 2 2 2 0 2 0 0 0 0 0 0 0 0 1 1 0 0 0 1 0 0 0 1 0 0 0 0 1 1 1 0 0 0 1 1 0 1 0 1 0 0 1 2 0 0 2 0 0 0 2 1 0 0 0 1 1 0 1 1 1 2 1 0 0 0 1 0 1 1 1 2 0 1 0 0 0 1 2 0 0 1 0 0 0 1 2 1 1 2 0 1 1 0 1 2 0 1 1 0 1 1 1 0 0 1 0 0 1 0 0 2 0 2 0 0 2 2 0 0 0 0 1 0 0 1 2 0 0 1 0 1 1 0 0 0 1 1 1 0 1 0 1 0 0 2 1 2 0 1 1 1 1 1 1 1 1 2 1 1 2 1 0 2 2 0 1 1 1 0 1 1 0 1 1 0 1 1 1 0 0 0 1 2 1 2 2 1 2 0 2 1 1 0 1 0 0 0 1 0 1 2 1 1 0 1 0 0 0 0 0 0 0 1 2 1 2 0 1 0 1 0 1 2 0 0 0 0 0 0 1 0 0 2 0 2 0 0 0 0 1 0 2 0 2 2 1 1 0 0 1 1 1 0 0 0 1 1 0 0 0 0 0 1 0 0 1 0 2 0 1 2 0 0 0 0 0 2 1 1 0 1 0 2 0 0 0 0 1 1 0 0 0 0 1 0 1 0 2 2 1 1 0 0 0 0 0 0 0 0 0 1 0 0 2 0 0 0 2 2 2 0 0 1 0 2 0 1 1 1 0 1 0 1 1 1 1 0 0 1 1 2 0 0 0 2 1 1 1 0 0 2 2 0 2 2 2 1 1 0 1 1 1 1 2 0 0 1 0 0 0 0 0 2 0 1 2 2 2 0 2 0 0 0 0 1 0 1 1 1 0 1 0 1 1 2 1 0 2 2 0 1 0 1 1 1 0 0 0 1 0 1 2 0 0 2 1 1 1 1 0 1 1 1 1 1 0 0 1 1 0 0 2 0 2 0 1 2 0 0 2 2 2 0 1 1 0 0 0 0 1 1 1 1 2 0 0 0 0 0 0 1 1 1 0 0 1 0 0 0 1 1 0 1 1 1 1 1 1 1 1 2 1 1 1 0 0 1 1 1 1 1 0 1 1 2 0 0 0 0 0 2 0 0 1 1 1 0 2 0 1 2 2 0 1 1 0 1 1 0 1 0 1 0 1 1 0 0 2 2 0 1 1 0 0 0 1 0 0 0 0 0 0 1 0 1 0 1 0 0 0 0 1 0 0 2 0 1 0 1 1 1 0 1 1 1 1 1 0 0 0 0 1 1 0 1 0 0 1 1 1 2 0 0 1 0 0 1 0 0 0 2 2 2 0 0 0 2 0 2 0 0 0 0 0 1 0 0 0 1 1 0 0 1 0 0 1 1 0 0 1 2 0 1 1 1 1 0 1 1 2 1 1 0 0 0 2 0 0 1 1 1 0 1 1 0 1 0 0 1 0 0 1 1 0 1 1 1 1 1 1 2 1 2 0 1 2 2 2 1 0 1 1 1 0 1 0 0 1 0 1 0 1 1 0 0 1 0 1 0 1 1 2 2 0 1 1 0 1 1 0 2 1 2 0 2 2 0 0 2 0 0 2 0 1 1 0 0 0 0 0 0 0 0 0 0 0 2 0 0 0 0 0 0 0 0 0 0 0 2 1 1 1 0 0 0 0 0 0 0 0 0 0 0 1 0 2 0 0 0 0 1 0 0 1 2 1 0 2 0 2 0 0 0 1 0 1 0 1 0 0 2 0 2 0 1 0 0 1 0 0 0 2 2 0 0 0 0 2 2 2 0 1 0 2 1 1 2 1 0 1 1 1 0 0 0 1 0 0 1 2 1 0 0 2 0 2 1 0 0 1 1 1 2 1 0 0 1 0 0 0 0 0 0 0 1 0 1 0 2 0 0 1 1 0 0 0 2 0 0 1 1 0 0 0 1 0 0 0 0 0 0 0 0 1 0
172 1 0 2 0 1 1 0 0 2 2 0 0 0 0 0 0 0 0 0 0 2 1 1 1 0 1 2 1 2 2 0 2 2 0 2 0 1 1 0 0 0 0 0 2 1 0 1 0 1 0 0 0 1 1 0 0 0 0 1 0 2 1 1 0 0 1 1 1 0 0 1 2 2 0 2 2 0 2 2 0 0 0 0 2 0 0 0 1 2 0 0 1 0 1 2 1 1 0 1 1 0 2 0 0 0 2 1 1 1 0 2 0 2 2 0 2 0 2 0 0 0 2 0 0 0 1 0 1 1 0 0 0 0 0 0 0 0 0 0 1 1 0 0 0 0 0 0 0 0 0 0 0 0 0 0 0 0 1 0 0 0 0 0 1 1 0 1 1 1 0 0 0 2 0 0 1 0 0 1 0 0 0 1 1 1 1 1 0 0 0 0 1 0 1 1 1 0 0 0 0 1 1 1 2 0 1 0 2 0 2 0 1 0 2 2 1 0 2 0 2 2 0 1 1 1 2 1 0 0 0 1 0 0 1 0 0 2 0 1 0 1 2 2 0 0 0 0 2 0 0 0 1 0 0 1 1 0 0 0 0 0 0 0 0 0 0 0 0 0 1 2 2 2 0 0 1 1 1 0 0 1 2 2 0 1 1 1 1 1 0 0 1 2 1 0 1 0 1 1 0 0 1 1 1 0 0 0 0 1 0 0 0 1 1 0 2 0 0 0 2 2 2 0 1 0 1 2 0 0 0 2 0 0 1 0 1 0 0 0 0 0 2 0 0 0 1 1 0 1 0 1 2 1 0 1 1 0 0 1 0 1 1 1 1 0 0 1 2 0 0 0 1 1 2 1 1 1 1 1 1 1 2 2 0 1 0 0 0 0 0 0 0 0 2 0 0 1 0 0 0 0 0 1 1 0 0 1 0 2 0 0 0 0 2 0 0 0 2 0 0 1 0 2 0 0 0 0 1 1 1 1 0 0 2 2 0 0 1 2 1 1 0 0 1 1 0 1 1 2 0 1 0 2 2 2 0 0 1 0 0 1 0 0 1 2 2 1 0 0 0 1 0 0 0 0 0 1 2 0 1 1 2 0 2 0 0 2 0 2 0 0 0 1 1 1 1 1 1 2 0 1 1 1 1 1 1 0 0 0 0 2 0 1 1 1 1 2 0 2 2 2 0 0 1 2 0 1 0 2 0 1 1 0 1 0 1 0 1 0 1 1 1 0 0 0 1 1 1 2 0 0 0 0 2 1 1 2 1 0 1 0 2 2 0 1 1 0 0 2 0 0 0 0 0 0 2 1 1 2 2 0 0 0 2 0 0 1 0 0 0 0 0 0 0 0 0 0 0 1 0 2 0 1 1 0 1 0 0 0 0 0 0 2 2 2 2 0 0 0 1 1 1 0 0 2 2 1 0 0 0 1 1 0 1 1 1 2 2 0 0 1 0 2 1 1 1 0 2 0 0 2 0 2 2 2 0 1 1 0 0 0 1 1 1 1 0 1 0 1 0 1 0 0 0 0 1 0 2 0 1 0 1 2 0 2 2 1 0 0 2 0 1 1 0 0 2 0 0 1 0 1 0 0 0 2 2 2 0 0 1 1 0 0 1 0 1 1 1 1 0 0 1 1 1 1 0 0 0 0 0 1 1 0 0 1 1 0 2 2 1 2 0 0 0 0 0 1 1 1 1 1 0 0 0 2 1 0 0 0 0 1 2 0 0 1 0 2 0 2 0 0 2 1 0 0 0 0 1 1 0 1 0 0 0 2 0 2 1 1 0 0 2 1 1 1 0 1 1 1 0 1 0 0 1 0 0 1 0 0 1 1 0 1 1 0 0 0 2 2 2 2 2 1 0 1 1 1 0 2 1 2 1 0 0 1 0 0 2 0 1 1 1 0 1 1 1 0 0 0 0 0 0 2 0 0 0 1 0 0 0 0 0 0 0 1 1 0 1 0 0 0 0 0 1 1 1 0 1 0 0 0 2 0 0 0 0 1 0 1 0 1 1 1 1 0 2 0 1 2 0 0 0 1 1 1 1 1 0 2 1 0 0 0 1 1 0 1 2 2 0 0 2 1 1 1 0 1 1 1 2 0 0 1 0 0 1 1 1 0 0 0 1 2 2 1 1 1 1 0 2 1 2 1 1 0 1 1 1 1 0 1 1 0 0 0 1 0 0 0 0 0 0 0 0 0 0 0 1 0 0 0 0 1 0 0 0 1 1 0 0 1 0 2 1 0 0 0 1 0 1 1
173 1 1 1 0 1 1 2 2 2 1 1 0 0 0 0 0 0 2 2 1 0 0 0 0 0 0 0 1 1 1 0 2 1 0 1 1 2 0 0 0 0 0 0 1 0 0 0 0 1 0 0 1 0 0 2 0 0 1 1 0 1 0 2 0 2 0 0 1 1 1 1 2 1 0 2 1 2 2 0 1 0 1 1 1 0 0 0 2 2 0 0 1 0 0 1 1 2 0 2 0 0 1 1 0 0 2 2 0 0 0 2 0 1 1 0 1 0 0 2 2 0 2 0 1 0 1 1 2 2 0 1 0 0 0 0 0 0 0 0 1 1 0 0 0 1 0 0 0 0 0 0 1 0 0 1 2 1 1 0 1 0 0 1 1 2 0 0 1 1 0 1 1 1 0 2 1 0 0 0 0 1 0 0 2 2 0 2 1 0 0 1 1 0 1 1 1 2 1 1 0 1 1 1 2 0 2 1 1 0 1 1 0 0 0 2 1 1 0 1 1 1 0 2 0 0 0 0 0 0 0 0 0 0 1 0 0 2 0 1 0 1 2 1 0 0 0 0 2 0 0 0 1 1 0 0 0 0 0 0 0 0 1 1 1 0 1 0 2 1 0 2 2 2 0 1 1 2 2 1 1 0 2 2 0 2 2 2 1 2 2 1 0 1 0 0 0 0 0 1 0 0 1 1 0 0 1 1 1 1 1 1 2 2 2 0 1 0 1 0 0 1 2 1 1 0 1 1 0 1 0 1 0 0 0 0 0 1 1 2 1 1 2 0 0 0 2 0 0 2 0 0 1 0 0 0 1 0 0 2 0 2 2 1 2 1 0 1 2 0 1 1 1 1 0 0 0 0 0 0 1 1 1 1 1 0 0 0 0 1 0 0 1 0 1 1 0 0 2 1 1 1 0 2 0 0 1 0 1 1 1 1 1 1 0 0 0 1 0 1 0 2 1 0 2 0 0 1 0 0 0 0 0 0 1 1 0 2 1 0 1 0 0 0 2 2 2 1 1 1 0 1 0 2 0 0 0 1 1 0 0 0 0 1 1 1 1 1 0 0 0 0 2 2 0 0 1 2 2 0 1 0 2 0 2 0 0 1 1 0 1 1 1 1 0 0 0 2 2 1 1 0 0 0 0 2 0 0 1 0 0 1 1 1 1 1 0 0 0 1 1 2 0 0 0 1 1 0 1 2 0 0 1 0 1 0 1 1 2 0 0 2 2 1 1 2 0 0 0 1 0 0 0 0 1 0 0 1 0 0 1 0 0 1 1 1 0 1 1 1 0 0 0 0 0 0 1 1 1 2 2 0 1 0 1 1 1 1 1 1 0 0 0 0 0 0 1 1 0 0 0 2 2 0 0 2 2 0 0 2 0 0 0 0 0 0 0 1 0 0 1 1 2 2 0 0 0 1 0 0 1 2 0 0 2 1 1 0 2 0 0 0 0 1 1 1 1 2 1 0 1 1 0 1 1 1 0 2 2 0 0 0 1 1 0 1 1 0 1 1 0 1 0 0 0 1 2 0 1 0 0 1 0 2 1 2 1 0 1 0 2 0 0 1 1 0 1 0 2 2 1 1 0 1 2 1 1 0 0 0 0 0 1 0 0 2 2 0 0 0 0 0 0 2 1 0 1 0 0 0 0 0 0 0 0 0 2 0 1 1 0 1 0 0 0 1 1 0 0 0 0 0 1 0 1 1 1 1 0 0 0 0 2 0 0 1 2 0 0 2 0 0 1 2 1 1 0 0 1 1 1 2 1 1 0 1 0 2 0 2 0 2 2 2 1 1 0 1 0 0 0 0 0 0 2 1 1 1 1 0 0 0 1 1 1 0 0 0 1 1 0 1 0 0 0 1 0 0 1 2 1 2 1 1 1 1 0 0 0 0 0 0 1 0 2 0 1 0 0 0 0 0 0 2 0 0 0 0 0 0 0 2 0 0 0 0 0 0 1 0 0 0 1 0 2 0 0 0 2 2 2 2 2 0 0 1 0 2 0 0 0 1 1 0 1 0 2 0 0 1 0 1 2 0 0 0 2 1 0 1 0 1 0 0 0 1 0 2 2 0 1 1 2 1 1 1 1 2 0 1 2 0 1 2 1 0 1 1 1 0 0 1 2 2 2 2 0 2 0 0 2 0 1 0 1 0 1 1 1 2 1 1 0 0 1 1 2 0 0 0 0 0 0 0 1 0 1 0 1 1 1 0 0 0 0 0 0 1 1 0 0 1 1 1 1 0 0 0 0 0 1 1
174 0 2 1 0 0 0 1 1 2 2 0 0 1 0 0 1 0 0 0 0 2 0 0 0 0 0 2 0 2 2 2 2 2 0 2 1 0 0 2 2 1 0 0 1 0 0 0 0 1 0 0 0 1 0 0 0 0 0 0 1 0 0 2 0 2 0 0 0 0 0 0 2 2 1 2 2 1 2 1 0 0 0 0 2 0 0 0 1 1 0 0 0 0 1 1 1 1 0 1 1 0 0 0 2 1 1 1 1 0 0 2 1 1 1 1 1 0 1 1 1 0 1 1 1 0 0 1 1 1 1 1 1 1 1 0 1 0 1 0 1 1 0 0 0 1 0 0 0 2 0 0 0 0 0 0 0 1 0 0 1 1 0 0 2 1 0 1 1 2 0 0 1 1 0 2 1 0 1 0 0 1 0 1 0 0 2 2 2 0 0 0 0 1 1 1 1 2 0 0 0 1 0 1 2 0 1 1 1 0 1 1 1 0 1 2 1 2 1 0 1 1 0 1 1 1 2 0 0 0 0 0 0 0 2 0 0 2 0 2 0 0 2 1 0 0 0 0 1 0 0 0 1 1 0 2 1 2 2 2 2 1 0 0 0 0 0 1 1 1 0 1 2 2 0 1 1 2 2 2 1 1 0 1 0 1 1 1 0 1 1 0 2 2 2 0 2 1 0 1 0 0 0 0 0 0 0 0 0 0 0 2 0 2 2 0 2 0 1 0 0 0 1 1 0 0 0 2 1 1 0 2 0 1 0 0 0 0 0 0 0 0 1 0 1 0 1 0 1 1 0 0 2 0 0 0 0 0 0 1 0 1 1 0 1 0 1 0 1 0 1 1 2 1 0 2 2 0 0 0 1 1 0 1 1 0 0 0 0 0 0 0 0 0 2 0 0 1 0 0 0 0 0 1 0 0 0 0 0 2 0 0 0 0 1 0 1 0 0 0 0 2 0 1 1 1 1 2 1 1 1 1 1 1 0 1 0 1 1 1 1 1 0 0 2 2 2 0 0 0 0 2 0 1 1 1 0 2 1 1 2 2 0 1 1 2 1 2 0 2 1 1 2 2 2 0 0 1 2 1 0 0 1 1 0 1 0 2 2 0 2 0 0 2 2 0 0 1 1 1 1 0 0 0 0 2 2 0 1 0 0 2 0 1 2 0 0 1 0 1 1 2 0 0 1 1 1 0 0 1 1 0 1 1 1 2 0 0 0 1 2 1 2 1 1 1 1 1 2 1 0 0 2 0 1 2 0 0 1 0 0 1 0 2 0 0 2 0 0 2 0 0 1 0 1 1 2 1 1 2 2 1 0 0 0 0 0 0 0 0 0 0 0 0 2 0 0 1 0 0 0 2 2 0 0 2 2 0 0 1 1 0 0 1 0 0 0 0 2 0 0 2 1 1 0 0 1 2 0 0 0 0 0 0 2 0 1 1 2 0 0 2 0 2 2 2 2 0 1 0 0 1 0 2 2 2 0 2 2 0 0 0 1 1 0 1 1 2 0 0 0 0 0 0 2 0 0 0 1 0 1 2 0 1 0 2 1 0 0 0 2 0 0 0 0 0 2 1 1 2 1 1 0 1 2 1 1 2 0 0 0 0 0 1 0 1 0 0 0 0 0 0 0 2 0 2 0 0 1 0 1 1 1 0 0 2 2 0 0 0 0 0 0 0 0 0 0 0 1 1 1 1 2 1 1 2 1 0 0 1 0 1 2 0 1 1 0 0 0 2 0 0 1 0 0 0 1 1 1 2 0 1 0 0 1 2 0 2 0 2 1 2 2 2 2 0 1 1 1 1 0 0 0 0 2 0 1 1 0 0 0 0 1 1 1 0 1 0 2 2 2 2 0 1 0 1 1 1 1 2 0 1 2 2 0 2 0 0 0 0 0 0 0 0 0 0 0 0 0 0 0 0 0 2 0 1 0 0 0 0 0 0 2 0 2 1 0 0 1 0 0 0 0 0 1 0 0 0 2 1 2 1 2 0 0 0 0 2 0 0 0 1 0 1 1 0 1 0 0 2 0 0 0 0 1 1 1 1 1 1 1 2 0 0 1 1 0 1 1 0 1 0 1 1 2 1 1 1 0 0 1 0 0 1 0 1 0 2 2 0 0 2 2 0 1 1 1 2 0 0 1 0 2 0 1 0 0 0 0 2 1 0 1 1 0 1 1 0 0 0 0 0 0 0 0 2 0 0 1 0 0 0 0 0 0 1 1 0 0 0 0 0 1 2 1 0 0 0 2 0 1 0
175 1 2 2 0 1 1 2 2 0 0 0 0 2 0 0 0 0 2 1 1 2 0 1 0 1 1 1 0 1 1 0 0 2 0 0 2 1 1 0 0 0 1 1 2 2 0 0 0 1 0 0 2 2 0 1 0 0 0 2 0 2 0 1 0 1 0 1 2 0 0 1 2 2 1 2 2 2 2 0 1 0 0 0 1 0 0 0 0 2 0 0 1 1 0 1 0 1 0 1 0 1 2 0 0 0 2 2 1 1 0 1 0 1 1 0 1 0 1 1 1 1 2 0 1 0 1 0 1 0 1 1 0 1 0 0 0 0 1 1 0 2 0 0 0 2 1 0 0 0 0 0 1 2 0 0 1 2 0 0 0 0 0 0 1 2 1 1 0 0 1 0 0 2 0 0 1 1 0 1 0 0 2 0 0 0 2 1 0 0 0 1 0 1 2 1 0 2 0 0 0 1 0 2 2 0 0 1 1 2 2 1 1 0 1 2 0 1 1 2 0 0 1 2 0 1 1 1 0 0 0 1 1 1 1 0 1 2 0 1 0 0 2 2 0 0 0 0 2 0 0 0 0 0 0 2 0 0 0 1 0 0 0 1 1 0 0 0 2 1 0 0 2 2 0 1 1 2 2 1 1 2 2 1 2 0 2 0 1 1 1 1 0 2 1 0 0 0 0 2 0 0 0 0 0 0 0 0 1 1 1 2 1 2 1 0 1 0 1 0 0 1 1 1 1 0 1 2 1 1 0 1 1 2 0 0 0 1 0 0 1 1 1 0 0 0 1 1 1 0 0 1 1 1 0 1 1 0 1 0 1 1 2 0 2 0 1 1 2 0 1 1 1 1 1 0 2 1 1 1 0 0 1 1 0 0 0 0 0 0 0 0 1 0 1 1 0 0 1 1 1 1 0 2 2 0 0 0 0 2 0 0 0 0 1 0 0 1 1 1 0 1 0 0 1 2 2 1 1 1 1 0 1 0 0 0 0 0 1 0 1 1 0 1 0 0 0 0 0 1 0 2 0 1 1 1 0 1 1 0 1 1 1 0 0 2 2 1 0 2 1 1 1 1 2 0 2 2 1 1 1 0 2 1 1 0 1 2 1 1 1 0 0 0 0 0 0 2 2 1 1 0 1 1 1 1 2 0 0 0 0 2 0 1 1 0 0 0 0 0 1 2 1 1 1 2 0 1 0 1 1 1 0 0 0 0 1 0 0 1 2 1 1 1 1 2 0 1 1 1 0 0 0 1 1 0 0 0 0 1 0 0 1 1 0 0 0 2 2 0 2 0 1 0 1 1 1 1 1 1 1 0 0 1 1 1 0 1 0 0 0 0 0 0 0 0 0 1 0 0 0 2 2 0 0 1 1 0 0 1 2 0 0 1 0 0 0 0 0 0 1 1 0 1 0 1 1 0 0 0 1 2 0 0 2 1 0 0 2 0 1 0 0 1 1 1 1 0 0 0 0 1 0 1 2 2 0 2 2 0 0 0 1 2 0 2 0 2 0 0 0 1 0 0 0 0 1 1 1 1 2 0 0 1 0 1 2 1 0 0 2 0 1 2 1 0 1 1 1 2 2 0 0 1 2 1 1 0 0 0 1 0 0 0 0 1 1 0 0 0 0 0 1 2 1 1 1 0 0 0 0 1 0 0 0 0 1 0 1 2 1 2 0 0 0 1 2 1 0 0 0 0 1 0 0 1 0 0 1 0 0 0 2 1 0 0 0 1 0 2 0 0 2 1 0 0 0 0 0 0 1 1 0 0 0 1 1 2 1 2 0 1 2 1 0 0 0 1 0 2 0 2 0 0 1 0 1 0 1 1 0 0 1 1 1 0 0 2 1 1 1 0 0 0 0 0 0 1 1 2 0 1 1 1 0 2 0 0 1 0 1 1 1 0 1 0 1 1 1 0 0 0 0 1 0 0 1 0 0 0 0 0 0 0 0 0 0 0 1 0 0 0 0 0 2 1 0 0 1 1 1 1 1 0 1 1 1 2 0 0 0 2 1 1 2 2 1 0 0 0 1 1 0 1 1 1 1 0 1 1 1 0 0 0 1 0 0 0 2 2 0 0 2 1 1 1 0 0 0 0 2 0 0 2 1 0 1 1 1 0 0 0 1 0 0 1 0 1 1 0 1 0 2 0 0 0 0 1 1 2 1 1 0 1 0 0 0 0 0 0 0 0 0 0 0 0 1 0 2 0 0 0 0 0 0 0 0 0 0 0 0 0 0 2 1 0 1 0 0 0 1 1
176 1 0 2 0 0 0 1 2 2 1 0 0 0 0 0 0 0 1 1 1 1 0 0 0 0 0 1 1 2 2 1 1 1 0 0 2 2 0 0 0 0 0 0 2 1 1 0 0 1 0 1 0 0 0 2 0 0 1 1 0 1 0 1 0 0 2 1 2 1 1 2 2 2 1 2 2 2 2 0 2 0 0 1 0 0 0 0 2 2 0 2 1 0 0 1 1 0 0 0 2 0 1 0 0 0 2 1 1 0 0 2 1 1 1 1 1 0 2 0 0 0 1 2 0 1 0 0 2 2 0 2 0 0 0 0 1 0 0 0 0 2 0 0 0 1 0 0 0 1 0 0 0 0 0 0 0 2 0 0 1 1 1 1 1 2 1 1 0 2 0 0 0 2 1 2 1 0 1 1 0 1 0 1 0 0 2 1 0 0 0 1 1 0 1 0 1 1 1 0 0 0 0 0 1 0 1 0 0 0 1 1 1 0 1 2 0 0 0 2 0 0 0 1 1 1 0 0 0 0 0 0 0 0 0 0 0 2 0 2 0 0 2 1 0 0 0 0 2 0 0 0 1 0 0 2 2 1 1 0 0 0 1 1 1 0 1 0 2 0 0 2 1 1 0 0 1 1 1 1 1 1 1 1 0 0 1 1 1 2 2 1 2 2 2 0 2 0 0 0 0 0 1 1 0 0 1 0 1 1 0 1 1 1 0 0 2 0 0 0 1 1 2 2 1 0 1 1 0 0 0 0 0 0 0 0 0 1 0 2 1 2 1 0 0 1 1 0 0 2 0 0 1 0 0 0 1 0 1 0 1 1 2 1 2 0 1 1 2 0 1 1 0 0 0 1 1 1 1 1 0 0 1 1 0 0 0 0 0 2 0 0 1 0 0 2 0 0 1 1 1 1 0 2 0 1 0 0 0 2 0 0 0 0 1 0 0 0 0 0 0 2 1 0 0 0 0 2 2 1 2 0 0 0 0 0 1 1 0 0 2 0 0 1 1 2 0 0 0 2 0 2 0 1 1 0 1 2 1 1 0 1 0 0 0 0 0 0 0 0 0 0 1 1 1 0 1 1 1 1 1 1 0 0 0 1 0 0 0 0 1 1 0 1 1 0 1 2 2 0 2 0 1 1 1 1 1 1 0 0 0 1 0 0 0 1 0 0 0 0 0 2 1 1 1 2 0 1 1 2 0 0 2 1 2 1 1 0 1 2 0 0 2 2 1 1 1 1 1 1 0 0 0 0 1 1 1 1 0 1 0 0 0 0 0 0 1 0 0 1 0 1 1 0 1 1 1 2 2 2 2 0 2 0 0 2 0 1 0 0 0 0 1 0 0 1 1 0 0 1 0 2 0 2 2 0 2 2 1 1 0 0 0 0 0 0 0 0 0 1 1 2 1 1 0 1 1 2 0 0 1 1 1 0 1 1 0 1 1 1 0 2 0 2 2 1 1 0 2 0 2 1 1 2 1 2 0 2 1 1 0 0 2 0 1 1 0 0 1 0 1 0 0 2 0 0 0 2 0 2 2 0 0 1 0 1 1 1 0 0 1 0 0 1 1 0 1 0 0 1 0 0 0 0 1 1 1 0 1 0 0 0 0 0 0 0 0 2 2 2 0 0 0 2 0 2 1 0 0 0 0 2 0 1 0 0 2 0 0 0 0 0 0 0 0 1 1 0 0 0 0 0 0 0 0 1 0 1 1 1 1 1 2 0 0 1 1 2 0 2 0 0 1 1 0 0 0 0 1 1 0 1 0 0 0 2 0 2 0 2 0 2 2 1 0 0 0 2 0 2 0 2 0 0 0 0 2 0 0 2 0 0 0 0 0 0 2 1 2 2 0 1 0 0 0 1 0 1 0 2 0 1 2 1 1 1 0 0 1 0 1 1 2 0 2 0 1 0 1 0 1 0 0 2 0 1 1 0 1 1 0 1 0 0 1 2 0 0 2 0 0 0 1 1 2 1 0 0 1 1 2 2 2 0 1 1 0 1 0 0 0 0 0 1 1 0 2 0 1 1 1 0 0 0 2 2 0 1 0 2 0 1 1 1 1 1 0 0 2 2 0 0 2 2 0 1 1 0 0 0 2 0 0 2 0 0 0 1 2 0 0 0 2 0 0 0 1 0 0 1 2 0 1 0 1 0 1 1 1 2 1 0 1 0 0 1 0 0 0 0 0 1 1 0 0 1 0 0 0 0 0 0 0 0 0 0 0 1 0 1 1 0 0 2 1 0 0 0 1 0 2 2
177 0 0 2 1 1 1 2 2 1 1 0 1 1 0 0 0 0 0 1 1 2 1 0 0 0 0 0 1 1 1 0 1 2 0 1 1 0 0 2 1 1 1 1 1 1 2 0 1 1 0 1 2 1 0 1 0 0 0 0 1 0 0 0 0 0 1 1 2 0 0 1 2 2 2 2 2 1 2 0 1 0 0 0 1 0 0 0 2 2 0 2 2 1 0 1 1 0 0 0 1 0 1 0 0 0 2 1 0 0 1 0 1 2 2 0 1 1 0 1 2 1 2 0 1 0 1 0 2 1 0 1 0 0 0 0 0 0 1 1 1 1 0 0 0 1 0 0 0 2 0 0 0 0 1 0 0 0 1 1 1 1 1 0 1 2 0 1 1 1 0 1 0 2 0 1 1 1 1 1 0 1 0 2 0 0 2 2 0 0 0 2 0 1 2 1 1 2 1 0 0 0 0 0 2 0 2 2 1 0 1 1 0 0 2 2 0 1 1 0 1 1 0 1 1 0 1 0 1 1 2 1 0 0 2 0 1 2 0 2 0 0 1 2 0 0 1 0 2 0 0 0 1 0 1 1 0 1 1 1 0 0 0 2 2 0 1 0 1 1 0 1 1 1 1 1 0 1 1 2 1 2 1 1 0 1 1 1 2 2 2 1 1 2 2 0 1 0 0 1 0 0 0 0 0 1 1 0 2 1 1 1 2 1 0 0 2 0 0 0 0 0 2 1 2 0 2 2 0 0 0 0 0 0 0 0 0 1 0 1 1 1 2 0 0 0 2 1 1 2 0 0 1 0 0 0 1 0 0 1 0 1 1 1 0 1 1 1 1 0 1 1 1 1 0 2 1 1 1 0 1 2 0 0 1 1 0 0 0 1 0 0 0 0 2 0 0 0 1 1 1 1 0 1 0 1 0 0 0 2 1 1 1 1 0 0 0 0 1 0 1 0 0 1 0 1 2 2 2 0 2 0 0 0 1 1 0 0 1 0 2 0 1 1 1 2 0 0 0 0 1 1 0 2 2 0 2 0 0 0 0 0 0 0 0 0 0 0 0 0 0 0 1 1 1 0 0 2 1 1 2 0 1 1 0 1 0 2 0 1 1 0 0 1 0 0 0 2 2 1 1 0 2 1 2 1 2 0 0 0 0 0 0 0 0 1 1 0 0 2 1 1 1 1 0 2 0 1 0 1 1 1 2 1 2 1 0 0 2 1 0 1 1 1 1 0 0 2 2 2 1 1 0 0 0 0 2 0 1 1 1 0 0 1 0 0 1 2 2 0 1 1 0 0 0 0 0 2 2 1 2 1 0 1 1 1 0 0 0 0 1 1 1 0 0 0 1 0 0 1 0 1 1 0 0 2 2 0 0 1 1 0 0 0 0 0 0 0 0 0 1 1 1 1 0 1 1 1 0 0 0 1 0 0 1 0 0 1 2 0 0 0 0 0 2 2 2 1 0 0 0 0 0 0 1 1 0 1 1 0 0 0 2 1 1 2 0 1 1 0 0 1 1 0 1 0 0 0 1 0 0 2 2 2 0 2 0 0 0 0 2 0 0 0 0 0 1 0 0 0 0 1 0 2 1 2 1 1 1 0 1 0 0 1 1 1 0 2 2 2 0 0 0 2 0 0 0 1 0 0 0 2 0 0 0 0 0 0 1 1 0 2 1 1 0 0 1 0 0 0 0 0 0 0 0 0 1 2 0 1 1 1 2 1 0 1 0 0 0 2 0 0 2 0 0 0 0 0 0 0 0 0 0 0 0 1 1 2 0 2 1 2 2 1 0 0 0 0 0 1 1 0 0 0 0 1 0 1 0 0 1 1 1 1 1 0 1 0 2 2 2 2 1 0 0 2 1 1 0 1 0 0 1 2 0 2 0 0 1 0 1 1 2 0 2 1 2 0 0 2 0 0 0 2 0 1 1 0 0 0 0 2 0 0 1 0 0 1 1 0 1 1 0 0 0 0 0 0 1 1 2 2 2 0 0 0 0 0 0 0 0 2 1 1 2 2 1 0 1 1 0 0 0 2 1 2 0 2 0 2 0 1 0 0 0 2 0 1 2 1 0 1 0 0 2 2 2 1 0 0 2 1 0 1 0 0 0 1 1 0 0 1 2 1 1 2 1 2 0 0 2 0 1 0 1 0 1 0 0 0 2 0 1 0 0 0 0 0 0 0 0 0 0 0 0 1 1 0 0 0 0 0 0 1 0 0 2 1 1 1 1 1 0 1 1 0 0 0 0 0 2 1
178 1 1 1 0 0 1 2 2 1 1 0 0 1 0 0 0 0 0 1 1 2 0 1 1 1 2 2 1 2 2 2 2 2 0 1 1 1 0 0 0 0 0 0 2 1 1 0 0 1 0 1 1 0 1 1 1 0 0 1 0 0 0 1 0 1 1 1 2 0 0 1 2 2 2 2 2 1 2 0 1 0 0 0 1 0 0 0 2 2 1 2 1 0 0 2 1 1 0 1 1 0 1 0 1 1 2 1 1 0 0 2 0 0 0 0 0 0 1 1 1 0 1 1 0 1 1 0 2 1 0 1 0 0 0 0 0 0 0 0 1 1 0 0 0 2 0 0 0 1 0 0 2 1 1 0 0 1 1 0 0 0 0 1 2 2 0 1 0 1 0 1 0 2 0 0 1 0 0 0 0 0 0 0 0 0 1 0 0 0 0 0 1 1 2 1 0 2 0 0 0 1 1 2 2 0 1 0 1 0 1 1 1 0 1 1 0 0 1 1 1 1 0 1 1 0 1 0 0 0 0 0 0 1 1 0 0 2 0 1 0 0 2 1 0 0 0 0 2 0 0 0 1 1 1 1 1 0 0 0 0 0 0 1 1 0 0 1 1 2 0 2 0 0 0 0 0 1 1 0 0 2 2 2 0 1 1 1 0 2 2 2 0 2 2 0 0 2 0 1 0 0 0 0 0 0 0 0 1 2 0 2 2 1 1 0 2 0 0 0 0 0 2 1 2 0 1 1 0 0 0 1 0 0 0 0 0 1 0 0 0 0 2 0 1 0 2 0 1 1 0 1 2 0 1 1 1 0 0 1 0 0 1 1 0 0 2 2 2 0 0 0 2 2 0 1 2 1 1 1 1 0 1 1 0 1 0 0 0 1 0 0 2 0 2 0 0 0 0 0 0 0 0 2 0 1 0 1 1 1 0 0 0 0 0 0 1 1 0 1 0 2 0 0 1 1 0 1 0 0 1 0 0 1 1 0 0 1 0 1 1 0 0 0 1 1 1 0 0 1 0 1 0 2 1 1 0 1 1 1 1 2 0 0 0 0 0 1 0 0 0 0 0 0 2 0 0 2 1 0 0 0 1 0 0 0 0 2 1 1 1 0 0 2 2 1 1 2 2 2 0 0 2 2 2 0 2 1 0 0 0 2 0 1 1 1 1 0 0 2 0 2 0 0 1 1 1 0 0 1 1 0 1 1 1 0 1 0 1 2 0 1 1 0 0 0 1 1 1 1 0 0 0 0 1 1 0 1 0 0 0 1 2 2 1 1 1 1 1 0 1 1 0 0 0 0 1 1 1 2 2 0 0 0 1 0 0 0 0 0 0 0 1 0 0 0 0 1 0 1 1 0 1 2 2 1 1 2 2 1 0 0 0 1 0 0 0 0 1 0 0 1 0 0 1 2 2 2 0 0 1 1 2 0 2 0 2 0 1 1 0 1 0 2 2 2 2 0 1 0 1 1 0 1 1 1 0 1 1 0 0 0 0 1 1 2 0 1 1 0 0 1 0 0 1 0 0 0 1 0 0 1 0 1 0 1 1 1 0 0 2 0 2 2 0 0 1 0 0 0 0 0 0 1 1 2 2 2 0 0 0 0 1 0 1 0 0 2 2 2 1 0 1 2 0 2 1 0 2 0 0 0 1 0 0 1 1 0 0 1 0 1 0 0 0 0 0 1 1 1 1 1 1 0 1 1 1 0 0 0 0 0 2 0 0 1 2 2 0 2 0 0 2 0 0 0 0 0 0 0 1 2 0 0 1 2 1 2 1 2 1 1 2 2 2 1 0 0 0 0 0 1 0 0 2 0 1 1 0 1 0 0 2 0 0 0 0 1 1 1 1 1 0 0 0 0 0 2 1 2 0 2 1 0 0 2 0 0 0 0 0 0 1 0 1 0 1 1 0 0 0 0 0 2 0 1 1 0 0 0 0 2 0 0 0 0 0 0 0 0 0 0 0 0 2 0 0 0 1 0 1 1 1 0 0 1 1 2 1 0 1 1 1 2 2 1 2 0 0 0 2 0 0 2 0 0 1 1 0 2 0 0 1 1 1 1 0 1 2 1 0 1 2 2 1 1 1 2 0 0 1 0 1 2 1 0 1 2 2 0 0 1 1 2 1 0 0 1 0 0 2 0 0 0 2 0 2 0 0 1 0 1 0 1 0 0 0 1 1 0 1 0 0 0 0 1 0 1 2 1 1 1 0 1 0 0 1 0 0 0 0 0 0 1 0 0 0 0 1 0 0 0
179 0 2 0 0 0 0 2 2 1 0 0 0 1 0 0 0 0 1 0 0 2 1 0 0 0 0 2 0 2 2 0 2 2 0 1 1 1 1 0 0 0 0 0 0 0 0 1 1 2 0 2 1 0 1 0 1 0 0 1 1 1 0 2 1 1 1 1 1 1 1 1 2 2 0 2 1 1 2 1 1 0 0 0 1 0 1 0 2 2 0 0 1 0 0 1 1 2 0 2 1 0 0 1 0 1 1 1 1 0 1 1 1 1 1 1 1 0 1 1 1 1 1 1 0 1 1 1 2 1 2 0 0 0 0 0 0 0 0 0 0 2 0 0 0 2 0 0 0 1 0 0 1 0 0 0 1 1 0 0 1 0 0 0 2 2 1 1 0 2 0 2 0 2 0 0 2 0 0 1 0 0 0 0 0 0 2 1 1 1 1 1 0 2 2 1 1 1 0 1 0 0 0 2 2 1 1 0 1 0 1 1 2 0 2 2 0 1 1 0 2 2 0 1 1 0 2 1 0 0 0 1 0 0 2 0 0 2 1 0 0 0 2 1 0 1 1 0 0 1 1 1 2 0 0 1 0 0 0 0 0 0 0 0 0 0 0 0 0 0 2 0 1 1 0 0 0 1 1 0 0 1 2 1 1 2 2 2 1 2 1 1 1 1 1 0 1 1 1 1 1 1 0 0 0 0 0 1 1 1 0 1 2 1 1 0 2 1 0 0 1 1 2 1 0 0 0 0 0 0 0 2 0 0 0 0 0 0 0 0 0 0 2 0 1 0 2 1 1 1 1 0 1 0 0 0 0 0 0 2 0 2 0 0 0 0 0 0 2 0 2 2 1 1 1 0 1 0 0 0 0 1 0 0 1 1 0 0 0 0 0 0 0 0 1 2 1 0 1 1 1 1 0 2 1 1 0 1 0 2 0 0 0 0 1 1 0 0 0 0 0 1 1 2 0 1 1 1 0 0 0 0 0 0 1 1 0 0 1 1 1 0 0 1 1 2 0 2 2 1 1 1 0 1 1 1 0 2 2 2 2 2 0 1 1 1 1 2 0 1 1 2 0 0 2 0 1 1 2 0 0 0 1 0 1 0 0 1 0 1 0 1 0 1 1 0 0 2 2 1 1 1 1 1 1 0 2 0 1 0 1 0 0 0 0 2 0 1 0 1 1 2 2 2 0 2 0 1 1 2 1 1 1 1 1 0 0 0 1 0 1 2 2 2 2 2 0 1 1 2 0 0 1 0 2 1 0 2 0 1 0 0 0 2 0 0 2 0 0 2 0 1 0 0 0 0 0 1 1 2 2 0 0 0 1 0 0 1 0 0 0 0 0 0 0 0 0 0 0 1 0 2 0 2 2 0 1 0 2 0 2 0 0 2 2 2 2 0 0 0 2 2 1 1 0 1 1 1 0 0 1 1 0 0 1 0 0 0 2 0 0 1 0 1 2 1 1 0 1 0 0 2 0 0 2 2 0 2 0 2 2 0 0 0 0 0 0 0 0 2 0 2 0 0 1 0 1 0 1 0 1 1 1 2 0 2 2 1 0 1 0 1 0 0 0 1 1 0 1 1 0 1 0 1 1 2 1 2 0 0 0 0 0 1 1 2 0 0 0 0 0 0 0 2 1 1 1 0 2 0 2 2 1 0 0 2 2 0 0 1 0 1 0 0 0 1 1 0 0 0 0 0 0 0 0 1 0 0 0 0 0 0 2 1 0 0 1 1 0 1 1 0 2 0 0 0 0 0 1 1 0 1 0 0 1 1 0 2 1 2 0 1 2 2 1 0 0 2 0 2 0 2 0 0 1 0 2 0 1 2 0 0 1 1 1 0 0 0 1 0 0 1 1 1 0 0 0 1 0 2 0 1 2 0 0 1 1 0 0 0 0 0 1 0 1 1 1 0 2 0 0 1 0 1 0 0 1 0 0 1 0 1 0 0 0 0 0 1 1 0 1 1 0 1 2 1 0 1 2 1 1 1 2 0 0 0 0 2 0 1 1 2 0 0 2 0 2 0 0 1 1 0 1 1 1 1 1 0 0 1 0 2 0 0 0 2 0 0 1 1 0 0 1 1 2 2 1 1 0 0 1 1 0 1 1 0 1 1 2 0 0 1 1 1 1 0 1 0 0 0 2 1 1 0 2 0 2 0 0 0 2 0 0 0 2 0 2 0 0 0 0 0 0 0 0 0 0 1 2 1 1 1 0 1 1 0 1 0 0 0 0 0 1 1 1 0 0 0 0 0 2 0
180 0 0 2 0 1 1 0 0 2 2 0 1 2 0 0 0 0 1 1 1 2 0 1 0 0 0 0 0 1 2 0 2 2 0 2 1 2 0 0 0 0 0 0 1 1 0 0 0 2 1 0 0 0 1 1 0 2 2 1 0 0 0 2 1 1 1 0 0 0 0 0 2 2 1 2 2 2 2 0 1 0 0 0 2 0 0 1 2 2 1 1 1 0 1 2 1 1 1 0 2 0 1 0 1 1 2 2 0 0 0 1 2 2 2 2 2 0 1 0 0 1 1 1 0 1 0 2 2 2 2 0 1 1 0 0 1 0 0 0 0 2 0 0 0 1 0 0 0 0 0 0 0 0 0 0 0 1 0 1 2 2 0 2 1 1 0 1 0 1 0 0 0 2 0 1 1 0 0 1 0 0 0 0 0 0 0 1 0 0 0 1 0 1 1 1 1 2 0 0 0 0 0 2 2 0 0 0 1 0 1 1 1 0 2 2 0 1 0 0 1 1 0 2 0 0 0 0 0 0 1 0 0 0 0 0 0 2 1 1 0 0 1 1 0 0 0 0 2 0 0 0 1 0 0 0 0 0 0 0 0 0 0 2 1 1 1 1 1 1 0 2 1 1 0 0 0 2 2 0 0 0 1 2 0 2 2 1 2 2 2 2 0 2 1 2 0 0 0 1 0 1 1 1 0 0 1 0 1 2 1 2 1 1 1 0 1 1 0 1 1 1 0 0 1 0 1 1 0 0 0 1 1 1 0 0 0 1 0 0 0 0 0 0 0 1 1 0 1 1 1 0 2 0 0 0 1 1 0 2 0 1 1 0 1 0 0 1 2 0 0 0 0 0 0 0 2 1 1 0 2 0 1 1 0 0 0 0 0 0 0 0 1 0 2 1 2 1 0 0 0 0 0 2 0 1 1 1 0 1 0 0 0 0 1 0 1 0 0 0 0 1 0 0 1 1 1 1 0 1 1 1 0 0 1 1 0 1 0 0 1 1 0 0 1 1 0 1 1 2 0 0 0 0 0 0 0 0 1 0 0 1 1 0 0 1 1 2 0 1 1 1 0 0 1 1 1 2 0 1 1 0 1 0 1 0 0 1 0 1 1 1 0 2 0 0 0 2 2 2 0 0 1 0 1 2 1 0 0 0 0 1 0 0 0 1 0 0 0 1 0 2 0 0 1 2 0 0 0 0 2 0 2 0 2 0 2 0 2 1 0 1 1 0 0 2 0 1 1 1 0 0 0 0 0 0 1 1 0 0 0 0 0 0 0 0 0 2 2 0 1 0 0 0 0 0 1 2 2 2 2 1 0 0 1 0 0 2 0 0 0 0 0 0 0 0 2 0 0 1 0 1 0 2 2 0 1 1 2 1 2 0 0 0 0 1 1 0 2 0 0 2 0 0 0 2 2 2 0 0 1 2 0 0 1 1 0 2 2 0 0 1 0 0 0 0 0 0 1 0 0 1 0 1 1 2 0 2 1 0 0 0 1 1 1 2 0 0 1 1 1 1 0 0 0 1 1 0 2 0 1 1 0 1 0 1 1 0 0 1 0 1 1 2 0 0 2 0 1 2 1 1 0 1 1 2 2 2 0 0 1 0 0 1 0 1 0 0 0 0 0 0 0 2 0 2 0 0 0 0 0 0 0 1 0 0 1 0 1 1 0 1 0 0 0 0 2 0 0 0 1 1 1 1 2 1 0 0 1 0 0 0 2 0 0 1 2 1 0 2 0 0 1 0 1 1 2 0 0 0 0 0 0 0 0 2 0 2 1 2 1 1 2 1 1 0 1 0 0 0 0 1 0 0 2 0 0 0 1 0 1 1 1 1 1 0 0 1 2 1 0 1 2 0 0 0 0 2 0 2 0 1 1 1 0 2 0 0 2 1 0 1 1 1 1 0 1 0 1 0 0 0 0 2 0 0 1 0 0 0 0 0 0 0 0 0 0 0 2 0 0 0 0 0 2 1 0 1 2 1 1 1 1 0 0 1 1 1 0 0 1 2 1 0 2 0 2 0 0 0 0 2 0 1 2 2 0 1 0 0 0 0 0 0 1 1 0 1 2 1 0 1 2 1 0 1 1 1 1 1 2 0 0 1 1 0 1 1 2 0 0 1 1 1 0 2 2 1 0 0 2 0 1 0 2 0 2 0 0 1 0 1 0 1 1 1 1 0 0 0 0 0 0 0 0 1 0 0 1 0 0 0 0 2 0 1 2 0 0 0 0 0 0 2 1 0 1 0 0 0 1 0
181 1 0 2 0 0 0 1 1 2 2 0 1 1 0 0 0 0 1 0 0 1 1 0 0 0 0 1 1 1 1 1 0 0 0 0 2 1 1 1 1 0 1 1 2 1 1 0 0 0 0 0 0 0 1 1 1 0 0 1 1 0 1 1 1 1 0 1 1 0 0 1 2 2 1 2 2 1 2 0 1 0 0 1 1 0 0 2 2 2 2 2 1 1 0 0 0 0 0 0 1 0 2 0 0 0 2 1 1 0 0 2 0 1 1 0 1 0 2 0 0 0 0 2 0 2 0 1 2 1 0 0 0 0 0 0 1 0 0 0 0 2 0 0 0 0 0 0 0 2 0 0 0 0 0 0 1 1 1 0 0 0 0 0 1 2 0 0 1 1 1 0 0 2 0 0 2 0 1 1 0 1 0 0 1 1 0 0 0 0 0 0 0 1 2 1 1 2 0 1 0 0 0 2 2 0 0 0 2 0 1 1 0 0 1 2 2 0 2 0 2 2 0 2 0 1 1 0 0 0 1 0 1 2 1 1 1 2 0 1 0 0 2 1 0 0 0 0 2 0 0 0 1 0 1 1 1 0 1 1 1 1 0 0 0 0 0 0 0 0 1 2 1 1 0 0 1 2 2 1 1 1 2 2 0 2 2 0 0 1 0 1 1 2 2 0 1 1 0 2 0 1 1 1 0 0 0 0 1 1 1 1 2 2 2 0 2 2 0 1 0 0 0 0 1 0 2 2 1 2 0 1 0 0 0 0 0 1 0 0 1 1 1 0 0 0 1 1 0 0 0 1 1 0 0 0 0 0 1 1 1 2 1 0 1 0 0 2 2 0 0 0 1 1 0 0 1 0 0 0 1 1 0 0 0 0 0 1 1 0 0 0 1 0 2 0 1 0 1 1 1 1 0 2 0 1 0 0 0 1 1 1 0 0 0 0 1 0 0 0 0 0 0 0 1 1 1 1 0 0 1 0 1 1 1 2 0 0 0 0 1 0 0 1 1 2 0 0 0 0 0 1 0 1 1 1 0 1 1 1 1 2 1 0 0 0 0 0 0 0 0 0 2 2 2 0 2 2 1 2 2 1 2 0 1 0 0 0 0 1 2 0 0 2 0 0 0 2 2 1 1 0 2 2 2 0 2 0 1 0 2 0 1 1 1 0 0 0 0 0 0 2 0 0 0 1 1 0 0 2 0 1 2 1 2 1 0 0 0 0 0 2 1 0 1 1 0 0 0 0 1 1 0 1 0 0 0 0 1 1 1 0 1 2 0 0 2 1 1 0 1 1 0 0 0 0 1 2 2 1 2 0 0 0 0 0 0 0 0 0 0 0 1 0 0 0 1 0 0 0 0 1 1 1 1 1 1 1 2 1 0 0 0 0 1 1 0 0 0 0 0 1 0 0 0 0 2 1 0 0 0 0 0 0 1 1 0 1 2 0 1 1 0 1 1 1 1 1 0 0 0 2 1 2 0 2 0 2 2 0 0 0 2 2 0 2 0 1 1 0 0 0 1 0 0 1 1 0 0 0 0 1 0 0 0 2 0 1 0 0 1 1 1 1 1 0 1 0 0 1 0 0 0 0 1 1 1 1 0 0 1 0 0 0 0 0 2 1 1 1 0 0 0 1 1 2 0 0 2 0 0 0 0 0 0 1 0 0 0 0 0 0 1 1 0 0 1 1 0 0 0 0 0 0 1 2 1 1 0 1 0 1 1 0 0 0 1 0 0 2 0 0 0 1 0 1 0 1 0 1 0 0 0 0 0 2 0 2 0 2 1 2 1 1 0 0 0 1 1 1 0 1 0 0 1 0 1 1 1 0 0 0 1 1 1 0 0 1 1 0 0 1 0 1 0 1 0 1 0 2 0 2 1 1 0 1 0 0 0 0 0 0 1 0 1 1 1 0 1 0 0 1 0 1 1 0 1 0 0 0 0 1 0 0 0 0 0 0 1 0 1 1 0 1 2 1 0 1 2 0 1 1 2 0 0 0 0 2 1 0 1 2 2 1 1 0 2 0 0 0 1 1 1 1 1 1 1 2 0 2 0 0 0 0 0 2 0 2 2 1 0 1 1 1 2 2 1 1 0 0 2 0 0 1 0 0 0 1 1 1 0 0 1 0 1 2 2 0 0 0 2 0 2 0 1 1 1 0 1 1 0 1 0 0 1 0 2 0 0 0 0 0 0 0 0 1 0 0 2 0 0 0 0 1 0 0 2 0 1 1 0 0 0 2 0 1 0 0 1 0 1 1
182 1 0 2 0 0 0 2 2 1 1 1 0 0 0 0 0 0 0 1 0 2 1 1 1 1 1 1 0 1 1 1 0 2 1 1 1 2 0 0 0 0 0 0 2 1 0 0 0 2 0 1 1 0 0 1 0 0 0 1 0 0 0 0 0 1 1 0 0 0 0 0 2 2 1 2 2 2 2 0 2 0 0 0 1 0 0 0 2 2 0 0 1 1 0 1 0 1 0 1 1 0 1 1 0 0 2 0 2 0 0 2 0 2 2 2 2 0 0 1 1 1 2 0 0 0 1 0 0 0 1 0 0 0 0 0 0 0 0 0 1 1 0 0 0 1 0 0 0 1 0 0 0 0 0 0 1 2 0 0 2 2 1 1 0 1 0 0 1 1 0 2 1 1 1 0 2 1 0 1 0 2 0 0 0 0 1 2 1 0 0 0 0 1 1 1 0 0 1 0 0 1 0 1 2 0 0 0 1 0 1 0 1 0 2 2 0 0 2 0 1 1 0 0 1 1 1 0 0 0 0 1 0 0 2 0 0 2 0 1 0 1 2 2 0 0 0 0 2 0 0 0 1 0 0 0 0 0 0 0 0 0 0 1 0 0 0 0 2 1 0 2 0 0 0 0 2 2 2 1 1 2 2 2 0 2 2 0 0 1 0 1 1 2 1 1 0 0 0 0 0 0 0 0 0 1 1 0 2 2 0 2 2 1 1 0 2 0 2 0 0 0 1 1 1 0 1 2 0 0 0 1 0 0 0 0 0 1 0 1 1 1 0 0 0 2 0 0 1 1 0 0 0 0 0 0 0 1 0 1 0 1 1 0 1 0 0 1 1 0 0 0 1 1 2 0 1 1 0 0 1 1 0 0 0 0 0 0 0 0 0 1 0 0 1 1 1 0 1 0 0 0 0 2 1 0 1 0 1 1 0 0 0 0 1 0 0 0 0 0 0 1 0 0 2 2 1 1 2 0 2 0 0 0 0 0 0 0 0 0 2 0 0 1 0 1 0 0 0 2 0 1 0 2 2 2 0 1 1 1 1 1 0 1 1 1 1 2 0 0 0 1 1 1 2 0 1 0 2 0 0 0 1 0 1 0 0 2 2 0 2 0 1 2 2 0 0 1 1 1 1 1 1 0 1 2 2 0 1 1 1 0 0 0 0 1 0 0 0 1 0 2 1 0 1 1 1 2 0 2 0 2 1 0 1 0 0 0 1 1 0 1 1 1 1 2 0 1 1 1 1 1 0 0 0 1 0 2 0 1 0 1 1 2 0 0 2 1 0 0 0 1 0 0 0 0 1 2 2 2 2 0 0 0 1 0 1 0 0 0 0 0 1 0 0 0 0 0 0 0 0 1 1 1 1 1 2 0 1 1 2 0 0 0 1 1 0 0 0 0 1 1 0 1 0 0 0 1 0 0 1 1 0 0 2 0 0 0 1 1 1 0 0 2 2 2 1 0 1 0 0 1 0 1 1 2 0 2 2 0 0 0 2 2 0 2 1 1 0 1 1 1 0 1 0 1 1 2 0 2 2 1 0 0 0 1 0 1 0 0 1 0 1 1 1 0 2 0 2 2 0 2 0 1 1 1 1 2 0 0 0 0 1 0 0 2 1 2 2 2 0 0 1 2 0 2 0 0 1 0 0 0 1 1 0 0 2 0 0 0 0 0 0 0 0 1 1 0 0 0 0 0 0 1 0 1 1 0 1 0 0 0 2 0 1 0 0 0 1 0 1 0 1 0 1 2 0 0 0 0 1 2 2 1 2 2 0 1 1 2 0 1 1 2 1 0 0 1 0 2 0 2 0 1 1 0 1 1 0 1 0 0 1 1 1 0 0 0 2 2 2 2 0 0 1 1 0 0 0 1 0 0 2 1 0 1 0 0 0 0 0 0 0 0 0 0 0 0 0 0 0 0 0 2 0 0 0 0 1 1 0 2 1 0 1 2 1 0 1 0 0 0 0 0 0 0 0 0 1 0 1 1 2 0 0 1 0 2 2 0 2 2 0 1 2 0 2 0 1 2 0 0 0 2 0 0 2 1 0 2 0 0 0 0 0 2 0 0 1 1 0 0 2 1 2 2 1 1 0 0 2 1 1 2 1 0 0 0 2 1 0 1 1 2 1 0 2 1 0 0 2 0 2 0 1 0 0 0 0 0 2 0 0 0 1 1 2 1 1 0 1 0 0 0 0 1 0 0 1 0 0 0 0 0 0 0 0 1 1 1 0 0 0 2 1 1 0 0 1 0 0 0
183 0 1 1 0 0 0 2 2 0 0 2 1 1 0 0 0 0 0 1 1 2 0 0 0 1 1 2 0 2 2 0 0 1 1 1 2 0 0 1 1 0 0 0 2 0 0 0 0 0 0 0 0 0 0 1 1 0 0 1 0 1 1 2 0 1 0 1 1 0 0 1 2 2 2 2 2 0 0 0 0 0 0 0 1 0 0 0 2 2 0 0 1 0 0 2 0 1 1 0 0 1 1 0 2 2 2 1 1 1 0 2 0 2 2 0 2 0 0 2 2 0 1 1 1 1 0 0 2 2 0 0 0 0 0 0 1 0 0 0 2 0 0 0 0 1 0 0 0 2 0 0 2 2 0 0 0 0 0 1 2 0 0 1 0 2 0 0 2 1 0 0 1 1 0 1 0 0 0 0 0 0 0 1 0 0 1 1 0 0 0 1 0 1 2 1 1 1 0 1 0 0 1 0 1 0 1 0 1 0 0 2 1 0 2 2 0 2 1 0 1 1 0 2 0 0 0 0 0 0 0 1 0 1 1 0 1 2 0 2 0 0 2 2 0 0 0 0 2 0 0 0 1 0 1 2 1 0 0 0 0 0 1 1 0 0 1 0 0 0 1 1 0 0 1 1 0 1 1 1 1 1 2 2 0 1 1 1 0 2 0 1 0 2 1 2 0 1 0 0 0 0 1 1 0 0 1 0 1 0 0 0 1 2 1 0 1 0 1 0 1 1 1 1 0 0 0 0 0 0 0 1 0 1 0 0 0 2 0 2 1 1 1 0 0 0 2 0 1 0 0 0 0 0 0 0 0 1 0 1 0 1 1 1 1 1 0 1 2 0 1 1 0 0 0 1 0 0 0 0 1 0 1 1 0 1 0 0 0 0 0 0 1 1 2 0 2 1 0 0 0 0 0 1 0 0 1 0 0 1 1 1 0 0 0 0 1 0 1 0 0 0 1 1 0 0 0 0 2 1 2 0 1 1 0 1 0 2 1 0 0 2 0 1 1 2 0 0 0 2 0 1 0 2 1 1 0 0 0 0 1 1 0 0 0 1 1 0 0 0 0 1 2 2 2 0 2 1 2 0 0 0 1 0 1 0 0 1 1 1 1 0 0 1 1 2 2 2 2 2 0 0 2 2 2 0 2 1 0 0 0 2 0 0 0 0 0 0 0 1 1 1 2 2 0 2 0 1 0 2 0 1 1 0 1 0 1 0 2 0 1 2 2 1 0 0 2 1 1 1 1 1 0 0 1 1 0 2 0 0 0 1 0 1 1 1 0 0 0 1 0 0 1 0 0 1 1 2 2 0 2 0 1 0 0 1 0 0 0 0 0 0 0 1 1 0 2 1 0 1 1 2 0 2 2 0 0 1 0 1 0 0 0 1 1 1 1 0 1 0 0 1 0 0 0 1 1 2 0 0 1 1 2 0 2 0 1 1 2 0 0 1 0 2 2 1 0 0 2 1 0 1 0 2 1 2 0 2 0 1 1 0 1 0 1 1 1 1 0 1 0 1 0 0 0 0 1 1 1 1 1 0 1 0 0 1 1 1 1 0 2 1 1 2 1 0 2 0 2 1 0 2 0 0 0 2 2 2 1 0 0 0 0 1 1 0 0 1 1 1 1 0 0 2 0 2 1 1 0 1 0 1 1 0 0 2 0 0 1 2 1 2 0 0 0 0 0 0 1 1 0 1 1 1 1 1 0 0 1 0 0 0 2 0 1 1 0 1 0 2 0 0 2 0 1 1 0 0 0 0 1 2 0 0 0 1 0 2 0 2 0 2 2 2 2 1 0 0 0 2 0 2 0 0 0 1 2 0 0 2 0 0 0 2 2 0 0 0 1 1 1 1 1 1 0 1 1 2 0 2 0 2 2 1 0 2 0 0 0 0 0 0 0 0 0 0 0 0 0 0 0 0 0 1 0 0 1 0 0 0 0 0 0 0 0 0 1 0 2 0 0 0 1 1 0 0 0 1 0 0 1 1 2 0 0 0 0 2 0 0 0 0 0 0 2 0 2 0 0 1 0 1 0 2 1 1 0 0 0 1 1 0 0 0 1 1 0 1 2 1 0 0 2 1 2 1 1 0 1 1 1 0 0 1 0 0 0 1 0 2 0 0 2 1 1 0 0 1 0 0 2 0 2 1 0 0 1 1 0 1 1 0 0 0 0 0 0 0 0 0 0 0 0 1 0 2 0 0 2 0 0 0 0 1 0 0 1 1 1 0 0 1 1 2 2 0 0 0 0 0 2 1
184 0 2 1 0 0 0 1 1 1 1 1 1 1 0 0 0 0 1 1 1 2 0 0 0 0 0 0 0 1 1 0 1 2 0 1 1 2 0 1 0 1 0 0 1 0 1 0 0 0 0 0 1 0 1 1 1 0 0 1 1 1 1 2 0 0 0 2 1 1 1 2 2 2 1 2 2 0 2 1 0 0 0 0 0 0 0 0 2 2 0 1 1 0 1 1 0 1 1 0 2 0 2 0 0 0 2 2 0 0 0 2 2 2 2 2 2 0 0 2 2 0 1 1 0 0 1 0 1 0 1 1 0 1 0 0 0 0 0 0 1 1 2 0 0 0 0 0 0 0 0 0 1 1 1 1 0 1 1 0 0 1 1 1 0 2 0 1 0 1 1 0 0 2 1 1 2 0 0 0 1 2 1 0 0 0 2 2 1 0 0 0 1 0 2 2 2 2 0 1 0 1 0 1 2 0 1 1 1 0 1 1 0 0 2 2 0 1 0 1 1 1 0 2 0 0 0 0 0 0 0 0 0 1 1 0 1 0 0 0 0 0 2 1 0 0 1 0 2 0 0 0 0 0 0 1 0 0 0 2 0 0 0 2 1 1 0 1 1 1 0 2 0 0 2 1 0 1 1 1 1 2 2 2 0 1 1 1 0 2 1 1 1 2 2 0 1 0 0 0 0 0 1 1 1 0 0 0 1 1 0 1 1 1 1 0 2 1 0 0 2 1 0 0 0 0 1 2 1 1 0 2 0 0 0 0 0 0 0 1 1 1 2 0 1 0 1 1 0 2 0 0 1 0 0 0 1 0 0 1 0 2 2 2 2 1 0 2 2 0 0 0 1 1 1 0 0 1 0 0 0 1 0 0 0 0 0 0 0 1 0 0 0 0 1 1 0 1 0 0 0 0 0 1 1 0 0 0 0 1 0 0 1 0 1 1 0 0 1 0 1 0 0 2 1 2 2 0 2 1 2 1 0 1 1 1 0 1 1 1 2 0 0 0 1 1 0 0 0 2 0 1 0 2 1 0 1 1 2 1 2 2 0 0 0 1 0 0 0 0 0 1 0 0 0 1 0 2 2 0 1 0 2 1 1 0 1 2 1 1 1 0 1 1 1 1 1 2 2 1 1 0 1 1 1 1 2 0 0 0 0 0 0 0 0 1 0 0 0 1 1 1 1 1 0 2 0 1 0 2 0 2 0 0 0 0 1 0 1 0 0 2 0 0 0 2 0 2 2 2 1 1 0 0 0 0 1 0 1 1 1 0 1 2 1 1 1 0 0 0 0 1 2 0 1 2 2 0 0 2 1 1 0 0 2 0 1 2 0 0 1 0 0 0 0 0 0 1 0 1 1 1 0 2 2 0 1 0 0 0 1 0 1 1 1 0 1 0 1 0 1 0 1 1 0 0 1 1 0 0 0 2 0 0 2 1 1 0 1 1 1 0 0 0 0 0 0 0 1 0 0 1 0 1 2 2 0 1 1 0 0 0 0 1 0 1 0 1 1 0 1 0 0 1 0 0 0 0 1 0 1 0 1 1 0 2 1 0 0 0 2 1 1 1 0 1 2 0 0 0 0 1 0 1 1 2 1 1 1 0 0 0 0 0 0 1 0 1 1 1 0 0 2 2 0 0 0 1 1 0 0 1 0 0 0 1 0 0 0 2 1 1 0 0 0 0 0 0 0 0 0 0 0 0 1 2 1 1 0 1 1 1 2 0 0 1 2 2 0 2 0 1 2 1 1 2 0 0 1 1 0 1 0 0 0 2 0 1 0 2 0 2 2 2 2 1 0 1 1 1 0 0 0 0 1 0 0 1 1 0 0 0 1 1 1 0 0 2 2 1 0 1 2 0 0 1 0 1 0 2 0 1 2 0 0 2 0 0 1 0 0 0 1 0 1 1 1 0 0 0 0 0 0 2 0 0 0 0 0 0 1 1 0 0 0 0 0 0 1 0 0 0 2 0 1 1 0 1 1 1 2 2 0 0 0 2 2 2 0 1 1 2 1 0 2 0 2 0 0 0 0 2 0 1 1 1 0 0 0 2 0 1 1 1 1 1 0 0 2 2 0 0 2 1 1 1 1 1 0 0 2 0 0 1 0 0 0 1 1 1 0 0 2 2 2 1 1 0 0 0 2 1 1 0 1 0 1 0 0 2 0 2 0 0 1 2 1 0 0 0 0 0 0 0 0 2 0 0 2 0 0 0 0 0 0 0 0 1 0 1 1 0 0 1 0 1 0 0 2 0 2 0
185 1 1 1 0 0 0 0 0 2 2 0 1 1 0 0 0 0 0 1 1 2 2 0 0 0 0 2 0 1 1 1 2 1 0 0 2 1 0 1 1 0 0 0 2 0 1 1 0 1 1 2 0 0 1 1 0 0 0 0 1 0 0 2 0 1 1 2 2 0 0 2 2 2 2 2 2 1 2 0 1 0 0 1 0 0 0 0 1 1 0 1 0 0 1 1 0 0 0 0 2 0 1 0 1 1 2 2 0 0 0 2 2 2 2 2 2 0 0 2 2 0 1 1 1 1 0 2 2 2 0 2 0 0 0 0 0 0 0 0 0 2 1 0 0 1 1 0 0 1 0 0 1 2 0 0 1 1 0 0 1 1 0 0 1 2 0 0 0 1 0 1 0 2 0 0 2 1 0 0 0 0 0 1 0 0 2 0 0 0 1 0 1 0 1 1 1 2 0 1 0 0 0 0 2 0 1 1 1 0 1 2 1 0 0 2 0 0 1 2 0 0 1 2 0 1 1 1 1 1 1 1 0 0 1 0 0 2 0 2 0 0 2 2 0 0 0 0 2 0 0 0 1 0 1 2 0 1 1 0 0 0 0 0 0 0 0 0 2 2 0 1 1 2 0 1 1 2 2 1 1 2 1 1 1 0 1 0 0 1 1 1 1 2 2 0 0 2 0 1 0 0 1 1 1 0 0 0 0 1 0 1 2 2 2 0 1 0 0 0 2 2 2 0 1 0 1 0 0 0 0 1 1 1 0 0 0 0 0 0 0 0 2 0 1 0 1 0 2 0 0 0 2 0 1 0 0 0 0 1 0 0 2 0 2 0 1 1 2 0 1 1 1 1 1 0 2 1 1 0 0 2 2 1 0 0 0 1 1 0 1 1 1 0 2 0 0 2 0 0 0 0 0 2 0 1 1 1 0 1 0 0 1 1 0 0 1 1 0 0 0 0 0 0 1 1 2 1 1 1 0 0 1 1 0 1 0 1 1 1 0 2 1 1 1 2 0 1 1 1 0 0 0 0 0 0 0 1 2 1 1 2 0 0 0 0 0 2 0 1 1 1 2 2 1 1 1 2 2 1 0 0 0 0 0 1 0 1 1 0 1 1 0 0 1 0 0 0 0 2 0 0 1 1 1 1 1 0 0 0 0 0 0 0 0 1 0 2 0 2 2 2 0 0 0 1 1 0 0 2 0 0 2 1 2 1 0 0 2 0 2 2 2 0 0 2 0 2 2 2 1 1 0 0 0 0 0 0 1 1 1 0 0 2 1 1 1 1 1 0 0 0 0 0 0 0 1 1 1 1 2 2 0 0 2 0 2 1 0 0 1 1 0 1 1 0 1 0 0 0 0 2 0 1 1 0 0 2 2 2 1 0 0 0 0 0 0 0 1 0 0 2 0 0 0 0 0 1 0 0 0 0 0 0 2 2 0 0 2 0 0 1 0 1 1 0 0 0 0 0 0 1 1 2 1 2 0 2 2 0 0 0 0 1 1 2 1 1 1 0 0 1 0 0 1 1 1 0 2 0 2 0 0 1 1 2 0 0 1 0 2 0 0 0 0 1 1 0 1 2 1 1 0 2 2 2 2 1 0 0 1 0 0 0 1 0 1 1 1 1 0 0 0 2 0 2 0 1 1 1 0 1 1 0 0 0 1 0 1 1 1 1 0 0 0 0 1 0 1 1 0 1 0 0 0 1 0 1 0 1 1 1 2 0 0 0 1 2 0 2 0 0 2 0 1 1 0 0 0 0 0 0 0 0 1 1 2 2 1 2 1 1 2 2 1 0 1 0 0 1 0 2 0 0 1 1 1 0 0 1 0 0 0 2 2 0 0 0 2 2 2 2 1 1 0 1 1 1 0 1 0 1 0 0 0 2 0 0 0 0 0 0 1 0 1 1 1 0 0 0 0 0 0 2 0 1 1 0 0 0 2 1 0 0 0 0 0 0 2 1 1 0 0 0 2 0 0 1 1 1 0 0 2 0 0 0 0 1 0 1 0 1 1 0 2 0 2 0 0 0 0 0 1 0 2 1 0 0 0 1 1 0 0 0 1 1 0 2 2 0 0 2 2 1 1 1 1 0 1 1 2 0 0 2 0 0 1 1 1 0 0 0 2 1 0 1 1 2 1 2 2 0 1 0 1 0 1 0 0 1 1 0 0 1 1 0 1 0 0 0 0 0 0 0 0 2 0 0 0 0 0 0 0 0 0 0 0 0 0 0 0 0 1 2 1 1 0 0 1 0 1 1
186 0 2 0 0 0 0 1 1 2 2 0 0 0 0 0 0 0 1 1 1 2 2 1 1 1 1 0 0 1 1 0 1 1 0 0 2 1 1 1 1 0 0 0 2 2 0 0 0 1 0 0 0 1 1 1 0 0 1 1 1 1 0 0 0 1 1 1 1 0 0 1 2 2 0 2 2 1 1 0 1 0 0 1 1 0 0 0 2 2 0 1 1 0 1 2 1 0 0 0 1 0 1 0 0 0 2 2 1 0 0 1 1 2 2 1 2 2 0 0 2 2 2 0 0 0 1 1 2 2 0 1 0 0 0 0 1 0 1 0 2 0 0 0 0 1 0 0 0 1 0 0 0 0 0 0 0 1 0 0 1 1 0 1 0 2 0 1 1 1 0 1 0 2 1 0 2 0 0 1 0 1 2 0 0 0 2 1 1 0 0 0 0 0 1 1 0 2 0 0 0 0 0 1 2 1 1 1 1 0 1 1 1 1 2 2 0 1 1 0 0 0 0 1 1 1 0 0 0 0 0 0 0 0 1 0 0 2 0 1 0 0 2 1 0 0 0 0 2 0 0 0 1 0 1 2 1 1 1 1 1 1 0 2 1 1 0 1 1 1 0 1 0 0 0 0 1 1 0 0 0 0 1 2 0 2 2 0 0 1 0 0 1 2 2 0 1 1 1 2 1 1 1 1 1 0 0 1 1 2 0 2 2 0 0 0 2 1 1 0 0 0 1 1 1 0 1 1 0 1 0 1 0 0 0 1 0 1 0 0 1 0 2 0 0 1 1 0 1 0 0 0 0 0 0 0 0 0 0 2 0 2 2 1 2 0 1 2 2 0 0 0 1 1 0 1 2 0 0 0 1 1 0 0 1 1 0 1 1 0 0 0 0 0 1 2 1 0 1 1 1 1 0 2 0 1 0 1 0 2 0 0 0 0 0 0 1 0 1 0 0 1 1 2 1 1 0 1 0 0 1 0 0 0 1 1 0 2 0 1 1 1 0 1 1 2 1 0 0 2 0 1 0 2 1 1 0 2 2 2 2 1 1 0 0 0 0 0 0 0 0 0 1 1 1 0 0 2 2 1 2 0 2 2 0 2 0 1 0 1 0 1 1 2 2 1 1 1 1 2 0 1 1 1 1 1 2 0 0 0 0 1 0 0 1 1 0 0 0 0 0 2 1 1 1 2 0 1 1 2 0 1 1 0 1 0 0 0 2 0 1 2 1 0 0 1 0 1 1 1 0 0 0 0 1 1 0 0 1 1 0 0 0 2 2 2 0 0 0 0 0 1 1 0 1 1 1 1 1 1 2 1 0 0 0 0 0 1 0 0 0 0 1 0 0 0 0 0 0 0 0 2 1 0 0 1 1 0 1 1 0 0 0 1 1 1 1 0 0 0 1 1 0 0 0 0 1 0 0 0 0 0 0 0 1 1 0 0 2 0 0 0 0 1 1 1 0 0 1 1 0 0 0 0 2 2 0 1 1 0 0 0 1 1 0 1 1 2 0 0 1 1 0 0 1 0 1 0 1 0 0 1 0 2 0 2 2 1 0 0 1 0 0 1 1 0 2 0 1 1 0 1 0 1 2 1 1 2 0 0 1 0 0 0 0 1 1 2 1 1 0 0 1 2 0 1 1 0 1 0 0 1 0 1 0 0 1 0 1 1 0 0 0 0 0 0 0 1 1 1 1 1 0 1 0 1 0 1 1 1 1 1 2 0 1 0 0 2 0 2 0 1 0 0 0 1 0 0 0 0 0 1 0 0 0 2 0 2 1 2 0 1 2 2 1 0 0 0 0 0 0 2 0 0 2 0 1 0 0 2 0 0 1 1 1 0 0 0 2 2 1 1 0 0 0 1 0 1 0 2 0 1 2 2 0 2 0 0 0 0 0 0 1 1 1 0 1 0 0 0 0 0 0 2 0 0 0 1 0 0 1 2 0 0 0 0 2 0 2 0 0 0 0 0 2 0 0 0 2 2 2 2 1 1 1 2 1 1 0 1 0 2 1 0 1 0 2 0 0 1 0 1 0 2 2 2 0 0 1 1 1 1 0 0 0 2 0 2 2 0 1 1 2 1 0 0 0 1 0 1 2 0 0 2 0 0 0 1 1 0 0 1 2 0 1 1 1 0 0 0 2 0 1 0 1 0 1 0 0 1 0 1 0 0 2 1 2 0 0 0 0 0 1 1 0 0 0 0 0 0 0 0 0 2 0 1 2 0 0 0 0 0 1 2 1 0 0 0 0 0 2 0
187 1 1 1 0 1 1 2 2 1 1 1 0 1 0 0 0 0 0 1 1 2 0 0 0 0 0 1 1 2 2 0 0 2 1 1 1 1 1 1 1 0 0 1 1 1 0 0 0 0 0 0 0 0 1 1 0 0 1 2 0 2 1 1 1 1 0 1 2 1 1 1 2 2 1 2 2 0 1 0 0 0 0 0 1 0 0 0 1 2 0 0 0 0 0 2 1 1 1 0 1 0 2 0 0 0 2 2 0 0 0 1 1 1 1 1 1 0 1 1 1 0 2 0 0 0 2 1 2 2 0 1 0 0 0 0 0 0 0 0 1 1 0 0 0 0 1 0 1 2 0 0 0 0 0 0 0 0 0 0 2 2 0 1 0 1 0 0 0 0 2 0 1 1 0 0 2 0 0 1 0 1 1 0 0 0 1 2 1 1 1 2 1 0 1 1 1 1 1 0 0 0 0 2 2 0 0 1 2 1 1 2 2 0 1 2 1 0 2 1 0 0 0 2 0 0 2 0 0 0 0 0 0 0 2 0 0 2 0 1 0 0 2 2 0 0 0 0 2 0 0 0 1 0 1 1 0 0 0 0 0 0 0 0 0 0 0 0 1 0 0 2 0 0 0 0 1 2 2 1 1 2 2 1 0 1 1 1 1 2 0 1 1 1 2 0 1 1 1 0 0 1 1 1 0 0 1 0 1 1 0 1 1 1 1 0 1 1 2 0 0 1 0 0 1 0 1 2 1 2 0 1 0 0 0 0 0 2 1 2 2 1 1 0 0 1 1 1 1 0 1 0 2 1 0 1 0 0 0 1 0 1 2 1 2 1 0 1 2 0 1 1 0 0 0 0 2 0 0 0 1 1 1 1 1 1 0 0 0 1 0 0 1 0 2 0 1 0 0 1 0 1 0 2 0 1 0 1 0 2 0 0 0 0 1 0 0 0 0 0 0 1 1 1 0 1 0 2 1 0 2 0 0 1 1 0 0 0 1 0 1 1 0 1 1 2 0 0 1 0 0 1 0 2 2 1 1 1 0 0 1 1 0 0 0 0 0 2 0 1 1 1 0 0 1 0 1 1 2 1 0 0 2 2 0 1 1 1 0 2 1 0 2 2 2 1 1 1 1 2 0 0 1 0 1 2 2 0 0 0 0 1 0 0 0 1 0 0 0 1 0 2 1 0 0 1 1 1 0 2 0 1 1 0 1 0 1 0 0 2 0 2 1 1 1 1 0 2 2 2 2 2 0 0 1 2 0 1 0 0 0 0 1 1 0 0 1 1 1 1 1 0 0 0 0 0 0 2 2 2 2 1 0 0 2 0 0 1 1 1 0 0 1 0 0 1 1 0 0 0 0 1 0 1 1 0 1 1 2 0 0 0 0 1 1 1 1 0 0 0 0 1 1 0 0 1 1 1 0 0 0 1 0 0 1 0 1 0 1 1 0 1 0 2 2 1 1 1 2 0 0 1 0 0 1 1 0 2 2 0 0 0 0 1 0 1 1 1 1 0 0 1 0 0 1 0 1 1 1 1 2 0 0 2 0 2 1 1 0 0 2 0 0 1 1 0 2 1 0 2 1 1 0 1 1 2 1 2 1 0 0 0 0 0 0 1 0 2 1 2 0 1 0 2 0 1 1 0 1 0 0 1 1 0 0 2 1 0 0 0 0 1 0 0 0 0 0 0 0 0 0 0 1 1 0 1 0 1 0 1 0 1 1 0 0 0 1 2 0 2 0 1 1 2 0 0 0 0 1 1 0 1 1 1 1 2 1 1 0 2 0 2 2 2 0 0 0 1 0 1 0 2 0 0 0 0 0 1 0 1 0 0 1 1 1 0 0 0 2 1 1 1 1 2 0 2 2 1 1 2 0 2 2 0 0 1 0 1 2 1 1 1 1 0 1 1 1 1 1 0 0 0 0 2 0 0 0 1 0 0 0 1 0 0 1 0 0 0 2 0 0 0 0 0 1 0 0 2 2 2 2 2 2 0 0 0 0 1 0 1 0 1 2 0 0 0 2 0 0 0 0 2 1 1 2 2 0 1 1 1 1 1 0 0 1 1 0 1 2 1 0 2 2 1 1 1 0 1 0 0 2 1 0 1 1 0 1 0 2 1 0 1 2 1 1 1 1 0 0 0 1 0 2 0 1 0 0 1 1 1 1 1 0 1 1 0 1 1 1 0 1 0 0 1 0 0 0 1 2 2 2 2 0 0 0 0 0 1 0 1 0 0 0 0 1 0 1 0 0 0 1 0
188 1 1 1 0 0 0 1 2 1 0 0 0 1 0 0 0 1 1 0 0 1 1 0 0 0 0 1 0 2 2 1 1 0 0 0 2 1 0 1 1 0 1 1 2 1 0 0 0 0 0 1 1 0 1 1 1 0 0 0 0 1 0 2 1 0 2 0 1 1 1 1 2 2 1 2 1 1 1 0 1 0 2 2 2 0 1 0 2 2 0 0 1 0 0 2 1 0 0 0 2 0 2 0 0 0 2 1 1 1 0 2 1 1 2 2 1 0 1 1 1 1 1 1 1 0 0 0 0 0 0 0 0 1 1 1 0 0 0 0 1 1 0 0 0 2 0 0 0 1 0 1 0 1 1 0 1 2 0 0 2 0 0 0 0 1 0 1 1 1 0 0 1 1 0 1 2 1 0 1 0 0 0 1 0 0 2 0 0 0 0 0 0 1 2 1 1 1 0 0 0 0 0 1 2 0 1 0 2 0 2 1 1 0 1 2 0 2 0 0 2 2 0 2 0 0 0 0 0 0 0 0 0 0 2 0 0 2 0 1 0 1 2 1 0 0 0 0 2 0 0 0 1 0 1 1 0 0 0 0 0 0 0 1 0 0 0 0 2 2 0 1 1 1 0 0 0 2 2 1 1 2 2 1 1 0 1 1 1 1 1 0 0 2 1 0 0 0 0 0 0 0 1 1 1 1 1 0 1 2 1 2 1 0 0 0 2 0 1 0 0 0 2 0 1 0 1 1 1 1 0 2 0 0 0 0 0 1 1 1 0 0 2 0 0 1 1 2 0 2 0 0 1 0 0 0 0 0 1 1 1 2 2 2 2 2 0 1 1 0 0 0 0 0 1 0 2 0 0 0 1 1 1 1 0 1 0 1 1 0 0 0 0 0 2 0 0 0 1 1 1 1 0 2 0 1 0 1 0 1 0 0 0 0 1 0 0 0 0 0 0 1 0 0 1 2 2 1 2 0 2 0 0 1 1 1 0 1 0 0 2 0 0 1 1 1 1 1 1 2 0 0 0 1 1 1 0 2 2 2 2 2 0 1 1 1 1 1 0 1 1 1 1 1 2 0 1 2 2 0 2 0 1 0 1 0 0 1 0 1 0 0 0 1 1 0 0 2 2 1 1 0 1 1 1 1 2 1 0 0 0 2 0 1 1 1 0 1 0 1 1 2 0 0 1 2 0 1 1 2 0 0 0 0 0 0 1 0 1 1 0 1 1 0 1 1 0 1 1 1 1 1 0 0 1 1 0 0 0 0 0 0 1 2 1 1 1 0 0 0 0 0 1 0 0 0 2 2 2 2 2 0 1 0 0 1 0 1 0 0 1 1 0 0 0 0 1 0 0 0 0 1 0 2 2 0 1 0 0 1 1 0 0 0 0 0 0 0 1 0 1 1 0 0 1 1 1 1 0 0 1 1 0 0 1 0 0 0 2 0 0 1 0 1 1 1 1 1 1 0 1 1 0 2 2 1 0 2 1 1 1 0 1 0 2 2 0 1 0 0 1 0 0 0 0 1 2 0 2 0 1 0 0 2 0 2 2 0 0 0 2 0 0 2 2 0 2 0 1 1 0 1 0 1 1 2 1 2 0 0 1 0 0 0 0 1 0 1 1 1 0 0 1 2 0 2 0 0 0 0 0 0 2 0 0 1 2 0 0 1 0 1 0 0 0 0 0 1 0 0 0 0 2 1 1 2 0 0 1 0 0 0 2 0 0 2 0 1 0 1 1 0 2 2 0 0 0 0 1 1 0 0 0 0 0 2 0 1 1 2 0 1 2 2 1 0 0 1 0 0 0 1 0 0 2 0 2 0 0 1 1 0 1 0 2 1 0 0 0 0 0 0 1 0 0 1 1 1 0 1 0 1 2 2 0 2 0 1 2 1 1 2 0 0 0 0 0 0 1 0 0 0 0 2 0 0 0 1 0 0 0 2 0 0 0 2 0 0 1 0 0 0 0 0 2 0 0 1 2 1 2 2 2 0 0 0 0 1 0 0 0 1 1 1 1 0 1 0 0 0 0 2 0 2 0 0 1 1 0 2 1 2 1 1 1 1 0 2 2 2 0 0 2 2 0 0 1 0 0 0 2 1 0 1 0 0 0 2 2 0 0 1 1 1 1 2 1 1 1 0 2 0 1 0 1 0 1 2 2 2 2 0 1 0 1 0 2 1 1 0 1 0 0 0 1 2 0 0 2 1 1 0 0 0 0 0 0 1 0 1 0 0 1 1 2 0 0 0 2 0 2 0
189 1 1 2 0 0 0 2 2 1 1 1 0 0 0 0 0 0 1 1 0 2 0 0 0 0 0 1 0 2 1 0 1 1 0 0 2 1 0 0 0 0 0 0 1 0 0 0 0 1 0 0 0 0 0 2 0 0 0 0 1 0 0 0 0 0 1 0 0 0 0 0 1 1 0 1 1 1 2 1 0 0 0 0 0 0 0 1 2 2 1 1 2 0 0 2 1 0 0 1 1 2 0 0 1 0 2 2 0 0 0 2 0 0 0 0 0 0 1 1 1 0 2 0 0 0 2 1 2 2 1 0 0 0 0 0 1 0 0 0 1 1 0 0 0 2 2 0 0 0 0 0 1 0 0 0 0 1 0 1 1 0 0 0 0 2 0 0 0 2 0 2 0 2 0 0 2 0 2 0 0 2 1 1 0 0 2 0 0 0 0 0 1 0 1 2 0 1 0 1 0 0 0 0 2 0 1 0 1 2 2 1 0 0 2 2 0 0 2 0 2 2 1 2 0 2 2 0 0 0 1 0 0 0 1 0 0 2 1 1 0 0 1 0 0 0 0 0 2 0 0 0 0 0 0 2 0 0 0 2 0 0 0 0 0 0 1 0 0 0 1 2 0 0 0 0 0 2 2 1 1 1 2 2 1 1 2 2 1 2 1 2 1 1 1 0 1 2 0 2 0 1 1 1 0 0 1 0 2 2 0 1 1 2 2 0 1 0 1 0 1 1 2 0 2 0 2 0 0 1 0 1 0 0 0 0 0 1 0 0 2 1 2 1 0 0 2 0 1 1 0 0 1 0 0 0 1 0 0 1 0 1 2 0 2 0 1 0 1 0 0 0 2 1 1 2 2 1 1 0 0 2 0 0 0 0 0 0 0 0 0 0 0 0 2 0 2 0 2 2 1 2 0 2 1 0 0 1 0 2 0 0 0 0 0 0 1 0 1 0 0 0 1 0 1 1 0 0 2 1 1 2 0 0 1 1 0 1 0 0 1 1 0 2 0 1 0 0 0 1 0 2 0 1 1 1 0 1 2 2 1 1 0 0 0 1 1 1 0 0 0 0 1 1 1 0 1 2 1 1 1 0 1 0 1 1 0 0 0 1 2 0 0 1 1 1 1 1 1 2 0 1 1 1 1 1 2 0 0 0 0 1 0 0 0 2 0 0 0 2 2 1 2 2 0 2 0 0 1 2 0 0 2 1 2 0 2 0 2 1 1 1 1 0 0 1 0 0 0 0 0 0 0 0 1 1 1 1 0 1 0 0 0 1 1 1 0 0 0 1 0 1 0 0 0 0 2 2 2 2 2 0 0 0 1 0 0 0 0 0 0 0 1 0 1 0 0 2 0 1 0 0 0 2 2 0 0 2 2 2 0 0 0 0 0 1 1 0 0 0 0 0 0 0 0 1 1 2 0 0 2 2 1 0 2 0 2 0 2 0 1 1 0 1 2 1 1 1 0 1 0 2 0 0 2 1 0 1 1 0 0 0 0 1 0 0 0 1 1 0 0 2 0 0 1 0 0 0 2 0 1 0 1 1 0 1 1 1 0 1 1 2 0 2 2 0 2 0 1 2 1 1 0 1 0 2 1 2 0 0 1 0 0 0 0 0 0 0 0 0 0 0 0 1 0 1 0 0 0 0 0 1 0 0 0 0 0 0 0 1 0 0 0 0 0 0 1 1 1 2 2 2 1 0 0 2 0 0 0 0 0 0 2 0 0 1 2 2 0 1 0 1 1 1 1 2 0 0 2 2 0 2 1 1 1 2 0 2 1 2 0 1 2 1 0 0 0 0 0 1 0 1 0 0 2 0 0 1 1 0 0 0 1 0 1 0 0 0 2 2 1 2 1 1 0 1 1 1 1 1 0 1 2 1 0 1 1 0 1 0 0 0 1 0 1 0 0 0 0 0 0 0 0 2 0 0 1 0 0 0 0 1 0 0 0 0 1 0 0 0 0 0 0 1 2 1 0 1 1 2 2 2 2 0 0 0 0 0 0 0 0 1 0 1 1 0 1 0 0 0 0 1 0 2 2 2 0 0 0 2 0 1 0 0 1 1 0 1 2 1 0 1 2 1 1 2 1 1 0 0 2 0 0 1 0 0 0 1 1 1 0 0 1 1 1 1 0 0 0 0 1 0 2 0 0 0 0 1 1 1 1 1 0 1 1 0 1 0 0 0 0 0 0 0 0 2 0 0 0 0 0 0 0 1 0 0 1 0 0 1 0 0 1 2 2 0 1 0 0 0 1 1
190 1 1 2 2 0 0 2 2 0 0 0 0 1 0 0 0 0 1 0 0 2 1 0 0 0 0 2 1 2 2 0 1 1 1 1 2 1 0 0 0 0 1 1 2 1 1 0 0 1 1 1 0 0 0 2 0 0 0 1 0 1 0 2 1 1 1 1 2 0 0 1 2 2 2 2 2 1 1 0 0 0 0 0 1 0 0 1 1 1 0 0 1 1 1 2 2 1 1 0 2 0 1 0 0 0 2 2 0 0 0 2 1 1 1 1 1 0 1 1 1 0 0 2 0 2 0 0 1 1 0 0 0 0 0 0 1 0 0 0 0 2 0 0 0 0 0 0 0 1 0 0 1 0 0 0 0 0 0 0 2 0 1 1 1 2 1 0 0 1 0 0 1 1 0 2 2 0 0 1 0 0 1 0 1 1 1 1 0 0 0 1 0 0 2 1 0 1 0 1 0 1 1 1 2 0 0 0 1 0 2 0 1 0 1 2 0 0 1 0 1 1 1 1 1 1 1 0 0 0 0 0 0 0 1 0 1 2 1 1 0 0 2 2 0 0 0 0 1 1 1 1 0 0 0 2 0 0 1 2 1 1 0 0 0 0 0 1 1 1 1 1 0 0 1 1 0 2 1 0 0 1 2 1 0 0 1 1 1 2 2 0 2 2 2 0 2 1 0 1 0 1 1 1 0 0 1 2 2 1 0 1 2 1 0 0 1 1 0 0 1 1 2 1 2 0 1 1 1 1 1 1 0 0 0 0 0 1 0 0 1 0 2 0 0 2 0 0 2 1 0 0 2 1 0 1 1 0 0 1 0 1 1 1 1 0 1 1 1 0 0 0 0 0 0 0 1 0 0 0 2 1 1 1 0 1 0 0 0 0 0 0 0 0 2 0 1 0 1 1 1 1 0 2 1 0 0 0 0 1 0 0 0 0 1 0 0 1 0 1 0 1 0 0 0 2 1 1 0 0 1 0 1 1 1 1 0 0 0 0 1 1 0 2 0 2 0 0 2 1 0 0 0 2 1 1 0 2 1 1 2 2 0 1 1 1 1 1 0 0 0 1 1 1 0 0 0 2 0 1 1 0 1 0 1 1 0 0 0 0 1 1 0 1 1 1 1 1 1 2 0 1 2 1 2 0 2 1 0 0 0 1 0 2 2 0 0 0 0 0 0 2 2 1 0 1 1 0 1 2 0 0 1 1 1 0 1 0 1 1 0 1 2 0 0 2 0 0 0 1 0 0 0 1 2 1 0 0 2 0 2 0 1 2 1 1 1 1 1 0 1 0 1 0 1 1 2 1 1 2 2 0 0 0 1 0 0 2 1 1 0 0 1 0 0 0 1 1 1 0 0 1 0 2 2 0 0 1 1 2 2 0 0 2 0 0 0 0 0 0 2 2 0 0 0 1 2 1 0 0 0 1 0 0 2 1 1 0 2 0 1 1 1 1 1 1 1 0 1 0 0 2 0 1 1 1 0 1 1 0 0 0 1 0 2 2 0 1 1 0 0 1 0 1 0 0 0 0 2 0 1 0 1 1 0 2 1 1 0 0 2 1 0 1 2 0 2 1 0 2 1 1 0 1 2 1 1 2 0 0 0 0 0 1 0 0 0 2 1 1 1 0 0 2 1 2 0 0 0 0 0 1 0 1 0 0 1 0 0 1 0 0 0 0 0 1 1 0 1 1 1 1 0 1 1 2 0 0 0 0 0 0 2 0 0 2 1 2 1 1 0 0 0 2 1 0 1 0 0 0 1 2 0 0 0 1 0 1 1 2 0 1 2 2 2 0 0 1 0 1 0 1 0 0 1 0 1 1 1 0 0 0 0 2 2 0 0 0 2 1 1 2 1 0 1 1 0 2 0 2 0 2 2 1 0 2 0 1 1 0 1 1 1 0 1 1 1 0 0 0 0 0 0 2 0 0 0 2 0 0 1 2 0 0 0 0 0 0 2 0 0 0 0 1 1 0 0 0 1 0 0 0 1 0 0 1 1 1 1 0 1 1 0 0 1 0 2 0 0 1 0 1 1 1 0 2 0 0 0 1 0 2 1 1 2 0 0 0 1 1 0 0 1 0 0 0 1 0 1 1 2 1 1 1 1 0 1 0 0 0 1 2 2 0 2 0 0 0 0 0 0 0 2 0 0 2 2 0 0 2 0 1 0 1 1 0 1 0 0 0 0 0 0 0 0 2 0 0 1 0 0 0 0 0 0 0 0 1 0 0 1 0 0 2 1 1 0 0 2 0 1 0
191 0 2 0 1 0 0 0 1 2 1 0 0 1 0 0 1 0 2 0 1 1 0 0 0 0 0 1 1 1 0 0 1 2 1 1 1 2 0 1 1 0 2 2 2 2 1 0 0 1 0 0 2 0 0 1 0 0 0 0 2 0 0 1 0 0 1 1 1 0 0 0 2 2 0 2 2 2 2 0 0 0 0 0 1 0 0 0 1 1 0 1 0 0 0 0 0 1 0 1 1 0 2 0 0 0 2 0 2 0 0 2 1 1 1 1 1 0 0 2 2 0 1 1 0 1 0 0 1 1 0 1 0 0 0 0 0 0 0 0 1 1 0 0 0 1 0 1 0 0 1 0 0 1 0 0 1 0 1 0 0 0 0 1 0 1 0 0 0 1 2 0 0 2 0 0 2 1 0 0 0 0 0 1 1 1 1 1 1 1 1 1 0 0 1 1 0 2 0 1 0 0 0 1 1 0 1 1 1 1 1 1 1 0 1 2 1 0 1 2 0 0 1 2 0 1 1 0 0 0 0 0 0 0 1 0 0 1 0 1 0 0 2 0 0 2 2 1 1 1 0 0 1 1 1 1 1 1 1 1 1 1 0 1 1 0 0 0 1 1 1 2 0 0 1 1 0 2 2 1 1 1 1 2 0 1 1 1 0 2 1 1 1 2 1 1 0 1 0 1 0 0 0 0 0 0 1 0 1 1 1 1 1 2 2 0 1 1 0 0 1 1 1 0 1 0 2 1 1 2 0 1 1 0 0 0 0 1 0 0 0 0 2 0 0 0 1 1 1 1 1 0 2 1 0 1 2 0 1 1 1 2 1 0 1 0 0 0 1 0 1 1 1 1 1 0 1 1 0 0 2 1 0 0 1 1 0 0 0 0 0 0 1 0 2 0 1 1 0 0 0 0 0 2 0 0 1 0 0 2 0 0 0 0 1 0 1 1 0 0 0 0 0 0 2 1 1 0 1 1 1 1 0 1 1 0 0 1 0 0 2 0 0 0 2 2 0 0 0 1 0 2 0 2 1 0 1 1 1 1 2 2 0 0 0 1 1 0 0 0 1 2 1 1 0 1 0 0 2 0 0 0 1 0 1 0 0 1 0 1 0 1 0 2 1 0 0 0 0 2 0 2 1 0 1 1 2 1 0 0 0 1 0 1 1 1 1 2 0 2 2 2 2 2 0 2 0 1 0 2 0 1 1 1 1 0 1 0 1 1 0 1 1 0 0 1 0 0 0 1 0 0 0 0 0 1 0 1 1 0 1 0 0 1 0 0 1 0 0 0 0 2 1 0 1 1 1 2 2 2 2 1 0 1 1 1 0 2 0 0 0 0 0 0 0 0 2 0 0 0 0 2 2 1 0 1 0 0 2 0 0 0 0 0 0 0 0 0 1 0 0 1 1 1 1 1 1 2 0 0 1 1 0 0 2 0 1 0 2 0 2 0 0 0 1 1 1 0 1 0 0 1 2 2 2 2 0 1 1 0 0 0 0 0 1 1 0 1 1 0 1 0 0 0 0 2 2 1 1 1 2 0 0 1 1 0 1 0 0 0 2 0 0 0 0 0 1 0 1 1 0 1 0 1 1 1 0 2 0 0 1 0 0 0 0 0 0 1 1 1 1 0 1 2 1 1 1 0 0 0 0 0 0 0 0 0 0 0 0 1 0 0 0 0 0 0 1 0 0 0 0 0 0 0 0 2 0 0 0 0 0 0 2 0 0 0 1 1 0 1 1 0 0 2 1 0 1 0 1 1 0 2 0 0 1 1 1 1 0 1 0 1 2 2 2 0 0 0 0 2 0 2 0 0 0 1 1 0 1 1 0 0 0 1 1 0 1 1 2 2 1 2 1 1 0 1 1 2 0 2 1 2 2 1 0 2 0 0 0 0 0 0 0 0 0 0 0 0 1 0 0 0 0 1 0 0 1 2 0 0 0 0 0 0 0 0 1 0 2 0 0 0 1 1 2 1 0 1 2 2 2 2 1 0 0 1 1 1 0 1 0 2 1 2 2 1 2 0 0 0 0 2 0 2 1 1 0 1 0 2 0 1 0 0 2 0 0 0 2 2 0 1 2 1 0 0 1 1 0 1 1 0 0 2 0 0 0 1 2 1 1 0 0 0 0 2 1 0 0 0 1 0 1 0 1 0 1 0 1 0 1 1 0 0 1 2 2 0 0 0 0 0 0 0 0 0 0 0 2 0 0 0 0 0 0 0 0 0 0 0 0 0 1 2 1 0 0 0 1 0 0 0
192 0 0 2 2 1 1 1 1 1 1 0 1 1 1 1 1 0 0 1 1 2 1 0 0 0 0 1 1 2 2 1 1 2 0 2 2 1 0 1 1 0 0 0 1 1 0 0 0 0 1 1 0 0 2 2 0 0 0 1 1 1 0 2 0 0 2 2 0 0 0 0 2 2 0 2 2 1 2 1 1 0 1 1 1 0 0 2 2 2 2 2 0 0 1 1 0 1 0 1 0 1 0 0 1 1 2 1 1 0 0 2 1 2 2 0 1 0 0 2 2 0 1 1 0 1 1 0 2 0 1 1 0 0 0 0 0 0 0 0 0 2 0 0 0 1 0 0 0 0 1 0 1 0 1 0 1 1 1 0 1 1 0 1 0 1 0 0 2 0 0 0 1 1 1 2 1 1 0 0 0 0 0 0 1 1 1 1 1 1 1 1 1 1 2 2 2 2 1 0 0 0 0 1 2 1 1 0 0 0 1 0 2 1 1 2 0 1 2 1 0 0 1 1 1 1 2 0 0 0 0 0 0 0 1 0 0 2 0 1 0 1 2 1 0 0 0 1 1 0 0 0 0 0 1 2 1 0 0 0 0 0 0 0 0 0 1 0 0 0 0 2 1 1 0 0 0 2 2 1 1 1 2 2 0 2 2 2 0 2 0 0 0 2 1 1 0 0 1 1 0 0 0 0 0 1 1 0 1 1 0 0 2 2 2 1 2 0 0 0 1 1 2 1 0 0 1 0 2 1 0 1 0 0 0 0 0 2 0 0 0 0 1 0 0 1 1 0 0 1 0 0 2 1 1 1 1 0 0 1 0 2 0 0 0 0 0 2 2 1 1 1 0 0 0 0 2 0 0 0 1 0 0 1 1 1 0 0 0 0 0 0 0 1 2 0 0 0 0 0 0 0 0 2 0 0 1 0 0 1 0 0 1 1 0 0 0 2 0 2 0 2 1 1 0 0 0 0 0 0 0 0 0 1 1 1 0 0 0 0 1 1 0 0 2 2 0 0 0 1 0 0 0 1 1 1 0 2 1 1 1 1 1 0 0 1 1 2 0 1 1 1 2 2 2 0 0 2 1 1 1 1 1 0 1 0 0 2 1 1 1 0 0 1 0 0 0 1 1 2 0 1 1 0 1 2 1 0 0 0 0 1 0 0 0 2 0 0 0 0 0 2 1 1 0 2 0 0 0 0 2 0 1 0 1 0 1 0 2 2 0 0 2 1 0 2 0 1 1 1 1 1 0 0 1 1 0 0 0 1 0 0 1 2 0 0 2 0 0 1 0 1 0 0 0 0 2 2 2 0 2 0 1 0 1 1 1 2 1 1 1 1 1 0 0 0 1 0 0 0 0 1 1 2 1 0 1 0 0 1 1 0 0 0 0 0 0 0 0 0 0 0 0 0 0 2 2 1 0 0 0 0 0 0 2 0 0 0 2 0 1 1 0 1 2 2 2 0 1 1 0 2 1 2 0 2 0 1 1 0 0 0 1 1 0 1 0 2 0 0 1 0 0 0 0 0 2 0 2 0 1 1 1 0 0 2 1 0 0 0 2 0 0 0 1 0 2 0 1 2 0 1 0 0 0 1 2 1 1 0 1 0 0 0 0 0 0 1 1 1 0 0 1 2 0 1 0 1 0 1 0 2 0 0 0 1 0 0 0 2 0 2 0 0 0 0 0 1 0 0 0 0 0 0 0 1 2 0 0 0 0 0 2 0 0 2 1 2 0 2 0 0 1 0 0 0 0 1 0 1 0 0 1 1 2 2 0 1 1 2 0 1 2 2 1 0 1 1 0 1 0 1 0 0 1 0 1 0 0 2 0 0 0 2 2 0 0 1 2 2 2 2 0 0 0 0 0 1 0 2 1 2 2 1 0 2 0 0 1 0 1 1 1 0 1 0 1 0 0 0 0 0 0 2 0 1 1 0 1 1 0 2 0 0 0 0 0 0 2 0 0 0 1 0 2 0 0 0 2 2 2 2 1 0 1 1 1 1 0 0 0 1 1 0 2 1 1 0 0 0 0 2 1 1 1 1 1 1 0 1 0 1 0 0 0 1 0 1 2 1 1 0 2 1 1 2 1 0 0 0 2 0 0 2 0 0 0 0 0 1 0 2 1 0 0 2 1 0 0 0 2 0 2 1 0 0 1 1 1 1 2 0 0 0 2 0 1 0 0 0 0 0 0 0 0 2 0 0 1 1 1 0 0 0 0 0 0 1 0 1 0 0 2 2 1 0 0 0 1 0 0 0
193 0 2 0 0 0 0 0 0 2 2 0 0 0 0 0 0 1 1 0 0 1 0 0 0 0 0 1 0 1 1 1 0 2 2 0 2 2 0 0 0 0 1 1 2 1 0 1 1 2 0 2 0 0 0 1 0 0 1 0 0 1 0 1 0 0 1 1 1 0 0 1 2 2 1 2 2 1 1 0 0 0 0 0 1 0 1 0 2 2 0 0 2 1 0 2 1 0 0 0 1 0 2 0 0 0 2 1 1 0 1 1 1 1 1 1 1 0 0 2 2 0 1 1 0 1 1 0 0 0 0 0 0 0 0 0 1 0 0 0 0 2 0 0 0 0 0 0 0 2 0 0 0 0 0 0 0 0 0 1 1 0 0 0 0 1 0 2 0 2 0 0 0 2 2 0 2 1 1 0 0 1 0 2 1 0 2 2 0 0 0 0 1 0 1 1 1 1 0 0 0 1 0 1 2 0 2 1 1 0 0 1 1 0 2 2 0 0 1 2 0 0 1 2 0 1 2 0 0 0 0 0 0 0 2 0 0 2 0 2 0 0 2 2 0 0 0 0 2 0 0 0 1 1 0 1 0 1 0 0 0 0 0 0 0 0 0 1 1 1 0 2 2 2 0 0 1 2 2 2 2 1 2 2 0 2 2 0 0 1 1 1 2 2 2 0 2 1 0 1 0 1 0 0 0 1 1 0 1 2 0 2 2 1 1 0 2 0 1 0 0 0 1 1 0 0 1 1 1 2 0 1 0 0 0 0 0 1 1 1 1 1 2 0 0 0 2 0 1 0 0 1 0 0 0 0 0 0 0 2 0 2 2 2 1 1 1 1 1 0 0 0 2 2 0 1 2 0 0 0 2 1 1 1 0 0 0 0 0 0 1 1 0 0 1 1 0 1 1 1 1 1 0 2 0 0 1 1 0 0 0 0 0 0 1 0 0 1 1 1 0 1 0 0 1 1 1 0 2 2 2 1 0 0 2 2 0 1 2 1 1 0 0 1 1 2 0 1 0 1 0 1 0 1 1 0 0 1 0 1 2 2 1 0 0 1 1 1 0 0 0 1 1 1 0 1 0 1 2 0 1 0 1 1 0 0 1 0 0 0 0 1 1 0 1 1 1 2 2 0 2 0 0 0 0 2 1 0 0 0 0 2 0 0 0 1 0 0 0 1 0 2 1 1 0 2 0 1 0 2 0 1 1 1 1 0 1 0 1 1 0 1 1 0 0 2 0 2 2 2 1 1 0 1 1 0 0 2 0 0 0 2 0 1 1 1 0 0 0 0 0 1 0 0 0 0 1 2 2 2 2 0 0 0 1 1 0 2 1 1 1 0 0 0 0 0 1 0 0 1 0 2 0 2 2 0 0 0 1 0 1 0 0 1 1 1 1 0 1 0 0 1 0 0 0 0 0 0 0 0 1 1 1 1 1 0 1 1 2 0 0 1 0 0 2 1 1 0 1 0 0 1 1 1 0 2 0 2 2 0 0 0 0 0 0 0 0 0 1 1 0 1 0 1 0 0 0 0 2 0 1 1 0 2 0 2 1 0 1 0 2 0 0 2 0 0 2 0 0 0 0 0 0 1 2 1 2 1 1 0 0 0 0 1 0 1 0 0 0 0 0 0 2 2 0 0 0 0 0 0 0 1 0 0 0 0 1 0 1 2 2 2 0 0 0 0 0 1 1 1 1 1 0 0 1 2 1 0 2 0 0 0 2 0 0 0 0 2 0 2 0 0 1 1 0 1 0 0 1 1 0 1 0 0 0 2 0 1 0 2 0 2 2 2 2 1 0 1 1 1 0 1 0 0 2 0 2 0 1 1 0 0 1 0 1 0 1 0 2 2 2 2 1 1 1 2 1 1 1 2 0 2 1 1 0 2 0 0 0 0 0 0 1 0 1 0 1 0 0 1 1 0 0 2 0 0 0 0 0 0 0 2 1 0 1 2 0 0 2 0 0 0 1 0 1 1 0 2 2 2 2 2 2 1 2 2 0 2 0 0 0 2 0 0 2 0 2 0 0 0 1 1 0 2 0 0 1 2 0 1 0 1 0 0 1 1 0 1 2 2 0 0 1 1 1 1 1 1 0 0 2 0 1 2 1 0 1 0 1 1 0 1 1 1 1 2 1 1 0 0 2 0 1 0 1 0 1 2 2 1 1 1 0 1 0 0 0 0 1 1 0 0 0 0 0 2 0 0 0 0 0 0 0 0 1 0 0 0 0 0 0 0 0 2 1 0 0 0 1 0 2 1
194 1 2 0 0 0 0 1 1 2 2 0 0 0 0 0 0 0 2 1 1 2 1 0 0 0 0 2 0 2 2 0 0 0 0 0 2 1 0 1 1 0 1 0 1 1 0 0 0 0 0 0 0 1 1 2 0 1 1 2 0 1 0 2 1 1 1 0 0 0 0 0 1 1 0 1 1 0 2 0 0 0 1 1 2 0 0 0 1 2 0 0 0 0 0 1 1 2 1 1 2 0 1 0 2 2 1 2 0 0 0 2 1 1 1 1 1 0 1 1 1 1 0 2 0 1 0 0 2 2 1 0 1 1 0 0 1 0 0 0 0 2 0 0 0 0 0 1 0 1 1 0 0 0 0 2 0 1 0 0 1 1 1 1 0 1 0 0 0 1 2 0 1 1 0 1 0 0 0 1 0 0 0 2 0 0 2 1 1 0 0 0 1 1 2 2 2 2 0 2 0 0 0 1 2 0 0 0 2 0 2 1 1 0 0 2 1 0 2 0 2 2 0 1 0 1 1 0 0 0 0 0 0 1 0 0 1 2 0 1 0 0 2 1 0 0 0 0 1 0 0 1 2 1 0 1 2 0 0 0 0 0 0 0 0 0 0 0 1 1 1 2 1 2 0 0 0 2 2 0 0 1 1 1 0 0 0 1 1 2 1 1 1 2 1 0 1 1 0 0 1 0 1 1 0 0 1 1 1 1 1 1 1 1 1 0 2 0 1 0 0 0 1 0 1 0 1 2 1 1 0 0 0 0 0 0 0 0 0 0 0 0 2 0 0 1 1 0 1 2 0 0 2 1 1 2 2 0 0 2 0 2 1 1 0 1 1 1 2 0 1 1 0 0 0 0 1 1 1 1 0 1 0 0 0 1 0 0 0 0 0 1 1 0 2 0 1 2 0 0 0 0 0 2 1 0 0 0 0 2 0 0 0 1 1 0 1 0 0 0 0 1 0 0 2 2 2 1 2 1 2 0 2 2 0 1 0 1 0 0 1 0 0 0 2 2 1 0 0 0 0 1 0 2 0 0 0 1 2 1 1 1 1 1 0 2 2 2 0 2 2 2 0 0 1 0 1 2 2 0 2 1 1 0 1 1 0 1 1 0 2 0 1 2 2 0 0 1 1 2 0 0 1 1 1 1 2 1 0 0 0 1 0 0 1 0 0 1 0 1 1 2 1 1 0 1 1 1 1 2 0 1 1 1 1 0 1 0 1 0 1 0 1 0 0 1 0 1 1 1 0 0 0 1 1 2 1 0 2 0 0 0 1 2 0 0 2 2 2 0 1 0 0 0 0 0 1 1 1 2 2 1 0 0 1 1 0 0 0 0 0 0 0 0 0 0 0 0 0 0 0 2 2 1 1 1 0 1 1 2 0 0 0 0 0 0 0 0 0 0 0 1 0 0 0 1 1 1 0 0 1 1 0 0 1 1 0 0 2 0 0 1 0 1 2 2 2 0 1 0 0 2 1 1 1 1 0 1 1 0 0 0 1 2 0 2 0 1 1 0 1 0 1 1 0 0 0 1 1 1 2 1 0 0 0 1 0 1 0 0 1 0 1 2 1 0 2 0 2 2 0 2 0 1 1 2 2 0 0 1 1 1 0 0 0 1 0 0 0 0 0 0 1 2 0 0 0 0 0 0 0 2 0 0 0 1 1 0 1 0 0 1 0 0 0 0 2 1 1 1 1 1 0 0 0 2 0 0 0 0 0 0 2 0 0 0 1 1 0 2 0 1 0 0 0 1 0 0 1 1 0 1 0 0 0 1 0 2 1 2 0 1 1 0 0 0 0 1 0 2 0 2 0 0 2 0 1 0 0 1 0 1 0 0 1 0 0 1 2 1 1 2 0 1 0 1 1 1 0 1 0 1 1 0 0 1 0 0 1 0 0 0 1 0 1 1 1 0 2 0 0 0 0 2 0 0 0 0 1 1 0 2 0 0 0 0 0 0 1 0 0 0 0 0 1 0 0 1 2 1 1 1 1 0 0 1 1 2 0 0 0 2 0 1 1 0 1 0 0 1 0 0 0 2 2 2 0 0 0 2 0 1 0 0 1 1 0 1 2 1 1 0 1 1 2 1 1 0 1 1 0 0 0 1 0 0 0 1 1 1 0 1 1 1 1 1 1 1 0 1 2 1 0 0 2 0 2 0 0 1 1 0 0 0 0 0 0 0 0 0 0 0 0 0 0 1 0 0 2 0 0 0 0 2 0 1 1 1 2 0 0 1 0 1 0 0 0 0 1 0 0 0
195 0 1 2 0 0 0 2 2 2 1 0 0 0 0 0 0 0 1 0 1 1 1 0 0 0 0 2 0 1 1 1 0 1 1 2 1 1 0 0 0 0 0 0 1 1 1 2 0 2 0 2 0 0 0 1 0 0 0 2 0 1 1 1 1 0 1 0 2 0 0 0 2 1 0 2 1 0 0 0 0 0 0 0 0 0 0 0 1 1 0 1 1 0 1 2 1 0 0 0 1 0 1 0 1 1 2 1 1 0 0 2 0 1 1 0 1 0 0 0 0 0 1 1 0 1 1 0 1 1 0 0 0 0 0 0 0 0 1 0 1 1 0 0 0 2 1 0 0 0 0 0 1 1 0 0 0 1 0 0 1 0 0 0 2 0 0 1 0 0 1 0 0 2 0 0 2 0 0 2 0 0 0 0 1 1 1 2 1 2 2 2 0 0 0 2 1 2 1 0 0 1 0 1 2 0 1 0 1 0 1 1 1 0 1 2 0 0 1 2 0 0 1 2 0 1 1 1 0 0 0 1 0 0 2 0 1 2 0 0 0 0 0 0 0 0 0 0 1 1 1 1 0 0 0 2 1 1 1 2 1 1 0 0 0 0 0 1 2 1 1 1 1 1 0 0 1 1 1 0 0 1 2 2 0 1 2 1 1 2 1 2 0 2 0 2 0 1 0 1 0 0 1 1 1 0 1 0 0 1 0 2 1 2 2 0 1 1 1 0 1 1 1 0 0 0 0 0 1 1 0 1 0 0 0 0 0 1 1 2 1 0 2 0 0 0 1 1 0 1 0 1 2 0 0 0 0 0 0 2 0 2 1 1 0 0 1 1 2 1 1 1 1 1 1 0 1 0 0 0 0 1 2 2 0 0 0 1 1 0 0 0 1 1 2 0 1 0 1 1 1 1 0 1 0 0 0 0 0 2 0 0 0 0 2 0 0 0 1 0 1 0 1 0 1 2 0 0 1 0 0 0 0 1 1 0 0 0 1 0 2 0 0 0 2 2 1 0 0 1 0 0 0 2 1 1 0 2 2 2 2 2 0 1 1 2 2 0 0 0 0 0 2 2 2 0 0 2 2 2 1 1 1 0 1 0 0 2 0 1 1 0 1 1 1 1 1 1 1 1 1 1 1 1 1 1 2 0 0 0 0 2 0 1 1 1 0 0 0 1 0 2 0 0 1 2 0 1 0 2 0 1 2 0 1 0 1 0 1 0 1 0 1 2 2 0 0 0 0 0 0 0 0 1 1 0 0 0 1 0 0 1 0 1 1 1 0 1 1 1 0 0 1 0 0 1 1 2 2 2 2 0 0 0 2 1 1 0 0 0 0 0 0 0 0 0 0 1 0 1 1 1 0 2 2 0 1 0 0 2 0 0 0 2 0 1 0 0 1 0 0 1 1 1 0 1 1 2 0 0 1 1 1 0 1 0 0 0 2 0 0 1 0 0 2 1 1 0 2 0 0 1 0 1 1 1 0 2 1 0 0 0 1 2 0 2 0 1 0 1 0 1 1 0 0 0 0 0 2 0 2 0 0 0 0 0 1 0 0 2 0 2 0 0 0 0 0 0 2 2 1 1 0 0 1 1 1 1 1 0 1 0 0 1 1 0 0 2 1 2 0 1 0 2 0 1 0 0 1 0 1 1 1 0 0 2 2 0 1 1 0 1 0 0 0 2 2 2 2 1 1 1 0 0 0 1 0 1 0 1 1 1 2 0 0 1 1 2 0 2 0 1 2 1 0 0 0 0 0 0 1 1 1 1 1 2 0 2 0 2 0 2 2 1 1 0 0 1 0 1 0 2 0 0 2 1 1 1 0 0 1 1 1 1 1 0 0 1 1 1 1 1 1 0 0 1 1 2 0 2 0 2 1 2 0 2 0 0 1 0 0 1 0 0 0 0 0 1 0 0 0 0 0 1 1 0 1 0 1 1 0 1 0 0 0 1 0 1 1 0 1 1 0 1 2 2 0 1 2 0 1 0 1 0 1 1 1 2 0 0 0 1 0 1 1 0 2 0 0 1 0 2 0 2 0 0 1 0 1 1 0 0 0 0 0 2 0 1 2 1 0 1 1 0 1 0 0 0 0 0 2 0 0 1 0 0 1 0 1 0 0 1 2 2 2 2 2 1 0 1 1 0 1 0 1 0 1 1 2 0 0 2 0 0 2 0 2 0 0 0 0 0 0 0 0 0 1 0 0 0 0 0 0 2 0 0 2 1 0 1 1 0 1 1 1 0 0 0 0 0 1 0
196 1 1 1 1 0 0 2 2 1 0 1 0 1 0 0 0 0 0 0 0 2 0 1 0 1 1 1 0 2 2 0 0 2 2 1 1 1 1 0 0 0 0 0 1 1 0 0 0 0 0 0 0 0 1 1 0 0 0 0 0 1 0 2 0 1 1 1 1 0 0 0 2 2 0 2 2 1 2 1 1 0 0 0 1 0 0 0 1 2 1 1 1 0 0 1 1 1 0 1 1 0 1 0 1 1 2 1 1 1 0 1 1 2 2 1 2 0 1 1 1 0 2 0 0 0 2 1 1 1 0 0 0 1 1 1 0 0 0 0 1 1 0 0 0 1 0 0 0 1 0 0 1 0 0 0 0 1 0 0 1 0 0 1 0 1 0 2 0 2 0 1 0 2 0 1 0 1 0 0 0 0 0 0 0 0 1 0 0 0 1 0 0 2 2 2 2 0 0 0 0 1 0 1 2 0 0 1 1 1 1 1 1 0 2 2 0 1 1 1 0 0 1 2 0 1 1 0 0 0 1 0 0 0 1 0 0 2 0 1 0 1 2 2 0 0 0 0 2 0 0 0 0 0 0 2 0 0 1 1 1 1 0 2 2 0 1 1 0 0 0 2 1 1 0 0 0 2 2 0 0 1 2 2 0 2 2 1 1 1 1 1 0 1 2 0 0 2 0 2 0 0 1 1 1 0 0 1 1 1 0 2 1 1 1 0 2 0 1 0 1 1 1 0 1 0 0 2 1 1 0 0 0 0 0 0 0 2 0 1 0 1 2 0 0 2 0 0 0 2 0 0 2 0 0 0 1 0 0 1 0 1 1 1 1 0 0 1 2 0 1 1 0 0 0 1 0 1 0 0 1 1 1 1 0 1 0 0 0 0 0 0 0 0 2 0 0 0 1 1 1 1 0 2 1 0 1 0 0 1 0 0 0 0 0 0 1 0 1 0 0 1 1 0 2 1 1 1 0 0 0 0 0 2 2 0 0 1 0 0 2 0 0 0 0 0 0 1 1 0 1 1 1 1 0 0 0 2 2 2 2 1 0 0 0 2 1 0 0 0 0 1 1 1 1 0 1 2 2 2 2 2 2 0 2 0 0 1 1 0 1 0 0 1 0 0 0 0 0 2 0 1 0 0 0 2 0 0 0 0 0 2 0 0 0 1 0 1 0 1 0 2 1 1 0 2 0 0 1 1 1 0 0 0 0 0 1 0 1 1 0 1 1 0 1 2 0 0 0 2 0 0 0 0 1 2 0 0 1 1 0 0 1 2 1 1 1 0 0 1 0 1 2 0 2 2 2 1 1 1 1 0 0 0 0 0 0 2 0 0 0 0 1 0 0 0 1 2 0 2 1 0 1 0 1 1 2 1 1 2 0 0 0 0 0 0 0 0 0 0 0 0 0 1 0 0 0 1 0 0 1 1 1 0 1 0 2 0 1 1 0 0 0 0 0 0 0 0 0 0 1 0 0 0 1 1 0 2 2 0 0 0 1 1 0 1 1 1 0 1 0 1 0 0 0 0 1 1 1 1 1 0 0 2 0 2 2 0 0 0 0 0 0 1 1 0 2 0 2 2 0 1 0 2 2 2 2 2 0 0 0 0 0 0 0 0 1 1 1 1 0 0 1 2 0 1 0 0 0 0 0 0 0 0 0 0 1 0 1 2 0 2 0 0 0 1 1 0 0 0 0 0 1 0 0 1 0 1 2 1 1 0 2 1 0 0 0 1 0 2 0 1 2 0 0 0 0 0 1 1 0 1 0 0 1 1 1 2 0 2 1 2 2 1 1 0 0 2 0 2 0 2 0 0 1 0 0 0 0 0 2 2 1 0 0 0 1 1 1 1 0 1 1 2 0 2 1 1 0 2 0 1 2 2 0 2 0 0 1 0 0 1 0 0 1 0 1 0 1 0 0 0 0 2 0 0 0 0 0 0 1 2 1 0 1 2 0 0 2 0 1 1 0 0 1 0 0 2 2 2 2 2 0 0 0 0 0 1 0 0 0 1 1 0 2 0 2 0 0 0 0 2 1 0 2 2 0 1 0 2 0 0 0 0 1 1 0 0 1 1 0 0 2 2 0 1 1 0 2 2 2 0 2 2 2 0 2 1 1 1 0 1 2 2 2 1 1 0 0 0 1 0 2 1 0 0 0 0 0 1 1 1 0 1 1 1 1 0 0 0 0 0 0 0 0 1 0 0 0 0 0 0 0 2 0 1 2 1 0 1 1 0 0 1 0 0 1 0 1 0 1 1
197 1 1 1 0 0 0 1 1 1 1 1 0 0 0 0 0 0 0 0 0 2 1 0 0 0 0 1 0 2 2 0 1 1 0 2 1 1 1 1 1 1 0 0 1 0 0 0 0 1 0 0 0 0 1 1 0 0 1 2 0 0 0 2 0 1 1 1 2 0 0 1 2 2 2 2 2 0 2 0 0 0 0 0 1 0 0 1 1 2 1 1 1 0 0 1 1 0 0 1 1 0 1 0 1 1 2 1 1 0 0 1 1 2 2 1 2 0 1 1 1 0 1 1 1 0 0 0 1 0 1 1 0 0 0 0 0 0 0 0 0 2 0 0 0 2 0 1 0 0 0 0 0 0 1 0 1 1 1 0 0 0 0 1 2 1 1 1 0 1 0 0 2 0 0 0 1 1 0 0 0 1 0 1 0 0 1 1 0 0 0 1 2 0 2 2 1 2 1 0 0 0 0 0 2 0 0 0 1 0 1 0 1 0 2 2 0 1 0 1 1 1 0 2 0 0 0 0 1 1 2 1 0 0 0 0 0 2 0 1 0 1 1 1 0 0 0 0 2 0 0 0 2 0 0 2 1 0 0 0 0 0 1 1 1 0 0 0 1 1 0 2 0 0 0 0 1 1 1 0 0 1 0 1 0 1 1 0 0 1 0 1 0 2 0 1 0 0 0 0 0 1 2 2 1 0 0 1 1 1 0 2 1 2 2 0 1 0 2 0 0 0 1 1 0 0 1 1 0 0 0 1 1 1 1 0 1 2 0 0 0 0 2 0 0 2 0 1 0 2 0 0 1 0 0 0 1 0 0 2 0 1 2 1 2 1 0 2 2 1 0 0 2 2 0 1 2 1 1 0 1 1 1 1 0 1 0 0 0 1 0 0 0 0 2 0 0 0 0 0 0 0 0 1 0 0 0 1 0 2 0 0 0 0 1 0 0 0 1 0 0 1 2 0 0 2 1 0 1 1 1 1 0 0 0 0 0 1 0 1 2 0 0 0 0 0 0 0 0 0 0 1 0 2 2 2 0 0 0 0 0 0 1 0 0 1 1 0 0 0 0 0 0 0 1 0 1 2 1 1 1 0 1 0 1 1 0 1 1 0 2 0 0 2 1 0 0 1 1 1 1 1 2 1 2 1 2 0 0 0 0 1 0 1 1 1 0 1 0 2 2 1 0 0 0 1 1 0 0 1 1 0 2 1 1 0 1 0 1 1 0 1 2 1 1 1 0 0 0 0 0 0 1 0 1 0 1 1 0 0 1 0 0 1 1 1 0 1 1 0 1 0 1 1 2 1 2 0 0 2 1 1 0 0 1 0 1 1 0 0 0 0 0 0 2 0 1 1 0 1 1 1 0 1 1 0 0 0 0 1 1 0 0 0 0 0 0 0 0 1 0 1 0 0 0 0 0 1 0 0 0 0 1 1 2 1 1 1 1 1 1 0 0 1 2 2 2 0 1 1 0 0 0 0 2 2 0 2 2 0 0 0 1 1 1 1 0 1 0 1 0 2 0 0 0 0 0 0 2 0 0 1 0 2 1 2 1 0 0 1 1 1 0 1 1 0 1 1 0 1 1 0 0 0 2 0 1 1 0 1 1 1 0 0 0 1 0 0 1 1 0 0 0 2 0 2 1 0 0 0 0 0 1 1 0 1 2 0 0 0 0 1 1 1 0 0 2 0 1 0 0 0 0 0 0 1 1 0 0 0 0 0 2 0 1 1 1 1 0 2 0 0 2 0 0 0 0 0 1 1 0 1 1 1 1 2 0 2 0 2 0 2 2 1 1 1 0 1 0 1 0 2 0 1 1 0 1 0 1 1 0 0 0 1 0 0 1 0 2 1 0 2 0 1 0 1 1 2 0 2 0 2 2 1 0 1 0 1 2 0 2 2 2 1 2 1 2 1 0 0 0 0 0 2 0 0 0 0 0 0 0 1 0 0 0 1 1 0 0 0 0 0 0 0 2 2 1 0 2 2 2 2 2 0 0 0 0 2 0 0 0 1 1 0 2 0 2 0 0 0 1 1 0 1 0 1 0 0 0 2 0 0 0 0 0 2 0 0 0 0 0 0 2 1 1 1 2 0 1 1 2 0 0 2 0 0 1 1 1 0 0 0 2 1 1 2 2 1 0 0 2 1 1 0 1 0 1 1 1 1 2 0 0 1 1 0 1 2 2 0 2 0 1 1 0 1 0 0 0 0 0 0 0 0 0 0 0 0 0 0 0 0 0 0 0 0 0 0 0 0 1 1
198 0 1 1 1 0 0 1 1 1 1 0 0 0 0 0 0 0 0 1 1 1 1 2 1 1 1 2 0 2 2 0 0 1 0 0 2 1 1 1 0 1 1 1 1 1 2 0 0 0 0 0 0 0 1 1 0 0 0 0 2 0 0 0 0 0 2 0 1 1 1 1 2 2 1 2 1 1 2 1 0 0 0 1 1 0 0 0 2 2 0 1 1 0 0 1 0 0 0 0 2 0 1 0 2 1 2 1 1 1 0 0 0 1 1 0 1 0 1 1 1 0 1 1 0 0 1 1 2 2 0 0 0 0 0 0 0 0 0 0 0 2 0 1 0 1 1 0 0 2 0 0 0 0 0 0 0 2 0 1 1 0 1 0 0 2 0 1 1 1 0 0 0 2 0 0 1 1 0 1 0 0 0 0 1 1 1 2 2 2 2 2 0 1 2 1 2 2 0 2 0 0 0 1 2 0 0 1 0 1 1 1 0 0 1 2 0 2 2 1 0 0 1 2 0 1 1 2 2 2 0 0 0 0 2 0 0 2 0 0 0 0 2 2 0 0 0 0 2 0 0 0 1 0 0 2 0 1 0 0 0 0 0 1 1 0 0 0 2 2 0 2 2 2 0 1 1 2 2 1 1 2 2 2 0 2 2 1 1 2 0 1 2 2 2 0 2 0 0 1 0 0 0 0 0 0 0 1 2 2 0 2 2 1 1 0 2 1 1 0 0 0 1 0 2 0 2 2 0 0 0 2 0 0 0 0 0 0 0 0 0 0 2 0 0 0 1 1 1 0 1 1 1 1 0 1 1 0 0 0 0 0 1 1 0 1 1 1 2 0 1 1 1 1 0 1 2 0 0 0 0 0 0 0 0 0 0 0 0 1 0 1 0 0 1 1 1 1 0 1 0 1 0 1 0 0 0 2 0 2 0 0 0 0 1 0 1 1 0 1 0 1 0 1 0 0 0 1 2 2 2 1 0 0 1 1 1 0 1 0 2 0 0 1 0 1 0 0 0 1 0 1 0 2 1 1 0 2 2 2 1 1 0 0 0 1 0 0 0 0 0 0 1 1 2 0 1 1 2 1 2 0 0 0 0 1 0 0 0 0 1 0 0 0 0 0 0 2 2 1 1 0 2 2 1 1 1 1 0 0 0 1 0 0 0 2 0 0 0 0 0 2 1 1 1 1 1 0 0 1 1 0 1 1 1 0 0 0 1 0 0 1 1 1 1 0 1 1 1 1 0 0 0 0 1 1 0 0 2 0 2 0 1 1 0 0 1 1 1 0 0 0 0 0 1 0 2 1 1 2 2 0 1 0 1 1 1 1 0 0 1 1 0 1 1 0 1 0 0 0 0 1 0 1 1 0 0 0 0 0 1 0 0 1 0 0 0 0 0 1 0 1 0 1 0 1 1 2 0 0 1 2 0 0 1 1 1 1 1 1 1 1 0 1 1 1 1 1 0 1 0 2 0 0 2 1 0 0 0 0 0 0 1 0 2 1 0 1 0 0 1 0 0 0 0 0 1 0 2 0 0 0 0 0 0 1 0 0 0 0 0 0 1 2 1 0 2 1 0 1 1 0 0 1 1 2 2 1 1 0 1 0 0 0 0 0 0 0 0 0 0 0 1 2 0 0 1 1 1 1 0 1 0 1 0 0 2 0 1 1 1 1 0 0 0 0 2 0 0 0 0 0 0 1 1 2 0 1 1 1 1 1 2 0 0 1 0 1 0 0 1 0 2 0 0 0 0 0 0 0 1 1 0 0 0 1 1 0 0 2 0 2 1 0 0 0 0 2 1 2 0 1 0 0 0 0 1 0 0 2 0 0 0 1 2 1 1 1 2 2 1 2 1 0 0 2 1 2 1 2 0 2 2 2 0 2 0 0 1 0 1 1 2 0 2 2 2 1 1 0 0 0 0 2 0 0 0 0 0 0 0 1 0 0 0 0 1 0 2 0 0 0 0 1 2 1 0 1 2 2 2 2 2 0 0 0 0 1 0 0 0 2 0 1 1 0 1 0 0 0 0 1 1 0 2 1 1 1 0 1 1 1 0 0 0 2 0 1 1 1 0 0 2 1 1 1 0 1 1 1 2 0 0 1 0 0 0 1 2 0 0 0 2 1 1 0 0 0 0 1 2 0 0 0 2 0 2 0 0 2 0 1 0 0 1 1 1 0 0 0 0 0 0 0 0 1 0 0 1 0 0 0 0 0 0 0 0 0 0 0 0 0 0 1 0 0 0 0 2 0 0 0
199 0 2 0 0 0 0 2 2 1 1 0 0 1 0 0 0 0 2 0 0 2 2 1 1 1 1 2 0 2 2 0 0 2 0 0 2 2 0 1 1 1 0 1 2 1 1 0 0 0 0 1 0 0 0 1 0 1 1 1 1 1 0 2 0 1 1 1 0 0 0 0 2 2 1 2 2 1 2 1 0 0 1 1 1 0 0 0 2 2 0 0 1 0 0 2 1 1 0 1 0 1 1 0 1 1 1 0 2 0 0 2 0 2 2 0 1 0 1 1 1 0 1 1 0 2 0 2 2 2 2 0 1 1 0 0 1 0 0 0 0 2 0 0 0 0 0 0 0 2 0 0 0 0 0 0 1 2 0 0 1 1 0 1 1 1 0 0 1 1 0 1 0 2 0 0 2 1 0 0 0 0 1 1 0 0 2 1 1 0 0 0 0 2 2 2 2 2 1 1 0 1 0 2 2 0 1 0 1 0 1 0 1 0 1 1 0 1 1 1 0 0 0 2 0 0 0 0 0 0 0 1 0 0 2 0 0 2 0 1 0 1 2 1 0 0 1 0 2 0 0 0 1 0 0 1 1 1 1 0 0 0 0 0 1 1 0 0 0 0 2 1 0 0 0 0 0 1 1 0 0 1 2 2 0 0 1 2 0 2 0 0 0 2 2 0 0 0 0 1 0 0 0 0 0 0 1 0 2 2 0 2 1 1 1 0 2 0 1 0 1 1 0 0 2 0 1 0 2 2 0 2 0 0 0 0 0 2 0 0 0 0 1 0 0 1 2 0 2 0 1 0 2 1 0 1 1 0 0 2 0 2 1 0 1 0 0 1 2 0 1 1 1 1 1 0 2 0 0 0 1 1 1 1 0 1 0 0 0 1 0 0 0 0 2 0 0 0 0 0 0 0 0 2 1 0 0 0 0 1 0 0 0 0 2 0 0 0 1 0 0 0 1 1 0 0 0 1 1 0 1 0 1 0 1 1 0 1 0 0 0 2 0 0 0 0 0 0 1 2 0 1 0 0 0 0 0 1 1 1 1 1 0 0 0 0 0 1 0 0 0 1 0 0 1 0 1 2 0 2 2 1 1 1 0 1 1 0 0 1 1 1 0 2 1 0 0 1 1 2 0 0 1 1 2 1 2 0 0 0 0 1 1 1 1 1 0 1 0 2 1 2 2 2 0 2 0 2 0 2 0 2 0 0 0 0 1 0 0 1 0 0 1 0 0 1 0 1 1 1 0 0 0 0 1 2 0 0 2 0 2 0 0 1 0 0 1 0 0 0 0 0 1 0 1 1 0 1 1 1 1 1 0 0 0 0 0 1 0 0 0 0 0 1 1 0 1 1 0 1 1 1 2 0 0 1 0 1 2 2 0 0 0 0 0 0 0 0 0 1 1 2 0 0 0 0 1 0 0 0 1 2 0 0 2 0 1 1 2 0 0 0 0 1 1 1 1 0 2 0 0 1 0 0 1 0 0 2 0 2 1 1 1 2 0 2 1 0 0 2 0 2 0 1 0 0 0 0 1 0 0 1 1 1 0 1 2 1 0 0 2 0 0 2 1 0 2 0 1 1 1 0 0 1 1 2 2 2 0 0 1 0 0 1 0 0 0 1 2 2 0 0 2 2 0 0 0 0 0 0 0 0 0 0 0 0 2 0 0 0 0 0 0 0 0 0 0 0 0 0 0 0 1 1 1 0 0 0 0 0 0 0 2 0 1 0 1 1 0 1 1 0 1 0 1 1 1 0 0 0 1 1 1 1 1 2 0 2 0 2 1 2 1 1 0 0 1 0 0 2 0 2 0 0 2 0 0 0 0 2 0 0 1 1 1 0 0 1 1 1 1 1 0 0 0 0 0 1 0 1 0 1 2 0 0 1 0 0 2 0 1 1 0 0 0 0 0 0 0 0 0 0 0 1 0 0 1 0 1 1 0 2 0 0 0 2 0 0 0 0 0 0 1 0 2 1 0 1 2 0 0 0 2 0 0 0 0 0 0 0 0 1 0 0 0 0 2 1 0 1 0 0 1 1 1 0 1 0 0 1 1 0 0 0 1 2 0 1 2 1 1 0 2 1 2 2 1 1 0 0 1 1 0 2 0 0 0 0 1 0 0 0 1 1 0 1 1 1 1 0 2 1 1 0 1 0 1 0 0 1 0 1 0 0 1 1 1 0 0 0 0 0 0 0 1 1 0 0 2 0 0 0 0 0 0 0 0 0 0 0 0 0 0 2 1 1 0 0 0 0 1 1
[truncated: 1,606,808 more chars]
