# Supplementary material for: KNN-MDR: a learning approach for improving interactions mapping performances in genome wide association studies
Source: BMC Bioinformatics. 2017 Mar 21;18:184. doi: 10.1186/s12859-017-1599-7 (PMC5361736; doi:10.1186/s12859-017-1599-7)
Supplement: Supplementary file 3 — The data set(s) supporting the results of Table 2. (ZIP 28603 kb) [file 12859_2017_1599_MOESM3_ESM.zip › 3/SINAN/S48/mkallsimul.dat]

1 0 0 0 2 0 2 1 0 1 1 0 1 1 0 0 0 1 1 2 0 2 0 2 0 0 1 0 0 1 2 1 1 1 2 1 2 2 0 1 1 1 0 0 2 0 0 0 1 1 1 0 0 0 2 2 0 0 2 0 0 1 1 1 0 0 0 1 0 0 0 1 2 0 2 2 0 0 2 0 1 2 2 1 1 0 0 1 0 2 0 1 1 0 0 1 0 1 1 0 0 2 1 1 0 0 2 0 2 0 0 2 0 2 2 2 2 1 0 1 2 0 2 0 0 0 0 1 2 0 0 0 0 1 1 1 0 0 0 2 1 0 0 0 2 0 1 0 0 1 0 0 1 0 0 0 0 1 0 0 0 0 0 0 1 2 1 0 1 1 0 0 0 1 1 0 2 0 1 1 1 2 1 0 0 0 1 1 1 0 0 0 0 0 1 1 0 0 0 1 1 0 0 0 2 0 1 1 1 0 1 1 2 0 0 2 1 1 0 1 2 0 0 0 0 0 0 1 1 1 1 1 0 1 1 1 0 2 0 0 0 1 2 0 0 0 0 0 2 0 0 0 1 0 1 1 1 2 0 0 0 0 0 0 0 0 2 0 2 0 1 0 1 1 0 0 0 1 1 1 1 1 0 0 0 0 1 0 0 2 0 1 0 1 1 1 1 0 0 1 1 1 0 2 0 0 1 2 0 0 0 0 0 1 1 0 2 0 1 0 1 1 1 0 1 0 2 0 0 0 2 1 0 0 0 0 0 2 0 0 0 0 2 0 0 1 1 0 1 0 0 0 0 2 1 1 1 1 0 1 0 1 1 1 0 1 0 1 1 0 1 1 1 1 0 2 0 2 0 2 1 0 1 1 0 0 0 0 0 1 0 0 0 1 2 2 2 0 0 0 0 0 2 2 0 0 0 1 0 0 0 0 0 0 0 1 0 0 0 0 0 0 0 1 1 0 0 1 0 0 1 0 0 2 1 1 1 1 0 0 1 0 2 0 1 1 0 0 0 1 1 0 0 1 0 0 0 0 1 1 2 0 1 0 0 1 0 1 2 1 1 0 2 0 1 1 1 1 0 0 1 2 2 2 0 2 0 0 1 0 0 1 0 1 0 0 0 1 1 0 2 0 0 0 0 0 2 1 0 0 0 1 0 1 0 0 1 0 0 1 1 1 2 2 0 1 0 0 1 2 0 0 0 0 0 0 2 1 1 1 1 2 0 1 2 1 1 0 2 0 0 0 0 0 2 0 1 0 2 0 1 0 0 2 1 1 0 0 1 0 0 0 0 0 0 0 1 0 0 2 0 0 1 1 0 0 0 0 0 0 0 0 0 0 0 0 0 0 0 0 0 1 2 1 0 1 1 1 0 1 1 0 0 1 1 0 1 0 1 0 0 1 0 0 0 0 1 1 0 0 0 0 0 0 2 0 1 0 0 0 0 0 0 0 1 0 1 2 0 0 0 2 0 0 0 0 0 1 1 0 0 0 0 1 1 2 0 2 1 0 0 0 0 0 0 0 2 0 2 0 1 1 2 0 0 1 1 1 2 1 0 0 0 2 1 0 0 0 1 1 1 0 0 0 1 2 2 1 0 0 0 1 0 1 0 1 0 1 1 1 0 1 0 1 1 2 0 0 0 0 0 1 0 0 1 0 0 1 0 2 0 1 0 0 1 0 0 0 0 1 1 1 0 0 0 1 0 0 1 0 0 1 1 0 1 1 1 1 0 0 0 1 0 0 1 0 0 1 1 1 1 2 1 0 1 0 0 2 1 2 0 1 2 2 1 0 0 0 0 2 1 1 1 0 1 0 1 1 0 1 1 0 1 1 1 0 2 2 1 0 1 1 1 0 1 0 1 0 1 2 0 2 2 0 0 1 0 1 1 0 1 1 0 0 1 0 1 0 0 0 0 1 2 1 0 1 0 0 0 0 0 1 0 0 0 2 2 0 0 0 0 0 1 1 0 0 0 1 1 1 1 2 0 0 0 2 0 0 2 0 1 0 0 0 2 2 2 2 0 0 0 1 1 0 1 1 0 1 0 0 0 0 1 0 1 2 0 0 2 1 0 1 1 1 0 0 1 1 0 0 1 1 0 2 0 0 0 2 0 0 0 0 1 0 0 0 0 0 2 0 0 0 2 0 0 0 0 2 0 0 0 0 0 1 1 0 0 0 2 1 0 0 0 0 1 0 2 0 0 0 0 0 1 1 0 1 2 0 0 0 0 0 0 1 0 0 1 0 0 0 1 1
2 1 1 1 1 0 1 1 0 1 1 1 0 0 0 0 0 0 1 2 0 2 0 2 0 0 0 1 0 0 2 0 0 2 1 0 2 1 0 2 2 0 0 0 1 0 0 0 1 1 1 0 0 1 1 0 1 0 0 1 0 1 0 0 0 0 0 1 0 0 0 0 2 0 1 2 1 0 2 1 0 1 2 2 2 0 0 0 0 1 0 0 1 1 0 0 0 0 0 0 0 2 1 1 0 0 2 1 1 1 0 2 0 0 0 0 0 0 2 0 0 0 1 1 1 0 0 1 2 0 0 0 0 0 1 0 0 0 0 1 0 0 0 0 1 0 0 0 0 1 0 0 0 0 0 0 0 1 0 0 1 0 0 2 1 1 0 1 1 2 1 0 1 0 2 0 2 2 0 1 0 1 1 0 0 0 1 2 1 0 0 1 2 0 0 2 1 0 0 1 1 0 0 1 2 0 0 0 1 1 2 1 2 0 0 0 0 0 1 2 2 0 1 0 0 2 1 0 0 0 0 0 0 0 1 0 0 1 0 0 0 0 2 0 0 0 0 0 2 0 0 0 1 1 0 2 0 0 0 0 0 0 1 2 2 0 1 0 2 0 0 1 1 1 0 0 0 0 1 0 0 1 1 1 1 1 1 2 0 2 0 1 1 0 1 0 2 2 2 2 0 0 0 1 0 0 0 2 0 0 0 0 0 1 1 0 1 0 1 0 1 1 1 0 0 0 1 0 1 1 2 1 0 0 0 0 0 1 0 0 0 0 2 0 1 0 0 0 0 1 1 1 1 1 0 0 0 1 0 1 0 1 2 1 1 0 0 2 2 0 1 1 0 2 1 0 0 1 1 1 0 1 0 0 1 1 0 0 0 0 1 2 0 0 2 0 0 1 0 0 0 0 1 2 0 1 0 0 0 0 0 0 0 0 0 2 0 1 0 1 0 1 0 1 0 0 0 2 0 0 1 1 0 2 0 0 0 0 0 0 2 0 2 0 0 0 0 2 2 1 0 2 1 1 1 1 1 1 1 2 1 0 0 1 1 1 1 1 1 1 1 0 1 1 0 0 1 1 0 0 1 2 1 0 1 1 0 0 2 1 1 2 1 1 1 0 0 2 2 2 0 1 2 2 2 1 1 1 0 0 0 1 0 1 0 1 1 0 0 2 2 0 2 2 1 0 0 0 1 1 1 0 0 0 0 1 1 1 2 2 1 0 0 0 0 0 0 1 1 1 0 0 0 0 2 0 0 2 0 1 1 0 0 0 0 0 0 1 1 1 0 1 1 0 0 0 1 2 0 2 0 0 1 1 0 0 0 0 0 0 1 1 1 0 0 0 0 0 0 0 0 2 1 1 0 1 0 0 1 2 0 0 0 2 0 0 0 0 0 0 0 1 0 0 0 2 2 1 0 0 0 0 1 0 1 0 2 0 0 0 1 0 0 1 1 0 0 1 0 0 0 1 2 0 0 0 0 0 1 0 0 0 1 1 1 2 0 1 0 1 0 1 0 0 0 1 1 0 2 0 1 0 2 0 0 1 1 0 0 0 0 0 0 1 0 0 0 1 0 1 1 0 0 1 0 2 1 2 0 0 0 0 0 1 0 0 1 2 1 1 1 0 0 1 1 2 0 0 0 0 0 2 0 2 0 0 1 1 0 1 0 1 0 1 1 0 0 1 0 0 0 0 0 0 1 1 0 2 2 1 1 1 2 1 0 0 0 2 2 2 0 0 2 0 0 1 0 1 1 0 0 1 0 1 2 1 1 2 2 1 1 1 2 2 0 0 0 0 0 0 0 2 1 0 1 0 1 0 0 2 2 0 1 1 1 0 2 2 2 0 2 2 1 2 0 1 1 0 0 1 0 0 1 1 0 2 0 1 1 0 0 0 0 1 0 1 1 0 1 1 0 1 0 0 1 0 0 0 0 0 0 0 0 0 0 0 0 0 2 1 0 1 1 1 0 1 0 0 2 2 2 2 1 0 0 1 0 0 1 0 2 0 0 1 1 0 0 1 0 0 0 2 1 0 0 2 0 1 0 1 0 0 1 1 1 1 0 0 1 1 0 0 2 1 0 0 0 1 1 1 0 0 0 1 0 0 0 1 1 1 0 0 2 0 0 0 0 0 1 0 1 0 2 0 0 0 1 0 0 1 1 0 0 2 2 0 0 0 1 0 0 0 0 0 0 0 1 0 1 0 0 0 0 0 0 0 0 0 1 0 0 1 1 0 1 0 0 0 0 0 0 0
3 0 0 0 1 0 1 2 0 0 0 2 0 0 0 0 0 1 2 1 1 2 0 2 0 0 2 0 0 0 2 0 2 1 0 1 1 2 0 1 1 1 0 0 1 0 1 0 1 0 0 0 1 1 1 1 0 0 1 0 1 1 1 0 0 1 0 1 0 0 0 1 2 1 2 2 0 0 2 0 0 1 2 1 1 0 0 0 0 2 0 0 1 0 0 0 0 1 0 1 1 2 0 0 1 0 2 1 1 1 0 2 0 1 1 1 1 0 0 2 2 0 2 0 0 0 0 1 2 0 1 1 0 0 0 0 0 0 0 0 0 0 0 0 0 0 0 0 0 1 0 0 0 0 0 0 0 0 0 1 1 2 0 0 1 1 0 0 0 1 1 0 0 2 2 0 2 1 0 0 0 1 0 1 0 1 1 0 0 0 0 0 2 1 2 1 1 0 0 1 1 1 0 0 1 0 1 1 0 1 1 1 2 0 0 0 0 1 1 0 1 2 0 1 0 1 2 1 1 1 1 1 0 0 1 0 0 2 0 0 0 0 2 1 0 0 0 0 2 0 0 0 1 0 2 2 0 0 2 2 2 0 0 1 1 0 1 1 1 1 0 0 1 1 0 0 0 0 1 0 0 1 0 0 2 1 1 2 1 2 0 1 0 1 0 1 1 1 0 2 1 1 0 1 0 0 0 2 1 2 0 1 0 0 0 0 2 0 1 0 1 0 0 1 0 0 1 0 1 1 2 2 1 0 0 0 0 1 0 1 0 1 1 1 0 0 0 1 1 2 0 1 1 2 1 0 0 0 2 0 2 2 1 1 0 0 0 0 0 0 0 2 1 2 2 0 0 1 1 1 2 0 1 0 0 1 0 0 0 1 0 0 0 0 1 1 2 1 0 0 0 0 1 2 0 0 0 1 1 0 0 0 0 0 1 2 1 1 0 1 0 1 1 0 1 1 1 2 0 1 2 1 0 2 1 1 0 1 0 0 1 0 1 0 0 2 1 0 0 0 0 1 1 1 1 1 1 2 2 2 0 0 0 1 1 1 0 2 2 0 2 2 2 0 1 0 1 2 0 0 0 2 2 1 1 1 0 2 2 0 2 2 0 2 1 0 0 0 1 1 1 0 0 0 0 0 2 1 0 0 0 2 0 0 2 0 0 1 0 1 1 1 2 2 2 0 0 0 0 1 0 1 0 0 0 1 1 1 2 2 1 1 0 1 1 1 1 1 1 2 1 1 0 0 2 0 0 1 1 0 0 0 0 2 1 1 0 1 1 1 0 1 0 0 0 0 2 2 0 2 0 1 0 1 0 0 0 1 0 0 0 1 0 0 0 0 0 0 0 1 1 1 1 2 0 2 1 1 0 1 0 0 0 1 0 0 0 0 0 0 0 0 0 1 0 0 0 0 0 0 0 0 1 0 0 0 0 1 0 2 0 0 2 2 2 0 2 1 0 2 1 1 2 0 0 0 0 0 1 0 0 0 0 1 1 2 1 2 1 0 0 0 0 1 0 2 0 0 2 0 1 0 2 1 1 2 0 0 2 2 0 0 0 1 1 0 0 0 2 2 0 2 0 0 2 2 2 0 0 0 0 0 1 1 1 1 0 0 0 0 0 0 1 2 1 1 0 0 0 0 0 1 0 2 0 0 0 0 0 1 0 0 0 0 0 0 0 0 0 0 0 0 0 0 0 2 1 0 1 0 0 2 1 0 0 1 1 1 1 1 0 0 0 0 0 2 0 1 1 1 0 2 1 1 2 1 0 2 1 1 1 1 2 1 1 1 0 0 0 1 1 2 0 0 0 0 1 1 0 0 0 0 0 1 0 0 1 2 1 0 1 1 1 0 1 0 0 0 0 2 1 2 2 1 0 1 0 1 1 0 1 1 0 0 0 0 0 0 0 0 0 2 2 0 1 0 1 1 0 0 2 0 1 0 1 1 0 0 1 0 1 0 1 2 0 0 0 2 2 1 1 1 1 1 0 2 0 0 0 0 1 0 1 0 2 2 2 2 1 0 0 2 1 0 2 1 0 2 0 1 0 0 1 0 1 2 0 2 2 0 1 1 2 0 0 0 2 1 1 1 0 0 1 1 1 1 0 0 1 2 1 1 2 1 0 1 0 0 1 0 2 0 2 0 0 0 0 1 0 1 0 1 2 0 2 0 0 0 1 0 1 0 0 0 0 1 1 0 1 0 0 0 0 0 0 0 0 0 0 0 0 0 0 0 0 0 0 0 0 0 0 0
4 1 0 0 1 0 2 0 0 2 2 0 0 1 0 0 0 0 0 0 1 0 0 2 0 0 0 0 1 1 1 1 0 0 2 0 2 1 1 0 0 1 0 1 2 0 0 0 2 0 0 0 0 1 1 0 2 0 1 0 1 1 2 2 0 1 0 1 0 1 0 0 2 0 0 2 2 0 2 1 1 2 2 2 2 0 0 0 0 2 0 1 1 1 0 0 0 2 0 2 1 2 1 0 0 0 2 2 0 2 0 2 1 2 2 2 2 0 1 1 1 1 1 1 0 1 0 1 2 0 0 0 0 1 1 1 1 0 1 0 1 0 0 0 0 0 0 0 0 1 0 0 0 0 1 1 1 1 0 0 1 1 0 2 0 0 0 0 1 2 1 0 0 2 2 0 2 1 0 0 0 0 0 1 0 1 1 0 0 0 0 0 2 1 1 1 0 0 0 0 0 0 0 1 2 1 2 2 0 1 1 0 2 0 0 1 1 1 1 0 1 1 1 0 0 1 1 1 0 0 0 1 0 0 2 0 0 2 0 0 0 0 1 0 0 0 0 0 2 0 0 0 0 0 1 2 1 1 0 0 0 0 1 1 1 0 0 0 1 0 0 1 0 0 0 0 0 0 0 0 0 2 0 0 1 1 0 0 1 2 0 1 1 0 2 1 1 1 0 1 1 0 1 0 1 0 1 1 0 1 1 1 0 1 1 0 2 1 0 0 1 1 0 0 2 0 2 0 1 1 2 1 1 1 0 0 0 1 1 2 0 2 2 1 0 0 1 1 2 2 1 1 1 2 0 2 2 1 0 2 0 2 2 1 1 1 0 2 2 0 1 1 0 2 0 0 0 0 0 2 1 0 0 1 1 0 0 0 0 0 1 2 1 0 2 0 0 1 0 0 0 0 0 2 0 0 0 2 1 0 0 0 0 0 2 2 1 0 0 0 0 1 1 0 1 2 2 2 1 1 1 1 1 1 0 0 0 1 0 0 0 0 0 2 0 1 0 1 1 0 0 0 1 2 2 1 2 2 2 2 0 0 0 1 1 1 1 2 2 0 2 0 2 0 2 0 2 2 0 1 2 0 2 1 1 0 1 0 1 0 0 1 0 2 1 0 0 1 1 2 0 0 2 1 1 1 2 1 0 0 0 2 0 0 1 0 0 0 0 1 0 2 2 2 1 1 0 0 1 2 0 0 1 0 0 0 2 1 0 1 2 2 0 0 0 0 0 0 2 0 0 0 0 0 2 0 0 0 0 0 0 0 1 2 0 1 1 1 1 0 0 0 0 0 0 0 1 1 0 2 0 0 2 1 1 1 1 0 1 1 0 0 0 0 0 0 0 0 0 0 0 2 0 1 1 2 0 1 0 0 0 0 0 1 0 0 0 0 0 0 0 0 0 0 0 0 1 1 0 0 0 0 1 0 2 0 0 1 0 1 1 0 0 2 1 0 1 0 1 1 0 2 1 1 0 0 0 0 2 0 0 0 2 1 1 1 0 2 0 0 1 0 0 1 0 2 0 0 2 0 0 0 2 0 0 2 1 0 1 1 0 0 0 1 0 0 1 0 1 1 0 1 0 0 0 2 2 2 0 0 1 1 1 0 1 1 0 1 1 1 0 0 1 2 1 2 1 0 0 0 0 1 0 2 0 0 0 0 0 1 1 0 1 0 1 0 0 0 0 0 0 1 0 0 0 0 0 1 2 1 1 1 1 0 1 0 0 0 1 1 0 0 1 0 0 0 0 1 1 1 1 2 1 0 0 1 1 2 2 0 2 0 2 2 0 0 1 0 0 1 1 2 1 0 1 0 0 1 0 1 1 0 1 1 1 0 2 1 2 0 2 2 1 0 0 0 0 0 0 2 0 2 2 0 0 2 0 0 0 0 0 0 1 1 0 1 1 0 0 0 0 2 0 0 0 0 0 0 0 0 0 0 0 0 0 1 0 0 1 0 1 0 1 1 0 1 0 1 1 1 2 2 2 0 0 0 1 1 0 0 0 1 1 0 2 2 2 2 0 0 0 1 2 0 2 0 1 1 0 1 0 0 0 0 1 1 0 0 2 2 0 0 2 0 0 0 1 1 0 1 0 0 0 1 0 0 1 0 0 0 0 0 2 1 0 0 1 0 0 0 2 0 2 0 0 0 0 1 0 0 0 1 1 1 2 0 0 0 2 1 2 0 1 0 0 1 0 0 1 0 0 0 0 1 0 1 1 0 0 1 1 0 0 0 1 0 0 0 0 0 2 0
5 0 0 0 1 0 2 1 0 0 0 0 1 1 0 0 1 0 0 2 1 2 0 1 1 1 1 0 1 1 2 1 1 0 2 0 2 0 0 1 1 0 0 0 2 0 1 0 2 0 0 0 1 1 0 0 1 0 0 1 0 0 2 0 0 0 0 1 0 0 0 1 2 0 1 2 1 0 2 2 0 2 0 0 2 0 1 1 1 2 0 1 1 0 1 0 0 1 0 1 1 2 1 1 1 1 2 2 0 2 0 1 1 2 2 2 2 0 1 1 1 1 0 2 0 0 0 1 1 0 0 0 0 1 1 1 0 0 0 1 0 0 0 0 0 1 0 0 0 0 0 0 0 0 0 1 0 0 1 1 1 0 0 2 1 1 0 0 2 2 0 0 1 0 0 0 2 0 0 0 0 0 1 1 0 1 1 1 1 0 0 0 1 1 1 2 0 0 0 0 0 1 1 0 1 0 2 1 1 0 1 1 1 0 0 0 0 0 2 0 2 2 0 1 0 0 1 0 0 0 0 0 0 0 1 0 0 2 1 1 0 1 2 1 0 0 0 1 2 0 0 0 1 1 0 1 0 1 1 1 1 0 0 0 0 0 0 0 2 0 2 0 2 1 1 1 0 2 2 1 1 2 2 2 2 0 1 0 2 2 0 2 1 1 1 1 1 2 1 1 0 0 2 0 0 0 1 2 0 0 1 1 0 2 2 0 2 1 1 0 1 1 0 0 0 0 0 0 0 0 1 1 0 0 0 0 0 1 0 0 0 0 2 0 0 2 0 0 1 0 0 0 1 1 0 0 0 1 1 0 1 1 1 0 1 0 0 2 2 0 2 1 0 2 0 0 0 2 1 1 2 0 0 0 0 1 0 0 0 1 0 0 0 1 2 1 1 1 0 0 0 0 0 1 0 0 1 0 0 0 0 0 0 0 1 1 1 0 1 0 0 1 0 0 2 0 0 1 0 1 1 0 0 2 1 0 0 1 0 0 0 0 2 0 0 1 1 0 1 1 0 0 2 2 2 2 2 1 1 0 2 0 0 1 1 0 0 2 2 1 1 0 2 2 0 0 0 2 1 1 1 2 2 1 0 1 0 0 2 0 2 2 0 0 0 0 0 0 0 2 0 2 2 1 1 1 2 0 0 0 1 1 0 0 1 0 0 1 0 2 1 0 2 2 0 1 0 1 0 1 1 1 0 0 2 1 2 1 2 2 1 0 0 2 2 1 0 0 2 0 0 0 0 0 2 0 0 1 0 0 0 0 0 1 0 0 0 0 1 0 0 0 0 0 0 0 1 2 0 0 1 0 2 1 1 1 1 0 0 0 0 0 0 0 0 0 0 0 0 0 0 1 1 2 0 2 1 1 0 1 2 0 0 2 1 1 1 0 1 0 0 1 0 0 0 1 2 0 1 1 0 0 0 0 2 0 1 0 0 0 0 0 0 0 2 0 2 2 0 0 0 2 0 2 1 1 0 0 2 0 0 0 2 1 0 1 2 1 1 1 0 1 0 0 0 2 0 0 1 1 0 1 2 2 1 1 1 1 2 1 0 0 0 1 0 0 0 0 1 1 0 0 0 1 0 1 0 1 1 0 0 0 0 2 0 1 0 0 0 0 0 0 0 1 1 2 0 2 1 1 0 2 0 2 0 0 1 1 1 1 0 0 0 1 2 0 1 0 0 0 0 0 0 0 0 2 0 0 2 0 0 2 2 0 1 1 1 2 2 2 0 1 0 0 0 0 0 0 1 0 1 1 1 2 2 0 2 1 1 2 0 1 2 2 0 0 0 1 0 1 1 2 1 0 1 1 0 1 0 1 1 0 1 0 1 0 2 0 1 0 1 1 0 0 0 0 1 0 1 2 0 1 2 0 0 2 0 1 1 0 1 1 1 1 0 1 1 0 1 1 0 1 0 0 0 0 0 0 0 0 0 1 0 0 0 1 0 0 2 1 2 0 1 1 0 0 0 1 2 2 2 2 1 0 0 0 0 0 0 0 1 0 1 1 2 0 2 2 0 0 0 1 1 0 2 1 0 1 1 1 1 0 1 1 2 2 0 0 1 1 0 0 2 1 0 0 0 1 0 1 1 0 0 2 0 0 0 1 0 0 0 0 2 0 0 0 0 1 0 1 1 0 1 0 2 0 2 0 0 0 0 0 1 0 1 1 1 0 1 0 0 0 0 0 0 0 2 1 1 0 1 1 1 1 0 2 1 0 1 0 0 1 0 0 0 0 0 1 1 0 0 0
6 1 0 0 0 1 2 1 0 1 1 0 2 2 0 0 0 2 1 2 0 2 0 1 1 1 1 0 0 0 2 2 0 0 2 0 2 1 0 0 0 0 0 0 2 1 1 0 1 0 0 0 0 0 2 2 0 0 1 0 0 2 1 1 0 2 0 0 1 1 0 0 2 0 2 2 0 0 2 1 0 2 2 0 1 0 0 0 0 1 0 1 1 0 0 0 0 1 0 1 1 2 1 1 1 1 1 2 0 2 0 1 0 1 1 1 0 0 1 1 1 0 1 1 0 1 0 0 2 0 1 1 0 1 1 0 2 0 1 0 1 0 0 0 0 0 0 0 0 1 0 0 1 0 1 1 1 0 0 1 1 1 1 0 1 2 0 1 0 0 0 0 1 0 1 0 1 0 1 1 1 1 0 1 0 1 1 1 1 0 0 0 1 0 0 2 1 0 1 0 0 1 0 0 2 0 2 0 1 2 2 1 1 0 0 1 1 1 0 0 1 1 0 0 0 2 1 2 0 0 1 0 0 0 2 0 0 2 0 0 0 0 2 1 0 0 0 1 0 0 0 0 1 0 0 2 2 0 1 1 1 0 1 2 2 0 0 0 2 0 0 2 2 2 0 0 1 0 2 0 0 1 1 1 2 0 1 1 1 2 0 1 1 0 1 2 1 1 0 0 1 1 1 0 1 0 0 2 1 2 0 2 0 1 1 0 2 1 1 0 2 2 1 1 0 0 0 0 0 0 1 2 0 1 0 0 0 0 0 1 1 1 1 0 1 1 1 0 1 0 0 0 1 2 1 0 0 0 0 0 0 1 1 0 1 1 0 2 2 0 1 1 1 1 2 1 0 2 2 0 0 2 1 0 0 1 0 0 0 0 0 0 2 1 2 1 1 1 0 0 0 0 0 0 0 0 2 1 0 0 0 0 0 1 1 1 0 0 0 0 0 1 0 1 0 0 0 0 0 0 0 0 0 2 1 1 0 1 0 0 1 0 1 1 0 1 0 0 0 1 0 0 0 1 0 0 0 2 1 2 0 0 2 0 0 0 0 1 1 1 1 0 1 1 0 0 1 2 1 1 1 1 1 0 1 0 0 0 1 0 0 0 1 1 0 0 0 0 0 1 1 1 2 1 1 0 1 1 0 0 0 2 0 0 1 0 0 1 0 2 1 0 1 0 0 0 2 1 0 1 1 0 0 1 0 0 1 0 2 2 1 1 0 2 2 1 0 0 2 1 0 0 0 0 1 1 2 1 0 0 0 0 0 1 0 0 0 2 1 1 1 1 1 0 1 0 1 1 0 2 0 1 1 1 0 1 1 0 0 0 0 0 0 0 0 0 0 0 0 1 1 1 1 0 0 1 2 0 0 1 1 0 0 0 1 1 0 0 1 0 0 1 1 1 0 0 0 2 0 0 1 0 1 0 2 1 0 0 0 0 0 1 0 0 0 0 0 1 1 2 0 1 2 0 0 0 0 1 1 0 0 0 2 1 0 1 2 1 0 1 0 1 0 0 0 2 0 0 1 1 0 0 2 0 0 1 1 2 2 0 2 2 0 1 0 0 0 1 1 2 1 1 0 0 2 2 1 2 0 0 0 0 0 0 0 1 0 0 0 0 0 1 0 2 2 2 0 0 1 1 1 1 0 2 0 0 1 1 1 1 0 0 0 0 1 1 0 0 0 0 0 0 0 0 0 2 0 0 1 0 0 0 1 0 0 0 0 1 1 1 0 0 1 0 0 1 0 2 2 0 0 1 1 0 2 1 1 2 2 1 1 0 2 0 0 0 0 1 1 1 0 0 1 0 1 0 2 0 1 0 2 1 1 0 1 0 1 2 1 0 1 1 1 0 0 0 0 0 0 2 1 2 1 0 0 2 0 0 0 0 0 0 0 1 0 1 1 0 1 1 0 1 0 0 0 0 0 0 0 0 0 1 0 0 0 1 0 0 0 0 0 1 1 1 0 1 0 0 0 0 0 0 2 0 0 0 0 0 0 0 1 0 1 0 2 1 1 0 0 1 0 1 2 0 2 0 1 2 1 1 1 0 1 0 1 1 0 0 1 1 0 0 1 2 0 0 1 1 0 0 2 0 0 1 0 0 0 0 0 0 0 1 1 0 0 0 1 0 1 0 1 0 2 0 1 0 1 1 0 0 0 1 0 1 2 0 0 0 1 0 0 0 0 0 0 0 1 0 0 0 0 0 1 1 0 0 1 0 0 0 0 0 0 0 0 0 0 0 0 0 0 0
7 0 0 1 0 0 0 0 0 0 0 1 0 0 0 0 0 1 1 2 1 2 1 2 0 0 1 0 0 2 2 0 1 0 2 1 2 1 0 0 0 1 0 0 2 0 1 0 1 1 1 0 1 1 1 1 0 1 0 1 1 0 2 1 0 0 0 1 0 0 0 1 1 0 0 1 1 0 2 2 0 2 1 1 2 0 0 0 0 2 0 1 2 1 1 0 0 1 1 0 0 1 1 1 0 0 2 0 1 1 0 1 0 2 2 2 2 0 0 2 2 0 1 1 0 1 0 2 2 1 0 0 0 2 1 1 1 0 1 0 1 0 1 0 0 0 0 0 0 1 0 0 0 0 0 1 1 0 1 0 2 2 0 1 1 1 0 0 1 1 0 1 0 1 2 0 1 0 1 1 1 2 0 1 0 1 1 0 0 0 0 0 1 0 0 1 2 0 0 1 1 0 1 1 1 0 2 1 1 0 0 1 1 1 0 0 0 0 1 1 1 0 1 0 0 2 2 2 0 0 0 0 0 0 1 0 0 2 0 0 0 0 2 1 0 0 0 0 2 0 0 0 1 0 0 2 1 1 0 0 0 0 0 0 0 0 0 1 1 0 0 1 1 1 0 0 0 1 1 1 0 0 0 0 2 1 1 0 1 2 0 1 0 0 2 2 2 1 0 2 2 0 1 0 0 0 1 2 0 1 2 2 0 2 2 0 2 1 0 0 0 0 1 0 1 0 1 0 0 0 0 2 0 0 0 0 0 0 0 0 0 0 1 0 0 0 0 1 1 2 0 1 0 0 0 0 0 0 0 2 0 2 1 0 1 0 0 2 2 0 1 1 0 2 1 0 0 1 1 1 1 2 0 0 0 1 0 0 0 1 0 0 0 0 2 0 0 0 0 0 0 0 1 1 0 0 1 0 0 0 0 0 0 0 1 2 1 0 0 0 0 2 0 2 0 1 1 1 1 0 1 2 1 1 1 1 1 1 0 0 1 0 1 1 1 2 1 1 2 1 0 1 1 1 2 1 2 1 1 2 1 0 1 0 0 1 0 2 2 0 0 0 1 1 2 0 2 1 0 1 1 2 1 0 1 0 0 2 2 0 2 2 0 2 1 0 0 0 1 1 1 0 1 0 1 0 2 0 0 0 0 2 0 0 0 0 0 0 0 1 0 1 2 2 0 1 1 1 0 0 2 0 0 0 0 0 1 0 1 1 1 1 0 0 1 1 0 1 1 2 0 0 0 0 0 2 0 2 0 0 0 2 0 1 0 1 1 1 1 0 1 0 0 0 0 0 0 1 1 2 0 0 1 1 0 0 0 0 0 0 0 0 1 0 0 0 0 0 0 1 1 1 0 2 0 2 0 0 0 0 2 0 0 1 0 0 0 0 0 0 0 0 1 1 0 0 0 2 0 0 0 0 0 0 1 1 1 0 2 0 1 1 1 1 2 0 2 0 0 0 0 1 1 1 0 0 0 0 0 1 1 0 1 2 0 2 1 2 0 1 0 1 0 0 0 1 2 0 2 0 1 1 2 1 0 0 2 1 2 1 0 0 1 1 0 0 1 0 1 1 0 0 0 0 1 1 0 1 0 0 0 0 0 1 0 0 0 0 0 0 0 0 1 2 1 1 1 0 0 0 0 0 0 2 0 1 1 1 0 2 1 1 0 0 1 0 0 0 0 0 0 0 0 0 0 1 1 0 1 0 0 1 1 0 1 1 1 2 2 2 0 1 1 0 0 1 2 2 2 0 1 2 0 1 1 2 0 2 1 2 0 1 2 2 0 0 0 1 0 0 0 1 1 1 1 1 1 1 1 0 1 0 0 2 0 0 2 2 0 0 0 0 1 1 0 0 0 0 0 2 1 2 1 1 0 2 0 0 1 0 0 0 0 0 0 0 0 0 1 0 0 2 0 0 0 0 0 2 0 0 0 0 0 0 0 0 2 0 2 0 0 0 1 1 0 0 0 1 1 1 2 2 1 0 0 1 0 0 0 0 2 0 0 0 2 2 2 1 0 1 1 1 1 0 1 1 1 1 0 1 1 0 0 0 1 0 0 1 2 1 0 0 2 1 0 0 1 1 1 1 0 0 0 1 0 0 0 1 0 0 0 0 1 0 0 1 0 0 0 0 2 0 1 0 2 0 2 2 0 0 0 1 1 0 2 0 0 0 1 1 0 1 1 1 0 0 1 0 1 0 0 0 2 2 0 0 2 0 0 0 0 0 0 0 2 0 0 0 0 0 2 1
8 1 0 0 1 0 2 2 0 0 0 0 0 2 0 0 0 2 0 2 0 2 0 2 0 0 0 0 1 1 2 1 0 1 1 1 1 1 0 2 1 0 1 0 2 0 2 0 2 0 0 0 0 0 2 0 2 0 1 0 1 1 2 2 0 1 0 0 0 0 1 1 1 0 0 1 1 0 1 0 0 1 2 1 1 0 0 0 0 2 0 0 1 0 0 0 0 2 0 2 2 2 1 1 1 1 2 1 1 1 0 2 0 0 1 1 1 1 0 1 2 0 1 1 1 0 0 1 2 2 0 0 0 0 0 0 0 0 0 2 1 0 0 0 0 0 1 0 0 1 0 0 1 1 2 0 0 2 0 0 1 0 0 2 1 2 1 1 0 1 0 0 1 1 0 0 1 0 1 1 1 2 0 1 0 1 1 1 0 0 0 1 1 0 2 1 0 0 0 0 0 0 1 1 2 0 2 1 1 0 2 1 1 0 0 0 0 0 1 2 2 0 1 0 0 2 2 1 0 0 0 0 0 0 1 0 0 2 1 1 0 1 2 0 0 0 1 1 0 0 0 0 1 0 0 2 1 0 1 1 1 0 0 0 0 0 0 0 1 0 0 0 1 1 2 2 0 1 2 2 2 1 0 0 0 0 0 2 0 2 0 0 2 0 2 0 1 0 0 1 0 0 0 0 0 1 2 2 1 1 1 2 0 2 2 1 2 0 0 0 0 0 2 2 0 0 0 0 0 0 1 2 0 0 0 0 0 1 0 1 0 1 0 0 0 2 0 0 0 2 1 0 0 1 0 1 1 2 0 1 0 1 2 1 1 0 0 1 1 0 0 2 0 2 1 0 0 1 1 1 1 1 1 0 0 1 0 1 1 0 1 1 1 1 1 1 2 1 0 0 0 1 2 2 0 1 1 0 0 1 1 1 1 1 0 2 0 0 0 0 0 1 0 1 0 0 0 1 0 0 1 0 0 1 0 0 0 1 0 0 2 0 2 0 0 1 0 1 1 2 0 1 1 2 2 1 2 1 1 1 1 0 0 0 0 2 1 1 1 1 1 0 2 1 1 1 0 2 1 1 1 2 1 0 1 0 0 0 1 1 0 1 1 1 1 0 1 0 1 2 0 1 1 0 1 0 2 0 0 0 0 2 0 1 0 0 1 0 0 0 0 1 2 2 1 1 0 0 1 2 0 1 0 0 0 1 2 2 1 1 0 0 0 1 2 0 0 1 1 2 1 1 0 0 1 1 0 0 0 1 0 0 0 1 0 0 0 0 2 0 0 0 2 0 1 0 2 2 0 2 0 0 2 1 1 1 1 0 1 1 1 0 1 0 0 0 1 1 0 1 1 1 1 1 0 1 2 2 0 1 1 0 0 0 0 0 0 0 0 1 1 2 0 0 0 0 0 0 0 0 1 1 1 1 1 1 0 0 2 0 1 0 0 1 2 0 2 1 1 2 0 1 1 1 0 0 0 1 1 0 0 0 2 0 1 1 1 2 0 0 1 0 0 0 0 1 2 0 1 1 0 1 2 0 0 1 1 1 2 1 1 1 0 1 0 0 0 0 0 0 0 0 0 0 0 2 2 2 0 0 0 0 0 2 1 2 1 1 1 1 0 0 2 2 2 0 0 0 0 1 0 1 1 2 2 2 0 0 0 0 0 0 0 1 1 0 0 1 0 0 0 0 0 0 0 1 1 0 1 1 0 0 2 0 1 1 1 2 2 2 1 0 0 0 0 0 0 0 1 1 0 2 2 0 2 0 0 2 1 2 0 1 2 1 0 0 0 1 0 1 1 1 1 0 2 1 1 0 0 2 2 0 2 0 2 0 2 2 2 2 0 2 1 0 0 0 1 0 0 2 1 2 2 2 0 2 0 1 1 0 0 1 0 1 0 0 1 0 0 0 0 2 0 0 0 0 0 0 0 0 0 0 0 1 0 1 1 0 2 0 1 0 0 2 0 0 0 1 1 0 0 1 1 0 0 1 0 0 0 1 2 0 1 1 1 1 1 2 0 1 0 2 0 0 1 2 0 2 1 2 1 0 0 0 0 0 0 2 2 1 1 1 2 0 0 0 0 0 0 0 0 0 0 1 0 0 0 1 0 0 0 0 2 1 1 0 0 0 2 0 2 0 1 0 1 0 1 2 0 0 0 0 1 1 2 0 0 0 2 1 0 0 0 1 0 0 2 0 1 0 0 0 1 1 0 1 2 0 1 0 0 1 0 1 0 0 0 0 0 0 0 0
9 0 0 1 0 0 1 1 0 1 1 0 0 1 0 0 0 2 1 1 0 2 1 2 0 0 2 0 0 0 1 0 2 2 0 2 0 0 1 0 0 1 0 1 2 1 0 0 1 0 0 0 2 1 0 1 0 0 2 0 1 0 2 2 0 1 1 1 0 0 0 1 2 1 1 2 1 0 2 0 1 2 1 1 2 0 0 1 0 1 0 0 1 0 1 0 0 1 0 1 1 1 1 0 0 0 2 2 0 2 0 1 1 1 1 1 1 0 2 0 0 0 1 1 0 1 0 1 1 1 0 0 0 0 1 0 1 1 1 0 1 1 0 0 1 0 0 0 0 0 0 0 0 0 1 1 0 0 1 1 1 0 0 1 0 2 0 1 1 2 1 0 0 1 2 0 2 0 0 0 0 1 0 0 0 0 0 1 0 0 1 0 2 2 2 1 1 0 1 0 0 1 0 1 2 0 2 1 0 0 1 1 2 0 0 1 1 1 2 1 1 0 0 0 0 0 0 1 0 0 0 0 1 1 2 1 0 2 0 0 0 1 1 0 1 1 1 0 1 0 0 0 2 0 0 0 0 1 1 2 1 1 0 1 1 0 0 1 2 0 1 2 0 0 0 0 0 0 1 0 0 1 1 1 2 0 1 2 0 2 0 0 0 0 2 2 2 1 0 1 1 0 0 0 0 0 0 1 0 1 0 1 0 2 2 0 0 0 0 0 0 0 1 0 1 0 2 0 1 1 2 1 0 0 0 0 0 2 0 0 0 1 2 0 0 0 0 0 1 0 0 0 1 2 0 1 1 1 0 0 0 0 1 0 1 1 0 0 0 0 0 2 0 2 1 1 0 1 1 1 2 0 2 0 0 0 0 0 0 2 0 1 1 0 2 1 1 0 1 0 0 0 0 1 0 0 1 0 0 0 0 0 0 0 1 1 1 1 0 0 0 0 1 0 1 1 1 0 0 0 0 1 0 2 2 2 0 1 0 0 0 0 2 0 0 1 1 1 1 2 0 1 1 1 1 1 1 1 1 2 1 0 0 0 1 1 1 2 2 0 0 0 1 1 1 0 2 1 0 1 2 1 2 1 0 1 0 1 2 1 0 2 0 1 0 0 0 0 1 2 0 1 0 0 0 0 2 0 1 0 0 1 0 0 0 0 0 0 0 1 0 1 1 1 0 1 1 0 2 2 0 0 0 1 1 1 2 1 1 1 0 0 0 1 1 1 0 2 0 2 0 0 0 0 2 1 1 0 2 0 1 0 1 2 1 1 1 0 1 0 1 1 0 0 0 0 1 2 0 2 0 0 2 1 1 1 1 0 0 0 0 1 2 0 0 0 0 0 0 1 1 1 0 2 0 2 2 1 0 2 0 0 0 0 0 0 0 0 0 1 1 1 0 0 0 0 1 0 0 0 0 0 0 0 2 0 1 1 1 1 1 0 1 2 2 0 1 1 0 0 0 2 1 0 0 0 0 1 1 0 0 0 1 1 1 2 2 2 0 0 2 0 0 0 0 2 1 0 1 1 0 1 2 1 2 2 0 0 1 2 0 0 1 0 1 0 0 0 1 1 0 1 0 1 1 1 1 2 0 0 0 0 0 0 0 1 0 0 0 0 0 1 1 2 1 2 0 1 0 0 0 2 0 2 0 0 2 1 0 2 0 1 0 0 0 1 0 0 0 1 0 0 0 0 0 1 2 0 2 0 0 2 1 1 0 0 1 0 1 1 0 0 0 0 0 0 1 1 1 1 0 1 1 0 2 1 0 2 2 2 0 0 2 2 0 0 0 1 1 1 0 0 2 0 2 0 0 0 0 2 2 0 1 1 0 0 1 1 1 0 2 1 0 2 0 0 1 0 0 2 2 2 1 0 0 1 0 0 0 0 0 0 0 0 0 0 0 0 0 0 0 2 0 0 0 0 0 0 0 0 0 0 2 0 2 2 0 0 1 0 1 0 1 0 0 1 1 1 2 2 2 2 1 0 0 1 0 0 0 0 1 0 1 0 0 0 0 1 0 0 0 2 0 0 2 2 0 2 0 1 0 0 0 0 1 0 0 1 2 2 0 0 2 0 0 0 0 1 0 0 0 0 0 1 1 0 1 0 0 0 0 0 1 1 1 1 0 0 1 0 1 0 2 1 0 0 0 1 0 0 0 0 0 0 0 2 2 1 2 2 0 1 0 0 0 0 0 0 1 0 0 0 0 0 1 1 1 0 0 1 1 0 0 0 0 0 0 0 0 0 1 1
10 1 0 0 1 0 1 0 0 2 2 0 1 1 0 0 1 2 2 2 1 2 0 1 1 1 2 1 0 0 2 0 0 0 2 0 2 2 0 0 0 1 0 1 1 0 0 0 1 1 1 0 2 0 0 2 0 0 0 0 1 1 2 1 1 1 1 0 0 0 0 0 1 0 0 1 1 0 2 2 0 2 2 2 2 0 1 0 0 2 0 0 2 1 0 0 0 2 1 1 1 1 1 1 0 0 2 2 0 2 0 2 0 1 1 1 1 0 0 1 1 0 2 0 0 0 0 1 2 0 0 0 0 0 0 0 0 0 1 0 0 0 0 0 0 0 0 0 0 1 0 0 0 0 1 1 0 1 0 0 1 1 0 0 0 1 0 0 1 2 0 0 0 2 0 1 1 0 0 0 0 0 0 1 0 1 1 0 0 0 0 0 2 1 2 1 0 0 0 0 0 0 1 0 2 0 2 1 1 0 0 2 2 0 0 0 0 0 1 0 2 2 0 0 0 1 1 2 1 1 0 0 0 0 2 1 0 2 1 1 0 1 2 0 0 0 0 0 2 0 0 0 1 1 0 1 0 1 0 1 0 1 0 1 1 0 0 0 2 0 0 1 1 1 0 0 0 0 1 0 0 2 2 2 2 0 2 1 0 1 1 1 0 0 2 2 2 0 0 0 0 0 0 0 0 0 1 2 1 1 0 1 0 1 1 0 2 0 0 0 0 0 1 1 0 0 0 0 1 1 2 1 0 0 0 0 0 2 0 0 0 0 1 0 0 2 0 1 1 2 0 1 0 1 1 0 0 0 1 0 1 1 2 1 1 1 0 1 1 0 0 2 1 2 0 0 0 1 1 1 2 0 0 0 1 1 0 1 1 1 0 0 1 0 1 1 2 1 0 0 0 0 0 0 0 0 2 0 0 0 0 0 0 0 1 2 0 0 0 0 0 1 0 0 2 1 1 2 0 0 2 0 0 1 1 1 0 2 0 0 1 0 2 0 1 2 1 2 2 0 0 2 0 1 1 0 1 1 2 1 1 0 1 0 0 2 1 1 1 1 1 0 2 2 1 0 2 0 0 0 1 2 1 0 1 0 0 1 1 0 1 1 1 1 1 0 0 0 0 2 0 0 2 1 1 1 2 0 1 0 1 1 0 0 1 1 0 0 0 2 0 0 2 2 1 1 0 0 1 2 0 1 0 0 0 1 2 1 2 2 0 0 0 1 1 0 0 2 0 2 0 0 0 0 2 0 1 1 1 0 1 0 1 2 0 1 0 0 2 0 1 1 1 0 1 0 1 1 0 2 0 0 1 2 0 0 0 0 1 1 0 0 0 1 1 0 1 0 0 0 0 2 1 1 0 1 2 1 0 2 0 0 0 0 0 1 1 0 0 0 0 0 1 1 0 1 1 1 0 0 0 0 0 0 1 1 0 0 0 1 1 0 1 2 2 0 1 1 1 1 0 1 0 1 0 0 1 0 1 0 0 0 2 1 1 1 1 2 1 0 0 0 1 0 1 1 1 0 2 0 0 1 2 1 0 1 0 1 2 1 0 0 0 2 0 0 0 0 1 1 0 0 0 1 0 1 1 2 0 1 1 1 1 1 0 0 0 1 1 1 0 0 1 1 0 1 0 2 1 1 0 2 0 2 0 0 0 1 1 1 0 0 0 0 1 1 0 0 0 0 0 0 0 0 0 1 0 0 0 0 0 0 2 1 1 0 0 1 1 1 0 0 0 0 0 1 0 0 0 2 0 2 1 1 2 0 1 2 2 0 2 0 1 1 1 1 1 1 0 2 1 1 1 0 1 1 1 0 0 2 2 0 2 0 2 0 2 2 2 0 1 2 0 1 0 0 0 0 0 2 1 1 2 1 1 1 0 2 2 0 0 1 0 0 0 0 1 0 0 0 0 2 1 0 0 0 0 0 0 0 0 0 2 0 2 0 1 0 2 0 0 0 0 1 0 1 0 1 1 1 2 2 1 1 0 2 0 0 0 0 0 0 2 0 1 1 1 2 0 0 0 2 2 1 2 0 0 2 1 2 2 0 0 0 1 1 0 0 1 1 0 0 1 2 1 0 1 2 0 1 1 0 0 1 0 0 1 2 0 0 1 1 1 0 0 1 0 1 0 0 2 0 2 0 1 0 1 2 0 0 0 0 1 0 1 1 1 0 0 0 0 0 0 0 0 1 1 0 0 0 0 0 1 1 0 0 1 0 0 0 0 0 0 0 0 0 0 0 0 1 2 1
11 1 0 0 1 0 1 1 0 2 2 0 0 0 0 0 0 0 0 2 0 2 0 2 0 0 1 0 0 0 2 0 2 2 0 1 1 1 1 0 0 1 0 0 0 1 1 0 1 0 0 0 2 0 0 0 1 0 1 1 0 1 1 0 0 0 2 1 0 0 0 1 2 1 1 2 1 0 2 1 0 2 1 1 2 0 0 1 1 2 1 2 1 0 1 0 0 1 0 1 0 2 0 0 2 0 1 2 0 2 0 2 0 2 2 2 2 0 1 1 1 0 1 1 0 1 0 0 0 0 0 0 1 1 0 0 0 0 0 2 1 0 0 0 1 0 0 0 0 2 0 0 0 1 1 0 1 0 0 0 1 1 0 2 0 2 0 1 0 2 1 0 0 1 1 0 2 0 0 0 0 0 0 0 1 1 0 1 0 0 1 0 1 0 1 1 1 0 0 0 0 1 0 2 2 0 2 1 0 1 1 2 1 0 0 0 0 0 1 1 2 1 1 0 0 2 1 2 0 1 1 0 0 0 1 0 0 2 1 1 0 1 1 0 0 0 1 1 1 0 0 0 0 0 0 2 2 1 0 1 0 1 0 1 1 0 1 1 2 0 0 1 2 2 0 0 1 0 1 0 0 1 1 1 2 0 0 0 0 1 1 0 0 0 0 0 2 1 0 1 1 1 1 0 0 0 0 1 0 0 1 1 0 2 1 0 1 1 1 0 1 1 0 0 1 0 0 0 0 0 1 2 0 0 0 0 0 1 0 1 0 0 1 0 0 0 0 1 1 2 0 1 0 2 2 0 0 2 0 1 0 1 0 0 0 0 0 1 1 0 0 2 2 1 0 1 0 0 1 1 0 0 0 0 1 0 0 0 0 0 0 0 1 0 2 1 1 1 0 0 0 0 0 2 2 0 0 0 0 0 0 0 0 0 1 2 1 0 0 0 0 0 1 1 1 1 0 0 0 0 0 0 0 2 1 0 0 1 0 0 2 0 2 0 0 2 0 0 0 0 0 1 1 1 1 1 1 1 1 0 2 0 0 0 0 2 1 2 2 0 1 0 2 0 1 1 1 1 0 0 1 2 1 0 0 0 0 1 1 0 1 1 0 2 1 0 1 1 1 2 0 1 1 1 1 0 1 0 0 0 0 1 1 1 1 0 1 1 0 1 1 1 2 2 1 1 0 0 1 2 0 1 0 1 0 2 2 2 0 1 1 1 0 2 2 0 0 1 1 2 0 0 0 1 2 0 1 1 1 0 0 0 0 1 0 0 0 0 0 0 1 2 0 0 0 0 1 1 0 2 0 0 2 1 1 1 1 0 0 0 0 1 2 0 0 0 0 0 0 0 0 1 0 2 0 2 2 1 0 1 2 0 0 1 1 0 0 0 0 1 1 1 0 0 0 1 2 1 0 0 1 0 0 0 1 0 1 0 1 0 1 0 0 0 2 0 2 1 0 1 1 1 1 1 1 1 0 1 2 0 0 0 2 1 1 2 1 1 1 1 0 1 0 0 0 1 2 1 2 0 1 0 1 0 0 1 1 0 1 2 0 0 0 1 0 0 0 0 0 1 0 0 0 1 0 2 1 1 1 0 1 1 1 1 1 1 0 0 0 0 0 0 2 2 1 1 0 0 0 0 0 0 1 2 1 1 0 1 1 1 0 0 0 0 1 1 1 0 0 1 1 1 0 0 1 1 1 0 2 1 0 1 2 0 2 1 1 0 1 1 1 0 0 1 1 0 0 2 2 0 1 1 0 0 0 1 0 1 1 2 0 1 2 2 0 0 1 0 0 2 1 1 2 0 1 0 1 0 0 2 2 0 1 1 1 0 2 2 1 0 1 1 0 1 0 0 1 0 0 2 0 2 1 0 0 1 0 2 2 0 0 1 0 0 0 0 0 0 0 0 0 1 0 0 0 0 0 0 0 0 0 0 0 0 0 0 1 0 2 0 0 0 1 1 0 0 0 1 2 2 2 2 2 0 0 0 1 0 1 0 2 0 1 0 1 1 1 2 0 0 0 1 1 1 2 0 1 2 1 1 1 0 1 0 1 1 1 2 2 1 1 0 1 1 1 0 0 1 0 0 0 0 0 1 1 0 2 0 0 1 0 0 1 0 0 0 0 0 0 0 2 0 1 0 2 1 2 2 0 0 0 1 0 0 0 2 2 0 2 0 1 0 0 0 0 0 0 0 1 0 0 0 1 1 0 1 1 0 0 0 0 0 0 0 2 1 0 0 0 2 2 1
12 1 1 0 0 0 1 0 0 1 1 1 0 0 0 0 0 1 1 0 1 1 1 2 0 0 0 0 0 0 2 1 0 0 1 1 1 2 0 0 0 2 0 0 1 0 0 0 2 0 0 0 1 1 0 1 0 1 1 0 1 1 2 2 0 1 1 1 0 0 0 0 2 0 1 2 1 0 2 0 1 1 0 0 2 0 1 0 0 2 0 0 0 0 1 0 1 0 0 0 0 1 0 0 1 0 2 2 0 2 0 2 0 1 1 1 1 0 1 1 1 0 1 1 0 1 0 1 1 0 0 0 1 1 0 0 1 0 0 0 1 0 1 0 1 0 0 0 0 0 0 0 0 0 1 0 1 1 0 0 2 0 0 0 1 2 0 1 0 2 1 2 0 2 2 0 1 0 1 1 1 1 1 0 0 0 1 1 1 1 1 1 2 1 1 1 0 0 0 0 0 0 0 0 2 0 2 0 2 0 1 0 1 0 0 1 1 1 0 0 2 1 0 0 0 1 0 0 0 0 0 1 1 2 1 1 1 2 0 0 0 0 1 0 1 1 1 0 2 0 0 0 1 1 0 1 0 0 0 0 0 0 2 1 1 1 1 0 2 1 0 1 0 0 0 0 0 0 1 1 1 1 1 1 2 0 0 1 0 2 0 1 2 0 2 0 1 0 0 2 2 0 2 0 2 0 1 1 1 1 0 1 0 2 2 0 0 0 0 0 1 1 1 0 2 0 2 0 1 1 2 2 0 0 0 0 0 0 0 0 0 1 2 0 1 1 0 1 1 0 1 0 0 0 0 0 0 2 0 2 0 1 2 2 1 0 0 2 2 0 1 1 0 2 1 2 0 1 1 1 2 1 0 0 1 0 0 0 0 0 0 1 2 0 2 2 2 0 1 0 0 1 1 2 1 1 0 2 0 0 0 0 0 0 1 1 1 1 0 0 0 1 1 1 0 0 0 1 0 0 0 0 0 2 1 1 0 1 0 0 2 0 2 0 1 2 1 0 0 1 0 0 2 2 2 2 2 2 2 1 1 0 0 0 1 1 0 1 2 0 0 0 1 2 1 0 1 1 0 1 2 2 2 1 1 1 0 0 1 1 1 0 0 2 1 0 1 0 1 2 0 0 1 1 1 0 1 0 0 0 0 2 0 0 0 1 1 1 0 1 1 1 2 2 0 1 0 1 1 2 0 0 0 0 1 0 1 1 0 1 2 2 0 2 2 1 0 1 1 1 0 0 0 0 2 0 0 1 0 2 1 0 1 2 0 2 2 1 2 0 1 1 1 0 0 0 2 2 0 2 0 0 1 1 0 1 1 0 1 1 0 0 0 0 0 0 0 1 0 1 1 1 1 2 0 2 1 2 0 1 0 0 0 1 0 0 0 0 2 0 0 2 0 0 0 0 0 1 0 0 0 1 0 0 2 0 1 0 0 0 1 0 0 0 2 0 2 0 0 1 1 1 0 2 1 1 0 0 2 0 0 0 1 1 0 1 0 2 0 0 0 0 0 1 0 2 0 1 2 0 1 1 2 0 1 1 1 1 2 1 1 1 1 1 0 0 0 1 1 2 0 0 0 0 0 2 2 1 1 0 0 0 0 1 0 2 0 0 0 0 0 1 1 2 2 2 0 0 1 1 0 0 0 2 0 0 0 1 0 2 1 1 1 0 1 0 1 0 0 1 1 1 0 0 0 1 0 0 1 0 0 0 2 0 1 1 1 2 2 2 1 0 1 2 2 1 0 2 2 0 0 1 1 1 2 2 0 2 1 2 0 1 1 1 0 0 0 0 0 0 0 1 0 0 0 0 1 0 1 1 2 0 0 1 0 1 1 2 1 0 1 1 0 1 0 0 1 0 0 2 0 2 0 1 0 1 1 1 1 0 0 0 0 0 0 0 0 0 0 0 0 2 1 0 0 0 0 0 1 1 0 0 0 0 0 0 0 0 1 0 1 0 2 0 0 0 0 1 2 2 2 2 2 0 0 1 0 0 1 0 0 0 0 1 2 1 2 2 0 0 0 1 1 0 2 1 0 0 0 0 0 0 2 0 1 1 0 1 2 1 0 1 2 1 0 0 2 1 0 0 0 1 0 2 0 0 1 0 0 0 0 0 1 1 0 0 1 1 0 2 2 0 1 1 1 0 2 2 0 0 0 1 0 0 1 1 1 1 2 2 0 1 0 0 0 2 0 0 0 0 0 0 0 1 0 0 1 0 1 1 1 1 0 1 1 1 0 0 0 0 0 0
13 0 0 0 0 0 1 0 0 2 2 0 1 1 0 0 1 1 1 2 1 2 0 2 0 0 1 0 2 2 2 2 2 2 0 2 0 1 0 0 0 1 0 1 2 1 0 0 2 0 0 0 2 1 0 2 0 0 1 1 1 0 0 0 0 0 0 1 0 0 1 2 1 0 0 1 1 0 2 1 0 1 2 0 0 0 0 1 0 1 0 0 2 2 1 0 0 2 1 1 0 0 0 0 0 0 2 1 1 1 0 1 0 1 1 1 1 0 0 1 1 0 2 0 0 2 0 2 2 0 0 0 0 0 0 0 0 0 0 2 2 0 0 0 0 0 0 0 0 1 0 0 2 1 0 1 0 0 0 0 0 1 1 0 1 2 0 0 1 1 0 0 1 2 2 0 1 1 0 0 0 0 1 1 0 1 2 2 1 1 1 2 2 1 2 1 0 0 0 0 0 1 1 0 2 0 2 0 2 0 2 1 2 0 0 2 1 1 1 0 0 0 1 0 0 1 1 2 0 0 0 0 0 1 0 1 0 2 0 0 0 0 2 0 0 1 1 0 1 0 0 0 1 0 0 1 0 0 1 2 2 0 0 0 0 0 0 1 2 0 0 0 2 2 0 0 0 0 2 0 0 2 0 0 2 1 1 1 1 2 0 1 0 0 2 2 1 2 1 1 0 0 0 0 0 1 1 2 0 0 0 1 0 2 2 0 2 1 1 0 2 2 2 0 1 0 1 0 2 1 2 0 0 0 0 0 0 2 0 0 0 0 2 1 0 2 0 0 1 0 0 0 0 1 1 0 0 2 0 1 0 1 2 1 2 0 0 1 1 1 0 2 1 1 0 1 0 2 0 2 1 2 1 0 0 0 1 0 0 1 0 0 1 0 2 2 2 0 2 1 1 2 0 2 2 0 0 0 0 1 0 0 0 0 1 2 0 0 0 0 1 2 1 0 1 0 0 0 0 0 0 0 1 0 1 0 0 1 0 1 0 0 2 0 0 0 0 2 2 2 0 1 0 2 1 0 1 1 1 0 2 0 0 1 1 0 0 1 1 1 1 0 2 0 1 0 2 2 0 0 0 2 2 1 1 0 1 2 2 2 2 0 0 1 1 0 0 2 2 2 0 0 2 2 2 0 0 0 2 0 2 1 0 1 1 0 0 0 0 1 0 1 2 2 1 0 1 0 1 2 0 0 0 1 1 0 1 0 2 2 1 1 1 0 1 0 0 0 2 0 0 0 0 1 2 0 1 0 2 0 1 0 0 2 1 0 0 0 2 0 1 1 1 0 1 0 1 2 0 0 0 0 1 0 1 0 0 1 0 0 1 1 0 0 1 0 0 1 0 1 1 1 0 0 2 2 0 2 0 0 1 1 0 0 0 1 0 0 1 0 0 1 0 0 0 1 1 1 0 0 0 0 0 0 1 0 0 1 1 1 0 0 1 1 2 0 1 1 0 1 0 1 0 2 1 1 0 0 0 0 0 0 2 0 2 1 0 1 0 1 0 1 0 0 1 2 0 1 0 2 1 0 2 1 0 0 2 1 2 1 1 1 0 2 0 0 0 0 1 2 0 0 0 1 2 2 1 2 0 0 1 1 0 2 0 1 0 1 1 1 0 0 1 2 2 2 0 1 0 0 0 2 0 1 2 1 1 0 0 1 1 0 1 0 2 0 1 0 0 1 1 1 1 0 1 1 0 0 1 1 0 0 2 0 0 0 0 2 2 2 1 0 0 0 0 0 0 0 0 2 0 2 0 0 0 1 0 2 0 2 0 2 2 1 1 1 0 2 2 2 0 0 0 0 0 1 1 1 0 1 1 0 1 1 1 0 2 1 2 0 1 2 1 0 0 0 0 0 1 2 1 2 2 1 0 1 0 1 1 0 0 1 0 0 0 0 0 1 1 0 0 1 0 0 0 0 0 1 0 0 0 0 0 0 0 1 0 0 1 0 1 0 2 0 0 2 0 0 2 2 2 2 2 2 0 2 0 1 0 0 1 0 1 0 2 2 2 1 0 0 0 1 1 0 1 1 0 0 1 1 0 0 0 0 0 0 0 0 1 1 0 0 1 0 1 0 1 2 0 1 1 0 0 2 0 0 0 1 0 0 0 0 1 1 0 0 0 2 0 1 2 0 2 1 0 0 1 2 0 0 0 2 0 0 0 1 1 0 2 0 1 0 0 0 0 0 1 0 1 0 0 0 0 1 0 1 1 0 0 0 0 0 0 1 1 0 0 0 0 0 1 1
14 0 0 1 1 0 2 0 0 2 2 0 2 2 0 0 0 1 1 2 0 2 0 2 0 1 0 0 0 0 1 1 1 1 2 2 1 1 0 0 0 0 1 1 2 1 1 0 0 2 2 0 0 0 2 1 1 2 2 1 0 0 0 0 0 0 0 0 0 0 0 0 2 0 1 2 1 0 2 0 1 2 1 0 1 0 0 0 0 2 0 1 1 1 0 0 0 0 0 0 0 2 2 2 0 0 2 1 1 1 0 2 1 2 2 2 2 0 0 1 0 0 2 0 1 1 0 1 2 0 1 1 0 0 0 0 0 0 1 0 1 0 0 0 0 0 1 0 0 1 0 0 0 0 0 0 0 0 0 0 0 1 0 0 0 1 0 0 1 2 0 1 0 1 2 0 1 0 0 0 0 0 0 0 1 1 0 2 1 0 1 0 2 1 1 2 1 0 0 1 1 0 0 1 2 0 2 1 1 1 1 1 1 0 1 0 0 0 0 2 2 0 1 0 0 2 1 1 0 0 0 0 0 0 2 0 0 2 0 0 0 0 2 1 0 0 0 0 2 0 0 0 1 1 0 1 2 0 0 0 0 0 0 2 1 0 0 0 2 0 0 2 1 1 0 0 0 1 2 1 1 2 0 0 1 1 1 1 1 2 0 1 1 1 1 1 1 0 1 2 2 2 0 0 0 0 0 2 1 2 0 2 0 2 1 0 1 0 1 0 1 2 1 1 1 0 1 0 1 0 1 2 0 0 0 0 0 2 1 1 0 1 2 0 0 0 0 0 1 1 1 0 0 0 0 0 0 0 0 2 0 1 2 1 2 1 0 1 1 0 0 2 1 1 1 0 0 1 1 1 0 2 1 0 0 0 0 0 0 0 0 0 2 0 2 1 1 0 1 1 1 1 0 2 1 0 0 2 0 0 0 0 0 0 1 2 0 0 0 0 0 1 0 1 0 0 0 1 1 0 1 2 0 1 1 1 0 0 0 0 1 0 1 1 0 1 0 0 1 1 1 1 1 2 2 1 2 2 1 2 0 0 0 1 1 1 0 1 2 0 1 1 2 0 1 1 1 1 0 0 2 1 2 2 0 2 0 1 2 1 0 2 1 1 1 0 0 0 0 1 1 1 2 2 2 0 0 0 0 0 0 1 0 0 0 1 0 0 0 1 0 0 2 2 0 0 0 1 0 1 1 0 0 0 1 0 2 0 1 1 2 2 0 0 0 0 0 0 2 0 0 0 0 0 2 0 0 0 1 0 1 0 0 0 0 0 0 0 1 0 0 0 2 0 0 0 2 1 0 1 0 1 1 1 0 0 0 1 0 0 0 0 0 0 0 0 1 0 0 1 1 1 2 0 0 0 0 0 0 0 2 0 0 1 0 0 0 0 1 0 0 2 0 0 0 1 2 0 0 0 0 0 0 1 1 0 1 0 1 0 1 1 0 2 1 0 1 1 0 1 0 1 2 0 0 0 0 1 1 0 0 0 0 0 1 1 1 2 1 0 0 0 0 0 1 2 1 2 1 1 2 0 2 0 1 2 1 1 2 1 0 0 0 1 0 0 0 1 2 2 0 1 0 0 0 1 1 2 0 0 0 0 0 2 0 1 0 0 0 0 0 1 1 2 1 1 0 0 2 2 2 2 1 2 1 1 0 1 0 1 0 1 0 1 1 0 0 1 1 2 1 2 0 0 0 1 1 0 2 1 0 1 0 0 0 1 2 1 1 1 0 0 1 2 2 0 0 0 0 1 0 2 1 1 2 0 1 2 2 1 1 0 2 0 0 0 0 0 0 0 0 2 0 0 0 0 1 1 0 0 0 0 1 0 1 0 1 1 0 0 0 0 2 1 0 0 1 0 0 2 0 2 2 1 0 2 0 1 2 0 0 1 1 1 0 1 1 0 0 0 0 2 2 2 0 2 0 0 1 1 0 0 1 0 1 2 0 0 0 0 0 0 1 1 0 0 0 1 2 2 2 1 1 1 0 1 1 0 2 0 1 0 0 0 2 2 2 2 0 0 1 2 2 1 2 0 1 2 1 1 1 0 0 0 1 1 0 1 2 1 0 1 0 1 0 0 0 1 1 1 0 0 1 1 1 0 0 1 1 1 0 0 0 0 0 0 0 0 0 0 2 0 2 0 0 0 1 2 0 0 0 0 0 0 1 1 2 1 1 1 1 0 0 0 0 0 2 0 1 0 0 0 0 0 0 1 1 0 1 0 0 0 0 0 0 0 0 1 1 1 2 1
15 1 0 0 0 2 2 1 0 1 1 0 1 1 0 0 0 1 1 1 1 1 0 2 0 0 1 0 0 0 1 1 0 2 1 0 2 2 0 2 2 0 0 1 2 2 0 0 1 0 0 0 2 1 0 1 1 0 0 1 0 0 0 0 0 0 1 0 0 0 1 1 2 1 2 2 0 0 2 0 1 2 1 1 2 0 0 0 0 2 0 1 1 1 1 0 0 0 0 0 0 0 1 1 1 1 1 2 0 2 0 1 0 2 2 2 2 0 1 1 1 0 2 0 0 0 0 1 1 0 0 0 0 0 1 0 1 0 0 1 0 0 0 0 0 1 0 0 0 0 1 0 0 0 1 0 0 1 0 0 1 1 0 0 1 2 1 1 1 2 1 0 0 1 1 0 1 0 1 1 1 1 0 1 1 2 1 2 0 0 0 2 2 2 2 2 0 0 0 1 1 0 0 0 2 0 2 0 1 0 1 1 1 0 0 0 0 0 1 1 2 1 1 0 0 1 1 2 0 0 1 0 0 0 1 0 0 2 0 1 0 1 2 0 0 0 0 0 1 1 1 1 1 0 1 2 1 1 0 0 0 0 0 0 0 1 0 0 2 0 1 0 0 0 1 1 0 0 1 0 0 1 1 1 2 0 0 1 0 2 0 1 0 1 0 1 0 1 1 2 2 1 2 0 2 0 1 2 0 1 1 2 0 2 2 1 2 0 0 0 0 0 2 1 1 0 1 0 0 0 1 1 0 0 0 1 0 2 0 0 0 0 2 0 0 0 0 0 0 2 0 0 0 2 1 1 1 1 0 2 0 2 1 0 1 0 0 1 1 0 0 2 1 2 1 0 0 2 0 2 2 2 0 0 1 0 0 0 0 0 0 0 1 0 2 1 1 0 1 1 1 1 1 1 0 1 2 0 0 0 0 0 0 0 1 1 0 0 0 0 0 0 0 1 0 1 1 0 0 1 2 1 2 0 0 0 0 1 0 1 0 0 1 1 0 1 0 1 1 1 0 1 1 2 2 1 2 1 2 2 1 0 0 1 1 0 0 2 2 0 2 2 1 1 2 0 2 2 0 1 1 2 2 1 1 1 0 0 2 1 2 1 0 2 0 0 0 0 0 1 1 1 1 1 1 1 2 1 0 0 0 2 0 0 0 0 0 0 0 1 1 2 1 1 0 1 1 1 0 1 1 1 0 0 0 1 2 1 1 1 2 2 0 0 1 0 0 2 0 2 0 0 0 0 2 0 2 0 0 1 0 0 0 0 0 0 0 1 1 0 0 0 0 0 0 0 0 2 0 2 0 0 2 1 1 1 1 0 0 0 0 0 0 0 0 0 0 0 0 0 0 2 1 1 0 1 1 0 0 1 0 0 0 0 0 0 0 0 0 0 0 0 0 0 0 1 2 1 0 0 0 0 1 0 1 0 2 0 0 0 1 0 0 0 1 0 1 1 0 1 0 1 0 2 1 1 0 1 2 0 0 0 1 1 0 1 1 2 1 0 1 0 1 0 0 2 0 0 2 0 0 0 2 0 0 2 1 0 2 2 0 0 0 2 1 0 0 0 1 2 0 1 1 0 0 1 1 2 0 0 0 0 0 2 0 0 0 1 0 0 1 0 0 2 1 1 1 1 0 0 0 1 0 2 1 0 0 1 0 1 0 1 1 0 0 1 0 0 0 1 0 0 0 0 0 1 0 0 2 1 0 0 0 0 0 0 0 2 1 1 0 0 1 1 1 1 0 1 1 0 1 0 2 0 2 0 0 2 2 0 2 0 2 2 1 1 0 2 0 2 2 2 0 0 0 0 2 0 0 2 2 0 1 1 1 0 2 2 0 0 0 0 1 1 0 0 1 0 0 2 1 2 1 1 0 2 0 1 1 0 1 1 0 0 0 0 0 0 1 1 0 1 0 0 0 0 0 0 0 0 0 0 0 0 0 0 1 0 2 0 2 0 0 2 0 1 0 2 1 2 2 2 2 0 0 0 0 0 2 0 1 0 0 1 2 2 2 2 0 0 0 2 2 0 2 1 0 1 2 2 2 0 1 0 2 2 0 1 1 1 0 0 1 1 1 0 0 0 0 1 0 0 1 1 0 0 1 0 0 1 0 0 1 0 0 0 0 1 0 0 1 0 1 0 1 1 1 2 0 0 0 0 1 0 1 1 1 0 0 0 1 0 0 0 0 0 2 0 1 0 0 0 0 0 0 0 0 0 1 0 0 0 0 0 0 0 0 1 2 0 1 0
16 1 0 0 0 0 0 1 0 1 1 1 0 1 0 0 0 1 0 1 1 1 0 1 0 1 2 0 1 2 2 0 2 2 1 0 2 2 0 1 1 1 0 0 2 0 0 0 0 0 0 0 0 0 2 1 1 0 1 0 1 1 1 2 0 0 1 1 0 0 0 1 2 0 2 2 0 0 2 0 1 2 1 1 2 0 1 1 1 2 1 2 2 0 1 0 0 1 0 1 1 2 0 0 1 1 2 2 0 2 1 1 0 0 0 0 0 0 1 2 2 0 0 2 0 0 0 0 0 0 0 0 1 1 0 0 0 0 0 0 0 0 0 0 0 0 1 0 0 1 0 0 0 0 0 0 0 0 0 0 0 1 0 1 1 1 0 0 0 0 0 1 1 1 2 0 1 0 0 0 0 0 1 0 1 1 1 1 0 0 0 0 2 2 2 1 2 0 0 0 0 0 0 0 2 0 2 0 0 0 1 1 2 0 0 1 1 1 1 2 2 0 1 0 0 1 1 2 0 0 1 0 0 0 2 0 0 2 0 0 0 1 1 0 1 1 1 0 2 0 0 0 2 0 0 1 1 1 0 1 0 1 1 2 1 1 0 1 2 0 1 1 1 1 0 0 0 1 1 0 0 1 1 1 2 0 0 0 0 1 1 1 1 0 2 1 2 0 0 0 0 0 1 0 1 0 0 2 0 0 1 1 0 1 1 0 2 0 1 0 1 1 1 1 1 0 0 0 1 2 2 0 1 1 0 1 0 1 1 1 1 1 2 0 0 0 0 0 1 2 1 0 0 0 0 0 0 1 0 1 0 1 1 0 1 1 0 1 1 0 0 2 0 2 0 0 0 2 1 1 2 0 1 0 1 1 0 0 0 0 0 0 1 1 1 0 1 0 1 0 0 1 1 2 1 1 0 0 0 0 0 0 0 0 1 2 0 0 0 0 0 2 0 0 1 1 0 1 0 0 1 0 0 2 0 0 0 0 0 0 2 0 0 2 1 2 1 2 2 1 0 1 1 1 1 1 1 1 1 0 2 0 0 0 1 1 0 2 2 0 1 1 2 0 1 1 0 2 0 1 2 1 1 1 0 1 0 0 1 0 0 1 1 1 1 0 0 0 1 1 1 0 0 0 0 0 2 0 0 0 0 1 0 0 1 0 0 0 0 2 1 0 1 1 0 1 1 0 0 2 0 2 0 0 1 0 1 0 1 1 0 0 0 1 2 0 0 1 1 1 0 0 0 0 2 0 1 1 2 0 0 0 2 2 0 2 1 0 0 0 0 2 2 0 1 0 2 2 0 2 0 0 2 2 0 0 0 0 0 0 0 0 1 0 1 0 0 0 0 0 0 2 1 2 0 2 2 1 0 0 1 0 0 1 0 0 0 0 0 0 0 1 0 1 0 0 0 1 0 0 0 0 1 0 2 1 0 0 0 1 0 0 1 1 2 0 2 1 0 1 0 2 1 0 0 0 0 1 1 0 0 0 1 0 2 1 0 1 0 1 0 1 0 1 0 2 0 0 2 0 1 0 2 0 1 2 0 0 2 2 0 0 0 1 1 0 0 0 2 2 1 1 0 0 1 1 2 2 0 0 1 0 0 0 0 1 0 0 0 0 0 1 1 2 1 1 0 0 1 1 1 1 0 2 0 0 0 1 0 2 2 0 0 0 0 1 0 0 0 0 0 0 0 0 1 0 0 0 1 0 0 2 2 0 1 1 1 2 2 2 0 0 1 1 1 1 0 2 2 0 0 0 0 1 1 1 1 1 0 2 0 2 2 0 0 0 0 1 0 1 1 2 0 0 0 0 0 0 0 2 2 0 1 0 1 0 1 1 1 0 1 1 1 1 0 0 1 0 1 2 0 0 2 0 0 2 0 1 0 0 0 0 1 1 0 1 1 0 0 0 0 1 1 0 1 0 1 0 0 0 0 0 0 0 0 1 1 0 1 0 1 0 1 1 0 0 0 1 2 2 2 2 0 0 0 1 0 0 1 0 2 0 0 1 2 0 1 2 0 0 0 2 2 2 2 1 0 2 0 0 0 0 1 0 2 2 0 1 1 0 0 1 1 1 0 0 1 1 1 1 0 0 0 2 0 0 0 1 0 0 0 0 2 0 0 1 0 0 0 0 0 1 1 0 2 0 2 2 0 0 0 1 2 0 1 1 2 0 1 1 1 0 0 0 0 1 1 0 1 0 0 0 1 1 0 1 2 1 0 0 0 0 0 0 0 0 0 0 0 0 0 0
17 1 0 0 1 0 2 0 0 2 2 0 0 1 0 0 0 0 0 2 1 2 0 2 0 0 2 0 1 2 2 1 1 1 1 1 1 0 1 1 1 0 0 1 2 0 2 1 1 0 0 1 0 0 2 2 0 0 0 1 0 1 2 0 0 2 0 2 0 0 0 2 2 0 0 2 2 0 1 0 0 2 2 1 1 0 0 0 0 2 0 0 1 0 1 0 0 1 0 1 2 2 0 0 1 0 2 1 1 1 1 1 1 1 1 1 1 0 2 0 0 0 1 1 0 0 0 1 1 0 0 0 0 1 0 1 1 0 0 1 0 0 0 0 1 0 0 0 0 0 0 0 1 0 0 0 0 1 0 1 2 2 1 0 0 1 0 1 0 1 1 2 0 2 0 0 2 1 0 0 0 0 1 0 0 0 1 1 0 0 0 0 2 2 2 0 1 0 0 1 1 0 0 0 2 0 1 0 1 1 2 1 1 0 0 0 0 1 1 1 1 0 0 0 0 0 1 1 0 0 0 1 0 0 2 0 1 2 0 0 0 1 2 0 0 0 1 0 2 0 0 0 0 0 0 1 0 0 0 0 0 0 0 0 0 0 0 0 2 0 0 0 0 0 1 1 0 1 1 1 1 2 0 0 0 0 0 2 1 2 0 1 2 0 2 0 1 0 0 2 0 0 0 0 0 0 0 2 2 2 0 2 0 1 1 0 2 0 0 0 1 1 1 1 0 0 0 0 1 1 2 1 0 0 0 0 0 2 1 1 0 1 2 0 1 1 0 1 2 2 0 1 0 2 2 0 1 1 0 0 0 1 1 0 1 1 0 2 2 0 1 1 2 2 2 0 0 1 2 0 1 1 1 1 1 0 0 1 1 0 0 1 1 0 2 0 0 0 0 0 0 0 1 2 1 1 0 0 0 0 0 0 0 0 1 2 1 0 0 0 0 2 0 1 1 1 0 1 1 1 0 2 0 2 0 0 0 0 0 0 1 0 2 0 0 1 0 0 1 1 0 0 0 2 2 1 2 2 1 2 1 0 0 1 1 0 0 2 2 0 1 0 2 0 0 0 0 1 0 1 2 2 0 0 0 0 0 1 2 1 0 2 0 1 1 0 0 0 1 1 1 0 2 2 2 1 1 0 0 0 0 1 0 0 1 0 0 0 0 2 1 0 2 2 0 1 0 1 0 1 1 0 0 0 1 0 2 0 0 0 1 1 0 0 1 1 0 0 1 1 0 1 0 0 0 2 0 1 2 0 2 0 1 2 0 2 2 2 0 2 0 0 2 0 2 0 2 1 0 2 0 0 2 2 0 0 0 0 0 0 0 0 0 0 2 0 1 0 0 0 0 2 0 1 1 2 0 2 0 1 0 0 0 1 1 1 2 0 1 0 0 1 0 0 0 1 1 2 0 0 1 1 1 0 2 1 1 0 0 0 0 0 0 1 2 0 2 2 0 0 0 1 1 0 0 0 0 0 0 1 1 0 1 1 0 1 0 2 1 0 1 0 0 0 0 1 2 1 1 1 1 1 2 1 1 2 0 0 1 2 0 0 0 0 0 1 1 0 2 2 0 0 0 0 1 1 1 2 0 1 1 1 0 1 0 0 0 2 2 2 0 0 1 2 1 1 0 0 1 1 1 2 1 2 0 0 1 0 0 0 0 0 1 0 0 2 0 0 0 0 0 0 0 0 0 2 1 0 2 1 0 1 0 0 0 1 1 2 2 2 1 0 0 0 0 1 0 1 1 1 0 1 1 0 0 2 0 1 1 1 1 1 2 2 1 1 0 0 0 2 1 1 1 0 1 1 1 0 1 1 1 0 0 2 0 0 2 2 1 0 1 1 0 1 1 0 1 0 0 2 0 2 2 1 0 2 0 0 0 0 0 0 1 1 0 1 1 0 0 0 1 1 0 0 0 0 0 0 1 1 0 0 1 0 1 1 0 1 2 0 0 0 1 1 0 0 0 0 2 1 1 1 2 0 0 0 1 1 0 0 2 0 0 1 2 1 2 1 0 0 0 1 1 0 2 1 0 1 0 0 1 0 0 0 1 1 0 1 1 0 0 1 1 1 1 0 1 2 0 0 0 0 0 1 0 0 0 1 0 0 0 0 2 2 1 0 2 1 1 1 2 0 2 0 0 0 0 2 0 0 0 1 2 0 1 1 2 0 1 1 1 0 0 0 0 0 2 0 1 1 0 0 1 1 0 0 1 0 0 0 0 0 0 0 2 0 0 1 1 1 2 1
18 0 0 0 0 0 0 1 1 1 2 0 0 0 0 0 0 1 0 1 0 1 1 1 0 1 0 0 0 0 2 1 2 1 1 0 2 2 0 0 0 2 0 0 2 0 1 1 1 0 0 1 0 0 2 2 0 0 0 1 1 0 1 0 0 1 1 0 0 0 0 1 2 0 0 2 2 1 1 1 0 2 1 0 1 0 0 1 0 2 0 2 1 0 0 1 0 1 0 1 0 1 1 1 1 1 1 2 0 2 0 2 1 1 1 1 1 0 1 1 1 0 2 0 0 2 0 1 1 1 1 1 0 1 1 1 0 0 0 0 2 0 0 0 2 0 1 1 1 1 0 2 1 0 0 1 1 0 0 0 1 0 0 1 1 1 0 1 0 2 1 0 0 2 2 0 2 0 1 1 1 1 1 0 0 0 1 1 1 0 0 0 2 1 1 2 0 0 0 0 0 0 0 0 2 0 1 0 1 1 1 2 1 0 0 0 0 0 2 1 1 0 1 0 0 1 2 2 1 1 0 1 0 0 1 0 0 2 0 0 0 1 2 0 0 0 0 0 2 0 0 0 1 0 0 2 1 2 0 2 0 1 0 0 0 0 0 1 0 0 1 1 0 0 0 0 0 1 1 1 1 2 1 1 2 0 0 2 2 2 0 1 1 1 1 1 2 0 0 0 1 1 0 1 0 0 0 2 1 2 0 2 0 2 2 0 2 0 0 0 1 1 2 2 0 0 1 0 0 0 1 1 0 0 0 0 0 0 0 0 0 0 2 0 0 1 0 1 2 0 0 0 0 2 1 1 1 0 1 0 1 1 0 0 0 2 0 0 0 0 0 2 2 1 1 2 0 0 0 2 2 0 0 1 1 1 0 0 0 1 1 0 0 0 2 1 1 1 0 0 0 0 0 2 0 0 0 1 0 0 0 0 0 0 1 2 1 1 0 1 0 1 1 1 0 0 0 1 0 1 1 2 1 0 1 0 0 1 0 1 2 0 1 1 0 1 1 0 0 1 0 0 0 1 0 0 0 2 2 1 1 0 1 0 0 1 0 2 2 0 1 1 0 2 0 1 0 0 0 0 2 2 1 0 0 0 0 1 1 1 0 1 0 1 1 0 0 1 1 0 2 0 2 1 2 0 1 0 0 0 0 1 0 0 0 1 0 1 0 2 0 0 1 1 1 0 1 1 0 1 1 1 0 0 0 1 2 0 1 1 0 0 0 2 2 0 0 2 0 2 0 0 0 0 1 1 1 1 0 0 0 0 1 2 1 1 1 0 2 0 1 1 0 0 0 0 0 2 0 2 0 0 1 1 0 0 0 0 0 0 0 1 1 1 1 0 1 0 0 0 0 1 0 2 0 2 1 1 0 1 1 0 0 1 0 0 0 0 0 0 0 0 1 1 0 0 0 2 0 0 2 0 1 0 1 1 0 0 0 0 0 0 1 1 1 0 1 1 0 1 0 1 1 1 1 1 0 1 1 0 0 0 0 0 2 2 1 2 0 0 0 0 1 0 0 2 1 0 2 1 0 0 2 1 1 1 1 0 0 1 0 0 1 2 2 0 0 0 1 2 0 0 0 0 1 2 2 1 0 0 0 0 0 1 0 0 0 2 2 2 0 0 0 2 2 2 0 1 0 0 0 1 0 2 1 0 1 0 0 0 0 0 0 0 1 1 1 0 0 0 0 0 0 0 0 1 0 0 2 0 0 1 1 1 0 0 1 2 1 1 0 0 0 0 0 0 0 2 2 0 1 1 1 0 1 1 0 2 2 1 1 0 2 2 0 0 0 1 0 1 1 2 0 0 1 1 2 0 0 1 1 0 1 0 1 0 1 2 2 0 2 2 1 1 0 0 1 0 0 2 0 2 1 0 0 1 0 1 2 0 0 0 1 1 0 1 1 0 0 0 0 1 0 0 0 0 0 0 0 0 0 0 0 0 1 0 0 0 2 0 1 0 1 1 0 1 0 0 1 0 0 0 2 0 0 0 1 0 1 0 1 0 0 1 2 1 2 2 0 0 0 2 1 0 1 2 0 1 0 1 0 0 0 1 1 1 0 1 1 0 0 1 1 0 0 0 1 0 0 1 0 0 0 1 1 0 0 1 1 1 1 1 2 1 1 0 1 0 0 0 1 1 2 0 0 0 0 2 1 1 1 1 1 0 1 1 1 0 0 1 1 0 0 0 0 1 1 0 2 0 0 0 0 0 2 2 2 0 0 0 0 0 0 0 0 0 0 0 0 1 1 0
19 0 0 1 2 0 2 0 0 2 2 0 1 1 0 0 0 1 0 1 1 1 0 2 0 0 2 0 2 2 1 2 0 0 2 0 2 0 0 1 0 0 0 0 2 0 0 0 0 0 0 0 0 1 1 1 1 1 1 0 1 0 2 2 0 0 1 0 0 0 0 2 1 0 1 1 0 0 1 0 1 2 2 0 0 0 0 0 0 2 0 0 2 0 0 0 0 0 0 0 0 1 0 0 2 1 1 1 1 1 0 2 1 1 1 1 1 0 1 1 1 0 2 0 1 1 0 1 2 2 0 0 0 0 0 0 0 0 1 0 1 0 1 0 0 0 0 0 0 0 0 0 0 0 1 0 0 2 0 1 2 0 1 0 0 2 0 1 0 1 1 1 0 1 1 0 2 0 0 0 1 2 1 0 1 1 0 2 2 1 1 1 2 1 2 2 1 0 0 0 0 0 0 1 2 1 2 0 1 0 0 2 1 0 1 2 1 1 1 1 1 0 1 0 0 1 1 1 0 0 0 0 0 0 2 0 0 2 0 0 0 0 1 0 0 0 0 0 2 0 0 0 1 0 1 1 0 0 0 1 0 1 1 1 1 0 0 1 1 0 1 0 2 2 0 0 0 1 2 1 1 1 0 0 1 1 0 1 0 2 0 0 1 0 2 1 1 0 0 1 0 0 1 0 1 0 1 1 0 0 1 1 0 2 2 0 0 0 0 0 0 0 0 0 2 0 1 0 1 1 1 1 1 1 0 0 0 1 0 1 1 1 2 0 0 0 0 1 1 1 2 0 1 1 0 0 0 0 0 1 0 1 1 1 1 0 0 1 1 0 1 1 0 2 0 0 0 0 1 1 0 2 1 1 1 1 0 0 0 1 0 0 0 1 2 1 1 0 0 0 0 0 0 0 0 0 2 0 0 0 0 0 0 0 0 1 0 0 0 0 0 2 1 0 0 2 1 1 0 0 1 0 0 2 0 0 0 0 0 0 1 0 1 1 0 1 0 1 1 0 1 1 0 2 1 0 1 2 1 1 1 0 1 0 1 0 0 2 2 0 1 1 2 1 1 1 1 1 0 1 2 1 1 0 0 0 0 1 1 1 1 0 0 1 0 0 2 1 1 2 0 1 1 0 1 0 1 1 0 0 0 2 0 0 1 0 0 1 0 1 1 1 2 2 0 2 0 0 0 2 0 2 0 1 1 0 2 1 2 2 1 1 0 2 2 0 0 1 1 1 0 0 0 1 2 0 0 0 0 1 0 0 0 2 0 2 2 0 2 0 1 0 0 0 0 0 2 1 0 2 0 0 1 2 0 0 0 0 0 0 0 0 1 0 1 0 0 0 0 0 0 2 0 2 0 2 1 0 0 1 1 0 0 1 0 0 0 0 0 0 0 1 0 0 0 1 1 1 0 0 1 0 1 1 1 1 0 0 1 0 1 0 1 1 1 0 1 0 0 0 0 2 0 2 1 1 0 0 1 0 0 0 0 0 1 1 1 2 1 0 0 0 1 0 2 2 0 1 1 1 1 0 2 1 1 1 1 0 1 1 0 0 0 2 1 0 0 0 1 2 1 1 0 0 1 1 1 1 1 0 1 1 0 2 1 1 0 2 1 1 1 0 1 2 2 1 0 0 1 0 0 1 1 2 1 1 0 1 0 2 1 1 0 0 1 0 1 0 0 1 0 0 0 0 0 0 0 2 2 0 2 1 2 0 1 0 0 2 2 2 1 0 1 1 1 1 0 1 1 0 0 1 0 0 0 1 0 2 2 2 0 0 2 0 0 0 0 1 0 0 0 0 0 1 0 0 0 0 1 1 1 0 1 1 0 0 2 1 0 0 0 0 0 1 0 0 1 0 0 2 0 2 1 1 0 1 0 1 1 0 0 0 0 0 0 0 0 0 0 0 0 1 0 0 0 0 0 0 1 1 0 0 0 0 0 0 0 0 2 0 1 0 2 1 0 0 0 1 2 1 1 1 2 0 0 0 2 0 0 1 2 0 2 0 2 2 2 0 0 0 0 2 2 1 2 1 0 2 1 1 1 0 1 0 1 1 0 1 1 0 0 1 2 0 2 1 2 1 0 0 1 1 1 2 0 0 1 0 1 1 0 0 1 1 1 1 0 0 0 0 2 0 2 0 1 0 1 0 0 1 1 0 2 0 2 0 0 0 2 1 0 0 0 0 0 0 2 0 1 0 0 0 1 1 0 1 2 0 0 1 1 0 0 1 1 0 0 0 1 1 1 1
20 1 0 0 0 0 1 1 1 1 2 0 1 1 0 0 0 1 1 2 0 2 0 2 0 0 1 0 0 0 2 1 1 1 2 2 1 2 0 0 0 2 1 1 2 0 0 0 2 0 0 0 1 0 1 1 1 1 1 0 1 1 0 0 0 1 1 0 0 0 0 0 2 1 2 2 0 0 1 1 0 2 2 1 1 0 0 0 0 2 0 0 0 0 0 1 1 1 0 1 1 2 1 1 1 1 1 0 1 1 0 1 1 2 2 2 2 0 0 2 2 0 1 1 0 1 0 0 0 0 0 0 0 0 0 0 0 0 0 1 0 0 0 0 1 1 1 0 0 2 0 1 0 0 0 1 1 1 0 0 1 1 0 2 1 1 0 0 1 1 0 0 0 2 0 0 2 1 0 1 0 0 0 1 0 1 1 2 1 0 0 1 2 2 2 1 0 0 0 0 0 1 0 0 2 1 2 1 1 1 2 1 1 0 0 1 1 0 2 0 1 1 0 0 0 1 1 1 0 0 0 0 0 0 0 0 0 2 0 0 0 0 1 0 0 0 0 0 1 0 0 0 0 0 1 2 2 0 0 0 0 0 2 2 1 0 0 1 2 0 1 0 1 1 0 0 0 0 2 0 0 0 0 0 1 0 2 0 2 2 0 2 2 0 2 0 2 1 0 1 1 0 2 0 2 0 1 1 2 2 0 2 0 2 2 0 2 0 0 0 1 1 2 1 1 0 1 0 0 0 2 0 0 0 0 0 0 0 0 0 0 0 2 0 1 1 0 1 2 1 0 0 1 1 0 0 0 1 0 0 0 0 1 1 1 0 0 2 2 0 1 2 1 2 0 0 0 1 0 2 2 0 0 0 1 1 0 1 1 0 0 0 0 0 2 1 1 0 0 0 0 0 0 2 1 0 0 0 0 0 0 0 0 0 2 2 1 1 0 1 0 0 1 2 1 2 2 0 1 0 0 0 0 2 0 0 0 2 0 0 2 0 2 0 0 0 0 0 1 0 1 0 1 1 1 1 1 0 0 1 1 0 0 1 1 1 1 1 1 1 2 1 2 2 0 0 0 2 0 2 2 1 1 0 1 1 0 0 2 1 1 2 0 1 0 0 0 0 0 2 0 2 1 0 1 0 2 0 0 0 0 2 0 0 0 1 0 0 0 1 1 1 2 2 1 1 0 1 0 0 2 0 0 1 1 0 1 1 2 2 0 0 0 0 1 0 0 0 2 0 0 0 1 0 2 0 1 0 1 0 0 0 1 2 0 1 1 0 1 0 1 1 0 0 0 0 2 1 0 2 0 1 0 0 0 0 0 1 1 1 0 0 0 0 0 0 0 0 0 1 1 0 0 2 0 2 2 0 0 2 0 0 0 0 0 0 0 0 0 1 0 1 2 2 0 0 0 1 1 1 0 0 0 0 1 0 0 0 0 0 1 0 0 0 1 0 0 1 0 1 0 2 0 0 0 0 0 0 1 0 0 0 1 1 1 2 2 2 0 0 0 0 0 0 1 1 1 1 2 0 1 0 2 1 1 2 1 1 1 1 1 1 0 2 1 0 0 0 0 0 0 0 0 0 0 0 0 0 0 0 1 1 0 1 0 1 0 0 0 0 0 0 1 1 1 2 0 1 0 0 0 1 0 2 1 1 1 0 0 0 0 0 0 1 2 0 0 0 0 1 1 1 0 0 0 1 1 0 0 0 0 1 2 0 0 0 0 1 2 2 0 0 1 1 1 0 0 1 1 1 0 1 0 1 1 0 1 0 0 2 0 2 2 2 0 0 1 1 1 1 0 1 0 0 0 0 1 0 1 1 1 0 1 1 1 0 2 2 0 1 1 1 1 0 0 0 1 0 0 2 0 2 2 0 0 2 0 0 1 0 0 0 0 0 0 0 0 1 0 0 0 2 1 0 0 1 0 1 0 0 0 0 1 0 1 0 1 0 1 0 1 0 2 0 0 1 0 0 1 1 2 2 2 0 0 0 1 0 1 0 1 0 1 0 2 2 2 2 0 0 0 2 2 1 2 0 1 0 1 1 1 0 0 0 1 0 0 1 2 0 0 2 2 1 0 0 1 0 0 1 0 0 0 1 0 1 0 0 0 0 0 0 1 0 0 1 0 0 0 0 2 0 1 0 1 0 1 0 0 0 0 0 1 0 0 2 2 0 2 1 0 0 0 0 0 0 1 0 2 0 0 0 1 1 0 0 1 0 0 0 0 0 0 0 1 0 0 0 0 0 1 0
21 0 0 1 0 0 0 1 0 1 1 1 0 0 0 0 0 2 2 1 0 1 0 1 1 1 0 0 0 0 1 1 2 2 1 0 2 1 1 0 0 0 0 0 2 0 0 0 1 0 0 0 0 1 1 2 0 0 1 0 1 0 2 2 0 1 0 1 0 0 0 1 2 0 2 2 0 0 2 0 0 1 2 1 1 0 0 0 0 2 0 2 1 0 0 0 0 0 0 1 0 2 0 0 1 0 2 0 2 0 0 2 1 2 2 2 2 0 1 1 1 0 1 1 0 1 0 1 1 0 0 0 0 0 0 0 0 0 0 1 0 0 1 0 1 0 1 0 0 1 0 0 0 0 1 1 0 1 0 0 1 1 0 1 1 2 0 1 1 2 1 0 1 0 0 0 2 0 1 1 1 1 1 1 0 1 2 2 1 0 0 0 0 0 0 1 1 0 0 0 0 0 0 0 2 0 1 0 2 1 2 1 0 0 0 1 1 0 2 0 0 0 0 0 0 2 1 1 0 0 0 0 0 0 2 0 0 0 0 0 0 0 2 1 0 0 0 0 1 0 0 0 1 0 0 1 0 0 0 0 0 0 0 0 0 0 0 0 2 0 1 0 0 0 0 0 0 0 1 0 0 0 0 0 2 1 1 2 1 2 0 1 0 0 2 1 2 1 0 1 1 0 1 0 1 0 0 2 0 1 0 1 0 1 1 0 2 0 0 0 0 0 1 0 1 0 1 1 1 1 1 1 1 0 0 0 0 1 0 1 0 1 2 0 0 0 1 0 0 0 1 0 1 2 1 0 0 2 0 1 0 1 2 1 2 1 0 1 1 0 1 1 0 1 0 1 0 2 0 2 0 1 0 0 1 1 0 0 0 1 0 0 2 1 2 2 2 0 0 0 0 0 1 2 1 1 0 0 0 0 0 0 0 0 1 2 0 0 1 0 1 1 1 0 1 2 2 1 0 1 2 0 0 1 0 0 0 0 0 1 1 0 1 1 0 2 0 1 1 2 0 1 0 1 0 0 0 0 0 0 2 0 1 0 1 0 0 0 1 2 2 0 1 1 0 0 0 0 0 0 1 2 1 0 1 1 0 0 1 1 1 0 0 2 1 0 1 0 0 2 0 2 2 2 2 0 0 1 0 0 0 1 0 0 0 1 0 0 0 1 1 1 2 1 0 1 1 0 1 2 0 1 0 1 0 1 2 1 2 2 1 1 0 1 2 0 0 2 0 2 0 0 0 0 2 0 0 1 0 1 0 0 0 2 0 2 2 2 1 1 0 0 0 0 0 0 1 2 0 2 0 0 1 1 0 0 0 0 0 0 0 0 1 0 0 0 0 0 0 0 0 1 0 2 0 2 2 0 1 0 1 0 0 0 0 0 0 0 2 0 0 2 0 0 0 1 1 0 0 0 0 0 1 0 1 1 0 0 2 0 0 0 0 0 0 0 0 2 0 0 0 2 1 1 1 0 0 1 1 1 1 0 1 1 1 2 1 2 0 0 0 0 1 1 0 2 0 1 1 1 1 0 1 0 0 1 1 1 1 1 0 0 1 1 1 0 0 0 1 1 1 0 0 0 1 1 1 1 0 0 0 0 0 2 0 0 0 0 1 0 0 0 1 1 1 2 0 0 0 0 0 1 1 2 0 1 0 0 0 1 0 0 0 0 0 0 0 0 0 0 0 0 0 0 0 1 0 2 2 0 2 1 2 1 1 0 0 2 1 1 0 0 0 0 0 1 0 1 0 1 0 0 2 0 2 1 0 2 2 0 2 0 2 2 1 1 1 1 0 2 2 2 0 0 0 0 2 0 0 2 2 0 1 1 1 0 2 2 1 0 1 1 0 0 0 0 0 0 0 2 0 2 2 0 0 2 0 0 1 0 0 0 1 1 1 1 2 1 0 0 0 2 1 0 1 0 1 0 0 0 0 0 0 0 0 0 1 0 1 0 0 0 1 1 0 0 0 0 0 0 0 0 2 0 0 0 1 0 1 0 0 0 1 1 1 1 1 2 0 0 0 2 1 0 2 0 0 2 0 1 0 0 0 0 1 1 0 0 1 1 0 0 1 1 1 0 0 2 0 1 1 0 1 1 0 0 1 1 0 0 0 0 1 1 0 1 0 0 1 0 2 0 2 0 1 0 1 0 0 2 2 0 1 0 0 1 1 0 1 0 2 0 0 0 0 0 1 0 1 0 1 0 1 1 1 2 2 0 0 0 0 0 0 0 0 1 0 0 0 0 1 0
22 1 0 1 0 1 2 1 0 0 0 0 0 0 0 0 0 2 2 2 0 2 0 2 0 1 0 0 0 1 2 0 0 1 0 1 1 1 0 0 0 2 0 1 1 1 2 0 2 0 0 0 1 0 1 1 1 0 1 1 1 0 1 0 0 0 0 0 0 0 0 0 2 0 2 2 0 0 1 0 1 2 2 2 2 0 0 1 1 2 1 1 2 1 2 0 0 1 0 1 1 2 2 2 0 0 2 0 1 1 0 1 0 2 2 2 2 1 0 0 2 0 1 1 0 1 0 0 1 0 1 1 0 1 0 0 0 0 0 1 1 0 1 0 1 0 0 0 0 0 0 0 0 0 0 0 0 1 0 0 1 1 0 2 0 1 0 1 0 2 1 0 1 0 1 0 0 1 0 0 0 0 2 0 0 0 1 0 0 0 0 0 2 2 2 2 0 0 0 0 0 0 0 1 2 1 2 0 0 0 1 1 2 0 0 2 2 0 2 1 1 0 0 0 0 1 1 2 0 0 0 0 0 0 1 0 0 2 0 0 0 0 1 0 0 0 0 1 1 1 1 1 0 0 0 2 2 0 0 0 0 0 0 1 0 0 0 2 1 0 0 1 1 1 0 0 0 1 2 0 0 0 1 1 2 0 1 1 1 2 0 1 1 0 1 0 2 1 1 2 2 1 0 1 0 0 0 2 1 1 0 1 0 1 0 0 2 0 1 0 1 1 0 0 1 0 1 0 0 0 1 1 0 0 0 0 0 2 1 1 0 1 0 0 0 2 0 0 2 1 1 0 0 2 1 1 1 0 0 2 0 2 2 0 1 0 0 2 2 0 1 1 1 2 0 0 0 1 0 2 1 1 2 0 0 0 0 0 0 0 0 0 1 0 2 2 2 2 0 0 0 1 1 1 0 1 2 1 0 0 0 0 0 0 0 1 0 0 0 0 0 2 0 0 2 2 2 1 1 2 2 1 0 2 1 1 0 0 1 0 1 0 1 1 0 2 1 1 1 1 0 1 1 1 1 1 1 2 0 2 1 0 0 1 1 1 1 2 2 0 1 1 2 0 1 1 1 2 0 2 2 1 2 0 2 0 0 0 1 0 1 0 0 1 1 0 0 0 0 2 0 2 2 1 2 1 1 0 0 0 0 1 0 1 0 0 1 0 0 0 0 2 0 0 0 0 2 0 0 2 0 0 0 0 0 1 1 1 1 1 1 1 0 2 2 1 0 1 1 2 0 0 0 0 2 0 1 0 2 0 1 0 1 1 0 0 0 2 2 0 0 0 1 0 0 0 2 0 0 2 0 0 1 0 1 1 1 0 1 1 0 0 1 0 0 0 1 1 0 0 0 2 1 1 1 2 1 1 0 1 0 0 0 0 0 0 0 0 1 0 0 1 1 1 0 1 1 0 0 0 0 0 1 0 0 0 0 0 2 0 1 1 1 1 2 0 2 0 0 1 0 2 2 0 0 0 0 0 2 0 0 0 1 1 1 2 1 2 0 1 0 1 0 1 0 2 0 0 1 1 0 2 2 1 1 2 0 1 2 1 0 0 1 2 0 0 0 1 1 2 2 0 0 0 0 1 1 2 0 0 0 0 0 1 0 0 0 1 1 1 0 1 0 2 1 2 0 0 1 1 0 0 0 2 0 0 1 1 1 2 1 0 0 0 0 1 0 0 0 1 1 1 0 0 0 1 0 0 1 0 0 1 1 0 0 1 1 2 2 2 0 0 2 0 0 0 0 0 0 1 1 2 0 1 1 1 0 2 2 1 1 0 2 0 0 0 0 0 0 1 1 2 1 1 1 1 1 0 0 2 2 0 1 0 1 0 2 2 1 0 1 1 1 1 0 0 1 0 0 2 0 2 2 2 0 2 0 0 0 0 0 0 0 0 0 0 0 0 0 0 0 2 1 0 1 0 1 0 1 1 1 0 0 0 0 0 2 0 0 0 0 1 1 1 0 1 0 1 2 1 1 1 2 0 0 0 0 1 0 0 1 0 0 0 2 2 2 1 0 0 0 2 1 0 2 1 0 2 0 1 1 0 0 0 0 0 0 1 2 1 1 0 2 1 0 0 2 1 0 0 1 0 1 1 0 0 1 2 0 0 1 1 2 1 1 0 0 0 1 0 2 0 1 0 2 1 2 0 0 0 0 0 0 0 0 2 2 0 1 0 2 0 0 0 1 1 1 0 2 0 0 0 0 0 0 0 0 0 0 0 0 0 0 0 0 0 0 1 1 1 1 0
23 0 0 1 1 0 1 2 0 0 0 0 0 1 0 0 0 1 1 1 0 2 0 1 1 1 1 0 0 1 2 0 1 2 0 2 0 1 0 0 0 2 0 0 0 1 0 0 2 0 0 0 0 0 2 2 0 1 0 1 1 0 1 2 0 0 1 1 0 0 0 1 2 0 2 2 0 0 2 0 0 1 1 0 1 0 1 1 1 2 0 0 2 1 1 0 0 2 0 2 2 2 0 0 0 0 2 2 1 1 0 1 2 2 2 2 2 0 2 0 0 0 2 0 0 2 0 2 2 1 0 0 0 0 0 0 0 0 0 2 1 0 0 0 1 0 1 0 0 0 0 0 1 0 0 0 0 0 0 0 0 1 0 0 1 2 1 0 0 1 1 0 0 2 1 0 2 0 1 1 1 2 1 0 0 0 1 1 0 0 0 1 2 1 1 1 1 0 0 0 0 0 0 0 2 0 1 0 1 1 1 1 1 0 0 1 2 1 0 0 1 1 0 0 0 1 1 0 0 0 1 1 0 0 2 1 0 2 0 0 0 0 2 0 0 0 0 0 1 1 1 1 1 0 0 2 1 0 1 2 1 1 0 0 0 0 0 1 1 0 0 1 1 1 1 0 0 1 1 1 1 1 0 0 2 1 0 2 0 2 0 0 0 1 1 1 0 1 0 1 0 1 1 0 1 0 0 1 0 1 1 2 0 1 1 0 1 0 0 0 0 2 1 1 0 0 0 0 2 1 2 0 1 1 0 0 0 0 0 0 0 0 2 0 0 0 0 0 1 1 1 0 1 1 0 1 1 0 1 0 1 1 2 0 2 1 0 2 2 1 0 2 0 2 1 1 0 1 1 1 0 1 1 0 0 0 0 0 0 0 1 1 1 0 2 2 2 0 0 0 0 0 1 2 0 1 0 0 0 1 1 1 0 0 1 2 1 1 0 1 0 1 1 0 1 2 2 0 0 1 2 1 0 2 1 0 0 1 0 0 2 0 2 0 0 0 0 1 2 0 1 1 1 2 2 1 2 1 1 2 0 0 0 0 0 2 0 2 2 0 1 1 1 2 1 0 2 0 0 0 2 2 2 0 2 0 0 0 1 0 1 1 0 1 2 0 0 0 1 1 1 0 1 0 2 0 2 0 0 0 0 1 0 0 2 0 0 0 0 1 0 1 2 2 0 1 0 0 0 1 1 1 0 1 0 1 2 1 2 2 0 0 0 1 2 1 1 1 1 2 1 1 0 0 1 1 0 1 1 0 1 0 1 2 0 1 0 1 0 1 0 1 0 0 0 0 1 0 0 2 0 0 1 1 0 0 0 0 0 0 0 0 0 1 1 0 1 0 0 0 0 1 1 2 0 2 0 0 0 0 2 0 0 1 0 1 0 1 1 0 0 2 0 1 0 1 1 2 0 0 0 0 0 0 1 1 0 0 0 0 0 0 1 1 2 0 2 1 0 1 0 1 1 0 0 0 0 1 1 0 0 0 1 1 0 1 0 2 1 0 0 0 0 1 0 1 1 0 1 1 0 2 1 0 0 0 1 1 1 0 0 0 0 2 0 0 0 0 2 2 1 1 0 1 1 2 1 1 0 0 1 1 0 2 0 1 0 0 0 0 0 0 1 2 1 1 1 0 0 0 0 0 0 2 0 0 1 0 0 0 0 0 0 0 0 0 0 1 0 1 0 0 0 0 1 1 0 0 2 1 0 1 2 0 1 0 0 1 2 2 0 0 1 2 1 1 0 1 2 0 0 0 0 0 1 2 0 1 1 2 0 1 2 1 0 0 0 1 0 2 1 1 0 0 1 1 2 0 0 2 2 1 0 2 0 0 2 1 1 0 2 1 2 0 1 0 0 0 0 1 0 1 1 0 0 0 0 1 1 0 0 1 0 0 0 0 1 0 1 1 0 1 1 0 0 0 0 1 0 0 0 0 1 0 1 1 1 0 1 0 0 0 1 1 0 0 0 0 1 0 0 0 2 0 0 0 1 0 0 0 1 0 1 1 1 1 1 2 0 0 0 2 2 0 2 0 0 2 0 2 0 0 1 0 2 1 0 1 2 1 0 1 2 0 0 0 1 0 0 0 0 0 0 2 0 0 0 0 1 1 0 0 1 2 1 1 0 2 0 0 2 0 0 0 1 0 2 2 1 1 1 0 2 0 0 2 2 0 0 0 2 0 0 0 1 1 1 1 2 0 0 0 1 1 0 0 2 0 0 0 0 0 0 0 1 1 1 0 0 0 2 0
24 1 1 0 0 0 1 1 0 1 1 1 0 0 0 0 0 1 0 1 2 1 0 1 0 0 1 1 0 0 2 1 0 0 2 2 0 0 1 1 1 0 2 0 2 0 2 0 0 1 1 0 0 1 0 2 0 1 1 0 0 1 2 2 1 1 1 1 0 0 1 0 2 0 2 2 0 0 2 1 1 2 2 0 0 0 0 0 0 2 0 0 0 0 0 0 0 0 0 0 0 2 1 1 0 0 2 0 2 0 0 2 0 0 0 0 0 0 0 2 2 0 1 1 0 1 0 1 1 0 1 1 0 0 0 0 0 0 0 1 1 0 0 0 1 0 0 0 0 1 0 0 0 0 0 0 1 0 0 0 0 1 0 0 1 2 0 0 1 0 0 0 1 1 0 0 2 0 0 0 1 2 0 1 1 0 0 1 0 0 0 1 2 2 2 2 0 0 1 0 0 0 0 0 2 0 2 1 2 0 2 0 1 0 0 0 1 0 0 2 2 0 2 0 0 1 1 0 0 0 0 0 0 0 1 0 0 2 0 0 0 0 2 0 1 1 1 0 2 0 0 0 0 0 0 0 0 0 0 0 0 0 1 1 1 0 0 0 1 1 0 2 1 1 0 0 0 1 1 0 0 1 0 0 0 0 0 2 0 2 0 0 0 0 1 1 2 0 0 1 1 1 1 1 0 0 1 1 0 1 0 1 0 1 1 0 2 1 0 0 0 0 1 0 0 0 0 0 0 0 1 1 0 0 0 0 0 2 1 1 0 0 1 0 0 0 1 1 1 2 0 1 0 0 0 0 0 1 0 0 0 0 2 1 1 0 0 2 2 0 0 2 2 1 1 0 0 1 0 2 2 2 2 0 0 1 0 0 0 1 0 0 1 0 1 1 2 2 0 0 0 0 1 2 1 0 0 0 0 1 0 0 1 1 1 2 1 1 0 1 0 0 0 0 0 0 0 0 0 2 2 2 0 1 0 0 0 0 0 0 0 0 1 1 0 2 1 1 1 1 1 1 1 2 2 1 2 1 1 2 1 0 0 1 1 1 0 2 2 0 1 1 2 1 1 0 1 2 1 0 0 1 2 1 1 0 1 1 1 0 0 1 0 2 1 0 0 0 0 2 0 1 1 1 1 0 1 0 0 0 0 2 0 1 1 0 1 1 0 2 1 0 2 2 1 0 0 0 0 1 1 1 0 1 1 1 2 0 1 1 1 1 0 2 2 0 1 1 1 1 0 0 0 0 1 1 0 0 0 1 0 0 0 0 0 0 0 1 0 1 0 1 0 0 0 0 1 2 0 2 0 0 1 1 0 0 0 1 0 0 0 0 1 0 0 0 1 1 0 1 1 1 0 2 0 2 0 0 0 0 2 0 0 0 1 1 0 0 1 0 0 0 0 0 0 0 0 2 0 0 0 0 0 0 2 0 2 0 0 0 1 1 2 2 2 0 0 0 0 1 1 1 1 1 0 0 1 1 2 0 0 0 0 0 1 1 1 1 0 1 0 1 0 0 1 1 1 1 1 1 1 0 2 1 0 0 2 0 1 1 0 0 1 2 2 0 0 0 2 2 1 0 0 0 0 2 2 2 0 0 0 0 0 0 0 0 0 1 1 1 0 0 0 2 0 0 1 0 1 1 1 1 0 2 0 0 1 1 0 2 1 1 1 0 1 0 0 0 0 0 0 0 0 0 1 2 0 0 1 0 0 1 0 0 0 2 2 1 1 1 0 0 0 0 0 1 0 1 1 0 0 0 1 0 2 0 1 2 2 0 2 0 2 1 0 0 0 1 0 0 0 1 1 0 2 1 1 0 2 0 2 0 1 1 1 0 2 2 1 0 1 1 0 1 1 0 1 0 0 2 0 1 1 1 0 2 0 0 0 0 0 0 0 0 0 0 0 0 0 0 0 2 1 0 1 0 1 0 0 0 0 0 1 0 1 0 1 0 1 0 1 0 1 1 0 0 0 1 2 1 2 2 2 0 0 0 0 0 0 0 2 0 1 1 0 0 0 2 0 0 0 1 0 0 2 1 1 2 0 1 0 0 0 0 2 1 0 0 1 1 0 0 2 1 0 0 1 2 1 2 0 0 1 2 0 0 0 1 0 0 0 0 0 0 0 0 0 1 1 0 2 0 1 0 1 0 1 0 0 0 0 0 1 1 2 0 0 0 2 0 1 0 1 1 0 0 2 0 1 1 0 0 0 0 0 0 0 0 0 1 0 0 1 0 2 0 0 0 0 0 0 0
25 0 0 0 1 0 1 1 1 1 2 0 1 2 0 0 1 2 2 1 1 2 0 2 0 0 0 0 0 1 2 1 1 0 2 0 2 2 0 1 1 1 0 0 0 2 1 0 1 1 1 0 1 1 1 1 1 0 2 0 2 0 2 2 1 0 1 1 0 0 1 2 2 0 1 2 1 0 2 0 0 0 1 0 1 0 0 0 0 2 0 0 1 0 1 0 0 1 0 1 1 1 1 1 1 1 2 0 2 0 0 2 1 2 1 1 1 0 0 1 1 0 2 0 1 1 0 2 2 1 0 0 0 0 1 0 1 0 0 1 1 0 0 0 0 0 0 0 0 0 0 1 0 0 0 0 1 2 0 0 1 1 0 1 1 2 0 0 2 2 0 0 2 0 0 0 2 1 1 1 1 0 0 0 0 0 0 1 1 0 0 0 1 0 0 1 1 0 0 1 1 1 1 0 2 0 1 1 1 0 0 1 1 0 0 0 0 1 0 0 2 1 0 1 0 1 2 2 0 1 0 0 0 1 1 0 1 2 0 0 0 0 2 2 0 0 0 0 2 0 0 0 1 0 0 2 0 0 0 0 0 0 0 0 0 0 0 0 2 1 0 2 2 2 0 1 0 0 2 0 0 0 0 0 0 1 0 0 0 1 1 0 0 2 0 1 1 1 0 1 2 0 1 0 1 0 1 1 0 1 0 1 0 1 1 0 2 0 0 0 0 0 1 1 0 0 0 0 0 0 2 2 1 1 0 0 0 0 0 1 1 1 2 0 1 1 0 0 0 1 1 0 0 2 2 0 0 1 0 1 0 1 0 0 0 0 0 2 2 1 0 2 1 2 0 0 0 2 0 2 1 2 1 0 1 1 0 0 0 0 0 1 1 0 2 1 1 0 1 1 1 1 0 0 0 0 1 0 0 0 0 0 0 0 1 1 0 0 0 0 0 1 0 0 2 1 1 0 0 1 1 2 0 1 1 0 0 1 0 0 0 0 2 0 0 1 0 1 1 2 0 1 1 1 1 1 1 0 0 0 1 0 1 1 1 0 0 2 2 0 0 0 2 1 0 2 0 2 0 0 0 1 2 1 1 0 1 0 2 1 1 2 1 0 2 0 1 0 1 2 0 0 1 1 1 0 1 0 1 0 1 1 0 0 0 0 0 0 0 1 1 1 2 2 0 1 0 0 0 1 1 1 0 0 1 1 1 0 0 0 0 0 0 1 1 0 0 1 1 1 0 0 0 0 1 1 0 1 1 0 1 0 1 2 0 1 1 2 0 2 0 0 1 0 0 0 2 1 0 2 0 0 1 1 0 0 0 0 0 0 0 0 1 0 0 0 0 1 0 2 2 0 1 2 0 2 1 1 1 1 0 0 0 1 1 1 1 0 1 0 0 2 1 1 0 1 2 0 0 0 0 0 0 0 2 1 0 0 1 0 0 0 0 1 1 0 1 1 0 0 1 0 0 2 1 1 0 0 2 0 0 0 1 1 0 1 0 1 0 1 1 1 0 0 1 2 0 1 1 1 1 0 2 1 1 0 1 1 2 1 0 0 1 1 1 0 0 1 0 0 0 0 0 0 1 2 2 2 0 0 0 0 1 0 1 1 0 2 2 2 0 0 1 2 0 2 0 0 1 1 0 0 0 1 1 0 0 0 0 0 0 0 0 0 0 0 0 0 0 0 0 0 0 0 0 0 1 0 0 0 0 0 2 0 2 0 0 2 2 2 0 0 0 0 0 1 0 2 1 0 1 2 0 0 0 1 1 2 2 0 2 0 2 2 0 0 1 1 0 1 1 2 1 0 1 0 0 0 0 2 2 0 0 1 0 0 1 2 2 0 2 2 1 0 0 0 0 0 0 2 1 2 2 0 0 0 2 0 0 0 0 0 0 0 1 0 1 0 0 0 0 1 0 0 0 0 0 0 0 0 0 0 0 0 0 1 1 0 1 0 0 0 1 0 0 0 0 1 2 2 2 2 1 1 0 2 0 0 0 1 1 0 2 0 2 2 2 2 0 0 0 2 2 0 2 0 1 2 0 1 0 0 1 0 1 1 0 0 1 1 0 0 2 1 0 0 1 2 0 0 0 0 0 1 0 0 1 0 0 1 0 0 2 1 1 0 0 1 2 0 2 0 1 0 2 0 2 1 0 0 0 0 2 1 2 1 1 0 1 1 1 0 0 0 0 0 2 0 1 0 0 0 0 0 0 0 0 0 0 1 1 0 0 0 1 1 0 1 1 1 1 1
26 1 0 0 1 0 2 1 0 0 0 2 1 2 0 0 0 0 1 0 1 2 0 2 0 0 1 1 0 1 2 0 2 1 1 1 1 1 0 0 0 2 1 1 2 1 1 0 0 0 0 0 0 1 0 2 0 0 1 1 1 0 1 1 0 0 0 0 0 0 0 0 2 1 2 2 0 0 1 0 0 1 1 1 2 0 0 1 1 2 2 2 0 0 0 0 0 1 0 1 0 2 1 1 0 0 2 1 1 1 0 2 0 1 2 2 1 0 0 2 2 0 2 0 0 1 0 1 1 0 1 1 1 1 0 0 1 0 1 0 1 0 0 0 1 0 0 0 0 1 1 0 0 0 0 0 0 1 0 1 1 1 0 1 1 1 1 0 1 2 1 0 1 1 0 0 1 1 0 0 0 0 0 1 0 1 1 1 0 0 1 0 2 0 1 1 1 1 0 0 0 0 0 0 2 0 0 0 2 0 1 1 1 0 0 0 0 1 0 0 2 1 0 0 0 0 0 2 0 1 0 0 1 1 2 1 0 2 0 1 0 1 2 1 0 0 0 0 2 0 0 0 0 0 0 2 0 1 0 1 0 1 0 0 0 0 1 1 2 1 0 1 1 1 1 0 0 1 1 1 1 2 0 0 2 1 1 0 1 2 0 1 1 0 2 1 2 1 0 0 1 0 0 1 0 0 0 2 0 0 0 1 0 1 1 0 0 1 0 1 0 0 2 1 0 0 0 0 1 2 2 1 0 0 0 0 0 2 1 2 2 2 2 0 0 1 1 0 1 2 1 0 0 2 2 0 0 0 0 2 0 2 2 1 2 0 0 1 1 0 1 1 0 2 1 0 0 2 1 1 1 2 0 0 1 0 0 0 0 0 0 0 0 0 1 0 1 1 0 0 0 0 1 2 1 0 0 0 1 0 0 0 0 0 1 2 0 0 0 0 0 1 0 1 1 1 0 2 0 1 2 1 1 0 2 0 1 1 0 0 0 0 1 1 0 1 1 1 1 1 1 1 0 0 0 0 0 0 0 0 2 0 1 1 1 1 0 2 2 0 1 1 2 0 0 0 0 2 0 1 1 0 0 0 0 2 0 1 2 2 1 1 0 1 0 0 2 1 1 1 1 0 2 2 2 0 0 1 0 0 1 1 0 1 0 1 1 1 0 1 0 1 1 1 1 0 1 0 0 1 1 1 0 0 0 0 1 0 2 2 0 0 0 2 2 0 0 0 2 1 1 1 0 1 2 0 1 1 0 1 0 0 0 2 1 1 1 0 0 0 0 0 0 0 0 0 1 1 0 1 0 1 0 0 0 0 0 0 0 0 0 0 0 0 0 0 0 0 0 1 1 1 1 2 0 2 2 0 1 1 2 0 0 0 0 0 0 0 0 0 0 1 0 0 0 0 1 0 0 0 0 0 0 1 2 0 0 0 0 0 0 1 1 2 2 0 1 1 0 0 0 0 0 1 0 0 0 0 1 0 0 0 1 0 1 1 1 1 1 1 0 2 0 0 0 1 2 0 2 0 2 0 1 1 1 1 0 0 1 1 0 0 1 2 1 0 0 1 1 1 1 0 0 0 0 0 0 0 0 0 1 1 0 2 0 1 0 0 0 0 0 0 0 2 1 1 1 0 0 0 0 0 0 2 1 1 0 0 0 1 0 0 0 1 1 0 0 0 1 1 0 1 0 0 0 0 0 0 1 0 0 0 2 1 0 0 0 2 1 1 1 0 0 0 0 0 0 0 0 1 0 2 1 1 2 1 0 1 0 2 0 2 2 2 1 1 1 1 0 1 1 2 0 0 1 1 2 0 1 0 1 0 0 0 0 0 0 2 2 0 2 2 1 0 1 0 0 0 0 2 1 2 1 1 0 2 0 0 1 0 1 1 0 0 0 0 0 0 0 0 0 2 1 0 1 0 1 2 0 0 0 0 1 0 1 1 0 0 1 0 0 0 2 0 0 0 0 0 1 1 0 0 1 0 0 1 1 0 1 0 2 0 1 0 2 2 2 2 0 0 0 2 2 0 2 0 1 1 0 1 0 0 0 0 2 0 0 0 2 2 0 0 2 1 2 0 2 1 0 0 0 0 1 2 0 0 1 1 1 1 0 0 0 1 0 0 1 1 0 1 2 0 0 0 2 0 2 2 0 0 0 0 1 0 1 1 1 0 1 1 1 0 0 0 0 0 0 0 2 1 2 1 1 1 0 0 1 0 1 1 1 1 0 0 1 0 0 0 0 2 2 0
27 0 0 1 1 0 1 0 0 2 2 0 1 2 0 0 0 1 1 1 1 1 0 2 0 0 2 0 1 1 1 1 0 1 2 0 2 1 0 1 1 1 1 0 2 1 1 0 2 0 0 0 1 0 1 0 2 1 1 0 1 1 2 2 0 1 0 1 0 0 0 0 1 0 0 1 1 0 2 1 0 2 1 0 1 0 0 1 0 1 0 0 0 0 1 0 0 1 0 1 1 2 2 2 0 0 2 2 0 2 0 2 0 1 1 1 1 0 0 2 2 0 1 1 0 1 0 1 2 0 1 1 1 1 0 0 0 0 0 1 2 0 0 0 0 0 0 0 0 1 0 0 0 0 1 0 1 1 0 1 1 0 0 1 1 2 0 0 1 2 0 0 1 2 2 0 2 2 0 0 0 0 1 0 0 0 2 1 1 0 0 0 1 1 1 1 1 0 1 1 1 1 1 0 2 0 1 0 0 0 1 1 1 0 0 0 0 0 0 0 1 1 1 0 0 1 1 2 0 0 0 0 0 0 2 0 0 2 0 0 0 0 2 0 0 0 0 1 1 0 0 0 2 0 0 0 0 1 0 0 0 0 0 1 1 0 1 0 1 0 0 2 2 2 1 1 0 1 1 0 1 0 0 0 2 2 0 0 0 1 1 0 1 1 1 1 1 1 1 1 1 0 1 1 0 0 0 2 1 1 0 1 0 2 0 0 2 1 0 0 0 0 1 0 1 0 1 0 0 0 0 2 1 1 1 0 1 2 0 0 0 0 2 0 0 1 1 0 1 2 1 1 0 1 1 0 0 0 0 1 0 1 0 0 0 2 0 2 2 1 0 2 2 1 1 0 0 1 1 1 1 0 1 0 1 1 0 0 0 0 0 1 2 0 2 2 2 0 1 1 0 2 0 2 0 2 2 0 1 0 0 0 0 0 1 2 0 0 0 0 0 0 1 1 0 1 1 0 0 0 0 0 0 2 0 0 0 1 0 0 2 0 1 1 0 2 1 1 1 1 0 0 2 2 0 0 0 1 1 2 1 0 0 0 1 1 0 2 2 0 0 0 1 2 1 0 1 2 0 1 2 1 1 0 1 0 0 0 2 1 1 2 0 2 0 0 0 1 1 2 0 1 2 1 2 0 2 0 0 0 0 2 0 0 1 1 0 0 0 0 0 1 2 2 2 0 0 1 0 0 2 0 0 0 1 0 2 0 2 2 1 1 0 2 2 1 0 2 0 2 0 0 0 0 2 0 0 0 2 0 1 0 0 2 1 0 0 0 1 0 1 2 0 0 0 0 0 1 0 2 0 0 1 0 1 1 1 1 0 0 0 0 1 0 0 0 0 1 0 1 1 1 1 0 1 2 0 1 0 2 0 0 0 1 1 0 1 0 1 0 0 1 0 0 0 0 0 1 0 0 1 0 0 0 2 1 0 1 0 0 1 0 0 1 0 0 0 2 0 0 0 2 1 1 0 0 0 0 0 0 0 0 2 1 0 1 2 2 0 0 0 0 0 1 1 2 0 1 2 0 0 1 2 2 1 1 1 0 1 1 0 0 0 1 0 0 0 0 1 1 0 0 0 1 1 2 1 1 1 0 0 0 0 1 0 0 0 1 1 1 0 0 0 2 2 2 0 0 0 0 0 0 1 2 0 0 1 0 0 1 0 1 0 0 0 0 0 2 0 1 0 0 0 1 0 1 0 0 1 0 0 1 1 0 0 2 2 0 1 1 0 0 0 0 0 1 0 1 1 1 1 2 0 0 0 1 0 2 2 1 1 0 2 1 0 0 1 0 0 1 1 2 0 0 0 0 1 1 1 0 0 0 2 0 2 0 2 2 0 1 1 1 2 0 0 0 0 0 0 2 1 2 2 1 0 1 0 0 0 0 0 0 1 1 0 1 1 1 1 0 0 2 1 0 1 0 1 0 0 0 1 0 0 0 0 1 0 0 0 0 0 0 1 1 0 1 0 1 2 2 2 2 1 0 0 1 0 1 1 0 1 0 1 0 0 0 0 1 0 0 1 2 2 1 1 1 0 1 0 0 0 0 1 1 2 2 0 1 2 1 0 1 0 2 0 0 1 2 0 0 0 1 0 1 0 0 0 0 0 0 0 0 1 2 1 0 1 1 1 0 2 0 2 0 0 0 0 0 0 1 1 0 0 0 0 2 2 0 1 1 0 0 0 0 0 0 1 0 1 0 0 0 1 1 0 1 0 0 0 0 0 0 0 1 1 0 0 0 0 0 2 0
28 1 0 1 0 0 1 1 0 1 1 0 1 2 0 0 0 2 0 0 1 2 0 2 0 0 1 0 1 1 2 2 0 1 0 2 1 1 1 1 1 1 0 0 2 0 0 0 1 0 0 0 2 0 0 2 0 0 1 1 0 1 0 0 0 0 1 1 0 0 0 0 2 0 1 2 1 0 2 2 0 2 2 1 1 0 0 0 0 1 0 1 2 0 0 1 0 1 0 0 1 2 0 0 1 1 2 2 0 2 0 2 1 2 2 2 1 0 1 1 1 0 1 1 1 0 0 2 2 0 0 0 1 1 0 0 0 0 0 0 0 0 1 0 0 0 0 0 0 2 0 1 0 0 0 0 0 1 0 0 1 1 2 0 1 2 0 0 0 2 0 0 0 2 0 1 1 0 1 1 1 2 1 0 0 0 1 0 0 0 0 0 2 1 2 1 1 0 0 2 2 0 0 0 2 0 2 0 1 0 2 1 1 0 0 1 1 1 1 1 2 1 1 0 1 1 2 1 0 0 0 1 0 0 1 0 0 2 1 1 0 1 2 0 0 0 0 0 2 0 0 0 1 0 0 0 2 1 0 0 0 0 1 1 1 0 0 0 2 0 1 0 1 1 0 0 0 0 2 1 1 2 1 1 2 0 1 1 1 2 0 1 1 0 2 1 0 0 0 0 1 0 1 0 0 0 0 1 0 2 0 2 0 1 2 0 1 1 1 0 2 2 1 0 1 0 0 0 1 1 1 2 0 0 0 0 0 2 0 0 0 1 1 0 0 1 1 0 1 2 0 1 0 1 1 0 0 1 0 2 0 2 1 0 1 1 0 2 2 1 0 2 1 2 1 0 0 2 2 0 1 1 0 0 0 0 0 0 0 0 1 1 1 0 2 2 2 0 0 0 0 0 1 1 0 1 1 0 0 0 0 0 0 0 0 1 0 0 0 0 0 1 0 1 1 1 1 2 0 0 2 0 0 2 0 0 0 1 0 0 1 0 0 2 0 2 0 1 2 1 1 1 0 2 1 0 1 2 2 2 1 1 0 0 0 2 0 1 1 1 1 0 1 1 1 1 0 2 0 0 1 2 1 0 1 0 0 1 2 0 1 2 1 0 1 0 1 1 1 0 2 0 2 2 2 0 1 1 0 0 0 2 1 1 1 0 1 0 0 0 0 2 2 2 2 0 0 1 1 1 1 0 0 1 0 1 1 0 2 2 1 0 1 1 2 0 0 2 0 2 0 0 0 0 1 1 0 0 1 0 1 0 1 2 0 1 1 0 1 0 0 1 0 0 0 0 1 2 0 2 0 0 1 1 0 1 1 0 0 0 0 1 1 0 0 0 0 0 0 1 1 1 1 1 0 1 0 1 0 0 0 0 0 1 1 1 1 0 0 0 0 2 1 1 0 0 1 1 0 0 0 1 2 0 2 1 0 0 0 0 0 0 0 1 1 0 1 0 0 1 1 1 0 1 0 0 0 0 2 0 0 0 2 2 0 2 2 2 0 0 0 1 0 1 0 2 0 1 1 1 1 0 2 0 0 2 0 0 2 2 1 1 0 2 1 0 0 0 0 1 0 0 0 0 1 2 1 2 0 0 0 0 0 1 0 0 0 1 1 1 0 0 1 2 1 2 0 1 1 1 0 2 0 2 1 1 1 1 0 1 0 1 1 0 1 0 0 1 0 1 0 1 0 0 0 1 0 0 2 0 0 2 2 1 0 0 0 2 1 1 1 0 0 0 0 1 0 1 1 1 0 1 2 0 2 0 0 2 2 1 1 0 2 2 1 0 1 1 1 2 0 0 1 0 1 0 0 0 1 0 1 0 2 0 2 0 2 2 1 0 1 1 1 0 0 0 0 0 0 2 0 1 1 1 0 2 0 1 1 0 0 1 0 1 0 0 1 0 1 0 0 2 1 1 0 0 0 0 1 1 0 0 1 0 1 2 0 0 1 0 0 0 0 1 0 0 0 0 1 1 2 2 1 0 0 1 0 1 1 0 1 0 0 1 0 0 0 2 0 1 0 1 1 0 1 1 1 1 1 1 0 0 0 0 1 1 0 0 1 1 0 0 2 1 1 0 1 1 0 0 0 2 0 1 0 0 0 0 0 0 0 0 0 0 0 0 0 0 2 0 2 0 1 0 1 0 1 2 0 0 0 0 1 0 1 2 2 0 2 2 0 1 0 0 0 1 0 0 2 0 0 0 1 1 0 1 1 0 1 1 1 0 0 0 1 0 0 0 1 1 1 1
29 1 0 0 1 0 1 1 0 1 1 0 0 1 0 0 0 1 1 0 1 1 1 1 0 1 0 0 2 1 2 1 1 1 0 1 1 2 0 0 0 2 0 1 1 1 1 0 1 0 0 0 0 0 2 1 1 0 1 1 1 0 1 0 0 2 0 0 0 0 0 1 2 0 2 2 0 0 1 0 0 1 2 1 1 0 0 1 1 2 1 1 1 1 0 0 0 1 0 1 1 2 1 1 0 0 2 1 1 1 0 1 1 2 2 2 2 0 1 1 1 0 2 1 0 0 0 1 2 0 1 1 0 1 0 0 0 0 0 1 0 0 0 0 0 0 0 0 0 1 0 0 0 0 0 0 0 0 0 0 1 0 0 1 0 1 0 0 1 1 0 1 0 2 2 0 1 0 1 1 1 0 0 0 0 0 0 0 0 0 0 0 2 2 2 2 1 0 0 1 1 0 1 0 2 0 1 1 1 0 2 2 1 0 0 1 2 0 2 0 2 2 0 0 0 1 1 0 0 0 1 1 1 0 2 0 0 2 0 0 0 0 2 0 0 0 0 1 1 0 0 0 1 1 0 1 0 1 0 0 0 0 1 1 1 0 0 1 2 0 0 0 0 0 1 1 0 0 1 0 0 1 0 0 0 1 0 0 2 2 0 2 2 0 2 0 1 1 0 1 0 1 1 0 0 1 2 2 0 0 0 0 0 1 1 0 1 1 0 0 0 1 1 1 0 0 1 0 1 1 1 1 0 0 0 0 0 2 0 0 0 0 2 0 0 0 0 0 1 2 1 0 0 1 0 1 1 2 0 0 0 1 1 1 0 1 0 2 2 0 2 0 0 1 0 0 0 1 0 2 2 0 0 0 0 1 0 0 0 0 0 1 0 0 2 0 0 1 1 1 1 1 2 2 0 0 0 1 0 0 0 0 0 0 0 0 0 0 0 0 0 1 0 1 0 0 0 0 0 0 0 0 0 2 2 1 0 1 0 0 2 0 2 0 1 2 1 2 2 0 0 1 2 2 2 2 2 2 1 2 0 0 0 0 0 2 1 1 1 1 2 1 2 1 0 0 0 0 0 0 1 2 1 1 0 1 0 1 1 0 1 1 0 1 0 0 0 1 1 1 1 0 1 1 1 0 1 1 0 0 0 1 0 0 1 0 0 0 0 2 1 0 2 1 1 0 1 1 0 1 1 0 1 0 0 0 2 0 2 2 0 0 0 1 1 1 1 1 1 1 0 0 0 0 1 1 0 0 2 0 2 0 1 1 0 1 1 0 1 0 1 1 0 0 0 0 1 2 0 1 0 0 1 0 1 1 1 0 1 1 0 0 0 0 0 0 0 0 0 1 0 2 0 1 1 2 0 0 0 1 1 0 0 1 1 1 1 0 0 1 1 2 2 2 0 0 0 1 0 0 2 0 0 1 2 0 1 0 0 1 0 1 1 1 2 0 2 1 1 1 0 2 1 1 0 0 0 0 1 0 0 0 0 2 0 2 1 2 0 0 0 0 0 1 0 2 0 1 1 1 1 0 2 1 1 1 0 1 2 0 0 0 0 1 0 0 0 0 0 1 2 0 0 0 1 1 1 1 0 0 0 0 0 2 0 0 0 1 0 0 1 0 0 1 2 2 0 0 0 0 0 1 0 2 2 2 1 0 0 0 0 0 0 1 1 0 0 1 0 1 0 1 0 0 1 2 0 0 1 0 0 1 1 0 0 0 1 1 1 1 1 1 1 1 1 0 0 1 2 0 0 1 1 1 2 1 0 2 1 2 0 1 2 1 0 0 0 1 0 1 1 1 1 0 1 0 0 0 0 2 2 2 0 1 0 0 1 1 2 0 1 2 0 0 0 0 0 0 0 2 1 2 2 1 0 0 0 0 1 1 1 1 1 1 0 1 1 1 0 0 0 2 1 0 0 0 0 0 0 0 0 0 0 0 0 0 1 0 1 0 0 0 0 2 0 0 0 0 1 0 1 1 2 0 0 0 2 0 1 0 1 0 2 0 2 2 2 1 0 0 0 2 0 0 2 1 0 0 0 2 0 0 2 0 2 1 0 1 2 1 1 0 1 1 0 1 1 1 0 0 1 0 0 1 2 0 0 1 0 0 0 1 1 2 0 0 0 2 0 0 2 0 1 0 1 0 1 2 0 0 0 1 0 1 1 1 1 0 0 0 0 0 0 0 0 1 1 0 0 0 0 0 0 1 0 1 1 0 1 0 0 1 0 0 1 0 1 0 0 0 1 1
30 1 0 0 0 0 2 2 0 0 0 2 0 1 0 0 0 1 1 2 0 2 0 2 0 0 1 0 0 1 2 0 1 1 1 2 2 1 0 1 1 1 0 0 1 0 0 0 1 0 0 0 1 0 0 2 0 2 2 1 0 0 1 1 0 1 0 0 0 0 0 0 2 0 1 2 1 0 2 1 1 2 2 1 1 0 0 0 0 2 0 0 0 0 0 0 0 1 0 1 0 2 1 1 0 0 2 2 0 2 0 1 1 2 2 2 2 0 1 1 1 1 1 1 0 1 0 2 2 2 0 0 0 1 0 0 0 0 0 2 2 0 0 0 0 1 0 0 0 2 0 0 0 0 0 0 0 0 0 0 2 1 0 0 0 2 0 0 1 1 0 0 1 1 1 0 0 0 1 1 2 2 0 1 2 1 1 2 0 1 1 1 2 1 1 1 1 0 0 1 1 0 1 0 2 0 0 1 1 0 2 1 1 0 0 2 2 1 0 1 2 1 1 0 0 0 0 0 0 0 0 0 0 0 0 0 0 2 0 0 0 1 2 1 0 0 0 0 2 0 0 0 1 0 0 2 1 0 0 0 0 0 1 1 1 0 1 0 2 0 0 1 1 1 0 0 0 1 2 2 1 1 1 1 2 0 0 1 0 2 0 0 0 1 0 1 1 0 0 2 2 1 2 0 1 0 1 2 0 0 0 0 0 2 2 0 1 2 1 0 1 1 1 1 1 0 1 0 0 0 0 2 0 0 0 1 0 2 0 0 0 0 1 0 0 0 0 0 1 0 1 0 1 2 0 2 2 0 1 1 1 2 1 1 1 0 0 2 2 1 1 1 0 2 0 0 0 1 1 1 1 1 0 2 2 0 0 0 0 0 0 1 0 0 2 0 0 0 1 0 1 2 0 1 0 0 1 1 1 0 0 0 0 0 1 1 0 0 0 0 0 1 0 0 2 1 1 0 0 0 0 0 0 2 1 1 0 1 0 0 1 0 2 0 0 1 0 1 1 2 0 1 0 1 0 0 0 2 1 2 1 0 0 0 0 2 0 1 2 1 1 1 2 1 1 0 0 1 0 0 1 2 0 0 0 0 0 0 1 1 0 1 1 1 0 0 1 0 0 2 0 0 1 1 1 0 1 0 1 0 2 0 1 0 2 0 0 1 0 1 0 2 2 1 1 0 1 1 0 1 1 1 0 0 0 1 2 0 0 0 0 0 0 1 1 1 1 1 1 2 0 0 0 0 1 1 2 0 1 0 1 0 0 2 2 0 0 1 1 1 1 1 0 0 0 0 1 1 0 2 0 1 1 0 1 0 0 0 0 0 0 0 1 0 0 0 0 1 0 1 1 1 1 0 1 2 0 2 0 2 1 0 0 1 1 1 2 0 0 0 0 2 0 0 0 1 2 1 0 0 1 0 0 0 2 1 0 0 0 0 1 0 1 2 2 0 1 1 0 1 1 1 2 0 0 0 0 1 2 0 0 0 0 0 0 0 0 1 0 1 1 1 0 0 0 2 0 0 1 1 0 2 2 1 0 1 1 0 1 2 0 0 2 2 2 0 0 0 0 0 0 0 0 0 1 1 2 2 0 0 2 2 0 0 0 1 0 1 1 1 0 0 1 2 2 2 0 0 0 0 0 2 0 2 0 0 1 0 0 1 0 0 1 1 2 0 0 0 0 1 0 0 0 0 0 1 0 0 2 0 0 1 2 0 1 0 0 0 0 0 0 0 0 1 0 1 0 1 1 1 0 1 0 0 1 1 1 2 2 1 1 0 2 2 0 0 0 1 1 2 1 1 1 0 1 1 0 0 1 1 1 0 0 1 0 0 1 2 1 0 0 1 1 0 1 0 0 0 0 2 0 2 2 0 0 2 0 0 1 0 1 1 0 0 0 0 1 0 1 1 0 1 1 0 0 0 0 1 0 0 0 0 0 0 0 1 0 0 2 0 0 0 1 1 0 1 0 2 2 1 1 1 2 0 0 0 0 0 1 0 1 0 1 1 2 0 2 2 0 0 0 1 2 1 2 1 0 0 1 2 2 1 1 0 1 1 0 1 1 0 0 1 2 2 1 0 0 1 0 0 1 1 1 1 0 0 1 1 1 0 0 0 2 1 1 0 1 2 0 0 2 0 2 1 0 0 1 2 0 0 0 1 1 0 0 0 0 0 2 0 0 0 0 0 0 0 1 0 2 1 1 0 0 1 0 1 0 1 0 0 0 1 0 1 1 0 0 0 0 0 1 1
31 0 0 0 0 0 1 1 1 0 1 0 1 1 0 0 0 2 1 2 0 2 0 1 1 1 0 0 1 1 2 1 0 0 2 1 1 0 0 1 1 1 0 0 1 0 0 0 2 0 0 0 1 1 0 2 0 1 1 1 1 0 1 1 1 0 0 1 0 0 0 1 2 0 0 2 2 0 1 0 1 2 1 1 2 0 0 0 0 2 0 1 0 0 0 0 0 1 0 1 1 1 1 1 0 0 2 1 1 1 0 2 2 2 2 2 2 0 0 2 2 0 1 1 0 1 0 1 1 1 1 1 0 0 0 0 0 0 0 1 1 0 0 0 1 0 0 0 0 1 0 0 0 0 0 0 0 0 0 0 0 1 0 1 1 2 0 0 0 1 0 0 0 1 1 0 1 0 0 1 1 1 1 1 0 1 2 0 0 0 0 0 1 1 1 1 1 1 1 0 0 0 0 1 2 0 2 1 0 0 2 1 1 0 0 0 0 1 1 0 1 0 0 0 0 1 1 0 0 0 0 0 0 0 2 0 0 2 0 0 0 1 1 0 1 1 1 0 2 0 0 0 0 0 0 2 2 0 0 0 0 0 0 0 1 1 1 1 1 0 0 2 1 1 1 1 0 1 1 1 1 2 0 0 2 1 0 1 2 2 0 1 2 0 2 0 2 0 0 0 1 0 0 1 0 0 0 2 2 2 0 2 0 1 1 0 2 1 0 0 1 1 1 0 0 0 1 1 1 2 2 1 0 1 0 0 0 2 0 1 0 0 2 0 0 1 0 0 0 1 2 0 0 2 2 0 0 1 1 0 1 1 2 0 2 0 0 1 1 0 0 2 0 2 1 0 0 2 1 1 1 1 1 0 0 0 0 0 0 1 0 0 0 0 1 0 1 0 2 2 2 2 2 2 0 1 0 0 0 0 0 0 0 0 1 1 1 1 0 1 0 0 0 1 0 1 0 0 2 2 2 1 1 0 1 1 0 1 0 0 1 0 2 0 2 2 0 2 2 1 0 2 2 2 2 2 2 0 0 0 2 0 0 2 1 1 0 2 2 0 2 1 0 2 2 0 2 1 0 0 2 2 1 1 0 1 0 0 2 1 2 2 0 1 1 0 0 0 2 2 0 0 2 0 2 2 2 0 0 0 0 2 0 0 2 0 0 0 0 0 0 2 2 2 2 0 0 0 1 2 0 1 0 1 1 0 2 0 2 2 1 1 1 0 2 0 0 0 2 0 0 0 0 0 1 1 1 0 2 0 2 0 1 2 0 2 2 1 0 1 0 0 0 0 0 0 2 2 0 2 0 0 2 2 0 0 0 2 0 0 0 1 1 0 1 0 1 0 0 1 1 0 0 1 0 2 1 2 0 1 1 0 0 0 0 0 0 0 0 1 1 2 0 0 0 0 0 1 0 0 0 2 0 0 2 0 0 0 0 0 0 0 0 1 1 0 1 0 0 0 0 1 0 2 1 1 0 0 1 0 0 0 1 1 1 2 0 2 1 0 0 0 0 0 0 2 0 1 2 0 1 1 2 0 0 2 0 0 0 1 0 0 0 1 0 0 0 0 0 1 1 0 0 0 1 2 2 2 0 0 1 1 0 1 0 0 0 0 0 0 0 1 0 2 1 2 1 0 0 0 0 2 0 2 0 0 1 1 0 2 0 1 0 0 1 0 0 0 0 0 0 0 1 0 1 0 0 0 2 1 0 1 2 0 2 0 0 2 2 2 1 0 0 1 1 1 0 0 0 2 0 1 1 0 2 2 0 2 1 1 0 1 2 1 0 0 0 1 0 1 1 2 0 0 0 0 2 0 0 2 2 0 2 0 0 0 0 1 2 0 2 2 0 1 0 0 1 0 0 2 1 1 1 1 0 2 0 1 2 0 1 1 1 1 1 1 2 0 0 0 0 2 1 0 0 0 0 0 0 0 0 0 0 0 0 2 1 0 1 0 0 1 1 1 0 1 0 1 2 2 2 2 2 0 0 0 0 1 0 0 2 0 1 0 2 2 2 1 0 0 2 2 1 0 1 1 1 1 0 0 0 0 1 1 0 1 0 0 2 2 0 0 2 0 2 0 0 2 0 1 1 0 0 1 0 0 0 0 0 0 0 0 1 1 0 0 1 2 0 0 2 0 1 0 1 0 1 1 0 0 0 0 2 0 1 1 1 0 2 1 1 0 0 0 0 2 0 0 2 0 0 0 2 2 0 0 2 1 0 0 0 0 0 0 0 0 0 1 1 0 0 0
32 0 1 0 0 1 1 0 0 2 2 0 1 2 0 0 1 1 2 1 1 2 0 1 0 1 0 0 0 0 2 0 0 1 0 2 0 2 0 0 0 2 1 1 2 1 1 0 2 0 0 0 0 0 2 0 1 0 2 0 0 1 0 0 0 0 0 1 0 0 0 1 2 1 2 2 0 1 2 1 1 2 2 1 1 0 0 1 0 2 0 2 1 0 2 0 0 0 0 1 0 2 1 1 1 1 2 1 1 1 0 2 1 2 2 2 2 1 1 0 1 0 1 1 1 0 0 0 2 0 0 0 0 1 1 1 0 0 1 0 1 0 0 0 2 0 0 0 0 1 0 0 0 0 1 0 1 0 0 1 1 1 0 1 2 2 0 0 1 2 0 0 0 1 2 0 2 0 1 1 1 0 0 1 0 1 1 1 1 0 0 0 1 0 0 2 1 0 0 0 0 1 0 1 2 0 2 0 1 0 1 1 1 0 1 0 1 0 1 0 1 1 0 0 1 0 1 2 0 0 0 0 0 0 1 0 0 2 0 0 0 0 2 0 0 0 0 0 2 0 0 0 1 0 0 0 1 0 0 0 0 0 0 1 1 0 1 0 2 0 0 1 2 2 1 0 1 1 1 0 0 0 0 0 2 1 1 1 1 2 0 1 2 0 2 0 2 1 0 1 1 0 0 1 0 0 0 2 0 0 1 1 0 1 1 0 2 1 0 0 0 0 0 1 1 0 1 0 0 0 1 2 0 0 0 0 0 0 0 0 0 0 1 0 0 0 0 0 1 2 2 0 1 1 0 0 0 1 0 2 0 2 2 2 0 0 0 2 2 0 0 2 0 2 1 0 0 1 0 2 1 0 1 0 1 1 0 0 1 0 1 1 0 0 2 0 0 0 0 0 0 0 0 2 0 1 1 0 0 0 0 0 0 0 1 1 1 0 0 0 1 2 0 1 0 0 0 1 0 1 2 2 0 2 0 0 0 1 0 0 2 0 1 1 1 2 0 1 1 1 0 1 0 1 1 0 1 1 1 0 2 0 1 0 0 2 0 2 2 0 1 0 1 2 0 0 1 1 0 0 1 1 0 0 0 1 0 0 2 1 1 2 1 1 0 0 1 1 1 2 0 1 1 1 1 0 1 0 1 0 1 1 0 1 1 0 1 0 0 1 0 0 2 2 1 0 0 1 1 1 1 0 0 1 1 0 2 1 1 1 0 0 0 1 1 0 0 0 2 0 0 0 1 0 2 1 0 1 1 0 0 0 0 1 1 0 0 1 0 1 1 2 1 0 1 0 1 0 0 2 0 0 1 1 0 0 0 0 0 0 1 0 0 0 0 0 1 0 0 0 0 2 0 2 0 2 1 1 0 2 1 0 0 0 0 0 0 0 0 0 0 1 0 0 0 1 1 1 0 0 0 0 1 1 2 1 0 0 0 0 0 1 0 0 0 0 0 2 0 1 0 1 0 0 0 0 0 0 1 0 0 0 0 0 2 2 1 2 1 0 1 1 1 0 0 0 2 0 2 1 0 1 2 0 0 2 0 1 2 1 1 1 0 0 0 0 0 0 0 1 0 0 0 0 0 1 2 1 0 0 1 1 0 1 0 2 1 0 0 0 0 0 0 2 1 2 1 0 2 1 0 0 0 0 1 0 0 0 0 0 0 0 0 0 1 0 1 1 0 1 1 1 0 1 0 2 0 0 2 0 0 1 2 0 2 0 0 2 1 1 0 0 0 0 0 0 0 1 1 0 1 2 0 1 1 1 0 2 2 1 1 0 2 1 1 1 0 1 0 2 2 2 0 0 0 0 1 0 1 1 1 0 0 2 0 0 2 1 2 0 1 2 2 2 0 0 2 0 0 1 0 2 2 1 0 2 0 1 1 0 0 1 1 1 0 1 1 0 1 1 0 1 2 0 1 0 1 1 0 0 1 0 1 0 1 1 0 0 2 0 2 0 1 1 0 1 0 0 1 1 2 2 2 0 0 0 0 0 0 0 1 0 0 0 2 2 2 2 0 0 0 2 0 0 2 2 0 1 1 1 1 0 1 0 1 1 0 1 1 0 0 1 2 1 0 0 1 1 0 0 0 0 0 1 1 0 0 0 1 0 0 0 1 1 0 0 1 0 0 0 2 0 1 0 2 0 1 2 0 0 0 1 1 1 1 1 1 0 2 1 0 0 0 0 0 1 1 0 0 0 0 0 0 0 1 1 0 0 2 1 0 1 1 0 1 1 1 0 0 0 0 0
33 1 0 0 0 0 1 0 0 2 2 0 0 0 0 0 0 1 1 1 1 2 1 0 1 1 1 0 0 0 1 0 0 1 1 0 1 0 0 2 2 0 0 0 2 0 0 0 2 0 0 0 1 1 0 2 0 1 1 0 1 1 0 0 0 0 0 1 0 0 0 1 2 0 0 2 2 0 2 0 1 1 2 1 1 0 0 1 1 2 0 1 0 0 1 0 0 1 0 1 2 2 0 0 1 1 1 2 0 2 0 2 1 2 2 2 2 0 0 2 2 0 1 1 0 1 0 0 0 0 0 0 0 0 0 0 0 0 0 2 0 0 0 0 2 0 0 0 0 0 0 0 0 0 0 0 0 1 0 1 1 1 0 1 0 2 0 0 1 1 0 0 0 2 2 0 0 0 0 1 1 1 0 1 0 1 1 1 1 0 0 0 2 0 0 2 1 0 0 0 0 1 0 0 2 0 1 0 0 1 2 1 1 0 0 0 0 0 1 0 1 1 2 0 0 1 1 2 0 0 1 0 0 0 2 0 0 2 0 0 0 0 2 0 0 0 0 1 1 0 0 0 0 0 1 2 2 1 0 1 0 1 1 1 1 0 0 1 2 1 0 2 2 2 0 0 1 2 2 2 2 2 0 0 2 0 1 1 1 2 0 1 2 0 2 0 2 1 0 1 0 1 1 0 2 0 0 1 2 2 0 2 0 1 1 0 1 2 1 1 1 1 0 0 1 0 2 0 2 2 2 0 0 0 0 0 0 2 0 1 1 1 1 1 0 2 0 0 0 2 0 0 0 2 2 0 1 2 0 1 0 1 2 2 2 2 0 1 1 0 1 1 1 2 0 1 0 1 0 2 2 1 1 0 0 1 0 0 0 1 0 0 1 0 2 1 1 1 0 0 0 0 1 2 0 0 0 0 0 0 0 0 0 0 0 2 0 0 0 0 0 1 1 0 0 2 1 0 0 0 2 0 0 1 1 1 0 0 1 0 2 0 0 2 0 1 0 2 2 1 0 2 2 2 2 2 2 0 0 0 2 0 1 1 1 0 0 2 2 1 2 1 2 1 1 0 1 1 0 1 2 1 2 0 2 0 0 0 2 1 1 2 0 1 1 0 1 0 2 2 0 0 2 2 1 0 1 1 0 0 1 1 0 1 1 0 0 0 0 2 1 0 2 2 2 0 0 0 1 2 0 1 0 0 0 0 2 0 1 1 0 0 0 2 2 0 0 0 2 0 0 0 0 0 1 1 2 0 0 0 0 0 1 1 0 1 1 0 1 0 0 0 0 0 0 0 1 1 0 1 0 0 1 1 0 0 0 0 0 0 1 0 0 0 0 0 0 1 0 1 1 1 1 2 0 2 1 1 0 1 1 0 0 1 1 1 1 0 0 1 0 0 0 0 0 1 1 1 0 0 0 0 0 0 1 0 0 0 1 0 1 1 1 2 2 0 1 1 1 2 0 1 2 0 0 0 0 0 0 2 1 1 1 1 0 0 2 2 1 0 0 1 1 0 0 1 1 1 1 1 1 1 2 0 0 1 1 0 1 2 0 0 0 1 0 0 0 0 1 1 0 0 0 1 0 2 1 2 0 0 0 0 0 1 2 1 1 0 0 0 0 0 1 2 1 1 0 0 0 0 0 0 0 2 0 0 0 1 0 1 0 1 0 0 0 0 0 0 0 0 0 0 0 0 0 0 0 0 0 0 0 0 1 1 0 1 1 2 0 0 0 1 0 0 0 0 0 1 1 0 1 2 1 0 2 1 1 2 2 2 0 0 1 0 0 0 0 0 0 1 1 2 1 0 1 2 1 1 1 0 1 0 2 0 2 0 2 1 1 0 1 1 1 0 0 0 0 0 1 2 0 1 2 2 0 2 0 2 2 0 0 1 0 0 0 0 0 0 0 0 0 1 1 0 0 1 0 0 0 0 1 0 0 1 0 1 2 0 1 0 1 0 0 2 0 1 0 1 1 2 2 2 1 0 0 0 0 0 0 1 2 0 0 0 1 0 0 0 0 1 0 1 2 0 2 0 1 1 0 0 0 0 0 0 2 1 0 0 2 2 0 0 1 1 1 0 1 2 0 0 0 1 1 1 1 0 2 1 0 0 0 0 2 1 0 0 0 2 0 0 2 0 2 0 0 0 0 2 0 0 0 1 1 0 1 2 2 0 0 0 2 0 0 0 2 0 1 0 1 1 0 0 0 0 0 0 0 0 0 1 0 0 0 0 1 0 0 1 1 0 0 0
34 1 1 0 0 0 1 2 0 0 0 0 0 1 0 0 0 2 2 1 1 1 0 2 0 1 0 0 1 1 2 0 2 1 2 0 2 1 0 0 0 1 0 2 2 1 1 0 2 0 0 0 2 0 0 2 0 0 1 1 1 0 1 1 0 1 0 2 0 0 0 2 2 0 1 2 0 0 2 1 1 2 2 0 0 0 0 0 0 2 0 1 2 1 1 1 0 2 0 2 2 2 1 1 1 0 1 2 0 2 0 1 1 2 2 2 2 0 1 1 1 0 1 1 0 1 0 0 0 0 0 0 0 0 0 0 0 0 0 2 0 0 1 0 1 0 0 0 0 2 0 0 0 0 0 1 0 0 1 1 1 0 0 0 0 1 0 1 0 2 1 1 2 0 1 0 1 1 0 0 1 0 0 1 1 2 1 1 1 0 0 0 2 1 1 2 1 0 0 0 0 0 1 1 2 0 2 1 0 0 1 1 1 0 0 1 1 0 2 1 1 0 0 0 0 0 0 1 0 0 1 0 0 0 2 0 0 2 0 0 0 0 2 0 0 0 0 0 2 0 0 0 2 0 1 1 1 0 0 0 0 0 1 1 0 0 1 0 1 1 0 2 1 1 0 0 0 1 2 1 1 1 1 1 2 1 1 1 1 2 0 1 0 0 1 1 2 0 2 2 0 0 2 0 0 0 0 2 1 2 0 2 0 1 1 0 1 0 0 0 0 0 2 1 2 0 1 0 0 0 0 2 0 0 0 0 0 2 0 0 0 0 2 0 0 1 1 0 0 1 2 0 1 2 1 0 0 0 0 1 0 1 2 1 2 1 0 2 2 0 1 1 0 2 1 1 0 2 1 1 1 1 1 0 0 0 0 0 0 0 0 0 0 1 2 2 2 1 1 1 1 2 1 1 0 1 2 1 0 0 0 0 0 0 0 1 0 1 0 0 0 1 0 0 2 1 1 1 1 0 2 0 0 1 0 0 0 1 0 0 1 0 2 0 0 1 0 1 2 1 0 1 0 2 2 1 2 0 0 1 2 0 1 0 0 1 0 1 1 1 2 0 2 1 2 0 1 1 1 0 1 2 1 0 1 0 0 0 2 0 2 2 0 1 1 0 0 1 1 2 0 0 2 2 2 0 2 1 0 0 0 2 0 1 0 0 0 0 0 1 1 1 2 2 0 0 0 1 0 2 0 0 0 0 1 0 1 1 2 2 0 0 0 0 1 0 0 0 2 0 0 0 0 0 2 0 1 0 0 0 0 0 1 2 0 1 1 0 1 0 1 1 0 0 0 0 0 1 0 2 0 0 0 0 0 1 1 0 2 2 2 0 0 0 0 0 0 0 0 0 0 2 0 2 0 2 1 1 0 1 0 0 0 1 0 0 0 0 0 0 0 0 0 1 1 2 2 2 0 0 1 1 1 0 2 2 0 0 1 0 1 0 1 1 1 0 1 0 0 0 0 2 2 0 0 0 0 0 1 0 0 0 2 2 0 2 0 2 1 0 0 1 1 1 0 2 0 0 2 0 0 1 2 1 1 1 1 0 2 2 0 0 1 2 0 1 1 0 2 2 1 0 0 0 0 0 0 0 1 0 0 0 0 0 0 1 0 0 0 0 0 0 0 2 0 2 1 0 1 0 0 1 1 2 1 1 0 0 0 0 0 0 0 0 0 0 0 0 0 1 1 1 0 0 1 0 0 0 1 0 0 0 1 0 0 0 0 1 0 0 0 0 0 1 1 1 0 1 0 2 0 1 0 0 1 1 0 0 0 2 0 2 2 2 0 0 0 1 0 1 1 1 1 0 1 0 0 0 1 1 1 0 1 1 1 0 2 2 2 2 0 2 0 0 0 0 1 0 0 1 0 1 1 0 0 2 0 1 1 0 0 1 0 0 0 0 0 0 1 0 0 1 0 0 0 0 0 0 0 0 0 0 1 1 1 1 0 1 1 0 0 0 2 0 0 1 0 0 0 0 1 1 1 0 0 1 0 0 0 1 1 0 1 0 2 1 1 1 0 0 0 2 2 0 2 0 2 1 0 1 0 0 1 1 2 2 0 0 1 1 0 0 1 2 0 0 1 2 0 0 0 1 0 2 0 0 0 0 0 0 0 0 1 1 0 0 1 2 0 0 2 0 1 0 2 1 2 1 1 2 2 0 1 1 1 1 1 0 2 2 0 0 0 0 1 1 1 1 2 0 2 2 0 0 0 0 0 0 1 0 0 1 0 1 1 0 1 0 0 0 0 0
35 0 0 0 1 0 1 1 0 1 1 0 0 0 0 0 0 2 0 2 0 2 0 2 0 1 1 0 1 2 2 0 0 1 0 1 1 1 0 2 2 0 0 0 2 0 1 0 1 0 0 0 0 1 1 0 0 0 2 0 0 1 2 2 0 0 0 2 0 0 0 0 2 1 1 2 1 0 2 0 2 2 2 1 1 0 0 1 1 2 2 2 2 0 0 0 0 0 0 0 0 2 0 0 1 0 2 1 1 1 0 2 0 1 2 2 1 0 0 2 2 0 2 0 1 1 0 1 1 0 0 0 0 0 0 0 0 0 0 1 0 0 1 0 1 0 0 0 0 0 0 0 2 1 1 1 0 1 0 0 1 2 0 1 1 2 0 0 0 1 0 1 0 2 2 0 1 0 0 0 1 2 1 0 0 0 0 1 0 0 0 1 2 2 2 2 0 0 0 1 0 0 1 0 2 0 2 0 1 0 2 0 0 1 0 0 0 0 1 0 1 1 1 1 0 0 2 1 0 0 0 1 0 1 1 1 0 2 0 0 0 0 2 0 0 0 0 1 1 1 1 1 0 1 0 2 1 2 0 2 0 1 0 0 0 0 1 0 2 0 0 0 1 1 0 0 0 1 1 1 1 2 1 1 1 0 1 0 0 2 0 0 2 0 2 0 2 0 0 1 1 1 1 1 0 0 0 2 0 0 0 1 0 2 2 0 2 0 0 0 0 0 2 2 0 0 1 0 1 1 2 1 0 0 0 0 0 2 0 0 0 0 2 0 0 0 0 0 0 1 0 1 0 2 1 1 1 1 0 2 0 2 1 0 1 0 0 2 2 0 0 2 1 2 2 0 0 2 1 1 1 1 0 0 0 0 0 0 0 0 0 0 0 0 1 1 2 1 0 0 0 0 2 2 0 1 1 2 1 0 0 0 0 0 0 1 0 0 0 0 0 2 0 1 0 1 0 1 0 0 1 0 0 2 0 0 0 1 0 1 2 0 2 0 1 2 0 0 2 2 0 1 1 1 0 0 0 0 0 1 1 0 0 0 1 1 0 1 2 1 2 2 2 2 0 0 0 1 0 0 2 1 1 1 0 0 1 0 1 0 0 0 0 1 0 0 0 1 2 1 1 0 1 0 1 0 2 1 0 0 0 2 0 0 2 0 0 1 0 1 1 1 0 1 0 1 1 0 1 2 0 0 0 0 0 1 2 0 2 2 1 1 0 2 2 0 0 0 2 0 0 0 0 0 2 0 1 1 1 0 1 0 1 2 1 1 1 0 1 0 0 1 1 0 0 0 1 1 0 2 0 0 2 2 0 0 0 0 1 1 0 1 1 0 0 0 0 1 0 0 0 2 0 1 1 2 1 2 0 2 1 0 0 0 0 0 0 0 0 0 0 1 1 1 0 0 1 1 0 0 0 0 1 0 1 0 1 0 0 0 1 1 0 1 1 0 1 1 1 1 1 2 1 1 1 1 0 0 2 0 0 0 0 1 1 2 1 2 0 0 0 1 0 0 0 2 0 0 2 0 1 0 2 0 0 1 1 0 1 1 0 0 0 0 0 1 1 0 1 1 0 1 0 0 0 1 1 2 0 1 1 1 0 1 0 1 0 1 1 1 0 0 0 2 1 1 0 0 2 2 1 1 0 2 1 1 1 1 0 1 0 1 0 0 0 0 0 0 0 0 0 0 0 0 0 2 0 1 2 1 0 0 2 1 1 0 0 1 2 2 0 1 0 0 0 0 1 2 2 0 1 1 1 0 1 2 0 1 1 1 0 1 2 1 1 1 0 0 0 1 1 1 1 0 1 0 1 1 0 1 1 0 0 0 0 2 1 2 1 1 1 2 1 0 0 0 0 0 0 2 0 1 2 1 0 2 0 0 0 0 0 0 1 1 0 1 1 0 0 0 0 2 2 0 1 1 1 1 0 0 0 0 0 0 0 1 0 0 1 0 0 0 0 2 0 1 0 1 2 2 2 2 2 0 0 0 0 0 0 0 1 0 1 1 2 2 2 2 0 0 1 2 1 0 1 1 1 1 0 1 0 0 0 0 2 1 0 2 2 1 0 1 1 2 0 0 1 2 0 0 0 2 1 1 1 0 0 0 1 1 1 0 1 0 0 1 0 1 1 1 2 0 2 0 0 0 0 2 0 0 0 1 1 1 2 0 0 0 1 1 0 0 0 0 0 2 0 0 1 1 1 0 1 2 0 0 1 0 1 1 0 0 0 0 0 0 0 0 0 0 1 0
36 0 0 1 0 0 1 1 0 1 1 0 0 0 0 0 0 2 2 1 0 1 0 2 0 0 0 0 0 0 1 0 0 1 1 1 1 2 0 0 0 2 0 1 1 0 0 0 1 0 0 0 0 0 2 1 0 0 1 0 1 1 2 2 1 1 1 1 0 0 0 1 2 0 0 2 2 0 2 2 0 2 1 1 2 0 0 1 1 2 1 2 1 1 1 1 0 0 0 0 0 2 1 1 0 0 2 0 1 1 0 1 1 2 2 2 2 0 0 1 2 1 0 2 0 0 0 1 1 0 0 0 0 0 0 0 0 0 0 2 1 0 0 0 0 0 0 0 0 0 0 0 0 0 0 1 0 2 0 1 1 1 0 0 0 1 0 0 1 1 0 0 1 1 1 0 2 2 0 1 0 0 1 0 0 0 0 1 0 0 0 1 1 0 0 2 0 0 0 0 0 1 0 0 2 0 1 1 1 0 1 1 0 1 0 0 1 0 1 0 2 2 0 0 0 1 1 2 0 0 0 0 0 0 2 0 0 2 0 0 0 1 2 0 0 1 1 0 1 1 1 1 2 0 0 1 0 0 1 1 1 0 0 0 0 0 1 0 1 0 0 1 1 1 0 0 1 1 1 0 0 2 1 2 2 0 1 1 1 2 0 1 1 0 1 0 2 1 1 2 1 0 1 0 0 0 1 1 1 2 0 2 0 1 1 0 2 0 0 0 1 1 0 0 0 0 1 0 0 0 2 0 0 0 1 0 1 2 0 0 0 1 2 0 1 0 1 0 1 1 1 0 0 1 1 0 0 1 0 0 0 0 2 2 1 1 0 2 2 0 0 2 0 2 1 0 0 0 0 2 0 0 0 0 0 0 0 0 0 1 0 0 1 0 2 1 1 1 1 1 1 1 0 2 0 1 1 0 0 0 0 0 0 0 2 2 1 1 0 1 0 1 0 1 2 1 0 0 0 0 2 0 0 1 0 0 0 0 0 0 0 0 0 2 0 1 0 0 0 0 0 1 1 1 2 1 2 1 2 2 1 0 1 0 0 1 0 2 2 0 1 1 2 0 1 1 1 2 0 1 2 1 1 0 1 0 0 1 2 2 1 1 1 0 0 0 1 1 1 2 0 0 1 0 1 2 1 1 0 0 0 1 0 0 1 0 0 0 0 1 0 0 2 2 0 1 0 0 1 1 1 0 0 0 0 1 1 1 2 2 0 0 0 1 1 1 0 1 1 1 0 0 0 0 2 0 0 0 0 1 0 0 0 1 0 0 0 1 1 0 0 1 0 0 0 0 1 2 0 1 0 1 1 1 0 0 0 0 0 0 0 1 1 0 0 0 1 0 1 0 1 2 1 1 0 1 1 1 0 2 0 0 0 2 1 2 1 0 0 0 0 1 1 1 0 1 2 2 0 0 1 0 0 0 1 1 1 0 0 1 0 0 0 0 1 0 1 1 0 1 0 2 1 1 1 0 0 0 1 0 0 0 1 1 0 1 1 2 1 0 1 0 1 0 0 1 1 1 0 2 1 1 1 0 0 0 1 0 1 1 0 0 0 0 0 0 0 1 2 2 1 0 0 0 2 2 1 2 1 0 0 0 0 2 0 1 0 0 0 0 0 1 1 2 2 2 0 0 2 1 1 1 1 2 1 1 0 1 0 1 0 0 0 0 0 0 0 0 0 1 1 1 0 0 0 1 1 0 1 0 0 0 0 0 0 1 1 2 2 2 0 0 2 0 0 0 0 0 0 2 0 2 1 1 1 0 1 2 2 2 0 0 2 1 0 0 0 0 0 1 1 2 1 0 1 0 1 0 2 0 2 0 2 0 2 0 2 2 1 1 1 2 2 1 0 0 1 0 0 2 1 2 0 1 0 1 1 0 1 1 1 1 0 0 0 0 0 0 0 0 0 2 2 0 1 0 1 0 0 0 0 0 0 0 0 1 1 0 1 0 0 0 2 0 0 0 0 2 2 1 1 1 1 1 0 2 0 1 0 0 1 0 0 0 2 2 2 2 0 0 0 1 2 1 2 0 1 1 0 0 0 0 0 0 0 0 0 0 0 0 0 0 2 2 0 0 0 2 1 1 0 1 1 1 0 0 1 1 0 0 0 0 1 2 0 0 0 0 0 1 2 0 2 0 0 0 1 2 0 0 0 1 1 0 0 0 0 0 2 1 1 0 0 0 1 0 2 0 1 0 0 0 2 2 0 0 1 0 0 1 1 0 0 0 0 0 0 1 1 0 0 0
37 0 0 0 0 0 0 1 0 0 0 0 1 1 1 1 0 1 0 2 0 2 0 2 0 0 1 0 0 1 1 1 0 0 1 1 1 1 0 2 2 0 0 1 1 0 0 0 1 0 0 0 1 0 1 1 0 1 0 1 0 0 0 0 0 0 0 0 0 0 1 0 2 2 2 2 0 1 0 0 0 2 0 0 2 0 1 0 0 2 0 0 2 1 1 0 0 0 0 0 0 2 1 1 1 1 1 2 0 2 0 0 1 2 2 2 2 0 1 1 1 0 1 1 1 0 0 1 1 0 1 1 0 0 1 0 1 0 0 0 1 0 0 0 1 0 0 0 0 0 0 1 1 1 0 0 1 1 0 0 1 1 0 1 1 2 0 2 0 2 2 2 1 2 2 0 2 0 1 1 1 2 0 0 0 0 0 1 1 0 0 0 1 1 1 2 0 0 0 1 1 1 0 0 2 0 2 1 1 0 1 0 1 0 0 0 0 0 2 1 1 0 0 0 0 0 0 2 0 0 1 1 0 0 2 0 1 2 0 0 0 0 2 0 0 0 0 0 1 1 1 1 1 0 0 0 0 0 2 2 2 0 0 0 0 0 0 0 1 0 0 1 1 1 1 0 0 1 1 1 1 2 1 1 1 1 1 0 1 2 0 1 1 0 2 1 2 0 0 0 0 0 1 0 0 0 0 2 1 1 0 1 0 1 1 0 1 1 1 0 1 1 1 1 0 0 0 0 1 0 2 1 0 0 0 0 0 2 0 0 0 0 2 0 0 1 0 0 1 0 1 0 0 0 0 0 0 0 1 0 1 1 2 1 2 1 0 1 1 0 0 2 0 2 1 0 0 1 0 2 2 1 0 0 0 1 0 0 0 0 1 1 0 0 2 0 0 1 1 1 1 1 0 2 2 0 0 0 0 0 0 0 1 1 0 2 1 1 0 0 0 0 0 1 1 0 0 0 0 1 1 1 0 2 0 0 0 0 0 0 2 0 1 1 0 2 0 0 1 1 0 0 1 2 2 1 2 0 1 1 2 0 0 1 0 1 0 1 2 1 1 0 2 0 1 0 1 2 1 0 0 1 2 1 1 1 0 1 1 0 1 1 1 1 2 0 0 1 1 2 0 0 1 1 1 0 1 0 0 0 1 1 1 0 2 0 0 1 0 2 1 0 2 2 0 0 0 2 0 1 1 0 0 1 1 0 2 0 2 2 1 1 0 0 1 0 0 0 1 1 0 1 0 0 2 0 2 0 2 0 1 0 0 1 0 1 1 1 0 1 0 0 0 0 0 0 1 1 0 2 0 1 2 1 1 1 1 0 0 0 0 0 2 0 1 0 0 0 0 1 1 1 0 2 0 2 2 1 0 2 0 0 0 0 0 0 0 0 2 0 0 2 2 2 0 0 0 1 0 0 1 0 1 0 1 0 1 0 0 0 0 0 0 2 1 0 1 1 0 1 0 1 0 1 1 1 0 0 0 0 0 0 2 1 1 2 2 2 1 0 0 1 0 1 0 2 0 1 0 2 1 1 2 0 1 2 0 0 2 2 0 0 0 2 1 0 0 0 1 1 0 0 0 0 2 2 2 2 0 0 0 0 0 2 0 0 0 0 0 0 0 0 2 2 2 0 0 1 0 0 0 2 0 2 0 0 0 0 0 1 0 0 0 0 0 0 0 0 0 0 0 0 1 0 1 1 0 0 1 0 0 1 2 0 0 1 1 2 2 2 0 0 1 0 0 0 0 1 1 1 0 0 1 1 2 1 0 2 1 1 1 1 2 1 1 1 0 1 0 1 1 2 0 1 0 0 2 1 1 0 0 0 0 1 0 0 1 2 1 1 1 2 0 1 0 0 0 0 0 2 1 2 1 1 0 0 0 0 1 0 1 1 0 0 0 0 0 1 0 0 0 2 1 1 0 1 0 0 0 0 1 0 1 0 1 1 1 0 2 0 1 0 1 1 0 1 0 0 2 0 0 1 2 1 0 2 0 0 0 1 1 1 0 0 2 2 2 2 0 0 1 2 1 0 2 2 0 1 1 2 2 0 0 0 0 0 0 0 2 2 0 0 2 1 1 0 0 0 0 0 1 0 2 2 0 0 2 1 0 0 0 0 1 0 0 1 0 1 0 0 2 0 1 0 1 0 1 0 0 0 0 0 2 0 2 2 2 0 0 0 1 0 0 0 0 0 2 0 1 0 0 0 0 0 0 0 0 0 0 1 1 0 0 1 0 0 0 0 0 0 2 0
38 1 0 0 0 0 2 0 0 1 1 0 0 2 0 0 0 0 0 2 1 2 0 2 0 0 0 0 0 0 1 1 0 1 1 1 1 2 0 2 2 0 0 1 2 1 1 0 1 0 0 0 2 1 0 2 0 0 1 1 1 0 2 2 0 1 0 1 0 0 0 1 2 0 0 2 2 0 2 0 2 2 2 0 0 0 0 1 0 2 0 1 1 0 0 0 0 2 2 0 0 1 1 1 0 0 2 2 0 2 1 1 2 2 2 2 2 0 1 1 1 0 0 2 0 0 0 1 2 0 0 0 0 1 0 1 1 0 1 0 1 0 0 0 1 0 0 0 0 1 0 0 2 0 0 0 0 1 0 0 1 1 1 1 0 2 0 0 0 0 0 1 1 1 1 0 1 1 0 0 0 0 0 1 0 1 1 2 1 0 0 0 1 1 1 2 1 0 0 0 0 0 1 1 2 1 2 1 1 0 1 1 0 0 0 0 0 0 0 1 2 1 0 0 0 1 0 1 0 0 0 0 0 0 1 0 0 2 0 0 0 0 2 0 0 0 0 1 1 0 0 0 1 0 0 1 2 0 0 0 0 0 0 0 0 0 0 0 2 1 0 1 0 0 0 0 0 1 2 1 0 0 0 0 2 0 0 2 2 2 0 2 1 0 1 0 2 0 0 0 1 0 1 0 0 0 1 2 0 0 0 0 0 2 2 1 1 1 0 1 0 0 1 1 0 0 0 0 2 1 2 1 0 0 0 0 0 1 0 0 0 0 2 0 0 1 0 1 1 2 0 1 0 0 0 0 0 1 0 1 0 1 2 2 1 0 0 2 2 1 0 2 1 1 0 1 0 1 0 2 2 0 0 0 1 0 0 0 0 1 0 1 1 0 2 1 1 1 0 0 0 0 0 2 1 0 0 1 0 0 0 0 0 0 0 0 0 1 0 1 0 0 1 0 1 1 1 0 2 1 0 2 0 1 1 0 0 1 1 0 2 0 2 0 2 2 0 0 2 2 0 1 1 1 1 1 1 1 1 2 1 0 1 0 0 1 0 0 0 2 1 1 1 2 1 0 0 2 0 0 0 2 1 0 1 0 0 0 1 0 1 1 0 1 1 0 0 2 2 2 0 0 2 1 2 1 2 0 0 0 0 1 0 1 0 0 1 2 0 2 2 1 1 1 0 1 1 0 2 2 0 0 0 0 1 1 1 1 1 0 1 1 0 1 2 0 0 0 2 0 0 0 0 0 2 0 1 1 1 1 0 0 1 2 1 1 1 1 1 0 1 1 1 0 0 0 0 1 0 2 0 1 2 2 0 0 0 0 0 0 0 0 1 0 1 0 0 0 0 0 0 1 0 1 1 2 0 2 0 2 0 0 0 1 1 1 1 0 1 1 0 1 0 0 0 1 1 1 0 0 1 0 1 0 1 0 1 0 1 0 1 1 1 1 2 0 1 0 0 1 0 1 2 0 0 0 0 0 1 0 0 0 0 0 1 1 0 1 0 1 0 1 0 1 0 2 0 1 0 2 1 1 2 0 0 2 0 1 2 1 1 1 0 2 0 0 0 0 1 2 1 0 0 0 1 2 2 2 0 0 0 0 1 1 1 2 0 0 0 0 0 0 1 2 1 2 0 0 1 1 1 2 0 2 0 0 0 2 0 2 0 2 1 0 1 0 0 1 0 1 1 1 0 0 0 1 0 0 0 0 0 0 2 0 0 1 1 1 2 2 0 0 2 0 0 0 0 1 1 0 0 1 1 0 1 1 0 1 1 2 0 1 2 1 0 0 1 1 0 1 1 2 1 0 1 1 0 0 0 1 2 1 1 1 1 0 2 1 1 0 2 1 1 0 0 0 0 0 0 2 0 2 1 2 0 1 1 1 0 0 0 0 0 0 0 0 0 0 0 0 1 1 1 0 0 1 1 0 1 1 0 0 0 0 0 0 2 1 1 0 1 0 1 1 0 1 0 0 1 1 2 2 1 0 0 1 1 0 1 0 1 0 0 0 1 1 1 2 0 0 1 2 2 1 1 1 0 2 1 1 0 0 0 0 0 0 0 0 1 1 0 0 2 0 0 0 1 1 0 0 1 0 0 1 0 0 0 1 1 0 0 1 1 1 1 0 0 0 0 0 2 0 1 0 2 0 1 2 0 0 0 1 1 0 1 0 0 0 0 0 0 0 1 1 0 0 2 0 1 0 0 0 1 2 0 0 2 0 0 1 0 0 0 0 0 0 0 0 0 0 1 1
39 0 0 0 0 0 0 1 1 0 1 0 0 0 0 0 0 2 1 2 1 1 0 2 0 0 0 0 0 1 2 1 1 0 1 1 1 2 0 0 1 1 0 0 1 0 1 0 1 0 0 0 0 0 2 1 0 2 1 0 0 2 1 1 0 1 1 1 0 0 0 1 2 1 1 2 1 0 1 0 1 2 2 0 0 0 0 0 0 2 0 0 1 0 1 0 0 1 0 1 1 2 2 2 0 0 2 1 1 1 0 0 1 2 2 2 2 0 0 2 2 0 1 1 0 0 0 1 2 1 1 1 1 1 0 0 1 0 0 1 2 0 0 0 1 0 0 0 0 0 0 0 1 1 0 0 1 0 0 0 0 1 0 2 0 1 0 0 2 2 0 0 1 1 1 0 2 1 0 0 0 2 1 0 0 0 1 2 1 0 0 1 2 2 2 1 1 0 0 0 0 0 0 1 2 0 1 0 0 0 1 1 1 0 0 1 0 0 2 0 0 0 1 1 0 1 2 0 0 0 0 0 0 0 1 0 0 2 0 2 0 2 2 0 0 0 0 1 1 0 0 0 1 0 0 1 0 0 0 0 0 0 1 1 1 0 1 0 1 1 0 1 0 0 0 0 0 0 2 0 0 0 1 1 2 0 0 1 1 2 0 2 0 0 1 1 1 0 0 1 2 2 0 2 0 0 0 2 0 2 0 2 0 2 2 0 0 1 1 0 1 1 1 1 2 0 1 1 0 1 1 1 0 0 0 0 0 2 0 1 0 1 2 0 0 2 0 1 1 1 2 0 0 2 1 1 1 1 1 0 1 1 0 0 0 0 0 1 1 1 0 2 0 2 0 1 0 2 0 2 1 2 0 0 1 0 0 0 0 2 0 1 0 0 2 1 1 0 1 1 1 1 0 2 1 0 0 1 0 0 0 0 0 0 1 2 1 1 0 1 0 1 2 0 2 2 2 1 1 1 2 0 0 2 0 0 0 0 0 0 2 0 2 0 2 2 0 1 1 1 0 1 0 1 0 0 0 0 0 0 1 0 1 0 0 1 0 2 2 0 1 1 2 0 2 0 1 2 1 0 0 2 2 0 2 0 0 1 2 0 2 2 0 2 0 0 1 0 1 2 0 2 1 0 0 1 2 1 1 0 0 1 0 1 1 1 1 1 0 1 1 1 2 2 1 1 0 0 0 2 0 2 0 1 2 0 1 0 1 1 0 0 0 0 1 0 0 0 2 1 0 0 0 0 2 1 0 0 1 0 1 0 2 2 0 2 2 1 0 1 1 2 0 0 0 0 1 2 0 2 0 0 2 1 1 1 1 0 0 0 0 0 0 0 0 0 0 0 0 0 0 2 2 1 0 1 1 1 0 0 1 0 0 0 1 1 1 0 0 0 0 1 0 0 0 0 1 0 0 0 0 0 0 0 2 0 1 1 0 0 0 0 0 1 2 0 2 1 0 2 0 2 0 2 1 1 0 0 2 0 0 0 1 1 2 1 0 2 0 0 0 0 0 0 1 1 1 1 2 0 1 0 1 1 2 2 0 1 1 0 0 0 0 1 1 0 0 0 1 1 0 0 0 0 1 1 0 1 1 0 0 0 1 1 0 0 0 0 0 0 0 0 1 2 1 1 1 0 1 1 1 2 0 2 0 0 0 0 0 1 0 0 0 0 0 1 0 0 0 0 0 0 0 0 0 2 0 1 2 0 1 2 0 0 0 1 2 2 1 1 0 0 0 0 0 1 0 1 2 0 0 0 1 0 1 0 0 1 1 1 1 1 2 2 0 0 0 1 0 1 1 1 0 1 0 0 1 0 1 1 2 0 1 1 1 0 2 1 2 0 2 2 1 1 0 0 1 0 0 1 0 0 2 0 0 2 0 0 0 0 0 0 0 0 0 0 0 0 1 1 0 1 1 0 0 1 0 0 0 0 0 0 1 0 1 1 1 0 1 0 1 0 2 0 0 1 0 0 2 1 1 1 2 0 0 0 1 0 0 0 1 0 0 0 2 2 2 2 0 0 0 0 2 0 2 0 2 0 0 1 0 0 1 0 1 1 0 0 2 2 0 0 1 2 0 0 1 2 0 0 0 1 0 1 1 0 1 1 0 0 1 1 1 1 0 0 1 0 0 0 2 0 1 0 1 1 1 1 0 0 0 0 1 0 1 1 1 0 1 1 1 0 0 0 1 0 2 0 2 0 0 0 1 1 0 0 0 0 0 0 0 0 0 1 1 1 0 0 0 2 1 1
40 0 0 0 0 0 1 1 0 0 0 1 0 2 0 0 0 1 2 2 0 2 0 0 1 1 1 0 0 1 2 0 0 1 0 2 0 2 0 2 2 0 0 0 1 0 0 0 1 0 0 0 0 0 2 1 1 0 1 0 0 2 2 2 0 2 0 0 0 0 1 1 2 0 1 2 1 0 2 0 1 1 2 1 1 0 0 0 0 2 0 0 2 1 1 0 0 1 0 1 1 2 0 0 0 0 2 1 1 1 0 2 0 1 2 2 1 0 0 2 2 0 2 0 0 2 0 1 2 0 1 1 0 0 0 0 0 0 0 0 0 0 0 0 2 0 0 0 0 0 0 0 1 1 1 1 0 1 0 0 0 1 1 0 0 2 0 2 0 2 1 1 0 0 0 0 2 1 0 0 0 1 1 1 0 1 2 1 0 0 0 1 2 1 1 2 0 0 1 0 0 2 0 1 2 1 2 1 1 0 2 1 1 0 0 1 0 0 1 1 1 0 0 0 0 0 0 2 0 1 0 0 1 1 2 1 0 2 0 0 0 0 2 0 0 0 0 0 2 0 0 0 1 0 1 1 0 0 1 1 1 0 0 1 1 0 0 1 1 0 0 1 2 2 1 0 1 0 1 0 0 0 0 0 1 1 0 2 0 2 0 2 2 0 2 0 2 0 0 1 1 0 0 1 0 0 0 2 0 1 1 2 0 2 2 0 1 1 1 0 2 1 2 2 0 0 2 0 0 0 1 2 0 0 0 0 0 0 0 1 1 1 2 0 0 1 1 1 0 1 1 0 0 1 0 1 1 0 0 0 0 1 2 1 2 0 0 2 2 0 1 1 0 1 1 1 0 2 1 1 1 1 0 0 0 0 0 0 0 1 0 0 0 0 2 0 0 0 0 0 0 0 0 2 2 0 0 2 0 0 0 0 0 0 1 2 0 0 0 0 0 2 0 0 1 2 1 2 0 0 2 1 0 2 1 0 0 0 1 0 1 0 1 1 0 2 0 1 1 0 0 1 0 1 0 0 0 2 1 1 1 0 0 0 1 1 0 1 2 0 1 0 2 1 2 0 2 1 0 0 2 2 1 1 0 1 0 0 1 1 0 1 0 1 0 0 0 1 1 2 0 0 1 1 1 0 2 1 0 0 0 1 0 0 0 0 0 0 0 2 0 0 2 2 1 0 0 0 0 2 0 2 0 1 2 0 1 0 1 1 2 0 0 0 0 0 0 1 0 2 0 1 1 0 2 0 1 0 1 1 1 0 1 2 0 2 2 2 2 0 0 0 0 0 0 0 1 2 0 2 0 1 2 1 1 0 0 0 0 0 0 1 1 0 0 0 0 0 0 0 0 2 0 2 0 2 0 0 0 0 0 0 0 0 0 0 0 0 0 0 0 1 1 0 0 1 1 1 0 0 0 0 0 0 1 1 1 1 1 1 0 0 0 1 1 0 1 1 0 1 0 2 2 0 0 0 0 0 1 1 1 0 1 1 1 2 0 1 0 1 0 1 0 0 0 1 2 0 2 0 1 0 2 1 1 2 2 1 1 0 0 0 0 2 1 0 0 0 0 0 0 0 0 1 0 1 0 2 0 0 0 0 0 2 0 0 0 1 1 1 0 1 1 2 2 1 0 0 1 1 1 2 0 2 1 0 0 1 0 1 0 1 0 0 0 0 0 1 0 0 0 0 0 0 0 1 2 0 1 0 0 0 1 0 1 1 1 1 1 1 0 0 0 0 0 1 0 0 0 1 1 2 0 0 0 1 1 2 0 2 0 2 2 2 1 1 0 1 1 1 0 0 1 0 1 2 1 0 1 1 2 0 1 1 1 1 1 2 1 0 1 1 1 1 0 0 1 0 0 2 0 2 2 1 0 2 0 0 2 2 2 2 0 0 1 0 1 0 1 1 0 1 1 0 2 0 1 0 0 0 0 1 0 0 0 0 0 0 2 0 1 0 1 1 0 2 0 1 2 1 1 1 2 1 0 1 0 0 0 0 2 0 1 0 1 1 1 2 1 0 0 2 2 0 2 0 1 1 1 0 0 0 0 0 0 0 0 1 2 1 0 1 2 1 1 1 1 1 1 0 1 0 0 2 0 0 0 1 0 0 0 0 2 1 0 0 0 1 1 0 2 0 1 0 1 0 0 1 0 0 0 0 1 0 1 0 0 0 1 1 1 0 0 0 0 1 0 1 1 0 1 1 0 1 0 0 0 0 0 1 1 0 1 0 1 0 0 0 0 0 2 0
41 0 1 0 0 1 1 1 0 1 1 1 0 0 0 0 0 1 0 2 0 2 0 2 0 0 2 0 0 0 1 0 0 1 1 1 1 0 0 1 1 1 0 0 1 0 0 0 1 0 0 0 0 0 2 1 1 0 1 0 0 1 2 2 0 1 0 0 0 0 2 1 1 0 1 1 0 0 2 0 2 2 0 0 2 0 1 1 1 2 0 0 1 0 0 0 0 0 1 0 0 2 1 1 1 0 1 1 1 1 0 1 1 1 0 0 0 0 0 1 1 0 1 1 0 1 0 0 1 0 0 1 0 0 0 0 0 0 0 0 0 0 0 0 0 0 0 0 0 1 0 0 1 0 0 0 0 1 0 2 2 1 0 1 0 1 0 0 0 0 0 1 2 0 2 0 0 0 1 1 1 1 0 1 1 2 1 0 0 0 0 0 1 0 0 1 0 0 1 0 0 0 0 0 2 0 1 1 1 0 0 2 2 0 0 1 2 0 1 2 1 0 1 1 0 1 2 2 0 0 0 0 1 1 0 0 1 2 0 0 0 0 2 0 0 0 0 0 2 0 0 0 0 0 0 2 1 0 1 1 1 0 0 2 2 0 0 0 2 0 0 0 2 2 1 0 0 1 1 1 1 1 1 1 1 0 0 0 1 2 0 1 2 0 2 0 2 1 0 2 1 1 2 0 0 0 1 1 1 2 0 2 0 2 2 0 2 0 0 0 1 1 1 0 2 0 2 0 1 1 1 1 0 0 0 0 0 2 0 1 0 0 2 0 1 0 1 0 1 1 1 1 0 2 2 0 0 1 0 0 0 0 2 2 2 2 0 2 2 1 1 1 0 2 0 0 0 1 1 1 0 1 1 0 0 1 0 0 0 1 0 1 0 0 1 0 1 1 1 1 1 2 1 2 1 0 0 1 0 1 1 1 0 0 0 1 0 0 0 0 0 1 1 2 1 2 2 1 0 0 1 0 0 2 0 0 0 1 0 0 2 0 1 1 0 1 1 1 2 1 0 1 1 2 2 1 2 2 1 1 1 0 1 1 1 0 0 1 1 1 1 0 1 1 1 0 1 2 0 2 2 1 1 0 1 1 0 1 2 0 2 2 0 1 2 0 0 0 0 1 1 1 1 0 1 1 2 0 0 0 0 2 0 0 2 0 0 2 0 2 2 0 2 2 0 1 0 1 1 1 1 0 2 0 1 0 2 1 0 1 0 0 0 1 2 0 0 0 1 2 0 1 0 0 2 0 1 2 1 0 1 0 1 1 0 1 1 1 1 1 0 1 0 0 0 0 0 2 0 0 1 0 2 2 0 0 0 0 0 0 0 0 2 0 0 0 0 0 0 0 0 2 2 1 0 1 1 1 0 1 0 0 0 1 1 1 1 0 1 0 0 2 0 2 0 0 0 2 0 0 1 0 1 0 1 0 0 0 0 0 0 0 0 1 1 0 1 1 0 1 0 1 1 0 0 0 0 1 2 0 0 0 0 1 1 1 1 1 0 1 0 1 1 0 0 2 1 0 1 2 0 1 2 1 1 2 2 0 1 2 0 0 0 2 0 0 0 1 0 1 0 1 0 1 0 1 1 2 0 0 0 0 0 1 0 0 0 0 0 0 0 0 0 2 1 1 0 0 0 0 0 0 0 2 0 0 1 0 0 1 1 0 1 0 1 0 0 0 0 1 1 1 1 0 0 2 1 0 2 0 0 0 2 1 0 1 1 2 2 2 1 0 1 0 0 0 0 2 2 0 1 2 0 1 1 1 1 2 1 1 1 1 2 2 0 0 0 0 0 1 0 1 1 1 1 0 2 0 0 1 2 1 1 1 1 0 2 2 1 0 2 2 1 0 0 0 0 0 0 2 1 2 2 1 0 1 1 1 1 0 0 1 0 0 1 0 1 0 0 0 0 1 0 0 0 0 0 0 1 1 0 0 0 0 0 1 1 0 1 0 0 0 0 2 0 1 0 1 2 2 1 1 1 0 0 1 0 0 0 1 1 0 1 0 2 2 2 2 0 0 0 2 1 0 1 1 1 2 1 1 1 0 0 0 1 1 0 1 1 0 0 1 1 1 0 0 0 2 1 1 0 0 1 1 0 0 2 1 0 0 0 0 1 1 1 0 0 0 2 0 2 0 2 0 1 0 0 0 0 0 0 0 1 0 2 0 0 1 2 2 0 0 0 0 1 2 0 0 1 0 0 0 1 1 0 0 1 0 1 1 1 0 0 0 0 0 0 0 1 0 1 1
42 0 0 0 2 0 2 1 0 1 1 1 1 2 0 0 0 0 0 1 0 0 0 2 0 1 1 0 0 1 2 0 1 1 2 0 2 1 1 1 1 1 1 0 1 0 1 0 2 0 0 0 1 1 1 2 0 0 0 0 2 0 2 1 1 1 1 2 0 0 0 0 2 1 2 2 0 0 2 0 2 2 1 0 1 0 0 1 1 1 1 1 2 0 0 0 0 0 0 0 0 2 1 0 2 1 1 1 1 1 0 2 0 0 0 0 0 0 2 0 0 0 2 0 0 2 0 1 2 1 0 0 0 1 0 0 0 0 0 0 1 0 0 0 2 0 1 0 0 1 0 0 0 0 0 0 0 1 0 0 1 0 1 0 1 2 0 0 1 2 0 0 1 1 1 0 2 1 0 0 0 1 1 1 0 1 2 1 1 0 0 0 1 1 1 0 0 0 0 1 1 0 1 1 2 0 2 0 0 0 1 0 1 0 1 0 1 1 2 0 0 0 0 1 0 1 2 1 0 0 0 0 0 0 2 0 0 2 0 0 0 0 2 0 0 0 0 0 2 0 0 0 0 1 0 2 2 1 0 1 0 1 1 1 1 0 0 0 1 0 1 2 0 0 0 0 0 1 2 2 2 1 1 1 2 1 0 2 0 2 0 0 1 0 1 0 2 1 0 0 0 0 0 0 0 0 1 2 1 2 0 2 0 1 0 0 1 0 0 0 0 0 0 0 1 0 0 0 2 2 2 1 0 0 0 0 0 2 0 2 1 1 2 0 0 1 0 0 1 2 0 1 0 1 1 0 0 1 0 2 0 2 2 1 2 1 0 2 2 0 0 2 0 2 1 0 0 1 1 1 2 0 0 0 1 0 0 0 0 0 0 0 2 1 1 1 2 0 1 0 1 2 1 2 0 0 0 2 0 0 0 0 1 1 1 2 0 0 0 0 0 1 0 1 2 1 1 0 0 1 1 1 0 2 1 1 0 0 0 0 2 0 1 1 1 2 0 0 0 2 0 0 1 1 1 1 1 2 1 2 0 0 1 0 0 1 0 2 2 0 1 0 1 2 0 0 0 2 1 0 0 2 0 0 0 1 0 0 1 1 0 1 0 1 0 0 0 1 1 1 1 0 0 0 0 0 2 0 0 0 0 2 1 0 2 0 0 0 0 2 0 0 1 1 0 1 1 1 0 1 1 1 0 0 0 0 1 1 1 1 2 2 0 1 1 0 0 1 1 1 0 0 0 0 1 1 0 0 2 0 2 0 0 1 1 0 0 0 1 0 0 0 0 0 0 0 1 1 0 1 0 0 2 1 1 1 1 0 1 1 0 0 1 1 1 0 1 0 0 1 1 1 0 2 0 2 1 1 0 0 1 0 0 2 1 1 1 1 0 0 1 1 0 0 0 0 1 1 0 0 0 0 0 0 2 1 0 0 0 0 0 1 0 0 0 0 0 1 1 2 1 2 1 1 0 0 0 0 0 0 0 0 1 1 1 2 1 2 0 0 0 0 0 0 0 2 0 0 1 1 1 1 1 0 0 1 0 1 1 1 1 1 1 2 0 0 0 1 1 2 0 0 0 0 0 0 0 1 0 0 1 1 0 1 0 0 0 1 1 1 0 1 0 2 1 1 1 0 0 0 0 0 0 2 0 0 0 1 0 2 0 1 1 0 0 1 0 1 0 0 0 0 0 0 0 1 1 0 2 0 0 2 2 0 1 0 0 0 0 0 0 0 1 0 0 1 0 0 0 2 0 2 0 0 0 2 0 1 1 2 0 1 2 2 1 1 1 1 0 2 2 2 0 0 0 1 1 0 0 1 2 1 1 0 0 1 0 1 0 0 1 0 1 1 1 0 1 0 0 2 0 2 2 1 0 1 0 1 1 0 0 0 1 1 0 1 1 0 1 1 0 1 2 2 0 2 0 1 1 1 0 0 0 0 0 1 0 0 1 0 0 0 2 0 0 0 0 1 2 1 1 1 2 0 0 0 2 0 0 0 2 0 1 0 2 2 2 2 0 1 1 1 1 0 1 2 0 2 1 1 1 0 2 0 2 2 0 1 2 2 0 0 1 0 0 0 0 0 0 0 1 0 0 1 1 0 0 2 0 0 0 0 1 2 2 0 0 0 0 0 2 0 1 0 1 0 1 0 0 1 1 0 0 1 2 0 0 0 1 0 0 0 0 0 0 1 1 0 1 0 0 0 0 0 0 0 0 0 1 0 0 1 0 1 2 0 0 0 0 0 2 0
43 0 0 0 0 0 1 0 0 2 2 0 1 1 0 0 0 0 0 0 1 0 0 2 0 0 0 1 0 0 2 0 2 2 0 2 0 2 1 0 0 1 0 0 2 0 0 0 2 0 0 0 1 1 1 2 0 0 1 0 1 1 2 1 0 1 0 1 0 0 1 2 1 0 1 1 0 0 2 0 1 2 2 1 1 0 0 0 0 2 0 0 1 0 0 2 0 0 1 0 0 0 1 0 1 1 2 1 1 1 0 2 0 1 1 1 1 0 0 2 2 0 2 0 1 1 0 2 2 1 1 1 0 2 1 1 1 0 0 0 1 0 0 0 1 0 0 0 0 1 0 0 1 2 1 0 0 0 0 1 1 2 0 0 1 2 1 1 0 1 0 0 0 2 2 0 2 1 0 0 0 0 0 1 1 2 1 1 0 0 0 0 2 1 1 1 1 0 0 0 0 0 0 0 2 0 0 0 2 0 2 1 1 0 0 0 0 0 0 1 2 1 1 0 0 0 0 2 0 0 0 1 0 0 2 0 0 2 0 0 0 0 2 0 0 0 0 0 2 0 0 0 2 0 0 1 2 0 0 0 0 0 0 1 1 0 0 1 2 2 0 1 1 1 0 0 0 1 2 1 1 2 0 0 1 0 0 0 1 2 0 1 0 2 0 1 1 1 0 1 2 0 0 1 0 0 0 2 1 1 1 2 0 1 1 0 1 0 1 0 1 2 2 1 0 0 0 0 0 1 1 1 0 1 0 0 0 1 0 0 0 0 1 0 0 0 1 0 1 0 1 0 0 2 2 0 0 0 1 1 1 2 1 0 1 0 0 2 2 0 0 2 2 1 0 2 0 1 1 1 0 0 1 0 0 1 0 0 0 0 0 0 1 0 2 0 0 1 0 0 0 0 0 0 0 0 2 0 0 0 0 0 1 0 0 1 0 0 0 0 0 1 0 1 1 1 1 0 0 0 0 0 0 1 0 0 0 0 0 0 0 0 0 2 0 1 0 2 2 2 0 1 0 2 1 0 1 1 0 0 2 0 1 1 1 1 0 0 0 2 1 1 1 1 1 0 1 2 0 1 2 1 1 0 0 0 0 1 1 1 0 1 0 0 0 0 0 0 0 1 1 1 2 2 2 0 0 1 0 0 0 2 0 0 1 0 0 0 0 1 0 0 2 2 1 1 0 2 0 0 2 0 0 0 1 0 1 1 1 1 1 1 0 2 2 0 0 0 2 0 0 0 0 0 1 1 0 0 1 0 0 1 0 1 0 0 0 0 0 0 0 0 1 0 0 0 1 2 0 1 0 0 1 1 0 0 0 0 0 0 1 0 1 0 1 0 0 1 0 1 1 1 2 0 1 1 1 0 0 0 0 0 0 0 0 0 1 0 0 1 0 1 1 1 0 1 1 0 0 0 1 0 1 0 2 2 0 1 0 0 0 0 1 1 1 0 0 2 0 1 0 2 0 0 0 0 0 0 1 0 0 0 0 2 0 1 1 2 0 0 0 0 0 0 0 2 1 0 1 2 0 1 2 0 0 1 2 0 1 1 0 0 0 2 0 0 0 0 2 1 0 1 0 0 0 0 1 1 0 0 0 0 0 2 0 0 0 1 1 1 0 0 2 2 0 1 1 1 0 0 0 1 0 2 0 0 0 0 0 1 0 0 0 0 0 1 0 2 0 1 0 0 0 0 0 1 0 1 2 2 0 0 2 1 0 1 0 2 1 1 0 1 1 1 1 1 0 0 0 1 0 1 0 0 1 2 0 2 2 1 1 0 2 2 1 1 0 1 0 0 0 1 1 0 1 0 1 0 1 1 1 0 1 1 1 0 2 1 1 1 0 2 1 0 0 0 0 0 1 2 0 1 1 0 0 1 0 2 2 0 1 1 1 1 0 1 1 0 2 0 0 0 1 0 0 0 0 0 0 0 0 0 0 0 0 1 0 0 2 0 0 0 2 0 0 0 0 0 1 1 2 2 2 1 0 1 1 0 1 0 1 0 0 0 2 1 2 2 0 0 0 2 1 1 2 1 1 2 1 1 1 0 1 0 1 1 0 0 1 1 0 0 1 1 0 0 1 1 1 1 0 0 0 0 0 0 1 1 0 0 0 0 2 0 0 1 0 0 0 1 1 0 2 0 0 0 1 2 0 0 0 0 2 0 1 1 1 0 1 1 1 0 0 0 1 1 1 0 2 0 0 0 0 0 0 0 0 0 0 0 0 0 0 0 1 0 0 1 1 0 2 1
44 1 0 0 0 0 1 1 0 1 1 0 1 1 0 0 1 2 0 2 0 2 1 2 0 0 0 0 1 1 1 2 0 0 1 1 1 1 0 1 0 2 0 2 2 2 1 0 2 0 0 0 0 0 1 2 0 0 1 1 0 0 2 2 0 1 0 2 0 0 0 1 2 0 1 2 1 0 2 0 1 2 2 0 0 0 0 1 0 2 0 1 1 0 0 0 0 1 1 0 0 1 1 1 1 1 2 2 1 1 0 1 0 1 1 1 1 0 0 2 2 0 0 2 0 0 0 1 2 0 0 0 0 0 0 0 0 0 0 0 0 0 0 0 1 0 0 0 0 0 0 0 0 0 0 0 0 0 1 1 2 1 0 1 1 1 0 0 1 1 0 1 0 1 2 0 1 0 1 1 1 2 0 1 0 1 1 2 1 0 0 1 2 2 2 2 0 0 0 0 0 1 0 1 2 0 0 1 1 0 1 1 1 0 0 1 1 1 2 0 0 0 0 0 0 0 0 2 0 0 1 0 0 0 1 0 0 2 0 1 0 1 2 1 0 0 0 0 1 0 0 0 1 0 0 2 1 1 0 1 0 1 0 0 0 1 0 0 1 0 1 0 1 1 0 0 0 0 2 1 1 0 1 1 1 0 0 1 0 1 1 0 1 1 1 1 1 1 0 2 1 0 1 0 0 0 0 2 1 2 0 2 0 2 2 1 2 1 0 0 1 1 0 0 0 0 0 0 1 2 2 1 0 0 0 0 0 2 0 1 1 1 2 1 0 1 0 0 1 2 0 1 0 1 0 1 1 2 0 1 0 1 0 0 0 2 0 1 1 0 1 1 0 1 0 0 0 2 0 2 2 0 0 0 0 0 0 0 0 1 0 0 1 0 1 1 2 0 0 0 0 0 1 2 1 0 0 0 0 0 0 0 0 0 1 1 0 0 0 0 0 2 0 0 0 0 0 1 0 0 1 0 0 2 1 1 0 0 0 0 1 0 2 0 0 0 0 0 2 2 0 1 1 1 0 0 0 2 1 0 2 0 0 1 0 2 0 2 2 0 0 0 2 0 2 0 1 2 0 0 1 0 2 0 1 0 0 1 2 0 1 2 0 0 1 0 0 0 0 1 1 1 2 2 2 0 1 1 0 0 0 2 0 0 0 0 0 0 0 0 0 2 2 2 1 1 0 0 2 2 0 0 0 0 1 1 2 1 2 2 1 0 0 1 1 0 0 2 0 2 0 0 1 0 2 0 1 1 0 0 0 0 1 2 0 1 1 0 1 1 0 0 0 0 0 0 1 1 0 2 0 1 1 0 1 0 0 0 0 0 0 0 0 0 0 0 0 0 0 0 0 2 1 2 0 2 0 0 0 1 0 0 0 1 1 1 1 0 0 0 0 1 0 0 0 0 1 2 0 0 0 0 0 1 2 0 0 0 1 0 0 1 0 1 1 0 1 1 0 2 0 2 1 0 0 0 0 0 1 0 0 0 1 2 0 2 1 1 0 1 1 1 0 1 0 1 1 1 1 1 2 1 2 0 0 1 1 0 0 1 0 0 0 0 0 0 0 0 0 1 1 0 0 0 0 2 2 2 0 0 0 0 0 1 0 0 0 0 0 0 0 1 0 1 1 2 0 0 1 1 0 0 0 2 0 0 1 0 0 1 0 0 0 0 0 1 0 1 0 1 1 1 0 0 0 2 0 0 1 0 0 0 1 0 0 0 1 0 0 0 0 0 0 0 0 0 0 1 1 1 0 1 1 1 2 1 0 1 1 1 1 1 2 2 0 0 0 0 0 1 1 2 0 0 0 0 0 0 1 1 2 0 1 1 1 0 2 2 2 0 2 2 1 1 0 0 0 0 0 2 1 2 2 1 0 1 1 2 1 0 0 0 0 0 0 0 0 0 0 0 0 2 0 0 0 0 0 0 0 0 0 0 0 0 0 1 1 0 1 0 1 0 0 2 0 1 0 0 1 0 1 1 1 0 0 1 1 0 1 0 1 0 1 0 1 1 1 2 0 1 0 1 2 1 2 1 1 1 1 0 0 0 1 0 1 1 0 1 2 1 1 0 2 1 0 1 1 0 0 0 0 1 1 2 0 0 0 1 0 0 0 0 1 2 1 0 0 1 0 0 2 0 0 0 2 0 2 0 0 0 0 0 1 1 2 0 0 0 1 1 0 0 0 0 0 0 1 0 1 0 0 0 1 1 0 0 2 0 1 0 0 1 0 0 2 0 0 0 0 0 1 0
45 0 0 0 1 1 2 0 0 2 2 0 0 0 0 0 0 1 1 1 1 1 0 2 0 0 2 1 0 0 1 0 0 0 2 0 2 2 0 0 0 2 1 0 2 1 1 0 1 0 0 0 0 0 2 1 0 0 1 0 0 1 1 0 0 0 0 0 0 0 0 0 2 0 1 2 1 0 2 0 0 2 2 0 0 0 0 0 0 2 0 0 1 0 0 0 0 0 0 0 0 1 0 0 0 0 2 0 2 0 0 2 0 1 1 1 1 0 0 1 2 0 2 0 0 2 0 0 2 0 0 0 0 0 0 0 0 0 0 1 2 0 0 0 1 0 0 0 0 0 0 0 0 0 0 0 0 2 0 0 1 1 2 0 0 2 0 1 0 1 0 1 0 1 1 0 2 0 1 1 1 0 0 0 1 1 0 0 0 0 0 0 2 1 1 2 1 0 1 0 0 1 0 0 2 0 2 0 1 0 2 0 0 1 0 1 1 1 1 0 1 1 1 0 0 1 1 0 0 0 0 0 0 0 2 0 0 2 1 1 0 1 2 0 0 0 0 0 2 0 0 0 1 1 0 2 0 0 0 0 1 0 0 0 0 0 0 0 2 2 0 1 1 1 1 1 0 0 1 0 0 1 2 2 2 0 1 1 0 2 0 0 2 0 2 0 2 0 0 1 2 1 1 0 1 0 1 1 1 2 0 2 0 2 2 0 2 0 0 0 1 1 0 0 1 0 1 0 0 0 2 1 0 0 0 0 0 2 0 1 0 0 2 0 0 1 1 1 1 2 0 1 0 0 0 0 0 1 0 1 0 1 2 2 2 1 0 1 1 0 0 2 0 2 0 0 0 1 1 1 1 0 0 0 1 1 0 1 1 1 0 0 1 0 2 1 1 0 0 0 0 0 1 2 0 0 0 0 0 1 1 1 0 0 1 2 1 1 0 1 1 1 1 0 1 1 0 2 0 0 1 1 0 2 0 0 0 1 0 0 1 0 2 0 1 1 0 1 2 1 0 1 1 2 2 1 2 1 1 1 1 1 0 1 1 1 0 2 2 0 0 0 2 2 1 1 0 1 0 1 1 2 0 0 0 1 0 1 1 1 1 0 0 1 1 0 1 1 1 1 1 0 1 0 1 0 2 0 1 0 1 1 0 1 1 1 1 0 0 0 0 2 2 2 1 1 0 0 0 2 0 1 0 0 2 0 1 1 2 1 1 1 0 2 2 2 0 1 1 2 0 0 0 1 2 0 1 0 1 0 0 0 0 2 1 1 1 1 2 0 1 1 1 0 0 0 1 1 0 2 0 1 0 0 1 0 0 1 0 0 1 0 1 0 0 0 0 0 0 0 0 2 1 0 0 1 2 0 0 2 0 0 0 1 0 0 0 0 0 0 0 0 0 1 0 0 0 0 0 0 0 0 0 0 2 0 1 0 0 1 0 0 0 2 2 0 1 1 1 1 0 1 2 0 0 0 0 0 2 0 0 0 1 1 1 2 0 2 0 0 0 0 1 0 2 2 0 0 0 2 0 0 2 2 0 0 1 1 1 1 0 0 0 1 1 0 0 0 0 1 0 1 0 0 0 1 1 1 0 0 0 0 0 2 0 0 0 2 2 2 0 0 0 1 1 2 0 0 0 0 0 2 0 2 0 0 0 0 0 1 0 0 0 0 0 0 0 0 0 0 0 0 0 0 0 0 0 0 1 0 0 0 2 1 0 0 0 1 1 1 0 1 0 0 0 0 0 2 2 0 0 0 0 1 1 1 1 2 1 1 1 1 2 2 1 0 0 1 0 0 0 0 1 0 1 1 1 0 1 1 1 0 2 0 2 0 2 1 1 0 1 1 1 0 0 0 1 0 0 1 0 1 0 1 0 1 1 0 0 0 0 0 0 0 0 0 0 0 1 1 0 1 1 0 0 0 0 0 1 1 0 0 0 0 0 2 1 0 1 0 1 0 2 0 0 2 0 0 0 0 2 2 1 0 0 1 0 1 0 0 2 0 1 0 2 2 2 2 0 0 0 1 1 1 2 0 1 1 1 1 1 0 2 0 2 2 0 0 1 1 0 0 2 1 0 0 1 0 0 0 0 0 0 1 0 0 1 1 0 0 0 0 2 0 0 0 0 1 1 0 2 0 2 0 1 0 0 2 0 0 0 0 1 0 0 1 1 0 1 1 0 1 0 0 0 0 2 0 1 0 0 0 0 1 0 0 0 0 0 0 0 0 0 0 0 0 0 0 0 0 1 1
46 0 0 1 0 1 2 1 0 1 1 0 0 1 0 0 0 0 0 2 1 2 0 2 0 0 1 1 0 1 2 0 1 1 2 0 2 1 1 0 0 1 0 0 2 0 0 0 1 1 1 0 0 0 2 1 1 0 0 0 1 0 1 1 0 0 1 1 1 1 0 1 2 0 2 2 0 0 1 0 1 2 2 2 2 0 0 0 0 2 0 1 0 0 1 0 1 1 0 1 1 2 0 0 0 0 2 2 0 2 0 2 1 2 2 2 2 1 0 1 2 0 1 1 0 1 0 0 1 0 0 0 0 0 1 0 1 0 0 1 1 0 0 0 0 0 0 0 0 1 0 0 0 0 0 0 0 2 0 0 0 1 0 1 2 2 0 1 0 1 0 1 1 1 1 0 2 1 0 1 1 2 0 1 1 2 1 2 0 0 1 1 1 0 0 1 1 0 0 0 0 0 0 2 2 0 2 1 1 1 1 2 0 1 0 1 0 0 2 1 1 0 1 0 0 1 1 0 0 0 0 0 0 0 1 1 0 2 0 0 0 0 2 0 0 0 0 0 2 0 0 0 1 1 0 1 0 1 0 0 0 0 0 0 0 0 1 1 2 0 2 0 1 2 0 0 0 1 2 1 1 1 0 1 2 1 0 0 1 2 0 1 1 0 1 0 2 0 0 0 0 0 1 0 0 1 2 0 1 1 0 1 0 1 0 0 2 1 0 0 1 1 2 1 0 0 0 0 0 0 2 0 0 0 0 0 0 1 0 1 0 0 2 0 0 0 1 0 1 2 1 0 0 2 2 0 0 2 0 1 0 1 0 0 0 0 0 1 1 0 0 2 0 2 0 0 0 2 0 2 0 2 0 0 1 1 0 1 1 0 0 1 0 0 2 0 0 1 1 1 1 2 0 1 0 0 0 1 1 0 0 0 0 0 1 2 1 0 0 0 0 2 0 1 0 0 0 0 1 0 0 1 0 2 1 1 0 0 0 0 1 0 2 0 1 2 1 1 1 1 0 0 0 1 1 0 1 2 1 2 1 0 0 0 1 0 0 2 2 0 1 1 2 0 0 0 0 1 0 2 2 1 0 0 0 1 0 0 1 0 1 0 1 1 1 0 1 0 0 2 0 2 1 0 1 0 2 0 1 0 0 2 0 0 2 0 0 0 0 0 0 2 1 1 0 1 1 0 1 2 0 0 0 1 1 1 2 0 2 2 1 1 0 1 1 1 0 0 2 2 0 0 0 0 2 0 0 1 1 1 1 0 0 1 0 0 0 0 0 0 1 2 1 0 0 0 2 1 0 2 0 1 0 1 0 0 0 0 0 0 0 0 2 0 2 0 0 0 0 1 1 1 1 1 0 1 1 1 0 2 1 0 0 2 2 2 2 0 0 1 1 1 0 1 0 0 1 1 0 0 0 0 1 0 2 1 0 0 0 0 1 0 1 1 1 0 1 2 0 1 1 1 1 0 0 0 0 0 2 0 0 0 2 1 0 1 2 1 1 1 0 1 1 0 0 2 0 1 2 0 1 0 2 0 0 2 0 0 2 2 0 0 0 0 0 0 0 0 0 1 0 0 0 0 0 0 1 1 1 0 0 0 0 0 0 0 0 1 1 1 0 0 0 2 1 1 0 0 0 0 0 1 0 2 0 0 0 0 0 2 1 0 0 1 1 0 0 0 0 1 1 1 0 0 0 1 0 0 1 1 0 0 2 0 0 1 2 2 2 2 1 0 1 0 0 1 1 1 1 1 0 1 0 0 0 0 1 2 1 2 0 0 2 2 1 0 0 2 1 2 1 1 0 0 0 0 0 0 0 2 2 0 1 1 1 0 2 1 1 1 1 1 0 0 0 0 0 0 0 2 1 2 2 0 0 0 1 0 0 0 0 0 0 0 0 0 0 0 0 0 0 2 2 0 0 0 0 1 0 1 0 1 0 0 0 1 1 0 1 0 0 0 1 1 0 0 0 1 2 2 2 2 1 1 0 1 1 0 0 1 2 0 0 1 2 2 2 2 0 0 1 2 2 0 2 0 1 1 0 1 0 0 2 0 2 1 0 1 2 0 0 2 2 0 0 0 0 0 0 0 1 0 0 1 0 0 0 2 0 0 0 0 0 1 1 0 1 1 1 0 2 0 2 0 1 0 0 2 0 2 0 0 2 0 1 1 2 0 2 1 1 0 0 0 0 2 0 0 1 0 0 0 0 0 0 0 2 0 1 1 1 0 0 0 1 0 0 0 1 0 0 0
47 0 0 0 0 1 1 0 0 2 2 0 1 1 0 0 0 0 0 0 2 0 0 2 0 0 0 0 0 0 2 0 0 1 2 0 2 1 0 2 2 0 0 0 1 0 1 0 1 1 1 0 0 1 0 1 0 0 1 0 0 1 2 2 1 1 1 1 0 0 0 1 1 0 0 1 1 0 2 1 1 2 1 0 1 0 0 1 1 2 1 2 0 0 1 0 0 0 0 0 0 1 1 1 0 0 2 1 1 1 0 2 0 1 1 1 1 0 2 0 0 0 2 0 1 1 0 1 2 1 0 0 1 2 0 0 0 0 0 0 0 0 0 0 1 0 0 0 0 1 0 1 0 0 0 0 0 0 0 0 2 1 1 1 1 2 1 0 2 2 0 0 0 1 1 0 2 0 1 1 1 2 0 1 0 1 1 1 1 0 0 0 2 2 2 2 0 0 1 1 1 1 0 0 2 0 1 0 0 0 2 1 1 0 0 2 1 0 2 0 1 1 1 0 0 1 1 1 0 0 0 1 0 0 1 0 0 2 0 0 0 0 2 2 0 0 0 0 2 0 0 0 1 0 1 2 1 0 1 1 0 1 1 1 0 0 0 1 2 0 0 1 1 1 0 0 0 1 1 1 1 1 0 0 2 1 0 1 0 2 0 1 2 0 2 0 2 0 0 1 2 1 1 0 0 0 1 1 0 1 1 1 0 2 2 0 2 0 0 0 1 1 2 1 0 0 0 0 1 1 1 2 0 0 0 0 0 0 0 1 0 0 2 0 0 0 0 0 0 2 0 0 0 2 2 0 1 1 0 1 0 1 2 0 1 2 0 2 2 0 1 1 0 2 0 0 0 1 1 1 1 2 1 0 0 1 0 0 0 2 0 1 0 0 1 0 1 2 0 0 0 0 0 2 0 1 1 2 1 0 0 0 0 0 2 2 2 0 0 0 0 1 0 0 1 1 0 1 0 0 1 0 0 1 1 0 0 1 0 1 0 0 1 0 1 1 0 1 1 1 0 1 1 2 2 1 2 1 2 2 1 0 1 0 0 1 0 1 1 1 0 0 1 1 0 0 0 1 0 0 2 1 1 1 0 1 0 2 2 0 1 2 1 1 1 0 1 0 0 2 0 2 2 1 2 1 1 0 1 0 1 1 0 0 0 0 0 1 0 2 0 0 2 2 1 0 1 1 0 2 0 1 0 0 1 0 2 0 1 1 2 2 0 1 2 0 0 0 2 0 0 0 0 0 1 1 0 0 2 0 1 0 0 0 0 0 0 0 1 0 0 0 0 0 0 0 1 1 0 2 0 0 0 0 0 0 0 0 0 0 0 0 0 0 0 0 0 0 0 1 1 1 0 2 0 2 0 2 0 1 0 0 0 1 1 0 0 0 0 0 0 1 0 0 0 0 2 2 0 0 1 0 0 0 1 1 0 1 1 0 0 0 0 2 2 0 2 0 0 1 0 1 0 2 1 1 0 0 1 0 0 0 0 0 1 1 0 2 0 0 0 0 0 0 1 1 1 2 1 1 2 1 2 0 0 2 0 1 2 1 0 0 0 1 0 0 0 0 1 2 0 1 0 0 0 1 2 1 1 0 0 0 0 0 1 1 0 1 1 1 0 1 0 1 1 2 0 0 0 0 0 1 0 2 0 0 0 0 0 1 0 0 0 0 0 0 0 0 0 0 0 0 0 0 0 1 0 0 2 1 0 0 2 1 0 1 1 1 0 0 0 0 1 1 2 0 0 2 2 0 0 1 1 0 1 0 0 2 2 2 0 0 2 1 0 0 1 0 0 1 1 1 1 0 1 1 0 0 0 2 2 0 1 1 0 0 2 1 1 0 0 1 1 1 0 0 1 0 0 2 0 2 2 1 0 2 0 2 2 0 0 1 1 1 0 1 1 0 0 0 0 1 1 0 1 0 1 1 1 1 0 0 0 0 0 1 0 0 1 0 0 0 0 2 0 2 0 0 1 0 1 1 2 1 0 1 0 0 1 0 1 0 1 1 0 0 0 1 0 1 0 1 0 0 1 2 0 1 2 2 2 0 1 0 1 1 0 1 1 0 0 1 1 2 0 1 2 0 0 0 0 1 0 1 1 0 2 1 0 0 0 0 1 0 0 0 1 1 0 0 1 0 2 1 0 0 2 2 0 1 0 0 1 0 2 0 0 0 1 0 0 0 0 0 0 1 1 0 1 0 0 0 0 0 0 0 0 0 0 0 0 0 1 0 1 0 0 1 1 1 2 1
48 1 0 0 1 0 1 1 0 0 0 0 0 1 0 0 0 1 1 2 0 2 0 1 1 1 0 0 0 1 2 1 0 1 0 2 0 1 1 0 0 0 0 0 1 0 1 0 2 0 0 0 1 1 0 0 1 0 1 2 0 1 2 2 0 1 0 2 0 1 0 1 2 1 1 2 1 0 1 0 0 1 1 1 1 0 0 0 0 2 0 1 2 1 1 0 0 1 0 1 1 1 1 1 0 0 2 1 1 1 0 2 1 2 2 2 1 0 1 1 1 1 0 2 0 0 0 1 2 0 0 0 0 0 0 0 0 0 0 0 1 0 0 0 1 0 0 0 0 1 0 1 0 0 0 0 1 0 0 1 1 1 0 1 1 2 0 0 1 1 0 2 1 1 1 0 1 0 1 1 1 1 1 1 0 1 2 1 1 1 1 1 2 1 1 1 1 0 0 0 0 1 1 0 2 0 1 0 2 0 2 1 2 0 0 1 1 0 0 1 2 0 0 0 0 0 0 0 0 0 1 0 0 0 1 0 1 2 1 1 0 1 2 1 0 0 0 0 2 0 0 0 1 0 0 1 0 1 0 1 0 1 0 1 0 0 0 0 0 0 0 1 1 1 0 0 1 2 2 2 2 2 0 0 0 0 0 1 0 2 0 1 1 0 2 1 2 0 0 1 0 0 0 1 0 0 0 2 0 1 1 1 0 2 2 0 2 0 1 0 1 1 1 1 1 0 0 0 1 1 2 1 0 0 0 0 0 1 1 1 0 1 2 0 0 0 0 0 0 1 1 0 0 0 0 0 0 0 0 2 0 2 1 0 1 0 0 1 1 0 1 1 2 1 1 0 0 1 1 1 1 0 0 0 1 0 0 1 1 0 0 0 1 0 2 1 1 0 0 0 0 0 1 2 0 0 0 1 1 0 1 1 0 0 2 2 2 0 0 0 0 2 0 2 1 1 1 1 1 1 0 2 0 2 2 2 0 0 0 0 1 0 2 0 0 1 0 2 2 0 0 1 0 1 1 0 0 1 1 1 1 0 0 1 0 2 0 1 1 1 0 0 2 1 1 0 1 1 0 0 0 2 0 0 0 0 0 1 2 2 1 1 0 1 1 0 1 1 1 2 0 1 1 0 1 0 1 0 1 0 2 0 0 0 1 0 0 0 0 2 2 0 2 2 1 0 0 0 0 2 0 2 0 0 1 0 1 1 2 2 1 1 0 0 1 0 0 0 2 0 0 0 0 0 2 1 1 1 0 1 0 0 0 2 1 0 0 1 0 1 0 0 0 0 0 0 1 2 0 2 0 0 2 1 1 2 2 0 1 1 0 0 0 0 0 0 0 1 0 1 1 1 0 2 0 2 0 1 0 2 1 0 0 0 0 0 1 0 0 0 0 0 1 1 0 0 1 2 0 0 1 0 1 0 1 0 0 0 0 0 0 1 0 1 1 0 0 1 0 1 0 2 0 2 0 0 0 1 1 0 0 0 1 1 1 2 1 2 1 1 0 1 1 1 0 2 0 0 2 0 2 0 2 0 0 2 2 0 1 1 0 0 0 1 0 0 0 0 1 2 1 0 0 0 0 0 2 1 1 0 1 1 1 1 0 1 0 0 1 1 0 1 2 2 2 1 0 1 0 0 0 1 0 2 1 0 0 1 0 1 0 0 0 0 0 0 0 0 0 0 0 0 0 0 0 2 0 0 2 1 0 1 0 0 0 1 1 2 1 1 0 0 0 1 1 0 0 2 2 0 1 1 1 1 2 1 0 2 1 1 1 1 2 2 0 0 0 1 1 2 1 1 0 0 0 0 0 0 0 2 2 0 2 0 1 0 1 2 1 0 0 1 1 1 0 0 1 0 1 2 1 2 1 1 0 2 0 0 0 0 0 0 0 1 0 0 1 0 0 0 0 1 1 0 1 0 1 0 0 0 0 0 0 0 0 0 0 0 1 0 0 0 2 0 0 2 0 1 2 0 0 0 1 0 0 1 0 0 1 0 1 0 0 1 1 1 1 2 0 1 0 1 1 0 1 2 0 1 0 0 0 0 0 0 0 0 0 0 2 2 0 0 2 0 0 0 2 1 0 0 1 0 0 1 0 0 0 1 0 0 0 0 2 1 1 2 0 0 1 0 1 0 2 0 0 0 1 2 1 1 1 0 1 0 0 0 0 2 2 2 0 0 0 0 0 0 1 1 2 0 0 0 2 2 0 1 1 0 0 0 0 0 0 0 0 0 0 1 1 0 0 0
49 1 0 0 0 0 2 0 0 2 2 0 0 1 0 0 0 1 0 2 0 2 0 2 0 0 1 0 0 1 2 0 2 1 1 1 1 1 0 1 1 1 0 0 1 0 0 0 2 0 0 0 1 1 0 0 2 0 2 0 1 1 0 0 0 0 0 0 0 0 0 1 2 0 0 2 1 0 2 0 2 2 1 1 2 0 0 0 0 1 0 0 1 0 0 0 2 1 1 0 0 1 1 1 0 0 2 0 2 0 0 2 0 1 1 1 0 1 1 0 1 0 1 1 1 0 0 1 2 1 2 2 1 1 0 0 0 0 0 0 2 0 0 0 0 0 0 0 0 1 0 0 0 0 0 0 0 1 0 1 1 0 0 1 0 2 0 0 1 1 0 0 0 1 1 0 2 0 0 0 2 2 0 2 1 1 2 0 0 0 0 0 0 0 0 0 1 0 0 2 2 0 0 1 2 0 2 2 0 0 0 2 1 0 0 0 0 0 0 2 2 0 0 0 1 0 1 1 1 1 1 2 2 2 1 2 0 2 0 0 0 0 2 0 0 0 0 0 2 0 0 0 0 0 1 2 1 2 0 2 0 1 1 0 0 0 2 0 0 0 1 1 1 1 2 2 0 2 2 2 2 0 1 1 2 1 0 2 0 2 0 1 0 0 0 0 2 0 0 0 0 0 1 0 0 0 2 2 1 2 0 2 0 2 2 0 2 0 0 0 0 0 1 0 1 0 1 0 1 1 2 2 0 0 0 0 0 2 0 0 0 0 2 0 1 0 1 0 0 1 1 0 1 2 1 1 1 1 0 1 0 1 1 1 1 2 0 2 2 0 0 2 0 2 0 0 0 1 1 1 0 2 1 1 0 1 0 0 0 1 0 0 0 0 2 1 1 0 0 0 0 1 0 2 1 0 0 1 0 1 1 1 0 0 1 2 1 1 0 1 0 0 1 1 0 1 0 1 0 1 2 1 0 1 1 1 0 0 0 0 1 0 2 0 0 1 0 1 2 1 0 1 2 2 2 2 2 2 1 2 1 0 1 0 0 2 1 2 2 0 0 0 1 1 1 0 1 1 0 0 1 1 2 1 1 1 0 0 1 0 1 0 0 1 0 0 0 0 0 1 1 1 2 2 2 0 0 1 0 0 0 2 0 1 0 0 1 0 0 2 1 0 1 1 0 1 1 1 0 1 1 1 0 0 0 0 2 0 1 1 0 0 0 1 2 0 0 0 2 2 0 0 0 0 2 0 2 1 1 0 0 0 2 2 1 1 1 0 2 0 1 2 0 0 0 0 2 2 0 2 0 1 1 2 0 0 0 1 0 0 0 0 0 0 0 0 0 1 0 0 0 2 0 2 0 2 1 0 0 0 0 0 0 0 0 0 0 0 1 0 0 1 0 0 0 0 2 1 0 0 0 0 0 0 1 0 1 0 0 0 0 1 0 1 2 0 2 1 0 0 0 2 2 0 0 0 0 1 2 0 0 0 0 0 2 2 0 2 1 0 0 2 1 0 0 1 1 1 1 1 1 0 2 1 1 1 1 0 1 1 0 0 1 1 2 0 0 0 1 2 1 1 0 0 1 2 2 1 0 0 0 0 1 1 1 2 0 1 1 1 0 0 1 2 1 1 0 0 1 1 0 1 1 2 1 0 0 1 0 2 1 1 0 1 1 0 0 0 0 0 0 0 0 0 0 1 0 0 1 0 0 1 1 0 0 1 2 1 1 1 0 0 0 1 1 0 0 0 0 2 0 2 1 1 2 1 1 2 2 1 1 1 2 2 0 0 0 1 0 2 2 2 1 0 1 1 1 0 2 0 1 0 1 0 1 1 1 2 0 0 0 0 0 0 0 0 0 0 0 2 0 1 1 1 0 1 0 0 0 0 0 0 0 0 0 0 0 0 0 0 0 1 1 0 0 1 0 0 0 0 0 0 0 0 0 0 1 0 2 0 1 1 1 1 0 0 0 1 2 2 2 2 2 0 0 0 0 0 0 0 1 1 0 0 1 1 1 2 0 0 1 2 1 0 2 0 1 2 0 0 0 0 0 1 1 1 0 1 2 1 1 0 2 1 2 0 1 2 0 0 1 0 0 2 0 0 0 1 0 0 0 0 0 2 1 2 0 0 0 0 2 0 2 0 1 1 1 1 0 0 0 0 1 0 0 2 2 1 1 1 1 0 0 0 0 1 1 0 1 0 0 0 1 1 0 0 0 0 0 1 0 0 0 0 2 0 1 0 0 0 1 0
50 1 0 0 0 1 1 0 0 1 1 0 0 1 0 0 0 0 0 1 1 1 0 2 0 0 0 0 0 1 2 0 0 1 1 1 1 2 0 1 1 1 0 1 2 0 2 0 2 0 0 0 1 0 1 1 1 0 0 2 0 0 2 2 0 1 1 2 0 0 0 0 1 0 1 1 0 0 2 0 2 2 2 0 0 0 0 0 0 2 0 0 2 0 0 0 0 2 0 2 1 2 1 1 0 0 1 1 1 1 0 1 1 1 0 0 0 0 0 1 1 0 1 1 0 1 0 1 1 0 0 0 0 0 1 0 1 0 0 2 2 0 1 0 0 0 0 0 0 0 0 0 0 1 0 0 1 0 0 0 0 0 0 1 0 1 0 0 1 1 0 1 1 2 2 0 2 0 0 0 1 2 0 1 1 2 1 1 0 0 0 0 2 2 2 2 1 1 0 2 2 0 0 0 2 0 2 1 1 1 2 1 1 1 0 1 1 1 0 0 2 1 0 1 0 0 1 2 0 0 1 0 0 0 2 0 0 2 0 1 0 1 2 1 0 0 0 0 2 0 0 0 1 0 0 2 1 0 0 0 0 0 1 1 1 0 1 0 2 0 1 0 1 1 0 0 0 0 2 0 0 1 0 0 2 1 1 1 1 2 0 0 0 0 1 1 0 0 0 0 0 0 1 0 0 0 0 2 1 1 0 1 0 1 1 0 2 1 1 0 1 1 2 1 0 0 0 0 0 1 2 0 0 0 0 0 0 0 0 0 0 0 2 0 0 1 0 0 0 2 1 0 0 2 1 1 1 0 0 0 0 0 2 1 2 0 0 1 1 0 0 2 1 1 2 1 0 1 1 1 2 1 1 1 0 1 0 0 0 0 0 1 2 0 2 0 0 1 0 0 0 1 2 2 0 1 0 1 0 0 0 0 0 0 0 2 0 0 0 0 0 1 1 1 1 1 0 0 0 0 0 0 0 2 1 1 0 0 0 0 0 0 2 0 0 1 0 2 2 2 0 1 1 2 2 1 2 1 1 2 1 0 1 0 0 1 0 1 1 1 1 0 1 1 0 0 2 2 1 0 0 0 1 0 1 1 0 0 1 0 0 1 0 1 1 0 0 1 1 1 1 0 2 2 2 0 1 0 0 0 0 1 0 0 1 0 0 1 0 1 1 1 1 1 0 1 1 1 0 0 2 0 1 0 0 1 1 0 1 1 0 0 0 1 1 0 0 2 0 2 0 0 0 0 1 1 1 1 0 0 0 1 1 2 0 1 1 1 1 0 1 1 2 0 1 0 2 2 0 1 1 0 1 1 0 0 0 0 1 1 1 0 1 0 0 0 0 0 0 1 1 1 1 1 1 2 0 1 0 1 1 0 0 1 0 0 0 0 0 0 0 2 0 0 0 2 2 1 1 1 0 0 0 0 2 1 0 0 1 0 1 1 0 1 2 0 2 1 0 1 0 1 1 1 1 0 0 0 0 1 0 1 1 1 0 1 1 2 0 0 1 0 0 0 0 2 1 0 1 2 0 1 2 0 0 2 0 0 1 1 0 0 0 1 0 0 0 0 2 2 0 1 0 0 0 1 2 1 1 0 1 1 0 2 1 1 1 0 0 0 0 0 1 2 1 1 0 0 1 0 0 1 0 1 2 2 1 0 0 0 0 0 0 0 0 1 0 0 0 1 1 1 0 0 0 0 0 0 2 0 0 1 1 0 0 0 0 2 1 0 1 0 1 0 0 0 0 2 2 0 0 1 1 1 2 1 1 1 1 1 1 1 2 0 0 0 0 2 1 2 1 1 0 0 0 0 1 0 2 0 1 0 0 1 0 0 1 0 1 0 2 1 2 0 0 0 0 0 0 2 0 2 2 0 0 1 0 0 1 0 0 0 1 1 0 1 1 0 0 0 0 1 1 0 0 0 0 0 0 0 0 0 0 0 0 1 0 0 2 1 1 0 2 0 0 0 0 0 2 2 2 2 2 0 0 0 0 0 0 0 2 0 0 0 2 1 1 2 0 1 0 2 2 0 1 2 0 1 0 0 0 0 0 0 0 0 0 0 0 0 0 0 1 0 0 0 1 2 1 1 0 0 0 1 0 0 0 2 0 1 0 0 1 2 2 0 0 0 0 0 2 0 2 0 0 0 0 1 1 2 1 0 0 2 2 0 0 1 2 1 0 0 1 1 0 0 1 0 2 0 0 0 1 2 0 1 2 0 0 0 0 0 0 0 0 0 0 0 0 0 0 0
51 1 0 0 1 0 1 2 1 0 1 0 0 0 0 0 0 1 1 1 1 0 0 1 0 0 0 0 0 0 2 2 0 0 1 1 1 2 0 2 2 0 1 0 1 1 0 0 1 0 0 0 0 0 2 2 0 0 1 1 1 0 2 0 0 1 0 0 0 0 2 2 1 0 0 1 1 0 2 0 1 1 1 2 2 0 0 0 0 2 0 0 1 0 0 0 0 0 0 0 0 2 2 2 0 0 2 1 1 1 0 2 0 1 1 1 1 0 1 1 1 0 1 1 0 1 0 0 2 0 0 0 0 0 0 0 0 0 0 2 2 0 0 0 1 0 0 0 0 0 0 0 2 1 1 1 0 1 0 0 1 1 0 1 2 1 1 2 0 2 1 0 0 2 1 0 2 0 1 1 1 2 0 1 0 1 1 2 0 0 0 2 2 1 2 1 0 0 0 2 2 0 0 1 2 1 2 1 2 0 1 1 2 0 0 1 1 0 1 1 1 0 1 0 0 1 1 1 0 0 0 0 1 1 1 1 0 2 0 0 0 0 1 0 0 0 0 1 1 0 0 0 2 1 0 2 2 0 0 0 0 0 0 0 0 0 0 0 2 0 1 0 2 2 0 0 1 0 2 0 0 0 0 0 0 0 0 0 1 2 0 2 1 0 2 1 1 1 0 1 2 0 0 0 0 0 0 2 0 0 0 1 0 1 1 0 1 1 1 0 1 1 2 0 1 0 1 0 0 0 1 1 0 0 0 0 0 2 0 0 0 0 2 0 0 1 0 0 1 2 1 1 0 1 0 1 1 1 0 2 0 2 2 0 2 0 0 2 2 0 1 1 0 2 0 1 0 1 0 2 2 1 1 1 0 1 0 0 0 1 0 1 2 0 2 1 1 1 1 1 1 1 1 2 0 0 0 1 0 0 0 0 1 1 0 1 0 0 0 0 0 1 1 0 1 2 2 1 0 1 1 0 1 1 0 0 0 2 0 0 1 0 2 0 1 2 0 0 0 2 0 1 0 1 1 0 1 0 1 1 2 0 1 0 0 1 0 2 2 0 1 0 2 0 0 0 0 2 1 0 0 0 2 1 1 1 0 0 2 1 1 2 0 0 0 0 0 1 1 2 0 0 2 1 1 1 2 1 0 0 1 1 0 0 1 1 0 2 0 2 1 0 2 2 0 1 0 0 0 1 1 1 0 1 0 0 1 1 2 2 1 0 0 1 1 1 0 0 2 0 0 0 0 0 2 0 2 2 0 0 0 2 0 2 1 0 0 1 0 1 1 2 2 0 1 0 2 2 0 2 0 0 1 1 0 0 0 0 1 1 0 0 0 0 0 0 0 0 0 0 0 2 2 1 0 1 1 2 0 2 0 0 0 0 0 0 0 0 0 0 0 1 0 0 0 0 0 1 0 0 0 0 0 0 2 0 0 1 0 0 0 1 1 2 2 0 1 2 0 1 1 1 2 0 0 0 0 0 1 1 1 0 2 1 0 1 2 1 0 1 0 1 1 0 0 2 0 1 1 1 1 1 2 1 1 1 1 1 2 1 0 0 0 1 0 0 0 0 1 2 1 0 0 1 1 2 1 1 0 0 0 0 0 2 0 1 0 0 0 0 0 0 0 1 1 1 0 0 1 1 0 2 0 2 0 0 1 2 1 2 0 1 0 1 1 0 0 0 0 1 0 1 0 0 0 2 0 0 2 0 0 1 2 0 0 1 1 1 2 2 1 0 1 0 0 1 2 1 0 2 0 1 0 0 2 1 1 2 1 2 0 1 2 1 0 0 0 0 0 1 1 2 2 0 2 0 0 0 0 1 2 1 2 0 0 0 0 1 1 1 1 2 1 0 0 0 0 0 0 2 0 2 1 2 0 1 0 1 1 0 0 1 0 0 0 0 0 0 0 0 0 2 0 0 0 0 0 0 0 0 0 0 1 0 1 0 1 0 0 0 0 0 1 1 0 1 0 0 1 1 2 2 2 1 0 2 0 1 0 0 2 0 0 1 2 2 2 2 0 0 0 1 1 0 1 1 1 2 0 2 0 0 0 1 1 1 0 1 2 1 1 1 2 0 1 0 1 1 1 1 0 0 0 2 0 0 0 1 0 0 0 0 0 2 1 1 0 0 0 0 2 0 2 0 0 0 0 1 1 2 2 0 1 0 2 0 0 0 1 1 1 0 0 0 2 0 1 0 0 0 0 0 2 2 0 0 2 0 0 1 1 0 0 0 0 0 0 0 0 0 0 0
52 1 0 0 1 0 1 0 0 1 1 1 0 0 0 0 0 1 0 2 1 2 0 2 0 0 0 0 0 0 2 1 1 1 1 1 2 0 0 1 1 0 0 0 1 1 0 0 2 0 0 0 0 1 1 1 0 1 1 0 2 0 2 2 1 1 1 2 0 0 0 1 2 0 1 2 1 0 1 1 1 2 2 2 2 0 0 0 0 2 0 0 2 0 0 1 0 1 0 1 1 2 0 0 2 1 2 2 0 2 0 0 0 0 0 0 0 0 0 2 2 1 1 1 1 0 0 1 2 1 0 0 0 0 1 0 1 0 1 0 1 0 1 0 0 0 0 0 0 1 0 0 1 0 0 0 0 1 0 1 1 1 0 0 1 1 0 0 0 1 0 1 0 2 2 0 2 0 0 0 0 0 1 1 0 1 2 1 0 0 0 0 1 1 1 2 1 0 1 0 0 1 0 1 2 0 1 0 2 0 1 1 1 0 0 2 2 0 2 0 1 1 1 0 0 1 1 2 0 0 1 0 0 0 1 1 0 2 1 1 0 1 1 0 1 1 1 0 1 1 1 1 1 1 0 1 0 1 0 1 0 1 0 1 0 0 0 0 1 1 0 2 1 1 0 0 0 1 1 0 0 1 0 0 0 0 1 2 0 2 0 0 1 0 1 0 2 0 0 1 1 1 0 1 0 0 0 2 0 0 0 1 0 1 1 0 2 0 0 0 0 0 0 1 0 0 1 0 2 2 2 0 0 0 0 1 0 1 1 2 0 2 2 0 0 0 0 0 1 2 0 1 0 2 2 0 0 0 0 2 0 2 2 0 1 0 0 2 2 0 0 2 1 2 1 0 0 1 1 1 1 1 0 1 1 1 0 0 0 1 0 0 0 0 2 0 0 1 0 0 0 0 1 1 0 0 1 1 0 0 0 0 0 0 2 2 2 0 0 0 0 1 0 1 0 1 1 0 1 0 0 0 0 2 0 0 1 1 0 0 2 0 1 1 0 1 0 1 2 1 0 1 0 0 0 0 0 1 1 1 1 0 0 0 0 2 0 1 2 1 1 0 1 1 1 0 1 2 0 1 2 1 1 0 1 0 0 0 2 1 1 2 0 1 0 0 0 2 2 2 0 0 2 2 2 0 1 0 1 0 1 1 0 0 1 0 0 0 0 2 2 0 2 1 0 0 1 1 0 1 1 0 0 1 2 1 1 1 2 2 1 1 0 1 2 1 1 1 1 1 0 0 0 0 2 0 0 1 1 0 1 0 1 1 0 1 1 0 0 0 0 1 1 0 0 0 2 2 0 1 1 1 2 2 0 1 1 0 0 0 0 1 0 0 0 0 0 0 0 0 0 2 0 1 0 2 0 1 0 2 1 0 1 1 1 0 1 0 0 1 1 1 0 0 0 1 2 2 0 0 1 0 0 0 2 1 0 1 0 0 0 1 0 1 2 0 2 2 0 1 0 2 1 0 0 0 1 0 1 0 0 0 0 2 0 2 1 1 1 1 0 2 1 0 0 2 0 0 2 0 2 0 1 1 1 1 0 0 1 2 0 0 0 1 0 0 0 0 1 1 0 0 0 0 1 2 2 2 0 0 0 0 1 0 1 1 0 1 1 1 0 0 0 1 0 2 0 0 0 0 0 0 0 1 1 0 1 0 0 0 0 0 0 0 1 0 0 1 0 0 0 0 0 0 0 1 1 0 0 0 0 0 2 0 0 0 0 1 0 0 0 1 2 0 0 0 0 2 2 0 1 2 1 0 1 0 0 2 2 1 1 0 2 2 0 0 0 0 0 1 1 2 0 0 0 0 1 0 2 0 2 0 1 1 1 0 2 2 1 0 1 1 1 0 0 0 0 0 0 2 0 2 2 1 1 1 0 0 0 0 0 0 0 0 0 0 0 1 0 0 0 1 0 0 0 0 0 0 0 0 0 0 0 0 0 0 1 0 0 0 0 1 1 1 0 1 0 0 1 0 0 0 2 2 0 2 0 1 0 0 2 0 1 0 2 2 2 2 0 0 2 2 1 0 2 1 0 2 1 1 1 0 0 0 0 0 0 0 1 1 0 0 2 0 0 0 1 0 0 0 1 0 1 2 0 0 0 1 0 0 0 0 2 1 0 1 0 2 0 0 2 0 2 0 1 1 1 1 0 1 0 0 2 0 2 0 0 1 1 0 1 0 1 1 1 0 0 1 1 0 1 1 1 1 0 1 1 0 0 2 2 0 0 0 0 0 1 1 1 1 2 0
53 0 0 0 0 1 1 1 1 1 1 0 0 0 0 0 0 0 0 1 1 2 0 1 0 0 2 0 0 0 1 0 0 1 1 0 2 2 0 0 0 2 2 0 2 0 0 0 2 0 0 0 0 1 1 0 1 0 0 1 0 1 2 2 0 2 0 2 1 1 0 1 2 0 1 2 1 0 2 1 1 2 2 1 1 0 0 0 0 1 1 1 1 0 1 0 0 2 0 2 2 2 1 1 1 1 2 2 0 2 0 1 0 0 1 1 0 1 0 1 2 0 1 1 0 0 0 0 2 0 0 0 0 0 0 0 0 0 0 2 1 0 0 0 1 0 0 0 0 1 0 0 0 0 0 0 0 1 0 1 1 1 0 1 0 1 0 0 2 2 1 0 0 0 0 0 2 1 0 0 0 0 0 2 0 2 2 0 0 0 0 0 2 1 1 2 0 0 1 0 0 1 0 1 2 0 1 1 1 0 2 0 0 0 0 0 0 0 2 0 2 2 0 0 0 1 1 2 2 2 0 0 0 0 1 0 0 2 0 0 0 0 2 0 0 0 0 1 1 0 0 0 1 0 0 1 1 0 1 1 1 0 0 0 0 0 0 1 1 0 1 0 1 1 0 0 0 0 2 1 1 1 1 1 2 0 1 1 1 1 1 1 0 0 0 0 2 0 0 1 0 0 0 0 0 0 0 2 0 1 0 0 0 1 1 0 2 0 0 0 0 1 1 1 1 0 1 0 2 1 1 1 0 0 0 0 0 0 0 0 0 0 2 0 0 2 0 1 2 2 1 1 0 2 1 1 2 0 0 1 0 2 2 1 2 1 0 2 2 0 1 1 1 1 1 1 0 1 1 1 1 1 1 0 0 1 0 0 0 0 0 0 0 0 2 0 0 0 0 0 0 0 0 2 1 0 0 0 0 1 1 1 0 0 0 0 0 0 1 0 0 0 1 0 1 1 0 1 0 0 2 0 0 2 1 0 0 1 0 0 2 0 1 0 1 2 0 1 1 0 0 1 1 2 2 1 2 1 1 1 1 0 0 0 1 1 0 1 2 1 1 0 2 0 2 0 2 2 1 0 1 1 0 0 0 1 0 1 2 2 1 1 0 2 2 0 1 1 1 2 0 0 1 1 1 0 1 0 0 0 0 1 0 0 0 0 0 0 0 1 1 1 2 1 0 0 1 0 0 2 0 2 0 1 0 0 1 0 1 1 0 0 0 1 1 0 0 1 1 2 1 1 0 0 2 0 0 1 1 0 0 0 2 2 1 1 1 1 0 1 0 2 0 0 0 0 1 2 0 1 1 0 0 0 1 0 0 0 2 2 1 0 1 0 0 0 0 1 0 1 1 1 0 0 1 2 1 0 0 1 1 0 0 1 0 0 1 0 0 0 0 1 0 0 0 1 2 0 0 0 2 0 0 1 2 0 0 0 0 0 0 1 0 1 1 0 1 1 0 1 0 2 0 2 0 0 0 1 1 0 0 0 1 2 0 2 0 2 1 0 1 1 0 1 0 2 0 1 1 1 1 1 2 1 1 2 1 1 1 0 0 0 0 0 0 0 0 0 0 2 0 2 0 0 2 2 2 0 1 0 0 0 0 2 0 1 0 0 0 0 0 0 0 1 2 2 0 0 0 0 0 1 0 1 1 0 0 0 0 0 0 0 0 2 2 0 0 1 0 1 0 1 1 0 1 1 0 0 0 0 0 0 2 0 1 1 1 0 1 1 1 0 0 0 0 0 0 1 1 1 0 0 0 0 0 1 0 1 0 2 0 2 2 1 0 0 0 1 0 1 1 2 0 0 0 0 2 0 1 0 1 0 1 0 1 1 1 1 2 0 2 2 1 1 0 0 0 0 0 2 0 2 2 0 0 2 0 2 2 0 1 1 0 0 0 0 0 0 1 1 0 1 0 0 0 0 0 0 0 0 0 0 0 0 0 0 0 0 0 0 0 1 2 0 0 1 0 0 2 2 2 2 1 0 0 0 0 0 0 1 0 0 0 1 1 1 2 2 0 0 0 0 1 0 1 1 0 2 1 1 1 0 0 0 2 1 0 1 1 0 0 1 2 0 1 0 1 2 1 2 0 0 0 1 0 0 1 1 1 1 1 1 1 1 0 0 0 0 1 0 1 0 2 0 1 0 0 2 0 0 0 0 1 0 0 0 0 0 2 1 0 0 0 0 0 0 1 0 1 1 1 0 1 1 0 1 1 0 1 0 0 1 0 0 0 0 1 0 0 0 0 0
54 1 0 0 0 1 1 2 1 0 1 0 0 1 1 1 0 2 2 2 1 2 0 2 0 0 1 0 1 2 2 1 0 0 2 0 2 0 0 2 2 0 0 0 2 0 1 0 1 1 1 0 1 1 1 2 0 1 1 0 1 0 2 2 0 1 1 1 0 0 1 2 2 0 1 2 1 0 2 0 2 2 1 0 1 0 0 0 0 2 0 1 0 0 0 0 1 2 0 2 2 2 1 1 1 1 1 1 1 1 1 1 0 2 2 2 2 0 1 1 1 1 2 0 0 2 0 1 2 2 0 0 0 0 0 0 0 0 0 1 2 0 0 0 1 0 0 1 1 1 0 0 0 0 0 1 1 0 1 1 2 1 0 1 1 1 1 0 1 2 0 0 2 2 2 0 2 0 0 0 1 2 0 0 0 0 0 0 0 0 0 2 2 1 1 2 1 0 0 1 1 0 0 1 2 0 2 1 1 0 1 1 2 0 0 1 1 0 1 1 2 1 0 0 0 1 1 1 0 0 0 0 1 1 1 0 1 2 0 0 0 1 2 0 0 1 1 0 2 0 0 0 1 0 0 1 1 0 1 1 1 0 0 1 1 0 1 0 2 0 0 0 1 1 0 0 0 1 2 2 2 1 0 0 1 0 0 1 0 2 0 1 0 0 2 2 0 0 0 1 1 0 0 1 0 1 1 2 0 2 0 2 0 2 2 0 2 0 0 0 1 1 1 0 0 0 0 0 1 1 2 0 1 0 0 0 0 2 0 1 2 2 2 0 1 0 1 1 2 0 0 0 0 2 1 1 1 0 0 2 0 2 0 0 0 0 0 1 1 1 0 2 1 2 1 1 1 2 1 1 1 1 1 0 0 1 0 0 0 1 1 1 0 0 2 1 1 0 1 0 0 1 0 2 0 0 0 1 1 0 0 0 0 0 1 1 1 0 0 0 0 0 0 1 1 1 0 1 0 1 1 1 1 1 0 0 0 1 0 0 1 0 1 1 2 2 0 2 2 1 0 2 1 2 2 1 2 1 0 1 1 0 1 0 0 1 1 2 2 0 1 0 2 0 0 1 0 2 0 2 2 1 1 0 1 0 0 0 0 0 0 0 0 2 0 0 0 2 2 2 0 2 1 0 1 0 2 0 1 0 2 0 1 0 1 0 0 0 0 2 0 0 2 2 0 0 0 1 1 1 1 0 0 2 0 0 1 1 0 1 0 0 0 2 2 1 0 0 2 1 0 0 0 0 1 1 0 0 0 0 0 0 1 1 0 1 1 0 0 0 1 2 1 0 0 1 2 1 0 1 1 1 1 1 0 0 0 0 0 0 0 1 1 0 0 0 0 1 0 2 2 0 1 1 0 1 1 1 0 1 1 0 0 2 2 2 2 0 0 0 0 1 0 0 0 1 2 2 0 0 0 0 0 0 2 1 0 0 0 1 1 0 0 2 1 0 1 0 0 1 0 1 1 1 0 0 0 0 2 1 1 0 1 1 0 1 2 1 0 1 0 1 0 0 0 1 1 1 1 1 1 0 1 1 0 0 1 0 1 1 0 0 1 2 0 0 0 0 1 2 1 0 0 0 1 2 2 1 1 0 1 0 0 2 0 1 0 1 1 1 0 0 0 2 2 2 0 0 1 1 1 2 0 2 1 0 0 0 0 1 0 0 1 0 0 0 0 1 0 1 1 1 0 0 0 1 0 1 1 0 1 0 1 0 0 1 1 1 1 1 0 0 1 0 0 0 0 1 1 1 1 2 0 0 0 2 0 2 1 1 1 1 2 2 0 0 0 1 1 1 0 0 2 0 2 0 1 1 0 0 1 1 0 1 0 0 2 2 1 1 1 2 2 0 0 0 0 0 0 2 2 2 2 2 0 2 0 0 0 0 0 0 0 0 0 0 0 0 0 0 0 2 1 0 1 0 1 0 0 0 0 0 0 0 0 1 1 0 0 0 0 0 2 0 0 2 0 0 2 1 0 0 1 1 0 2 0 1 0 0 2 0 2 0 1 1 1 2 0 0 0 2 1 0 1 2 0 2 0 0 0 0 1 1 1 1 0 2 2 0 1 1 2 2 0 0 0 1 0 0 0 0 0 2 0 0 0 2 0 0 0 0 1 2 2 1 0 1 1 1 2 0 1 0 1 0 1 2 1 1 1 0 0 1 2 0 0 0 1 0 0 0 1 1 0 1 1 0 1 0 0 0 1 1 0 1 2 0 0 0 0 0 0 0 2 1 0 0 0 0 2 0
55 0 0 0 0 0 1 1 1 0 1 0 0 0 0 0 0 1 0 1 1 1 0 1 1 1 1 0 0 0 2 1 2 2 0 1 1 1 0 1 0 2 0 1 2 1 0 0 0 0 0 0 1 1 1 2 0 0 1 0 1 1 1 1 1 0 1 0 0 0 1 1 2 0 1 2 1 0 1 0 0 2 2 0 0 0 0 1 1 1 0 1 2 1 1 0 1 0 0 0 0 2 0 0 1 0 2 1 1 1 0 1 0 1 1 1 1 0 0 2 2 0 0 2 0 0 0 2 2 1 1 1 0 0 1 0 0 0 0 0 1 0 0 0 1 0 1 0 0 1 0 0 0 0 0 0 0 2 0 0 0 1 0 1 1 1 0 0 1 2 0 0 0 1 2 0 1 0 0 0 0 0 1 0 1 1 1 0 0 0 0 0 2 2 2 2 1 1 0 2 2 0 0 0 2 0 2 1 2 1 1 1 1 0 0 1 1 1 1 0 0 0 0 0 0 2 0 0 0 0 1 1 0 0 1 0 0 2 1 1 0 1 2 1 0 0 0 0 2 0 0 0 1 0 0 1 2 2 0 0 0 0 0 0 0 0 1 0 2 0 0 2 0 0 0 0 0 1 2 2 2 1 1 1 1 0 2 0 1 1 1 1 1 0 1 2 1 0 1 2 1 1 0 1 0 0 0 0 0 1 0 1 0 1 1 0 2 0 1 0 1 1 1 0 1 0 1 0 0 0 1 2 0 0 0 0 0 1 0 0 0 0 1 0 0 1 0 0 1 1 1 0 0 1 1 1 1 1 0 1 0 1 2 0 2 1 0 2 2 0 1 1 0 2 1 0 0 1 1 1 1 1 1 1 0 1 0 1 1 1 0 1 1 1 2 0 0 0 0 0 0 0 0 2 1 0 0 0 0 0 0 0 0 1 0 1 0 0 0 0 0 2 0 1 0 1 2 1 0 0 1 0 0 2 1 1 0 0 0 0 1 0 1 1 2 2 0 0 1 1 0 1 1 1 1 1 1 2 2 1 1 1 0 0 1 1 0 2 2 0 1 1 2 0 0 0 0 1 0 1 2 0 1 0 1 0 0 1 1 0 0 1 0 1 0 0 0 1 1 2 0 1 1 1 1 0 1 0 1 0 1 1 0 0 2 0 0 1 0 1 1 1 1 0 0 1 1 0 0 2 0 2 0 0 0 1 1 1 1 1 2 2 0 1 1 0 0 2 0 2 0 0 0 0 2 0 0 1 0 0 0 0 0 2 0 0 0 1 1 1 0 0 0 0 0 0 1 1 0 1 0 1 0 0 0 0 0 0 0 0 0 0 1 0 0 0 0 0 0 2 2 0 1 1 0 1 1 2 0 2 1 0 0 0 0 0 0 0 0 0 0 0 0 0 0 0 0 1 0 0 0 0 0 0 1 1 0 0 1 0 0 0 0 1 2 0 2 1 0 1 1 1 1 1 0 0 0 0 1 0 0 0 2 1 0 1 1 2 0 0 1 0 0 1 0 1 1 1 2 0 1 0 1 0 0 2 2 1 2 1 1 1 0 1 0 0 0 0 0 0 0 0 0 0 0 1 1 2 0 1 1 1 0 1 0 2 0 1 1 1 0 0 1 2 2 2 0 0 0 0 0 1 0 2 1 1 1 0 0 0 0 0 0 0 1 0 1 0 0 0 0 0 1 0 2 1 0 0 1 0 0 0 2 0 1 0 0 1 0 0 0 0 0 0 0 2 0 1 1 1 0 1 1 1 1 0 1 1 0 2 0 2 2 2 0 0 0 0 0 0 0 0 1 0 1 0 0 1 0 1 1 0 2 0 2 0 2 2 1 0 1 1 1 0 0 0 0 0 0 2 0 2 2 2 0 2 0 2 2 0 1 1 0 1 0 1 2 0 0 0 0 2 1 0 0 0 0 0 0 0 1 0 1 0 1 2 0 0 2 1 0 1 0 2 0 1 1 1 2 1 1 1 2 1 0 1 1 1 0 1 1 0 1 0 2 2 2 2 0 0 0 2 2 0 2 1 1 1 0 0 0 0 0 0 1 1 0 1 2 1 0 1 2 0 1 0 1 1 1 1 0 0 0 2 0 0 1 1 0 2 0 0 0 0 0 1 0 1 0 1 1 0 2 0 0 0 0 2 0 1 0 0 1 0 1 0 0 0 2 1 0 0 0 0 0 1 1 0 2 0 0 0 0 0 0 0 0 0 0 2 2 0 0 0 0 0 0 0 0 0 1 1
56 0 0 0 1 0 1 1 0 1 1 0 0 0 0 0 0 1 1 1 2 1 0 2 0 0 1 0 0 1 2 1 0 0 2 0 2 2 0 0 0 1 0 0 2 0 0 0 2 0 0 0 0 0 2 1 0 0 2 0 1 1 0 0 0 0 0 0 0 0 0 1 2 1 2 2 0 0 1 0 1 2 2 2 2 0 0 1 1 2 0 1 1 0 2 0 0 1 0 1 0 1 2 2 0 0 2 1 1 1 0 1 1 1 1 1 1 0 0 1 2 0 1 2 0 0 0 0 2 0 0 0 0 0 0 0 0 0 0 1 1 0 1 0 1 0 1 2 2 2 0 1 0 0 0 0 0 2 0 0 1 1 0 2 0 2 0 1 0 2 1 0 1 2 1 0 2 0 1 1 1 1 1 0 1 1 1 1 0 1 1 1 1 0 0 1 1 0 0 1 1 1 0 0 2 0 1 1 1 0 0 2 2 0 0 0 0 2 0 0 2 1 0 0 0 2 1 1 1 1 2 1 0 0 1 0 0 2 0 0 0 0 2 0 0 0 0 0 2 0 0 0 2 1 0 2 2 0 0 0 0 0 0 1 0 0 0 0 2 0 1 0 2 1 1 0 1 1 2 1 1 1 0 0 2 2 0 1 1 2 0 1 1 0 1 0 1 1 0 1 1 0 0 1 0 0 0 2 1 1 1 2 0 0 0 0 2 0 0 0 1 1 1 1 1 0 0 0 0 0 1 2 0 0 0 0 0 1 0 0 2 1 0 0 0 2 1 0 1 0 0 0 0 1 1 0 1 2 1 1 1 1 2 2 0 0 0 1 1 0 1 1 0 2 0 0 0 1 0 2 2 1 2 0 0 0 0 1 1 1 0 1 0 0 2 0 0 2 0 0 0 1 0 2 1 0 0 1 0 0 0 0 0 0 0 0 0 0 0 0 0 1 2 0 0 0 1 0 0 1 1 1 0 0 0 0 0 1 0 0 1 0 2 0 1 1 0 1 1 2 0 1 2 2 2 2 2 0 1 1 2 0 0 0 1 0 0 1 2 0 1 0 2 1 0 2 0 2 0 0 1 1 2 0 1 0 0 0 2 1 2 2 0 1 0 0 0 0 0 1 1 1 2 1 2 0 0 0 0 0 0 2 0 1 0 0 0 0 0 1 1 0 1 1 0 1 1 0 0 2 0 2 0 1 1 0 2 1 1 1 0 0 0 0 1 1 0 1 1 1 0 0 0 1 2 0 0 1 0 1 0 0 0 2 1 0 0 1 2 0 0 0 0 0 0 0 1 1 0 2 0 1 0 0 0 0 0 0 0 0 0 0 0 0 0 0 0 1 0 1 1 1 1 1 0 2 0 1 0 1 1 0 0 1 0 0 0 0 0 0 0 0 0 0 0 0 0 1 0 0 1 0 0 0 2 1 0 0 1 0 0 0 0 1 1 0 1 1 0 0 0 1 2 0 0 0 1 1 1 0 0 0 1 1 0 1 1 2 0 0 2 0 0 0 1 2 0 0 2 0 0 1 2 1 0 0 2 0 2 2 0 0 0 1 1 0 0 1 0 1 1 0 0 0 1 2 2 2 0 0 0 0 0 2 0 0 0 1 1 1 0 0 1 2 1 1 0 1 0 0 0 2 1 1 2 2 1 0 0 0 0 0 1 0 2 0 0 1 0 2 1 1 0 0 1 1 0 0 0 0 0 0 2 1 1 0 0 0 1 1 1 1 0 1 1 0 0 0 0 2 0 1 1 0 2 2 0 2 0 2 0 2 2 2 0 0 0 1 0 1 1 2 1 0 1 0 1 0 1 1 1 1 1 0 0 0 0 1 1 0 1 1 0 0 1 0 0 0 0 1 0 1 1 1 0 0 0 0 0 0 0 0 0 0 0 0 0 0 0 0 0 2 1 0 0 1 0 0 0 0 0 0 1 0 1 0 1 0 2 0 1 1 2 0 0 0 0 0 2 2 2 2 1 0 0 1 1 0 0 0 2 0 1 0 1 1 1 2 0 0 2 2 0 0 1 2 0 2 0 1 0 0 0 0 0 0 0 1 2 2 0 0 2 1 0 0 0 0 1 2 1 0 1 2 0 0 0 1 0 0 0 0 1 1 1 1 0 0 0 0 2 0 2 0 0 0 0 2 0 0 0 1 0 1 1 1 1 1 2 2 0 1 0 0 2 0 2 0 1 0 0 0 0 0 1 1 1 0 0 2 2 0 0 1 1 0 0 1 1 1 0 0
57 0 0 0 0 1 1 1 1 0 1 0 1 1 0 0 0 1 0 1 0 2 0 2 0 0 1 0 1 1 2 2 0 1 2 0 2 1 1 0 0 0 0 0 2 0 1 0 0 2 2 0 0 0 0 2 0 0 1 2 0 1 2 1 0 2 0 0 1 1 0 0 2 0 0 2 2 0 2 0 1 1 1 2 2 0 0 0 0 2 0 0 1 0 1 0 0 0 0 0 0 2 1 1 1 0 1 0 2 0 0 2 1 2 2 2 2 0 0 1 1 0 0 2 0 0 0 2 2 1 0 0 0 2 1 1 1 0 0 0 0 0 0 0 0 0 1 0 0 0 0 1 2 0 0 0 0 1 0 0 1 0 0 0 2 2 1 0 1 1 0 0 0 1 1 0 2 1 1 1 1 1 0 1 1 2 1 2 0 1 1 2 1 0 1 2 0 0 0 0 0 1 0 0 2 0 1 2 0 0 1 1 1 0 0 0 0 1 1 2 2 0 0 0 1 0 1 1 0 0 0 1 0 0 2 0 0 2 0 0 0 0 2 0 0 0 0 0 2 0 0 0 1 0 0 2 2 1 0 0 0 0 2 2 1 0 0 0 2 0 0 1 1 1 0 0 0 1 0 0 0 1 1 1 2 0 0 0 1 2 0 1 1 0 2 0 1 0 0 1 2 1 0 0 0 0 0 2 0 1 0 2 0 2 2 1 2 1 0 0 0 1 2 1 2 0 1 0 0 0 1 2 0 0 0 0 0 1 0 1 1 1 2 0 0 1 1 0 2 2 2 0 0 1 1 0 0 0 1 0 1 1 2 1 1 0 0 2 2 0 1 1 1 2 1 0 0 2 1 1 0 1 2 2 0 0 0 0 0 0 0 1 1 1 2 1 1 0 2 2 2 2 1 1 0 1 2 0 0 1 1 1 0 0 0 1 0 1 0 0 0 1 1 0 0 2 0 0 0 0 0 0 0 2 1 1 0 2 0 1 2 0 1 1 0 2 1 1 1 1 0 1 1 1 1 1 1 1 1 1 1 0 0 1 1 1 0 2 2 0 1 0 2 0 2 0 2 1 0 1 2 2 1 0 1 0 0 0 1 0 1 1 1 0 0 0 1 0 0 1 1 1 2 1 2 0 1 0 0 0 0 1 0 1 0 0 0 0 0 1 1 1 1 1 0 1 1 0 1 1 1 0 0 1 1 0 1 2 0 1 1 1 0 1 2 0 0 1 1 1 0 0 0 0 2 0 0 0 1 0 1 1 1 2 0 1 1 0 0 0 1 1 0 0 0 1 2 2 0 1 1 0 1 1 0 0 0 0 0 0 0 0 1 0 0 0 1 0 0 0 0 2 2 0 0 0 0 1 0 1 1 0 0 2 1 1 1 0 0 0 0 1 1 1 0 0 0 1 0 0 1 0 1 1 1 1 0 1 0 0 0 1 0 1 1 0 1 2 0 0 0 2 0 1 1 1 0 1 0 1 1 0 1 2 0 2 2 1 1 1 0 2 0 0 0 1 1 1 2 0 0 0 2 2 0 1 1 1 1 1 0 0 0 1 0 0 0 0 0 1 0 0 0 0 0 2 2 2 0 0 1 1 0 2 0 1 0 2 1 1 1 0 1 2 2 1 0 0 2 2 1 1 1 1 2 2 1 1 0 2 1 1 1 1 2 0 0 0 0 1 1 1 0 0 1 1 0 0 2 0 0 2 1 0 0 0 1 1 1 1 1 0 2 1 1 1 0 2 1 1 1 1 0 1 2 1 1 2 2 1 1 0 2 2 1 0 0 1 0 1 0 0 2 0 2 1 1 1 0 1 1 0 1 1 1 0 2 2 2 1 2 2 0 0 0 0 1 0 0 2 0 1 2 0 0 2 0 2 1 0 0 0 1 1 0 1 1 0 1 1 0 1 1 1 0 1 0 0 0 0 0 0 0 0 0 1 0 0 1 0 1 0 0 2 0 1 0 1 1 1 1 2 2 1 0 1 0 0 0 0 1 1 1 0 2 2 2 2 0 0 1 2 2 0 2 0 1 1 0 0 0 0 0 0 0 0 0 1 2 2 0 0 2 2 1 0 2 1 0 0 0 0 0 1 0 0 1 2 0 0 0 0 1 2 0 0 0 0 1 0 1 0 2 0 1 0 1 2 0 2 0 0 1 0 0 2 2 1 2 1 1 0 1 1 0 1 0 0 1 1 0 0 1 1 0 2 1 0 0 0 0 0 0 0 1 0 1 1 1 0 0 0
58 0 0 0 0 0 2 1 0 1 1 0 0 2 0 0 0 0 1 2 0 2 0 2 0 0 0 0 2 2 2 0 1 2 0 1 1 1 0 0 0 1 0 0 1 0 1 0 2 0 0 0 0 0 1 1 1 0 0 0 0 1 2 2 0 1 0 0 0 0 0 0 2 0 1 2 1 0 2 0 1 2 2 1 1 0 0 1 0 2 0 0 0 0 0 0 1 0 0 0 0 2 1 1 1 1 1 0 2 0 0 2 0 2 2 2 2 1 0 1 2 0 2 0 0 0 0 1 2 0 1 1 0 1 1 0 2 0 1 0 0 0 0 0 0 1 0 0 0 2 0 0 2 0 0 0 1 1 0 1 1 0 1 1 0 1 0 0 1 1 1 1 0 2 2 0 1 0 1 1 1 0 0 1 0 1 1 1 0 0 0 2 1 0 0 1 0 0 1 0 0 1 0 0 2 0 2 0 1 2 2 1 1 0 0 0 0 0 1 0 1 1 1 0 0 2 2 1 0 0 0 0 0 0 1 1 0 2 0 0 0 0 1 0 1 1 1 0 1 1 1 1 1 0 0 1 1 1 0 0 0 0 0 1 1 0 0 0 2 0 0 0 0 0 1 1 0 0 1 0 0 2 0 1 1 0 0 0 1 2 0 1 0 0 2 1 2 1 0 1 1 0 0 1 0 1 1 1 2 2 0 2 0 1 1 0 2 0 1 0 1 1 1 1 1 0 1 0 0 0 2 1 0 0 0 0 0 1 0 0 0 0 2 0 0 1 1 1 1 2 0 1 0 1 0 1 1 0 0 2 0 2 0 0 0 0 0 1 1 0 0 2 1 1 0 2 0 2 1 1 2 0 0 0 1 0 0 0 0 0 1 2 1 0 2 0 0 0 2 2 2 2 1 2 1 1 0 0 0 1 1 1 0 0 1 1 1 0 0 0 0 1 0 0 2 2 1 1 0 0 1 0 0 2 2 2 0 2 0 1 1 0 1 1 1 2 0 0 1 0 1 0 1 2 2 1 2 0 0 1 2 0 1 0 0 1 0 1 2 1 1 0 1 1 2 0 2 2 0 1 1 1 1 0 1 0 0 0 2 2 1 1 0 2 0 0 0 1 1 2 0 1 2 2 2 0 1 0 0 0 0 2 0 1 0 0 1 1 0 1 1 1 2 2 1 0 0 0 0 2 0 2 0 0 0 1 2 1 1 2 1 1 0 2 2 1 0 2 0 2 0 0 0 0 0 2 0 0 2 0 1 0 1 1 0 1 0 1 0 1 0 0 1 0 1 0 1 1 0 1 0 1 2 1 1 1 1 0 0 0 1 0 1 0 0 0 1 0 0 0 0 2 1 1 0 1 1 1 0 0 0 0 0 0 0 0 0 0 1 0 0 0 0 0 0 1 2 1 0 0 1 0 1 0 1 2 0 0 0 2 0 0 1 1 2 0 1 1 0 1 0 2 1 0 0 0 0 0 1 0 0 0 1 1 1 2 0 2 0 0 0 0 0 0 0 2 1 1 1 1 1 1 2 1 1 2 1 1 1 0 0 0 0 1 0 0 0 0 1 2 0 0 0 0 0 1 1 1 0 0 0 0 0 2 1 0 0 0 0 0 0 1 1 2 0 1 1 0 1 1 0 1 1 1 2 2 0 0 0 0 0 0 0 0 1 0 0 0 0 0 0 0 1 0 1 1 0 0 0 0 0 0 2 0 2 0 0 2 2 2 0 0 0 0 0 0 0 1 1 0 0 0 0 0 0 2 0 2 2 1 1 0 2 1 0 0 0 1 0 1 1 1 1 0 1 0 1 0 0 1 1 1 2 0 2 0 2 2 2 0 1 2 1 2 0 1 1 0 0 2 1 2 1 0 0 2 0 0 0 0 0 0 0 0 0 0 0 0 0 0 0 2 0 0 0 0 0 0 0 0 0 0 1 0 1 1 1 0 2 0 1 0 2 0 0 0 0 1 2 2 2 2 2 1 0 1 0 0 0 0 1 0 1 0 1 1 1 2 0 0 0 2 2 1 1 1 0 2 0 1 0 0 0 0 2 1 0 0 0 0 0 0 2 1 1 0 0 2 0 0 1 0 2 2 0 0 1 0 1 2 1 1 2 0 0 1 0 0 1 0 2 0 2 1 1 0 2 2 0 0 0 1 0 0 1 1 2 1 2 2 0 0 1 1 0 1 0 1 2 0 1 1 0 1 0 0 1 1 1 1 0 0 0 0 0 0 0 0 0 0 0 0
59 0 0 0 0 0 1 1 0 1 1 1 0 0 0 0 0 0 0 0 2 0 0 1 1 1 1 0 0 2 2 0 0 1 0 1 1 2 0 1 1 1 1 0 1 2 0 0 2 0 0 0 1 1 1 2 0 0 1 1 0 1 1 0 0 0 0 2 0 0 0 1 2 0 2 2 0 0 1 0 1 2 2 0 0 0 0 0 0 2 0 0 1 1 0 0 0 1 0 1 0 1 0 0 1 0 1 2 0 2 0 2 1 2 2 2 2 0 0 2 2 0 1 1 0 1 0 0 1 0 0 0 0 0 0 0 0 0 0 0 1 0 0 0 0 0 1 0 0 0 0 0 1 0 0 0 0 1 1 1 2 0 0 0 1 2 1 1 0 1 1 0 0 1 2 0 1 1 0 0 0 0 0 1 1 2 1 1 1 0 0 0 2 2 2 2 1 0 0 1 1 1 1 0 2 0 2 0 2 1 2 1 0 0 0 0 0 0 1 0 1 0 0 0 0 1 1 2 0 0 1 0 0 0 0 0 0 2 0 1 0 0 2 1 0 0 0 0 2 0 0 0 1 0 0 1 1 0 0 0 0 0 0 0 0 0 0 0 2 0 0 0 2 2 0 0 0 0 1 0 0 1 0 0 1 0 0 0 0 1 1 0 1 0 2 1 1 1 1 2 2 1 2 0 0 0 1 2 0 1 0 1 0 1 1 0 2 0 0 0 2 2 0 0 1 0 1 0 0 0 1 1 0 0 1 0 1 1 0 1 1 1 0 0 0 1 0 1 0 1 2 0 0 1 1 0 0 2 0 2 0 1 1 0 1 1 0 2 2 0 1 1 1 2 2 0 0 2 1 1 1 1 1 0 0 1 0 0 1 0 1 1 1 1 2 1 1 0 1 1 0 2 1 2 0 1 0 1 1 0 0 0 0 0 1 1 1 0 0 0 0 2 0 0 1 2 1 2 0 1 2 1 0 1 1 0 0 1 0 0 2 0 1 1 0 1 0 1 2 0 1 1 1 1 1 1 1 2 2 2 0 0 1 1 1 0 0 2 2 0 1 0 2 1 1 0 1 2 0 0 0 2 1 0 0 0 0 0 2 1 1 2 1 1 1 0 1 0 1 1 1 0 2 1 2 1 1 0 0 0 0 2 0 0 0 1 0 1 0 1 0 1 2 2 0 0 0 0 0 2 0 0 0 1 1 0 2 0 1 1 0 0 0 0 2 0 0 2 0 2 0 0 0 0 2 0 2 0 0 2 0 0 1 1 0 0 0 0 1 0 0 2 2 0 2 0 2 2 0 0 1 0 1 0 1 0 0 0 0 0 0 0 2 0 0 0 0 0 0 0 0 2 0 1 1 2 0 1 1 1 1 0 0 0 0 1 1 1 1 0 0 2 1 2 0 0 0 0 0 0 0 0 0 0 0 0 0 0 0 0 0 0 0 0 2 0 2 1 1 1 0 2 0 2 2 1 0 1 1 0 0 0 0 0 0 0 0 2 1 0 1 0 0 0 0 2 1 1 2 1 1 0 2 0 1 2 1 0 0 2 0 0 0 0 0 0 0 0 1 1 0 1 0 0 2 2 1 0 1 0 0 0 0 1 0 0 0 1 1 1 0 0 0 2 1 2 0 0 0 0 0 2 0 2 0 0 0 0 0 2 1 0 0 0 0 0 0 1 0 1 0 0 0 0 1 1 0 0 2 0 0 1 2 0 1 0 0 2 2 2 2 0 0 0 0 0 0 2 2 0 0 0 1 0 1 2 0 1 1 1 1 1 2 2 0 0 0 1 0 1 1 2 2 0 2 0 0 0 0 1 1 0 2 0 1 0 1 2 2 1 1 2 1 1 1 0 1 0 0 2 0 1 2 2 0 2 0 1 1 0 0 1 0 0 0 0 1 0 0 0 0 2 1 0 1 0 0 0 0 0 0 0 2 0 2 2 0 0 0 0 0 1 1 1 0 1 0 0 1 0 1 1 2 0 1 0 1 1 0 0 2 0 1 0 2 2 2 1 0 0 0 0 0 0 0 2 0 2 0 1 0 0 0 0 0 0 0 0 2 2 0 0 1 1 0 0 1 2 2 2 0 0 0 1 0 0 1 0 1 0 0 0 1 2 0 0 0 0 1 0 1 0 2 0 1 1 1 2 0 2 0 0 2 0 2 0 0 0 1 1 1 0 0 0 0 0 1 0 1 0 0 0 1 1 0 0 1 0 0 1 1 0 0 1 0 0 0 0 0 0 0 0
60 0 0 0 0 0 0 1 1 0 1 0 1 1 0 0 0 1 1 2 0 2 0 2 0 0 1 0 0 0 1 0 2 2 2 0 2 2 0 0 0 2 0 0 1 0 0 1 1 0 0 1 1 0 1 2 0 0 0 1 0 1 2 2 0 1 1 0 0 0 2 2 2 1 1 2 1 0 2 0 0 2 2 1 1 0 0 0 0 2 0 0 2 1 1 0 0 1 0 1 1 2 2 2 0 0 2 1 1 1 0 2 2 2 2 2 2 0 0 2 2 0 0 2 0 0 0 1 1 0 0 0 0 1 1 1 0 0 0 2 0 0 0 0 2 0 1 0 0 1 0 0 0 0 0 0 0 1 0 0 1 1 0 2 0 1 0 1 1 2 1 0 0 1 1 0 2 0 1 1 1 2 1 0 0 0 1 0 0 0 0 0 2 1 1 2 0 0 0 0 0 0 0 1 2 0 2 1 1 0 2 2 2 0 0 0 1 0 1 1 2 1 0 0 1 0 2 1 0 0 0 1 0 0 1 0 0 2 0 0 0 0 2 0 0 1 1 0 2 0 0 0 1 1 0 1 0 1 0 0 0 0 1 2 1 1 0 1 2 1 0 1 2 2 0 0 1 2 2 2 2 0 1 1 2 1 0 1 0 2 0 0 1 0 2 1 0 0 0 0 2 0 1 0 0 0 0 1 0 1 0 1 0 1 1 0 2 0 0 0 0 0 0 0 1 0 1 0 1 0 2 2 0 1 0 1 0 2 0 2 1 1 1 0 0 1 0 0 0 2 0 0 1 1 0 1 1 0 1 0 1 1 1 0 1 1 0 2 2 0 0 2 1 2 1 1 0 1 0 2 2 0 2 0 0 1 0 0 0 1 0 2 1 0 1 0 1 2 0 0 0 0 0 2 1 1 1 2 0 0 0 0 0 0 0 0 0 0 0 0 0 1 2 0 2 2 2 0 0 0 0 0 0 1 1 0 0 0 0 0 0 0 1 1 1 2 0 2 2 0 0 2 0 0 0 0 0 2 1 1 2 0 0 0 0 0 0 2 2 0 0 0 0 2 0 0 1 1 0 0 1 2 1 0 0 0 0 0 2 1 1 2 0 1 1 0 1 0 1 2 0 2 2 1 2 0 1 0 0 0 0 1 0 0 1 0 0 0 0 2 1 0 2 2 1 0 0 0 1 2 0 1 0 1 1 1 2 2 0 1 1 1 0 2 2 1 1 1 1 1 0 0 0 0 2 0 0 0 1 0 1 0 1 2 1 1 1 0 1 0 0 1 1 0 0 0 2 2 0 0 2 1 0 0 0 0 0 1 1 1 0 1 1 0 0 0 0 1 0 0 0 1 0 1 1 2 1 0 0 1 0 0 0 0 1 1 1 0 0 1 0 1 0 0 0 2 2 0 0 0 0 0 0 0 1 0 1 0 0 0 0 0 0 0 1 0 0 1 0 0 0 0 0 1 0 0 0 0 1 0 0 0 1 1 0 1 1 1 0 1 0 1 0 0 0 1 1 0 2 1 0 0 2 1 0 0 2 0 2 2 0 0 0 1 0 0 0 0 1 0 0 1 0 0 1 1 1 1 0 0 0 0 0 2 0 1 0 1 1 1 0 0 0 0 0 2 0 0 0 0 0 0 0 2 0 0 1 2 0 2 0 2 0 0 0 0 0 0 0 0 0 0 0 0 0 0 0 0 2 1 0 1 1 0 0 0 0 1 1 2 1 0 2 0 0 2 0 0 0 1 1 2 0 1 1 1 1 1 0 2 0 2 2 1 0 0 0 1 0 1 1 1 1 0 1 1 1 0 2 0 0 0 1 1 1 0 2 1 2 0 1 2 2 0 0 0 1 0 0 2 1 2 1 1 0 2 0 1 1 0 1 1 0 0 1 0 1 0 0 0 0 1 0 0 0 0 0 2 0 0 0 0 1 0 1 1 0 0 1 0 0 1 1 0 0 0 0 1 1 1 2 2 1 0 0 1 0 0 2 0 1 0 1 0 2 2 2 1 0 0 0 2 2 0 2 0 0 0 0 0 0 0 0 0 1 1 1 0 0 0 0 0 0 1 0 0 0 1 0 0 1 0 0 2 0 0 0 1 0 0 0 0 1 1 1 0 0 2 0 0 2 0 1 0 2 0 1 0 0 0 0 0 1 1 2 0 0 0 0 0 2 0 0 0 0 1 1 0 2 0 0 0 0 0 0 0 0 1 0 0 0 1 0 1 1 0 0 0 0 0 2 0
61 0 0 0 1 0 1 1 0 0 0 1 0 0 0 0 0 0 1 0 1 2 0 1 0 0 1 0 0 0 2 1 1 1 1 2 1 1 1 0 0 2 0 0 2 0 0 0 0 0 0 0 0 0 2 2 0 1 1 0 1 1 2 2 0 1 1 1 1 1 0 1 2 0 1 2 1 0 2 0 2 2 2 0 0 0 0 0 0 2 0 0 2 0 0 0 0 2 0 2 2 2 1 1 1 1 2 1 1 1 0 1 1 2 2 2 2 0 0 1 1 1 1 1 0 2 0 1 1 0 0 0 0 1 0 1 1 0 0 1 2 0 2 0 2 0 1 0 0 0 0 0 0 0 0 0 1 0 0 1 1 1 1 0 0 1 0 1 0 1 0 0 0 1 1 0 2 0 0 0 0 0 0 0 0 0 0 1 0 0 0 1 2 0 1 1 1 0 0 0 0 1 0 0 2 0 2 1 1 0 1 1 1 0 0 0 0 0 2 0 1 1 1 0 0 1 1 2 0 1 1 0 0 0 1 0 0 2 0 0 0 0 2 0 0 1 1 0 2 0 0 0 1 0 0 0 0 0 0 0 0 0 0 0 0 0 1 0 2 0 1 0 1 1 0 0 0 0 2 0 0 0 2 2 2 0 1 1 0 2 0 1 0 0 1 1 0 2 2 2 0 0 2 0 0 0 2 2 1 1 0 1 0 1 1 0 1 1 1 0 1 1 0 0 2 0 2 0 0 1 2 0 0 0 0 0 0 2 0 0 0 0 2 0 1 0 1 0 0 0 1 0 1 2 1 0 0 2 0 1 0 1 1 1 0 0 0 2 2 1 1 1 0 2 1 0 0 2 0 2 0 1 1 0 0 0 0 1 1 0 0 0 0 1 2 2 2 2 0 0 0 1 1 1 0 0 1 1 0 0 0 0 0 0 2 2 1 1 0 1 0 1 0 1 0 1 1 0 0 0 0 0 0 0 1 0 0 0 0 0 0 0 0 2 0 2 1 1 2 1 0 1 0 1 0 0 0 0 1 0 2 0 0 0 0 2 0 2 2 0 0 0 2 1 0 1 0 2 0 0 0 1 0 0 0 0 0 1 2 1 0 2 0 0 0 0 0 1 1 2 0 1 1 0 1 0 2 1 0 0 0 1 0 1 0 0 0 1 0 1 1 1 2 2 0 2 0 0 0 2 0 2 0 0 0 0 2 1 1 1 1 1 0 0 1 0 0 1 1 1 0 0 0 0 1 1 0 0 1 0 0 0 0 0 0 0 0 1 1 0 1 0 0 0 0 0 0 1 0 1 0 1 1 0 1 1 1 0 0 0 1 0 0 0 0 0 0 0 0 0 0 2 1 1 0 1 1 0 0 0 1 0 0 0 0 0 0 0 0 1 1 2 0 1 0 0 0 1 0 0 0 0 0 0 2 0 1 0 0 1 0 0 0 1 1 0 1 2 0 0 0 1 2 0 0 0 0 1 2 0 0 0 0 2 0 2 1 2 1 0 0 0 0 0 0 2 0 0 2 0 2 0 2 0 0 2 1 1 2 1 1 1 0 2 1 0 0 1 0 2 1 1 0 1 0 2 1 1 0 0 0 0 0 0 1 1 0 0 0 0 0 1 0 1 2 2 0 0 2 1 1 1 1 2 1 1 0 0 0 0 0 0 0 0 0 1 0 0 0 1 1 1 0 0 0 1 0 0 1 0 0 0 2 1 1 0 0 1 2 2 1 0 0 0 0 1 0 1 1 1 0 1 0 1 1 1 0 0 0 2 0 2 2 2 0 0 0 1 0 1 1 1 1 0 1 0 0 0 0 1 1 0 2 0 2 0 2 2 2 0 1 2 0 1 0 0 2 0 0 1 0 1 1 1 0 2 0 0 1 0 0 0 0 0 0 0 0 0 1 1 0 1 0 0 0 0 0 0 1 1 0 0 0 0 0 1 0 0 1 0 0 0 1 1 0 0 0 0 1 0 0 0 1 0 0 1 1 0 1 1 2 0 1 0 1 1 1 2 0 0 0 1 1 0 0 2 0 1 0 0 0 0 0 0 1 1 0 0 2 1 0 1 1 0 0 0 0 1 0 0 0 0 0 1 0 0 0 0 2 1 0 0 2 0 0 0 0 1 0 1 2 0 2 1 1 0 1 2 0 0 0 1 1 0 1 1 1 0 1 0 1 0 0 0 1 1 1 0 1 0 0 0 0 0 0 1 1 0 1 0 0 0 0 0 0 0 0 0 0 0 2 1
62 1 0 0 0 0 1 2 0 0 0 0 0 1 0 0 0 0 0 0 1 1 0 2 0 0 1 1 1 1 2 0 0 0 2 0 2 0 0 2 2 0 0 1 2 1 1 0 1 0 0 0 1 0 1 1 1 1 2 0 1 2 2 2 0 2 0 1 0 0 0 1 2 0 2 2 0 0 2 1 0 2 2 0 0 0 0 1 1 2 1 1 1 1 1 0 0 1 0 1 1 2 2 2 0 0 2 2 0 2 0 2 1 1 1 1 1 0 0 2 2 0 1 1 0 0 0 1 1 0 0 0 0 0 0 0 1 0 0 2 2 0 0 1 0 1 0 0 0 0 0 1 0 0 0 0 0 0 0 0 1 0 0 0 2 1 1 0 0 1 0 0 0 2 1 0 1 0 0 0 0 0 0 1 1 2 1 1 0 0 0 0 0 0 0 1 2 0 0 1 1 0 0 1 2 0 2 0 1 0 0 2 0 0 0 0 1 0 1 1 2 1 0 0 0 0 1 0 0 0 0 1 0 0 1 0 0 2 0 0 0 0 2 1 0 0 0 0 2 0 0 0 1 0 0 0 2 0 0 0 0 0 0 0 0 0 1 0 2 0 1 1 1 1 0 0 0 1 1 0 0 1 1 1 1 0 0 2 1 2 0 0 1 0 1 0 2 1 0 1 0 0 1 0 0 0 2 1 1 2 0 2 0 1 1 0 2 1 0 0 0 1 0 0 0 0 0 0 2 0 2 1 0 0 0 0 0 1 1 1 1 1 1 1 0 2 0 1 2 2 0 1 0 1 0 1 1 0 0 2 0 2 1 1 0 0 0 0 0 0 0 2 0 2 0 0 0 1 1 1 0 2 1 1 0 0 0 0 0 0 0 0 0 0 2 0 0 1 1 0 0 1 1 2 1 0 0 0 1 0 0 0 0 0 1 2 1 0 0 0 0 1 0 0 0 1 1 1 0 1 2 1 1 0 0 0 0 1 0 0 0 0 2 0 1 2 1 1 1 2 0 1 1 2 1 1 1 0 0 0 2 0 0 0 0 2 1 1 1 1 1 0 2 0 2 0 2 2 0 0 0 2 0 0 0 0 0 1 2 0 2 2 1 1 1 0 0 0 1 2 0 1 0 1 0 0 1 0 0 0 0 2 0 0 0 0 0 1 0 1 1 1 2 1 0 1 1 1 1 1 1 0 0 0 0 1 2 0 0 1 1 0 0 0 1 1 0 0 2 0 0 0 0 0 2 0 0 0 1 0 0 0 0 1 1 0 0 2 0 2 0 0 0 0 0 0 2 2 0 2 0 0 1 0 1 1 1 0 1 1 0 0 0 0 0 0 0 0 0 0 0 1 1 1 0 2 1 0 0 0 1 0 0 0 0 0 1 0 0 0 0 1 1 1 0 1 1 1 0 0 0 1 1 0 2 1 1 0 0 0 1 0 0 0 2 0 2 1 0 2 1 2 1 1 1 1 0 0 2 0 0 0 0 0 0 0 0 2 0 1 0 1 0 0 1 1 1 1 1 1 1 1 1 1 0 0 1 1 1 1 0 0 1 1 0 0 0 1 2 2 1 0 0 0 2 2 1 0 0 1 1 1 0 1 0 0 0 2 2 2 0 0 1 2 0 1 1 0 1 1 1 2 1 2 0 0 1 1 0 1 0 1 0 0 0 1 0 2 0 1 0 0 0 0 0 2 1 0 1 0 0 0 1 1 0 1 1 1 1 1 1 0 0 0 0 1 1 1 0 0 0 1 0 1 1 1 1 2 1 1 1 1 2 2 0 0 0 1 0 1 1 1 0 0 0 1 1 0 2 0 0 0 1 0 1 0 2 2 2 1 1 2 1 1 0 0 1 0 1 2 0 2 1 0 0 2 0 0 0 0 0 0 0 0 1 0 1 0 0 0 0 2 0 0 0 0 0 1 0 0 0 0 0 0 0 0 0 0 1 1 0 1 0 2 0 1 0 2 2 2 2 2 2 0 0 1 0 0 0 1 1 0 0 1 1 1 2 1 0 0 0 2 1 0 1 2 0 1 0 1 0 0 1 0 1 1 0 1 2 2 0 0 2 0 0 0 0 1 0 0 0 1 0 2 0 0 0 1 0 1 1 1 1 2 0 0 0 0 0 1 1 0 1 0 1 0 1 2 0 0 0 0 1 0 0 1 1 0 0 0 2 0 0 0 0 1 1 0 1 0 0 0 1 2 0 0 2 0 0 0 0 0 0 0 0 0 0 0 0 1 2 0
63 1 0 0 0 0 2 0 0 1 1 0 0 0 0 0 0 1 1 0 2 1 0 2 0 0 1 0 2 2 0 2 1 1 2 1 1 2 0 0 0 2 0 0 2 0 0 0 2 0 0 0 0 0 2 1 0 0 2 1 2 0 2 1 0 1 1 0 0 0 0 1 2 1 1 2 1 0 2 0 2 2 1 0 1 0 0 0 0 2 1 1 1 1 0 0 1 0 0 0 0 2 1 1 1 1 1 0 2 0 0 2 0 2 2 2 2 0 0 2 2 0 2 0 0 2 0 2 2 2 2 2 0 0 0 0 0 0 1 0 1 0 0 0 1 0 0 0 0 0 0 0 1 0 0 0 1 2 0 1 0 0 0 1 2 1 0 0 1 2 0 0 1 2 1 0 1 0 1 1 1 1 0 1 1 2 1 1 0 1 1 1 1 0 0 1 1 0 0 1 1 0 0 1 2 0 2 1 1 0 2 0 0 0 0 1 1 1 0 1 2 1 1 0 0 1 1 1 0 0 0 2 0 0 2 0 0 2 0 0 0 1 2 0 0 0 0 0 2 0 0 0 1 1 0 1 0 1 0 0 0 0 1 0 0 0 2 0 2 0 1 0 0 0 0 0 0 1 1 1 1 2 0 0 1 0 0 1 1 2 0 1 0 0 0 0 2 0 0 1 0 0 0 0 0 0 0 2 1 1 0 1 0 2 2 0 2 0 0 0 1 1 0 0 1 0 1 1 1 1 2 0 0 0 0 0 0 1 0 1 0 1 1 0 0 1 0 0 0 1 2 0 0 2 1 1 1 0 0 2 0 2 2 0 2 0 0 2 2 0 1 1 0 2 1 1 0 0 0 2 2 1 1 1 1 1 0 0 0 0 0 1 0 0 2 0 0 0 0 0 0 0 0 1 0 0 2 2 0 0 0 0 1 1 1 2 1 0 0 0 1 1 1 1 1 1 1 0 0 0 2 0 1 0 0 0 0 1 0 0 2 0 2 0 1 1 0 1 2 1 0 1 2 2 2 2 2 1 1 2 1 0 0 0 1 1 1 2 2 0 0 0 2 1 1 0 1 1 0 0 0 2 1 1 0 1 0 0 2 1 2 1 0 1 0 0 0 1 1 2 0 1 1 1 1 0 1 0 0 0 0 1 0 0 2 0 0 1 0 1 2 1 1 1 0 0 1 1 1 1 1 0 0 0 1 0 0 1 0 1 1 0 0 1 1 0 0 0 2 1 0 0 0 0 2 0 0 2 0 0 1 0 1 1 1 0 0 1 1 1 1 1 2 0 1 0 2 2 0 2 0 0 1 1 1 1 1 0 0 0 0 0 0 0 0 0 0 1 0 1 1 1 1 1 0 1 0 1 0 1 1 0 0 1 0 0 0 0 1 0 0 1 0 0 0 1 1 1 0 0 0 0 0 0 1 0 0 2 1 1 0 1 0 1 2 0 2 1 0 1 1 0 1 0 0 0 0 1 1 0 0 0 0 0 1 1 1 2 1 0 0 1 0 0 0 1 1 2 1 1 2 1 2 1 0 1 1 0 1 1 0 0 0 1 0 0 0 1 0 1 1 0 0 0 1 1 1 1 0 0 0 0 0 0 0 1 0 1 1 1 0 0 1 2 0 1 0 0 2 2 2 2 0 2 1 1 0 1 0 1 0 0 0 1 1 0 0 0 0 0 0 0 0 0 0 2 0 1 1 1 0 0 2 0 1 1 1 1 1 1 1 0 1 0 0 0 0 2 2 0 0 1 1 0 1 1 0 2 0 2 0 2 2 1 1 1 0 0 0 1 1 2 0 0 0 1 0 0 1 1 2 0 1 0 1 0 2 2 1 1 1 2 0 0 1 0 0 0 0 2 0 1 2 1 0 2 0 1 1 0 1 1 0 1 0 1 1 0 1 1 0 1 1 0 1 0 1 0 1 1 0 0 0 0 0 1 0 1 1 0 1 1 1 1 0 1 0 1 2 1 1 1 2 0 0 0 1 0 0 0 1 1 0 0 2 2 2 2 0 0 0 0 2 0 2 0 1 1 0 1 0 0 1 0 2 1 0 2 2 0 1 1 1 1 0 1 1 1 0 0 0 1 0 1 0 0 1 1 0 1 0 0 1 0 0 1 0 0 0 0 2 0 2 0 1 0 1 2 0 0 0 0 0 1 2 0 1 0 0 0 0 0 0 0 0 1 1 0 1 1 0 0 0 0 1 1 1 0 1 0 0 0 0 0 0 0 0 1 1 1 2 0
64 1 0 0 1 0 1 2 1 0 1 1 1 1 0 0 1 1 0 2 1 2 0 0 1 1 1 0 1 1 2 1 1 1 1 1 1 2 0 0 0 2 0 0 2 0 0 0 1 0 1 0 1 0 1 0 1 0 2 0 0 1 1 0 0 0 0 1 0 0 1 1 2 0 1 2 1 0 2 0 0 1 2 1 2 0 0 1 1 1 0 1 1 1 0 0 0 0 0 0 0 1 2 1 0 0 2 1 1 1 0 2 2 2 2 2 1 0 1 1 1 0 2 0 1 1 0 0 0 0 0 0 0 0 0 0 0 0 0 1 1 0 0 0 0 1 0 0 0 0 0 0 0 0 0 1 1 0 0 1 1 1 0 1 1 0 0 0 1 1 0 0 1 1 1 0 2 0 0 0 0 0 1 0 1 1 1 0 0 0 0 0 1 1 1 2 0 0 0 1 0 0 1 0 2 0 1 2 0 0 2 0 0 0 0 0 0 0 1 1 1 0 0 0 0 0 0 1 0 0 0 0 0 0 2 0 0 2 0 0 0 0 1 1 0 0 0 1 1 0 0 0 1 0 0 0 1 0 1 1 1 0 1 1 1 0 0 0 1 0 2 0 0 0 0 0 0 0 0 0 0 1 1 1 2 0 0 1 1 2 0 1 0 0 0 0 1 0 1 1 1 1 0 1 0 0 0 2 1 1 0 1 0 2 2 0 1 0 0 0 0 0 1 1 2 0 1 0 1 0 2 0 0 1 0 1 0 1 0 0 0 0 2 0 0 0 1 1 0 0 1 0 0 2 1 1 1 0 0 0 0 0 2 0 2 0 0 1 1 0 1 1 1 2 2 1 0 1 1 1 1 0 0 0 0 0 0 0 0 1 0 1 1 1 2 1 1 0 1 0 1 0 2 2 0 1 1 1 1 0 0 0 0 0 2 2 2 0 0 0 1 2 0 1 1 1 1 1 0 1 2 1 0 2 1 1 0 2 0 0 1 0 1 1 0 2 0 0 0 1 1 0 1 2 1 1 1 1 2 2 1 0 0 1 1 1 0 1 1 1 1 0 0 2 1 1 1 1 0 0 2 2 2 1 1 1 0 0 2 0 2 2 0 1 1 0 1 0 1 2 0 1 2 2 2 0 0 1 0 0 0 2 0 0 0 1 1 0 0 2 0 0 2 2 0 1 0 1 0 1 1 0 0 1 1 1 2 0 1 1 0 0 0 2 2 1 0 2 0 2 0 0 0 0 2 1 0 1 1 1 1 0 1 2 1 1 1 1 0 1 0 0 0 0 0 0 2 2 0 1 0 1 1 1 0 0 0 0 0 0 0 1 1 0 0 0 0 0 0 1 1 1 0 2 0 2 1 1 0 1 0 0 0 1 1 1 1 0 0 1 1 1 0 0 0 0 0 2 0 0 0 0 1 0 2 1 0 0 1 0 1 1 0 0 1 0 1 2 0 1 0 2 1 0 0 0 0 0 1 0 0 0 2 1 0 1 1 0 0 2 0 2 0 1 0 2 1 1 2 1 1 0 2 0 1 2 1 0 1 2 1 1 0 0 0 0 0 1 2 2 0 0 0 0 0 2 2 1 0 0 1 1 0 0 1 1 0 0 0 0 0 1 1 2 2 1 0 0 1 1 1 2 0 2 0 1 1 0 0 0 0 0 0 0 0 0 0 0 0 1 1 1 0 0 0 1 0 1 1 0 0 1 2 1 0 0 0 1 2 2 0 0 0 0 0 1 0 1 1 1 1 2 2 0 2 1 0 1 1 1 0 1 2 1 0 0 1 1 0 2 2 2 1 0 1 0 1 0 1 1 1 0 1 1 0 0 1 0 1 0 0 1 0 1 0 1 0 0 0 1 0 2 2 1 0 1 0 1 1 0 1 1 0 0 0 0 0 0 0 0 0 1 1 0 0 1 0 0 0 0 0 0 0 0 0 1 0 0 2 0 0 0 2 0 0 2 0 0 1 0 0 0 2 0 0 0 0 0 1 0 1 0 1 1 2 1 2 2 0 0 0 0 2 0 2 0 2 1 2 2 2 0 0 1 2 2 0 1 2 2 0 0 1 0 0 0 0 1 0 0 0 0 0 1 0 0 1 2 0 0 0 0 0 1 1 0 1 0 0 0 2 0 2 1 0 0 1 2 0 0 0 1 1 1 2 0 0 1 1 1 1 0 0 0 0 1 1 0 1 0 0 0 1 1 0 0 1 0 0 0 0 0 0 0 0 0 0 0 0 0 0 0
65 0 0 0 0 0 0 1 0 0 0 0 1 1 0 0 0 2 0 2 1 2 0 2 0 0 2 1 1 1 2 0 0 1 2 1 1 2 1 0 0 0 0 0 2 0 2 0 2 0 0 0 0 0 2 1 1 1 1 0 0 1 2 2 0 1 0 1 0 0 0 1 2 0 2 2 0 0 2 0 1 2 1 0 1 0 1 0 0 2 0 1 2 0 2 0 0 2 1 1 1 2 0 0 1 1 2 1 1 1 0 2 0 1 1 1 1 0 2 0 0 0 1 1 0 0 0 1 2 0 0 0 0 0 0 0 1 0 0 0 0 0 0 0 1 0 0 0 0 1 0 0 0 0 2 0 2 1 1 2 2 2 1 1 0 1 0 0 2 2 0 0 0 2 2 0 1 0 0 0 0 0 1 0 0 0 0 0 0 0 0 1 2 1 2 2 1 0 0 0 0 1 0 0 2 0 1 1 2 0 2 0 2 0 0 0 0 0 0 0 2 1 0 0 0 0 0 1 0 0 0 0 0 0 2 0 1 2 0 0 0 0 2 0 0 0 0 0 2 0 0 0 1 0 0 0 0 0 0 0 0 0 1 2 2 0 1 0 2 1 0 1 2 2 0 0 0 1 1 1 1 1 0 0 1 1 1 1 0 1 1 1 1 0 1 0 2 1 1 2 2 1 1 1 0 0 1 1 0 0 0 1 0 2 2 0 2 0 1 0 1 2 1 1 1 0 1 0 1 1 2 1 0 0 0 0 0 0 0 1 0 0 2 0 0 0 0 0 1 1 1 0 0 1 0 1 1 1 0 1 0 1 2 1 1 0 0 2 2 0 1 1 1 1 1 1 0 2 1 1 1 1 2 0 0 2 0 0 0 0 0 0 2 0 2 2 2 0 1 1 0 2 0 2 0 1 1 0 1 1 1 1 0 0 0 2 0 1 0 1 0 1 0 2 1 1 1 1 0 0 0 0 0 1 2 2 1 1 1 0 1 0 2 0 1 2 1 1 1 2 0 1 0 2 1 0 1 1 2 2 1 0 1 1 1 0 0 2 2 1 0 0 1 1 0 0 0 0 0 0 2 2 0 0 0 0 0 1 1 0 1 1 0 1 1 0 0 0 0 2 0 2 1 1 1 0 1 0 1 0 0 1 0 0 0 1 0 0 0 0 0 2 2 2 1 1 0 0 0 1 1 1 0 2 0 0 2 1 2 2 1 0 0 2 2 1 0 0 2 0 0 0 0 0 2 0 0 1 1 0 0 0 0 1 1 0 0 0 1 0 0 1 1 0 0 0 2 2 0 2 0 0 2 2 0 0 0 0 0 0 0 0 2 0 1 0 0 0 0 0 0 2 1 1 0 1 2 0 1 0 1 0 0 1 1 1 1 0 1 0 0 1 1 1 0 0 1 1 0 0 0 0 0 0 2 0 1 0 0 0 1 1 0 1 1 0 1 2 0 2 2 0 0 2 0 0 0 0 0 1 1 0 1 2 0 2 1 2 1 0 0 1 0 0 0 2 0 1 1 1 1 0 2 0 0 2 1 1 2 1 1 1 0 1 1 0 0 0 1 2 1 0 0 1 0 2 1 0 0 0 1 1 0 1 0 1 0 1 1 1 0 0 1 2 2 1 0 1 0 0 0 2 0 2 1 1 1 0 0 1 0 0 0 1 1 0 0 1 0 1 1 1 0 0 0 0 0 1 2 0 0 2 0 0 0 1 2 2 2 2 1 1 0 0 0 0 0 2 2 0 1 2 1 1 2 1 1 1 1 2 0 1 2 2 0 0 0 1 1 1 0 0 0 0 0 1 0 0 1 1 1 0 2 0 2 0 2 2 1 0 1 1 1 0 0 0 0 0 0 2 0 1 2 1 0 0 1 0 0 0 0 0 0 0 0 0 0 1 1 0 0 1 0 0 0 0 0 0 0 0 0 0 1 0 1 0 0 0 1 0 1 0 0 2 0 0 0 0 2 2 2 2 1 0 0 1 0 0 0 0 1 1 1 0 2 1 1 2 0 0 0 0 0 0 2 0 0 1 0 1 0 0 1 0 2 2 0 0 1 1 0 0 2 1 2 0 1 0 0 0 2 0 0 1 1 0 0 0 0 1 0 0 2 1 0 1 0 1 1 1 1 0 2 0 0 0 0 2 0 0 0 1 1 0 1 0 0 0 1 0 2 0 0 0 0 0 1 0 2 1 1 0 1 1 0 0 1 0 1 1 1 1 0 0 1 1 0 0 0 1 2 2
66 1 0 0 0 2 2 0 0 1 1 0 0 0 0 0 0 1 0 0 1 1 0 1 1 1 2 0 1 1 2 1 0 1 1 0 2 0 0 2 2 0 0 0 0 0 0 0 2 0 0 0 0 0 2 1 1 0 1 1 0 1 0 0 0 1 0 0 0 0 0 1 2 1 1 2 1 0 2 0 1 2 2 1 2 0 0 1 1 2 1 2 2 0 1 0 0 1 1 1 1 2 1 1 1 1 1 0 2 0 0 1 1 1 0 0 0 0 0 1 1 0 2 0 1 1 0 2 2 1 1 1 0 0 0 0 0 0 0 1 1 0 0 0 0 0 0 0 0 2 0 0 1 1 1 0 1 2 0 0 1 0 0 1 1 1 0 1 1 2 1 0 0 2 1 0 2 1 0 0 0 1 0 0 0 0 0 1 1 1 1 1 1 1 1 2 0 0 0 1 0 0 0 0 2 0 1 1 1 0 2 1 1 0 0 1 1 0 1 2 2 0 1 0 0 1 1 2 0 0 0 0 0 0 1 0 0 2 0 0 0 0 2 0 1 1 1 0 1 0 0 0 1 0 0 1 1 0 0 0 0 0 0 0 0 0 1 0 1 1 1 0 2 2 0 0 0 2 2 1 0 0 0 0 2 1 0 1 1 2 0 1 0 0 1 1 1 0 1 2 1 1 0 0 0 0 1 1 0 1 0 1 0 1 1 0 2 0 0 0 0 0 2 2 1 0 1 0 0 0 2 1 0 0 0 0 0 1 0 1 0 1 1 0 0 1 1 0 0 0 2 0 0 2 1 1 1 2 0 1 0 1 0 0 0 0 0 2 2 0 0 2 1 2 0 0 0 2 0 2 1 1 0 0 2 0 0 1 1 0 0 0 1 0 2 1 1 0 1 0 0 1 1 2 0 0 0 2 0 0 0 0 1 1 1 2 0 0 0 0 0 1 1 0 2 1 2 0 0 0 1 0 0 2 0 0 0 0 0 0 2 0 1 1 1 2 1 1 2 1 0 1 1 1 1 1 1 1 1 2 1 0 0 1 0 2 0 2 2 1 1 0 2 1 0 0 0 2 0 1 1 1 0 0 0 0 0 1 2 0 2 2 0 0 0 0 0 0 1 2 0 1 2 1 2 0 1 1 0 0 1 0 1 0 1 0 0 0 1 2 1 0 2 2 1 0 0 0 1 2 0 1 0 1 0 0 1 0 1 1 0 0 0 1 2 0 0 0 2 0 0 0 0 0 1 1 0 0 2 0 1 0 0 0 0 0 0 2 0 2 1 1 0 0 0 0 2 2 0 0 0 0 1 1 0 0 0 0 0 0 0 0 0 1 1 0 1 1 0 1 1 1 0 1 1 2 1 1 0 1 0 0 0 0 0 0 0 0 1 0 0 1 1 2 0 0 0 0 0 0 0 0 0 0 2 0 1 0 0 0 0 1 2 2 2 0 1 2 0 1 0 1 1 1 1 1 0 1 2 0 0 0 0 0 1 1 1 2 1 0 0 1 0 2 0 2 0 1 2 0 1 1 2 0 0 2 1 2 2 0 0 0 1 2 1 0 0 0 1 2 1 0 0 1 2 2 1 2 0 0 0 0 0 1 0 1 0 2 1 1 1 0 0 2 1 2 0 0 1 1 1 1 0 2 0 0 1 0 0 0 0 0 0 0 0 0 0 2 0 1 0 0 0 0 0 2 0 0 2 1 0 1 1 0 1 1 1 1 2 2 1 0 0 0 0 0 1 0 1 1 0 2 1 2 2 0 1 2 2 2 0 0 2 1 0 0 0 1 0 2 2 2 0 0 0 1 0 0 1 1 2 0 0 2 0 0 2 2 2 0 2 2 0 0 0 0 0 0 1 2 0 0 0 1 0 2 0 0 0 0 0 0 0 0 1 0 1 0 0 0 1 1 1 0 0 0 0 0 0 0 0 0 1 0 1 2 0 0 2 0 1 0 0 2 0 0 0 0 2 1 2 2 2 0 0 0 1 0 0 1 2 0 0 1 2 2 2 0 0 0 0 2 2 2 2 0 0 1 0 0 0 0 0 0 1 1 0 1 2 1 1 0 1 1 1 0 0 0 0 1 0 0 1 2 0 0 1 1 0 0 0 0 1 1 1 0 0 1 1 0 2 0 1 0 1 0 1 1 0 0 0 0 2 0 1 0 0 0 2 2 0 1 1 1 0 0 0 0 2 0 0 0 0 1 0 0 0 0 0 1 1 0 0 0 0 0 0 0 0 1 2 0
67 1 0 0 1 0 1 1 0 2 2 0 0 1 0 0 0 2 1 2 0 2 0 1 1 1 0 0 0 0 1 0 1 1 2 1 2 1 1 0 0 1 0 0 2 0 0 0 1 1 1 0 1 1 1 2 0 0 0 1 0 1 1 1 0 0 0 1 0 0 0 0 2 1 1 2 1 0 1 0 0 2 2 0 0 0 1 0 0 2 0 0 1 0 0 0 0 1 0 1 2 2 1 1 0 0 2 1 1 1 0 2 0 2 1 1 0 0 0 2 2 0 1 1 0 1 0 0 2 0 1 1 0 1 0 0 0 0 2 0 1 0 0 0 0 0 0 0 0 1 0 0 0 0 0 1 1 0 0 0 0 1 0 0 0 2 0 0 0 0 0 1 1 0 0 0 1 0 1 1 1 1 0 1 0 2 2 2 2 1 1 1 2 2 2 0 1 0 0 0 0 0 0 1 2 0 2 0 2 0 1 1 1 0 0 0 0 0 2 1 1 0 0 0 0 0 0 2 0 1 0 0 0 1 1 0 1 2 0 0 0 0 2 0 0 0 0 0 2 0 0 0 2 0 0 2 1 0 0 0 0 0 1 2 1 1 0 1 1 0 0 0 1 1 0 0 0 1 0 0 0 2 1 1 1 0 0 0 1 2 0 1 1 0 1 0 2 1 1 2 1 0 1 0 1 0 0 1 0 1 0 1 0 1 1 0 2 1 1 0 2 2 0 0 1 0 1 0 2 2 2 0 0 0 0 0 0 1 0 2 0 2 2 0 0 1 1 1 1 0 1 0 0 2 1 1 1 1 0 2 0 2 1 1 1 0 0 1 1 0 0 2 0 2 0 0 0 2 1 1 1 1 0 1 0 0 0 0 0 1 0 0 0 0 2 0 0 0 1 1 1 1 0 2 1 0 0 2 1 0 0 0 0 0 0 0 0 0 0 0 0 1 1 1 2 2 1 1 0 0 1 1 0 1 1 1 0 0 0 0 2 0 2 0 1 2 1 1 1 0 1 1 0 1 1 0 1 1 1 2 1 0 0 1 2 0 0 1 1 1 1 0 2 1 0 1 0 2 0 1 1 1 2 1 1 0 1 0 1 0 1 0 0 2 0 0 1 0 0 1 1 1 1 1 1 0 2 0 0 0 0 1 1 0 1 0 0 0 0 0 0 2 2 2 2 0 0 0 1 2 0 0 0 1 1 0 2 2 1 1 0 0 0 0 1 0 0 1 1 1 0 0 0 0 1 1 0 1 1 0 1 1 0 2 1 0 0 0 0 0 0 0 1 0 1 0 1 0 0 2 0 1 1 1 0 0 0 1 0 0 0 0 1 1 1 0 1 0 0 0 0 1 0 2 0 2 1 0 1 1 2 0 0 2 1 1 1 0 0 1 1 1 0 0 0 1 1 1 0 0 0 0 0 0 1 1 0 0 0 1 1 0 0 0 1 0 1 1 0 0 0 2 1 1 0 0 0 0 1 0 0 0 1 0 2 2 1 1 0 1 1 1 0 0 0 1 2 1 2 0 1 1 1 0 0 0 1 1 0 1 0 0 1 2 0 0 1 1 1 2 0 0 0 0 2 2 2 1 0 0 1 1 0 2 0 0 0 1 1 1 0 0 1 1 1 1 0 0 0 0 0 0 1 2 1 1 2 0 0 1 0 0 0 1 1 0 0 0 0 0 0 0 0 0 0 2 0 0 2 0 0 1 2 0 1 0 0 1 2 2 0 0 1 0 0 1 1 1 2 0 0 0 0 2 2 0 2 2 1 1 1 1 2 1 0 0 1 0 0 1 1 2 1 0 0 0 1 1 1 0 1 0 2 0 2 0 2 2 1 0 1 1 1 1 0 0 1 0 0 2 0 1 1 1 0 1 0 1 1 0 0 1 0 0 0 1 1 0 0 0 0 1 1 0 0 0 0 0 0 0 0 0 1 0 1 0 1 0 0 0 0 0 1 1 0 0 0 1 2 2 1 1 2 0 0 0 0 0 0 0 1 0 1 1 2 1 1 2 0 0 0 0 1 0 2 1 1 0 0 1 0 0 1 0 1 1 0 0 2 2 0 0 2 2 0 0 0 0 0 0 2 0 0 0 2 0 0 1 0 1 1 1 1 1 0 0 0 0 1 0 1 0 2 1 0 0 1 2 1 1 1 1 1 0 1 1 1 0 0 0 2 0 0 0 0 0 2 0 1 0 0 0 1 1 1 1 1 0 0 1 0 0 0 1 1 0 0 1 1 1 1 1
68 1 0 0 0 1 1 1 0 1 1 0 0 1 1 1 0 0 0 1 1 1 0 1 1 0 1 0 1 1 2 0 1 1 0 2 1 2 0 0 0 2 0 0 0 0 0 0 1 0 0 0 0 0 2 1 0 0 1 0 1 1 2 2 1 0 1 0 0 0 0 0 2 1 1 2 1 0 2 0 1 2 2 0 0 0 0 1 0 2 0 1 0 0 1 0 0 2 0 2 0 2 1 1 0 0 2 0 1 1 0 1 0 0 1 1 0 1 0 0 1 0 0 2 0 0 0 0 2 0 0 0 0 1 0 1 1 0 1 0 1 0 0 0 1 0 1 0 0 0 0 0 0 0 1 0 0 0 0 1 1 2 1 0 0 2 0 1 0 2 1 1 1 0 1 0 1 0 0 0 0 0 0 1 1 2 1 1 1 0 0 0 2 2 2 2 0 0 1 0 0 1 0 1 2 0 1 1 1 0 1 1 0 0 0 0 0 1 1 1 2 0 0 0 0 1 1 0 0 0 0 0 0 0 1 0 2 2 0 0 0 1 2 0 0 0 0 0 2 0 0 0 1 0 0 2 1 0 0 0 0 0 0 1 1 0 0 1 1 0 0 1 0 0 0 0 0 0 2 0 0 0 0 0 2 1 0 0 0 1 1 0 1 0 1 0 2 0 0 1 1 1 1 0 0 0 0 1 0 2 0 2 0 1 1 0 1 1 0 0 1 1 2 0 0 0 0 0 0 0 2 0 0 0 0 0 0 2 0 1 0 0 2 0 1 0 1 0 0 1 0 0 0 2 2 0 0 0 0 2 0 2 1 0 1 1 0 2 2 0 0 2 0 2 0 0 0 1 0 2 0 0 0 0 0 1 0 0 0 0 0 0 1 0 2 0 0 1 1 1 1 1 2 1 0 0 1 0 0 0 0 0 0 0 1 1 1 0 0 0 0 1 2 0 2 2 2 1 0 1 1 1 0 2 2 2 0 0 0 0 2 0 2 0 0 0 0 0 0 2 0 0 0 1 0 0 0 2 1 2 0 1 1 0 1 1 1 2 2 0 2 0 0 2 1 1 1 1 0 1 2 2 1 0 0 0 0 0 2 1 1 2 0 1 0 0 0 0 0 1 1 1 2 1 2 1 1 1 0 0 0 2 0 0 0 0 0 0 0 1 1 1 2 2 0 1 0 0 1 2 0 1 0 0 1 0 2 0 1 1 1 1 0 1 1 0 0 0 2 0 0 0 0 0 1 1 0 1 0 0 0 1 0 2 1 0 0 0 2 0 1 1 1 0 0 0 1 2 0 0 0 0 0 0 0 0 0 1 0 0 0 0 0 0 0 0 0 2 0 2 2 0 1 1 0 2 0 1 1 1 0 0 0 0 0 0 0 0 0 0 0 0 1 1 0 0 1 2 0 0 1 0 0 0 1 1 1 0 0 0 0 1 1 1 2 0 2 1 0 1 0 2 1 1 0 0 0 0 1 0 0 0 0 1 1 2 0 2 1 0 1 0 0 0 0 1 1 1 2 0 1 1 2 2 1 1 1 1 1 1 0 0 0 2 0 0 0 0 0 0 0 0 0 1 1 2 0 1 0 0 1 1 0 2 0 1 0 2 2 2 0 0 0 2 1 2 1 0 1 0 0 1 0 2 0 0 0 0 0 0 0 0 0 0 0 1 0 0 0 1 1 1 0 0 0 0 0 0 0 0 0 0 2 0 1 1 1 2 1 1 0 0 1 0 0 1 1 0 0 0 0 1 1 0 1 2 0 1 0 2 0 2 2 2 1 1 0 2 0 2 2 2 0 0 0 0 1 0 1 0 0 0 2 0 1 0 1 1 1 1 0 2 1 0 1 0 0 0 0 2 0 2 2 0 0 2 0 0 0 0 0 0 0 0 0 0 0 0 0 0 0 2 1 0 0 1 0 0 0 0 0 0 0 0 0 1 0 0 2 0 1 0 0 2 0 0 0 1 2 1 1 1 0 0 0 2 0 0 1 1 2 0 0 1 2 2 2 2 0 0 1 2 1 1 2 0 1 1 0 1 0 0 0 0 2 2 1 0 1 1 0 0 1 1 2 0 2 1 0 1 0 0 0 2 0 0 0 1 0 0 0 0 1 1 1 0 1 1 0 0 2 0 2 0 0 0 0 2 0 0 0 0 1 0 0 2 2 0 1 1 1 0 0 0 1 1 1 0 0 0 0 0 1 1 1 1 0 0 0 0 0 0 0 0 0 0 0 0 0 0 2 2
69 0 0 1 1 0 2 1 0 1 1 0 0 1 0 0 0 2 1 1 0 2 0 2 0 0 1 0 0 1 2 0 0 1 2 0 2 1 0 1 1 1 0 0 2 0 0 0 2 0 0 0 0 0 2 1 0 1 1 0 2 0 1 0 0 0 0 1 0 0 0 0 2 0 2 2 0 0 2 0 0 2 2 2 2 0 0 1 1 2 0 1 0 0 0 0 0 0 0 1 0 2 0 0 2 2 2 0 0 1 0 1 0 1 1 1 1 0 1 1 1 0 2 1 0 1 0 1 1 1 1 1 0 0 1 0 1 0 0 1 1 0 0 0 2 0 1 0 0 0 0 0 0 0 0 1 1 1 0 0 1 1 1 0 1 1 1 0 1 1 0 0 1 2 1 0 2 2 1 0 0 0 0 1 0 1 1 1 1 0 0 0 2 1 2 1 2 0 1 0 0 1 0 0 2 0 1 0 2 1 2 1 0 1 0 0 0 0 0 1 2 0 1 0 0 1 1 1 1 1 0 1 0 0 1 0 0 2 0 0 0 0 2 0 0 0 0 0 2 0 0 0 1 0 0 0 0 0 1 1 1 0 0 2 2 0 1 0 1 0 1 0 1 0 0 0 0 0 1 0 0 1 1 1 2 0 1 1 1 2 0 1 1 1 1 1 1 1 0 1 0 0 1 0 1 0 0 2 0 0 2 2 0 1 1 1 2 0 0 0 0 0 1 1 0 0 0 1 1 2 1 1 0 0 0 0 0 0 0 1 0 0 2 0 0 1 1 0 1 2 1 0 1 2 0 2 2 0 1 1 1 1 1 1 1 1 0 1 1 0 1 1 1 2 1 0 0 2 0 2 2 1 0 0 1 0 0 0 0 0 0 0 1 0 2 0 0 0 0 0 0 1 0 2 2 0 0 0 1 0 0 0 0 0 0 1 0 0 0 0 1 1 1 1 0 1 1 0 2 2 2 1 0 2 1 1 0 1 0 0 2 0 2 0 0 1 1 0 1 1 0 0 0 1 1 0 1 0 0 0 2 0 0 0 0 2 0 1 1 1 1 0 1 2 0 1 0 2 0 1 2 1 1 0 1 1 0 0 2 0 2 2 0 2 1 0 0 0 0 2 0 0 2 1 2 1 2 0 0 0 0 2 0 0 1 1 0 0 0 1 1 1 2 2 1 0 0 0 1 2 0 1 0 0 1 0 2 1 2 2 2 1 0 1 2 0 0 0 2 1 1 1 0 0 0 2 0 1 0 0 1 0 0 2 0 0 0 1 1 0 0 0 1 0 0 0 2 2 1 1 0 0 1 1 0 0 0 0 0 0 0 0 1 0 0 0 1 0 0 1 1 1 1 1 1 2 1 2 0 1 0 0 0 1 0 0 0 0 0 0 0 0 0 0 0 1 1 0 0 0 1 0 1 0 1 1 0 0 1 0 0 1 0 0 2 0 2 1 0 1 0 2 0 1 0 0 0 0 0 0 0 0 1 1 1 2 1 2 1 0 0 1 0 1 0 1 1 1 1 1 1 0 1 0 0 1 1 1 1 1 0 0 1 2 1 0 0 0 1 1 1 0 0 0 1 1 2 1 1 0 0 0 0 2 0 0 0 1 1 1 0 1 1 1 1 1 0 0 1 0 0 0 0 2 0 0 0 1 0 1 0 1 0 1 1 0 0 1 0 1 1 1 0 0 1 0 0 0 1 0 0 0 2 0 1 1 1 1 2 2 0 0 0 0 0 0 0 1 0 2 0 2 1 2 2 1 0 2 1 1 0 1 2 2 0 0 0 0 0 1 0 0 1 0 1 0 0 0 0 1 2 1 1 0 1 1 1 0 1 0 1 1 0 1 0 0 1 0 0 2 0 2 2 1 0 2 0 1 0 0 0 0 0 0 1 0 1 0 0 0 0 2 0 0 0 0 0 0 0 0 0 0 0 0 0 1 0 0 1 0 0 1 0 1 0 0 0 1 1 1 1 1 1 0 0 1 0 0 0 1 2 0 1 0 2 2 2 2 0 0 0 1 2 0 2 0 0 1 0 0 0 0 1 1 2 1 0 0 1 1 0 0 1 2 0 1 1 1 0 0 0 1 1 1 0 0 1 1 0 0 0 0 2 0 0 0 0 0 0 1 2 0 2 0 1 0 1 2 0 0 0 0 1 0 2 1 1 0 1 1 1 0 0 0 0 0 1 0 1 0 0 0 1 1 0 2 1 1 0 0 0 0 0 0 1 0 0 1 1 1 0 0
70 1 0 0 0 0 2 1 0 1 1 0 1 2 0 0 0 2 1 1 1 1 0 1 1 1 1 0 1 1 0 1 1 2 0 0 2 1 1 0 0 1 0 0 1 0 0 0 1 0 0 0 1 1 0 0 2 0 1 0 0 1 2 2 1 1 1 0 1 1 0 0 2 0 2 2 0 0 2 0 0 2 2 1 1 0 0 0 0 2 0 1 0 0 1 0 1 1 1 0 0 2 0 0 1 0 2 1 1 1 0 2 0 1 2 2 1 1 0 1 2 0 2 0 1 1 0 1 2 0 0 0 1 1 0 0 2 0 0 2 1 0 0 0 0 0 0 0 0 1 0 0 0 0 1 0 0 0 0 0 1 1 0 2 0 1 0 1 0 2 1 0 2 0 1 0 1 1 0 0 0 1 0 0 0 0 1 1 0 0 0 0 2 1 1 2 2 0 0 1 1 0 0 2 2 0 2 1 1 0 2 2 0 0 0 1 1 0 0 1 1 0 0 0 0 0 0 0 0 0 0 0 0 0 1 0 0 2 0 0 0 1 2 0 0 0 0 0 2 0 0 0 1 1 0 1 0 0 0 0 0 0 0 2 0 0 0 0 1 0 0 1 0 1 0 0 0 1 2 1 1 1 0 0 2 1 1 2 0 2 0 0 2 0 2 0 2 0 0 0 0 0 1 0 1 0 1 2 0 1 0 2 0 1 1 0 2 0 1 0 1 1 2 1 2 0 2 0 0 0 1 1 0 0 0 0 0 2 0 0 0 0 2 0 0 1 1 0 0 0 1 0 0 2 2 0 0 1 0 1 0 1 0 0 0 0 0 1 1 0 1 1 0 1 0 1 0 2 1 1 1 2 1 0 0 0 0 0 0 0 0 0 0 0 2 1 1 0 0 0 0 0 1 2 1 1 0 1 0 0 0 0 0 0 2 2 1 0 0 0 0 1 0 0 1 2 1 1 0 0 1 0 0 2 2 2 0 1 0 0 2 0 1 1 2 2 0 2 2 1 0 2 0 2 1 0 1 2 0 2 1 0 0 2 2 0 0 2 2 0 0 0 1 1 2 0 1 2 1 1 1 1 2 1 1 1 0 0 0 0 0 0 1 1 0 0 0 0 1 2 0 0 2 2 2 0 0 0 0 0 0 1 0 1 0 0 1 0 0 0 0 1 1 1 1 0 1 1 1 2 0 1 0 2 1 1 2 1 0 1 1 0 1 0 2 0 0 1 1 2 0 0 1 0 1 1 1 0 2 0 0 0 0 1 0 1 1 0 1 0 0 0 1 0 0 0 2 1 0 1 1 0 1 1 0 0 0 0 0 0 0 1 0 0 0 0 0 0 0 1 1 1 1 2 0 2 0 0 0 1 0 0 0 1 1 1 1 0 1 0 0 1 0 0 0 1 1 2 0 0 0 0 0 0 2 1 1 0 1 0 1 0 0 1 0 0 0 1 0 0 0 2 1 0 0 0 0 0 1 0 0 0 1 1 1 1 0 1 1 1 0 1 0 0 0 2 1 0 2 1 0 0 2 0 1 2 0 1 1 0 1 1 1 2 1 0 0 0 1 1 0 1 0 0 2 2 2 2 0 0 0 0 0 2 0 0 0 0 0 0 0 0 0 2 2 0 0 1 0 0 0 2 2 2 2 1 0 0 0 1 0 0 0 0 0 0 0 0 0 1 1 1 0 0 1 1 0 0 1 0 0 1 1 0 0 1 1 1 2 2 1 0 0 1 1 1 0 1 1 1 0 1 1 1 2 1 1 2 2 1 1 0 2 1 0 0 0 1 0 1 1 1 1 0 1 0 2 0 0 2 2 0 1 1 1 0 2 2 2 0 2 2 1 1 0 1 1 0 1 2 0 2 1 2 0 2 0 1 1 0 1 1 1 1 0 1 1 0 0 0 0 2 1 0 0 0 0 0 0 0 1 0 0 0 0 0 0 0 0 0 0 1 0 2 0 0 0 1 1 1 2 2 2 0 0 0 0 2 0 0 2 0 1 1 2 2 2 2 0 1 0 2 2 0 2 1 1 1 1 0 0 0 0 0 1 1 0 0 1 1 0 0 2 0 1 0 0 2 0 0 0 1 0 1 0 0 0 1 0 0 0 1 2 0 0 0 0 0 2 0 1 0 2 0 1 1 1 0 0 1 1 0 2 0 1 1 1 0 2 0 2 0 0 0 1 1 1 1 1 0 1 1 0 0 0 0 1 0 0 0 0 0 0 0 0 0 0 1 0 1 2 1
71 0 0 0 0 0 1 0 0 2 2 0 0 0 0 0 0 2 1 1 1 1 0 2 0 1 2 0 0 1 2 1 1 2 1 1 1 1 1 0 0 1 0 0 1 0 0 0 1 1 1 0 0 0 0 1 0 2 2 1 0 0 0 0 0 0 0 0 0 0 1 0 2 0 0 2 1 0 2 0 2 2 2 1 1 0 0 1 1 2 1 1 2 1 1 0 0 2 0 2 2 2 0 0 1 0 1 1 1 1 0 2 1 1 1 1 1 1 0 1 2 0 1 1 0 1 0 1 2 1 2 2 0 0 0 0 0 0 0 2 1 0 0 0 1 0 0 0 0 0 0 0 2 1 1 1 0 1 0 0 0 1 0 1 1 0 0 0 0 0 0 0 0 1 1 0 1 1 0 0 0 0 0 0 0 0 0 0 0 0 0 0 1 1 1 2 1 0 0 0 0 1 1 0 2 0 2 2 1 0 0 2 1 0 0 0 0 0 1 1 2 1 0 0 0 1 0 2 0 1 0 0 0 0 2 0 0 2 0 0 0 0 2 0 0 0 0 1 1 0 0 0 1 1 0 2 0 0 0 0 0 0 0 1 1 0 1 0 1 0 0 0 1 1 2 2 1 1 2 1 1 2 1 1 1 0 0 0 0 2 0 0 0 0 1 1 2 0 0 2 2 0 1 0 0 0 0 2 0 1 0 1 0 2 2 0 1 1 1 0 1 1 0 1 0 0 0 0 1 1 2 1 0 0 0 0 0 2 0 1 1 1 1 0 0 0 0 0 0 1 1 0 0 0 0 0 0 0 0 2 0 2 1 0 1 0 0 2 2 0 2 0 1 2 1 0 0 1 0 2 0 1 1 0 0 0 0 0 0 1 0 1 0 0 2 0 0 0 1 0 0 2 0 1 0 1 1 2 0 0 0 0 0 0 1 1 0 0 0 0 0 2 0 0 0 1 1 1 0 0 1 1 0 1 1 0 0 0 0 0 1 0 2 0 1 1 0 1 2 2 0 1 0 1 1 0 1 2 2 0 2 0 1 0 1 0 0 2 2 0 0 0 1 1 2 0 1 2 1 0 1 1 2 1 0 1 0 0 2 1 1 2 1 0 1 0 1 0 1 2 0 1 0 0 0 0 2 0 0 0 0 1 0 0 0 0 0 1 0 1 1 1 2 2 1 0 0 0 0 1 1 1 0 1 1 1 2 1 2 1 0 0 0 1 2 1 0 1 1 2 0 0 0 0 2 0 0 1 0 0 0 0 0 1 1 0 0 1 2 0 1 1 0 0 0 0 1 1 0 2 0 0 0 0 0 0 0 0 0 0 0 1 1 0 0 0 0 2 0 2 2 0 1 1 0 1 1 1 0 1 1 0 0 2 0 0 0 0 1 0 0 1 0 0 0 2 2 2 0 0 0 0 0 0 2 0 2 0 1 0 2 0 0 1 2 1 0 2 0 0 0 2 2 0 0 0 0 1 1 0 0 0 1 1 1 2 1 1 0 0 1 0 0 1 0 2 0 0 2 0 1 0 2 0 0 1 2 0 1 1 0 0 1 1 0 0 1 0 2 2 1 0 0 0 0 1 1 0 0 1 1 1 0 2 0 0 0 1 1 1 0 0 0 2 0 1 0 0 0 0 0 1 0 1 1 1 0 1 0 1 0 1 0 1 1 0 0 0 0 2 1 1 0 0 1 1 0 0 2 1 0 1 1 0 0 0 0 1 1 2 0 0 0 0 0 0 0 0 0 1 0 2 1 0 1 2 0 2 2 2 0 0 2 2 0 0 1 1 0 1 1 2 0 0 0 0 2 0 2 0 2 0 2 0 0 0 0 2 2 0 2 2 0 0 0 0 0 0 0 2 0 2 1 1 0 2 0 0 0 0 0 0 0 0 0 0 0 0 0 0 0 0 2 0 1 0 1 0 0 0 0 0 0 0 0 0 0 0 0 0 0 0 0 2 0 2 0 2 2 1 1 1 1 1 0 1 0 0 0 1 1 0 0 0 0 0 0 2 0 0 0 2 1 0 1 1 1 1 1 1 1 0 1 0 1 1 0 0 1 1 0 0 2 1 0 0 2 1 0 0 0 0 0 2 0 0 0 1 1 1 0 0 1 2 1 0 1 1 1 0 2 0 2 0 1 0 1 1 0 1 1 0 0 1 1 1 1 0 0 0 1 0 0 0 0 0 0 0 2 0 0 0 2 2 0 0 1 0 0 1 1 0 0 0 0 0 0 1 1 0 2 0
72 1 0 0 1 0 1 2 0 0 0 0 0 1 0 0 0 2 2 2 0 2 0 2 0 0 1 0 0 1 2 1 0 0 2 0 2 1 0 0 0 1 0 1 1 1 2 0 2 0 0 0 0 0 2 1 0 1 1 0 0 0 0 0 0 0 0 1 0 0 1 2 1 1 1 1 0 0 2 0 2 2 1 1 2 0 0 0 0 2 0 1 1 0 1 0 0 1 0 1 2 2 1 1 0 0 2 2 0 2 0 1 1 2 2 2 2 0 0 2 2 1 2 0 0 2 0 1 1 0 0 0 0 0 0 0 0 0 0 0 0 0 0 0 0 0 0 0 0 0 1 0 2 1 1 0 0 1 0 0 1 0 0 1 1 2 0 0 1 1 0 0 0 1 1 0 2 0 1 1 1 1 0 1 0 1 1 2 2 2 2 2 1 0 0 1 0 0 0 0 0 0 0 0 2 0 2 0 1 0 1 1 0 0 0 0 1 0 1 1 2 0 0 0 0 0 1 0 0 0 0 0 1 1 1 1 0 2 2 2 0 2 2 0 0 0 0 0 2 0 0 0 0 1 0 2 1 1 0 0 0 0 0 1 1 0 0 0 2 0 0 0 0 1 0 0 0 1 2 1 1 1 1 1 1 0 1 1 1 1 1 1 1 0 2 1 2 0 0 1 0 0 1 0 1 0 0 2 0 1 0 1 0 1 1 0 2 0 0 0 2 2 1 0 2 0 2 0 1 0 2 1 0 0 0 0 0 0 0 0 0 1 2 0 0 1 0 0 0 2 1 1 1 1 0 0 0 2 0 1 0 1 1 1 1 0 0 1 1 0 1 1 2 2 1 0 0 2 1 1 1 2 1 0 0 1 0 0 0 0 0 0 1 0 2 1 1 0 1 1 1 1 0 2 1 0 0 1 0 0 0 0 0 0 1 2 0 0 0 0 0 1 0 2 0 0 0 1 1 0 1 2 1 0 0 0 0 1 0 0 2 0 1 1 1 2 0 2 2 0 0 2 0 1 1 0 1 2 2 2 0 0 0 0 0 2 0 2 2 0 2 2 2 0 1 0 1 0 0 0 2 2 0 0 0 0 0 1 1 0 1 1 1 0 0 0 1 1 1 2 0 0 2 2 2 0 0 2 0 0 0 2 0 2 0 0 2 0 0 1 1 1 2 2 0 2 0 0 1 1 1 0 0 0 0 1 0 1 2 2 1 1 0 2 2 1 0 2 0 2 0 0 0 0 2 1 0 2 0 1 0 0 1 2 0 1 1 1 1 0 0 1 0 0 0 0 1 1 0 1 1 1 2 2 0 0 0 0 2 2 1 0 0 0 0 0 0 1 0 1 1 1 2 2 0 2 2 2 0 2 0 0 0 0 0 0 0 0 0 0 0 0 0 0 0 0 0 1 0 0 0 0 0 0 2 0 1 0 2 0 2 0 1 1 2 0 1 1 1 2 1 2 1 0 0 0 0 1 1 0 0 0 0 1 0 1 2 2 0 1 0 1 0 1 0 2 0 1 1 1 1 2 2 0 0 2 2 1 1 1 0 0 1 2 0 0 0 0 2 2 1 0 0 0 0 1 2 1 0 0 0 0 0 1 0 1 0 0 0 0 0 1 1 2 0 1 0 0 0 0 0 1 1 2 1 1 0 1 0 2 1 1 0 0 0 1 0 0 0 0 0 0 0 0 0 0 0 1 1 0 1 0 2 0 1 1 1 2 2 2 1 0 1 0 0 0 0 1 1 1 0 1 0 2 2 0 2 2 1 2 0 1 1 0 0 0 0 0 0 0 0 0 2 0 2 0 0 1 1 0 1 0 1 0 0 1 0 2 2 0 2 2 1 0 0 0 1 0 0 2 1 2 2 1 0 2 0 0 1 1 1 1 0 0 0 0 0 0 0 0 0 2 1 0 0 1 0 0 0 0 0 0 1 0 1 1 0 0 1 0 1 0 1 1 0 0 0 0 1 0 1 1 2 1 0 1 1 1 0 0 1 0 0 0 1 0 1 2 0 0 0 2 2 0 2 0 1 1 1 2 1 0 0 0 1 0 0 0 0 0 0 0 2 0 1 0 1 1 0 0 0 1 1 2 0 0 0 0 0 0 0 0 1 0 0 1 0 0 0 1 2 0 0 0 2 0 2 2 0 0 0 0 1 0 1 1 1 1 2 2 0 0 0 0 0 0 2 0 1 1 0 0 1 1 0 0 0 0 1 0 0 1 0 1 0 0 0 0 0 1 1 0
73 1 0 1 0 1 2 2 1 0 1 1 0 0 0 0 0 2 2 1 1 2 1 2 0 0 0 0 2 2 2 0 1 1 1 1 2 2 0 0 0 2 0 0 0 0 0 0 2 0 0 0 0 0 2 1 1 0 0 1 0 1 1 1 0 1 0 1 0 0 1 1 2 0 0 2 2 0 2 0 2 2 2 2 2 0 0 1 1 2 1 1 0 0 1 1 0 1 0 1 1 2 2 2 0 0 2 2 0 1 0 1 0 1 1 1 1 0 0 2 2 0 1 1 0 1 0 1 2 0 0 0 0 1 0 0 0 0 2 0 2 0 0 0 1 0 1 0 0 1 0 0 0 0 0 0 0 0 0 0 0 1 0 1 0 1 0 1 1 2 1 0 1 0 1 0 2 0 0 0 0 1 0 0 1 1 0 1 1 0 0 0 2 0 1 1 1 0 1 1 0 1 1 0 2 0 2 1 1 0 1 1 0 0 0 0 1 0 1 0 2 2 0 0 0 0 0 0 0 0 0 1 0 0 1 0 0 2 0 0 0 0 1 0 0 0 0 0 2 0 0 0 1 1 1 2 1 0 1 1 1 0 0 1 1 0 0 0 1 1 0 1 1 2 0 0 0 1 0 0 0 1 1 1 2 1 1 0 0 1 1 0 1 0 2 0 2 0 0 1 2 1 1 0 0 0 1 2 0 0 0 0 0 2 2 0 1 0 1 0 1 1 1 0 0 0 1 0 1 1 1 1 0 0 0 0 0 1 1 2 0 0 2 0 0 1 0 1 0 1 0 0 1 2 1 0 0 1 0 2 0 2 1 1 1 0 0 2 2 0 1 1 1 2 1 1 0 2 2 0 0 2 0 0 0 0 0 0 0 0 0 0 0 0 2 0 0 1 2 2 1 2 2 2 0 0 0 1 0 0 0 0 0 0 1 1 1 0 0 0 0 1 0 1 1 1 0 1 1 1 2 0 0 1 1 1 0 0 0 0 0 0 0 2 0 0 0 0 1 1 0 0 1 2 2 1 2 1 1 1 1 0 1 1 1 0 0 1 2 1 1 0 0 2 1 0 0 2 1 0 1 2 0 0 0 1 0 1 1 1 1 1 0 2 0 0 0 2 2 2 0 0 1 1 1 0 2 1 0 0 0 1 0 0 1 0 0 1 0 1 1 1 2 2 1 0 0 0 1 1 1 0 0 1 1 0 2 1 0 0 2 1 0 2 2 0 0 0 2 0 0 0 0 0 2 0 1 1 1 0 1 1 1 1 0 1 1 1 2 0 1 1 2 0 1 0 2 2 0 0 1 0 1 0 1 0 0 0 0 0 0 0 1 0 1 0 0 0 0 1 1 1 2 2 0 2 2 0 0 1 1 0 0 1 0 0 0 0 1 0 0 0 0 0 0 1 1 1 0 0 0 0 0 0 2 1 0 0 0 0 0 1 0 1 2 0 2 1 0 1 0 1 1 1 0 0 0 0 2 0 0 0 1 0 1 1 1 2 0 0 2 0 1 0 0 1 1 0 1 1 0 2 2 0 0 2 2 0 1 2 1 1 1 1 0 0 1 0 0 1 0 0 0 1 1 1 1 2 0 0 1 1 0 1 0 0 0 1 1 1 0 0 0 2 2 2 0 0 1 0 0 0 0 2 0 0 0 0 0 2 2 0 0 0 0 0 0 1 0 0 0 0 0 0 0 1 0 0 1 1 0 0 1 0 1 0 1 2 0 0 0 1 0 1 1 2 0 0 0 1 0 2 0 1 1 0 2 2 2 2 0 0 2 0 0 0 0 0 0 1 1 1 0 0 0 0 2 1 1 0 0 0 1 0 1 1 1 1 0 0 0 0 2 0 0 0 0 0 0 1 0 1 2 0 0 1 1 0 1 0 1 1 1 1 0 1 1 0 0 0 0 2 0 0 0 0 0 0 1 1 0 0 0 0 0 0 1 0 1 0 0 0 0 2 0 1 0 0 2 1 1 1 2 0 0 0 0 1 0 0 1 1 1 0 2 2 2 1 0 0 0 2 1 1 2 1 1 2 1 2 1 0 1 1 1 1 0 0 2 2 0 0 2 0 0 0 1 1 0 0 1 0 0 1 0 0 0 1 1 1 0 0 2 1 0 0 1 0 1 0 2 0 1 0 1 0 1 0 0 0 0 0 0 1 1 1 1 0 0 0 0 0 0 0 0 0 2 0 1 1 1 0 1 1 0 1 2 0 1 0 0 0 0 0 1 0 0 0 1 1 2 1
74 1 1 1 1 0 2 0 0 1 1 0 0 2 0 0 0 1 1 1 0 2 0 2 0 2 1 0 1 1 1 2 1 1 0 1 1 1 0 0 0 1 0 0 1 0 0 0 0 0 0 0 0 0 2 2 0 1 1 1 0 0 0 0 0 0 1 1 0 0 0 1 1 0 1 1 0 0 2 0 1 1 1 0 1 1 1 0 0 1 0 0 1 1 1 0 0 0 0 0 0 2 2 1 0 0 2 1 1 1 0 2 1 2 2 2 2 1 0 0 1 0 1 1 0 1 0 2 2 0 2 2 0 0 0 0 0 0 0 1 1 0 0 0 0 0 0 0 0 1 0 0 1 0 0 0 0 1 0 1 2 0 1 0 2 1 0 0 0 0 0 1 1 1 1 0 1 0 0 0 0 0 0 1 1 2 1 0 0 0 0 0 1 1 1 2 1 0 0 0 0 0 0 0 2 0 1 0 0 0 1 1 0 0 0 0 0 1 2 1 1 0 1 0 0 2 2 1 0 0 0 0 0 0 2 0 0 2 1 1 0 2 2 1 0 0 0 0 0 0 0 0 1 1 1 2 0 0 2 2 2 0 0 1 0 0 0 0 2 0 0 0 0 0 0 0 0 2 2 2 2 2 1 1 2 1 0 1 1 2 0 0 0 1 1 1 2 1 1 1 1 0 2 0 1 0 2 1 0 2 0 2 0 0 1 0 2 1 0 0 1 1 0 0 1 0 1 0 0 0 0 2 0 0 0 0 0 1 0 0 0 0 2 0 0 0 0 0 1 2 1 0 1 2 1 0 0 1 0 1 0 1 2 0 2 0 0 2 2 1 0 2 0 2 0 0 0 2 1 1 2 1 0 0 0 0 0 0 0 0 0 0 2 0 2 1 2 1 1 1 1 2 1 2 1 1 0 1 0 0 0 0 0 0 1 2 1 1 0 1 1 1 1 0 1 1 0 0 2 2 2 1 0 2 0 0 0 1 0 0 2 0 2 0 1 2 0 0 1 0 1 0 1 1 1 1 1 2 1 2 0 1 1 0 0 2 0 2 2 0 1 0 2 1 1 0 1 2 1 0 0 1 2 0 2 0 0 0 1 0 0 0 0 2 1 0 0 1 1 2 0 1 1 1 1 0 1 0 0 0 1 0 1 2 0 0 2 0 0 1 0 1 2 2 1 0 0 1 0 1 1 1 0 0 0 1 2 1 2 2 1 1 0 1 1 0 0 1 1 1 0 0 0 0 2 0 0 1 0 0 0 2 1 2 0 2 1 1 0 1 0 0 0 0 0 0 1 2 0 2 0 0 2 2 0 0 0 0 1 1 1 1 1 1 1 0 1 0 0 1 1 1 1 2 0 2 2 0 0 0 1 0 0 2 0 0 0 0 0 1 1 2 1 1 0 0 1 1 0 0 0 0 1 0 1 0 0 0 0 0 0 1 0 1 1 0 1 0 0 0 0 1 0 2 1 1 0 1 1 0 0 0 1 2 0 2 2 2 0 0 0 0 0 0 1 1 1 0 0 2 0 1 2 0 1 2 1 0 1 1 0 0 0 2 0 0 0 0 1 2 1 0 0 0 1 2 2 2 0 0 1 0 0 2 0 0 0 0 0 0 0 1 0 1 1 1 0 1 0 0 0 1 1 2 1 1 0 1 0 1 0 1 0 1 1 0 0 0 0 0 0 0 1 0 0 2 1 1 2 1 0 1 2 1 0 1 1 1 2 2 0 0 2 0 0 2 0 1 1 1 1 2 1 0 1 2 0 1 1 2 0 1 2 2 0 0 0 0 0 2 1 1 0 0 0 0 2 1 0 1 1 1 0 0 0 2 1 2 0 0 0 0 1 1 0 0 1 0 0 2 0 2 2 0 0 1 0 0 0 0 0 0 0 0 0 0 0 0 0 0 1 1 0 0 0 0 0 0 0 0 0 0 0 0 0 0 1 0 2 1 1 0 2 0 0 2 0 1 2 2 1 1 2 0 0 0 1 0 0 1 1 1 0 0 1 1 1 2 0 0 0 2 1 0 2 0 0 1 1 2 1 0 0 0 0 0 0 0 1 0 0 1 2 1 0 0 1 1 1 0 1 0 1 2 0 0 0 1 1 1 0 0 1 0 0 1 0 0 0 0 2 0 1 0 2 0 1 1 0 0 0 1 1 1 2 0 0 0 0 0 1 0 0 0 0 0 2 0 2 0 0 0 0 0 0 0 0 0 1 0 0 0 0 0 0 0 0 1 1 1 1 0
75 1 0 0 0 0 1 0 0 1 1 1 1 2 0 0 0 1 1 1 1 1 0 2 0 0 0 0 0 0 2 1 0 1 0 0 2 1 0 1 1 1 0 0 1 0 0 0 2 0 0 0 0 0 2 1 1 0 1 0 0 0 2 1 1 0 1 1 0 0 1 0 2 0 0 2 2 0 1 1 0 2 1 1 2 0 0 0 0 1 1 1 0 0 0 0 1 1 0 1 1 2 0 0 2 2 2 0 2 0 0 2 0 1 1 1 1 0 1 2 2 0 1 1 0 1 0 1 1 0 0 0 0 0 0 0 0 0 0 0 0 0 0 0 1 0 1 0 0 1 0 1 0 0 1 0 0 0 0 0 1 0 0 0 1 1 0 1 0 2 1 0 0 2 0 1 1 0 0 0 0 0 0 2 0 2 2 1 0 0 1 0 2 1 2 2 1 1 0 0 0 0 1 1 1 0 2 0 1 0 0 2 1 1 0 2 2 0 1 1 1 0 1 0 0 2 1 1 1 0 0 0 0 0 2 0 0 2 0 0 0 0 1 1 1 1 1 0 2 0 0 0 0 0 1 1 1 0 0 0 0 0 0 0 0 0 0 1 1 0 1 0 1 1 0 0 0 1 2 1 0 0 0 0 1 0 0 0 1 2 0 0 2 0 2 0 1 1 1 1 1 0 0 1 0 1 1 1 1 2 0 2 0 2 2 1 2 0 0 0 1 1 0 0 0 0 0 0 0 0 1 2 0 0 1 0 0 1 0 1 1 1 2 0 0 0 0 0 0 2 1 0 0 0 0 0 0 1 0 2 0 2 1 0 1 0 0 2 2 0 2 0 2 0 0 1 0 2 2 0 1 1 1 1 0 1 0 0 0 0 0 0 0 1 2 1 1 0 0 0 0 0 1 2 1 1 0 1 0 0 0 0 0 0 0 1 0 0 0 0 0 1 0 1 1 1 1 0 0 1 1 1 1 1 0 0 0 1 0 0 1 0 2 0 0 2 0 1 2 1 0 2 1 1 1 1 1 1 0 2 1 0 1 0 0 2 1 1 1 1 1 0 2 0 1 0 1 1 0 0 2 2 0 0 0 0 0 0 2 1 2 2 0 1 0 0 0 1 1 2 0 1 1 1 1 0 1 0 0 0 0 2 0 0 0 0 0 1 0 1 1 1 2 2 2 0 0 2 0 0 2 0 0 1 1 0 1 1 1 1 1 1 0 1 1 1 0 1 1 1 0 0 0 0 1 1 0 1 1 0 1 0 2 2 0 2 2 0 2 0 1 1 2 0 1 0 2 2 0 2 0 1 0 0 0 0 0 0 0 0 0 0 0 0 0 0 0 0 0 0 0 2 1 1 0 1 1 0 0 1 0 0 0 0 0 0 0 0 0 2 2 2 0 0 0 0 1 0 0 0 0 0 0 1 2 0 0 0 0 0 1 0 0 0 1 0 1 1 0 0 0 2 1 0 0 0 0 0 2 0 0 0 1 2 0 2 1 2 1 0 1 0 0 1 1 2 0 1 2 0 1 0 2 1 1 2 1 0 2 2 0 0 1 2 1 1 1 0 0 0 0 0 0 0 2 2 1 2 0 0 1 1 0 2 0 1 0 1 1 1 0 1 1 2 2 1 0 1 0 0 0 2 0 2 0 0 1 0 0 1 0 0 0 1 1 0 0 1 1 1 0 1 0 0 0 1 0 0 1 0 0 1 1 1 0 0 1 1 2 2 1 0 0 1 1 2 0 0 0 2 0 1 1 1 2 1 1 2 1 1 1 1 2 1 0 0 0 2 0 2 2 2 0 0 0 1 1 0 0 2 2 0 1 1 1 0 2 2 2 0 2 2 1 0 0 0 0 0 0 2 0 2 2 0 0 2 0 1 1 0 0 1 0 0 1 0 1 0 2 0 0 0 1 0 0 1 0 0 0 0 1 1 0 0 0 0 0 0 2 0 1 0 1 1 0 1 0 1 1 1 1 1 2 0 0 0 1 0 0 0 1 0 0 0 2 2 2 2 0 0 1 2 1 1 2 1 0 1 0 1 0 0 1 0 1 1 0 0 2 2 0 0 1 2 0 0 1 1 1 1 0 0 0 2 0 0 0 0 0 1 0 0 2 2 2 0 0 0 1 0 1 0 1 0 2 0 2 1 0 0 0 0 1 0 1 0 0 1 1 2 1 0 0 0 0 1 1 0 2 1 1 0 0 1 0 0 1 0 0 0 0 0 0 0 1 0 0 0 0 0 0 0
76 0 0 1 0 0 1 1 0 0 0 1 0 0 0 0 0 1 0 1 1 1 0 2 0 0 2 0 0 1 2 0 0 0 2 0 2 1 0 0 0 1 0 1 2 0 0 0 1 1 1 0 0 0 2 1 1 0 1 0 1 1 1 0 0 1 0 1 0 0 1 2 2 0 0 2 2 0 2 0 0 1 1 0 1 0 0 1 0 2 0 1 1 0 1 0 0 1 0 1 1 2 1 1 1 1 1 2 0 2 0 2 0 2 2 2 2 0 0 2 2 0 1 1 0 1 0 1 1 0 0 0 0 2 2 2 0 0 0 0 0 0 0 0 1 0 0 0 0 1 0 1 0 0 0 0 1 0 0 0 1 2 0 0 2 1 1 1 0 2 1 0 0 1 1 0 2 0 0 0 0 0 1 0 0 0 1 0 0 0 0 0 1 1 1 2 1 0 0 1 1 0 1 1 2 0 2 0 0 0 1 0 1 0 0 0 0 0 0 1 2 1 0 0 0 0 0 1 0 0 0 0 0 0 2 0 0 2 1 1 0 1 2 0 0 0 0 0 2 0 0 0 1 1 0 2 0 0 1 1 1 0 0 0 0 0 0 0 1 1 0 1 1 1 0 0 0 0 2 0 1 1 1 1 2 0 0 2 0 1 1 1 0 0 2 1 0 1 0 1 1 0 0 0 0 0 0 2 1 1 0 1 0 2 2 0 1 0 0 0 1 1 2 1 0 0 1 0 1 1 2 1 0 0 0 0 0 0 0 1 1 1 2 0 1 0 0 1 0 1 2 0 0 2 2 0 1 0 0 1 0 1 1 1 0 0 0 1 1 0 0 2 1 1 0 1 0 2 1 1 1 1 1 1 0 1 0 0 0 0 0 1 0 0 2 0 0 1 2 2 1 1 0 1 0 0 0 2 0 0 0 0 0 0 1 1 1 0 0 0 0 2 1 0 1 1 1 1 0 1 1 1 0 2 1 1 0 2 0 1 0 0 2 0 1 2 0 2 2 2 0 1 2 2 2 2 2 1 1 1 1 0 0 1 1 0 0 2 2 0 1 1 2 0 0 0 0 1 0 0 1 2 2 1 1 0 1 1 2 0 1 2 1 0 1 0 0 0 0 2 0 2 2 1 2 1 1 0 1 0 0 2 0 0 1 0 0 0 0 1 1 1 2 2 1 0 0 0 1 1 1 0 0 1 1 0 2 1 0 1 0 0 0 0 1 1 0 0 2 0 0 0 0 0 2 0 1 2 0 1 0 1 1 2 0 2 2 0 1 0 1 1 0 0 0 0 2 2 0 2 0 1 0 1 0 0 0 0 1 1 0 0 1 0 0 0 1 0 0 1 1 1 0 2 0 2 1 1 0 2 0 0 0 0 0 0 1 0 0 0 0 1 0 0 0 0 1 1 0 0 0 0 0 0 1 0 1 1 0 1 1 0 1 1 1 0 1 2 0 0 0 2 1 1 0 0 1 0 1 0 0 0 0 0 2 0 0 1 0 1 1 1 2 0 0 2 0 2 0 2 2 1 0 0 0 0 1 1 1 0 0 0 0 1 0 0 0 0 0 0 0 0 0 0 1 2 2 0 0 0 0 0 0 2 0 0 0 1 1 1 0 0 1 1 0 1 0 0 0 0 0 1 0 2 0 0 1 0 0 0 0 0 0 0 0 0 0 1 0 1 1 1 0 0 0 1 1 0 2 1 0 1 2 0 1 1 1 1 2 2 0 0 1 0 0 0 0 0 0 1 0 2 1 0 1 0 0 2 1 1 1 1 2 1 0 0 0 0 0 1 0 0 1 0 1 0 1 1 0 0 1 1 1 0 1 0 1 2 2 0 1 2 0 1 0 1 0 0 0 2 0 2 1 1 0 2 0 1 1 0 0 1 0 0 0 0 0 0 0 0 0 1 0 0 0 0 0 2 0 0 0 0 0 0 0 0 1 0 0 0 0 1 0 2 0 1 0 1 1 1 1 1 2 0 0 0 0 1 0 0 2 0 1 0 2 1 2 2 0 0 0 2 1 0 2 1 1 1 0 1 0 0 1 0 1 1 0 2 2 0 2 0 1 2 0 0 1 1 1 1 0 1 0 1 0 0 0 0 0 0 0 0 0 0 0 0 0 0 1 0 2 0 1 0 2 0 2 1 0 0 0 0 0 0 0 1 1 0 2 1 2 0 0 0 0 1 0 0 0 0 0 0 0 1 0 0 1 0 0 1 1 0 0 1 1 0 0 0 0 0 2 1
77 1 0 0 1 0 1 1 0 1 1 0 1 2 0 0 0 0 1 1 0 1 0 2 0 0 0 0 0 0 1 0 0 1 2 0 2 0 0 2 1 0 1 0 2 1 0 0 0 0 0 0 1 0 1 0 2 0 0 1 0 1 1 1 0 0 1 0 0 0 2 1 2 1 1 2 1 0 1 0 0 2 2 0 0 0 0 0 0 1 0 0 1 0 0 0 0 1 0 1 1 2 1 1 0 0 2 1 1 1 0 2 0 0 0 0 0 0 0 1 1 0 1 1 1 0 0 1 2 1 0 0 0 0 0 0 0 0 0 1 0 0 0 0 1 0 0 0 0 0 0 0 0 0 0 0 0 0 0 1 1 1 0 0 1 2 0 0 0 0 0 1 1 0 0 0 2 0 0 0 0 1 0 1 0 1 1 2 1 1 1 2 1 0 0 0 0 0 0 1 1 0 1 0 2 0 2 0 2 0 1 1 0 1 0 0 1 1 2 0 1 2 0 0 0 0 0 0 0 0 0 0 0 0 1 1 0 2 0 0 0 0 2 0 1 1 1 0 2 0 0 0 2 0 0 1 0 0 0 0 0 0 0 0 0 0 0 0 2 0 1 1 0 1 0 0 0 1 1 0 0 1 0 0 2 1 0 1 0 1 1 0 2 0 2 0 1 0 0 0 0 0 2 0 2 0 0 1 1 1 0 1 0 2 2 0 1 0 0 0 1 1 2 0 1 0 1 0 0 1 1 1 0 0 0 0 0 1 0 1 1 1 1 0 0 1 1 0 1 1 0 0 0 1 1 0 0 0 0 2 0 2 2 2 2 1 0 2 1 0 1 1 0 2 0 1 0 1 1 1 1 1 2 0 0 1 0 0 0 0 0 0 2 0 2 2 2 0 1 1 1 1 2 2 0 2 2 0 0 0 0 0 0 0 0 1 0 0 0 0 0 1 0 1 2 2 2 1 0 0 1 0 0 1 2 1 0 0 0 0 1 0 1 1 1 2 0 1 1 1 0 1 1 1 1 1 1 1 1 1 1 0 0 0 0 2 0 1 1 1 1 0 2 1 0 1 0 2 0 0 0 1 1 0 0 0 0 0 2 1 2 1 1 1 1 0 0 0 0 2 0 0 1 0 1 0 1 0 0 0 0 2 0 1 0 0 1 1 0 1 1 1 2 2 1 1 0 0 1 2 0 1 0 0 2 0 1 1 1 1 2 1 0 0 0 0 0 2 0 2 0 0 0 1 2 0 1 0 1 1 0 0 0 2 0 1 1 1 0 1 1 2 0 0 0 0 1 0 0 2 0 1 1 1 0 1 1 1 0 0 0 1 0 0 0 0 0 0 0 0 0 2 1 0 1 1 1 1 0 0 0 0 0 2 0 1 0 0 0 1 1 2 0 0 0 1 1 1 0 0 1 0 0 0 2 1 0 0 0 0 0 1 0 0 2 0 2 1 0 0 0 2 2 0 0 0 0 1 1 0 0 0 1 1 0 1 1 2 0 0 0 0 0 0 0 2 1 0 2 1 0 0 1 1 1 1 0 0 0 1 0 0 2 2 2 1 1 0 1 2 0 1 0 0 2 2 1 1 1 0 1 1 1 1 1 1 0 0 0 0 0 0 0 2 2 2 0 0 0 0 0 1 1 2 1 1 0 1 0 1 0 1 0 1 1 0 0 0 0 1 0 0 0 0 0 2 1 0 0 0 0 0 1 1 0 1 1 2 2 2 1 0 1 0 0 0 0 1 1 0 1 0 2 0 2 0 0 2 2 0 2 0 2 1 0 0 0 1 0 1 1 2 0 0 0 0 2 0 0 0 0 0 0 0 0 0 0 1 2 1 0 2 1 0 0 0 0 0 0 2 0 1 1 0 0 1 0 2 2 0 0 1 0 0 0 0 1 0 0 0 0 2 1 0 1 0 1 0 0 0 0 0 0 0 0 0 2 0 2 1 1 0 1 1 0 0 0 0 2 0 0 1 1 0 0 1 0 0 1 0 1 0 0 1 2 2 2 1 0 0 1 2 2 1 2 1 1 1 1 0 0 0 1 0 1 1 0 0 2 2 0 1 2 1 0 1 1 2 0 0 1 0 0 2 0 0 0 0 0 0 0 0 0 0 0 0 0 2 0 0 2 0 1 0 1 0 1 1 1 0 0 0 1 1 2 0 0 0 2 1 0 0 0 0 0 2 0 0 1 0 0 0 0 0 0 1 1 0 0 1 1 0 0 0 2 0 0 0 0 1 1 0
78 1 0 0 1 1 2 2 1 0 1 0 0 0 0 0 0 1 1 1 0 2 0 1 1 0 1 0 0 1 2 1 1 1 2 0 2 1 0 0 0 2 0 1 2 1 2 0 2 0 0 0 1 1 1 2 0 0 1 0 2 0 2 2 0 1 0 1 0 0 0 1 2 0 2 2 0 0 2 1 0 2 2 1 1 0 1 0 0 2 0 0 2 0 0 0 0 2 1 1 1 2 1 1 1 1 2 2 0 2 0 1 0 0 0 0 0 1 0 1 2 0 1 1 0 1 0 0 0 0 0 0 0 0 0 0 0 0 1 1 1 0 0 1 0 0 0 0 0 1 0 0 0 0 0 0 0 2 0 0 1 0 0 1 0 1 0 1 0 2 0 0 0 2 2 0 2 1 0 0 0 2 0 1 1 2 1 1 0 0 0 0 1 1 1 2 2 0 0 0 0 0 0 0 2 0 2 0 2 0 1 1 1 0 0 1 1 1 1 1 2 1 1 0 1 1 2 1 0 0 0 0 0 1 1 1 0 2 1 1 0 1 2 0 0 0 0 0 2 0 0 0 1 0 0 1 2 0 0 0 0 0 1 1 2 0 1 1 1 0 0 2 2 2 0 0 1 2 1 1 1 2 0 1 2 0 0 1 1 2 0 1 0 1 1 2 1 0 0 1 0 0 2 0 0 0 1 2 1 1 0 1 0 2 2 0 1 1 1 0 2 2 2 2 1 0 1 0 0 0 1 2 0 0 0 0 0 2 0 0 0 0 2 0 1 0 2 2 0 0 2 0 0 1 1 0 0 1 0 1 0 2 0 0 0 0 0 2 2 0 2 0 1 2 0 0 0 0 1 1 0 2 0 1 1 0 0 0 0 0 1 1 1 0 2 1 1 2 0 0 0 0 1 2 1 1 0 0 0 0 0 0 0 0 0 0 0 0 0 0 0 0 1 1 2 2 1 0 0 0 0 1 0 2 2 0 0 0 0 0 1 0 2 0 2 2 0 1 1 0 0 1 1 2 1 1 1 0 1 0 2 0 1 0 0 1 0 2 2 0 1 2 2 0 2 0 1 0 0 0 2 1 1 0 0 0 0 2 2 2 2 0 1 1 2 0 0 1 1 2 0 1 2 1 2 0 1 2 0 0 1 1 0 2 0 0 1 1 0 1 1 1 1 1 0 1 1 1 0 1 1 1 0 1 0 2 2 1 2 2 1 0 0 1 2 0 0 2 0 2 0 0 0 0 2 0 0 0 1 0 1 0 0 2 0 0 0 1 1 0 1 2 0 0 0 0 1 2 0 1 1 0 0 0 0 0 0 1 0 0 0 0 1 0 0 0 2 0 0 0 0 2 2 0 0 2 0 0 0 0 1 0 0 1 1 2 2 0 0 0 0 1 0 0 0 1 2 1 0 0 1 0 0 0 1 0 0 0 0 0 0 0 0 1 1 0 1 1 0 1 0 1 0 0 0 0 0 0 2 0 0 0 1 1 0 1 0 1 0 0 0 0 0 0 1 2 0 0 2 1 0 0 2 0 0 2 1 0 2 2 0 0 0 1 0 0 0 0 0 2 0 0 0 0 1 2 2 1 1 0 1 1 0 0 0 0 0 2 1 1 1 0 1 2 2 2 0 1 1 1 0 1 1 2 1 0 1 1 0 2 1 1 1 0 2 0 0 0 0 1 1 1 1 0 1 1 0 0 2 0 0 2 1 0 0 1 1 0 0 0 0 0 0 0 0 1 0 1 1 1 0 1 1 0 0 2 0 2 1 1 1 1 2 2 1 1 0 1 1 2 1 1 0 0 0 0 2 0 1 1 2 0 1 0 1 0 1 2 1 1 1 2 1 0 1 0 0 0 0 2 0 2 0 1 0 1 1 0 1 1 1 1 0 1 0 0 1 1 0 0 0 2 0 0 1 0 0 1 0 0 0 0 2 0 2 2 0 0 1 0 0 0 0 2 0 2 0 1 2 2 2 2 2 1 0 1 1 0 0 0 2 0 0 1 2 2 2 2 0 0 1 2 1 0 2 1 1 1 0 1 0 0 1 1 2 2 0 1 2 1 0 1 2 1 1 1 1 1 0 0 0 0 1 1 0 0 1 0 0 0 0 0 2 0 0 2 0 0 0 0 2 0 1 0 2 0 1 2 0 1 0 0 0 0 0 1 1 0 1 1 0 0 0 0 0 0 0 0 1 0 0 0 0 0 0 0 0 0 0 1 1 0 0 0 0 0 0 0 0 0 0 0
79 1 0 0 0 0 0 1 0 0 0 1 1 1 0 0 1 2 1 1 0 2 0 0 0 0 1 1 0 0 2 0 0 1 2 0 2 2 0 0 0 2 0 0 2 0 0 0 1 0 0 0 1 0 0 1 0 1 1 0 1 0 2 1 0 1 0 1 0 1 0 0 2 0 2 2 0 0 1 0 0 2 2 2 2 0 0 0 0 2 0 0 1 0 1 0 0 0 0 0 0 2 1 1 1 1 2 1 0 2 1 0 0 2 2 2 2 0 1 1 1 0 2 0 1 1 0 1 1 0 0 0 1 1 0 0 0 0 0 2 0 0 0 0 1 0 1 0 0 0 0 0 1 0 0 0 0 0 2 2 2 1 0 0 0 2 0 0 1 2 1 0 1 2 1 0 2 0 0 0 0 2 1 0 0 0 0 1 1 1 1 1 0 0 1 2 1 0 0 0 0 0 0 0 2 0 2 1 1 0 1 1 2 0 0 0 0 0 2 0 0 1 1 0 0 2 2 1 0 0 0 1 0 0 2 0 0 2 0 1 0 0 2 0 0 0 0 0 2 0 0 0 1 0 0 2 2 1 0 0 0 0 0 0 0 0 1 0 0 0 1 1 2 2 0 0 0 1 2 1 0 0 0 0 2 1 0 1 0 2 0 0 1 1 1 1 2 0 0 1 2 1 0 0 0 0 0 2 1 1 1 2 0 2 2 0 2 0 0 0 0 0 1 0 2 0 2 0 1 0 1 2 1 0 0 0 0 2 1 0 0 1 2 1 0 0 0 0 2 1 1 0 0 2 1 1 1 0 0 2 0 2 2 1 2 0 0 2 2 0 1 1 2 1 1 0 0 1 0 2 2 0 1 0 0 0 0 0 0 1 0 0 0 0 2 0 0 1 0 0 0 0 0 2 1 0 0 0 0 0 0 0 1 0 2 2 2 1 0 1 0 0 0 0 2 2 2 0 0 1 2 1 1 0 1 0 0 0 0 0 2 0 1 1 0 1 0 2 2 0 0 2 0 1 0 0 0 2 1 2 0 0 1 0 0 1 0 1 1 1 2 1 2 0 2 0 0 2 1 1 1 2 0 0 0 1 0 1 1 1 0 1 1 1 0 0 0 0 1 1 1 1 1 1 1 0 1 0 0 0 0 0 0 0 1 1 0 1 0 1 1 1 1 1 0 1 0 1 0 1 0 2 0 0 1 1 2 0 2 2 1 1 0 1 2 0 0 0 2 1 0 0 0 1 1 1 0 1 1 0 1 0 1 2 0 2 2 1 1 0 0 1 0 0 0 0 2 0 0 2 0 1 0 0 0 0 0 0 0 0 1 1 0 0 0 0 0 1 0 2 2 0 0 1 0 2 1 1 0 2 2 0 0 0 0 0 0 0 0 0 0 1 0 0 0 1 2 1 0 0 0 0 0 0 2 1 1 0 1 0 0 2 0 1 1 0 1 1 0 1 0 1 2 0 0 0 0 0 1 1 1 0 1 1 0 1 0 2 0 0 2 0 0 1 0 1 1 0 2 0 0 1 2 1 1 1 1 0 0 1 0 0 0 2 0 0 0 0 1 1 0 1 0 0 2 2 2 1 0 0 1 0 0 0 0 0 0 1 1 1 0 0 1 2 2 0 0 0 0 0 0 1 0 2 0 0 1 1 0 2 1 1 0 0 0 1 0 0 0 0 0 0 0 0 0 0 0 0 2 2 0 0 1 0 0 1 1 1 2 2 1 0 0 0 0 2 0 0 0 1 1 2 0 0 0 2 0 1 0 2 0 2 2 1 0 0 0 1 0 1 1 1 0 0 1 0 1 0 0 1 2 1 1 0 0 0 0 0 1 0 0 1 2 0 1 0 0 0 0 2 0 1 1 0 0 0 0 1 1 0 0 0 0 0 1 1 2 0 0 0 0 1 0 0 0 0 1 1 1 1 0 0 0 0 0 0 1 0 1 0 0 0 2 1 0 0 0 0 2 1 1 1 2 1 0 1 1 0 0 1 2 0 0 1 1 1 1 2 0 0 1 2 2 0 2 0 1 1 0 0 0 0 0 1 1 1 0 1 1 1 0 0 2 1 1 1 1 1 0 0 0 2 1 1 1 0 1 0 0 0 0 0 0 1 0 0 1 0 1 0 1 0 1 0 2 1 2 1 0 0 0 0 0 0 1 1 1 0 1 1 1 0 1 1 1 0 1 1 2 0 1 1 0 0 0 0 0 0 0 0 0 0 0 1 0 0 0 0 0 0 2 1
80 1 0 0 0 0 0 2 0 0 0 2 0 1 0 0 0 2 0 2 0 2 0 2 0 0 0 0 0 0 2 1 1 1 1 1 1 2 0 0 0 2 0 1 2 1 0 0 2 0 0 0 0 0 2 1 1 0 1 1 1 0 1 1 0 0 0 0 0 0 0 0 2 0 0 2 1 0 2 0 1 1 2 1 1 0 0 0 0 1 0 0 0 0 0 0 0 0 0 0 0 2 1 1 0 0 2 2 0 2 0 1 1 1 1 0 0 0 2 0 0 0 2 0 1 1 0 1 1 1 0 0 0 0 0 0 0 0 1 0 0 0 0 0 0 0 0 0 0 1 0 0 0 0 0 1 1 1 0 0 1 2 0 2 1 2 1 1 0 1 1 1 1 0 2 0 0 1 0 0 0 0 0 1 0 1 1 2 1 0 0 0 2 1 2 1 1 0 0 0 0 0 0 0 2 0 2 1 1 0 1 2 1 0 0 2 2 0 1 0 1 1 1 0 0 0 0 2 1 1 1 2 1 1 1 0 1 2 0 0 0 0 2 0 0 0 1 0 2 0 0 0 1 0 0 1 1 0 0 0 0 0 0 0 0 0 1 0 2 0 1 0 1 1 1 1 0 1 2 1 1 2 0 1 1 0 0 0 2 2 0 2 2 0 2 0 2 0 0 1 1 1 1 0 0 0 1 2 0 0 0 0 0 1 1 0 2 1 1 0 1 1 0 0 0 0 1 0 1 1 2 2 1 1 0 0 0 1 0 0 0 0 2 0 1 0 2 0 0 2 0 0 0 2 2 0 0 1 0 1 0 1 1 1 0 0 0 2 2 0 0 2 0 2 1 1 0 1 1 1 1 0 0 0 0 1 0 0 0 0 0 0 1 0 2 1 1 0 0 0 0 0 0 2 0 1 0 2 0 0 0 0 0 0 1 2 1 0 0 0 0 1 1 0 2 2 1 0 1 0 1 0 0 2 0 0 0 0 0 0 2 0 1 1 0 2 0 1 1 0 0 0 0 2 2 1 2 2 1 2 1 0 0 1 1 1 1 2 2 0 0 0 2 1 1 0 1 2 0 0 1 0 0 0 0 0 0 1 2 1 1 2 1 1 1 0 1 1 1 2 0 1 2 2 2 0 0 0 0 0 0 0 1 1 1 0 0 0 0 1 0 2 2 2 1 1 0 1 0 1 1 0 0 0 1 0 2 1 2 1 1 1 0 2 2 0 0 1 1 1 0 0 1 0 2 0 1 1 1 1 0 0 1 1 0 1 1 0 0 0 0 0 0 0 0 0 1 1 0 1 1 0 1 1 0 0 0 0 1 1 0 0 0 0 0 1 0 0 0 0 0 1 1 0 0 1 2 2 0 2 1 0 0 0 0 0 0 0 0 0 0 0 0 0 0 2 2 1 0 0 1 0 0 0 1 2 0 1 0 0 1 1 0 1 1 0 1 0 0 0 0 1 1 0 0 0 0 1 0 0 0 0 1 1 1 2 0 2 1 0 1 0 0 0 0 2 1 1 1 1 1 2 2 1 0 1 2 0 1 2 0 0 1 2 0 0 0 0 0 1 1 0 0 1 1 2 1 2 0 1 1 1 0 0 0 1 0 2 2 2 0 0 1 2 1 1 0 0 0 0 0 1 0 2 0 0 1 1 0 1 0 1 0 0 0 2 0 1 0 0 0 0 0 0 1 1 0 1 2 1 0 1 1 0 0 1 1 1 1 1 1 0 1 0 0 0 0 2 1 0 1 2 0 0 0 1 0 2 0 2 0 2 2 2 1 1 0 0 0 1 1 2 0 0 0 0 1 0 0 2 2 0 2 0 2 0 2 2 1 0 2 1 2 0 1 0 0 0 0 2 1 2 2 1 0 2 0 1 2 1 1 1 0 0 0 0 0 0 0 0 0 1 0 0 0 0 0 1 0 0 0 0 0 0 0 0 0 0 2 1 1 0 1 1 0 0 0 1 2 2 2 2 2 0 0 0 0 0 0 0 0 0 0 0 2 2 2 2 0 0 1 2 2 0 2 0 1 1 0 1 0 0 1 0 1 1 0 0 1 1 0 0 1 0 0 0 1 2 1 1 0 0 1 1 0 0 1 0 0 0 0 1 1 0 0 1 0 0 1 1 2 0 2 0 0 0 0 1 0 0 0 1 0 1 1 1 1 0 0 0 0 0 0 0 0 2 0 0 0 0 0 0 1 2 0 2 2 0 1 0 0 0 0 0 0 0 1 1 1 0 0 0
81 1 0 0 0 1 1 0 0 1 1 1 0 1 0 0 0 1 2 2 0 2 0 1 0 0 1 0 0 0 2 0 2 1 2 0 2 1 0 1 1 1 0 1 1 1 1 0 0 1 1 0 0 0 2 1 1 1 2 0 1 0 2 2 0 1 1 0 0 0 1 0 2 1 2 2 0 0 2 0 1 2 2 2 2 0 1 0 0 2 0 0 0 0 1 0 1 1 1 0 0 0 1 1 1 1 1 2 0 2 0 1 1 2 2 2 2 0 2 0 0 0 2 0 1 1 0 2 2 0 0 0 1 1 0 0 0 0 0 0 2 0 0 0 1 0 1 0 0 1 0 0 1 0 1 0 1 0 0 1 1 1 0 2 1 1 1 0 0 0 0 0 0 2 2 0 2 0 1 1 1 1 0 1 0 1 1 0 0 0 0 0 2 1 1 1 1 0 0 1 1 0 0 1 2 0 0 2 0 0 1 1 0 0 0 0 0 0 2 0 1 0 1 0 0 1 1 1 0 0 0 0 0 0 1 0 1 2 1 1 0 1 2 0 0 0 1 0 2 0 0 0 1 0 1 1 1 2 0 2 0 2 0 2 2 0 1 1 1 0 0 0 0 0 0 0 0 1 2 1 0 0 0 0 0 0 0 1 1 2 0 0 2 0 2 0 2 2 1 2 1 0 2 0 0 0 0 1 0 1 0 2 0 2 2 0 0 1 1 0 2 2 1 1 1 0 1 0 1 1 2 1 0 0 0 0 0 2 0 2 2 2 2 0 1 0 1 0 1 2 0 1 1 1 0 1 1 1 0 2 0 2 1 0 1 1 0 1 1 0 0 2 0 2 0 0 0 1 0 2 0 0 1 0 0 1 0 1 1 0 0 2 1 0 2 0 0 0 1 1 1 1 1 2 0 1 0 0 0 0 0 0 0 0 0 0 0 0 0 0 0 1 1 0 1 1 0 1 0 1 2 1 1 1 0 0 0 0 0 0 1 0 2 0 0 2 0 0 0 1 0 1 0 1 0 0 0 0 0 0 2 0 1 0 1 1 1 0 1 2 2 0 2 0 2 0 2 2 0 0 0 2 1 1 0 2 0 0 2 0 2 2 0 2 0 0 1 0 1 2 0 1 1 0 1 1 2 2 0 0 1 1 0 0 1 1 0 1 0 2 0 0 1 1 0 2 0 0 1 2 0 1 0 1 0 0 1 0 0 0 0 0 0 2 2 2 2 1 1 1 0 0 0 0 2 0 0 0 1 0 0 0 0 0 0 0 0 0 1 0 2 2 0 0 0 0 2 2 0 2 0 0 1 1 0 0 0 0 0 0 0 0 0 1 1 0 1 2 0 2 2 0 1 2 0 2 1 1 0 1 0 0 0 0 0 0 0 0 0 1 1 1 0 1 0 0 0 1 0 0 0 0 1 0 1 1 0 0 0 0 0 0 1 2 2 0 1 1 0 1 0 1 1 1 1 0 0 1 2 0 0 0 0 0 1 1 0 1 1 1 0 1 1 0 0 1 1 0 2 0 1 0 1 0 0 1 1 1 2 1 1 1 0 0 0 0 0 0 1 2 0 0 0 0 0 1 1 2 0 0 1 1 0 1 0 1 0 1 1 1 0 0 0 1 0 2 0 0 0 0 0 0 0 1 2 2 1 0 0 0 0 0 1 0 1 0 0 0 0 1 1 1 0 0 0 2 1 0 1 0 0 1 2 0 1 0 0 2 2 2 0 0 0 1 1 1 0 0 0 1 0 2 0 1 1 1 1 2 1 1 1 1 2 2 0 0 0 1 0 1 1 2 0 0 0 0 2 1 1 0 1 0 2 0 2 0 2 2 2 1 2 2 2 1 0 0 1 0 0 2 0 1 2 1 0 2 0 1 2 0 0 1 1 1 0 1 1 0 0 0 0 2 2 0 1 0 1 0 2 2 0 0 0 0 0 1 0 0 1 0 1 0 0 1 0 1 0 1 2 1 1 1 1 0 0 1 0 1 0 0 1 0 0 0 1 1 1 2 0 0 1 1 2 1 2 1 1 1 1 1 1 0 0 0 1 1 0 0 2 2 0 0 1 2 0 1 2 2 0 0 0 1 0 1 0 0 0 0 0 0 1 1 2 0 0 0 0 2 1 0 2 0 1 0 2 0 2 2 0 1 0 1 0 0 0 1 1 1 1 1 0 0 0 0 0 2 0 1 2 0 0 0 0 1 0 0 1 1 0 0 0 1 0 0 0 0 0 0 1 0 1 0
82 1 0 0 0 1 2 2 0 0 0 0 0 1 0 0 0 2 1 2 1 2 0 2 0 0 0 0 0 0 2 1 1 1 2 0 2 0 1 1 1 0 1 0 1 1 0 0 1 1 1 0 1 1 0 0 2 1 1 0 1 1 1 0 0 0 0 0 0 0 0 0 2 1 1 2 1 0 2 0 2 2 1 0 1 0 0 1 1 2 0 1 1 0 0 1 0 1 0 1 2 2 1 1 0 0 2 2 0 2 0 1 0 2 2 2 2 0 2 0 0 0 0 2 0 0 0 2 2 1 1 1 0 1 0 1 1 0 0 1 1 0 0 0 0 0 0 0 0 1 0 0 0 0 0 0 1 0 1 0 2 0 0 0 2 2 1 0 1 1 0 0 1 1 2 0 1 1 0 0 0 0 1 0 0 0 0 1 1 1 1 1 1 1 1 1 1 0 1 0 0 1 1 0 2 0 2 1 1 0 0 2 0 0 0 0 1 0 0 1 2 1 0 0 0 0 1 1 0 0 0 0 0 0 2 0 0 2 0 0 0 0 2 0 0 0 0 0 1 1 1 1 2 1 0 1 0 0 1 1 1 0 0 0 0 0 0 0 1 0 0 0 0 0 0 0 0 0 1 0 0 2 0 0 1 1 0 0 0 2 0 0 1 1 1 1 1 1 1 2 0 0 0 1 0 0 0 1 0 1 0 1 0 2 1 0 1 2 0 0 0 0 2 1 2 0 2 0 1 1 2 1 0 0 0 0 0 1 0 1 1 1 1 0 0 0 0 0 1 2 2 0 0 2 2 0 0 2 0 0 0 0 1 1 1 1 0 2 2 0 0 2 0 2 0 1 0 2 0 2 1 1 2 0 0 1 0 0 0 2 0 1 1 0 1 1 2 1 0 0 0 0 1 2 1 0 0 0 0 1 1 1 0 0 0 1 0 0 0 0 0 1 1 1 0 2 1 1 0 1 0 0 0 2 1 1 0 0 0 0 2 0 1 0 0 1 1 1 1 2 0 1 0 1 1 0 1 2 1 2 1 0 0 0 0 2 1 1 1 1 1 0 2 1 0 2 0 1 1 0 1 2 2 1 0 1 0 0 1 0 1 1 2 0 1 0 1 2 2 2 0 0 1 0 1 0 2 0 1 0 1 1 0 1 0 0 0 0 0 0 0 1 2 2 1 1 0 0 0 2 0 2 1 0 0 0 2 2 2 2 1 1 0 1 2 0 0 1 1 1 0 0 0 0 1 1 1 1 0 2 0 0 0 0 0 0 0 1 1 0 0 0 1 0 1 0 2 2 0 0 2 0 1 1 0 0 0 0 0 0 0 0 0 1 1 0 0 0 0 0 0 2 2 0 0 0 2 1 0 1 1 0 0 1 0 1 1 0 0 0 0 0 0 0 0 1 1 2 0 0 0 1 0 0 2 1 1 0 1 0 0 0 0 2 2 0 2 0 0 0 0 2 0 2 1 1 0 1 2 0 0 0 2 2 0 2 2 1 0 1 0 1 0 0 0 2 0 1 2 1 1 0 2 0 0 2 1 0 0 1 0 0 0 1 0 0 0 0 0 0 0 0 0 1 0 2 1 2 0 0 0 0 0 1 0 1 0 1 1 1 0 0 2 2 1 0 0 0 0 0 0 1 0 2 0 0 0 1 0 2 1 1 0 0 0 1 0 0 0 1 0 1 1 0 1 1 0 0 1 1 0 0 1 0 0 1 1 2 0 0 0 0 0 0 0 0 1 0 0 1 0 2 0 1 1 0 1 2 1 2 0 1 2 1 1 0 0 0 0 2 1 1 0 0 0 1 1 0 1 1 1 0 1 1 0 0 1 2 1 0 1 1 1 1 0 0 1 0 0 2 1 2 2 1 0 1 0 0 1 0 0 0 0 0 0 0 0 0 0 0 0 1 0 0 0 0 0 1 0 0 0 0 0 0 0 1 0 1 1 0 1 0 1 1 0 0 0 0 2 0 0 0 1 0 0 1 0 0 0 0 1 1 0 0 2 2 2 2 0 0 0 2 1 0 1 2 0 1 0 1 0 0 0 1 1 0 0 0 1 1 0 0 2 1 1 0 0 1 0 0 1 1 0 2 0 0 0 1 0 0 0 0 1 1 1 0 1 2 1 0 2 0 2 1 1 0 2 1 0 0 0 0 2 1 1 1 1 0 1 0 2 0 0 0 0 0 2 0 2 0 0 0 0 0 0 0 0 0 1 0 0 0 0 1 0 1 0 1 1 1 1 0
83 1 1 0 0 0 1 0 0 1 1 1 0 0 0 0 0 1 1 1 0 1 0 2 0 0 1 0 2 2 1 1 0 2 1 1 1 1 0 2 2 0 0 0 1 0 0 0 0 0 0 0 1 1 1 1 1 1 2 0 0 1 2 2 1 0 1 1 1 0 0 0 2 0 1 2 1 0 2 0 0 0 1 1 1 0 0 1 1 2 0 1 1 0 0 0 0 2 0 2 1 2 1 1 0 0 2 1 1 1 0 2 2 2 2 2 2 0 0 2 2 0 1 1 0 1 0 1 1 1 0 0 0 1 0 0 0 0 0 1 0 0 0 0 0 0 0 0 0 0 0 0 0 0 0 0 0 1 0 0 0 1 0 0 0 2 0 0 2 2 0 0 0 2 2 0 2 0 2 2 2 2 0 0 1 1 0 1 0 0 0 1 2 1 1 2 1 0 0 1 1 0 1 0 1 0 2 1 1 0 2 0 1 1 0 0 0 0 2 1 1 0 0 0 0 0 0 0 0 0 1 1 0 0 1 0 0 2 0 0 0 0 1 0 0 0 1 0 2 0 0 0 2 0 0 1 1 0 0 0 0 0 1 1 1 0 0 1 1 0 1 0 0 0 0 0 0 0 1 0 0 1 1 1 1 0 0 1 1 2 0 1 2 0 2 0 2 1 0 1 1 0 0 0 0 0 0 2 0 0 0 0 0 2 2 0 1 0 1 0 1 1 1 1 0 0 0 0 2 1 2 0 0 0 0 0 0 2 0 0 0 0 2 1 0 0 2 0 1 1 0 0 0 1 0 1 1 1 0 2 0 1 2 2 1 1 0 2 2 0 1 1 2 1 1 2 0 1 0 2 1 1 0 0 1 1 0 0 0 0 0 1 1 1 2 1 1 0 1 1 1 1 1 1 0 1 2 0 0 0 0 0 0 0 1 1 1 0 0 0 0 1 0 1 1 1 1 1 0 0 1 0 2 0 0 0 0 2 0 1 1 0 2 0 1 2 1 1 2 2 0 1 1 2 2 1 2 1 1 0 2 0 0 2 2 0 0 2 2 0 1 0 1 1 1 1 0 2 0 1 2 0 1 1 0 2 0 1 1 1 1 0 0 1 0 0 0 0 0 2 0 2 0 0 0 0 2 2 0 0 0 2 0 0 1 0 0 0 0 2 1 0 2 2 1 1 0 0 0 1 0 0 0 0 0 0 1 1 1 1 1 1 0 1 1 1 0 0 2 1 1 1 0 0 2 1 0 0 2 0 0 0 0 1 0 0 0 2 1 1 0 0 0 0 0 0 2 2 0 1 0 0 1 0 1 1 1 0 0 0 1 0 1 0 0 0 0 0 0 0 0 2 0 1 1 2 0 0 0 1 0 0 0 0 0 0 1 0 2 0 0 2 0 0 0 0 0 1 0 0 0 0 0 0 2 0 2 0 1 0 0 0 0 1 1 0 1 1 1 1 1 2 2 0 0 0 0 0 1 1 0 1 1 2 0 2 1 2 0 0 1 0 0 1 1 2 0 0 1 1 0 1 2 1 1 1 0 1 2 1 0 0 0 0 0 0 0 0 1 2 1 0 0 1 0 2 1 2 0 0 0 0 0 2 0 0 0 2 2 2 0 0 1 1 0 1 0 0 1 1 1 1 0 2 0 0 1 0 0 1 0 0 0 0 0 0 0 0 0 0 0 0 0 0 0 1 1 0 1 0 0 1 2 0 1 0 0 0 2 2 1 0 2 0 0 0 0 0 1 0 1 1 1 0 2 2 0 2 0 2 0 2 2 1 0 0 0 1 0 1 1 1 1 0 1 0 2 1 0 0 0 0 2 0 2 0 2 2 1 0 1 1 1 1 0 0 1 0 0 2 1 2 1 2 0 1 0 0 1 1 1 1 0 0 0 0 0 0 2 1 0 1 1 0 0 0 0 0 0 0 0 0 0 0 0 0 1 0 1 0 0 0 1 1 0 0 0 1 2 1 2 2 2 1 0 0 0 0 1 0 1 0 1 0 1 1 1 1 0 0 0 2 2 0 1 1 0 0 0 2 0 0 0 0 1 0 0 0 1 1 0 0 2 1 1 0 0 0 0 0 0 1 0 1 0 0 1 0 0 0 0 0 1 2 2 0 0 1 2 0 2 0 1 0 1 0 1 1 0 1 1 0 2 0 0 2 2 1 1 0 1 0 0 0 0 1 1 0 2 0 0 0 1 1 0 0 0 0 0 1 1 0 1 0 1 0 0 0 0 0 2 1
84 1 0 0 0 0 1 1 0 1 1 1 0 0 0 0 0 1 1 2 1 2 0 2 0 0 0 0 0 1 2 0 0 1 1 0 2 1 1 1 1 0 0 0 2 0 0 0 2 0 0 0 1 0 1 1 1 0 0 1 1 0 2 2 1 0 1 0 0 0 0 0 1 0 0 1 1 0 1 1 0 2 2 1 1 0 0 1 1 2 0 1 1 1 0 0 1 0 0 0 0 2 1 1 1 1 2 1 1 1 0 2 0 1 1 1 1 0 1 1 1 1 1 1 1 0 0 1 1 1 0 0 1 1 0 0 1 0 1 0 1 0 1 0 1 0 0 0 0 0 0 0 0 0 1 0 0 1 0 0 1 0 2 0 1 2 0 1 0 1 0 0 1 2 1 0 2 0 0 2 2 2 0 2 0 2 2 2 1 1 1 1 2 0 2 0 0 0 0 0 0 0 0 2 2 0 2 1 1 0 2 0 1 1 0 1 1 0 0 2 2 0 0 0 0 0 1 2 0 0 0 0 0 0 1 0 0 2 0 0 0 0 1 0 0 0 0 0 2 0 0 0 1 1 0 2 1 0 0 0 0 0 0 1 0 0 0 1 2 1 0 2 0 0 0 0 0 1 2 1 1 1 1 1 1 0 2 1 1 2 0 2 0 1 1 1 1 0 0 1 0 0 0 0 0 0 0 2 1 2 0 2 0 0 0 0 1 0 0 0 1 1 1 1 1 0 0 0 1 1 2 0 0 0 0 1 0 2 0 1 0 0 2 0 0 1 0 0 1 1 1 0 0 2 2 0 0 2 0 0 0 0 0 0 0 0 0 2 2 0 0 1 1 2 1 0 0 2 1 1 1 1 0 0 0 1 0 0 0 1 0 0 1 0 2 1 1 1 0 0 0 1 0 0 0 0 2 0 1 0 0 0 0 0 0 2 0 0 0 0 0 1 1 1 1 1 0 0 0 0 0 0 1 0 0 0 0 1 0 0 1 0 2 0 0 1 0 2 2 1 0 2 0 1 0 0 0 1 2 1 1 0 0 0 0 2 0 1 1 1 1 0 1 1 1 0 1 0 0 0 2 1 0 0 0 2 0 2 2 0 1 2 0 0 0 0 0 0 0 2 0 1 1 1 1 0 1 0 0 0 0 1 0 0 1 0 0 0 0 1 0 0 2 2 2 0 0 0 0 1 1 1 0 1 1 0 1 0 1 1 2 0 0 1 1 1 1 2 0 2 0 0 1 0 2 0 1 0 1 0 0 0 0 0 0 0 0 0 1 0 0 0 1 0 0 0 2 1 0 2 0 0 1 0 1 1 1 0 0 0 0 0 0 0 0 2 0 0 1 0 1 2 0 2 0 2 0 0 0 1 1 0 0 1 0 0 0 0 0 0 0 1 0 1 0 0 1 0 0 0 0 0 1 0 1 1 0 0 2 0 0 0 0 0 2 0 2 2 0 0 0 2 2 0 0 0 0 1 1 0 0 0 2 1 1 2 0 2 0 0 1 0 0 0 1 2 0 1 1 1 1 1 1 1 0 0 0 0 1 1 0 0 0 0 0 0 0 0 1 2 0 0 0 0 2 2 1 1 0 0 0 0 0 2 0 1 0 2 2 2 0 0 0 1 1 2 0 0 1 1 1 2 1 2 1 1 0 0 0 0 0 0 0 0 0 0 0 0 0 1 0 0 0 0 0 2 0 1 1 0 1 1 0 0 0 1 1 1 1 1 0 0 0 1 0 1 0 1 1 0 0 1 2 0 2 1 0 2 1 1 1 1 2 2 0 0 0 1 0 2 2 2 0 0 0 0 2 0 0 2 2 0 0 1 0 0 1 1 1 0 0 1 1 0 0 0 1 0 1 2 0 2 1 1 0 2 0 0 0 0 0 0 1 1 0 1 1 0 0 0 0 0 1 0 1 0 1 0 0 0 0 0 0 0 0 0 2 0 2 1 1 0 1 1 0 1 0 0 1 1 1 1 1 0 0 1 0 0 1 0 1 0 0 0 1 1 1 2 0 0 0 1 1 0 1 2 0 2 0 0 0 0 0 0 1 0 0 0 2 1 0 1 2 1 1 0 0 1 1 1 0 0 0 1 0 0 1 0 1 0 0 0 2 1 0 0 0 1 0 0 2 0 2 1 1 0 1 2 0 0 0 1 0 0 1 0 0 0 1 0 1 0 0 0 0 2 0 0 1 0 0 0 1 2 0 1 1 0 0 0 0 0 1 0 1 0 1 0 0 0 1 1
85 0 0 0 2 0 2 1 0 0 0 1 1 1 0 0 1 2 1 1 1 2 0 1 1 1 0 0 1 1 2 1 0 2 0 1 1 1 0 1 1 1 0 0 2 0 1 0 1 1 1 0 1 1 1 1 0 1 1 0 1 1 1 1 0 1 0 1 0 0 0 1 2 1 1 2 1 0 2 1 0 2 2 1 1 0 0 2 1 2 1 2 2 0 0 0 0 2 2 0 0 1 1 0 0 0 2 2 0 2 1 1 2 2 2 2 2 0 1 1 1 0 2 0 0 2 0 1 2 0 0 0 0 1 0 1 0 0 0 0 1 0 0 0 0 0 0 1 1 1 0 0 0 1 0 0 0 0 1 1 1 0 0 2 0 1 0 1 0 2 0 0 0 1 1 0 1 0 1 1 1 2 1 0 0 0 1 2 1 1 1 2 1 0 0 0 1 0 1 0 0 1 0 0 2 0 2 0 2 0 1 1 0 0 0 1 1 1 2 0 1 2 0 0 0 0 0 2 0 1 1 0 0 0 2 0 0 2 0 0 0 0 2 0 0 0 0 0 2 0 0 0 1 0 0 2 1 0 1 1 1 0 0 1 1 0 1 0 1 1 1 0 1 1 1 1 0 2 1 1 1 2 1 1 2 0 0 1 1 2 0 1 1 0 2 1 2 0 0 0 0 0 2 0 0 0 1 0 0 2 0 2 0 2 2 0 1 1 0 1 1 1 1 1 0 0 0 0 0 1 2 0 0 0 0 0 0 1 0 0 1 1 2 0 0 0 0 1 1 2 0 2 1 2 0 2 2 1 0 2 0 2 1 0 1 1 0 1 1 0 1 1 0 2 0 0 0 2 0 2 1 1 0 0 0 1 0 0 0 0 0 1 1 0 2 0 0 1 0 0 0 1 1 2 0 1 0 0 0 0 0 0 0 0 1 2 0 0 0 0 0 1 0 1 1 1 1 0 0 1 1 1 0 2 1 1 0 0 0 0 2 0 1 1 0 1 0 1 1 1 0 0 1 2 1 0 1 2 1 1 1 0 0 0 0 1 1 2 2 0 1 1 2 1 1 0 1 1 0 0 2 1 1 0 1 0 0 0 2 0 2 2 0 1 0 0 0 1 2 2 0 0 1 0 1 0 2 0 0 0 0 2 0 1 1 0 1 1 0 1 1 1 2 2 1 0 0 1 0 2 0 0 0 1 1 0 0 0 1 1 0 0 0 1 1 0 0 2 0 2 0 0 0 0 2 0 2 0 0 1 0 0 1 2 0 1 1 2 0 2 1 1 1 0 0 0 2 2 0 0 2 1 1 0 0 0 0 0 0 0 0 0 0 0 0 1 0 2 0 2 2 0 0 2 0 2 0 1 0 0 0 0 0 0 0 0 0 0 0 0 0 0 0 0 0 1 1 1 0 0 0 0 0 0 1 1 1 0 0 0 0 1 0 0 1 0 1 0 0 0 0 2 1 1 0 0 0 0 2 0 0 0 1 1 0 1 1 2 0 0 1 0 0 0 2 2 0 0 0 2 0 0 2 1 0 1 1 0 2 2 0 0 0 1 0 0 0 0 2 1 0 1 0 0 1 2 1 2 0 0 0 0 0 2 1 0 0 2 2 2 0 0 1 2 1 1 1 0 0 0 0 1 0 2 0 0 0 0 0 2 1 0 0 0 0 0 0 1 0 1 1 1 0 0 0 2 0 1 2 0 0 2 1 0 0 1 1 1 1 1 1 1 1 0 0 0 0 2 2 0 1 1 1 0 2 1 1 1 0 2 0 2 2 2 0 0 0 0 0 2 2 2 1 0 1 0 1 1 0 1 1 0 1 1 1 0 2 2 1 0 2 1 1 1 0 0 1 0 0 2 1 2 1 1 0 2 0 0 1 0 0 0 0 0 0 0 0 0 0 0 1 1 1 0 0 0 0 0 0 0 1 0 0 0 0 2 0 0 2 0 0 0 1 1 0 0 0 0 1 1 2 2 2 1 0 1 0 0 0 1 1 0 0 0 2 2 2 1 0 0 0 2 1 0 2 0 1 0 1 1 1 0 0 0 0 0 0 0 1 1 0 0 2 0 0 0 1 2 1 1 1 1 1 2 0 0 0 1 0 0 0 0 2 2 2 1 0 1 0 0 1 0 2 1 0 0 0 1 0 1 1 0 2 0 1 1 1 0 2 1 0 0 1 1 0 0 0 1 2 0 1 1 1 1 0 0 1 0 0 0 0 0 0 0 0 0 0 0 0 0 0 0
86 1 0 0 0 1 2 0 0 1 1 1 0 0 0 0 0 1 0 1 1 2 0 2 0 0 1 0 1 1 1 1 2 1 0 2 0 2 0 0 0 2 0 0 2 0 0 0 0 1 1 0 2 1 0 2 0 1 1 1 1 0 2 2 0 0 1 1 0 0 0 0 2 1 2 2 0 0 2 0 0 2 2 0 0 0 1 0 0 1 0 1 1 0 0 0 0 1 0 1 0 2 1 1 1 1 2 0 2 0 0 2 1 2 2 2 2 0 0 2 2 0 0 2 0 0 0 1 1 1 0 0 0 0 0 0 0 0 0 0 1 0 0 0 1 0 0 0 0 0 0 0 1 0 0 0 0 0 0 0 1 0 2 0 0 2 0 0 2 2 0 0 0 0 1 0 2 1 0 0 0 0 1 0 0 0 0 1 0 0 0 2 2 1 1 2 2 0 0 1 1 1 0 1 2 0 2 1 2 1 1 2 0 0 0 0 0 0 2 0 2 2 1 0 0 2 1 2 1 1 0 1 0 0 0 1 0 2 1 1 0 0 2 0 1 1 1 0 2 0 0 0 1 0 0 0 0 1 0 1 0 1 1 1 0 0 0 0 2 1 1 0 1 1 1 1 0 0 2 0 1 1 1 1 2 0 1 1 0 2 0 0 1 0 1 0 2 0 1 2 1 1 0 0 0 0 0 1 0 1 1 2 0 2 2 0 2 0 0 0 0 0 1 0 0 0 0 0 1 1 1 2 1 1 0 0 0 0 0 0 0 0 2 0 0 0 1 1 0 0 1 0 1 2 1 0 0 1 0 0 0 0 1 1 0 0 0 1 1 0 0 2 0 2 0 0 0 1 0 2 0 1 0 1 1 0 0 0 0 0 0 0 0 1 2 1 1 0 0 0 0 0 1 2 0 1 0 0 0 0 0 0 0 0 0 0 0 0 0 0 0 2 0 1 1 1 1 0 0 0 2 0 0 1 0 0 0 1 0 0 2 0 1 1 1 1 0 1 1 1 0 0 0 2 1 0 1 1 2 2 0 0 0 1 1 1 0 1 1 1 0 0 1 1 1 0 1 2 0 1 2 1 1 1 0 2 0 0 2 0 2 2 0 1 1 0 0 0 0 2 0 1 1 1 1 1 2 1 0 0 0 2 0 0 1 1 0 1 0 1 1 1 1 1 0 2 0 0 1 2 0 1 0 1 0 1 2 1 1 1 1 0 0 2 2 0 0 1 1 1 0 0 0 0 2 0 0 1 0 0 0 0 0 2 1 1 1 1 1 1 1 1 2 0 1 0 2 1 0 2 0 0 1 0 1 1 1 0 0 0 0 0 1 0 1 1 1 1 0 1 1 1 0 2 0 2 1 0 0 1 0 0 0 2 0 0 0 0 0 0 0 0 0 0 0 0 0 1 0 0 0 0 0 0 1 1 0 0 1 0 0 1 0 2 2 0 2 1 1 1 0 1 1 1 0 0 0 0 1 0 0 0 2 2 0 2 1 2 0 0 2 0 0 0 0 2 1 0 2 0 1 0 2 0 1 1 1 1 2 1 0 0 2 2 1 0 0 0 2 2 1 1 0 0 0 1 1 1 0 0 1 1 0 1 0 0 0 1 1 1 0 0 2 2 2 0 0 0 1 1 1 1 0 2 0 0 0 0 0 0 0 0 0 0 1 1 1 1 0 0 0 0 0 0 1 2 0 0 1 1 0 0 0 0 0 1 1 2 2 2 1 0 0 0 0 1 0 0 0 2 0 1 0 1 2 1 1 2 1 2 0 1 2 2 0 0 0 1 1 2 1 1 0 1 0 0 1 1 0 1 1 0 1 0 1 0 1 2 1 0 2 1 1 1 0 0 1 0 0 1 1 1 2 0 0 1 1 0 1 0 1 1 0 0 0 0 0 0 1 1 0 1 1 0 0 0 0 0 0 0 0 0 1 0 1 2 0 0 2 0 1 0 1 1 0 1 0 0 1 0 1 1 1 0 0 0 0 0 0 0 1 0 1 0 2 2 2 2 0 1 0 2 0 0 2 0 2 2 1 1 0 0 1 0 2 2 0 0 1 1 0 0 2 0 0 0 0 0 0 1 0 0 0 1 0 0 0 0 1 1 1 0 0 1 0 1 1 0 0 0 2 0 0 0 2 0 2 0 0 0 0 0 2 0 1 1 2 0 0 0 1 0 1 1 0 0 2 0 1 0 0 0 1 1 0 0 1 0 0 0 0 0 0 0 0 0 0 0 0 0 1 1
87 1 0 0 0 1 1 1 0 0 0 1 0 0 0 0 0 1 1 1 1 2 0 1 1 1 1 0 0 0 2 1 0 2 0 1 1 1 0 0 0 2 0 0 1 1 0 0 2 0 0 0 0 0 1 2 0 0 1 1 0 1 2 2 0 1 0 1 0 0 0 1 2 0 2 2 0 0 2 1 0 2 1 0 1 0 0 0 0 2 0 1 1 0 0 0 1 1 0 1 2 2 1 1 0 0 2 1 1 1 0 2 0 1 2 2 2 0 0 2 2 0 2 0 0 2 0 1 1 0 1 1 1 1 0 0 1 0 1 0 2 0 0 0 1 0 1 0 0 1 0 0 0 0 0 1 1 0 0 0 0 1 0 1 1 1 0 1 0 1 1 1 0 2 2 0 2 0 0 0 0 2 1 0 0 0 0 1 0 0 0 1 2 1 1 2 0 0 0 1 1 0 0 1 2 0 2 2 0 0 1 1 1 0 1 0 0 0 1 2 2 0 0 0 0 0 0 1 0 0 0 1 0 1 1 0 1 2 0 0 0 1 2 0 0 1 1 0 2 0 0 0 1 1 0 2 1 1 0 1 0 1 0 1 1 0 1 0 2 0 0 0 2 2 0 0 1 0 2 0 0 2 1 1 1 0 0 1 0 2 0 1 2 0 2 0 0 1 0 2 2 1 2 0 1 0 0 1 1 1 0 1 0 1 1 0 1 0 1 0 1 1 1 1 0 0 2 0 2 1 2 1 0 0 0 0 0 0 0 0 0 0 2 0 0 0 1 1 0 0 2 0 0 1 0 2 2 1 0 0 0 0 0 0 0 0 0 2 2 0 2 0 0 2 0 1 0 2 1 1 2 1 1 0 0 0 0 0 0 0 0 1 0 0 2 0 0 1 0 0 0 0 0 2 1 0 0 1 0 0 0 0 0 0 0 1 0 0 0 0 1 2 1 0 1 2 2 1 0 0 1 1 0 0 1 0 0 1 0 0 0 0 2 0 0 1 0 2 2 1 0 1 1 2 2 1 2 1 1 0 2 0 1 1 1 0 0 1 2 2 2 0 1 1 0 0 0 2 0 0 0 2 1 1 0 1 0 0 1 0 1 1 0 2 0 0 0 1 2 2 0 0 1 1 1 0 1 0 1 0 1 2 0 0 1 0 0 1 0 1 1 1 1 1 0 0 1 0 1 2 0 1 1 0 0 1 1 1 2 2 1 1 0 2 2 1 0 0 2 1 0 0 0 0 2 0 1 1 2 0 1 0 0 2 0 1 1 0 0 0 1 1 1 0 0 0 2 1 0 2 0 0 2 1 1 1 1 0 0 0 0 0 0 0 0 0 0 1 0 1 1 0 0 2 0 2 0 2 0 2 0 0 0 0 0 0 0 0 1 0 0 1 1 1 0 0 1 1 0 0 0 0 0 0 2 0 0 0 0 0 0 1 0 1 1 0 1 0 1 1 0 2 1 1 0 0 0 0 2 0 0 0 2 1 0 1 2 2 0 0 1 0 1 0 0 2 0 1 2 0 1 0 1 1 0 0 1 1 2 1 1 1 0 1 0 0 0 0 1 1 0 0 0 0 1 2 2 0 0 0 0 0 0 1 0 1 0 0 0 0 0 0 0 2 1 1 0 0 1 1 1 2 0 2 0 0 0 0 0 0 0 0 0 0 0 1 0 0 0 1 1 1 0 0 0 2 0 0 1 1 0 0 1 1 0 0 1 0 1 1 1 0 0 0 0 0 0 2 2 0 0 1 0 1 1 1 1 2 1 1 1 1 2 2 0 0 0 1 0 1 1 2 0 0 0 0 2 0 1 1 1 0 1 0 1 0 1 1 2 0 2 2 1 1 0 0 1 0 0 1 0 2 1 1 0 1 0 1 1 0 0 1 0 0 0 0 1 0 0 0 0 1 1 0 1 0 1 0 1 1 0 0 0 0 0 1 1 0 1 0 1 0 0 2 0 2 0 0 0 0 0 0 2 0 0 0 0 0 0 0 0 0 0 1 2 2 2 2 0 0 0 1 2 0 1 1 1 1 0 0 0 0 0 0 0 0 0 0 1 1 0 0 1 0 0 0 0 2 0 0 2 0 1 1 0 0 1 1 1 1 0 0 0 0 0 0 0 0 1 0 2 0 1 0 2 0 1 2 0 0 0 0 0 1 1 1 1 0 1 0 2 0 1 1 0 1 0 0 1 0 0 0 0 0 1 1 2 1 0 0 0 0 1 1 1 0 0 0 1 0 2 1
88 1 0 0 0 0 0 1 0 2 2 0 0 2 0 0 0 2 1 1 0 2 0 2 0 0 1 0 0 1 2 0 2 2 1 0 2 1 1 0 0 1 1 0 2 1 0 0 2 0 0 0 0 0 2 1 1 1 1 1 1 0 0 0 0 1 1 1 0 0 0 1 2 0 1 2 1 0 1 0 1 2 2 1 1 0 0 2 2 2 2 2 2 0 0 0 0 0 0 0 0 1 1 1 0 0 2 1 1 1 0 1 0 2 2 2 2 0 1 1 1 1 2 0 0 2 0 1 1 0 0 0 0 1 1 1 0 0 0 2 1 0 0 0 0 1 0 0 0 0 0 0 0 0 0 1 1 2 0 0 2 0 0 1 1 2 1 0 1 2 0 0 1 1 1 0 0 1 0 0 0 0 1 0 1 1 1 1 1 0 0 0 0 0 0 1 0 0 0 1 1 0 0 0 2 0 1 1 0 0 0 1 2 0 0 0 0 1 0 0 1 1 1 1 0 1 2 0 0 0 0 0 0 0 2 0 0 1 0 0 0 0 1 0 0 0 1 1 1 0 0 0 2 0 0 1 2 1 0 0 0 0 1 1 0 0 0 0 2 0 0 0 1 1 0 0 0 1 2 1 0 0 2 2 2 0 2 2 0 2 0 1 0 2 0 1 1 2 1 1 0 0 0 1 0 0 0 0 0 2 0 2 0 2 2 0 0 0 0 0 0 0 0 0 0 0 0 0 0 0 2 1 1 0 0 0 0 2 0 0 0 0 1 0 0 1 0 1 1 0 1 0 1 1 0 0 0 0 1 1 1 2 1 0 1 0 0 2 2 0 0 2 0 1 0 0 0 1 0 2 1 2 0 0 0 0 0 1 1 0 0 0 0 0 1 0 1 1 0 0 0 1 0 2 1 0 0 2 1 0 0 0 0 0 1 1 1 0 1 0 1 1 2 0 1 1 1 0 1 1 2 1 0 2 0 0 0 0 0 0 0 0 1 1 0 2 1 1 1 2 0 1 2 2 2 2 2 0 2 2 2 0 0 1 2 0 0 2 2 0 1 1 1 1 0 0 0 2 0 0 0 2 1 0 1 0 0 0 1 1 0 1 0 2 1 0 0 0 1 2 0 1 2 2 2 0 0 1 0 0 0 2 1 0 1 0 0 0 0 0 0 2 1 0 0 1 1 1 0 1 1 0 0 1 1 1 2 2 1 1 1 1 0 0 0 0 1 1 1 1 0 0 0 0 2 0 1 1 0 1 0 1 0 2 0 1 1 0 1 0 1 1 1 0 0 0 0 1 0 2 1 0 1 1 0 0 0 0 1 1 1 0 1 0 0 0 1 0 0 0 0 2 1 1 0 1 1 1 0 0 0 0 0 1 0 0 0 0 0 1 0 2 0 0 0 0 2 2 0 0 1 0 2 0 2 1 1 0 0 0 0 0 0 1 2 0 2 1 0 0 0 1 2 0 0 0 0 0 1 0 0 0 1 0 1 1 1 1 1 1 0 2 0 0 0 1 2 0 2 0 0 1 2 1 0 1 2 0 2 2 0 0 0 0 0 0 0 0 1 2 0 0 0 0 1 2 2 0 1 0 1 1 1 1 1 1 0 1 1 1 0 0 1 2 1 2 0 0 0 0 0 1 1 2 0 0 1 1 1 2 0 0 1 0 1 0 0 1 0 1 0 0 0 0 0 2 1 0 1 0 0 0 1 1 0 0 0 1 1 1 0 0 0 1 1 1 0 1 0 2 0 1 1 0 1 2 0 0 0 2 0 2 2 1 1 1 0 2 0 2 1 1 1 0 1 0 2 2 0 0 0 0 2 0 2 0 2 0 2 0 0 2 1 1 0 0 1 0 0 2 0 2 1 0 0 1 0 0 1 1 1 1 0 0 0 0 0 0 0 0 0 2 1 0 0 0 0 0 0 0 0 0 0 0 0 1 0 0 1 0 0 0 0 2 0 1 0 1 2 1 1 1 2 1 0 1 0 1 0 0 1 0 0 0 2 1 1 1 0 0 0 2 2 0 2 0 1 1 0 1 0 0 0 1 1 1 0 0 2 2 0 0 2 0 0 0 0 2 1 1 0 1 0 1 1 0 0 1 0 0 0 0 0 1 0 0 0 1 0 0 2 0 2 0 1 0 0 2 0 0 0 0 0 1 1 1 1 2 2 2 0 0 0 0 0 0 2 0 0 0 0 0 0 0 0 0 0 0 0 1 1 0 0 0 1 0 0 1 1 1 1 0
89 0 0 0 0 0 1 1 0 1 1 0 0 0 0 0 0 2 0 0 1 2 0 1 1 0 1 0 0 1 2 1 0 1 1 1 1 1 0 0 0 1 2 0 2 1 1 0 1 1 1 0 2 1 0 1 1 0 2 0 0 2 1 1 0 0 1 0 0 0 0 0 2 0 1 2 1 0 2 0 2 2 1 0 1 0 1 0 0 2 0 0 2 1 1 0 0 2 0 2 1 2 0 0 2 2 0 1 1 1 0 2 0 1 1 1 1 0 0 2 2 0 1 1 0 1 0 1 2 1 0 0 0 0 0 0 0 0 0 1 0 0 0 0 1 0 0 0 0 1 0 0 0 0 1 0 0 0 0 0 0 1 1 1 1 1 0 0 1 1 0 2 0 2 1 0 2 0 0 0 0 1 1 0 0 0 0 2 1 0 0 0 2 0 0 2 1 0 0 1 1 1 1 0 2 0 2 1 1 0 1 1 1 0 0 0 1 0 2 1 2 1 1 1 0 1 2 0 0 0 0 0 0 0 1 1 0 2 0 0 0 0 2 1 0 0 0 0 2 0 0 0 1 0 0 1 0 0 0 0 0 0 0 0 1 0 0 0 0 0 0 1 1 1 0 0 0 1 2 2 2 2 2 2 2 0 1 2 0 2 0 0 1 0 2 1 1 1 0 2 2 2 0 1 0 0 0 2 1 1 0 1 0 2 2 0 2 0 0 0 1 1 1 1 0 0 0 0 0 0 0 2 0 0 0 0 0 2 1 0 0 2 2 0 0 0 0 0 0 1 1 0 1 2 1 1 1 1 0 0 0 0 0 0 0 0 0 2 2 1 1 1 1 2 1 0 0 1 1 1 1 0 1 0 0 1 0 0 0 1 0 0 0 0 2 0 0 0 1 2 1 1 0 2 1 1 1 2 1 0 0 0 0 0 0 2 0 0 0 0 1 1 0 0 1 1 1 0 0 0 0 0 0 1 1 0 0 1 1 0 2 0 2 0 1 1 0 2 2 0 0 1 0 2 1 0 1 0 1 0 1 0 0 2 2 0 0 2 2 0 0 0 0 2 0 1 0 1 0 1 2 1 1 1 0 0 1 1 1 0 1 1 0 1 0 0 0 2 2 2 0 0 2 1 2 1 1 0 1 0 1 2 0 0 0 1 0 1 0 1 1 1 1 1 0 1 1 0 0 2 0 1 0 1 1 0 2 0 0 0 2 2 0 2 2 2 2 0 2 0 0 0 0 0 2 0 0 0 2 0 1 0 0 0 0 0 0 1 1 0 1 1 1 0 0 0 2 2 0 1 1 0 1 2 0 0 0 0 0 0 0 0 0 0 1 0 0 2 0 2 2 0 2 1 0 1 2 1 0 2 0 0 0 0 0 0 0 0 0 1 1 1 0 1 0 0 0 2 0 0 0 0 0 0 1 2 0 0 0 0 1 0 1 1 2 0 1 2 0 1 0 1 1 1 0 0 0 2 1 0 0 0 1 0 2 1 0 2 1 0 0 1 0 0 2 2 0 1 0 2 1 1 2 2 1 1 1 0 2 2 0 0 0 1 1 0 0 0 0 1 0 0 0 0 1 2 2 1 0 0 0 0 0 1 0 0 0 1 1 1 0 0 0 1 2 2 0 0 1 0 0 1 1 2 1 1 0 1 0 2 1 1 0 0 0 1 0 1 0 1 1 1 0 0 0 0 0 0 2 0 0 2 2 0 0 1 1 2 2 2 0 0 1 2 2 0 0 2 2 0 1 1 1 0 1 2 0 1 1 1 1 1 2 2 0 0 0 1 0 1 1 1 1 1 1 0 1 0 2 0 1 0 0 1 0 1 2 2 1 1 1 2 1 1 0 0 1 0 0 2 0 2 2 1 0 2 0 2 2 0 2 2 1 1 0 1 1 0 0 0 0 2 0 0 1 0 0 0 0 0 0 0 0 0 0 2 1 0 1 0 0 0 0 2 0 1 0 1 2 2 2 2 2 0 0 0 1 1 0 0 2 0 1 0 1 0 0 1 0 0 0 2 1 0 2 1 0 1 1 2 1 0 1 0 1 1 0 1 1 0 1 0 1 0 0 0 0 2 1 1 0 0 0 2 0 0 0 1 0 0 0 0 1 1 0 2 0 0 1 1 2 0 1 0 2 1 2 2 1 1 1 0 0 0 0 0 0 0 1 1 0 1 0 0 0 1 0 0 1 0 0 0 0 0 0 0 0 0 0 1 0 0 0 0 0 0 0 0 0 0 0 0
90 0 0 0 0 1 1 1 0 2 2 0 1 0 0 0 0 2 1 2 0 2 0 1 0 0 2 1 1 1 2 0 1 2 1 1 1 0 0 2 2 0 0 1 1 0 0 0 0 0 0 0 0 0 2 2 0 1 1 0 0 2 1 1 0 0 1 0 0 0 1 1 2 1 1 2 1 0 2 0 1 2 2 1 1 0 0 1 1 2 0 1 0 0 0 0 0 2 0 2 2 2 0 0 2 2 0 2 0 2 1 1 1 1 1 1 1 0 0 2 2 0 1 1 0 0 0 2 2 1 0 0 0 0 1 0 1 0 0 1 0 0 0 0 0 0 0 0 0 0 0 0 0 0 0 0 0 0 0 0 1 2 0 0 0 1 0 1 0 2 0 0 0 2 0 0 2 0 0 0 1 2 0 1 1 2 1 0 0 0 0 0 2 0 1 1 2 0 0 0 0 0 0 0 2 0 2 0 0 0 1 1 0 0 0 1 1 0 1 1 1 0 0 0 1 0 2 1 1 1 2 1 0 0 2 0 0 2 0 0 0 0 2 0 0 0 0 0 2 0 0 0 1 0 1 1 1 0 0 0 0 0 0 1 0 0 0 1 2 1 0 2 2 2 0 0 1 0 1 0 0 0 1 1 1 0 1 0 1 2 0 2 2 0 2 0 2 1 0 1 1 0 0 1 0 0 0 1 0 1 0 1 0 2 2 0 2 0 0 0 0 1 1 2 1 0 1 0 1 1 2 1 0 0 0 0 0 1 0 0 0 0 2 0 0 1 1 0 1 0 0 0 0 2 2 0 0 2 0 2 0 1 2 2 2 2 0 0 0 0 0 2 0 2 1 0 0 2 0 2 0 1 2 0 0 0 0 0 0 1 0 0 1 0 2 1 1 0 1 1 1 1 1 2 1 0 0 0 0 1 0 1 0 0 1 2 0 0 0 0 2 2 0 0 0 0 0 0 0 0 2 0 1 1 0 0 0 0 0 0 1 0 1 0 0 1 1 0 2 1 0 0 2 2 2 2 2 1 0 2 1 0 1 0 0 2 0 2 2 0 1 1 2 0 1 1 1 2 1 0 0 2 1 1 0 1 0 0 1 1 0 1 1 0 0 0 1 0 0 2 0 1 2 2 2 0 1 0 0 0 0 2 0 0 0 1 0 0 0 2 0 0 2 2 0 0 0 1 0 1 1 0 0 0 0 0 2 2 1 1 0 0 0 1 1 0 0 1 1 2 0 0 0 0 2 1 1 0 0 1 0 0 2 2 0 2 1 1 2 0 0 1 0 0 0 0 2 1 0 2 0 0 1 1 0 1 0 0 1 1 0 0 1 0 0 0 2 0 0 0 0 2 2 0 1 1 1 0 0 0 2 0 0 1 0 0 0 0 0 0 0 0 0 0 0 1 1 1 0 0 0 0 0 0 1 0 1 0 1 0 0 1 1 1 2 0 1 0 0 1 0 2 2 0 0 0 0 1 0 0 0 0 2 1 0 1 2 2 0 0 1 0 0 1 0 2 1 0 2 1 0 1 2 1 1 2 1 0 1 1 0 0 0 1 0 0 0 1 1 2 0 1 0 0 1 1 1 2 0 0 2 2 0 2 0 1 0 1 1 1 0 0 2 2 2 0 0 0 0 0 0 0 0 2 0 0 0 1 1 2 0 0 0 1 1 0 0 0 0 0 0 0 0 0 1 1 1 2 2 1 1 1 2 0 1 1 1 1 0 0 0 0 2 2 1 2 0 1 1 1 0 0 1 0 2 1 1 2 2 1 1 0 2 2 0 0 0 0 0 1 0 1 0 0 1 1 2 0 0 1 1 0 2 0 0 0 1 1 1 0 1 1 2 0 0 1 0 0 0 2 0 2 1 2 0 1 0 1 1 0 0 0 0 0 0 0 0 0 1 0 0 1 1 0 0 1 0 0 0 0 0 0 1 0 1 1 0 0 1 0 0 0 0 2 0 1 0 1 1 1 2 2 1 0 0 1 0 2 0 0 2 0 0 0 1 0 0 1 1 0 0 2 2 0 2 1 1 2 1 2 1 0 1 0 1 2 0 0 0 0 0 0 2 0 1 0 0 2 1 1 0 1 0 1 1 0 0 0 0 0 1 1 2 0 0 0 0 0 2 0 2 0 2 0 0 0 0 2 1 1 1 0 0 0 0 2 2 0 2 2 1 0 0 0 1 0 2 0 0 0 0 0 0 0 0 0 0 1 0 1 1 0 1 0 1 0 0 0 0 0 0 0
91 1 0 0 0 0 0 0 0 2 2 0 1 1 0 0 0 1 0 1 0 1 0 1 0 0 1 0 0 0 1 1 2 2 0 2 0 1 1 0 0 1 0 1 1 1 0 0 0 0 0 0 0 0 2 1 1 1 1 0 0 2 2 0 0 0 0 2 0 0 0 0 2 1 2 2 0 0 2 1 0 1 2 2 2 0 0 1 1 2 0 2 0 0 1 0 1 2 0 2 2 2 0 0 1 0 2 1 1 1 0 1 0 1 2 2 1 0 1 1 1 0 0 2 0 0 0 0 2 0 1 1 0 1 0 0 0 0 0 0 0 0 1 0 0 0 0 0 0 1 0 0 1 0 0 1 1 1 0 0 0 0 0 0 1 2 0 0 1 2 0 0 1 1 2 0 2 0 0 1 0 1 0 0 0 0 0 2 1 1 1 2 1 1 1 1 2 0 0 0 0 0 0 1 2 0 1 1 0 0 2 0 2 0 0 2 1 0 1 1 2 1 1 0 0 1 1 1 0 0 0 0 1 1 0 0 1 2 0 0 0 0 2 0 0 0 0 0 2 0 0 0 0 0 0 1 1 0 0 0 0 0 0 1 1 0 1 0 1 0 1 0 0 0 0 0 1 0 2 0 0 0 0 0 2 1 0 0 2 2 0 2 0 0 1 1 2 0 0 1 0 0 1 0 1 1 1 2 0 1 1 2 0 2 2 0 2 0 0 0 0 0 2 1 0 0 0 0 1 1 1 1 1 1 0 0 0 1 0 0 0 0 2 0 0 0 1 1 2 1 0 0 0 2 0 1 1 2 0 2 0 1 1 1 1 0 0 1 1 0 0 2 0 2 0 0 0 2 1 2 0 1 1 0 1 1 0 0 0 1 0 1 1 0 1 0 1 2 0 0 0 0 0 1 0 0 1 0 0 0 0 0 0 1 1 1 0 1 0 0 0 0 0 0 1 1 1 0 2 1 0 2 0 2 1 0 0 1 0 0 0 0 1 1 0 1 0 2 2 0 0 1 0 1 1 0 1 1 1 2 1 0 0 1 1 1 1 2 2 0 0 0 1 2 0 0 1 2 0 0 1 2 2 0 2 0 0 1 2 0 1 1 0 1 0 0 1 0 0 1 1 1 2 2 2 0 1 1 0 0 1 0 0 0 0 1 0 0 0 1 0 1 2 2 1 0 0 0 0 2 0 2 0 0 1 0 1 2 0 1 0 0 0 1 1 1 0 1 1 2 1 1 0 0 2 0 0 0 1 1 0 0 0 2 2 0 0 0 1 0 1 2 1 0 0 0 1 1 0 1 0 1 1 1 0 0 0 0 1 1 1 0 0 0 0 0 0 0 0 0 0 1 0 2 0 2 1 0 0 1 0 0 0 1 0 0 0 0 1 0 0 1 0 0 0 1 1 1 0 0 0 0 1 0 2 0 0 0 0 1 1 0 0 1 1 0 1 1 1 2 0 1 1 0 0 0 0 1 0 1 0 1 0 0 1 1 0 2 0 0 0 0 0 1 0 2 1 0 1 1 1 0 2 1 1 2 0 1 2 1 0 0 0 0 0 0 0 0 1 1 0 1 0 0 0 1 1 1 0 0 1 1 0 2 0 1 0 0 0 0 0 0 0 2 2 2 0 0 1 0 0 1 1 2 1 1 0 0 0 1 0 0 0 1 1 0 0 1 0 1 1 1 0 0 0 1 0 0 2 1 0 1 1 0 1 0 0 2 2 2 0 0 1 0 0 0 0 1 0 2 0 1 1 0 2 1 0 2 2 2 0 0 2 2 1 0 1 1 0 2 1 1 1 0 1 0 2 0 1 1 2 0 0 1 0 1 1 1 0 0 0 0 2 1 0 0 1 0 0 2 0 1 2 2 0 2 0 0 0 1 1 1 0 1 0 1 1 0 1 0 0 2 0 0 0 0 0 0 0 0 1 0 0 0 0 1 0 0 2 0 1 0 1 1 0 0 0 1 1 2 2 2 2 0 0 0 0 0 0 1 1 1 2 1 2 2 2 0 1 0 1 1 1 1 2 0 0 0 0 2 0 0 1 0 1 1 0 1 2 1 1 0 1 0 0 0 1 2 0 0 0 1 0 1 0 0 0 0 0 0 0 0 1 1 0 0 0 0 1 0 2 0 1 0 2 0 2 1 0 1 1 0 0 0 0 2 2 0 2 1 0 0 1 1 0 0 1 0 1 0 0 0 1 2 0 0 2 0 0 1 1 0 0 0 0 0 0 1 2 0 0 0
92 1 0 0 0 0 2 2 0 0 0 0 1 1 0 0 0 2 1 2 1 2 0 2 0 0 1 0 1 2 2 1 1 1 2 1 2 1 0 1 1 1 0 0 2 0 2 0 2 0 0 0 0 1 1 2 0 0 0 0 1 1 2 2 0 2 0 0 0 0 1 1 2 0 2 2 0 0 2 0 1 1 2 1 1 0 0 2 1 2 1 2 2 0 0 0 0 1 1 1 0 1 1 0 0 0 2 2 0 2 0 2 1 2 2 2 2 0 0 1 1 0 1 1 0 2 0 0 0 0 0 0 0 0 1 0 0 0 1 1 2 0 0 0 2 0 0 0 0 2 0 0 1 0 1 0 1 1 0 0 0 1 0 1 0 1 0 0 1 1 0 0 0 1 2 0 2 1 0 0 1 1 0 0 0 0 0 0 0 0 0 0 2 1 2 2 0 0 0 0 0 0 0 0 2 0 2 0 1 0 1 1 0 0 0 0 0 0 0 0 1 1 0 0 0 0 0 1 0 0 0 0 0 0 0 0 0 2 0 0 0 0 2 2 0 0 0 0 1 0 0 0 1 0 0 2 2 0 1 2 2 0 0 1 0 0 1 0 0 0 0 1 0 0 0 1 0 1 1 1 1 2 1 2 2 0 1 1 1 2 0 1 2 0 2 0 1 1 0 2 0 0 1 0 1 0 0 2 0 2 0 2 0 1 1 0 1 0 0 0 1 1 1 1 0 0 0 0 0 0 1 1 1 1 0 0 0 1 0 1 0 1 2 0 1 1 0 0 1 2 1 0 0 1 1 0 0 0 0 2 0 2 1 1 1 1 0 2 2 0 1 1 0 2 1 0 0 2 1 1 2 0 0 0 0 0 0 0 0 1 0 0 1 0 2 2 2 0 0 0 0 0 0 2 0 0 0 2 1 0 0 0 0 0 1 2 1 0 0 0 0 0 0 0 0 1 1 0 0 0 0 0 1 1 0 0 0 2 0 0 1 0 1 1 0 1 0 1 1 1 0 1 0 0 0 0 0 1 1 1 1 0 0 0 0 2 0 2 2 0 1 0 2 0 2 0 2 1 0 1 2 2 1 0 1 0 0 0 2 1 1 2 0 1 1 0 0 1 1 2 0 1 2 2 2 0 0 0 0 0 0 1 0 0 0 0 0 0 0 0 0 1 2 2 1 1 0 1 0 2 0 1 0 0 0 0 2 0 1 1 0 0 0 0 0 0 0 0 2 1 1 1 0 0 2 0 0 0 1 1 0 0 0 2 0 0 0 1 0 1 0 0 1 0 0 0 1 1 0 1 0 0 1 1 0 0 0 0 0 0 0 1 0 1 1 0 1 1 0 1 1 1 1 2 0 2 2 2 0 2 0 0 0 1 0 0 0 0 0 0 0 1 0 0 0 0 2 1 0 0 0 0 1 0 2 2 0 0 0 0 1 0 0 0 0 0 0 2 0 0 0 2 1 1 0 0 0 0 1 0 0 0 1 0 1 1 1 2 0 0 1 0 0 0 0 0 2 1 2 0 1 1 2 1 0 0 2 0 1 1 0 0 0 0 0 0 0 0 0 1 0 0 0 0 2 2 2 1 0 0 0 0 0 2 0 1 0 0 0 0 0 1 0 2 1 2 0 0 1 1 1 2 0 2 0 1 0 1 0 1 0 1 0 0 0 0 0 1 0 0 0 0 0 0 0 1 0 0 2 1 0 1 2 0 0 0 0 0 1 1 0 0 1 0 0 1 0 0 0 1 0 2 0 0 0 1 1 1 1 2 0 1 2 1 0 0 0 0 0 0 0 0 0 0 0 0 0 0 1 1 1 0 1 0 1 0 1 1 1 0 1 1 1 0 0 0 0 0 0 1 0 0 1 1 0 2 0 0 1 1 1 1 1 1 0 1 1 0 0 0 1 1 1 0 1 0 1 0 0 0 1 0 0 0 0 1 1 0 1 0 1 0 1 1 0 1 0 1 1 0 0 0 2 0 0 0 2 0 1 0 1 0 0 0 1 1 1 1 1 1 0 1 1 0 1 1 0 2 0 1 1 0 0 0 1 1 0 1 1 0 0 1 2 1 0 0 1 1 0 0 0 0 0 2 0 0 0 1 0 1 0 0 2 1 1 0 0 1 0 0 2 0 2 0 0 0 0 2 0 1 0 0 0 1 1 1 1 0 1 0 2 0 0 0 0 2 0 0 0 0 0 0 2 2 0 0 1 0 0 1 0 0 0 0 0 0 0 1 1 0 1 1
93 1 0 0 0 2 2 1 0 0 0 1 1 1 0 0 0 1 1 1 2 1 0 2 0 0 0 0 0 0 2 2 2 1 2 0 2 1 0 0 0 1 0 0 1 0 0 0 2 0 0 0 2 1 0 1 0 0 1 1 0 1 1 1 0 0 0 1 0 0 0 1 2 0 1 2 1 0 2 1 1 2 2 1 1 0 0 0 0 2 0 0 0 0 2 0 0 1 0 1 1 2 2 2 0 0 2 1 1 1 1 1 0 0 0 0 0 0 1 1 1 0 1 1 0 1 0 1 1 0 0 0 0 0 0 0 0 0 0 2 1 0 0 0 1 0 0 0 0 1 0 0 0 0 0 1 1 2 0 0 1 1 0 1 1 2 0 1 0 1 0 0 2 1 2 1 1 1 0 0 0 0 0 0 0 0 0 1 0 0 0 1 2 1 1 2 1 0 0 1 1 1 0 1 2 1 2 1 1 0 1 1 2 0 0 1 0 0 0 0 2 2 0 0 0 1 1 2 0 0 0 1 1 0 1 0 0 2 0 0 0 0 2 0 0 0 0 0 1 0 0 1 1 0 0 2 1 0 1 1 1 0 0 0 0 0 1 0 1 0 1 1 0 0 0 0 0 2 2 2 2 2 1 1 2 0 0 2 0 2 0 0 1 0 2 1 2 0 0 1 0 0 1 0 0 0 0 2 1 2 0 2 0 1 1 0 2 1 1 0 1 1 0 0 2 0 2 1 1 1 1 2 0 0 0 0 0 1 0 0 0 0 2 0 0 2 0 1 1 1 0 0 0 1 0 1 1 2 0 2 0 1 1 0 1 0 0 2 2 0 1 1 1 2 0 1 0 1 0 2 1 1 0 0 0 0 0 1 1 0 0 0 0 0 1 0 1 0 1 1 1 1 1 2 0 1 1 1 0 0 0 0 0 0 0 1 0 1 0 1 0 0 0 0 2 1 1 0 1 0 0 1 0 2 1 1 1 0 0 0 2 0 2 0 2 2 0 1 1 0 1 1 1 2 2 1 2 1 1 1 1 0 1 0 0 0 0 2 2 0 1 1 2 0 1 0 2 1 0 0 1 2 0 0 0 0 0 0 2 1 1 2 0 1 1 0 1 1 1 2 0 1 1 1 1 0 1 0 0 0 0 2 0 0 0 0 0 0 0 1 1 2 2 2 2 0 0 1 0 1 1 1 0 0 0 1 0 1 1 1 2 2 1 1 2 0 1 1 1 1 0 0 0 0 2 0 1 0 1 1 0 0 2 1 0 1 1 0 2 0 2 2 1 0 1 0 2 2 0 0 2 1 2 0 2 1 1 0 1 1 0 0 0 0 0 0 0 0 0 0 0 1 0 0 1 2 1 1 0 1 0 0 0 2 0 0 0 0 0 0 0 0 0 0 0 1 2 2 0 0 0 0 0 0 2 1 0 0 1 0 1 1 0 0 1 0 0 0 0 0 0 1 1 1 0 0 0 0 1 0 0 0 2 1 0 1 1 2 0 0 1 0 0 0 1 1 1 0 2 1 0 0 1 1 0 0 0 0 0 2 0 0 1 1 0 0 1 0 0 0 0 0 0 1 1 2 1 2 0 1 2 1 0 1 0 1 0 1 1 1 0 1 0 2 1 2 0 0 0 0 0 0 0 1 1 0 1 1 0 2 1 1 1 1 2 0 0 0 0 0 0 0 0 0 0 2 1 1 2 0 1 2 2 0 2 0 0 2 1 1 1 0 0 1 1 0 0 0 0 1 0 1 0 0 0 2 0 2 1 1 1 1 2 2 0 0 0 1 0 1 1 1 0 0 0 1 0 1 0 0 0 0 2 0 1 0 2 2 0 0 0 0 1 0 0 0 0 0 0 2 1 2 2 0 0 2 0 0 1 1 1 1 1 1 0 1 1 0 0 0 0 2 1 1 0 1 0 0 1 1 1 0 0 0 0 1 0 0 2 1 2 0 1 0 0 0 0 0 2 0 0 0 2 0 0 0 1 1 1 0 1 0 1 0 1 1 1 2 0 0 0 2 1 1 2 0 1 2 1 1 1 0 0 0 1 0 0 1 2 1 0 1 1 0 0 0 0 2 1 1 0 0 0 1 1 0 0 1 0 0 0 0 1 0 0 0 0 0 0 0 1 1 0 0 2 0 2 2 0 0 0 1 1 0 1 1 2 1 2 2 0 0 0 0 0 0 2 0 2 0 0 0 0 0 0 0 0 0 0 0 0 0 0 1 1 0 0 0 0 0 0 0
94 0 1 0 0 0 1 1 0 1 1 0 1 2 0 0 1 2 2 1 1 2 1 1 0 0 0 0 0 0 1 1 1 2 2 0 2 2 0 1 1 1 0 0 0 0 1 0 2 0 0 0 1 0 1 1 1 0 0 0 1 1 2 1 1 0 0 0 0 0 1 2 1 0 1 1 0 0 2 0 0 1 2 0 0 0 0 1 1 2 1 1 0 0 0 0 0 0 0 0 0 2 0 0 2 2 2 2 0 1 0 2 1 2 2 2 2 1 0 1 2 0 2 0 0 2 0 1 1 0 0 0 1 1 0 0 1 0 0 1 0 0 0 0 1 0 1 0 0 0 0 0 0 0 0 0 1 2 0 0 1 2 0 1 0 0 0 0 1 2 0 0 0 2 1 0 2 0 0 0 0 0 0 1 0 1 1 1 0 0 0 1 2 0 0 2 1 1 0 2 2 0 0 1 2 1 2 0 0 0 1 1 2 0 1 1 1 0 1 1 1 0 0 0 1 0 1 1 0 0 0 0 0 0 1 0 0 2 0 0 0 0 2 0 0 0 0 0 1 1 1 1 1 0 0 2 1 0 1 1 1 0 0 1 1 0 1 0 1 0 1 1 1 1 0 0 0 1 1 0 0 2 0 0 0 0 0 1 1 1 1 1 1 0 1 2 1 0 0 1 0 0 1 0 0 0 0 2 1 2 0 2 0 1 1 0 2 1 0 0 1 1 2 2 1 0 0 0 1 1 1 1 0 0 0 0 0 2 0 0 0 0 2 0 0 1 0 0 0 2 1 0 1 2 0 1 1 1 0 2 0 2 0 0 0 0 0 2 2 1 0 2 1 2 2 0 0 2 0 2 1 2 1 0 1 1 0 0 0 0 0 0 2 1 2 1 1 0 0 0 0 0 0 2 2 0 0 1 0 0 0 0 0 0 1 2 1 1 0 1 0 1 0 1 0 0 0 0 0 1 2 1 0 1 1 0 0 0 0 0 2 0 2 0 0 1 0 1 1 2 0 1 1 1 1 1 1 1 2 2 2 0 1 0 0 1 1 2 2 0 1 1 1 1 2 0 1 2 0 1 1 1 0 0 0 0 0 0 2 1 1 2 0 1 1 0 1 1 1 2 0 0 2 2 2 0 1 1 0 0 0 0 1 0 1 0 0 0 0 1 0 1 1 1 0 0 1 0 0 1 1 1 0 2 1 1 1 0 1 1 1 1 0 1 1 0 0 1 1 2 0 0 0 0 2 0 2 0 1 0 0 0 0 2 1 0 0 0 1 0 0 1 2 0 0 0 2 2 0 2 0 0 1 1 0 0 0 1 0 0 0 0 0 0 0 0 2 1 0 0 0 1 1 1 0 1 0 1 1 1 0 0 0 1 1 1 1 0 0 1 1 1 0 0 0 0 0 1 0 0 0 0 0 0 2 0 1 0 2 0 2 0 0 0 1 0 1 1 0 2 0 1 2 0 0 0 0 0 2 0 0 0 0 0 1 1 0 1 0 0 1 0 0 0 0 2 1 0 1 2 0 1 2 1 1 2 1 0 0 1 0 0 1 2 1 0 0 0 2 2 1 0 1 0 1 2 2 2 1 0 0 0 0 1 0 1 0 0 0 0 0 2 1 2 0 2 0 0 0 0 0 1 0 2 0 0 2 0 0 0 0 0 0 0 0 1 0 0 0 0 0 0 0 0 1 2 1 0 0 0 0 0 2 0 1 0 0 0 1 1 0 0 1 0 0 1 0 0 0 2 0 2 1 0 2 0 1 2 1 2 0 1 2 2 1 0 0 0 0 1 1 2 0 0 0 1 1 1 1 0 0 0 1 1 1 0 2 2 1 0 1 1 2 0 0 0 0 0 0 2 1 2 1 0 0 1 0 0 0 0 0 0 0 0 0 0 0 0 1 1 0 1 1 0 0 0 1 1 0 0 0 0 0 0 0 1 0 0 0 0 0 0 1 1 0 0 0 1 2 0 0 0 1 1 0 1 0 0 0 0 2 0 0 0 2 1 2 2 0 1 0 1 1 0 1 2 0 2 0 1 0 0 0 0 0 0 0 0 2 2 0 0 2 1 0 0 1 2 0 0 0 1 0 1 1 0 1 0 0 1 0 0 0 0 0 0 1 0 0 0 2 0 1 0 1 0 1 2 0 0 0 1 0 0 0 2 2 0 2 1 0 0 0 0 0 0 1 0 1 0 0 0 0 0 0 1 1 0 0 0 0 0 0 0 0 0 0 0 0 0 2 2
95 1 0 0 0 0 0 1 0 2 2 0 0 0 0 0 0 2 2 2 0 1 0 2 0 0 0 0 0 0 2 1 1 1 2 0 2 1 1 0 0 0 1 0 2 1 0 0 2 0 0 0 0 0 2 2 0 0 1 0 1 0 2 0 0 1 0 0 0 0 1 0 2 0 0 2 2 0 2 0 0 1 1 1 2 0 0 1 1 2 1 2 1 0 0 0 0 2 0 2 2 2 0 0 2 2 2 2 0 2 0 0 1 1 1 1 1 0 1 1 1 0 1 1 0 1 0 1 1 0 0 0 1 1 0 0 0 0 0 1 0 0 0 0 1 0 1 0 0 1 0 1 0 0 0 0 0 1 0 1 2 0 0 1 0 1 0 0 0 0 0 0 1 1 2 0 1 0 0 0 0 0 0 2 0 2 2 1 1 0 0 0 2 2 2 2 2 0 0 0 0 0 0 1 2 1 2 0 2 1 1 2 2 0 0 0 2 0 1 2 2 0 1 0 0 1 1 1 0 0 0 0 0 0 1 0 0 2 1 1 0 1 2 0 0 0 0 0 2 0 0 0 2 1 0 2 2 1 1 2 1 1 0 0 0 0 0 0 2 0 0 1 0 0 1 0 0 1 0 0 0 1 1 1 1 1 1 2 0 2 0 0 1 1 1 1 2 0 0 2 0 0 0 0 0 1 1 2 0 1 0 1 0 1 1 0 2 2 1 1 1 1 0 0 0 0 0 0 1 1 2 1 0 0 0 0 0 2 1 2 2 2 2 0 0 0 0 1 0 1 2 0 0 1 0 1 1 1 0 0 0 0 1 0 1 0 0 1 1 0 0 2 1 2 2 0 0 2 1 1 1 1 0 0 1 0 0 1 1 0 0 1 0 1 2 1 1 0 1 1 0 2 1 2 0 0 0 0 1 0 0 0 1 1 0 2 0 0 0 0 1 2 1 1 2 2 1 1 0 0 1 0 1 1 1 1 0 1 0 0 1 0 1 0 0 1 0 0 1 1 0 1 2 2 2 2 2 2 2 2 0 0 1 1 1 1 0 1 1 1 2 1 2 0 1 1 1 1 0 0 1 2 1 0 0 0 0 1 2 1 1 1 0 1 0 0 0 0 1 1 1 1 2 2 2 1 1 0 0 0 0 1 0 1 0 0 1 0 0 1 0 1 2 2 0 0 0 1 1 2 0 0 0 1 0 1 2 1 0 0 1 1 0 1 1 0 0 0 2 2 0 0 0 0 2 0 0 1 0 1 0 0 0 2 0 1 1 0 1 0 1 1 0 0 0 0 1 1 0 1 0 0 2 0 2 1 1 0 1 1 1 0 1 0 0 1 0 1 0 1 1 1 0 1 0 2 1 1 0 0 0 0 0 1 0 0 1 1 0 1 1 2 0 0 0 1 2 2 0 0 2 0 1 0 2 1 0 0 0 1 0 0 1 2 1 0 0 1 0 1 0 2 2 0 0 0 0 1 2 0 0 0 1 1 0 1 0 2 1 0 0 0 0 1 0 1 1 0 1 1 0 2 1 1 0 0 1 1 1 0 0 0 1 1 1 0 0 0 1 1 0 1 0 0 2 2 2 1 0 1 1 1 0 1 0 1 0 1 1 1 0 1 0 2 1 1 1 1 1 1 0 1 0 2 1 1 1 1 1 1 0 0 0 0 1 0 1 0 0 2 1 1 0 0 0 0 0 0 2 0 0 0 2 0 1 1 1 1 0 0 0 0 1 1 1 2 0 2 2 0 2 2 1 0 1 1 0 2 2 1 1 0 2 1 0 0 0 0 0 0 0 2 0 1 1 0 1 0 0 2 2 0 2 0 2 0 2 1 2 0 0 2 2 1 1 0 1 0 0 2 0 2 2 1 0 2 0 1 1 0 0 1 0 0 0 0 0 1 0 0 0 2 0 0 0 0 0 0 0 0 1 0 0 0 0 0 2 0 2 0 0 0 1 0 0 1 0 1 2 1 1 1 0 0 0 2 0 0 0 0 2 0 0 0 2 2 2 0 1 0 1 1 0 0 1 2 0 2 0 0 0 0 1 0 1 1 0 0 2 1 0 1 1 1 0 0 1 2 0 0 0 0 0 0 0 0 1 1 0 0 0 0 2 0 0 0 0 0 1 0 2 0 2 0 0 0 0 2 1 1 1 0 0 1 1 1 1 0 1 0 2 0 1 1 0 1 0 0 1 0 0 0 2 2 0 0 2 0 0 0 0 0 0 0 0 0 1 0 0 1 2 0
96 0 0 0 1 0 2 2 0 0 0 0 0 0 0 0 0 0 0 1 2 1 0 2 0 0 1 0 0 0 1 1 0 1 1 0 2 0 0 2 2 0 1 0 2 2 1 1 1 0 0 1 0 0 2 1 0 0 0 0 1 0 1 1 0 0 0 0 0 0 0 0 2 0 1 2 1 0 1 0 0 1 2 2 2 0 0 0 0 2 1 2 0 0 0 0 0 0 0 1 0 2 1 1 1 0 2 2 0 2 0 2 0 0 0 0 0 0 1 1 1 0 2 0 0 0 0 1 2 1 2 2 0 0 0 0 0 0 0 2 1 0 0 0 1 0 0 0 0 1 0 0 0 0 0 2 1 1 0 1 1 0 0 1 1 1 0 0 1 2 0 0 2 1 2 0 2 0 2 2 2 2 0 1 0 1 1 1 0 0 0 1 0 0 0 0 0 0 0 1 1 0 0 0 2 0 1 1 2 0 1 2 0 0 0 0 0 0 1 2 2 0 1 0 0 2 1 1 0 0 0 0 0 0 2 0 0 2 0 0 0 0 2 0 0 0 0 0 1 0 0 0 1 0 0 2 1 0 1 2 2 0 0 1 0 0 1 0 2 0 0 0 1 1 0 0 0 1 1 1 1 1 1 1 2 0 1 0 0 1 1 0 0 0 1 1 2 1 0 1 1 0 1 0 1 1 1 1 0 1 0 1 0 0 0 0 2 0 0 0 0 0 2 2 0 0 1 0 1 0 2 0 0 1 0 0 0 2 1 1 0 0 2 0 1 0 1 0 1 0 2 0 1 1 0 0 0 0 0 2 0 2 0 0 0 2 0 2 2 1 1 1 0 2 0 0 0 1 1 1 1 2 0 0 0 0 0 0 0 0 0 1 0 0 2 0 0 1 0 0 0 0 2 1 0 0 1 2 0 0 0 0 0 0 0 2 0 1 0 0 0 0 0 0 1 1 0 1 0 1 0 0 0 2 1 1 0 0 0 0 2 0 0 2 0 0 0 0 1 1 1 1 0 1 0 0 0 1 1 1 1 0 0 1 1 1 0 2 2 0 1 0 2 0 0 0 0 1 0 2 2 1 1 1 0 0 1 0 2 1 1 2 0 1 1 0 0 0 0 2 0 0 2 2 2 0 0 0 1 0 1 1 0 0 0 0 0 0 0 2 1 0 2 2 2 1 0 2 0 1 1 0 0 1 2 0 1 0 1 1 1 1 0 2 2 1 0 0 2 0 0 0 0 0 2 0 1 0 1 0 1 0 0 1 1 0 0 1 1 1 0 1 0 0 0 0 1 1 0 2 0 1 2 1 1 0 0 1 0 0 1 0 0 1 1 0 1 0 0 0 0 2 0 2 0 2 1 1 0 2 1 0 0 1 1 0 0 0 0 0 0 1 2 2 0 0 0 0 0 0 1 0 0 0 2 0 0 0 1 0 0 2 1 1 2 0 1 2 0 1 0 1 2 0 0 0 0 0 2 0 0 0 1 1 1 2 1 2 0 0 2 0 0 0 0 1 1 1 0 2 1 2 2 0 0 1 2 0 1 1 0 0 0 2 2 0 0 0 2 2 1 0 0 0 0 0 0 1 0 0 0 0 0 1 0 0 0 0 0 0 0 2 1 2 1 2 0 0 1 0 0 0 0 2 0 0 0 0 0 1 0 0 0 1 1 0 0 0 0 1 1 1 0 0 0 1 0 0 2 2 0 0 1 0 1 0 1 1 2 2 1 0 1 0 0 0 0 1 1 1 0 1 0 1 2 1 1 1 0 2 0 2 2 2 0 0 1 1 0 2 2 2 0 0 0 0 0 0 0 2 2 0 1 1 1 0 2 1 1 0 1 1 0 0 0 0 0 0 0 2 1 2 1 1 0 2 0 1 1 0 1 1 1 1 0 1 1 0 1 1 0 1 0 0 0 0 1 0 1 1 0 0 0 0 0 1 1 0 2 0 0 0 1 0 0 1 0 0 1 1 2 2 2 0 0 0 1 0 0 0 0 0 0 0 2 2 2 2 0 0 0 1 0 0 2 1 1 1 0 0 0 0 0 0 0 0 0 0 1 1 0 0 1 2 1 0 2 1 1 1 0 0 0 1 0 0 1 1 0 0 0 0 0 0 0 0 1 0 0 0 0 1 1 0 1 0 1 2 1 1 1 0 1 0 1 1 1 0 1 0 1 0 0 0 0 0 2 1 2 0 1 1 0 0 0 0 0 0 0 0 0 0 0 0 1 0 0 0 0 0 1 1
97 1 0 0 1 0 1 0 0 2 2 0 0 0 0 0 0 0 0 1 1 2 0 2 0 0 2 0 0 1 2 0 0 1 2 1 1 2 0 0 0 2 1 1 2 1 1 0 2 0 0 0 0 0 2 1 1 2 1 1 1 1 0 0 0 1 0 2 0 0 0 2 2 0 0 2 2 0 1 0 0 2 2 0 1 0 0 1 1 1 1 1 0 0 2 0 0 0 0 0 0 2 0 0 0 0 2 1 1 1 0 2 1 2 2 2 1 0 0 2 2 1 1 1 0 1 0 1 1 0 0 0 0 0 1 0 0 0 0 0 0 0 0 0 0 0 0 1 1 1 0 0 0 0 0 0 1 0 0 0 1 0 1 0 1 2 0 0 1 2 0 0 2 1 1 0 2 0 1 1 1 1 1 0 0 0 1 0 0 0 0 0 2 0 1 1 1 0 0 0 0 1 0 0 2 0 2 1 1 0 1 1 0 1 0 1 0 0 1 0 2 1 0 0 0 0 1 0 0 0 0 1 0 0 1 0 0 2 1 1 0 1 2 1 0 0 0 0 2 0 0 0 2 0 0 0 0 0 0 0 0 0 0 0 0 0 0 0 1 0 1 1 1 1 0 0 0 0 2 0 0 0 2 2 2 0 2 1 1 2 0 1 1 0 2 1 2 0 0 1 1 1 0 2 0 0 0 1 1 1 0 1 0 1 1 0 2 0 0 0 0 1 0 0 1 0 1 0 2 2 2 0 0 0 0 0 0 0 0 1 1 1 1 1 0 0 1 1 0 0 2 0 0 1 1 0 0 0 1 1 1 1 2 1 2 1 0 0 0 0 0 2 1 1 1 0 0 1 1 1 2 0 2 0 1 1 0 0 0 1 0 1 1 0 2 1 2 1 0 0 0 0 2 2 0 1 1 1 1 0 0 0 0 0 0 1 0 0 0 0 0 1 0 1 0 0 0 1 0 0 1 0 0 1 0 0 0 0 0 0 0 0 1 1 0 2 1 1 1 2 0 1 1 2 1 1 1 1 2 2 1 0 0 0 0 2 0 1 2 0 2 0 2 1 1 0 0 0 0 0 2 2 2 1 1 1 0 1 2 1 1 2 0 2 0 0 0 1 1 2 0 1 2 2 2 0 1 0 0 0 0 1 0 0 0 1 0 0 0 2 0 0 2 1 0 0 0 0 1 2 0 1 0 0 0 0 1 1 1 1 0 0 0 1 1 1 0 2 0 2 0 0 0 0 1 1 1 0 1 0 1 0 0 0 0 0 0 1 0 1 0 0 0 0 0 0 1 2 0 2 0 0 2 1 1 1 1 1 0 0 0 0 1 0 1 1 1 0 0 1 1 1 1 1 0 1 1 0 1 2 0 0 0 2 0 0 0 0 1 1 1 1 0 0 0 1 1 1 0 0 1 0 0 0 1 0 0 0 1 0 1 1 0 1 2 0 1 1 0 2 1 1 1 0 0 0 0 1 2 0 0 0 1 2 0 2 2 2 1 0 0 0 0 0 0 2 0 1 1 1 1 0 1 0 0 0 1 0 1 1 0 0 0 2 0 0 0 0 1 1 0 1 0 1 1 2 1 1 1 0 0 0 1 1 0 0 0 0 0 0 0 1 1 2 2 2 0 0 1 1 0 0 0 1 1 0 0 1 1 2 0 1 0 1 2 0 0 0 0 0 0 0 0 0 1 2 0 0 1 0 0 0 1 0 0 1 2 0 1 1 0 0 0 1 1 2 0 1 1 1 0 2 0 1 1 2 0 2 1 1 1 1 2 2 0 0 0 1 0 1 1 1 1 1 1 1 1 1 0 1 1 0 2 0 2 0 2 2 2 0 1 2 0 2 0 0 2 0 0 2 0 1 2 2 0 2 0 1 1 0 0 1 0 0 0 0 0 0 1 0 0 2 0 0 0 0 0 0 0 0 0 0 0 0 0 0 1 1 1 0 0 0 1 0 0 0 1 1 1 1 2 2 1 1 0 2 0 0 0 0 2 0 0 0 2 2 2 1 1 1 0 1 2 1 1 1 0 1 1 1 1 0 0 0 2 1 0 1 1 0 0 0 1 2 0 0 1 1 0 0 0 1 0 1 1 0 1 0 0 1 0 0 2 0 0 1 0 0 1 0 2 0 2 0 0 0 1 2 0 0 0 1 1 1 1 1 1 0 0 1 2 0 0 0 0 0 1 0 1 0 0 0 1 1 0 1 1 0 0 1 1 0 0 1 2 0 0 0 0 0 1 0
98 0 0 0 0 0 0 1 0 1 1 0 1 1 0 0 0 1 1 1 1 1 0 2 0 1 2 0 0 1 2 0 0 2 0 2 0 1 0 1 1 1 1 0 2 1 2 0 1 0 0 0 0 0 2 2 0 0 1 0 0 1 1 0 0 0 2 2 0 0 0 2 1 0 0 1 1 0 1 0 1 2 1 0 1 0 0 1 0 2 0 0 1 0 1 0 0 0 0 0 0 2 1 1 1 1 2 0 2 0 0 1 1 1 1 1 1 0 0 2 2 0 2 0 1 1 0 1 1 0 0 0 0 1 0 0 0 0 0 1 2 0 0 1 0 1 0 0 0 1 0 0 0 1 1 0 1 1 0 0 1 0 0 1 1 2 0 0 1 1 0 0 1 2 2 0 2 0 0 0 0 0 0 1 0 1 1 1 0 0 0 1 2 1 1 1 1 1 0 0 0 1 0 0 2 0 2 0 1 0 1 0 0 0 0 1 1 1 0 0 1 1 1 0 0 2 2 1 0 0 0 0 0 0 2 0 0 2 0 0 0 0 2 1 0 0 0 0 2 0 0 0 1 0 0 0 0 0 0 0 1 0 0 1 1 0 0 1 1 0 0 1 1 1 0 0 0 0 1 1 1 1 1 1 2 0 2 0 1 2 0 2 2 0 2 0 2 0 0 2 2 0 1 0 0 0 0 0 0 2 0 2 0 2 2 0 1 0 0 0 1 1 1 1 1 0 1 0 1 1 1 2 0 0 0 0 0 0 0 1 1 1 2 0 0 1 0 0 2 2 2 0 0 2 2 0 1 1 0 2 0 1 1 1 1 0 0 2 2 1 0 2 2 1 1 0 0 1 1 1 2 0 0 0 1 1 0 0 0 0 0 0 2 0 2 2 2 0 1 1 0 2 0 1 1 0 1 0 2 0 0 0 0 0 0 2 0 0 0 0 0 2 1 0 2 1 2 1 0 1 2 1 1 0 0 0 0 0 0 0 1 0 1 0 0 2 1 1 1 1 0 1 0 2 1 1 1 1 1 2 1 0 0 0 0 2 0 1 1 1 1 0 1 1 1 1 0 1 0 0 2 1 1 1 0 1 0 0 1 1 0 1 0 2 1 0 1 0 1 2 0 0 1 1 1 0 1 0 1 0 1 1 0 0 1 1 0 0 0 1 1 1 2 2 1 0 0 0 0 2 0 2 0 1 0 0 1 0 1 1 2 2 0 0 0 1 0 2 0 2 0 0 0 0 1 1 0 1 1 0 0 0 1 2 0 1 1 0 1 0 0 0 1 0 0 0 2 2 0 1 1 0 1 1 0 0 0 0 0 0 0 0 0 0 0 0 0 0 0 0 0 2 2 1 0 2 0 2 0 1 1 0 0 1 0 0 0 0 1 1 1 1 0 0 0 1 1 1 0 0 0 0 0 0 1 0 1 0 0 0 0 0 0 1 1 0 1 2 0 0 0 2 0 1 0 0 0 0 1 0 0 0 0 0 1 1 0 1 1 1 0 2 0 1 0 2 1 1 1 1 0 0 2 0 0 1 1 0 1 1 0 0 1 2 1 0 0 0 1 1 0 1 0 0 0 0 1 1 1 0 1 1 1 1 0 0 0 2 2 2 0 0 0 2 1 1 1 1 1 1 0 0 1 2 2 2 1 1 0 1 0 1 0 1 1 0 0 1 0 0 0 0 1 0 1 1 0 0 1 0 0 1 0 0 0 0 1 1 0 0 0 0 0 0 0 1 0 1 1 0 1 2 2 1 2 0 0 2 2 1 1 0 2 1 0 0 0 1 0 1 1 1 1 0 1 1 1 0 0 1 2 1 0 0 0 0 0 1 1 0 2 1 0 1 0 0 1 0 0 2 0 2 2 2 0 2 0 0 0 0 0 0 0 1 0 0 1 0 1 1 0 1 1 1 0 1 1 1 1 1 0 0 0 0 0 0 1 0 2 0 1 1 0 1 0 1 0 0 2 0 0 0 2 1 0 1 0 0 0 0 2 0 0 1 1 1 1 1 0 0 0 2 2 0 2 0 0 1 1 2 1 0 0 1 0 0 0 1 2 1 0 1 2 0 0 0 2 1 0 0 1 1 2 2 0 0 1 1 1 1 0 0 2 1 1 0 1 0 1 0 2 0 2 0 0 0 0 2 0 0 0 0 1 0 1 1 1 0 0 0 2 0 0 0 0 0 2 0 0 0 0 0 0 1 0 1 0 1 0 0 0 0 0 0 0 0 0 0 0 0 2 1
99 0 0 0 1 0 2 2 1 0 1 0 0 1 0 0 0 1 0 1 1 2 0 2 0 0 1 1 1 1 2 0 1 1 1 1 1 2 1 0 0 1 0 1 2 0 1 0 2 0 0 0 1 1 1 2 0 0 1 1 0 1 1 1 0 0 0 1 0 0 1 1 2 0 2 2 0 0 1 0 0 1 2 1 1 0 0 1 1 2 1 1 0 0 1 0 0 1 0 1 1 2 1 1 1 0 1 2 0 2 0 1 1 2 2 2 1 0 1 1 1 0 1 1 1 0 0 1 2 1 2 2 0 0 0 0 0 0 0 0 0 0 0 0 0 0 0 0 0 2 0 0 0 0 0 0 1 1 0 0 0 0 2 0 1 2 0 0 0 1 0 0 0 0 1 0 0 0 0 1 1 1 0 1 0 1 1 2 0 0 0 1 2 1 2 1 0 1 0 1 1 0 0 0 2 0 1 0 1 0 2 0 1 0 0 1 1 0 0 1 1 1 0 1 0 1 2 0 0 0 0 1 1 2 1 2 0 2 0 0 0 1 2 0 1 1 1 0 2 0 0 0 1 0 0 2 1 0 0 0 0 0 0 1 1 0 0 0 1 1 0 0 0 0 0 0 0 1 1 1 0 0 2 2 2 0 1 2 1 2 0 0 1 0 2 1 2 1 0 1 1 0 0 1 0 1 1 2 1 1 0 1 0 1 1 0 2 2 1 0 2 2 2 2 1 0 1 0 0 0 2 2 0 0 0 0 0 0 0 1 0 0 0 0 0 1 0 0 0 1 1 0 0 2 1 1 1 0 0 1 0 1 1 1 0 0 0 2 2 0 0 2 1 2 1 0 0 2 1 1 1 2 1 0 0 1 0 1 1 0 1 1 1 0 2 2 2 0 0 0 0 0 1 2 0 0 0 1 1 0 0 0 0 0 1 2 1 0 0 0 0 1 0 1 1 1 1 1 0 0 1 0 0 1 1 0 0 1 0 1 0 0 1 0 1 1 0 2 2 0 0 1 1 2 2 1 2 0 1 0 2 0 0 0 0 2 0 1 1 1 0 0 2 0 2 0 0 1 1 0 0 2 1 0 1 0 0 0 2 1 1 2 0 2 1 0 1 0 0 2 0 0 1 1 1 0 1 0 0 0 0 1 0 0 0 1 0 0 0 1 1 1 2 2 1 1 0 2 0 1 1 0 0 0 1 0 2 0 2 2 1 1 0 1 2 0 0 1 1 1 0 0 0 0 2 0 1 2 0 0 0 1 0 0 0 0 0 2 2 0 0 0 0 0 0 0 1 0 0 2 0 0 1 0 1 0 0 1 0 0 0 1 0 0 0 2 0 0 0 0 0 2 1 2 0 2 1 1 0 1 0 0 0 1 0 0 0 0 0 0 0 1 0 0 0 1 1 1 0 0 0 1 1 0 1 1 0 1 0 1 1 0 0 1 1 0 1 1 0 1 1 1 1 0 0 0 0 0 0 1 1 0 0 1 1 2 0 2 1 0 1 0 0 0 0 2 1 2 1 1 2 0 2 2 1 1 1 0 0 1 0 0 1 1 0 0 1 1 2 2 0 2 0 0 2 2 1 2 0 0 1 1 1 1 1 1 0 0 0 0 0 0 2 2 1 0 0 0 1 1 0 1 0 2 0 1 1 0 0 0 0 0 0 0 0 1 0 0 0 1 1 1 0 0 0 1 1 0 1 0 0 0 2 0 1 1 1 1 0 0 0 0 0 0 0 1 0 1 2 0 1 1 1 1 2 1 0 2 1 2 0 1 2 2 0 0 1 2 0 2 2 2 1 0 1 0 1 1 0 1 1 0 2 0 2 0 2 1 0 0 0 0 0 0 0 0 0 0 0 1 0 0 1 1 0 1 0 0 0 0 0 0 0 1 0 0 1 1 0 0 0 2 1 0 1 0 1 0 1 1 0 1 0 0 0 0 0 0 0 0 0 0 2 1 0 1 0 0 2 1 2 2 2 0 0 0 1 2 0 0 2 0 2 1 2 1 2 1 1 1 0 1 1 0 2 2 0 2 1 1 1 0 0 0 1 1 0 1 2 1 1 0 2 1 2 0 1 1 0 0 0 0 0 1 0 0 0 1 0 0 0 0 1 1 0 1 0 1 0 0 2 0 1 0 2 0 1 2 0 0 0 0 2 0 1 1 2 0 0 1 0 0 0 0 0 0 1 1 2 0 0 0 0 0 1 1 0 0 0 0 0 0 0 0 1 0 0 1 1 0 2 0
100 1 1 0 0 1 2 0 0 0 0 0 0 2 0 0 0 2 2 1 1 2 1 1 0 0 0 0 0 1 2 0 1 1 0 1 1 0 2 0 0 0 0 0 1 1 0 0 1 0 0 0 2 0 0 0 1 0 1 0 1 0 2 1 0 0 0 1 0 0 0 1 2 0 1 2 1 0 1 0 1 2 1 0 1 0 1 1 1 2 1 1 1 0 1 0 0 2 0 2 0 2 0 0 1 0 2 1 1 1 0 2 1 2 2 2 2 0 1 1 1 0 1 1 0 1 0 0 0 0 0 0 1 1 0 0 1 0 0 0 0 0 0 0 1 0 1 0 0 1 0 0 0 0 0 1 1 1 0 0 2 0 0 1 0 1 0 0 1 2 0 2 0 1 1 0 2 0 1 1 1 1 1 0 0 0 1 1 0 0 0 0 2 1 2 1 1 0 0 1 1 0 0 0 2 0 2 1 0 0 2 0 1 0 0 0 0 1 0 0 2 2 0 1 0 0 1 1 0 0 0 0 0 0 2 0 1 2 0 0 0 0 2 0 0 0 0 0 2 0 0 0 1 1 0 1 0 0 1 1 0 1 0 1 1 0 1 0 1 0 0 1 0 0 0 0 0 0 2 0 0 0 0 0 0 0 0 1 0 2 0 0 0 0 1 0 1 1 1 1 0 0 0 2 0 0 1 2 2 2 0 2 0 2 1 0 1 0 0 0 1 1 2 1 0 0 1 0 1 2 2 0 0 0 0 0 0 1 1 0 0 0 2 0 0 0 0 1 1 2 1 1 0 2 2 0 0 1 0 2 0 2 0 0 0 0 0 1 1 1 0 2 1 2 2 0 0 1 1 1 1 0 0 0 0 1 0 0 0 1 0 1 0 1 2 1 1 0 1 2 1 1 0 2 1 0 0 0 0 0 0 0 0 0 1 1 0 0 0 0 0 1 0 0 2 1 0 0 0 0 0 0 1 0 0 0 1 1 0 0 0 0 1 1 1 2 0 0 1 1 0 0 0 2 0 0 0 1 2 1 1 0 0 0 0 2 0 2 2 0 0 0 2 0 1 1 0 1 0 0 1 2 1 0 1 0 0 0 2 1 1 2 0 2 1 0 1 0 1 2 0 1 0 0 0 0 2 0 0 0 0 1 0 1 0 0 0 0 0 1 1 2 2 2 0 1 1 1 0 1 1 0 0 2 2 0 1 1 0 1 1 1 0 0 2 0 0 1 1 2 0 0 0 0 2 1 0 0 1 0 1 0 0 2 0 0 0 1 0 1 1 1 1 0 0 0 2 2 0 1 1 0 1 2 0 0 0 1 0 0 0 0 2 0 1 0 0 0 0 1 2 0 2 1 0 1 1 1 0 0 0 0 0 1 1 1 1 0 1 0 0 2 0 1 1 1 1 2 0 0 0 0 1 0 1 0 0 0 0 0 1 0 0 1 2 0 2 1 0 0 0 2 0 1 1 1 0 0 0 1 1 0 0 0 1 1 0 2 0 0 1 0 1 0 0 1 1 1 2 0 1 0 0 0 0 0 1 0 2 2 1 1 1 2 2 0 0 0 1 1 1 1 0 0 0 1 1 1 0 0 0 0 0 1 0 1 0 0 0 0 0 0 0 1 2 1 0 0 0 0 0 1 0 2 0 1 0 0 0 1 0 0 0 1 1 0 0 0 0 0 0 0 0 0 0 2 0 0 2 0 0 1 1 0 1 0 1 2 1 1 0 1 1 0 0 0 0 2 2 0 0 1 0 1 2 0 2 2 2 2 0 1 2 2 1 1 0 1 0 1 1 1 0 0 0 0 1 1 0 1 1 0 0 1 0 0 1 1 1 0 1 1 0 2 0 0 1 0 1 1 0 1 1 2 0 2 0 1 1 0 0 0 0 0 1 0 1 0 0 0 1 1 1 0 0 0 1 0 1 1 0 0 0 0 0 0 0 0 1 0 1 0 1 0 1 1 1 0 2 0 0 0 1 0 0 1 0 0 0 1 1 0 0 1 2 1 2 2 0 0 0 2 2 0 1 1 1 1 0 0 0 0 0 0 0 0 0 1 2 1 1 0 1 0 0 0 1 1 0 1 1 0 0 1 0 0 0 1 0 0 0 0 0 2 1 2 0 1 1 0 2 0 2 0 1 0 0 2 0 0 0 0 1 0 0 2 2 0 2 1 0 0 0 0 0 0 2 0 1 0 0 0 1 1 0 0 1 0 0 0 0 0 0 2 1 0 0 1 1 0 1 0
101 1 0 0 1 1 2 2 0 0 0 1 0 0 0 0 0 1 1 2 1 2 0 2 0 0 2 0 0 0 2 1 0 1 0 1 1 1 0 0 0 1 0 0 2 0 1 0 0 0 0 0 0 0 2 2 0 0 1 1 0 0 1 0 0 0 1 2 0 0 1 2 1 0 1 1 0 0 2 0 0 1 2 0 0 0 0 0 0 2 0 0 1 0 1 0 0 1 0 1 1 2 1 1 0 0 2 0 1 1 0 1 1 2 2 2 2 0 1 1 1 0 0 2 0 1 0 0 1 0 0 0 0 0 1 0 0 0 0 1 1 0 0 0 1 0 1 1 1 1 0 2 0 0 0 0 0 2 0 1 0 0 0 1 0 0 0 0 2 2 0 0 1 2 1 1 1 0 2 2 2 2 1 0 0 0 0 1 0 0 0 1 2 0 0 2 2 0 0 1 1 0 0 1 2 0 2 0 2 1 2 1 0 1 0 0 0 0 0 0 2 2 1 0 0 1 1 1 0 0 0 0 0 0 1 0 0 2 0 0 0 0 2 0 0 0 0 0 2 0 0 0 1 0 0 1 2 0 0 1 0 1 0 1 1 0 1 0 2 1 1 0 0 0 0 0 0 1 1 1 1 2 2 2 2 0 2 0 1 2 0 0 0 0 1 1 2 1 0 1 2 0 0 0 0 1 1 2 0 1 0 1 0 0 0 0 2 0 0 0 0 0 0 0 0 0 0 0 1 0 2 2 0 0 0 0 0 0 0 1 0 0 2 0 0 1 0 0 1 1 0 0 0 2 2 0 0 0 1 1 1 2 2 1 2 0 0 1 1 0 0 2 0 2 0 0 0 2 2 0 1 1 0 0 1 0 0 0 0 0 0 0 0 0 2 0 0 1 0 0 0 0 1 2 1 1 1 2 0 0 0 0 0 0 1 2 0 0 0 0 1 2 1 1 0 1 1 1 0 0 2 0 1 0 0 0 0 0 0 0 1 0 1 1 1 2 1 0 1 0 1 0 2 2 2 2 2 0 1 1 2 0 1 1 1 1 0 2 2 0 1 1 1 2 2 0 2 2 0 2 2 1 1 0 0 0 0 1 2 0 1 2 0 1 0 0 0 2 2 2 0 0 2 1 2 0 1 0 1 0 0 2 0 0 0 0 0 1 0 1 0 1 2 2 0 1 0 0 1 2 1 0 0 1 1 1 2 1 2 2 1 0 0 2 2 0 0 2 0 2 0 0 0 1 2 0 0 1 0 1 0 0 1 2 0 2 1 1 0 1 0 1 0 0 0 0 1 2 0 1 1 0 0 0 0 0 0 0 0 0 1 0 1 0 0 0 0 0 0 1 0 2 1 0 0 1 2 0 0 1 2 0 0 2 2 2 2 0 0 1 1 1 0 0 0 0 0 1 0 0 0 0 0 0 2 1 1 0 0 0 1 1 0 1 2 0 2 1 0 1 1 1 0 0 0 0 0 0 0 1 1 0 1 2 0 2 0 2 0 0 0 0 1 0 0 1 1 1 1 1 1 0 2 2 2 2 1 0 0 1 0 0 0 2 0 0 0 1 2 2 1 0 0 0 0 1 1 1 0 0 0 0 1 1 1 2 0 1 2 1 0 0 0 2 0 2 1 0 0 0 0 1 0 2 0 1 1 1 1 1 0 0 0 0 1 0 1 0 0 0 0 0 1 0 1 0 0 0 1 1 0 0 1 0 0 0 0 0 0 0 0 0 0 1 1 1 0 0 0 1 0 2 1 2 2 1 0 1 1 2 0 1 2 2 1 1 0 0 0 1 1 2 0 0 0 1 1 1 0 0 0 0 1 0 1 1 2 2 2 0 2 2 1 1 0 0 1 0 0 2 0 2 2 1 0 0 1 1 2 1 0 2 1 0 0 0 0 0 0 0 1 1 0 0 0 0 0 0 0 0 1 0 0 0 0 1 0 0 1 0 1 0 0 1 0 0 0 0 2 1 1 1 1 0 0 1 0 0 1 0 1 0 0 0 2 2 2 1 1 0 0 2 1 1 1 1 0 2 0 1 0 0 1 0 2 2 0 1 2 1 0 1 2 1 0 0 1 1 0 0 0 1 0 1 0 0 1 0 0 0 0 0 0 1 0 1 0 1 0 0 2 0 2 1 0 0 1 2 0 0 0 1 1 0 1 0 0 0 1 1 1 0 1 1 0 0 2 0 1 0 0 0 0 0 2 2 2 0 0 0 0 0 0 0 0 0 0 0 1 0 1 0
102 1 0 1 1 1 2 0 0 2 2 0 1 2 0 0 0 0 0 2 0 2 0 2 0 0 0 1 1 1 2 1 2 1 1 1 1 1 1 0 0 1 0 0 1 1 1 0 1 1 1 0 0 0 2 1 1 1 1 1 0 1 2 2 0 2 0 0 0 0 0 0 2 0 2 2 0 0 2 0 0 2 1 2 2 0 0 0 0 2 0 1 1 0 0 0 0 2 1 1 1 2 0 0 0 0 2 2 0 2 0 1 0 0 0 0 0 0 0 2 2 0 2 0 0 2 0 1 1 0 0 0 0 0 1 0 1 0 0 1 2 0 1 0 1 0 0 0 0 0 0 1 0 0 0 0 0 0 0 1 1 1 1 1 1 1 0 0 1 1 0 1 0 1 2 0 2 0 0 0 0 1 0 1 1 0 0 1 0 0 0 1 0 0 0 1 2 0 0 0 0 0 0 0 2 0 1 0 1 1 1 1 2 0 0 0 0 0 2 1 2 1 0 0 0 1 1 1 0 0 0 0 0 1 1 0 1 2 0 0 0 0 2 0 0 0 0 0 2 0 0 0 2 0 0 0 1 0 1 2 1 1 0 2 1 0 0 0 2 0 1 0 1 1 0 0 0 1 2 1 0 0 1 1 1 0 1 0 2 2 0 2 0 0 1 1 0 0 0 0 1 0 0 1 0 0 0 2 0 0 0 0 0 1 1 0 2 0 1 0 1 1 1 1 1 0 1 0 0 0 1 2 0 0 1 0 1 1 0 0 0 0 1 0 0 0 0 0 2 0 0 0 0 2 1 1 1 1 0 1 0 2 2 2 2 2 0 2 2 0 0 2 1 2 0 0 0 1 0 2 1 1 1 0 0 1 0 0 0 0 0 1 1 0 1 0 1 1 0 0 0 0 0 1 1 0 1 0 0 0 0 0 0 0 2 2 2 0 0 0 0 1 1 1 2 2 1 0 0 2 2 2 0 2 0 0 0 0 0 0 1 0 1 1 0 2 0 1 1 1 1 1 2 2 2 2 2 2 1 2 0 0 0 0 1 1 0 2 2 0 1 2 2 0 1 1 1 1 0 0 1 2 2 0 1 0 0 0 2 1 1 2 0 1 0 0 0 0 0 1 1 1 1 0 1 2 1 1 0 0 0 2 0 0 1 1 0 1 0 2 1 0 2 2 2 0 0 0 0 1 1 0 0 0 0 1 1 1 2 2 0 0 0 1 2 1 0 1 1 2 0 0 0 0 1 1 0 0 1 1 0 0 1 1 0 1 1 1 0 1 0 1 1 0 0 0 0 1 0 2 0 0 1 0 1 0 0 1 0 0 0 0 0 0 1 0 0 2 0 1 1 0 2 0 0 0 2 0 0 1 0 0 0 1 0 0 0 0 1 0 0 0 0 0 0 0 1 1 0 0 0 0 0 0 1 0 1 0 1 0 0 1 0 0 2 0 2 1 0 1 0 2 1 2 0 0 1 0 1 0 0 0 2 1 1 1 1 2 1 0 0 1 0 0 0 2 1 0 2 1 0 0 2 0 0 1 1 1 2 1 0 0 0 1 0 0 0 0 1 1 0 1 0 1 2 2 1 1 1 0 0 0 0 2 0 1 0 1 0 0 1 0 1 1 0 1 0 1 1 1 0 1 0 2 0 0 0 0 0 0 0 0 0 0 0 1 0 0 0 0 0 0 0 0 0 1 0 0 1 0 0 1 1 0 0 0 0 2 2 2 1 0 0 0 0 0 0 1 2 0 1 1 0 1 1 0 1 2 1 2 0 1 2 2 0 0 0 2 0 2 2 2 2 0 2 1 2 1 1 0 0 0 2 0 2 0 2 1 2 1 0 2 2 1 0 0 0 0 0 2 1 2 1 1 0 1 0 0 2 0 1 1 0 0 0 0 0 0 0 0 1 1 2 1 1 0 1 1 1 1 0 0 0 0 0 1 0 0 1 0 0 0 1 1 0 1 0 1 1 1 2 2 1 1 0 2 0 0 2 0 1 0 1 0 2 1 1 2 0 0 0 1 2 0 2 1 0 1 0 1 1 0 0 0 0 0 0 1 2 1 1 0 1 2 1 0 0 1 0 0 0 1 1 2 1 0 1 0 0 1 0 0 2 1 1 0 0 0 1 0 1 0 2 0 0 0 0 2 0 0 0 0 2 0 0 2 2 0 0 1 0 0 0 0 0 0 1 0 2 0 0 0 1 1 1 2 2 0 0 1 1 0 0 0 0 0 0 0 0 0 1 1
103 0 0 1 2 0 2 0 0 2 2 0 2 2 0 0 1 2 1 2 1 2 0 2 0 0 1 0 0 0 2 0 1 1 2 0 2 2 0 1 1 1 0 0 1 0 1 0 0 0 0 0 0 0 2 1 1 1 2 0 1 2 2 1 0 1 0 0 0 0 0 0 2 0 2 2 0 0 1 1 0 2 1 0 1 1 1 0 0 2 0 0 0 0 1 0 0 0 0 0 0 2 1 1 1 1 1 2 0 2 0 2 1 2 2 2 2 0 0 2 2 0 0 2 0 0 0 1 2 0 0 0 0 0 0 0 0 0 1 0 0 0 0 1 1 0 1 0 0 1 0 0 1 1 0 1 0 1 0 0 1 1 0 1 1 2 0 0 2 2 0 0 0 2 1 0 1 0 0 0 1 1 0 1 0 1 1 0 0 0 0 0 1 1 1 1 1 0 0 0 0 0 0 1 1 0 2 2 0 0 2 0 0 0 0 0 0 0 0 1 2 1 0 0 0 0 0 2 0 0 0 0 0 0 1 1 0 1 0 0 0 0 2 1 0 0 0 0 1 0 0 0 2 0 0 0 0 0 0 1 0 1 1 1 1 0 0 0 1 0 0 0 2 2 1 1 0 1 2 1 1 2 0 0 2 1 0 1 1 2 0 1 1 0 1 0 2 1 1 2 2 0 2 0 0 0 0 2 0 1 0 2 0 1 1 0 2 0 0 0 2 2 2 0 2 1 1 0 1 1 1 2 0 0 0 0 0 1 1 1 0 1 1 0 0 1 1 0 1 2 1 0 0 2 1 1 1 0 0 1 0 1 2 1 1 0 0 2 2 1 0 2 0 1 1 1 0 1 1 1 0 0 0 0 1 0 0 0 0 0 0 1 1 0 2 1 1 1 1 1 1 1 0 2 1 0 0 1 0 0 0 0 0 1 1 1 0 1 0 1 0 1 0 1 1 1 0 1 0 0 1 0 0 1 1 1 0 2 0 1 1 0 1 1 0 1 0 2 2 0 0 2 1 2 2 1 2 0 1 1 2 0 0 0 0 1 0 2 2 0 0 0 2 0 0 1 0 1 0 1 1 2 1 0 0 1 0 1 1 1 0 1 0 2 0 0 0 1 2 2 0 1 2 2 2 0 0 1 0 0 0 1 0 0 0 1 0 0 1 1 1 1 2 2 1 1 0 0 1 2 0 1 0 1 0 0 2 0 0 0 0 0 0 1 2 0 0 1 1 2 0 0 0 0 1 2 0 1 0 0 0 0 0 1 0 0 0 0 1 0 0 0 2 0 0 0 2 1 0 2 0 1 0 1 0 0 0 0 0 0 0 1 0 0 0 2 0 0 0 0 0 2 0 2 0 2 1 2 0 2 0 0 0 2 0 1 0 0 0 0 0 1 0 0 0 2 2 2 0 0 0 1 0 0 2 1 0 0 0 0 0 1 0 1 2 0 1 1 0 2 0 2 2 0 0 0 0 0 2 1 0 0 2 2 0 2 1 2 1 0 0 0 1 0 1 2 0 1 1 1 1 0 1 1 0 0 1 0 1 1 0 0 1 1 0 0 0 1 1 1 1 1 0 1 0 1 1 2 0 0 0 0 0 1 0 1 0 2 1 1 1 0 0 2 1 1 1 0 1 1 0 1 1 2 1 1 0 1 0 1 0 1 0 0 0 0 0 1 1 1 0 1 0 0 0 2 1 0 2 2 0 0 1 0 0 0 0 1 0 0 0 0 1 0 0 0 0 2 2 0 1 1 1 0 1 2 0 2 2 1 1 0 2 2 1 1 1 0 0 0 0 0 1 0 1 0 2 0 0 2 2 0 2 0 1 0 0 1 0 0 0 0 1 1 0 0 1 0 0 1 0 1 1 1 0 2 0 2 2 0 0 1 1 1 0 1 1 0 0 0 0 2 0 0 0 0 0 0 0 0 0 0 0 0 0 0 1 0 1 0 0 0 1 1 0 0 0 0 1 1 1 1 1 1 0 1 0 1 0 0 2 0 1 1 1 1 1 2 0 0 1 2 1 0 2 1 0 0 0 1 0 0 0 0 0 0 0 1 2 1 1 0 1 0 0 0 1 1 1 1 0 0 1 1 0 0 1 2 0 0 0 0 1 0 0 0 0 1 0 1 2 0 1 0 2 0 1 1 0 0 0 1 2 0 2 1 1 0 0 0 1 0 0 0 0 1 1 0 0 0 0 0 0 0 1 1 0 0 0 0 0 0 0 0 2 0 0 0 0 0 2 0
104 0 0 0 0 1 2 2 0 0 0 0 0 0 0 0 0 1 0 0 1 1 0 2 0 0 1 0 0 0 1 0 1 1 2 2 1 1 0 1 1 1 0 0 0 2 0 0 0 1 1 0 1 0 1 2 0 1 0 1 0 0 2 2 1 1 1 0 0 0 0 0 2 0 1 2 1 1 1 1 0 2 2 1 1 0 0 1 1 2 1 1 1 0 1 0 0 0 0 0 0 2 0 0 1 1 2 1 1 1 0 2 0 2 2 2 2 0 1 1 1 0 0 2 0 0 0 2 2 0 0 0 0 0 0 0 0 0 0 1 1 0 0 0 1 0 0 0 0 1 0 0 2 2 0 0 0 2 0 0 2 0 1 1 0 1 0 1 0 1 1 2 0 2 1 0 2 0 1 1 1 2 0 1 0 1 1 2 2 0 0 0 2 0 0 2 1 0 0 0 0 0 0 0 2 0 2 0 2 0 2 1 1 0 0 2 2 0 1 1 2 1 0 0 0 2 1 2 1 0 1 0 0 0 2 0 0 1 0 0 0 0 2 0 0 0 0 0 2 0 0 0 1 0 0 0 0 0 0 0 0 0 0 0 1 0 0 0 2 1 0 1 1 1 0 1 0 1 1 0 0 2 0 0 0 0 0 1 0 1 1 0 2 0 2 0 2 0 0 1 0 0 2 0 1 0 0 1 1 2 0 2 0 2 1 0 1 0 0 0 1 1 1 0 2 0 2 0 0 0 2 1 0 0 1 0 0 1 1 1 0 1 2 0 0 1 0 1 1 2 0 0 0 0 0 0 0 2 0 0 0 0 1 1 0 0 0 1 1 0 1 1 0 2 0 0 0 0 1 1 0 2 0 0 1 0 0 2 2 0 1 1 1 0 2 1 1 0 0 0 0 0 0 2 0 1 0 0 0 0 0 0 0 0 1 2 0 1 0 1 0 1 1 0 2 2 0 2 0 2 1 0 0 0 0 0 0 1 0 0 0 0 1 1 0 1 0 1 1 1 0 1 1 1 0 0 0 2 1 2 1 0 0 1 1 0 0 2 2 0 1 1 1 1 1 1 0 2 0 1 1 2 0 0 0 1 0 0 2 2 1 1 1 0 1 0 1 1 1 2 0 1 1 1 1 0 1 0 0 0 0 2 0 0 1 0 0 1 0 2 1 0 0 0 0 1 1 1 0 1 1 1 0 1 2 0 2 0 0 0 1 1 0 2 2 1 1 0 1 1 0 1 0 0 2 0 0 1 0 0 0 1 1 2 0 0 0 0 1 0 0 0 1 0 1 0 2 1 0 2 0 0 1 0 1 0 0 0 0 0 1 0 2 0 0 0 1 0 0 0 0 2 1 1 0 1 1 1 0 0 0 0 0 1 0 0 0 0 1 0 0 1 0 0 0 1 1 1 0 0 0 0 0 0 1 2 0 0 1 0 0 0 1 1 1 0 1 0 0 0 1 1 0 1 0 0 0 0 2 0 0 0 0 1 0 1 2 2 1 0 0 0 1 0 0 1 1 1 1 1 1 1 2 0 0 2 1 1 2 1 1 1 1 2 2 0 0 0 1 1 0 1 0 0 1 1 1 2 0 0 0 0 1 1 0 0 0 1 1 1 0 0 0 2 2 1 0 0 2 2 2 2 0 2 0 0 0 0 0 0 0 0 0 0 1 1 1 0 0 0 0 0 0 0 1 1 0 0 2 0 0 2 1 0 1 0 0 2 1 1 0 0 0 0 0 1 0 1 1 0 1 1 2 0 2 1 1 2 1 1 1 1 2 2 0 0 0 0 0 0 0 0 1 0 1 0 1 2 0 0 0 0 1 0 1 0 1 2 2 1 1 2 1 1 0 0 1 0 1 2 0 1 2 0 0 2 1 0 0 0 0 0 1 1 0 1 1 0 2 1 0 0 0 0 0 0 0 0 1 1 0 0 1 0 1 0 1 0 1 0 1 0 0 1 0 1 0 0 2 0 0 0 2 0 0 0 1 0 1 1 0 0 0 0 1 1 1 2 0 0 0 0 1 0 2 1 1 2 1 1 1 0 1 0 1 0 0 0 2 2 0 0 2 2 0 0 0 2 1 1 0 1 0 2 0 0 0 1 0 0 0 0 1 1 1 1 1 0 1 0 1 0 0 0 2 0 2 2 0 0 0 0 1 1 2 0 0 0 1 0 1 0 0 0 2 0 2 1 2 0 1 1 0 0 1 1 1 0 0 1 1 0 0 1 0 0 0 0 0 0 0 0
105 0 0 1 0 0 1 2 1 0 1 1 0 1 0 0 0 0 0 0 1 1 0 1 0 1 0 0 0 0 2 2 1 1 2 0 2 1 1 0 0 1 1 0 2 1 0 0 0 0 0 0 0 0 2 1 0 1 1 1 0 1 1 0 0 0 0 1 0 0 0 1 2 0 1 2 1 0 2 0 1 2 2 1 1 0 0 0 0 1 0 1 0 0 0 0 0 1 0 1 1 2 1 1 1 0 1 0 1 1 0 1 0 0 0 0 0 0 0 2 2 0 2 0 0 1 0 1 1 0 0 0 0 0 0 0 0 0 0 1 1 0 0 0 1 0 0 0 0 1 0 0 0 0 1 1 0 0 0 0 1 1 0 0 1 0 0 0 1 1 0 1 1 1 1 0 0 2 0 1 0 0 0 2 0 2 2 2 1 1 1 2 2 0 2 0 0 0 0 1 1 0 1 1 2 1 2 1 1 0 1 1 1 0 0 0 1 0 1 2 2 0 0 1 0 1 2 0 0 0 0 0 0 0 2 0 0 2 0 0 0 0 2 0 0 0 0 1 1 0 0 0 1 0 0 2 1 0 0 0 0 0 0 1 1 0 1 1 2 0 1 0 1 1 0 0 0 2 1 1 1 2 0 0 0 0 0 0 1 2 0 1 1 0 1 0 2 2 2 2 0 0 1 1 0 0 1 2 0 2 0 2 0 2 2 1 2 0 0 0 1 1 1 0 1 0 1 0 0 0 2 0 1 1 0 0 0 2 1 1 1 1 2 0 0 0 0 1 2 2 1 1 2 2 1 1 1 1 1 1 1 2 1 1 0 1 0 2 2 1 0 2 1 2 2 0 0 1 1 1 0 1 0 1 1 0 0 0 0 1 1 0 1 0 2 1 1 1 0 0 0 1 0 0 0 0 2 2 0 0 0 0 0 0 0 2 0 0 0 0 0 2 0 1 0 0 0 0 0 0 0 0 0 1 2 2 1 0 0 0 2 0 2 0 1 1 0 1 1 2 0 1 1 2 1 1 1 1 2 2 0 0 0 1 1 1 0 2 2 0 0 0 2 0 0 0 0 2 0 1 2 1 1 1 0 1 0 0 2 1 1 2 0 1 0 0 1 0 0 2 0 2 2 1 1 1 1 0 1 0 1 1 0 0 0 1 0 0 0 1 0 1 2 2 0 1 0 0 0 1 1 0 0 0 0 1 2 2 2 2 1 1 0 2 2 0 0 1 0 2 0 1 0 0 0 2 0 0 1 0 1 0 0 1 1 0 0 1 0 1 0 1 0 0 0 0 0 0 0 2 0 1 2 1 1 1 1 2 0 0 0 1 1 0 0 0 0 0 0 0 0 2 0 2 0 2 2 0 0 1 0 0 0 1 0 0 0 0 0 1 1 1 1 1 0 1 1 1 0 0 0 1 0 0 1 0 0 0 0 0 1 1 0 1 1 0 0 2 0 0 0 1 1 1 0 0 0 0 2 0 0 0 0 1 1 2 0 2 0 0 1 0 0 0 0 1 1 0 2 1 0 0 2 1 1 2 0 2 2 0 0 0 0 1 0 0 0 0 1 1 1 1 0 0 2 2 1 2 0 0 0 0 0 1 0 1 0 2 2 2 0 0 1 2 1 2 1 0 1 1 1 2 1 2 1 1 0 1 1 2 1 0 0 0 1 0 0 0 0 1 0 0 0 0 0 2 0 0 2 1 0 1 1 0 1 0 0 2 1 1 0 0 0 0 0 0 0 2 2 0 1 1 0 1 1 1 0 2 0 2 0 2 2 2 1 0 1 1 0 1 0 0 0 0 0 1 0 0 1 1 1 0 1 1 1 0 2 2 0 0 0 0 2 2 0 0 2 0 1 2 0 1 2 0 0 2 0 1 1 0 1 1 1 1 0 1 1 1 1 0 0 1 0 0 0 0 0 0 0 0 0 0 0 0 0 0 1 0 2 1 1 0 0 2 0 1 0 1 2 1 1 1 2 0 0 0 1 1 0 0 1 0 0 1 2 0 1 1 0 0 0 1 1 0 2 1 0 1 0 1 0 0 0 1 1 1 0 0 0 0 0 0 2 1 1 1 1 2 0 0 1 0 0 2 0 0 0 0 0 0 1 1 1 1 1 0 0 0 1 0 1 0 0 0 2 0 2 2 1 1 1 0 0 0 0 2 2 0 0 0 1 0 0 0 0 0 1 0 2 1 2 1 0 0 2 2 2 0 0 0 0 0 0 0 1 0 0 1 1 0 2 0
106 1 0 0 0 0 0 1 1 1 2 0 0 1 0 0 0 2 1 1 0 2 0 2 0 1 0 0 0 1 2 0 0 0 2 0 2 2 0 1 1 1 1 0 1 1 0 0 2 0 0 0 0 0 1 1 1 0 1 1 0 0 1 1 0 0 1 0 0 0 0 0 2 0 0 2 1 0 1 0 0 1 2 0 0 0 0 0 0 1 0 1 1 0 1 0 0 0 0 0 0 2 2 2 0 0 2 2 0 2 1 0 1 2 2 2 2 1 0 1 2 0 1 1 0 0 0 1 1 0 0 0 0 1 1 1 1 0 0 0 0 0 0 0 1 1 0 0 0 1 0 0 0 0 0 0 0 0 1 1 1 0 0 1 1 0 0 1 0 2 1 0 0 2 1 0 2 0 0 0 0 0 2 0 0 0 2 1 1 0 0 0 1 1 2 2 0 0 0 0 0 0 0 1 2 0 2 1 1 0 1 2 0 0 0 0 1 0 0 0 2 2 0 1 0 1 1 1 0 0 0 1 0 0 2 0 0 2 0 0 0 1 2 0 0 0 0 1 1 0 0 0 1 0 0 2 1 1 0 1 0 1 0 0 0 0 1 0 1 0 0 2 0 0 0 0 0 0 1 0 0 1 0 0 1 1 0 1 1 1 1 1 1 0 1 0 2 1 0 2 2 0 1 0 0 1 1 2 1 2 0 2 0 1 1 0 1 1 1 0 1 1 1 0 0 0 1 0 1 0 2 0 0 0 0 0 0 2 1 1 0 0 1 0 0 1 0 0 1 1 1 0 0 0 0 0 0 1 0 2 0 1 0 0 0 0 0 2 2 0 2 0 0 2 0 0 0 2 0 2 1 1 2 0 1 1 0 0 0 1 0 0 1 0 2 2 2 1 1 0 0 1 1 1 0 0 1 0 0 0 0 0 0 0 2 2 2 0 0 0 0 1 1 0 2 1 2 0 0 0 1 0 1 0 1 1 0 0 2 0 2 0 0 2 1 2 1 1 1 1 0 0 2 2 2 2 2 2 1 2 1 0 0 0 0 2 0 1 2 1 1 0 1 1 2 0 1 2 0 0 0 1 1 0 1 0 0 0 2 1 1 1 0 2 1 0 0 0 0 1 1 1 2 0 2 0 1 0 0 0 0 2 1 0 1 0 0 2 0 2 2 0 2 2 0 0 0 0 0 1 1 1 0 0 1 0 1 1 2 2 0 0 0 1 1 0 0 1 1 1 0 0 0 0 2 1 0 0 1 1 0 0 0 2 0 1 1 2 1 1 0 1 0 0 0 0 2 1 0 1 1 0 2 2 0 1 1 0 0 0 0 0 0 0 0 0 0 0 0 0 0 2 0 2 0 2 1 0 1 0 0 0 0 0 0 0 0 0 1 0 0 1 0 0 0 1 1 0 0 0 0 0 1 0 2 2 0 0 1 0 0 0 1 1 2 0 2 1 0 0 0 1 0 0 0 0 0 1 2 0 0 0 1 1 0 1 1 2 0 0 0 0 0 1 0 1 1 0 0 2 0 0 2 0 0 1 1 0 0 2 0 0 0 1 0 0 0 1 1 2 1 0 0 0 0 1 2 1 0 0 0 0 0 2 0 0 0 0 0 0 0 0 0 2 1 2 0 0 1 1 0 1 1 2 1 1 1 1 1 2 0 0 0 0 0 1 0 0 0 1 1 1 0 0 0 2 1 1 2 0 1 2 1 0 0 0 0 2 2 2 1 0 0 1 1 1 0 2 1 1 1 1 1 0 2 1 0 2 2 2 0 0 2 2 0 0 1 0 0 1 0 1 1 0 1 0 1 0 1 1 1 0 0 2 0 0 2 2 2 2 0 2 1 0 0 0 0 0 0 2 0 2 2 2 0 2 0 1 1 0 0 0 1 1 0 1 1 0 0 0 0 2 1 0 0 0 0 0 0 0 0 0 0 0 0 0 1 0 2 0 0 0 1 1 0 2 0 0 1 1 2 2 2 1 0 1 0 0 0 0 2 0 1 1 1 1 1 1 0 0 1 2 1 0 2 0 0 0 0 1 0 0 0 0 0 0 0 1 2 1 0 1 2 0 0 0 0 1 0 0 0 0 1 2 0 0 1 0 0 0 0 0 2 0 0 0 1 2 0 0 2 0 1 0 1 0 1 1 0 1 1 1 1 0 2 0 0 1 2 2 0 0 0 0 0 2 0 0 0 0 0 0 1 1 0 0 1 0 0 2 2 0 0 1 1 0 0 0 0 1 1 0
107 1 0 0 0 0 0 1 0 1 1 0 1 1 0 0 1 0 0 1 0 2 0 2 0 0 0 0 0 0 2 1 1 1 0 2 0 1 1 0 0 1 0 0 1 1 1 0 2 0 0 0 1 0 1 1 1 0 2 0 1 0 2 2 1 0 1 1 0 0 0 0 1 0 0 1 1 0 2 2 0 2 2 1 1 0 0 1 1 2 1 2 1 0 0 0 0 1 0 1 1 1 2 2 0 0 2 1 1 1 0 2 0 1 1 1 1 0 1 1 1 0 1 2 0 0 0 1 2 0 0 0 0 1 0 0 0 0 0 1 1 0 0 0 2 0 0 0 0 1 0 1 1 0 0 1 2 0 1 0 2 0 0 1 1 2 1 0 0 0 0 0 1 1 1 0 2 0 0 0 0 1 1 0 1 1 1 1 1 0 0 0 2 1 2 1 2 0 0 0 0 0 0 0 2 0 1 0 1 0 2 0 1 0 0 1 1 0 1 0 0 0 0 0 1 0 2 2 0 0 0 0 0 0 1 0 0 2 0 0 0 1 1 1 0 0 0 0 0 1 1 1 1 0 1 2 1 0 0 0 0 0 0 0 0 0 0 0 2 1 0 0 0 1 0 0 0 1 2 1 1 0 2 2 2 0 2 0 1 2 0 0 1 0 1 0 1 0 0 1 1 1 1 0 1 0 0 2 0 1 0 1 0 2 2 0 2 1 0 0 1 1 1 0 0 0 0 0 1 1 2 0 1 0 0 0 0 2 0 0 0 0 2 0 1 1 0 1 1 1 2 0 0 2 2 0 0 0 0 2 0 2 2 1 1 1 0 2 2 0 0 2 0 2 1 0 0 1 0 2 2 0 1 0 0 0 0 0 0 1 0 0 2 0 2 1 1 0 0 0 0 0 0 2 1 0 0 0 0 0 0 0 0 0 0 1 0 0 0 0 0 2 0 1 1 1 1 1 0 1 2 1 0 0 0 0 0 1 0 0 1 0 1 1 1 2 0 1 1 0 0 1 0 0 0 0 0 2 2 0 2 0 0 0 0 2 1 2 2 0 1 1 2 0 1 0 1 1 0 1 2 1 0 0 0 1 0 0 1 1 0 1 0 1 0 0 1 0 0 2 0 2 1 0 1 0 1 1 0 0 0 2 0 0 1 1 0 0 0 2 2 0 2 2 0 1 0 0 0 2 0 0 0 2 0 0 2 0 1 1 0 0 0 0 1 0 0 1 1 1 0 0 0 0 1 2 0 0 1 0 0 0 0 1 1 0 0 0 2 0 1 0 1 0 1 0 2 1 0 2 0 1 1 1 0 0 0 0 1 1 1 0 0 0 0 0 0 0 0 0 0 2 2 0 1 1 1 1 1 2 1 0 0 1 0 1 1 0 2 0 0 2 0 0 0 0 2 1 0 0 0 0 0 0 2 2 1 0 1 0 1 0 0 2 2 0 2 2 0 0 0 2 0 2 1 1 0 1 2 0 0 0 0 0 1 0 0 2 0 0 1 0 0 0 1 2 0 1 2 0 1 1 1 0 0 1 0 0 1 2 0 0 1 2 0 0 0 0 1 2 1 0 0 0 1 2 2 2 0 0 0 0 0 0 1 1 0 0 0 0 0 1 1 2 1 2 0 0 0 0 0 1 0 2 0 0 0 1 0 1 0 1 1 1 2 0 0 0 0 1 0 1 0 0 0 2 0 0 0 0 0 0 1 0 0 0 0 2 1 1 1 0 0 1 1 0 0 1 1 0 0 0 0 1 1 0 1 2 1 1 1 1 2 1 0 0 0 1 1 1 0 0 0 0 0 0 2 0 0 1 2 1 0 1 0 1 1 2 0 0 0 0 0 2 0 0 2 0 0 2 1 2 2 1 0 1 0 1 2 1 1 2 0 0 0 0 1 0 1 1 0 1 1 0 0 1 0 2 0 0 0 0 0 0 0 0 1 1 1 0 0 0 2 0 0 2 0 0 1 0 0 0 2 0 0 0 1 1 1 0 1 0 2 0 1 1 1 2 0 0 1 2 2 1 2 1 1 2 0 1 0 0 2 0 2 2 0 0 2 1 0 1 2 0 0 0 2 2 0 0 1 1 0 1 0 0 0 1 0 0 0 0 2 0 0 0 0 1 1 0 2 0 2 0 1 1 1 0 0 0 0 0 0 1 1 1 1 0 1 0 0 0 0 0 0 2 0 0 1 0 0 0 0 0 0 0 0 0 0 0 0 0 0 0 0 0 0 2 2 0 2 0
108 1 0 0 0 1 1 2 0 0 0 1 1 1 0 0 1 2 0 2 1 2 0 2 0 0 0 0 0 0 2 1 0 1 2 0 2 1 0 1 1 1 0 0 2 1 1 0 2 0 0 0 2 1 0 1 0 0 0 1 0 0 2 1 0 1 0 1 0 0 0 1 1 0 0 1 1 0 1 0 0 1 1 0 1 1 1 1 1 2 1 1 1 0 1 0 0 0 1 0 0 2 1 1 1 1 2 0 2 0 0 2 0 2 2 2 2 0 1 1 1 0 1 1 0 1 0 1 2 0 0 0 0 0 1 0 1 0 0 0 0 0 1 0 1 0 1 0 0 1 0 0 1 0 2 0 1 1 0 0 1 1 0 0 1 2 0 0 1 2 0 0 0 2 2 0 2 0 0 0 0 1 1 1 0 1 2 1 0 0 1 0 1 1 1 1 2 0 0 0 0 0 1 0 2 0 1 1 1 0 2 2 2 0 1 2 2 0 2 0 0 0 0 0 0 1 1 0 0 0 0 0 0 0 2 0 0 2 0 0 0 0 2 1 0 0 0 1 1 0 0 0 1 0 1 1 1 0 1 0 1 0 0 1 1 0 0 1 2 1 0 0 2 2 1 0 0 1 1 0 0 0 1 1 2 1 0 0 1 2 0 1 0 0 1 1 2 0 0 0 0 0 1 1 0 0 0 1 0 1 1 2 0 2 2 0 0 0 0 0 0 0 1 1 1 0 1 1 1 2 2 1 0 0 0 0 0 0 0 1 1 1 2 0 0 0 0 1 1 2 0 1 1 1 0 0 0 0 0 1 0 1 1 1 1 0 0 1 1 0 0 2 1 2 1 0 0 2 2 0 1 1 0 2 2 0 0 0 0 0 1 2 0 1 2 1 1 1 1 0 0 2 1 2 1 1 1 1 0 0 0 0 0 0 1 1 0 0 0 0 0 0 0 1 0 1 1 1 0 0 1 0 0 2 1 1 0 0 0 0 2 0 2 0 1 1 0 2 2 1 0 2 2 2 2 2 2 2 1 2 0 0 0 0 1 1 0 2 2 0 1 1 1 2 0 1 0 1 0 0 1 2 0 0 0 1 0 0 2 1 1 2 0 1 0 0 0 0 1 2 0 1 1 1 1 0 1 0 0 0 0 1 1 0 1 0 0 0 0 0 0 2 2 2 0 1 0 0 0 2 1 1 0 0 1 1 2 1 2 1 1 1 0 0 0 0 0 0 2 0 0 0 0 0 1 2 0 1 0 1 0 0 2 2 0 2 1 2 0 2 0 0 0 0 0 0 2 2 0 2 0 0 2 1 0 0 0 1 0 0 0 1 0 0 0 1 0 0 0 0 0 2 0 1 0 2 1 2 0 0 1 0 0 0 0 0 0 0 0 0 0 1 1 1 0 1 1 1 0 0 1 0 1 0 0 0 1 0 0 0 0 1 0 1 2 0 2 0 0 1 0 1 1 0 0 0 0 0 1 0 0 0 1 2 0 2 1 1 0 1 0 1 0 0 1 2 1 1 1 1 1 0 2 0 0 1 1 0 0 1 0 0 0 1 0 0 0 0 0 2 0 2 0 0 1 0 1 1 0 0 0 0 0 1 0 1 0 0 0 0 0 0 0 2 2 2 0 0 1 1 1 1 0 2 0 0 0 1 0 1 0 1 0 0 1 0 0 0 0 0 0 0 0 0 0 0 0 0 1 0 0 0 1 0 0 1 2 2 2 2 0 0 0 0 0 0 0 1 1 1 0 1 0 1 1 1 1 2 1 1 1 1 1 0 0 0 0 2 0 2 2 2 1 0 1 1 1 1 0 0 1 1 1 1 0 0 2 2 1 0 1 1 1 1 0 0 2 0 0 1 0 1 1 1 0 2 0 2 2 0 0 1 1 1 0 1 1 0 2 1 0 0 2 0 1 0 1 0 1 1 0 0 1 0 1 2 0 0 1 0 0 0 1 1 0 0 0 1 2 1 1 2 2 0 0 0 1 0 1 0 1 0 2 0 2 2 2 2 0 0 0 1 1 0 2 1 1 2 0 0 0 0 0 0 0 0 0 1 1 1 0 0 2 0 0 0 0 1 1 0 1 0 1 1 0 0 0 0 0 0 0 0 1 1 0 0 1 1 1 1 2 0 0 0 2 0 2 1 0 0 0 1 1 0 1 0 0 0 1 0 2 0 0 0 1 1 1 0 0 1 0 0 1 1 0 0 1 0 1 0 0 0 0 0 0 0 0 1 1 0 1 0
109 1 0 1 0 1 1 1 0 1 1 1 1 2 0 0 1 1 1 0 1 1 0 1 1 1 1 1 1 1 2 0 0 1 2 1 2 1 0 0 0 1 2 0 2 1 0 0 2 0 0 0 0 0 2 2 0 1 0 0 0 1 0 0 0 0 0 1 0 0 1 1 2 0 0 2 2 0 1 0 1 2 2 2 2 0 0 0 0 1 0 0 1 0 1 0 0 0 0 0 0 1 1 1 1 0 2 2 0 2 0 0 1 1 2 2 1 0 0 2 2 0 2 0 1 1 0 1 1 0 0 0 1 1 0 0 0 0 0 0 1 0 0 0 0 1 0 0 0 1 0 0 0 0 1 0 0 1 0 0 0 2 0 2 1 1 0 0 0 2 0 0 0 2 1 0 1 1 0 0 0 0 1 0 0 0 1 0 0 0 0 0 2 1 1 2 1 0 0 0 0 1 0 0 2 1 2 0 0 0 1 0 1 0 0 0 0 0 2 1 2 1 0 0 0 1 1 1 1 1 0 1 0 0 2 0 0 2 0 0 0 0 2 0 0 0 1 0 2 0 0 0 0 0 0 2 1 0 1 1 1 0 0 0 1 1 1 0 2 1 1 1 1 1 0 0 0 0 2 1 0 1 0 0 1 1 1 1 1 1 1 1 2 0 2 0 2 1 0 1 1 0 0 0 0 0 0 2 1 1 0 1 0 1 1 0 2 0 0 0 1 2 1 0 1 0 1 0 1 1 2 2 0 0 0 0 0 1 0 0 0 0 2 0 0 0 1 0 1 2 0 0 0 2 1 1 1 1 0 1 0 1 1 0 1 0 0 2 2 0 0 2 1 2 2 0 0 0 0 2 1 1 1 0 0 0 0 0 0 0 1 2 0 0 2 0 0 1 1 0 0 2 2 2 0 1 0 1 0 0 0 0 0 1 1 1 0 0 0 0 0 1 1 1 0 1 0 1 0 0 1 0 0 1 1 1 0 0 0 0 0 0 2 0 1 2 0 1 1 1 0 1 1 2 2 1 2 2 1 2 0 1 0 0 0 2 1 2 2 0 0 0 2 0 2 0 1 2 1 1 1 2 1 1 0 0 1 0 1 1 0 1 0 1 1 0 1 0 1 1 1 0 0 0 0 0 2 1 0 0 0 1 0 0 0 0 0 0 0 2 1 0 2 2 2 1 0 1 1 1 1 0 0 0 1 0 1 0 0 0 0 0 0 2 2 1 0 1 1 1 0 0 0 1 2 0 0 0 0 1 0 0 1 2 0 1 1 2 2 0 0 0 0 0 0 0 1 2 0 1 0 0 2 1 1 1 1 0 1 1 1 1 0 0 0 0 0 1 0 2 1 1 1 1 0 1 1 1 0 0 0 0 0 0 0 0 0 0 0 0 0 0 0 0 0 0 0 1 0 0 0 0 0 0 1 2 0 0 1 0 0 0 1 1 0 0 0 2 0 1 0 1 1 1 0 0 0 1 1 0 0 0 1 2 0 2 1 2 0 0 0 0 0 0 0 2 1 0 2 0 0 1 1 1 1 1 0 1 1 0 2 2 0 0 0 0 0 0 0 0 0 0 0 0 2 2 1 2 0 0 2 2 0 1 0 0 0 2 2 2 0 0 2 2 2 0 0 0 0 0 0 1 1 2 1 1 1 0 0 2 2 0 0 1 1 0 0 0 0 0 0 0 0 1 0 0 0 0 1 0 0 0 1 0 0 0 1 1 1 1 0 0 0 1 1 1 0 2 2 0 1 1 2 0 2 0 0 2 1 1 1 1 1 1 0 0 1 0 0 1 1 1 1 0 1 1 2 1 1 0 0 0 1 0 1 1 1 2 2 0 2 2 1 1 0 0 1 0 0 2 0 1 1 0 0 1 0 1 1 0 1 1 0 0 0 0 0 0 0 0 0 2 1 0 0 0 1 0 0 1 0 0 0 0 0 0 2 0 1 0 1 0 0 2 0 0 0 2 1 2 2 2 2 0 0 0 0 2 0 0 2 0 0 1 2 2 2 2 0 1 0 1 0 0 2 1 0 1 1 1 0 0 0 0 0 0 0 2 2 0 0 2 1 1 0 0 1 1 0 0 0 1 0 1 2 0 0 1 0 1 0 0 1 0 0 0 1 0 1 0 1 0 0 0 2 0 2 1 0 0 0 0 0 0 0 1 1 1 2 0 1 0 1 1 0 0 2 0 0 0 0 0 0 0 0 0 0 0 1 1 1 1 1 1 2 1 0 1 1 0 0 0
110 0 0 1 1 0 1 2 0 1 1 1 1 1 0 0 0 1 0 1 1 2 0 2 0 1 1 0 0 2 2 0 2 1 1 0 2 2 0 1 1 1 0 1 2 1 0 0 0 0 0 0 0 0 2 1 0 0 0 0 0 1 1 1 0 0 1 1 0 0 0 1 2 0 1 2 1 0 1 0 0 1 2 2 2 0 0 1 1 2 0 1 0 0 1 0 0 0 0 1 1 2 0 0 0 0 2 0 2 0 0 1 1 2 2 2 2 0 0 2 2 1 0 2 0 0 0 2 2 0 0 0 0 0 1 0 1 0 0 1 0 0 0 0 0 0 0 0 0 1 0 0 1 0 0 0 0 2 0 0 1 1 0 0 1 2 0 0 0 1 0 1 0 2 0 0 1 0 0 0 1 1 1 1 0 1 1 1 1 0 0 0 0 0 1 1 0 0 0 0 0 0 0 1 2 0 2 0 2 0 2 0 1 0 1 1 1 1 2 0 0 0 1 0 0 2 2 1 0 0 0 0 1 1 1 0 0 2 0 0 0 0 2 1 0 0 0 0 1 0 0 1 1 1 0 0 0 0 0 0 0 0 0 2 2 0 0 1 1 0 2 0 2 2 0 0 1 2 1 1 1 2 1 1 2 0 1 1 1 2 0 1 0 1 1 2 0 1 1 2 2 0 2 0 0 0 0 0 1 1 0 1 0 1 1 0 2 0 0 0 0 0 1 1 1 0 1 0 0 1 1 1 2 1 1 0 1 1 0 1 0 0 2 1 1 1 2 0 1 2 1 1 0 1 1 0 0 2 0 0 0 1 2 2 0 0 0 1 1 0 0 1 2 1 1 0 0 2 0 2 1 1 1 0 0 0 0 0 0 0 0 0 1 0 2 2 2 0 1 1 1 1 0 0 0 0 2 0 0 0 0 0 1 1 1 2 1 0 0 0 0 2 0 1 0 0 0 1 0 0 0 0 0 1 0 0 0 1 0 0 2 0 2 0 0 1 0 1 1 1 1 0 0 1 0 0 0 0 0 0 2 0 0 0 0 2 0 2 2 0 1 1 2 0 0 0 0 0 0 0 2 2 0 0 0 0 0 0 2 0 2 2 0 2 0 0 0 0 1 1 1 0 2 2 2 0 0 0 1 0 1 1 0 1 0 0 1 0 0 0 0 2 2 2 0 2 0 1 1 1 1 0 0 1 2 0 1 1 1 1 1 1 0 2 2 0 1 1 0 2 0 1 1 0 2 1 0 1 0 2 0 0 1 2 0 2 1 0 0 0 0 0 1 0 0 0 1 1 0 2 0 0 1 1 0 0 0 0 0 0 0 0 2 0 1 0 1 0 0 1 1 1 1 1 0 1 1 0 0 0 2 0 0 0 0 0 0 0 2 0 0 2 0 1 0 1 1 1 0 0 0 1 1 0 2 1 0 0 0 1 0 0 0 0 0 0 0 1 0 2 0 1 1 0 0 0 0 0 1 0 0 0 0 1 1 1 1 1 0 1 1 1 0 1 0 2 0 0 1 1 0 0 2 0 0 2 1 1 1 0 0 0 0 2 0 0 0 0 2 2 1 0 0 0 0 1 2 1 0 0 1 0 0 2 0 0 0 1 1 1 0 0 1 2 1 2 0 0 0 0 0 0 0 2 1 1 0 1 0 1 0 1 0 1 1 0 0 0 0 0 0 0 0 0 0 1 0 0 1 0 0 1 2 1 0 0 0 2 1 1 1 0 0 0 0 0 0 0 0 0 0 0 0 0 1 1 1 2 2 1 1 0 2 2 1 1 1 2 1 2 1 1 1 0 1 0 1 1 0 0 1 1 2 0 0 0 1 2 1 0 1 1 0 1 0 0 2 0 0 1 0 1 2 2 0 2 0 2 2 0 0 2 0 0 1 1 2 0 1 1 0 1 0 0 0 0 0 1 1 1 0 0 0 0 0 1 0 0 1 0 0 0 1 2 0 0 0 0 1 0 0 0 1 0 0 1 1 0 0 0 1 0 1 0 1 1 1 2 0 0 1 2 1 0 1 2 0 1 2 2 2 0 1 0 2 1 0 1 2 2 0 0 2 1 1 0 1 2 0 0 0 1 0 2 0 0 0 0 1 1 0 0 0 0 0 0 1 0 0 0 2 0 2 0 0 0 0 1 0 0 0 0 0 2 2 0 0 0 1 1 0 0 0 0 0 1 1 0 0 0 0 0 1 1 0 0 1 0 0 0 0 0 0 0 1 0 0 1 1 1 1 1
111 1 0 1 0 1 2 1 0 0 0 0 0 0 0 0 0 1 1 1 0 2 0 1 0 0 0 0 1 1 1 0 0 1 1 0 2 1 1 0 0 0 0 0 0 1 1 0 2 0 0 0 0 0 2 2 0 0 1 0 0 1 2 2 0 1 0 1 0 0 0 1 1 0 0 1 1 0 1 0 1 2 1 0 1 0 1 0 0 2 0 0 1 0 1 0 0 0 0 0 1 2 0 0 1 0 2 1 1 1 0 2 0 0 0 0 0 0 1 1 1 0 1 1 0 1 0 1 2 2 0 0 0 0 1 0 1 0 0 2 2 0 0 0 0 0 0 0 0 1 0 0 0 0 0 0 0 1 1 1 2 1 0 1 0 2 0 0 1 1 0 1 0 1 1 0 1 1 0 0 0 0 0 1 0 1 1 0 0 0 0 0 1 0 0 1 1 0 0 1 1 0 1 0 2 0 2 1 2 0 2 0 1 0 0 0 0 0 1 1 1 0 0 0 0 0 0 1 0 0 0 0 0 0 1 0 0 2 0 0 0 0 2 0 0 1 1 0 1 0 0 0 1 0 0 2 1 0 0 0 0 0 0 0 1 1 1 1 2 0 1 0 2 2 0 0 1 2 2 1 1 1 1 1 2 1 0 0 0 1 1 0 0 0 1 1 0 1 0 1 1 0 1 0 1 0 1 2 1 1 1 2 0 2 2 0 2 0 0 0 1 1 2 2 0 0 1 0 2 1 2 0 0 0 0 0 0 2 0 0 0 0 2 0 0 0 1 1 0 0 2 0 0 2 2 0 0 0 0 2 0 1 2 1 1 0 0 1 1 0 0 2 1 2 0 0 0 2 1 1 0 1 1 1 0 0 0 0 0 2 0 1 2 0 2 2 2 1 0 0 0 0 0 2 1 0 0 1 0 0 0 0 0 0 1 2 1 0 1 0 1 1 0 0 0 0 0 0 1 0 1 0 0 1 0 0 0 1 0 0 1 0 1 1 0 2 2 2 2 0 0 2 1 1 1 1 1 2 1 2 1 0 0 0 0 2 0 1 1 1 1 0 2 0 0 0 0 1 1 1 1 1 1 1 0 1 0 1 1 0 0 1 1 1 2 0 0 2 2 2 0 1 2 2 2 0 1 1 0 0 0 0 0 2 0 0 2 1 0 2 1 0 1 1 0 0 1 1 0 1 1 1 0 0 1 1 2 0 1 1 0 0 0 1 1 1 0 2 0 2 0 0 1 0 1 1 1 0 0 0 0 0 0 2 0 0 0 2 1 1 0 2 0 0 0 0 1 2 0 2 0 0 2 1 1 1 1 0 0 0 0 0 0 1 1 0 1 1 0 0 0 1 1 1 0 2 0 1 0 1 0 0 0 1 0 0 0 0 1 0 0 1 1 1 0 1 1 1 0 0 0 0 1 0 1 1 0 0 0 1 0 0 0 1 1 0 1 0 0 1 0 1 0 2 0 0 0 0 1 1 0 1 2 1 0 1 1 2 0 0 0 0 1 0 0 2 0 1 1 1 1 1 1 1 0 0 1 1 2 1 1 1 0 0 0 0 0 0 1 2 1 0 0 0 1 1 1 0 0 0 0 0 0 2 0 0 0 1 1 1 0 0 0 1 1 2 0 1 1 1 0 1 0 2 1 1 1 0 0 0 0 0 0 0 1 1 0 1 0 0 0 0 0 0 0 2 0 0 2 0 0 1 1 0 0 1 1 2 2 2 0 0 0 0 0 1 0 1 1 0 0 1 1 1 2 0 1 1 0 2 0 2 2 2 0 0 1 1 1 2 1 1 1 0 1 0 1 0 1 1 1 0 0 1 0 0 1 1 2 0 2 2 0 0 0 0 1 0 0 1 1 1 2 0 0 0 2 0 0 0 0 0 0 0 0 0 0 0 0 0 0 2 0 0 0 0 1 0 0 0 0 0 2 0 2 2 0 0 1 1 0 1 1 1 0 1 0 1 2 1 2 2 2 0 0 0 0 1 0 0 1 0 1 0 2 1 1 2 0 0 0 2 1 0 1 1 0 0 0 1 1 1 0 0 0 0 0 0 1 1 0 0 1 0 0 0 0 0 0 1 0 0 1 2 0 0 0 0 0 0 0 0 1 0 0 1 0 1 0 0 2 0 1 0 1 0 1 2 0 0 0 1 1 0 1 0 0 0 1 0 2 0 0 0 0 0 0 0 0 0 0 0 0 0 1 1 1 0 0 1 1 0 0 0 0 0 0 1 1 0 1 1
112 0 0 0 0 0 0 1 0 0 0 1 0 0 0 0 0 1 0 2 0 2 0 1 0 0 0 1 0 1 2 0 0 1 1 1 1 0 1 0 0 0 1 0 2 1 1 0 1 0 0 0 0 1 0 2 0 0 1 1 1 0 1 1 0 0 1 0 0 0 1 1 1 0 0 1 1 0 1 0 0 2 2 1 1 0 1 1 0 1 0 0 1 0 0 0 0 2 0 2 0 2 1 1 1 1 2 2 0 2 0 0 2 2 2 2 2 0 0 2 2 0 2 0 2 0 0 1 2 1 0 0 0 0 0 0 0 0 0 0 1 0 0 0 0 0 0 1 1 1 0 0 0 0 0 0 0 2 0 0 1 1 1 0 0 1 0 0 0 0 0 2 0 1 2 0 2 0 1 1 1 1 0 2 0 2 2 2 0 0 0 1 1 0 0 0 1 0 0 1 1 0 0 0 2 0 1 2 0 0 0 2 2 0 0 1 0 2 2 0 1 1 1 0 1 0 1 0 0 0 1 1 0 0 2 0 1 2 0 0 0 0 2 0 0 0 0 0 2 0 0 0 1 0 0 1 0 0 0 0 0 0 0 0 1 0 1 1 1 0 1 1 2 2 0 0 1 0 2 0 0 1 0 1 2 0 0 1 0 2 0 0 1 0 2 1 2 0 0 1 0 0 0 0 0 0 0 2 0 0 0 0 0 0 0 0 2 0 1 0 1 1 1 0 2 0 1 0 0 1 2 0 1 0 0 0 0 2 1 0 0 2 2 0 1 1 0 0 0 1 0 0 0 1 0 1 1 2 0 1 0 1 2 0 2 0 0 2 2 1 0 2 1 2 1 0 0 2 1 1 1 1 2 0 0 1 0 0 0 0 0 0 1 0 2 1 1 0 0 0 0 0 0 2 0 1 0 2 0 0 0 0 0 0 0 2 0 0 0 0 0 1 1 1 0 1 0 0 0 0 1 0 0 2 0 0 0 0 0 0 1 0 1 1 0 2 0 1 1 1 0 1 0 1 1 1 1 2 2 1 1 0 0 1 1 1 1 1 2 0 1 0 0 2 1 0 0 1 1 0 1 1 0 0 0 0 0 0 2 0 2 2 0 2 0 0 0 0 0 2 0 2 1 1 1 0 2 0 0 0 0 1 0 1 0 0 0 0 0 2 0 0 2 2 2 0 0 0 0 1 0 1 0 1 1 0 0 1 2 1 1 1 1 0 2 0 0 1 1 1 0 0 0 0 1 1 1 1 2 0 2 0 1 2 1 1 1 1 1 1 1 1 0 0 0 0 2 2 0 2 0 0 1 1 0 0 0 1 0 0 0 0 0 0 0 0 1 0 0 0 0 2 0 1 0 2 0 1 0 1 0 0 0 1 0 1 1 0 0 1 1 2 1 1 0 0 0 1 0 0 0 0 0 0 2 0 0 1 0 1 0 1 0 0 1 0 0 1 0 1 0 2 1 1 1 1 0 0 2 0 0 0 1 1 0 1 0 2 0 1 0 1 0 0 1 1 1 0 2 0 0 1 2 1 1 1 0 1 2 1 1 1 0 1 0 0 0 0 1 2 0 0 0 1 0 2 1 2 0 0 1 1 0 1 0 0 0 1 1 1 0 0 0 2 1 2 0 1 0 0 0 1 0 2 0 0 0 1 0 1 0 1 0 0 1 0 1 0 0 2 2 2 0 0 1 0 0 1 2 1 1 1 2 0 1 0 0 0 1 1 0 0 1 0 0 2 0 0 0 1 1 2 0 2 2 1 0 1 1 2 0 1 2 2 2 2 0 0 0 0 0 1 0 0 0 0 1 0 1 1 1 0 1 1 0 0 2 1 0 0 1 0 1 0 0 0 0 0 0 1 1 1 0 0 0 1 0 0 0 1 1 1 0 0 0 0 0 0 0 0 0 2 0 0 0 0 0 0 0 0 0 0 0 0 0 0 1 0 1 0 0 0 1 1 0 0 0 0 0 0 1 1 2 0 0 0 0 0 0 1 2 0 0 1 2 1 2 2 0 0 0 2 2 1 2 1 1 1 1 0 0 0 1 0 1 1 0 0 2 0 1 1 2 1 2 0 1 1 1 1 0 0 0 2 0 0 0 1 0 1 1 1 0 0 0 0 1 0 0 0 2 0 1 0 1 0 1 1 0 0 0 0 1 0 1 1 2 0 2 2 1 0 0 0 0 1 1 0 0 0 0 0 1 1 1 1 1 0 0 0 0 0 0 1 1 0 1 0 0 0 0 0
113 1 0 0 0 0 1 0 0 1 1 0 1 1 0 0 0 2 1 1 1 2 0 2 0 1 0 1 1 1 2 0 1 1 2 0 2 1 0 2 2 0 1 0 1 1 0 0 2 0 0 0 1 0 1 2 0 0 0 0 1 0 1 1 0 0 0 0 0 0 0 0 2 0 1 2 1 0 2 0 2 2 2 0 0 0 0 2 2 2 0 1 1 1 1 0 0 0 0 0 0 2 1 1 1 1 1 2 0 2 0 0 0 1 1 1 1 0 0 2 2 0 1 1 0 1 0 2 2 0 1 1 0 1 0 0 0 0 0 1 1 0 0 0 1 0 0 0 0 2 0 0 0 0 0 0 1 0 0 1 2 1 0 0 1 2 0 1 0 1 1 0 0 0 1 0 1 0 0 0 0 1 0 2 0 2 2 2 0 0 1 1 1 0 0 2 1 0 0 0 0 0 0 1 2 0 0 0 1 1 1 1 1 0 0 2 2 0 0 1 2 0 0 1 0 1 2 2 2 2 0 0 0 1 1 0 1 0 0 0 0 0 2 0 0 0 0 0 2 0 0 0 0 1 0 1 1 0 1 2 1 1 1 1 0 0 1 1 2 1 0 1 1 1 0 0 0 1 2 2 2 1 2 2 2 0 2 0 1 1 1 1 1 0 2 1 2 1 0 1 0 0 1 0 0 0 0 2 0 2 0 2 0 2 2 0 2 0 0 0 1 1 1 1 0 0 0 0 0 0 1 2 0 0 0 1 0 1 0 2 1 1 1 0 0 2 0 0 0 1 1 0 0 1 0 1 1 2 0 1 0 0 2 1 1 1 0 0 0 0 0 2 1 1 0 1 0 1 0 2 1 1 0 0 0 0 0 1 1 0 0 2 0 1 2 0 1 0 1 1 1 1 1 2 1 0 0 1 0 0 0 0 0 0 0 1 0 1 0 1 0 0 0 1 1 0 0 1 0 0 0 1 0 0 0 0 0 1 0 0 2 0 1 1 1 2 1 1 1 1 0 1 1 2 2 1 2 0 0 0 2 0 0 1 1 1 1 2 2 0 2 1 2 1 0 1 0 2 0 0 1 1 1 0 1 0 0 1 2 2 1 1 1 1 0 0 1 1 1 2 0 0 1 0 1 1 2 0 0 0 0 0 0 0 2 0 0 0 0 1 1 1 2 2 1 1 0 1 0 1 1 0 0 0 2 0 0 0 1 1 1 0 0 1 1 1 0 2 0 2 0 0 0 0 1 1 1 1 0 0 0 1 1 2 0 2 2 1 1 1 1 1 0 0 0 0 2 1 0 2 0 0 1 0 1 0 0 0 1 1 1 0 1 0 0 0 0 1 0 1 1 1 0 2 0 2 0 1 0 1 0 0 0 0 0 0 0 0 0 0 0 1 0 1 0 0 0 1 0 0 0 0 1 0 1 0 1 0 0 0 0 2 2 2 2 0 0 1 0 0 1 1 1 1 1 1 0 0 2 0 0 0 2 2 0 2 2 2 1 1 0 1 0 1 0 2 1 1 1 1 1 0 2 0 0 2 0 0 1 1 0 0 0 1 1 0 0 0 1 2 1 0 0 0 2 2 2 2 0 0 1 0 0 1 1 2 0 1 1 1 0 0 1 2 0 2 1 1 0 0 0 2 0 2 2 2 0 0 0 1 1 0 0 0 0 1 0 0 0 0 0 0 1 0 0 2 0 0 2 0 0 1 2 0 1 0 0 1 1 2 1 0 0 1 2 0 1 1 1 1 0 0 2 0 2 1 0 2 1 1 1 1 2 2 0 0 0 0 0 1 0 0 1 0 1 0 0 0 1 0 1 0 1 1 0 0 1 2 2 0 1 2 2 0 0 0 1 0 1 2 0 1 2 0 0 1 0 0 0 0 0 0 0 0 1 0 1 1 0 0 1 1 2 1 1 1 1 0 0 0 0 0 0 0 0 0 1 1 1 0 0 0 1 1 0 1 0 0 2 2 2 2 1 0 0 1 0 0 0 0 1 1 1 1 1 1 1 1 0 0 0 1 2 0 2 0 1 0 0 1 1 1 0 0 0 0 0 1 2 1 0 1 2 1 0 0 1 0 0 0 1 0 0 1 0 0 1 0 0 1 0 0 1 0 0 1 0 1 1 0 2 0 2 0 1 1 1 2 0 0 0 0 1 1 2 0 0 0 0 0 1 0 0 0 0 1 1 0 1 0 0 0 0 0 0 0 0 1 1 1 0 0 0 0 1 1 1 0 0 0 2 1
114 1 0 0 0 1 1 1 1 1 2 0 2 2 0 0 0 2 2 2 1 2 0 1 0 1 0 0 0 1 2 0 0 1 1 0 2 1 0 1 1 1 0 0 2 0 0 0 0 0 0 0 0 1 0 1 1 0 1 1 0 1 1 1 0 0 1 2 0 0 0 0 2 1 1 2 1 0 2 0 2 2 2 2 2 0 2 1 1 2 1 1 1 0 0 0 0 2 2 0 0 2 1 1 1 1 2 2 0 2 0 1 1 2 2 2 2 0 0 2 2 0 1 1 0 1 0 1 2 1 2 2 1 1 0 0 2 0 0 0 1 0 1 0 0 0 0 0 0 1 0 0 2 1 0 1 1 0 0 0 1 0 0 1 0 1 0 0 0 0 0 2 0 0 2 0 0 0 1 1 2 2 1 0 0 0 0 2 1 1 1 2 2 2 2 2 1 0 0 0 0 0 1 0 2 0 2 1 1 1 1 2 2 0 0 1 1 0 2 0 0 0 0 0 0 1 1 0 0 0 0 0 0 1 1 0 0 2 0 0 0 1 2 1 0 0 0 0 2 0 0 0 0 0 0 2 0 0 0 0 0 0 0 1 1 0 1 0 2 0 0 1 0 0 1 0 0 1 2 1 1 2 0 0 1 1 0 1 0 2 0 0 2 0 2 0 2 2 0 2 2 0 1 0 0 0 2 2 0 2 0 2 0 1 1 0 1 0 1 0 1 1 0 0 0 0 0 0 1 0 2 1 0 0 1 0 0 2 0 0 0 0 2 0 0 1 0 0 1 0 1 0 2 2 1 1 1 1 0 2 0 2 1 0 1 0 0 2 2 0 0 2 0 2 0 1 0 2 0 2 0 2 1 0 0 1 0 2 2 0 1 1 0 0 2 0 0 2 0 0 0 0 2 2 0 1 1 0 0 0 0 0 0 0 2 2 2 0 1 0 1 1 0 1 1 1 1 0 1 0 1 0 0 0 0 0 0 1 1 0 2 0 2 0 0 1 0 0 2 2 0 1 2 2 2 2 2 1 1 2 2 0 0 0 1 1 0 2 2 0 1 1 2 0 1 0 2 2 0 2 2 2 2 1 1 1 0 0 1 1 0 1 1 0 0 0 1 1 1 2 0 1 1 1 1 1 2 0 0 0 0 1 0 1 0 0 1 0 0 0 0 2 1 1 0 0 1 0 0 0 2 0 0 1 0 0 0 1 1 1 2 1 0 0 0 0 0 1 1 1 0 0 0 0 2 0 0 0 2 0 0 0 0 1 0 0 0 0 2 0 2 2 0 0 0 0 0 1 0 2 0 1 1 1 0 1 1 0 0 0 1 0 1 0 1 0 0 1 0 1 1 1 0 2 0 2 2 2 0 0 0 0 0 1 0 0 0 0 2 0 0 2 1 1 0 1 1 2 0 0 1 0 0 1 2 0 0 0 0 0 0 1 1 2 2 0 2 1 0 2 0 2 1 1 0 0 0 0 2 0 0 0 2 1 0 1 1 2 0 0 0 0 0 1 1 2 0 0 2 1 0 1 2 0 0 0 2 1 1 1 0 0 2 2 1 0 1 0 1 1 0 0 0 0 1 1 2 2 0 0 0 0 0 1 0 0 0 1 1 1 0 0 2 2 1 0 0 0 0 0 0 1 0 2 1 0 0 1 0 1 0 0 0 0 0 1 0 0 0 1 1 1 0 0 0 0 0 0 0 0 0 0 2 0 1 1 1 2 2 2 0 1 0 0 0 0 0 1 1 0 1 1 0 0 0 2 0 2 2 2 0 0 1 2 1 1 0 0 0 0 0 1 0 0 0 0 2 0 0 1 2 1 0 2 0 0 2 2 0 0 0 0 1 1 1 0 1 0 0 2 0 2 2 2 0 2 0 1 1 0 0 1 0 0 0 0 0 1 0 0 0 2 0 0 0 0 0 0 0 0 1 0 0 0 0 0 1 0 2 0 1 1 1 1 0 2 0 1 1 1 1 1 2 1 0 1 0 0 0 0 2 0 2 0 2 2 2 1 0 0 0 1 1 1 1 2 0 1 0 0 0 0 1 0 1 1 0 0 1 1 0 1 2 0 1 0 1 1 0 0 0 0 0 2 0 0 0 1 0 0 0 0 2 0 0 0 1 0 0 0 2 0 1 0 2 0 2 2 0 0 0 1 2 0 2 0 0 0 0 0 2 0 0 0 0 2 0 0 1 0 0 0 0 0 0 1 1 1 0 0 0 1 1 0 1 0 0 1 1 0 1 0
115 0 0 1 0 0 1 0 0 2 2 0 0 1 0 0 0 1 1 2 1 2 0 2 0 0 0 0 0 1 2 0 2 1 2 0 2 0 0 1 1 0 0 0 1 0 0 0 2 0 0 0 1 1 0 0 2 1 1 1 0 0 1 0 1 0 1 1 0 0 0 2 1 1 1 1 0 0 1 0 0 2 2 0 1 0 0 1 1 2 1 1 2 1 1 1 0 0 0 0 0 1 1 1 1 1 2 1 1 1 0 1 0 0 0 0 0 0 0 2 2 0 1 1 0 0 0 1 2 1 2 2 1 1 0 0 2 0 0 0 0 0 0 0 1 1 0 0 0 0 0 0 0 0 0 1 1 0 0 1 1 1 0 1 1 1 0 0 1 1 0 0 1 1 1 0 1 2 0 1 0 1 0 2 0 2 2 2 1 0 0 0 1 1 1 0 1 0 0 0 0 0 0 1 2 0 2 2 1 1 2 0 0 0 0 0 0 0 1 1 1 0 0 0 0 0 1 1 0 0 0 0 0 0 1 0 1 2 0 0 0 0 2 0 0 0 0 0 2 0 0 0 1 0 0 2 0 0 0 0 0 0 0 1 2 0 0 0 1 1 0 2 1 1 1 0 0 1 1 0 0 1 1 1 1 1 1 0 2 2 0 2 2 0 2 0 2 1 0 2 1 1 0 1 0 0 0 2 0 1 0 1 0 1 1 0 2 1 1 0 1 1 1 1 1 0 1 0 2 2 2 0 0 0 0 0 0 2 1 1 0 2 1 0 0 0 0 0 1 1 2 0 0 0 0 0 0 1 0 1 0 1 2 0 1 2 0 2 2 0 0 2 0 2 0 0 0 2 1 1 2 1 0 0 0 0 0 0 0 0 0 0 0 0 2 0 0 1 0 0 0 0 1 2 1 0 0 1 0 0 0 0 1 1 0 2 0 0 0 0 0 1 1 0 0 2 1 1 0 1 0 0 0 1 1 1 0 0 0 0 1 0 0 2 0 2 0 1 2 1 0 1 1 2 2 1 2 1 2 1 1 0 1 0 0 0 0 1 2 1 1 0 1 2 2 0 2 1 0 1 2 1 0 0 0 1 0 1 2 1 2 1 0 1 0 0 0 1 1 2 0 0 1 0 1 1 2 1 0 0 0 1 0 0 0 0 0 0 0 1 1 1 2 2 0 1 0 1 0 1 1 1 0 1 0 1 2 0 1 1 1 1 0 1 1 2 1 1 1 1 0 0 0 0 1 1 0 0 0 1 0 0 1 2 0 1 1 1 0 1 0 0 0 0 0 0 1 2 0 2 0 0 1 0 1 1 1 0 1 1 0 0 2 0 0 0 0 0 1 0 1 2 2 1 0 1 1 1 0 0 1 0 0 1 1 1 1 0 0 0 0 0 0 0 0 0 0 1 0 0 1 0 1 0 2 2 0 0 1 0 0 1 0 0 0 0 0 1 0 0 0 2 0 1 0 0 0 0 0 1 0 1 0 1 0 0 1 2 1 1 0 1 0 0 0 2 0 1 1 1 1 0 2 1 1 2 1 0 2 2 1 1 0 1 0 0 0 0 1 2 1 0 0 0 0 1 2 2 0 0 0 0 0 2 0 0 0 0 0 0 0 2 0 1 2 2 0 0 0 0 0 1 0 2 0 0 0 1 0 1 0 1 1 0 0 0 0 1 0 1 0 0 0 0 0 1 0 0 1 0 0 1 2 1 1 0 0 2 1 1 0 0 0 1 1 1 0 1 1 1 0 0 0 0 1 2 0 2 1 2 0 1 2 2 0 0 0 0 0 1 0 0 0 0 0 1 1 0 1 1 1 0 1 1 1 0 2 1 0 0 0 0 1 0 0 0 0 0 0 1 0 0 1 1 0 1 0 1 1 0 1 1 0 0 0 0 0 0 0 0 1 1 0 0 0 0 0 0 0 0 0 0 2 0 2 1 0 0 1 0 1 0 0 2 0 1 0 0 1 0 0 0 2 0 0 0 1 0 0 0 1 0 2 0 2 2 2 2 0 0 0 2 2 1 2 2 0 1 0 1 0 0 1 0 1 1 0 1 1 0 0 0 1 1 1 0 0 1 0 0 1 0 0 1 0 0 0 1 0 0 0 0 1 2 1 0 1 1 2 0 2 0 2 0 0 0 0 2 1 1 1 0 1 1 1 1 1 0 2 2 0 0 0 0 0 2 0 0 2 1 1 0 0 1 1 1 2 0 0 1 1 0 0 0 0 0 0 1 1 0 2 1
116 1 1 0 0 0 1 1 1 1 2 1 1 1 0 0 0 2 2 2 1 2 0 2 0 1 0 0 1 2 2 1 2 1 1 1 1 2 0 0 0 2 0 2 2 1 1 0 2 0 0 0 0 0 2 2 0 0 0 0 1 1 1 0 0 1 0 1 0 0 0 1 2 0 2 2 0 0 2 0 1 2 1 0 0 0 0 0 0 2 0 2 2 0 0 1 0 2 1 1 1 2 1 1 0 0 2 1 2 1 0 2 2 2 2 2 2 0 0 2 2 0 1 1 0 1 0 0 2 0 0 0 0 0 1 0 0 0 0 0 1 0 1 0 0 0 0 0 0 1 0 0 0 0 0 0 0 0 0 0 0 1 0 1 0 1 0 0 0 0 0 2 1 1 0 0 2 0 1 1 1 1 0 0 0 0 0 2 0 0 1 1 2 2 2 2 1 0 0 1 1 1 0 1 2 1 2 1 1 2 2 1 0 0 0 1 1 0 1 1 2 1 1 0 0 1 1 0 0 0 0 0 1 1 1 0 1 2 1 1 0 1 2 1 0 0 0 0 2 0 0 0 1 0 0 2 1 1 0 1 0 1 0 1 1 0 0 1 2 0 0 1 2 2 1 0 1 1 1 1 1 2 1 1 1 0 0 0 1 2 0 1 0 0 1 1 2 1 0 1 1 0 1 1 1 0 0 1 0 2 0 2 0 1 1 0 1 0 0 0 1 1 1 1 0 0 0 0 0 0 2 1 0 0 0 0 0 2 0 0 0 0 2 0 0 0 0 0 0 1 1 0 0 1 1 0 0 0 0 1 0 1 0 0 0 0 0 1 1 0 0 2 0 2 1 0 0 1 0 2 1 0 1 0 0 0 0 0 0 2 0 1 2 1 2 2 2 0 1 1 1 1 1 2 0 1 1 1 0 0 0 0 0 0 2 2 1 0 0 0 0 1 1 0 0 2 1 2 0 0 2 1 0 2 1 1 0 1 1 0 2 0 1 1 0 1 0 2 2 0 0 1 1 1 1 1 1 2 2 2 0 0 0 0 0 2 0 1 2 0 2 0 1 1 1 1 0 2 0 2 2 1 0 0 0 0 0 0 2 1 2 2 0 2 1 0 1 1 1 2 0 1 2 2 1 0 2 1 0 0 0 2 0 0 1 1 0 1 0 1 1 1 2 2 0 1 0 1 1 1 1 0 0 0 0 0 0 1 2 2 1 1 0 1 2 0 0 2 0 2 0 0 0 0 2 0 0 0 2 0 0 0 1 1 0 1 1 0 0 0 1 1 1 0 1 0 1 1 0 2 0 1 1 1 1 0 0 0 1 1 0 0 1 0 1 0 0 0 0 1 1 1 0 1 0 2 1 1 0 1 1 0 0 0 0 0 0 0 0 1 1 1 0 1 0 0 0 1 0 0 0 0 0 0 2 0 0 0 1 0 0 0 0 1 1 0 1 0 0 1 0 1 1 1 1 0 0 0 1 0 0 0 0 1 1 2 1 2 1 0 1 0 0 0 0 1 2 0 1 1 1 0 2 1 1 2 1 0 1 1 0 0 0 2 1 0 0 1 2 2 0 1 0 1 1 2 1 2 0 0 0 0 0 0 0 1 0 1 2 1 0 0 0 2 1 1 0 0 1 1 1 1 0 1 1 0 0 1 0 2 1 1 0 1 1 0 0 0 0 0 0 0 0 0 1 2 1 0 1 1 0 0 1 0 0 0 0 1 2 2 0 0 2 1 1 0 0 0 1 1 0 2 1 0 0 2 0 1 1 2 0 1 2 2 0 0 0 0 0 0 0 0 1 0 1 1 1 0 1 1 2 0 1 0 0 0 1 2 2 0 2 2 0 2 0 0 2 0 0 2 1 2 2 1 0 1 1 0 1 1 0 0 0 1 0 0 1 0 1 0 0 0 1 0 1 0 2 1 0 1 0 1 2 0 2 2 0 0 2 0 0 0 1 1 0 1 0 1 2 2 2 2 1 0 0 1 0 0 0 0 0 0 1 1 2 2 2 1 1 0 0 1 2 0 2 1 0 1 0 0 0 0 1 0 1 1 0 0 1 1 0 0 2 1 0 0 0 1 0 0 0 1 0 1 1 0 0 2 0 0 0 0 2 1 1 0 1 0 0 0 2 0 1 0 1 0 1 2 0 0 0 0 0 1 1 0 0 0 2 1 0 0 0 0 0 1 1 0 0 0 0 0 1 1 0 0 1 0 0 1 1 0 0 0 2 0 0 0 1 0 0 0
117 1 0 0 1 0 1 1 0 1 1 0 0 2 1 1 0 2 0 2 0 2 0 2 0 0 0 0 0 1 2 0 2 1 1 1 1 0 2 0 0 0 0 0 1 0 1 0 2 0 0 0 0 0 1 2 0 0 1 0 0 2 0 0 0 0 0 2 0 0 0 1 2 0 1 2 1 1 1 1 0 2 2 1 1 0 0 2 1 2 1 2 1 0 0 0 0 1 0 0 1 2 0 0 1 0 2 1 1 1 0 2 1 1 1 1 1 0 1 1 1 0 2 0 0 2 0 1 2 1 0 0 0 0 1 0 2 0 0 0 0 0 0 0 0 0 0 0 0 0 0 0 0 0 0 1 0 0 0 0 2 1 0 1 1 2 0 1 0 2 0 0 2 2 2 0 1 0 1 1 1 1 1 0 0 0 0 0 0 0 0 0 2 1 1 2 0 0 0 0 0 1 0 1 2 0 2 1 1 1 1 2 0 1 0 0 0 1 1 0 1 1 1 0 0 0 0 1 0 0 0 0 0 0 1 0 0 2 0 0 0 0 2 0 0 0 0 0 2 0 0 0 1 1 1 2 0 1 0 1 0 1 0 0 0 0 0 0 2 0 1 0 1 1 1 1 0 0 2 0 0 0 1 1 2 0 0 1 0 2 0 0 2 0 2 0 2 0 2 2 0 0 0 1 0 0 1 2 1 1 0 1 0 1 2 0 1 1 1 0 2 2 0 0 1 0 1 1 1 1 0 2 0 0 0 0 0 0 0 0 0 0 1 1 1 1 0 1 1 0 1 0 0 1 0 1 1 1 0 2 0 1 1 1 1 1 0 1 1 0 1 1 0 2 1 1 0 2 1 1 1 1 0 0 1 0 0 0 0 0 0 1 0 0 2 0 0 1 0 0 0 0 1 1 0 1 2 1 1 0 0 0 0 0 1 2 1 0 0 0 0 2 1 1 0 1 0 2 0 1 1 1 0 1 2 1 0 1 0 0 0 0 2 0 2 2 0 1 1 2 0 1 0 1 0 0 0 1 0 1 1 0 1 0 1 0 0 2 2 0 1 1 2 2 1 0 2 2 0 0 1 0 1 0 1 0 0 0 2 1 1 2 1 1 1 0 0 0 1 2 0 0 2 0 2 1 2 0 0 0 0 1 1 0 2 0 0 0 0 1 0 1 2 1 0 1 1 1 0 1 1 0 0 0 1 1 2 1 2 1 1 1 0 1 2 1 0 1 1 1 0 0 0 0 2 0 1 0 2 0 2 0 1 2 0 1 1 1 1 0 1 1 1 0 0 0 1 1 0 1 0 0 2 2 0 0 0 0 0 0 0 0 0 0 0 0 1 1 0 1 1 1 1 2 0 2 1 2 0 2 1 0 0 0 0 0 0 0 2 0 0 2 0 0 0 1 1 1 0 0 1 0 0 0 1 1 1 0 0 1 0 0 1 2 2 0 1 2 0 1 0 2 1 1 0 0 0 0 1 0 0 0 0 1 0 1 0 2 0 0 2 0 0 0 1 2 0 1 1 1 2 0 1 1 1 1 0 0 1 1 0 0 2 2 2 0 0 1 0 1 1 0 0 0 2 2 2 1 1 0 2 2 0 2 1 2 0 0 0 0 0 1 0 2 2 2 0 0 1 1 1 1 0 2 0 0 0 0 0 2 1 0 0 0 0 1 0 1 0 1 0 1 0 0 0 1 0 1 2 0 0 2 1 0 1 0 1 2 1 1 1 0 1 0 0 0 0 2 2 0 0 0 1 1 2 1 1 2 2 2 0 0 1 1 0 0 0 1 1 1 1 1 1 0 1 0 1 0 1 0 1 1 2 0 2 0 2 2 1 1 1 2 1 0 0 0 1 0 1 2 0 1 1 1 0 2 0 0 0 1 1 1 0 0 0 0 2 1 1 0 0 2 1 1 0 1 1 0 0 0 0 0 0 0 0 1 1 0 0 0 0 1 1 1 0 1 0 0 1 0 0 0 2 0 0 0 0 1 0 0 2 0 0 0 2 2 2 2 0 0 0 1 1 1 1 2 0 1 1 2 1 0 0 0 0 0 0 0 2 1 0 1 2 1 0 0 1 2 0 0 2 0 1 2 0 0 1 2 0 0 0 0 2 1 0 0 2 0 1 0 2 0 2 0 0 0 0 0 0 0 0 0 0 0 1 0 0 0 1 1 2 0 0 0 0 1 1 0 0 0 0 0 0 0 0 0 0 0 0 0 0 0 0 0 0 0 0 0 0 0 1 0
118 0 0 0 0 0 0 1 0 0 0 1 0 1 0 0 0 1 1 1 1 2 0 0 0 1 0 0 1 1 1 1 1 1 1 2 2 1 0 0 0 2 0 0 0 1 1 0 2 0 0 0 0 0 2 1 1 1 1 0 1 0 1 1 0 0 0 1 0 0 0 1 2 0 2 2 0 0 2 0 1 1 2 1 1 0 0 0 0 2 0 1 1 0 0 1 0 0 0 0 0 2 0 0 2 1 1 1 1 1 0 1 1 1 1 1 1 0 1 1 1 0 1 1 1 0 0 1 2 0 0 0 0 0 1 0 0 0 0 1 2 0 0 0 2 0 2 0 0 0 0 0 0 0 0 0 0 1 0 0 1 0 0 0 0 2 0 1 1 2 0 1 2 1 2 0 1 1 0 0 0 1 0 0 0 0 0 0 0 0 0 0 1 1 1 1 2 0 0 0 0 1 1 1 2 0 2 2 0 1 2 1 0 1 0 1 1 0 1 1 2 1 0 0 1 1 2 1 0 0 0 0 0 1 1 1 2 2 0 0 0 0 2 0 0 0 0 0 2 0 0 0 1 0 0 1 1 0 0 0 0 0 1 1 2 0 1 1 1 0 1 1 0 0 0 0 0 0 2 0 0 0 1 1 1 0 2 0 1 2 0 2 2 0 2 0 2 1 0 1 1 1 2 0 0 0 0 2 0 0 1 1 0 1 1 0 1 1 0 0 0 0 1 0 1 0 1 0 0 1 2 0 0 0 0 0 0 1 0 1 1 1 1 0 0 1 0 1 2 2 1 1 0 2 2 0 0 1 1 1 1 2 1 1 0 1 0 1 1 0 0 2 1 1 0 1 0 1 0 2 2 2 1 0 0 1 0 2 2 0 1 1 0 0 2 0 0 1 0 0 0 0 0 2 0 0 0 0 1 1 1 1 0 0 0 1 0 1 0 1 0 1 0 1 1 0 0 1 0 1 1 0 0 2 0 0 0 2 0 1 2 0 1 1 0 2 0 0 0 0 0 2 0 1 1 0 1 2 2 2 0 0 2 0 0 0 0 2 2 0 0 1 1 1 0 0 0 2 0 1 2 0 1 0 1 1 0 0 2 1 1 2 1 1 0 0 1 0 0 2 0 1 2 1 2 1 1 0 0 0 0 0 1 0 2 0 0 0 0 0 0 2 2 2 1 0 0 1 0 1 1 1 0 0 2 1 2 1 1 1 1 1 0 1 2 0 0 2 0 2 0 0 0 0 2 1 0 0 1 0 0 0 0 1 1 0 0 2 2 0 0 1 1 0 0 0 2 2 0 0 0 0 1 1 0 1 1 1 0 0 1 0 0 0 1 0 0 0 0 1 1 1 1 2 0 2 1 2 0 2 0 0 0 0 0 0 0 0 0 1 0 1 0 1 0 0 0 2 0 0 0 0 0 0 2 1 0 0 0 0 0 1 1 1 2 0 1 1 0 1 0 1 2 0 0 0 0 2 1 0 0 0 1 2 0 2 2 2 1 0 0 0 0 0 0 2 1 0 2 0 1 0 1 1 1 1 0 1 2 1 1 1 0 1 1 0 0 0 0 1 0 0 0 0 1 2 2 1 0 0 0 0 0 2 0 1 0 2 2 2 0 0 0 2 2 2 0 0 2 2 2 2 0 2 0 0 0 0 0 1 1 0 0 0 1 0 0 0 0 0 0 0 0 0 1 2 0 0 0 0 0 0 2 0 1 1 1 1 1 1 0 0 1 1 1 0 0 0 0 1 0 2 1 1 2 1 0 2 2 2 0 0 1 1 0 0 1 2 0 1 1 1 1 0 1 0 0 0 2 0 1 0 0 2 0 0 2 2 1 0 2 2 0 1 0 1 0 0 0 1 0 0 1 0 0 2 0 1 2 0 0 0 1 1 0 1 1 0 1 0 0 1 0 0 0 0 0 0 0 0 1 0 0 0 0 0 1 0 0 0 0 0 0 2 0 0 0 1 2 2 2 2 0 0 0 2 0 0 0 0 1 0 1 0 2 2 2 1 0 0 0 2 1 0 1 1 0 1 0 0 0 0 0 0 0 0 0 1 1 0 0 1 2 0 2 0 0 2 1 2 0 0 0 1 1 0 0 1 0 1 0 0 0 0 0 0 0 1 1 0 2 0 2 1 0 0 1 2 0 0 0 1 0 1 1 0 0 0 0 1 1 0 0 0 0 0 2 0 0 0 0 0 1 1 0 0 0 0 0 1 1 0 0 0 0 0 0 1 1 1 2 0
119 1 0 0 1 0 1 1 1 1 2 1 0 0 0 0 0 1 0 1 2 1 0 0 0 1 0 0 0 0 2 0 2 1 1 1 1 2 0 0 0 1 1 0 2 1 0 0 2 0 0 0 0 1 1 1 0 1 2 0 2 0 0 0 0 1 0 1 0 0 0 0 2 1 2 2 0 0 2 0 0 1 2 2 2 0 0 0 0 1 0 1 1 0 1 0 0 1 0 1 1 2 0 0 1 0 2 1 1 1 0 2 0 1 1 1 1 0 0 2 2 0 1 2 0 0 0 1 1 0 1 1 0 1 0 1 1 0 0 0 0 0 0 0 0 0 0 0 0 1 0 0 0 0 0 0 0 0 0 1 0 2 0 1 1 0 0 0 1 2 0 0 1 1 1 0 1 1 0 0 0 0 1 0 0 0 1 1 0 0 0 1 1 0 1 1 0 0 0 1 1 1 0 0 2 0 2 1 1 1 2 1 1 1 0 0 0 0 1 1 2 1 0 0 0 1 0 1 1 1 0 0 0 0 2 0 0 2 1 1 0 0 2 0 0 0 0 0 2 0 0 0 1 0 0 2 1 1 0 1 0 1 0 1 0 0 0 0 2 1 0 1 0 0 1 1 0 1 1 1 1 1 0 0 0 1 0 0 1 2 0 1 1 0 2 0 2 0 0 1 1 0 0 1 0 1 1 0 1 1 0 1 0 2 1 0 2 1 1 1 1 1 0 1 1 0 1 0 1 1 1 1 1 1 0 0 0 1 0 1 1 1 2 0 1 0 1 0 0 1 1 0 0 2 0 1 1 0 0 1 0 1 2 1 2 0 0 2 2 0 0 2 0 2 0 1 0 1 0 2 2 0 0 1 0 1 0 0 0 0 1 2 2 1 1 1 2 0 0 0 0 0 0 0 0 0 2 0 1 1 1 1 1 1 1 2 0 0 0 0 0 1 1 0 0 1 1 2 0 0 2 0 0 1 0 0 0 1 0 0 1 0 1 1 0 2 2 2 2 0 0 2 1 1 1 1 1 1 2 2 1 0 0 1 1 1 0 2 2 0 2 2 2 1 0 0 0 0 0 0 2 1 0 0 0 1 0 0 1 0 0 0 0 2 0 0 1 0 0 1 1 1 2 2 1 0 1 1 0 0 0 1 0 0 0 0 0 1 0 1 1 1 2 2 1 1 0 1 0 2 0 1 0 0 0 0 2 1 1 1 1 0 0 0 1 1 0 1 1 2 0 0 0 0 2 0 1 1 1 0 0 0 0 1 0 0 0 0 0 0 0 1 1 0 0 0 2 2 0 1 0 0 2 1 1 1 1 0 1 1 0 0 2 0 2 0 0 1 0 0 0 2 0 2 0 2 1 2 0 2 0 0 0 0 0 0 1 0 0 0 0 2 0 1 0 1 1 1 0 0 0 0 0 0 2 1 0 0 0 0 1 0 0 0 1 0 0 0 0 0 0 1 0 2 1 1 0 0 2 0 0 0 2 1 1 2 2 1 1 0 0 0 0 1 0 1 1 0 1 1 0 1 2 0 0 1 1 1 2 1 0 0 0 0 0 0 0 0 1 1 0 0 0 0 0 2 2 0 0 0 1 1 0 1 0 0 0 2 2 2 0 0 1 2 1 1 0 1 0 0 0 1 0 2 1 1 0 0 0 1 0 0 0 0 1 0 0 0 0 0 0 0 0 0 2 1 1 0 2 0 0 2 2 1 0 0 0 1 2 2 0 0 0 1 1 0 0 1 1 1 0 1 1 0 1 1 0 2 1 2 0 1 2 1 0 0 0 1 0 0 0 1 1 0 1 0 1 1 0 0 1 1 2 0 2 0 2 2 2 0 2 2 1 1 0 0 0 0 0 2 0 1 2 1 0 1 0 0 1 1 1 1 0 0 0 0 1 0 1 1 0 1 1 0 0 0 0 0 1 1 0 0 0 0 0 1 1 0 2 1 0 1 0 1 0 0 1 1 1 1 2 2 1 0 0 1 0 0 0 1 2 0 0 0 1 1 1 2 0 0 0 2 1 0 2 1 0 0 1 1 1 0 1 0 1 1 0 1 2 1 0 0 1 1 0 0 0 2 0 0 0 0 1 2 0 0 1 1 0 1 0 0 0 0 0 0 0 2 0 0 1 0 2 1 0 0 2 1 0 0 0 0 0 1 1 1 1 0 1 1 0 0 0 0 0 0 1 0 1 0 0 0 1 1 0 0 1 0 0 0 0 0 1 0 1 0 0 0 0 0 0 0
120 0 0 0 0 0 0 2 1 0 1 1 0 0 0 0 0 1 1 1 0 2 0 0 1 1 1 0 0 1 2 1 0 1 2 0 2 1 0 1 0 1 1 0 2 1 1 0 1 0 0 0 0 1 1 0 1 1 1 0 0 0 2 2 0 1 1 1 0 0 0 0 1 0 0 1 1 0 2 0 0 2 1 1 2 0 0 0 0 2 0 1 0 0 1 0 1 0 0 0 0 2 1 1 1 0 2 0 1 1 0 1 0 0 1 1 0 0 0 2 2 0 2 0 0 2 0 1 1 1 1 1 0 0 1 0 1 0 0 2 2 0 0 0 1 0 0 0 0 2 0 0 1 0 0 0 0 0 0 0 1 2 1 1 1 1 0 0 1 1 0 0 0 2 2 1 2 0 1 1 1 1 1 0 0 0 1 2 1 1 2 1 0 0 0 1 0 0 1 0 0 1 0 0 2 0 2 1 1 0 2 2 2 0 1 0 1 0 2 0 2 2 1 1 0 1 2 2 0 1 1 0 0 1 1 1 0 2 1 1 0 1 1 1 0 0 0 2 0 0 0 0 2 0 0 1 0 0 0 0 0 0 0 0 0 0 0 1 1 0 0 0 0 0 0 0 0 1 1 1 2 1 1 1 1 0 1 0 2 2 0 1 0 0 2 1 1 1 0 1 0 1 1 1 0 0 0 1 2 2 0 2 0 1 1 0 2 0 0 0 0 0 1 0 0 0 0 0 0 1 2 0 0 0 0 0 0 1 0 0 0 0 2 0 0 0 1 0 2 1 1 0 0 1 0 1 1 0 0 1 0 1 1 0 1 0 0 2 2 0 1 2 0 2 0 0 0 1 1 1 1 1 1 1 0 1 0 0 0 0 0 1 0 1 2 1 1 0 0 0 0 0 1 2 0 0 0 2 0 0 0 0 0 0 1 2 0 0 0 0 1 2 1 0 1 1 1 0 1 0 1 0 1 1 0 0 0 0 0 0 2 0 0 2 0 2 1 1 1 1 0 0 1 2 2 1 2 2 1 0 2 0 0 0 0 2 0 2 2 1 1 0 1 1 1 0 2 1 0 0 2 2 0 0 0 0 0 1 2 0 2 2 0 0 1 0 0 1 2 2 0 0 1 1 1 2 2 1 0 0 0 2 0 1 0 0 1 2 0 2 1 0 1 1 0 1 1 1 0 1 1 1 0 0 0 0 2 1 2 2 1 0 0 0 2 0 0 1 1 2 0 0 0 0 2 0 0 1 1 0 0 0 0 0 0 0 0 2 1 1 0 2 1 0 0 0 1 2 0 1 0 1 2 1 1 2 2 0 1 1 1 0 0 0 0 0 2 0 0 1 1 1 0 2 0 2 0 0 0 2 0 0 0 0 0 0 1 0 0 1 0 1 0 0 0 0 1 1 0 0 0 1 1 0 2 1 1 0 0 1 0 0 2 2 2 0 0 2 0 0 1 2 0 1 0 0 0 0 1 0 0 0 1 1 0 1 0 2 1 0 1 0 1 0 1 2 0 1 1 1 1 1 2 0 0 1 1 0 1 1 0 0 0 0 0 0 0 0 2 2 1 1 0 0 0 0 1 2 0 0 1 1 0 1 0 0 0 0 0 0 0 0 1 2 0 1 0 0 0 0 0 1 0 2 0 1 1 0 0 2 0 0 0 0 1 0 1 0 0 1 1 1 0 0 0 1 0 0 2 0 0 1 2 0 1 1 1 0 2 2 0 0 0 2 2 0 0 0 0 1 0 0 2 0 2 1 0 1 0 2 0 2 2 2 0 0 0 1 1 1 1 1 2 0 2 0 1 0 2 0 1 0 2 0 1 0 1 1 2 0 1 2 2 0 0 0 0 0 0 1 0 0 2 0 0 2 0 1 1 0 1 1 0 0 1 0 1 0 0 0 0 2 1 0 1 0 1 0 1 1 0 1 2 0 2 0 1 0 2 0 0 0 0 2 0 0 0 1 2 2 2 2 1 0 0 1 1 0 1 0 0 0 2 0 1 1 1 2 0 0 0 1 2 2 2 1 0 2 1 2 1 0 0 0 1 1 0 1 1 0 1 0 1 1 1 0 0 2 0 1 1 0 0 2 0 0 1 2 0 1 0 0 1 0 0 1 0 1 0 0 2 0 2 0 0 0 1 2 1 1 1 0 1 0 2 0 0 0 0 0 1 0 0 0 0 1 0 0 1 0 1 0 0 0 0 0 2 0 0 0 0 0 0 0 0 0 1 0 0 0 0 0
121 1 0 0 1 0 2 2 0 0 0 0 0 1 0 0 0 2 1 2 0 2 0 2 0 0 1 0 1 1 1 1 1 1 0 1 1 1 0 1 1 1 0 1 1 1 0 0 1 0 0 0 0 0 2 0 2 1 1 0 0 1 2 2 0 0 0 0 0 0 0 1 2 0 1 2 1 0 2 0 0 2 2 2 2 0 1 0 0 2 0 0 2 1 1 0 0 1 0 1 1 2 1 1 1 1 2 2 0 2 0 0 1 1 0 0 0 0 0 2 2 0 1 1 0 1 0 0 0 0 0 0 0 1 1 1 0 0 0 1 1 0 0 0 1 0 0 0 0 2 0 0 0 0 1 0 0 0 0 0 0 1 1 1 1 1 0 0 0 0 0 0 1 0 0 0 2 2 1 0 0 0 1 0 0 0 1 0 0 0 0 0 2 1 2 1 1 0 0 1 1 0 1 0 1 0 2 2 0 1 2 1 1 0 1 1 0 0 1 0 0 1 1 0 0 0 1 1 1 1 1 1 0 0 2 0 0 2 0 0 0 0 2 0 0 1 1 1 1 0 0 0 1 0 0 2 1 1 0 0 0 0 2 2 1 0 1 0 1 0 0 2 0 0 0 0 0 0 1 0 0 2 0 0 1 0 2 0 2 2 0 2 2 0 2 0 2 1 0 0 1 1 0 1 0 0 1 2 2 2 0 1 0 1 1 0 2 0 1 0 1 2 2 1 0 0 0 0 1 2 2 0 0 0 0 0 0 0 0 1 0 0 1 1 0 2 0 1 1 2 1 1 0 2 2 0 1 2 0 1 0 1 1 1 1 0 0 2 2 0 2 1 1 2 2 0 0 2 0 2 0 1 0 0 0 1 0 0 0 1 0 1 0 0 2 0 0 1 1 1 1 1 2 2 0 1 1 1 0 0 0 0 0 0 0 2 0 0 0 0 0 1 0 1 1 2 1 0 0 0 1 0 0 1 0 0 0 0 0 0 2 0 1 1 0 2 1 1 1 1 0 1 0 2 0 0 0 0 0 1 1 0 1 0 0 0 0 2 2 0 0 0 2 1 1 0 0 1 0 1 2 1 2 2 0 1 1 1 2 0 0 2 0 2 0 0 0 0 0 1 1 1 1 0 2 0 2 0 0 0 0 1 1 0 2 0 0 0 0 1 0 2 2 2 1 0 0 0 0 2 0 0 0 2 0 0 1 0 0 0 0 0 0 1 2 0 0 0 2 0 0 0 0 0 1 1 0 0 1 0 1 0 0 2 0 0 0 0 0 0 0 1 1 0 0 0 1 0 0 2 0 0 2 2 0 0 0 0 0 0 0 0 1 1 1 0 0 0 0 1 1 1 2 0 0 0 0 0 1 0 0 0 0 1 1 2 1 0 0 0 0 1 0 1 0 0 0 1 0 0 0 0 0 0 1 1 0 0 0 1 0 0 1 2 2 0 1 0 0 0 0 1 2 0 0 0 0 1 1 0 0 0 0 1 1 2 2 1 0 1 1 1 1 0 0 1 1 2 0 2 2 1 2 1 0 0 2 1 1 0 0 0 0 1 0 0 0 0 1 2 1 0 0 0 1 1 2 1 0 0 0 0 0 2 0 1 0 2 2 2 0 0 1 2 2 0 0 0 0 0 0 1 0 2 0 1 2 1 1 2 0 1 0 0 1 0 1 0 0 1 1 1 0 0 1 1 0 0 2 2 0 0 2 0 0 1 1 2 1 0 0 0 0 1 1 1 0 0 0 1 0 2 0 0 0 1 0 1 0 2 0 2 2 0 0 0 0 1 0 1 1 2 1 0 1 0 0 1 1 0 1 0 1 1 1 0 2 2 1 0 1 1 0 0 0 0 0 0 0 2 0 1 1 1 0 2 0 0 1 1 1 1 0 0 0 0 0 1 0 0 0 1 1 0 0 0 0 0 0 0 0 0 0 0 0 0 0 0 1 0 0 1 0 1 0 1 0 0 1 0 1 1 1 0 0 1 0 1 1 0 1 0 1 0 1 1 1 2 0 0 0 2 2 0 2 0 2 1 1 2 1 0 0 0 1 0 0 0 2 2 0 0 2 1 0 0 2 1 0 0 0 0 0 1 1 0 1 0 0 0 0 0 0 2 1 2 0 0 1 0 2 0 1 0 1 0 2 2 1 1 1 0 1 0 0 2 2 1 1 1 1 0 0 0 1 2 0 0 2 0 0 0 1 1 0 0 1 1 0 0 0 0 0 1 0 0 0 1 1 1 0 0
122 0 0 0 0 0 1 0 0 0 0 0 1 1 0 0 1 2 0 2 0 2 0 2 0 0 0 0 1 1 2 1 1 1 2 0 2 1 0 0 0 1 0 0 2 0 1 0 1 0 0 0 1 1 0 2 0 0 2 0 1 1 2 1 0 1 1 0 0 0 0 1 2 0 2 2 0 0 1 0 0 2 1 1 2 0 0 0 0 2 0 1 2 1 1 0 0 0 0 0 0 2 2 2 0 0 2 2 0 2 0 1 0 1 1 1 1 1 0 1 2 0 2 0 1 1 0 0 0 0 1 1 0 0 0 0 0 0 1 0 1 0 0 0 1 0 0 0 0 0 0 0 0 0 0 2 0 1 0 0 1 0 0 0 1 2 0 0 1 2 0 0 1 1 0 2 1 0 0 1 1 1 0 1 0 1 1 1 0 0 0 1 1 1 1 2 0 0 0 0 0 2 1 0 0 0 1 2 0 0 1 1 1 0 0 1 1 0 1 1 1 0 1 0 1 1 2 2 0 0 0 0 0 0 1 0 0 2 0 0 0 0 2 0 0 0 0 0 2 0 0 0 1 0 0 2 1 2 0 0 0 0 0 2 0 0 0 1 1 0 1 1 1 1 0 1 0 1 1 0 0 1 0 0 1 0 0 0 1 1 1 1 1 0 1 0 1 1 0 1 1 1 1 0 1 0 0 1 2 2 0 2 0 2 2 0 2 0 0 0 1 1 2 1 0 0 0 0 1 1 2 1 0 0 1 0 1 1 0 1 1 1 1 0 0 2 0 1 1 1 2 0 0 2 2 0 0 0 0 2 0 2 2 2 1 1 0 2 2 0 2 0 0 2 1 0 0 1 2 0 1 1 0 1 1 0 0 0 0 0 0 0 1 0 1 0 1 1 1 1 1 1 1 2 1 0 0 2 0 0 0 0 0 0 1 1 1 0 0 0 0 1 0 0 1 1 1 1 0 0 2 0 1 0 1 1 0 0 0 0 2 0 2 0 1 1 0 1 2 1 0 2 0 2 0 0 1 2 2 2 0 0 0 1 0 1 1 1 1 2 2 0 1 1 2 0 2 2 0 1 1 1 0 0 0 0 0 0 2 1 1 2 1 0 1 0 0 0 1 2 0 1 2 0 2 1 1 1 1 0 0 1 0 0 1 0 0 0 0 1 1 1 1 1 1 0 1 0 1 2 0 1 0 0 2 1 2 0 2 2 1 1 0 1 1 1 1 0 1 1 0 1 0 0 1 1 0 0 1 0 0 0 1 2 0 1 0 0 1 0 1 1 1 0 0 0 1 2 0 2 0 1 1 1 0 1 1 0 0 0 0 0 1 0 0 0 0 1 0 1 1 0 0 0 1 2 1 0 0 1 1 0 0 0 0 0 0 0 0 0 0 2 0 0 0 0 0 1 0 0 2 0 0 1 2 0 0 0 0 0 1 1 0 1 2 0 2 1 0 1 0 1 0 0 0 0 0 1 0 0 0 0 1 2 0 2 2 2 0 0 1 0 0 0 0 2 1 1 1 1 1 2 2 0 0 2 0 0 1 1 0 0 2 2 1 0 0 0 1 2 1 0 0 1 1 2 1 1 1 0 1 1 0 2 0 0 0 2 2 2 0 0 1 2 1 1 0 1 1 1 0 1 0 2 0 0 0 0 0 1 0 0 0 0 1 0 0 0 0 0 0 0 0 0 0 0 0 0 0 0 0 0 2 0 0 1 1 2 1 1 0 0 1 2 1 1 0 1 1 1 0 2 0 1 2 1 1 2 1 2 0 1 2 2 0 0 1 0 0 1 1 2 1 1 1 0 2 0 0 2 2 0 0 1 0 0 2 0 2 0 2 2 0 0 0 0 0 0 0 2 1 2 2 2 0 2 0 2 2 0 1 2 1 1 0 1 1 0 0 0 0 1 1 0 1 0 1 0 0 0 1 0 0 0 0 1 0 0 1 0 1 0 1 1 0 0 0 1 2 1 1 1 1 0 0 1 0 0 0 0 2 0 1 1 2 2 2 0 1 0 1 1 1 0 1 1 0 2 0 1 0 0 0 0 1 0 0 1 2 1 1 0 1 2 0 0 1 2 0 0 0 0 0 2 0 0 0 0 2 1 0 0 1 2 0 0 0 0 0 0 0 1 1 0 1 0 1 2 0 2 0 0 1 0 1 0 0 1 2 1 1 0 0 0 1 1 1 0 0 0 0 0 2 2 0 0 1 0 0 0 0 0 1 1 2 0 0 0 0 0 1 0
123 1 0 0 0 1 2 1 1 1 2 0 2 2 0 0 1 0 0 2 0 2 2 0 0 0 1 0 2 2 2 2 1 2 1 1 1 1 0 0 0 1 0 0 2 1 1 0 0 2 2 0 2 1 0 1 0 1 0 1 0 0 0 0 0 0 0 1 0 0 0 0 2 1 2 2 0 0 2 0 2 2 1 1 2 0 0 0 0 2 0 1 1 0 0 0 0 2 0 2 2 2 2 2 0 0 2 0 2 0 0 2 0 0 0 0 0 0 0 2 2 0 0 2 0 1 0 2 2 2 0 0 0 0 1 0 1 0 0 1 0 0 0 0 1 0 2 0 0 2 0 0 0 0 0 0 0 1 0 0 0 1 1 0 1 2 0 0 2 2 0 0 0 2 1 0 1 0 0 0 0 1 0 1 0 1 1 2 1 0 0 2 1 0 1 1 1 0 1 0 0 0 0 0 2 0 1 1 1 0 1 1 1 0 0 0 0 0 1 1 2 1 0 0 1 0 1 2 1 1 0 0 0 0 1 0 0 2 0 0 0 0 2 1 0 0 0 0 1 0 0 0 2 0 1 1 2 1 0 0 0 0 0 2 1 0 0 0 2 0 1 0 1 1 1 0 0 0 1 0 0 1 1 1 1 1 1 0 0 1 1 1 0 1 1 0 2 1 0 1 2 0 1 0 1 0 0 0 0 2 0 2 0 2 2 0 1 0 0 0 1 1 0 0 2 0 2 0 1 1 2 1 0 0 0 0 0 1 1 2 0 1 1 1 0 0 1 0 0 2 0 0 0 0 0 0 0 0 1 1 1 2 2 1 1 0 0 1 1 0 0 2 2 1 1 1 0 1 1 1 2 0 0 0 1 0 0 0 0 1 0 0 0 0 2 1 1 1 0 0 0 1 0 2 0 2 2 0 0 0 0 0 0 0 0 0 0 0 0 0 0 1 0 0 1 1 1 1 0 0 1 0 0 1 0 0 0 1 0 0 2 0 2 0 1 1 0 0 1 2 0 0 0 2 2 0 2 2 1 1 1 0 0 1 1 1 1 2 2 0 1 1 2 0 1 0 1 1 0 0 1 2 1 0 1 1 0 1 2 1 1 2 1 1 2 0 0 1 1 2 0 1 2 1 2 0 1 0 0 0 0 1 0 0 2 0 0 0 0 0 0 1 2 1 1 0 1 1 0 1 1 1 0 1 0 1 1 2 2 2 1 1 0 0 1 0 0 1 1 1 0 0 0 0 2 0 1 0 2 0 2 0 1 1 0 0 0 0 2 0 0 0 0 0 0 0 1 1 0 2 0 0 1 1 0 0 0 0 0 0 0 0 0 0 1 0 0 1 0 1 1 0 1 2 0 2 1 1 0 0 1 0 0 1 0 0 0 0 1 0 0 1 0 0 0 0 1 1 0 0 2 0 0 0 2 0 0 0 1 0 0 1 0 1 2 0 2 1 1 1 0 1 0 1 0 0 0 1 0 1 0 1 2 1 1 2 1 2 0 0 2 0 0 0 1 2 1 2 2 0 2 0 2 0 0 2 1 1 1 1 0 0 0 1 1 0 0 0 1 2 0 0 0 0 1 2 1 1 0 0 0 0 0 1 0 0 0 0 0 0 0 0 0 2 2 2 0 0 0 0 0 1 1 2 2 2 0 1 1 2 1 0 0 0 0 1 0 1 0 1 1 1 0 0 0 1 0 0 0 0 0 0 1 0 0 1 1 1 0 0 0 1 0 0 1 0 0 1 1 0 0 1 1 0 0 2 0 2 2 2 0 0 2 2 1 1 1 2 0 2 2 2 1 1 1 1 1 0 1 1 2 0 2 0 2 0 2 1 1 0 2 1 1 0 0 0 0 0 0 1 0 0 1 1 0 2 0 0 0 0 0 0 0 0 0 0 0 0 0 0 0 2 1 0 1 0 0 0 0 0 0 0 0 0 1 0 1 0 1 0 0 0 1 0 0 1 0 1 1 1 1 1 2 0 0 0 1 2 0 0 2 0 0 1 2 1 2 2 0 0 0 2 1 0 2 1 1 1 0 0 0 0 0 0 1 0 0 1 1 1 0 0 2 1 1 0 0 1 0 1 1 0 0 1 1 0 0 1 0 0 1 1 0 1 0 2 0 2 0 0 1 0 2 1 0 0 0 2 0 1 0 0 0 0 1 1 2 0 0 0 1 0 0 0 1 1 1 0 1 0 0 0 0 0 0 0 0 0 0 2 2 0 0 0 2 0 0 0 0 0 1 1
124 0 0 0 1 0 2 0 0 1 1 0 0 2 0 0 0 0 0 0 0 0 0 2 0 0 0 0 0 0 2 1 0 1 1 1 1 1 1 0 0 1 0 0 2 0 0 0 0 0 0 0 1 1 1 1 0 1 0 1 1 0 1 1 0 1 0 2 0 0 0 0 1 0 1 2 1 0 1 0 0 1 2 1 1 0 0 1 1 2 1 2 1 0 2 0 0 1 0 1 1 1 0 0 2 1 1 2 0 2 0 0 1 2 2 2 2 0 0 2 2 0 2 0 0 2 0 0 1 0 0 0 0 0 0 0 0 0 0 0 1 0 0 0 0 0 0 0 0 0 0 0 0 0 0 0 0 1 0 1 1 1 0 0 0 2 0 1 1 2 1 0 1 1 1 0 2 1 0 1 0 0 0 1 0 1 1 0 0 0 0 0 2 0 0 2 1 0 0 1 1 1 1 0 2 0 2 1 1 0 0 2 1 0 0 0 0 0 1 0 1 1 0 0 0 1 0 2 0 0 1 0 1 0 1 0 0 2 0 0 0 1 2 0 0 0 0 0 0 1 1 1 2 1 0 1 0 1 0 0 0 0 0 0 0 0 1 0 0 0 1 1 0 0 0 0 1 0 1 1 1 1 0 0 2 1 0 2 0 2 0 1 2 0 2 0 2 0 0 1 2 1 1 0 0 0 1 2 0 0 1 1 0 2 2 0 1 1 1 0 1 1 1 1 1 0 1 0 2 2 2 0 0 0 1 0 0 2 0 1 0 0 2 0 0 1 0 0 0 1 0 0 0 0 0 0 0 1 0 1 0 2 2 0 2 0 0 2 2 0 0 2 0 2 1 0 0 2 1 1 2 0 0 1 0 1 0 0 0 1 0 0 1 0 2 1 1 1 1 1 1 2 0 2 0 1 1 1 0 0 0 0 0 0 0 1 0 0 0 0 0 1 0 1 1 1 0 1 0 0 1 0 0 2 0 0 0 0 0 0 1 0 1 0 1 1 0 1 1 0 0 0 1 1 2 1 2 1 2 2 1 0 0 1 1 1 0 2 2 0 0 1 0 2 1 1 1 2 1 0 1 1 0 0 0 0 0 0 1 1 0 2 0 1 1 0 0 0 0 2 0 0 1 1 1 0 1 0 0 0 0 1 0 1 1 0 1 0 0 1 0 0 2 2 0 1 0 1 0 1 1 0 0 0 0 1 1 1 0 0 0 0 1 0 1 0 0 0 2 0 0 0 0 0 2 1 0 0 2 0 0 0 0 2 0 0 0 0 2 0 1 0 1 0 0 0 2 1 0 2 1 0 0 0 0 0 0 0 1 1 0 0 0 0 0 0 1 0 0 0 0 2 1 1 0 1 0 0 0 1 0 0 0 0 0 0 0 0 2 0 0 2 0 0 0 0 0 1 0 0 1 0 0 0 2 0 2 0 0 0 0 1 0 1 1 0 1 1 0 0 0 2 1 1 0 0 0 1 0 1 0 1 1 0 1 1 1 2 0 0 2 0 0 1 1 2 0 1 1 1 2 1 2 1 1 2 0 0 1 1 0 0 0 1 0 0 0 0 0 0 0 0 0 0 1 2 2 1 0 0 1 1 0 0 0 1 0 0 0 0 0 0 1 2 1 1 0 0 1 1 0 0 1 2 1 2 1 1 0 1 0 1 0 0 0 1 0 0 0 0 0 0 0 1 0 2 2 1 2 2 0 0 2 1 1 0 0 2 2 2 1 0 0 2 2 0 0 2 2 0 0 1 1 0 1 1 0 2 2 1 1 0 2 1 0 0 0 1 0 2 2 2 1 0 1 1 0 0 2 0 2 0 1 0 1 0 0 1 2 0 2 2 0 0 0 0 0 0 0 2 0 0 2 1 1 1 0 1 1 0 0 1 0 0 0 0 1 0 1 0 1 0 1 0 0 1 0 0 0 0 0 0 0 0 0 1 1 0 1 0 1 0 1 1 0 1 0 1 1 2 2 2 2 0 0 1 1 0 0 0 1 0 0 0 2 2 2 1 0 0 0 1 1 0 1 2 0 1 1 1 1 1 0 0 0 0 0 2 2 0 2 0 2 2 0 0 0 1 0 0 0 0 0 1 1 0 0 2 0 0 0 0 2 2 2 0 0 0 0 0 2 0 2 1 0 0 1 1 0 1 1 1 1 0 1 0 0 0 1 0 2 0 0 0 0 0 2 0 1 0 0 0 0 0 0 0 0 0 0 1 1 0 0 1 1 0 0 1 1 0 1 1
125 0 1 1 0 0 1 1 0 1 1 1 0 1 0 0 0 0 0 0 1 2 0 2 0 0 1 0 1 2 2 1 1 1 1 0 2 1 0 1 1 1 0 0 1 0 0 0 1 1 1 0 2 0 0 0 1 1 2 0 0 1 1 1 0 1 0 0 0 0 0 1 2 0 1 2 1 0 2 0 1 1 2 1 1 0 0 2 2 2 1 2 1 0 1 0 0 0 0 0 0 2 1 1 1 1 2 2 0 2 1 1 1 2 2 2 2 0 1 1 1 0 2 1 0 1 0 0 2 0 1 1 0 1 0 1 1 0 0 0 1 0 0 0 1 0 1 1 1 1 0 0 0 1 0 0 1 0 0 0 1 0 0 0 0 2 0 0 0 1 0 2 0 1 2 0 1 0 0 0 0 0 0 1 0 1 1 1 0 0 1 0 2 1 2 1 1 0 0 1 1 0 0 0 2 0 2 1 1 0 0 1 1 0 0 0 0 0 1 2 2 0 0 0 0 1 0 2 0 1 1 0 0 0 0 0 1 2 0 0 0 0 2 1 0 0 0 0 2 0 0 0 1 0 0 2 1 0 1 1 1 0 0 1 0 0 0 0 2 0 1 0 2 2 0 0 0 0 1 0 0 2 1 1 1 0 1 1 2 2 0 1 1 0 2 1 2 1 0 1 1 0 0 1 0 1 1 2 0 1 0 2 0 1 0 0 2 0 1 0 1 2 1 2 1 0 1 0 0 0 1 2 0 0 0 0 0 0 0 0 1 1 1 1 0 0 1 1 1 2 0 1 0 2 1 1 1 1 0 2 0 2 1 0 1 1 0 2 2 0 2 0 0 2 0 1 0 1 1 1 1 1 1 0 0 0 0 0 0 0 0 0 0 0 1 0 1 1 0 0 0 0 0 0 0 0 2 1 1 0 0 0 0 0 1 1 1 1 0 1 0 0 0 1 0 1 1 1 0 0 0 1 1 1 0 0 0 0 0 0 2 0 2 0 0 1 0 0 2 1 0 0 1 1 1 1 1 2 2 1 1 0 1 1 1 0 0 2 2 0 2 2 1 1 2 0 1 2 0 1 2 1 0 0 0 0 0 0 1 1 0 1 1 1 1 0 0 0 0 2 0 2 2 0 2 2 2 1 0 0 0 1 0 0 1 0 0 1 0 1 1 1 2 2 2 0 0 1 0 1 1 1 0 2 1 1 2 1 2 2 2 1 0 1 2 0 0 0 2 0 0 0 0 0 1 1 0 1 1 1 0 0 1 0 0 0 0 0 0 0 0 1 0 0 0 0 1 1 0 1 0 0 1 1 0 0 0 0 0 0 0 1 0 0 0 0 0 1 0 1 1 1 0 2 0 2 1 1 0 2 0 0 0 1 1 2 1 0 0 1 1 1 1 1 0 0 0 2 0 0 1 0 1 0 2 1 1 0 2 0 0 0 1 1 1 0 0 2 0 0 0 2 0 2 1 0 0 0 2 0 0 0 0 0 1 1 1 2 0 0 2 0 0 1 0 2 0 0 0 2 0 1 1 0 0 1 0 0 1 2 0 0 0 1 0 0 0 0 1 1 1 1 0 0 1 1 2 1 0 0 0 0 0 2 0 0 0 1 1 1 0 0 1 2 0 0 1 0 1 1 1 2 0 2 0 1 1 0 0 0 0 0 1 0 1 0 0 0 0 1 0 0 0 0 0 0 1 0 1 0 0 1 2 0 0 0 0 1 2 2 0 0 0 0 0 1 0 2 1 1 0 0 0 0 0 1 1 1 1 1 1 1 2 1 0 0 0 0 0 0 0 0 0 0 0 0 2 0 0 2 2 0 0 1 0 0 1 2 2 0 2 2 1 0 0 0 0 0 0 2 1 2 2 2 0 2 0 0 1 0 0 0 0 0 1 0 1 0 0 0 0 2 2 0 2 0 2 0 0 0 0 1 0 0 0 1 0 0 2 0 0 0 0 2 0 1 0 0 2 1 1 1 0 0 0 2 0 0 1 0 2 0 2 0 1 1 1 1 0 0 0 2 2 0 1 1 0 0 1 1 1 0 0 0 0 0 0 0 1 1 0 0 2 1 0 0 0 0 0 0 1 0 1 1 0 0 1 1 0 0 0 0 0 0 0 0 0 0 1 0 2 0 1 0 1 0 1 1 0 1 1 0 0 0 0 1 1 0 2 2 0 1 0 0 0 1 0 0 1 0 0 0 0 0 0 0 1 0 0 1 1 0 0 0 0 0 0 0 0 1 1 0
126 1 0 0 1 0 1 1 0 1 1 0 1 1 0 0 1 0 0 0 1 0 0 1 1 1 1 0 1 1 2 1 0 0 2 2 0 1 0 1 1 1 0 1 1 1 0 1 2 0 0 1 1 0 0 1 0 0 0 0 1 1 0 0 0 0 0 0 0 0 1 1 2 0 2 2 0 0 1 0 1 2 0 0 2 0 1 0 0 1 0 0 2 1 1 0 0 0 0 0 0 2 1 1 1 1 1 1 1 1 0 2 0 1 0 0 0 0 0 1 1 0 1 1 0 1 0 2 2 1 1 1 0 0 1 0 1 0 0 2 0 0 0 0 1 0 0 0 0 1 0 0 2 0 0 0 0 1 0 0 0 2 0 1 0 1 0 0 2 2 0 0 1 0 0 0 2 0 2 2 2 2 0 0 0 0 0 1 0 0 0 1 0 0 1 2 1 0 0 0 0 0 0 1 2 0 2 1 1 0 2 1 0 0 0 0 0 0 1 2 2 0 1 1 0 1 2 1 0 0 0 0 0 0 0 0 0 2 0 1 1 1 2 1 0 0 0 0 1 0 0 0 0 1 0 2 1 2 0 0 0 0 0 1 1 0 0 0 2 1 0 0 0 0 0 0 0 0 2 0 0 1 0 0 0 0 0 0 1 2 0 2 2 0 2 0 2 1 0 1 2 0 0 0 0 1 1 1 0 0 0 1 0 2 2 0 2 0 0 0 0 0 0 0 1 0 1 0 0 0 2 1 0 0 0 0 0 1 0 0 0 0 1 0 0 0 0 0 1 1 0 0 0 1 1 0 1 0 0 2 0 2 2 1 2 0 0 1 1 0 0 1 0 2 1 0 0 2 2 0 1 1 0 0 0 0 0 0 0 1 0 0 2 0 2 1 1 1 0 0 0 0 0 1 0 0 1 0 0 1 1 1 0 0 0 1 0 0 0 0 1 1 0 1 1 1 1 0 1 1 2 1 1 1 1 0 0 0 0 0 0 0 1 1 0 1 0 1 2 2 0 1 1 2 2 1 2 2 1 2 1 0 0 1 1 1 0 2 2 0 2 2 1 1 1 0 1 2 1 0 0 2 0 0 0 1 0 0 2 2 0 2 0 2 2 0 0 1 1 2 0 1 2 1 1 0 1 1 0 0 1 1 0 0 1 0 0 1 0 2 2 0 2 2 2 1 0 0 1 2 0 1 0 1 0 1 2 0 2 2 0 0 0 0 0 1 1 2 0 2 0 0 0 0 2 0 0 1 1 0 0 0 0 0 0 1 1 1 2 0 1 1 0 0 0 0 1 2 0 1 1 0 0 0 0 0 0 0 2 2 1 0 0 0 0 0 1 0 0 0 0 2 0 2 0 2 0 0 0 0 1 0 0 1 0 1 1 0 1 0 0 1 0 0 0 1 1 0 0 0 0 0 1 0 2 1 0 0 1 0 0 0 2 2 2 0 0 2 0 0 0 2 1 1 0 0 0 0 2 0 0 0 0 0 1 1 2 1 0 1 0 1 0 2 0 2 0 1 2 0 2 0 1 0 1 1 0 0 1 1 0 0 1 2 2 0 0 0 1 1 0 0 0 0 2 2 2 1 0 0 0 0 0 1 1 1 0 0 0 0 0 0 1 2 1 1 1 0 0 0 0 1 0 2 0 0 1 0 0 1 1 0 0 0 0 1 0 1 0 1 0 1 0 0 0 1 0 0 1 0 0 1 1 0 1 0 0 1 2 2 1 0 0 1 0 2 0 2 1 1 0 0 1 1 2 1 1 1 1 1 0 1 2 2 0 0 0 1 0 2 2 2 1 0 1 0 2 1 0 0 0 0 1 1 0 0 1 1 1 0 0 1 0 1 0 0 0 0 0 1 1 1 1 0 0 1 0 1 1 0 0 1 0 0 0 0 0 0 1 1 0 1 1 0 0 1 0 0 1 1 0 0 0 0 1 0 1 0 2 0 1 1 2 0 0 0 0 0 1 0 0 0 2 0 0 0 1 0 0 0 1 0 0 0 2 2 2 2 0 0 0 2 2 0 2 0 1 1 0 0 0 0 1 0 1 1 0 1 2 1 0 1 2 0 0 1 1 2 0 0 1 0 0 1 0 0 0 2 0 1 1 1 0 0 0 0 1 0 0 0 1 1 2 0 1 1 1 0 0 0 0 0 1 0 1 1 1 0 2 1 0 0 0 0 2 0 2 0 2 0 0 0 1 1 0 0 0 1 1 1 0 0 1 0 1 0 0 1 1 1 0 0
127 1 0 0 0 1 1 1 0 1 1 0 0 0 0 0 0 2 2 1 1 1 0 2 0 1 0 0 0 0 1 1 1 0 2 0 2 1 1 0 0 0 0 1 1 1 0 0 0 2 2 0 0 0 2 1 0 1 2 0 2 0 2 1 0 0 0 0 1 1 0 0 2 1 2 2 0 0 1 0 1 2 2 1 1 0 0 1 1 2 2 1 1 0 0 0 0 1 0 1 1 2 1 1 1 0 1 0 2 0 0 2 0 1 2 2 1 1 0 1 2 0 1 1 0 1 0 1 1 0 1 1 0 0 1 0 0 0 0 1 1 0 0 0 1 0 0 0 0 0 0 0 1 0 0 0 0 0 0 0 1 2 0 1 2 1 1 0 2 2 0 0 1 1 1 0 2 0 1 1 1 1 1 0 0 0 1 1 1 0 0 0 2 1 1 1 0 0 0 0 0 1 0 1 2 0 1 0 1 0 1 1 1 0 0 1 1 1 1 1 1 0 1 0 0 1 2 1 0 0 0 0 0 0 1 0 0 2 0 0 0 0 2 0 0 0 0 0 2 0 0 0 1 1 0 1 0 0 0 0 0 0 0 1 0 0 0 0 2 0 0 1 2 2 0 0 0 0 2 1 0 0 1 1 2 0 1 1 1 2 0 2 1 0 1 0 2 1 0 1 1 1 0 0 0 2 2 2 0 1 0 1 0 2 2 0 2 0 0 0 0 0 0 0 1 0 1 0 1 1 1 2 0 0 0 0 0 0 0 2 1 1 2 0 0 0 0 0 0 0 1 0 1 2 1 0 0 1 1 1 1 2 2 2 1 1 0 1 1 0 1 1 0 2 1 0 0 1 0 2 1 2 1 0 0 0 0 0 0 1 0 1 0 0 1 0 1 0 1 1 1 1 0 0 0 0 2 1 0 0 0 0 0 0 1 1 1 0 0 0 0 0 0 0 0 0 0 1 1 1 2 0 0 1 1 0 0 0 0 0 1 0 1 1 0 1 0 1 1 2 0 1 1 2 1 0 1 1 1 0 2 0 1 0 1 0 0 2 2 0 1 1 1 1 1 0 0 2 0 2 2 1 1 1 0 2 0 1 1 1 1 0 0 2 2 0 0 1 2 2 0 0 0 0 0 0 2 0 1 0 0 1 0 1 0 0 1 0 0 1 0 1 2 2 0 1 0 0 2 2 0 0 0 0 0 0 1 1 1 1 0 0 0 2 2 1 0 0 2 0 0 0 2 0 2 0 1 1 2 0 2 0 1 2 0 2 2 1 1 0 0 0 0 0 0 0 0 1 0 1 0 0 0 0 0 0 0 0 0 0 0 0 1 0 0 0 0 1 0 2 2 0 0 1 0 2 1 0 0 1 0 0 0 1 0 0 0 0 0 0 0 1 1 1 0 0 1 0 0 0 1 0 0 0 1 0 0 0 0 0 0 1 1 1 2 0 2 2 0 1 1 1 0 2 0 0 0 0 1 0 0 0 1 2 0 2 0 2 1 0 1 0 1 0 0 1 1 0 2 1 0 1 1 0 0 1 0 0 1 2 0 0 0 2 0 0 0 0 1 1 0 0 0 0 2 2 2 0 1 0 0 0 0 1 0 1 0 1 1 1 0 0 0 2 2 1 1 0 1 1 1 1 0 2 0 0 1 0 0 1 1 0 0 1 1 1 0 0 0 0 0 0 0 0 0 2 1 0 2 2 0 0 2 0 1 1 1 0 2 2 1 0 1 1 1 1 0 0 0 1 0 2 2 0 2 1 0 1 0 2 0 2 2 2 0 0 0 2 0 1 1 1 0 0 0 0 1 1 1 0 0 0 1 1 1 0 2 2 1 0 1 1 0 1 0 0 2 0 0 1 0 1 2 0 0 2 0 1 1 0 0 0 1 1 0 1 1 0 0 0 0 2 1 0 1 0 1 0 0 0 1 0 1 0 1 1 1 0 2 0 0 0 0 2 0 1 0 0 1 1 2 2 0 1 0 1 0 0 0 1 2 0 2 1 2 1 2 2 0 1 0 1 2 0 2 0 0 1 0 1 0 0 0 0 1 1 0 1 1 0 0 0 2 1 0 0 2 2 1 1 0 1 0 2 0 0 0 0 0 0 0 0 2 0 0 1 0 0 0 0 2 0 2 1 1 0 2 1 0 0 0 0 2 0 2 0 0 0 1 1 0 0 0 0 0 1 1 0 1 0 0 0 1 1 0 1 1 0 0 0 0 0 0 0 1 0 0 0 0 0 2 1
128 1 0 0 0 1 1 2 0 1 1 0 0 0 0 0 0 2 1 0 1 1 0 2 0 0 1 0 1 1 2 2 0 1 2 0 2 1 0 1 1 1 0 1 1 1 2 0 2 0 0 0 0 0 2 0 1 0 0 0 1 1 1 0 0 1 0 2 0 0 0 1 2 2 2 2 0 0 1 0 0 2 2 1 1 0 0 0 0 2 0 0 2 2 1 0 0 0 0 0 0 2 1 1 0 0 2 1 1 1 0 2 0 1 1 1 0 0 1 1 1 0 2 0 0 1 0 0 1 0 0 0 1 1 0 0 1 0 0 0 2 0 0 0 1 0 0 0 0 0 0 0 0 0 0 1 0 0 0 0 2 1 1 0 0 1 0 1 1 2 1 1 1 1 2 0 2 1 0 0 0 2 0 1 1 2 1 0 0 0 0 0 2 2 2 2 0 1 0 1 1 0 0 0 2 0 1 0 1 0 1 1 2 0 0 1 0 1 1 1 1 0 0 0 0 0 0 0 0 0 0 0 1 1 2 1 1 2 0 1 0 1 2 0 0 0 1 0 2 0 0 0 0 0 0 1 1 0 0 0 0 0 1 2 2 0 1 0 1 1 0 2 2 2 1 1 0 2 1 1 1 1 1 1 2 0 1 1 1 2 0 1 0 1 0 1 1 0 0 2 0 0 1 0 1 0 1 2 0 1 0 0 0 1 1 0 2 1 1 0 1 1 1 1 0 0 1 0 2 1 1 1 0 0 0 1 0 2 0 1 0 0 2 0 0 1 0 0 0 2 0 0 0 1 1 0 1 1 0 2 0 2 2 1 2 0 0 2 2 0 1 1 1 2 0 0 0 2 2 0 1 1 1 1 0 1 0 0 0 0 0 1 1 0 1 1 2 2 0 0 0 1 0 2 1 0 0 1 0 0 0 0 0 0 1 1 1 0 0 0 0 1 1 0 0 0 0 0 1 1 0 1 0 2 0 0 1 0 0 0 1 0 2 0 2 2 0 1 1 1 1 1 1 1 1 1 1 0 2 0 0 0 0 1 1 1 0 1 1 1 1 0 0 2 1 1 1 2 1 1 1 1 0 0 0 0 0 0 2 2 0 2 0 1 0 0 0 0 0 1 1 1 2 1 1 1 1 0 0 0 0 2 0 0 1 0 0 0 0 1 1 1 1 0 0 0 2 0 1 2 0 1 0 0 0 0 1 1 0 0 1 1 1 0 1 0 0 2 0 2 0 0 0 0 1 1 0 0 1 0 0 0 0 2 0 0 0 0 1 0 0 0 0 0 0 0 1 1 0 1 0 1 1 0 0 0 0 0 0 0 0 0 1 0 0 1 0 1 0 1 1 1 1 1 0 1 0 0 0 0 2 0 0 2 1 2 1 0 0 1 1 1 0 1 0 1 1 1 0 0 0 0 1 0 0 0 0 1 0 0 0 1 0 0 1 0 1 2 0 1 1 1 0 0 0 0 0 0 1 0 0 0 2 1 1 2 0 2 0 0 1 0 1 1 0 2 0 0 2 1 0 0 2 0 0 1 1 1 2 1 0 0 0 1 0 0 0 1 1 1 0 1 0 0 0 1 1 1 1 0 1 1 0 2 0 1 0 0 0 0 0 0 0 2 2 1 0 0 1 1 1 2 0 2 0 0 0 1 0 2 1 1 1 0 1 0 0 1 0 1 0 1 0 0 0 0 0 0 1 0 0 0 2 0 1 1 1 1 2 2 1 0 0 0 0 1 0 0 0 1 0 1 1 0 1 2 0 1 0 2 0 2 2 1 0 0 0 1 0 1 1 2 0 0 0 1 1 0 0 2 2 0 1 0 1 1 1 1 2 0 2 2 1 0 0 0 1 0 0 2 1 2 1 1 0 2 0 0 1 1 1 1 0 0 1 0 1 0 0 0 0 2 1 0 1 0 1 0 0 0 0 1 1 0 1 0 1 0 1 0 1 0 1 1 0 0 0 0 2 1 0 0 2 0 0 0 2 0 0 0 1 0 0 0 0 0 0 2 0 0 0 0 2 0 2 1 1 1 0 1 0 0 1 0 1 1 0 1 2 1 0 0 2 1 1 0 2 0 1 1 1 0 0 2 0 0 0 1 1 1 1 1 1 2 2 0 0 1 1 0 2 0 1 0 1 0 1 1 0 0 0 1 0 1 2 0 1 0 0 0 2 0 1 1 0 0 1 0 1 1 1 0 0 0 0 0 0 0 1 0 0 1 0 1 0 0 0 0 0 0 2 1
129 1 0 1 0 0 0 2 1 0 1 1 0 1 0 0 0 0 0 0 1 1 0 2 0 0 1 0 0 0 1 0 0 0 2 0 2 1 0 1 1 1 0 1 2 1 0 0 2 0 0 0 0 0 2 2 0 0 1 0 2 0 2 2 0 0 1 1 0 0 0 0 2 0 2 2 0 0 2 0 1 1 2 1 1 0 0 1 1 2 1 1 1 0 0 0 0 2 0 2 2 2 1 1 0 0 2 0 2 0 0 1 1 2 2 2 1 1 1 0 1 0 1 1 0 0 0 0 0 0 1 1 0 1 1 1 1 0 0 2 0 0 0 0 2 0 1 0 0 0 0 0 1 2 1 0 0 0 0 0 1 0 0 1 2 0 0 1 0 1 0 2 0 2 2 1 2 0 1 1 1 2 0 1 1 0 0 2 0 1 1 1 0 0 0 0 1 0 0 0 0 0 0 1 1 0 2 2 0 0 1 0 2 0 0 0 1 0 1 1 2 0 0 0 0 1 1 2 0 1 1 0 0 1 1 1 0 2 0 0 0 0 2 0 0 0 0 0 2 0 0 0 0 0 1 1 1 0 0 1 0 1 0 0 1 0 1 0 2 0 0 1 1 1 0 1 0 1 0 0 0 1 0 0 1 0 0 1 1 1 1 1 1 0 1 0 2 1 0 2 0 0 1 0 0 0 0 2 0 0 0 0 0 2 2 0 1 1 0 2 0 0 1 1 2 0 1 0 0 0 1 1 0 0 0 0 0 1 1 1 1 1 2 0 0 0 0 1 0 1 2 0 0 2 0 2 2 1 1 0 1 1 1 0 1 1 0 2 2 0 1 1 0 2 1 0 0 2 1 1 1 1 1 1 1 0 0 0 0 0 0 0 0 0 1 0 1 0 0 0 0 0 0 2 2 0 0 1 1 0 0 0 0 0 0 0 0 0 0 0 0 2 0 1 2 1 0 1 0 0 1 0 1 1 0 0 0 0 0 0 2 0 1 1 0 2 1 2 2 1 0 2 1 2 2 1 2 2 1 2 1 0 0 0 1 1 1 0 1 2 2 0 1 1 1 0 1 2 0 2 2 1 1 1 0 0 1 0 2 1 1 2 0 1 0 0 0 1 1 2 0 1 1 0 1 0 2 0 1 0 1 1 0 0 1 0 0 1 0 1 2 1 2 2 0 2 0 1 1 1 1 0 0 0 1 0 1 1 2 2 0 0 0 1 2 0 0 0 2 0 0 0 0 0 2 0 1 0 1 0 0 0 0 2 0 0 0 1 0 1 0 0 0 0 0 0 1 2 0 1 0 0 1 0 1 1 1 0 0 0 0 1 2 0 1 0 0 0 0 0 0 2 1 1 0 1 1 0 0 0 2 0 0 0 0 0 0 0 0 0 0 1 2 2 0 0 0 1 0 0 0 0 1 0 1 0 0 0 0 0 1 1 0 1 2 0 2 2 0 1 1 1 1 1 0 0 0 0 1 0 0 0 0 0 0 0 0 2 0 0 0 0 1 0 0 2 0 1 1 1 2 0 1 1 0 0 1 1 2 1 1 1 0 1 0 0 0 0 0 1 0 1 0 0 0 2 2 1 1 0 1 1 0 1 0 2 0 1 1 1 0 0 1 1 0 1 0 0 0 0 0 1 0 2 1 1 2 1 0 1 0 1 0 1 1 0 0 1 0 0 0 0 0 0 0 2 1 0 1 0 0 0 1 1 0 0 0 1 1 1 0 0 1 0 0 1 0 2 1 1 0 0 0 1 2 1 1 1 1 2 0 1 1 2 0 0 0 0 0 1 1 2 0 0 0 0 2 1 1 0 1 0 0 1 0 1 1 2 2 0 2 2 0 2 0 0 2 0 0 1 0 1 2 0 0 0 0 1 1 1 1 1 0 1 0 1 1 0 1 0 0 0 1 1 0 0 0 0 0 0 0 0 0 0 0 2 0 0 2 0 1 0 0 2 0 0 0 1 2 2 2 2 2 0 0 0 0 0 0 0 2 0 1 1 2 2 2 2 0 0 0 2 2 0 2 1 1 2 0 0 0 0 1 0 1 1 0 0 1 1 0 0 2 2 0 0 1 0 0 0 1 0 0 1 1 0 1 1 0 0 0 0 0 0 0 0 0 0 1 0 2 0 1 0 1 0 1 1 0 0 0 0 1 0 0 0 0 1 2 2 0 0 0 0 0 0 2 0 1 0 0 0 1 1 0 0 1 0 0 0 0 0 1 0 1 1 1 0 0 0 0 0
130 0 0 0 0 0 0 1 1 0 1 0 0 2 0 0 0 1 0 1 2 1 0 1 1 1 1 0 0 0 2 1 1 0 1 1 1 1 0 1 0 2 0 0 2 0 0 0 2 0 0 0 1 0 1 1 1 0 1 2 0 1 1 1 1 0 1 1 0 0 0 1 2 0 1 2 1 0 2 0 0 2 1 0 0 0 0 0 0 2 0 0 1 0 0 0 0 0 0 0 0 2 0 0 2 1 1 2 0 2 0 0 0 1 1 1 1 0 2 0 0 0 1 1 1 0 0 0 0 0 0 0 0 0 0 0 1 0 0 1 2 0 0 0 1 1 1 1 1 1 0 0 0 0 1 0 1 0 0 0 0 1 0 0 0 1 0 2 0 2 2 0 0 1 1 0 1 0 0 0 0 1 1 0 0 0 1 2 0 0 0 2 0 0 0 2 1 0 0 0 0 0 1 0 2 0 2 0 2 0 2 1 1 0 0 0 1 0 1 0 1 1 0 0 0 0 0 0 0 0 1 1 1 1 1 1 0 2 0 1 0 1 2 0 0 0 0 0 0 0 0 0 2 1 0 1 1 0 0 0 0 0 1 2 1 0 0 0 1 0 0 1 1 1 0 0 0 1 1 0 0 1 1 1 1 0 2 1 1 2 0 2 0 0 2 2 2 0 0 1 0 0 1 0 1 0 0 2 0 0 1 1 0 2 2 0 2 1 1 0 2 2 1 0 0 0 0 0 0 0 1 1 0 0 0 0 0 1 0 2 0 2 2 0 0 0 0 1 1 2 1 1 0 1 1 0 0 1 0 0 0 0 1 0 1 0 0 2 2 0 1 1 2 1 0 0 0 1 1 1 2 0 0 0 1 0 0 1 1 0 0 0 0 0 2 0 0 1 0 0 0 0 1 2 0 0 0 0 0 0 0 0 0 0 0 0 0 1 0 1 1 1 0 2 0 0 0 2 0 1 2 1 0 2 1 1 1 1 0 0 1 0 2 0 1 1 1 0 0 2 0 0 0 1 1 1 1 0 2 0 0 0 1 0 0 1 0 2 2 0 0 0 1 2 1 0 1 2 0 0 0 2 1 1 0 1 0 0 2 1 1 0 0 1 0 0 0 1 1 1 1 0 1 1 1 0 1 1 0 0 0 2 0 1 0 0 0 1 0 1 1 1 0 0 0 0 1 1 0 1 1 0 0 0 0 1 2 0 1 1 1 1 0 2 2 0 0 1 1 2 0 0 0 0 1 2 0 0 2 0 0 0 0 2 1 0 0 1 0 1 0 1 1 0 1 0 1 1 0 2 0 1 1 1 0 0 0 0 1 1 0 0 1 0 0 0 0 0 0 1 1 1 2 0 0 0 2 0 1 1 0 0 0 0 0 0 0 0 1 0 0 2 0 0 0 2 2 0 0 0 0 0 0 0 1 1 0 1 1 1 1 0 0 1 1 0 1 1 0 2 0 2 1 0 0 0 0 1 2 0 0 0 0 2 0 2 1 2 1 0 1 0 1 0 0 1 1 1 1 1 1 1 1 0 0 1 0 1 1 0 0 0 0 0 0 0 0 1 0 1 1 0 0 0 0 1 1 1 0 0 0 0 0 2 0 1 0 1 1 1 0 0 0 2 1 1 0 0 0 0 0 1 0 2 0 0 1 0 0 1 0 0 1 0 1 0 0 1 0 1 0 1 0 0 0 1 0 1 1 0 1 0 1 0 0 1 1 2 2 2 1 0 2 0 0 0 0 1 1 1 0 1 0 0 0 2 0 2 1 2 0 1 2 1 0 0 0 1 0 2 2 2 0 0 0 1 0 0 2 0 1 0 1 0 1 0 1 2 0 1 0 1 2 1 0 0 1 0 0 2 1 1 2 0 0 1 0 0 1 1 1 1 0 0 0 0 0 0 2 1 0 0 1 0 1 0 1 0 0 0 1 0 0 0 0 1 0 0 1 0 1 0 1 1 0 1 0 1 1 1 1 1 2 1 0 1 0 1 1 0 1 0 1 1 1 1 1 2 0 0 1 1 2 1 2 0 1 1 1 2 1 0 0 0 0 0 0 1 1 0 1 0 2 0 0 0 0 2 0 0 2 1 0 1 1 0 1 0 0 0 0 0 2 1 1 0 1 0 1 0 2 0 2 0 1 1 1 1 0 0 0 0 1 1 2 0 0 0 0 0 0 0 0 0 0 0 2 0 1 0 0 0 1 1 0 1 1 0 0 0 0 0 0 0 0 1 0 1 1 1 1 0
131 1 0 0 1 1 2 2 0 0 0 1 0 1 0 0 0 2 1 2 0 2 0 1 0 0 0 0 0 1 2 0 2 1 1 1 1 2 1 0 0 0 1 1 2 0 0 0 0 0 0 0 2 1 0 1 0 1 1 0 1 0 0 0 0 0 0 0 0 0 1 1 2 0 2 2 0 0 2 1 1 2 1 0 1 0 1 0 0 1 0 0 1 0 1 0 0 1 0 1 1 2 0 0 1 0 2 1 1 1 0 2 0 1 1 1 1 0 0 2 2 0 1 1 0 1 0 0 1 0 0 0 0 0 0 0 0 0 0 0 2 0 0 0 1 0 0 0 0 0 0 0 0 1 1 0 1 1 0 1 1 1 1 1 0 2 0 1 1 2 1 0 2 1 2 0 0 1 0 0 0 0 0 1 0 1 1 0 0 0 0 0 0 0 0 2 0 0 0 1 1 0 0 0 2 0 2 0 1 0 1 1 1 0 0 1 1 0 1 1 2 1 0 0 0 0 0 2 0 0 0 0 0 0 1 0 0 2 0 0 0 1 2 2 0 0 0 0 2 0 0 0 0 0 0 1 0 0 0 0 0 0 0 1 1 0 1 1 1 0 0 0 1 1 2 2 0 0 1 0 0 1 0 0 0 0 0 1 0 2 0 0 1 0 2 0 2 0 0 1 0 0 1 0 0 0 1 2 0 2 0 1 0 2 2 0 2 0 0 0 2 1 1 1 0 0 0 0 2 1 2 1 0 0 0 0 0 1 0 1 1 1 1 0 1 0 1 1 1 2 0 1 0 2 2 0 0 1 0 2 0 1 1 1 1 1 0 2 2 0 1 1 1 1 0 2 0 2 1 1 1 1 0 0 0 1 0 0 1 0 1 2 1 1 2 1 1 0 2 2 2 2 1 1 0 0 1 0 0 0 0 0 1 1 1 2 0 0 0 0 0 2 0 0 1 1 1 0 0 0 0 0 0 2 1 1 0 0 0 0 1 0 2 0 1 2 0 0 0 1 0 0 0 1 1 0 1 1 1 1 1 0 0 0 0 2 1 1 1 1 1 0 1 1 2 0 2 1 0 1 2 2 1 0 1 1 0 0 2 2 2 1 0 2 1 0 0 1 1 2 0 0 2 2 1 0 2 0 0 0 0 1 0 1 0 0 0 0 0 0 0 2 1 1 0 1 1 0 1 2 0 1 0 1 1 0 0 1 2 2 1 1 0 0 2 0 0 1 1 1 0 0 0 0 1 1 0 2 0 0 0 1 0 2 1 0 0 0 0 0 0 1 1 0 0 0 2 2 0 2 0 0 2 2 0 0 0 1 0 0 0 0 1 0 0 0 0 0 0 0 0 1 1 1 0 1 1 2 0 2 0 0 0 0 0 0 0 0 0 1 1 2 0 1 0 1 1 2 0 0 1 0 0 0 1 0 1 0 1 0 0 1 0 0 1 0 1 0 0 0 0 2 0 2 1 1 0 1 0 1 0 1 2 1 0 1 2 2 0 1 0 1 0 1 0 2 0 0 1 1 1 0 1 1 1 1 0 0 0 1 0 0 0 2 0 0 0 1 0 1 1 0 0 0 1 2 2 1 0 0 0 0 0 2 0 0 0 1 1 1 0 0 1 2 2 0 0 0 0 0 0 1 0 2 0 0 1 0 0 0 0 0 0 1 1 0 0 0 0 1 1 1 0 0 0 1 0 1 1 0 1 1 2 1 0 1 1 1 0 0 0 0 2 1 1 0 0 1 1 1 0 1 0 0 0 1 1 2 2 2 0 1 2 2 1 1 0 1 0 2 1 1 1 0 1 0 1 1 1 0 0 0 0 1 0 0 1 2 2 0 1 2 1 0 0 0 0 0 0 2 1 2 1 0 0 1 0 1 1 1 1 1 0 0 0 0 0 0 0 0 0 2 1 0 0 0 0 0 0 0 0 1 1 0 1 1 0 0 2 0 1 0 1 1 0 1 0 0 2 2 2 2 0 0 0 2 0 1 0 0 1 0 0 0 2 2 2 2 0 0 0 2 2 1 2 0 2 2 0 1 0 0 1 0 1 1 0 1 1 0 0 1 2 1 0 0 1 1 0 0 0 0 0 1 0 0 1 1 0 0 0 0 1 0 0 1 0 0 2 0 2 0 2 0 0 0 0 2 1 1 1 1 0 0 2 0 0 1 2 1 0 0 0 0 0 0 1 1 1 0 0 0 0 0 0 0 0 0 0 0 0 0 0 0 0 0 0 0 0 0 1 1
132 1 0 2 0 0 0 1 1 1 2 0 0 0 0 0 0 0 0 0 1 0 1 2 0 0 0 0 0 0 1 2 0 1 1 1 1 2 0 1 1 1 0 0 0 0 0 0 0 1 1 0 0 0 1 2 0 0 0 0 0 2 2 2 1 0 1 1 1 1 0 1 2 0 1 2 1 0 1 0 1 2 2 0 0 0 0 0 0 2 0 0 1 0 0 0 0 0 0 0 1 2 1 1 1 1 2 0 2 0 0 2 0 1 1 1 0 0 0 2 2 0 1 1 0 1 0 0 1 0 0 0 0 0 0 0 0 0 0 2 1 0 0 0 2 0 0 0 0 0 1 0 1 0 1 0 1 0 0 0 0 1 0 1 0 1 0 0 1 2 0 0 1 1 1 0 2 0 0 1 1 1 1 0 0 0 0 1 0 0 0 1 2 0 2 0 0 0 0 0 0 0 0 0 2 0 1 0 2 1 1 2 1 0 0 1 1 0 2 0 2 2 1 0 1 1 2 2 0 0 0 0 0 0 1 0 0 2 0 1 0 1 1 0 0 0 0 0 2 0 0 0 1 0 0 0 1 1 0 1 0 1 0 1 2 0 0 0 1 1 0 2 1 1 0 0 0 0 2 1 0 0 0 0 2 1 0 1 0 2 0 1 1 0 1 0 1 0 0 1 2 1 1 1 0 0 0 1 0 1 0 2 0 2 2 0 1 1 1 0 2 2 0 0 1 0 1 0 1 2 2 1 0 0 0 0 0 2 1 1 1 1 2 0 1 1 1 1 0 1 1 0 0 0 0 0 0 0 0 2 0 2 1 1 0 1 0 2 2 0 0 2 2 1 1 0 0 1 1 1 1 1 0 0 1 0 0 0 0 1 0 0 1 1 1 1 2 0 1 1 1 1 1 2 1 0 0 0 0 0 0 0 1 1 0 1 0 0 0 0 0 1 0 1 1 1 1 0 0 1 1 1 0 2 1 1 0 1 0 0 1 0 2 0 0 1 0 2 2 2 0 2 0 2 1 0 1 1 0 2 0 0 0 1 1 1 1 2 2 0 0 0 2 0 2 0 1 1 0 1 1 1 0 0 0 0 0 1 1 0 0 1 0 2 0 0 0 2 2 2 0 0 2 1 1 1 2 0 0 0 0 1 0 0 1 1 0 1 0 2 1 0 1 1 0 1 1 0 0 1 1 0 0 1 1 1 2 1 1 1 0 0 0 0 1 2 1 1 0 2 0 1 0 0 2 0 0 0 0 0 0 0 0 2 2 0 0 0 2 0 1 2 0 0 0 0 1 1 0 1 0 1 1 1 0 0 0 0 2 2 0 0 1 0 0 0 0 0 0 0 0 2 1 1 1 2 0 0 0 1 0 0 0 0 0 0 0 0 0 0 0 2 0 0 0 1 1 1 0 0 0 0 0 0 2 1 0 0 0 0 0 0 2 2 2 0 0 1 0 1 0 2 1 1 1 1 0 0 1 0 0 0 2 0 0 0 2 1 0 1 1 1 0 1 0 2 0 0 2 0 0 0 2 1 1 1 2 0 2 2 1 1 0 0 0 0 0 0 1 1 0 1 0 0 1 0 1 2 0 0 1 0 0 1 0 1 0 1 1 1 0 0 2 2 2 0 0 0 0 0 0 1 0 2 2 1 2 2 0 2 0 2 1 0 0 0 0 0 0 0 0 0 0 0 1 1 1 0 1 0 0 0 2 0 0 1 2 1 1 1 1 0 1 1 2 0 0 0 0 1 0 0 0 2 2 1 1 2 2 2 0 0 2 2 0 0 0 0 0 1 1 2 0 0 0 1 0 0 0 2 2 0 1 0 1 0 2 1 2 0 1 2 0 1 1 0 1 0 0 2 0 1 1 1 0 1 0 0 1 0 1 1 0 0 1 0 1 0 1 0 1 0 1 1 0 1 1 0 0 0 0 0 1 0 1 1 1 0 1 0 0 0 0 2 0 1 0 1 2 2 2 2 1 0 0 1 0 2 0 0 2 0 1 1 2 1 1 2 0 0 1 2 1 0 2 1 0 1 1 2 1 0 0 0 0 0 0 1 2 1 0 1 2 0 0 0 2 1 0 1 2 0 0 2 0 0 0 1 0 0 0 0 2 0 0 0 0 2 0 0 1 0 1 0 1 1 1 1 0 0 0 0 0 1 1 1 1 0 1 1 0 1 0 0 1 1 1 0 1 0 0 0 1 1 0 1 2 1 0 0 0 0 0 0 1 0 0 1 1 1 2 1
133 1 0 0 0 0 0 2 0 0 0 1 0 0 0 0 0 0 0 0 1 1 0 2 0 0 1 0 1 1 2 1 2 1 1 1 1 1 0 0 0 2 0 1 1 1 0 0 1 1 1 0 0 0 2 2 0 1 0 0 0 1 2 2 0 0 1 1 0 0 0 0 1 0 0 1 1 1 2 0 2 2 2 1 1 0 0 0 0 2 0 0 1 1 0 0 0 2 0 2 1 2 1 1 1 1 2 0 1 1 0 1 0 1 1 1 1 0 1 1 1 0 0 2 0 0 0 0 1 0 0 0 1 1 0 0 2 0 0 2 1 0 0 0 0 0 0 0 0 0 0 0 0 0 0 0 0 1 0 0 0 2 2 0 0 1 0 1 0 1 0 1 0 2 2 0 2 0 1 1 1 1 1 0 0 0 1 2 0 0 0 1 2 2 2 1 1 0 0 1 1 1 0 0 2 1 2 1 1 0 1 1 1 1 0 1 1 0 1 0 1 1 1 0 0 1 1 0 0 0 0 1 0 0 1 0 0 2 0 0 0 1 2 0 0 0 0 0 2 0 0 0 2 0 0 1 0 0 0 0 0 0 0 1 1 0 0 1 2 1 0 2 0 0 0 0 0 0 1 0 0 0 0 0 0 0 1 0 1 2 0 1 1 0 1 0 2 0 0 0 1 0 1 0 0 0 1 2 0 1 0 0 0 1 1 0 2 0 1 0 1 1 1 0 1 0 1 0 0 0 1 1 0 0 0 1 0 0 0 0 0 0 1 0 1 0 1 1 2 1 0 1 1 2 1 0 0 0 1 0 1 1 1 0 1 0 0 2 2 0 1 1 1 2 1 0 0 1 0 2 2 0 0 0 1 0 0 0 0 1 0 1 1 0 2 2 2 1 1 1 1 1 1 2 0 1 0 0 0 1 1 1 0 0 0 1 0 0 0 0 0 1 0 1 1 1 1 0 1 0 1 0 0 2 1 1 0 1 0 0 0 0 1 1 1 2 0 1 1 1 0 1 1 2 1 1 2 1 2 1 2 0 1 1 1 0 0 1 1 1 2 1 2 2 0 0 0 1 0 0 1 2 1 0 1 1 0 0 0 0 0 0 1 1 2 0 0 1 1 2 0 0 2 1 2 0 1 0 0 0 0 0 0 0 1 0 0 1 1 2 2 0 2 2 2 0 0 0 0 1 1 0 0 1 0 1 1 1 1 2 1 1 0 1 1 0 0 1 0 2 0 1 0 0 2 1 0 1 0 1 0 0 0 1 1 0 0 1 2 0 0 1 1 0 0 0 2 1 0 2 0 0 2 1 1 1 1 0 0 0 0 1 1 0 1 0 0 1 0 1 1 1 2 0 0 0 2 2 0 2 1 0 0 1 0 0 0 0 0 1 1 1 1 1 0 1 1 1 0 0 1 0 0 1 2 0 1 0 1 0 0 1 2 2 2 0 2 1 0 1 0 2 1 1 0 0 0 1 2 0 0 0 2 1 1 2 1 2 1 0 0 0 1 0 0 1 1 1 2 0 2 0 2 0 0 2 1 1 2 1 1 1 1 1 0 0 1 0 1 1 1 1 0 0 1 1 2 1 0 0 0 0 0 0 0 0 0 1 1 1 0 0 1 2 2 1 0 0 2 2 1 1 0 2 0 0 1 0 0 2 1 0 1 0 1 0 0 0 0 0 0 0 0 0 0 2 0 1 1 1 0 0 2 0 0 1 1 2 1 1 0 0 1 1 1 2 0 0 0 1 1 2 0 0 0 1 0 1 1 1 1 1 2 2 2 2 0 1 1 1 0 1 0 0 0 0 2 1 1 0 0 0 0 2 0 0 2 1 2 0 0 2 1 1 0 0 1 0 0 2 0 2 1 1 0 1 0 1 1 0 0 1 0 0 1 0 1 0 1 1 0 1 2 0 1 1 1 1 0 0 0 0 0 0 0 0 2 0 2 1 2 0 1 1 0 2 0 1 2 1 1 1 2 0 0 1 0 2 0 0 2 0 1 0 2 2 2 2 0 0 0 1 0 0 1 1 0 2 0 0 0 0 1 0 1 1 0 1 1 0 0 2 0 1 0 0 0 0 0 0 0 0 0 2 0 0 0 1 1 1 0 0 1 1 0 0 0 0 0 0 2 0 2 0 0 0 0 2 1 1 1 0 1 1 2 0 0 0 1 2 1 0 0 0 0 1 1 1 2 0 1 1 0 0 0 0 0 0 0 1 0 0 1 0 1 0 0 0 0 1 2 1
134 1 0 0 2 0 2 1 0 1 1 1 0 1 0 0 0 1 1 1 1 2 0 2 0 1 1 1 2 2 2 1 1 0 2 0 2 1 0 0 0 1 0 0 2 0 0 1 2 0 0 1 1 0 1 1 1 0 2 0 0 1 1 1 0 1 0 2 0 0 0 0 2 0 1 2 0 0 2 0 0 2 1 0 1 0 1 0 0 2 0 1 0 0 0 0 0 0 0 0 0 2 0 0 1 0 1 1 1 1 0 2 2 2 2 2 2 0 0 1 2 0 2 0 1 1 0 0 0 0 0 0 0 0 1 0 1 0 0 0 0 0 0 0 1 0 1 0 0 0 0 0 1 2 0 0 1 2 0 1 1 0 0 1 1 2 0 1 0 2 1 0 0 1 2 0 1 0 1 1 1 0 1 1 0 1 1 1 0 0 0 1 1 1 1 2 0 0 0 0 0 0 0 0 2 0 0 1 1 0 2 0 0 0 0 0 0 2 2 0 1 1 0 0 0 1 1 2 0 0 0 0 0 0 1 0 1 2 0 0 0 0 2 2 0 0 0 0 2 0 0 0 2 0 0 0 0 0 0 0 0 0 0 1 1 0 1 1 0 0 0 2 0 0 0 0 0 2 1 1 1 2 1 1 2 1 0 2 0 2 0 1 0 0 1 1 2 1 0 2 2 1 1 0 0 0 1 2 0 2 0 1 0 1 1 0 1 0 1 0 2 2 0 0 0 0 0 0 2 1 1 1 0 0 1 0 0 0 0 1 1 1 1 0 0 0 0 0 0 0 0 0 1 2 0 2 2 1 0 0 0 1 0 0 0 0 0 0 0 0 0 2 0 2 1 0 0 1 1 1 1 0 0 0 1 0 0 0 0 0 0 0 1 0 1 1 2 0 1 0 0 1 0 2 1 0 0 0 0 0 0 0 1 1 0 1 0 0 0 0 0 1 0 0 1 2 1 0 0 0 0 0 2 0 0 0 1 1 1 1 2 0 1 1 0 2 1 0 0 2 0 0 1 1 1 1 1 2 1 2 0 0 1 0 1 1 1 2 2 0 2 1 1 1 1 0 1 2 0 1 1 1 1 1 0 0 1 0 1 1 1 0 0 2 0 0 2 0 0 2 0 0 1 1 1 0 1 0 0 0 0 2 0 1 0 0 1 0 0 1 1 1 2 2 2 0 0 0 0 1 1 1 0 1 0 2 2 0 1 1 1 1 0 1 2 0 0 1 0 2 0 1 0 0 1 1 1 2 0 1 0 1 1 1 0 1 0 0 0 0 0 1 0 0 0 0 0 2 0 2 0 0 0 1 0 0 0 0 1 1 0 0 1 0 0 0 0 1 0 1 1 0 0 1 0 2 0 1 0 1 1 0 0 1 1 2 1 0 0 1 0 0 0 0 0 1 1 2 0 0 0 1 1 0 1 1 0 1 0 1 1 0 0 0 1 0 1 2 0 1 0 2 1 1 0 0 0 0 1 0 0 0 0 0 1 1 1 2 1 0 0 1 0 0 0 2 1 0 2 1 0 0 2 2 1 1 1 0 2 2 0 0 0 0 0 0 0 1 0 2 1 1 0 1 1 1 1 2 0 0 2 2 0 1 0 0 0 2 2 2 0 0 0 2 1 2 0 0 0 0 0 2 1 2 0 0 1 0 0 1 0 0 0 1 1 1 0 0 0 1 0 0 0 0 0 1 1 0 1 0 0 0 2 0 1 1 1 1 1 1 1 0 0 0 0 1 0 2 2 0 1 2 0 0 1 2 0 1 0 2 0 2 2 2 2 2 0 2 2 2 0 0 2 0 2 1 0 0 0 1 2 1 1 1 1 0 2 2 2 0 2 2 0 1 0 0 1 0 0 2 0 2 1 1 0 2 0 0 0 0 0 1 0 0 0 0 0 0 0 0 0 1 1 0 1 0 1 1 0 0 0 0 0 0 0 0 1 0 2 0 0 0 1 1 0 0 0 0 1 0 0 0 2 0 0 0 0 0 0 0 2 0 1 0 2 2 2 2 0 0 0 2 2 1 1 1 0 2 0 0 0 0 1 0 1 1 0 0 2 2 0 0 2 1 0 0 2 1 0 0 1 0 1 2 0 0 0 1 0 0 0 0 2 1 0 0 1 1 0 0 2 0 2 0 1 0 2 2 0 0 0 0 1 0 1 1 1 0 1 1 2 0 0 0 0 0 1 0 1 0 0 0 1 1 0 0 0 0 1 0 0 1 0 0 1 0 0 0 0 0 1 0
135 1 0 0 0 1 2 0 0 1 1 1 1 1 0 0 0 1 1 1 1 1 0 1 1 1 1 0 0 0 2 1 1 2 1 1 1 1 0 0 0 1 0 1 2 2 2 0 1 0 0 0 1 1 1 2 0 0 1 0 1 1 2 2 0 1 0 1 0 0 0 1 2 1 1 2 0 0 2 0 2 2 2 2 2 0 0 1 1 2 1 1 1 0 0 0 0 0 0 0 0 1 2 2 0 0 2 1 1 1 0 2 1 2 2 2 2 0 1 1 1 0 1 1 0 1 0 0 2 0 0 0 0 0 0 0 0 0 0 2 0 0 0 0 0 0 0 0 0 1 0 0 1 1 1 0 0 1 0 1 1 1 0 0 1 1 0 0 0 1 0 1 0 2 2 0 2 0 0 0 0 1 1 0 0 0 0 1 1 0 0 0 2 0 1 1 1 1 0 1 1 0 0 0 2 0 1 1 1 0 0 2 0 0 0 0 0 0 0 0 1 1 1 0 0 1 1 2 0 0 0 0 0 0 2 0 1 2 0 0 0 0 1 0 0 0 0 0 2 0 0 0 0 0 1 2 2 0 0 0 0 0 0 0 0 0 2 0 1 0 0 2 1 1 1 1 0 0 1 0 0 1 0 0 1 1 0 1 0 2 0 0 0 0 1 1 0 0 0 2 0 0 0 1 0 0 0 0 2 2 0 2 0 2 2 0 2 0 0 0 1 1 1 0 2 0 2 0 2 1 2 1 0 0 0 0 0 2 1 1 0 0 2 0 0 1 1 1 2 1 0 1 1 2 1 0 0 1 0 2 0 2 0 0 0 0 0 1 1 0 0 2 1 2 1 0 0 0 0 2 0 0 0 0 0 1 0 0 0 1 0 0 0 0 1 0 1 0 0 0 0 0 0 2 0 1 1 0 0 1 0 0 1 1 0 1 0 0 0 0 0 1 1 0 0 2 1 1 0 0 1 0 0 1 1 0 1 0 0 0 2 0 2 0 0 1 0 2 2 1 0 1 0 0 0 0 0 1 2 2 1 0 0 1 0 1 0 1 2 1 1 0 2 0 1 0 1 2 0 2 2 2 2 1 1 1 0 0 2 1 0 1 0 2 1 0 1 0 0 1 1 1 2 0 2 1 2 0 0 0 0 1 0 0 0 1 0 0 0 2 0 0 1 2 0 0 1 0 1 2 0 1 0 1 0 1 1 0 0 0 0 0 0 1 1 1 0 1 1 1 0 0 0 0 2 0 1 0 2 0 0 0 1 2 1 1 1 1 1 1 0 1 0 0 0 0 2 1 0 1 0 0 1 1 0 0 0 0 0 0 0 0 2 0 1 0 0 0 0 0 0 2 2 1 0 1 0 1 0 0 0 0 0 1 0 1 1 0 2 0 0 2 0 0 0 1 1 2 0 0 2 0 1 0 2 1 1 0 0 0 1 1 0 1 2 0 2 1 0 0 0 2 1 1 0 0 0 0 1 1 1 0 2 2 0 2 1 2 1 0 0 0 1 0 0 1 1 1 1 1 1 1 2 1 0 1 2 1 1 1 0 0 0 0 0 0 0 0 1 2 0 0 0 0 2 2 2 1 1 0 0 0 0 1 0 0 0 0 0 0 0 0 1 2 1 2 0 0 0 0 0 1 0 2 0 0 1 2 0 2 0 1 0 1 1 1 0 1 0 0 0 0 1 0 1 1 0 0 1 0 0 1 1 0 0 0 0 1 2 2 1 0 0 1 1 0 0 1 1 0 1 1 2 1 2 0 0 0 0 2 0 2 2 2 2 1 0 1 1 2 1 1 0 0 0 0 2 0 0 1 1 0 1 1 0 0 1 1 1 0 0 1 1 1 0 0 1 0 0 2 0 2 1 1 0 0 0 1 2 0 0 1 0 0 0 0 0 1 1 0 0 2 0 0 0 0 0 0 0 0 0 0 1 0 1 1 0 0 1 0 1 0 0 2 0 2 0 0 2 0 0 1 1 0 0 0 0 0 1 1 0 0 1 0 1 1 1 2 0 1 0 1 1 0 2 0 1 2 1 1 1 0 1 1 2 2 0 1 2 2 0 1 2 1 0 0 1 1 0 0 0 0 0 2 0 0 0 1 0 0 0 0 1 1 1 1 0 0 2 0 2 0 0 0 1 0 1 2 0 1 0 1 1 1 1 0 0 1 1 1 1 0 0 0 0 1 1 0 1 0 0 0 1 1 0 1 1 0 0 0 0 0 0 0 0 0 0 1 1 1 1 0
136 1 0 0 0 0 0 1 1 1 2 0 1 2 0 0 0 2 2 1 1 2 0 2 0 0 0 0 1 2 2 1 1 1 1 0 2 2 0 1 1 1 0 0 1 0 0 0 0 0 0 0 1 0 1 1 1 0 1 1 1 0 2 0 0 0 0 1 0 0 0 1 2 1 2 2 0 0 2 0 1 1 2 1 1 0 0 1 0 1 0 0 2 0 0 0 0 1 0 1 1 2 2 2 0 0 2 2 0 2 0 0 0 1 1 1 2 0 1 1 1 0 2 0 1 1 0 0 1 0 0 0 1 2 1 1 0 0 0 0 0 0 0 0 1 0 0 0 0 1 1 0 1 1 1 0 1 1 1 2 2 2 0 1 0 1 0 0 1 1 0 1 0 2 0 0 2 1 1 1 1 2 0 1 1 2 1 1 0 0 0 1 2 2 2 2 1 0 0 0 0 1 0 1 2 0 2 1 1 0 2 0 1 0 0 1 1 0 2 0 0 0 1 0 0 1 2 1 0 0 0 0 0 0 2 0 0 2 0 0 0 0 2 0 0 0 0 0 1 0 0 0 1 0 0 2 1 0 0 0 0 0 0 0 0 0 0 0 1 0 0 2 1 1 0 0 0 1 2 1 1 1 1 1 2 1 1 1 0 2 0 0 1 0 2 0 1 1 1 2 2 1 1 0 0 0 1 2 0 0 1 1 0 1 1 0 2 1 0 0 0 1 0 0 0 0 1 1 0 1 2 1 0 0 0 1 0 2 0 1 2 2 2 1 0 0 0 0 0 2 1 0 2 2 0 2 2 1 0 1 0 1 2 2 0 1 0 2 2 0 0 2 0 2 0 1 0 2 2 0 1 1 1 0 0 0 0 0 0 0 0 1 1 1 2 1 1 1 0 0 0 1 1 1 0 1 1 0 0 0 0 0 0 0 1 1 1 0 0 0 0 1 0 0 0 0 0 1 0 0 1 0 0 1 1 0 0 0 0 0 1 0 2 0 2 2 0 0 1 2 0 0 0 2 1 0 1 1 2 2 2 0 0 0 0 2 1 2 2 0 1 0 2 2 1 1 0 2 1 0 1 1 1 0 1 1 0 0 1 0 1 0 0 2 0 0 0 2 2 2 0 1 1 1 1 0 1 0 1 0 1 1 0 0 0 1 0 0 0 2 1 0 2 2 2 0 0 1 0 1 1 0 0 1 0 0 2 0 1 1 1 1 0 0 2 0 0 1 0 2 0 1 0 0 1 1 0 0 1 0 0 0 0 1 0 0 0 1 1 1 0 0 0 0 0 0 0 1 0 2 0 1 2 1 0 0 0 0 1 1 0 1 0 0 0 0 0 1 0 1 1 1 1 1 2 2 0 0 0 1 1 0 0 1 1 1 0 0 0 0 0 1 0 0 0 1 1 2 0 0 0 1 0 0 2 0 0 0 0 0 1 0 0 1 1 0 1 0 0 0 0 2 0 2 1 1 0 1 2 0 0 0 2 1 1 2 2 2 0 0 0 0 0 0 0 2 1 0 1 1 0 2 2 0 0 1 1 2 2 0 0 0 0 0 0 0 0 0 2 2 0 0 0 1 0 2 1 0 0 0 1 1 0 2 0 0 0 1 1 1 0 1 2 2 2 0 0 0 0 0 0 1 1 1 1 1 1 1 0 1 0 0 0 0 0 1 0 0 0 1 0 0 1 0 1 1 1 0 1 1 0 0 1 0 1 0 0 1 1 1 0 0 1 0 0 0 0 0 1 0 0 0 1 1 2 0 1 1 1 2 0 1 2 2 2 2 0 0 0 0 0 2 0 0 0 1 1 0 1 2 2 0 2 0 1 0 1 1 1 0 1 1 0 1 0 0 1 0 0 2 0 2 1 1 0 0 0 0 0 1 1 1 0 0 0 0 0 0 0 0 0 2 1 0 1 0 1 0 0 0 0 0 1 0 1 0 1 0 2 0 1 0 0 2 0 0 0 0 1 1 2 2 2 0 0 0 1 0 0 0 2 0 1 0 2 2 2 2 0 1 0 2 1 0 1 2 0 2 0 1 0 0 0 0 1 1 0 2 2 0 0 1 2 1 0 0 1 0 0 0 1 0 0 1 1 0 1 1 0 1 0 0 2 0 0 0 0 0 1 0 2 0 1 0 1 0 1 0 0 0 0 0 2 0 0 2 2 0 0 0 0 0 1 0 0 1 0 0 0 0 0 0 1 1 0 0 1 0 0 0 0 0 0 0 1 0 0 1 1 1 0 0
137 1 0 0 0 0 2 1 0 0 0 1 1 2 0 0 1 0 0 1 1 2 0 2 0 0 1 0 0 1 2 0 1 1 1 0 2 1 1 0 0 1 0 0 1 1 0 0 1 0 0 0 0 0 2 2 0 0 0 0 1 1 0 1 1 1 1 1 0 0 1 2 2 0 1 2 1 0 2 0 0 2 2 0 1 0 0 1 1 2 0 1 1 0 2 0 0 0 0 0 0 2 1 1 0 0 2 2 0 2 0 2 1 1 1 1 1 0 1 1 1 0 2 0 1 1 0 1 1 0 0 0 0 0 0 0 0 0 0 1 1 0 0 0 1 0 0 0 0 1 0 0 0 0 1 0 0 2 0 1 1 1 0 1 1 2 1 0 0 2 0 0 0 2 1 0 2 0 0 1 1 2 0 0 0 0 0 1 0 0 0 1 2 0 0 2 0 0 1 0 0 1 1 1 1 0 2 2 1 1 1 0 0 1 0 0 0 0 2 0 1 0 0 0 0 0 0 1 0 0 1 0 1 2 1 1 1 2 0 0 0 0 2 0 0 1 1 0 0 0 0 0 2 0 0 2 1 1 0 1 0 1 0 1 1 0 0 0 2 0 0 0 0 0 1 1 0 1 1 1 1 2 2 2 2 0 2 1 1 1 1 1 1 0 2 1 2 1 0 1 1 0 0 0 0 1 1 2 2 2 0 1 0 2 2 0 1 1 1 0 2 1 1 1 0 0 0 0 1 1 2 2 0 0 0 0 0 2 1 0 1 1 2 0 0 1 0 0 2 0 0 0 1 1 0 1 1 2 1 1 1 1 1 0 1 0 0 2 2 0 2 0 0 2 1 0 0 0 0 2 2 0 1 1 0 0 0 0 0 1 0 2 0 0 2 1 1 1 1 1 1 2 0 1 0 1 1 2 0 0 0 0 0 0 1 2 1 1 0 1 0 0 0 1 1 1 0 2 0 0 2 1 1 1 0 0 0 1 0 0 2 0 0 2 1 2 1 1 1 1 0 1 0 2 1 0 1 2 1 2 0 1 0 1 0 2 0 1 1 1 1 0 1 1 2 0 2 1 0 1 2 2 2 1 1 1 0 0 1 0 1 1 0 2 0 0 0 0 0 2 0 0 2 1 2 1 1 1 0 0 0 2 0 0 1 1 0 0 0 0 0 2 2 2 1 1 0 0 0 1 1 1 0 1 0 1 2 0 0 0 1 0 0 1 2 1 0 1 1 2 0 0 0 0 2 1 0 0 2 0 0 0 0 0 0 0 0 1 2 0 0 0 1 0 0 1 2 2 0 1 0 0 2 1 1 1 1 0 0 0 0 0 0 0 1 0 0 2 0 1 1 0 2 1 0 1 1 2 0 2 1 0 0 0 0 0 0 0 1 0 0 2 0 0 0 0 2 1 0 0 0 0 0 0 1 1 1 0 0 0 0 1 0 0 1 0 1 1 1 2 0 1 2 0 0 0 0 1 0 1 1 0 0 0 0 0 0 2 1 0 0 0 0 0 0 2 0 0 1 1 0 1 2 0 0 2 0 0 0 1 0 0 0 1 1 0 0 0 0 1 0 0 0 0 0 1 2 1 1 0 0 0 0 2 0 1 0 1 1 1 0 0 0 2 1 2 0 0 0 0 0 1 1 2 0 0 1 1 0 2 1 1 1 0 0 1 0 1 0 1 0 1 0 0 1 0 0 0 1 0 0 1 1 0 0 1 1 2 1 1 1 0 0 1 1 1 0 1 1 0 0 1 0 0 1 1 1 2 2 2 0 0 2 2 1 1 0 0 0 2 1 1 1 0 1 1 1 0 0 2 2 0 1 0 1 0 1 2 1 0 2 1 1 1 0 0 1 0 0 2 0 2 2 0 0 1 1 1 1 0 0 1 0 0 0 0 1 0 1 0 0 1 0 0 0 0 0 0 0 0 1 0 1 0 0 0 1 0 1 0 0 0 1 0 0 1 0 0 2 2 2 2 2 1 0 1 0 0 0 0 1 0 1 0 2 2 2 1 0 0 0 2 2 2 2 0 0 0 0 1 0 0 0 0 1 0 0 1 2 2 0 0 1 1 2 0 2 1 0 0 0 0 2 2 0 0 1 0 1 0 0 0 0 2 1 2 0 1 1 0 1 0 1 0 2 0 1 2 0 0 0 1 2 0 0 2 2 1 2 2 1 0 0 0 0 1 1 0 1 0 0 0 0 0 0 0 1 0 0 0 0 0 0 0 0 0 0 1 1 0 2 1
138 0 1 1 1 0 1 0 0 2 2 0 0 0 0 0 0 0 0 0 1 0 0 1 0 1 1 0 0 0 2 1 1 0 2 0 2 2 0 1 0 1 0 0 2 0 2 0 2 0 0 0 0 0 2 2 0 0 1 2 0 1 0 0 0 0 1 1 0 0 0 0 2 0 2 2 0 0 2 1 0 1 1 0 1 0 0 0 0 2 1 1 0 0 1 0 1 0 0 0 0 2 1 1 1 0 1 2 0 2 0 2 0 0 1 1 1 1 0 0 1 0 0 2 0 0 0 1 2 0 0 0 0 0 0 0 1 0 0 0 1 0 0 1 1 0 1 1 1 1 0 0 0 0 1 0 1 1 0 0 1 1 0 1 0 1 0 1 0 2 0 0 0 1 1 0 1 1 0 0 0 1 1 0 0 0 1 2 1 1 2 1 2 2 2 2 1 0 0 0 0 0 0 1 2 0 1 1 1 1 2 0 2 0 0 1 1 0 1 0 2 1 0 0 0 1 1 1 0 0 0 0 1 1 1 0 1 2 0 0 0 0 2 0 0 0 1 1 1 0 0 0 1 0 0 1 1 1 0 1 0 1 0 2 2 0 0 0 2 0 1 0 1 0 0 0 0 1 1 1 1 2 1 1 2 0 0 0 1 2 0 1 2 0 2 0 2 0 0 1 2 1 0 0 0 0 0 2 0 2 0 2 0 1 1 0 2 0 0 0 0 2 0 0 0 0 0 1 1 1 0 2 1 1 0 0 0 0 0 0 0 0 2 0 0 1 0 2 2 1 1 1 1 2 0 1 1 2 0 0 0 0 0 0 0 2 0 2 2 0 0 2 1 1 0 0 0 1 1 1 0 1 0 0 0 0 0 0 0 0 1 1 1 0 2 2 2 0 1 1 1 1 0 2 1 0 0 1 0 0 0 0 0 0 0 0 0 1 0 1 0 0 0 1 1 1 0 1 0 1 1 2 0 1 1 1 0 0 0 0 2 0 1 0 0 2 1 1 1 1 0 1 1 2 1 0 1 0 1 0 1 0 0 0 0 2 1 1 1 1 1 0 2 0 1 0 1 2 0 1 1 1 1 0 1 1 0 1 2 1 1 0 0 1 1 0 0 0 0 2 0 2 2 2 2 0 0 0 0 0 0 2 0 0 1 0 0 0 0 2 0 0 0 1 0 1 1 0 0 2 0 2 0 0 0 0 1 1 2 2 1 1 0 0 0 1 0 0 2 1 0 0 0 0 2 0 0 0 2 0 2 0 0 2 0 2 2 0 0 0 0 1 2 0 1 0 1 1 0 1 0 1 1 1 0 0 0 1 0 0 1 0 0 0 0 0 0 1 0 1 1 1 0 2 0 2 2 1 0 1 0 0 0 0 0 0 1 0 0 1 0 0 2 1 0 1 1 2 0 0 0 0 1 1 1 1 0 0 1 0 0 1 1 2 2 0 1 1 1 1 0 2 0 2 1 1 0 0 1 0 0 0 0 2 0 2 1 2 0 0 0 0 1 1 0 2 0 1 2 0 1 0 2 2 1 1 1 1 1 0 0 0 0 1 0 0 0 0 1 1 0 1 0 0 0 2 2 1 1 0 0 0 1 1 0 1 0 0 1 1 0 0 0 2 1 2 1 1 0 0 0 2 0 2 1 1 1 1 0 1 0 1 1 0 1 0 0 1 0 0 0 0 0 0 0 1 0 2 2 1 1 1 2 0 1 1 1 2 1 1 0 0 0 0 0 0 0 1 1 0 0 1 2 0 2 2 0 1 0 2 0 2 2 2 0 0 0 0 0 1 0 0 1 0 1 0 0 1 0 0 0 0 0 1 0 1 1 2 1 0 1 1 1 1 0 0 0 0 0 2 1 2 1 1 0 1 0 0 0 1 1 1 0 0 0 0 0 0 0 0 0 2 1 0 1 0 1 0 0 0 0 0 0 0 0 0 1 0 2 0 0 0 2 0 0 0 0 1 2 0 0 0 1 0 0 1 0 0 1 0 1 0 0 2 1 0 0 2 0 0 0 1 2 0 2 0 1 2 1 1 1 1 0 0 2 1 0 0 1 1 0 0 1 1 0 0 0 2 0 0 0 0 0 2 0 0 0 0 1 1 0 0 0 0 0 0 0 2 0 0 2 0 1 0 1 0 1 1 0 1 0 0 1 0 1 0 1 0 0 0 2 0 0 0 0 0 2 0 2 0 0 0 0 0 0 0 0 0 0 0 0 0 0 0 0 0 0 0 0 0 0 0
139 0 0 1 1 0 1 0 0 2 2 0 0 0 0 0 0 2 0 1 0 2 2 0 0 0 1 0 1 1 2 2 2 1 2 0 2 1 1 1 1 0 0 0 2 0 0 0 0 1 1 0 0 0 1 0 1 0 0 0 2 0 0 0 0 0 0 0 0 0 2 2 2 1 1 2 1 0 2 1 0 1 1 1 1 0 0 0 0 2 0 0 1 1 0 0 0 1 0 1 1 1 2 2 0 0 2 0 2 0 0 2 1 1 1 1 1 2 0 0 2 0 1 1 0 1 0 0 2 0 0 0 0 1 0 0 0 0 0 0 0 0 0 0 0 0 0 0 0 0 0 0 0 0 0 0 0 0 1 0 2 2 0 2 2 2 0 1 1 2 1 0 0 2 1 0 1 0 1 1 1 1 0 0 0 0 0 0 0 0 0 0 0 0 1 2 1 0 0 1 1 1 1 0 2 0 2 0 1 0 1 1 1 0 1 1 1 0 1 0 2 2 0 0 0 1 1 2 0 0 1 0 0 0 2 0 0 2 0 0 0 0 2 1 0 0 0 1 1 0 0 0 0 0 0 2 2 1 1 1 1 0 0 1 1 0 0 0 1 1 1 0 0 0 0 0 0 1 1 1 1 2 0 0 2 1 0 1 1 2 0 2 2 0 2 0 2 2 0 1 2 0 2 0 0 0 1 2 0 0 0 0 0 1 0 0 1 0 1 0 1 1 1 0 1 0 1 0 0 1 2 0 0 0 0 0 0 2 0 1 1 1 2 2 0 1 0 0 1 1 1 0 0 0 0 0 0 0 0 0 0 1 2 1 1 1 0 2 2 1 1 1 1 2 1 0 0 1 0 2 2 1 0 0 0 0 0 0 0 1 0 1 1 1 1 0 1 1 1 0 0 2 0 2 1 0 0 2 0 0 0 0 0 0 1 1 0 0 0 0 0 2 1 0 0 2 1 0 1 1 2 0 1 1 0 0 1 1 0 0 0 0 1 1 0 0 0 1 1 0 0 0 2 2 2 2 2 2 1 2 0 0 0 1 1 1 1 2 2 0 1 0 1 2 0 0 0 1 0 1 1 2 0 0 0 1 0 0 1 0 1 1 0 1 0 0 0 0 1 2 0 1 1 0 1 0 2 0 0 0 0 1 0 0 0 0 0 1 0 1 1 1 2 2 2 0 0 2 0 1 1 0 0 1 0 1 2 0 1 1 0 0 0 0 2 0 0 0 2 0 0 0 0 0 2 0 1 0 0 1 0 0 1 1 0 0 0 0 1 0 1 1 0 0 0 0 1 2 0 0 1 0 1 1 0 0 0 1 0 0 1 0 0 0 0 0 0 0 0 1 1 1 2 0 0 0 2 0 1 2 1 0 0 0 0 0 1 0 1 1 0 2 0 0 0 0 0 2 0 0 0 0 0 0 1 1 0 0 0 0 0 1 1 2 2 0 1 1 0 2 1 1 0 2 1 1 0 1 1 0 0 0 1 1 1 2 0 2 0 0 1 0 0 0 1 2 0 0 2 0 0 0 2 0 0 1 2 1 1 0 0 0 0 1 0 0 0 0 1 2 0 0 0 0 0 2 2 0 0 0 0 0 1 1 1 1 0 0 0 0 0 0 0 2 2 1 0 0 2 1 1 1 0 1 1 0 0 0 0 0 0 0 0 0 0 1 0 0 0 1 0 1 0 0 0 1 0 0 0 0 0 0 2 1 0 0 0 2 2 2 2 0 0 1 1 0 0 0 0 1 0 2 1 1 1 0 1 2 2 1 1 0 2 1 0 0 0 1 0 1 1 2 0 0 0 0 1 0 1 0 2 1 0 2 0 0 2 2 2 2 0 2 1 0 0 0 0 0 0 2 0 1 0 0 1 1 0 1 1 0 1 1 0 0 0 0 0 0 1 1 1 0 1 0 1 0 1 0 0 0 0 0 0 0 0 1 1 0 0 0 0 0 2 0 0 0 0 0 1 0 0 0 2 0 0 0 0 0 1 0 1 0 0 1 2 1 2 2 0 1 0 1 2 1 2 1 0 2 0 0 1 0 1 0 1 1 1 0 2 0 1 1 1 1 0 0 1 1 0 0 1 0 1 2 0 0 0 1 0 0 0 0 2 1 1 2 0 0 0 0 2 0 0 0 2 0 2 1 1 0 0 0 0 0 0 2 2 0 1 1 1 0 0 0 0 1 1 0 1 0 0 0 0 0 0 0 0 0 0 0 0 0 0 0 0 0 0 1 1 0 1 0
140 1 0 0 0 0 1 1 1 1 1 0 0 1 0 0 0 0 0 2 1 2 0 1 1 1 1 0 0 0 1 1 1 1 1 0 2 1 1 0 0 1 0 1 2 0 0 0 1 0 0 0 1 0 1 2 0 0 0 2 0 0 2 2 1 0 1 0 0 0 0 1 2 0 2 2 0 0 2 0 2 2 2 1 1 0 0 2 1 2 1 2 1 0 0 0 0 2 0 2 2 2 2 1 0 0 2 1 1 1 0 2 1 2 2 2 2 0 0 2 2 0 2 0 0 0 0 1 2 1 1 1 0 0 1 0 2 0 1 0 1 0 0 0 0 0 0 0 0 2 0 0 0 0 0 0 0 0 0 0 1 1 0 2 2 2 0 0 1 1 0 0 0 2 1 0 1 0 1 1 1 1 0 1 0 1 1 2 2 2 2 2 2 1 2 1 0 0 0 1 1 0 0 0 2 0 2 1 0 0 1 2 1 0 0 0 0 0 2 0 2 2 0 0 1 0 1 1 0 0 0 0 0 0 0 0 0 2 0 0 0 0 1 0 1 1 1 1 1 0 0 0 0 0 1 2 2 0 0 0 0 0 0 2 2 0 0 1 1 0 0 0 0 0 0 1 0 2 1 1 1 2 0 0 2 0 0 2 1 2 0 1 2 0 2 0 2 0 0 0 2 0 0 0 0 0 0 0 2 2 0 2 0 0 0 0 2 0 0 0 0 0 1 0 0 0 0 0 0 0 1 2 0 0 0 0 0 2 0 0 0 0 2 0 0 1 0 0 1 0 1 0 0 1 0 1 1 0 0 1 0 1 2 1 2 1 0 1 1 0 1 1 2 1 0 1 0 1 1 1 1 1 0 0 1 0 0 0 0 0 0 1 1 0 2 1 1 1 0 0 0 0 0 2 1 0 0 0 0 0 0 0 1 1 1 2 0 1 0 1 0 0 0 1 0 0 0 0 1 1 1 2 0 1 2 1 0 1 1 1 2 0 1 1 1 2 1 0 1 1 0 1 1 2 2 1 2 2 1 2 0 0 0 2 2 0 0 1 2 0 1 1 2 1 1 0 2 1 0 0 1 1 2 0 1 0 0 1 1 0 1 1 1 1 0 0 0 1 2 1 1 0 1 1 1 0 1 0 0 0 1 0 0 0 0 0 0 0 0 2 0 0 2 2 1 0 0 0 1 2 0 1 0 2 0 0 1 1 1 1 1 0 1 1 2 0 0 1 1 1 0 0 0 0 2 0 1 0 1 0 0 0 2 2 0 2 2 1 0 1 1 1 1 0 0 0 2 1 0 1 0 0 0 1 0 0 0 0 1 1 0 0 0 1 1 0 1 0 1 0 1 2 2 1 0 1 1 1 0 1 0 0 0 0 0 0 0 0 1 0 0 1 0 0 0 0 0 0 0 0 0 0 0 0 2 0 1 0 0 2 0 0 0 1 2 0 2 2 0 1 1 2 0 2 1 1 0 0 1 0 0 0 1 1 1 2 2 1 1 1 0 2 0 1 0 1 1 0 1 1 0 2 2 1 0 1 1 1 1 0 0 0 1 1 1 0 0 0 1 2 1 1 0 0 1 2 2 2 0 1 1 1 0 2 0 1 0 1 1 1 0 0 0 2 1 2 0 0 2 1 0 0 1 2 0 0 1 1 0 2 1 1 0 0 1 1 0 0 0 1 1 1 0 0 1 1 1 1 1 1 0 0 1 0 0 0 1 2 1 1 0 1 1 0 0 1 0 1 1 0 0 1 0 0 1 2 0 2 2 2 0 0 1 0 0 0 0 1 0 0 0 0 2 0 2 0 1 0 1 0 1 0 0 2 0 0 2 2 1 0 1 1 0 1 0 0 0 0 0 2 0 1 2 1 0 1 0 2 2 0 0 2 0 0 0 0 0 0 1 1 0 1 0 0 0 0 0 0 1 1 0 0 0 1 0 1 2 0 1 0 1 0 1 1 0 0 0 0 2 1 0 0 1 0 0 1 1 1 0 0 2 0 1 0 1 0 0 2 0 0 1 2 0 0 1 2 0 1 0 1 0 0 0 0 0 1 0 1 1 0 0 1 1 0 0 0 0 2 1 2 0 0 2 2 0 0 1 1 0 0 0 0 2 0 0 0 0 0 0 0 2 0 2 0 2 1 1 1 1 1 1 0 1 0 0 1 1 0 1 0 1 0 0 0 2 0 1 0 1 1 1 0 1 1 0 1 1 0 1 0 0 1 0 0 0 1 0 0 0 0 0 0
141 0 0 0 0 0 1 1 0 1 1 1 0 1 0 0 0 0 0 1 0 2 0 1 1 1 1 0 0 0 1 0 2 1 0 1 1 1 1 0 0 1 0 0 1 0 0 0 0 0 0 0 0 0 1 0 1 0 1 1 0 0 2 2 0 1 1 1 0 0 0 1 2 0 0 2 2 0 2 1 1 2 2 2 2 0 1 0 0 2 0 0 0 0 2 0 0 1 0 1 1 1 1 1 0 0 2 2 0 2 0 1 2 2 2 2 2 0 0 2 2 0 1 1 0 1 0 1 2 1 1 1 0 0 0 0 0 0 0 1 1 0 0 0 1 1 1 0 0 1 0 0 0 0 0 0 0 0 0 0 1 1 0 1 1 0 0 1 0 2 1 1 1 1 1 0 2 0 0 0 0 0 0 2 0 2 2 0 0 0 0 0 2 1 2 2 1 0 0 0 0 1 1 0 2 0 2 2 0 0 0 2 2 0 0 1 1 0 2 1 2 1 1 0 0 1 1 2 0 0 0 1 0 0 2 0 0 2 0 0 0 0 2 0 0 0 0 1 1 0 0 0 0 0 0 2 1 1 0 0 0 0 0 0 1 0 0 1 1 0 0 1 1 1 0 0 0 2 2 2 2 2 1 1 1 0 1 1 1 2 0 2 2 0 2 0 2 0 0 1 0 0 0 1 0 0 0 2 1 1 1 2 0 1 1 0 2 0 0 0 0 0 0 0 0 0 1 0 0 0 2 1 0 0 1 0 1 0 0 1 0 0 2 1 0 1 2 2 2 1 1 1 0 2 2 0 0 0 1 0 1 1 1 1 1 1 0 2 2 1 0 2 1 2 0 0 0 1 0 2 2 0 1 0 0 1 0 0 0 1 0 0 0 0 2 1 1 0 0 0 0 0 0 2 0 0 0 1 0 0 0 0 0 0 0 0 0 0 0 0 0 1 0 1 1 1 0 1 0 1 2 1 0 2 1 1 0 1 0 0 2 0 2 0 0 2 0 2 2 1 0 2 0 1 0 0 0 1 2 1 1 0 0 1 0 2 0 2 2 0 1 0 2 0 0 1 0 1 0 1 1 1 0 0 0 1 0 1 2 0 1 1 0 1 2 0 0 2 2 2 0 0 1 1 2 0 2 1 0 0 0 1 1 1 1 0 1 0 1 2 1 0 1 1 0 1 1 0 1 1 1 0 0 1 0 0 2 0 2 2 1 0 0 0 0 1 0 2 0 2 0 0 0 0 1 2 0 0 2 0 1 0 1 2 1 0 0 0 0 0 0 0 1 0 1 0 1 1 0 2 0 1 2 2 0 0 0 0 1 1 0 0 0 0 0 0 0 0 0 0 0 2 2 1 0 1 1 2 0 1 0 0 0 1 1 1 1 0 0 0 0 2 0 1 1 1 1 0 0 0 0 0 1 0 2 1 1 1 0 1 0 1 1 2 2 0 2 0 0 1 0 1 1 1 0 0 0 0 1 0 0 0 1 2 0 2 1 2 1 0 0 0 0 1 1 2 0 0 0 2 0 0 1 0 0 1 0 0 1 1 0 0 0 0 0 0 0 0 1 1 0 0 0 0 1 2 2 2 0 0 1 1 0 1 0 0 0 2 1 1 1 0 0 2 1 1 0 0 1 1 1 2 0 2 0 1 1 0 0 0 0 0 0 1 1 0 0 0 0 0 0 0 0 0 0 2 0 1 2 1 0 1 2 1 0 0 0 2 1 1 0 0 0 0 0 1 1 2 1 0 1 2 1 0 0 2 0 1 1 1 1 1 2 2 0 0 1 2 1 2 1 1 1 0 1 2 1 1 1 0 0 0 0 1 0 0 1 2 0 0 0 0 0 0 0 0 0 0 0 2 0 2 2 0 0 2 0 0 0 0 0 0 0 0 0 0 0 0 0 0 0 2 0 0 0 0 1 0 0 0 0 0 0 0 0 0 2 1 1 0 0 0 2 0 0 1 0 0 2 2 2 2 1 0 0 1 1 0 0 0 2 0 0 0 2 1 1 2 0 0 0 2 1 1 1 2 0 2 1 0 0 0 0 0 1 1 0 1 1 0 0 1 1 2 0 1 1 0 0 1 0 0 0 2 0 0 0 1 0 0 0 0 0 2 0 0 1 0 1 0 1 0 2 0 0 0 1 1 0 1 0 0 1 1 1 1 1 0 1 2 0 0 0 0 0 0 1 0 2 0 0 0 0 0 1 1 1 0 0 1 0 0 0 0 0 0 0 1 1 0 0 0
142 0 0 1 1 0 1 1 0 1 1 0 1 0 0 0 0 0 0 1 0 0 1 2 0 0 2 0 0 1 2 0 0 1 1 1 1 2 0 0 0 1 0 0 2 0 0 0 2 0 0 0 1 0 1 1 1 0 0 0 0 1 1 0 0 2 0 1 0 0 0 0 1 0 1 1 0 0 2 0 0 1 2 1 1 0 1 1 1 2 1 1 2 1 0 0 0 1 0 1 1 2 1 1 1 1 1 2 0 2 0 1 0 1 0 0 0 0 0 1 1 0 1 1 0 0 0 1 1 1 0 0 0 0 0 0 0 0 0 0 2 0 0 0 0 0 0 0 0 1 0 0 0 0 1 0 1 1 0 0 1 2 0 1 2 2 0 0 1 1 0 1 0 2 1 0 2 0 1 1 1 2 0 1 1 2 1 2 1 0 0 1 2 2 2 2 1 0 0 0 0 0 0 0 2 0 2 0 2 0 2 1 0 0 0 1 1 1 2 1 1 0 0 0 1 0 1 1 1 1 1 2 0 0 1 0 0 2 0 0 0 0 2 0 0 0 0 0 2 0 0 0 0 0 0 2 0 1 1 2 1 1 0 1 1 0 1 0 2 1 0 1 2 2 1 1 0 2 2 2 2 2 2 2 2 0 2 1 1 2 0 1 1 0 1 0 1 0 0 0 0 0 1 0 0 0 0 2 1 2 0 2 0 2 2 0 1 0 0 0 0 0 1 1 0 0 0 0 1 1 2 1 0 0 1 0 1 1 0 0 0 0 2 0 1 0 1 0 1 0 1 0 0 0 0 0 0 0 0 2 0 1 2 0 2 1 0 2 2 0 1 1 0 1 1 1 0 1 0 2 1 1 1 0 0 0 0 0 0 1 0 1 0 0 2 0 1 1 1 0 0 1 0 1 1 0 1 1 1 0 0 0 0 0 0 0 0 0 1 0 0 1 1 1 0 2 1 1 0 0 1 0 0 2 1 1 0 1 0 1 1 0 0 2 0 2 0 1 2 1 0 1 0 2 1 0 1 2 1 2 1 0 0 0 0 1 0 2 2 0 1 1 1 1 0 1 0 0 0 0 2 2 0 0 0 0 0 0 2 1 1 2 1 0 1 0 1 0 0 0 2 0 1 1 1 0 1 0 0 0 0 2 0 0 1 0 0 0 0 0 0 2 2 2 0 0 0 2 0 0 2 0 0 2 1 0 2 1 2 2 1 1 0 0 0 0 0 1 1 1 0 0 0 0 2 0 0 0 2 0 2 0 0 2 1 1 1 1 1 1 0 0 1 0 1 0 2 2 0 2 0 1 1 1 0 0 0 1 0 0 0 0 1 0 0 0 0 1 0 1 1 1 1 2 0 2 2 1 0 0 1 0 0 0 0 0 0 0 0 0 0 2 1 0 0 2 2 0 0 0 0 0 0 0 2 1 0 0 1 0 1 1 0 0 2 0 1 1 1 1 0 1 2 0 0 0 0 0 1 0 0 0 0 2 0 1 1 2 0 0 1 0 1 0 0 1 1 2 1 1 2 1 2 2 1 1 1 0 1 1 0 0 0 0 0 0 0 0 2 2 1 0 0 0 1 2 2 0 0 0 0 0 0 1 0 2 0 0 0 0 0 1 1 2 1 1 1 0 1 1 0 1 0 2 0 0 0 0 0 2 0 1 0 0 0 1 0 0 0 0 0 0 0 0 0 1 0 0 2 0 0 0 0 0 0 2 2 0 2 2 2 0 1 2 2 1 0 1 1 1 0 0 2 0 1 1 0 2 2 2 0 0 2 1 1 1 0 1 0 0 0 1 1 0 1 1 2 0 0 1 1 0 1 1 1 0 2 1 2 0 2 2 0 2 0 0 2 0 0 2 0 0 2 2 0 2 0 0 2 1 2 2 0 0 0 0 0 1 0 0 0 2 1 0 0 0 1 0 0 0 0 0 0 0 0 0 1 0 1 0 0 0 0 2 0 1 0 0 2 0 0 1 2 1 0 1 0 0 0 0 1 0 1 0 2 2 2 1 1 0 0 2 1 0 2 1 1 2 0 1 0 0 0 0 0 0 0 0 2 2 0 0 2 0 0 0 1 2 0 1 0 0 0 1 0 0 1 2 0 0 0 0 1 0 0 1 0 1 0 0 2 0 2 0 0 0 0 1 0 0 0 1 2 0 1 1 1 0 2 2 1 0 0 0 1 1 1 0 2 1 1 0 1 1 0 0 1 0 1 0 0 0 1 0 2 0 0 0 0 0 1 0
143 1 1 0 0 1 2 2 0 0 0 0 0 1 0 0 0 0 0 2 0 2 0 2 0 1 1 0 0 0 2 0 0 2 1 0 2 1 0 2 1 0 0 0 0 0 0 0 1 1 1 0 0 0 2 2 0 1 1 0 0 1 1 0 0 0 0 1 0 1 0 0 2 0 1 2 1 0 2 0 0 1 1 0 1 0 0 1 1 2 1 1 1 0 1 0 0 1 0 1 1 2 0 0 0 0 2 2 0 2 0 0 2 2 2 2 2 0 1 1 1 0 1 1 1 0 0 1 2 0 1 1 1 1 0 0 0 0 0 0 0 0 1 0 2 0 1 0 0 0 0 0 0 0 1 0 1 2 0 0 2 1 0 0 1 2 0 1 1 2 1 0 2 2 2 0 2 0 1 1 1 1 1 0 0 0 0 1 1 0 0 0 2 2 2 1 0 0 0 0 0 0 0 1 2 0 2 1 2 1 1 2 0 0 0 1 1 1 1 1 2 0 0 0 0 1 1 1 0 1 0 1 0 0 1 0 1 2 0 0 0 0 2 0 1 2 2 0 1 1 1 1 1 0 0 2 0 0 1 1 1 0 0 0 0 0 0 0 1 1 0 1 2 2 0 0 1 1 0 0 0 1 1 1 1 1 0 2 0 2 0 0 0 1 1 2 0 0 0 1 1 0 0 0 0 1 1 2 0 2 0 2 0 0 0 0 2 1 0 0 1 1 2 1 0 0 1 0 0 1 2 0 0 0 0 0 0 1 1 0 1 1 2 0 1 0 1 0 1 2 0 0 0 1 1 0 0 0 0 1 0 1 2 0 2 1 0 2 2 0 0 2 0 2 1 0 0 1 2 0 0 2 0 0 1 0 0 0 0 0 0 1 0 0 2 0 0 0 2 2 2 2 0 1 0 0 0 2 0 0 0 0 1 1 0 1 0 1 0 1 0 1 0 1 0 0 0 0 2 1 1 2 0 1 0 0 0 1 0 0 0 0 1 1 1 2 1 0 1 2 0 0 1 2 1 1 1 2 2 2 0 0 0 0 0 2 0 2 2 0 0 0 2 2 2 0 2 2 1 0 0 2 2 1 2 0 0 0 2 2 0 2 0 0 0 0 0 1 1 1 1 0 1 0 1 0 2 0 0 0 0 2 1 0 1 0 0 0 0 1 0 1 2 2 1 1 0 0 0 1 1 1 0 0 1 1 1 0 2 2 1 1 0 0 0 0 0 1 1 1 0 0 0 0 2 0 1 0 1 1 1 0 0 2 0 0 0 1 2 0 0 0 0 0 0 0 2 2 0 2 0 1 2 1 1 1 1 0 1 1 0 0 1 0 2 1 0 0 0 0 0 2 0 2 0 2 2 1 0 2 0 0 1 1 1 0 1 0 0 1 1 1 1 1 0 0 1 1 0 0 0 0 0 0 2 0 0 0 0 0 0 2 0 2 2 0 1 2 0 0 0 2 1 1 1 0 0 0 0 1 1 0 1 1 0 1 1 2 0 1 1 1 0 1 1 2 0 0 1 1 0 1 2 2 1 2 1 0 0 0 0 0 1 2 2 0 0 0 1 1 0 0 0 0 0 1 1 2 0 0 1 1 0 1 0 1 0 0 0 0 0 1 1 2 1 1 0 0 1 1 1 1 0 2 0 0 0 0 0 1 1 0 0 0 0 0 0 0 0 1 1 1 0 0 0 0 0 0 2 1 0 1 2 1 0 0 0 2 2 2 0 0 0 1 1 0 0 2 1 1 0 0 1 1 2 1 1 1 1 2 0 1 2 2 1 1 0 2 0 2 2 2 2 0 2 0 2 0 1 1 1 0 2 0 1 0 2 2 1 2 0 2 0 1 0 0 1 0 0 2 0 1 2 1 0 1 0 0 1 0 1 1 1 1 0 1 1 1 1 0 0 2 0 0 0 0 0 0 1 1 0 0 0 0 0 0 2 0 1 0 0 0 1 1 0 1 0 0 0 0 0 0 2 0 0 0 1 2 0 0 2 0 2 0 1 1 1 0 0 0 1 2 2 1 2 0 1 1 1 2 1 0 1 1 1 1 0 0 2 2 0 0 2 1 0 0 1 1 0 0 1 0 0 2 0 0 1 1 0 0 0 0 1 1 0 0 1 0 1 0 1 0 2 0 0 0 0 2 0 0 0 1 1 1 2 0 0 0 0 0 2 0 0 0 0 1 1 0 1 0 0 0 2 2 0 1 1 0 0 1 1 0 0 2 1 0 0 0 1 0 1 0
144 0 0 0 0 0 1 2 1 0 1 0 0 1 0 0 0 1 0 1 0 2 0 1 0 1 0 0 1 1 2 0 0 1 0 1 1 1 0 1 1 1 0 0 2 1 1 0 2 0 0 0 1 0 1 1 0 1 1 0 0 0 1 1 0 0 0 1 0 0 0 0 2 0 1 2 1 0 1 0 0 2 1 0 1 0 0 0 0 2 0 1 1 0 2 0 0 1 0 1 1 2 0 0 0 0 2 0 2 0 0 2 0 1 1 1 1 0 0 1 1 0 2 0 0 1 0 1 1 0 0 0 0 0 0 0 0 0 0 1 1 0 1 0 1 0 0 0 0 1 0 1 0 0 1 0 1 1 0 1 2 2 1 0 1 2 0 1 0 2 1 0 0 2 0 1 1 0 0 0 0 1 0 0 0 0 0 2 0 0 0 2 2 2 2 2 1 0 0 2 2 0 0 0 2 0 2 1 1 0 1 1 1 0 0 0 0 0 0 0 2 2 1 0 0 0 0 2 0 0 0 0 0 1 1 0 1 2 0 0 0 1 2 1 0 0 0 0 2 0 0 0 2 0 0 2 0 0 1 1 1 0 1 1 1 0 0 0 0 0 0 1 1 1 0 1 0 0 2 1 0 0 1 1 1 0 0 2 0 2 0 0 0 0 1 1 2 1 0 0 1 0 0 0 0 1 2 1 0 0 1 1 0 0 0 0 2 0 0 0 0 0 1 1 1 0 1 0 0 1 1 2 1 1 0 0 0 1 0 0 0 0 0 0 1 0 2 0 1 2 1 0 0 2 2 0 0 0 0 1 0 0 2 1 2 1 0 2 2 0 1 1 0 1 1 1 0 1 0 2 1 1 1 1 0 1 0 1 1 0 0 1 2 0 2 2 2 1 0 0 0 0 1 2 0 0 1 2 0 0 0 0 0 0 1 1 1 0 1 0 0 1 1 0 1 0 1 1 0 2 2 2 0 2 1 1 0 2 0 0 2 0 0 2 0 2 2 0 2 1 0 1 1 2 2 1 2 0 0 1 1 0 0 1 1 1 0 2 2 0 1 1 2 2 1 0 1 2 1 1 1 1 1 1 0 1 0 1 2 0 1 1 0 2 0 0 0 0 1 2 0 1 2 1 1 1 1 0 0 0 0 2 0 1 1 0 1 0 0 1 1 0 2 2 0 2 0 1 0 0 2 0 0 0 1 0 1 1 2 2 1 1 0 2 2 0 0 0 1 1 0 1 0 0 2 0 2 0 1 0 0 0 0 1 0 0 0 0 2 0 1 2 1 0 0 1 1 1 0 2 0 0 1 1 0 0 0 0 0 0 0 1 1 0 0 0 0 1 0 1 1 1 2 1 0 2 1 0 0 1 1 0 0 0 0 0 0 0 0 0 0 0 0 0 0 1 1 1 0 0 1 0 0 0 1 2 0 0 0 0 0 1 1 1 2 0 0 1 0 1 0 2 1 1 0 0 0 1 0 1 1 0 1 0 1 1 1 2 1 0 0 0 0 1 0 1 1 1 1 1 1 0 2 2 1 1 1 0 1 1 0 0 0 1 0 0 0 0 1 2 0 2 1 0 1 2 2 1 0 0 0 0 0 2 0 1 0 1 1 1 0 1 1 2 2 0 0 0 2 1 0 0 0 2 0 0 1 0 0 1 1 0 0 0 1 0 1 0 0 0 0 0 0 0 0 2 0 1 2 1 0 1 2 0 1 0 0 1 2 2 0 1 0 0 0 0 0 0 0 1 0 1 2 0 2 0 0 2 1 2 0 1 2 2 0 0 0 1 0 1 1 2 0 0 0 0 1 0 0 1 2 1 1 1 1 0 2 2 2 0 1 2 1 0 0 0 1 0 0 2 0 2 1 0 0 1 0 0 0 0 0 0 0 0 0 0 0 0 0 0 0 1 1 0 0 0 0 0 1 1 0 0 0 0 0 0 2 0 1 0 1 0 1 1 0 0 0 0 1 1 2 2 2 0 0 0 0 1 0 1 1 0 0 0 2 2 2 2 0 0 1 2 2 2 2 1 0 0 0 1 0 0 0 0 1 0 0 0 1 1 0 0 1 2 0 0 1 2 0 0 0 0 0 1 1 0 0 1 0 0 0 0 2 0 0 1 0 0 2 0 1 0 2 0 0 0 0 2 0 0 0 1 0 1 1 0 0 0 1 2 1 0 0 0 0 0 1 0 2 0 0 0 1 1 0 0 0 0 0 0 0 0 0 0 0 0 0 0 0 0 0 0
145 1 0 0 1 0 1 2 0 0 0 1 0 0 0 0 0 2 2 2 1 2 0 2 0 1 1 0 1 1 2 1 0 0 0 1 1 1 1 0 0 1 0 0 2 0 0 0 2 0 0 0 0 0 2 2 0 0 0 1 0 1 2 2 0 1 0 2 0 0 0 0 2 0 2 2 0 0 2 0 2 2 1 1 2 0 0 0 0 2 1 2 1 0 1 0 0 0 0 0 0 1 0 0 2 1 1 1 1 1 0 2 0 1 1 1 1 2 0 0 2 0 2 0 1 1 0 0 1 0 0 0 0 0 1 0 1 0 0 2 1 0 0 0 1 0 0 0 0 0 0 0 0 0 0 0 1 1 0 1 1 0 0 2 1 2 1 0 0 1 1 1 0 2 1 0 2 0 0 0 0 0 1 0 1 1 1 1 1 0 0 0 2 1 1 1 1 1 1 0 0 0 0 0 2 0 2 2 1 1 2 0 0 1 0 1 1 1 1 1 1 0 0 1 0 1 2 1 0 0 0 1 0 0 1 0 0 2 0 0 0 0 2 0 0 0 0 1 1 0 0 0 1 0 0 1 2 1 0 0 0 0 1 1 1 0 0 1 2 1 0 1 0 0 0 0 0 0 2 0 0 0 1 1 2 1 0 0 1 2 0 2 2 0 2 0 2 1 0 0 0 0 0 0 0 0 0 1 1 2 0 2 0 1 1 0 2 1 0 0 0 1 2 0 0 0 0 0 1 1 1 1 0 0 0 0 0 2 1 1 0 1 1 0 0 1 0 1 1 2 0 1 1 1 0 0 0 1 0 2 0 2 1 1 1 0 0 2 2 0 2 0 0 2 0 0 0 2 1 1 1 1 1 0 0 0 0 1 1 0 0 0 1 0 2 1 1 0 0 0 0 0 1 2 1 0 0 0 0 0 0 0 0 0 1 1 1 0 0 0 0 2 1 0 2 2 0 1 0 2 1 2 1 1 0 0 1 0 0 0 2 0 1 1 1 2 0 2 2 0 0 2 2 2 2 2 2 0 0 1 1 0 0 0 0 2 0 2 2 0 1 0 2 0 1 1 0 1 0 0 1 1 2 0 1 0 0 1 2 0 2 1 0 1 0 0 0 1 2 2 0 0 1 1 1 0 1 1 0 0 1 0 0 1 0 0 1 0 0 1 1 1 2 2 0 1 0 0 0 1 1 0 0 0 0 0 2 0 2 1 1 1 0 0 1 0 0 1 1 1 0 0 0 1 2 0 0 1 1 0 1 0 1 1 0 1 1 0 2 0 2 2 0 0 0 0 0 2 0 1 1 0 1 1 0 1 1 0 0 0 0 0 0 0 0 0 1 1 0 1 1 1 1 2 0 2 0 1 0 2 0 0 0 0 0 0 0 0 0 0 0 1 1 1 0 1 1 1 0 0 0 1 1 0 1 0 0 0 0 0 0 0 0 0 2 0 2 1 1 1 0 1 1 0 0 0 0 0 1 0 0 0 1 1 1 2 1 2 0 0 2 0 0 0 1 1 1 1 1 1 1 0 2 0 0 1 2 1 1 1 0 0 1 1 0 0 0 0 1 1 0 0 0 0 0 1 1 2 0 0 0 0 0 1 0 0 0 2 2 2 0 0 0 2 2 1 0 0 1 1 0 0 0 2 1 0 0 0 0 1 0 0 0 0 0 0 0 0 0 0 0 0 1 0 1 1 1 0 1 1 0 0 1 0 0 0 1 2 2 2 1 0 0 0 0 0 0 0 0 1 0 1 1 0 1 0 0 1 1 1 1 1 2 2 2 1 0 1 0 1 1 2 0 0 0 1 1 0 1 0 1 1 1 1 1 0 2 2 1 0 1 1 0 0 0 0 0 0 0 2 0 1 2 1 1 1 0 0 0 0 0 0 0 0 0 0 0 0 1 0 0 2 2 1 0 2 0 0 0 0 0 0 0 0 0 1 0 0 1 0 0 0 1 1 0 0 1 1 2 2 2 2 1 1 0 2 0 1 1 0 1 0 1 1 2 2 2 1 0 0 1 2 2 1 2 1 0 0 0 2 1 0 1 0 2 2 0 2 2 0 0 2 1 1 0 0 1 1 0 0 0 0 0 2 0 0 0 2 0 1 0 0 2 2 2 0 0 0 0 1 1 0 1 0 1 0 1 2 0 1 0 0 0 0 0 1 1 1 2 2 0 1 0 0 0 1 1 0 0 0 0 0 1 2 0 0 1 0 1 0 0 0 1 1 1 2 0 1 1 0 1 0
146 0 0 0 0 0 0 1 0 1 1 1 0 1 0 0 0 2 1 1 0 2 0 0 1 1 0 0 1 0 0 2 2 1 1 0 2 2 0 1 1 1 0 0 0 0 0 0 1 0 0 0 0 2 0 2 0 0 2 0 1 1 2 1 1 1 1 2 1 1 0 1 1 0 1 1 0 1 1 0 1 2 1 1 2 0 0 0 0 2 1 1 1 0 0 0 0 0 0 1 1 2 1 1 1 1 2 2 0 2 0 1 0 1 1 1 1 0 0 2 2 0 1 1 1 0 0 1 1 1 0 0 0 1 0 1 1 0 0 0 0 0 1 0 0 0 0 0 0 1 0 0 0 0 0 0 0 1 0 0 1 0 0 2 0 1 0 0 1 2 0 0 0 1 1 0 1 1 0 1 1 1 1 0 0 0 1 1 1 0 0 0 2 2 2 1 1 0 0 0 0 0 0 1 2 0 1 0 1 0 1 1 0 1 0 0 0 0 0 0 1 2 0 0 0 2 0 2 0 0 1 0 0 0 2 0 0 2 1 1 0 1 2 0 0 0 0 0 2 0 0 0 1 0 0 2 1 1 0 0 0 0 1 1 1 0 0 1 2 0 0 0 0 0 0 1 0 1 1 1 1 2 0 0 2 1 0 1 0 2 0 0 1 1 1 0 2 1 1 2 0 0 0 1 0 0 0 2 1 2 0 2 0 2 2 0 1 2 1 0 1 1 1 1 0 0 0 0 1 1 2 1 0 0 0 0 0 1 0 0 0 0 2 0 0 1 1 0 1 1 1 0 0 2 1 1 1 1 0 2 0 2 2 1 2 1 0 2 2 0 0 2 0 2 0 1 0 1 1 1 2 0 0 0 0 0 0 0 0 0 0 0 1 0 1 0 2 1 0 0 0 1 1 2 0 1 0 1 0 0 0 0 0 0 2 2 1 0 0 0 1 2 0 0 1 2 1 1 0 0 1 0 0 2 1 0 0 0 0 0 0 0 2 0 0 0 0 1 1 1 0 1 0 1 0 0 0 1 1 0 2 0 1 0 0 1 0 2 2 0 0 0 1 1 1 0 1 2 0 1 2 1 2 1 1 1 0 1 2 1 2 2 0 1 0 0 0 0 1 1 1 0 1 1 1 0 1 0 0 0 0 1 0 0 0 0 0 0 0 1 1 2 2 2 0 1 0 1 0 1 1 0 0 1 1 0 1 0 0 0 0 0 0 1 1 0 0 2 0 2 0 0 0 0 1 1 1 0 1 1 1 0 0 2 2 0 0 0 0 0 1 2 0 0 0 0 1 2 0 2 0 1 2 1 0 0 0 0 1 1 1 0 1 0 1 0 0 1 0 1 1 1 2 1 0 1 1 1 0 2 0 0 0 0 0 0 1 0 1 0 0 1 0 0 0 0 2 1 0 0 0 0 0 0 1 1 0 0 0 0 0 0 1 1 2 0 1 2 0 1 0 2 0 2 0 0 0 2 1 1 1 0 0 1 0 1 1 2 0 0 1 0 0 0 1 1 1 1 2 0 1 0 2 1 0 0 2 1 1 1 0 0 1 1 0 0 0 1 1 1 0 1 0 0 0 1 1 1 0 0 1 1 0 1 0 0 0 1 2 1 0 0 0 1 1 2 0 1 0 0 0 2 1 2 1 0 0 0 0 1 1 0 0 1 1 0 0 1 0 0 0 0 0 0 1 1 0 1 2 0 0 2 2 0 0 1 1 1 1 2 1 0 1 1 1 0 0 1 1 1 0 1 0 0 0 1 0 2 1 1 1 1 2 1 1 0 0 1 0 1 1 1 0 0 1 0 1 0 1 1 2 0 1 1 1 0 2 1 2 0 1 2 1 0 0 0 0 0 0 2 0 2 1 1 0 2 0 1 2 0 0 1 0 0 0 0 0 0 0 0 1 1 1 0 0 0 0 0 0 0 0 0 0 0 0 1 0 0 2 0 1 0 2 0 0 2 0 0 1 1 2 2 2 0 0 0 1 0 1 0 0 0 0 1 2 0 1 1 0 0 0 2 1 1 2 1 0 1 1 1 1 1 1 0 2 1 0 0 2 2 0 0 2 1 0 0 0 2 1 1 0 0 0 2 0 0 0 1 1 1 0 0 1 1 0 0 1 1 1 0 1 0 0 0 2 0 2 2 0 0 0 0 2 0 2 1 1 0 0 0 1 0 0 0 0 0 2 0 2 0 0 0 1 1 0 1 1 1 0 0 0 0 0 0 0 0 0 0 1 0 1 1
147 1 0 0 0 0 1 1 0 1 1 0 0 0 0 0 0 0 0 0 1 1 0 2 0 0 1 1 0 0 1 0 1 2 0 1 1 2 0 0 0 2 0 1 2 1 0 0 2 0 0 0 0 0 1 1 1 0 1 1 0 1 1 1 0 2 0 0 0 0 0 0 2 0 2 2 0 0 2 0 1 1 2 0 0 0 0 0 0 2 0 1 1 0 0 0 0 0 0 0 0 2 1 1 0 0 2 1 1 1 0 1 0 2 2 2 2 0 1 1 1 1 1 1 0 1 0 1 2 0 0 0 0 0 0 0 0 0 0 1 1 0 0 0 1 0 0 0 0 0 0 0 1 0 1 0 1 1 0 1 1 0 1 1 0 2 0 0 0 1 1 0 0 2 2 0 2 0 0 0 0 1 0 1 1 2 1 2 1 0 0 2 2 2 2 2 0 0 0 0 0 0 1 0 2 1 2 0 1 0 1 0 1 0 0 0 0 1 0 0 2 2 0 0 0 2 1 1 0 0 0 0 0 0 2 0 0 2 0 0 0 0 2 0 0 0 0 0 1 1 1 1 1 0 0 2 1 0 1 1 1 0 0 2 0 0 0 0 2 0 1 0 0 1 0 0 0 2 2 2 2 0 0 0 1 0 1 2 0 2 0 0 2 0 2 0 0 1 0 0 0 0 1 1 0 0 0 2 0 0 0 1 0 0 0 0 2 0 0 0 1 1 1 0 1 0 1 0 2 1 2 2 0 0 0 0 0 2 0 2 1 1 2 0 0 0 0 2 0 0 2 0 1 1 0 1 1 2 0 2 0 1 1 0 1 0 0 2 2 0 1 1 0 2 1 0 0 1 0 2 0 1 1 0 0 1 0 1 1 1 0 1 0 0 2 1 1 0 1 1 1 0 0 2 2 0 0 1 0 0 0 0 0 0 0 1 0 0 1 0 0 0 0 0 2 0 0 1 0 0 0 1 0 2 1 1 1 1 0 0 2 0 1 1 0 2 1 1 1 0 1 1 0 1 0 0 0 0 1 1 2 0 0 0 0 2 2 2 2 0 0 0 1 1 0 0 2 2 0 0 0 1 0 0 0 0 0 0 2 0 2 2 0 1 0 0 1 1 1 1 1 0 1 1 1 0 1 0 0 0 0 2 0 1 0 0 0 0 0 0 0 1 2 2 1 1 0 1 0 1 0 1 1 0 1 0 1 0 0 0 0 0 0 1 2 0 0 2 0 2 1 1 0 0 1 1 0 1 1 1 1 0 0 1 1 0 0 0 2 0 0 0 2 1 1 0 2 1 0 1 0 0 1 0 1 1 1 0 1 1 0 0 2 0 1 0 0 1 0 1 1 1 0 2 0 2 1 1 0 1 0 0 0 1 1 2 1 0 0 0 0 1 0 0 0 2 2 0 0 0 0 0 0 0 2 0 2 0 1 0 0 0 0 0 1 0 1 1 1 1 0 2 1 1 0 0 0 0 2 0 0 0 1 2 0 2 1 2 0 0 1 0 1 0 1 2 0 0 2 1 0 1 1 0 0 1 1 0 1 1 0 0 0 0 0 1 1 0 1 1 0 0 0 1 1 1 1 1 0 0 0 0 0 0 0 0 0 1 1 1 0 0 0 2 2 0 0 0 0 0 0 0 0 2 0 0 0 0 0 1 0 0 0 0 1 0 1 2 0 1 1 1 0 0 1 2 0 0 1 0 0 1 1 0 0 1 1 2 2 2 1 1 0 0 0 1 0 0 0 2 0 2 0 1 2 1 1 2 2 1 1 0 2 2 1 1 0 0 0 0 0 1 2 0 1 0 1 0 1 1 1 0 2 0 2 0 2 1 2 0 2 2 0 1 0 0 1 0 0 1 1 1 1 0 0 1 0 1 0 0 0 0 0 0 0 0 0 1 0 0 0 2 0 0 1 0 0 0 0 0 0 1 1 0 1 1 0 0 0 0 0 1 0 2 0 1 0 0 2 1 1 1 2 0 0 0 0 0 0 0 1 0 2 0 1 1 1 2 0 0 0 2 1 0 2 1 1 1 1 1 1 1 1 0 1 1 0 0 1 0 0 1 2 1 0 0 0 1 1 1 0 0 1 1 0 0 1 1 0 0 0 0 2 0 0 0 0 0 1 0 2 0 1 0 2 0 1 2 0 0 0 1 2 0 2 2 2 0 2 2 0 1 0 0 0 1 1 0 0 0 0 0 0 0 1 1 0 0 1 0 0 1 0 0 0 0 0 0 0 0 0 0
148 1 0 0 0 0 1 2 0 0 0 1 1 1 0 0 1 0 0 1 1 2 0 2 0 0 0 0 0 0 2 2 0 2 1 1 1 2 0 1 1 1 0 0 1 0 0 0 0 2 2 0 1 0 1 1 0 0 1 1 0 1 1 0 0 0 0 1 0 0 1 1 2 1 1 2 1 0 2 0 0 1 2 0 0 0 1 1 1 1 1 0 0 0 1 0 0 1 0 1 2 2 2 2 0 0 2 1 0 2 0 1 2 2 2 2 2 0 1 1 1 1 1 2 0 0 0 1 1 1 0 0 0 0 0 0 0 0 1 0 0 0 0 0 1 0 1 0 0 1 0 0 1 0 0 0 0 1 0 0 1 1 0 0 0 1 0 0 1 1 0 0 2 1 2 0 0 0 1 1 1 2 0 0 2 2 0 1 0 0 1 0 1 1 1 2 1 0 0 0 0 0 0 1 2 0 2 1 1 0 2 0 1 0 0 0 0 0 2 0 1 0 0 1 0 1 2 1 0 0 0 1 0 2 1 2 0 2 0 1 0 1 2 0 0 0 0 0 2 0 0 0 1 0 0 0 1 0 0 0 0 0 0 1 1 0 0 0 2 0 2 0 2 2 0 0 1 1 1 1 1 1 1 1 2 1 0 1 0 2 0 1 2 0 2 0 2 1 1 2 2 1 0 1 0 0 0 1 2 2 0 2 0 1 0 0 1 1 2 0 2 2 1 0 0 0 0 0 0 0 2 0 0 0 0 0 0 1 0 2 0 1 2 0 0 1 0 0 0 2 0 0 1 1 0 1 1 1 0 2 0 2 2 1 1 0 0 2 2 0 2 1 0 2 1 0 0 1 0 2 2 0 1 1 0 1 0 0 0 1 0 0 0 1 2 1 1 0 1 1 1 1 0 1 1 0 1 0 0 0 0 0 0 0 1 2 1 0 1 0 0 1 1 1 1 1 1 1 0 0 1 0 0 2 1 1 0 1 0 1 1 1 2 0 2 2 0 0 1 2 0 0 1 2 1 0 1 1 2 1 2 0 0 1 1 0 0 2 2 0 2 0 0 2 1 0 0 1 1 0 1 1 0 0 0 1 0 0 2 2 0 2 1 1 2 0 0 1 1 2 0 1 2 2 2 0 0 1 0 0 1 1 0 0 0 1 1 0 0 0 0 2 2 2 0 1 0 1 0 1 1 1 0 0 0 0 1 1 2 2 0 0 0 1 2 0 0 1 1 1 0 0 0 1 2 0 1 0 2 0 1 0 1 1 0 1 1 2 0 2 0 0 0 0 0 0 0 1 0 2 0 0 0 0 0 0 0 0 1 1 0 0 0 0 0 0 0 0 0 1 1 1 0 0 1 2 1 1 0 1 1 0 0 0 0 0 1 0 0 0 1 1 1 1 0 0 1 2 0 0 0 1 0 1 2 0 1 0 0 0 0 1 1 1 0 0 0 1 1 1 0 1 0 1 0 0 0 0 1 0 0 0 0 1 1 2 0 2 0 0 0 0 0 1 0 1 1 1 1 1 1 0 1 0 0 1 1 1 1 1 0 0 1 2 1 0 0 1 0 2 1 1 0 0 1 2 1 2 0 0 0 0 0 1 1 1 0 1 1 1 0 0 0 2 1 2 0 0 0 0 0 1 0 2 1 1 1 0 0 1 1 0 0 0 1 0 1 0 0 0 0 0 1 0 1 1 0 1 2 1 1 0 1 0 0 2 2 1 1 1 0 0 2 1 1 0 0 2 1 1 0 0 1 1 2 0 1 2 2 2 0 0 2 2 0 0 0 1 0 2 2 2 0 0 0 0 1 0 1 1 1 0 1 0 0 1 1 1 2 0 1 2 2 0 0 0 0 0 0 1 1 1 2 1 0 2 0 1 0 0 0 0 1 1 0 1 1 0 0 0 0 2 2 0 1 0 1 1 0 0 0 0 0 0 0 1 1 0 1 0 0 0 1 1 0 0 0 0 0 0 1 1 2 0 0 0 0 1 0 0 1 1 1 0 2 2 2 2 0 0 0 2 2 1 2 1 1 1 0 0 0 0 0 0 0 0 0 0 2 2 0 0 2 2 1 0 2 0 0 1 0 0 0 2 0 0 0 0 1 0 0 0 0 0 0 0 0 1 1 0 2 0 2 1 1 0 1 1 0 1 1 1 1 0 1 1 1 0 0 0 2 0 1 1 1 0 1 0 0 0 0 0 1 1 0 2 1 0 0 1 1 0 1 0 1 0 0 0 0 1 2 1
149 0 0 0 1 0 1 1 0 0 0 1 1 1 0 0 1 1 0 1 0 1 0 2 0 0 0 0 2 2 0 2 0 1 0 1 1 1 0 0 0 1 0 0 2 0 1 0 2 0 0 0 1 1 1 2 0 0 0 0 1 1 0 0 0 0 1 1 0 0 1 2 2 0 2 2 0 0 1 0 0 1 2 0 0 0 0 1 1 2 1 1 0 0 2 0 0 1 0 1 1 2 1 1 1 1 1 1 1 1 0 1 1 1 1 1 1 0 0 2 2 1 2 0 0 2 0 0 2 0 0 0 0 0 1 0 2 0 1 0 1 0 0 0 1 0 0 0 0 1 0 0 0 0 0 0 0 0 0 0 1 1 0 2 1 2 1 0 0 2 0 0 0 1 1 0 1 0 2 2 2 2 1 0 0 0 1 0 0 0 0 0 0 0 0 0 0 0 0 0 0 0 0 0 2 0 2 1 1 0 0 2 2 0 0 1 2 1 2 0 0 0 1 0 0 1 1 0 0 0 1 1 0 0 2 0 0 2 0 1 0 1 2 1 0 0 0 0 2 0 0 0 0 0 0 2 1 1 1 1 1 0 0 2 1 0 1 1 2 1 0 1 1 1 0 0 0 2 2 2 2 2 1 1 1 0 1 1 0 2 0 0 1 0 1 1 2 0 0 2 2 0 0 0 0 0 0 2 0 1 1 2 0 2 2 0 2 1 1 0 1 1 1 0 0 0 0 1 1 1 1 1 0 0 0 0 0 1 0 1 1 1 1 0 0 0 1 0 0 2 0 0 0 2 1 1 1 0 0 2 0 2 1 1 1 0 0 2 2 0 1 2 1 2 1 0 0 2 1 1 2 0 0 0 0 0 0 1 1 0 0 0 1 0 2 1 1 0 1 0 0 0 0 2 2 0 0 0 0 0 0 0 0 0 1 1 1 0 0 0 0 2 0 0 1 1 1 1 0 0 1 0 0 2 2 1 0 1 0 1 2 0 1 1 1 2 1 1 1 1 0 1 1 2 2 1 2 0 2 2 2 0 0 1 1 0 0 2 2 0 1 0 2 0 0 0 0 2 2 0 0 2 1 0 1 1 0 0 2 0 2 2 0 2 2 0 0 0 0 0 2 0 2 2 2 0 0 0 0 0 0 1 0 0 1 0 0 1 0 1 1 0 2 1 0 0 1 0 0 2 0 2 0 1 1 1 2 1 1 1 0 0 0 0 0 0 0 1 0 2 0 1 0 0 2 0 1 2 1 0 0 1 0 2 0 0 0 1 0 1 0 1 2 0 1 0 2 2 0 2 0 0 1 1 0 0 0 0 0 0 0 0 1 1 1 0 0 0 0 1 1 1 1 0 0 1 2 0 0 1 1 0 0 2 0 0 0 0 1 1 1 1 0 1 0 0 0 2 0 0 1 0 1 0 2 1 0 0 0 0 1 0 0 2 1 0 1 1 0 0 0 1 1 0 0 0 0 0 0 0 0 0 0 1 1 2 0 2 0 1 0 1 0 0 0 2 0 1 1 1 1 0 2 2 1 1 1 0 1 1 0 0 1 1 1 0 0 0 0 1 0 0 0 0 1 1 0 1 0 0 1 1 0 2 0 0 0 0 0 0 0 0 0 2 2 2 0 0 0 0 0 0 0 2 0 0 0 1 0 2 0 1 0 0 1 0 0 1 0 1 0 0 0 1 0 0 0 1 2 0 1 2 2 1 0 0 0 2 2 2 0 0 0 1 1 0 0 1 1 0 0 0 0 1 1 1 1 2 2 0 2 0 2 2 0 0 0 1 1 1 1 1 1 0 1 0 2 0 0 2 2 0 2 0 2 0 2 1 1 0 0 1 1 0 0 0 0 0 1 2 0 2 2 1 0 1 0 1 1 0 0 0 0 0 0 0 1 0 0 0 1 1 0 0 0 0 1 0 0 0 0 0 1 0 1 0 1 0 1 0 0 0 1 1 0 0 0 1 2 2 2 2 2 0 0 0 0 0 2 0 1 0 1 0 0 0 0 1 0 0 0 2 1 1 1 1 0 1 1 0 0 0 0 0 0 0 0 1 2 2 0 1 0 1 0 0 1 0 0 0 1 0 0 1 0 0 0 1 0 0 0 0 0 0 0 0 0 0 0 0 2 0 1 0 2 0 2 1 0 0 0 1 1 0 0 1 1 0 1 1 1 0 0 0 0 1 1 1 1 0 1 1 1 1 0 0 1 0 0 1 0 0 0 1 2 0 1 0 0 0 2 0
150 0 0 0 0 0 1 1 1 1 2 0 0 0 0 0 0 1 1 2 1 2 0 2 0 1 2 0 0 2 2 0 0 1 1 0 2 1 0 1 1 1 0 0 1 0 0 0 1 1 1 0 0 1 1 1 0 0 0 0 1 1 2 2 0 2 0 1 0 0 0 1 2 0 1 2 1 0 2 0 2 2 2 1 2 0 0 0 0 2 0 1 1 1 1 0 0 0 0 0 0 1 0 0 0 0 2 1 1 1 0 2 0 2 2 2 2 0 2 0 0 0 2 1 0 0 0 0 2 1 1 1 0 1 0 1 1 0 0 0 0 0 0 0 0 1 0 0 0 2 0 0 1 0 0 1 0 1 0 0 1 1 0 0 1 1 1 1 0 1 1 1 0 2 2 0 2 0 1 1 1 1 0 1 1 2 1 2 0 0 0 1 2 1 2 2 2 1 0 0 0 0 1 0 2 0 2 0 2 0 1 1 2 0 0 0 0 1 0 0 2 2 0 0 0 0 0 1 0 0 0 0 1 2 1 2 0 2 0 0 0 0 2 0 0 0 0 0 2 0 0 0 1 0 0 0 0 2 0 0 0 0 1 1 2 0 1 1 1 0 1 1 1 1 1 1 0 2 2 2 2 1 1 1 2 0 1 1 1 2 0 1 1 0 1 0 1 0 0 0 1 1 0 2 0 0 0 1 1 1 1 2 0 0 0 0 2 1 1 0 2 2 1 0 0 0 0 0 1 1 2 2 0 0 0 0 0 2 1 1 0 0 1 0 0 0 0 1 1 0 2 0 1 2 0 2 2 1 0 0 0 0 1 1 0 0 0 2 2 0 1 1 1 1 0 1 0 1 0 2 1 1 1 0 1 0 0 0 0 1 0 0 2 0 1 1 2 1 0 0 0 1 1 2 1 0 1 1 0 0 0 0 0 0 1 1 1 0 0 0 0 1 0 1 0 0 0 0 1 0 1 0 0 2 1 1 0 0 0 0 1 0 2 0 2 2 0 2 2 0 0 2 0 1 0 0 0 2 2 2 0 0 1 1 1 1 0 2 2 0 1 1 1 1 0 0 2 0 0 0 0 2 2 0 2 0 0 0 2 1 1 2 0 1 1 0 1 0 0 1 1 1 1 1 1 0 1 0 0 0 0 2 1 0 2 0 0 0 0 0 0 2 2 2 0 2 0 0 1 1 1 0 0 0 0 0 2 1 0 0 0 0 0 2 2 1 0 0 2 2 0 0 0 0 2 0 0 2 1 0 1 0 0 1 0 0 0 0 0 0 1 1 1 0 0 0 1 2 0 0 1 0 0 0 0 0 0 0 1 1 0 0 0 0 0 1 0 1 0 0 0 1 1 0 1 1 1 1 0 2 0 0 0 1 0 1 0 0 0 0 0 1 0 0 0 1 1 1 0 0 0 0 0 0 2 0 1 0 0 0 0 0 0 2 2 0 2 2 0 1 1 2 0 0 0 0 0 2 1 1 1 0 0 0 1 1 1 1 0 0 0 0 0 1 0 2 0 0 0 2 0 1 1 1 1 1 0 0 1 2 0 0 1 1 1 0 0 0 1 2 0 1 0 0 1 2 2 1 0 0 0 0 0 2 0 1 0 0 0 0 0 0 1 2 1 1 0 0 2 1 0 0 0 1 1 1 0 0 0 2 1 0 0 0 0 1 0 0 0 1 0 0 0 0 0 1 0 0 1 0 0 1 2 0 1 1 1 1 2 2 1 0 0 0 0 2 0 1 1 0 0 1 1 1 2 2 0 2 2 2 0 0 2 1 0 0 0 1 0 1 1 2 0 0 0 0 2 0 0 2 2 0 0 1 0 1 1 2 0 0 0 0 0 0 0 0 0 0 0 2 0 2 1 1 0 2 0 1 2 1 1 1 0 0 0 0 0 0 1 1 0 1 1 0 0 1 0 0 1 0 0 0 0 0 0 1 1 0 2 0 2 0 0 2 0 1 0 0 2 0 0 1 2 0 0 1 0 0 0 0 1 0 1 1 2 2 2 2 0 1 0 2 1 0 1 1 1 1 0 1 0 0 0 0 1 1 1 1 2 1 0 1 2 1 0 0 2 2 0 0 0 0 0 1 1 0 0 1 1 1 0 0 1 1 0 0 0 0 1 0 1 0 1 0 2 0 2 2 0 1 0 0 1 1 2 0 0 1 1 1 0 0 0 0 1 2 0 0 0 0 0 0 1 1 0 0 1 0 1 1 1 0 0 0 1 0 0 0 0 1 1 0
151 1 0 1 0 0 0 1 1 1 2 0 0 0 0 0 0 1 1 1 1 1 0 0 1 1 0 0 1 2 2 1 0 0 1 0 2 2 0 1 1 1 0 0 2 0 1 0 0 0 0 0 0 1 1 2 0 1 2 0 1 1 2 1 0 1 0 1 0 0 1 1 2 0 2 2 0 0 2 0 2 2 1 0 1 0 0 0 0 2 0 1 0 0 0 0 0 1 0 1 1 1 1 1 0 0 2 0 2 0 0 2 1 1 2 2 2 0 0 2 2 0 1 1 0 1 0 0 1 0 0 1 0 0 0 0 0 0 0 1 2 0 0 0 1 0 0 0 0 2 0 0 0 0 0 0 0 1 0 0 0 1 0 0 1 1 0 1 0 1 1 2 0 1 1 0 1 0 2 2 2 1 0 1 1 2 1 0 0 0 0 0 1 1 1 2 0 0 0 1 0 0 0 1 2 0 2 1 1 0 1 1 2 0 0 1 1 1 1 1 2 1 0 0 0 0 1 0 0 0 0 1 0 1 1 0 1 2 0 0 0 0 1 0 1 1 1 0 2 0 0 0 0 1 0 2 1 1 0 1 0 1 1 1 2 0 1 0 2 1 1 0 1 1 0 0 0 0 1 0 0 1 1 1 2 0 1 1 0 2 0 1 1 0 2 1 0 0 0 2 1 0 1 1 0 0 1 2 1 2 0 2 0 2 2 0 2 0 1 0 1 1 0 0 1 0 1 0 1 1 1 1 1 0 0 0 0 0 0 1 0 0 1 0 0 0 0 1 0 1 1 1 0 2 2 0 0 2 0 1 0 1 0 0 0 2 0 2 2 0 0 2 0 2 1 1 0 1 0 2 1 1 0 1 1 0 0 0 0 0 0 0 0 1 2 1 1 1 1 0 0 2 1 2 1 0 0 1 1 0 0 0 0 0 0 2 0 0 0 0 0 0 0 1 1 0 0 2 0 1 2 1 0 2 1 0 0 1 0 0 1 0 0 2 0 2 0 1 1 1 0 1 0 2 1 0 1 1 2 2 1 0 0 1 1 1 0 2 2 0 0 0 2 1 1 0 0 1 0 0 1 2 1 0 1 0 0 1 1 0 1 1 0 1 2 0 0 0 1 2 0 1 1 1 1 0 1 1 0 0 0 1 0 1 1 0 1 1 0 1 1 1 2 2 0 2 0 0 1 2 0 0 0 0 0 0 2 1 2 1 0 0 0 0 1 0 0 1 1 2 0 0 1 0 1 1 1 1 0 0 0 1 1 1 0 1 1 1 2 0 1 1 1 0 0 0 1 2 0 0 2 0 1 1 0 0 0 0 1 1 1 0 0 0 0 0 1 0 0 0 0 2 1 1 0 2 0 0 1 0 1 0 0 1 1 1 1 0 0 0 0 2 0 0 0 1 1 1 0 0 0 0 0 0 2 0 1 0 0 0 0 0 0 1 1 0 0 1 0 1 0 1 0 2 1 1 0 0 1 0 0 0 0 1 0 1 2 2 1 0 0 0 0 0 0 0 2 0 1 1 0 1 1 0 0 0 1 0 1 2 0 0 0 0 0 0 0 0 1 1 0 0 0 0 1 2 2 1 0 0 0 1 0 1 0 0 0 2 2 2 0 0 0 2 1 1 1 0 1 1 1 1 0 2 0 0 0 1 0 1 0 1 0 0 0 0 0 0 0 0 0 0 0 0 1 1 0 0 2 1 0 1 1 0 0 0 0 1 1 1 0 0 1 1 1 1 0 1 1 1 0 2 1 0 2 2 0 1 1 1 1 1 2 1 0 0 1 0 0 1 0 0 1 0 1 0 1 0 1 1 1 0 2 0 1 0 2 2 1 0 1 1 1 2 0 1 1 0 0 2 0 1 2 1 0 1 1 1 1 0 0 1 0 0 0 0 0 0 0 0 0 1 0 0 0 0 0 0 1 0 0 0 0 0 0 0 1 1 1 0 1 1 1 1 0 0 0 0 1 1 0 0 2 0 0 0 0 1 0 0 2 0 0 0 2 2 2 2 0 0 0 1 1 0 1 2 0 0 0 1 0 0 1 0 1 0 0 0 0 0 0 0 0 1 0 0 0 1 0 0 0 0 0 1 0 0 1 0 0 1 0 0 0 0 0 2 0 0 0 0 2 0 0 0 2 0 2 2 1 1 1 0 1 0 0 1 1 0 0 0 1 0 0 0 0 0 2 0 2 0 0 0 1 1 0 0 0 0 1 1 0 0 0 0 0 0 0 0 0 0 2 1
152 0 0 0 0 0 0 1 0 1 1 1 0 2 1 1 0 1 1 2 0 2 0 2 0 0 2 0 0 0 1 2 0 2 2 0 2 1 0 0 0 2 0 0 0 1 1 0 1 0 0 0 1 0 1 1 0 1 1 1 1 0 1 0 0 1 0 1 0 0 1 1 2 1 2 2 0 0 2 2 0 2 1 1 2 0 0 1 1 2 0 1 1 0 0 0 0 0 0 0 0 2 0 0 1 0 2 1 1 1 0 1 0 0 0 0 0 0 1 1 1 0 1 1 1 0 0 0 0 0 0 0 1 1 0 0 0 0 0 2 0 0 0 0 1 1 1 1 1 2 0 1 1 1 0 0 1 0 0 0 1 0 2 0 0 2 0 2 0 1 0 0 0 2 1 0 1 0 0 0 0 0 0 0 1 1 0 1 1 0 0 0 2 2 2 2 1 0 1 1 0 1 0 1 2 1 2 0 2 0 1 1 2 0 0 1 1 1 1 1 2 1 1 0 0 1 1 2 1 1 0 0 0 0 0 0 0 2 0 0 0 1 1 1 0 0 0 0 2 0 0 0 1 0 0 2 1 0 1 1 1 0 0 0 0 0 0 1 1 0 0 1 2 2 1 1 0 0 0 0 0 2 1 1 2 1 1 0 0 1 1 1 1 0 1 0 0 0 0 1 1 1 0 0 0 0 0 2 0 2 0 1 0 0 0 0 2 1 1 0 2 2 2 2 1 0 1 0 2 2 2 0 0 0 0 0 0 1 0 0 0 0 2 0 0 1 0 0 1 2 1 1 0 1 1 0 0 0 0 2 0 2 2 1 1 0 0 2 2 0 0 2 1 1 1 1 0 1 1 1 2 0 1 1 0 2 0 0 1 0 1 1 0 0 2 0 0 1 0 0 0 0 0 2 0 1 1 0 0 0 0 0 0 0 1 2 1 0 0 0 0 1 2 0 1 1 1 0 0 0 0 0 0 1 0 0 0 1 0 0 2 0 0 2 0 1 0 1 1 1 0 0 1 2 1 1 1 1 1 0 2 0 0 0 0 2 0 2 2 0 2 2 2 0 2 0 1 0 0 0 1 2 0 0 0 0 0 0 1 0 0 0 0 2 0 0 0 1 1 2 0 0 1 1 1 0 2 1 0 0 0 1 0 0 1 1 0 0 0 0 1 2 2 2 0 1 0 1 0 1 1 0 0 1 1 1 2 1 1 1 1 1 0 1 1 0 0 1 1 1 0 0 0 0 2 0 0 2 0 0 0 1 0 2 0 0 0 0 0 0 0 1 1 0 0 0 1 1 0 2 0 0 0 0 0 0 0 0 0 0 1 0 1 0 0 0 0 1 0 1 1 0 0 2 0 2 1 0 0 1 0 0 0 0 0 0 0 0 0 0 0 1 1 1 0 1 1 1 0 0 1 0 0 0 2 1 0 0 1 1 1 0 0 0 0 0 0 1 0 1 0 1 1 0 0 0 0 0 2 0 0 0 0 1 0 1 2 1 0 1 2 0 1 0 0 1 1 0 2 0 1 0 2 1 1 2 1 2 2 0 1 1 1 2 0 0 0 0 0 0 0 0 0 0 1 1 2 2 0 0 0 0 0 0 1 1 0 1 1 1 0 1 1 2 2 1 0 2 1 1 0 2 0 2 0 0 1 1 1 1 0 0 1 0 1 0 0 0 0 1 0 0 0 0 0 1 1 0 1 0 0 1 1 0 1 1 1 1 2 2 0 0 0 0 0 0 0 0 0 1 0 2 0 0 1 2 0 2 2 2 0 0 2 2 2 2 0 2 0 2 2 2 0 0 0 0 0 0 1 1 2 0 1 1 1 0 2 2 2 0 0 2 1 0 0 0 1 0 0 2 0 2 0 0 0 2 0 0 0 0 0 0 0 0 0 0 0 0 1 1 0 0 1 0 0 1 0 1 1 1 0 0 1 0 1 0 1 0 0 0 0 1 1 2 0 0 0 1 1 0 0 0 1 1 0 1 0 0 2 0 1 0 1 1 0 0 0 2 0 0 0 2 1 0 1 1 0 1 0 0 0 0 0 0 0 0 0 0 2 2 0 0 0 1 0 0 1 1 0 0 0 1 0 2 0 0 0 1 0 0 0 0 1 1 1 0 0 1 0 0 2 0 1 0 1 0 1 1 0 0 0 0 1 1 2 1 1 1 2 1 0 0 0 0 0 0 2 0 0 0 0 0 0 1 0 0 1 0 1 0 0 1 0 0 0 1 0 0 0 0 2 2
153 1 0 0 0 0 1 1 1 1 2 0 1 2 0 0 0 1 0 1 0 1 0 2 0 0 0 0 0 0 1 2 1 2 0 0 2 1 0 1 1 1 1 0 2 1 0 0 1 0 0 0 0 0 2 1 1 0 2 1 2 0 1 1 1 0 1 1 0 0 0 1 2 0 2 2 0 0 2 0 1 2 1 0 1 0 0 1 1 2 1 2 0 0 0 0 0 0 1 0 0 0 1 1 1 1 2 2 0 2 0 2 0 0 1 1 0 0 1 1 1 0 1 1 0 1 0 1 2 0 1 1 0 1 0 0 0 0 0 1 1 0 0 0 0 0 0 0 0 1 0 0 0 0 0 0 0 0 0 1 1 1 0 1 1 1 1 0 1 1 0 1 0 1 1 0 1 0 0 1 0 1 0 0 0 0 0 0 0 0 0 0 0 0 0 0 1 0 0 0 0 0 0 0 2 0 0 0 1 0 1 1 1 0 0 0 0 1 2 0 1 0 0 0 0 0 1 2 1 1 1 2 1 1 1 0 1 2 0 0 0 0 2 0 0 0 0 0 1 0 0 0 1 0 0 2 0 1 0 1 0 1 0 0 0 0 1 0 0 0 0 2 1 1 0 0 0 0 1 0 0 1 0 0 2 1 0 1 1 2 0 2 2 0 2 0 2 1 0 2 0 0 1 1 1 0 0 2 0 1 1 2 0 1 1 0 1 0 1 0 1 1 1 1 0 0 0 0 0 0 2 2 0 0 0 0 0 1 0 0 0 0 1 0 0 0 1 0 2 1 1 0 1 2 1 0 0 0 0 1 0 1 2 1 1 0 0 2 2 0 0 2 0 2 0 0 0 1 2 0 1 1 0 0 0 0 0 0 0 0 0 1 0 0 2 0 0 0 0 0 0 0 1 1 0 1 2 2 0 0 0 0 1 1 0 2 0 2 0 2 0 0 1 0 1 1 2 0 2 1 0 2 1 1 1 0 0 0 0 0 2 0 2 0 0 1 0 1 1 1 0 1 0 0 0 0 0 0 1 2 1 0 1 0 0 2 0 2 2 0 1 1 2 0 0 1 0 2 1 0 1 1 1 1 0 0 1 0 1 0 1 0 1 1 0 0 1 0 0 1 1 1 2 1 2 0 1 0 0 0 0 0 0 1 0 0 1 1 0 1 2 1 2 2 1 1 0 1 0 1 1 0 0 0 0 1 2 0 1 1 0 0 0 1 2 0 0 1 1 1 0 0 0 0 2 0 0 0 1 0 0 0 0 2 1 0 0 0 1 0 1 1 0 0 0 0 0 2 0 1 1 0 2 1 1 1 1 0 0 0 0 0 0 0 0 0 1 0 0 0 0 1 1 1 1 2 0 1 0 0 1 0 0 1 0 0 0 0 0 0 0 1 1 1 0 0 1 1 0 0 0 0 0 0 2 0 0 0 0 0 0 1 0 1 1 0 1 1 0 1 1 1 1 1 1 1 0 1 1 0 0 0 1 1 1 1 0 1 0 1 0 1 0 0 1 1 1 1 2 0 2 0 2 0 0 2 1 1 2 1 0 0 0 1 0 0 0 0 0 0 0 0 0 0 1 2 2 2 0 0 1 1 0 1 1 1 0 0 0 0 0 0 1 2 0 1 0 0 2 1 0 0 1 2 1 1 0 2 1 2 0 1 0 2 2 0 0 1 0 0 0 0 0 0 1 0 0 0 2 0 0 1 1 0 0 2 2 2 2 2 1 0 1 0 0 0 0 2 2 0 0 0 1 1 2 0 1 2 2 2 0 0 2 2 0 0 0 2 0 2 2 2 1 0 1 1 2 1 0 0 0 0 1 1 0 0 1 1 2 0 2 2 0 1 0 0 2 0 0 1 0 1 2 1 1 1 0 0 0 0 0 0 0 0 0 0 0 0 0 0 1 1 0 0 0 0 0 0 0 0 0 0 0 0 0 0 0 0 2 0 1 1 0 2 0 0 0 0 2 1 1 1 0 0 0 2 0 0 0 2 1 0 0 0 2 2 2 2 0 0 0 0 1 1 2 1 0 1 1 2 1 0 0 0 1 0 0 1 2 1 0 1 0 1 0 0 0 2 0 0 0 1 1 2 0 0 1 1 0 0 0 0 2 2 2 0 0 1 0 0 2 0 2 0 0 0 0 2 0 0 0 0 0 0 0 0 0 0 0 0 1 0 0 0 0 2 0 0 1 0 0 0 0 0 0 0 0 0 0 0 0 0 0 0 1 0 0 0 0 0 0 0
154 1 0 0 0 0 1 1 0 1 1 0 0 0 0 0 0 2 1 2 0 2 0 2 0 0 1 1 0 0 2 0 0 1 1 0 2 1 0 1 0 1 0 0 0 2 0 0 2 0 0 0 0 1 0 1 1 1 1 1 1 0 0 0 0 0 2 0 0 0 0 0 2 0 1 2 1 0 2 0 0 1 2 1 2 0 0 0 0 1 0 0 0 0 1 0 1 2 1 1 1 2 0 0 2 2 2 2 0 2 0 2 1 2 2 2 2 1 0 1 2 0 2 0 1 1 0 1 1 0 0 0 0 0 0 0 0 0 0 1 1 0 0 0 0 0 0 0 0 0 0 0 1 0 0 0 0 1 0 1 1 1 0 1 0 0 0 1 0 2 1 1 2 1 1 0 2 0 1 1 1 1 0 0 0 0 0 0 0 0 0 0 0 0 0 2 1 0 0 0 0 0 0 1 2 0 2 1 0 0 1 1 2 0 0 2 2 1 1 1 2 0 1 0 0 2 2 1 0 0 0 1 0 0 1 0 0 2 1 1 0 1 2 1 0 0 0 0 2 0 0 0 2 0 0 1 1 1 0 1 0 1 0 1 1 0 0 1 2 1 1 0 1 1 1 1 0 1 2 0 0 1 0 0 1 0 1 1 1 1 1 1 2 0 2 0 1 1 1 1 1 0 1 0 0 0 0 2 0 1 0 1 0 2 2 0 0 1 1 0 2 2 1 1 1 0 1 0 1 0 1 1 0 0 0 0 0 1 0 0 0 0 1 0 0 1 0 0 1 2 0 1 2 2 0 1 1 0 1 0 1 1 1 0 1 0 0 2 2 0 1 1 0 2 1 0 0 2 2 0 1 0 0 0 1 0 0 0 0 0 1 1 0 1 2 2 2 1 0 0 0 0 0 1 0 0 2 2 0 0 0 0 1 0 1 2 0 1 0 1 1 0 0 1 1 1 0 1 0 0 1 1 1 0 1 1 0 1 0 1 1 0 0 0 0 1 1 1 2 0 1 1 0 1 0 0 0 2 1 2 0 1 0 2 2 0 0 2 2 0 2 2 1 1 0 0 1 2 0 0 0 2 1 1 0 1 0 1 1 0 0 1 0 2 0 0 1 1 1 2 0 1 1 1 1 1 2 0 0 0 0 1 0 0 1 1 0 0 0 1 0 1 1 1 1 0 1 1 0 1 1 0 0 0 0 1 2 0 2 2 0 0 0 2 2 0 0 1 1 2 0 0 0 0 1 1 0 1 2 0 1 0 1 0 0 0 0 0 1 0 1 2 0 0 0 0 1 1 0 2 0 0 0 0 0 0 0 0 0 0 0 1 1 0 0 0 0 0 0 0 0 2 0 2 0 2 1 0 0 1 1 0 0 0 0 0 0 0 0 0 0 0 0 0 0 0 1 2 0 0 0 0 1 0 0 0 1 0 1 0 0 0 1 2 2 0 1 1 0 1 0 1 0 1 1 1 0 1 1 0 0 0 0 1 0 1 0 2 0 0 1 0 1 0 0 2 1 0 2 0 1 0 2 0 0 2 2 1 2 1 1 1 0 1 0 0 0 0 0 1 0 0 1 0 0 1 1 0 1 0 0 0 0 1 0 0 1 1 1 1 0 0 0 2 2 2 0 0 0 0 0 1 1 1 1 0 1 0 0 0 0 0 1 0 1 0 0 0 0 0 0 0 0 0 0 0 0 0 1 0 0 1 1 0 0 1 1 1 1 1 0 0 1 2 2 2 0 0 0 1 0 1 1 0 1 1 0 0 0 2 0 2 2 0 0 0 0 1 0 2 1 1 1 0 1 0 0 1 1 0 1 0 1 1 0 0 1 2 1 0 1 1 2 1 0 0 1 0 0 2 0 2 2 0 0 0 2 0 1 0 1 1 0 0 1 1 2 1 0 0 0 2 1 1 0 1 0 0 0 0 2 0 0 0 0 0 0 0 2 1 1 0 1 1 0 0 0 1 0 0 1 1 1 1 0 1 0 1 0 0 2 0 0 1 1 0 0 1 0 0 1 1 2 0 2 0 1 1 1 1 0 0 0 0 1 1 0 0 2 2 0 0 2 0 0 0 0 2 1 1 0 1 0 1 0 0 0 0 1 1 0 0 1 0 0 1 0 1 1 1 2 0 1 0 1 0 1 0 0 0 0 0 1 1 2 0 0 0 1 1 1 0 0 0 1 1 1 0 1 0 0 0 0 0 0 0 0 0 0 0 0 0 0 0 0 0 0 0 0 0 2 0
155 0 0 0 0 0 0 2 0 0 0 1 0 0 0 0 0 1 0 1 1 2 0 1 0 0 0 0 0 1 2 0 2 2 0 2 0 1 0 1 1 1 0 1 1 1 1 0 2 0 0 0 1 0 1 1 0 0 1 0 2 0 2 1 1 1 1 2 0 0 0 1 2 0 1 2 1 0 2 0 1 2 2 1 1 0 0 0 0 2 0 0 1 0 1 0 0 0 0 0 1 2 0 0 2 2 2 1 1 1 0 1 1 2 2 2 2 0 0 2 2 0 1 1 0 1 0 1 1 1 0 0 1 1 0 0 1 0 0 2 2 0 0 0 0 0 0 0 0 0 0 0 0 1 0 0 1 0 1 1 1 0 0 0 1 1 0 2 0 2 2 0 2 1 1 0 1 0 0 1 1 1 0 0 2 2 0 2 0 0 0 0 2 2 2 2 1 0 0 1 1 1 0 0 2 0 1 1 1 0 0 2 1 0 0 1 1 0 0 0 2 2 0 0 1 1 2 1 0 1 0 0 0 0 1 0 1 2 0 0 0 0 2 0 0 0 0 0 1 0 0 0 1 0 0 0 1 0 0 0 0 0 0 2 2 0 0 0 2 1 0 0 0 0 0 0 0 1 2 1 1 2 0 0 0 0 0 1 1 1 1 1 1 0 1 0 2 2 0 1 1 0 0 0 0 0 0 1 0 1 1 2 0 1 1 0 1 1 1 0 1 1 0 1 0 0 1 0 0 0 2 1 0 0 0 0 0 1 0 0 0 1 1 0 0 0 1 1 1 0 2 0 0 0 0 0 1 2 0 1 0 1 2 1 1 1 0 2 2 0 0 2 0 2 1 0 0 2 1 1 1 1 0 0 0 1 0 0 0 0 0 2 2 1 2 2 2 0 1 1 0 2 0 2 2 0 0 0 0 0 0 0 0 0 0 2 0 0 0 0 0 2 0 0 2 2 1 1 0 1 1 1 2 0 0 0 1 1 0 0 2 0 1 1 2 2 0 0 1 1 0 0 1 1 1 1 1 2 1 2 1 0 0 0 0 2 1 2 2 0 0 1 0 2 2 0 2 1 0 0 1 2 2 2 0 1 1 0 2 1 1 2 1 0 0 0 0 0 0 2 0 0 2 1 2 0 1 0 0 0 0 1 0 0 1 0 0 0 0 1 1 0 2 2 2 0 0 0 0 2 0 2 0 1 0 0 2 1 0 0 2 1 0 1 2 0 0 1 1 1 0 0 0 0 2 0 1 1 0 0 0 0 1 2 0 2 2 2 0 2 1 1 0 0 0 0 1 1 0 2 1 0 1 1 0 0 0 0 0 0 1 0 0 0 0 0 0 1 0 0 0 1 2 0 0 0 2 0 0 1 0 0 0 0 0 0 0 0 0 0 0 1 1 1 0 0 1 2 0 0 1 0 0 0 1 0 2 0 0 0 0 0 0 0 1 0 0 0 0 0 0 0 1 1 0 0 0 0 0 0 0 0 1 0 1 1 1 2 0 0 0 0 0 0 0 2 1 1 2 0 1 0 1 0 0 1 1 1 1 1 0 0 1 1 0 0 0 0 1 2 0 2 0 0 2 2 2 2 0 0 0 0 0 2 0 1 0 1 1 1 0 0 0 1 1 2 0 1 0 0 0 1 0 2 2 1 1 0 0 1 0 0 1 0 1 0 0 0 0 2 1 1 0 0 0 1 0 0 2 2 0 0 1 0 0 1 1 2 2 2 1 0 1 1 1 0 0 1 1 0 1 2 2 0 2 2 0 2 1 2 0 1 1 0 0 0 1 1 0 2 2 2 0 0 0 0 1 0 2 0 1 0 1 1 1 0 2 2 1 0 1 1 1 0 0 0 0 0 0 1 0 1 2 2 0 2 0 1 2 0 1 1 0 0 1 0 1 0 1 1 0 1 1 1 0 1 0 0 0 0 0 0 0 0 0 1 0 0 1 0 1 0 0 2 0 0 0 1 2 1 1 1 2 0 0 1 0 0 0 1 2 0 0 1 1 1 1 1 0 0 0 1 1 0 1 1 1 2 0 0 0 0 0 0 1 1 0 0 1 0 0 1 2 0 1 0 0 1 0 0 0 0 0 0 1 0 0 1 0 0 0 0 1 2 1 0 1 0 0 0 1 1 1 1 1 0 1 2 0 0 0 1 1 0 2 1 1 1 1 2 0 0 0 0 0 0 1 0 2 0 0 0 0 0 2 2 2 0 1 0 0 1 0 0 0 0 0 0 0 0 1 0
156 1 0 1 0 0 1 1 1 1 2 0 1 1 0 0 1 2 2 2 1 2 0 1 1 1 1 0 0 0 1 1 2 2 0 2 0 1 0 0 0 2 0 0 2 0 0 1 1 0 0 1 1 1 0 2 0 0 0 1 0 1 0 0 0 0 0 1 0 0 0 0 2 1 1 2 1 0 2 0 0 1 1 0 1 0 0 1 1 2 1 1 2 2 0 0 0 0 0 0 0 2 1 1 1 1 2 0 2 0 0 2 1 1 1 1 1 0 0 0 0 0 1 1 0 1 0 1 2 0 1 1 0 0 0 0 0 0 0 0 0 0 0 0 1 0 0 0 0 0 0 0 1 1 1 0 1 1 0 0 0 0 0 2 1 1 0 1 0 1 1 1 0 1 1 0 1 1 1 1 1 2 1 1 0 1 1 2 0 0 1 1 2 1 2 2 1 0 0 1 1 0 0 1 2 0 2 0 1 0 1 1 1 0 0 1 1 1 1 1 1 0 0 0 0 0 0 2 1 1 0 1 0 0 2 0 0 2 0 0 0 0 2 0 0 0 1 0 2 0 0 0 0 0 0 1 0 2 0 1 0 1 0 1 1 0 1 0 2 0 1 0 1 1 0 0 0 0 1 0 0 1 0 0 1 1 1 0 1 2 0 1 2 0 2 0 2 1 0 2 0 0 1 0 1 1 1 2 1 1 0 1 0 2 2 0 1 1 1 0 0 1 1 0 2 0 2 0 1 0 2 0 0 0 0 0 0 2 1 2 0 1 2 0 1 0 2 1 1 1 0 1 0 2 2 0 1 1 0 0 0 0 2 2 0 0 0 2 2 1 1 1 0 2 1 0 0 2 1 1 2 0 1 0 0 1 0 1 1 0 0 0 0 0 2 1 1 1 1 1 1 1 0 1 0 0 1 1 0 0 0 0 1 1 1 2 0 0 0 0 0 2 0 1 0 1 1 0 1 1 0 1 1 1 1 0 0 0 0 0 2 0 1 1 0 2 0 1 2 2 0 1 1 2 2 1 2 1 2 2 1 0 1 0 0 1 0 2 2 0 0 1 1 1 2 0 2 1 0 0 1 1 0 0 0 0 0 0 2 0 2 2 0 1 0 0 0 0 0 1 1 1 2 2 2 0 0 1 0 0 0 2 0 0 0 1 0 0 0 1 1 1 1 1 1 0 1 1 0 1 1 0 0 0 0 0 2 0 1 1 0 0 0 1 2 0 0 0 2 0 0 0 0 0 2 0 0 1 1 0 1 0 0 1 1 0 0 0 1 0 1 1 0 0 0 0 1 1 0 2 0 0 0 0 0 0 0 0 2 2 1 0 0 0 0 0 0 0 0 0 0 2 0 1 0 2 2 0 1 1 0 0 0 0 0 0 0 1 1 0 0 2 0 0 0 2 2 1 0 0 0 0 1 0 2 2 0 0 0 0 0 0 1 1 1 0 1 1 0 2 0 1 0 1 0 0 0 0 1 0 0 0 2 1 1 1 1 2 1 0 0 0 0 0 0 2 1 0 2 0 0 1 2 1 0 0 2 0 2 2 1 1 1 0 1 0 0 1 0 1 1 0 0 0 1 2 1 0 1 0 0 0 0 0 0 1 0 0 0 0 0 0 1 1 1 1 0 0 0 0 0 1 1 2 1 0 0 0 0 1 0 0 0 0 0 0 0 1 1 1 0 1 0 0 0 1 0 0 1 0 0 1 1 1 0 0 0 2 0 0 0 0 0 0 0 1 0 2 2 0 1 2 1 1 1 0 1 1 1 2 0 1 2 1 0 0 0 1 0 1 1 2 1 0 1 1 1 2 0 0 0 0 0 0 0 2 1 2 1 1 0 2 0 1 0 0 1 0 0 2 0 1 2 1 0 1 1 0 0 0 0 0 1 1 0 1 1 0 2 0 0 1 0 0 0 0 0 0 1 1 0 0 0 0 0 1 0 1 1 0 0 0 1 1 0 0 0 2 1 2 2 2 2 0 0 0 0 0 0 0 0 0 0 0 1 1 1 2 0 0 0 0 2 2 2 1 0 0 0 1 0 0 1 0 1 1 0 1 2 2 0 0 0 2 1 0 1 1 0 0 1 1 1 1 0 0 1 1 1 1 0 0 2 0 0 1 0 0 1 0 2 0 2 0 1 0 0 1 0 0 0 1 0 1 1 0 0 0 1 0 0 0 0 0 1 0 1 0 1 0 0 0 2 2 0 0 1 0 0 1 1 0 0 0 1 0 0 1 1 0 1 0
157 1 0 0 1 0 2 1 0 1 1 0 1 2 0 0 1 1 1 1 1 1 0 2 0 0 2 0 2 2 1 2 0 1 2 0 2 1 1 0 0 2 0 1 2 1 0 0 2 0 0 0 0 1 1 2 0 1 2 0 1 0 1 1 0 1 0 0 0 0 1 1 2 0 2 2 1 0 2 1 0 1 2 1 1 0 0 1 1 2 1 2 1 0 0 0 0 0 0 0 0 2 2 2 0 0 2 1 1 1 0 0 0 1 1 1 1 0 1 1 1 0 2 0 2 0 0 1 2 2 0 0 0 0 1 0 1 0 0 1 0 0 0 0 1 0 0 0 0 1 0 0 0 1 1 0 2 1 0 0 1 2 0 2 1 2 0 1 0 2 0 0 1 2 1 1 1 1 0 0 0 1 1 0 0 0 1 2 0 0 0 2 2 2 2 2 2 0 0 0 0 0 0 0 2 0 1 0 1 0 2 0 2 0 0 1 1 1 0 0 1 1 0 0 0 1 0 2 0 0 1 0 0 0 1 0 0 2 1 1 0 1 1 0 0 0 0 0 2 0 0 0 1 0 0 1 0 0 1 1 1 0 0 1 2 1 0 0 1 1 1 0 1 1 0 0 0 1 2 1 0 0 0 0 1 1 1 1 0 2 0 0 1 0 2 1 0 0 0 2 2 0 0 1 0 0 0 1 0 0 2 2 0 2 2 0 1 0 0 0 1 1 1 1 0 0 1 0 0 0 2 0 1 0 0 0 0 1 0 2 0 1 1 0 0 1 0 0 0 0 2 0 1 1 0 0 0 1 0 1 0 2 0 0 0 1 0 1 1 0 1 1 0 2 1 0 0 1 2 0 1 1 1 0 1 1 0 1 1 0 1 1 1 1 2 1 1 1 1 1 1 1 0 2 0 1 1 0 0 0 0 0 1 1 0 1 0 0 0 0 0 1 1 0 1 1 1 1 0 0 0 1 1 1 0 0 0 1 0 0 2 0 0 1 0 2 1 0 0 0 0 2 1 1 1 1 1 1 0 1 1 1 0 0 0 2 2 1 1 1 2 0 1 1 0 0 1 1 0 0 1 1 1 0 1 0 0 0 1 1 0 1 0 1 1 0 0 0 1 2 0 0 2 1 2 0 1 0 1 0 2 2 0 0 2 0 0 0 0 0 0 2 2 2 1 1 1 1 1 2 0 1 0 0 0 0 2 0 2 2 1 1 0 1 2 0 0 2 0 2 0 0 1 0 2 0 0 0 2 0 1 0 1 2 0 1 1 0 0 0 0 0 1 0 0 0 2 1 0 2 1 0 0 0 0 0 0 1 0 0 0 0 2 0 1 0 1 1 0 1 1 1 0 2 0 2 2 1 0 0 0 0 0 1 1 1 2 0 2 0 0 2 1 1 0 1 1 2 0 0 0 0 0 0 2 1 0 0 1 0 0 0 1 1 2 0 2 2 0 0 0 2 1 1 0 0 0 0 1 0 0 0 1 1 0 0 2 1 0 1 1 1 0 0 1 1 1 1 1 1 1 0 2 0 0 1 1 1 1 1 1 1 1 1 0 0 0 0 1 1 1 0 0 0 0 1 1 2 1 0 0 0 0 2 0 0 0 1 1 1 0 0 1 2 2 0 0 2 1 1 0 2 0 1 1 0 0 2 0 2 0 2 0 0 0 1 0 0 0 1 1 1 0 0 0 0 1 0 2 0 0 1 1 0 0 1 1 0 0 0 0 0 1 0 0 0 0 0 0 0 0 1 1 0 1 1 0 2 2 1 1 0 2 1 1 1 0 1 0 2 2 2 1 0 1 0 0 1 0 1 1 1 0 2 0 0 2 2 2 0 1 2 1 1 0 0 1 0 1 2 0 2 1 1 0 2 0 1 1 0 0 1 0 0 0 0 0 0 1 0 0 2 1 1 0 1 0 1 1 1 0 0 0 0 0 0 0 0 1 0 0 0 1 1 0 0 0 1 2 2 2 2 2 0 0 1 0 0 0 0 2 0 1 0 1 1 1 2 0 0 0 1 2 0 2 0 1 2 0 1 0 1 0 0 1 1 0 0 2 2 0 0 2 1 0 0 2 2 1 1 0 0 1 2 0 0 0 1 0 0 0 0 2 0 0 0 0 0 1 0 2 0 2 0 0 0 0 1 0 0 0 0 1 0 2 0 0 0 1 0 0 0 1 1 0 1 0 0 0 0 0 0 0 1 1 1 1 0 2 1 0 1 0 0 1 0 0 0 0 0 2 0
158 1 0 0 0 0 1 1 0 1 1 1 0 1 0 0 0 0 0 1 1 2 0 2 0 0 1 0 1 2 2 1 1 1 0 1 1 1 0 2 2 0 0 0 1 0 0 0 2 0 0 0 0 1 1 0 1 2 2 0 0 2 2 2 0 1 0 0 0 0 1 2 2 0 1 2 1 0 2 1 1 2 2 2 2 0 0 0 0 2 0 0 1 0 0 1 0 2 0 2 1 2 1 1 1 1 2 2 0 2 0 2 1 2 2 2 1 0 0 2 2 0 0 2 0 0 0 0 0 0 0 0 0 1 0 0 0 0 0 1 0 0 0 0 1 1 1 0 0 1 1 0 0 0 1 0 0 0 0 0 0 1 0 0 1 2 0 0 0 0 0 1 1 0 1 0 2 0 1 1 1 1 1 0 1 1 1 1 0 0 0 1 1 0 0 1 1 0 0 2 2 0 0 0 2 0 2 2 0 0 1 1 0 1 0 0 0 0 2 1 1 0 1 0 0 1 1 2 0 0 0 0 0 0 1 0 0 2 0 0 0 0 2 0 0 1 1 0 2 0 0 0 0 0 0 1 0 2 0 0 0 0 0 0 0 0 1 0 2 1 0 1 0 0 0 0 0 0 1 1 1 1 1 1 1 0 0 1 1 2 0 0 1 0 1 0 1 0 0 1 0 0 1 0 0 1 2 2 0 0 0 0 0 1 0 0 2 0 1 0 1 1 2 1 2 0 1 0 0 0 2 1 0 0 0 0 0 2 0 1 1 2 2 0 0 0 0 0 1 1 0 0 0 1 0 1 1 0 0 0 0 0 1 1 0 1 0 2 2 0 1 1 1 1 1 1 0 0 1 1 1 0 0 0 1 0 0 0 0 1 0 0 0 0 1 0 1 0 1 0 0 1 1 2 1 1 0 0 0 0 0 0 0 0 0 1 0 1 0 1 0 1 1 0 1 1 1 0 1 1 1 0 0 2 0 0 1 0 0 0 1 0 1 0 0 2 1 2 2 1 0 1 1 2 2 1 2 0 1 1 2 0 0 0 0 2 0 2 2 0 1 1 2 1 1 0 2 1 0 0 2 1 1 0 0 0 0 1 2 0 2 2 0 1 1 0 1 1 1 2 0 1 2 2 2 0 1 1 0 0 0 0 0 0 0 0 0 2 0 2 2 0 2 2 0 0 0 0 0 2 0 2 0 1 0 0 1 0 2 2 0 0 0 2 2 1 0 2 0 2 0 0 0 1 2 0 1 2 0 0 0 1 1 1 0 1 1 0 0 0 0 0 0 0 0 0 2 2 0 2 0 0 1 1 0 0 0 1 0 0 0 0 1 0 0 0 0 0 0 0 0 2 0 2 0 2 1 2 0 2 1 0 0 1 0 0 0 0 0 0 0 1 0 0 0 1 2 1 0 0 0 0 0 0 1 1 1 0 0 1 0 1 1 2 1 0 0 2 0 1 1 1 1 1 0 0 0 0 2 0 0 0 0 1 1 2 0 2 0 1 0 1 0 1 0 1 1 0 2 1 1 1 2 1 0 1 2 2 2 0 0 0 0 1 0 0 0 0 0 1 0 0 0 0 2 2 2 2 0 0 1 1 0 0 0 1 0 0 0 0 0 1 1 2 2 0 0 0 0 0 0 1 1 2 2 2 1 1 0 2 1 1 0 0 0 1 0 0 0 1 1 1 0 0 0 0 0 0 2 0 0 2 1 1 0 1 1 2 0 0 0 0 1 0 0 1 0 1 1 1 0 1 0 0 0 1 0 1 1 1 0 1 2 2 1 1 1 1 0 1 1 2 0 0 0 1 1 1 1 0 0 0 1 0 1 0 1 2 1 0 1 1 0 1 0 0 1 0 0 1 0 1 1 2 0 2 0 0 0 0 0 0 1 1 1 1 2 0 0 0 0 2 1 0 0 0 0 0 0 0 0 0 0 0 0 0 0 1 1 0 0 0 1 1 0 1 0 0 1 0 0 0 1 0 0 1 1 0 0 1 2 0 1 0 2 2 2 2 0 0 0 2 2 0 2 1 1 1 0 1 0 0 1 0 1 0 0 1 2 1 1 0 1 0 1 0 1 1 1 1 0 0 0 1 0 0 1 1 0 0 0 0 2 1 1 0 0 2 0 0 2 0 2 0 0 0 0 1 0 1 0 0 0 1 1 1 1 0 1 0 1 0 0 0 0 0 2 0 0 0 0 0 0 0 0 0 0 0 0 1 1 0 0 0 0 0 1 1 1 0 2 1
159 0 0 0 1 0 1 1 0 0 0 0 0 1 0 0 0 1 1 1 0 1 1 1 0 0 1 0 1 1 2 2 0 1 1 1 1 0 0 1 1 0 0 0 1 0 0 0 2 0 0 0 0 0 2 2 0 0 1 0 1 1 1 1 0 0 1 0 0 0 1 1 2 0 1 2 1 0 2 0 1 2 2 0 0 0 0 0 0 2 0 1 1 1 1 1 0 1 1 0 1 2 1 1 1 1 1 1 1 1 0 2 1 1 1 1 1 0 2 0 0 0 1 1 0 1 0 0 0 0 0 0 0 1 2 1 0 0 0 1 1 0 0 0 1 0 0 0 0 2 0 0 0 0 0 0 0 1 0 0 0 1 0 0 1 1 0 0 1 1 0 1 0 1 1 0 2 0 0 1 1 1 0 1 0 1 1 2 1 1 1 2 1 1 1 2 0 0 0 2 2 0 1 1 1 0 2 1 1 0 1 0 2 1 0 0 0 0 2 0 2 2 0 0 0 0 0 2 0 1 0 0 0 0 1 0 1 2 0 0 0 0 1 0 1 1 1 0 0 0 0 0 0 1 0 1 0 0 0 0 0 0 0 1 1 0 1 0 2 1 0 1 1 1 0 0 0 1 2 1 0 0 0 0 1 0 0 0 1 2 0 1 1 0 1 0 2 1 0 0 0 0 0 0 0 2 2 1 0 1 0 1 0 2 2 0 2 0 0 0 1 1 2 0 1 0 1 0 2 1 2 1 1 1 1 0 1 2 1 2 2 1 0 0 1 0 2 1 1 2 0 1 0 2 0 1 1 0 0 1 0 1 1 1 1 1 0 1 1 0 0 2 0 2 1 1 0 1 1 1 2 0 0 0 0 0 0 0 0 0 0 2 1 0 2 0 0 0 2 2 2 2 1 2 1 0 0 1 1 0 0 0 0 0 1 2 0 0 0 0 0 1 0 2 0 0 0 1 0 1 1 1 1 1 1 1 0 1 0 0 1 0 2 0 2 1 0 0 0 0 0 0 0 1 0 0 0 2 1 2 0 0 1 0 0 1 0 2 2 0 0 1 2 0 1 1 1 1 1 0 1 2 2 1 1 0 1 0 0 0 0 0 0 1 1 0 2 1 1 2 0 1 0 1 0 0 1 0 0 0 0 2 0 0 0 0 0 0 0 1 0 0 2 2 1 1 0 1 0 1 1 1 0 1 0 0 1 0 1 1 0 0 0 1 1 1 0 1 0 2 0 1 0 0 1 2 0 0 2 0 2 0 0 2 0 2 2 0 1 0 1 1 1 0 1 0 2 1 0 2 0 1 1 0 1 0 0 1 0 0 0 1 1 0 0 1 0 0 0 0 0 2 0 2 0 2 1 1 0 0 0 0 0 0 0 1 1 0 1 0 0 0 0 0 0 0 1 1 0 0 0 0 0 0 1 0 0 0 1 0 0 0 0 1 2 0 2 1 0 0 0 2 1 0 0 0 0 1 1 1 0 1 2 1 1 2 0 1 1 1 0 2 0 0 0 2 1 0 0 2 0 1 1 0 0 1 1 0 1 1 0 0 1 2 1 0 0 0 1 1 0 0 0 0 1 1 0 0 0 1 1 1 0 1 0 0 1 2 2 2 0 0 0 2 1 1 0 0 0 0 0 2 0 2 0 0 0 0 0 1 1 0 0 0 0 0 0 1 0 1 0 1 0 0 1 2 1 0 2 2 0 0 2 0 0 0 0 2 2 2 0 0 1 1 1 0 0 2 2 0 1 1 2 0 1 2 0 0 0 2 0 2 2 0 0 0 0 0 0 1 0 1 1 1 1 0 2 0 1 1 2 0 2 0 1 0 1 2 1 0 1 1 1 0 1 0 1 0 1 2 0 1 2 0 0 2 0 1 0 0 0 0 0 0 1 0 1 0 0 0 0 2 1 0 0 1 0 0 0 0 1 1 0 0 0 0 1 0 1 0 1 0 1 0 0 0 1 1 1 0 0 1 2 0 0 0 0 0 2 0 1 0 1 0 1 0 0 2 0 0 0 1 0 0 0 2 0 2 1 2 1 0 1 0 2 2 0 2 2 0 1 1 2 0 2 1 2 2 1 1 0 1 1 2 0 0 0 1 0 0 0 0 0 0 0 0 0 0 2 0 2 0 2 0 0 0 1 1 0 0 0 0 1 0 1 1 1 0 0 0 0 0 1 1 0 0 2 0 2 0 0 0 0 0 0 0 0 0 0 0 0 0 0 1 0 0 0 0 0 1 2 1
160 1 0 0 1 0 1 1 0 0 0 0 0 2 0 0 0 1 1 0 1 1 0 1 0 0 1 0 0 0 2 0 0 0 2 0 2 1 1 1 1 1 0 1 2 1 2 0 2 0 0 0 1 0 1 0 2 1 0 1 1 0 1 1 0 0 0 1 1 1 0 1 2 0 2 2 0 0 2 1 0 1 1 1 2 0 0 1 0 2 0 1 1 1 0 0 0 1 0 1 1 2 1 1 1 0 2 1 1 1 0 2 1 1 1 1 1 0 2 0 0 0 0 2 0 1 0 2 2 2 1 1 0 0 0 0 0 0 0 1 1 0 0 0 0 0 0 0 0 0 0 0 0 0 1 1 1 0 0 1 2 1 0 0 0 1 0 1 0 2 0 0 2 1 2 0 2 0 0 0 0 0 0 0 0 0 0 1 0 0 0 1 1 1 1 1 0 0 0 1 1 0 0 0 2 0 2 0 1 1 1 1 1 0 0 2 1 0 2 1 1 0 1 0 0 2 2 0 0 0 0 0 0 1 0 0 1 2 1 1 0 1 2 0 0 0 0 0 2 0 0 0 2 0 0 0 0 1 0 0 0 0 0 0 1 1 1 0 2 1 0 2 1 1 1 0 0 0 1 0 0 1 0 0 1 0 0 0 2 2 0 1 0 1 1 1 1 0 0 1 1 0 0 1 0 0 0 2 1 1 0 1 0 1 1 0 2 0 0 0 0 0 0 0 1 0 0 0 0 2 1 1 0 0 0 0 0 1 1 0 0 1 2 0 0 0 1 2 0 0 2 0 1 2 1 0 0 1 0 2 0 1 1 1 0 0 0 1 1 1 0 2 0 2 0 0 0 0 0 2 2 0 1 0 1 1 0 0 1 1 1 2 0 1 2 1 1 1 0 0 0 0 0 2 1 1 1 2 1 0 0 0 0 0 1 1 1 1 0 1 0 1 0 0 1 1 2 0 0 0 0 0 0 2 0 0 0 1 0 0 1 0 2 0 0 2 0 1 2 2 0 1 0 0 0 0 0 1 2 1 2 0 1 0 0 2 1 1 2 1 2 0 1 2 0 1 0 1 1 0 0 2 1 1 0 1 0 0 2 1 1 2 1 1 1 0 0 0 0 1 1 1 1 0 1 0 2 0 1 0 2 2 0 0 1 0 0 1 0 1 1 1 2 2 0 1 0 1 0 1 1 1 0 0 0 0 0 0 2 1 2 2 0 1 2 0 0 1 1 1 0 0 0 0 2 0 0 0 0 0 0 0 1 1 0 1 1 0 2 0 1 1 1 0 0 1 2 2 0 2 0 0 2 1 1 1 1 0 0 0 0 0 0 0 0 0 0 0 0 1 1 1 2 1 0 1 1 1 0 0 0 0 0 1 1 1 1 0 0 0 0 0 0 1 0 0 0 1 0 0 1 0 1 0 1 2 0 0 0 0 1 1 0 2 2 0 1 1 0 2 0 1 1 1 1 1 0 0 2 0 0 0 2 1 1 2 1 1 0 1 0 1 0 1 0 1 1 0 2 0 0 0 2 1 1 1 1 1 2 1 0 0 0 0 0 0 0 0 1 1 0 0 0 0 0 0 0 1 1 0 0 0 0 2 0 0 0 1 0 0 1 0 0 2 2 2 0 0 0 0 0 1 1 2 1 1 2 1 0 1 0 1 0 0 1 0 1 0 0 1 0 0 0 0 1 1 1 0 2 0 0 1 1 1 0 0 0 1 1 1 0 0 1 0 0 1 0 2 2 0 0 0 0 0 2 1 1 2 1 2 0 1 2 2 0 0 0 1 1 1 1 1 0 0 0 0 2 1 1 0 0 0 1 0 1 0 1 1 1 1 1 2 0 0 0 0 0 0 0 2 1 2 1 1 0 2 0 1 1 0 0 1 0 0 0 0 0 0 2 1 0 0 1 0 1 0 0 0 0 0 0 0 1 0 1 2 0 1 1 0 0 0 1 1 0 1 0 1 0 0 1 1 1 1 0 1 0 2 0 0 2 0 1 0 2 1 1 2 0 1 0 2 2 0 1 2 0 1 1 0 0 0 0 0 1 1 1 0 1 1 0 0 2 0 0 0 0 2 0 0 0 0 0 2 0 0 1 1 1 1 0 0 1 0 0 1 0 0 0 0 2 0 2 0 1 0 0 2 0 0 0 1 0 1 1 1 1 0 2 1 1 0 0 0 2 0 2 0 1 0 0 0 1 1 0 0 0 1 0 0 0 1 0 0 2 0 0 0 0 0 2 0
161 0 0 0 1 0 1 1 0 2 2 0 0 1 0 0 0 1 1 1 1 1 0 2 0 0 0 0 0 0 1 2 2 2 0 2 0 2 0 1 1 1 0 0 1 0 0 0 2 0 0 0 1 1 1 2 0 0 1 0 0 2 1 2 0 0 1 1 0 0 0 1 2 0 1 2 0 0 2 0 1 1 2 2 2 0 0 1 1 2 1 1 1 0 1 0 0 0 1 0 0 0 2 1 0 0 2 0 2 0 0 2 0 1 0 0 0 1 1 0 1 0 2 0 1 1 0 1 1 0 0 0 0 0 0 0 0 0 0 1 0 0 0 0 1 0 1 0 0 2 0 0 1 0 1 1 1 0 1 1 1 0 1 1 1 1 0 0 2 2 1 0 0 2 2 0 2 0 0 0 0 1 1 0 0 0 0 1 0 0 0 0 2 0 0 2 2 0 0 0 0 0 1 1 2 0 1 0 0 0 1 1 1 0 1 1 0 0 1 0 2 2 1 0 0 1 1 2 1 0 1 0 1 2 1 1 1 2 1 1 0 1 2 1 0 0 0 0 2 0 0 0 1 0 0 1 2 0 2 2 2 0 0 1 0 0 0 1 2 1 0 1 0 0 0 0 0 2 1 1 1 2 2 2 2 0 2 1 1 2 0 1 2 0 2 0 2 0 0 1 0 0 1 0 1 1 1 1 0 0 0 1 0 2 2 0 1 0 0 0 0 0 1 1 0 0 0 0 1 1 2 1 1 1 1 0 1 2 0 1 0 0 1 0 0 1 0 1 1 1 1 1 0 1 1 0 0 1 0 2 0 2 1 1 0 2 0 2 2 0 1 1 0 2 0 0 0 1 0 2 0 1 0 0 0 0 0 0 0 2 0 1 1 0 2 2 2 1 1 1 1 2 1 2 1 0 0 0 0 0 0 0 0 0 1 2 1 0 0 0 0 0 0 0 0 1 1 1 0 0 1 0 0 2 0 0 0 1 0 1 2 0 2 0 0 2 0 0 2 2 0 0 1 2 1 1 1 2 2 2 0 0 0 0 0 2 0 1 1 1 1 0 2 0 1 1 0 2 1 1 1 2 2 1 1 1 0 0 2 1 1 2 1 0 1 0 0 1 1 2 0 0 2 1 2 0 0 0 0 0 0 2 0 0 1 0 0 1 0 1 1 1 2 2 0 0 0 0 0 1 1 1 0 0 2 0 2 0 1 1 1 1 0 1 2 0 0 1 1 2 1 1 0 0 2 1 0 2 0 0 0 2 0 2 1 0 0 0 0 0 0 0 0 0 0 0 1 1 0 1 0 0 2 2 0 0 0 0 0 0 1 0 1 1 1 0 1 0 0 0 0 2 0 1 0 2 0 1 0 0 0 0 0 0 0 0 0 0 0 0 0 1 0 0 0 0 1 1 0 0 0 0 0 1 2 0 1 0 1 0 0 0 0 1 2 0 2 2 0 2 1 0 2 0 0 0 0 0 2 0 0 0 1 1 0 1 1 2 2 0 0 0 0 1 0 2 1 1 2 0 2 0 2 0 0 1 1 0 0 1 0 0 1 1 0 0 0 0 0 2 0 0 0 0 0 1 1 2 0 0 0 0 1 1 0 0 0 0 0 0 0 0 1 2 0 1 1 0 0 0 0 0 0 2 1 1 1 1 0 1 0 1 1 0 1 0 0 2 0 1 0 1 0 0 0 1 1 1 2 0 1 1 2 0 2 0 0 2 1 1 1 0 1 1 1 0 0 1 1 1 0 1 1 1 2 0 1 1 1 2 0 1 2 2 0 0 0 2 0 2 1 1 1 0 1 0 1 1 1 0 1 0 2 0 1 0 1 1 2 0 2 2 0 0 0 0 0 0 0 1 1 1 0 0 0 1 0 0 1 0 0 0 0 0 1 0 1 0 1 0 0 2 1 0 1 0 1 0 0 0 0 0 2 0 2 1 1 0 2 0 1 0 1 1 0 0 0 0 1 1 2 2 2 0 0 0 0 0 0 1 1 1 1 1 2 2 2 1 0 0 1 2 2 0 2 0 0 1 1 1 1 0 1 0 2 2 0 0 2 2 0 0 1 1 1 0 0 2 0 0 0 1 0 1 0 0 1 2 0 0 0 0 0 1 1 0 1 1 1 0 2 0 2 0 0 0 0 2 0 0 0 1 0 1 2 1 1 1 2 0 1 0 0 0 0 0 0 0 2 0 0 0 0 0 1 1 1 0 1 0 0 1 0 0 1 0 0 0 0 1 2 1
162 0 0 0 0 0 1 0 0 0 0 0 0 1 0 0 0 1 1 1 0 2 0 2 0 0 0 0 0 0 1 1 1 1 2 0 2 0 1 1 1 0 0 0 0 0 0 0 2 0 0 0 1 0 1 0 1 0 1 1 1 0 1 1 0 0 0 0 1 1 0 0 2 0 1 2 1 0 2 1 1 2 2 0 0 0 0 1 0 1 0 0 1 0 1 0 0 0 0 0 0 2 1 1 1 0 1 0 1 1 0 1 1 1 1 1 1 0 0 2 2 0 2 0 0 2 0 0 1 0 0 0 0 0 0 0 0 0 0 1 0 0 0 1 1 0 1 0 0 0 0 0 0 1 0 0 1 1 0 1 2 2 0 1 0 2 0 0 0 0 0 1 0 2 2 0 1 0 1 1 1 1 0 2 0 2 2 1 0 0 0 1 1 0 0 1 0 1 0 0 0 0 1 1 1 0 2 1 1 0 2 0 1 0 0 0 0 1 0 1 2 1 1 0 0 1 1 1 0 0 0 0 0 0 2 0 1 2 0 0 0 0 2 0 0 0 0 1 2 0 0 0 0 0 2 2 1 0 0 0 0 0 0 1 1 0 1 0 2 0 0 0 2 2 0 0 1 0 0 0 0 2 1 1 1 0 1 0 1 2 0 1 0 0 1 0 1 0 0 1 0 0 0 2 0 0 0 2 1 1 0 1 0 2 2 1 1 0 0 0 1 1 1 0 0 0 1 0 0 1 2 0 0 0 0 0 0 1 0 2 1 1 2 1 0 1 0 1 1 1 2 0 0 0 0 0 0 1 0 0 0 1 0 0 0 0 0 2 2 1 1 1 0 2 0 0 0 1 0 2 2 0 1 1 0 1 0 0 0 0 0 1 1 0 2 0 0 0 1 1 1 1 1 2 1 0 0 0 0 1 0 0 0 0 1 2 1 0 0 0 0 1 0 0 0 1 1 0 0 0 1 0 0 2 1 1 0 0 0 0 2 0 2 0 1 1 0 2 2 1 0 2 2 2 2 2 2 2 2 1 1 0 0 0 0 2 1 2 2 0 0 0 0 2 1 1 1 1 1 0 1 2 0 0 0 1 0 0 1 1 0 2 1 1 0 0 0 0 0 1 1 1 2 2 2 0 1 0 0 0 0 1 0 0 0 0 0 0 0 0 0 2 2 2 0 0 0 0 0 1 1 1 0 1 0 0 1 0 1 1 2 1 0 1 1 0 0 1 1 1 0 0 0 0 2 1 0 1 0 0 0 2 1 1 0 1 1 0 2 0 2 2 2 0 1 0 1 1 0 2 0 1 0 0 0 0 0 1 0 0 0 1 0 0 0 0 0 0 0 0 0 2 2 1 0 1 1 2 0 2 2 0 0 0 0 0 1 0 0 0 0 0 1 0 0 1 1 0 0 0 2 0 0 1 2 1 0 0 0 0 1 0 1 2 1 0 0 2 0 0 0 2 1 1 0 0 0 1 2 0 0 0 1 1 0 1 0 2 0 0 1 0 0 0 0 2 1 1 2 0 1 0 2 0 0 2 1 1 2 1 0 0 0 1 0 0 0 1 2 2 0 0 0 0 1 2 1 0 0 0 0 0 0 0 0 1 0 1 1 1 0 0 0 1 2 1 0 1 0 0 0 1 1 2 1 1 0 2 1 2 0 0 0 0 1 0 0 1 0 1 1 1 1 0 0 1 0 0 1 0 0 1 0 0 0 1 2 2 1 1 2 1 1 1 1 1 0 0 0 2 0 2 1 0 0 2 0 1 1 1 1 1 2 2 1 1 1 0 0 0 0 1 1 0 1 0 1 0 1 1 1 0 1 0 1 0 1 2 1 0 1 1 0 0 0 0 0 0 0 2 0 1 1 0 0 1 0 1 1 1 1 2 0 0 0 0 0 0 2 0 0 0 1 0 1 0 1 0 0 0 0 0 0 0 1 0 1 0 2 0 1 0 1 1 0 1 0 1 2 2 2 2 2 0 0 0 1 0 0 0 1 0 0 1 2 0 1 2 0 1 0 1 2 0 2 0 1 1 0 0 0 0 0 0 0 0 0 0 0 0 0 0 2 0 0 0 0 1 0 0 0 0 0 1 1 0 0 1 0 0 0 0 1 2 1 1 0 0 1 0 1 0 0 0 1 0 1 2 0 0 0 0 1 0 1 1 1 0 1 2 1 0 0 0 0 2 0 0 0 0 0 0 1 1 1 2 2 1 0 1 0 0 1 0 1 0 1 1 1 0 1 0
163 1 0 0 0 0 0 1 0 0 0 0 1 1 1 1 0 1 1 0 1 1 0 2 0 0 1 0 0 0 2 2 0 0 2 0 2 1 0 0 0 1 0 0 2 0 0 0 2 0 0 0 0 1 1 1 0 1 0 1 0 1 2 2 0 1 0 1 0 0 0 1 2 0 2 2 0 0 1 0 1 2 1 0 1 0 0 0 0 2 0 0 0 0 0 1 1 1 0 1 1 2 1 1 0 0 2 0 2 0 0 1 1 2 2 2 2 1 0 1 2 0 2 0 1 1 0 0 0 0 0 0 0 1 0 0 0 0 0 2 1 0 0 0 2 0 0 0 0 0 0 0 1 0 0 0 0 1 0 1 1 1 0 1 1 2 0 1 0 2 1 0 0 2 1 0 2 2 0 1 0 1 0 0 2 2 0 2 0 0 1 1 2 2 2 1 0 1 0 0 0 0 1 1 2 0 2 1 1 0 2 0 0 0 0 0 0 1 1 1 2 0 1 1 0 1 2 2 0 0 0 1 0 0 2 0 0 2 0 0 0 1 2 0 0 0 0 0 2 0 0 0 0 1 0 2 1 0 1 1 1 0 0 0 0 0 0 1 2 2 0 1 2 2 1 0 1 1 2 1 1 2 0 0 0 0 0 0 2 2 0 2 1 0 1 0 2 0 0 0 1 0 2 0 1 1 1 2 0 1 0 1 0 1 1 0 1 0 1 0 1 1 1 0 0 0 1 0 0 0 1 2 0 0 0 0 0 0 0 0 0 0 2 0 0 1 1 0 0 1 1 0 0 2 2 0 0 0 1 1 1 2 1 1 1 0 0 1 1 0 1 1 0 2 0 0 0 2 0 2 1 1 1 0 0 1 0 0 0 1 0 0 0 1 1 1 2 1 0 0 0 0 1 2 0 2 2 2 0 0 0 0 0 0 1 2 1 0 0 0 1 1 0 1 1 0 0 1 0 0 1 1 1 1 0 0 0 0 0 0 2 0 0 2 0 0 0 1 2 0 0 1 0 2 2 0 2 1 2 0 1 0 0 0 0 2 0 2 2 0 0 0 2 0 2 0 1 2 0 0 0 2 1 0 1 0 0 0 0 0 0 0 0 1 0 0 0 1 2 2 0 1 1 1 1 0 1 0 0 0 0 1 0 1 0 0 1 1 0 1 1 1 2 2 1 0 0 0 0 1 1 1 0 0 0 0 1 1 0 1 1 0 0 2 2 2 2 1 1 1 0 0 0 0 1 1 1 1 1 0 0 0 0 2 0 1 1 1 0 1 1 1 1 0 0 0 1 1 0 2 0 1 1 1 0 0 0 1 0 0 0 0 0 0 0 1 0 0 0 1 1 1 1 2 0 2 1 1 0 0 0 0 0 1 0 1 1 0 1 0 0 1 0 0 0 1 2 2 0 0 0 1 1 0 2 1 0 0 0 0 1 1 0 1 2 0 2 2 0 1 0 2 0 2 1 1 0 1 2 0 0 0 1 1 1 2 0 1 0 1 0 1 0 0 0 2 0 2 1 1 2 0 2 0 0 1 1 1 2 1 0 0 0 1 1 0 0 0 2 2 0 0 0 0 1 1 1 2 0 0 1 1 0 1 0 0 0 1 1 1 0 0 0 1 1 2 0 0 1 1 0 2 0 2 1 1 1 2 0 1 0 1 0 0 1 1 0 0 0 0 0 0 0 0 0 1 0 0 1 1 0 0 1 0 0 0 0 1 2 2 0 0 2 1 1 1 0 0 0 1 1 2 0 0 0 1 0 2 1 2 0 1 2 2 1 0 1 1 0 2 2 2 0 0 0 0 2 0 1 1 2 0 1 1 1 0 2 2 2 0 0 2 1 0 0 0 1 0 0 2 1 2 1 1 0 0 0 0 1 0 0 0 1 1 0 1 1 0 0 0 0 2 0 0 0 0 0 0 1 0 0 0 0 0 0 0 2 0 1 0 1 0 2 0 0 2 0 1 1 1 2 2 2 0 0 1 1 0 1 0 1 0 0 1 1 1 1 2 0 0 0 2 1 0 2 0 1 1 1 1 1 0 0 0 0 0 0 1 2 1 1 1 2 0 1 0 1 2 1 1 0 0 0 2 0 0 0 1 0 0 0 0 1 0 0 0 0 1 0 0 2 0 2 0 0 0 0 1 0 1 0 0 1 0 0 1 1 0 2 1 2 0 0 0 1 1 1 0 2 0 0 0 1 1 0 1 1 0 1 1 1 1 1 0 1 1 1 1 1 0 0 0
164 0 0 0 0 0 1 1 0 0 0 0 0 0 0 0 0 2 2 0 2 0 0 2 0 0 0 1 0 0 2 0 1 2 1 1 1 2 0 1 1 0 0 0 1 1 0 0 1 0 0 0 1 0 0 1 1 0 1 1 0 1 1 2 0 0 1 0 0 0 0 0 2 0 1 2 1 0 1 0 1 2 2 1 1 0 1 1 1 2 0 1 1 0 0 0 0 1 0 0 0 2 1 1 1 1 1 1 1 1 0 1 1 1 1 0 0 2 0 0 2 0 1 1 1 0 0 0 2 0 0 0 0 1 2 1 1 0 0 1 1 0 1 0 0 0 0 1 1 1 0 1 0 0 0 0 1 0 0 1 1 1 0 2 1 1 0 1 1 2 1 0 1 1 1 0 2 1 1 1 1 0 0 2 1 1 1 2 0 0 0 2 2 1 1 2 2 0 0 1 0 0 0 0 1 0 1 1 1 0 1 1 1 1 0 0 0 1 1 0 1 1 1 0 0 1 1 1 0 0 0 0 0 1 2 1 0 2 0 0 0 0 2 0 0 0 0 0 1 0 0 0 1 1 0 0 0 1 0 1 0 1 0 0 0 0 0 0 2 0 0 1 0 0 1 1 0 0 2 0 0 2 0 0 2 1 0 2 0 2 0 0 0 0 1 2 2 0 0 0 1 2 2 0 1 0 1 2 0 1 0 0 0 0 0 0 1 0 0 0 0 1 0 0 0 0 1 0 1 1 2 1 0 0 0 0 0 0 0 2 0 0 2 1 0 0 0 1 2 1 0 1 0 0 0 0 0 1 0 1 0 2 2 0 2 0 0 2 2 0 1 1 0 2 1 0 0 1 0 2 0 0 0 0 1 1 0 1 1 0 0 0 0 0 2 0 0 2 1 1 1 1 0 1 0 1 1 1 0 0 0 0 1 0 1 2 0 1 0 1 0 0 0 1 0 1 1 0 1 0 1 0 1 0 0 0 0 0 0 0 2 0 1 1 1 2 0 1 1 0 0 1 1 2 2 1 2 2 1 2 0 0 1 0 0 1 0 2 2 0 0 0 2 0 0 1 0 2 0 1 1 1 1 0 1 1 0 0 0 0 0 0 0 1 0 0 1 0 1 1 1 0 1 0 1 0 1 1 0 0 0 2 0 0 0 1 0 2 0 2 1 0 2 2 2 0 0 1 0 1 1 0 0 1 1 0 0 0 1 1 2 0 0 1 1 0 0 0 2 1 1 1 0 0 2 1 0 0 2 0 0 0 0 2 0 0 0 0 0 0 1 2 1 0 1 0 2 1 0 2 0 0 2 2 0 0 0 0 0 0 1 1 1 0 1 0 0 0 0 0 0 2 2 1 0 1 2 2 0 2 2 0 0 2 2 2 2 0 0 1 1 1 0 0 0 1 2 0 0 0 0 0 0 0 1 1 1 0 1 0 1 0 0 1 1 0 1 1 0 1 0 2 1 2 1 0 0 0 2 0 0 0 2 0 0 0 2 2 0 0 0 0 1 0 0 1 1 2 2 0 2 0 1 1 1 1 0 0 1 1 0 0 1 1 1 0 0 0 1 2 0 0 0 1 0 2 1 2 0 0 0 0 0 1 0 0 0 1 1 1 0 0 0 2 2 2 0 0 1 1 0 1 1 2 1 1 0 1 0 1 0 1 0 0 0 1 0 0 0 0 0 0 0 0 0 2 1 0 2 0 0 0 2 1 1 0 0 2 2 2 1 0 0 0 0 0 0 1 2 0 0 0 0 1 2 1 1 2 2 2 0 0 2 1 0 0 0 0 0 0 0 0 1 0 1 0 0 0 1 1 2 0 2 0 2 0 2 1 1 0 1 1 1 0 0 0 0 0 0 2 1 2 1 2 0 1 0 0 1 0 1 1 1 1 0 1 1 0 0 0 0 1 0 0 0 0 0 0 0 0 1 0 0 0 0 0 0 0 1 0 0 0 1 1 0 0 0 2 2 2 2 2 1 0 0 1 1 0 1 0 1 0 2 0 1 1 1 2 0 0 0 2 2 0 2 0 1 2 1 1 1 0 0 0 1 1 1 0 2 2 0 0 1 1 1 0 1 2 0 0 0 2 0 1 0 0 0 0 0 0 0 0 1 0 0 1 0 2 0 2 2 0 2 0 0 0 0 2 0 0 0 0 0 1 1 1 1 1 1 1 1 0 1 1 0 0 2 1 2 0 1 1 1 1 0 0 0 0 0 0 0 0 1 0 1 0 0 0 0 0 1 0
165 1 0 0 0 0 0 0 0 1 1 0 0 1 0 0 0 1 1 1 1 1 0 1 0 1 0 0 0 1 2 1 1 1 2 1 1 2 0 0 1 1 1 0 2 0 1 0 0 2 2 0 0 0 2 1 1 2 2 0 1 1 1 0 1 0 1 1 0 0 0 1 1 0 1 1 0 1 2 1 1 2 2 1 1 0 0 0 0 2 0 1 1 0 0 0 1 1 0 1 1 2 1 1 0 0 2 2 0 2 0 1 0 2 2 2 2 0 0 2 2 0 0 2 0 0 0 0 2 0 1 1 0 0 1 0 1 0 0 2 1 0 0 0 2 0 0 0 0 0 0 0 0 0 0 0 1 1 1 1 2 0 1 1 1 1 0 0 1 1 0 0 1 0 0 0 2 0 1 1 1 2 0 2 0 2 2 0 0 0 0 0 1 1 1 2 0 0 0 1 1 0 0 0 2 0 2 0 2 1 1 1 0 0 0 1 1 0 2 0 1 1 0 0 0 0 0 0 0 0 1 1 0 0 0 0 0 2 1 1 0 1 2 0 0 1 1 0 2 0 0 0 1 0 0 1 0 1 0 2 0 2 0 0 0 0 1 0 2 0 0 0 0 0 0 0 1 1 1 0 0 1 1 1 1 0 1 1 2 2 0 1 1 0 1 0 2 0 0 1 1 1 2 0 1 0 0 2 0 1 0 1 0 1 1 0 2 0 0 0 2 0 0 0 1 0 1 0 0 0 2 2 0 0 1 0 1 0 0 1 0 1 2 1 0 0 0 0 1 0 1 0 0 2 1 1 1 1 0 1 0 2 2 1 2 0 0 2 2 0 1 1 1 2 1 1 0 0 0 2 1 0 1 1 0 0 0 1 0 0 1 1 1 0 2 0 0 0 1 1 1 1 0 2 1 0 0 1 0 0 0 0 0 0 1 1 0 0 0 0 0 2 0 0 0 2 1 0 0 0 0 0 0 1 1 0 0 1 0 0 1 0 2 0 1 1 0 1 1 2 0 1 1 2 2 1 2 1 1 1 1 0 0 0 1 1 0 1 1 1 2 0 2 0 1 1 0 2 0 0 0 1 1 0 1 1 0 0 2 1 1 2 1 1 0 0 0 1 1 2 0 1 1 1 1 1 1 0 0 0 0 2 0 1 0 1 1 2 0 2 1 0 2 2 0 2 0 0 1 2 0 1 0 0 0 0 2 1 2 2 1 1 1 1 2 0 0 0 2 0 0 0 0 0 1 2 0 0 2 0 2 0 1 2 0 2 1 0 2 0 0 0 2 0 2 0 2 1 0 1 1 0 1 0 1 1 1 0 0 0 0 0 1 0 0 1 0 1 0 1 1 0 1 1 0 2 0 1 0 1 2 0 0 2 0 2 1 0 0 0 0 2 0 0 0 0 0 1 0 0 0 0 0 0 1 1 0 0 0 0 0 1 2 2 2 0 1 1 1 1 1 1 0 2 1 1 0 1 2 0 0 0 0 0 2 2 1 2 1 0 1 1 0 0 0 2 1 0 2 0 1 0 2 0 0 1 1 2 2 0 0 0 0 1 0 0 0 0 1 1 1 0 0 1 0 2 1 2 0 0 0 0 0 0 0 0 0 1 2 2 0 0 0 2 1 2 0 0 2 1 0 0 0 2 0 0 1 0 0 1 1 0 0 1 2 0 0 1 0 0 0 0 0 0 1 1 0 0 2 2 0 0 2 0 0 0 0 2 2 2 1 1 2 1 1 0 0 0 0 1 0 2 1 1 2 1 1 1 1 1 1 1 2 2 1 1 0 2 0 2 2 2 1 0 1 1 1 0 0 1 2 1 0 2 0 0 2 0 2 0 0 2 0 2 0 0 2 0 0 2 1 2 2 2 0 2 0 0 1 0 1 1 0 0 0 0 0 0 0 0 0 0 1 0 0 1 0 0 1 0 0 0 1 0 1 0 1 0 2 0 1 0 0 2 0 1 0 0 0 0 0 0 2 0 0 1 1 1 0 0 2 0 2 0 2 2 2 2 0 0 0 1 1 0 1 1 0 2 0 0 1 0 0 0 0 1 0 0 2 2 0 0 2 0 0 0 0 1 1 1 0 0 1 2 0 0 1 0 0 0 0 0 1 0 0 0 0 0 0 0 2 0 1 0 1 0 1 2 0 0 0 1 0 1 2 0 0 0 1 1 1 0 0 0 1 0 2 0 2 0 0 0 1 1 0 1 1 0 0 0 1 0 0 1 0 0 0 0 0 0 0 0
166 0 0 0 1 0 1 1 0 1 1 0 0 0 0 0 1 2 0 1 0 1 0 2 0 0 0 0 0 0 1 1 1 1 1 0 2 2 0 1 1 1 0 1 2 1 0 0 2 0 0 0 1 0 1 1 0 0 1 0 1 1 1 0 0 0 2 0 0 0 0 0 1 0 1 1 0 0 2 0 1 1 0 0 2 0 1 1 1 2 0 1 2 1 1 0 0 1 0 1 0 2 0 0 1 1 2 2 0 2 0 1 0 2 2 2 2 0 0 2 2 0 2 0 0 2 0 2 2 0 0 0 0 0 0 0 0 0 0 2 0 0 0 0 2 0 0 0 0 0 0 0 0 1 0 0 0 1 0 1 2 2 0 1 0 1 0 0 1 1 1 1 0 0 1 0 0 0 1 1 1 1 0 2 1 1 2 2 1 1 1 2 1 1 1 1 1 0 0 0 0 0 1 0 2 0 1 1 1 0 2 2 1 0 0 0 1 0 1 1 1 0 1 0 0 1 1 0 0 0 0 0 0 0 2 0 0 2 0 0 0 0 2 0 0 0 0 0 2 0 0 0 1 0 0 1 0 0 0 0 0 0 0 0 0 0 0 0 2 1 0 1 1 1 0 1 0 1 1 1 1 1 1 1 2 0 1 0 2 2 0 2 1 1 1 1 1 0 0 1 0 0 1 0 1 1 1 2 1 1 0 1 0 1 1 0 1 1 0 1 0 0 1 0 0 0 1 0 1 2 1 1 1 0 0 0 0 1 0 1 0 1 1 0 0 0 0 1 1 1 1 1 0 2 2 0 0 0 0 1 0 1 0 0 0 0 0 2 2 0 1 1 0 2 0 0 0 0 0 2 1 1 0 0 1 0 0 0 0 0 0 0 0 0 2 0 0 0 1 1 1 1 1 2 0 0 0 0 1 0 0 0 0 0 1 1 1 0 0 0 0 1 0 1 1 1 1 0 0 0 0 0 0 2 1 1 0 1 0 0 2 0 2 0 1 2 0 2 2 0 0 0 0 1 0 0 0 1 2 2 0 0 0 0 0 2 0 1 2 1 1 0 1 2 1 0 0 2 0 2 2 1 2 0 2 0 0 1 1 0 1 1 1 2 2 0 1 1 1 2 0 0 0 0 0 0 2 0 0 0 0 1 0 1 1 0 1 1 0 1 1 1 2 2 1 1 0 0 1 2 0 1 0 1 1 0 1 1 1 2 1 1 0 0 1 0 0 1 1 1 0 0 1 0 1 1 1 2 0 2 0 0 0 2 1 0 0 0 0 0 0 1 0 0 0 0 1 1 0 2 0 1 1 1 0 0 0 0 0 0 0 0 0 0 0 0 1 0 0 0 0 2 1 2 0 2 1 0 0 1 0 0 0 0 1 1 1 0 0 0 0 0 0 0 0 2 2 1 0 0 0 1 0 0 2 0 0 0 0 0 0 1 1 1 2 0 1 2 0 2 2 0 2 0 0 0 0 0 1 1 0 1 0 0 1 1 0 1 0 2 0 2 0 0 0 2 1 2 1 1 2 0 2 0 0 2 1 1 2 1 1 1 1 2 1 0 0 0 1 2 0 1 0 0 2 2 2 2 0 0 0 0 0 1 0 0 0 2 1 1 1 0 1 2 2 1 0 0 0 0 0 1 1 2 2 2 0 1 0 1 0 1 1 0 1 1 0 0 0 1 1 1 0 0 0 1 1 0 2 1 0 1 0 0 0 0 1 2 2 2 1 0 0 0 0 1 0 2 2 0 0 0 1 0 2 1 0 2 1 1 1 1 2 2 0 0 1 1 1 1 0 0 1 0 1 0 1 0 1 1 2 0 1 0 1 0 1 2 1 0 1 1 0 2 0 0 2 0 0 1 0 1 2 1 0 2 0 0 1 1 1 1 0 1 0 1 1 0 0 0 0 2 1 0 1 0 1 0 0 0 0 0 0 0 0 1 0 0 2 0 0 0 1 1 0 0 1 1 1 1 1 1 2 0 0 0 0 0 0 0 1 1 0 0 2 2 2 0 0 0 1 2 2 0 1 1 0 1 1 0 0 0 2 0 2 1 0 1 2 1 0 1 1 1 2 0 2 2 0 0 0 0 0 1 1 0 1 0 1 1 1 0 0 1 0 0 1 1 0 0 2 0 2 1 0 0 2 2 0 1 0 1 0 2 2 0 0 1 2 1 0 0 0 0 0 0 2 0 1 0 0 0 1 1 0 1 1 0 1 0 0 1 0 0 0 0 0 2 2 1 2 0
167 1 0 0 1 0 2 1 1 1 2 0 0 1 0 0 0 1 1 1 1 2 0 2 0 1 1 0 0 1 2 0 0 2 0 2 1 0 0 2 2 0 0 1 1 1 0 0 1 1 1 0 1 1 1 0 0 1 1 0 0 0 1 1 0 1 0 0 0 0 1 1 1 0 1 1 0 0 2 0 1 2 2 2 2 0 0 0 0 2 0 0 1 1 0 0 0 0 0 0 0 2 1 1 1 1 2 2 0 2 0 2 1 2 2 2 2 0 1 1 1 1 1 1 0 1 0 1 2 0 1 1 0 0 0 0 0 0 0 2 1 0 1 0 1 0 0 0 0 0 0 0 2 1 1 0 0 0 0 0 0 2 1 0 1 2 0 0 1 1 0 0 0 2 2 0 2 1 1 1 1 1 0 0 0 0 0 2 1 1 1 2 1 1 1 1 1 0 0 1 1 1 0 1 2 0 2 1 1 0 1 2 2 0 0 0 0 0 0 0 1 0 0 1 0 0 1 0 0 0 0 1 0 1 1 0 1 2 0 2 0 2 2 0 0 0 0 0 2 0 0 0 0 1 0 2 1 0 1 1 1 0 1 1 1 0 0 0 2 1 0 2 1 1 0 0 0 1 2 1 1 2 1 1 2 0 0 2 0 2 0 0 0 1 1 1 0 0 0 2 0 0 1 0 1 0 0 2 0 0 1 1 0 1 1 0 2 0 0 0 0 0 1 1 1 0 1 0 1 0 2 1 0 0 0 0 0 1 0 2 0 2 2 0 0 0 1 1 1 1 1 1 0 2 1 1 1 1 0 2 0 1 1 0 1 0 0 2 2 0 2 0 1 1 0 1 0 0 0 2 1 0 1 1 0 1 0 1 1 0 0 1 1 0 2 0 0 1 0 0 0 0 0 2 1 1 1 0 0 0 0 0 1 1 0 2 0 0 0 0 1 2 1 0 0 2 0 1 0 0 0 0 0 2 0 0 0 1 0 0 0 0 2 0 2 2 0 1 1 2 0 1 1 2 2 1 2 1 0 2 1 0 1 0 0 1 0 1 1 1 1 0 1 2 2 0 2 0 0 0 2 2 1 0 0 0 0 1 1 0 0 1 0 2 0 0 0 1 1 1 1 1 2 1 2 0 1 1 0 0 0 1 0 1 0 0 0 0 0 2 0 0 2 1 1 0 1 1 1 1 1 0 0 0 2 0 2 1 1 1 2 1 0 1 1 0 0 0 2 0 0 0 0 0 1 1 0 0 1 1 0 0 0 1 0 0 0 0 2 0 1 0 1 0 1 0 1 2 0 1 0 2 1 1 0 0 0 0 1 1 0 0 2 0 0 0 1 1 0 1 1 1 1 2 0 2 1 1 0 1 0 0 0 1 0 0 0 0 0 0 0 1 0 0 0 0 1 2 0 0 0 0 0 0 2 0 1 0 0 0 0 0 0 1 1 0 0 1 0 1 0 1 1 0 0 0 0 1 1 1 1 0 0 1 0 1 1 1 0 1 0 1 0 0 0 1 2 0 2 0 0 1 2 1 1 1 0 1 2 1 1 1 0 0 0 0 0 1 0 0 0 0 0 0 1 1 1 2 0 0 1 1 0 1 0 0 0 0 0 0 0 0 0 1 0 2 0 0 0 0 0 1 1 2 1 1 0 1 1 1 0 0 0 0 0 2 0 1 0 1 0 0 0 0 0 0 0 0 2 1 0 1 2 0 0 1 1 2 1 1 0 0 0 0 0 0 0 1 1 1 0 1 2 0 1 1 0 2 0 2 0 2 2 1 0 0 0 2 2 2 0 0 1 0 1 0 0 0 0 2 2 0 1 1 1 0 2 2 0 0 0 0 0 0 0 0 0 0 0 2 0 1 2 2 0 2 0 1 1 0 0 1 1 1 0 1 1 0 0 0 0 1 0 0 0 0 0 0 0 0 0 0 2 0 2 2 0 1 1 0 0 0 1 1 0 0 0 0 1 0 0 0 2 0 0 0 1 1 0 0 2 0 1 0 1 1 1 2 0 0 0 2 2 0 2 1 0 1 0 0 0 0 0 0 1 0 0 1 1 0 0 1 1 1 1 0 0 2 0 0 0 1 0 2 0 0 0 1 0 0 0 0 2 0 0 1 0 2 0 0 2 0 2 1 0 0 0 1 1 1 1 0 0 1 1 1 1 0 1 0 2 0 0 0 1 1 1 0 2 1 1 0 0 0 0 0 0 0 0 1 1 0 0 0 2 0 0 0 0 0 1 1
168 1 0 0 0 0 0 2 0 0 0 2 1 2 0 0 1 2 0 1 1 2 0 2 0 0 1 0 0 0 2 1 1 1 0 0 2 2 0 0 0 2 0 0 2 0 2 0 1 0 0 0 0 1 1 0 1 1 1 1 1 0 2 1 0 1 0 1 0 0 0 1 2 0 2 2 0 0 2 1 0 1 1 1 2 0 0 2 2 2 2 1 2 0 0 0 0 2 0 2 2 2 1 1 1 1 2 0 2 0 0 2 0 2 1 0 1 0 1 1 1 0 1 1 0 1 0 1 2 0 1 1 0 1 0 0 0 0 0 0 0 0 0 0 1 0 0 0 0 0 0 0 0 0 0 1 1 0 0 1 0 2 0 2 1 1 0 0 1 2 0 0 0 2 2 0 1 1 0 0 0 0 0 2 0 2 2 2 1 1 1 2 1 0 0 1 0 0 0 0 0 1 1 1 1 0 2 1 1 0 0 2 1 0 0 1 1 1 0 0 1 1 0 0 0 2 0 0 0 0 0 0 0 0 2 0 1 2 1 1 0 1 2 0 0 0 0 1 1 0 0 0 2 0 0 1 1 0 0 0 0 0 1 1 1 0 0 0 1 0 0 0 0 0 1 0 0 1 2 1 1 1 0 0 2 1 0 1 1 2 0 0 0 0 1 1 0 0 0 2 0 0 0 0 0 0 0 1 0 2 0 2 0 1 1 0 1 0 0 0 0 0 1 0 0 0 0 0 0 0 2 1 0 0 0 0 0 2 0 0 0 0 2 0 0 1 0 0 1 1 1 0 0 2 2 0 0 1 0 1 0 1 2 1 2 0 0 2 2 0 1 1 0 1 0 0 0 2 0 2 0 1 2 0 0 2 0 1 1 0 0 0 0 0 2 0 0 0 1 1 1 1 0 2 2 0 0 0 0 0 0 0 0 0 2 2 1 0 0 0 0 1 0 2 0 0 0 2 0 0 1 2 0 1 1 1 0 0 0 0 1 0 1 0 1 2 1 2 2 1 0 1 1 1 1 1 1 1 1 0 2 0 0 0 0 2 0 1 2 1 1 0 2 2 1 0 1 2 0 1 1 1 1 0 1 1 0 1 1 1 1 0 1 1 0 0 2 0 0 1 1 1 2 2 2 0 0 0 0 0 0 1 0 0 1 0 0 0 0 0 0 2 0 0 0 1 1 0 0 2 1 1 0 0 0 0 0 1 1 1 0 0 0 2 2 1 1 1 0 2 0 1 0 0 2 0 0 0 1 0 1 0 0 2 1 0 0 1 1 0 0 1 1 0 1 0 2 1 0 1 0 0 1 0 1 0 0 1 1 1 0 0 1 0 0 0 0 1 0 2 2 0 1 2 0 2 1 1 0 1 0 0 0 1 0 1 1 0 0 0 0 0 0 0 0 1 1 0 0 0 0 0 0 0 1 0 0 0 0 0 0 1 0 0 2 0 2 2 0 0 0 2 1 1 0 0 0 1 1 1 1 0 2 0 2 2 1 2 1 0 0 0 0 0 0 2 1 1 2 0 1 1 2 1 1 1 1 0 1 2 0 0 0 2 0 0 0 0 1 0 0 1 0 1 0 2 1 1 0 0 0 0 0 1 0 1 0 1 1 1 0 0 1 2 1 2 1 0 0 0 0 1 1 2 1 1 0 0 0 1 1 0 0 0 0 0 0 0 0 0 0 0 0 0 1 1 0 0 2 1 0 1 1 0 0 0 0 1 1 1 0 0 1 0 0 0 0 1 1 1 0 1 0 0 0 1 0 1 1 2 0 1 2 2 0 0 0 0 0 0 0 2 0 0 0 0 1 2 0 0 0 0 1 1 1 0 2 2 2 0 2 2 1 2 0 0 2 0 0 2 2 2 2 1 0 2 0 1 1 1 1 1 0 1 0 0 1 1 0 0 0 2 2 0 1 0 1 0 0 0 0 1 1 0 1 1 0 1 1 0 0 0 2 0 0 0 0 1 2 2 2 2 2 0 0 0 0 2 0 0 2 0 0 0 1 0 1 1 1 0 0 1 0 0 0 2 0 1 0 1 0 0 1 0 2 2 0 2 2 1 0 1 0 2 1 0 0 2 0 0 0 2 0 2 0 0 0 1 1 1 1 1 2 0 0 0 1 0 0 0 2 0 2 1 1 0 1 2 0 0 0 0 2 0 0 2 2 0 0 0 1 0 0 0 0 2 0 0 2 0 0 0 0 0 0 0 0 1 1 1 0 0 0 1 1 0 1 0 0 0 1 0
169 0 0 0 0 0 2 2 0 0 0 0 0 0 0 0 0 2 0 2 0 2 0 1 0 0 0 0 1 1 2 0 0 1 2 1 1 2 1 0 0 1 1 0 2 0 0 0 2 0 0 0 2 0 0 0 1 0 1 2 0 1 2 1 1 0 0 1 0 0 0 1 2 0 1 2 1 0 2 0 1 1 2 1 1 0 0 0 0 1 0 0 1 0 0 0 0 0 0 0 1 2 0 0 1 0 1 0 2 0 0 2 1 2 2 2 2 0 1 1 1 0 1 1 0 1 0 0 2 0 0 0 0 0 1 0 1 0 0 1 1 0 0 1 0 1 0 0 0 2 0 0 0 0 0 0 0 0 0 1 0 2 0 1 1 0 0 1 0 1 1 2 1 2 1 0 2 0 0 0 0 0 0 1 1 2 1 2 0 0 0 0 1 0 0 1 1 0 1 0 0 1 0 0 2 0 1 1 1 1 1 1 0 0 0 0 0 0 0 0 2 2 0 0 0 2 1 2 1 1 1 2 0 0 2 0 0 2 0 0 0 0 2 1 0 0 0 0 2 0 0 0 1 1 0 1 0 1 0 1 0 1 1 0 1 0 0 0 1 0 0 0 1 1 1 0 0 1 2 1 1 2 1 1 2 0 1 1 1 2 0 2 2 0 2 0 2 2 0 1 1 1 2 0 1 0 1 0 1 1 1 2 0 1 1 0 1 1 0 1 0 0 2 1 0 0 0 0 0 0 1 2 1 0 0 0 0 0 0 1 0 0 1 0 0 0 0 0 0 1 2 0 1 2 1 1 1 1 0 2 0 1 0 0 0 0 0 2 2 0 0 2 1 1 0 1 0 0 0 2 1 0 0 0 0 1 0 0 0 0 0 1 0 0 2 1 1 0 0 0 0 0 0 2 2 0 0 1 0 0 0 0 0 0 1 1 0 0 0 0 2 2 0 0 2 1 1 1 0 0 1 0 0 0 0 0 0 0 0 0 1 0 2 0 0 2 0 1 1 0 0 0 1 2 1 1 1 0 1 0 1 0 0 0 0 2 0 2 2 0 1 0 1 1 2 0 1 2 0 1 1 2 1 1 0 1 0 0 2 1 1 1 1 0 1 0 0 1 1 2 0 0 0 0 0 1 2 0 1 0 1 1 0 0 1 0 0 0 0 2 1 0 2 2 0 1 1 1 0 1 1 0 0 0 0 1 2 1 2 2 1 1 0 0 0 0 0 1 1 1 0 0 0 0 1 1 0 1 0 0 0 0 2 2 0 1 1 1 1 0 0 1 1 0 1 0 1 2 0 1 1 0 2 2 0 0 0 0 0 0 0 1 1 0 0 0 1 0 0 0 0 2 1 1 1 2 0 2 0 1 1 0 0 1 1 1 0 0 0 0 0 1 1 1 0 0 1 1 0 0 1 0 0 0 1 2 0 0 0 0 0 1 0 1 2 0 2 1 0 0 0 2 0 2 0 0 0 1 1 0 0 0 2 0 2 2 1 1 0 1 0 1 0 0 1 1 1 1 2 0 2 0 2 0 0 2 0 1 1 0 0 0 0 2 0 0 0 0 1 2 0 2 0 0 0 1 1 1 0 0 0 0 1 1 1 1 0 1 0 0 0 1 0 2 2 0 0 0 0 0 0 1 0 2 0 0 1 0 0 1 0 0 0 1 1 0 0 0 0 2 2 2 0 0 0 2 1 0 1 0 0 1 2 0 1 0 0 1 2 2 0 0 0 0 1 0 0 0 0 2 0 2 1 0 1 1 0 2 2 0 2 0 2 2 0 0 0 0 0 2 1 1 0 0 0 2 1 0 0 2 2 0 1 1 1 0 2 0 1 0 1 2 1 0 1 0 1 0 1 2 0 2 2 1 0 2 0 0 0 0 0 0 0 0 0 0 0 0 0 0 0 1 1 0 0 1 0 0 0 0 0 0 0 0 0 2 0 0 1 0 1 0 2 1 0 0 0 1 1 1 1 1 0 0 0 2 0 1 0 0 2 0 0 1 2 2 2 2 0 0 1 1 2 0 2 0 1 1 1 1 0 0 0 0 2 1 0 1 2 1 0 1 1 2 0 0 1 1 1 1 1 0 0 1 0 0 0 2 0 1 1 1 2 1 0 0 1 1 1 0 2 0 2 0 0 0 0 1 0 1 0 1 1 0 0 0 0 0 1 1 1 0 0 0 0 2 0 0 2 0 0 0 1 1 0 0 1 0 0 0 0 0 0 0 2 0 0 1 1 0 0 0
170 0 0 0 0 0 2 2 1 0 2 0 0 0 0 0 0 1 0 2 1 2 0 2 0 0 1 0 0 0 2 1 1 1 2 0 2 1 1 0 0 1 0 0 2 1 0 0 1 0 0 0 1 0 1 2 0 1 0 0 1 1 2 1 1 0 1 1 0 0 0 1 2 0 1 2 1 0 1 0 1 2 2 1 1 0 0 1 1 2 1 1 1 0 1 0 0 1 0 1 1 2 1 1 1 1 2 1 1 1 0 1 0 2 2 2 2 0 1 1 1 0 2 0 0 0 0 1 1 0 0 0 0 0 1 0 0 0 0 0 2 0 0 0 1 0 0 0 0 2 0 0 0 0 0 0 1 0 0 1 1 1 0 0 1 0 0 0 0 1 0 2 0 1 1 0 1 0 0 0 0 1 1 1 0 1 2 1 0 0 0 0 1 1 1 1 1 0 0 0 0 0 0 0 2 0 2 1 1 0 0 2 1 0 0 1 1 0 1 1 2 1 1 1 0 1 2 1 0 0 0 0 0 1 1 1 0 2 0 2 0 2 2 0 0 0 0 1 1 1 1 1 0 0 0 1 1 2 0 0 0 0 0 1 1 0 0 0 1 1 0 2 1 1 0 1 0 2 1 1 1 1 0 0 0 1 0 2 0 2 0 0 0 1 0 1 1 2 1 2 1 0 2 0 1 0 1 1 0 1 0 2 0 1 1 0 2 1 1 1 1 1 2 1 1 0 2 0 1 2 2 1 0 0 0 0 0 2 0 1 0 0 2 0 0 1 0 0 0 1 1 1 0 2 1 1 1 1 0 0 0 1 1 1 0 0 0 2 2 0 2 0 1 1 0 0 0 1 0 2 1 2 0 0 1 1 0 0 0 0 0 1 1 0 2 0 0 1 0 0 0 0 1 2 0 0 0 1 0 0 0 0 0 0 1 2 1 0 0 0 0 2 0 0 0 0 0 1 1 0 0 1 1 1 1 1 0 0 0 0 2 0 2 0 1 1 0 1 1 2 0 1 2 2 2 2 2 1 1 1 1 0 1 0 1 0 0 1 1 1 1 0 2 1 1 0 1 2 0 0 0 2 1 0 1 1 0 1 2 0 2 2 1 1 1 0 1 1 1 2 0 1 1 1 1 2 2 1 0 0 0 2 0 0 1 1 0 0 0 0 0 1 2 2 1 1 0 0 0 2 0 0 1 0 0 0 1 0 2 2 1 1 0 1 2 1 1 2 0 2 0 0 0 0 2 0 0 1 1 1 0 0 1 2 1 1 1 0 2 0 1 2 0 0 0 0 1 1 0 1 0 1 1 1 0 0 0 1 0 0 0 0 0 0 0 0 0 0 0 1 1 1 0 2 0 2 2 1 0 0 0 0 0 1 0 0 0 0 0 0 0 2 0 0 0 0 0 2 0 0 0 0 0 0 2 1 0 0 0 0 0 1 0 0 1 0 0 1 0 1 0 2 1 0 0 0 0 0 1 0 0 0 2 2 0 2 1 2 0 0 1 0 1 0 0 2 0 0 2 0 1 0 2 0 0 2 1 0 1 2 0 0 1 2 1 0 0 0 1 2 1 0 0 0 0 0 0 2 0 0 0 0 0 1 0 0 0 1 1 1 0 0 0 1 0 2 1 0 1 1 1 2 1 0 2 0 0 2 1 2 0 1 0 0 0 0 0 0 0 0 0 0 0 0 0 1 0 0 2 1 0 1 2 1 0 1 0 1 1 1 2 0 0 0 0 0 0 1 1 0 0 1 0 0 2 1 1 1 1 1 1 1 2 2 0 0 0 1 0 2 2 2 0 0 0 0 1 1 0 1 1 0 2 0 2 0 2 2 2 0 1 2 1 1 0 0 0 0 0 2 0 2 1 2 0 1 0 1 1 0 0 0 0 0 0 0 0 0 0 0 0 1 0 0 0 0 0 0 0 0 0 0 0 0 0 0 0 0 0 0 0 0 1 1 0 0 0 2 2 1 1 1 2 0 0 0 1 1 0 0 1 0 1 1 2 2 2 2 0 0 0 2 2 0 2 1 1 2 1 2 1 0 0 0 0 0 0 1 2 1 0 1 2 1 1 0 0 2 0 0 0 0 0 1 0 0 1 0 2 1 0 0 1 1 1 0 0 0 0 0 2 0 2 0 1 1 1 1 0 0 0 0 2 0 1 1 1 0 1 1 1 0 0 0 0 0 2 0 1 0 0 0 1 1 0 0 1 1 1 1 0 0 0 0 0 0 1 1 1 1 2 0
171 1 0 0 1 0 2 2 0 0 0 2 1 1 0 0 1 1 1 2 0 2 0 2 0 0 0 0 1 1 2 1 1 2 0 1 1 2 0 0 0 2 0 2 2 2 1 0 2 0 0 0 0 0 2 1 0 0 1 1 1 0 1 1 1 0 1 1 0 0 0 1 2 0 1 2 1 0 2 0 0 2 1 1 2 0 0 0 0 2 0 0 2 2 0 0 0 0 0 0 0 2 1 1 0 0 2 1 1 1 0 1 0 1 1 1 1 0 0 2 2 0 2 0 1 0 0 0 1 0 0 1 0 1 0 0 0 0 0 1 2 0 0 0 1 0 0 0 0 2 0 0 0 0 0 0 0 1 0 1 2 2 0 2 1 2 1 1 0 1 0 0 0 1 2 0 1 1 0 0 0 2 0 1 0 1 1 2 2 2 2 2 0 0 1 2 1 0 0 0 0 0 0 2 2 0 2 0 1 0 0 1 1 0 0 0 0 1 1 0 2 1 1 0 0 1 1 2 1 1 1 2 0 1 1 0 0 2 0 1 0 0 2 1 0 0 0 0 1 0 0 0 1 0 2 2 0 0 0 0 0 0 1 1 0 0 0 0 1 1 0 2 1 1 0 0 0 1 2 2 2 1 0 0 2 1 1 0 1 2 0 2 1 1 1 1 1 1 0 1 1 0 1 0 0 0 1 2 1 1 0 1 0 1 1 0 2 0 0 0 0 0 1 1 2 0 1 0 0 1 2 1 0 0 0 0 0 2 0 1 1 1 1 0 0 0 1 0 1 1 1 0 2 2 1 1 1 0 0 0 0 0 1 0 1 0 0 1 1 0 0 2 2 2 1 0 0 2 2 0 1 1 2 0 0 0 0 0 0 1 0 0 1 0 2 1 1 1 2 2 1 1 1 2 1 1 0 0 0 0 0 0 1 1 0 1 0 1 0 0 0 0 0 1 0 1 2 1 0 0 1 0 0 2 0 0 0 0 0 0 2 0 2 0 1 1 0 1 1 2 0 1 1 2 2 1 2 1 0 1 1 1 0 0 0 1 1 2 2 0 1 1 1 1 1 0 2 2 0 0 0 2 2 1 0 1 0 0 2 1 2 1 0 1 0 0 0 1 1 2 0 1 0 0 0 0 2 1 0 0 0 2 0 0 1 0 0 0 0 1 0 1 2 2 0 1 0 0 0 2 0 0 0 0 1 0 2 1 1 1 2 0 0 1 1 1 0 1 1 1 0 0 0 0 2 0 2 1 2 0 2 0 0 2 0 0 0 1 0 1 1 1 1 0 0 0 1 1 0 2 0 0 2 2 0 1 1 0 0 0 0 0 0 0 0 0 0 0 0 0 0 2 2 1 0 1 2 1 0 2 0 0 0 0 0 0 0 0 0 0 0 1 1 1 0 0 2 1 0 0 1 0 0 0 1 1 0 1 0 1 1 0 0 1 1 0 1 1 0 1 0 2 1 1 0 0 0 0 0 1 0 1 1 2 0 2 0 2 1 0 0 0 1 0 0 1 1 0 1 1 1 1 1 0 0 0 1 0 0 1 0 0 0 1 0 0 0 0 1 2 0 2 0 0 1 2 2 0 1 0 0 0 1 1 0 0 0 0 0 0 0 1 0 1 0 2 0 0 1 0 0 0 0 2 0 0 0 0 0 0 0 0 1 0 1 1 0 0 0 0 0 0 0 0 0 1 0 0 1 0 0 1 2 0 0 2 2 0 0 0 0 0 1 0 0 0 0 2 2 0 0 1 0 0 1 2 0 0 0 2 0 2 2 2 1 1 0 0 0 2 1 1 0 0 0 0 1 0 1 1 1 0 1 1 1 0 2 2 0 0 0 0 1 2 0 0 2 0 0 2 0 2 2 1 0 2 0 1 1 0 0 0 1 1 0 1 1 0 0 0 0 2 1 1 0 1 1 0 0 0 0 0 1 0 1 0 1 0 2 0 0 0 1 0 0 0 0 0 1 0 1 1 2 0 0 0 2 0 0 0 2 0 1 0 2 2 2 2 0 1 0 1 2 0 1 1 1 0 0 1 0 0 0 0 1 1 1 1 2 1 0 1 2 0 0 0 0 0 0 0 0 0 2 2 0 0 1 0 1 2 1 1 1 2 1 1 1 1 1 0 2 0 2 0 0 0 0 1 0 0 0 0 0 1 2 0 0 1 2 2 0 0 1 1 0 0 1 0 0 0 0 0 0 0 1 1 1 0 1 0 0 0 0 0 1 0 1 1 1 1 1 1
172 0 1 0 0 0 1 2 1 0 1 1 0 1 0 0 0 0 0 1 0 0 0 1 1 1 0 0 0 1 2 0 0 0 1 2 0 1 1 0 0 1 0 0 2 1 1 0 1 1 1 0 0 0 2 2 0 1 1 1 0 0 1 1 0 0 0 2 0 0 0 0 2 1 2 2 0 0 1 0 1 2 2 1 1 0 0 0 0 2 1 2 1 0 0 0 0 0 0 0 0 2 2 1 0 0 2 0 2 0 0 2 1 2 2 2 2 0 1 1 1 0 2 0 0 0 0 1 1 0 0 0 0 1 0 1 1 0 0 0 2 0 0 0 2 0 2 0 0 2 0 0 0 0 0 1 1 1 0 0 1 1 0 1 2 1 0 2 0 2 1 1 0 1 1 0 2 0 0 0 0 1 1 1 0 1 2 2 1 1 1 2 1 0 0 2 0 0 0 0 0 0 0 0 2 0 2 0 2 0 2 0 1 0 0 1 1 0 2 1 1 0 1 0 0 0 0 2 0 1 1 0 0 2 1 2 0 2 0 0 0 1 2 0 1 0 0 0 2 0 0 0 0 0 0 1 1 0 1 0 1 0 0 0 0 0 0 1 0 0 0 2 0 1 0 0 0 1 1 0 0 1 1 1 2 1 0 1 0 2 0 0 0 0 1 1 1 0 0 1 0 0 0 1 0 0 0 2 1 2 0 2 0 2 2 0 2 0 0 0 0 0 2 0 2 0 2 0 1 1 2 1 1 1 0 0 0 0 0 0 0 0 1 1 0 2 0 0 0 2 1 0 0 2 0 2 2 1 0 2 0 2 2 0 2 1 0 2 2 1 0 2 1 1 1 1 0 1 0 2 1 1 1 1 0 1 0 1 1 0 0 1 2 0 2 1 1 0 1 1 1 1 0 0 0 0 2 0 0 0 0 0 0 0 1 1 1 1 0 1 1 1 0 2 0 0 0 1 1 0 1 2 0 2 0 0 0 2 0 1 1 0 1 0 0 2 1 2 2 0 0 2 1 1 1 1 1 2 1 2 1 0 1 0 0 1 1 2 2 0 2 2 2 0 2 0 0 2 0 0 1 2 2 2 0 1 1 1 2 1 1 2 0 2 0 0 0 0 2 2 0 0 2 2 2 0 0 0 0 0 0 2 0 2 0 0 2 1 0 2 1 0 2 2 0 1 0 1 0 1 1 0 0 1 2 1 1 1 0 0 0 0 0 0 1 0 0 1 1 2 0 0 0 0 2 0 0 1 1 1 1 0 1 2 0 1 1 0 0 0 0 1 0 0 0 0 2 1 0 1 0 0 1 1 0 0 0 0 0 0 0 0 2 0 0 0 0 0 0 0 0 2 1 2 0 2 1 1 0 2 0 0 0 0 0 0 0 0 2 0 0 2 0 0 0 0 0 0 0 0 1 0 1 0 2 1 0 0 0 0 0 1 1 2 2 0 2 1 0 1 0 0 1 1 0 0 0 1 1 0 0 0 1 0 1 1 0 1 1 1 0 1 0 1 0 1 1 1 1 1 1 0 0 0 0 0 0 1 2 1 0 0 0 0 0 0 0 0 1 1 0 0 0 0 1 2 2 2 0 0 0 0 0 1 0 0 0 0 0 0 0 1 0 2 2 2 0 0 0 0 0 1 1 2 1 0 1 1 0 1 0 1 0 0 0 1 0 0 0 2 1 1 0 0 0 1 1 0 1 0 0 1 2 1 0 0 0 2 1 1 1 0 0 0 0 0 0 1 1 1 0 2 2 0 2 0 0 2 2 1 1 0 2 2 0 0 0 0 0 1 0 0 0 1 0 0 0 0 1 1 1 0 0 1 0 0 1 2 2 0 1 2 0 0 0 0 0 0 0 2 0 1 2 2 0 2 0 1 0 0 0 0 0 0 1 0 1 0 0 0 1 1 1 0 2 0 1 0 1 1 0 0 1 0 1 0 1 1 1 0 0 0 1 1 0 1 0 1 1 1 1 1 2 0 0 0 1 2 0 0 2 0 2 0 1 1 1 2 0 0 1 2 1 0 1 1 0 1 0 0 0 0 0 1 1 1 0 0 0 0 0 0 2 1 2 0 1 1 1 1 1 0 0 1 1 0 0 0 0 1 0 0 2 1 1 1 0 2 0 1 2 0 2 0 1 0 0 2 0 1 0 1 2 0 2 1 1 0 1 1 1 0 0 0 0 0 1 0 0 0 0 0 1 1 0 0 1 1 1 1 0 0 0 1 0 0 0 0 0 0 1 1
173 0 0 0 1 0 2 1 0 1 1 0 0 1 0 0 0 0 1 0 1 2 0 1 1 0 1 0 0 0 1 0 0 1 1 1 1 1 0 2 2 0 0 0 2 0 0 0 1 1 1 0 0 0 2 2 0 2 2 0 0 2 1 0 0 1 0 0 0 0 0 0 2 0 1 2 1 0 2 1 0 2 2 0 0 0 0 2 1 2 0 1 1 0 1 0 0 2 2 0 0 2 0 0 1 0 2 1 1 1 0 2 1 2 2 2 2 0 1 1 1 0 1 1 0 1 0 1 2 0 1 1 0 1 1 0 1 0 0 1 0 0 0 0 0 0 0 0 0 1 0 1 1 1 1 1 0 2 0 0 1 1 0 1 0 1 0 1 0 2 0 0 0 2 2 0 1 0 2 2 2 2 1 0 0 0 1 2 1 0 0 0 1 0 0 1 1 0 0 0 0 0 0 0 2 0 1 1 1 1 1 0 2 0 0 1 1 1 1 1 1 0 1 0 0 1 2 0 0 0 0 0 0 0 1 0 2 2 0 1 0 0 2 0 0 0 0 0 1 0 0 0 0 0 0 1 1 0 1 1 1 0 0 1 1 0 0 0 2 0 0 1 1 1 1 1 0 1 2 1 1 0 0 0 1 0 2 2 0 2 0 0 1 0 1 0 2 2 0 0 0 0 1 0 1 0 0 1 1 2 0 2 0 2 2 0 1 0 0 0 0 0 2 1 1 0 1 0 1 1 1 1 1 0 0 0 0 1 0 1 0 1 1 0 0 1 0 1 1 2 0 2 0 0 0 0 0 1 0 1 0 1 2 0 2 1 0 1 1 0 0 2 0 2 1 0 0 0 1 1 1 1 1 0 0 2 0 1 1 0 0 1 0 1 2 1 1 2 0 0 0 0 0 1 0 0 1 1 0 1 1 1 0 0 0 2 0 0 0 0 0 0 0 0 2 2 1 0 2 1 2 1 0 1 0 0 0 1 0 0 2 0 2 0 0 1 0 0 1 1 1 1 1 2 1 1 1 0 1 0 1 0 0 0 0 1 0 2 2 0 1 1 2 0 1 0 1 2 0 0 0 1 0 0 0 1 0 0 1 0 0 0 0 2 1 0 1 0 1 1 1 0 2 2 1 0 1 0 0 0 0 2 0 0 1 1 0 0 0 1 0 1 2 1 0 1 1 0 1 1 1 0 0 0 2 0 1 1 2 2 1 0 0 1 2 0 0 0 2 1 0 0 0 0 2 0 1 0 1 1 0 0 1 2 0 1 1 1 0 1 0 1 0 0 0 0 2 2 0 2 0 0 0 0 0 0 0 0 0 0 0 0 0 0 0 0 0 0 0 0 0 2 2 0 0 0 0 2 0 2 1 0 0 0 0 0 1 0 0 1 1 1 0 1 0 0 0 2 0 0 0 0 0 0 2 1 0 0 0 1 0 0 0 0 2 0 1 0 0 1 0 2 1 1 0 0 0 1 1 0 0 0 1 1 0 1 1 2 1 0 1 0 0 0 0 1 1 1 0 2 1 1 2 1 0 0 2 1 2 1 0 0 2 2 2 1 1 0 2 2 1 1 0 0 0 2 2 2 0 0 0 0 0 1 0 0 0 1 1 1 0 0 2 2 1 0 0 0 2 2 1 2 0 2 1 1 0 0 0 1 1 0 0 0 0 1 0 0 0 0 0 0 0 0 0 1 0 0 1 0 0 0 2 0 0 1 1 1 0 0 0 0 0 0 0 1 0 0 0 2 0 2 1 1 2 1 1 2 2 0 2 0 2 1 0 0 0 1 0 1 1 2 0 0 0 1 0 0 0 2 2 0 2 0 1 0 1 1 1 0 2 1 1 0 1 0 1 0 0 2 0 1 1 1 0 1 0 1 1 0 0 1 0 1 0 1 1 0 0 0 0 2 0 0 0 0 0 0 0 0 2 0 1 0 1 1 0 0 1 0 0 0 1 2 0 0 0 1 2 2 2 2 1 0 0 1 0 2 1 0 1 0 2 0 2 2 2 1 0 0 0 2 0 0 2 1 1 1 1 2 1 0 0 0 1 0 0 1 1 0 0 1 2 1 0 0 2 2 0 0 0 0 1 2 0 0 0 0 1 1 0 0 2 1 0 0 1 0 1 0 1 1 1 0 1 0 1 2 0 0 0 0 0 0 0 0 0 0 2 1 0 0 0 0 0 0 1 0 2 1 1 0 0 0 0 0 2 0 0 1 0 0 1 0 1 0 0 0 0 0 0 0
174 0 1 0 0 0 1 0 0 2 2 0 0 0 0 0 0 1 1 1 1 1 0 2 0 0 0 1 2 2 2 1 2 1 1 1 1 2 0 1 1 1 0 0 1 0 0 0 0 2 2 0 0 0 1 1 0 0 1 0 0 2 1 0 0 0 0 0 0 0 0 0 2 0 1 2 1 0 2 0 0 1 2 1 2 0 0 0 0 2 0 2 0 0 1 0 0 1 0 1 1 2 2 2 0 0 2 1 1 1 0 0 1 2 2 2 2 0 0 1 1 0 1 1 0 0 0 1 2 0 0 0 1 1 0 0 2 0 0 0 0 0 0 1 1 0 1 0 0 0 0 0 1 2 1 0 0 0 0 1 1 1 0 1 1 2 0 0 0 0 0 0 1 1 1 0 0 0 0 0 0 0 0 1 0 1 1 0 0 0 0 0 2 1 2 1 2 0 0 1 1 0 0 0 2 0 1 1 0 0 2 0 1 0 0 0 1 1 1 0 1 2 1 0 0 1 1 1 0 0 0 0 0 0 1 0 0 2 1 1 0 1 2 0 0 0 0 0 2 0 0 0 0 0 0 2 2 0 0 0 0 0 0 0 0 0 1 0 1 0 0 2 1 0 0 0 0 0 2 0 0 0 0 0 1 0 1 2 0 2 0 0 0 1 1 1 1 0 0 0 1 0 1 0 1 0 0 2 1 1 0 1 0 2 2 0 2 0 0 0 0 1 0 0 0 0 0 1 0 1 0 2 0 0 0 0 0 0 0 1 0 1 1 0 0 2 0 0 0 1 1 0 0 1 0 1 1 2 0 1 0 1 2 0 2 1 0 2 2 0 0 0 0 2 1 1 0 2 1 1 1 2 2 0 0 1 0 0 0 1 0 0 0 0 1 0 1 1 0 0 0 0 0 2 0 0 0 0 0 0 0 0 0 0 0 1 0 0 0 0 0 1 0 1 0 1 1 1 0 2 1 2 0 2 1 1 0 0 0 0 2 0 1 1 1 2 0 1 1 1 0 1 0 2 0 0 1 1 0 2 2 0 0 2 1 1 0 1 2 1 2 0 2 0 1 0 1 1 0 0 1 2 1 0 1 0 0 2 2 0 2 2 0 1 0 0 1 0 1 2 0 2 2 1 2 0 1 0 0 0 0 2 0 1 1 0 1 0 0 1 0 0 2 2 1 0 0 0 0 2 0 0 0 1 1 0 2 0 2 2 0 0 0 1 1 1 1 0 2 0 0 0 0 0 1 1 0 2 0 1 1 0 1 1 1 0 0 0 0 0 2 2 0 0 0 0 0 1 0 2 0 0 0 0 0 0 0 1 0 0 0 0 1 0 1 0 1 0 0 0 0 1 0 1 0 2 2 1 0 0 0 0 0 1 0 1 0 0 0 0 0 1 1 1 0 0 0 2 0 0 0 0 0 0 1 1 0 2 1 1 0 1 1 1 1 0 1 1 0 1 1 1 1 1 0 0 0 0 1 1 0 1 0 1 0 1 2 2 1 0 1 0 0 1 0 2 0 1 2 0 2 0 2 1 0 1 1 0 2 2 0 0 0 0 1 0 0 0 0 1 0 0 0 0 2 2 1 2 0 0 1 1 0 1 0 1 0 0 0 0 0 0 0 2 0 1 0 1 1 1 0 1 0 2 1 1 1 0 0 1 1 0 1 0 2 0 1 1 1 1 0 1 1 0 0 1 0 0 2 2 0 0 2 0 0 1 1 2 1 1 0 0 2 0 0 1 0 1 1 0 0 0 2 0 2 0 0 2 1 2 0 1 2 2 1 1 1 1 0 2 2 2 0 0 0 1 2 0 0 1 1 0 0 2 0 0 2 2 1 1 1 2 1 0 1 0 0 0 0 2 0 2 2 0 0 2 1 1 1 0 0 0 0 0 0 0 0 1 0 0 0 2 1 0 0 1 0 0 0 0 0 1 1 0 1 2 0 0 1 0 0 0 0 2 0 0 0 0 0 0 0 0 2 0 0 0 1 0 0 1 2 0 1 0 0 0 0 2 0 0 0 0 2 0 2 0 1 1 1 1 0 0 0 0 0 1 0 0 1 1 0 0 2 0 1 0 1 1 0 0 0 1 0 1 0 0 0 1 0 0 1 1 2 2 0 1 0 0 0 0 0 1 2 1 0 0 1 2 1 0 0 0 1 0 1 0 0 2 2 0 0 0 0 0 0 1 1 0 1 0 0 0 0 0 0 0 0 0 0 0 0 0 1 0 2 0 0 0 0 0 1 0
175 0 0 0 0 2 2 1 0 0 0 0 0 1 0 0 0 1 0 1 1 1 0 1 0 1 1 0 0 2 2 0 2 2 1 0 2 1 0 1 1 1 0 0 1 0 0 0 2 0 0 0 0 0 1 2 0 1 1 0 0 2 0 0 0 0 0 1 0 0 0 0 2 0 0 2 2 0 1 1 0 2 2 1 1 0 0 0 0 2 0 0 1 0 0 0 1 1 0 1 1 2 1 1 0 0 2 0 1 1 0 1 0 1 1 1 1 0 0 2 2 0 0 2 0 0 0 1 1 1 0 0 0 1 1 1 0 0 0 0 0 0 0 0 0 1 1 0 0 0 0 0 0 0 1 0 2 1 1 2 2 2 0 1 2 2 0 0 1 2 0 0 0 2 0 0 1 1 0 0 0 1 0 0 0 0 0 0 0 0 0 0 2 1 1 2 0 0 0 1 1 0 0 0 2 0 1 2 1 0 1 1 1 0 0 0 0 0 0 1 2 0 0 0 0 1 1 2 0 0 0 0 0 1 1 0 0 2 0 0 0 1 2 1 0 0 0 0 1 1 1 1 1 0 0 2 2 1 0 1 0 1 1 1 1 0 0 0 1 1 0 1 2 1 1 0 0 1 0 0 0 2 0 0 2 0 2 2 0 2 0 0 2 0 2 0 1 2 0 1 1 0 1 0 0 0 1 2 0 0 0 0 0 0 0 0 2 1 0 0 0 0 2 2 1 0 0 0 1 0 2 0 0 0 0 0 0 2 0 1 1 2 1 0 0 1 0 1 1 1 2 0 0 2 2 0 0 1 0 2 0 2 1 0 1 1 0 1 1 0 0 2 1 1 0 0 0 2 0 2 0 2 0 1 1 0 0 0 0 1 0 0 1 0 2 1 1 1 0 0 0 0 1 1 0 0 1 1 1 0 0 0 0 0 1 2 0 0 0 0 0 2 1 1 1 1 0 1 1 1 1 2 0 2 2 2 0 0 0 0 1 0 1 0 0 1 0 1 1 0 0 1 1 2 2 1 2 1 0 1 1 0 0 2 2 0 0 1 1 1 2 1 2 0 0 0 0 2 0 2 2 2 1 0 1 1 0 0 2 2 1 1 1 0 1 0 0 0 0 1 1 1 2 2 2 0 0 1 0 0 1 1 0 0 1 0 0 0 0 0 1 2 2 2 0 0 0 0 1 2 0 0 0 0 0 1 0 1 2 1 1 1 0 2 2 0 0 0 2 0 0 0 0 0 1 1 0 1 0 0 0 0 0 1 1 0 0 1 0 1 0 0 0 0 0 0 1 2 0 0 1 0 1 1 0 0 0 0 0 0 0 1 1 0 1 0 0 0 0 1 1 1 0 2 0 2 1 0 0 1 0 0 0 1 1 1 1 0 1 0 0 1 0 1 0 0 0 2 0 0 1 1 1 0 2 2 0 0 0 1 0 0 1 1 1 0 0 1 0 1 0 2 1 1 0 0 0 0 1 0 0 0 1 2 0 2 1 1 1 1 0 1 0 1 0 2 0 2 1 1 2 0 2 0 0 2 1 0 1 1 0 0 0 1 0 0 0 0 1 1 0 1 0 0 0 0 0 1 1 0 0 0 0 2 1 0 0 1 0 0 1 0 1 2 2 1 0 0 0 0 0 0 0 2 0 0 0 0 0 0 0 0 0 0 0 2 0 0 0 0 0 0 0 0 0 0 0 0 2 0 0 1 2 0 1 1 1 2 0 0 0 0 1 0 0 1 0 2 2 0 1 1 0 1 1 1 0 2 1 2 0 1 2 2 1 1 0 1 1 2 1 1 1 0 1 0 2 0 0 1 1 0 2 0 2 0 2 2 2 0 2 2 0 1 0 0 0 0 0 2 1 2 2 1 0 2 0 0 2 1 1 1 1 1 1 1 2 0 2 1 0 1 2 0 0 2 0 1 0 0 0 0 0 0 0 2 2 0 1 0 1 1 0 2 0 0 0 1 1 1 1 1 2 0 0 0 1 0 2 0 0 0 1 0 2 2 2 2 0 0 0 2 2 0 1 1 0 1 0 1 0 0 1 0 1 1 0 1 1 0 1 0 2 0 0 0 0 2 0 0 1 1 0 1 0 0 1 1 0 0 0 0 2 1 0 0 1 1 0 0 2 0 2 1 0 0 1 1 0 1 1 0 1 0 1 0 0 0 0 0 1 0 0 0 0 0 2 0 1 0 0 0 1 1 0 1 1 0 0 0 0 0 1 0 1 1 0 0 1 0 1 1
176 1 0 0 1 0 2 2 0 1 1 0 0 1 1 0 0 2 2 1 1 2 1 2 0 0 1 0 1 1 1 0 0 1 2 1 2 1 1 1 1 1 1 0 2 0 2 0 2 0 0 0 0 0 2 1 0 0 1 2 0 1 2 1 1 1 1 2 0 0 0 0 2 0 2 2 0 0 2 1 1 2 2 2 2 0 0 0 0 2 0 1 1 0 0 1 0 2 2 0 0 1 0 0 0 0 2 2 0 2 0 1 1 1 1 1 1 1 1 0 1 0 2 0 1 1 0 0 0 0 0 0 0 0 1 0 0 0 1 0 2 0 0 0 1 0 0 0 0 1 0 0 1 0 0 1 2 1 1 2 2 0 1 1 0 1 0 1 1 2 1 0 1 1 0 0 1 0 0 0 0 0 1 0 1 1 1 0 0 0 0 0 2 2 2 1 1 0 0 1 1 1 1 0 2 0 0 0 1 0 0 1 1 0 0 2 2 0 0 1 2 1 0 1 0 1 2 0 0 0 1 0 1 1 1 0 1 2 0 0 0 0 2 0 0 0 0 0 1 0 0 0 0 0 1 2 2 0 0 0 0 0 0 0 0 0 0 1 2 1 0 2 0 0 0 0 0 0 1 0 0 0 1 1 2 0 1 0 0 2 0 0 0 0 0 0 2 1 0 0 0 1 1 0 0 0 0 2 0 0 0 0 0 1 1 0 2 0 0 0 1 1 0 0 0 0 1 0 0 0 1 2 0 0 0 0 0 2 1 0 0 1 2 0 0 1 0 0 1 0 0 0 0 1 1 0 0 0 0 1 0 0 1 0 1 0 0 2 2 0 1 1 0 2 0 0 0 2 0 2 1 2 1 0 0 1 0 0 0 1 1 0 0 0 1 1 2 0 2 1 1 2 1 2 1 1 1 0 0 0 0 0 0 0 1 1 1 0 0 0 0 1 0 1 1 1 1 1 0 0 1 0 1 0 1 1 0 1 0 0 1 0 1 1 0 2 2 2 2 0 0 1 2 2 1 1 1 2 2 2 1 0 0 0 0 2 1 2 2 0 1 1 1 2 0 0 0 2 1 0 1 2 0 0 0 1 0 1 1 0 1 1 0 2 0 0 1 1 1 2 0 1 1 1 1 0 1 0 0 0 0 0 0 0 1 0 0 0 0 1 1 1 2 2 1 1 1 1 0 1 1 0 0 0 1 0 0 0 0 0 1 1 0 1 1 0 0 2 0 2 0 0 1 0 1 1 1 1 0 0 0 0 0 2 0 2 2 0 1 0 0 1 1 0 1 0 2 0 0 2 0 0 1 0 0 0 0 0 1 1 0 0 2 0 0 0 0 1 0 1 1 1 1 2 0 2 1 2 0 1 0 0 0 0 0 0 0 0 0 0 0 1 0 0 0 1 1 2 0 0 0 0 0 0 1 1 0 0 2 0 1 1 0 0 0 0 0 0 0 0 0 1 1 0 0 0 0 0 2 0 0 0 1 1 1 2 0 2 1 0 0 1 0 1 0 1 1 1 2 0 1 0 2 1 0 1 2 1 1 1 0 0 0 1 0 0 0 1 1 1 0 1 0 0 1 1 1 1 0 0 0 0 0 2 0 1 0 1 1 1 0 0 0 2 1 2 0 0 1 1 1 1 0 2 1 1 1 0 0 1 0 1 0 0 0 0 0 0 0 0 0 0 0 0 1 1 0 0 0 0 0 0 1 0 0 1 2 2 1 1 1 0 1 1 1 1 1 1 1 1 1 2 1 1 2 2 0 2 1 2 0 1 2 1 0 0 0 0 0 0 0 1 2 0 2 0 0 0 0 2 2 0 1 0 1 0 1 1 1 0 1 1 0 0 1 0 0 0 0 1 0 1 1 2 0 2 0 0 0 0 0 0 0 0 0 0 1 0 1 0 0 2 2 1 1 1 1 0 0 0 0 0 1 0 1 1 1 0 1 0 0 0 2 0 0 0 0 1 1 1 2 2 2 0 0 0 0 0 0 0 1 0 0 0 0 0 0 2 0 0 0 2 0 0 1 2 0 1 1 1 1 0 0 0 0 0 0 1 2 1 1 0 2 1 0 0 1 1 0 0 0 0 0 1 1 0 0 1 0 0 1 0 2 1 1 1 0 0 1 0 1 1 2 1 1 0 2 2 1 2 1 0 1 1 2 0 0 0 0 0 1 0 0 0 0 0 2 0 0 0 0 0 1 2 0 1 1 0 0 0 0 0 0 0 0 1 0 1 1 0 0 0
177 0 0 1 0 0 0 1 1 1 2 0 0 0 0 0 0 2 0 1 0 2 0 2 0 0 0 0 0 1 2 0 2 2 2 0 2 1 1 0 0 0 0 0 2 0 0 0 0 0 0 0 1 0 1 2 0 1 1 0 1 1 1 0 0 0 2 0 0 0 2 1 2 0 2 2 0 0 2 0 1 2 0 0 2 0 1 1 1 2 1 1 1 1 0 0 0 2 2 0 0 1 1 1 0 0 2 0 2 0 0 2 1 2 2 2 2 0 1 1 1 0 2 0 1 1 0 0 0 0 0 0 0 0 1 0 1 0 0 0 0 0 1 0 0 0 0 0 0 1 0 0 0 0 0 2 1 1 0 0 0 0 0 0 2 1 1 1 0 1 1 0 1 2 2 0 2 1 0 0 0 0 0 2 0 2 2 1 0 0 0 1 2 0 0 1 1 0 0 0 0 1 1 0 2 0 2 1 1 0 1 1 1 0 1 0 0 0 1 0 2 2 1 0 0 2 2 1 0 0 0 0 0 0 2 0 0 2 0 0 0 1 2 0 0 0 1 1 2 0 0 0 0 1 0 2 0 0 1 1 1 0 0 0 0 0 0 0 2 0 1 1 0 1 0 0 0 1 1 1 1 2 1 1 2 0 0 2 1 2 0 0 1 0 2 1 0 1 0 0 1 1 0 1 0 0 0 2 0 2 0 2 0 1 1 0 2 1 0 0 1 0 1 0 2 0 2 0 1 1 1 1 0 1 0 0 0 1 0 1 1 1 2 0 1 1 0 0 0 1 0 0 0 1 0 1 1 1 0 0 0 0 0 0 0 0 0 2 2 0 1 1 0 2 1 1 0 1 0 2 2 0 1 0 0 1 0 0 0 1 0 1 0 0 2 1 1 1 1 1 1 1 1 2 0 0 1 1 0 0 0 0 0 0 1 1 0 0 0 0 1 1 1 0 1 0 0 0 0 0 1 0 0 2 1 1 0 0 0 0 2 0 1 1 0 1 1 1 2 2 0 1 1 2 2 1 2 2 2 2 0 2 1 1 1 1 0 2 2 0 1 0 1 2 1 0 1 2 1 0 1 2 1 0 0 0 0 1 1 0 0 1 1 0 1 0 0 2 2 2 0 0 1 1 1 0 1 0 0 0 0 1 0 1 0 0 1 1 0 2 1 0 0 0 0 0 2 0 1 1 1 0 0 0 2 1 2 1 2 2 1 1 0 0 0 0 0 1 0 2 0 1 0 0 1 1 0 0 1 1 0 0 0 1 0 1 1 0 0 0 0 1 0 0 0 0 1 2 0 0 1 0 1 1 0 0 0 0 1 1 1 0 0 1 1 0 1 0 0 1 1 0 1 1 0 2 0 0 0 0 0 0 0 0 0 0 0 0 1 1 1 1 0 0 0 1 1 1 0 0 0 0 0 0 2 0 0 0 1 0 0 0 0 0 1 0 1 1 0 1 1 1 1 1 0 0 0 0 2 0 0 0 0 0 1 1 1 1 1 0 0 0 0 0 0 0 2 1 1 1 1 2 2 0 0 2 2 1 1 1 1 1 0 1 0 0 0 0 0 2 1 0 0 0 2 2 2 2 0 0 0 0 0 1 0 0 0 1 1 1 0 0 0 1 1 2 0 0 1 0 0 1 1 2 1 1 0 0 0 1 0 0 0 0 1 0 1 0 0 0 0 0 0 0 0 1 0 0 2 0 0 1 1 0 1 0 1 1 2 2 1 0 1 0 0 1 0 0 0 1 0 2 1 0 1 0 0 2 1 2 0 1 2 2 0 0 1 0 0 0 0 2 0 0 1 1 2 0 0 2 2 0 1 1 1 0 2 2 1 0 2 1 0 0 0 0 1 0 0 2 0 2 2 0 0 1 0 0 2 0 1 1 1 1 0 1 2 0 0 0 0 2 2 0 1 1 1 0 0 0 0 0 1 0 1 2 0 0 1 0 0 1 1 1 0 0 0 0 1 0 0 0 0 1 0 2 0 0 1 0 1 0 1 1 2 0 1 0 0 0 0 2 2 0 2 0 1 1 0 0 0 0 1 0 1 1 1 1 2 1 0 1 1 1 0 1 1 1 0 0 0 1 0 1 0 0 0 1 0 0 0 0 1 1 1 1 0 0 1 0 1 0 1 0 1 0 1 2 0 0 0 1 1 0 1 0 0 0 1 1 1 0 0 0 0 0 2 0 2 0 0 0 2 2 0 0 2 1 0 0 0 0 0 1 1 0 0 0 0 2 1 1
178 0 0 0 1 0 2 2 0 0 0 0 0 0 0 0 0 0 0 2 0 2 0 2 0 0 2 0 1 1 1 1 1 0 1 0 2 0 0 1 1 0 0 0 0 1 0 0 2 0 0 0 0 0 1 2 0 1 1 1 1 0 1 1 0 1 0 1 0 0 0 1 2 0 1 2 1 0 2 1 0 1 2 2 2 0 0 0 0 1 0 0 0 0 0 0 0 0 0 1 0 2 2 1 0 0 2 1 1 1 0 1 2 2 2 2 2 0 1 1 1 0 1 1 0 0 0 1 1 0 0 0 0 0 0 0 0 0 0 1 1 0 1 0 1 0 1 0 0 2 0 0 1 0 0 0 0 1 0 0 0 0 0 1 0 1 0 0 1 1 0 1 0 1 2 0 1 2 0 1 0 1 0 0 0 0 0 2 1 0 0 1 2 2 2 2 1 0 0 1 1 0 0 1 2 0 0 0 0 0 1 1 0 0 0 0 0 2 0 0 2 2 0 0 0 1 1 0 0 0 0 1 0 0 2 0 0 2 0 0 0 0 2 0 0 0 0 0 2 0 0 0 0 1 0 2 1 0 0 1 0 1 0 0 0 0 0 0 1 0 1 1 0 0 0 0 0 0 1 1 1 1 0 0 1 1 1 1 1 2 0 1 0 0 0 0 1 0 0 0 1 0 1 0 1 0 0 1 1 2 0 2 0 2 2 0 2 0 0 0 0 2 0 0 1 0 1 0 2 1 1 1 0 0 0 0 0 0 0 0 0 0 2 0 0 0 1 2 0 0 2 0 0 2 2 0 0 0 0 1 0 1 1 1 0 0 0 2 2 0 0 1 1 2 1 0 0 2 2 0 1 2 2 0 0 1 0 0 0 0 0 1 0 0 2 0 0 0 0 0 0 0 0 2 2 0 0 2 0 0 0 0 0 1 0 0 0 0 0 0 1 2 0 0 1 1 0 0 0 0 0 1 0 2 2 2 0 0 0 0 2 1 1 1 0 0 0 1 1 0 0 1 0 1 1 0 0 1 1 0 2 0 1 0 0 2 0 1 2 2 2 0 2 1 1 0 1 2 1 0 0 1 0 0 0 0 0 1 1 1 1 0 0 1 0 0 0 0 1 2 0 1 2 2 2 0 0 0 0 0 0 2 0 1 0 0 1 0 0 1 1 1 2 2 2 0 0 0 1 2 0 0 0 0 0 1 0 1 0 1 0 0 1 1 2 0 0 0 2 0 0 0 0 0 2 0 2 1 0 1 0 1 1 1 0 1 0 2 1 1 0 1 0 0 0 0 2 0 0 2 0 0 2 2 0 0 0 0 0 0 0 0 1 1 1 0 1 0 0 0 0 1 0 2 0 2 0 0 0 0 0 0 0 1 1 2 2 0 1 0 0 1 1 0 0 2 2 1 0 0 0 0 1 0 2 2 0 2 0 1 0 1 0 0 1 0 1 2 0 2 0 1 1 1 0 0 0 0 2 0 0 0 2 1 1 1 1 2 0 0 0 0 0 0 1 1 1 1 2 0 1 0 2 1 1 1 1 1 1 1 0 0 0 0 0 0 0 0 1 2 0 0 0 1 2 2 1 0 1 0 0 0 1 1 0 0 0 1 2 1 0 0 0 1 1 2 0 0 1 1 1 2 2 2 2 1 0 0 0 0 0 0 0 0 0 0 0 0 0 0 0 0 0 0 0 1 0 0 0 0 0 0 1 0 0 0 1 2 2 2 1 0 1 1 1 0 0 0 0 2 0 2 1 1 2 1 1 2 1 2 0 1 2 2 2 1 0 1 0 1 1 1 2 0 2 1 1 1 0 1 1 0 1 1 1 0 2 2 0 0 0 0 0 1 0 0 0 0 0 2 0 2 1 2 0 2 0 1 1 0 0 1 0 0 1 1 1 0 2 0 0 1 1 0 0 1 0 0 0 0 0 0 0 0 0 1 0 0 1 0 0 0 1 1 0 0 0 1 1 1 2 2 1 0 0 1 0 1 0 0 2 0 1 1 1 1 1 2 0 0 1 2 2 1 2 1 1 2 1 1 1 0 1 0 1 1 0 0 1 1 0 0 2 1 1 0 0 1 0 0 0 0 0 1 1 0 0 0 0 0 0 0 1 1 0 0 1 0 0 0 2 0 2 1 0 0 2 2 0 0 0 1 1 0 1 0 0 1 2 0 1 0 0 0 0 1 1 0 1 0 0 0 0 0 0 0 0 1 0 2 1 0 0 0 0 0 0 0 0 0 0 0
179 1 0 1 1 0 2 1 1 1 2 1 0 0 0 0 0 1 0 2 1 2 0 2 0 0 2 0 1 2 2 1 1 2 1 1 1 2 0 0 0 2 0 0 2 0 0 0 2 0 0 0 0 2 0 2 0 0 1 1 0 0 0 0 0 1 1 1 0 0 0 0 2 0 1 2 1 0 2 0 2 2 2 1 1 0 0 0 0 2 0 0 0 0 0 0 1 1 0 1 1 2 1 1 0 0 2 0 2 0 0 2 0 2 2 2 2 1 1 0 1 0 1 2 0 0 0 1 1 1 1 1 1 1 0 0 1 0 0 0 1 0 1 1 0 0 0 0 0 1 0 0 0 0 1 0 1 1 0 0 0 2 0 1 0 2 0 0 1 1 0 0 0 2 1 0 2 1 0 0 0 0 0 0 0 0 0 1 1 0 0 0 2 2 2 1 0 0 0 1 1 0 1 0 1 0 2 0 1 0 0 2 0 0 0 2 2 0 1 1 1 0 0 0 0 0 1 1 0 0 1 1 0 0 2 0 0 2 1 1 0 1 2 0 0 0 0 0 1 1 1 1 1 0 2 2 0 0 1 1 1 0 1 1 1 0 0 0 1 0 0 0 2 2 0 0 0 1 2 1 1 1 0 1 2 1 0 0 0 1 1 0 1 0 2 1 2 1 0 2 2 2 1 1 0 0 0 2 0 1 1 2 0 1 1 0 1 0 0 0 0 0 2 0 2 1 1 0 1 1 0 2 0 0 0 0 0 0 0 1 0 1 2 0 0 1 0 0 1 1 2 0 0 2 2 0 1 1 0 2 0 2 2 1 2 0 0 2 2 0 1 1 1 2 1 0 0 1 0 2 1 1 0 0 0 0 0 0 0 0 0 2 2 1 2 1 1 1 0 0 0 1 0 0 0 0 2 0 0 0 0 0 0 0 1 2 0 1 0 1 1 1 0 2 0 0 0 1 0 0 0 1 0 2 1 1 0 1 0 0 1 0 1 1 1 2 0 2 2 1 0 1 0 2 1 1 1 2 1 1 1 0 0 0 1 1 1 1 1 1 2 0 2 1 1 0 0 2 1 1 1 1 1 0 0 0 0 0 2 2 0 2 0 2 1 0 0 1 1 2 0 0 2 1 2 0 1 0 0 0 0 1 0 0 0 0 0 0 0 1 1 1 1 1 1 0 1 0 0 2 0 2 0 0 0 0 2 1 1 1 0 0 0 1 2 0 0 1 1 2 0 0 1 0 2 1 0 0 0 0 0 0 1 2 1 0 0 0 0 0 0 0 1 0 0 0 1 2 0 2 0 0 1 0 1 0 0 1 0 0 0 0 0 1 1 0 1 0 0 0 0 2 1 1 0 1 1 0 0 0 1 0 0 1 0 0 1 0 1 0 0 1 0 0 0 0 1 2 0 0 1 0 0 0 2 0 1 1 0 0 0 1 1 1 1 0 1 1 0 0 0 2 1 1 0 0 0 0 1 0 0 0 1 1 1 2 0 2 1 0 0 0 0 1 0 2 0 0 2 0 1 1 2 0 0 0 2 1 1 0 0 0 1 1 1 0 0 0 1 2 0 2 0 0 0 1 1 0 0 1 1 1 0 2 0 1 0 1 1 1 0 0 1 2 2 1 0 0 2 1 0 0 0 1 2 1 1 0 0 1 0 0 0 0 1 1 0 0 0 0 0 0 0 0 0 2 1 2 2 0 2 1 2 1 0 0 0 2 1 1 1 0 1 2 2 0 0 1 0 2 0 2 0 0 1 2 0 2 2 1 1 0 1 2 0 0 0 0 0 0 0 1 1 0 1 0 0 0 2 0 1 0 0 2 0 0 2 2 1 0 1 1 1 2 0 0 2 0 0 2 0 2 2 1 0 1 0 0 1 0 1 1 1 1 0 1 1 0 0 0 0 2 1 0 0 0 0 0 0 0 0 0 0 0 0 2 1 0 2 0 1 0 2 0 0 0 0 1 2 2 2 1 2 0 0 0 1 0 0 0 1 0 0 0 2 2 2 1 0 0 0 1 2 0 1 1 1 2 0 1 0 0 0 0 1 0 0 0 2 2 0 0 2 1 1 0 1 1 0 0 1 1 1 1 1 0 2 0 2 1 0 0 1 0 0 1 0 0 0 0 0 1 2 0 1 0 1 2 0 0 0 1 0 1 1 0 0 0 1 0 2 0 1 1 1 0 0 0 1 0 0 0 1 1 0 0 2 0 0 0 0 1 0 0 1 0 0 0 0 0 1 0
180 0 0 1 0 0 1 0 0 2 2 0 1 2 0 0 1 1 0 2 0 2 0 1 0 0 2 0 1 1 1 1 0 1 1 0 2 2 1 0 0 1 1 0 2 1 1 0 0 0 0 0 0 0 2 1 0 2 1 0 0 2 1 1 0 0 0 1 0 0 0 0 2 1 1 2 1 0 2 0 2 2 1 0 1 0 0 1 1 2 1 1 1 0 0 0 0 1 0 1 2 2 1 1 0 0 2 0 2 0 0 1 0 2 2 2 2 0 0 1 1 0 2 0 0 2 0 0 0 0 0 0 1 1 0 0 0 0 0 1 2 0 0 0 2 0 0 0 0 1 0 0 1 0 1 1 1 2 0 0 1 1 0 0 1 1 1 1 0 1 0 1 1 2 2 0 2 2 1 0 0 0 0 0 0 0 0 1 0 0 0 1 1 0 1 1 1 0 0 0 0 1 1 0 2 0 2 0 2 0 2 0 1 0 0 1 1 0 1 1 2 1 0 0 0 0 1 0 0 0 0 1 0 0 2 0 0 2 0 0 0 0 2 1 0 0 0 0 2 0 0 0 0 0 0 2 0 0 0 0 0 0 0 0 0 0 0 0 0 0 0 2 0 0 0 0 0 1 2 2 1 1 1 1 1 1 1 1 2 2 0 1 1 0 2 1 1 2 0 2 1 0 0 0 0 0 0 2 1 2 0 2 0 2 2 0 1 0 0 0 0 0 2 0 1 0 1 0 0 1 0 2 0 0 0 0 0 1 1 1 0 0 0 0 0 1 0 1 1 0 2 0 0 2 1 1 1 0 0 2 0 2 1 1 1 1 0 1 1 0 1 1 0 2 0 0 0 1 1 1 1 1 1 0 0 0 0 0 0 1 0 0 1 1 2 2 2 0 2 2 2 2 1 2 0 2 2 0 0 0 0 0 1 0 1 2 0 2 0 2 0 0 0 1 1 1 1 2 0 0 2 1 0 2 0 0 0 2 0 1 0 0 2 0 0 2 0 2 2 0 0 1 1 1 1 1 1 2 2 2 0 0 0 1 1 1 0 2 2 0 2 1 1 2 0 0 0 1 0 1 2 2 2 1 1 1 0 1 2 0 1 2 0 1 0 0 0 0 0 0 2 0 0 0 0 0 2 0 0 0 0 1 0 0 1 0 0 0 0 1 1 1 2 2 0 1 1 0 0 1 1 1 0 2 1 0 2 0 1 1 1 1 0 2 2 0 0 1 1 2 1 1 0 0 2 0 0 1 2 0 2 0 1 2 0 1 1 2 1 1 0 0 0 0 0 0 0 1 0 2 0 0 1 1 0 0 0 0 0 0 0 1 2 0 1 0 0 0 0 0 0 2 1 2 0 2 1 2 0 2 1 0 0 1 1 0 1 0 0 0 0 1 0 0 0 1 1 1 0 0 2 0 0 0 2 0 0 0 0 0 0 1 0 0 1 0 1 1 0 0 0 1 1 0 0 0 0 1 2 0 0 0 0 0 1 1 1 2 1 0 0 0 0 0 1 1 1 0 2 0 0 0 2 0 0 1 2 0 2 2 0 0 1 0 1 0 0 0 1 1 0 1 0 0 1 1 1 1 1 0 1 1 1 1 0 0 0 1 1 1 0 0 0 2 1 1 0 0 1 1 1 1 0 2 0 0 1 0 0 1 0 0 0 0 0 0 0 1 0 1 1 1 0 0 0 2 0 0 1 0 0 1 2 2 0 0 0 2 0 0 1 1 1 2 2 0 0 0 0 2 0 2 1 0 2 2 0 2 2 0 2 0 2 2 0 0 0 0 0 1 1 2 0 0 0 0 2 0 1 1 2 0 1 1 1 0 2 1 1 0 1 1 0 1 0 0 2 0 1 2 0 2 2 1 0 1 0 0 0 0 0 0 0 0 0 0 0 0 2 1 0 1 2 0 0 1 0 0 0 0 0 0 1 0 1 1 0 0 1 0 0 1 0 2 0 1 1 1 2 1 1 1 2 0 0 0 0 0 1 0 1 0 0 0 2 2 2 1 1 0 0 2 2 0 1 2 0 1 0 1 1 0 0 0 1 1 0 0 2 2 0 0 1 1 1 0 1 1 0 0 1 1 0 2 0 0 0 1 0 0 0 0 1 1 0 0 1 0 0 0 2 0 1 0 1 0 1 2 0 0 0 1 1 0 1 2 2 0 0 1 2 0 0 0 0 2 0 0 0 0 0 0 1 1 0 1 1 0 0 0 0 0 1 0 1 0 0 0 0 0 2 0
181 0 1 1 1 0 1 1 0 0 0 0 0 0 0 0 0 1 0 1 1 1 0 2 0 1 2 0 0 0 1 1 0 1 2 1 2 1 0 0 0 0 0 1 2 1 2 0 1 0 1 0 0 0 1 2 0 0 0 0 0 2 2 2 1 1 1 1 0 0 0 1 2 0 1 2 1 1 1 1 0 2 2 1 1 0 1 2 1 2 1 2 2 1 0 0 0 0 0 0 0 2 0 0 0 0 2 2 0 2 1 0 0 1 2 2 1 0 1 1 1 0 2 0 1 1 0 2 2 1 0 0 1 1 0 0 0 0 0 1 1 0 0 0 1 0 1 0 0 1 0 0 0 0 1 0 0 0 0 1 2 2 1 0 0 2 0 0 1 2 0 0 0 2 2 0 2 1 0 0 0 0 0 2 0 2 2 1 0 0 0 1 2 2 2 1 1 0 0 0 0 0 0 1 2 0 1 1 0 0 1 2 0 1 0 0 0 0 1 2 2 0 1 0 0 2 1 1 0 0 0 1 1 0 1 0 0 2 0 1 0 1 2 0 0 0 0 1 1 0 0 0 2 1 0 2 1 1 0 1 0 1 0 1 1 0 0 1 1 0 1 0 1 1 0 0 0 2 2 1 1 1 0 0 1 1 0 0 1 2 0 0 2 0 2 0 2 1 0 0 1 0 0 1 0 0 0 2 0 0 0 0 0 2 2 1 2 1 1 0 1 1 1 0 0 0 0 0 1 1 2 1 0 0 0 0 0 1 0 0 0 0 0 0 1 0 2 0 0 1 2 0 0 2 2 0 1 2 0 0 0 0 1 1 1 1 0 2 2 0 0 2 0 2 0 1 0 1 0 2 1 1 1 0 0 1 0 1 1 0 0 1 0 0 2 1 1 1 1 1 1 1 2 2 0 0 0 0 1 0 0 0 0 0 1 1 1 0 0 0 0 1 0 1 0 1 1 2 0 0 1 2 1 0 0 0 0 0 1 0 1 0 1 1 0 0 0 2 2 1 0 1 2 2 2 2 2 2 1 2 1 0 1 1 0 0 0 1 1 1 2 0 2 0 2 0 2 2 0 1 1 2 2 1 1 1 0 0 2 1 2 1 0 1 0 0 1 1 1 2 0 1 1 1 1 0 1 1 0 0 0 2 0 0 1 0 0 1 0 1 1 1 2 2 0 2 0 0 0 1 1 1 0 0 0 0 2 1 1 1 2 2 0 1 2 0 0 1 1 2 0 0 1 0 2 0 1 0 2 0 2 0 1 1 0 0 0 0 0 0 0 0 1 0 1 0 1 0 0 2 0 0 2 2 0 0 0 0 0 0 0 0 0 0 0 0 2 0 0 0 0 2 0 2 0 2 1 0 0 1 0 0 0 0 0 0 0 0 0 2 1 1 0 0 0 0 1 1 0 0 0 0 0 0 2 0 0 0 0 0 1 1 0 0 1 0 1 1 0 1 1 1 2 0 0 0 0 0 1 0 0 0 1 0 1 0 0 1 0 1 0 1 0 0 1 1 1 0 2 0 0 0 2 1 1 2 1 1 2 1 1 1 2 2 1 0 1 0 1 2 0 1 0 0 0 0 0 1 0 0 0 0 0 1 0 0 0 0 0 0 0 0 0 2 1 2 0 0 1 1 1 2 0 1 1 1 1 0 0 1 0 0 0 0 0 0 0 1 0 2 0 2 0 0 1 0 0 0 2 2 0 0 2 0 0 0 0 2 2 2 0 1 1 0 0 1 1 2 2 0 0 1 2 0 2 1 0 2 2 2 0 1 2 2 0 0 0 0 0 0 0 2 0 0 0 0 1 0 0 2 2 2 1 1 1 0 1 2 2 0 2 2 1 0 0 0 1 0 0 1 1 1 2 2 0 2 0 0 1 0 0 0 0 0 0 0 0 0 2 1 0 0 1 0 1 0 1 0 0 0 1 0 0 0 0 0 1 0 1 0 0 0 2 0 0 1 0 0 1 0 1 1 0 0 0 2 0 0 1 1 2 0 0 0 2 1 1 2 0 0 0 2 2 1 1 1 0 2 0 0 0 0 0 0 1 0 0 1 2 1 1 0 0 2 1 0 0 0 0 0 0 0 1 2 0 0 1 1 0 0 0 0 0 1 0 0 0 1 1 1 2 0 2 0 0 0 1 2 0 0 0 0 1 0 2 0 0 0 1 1 1 0 0 0 0 0 1 0 1 0 0 0 1 1 0 1 1 1 1 1 0 0 0 1 1 0 0 0 0 0 0 0
182 1 0 0 0 0 1 2 1 0 1 0 1 1 0 0 1 1 1 1 1 1 0 2 0 0 1 0 0 0 2 1 0 1 0 1 1 1 0 1 1 1 0 0 2 0 1 0 2 0 0 0 0 0 1 0 2 0 0 0 2 0 2 1 1 0 1 0 0 0 1 1 2 1 1 2 1 0 2 0 0 1 2 0 0 0 0 0 0 2 0 2 0 0 0 0 0 2 0 2 2 2 1 1 1 1 2 0 2 0 0 2 0 1 2 2 1 0 0 1 1 0 2 0 0 2 0 0 2 0 1 1 1 1 1 0 2 0 0 0 1 0 0 1 0 0 0 0 0 1 0 0 0 0 0 0 1 0 0 0 1 0 0 2 1 2 0 0 0 2 0 0 1 1 1 0 2 0 0 0 1 1 0 1 0 1 1 2 0 0 0 1 2 1 2 1 0 0 0 1 1 0 0 2 2 0 2 1 1 0 1 1 1 0 0 1 1 0 2 1 1 0 0 0 0 0 0 0 0 0 0 1 0 1 1 1 0 2 0 0 0 0 2 0 0 0 0 0 2 0 0 0 1 0 0 0 0 0 0 0 0 0 1 1 0 0 0 0 1 0 1 1 2 2 0 0 0 0 2 0 0 1 1 1 2 0 1 1 1 2 0 1 1 0 1 0 1 0 0 2 1 0 1 1 0 0 0 2 0 0 1 2 0 1 1 0 2 1 1 0 1 1 1 0 1 0 1 1 1 2 1 1 0 0 0 0 0 2 0 1 1 1 0 0 1 0 2 0 0 0 0 0 0 2 2 0 0 1 0 1 0 1 0 0 0 0 0 2 1 0 1 1 1 2 1 0 0 2 1 1 1 1 1 0 1 1 0 0 0 0 0 2 0 0 1 0 1 0 2 1 1 2 2 2 0 2 2 0 0 0 0 0 0 0 1 1 1 0 0 0 0 2 0 1 2 1 1 0 2 0 1 1 1 0 1 1 0 1 0 0 2 0 2 0 0 1 0 1 1 1 0 1 0 1 1 0 1 0 0 1 1 0 0 0 0 2 1 1 1 1 1 0 2 0 1 1 0 1 0 0 2 2 0 0 0 2 0 0 1 0 1 1 1 1 1 0 0 0 0 2 0 1 1 1 1 0 1 0 0 0 0 0 0 0 1 1 0 1 0 1 1 1 1 1 0 0 1 2 0 1 1 0 0 2 1 0 2 1 1 1 1 0 1 1 2 0 0 0 1 1 0 1 0 0 2 0 0 0 2 0 2 0 1 1 0 0 0 0 0 0 0 2 1 0 1 0 2 1 0 2 0 0 1 1 0 0 0 0 1 1 0 0 0 0 0 1 0 0 0 1 1 1 1 1 0 1 1 1 0 0 1 0 0 0 0 0 0 0 1 0 0 1 0 0 0 0 2 1 0 0 0 0 0 0 0 0 0 0 2 0 1 1 0 1 2 0 2 0 1 2 0 2 0 1 0 0 0 1 1 0 0 0 0 0 2 2 1 2 0 1 0 1 1 0 0 1 1 0 1 1 0 1 2 1 1 0 1 0 1 1 0 0 0 2 0 0 0 0 2 2 1 0 0 0 1 1 1 2 0 0 1 1 0 1 0 0 0 0 0 0 0 0 0 2 2 2 0 0 0 0 0 1 0 2 1 1 1 1 1 1 0 0 0 0 1 1 0 0 0 0 0 0 0 0 0 2 0 0 0 0 0 0 1 0 0 1 1 2 2 2 0 0 0 0 0 1 0 2 2 0 1 1 1 1 1 0 1 2 1 1 1 1 2 1 0 0 0 1 0 1 1 2 1 0 1 1 1 0 0 2 2 0 1 0 1 0 1 1 0 0 0 0 0 0 0 0 1 0 0 2 0 2 1 1 0 1 0 1 1 0 1 1 0 1 0 0 1 0 0 0 0 2 0 0 0 0 0 0 0 0 0 0 0 0 0 0 2 0 1 0 1 0 2 1 0 1 0 0 2 0 0 1 2 0 0 0 1 0 0 0 1 0 1 2 2 1 2 2 0 0 0 2 2 0 2 1 1 1 0 1 0 0 0 1 1 1 0 1 1 0 0 1 2 0 1 0 0 1 0 0 0 2 1 2 0 0 0 2 0 0 0 0 1 0 0 0 0 1 1 0 2 0 2 1 0 0 0 0 0 0 0 0 2 0 1 1 1 0 1 1 1 0 0 0 0 1 1 0 1 0 0 0 0 0 0 0 0 0 1 0 0 0 0 0 0 0 0 0 0 0 1 1
183 1 0 0 0 0 1 1 0 2 2 0 0 2 0 0 0 1 1 1 1 2 0 1 1 1 1 0 1 1 0 1 0 0 2 0 2 1 0 1 0 1 0 1 2 0 1 0 2 0 0 0 0 1 1 1 0 0 2 1 1 0 0 0 0 0 1 0 0 0 0 0 2 0 0 2 2 0 1 0 0 2 2 0 0 0 0 1 1 2 1 1 1 0 0 0 0 0 0 0 0 2 0 0 1 1 2 1 1 1 0 2 1 1 1 1 1 0 0 2 2 0 2 0 0 2 0 1 1 0 0 0 1 1 0 0 1 0 0 0 1 0 0 0 2 0 2 0 0 2 0 0 1 0 1 0 0 1 0 0 0 0 0 0 2 0 0 1 0 1 0 1 0 2 2 0 2 1 0 0 0 2 0 1 0 1 1 1 1 1 1 1 2 2 2 1 2 1 0 2 2 0 1 0 2 0 1 0 1 0 2 1 2 0 0 1 2 0 1 1 1 0 1 0 0 1 1 1 1 1 1 2 0 0 1 0 0 2 1 1 0 1 2 0 0 1 1 0 1 0 0 0 1 0 0 0 0 0 1 1 1 0 0 1 1 0 1 1 2 0 1 2 0 1 0 0 0 0 2 0 0 0 0 0 1 0 0 1 0 2 0 0 1 0 2 1 2 1 1 2 1 0 0 1 0 0 0 2 1 1 0 1 0 1 1 0 0 1 0 0 1 1 0 0 1 0 1 1 0 1 2 0 0 0 0 0 0 0 0 0 0 0 1 0 0 1 0 0 0 2 0 0 0 2 2 0 1 0 1 0 1 1 1 1 1 1 0 2 2 0 1 1 1 2 1 0 0 1 0 2 1 2 2 0 0 1 0 0 0 0 0 0 0 0 2 1 1 0 0 0 0 0 1 2 0 1 0 1 0 0 0 0 0 0 0 0 0 0 0 0 0 2 0 0 1 2 2 0 0 1 2 1 0 2 0 0 0 1 0 0 0 0 2 0 0 0 0 0 0 0 0 1 1 2 1 1 1 1 2 2 1 0 1 0 0 1 0 2 2 0 0 0 1 1 1 0 1 2 0 1 2 0 1 0 1 0 0 0 2 1 2 1 0 2 0 0 1 0 1 2 0 1 1 1 1 0 2 1 0 0 0 2 1 1 1 0 1 2 0 2 2 1 2 1 0 1 0 0 1 2 0 1 0 1 0 0 2 1 1 1 1 0 0 1 1 0 0 2 0 2 0 0 0 0 1 1 0 0 2 0 0 0 2 2 0 2 2 1 1 1 1 1 0 0 0 0 1 1 0 2 0 1 2 1 1 1 1 0 0 0 0 0 0 0 0 0 0 1 0 2 2 0 2 1 0 1 2 1 1 1 1 0 0 2 0 0 0 0 0 0 0 2 1 0 0 1 1 2 0 0 0 0 0 0 2 1 1 0 0 0 0 1 1 2 2 0 1 0 0 1 0 1 1 1 0 0 0 0 0 0 0 0 2 2 0 2 2 2 0 0 0 1 1 0 0 2 1 0 2 0 1 0 2 0 0 2 0 0 1 1 0 0 0 0 0 0 0 0 0 1 0 0 0 0 1 1 1 2 0 0 1 1 0 1 0 0 0 1 1 1 0 0 0 2 1 2 1 0 0 0 0 0 0 2 0 0 1 1 1 1 0 0 0 0 0 0 0 1 0 0 0 0 0 0 0 0 0 0 0 0 0 0 1 0 1 0 0 1 1 1 0 0 0 0 0 0 0 0 0 1 0 1 1 1 2 0 1 2 1 1 1 1 2 2 1 1 1 1 0 2 1 1 2 0 2 1 1 0 0 2 2 0 0 1 0 1 2 2 1 1 0 1 0 0 0 0 1 0 0 2 1 2 2 2 0 2 0 2 1 0 0 0 0 0 1 0 1 0 1 1 0 1 1 0 0 1 0 0 0 0 0 0 1 0 1 1 0 0 1 0 0 0 1 1 0 1 0 0 2 0 0 0 2 0 0 0 0 0 0 1 2 0 1 0 2 2 2 2 0 0 1 1 1 0 1 1 1 2 1 1 1 0 1 0 1 1 0 1 2 1 0 1 2 0 0 0 0 1 0 1 0 0 0 2 0 0 0 0 0 0 0 0 1 1 1 1 1 1 0 0 2 0 2 0 2 0 2 1 0 0 0 1 1 0 0 1 1 1 1 0 1 0 0 0 1 1 1 0 0 0 0 0 0 0 0 0 0 0 0 1 1 0 1 0 1 1 0 0 0 0 2 0
184 0 0 0 1 0 1 2 0 0 0 1 0 0 0 0 0 1 1 1 0 1 1 0 1 1 1 0 0 0 2 1 1 1 0 1 1 1 0 1 1 1 0 0 2 1 1 0 2 0 0 0 0 1 1 1 0 0 0 0 0 0 1 0 1 0 1 1 0 0 1 2 2 0 1 2 1 0 2 1 1 2 2 2 2 0 0 2 2 2 1 2 1 1 0 0 1 0 0 0 0 1 1 1 1 2 2 2 0 2 0 2 1 2 2 2 2 0 1 1 1 0 2 0 1 1 0 1 1 1 0 0 0 0 0 0 0 0 0 1 0 0 0 0 1 0 0 0 0 0 0 0 0 0 1 0 1 0 1 0 2 2 0 0 0 2 1 0 2 2 0 0 0 1 1 0 1 1 0 0 0 1 0 0 0 0 0 1 1 1 1 1 2 2 2 2 1 0 0 0 0 0 0 0 2 0 2 1 1 1 1 0 1 0 0 1 1 0 0 2 2 0 0 0 0 0 0 2 0 0 0 0 0 1 1 0 1 2 0 0 0 1 2 0 0 0 0 0 2 0 0 0 0 0 0 1 1 0 0 0 0 0 0 0 0 0 1 0 2 0 0 0 1 1 1 0 0 1 1 1 1 1 0 0 1 0 0 1 0 2 0 0 2 0 2 0 1 1 0 1 1 1 1 0 1 1 1 1 0 2 0 2 0 2 1 0 2 0 1 0 1 1 2 1 0 0 0 0 1 0 1 2 0 0 0 0 0 1 0 0 0 0 1 0 0 1 1 0 1 1 1 0 1 1 0 0 0 0 0 2 0 2 2 0 2 0 0 2 2 0 1 1 0 2 0 0 0 1 0 2 2 1 2 0 0 0 0 0 0 0 0 1 0 0 2 1 1 0 1 1 1 2 0 0 0 0 2 0 0 1 0 0 0 0 0 2 0 0 1 0 1 1 0 0 1 2 2 0 0 1 1 1 1 1 0 0 0 1 0 1 1 0 1 1 1 0 0 0 0 1 0 0 1 2 1 1 1 1 2 2 1 0 0 0 0 2 0 2 2 0 2 1 0 2 0 1 0 1 0 1 2 1 1 0 1 0 0 0 1 0 1 1 0 1 0 0 0 1 1 1 1 0 1 0 1 2 1 0 0 0 0 0 1 1 0 1 1 0 0 2 0 0 2 2 1 1 0 0 0 1 0 1 0 0 2 1 2 0 1 1 0 0 0 0 1 0 0 0 2 1 1 1 0 0 2 0 1 1 1 0 1 0 0 1 1 0 0 0 1 0 2 2 1 0 1 1 2 1 0 2 0 1 0 0 0 0 0 0 0 0 0 0 1 0 0 0 0 2 0 2 2 0 0 2 0 2 1 1 1 1 0 0 0 1 0 0 0 0 0 0 0 0 0 1 1 2 2 0 0 0 1 1 0 0 2 0 1 0 0 0 0 1 0 1 1 0 1 2 0 1 1 2 1 0 0 0 0 0 2 0 0 0 0 0 2 1 1 2 0 0 2 0 0 0 0 1 1 1 1 1 2 0 2 1 0 1 2 0 0 1 0 0 1 2 1 0 0 0 1 2 0 1 0 0 2 2 2 1 1 0 1 1 0 1 0 0 0 2 2 2 0 0 1 2 2 0 0 0 1 1 1 1 0 1 1 1 0 1 0 1 0 1 0 0 0 0 0 0 0 0 0 0 0 0 0 1 0 0 1 0 0 0 1 0 0 0 0 1 1 1 1 0 0 0 0 2 0 2 2 0 0 0 0 0 0 1 0 1 0 2 0 2 2 2 1 1 1 0 0 1 1 2 1 0 1 1 0 0 1 1 1 0 1 0 1 0 1 1 1 0 2 1 1 0 0 0 0 0 0 2 0 1 2 1 0 2 0 0 1 0 1 1 1 1 0 1 1 0 0 0 0 2 0 0 0 0 0 0 0 0 0 0 1 0 1 2 0 1 1 0 0 0 0 1 0 0 0 0 1 1 2 2 2 0 0 0 1 0 0 1 2 1 1 0 0 0 0 2 0 1 0 1 1 0 1 1 0 1 0 1 0 0 1 0 1 1 0 2 2 0 2 0 1 1 0 0 2 0 1 1 1 0 0 2 0 0 0 1 0 0 0 0 1 0 0 0 0 0 1 0 2 0 2 0 1 0 1 2 0 0 0 0 1 0 1 1 1 0 0 0 0 0 0 0 0 0 2 0 1 1 1 0 0 1 0 1 1 0 0 1 1 0 0 0 1 0 0 0 1 1 2 1
185 0 0 0 0 0 0 0 0 2 2 0 1 1 0 0 0 2 2 2 1 2 0 2 0 0 2 0 0 1 2 0 0 1 2 0 2 2 0 0 0 1 0 1 2 0 1 0 0 0 0 0 0 0 1 1 0 0 1 0 0 2 1 1 1 0 1 0 0 0 0 0 1 0 0 1 1 0 2 0 1 1 1 0 1 0 0 0 0 2 0 1 1 0 2 0 0 1 0 1 2 2 1 1 1 1 2 0 2 0 0 2 0 1 1 1 1 0 0 2 2 0 1 1 0 1 0 0 1 0 0 0 0 0 1 0 0 0 0 1 2 0 0 0 1 0 0 0 0 0 1 0 0 0 1 0 1 0 1 0 2 0 0 0 2 1 1 0 0 0 0 1 0 2 1 0 2 0 1 1 1 2 0 2 0 2 2 1 1 0 0 0 2 2 2 1 1 0 0 0 0 2 0 0 2 1 2 2 0 0 2 1 2 0 0 0 0 0 2 0 0 0 1 0 0 2 2 1 0 0 0 0 1 1 1 1 0 2 0 0 0 0 2 1 0 0 0 0 2 0 0 0 1 0 1 1 1 0 0 0 0 0 1 1 0 0 1 1 0 0 0 1 2 2 1 0 0 1 2 1 0 0 0 0 2 0 0 1 0 1 1 0 1 0 1 0 1 0 0 2 1 1 1 0 1 0 0 2 0 1 1 1 0 2 2 0 2 2 1 0 2 2 0 0 0 0 0 0 0 1 2 0 0 0 0 0 0 1 0 1 0 0 2 1 0 0 1 0 0 2 0 0 0 2 2 0 0 0 1 1 1 2 0 0 0 2 0 2 2 0 1 1 0 2 1 1 0 2 2 0 1 1 0 0 0 1 0 0 0 0 0 0 1 0 2 1 1 0 1 1 0 2 1 1 0 1 2 0 0 0 0 0 0 0 1 1 0 0 0 0 0 1 0 1 2 1 1 0 0 0 0 0 0 2 1 1 0 0 0 0 1 0 1 0 0 1 0 2 2 1 0 1 1 2 1 1 1 2 1 2 1 0 1 1 1 1 0 2 2 0 0 0 2 2 0 0 0 2 2 0 0 2 2 1 1 0 1 1 1 0 0 1 0 2 1 0 0 1 1 0 2 0 2 1 1 1 1 0 0 0 0 2 0 0 1 0 0 1 0 1 1 1 1 1 0 1 1 1 1 1 1 0 0 0 0 0 2 0 1 1 0 0 0 0 0 0 0 1 1 1 0 0 0 0 1 1 0 0 2 0 0 0 0 2 0 0 0 1 1 0 1 1 1 0 0 0 1 2 0 2 0 0 2 1 1 1 1 0 0 0 0 0 0 0 0 0 0 0 0 1 1 1 1 1 0 1 1 1 0 1 0 0 0 2 1 2 1 0 0 0 0 1 1 1 0 0 0 0 0 0 1 0 1 0 1 0 0 2 1 1 0 1 0 0 2 0 1 1 0 1 0 1 1 1 0 0 0 1 1 0 0 0 1 1 1 2 0 2 2 0 1 0 0 0 0 0 2 2 1 1 2 0 2 1 1 1 0 1 1 0 0 0 0 1 0 0 0 0 1 1 0 1 0 1 0 2 1 2 0 0 0 0 0 2 1 2 1 1 1 1 0 0 1 2 1 2 1 0 2 1 0 0 0 2 0 0 1 2 1 2 0 0 0 0 1 0 0 0 0 1 0 1 0 0 0 0 0 0 1 0 0 0 2 0 0 1 1 1 2 2 0 2 0 0 0 1 1 2 2 0 0 0 0 1 2 1 1 2 1 1 0 1 2 1 1 1 0 0 0 0 0 1 0 0 0 0 2 0 0 2 2 2 1 0 1 0 0 1 0 0 0 0 1 1 0 0 1 0 0 1 0 1 2 0 0 1 1 1 1 0 0 1 0 0 0 0 0 0 0 0 0 1 1 0 1 0 1 0 0 0 0 0 2 0 2 1 0 0 2 0 1 0 1 1 0 0 0 0 1 1 0 0 2 1 0 1 0 0 0 1 1 1 0 0 2 2 2 2 0 0 0 2 0 0 2 1 1 2 2 1 1 0 1 0 1 0 0 1 2 1 1 0 2 0 0 0 0 1 0 0 0 0 1 1 0 0 2 0 0 0 0 0 0 2 1 1 0 0 1 1 2 0 1 0 1 0 1 1 0 0 0 1 2 0 1 0 0 0 1 1 0 0 0 0 1 1 1 1 1 0 1 1 1 1 0 0 1 0 0 1 1 0 0 0 0 1 0 0 0 1 2 1
186 1 0 0 0 0 1 1 0 1 1 1 1 2 0 0 0 2 1 1 0 2 1 2 0 0 2 0 0 0 2 0 2 1 0 1 1 1 0 1 1 1 1 0 2 1 1 0 0 0 0 0 1 1 0 2 0 1 2 0 1 0 2 1 0 1 0 0 1 1 0 1 2 1 2 2 0 0 2 0 1 2 1 0 1 0 0 0 0 2 0 1 1 0 0 0 0 1 0 1 1 1 0 0 2 1 2 1 1 1 0 2 0 0 0 0 0 0 1 1 1 0 2 0 0 0 0 1 2 1 1 1 0 0 1 0 1 0 0 0 0 0 0 0 0 0 0 0 0 1 0 0 1 0 0 1 1 0 0 0 0 1 0 1 1 1 1 1 0 1 0 2 1 1 2 0 1 0 0 0 0 0 2 0 0 0 1 0 0 0 0 0 2 1 2 1 0 0 0 1 1 0 0 1 2 1 2 1 1 0 2 0 1 0 0 0 0 0 1 1 1 0 0 0 0 0 0 2 0 0 0 0 1 1 1 1 0 2 1 1 0 1 2 0 0 0 0 1 2 0 0 0 1 0 0 1 1 0 2 2 2 0 0 0 0 0 0 1 2 1 0 2 1 1 0 0 0 1 2 1 1 1 0 0 1 1 0 0 1 2 0 1 1 1 1 1 1 1 0 1 1 0 1 1 0 0 0 1 1 1 0 1 0 2 2 0 2 0 0 0 0 0 2 2 1 0 1 0 1 1 2 2 0 0 0 0 0 1 0 0 0 0 1 0 0 2 0 1 2 1 0 1 2 2 0 1 1 0 0 2 0 2 1 0 1 1 0 2 2 0 0 2 0 2 1 0 0 1 0 2 2 0 1 1 1 0 0 0 0 0 0 1 0 0 2 0 0 0 0 0 0 0 1 2 1 0 0 1 0 0 0 0 0 0 1 2 1 0 0 0 0 2 0 1 2 1 1 1 0 1 2 0 0 2 1 1 0 0 0 0 1 0 1 1 1 2 0 1 1 2 0 1 0 1 0 0 0 1 1 1 1 0 1 0 0 2 0 2 2 0 0 0 2 1 2 0 1 2 0 0 2 2 1 0 0 0 0 1 1 1 1 0 0 1 1 0 1 0 0 1 1 1 1 1 1 0 1 1 0 0 0 1 0 0 0 1 0 0 0 1 0 0 1 1 0 0 1 0 0 1 1 1 0 0 0 0 2 1 0 0 1 1 0 1 2 0 0 0 1 1 0 1 0 0 2 1 0 0 1 0 1 0 0 0 0 0 0 1 1 0 0 0 1 0 0 0 1 2 0 1 1 0 0 0 0 0 0 0 1 1 0 0 2 0 0 0 0 0 0 0 0 2 0 1 0 2 0 2 0 2 1 0 0 1 0 0 0 0 0 0 0 0 0 0 0 0 1 1 0 0 1 0 0 0 2 0 2 0 0 1 0 0 1 1 2 0 1 0 0 1 0 1 1 2 1 0 0 0 2 0 0 0 1 1 1 2 0 1 0 1 0 1 0 0 0 2 0 1 1 1 2 0 2 0 0 1 1 0 0 0 0 0 0 1 0 0 0 0 1 2 0 0 0 1 1 2 1 2 0 0 2 2 0 2 0 0 0 1 1 1 0 0 1 1 0 1 0 0 0 0 0 0 0 2 1 1 0 0 0 0 0 0 0 0 1 0 1 0 0 0 0 0 0 0 0 2 2 0 1 0 0 1 1 0 0 1 1 0 1 1 1 0 1 0 0 0 0 0 1 0 0 0 0 1 2 1 1 1 1 2 0 1 2 2 1 1 0 2 0 2 2 2 1 0 1 0 1 1 0 0 1 1 0 0 0 0 0 2 1 0 1 1 1 0 0 0 0 0 0 2 0 2 1 0 0 0 0 0 1 1 1 1 0 0 1 0 1 0 2 0 0 1 1 0 1 0 1 0 0 0 0 0 0 0 0 0 1 0 1 0 1 0 2 0 0 2 0 0 1 0 1 1 2 0 0 0 1 0 0 0 1 0 1 1 1 1 1 1 0 0 0 1 2 0 2 0 0 1 2 2 2 0 0 0 1 0 0 1 1 0 0 1 1 1 0 0 1 1 1 1 0 0 0 1 0 0 1 1 0 0 0 0 2 2 2 0 1 0 0 0 0 1 2 1 0 0 0 1 0 0 0 1 1 0 1 1 1 0 2 0 0 0 1 1 0 1 1 0 2 0 0 0 1 2 0 0 1 0 0 0 0 0 1 0 1 0 0 0 0 0 1 0
187 0 0 1 1 1 2 0 0 0 0 1 1 1 0 0 0 0 0 1 2 1 0 2 0 1 0 0 1 1 2 2 1 2 1 1 1 1 0 1 0 1 0 0 1 2 1 0 1 0 0 0 0 0 2 1 1 0 0 1 0 1 0 0 0 0 0 2 0 0 0 2 2 1 2 2 0 0 0 0 1 2 2 1 1 0 0 1 1 2 1 1 0 0 0 0 1 1 0 1 1 2 1 0 0 0 2 2 0 2 0 2 0 1 1 1 1 0 0 1 0 0 1 1 0 0 0 1 2 0 1 1 0 1 2 1 1 0 0 1 1 0 0 0 0 0 0 0 0 1 0 0 0 1 0 0 2 1 0 1 1 1 0 1 2 2 0 1 0 1 1 0 0 2 1 0 1 0 0 0 1 2 0 1 0 1 1 1 0 0 0 1 0 0 1 1 0 0 1 1 1 1 0 0 2 0 2 1 1 0 2 0 2 0 0 0 0 1 2 1 1 0 0 0 0 1 0 1 0 0 0 0 0 1 1 0 0 2 0 0 0 0 2 0 0 0 0 1 1 1 1 1 1 0 0 2 0 0 1 2 1 1 0 0 0 0 1 0 2 0 1 0 1 1 1 0 0 0 1 0 0 1 1 1 2 0 1 2 0 2 0 0 1 0 1 0 2 1 0 2 1 1 0 0 0 0 0 2 0 0 0 1 0 2 2 0 1 0 0 0 0 0 1 0 0 0 0 0 0 0 1 2 0 0 0 0 0 1 0 0 0 0 2 0 0 1 0 0 1 1 0 0 0 2 1 1 1 2 0 1 0 1 2 0 2 0 0 1 1 0 0 2 1 2 2 0 0 1 0 2 1 1 0 0 0 0 0 0 0 2 0 1 0 0 2 0 0 1 1 1 1 1 0 1 1 0 1 0 0 0 0 0 0 0 1 2 0 0 0 0 0 1 1 0 1 1 2 1 0 0 1 0 1 0 1 0 0 0 0 0 2 0 2 0 0 0 0 1 1 2 0 1 1 1 0 0 0 2 2 2 1 0 0 1 1 1 0 2 2 1 1 0 2 0 2 0 1 1 0 1 2 1 1 1 0 0 1 0 2 2 1 1 1 0 1 0 0 2 2 2 0 0 2 2 2 0 1 0 0 0 0 1 0 0 2 0 0 0 0 1 1 1 1 1 0 1 1 1 0 2 0 1 0 1 1 0 0 1 1 1 1 1 0 1 1 0 0 2 0 2 0 0 0 0 2 1 1 2 0 1 1 0 1 2 0 1 1 0 1 0 2 2 0 0 0 0 1 1 0 1 0 1 2 1 1 1 1 0 0 0 0 0 0 0 0 0 0 1 0 1 1 1 0 2 0 2 0 0 0 1 0 0 0 0 1 1 1 0 0 0 0 0 0 0 0 0 1 0 0 0 1 0 0 0 2 0 0 0 1 0 1 1 0 1 1 0 1 2 0 0 1 2 1 1 1 1 0 0 1 1 1 0 1 2 0 2 2 2 0 0 0 0 0 0 1 2 1 2 1 1 2 0 2 2 2 2 1 0 1 2 0 0 0 2 1 0 0 0 0 1 0 0 0 0 2 2 1 0 0 1 1 1 0 1 1 2 0 1 1 1 0 0 0 2 2 2 0 1 0 0 0 0 0 2 0 0 1 1 0 2 0 1 0 0 0 0 0 1 1 1 0 1 0 0 0 1 0 0 1 0 0 1 2 0 0 1 0 0 1 1 1 0 1 0 0 1 0 0 0 0 1 2 0 1 1 1 1 2 1 1 1 1 2 1 0 0 0 0 0 1 1 2 2 0 2 0 1 1 1 0 1 0 0 1 0 1 1 1 1 0 1 1 0 0 0 0 1 0 0 2 0 1 2 1 0 1 0 0 0 0 0 1 0 1 0 0 1 0 0 0 0 2 1 0 1 0 1 0 0 0 0 0 1 0 1 1 0 0 1 0 0 1 1 1 0 1 0 1 2 1 1 1 2 1 0 1 0 0 1 0 2 0 0 0 2 2 2 1 0 1 1 1 1 0 1 2 0 1 0 0 0 0 0 0 1 1 0 2 2 1 0 1 1 1 0 0 0 2 0 0 2 0 1 1 1 0 1 1 0 1 1 1 0 0 0 1 0 1 0 0 2 0 0 0 1 0 1 2 1 1 1 0 1 0 2 1 1 0 0 0 1 0 0 0 1 1 1 0 2 1 1 0 0 0 0 0 0 0 0 1 1 0 0 0 1 0 0 0 0 0 1 1
188 0 0 0 1 1 2 1 0 1 1 0 1 1 0 0 0 1 1 2 0 2 0 2 0 0 2 0 0 0 1 0 1 1 1 1 2 2 0 0 0 2 0 2 2 2 1 0 0 1 1 0 0 1 0 1 0 0 1 0 1 0 2 2 1 0 1 1 0 0 0 1 2 0 2 2 0 0 0 0 1 2 1 0 1 0 0 1 1 2 2 2 1 0 0 0 0 0 0 0 0 2 1 1 1 1 1 0 2 0 0 2 0 0 0 0 0 0 0 2 2 0 2 0 1 1 0 1 2 1 1 1 0 0 0 0 0 0 1 0 1 0 0 0 0 0 0 0 0 1 0 0 0 0 0 0 0 0 0 0 1 0 1 0 2 0 0 0 1 1 0 0 1 2 1 0 2 1 0 0 0 1 0 1 1 2 1 1 1 1 1 1 2 1 1 2 2 0 0 0 0 0 0 0 2 0 2 0 0 0 1 1 1 0 0 1 1 0 2 1 2 1 0 0 0 1 0 1 0 0 0 0 0 1 1 0 0 2 0 0 0 0 2 0 0 0 0 0 2 0 0 0 1 0 1 1 1 1 1 2 1 1 0 1 1 0 1 0 0 0 0 1 0 0 0 0 0 1 1 1 1 1 1 1 2 1 1 1 0 1 1 0 0 0 1 1 2 1 1 2 1 0 1 0 1 1 1 1 0 2 1 2 0 2 2 0 1 0 0 0 1 1 1 0 2 0 2 0 1 1 1 1 0 0 0 0 0 1 0 1 1 1 2 0 1 1 0 0 1 1 1 0 0 0 0 0 0 1 0 1 0 1 1 1 1 1 0 1 1 0 1 1 0 1 0 0 0 1 0 2 2 1 1 0 0 0 0 0 0 0 0 1 1 0 2 0 0 0 1 0 0 2 0 2 0 1 1 1 0 0 0 0 0 0 1 2 1 0 0 0 1 1 0 1 1 1 1 2 0 0 1 2 1 0 1 1 0 0 0 0 2 0 1 1 1 2 0 2 2 1 0 1 0 0 0 0 0 2 1 2 1 0 0 0 0 2 0 2 2 0 1 1 1 1 0 0 2 0 0 0 2 2 0 0 0 0 0 0 2 1 2 1 0 2 1 0 0 0 1 2 0 1 2 1 2 0 1 1 0 0 0 1 0 1 0 0 1 0 0 2 0 0 2 2 1 1 1 0 1 2 0 1 0 0 0 1 2 0 0 0 0 0 0 1 1 1 0 2 0 2 0 0 0 0 1 2 0 0 1 0 1 0 0 1 0 0 0 1 1 1 1 1 0 0 0 0 1 1 0 2 0 0 2 1 1 1 1 0 0 0 0 0 0 1 1 0 1 0 0 1 1 1 0 2 0 2 1 2 0 1 0 0 0 1 0 0 0 0 1 0 0 1 0 0 0 1 2 0 0 0 0 0 1 0 2 1 0 0 1 0 0 1 1 1 1 0 0 1 0 1 1 1 1 1 0 0 0 0 2 0 0 0 1 1 1 2 1 2 0 0 1 0 0 0 0 1 2 1 0 2 1 0 2 0 0 1 2 1 1 0 0 0 0 2 1 0 0 0 1 1 0 0 0 0 1 2 2 2 0 0 1 1 0 1 0 0 0 1 1 1 0 0 1 2 0 0 0 1 1 1 0 1 1 1 2 2 1 0 0 0 0 0 0 0 0 0 0 0 0 0 0 0 0 0 0 2 1 0 1 0 0 0 1 0 0 0 0 1 2 2 0 0 0 0 0 0 0 1 1 1 0 1 0 1 1 1 0 2 1 1 1 1 2 2 0 0 0 2 0 2 2 2 1 0 1 1 1 0 0 2 2 0 1 0 1 0 1 2 1 0 0 1 0 0 1 0 0 0 0 1 0 0 2 2 0 2 0 0 0 0 0 0 0 0 0 0 0 0 0 0 0 2 2 0 0 1 0 1 0 0 1 0 0 0 0 1 1 0 1 0 0 0 0 2 0 0 0 1 1 1 1 2 2 0 0 0 1 0 0 0 2 0 2 0 2 2 2 1 1 1 0 1 1 0 1 1 1 1 0 0 0 0 0 0 1 1 0 1 2 1 0 1 2 1 0 0 1 0 0 0 1 0 0 1 0 0 1 1 0 0 0 0 0 1 0 0 1 0 1 0 2 0 2 0 0 0 0 2 0 0 0 0 1 0 1 0 0 0 1 1 1 0 1 1 0 1 0 0 2 0 0 0 0 0 0 0 0 0 0 1 1 0 0 0 0 0 1 0 0 0 1 1
189 1 0 0 0 0 0 0 0 2 2 0 0 1 0 0 0 1 0 1 2 1 0 2 0 0 0 0 1 1 2 1 1 0 2 0 2 2 0 1 1 1 0 1 2 0 0 0 2 0 0 0 2 1 0 1 1 0 0 2 0 0 1 1 1 0 1 1 0 0 1 2 2 0 0 2 1 0 1 0 0 2 2 0 0 0 0 0 0 2 1 2 1 0 2 0 0 2 1 1 0 2 1 1 1 1 2 1 1 1 0 2 0 0 0 0 0 0 1 1 1 1 2 0 0 1 0 1 2 0 0 0 1 1 0 0 1 0 0 0 1 0 0 0 1 0 0 0 0 0 0 0 0 0 1 0 1 1 0 0 1 0 0 2 2 1 0 1 1 2 0 1 2 0 1 0 1 2 0 0 0 0 1 1 0 1 2 1 0 0 1 0 2 2 2 2 1 0 0 0 0 0 0 1 2 0 1 2 0 0 1 1 1 0 1 0 1 1 1 0 1 1 0 0 0 0 1 0 0 0 1 1 0 0 0 0 0 2 0 0 0 0 2 1 0 0 0 0 2 1 1 1 1 0 1 1 1 0 0 0 0 0 0 0 0 0 0 1 2 0 1 2 1 1 0 0 0 1 2 1 1 1 1 1 2 0 0 1 1 2 0 0 1 1 1 1 1 2 0 2 2 1 1 0 0 0 0 1 0 1 0 1 0 0 1 0 2 0 1 0 1 1 1 0 0 0 0 0 2 1 2 0 0 0 0 0 0 1 0 1 0 1 2 0 0 0 1 1 0 0 1 0 0 2 0 2 2 1 0 1 0 1 1 0 1 0 0 2 2 0 2 0 0 2 0 0 0 2 1 1 2 1 0 0 0 0 0 0 0 1 0 0 0 1 2 0 1 2 1 1 1 1 0 0 0 0 2 1 1 0 0 1 1 0 1 2 0 0 0 0 0 1 0 1 1 1 1 2 0 0 2 1 1 0 1 1 0 0 1 0 2 0 1 1 1 2 0 2 2 1 0 1 0 0 0 0 0 1 2 2 1 0 0 1 1 1 0 1 1 1 2 1 2 0 1 1 1 2 0 1 1 2 0 0 0 1 0 0 2 1 1 2 0 2 1 0 1 0 0 0 2 0 1 0 1 0 2 0 0 0 0 2 0 0 1 0 0 0 0 1 1 1 2 2 1 0 0 0 2 2 0 0 0 1 0 0 1 1 2 1 0 0 0 2 2 0 0 1 1 1 0 0 0 0 1 2 0 0 2 0 1 0 0 2 0 1 1 0 1 0 2 2 0 0 0 0 1 1 0 2 0 0 1 0 1 1 1 0 0 0 0 0 0 0 0 0 0 0 0 1 1 1 2 1 0 1 1 1 0 1 0 0 0 2 1 1 1 0 2 0 0 2 0 1 0 1 1 1 0 0 0 0 1 0 0 0 1 0 0 0 0 0 0 1 1 0 1 1 0 1 0 2 1 1 0 0 0 0 2 0 0 0 0 1 0 1 2 2 0 1 0 1 0 1 0 2 0 1 2 0 2 0 2 0 0 2 0 0 0 0 0 0 0 1 1 0 0 0 1 1 1 0 0 0 1 2 2 2 1 0 0 0 0 2 0 1 0 1 1 1 0 0 0 1 0 2 1 0 0 1 1 1 0 2 0 0 0 1 1 1 0 0 0 0 0 0 0 1 0 1 0 0 0 0 1 0 0 0 1 0 0 0 2 0 1 1 0 2 2 2 0 0 0 1 1 0 0 0 0 1 0 2 0 0 1 1 0 2 0 2 0 2 2 2 0 0 0 1 1 1 1 1 0 1 1 0 1 1 1 0 1 0 1 0 1 0 2 1 0 0 0 0 1 1 0 0 1 0 1 2 0 2 2 1 0 1 1 0 0 0 0 0 0 0 0 0 0 0 1 0 0 1 1 0 0 0 0 0 0 0 0 0 0 0 0 0 1 0 2 0 0 0 1 1 0 0 0 0 2 2 2 2 2 0 0 0 1 0 0 0 2 0 1 1 2 0 2 2 0 0 0 2 2 1 2 1 0 2 1 1 1 0 1 0 1 1 0 2 2 0 1 1 1 0 1 0 1 0 0 0 0 0 0 1 1 0 1 1 1 0 0 0 2 1 1 0 0 0 0 0 2 0 2 0 1 0 1 2 0 0 0 1 0 1 2 0 1 0 1 1 2 0 0 0 0 1 1 0 2 0 0 0 2 2 0 0 1 0 0 0 0 0 0 1 0 0 0 0 0 0 0 0
190 1 1 0 0 0 1 1 0 0 0 1 1 1 0 0 1 1 0 2 0 2 0 2 0 0 0 0 1 1 2 1 1 0 2 0 2 2 0 0 0 2 0 0 1 0 0 0 0 1 1 0 1 0 1 2 0 0 1 0 1 1 2 2 1 0 1 0 1 1 0 0 2 0 1 2 1 0 2 0 1 1 2 1 2 0 0 0 0 2 0 0 0 0 0 0 0 0 0 0 0 2 1 1 1 0 2 2 0 2 0 1 0 1 1 1 1 0 0 2 2 0 0 2 0 0 0 0 2 0 0 0 0 0 0 0 0 0 0 2 0 0 0 0 1 0 1 0 0 0 0 0 1 0 0 0 1 0 0 0 1 0 0 1 2 1 0 0 2 2 0 0 0 2 2 0 2 0 1 1 1 1 0 0 0 0 1 1 0 0 0 0 1 1 1 1 1 0 0 0 0 1 0 1 2 0 0 2 0 1 2 1 0 0 0 2 1 0 2 0 2 2 0 0 0 0 1 2 0 0 0 0 0 0 2 0 0 2 0 0 0 0 2 0 0 0 0 0 2 0 0 0 1 1 0 1 0 1 0 0 0 0 0 1 1 0 0 0 2 0 1 0 1 1 1 0 0 1 1 0 1 2 2 2 2 0 2 0 1 2 0 1 2 0 2 0 2 0 0 1 0 0 1 0 0 0 0 2 0 0 1 1 0 1 1 0 2 0 0 0 0 0 1 0 2 0 1 0 0 1 2 1 0 0 0 0 0 1 0 1 1 1 2 0 0 1 0 0 2 0 0 0 0 1 1 0 0 0 0 0 0 0 1 0 1 0 0 2 2 0 1 1 1 2 1 1 0 1 0 2 1 0 1 0 1 0 0 0 0 1 0 1 0 1 2 1 1 0 2 1 1 2 0 2 0 0 0 0 0 0 0 0 0 0 0 0 0 0 0 0 1 1 0 2 0 0 0 1 0 0 0 0 0 0 1 0 0 0 0 0 2 0 1 1 0 1 0 0 1 0 1 0 1 1 0 0 0 1 1 2 1 0 0 1 1 1 0 2 2 0 0 0 1 2 0 0 0 2 0 2 2 1 0 0 0 0 0 1 1 1 0 1 0 1 0 0 0 0 1 1 1 0 2 1 1 1 1 1 0 0 0 1 0 0 0 1 0 2 0 2 1 0 2 2 2 0 0 0 0 1 1 1 0 1 1 0 0 2 0 0 1 1 0 1 2 0 0 1 1 1 0 0 0 0 2 0 0 1 0 1 0 0 0 0 0 0 0 1 2 0 0 1 0 0 0 0 1 1 0 1 0 1 0 0 0 0 0 0 0 0 0 0 1 0 0 0 1 0 0 1 1 1 0 1 0 2 2 2 0 2 1 0 0 1 1 1 2 0 0 0 0 0 0 0 0 0 0 1 0 0 0 0 0 0 1 0 1 0 0 0 0 1 0 0 1 0 1 0 1 2 0 2 1 1 0 0 0 0 1 0 0 0 1 1 1 2 0 2 1 0 1 0 0 1 0 1 1 1 1 1 1 1 2 1 1 2 0 1 1 0 1 1 1 1 0 0 1 0 1 1 1 1 0 0 2 2 1 2 0 0 0 0 0 1 0 1 0 0 0 0 0 0 0 2 2 2 0 0 0 0 0 2 0 2 0 0 0 0 0 1 1 0 0 1 1 0 0 1 0 1 0 1 0 0 0 0 0 0 2 1 0 1 1 0 1 0 1 2 2 2 1 0 0 0 0 1 0 2 2 0 1 1 1 1 2 1 1 2 1 1 1 1 2 1 0 0 0 1 0 1 1 1 0 0 0 1 0 0 0 1 1 0 1 1 1 0 2 0 2 0 0 2 0 1 0 0 1 0 0 1 0 1 2 1 0 1 1 0 0 0 0 0 0 0 1 0 1 0 0 0 0 1 2 1 1 1 1 0 0 0 1 0 0 0 0 0 0 0 2 0 1 0 2 1 0 1 0 1 2 2 2 2 1 0 0 1 0 1 0 0 2 0 1 1 1 1 1 0 0 0 0 2 2 0 2 0 1 2 1 1 1 0 1 0 1 1 1 2 2 0 2 0 2 2 0 1 2 1 0 0 1 0 1 2 0 0 0 1 0 1 0 0 2 0 0 0 0 0 0 0 2 0 1 0 2 0 2 2 0 0 0 1 1 0 0 1 1 0 1 1 1 0 0 0 0 0 2 0 2 0 0 0 1 1 0 0 1 0 0 1 1 0 0 0 0 0 0 0 0 0 2 0
191 1 0 0 1 1 2 1 1 0 1 0 0 0 0 0 0 1 0 1 0 1 0 2 0 0 1 0 0 1 2 1 2 2 2 0 2 1 1 0 0 1 2 0 2 1 1 0 1 0 0 0 1 1 1 2 0 0 0 0 1 0 2 2 0 1 1 1 0 0 0 1 2 0 2 2 0 0 2 0 2 2 2 2 2 0 0 0 0 2 0 0 1 0 1 0 0 2 0 2 1 2 1 1 1 0 1 2 0 2 0 1 1 2 2 2 2 0 0 2 2 0 1 1 0 1 0 0 0 0 0 0 0 0 0 0 0 0 0 0 1 0 0 0 0 0 0 0 0 2 0 0 0 0 0 0 1 0 0 0 1 2 0 1 0 1 0 0 0 1 1 1 0 1 2 0 2 2 0 1 0 1 1 0 0 0 0 1 0 0 0 1 0 0 0 1 0 1 0 0 0 0 0 1 2 0 0 1 1 1 1 1 1 0 0 1 1 0 2 1 1 0 0 0 0 1 0 2 0 1 1 0 1 0 1 0 0 2 0 0 0 0 2 0 0 0 0 0 1 1 1 1 1 0 0 2 2 1 0 0 0 0 0 1 1 0 0 0 1 0 0 2 1 1 0 0 1 1 2 1 1 2 0 0 1 0 0 2 0 2 0 0 2 0 2 0 0 1 0 1 1 0 2 0 2 0 1 1 0 0 1 1 0 2 2 0 2 1 2 0 2 2 1 1 1 0 1 1 1 1 1 1 0 0 0 0 0 1 0 0 0 0 1 0 0 2 0 0 2 1 1 0 0 2 1 1 1 0 0 1 0 1 0 0 0 2 0 2 2 0 1 1 0 2 1 1 0 1 1 1 0 1 1 0 0 1 0 0 0 1 0 0 0 0 2 0 0 2 0 0 0 0 0 2 0 0 0 0 1 0 0 0 0 0 1 2 1 0 1 0 0 1 0 2 0 1 1 0 0 1 2 1 0 1 1 1 0 1 0 0 1 0 1 1 1 2 0 2 2 1 0 1 2 2 2 2 2 2 1 1 2 0 1 0 1 0 0 1 2 1 1 0 1 2 0 0 0 1 0 1 2 2 0 0 0 2 0 0 2 0 2 2 0 2 0 0 0 0 1 2 0 1 2 1 2 1 1 1 0 0 0 1 1 0 1 0 0 1 0 2 1 0 2 2 0 1 0 0 0 1 1 1 0 1 0 0 2 1 1 1 2 2 0 1 1 0 0 2 0 2 0 0 1 0 2 1 0 2 0 0 0 2 0 2 0 0 0 2 1 1 1 1 0 0 0 0 0 0 0 2 0 0 2 2 0 1 1 1 0 0 1 0 1 0 1 0 0 0 0 0 0 1 1 2 0 2 1 1 0 0 0 0 0 1 1 2 1 0 0 0 0 1 0 1 1 2 2 1 0 0 0 0 0 0 2 1 0 0 0 0 0 1 0 0 0 0 0 0 0 1 0 2 0 2 0 0 0 1 0 1 1 0 0 0 1 1 1 1 0 2 0 2 0 0 1 2 1 0 2 0 1 0 1 0 0 0 1 2 2 0 0 0 2 2 2 1 1 0 0 1 1 0 0 0 1 1 0 1 1 0 1 0 0 1 0 0 0 1 1 1 0 0 0 1 1 1 0 0 0 0 0 0 0 2 0 0 1 1 0 1 0 1 0 1 1 0 0 1 0 0 0 0 0 0 0 1 0 0 2 0 0 2 2 0 0 1 1 1 1 1 0 0 2 0 0 1 0 1 1 0 1 2 1 1 2 1 0 2 2 1 1 0 2 2 1 1 0 1 0 1 1 1 1 0 1 0 0 0 1 1 1 0 2 0 2 0 2 2 1 0 1 1 1 1 1 0 1 0 0 2 1 2 1 2 0 2 0 1 2 0 1 1 1 1 0 1 1 0 0 0 0 2 1 1 0 1 1 0 0 0 1 0 0 0 0 0 1 0 1 0 1 0 1 1 0 1 0 1 2 1 2 2 2 0 0 0 0 0 0 0 1 1 1 0 2 2 2 2 0 0 1 1 0 0 1 2 0 1 0 2 1 0 0 1 1 1 0 0 1 0 1 0 1 1 1 0 0 1 1 1 0 0 1 1 0 0 1 1 0 0 1 1 1 0 0 1 0 0 0 0 2 0 1 0 1 0 1 2 0 0 0 0 1 0 0 2 2 0 2 2 0 0 1 1 0 1 0 0 2 0 0 0 0 0 0 0 0 0 1 0 0 0 0 0 2 0 0 0 0 0 2 0
192 1 0 0 0 0 1 0 0 0 0 1 1 1 0 0 1 1 1 1 1 1 0 1 1 1 0 0 2 2 0 2 2 1 2 0 2 1 0 0 0 1 1 1 2 0 0 0 1 0 0 0 0 0 2 1 1 1 2 0 0 1 0 0 0 0 1 1 0 0 0 1 2 0 2 2 0 0 2 0 2 2 1 1 2 0 0 0 0 2 0 0 1 0 0 0 0 1 0 1 1 1 0 0 0 0 2 2 0 2 0 1 1 1 1 1 1 0 0 1 2 0 0 2 0 0 0 1 2 1 2 2 0 0 0 0 0 0 0 0 2 0 0 0 0 0 1 0 0 1 0 0 0 0 1 0 0 1 0 0 1 1 0 1 1 2 0 1 1 2 0 0 1 2 1 0 2 0 0 0 0 1 1 0 0 0 0 1 0 0 0 1 1 1 1 2 1 0 0 0 0 1 0 0 2 0 2 1 0 0 2 1 0 0 0 0 0 0 0 1 2 1 1 0 0 1 1 2 0 0 0 0 0 0 2 0 0 1 0 0 0 0 2 1 0 0 0 0 2 0 0 0 1 0 0 1 2 1 0 0 0 0 1 0 1 0 0 1 2 0 0 2 1 1 0 0 0 1 1 0 0 1 0 0 1 1 0 1 1 1 1 1 0 0 2 2 2 0 0 1 0 0 2 0 0 0 1 1 0 1 0 1 0 1 1 0 2 1 0 0 2 1 1 0 2 0 2 0 0 0 2 1 0 0 0 0 0 2 0 1 0 0 2 0 0 0 0 0 0 2 0 2 0 2 1 1 1 0 0 1 0 1 1 1 1 1 0 2 1 0 1 1 0 2 0 0 0 1 0 2 0 2 0 1 0 0 0 0 0 0 0 1 0 0 2 0 0 0 1 1 1 1 2 2 0 1 0 0 0 0 0 0 0 0 1 2 1 0 1 0 0 1 0 0 1 2 1 1 0 1 1 1 1 0 1 1 0 1 1 0 2 0 2 0 1 1 1 2 2 1 0 2 0 2 1 0 1 2 2 2 0 0 0 1 1 1 0 2 2 0 1 1 1 1 2 0 1 2 0 0 0 1 1 0 1 0 0 1 1 1 1 0 1 1 0 0 1 0 1 2 0 1 2 1 1 1 1 1 0 0 0 1 0 1 0 0 1 1 0 2 1 0 2 2 1 0 1 2 0 0 2 0 0 1 0 0 2 1 1 1 0 0 0 0 0 1 0 0 2 0 0 0 0 0 1 2 0 2 1 0 1 0 0 2 0 1 1 1 1 1 0 1 0 0 0 0 1 2 0 0 1 0 0 0 0 0 0 0 0 0 1 0 0 0 0 0 0 1 0 2 2 0 0 1 0 2 0 1 0 1 1 0 0 1 1 1 1 0 1 0 0 1 0 0 0 0 0 2 0 0 0 0 0 0 2 0 2 0 0 0 0 0 0 1 1 0 0 1 1 2 0 1 0 2 1 1 0 1 2 0 0 0 1 1 0 1 1 2 0 0 0 0 0 0 0 2 1 1 1 1 1 0 1 0 0 1 0 1 1 1 1 1 1 1 0 0 1 0 1 1 0 1 0 0 1 1 1 1 0 0 1 1 0 1 0 1 0 0 0 0 0 1 0 1 1 2 0 0 0 0 0 0 0 2 1 1 0 0 0 0 0 0 0 0 0 0 0 0 0 0 0 0 0 0 0 1 0 0 0 0 0 0 2 0 2 0 0 1 1 1 0 0 0 0 0 0 0 1 1 1 0 0 0 0 0 2 0 2 2 0 1 0 2 2 1 1 1 1 0 2 2 2 0 0 0 0 2 0 2 0 2 0 1 1 1 0 2 1 1 0 2 1 0 1 0 0 1 0 0 1 0 1 1 1 0 2 0 0 1 1 1 1 0 0 1 0 1 1 0 0 0 1 0 0 0 0 0 0 0 0 1 0 0 0 0 2 1 0 0 0 0 1 2 0 0 1 0 1 2 2 2 2 1 0 0 1 0 1 0 0 2 0 1 1 2 2 2 2 0 0 0 2 1 0 2 1 0 2 0 0 0 0 0 0 1 1 0 1 2 1 1 0 2 1 0 0 1 2 0 0 0 0 1 1 0 0 2 1 0 0 0 0 1 2 1 0 0 0 1 0 2 0 2 0 1 1 1 1 0 0 0 0 1 0 0 2 2 0 2 1 0 0 0 0 0 0 1 0 1 0 0 0 0 0 1 1 1 0 0 1 1 0 0 0 1 1 0 0 0 0 2 1
193 0 0 0 1 0 1 2 0 0 0 0 1 1 0 0 0 2 1 1 1 1 0 2 0 1 1 0 0 0 2 0 0 1 2 0 2 1 0 1 1 1 1 1 2 1 1 0 2 0 0 0 0 0 2 1 1 1 0 0 0 1 0 0 0 0 0 0 0 0 0 0 2 0 0 2 2 0 2 0 1 1 2 1 1 0 1 1 1 2 0 1 1 0 0 0 0 1 0 1 2 2 0 0 1 0 1 1 1 1 0 1 1 2 2 2 2 0 1 1 1 0 1 1 0 1 0 1 2 0 0 0 0 0 0 0 0 0 0 1 2 0 0 0 1 0 0 0 0 0 0 1 0 0 0 0 1 1 0 0 1 0 0 1 2 2 0 0 0 0 0 1 1 1 0 0 2 0 1 1 1 2 0 2 0 2 2 1 1 0 0 0 1 1 1 1 1 0 0 1 1 0 0 2 2 0 2 1 1 0 2 0 1 0 1 0 1 0 2 0 2 2 1 1 0 1 2 2 1 1 0 0 0 0 1 0 0 2 0 0 0 0 2 0 0 0 0 0 2 0 0 0 0 0 0 0 0 1 0 0 0 0 0 0 0 0 0 0 1 0 0 1 0 0 0 0 0 2 1 1 1 2 1 1 2 0 0 0 1 2 0 1 0 0 1 1 0 1 0 1 1 1 0 0 0 0 0 2 0 1 1 2 0 1 1 0 2 1 1 0 2 1 0 0 1 0 0 0 0 0 2 1 0 0 0 0 0 2 0 0 0 0 1 0 0 1 0 0 1 1 1 1 1 2 1 0 0 1 1 1 1 2 0 0 0 0 0 1 1 0 1 1 2 1 1 0 0 2 0 2 2 0 1 0 0 0 0 0 0 1 0 0 2 0 2 1 1 2 0 0 0 0 0 2 0 1 2 2 0 0 0 0 0 0 0 1 0 1 0 1 0 1 0 1 0 0 0 1 0 0 1 0 0 2 1 1 0 0 0 0 1 0 2 0 0 2 1 1 2 1 0 1 2 2 2 2 2 1 2 1 1 0 1 0 0 1 1 2 2 0 0 0 2 0 0 1 0 1 0 0 1 1 2 1 1 1 0 2 2 0 2 2 0 1 0 0 0 1 1 2 0 1 2 2 1 0 1 1 0 0 0 2 1 0 1 0 0 0 0 1 0 0 2 2 0 0 0 1 0 2 0 1 0 0 2 0 0 0 1 1 0 0 0 0 2 0 0 1 1 1 0 0 0 1 2 0 1 1 1 0 1 0 0 1 0 0 0 2 2 0 0 0 1 0 1 0 2 1 0 2 0 0 1 1 0 0 0 0 0 0 0 0 0 0 0 0 0 1 0 1 1 1 0 2 0 2 1 0 0 1 1 0 0 2 2 2 2 0 0 0 0 1 0 0 0 1 1 1 0 0 0 1 0 0 1 0 2 0 1 0 0 0 0 1 2 0 1 1 0 1 0 2 2 0 0 0 0 0 0 0 0 0 0 2 0 2 1 2 1 0 1 0 0 0 1 1 1 1 2 0 1 1 2 1 1 2 1 1 1 1 0 0 1 1 0 0 1 1 0 1 1 0 0 0 0 1 2 1 1 1 2 2 0 1 0 0 0 0 0 0 0 0 0 2 2 2 0 1 1 1 0 1 0 2 0 1 1 0 0 2 0 0 0 0 0 1 0 1 0 0 0 0 0 0 0 2 1 0 1 0 0 0 2 1 1 0 0 1 1 1 0 0 1 0 0 1 0 1 1 1 0 2 0 0 1 2 0 2 1 1 1 1 2 2 1 1 1 0 0 1 1 2 1 0 1 1 2 0 2 0 1 0 1 1 0 0 1 1 1 0 2 1 0 0 0 0 0 0 0 2 0 1 2 0 0 2 0 0 1 0 0 0 0 0 0 0 0 0 1 0 0 2 0 0 0 0 0 0 0 0 0 1 0 0 0 0 1 0 1 0 1 0 0 1 0 0 0 1 2 2 2 2 2 0 0 0 0 0 2 0 1 0 1 0 2 2 2 2 0 0 0 1 0 0 1 1 0 1 0 0 0 0 0 0 1 1 0 1 2 2 0 0 1 1 0 0 1 1 0 0 0 0 0 2 0 0 0 1 0 0 0 0 1 1 1 1 1 1 1 1 2 0 2 0 0 0 0 1 1 2 2 0 1 1 1 1 1 0 0 0 2 0 0 0 0 2 0 0 1 0 0 0 0 0 0 0 0 0 0 1 0 0 0 0 0 0 2 0 0 0 0 0
194 1 0 0 0 0 1 0 0 1 1 0 1 2 0 0 0 1 0 0 1 1 0 2 0 0 1 0 0 0 1 0 1 0 2 0 2 1 0 1 0 1 0 2 2 1 1 0 1 0 0 0 1 0 0 2 0 0 1 0 1 1 2 0 0 1 0 1 0 0 0 1 2 1 1 2 1 0 2 0 1 2 2 1 1 0 0 0 0 2 0 0 1 0 2 0 0 1 0 1 1 2 1 1 0 0 2 1 1 1 0 2 1 2 2 2 2 0 0 2 2 1 2 0 0 1 0 0 2 0 0 0 0 0 1 0 1 0 0 0 2 0 1 0 1 0 0 0 0 0 0 0 1 1 0 0 1 1 0 0 1 0 0 0 1 2 0 0 0 0 0 0 1 1 2 0 1 0 1 1 1 1 0 2 0 2 2 2 1 0 0 0 2 2 2 2 1 0 0 0 0 0 0 1 2 0 1 0 1 0 0 2 1 0 0 0 0 1 1 0 2 1 1 0 0 0 0 2 1 1 1 0 2 2 1 2 0 2 0 0 0 0 2 0 0 0 0 0 1 1 1 2 1 0 1 1 1 1 0 0 0 0 1 1 2 0 1 0 2 0 0 0 1 1 1 0 0 0 2 0 1 1 1 1 2 1 0 0 1 1 1 0 2 0 2 1 2 1 0 1 2 0 1 0 0 0 0 0 1 2 0 2 0 1 1 0 2 1 0 0 1 1 1 1 1 0 0 0 0 0 2 1 0 1 0 0 0 0 0 2 0 2 2 1 0 0 1 1 1 1 0 0 0 1 1 0 1 2 0 0 0 0 2 0 2 0 0 2 2 0 2 0 0 2 0 0 0 1 0 2 2 0 0 0 0 1 0 0 0 0 0 1 0 1 2 2 2 1 0 0 0 0 1 2 0 1 0 0 0 0 0 0 0 0 1 1 1 0 0 0 0 1 1 1 0 1 0 0 0 0 2 0 0 1 1 1 0 0 0 0 2 0 2 0 1 1 1 2 2 1 0 2 0 0 0 0 0 0 0 0 2 0 0 1 1 1 0 1 1 1 1 0 2 1 1 0 2 1 0 0 1 2 1 1 0 0 1 1 2 1 1 2 0 1 1 0 1 0 0 2 0 2 0 0 0 0 2 0 0 0 0 2 0 0 1 1 0 0 0 1 1 1 2 2 2 0 0 0 0 2 0 2 0 2 1 0 1 0 2 2 1 0 0 1 1 1 1 1 1 1 0 0 0 0 0 2 0 0 2 0 0 0 0 1 1 0 0 0 0 0 0 1 1 0 0 0 1 2 0 1 0 0 1 1 0 0 0 1 0 0 0 1 1 0 1 0 0 0 0 1 1 1 0 2 0 2 2 0 0 1 1 0 0 0 0 1 1 0 0 0 0 0 0 1 0 0 0 1 0 0 0 0 1 0 2 2 0 0 1 0 1 0 0 1 1 0 1 1 1 2 1 1 1 0 0 0 0 1 0 1 2 0 1 0 1 1 0 2 1 0 0 0 1 0 1 2 0 0 2 1 1 1 2 2 1 1 1 0 0 2 0 0 1 1 0 0 0 1 0 1 0 1 0 0 0 0 1 2 0 0 0 0 0 1 0 1 0 0 0 0 0 0 1 2 2 0 0 0 0 0 0 0 0 2 1 1 1 1 0 2 1 1 0 0 1 0 0 0 0 0 0 0 0 0 0 1 1 0 2 1 0 1 2 0 0 0 0 1 0 0 0 1 1 0 0 2 0 2 2 0 1 1 1 2 2 1 0 2 1 2 0 1 2 1 0 0 0 1 0 1 1 2 0 0 0 1 0 0 2 0 0 0 1 0 1 1 1 2 1 0 1 1 1 0 0 0 1 0 0 2 0 2 0 0 1 1 0 0 1 0 0 0 1 1 0 1 1 0 0 0 1 1 1 1 0 0 0 0 0 0 0 0 0 1 0 1 1 0 1 1 0 0 1 0 0 0 1 0 1 0 0 0 1 0 0 0 1 2 0 0 2 0 1 0 0 0 0 1 0 0 0 2 1 1 2 1 1 0 1 1 1 0 0 0 1 1 0 0 2 2 0 0 2 2 0 0 0 0 0 0 0 1 0 2 0 0 1 1 0 0 0 0 1 0 0 1 0 1 0 0 2 0 2 0 1 1 1 2 1 2 1 0 2 0 1 1 1 1 1 1 1 0 0 0 0 1 0 0 1 0 0 0 1 1 0 0 0 0 0 1 1 0 0 0 0 0 1 0 0 1 1 0
195 0 0 1 1 0 1 2 0 0 0 2 0 0 0 0 0 1 0 2 0 2 0 1 0 0 1 0 0 1 2 1 1 1 1 0 2 1 1 0 0 1 0 0 2 0 0 0 2 0 0 0 1 0 0 1 0 1 1 0 0 2 2 1 0 1 0 1 0 0 1 1 2 1 2 2 0 0 2 0 1 1 1 0 0 0 0 1 1 2 1 1 0 0 0 0 1 1 0 1 1 2 2 1 0 0 2 1 1 1 0 2 1 1 1 1 1 0 1 1 1 0 1 1 0 1 0 0 1 0 1 1 0 0 0 0 0 0 0 0 0 0 0 0 1 1 1 0 0 1 0 0 0 1 0 0 0 1 0 1 1 0 0 1 0 1 0 0 0 0 0 0 1 1 1 0 2 0 0 0 0 1 2 0 0 0 1 1 1 1 1 1 2 0 2 0 0 0 0 1 1 1 0 1 2 0 0 0 0 0 0 2 1 0 0 0 0 1 2 0 0 0 1 1 0 1 2 2 0 0 0 0 0 0 1 1 0 2 2 2 0 2 2 0 0 0 0 0 2 0 0 0 1 0 0 0 1 0 0 0 0 0 0 1 0 0 1 0 0 0 0 1 1 1 0 0 0 0 2 0 0 0 1 1 1 0 0 0 2 2 0 1 0 1 0 1 1 1 0 2 1 1 1 0 0 0 0 1 0 0 0 1 0 1 1 0 1 1 0 0 0 0 0 0 1 0 1 0 1 1 1 2 0 0 1 0 0 1 0 0 1 1 2 0 1 1 0 0 1 1 1 0 0 2 2 0 0 0 1 0 1 1 1 1 0 2 0 2 2 0 1 1 0 2 1 0 0 2 0 2 1 1 1 0 1 0 0 1 1 0 1 1 0 0 2 0 0 1 0 0 0 0 2 1 0 0 1 1 0 0 0 0 0 0 1 2 0 1 0 0 0 1 0 1 0 1 1 0 0 1 2 1 1 0 1 1 0 0 0 0 0 0 2 0 1 1 0 2 2 1 0 2 2 2 2 2 2 1 2 2 1 0 0 2 1 1 0 2 2 0 0 0 1 1 2 0 2 2 0 0 2 1 1 0 0 0 0 0 2 0 2 2 0 2 0 0 0 0 0 1 1 1 1 1 1 0 2 0 0 0 0 0 0 1 0 0 0 0 0 2 0 0 2 2 0 2 0 1 0 1 1 1 0 1 0 1 1 0 2 2 0 0 0 2 2 0 0 1 1 2 0 0 1 0 2 0 1 0 0 0 0 0 1 1 0 1 1 1 0 1 0 2 0 0 0 0 1 2 0 1 0 0 1 1 0 1 0 1 0 0 0 0 0 1 1 0 1 1 0 2 2 0 0 2 0 2 1 1 0 2 0 0 0 1 0 0 0 0 0 0 0 1 0 1 0 0 0 1 0 0 1 0 0 1 1 0 0 0 1 0 0 1 1 2 2 0 1 1 1 2 0 1 0 1 0 0 0 1 0 0 0 0 1 1 1 2 1 2 0 1 0 1 0 1 0 2 1 1 1 1 1 0 1 1 0 0 1 1 1 1 0 0 1 1 0 0 0 0 1 2 1 0 0 1 2 2 1 2 0 0 0 0 1 1 0 0 0 1 1 1 0 0 0 2 1 2 0 0 0 0 0 0 0 2 0 0 0 0 0 0 0 0 0 1 1 0 0 0 0 1 1 1 1 0 0 1 1 0 2 2 0 0 2 0 0 1 1 1 1 1 1 0 1 2 2 0 0 1 1 0 1 1 1 2 2 0 1 2 1 1 1 1 2 2 1 1 0 1 0 2 2 2 1 0 0 0 1 0 1 1 1 0 2 0 1 0 1 1 2 0 2 2 1 1 0 0 1 0 0 2 2 2 2 2 0 2 0 1 2 0 1 2 0 1 0 0 1 0 0 0 0 2 1 1 0 1 1 0 0 0 0 0 1 0 1 0 1 0 2 0 1 0 1 1 0 2 0 0 1 0 1 1 1 0 0 1 1 0 0 0 0 0 1 2 2 1 2 1 0 0 0 1 0 0 2 0 0 2 1 1 1 0 1 1 1 1 0 1 2 1 0 1 2 1 0 0 1 2 0 0 0 1 0 0 0 0 1 1 0 0 0 0 0 0 0 1 0 1 0 0 1 0 2 0 1 0 0 0 0 1 1 0 1 1 2 0 0 0 2 1 0 0 1 1 1 0 0 1 2 0 1 1 2 2 0 0 1 0 0 0 0 0 0 1 1 0 0 0 0 0 1 1
196 0 0 0 0 0 2 2 0 1 1 0 0 0 0 0 0 0 1 2 0 2 1 1 0 0 1 0 0 1 1 1 2 1 1 1 1 0 1 0 0 0 0 0 1 1 0 0 1 0 0 0 0 1 1 2 0 2 1 1 1 1 1 2 0 1 1 0 0 0 1 1 1 1 1 1 0 0 2 0 0 1 1 1 2 0 0 0 0 2 0 0 1 1 1 0 0 1 0 1 1 2 1 1 1 2 2 0 1 1 0 1 0 1 2 2 1 0 0 2 2 0 0 2 0 0 0 1 1 1 0 0 0 1 1 0 1 0 0 2 1 0 0 0 1 0 0 0 0 1 0 0 0 0 0 0 0 0 0 1 1 0 0 0 0 1 0 0 1 2 1 0 2 1 1 0 1 0 0 0 0 0 1 0 0 0 1 0 0 0 0 0 1 1 1 2 1 0 0 0 0 0 0 0 2 0 2 0 1 1 1 1 1 0 0 1 1 0 2 1 1 0 0 0 0 1 2 0 0 0 0 1 1 0 1 0 0 2 0 0 0 0 1 0 0 0 0 0 2 0 0 0 1 0 1 1 1 1 0 1 0 1 0 1 1 0 0 0 2 0 0 0 0 1 0 0 0 1 2 1 1 2 1 1 2 0 0 1 0 1 1 1 2 0 2 0 2 0 0 2 1 1 0 0 0 0 0 2 1 2 0 2 0 2 0 0 2 0 0 0 1 1 2 1 2 0 1 0 1 1 2 2 1 0 0 0 0 0 0 2 0 2 2 0 1 0 1 1 1 0 1 0 0 2 0 2 2 1 0 2 0 2 2 1 2 0 0 2 2 0 1 1 1 2 1 0 0 2 0 2 1 1 0 0 0 0 0 0 0 2 0 1 0 1 2 2 2 1 0 0 0 1 1 1 0 0 1 0 0 1 0 0 0 0 0 1 0 1 0 1 1 1 0 1 0 0 0 0 2 2 1 1 1 0 0 0 0 2 0 0 1 0 2 0 0 0 0 1 2 1 0 1 1 2 1 1 1 2 2 1 1 0 0 1 1 1 0 1 2 1 1 0 1 1 0 1 1 2 0 1 2 1 1 0 0 0 0 0 1 1 1 0 1 0 0 0 1 1 1 1 1 0 2 0 2 1 2 1 0 0 0 1 0 0 1 0 0 0 0 1 0 1 1 0 0 1 1 1 0 1 1 0 0 2 0 0 1 1 2 1 1 1 0 1 1 0 0 2 0 2 0 0 0 0 2 0 0 1 1 1 0 0 1 1 1 0 0 1 0 1 0 0 2 0 2 0 2 1 0 1 0 1 2 1 1 2 2 0 0 0 0 0 1 1 1 0 1 1 0 1 1 1 2 1 0 2 1 1 0 1 1 0 0 2 2 2 2 0 0 1 0 2 0 0 0 1 2 2 0 0 0 0 0 0 1 1 1 0 1 0 1 1 1 1 2 0 1 0 0 0 0 1 0 2 0 0 0 0 2 0 0 0 0 1 1 2 0 2 1 0 1 0 0 0 0 0 2 1 1 1 2 0 2 1 1 1 1 0 1 1 0 0 0 1 0 0 1 0 2 2 1 0 0 0 1 1 1 1 0 0 1 1 0 1 0 1 0 1 1 1 0 0 0 2 2 1 0 0 1 1 0 0 0 2 1 1 1 0 0 1 0 0 0 0 1 0 0 1 0 0 0 0 0 0 0 1 0 0 2 1 0 1 2 1 0 0 0 1 1 1 0 0 1 1 1 1 0 0 0 1 0 2 0 1 1 1 0 2 1 2 0 1 2 2 1 1 1 1 0 1 1 2 1 0 1 2 1 0 1 1 2 0 2 0 1 0 1 2 1 0 1 1 1 0 0 0 0 0 1 2 0 1 2 1 0 1 1 2 1 0 0 0 0 1 0 1 1 0 0 0 0 2 1 0 1 0 1 0 0 0 0 0 0 0 0 0 0 1 1 0 0 0 1 2 0 0 0 1 2 1 1 1 2 0 0 0 1 0 1 0 0 0 1 0 2 2 2 0 0 1 0 1 1 0 1 1 1 2 0 0 0 0 1 0 1 0 0 0 2 2 0 0 1 1 0 1 1 1 0 0 0 0 0 2 0 0 0 2 0 1 0 0 1 0 0 0 0 1 0 0 2 0 1 0 1 0 1 1 0 0 0 1 1 1 2 0 0 1 1 1 1 0 0 0 0 0 2 0 1 0 0 0 0 0 0 0 1 0 1 0 0 0 0 0 0 0 0 0 0 0 1 1
197 0 0 0 1 0 2 0 0 0 0 0 0 2 0 0 0 1 0 1 0 1 0 2 0 0 1 0 0 0 1 2 0 2 1 1 1 1 0 1 1 1 0 0 2 1 1 0 2 0 0 0 0 0 2 2 0 0 1 0 1 1 1 0 0 0 0 1 0 0 0 1 2 0 2 2 0 0 2 0 1 1 2 2 2 0 2 1 0 2 0 1 0 0 0 0 0 1 0 1 1 2 1 1 0 0 2 2 0 2 0 2 0 0 0 0 1 1 0 1 2 0 1 1 0 1 0 1 2 0 1 1 0 0 0 0 0 0 1 0 1 0 0 0 0 0 1 0 0 0 0 1 2 1 1 1 0 2 0 0 1 1 1 0 0 2 0 0 0 1 0 1 0 2 1 0 1 0 0 0 0 1 1 1 0 1 1 2 1 0 0 1 0 0 0 2 1 0 0 0 0 0 0 1 2 0 2 2 0 0 0 1 2 0 0 1 0 0 2 0 1 1 0 0 0 2 2 1 0 0 0 0 0 0 1 0 1 2 0 0 0 0 2 0 0 0 0 1 2 0 0 0 1 0 0 0 1 0 0 0 0 0 1 1 1 0 0 1 0 0 0 2 1 1 0 0 0 0 1 0 0 1 0 0 1 0 1 1 1 2 0 1 1 0 2 0 1 1 0 0 1 1 1 1 0 0 0 2 0 1 2 2 0 1 1 0 1 0 0 0 1 1 0 0 1 0 1 0 0 0 2 0 1 1 0 0 0 0 0 0 0 1 2 0 0 0 0 0 1 2 2 0 1 2 0 2 2 0 0 2 0 2 1 1 1 0 0 1 1 0 1 1 1 2 2 0 0 1 0 2 2 2 1 0 1 1 0 0 0 1 0 0 1 0 1 0 1 2 0 0 0 0 0 2 1 0 0 1 0 0 0 0 0 0 0 0 0 0 0 0 0 1 0 0 2 2 2 0 1 1 1 1 2 0 0 0 0 1 0 0 2 0 1 1 0 1 0 1 1 2 0 1 0 2 1 0 1 2 1 1 1 0 1 0 0 2 0 1 1 1 1 0 1 1 2 0 1 2 0 0 0 1 0 0 0 1 0 0 1 0 1 1 0 1 1 0 0 0 1 2 0 0 1 1 1 0 1 0 0 0 0 1 0 1 0 0 0 1 0 1 1 1 2 2 1 1 0 0 0 2 0 2 1 0 0 1 1 1 1 1 1 1 0 1 2 1 1 0 2 0 0 0 0 0 1 1 1 1 0 1 1 0 0 1 1 0 0 1 1 1 1 1 1 0 1 0 1 0 0 2 0 0 1 0 1 0 0 0 0 0 0 0 2 0 0 0 0 1 0 2 2 0 0 2 0 2 2 0 0 0 1 0 0 1 0 1 1 0 0 0 0 1 0 0 0 0 0 1 0 0 0 0 0 0 1 1 0 0 1 0 0 1 0 0 0 0 0 1 0 1 0 2 1 0 0 0 0 1 2 0 0 0 0 0 2 2 1 2 0 0 0 0 0 0 1 2 0 0 2 0 0 0 1 0 0 0 1 1 1 0 0 0 1 2 0 0 0 0 0 0 0 0 0 0 1 1 1 0 0 0 1 1 0 1 0 1 0 1 1 1 0 0 0 2 2 2 0 0 0 0 0 1 1 2 0 0 1 0 0 0 0 0 0 0 0 1 0 0 0 0 0 0 0 0 0 0 0 0 1 1 0 0 1 0 1 0 1 1 1 1 0 0 2 0 0 2 0 1 0 2 0 1 0 0 0 1 0 2 2 2 0 0 2 2 0 0 0 2 0 1 1 1 1 0 1 2 1 0 1 1 1 0 1 1 1 0 2 1 2 0 2 2 1 2 0 0 2 0 0 2 1 2 2 0 0 2 0 2 2 0 0 2 0 0 0 0 2 0 0 0 1 1 0 0 0 0 0 0 0 0 1 0 0 0 0 0 1 0 1 1 0 0 1 1 0 0 0 1 1 1 2 2 2 0 0 0 1 0 1 0 1 0 2 0 2 2 2 1 0 0 0 2 2 1 2 0 0 1 1 2 2 0 2 0 2 2 0 2 2 0 0 2 2 1 1 0 1 2 0 0 0 1 0 1 0 0 1 0 1 0 0 0 1 1 1 1 1 1 1 0 2 0 2 0 0 0 0 2 0 1 0 1 1 0 2 1 1 0 2 1 1 0 0 0 0 1 1 0 0 0 0 0 0 0 0 0 0 0 0 0 0 0 0 0 1 0 0 0 0 0 0 0
198 0 0 0 0 0 0 1 0 1 1 0 0 1 0 0 0 2 1 2 0 2 0 2 0 0 1 0 1 1 1 1 0 1 0 1 1 1 0 1 0 1 0 0 1 1 0 0 1 1 1 0 0 0 2 1 0 0 0 1 0 1 1 1 0 1 0 1 0 0 0 1 2 1 1 2 1 0 2 0 2 2 1 1 2 0 1 0 0 1 0 0 1 0 0 0 0 0 0 0 0 1 2 2 0 0 2 0 1 1 0 1 0 1 1 1 1 0 0 2 2 1 2 0 0 0 0 0 2 0 1 1 0 0 1 0 0 0 0 1 0 0 0 0 2 0 2 0 0 0 0 0 0 0 0 0 1 2 0 1 2 2 0 0 0 1 0 0 1 2 0 1 1 0 1 0 2 0 0 0 0 0 0 1 0 1 1 0 0 0 0 0 2 1 1 1 0 0 0 0 0 0 0 2 2 0 1 1 1 0 1 1 2 0 0 2 2 1 1 0 0 0 1 0 0 2 2 0 0 0 0 0 0 1 1 1 0 2 0 0 0 0 2 0 0 0 0 0 2 0 0 0 1 0 0 0 0 0 0 0 0 0 1 1 0 0 0 0 1 0 0 0 0 0 0 0 0 0 2 0 0 2 0 0 0 1 0 1 0 2 0 0 0 0 1 1 1 0 0 0 1 2 2 0 0 0 1 1 0 0 0 1 0 2 2 0 1 0 0 0 0 0 0 0 1 0 2 0 1 1 2 0 0 0 0 0 0 2 0 1 2 2 1 0 0 0 1 0 2 1 1 0 0 0 0 0 0 0 1 0 1 1 2 1 1 1 0 2 2 0 1 1 0 2 0 0 0 0 0 2 2 0 0 1 0 0 0 0 0 0 0 1 1 1 2 1 1 1 0 0 0 0 1 1 0 0 1 1 0 0 0 0 0 0 1 1 0 0 0 0 0 0 0 1 1 2 1 2 0 1 2 1 0 2 0 0 0 1 0 0 2 0 1 1 0 1 1 2 2 0 0 2 0 1 0 0 0 2 1 2 1 0 0 0 0 2 0 2 2 0 1 0 2 1 1 0 0 2 1 1 1 1 1 0 1 1 0 2 2 0 2 2 0 0 1 0 1 1 1 2 0 1 2 1 1 0 1 0 0 0 0 2 0 0 2 0 0 0 0 1 1 1 2 2 1 0 1 2 0 0 2 0 0 0 0 0 1 1 1 1 1 0 0 2 2 2 0 1 1 1 0 0 0 0 1 1 0 1 1 0 0 0 0 2 0 0 0 0 1 0 1 1 1 0 1 0 2 1 0 2 0 0 2 1 1 1 1 0 1 1 0 0 1 0 1 0 1 0 0 2 2 0 1 1 1 2 1 1 0 2 0 0 0 2 2 2 2 0 0 0 0 0 0 0 0 0 1 1 0 0 0 1 0 0 0 0 0 0 0 0 1 1 0 1 1 0 1 1 0 1 0 2 0 2 1 1 0 0 2 0 0 0 0 2 0 2 1 2 0 0 1 0 0 1 0 1 1 2 0 2 2 0 2 0 0 1 2 0 1 2 0 0 1 1 0 0 0 0 2 2 0 1 0 0 1 1 2 1 0 0 1 1 0 1 0 0 0 0 0 0 0 1 2 2 1 1 0 1 0 0 0 1 0 2 0 0 2 1 0 1 0 1 0 1 1 0 0 1 0 0 0 0 0 0 0 0 0 0 1 0 0 0 2 0 2 0 0 2 1 1 1 0 0 0 0 2 0 0 0 1 0 1 0 2 2 1 1 2 1 2 0 1 2 2 0 0 1 1 0 1 1 1 0 0 0 0 2 1 0 0 1 1 2 0 2 0 2 2 0 0 0 0 1 0 0 0 1 0 0 1 1 1 1 0 0 2 0 0 1 0 1 1 0 0 1 1 2 0 1 1 0 0 1 0 0 0 1 0 0 1 0 0 0 0 0 1 0 0 1 0 1 0 0 2 0 0 0 0 1 0 1 1 0 1 0 1 0 0 1 0 1 0 1 1 1 0 0 1 0 0 0 2 2 1 2 1 0 1 0 1 0 0 1 0 1 1 0 0 1 1 0 0 2 0 2 0 0 0 0 0 0 0 0 1 1 0 0 1 0 0 0 0 2 1 1 1 0 2 0 0 2 0 2 0 0 0 0 1 0 0 0 1 2 0 0 2 2 0 1 0 1 0 0 0 0 1 1 0 2 1 1 0 0 1 0 0 1 0 0 1 1 0 0 0 0 0 0 0 0 0 1 0
199 0 0 0 0 0 0 1 0 1 1 0 0 0 0 0 0 1 1 1 0 2 0 1 1 1 0 0 0 1 2 0 0 1 1 1 1 0 0 1 1 0 0 0 0 0 0 0 2 0 0 0 1 1 1 1 0 1 0 1 1 0 2 2 1 0 1 0 0 0 0 0 2 1 2 2 0 0 2 0 2 2 1 1 2 0 1 2 2 2 2 1 0 0 1 0 0 2 0 2 1 2 0 0 0 0 2 1 1 1 0 2 1 2 2 2 2 0 0 2 2 0 1 1 0 1 0 1 2 0 0 0 0 0 0 0 0 0 0 2 0 0 0 0 0 0 0 0 0 0 0 0 0 0 1 0 1 1 0 0 0 1 0 0 1 1 0 0 1 2 0 2 1 2 1 0 2 0 1 1 1 1 0 0 0 0 0 0 0 0 0 0 2 0 0 1 0 0 0 0 0 1 0 2 2 0 1 0 2 0 1 1 2 0 0 0 1 0 2 0 2 2 0 0 0 1 0 1 0 0 0 0 1 0 1 0 0 2 0 0 0 1 2 0 0 0 0 0 2 0 0 0 2 0 1 1 2 1 0 1 0 1 0 1 0 0 0 2 2 2 0 1 0 1 0 0 0 2 2 2 2 2 0 0 2 0 2 2 0 2 0 0 1 0 1 0 0 2 0 2 1 0 0 0 0 1 2 1 1 2 0 2 0 2 2 0 1 1 1 0 1 1 0 0 2 0 2 0 1 1 2 1 0 0 0 0 0 1 0 0 0 0 2 0 1 0 2 1 1 1 1 1 0 0 0 0 0 1 0 1 0 1 1 0 1 1 0 2 2 0 1 1 1 1 2 1 0 1 1 1 1 1 0 0 0 0 0 0 0 0 0 0 1 0 1 1 2 1 1 1 1 1 0 0 0 0 2 2 0 0 0 0 0 0 1 2 0 0 0 0 0 1 0 1 0 1 1 1 1 0 0 1 0 0 2 1 0 0 0 0 1 0 1 1 0 1 0 2 2 1 0 2 0 1 1 0 1 1 1 2 1 0 0 0 1 1 1 2 2 0 0 0 2 1 2 0 1 1 0 0 1 2 0 0 0 0 0 1 2 2 1 1 0 1 1 0 0 1 1 1 1 0 1 1 1 0 1 0 0 0 0 1 0 0 1 0 0 0 0 2 1 0 1 1 0 1 1 0 0 0 0 1 0 0 1 1 2 1 2 2 0 0 0 1 2 0 0 1 1 2 0 0 0 0 1 1 0 1 0 1 0 0 0 2 2 0 0 1 1 1 1 1 0 0 0 0 2 1 0 2 0 0 1 1 0 0 0 0 0 0 0 0 1 0 0 0 0 0 0 0 0 2 2 0 0 0 2 1 0 0 0 0 1 1 1 0 1 0 2 0 0 2 0 0 0 0 1 1 0 0 0 0 0 1 2 0 1 0 0 0 1 0 1 1 2 0 2 1 1 1 0 1 1 0 0 0 0 1 2 0 0 0 1 1 1 2 0 2 1 0 0 0 0 1 0 2 0 0 0 2 0 0 1 1 0 0 1 0 0 2 0 0 0 0 0 0 0 0 0 2 1 0 0 0 1 2 2 2 0 1 1 1 0 2 0 0 0 0 0 0 0 0 0 2 1 2 1 1 0 0 0 2 0 2 0 0 1 0 0 0 0 0 0 0 1 1 1 0 0 0 0 0 0 0 0 1 1 0 2 0 0 1 1 0 0 0 0 1 1 1 0 1 0 0 0 0 0 0 0 1 0 1 1 0 0 1 1 2 1 2 0 1 2 1 0 0 0 1 1 2 1 1 1 0 1 0 2 0 1 1 1 0 1 1 1 0 2 2 1 1 1 2 2 1 0 0 1 0 0 2 0 2 1 1 0 2 0 1 1 0 0 1 0 0 1 0 1 1 1 0 0 2 1 0 0 1 0 0 0 0 0 0 1 0 1 0 1 0 1 0 0 1 1 1 0 1 0 0 1 0 1 1 2 0 0 1 1 0 0 1 1 0 2 0 1 1 1 2 0 0 0 1 2 0 1 1 1 0 1 1 1 0 0 0 1 1 0 1 2 2 0 0 1 1 0 0 0 1 0 0 0 0 0 1 0 0 1 1 0 1 1 1 2 0 0 1 0 0 0 0 2 0 0 0 2 0 2 1 0 0 0 1 2 0 2 0 0 0 1 1 1 0 0 0 0 0 2 0 0 0 0 0 0 1 0 0 0 0 0 1 0 0 1 0 1 0 0 1 1 0 0 0
[truncated: 1,606,808 more chars]
