# Supplementary material for: KNN-MDR: a learning approach for improving interactions mapping performances in genome wide association studies
Source: BMC Bioinformatics. 2017 Mar 21;18:184. doi: 10.1186/s12859-017-1599-7 (PMC5361736; doi:10.1186/s12859-017-1599-7)
Supplement: Supplementary file 3 — The data set(s) supporting the results of Table 2. (ZIP 28603 kb) [file 12859_2017_1599_MOESM3_ESM.zip › 3/SINAN/S49/mkallsimul.dat]

1 0 2 0 0 0 0 1 0 1 1 0 0 0 0 0 0 0 1 0 2 0 0 0 0 0 0 2 2 2 2 0 2 2 1 1 2 1 0 0 2 0 0 0 2 0 0 0 2 0 0 0 2 2 0 0 0 0 0 1 1 2 1 1 0 1 0 0 0 1 1 1 1 1 1 1 1 0 1 0 0 1 2 1 2 0 0 0 2 2 1 1 1 1 0 2 0 1 0 2 1 0 0 0 2 0 2 2 0 2 0 1 1 1 1 1 1 0 0 0 2 0 2 1 0 1 1 2 2 0 0 0 0 0 0 0 0 0 1 0 0 2 1 0 0 2 1 0 0 1 1 0 0 0 1 0 0 1 0 1 2 1 1 1 1 1 1 0 0 0 0 1 1 1 0 0 2 0 0 0 0 1 1 1 0 0 1 0 0 0 0 0 1 0 1 1 2 2 0 0 1 1 0 2 2 0 2 0 1 0 1 0 1 0 2 0 0 0 1 0 2 2 1 2 0 1 1 0 0 1 0 0 0 0 0 0 0 2 0 0 0 0 2 0 1 1 0 0 0 0 0 0 1 0 1 1 0 0 0 0 0 0 0 2 1 0 0 0 1 0 0 2 1 0 0 0 1 1 1 0 0 2 1 2 1 0 0 2 1 2 0 0 0 2 2 1 1 1 0 1 1 1 2 0 0 0 1 1 1 0 1 1 2 1 1 0 0 0 0 0 1 1 2 0 0 0 0 1 1 1 1 0 0 0 0 0 0 1 1 0 1 1 2 0 2 0 0 2 2 0 0 2 2 2 2 0 0 0 0 1 0 1 1 1 1 0 0 1 1 1 1 1 1 2 0 1 0 2 0 2 0 0 0 0 2 0 0 0 0 0 0 0 0 0 2 0 0 0 1 1 0 1 1 0 0 1 0 1 0 1 1 0 0 0 2 0 2 1 0 0 0 0 1 2 0 1 0 0 0 0 1 0 1 1 1 0 1 0 0 0 1 0 1 0 1 0 0 1 0 0 0 1 0 2 1 1 0 2 2 2 1 0 0 1 0 1 0 2 0 1 1 1 2 0 1 1 1 0 2 1 1 2 0 2 1 1 1 1 1 0 1 0 0 2 0 0 1 0 1 0 1 2 2 0 2 0 0 0 0 1 0 1 0 0 0 0 0 1 0 1 1 2 2 2 2 2 0 0 1 1 0 0 0 1 2 1 1 0 1 2 0 0 1 1 1 2 2 2 1 1 0 0 0 2 1 1 0 1 0 2 0 0 1 1 1 0 0 1 1 0 1 2 1 0 0 0 1 1 1 1 0 1 1 0 0 0 1 1 0 0 0 1 0 0 0 0 0 0 0 0 0 2 1 0 1 1 1 0 0 1 1 0 0 0 0 0 0 0 1 1 0 1 1 0 1 2 2 0 0 0 1 2 0 1 0 1 0 1 2 0 1 1 0 2 0 2 2 1 1 1 1 1 0 1 0 1 0 2 1 1 0 0 1 0 1 0 0 1 1 0 0 1 0 0 1 0 1 1 0 0 1 0 0 1 1 1 1 0 0 1 1 0 0 2 1 0 2 0 0 1 0 2 0 1 0 2 0 0 0 1 0 0 0 0 1 1 0 1 0 0 0 0 0 0 1 0 0 0 0 0 0 0 0 2 0 0 1 0 0 0 0 0 0 1 0 0 0 1 0 0 0 1 0 0 0 0 1 0 0 0 0 2 1 2 0 1 2 1 0 1 0 1 1 1 0 0 1 1 0 1 2 1 1 0 1 0 1 1 1 2 0 1 1 0 0 0 1 1 0 1 2 2 0 0 0 1 0 0 1 1 2 0 1 1 1 2 0 2 1 0 0 1 0 1 1 1 0 1 0 0 1 1 1 1 0 1 0 2 1 0 1 1 1 0 0 0 0 0 0 1 1 1 1 2 2 0 0 0 0 0 0 0 0 0 1 1 1 0 2 0 1 0 1 1 0 2 0 2 1 2 2 2 2 0 0 0 0 2 0 0 2 1 2 1 2 2 2 0 0 0 0 1 0 0 2 2 0 2 1 2 2 0 1 0 1 1 0 1 1 1 0 1 1 1 1 1 1 1 1 0 1 1 0 1 0 0 0 0 1 1 0 0 1 1 1 0 1 0 0 0 2 0 1 1 1 0 1 0 0 2 0 2 1 0 1 0 1 0 2 0 0 0 0 0 0 1 1 0 2 0 0 2 0 0 0 0 1 0 0 0 0 1 0 0 0 0 0 0 0 0 0 0
2 0 1 0 1 0 0 2 1 0 0 0 0 2 0 2 0 0 0 1 1 1 0 0 0 0 0 2 2 2 2 0 1 1 1 1 2 1 0 1 2 1 0 1 1 0 0 0 1 0 0 0 0 1 1 1 0 0 0 0 2 2 0 0 0 0 0 0 0 0 0 1 2 2 0 2 2 0 1 0 0 2 1 0 1 0 0 0 1 1 0 0 1 0 1 1 0 1 0 0 0 0 2 0 2 0 2 1 1 1 0 2 0 2 0 0 0 0 1 0 1 0 2 1 0 1 1 2 2 2 0 2 1 0 0 0 0 0 0 0 0 1 1 0 0 0 0 1 1 1 0 1 0 1 0 0 0 2 0 1 0 1 1 0 0 0 1 2 1 1 1 1 2 0 1 0 2 0 0 0 0 0 1 1 0 0 1 0 0 0 0 1 0 2 2 2 0 2 1 0 0 1 0 2 2 2 1 0 1 0 1 0 1 0 1 1 2 0 1 1 1 1 0 2 0 1 1 0 0 1 0 0 0 0 0 0 0 2 0 0 0 0 1 0 2 2 0 0 0 0 0 0 2 1 0 0 2 2 1 1 1 1 0 0 0 0 0 1 0 0 1 2 0 0 0 0 0 0 2 0 0 0 1 1 1 0 1 2 0 2 0 0 1 1 1 1 1 0 1 1 1 1 2 0 0 0 0 2 0 0 0 1 2 1 1 0 0 2 0 0 2 2 1 1 1 0 0 2 1 1 2 2 1 0 0 0 0 1 1 0 0 0 1 0 1 0 0 0 2 2 2 0 1 1 0 1 1 0 0 2 0 2 2 0 2 0 2 0 0 0 0 0 0 2 0 0 0 2 1 1 1 2 0 1 1 0 0 0 0 0 0 0 2 1 1 1 1 0 1 1 1 1 1 1 0 1 0 1 0 1 1 0 0 0 2 0 1 0 0 0 1 1 0 0 2 1 1 1 1 0 0 0 0 0 0 0 1 0 0 0 1 1 0 0 1 0 0 0 2 2 0 2 0 2 1 0 1 2 1 2 0 0 0 0 0 0 0 2 0 1 1 1 2 2 2 0 2 0 1 1 2 0 0 1 1 1 1 1 1 0 1 1 0 0 0 0 1 2 2 0 1 2 2 1 1 0 2 0 0 1 1 0 0 0 1 0 0 1 1 2 1 2 2 0 1 2 1 0 0 2 0 2 0 1 1 0 1 0 1 2 0 0 1 1 2 1 1 2 0 0 0 0 0 2 0 1 0 0 2 0 0 0 0 2 2 0 0 1 1 0 0 1 0 0 0 0 1 2 2 0 2 0 0 0 0 0 0 0 0 0 0 1 1 1 1 0 1 0 0 0 0 1 0 2 2 2 1 0 0 2 0 0 0 0 0 0 0 0 2 1 0 1 0 0 0 2 2 0 0 0 0 1 0 1 0 1 0 1 2 0 2 0 0 0 2 1 1 0 1 1 1 2 0 0 0 2 0 2 2 0 0 0 1 1 2 1 0 1 0 0 0 1 1 0 0 2 1 0 1 1 0 2 0 0 1 1 0 0 1 1 1 0 0 1 1 0 1 1 0 1 0 1 1 1 0 1 1 1 1 1 0 0 0 0 0 0 0 1 0 0 0 0 0 0 2 0 0 1 1 0 1 1 0 2 0 1 1 0 1 1 1 0 1 0 2 0 2 1 0 0 0 0 0 0 0 0 2 0 0 0 1 2 2 1 0 1 2 1 0 1 0 0 0 0 0 0 0 2 0 2 1 0 1 0 2 1 0 2 0 2 1 2 2 0 1 0 0 1 0 0 0 1 0 0 1 1 2 0 0 2 2 0 1 1 1 2 0 1 1 0 1 1 0 2 2 1 1 0 0 1 0 1 2 1 1 0 0 0 1 1 0 1 1 1 0 1 2 0 0 0 0 2 0 2 2 0 0 0 1 2 0 0 0 0 1 1 2 0 2 0 2 0 0 0 0 2 0 1 1 2 2 2 2 0 0 1 1 0 1 0 0 1 0 0 2 2 2 0 0 0 0 2 0 0 2 2 0 1 0 1 1 1 1 0 1 1 0 0 1 0 0 1 1 0 0 0 1 2 2 0 2 1 0 1 0 0 0 1 1 0 1 1 2 2 2 0 0 2 1 0 2 0 2 1 1 0 1 2 0 0 0 2 1 0 1 0 1 1 1 0 0 0 0 0 1 1 1 0 0 1 1 0 0 0 0 0 0 0 0 0 0 0 0 0 0 1 1 0 1 0 1 2
3 0 2 0 1 0 0 1 0 0 0 1 0 1 0 1 0 0 0 1 1 0 0 2 0 0 0 1 1 1 1 0 1 2 2 0 2 1 1 1 0 0 0 0 2 1 1 0 2 0 0 0 1 1 0 0 1 0 0 1 0 1 1 0 0 0 0 0 0 0 0 0 2 2 1 2 2 1 2 0 1 1 1 1 2 0 0 0 2 2 0 0 0 2 0 1 0 0 0 1 2 0 0 0 2 1 2 2 0 2 0 1 0 2 1 2 2 0 0 0 2 0 2 1 0 1 1 0 1 0 2 0 0 0 0 0 0 0 1 0 0 2 0 0 0 0 0 0 0 0 0 0 0 1 0 1 1 0 0 0 0 0 1 1 1 2 2 1 0 1 1 2 1 1 0 0 0 0 2 2 0 2 0 0 0 0 1 2 0 0 0 1 0 0 1 1 0 2 0 0 1 0 0 1 2 1 1 1 0 0 1 0 1 0 0 0 0 0 1 0 2 2 0 2 0 0 0 0 0 1 1 0 1 0 0 0 0 2 0 0 0 0 2 1 2 2 0 0 1 1 1 1 0 0 0 0 0 1 0 0 0 0 0 1 0 0 0 1 1 0 0 1 0 1 1 1 0 2 2 1 1 1 1 2 1 0 0 1 1 2 0 1 0 2 2 0 1 1 1 1 2 0 2 0 1 0 1 2 2 1 0 2 0 1 1 0 1 1 0 0 1 2 1 0 0 0 0 0 0 0 1 1 0 0 0 0 0 2 0 2 1 1 2 0 1 0 1 0 2 1 1 0 0 0 0 2 0 0 0 1 1 1 0 0 0 1 0 2 1 1 1 1 0 2 0 1 0 1 1 1 1 2 1 1 1 1 0 0 0 0 0 0 1 0 2 0 0 1 0 0 0 1 0 1 0 0 0 0 0 1 1 0 0 2 0 1 0 0 2 0 0 0 0 0 0 2 1 0 0 0 1 1 0 1 1 1 0 1 1 0 2 0 0 1 1 2 1 0 0 0 0 2 0 1 1 0 1 1 2 2 1 0 0 0 0 1 1 2 0 2 1 2 2 0 2 0 2 1 1 0 1 1 0 1 1 0 1 2 1 0 1 0 0 2 0 0 2 1 2 0 0 2 1 1 1 1 1 1 0 1 0 1 1 0 0 2 0 0 0 0 0 2 1 1 1 1 0 0 0 2 0 2 0 1 2 1 2 1 1 2 0 0 2 2 2 0 2 1 1 1 1 0 1 1 2 0 2 1 1 0 1 1 1 0 1 0 1 0 0 0 0 0 0 0 0 0 1 2 2 1 0 0 1 0 0 1 1 1 1 0 0 0 1 0 0 0 1 1 0 0 0 1 0 1 2 2 2 0 0 2 1 1 0 0 0 0 0 0 2 1 0 1 0 1 1 0 2 2 0 0 1 1 0 1 0 0 1 0 2 0 2 0 0 1 1 0 0 2 0 0 2 2 0 1 0 2 0 2 1 0 0 0 1 1 0 0 0 0 2 0 0 0 0 0 0 2 2 1 1 1 0 1 0 0 0 1 0 0 2 2 1 0 1 2 0 1 2 0 0 1 1 0 0 0 2 2 0 2 2 1 0 0 1 1 1 1 0 2 1 0 0 0 0 0 2 1 1 0 0 0 0 0 0 2 0 0 1 0 0 1 1 0 0 0 0 0 0 0 0 2 2 2 0 0 1 0 1 0 1 0 0 0 2 0 1 0 2 2 0 0 0 0 0 0 1 0 1 1 1 1 1 1 0 0 0 2 0 1 1 2 0 1 2 0 1 0 0 0 0 0 0 2 0 0 1 1 1 0 0 2 2 0 2 0 2 2 0 1 1 0 0 1 0 2 2 1 1 1 0 0 0 2 1 0 0 0 0 1 1 1 0 1 1 1 0 1 1 0 0 1 1 0 1 2 1 0 1 0 0 0 0 0 1 0 0 0 1 0 1 0 1 0 1 0 0 1 0 0 0 0 2 2 2 0 0 0 0 0 1 0 0 2 0 1 2 2 2 0 0 0 0 2 1 0 2 2 0 0 1 1 1 0 0 1 1 1 0 0 1 0 0 1 0 1 2 1 1 0 1 0 1 0 0 1 1 0 0 0 1 1 0 0 2 1 0 0 0 0 0 0 0 0 2 0 0 0 0 2 0 0 0 2 2 0 1 1 1 0 1 0 0 1 0 0 0 0 2 0 2 0 0 2 0 0 0 0 0 0 0 2 2 0 2 0 2 0 0 0 1 0 1 1
4 0 1 0 0 0 0 2 1 0 0 1 1 2 0 1 0 0 0 0 1 0 0 1 1 1 1 2 2 2 2 0 0 1 2 1 2 1 1 0 1 1 1 1 2 1 0 0 1 0 0 0 0 0 2 0 0 1 1 0 1 1 0 0 0 0 0 1 0 1 1 2 2 2 0 2 2 1 1 1 1 2 2 1 2 0 0 1 1 1 0 0 0 1 0 1 1 1 0 2 1 0 0 0 2 2 2 0 1 1 0 1 1 1 1 1 1 0 0 0 0 0 1 1 1 0 0 1 1 0 0 1 0 0 0 0 0 0 0 1 1 1 0 0 0 2 0 0 0 2 2 0 0 0 0 0 0 0 1 2 2 1 1 0 0 0 1 1 1 0 0 2 1 1 0 0 0 0 1 1 0 1 1 2 1 0 2 0 0 0 0 0 0 1 1 2 1 1 0 1 1 0 1 2 2 1 2 0 1 0 0 0 1 0 2 0 0 1 2 0 1 1 0 2 0 0 0 0 0 2 1 0 0 1 1 1 2 1 1 1 1 1 1 0 2 2 0 0 1 1 0 0 0 0 0 0 1 2 0 1 0 1 0 2 0 0 0 0 1 1 0 1 0 0 0 0 0 0 1 0 0 1 1 1 1 0 2 0 2 2 0 2 2 2 2 2 2 0 0 0 1 2 0 2 0 0 0 2 0 0 0 0 1 2 2 0 0 1 1 0 1 1 2 0 2 0 0 2 1 2 1 1 0 0 0 1 0 1 1 0 1 1 2 0 0 0 0 0 2 2 2 0 0 0 0 2 0 0 0 1 0 1 2 0 2 1 0 2 2 1 1 1 1 2 0 0 0 1 1 1 0 0 1 1 1 0 0 0 0 1 0 0 1 0 2 2 2 0 1 1 1 1 0 1 1 0 0 1 0 1 0 0 0 1 1 0 0 0 1 0 0 0 0 1 0 2 1 0 0 0 0 0 0 1 1 1 0 1 0 0 1 1 0 0 1 0 0 0 0 0 0 1 0 2 1 1 0 2 1 2 1 0 0 0 0 2 1 1 0 1 1 2 2 0 0 1 0 0 2 0 0 2 0 0 2 0 0 1 1 0 2 0 0 1 2 0 2 1 2 0 0 1 2 0 2 0 0 0 2 1 2 1 0 2 0 2 0 1 1 2 1 2 2 0 0 1 1 1 0 1 1 0 1 0 1 1 0 0 1 1 1 1 1 1 2 1 1 0 2 2 0 0 0 2 1 0 0 0 1 0 0 0 2 0 0 1 1 1 1 0 0 1 1 0 0 0 1 1 1 0 0 1 1 0 0 0 1 0 0 0 0 0 0 0 0 0 1 0 0 0 0 2 1 0 1 1 1 0 0 2 0 0 0 2 2 2 0 0 0 0 2 2 0 1 1 0 2 0 0 0 0 1 2 2 0 0 2 2 1 1 0 0 0 1 0 2 2 1 2 1 0 1 1 0 1 2 0 0 0 0 0 0 0 1 0 1 0 0 1 0 1 2 0 0 0 2 2 0 1 1 0 0 0 1 0 1 1 1 1 0 2 0 0 2 1 1 2 0 0 2 0 1 0 1 2 2 1 1 1 0 1 1 0 0 1 1 0 1 2 0 0 0 0 0 1 0 0 0 0 0 0 0 0 2 0 0 0 0 1 1 0 1 0 0 0 1 1 0 0 0 0 0 0 1 0 1 2 0 0 0 0 1 2 1 0 1 2 1 0 1 0 0 0 0 0 0 0 2 0 2 0 0 0 1 2 0 0 2 0 2 2 2 2 0 0 0 1 1 0 0 1 1 0 0 1 1 1 0 0 1 1 0 1 0 1 1 1 1 1 0 1 1 1 2 2 1 1 0 0 1 1 0 1 0 0 0 0 1 0 0 0 1 0 0 0 0 0 0 1 0 0 0 1 1 1 0 1 0 1 1 0 0 0 1 0 1 2 1 1 0 0 0 0 1 0 2 0 0 1 1 2 2 0 0 0 2 2 0 0 0 2 0 0 2 2 2 2 0 0 1 0 0 0 0 1 1 1 0 0 2 1 1 1 0 1 1 0 0 1 0 0 1 1 2 0 1 2 1 0 0 0 1 0 1 1 0 0 0 2 1 0 0 1 1 1 0 0 1 0 0 2 0 1 2 2 0 2 2 0 0 0 0 0 1 2 0 0 0 1 0 0 0 0 0 0 1 1 0 1 1 1 1 0 0 0 0 0 2 1 1 1 0 1 0 1 0 0 0 0 0 2 1
5 0 1 0 1 0 1 2 0 1 0 1 1 2 1 0 0 0 0 2 0 0 0 0 0 0 0 0 1 2 2 1 0 0 0 0 2 2 0 1 1 0 0 1 1 1 0 0 1 0 0 0 0 0 0 0 0 0 0 1 0 1 1 0 1 0 1 0 0 0 0 2 2 2 2 2 2 2 2 1 1 2 2 1 1 0 0 1 2 2 1 1 1 2 0 1 1 1 0 1 1 0 0 0 2 0 2 1 1 1 0 2 0 1 0 0 0 0 0 0 2 0 2 0 0 2 1 2 2 0 1 0 0 0 1 1 0 0 1 0 0 2 1 0 0 2 1 0 0 1 0 0 1 0 0 1 0 2 1 0 1 2 0 2 2 2 1 1 1 1 1 0 2 0 1 0 0 0 1 1 0 0 1 1 0 0 2 1 0 0 0 1 1 1 2 1 1 2 1 0 0 1 1 0 1 1 2 0 0 0 2 0 2 0 1 1 1 2 2 0 2 2 1 2 0 1 1 0 0 2 0 0 0 1 1 0 1 2 0 0 0 0 2 0 2 2 0 0 0 0 0 0 0 0 1 1 0 2 0 0 0 0 1 2 0 0 0 0 1 1 0 2 1 0 0 1 1 1 2 2 1 2 1 1 2 1 0 0 2 2 0 2 0 2 1 1 1 1 0 1 2 0 1 1 0 0 0 0 1 1 0 1 2 0 0 0 0 0 1 0 1 1 2 2 0 0 0 2 0 1 1 0 1 0 0 0 0 2 0 1 2 2 1 1 0 0 1 0 0 0 0 0 1 1 0 1 1 0 0 0 0 0 1 0 1 1 1 2 2 0 0 0 0 2 1 1 0 2 0 2 0 0 1 1 1 1 0 0 0 0 0 0 1 0 1 1 1 0 1 1 1 1 0 2 1 1 0 1 0 2 0 0 0 0 0 0 0 2 0 2 0 2 0 1 2 2 2 0 0 0 2 0 0 1 0 0 0 2 0 0 1 1 0 1 1 1 0 0 1 0 0 1 0 2 1 0 1 0 1 0 2 0 1 1 0 0 0 2 0 1 1 1 2 0 2 0 2 0 2 1 2 1 0 2 1 1 0 1 1 0 1 1 0 2 0 0 1 0 0 1 2 2 1 1 1 1 2 1 0 1 1 0 0 0 0 1 0 1 0 1 1 2 1 0 0 1 1 1 0 1 1 0 0 2 2 0 2 0 1 2 0 0 1 1 1 1 1 0 2 2 1 0 0 1 2 0 1 0 1 1 1 0 1 1 1 0 1 1 1 0 1 1 0 0 0 0 2 1 1 0 0 0 0 0 0 0 0 0 1 1 0 0 1 1 1 0 1 0 0 0 0 1 0 0 2 2 2 0 0 1 0 0 0 0 1 1 1 0 0 0 2 2 0 1 1 0 2 1 0 0 0 2 0 1 0 1 0 2 1 1 1 0 0 1 0 2 2 1 2 2 1 2 0 2 0 2 0 2 2 0 0 0 0 0 1 0 0 0 0 1 1 1 0 0 0 2 2 1 1 1 1 0 0 1 1 1 1 0 1 1 0 0 0 1 1 0 2 1 0 1 0 1 0 1 1 2 0 1 1 1 0 0 0 1 0 0 0 1 0 0 0 2 1 0 1 0 1 0 1 0 0 0 0 1 0 1 0 0 1 1 0 2 0 0 1 0 1 0 0 0 0 0 0 0 1 1 1 0 0 0 0 1 1 0 0 0 1 2 0 2 0 0 0 0 1 0 0 2 0 2 1 0 0 2 2 1 1 2 1 2 1 1 2 1 0 1 0 0 0 0 0 1 0 0 2 1 1 1 0 0 0 0 1 0 1 1 0 1 0 0 0 0 0 1 2 2 2 1 0 1 0 1 1 1 0 0 0 0 0 0 0 0 1 0 0 0 0 0 0 0 0 2 1 2 1 1 1 1 1 1 0 0 0 0 0 0 0 0 2 1 0 1 0 0 0 2 0 1 2 1 1 1 1 0 0 1 1 1 0 0 2 2 0 1 2 2 2 0 0 0 0 1 0 1 2 1 0 2 0 1 1 2 1 0 1 1 0 1 2 0 0 2 0 1 1 1 0 1 0 1 1 0 0 0 2 0 1 0 0 1 0 0 1 0 1 1 1 1 1 0 2 0 2 1 0 0 0 2 0 0 1 1 1 0 0 1 2 0 1 0 1 0 0 0 0 0 1 0 0 0 0 0 0 1 0 0 1 2 1 1 1 0 0 0 2 0 0 0 1 0 1 1
6 0 2 0 0 0 0 1 1 1 0 0 0 2 0 2 0 0 0 1 1 1 0 1 0 0 1 1 1 2 2 0 0 0 0 1 1 2 0 0 1 0 0 0 2 1 1 0 2 0 0 0 0 0 2 1 0 0 1 0 1 2 1 1 0 0 0 0 0 0 0 0 2 2 1 2 2 2 2 1 1 2 2 1 1 0 1 1 2 2 1 1 2 1 0 2 0 1 0 1 1 1 0 0 2 1 1 0 2 0 0 2 1 2 0 0 0 0 1 0 1 0 2 1 0 1 0 1 1 1 1 0 0 0 0 0 0 0 0 1 0 2 0 0 0 1 0 0 0 1 1 0 0 0 0 0 0 0 2 1 1 2 2 0 1 2 1 1 1 0 0 1 1 1 0 0 0 1 0 0 0 0 1 1 0 0 2 2 1 0 0 0 1 0 2 2 2 2 1 0 0 0 0 1 2 1 2 0 2 0 2 0 1 0 1 1 0 0 1 1 0 0 1 2 0 0 0 0 0 1 0 0 0 0 0 0 0 2 0 0 0 1 2 0 2 2 1 0 0 0 0 0 0 0 0 0 0 1 0 0 0 0 0 0 0 0 0 0 2 1 0 2 1 0 0 0 1 1 2 1 1 2 2 1 1 0 1 2 0 2 0 1 0 1 1 0 1 0 0 2 1 0 1 1 1 0 0 2 0 0 0 1 2 1 1 0 0 0 1 0 0 0 0 0 1 0 0 1 1 1 2 2 0 0 0 0 0 0 2 1 1 1 2 0 0 0 0 2 2 0 0 2 2 2 1 0 1 0 0 0 0 0 1 0 1 0 0 2 2 0 0 0 1 2 0 1 0 1 0 2 1 1 2 0 1 1 0 1 1 0 0 0 1 0 2 1 1 0 0 0 0 0 1 0 0 0 1 0 0 2 0 0 0 2 0 0 0 0 0 0 0 0 0 2 1 2 2 2 2 0 1 1 0 0 0 0 2 0 0 0 1 1 0 0 1 1 0 0 0 0 0 1 0 2 1 0 1 0 1 1 2 0 0 0 0 1 1 2 0 0 0 0 1 1 1 0 1 1 2 0 1 2 0 2 0 0 2 0 0 1 1 0 0 1 0 0 1 0 1 0 1 2 1 1 1 0 1 0 0 0 0 2 0 1 0 1 0 0 1 1 1 2 2 0 0 2 0 0 1 2 0 1 0 1 1 0 0 0 2 0 0 0 2 2 2 1 0 1 1 1 0 0 0 2 1 0 0 0 1 0 1 0 0 1 1 1 0 0 0 0 1 0 0 0 0 0 1 1 2 0 1 0 1 0 0 0 1 0 1 1 0 0 0 0 1 2 0 1 0 0 1 1 2 0 0 0 0 0 0 0 0 0 0 1 0 0 0 0 0 0 0 0 0 0 0 1 2 1 0 0 0 2 0 2 0 1 0 2 2 0 0 0 0 0 2 0 0 0 1 1 1 1 1 0 2 2 0 2 1 1 1 0 1 1 0 1 1 1 0 1 1 1 0 1 1 2 2 1 0 0 1 0 0 1 1 1 1 0 2 2 1 0 0 0 0 0 1 0 0 1 0 1 0 1 1 1 1 1 2 0 0 0 1 1 1 1 0 2 1 0 0 0 0 0 2 1 1 0 1 0 1 1 0 2 0 0 0 0 0 0 0 2 1 1 1 0 1 0 0 1 1 1 0 1 0 1 1 0 1 1 0 1 1 1 0 0 2 2 0 1 0 0 1 1 0 0 1 0 1 0 2 2 0 1 2 1 0 2 1 2 0 1 2 1 0 1 0 1 0 0 1 2 0 0 1 0 1 0 0 2 2 0 2 0 0 0 0 0 2 0 2 2 0 1 1 1 0 1 0 0 1 1 1 0 0 0 0 2 1 0 1 1 1 0 1 1 1 0 0 1 1 1 0 2 2 0 0 0 0 0 0 0 0 0 0 0 1 0 1 0 1 0 0 0 1 1 1 0 2 2 2 2 2 1 0 0 0 0 0 0 0 0 1 1 2 2 2 0 0 1 1 2 1 0 1 2 0 1 0 0 0 0 0 0 1 1 0 2 2 1 1 1 0 1 0 1 1 1 0 0 0 0 0 2 0 0 0 2 2 0 1 1 2 1 1 0 1 0 0 0 2 0 2 1 1 0 1 2 0 0 1 0 1 1 2 0 0 1 1 0 1 0 0 0 0 0 1 0 1 1 0 1 0 0 0 0 0 0 0 0 0 0 0 0 0 0 0 0 0 0 2 0
7 0 1 0 0 0 1 0 0 1 0 0 0 2 0 2 0 0 0 1 1 1 0 0 0 0 0 2 2 2 2 0 1 2 2 2 1 1 0 1 1 0 0 0 2 0 0 0 1 0 0 0 0 0 2 0 0 0 0 0 1 1 1 1 0 0 0 0 0 0 0 0 2 2 1 2 2 2 2 0 2 2 1 1 2 0 0 0 2 2 0 0 0 2 1 2 0 0 0 0 0 1 1 0 2 0 2 2 0 2 0 2 1 1 1 1 1 0 0 0 1 0 2 1 0 1 1 1 2 1 1 0 0 0 0 0 0 0 0 2 0 2 2 0 0 2 0 0 0 2 0 0 0 1 0 0 0 1 1 0 2 1 2 0 1 2 2 1 0 1 1 2 1 1 0 0 0 0 2 2 0 2 1 2 1 0 2 2 1 0 0 1 2 0 2 2 2 1 0 0 0 0 0 1 2 0 2 1 0 0 0 0 1 0 2 0 0 1 2 0 1 2 0 2 0 0 0 0 0 0 0 0 0 0 0 0 0 2 0 0 0 0 2 2 2 2 0 0 0 0 0 0 2 0 0 0 1 1 0 1 0 1 0 0 0 0 0 0 1 0 1 1 1 1 0 0 1 1 1 0 0 1 1 1 2 2 0 0 1 2 1 0 0 1 1 0 2 1 0 2 1 1 2 0 1 0 1 0 1 1 0 1 1 2 2 1 1 0 1 0 1 1 2 1 1 0 1 1 1 2 2 1 0 0 0 0 0 1 1 1 2 1 2 0 0 0 0 0 1 0 0 0 2 2 0 0 2 0 0 1 0 1 2 0 2 0 1 1 1 0 0 0 1 1 0 0 0 1 0 2 1 0 1 0 1 1 0 1 1 0 0 0 1 0 1 1 1 1 2 2 2 2 0 2 1 1 0 0 0 2 0 0 1 1 1 1 1 1 0 1 0 1 2 2 0 1 0 2 2 0 2 1 2 2 2 0 0 1 1 1 2 0 0 0 1 0 0 0 0 0 0 1 0 2 2 0 0 1 1 2 1 0 0 0 0 2 0 1 0 0 0 1 0 2 1 1 1 0 2 1 1 2 0 0 2 0 0 1 1 0 1 1 0 1 0 0 2 0 1 0 1 2 1 1 1 1 2 0 0 2 0 0 0 0 1 0 0 0 0 0 0 2 1 0 0 1 1 0 0 2 0 2 0 0 0 0 1 1 0 1 0 0 1 0 1 2 0 1 1 2 0 0 0 2 0 2 0 0 1 0 1 0 0 0 0 0 1 0 0 0 1 0 0 0 0 0 1 2 2 0 0 0 2 0 0 0 2 0 1 1 0 0 1 0 0 1 0 1 0 0 1 1 2 0 0 0 0 0 0 1 1 1 0 1 0 0 0 0 1 0 0 0 0 0 0 0 2 1 0 0 0 1 0 2 0 0 0 1 2 0 0 1 0 0 1 2 2 1 1 1 0 1 0 0 0 1 0 1 0 1 1 0 0 1 0 1 0 1 0 2 0 2 0 1 1 2 2 0 0 0 1 1 1 1 0 0 2 1 2 1 1 1 0 0 0 0 0 0 0 1 0 2 0 1 1 2 1 1 2 1 0 0 0 0 0 0 1 2 1 0 0 1 0 0 1 0 0 0 1 0 1 1 0 2 0 0 1 0 1 1 0 1 0 0 0 1 1 0 0 0 0 0 0 0 0 1 0 0 0 0 0 0 2 1 0 0 2 2 0 0 0 0 1 0 1 1 2 1 0 1 0 0 0 0 1 2 0 2 0 2 1 2 2 0 0 0 1 0 0 2 2 2 0 0 2 1 1 0 0 1 2 1 1 1 1 2 0 1 1 0 0 1 0 2 2 1 1 1 0 0 1 1 1 0 0 0 0 0 0 0 0 0 2 2 0 2 2 0 0 0 0 0 2 1 0 0 2 0 0 0 1 0 1 0 0 1 2 0 1 0 1 0 0 0 0 2 0 1 2 1 1 1 2 2 0 1 0 1 0 0 2 2 2 1 2 2 2 0 0 0 0 2 0 1 1 0 1 2 0 1 1 2 0 0 0 0 0 1 2 0 1 1 0 1 0 1 1 1 0 1 1 0 2 2 0 0 1 0 0 0 0 0 2 1 2 0 2 0 1 1 1 0 1 2 1 0 2 2 0 0 2 0 1 1 2 0 0 0 2 0 0 0 0 0 1 1 0 1 2 0 1 2 0 1 0 0 0 0 1 1 0 1 1 0 1 0 1 1 1 0 1 1
8 0 0 0 0 0 0 0 0 1 0 0 1 1 0 1 0 0 2 0 2 0 0 0 0 0 0 1 0 2 2 0 0 0 1 0 2 1 0 0 1 0 1 1 2 1 1 0 0 0 0 0 0 0 2 2 0 0 0 0 1 2 0 1 1 1 1 0 0 0 0 0 2 2 2 2 2 1 1 0 2 2 1 0 1 0 0 1 2 2 1 1 0 1 0 1 1 1 0 2 1 0 1 0 2 0 2 0 2 0 0 2 0 1 1 1 0 0 0 0 1 0 2 0 0 0 0 0 0 0 0 0 0 0 1 1 0 0 0 1 0 2 1 0 0 2 1 0 0 1 1 1 0 0 0 0 0 0 1 1 2 0 2 0 1 2 1 0 1 1 0 0 0 2 0 0 2 1 0 0 0 0 0 0 0 0 2 1 0 0 0 0 0 2 2 2 1 2 0 0 1 0 0 1 2 1 2 0 0 0 2 0 1 0 1 0 0 1 0 0 0 0 0 2 0 0 0 1 0 2 0 1 0 0 0 0 0 2 0 0 0 0 2 0 2 2 0 0 1 1 1 1 1 1 0 0 2 2 1 1 1 1 0 1 0 0 1 0 1 1 0 1 0 1 0 0 0 0 1 0 0 1 2 1 1 0 1 2 0 2 0 1 0 2 2 0 1 2 0 2 1 0 2 0 0 0 1 2 0 0 0 2 2 1 1 0 1 0 0 0 1 1 2 1 0 0 1 0 0 0 2 1 2 0 0 0 0 0 2 0 1 1 2 0 0 0 0 0 2 1 1 0 1 1 1 1 0 1 1 1 1 2 0 0 0 2 0 2 2 0 0 0 0 1 0 0 0 1 0 2 2 1 2 2 1 0 0 0 0 0 0 0 1 0 2 1 1 1 1 1 1 1 1 0 0 0 0 0 0 1 1 0 0 1 1 0 1 0 0 0 1 1 1 1 1 2 0 0 0 0 2 1 0 2 2 0 0 1 1 0 0 1 0 1 1 2 0 0 0 1 1 0 0 1 1 1 0 1 1 2 0 0 0 0 0 1 0 1 0 0 0 1 2 0 1 1 0 0 2 0 0 1 1 1 2 0 0 1 0 0 0 1 0 1 0 0 2 2 2 0 0 2 2 0 2 0 0 0 1 1 1 1 0 0 2 0 0 1 0 1 1 2 2 1 2 1 0 1 0 2 0 1 0 0 1 1 2 1 2 0 1 0 0 0 1 1 1 2 0 1 0 0 1 1 2 0 1 2 1 0 1 0 1 0 0 1 1 0 0 0 0 1 1 0 0 0 1 1 1 0 0 0 1 0 0 0 0 0 1 0 0 0 0 0 1 0 0 0 0 0 1 2 1 0 1 1 1 0 0 1 0 0 0 2 1 2 0 0 0 0 2 2 1 0 1 2 2 1 0 0 2 1 0 0 0 1 0 0 2 0 1 2 0 0 1 0 2 1 2 2 0 1 1 1 1 2 0 1 1 0 0 0 2 1 0 1 1 2 0 0 0 1 0 0 0 2 2 0 1 1 0 0 0 0 0 1 1 0 1 2 1 0 0 1 1 0 2 0 0 2 0 2 0 2 0 2 0 2 2 0 0 0 0 1 0 0 0 1 0 0 0 2 1 0 1 0 0 0 0 0 0 0 0 2 1 0 2 0 1 1 0 1 0 0 0 0 0 1 0 0 0 0 0 1 0 0 2 0 1 0 0 0 1 1 0 0 1 0 0 1 1 0 0 0 0 0 1 1 1 1 2 1 1 1 2 2 0 1 1 2 0 1 1 1 0 0 0 1 0 1 1 1 0 0 1 1 2 1 0 1 1 0 1 0 0 1 1 1 0 0 1 0 1 2 2 1 1 1 0 0 1 1 2 0 0 1 0 1 1 1 0 1 1 1 0 1 1 1 0 0 0 2 1 2 2 0 0 0 1 1 0 0 0 1 0 0 1 0 1 0 0 0 1 0 0 2 0 1 2 2 2 2 2 0 0 0 0 0 0 1 1 2 0 1 1 1 1 0 0 0 0 2 0 0 1 1 0 1 0 0 0 0 0 0 0 0 0 0 1 0 1 1 1 1 1 1 1 1 1 0 2 0 0 2 0 0 0 1 1 1 0 0 1 1 1 0 0 1 0 0 1 0 2 2 0 0 2 1 0 0 2 0 0 0 0 0 2 1 2 0 0 0 0 0 0 0 2 0 1 0 0 1 0 0 0 0 2 1 0 0 0 1 0 0 1 0 0 0 0 0 2 2
9 0 2 0 0 0 1 0 0 1 0 1 0 0 0 0 0 0 1 1 0 0 0 1 1 1 1 2 2 2 2 2 2 2 0 2 2 1 1 0 1 0 0 0 1 1 0 0 1 1 1 0 0 1 1 1 0 0 0 0 1 1 0 0 0 0 1 0 1 1 0 0 2 2 0 2 2 0 1 0 0 2 2 1 1 0 0 0 2 2 0 0 1 1 0 2 1 0 0 2 2 0 0 0 2 0 2 1 1 1 0 2 1 1 1 1 1 0 1 0 1 1 2 1 0 1 1 0 2 0 1 0 0 0 1 1 1 0 0 0 1 1 0 0 0 1 1 0 0 0 0 0 0 0 0 0 0 1 0 2 1 1 2 0 0 1 0 1 0 1 1 1 1 1 0 0 1 0 0 0 0 2 1 1 0 0 1 2 0 1 1 1 0 0 1 0 0 2 1 1 0 0 0 2 2 0 2 1 1 0 2 0 2 1 1 0 0 0 2 1 0 0 0 2 0 0 0 0 0 1 0 1 1 1 0 0 0 2 0 0 0 0 1 1 2 2 1 0 0 0 0 0 2 0 0 0 0 1 0 0 0 0 0 1 0 0 0 0 2 0 0 1 0 1 0 0 0 1 2 1 1 0 1 1 2 1 1 0 0 1 1 0 0 2 2 0 2 2 0 2 2 0 1 1 1 0 0 2 1 0 0 1 2 1 1 0 0 0 0 0 0 0 2 2 1 0 0 1 1 2 2 1 0 0 0 0 0 0 2 0 0 0 2 0 0 0 0 0 2 0 0 0 1 1 1 0 1 0 0 1 0 1 2 0 2 0 0 1 1 1 1 1 1 2 0 0 0 1 0 2 0 2 0 0 0 0 0 0 0 0 0 0 0 0 1 0 0 2 0 0 0 0 0 2 1 0 0 0 0 0 1 0 0 1 1 0 1 0 0 0 1 1 1 1 0 2 1 0 0 0 1 0 0 1 1 1 0 2 1 0 2 0 0 0 1 1 0 1 1 0 1 0 0 2 2 1 1 2 1 2 0 1 0 0 0 2 1 1 0 0 0 1 2 2 0 0 0 1 2 0 1 2 0 0 2 0 0 2 1 0 1 0 0 0 0 0 2 0 1 0 1 2 0 2 0 2 2 0 0 2 0 1 0 0 0 1 1 1 0 1 1 2 1 1 1 1 0 1 0 1 1 0 0 0 0 1 0 0 2 2 1 1 2 0 2 2 0 1 1 1 0 0 0 2 1 0 0 0 1 0 1 1 0 1 1 1 0 1 1 1 1 2 0 0 0 0 1 2 2 1 0 0 2 0 1 1 2 0 1 0 1 0 0 0 0 1 0 2 0 0 2 0 0 0 2 2 2 0 0 2 1 0 0 0 0 0 0 0 0 0 2 2 0 0 0 1 2 0 0 0 0 2 0 0 0 2 0 1 1 1 1 1 0 0 2 0 0 0 0 0 0 2 0 1 0 1 0 2 2 0 0 0 1 1 0 1 0 0 1 0 1 0 0 1 1 2 2 0 0 1 0 1 0 2 1 1 1 0 1 1 2 0 0 1 0 1 1 0 0 1 0 1 0 2 0 2 0 2 2 0 0 0 0 0 0 0 0 1 0 0 0 1 1 0 0 1 1 1 0 1 0 0 0 2 0 0 1 0 1 1 0 1 0 1 1 0 1 0 0 1 1 1 0 0 0 1 0 0 1 1 0 1 1 1 0 0 1 0 0 1 1 0 0 1 1 0 1 0 1 0 2 2 0 1 1 0 1 2 1 2 0 1 2 1 0 1 0 0 0 1 1 2 0 0 2 1 1 0 0 1 1 0 0 1 0 2 0 1 2 0 2 2 1 2 1 2 1 2 0 0 0 2 2 0 0 0 0 1 0 0 1 1 1 0 0 0 0 0 0 0 0 1 2 1 0 1 2 1 0 0 0 0 0 0 0 0 0 0 0 0 0 1 0 1 0 1 0 0 2 2 2 2 2 0 0 0 0 1 0 0 2 0 0 2 2 2 2 0 0 0 0 1 0 0 2 1 0 1 0 1 0 1 1 0 1 1 0 1 2 1 0 2 0 1 1 1 2 1 0 0 0 0 2 2 0 0 1 1 1 0 0 0 1 2 2 0 1 0 0 0 2 1 2 0 0 0 0 0 0 0 0 0 1 0 2 0 0 0 1 0 0 0 0 0 0 1 1 0 1 0 0 1 0 1 0 1 2 1 0 0 0 0 0 1 1 0 0 0 1 0 1 0
10 0 1 0 0 0 0 1 0 1 0 0 0 1 0 1 0 0 0 1 1 1 0 0 0 0 0 1 2 2 2 1 1 1 0 1 1 1 0 1 1 0 0 1 1 0 0 0 2 0 0 0 0 1 1 1 0 0 0 1 1 1 1 0 0 0 0 0 0 0 0 1 2 2 1 2 2 0 2 0 0 0 1 1 1 0 0 0 1 1 0 0 0 2 1 2 0 2 0 2 1 0 0 0 2 0 2 1 1 1 0 2 0 1 0 0 0 0 0 0 2 0 2 1 0 1 1 0 2 0 2 0 0 0 0 0 0 0 0 1 1 1 2 0 0 2 0 0 0 1 0 0 1 0 1 1 1 1 0 1 1 0 1 1 1 2 1 1 2 0 0 0 0 2 1 0 1 0 1 1 0 1 1 1 1 1 1 0 0 0 0 0 1 1 2 2 2 1 0 0 1 1 0 1 2 1 2 0 1 0 2 0 1 0 1 1 0 0 2 2 0 0 0 2 0 1 1 0 0 1 0 0 0 1 1 1 0 2 0 0 0 0 1 0 2 2 0 0 1 1 0 0 1 1 0 0 0 2 0 0 0 0 0 2 0 0 2 0 2 1 0 0 1 1 0 1 0 1 1 1 0 0 2 2 2 0 0 1 1 2 0 2 0 2 2 0 0 1 1 2 0 0 1 1 0 0 2 2 0 0 0 0 2 1 0 0 0 0 1 0 1 1 1 1 1 0 0 1 0 1 2 1 2 1 0 0 0 0 2 0 0 0 2 0 1 0 0 0 2 1 1 0 2 2 1 0 1 0 0 0 0 0 2 0 2 1 0 2 2 0 0 0 0 2 0 0 0 2 0 2 0 1 0 0 0 0 0 0 0 1 0 0 1 0 1 0 0 1 0 0 0 0 0 1 0 0 1 2 0 2 0 0 1 0 1 0 0 0 0 0 1 1 0 0 0 1 0 0 0 1 1 2 1 2 1 0 0 2 0 0 0 2 0 0 1 2 1 0 1 0 0 1 0 1 1 1 0 1 2 2 1 0 0 0 0 2 0 1 0 0 0 1 1 1 1 0 1 0 2 1 2 1 0 1 1 0 1 0 0 0 0 1 0 2 1 0 1 0 1 0 1 1 1 1 1 1 1 1 0 1 0 2 0 0 1 0 0 0 0 2 2 0 1 0 0 1 1 0 1 2 0 1 0 1 2 1 0 1 2 1 1 1 1 1 1 2 0 1 1 2 0 0 1 2 0 0 0 0 2 0 2 0 0 1 1 0 0 1 1 1 0 1 1 0 0 0 2 2 2 1 0 0 2 0 0 0 2 0 2 0 0 0 1 0 0 2 0 1 0 0 0 1 0 0 2 2 1 0 0 1 0 0 0 0 0 0 1 0 0 0 1 1 0 1 1 0 2 2 0 0 0 0 0 2 0 1 0 1 2 0 2 0 0 1 1 0 0 1 2 2 2 1 0 1 0 2 1 2 2 0 0 0 0 0 0 0 0 2 0 0 1 1 0 0 0 1 1 0 0 1 1 0 0 2 1 1 1 0 2 2 1 0 0 0 1 0 2 0 0 1 0 2 0 1 1 2 0 2 2 0 1 1 0 0 0 0 1 1 1 0 1 0 0 1 1 1 2 0 0 0 0 0 0 2 0 0 1 0 0 0 0 0 0 0 0 0 0 1 0 0 0 0 0 1 0 0 0 0 0 0 0 1 0 1 0 1 1 2 0 2 0 0 0 1 0 1 2 1 0 2 0 0 0 0 0 1 0 2 2 2 0 0 2 0 0 0 0 2 0 0 2 2 0 0 1 0 0 0 0 1 2 1 0 1 0 1 0 0 1 1 1 2 0 2 2 2 2 1 1 0 1 2 2 0 0 1 0 1 0 0 0 1 1 1 0 1 1 0 0 0 0 2 1 1 1 0 1 0 0 0 0 0 0 0 0 0 1 0 1 0 0 0 0 1 0 2 0 2 2 2 2 2 1 1 0 2 1 0 1 0 0 2 0 1 1 1 1 0 0 0 0 2 0 1 1 1 0 1 0 0 0 2 2 1 2 1 0 1 2 1 0 2 0 1 1 1 1 0 1 0 1 0 0 2 0 0 0 1 1 0 0 0 1 0 1 0 0 0 0 0 1 0 0 2 2 0 2 2 0 0 2 0 1 0 1 1 1 0 1 1 1 0 0 0 0 0 2 0 2 0 0 2 0 0 1 1 2 0 0 0 0 0 0 0 1 1 0 0 1 0 2 1
11 0 1 0 1 0 0 1 0 0 0 1 0 1 0 0 1 0 1 0 2 0 0 1 0 0 0 2 2 2 2 0 2 2 2 1 2 1 1 0 1 0 1 1 1 2 0 0 1 1 1 0 0 0 2 0 0 0 0 1 0 0 1 0 0 0 0 1 0 0 0 0 2 2 2 2 2 1 2 0 0 1 2 1 1 0 0 1 1 2 0 1 1 2 0 1 1 0 0 0 2 0 1 0 2 0 2 1 1 1 0 1 2 2 2 2 2 0 2 0 0 0 2 1 0 1 0 1 2 0 0 1 0 0 0 0 0 0 0 2 2 1 0 1 0 0 0 0 0 2 0 0 0 2 0 1 0 1 1 0 0 1 2 0 1 2 2 0 1 0 0 1 1 1 0 0 0 0 0 0 0 0 1 1 1 1 1 2 1 0 0 1 1 0 1 2 1 2 0 0 0 1 0 2 2 1 2 0 0 0 1 0 1 0 2 0 1 0 1 1 1 1 0 2 0 1 1 0 0 0 0 0 1 0 0 0 0 2 0 0 0 0 1 1 2 2 0 0 0 0 0 0 2 0 0 0 1 0 0 0 0 0 0 0 0 0 1 0 0 0 1 2 0 2 0 0 1 1 2 2 2 1 2 1 1 1 0 1 1 2 0 1 0 2 1 0 2 0 0 2 0 0 2 0 1 0 0 2 2 1 1 2 2 2 2 1 0 0 0 0 1 1 2 1 0 0 0 2 0 0 2 1 1 0 0 0 0 0 2 2 1 2 1 0 1 0 0 0 2 1 1 1 2 2 1 0 1 0 0 1 0 1 1 0 1 0 0 2 2 0 0 0 0 2 1 1 0 2 2 0 1 1 0 0 0 0 0 1 1 0 0 0 0 0 2 0 0 0 1 1 1 1 0 0 0 0 0 2 0 1 0 0 0 0 1 0 1 0 0 0 0 2 1 1 0 2 1 0 0 0 2 1 0 2 0 0 0 1 1 0 0 2 0 1 0 1 0 1 1 1 0 1 0 2 2 0 2 2 2 2 1 0 0 1 0 1 0 2 0 0 0 1 1 2 0 1 0 1 2 0 1 1 0 1 2 1 0 1 0 0 1 0 0 1 0 0 1 0 0 2 2 2 2 0 2 0 0 1 0 0 0 1 0 0 1 1 0 0 1 2 1 1 2 1 1 1 0 1 1 1 1 0 0 0 2 1 0 2 2 0 1 1 2 2 2 2 1 1 1 2 1 1 2 2 1 1 0 0 1 0 1 0 1 0 0 0 1 1 1 1 0 1 1 0 0 0 2 2 2 0 2 0 1 0 0 0 1 0 0 0 0 0 0 0 0 0 1 0 0 0 0 1 0 0 1 2 1 0 0 2 0 0 0 0 0 0 0 0 0 0 2 2 0 0 0 0 1 1 0 0 0 1 0 0 0 1 1 1 2 0 2 1 0 0 0 2 2 1 2 2 0 2 0 2 0 2 0 1 1 0 0 0 0 1 1 2 1 0 0 1 0 1 0 1 1 2 1 0 1 1 0 1 1 0 0 1 1 0 2 2 1 0 0 2 0 0 1 0 0 2 0 1 1 0 1 1 1 2 2 0 0 0 0 0 1 1 1 2 1 0 0 0 0 0 1 1 1 1 1 1 1 1 0 2 0 0 1 0 0 1 1 0 0 1 1 0 1 1 0 0 0 0 0 0 0 0 0 0 2 2 0 0 2 1 0 0 2 1 0 2 1 0 0 1 0 1 2 1 1 0 2 2 0 1 1 1 0 1 0 2 0 2 1 1 0 0 0 1 0 0 1 1 0 0 2 1 1 1 0 1 1 0 2 0 1 1 0 0 2 0 2 2 2 2 2 1 0 0 1 0 2 1 2 0 0 1 0 0 0 0 0 0 1 1 0 1 1 0 0 1 0 1 0 2 2 0 0 0 0 0 0 1 0 1 0 1 1 0 2 0 1 1 1 0 0 2 0 1 2 1 1 1 0 0 0 0 0 0 0 0 2 0 0 1 2 1 1 0 0 0 0 2 0 2 2 1 0 2 0 2 1 1 0 0 1 1 0 0 2 0 0 2 0 1 2 2 0 1 0 0 0 0 0 1 0 1 0 1 1 0 0 0 2 0 0 0 2 1 0 0 2 1 2 0 0 0 0 2 0 0 0 1 2 0 2 1 1 0 1 0 2 0 1 0 0 0 1 0 0 0 0 0 0 2 0 0 1 1 0 1 1 0 0 0 0 0 1 0 0 0 0 0
12 0 2 0 0 0 0 0 0 1 0 0 0 0 0 0 0 0 1 1 1 1 0 0 0 0 0 1 2 2 1 2 0 2 1 1 2 1 0 0 2 0 0 1 2 0 0 0 2 0 0 0 0 0 2 2 0 0 1 1 0 1 1 1 1 0 1 0 0 1 1 1 2 2 0 2 2 1 2 0 1 2 2 1 1 0 0 0 1 2 0 0 2 2 0 0 0 1 0 2 2 0 0 0 2 0 2 2 0 1 0 2 0 2 0 0 0 0 0 0 2 0 2 1 0 1 1 2 2 0 0 0 0 0 0 0 0 0 2 0 1 1 1 0 0 1 1 0 0 1 0 0 0 0 0 0 0 1 0 2 1 0 0 2 1 1 1 2 2 0 0 0 0 2 0 0 0 0 0 0 0 1 0 0 0 0 1 2 0 0 0 2 0 2 2 2 0 2 0 0 0 0 1 0 1 1 2 0 1 0 2 0 1 0 0 0 1 0 2 0 1 1 1 2 0 0 0 1 1 1 1 0 0 0 0 0 0 0 0 0 0 0 2 0 2 2 0 0 0 0 0 0 2 1 0 0 2 1 0 1 0 1 0 1 0 0 1 1 1 0 0 2 1 0 0 0 0 0 1 1 1 2 1 2 1 0 0 1 1 2 1 1 0 1 1 0 2 1 0 1 2 0 1 1 0 1 0 0 2 1 0 2 1 2 2 0 1 1 1 1 0 0 2 1 0 0 0 2 2 2 2 2 0 0 1 0 0 2 0 0 0 0 1 0 2 0 0 0 2 1 1 0 2 2 1 0 0 0 0 1 1 2 0 0 0 0 0 2 2 1 1 1 0 2 1 0 0 2 0 2 1 1 0 0 0 0 0 0 0 0 0 0 2 0 2 1 1 0 1 1 1 1 0 1 0 0 1 1 0 1 0 0 0 1 0 0 0 0 0 0 0 1 0 2 0 2 0 0 0 0 2 0 0 1 0 0 0 1 1 1 1 1 0 1 1 0 0 1 1 0 0 1 0 1 1 1 0 1 2 2 1 0 0 1 0 1 0 1 0 0 0 1 2 0 1 0 2 1 2 0 1 1 0 0 2 1 0 0 0 0 2 0 1 0 0 0 1 0 1 1 1 2 0 2 0 2 2 0 0 1 0 1 0 0 0 1 0 0 1 1 1 2 1 0 1 1 0 1 0 0 1 0 0 1 1 0 0 0 2 2 1 0 2 2 2 1 1 2 0 0 0 0 0 2 0 1 0 1 2 0 0 0 0 0 0 2 0 1 1 1 1 1 1 0 0 1 1 0 0 0 0 0 1 0 1 1 1 1 0 1 0 1 0 1 2 0 0 0 0 0 0 1 1 0 0 1 0 0 0 1 0 0 0 1 0 0 0 0 0 0 0 1 0 0 0 1 1 2 0 0 1 0 0 1 0 0 1 1 2 0 1 0 0 1 2 1 0 2 0 0 1 2 0 0 0 1 0 2 2 0 0 0 1 1 0 1 0 2 0 0 0 1 0 0 1 1 2 0 0 0 0 1 0 1 0 1 1 0 0 1 1 0 0 1 0 0 1 0 0 1 1 1 0 1 0 2 0 2 2 1 0 0 0 0 0 1 2 2 2 0 0 0 0 0 1 0 0 0 1 0 0 0 1 2 0 1 0 0 0 1 1 0 0 1 1 0 1 0 0 0 0 0 0 0 0 0 1 0 1 0 0 2 1 0 0 0 1 1 0 1 1 1 1 1 0 0 0 1 1 1 1 1 1 1 2 2 0 1 0 2 0 2 2 1 1 1 0 0 0 0 0 1 0 0 2 2 1 0 0 1 2 1 0 1 0 2 1 1 1 0 0 1 1 2 2 1 1 1 0 1 0 1 2 0 0 1 1 1 0 0 0 1 0 0 0 0 0 1 0 0 0 2 1 1 1 0 1 0 1 1 0 0 1 1 1 1 2 0 2 0 0 0 0 0 0 2 0 0 1 0 1 1 1 1 0 1 1 1 0 0 1 1 1 0 2 1 2 0 0 0 0 2 1 0 2 2 0 1 0 1 1 0 0 0 2 2 0 0 2 0 0 2 0 2 1 1 1 2 1 0 1 0 0 2 0 0 0 1 1 0 0 0 2 1 1 2 2 0 0 0 1 0 2 0 1 0 1 2 0 1 1 1 1 1 1 0 1 0 1 1 1 0 0 0 0 2 0 0 0 0 0 0 0 0 0 0 0 0 0 0 0 0 0 0 0 1 0 0 1 0 1 0
13 0 1 0 1 0 0 1 0 1 0 1 0 0 0 0 0 1 1 0 2 0 0 0 0 0 0 1 2 1 1 0 1 1 1 1 1 1 1 0 1 1 2 2 2 1 0 0 0 0 0 0 0 0 2 0 0 0 0 0 0 0 0 1 0 1 0 1 0 1 1 2 1 1 2 1 2 2 2 0 2 2 2 1 1 0 1 0 2 2 0 0 1 1 0 1 0 1 0 2 0 0 0 0 1 2 1 2 0 2 0 0 2 2 2 2 2 0 0 0 2 0 1 0 1 1 1 0 0 0 0 0 0 0 2 1 0 0 0 2 1 1 0 0 0 1 0 0 0 1 1 1 0 0 1 0 0 1 0 1 1 0 2 0 0 2 1 0 0 2 2 2 0 2 0 0 1 0 1 1 0 1 0 0 0 0 2 2 2 1 1 1 1 0 2 0 0 2 0 0 0 1 0 1 2 1 2 0 0 0 2 1 0 0 2 1 1 1 1 1 0 0 2 2 0 2 2 0 0 1 0 1 1 2 2 1 1 1 0 1 1 1 1 0 2 2 1 0 0 0 0 1 1 0 0 0 0 2 0 1 0 1 0 0 1 0 1 0 0 0 1 1 0 0 1 0 0 0 1 0 0 1 2 1 1 1 0 0 1 1 0 1 1 2 2 1 1 2 0 2 1 0 2 0 0 1 0 1 2 0 1 2 1 2 1 0 1 1 1 0 0 0 2 1 1 0 0 2 0 2 2 1 0 0 0 0 0 2 0 1 2 1 2 0 1 0 0 0 1 0 1 0 0 0 0 2 0 1 0 1 0 1 2 0 2 0 2 2 2 2 2 2 1 2 0 2 0 1 0 2 1 0 0 0 1 1 0 1 1 1 1 1 0 0 2 1 1 0 0 0 0 0 0 1 0 1 0 1 0 2 0 0 0 1 1 0 1 0 0 0 0 0 1 1 1 2 0 0 0 1 1 1 0 0 1 1 0 1 1 1 2 0 0 1 1 2 1 1 0 0 0 1 0 1 2 1 1 0 0 0 2 0 0 0 0 0 0 1 0 0 0 1 1 2 0 0 0 0 1 0 0 1 0 1 1 0 1 1 1 1 2 0 0 2 1 0 1 1 1 1 1 2 1 1 1 1 1 0 1 2 0 0 0 0 1 0 0 0 1 1 0 2 0 0 0 0 0 0 0 2 0 2 0 0 1 0 1 1 1 1 1 1 1 1 2 1 1 2 0 0 0 0 1 2 0 1 0 0 2 0 0 0 1 0 0 0 1 2 2 2 0 0 0 0 0 0 2 2 2 1 1 0 0 0 0 0 0 0 0 0 0 0 0 1 1 0 1 0 0 0 0 2 1 1 0 0 0 0 0 1 2 0 0 0 0 0 0 0 2 1 0 1 0 0 0 1 2 1 0 0 0 2 0 0 0 1 1 0 2 0 0 1 0 1 0 1 2 1 2 2 2 0 1 0 1 2 0 1 0 0 0 0 0 0 1 0 0 1 0 0 2 0 0 0 0 2 2 0 1 2 0 1 0 2 2 2 0 0 2 2 2 0 0 0 0 0 0 0 0 1 0 2 0 1 2 2 1 1 1 1 0 0 1 1 0 1 0 0 0 0 0 1 0 0 2 0 0 0 2 0 0 0 0 2 0 1 0 0 1 1 0 1 0 0 0 0 0 0 0 0 0 0 0 0 0 2 0 0 1 0 0 0 2 1 0 0 2 1 0 1 0 0 1 0 1 2 2 0 2 0 2 2 0 0 0 2 0 2 0 2 0 2 2 1 0 1 0 1 0 0 1 2 0 0 2 1 1 0 1 1 2 0 1 1 1 2 0 0 0 0 0 0 0 2 2 1 1 2 0 0 0 2 0 1 0 2 1 1 1 0 1 1 0 0 0 0 0 0 0 0 0 1 1 1 1 0 1 2 0 0 1 0 0 0 0 1 1 0 1 0 0 0 0 0 0 1 0 1 2 2 2 2 2 0 0 0 0 1 0 0 1 1 0 2 2 2 2 0 0 0 0 2 0 0 1 1 1 1 0 0 0 1 1 0 1 1 0 1 1 0 1 0 0 1 2 2 2 1 0 0 1 0 0 2 0 0 0 0 2 1 0 0 2 1 1 1 2 1 0 0 1 0 0 1 1 0 2 2 1 1 0 2 0 1 1 0 1 0 0 0 1 0 0 1 0 2 0 0 0 1 1 0 0 1 0 0 0 1 0 1 0 0 0 0 0 1 0 0 0 0 2 1
14 0 0 0 0 0 1 1 0 1 0 1 0 2 0 1 0 0 1 0 2 0 0 0 0 0 0 1 2 1 1 0 1 1 0 0 2 2 0 0 2 1 0 0 0 1 0 0 1 1 1 0 0 0 2 1 0 0 1 1 1 2 2 2 0 1 0 0 0 0 0 0 2 2 1 2 2 2 2 0 2 2 1 1 2 0 0 0 0 2 0 0 0 1 1 1 1 1 0 2 1 0 1 0 2 1 2 1 1 1 0 2 1 1 2 2 2 0 0 0 2 0 1 0 0 0 0 1 2 0 0 0 0 1 1 1 1 0 0 2 1 1 0 0 0 1 0 0 0 1 1 1 0 1 0 0 0 1 0 1 1 0 2 0 0 2 1 1 1 1 1 0 1 1 1 0 0 0 0 0 1 2 0 0 1 1 0 0 0 0 0 0 0 1 2 1 0 0 0 0 1 0 0 2 2 1 2 0 2 0 0 0 0 1 1 0 0 0 2 2 0 0 1 1 1 2 1 0 0 2 0 0 1 1 1 1 0 1 0 1 1 1 0 0 1 1 0 0 0 0 0 0 2 1 0 0 0 0 0 0 0 0 0 1 0 0 0 0 1 1 1 1 0 1 0 1 1 2 2 2 2 2 1 2 1 0 1 1 1 2 0 1 0 2 2 0 2 0 0 1 1 1 1 1 1 0 1 2 1 0 0 1 1 2 2 0 1 1 2 0 0 1 2 1 1 0 1 0 0 0 2 0 0 0 0 0 0 1 1 0 1 0 1 0 0 0 1 1 1 0 0 0 2 2 1 0 1 0 0 2 0 2 1 0 1 0 0 1 1 0 0 0 0 2 0 0 0 1 0 2 0 0 1 1 1 1 0 0 0 1 1 1 0 0 2 1 1 0 1 1 1 1 2 0 0 0 2 1 0 2 0 0 0 1 1 0 1 0 0 0 0 0 1 2 0 1 0 0 0 0 1 0 1 1 2 1 0 1 0 0 2 0 0 0 2 0 0 0 0 0 0 1 0 1 1 0 1 1 2 2 1 0 1 1 1 1 0 2 0 2 1 1 1 1 0 1 0 0 2 1 2 1 0 2 1 1 0 1 1 0 1 1 1 1 0 0 1 2 2 0 0 2 2 0 2 0 1 0 0 1 0 1 0 0 1 1 0 0 2 1 0 2 2 2 2 2 0 0 1 2 0 0 0 0 1 0 1 0 0 1 0 0 1 1 1 1 2 2 0 0 0 0 0 2 0 0 0 1 1 1 1 0 1 0 0 1 1 1 1 0 0 1 1 0 0 0 2 2 2 1 0 1 2 0 1 1 2 0 0 0 0 1 0 0 0 1 0 2 0 0 1 0 2 0 0 1 0 0 0 2 2 0 0 0 0 0 1 0 0 0 0 1 0 0 0 0 1 1 0 0 0 2 0 2 0 0 0 2 2 0 1 0 0 0 1 1 1 1 0 1 1 1 0 1 0 2 0 2 1 1 0 0 0 0 1 1 0 0 1 0 1 0 1 0 0 1 0 1 1 1 0 0 0 1 0 1 2 1 2 1 2 0 1 1 1 0 2 0 0 1 0 1 0 0 1 1 0 2 2 0 0 0 0 1 1 0 1 1 0 0 0 0 0 0 1 0 0 0 0 0 0 0 0 2 0 0 1 0 0 1 1 0 0 1 1 0 1 0 0 1 1 1 0 0 0 2 0 0 0 0 0 1 2 2 0 0 2 2 1 2 0 0 0 0 0 1 1 1 2 0 2 1 0 1 2 1 0 1 0 2 0 2 2 0 1 0 0 0 0 1 1 2 0 0 2 1 1 1 0 1 1 0 2 0 1 1 0 0 2 0 2 2 2 0 0 2 0 2 1 0 1 2 1 1 0 0 0 0 1 0 1 0 1 0 0 0 0 0 0 1 0 1 2 0 0 0 2 0 0 1 0 0 0 0 0 0 1 0 1 0 0 0 1 0 0 2 1 1 2 2 2 2 2 0 0 0 0 2 0 0 2 2 0 2 2 1 2 0 0 1 0 1 0 1 2 1 0 2 0 0 0 0 0 0 0 0 0 0 1 1 0 1 0 1 0 0 0 1 0 0 0 0 0 2 0 0 0 0 2 1 0 0 1 1 1 0 0 1 0 0 2 0 1 0 0 0 1 1 1 1 1 1 1 0 1 1 1 0 2 0 0 0 0 0 0 0 1 1 2 0 1 2 0 1 0 0 0 0 0 0 0 0 0 0 1 0 0 0 1 0 1 0
15 0 1 1 0 1 1 1 0 2 0 0 0 0 0 0 0 0 1 0 2 0 0 0 0 0 0 2 2 2 2 1 1 1 0 0 2 1 1 0 1 0 0 0 2 0 1 0 2 0 0 0 1 0 1 1 0 0 0 2 0 0 1 1 0 1 0 0 1 1 0 0 1 1 1 1 1 1 1 1 0 2 1 1 2 0 0 0 1 2 0 1 0 1 0 1 0 1 0 1 1 0 0 0 1 1 1 0 2 0 0 2 0 1 0 1 1 1 1 0 1 0 2 2 0 0 0 0 0 0 0 1 0 0 1 1 1 0 0 0 0 2 0 0 0 0 0 0 0 2 0 0 0 0 0 0 0 1 1 2 1 0 2 0 1 2 0 2 2 0 0 0 1 1 0 0 0 0 0 0 0 1 0 0 1 1 0 2 1 1 1 1 0 0 1 1 0 1 0 0 1 0 1 1 1 0 2 0 2 0 1 0 0 0 1 0 0 1 1 0 1 1 0 1 1 1 1 2 1 1 0 0 0 0 0 0 0 2 0 0 0 0 1 0 2 2 2 0 0 0 0 0 0 0 0 0 0 1 1 1 1 1 0 1 0 0 1 0 1 0 1 2 0 1 1 1 0 2 2 2 2 2 1 2 1 0 1 0 0 1 0 2 0 1 1 0 2 0 0 2 1 1 2 0 1 0 1 1 1 0 0 2 1 1 1 0 0 1 1 0 0 0 1 0 1 0 0 0 0 0 2 1 1 0 0 0 0 1 1 0 0 0 1 0 0 0 0 0 2 2 2 0 2 2 1 0 0 0 0 2 0 2 2 0 2 0 1 2 2 0 0 0 1 2 0 0 0 0 0 2 1 1 1 0 2 0 0 0 0 0 0 0 1 0 2 1 0 1 1 1 1 1 0 1 0 0 0 0 0 2 0 0 1 0 0 0 0 0 0 0 0 2 0 0 0 2 0 0 0 0 1 0 0 0 0 0 1 1 0 0 2 0 0 0 1 1 0 0 0 0 0 2 0 1 1 1 0 2 1 2 1 0 0 0 0 2 0 1 0 1 1 2 2 0 0 1 0 0 1 1 2 0 0 0 2 0 0 2 1 0 1 0 0 1 0 0 1 1 2 0 0 1 0 2 0 2 2 1 0 0 0 2 0 1 1 1 1 0 0 1 1 1 2 1 1 2 0 0 0 2 0 2 0 1 1 0 1 1 1 0 2 1 2 1 2 2 1 1 1 1 1 0 1 2 0 1 0 0 0 0 0 0 0 0 0 0 1 0 0 0 0 1 1 0 1 0 1 2 2 1 1 0 1 0 1 0 0 0 0 0 1 1 0 0 0 0 1 0 0 0 1 2 1 0 1 1 1 0 0 2 0 0 0 0 0 0 0 0 1 0 0 0 0 1 1 1 2 1 0 0 0 1 0 0 0 1 0 1 2 0 0 0 0 1 1 0 1 2 0 1 1 2 0 0 0 2 0 1 1 0 0 0 1 1 0 1 0 0 1 1 0 1 1 0 0 2 1 1 0 0 1 0 0 0 0 2 2 0 0 1 1 0 0 2 1 0 2 0 0 2 0 2 0 1 1 2 0 2 2 0 1 1 0 0 0 0 0 1 0 0 0 0 0 1 1 1 2 0 1 0 1 1 0 2 0 0 1 0 0 0 0 0 0 0 1 0 1 1 0 0 0 1 0 1 1 0 0 0 0 0 0 1 1 1 0 0 2 2 0 2 0 0 1 0 0 0 1 0 1 1 1 1 1 1 2 1 0 0 0 2 0 2 2 1 0 1 0 0 0 0 0 1 0 0 2 2 2 0 0 1 2 1 2 0 1 1 0 1 1 0 1 1 0 2 1 2 0 2 0 0 0 2 1 0 0 0 0 1 0 0 1 1 0 0 0 0 0 0 0 1 0 1 2 0 0 0 2 0 1 1 0 0 0 0 0 0 0 0 1 0 1 0 0 0 0 1 0 1 1 1 0 0 1 0 0 2 1 2 0 0 2 2 0 1 2 1 2 0 1 1 1 1 1 1 2 2 0 2 0 0 0 0 1 0 1 1 0 0 0 0 0 0 1 2 0 1 1 1 1 0 0 0 0 1 0 0 0 0 2 1 0 0 2 1 1 0 0 1 0 1 2 0 2 0 0 0 0 1 0 1 1 1 2 0 2 0 0 0 1 0 1 0 2 0 0 0 0 0 1 0 0 1 0 1 1 1 0 0 0 1 1 0 0 0 1 0 0 0 0 0 2 0
16 0 1 0 0 0 0 0 0 1 0 0 1 1 0 2 0 1 1 0 2 0 0 1 1 1 2 2 2 2 2 0 1 2 2 1 2 1 0 2 0 0 0 0 0 0 0 0 0 1 1 0 0 0 2 2 0 0 0 0 1 1 0 0 0 0 0 0 0 1 1 1 2 2 2 2 2 1 2 1 0 1 2 2 2 0 0 0 1 1 0 0 1 2 0 2 1 1 1 2 2 1 0 0 2 1 2 0 2 0 0 2 1 1 1 1 0 0 1 0 1 0 2 1 0 1 1 0 1 0 1 0 0 0 1 1 2 0 0 1 1 2 0 0 0 0 1 0 0 1 0 0 0 0 0 0 0 1 1 0 1 1 1 1 2 2 2 0 1 1 0 1 1 1 0 0 0 2 0 0 0 0 2 2 0 0 2 0 0 0 0 0 0 1 1 0 0 2 0 0 0 0 0 1 2 1 1 1 1 0 0 0 1 0 1 1 1 0 0 0 2 2 0 1 1 1 1 1 1 1 0 0 0 0 0 0 1 1 1 1 1 1 2 0 1 1 0 0 1 1 1 1 2 0 0 1 1 0 0 0 0 0 0 0 0 0 0 0 1 0 1 1 0 1 0 0 0 1 2 2 2 1 0 0 2 2 0 1 1 1 0 1 0 2 1 0 1 1 0 1 2 0 1 1 0 0 0 2 1 0 1 2 2 2 2 0 0 1 0 1 0 0 2 2 1 0 0 1 0 0 2 0 0 0 0 0 0 2 1 0 0 0 2 0 0 1 0 1 2 1 0 1 1 1 0 1 1 0 0 0 0 0 1 0 2 1 0 1 1 0 0 0 1 2 0 2 0 1 0 2 0 0 1 0 1 0 0 2 2 0 0 0 1 0 2 1 1 1 2 2 2 2 2 0 0 0 2 0 1 2 0 1 0 0 1 0 1 0 1 0 0 0 0 2 0 1 1 0 0 0 1 1 0 1 0 0 1 1 1 1 1 1 1 2 1 2 1 0 0 0 0 1 0 2 2 2 0 1 1 0 2 0 1 1 0 1 0 1 0 1 1 1 2 0 1 0 1 0 2 2 2 1 0 0 2 2 0 1 1 1 1 0 0 2 1 0 2 1 1 0 1 2 1 1 1 1 1 0 0 0 0 2 0 0 0 0 0 0 2 2 0 2 2 0 0 1 0 1 0 1 1 0 0 1 2 1 0 0 0 0 1 1 1 1 1 1 1 0 2 2 1 0 0 2 2 0 0 1 0 0 0 1 1 0 0 1 1 0 0 0 0 0 0 0 0 0 0 1 1 1 0 0 1 0 1 1 1 0 1 0 0 0 0 0 1 1 0 1 0 0 1 1 0 0 2 2 2 0 0 1 1 0 0 0 0 0 0 0 0 1 0 1 0 1 1 0 1 1 0 0 0 1 0 2 0 0 0 1 2 0 1 2 0 0 2 1 1 1 0 0 1 1 1 0 1 2 0 1 1 0 0 0 2 1 1 2 1 1 0 1 0 1 1 0 0 2 0 0 0 0 0 0 1 0 1 2 0 2 2 0 2 0 0 1 0 2 2 0 0 1 1 1 0 0 0 1 1 2 2 1 0 0 0 0 0 1 1 2 1 0 0 0 0 1 1 1 2 0 0 0 0 0 0 2 0 0 2 0 0 1 1 1 0 0 0 1 1 0 0 0 0 0 0 0 0 0 1 0 0 0 0 2 2 1 0 1 2 2 1 2 0 0 0 0 0 0 1 0 1 1 2 1 0 0 0 1 0 2 1 2 0 1 2 0 0 0 0 1 0 0 1 1 0 0 1 0 1 0 0 2 2 0 2 0 2 2 0 0 1 0 1 1 0 2 2 1 1 1 1 0 1 2 2 0 0 1 0 1 0 0 1 1 0 0 0 0 0 0 0 0 0 2 0 2 2 0 0 0 1 1 0 0 0 1 0 0 1 0 2 1 2 0 0 1 0 2 0 1 2 0 1 0 1 0 0 1 1 0 2 0 1 2 0 1 2 2 2 0 0 0 0 2 1 0 1 1 0 1 0 0 0 0 1 1 1 1 0 0 1 0 0 1 0 1 1 1 1 1 0 1 0 0 0 1 1 0 0 2 2 1 0 0 2 1 1 0 0 0 0 0 2 0 1 1 0 0 1 2 0 0 1 0 1 1 2 0 0 0 1 0 1 0 0 0 0 0 1 0 1 0 0 0 0 1 0 0 1 1 0 1 1 0 0 0 1 0 0 0 0 0 1 0
17 0 0 0 0 0 0 1 0 2 0 0 0 2 0 2 0 0 0 0 1 0 0 0 0 0 0 2 2 2 1 0 0 1 0 0 2 2 0 0 2 0 0 1 1 1 1 0 1 0 0 0 1 1 1 0 0 0 0 0 1 1 1 0 0 1 0 1 0 0 0 1 2 2 2 2 2 1 1 1 0 2 2 0 0 0 0 1 2 2 1 1 2 2 0 1 1 1 1 1 1 0 0 0 2 1 1 1 1 1 0 2 1 1 1 1 1 0 1 0 1 0 1 1 1 0 0 2 2 0 0 2 0 0 0 0 1 0 1 1 2 1 0 0 0 1 0 0 0 1 0 0 1 0 0 0 0 1 1 2 1 2 2 0 1 1 0 1 1 0 0 0 0 2 0 0 0 0 0 0 0 1 0 0 1 1 1 1 0 0 0 1 0 1 2 1 1 2 0 0 0 0 0 2 2 0 2 1 1 0 0 0 0 0 1 0 0 0 1 0 1 1 0 1 1 0 0 1 1 0 0 1 0 0 0 0 0 1 0 0 0 0 2 0 2 1 0 0 1 1 1 1 0 0 1 1 0 0 0 0 0 0 0 0 0 0 1 2 2 0 0 2 1 1 0 0 1 2 1 1 1 2 2 2 2 0 1 0 1 1 0 0 1 2 2 1 1 1 0 1 1 0 2 0 2 0 1 2 1 1 0 2 1 1 0 0 0 1 0 0 2 2 1 1 1 0 1 2 0 0 2 1 2 0 0 0 0 2 0 0 2 1 2 0 1 0 0 0 2 1 1 0 1 1 1 1 1 0 0 1 0 1 1 0 2 1 0 1 1 1 1 1 0 2 0 1 0 0 0 2 0 0 0 0 1 0 0 1 1 1 1 1 1 0 2 1 1 1 1 1 1 1 1 1 1 0 1 1 0 1 1 0 0 0 2 0 1 1 0 1 0 1 1 1 0 2 1 0 0 0 1 0 0 0 1 1 1 1 1 0 2 0 1 2 0 2 0 0 0 0 0 1 0 2 2 2 0 0 1 1 2 0 0 1 0 0 0 2 0 0 0 1 1 2 0 0 0 0 1 0 1 1 0 1 1 0 1 1 0 0 0 1 0 1 0 0 0 1 1 0 1 2 2 0 2 1 1 0 0 1 0 1 0 1 0 1 1 0 0 1 1 1 2 0 0 2 0 1 0 0 1 0 0 1 1 0 1 0 1 2 0 0 1 0 2 0 1 2 0 0 0 0 1 1 2 1 0 1 1 0 1 0 0 1 1 0 0 0 0 0 1 1 1 0 1 0 1 2 2 2 0 2 2 0 1 1 2 0 1 0 0 1 1 1 1 1 1 0 0 0 0 2 0 1 2 2 2 0 0 2 0 0 0 0 0 0 0 0 0 0 2 2 0 0 0 0 1 1 0 0 0 1 0 0 0 0 0 1 1 1 1 1 0 1 1 1 1 1 1 1 0 1 0 0 0 2 0 1 1 0 0 0 1 1 1 2 0 1 0 0 2 0 0 0 0 0 0 0 1 1 1 1 0 2 1 1 1 1 2 1 2 0 0 1 1 0 1 0 0 2 1 1 1 1 1 2 0 2 2 1 0 0 0 1 0 1 1 2 1 0 0 0 1 1 0 0 1 0 1 0 0 0 0 2 0 0 1 0 0 1 0 1 1 1 1 0 1 0 0 0 0 0 0 1 0 0 1 0 1 0 0 1 2 1 0 0 2 1 0 2 0 0 1 0 0 0 0 2 0 1 2 1 2 0 2 0 2 2 0 2 1 2 2 1 1 1 0 0 0 0 0 0 0 0 1 1 2 0 0 0 0 0 1 1 1 2 0 0 0 0 0 1 0 2 2 2 2 1 0 1 0 1 1 1 0 1 0 0 0 0 0 0 0 0 0 0 0 0 0 0 0 2 1 2 1 1 1 0 0 0 0 0 0 0 1 1 2 0 2 0 0 0 0 0 0 1 1 1 1 1 1 1 1 0 0 1 1 1 0 0 1 1 0 2 2 2 2 0 0 0 0 2 1 0 2 0 0 2 0 1 1 1 1 0 1 1 0 2 2 2 0 2 0 0 2 2 0 2 1 0 0 1 0 2 0 0 0 0 2 0 0 0 2 0 1 0 0 1 0 1 2 0 1 1 1 0 1 1 0 0 2 0 1 0 1 0 0 0 1 0 1 0 0 0 0 0 2 0 1 0 0 1 0 0 0 0 0 0 0 0 0 0 0 0 0 1 0 0 0 0 0 0
18 0 0 0 1 0 0 0 0 1 0 0 1 1 0 1 0 0 1 1 1 1 0 0 0 0 0 1 1 2 2 0 1 2 1 2 2 1 0 1 1 0 1 1 1 0 0 0 2 0 0 0 0 2 0 1 1 1 1 1 1 1 1 1 0 1 1 0 0 0 0 0 2 2 1 2 1 1 1 0 1 2 0 0 2 0 1 0 2 2 0 1 1 2 1 2 1 1 0 2 0 0 1 1 2 0 2 1 1 1 0 0 1 2 1 1 1 1 0 0 1 0 2 1 0 1 1 1 2 0 0 0 0 0 0 0 1 0 0 1 2 1 0 0 0 0 0 0 0 1 1 0 0 0 1 1 0 1 1 0 0 1 1 1 0 1 0 1 2 0 0 0 0 2 1 0 0 0 0 0 0 0 0 0 0 0 1 1 0 0 0 0 0 1 1 2 1 2 0 0 1 0 0 0 1 1 1 0 1 0 2 0 1 0 1 1 1 1 2 0 1 1 1 1 1 1 1 2 2 0 0 0 0 1 1 1 0 2 0 0 0 0 2 0 1 1 0 0 0 0 0 0 0 0 0 0 1 1 0 0 0 0 0 1 0 0 2 0 0 0 1 2 1 1 1 0 0 1 1 1 1 0 2 1 1 1 1 0 2 2 0 2 2 2 2 2 0 0 0 1 1 0 1 1 0 0 0 2 2 0 2 2 0 0 0 0 1 0 1 0 1 1 2 2 0 0 0 2 0 0 1 1 1 0 0 0 0 2 0 0 0 0 2 0 2 1 0 2 2 1 1 1 1 1 1 1 0 0 0 1 0 1 1 1 1 0 1 2 2 1 1 1 0 2 0 0 0 1 1 1 0 0 0 0 2 2 0 0 0 0 0 0 2 0 2 2 2 0 2 2 2 2 1 1 0 0 1 2 0 2 0 0 0 0 1 0 1 0 2 0 0 0 1 0 1 2 2 0 0 1 1 1 0 0 0 0 2 0 0 0 2 0 1 2 1 2 1 0 0 0 0 0 0 0 0 0 0 1 1 1 1 0 0 0 0 1 1 2 0 2 1 1 2 0 1 1 1 0 1 1 2 1 0 2 0 0 0 0 0 0 1 1 0 1 0 0 1 2 2 0 2 2 2 1 2 2 2 1 0 0 0 2 0 0 0 1 1 0 2 1 0 2 0 0 0 0 0 1 1 1 0 0 0 0 2 0 2 0 0 0 1 1 0 0 0 0 1 1 1 1 0 0 1 2 0 2 0 1 1 0 1 1 0 0 0 1 1 0 0 0 0 1 1 0 1 0 2 0 0 0 0 0 2 0 0 0 1 2 0 0 0 0 0 1 1 0 1 0 0 0 0 1 0 0 2 2 1 1 0 2 1 0 0 0 0 0 0 0 0 0 1 1 0 0 0 1 1 1 0 0 0 2 0 1 0 0 1 0 2 0 0 1 0 1 1 0 0 0 1 1 1 0 0 1 0 2 0 2 2 0 0 0 1 0 1 1 0 0 1 0 1 0 0 1 1 2 2 1 1 1 0 0 0 0 0 1 0 0 0 1 1 0 0 1 1 0 2 1 0 2 0 2 0 1 2 2 1 2 2 1 0 1 0 1 1 0 0 2 1 0 0 0 0 0 1 1 1 0 1 0 1 1 1 2 0 1 0 0 1 1 0 1 0 0 2 0 2 1 0 0 0 0 0 0 0 0 1 0 0 0 0 1 2 1 0 1 2 1 0 0 0 0 0 0 1 0 2 2 0 2 0 0 1 1 2 1 0 1 0 2 0 2 2 1 0 1 0 0 0 1 1 2 0 1 0 0 0 0 2 0 2 0 0 0 0 0 1 0 2 0 2 2 1 2 2 2 2 2 0 0 1 1 1 1 0 1 0 1 0 0 1 1 1 0 0 0 1 0 0 0 0 1 1 1 1 0 1 2 0 0 0 0 0 0 0 0 2 0 1 0 1 0 0 0 0 2 0 0 2 2 1 2 1 1 0 2 1 0 0 0 1 1 1 2 2 2 2 0 0 1 0 0 0 0 1 1 1 2 1 1 1 0 1 0 1 1 0 1 2 2 0 2 0 1 1 1 1 2 0 1 0 1 0 2 0 0 0 1 1 1 0 0 1 1 1 0 1 1 1 0 2 0 1 2 1 0 1 1 0 0 2 0 2 0 0 1 2 0 1 0 1 0 1 1 0 0 0 0 0 0 0 0 0 1 1 1 2 1 0 1 0 0 1 0 1 0 0 0 1 0 0 0
19 0 1 0 0 0 0 1 1 0 0 0 0 1 0 0 0 0 1 1 1 0 0 1 0 0 0 1 1 2 2 0 2 2 2 1 2 1 0 0 1 0 0 1 2 0 0 0 1 1 1 0 1 1 1 0 0 0 0 1 1 2 1 0 0 0 0 0 0 0 0 1 2 2 2 2 2 1 2 0 0 1 1 0 1 0 0 0 1 2 0 0 0 2 0 2 2 1 0 2 1 0 0 1 2 0 2 0 2 0 0 2 1 2 1 1 1 0 0 0 2 1 1 1 0 0 0 1 1 1 2 1 0 0 0 0 1 0 0 1 0 2 0 0 0 1 0 0 0 1 0 0 0 0 0 0 0 1 0 1 1 1 0 2 1 1 1 1 0 1 0 0 0 2 0 0 0 0 0 0 0 0 0 0 0 0 1 0 0 0 0 0 0 2 2 0 0 2 0 0 0 0 0 1 2 1 1 0 0 1 1 0 1 0 1 1 0 0 2 1 1 1 0 0 1 2 1 1 0 2 0 1 0 0 0 0 0 2 0 0 0 0 1 1 1 1 0 0 0 0 0 0 2 0 0 0 2 0 0 0 0 0 0 1 0 0 0 0 1 1 1 1 0 2 1 1 0 0 2 0 0 1 2 2 2 0 1 1 1 2 0 1 0 2 2 0 2 0 0 1 2 2 1 1 1 0 0 2 2 0 0 1 1 1 1 0 0 1 0 0 0 0 1 0 0 0 1 1 0 1 2 0 1 0 0 0 0 0 2 0 1 1 1 0 1 0 0 0 1 2 2 0 2 2 1 0 1 0 0 2 0 2 1 0 1 0 1 2 2 0 0 0 0 2 0 0 0 1 1 1 2 1 1 1 1 0 0 2 2 1 1 1 1 1 2 2 2 1 1 1 1 1 0 0 0 1 0 0 0 1 0 0 1 0 1 0 0 1 0 1 0 2 1 0 1 2 1 0 0 0 0 0 2 2 2 0 0 0 0 0 2 0 0 0 2 1 1 0 0 0 0 1 0 2 2 1 1 0 1 0 2 0 1 1 0 0 0 2 0 1 2 2 2 0 1 1 1 1 2 0 0 1 0 1 2 1 0 1 1 0 1 1 1 1 1 0 1 0 0 0 2 2 1 1 1 2 2 0 0 2 0 1 0 1 0 2 0 1 0 1 1 2 2 1 1 2 0 1 0 2 0 1 0 0 0 0 0 0 1 2 0 0 2 2 2 2 1 1 1 1 1 0 0 1 1 0 1 1 0 0 0 0 1 0 0 0 0 1 1 0 1 1 1 0 0 0 2 1 1 0 1 0 2 0 0 0 2 0 0 0 0 0 0 1 1 0 1 0 0 0 0 1 0 0 2 2 2 0 0 0 0 0 0 0 0 0 1 0 0 0 0 0 0 0 0 0 2 1 0 0 0 1 1 2 0 0 1 1 2 0 1 1 0 0 0 2 2 1 2 2 0 1 1 1 1 2 0 2 2 0 0 0 1 1 0 1 1 2 0 0 0 1 0 1 1 2 2 0 0 0 0 0 1 0 0 2 1 1 1 0 1 0 0 2 1 0 2 0 0 2 1 1 0 1 1 2 0 2 2 0 1 1 0 0 0 0 0 0 0 0 0 1 1 0 1 0 0 0 1 0 1 1 0 2 0 1 0 0 0 1 1 0 0 0 1 1 2 0 0 1 1 1 0 0 0 1 0 0 1 0 0 0 2 2 0 1 2 1 0 1 0 1 1 0 0 0 1 0 2 0 2 2 0 1 1 1 0 2 0 2 1 2 2 0 0 0 1 2 0 0 1 1 0 0 1 1 2 1 0 1 1 0 1 1 1 2 0 0 1 1 1 2 2 2 2 2 2 1 0 0 0 2 2 0 0 1 0 0 1 1 0 1 0 0 0 0 0 1 0 0 0 2 0 2 2 0 0 0 1 1 0 0 0 0 0 1 1 0 1 0 1 0 0 0 0 1 0 1 1 1 2 2 0 0 0 2 2 0 0 0 1 1 0 1 1 1 2 0 0 1 0 1 0 1 0 0 1 0 0 1 0 1 0 0 2 0 0 0 2 0 0 2 0 1 1 0 1 2 1 0 1 0 1 1 0 0 1 0 1 1 0 0 2 1 1 0 2 0 0 0 2 0 1 1 0 0 1 2 0 0 1 0 0 0 0 0 1 0 2 0 1 0 1 1 0 0 1 0 1 0 0 1 1 0 0 0 0 0 1 0 0 0 0 0 2 0 1 0 0 0 0 0
20 0 1 0 1 0 0 1 0 1 0 0 1 1 0 1 0 0 1 1 1 0 0 0 0 0 0 1 2 2 2 0 2 2 0 2 0 2 1 0 0 0 2 2 2 0 0 1 2 0 0 1 0 1 1 1 0 1 1 0 1 2 1 0 0 2 0 0 0 0 0 0 2 2 1 2 2 2 2 0 2 2 2 1 1 0 1 1 1 1 1 1 0 2 1 1 0 1 0 2 2 0 1 0 2 0 2 1 1 1 0 2 2 2 2 2 2 0 1 0 1 0 1 0 1 1 1 1 2 0 0 0 0 0 0 0 0 0 1 0 1 2 0 0 0 2 0 0 0 1 1 0 0 1 0 1 0 1 1 0 0 1 1 1 0 1 0 1 0 1 1 0 1 1 0 0 0 0 1 1 0 1 0 0 1 1 1 1 0 0 0 1 0 2 2 1 0 2 0 0 0 0 0 1 2 0 2 0 1 0 1 0 1 0 1 1 1 0 1 1 0 0 2 2 0 2 2 1 0 1 0 1 0 0 0 0 0 2 0 0 0 1 2 0 1 1 0 0 1 1 1 1 1 0 1 1 0 0 1 1 1 1 0 0 1 0 1 1 1 1 1 1 0 1 0 0 1 1 1 1 1 0 2 2 2 1 0 1 0 2 1 1 0 1 0 0 1 1 0 1 0 0 1 1 0 0 0 2 1 0 0 1 1 2 2 0 0 2 0 0 1 1 1 0 2 0 0 1 0 0 2 2 0 0 0 0 0 0 2 0 0 0 2 0 0 0 0 0 1 0 0 1 1 0 0 2 1 1 0 2 0 2 2 0 2 1 0 1 1 0 0 0 1 2 0 1 0 2 2 0 0 0 1 0 1 1 0 0 0 1 0 0 0 0 2 0 0 0 0 0 0 0 0 2 2 0 0 2 0 1 1 0 0 1 0 1 0 0 0 0 0 0 0 0 0 2 1 0 0 1 1 1 0 0 1 1 0 1 1 0 0 1 0 0 1 1 0 0 0 0 0 0 0 2 1 1 0 1 0 0 2 0 1 0 0 1 0 2 0 1 1 1 1 2 2 0 2 0 2 0 2 2 0 0 2 1 0 0 0 1 0 1 1 0 0 0 0 0 2 0 0 0 1 1 1 1 2 0 0 0 0 2 0 0 1 0 1 1 1 1 0 2 2 0 0 2 0 1 0 0 1 0 0 1 1 0 1 0 1 0 0 0 2 2 2 1 0 2 0 0 0 0 0 1 1 1 0 0 0 1 0 0 0 1 1 0 0 0 0 0 0 0 0 0 0 0 1 2 2 0 2 0 0 0 0 0 0 0 0 0 0 0 0 0 0 1 1 0 0 0 1 2 2 0 0 0 0 0 0 0 0 0 0 0 0 0 0 0 0 0 1 2 1 1 1 0 1 2 0 0 0 1 0 1 0 2 0 2 2 0 0 0 0 1 0 1 2 2 0 0 1 1 0 0 0 1 0 2 1 1 0 0 1 1 0 1 0 0 2 0 0 0 0 0 0 2 2 1 0 0 0 1 0 1 1 1 1 0 1 2 2 0 0 1 0 0 1 0 0 1 0 1 0 0 2 2 0 2 2 0 2 2 0 0 0 0 1 1 1 0 1 0 1 0 1 1 1 0 0 0 0 0 0 2 0 0 1 0 0 1 0 1 0 1 2 0 2 0 0 1 1 1 0 0 1 1 0 0 1 0 0 0 0 1 0 1 2 0 0 1 1 1 1 1 1 0 1 2 0 2 1 1 1 0 2 1 1 2 1 2 0 1 2 0 0 0 0 1 0 0 0 0 0 0 1 0 1 0 0 2 2 0 1 0 1 2 1 0 0 0 0 0 2 2 2 0 0 2 0 0 0 2 2 0 0 0 0 0 0 0 0 0 0 0 0 0 0 0 0 0 0 2 1 2 1 1 1 0 0 0 0 0 0 1 0 1 2 0 1 0 1 0 0 0 0 1 0 0 1 0 0 0 1 0 0 1 1 1 0 0 2 2 2 0 1 1 2 0 0 0 0 2 0 0 2 2 0 0 0 1 0 1 1 0 1 1 0 2 2 0 1 1 0 2 1 1 1 1 0 0 0 0 1 1 1 0 0 0 1 0 0 0 2 2 2 1 2 1 0 0 1 0 0 2 2 0 2 2 1 2 0 2 1 1 2 0 0 1 1 0 1 0 0 0 0 1 1 1 2 0 1 2 0 2 0 1 1 0 0 0 0 0 0 0 0 0 0 0 0 0 1 0
21 0 0 0 0 0 1 2 0 0 0 0 0 0 0 1 0 0 2 1 1 1 0 1 1 1 0 1 0 2 2 0 1 1 1 0 2 1 1 0 1 0 0 0 1 1 1 0 1 0 0 0 0 0 2 0 0 0 0 1 0 1 0 0 0 0 0 0 0 0 0 1 2 2 0 2 1 0 1 0 0 2 2 1 1 0 0 1 1 1 0 0 1 2 0 1 1 0 0 0 1 0 1 0 2 0 2 1 1 1 0 1 0 1 0 0 0 0 2 0 0 0 2 1 0 0 0 2 2 0 0 2 0 0 0 0 0 0 0 0 0 2 1 0 0 1 0 0 0 2 0 0 0 1 0 0 0 1 1 0 0 1 1 0 0 1 2 0 0 1 1 1 1 1 0 0 0 1 0 0 0 0 0 0 0 0 2 1 0 1 1 1 1 1 2 1 1 2 1 0 0 2 0 2 2 0 2 1 0 0 0 0 0 0 1 1 1 0 1 0 2 2 0 2 0 1 1 0 0 1 0 0 0 0 0 0 1 1 0 0 0 0 2 0 2 2 0 0 0 0 0 0 1 0 0 0 1 1 0 1 0 1 0 0 0 0 0 0 0 0 1 2 0 0 0 1 0 1 1 1 1 2 1 1 2 2 0 1 0 2 0 0 0 1 1 0 2 0 1 2 1 1 2 0 1 0 2 0 2 0 1 2 2 2 2 0 0 1 0 0 1 1 0 0 1 0 0 1 2 2 2 1 0 0 0 0 0 2 0 1 2 2 2 0 0 0 0 0 2 0 0 0 2 2 0 0 1 1 0 1 0 2 1 0 1 1 0 1 1 1 1 1 0 2 1 1 0 2 1 2 0 1 2 0 1 2 0 0 0 0 0 0 1 0 2 2 2 0 0 0 0 1 2 0 0 2 0 2 0 1 0 0 0 1 1 0 0 0 0 0 1 1 0 1 0 2 1 0 0 0 1 1 0 1 0 0 1 0 0 0 1 1 0 0 1 0 0 1 0 0 0 2 0 0 0 0 0 1 1 0 2 0 0 0 0 1 1 1 0 0 0 1 2 0 1 0 2 1 2 1 1 1 0 0 2 1 0 1 1 0 2 0 0 1 0 0 2 1 2 0 0 1 2 1 1 0 1 0 0 0 0 2 0 0 0 0 0 0 2 2 0 2 1 0 0 1 1 1 0 1 1 1 0 1 1 0 1 0 0 1 0 0 1 1 2 0 2 2 1 1 0 0 1 2 1 0 0 0 0 0 0 0 0 1 1 0 0 1 1 0 1 1 0 0 0 0 2 2 2 2 0 1 2 0 0 0 1 0 0 0 0 0 1 0 1 0 1 0 0 0 0 1 0 0 2 2 2 0 0 1 0 0 0 1 0 0 0 0 1 1 0 1 0 0 0 0 1 1 0 0 0 1 0 1 0 1 0 0 2 0 2 2 0 1 0 2 2 1 2 2 2 0 0 1 0 2 0 2 2 1 1 0 1 1 0 1 1 2 0 0 0 2 0 1 1 1 1 0 1 1 0 0 1 1 1 1 1 1 2 1 1 1 1 2 1 0 2 0 0 0 0 1 0 0 2 2 0 2 2 0 1 1 0 0 1 1 0 1 1 0 0 0 0 0 0 0 0 0 1 0 0 0 0 2 1 0 2 0 1 1 0 1 0 0 0 0 0 0 0 1 1 1 0 1 0 0 0 0 1 0 0 0 2 2 0 2 2 2 0 1 0 0 0 0 0 0 1 2 0 2 0 0 0 0 0 1 0 0 0 2 0 2 2 1 0 1 1 1 0 0 1 2 0 0 1 1 1 1 1 0 1 0 0 1 0 1 0 1 1 0 2 1 0 2 2 0 0 0 0 1 1 0 2 1 0 1 0 0 1 1 0 1 2 1 0 1 2 1 0 0 0 2 1 2 1 1 1 0 1 1 0 0 0 0 0 1 1 0 1 0 0 0 0 1 0 1 0 1 2 1 1 1 1 1 0 2 1 0 0 0 2 0 1 1 2 1 1 0 0 1 1 2 0 1 1 1 0 1 0 0 0 0 1 0 1 1 0 0 2 0 0 2 0 1 0 0 1 2 0 0 0 0 0 1 0 0 0 0 1 1 0 0 1 1 2 0 0 1 0 1 2 1 0 2 1 0 2 0 0 0 2 0 1 1 2 0 0 0 1 0 0 0 0 0 0 1 1 0 1 0 0 2 0 0 0 0 0 1 0 2 2 0 0 0 0 0 0 0 0 0 1 1
22 0 1 0 0 0 0 1 0 1 0 1 0 0 0 0 0 0 0 1 1 1 1 0 0 0 0 2 2 2 2 1 1 1 0 0 2 2 0 0 1 0 0 1 2 0 1 0 1 1 1 0 1 1 1 0 1 0 0 0 0 0 1 2 0 1 1 0 0 0 0 0 2 2 2 2 1 0 1 0 0 1 2 1 1 0 0 0 1 1 0 0 0 2 0 1 1 1 0 2 2 1 0 0 2 1 2 1 1 1 0 1 0 2 0 0 0 0 0 0 2 1 2 1 0 1 1 1 1 1 0 1 0 0 0 0 1 0 1 0 1 1 0 1 0 1 1 0 0 1 0 0 1 0 0 0 0 1 0 2 2 1 1 1 0 1 1 1 2 0 0 0 1 1 1 0 0 1 0 0 0 0 1 1 0 0 1 1 0 0 0 0 1 1 2 2 1 1 0 0 0 0 0 1 2 2 1 0 1 0 1 0 0 0 1 0 1 0 1 1 1 1 0 2 0 0 0 0 0 0 0 0 0 1 1 0 1 2 0 0 0 1 1 0 2 2 1 0 1 1 0 0 2 1 0 0 0 1 0 0 0 0 0 1 1 0 2 0 2 1 0 1 0 0 0 0 0 2 1 1 1 1 2 2 2 0 1 2 0 2 0 1 0 2 2 0 1 0 0 1 0 0 2 0 0 1 0 2 2 0 1 2 2 1 0 0 0 0 0 0 0 0 1 0 1 0 0 2 0 1 2 2 2 0 0 0 0 1 1 0 0 0 2 0 1 0 1 0 2 0 0 0 0 0 0 2 0 0 0 0 0 0 2 0 2 0 0 1 1 0 0 0 0 2 1 0 0 2 2 0 0 0 0 0 1 0 0 0 0 1 1 1 2 0 2 2 2 0 1 1 1 1 0 2 0 0 0 0 0 1 0 0 0 2 0 0 0 0 0 0 0 2 1 0 2 2 1 0 0 0 1 0 0 0 0 0 0 0 0 0 2 0 0 2 0 1 0 0 0 0 0 1 0 1 1 0 1 2 2 2 0 0 0 1 0 0 0 2 0 0 0 0 2 1 1 0 1 1 2 0 1 2 0 1 1 0 1 1 0 0 0 1 0 1 1 0 1 0 0 2 2 2 2 0 2 1 2 1 0 0 0 2 0 0 0 0 1 0 1 2 1 1 2 1 1 1 0 1 0 1 1 0 0 0 1 1 1 0 0 1 1 0 1 1 1 0 2 1 1 1 0 0 1 2 1 0 0 0 1 1 1 0 0 0 0 0 0 0 0 0 1 0 0 0 0 0 0 2 2 2 0 0 2 0 0 1 2 0 0 0 0 1 0 0 0 1 0 1 1 0 1 1 1 0 1 2 0 0 1 0 1 1 0 0 0 0 0 0 0 1 1 2 2 2 2 0 0 0 0 0 0 1 0 2 0 1 1 0 2 0 0 1 0 0 1 0 2 2 2 2 1 0 0 0 0 1 0 2 2 0 0 0 1 0 1 1 1 1 0 0 0 0 0 0 0 1 1 1 1 1 0 1 1 0 0 1 1 0 1 1 0 0 0 2 1 1 2 0 0 0 0 0 0 1 0 1 1 0 1 2 0 0 0 0 0 0 1 0 0 0 1 0 0 0 2 1 1 1 1 1 1 1 0 2 0 2 0 0 1 0 0 1 0 0 1 0 1 0 0 0 0 0 0 0 0 0 0 0 1 0 0 0 1 2 0 2 2 1 0 0 0 0 0 0 0 1 1 0 2 0 2 2 1 1 2 0 1 1 1 2 0 1 2 0 1 0 0 0 0 0 0 1 0 0 2 1 1 0 0 1 1 0 2 0 2 2 0 1 1 0 2 1 1 0 1 2 1 1 0 0 0 2 2 0 0 0 0 1 0 0 1 1 0 0 0 0 0 1 1 0 0 1 2 0 0 0 2 0 1 1 1 0 0 1 0 1 1 0 1 0 0 0 0 1 0 2 0 0 1 0 1 1 2 0 0 0 0 0 1 0 1 2 1 2 2 2 2 0 0 1 0 0 1 0 1 1 1 1 0 1 0 1 0 0 0 1 0 0 2 0 0 2 2 0 2 2 0 1 0 1 0 0 0 1 0 0 0 2 2 0 0 0 1 0 1 0 0 0 0 0 2 1 2 0 0 1 1 2 1 1 1 1 1 0 0 1 2 1 1 0 0 0 0 1 0 0 2 1 1 0 1 1 0 1 0 1 2 1 0 2 1 0 0 1 0 0 0 0 0 0 1 0
23 0 1 0 1 0 1 2 0 1 0 1 1 1 0 1 0 0 1 2 0 1 0 0 0 0 0 1 1 1 1 0 1 1 0 0 2 2 0 0 2 0 1 1 1 0 0 0 2 0 0 0 1 1 1 0 0 0 0 1 0 2 1 0 0 1 0 1 1 1 0 1 2 2 1 2 2 1 2 0 1 1 2 1 1 0 0 1 2 2 2 1 1 2 0 2 1 0 0 1 1 1 0 1 2 0 2 0 2 0 0 2 0 0 0 0 0 0 1 0 1 0 2 1 0 1 1 1 2 0 0 0 0 0 0 0 0 0 0 2 1 2 1 0 0 2 1 0 0 2 2 0 1 1 0 1 1 2 1 2 1 0 2 0 1 2 2 0 1 1 0 0 0 2 0 1 0 0 2 2 0 2 1 1 0 0 2 1 1 1 1 1 1 0 2 1 2 2 0 0 0 0 0 1 1 0 2 0 0 0 2 0 1 0 2 0 0 0 2 1 1 1 1 2 0 1 1 0 0 1 0 0 0 1 1 0 1 1 1 1 1 1 1 0 0 0 0 0 0 0 0 0 0 0 0 0 1 0 0 0 0 0 0 0 0 0 0 0 1 0 0 2 1 1 0 0 0 0 2 0 0 0 1 2 1 0 1 2 2 2 0 1 1 2 2 1 0 1 1 1 2 0 2 0 1 1 0 1 1 0 0 1 1 2 2 0 1 1 1 0 0 0 2 1 0 0 0 1 0 0 2 2 0 0 0 0 0 1 1 1 1 1 2 1 0 0 2 0 1 0 0 0 2 2 1 0 1 0 0 1 0 1 1 0 1 0 1 1 1 1 1 1 0 2 0 0 0 2 0 2 0 0 0 0 1 0 0 0 0 1 1 1 0 1 2 0 0 0 1 1 1 1 0 2 1 0 0 1 0 1 0 0 0 1 1 1 1 1 0 0 0 0 1 1 0 2 2 0 0 1 2 1 1 1 1 1 0 0 0 0 1 1 0 1 1 1 0 0 0 0 0 1 0 0 0 0 0 2 1 2 1 0 0 0 0 2 0 2 0 0 0 0 2 0 1 1 0 0 1 0 1 1 0 1 1 1 1 1 1 0 1 1 0 2 0 0 1 1 2 0 0 1 2 0 1 1 1 1 0 0 0 2 0 0 0 0 0 0 2 1 0 2 1 0 0 1 1 1 0 1 1 1 0 1 2 0 1 0 0 1 1 0 1 0 1 2 0 1 2 2 0 0 1 2 0 0 0 0 2 0 0 0 0 1 1 0 0 1 1 1 1 2 0 0 0 0 1 2 2 1 0 0 2 0 1 1 1 1 0 0 0 0 0 0 0 0 1 1 0 0 1 1 1 0 0 1 0 0 0 2 0 0 0 2 2 2 0 0 0 0 1 1 0 0 0 1 2 1 0 0 0 1 0 2 0 0 2 2 2 0 1 1 0 0 1 1 1 1 0 0 1 0 0 1 0 2 0 2 2 0 0 0 1 1 1 2 1 0 0 1 0 1 0 0 1 1 2 1 0 0 0 1 0 1 1 1 1 1 2 1 1 0 0 2 2 0 2 0 0 1 0 1 0 2 0 2 0 2 1 1 0 0 0 1 2 1 0 1 1 0 0 0 0 0 1 1 1 0 1 0 0 0 0 2 0 0 0 0 1 1 0 1 0 0 1 0 1 1 0 0 0 0 0 0 0 0 0 0 1 1 0 0 2 2 0 1 2 2 0 1 0 1 2 0 0 0 2 1 1 1 1 1 1 1 2 0 1 2 1 2 1 1 2 1 0 0 0 0 0 0 0 1 0 0 1 1 2 0 0 1 1 0 2 0 2 2 0 0 1 1 0 2 1 2 2 1 1 2 0 0 0 2 1 0 0 0 0 1 0 0 1 1 1 1 0 1 1 0 0 0 0 1 2 1 0 0 2 0 0 0 0 0 1 1 1 1 2 0 0 0 0 1 1 0 0 1 0 1 1 2 2 2 2 0 0 0 0 0 0 0 1 0 1 2 2 2 2 0 0 0 0 1 0 0 0 1 1 1 0 1 0 0 0 0 0 0 0 1 2 0 1 1 1 2 0 1 2 1 1 1 0 0 0 2 0 0 0 1 1 1 0 0 2 2 2 0 1 0 0 0 2 0 1 1 1 1 2 2 0 0 2 0 0 1 1 0 1 0 0 0 1 0 0 0 0 2 0 0 1 0 0 1 0 1 0 0 1 0 0 1 1 1 0 1 1 0 0 0 0 0 1 1
24 0 1 0 1 0 0 0 0 0 0 1 0 0 0 0 0 0 0 0 0 0 0 0 0 0 0 1 1 2 2 1 2 2 0 2 0 1 0 2 0 1 0 0 1 0 0 0 1 1 1 0 1 1 0 0 0 0 0 0 2 2 2 2 0 1 0 0 1 1 0 0 1 1 1 1 1 0 1 0 0 1 2 1 1 0 0 1 1 1 1 0 1 2 0 2 1 0 0 0 1 0 0 0 2 1 2 1 1 1 0 1 1 1 1 1 0 1 0 0 2 0 1 1 1 0 0 0 2 0 1 1 0 0 0 0 1 0 0 0 0 2 0 0 0 1 0 0 0 0 0 0 0 1 0 0 0 1 0 2 2 1 1 1 2 2 2 2 0 2 2 0 0 2 0 0 0 0 1 1 0 1 2 2 0 0 2 1 1 0 1 0 0 1 1 2 0 2 0 0 1 0 0 2 2 1 2 0 1 0 1 0 2 0 2 0 0 0 2 1 1 1 0 2 0 1 1 0 0 2 0 0 0 0 0 0 0 2 0 0 0 0 1 0 2 2 0 0 0 0 0 0 1 0 0 0 1 1 0 0 0 0 0 1 0 0 0 0 1 1 0 2 0 1 0 0 0 0 1 0 1 1 2 1 1 0 1 1 0 1 0 1 1 2 2 1 2 1 0 2 2 1 2 0 2 0 0 2 2 0 1 2 1 1 1 0 1 0 0 0 1 1 1 0 0 0 0 1 1 2 1 1 0 0 0 0 0 0 2 0 1 1 1 0 2 0 0 1 1 1 1 0 0 0 0 2 0 0 0 0 1 1 2 0 2 1 0 2 2 0 0 0 0 2 0 1 0 1 1 1 1 0 2 0 1 1 0 1 1 1 1 1 0 0 2 0 0 0 0 0 0 0 1 1 1 1 0 1 0 1 1 0 0 1 0 0 0 0 0 0 1 1 2 0 0 2 0 0 0 1 1 2 0 0 1 1 0 0 0 0 1 1 0 1 0 1 0 1 1 0 0 1 0 2 1 1 0 0 1 1 2 0 1 1 0 1 0 2 0 1 1 1 2 1 1 1 0 0 2 1 2 1 0 1 2 0 0 1 1 0 1 0 1 2 2 0 2 1 1 1 1 2 1 1 1 2 2 0 1 2 0 0 1 0 0 0 0 1 0 2 2 1 2 1 1 2 1 1 0 1 1 1 0 1 2 0 1 0 2 1 1 1 0 0 1 1 2 1 1 1 1 0 0 1 1 0 1 0 0 0 0 0 0 1 1 0 0 2 2 1 0 1 1 0 0 0 1 2 2 0 0 0 1 0 0 0 0 0 1 1 0 0 1 0 0 0 1 0 0 0 0 2 1 1 2 2 1 0 0 0 2 0 0 1 1 1 0 0 0 0 1 1 0 0 0 0 0 0 0 0 2 0 1 2 0 0 1 1 2 0 0 0 0 1 1 1 0 1 2 1 0 1 1 0 1 2 0 1 1 0 0 0 1 2 0 2 0 2 0 0 1 1 0 0 0 2 2 2 2 2 0 0 1 0 1 2 0 1 2 1 2 0 0 1 1 1 2 0 0 1 0 1 1 1 1 2 1 2 1 0 0 0 0 0 0 0 1 2 1 0 0 1 2 0 0 0 0 0 2 0 2 2 0 2 0 2 1 0 1 2 2 0 0 0 1 0 1 0 0 1 0 0 0 1 1 2 0 0 1 0 0 0 2 0 0 1 2 2 0 2 0 0 1 0 1 0 2 0 1 0 2 2 0 0 1 2 0 2 0 2 2 2 2 0 0 0 0 0 1 1 1 1 0 0 1 1 1 1 0 1 1 0 1 1 1 2 0 0 2 0 2 2 2 2 2 0 0 1 0 0 1 1 2 0 0 0 0 2 0 0 0 1 1 1 0 1 1 0 0 0 0 2 0 2 2 0 0 0 0 0 1 0 0 0 0 1 1 0 1 0 0 0 0 1 0 2 0 1 2 2 1 1 2 1 0 1 0 1 0 0 2 2 0 1 2 2 2 0 0 0 0 2 0 0 2 1 1 2 0 0 0 0 1 0 2 1 0 1 2 0 0 2 0 0 1 1 1 2 0 1 0 0 0 1 1 0 0 0 2 0 0 0 1 1 1 0 2 0 0 0 1 0 1 1 1 0 1 1 0 1 1 1 1 1 2 0 0 0 0 0 0 0 0 1 0 0 2 0 1 0 0 1 0 2 0 0 1 0 0 0 0 0 0 1 2 0 0 0 0 0 1 0
25 0 2 0 0 0 0 1 0 1 0 1 1 1 0 1 0 0 0 0 1 0 0 1 1 1 1 2 1 2 2 1 0 1 0 0 2 0 1 1 0 0 0 0 2 1 1 0 1 0 0 0 0 0 1 1 0 0 0 2 0 1 2 1 1 1 1 0 0 0 0 1 2 2 2 2 2 0 1 0 0 1 2 1 1 0 0 0 1 2 0 0 1 2 1 2 1 0 0 1 1 2 0 0 2 1 2 2 0 2 0 1 0 2 0 0 0 0 2 0 0 0 2 2 0 0 0 2 2 1 1 0 0 0 0 0 1 0 0 1 1 2 0 0 0 1 0 0 0 0 0 0 0 0 1 0 0 0 1 2 1 1 2 0 1 1 0 2 0 2 2 1 0 2 0 1 0 0 0 0 1 1 1 1 1 1 1 1 1 1 1 1 0 2 2 1 2 2 0 0 0 1 1 1 2 1 2 0 0 0 1 0 0 0 1 1 1 0 2 2 0 0 0 1 1 1 0 1 1 1 1 0 0 1 1 0 1 1 1 1 0 0 2 0 2 2 0 0 0 0 0 0 1 0 0 0 1 2 0 0 0 0 0 1 0 0 0 0 2 0 0 2 0 0 0 0 0 0 2 0 0 0 2 2 2 1 0 1 1 2 0 1 1 2 2 1 1 0 0 1 0 0 2 1 1 0 1 2 0 0 0 0 2 2 2 1 0 0 0 0 0 0 2 1 0 0 0 1 1 1 2 1 0 0 0 0 0 1 1 1 1 0 1 0 1 0 0 1 2 0 0 1 2 2 2 0 0 0 0 1 0 1 2 0 2 1 0 1 1 0 0 0 0 1 0 0 0 1 0 2 0 1 0 0 1 0 0 0 0 0 0 0 0 0 1 1 1 2 0 0 0 0 1 1 1 1 0 0 0 0 1 0 0 0 1 0 0 1 0 1 0 1 1 1 0 2 1 0 0 0 0 0 0 0 1 1 0 0 0 0 0 2 0 2 0 1 0 0 0 0 0 2 0 2 2 1 1 2 1 2 1 0 1 1 0 0 0 2 0 1 1 1 1 1 0 1 0 0 1 0 0 1 0 1 1 0 1 2 1 0 0 1 0 2 0 0 2 1 1 1 1 2 2 1 1 1 2 0 1 0 1 1 0 1 0 1 0 1 0 1 1 2 2 0 0 2 0 0 1 1 0 0 0 0 1 0 1 1 2 0 1 1 2 1 1 1 0 1 1 1 0 0 0 0 2 0 2 0 1 1 1 0 0 0 0 1 0 1 1 0 1 0 2 0 0 0 2 1 1 0 0 0 0 0 0 0 0 0 0 0 0 0 1 0 0 1 1 1 0 0 1 1 0 0 2 2 2 0 0 2 0 0 0 1 1 0 0 0 0 0 0 0 0 0 0 1 2 1 0 0 1 1 0 0 0 1 1 1 2 0 1 1 0 1 1 1 1 1 1 1 1 1 0 0 0 0 0 1 1 0 0 0 0 1 1 1 0 1 1 0 1 0 0 0 0 2 2 1 0 0 1 0 0 1 1 1 0 1 1 1 1 1 0 2 0 1 2 0 0 1 1 0 1 2 0 2 1 2 1 0 0 0 0 0 1 1 0 2 0 0 0 0 0 0 1 0 0 0 0 0 0 0 0 2 0 0 1 0 1 0 0 1 0 0 1 0 1 1 0 0 0 0 0 1 0 0 0 0 1 1 0 0 2 1 0 1 2 1 0 1 1 1 0 2 0 0 1 1 1 1 1 1 1 0 1 1 1 2 1 2 1 1 2 0 2 0 0 0 0 0 0 1 0 0 0 0 1 0 0 0 0 0 1 1 1 1 1 0 1 0 1 1 1 2 2 2 1 1 0 1 1 0 1 1 0 1 0 0 0 0 0 0 1 1 0 0 1 0 0 0 0 2 0 2 2 0 0 1 0 0 1 0 1 0 1 1 1 0 1 0 0 0 0 1 0 2 0 1 2 2 2 2 2 0 0 1 0 0 0 0 2 1 0 2 2 2 2 0 0 0 0 2 0 1 1 0 1 0 0 0 0 0 1 0 1 1 0 1 1 1 0 1 0 1 1 1 1 2 0 1 0 1 0 2 0 0 0 1 1 0 0 0 1 1 0 1 1 1 0 0 2 0 2 0 0 0 0 0 0 0 2 0 0 1 1 0 1 0 1 0 1 0 0 0 0 1 1 0 1 0 0 2 0 0 0 0 0 1 0 1 1 1 1 0 1 0 0 0 0 0 2 0
26 0 1 0 0 0 0 0 0 1 0 0 1 1 0 1 0 0 1 0 2 0 0 0 0 0 2 0 1 1 1 0 2 2 1 0 2 1 0 0 2 0 0 1 1 1 1 0 1 1 1 0 0 0 2 0 0 0 0 0 2 2 1 2 0 1 1 0 0 0 0 1 2 2 2 2 2 1 2 0 1 1 2 0 0 0 0 0 2 2 0 0 1 2 1 1 1 1 0 1 2 0 0 1 2 0 2 1 1 1 0 1 1 2 0 0 0 0 1 0 1 0 2 0 0 2 2 0 1 0 2 0 0 0 1 1 0 0 0 0 0 2 2 0 0 1 0 0 0 0 0 0 0 1 0 0 0 2 0 0 1 0 1 1 1 2 1 2 2 0 0 0 0 2 1 0 1 2 0 1 0 1 0 0 1 1 1 1 0 0 0 1 1 0 1 2 1 0 0 0 0 0 0 1 2 0 2 0 1 0 1 0 1 0 0 0 1 0 2 1 1 1 2 2 0 1 1 0 0 1 0 1 0 0 0 0 0 2 0 0 0 1 1 0 2 2 2 0 0 0 0 0 2 1 0 0 0 2 1 2 1 2 1 1 0 0 0 0 2 2 0 2 0 1 0 0 0 1 1 0 0 1 1 1 2 1 0 1 1 2 0 1 0 1 1 0 2 1 0 0 1 1 2 0 1 0 0 1 1 0 0 2 1 1 1 0 0 2 1 0 2 2 0 0 1 0 0 2 0 0 0 0 0 0 1 0 1 2 0 0 0 0 2 0 2 0 0 0 2 1 1 0 1 1 1 1 0 0 0 1 0 1 1 0 1 0 1 1 1 0 0 0 2 1 2 0 0 1 0 2 2 1 1 0 1 0 0 1 1 0 0 0 0 1 1 0 0 0 1 1 0 1 1 1 0 0 1 1 1 2 0 1 0 0 0 0 0 1 0 1 0 1 0 0 2 1 0 0 0 1 2 1 1 1 1 0 0 1 1 0 2 0 0 1 1 2 1 0 0 0 0 1 0 1 1 1 0 0 0 0 2 0 0 0 0 2 0 2 0 2 1 1 2 0 0 1 0 0 2 0 0 2 0 1 1 0 1 1 0 0 0 1 1 1 0 0 2 1 1 0 0 2 1 1 1 1 1 0 0 1 0 1 0 1 0 1 0 0 0 0 1 2 2 0 0 2 0 1 0 1 1 0 0 0 0 0 1 0 2 0 1 1 1 2 2 2 0 1 1 1 0 0 0 2 0 1 0 0 1 0 0 0 2 0 0 0 1 2 2 1 1 1 1 0 0 0 1 2 2 1 1 0 1 0 0 0 0 0 0 0 0 1 0 0 0 0 0 0 0 0 0 2 0 1 2 2 0 0 0 0 1 0 0 2 1 1 0 0 0 0 0 1 0 0 0 0 2 1 0 0 0 1 0 2 0 2 0 1 2 0 2 0 0 0 1 1 1 1 2 1 0 2 1 1 1 2 0 1 0 1 1 0 1 1 0 1 0 1 1 0 0 0 2 0 0 2 0 2 2 2 0 0 0 1 1 1 1 1 2 1 2 0 0 1 0 0 1 1 0 2 0 1 0 2 0 2 1 2 2 1 0 0 0 0 0 0 0 1 0 0 0 0 1 0 1 0 0 0 1 0 1 1 0 2 0 0 1 0 0 1 0 1 0 0 0 1 1 1 0 0 0 0 0 1 1 0 1 0 1 1 0 0 1 1 0 0 1 1 0 1 0 0 0 1 0 1 2 1 1 1 1 1 0 0 0 1 0 2 1 2 0 1 2 0 0 0 0 0 0 2 2 2 0 0 2 1 2 1 0 1 1 0 1 1 0 1 1 0 2 0 2 2 2 2 1 0 1 1 0 1 0 2 2 0 0 0 0 0 2 0 1 1 2 1 0 1 1 0 0 0 0 2 2 1 0 0 2 0 0 0 0 1 0 0 0 0 1 0 2 0 0 0 0 0 0 2 0 1 2 2 2 2 2 0 0 0 0 0 0 0 2 1 1 2 2 2 2 0 0 2 1 1 0 0 1 0 1 0 1 1 1 1 0 1 1 1 0 1 1 1 0 1 0 2 1 1 1 2 1 1 1 0 0 2 0 0 1 1 2 0 0 0 2 2 2 0 0 0 0 1 2 0 2 1 1 0 1 1 0 0 2 0 1 0 1 0 1 0 1 0 1 0 0 0 1 1 1 0 0 0 0 0 0 0 0 0 0 1 0 0 0 0 0 0 2 0 0 0 1 0 2 1
27 0 1 0 0 0 0 2 1 0 0 0 0 0 0 0 0 0 2 1 1 1 0 0 0 0 1 1 2 1 1 0 0 0 0 0 2 2 0 0 2 0 0 0 2 2 0 0 1 0 0 0 1 2 0 1 0 1 1 1 1 1 2 2 1 1 1 0 1 1 0 0 2 2 1 2 2 1 2 1 0 2 2 0 0 0 0 1 2 2 1 1 0 2 0 1 1 2 1 1 0 0 0 0 2 0 2 2 1 1 0 1 1 1 1 1 1 1 0 0 2 0 2 1 0 1 1 1 1 0 1 0 0 0 0 0 0 0 0 0 1 2 0 0 0 2 0 0 0 1 1 0 0 0 0 1 1 0 1 1 1 0 0 2 0 0 0 1 2 0 0 0 1 1 1 0 0 0 1 1 0 2 0 0 0 0 1 2 1 0 0 1 1 1 2 1 1 0 0 0 1 0 0 1 2 1 1 1 1 0 2 0 0 0 2 1 2 1 2 0 1 2 0 1 1 1 0 0 0 0 0 1 0 0 0 0 0 2 0 0 0 0 1 0 2 2 0 0 0 0 0 0 0 0 1 1 1 2 0 0 0 0 0 1 0 0 0 0 2 1 0 0 0 0 0 0 0 0 2 1 1 1 1 2 1 0 1 1 0 2 1 0 0 2 1 1 1 1 1 2 1 0 2 0 0 1 0 2 1 0 1 1 1 2 2 0 1 0 2 0 0 0 0 0 1 0 0 1 0 1 1 1 1 1 0 0 0 2 0 2 1 1 2 0 0 0 0 0 1 0 0 0 1 1 1 1 0 0 0 1 0 1 2 0 2 0 2 1 1 1 1 1 1 1 1 0 0 1 1 1 0 1 1 0 1 1 0 1 1 0 0 0 0 0 1 0 0 1 1 1 1 1 1 0 0 1 1 0 0 1 1 0 0 0 2 0 1 0 1 0 0 1 0 0 1 2 0 1 1 0 2 1 0 0 1 1 0 1 0 0 1 0 0 1 0 2 0 0 0 0 0 2 0 2 1 0 1 1 2 2 1 0 1 1 0 1 1 2 0 0 1 1 1 2 0 0 0 1 2 0 1 1 0 1 2 2 0 1 1 0 1 1 0 2 0 0 1 0 2 1 1 2 2 0 1 1 1 0 0 2 0 1 0 1 0 2 0 0 1 1 0 2 1 0 1 1 0 1 0 1 1 0 0 1 1 0 1 0 1 1 1 1 1 1 1 1 1 1 1 1 1 0 1 2 0 1 0 1 0 1 0 0 2 0 0 1 1 0 0 0 0 1 0 0 0 0 1 2 2 2 0 0 0 0 0 0 0 0 1 0 0 1 0 0 0 0 0 0 0 0 1 2 0 1 2 2 1 0 0 2 0 0 0 0 0 0 1 0 0 1 1 1 0 0 0 1 2 2 0 0 1 1 0 1 0 0 0 0 2 0 2 1 1 1 1 1 1 0 1 0 0 2 0 1 1 2 0 2 1 0 0 0 1 0 1 1 0 0 1 0 1 0 0 2 2 2 2 2 0 0 0 0 1 1 1 1 1 1 1 1 1 0 0 0 0 0 0 0 0 1 0 1 0 0 2 2 1 2 2 0 1 1 0 1 1 1 1 2 1 0 0 0 0 0 2 2 2 1 1 0 0 0 0 2 0 0 2 0 0 0 0 0 1 2 2 0 2 0 0 0 0 0 1 0 1 1 0 0 1 0 0 0 2 2 0 1 2 1 0 1 0 0 0 0 1 1 1 1 0 2 1 0 1 0 0 2 0 1 1 2 0 1 2 1 0 1 0 1 0 0 1 1 0 0 0 1 0 0 0 1 2 1 2 0 1 1 0 1 1 0 2 1 1 2 1 2 1 1 0 0 0 2 2 0 0 0 0 0 1 2 0 2 0 0 0 0 0 0 0 1 1 0 0 2 2 0 0 1 1 1 0 0 1 0 0 0 1 0 1 0 0 0 0 2 0 2 0 1 1 1 1 1 2 0 0 0 0 0 1 0 1 1 1 1 0 0 2 0 0 0 0 2 0 0 1 0 1 1 0 1 0 0 1 0 1 0 0 0 1 0 0 1 1 1 1 0 2 1 0 1 0 0 0 2 0 0 0 1 1 0 0 0 1 1 1 0 0 0 0 0 2 1 2 0 0 0 0 2 0 0 2 0 1 0 0 1 0 0 2 0 0 0 0 0 0 1 1 0 0 0 0 0 0 1 0 0 1 0 0 0 0 0 0 0 1 0 0 0 0 0 2 0
28 0 2 0 0 0 0 0 0 1 0 0 1 1 0 1 0 0 0 2 0 1 0 0 0 0 0 0 2 2 2 1 0 1 1 0 2 1 0 0 1 0 0 0 2 0 0 0 1 0 0 0 1 1 1 1 0 0 0 1 1 1 2 1 1 0 1 0 0 0 0 0 2 2 2 2 2 1 2 1 0 1 2 2 2 0 0 0 2 2 0 0 2 1 0 2 0 1 0 2 1 0 0 0 1 2 1 1 1 1 0 2 1 2 1 1 1 0 1 0 1 0 1 0 1 1 1 0 0 0 1 0 0 0 1 1 0 0 1 1 1 1 1 0 0 1 0 0 0 1 0 0 0 0 0 1 1 1 0 1 1 1 1 1 0 1 0 1 1 1 1 0 0 2 0 0 0 1 0 0 0 1 0 0 0 0 2 2 0 0 0 2 0 0 1 2 1 2 0 0 2 0 0 1 2 1 2 1 1 0 2 0 1 0 1 0 0 1 0 0 0 0 0 2 0 0 0 1 0 2 0 1 0 0 0 0 0 2 0 0 0 0 2 1 2 2 0 0 0 0 0 0 1 1 0 0 1 1 0 0 0 0 0 0 0 0 0 0 2 2 0 2 0 1 0 1 0 0 2 1 0 0 2 1 1 0 1 1 1 2 0 1 0 2 2 0 2 0 0 2 0 0 2 0 1 1 0 0 2 0 0 1 1 2 0 0 0 1 0 0 2 2 0 0 1 0 1 2 0 0 1 1 0 0 0 0 0 2 0 0 0 0 2 0 1 0 0 0 2 1 1 0 1 1 1 1 0 1 0 1 0 1 1 0 1 1 0 2 2 0 0 0 1 2 0 0 0 1 1 1 0 1 0 0 2 1 0 0 0 0 0 0 0 0 1 0 0 2 0 0 0 0 0 2 1 0 0 1 0 2 0 0 0 1 1 0 0 1 0 1 0 2 1 1 1 2 0 0 0 0 1 1 0 0 1 1 0 2 1 1 1 1 0 2 0 2 0 0 1 0 0 0 0 1 0 0 0 1 2 1 1 0 0 0 0 1 0 2 0 2 1 1 0 2 1 1 1 1 2 1 1 1 0 1 1 0 1 0 0 0 1 1 1 0 1 0 2 0 0 2 2 2 1 1 1 1 1 1 0 0 0 2 0 0 0 1 1 0 1 2 1 2 2 0 1 1 0 0 0 2 0 2 0 0 1 1 1 2 1 0 0 0 0 0 0 2 0 2 0 1 0 0 0 2 0 0 0 0 1 0 1 0 0 1 1 0 0 0 0 0 0 0 0 0 0 0 1 1 1 0 1 1 1 0 0 1 1 0 0 0 0 1 0 1 1 0 2 0 0 0 0 1 1 0 1 2 1 0 0 1 0 0 0 0 0 0 0 0 0 0 1 1 0 0 0 0 2 2 0 0 1 1 1 1 0 1 1 0 1 1 1 1 0 1 1 1 1 1 1 0 1 1 0 2 0 2 0 2 1 0 0 0 0 0 1 1 0 1 1 0 1 1 0 0 0 2 2 1 1 1 1 0 1 1 1 1 0 0 1 2 2 0 0 1 0 2 2 0 0 2 0 1 0 1 0 2 0 2 2 0 0 0 0 0 0 0 1 0 1 0 0 0 1 0 1 0 0 1 1 0 0 0 0 2 0 0 1 0 1 1 0 1 0 0 1 1 1 1 0 0 0 0 0 1 0 0 0 0 0 0 1 2 2 0 0 1 2 0 0 0 0 1 0 1 0 0 1 0 1 1 0 0 0 1 2 0 0 1 0 2 0 2 2 1 1 1 0 1 0 0 0 0 0 0 2 1 2 1 1 0 1 0 0 2 0 2 0 0 0 0 0 0 2 1 0 1 0 2 0 0 0 2 1 0 0 0 0 2 0 1 0 1 1 1 0 0 1 0 0 0 0 2 0 2 2 0 0 1 0 0 0 0 0 0 0 0 0 0 2 0 1 0 0 0 0 1 0 1 2 2 2 2 2 0 0 0 0 0 0 0 2 1 0 1 2 1 1 0 0 1 1 2 0 0 0 0 2 1 0 0 0 0 0 0 0 0 0 0 1 0 0 1 0 0 1 1 0 2 1 1 1 0 0 2 0 0 1 0 0 1 0 0 1 1 2 0 0 2 1 0 2 0 2 0 1 0 0 2 0 0 0 0 2 0 1 1 1 0 1 0 0 0 0 0 0 0 0 0 1 1 1 1 0 0 0 1 1 1 0 1 1 0 0 0 0 1 0 0 0 0 1 1
29 0 1 0 0 0 0 2 0 0 0 0 0 0 0 0 0 0 0 0 2 0 0 1 0 0 1 0 1 2 2 1 0 1 1 1 2 2 0 0 2 0 1 1 2 1 2 0 1 0 0 0 2 2 0 1 0 0 0 2 0 0 2 2 1 0 1 1 0 0 0 1 2 2 2 2 2 1 2 0 0 2 2 1 1 0 0 1 2 2 2 0 1 2 0 2 0 2 0 2 1 0 0 0 2 0 2 1 1 1 0 1 0 1 2 1 1 0 0 0 0 0 1 1 0 0 0 1 1 1 0 0 0 0 0 0 0 0 0 0 0 2 1 0 0 2 1 0 0 0 0 0 0 1 0 1 1 0 0 2 2 1 1 1 1 2 1 1 1 1 0 0 1 1 0 0 1 0 0 0 0 0 0 1 2 1 1 1 0 0 0 1 0 1 1 2 0 2 0 0 0 0 0 2 2 0 2 1 0 0 2 0 1 1 0 0 0 0 0 0 0 0 1 2 0 1 1 0 0 2 0 0 1 1 0 0 0 1 0 0 0 0 2 0 2 2 0 0 1 1 1 1 0 0 0 0 1 1 0 1 0 1 0 1 0 0 1 1 1 0 1 0 0 1 1 0 1 2 2 1 1 2 2 1 1 1 1 1 1 2 0 0 1 2 2 1 2 1 0 1 0 0 2 0 0 0 1 2 1 0 0 2 2 1 1 0 0 0 0 0 0 0 1 1 1 0 1 2 1 1 2 1 1 1 0 0 0 2 0 0 0 0 0 0 1 0 0 0 1 1 1 0 1 1 1 1 0 0 0 2 0 2 2 0 2 1 0 2 2 1 1 1 0 2 0 0 0 1 1 1 0 0 1 1 2 1 0 0 0 0 0 0 2 0 2 2 0 0 0 0 0 0 0 0 0 0 0 1 0 1 1 0 1 0 1 0 1 1 0 0 0 0 0 0 1 2 1 1 1 1 2 1 0 0 2 2 0 0 0 0 0 1 0 2 0 2 0 0 0 0 0 1 0 2 2 1 1 1 0 2 0 0 1 1 0 1 0 1 0 0 0 1 2 0 0 1 0 1 2 0 0 0 0 1 1 0 1 1 0 0 0 0 1 1 1 0 2 0 1 1 1 2 1 1 1 1 1 0 0 0 0 2 0 0 0 1 2 0 1 1 0 2 1 0 0 1 1 0 0 2 0 0 0 0 0 0 1 0 1 1 2 0 2 2 2 2 1 1 1 1 0 1 1 1 1 0 0 0 1 0 1 0 0 1 1 1 0 1 1 0 0 1 0 0 0 0 1 1 1 1 0 0 1 0 0 0 1 0 0 0 0 0 1 0 0 0 0 0 0 0 0 2 1 0 0 1 0 0 0 2 0 0 0 0 0 0 0 0 0 0 0 0 0 0 0 1 2 1 0 0 0 0 1 1 0 0 1 1 2 0 1 0 0 1 1 1 1 1 1 1 2 2 0 2 0 2 0 2 0 2 2 1 1 1 1 1 1 1 1 0 0 1 0 0 0 2 2 0 0 1 0 1 0 1 1 1 0 1 2 1 2 0 0 1 1 0 2 0 0 2 0 1 0 2 0 2 0 2 1 1 0 0 1 0 0 2 1 2 1 0 0 0 0 0 2 2 2 0 0 0 0 0 0 2 0 2 0 0 1 2 0 2 0 0 0 0 0 0 0 0 0 0 0 0 0 1 0 0 0 0 0 1 2 2 0 0 2 2 0 2 0 0 0 0 0 0 1 0 1 1 2 1 0 0 1 1 0 2 0 2 0 2 2 0 0 0 0 1 0 0 1 1 0 0 1 1 1 1 0 1 1 0 1 1 1 1 0 0 1 0 1 1 0 2 2 2 2 1 0 0 0 2 2 0 0 0 0 0 1 1 0 1 0 0 0 0 0 0 0 0 0 2 1 2 2 0 0 0 0 0 0 0 0 1 0 0 1 0 1 0 0 0 0 1 0 1 0 1 1 2 2 2 2 0 0 0 0 0 0 0 1 1 0 2 2 2 2 0 0 0 0 2 1 0 1 2 0 1 0 0 0 1 1 0 2 2 0 0 2 0 0 2 0 0 1 1 1 2 1 0 0 1 0 1 1 0 0 1 2 0 0 0 2 1 1 0 2 0 0 0 2 0 1 0 0 0 1 2 0 0 1 0 0 1 2 0 1 0 1 0 0 0 0 0 1 1 1 1 2 0 0 1 0 1 1 1 1 1 0 1 1 0 0 0 0 1 1 0 0 0 1 1
30 0 1 0 0 0 0 0 0 1 0 0 0 1 0 0 1 0 2 0 2 0 0 0 0 0 0 1 2 2 2 0 2 1 0 0 2 1 0 0 1 0 0 0 2 0 0 0 2 0 0 0 0 1 1 1 0 0 0 1 0 2 1 1 0 0 0 0 1 1 0 0 2 2 2 2 2 2 2 0 2 2 2 0 0 0 0 0 1 1 0 0 0 1 0 0 0 1 0 2 1 0 0 0 2 2 0 1 1 1 0 2 0 0 0 0 0 1 1 0 1 0 1 0 1 1 1 0 1 0 0 0 0 0 0 0 0 0 1 0 1 2 0 0 0 1 1 0 0 0 0 0 0 1 0 0 0 1 0 1 1 0 2 0 0 1 1 1 0 2 1 0 1 1 0 0 0 1 0 0 0 2 1 1 0 0 2 2 1 0 0 0 1 0 1 1 1 2 0 0 0 0 0 2 2 0 2 1 0 0 1 0 2 0 2 1 1 1 2 1 0 0 0 1 1 0 0 0 0 1 0 0 0 0 0 0 0 1 1 1 0 1 2 0 2 2 0 0 1 1 1 1 1 0 1 1 1 2 1 1 1 1 0 1 0 0 0 0 2 1 0 2 0 0 0 0 0 1 2 1 1 1 1 1 2 2 0 2 0 2 0 1 2 2 2 2 0 1 0 0 1 0 2 0 1 0 0 2 2 0 0 1 2 1 1 0 0 1 0 0 1 2 1 0 0 0 1 2 1 2 2 1 0 0 0 0 0 1 1 1 0 1 1 0 1 0 0 0 2 1 1 0 2 2 1 0 1 0 0 1 0 1 1 0 1 0 1 2 2 0 0 0 0 2 0 1 0 2 2 0 0 0 1 1 1 1 0 0 0 0 0 0 0 0 2 1 1 1 1 1 1 1 0 2 1 0 0 1 0 1 1 0 0 1 1 0 0 0 0 0 2 0 1 0 1 2 0 0 0 0 1 0 0 0 1 1 0 2 0 0 0 1 0 0 1 0 0 1 1 1 0 2 0 1 0 0 0 0 0 1 1 0 1 1 0 1 0 2 0 0 1 2 1 1 0 1 0 0 2 0 1 2 0 0 2 1 0 2 1 0 1 0 1 1 1 0 1 1 1 0 1 2 1 1 1 1 2 0 0 1 0 2 0 0 0 1 1 0 1 1 1 1 1 0 0 1 1 0 0 0 0 0 2 0 0 0 1 0 0 1 0 0 0 0 1 2 2 2 0 0 0 0 0 1 1 1 1 0 1 0 0 0 0 1 1 0 1 0 0 0 1 2 1 0 0 0 1 2 2 0 1 0 1 0 0 0 1 0 2 0 0 0 0 0 0 0 0 0 0 0 0 1 1 0 1 1 1 0 0 2 1 0 0 0 0 0 0 0 0 0 1 1 0 1 1 1 2 1 0 0 1 1 0 1 0 0 1 0 2 0 1 1 0 1 1 1 0 0 1 1 2 2 1 0 1 1 0 2 1 1 1 1 0 1 0 1 0 1 0 0 1 0 0 1 2 1 2 0 1 1 1 1 0 1 0 1 1 0 1 1 1 0 1 1 0 0 1 1 0 1 1 0 0 1 2 2 1 2 1 2 0 0 0 1 1 0 0 1 1 0 0 0 0 0 2 2 2 0 1 0 1 1 1 2 0 1 1 0 1 2 1 1 0 1 1 1 2 0 0 0 0 0 0 0 0 0 0 0 0 0 0 1 1 1 0 1 2 2 0 0 0 1 0 1 1 1 1 0 0 2 1 1 0 0 0 1 0 2 1 2 1 1 2 1 0 1 0 1 0 0 1 1 0 0 2 1 2 1 0 1 1 0 1 0 1 2 1 1 1 1 0 2 1 2 2 2 2 2 0 0 1 1 1 2 0 1 0 1 0 0 0 1 1 1 0 1 1 0 0 0 0 2 0 2 2 0 0 0 1 0 0 0 0 1 0 0 1 0 1 0 1 0 0 0 0 2 0 0 2 1 0 0 1 0 0 0 0 0 1 0 0 2 0 1 1 1 2 0 0 1 1 2 0 0 0 0 0 2 0 2 2 1 0 0 1 1 0 1 2 1 0 2 0 1 0 0 2 1 0 0 1 0 0 1 1 0 0 1 2 0 1 1 2 2 2 0 0 1 0 0 2 0 1 1 1 0 1 2 0 0 2 0 2 0 1 0 0 1 2 0 0 0 0 0 0 0 1 0 0 0 0 0 0 0 1 1 1 0 0 1 1 1 0 1 2 0 1 0 0 0 0 0
31 0 2 0 0 0 0 2 1 0 1 1 0 0 0 0 0 0 0 2 0 0 0 0 0 0 0 1 2 2 2 1 1 1 0 0 2 1 0 1 1 0 0 1 1 0 0 0 2 0 0 0 2 1 1 0 0 0 0 2 0 2 1 1 0 1 0 0 0 1 1 2 2 2 1 2 2 1 2 1 0 1 2 2 2 0 1 0 2 2 0 0 0 2 0 1 1 1 0 2 1 0 0 0 2 0 2 2 0 2 0 1 2 2 2 2 1 0 0 0 2 0 1 0 1 1 1 1 1 0 0 0 1 0 0 0 2 0 0 0 1 1 1 0 0 1 0 0 0 0 0 0 0 0 0 0 0 1 0 1 1 0 2 0 1 2 0 1 0 0 0 0 0 2 0 0 0 0 0 0 0 1 1 1 0 0 2 0 0 0 0 0 1 1 2 2 2 2 1 0 0 1 0 1 2 2 1 0 0 0 1 0 1 1 0 0 0 0 0 0 0 1 0 2 0 1 1 0 0 0 0 1 0 0 0 0 0 1 0 1 0 0 0 0 1 1 0 0 0 0 0 0 1 0 0 0 0 1 0 0 0 0 0 1 0 0 1 1 1 1 0 2 1 0 0 0 1 0 1 0 0 2 1 2 1 0 1 1 0 2 0 1 0 2 1 1 1 0 0 1 1 0 2 0 2 0 1 1 0 0 0 1 0 1 1 0 1 0 0 0 0 0 1 0 1 0 0 1 0 0 1 0 1 0 0 0 0 1 1 1 2 2 1 0 1 0 0 0 2 0 1 1 2 2 2 0 0 1 0 1 0 2 1 0 1 1 1 2 2 0 0 0 0 2 0 0 0 1 0 2 2 1 1 0 1 1 0 0 0 1 1 1 1 0 2 0 0 0 1 1 1 1 0 1 0 0 0 0 1 2 0 1 0 0 1 0 1 1 0 1 0 1 0 0 1 2 0 0 0 0 0 0 1 1 1 0 1 1 0 0 1 0 0 0 1 1 0 0 0 0 0 2 0 2 1 1 0 2 2 2 0 1 0 1 0 1 0 2 0 1 0 0 2 0 0 1 0 0 2 0 0 1 0 1 1 0 1 2 1 0 1 0 0 1 0 0 1 0 0 1 2 2 1 1 2 0 1 1 0 1 0 1 1 1 0 2 1 0 0 0 0 2 2 1 1 2 0 1 0 1 1 0 0 1 1 0 0 0 0 0 0 0 1 1 1 1 2 1 1 1 1 0 0 2 0 1 0 0 0 1 0 0 1 0 0 0 1 0 0 0 1 0 0 0 0 0 0 2 2 1 0 0 2 0 0 1 1 0 0 0 0 1 0 0 2 2 0 1 0 0 1 1 1 1 1 1 1 0 0 2 0 0 0 1 1 1 0 0 1 1 0 1 0 0 0 1 1 2 0 0 1 0 0 1 0 0 0 1 2 0 2 1 0 1 0 2 2 1 0 0 1 2 0 1 0 1 0 2 0 1 1 0 1 1 1 2 0 1 1 0 0 0 0 0 0 1 1 0 0 1 0 1 0 1 1 1 0 1 2 1 0 0 0 0 0 0 0 1 0 1 1 0 0 1 1 2 0 2 2 0 0 0 0 0 0 0 0 1 0 0 0 0 0 0 1 0 0 0 0 0 0 0 0 2 0 0 1 0 2 2 0 2 1 2 1 1 2 0 0 1 1 1 0 0 1 0 0 0 2 2 0 0 1 0 0 0 2 0 0 1 1 0 0 0 0 1 1 1 2 0 2 2 0 0 0 2 0 1 0 2 0 2 2 0 0 0 0 1 0 1 1 1 1 0 1 2 2 0 1 0 1 0 1 0 1 1 1 2 2 0 2 2 1 1 1 1 0 1 0 0 1 1 2 0 0 0 0 1 1 0 1 1 0 0 0 0 0 0 0 0 1 1 1 1 1 0 1 0 1 1 0 0 0 1 0 0 1 0 2 0 1 0 0 0 0 2 0 0 2 0 1 1 1 0 0 1 1 0 0 1 1 2 0 2 2 1 2 0 0 0 0 2 0 1 1 1 1 1 0 0 0 0 0 0 2 1 0 1 2 1 0 2 0 1 0 1 1 1 0 0 0 0 0 2 0 0 0 0 0 0 0 0 2 1 1 0 0 0 0 0 2 0 2 0 0 0 0 2 0 2 0 2 2 0 0 1 2 0 1 0 0 0 0 0 0 0 2 0 0 0 0 0 0 2 0 0 2 0 0 0 0 0 0 0 1 0 0 0 0 0 1 0
32 0 1 0 1 0 0 1 0 1 1 0 1 0 0 0 0 0 0 0 2 1 0 0 0 0 1 2 2 2 2 2 1 1 1 1 1 1 0 1 1 0 0 0 2 0 0 0 0 1 1 0 1 1 1 1 0 0 0 1 1 2 1 0 0 0 0 1 0 0 0 1 2 2 1 2 2 0 1 0 0 2 2 0 0 0 0 1 2 2 0 1 0 1 0 0 0 2 1 2 1 0 0 0 2 0 2 1 0 2 1 1 0 0 1 1 1 1 0 0 2 0 2 2 0 0 0 1 1 0 0 0 1 0 0 0 0 0 0 2 2 0 0 0 0 1 1 0 0 1 0 0 0 1 0 1 1 1 0 1 1 0 1 1 1 2 1 1 2 0 0 0 0 2 0 0 0 0 1 1 0 2 0 0 0 0 1 1 0 0 0 1 1 0 1 1 2 2 0 0 0 1 0 0 2 2 2 0 0 0 1 0 2 0 0 2 2 0 0 0 1 1 0 2 0 1 1 0 1 1 2 1 0 0 0 0 0 2 0 0 0 0 2 0 2 2 1 0 1 1 1 1 1 0 0 0 0 2 1 1 1 1 1 1 0 0 0 0 1 0 0 2 0 1 0 0 0 1 2 1 1 1 2 1 1 0 0 2 0 2 0 0 0 2 2 0 1 0 0 2 1 1 1 1 1 0 1 2 0 0 0 2 1 1 1 0 1 0 0 0 1 1 0 0 2 0 0 0 1 1 2 1 1 0 0 0 0 1 1 0 1 2 0 0 1 0 0 0 2 1 1 0 1 1 0 1 0 0 0 0 0 0 0 0 0 0 1 2 2 1 1 1 0 2 0 0 0 2 2 0 1 1 1 1 1 1 0 0 0 0 0 0 0 0 2 0 0 0 0 0 0 0 0 2 2 0 0 0 1 1 1 1 1 0 1 1 0 0 0 0 0 2 1 1 1 2 0 0 0 0 1 0 0 0 1 1 0 0 0 0 2 0 0 1 0 2 0 0 0 0 0 1 0 1 0 0 0 1 2 2 1 0 0 0 2 2 0 1 0 0 0 1 2 1 1 1 1 0 2 0 0 2 0 2 0 0 1 1 1 0 2 0 1 0 1 0 2 1 2 0 0 1 1 1 1 1 1 1 0 0 0 2 0 1 0 2 1 0 0 1 1 1 1 0 0 1 1 1 0 1 1 1 0 0 0 0 0 1 1 1 1 1 1 0 1 1 1 1 1 2 1 0 0 1 1 1 1 0 1 0 1 0 0 1 1 0 0 1 1 1 1 1 1 0 0 0 2 1 1 1 0 0 2 0 1 0 0 0 1 0 0 0 1 0 0 1 0 0 0 0 0 2 0 1 2 2 1 0 0 2 1 0 0 2 0 0 0 0 1 0 0 0 0 1 1 0 2 2 0 0 0 1 0 1 0 0 0 1 2 0 1 1 0 2 0 2 2 2 1 1 0 2 0 1 0 2 0 1 1 0 0 0 1 0 1 1 0 0 2 0 0 0 0 2 2 2 2 0 0 0 2 0 0 1 0 1 1 1 1 1 1 0 0 1 0 0 1 0 0 1 1 1 0 0 1 1 1 2 2 0 0 0 0 0 1 1 0 2 0 0 0 1 0 0 2 1 1 1 0 0 0 0 0 2 0 0 1 0 0 1 1 1 0 0 1 0 1 0 0 0 0 0 1 0 1 1 0 0 0 0 0 1 1 0 0 0 1 2 1 0 0 0 0 0 0 1 1 0 2 0 2 2 0 0 0 2 0 2 0 2 0 2 2 0 1 0 0 1 1 0 1 1 0 0 2 1 1 0 1 1 2 0 1 0 1 1 1 0 0 0 0 0 0 2 2 1 1 0 0 1 0 1 1 0 0 1 0 0 0 0 0 0 0 0 0 0 0 0 0 0 0 1 1 1 1 0 1 0 0 0 1 0 0 0 0 1 1 0 1 0 0 0 1 0 0 2 0 0 2 1 2 1 1 0 0 1 1 0 1 1 1 2 1 1 1 1 2 0 0 0 0 2 0 0 1 1 1 2 0 2 2 1 1 0 1 1 0 0 2 0 0 2 0 1 2 1 1 1 0 0 1 0 0 1 1 0 0 2 2 1 1 1 0 2 1 0 1 1 0 0 1 0 1 2 1 0 2 2 1 1 1 1 1 0 1 0 1 0 2 1 0 0 0 0 0 0 2 0 0 1 1 0 0 1 0 0 0 1 1 0 0 0 0 0 1 0 0 0 0 0 1 1
33 0 0 0 0 0 0 1 0 0 0 1 1 1 1 0 0 0 0 1 1 1 0 0 0 0 0 2 2 2 2 1 2 1 0 0 2 0 0 1 0 0 1 1 1 0 0 0 2 0 0 0 0 1 1 1 1 0 0 0 0 1 1 1 0 1 0 0 0 0 0 0 2 2 1 2 2 0 1 0 0 2 1 1 2 0 0 1 2 2 0 1 1 1 0 1 0 0 0 2 2 0 1 0 2 0 2 1 1 1 0 2 0 1 0 0 0 0 1 0 1 0 2 0 0 0 1 1 2 1 1 0 0 0 0 0 0 0 0 1 2 1 0 0 0 2 0 0 0 0 0 1 0 0 0 0 0 0 1 0 0 2 1 1 1 2 2 0 0 2 2 1 1 1 1 0 0 0 1 1 0 0 1 1 1 1 1 1 0 0 0 1 0 2 2 2 1 2 1 0 0 0 0 2 2 0 2 2 1 0 1 0 0 0 2 1 1 1 1 0 1 1 0 2 0 1 1 0 1 1 2 1 0 1 1 0 0 2 0 0 0 0 2 0 2 2 1 0 0 0 0 0 1 0 0 0 0 1 0 0 0 0 0 0 1 0 0 0 1 0 0 2 0 0 0 0 0 2 2 1 1 1 2 1 1 0 0 1 1 2 0 1 0 2 2 0 2 0 0 1 0 0 2 0 0 0 2 2 1 0 1 1 1 1 1 0 0 0 1 0 1 1 2 0 0 0 0 1 0 1 2 1 1 0 0 0 0 0 2 0 0 0 2 0 0 0 0 0 2 2 2 0 1 0 0 2 1 0 0 1 0 1 1 0 1 0 0 1 1 0 0 0 1 2 0 1 0 1 0 2 1 0 0 0 1 0 0 0 0 0 1 1 0 0 1 0 0 0 1 1 1 1 1 1 1 1 0 2 0 2 0 0 0 0 0 0 0 0 0 0 1 1 0 0 1 2 0 0 0 0 2 0 2 2 2 1 0 0 0 0 1 1 0 1 1 1 0 0 1 0 0 1 0 1 1 1 0 1 2 2 1 0 0 0 0 1 1 1 0 0 0 1 2 0 1 0 0 0 1 0 2 1 0 1 1 0 1 0 0 0 1 1 0 0 1 0 2 1 1 0 1 2 2 1 1 0 1 0 0 1 0 1 0 1 0 2 0 0 0 0 0 2 2 0 0 2 1 1 0 0 1 0 0 0 1 1 1 1 1 0 2 1 2 1 2 2 2 0 2 2 1 0 1 2 1 0 0 1 1 0 1 0 0 0 0 1 1 0 0 0 1 1 0 0 0 0 2 2 2 1 1 0 1 0 0 0 0 1 0 0 0 1 0 0 0 0 0 0 0 0 0 2 0 1 2 2 2 0 0 0 0 0 0 1 1 1 0 0 1 0 1 1 0 0 0 1 1 0 0 0 0 0 0 2 0 1 0 0 2 0 1 2 0 1 0 1 1 1 1 1 0 1 2 0 1 2 0 2 2 0 0 0 1 1 1 2 1 1 1 0 1 0 1 0 0 1 0 0 0 0 1 0 0 0 0 2 0 1 2 1 1 1 0 1 1 0 2 0 0 2 0 1 0 1 1 2 1 1 2 0 1 0 0 1 0 1 0 0 0 0 0 0 0 0 2 2 2 0 1 0 1 1 0 2 0 0 1 0 0 1 1 1 1 1 0 1 1 1 0 0 0 1 0 0 0 2 0 0 1 1 0 0 1 0 0 1 2 1 0 2 1 2 0 1 1 0 1 1 1 1 2 1 1 1 2 2 0 2 0 2 0 1 2 0 0 0 0 1 0 0 1 2 0 0 2 1 1 0 1 0 1 0 1 0 1 1 0 2 1 0 0 1 1 2 2 2 1 0 0 0 1 1 2 1 0 1 0 0 1 0 0 0 0 0 0 0 0 0 0 0 0 2 1 2 1 1 1 0 0 0 0 0 1 0 0 0 0 0 1 0 1 0 0 0 0 2 0 1 2 1 1 1 2 0 0 0 0 0 1 0 1 2 1 1 2 1 2 0 0 0 0 2 0 1 2 1 0 0 0 2 0 1 1 0 1 2 0 1 2 1 0 2 1 1 0 1 1 1 0 0 0 0 0 2 0 0 0 1 1 0 0 0 0 0 0 1 2 0 1 0 2 1 2 0 0 1 1 2 0 0 1 0 1 1 1 1 1 0 0 0 0 0 0 0 0 0 2 0 0 1 1 0 0 1 0 1 0 0 0 0 0 0 2 0 2 0 0 0 0 0 2 2
34 0 2 0 0 0 0 0 0 2 0 0 1 2 0 2 0 0 0 1 1 1 0 1 0 0 0 1 1 2 2 0 2 2 0 1 1 2 0 2 0 0 2 2 2 0 0 0 2 0 0 0 0 1 0 0 0 0 0 0 1 2 1 0 1 0 1 0 0 1 1 1 2 2 1 2 2 1 1 1 0 2 2 1 1 0 0 0 2 2 0 0 0 1 0 1 1 2 1 1 0 0 0 0 2 2 2 2 0 2 0 1 0 1 0 0 0 0 0 0 2 0 2 0 0 1 1 0 2 1 0 1 0 0 0 0 1 0 0 0 1 2 0 0 0 2 2 0 0 2 0 0 0 0 1 0 0 1 0 2 2 1 2 0 0 2 1 0 1 1 1 0 1 1 1 0 0 0 0 0 0 1 1 1 0 0 2 2 2 1 1 1 0 1 1 1 1 1 0 0 0 0 0 1 2 2 0 0 0 0 2 0 1 0 1 0 0 1 1 0 1 1 0 2 0 0 0 0 0 1 0 0 0 0 0 0 1 1 0 0 0 0 1 0 2 2 0 0 2 1 0 0 0 0 0 0 1 2 0 1 0 1 0 0 0 0 0 0 1 0 0 2 1 1 0 1 1 1 2 1 1 2 2 1 1 1 0 0 0 1 1 0 0 2 2 1 2 0 0 2 0 0 2 0 1 1 1 2 0 0 0 1 1 1 1 0 0 1 0 0 1 1 2 1 0 0 0 1 0 1 2 0 0 0 0 0 0 0 2 1 1 1 2 1 2 0 0 0 1 1 1 0 2 2 0 0 1 0 0 2 0 2 2 0 2 1 0 1 1 0 0 0 1 2 0 1 0 2 0 2 1 1 0 0 2 0 0 0 0 0 0 0 1 0 2 0 0 0 1 1 1 1 1 2 0 0 1 0 0 1 1 0 0 1 1 0 1 1 0 1 1 0 0 2 0 0 0 1 1 0 0 1 0 0 0 0 2 0 0 0 2 0 0 0 0 2 0 0 0 0 0 1 0 2 2 1 0 0 1 0 1 0 0 1 0 1 0 2 0 2 2 2 0 2 1 1 0 0 2 1 2 2 0 1 1 1 1 0 0 1 0 1 1 1 2 0 2 1 1 0 1 2 0 2 0 2 2 0 1 2 1 2 0 1 0 2 0 0 0 0 0 2 2 1 1 2 0 2 0 0 1 0 0 0 1 1 1 0 2 0 1 1 1 1 1 2 0 2 0 1 0 0 0 1 1 1 1 1 0 2 1 0 0 1 1 1 0 1 1 1 0 0 1 0 1 0 1 0 0 0 0 1 1 0 0 0 1 0 1 0 0 0 0 0 0 2 0 0 0 0 0 1 0 0 1 2 1 0 0 2 2 0 0 1 1 0 0 0 1 0 0 0 1 1 1 0 1 1 0 0 1 1 0 0 0 0 0 1 2 0 1 1 0 1 0 1 1 1 0 0 1 1 0 1 0 1 0 2 2 0 0 0 2 2 0 2 0 1 1 1 0 1 1 0 0 2 1 1 0 1 0 0 1 1 0 1 1 0 1 2 1 1 1 2 1 0 2 0 0 1 0 1 0 1 0 1 0 1 1 1 1 1 0 0 0 1 1 1 1 0 0 0 0 0 1 2 2 0 0 0 0 0 0 2 0 0 1 0 2 2 0 2 1 1 1 0 1 0 0 0 0 0 0 0 0 1 0 0 0 0 0 1 1 1 0 0 2 1 0 1 0 1 1 0 0 0 1 1 0 2 1 0 1 0 2 0 1 2 1 2 0 1 2 1 0 1 0 1 0 0 1 1 0 1 1 0 2 1 0 1 1 0 2 0 0 0 1 0 0 1 0 1 2 2 2 2 2 1 0 0 1 1 2 0 0 1 1 1 0 0 0 0 1 0 0 0 0 1 0 0 1 1 1 2 1 0 1 0 1 2 0 0 0 0 1 1 2 0 2 1 2 0 1 0 0 2 0 1 2 1 2 2 2 0 0 2 0 0 1 0 1 2 0 2 2 2 2 0 0 0 0 2 0 1 0 0 1 1 0 0 0 1 0 1 1 1 0 0 2 0 0 2 1 1 1 1 1 0 0 0 1 0 0 2 0 0 0 0 0 0 0 0 2 1 1 0 1 0 0 0 2 1 1 1 1 1 2 2 0 0 0 1 1 0 0 0 2 0 0 0 0 0 0 0 0 2 0 0 1 1 2 1 0 0 0 0 0 1 0 1 1 0 0 0 2 0 1 0 0 0 2 0
35 0 2 0 0 0 0 1 0 1 0 1 1 1 0 1 0 0 1 1 0 0 0 0 0 0 0 2 2 2 2 0 0 1 1 0 2 2 0 0 2 0 0 1 1 1 2 0 2 0 0 0 1 2 0 0 0 0 0 0 1 1 0 0 0 0 1 0 0 1 1 1 2 2 2 2 2 1 2 1 0 1 2 2 2 0 0 1 1 1 0 1 1 0 0 1 1 0 0 1 2 1 1 0 1 1 1 1 1 1 1 2 2 2 2 2 2 0 1 0 1 0 2 1 0 1 1 2 2 1 1 0 0 0 0 0 0 0 0 1 1 2 0 0 0 0 1 0 0 1 0 0 0 1 0 0 0 1 0 1 1 1 0 2 0 1 0 0 0 2 1 1 1 1 1 0 1 0 0 0 0 1 1 1 1 1 1 1 0 0 0 1 1 1 2 2 0 2 0 0 1 1 1 2 2 0 2 0 0 0 1 0 1 0 0 1 1 1 2 1 1 1 1 2 0 0 0 0 0 1 0 0 0 1 1 0 0 2 0 0 0 0 2 2 2 2 0 0 1 1 0 0 2 0 1 1 0 2 0 2 0 2 1 1 0 0 0 1 2 0 0 1 0 1 0 0 1 1 0 0 0 1 1 1 2 1 1 0 1 1 0 2 0 2 2 0 1 0 0 0 0 0 1 1 0 0 0 0 2 0 0 1 2 2 2 1 0 0 0 0 1 2 2 2 1 0 0 1 0 0 2 2 2 0 0 0 0 2 0 1 1 1 1 0 1 0 1 0 2 0 0 0 1 1 1 1 1 0 0 0 1 1 1 0 1 0 2 2 2 1 1 1 1 2 0 1 0 1 1 1 0 1 2 0 1 2 0 0 0 0 0 0 0 0 2 0 0 2 0 0 0 0 0 2 1 1 0 0 0 0 1 0 0 1 0 0 0 0 0 0 0 1 2 1 0 1 0 1 1 0 1 2 0 0 0 0 0 0 0 0 1 1 0 1 1 2 0 0 1 0 0 1 0 2 2 1 1 2 1 1 1 0 0 0 0 1 0 2 0 1 1 1 1 2 2 0 2 0 0 0 2 1 0 2 1 1 1 1 1 0 2 0 1 1 0 0 2 1 2 0 0 2 1 1 1 1 1 1 0 0 0 1 0 0 1 1 0 0 1 1 0 2 2 1 1 1 0 0 0 2 0 0 0 0 0 0 1 0 1 1 1 1 2 2 2 2 1 1 1 1 0 0 1 2 1 0 0 0 1 1 0 0 1 0 0 0 1 1 1 0 1 1 0 0 0 0 2 2 2 1 1 0 0 0 1 0 0 0 0 0 0 0 0 0 1 0 0 0 0 0 1 2 1 0 2 2 1 1 0 2 0 0 0 0 0 0 0 0 0 1 0 1 1 1 1 0 1 2 0 0 0 1 0 1 0 0 1 1 1 1 0 0 0 0 2 1 1 0 1 1 1 1 0 1 0 1 0 2 2 0 0 0 2 0 2 2 0 1 0 0 2 0 0 2 2 2 2 1 2 2 1 1 0 1 0 1 1 0 1 1 1 0 0 1 1 0 2 0 0 1 0 1 0 1 0 1 1 2 2 0 0 0 0 0 0 0 0 1 0 0 0 0 0 0 0 0 0 0 0 0 0 0 0 2 0 0 1 0 0 2 1 0 1 1 2 0 2 1 0 0 0 1 0 0 0 0 0 1 1 1 0 1 1 0 0 0 1 0 0 2 2 0 0 2 0 0 1 0 0 1 0 0 0 0 1 2 0 1 1 2 0 1 2 1 0 1 0 1 0 0 0 0 0 0 2 0 1 0 0 2 2 0 1 0 1 1 1 0 2 0 2 2 2 2 2 1 0 2 0 0 0 2 2 0 0 0 0 2 2 0 2 2 1 0 1 0 0 0 0 0 0 2 0 2 2 0 0 0 0 1 0 0 0 0 0 1 1 0 2 1 0 1 0 1 0 1 0 0 1 1 2 2 1 0 0 1 1 0 0 1 2 1 0 1 2 2 2 0 0 1 1 2 0 0 1 0 1 1 0 1 0 1 1 0 1 2 0 0 2 0 0 2 0 2 1 1 0 1 0 0 0 0 0 2 0 0 1 0 1 1 0 0 1 0 1 0 0 0 0 0 2 0 1 1 1 0 1 1 0 1 1 1 0 0 0 1 1 0 1 1 1 0 0 0 0 1 1 0 2 0 1 2 0 0 0 0 0 2 0 1 1 1 0 0 0 0 0 0 1 0 2 0
36 0 1 0 1 0 0 1 0 0 0 0 1 1 0 1 0 0 1 0 2 0 0 0 0 0 0 1 0 2 2 0 1 2 0 1 2 0 0 1 0 0 2 2 2 1 0 0 0 0 0 0 1 1 0 0 0 0 0 0 1 1 2 1 1 1 1 0 0 0 0 0 2 2 2 2 2 1 2 0 1 2 1 0 1 0 0 0 2 2 0 0 1 2 1 2 1 1 0 1 0 0 0 0 2 1 2 1 1 1 0 2 1 2 1 1 1 0 0 0 2 0 2 0 0 1 1 2 2 2 2 0 1 0 0 0 1 0 0 1 0 2 0 0 0 0 0 0 0 1 1 0 0 0 0 0 0 1 2 1 0 1 1 1 0 1 2 0 0 0 0 0 0 2 0 0 0 0 0 0 0 1 1 1 1 1 1 0 0 0 0 0 0 1 1 1 1 1 0 0 1 0 0 1 2 1 1 1 2 0 2 0 1 1 2 2 2 1 1 1 0 0 1 2 0 1 1 1 0 2 1 1 0 1 1 0 1 2 0 0 0 0 1 0 1 1 0 0 0 0 0 0 2 0 0 0 1 0 0 0 0 0 0 2 0 0 0 1 1 1 0 2 1 1 0 1 0 0 1 0 1 2 1 0 1 1 0 1 1 2 1 2 0 1 1 0 1 0 0 1 1 1 2 0 1 0 0 1 0 0 0 1 2 2 2 0 0 0 0 0 0 0 1 0 0 0 0 1 0 0 2 0 0 0 0 0 0 1 1 1 1 1 2 0 1 0 0 0 2 0 0 0 1 2 1 0 0 0 0 2 0 2 0 1 0 0 1 2 2 1 1 1 0 2 0 0 0 2 2 0 0 1 1 1 1 1 0 0 0 0 0 0 0 2 2 0 0 1 0 0 0 0 0 2 2 0 0 1 0 1 1 0 0 0 1 0 1 0 2 0 0 0 0 1 1 1 0 0 0 0 2 0 0 0 1 0 1 2 0 0 0 1 0 1 1 1 1 1 1 1 0 0 0 1 0 0 0 0 0 0 2 0 1 1 0 1 0 2 0 1 1 1 2 0 0 1 0 0 1 1 2 0 0 2 1 1 0 0 0 1 1 0 0 2 0 1 0 1 1 1 1 2 0 1 0 2 1 0 0 0 0 2 0 2 0 2 0 0 2 2 0 2 2 1 1 2 1 1 1 1 1 0 0 0 0 0 0 2 1 1 0 0 2 0 2 2 1 0 2 2 1 0 0 1 1 0 1 1 0 1 0 0 0 1 1 0 0 0 0 0 1 0 0 0 0 0 0 1 1 0 0 0 1 0 0 0 1 1 0 0 0 1 0 0 1 0 0 0 0 0 0 1 0 1 2 2 1 0 0 2 0 0 0 1 1 1 0 0 0 0 1 2 0 0 0 0 2 1 0 0 0 1 1 1 0 0 1 1 2 0 2 0 0 1 0 1 1 1 2 2 2 1 1 1 1 2 0 1 1 0 0 0 1 1 1 2 0 0 1 0 0 0 0 0 0 2 2 0 1 1 1 1 1 0 0 2 1 1 1 0 0 1 0 0 0 0 0 0 0 2 1 1 0 1 0 1 0 1 2 1 0 0 0 1 2 1 1 1 2 0 0 0 0 0 2 1 1 0 1 0 1 1 0 1 0 1 1 0 0 0 0 1 0 0 2 0 2 0 0 0 0 0 0 0 0 0 2 0 0 0 0 2 2 1 0 1 2 0 0 0 0 0 0 0 1 0 1 0 0 0 1 1 1 1 2 0 1 2 0 2 0 2 2 1 0 1 0 0 0 1 1 1 0 0 1 1 1 0 0 1 2 1 2 0 2 2 0 1 1 0 1 1 0 2 2 0 0 1 0 0 1 1 2 0 0 0 0 0 1 0 0 0 1 0 1 0 0 0 0 0 0 1 1 2 2 0 0 0 0 0 0 0 1 0 0 0 2 0 1 0 0 0 0 2 0 2 0 1 2 2 1 1 1 1 0 1 1 0 0 0 0 0 1 0 2 0 1 0 0 0 0 2 0 0 0 0 0 2 0 1 0 1 2 0 2 2 0 0 0 0 0 0 0 1 0 0 1 1 1 0 0 2 0 2 0 0 0 1 2 0 0 0 2 1 1 0 0 1 0 0 2 0 1 2 1 0 2 1 0 0 1 0 1 0 0 1 1 0 1 0 1 0 0 1 0 1 1 1 0 0 0 0 0 0 1 1 0 0 0 0 0 0 1 0 1 1 0 0 1 0 0 0
37 0 2 0 0 0 0 1 1 0 0 0 1 2 0 1 0 1 1 1 1 0 0 0 0 0 0 1 2 2 1 0 0 0 0 0 2 0 0 2 1 1 0 0 1 0 0 0 1 1 1 0 0 2 0 2 0 0 0 0 0 1 0 0 0 0 1 0 0 0 0 1 2 2 2 2 1 2 2 1 1 2 2 1 1 0 0 1 2 2 0 1 1 1 0 1 0 1 1 1 1 0 0 0 2 1 2 0 2 0 0 2 0 1 0 0 0 0 0 0 2 0 1 1 0 0 0 0 0 0 0 0 0 0 0 0 1 0 0 2 0 2 1 1 1 2 0 0 0 1 0 0 0 0 0 0 0 0 1 1 1 0 1 1 0 1 1 1 0 1 0 1 0 2 1 0 0 1 0 0 0 1 0 0 0 0 2 2 1 1 1 1 1 0 1 1 1 2 1 0 1 1 0 1 2 0 2 0 1 0 0 0 2 0 2 2 1 0 1 1 0 0 2 2 0 2 2 0 0 1 0 0 0 0 0 0 0 2 0 0 0 1 1 0 2 2 0 0 0 0 0 0 1 0 0 0 0 0 1 1 1 1 1 1 0 0 0 0 0 0 2 1 1 1 2 2 0 1 1 1 1 2 1 2 1 0 1 0 1 1 0 1 1 2 2 1 1 0 0 0 1 1 2 0 1 0 1 0 2 0 1 2 2 1 1 0 0 0 1 0 1 1 1 2 1 0 0 1 1 1 2 1 1 0 0 0 0 0 2 2 1 2 1 0 0 0 0 0 1 0 0 0 1 1 1 1 0 0 0 1 0 2 1 0 1 1 0 2 2 1 1 1 0 2 0 0 0 2 1 1 0 1 0 0 1 1 0 0 0 0 0 0 0 0 2 1 1 1 1 1 1 1 0 1 0 0 0 1 0 1 0 0 1 0 1 1 0 1 1 1 0 1 0 0 2 2 2 0 0 0 1 0 0 0 1 1 0 2 0 0 1 1 0 0 1 2 0 0 0 0 1 1 0 2 1 1 0 2 1 2 1 0 0 0 0 0 0 1 0 0 1 1 1 1 0 1 0 0 2 2 2 1 0 1 2 1 0 1 1 1 2 0 0 1 0 0 2 1 1 1 1 2 2 0 2 0 0 0 0 0 0 2 0 0 1 0 0 0 1 1 0 2 1 1 1 1 0 0 1 2 0 1 0 0 1 1 1 1 1 1 1 1 1 0 0 0 1 0 2 2 1 0 1 2 0 1 0 1 0 1 0 0 1 1 1 0 0 1 1 0 0 1 0 0 0 0 1 2 2 2 0 0 0 0 0 0 0 1 0 0 0 0 2 0 0 0 0 0 0 0 0 1 1 1 1 2 0 0 0 0 0 0 0 1 0 0 0 0 0 0 1 2 0 0 0 0 0 0 0 0 0 1 0 1 0 0 0 0 2 0 2 1 0 0 1 1 1 0 1 1 0 1 0 2 0 2 0 2 2 0 0 0 2 1 1 1 0 0 1 1 0 1 0 0 0 0 0 0 0 1 1 0 0 0 0 2 1 1 2 1 1 0 0 1 1 0 1 0 0 2 0 1 0 0 1 1 1 1 1 0 0 0 1 0 0 0 1 2 0 0 0 1 1 1 0 0 1 0 1 0 0 0 0 2 0 0 2 0 1 2 1 1 0 0 0 1 1 0 1 0 0 1 0 1 1 0 2 0 1 1 0 0 1 1 0 0 1 1 0 2 1 1 1 2 2 0 1 0 0 2 1 1 1 0 2 0 1 2 0 2 0 2 2 1 1 0 0 0 1 0 0 0 0 0 1 1 1 0 0 2 2 0 1 1 1 2 0 2 0 0 1 0 1 2 2 0 0 0 0 0 1 1 2 1 0 1 0 1 0 0 0 1 0 0 0 0 0 0 0 0 0 1 1 1 1 0 1 1 0 0 0 0 0 0 0 0 0 0 2 0 1 0 1 0 0 1 0 1 2 1 1 1 2 1 0 1 0 0 0 0 1 1 0 1 2 1 1 0 1 1 1 2 2 0 2 1 0 2 0 0 0 1 0 0 1 1 0 0 1 0 0 1 0 1 1 0 0 1 0 0 0 1 2 2 0 0 0 1 1 1 0 0 2 0 0 0 0 1 0 1 1 0 1 0 1 0 1 1 0 0 2 0 1 0 1 0 1 0 0 0 1 0 0 0 1 0 1 1 1 0 1 1 0 1 0 1 1 0 0 0 0 0 0 0 2 0 0 0 0 0 2 1
38 0 1 0 0 0 1 1 0 1 0 1 0 2 0 2 0 1 2 0 1 0 0 0 0 0 0 2 2 2 2 1 1 2 0 0 2 1 1 0 1 0 1 1 2 0 1 0 2 0 0 0 1 1 1 1 0 0 0 1 1 2 0 0 0 0 1 0 0 0 0 1 2 2 1 2 2 1 2 2 0 2 2 1 1 0 0 2 2 2 1 2 1 1 2 2 0 2 1 1 1 0 0 0 2 0 1 2 0 2 0 1 1 2 1 1 1 0 0 0 1 0 2 2 0 0 0 1 1 1 0 0 1 0 0 0 1 0 0 2 2 1 0 0 0 1 0 0 0 2 0 0 0 0 1 0 0 0 0 2 2 1 2 0 1 2 2 0 0 1 1 0 1 1 1 0 0 0 1 1 0 2 0 0 0 0 1 1 0 0 0 2 0 0 0 1 1 1 0 0 0 1 0 0 2 2 1 1 1 0 0 0 2 0 2 1 1 1 1 1 0 0 1 1 1 1 1 2 1 1 0 0 0 0 0 0 0 2 0 0 0 0 2 2 2 2 0 0 0 0 0 0 2 0 0 0 1 0 0 0 0 0 0 0 0 0 0 0 1 0 0 2 1 0 0 0 0 1 1 0 0 2 2 2 2 1 1 0 1 2 0 1 1 2 1 2 1 1 0 0 0 0 1 1 0 0 0 1 0 0 0 1 2 2 2 1 0 0 0 0 1 1 2 0 2 0 0 1 2 1 1 1 1 0 0 0 0 2 0 0 1 0 2 0 2 0 0 1 2 1 1 0 2 2 2 0 1 0 0 2 0 2 1 0 1 0 1 2 2 1 1 1 1 2 0 0 0 1 0 2 0 2 1 1 1 1 0 0 0 0 0 1 0 0 1 0 0 2 0 0 0 0 1 1 1 0 0 0 0 1 1 0 0 2 0 1 0 0 0 0 0 0 0 2 0 0 0 1 1 0 1 1 0 0 1 1 1 0 0 0 1 1 0 0 2 0 0 1 1 1 0 1 0 2 1 0 0 1 1 1 1 0 0 0 0 0 0 2 0 1 1 2 2 0 0 1 0 0 2 1 2 1 0 2 1 1 0 2 1 0 1 0 1 1 0 0 0 0 0 2 2 2 2 1 1 0 1 0 1 1 0 1 0 1 1 1 0 1 0 1 1 2 1 1 1 1 0 1 0 1 1 0 0 1 1 0 0 1 1 2 2 2 1 0 1 1 0 1 1 1 1 0 0 2 0 0 0 2 0 1 0 0 0 0 0 1 0 1 1 0 1 1 2 0 0 0 1 2 2 2 0 0 2 0 1 0 1 0 0 0 0 0 0 0 1 0 0 0 0 0 1 2 0 0 1 2 1 0 0 1 1 0 1 1 1 0 0 0 0 0 0 1 0 0 0 1 2 0 0 0 1 1 1 1 0 0 1 1 2 0 0 2 0 1 0 1 1 2 0 0 2 1 0 1 0 1 0 1 0 1 0 0 0 1 1 2 0 0 1 1 0 1 0 0 0 1 1 1 1 1 0 1 0 0 0 1 0 0 2 2 1 0 1 2 1 1 2 0 0 2 1 1 0 0 2 2 0 2 2 0 0 0 0 1 1 0 1 2 1 0 0 1 0 0 1 0 0 0 1 0 1 1 0 2 0 1 0 0 1 2 0 2 0 0 0 0 0 0 0 1 0 0 0 0 0 1 0 0 0 1 0 1 2 0 0 0 2 1 0 2 1 0 1 1 0 0 2 2 0 2 1 0 1 0 2 2 1 1 0 2 1 2 2 1 0 1 0 0 0 1 0 1 0 0 1 1 1 1 1 0 1 0 1 0 0 1 0 1 1 0 1 1 0 2 2 0 0 1 0 1 1 0 2 1 0 1 0 1 1 0 1 1 0 0 0 0 0 0 0 0 1 1 2 2 0 2 2 1 0 0 0 0 0 0 1 0 1 0 0 0 0 0 0 0 0 2 0 0 0 0 1 1 1 0 0 1 1 0 0 0 1 1 0 1 2 2 2 0 0 0 0 2 1 0 2 2 0 1 0 1 0 2 1 0 2 1 0 2 2 1 0 2 0 2 0 0 0 0 0 1 0 0 0 1 1 0 0 1 2 0 0 0 1 1 1 0 0 0 0 0 2 1 1 0 0 0 1 2 0 0 1 0 0 0 0 0 1 1 1 0 0 0 0 0 0 0 1 1 1 0 0 0 0 1 0 0 0 1 1 0 0 0 0 0 1 0 1 0 0 0 0 0
39 0 1 0 0 0 0 2 0 0 0 1 0 0 0 0 0 0 1 0 2 0 0 1 1 1 0 1 2 2 1 0 2 2 0 1 1 1 0 2 0 0 0 2 2 1 1 0 2 0 0 0 1 1 0 0 0 0 0 0 1 1 0 0 0 0 0 0 1 1 0 0 1 1 2 1 1 1 1 1 0 2 2 1 1 0 1 0 2 2 0 0 0 0 1 1 0 2 1 1 0 0 0 0 2 2 2 1 1 1 0 2 1 1 1 1 1 0 1 0 1 0 2 0 0 0 0 1 2 1 1 0 0 0 0 0 0 0 0 0 0 2 0 0 0 1 1 0 0 0 0 0 0 0 0 0 0 1 1 2 1 0 1 1 1 2 1 0 0 2 2 2 0 2 0 0 2 1 0 0 0 0 0 0 2 2 0 0 0 0 0 0 1 1 2 2 1 2 0 0 0 0 1 1 2 1 2 0 1 0 2 0 2 0 2 1 0 0 1 0 2 2 1 1 1 0 0 0 0 2 0 0 0 0 0 0 0 1 0 0 0 1 2 1 1 1 0 0 1 1 0 0 0 0 0 0 0 1 0 0 0 0 0 1 1 0 0 0 2 1 0 2 1 0 0 1 1 1 2 1 1 1 0 1 1 0 0 0 1 2 1 1 1 2 2 1 1 0 0 0 1 0 2 0 1 0 0 2 1 0 1 2 0 1 1 0 1 0 1 0 1 1 1 0 1 0 0 2 1 1 1 0 1 0 0 0 0 0 2 0 0 0 1 0 0 0 1 0 1 0 0 1 2 2 2 0 1 0 0 1 1 2 1 0 1 0 0 1 1 0 0 0 0 2 0 0 0 2 2 0 0 1 1 0 2 1 0 2 2 0 0 0 0 0 1 0 0 0 0 0 0 0 0 2 1 0 0 0 0 1 0 0 0 0 2 0 2 0 1 0 0 1 1 0 1 1 0 2 2 1 1 1 1 1 2 2 0 2 1 0 1 1 0 0 1 0 0 0 0 0 0 1 0 2 2 1 1 1 2 1 1 0 0 0 0 0 0 2 0 0 1 1 1 1 0 0 0 1 1 0 1 1 0 0 2 0 0 1 1 1 2 0 0 1 1 0 1 0 2 0 0 0 0 2 0 2 2 0 0 2 0 1 1 0 1 0 0 0 0 0 0 2 1 0 0 0 0 0 0 1 0 1 0 0 0 0 0 1 1 2 1 1 2 2 2 0 0 1 1 2 0 0 2 1 1 1 1 0 0 0 0 0 0 0 0 1 0 2 2 2 1 1 1 0 0 0 2 1 1 1 0 1 2 0 0 0 2 0 1 0 0 0 0 0 0 0 0 0 0 0 0 2 1 0 1 1 1 0 0 2 1 0 0 0 0 0 1 0 1 2 0 2 0 0 0 2 2 1 0 0 0 1 0 1 0 0 0 1 1 1 1 2 0 2 0 1 1 0 0 0 2 0 1 0 1 2 0 1 1 0 0 0 0 1 0 1 0 0 0 1 1 2 0 0 0 2 2 1 0 0 1 0 0 0 0 2 2 1 2 1 2 0 0 0 0 0 0 0 0 1 1 0 0 1 2 2 2 1 2 0 1 1 0 0 0 0 0 1 1 0 1 0 0 0 1 1 1 0 0 0 0 0 0 2 1 0 1 0 0 0 0 0 0 0 1 0 1 1 0 0 0 0 0 1 1 1 2 0 0 0 0 0 0 1 0 1 1 1 0 1 0 0 0 0 0 1 2 1 1 1 1 1 0 0 0 1 1 2 0 2 2 2 2 0 0 1 1 1 0 0 1 2 0 0 1 0 2 1 1 0 1 0 0 1 0 2 0 0 0 0 1 0 2 2 2 0 0 1 0 0 0 2 1 1 0 0 0 1 0 0 1 1 1 0 1 0 0 0 0 0 0 2 1 1 1 0 1 1 0 0 0 0 0 0 2 0 1 0 1 0 0 0 0 0 0 2 1 0 1 1 2 2 2 0 0 0 0 1 1 0 1 2 1 0 2 1 2 0 0 0 0 2 0 1 1 1 1 1 0 0 0 0 0 1 2 2 0 0 2 0 0 2 1 2 1 1 1 1 0 0 1 0 0 2 0 0 1 1 1 0 1 1 1 0 1 0 1 0 0 0 1 0 2 0 0 0 0 2 0 1 1 1 0 0 0 1 1 1 1 0 1 0 0 0 0 0 2 0 0 0 0 0 0 1 0 1 2 0 0 0 0 0 0 0 1 0 1 0 0 0 2 0
40 0 1 0 0 0 0 1 1 1 0 0 0 1 0 1 0 0 1 1 1 0 1 0 0 0 0 0 2 1 1 0 1 2 1 1 1 2 0 1 0 0 1 2 2 1 1 0 2 0 0 0 1 1 1 0 0 0 1 1 0 1 2 2 0 0 0 0 0 0 0 0 1 1 1 1 1 0 1 0 0 2 2 2 2 0 0 0 1 1 0 0 0 1 1 1 1 1 0 1 1 0 0 1 2 0 2 1 1 1 0 2 0 2 0 0 0 0 1 0 1 0 1 0 1 0 0 1 1 0 1 0 0 0 0 0 0 0 0 1 1 1 0 0 0 2 1 0 0 1 0 0 0 0 0 0 0 1 1 0 0 1 0 2 0 2 0 0 1 1 0 0 0 2 1 0 0 1 0 0 0 0 2 2 0 0 2 1 0 0 0 1 0 1 1 1 1 1 0 0 2 0 0 1 2 0 2 0 1 0 2 1 1 0 0 0 1 0 2 1 1 1 1 2 0 2 2 0 0 0 0 0 0 0 0 0 0 1 1 1 1 1 2 0 1 1 1 0 0 0 0 0 0 0 0 0 1 2 1 1 1 1 0 1 0 0 0 1 1 0 1 1 0 1 0 0 0 1 1 1 1 2 2 2 2 1 0 2 0 2 0 0 1 2 2 1 2 0 0 0 1 0 2 1 0 0 0 2 0 0 0 2 1 0 0 0 0 0 0 0 1 1 1 0 0 0 1 2 0 1 1 1 0 0 0 0 0 2 0 0 0 0 2 0 0 0 1 1 2 0 0 1 1 1 1 1 0 0 0 0 0 0 2 0 2 1 0 2 2 2 0 2 0 2 0 0 0 0 0 2 1 1 0 0 1 1 0 1 1 1 1 1 1 0 2 1 0 1 1 1 1 1 1 1 1 0 1 0 0 1 1 0 0 1 1 0 1 1 1 1 0 1 1 0 1 2 1 2 2 0 0 2 0 2 0 0 0 1 1 0 1 1 0 0 2 0 0 0 1 0 0 0 0 1 1 0 1 2 1 2 1 0 0 0 0 2 1 2 0 0 0 0 2 0 1 0 1 0 1 0 1 1 0 2 1 0 1 1 0 0 0 0 1 0 0 0 1 0 0 0 2 2 2 0 2 0 2 1 0 0 0 2 0 0 2 0 0 0 0 1 1 1 2 1 1 2 0 2 0 0 1 0 0 1 1 0 1 1 1 1 0 0 2 2 2 2 0 0 2 2 0 0 0 2 0 1 0 0 1 1 0 0 1 0 0 0 1 0 0 0 1 0 1 0 1 0 2 1 1 1 0 1 0 0 0 0 0 1 0 0 0 1 0 1 1 1 1 0 0 0 1 2 1 0 1 2 0 0 0 2 0 0 0 1 1 1 1 0 1 1 1 2 0 0 0 1 1 0 0 0 1 1 0 2 0 1 0 0 2 0 0 1 0 1 0 1 1 1 2 2 0 1 0 1 1 2 0 1 1 0 0 0 0 0 0 0 0 1 1 0 0 2 0 1 1 1 1 1 0 0 1 1 0 2 1 1 1 0 1 1 1 0 1 2 0 1 2 0 0 2 0 1 0 0 0 0 1 2 2 1 1 1 0 0 0 0 0 1 0 0 0 1 0 0 2 1 1 0 1 0 0 0 0 2 0 0 0 0 0 1 1 0 0 0 0 0 0 0 0 1 1 1 1 0 1 1 0 0 1 0 0 0 1 0 0 0 1 1 0 2 1 0 1 1 0 0 2 1 1 1 1 1 0 1 2 1 0 1 1 2 0 1 2 1 0 1 0 0 1 0 0 1 0 0 1 2 1 0 0 0 0 0 2 0 2 2 0 0 2 0 1 2 1 2 2 1 0 1 0 0 1 1 2 0 0 0 0 0 1 0 1 1 0 0 0 0 0 0 1 1 0 0 0 2 2 0 0 0 1 0 0 0 0 0 0 0 2 0 1 0 0 0 1 0 0 1 0 0 2 2 2 2 1 0 0 0 1 0 1 0 1 2 1 1 1 1 2 0 0 0 0 1 1 0 1 1 1 2 0 1 0 1 1 1 2 2 0 1 2 1 0 2 0 1 1 1 1 2 1 0 0 0 2 2 0 0 0 1 1 0 0 0 1 1 1 0 1 1 0 0 1 0 1 1 1 0 2 1 0 0 2 0 1 0 1 0 2 0 2 0 2 0 0 0 0 0 2 0 2 0 0 2 0 0 0 0 0 0 2 0 0 0 1 0 1 0 0 0 0 0 1 0
41 0 1 0 0 0 1 2 0 0 0 2 1 1 1 0 0 0 0 0 1 0 0 0 0 0 0 2 2 1 1 0 1 2 1 2 2 1 0 0 1 0 0 1 1 1 0 0 1 0 0 0 0 1 1 0 0 0 0 1 0 0 2 2 0 1 1 1 0 0 0 0 2 2 2 2 2 1 1 0 1 2 2 0 1 0 0 0 2 2 0 0 0 1 0 1 1 1 0 1 0 0 0 0 2 1 2 2 1 2 1 1 0 0 0 0 0 1 1 0 1 0 2 1 0 1 1 2 2 1 0 1 0 0 0 0 0 0 0 0 0 2 0 0 0 2 0 0 0 0 0 0 0 0 0 0 0 0 0 2 1 0 1 1 1 1 1 1 1 1 1 1 1 1 1 0 0 0 0 0 1 2 1 1 0 0 2 2 0 0 0 2 1 0 1 1 2 0 0 0 1 0 0 1 2 0 2 0 0 0 1 0 1 1 2 0 0 1 2 1 1 1 1 2 0 1 1 0 0 1 0 0 1 1 0 0 0 2 0 0 0 1 2 0 2 2 0 0 0 0 0 0 2 0 0 0 0 2 0 2 0 2 0 1 1 0 0 2 0 0 0 2 0 2 0 0 1 1 1 0 0 1 2 1 1 0 1 2 0 2 0 0 0 2 2 0 2 0 0 1 1 0 2 0 2 0 1 2 1 0 0 1 0 1 1 0 1 0 2 0 0 0 1 0 1 0 0 1 0 0 2 0 0 0 0 0 0 1 1 0 0 0 0 0 1 2 1 1 2 1 1 1 2 2 1 0 1 0 0 1 0 1 2 0 2 0 2 1 1 0 0 0 1 2 0 2 0 1 1 1 1 1 0 0 0 1 0 0 0 1 1 1 1 0 2 1 1 0 1 1 0 1 0 2 0 0 0 1 0 1 0 0 0 0 0 0 0 0 0 0 0 1 0 1 0 1 0 0 0 0 1 0 0 1 2 1 0 1 1 0 1 1 0 1 1 1 1 0 0 1 0 0 0 1 0 0 0 2 2 2 0 0 0 0 0 2 1 1 0 0 0 1 2 1 1 0 1 0 0 0 2 2 0 1 1 0 0 1 0 0 0 1 0 0 2 0 2 0 2 1 1 1 2 1 1 1 1 0 0 1 0 1 0 1 1 1 0 0 0 0 0 2 2 0 1 1 0 1 0 1 1 0 0 0 0 1 1 0 1 1 0 0 0 0 2 0 2 1 1 2 0 0 0 2 0 2 0 1 1 0 1 0 1 0 0 1 1 1 0 0 1 1 1 0 1 0 2 2 2 1 0 0 0 0 0 0 0 0 1 1 1 0 1 0 0 1 0 0 0 0 1 2 1 0 0 1 0 0 0 0 0 0 0 1 1 1 0 0 1 0 0 0 0 0 0 0 1 2 0 0 0 1 0 1 0 2 0 0 2 0 2 1 0 1 0 2 2 2 1 1 0 1 0 1 0 1 0 2 1 0 0 0 2 1 1 2 0 1 1 0 1 1 0 1 1 2 2 1 2 2 0 1 0 0 1 2 1 0 1 1 2 0 0 1 0 0 1 1 0 1 0 1 0 0 1 1 2 2 2 1 0 0 0 1 1 0 0 2 0 0 0 0 1 0 1 0 1 0 1 0 1 1 0 2 0 0 1 0 0 0 0 0 0 0 0 1 1 0 0 0 0 0 1 1 2 0 0 0 1 0 0 0 2 2 0 0 2 2 0 2 0 0 1 0 1 1 2 1 0 2 0 0 0 1 1 1 0 2 2 2 0 0 2 1 0 1 1 1 0 1 0 0 0 0 2 2 2 0 1 1 2 0 1 0 1 1 1 0 2 0 2 2 1 2 2 1 1 1 0 0 1 1 1 1 0 1 1 1 0 0 1 1 1 1 0 1 1 0 0 0 0 2 0 2 2 0 0 0 0 0 0 0 0 0 0 0 1 0 1 0 1 0 0 0 0 1 0 0 1 1 0 0 2 0 0 0 0 0 1 1 2 2 0 1 2 1 1 0 0 0 0 1 0 0 0 0 1 1 1 1 1 0 1 1 1 1 0 0 2 0 0 2 0 1 1 1 1 2 2 0 2 0 1 2 0 0 0 0 0 0 0 0 2 2 2 0 1 0 0 0 2 0 2 2 1 0 2 2 0 0 2 0 2 0 2 0 0 0 2 1 0 0 1 1 0 0 0 0 1 0 0 1 0 1 1 2 2 1 0 1 1 1 0 0 0 0 0 0 0 0 2 2
42 0 2 0 0 0 0 1 0 1 0 0 1 1 0 1 0 0 0 1 1 1 0 0 0 0 0 2 2 2 2 0 2 2 1 1 1 2 0 0 1 0 0 1 1 0 0 0 1 0 0 0 0 0 1 0 0 0 0 0 2 2 1 1 0 1 0 1 0 0 0 0 1 1 1 1 1 1 2 0 0 1 2 0 0 0 0 0 1 2 1 0 1 1 0 2 1 2 1 2 2 0 1 0 2 1 2 2 0 2 0 2 0 2 1 1 1 0 0 0 2 0 2 0 0 2 2 0 0 0 0 0 0 0 0 0 0 0 0 2 0 2 0 0 0 0 0 0 0 1 0 0 0 0 0 0 0 1 0 0 0 0 1 1 0 1 2 1 0 1 1 2 2 0 0 0 1 0 0 0 0 1 0 0 1 1 1 1 0 0 0 1 1 1 2 2 1 1 0 0 1 0 0 2 2 0 2 0 0 0 1 0 1 0 1 1 0 0 2 1 1 1 1 2 0 2 2 0 0 1 0 0 0 0 0 0 0 2 0 0 0 0 2 0 2 2 0 0 0 0 0 0 1 1 0 0 1 2 1 1 1 1 0 1 0 0 0 0 0 0 0 2 0 0 0 0 0 2 2 2 2 2 2 2 2 0 0 2 0 2 0 1 0 1 2 0 1 1 0 2 2 1 1 1 1 0 1 2 0 0 0 2 0 1 1 0 1 1 1 0 1 1 1 1 2 0 0 2 1 2 1 1 2 1 0 0 0 2 0 2 1 1 2 0 1 0 0 0 1 0 0 1 1 1 1 1 0 0 0 1 0 1 2 0 2 1 0 2 2 0 0 0 0 2 1 1 0 1 1 1 0 1 2 0 0 1 0 0 0 0 0 0 1 0 2 1 1 0 1 1 0 1 0 2 1 0 0 1 0 1 1 0 0 1 0 0 0 0 0 0 0 2 0 1 2 1 1 0 0 1 1 0 0 0 1 1 1 1 1 0 1 1 0 1 1 1 0 0 0 0 1 0 0 1 1 1 0 1 1 2 1 0 1 0 0 2 0 1 0 0 0 1 2 2 2 0 2 1 2 1 1 1 0 0 2 1 0 1 1 0 2 0 0 2 0 0 1 2 2 0 0 1 1 1 1 0 2 1 0 1 0 0 0 1 0 2 0 0 2 2 0 2 2 1 1 2 1 1 0 1 0 1 0 0 1 0 1 1 1 2 0 0 0 0 1 1 2 2 0 0 0 0 1 2 1 0 0 1 1 1 1 0 1 1 2 0 0 0 0 0 0 0 0 0 0 0 1 2 2 0 0 0 1 1 0 0 1 0 2 2 0 0 0 0 0 0 0 0 0 0 1 2 0 0 1 2 0 0 0 2 1 0 0 0 0 0 0 0 0 0 1 2 0 1 1 0 1 2 0 0 0 2 0 1 0 1 0 1 2 0 2 1 0 1 1 1 1 1 1 0 1 1 1 0 1 1 0 2 1 0 0 0 1 0 1 0 0 2 0 0 0 0 1 0 0 1 1 1 0 0 1 1 1 1 1 1 1 1 1 0 1 0 0 0 0 0 0 0 0 2 1 0 0 0 2 2 0 2 1 0 0 0 0 1 1 1 1 1 1 0 0 1 0 0 2 1 1 0 0 0 0 0 1 1 0 1 1 0 0 0 0 0 1 1 2 0 2 0 0 0 0 0 0 0 1 1 1 0 0 0 0 2 1 0 0 0 1 1 0 0 0 1 0 0 1 1 1 1 1 1 1 1 0 2 2 1 1 2 0 2 1 2 2 0 0 0 0 1 0 0 1 1 1 0 1 0 0 0 0 1 2 1 1 1 1 2 0 0 1 1 0 1 1 2 2 0 0 2 0 0 0 2 1 0 0 0 0 1 1 0 1 1 1 0 1 0 0 0 0 0 0 2 1 1 1 0 1 0 0 0 0 0 0 0 0 0 0 0 2 0 1 0 0 1 0 2 0 0 2 0 0 0 2 0 0 0 1 0 0 1 1 1 1 0 1 0 1 0 0 0 0 0 0 1 2 1 0 1 0 0 0 0 0 0 0 0 0 0 1 0 0 1 1 2 2 2 2 1 0 0 0 0 1 2 0 0 0 1 1 0 0 0 1 2 1 0 2 1 1 0 2 0 1 1 0 1 1 1 0 0 1 0 1 1 2 0 0 1 1 0 0 0 1 1 0 0 2 0 1 0 0 1 0 1 0 1 1 0 0 0 0 0 0 0 0 2 0 0 0 0 2 1
43 0 2 0 0 0 0 2 0 0 0 1 1 1 0 1 0 1 1 1 1 0 0 1 0 0 0 2 2 2 2 0 1 1 1 2 1 1 0 1 1 0 1 1 1 1 0 0 2 0 0 0 1 1 1 1 0 0 1 1 1 1 2 2 1 0 1 0 0 0 0 1 2 2 2 2 1 1 2 0 1 1 2 1 1 0 0 1 1 2 1 1 0 2 1 2 0 0 0 1 1 0 2 0 2 0 2 2 0 2 0 2 1 2 1 1 1 0 0 0 2 0 2 2 0 0 0 0 1 0 1 0 1 0 0 0 1 0 1 0 0 2 0 0 0 0 0 0 0 1 0 0 1 0 1 0 0 0 0 0 0 0 1 0 0 1 1 2 0 2 2 0 0 2 0 0 0 0 1 1 0 1 0 0 1 1 0 0 0 0 0 0 1 0 1 0 0 2 0 0 0 1 0 1 2 0 2 1 1 0 2 0 1 0 1 1 1 0 1 0 1 1 0 1 1 0 0 1 0 1 0 1 0 0 0 0 1 1 0 0 0 0 2 1 2 2 0 0 0 0 0 0 1 0 0 0 0 1 1 0 1 1 0 1 0 0 0 1 1 1 1 2 1 0 0 0 0 1 1 0 0 0 2 2 2 1 0 2 0 2 0 1 0 2 2 0 2 0 0 1 1 0 2 0 1 0 2 2 1 0 0 2 2 1 1 0 0 0 1 0 1 0 0 0 1 0 0 2 1 2 2 1 2 0 0 0 0 2 0 1 1 1 2 0 0 0 0 0 2 0 1 1 1 1 1 1 0 0 0 1 1 2 1 1 1 0 1 2 2 1 1 1 1 2 1 1 0 1 0 2 0 2 0 1 1 0 0 1 1 0 0 0 0 0 2 1 1 1 1 1 1 1 1 1 0 0 1 1 0 2 0 0 0 0 1 0 1 0 1 0 0 0 1 1 0 1 1 0 0 0 1 0 0 0 0 0 1 0 0 0 1 1 0 0 1 2 0 0 1 0 0 1 0 1 1 1 0 2 1 2 1 0 1 1 0 0 0 1 0 1 0 0 1 1 1 0 1 1 2 0 0 2 0 2 0 0 1 2 1 0 1 0 0 1 1 0 1 0 1 1 1 1 1 1 1 1 2 0 0 2 0 0 0 1 0 1 0 1 1 1 1 2 2 2 2 2 1 0 1 1 0 0 0 1 1 0 1 0 1 1 0 0 1 1 2 1 1 2 0 0 0 0 0 1 1 1 1 2 0 0 0 1 0 0 0 1 1 2 2 2 1 1 0 0 0 0 2 2 1 1 0 1 1 0 0 1 2 0 0 0 0 0 0 0 0 2 0 1 0 0 1 1 1 0 0 2 0 0 0 1 0 0 0 1 0 1 1 0 1 0 1 0 0 1 1 0 2 1 0 0 1 0 1 1 0 1 1 0 1 1 0 1 0 0 2 0 0 1 1 1 0 1 0 1 0 2 0 2 0 2 2 1 1 1 0 1 0 1 1 0 0 1 0 0 0 1 2 1 1 1 1 0 0 0 2 2 0 1 2 1 1 1 0 0 0 0 1 1 0 2 1 0 1 1 0 1 1 2 2 0 0 0 0 0 0 1 1 1 1 0 0 0 1 1 1 0 0 1 0 1 0 0 0 2 0 1 0 0 0 0 0 0 0 0 1 0 1 1 0 0 0 0 0 1 2 1 0 0 0 1 0 0 1 1 0 0 2 2 0 0 0 0 0 1 0 0 2 1 1 1 1 1 1 1 2 0 0 2 1 2 0 1 2 1 0 1 0 0 1 0 0 0 0 0 2 2 0 0 0 1 2 1 1 0 1 1 1 0 0 0 0 1 1 2 2 1 1 0 1 0 1 2 2 0 0 1 1 1 1 0 0 0 0 0 0 0 0 0 0 0 0 2 1 2 2 0 0 0 1 1 0 0 0 1 1 0 0 0 2 0 0 2 0 1 0 2 0 0 1 0 0 0 2 0 0 0 0 2 0 0 2 2 0 1 2 2 2 0 0 1 0 1 0 0 0 1 1 1 0 0 0 1 0 0 0 0 0 1 2 1 0 2 1 1 0 1 1 2 1 0 0 0 2 2 0 0 1 1 1 0 0 0 1 1 1 0 1 0 0 0 0 0 2 0 1 0 0 1 0 1 0 1 0 0 0 1 1 0 1 0 1 0 0 0 1 0 0 1 2 0 1 1 0 1 0 0 2 0 0 0 0 1 0 0 1 0 1 0 0 0 2 0
44 0 1 0 0 0 1 1 0 0 0 1 0 1 0 0 1 0 0 0 2 0 0 0 0 0 0 1 1 2 2 0 0 2 1 1 2 1 0 1 1 0 0 0 2 0 0 0 1 0 0 0 0 0 2 0 0 0 0 2 0 0 2 1 0 0 0 0 0 1 1 1 2 2 2 2 2 0 1 0 0 1 2 1 1 0 0 1 2 2 2 0 0 1 0 0 0 0 0 0 1 0 1 0 2 0 2 1 1 1 0 2 2 2 1 1 1 0 1 0 1 0 1 1 0 0 0 1 1 1 0 0 0 0 1 1 1 0 1 1 2 1 0 0 0 2 0 0 0 1 1 0 0 1 0 1 1 0 0 0 0 1 1 1 0 1 0 2 1 1 1 1 0 1 0 0 0 0 0 0 0 0 0 0 0 0 1 1 0 0 0 1 0 1 2 2 1 2 1 0 0 1 0 2 2 1 1 0 2 0 2 0 0 0 2 0 0 0 1 1 0 0 0 1 1 0 0 0 0 0 0 1 0 0 0 0 0 1 0 0 0 0 2 0 2 2 0 0 1 1 1 1 1 0 0 0 1 2 0 2 1 2 0 1 1 0 2 1 1 0 0 2 0 1 0 1 0 1 2 1 1 1 2 2 2 0 1 1 1 1 0 0 0 1 0 0 1 1 1 1 0 0 1 0 0 0 0 2 0 0 0 1 2 1 0 0 0 0 1 0 0 0 0 0 1 0 0 0 1 1 1 1 1 0 0 0 0 2 0 0 0 0 2 0 1 0 1 0 2 0 0 0 2 2 2 0 0 0 0 1 0 1 2 0 2 1 0 0 0 0 0 0 1 1 0 0 0 2 1 1 0 0 1 1 1 1 0 0 0 0 0 0 0 0 2 0 0 1 1 1 1 1 1 1 1 0 1 1 0 2 0 0 0 2 0 1 0 0 1 0 0 0 0 1 2 2 1 1 1 0 2 0 0 1 0 0 1 0 0 0 2 0 1 1 1 2 1 0 1 0 0 1 0 0 0 0 0 1 2 2 1 0 0 0 0 2 0 1 0 0 0 1 2 0 1 1 0 0 2 0 1 2 0 1 1 0 1 2 2 0 2 0 0 1 0 0 1 2 2 0 1 2 2 0 2 1 1 0 0 2 0 1 0 0 0 1 1 1 1 1 1 2 1 0 0 0 0 1 0 2 0 1 0 0 1 1 2 0 0 1 1 1 1 1 2 1 0 1 1 1 1 0 0 2 0 2 0 1 0 0 0 0 1 0 0 0 1 0 0 0 2 1 1 0 0 0 1 1 1 0 0 1 1 0 1 1 1 1 0 1 0 1 0 1 2 0 0 0 0 0 1 2 1 0 1 1 1 0 0 2 1 1 0 0 0 0 1 0 0 0 2 2 1 1 1 0 2 0 0 0 0 2 1 1 0 1 1 1 2 0 1 2 0 0 1 1 1 1 1 2 0 1 0 0 0 1 0 2 0 1 1 0 0 2 0 2 1 2 0 0 0 0 0 0 1 1 2 1 1 1 0 0 0 1 1 2 1 1 1 0 1 0 0 2 0 2 2 0 0 1 0 1 0 0 1 2 0 1 1 0 0 0 0 1 1 0 0 0 0 0 0 0 0 1 0 1 2 1 2 0 1 1 0 2 0 0 1 0 1 2 0 2 0 0 1 0 1 0 0 0 0 0 0 0 0 0 1 0 0 0 0 2 1 2 0 1 2 2 0 1 0 0 1 0 0 0 2 0 0 0 1 0 0 1 1 1 0 1 0 2 0 2 2 0 2 0 0 0 0 1 1 2 0 1 1 1 1 0 0 1 2 1 2 0 1 1 0 1 1 1 1 2 2 2 2 1 0 2 0 0 1 1 2 1 0 1 0 1 0 0 1 1 1 0 0 0 0 0 1 0 0 1 1 2 1 0 1 0 0 0 1 0 0 0 0 1 1 0 2 0 1 0 0 1 0 2 0 2 2 2 2 2 1 0 0 1 1 0 2 0 1 2 1 1 0 0 2 0 0 1 0 2 0 0 2 1 1 2 0 1 0 1 0 0 0 0 0 0 2 0 0 2 0 2 1 1 0 1 0 1 0 0 0 2 0 0 0 1 1 1 1 1 2 1 1 0 0 0 0 0 2 0 1 2 2 0 2 2 0 0 1 0 0 1 1 0 1 0 0 1 0 0 0 0 0 0 2 0 0 0 0 1 0 1 0 1 2 0 0 0 0 0 0 0 0 0 0 0 0 0 1 0
45 0 1 0 0 0 1 1 0 1 0 0 1 1 1 0 0 0 1 1 1 0 1 1 1 1 1 2 2 2 2 1 1 2 1 2 2 2 0 0 1 0 0 0 0 0 1 1 0 1 0 1 0 0 2 0 0 0 0 1 0 0 2 2 0 1 1 0 0 0 0 1 2 2 0 2 2 2 2 1 1 2 1 0 1 0 1 2 2 2 2 2 1 2 0 1 1 2 0 2 2 0 1 0 2 0 2 0 2 0 0 2 1 1 1 1 1 0 2 0 0 0 1 1 0 0 0 1 2 0 1 0 0 0 0 0 0 0 0 2 1 1 1 0 0 2 1 0 0 1 1 0 0 0 1 0 0 0 0 0 0 2 2 0 0 1 1 2 1 1 1 1 0 2 0 0 0 0 0 0 0 1 0 0 0 0 1 0 0 0 0 0 1 0 1 2 1 1 0 0 0 1 0 0 2 2 0 0 1 1 2 1 0 1 2 1 1 1 1 0 1 1 0 1 1 1 0 0 0 1 0 1 0 0 0 0 0 1 0 0 0 1 1 0 2 2 0 0 0 0 0 0 0 0 0 0 0 1 1 1 1 1 0 0 0 0 0 0 2 1 0 2 0 1 0 0 1 1 1 0 0 0 1 1 2 1 1 2 0 2 0 1 0 2 2 1 2 0 0 1 1 0 1 1 1 0 0 2 1 0 1 2 2 2 2 0 0 0 1 0 1 1 1 0 0 0 1 2 0 1 1 1 0 0 0 0 0 2 0 1 1 1 2 0 0 0 1 0 1 1 1 0 2 2 1 0 0 1 0 2 0 1 1 0 1 0 0 2 2 0 0 0 0 2 0 0 0 2 1 1 0 1 2 0 0 0 0 1 1 1 1 1 0 0 2 1 1 0 0 0 0 0 2 0 0 2 0 1 0 1 1 0 0 1 0 0 0 0 1 0 0 0 1 2 0 0 0 1 1 0 1 2 1 1 1 0 0 1 1 0 0 1 0 0 1 2 0 1 1 0 0 0 0 0 0 0 0 2 2 2 0 0 0 0 0 1 1 2 0 0 0 0 2 0 0 0 0 1 2 0 1 2 0 2 2 2 0 1 0 0 0 1 0 2 0 0 0 1 2 0 1 2 0 2 0 2 2 1 0 2 0 0 0 1 0 1 0 1 0 1 1 2 0 0 0 0 0 0 1 1 0 0 0 1 1 0 0 2 1 1 1 1 0 0 1 1 2 2 0 0 0 0 0 0 2 0 2 1 1 1 1 0 1 0 0 0 0 1 1 1 0 0 1 0 0 0 2 1 1 1 0 1 1 0 1 0 0 0 0 0 0 1 0 1 2 0 1 0 0 0 1 2 0 0 2 2 1 0 1 0 1 0 0 0 0 0 0 0 0 0 2 2 0 0 0 0 2 2 0 0 0 2 0 2 0 1 0 0 2 0 1 1 0 2 0 1 1 1 1 1 0 1 1 1 1 2 0 2 2 0 0 0 2 0 2 2 0 1 0 0 2 0 1 0 0 2 1 1 0 1 0 0 0 1 0 0 1 1 1 0 1 0 1 1 1 0 1 0 0 2 1 1 0 0 1 1 1 2 2 1 0 1 0 0 1 0 1 1 0 0 0 0 1 1 0 0 1 0 0 0 0 0 0 2 0 1 0 0 0 0 0 0 1 1 1 0 1 0 0 0 0 0 0 1 1 0 0 0 1 0 0 1 1 1 0 1 2 2 0 1 0 1 0 1 1 0 2 1 1 1 2 1 0 1 1 1 1 1 0 1 0 1 2 1 0 1 0 1 0 1 2 2 0 0 1 1 2 1 0 2 2 0 2 0 1 0 1 0 2 0 2 2 0 2 2 1 1 0 0 0 1 1 2 0 0 2 0 1 0 0 0 0 1 0 0 0 1 0 0 0 0 2 0 2 2 0 0 1 0 0 1 0 0 1 0 0 1 0 2 0 1 0 1 0 0 2 0 0 1 0 1 0 2 1 0 1 0 0 1 0 1 1 0 1 1 1 2 0 0 0 0 2 0 0 0 0 1 1 0 1 0 0 1 0 1 1 0 0 1 0 0 1 0 1 2 2 1 1 0 0 0 0 0 1 0 0 0 1 2 1 0 0 1 1 1 0 0 0 0 1 2 1 1 1 0 0 1 1 0 0 1 0 2 0 2 0 1 1 2 0 0 0 0 0 1 0 2 0 1 1 1 0 0 1 1 1 1 1 0 0 0 1 0 0 0 0 0 0 1 0 0 0
46 0 1 0 1 0 0 2 1 0 0 1 1 1 0 1 0 0 0 0 2 0 0 0 0 0 0 2 2 2 2 0 0 0 0 0 2 2 0 0 1 0 0 0 0 0 0 0 1 1 1 0 0 0 2 2 1 0 0 1 0 1 1 2 0 0 1 1 0 0 0 1 2 2 1 2 2 1 2 0 1 1 2 0 1 0 0 0 1 2 0 0 1 0 0 2 2 1 1 1 1 0 1 0 2 0 2 1 0 2 1 1 0 2 0 0 0 0 1 0 1 0 2 0 0 0 0 1 1 1 2 1 0 0 0 0 0 0 0 2 1 2 1 0 0 1 0 1 1 1 0 0 1 0 1 0 0 1 0 2 2 1 2 0 0 2 0 1 1 1 1 1 1 1 0 0 1 0 1 1 0 2 1 1 0 0 2 1 1 0 0 0 1 0 1 2 1 0 0 1 0 0 0 0 2 2 1 0 1 1 2 1 1 0 2 0 1 0 0 0 0 0 2 2 0 2 2 0 0 1 1 0 0 0 0 0 0 1 0 0 0 0 1 0 2 2 1 0 1 1 1 1 1 0 2 1 0 2 0 0 0 0 0 1 0 0 0 0 2 0 0 2 0 1 1 1 0 2 2 2 2 2 1 2 1 0 0 2 0 2 0 0 0 2 1 0 2 0 0 1 2 2 2 0 1 0 0 2 0 0 0 1 1 1 1 0 1 0 2 0 0 0 1 0 0 0 1 2 1 1 2 2 0 0 0 0 0 2 0 1 1 1 2 0 1 0 0 0 1 1 1 0 2 2 1 0 1 0 0 0 1 1 2 0 2 0 1 2 2 1 1 1 0 2 0 0 0 1 1 1 1 1 1 0 1 1 0 0 0 1 1 1 1 0 2 0 0 1 2 2 1 1 0 1 0 0 0 0 0 2 0 0 0 1 0 0 0 0 0 0 0 1 0 1 1 1 0 0 0 0 0 0 0 1 2 2 0 0 0 0 0 2 0 0 2 2 2 0 0 0 0 2 0 1 1 1 0 2 1 1 2 0 2 2 0 0 0 2 0 2 2 2 2 0 1 1 1 0 2 1 2 1 0 0 2 1 0 1 0 1 1 0 1 0 1 0 2 0 1 0 1 2 1 1 1 2 2 0 0 2 0 1 1 0 1 0 0 0 0 0 0 2 2 1 1 2 0 0 0 2 0 2 0 1 1 0 1 0 1 2 1 1 2 0 2 1 0 0 2 2 0 0 0 2 0 1 0 0 0 0 0 0 0 0 1 0 0 1 1 0 0 0 0 0 0 0 1 2 2 2 0 0 2 0 1 1 2 0 2 1 0 0 1 1 1 0 1 0 0 0 1 1 1 1 1 1 1 0 0 1 0 0 0 1 1 1 1 0 0 1 1 2 0 0 0 1 1 0 0 0 0 1 0 1 0 1 1 2 1 1 0 0 0 1 1 1 1 1 0 1 1 1 0 0 0 1 0 1 1 0 0 0 2 1 1 2 0 1 0 0 1 0 0 0 1 1 2 2 0 0 0 0 0 0 0 0 1 0 1 1 1 0 1 1 0 0 1 1 0 2 1 0 0 2 1 2 1 1 1 0 0 0 0 0 0 1 1 1 0 0 0 0 0 0 2 1 1 0 1 0 0 0 0 2 0 0 1 0 2 2 0 2 0 0 1 1 2 0 0 0 0 0 0 0 0 1 1 0 0 0 1 2 1 0 2 0 2 1 0 1 0 0 0 0 0 0 1 0 2 0 2 2 1 1 2 1 0 1 1 2 0 1 2 1 0 0 0 0 0 2 2 2 0 0 1 0 1 2 0 0 0 0 0 1 0 2 1 1 1 1 0 1 1 2 2 0 0 1 1 0 1 2 2 0 0 0 0 0 0 0 0 0 1 1 0 0 1 1 0 0 0 1 1 1 1 0 1 0 0 0 0 0 0 0 0 1 1 0 1 0 0 0 0 0 0 0 0 1 1 1 2 2 2 0 0 1 1 1 0 0 2 2 0 1 1 0 1 0 0 0 0 1 0 0 1 1 1 1 0 0 0 0 0 0 1 1 0 1 2 0 0 2 0 0 1 1 1 2 0 0 0 0 0 2 0 0 1 1 1 0 0 0 2 1 1 0 2 0 0 0 2 0 1 1 0 0 1 2 0 0 1 0 1 0 2 1 1 0 1 0 0 0 0 0 0 0 2 0 1 0 0 1 0 2 0 0 2 1 1 0 0 0 1 1 1 0 0 0 0 0 1 0
47 0 1 1 1 0 1 0 0 2 0 0 0 0 0 0 0 0 1 1 1 0 0 0 0 0 0 2 2 2 2 0 1 1 0 0 2 2 0 0 1 0 0 1 2 0 1 0 2 0 0 0 1 1 1 1 0 0 0 2 0 2 2 1 2 0 1 0 0 0 0 1 1 1 1 1 1 1 2 0 1 1 2 1 1 0 0 0 1 1 0 0 1 1 0 2 0 0 0 1 1 0 0 0 2 1 1 2 0 2 0 1 1 2 1 1 1 0 2 0 0 0 2 0 0 2 2 0 1 0 0 0 0 0 0 0 0 0 0 2 0 2 0 0 0 0 0 0 0 0 0 0 0 0 1 0 0 1 0 2 2 1 1 1 0 0 0 0 0 1 0 1 1 1 0 0 0 0 0 0 0 0 0 1 1 0 2 0 0 0 0 0 1 0 2 1 0 1 0 1 0 0 0 1 2 0 2 0 1 0 2 0 1 0 1 0 0 1 0 0 0 0 1 1 1 1 1 0 0 1 0 1 0 0 0 0 1 1 0 0 0 0 2 0 2 2 0 0 0 0 0 0 2 0 0 0 0 2 0 2 0 2 0 1 0 0 0 0 0 0 1 2 0 0 0 0 0 1 1 0 0 1 2 1 1 0 0 0 1 1 0 1 0 1 1 1 2 1 0 2 1 0 2 0 2 0 1 2 0 0 0 1 2 2 2 0 0 1 0 0 1 1 0 0 1 0 0 1 1 2 2 1 2 2 0 0 0 1 1 0 1 1 2 0 0 0 0 2 2 1 1 1 0 0 0 2 0 0 0 1 1 2 2 0 2 0 1 1 1 1 1 1 2 2 0 2 0 1 0 2 0 1 2 0 1 1 0 1 1 0 0 0 1 0 2 0 0 0 0 0 0 0 0 2 1 1 0 1 0 2 0 0 1 0 0 1 0 1 0 1 1 2 0 1 1 1 1 0 0 0 1 0 0 0 1 1 1 2 1 1 1 1 0 1 1 2 1 0 0 0 0 0 0 2 1 0 1 0 2 2 2 0 0 0 0 1 1 1 0 1 1 2 1 1 0 0 1 0 2 0 1 1 0 2 1 1 1 1 0 0 1 0 0 1 1 0 2 1 1 0 0 2 1 2 0 2 2 1 0 0 0 2 0 0 1 0 0 0 0 1 1 1 1 0 0 0 0 2 0 0 1 1 0 1 2 1 1 0 0 0 0 0 1 1 2 2 1 0 2 2 1 0 1 1 1 1 1 1 0 1 0 0 0 0 1 0 1 0 0 0 0 1 2 0 1 0 2 1 1 1 0 0 1 1 0 0 1 1 0 0 0 0 0 0 0 0 0 0 0 0 0 2 0 0 2 2 0 0 0 1 1 0 0 1 0 0 0 0 1 1 1 2 0 0 0 0 1 1 0 0 0 1 1 2 0 0 0 0 2 0 2 2 0 1 0 1 1 0 1 1 2 2 0 1 0 1 0 1 0 1 1 0 1 0 1 1 0 2 0 0 1 1 1 0 0 2 1 1 0 0 1 0 0 1 1 2 1 1 1 0 1 0 0 1 1 0 1 0 0 2 0 1 0 0 1 1 1 2 2 2 0 0 0 0 0 0 0 2 2 0 0 0 1 0 1 1 1 0 0 0 0 0 0 2 0 0 0 0 0 1 1 0 0 1 1 1 2 1 0 0 0 1 0 0 0 0 1 0 0 0 0 1 2 1 0 1 2 1 0 1 0 0 0 0 0 1 1 1 0 1 2 1 1 1 2 0 1 0 0 2 0 2 2 0 1 0 0 1 0 0 1 1 0 0 1 1 2 0 0 2 2 0 2 0 2 2 0 0 1 1 1 2 2 2 2 1 1 1 1 0 1 2 1 1 0 1 0 0 0 0 0 0 0 0 0 0 0 0 0 0 0 2 0 2 2 0 0 0 1 2 0 0 0 0 0 0 2 0 2 0 2 0 2 0 0 1 0 1 2 0 1 0 2 0 0 0 0 0 0 2 1 1 1 1 2 1 2 0 0 2 1 2 0 0 1 1 0 1 0 0 0 1 0 0 0 0 0 0 2 0 0 2 0 2 1 1 2 1 0 0 0 0 0 2 0 0 0 2 2 0 1 1 2 2 2 0 0 0 0 0 2 0 2 1 1 0 1 1 0 0 2 0 0 0 0 2 0 0 1 0 2 0 1 1 0 1 0 0 1 1 1 1 0 1 0 2 1 1 0 1 1 1 0 2 1 0 0 0 0 0 0 0
48 0 2 0 0 0 0 1 0 1 0 0 0 1 0 1 0 0 1 1 1 0 0 0 0 0 0 0 0 2 1 0 1 2 1 1 1 1 0 0 0 0 0 1 1 1 1 0 2 0 0 0 0 1 0 0 0 1 1 0 1 2 1 1 0 2 0 1 0 0 0 1 2 2 1 2 2 0 2 0 0 2 2 1 1 0 0 1 1 1 1 0 2 2 1 1 0 0 0 0 1 0 0 0 2 1 2 2 1 2 0 1 0 1 0 0 0 0 1 0 1 0 2 1 0 0 0 0 0 0 0 0 0 0 0 0 1 0 0 1 1 1 1 0 0 0 0 0 0 0 0 0 0 1 1 1 1 1 0 1 1 0 1 0 0 0 1 1 0 2 2 0 0 2 0 0 0 0 0 1 0 1 2 2 0 0 2 1 1 0 0 0 1 0 1 1 2 2 0 0 2 0 0 2 2 1 1 0 1 0 1 0 1 0 0 0 0 0 2 1 1 1 0 2 0 0 0 2 1 0 0 0 0 0 0 0 0 2 0 0 0 0 2 1 2 2 0 0 0 0 0 0 0 0 0 0 0 2 1 1 1 1 0 0 0 0 0 1 1 0 0 2 1 0 0 0 0 0 1 0 0 2 1 1 2 1 1 2 1 2 0 0 0 2 2 1 2 0 0 0 1 1 2 0 0 0 2 1 2 0 1 2 2 1 0 0 0 2 0 1 1 1 0 0 1 0 0 1 1 1 2 1 0 0 0 0 0 2 0 1 1 1 2 1 0 0 0 0 2 1 1 0 2 2 2 0 1 0 0 1 0 1 1 0 1 0 1 2 2 0 0 0 0 2 1 0 0 2 0 2 1 0 1 0 1 1 0 0 0 0 0 0 1 0 2 1 1 1 2 2 2 2 0 1 0 0 0 1 1 2 0 1 0 1 1 0 0 0 0 0 0 1 1 2 0 0 0 1 1 0 1 2 0 1 0 0 0 2 1 1 1 1 0 0 2 2 2 0 0 0 0 1 0 2 2 1 1 1 1 1 1 0 0 0 0 2 1 1 0 0 0 1 0 2 1 1 1 1 1 0 1 1 0 0 2 0 0 2 2 0 2 0 0 1 1 0 1 0 0 2 2 2 1 1 1 2 2 0 0 0 0 2 1 0 0 1 0 1 1 1 1 2 2 0 0 1 1 2 0 0 2 0 0 0 0 1 0 0 2 1 0 0 0 0 2 1 2 0 2 2 2 0 0 2 0 0 0 2 0 1 1 0 0 1 1 1 0 1 1 1 0 1 0 0 0 0 1 2 2 1 1 0 2 0 1 1 1 0 1 1 0 0 0 0 0 0 1 0 0 0 1 2 1 0 1 2 1 0 1 1 0 0 0 1 1 1 0 0 0 0 1 1 0 0 0 0 2 0 0 0 0 1 0 0 0 0 0 1 2 0 1 0 0 2 0 1 1 0 1 1 1 1 0 1 1 2 0 2 2 0 0 0 1 0 2 1 0 0 2 0 1 0 0 1 1 2 2 0 1 1 0 0 0 0 0 1 2 1 2 1 2 0 0 1 1 0 1 0 0 2 0 2 0 0 2 2 0 2 2 0 0 0 0 0 0 0 1 0 2 0 0 0 0 0 2 0 1 0 0 0 0 0 0 2 0 0 1 0 1 2 1 1 0 1 1 0 1 0 0 0 0 0 0 1 0 0 0 0 1 0 0 1 2 1 0 0 2 0 0 2 2 0 1 0 0 0 2 1 0 1 1 1 1 0 2 2 1 1 0 2 0 2 2 1 0 0 0 0 0 2 2 2 0 0 2 1 2 1 0 1 1 0 1 0 1 2 1 1 1 0 0 1 1 2 2 2 2 1 1 0 1 2 2 0 0 1 1 0 1 0 0 1 1 1 0 1 1 0 0 1 1 0 0 2 2 0 0 0 0 0 0 0 0 0 0 1 2 0 1 0 0 0 0 0 0 2 0 1 2 2 2 2 2 0 0 0 0 0 1 0 1 1 0 1 2 2 2 0 0 0 0 2 1 0 2 2 0 0 0 0 0 1 1 1 2 1 0 1 1 0 1 0 0 1 1 1 0 1 0 0 0 1 0 1 0 0 0 1 2 1 0 0 2 1 1 0 0 0 0 0 1 0 2 0 0 0 0 2 0 0 1 0 0 1 2 0 1 0 0 0 1 0 0 0 0 1 1 1 2 0 1 2 0 1 0 0 0 1 0 1 1 0 0 0 0 1 0 0 0 0 2 0
49 0 1 0 0 0 0 2 0 0 0 1 0 0 0 0 0 0 0 1 1 1 0 0 0 0 0 2 2 2 2 0 0 1 2 1 2 1 1 0 0 0 0 0 2 1 1 0 2 0 0 0 1 0 2 1 0 0 0 0 1 1 0 0 0 0 0 1 0 0 0 0 2 2 2 2 1 0 2 0 0 1 2 0 0 0 0 2 2 2 1 2 1 1 0 1 1 1 0 2 1 0 0 0 2 1 1 1 1 1 0 2 0 2 0 0 0 0 2 0 0 0 2 1 0 1 1 0 2 1 0 1 1 0 0 0 0 0 0 0 0 2 0 0 0 0 0 0 0 1 0 0 0 0 0 1 1 1 0 0 0 1 2 0 1 1 0 0 1 0 0 0 1 1 0 0 0 0 0 0 0 0 0 0 0 0 0 0 0 0 0 0 0 1 2 1 0 1 0 0 0 1 1 1 1 1 2 1 0 0 0 0 0 0 0 0 1 0 1 0 0 0 1 1 0 0 0 1 1 1 1 0 1 1 1 1 0 2 0 0 0 0 2 0 1 1 0 0 0 0 0 0 1 0 0 0 2 1 0 0 0 0 0 0 1 0 1 1 1 0 0 2 1 0 0 0 0 0 1 0 1 2 2 2 2 1 0 2 1 2 0 1 0 1 1 0 1 1 1 0 1 1 1 1 0 0 0 1 1 0 0 2 2 2 2 0 1 0 2 0 0 0 1 0 0 0 0 2 0 1 1 1 0 0 0 1 0 1 1 0 2 1 2 0 0 0 1 0 1 0 0 1 2 2 1 0 1 0 0 2 0 2 1 1 1 1 1 1 1 0 0 0 0 2 0 0 0 1 1 1 1 0 0 0 0 1 0 0 0 1 1 1 0 0 2 0 0 1 0 0 0 0 0 0 0 0 0 0 0 2 0 0 0 0 1 0 0 1 1 1 0 1 0 0 1 1 0 0 0 0 0 0 0 0 1 1 0 0 1 0 0 0 0 0 2 1 2 1 1 0 0 1 0 1 1 0 0 1 1 0 2 0 0 0 0 2 0 1 0 0 0 1 2 1 1 1 1 1 2 1 1 1 0 0 2 0 0 1 1 0 2 0 2 0 1 0 1 1 2 1 1 2 1 1 1 1 1 0 0 1 0 1 0 0 0 1 0 2 0 2 2 2 1 0 0 1 0 0 1 1 0 0 0 1 1 1 1 1 1 0 0 0 2 1 2 2 2 1 1 2 1 0 0 1 1 1 0 2 1 0 1 0 1 0 0 1 1 0 0 0 0 1 0 0 0 0 1 2 2 1 1 0 2 0 0 0 2 1 1 1 0 0 0 0 2 0 2 1 0 0 2 1 1 1 2 2 0 0 0 1 0 0 0 0 0 0 0 0 0 0 1 1 2 2 2 0 0 1 0 0 1 1 0 2 0 1 0 2 2 0 2 2 0 0 2 0 0 0 0 0 0 0 0 0 0 2 0 2 2 1 1 0 0 0 0 0 0 1 0 1 0 0 0 0 0 2 2 0 0 0 0 0 0 1 1 2 1 2 2 0 2 0 0 0 0 0 0 0 0 0 0 0 0 0 1 1 1 2 2 0 1 1 0 0 0 1 2 1 1 0 0 1 1 0 1 0 1 1 0 1 0 0 0 2 0 0 0 0 1 1 0 1 0 0 1 0 1 0 0 0 0 1 0 1 0 0 0 0 0 0 0 0 0 1 1 1 2 0 0 0 0 0 0 0 1 0 1 0 0 1 0 0 2 0 2 2 0 1 0 2 1 2 2 1 1 1 0 0 0 1 0 1 0 1 1 1 0 0 0 1 1 0 0 1 0 1 0 0 2 1 2 2 1 1 1 1 0 1 0 0 1 1 2 1 1 0 0 1 0 0 0 0 1 0 1 0 0 0 0 1 0 2 2 1 0 1 2 0 1 1 0 0 0 1 0 0 1 1 1 0 1 1 0 1 0 2 0 0 2 1 1 1 0 0 0 2 2 0 0 0 2 2 1 1 2 1 2 0 0 0 0 2 0 1 1 1 0 2 0 2 1 1 0 0 2 1 0 1 1 1 0 1 0 1 0 0 0 1 0 0 0 0 0 0 1 0 2 1 2 0 0 0 0 0 0 0 2 0 0 0 2 0 2 0 1 0 0 2 0 0 1 0 0 1 2 0 0 0 1 0 0 0 0 1 0 0 2 0 0 0 0 0 0 0 0 0 0 1 0 1 1 0 0 0 1 0 0 0 0 0 1 1
50 0 1 1 0 1 1 0 0 2 0 0 1 2 0 2 0 0 0 0 0 0 0 1 1 1 1 1 2 2 1 1 0 0 0 0 2 1 0 1 1 0 1 1 1 0 0 0 0 2 2 0 0 1 1 0 0 0 0 0 1 1 1 1 1 0 1 0 0 0 0 0 2 2 1 2 1 1 1 1 0 2 2 0 0 0 0 0 2 2 0 0 1 1 1 2 2 1 0 2 1 0 0 1 2 0 2 2 0 2 0 2 0 0 1 0 0 0 0 0 2 1 2 0 0 2 2 0 2 0 0 0 0 0 0 0 0 0 0 1 0 2 0 0 0 1 0 0 0 0 0 0 0 1 0 0 0 1 0 1 2 2 2 0 0 1 2 0 0 1 1 0 0 2 0 0 1 1 0 0 0 0 0 0 0 0 1 0 0 0 0 0 1 0 1 2 1 2 0 0 1 0 0 1 2 1 1 0 0 0 1 0 2 0 1 2 2 0 1 0 1 1 0 2 0 1 1 0 0 1 0 0 1 2 1 1 0 2 0 0 0 1 2 0 2 2 0 0 0 0 0 0 1 1 0 0 0 1 0 0 0 0 0 0 0 0 0 1 0 0 0 2 0 0 0 0 0 0 2 1 1 1 1 2 1 0 0 1 1 2 0 0 0 1 1 0 2 0 1 1 0 0 2 0 1 0 0 2 0 0 0 1 1 1 1 0 1 1 1 0 1 1 2 1 0 0 0 1 0 1 2 2 0 0 0 0 0 2 0 0 1 0 2 2 0 0 1 0 1 1 1 0 2 2 2 0 0 0 0 1 0 1 1 0 1 1 0 2 2 2 2 2 2 1 1 0 0 1 0 2 2 1 1 0 1 0 0 0 0 0 0 0 0 1 2 1 1 1 1 1 1 1 0 2 1 0 0 0 0 1 2 0 0 2 0 0 0 1 0 1 0 1 0 0 1 1 0 0 0 0 1 0 0 1 1 1 0 0 0 0 2 0 0 1 0 1 0 0 0 0 0 2 0 1 0 0 0 1 1 1 1 0 0 0 0 0 0 1 0 0 1 1 2 1 1 0 0 0 1 0 1 2 0 0 2 0 0 0 0 0 0 2 0 0 1 0 2 1 2 0 0 2 2 0 2 1 1 1 0 0 0 1 1 1 0 2 1 1 0 1 2 2 1 1 1 1 0 0 0 2 0 2 1 0 1 0 1 1 0 2 1 1 1 0 1 2 0 2 0 0 0 0 1 2 0 1 0 1 0 2 0 0 1 0 0 0 1 1 1 0 0 0 1 0 1 0 1 2 1 1 0 0 1 0 0 0 1 0 1 1 0 1 0 0 1 0 0 0 0 0 0 2 0 1 2 2 2 0 0 1 0 0 0 0 0 0 0 0 0 0 1 1 0 0 0 2 2 2 0 0 0 1 0 1 0 2 0 0 2 0 1 0 0 1 0 2 2 0 1 1 0 1 0 1 0 1 0 2 2 0 0 0 0 1 0 1 1 0 2 0 0 0 0 0 0 2 2 1 0 0 1 0 0 0 0 0 0 0 1 2 2 0 1 2 0 1 2 0 0 1 1 1 0 0 1 1 1 2 2 1 0 0 0 0 0 1 0 1 1 0 1 0 0 0 2 0 0 0 1 0 1 1 0 1 0 1 0 0 1 1 0 1 0 1 0 0 0 0 0 0 0 0 1 0 0 0 0 0 0 0 0 1 2 1 0 1 2 0 0 0 0 0 1 1 0 0 0 2 0 2 1 0 0 1 1 0 0 2 0 2 1 2 2 0 1 0 1 0 0 1 1 2 0 0 2 2 2 1 1 0 1 0 0 2 0 2 0 0 1 0 1 1 1 1 0 1 0 1 0 0 1 1 1 1 0 1 0 0 2 0 1 1 0 0 0 0 0 0 0 0 0 1 2 1 0 1 2 0 0 0 1 0 1 0 0 0 1 0 1 0 1 0 0 0 0 2 1 0 0 0 2 2 2 0 0 0 0 0 0 1 2 2 0 2 2 2 2 0 0 1 1 1 0 1 1 1 1 1 0 0 0 0 2 0 2 2 0 0 1 1 0 1 0 0 1 1 1 0 1 1 0 0 0 1 1 0 0 1 1 0 0 0 2 0 1 0 2 1 1 0 2 0 0 2 1 0 1 2 0 0 2 0 0 1 1 0 1 0 0 0 2 0 0 0 0 0 1 0 1 0 0 0 0 0 0 0 0 1 0 1 0 0 0 0 0 1 0 0 0 0 2 0
51 0 2 0 0 0 0 2 1 0 0 1 0 0 0 0 0 0 1 0 1 0 0 1 1 1 1 1 1 2 2 1 2 2 0 0 2 2 0 1 1 0 0 0 2 0 0 0 1 0 0 0 0 0 2 0 0 0 0 0 0 0 1 0 0 0 0 0 1 1 0 0 1 1 2 1 1 1 2 0 1 2 2 1 1 0 0 2 2 2 1 2 1 2 1 1 1 0 0 1 1 1 0 0 2 1 1 2 0 2 0 0 1 1 2 2 2 0 0 0 2 0 2 2 0 0 0 0 2 0 0 0 0 0 0 0 0 0 0 0 2 2 0 0 0 2 0 0 0 0 0 0 1 1 0 1 1 0 2 1 1 1 0 2 1 2 0 1 1 0 0 0 0 2 0 0 0 1 0 0 0 0 0 0 0 0 2 1 1 0 0 0 0 1 1 2 0 1 1 0 0 1 0 1 2 2 1 0 1 0 1 0 1 0 1 0 0 0 1 1 0 0 0 2 0 1 1 0 0 0 0 1 0 0 0 0 0 2 0 0 0 1 2 0 2 2 1 0 0 0 0 0 2 1 0 0 0 1 0 0 0 0 0 1 0 0 1 2 2 0 0 2 1 1 0 1 0 0 2 0 0 0 1 1 0 1 0 0 2 2 0 2 0 2 1 1 2 1 0 1 1 0 1 1 0 1 0 0 2 0 0 1 1 0 0 0 1 1 1 0 0 1 0 1 1 0 0 1 1 2 1 0 0 0 0 0 0 2 0 1 0 1 2 0 0 0 1 0 1 1 1 0 2 2 1 0 0 0 0 0 0 0 2 0 2 0 0 2 2 2 2 2 1 1 1 0 0 1 0 2 0 2 0 0 1 0 0 0 0 1 0 0 1 0 2 1 1 0 1 1 1 1 0 1 0 0 0 0 0 1 1 0 0 1 1 0 1 1 0 1 0 2 1 0 2 1 1 0 0 0 1 0 0 0 1 1 0 2 1 1 2 0 0 1 1 1 0 1 1 0 0 0 0 1 0 0 0 0 0 1 2 0 0 0 0 1 0 1 0 0 0 1 2 1 0 1 0 1 2 0 0 1 0 1 2 0 0 0 0 1 1 1 0 2 1 0 1 0 1 1 1 2 2 0 2 0 2 0 0 1 0 1 0 1 1 1 0 0 1 1 1 2 1 0 0 1 0 1 0 2 0 1 0 0 0 0 0 1 2 1 1 1 0 0 1 1 2 2 0 0 0 0 0 1 2 0 1 1 0 1 0 0 1 0 0 0 1 1 1 1 0 1 0 0 0 0 0 2 2 1 1 0 1 0 0 0 0 1 0 0 0 1 1 0 0 1 1 0 0 0 0 2 1 0 1 2 1 0 0 2 0 0 0 0 0 0 1 0 0 0 1 1 0 0 0 2 2 1 0 0 0 0 2 2 0 0 1 0 2 0 0 1 0 2 0 2 2 1 1 1 1 2 0 1 0 2 0 1 1 0 0 0 2 2 0 2 1 1 0 0 1 0 0 1 1 2 2 1 1 1 1 2 0 1 0 1 1 0 1 2 2 0 0 2 0 1 2 0 0 1 0 1 0 0 2 2 0 1 2 1 1 0 0 0 0 0 0 2 0 0 0 0 0 0 1 2 2 0 0 0 0 0 1 2 0 1 0 0 1 2 1 2 1 2 2 0 2 0 0 0 0 0 0 0 1 1 0 0 1 0 0 2 2 1 0 0 2 2 0 1 0 0 0 0 1 0 0 0 1 1 1 0 1 0 1 0 1 2 1 2 0 1 2 1 0 1 0 2 0 0 1 1 0 0 1 1 0 0 0 2 2 0 0 1 0 1 0 0 2 0 2 2 2 2 2 0 0 2 0 0 0 2 1 0 0 0 0 1 0 0 1 1 2 1 1 1 1 0 0 0 0 2 0 2 2 0 0 0 0 0 0 1 1 0 0 1 0 1 2 0 1 1 0 1 0 1 0 2 1 2 2 2 2 1 0 1 0 0 2 0 0 2 1 0 0 0 1 0 0 0 0 2 0 0 1 1 1 1 1 1 1 1 0 0 0 0 0 0 2 0 0 2 0 1 2 1 1 1 0 1 0 0 0 2 0 0 0 1 1 0 0 0 1 1 1 1 2 0 0 0 1 0 2 0 0 0 2 1 0 0 1 0 0 1 2 0 1 0 1 0 0 0 0 0 0 2 0 0 1 0 0 0 0 1 0 0 1 1 0 1 1 0 0 0 0 0 0 0 0 0 0 0
52 0 2 0 0 0 0 2 1 0 0 1 0 0 0 0 0 0 1 0 2 0 0 0 0 0 1 1 2 0 0 0 1 1 1 0 2 2 0 2 0 0 0 0 1 1 1 0 0 0 0 0 0 0 2 0 0 1 0 1 0 1 0 0 0 0 0 0 0 1 1 2 2 2 2 2 2 1 2 0 1 2 2 1 1 0 0 1 2 2 1 1 0 1 0 1 1 0 0 1 1 0 0 0 2 0 2 1 1 1 1 2 0 0 1 1 1 0 2 0 0 0 1 1 1 0 0 2 2 1 0 1 1 0 0 0 1 0 2 0 1 2 0 0 0 2 0 0 0 0 0 0 0 0 0 1 1 0 1 2 1 0 1 1 0 1 1 1 0 2 2 2 2 0 0 0 1 0 0 0 0 0 1 1 0 0 2 0 0 0 0 0 0 0 1 1 2 2 0 0 1 1 0 2 2 0 2 0 0 0 1 0 2 0 2 1 0 0 2 2 0 0 0 2 0 0 0 0 0 1 0 0 0 0 0 0 0 1 0 1 0 0 2 1 2 2 0 0 1 1 0 0 1 1 1 1 1 1 0 0 0 0 0 0 0 0 0 2 2 0 0 1 1 1 0 0 1 0 1 0 0 2 1 1 1 0 1 1 1 2 1 1 0 2 2 0 2 1 0 1 1 0 2 0 0 0 0 2 0 0 0 2 1 1 1 0 0 1 1 0 1 1 0 1 1 0 0 1 0 0 1 1 0 0 0 0 0 2 0 1 1 1 2 0 1 0 0 1 2 0 0 0 2 2 2 0 1 0 0 1 0 1 1 0 1 1 0 1 1 0 0 0 1 2 1 0 0 2 1 1 1 2 1 0 1 0 0 0 0 1 0 0 2 0 2 2 2 0 2 2 1 2 0 1 0 1 0 2 0 2 0 0 0 0 2 0 1 0 1 0 0 0 0 1 2 2 2 0 0 0 1 0 0 0 1 1 0 0 0 0 1 1 1 1 1 2 1 1 1 0 0 0 0 1 1 1 0 1 1 2 1 0 0 1 0 1 0 1 0 0 0 1 1 1 2 0 1 0 2 0 1 2 0 1 1 0 1 0 0 0 2 0 0 1 0 0 2 1 1 0 0 2 1 1 1 1 1 0 1 0 1 1 0 0 1 1 1 1 1 1 1 2 0 0 0 0 0 0 0 2 0 2 0 0 1 1 0 0 2 2 1 0 1 0 1 2 2 2 0 0 0 0 0 1 1 1 1 1 0 1 0 0 1 0 0 1 1 1 1 1 0 0 2 0 0 0 2 1 2 1 0 0 1 0 0 0 2 0 1 0 0 0 0 0 0 1 0 0 0 0 0 2 1 1 0 0 0 0 1 0 0 0 0 0 0 0 1 0 0 0 0 1 0 0 0 0 2 2 0 0 0 0 1 1 1 0 1 0 0 2 1 0 0 0 1 1 1 1 0 0 1 1 1 1 1 2 0 2 2 0 0 0 0 0 1 1 0 0 1 1 0 1 1 0 0 1 1 1 2 2 0 1 0 2 1 1 1 0 1 2 2 0 0 2 1 1 2 0 0 1 0 0 1 1 1 2 1 2 2 0 0 0 0 1 1 1 1 0 0 0 1 0 0 0 2 0 0 0 0 0 0 0 1 2 0 1 0 0 2 2 0 2 0 0 0 1 1 1 0 0 0 0 0 1 1 1 0 0 1 1 0 1 2 0 0 1 2 2 0 2 0 0 0 0 1 1 1 1 0 1 2 1 1 0 1 1 0 2 0 2 1 2 2 0 0 0 0 0 0 1 1 1 0 0 2 0 1 0 0 1 1 0 2 0 2 2 0 1 2 0 1 2 1 2 2 0 0 2 0 0 0 2 1 1 0 0 0 1 1 0 1 1 0 0 0 0 0 0 0 0 0 0 1 1 1 0 1 0 0 0 0 0 1 1 0 1 1 0 1 0 1 0 0 1 0 1 0 1 1 1 2 2 1 0 0 1 1 1 0 0 2 0 2 1 1 1 2 0 0 1 0 2 1 0 2 2 0 1 0 0 0 0 1 0 2 2 0 1 2 0 1 1 0 0 1 1 1 0 1 0 1 0 0 2 0 0 0 1 2 0 0 0 2 0 0 0 2 0 0 0 2 1 1 0 0 0 1 2 0 1 1 1 0 1 2 0 1 0 1 0 0 1 0 0 0 1 1 0 1 1 1 1 0 2 0 1 1 1 1 1 1 0 0 1 2 0 0 0 0 0 1 0
53 0 1 0 0 0 0 2 0 0 0 1 0 0 0 0 0 0 2 0 2 0 0 1 0 0 1 2 2 2 2 0 1 1 0 1 0 2 0 1 1 0 0 0 1 0 0 0 0 2 2 0 0 0 1 1 0 0 0 0 2 2 2 2 0 1 1 0 1 1 0 0 2 2 2 2 2 0 2 0 0 1 0 0 2 0 1 0 2 2 0 0 1 1 0 1 1 2 0 2 0 0 1 0 1 1 1 1 1 1 0 2 2 2 2 2 1 0 0 0 2 0 2 1 0 1 1 0 1 0 0 0 1 0 0 0 0 0 0 1 1 1 1 0 0 1 0 0 0 1 0 0 0 0 0 0 0 0 0 0 1 1 1 1 2 2 2 1 2 0 0 1 1 1 0 0 1 0 0 1 0 2 0 0 0 0 2 2 0 0 0 2 1 1 2 2 2 2 0 0 0 1 0 2 2 0 2 1 1 0 2 0 1 0 1 0 0 0 2 2 0 0 0 1 1 1 0 0 0 1 0 0 0 1 1 0 0 2 0 0 0 0 1 0 0 0 0 0 1 1 0 0 1 0 0 0 0 2 0 0 0 0 0 0 1 0 1 0 1 0 2 1 1 0 0 0 1 1 2 1 1 2 2 2 2 0 0 0 2 2 0 2 0 2 2 1 2 2 0 2 2 1 2 0 1 0 0 2 1 0 1 2 1 1 1 0 0 1 1 0 0 0 2 2 0 0 0 1 0 0 2 2 0 0 0 0 0 2 0 2 1 1 1 0 1 0 0 1 2 1 1 1 1 1 1 1 0 0 0 2 0 2 1 0 1 0 1 2 2 1 1 1 0 2 0 0 0 1 1 1 1 1 0 0 2 1 0 1 1 0 0 0 0 0 1 0 0 0 0 0 0 0 1 1 1 0 1 2 0 2 0 0 0 1 0 0 0 0 0 0 1 0 0 0 1 2 1 0 0 0 1 0 0 0 2 2 0 1 0 0 1 1 1 1 2 1 1 1 1 0 0 0 0 2 2 1 0 1 1 1 1 0 2 0 0 2 0 2 0 1 1 2 1 1 1 0 1 0 2 0 1 2 0 0 2 1 0 1 1 0 2 0 1 1 0 0 1 2 2 0 0 2 2 1 1 1 1 1 0 0 0 2 1 0 1 0 0 0 2 1 0 2 1 0 0 1 1 1 0 1 1 1 0 0 0 1 0 0 2 0 0 0 1 1 1 2 1 1 1 1 0 0 2 0 2 0 2 2 0 2 0 0 2 0 0 0 1 0 0 0 1 1 1 0 1 0 1 1 1 0 0 0 1 0 0 0 2 0 1 0 0 1 0 0 0 0 0 0 0 0 0 2 0 0 2 2 2 0 0 0 2 0 0 1 0 0 0 0 0 0 0 1 1 1 1 0 1 1 0 0 0 2 1 0 1 0 1 1 2 0 1 0 0 1 1 0 1 1 1 1 1 2 1 0 1 2 0 1 1 0 0 0 0 1 1 2 0 1 0 0 1 0 0 1 1 1 1 0 0 0 1 1 0 1 0 0 1 2 2 0 1 1 1 1 0 1 1 0 0 2 1 0 1 0 1 1 2 1 2 0 0 0 0 0 0 0 0 1 0 0 0 0 0 1 1 0 1 0 0 0 0 0 0 2 0 0 1 0 0 1 1 1 0 0 0 0 0 1 0 1 1 1 0 0 0 1 0 0 0 0 0 2 2 2 0 0 2 0 0 0 0 0 1 1 0 0 1 1 1 1 1 1 1 1 2 1 0 1 1 2 0 1 2 1 0 1 1 1 0 1 2 2 0 1 1 1 0 0 0 0 0 0 1 0 1 2 1 1 2 0 1 2 0 2 2 1 1 2 0 0 0 2 2 0 0 0 0 0 0 0 0 0 0 0 0 0 0 0 0 1 0 1 0 2 2 0 0 0 0 0 0 0 0 0 0 1 1 0 2 0 0 0 0 1 0 1 0 1 2 2 2 2 2 0 0 0 0 0 0 0 1 1 1 1 2 1 1 0 1 1 1 2 1 0 1 1 1 2 1 1 1 1 0 0 1 1 0 0 2 0 0 2 0 1 0 0 1 1 0 1 0 0 0 1 0 0 0 2 2 0 0 0 1 0 1 1 1 1 0 0 2 0 1 1 1 0 1 2 0 0 1 0 1 1 1 1 0 0 2 0 1 0 0 0 2 0 1 0 2 0 0 1 0 0 0 0 0 0 0 0 0 1 0 1 0 0 0 0 1 0 0 0
54 0 1 0 0 0 0 0 0 2 0 0 1 1 0 1 0 0 1 1 1 1 0 0 0 0 0 1 1 2 2 0 1 1 0 1 2 1 0 0 2 0 0 1 1 1 0 0 0 1 1 0 1 2 0 0 0 0 0 1 0 0 2 1 0 0 0 1 0 0 0 2 2 2 2 2 2 1 1 0 1 2 1 0 1 0 1 0 2 2 0 0 1 1 0 1 0 0 0 1 2 0 0 0 2 0 2 1 1 1 0 2 1 1 2 2 1 0 1 0 1 0 1 1 0 1 1 2 2 1 1 0 0 0 0 0 0 0 0 2 2 0 1 0 0 2 1 0 0 1 1 0 0 0 0 0 0 1 1 2 1 0 1 1 1 2 0 0 1 1 0 0 0 2 0 1 0 0 0 0 0 0 1 1 0 0 1 1 1 0 0 0 2 0 2 2 1 2 0 0 0 0 1 1 2 1 1 0 1 0 2 0 0 0 1 0 1 1 1 0 1 1 1 1 1 0 0 1 0 1 0 1 0 0 0 0 0 1 0 0 0 0 1 0 2 2 1 0 0 0 0 0 1 0 0 0 0 0 0 0 0 0 0 1 0 0 1 1 2 0 0 2 0 0 0 0 0 1 2 1 1 2 2 2 2 1 0 0 1 1 0 1 0 2 2 0 2 1 0 1 1 1 2 0 1 0 1 1 0 0 1 1 2 2 2 0 0 1 0 0 1 1 2 0 0 0 0 1 0 0 2 2 1 0 0 0 0 1 1 0 1 1 0 0 1 2 1 0 1 0 0 0 1 1 0 1 1 0 0 0 0 0 2 0 2 0 0 1 1 1 1 1 0 2 0 0 0 2 0 2 0 0 1 1 2 1 0 1 1 0 0 0 1 0 1 1 1 1 1 1 1 1 2 0 0 0 1 1 0 2 0 0 0 0 2 0 2 2 0 2 0 2 1 0 1 1 0 0 0 0 0 0 0 0 0 0 1 2 0 0 1 1 0 2 0 2 0 0 0 0 0 0 0 2 2 2 0 0 0 0 2 0 0 0 0 2 0 1 0 0 0 1 2 0 1 1 0 0 1 0 1 2 0 0 1 0 0 2 1 0 1 0 0 2 0 0 0 1 1 0 1 2 1 1 1 2 2 1 0 0 0 2 1 2 0 2 0 0 2 1 1 2 1 0 0 0 0 1 0 0 1 0 0 1 2 2 1 0 1 2 0 0 1 1 2 1 1 2 0 0 0 0 1 2 0 1 0 0 1 0 1 0 0 0 0 0 0 0 0 0 1 0 1 0 1 0 1 1 1 1 0 0 0 0 0 0 0 0 1 0 0 0 0 1 1 0 1 0 0 0 1 1 1 1 2 2 1 0 0 1 1 0 0 2 2 2 0 0 0 0 0 1 0 0 0 1 2 0 0 0 0 1 0 2 0 1 1 2 2 0 2 2 0 0 1 1 1 2 1 1 0 1 0 0 0 1 0 1 0 1 1 0 0 0 1 1 0 1 0 1 0 1 0 0 0 2 1 1 0 0 1 0 1 0 0 2 0 1 1 0 0 2 0 1 1 0 1 0 0 2 2 0 0 0 0 0 0 0 1 1 0 0 0 0 0 0 0 2 1 0 0 0 0 0 2 1 1 1 1 0 0 0 0 2 0 0 0 0 0 0 0 0 0 1 1 0 1 0 0 0 0 0 0 0 1 1 0 0 0 0 0 0 2 1 0 0 2 0 0 1 1 0 1 0 0 0 1 1 1 1 2 1 1 0 1 1 1 1 0 2 1 2 2 1 0 1 0 2 0 0 2 2 0 0 1 0 1 0 0 2 2 0 2 0 2 2 0 2 2 0 0 2 2 2 2 0 0 1 0 0 1 1 2 0 0 1 0 1 0 0 1 1 1 1 0 1 1 1 0 0 0 1 1 2 1 1 1 0 0 0 0 0 0 0 1 1 1 0 1 0 0 0 0 1 0 1 0 1 2 0 0 0 2 0 0 0 0 0 0 0 1 1 1 1 2 2 2 0 0 0 0 0 0 0 0 0 1 1 0 1 0 0 0 0 0 0 0 0 1 0 0 1 1 1 0 0 0 0 1 0 1 0 0 2 0 0 0 1 1 1 0 0 2 0 0 0 1 0 0 0 0 0 1 2 1 0 2 2 1 2 0 2 2 0 1 1 2 2 2 0 1 0 0 0 1 0 0 0 1 0 0 2 0 1 0 0 1 1 0 1 0 0 0 1 0 1 0 0 0 0 1 1
55 0 2 0 0 0 0 1 0 1 0 0 0 0 0 0 0 0 0 1 1 1 1 0 0 0 0 1 1 2 2 0 2 2 0 2 0 2 0 0 2 0 0 0 1 0 0 0 2 0 0 0 0 1 1 1 0 0 0 2 0 2 1 1 0 0 0 0 0 1 1 1 1 1 1 1 1 1 2 0 1 1 2 0 0 0 1 0 1 1 0 0 0 1 0 1 0 1 0 2 1 0 0 0 2 0 2 0 2 0 0 2 1 1 1 1 1 0 1 0 1 0 2 2 0 1 0 1 1 0 0 0 0 0 0 0 0 0 1 1 1 1 0 0 0 1 0 1 1 1 0 1 0 0 0 0 0 0 0 1 1 1 1 1 0 2 2 2 2 0 0 0 0 2 0 0 0 0 2 2 0 2 1 1 1 1 1 2 1 1 1 2 1 1 2 1 1 1 0 0 0 0 0 1 2 1 2 0 1 0 1 0 1 0 2 0 0 2 1 0 0 0 0 2 0 0 0 0 0 2 0 0 0 0 0 0 0 2 0 0 0 1 1 0 0 0 0 0 0 0 0 0 0 0 0 0 1 2 0 1 0 1 0 1 0 0 0 0 1 1 0 2 1 1 2 2 0 1 2 1 1 1 2 2 2 1 0 1 0 1 0 0 0 2 2 0 2 0 0 1 1 1 1 1 0 0 0 2 1 0 1 1 1 0 0 0 1 1 0 1 0 0 1 0 1 0 0 2 1 1 2 1 0 0 0 0 0 0 2 1 1 1 1 0 1 0 0 0 2 1 1 0 2 2 0 0 1 0 0 2 0 2 0 0 0 0 0 1 1 1 1 1 2 2 0 2 0 1 1 1 0 0 2 0 0 1 0 1 1 0 0 0 1 0 1 0 0 1 0 0 0 0 0 1 0 0 0 0 0 2 0 0 0 1 1 0 1 0 0 0 0 0 0 0 1 1 0 0 0 1 1 1 0 0 0 0 1 2 0 0 0 2 0 1 1 0 0 0 0 0 0 1 0 2 2 1 1 2 1 2 0 0 1 1 0 1 0 1 0 0 0 1 2 0 0 1 0 0 1 1 2 0 0 0 2 0 0 1 1 0 2 0 1 1 1 0 1 1 1 1 1 1 2 1 1 1 2 0 0 1 0 2 0 0 1 0 0 1 1 2 1 2 1 0 0 1 1 0 1 1 0 0 0 0 1 1 2 1 2 1 2 1 2 1 2 1 1 1 1 1 0 0 0 1 1 0 1 0 1 0 1 0 0 0 0 0 0 1 1 1 1 1 2 1 0 0 2 0 0 0 0 0 1 0 0 0 1 0 0 0 0 0 0 0 0 0 0 1 0 0 2 1 0 1 2 2 1 0 0 0 0 0 0 1 0 0 0 0 1 0 1 1 0 0 0 1 1 1 0 0 0 2 1 2 0 1 1 1 2 0 2 0 0 0 1 0 0 1 1 1 0 1 0 1 0 1 0 2 1 0 0 0 1 2 0 2 1 0 1 1 1 1 0 1 1 2 2 1 0 0 0 0 0 0 0 2 1 1 1 0 1 0 0 1 1 0 1 0 0 2 0 2 1 1 0 1 1 1 1 1 0 0 0 1 0 0 0 1 0 1 0 1 0 0 0 1 1 0 1 0 0 0 0 2 0 1 0 0 0 0 0 0 1 1 0 1 1 0 0 0 0 0 1 0 1 1 0 1 1 1 0 2 2 2 0 1 2 1 0 1 0 1 1 0 0 0 0 2 0 2 1 0 1 0 0 2 0 2 1 2 0 1 2 0 1 0 0 1 0 1 2 2 0 0 2 1 0 0 0 1 1 0 2 0 1 1 0 1 2 0 0 2 1 2 1 0 0 2 0 0 1 2 0 1 0 0 0 1 2 1 1 2 1 0 1 0 0 0 0 0 0 2 1 2 2 0 0 0 0 0 0 0 0 0 0 1 1 0 2 0 1 0 0 0 0 1 0 1 2 2 2 2 2 0 0 0 0 0 0 0 1 2 2 1 1 1 2 0 0 1 0 2 0 0 1 1 1 1 0 1 0 0 0 0 0 0 0 0 2 1 0 2 0 1 1 1 1 2 0 1 0 0 0 1 1 0 0 1 1 0 0 0 1 1 2 1 1 2 0 0 1 0 2 0 1 0 0 2 0 0 1 1 2 0 2 0 0 1 1 0 0 0 1 1 0 0 1 0 0 1 1 0 0 0 0 0 0 1 1 0 0 0 0 1 1 0 0 2 2 0 2 0
56 0 1 0 1 0 0 0 0 2 0 0 1 1 0 1 0 0 0 0 2 0 0 0 0 0 1 1 1 2 2 0 2 2 0 1 1 0 0 0 1 0 0 1 1 1 2 0 1 1 1 0 0 1 1 1 0 0 1 0 0 0 0 1 0 1 0 0 0 0 0 0 2 2 1 2 2 1 2 0 1 2 2 0 0 0 1 0 1 2 0 0 1 1 0 2 0 1 1 1 2 0 1 0 2 1 2 2 1 2 0 0 1 1 1 1 1 0 0 0 2 0 1 0 1 1 1 1 1 1 0 0 0 0 0 0 0 0 0 0 2 0 0 0 0 2 0 0 0 1 1 0 0 0 1 0 0 0 2 1 0 1 1 1 0 0 0 0 0 2 1 1 2 0 0 0 0 1 0 1 0 0 2 2 0 0 2 2 1 0 0 0 0 1 1 0 1 2 0 0 0 0 0 0 2 1 2 1 0 0 0 0 1 0 2 1 1 0 2 2 0 0 1 2 0 1 1 0 0 1 1 1 1 1 1 0 1 1 0 0 0 0 2 1 2 2 0 0 0 0 0 0 2 0 0 0 0 0 0 0 0 0 0 0 0 0 1 1 2 0 0 2 0 1 0 0 1 0 1 0 0 1 2 2 2 1 0 1 1 2 0 2 0 2 2 0 2 1 0 2 2 2 0 2 0 0 0 2 0 0 0 1 2 0 0 0 0 2 0 0 2 2 0 0 1 0 0 1 1 2 2 2 1 0 0 0 0 1 1 0 0 0 2 0 1 0 0 0 2 1 0 2 2 2 2 0 0 0 0 1 1 2 2 0 2 1 0 2 2 0 0 0 1 2 0 0 0 2 2 0 0 1 1 0 1 0 0 0 0 0 0 0 1 0 2 1 1 1 0 0 0 0 1 1 0 0 1 1 0 2 0 0 1 0 1 0 1 0 1 0 0 1 2 0 0 2 0 0 0 1 1 0 1 1 1 0 0 0 0 0 2 0 0 1 1 0 0 0 1 0 0 1 0 1 1 1 0 1 1 2 1 0 0 0 1 2 0 2 0 1 1 2 1 1 1 1 1 1 2 0 0 0 0 0 2 0 0 0 0 1 0 1 1 1 1 0 1 0 1 0 1 1 2 0 2 0 0 0 0 1 0 1 0 0 0 2 0 1 0 2 1 2 2 2 2 2 1 0 1 2 0 0 0 1 1 0 0 1 2 0 0 0 1 0 1 2 0 1 1 1 0 0 0 1 2 0 1 0 1 1 1 0 1 0 0 1 1 1 1 0 1 1 0 0 0 0 0 1 1 1 0 0 1 0 0 0 0 1 1 0 0 0 1 0 0 0 0 1 0 0 1 1 1 0 2 2 1 0 0 2 0 0 0 0 0 1 0 0 0 0 2 2 1 1 1 0 1 1 0 0 1 1 0 2 0 0 0 0 1 1 1 1 0 0 2 0 0 1 2 2 0 1 1 1 1 2 0 2 2 0 0 0 2 2 0 2 1 1 1 0 0 0 0 0 0 1 1 0 0 1 1 0 0 1 0 0 2 1 1 0 1 0 0 1 1 0 1 0 0 2 1 1 0 1 2 2 1 2 2 0 1 1 0 1 1 0 1 0 1 0 0 0 1 0 1 1 1 0 1 0 1 1 0 2 0 1 1 0 0 0 0 0 0 0 0 1 1 1 0 0 0 0 0 1 1 2 0 0 2 1 0 0 2 0 0 0 2 2 0 0 0 0 0 0 0 1 1 0 1 1 1 1 0 1 1 1 0 2 0 2 0 2 2 0 1 0 0 0 0 1 0 1 0 0 2 1 0 0 1 1 2 0 2 0 2 2 0 0 2 0 2 2 2 2 2 1 1 1 0 0 0 2 2 0 0 1 1 0 0 0 0 0 0 0 0 0 0 0 0 0 0 2 2 1 0 1 2 0 1 1 1 0 0 0 0 0 2 0 1 0 0 0 0 1 0 1 0 0 2 2 2 2 1 0 0 2 1 0 0 1 1 2 1 2 2 2 2 0 0 0 0 1 0 0 1 1 1 2 0 1 0 2 0 0 1 1 0 1 2 1 0 2 1 2 0 0 1 1 1 0 0 0 0 0 0 0 0 1 2 0 0 0 2 1 1 0 0 1 0 0 2 0 2 1 1 0 1 2 0 2 0 2 2 0 2 0 0 0 0 0 2 0 0 1 0 0 2 0 0 0 0 0 0 1 0 0 1 1 1 0 0 0 0 1 2 0 0 0 0 0 1 0
57 0 2 0 0 0 0 1 1 1 0 0 0 0 0 0 1 0 1 0 1 0 0 1 1 1 2 2 1 2 2 0 1 2 0 1 2 1 0 1 1 0 0 0 0 0 0 0 1 1 1 0 0 0 2 0 0 0 0 1 0 1 1 1 1 1 1 0 0 1 1 1 2 2 0 2 1 2 2 1 1 2 2 1 1 0 0 1 2 2 1 1 1 2 1 2 1 1 0 1 1 0 1 0 2 0 2 2 0 2 0 0 1 2 1 1 1 0 1 0 1 0 1 1 1 0 0 1 2 0 0 0 0 0 0 0 0 0 0 0 1 1 1 0 0 2 1 0 0 1 1 0 0 0 0 0 0 0 0 0 0 2 1 1 2 2 2 1 1 1 0 0 0 2 0 0 0 0 0 0 0 0 0 0 0 0 1 1 0 0 1 1 0 0 2 1 0 2 0 0 1 0 0 1 2 1 1 0 1 0 1 0 0 0 1 0 0 0 0 0 1 1 1 1 1 1 1 0 0 2 1 0 0 0 0 0 1 2 0 0 0 0 2 0 1 1 0 0 0 0 0 0 1 0 0 0 0 2 1 1 1 1 0 1 0 0 0 1 2 0 0 1 0 0 0 1 0 1 0 0 0 1 2 2 2 0 0 1 1 2 0 0 1 2 1 1 2 0 1 2 2 2 1 1 1 0 1 1 1 0 0 2 1 0 0 0 0 0 1 0 1 1 2 1 0 0 0 0 0 0 2 1 1 0 0 0 0 1 1 0 1 1 1 1 1 0 0 1 2 2 2 0 1 1 0 1 1 0 0 0 1 1 0 0 0 2 0 2 2 0 0 0 0 2 1 0 0 1 1 1 0 1 0 1 1 0 0 0 0 0 0 0 1 0 1 1 1 0 0 0 0 0 0 1 0 0 0 1 0 1 1 0 0 0 2 0 2 0 0 0 0 1 0 2 0 0 0 0 0 0 0 0 0 0 1 1 0 0 0 0 2 0 0 0 1 1 0 1 1 0 0 0 0 2 1 1 0 1 1 1 1 0 0 0 1 2 0 2 0 0 0 0 1 1 2 0 1 1 2 0 0 2 0 1 1 1 0 1 1 0 2 0 1 0 0 0 1 1 1 0 0 2 1 1 1 1 2 0 0 0 0 2 1 1 0 1 1 1 0 1 1 2 1 0 0 1 0 1 1 1 1 0 0 0 1 1 1 1 2 0 0 0 1 1 1 1 1 1 1 1 0 0 1 2 0 1 0 0 1 0 0 0 0 1 1 1 0 1 0 0 0 1 1 0 0 0 1 1 1 0 0 1 2 0 2 1 1 0 0 0 0 0 0 0 0 0 1 0 0 0 1 2 0 0 2 2 2 0 1 1 0 0 0 1 0 0 1 0 2 1 0 1 0 0 0 0 1 1 0 0 1 1 0 2 0 0 0 0 2 0 1 1 0 2 0 2 2 1 1 1 0 2 1 0 2 2 0 1 1 0 0 0 1 1 0 1 0 1 0 2 0 2 0 0 0 2 2 1 1 1 0 2 0 1 1 1 0 0 2 0 1 1 0 2 1 1 2 0 0 1 0 1 0 0 1 1 2 2 1 0 0 0 0 0 0 0 0 0 0 0 0 1 0 0 2 0 0 0 0 0 0 0 1 1 0 1 1 0 1 1 0 1 0 0 1 0 1 1 0 1 1 1 0 0 0 1 0 0 0 0 0 1 2 2 0 0 2 1 0 1 0 0 0 0 2 1 2 1 0 1 1 0 0 1 2 2 0 2 1 2 0 1 2 0 1 0 0 2 0 0 2 2 0 0 2 1 0 1 0 1 1 0 2 0 1 1 1 1 1 0 2 1 2 2 2 1 1 1 0 0 0 2 2 0 0 1 1 1 1 1 0 1 1 0 0 0 1 0 0 0 0 2 0 2 2 0 0 0 0 0 1 0 0 0 0 1 1 0 2 0 0 0 0 1 0 2 0 2 2 2 2 2 2 1 0 1 0 0 0 0 1 1 0 2 2 2 2 0 1 1 1 2 0 1 2 2 0 2 1 1 1 1 1 0 1 1 0 0 2 0 0 2 0 2 1 1 1 2 0 1 0 1 0 1 0 0 0 1 2 1 0 0 1 1 1 0 0 0 0 0 2 0 2 0 1 0 0 1 0 0 1 1 0 0 0 2 0 0 0 0 2 0 0 0 0 0 2 0 1 0 0 1 0 1 0 2 1 1 0 1 1 0 0 1 1 0 0 0 1 0 1 1
58 0 2 0 2 0 0 1 0 1 1 1 1 2 0 1 1 0 0 1 1 1 0 0 0 0 0 0 0 2 1 0 0 2 1 2 2 1 0 1 0 0 1 1 2 1 0 0 2 0 0 0 1 2 0 0 0 0 1 1 0 1 0 1 1 1 1 0 0 1 1 1 2 2 2 2 2 2 2 1 1 2 1 0 1 0 0 0 2 2 0 0 1 2 0 1 0 0 0 1 1 0 0 0 2 2 2 2 0 2 1 2 2 2 2 2 2 1 0 0 2 0 2 1 0 1 1 0 0 0 1 0 0 0 0 0 0 0 0 0 1 1 0 0 0 2 0 0 0 0 0 0 1 0 1 0 0 2 1 0 1 2 1 0 0 1 2 0 2 0 0 0 1 1 1 0 1 0 0 0 0 0 0 0 0 0 2 1 1 1 1 1 0 2 1 1 1 2 0 0 0 0 0 1 2 1 1 1 1 0 2 0 1 0 1 0 0 1 2 1 0 0 0 2 0 0 0 0 0 1 1 0 0 0 0 0 0 2 0 0 0 1 1 0 0 0 0 0 1 1 0 0 2 0 1 1 0 0 0 0 0 0 0 0 0 0 1 0 1 0 2 0 0 0 0 1 0 1 1 1 2 1 2 2 2 0 0 0 0 1 1 0 0 0 0 0 2 2 2 2 0 0 1 1 0 0 0 2 2 0 0 1 1 2 2 1 1 1 0 0 1 1 1 1 0 0 0 0 1 1 2 2 1 0 0 0 0 1 1 0 0 0 2 0 1 0 1 0 2 1 1 0 1 1 0 1 0 0 0 2 0 2 1 0 1 0 0 2 2 0 0 0 0 2 0 0 0 1 1 1 1 2 0 1 1 0 0 0 0 0 1 1 0 0 2 0 0 1 0 0 0 0 1 1 1 0 1 0 0 2 0 0 0 1 1 0 1 0 0 0 0 0 0 1 2 2 1 0 0 0 1 1 0 1 1 1 0 0 0 0 0 1 0 0 1 1 0 0 1 0 0 1 0 1 1 1 0 1 2 2 1 0 0 0 0 2 1 2 0 0 0 1 1 2 0 1 0 0 1 1 2 0 0 1 1 0 1 0 0 0 1 1 1 0 0 0 1 0 0 0 2 2 2 1 1 1 2 0 0 1 0 1 0 0 0 2 1 1 0 1 1 2 1 1 1 1 0 0 1 1 0 0 0 0 0 0 1 1 1 1 1 1 1 1 1 0 1 2 0 0 0 0 0 2 0 0 0 0 2 0 0 0 0 0 0 1 0 1 1 0 0 0 1 0 1 0 2 2 2 2 0 0 2 0 1 1 2 0 2 1 0 0 0 0 0 0 0 1 0 0 2 1 1 0 1 1 1 1 0 2 0 0 0 1 1 1 0 0 0 0 0 1 0 0 0 0 2 0 0 0 0 1 0 2 0 1 0 0 2 0 1 0 0 2 0 1 1 1 0 0 1 2 1 0 0 1 0 2 2 0 0 0 0 2 0 2 1 0 2 0 0 0 0 0 1 1 2 1 1 1 0 1 1 1 0 0 2 0 0 1 1 0 0 0 0 0 2 0 0 1 0 1 0 0 2 1 1 2 2 0 2 1 0 0 1 2 0 2 2 0 0 0 1 0 1 1 1 1 1 1 1 1 0 2 0 1 0 0 1 2 1 1 0 0 0 1 1 0 0 0 0 0 0 0 1 0 0 0 1 0 0 1 0 0 0 0 0 2 0 1 0 1 1 1 0 1 1 1 0 2 0 0 1 0 1 1 1 2 0 2 1 2 2 1 0 1 0 1 0 1 1 1 2 0 0 1 1 0 1 0 2 1 1 1 1 2 0 0 2 0 0 2 2 2 2 1 1 1 1 0 1 2 1 1 0 0 0 0 0 1 0 0 0 0 0 0 0 0 1 0 0 1 0 2 2 0 0 0 0 0 0 0 0 0 0 0 1 0 1 0 2 0 1 0 0 2 0 0 0 0 0 0 1 1 0 1 1 0 0 0 1 0 1 0 2 1 2 0 0 2 1 2 1 0 1 2 0 1 0 1 0 0 0 0 0 0 0 1 2 0 0 2 0 0 1 1 1 2 0 1 0 0 0 1 1 0 0 0 0 1 1 0 2 0 0 0 0 0 0 0 1 0 1 2 2 0 2 2 0 0 1 0 2 0 1 1 1 0 0 0 1 0 0 0 0 2 0 0 1 0 0 1 0 0 0 1 1 0 0 1 0 0 0 0 2 0 0 1 1 0 2 0
59 0 0 0 0 0 0 2 0 1 0 1 0 0 0 0 0 0 0 0 2 0 0 0 0 0 0 2 2 2 2 0 1 2 0 1 2 1 0 0 0 0 0 1 2 0 0 0 1 0 0 0 0 0 2 1 1 0 0 0 2 2 2 2 0 2 0 1 0 0 0 0 2 2 1 2 2 2 2 0 2 2 1 0 1 0 0 1 2 2 1 1 0 0 1 1 0 0 0 2 2 0 1 0 2 1 2 2 0 2 0 1 0 0 1 1 1 1 1 0 1 0 1 2 0 0 0 1 2 0 1 1 0 1 1 1 1 0 0 0 0 2 0 0 0 2 0 0 0 1 1 0 1 0 1 1 1 1 0 1 0 2 2 0 1 2 1 1 0 1 1 0 0 2 1 0 0 0 1 1 0 0 0 0 1 1 0 1 1 0 0 0 0 1 2 1 0 0 0 1 0 0 0 2 2 0 2 0 2 0 2 0 1 0 2 0 0 1 2 0 1 1 0 2 0 0 0 0 0 2 0 0 1 1 1 0 1 2 0 0 0 0 2 2 2 2 0 0 0 0 0 0 1 0 0 0 0 2 0 1 0 1 0 2 0 0 1 0 0 0 2 1 0 2 1 1 0 2 2 2 2 2 2 1 1 0 1 1 0 1 0 0 0 2 1 0 1 2 0 1 1 0 2 0 0 0 0 2 0 0 0 0 2 1 1 0 0 0 0 0 2 2 1 0 1 0 0 0 1 1 2 2 0 0 0 0 0 2 0 1 2 2 2 0 1 1 0 0 2 1 1 1 2 2 1 0 0 0 0 1 0 1 1 0 1 1 1 2 2 1 1 1 2 2 0 2 0 2 2 0 0 1 1 1 1 0 0 0 0 0 0 0 0 0 2 0 0 1 1 1 1 1 2 0 0 1 1 1 0 0 1 0 0 0 1 0 0 0 2 0 0 0 1 1 2 2 1 0 0 0 1 0 0 1 0 0 1 2 0 0 1 1 0 0 1 1 0 0 0 0 0 2 0 1 0 0 0 1 1 2 1 0 0 1 0 1 0 1 0 0 0 1 1 1 1 0 1 0 1 1 1 1 0 1 1 0 1 1 0 1 0 0 0 2 0 0 1 1 2 0 0 1 1 1 1 1 1 1 0 1 0 2 0 0 0 1 1 1 1 1 1 2 1 0 0 1 0 0 0 2 0 2 0 1 2 1 0 0 1 1 0 0 1 2 2 2 1 0 2 2 1 0 0 2 0 0 0 1 0 0 0 0 0 0 0 1 0 1 1 0 0 0 1 0 1 0 2 0 0 0 0 0 1 0 0 0 1 0 2 1 1 1 0 0 0 0 0 0 0 0 0 1 2 0 1 1 1 0 0 0 0 0 0 1 0 0 0 0 0 0 0 0 0 0 0 0 2 2 0 0 0 0 0 1 0 1 1 1 2 0 2 1 0 2 0 1 1 1 1 1 2 1 1 1 1 2 0 0 0 0 0 0 2 1 1 2 0 0 1 0 1 0 0 1 1 2 2 0 0 1 2 0 0 1 0 0 2 0 2 2 0 1 1 2 1 1 2 0 0 2 0 1 0 0 1 1 1 2 2 0 1 1 0 0 0 2 1 1 0 0 0 0 0 0 2 0 0 0 0 0 0 0 0 2 0 0 0 0 0 0 0 0 0 0 1 1 2 0 0 1 1 1 0 0 0 1 0 0 0 0 0 0 2 0 0 1 2 2 0 2 0 1 0 0 1 0 1 1 0 2 0 0 0 0 1 2 0 2 1 2 1 1 2 0 1 0 0 1 0 0 1 1 0 0 0 0 0 0 0 2 2 0 1 1 1 2 0 0 2 0 1 1 2 1 1 2 1 2 0 0 1 1 1 0 0 1 0 0 0 0 0 0 0 0 0 0 0 0 0 0 0 1 1 2 2 0 0 0 0 0 0 0 1 0 0 0 0 0 2 1 1 0 0 0 0 2 0 1 2 1 1 1 1 1 0 1 1 0 0 0 0 2 0 1 0 0 2 0 0 2 2 2 0 1 0 0 1 1 0 0 0 1 1 0 1 1 0 1 1 1 0 1 0 2 1 0 0 2 0 0 1 1 0 2 0 0 0 2 2 0 0 0 2 0 1 0 2 0 0 0 2 0 1 1 1 1 2 0 0 0 1 0 1 1 2 1 1 1 2 0 0 1 0 0 0 1 1 0 1 0 1 1 0 0 0 0 0 0 0 0 0 0 0 1 1 0 0 0 0 0 2 1
60 0 1 1 1 1 1 1 0 1 0 1 0 0 0 0 0 0 0 0 1 0 0 0 0 0 0 1 1 2 2 0 1 1 0 0 2 1 0 1 2 1 0 0 2 0 0 0 2 0 0 0 0 0 1 1 0 0 0 0 0 0 2 0 0 1 0 1 0 0 0 0 2 2 1 2 2 1 1 0 1 2 2 0 0 0 0 1 2 2 1 1 0 2 0 1 0 0 0 1 1 1 1 1 2 0 2 2 0 2 0 2 1 1 2 2 1 0 0 0 1 0 2 1 0 1 1 1 2 0 0 1 0 0 0 0 1 0 0 2 1 1 0 1 0 0 0 0 0 0 0 0 0 0 0 0 0 2 2 0 2 0 2 0 2 2 1 1 1 0 0 0 1 1 0 0 0 0 1 1 0 1 2 2 0 0 2 1 0 0 0 1 2 0 2 2 1 2 0 0 1 0 0 1 2 2 1 0 0 0 2 0 2 0 2 0 0 1 2 1 0 0 0 1 1 2 1 0 0 1 0 0 0 0 0 0 0 2 0 0 0 0 2 0 2 2 0 0 0 0 0 0 0 0 1 1 0 1 0 0 0 0 0 2 0 0 0 0 1 0 0 2 0 0 0 0 0 2 2 2 2 2 1 2 1 0 1 1 1 1 0 0 0 1 1 0 2 1 1 1 2 0 2 0 0 0 2 2 0 1 0 1 1 2 2 0 0 0 0 0 0 0 2 0 1 0 0 2 0 1 2 2 0 0 0 0 0 1 1 1 1 1 2 1 0 0 1 1 2 0 1 1 2 2 2 0 1 0 0 2 0 2 1 0 1 1 0 2 2 0 0 0 1 1 0 1 0 1 0 2 0 0 0 0 0 0 0 0 0 0 1 2 0 0 2 1 1 0 1 1 1 1 2 0 0 1 1 2 0 2 0 0 0 1 0 0 0 0 2 0 0 0 0 0 1 1 0 0 0 0 0 1 0 0 2 2 0 0 0 0 1 1 0 1 1 2 0 0 0 0 0 1 0 0 0 0 0 0 1 1 2 0 0 0 0 1 0 1 0 0 0 1 2 0 0 1 0 0 0 0 2 1 0 1 2 1 0 2 1 0 1 0 0 1 0 0 1 0 0 0 2 2 0 2 0 2 2 0 0 2 0 0 0 2 0 2 0 0 1 1 0 2 2 0 0 2 0 0 0 1 0 1 0 0 0 0 1 0 2 0 1 1 2 2 2 1 1 1 1 1 0 1 0 2 0 2 0 2 1 0 1 0 1 0 0 1 1 1 1 1 0 0 0 0 0 0 2 2 2 1 1 0 1 0 1 1 2 0 0 0 0 0 0 0 0 0 0 0 0 0 1 2 2 0 0 1 0 1 0 1 0 0 0 0 0 0 0 0 0 0 1 1 0 0 0 1 1 2 0 0 1 1 1 2 0 1 0 2 2 0 1 2 0 0 1 1 1 1 2 2 0 2 1 0 0 0 0 2 1 1 1 0 1 1 1 2 0 1 0 1 0 1 0 0 0 2 2 0 1 1 0 2 0 0 0 1 2 0 0 1 1 0 0 1 1 0 2 0 0 1 0 1 0 1 0 1 2 1 1 0 0 0 0 1 1 1 1 0 0 0 0 0 0 0 1 0 0 0 0 0 0 0 0 2 0 0 1 0 1 1 0 1 0 0 0 1 1 1 0 1 1 1 1 0 0 1 0 0 1 1 1 1 2 2 0 0 2 1 0 2 1 0 1 1 1 0 1 1 1 1 2 1 0 1 1 1 0 2 1 2 1 1 2 1 0 1 0 0 0 0 0 2 0 0 0 1 0 0 0 2 2 0 1 0 1 1 0 1 1 0 0 1 1 2 2 1 1 2 0 0 0 2 2 0 0 2 1 1 1 0 1 1 1 1 0 1 1 0 0 2 0 0 1 1 1 0 1 0 0 0 0 1 0 0 0 1 1 0 1 0 1 0 0 0 0 2 1 1 1 1 2 2 1 0 0 0 0 0 0 0 2 1 0 1 1 1 2 0 0 0 0 2 2 0 2 1 0 1 0 0 0 0 0 0 2 1 0 1 2 0 1 1 0 2 2 2 0 1 0 0 0 0 0 1 0 0 0 1 1 1 0 0 0 0 0 0 1 0 0 0 2 0 1 1 2 0 1 2 0 0 2 0 1 0 0 1 2 0 1 0 0 0 0 0 0 0 2 0 0 0 0 0 0 1 0 0 1 0 1 0 0 1 1 1 1 0 0 0 0 0 1 0
61 0 2 1 1 0 0 1 0 0 0 1 1 1 0 1 0 0 2 0 1 0 0 0 0 0 0 1 1 2 2 0 1 1 0 0 2 2 0 2 0 1 0 1 2 2 0 0 2 0 0 0 0 1 1 1 0 0 1 1 0 1 1 1 0 0 1 0 0 1 1 2 1 1 2 1 1 2 2 1 1 2 2 2 2 0 1 0 2 2 0 0 0 1 1 2 2 1 0 1 2 1 1 0 2 0 2 1 1 1 0 2 0 0 0 0 0 0 0 0 2 0 2 0 0 2 1 1 1 0 0 0 0 0 1 1 0 0 0 1 0 2 0 0 0 2 1 0 0 0 0 0 0 1 0 0 0 0 1 2 1 0 2 0 0 1 2 1 1 1 1 0 0 2 0 1 1 1 0 0 0 0 0 0 0 0 2 2 1 0 0 0 0 1 2 2 1 1 0 0 1 0 1 1 2 2 1 0 0 0 1 0 1 1 0 1 1 0 2 0 2 2 0 2 0 0 0 1 0 2 0 1 0 0 0 0 0 2 0 0 0 0 2 0 1 1 0 0 0 0 0 0 2 0 0 0 0 0 0 0 0 0 0 0 0 0 1 1 1 0 0 2 1 0 0 0 0 2 1 1 1 2 2 2 2 0 1 1 0 1 0 0 0 2 1 0 1 0 0 1 1 1 2 0 0 0 0 2 2 1 0 2 2 2 2 1 0 1 0 0 2 1 1 1 0 0 1 1 2 1 1 1 0 0 0 0 0 1 1 1 2 1 2 0 0 0 0 0 0 0 0 0 2 2 0 0 2 0 0 1 1 2 1 0 1 0 1 1 1 1 1 1 0 2 0 0 0 2 1 1 0 0 0 0 1 0 0 0 0 0 0 0 1 0 2 1 1 0 1 1 1 1 1 1 1 1 1 0 0 1 1 0 0 1 0 0 0 1 0 1 0 1 0 1 2 2 2 0 0 1 2 1 0 0 1 1 0 0 0 0 1 1 0 1 0 1 0 1 1 0 0 1 0 1 1 1 0 1 1 2 1 0 0 1 0 0 0 2 0 0 0 0 2 0 2 0 2 0 2 0 2 2 0 0 2 0 0 2 1 0 1 0 1 1 1 0 1 0 2 0 0 2 1 1 1 1 2 1 0 1 0 1 0 0 0 2 0 1 0 1 1 2 2 0 0 1 0 1 0 1 1 1 0 1 1 1 0 0 1 2 0 0 1 1 2 0 2 1 2 1 0 1 0 2 0 0 0 0 1 1 0 0 1 1 1 0 1 2 2 2 1 1 0 0 0 0 0 2 2 0 2 0 1 0 0 0 1 0 1 0 0 0 1 0 0 1 0 1 0 0 0 2 1 0 1 2 1 0 0 1 1 0 0 0 0 0 1 0 0 0 0 0 0 0 0 1 1 0 0 0 1 1 1 1 0 1 0 2 2 0 2 2 0 2 0 1 1 1 2 2 0 1 1 0 2 2 0 2 1 0 0 0 2 1 1 2 0 1 0 1 0 1 0 1 1 2 2 0 1 1 2 1 0 0 0 2 2 1 2 1 1 0 1 2 2 0 2 0 0 0 0 1 0 2 1 2 1 2 2 0 0 0 0 0 0 0 1 1 0 0 0 1 0 0 2 0 0 0 1 0 0 0 0 2 0 0 0 1 0 2 1 0 1 1 0 1 1 1 0 0 0 0 0 0 0 0 0 0 0 0 1 1 2 2 0 1 2 1 0 2 1 0 0 0 1 0 2 2 0 2 2 0 1 1 2 0 1 2 1 2 0 1 2 0 1 0 0 1 0 0 1 1 0 0 1 0 2 1 0 0 0 0 0 1 0 1 0 0 1 0 1 1 1 2 2 2 1 0 0 1 0 1 1 1 0 0 0 1 1 0 1 1 0 0 0 0 0 0 0 1 0 1 2 2 0 2 2 0 0 0 0 0 1 0 1 1 1 0 1 0 0 0 0 0 0 2 0 1 2 1 1 1 2 0 0 0 0 1 0 0 2 0 1 1 2 2 2 0 0 0 0 2 0 0 1 0 0 1 0 0 0 1 1 0 1 1 0 1 1 0 1 0 0 1 1 1 1 2 1 0 1 0 0 2 0 0 0 0 1 0 0 0 2 0 0 0 1 0 0 0 2 1 2 0 0 1 2 2 1 1 1 1 1 0 1 0 1 0 0 0 2 0 0 0 1 1 0 0 1 0 0 1 0 0 0 0 0 1 0 1 1 0 1 0 1 0 0 0 1 0 2 1
62 0 1 0 0 0 1 1 1 1 0 0 0 0 0 0 0 0 0 2 0 0 0 1 0 0 0 1 1 2 2 0 1 2 0 0 2 1 0 1 1 1 0 0 0 0 0 0 0 1 1 0 0 1 1 1 0 1 1 0 2 2 1 1 0 0 0 0 0 0 0 1 2 2 1 2 2 2 2 2 0 2 1 0 0 0 0 1 1 2 0 0 1 1 0 1 1 1 0 2 1 0 0 0 2 0 2 2 0 2 0 1 1 1 1 1 1 0 0 0 2 0 2 1 0 1 1 1 2 1 0 1 0 0 1 1 0 0 0 1 2 1 0 0 0 0 0 0 0 1 1 0 0 0 0 0 0 0 1 0 0 2 1 1 1 2 0 1 0 2 2 1 0 2 0 0 0 0 1 1 0 1 0 1 1 0 1 2 1 0 0 1 0 2 2 0 0 2 1 0 0 1 1 2 2 0 2 0 1 0 2 0 1 0 1 1 2 0 2 1 0 0 0 2 0 1 1 1 1 1 1 1 0 0 0 0 0 2 0 0 0 1 1 0 2 2 1 0 0 0 0 0 0 0 0 0 1 2 0 0 0 0 1 1 0 0 0 1 1 0 0 2 0 0 0 0 0 2 1 1 1 2 2 1 2 0 1 0 1 1 0 1 1 2 1 2 1 1 0 0 0 0 2 0 1 0 0 2 1 1 0 1 2 2 2 0 1 0 1 0 0 0 2 0 1 0 0 1 1 2 2 2 1 1 0 0 0 0 2 0 1 1 2 0 1 0 1 1 2 1 1 1 0 0 0 2 0 0 0 2 0 2 2 0 2 1 0 1 1 0 0 0 1 1 1 0 0 1 1 1 0 0 2 0 2 1 0 0 0 0 0 0 1 0 2 0 0 0 1 1 0 0 2 0 0 2 0 1 0 2 0 0 1 0 0 1 0 0 1 0 0 0 0 1 0 1 0 0 0 0 0 0 0 0 0 0 0 1 1 1 1 1 0 0 1 1 0 1 1 0 0 0 0 0 0 0 0 1 2 2 0 1 0 0 0 2 1 1 0 1 1 2 1 1 2 0 2 1 1 0 2 1 0 0 2 0 0 1 1 0 1 0 0 0 1 0 2 0 1 1 1 2 2 0 2 0 0 1 0 1 0 1 0 1 0 2 0 0 1 1 0 2 2 2 2 2 0 1 0 1 1 1 0 2 2 0 0 0 0 1 0 0 2 2 1 2 1 1 1 1 0 0 0 0 2 1 1 2 1 0 1 0 2 0 0 0 2 0 0 0 1 2 1 0 1 0 1 1 1 0 0 0 0 0 0 0 1 0 0 0 0 0 1 1 1 0 1 2 0 2 0 2 1 0 1 1 1 0 0 2 0 0 0 1 1 1 1 0 0 0 1 1 1 1 1 0 1 0 0 0 0 2 0 2 0 2 0 1 0 2 0 0 1 1 1 0 0 2 0 0 1 2 0 1 1 2 0 2 2 0 0 0 1 1 0 1 0 1 0 1 0 2 0 0 0 1 1 1 1 1 0 0 0 1 1 2 1 0 1 2 2 0 0 1 1 0 1 0 0 1 0 0 1 0 2 2 1 2 2 0 0 0 0 1 0 0 0 0 0 0 1 0 1 0 1 0 0 2 0 1 0 0 0 2 0 1 1 0 0 0 0 0 0 1 1 0 1 1 0 0 0 0 1 0 1 1 0 0 1 0 0 1 2 1 0 1 2 2 1 1 0 0 0 1 0 0 1 0 1 0 1 1 0 1 1 0 0 1 1 2 0 1 2 1 0 1 0 0 1 1 1 1 0 0 2 1 1 0 0 1 2 1 2 0 2 2 0 2 1 0 0 1 1 2 2 1 1 1 0 0 1 1 1 0 0 0 0 1 1 0 1 1 1 0 0 0 0 1 0 0 0 2 1 1 1 0 1 0 1 1 0 0 0 1 1 0 1 0 1 0 0 1 0 0 0 2 0 1 1 1 2 2 2 0 0 0 1 1 0 0 2 1 0 2 2 2 2 0 0 0 0 0 1 0 1 1 1 2 0 1 1 1 0 0 1 0 0 0 1 1 0 1 0 2 1 0 1 1 0 1 0 1 0 1 1 0 1 1 1 0 0 0 2 2 2 0 1 0 0 0 2 0 0 2 1 0 1 2 0 0 2 0 1 0 1 0 1 0 1 0 0 0 0 0 0 1 0 0 0 1 1 0 0 2 0 0 2 0 1 0 0 0 0 0 1 0 1 0 1 0 1 1
63 0 1 0 0 0 0 2 0 1 0 1 1 1 0 1 0 0 0 0 1 0 0 0 0 0 0 1 1 2 2 0 2 2 0 2 0 1 0 1 1 0 2 2 2 0 0 0 2 0 0 0 0 0 2 0 0 0 0 1 0 1 0 0 0 0 1 0 0 1 1 1 2 2 2 2 2 0 1 0 0 2 1 0 1 0 0 0 2 2 0 0 0 2 0 2 1 1 0 2 1 0 1 0 2 0 2 1 1 1 0 2 1 1 1 1 1 0 1 0 1 0 2 1 0 1 1 2 2 0 0 2 1 0 0 0 0 0 0 1 0 2 0 0 0 0 0 0 0 1 0 0 0 0 0 1 0 2 2 0 2 0 1 1 2 2 2 1 0 1 0 0 0 2 1 0 0 0 0 0 0 1 1 1 0 0 1 1 0 0 0 2 1 1 2 1 1 1 0 0 0 0 0 1 2 2 1 0 1 0 1 0 0 0 0 1 1 1 1 0 1 1 1 2 0 1 1 0 0 0 0 0 0 0 0 0 0 1 1 1 0 0 2 0 2 2 0 0 0 0 0 0 2 0 0 0 0 2 0 1 0 1 0 1 0 0 0 1 2 1 1 1 0 0 0 1 1 2 1 1 1 2 2 1 1 0 1 2 0 2 0 0 0 2 2 1 1 2 0 1 1 0 1 1 1 0 0 2 2 0 1 2 2 1 1 0 0 0 0 0 2 2 1 0 1 0 1 2 0 0 2 1 1 1 1 0 1 1 1 0 1 1 2 0 0 0 1 1 2 1 0 0 2 2 2 0 0 0 0 0 0 0 2 0 2 1 0 2 2 2 2 2 1 1 1 2 0 1 0 2 0 0 0 0 0 0 0 0 0 0 0 0 1 0 1 1 1 0 1 1 1 1 0 1 0 1 0 0 1 2 0 0 0 1 1 0 0 0 0 0 1 2 1 2 0 1 0 1 1 0 2 0 0 0 2 2 0 2 0 0 1 1 0 0 1 2 0 0 0 0 1 0 0 2 1 0 1 2 1 2 1 0 0 0 0 1 0 1 0 0 0 1 1 1 2 0 1 0 2 1 2 1 0 0 2 0 0 0 0 0 0 2 0 1 1 0 1 1 1 1 1 1 0 2 0 1 2 1 0 1 1 0 0 1 1 1 1 1 0 1 1 2 2 0 0 2 1 1 0 0 1 0 0 0 1 2 1 0 1 1 0 0 1 1 1 2 1 1 1 1 0 0 1 2 0 1 0 0 2 0 1 0 1 0 0 0 0 0 0 0 2 2 0 0 0 0 0 0 0 0 0 1 1 0 0 0 1 1 1 0 0 0 0 0 2 1 0 1 0 0 1 1 0 1 2 2 1 0 0 1 1 0 0 0 0 1 2 0 0 0 1 1 0 1 1 1 2 1 0 0 0 2 0 1 0 0 1 2 1 1 1 1 0 1 0 2 2 1 1 1 1 1 0 1 0 2 0 1 1 0 0 0 1 0 1 1 0 0 2 0 0 0 1 0 0 2 1 1 2 2 0 0 1 1 0 0 2 0 2 2 1 0 0 1 0 0 0 0 0 1 1 0 1 1 1 1 0 2 2 0 1 1 0 0 0 0 0 1 1 0 0 0 0 0 1 1 1 0 0 0 0 0 0 2 0 0 0 0 0 1 1 0 0 1 1 0 1 0 0 0 0 0 1 0 1 1 0 0 2 2 0 0 1 1 0 0 2 2 0 1 0 0 0 1 0 1 2 0 1 0 2 1 1 1 2 1 1 1 0 2 1 2 2 0 1 0 0 1 0 1 1 1 0 0 2 1 2 1 0 1 1 0 2 0 1 1 0 0 1 1 1 2 0 2 2 2 2 1 0 0 1 1 2 1 0 0 0 0 0 1 0 1 1 0 1 0 0 0 0 0 0 1 1 2 2 0 0 0 0 0 0 0 0 0 0 2 1 0 2 0 0 0 0 2 0 2 0 1 2 2 2 2 2 1 0 1 0 0 0 0 2 2 2 1 1 1 2 0 0 1 0 1 0 0 1 1 0 1 0 0 0 0 0 0 0 0 0 0 2 0 0 2 0 1 1 1 0 0 1 0 1 0 0 2 0 0 0 1 2 0 0 0 0 2 1 0 1 0 0 0 2 2 2 0 1 0 0 0 0 0 2 0 1 1 1 1 1 1 2 0 0 0 0 0 0 2 0 0 1 0 0 1 0 0 0 0 2 0 0 0 0 1 0 2 1 0 0 1 1 0 2 1
64 0 1 0 1 0 0 2 1 0 0 1 0 1 0 1 0 0 0 0 2 1 0 0 0 0 0 1 2 2 2 0 2 2 0 0 2 2 0 1 1 0 0 1 1 1 2 0 2 0 0 0 0 1 1 1 0 0 0 1 1 1 2 2 0 0 0 1 0 0 0 0 2 2 1 2 2 0 1 0 0 2 1 0 1 0 0 0 1 1 0 0 1 1 0 2 0 0 0 2 2 0 0 0 2 0 2 1 1 1 0 1 0 1 0 0 0 0 1 0 0 0 2 2 0 0 0 1 2 0 0 1 0 0 0 0 1 0 1 1 0 2 1 0 0 1 1 0 0 1 0 0 0 0 1 1 1 0 1 0 0 2 0 2 0 1 0 2 0 1 0 0 0 2 0 0 0 0 0 0 0 1 1 1 0 0 2 2 0 1 1 2 1 1 2 2 1 2 0 1 0 1 0 2 2 0 2 2 1 0 1 0 1 0 2 2 1 0 1 1 1 1 0 2 0 0 0 1 0 2 0 1 0 0 0 0 0 1 0 0 0 1 2 0 1 1 0 0 1 1 0 0 0 0 0 0 1 0 0 0 0 0 0 0 0 0 1 1 0 0 0 2 2 0 0 0 0 1 2 1 1 0 2 2 2 0 1 1 0 1 0 1 0 2 2 0 2 1 1 0 1 1 2 0 1 1 0 2 0 0 0 2 1 2 2 0 2 1 1 0 1 1 2 1 0 0 0 1 2 1 1 1 0 0 0 0 0 0 2 0 0 0 2 0 1 0 0 0 2 1 1 0 1 1 1 1 1 0 0 2 0 2 1 1 1 1 1 2 2 1 1 1 0 2 0 1 0 2 0 2 0 1 0 0 2 2 0 0 0 0 0 1 0 0 2 0 0 1 1 1 1 1 0 1 0 1 0 1 0 0 0 0 0 0 1 0 1 0 0 0 1 1 1 1 1 2 0 1 1 0 2 0 1 1 2 2 0 0 0 0 1 1 0 0 1 0 0 0 0 0 0 2 0 2 1 0 1 1 0 1 2 0 0 0 0 2 0 2 0 2 1 1 2 2 0 0 0 1 1 0 0 2 0 1 1 0 1 1 0 0 1 0 0 0 1 0 2 1 2 1 1 2 2 0 2 0 1 0 1 1 1 0 0 1 0 1 0 1 1 2 1 2 1 0 0 0 0 0 1 2 0 0 0 0 1 0 0 1 1 2 2 2 0 0 0 0 1 1 1 1 1 0 0 1 0 1 0 1 0 0 0 0 1 0 0 0 1 0 0 0 0 0 0 0 0 0 2 1 1 1 0 1 2 0 1 1 2 0 1 1 0 0 1 0 0 0 0 1 0 0 1 1 0 0 2 2 1 1 0 1 0 0 0 1 0 0 0 0 0 0 1 1 0 0 0 1 2 2 0 0 0 1 1 2 0 0 0 1 2 0 2 1 0 1 0 1 1 2 1 1 0 2 0 1 0 1 0 2 2 0 0 0 1 1 0 1 0 1 0 0 0 1 0 1 1 2 2 1 1 1 0 0 0 1 2 2 0 0 1 1 1 0 0 1 1 0 1 0 0 1 1 0 0 0 0 0 1 2 0 1 0 0 0 1 0 0 0 1 1 0 1 0 0 0 2 1 1 1 0 0 0 0 0 2 0 1 0 0 2 2 0 2 0 1 1 0 1 0 0 1 1 1 0 0 0 0 1 0 0 0 0 0 1 0 0 0 2 1 0 1 0 0 1 0 1 1 2 0 2 0 2 2 0 1 2 2 0 1 0 2 0 2 2 2 0 2 0 0 0 1 1 1 0 0 1 1 0 0 0 2 2 0 0 2 0 2 0 0 1 0 1 1 1 2 2 2 2 2 0 0 0 2 2 2 0 0 0 0 2 0 1 1 0 0 0 0 0 1 0 0 0 2 2 1 1 0 1 0 0 0 1 0 0 0 0 0 2 0 0 0 0 0 1 0 0 0 0 0 2 2 2 2 2 0 0 0 0 0 1 0 1 1 1 2 2 2 2 0 0 0 0 1 0 0 1 1 0 0 0 0 0 0 2 0 2 1 0 0 2 1 0 2 0 1 2 0 1 0 0 0 0 1 0 2 0 0 1 0 1 0 1 1 2 0 0 0 2 1 0 0 2 0 0 1 1 0 2 2 0 0 2 0 0 1 2 0 1 0 1 0 1 0 0 0 0 1 0 0 1 0 0 1 0 0 0 0 0 0 0 0 0 0 0 0 1 0 0 0 0 0 1 1
65 0 1 0 1 0 0 2 1 0 0 1 2 2 0 2 0 0 0 1 1 1 0 0 0 0 0 1 1 2 2 1 0 0 0 0 2 1 0 0 1 0 0 1 2 0 0 0 2 0 0 0 1 2 0 2 1 1 1 0 1 1 2 2 0 1 1 0 0 0 0 0 2 2 2 2 2 1 2 2 0 2 2 1 1 0 0 0 2 2 0 0 1 1 0 1 0 1 1 0 1 1 0 0 2 1 2 0 2 0 0 1 0 2 0 0 0 0 1 0 1 1 2 0 0 1 1 2 2 2 1 1 0 0 0 0 0 0 0 0 2 1 0 0 0 1 0 0 0 2 0 0 0 0 0 1 0 1 0 0 0 0 2 0 1 2 1 0 0 0 0 0 0 2 0 1 1 0 0 0 0 1 1 1 0 0 2 1 0 0 0 1 0 2 2 1 2 2 0 0 2 0 0 1 2 2 0 0 1 0 1 0 1 0 1 1 1 0 2 1 1 1 0 2 0 0 0 0 0 1 0 0 0 0 0 0 0 2 0 0 0 0 1 0 2 2 0 0 1 1 0 0 1 0 1 0 0 2 2 2 2 2 0 2 1 1 0 0 2 0 0 2 0 2 0 0 2 2 1 1 1 2 1 2 1 0 1 1 1 1 0 1 1 2 2 1 2 1 0 1 1 1 2 0 1 0 0 1 1 0 0 1 1 1 1 0 1 1 0 1 1 1 1 1 1 0 0 0 1 0 1 0 0 0 0 1 0 1 1 0 0 0 2 0 0 0 1 2 2 1 1 1 1 1 1 1 0 0 0 1 0 1 1 0 1 1 0 2 2 1 1 1 1 2 0 2 0 1 0 2 0 2 0 0 1 0 0 1 1 0 0 0 0 0 2 0 0 1 0 0 0 0 0 1 0 0 0 0 0 2 0 0 1 0 1 1 0 0 1 0 0 1 1 0 0 1 0 1 1 1 1 0 2 1 1 0 0 1 0 0 0 1 1 1 1 2 1 0 0 0 0 2 0 2 2 1 1 0 0 1 1 0 1 1 0 1 1 2 0 0 0 0 1 1 0 1 0 0 2 2 2 1 0 2 0 0 1 2 1 0 1 0 0 2 1 0 0 0 2 0 0 2 1 1 1 1 2 0 1 2 1 2 1 1 0 2 1 0 0 0 0 2 2 0 0 2 1 1 0 1 1 1 0 0 0 0 1 0 1 2 0 0 2 2 2 2 1 2 0 0 0 0 1 1 1 1 1 2 1 0 0 1 0 0 0 2 0 1 1 0 1 1 0 0 0 0 1 1 1 0 0 1 2 0 1 0 1 0 0 0 0 1 0 0 0 1 0 0 0 0 0 1 1 0 1 2 1 1 0 2 0 0 0 0 0 0 0 0 0 0 0 0 0 0 1 1 1 1 0 0 0 1 1 1 0 1 1 0 2 0 0 1 0 1 0 1 1 0 1 0 0 2 0 2 0 2 0 2 2 0 0 0 1 0 1 0 0 2 0 0 0 0 0 1 1 2 2 1 0 0 1 0 0 1 0 1 2 1 1 1 1 1 0 1 1 0 1 0 0 2 1 1 0 1 1 2 0 2 2 0 1 1 0 0 0 0 0 2 1 0 0 0 0 1 0 0 1 0 0 0 0 0 0 2 0 0 1 0 1 1 0 1 0 1 1 1 2 0 0 1 1 1 1 0 1 1 0 0 0 0 0 0 2 0 0 1 2 2 0 2 0 0 0 1 0 0 2 2 0 2 1 0 1 0 1 1 0 2 0 2 0 2 2 1 0 0 0 0 0 0 0 1 0 0 2 0 1 1 0 0 0 0 2 0 1 1 0 0 1 0 1 1 1 2 2 0 0 1 0 1 0 1 1 0 0 1 0 0 0 0 0 0 0 0 0 0 0 0 0 0 0 1 2 2 0 2 2 0 0 0 0 0 0 0 0 0 0 0 0 0 0 0 0 1 0 2 0 0 1 1 0 0 1 0 0 1 1 0 0 0 0 0 1 1 2 1 2 0 0 0 0 2 1 0 2 0 0 2 0 2 1 1 0 0 2 2 1 0 1 0 0 1 0 2 2 2 0 2 0 1 0 1 0 0 2 0 0 0 2 0 0 0 1 1 0 0 2 1 1 0 1 0 2 1 1 0 1 1 0 0 2 0 1 0 1 0 0 0 0 0 0 0 0 0 0 0 2 0 2 0 0 2 0 0 0 1 0 1 0 1 1 1 0 1 0 0 0 0 0 0 1 1
66 0 2 0 0 0 0 0 0 2 0 0 1 2 0 2 0 0 1 0 2 0 0 0 0 0 0 1 1 1 1 1 1 0 0 1 1 2 0 0 2 1 0 2 2 2 1 0 2 0 0 0 1 1 1 1 0 0 0 0 0 0 2 2 0 0 0 0 0 0 0 1 2 2 1 2 2 0 1 0 0 2 2 1 1 0 1 0 2 2 0 0 2 2 0 0 0 1 0 2 1 0 0 0 2 0 2 2 0 2 0 1 0 2 1 1 1 0 1 0 0 0 1 1 1 0 1 0 1 0 1 0 0 0 1 1 0 0 0 0 0 2 0 0 0 1 0 0 0 0 0 0 0 2 1 0 0 1 0 0 0 0 2 0 1 1 1 1 1 1 1 0 0 2 2 0 0 0 1 1 0 1 0 0 0 0 1 2 1 1 1 2 0 1 1 2 2 1 0 0 1 0 0 2 2 0 2 0 1 0 1 0 1 0 1 0 0 0 0 0 1 1 0 1 1 1 1 1 0 0 0 0 0 0 0 0 0 2 0 0 0 0 1 1 2 2 0 0 0 0 0 0 1 0 0 0 2 0 0 0 0 0 0 0 0 0 0 0 0 0 1 1 0 0 0 0 0 0 2 0 0 0 2 1 1 1 0 1 1 2 0 0 0 2 2 0 2 1 0 1 1 1 1 1 0 1 0 2 0 0 0 1 2 2 2 0 0 1 0 0 2 2 1 0 2 0 0 2 0 1 2 2 0 0 0 0 0 2 0 0 0 1 2 0 0 0 0 0 2 2 2 0 1 1 1 1 0 0 0 0 0 0 0 0 0 0 0 2 2 0 0 0 0 2 0 0 0 1 1 1 1 1 1 0 0 0 0 0 0 1 1 1 1 0 2 1 1 0 0 0 0 0 1 1 1 1 0 1 0 1 1 0 1 1 0 0 1 2 0 2 0 2 0 0 1 2 1 0 0 0 1 1 0 0 0 0 1 1 2 0 1 0 0 0 0 2 1 2 2 0 0 0 0 0 0 0 0 2 2 1 1 0 0 0 0 2 0 2 0 1 1 1 1 1 0 0 1 1 1 0 2 2 0 2 2 2 0 0 0 0 0 1 0 2 2 0 2 2 2 0 1 2 2 0 2 0 1 0 0 1 0 1 0 0 1 0 0 0 0 2 1 2 2 0 0 2 1 1 0 0 1 0 0 0 1 0 2 1 2 0 1 0 2 1 1 0 2 2 1 1 0 0 0 2 1 0 0 2 0 0 0 1 0 0 0 1 0 0 0 0 0 0 0 0 0 0 1 1 1 1 0 1 1 0 0 0 0 0 0 0 1 0 1 1 1 1 1 0 0 0 1 2 0 0 2 2 0 0 1 0 0 0 0 0 0 0 1 0 0 0 1 1 0 0 0 1 1 2 0 0 1 1 0 2 0 1 0 1 2 0 1 1 0 1 1 0 0 1 0 0 0 2 1 0 1 2 0 2 2 0 0 0 1 1 0 1 0 0 2 0 1 0 0 0 0 1 1 0 0 0 1 0 1 0 0 1 2 0 1 1 1 0 0 2 0 1 1 0 0 2 1 1 0 1 0 1 1 1 1 1 1 1 0 0 0 0 0 2 1 0 1 0 1 0 0 1 1 0 0 0 0 0 0 2 1 0 1 0 1 1 0 0 0 0 1 0 1 0 0 0 0 0 0 0 1 0 0 0 1 0 0 0 1 1 0 0 1 1 0 1 1 0 1 0 0 0 1 0 1 2 0 0 1 0 1 1 0 1 1 2 0 1 2 0 0 0 0 0 0 0 0 2 0 0 1 1 2 0 0 1 2 1 2 0 2 2 0 1 1 0 0 1 1 2 2 1 0 2 0 0 0 2 2 0 0 0 0 0 0 0 1 1 1 0 0 0 0 0 0 1 0 1 2 1 0 1 2 0 0 0 0 0 0 0 0 0 0 0 2 0 0 0 0 0 0 1 0 2 2 1 1 1 2 0 0 0 0 0 1 0 2 1 0 1 2 1 2 0 0 0 0 2 1 0 1 1 0 2 0 0 0 0 1 0 1 1 0 1 2 0 1 1 0 2 1 1 2 2 1 0 1 1 0 1 0 0 0 2 2 0 1 1 1 2 2 1 2 0 0 0 2 0 0 2 2 0 2 2 0 0 1 1 0 1 2 0 1 0 1 0 1 0 0 0 0 1 1 0 1 0 0 2 0 1 0 0 1 1 1 0 0 0 0 0 1 0 0 0 1 0 2 0
67 0 0 0 1 0 0 2 1 0 0 0 1 1 0 1 0 0 1 0 2 0 0 1 0 0 1 1 1 1 1 0 1 1 0 1 1 2 0 0 2 0 0 1 2 1 0 0 2 0 0 0 1 1 1 0 0 0 0 1 0 2 1 0 0 1 0 0 0 0 0 0 1 1 2 1 2 0 1 0 0 1 2 2 2 0 0 0 2 2 0 0 0 1 1 1 1 1 0 2 1 0 1 0 2 0 2 2 0 2 0 1 0 1 0 1 0 0 0 0 2 0 2 0 0 1 1 0 1 0 1 1 0 0 0 0 1 0 0 1 0 2 0 0 0 2 1 0 0 2 0 0 0 0 0 0 0 1 2 1 1 0 1 1 1 2 0 1 1 1 1 0 1 1 0 0 1 1 0 0 1 1 1 1 0 0 1 0 0 0 0 0 0 2 2 2 2 2 0 0 0 1 0 0 2 2 1 0 0 0 2 0 0 0 2 1 1 0 2 1 1 1 1 2 0 2 2 0 0 2 0 0 0 0 0 0 0 2 0 0 0 0 2 0 2 2 1 0 1 1 1 1 1 1 0 0 0 2 0 1 0 1 2 2 0 0 0 0 1 0 1 1 0 0 0 1 0 1 2 1 0 0 1 1 2 1 1 2 0 2 1 0 0 1 1 0 2 0 1 2 1 1 2 0 1 0 2 2 0 0 0 0 2 1 1 0 0 0 1 0 0 0 1 1 0 0 1 1 1 2 2 2 0 0 0 0 0 2 0 0 1 0 2 0 1 0 0 0 0 0 0 0 2 2 1 0 1 0 0 2 0 2 1 0 1 1 0 2 2 1 1 1 0 2 0 1 0 2 0 2 0 0 1 0 2 0 1 0 0 0 0 0 1 0 2 1 1 1 0 0 0 0 1 1 0 0 1 0 1 2 0 1 0 1 1 0 1 2 0 2 0 2 0 0 2 2 1 0 0 0 0 1 0 0 1 1 0 1 0 0 2 0 0 0 1 0 0 0 0 0 0 2 0 1 1 1 0 1 0 2 2 0 0 0 0 0 0 1 0 1 1 2 2 0 0 0 0 0 1 0 1 2 1 1 2 0 0 2 1 0 1 0 0 2 1 0 1 1 1 0 0 2 1 2 0 1 1 0 1 1 1 2 0 0 0 2 1 1 1 2 1 2 1 0 0 1 1 1 0 0 1 0 0 0 1 1 1 0 0 1 0 0 1 1 2 2 2 1 1 1 0 0 0 0 2 0 2 1 0 1 0 0 1 1 1 0 0 0 0 0 1 1 0 0 0 0 1 2 2 1 1 0 1 0 1 0 0 0 1 0 1 0 1 1 1 1 1 0 0 0 1 0 2 0 0 1 0 0 0 2 2 1 0 1 0 0 0 0 0 0 0 0 1 0 1 2 2 1 0 0 0 0 1 2 0 1 0 2 2 0 2 2 0 1 0 1 1 0 1 1 0 1 1 1 1 2 0 1 1 0 0 0 0 1 0 1 0 2 1 1 0 1 1 0 0 1 0 1 2 2 0 1 0 0 0 0 1 0 0 1 2 0 0 2 1 1 2 0 0 1 0 0 0 0 2 2 0 1 1 0 1 1 0 1 1 0 1 1 0 0 0 0 0 0 0 0 0 1 0 1 0 0 0 2 0 1 0 0 0 0 0 0 0 1 2 0 2 0 1 0 0 1 0 0 0 0 1 0 2 2 0 0 1 0 0 0 1 2 0 1 0 0 1 0 0 1 2 1 1 1 1 1 0 0 0 1 1 2 1 2 1 1 2 1 0 1 0 1 0 0 0 0 0 0 2 2 1 0 0 0 0 0 1 1 1 2 0 2 0 0 1 0 2 2 2 1 1 0 0 1 0 1 2 0 0 0 0 0 1 0 1 0 1 1 0 1 1 1 0 0 0 2 0 2 2 0 0 0 0 0 0 0 0 0 0 1 1 0 2 0 1 0 2 1 0 2 0 0 1 1 2 1 2 1 0 2 0 0 0 0 1 1 1 1 0 0 2 0 0 0 0 2 0 0 2 2 1 2 1 1 1 1 0 1 2 1 0 0 2 0 0 2 0 1 1 1 0 2 1 1 1 1 0 1 0 0 0 0 2 0 0 1 2 1 0 1 2 1 0 0 2 1 1 0 0 0 1 1 0 0 1 0 1 0 1 0 1 0 1 0 1 0 0 0 0 2 0 0 1 1 2 1 0 0 0 0 0 0 0 1 1 0 0 0 0 0 0 0 0 0 1 0
68 0 2 0 0 0 0 1 0 0 0 1 0 1 0 1 0 0 0 2 0 1 0 0 0 0 1 2 2 2 2 0 1 1 1 1 2 1 0 2 1 1 0 2 2 2 1 0 2 0 0 0 0 1 1 0 0 0 1 0 0 1 1 1 1 0 1 0 1 2 1 1 2 2 1 2 2 2 2 0 2 2 2 0 1 0 0 1 1 1 1 0 1 2 0 2 0 2 2 2 2 0 2 0 2 0 2 2 0 1 0 2 0 2 0 0 0 0 1 0 1 0 1 0 1 0 0 1 2 0 1 1 0 0 0 0 0 0 0 0 1 1 0 0 0 1 0 0 0 0 0 0 0 0 0 0 0 0 0 1 0 1 2 0 1 2 1 1 0 2 2 0 0 2 0 0 0 1 0 0 0 1 1 1 0 0 2 1 0 0 0 1 1 1 2 1 2 1 1 0 0 0 0 2 2 0 2 2 2 0 0 0 2 0 2 1 1 0 1 0 1 1 1 1 1 1 1 1 1 0 1 0 1 1 0 0 1 2 0 0 0 0 2 0 2 2 0 0 0 0 0 0 1 0 0 0 2 2 0 0 0 0 1 1 0 0 1 0 1 0 1 1 1 1 2 2 0 1 0 0 0 1 2 2 2 0 1 0 1 2 1 0 1 2 2 1 2 0 0 0 0 0 2 0 1 0 0 0 1 1 0 1 1 1 1 0 1 1 0 0 1 1 0 0 1 0 0 2 2 2 2 2 2 1 0 0 0 0 2 0 0 0 1 0 0 0 1 1 2 0 1 1 1 1 0 1 0 0 0 2 0 2 1 1 1 1 0 2 2 0 0 0 1 1 0 1 0 1 1 1 0 1 0 0 1 0 0 0 0 1 1 1 0 0 1 0 0 0 2 2 1 2 1 1 0 0 1 0 0 2 0 0 0 1 0 1 0 1 1 0 0 1 0 0 2 1 0 0 0 0 0 0 1 1 1 1 1 0 0 0 2 1 0 0 2 0 0 1 1 0 0 0 0 2 1 0 1 1 1 2 1 0 0 0 0 1 1 2 0 1 1 1 2 0 0 1 0 0 2 2 2 1 0 2 1 1 1 2 1 0 1 0 0 2 1 0 2 1 1 0 1 2 2 1 1 0 1 1 0 2 0 0 0 0 1 1 0 0 1 1 1 2 2 0 0 2 2 1 0 0 1 0 0 0 2 0 1 2 1 0 1 1 1 1 1 2 1 1 1 1 0 0 1 2 0 1 0 0 1 0 1 0 1 1 1 0 0 1 0 0 1 1 1 0 1 0 1 1 1 1 0 0 2 0 0 0 2 0 0 0 0 0 0 0 0 0 0 0 0 0 2 2 0 0 2 2 2 0 0 1 1 0 0 0 0 0 0 0 1 1 0 1 0 0 0 2 2 0 0 0 0 2 0 2 0 2 0 1 2 0 1 0 0 1 0 1 1 1 1 1 1 2 1 0 1 2 0 0 0 0 0 0 1 2 0 2 0 1 0 0 1 0 0 1 1 2 1 0 0 0 0 0 1 0 0 1 2 1 1 1 2 0 1 1 0 1 1 1 0 2 0 2 1 2 0 2 1 2 2 0 0 0 0 0 1 1 0 0 1 0 0 0 1 1 0 0 1 0 0 0 0 0 0 2 0 0 1 0 0 1 0 1 0 0 0 1 1 1 0 0 0 0 0 2 0 0 1 0 1 0 0 0 2 2 0 2 2 1 0 0 0 0 1 1 0 0 1 2 0 2 1 0 0 1 1 1 0 1 1 2 0 1 2 0 0 0 0 1 0 0 1 1 0 0 2 1 1 1 0 1 1 0 1 1 1 2 0 1 2 0 2 2 2 2 2 0 0 1 0 1 0 1 2 1 0 1 0 1 0 0 0 0 0 0 1 0 0 0 1 1 0 0 0 2 2 0 0 0 0 0 0 1 0 0 1 1 2 0 1 0 0 0 0 1 0 2 0 1 1 1 2 2 2 0 0 1 0 0 0 0 1 0 0 1 1 0 1 0 0 1 0 1 0 0 2 2 0 1 0 1 0 1 0 0 1 0 0 1 2 1 0 2 0 1 1 0 0 1 0 0 0 1 0 0 1 0 0 1 1 0 0 0 1 1 0 0 2 1 0 0 2 0 1 2 2 0 2 2 0 0 0 0 0 0 1 0 0 0 0 1 1 0 0 0 2 0 1 0 0 0 0 0 0 1 0 1 1 1 0 1 1 0 0 0 0 0 1 0 0 0 0 0
69 0 1 0 1 0 0 1 0 2 0 0 0 1 0 0 0 0 0 1 1 0 0 0 0 0 0 2 2 1 1 0 1 2 2 1 1 1 0 2 0 0 0 1 2 1 2 0 2 0 0 0 1 1 1 0 1 0 0 0 0 1 2 2 0 1 0 0 0 0 0 0 2 2 2 2 2 2 2 0 2 2 2 1 1 0 0 1 1 2 0 1 0 2 0 0 0 1 0 1 1 0 0 0 2 2 2 1 1 1 0 2 1 2 1 1 1 0 0 0 2 0 2 2 0 0 0 1 1 0 0 0 0 0 0 0 0 0 0 1 1 1 0 0 0 0 0 0 0 0 0 0 1 0 1 0 0 0 1 2 1 0 2 0 1 2 1 1 0 1 1 1 0 2 0 0 1 0 0 0 0 1 1 2 1 0 2 0 0 0 0 0 0 2 2 2 1 2 0 0 0 0 0 1 2 1 1 0 0 0 1 0 2 0 0 1 1 0 2 0 1 1 0 1 1 1 0 0 0 1 0 1 0 2 2 1 2 2 0 0 0 0 1 0 2 2 2 0 0 0 0 0 0 0 0 0 0 2 0 2 0 2 0 1 0 0 0 0 1 0 0 2 0 1 0 0 0 1 0 0 0 1 2 2 2 0 0 1 0 2 0 1 0 1 0 0 1 0 1 0 0 0 2 0 1 0 1 2 2 0 0 2 2 2 2 0 0 0 0 0 1 1 0 0 1 0 0 1 0 0 0 0 1 0 0 0 0 2 0 2 1 1 2 0 2 0 0 0 1 1 1 0 2 2 0 0 1 0 0 0 0 0 0 0 0 1 0 2 2 1 1 1 1 2 0 0 0 1 1 1 0 0 0 0 1 1 0 0 0 1 1 1 1 0 2 2 2 0 1 1 1 1 1 1 0 0 1 1 0 2 0 0 0 1 1 0 1 0 0 0 0 2 1 0 1 1 1 0 0 0 1 0 0 0 0 0 0 2 1 1 0 2 0 0 1 1 1 0 0 0 1 1 0 2 1 0 1 1 1 2 1 0 0 0 0 0 0 1 0 0 0 1 2 0 2 0 2 0 2 2 2 1 0 0 1 0 0 0 0 2 0 0 0 2 0 0 1 0 1 1 1 2 1 1 1 1 2 1 0 1 0 1 0 1 1 1 0 0 2 1 0 2 2 1 2 1 0 0 1 1 0 0 0 1 2 0 0 0 1 2 0 0 1 1 1 1 0 0 2 2 1 0 0 2 0 2 0 0 1 0 1 0 0 1 1 0 0 0 0 0 1 0 1 0 1 0 1 1 2 2 0 0 1 0 0 1 1 0 0 0 0 0 2 0 0 0 0 0 0 0 0 2 1 0 0 1 1 0 0 2 1 0 0 0 0 0 0 0 1 0 1 1 0 0 1 0 1 1 0 0 1 0 0 1 0 2 0 0 2 0 1 0 0 1 1 1 1 1 1 1 1 1 0 0 0 1 0 2 2 0 0 0 0 0 2 2 0 1 0 0 2 0 0 1 1 2 2 1 1 2 0 0 0 1 0 1 2 0 2 2 1 0 0 2 1 1 2 1 0 1 1 0 0 1 1 2 1 2 2 0 0 0 0 0 0 1 0 1 1 0 0 0 0 0 2 1 1 0 0 0 0 0 0 2 0 0 1 0 1 1 0 2 0 0 0 1 1 0 0 0 0 1 0 0 0 0 0 0 0 0 0 0 2 2 0 0 2 1 0 1 0 0 0 0 1 0 1 0 2 0 2 2 0 1 1 0 0 2 1 2 0 1 2 0 1 0 1 1 0 0 1 2 0 0 1 1 2 0 0 0 2 2 0 1 0 2 1 0 1 0 1 1 1 2 2 1 1 1 0 0 0 2 1 0 0 0 0 0 1 1 0 1 1 0 1 1 0 1 0 0 0 2 1 2 1 0 1 0 0 0 0 0 1 0 0 2 1 0 1 1 0 0 0 0 0 1 0 1 2 1 2 2 1 0 0 1 1 0 1 0 0 1 2 0 1 1 2 0 0 0 0 2 0 0 1 1 0 2 0 1 1 2 1 0 1 1 0 0 2 0 0 2 0 1 1 0 0 0 1 0 1 0 0 1 0 0 0 1 1 0 0 0 2 2 2 0 1 1 0 0 2 0 2 1 1 0 1 1 0 0 2 0 1 1 2 0 0 1 1 0 1 0 0 0 0 1 1 0 0 0 0 0 0 1 0 0 1 1 0 1 1 0 0 0 0 0 0 0 0 0 0 0
70 0 1 0 1 0 0 1 1 0 0 0 1 2 0 1 1 0 0 1 1 0 0 0 0 0 0 1 1 2 2 0 2 2 0 1 1 1 0 1 1 0 0 0 2 0 1 0 2 0 0 0 0 1 0 0 0 0 0 1 1 2 0 0 0 0 0 0 0 0 0 1 2 2 0 2 1 1 2 0 1 2 2 0 0 0 0 0 2 2 0 0 0 2 0 0 0 1 0 1 1 0 0 0 2 1 2 1 1 1 0 1 1 1 1 2 1 0 0 0 2 0 1 0 0 1 1 1 1 1 1 0 1 0 0 0 1 0 0 1 1 1 0 0 0 2 1 0 0 2 1 0 0 0 0 0 0 0 0 0 0 1 0 2 0 1 1 0 1 1 1 0 0 2 0 1 1 2 0 1 0 1 2 2 0 0 2 0 0 0 0 0 0 2 2 1 1 2 0 1 1 0 0 0 2 2 1 0 1 0 1 0 0 0 2 1 2 0 1 0 2 2 2 2 0 2 2 1 1 0 0 1 0 1 1 1 0 2 0 0 0 0 1 0 1 1 0 0 1 1 1 1 1 0 0 0 0 1 0 0 0 0 1 2 0 0 0 0 1 0 1 2 0 1 1 0 1 0 1 0 0 1 2 2 2 1 0 2 0 2 0 1 0 1 1 0 2 0 0 2 1 1 2 0 1 0 1 2 0 0 0 1 1 2 2 0 0 1 1 0 1 1 1 0 0 0 0 1 1 1 1 0 1 0 0 0 0 1 1 2 2 1 1 0 1 0 0 0 2 0 1 1 2 2 1 0 1 0 0 0 0 0 0 0 0 1 0 0 0 0 0 0 1 2 1 0 0 2 1 1 1 1 1 0 1 1 0 0 0 0 0 0 0 0 1 1 1 2 0 0 0 0 0 2 2 0 0 1 0 2 0 0 0 1 1 0 1 2 0 2 0 1 1 0 1 2 0 0 0 0 1 0 1 2 2 0 0 1 1 1 2 0 0 0 1 1 0 0 0 1 0 1 0 2 0 0 0 0 0 0 2 0 2 2 0 0 0 1 0 0 0 2 2 1 1 0 1 0 1 1 2 1 0 0 2 0 0 2 1 0 1 0 0 1 1 0 0 1 1 0 0 2 2 0 2 0 1 0 0 0 0 2 0 0 2 0 0 0 0 1 1 1 1 0 0 2 0 0 1 2 0 0 0 0 1 0 2 0 1 1 0 0 1 1 1 1 1 1 1 1 1 0 0 2 0 2 0 1 0 0 0 0 0 0 0 1 0 2 2 0 0 0 1 0 0 0 1 2 2 1 0 0 0 0 0 0 1 0 2 1 0 0 1 0 2 0 1 0 0 0 1 2 0 0 2 2 1 0 0 1 0 0 0 0 0 0 0 0 1 1 0 1 1 1 1 0 1 0 0 0 0 0 0 2 0 0 2 0 2 0 1 1 0 0 1 2 2 2 1 1 2 1 1 0 1 2 0 2 2 0 0 0 0 0 1 1 0 1 1 0 0 0 0 2 2 2 2 0 2 2 0 1 0 1 1 2 1 0 2 2 1 1 0 1 1 0 2 0 0 1 0 1 0 1 0 1 1 2 2 0 2 2 0 1 1 1 0 1 1 1 0 0 0 0 2 0 0 0 0 0 0 0 0 2 0 0 1 0 1 2 1 1 0 0 0 0 0 0 1 0 0 1 0 0 0 0 1 0 0 0 0 2 1 0 0 0 2 1 0 2 1 1 0 0 1 0 0 0 1 0 2 1 0 1 1 0 0 2 0 2 1 2 2 0 1 0 0 1 1 0 1 1 0 0 2 1 1 0 0 2 2 0 1 1 1 2 0 0 2 0 1 2 0 1 1 1 0 2 1 0 1 2 0 0 0 1 0 0 1 0 0 0 0 0 0 0 0 0 0 1 0 1 1 1 1 0 1 0 0 0 1 0 1 0 0 1 1 0 1 0 0 0 1 0 0 1 0 1 2 2 2 2 2 0 0 0 0 0 0 0 1 1 0 1 1 1 1 0 0 0 0 2 0 0 1 1 1 1 0 0 0 0 1 0 1 0 0 1 2 1 0 2 0 2 0 1 1 1 0 1 0 0 1 1 0 0 0 1 2 0 0 0 2 1 0 1 2 0 0 0 2 0 2 0 0 1 1 0 0 1 1 1 0 0 1 0 0 0 0 0 0 0 0 0 0 0 1 0 0 0 0 0 0 1 0 0 1 0 0 0 0 0 0 0 0 0 1 0 0 0 0 0
71 0 1 0 1 0 0 2 0 1 0 1 0 2 1 0 1 0 1 0 1 0 0 0 0 0 0 2 2 2 1 0 1 1 1 2 1 2 0 1 1 0 0 0 2 0 0 0 2 0 0 0 0 0 2 0 0 0 0 1 0 1 2 0 0 2 0 0 0 0 0 0 1 2 1 2 2 0 1 0 0 1 2 0 0 0 0 0 2 2 0 0 1 1 0 1 0 0 0 1 1 1 0 0 2 1 2 1 0 2 0 1 1 1 2 2 2 0 0 0 2 0 2 0 0 1 2 1 1 0 0 0 0 0 1 1 0 0 0 1 2 0 0 0 0 0 0 0 0 0 0 0 1 0 0 1 0 1 1 1 1 0 1 1 0 1 0 1 1 1 1 2 0 2 0 0 0 0 0 0 1 2 1 1 0 0 2 1 0 0 0 1 0 1 1 0 0 0 0 0 0 0 1 0 2 1 2 0 1 0 0 0 1 0 2 0 0 1 2 1 1 1 1 2 0 0 0 1 0 0 0 0 1 1 0 0 0 1 0 1 1 1 1 0 2 2 0 0 0 0 0 0 1 0 0 0 1 0 0 0 0 0 0 1 0 0 0 1 1 0 0 2 0 2 0 0 0 0 2 0 0 1 2 1 1 1 0 1 1 2 0 1 1 2 1 1 2 0 0 2 0 0 1 1 0 0 0 2 0 0 0 1 2 2 1 0 1 1 1 0 0 0 2 0 2 0 0 1 0 0 1 0 0 0 0 0 0 0 2 1 0 2 1 0 1 1 1 0 2 1 1 1 2 2 1 0 1 0 0 0 1 1 1 0 1 2 0 2 2 1 1 1 0 2 0 0 0 1 1 1 0 1 1 0 2 2 0 0 0 1 1 1 1 0 1 0 0 1 0 0 0 0 1 1 0 0 1 0 0 1 1 0 1 1 0 0 0 0 0 0 1 2 1 0 0 1 0 1 1 0 1 2 0 2 0 0 0 1 1 0 1 1 0 0 2 1 0 1 0 0 0 1 0 1 1 1 0 1 2 2 1 0 1 1 0 1 1 1 0 0 1 1 2 0 2 0 2 0 2 0 0 0 0 2 2 1 0 1 1 0 2 0 1 0 1 0 1 0 1 1 1 2 1 1 1 1 1 1 0 1 0 1 0 0 0 1 1 0 0 1 2 1 2 1 1 2 1 1 0 1 1 1 1 0 0 0 1 0 1 0 0 0 1 0 0 2 0 0 2 2 1 0 0 2 0 2 0 2 1 0 0 1 0 1 1 1 0 2 2 2 1 1 1 0 0 0 1 1 1 0 0 2 2 0 0 0 2 0 1 0 0 0 1 0 0 0 0 0 0 0 0 1 2 0 0 0 0 0 0 2 0 0 0 0 0 0 1 0 0 0 1 1 0 0 0 0 1 1 0 0 1 1 1 1 0 0 0 0 1 1 1 2 0 1 1 1 1 1 1 1 1 1 0 1 0 2 0 1 0 1 1 0 1 1 1 1 1 0 0 2 0 2 1 0 0 2 1 1 0 0 1 1 0 1 1 0 0 0 1 1 1 0 0 1 0 1 1 0 0 2 1 1 0 0 2 2 0 2 1 0 1 1 0 0 0 0 0 1 1 0 0 0 0 0 2 1 1 0 1 0 1 1 0 2 0 1 1 0 0 1 0 1 0 0 0 0 0 0 0 0 0 0 0 0 0 1 0 0 0 1 0 1 0 1 0 1 1 1 0 2 1 0 0 1 1 0 1 0 1 1 1 1 2 0 2 0 2 1 0 2 0 2 2 0 0 0 0 0 0 1 1 1 0 0 0 0 1 0 0 1 2 1 1 0 1 2 1 1 1 0 0 1 0 1 2 2 2 1 0 0 1 1 2 0 0 0 0 1 0 0 0 0 1 0 1 0 0 0 0 0 0 2 1 2 1 1 1 0 1 2 0 0 0 0 0 1 1 0 1 0 1 0 0 0 0 0 1 0 0 0 0 0 2 0 0 1 0 0 0 1 1 1 0 2 2 2 2 0 0 0 0 2 0 1 2 1 0 2 0 1 0 0 1 0 1 2 0 0 1 0 0 1 0 1 0 0 1 1 1 0 0 0 1 2 0 0 1 1 1 0 0 0 1 0 0 1 1 0 0 0 2 0 1 1 1 1 2 2 0 0 2 0 1 0 1 0 1 0 2 0 0 0 0 0 0 2 0 0 2 0 0 2 0 0 0 0 0 1 0 0 0 0 0 1 1 0 0 1 1 1 2 1
72 0 2 1 1 0 0 1 0 0 1 2 1 1 0 1 0 0 0 2 0 1 0 0 0 0 0 2 2 2 2 2 1 2 1 2 2 0 0 2 0 1 0 0 1 0 1 0 1 0 0 0 0 0 2 0 0 0 0 0 2 2 1 1 0 1 0 0 0 1 1 2 2 2 1 2 2 1 1 0 1 2 2 2 2 0 0 1 2 2 0 1 2 2 0 0 0 1 0 1 1 0 1 0 2 0 2 2 0 2 0 2 1 2 1 1 1 0 0 0 2 0 1 0 1 1 1 0 2 0 0 0 0 0 1 1 0 0 1 0 2 1 0 0 0 2 0 0 0 1 1 0 1 0 0 0 0 1 0 1 2 1 1 1 1 2 1 0 2 0 0 0 1 1 0 0 1 0 0 0 0 1 0 0 0 0 1 0 0 0 0 0 0 2 2 1 2 1 0 0 0 1 1 1 2 2 1 0 1 0 2 0 2 0 2 0 0 1 1 0 1 1 0 1 1 0 0 0 0 2 0 0 0 0 0 0 1 2 0 0 0 1 2 0 2 2 0 0 0 0 0 1 1 0 0 0 1 1 0 0 0 0 0 1 0 0 2 0 0 0 1 1 0 1 0 0 1 1 2 2 1 2 0 1 2 1 0 1 1 2 0 0 1 2 2 1 2 0 1 1 0 0 2 0 1 1 0 1 2 0 1 2 1 2 2 1 1 2 0 1 1 1 2 0 1 0 0 1 0 0 1 1 2 0 0 0 0 2 0 1 1 1 2 0 1 0 0 0 2 2 1 0 1 1 0 1 1 0 0 1 0 1 2 0 2 1 0 2 2 0 0 0 0 2 1 1 0 0 0 2 1 1 0 0 0 0 0 0 0 0 0 0 0 1 1 0 0 2 0 0 0 0 0 2 2 0 0 0 0 2 0 0 1 0 0 0 0 0 2 0 0 1 0 0 1 2 0 0 0 0 1 1 0 0 1 1 0 0 0 0 1 1 0 0 1 2 1 0 0 1 1 1 0 0 0 0 0 2 2 2 0 1 0 0 0 1 1 2 0 0 1 2 1 1 1 0 1 0 2 0 1 2 0 1 2 1 0 0 0 0 2 0 1 1 0 0 0 0 2 0 0 2 1 1 1 1 1 0 0 0 0 2 1 1 0 2 1 0 0 0 1 2 2 1 1 1 0 0 1 2 0 1 0 0 0 1 2 1 1 1 0 0 2 1 2 2 2 0 2 2 0 1 1 2 0 1 1 1 2 0 1 0 0 2 2 0 0 1 1 1 0 1 1 0 0 0 1 1 1 1 0 0 2 0 0 0 2 0 1 0 0 0 0 0 0 0 0 0 0 0 0 2 2 0 0 2 0 0 0 1 0 0 0 1 0 1 1 0 1 1 0 1 0 0 0 1 2 2 0 0 1 1 0 2 0 2 0 1 2 0 2 0 0 0 2 0 0 0 2 2 1 1 0 0 0 1 0 2 1 0 0 0 1 1 1 2 0 1 1 0 0 0 0 0 0 1 1 1 0 0 0 0 0 0 0 1 0 0 1 1 1 0 0 0 0 0 0 0 0 1 1 0 1 1 0 1 1 1 1 0 0 0 0 0 1 1 1 0 1 0 0 0 2 0 1 0 1 0 0 0 0 0 0 2 0 0 1 0 2 2 0 2 0 0 0 1 1 0 0 0 0 0 0 0 0 1 1 0 0 0 1 0 2 2 0 0 2 1 0 1 0 1 2 0 0 0 1 0 2 0 2 2 0 1 1 1 0 1 0 2 0 2 2 0 1 0 0 1 0 1 2 2 0 0 1 0 1 0 0 2 2 0 1 0 1 2 1 1 2 0 1 2 1 2 1 1 0 1 0 0 0 2 1 0 0 0 0 1 1 0 0 0 1 1 0 1 1 1 0 1 0 1 0 2 2 0 0 0 0 0 0 1 0 0 0 0 0 0 1 0 0 1 1 0 0 2 0 0 1 0 1 1 2 1 0 1 0 0 0 1 2 2 2 1 1 1 2 0 0 1 0 2 0 0 0 1 1 0 0 0 0 0 1 0 2 1 0 1 2 1 0 2 0 0 2 2 1 1 0 1 0 1 0 2 0 0 0 0 0 0 0 0 2 1 2 0 2 0 0 0 2 0 1 1 1 0 1 2 1 0 0 1 1 0 1 0 1 1 2 1 0 0 0 0 1 0 2 0 2 0 0 2 1 0 1 1 1 0 0 0 0 0 1 0 1 0 0 0 0 0 2 1
73 0 1 0 0 0 0 1 0 0 0 0 0 2 0 2 0 1 2 0 1 0 0 1 1 1 1 0 2 0 0 0 0 0 0 1 1 2 0 1 0 0 0 1 1 1 0 0 0 1 1 0 0 1 1 1 0 0 0 2 0 0 1 0 0 2 0 1 0 1 1 2 2 2 1 2 2 2 2 2 0 2 1 1 2 0 0 0 2 2 0 0 0 2 1 2 1 0 0 1 2 0 1 0 2 0 2 2 1 1 0 1 1 1 1 1 1 0 2 0 0 0 2 1 0 1 1 1 2 0 0 0 0 0 0 0 1 0 0 1 1 2 1 0 0 1 1 0 0 1 0 0 1 0 1 1 0 2 1 2 1 0 2 0 2 2 2 1 0 1 1 1 1 1 0 0 1 0 0 0 0 1 0 0 0 0 1 1 0 0 0 1 1 0 1 2 1 2 0 0 0 1 1 1 2 1 2 0 0 0 2 0 1 0 1 0 0 0 0 0 1 1 0 0 2 2 0 0 0 2 1 0 0 1 1 0 1 2 0 0 0 0 2 0 2 2 0 0 0 0 0 0 0 0 0 0 1 1 0 1 0 1 0 0 0 0 0 0 0 0 1 1 0 0 0 0 0 1 2 1 1 0 1 1 2 1 1 1 1 2 0 0 1 1 1 1 1 0 0 1 0 0 2 0 1 1 0 1 0 0 0 1 2 2 2 0 1 0 0 0 0 0 2 0 1 0 0 0 1 0 1 0 0 0 0 0 0 2 0 0 0 0 2 0 1 0 1 0 1 0 1 0 1 1 0 1 1 0 0 1 0 1 1 0 1 0 0 1 1 0 0 0 0 2 0 0 0 2 0 2 0 0 1 0 2 1 0 1 1 0 0 0 1 1 2 2 2 1 0 0 0 0 1 0 0 1 1 0 0 0 1 0 1 1 0 1 0 0 1 0 0 0 0 1 0 1 0 2 2 0 1 2 0 0 0 0 1 0 1 0 0 1 0 1 1 1 0 1 1 0 0 0 0 1 1 1 0 1 2 2 1 0 1 1 0 1 0 1 0 0 0 1 1 2 0 0 0 1 1 0 0 1 0 1 2 0 0 1 0 0 0 0 0 1 0 0 0 1 1 1 1 2 1 1 1 2 2 1 0 1 0 1 0 0 1 0 0 0 0 1 1 1 1 0 0 0 0 1 0 1 1 0 0 0 0 0 1 0 0 1 0 0 1 1 2 0 1 1 1 1 1 0 1 0 2 0 2 0 0 1 0 0 0 1 1 0 0 0 0 0 0 0 0 0 0 0 0 2 2 2 0 0 1 0 0 0 1 0 1 1 0 0 0 0 0 0 0 1 1 0 1 1 1 1 2 2 0 0 0 1 0 0 0 1 1 1 1 0 1 1 0 1 1 2 1 1 0 0 0 0 0 2 2 2 0 1 1 1 1 1 0 0 0 2 1 1 1 0 1 1 0 1 0 0 0 1 0 1 1 0 0 0 1 1 0 1 0 1 0 0 2 0 1 1 1 2 1 0 0 2 1 1 1 0 0 1 1 1 2 1 2 0 0 1 1 0 1 1 0 2 0 2 0 1 1 2 0 2 2 0 1 0 0 0 0 0 0 2 1 0 0 1 0 1 1 0 1 0 0 0 0 0 0 2 0 0 1 0 1 1 0 1 0 0 1 1 2 1 0 0 0 0 0 1 0 1 2 0 0 0 0 1 1 1 0 0 1 2 0 2 0 1 1 0 1 1 2 1 0 1 1 1 1 1 2 0 0 1 1 2 0 1 2 1 0 1 0 1 0 0 1 2 0 0 1 1 1 0 0 2 2 0 1 0 1 1 2 1 0 1 1 1 0 2 2 1 1 1 0 0 1 1 1 0 0 0 0 0 1 1 1 1 1 1 0 1 1 0 0 0 0 2 1 1 1 0 1 1 0 0 0 0 1 0 0 1 2 1 1 0 0 0 0 0 0 1 0 1 1 1 2 2 2 1 0 1 0 2 1 0 1 2 1 1 2 1 2 0 0 0 0 2 1 0 1 0 1 1 0 0 0 0 0 0 0 1 0 0 2 0 0 2 0 1 1 1 0 0 1 0 1 0 0 2 0 0 0 1 1 0 0 0 1 2 1 2 2 0 0 0 2 0 1 2 2 0 2 2 0 0 0 1 0 0 0 1 1 0 0 0 1 0 0 0 0 1 0 0 0 0 0 0 0 0 0 0 0 0 0 0 0 0 0 0 0 1 0 0 0 0 2 1
74 0 1 0 0 0 0 2 0 1 0 0 1 1 0 1 0 0 1 0 2 0 0 0 0 0 0 1 2 2 2 1 1 1 1 0 2 0 0 1 0 0 2 2 2 0 0 0 2 0 0 0 0 1 1 0 1 0 0 0 0 1 2 0 0 1 0 0 0 0 0 1 2 2 1 2 1 0 2 0 0 1 1 1 2 0 0 0 2 2 0 0 1 1 0 1 1 2 0 2 1 0 0 0 1 1 1 2 0 2 0 2 1 1 1 1 1 0 2 0 0 0 2 1 0 1 1 1 1 1 0 0 0 0 1 1 0 0 0 1 1 2 0 0 0 1 0 0 0 0 0 0 1 0 0 0 0 0 0 1 1 1 2 0 1 2 1 1 1 0 0 0 0 2 0 0 2 0 1 1 0 2 1 1 0 0 1 2 0 0 0 1 1 1 2 2 2 2 1 0 0 2 0 0 2 1 1 0 0 0 1 0 1 0 2 0 0 0 0 0 0 0 1 2 0 0 0 0 0 2 0 0 0 1 1 0 1 2 0 0 0 0 2 0 2 2 0 0 0 0 0 1 2 0 0 0 1 2 0 2 0 1 0 2 0 0 0 0 1 0 1 1 0 0 0 0 0 0 1 0 0 1 2 2 2 1 0 1 1 2 0 2 0 2 2 0 2 1 0 2 1 0 2 0 1 0 0 1 2 0 1 2 1 2 2 0 0 0 1 0 0 1 1 0 1 0 1 2 1 2 2 1 0 0 0 0 0 1 1 1 1 0 2 0 0 0 0 0 1 0 0 0 2 2 1 0 1 0 0 0 2 2 1 0 1 2 0 2 2 2 2 2 1 2 0 0 0 2 0 2 0 1 1 0 0 1 0 0 0 0 0 0 0 0 2 0 0 1 0 0 0 0 0 2 0 0 0 1 0 1 0 0 0 1 1 0 1 1 0 1 0 2 0 1 2 1 1 0 0 1 1 1 0 0 0 0 1 0 1 0 0 1 0 1 1 1 0 0 0 0 0 1 0 0 0 0 0 1 2 1 2 0 0 0 1 1 0 2 0 0 0 1 0 2 0 1 0 1 2 0 0 2 0 0 1 0 0 1 1 0 2 0 0 0 0 0 1 0 1 1 1 2 1 1 1 2 2 0 0 1 0 1 0 1 1 1 0 0 1 1 0 1 2 2 2 2 0 1 0 1 0 1 0 0 1 0 1 1 2 1 1 1 1 0 1 1 0 1 1 1 0 0 0 0 1 1 1 0 2 0 2 0 0 0 0 1 0 0 0 0 0 0 2 0 1 0 2 0 0 0 0 1 0 0 0 0 0 1 0 0 0 1 0 1 2 0 1 0 0 0 0 2 0 0 2 2 1 0 0 1 0 0 0 1 0 0 0 0 0 0 2 2 1 1 1 0 1 0 0 0 0 1 0 2 0 2 0 1 2 0 1 0 0 1 1 0 0 1 1 1 0 2 1 1 1 2 0 1 1 0 0 0 2 2 0 2 0 1 1 0 0 0 0 0 0 2 2 0 0 1 1 1 1 0 0 1 1 1 2 1 0 1 0 2 1 0 1 1 0 1 1 0 1 1 0 1 1 1 1 0 0 0 0 0 0 0 1 0 0 0 1 0 0 1 1 0 1 0 0 0 0 0 0 2 0 0 1 0 1 1 0 1 0 0 1 0 1 1 0 0 0 0 0 0 0 1 1 0 0 0 0 0 2 1 0 2 2 1 0 2 1 0 1 0 1 1 2 2 0 2 1 0 1 0 1 1 1 2 0 2 1 2 2 1 0 1 0 1 0 0 1 1 0 0 2 0 1 0 0 2 2 0 1 0 1 2 1 1 0 0 0 0 1 1 1 1 1 2 0 0 0 2 2 1 0 1 0 1 0 0 1 1 1 1 0 1 1 0 0 1 0 1 1 1 1 0 1 0 0 0 0 0 0 0 0 0 0 0 1 0 1 0 0 0 0 2 1 1 1 1 2 2 2 0 1 0 0 0 0 1 1 1 0 1 2 1 1 0 0 1 0 2 0 0 1 0 1 2 0 1 1 1 1 0 1 0 0 1 2 1 0 2 0 1 0 0 0 2 0 1 0 1 1 2 0 0 1 2 2 0 0 0 1 0 1 1 1 0 0 0 1 0 2 0 1 1 1 1 0 1 1 1 1 0 1 0 2 0 2 0 2 0 0 0 0 1 1 0 1 0 0 2 0 2 0 0 1 0 0 1 1 0 0 1 0 1 0 0 0 0 2 0
75 0 2 0 0 0 0 0 0 0 0 1 0 0 0 0 0 0 0 0 2 0 0 0 0 0 0 0 1 2 2 0 0 0 0 0 2 2 0 1 1 0 1 1 2 1 2 0 2 0 0 0 0 0 1 1 0 0 0 1 0 0 1 0 0 2 0 1 0 0 0 1 2 2 2 2 2 1 1 0 1 2 2 1 1 0 0 0 2 2 0 1 0 1 1 2 1 2 0 2 1 0 0 0 2 2 2 1 1 1 0 2 0 2 1 2 2 0 1 0 1 0 2 2 0 0 0 1 1 1 1 1 0 0 0 0 0 0 0 0 0 2 1 0 0 1 0 0 0 1 0 0 0 0 0 0 0 2 0 0 1 0 1 1 1 2 2 1 1 0 0 0 1 1 2 0 0 1 0 0 0 1 0 0 1 1 1 2 1 0 0 1 0 1 2 1 0 2 0 0 0 0 1 2 2 1 2 0 0 0 1 0 1 0 1 0 0 1 2 1 0 0 0 2 0 0 0 0 0 2 0 0 0 0 0 0 0 2 0 0 0 0 2 0 1 1 0 0 0 0 0 0 0 0 0 0 1 1 0 0 0 0 1 1 0 0 0 0 1 0 0 2 0 1 0 1 0 1 2 1 1 1 2 2 2 0 0 1 0 1 0 1 0 2 1 0 1 0 1 1 0 0 2 0 1 0 0 2 2 0 2 2 1 2 2 0 0 1 0 0 1 1 1 0 2 0 0 2 0 0 0 0 0 0 1 0 1 1 1 0 0 0 2 0 1 0 1 0 2 1 0 1 0 0 0 2 0 0 0 1 0 1 1 0 1 0 1 2 2 0 0 0 1 2 0 2 0 2 0 2 0 2 0 0 1 1 0 0 0 0 0 0 1 0 2 1 1 1 2 2 2 2 0 1 0 2 0 0 0 1 1 0 0 1 1 0 0 1 0 1 0 1 0 1 0 2 2 0 0 0 1 0 1 2 1 0 0 0 1 0 1 0 0 0 1 2 0 0 0 0 0 0 0 2 1 1 0 1 1 1 1 0 0 0 0 2 0 1 0 0 0 2 2 0 0 1 0 1 2 1 1 2 0 1 1 0 1 2 1 0 0 0 0 1 0 0 1 0 1 0 1 2 1 1 1 1 1 1 0 1 0 2 0 1 0 2 0 1 0 1 1 2 2 0 1 1 0 0 0 1 0 1 0 1 1 0 1 1 2 1 1 0 2 1 2 2 1 2 0 0 0 0 1 2 0 1 0 0 1 0 1 0 2 0 0 1 1 1 1 0 1 0 0 0 0 0 1 2 2 1 0 0 0 0 0 0 0 0 0 0 1 0 0 0 0 2 0 0 0 0 0 2 0 1 0 2 0 0 0 1 2 2 0 0 0 0 1 0 0 0 0 0 1 1 1 1 1 1 0 0 0 1 0 1 0 0 0 1 2 0 2 1 0 1 0 1 1 1 1 1 1 1 2 0 1 2 0 1 0 1 1 1 1 1 0 1 0 2 0 0 0 0 0 0 1 0 1 1 0 0 1 0 1 0 0 2 0 0 1 1 2 0 0 1 0 1 1 0 0 1 0 2 1 1 1 2 1 2 2 0 1 1 0 0 0 0 0 1 1 0 0 0 0 0 2 1 1 0 1 0 1 1 0 2 0 1 1 0 0 0 0 0 0 1 1 0 1 1 0 0 0 0 0 0 0 2 0 0 0 0 0 2 2 2 0 0 2 0 0 2 2 0 0 1 0 0 1 0 2 0 2 2 1 1 2 1 0 0 0 2 0 2 2 0 1 0 0 1 0 1 1 1 0 0 1 0 1 0 0 1 1 0 0 1 0 2 1 0 1 0 1 1 1 2 2 0 0 1 0 0 1 1 2 0 0 0 0 0 0 1 0 1 1 0 1 0 0 0 0 0 0 2 1 2 1 0 1 0 0 0 1 0 1 0 0 1 1 0 2 0 2 0 0 0 0 2 0 1 0 0 1 1 1 1 0 1 1 0 0 1 2 1 0 1 1 1 2 0 0 1 0 1 0 0 1 0 1 2 0 1 0 0 0 0 0 0 0 0 2 0 0 2 0 1 2 1 1 1 0 0 0 1 0 1 0 0 0 0 0 0 0 0 2 2 2 0 0 0 0 0 1 0 1 0 0 0 1 1 0 1 1 1 2 0 1 1 1 0 1 0 0 1 0 0 0 0 2 0 0 0 0 0 0 0 1 1 0 1 0 1 1 0 0 0 0 0 0 0 1 0 2 0
76 0 0 0 1 0 0 1 1 1 0 0 1 2 0 1 0 0 1 1 1 0 0 0 0 0 1 2 2 2 2 2 1 1 0 1 1 1 0 0 1 0 1 1 2 1 2 0 2 0 0 0 0 1 1 1 0 0 0 1 1 2 2 2 0 1 1 1 0 0 0 1 1 1 2 1 2 0 0 0 0 2 2 0 0 0 0 1 1 2 1 1 1 1 0 0 0 0 0 2 2 0 0 1 1 1 1 2 0 2 0 0 1 2 1 1 1 1 0 0 1 0 2 0 0 2 2 0 0 0 2 1 0 0 0 0 0 0 0 2 1 1 1 0 0 1 0 0 0 0 0 0 0 1 0 1 0 0 1 1 1 0 2 0 2 2 2 2 0 1 1 0 0 2 1 0 0 1 1 1 0 2 0 0 2 2 0 1 1 1 1 1 0 1 2 2 1 2 1 0 0 0 0 1 2 1 1 0 0 0 1 0 0 0 2 0 0 1 2 1 0 0 0 1 1 1 0 1 1 0 0 1 0 0 0 0 0 2 0 0 0 1 2 1 2 2 0 0 0 0 0 0 2 1 0 0 1 2 0 1 0 1 1 1 0 0 0 1 2 0 0 0 1 0 1 1 0 0 1 0 0 2 1 1 2 1 1 1 1 2 0 1 0 1 1 0 2 0 0 2 2 1 0 2 0 0 0 2 2 0 0 1 1 1 1 0 0 1 0 0 2 1 1 0 1 0 1 1 1 0 1 0 1 0 0 0 0 1 1 2 1 2 2 0 0 0 0 1 2 1 2 0 1 1 0 1 1 0 0 1 0 1 2 0 2 0 1 1 1 0 0 0 1 1 2 0 0 1 0 2 0 0 1 0 2 1 0 1 1 0 0 0 1 0 1 0 0 2 0 0 0 0 1 0 0 0 1 0 0 1 1 0 0 1 0 0 0 1 0 1 0 2 0 1 0 1 1 2 2 0 1 2 0 0 2 2 0 1 1 0 0 0 0 0 2 1 2 0 0 0 0 1 0 2 2 1 1 1 1 1 1 0 0 0 0 2 1 2 0 0 0 1 2 0 0 1 0 0 1 1 2 0 0 0 2 1 0 1 1 0 2 0 0 2 2 0 0 0 1 0 1 1 2 0 1 1 1 0 0 1 0 2 0 0 0 1 2 0 2 1 0 2 2 0 0 2 1 2 0 0 1 0 0 1 2 0 1 1 1 0 2 2 1 1 2 1 1 0 2 2 1 0 1 2 1 0 0 0 1 0 1 0 1 1 1 0 1 1 1 0 1 1 1 0 0 0 1 2 2 1 1 0 2 0 1 1 2 0 1 1 0 0 0 1 1 1 1 1 0 0 1 1 0 0 2 2 1 0 1 1 1 1 0 0 0 0 1 0 0 0 2 2 0 0 0 1 2 1 0 0 0 1 0 1 0 1 0 0 2 0 1 1 0 1 0 2 2 1 1 1 2 1 0 0 0 2 0 0 0 0 0 0 1 0 1 1 0 0 0 1 1 2 0 0 1 1 2 1 0 0 0 0 0 1 1 1 0 0 1 1 1 0 0 0 0 0 1 1 0 1 0 1 0 0 1 1 1 1 1 0 1 1 0 0 0 2 0 1 2 0 0 0 0 0 1 0 0 0 0 0 0 0 0 1 0 1 1 0 1 1 0 1 1 0 0 0 0 1 0 0 0 0 0 0 0 0 0 0 1 1 1 0 1 2 0 1 2 2 0 1 0 1 1 1 0 0 1 1 0 0 2 2 0 2 2 1 1 2 2 2 0 0 2 2 0 2 0 1 0 0 0 0 0 0 1 1 2 0 0 2 2 0 0 2 0 2 0 0 1 0 1 1 1 1 1 1 1 1 1 0 1 2 1 0 0 0 0 1 0 0 1 1 1 1 0 1 1 0 0 0 0 1 0 2 2 0 0 0 0 0 0 0 0 0 0 0 1 0 2 0 1 0 0 0 0 1 0 0 1 1 2 2 2 1 0 0 0 0 0 0 2 1 0 2 2 2 2 0 0 0 0 2 0 0 1 1 1 1 1 1 1 1 1 0 2 2 0 1 2 1 0 2 0 1 2 2 1 1 0 0 0 1 0 1 1 0 0 1 1 0 0 0 1 0 0 0 0 0 0 0 2 0 1 1 1 0 1 2 0 0 1 0 1 0 2 0 0 0 0 0 1 0 0 0 0 1 1 0 1 0 0 0 0 2 0 0 1 0 0 0 0 0 0 0 2 0 1 0 0 0 0 0
77 0 1 1 0 1 1 2 1 0 0 0 2 1 0 1 0 0 2 0 2 0 1 0 0 0 0 2 2 2 2 0 2 2 0 1 1 1 0 0 0 0 0 0 1 0 1 0 1 0 0 0 0 1 1 0 0 1 1 1 1 2 0 0 1 0 1 0 0 1 1 1 2 2 1 2 2 2 2 0 1 2 1 0 1 0 0 1 2 2 1 1 1 2 0 2 0 2 0 1 0 0 1 0 2 0 2 1 1 1 0 2 1 2 1 1 1 0 0 0 2 0 2 1 0 1 1 1 1 0 0 0 0 0 0 0 0 0 0 2 0 2 0 0 0 1 0 0 0 0 0 0 0 1 0 1 1 0 2 1 1 2 1 1 1 2 0 0 1 1 0 0 0 2 0 0 0 0 0 0 0 1 0 0 0 0 1 0 0 0 0 0 0 2 2 2 1 1 0 0 0 0 0 2 2 0 2 0 0 0 2 0 1 1 2 2 2 0 1 1 0 0 1 2 0 1 1 0 0 1 0 0 0 0 0 0 0 2 0 0 0 0 2 0 1 2 0 0 0 0 0 0 1 0 0 0 0 2 0 0 0 0 1 1 0 0 0 1 2 0 0 1 0 1 1 1 0 0 2 0 0 0 2 1 1 0 0 0 1 1 0 0 2 2 2 2 2 1 1 2 1 0 1 1 1 0 1 1 0 0 0 1 1 0 0 0 0 1 1 0 0 0 1 0 2 0 0 1 1 2 1 0 1 0 0 0 0 1 1 1 1 1 1 0 1 0 0 1 1 1 1 0 1 2 0 0 2 0 0 0 0 1 1 0 1 1 0 2 2 0 0 0 0 2 0 0 0 1 1 1 1 0 0 0 2 0 0 0 0 0 0 0 2 0 2 2 0 2 0 0 0 0 1 1 0 0 1 0 0 2 0 0 0 1 1 0 1 0 1 0 0 1 0 0 2 2 2 0 0 0 0 0 1 1 1 0 1 0 0 0 2 0 0 1 1 2 1 0 0 0 0 1 0 2 1 1 0 2 1 2 0 1 1 0 0 1 1 2 0 0 0 0 1 1 0 1 0 0 2 1 2 1 0 0 2 0 0 0 0 1 1 0 0 1 1 0 2 1 2 1 0 2 2 0 2 0 2 1 0 0 0 2 0 1 0 1 0 1 0 1 2 2 2 1 1 2 0 1 1 1 1 0 0 1 2 0 1 1 1 1 0 0 2 2 2 1 2 1 1 1 1 0 2 2 1 1 0 0 2 0 2 0 0 0 1 0 0 1 1 0 0 0 1 0 0 0 1 2 2 0 1 0 0 0 0 0 0 1 0 0 0 1 1 0 0 0 1 0 0 0 0 1 1 0 0 2 0 0 0 2 1 0 0 0 0 0 0 0 0 0 1 2 0 0 0 1 1 2 0 0 0 0 0 2 0 1 1 1 2 0 0 0 0 1 1 1 1 0 1 1 0 2 0 2 0 2 0 1 1 0 0 0 1 2 0 2 1 1 0 0 0 1 0 1 1 2 1 1 0 0 1 0 1 0 0 1 1 0 1 1 0 0 0 1 1 0 1 1 0 1 1 1 0 1 1 0 1 2 2 1 0 0 0 1 1 0 0 2 2 0 0 0 0 0 1 1 1 0 2 0 0 0 0 2 0 0 1 0 0 1 0 1 0 1 1 0 1 0 0 1 1 1 0 1 0 0 0 0 0 0 0 0 0 0 0 0 1 1 0 2 1 0 1 0 0 0 0 2 0 2 1 0 0 0 0 1 0 1 1 2 0 1 2 0 0 0 1 1 0 0 1 2 0 0 1 1 1 1 0 1 1 0 2 0 2 2 0 0 2 1 1 2 1 1 1 1 0 0 0 0 1 1 1 0 0 0 0 0 0 0 0 0 0 0 0 0 0 0 0 0 0 1 1 1 1 0 1 1 0 0 0 0 1 0 0 0 1 0 1 0 1 0 0 2 0 2 0 1 2 2 2 2 2 0 0 0 0 1 0 0 2 0 0 2 2 2 2 0 0 0 0 2 1 0 1 1 0 2 0 1 0 2 0 0 0 0 0 0 1 0 0 1 1 1 0 0 1 1 1 0 0 1 1 1 0 0 1 0 2 0 0 0 2 0 2 0 0 1 1 0 1 0 1 2 2 0 2 1 0 1 1 1 0 1 1 0 0 0 0 0 2 0 0 0 1 0 2 0 1 0 0 1 0 1 1 1 0 0 1 0 0 0 0 0 0 1 0 0 0 0 1 1
78 0 1 0 0 0 0 1 0 1 0 0 1 2 0 2 0 0 0 1 1 1 0 0 0 0 0 0 1 1 1 0 1 2 0 0 2 2 0 1 1 0 0 0 1 0 0 0 2 0 0 0 1 0 0 0 0 0 0 0 2 2 2 0 0 1 0 1 0 0 0 1 2 2 2 2 2 0 1 0 0 2 2 0 0 0 0 0 2 2 0 0 0 1 0 1 1 0 0 0 1 0 0 0 2 1 2 1 1 1 0 1 1 1 0 0 0 0 0 0 2 0 2 2 0 0 0 1 1 0 0 0 0 0 0 0 0 0 0 0 0 2 0 0 0 1 0 0 0 1 1 0 1 0 1 0 0 1 1 0 1 2 0 2 0 1 0 2 0 1 0 0 1 1 2 0 0 0 0 0 0 1 0 0 1 1 1 1 0 0 1 1 1 0 1 2 1 2 0 0 0 0 0 1 1 0 2 1 1 0 2 0 1 0 2 1 1 0 0 0 0 0 1 1 1 2 1 0 0 2 1 0 0 1 1 1 0 1 0 1 1 1 2 0 2 2 1 0 0 0 0 0 1 0 0 0 2 2 0 0 0 0 0 1 0 0 0 0 1 0 0 2 0 0 0 0 0 1 1 1 1 2 2 2 2 0 1 0 0 1 0 2 0 2 2 0 0 2 1 1 0 0 2 0 1 0 0 1 1 0 0 1 1 1 0 0 0 0 1 0 1 1 0 1 0 0 0 2 1 1 1 1 1 0 0 0 0 1 1 0 0 0 2 2 1 0 0 0 2 0 1 1 2 2 2 0 0 0 0 1 0 1 0 0 0 1 0 2 2 2 2 2 1 2 1 1 0 1 1 1 1 1 1 1 1 0 0 1 1 1 1 1 1 0 2 0 0 1 1 1 1 1 0 2 2 0 0 0 0 1 1 0 0 1 1 0 0 1 0 1 0 1 0 1 2 1 1 2 2 0 1 1 0 1 0 0 1 1 1 0 0 1 0 1 1 1 0 0 0 0 0 0 0 1 1 1 0 2 1 2 0 0 1 1 0 1 0 2 0 1 1 1 1 1 0 1 0 0 1 1 1 1 0 0 2 0 0 2 1 0 1 0 1 1 2 0 2 2 2 0 0 2 2 0 2 0 0 1 0 0 1 1 0 0 1 0 0 0 2 2 0 2 2 1 1 2 0 1 0 2 0 1 0 1 1 0 0 1 2 0 1 1 0 0 0 2 1 0 2 2 1 0 1 1 2 0 1 1 2 0 2 0 0 1 1 0 0 1 1 0 0 1 0 0 0 0 1 0 0 0 0 1 0 0 0 0 0 0 0 0 0 0 1 0 1 1 0 0 0 0 0 1 0 1 2 2 1 0 0 0 2 2 0 2 1 0 0 0 0 1 0 1 0 0 0 0 2 2 0 0 1 1 0 2 0 0 0 0 2 0 2 1 0 1 1 2 2 0 0 0 2 1 1 1 0 2 0 1 1 0 0 0 1 1 1 2 1 0 2 0 0 0 0 0 0 2 2 1 1 1 1 1 0 1 0 0 2 1 2 1 2 0 0 2 2 0 2 0 0 1 1 0 0 1 0 1 1 1 2 1 1 0 0 1 0 0 0 2 1 0 0 0 0 0 2 2 2 1 0 0 0 0 0 2 0 1 0 0 1 1 0 1 1 0 2 0 2 1 0 0 0 0 1 0 0 0 1 0 0 0 0 0 2 1 0 2 2 1 0 0 0 0 0 0 0 0 2 0 0 2 0 0 0 0 0 2 0 1 0 2 1 2 2 0 0 0 0 1 0 1 2 2 0 1 1 1 1 1 0 0 0 0 1 1 0 1 0 0 1 1 1 2 1 2 1 0 0 1 0 0 1 1 2 0 0 0 0 1 0 0 1 1 1 0 0 0 1 0 0 0 0 1 0 2 2 0 0 0 1 1 0 0 0 0 0 0 0 0 1 0 0 0 0 1 0 2 0 1 2 1 1 1 1 0 0 1 1 1 0 0 1 1 0 2 2 2 2 0 0 0 0 2 0 1 1 0 0 1 0 1 0 1 0 0 1 1 0 0 2 0 0 2 0 1 2 2 1 1 2 0 1 1 0 1 1 0 0 1 2 0 0 0 2 0 1 0 1 1 1 0 2 0 2 1 1 0 1 2 0 0 2 0 1 0 1 1 2 0 1 0 1 0 0 0 0 0 1 0 0 0 0 0 0 1 0 1 2 1 1 0 0 0 0 0 0 1 0 0 1 0 0 0
79 0 0 0 0 0 0 1 0 1 0 0 0 0 0 0 0 0 0 1 1 1 0 1 1 1 1 1 2 2 2 0 1 1 0 0 2 1 0 1 2 1 0 0 1 0 0 0 2 0 0 0 1 1 1 1 0 0 0 1 1 2 1 0 0 0 0 0 1 1 0 1 2 2 0 2 2 1 2 1 0 1 2 1 1 0 0 1 1 2 0 1 0 2 0 1 0 1 0 2 0 0 1 0 2 0 2 1 1 1 0 1 0 1 0 0 0 0 2 0 0 0 1 1 1 0 0 1 1 1 1 0 0 0 1 1 1 0 1 0 1 1 0 0 0 0 1 0 0 1 0 1 0 0 0 0 0 1 0 0 0 1 1 1 1 2 0 0 1 0 0 0 1 1 0 0 0 0 0 0 0 0 1 1 0 0 2 2 2 1 1 1 1 1 2 2 1 1 0 0 0 0 0 0 2 1 2 0 1 0 2 0 0 0 2 0 0 0 1 1 0 0 0 1 1 0 0 0 0 0 1 1 0 0 0 0 1 1 0 0 0 0 1 0 2 2 0 0 0 0 0 0 1 0 1 1 0 2 0 1 0 1 0 1 0 0 0 0 1 0 0 2 2 0 0 0 0 0 1 0 0 1 2 1 1 0 1 1 1 2 1 0 0 2 2 0 2 0 0 0 0 0 2 0 2 0 1 2 1 0 0 1 1 2 0 0 0 0 0 0 2 2 1 1 0 0 1 0 1 1 2 0 1 0 0 0 0 0 2 0 0 0 1 1 0 0 1 1 2 0 0 0 1 1 1 1 0 0 0 1 1 2 0 0 0 0 1 2 2 0 0 0 0 2 0 1 0 2 2 0 0 1 1 0 1 1 0 0 0 0 0 0 1 1 2 2 2 1 1 1 1 1 1 1 0 0 1 0 0 0 1 0 0 1 0 0 0 0 0 0 0 0 0 0 2 2 1 1 1 0 1 2 0 1 0 0 1 0 0 0 2 0 0 0 0 2 0 0 0 0 0 1 0 2 1 1 0 2 2 1 1 0 0 0 0 0 0 2 0 0 0 0 2 1 1 0 1 0 2 0 1 2 0 1 1 0 0 1 1 0 1 1 0 2 1 0 1 0 0 2 2 2 1 0 1 1 2 0 0 0 0 2 0 0 1 1 0 2 0 2 2 2 2 1 1 2 1 0 1 2 0 1 0 0 0 0 0 0 1 1 1 1 2 2 2 1 1 1 2 2 0 0 0 2 0 1 0 1 1 1 0 0 1 0 0 0 1 0 0 0 0 0 0 0 0 0 1 2 1 1 0 0 0 0 0 0 0 1 0 0 1 1 0 0 0 0 0 1 0 0 2 1 1 1 2 2 0 0 0 2 1 0 0 0 0 0 0 0 0 0 0 0 0 0 0 2 2 2 0 0 1 1 0 2 0 2 0 1 2 0 0 1 0 2 0 1 1 1 1 1 1 2 0 1 0 1 0 2 2 0 0 0 0 0 1 1 0 2 0 0 0 0 0 1 1 2 2 1 0 0 0 0 0 0 0 1 1 1 1 0 2 0 1 1 0 1 1 1 0 2 0 2 1 1 0 1 1 2 1 2 0 0 0 0 0 0 0 1 1 0 0 1 0 1 1 0 1 0 0 0 0 0 0 2 0 0 0 0 0 0 0 0 1 0 0 1 1 0 0 0 0 0 0 0 0 0 2 0 0 0 0 2 1 0 0 1 1 0 0 1 1 0 0 0 1 0 2 1 1 1 1 1 1 1 2 2 0 2 0 2 0 2 2 0 1 0 0 0 1 1 0 0 0 0 2 1 1 0 0 2 2 0 2 0 1 1 1 1 1 0 2 1 1 2 2 1 2 1 0 0 0 2 2 0 0 0 0 1 1 0 1 1 1 0 1 1 0 0 0 1 0 1 1 1 1 0 1 0 0 1 0 0 1 0 0 0 1 0 1 0 0 0 1 1 0 2 0 1 2 1 1 1 1 0 0 1 1 0 1 0 0 1 0 2 2 2 2 0 0 1 0 2 1 0 1 1 1 1 0 1 0 0 1 0 1 1 0 2 2 1 1 1 1 0 2 2 0 2 0 1 0 0 0 1 0 0 1 1 2 2 0 0 2 0 2 0 0 1 0 0 2 0 2 1 0 0 1 2 0 0 0 2 1 0 2 0 0 0 0 0 1 0 0 0 0 2 0 0 0 0 0 0 0 2 0 0 1 0 0 0 0 0 0 1 0 0 0 1 1 1 0 0
80 0 0 0 1 0 0 2 1 0 0 1 0 1 0 1 0 0 0 1 1 1 0 1 0 0 0 1 1 2 2 0 0 1 2 1 2 1 0 1 2 1 0 0 1 0 0 0 1 0 0 0 2 2 0 0 0 0 0 1 1 2 0 0 0 0 0 0 0 0 0 1 2 2 1 2 2 0 1 0 0 2 2 0 0 0 0 1 2 2 1 1 2 1 0 1 0 2 0 2 0 0 0 0 2 1 2 0 2 0 0 2 1 2 1 1 1 0 1 0 1 0 2 0 0 2 2 2 2 0 0 0 0 0 0 0 0 0 0 2 1 1 0 0 0 1 1 0 0 0 0 0 0 0 0 0 0 0 1 1 2 2 1 1 1 2 1 0 0 2 1 0 2 0 0 0 1 0 1 1 0 0 0 0 1 1 1 2 0 0 0 0 0 1 2 1 0 1 0 1 1 0 0 2 2 0 2 0 1 0 2 0 0 0 2 0 0 1 2 1 0 0 1 1 1 1 1 0 0 0 0 0 0 0 0 0 0 1 1 1 1 2 2 0 1 1 0 0 1 1 0 0 1 0 0 0 0 1 0 0 0 0 0 0 1 0 0 0 1 1 0 2 1 1 1 0 0 0 2 0 0 1 1 2 1 0 1 1 0 1 0 1 1 1 1 1 2 1 0 2 1 1 1 1 0 0 0 2 1 0 0 1 2 1 1 0 1 1 0 1 1 1 2 0 1 0 0 1 2 2 2 1 0 0 0 1 0 1 1 0 0 0 1 0 0 0 1 0 1 1 1 0 0 0 0 1 0 0 0 1 0 2 1 1 1 1 1 2 2 0 0 0 1 1 1 0 0 2 1 1 0 1 1 0 1 1 0 0 0 0 1 1 1 0 2 0 0 0 0 0 0 0 1 1 0 0 1 0 0 2 0 0 0 1 1 0 1 1 0 0 0 0 0 0 1 1 1 0 0 0 1 1 0 0 1 1 1 2 1 1 0 2 0 0 2 1 2 0 0 0 0 0 0 2 2 1 1 2 1 2 0 0 1 1 0 0 0 2 0 0 0 0 1 1 0 0 0 0 0 0 2 2 0 1 1 1 1 1 0 0 0 1 1 0 1 0 1 0 1 1 1 2 1 0 2 1 2 0 0 1 0 1 1 0 1 0 0 0 0 1 1 1 2 2 2 2 0 0 0 2 0 1 0 0 0 0 1 1 1 0 2 2 2 1 2 0 1 2 0 0 0 0 0 2 2 0 0 1 0 0 0 1 0 2 2 0 0 1 1 1 1 1 1 0 1 0 1 2 2 1 0 0 1 0 0 0 0 0 0 0 0 0 0 1 1 1 1 0 0 0 0 2 0 0 1 2 1 0 0 2 0 0 0 0 0 0 0 0 1 0 0 0 0 0 0 1 2 1 0 0 0 1 0 1 0 0 0 0 2 0 0 1 0 0 1 1 1 1 1 1 1 2 0 0 0 2 0 2 1 0 0 0 2 0 2 2 0 1 0 0 1 0 0 0 0 2 2 2 1 1 0 0 0 0 1 2 1 0 2 0 1 1 0 1 2 0 2 0 0 1 0 1 0 0 0 0 0 2 2 0 1 1 0 0 0 0 0 2 1 0 0 0 0 0 1 2 2 1 0 1 0 0 0 2 0 0 0 0 0 0 0 0 0 0 0 1 1 0 0 0 0 0 1 0 1 2 0 0 1 0 0 0 2 1 0 1 2 1 0 2 1 0 1 1 1 0 1 1 1 1 2 1 1 0 1 1 1 2 1 2 1 1 2 0 1 0 0 1 0 0 0 0 0 1 1 2 2 0 0 0 0 0 1 0 0 0 0 1 1 0 1 1 1 2 1 0 0 1 0 0 0 2 1 1 0 1 0 0 1 0 1 1 0 0 0 0 1 1 0 0 0 1 0 2 2 0 0 0 0 0 0 0 0 0 0 0 1 0 1 0 0 0 0 1 0 2 0 1 2 0 0 0 1 0 0 1 1 0 0 0 2 1 1 2 2 2 2 0 0 0 0 1 0 0 1 1 0 1 0 1 0 0 0 0 2 1 0 1 2 0 0 2 0 0 2 2 1 1 0 1 0 1 0 0 1 0 0 0 1 1 0 0 1 0 1 1 1 0 0 0 2 1 2 1 1 0 1 2 0 1 1 1 0 0 0 0 2 1 1 0 0 0 0 0 0 1 1 0 0 0 0 0 0 0 0 0 0 0 0 1 0 0 0 0 1 1 0 0 1 0 0 0
81 0 1 0 0 0 0 0 0 2 0 0 0 1 0 0 1 0 0 0 2 0 0 0 0 0 0 1 2 2 1 0 0 0 0 0 2 2 0 0 1 0 0 0 1 0 0 0 2 0 0 0 0 0 2 0 0 0 0 1 1 2 1 0 0 0 1 0 0 1 1 1 2 2 2 2 2 1 2 0 1 2 1 1 1 0 0 1 2 2 1 1 1 1 0 2 0 0 0 1 1 0 0 0 2 2 0 2 1 1 0 2 1 1 1 1 1 0 1 0 1 0 2 2 0 0 0 1 2 0 1 0 0 0 0 0 0 0 0 0 0 2 0 0 0 2 0 0 0 1 1 0 1 0 1 1 1 1 1 0 1 2 2 0 0 1 0 1 1 0 0 0 0 2 0 0 1 0 0 0 0 0 0 0 1 1 0 1 0 0 0 0 1 0 1 1 0 1 0 0 0 0 0 1 2 1 2 0 1 0 1 0 1 0 2 1 1 1 2 0 1 2 0 2 0 0 0 0 0 2 0 0 0 0 0 0 0 2 0 0 0 1 2 0 2 2 1 0 1 1 0 0 1 0 1 1 0 2 0 0 0 0 0 1 0 0 0 1 1 0 1 2 1 1 0 0 1 1 1 1 1 1 2 1 1 1 0 2 1 2 0 0 2 2 2 2 2 0 0 2 0 0 2 0 1 1 0 2 1 0 0 2 1 2 2 0 1 1 0 0 2 2 0 0 1 0 0 0 0 1 2 1 1 0 0 0 0 2 0 2 1 1 2 0 1 0 1 0 2 1 1 1 1 1 1 1 0 0 0 0 0 1 2 0 2 0 2 2 2 1 1 1 0 2 0 1 0 1 1 1 1 1 0 0 1 0 0 1 1 0 0 0 2 0 2 2 1 0 1 1 0 1 0 2 1 0 1 0 0 1 1 0 0 0 1 0 0 0 0 0 0 1 1 1 1 2 0 0 0 0 2 1 2 2 2 0 0 0 1 0 1 0 0 1 1 1 0 0 1 0 0 1 0 1 1 0 1 1 0 1 1 0 1 1 0 0 0 2 0 0 0 0 0 2 0 0 0 0 2 0 1 0 0 1 1 1 1 0 0 0 1 1 0 2 1 0 2 1 2 0 0 2 2 0 2 0 1 0 0 0 0 2 0 1 0 2 0 1 1 1 1 2 2 0 0 2 1 1 0 1 1 1 0 1 1 0 2 2 1 1 1 1 2 1 2 1 1 0 2 2 0 0 1 2 0 0 0 1 0 2 0 0 1 0 0 0 0 1 1 1 0 0 0 0 0 0 0 2 2 2 0 0 1 0 0 0 0 2 0 0 0 0 1 0 1 0 0 1 0 0 1 1 0 0 2 2 2 0 0 1 0 0 0 1 0 0 0 0 0 0 0 0 0 1 1 0 1 0 0 0 1 1 0 2 0 1 1 2 2 0 2 1 0 0 1 2 2 1 1 1 0 1 0 0 0 1 0 2 2 0 0 0 0 1 0 1 1 0 0 1 1 1 0 0 0 1 1 1 0 0 0 2 0 1 1 2 1 0 0 0 1 0 1 1 1 0 2 0 0 2 1 1 1 1 0 2 1 2 2 0 0 0 0 1 0 0 0 1 0 0 0 0 1 1 0 0 2 0 1 0 0 0 1 2 0 0 1 0 0 2 1 2 0 0 0 1 1 1 0 0 0 1 0 0 0 0 0 0 0 0 0 0 1 0 0 0 2 1 0 0 0 0 0 0 0 1 1 1 0 2 0 0 1 1 2 1 0 1 0 2 0 2 2 0 1 0 0 0 1 0 1 1 0 0 1 0 2 1 0 1 1 0 2 0 2 2 0 1 1 1 1 2 1 2 2 2 2 2 0 0 0 2 2 0 0 0 0 0 0 0 0 0 1 1 0 1 1 0 0 2 0 0 0 2 2 0 0 0 0 0 1 0 0 0 0 1 1 1 1 0 0 0 0 0 0 2 0 2 2 2 2 2 2 0 0 0 0 0 1 1 0 2 0 2 2 2 2 0 0 0 0 2 0 0 0 0 1 1 1 2 2 0 0 0 0 0 0 1 1 0 1 0 0 1 1 1 1 1 1 0 2 0 0 0 2 0 0 0 1 1 0 0 2 2 2 0 0 0 0 0 2 1 2 1 0 0 2 2 0 0 0 0 0 0 0 0 2 0 1 0 1 0 0 0 0 1 1 0 2 0 0 1 0 0 0 0 0 1 0 0 0 2 0 0 0 1 0 0 1 0 0 0
82 0 2 0 1 0 0 0 0 2 0 0 0 0 0 0 0 0 0 0 2 1 0 0 0 0 1 1 1 2 2 0 0 1 0 0 2 1 0 1 1 0 1 1 1 0 1 0 2 0 0 0 0 1 1 0 0 0 1 0 0 0 1 0 0 0 0 0 0 0 0 0 2 2 1 2 2 2 2 2 0 2 2 1 1 0 1 0 2 2 0 0 0 0 1 1 0 2 1 2 1 0 0 0 2 0 2 1 1 1 1 2 0 0 0 0 0 1 0 0 1 0 1 0 1 1 1 1 2 1 1 2 0 0 0 0 0 0 0 0 0 2 0 0 0 1 1 0 0 0 0 0 0 2 0 0 0 2 0 0 1 2 1 1 2 2 1 0 0 0 0 0 0 2 1 0 0 0 0 0 0 2 1 1 0 0 1 1 0 0 0 1 0 0 1 2 0 2 0 0 0 0 1 0 2 1 2 1 1 0 2 0 1 0 2 0 0 0 1 1 0 1 1 2 0 0 0 1 1 0 0 1 0 0 0 0 0 2 0 0 0 0 1 1 2 2 0 0 1 1 0 0 0 0 0 0 1 2 0 0 0 0 0 1 0 0 1 0 2 1 1 1 0 1 0 0 0 0 2 0 0 1 1 1 2 1 0 1 0 2 1 1 0 2 1 0 2 2 0 1 1 0 2 0 2 0 0 2 1 0 0 2 0 1 1 0 0 0 0 0 1 1 1 0 1 0 0 1 0 0 2 1 0 0 0 0 0 2 0 0 0 0 1 0 1 0 0 0 1 0 0 0 1 1 1 1 0 0 0 1 0 1 2 0 2 2 0 2 2 0 0 0 1 2 0 1 0 1 0 2 0 1 0 0 0 0 0 0 0 0 0 1 1 0 2 1 1 1 0 0 0 0 1 1 0 0 1 1 0 2 0 0 0 1 1 1 1 0 0 0 0 2 1 0 0 2 0 0 0 0 2 0 0 1 1 0 0 1 1 0 2 0 0 0 1 2 0 0 0 0 1 0 0 1 1 1 0 1 1 1 1 0 2 1 0 1 1 1 0 0 0 0 2 1 1 0 0 0 2 2 2 1 0 1 1 0 1 2 1 0 1 0 1 1 1 0 2 0 1 0 1 2 2 0 2 0 0 0 1 1 1 0 0 1 0 1 1 0 0 0 0 2 1 0 0 1 1 0 0 2 0 2 0 1 2 1 0 1 2 0 1 0 1 0 1 1 1 1 1 1 0 0 1 2 0 1 0 1 0 0 0 1 0 1 1 0 0 2 2 2 0 0 2 0 2 0 2 1 1 0 0 1 0 0 0 0 1 0 2 0 0 0 1 0 0 0 0 1 0 0 1 1 0 1 2 2 1 0 0 0 0 0 0 0 0 0 1 0 1 1 0 1 0 1 1 0 1 1 0 0 0 0 0 0 0 2 1 0 2 0 1 0 0 2 0 1 1 1 1 1 1 1 0 2 0 2 1 2 2 0 0 0 0 1 1 2 0 0 2 0 1 0 0 1 1 1 1 1 0 0 1 0 0 0 0 1 2 0 0 1 2 0 0 1 0 1 1 0 0 2 0 0 0 0 1 1 2 2 2 0 2 2 0 1 1 0 0 1 1 0 0 0 1 0 1 0 1 0 1 0 0 0 0 2 0 0 1 0 0 0 0 0 1 1 1 0 1 0 0 0 0 0 0 0 0 0 1 0 1 1 0 1 2 2 0 0 2 1 0 2 1 0 0 1 0 0 0 0 0 0 1 1 1 0 2 1 0 1 1 2 0 1 2 0 2 0 0 0 0 0 0 1 0 0 0 0 1 0 0 0 2 2 0 1 0 1 1 0 2 0 2 2 0 1 1 1 0 1 0 0 0 2 1 1 0 1 0 0 0 0 0 0 2 2 0 2 2 0 1 0 0 1 0 2 2 0 0 0 0 1 0 0 0 0 1 1 2 0 2 0 1 0 0 0 0 2 0 1 1 1 2 2 1 0 0 1 1 0 0 1 1 2 0 1 2 1 2 0 0 0 0 2 0 0 1 0 1 1 0 1 1 0 0 0 0 0 0 0 0 0 0 0 0 1 2 2 2 1 1 0 0 1 0 2 0 0 0 0 0 2 0 0 1 0 1 0 0 1 1 2 2 0 1 2 2 0 2 0 0 0 2 0 1 1 1 1 1 0 1 0 1 0 1 1 0 0 0 0 1 0 0 1 0 0 0 0 0 1 0 0 0 2 0 1 1 0 1 0 1 0 1 1
83 0 1 0 1 0 0 1 0 1 1 1 1 2 0 1 0 0 1 0 1 0 0 0 0 0 0 0 1 1 0 1 2 2 0 0 2 1 0 0 2 0 0 1 1 0 0 0 1 0 0 0 0 1 1 1 0 1 1 0 1 1 1 1 0 1 0 0 1 1 0 1 2 2 2 2 2 1 1 0 1 2 1 0 1 0 0 0 2 2 0 0 1 1 0 2 1 1 0 1 0 0 0 0 2 1 2 1 0 2 0 0 0 1 0 0 0 0 0 0 2 0 2 2 0 0 0 1 1 1 0 1 0 0 1 0 0 0 0 1 1 1 0 0 0 0 0 0 0 1 0 0 0 1 1 0 0 1 1 0 0 1 2 0 0 1 0 0 0 1 0 0 0 2 0 0 0 1 0 0 0 0 0 0 0 0 2 0 0 0 1 0 0 2 2 2 0 2 1 0 0 1 0 0 2 2 2 0 1 0 0 0 1 0 0 0 0 1 2 1 0 0 0 2 0 1 1 0 0 1 0 0 0 0 0 0 0 1 0 0 0 0 2 1 2 2 0 0 0 0 0 0 1 0 0 0 0 1 0 0 0 0 0 1 0 0 0 0 0 0 1 1 1 1 2 2 0 0 1 0 0 0 1 1 0 1 0 0 1 1 0 2 1 2 1 2 0 1 0 1 0 0 1 1 0 0 1 2 0 0 0 1 2 1 1 0 0 0 0 0 1 1 1 0 0 0 1 1 1 1 1 0 0 0 1 0 1 0 2 2 1 2 2 0 0 0 0 1 2 0 0 1 1 1 0 1 0 0 0 2 0 2 1 0 1 0 1 1 1 0 0 0 0 2 1 0 0 1 0 2 1 2 0 0 1 1 0 0 0 0 0 0 1 0 1 0 0 0 1 1 1 1 0 2 1 0 0 0 0 1 1 0 0 0 1 0 1 1 0 1 1 0 1 0 1 2 2 1 1 0 1 0 0 0 1 1 0 0 1 0 1 1 1 1 0 2 0 0 1 0 0 1 0 1 1 0 1 1 2 2 1 0 1 1 0 0 0 2 0 0 0 0 2 1 1 0 1 0 2 0 1 0 0 0 2 0 0 2 1 0 0 0 0 1 1 0 2 0 0 0 2 2 1 1 1 1 1 0 1 1 1 0 1 0 1 0 0 0 2 0 0 2 2 0 0 1 0 1 0 1 1 0 0 1 1 0 2 1 1 1 1 1 1 0 1 2 0 1 1 1 1 0 1 1 1 0 0 0 2 0 1 0 1 1 1 0 0 1 1 1 0 1 0 0 0 0 1 1 1 0 1 0 1 0 0 0 1 0 1 0 0 0 0 0 1 2 0 0 0 0 0 2 0 1 2 2 2 0 1 0 0 0 0 0 0 0 0 0 0 0 2 2 0 0 0 0 2 2 0 0 0 0 0 0 0 2 1 2 2 0 2 1 0 1 1 1 1 0 1 1 0 2 0 1 0 2 0 1 0 1 1 0 2 1 1 2 1 2 0 0 0 0 0 0 0 1 1 0 1 1 0 2 1 0 0 2 1 0 1 2 2 0 0 2 0 2 2 0 0 2 0 2 1 1 0 1 1 1 1 0 1 1 0 1 1 1 0 1 0 0 0 1 1 0 1 1 2 0 1 0 1 1 1 1 0 2 0 0 1 2 0 2 0 0 0 0 0 0 0 0 0 0 0 0 0 0 1 0 0 0 0 1 0 1 0 1 1 1 0 1 1 1 1 0 0 1 0 2 0 2 1 0 1 0 2 1 0 2 0 2 0 2 2 0 0 0 1 1 0 0 0 0 0 0 1 1 1 0 0 0 0 0 2 0 2 2 0 1 0 0 0 0 0 2 2 0 0 1 0 0 2 1 1 0 0 2 0 0 0 0 0 0 2 2 0 2 2 0 0 0 0 1 1 2 1 1 1 0 0 0 0 0 0 1 0 0 1 0 2 0 1 0 0 0 0 2 1 0 2 1 1 1 1 0 0 1 1 0 0 0 1 1 0 1 1 1 1 0 0 2 1 1 0 0 0 0 1 1 0 1 1 1 1 0 2 1 0 1 2 0 0 2 0 1 1 1 1 2 0 0 0 1 0 1 0 1 0 1 1 1 0 0 2 0 1 0 0 1 1 0 2 0 2 0 0 1 2 2 0 1 0 1 0 0 1 0 0 0 1 0 1 0 0 0 0 1 1 0 2 0 0 2 1 0 1 1 1 0 0 0 0 0 0 1 1 0 1 1 1 0 2 0
84 0 1 1 0 1 1 1 0 0 0 1 1 2 0 1 0 1 1 0 1 0 0 0 0 0 0 2 2 2 2 1 0 1 1 0 2 1 0 1 1 0 0 0 2 0 1 0 1 0 0 0 0 1 1 1 0 0 0 1 0 1 1 1 0 0 1 0 0 1 1 2 1 1 2 1 1 1 2 0 0 2 1 1 2 0 0 1 2 2 0 1 1 1 0 1 1 0 0 1 2 0 1 0 2 0 2 1 1 1 0 2 1 1 0 0 0 0 0 0 2 0 2 2 0 0 0 0 1 0 2 1 0 0 0 0 1 0 0 1 2 0 1 0 0 1 0 0 0 1 1 0 1 0 1 0 0 1 0 2 1 1 1 1 1 1 0 1 1 0 0 1 1 1 0 1 0 0 0 1 0 2 0 0 0 0 1 1 0 0 0 1 0 0 1 2 0 1 0 0 0 0 0 2 2 0 2 0 0 0 1 0 0 0 1 1 1 1 2 1 1 1 0 1 1 0 0 0 0 1 0 0 1 1 1 1 1 1 1 1 1 1 2 0 1 1 1 0 0 0 0 0 1 0 0 0 0 2 0 0 0 0 0 1 0 0 1 1 1 0 1 2 0 0 0 0 0 0 1 1 1 1 2 1 1 0 0 2 0 2 0 0 1 2 2 1 2 0 0 0 0 0 2 0 1 0 1 1 1 1 0 2 2 2 2 1 0 2 0 0 1 1 1 0 1 0 1 2 0 1 0 0 0 0 0 0 0 1 1 1 2 1 2 0 1 1 1 0 2 1 1 0 1 1 1 1 1 0 0 1 1 2 1 0 1 1 1 2 2 0 0 0 1 2 0 0 0 2 0 2 1 1 1 0 0 1 0 0 0 2 2 2 0 1 2 2 2 1 1 1 1 1 1 1 0 0 1 0 0 2 0 0 0 1 0 1 0 0 0 0 0 1 1 0 1 2 2 0 0 0 1 0 0 2 0 0 0 2 1 1 2 0 0 1 1 1 0 0 0 0 0 1 0 2 1 1 0 2 0 2 1 0 1 1 1 1 0 2 0 2 1 1 2 0 1 1 1 2 2 0 0 2 0 1 1 0 0 0 0 2 2 0 0 1 1 0 1 1 1 0 1 2 2 0 2 1 1 0 0 1 0 1 0 0 0 1 0 0 1 1 0 2 2 0 0 2 1 0 0 2 0 2 0 1 1 0 0 0 2 1 1 1 2 2 2 1 1 2 0 1 0 1 0 2 0 0 0 1 0 0 0 1 1 0 0 0 0 2 2 1 1 1 2 0 0 0 1 2 2 1 0 0 1 0 0 0 1 0 2 2 1 0 0 0 0 0 0 0 0 0 0 2 0 1 2 2 1 0 0 0 2 0 0 1 1 1 1 0 1 1 1 2 0 0 0 1 2 0 0 0 0 1 0 2 0 0 0 0 2 0 0 1 0 0 0 2 2 1 1 1 1 0 0 0 0 1 0 2 2 1 0 0 1 1 1 2 1 1 1 0 0 0 0 0 0 2 2 0 1 1 0 1 1 0 0 2 1 1 2 1 1 1 0 0 0 0 1 0 0 2 1 1 0 0 2 2 0 2 2 0 0 0 0 0 0 1 1 2 1 0 0 0 0 0 1 0 0 0 0 0 0 0 1 1 0 2 1 0 0 1 0 1 0 0 1 0 1 1 0 0 0 0 0 0 1 1 1 0 1 0 0 0 2 2 0 1 2 2 0 1 0 0 0 1 0 0 1 1 0 2 0 0 0 1 1 1 0 2 0 2 0 2 2 0 0 0 0 0 0 0 0 0 0 0 2 2 2 0 0 1 1 0 1 0 0 1 1 0 1 0 1 1 2 2 2 1 1 0 0 0 2 0 2 0 0 1 1 1 1 1 0 1 0 0 0 0 0 0 1 0 0 1 0 2 2 0 0 0 1 0 1 0 1 0 0 1 1 0 1 0 0 0 0 0 0 2 0 1 2 2 2 2 1 0 0 1 1 0 0 0 1 1 0 1 1 1 1 0 0 0 0 2 1 0 2 2 1 1 0 1 0 1 0 0 1 0 0 0 2 0 0 2 0 1 0 0 1 1 0 1 0 0 0 2 0 0 1 1 2 0 0 0 2 2 2 1 2 2 1 0 2 0 2 1 1 0 2 1 0 1 0 1 1 0 1 1 0 0 2 0 1 0 1 1 0 0 1 0 1 0 0 1 0 0 0 0 0 1 0 1 1 0 0 0 0 0 1 0 0 0 0 0
85 0 1 0 0 0 0 1 1 1 0 0 1 1 1 0 0 0 0 1 1 1 1 0 0 0 0 1 1 2 2 1 1 1 1 0 2 2 0 2 0 0 0 0 1 0 1 0 2 0 0 0 1 2 0 0 0 0 0 1 1 1 1 0 0 1 0 0 0 0 0 0 2 2 1 2 2 1 2 0 1 2 2 1 1 0 0 0 2 2 0 0 0 2 0 2 1 2 1 1 0 0 0 0 2 0 2 2 0 2 1 2 1 1 1 1 1 0 1 0 0 0 2 1 0 1 1 1 1 0 0 0 0 0 0 0 0 0 1 0 2 1 0 0 0 1 0 0 0 2 1 0 0 0 0 0 0 0 0 0 0 1 1 1 1 1 1 1 1 1 1 0 0 2 0 0 0 1 0 0 0 1 0 0 0 0 2 0 0 0 0 0 0 0 2 1 0 2 1 0 1 0 0 2 2 0 2 0 0 0 2 1 2 0 2 1 1 0 1 1 1 1 1 2 0 1 1 0 0 1 0 0 0 0 0 0 0 1 0 0 0 0 2 0 2 2 1 0 1 1 0 0 2 1 0 0 2 2 1 2 1 2 0 0 0 0 0 0 2 0 0 2 0 1 0 0 0 1 0 0 0 1 2 2 2 0 1 1 1 2 1 1 1 2 1 2 1 0 0 1 0 0 2 0 0 0 1 1 2 0 2 2 1 0 0 0 0 0 1 0 1 1 0 0 1 0 0 0 1 1 2 0 0 0 0 0 1 1 1 2 1 2 2 0 0 0 1 0 0 0 0 0 2 2 2 0 0 0 0 0 1 1 1 0 1 1 0 0 0 0 0 0 1 2 0 1 0 1 0 2 1 0 1 1 1 0 0 0 0 0 0 0 2 1 1 1 1 1 0 0 0 0 1 1 0 0 1 0 0 1 1 0 0 1 1 0 1 1 0 0 0 1 1 0 0 2 0 0 0 1 2 1 0 0 1 1 0 0 0 0 0 2 0 2 0 1 0 1 1 0 0 1 0 1 1 1 0 1 2 2 2 0 0 0 1 2 1 2 0 1 1 1 1 1 1 0 1 0 2 0 2 2 0 1 1 0 1 1 0 1 0 0 0 1 0 0 1 1 2 0 1 1 2 1 2 1 2 0 0 0 1 1 0 0 0 2 1 0 1 2 2 1 2 0 0 2 1 1 1 1 0 0 0 0 1 1 1 0 2 1 1 0 1 1 2 0 1 1 1 1 0 0 0 1 1 1 1 0 1 1 1 0 0 0 0 0 0 0 0 0 0 2 0 0 0 0 1 1 1 0 0 0 0 0 0 0 0 0 1 1 0 0 0 1 1 0 1 2 0 0 2 1 0 0 1 2 0 0 0 1 0 0 0 1 0 0 0 0 0 0 2 2 0 0 0 2 2 1 0 0 0 2 1 1 0 1 0 0 2 0 2 1 0 2 0 1 1 2 2 2 0 0 0 0 0 0 0 2 1 0 0 0 0 0 0 0 0 1 0 1 0 1 0 0 0 2 2 0 1 1 0 2 0 0 0 2 1 0 1 1 0 0 0 2 1 1 2 0 0 2 1 1 1 2 0 2 1 2 1 0 0 0 0 1 2 1 2 1 0 0 0 1 0 0 2 1 1 1 2 0 1 1 0 2 0 0 0 0 2 2 0 2 0 1 1 0 1 0 0 0 0 0 0 0 0 0 1 0 1 0 0 0 1 1 0 1 2 0 0 2 2 0 1 1 0 0 2 0 1 1 1 0 1 0 1 1 1 2 0 2 0 2 2 1 0 1 1 2 0 0 1 1 0 0 1 1 1 0 0 0 0 0 2 0 2 2 0 1 1 0 0 1 0 2 1 0 0 1 0 1 0 2 2 0 0 1 1 0 0 0 0 0 1 0 0 0 0 0 1 0 0 1 0 2 2 0 0 1 1 1 0 0 1 1 1 1 2 0 2 0 1 0 0 1 0 2 0 1 1 1 2 2 2 0 0 0 0 0 1 1 0 0 2 0 1 0 2 0 0 0 0 2 0 0 0 0 2 1 0 1 0 1 1 0 1 1 0 1 1 1 0 1 0 2 1 0 1 1 0 1 0 1 1 1 0 0 1 0 0 1 0 0 2 1 1 0 1 0 0 0 2 1 0 0 0 0 2 2 0 0 0 0 1 0 1 1 1 0 0 0 2 0 1 0 0 1 0 0 0 0 0 1 0 1 0 0 1 0 0 0 0 0 0 0 2 0 0 0 0 0 2 0
86 0 1 0 0 0 0 2 1 0 0 1 0 0 0 0 0 0 0 1 1 1 0 0 0 0 0 2 2 2 2 2 0 0 0 0 2 1 0 0 2 0 1 1 1 1 0 0 1 1 1 0 0 0 2 2 0 0 0 1 1 1 1 1 0 0 0 0 1 1 0 0 2 2 2 2 1 2 2 0 2 2 2 1 1 0 0 0 1 2 0 0 1 0 0 0 0 2 1 1 0 0 1 0 2 1 2 1 0 2 0 1 1 1 1 1 1 1 1 0 1 0 2 0 0 2 2 2 2 1 1 0 0 0 0 0 0 0 0 0 1 1 0 0 0 2 0 0 0 1 1 0 0 0 1 1 0 1 0 0 1 1 2 0 1 1 1 0 0 2 1 0 0 2 0 1 0 1 0 1 0 1 1 1 1 1 1 1 1 1 1 1 0 2 2 0 0 2 0 0 0 0 0 1 2 1 2 0 1 0 2 0 1 0 1 1 1 0 1 1 1 1 0 2 0 1 1 0 0 0 0 0 0 0 0 0 0 2 0 0 0 0 2 1 1 1 0 0 1 1 0 0 1 0 0 0 1 2 1 2 2 2 0 1 0 0 0 0 0 0 1 2 1 0 0 0 2 1 2 1 1 2 2 2 2 0 1 1 1 2 0 2 1 2 2 1 2 0 0 0 0 0 2 0 0 0 0 2 1 0 0 0 2 1 1 0 0 0 0 0 0 0 0 0 1 0 0 2 0 0 1 1 1 1 0 0 0 1 1 0 0 0 1 0 1 0 1 1 2 1 1 1 1 1 0 1 1 0 0 2 0 2 0 0 0 2 0 2 2 2 2 2 0 2 1 0 0 1 1 1 1 1 2 1 2 0 0 0 0 0 0 0 1 0 1 0 0 0 1 1 1 1 2 0 0 1 1 1 0 2 0 0 1 0 0 0 0 1 0 1 0 1 0 0 1 1 1 0 0 0 2 0 0 1 0 0 0 0 1 0 1 0 1 2 0 2 0 0 0 0 1 0 0 1 1 0 1 2 2 1 2 1 1 0 1 2 0 2 0 1 1 1 2 1 1 1 0 1 2 1 1 1 0 2 1 1 1 0 0 1 0 1 1 1 0 0 0 1 2 0 0 2 2 0 1 1 1 0 0 0 0 2 0 0 0 1 2 0 1 1 0 2 2 2 2 2 0 0 1 2 0 1 0 1 1 0 1 1 1 1 1 0 0 0 1 1 2 0 2 2 1 0 0 2 1 1 0 1 2 0 0 0 0 1 1 0 0 0 0 0 1 1 0 0 0 0 1 0 0 0 0 1 0 0 0 0 0 0 0 0 0 0 0 0 0 1 0 1 0 1 0 2 0 0 0 2 0 0 0 2 2 0 0 1 0 0 2 0 0 0 0 2 0 0 0 1 2 2 0 0 1 1 0 2 0 0 0 0 1 1 0 0 0 1 0 2 2 1 0 0 0 1 0 1 0 2 0 2 1 0 0 0 2 2 0 2 1 1 0 1 0 1 0 1 1 2 2 1 1 1 0 0 0 1 0 1 1 1 2 1 2 0 0 1 1 0 2 0 0 1 1 0 0 0 0 2 0 1 2 0 0 0 0 1 1 0 0 1 2 0 0 0 0 1 1 0 1 0 1 0 0 0 0 2 0 1 0 0 0 1 0 1 0 0 1 1 1 1 0 1 1 1 0 1 1 0 0 0 0 0 0 1 1 0 0 1 2 0 0 1 1 0 2 0 0 1 1 2 0 2 0 0 0 0 1 1 0 2 1 2 1 1 2 1 1 1 0 1 0 0 1 2 0 0 1 1 0 0 0 1 1 0 1 1 1 2 0 1 1 1 1 2 1 2 2 0 0 0 0 0 1 1 1 1 1 0 0 0 0 0 0 0 1 1 0 0 1 0 2 0 0 0 1 2 1 1 1 0 0 0 0 0 0 0 0 1 1 0 0 0 0 1 1 1 0 1 0 1 2 1 2 2 2 0 0 0 0 1 0 0 2 2 1 1 1 1 2 0 0 0 0 2 0 0 2 2 0 2 0 1 0 0 2 0 2 1 0 1 2 1 0 2 0 2 2 2 0 1 0 0 1 0 0 1 0 0 0 0 2 0 0 0 2 2 2 1 2 0 1 0 1 1 2 0 0 0 0 2 0 0 1 0 1 0 1 0 1 0 1 0 0 0 0 0 0 0 2 1 1 0 0 1 0 2 0 2 2 1 0 0 0 2 0 0 0 0 0 0 2 0 0 0
87 0 2 0 0 0 0 2 1 0 0 0 0 0 0 0 0 1 0 1 1 1 1 1 0 0 0 2 2 2 2 0 2 2 0 1 1 2 0 1 1 0 0 1 2 1 1 0 2 0 0 0 0 1 1 1 0 2 2 1 0 0 2 2 1 0 1 0 0 0 0 0 1 1 2 1 2 2 2 0 2 1 2 2 2 0 0 0 2 2 0 0 1 0 0 0 0 0 0 1 2 1 1 0 2 0 2 0 1 1 0 1 1 1 1 1 1 0 0 0 2 0 2 1 0 1 1 1 1 0 1 0 0 0 0 0 0 0 0 1 0 2 0 0 0 1 0 0 0 1 0 0 1 0 0 0 0 2 2 0 2 0 1 1 0 2 0 1 1 1 1 1 1 1 0 1 0 1 1 1 0 0 0 0 1 1 0 2 1 1 1 1 0 1 1 1 1 2 1 0 1 1 0 2 2 1 2 0 0 0 0 0 1 0 2 1 1 0 2 0 1 1 0 2 0 0 0 1 0 1 0 1 0 1 1 1 0 1 0 1 0 0 1 1 2 2 1 0 0 0 0 0 1 0 2 1 0 0 0 0 0 0 0 1 0 0 1 1 0 0 0 2 0 1 2 2 1 1 0 0 0 1 0 1 1 1 0 2 1 2 0 0 1 2 1 2 0 1 0 0 0 0 1 1 1 0 0 2 1 0 1 1 1 0 0 0 0 2 0 1 0 0 2 2 1 0 0 0 1 1 1 1 0 0 0 0 0 2 0 0 0 0 2 0 0 0 0 0 2 1 1 0 2 2 1 0 0 0 0 1 1 2 2 0 2 0 1 2 2 0 0 0 0 2 0 0 0 2 1 2 0 1 0 0 0 0 0 0 0 0 0 0 1 0 2 1 1 1 0 0 0 0 2 0 0 1 1 1 0 1 0 0 0 0 1 0 1 1 1 1 0 1 0 1 2 1 1 0 0 2 1 2 0 1 0 0 0 1 2 1 0 1 2 2 1 2 1 0 0 0 0 1 0 1 2 0 2 2 2 1 1 0 0 0 0 2 0 2 0 1 1 1 2 1 0 1 0 0 2 0 1 2 0 2 1 1 1 1 1 0 2 0 1 1 1 0 1 1 2 0 0 2 0 2 0 2 2 0 0 0 0 2 0 0 0 2 0 0 2 2 0 2 2 0 1 1 0 1 0 1 1 1 0 0 0 1 1 0 1 0 2 1 1 1 1 2 1 2 0 0 0 0 0 2 0 2 0 1 1 1 1 0 1 0 0 0 0 2 2 2 0 2 1 0 0 1 1 2 2 2 0 0 1 0 0 0 1 1 0 0 0 0 1 0 0 1 0 0 0 0 0 1 0 1 2 2 1 0 0 1 0 0 0 1 0 0 0 0 1 0 0 1 0 0 0 0 2 1 0 0 1 2 1 2 0 0 0 0 2 0 1 1 0 1 0 1 1 1 1 1 1 1 0 1 0 2 0 1 0 1 1 1 1 1 0 0 0 0 0 1 0 1 0 0 0 1 2 1 0 0 1 0 0 1 1 1 0 2 2 0 0 2 0 0 0 0 0 0 0 1 0 1 2 1 1 2 1 1 2 1 0 0 0 1 1 0 0 1 0 0 0 0 1 0 1 0 1 0 0 0 0 0 0 2 0 0 0 0 0 0 0 1 0 0 0 1 1 1 0 0 0 0 0 0 0 0 1 0 1 1 0 1 2 1 0 0 2 2 1 1 0 0 0 0 0 0 1 1 0 2 0 0 0 1 1 1 1 1 0 2 1 2 2 0 1 0 0 1 0 0 2 1 0 0 1 1 1 1 0 1 1 0 1 0 1 2 1 1 0 0 0 0 1 2 2 1 1 2 0 0 0 2 1 0 0 0 0 1 1 0 1 0 0 0 0 0 0 0 0 0 0 2 2 2 0 2 2 0 0 0 2 0 0 0 0 1 2 1 1 0 0 0 0 1 0 0 0 0 2 2 2 2 2 0 0 0 0 0 0 1 2 2 0 2 2 2 2 0 0 0 0 2 0 2 2 0 0 2 1 2 1 2 1 0 1 0 0 1 2 1 0 2 0 0 0 1 1 0 2 1 0 0 1 2 0 0 0 0 2 1 0 0 2 0 1 0 2 0 0 0 1 0 2 0 0 0 0 0 0 0 2 0 1 0 0 1 2 2 2 0 1 0 0 0 0 1 1 0 2 0 0 1 0 2 0 0 1 1 0 0 0 0 1 0 1 0 0 0 0 0 0 0
88 0 2 0 0 0 0 0 0 2 0 0 0 1 1 0 0 0 1 0 1 0 0 1 1 1 1 1 0 2 2 0 2 2 0 0 2 2 0 1 1 0 0 0 1 0 1 0 1 1 1 0 0 0 2 1 1 0 0 0 1 2 1 2 0 0 1 0 0 0 0 0 2 2 0 2 2 0 1 0 0 1 2 1 1 0 0 0 2 2 0 0 0 2 1 1 1 1 0 1 1 0 0 0 2 0 2 0 2 0 0 1 0 1 0 0 0 0 1 0 0 0 2 0 0 1 2 1 2 0 0 1 1 0 0 0 1 0 0 0 0 2 0 0 0 2 0 2 2 2 0 1 0 0 0 0 0 0 0 0 1 1 0 2 1 1 1 1 1 1 1 2 1 1 0 0 0 0 0 0 0 1 0 0 0 0 0 1 0 0 0 1 2 0 2 1 0 2 0 0 0 0 1 0 1 1 1 0 2 0 0 0 0 1 1 0 0 0 2 1 0 0 0 2 0 0 0 0 0 1 1 0 0 0 0 0 0 2 0 0 0 0 2 1 2 2 0 0 1 1 1 1 1 0 0 0 0 1 0 0 0 0 0 1 0 0 1 1 2 0 0 1 0 1 0 1 0 1 1 0 0 1 1 1 2 1 1 0 1 2 1 0 1 2 1 1 2 0 1 1 0 0 2 0 0 0 1 2 0 0 0 0 2 1 1 0 0 1 0 0 1 1 2 1 2 0 0 0 1 1 1 1 0 0 0 0 0 2 0 1 0 1 1 1 2 0 0 0 1 0 0 1 2 2 2 0 0 0 0 2 0 2 1 0 1 0 0 2 2 2 2 2 0 2 0 0 0 1 0 2 1 0 0 0 1 0 0 1 1 0 0 0 1 0 1 1 1 1 0 0 0 0 0 1 0 0 0 0 0 1 1 0 0 1 0 0 0 0 1 0 0 0 0 1 2 2 1 0 0 0 1 0 0 0 0 0 0 1 0 0 2 0 0 1 1 1 1 0 0 0 1 1 0 0 0 0 0 1 0 2 2 0 0 1 0 0 0 2 0 0 0 0 2 1 1 0 1 0 1 0 2 0 0 1 2 1 0 2 2 0 2 0 0 1 0 0 2 0 0 1 2 2 1 0 1 1 2 0 1 1 1 1 0 0 0 1 0 0 2 1 0 2 2 0 0 2 1 0 1 2 0 1 0 0 1 1 0 0 0 1 0 0 2 2 2 1 0 0 2 2 0 1 1 1 1 0 1 1 0 0 1 0 0 0 0 1 1 0 0 0 0 0 1 0 0 0 1 2 2 2 0 0 0 0 0 0 0 0 0 0 0 0 1 0 0 0 0 0 0 0 1 1 0 0 2 2 2 0 0 0 0 0 0 1 0 0 1 0 0 0 0 1 1 1 1 0 1 2 0 0 0 1 0 1 0 1 1 2 2 0 2 1 0 2 0 1 1 1 0 0 2 1 1 1 1 2 0 1 1 0 0 0 2 1 0 1 1 1 1 0 1 0 0 1 2 1 2 1 0 0 1 0 0 2 0 1 1 0 2 2 2 0 0 0 1 0 1 0 0 1 0 1 0 1 1 2 0 2 2 0 0 0 0 1 1 0 0 2 1 0 1 0 1 0 1 0 0 1 2 0 1 1 0 2 0 0 1 0 1 1 0 1 0 0 0 1 1 0 0 0 0 0 0 0 0 0 0 0 2 2 0 0 1 0 0 0 1 2 0 1 0 1 0 1 0 0 2 2 0 2 1 0 1 1 2 1 0 1 0 2 0 2 2 0 0 1 0 1 0 0 1 1 0 0 1 2 0 1 0 1 1 0 1 1 1 2 0 0 2 0 2 2 0 2 2 1 0 1 0 0 1 1 2 0 0 0 0 1 0 0 0 0 0 0 0 0 0 0 0 0 0 1 1 2 1 1 1 0 0 0 1 0 0 0 0 1 1 0 2 0 1 0 0 0 0 2 0 1 2 2 2 2 2 0 0 0 0 0 0 0 2 1 0 2 2 2 2 0 0 0 0 2 0 0 2 2 0 1 0 0 0 0 0 0 0 0 0 0 1 0 0 1 0 0 1 1 1 2 0 0 0 0 1 2 0 0 0 1 1 0 0 0 1 1 1 0 2 0 0 0 2 0 2 1 0 1 1 2 0 0 0 0 0 1 2 0 0 1 1 0 0 0 0 0 0 0 1 0 0 1 1 0 0 1 0 0 1 0 0 0 0 0 0 0 2 0 0 0 0 0 2 2
89 0 2 0 0 0 0 1 0 1 0 1 1 1 0 1 0 1 0 1 1 1 1 0 0 0 0 1 2 2 2 1 0 1 2 1 2 1 0 1 1 0 0 1 1 1 2 0 1 1 1 0 0 1 1 0 1 0 0 1 0 1 1 1 0 0 0 1 0 0 0 0 2 2 0 2 2 0 2 0 0 0 2 2 2 0 0 1 2 2 0 1 0 1 0 2 1 0 0 1 1 0 0 0 2 1 1 1 1 1 0 2 1 1 1 1 0 0 1 0 1 0 1 0 1 1 1 2 2 1 1 0 0 0 0 0 0 0 0 1 2 0 0 0 0 1 1 0 0 0 0 0 0 1 0 0 0 1 0 0 0 0 2 0 0 2 0 2 0 2 2 1 0 2 0 0 0 1 0 0 0 0 0 0 1 1 1 0 0 0 0 1 0 1 1 1 1 2 0 0 0 0 1 1 2 0 2 0 0 0 1 0 0 0 2 1 2 0 1 0 1 1 0 1 1 0 0 0 0 0 0 0 0 1 1 1 0 2 0 0 0 0 1 0 2 2 0 0 1 1 1 1 0 0 0 0 1 1 0 0 0 0 1 1 0 0 0 0 2 1 0 2 1 0 0 0 0 1 0 0 0 1 1 2 1 0 1 1 0 2 1 0 0 1 1 0 2 0 0 1 1 1 2 0 1 0 0 2 0 0 0 0 1 1 1 0 0 0 1 0 0 1 2 1 1 0 0 2 0 2 2 1 2 0 0 0 0 0 2 0 0 0 2 0 0 0 0 1 2 1 1 1 1 1 0 1 1 0 0 2 0 2 2 0 2 1 0 1 1 1 1 1 0 2 0 1 0 2 1 1 0 0 0 0 1 0 0 0 0 0 0 0 0 0 1 0 0 1 0 0 0 0 0 2 0 0 0 1 0 2 0 0 0 0 2 0 2 0 0 0 0 1 1 0 2 2 1 0 0 0 1 0 0 0 1 1 0 1 0 0 1 1 1 1 1 1 0 0 0 1 0 0 0 2 1 0 1 1 1 1 1 0 0 0 0 2 1 1 0 1 0 1 1 1 1 0 0 1 1 0 1 1 0 0 1 0 0 1 0 1 0 0 1 1 1 0 2 0 0 2 2 2 1 1 1 1 1 0 1 1 1 1 1 0 0 1 0 0 0 0 0 2 0 0 0 0 0 1 0 0 1 0 0 1 1 0 0 0 1 1 0 0 1 1 2 2 2 0 2 2 0 0 2 2 2 0 0 1 1 1 0 0 0 0 0 0 2 0 0 0 0 0 0 0 0 0 1 2 2 1 1 0 1 0 0 0 1 0 0 0 0 0 1 0 0 0 1 0 0 0 0 2 0 1 2 2 2 0 0 1 0 0 0 0 0 0 0 0 1 0 0 0 0 0 0 1 2 2 0 0 0 0 1 0 0 0 1 0 2 0 2 1 0 1 0 2 2 1 2 2 0 2 1 0 1 1 0 2 1 0 0 0 2 0 2 2 0 1 0 1 0 1 1 0 0 1 0 0 1 1 0 1 0 1 0 1 2 0 2 2 1 0 0 1 1 0 1 0 0 1 0 1 0 0 1 1 1 1 1 1 0 0 0 0 0 0 0 1 0 0 0 1 0 0 1 2 2 0 2 0 1 1 0 2 0 0 0 0 0 0 0 0 1 1 1 0 1 0 0 0 0 1 0 0 0 1 1 0 1 0 0 0 2 1 0 1 2 1 0 2 1 1 0 1 0 0 1 0 1 1 2 1 0 1 1 1 1 2 0 2 0 2 2 0 0 0 0 0 0 1 1 2 0 1 0 1 2 0 1 1 2 0 2 0 1 1 0 2 0 0 1 0 0 2 2 1 1 2 0 0 0 2 2 0 0 0 0 1 2 1 0 1 0 0 0 0 0 0 0 0 0 2 0 2 2 0 0 0 1 1 0 0 0 0 0 1 0 0 1 0 0 0 0 0 0 1 1 0 2 0 1 1 2 0 0 0 0 1 1 0 1 2 0 1 2 2 2 0 0 0 0 1 0 0 1 1 1 0 1 1 1 1 2 0 2 1 0 2 2 0 2 0 1 1 1 1 1 1 0 0 0 1 0 1 1 0 0 0 1 1 0 0 2 0 0 0 1 0 0 1 2 1 1 1 1 0 1 1 0 0 2 0 1 1 2 0 0 0 1 0 1 0 0 0 0 1 1 0 0 1 1 0 0 1 0 1 2 0 0 0 0 1 0 1 2 0 0 0 0 0 1 1
90 0 1 0 0 0 1 0 0 2 0 0 2 2 0 2 0 0 1 1 1 1 0 0 0 0 0 2 2 2 2 0 1 1 0 2 1 1 0 1 1 0 0 1 1 1 0 0 2 0 0 0 0 2 0 2 0 0 0 0 0 1 2 2 1 0 1 1 0 0 0 1 2 2 2 2 2 0 2 0 0 0 2 1 1 0 0 0 2 2 0 0 1 1 0 1 0 1 0 2 1 0 0 0 1 2 1 2 0 2 0 0 0 1 0 1 0 0 0 0 1 0 2 2 0 0 0 0 0 0 2 1 1 0 0 0 0 0 0 0 2 1 1 0 0 1 0 0 0 2 0 0 0 0 0 0 0 1 0 2 1 0 1 1 1 2 2 1 1 1 1 0 0 2 0 0 1 1 0 0 0 1 1 1 0 0 2 1 0 0 0 1 0 1 2 1 0 2 0 0 1 1 0 2 2 0 2 0 1 0 1 0 1 0 2 0 0 1 1 0 1 2 0 2 0 0 0 0 0 1 0 0 0 0 0 0 0 2 0 0 0 1 1 0 2 2 1 0 0 0 0 0 1 0 1 1 0 1 0 0 0 0 0 0 0 0 0 1 1 1 0 2 1 1 0 0 0 1 1 1 1 1 2 1 1 1 1 2 0 2 0 0 0 2 2 0 2 0 0 2 1 0 2 0 1 0 0 2 1 0 0 2 1 1 1 0 1 1 1 0 0 0 0 0 1 0 0 2 0 1 1 0 0 0 0 0 0 0 2 0 0 0 1 0 0 0 0 1 2 2 2 0 2 2 2 0 1 0 0 0 1 1 1 0 1 0 0 1 1 0 0 0 1 1 1 0 0 1 1 1 0 0 0 0 1 0 0 2 2 1 1 1 0 0 1 0 0 0 0 0 0 0 1 0 0 0 1 1 1 1 0 0 0 1 0 0 0 0 0 0 0 1 1 1 1 1 1 1 1 0 0 1 0 0 0 0 1 1 0 0 1 0 0 1 0 2 0 1 1 0 0 0 0 1 1 1 0 1 1 1 1 0 0 0 1 2 0 2 0 1 1 1 2 0 2 0 2 0 2 2 2 1 0 2 0 0 2 0 0 0 1 1 0 2 0 0 1 1 2 0 0 1 2 0 2 0 1 0 0 0 0 2 0 0 0 2 1 0 0 1 1 2 2 0 0 1 0 0 0 1 0 1 0 1 2 0 1 0 1 2 1 0 1 1 1 1 2 1 1 2 0 0 1 1 2 0 1 1 0 0 0 1 1 1 1 0 1 1 1 0 1 1 1 0 0 0 2 2 2 1 1 0 1 0 0 0 1 0 0 0 0 0 1 0 0 1 0 0 0 0 0 2 0 1 2 2 1 0 1 0 0 0 0 0 0 0 0 0 0 0 2 2 0 1 1 1 2 1 0 0 0 0 0 2 0 1 0 1 1 1 1 1 0 1 1 0 0 1 1 1 1 1 0 1 0 2 0 2 2 0 0 0 0 0 1 1 0 0 1 0 1 1 0 0 0 2 2 0 2 2 0 1 0 0 0 1 1 1 2 1 1 0 1 1 1 0 1 1 0 1 0 1 0 2 1 2 1 2 2 0 0 0 0 0 0 0 0 1 0 0 0 0 0 0 2 2 2 0 1 0 1 1 0 2 0 0 0 0 1 2 1 1 0 0 0 1 1 1 0 0 0 0 0 0 0 0 2 0 1 0 0 0 0 0 0 0 0 1 0 1 0 0 1 0 0 0 2 1 0 1 1 1 1 1 2 0 1 0 0 2 0 2 2 0 0 0 0 0 0 1 1 2 0 0 0 0 1 0 0 0 0 0 1 1 1 2 0 0 1 0 1 1 0 2 2 1 1 2 0 0 1 1 2 0 0 1 1 0 0 0 0 0 1 0 1 0 0 0 0 0 0 2 1 1 1 0 1 0 0 0 2 0 0 0 1 0 1 0 1 0 1 0 0 1 0 2 0 1 2 2 2 2 2 0 0 1 1 0 0 0 2 0 0 1 2 2 2 0 0 0 0 2 0 0 0 0 1 1 0 1 1 1 1 0 1 1 0 1 2 1 0 2 0 1 1 1 1 2 1 0 0 0 0 0 1 0 0 0 0 1 0 0 1 1 1 1 1 1 1 0 1 0 1 2 2 0 2 2 0 0 2 0 0 2 2 0 1 0 0 0 0 0 1 0 1 0 1 0 0 0 0 0 0 2 0 0 2 0 0 0 0 1 0 0 1 0 0 0 0 0 2 1
91 0 0 0 0 0 1 1 0 1 0 0 0 1 0 0 0 0 0 1 1 1 0 0 0 0 0 2 2 2 1 0 1 2 2 0 2 1 0 0 1 0 0 0 2 1 1 0 2 0 0 0 0 1 1 1 0 0 0 0 0 0 2 2 0 1 1 1 0 0 0 1 2 2 2 2 1 0 2 0 0 2 2 1 1 0 0 0 2 2 0 0 2 1 0 1 0 0 0 1 1 0 0 0 2 0 2 1 1 1 0 2 0 1 0 0 0 0 1 0 1 0 2 1 0 1 1 1 1 0 1 0 0 0 1 1 0 0 0 2 1 1 0 0 0 0 0 0 0 1 1 0 1 0 0 1 0 1 0 1 0 2 2 0 1 2 1 0 0 2 2 2 0 2 1 0 1 0 0 0 0 0 0 0 0 0 1 0 0 0 0 0 0 0 0 0 0 2 1 0 0 1 0 2 2 2 1 1 1 0 2 0 1 0 1 1 0 0 1 1 1 1 0 1 1 0 0 0 0 1 0 0 0 0 0 0 0 1 1 1 0 1 2 0 2 2 0 0 0 0 0 0 1 0 0 0 1 1 1 1 1 1 0 0 0 0 0 1 1 0 1 1 1 0 0 0 1 0 1 1 1 1 1 2 1 0 1 0 1 1 0 1 0 2 1 0 2 0 0 1 0 0 2 0 1 0 0 2 0 0 0 1 1 1 1 0 1 0 0 0 0 0 2 0 1 0 0 1 1 2 1 1 1 0 0 0 0 2 0 1 0 1 2 0 0 0 0 0 0 0 0 0 0 0 0 2 0 0 0 1 0 1 1 0 1 1 0 1 1 1 1 1 1 1 2 0 0 1 1 1 0 1 1 1 1 0 0 0 0 0 0 0 0 0 1 1 1 1 0 0 0 0 1 0 0 0 1 0 0 0 1 0 1 0 0 0 0 0 0 0 1 0 1 2 2 2 1 0 0 1 2 1 0 2 0 0 0 1 1 0 1 1 0 1 1 1 0 0 0 0 0 0 0 2 2 1 1 1 1 0 2 0 2 2 0 0 0 2 0 0 0 0 1 2 0 0 0 0 2 0 1 2 0 0 2 0 0 1 0 0 0 0 0 1 1 0 2 2 2 0 0 2 2 0 2 0 1 0 0 0 0 2 0 0 1 0 0 0 1 0 0 2 2 1 1 2 0 2 0 0 2 0 0 0 1 1 2 1 2 1 1 1 2 2 2 2 0 2 0 0 0 0 1 2 2 0 1 0 2 0 2 0 0 2 2 0 0 0 0 0 1 1 1 0 0 0 2 2 2 0 1 0 0 0 0 0 0 0 1 0 0 0 0 0 1 0 0 0 0 0 1 2 1 0 1 1 1 0 0 1 2 1 0 1 1 1 0 0 0 0 0 1 0 0 0 1 1 2 0 0 0 2 1 1 0 0 2 1 2 0 2 1 0 0 1 1 1 1 1 1 1 1 0 0 0 1 0 1 1 0 0 0 2 0 0 0 0 1 0 1 0 1 0 1 1 1 1 1 0 0 0 0 0 0 0 1 0 0 1 1 1 0 0 2 2 0 2 0 0 2 1 1 0 0 1 1 1 1 1 1 1 1 0 0 1 0 1 1 0 0 0 0 0 0 2 2 2 0 0 0 0 0 0 2 0 1 1 0 1 1 0 1 1 1 1 0 1 0 0 1 1 1 0 1 1 0 0 0 0 1 0 1 1 1 0 2 2 1 0 2 1 1 0 0 0 0 1 0 1 1 1 1 2 0 2 1 0 2 0 2 1 2 2 0 0 0 0 0 0 1 1 2 1 0 1 1 1 0 0 1 1 0 2 0 2 2 0 0 2 0 2 2 1 2 2 0 0 0 1 0 2 1 2 0 0 0 0 0 1 0 0 0 0 0 0 0 0 0 0 0 0 2 0 2 2 0 0 1 0 0 0 0 0 0 0 2 1 0 1 0 1 0 0 0 0 2 0 1 2 2 2 2 2 0 0 0 0 1 0 0 2 0 1 1 2 2 2 0 0 0 0 1 1 0 1 1 1 1 0 1 1 1 0 0 1 1 0 1 1 0 1 0 0 1 2 2 0 2 0 1 0 1 1 1 0 0 1 0 1 0 0 0 0 1 1 0 0 1 0 0 2 1 1 2 1 0 2 2 0 1 1 1 0 1 2 0 0 0 1 0 0 0 0 0 0 2 0 0 1 0 0 1 0 2 0 2 2 1 0 1 1 0 0 0 0 1 0 0 0 0 2 1
92 0 1 1 1 0 0 1 0 1 0 0 0 1 0 0 1 0 2 0 2 0 0 0 0 0 0 2 2 2 2 1 0 1 1 0 2 0 1 1 0 0 0 0 1 0 0 0 2 0 0 0 0 1 1 1 0 0 0 0 0 1 1 1 0 0 0 1 0 0 0 1 2 2 0 2 2 1 2 0 1 2 2 2 2 0 0 0 2 2 0 1 0 2 1 1 1 1 0 1 1 0 0 0 2 1 2 1 1 1 0 2 1 1 2 2 1 0 0 0 2 0 2 1 0 1 1 1 2 0 0 0 1 0 0 0 2 0 2 0 1 1 1 0 0 1 0 1 1 2 1 0 0 0 0 1 1 0 1 2 1 0 1 1 1 2 2 2 0 2 1 0 1 1 1 0 0 0 0 0 0 0 0 0 0 0 1 2 1 1 1 2 0 0 1 1 1 2 0 0 2 0 0 1 2 0 2 1 2 1 2 1 1 0 2 2 1 1 2 1 0 1 1 1 1 1 1 0 0 1 1 1 0 0 0 0 0 2 0 0 0 0 2 1 2 2 0 0 0 0 0 0 1 0 0 0 1 1 0 1 0 1 0 1 0 0 0 0 1 0 1 0 0 1 1 1 0 1 1 0 0 1 1 1 2 0 1 0 1 1 0 1 1 2 2 1 2 2 0 2 1 1 2 0 2 0 0 1 1 0 1 2 2 2 2 1 0 1 1 0 1 1 1 1 0 0 1 1 0 0 1 0 1 0 0 0 0 0 2 0 0 0 2 0 0 1 0 1 1 1 1 0 1 1 1 1 0 0 0 2 0 2 1 1 1 0 1 2 2 1 1 1 1 1 2 0 0 1 0 2 0 0 1 0 2 0 0 1 1 1 1 1 1 0 1 0 0 0 0 0 0 0 1 1 1 0 1 1 0 2 0 0 0 1 1 1 1 0 0 0 0 0 0 2 1 1 1 1 1 0 1 2 0 1 2 1 0 2 0 0 0 2 1 1 2 1 1 0 0 0 0 2 0 0 0 0 0 2 2 2 1 1 0 0 0 1 1 2 0 0 0 0 2 0 0 0 0 0 2 1 1 0 0 1 2 2 0 2 1 0 1 0 0 1 0 0 1 1 1 1 1 2 1 1 1 1 1 2 0 0 0 2 0 0 0 2 0 1 0 1 2 2 2 1 1 2 0 0 0 2 0 1 0 1 1 0 1 1 1 0 1 0 2 0 2 1 0 0 2 2 1 0 0 2 1 0 0 0 1 1 0 0 0 2 2 0 0 2 2 2 0 0 1 0 0 0 1 0 0 0 0 0 2 0 2 1 1 0 0 0 0 0 0 0 0 0 0 2 0 0 1 0 0 1 2 2 2 1 0 2 0 0 0 1 0 0 1 0 0 1 0 1 1 1 1 0 1 2 0 0 1 1 0 2 0 0 0 0 2 0 1 0 0 1 1 2 2 2 1 2 0 0 1 1 1 2 0 1 1 0 0 0 0 0 1 1 0 0 0 0 1 0 0 1 1 2 2 1 0 0 0 0 0 1 1 0 1 1 1 1 2 0 0 0 0 0 1 0 0 2 0 1 0 2 1 2 1 1 1 0 1 1 0 0 0 1 0 0 1 0 0 0 1 0 1 0 0 0 1 0 1 1 0 2 0 0 0 0 2 2 0 2 0 0 1 1 2 0 0 0 0 1 0 0 0 1 0 0 0 0 0 0 1 1 0 0 2 1 0 1 1 0 0 0 0 0 1 0 1 0 2 1 1 0 1 2 0 2 0 2 1 2 2 0 0 0 0 0 1 0 1 2 0 0 2 1 2 1 0 1 1 0 2 0 2 2 0 0 1 1 1 2 0 2 2 2 2 1 0 0 1 1 2 0 0 1 1 2 1 0 1 1 0 0 0 0 0 0 0 0 0 1 1 1 1 0 1 0 0 0 0 0 0 0 1 0 1 0 2 0 1 1 0 1 0 2 1 0 2 1 2 1 0 1 0 1 1 0 0 0 1 1 0 2 2 2 2 0 0 0 0 1 0 1 0 0 1 2 0 1 0 1 1 0 1 1 0 0 1 0 0 1 2 1 2 2 1 0 0 0 1 0 0 1 0 0 0 1 1 0 0 0 1 1 1 0 2 0 0 0 2 1 2 0 0 0 0 2 1 2 0 2 0 0 0 1 2 0 0 0 1 0 0 0 1 0 2 0 0 0 0 0 0 1 0 0 1 0 0 0 0 0 0 1 1 0 0 0 0 0 2 1
93 0 0 0 0 0 1 2 0 1 0 0 0 0 0 0 0 0 1 2 0 0 0 1 1 1 1 1 1 2 2 0 0 0 1 2 2 1 0 0 1 0 0 0 1 0 0 0 0 0 0 0 0 0 2 0 1 0 0 1 0 1 1 1 0 1 0 0 0 1 1 1 2 2 1 2 2 1 2 2 0 2 2 1 1 0 0 1 1 1 1 0 0 2 0 1 0 0 0 2 2 0 1 0 2 0 2 1 1 1 0 1 0 2 0 0 0 0 0 0 2 0 2 2 0 0 0 0 2 0 1 1 0 0 0 0 0 0 1 0 0 2 0 0 0 0 1 0 0 0 0 0 0 1 0 1 0 1 0 0 1 2 1 1 2 2 1 1 1 1 0 0 0 2 0 0 0 0 0 0 0 0 1 1 0 0 2 1 0 0 0 1 0 1 1 0 1 1 0 0 0 0 0 1 2 1 1 1 2 0 2 0 1 0 1 0 0 0 1 0 2 2 0 1 1 1 0 0 0 1 1 1 0 0 0 0 0 1 0 0 0 0 1 0 2 2 0 0 1 1 1 1 1 0 0 0 1 0 0 0 0 0 0 0 0 0 0 0 1 0 1 1 0 1 0 0 0 2 2 2 1 1 1 1 2 1 1 1 0 1 0 1 1 2 2 1 2 1 1 2 0 0 2 0 2 0 0 0 1 0 1 1 0 1 1 0 0 1 0 1 0 0 0 0 2 0 0 1 1 1 1 1 1 0 0 0 0 1 1 2 1 2 2 0 2 0 0 1 2 1 0 2 2 2 0 0 1 0 0 2 0 2 0 0 0 1 0 2 2 1 1 1 2 0 1 0 0 0 0 2 0 1 1 1 1 0 0 1 1 1 1 1 0 0 2 0 0 2 0 0 0 0 1 1 0 1 0 2 0 1 0 0 1 0 2 0 2 0 0 0 0 0 0 1 2 2 1 2 2 0 2 1 0 0 2 2 0 0 1 0 0 1 0 1 0 1 0 0 1 1 0 0 0 2 1 1 0 1 1 0 2 0 0 0 1 2 0 2 0 1 1 1 1 1 2 0 1 0 2 2 2 1 0 1 1 0 1 1 0 1 0 0 0 2 0 0 2 1 1 1 1 1 2 0 2 0 1 1 0 1 0 0 0 0 0 0 0 0 1 1 0 2 1 0 0 1 0 0 1 2 0 1 0 0 1 0 1 0 1 1 2 0 1 0 1 1 1 0 2 2 0 0 0 1 2 0 1 1 1 0 0 0 1 0 0 0 2 2 2 1 0 0 0 0 0 0 1 2 2 2 0 0 2 0 0 0 2 0 1 1 1 0 0 0 0 0 0 1 0 0 2 0 1 1 1 1 0 1 0 2 0 0 0 1 0 0 0 0 0 1 0 1 0 0 0 0 2 1 0 0 0 1 0 1 0 1 0 2 1 1 0 0 0 1 1 0 1 1 1 1 1 1 1 0 1 2 0 2 2 0 0 0 0 1 0 1 0 2 0 0 0 0 0 0 1 1 2 1 1 1 0 0 0 1 1 1 1 1 1 0 1 0 0 1 1 0 1 0 0 2 0 2 1 0 1 2 0 1 1 0 1 1 0 1 1 0 0 1 1 0 1 0 0 0 2 1 1 0 1 0 0 0 0 2 0 1 0 0 1 1 0 2 0 1 1 0 1 0 0 0 0 0 0 0 1 1 1 0 1 0 0 1 0 0 0 0 0 0 0 1 1 0 1 1 0 0 2 1 1 1 1 1 1 0 1 1 1 2 1 2 1 1 2 1 1 1 0 1 0 0 0 0 0 0 1 1 1 0 0 0 0 0 1 1 1 2 0 0 0 0 0 0 2 2 2 1 1 1 0 0 1 1 1 1 0 1 0 0 1 0 0 0 1 1 0 1 1 0 0 0 0 1 1 2 1 1 1 0 1 1 0 0 2 0 0 1 1 0 0 0 0 0 2 0 0 0 0 1 2 1 2 2 0 0 0 2 2 1 1 0 1 2 0 2 1 1 2 0 0 1 1 1 0 0 1 0 0 0 0 0 0 0 0 0 2 0 0 1 2 2 0 2 0 1 2 0 1 1 0 1 0 0 0 1 0 0 0 0 0 1 0 0 2 0 1 0 1 0 0 0 2 0 2 0 1 0 0 1 1 0 2 0 0 1 1 0 1 1 1 0 1 0 0 0 0 0 2 0 1 0 0 2 0 1 0 1 1 0 0 0 0 0 1 0 2 0 0 0 1 0 2 1
94 0 1 0 1 0 0 2 0 0 0 0 1 1 1 0 0 0 2 1 1 1 0 1 1 1 2 2 2 2 1 0 0 2 1 2 2 1 1 0 1 0 0 1 1 1 1 0 2 0 0 0 0 1 1 1 0 0 0 1 1 1 2 1 0 0 0 1 0 0 0 0 2 2 2 2 2 1 2 0 1 1 1 1 2 0 1 1 2 2 1 1 0 0 0 1 0 0 0 1 2 1 1 0 2 0 2 1 1 1 0 2 1 1 1 1 1 0 0 0 2 1 2 2 0 0 0 2 2 1 0 1 0 0 0 0 0 0 0 0 0 2 0 0 0 0 0 1 1 1 0 0 0 0 1 0 0 1 0 0 0 1 2 0 0 1 0 0 0 2 2 2 1 1 0 1 0 0 1 1 0 1 0 0 0 0 2 2 1 1 1 1 2 0 2 1 1 2 0 0 1 0 0 2 2 0 2 0 0 0 1 0 1 0 2 1 1 0 2 2 0 0 0 1 0 0 0 0 0 0 0 0 1 1 0 0 0 2 0 0 0 0 1 0 2 2 1 0 0 0 0 0 1 1 0 0 0 0 0 0 0 0 0 0 0 0 0 0 1 0 1 1 0 2 0 2 2 0 2 0 0 0 2 1 1 0 0 1 1 2 1 1 0 2 2 0 2 1 0 1 1 1 2 0 0 1 0 1 2 0 2 2 0 1 1 0 1 0 1 0 0 0 2 1 2 0 0 1 1 1 2 2 1 0 0 0 0 1 1 1 1 0 2 0 1 0 0 1 2 0 0 0 2 2 1 0 1 0 0 2 0 2 2 0 2 0 0 0 0 0 0 0 0 2 0 0 0 2 0 2 0 0 0 1 2 0 0 0 0 0 0 0 1 0 2 0 0 1 0 0 0 0 0 0 0 0 0 2 0 1 0 0 0 1 1 0 1 1 0 0 0 2 1 0 2 2 1 0 0 0 2 1 0 1 0 0 0 2 1 1 1 1 0 1 0 1 0 1 1 0 0 1 0 2 2 1 2 1 0 1 1 0 1 1 0 0 0 1 0 0 0 0 1 1 1 0 1 0 2 2 2 1 0 0 2 1 0 2 1 0 1 0 0 1 0 0 1 0 1 1 1 2 2 1 1 1 1 0 1 0 1 1 0 0 0 2 1 1 0 1 0 2 1 0 0 1 1 1 0 1 1 1 0 1 1 0 0 1 0 1 0 0 2 1 1 1 1 0 2 2 2 0 1 1 1 1 1 0 1 0 1 0 0 1 1 1 0 0 0 0 0 0 2 0 1 0 2 1 1 0 0 1 0 0 0 0 0 0 0 0 0 0 2 0 0 0 0 0 0 0 0 2 1 0 1 2 0 0 1 1 1 0 0 0 0 0 0 0 0 0 1 1 0 0 0 0 2 2 0 0 0 2 0 2 0 1 1 0 2 0 0 1 0 0 2 1 1 1 1 1 1 2 1 2 0 2 0 2 1 0 0 0 2 1 0 1 1 1 1 0 0 0 0 1 1 1 1 2 0 0 0 0 1 0 0 1 2 2 2 0 2 0 0 1 1 0 1 0 0 1 0 1 0 0 1 2 1 2 1 0 0 0 0 0 0 0 0 1 1 0 0 1 0 0 2 1 1 0 1 0 1 1 0 2 0 0 2 0 2 2 0 2 0 0 1 0 0 0 0 0 0 0 0 2 0 0 2 0 0 0 0 1 2 0 0 0 2 2 0 0 0 0 1 2 2 0 1 2 0 2 1 0 1 0 2 2 1 1 1 2 0 1 2 0 0 0 0 0 0 0 0 1 0 0 1 1 0 0 1 1 2 0 2 0 1 1 0 0 2 1 2 2 2 2 2 1 1 2 0 0 0 2 2 0 0 0 0 1 1 0 1 1 2 0 0 0 1 0 0 2 0 0 1 2 1 0 1 0 0 0 0 0 0 0 1 0 1 0 1 0 0 0 0 1 0 2 1 0 1 0 0 0 2 2 0 2 0 0 0 0 1 1 0 2 2 2 2 0 0 1 0 2 0 0 1 1 0 1 0 0 0 1 2 0 2 2 0 1 2 1 0 2 0 1 0 0 0 1 0 0 0 1 1 2 0 0 0 1 1 0 0 0 1 0 0 0 1 1 0 0 2 0 1 1 1 0 1 1 0 1 1 1 1 0 2 0 0 0 0 0 2 0 1 1 0 1 1 0 1 0 0 1 0 1 0 0 1 0 0 0 0 0 0 0 1 0 1 0 0 0 2 1
95 0 1 0 0 0 0 2 0 1 0 0 0 1 0 0 0 0 0 1 1 1 0 0 0 0 0 2 2 2 2 2 0 1 1 1 2 1 1 0 1 0 0 0 2 0 1 0 0 2 2 0 0 0 2 2 0 1 1 0 1 1 0 0 0 0 0 0 0 0 0 1 1 1 2 1 1 1 1 1 0 2 2 0 0 0 0 0 1 1 0 0 0 1 0 1 1 1 0 1 1 0 1 0 2 0 2 1 1 1 0 2 1 2 1 1 1 1 0 0 2 0 2 0 0 0 1 1 1 0 1 1 0 0 0 0 0 0 0 1 0 2 0 0 0 2 0 0 0 2 0 0 0 0 0 1 1 1 0 0 1 1 0 2 1 1 1 0 1 1 1 0 0 2 0 0 1 1 0 0 0 0 0 0 2 2 0 2 2 2 2 2 0 1 2 2 1 2 0 0 2 0 1 1 2 2 1 0 0 0 2 0 1 0 1 0 0 0 1 1 0 0 2 2 0 2 2 0 0 1 0 1 0 0 0 0 0 2 0 0 0 0 1 0 2 2 0 0 1 1 0 0 1 0 1 1 0 2 1 1 1 1 0 0 0 0 1 1 2 0 0 2 2 0 0 0 0 1 2 1 1 1 2 2 2 0 1 1 0 1 0 0 0 2 2 0 2 1 0 2 1 1 2 0 2 0 1 2 1 0 0 1 2 2 2 0 1 1 1 0 1 1 0 0 0 0 1 1 2 2 2 2 0 0 0 0 0 2 0 2 2 2 1 0 1 0 0 1 2 0 0 1 2 2 2 0 0 0 0 0 0 0 0 0 0 0 1 1 1 0 0 0 1 2 0 0 0 2 1 1 0 2 0 0 2 0 0 0 0 1 1 1 0 0 1 1 1 0 0 0 0 0 1 1 1 1 0 0 1 2 0 1 0 1 1 0 0 0 1 0 0 1 1 2 1 2 0 0 0 0 1 0 0 0 1 1 0 1 0 0 0 1 0 1 1 1 0 0 0 0 0 0 0 1 1 1 0 1 2 2 0 1 0 0 0 1 1 2 0 0 1 1 2 0 1 0 1 1 1 0 2 2 0 1 2 1 0 1 1 0 2 0 0 1 0 0 1 0 1 1 1 1 2 1 1 0 1 0 0 0 0 2 0 0 1 0 0 1 1 2 1 2 2 1 1 2 1 0 1 1 0 0 0 0 0 0 0 1 2 0 1 0 0 0 1 2 2 2 0 1 0 0 0 1 1 2 0 1 1 0 0 0 0 1 1 0 0 0 0 0 0 0 1 0 0 0 1 0 0 0 0 2 2 0 0 0 2 0 1 0 0 0 1 0 1 0 0 0 0 0 0 2 0 0 2 2 0 0 1 0 0 0 0 0 0 1 0 0 1 0 0 0 0 0 0 0 1 2 0 0 0 1 0 2 0 1 1 0 2 0 2 2 0 0 2 2 1 0 0 0 2 0 0 1 0 2 0 2 2 0 0 0 1 1 1 2 2 1 1 0 1 0 0 0 0 2 2 1 0 0 1 0 1 0 0 0 1 1 1 1 1 1 0 2 1 0 2 0 0 2 1 1 1 1 0 2 1 1 1 0 1 1 0 0 1 1 1 0 0 0 0 0 0 0 2 1 1 2 1 1 0 0 0 2 0 0 0 0 0 1 1 0 0 0 0 1 1 0 0 0 0 0 0 1 1 1 1 0 1 0 0 1 2 2 0 2 2 1 0 1 1 1 1 1 0 0 1 1 1 2 2 0 0 0 0 2 0 2 0 2 0 2 2 1 1 1 0 1 0 0 1 1 0 0 2 2 1 1 0 0 0 0 1 1 0 1 1 1 1 1 1 2 1 2 2 1 1 2 0 0 0 2 1 1 1 0 0 0 2 1 1 2 1 0 0 0 0 0 1 1 0 0 2 1 0 1 2 0 1 1 0 0 1 0 0 1 0 0 2 0 1 0 0 0 0 1 0 1 2 2 2 2 2 0 0 0 0 0 1 1 0 2 0 2 1 1 2 0 0 0 0 2 0 0 2 2 1 1 0 0 0 0 2 0 2 2 0 1 1 1 0 1 0 0 2 1 1 1 0 1 2 0 0 0 2 0 0 0 2 1 0 0 2 2 2 0 0 1 0 0 2 1 1 1 1 1 2 2 0 0 1 0 2 0 0 1 2 1 1 0 0 0 0 0 0 0 2 0 0 0 0 1 0 2 0 1 2 1 0 1 1 0 0 0 0 1 0 0 0 0 1 0
96 0 1 0 1 0 0 2 0 1 0 1 0 1 0 1 0 0 0 0 2 0 2 0 0 0 0 2 2 2 2 1 1 1 0 0 2 2 0 1 1 0 0 0 1 1 1 0 2 0 0 0 0 1 1 1 1 0 0 1 0 1 2 2 0 2 0 0 1 1 0 1 2 2 1 2 2 1 2 1 0 2 2 0 1 0 0 0 2 2 0 0 1 1 0 2 1 0 0 2 2 0 0 0 2 1 2 1 1 1 0 2 0 1 0 0 0 0 0 0 2 0 2 2 0 0 0 1 2 0 1 1 0 0 1 0 0 0 1 0 1 2 0 1 0 1 0 0 0 0 0 0 0 0 1 0 0 0 1 1 2 1 2 0 0 1 0 2 0 2 2 0 0 2 0 0 0 0 0 0 0 0 1 1 0 0 2 1 0 0 0 1 0 1 2 2 0 2 0 0 1 0 1 1 2 1 2 0 0 0 1 0 0 0 2 0 0 0 0 0 1 1 0 1 1 0 0 0 0 1 1 0 0 0 0 0 0 2 0 0 0 1 2 1 2 2 0 0 0 0 0 0 0 0 0 0 1 2 0 1 0 1 0 0 0 0 2 0 1 0 0 2 1 0 0 0 2 0 2 1 0 1 2 1 2 0 2 2 0 2 0 1 1 2 2 1 2 0 1 1 1 0 0 2 0 0 0 2 1 1 1 2 2 0 0 0 0 1 1 0 0 0 0 0 2 0 0 1 0 0 2 2 0 0 0 0 0 2 0 0 0 0 2 0 0 0 0 1 1 0 0 0 2 2 0 0 1 0 0 0 0 0 0 0 0 2 0 2 2 1 1 1 1 2 0 1 0 0 0 2 2 1 1 1 1 1 0 0 0 0 0 0 0 0 1 0 0 0 1 1 1 1 0 2 2 0 0 0 0 0 1 0 0 1 0 1 0 0 0 0 1 2 2 1 0 1 0 0 0 0 0 1 2 2 2 0 0 0 1 0 1 1 0 0 0 0 0 0 0 0 0 1 0 2 1 1 0 1 1 1 1 0 1 1 0 1 1 1 0 1 1 2 1 1 1 1 1 0 2 0 2 2 0 1 2 1 0 1 1 0 1 1 1 2 2 0 2 0 1 0 1 2 1 1 1 2 2 1 0 1 0 1 0 0 0 2 1 0 1 1 0 2 1 1 1 1 0 1 1 1 1 0 0 1 1 0 2 0 0 0 1 1 1 1 1 1 1 2 0 0 0 0 0 2 0 2 0 0 2 0 0 0 0 1 1 1 0 1 1 1 0 2 1 0 1 0 1 2 2 2 0 0 0 0 0 0 0 0 1 1 0 0 0 0 0 1 0 0 0 0 0 2 2 1 2 2 1 0 0 2 0 0 0 1 1 2 0 0 1 0 1 1 0 0 0 1 2 1 0 0 0 0 0 2 0 0 2 0 2 0 2 2 0 2 0 0 1 2 0 0 2 2 0 0 0 1 0 2 2 0 0 0 0 1 1 2 0 1 0 1 0 1 0 1 1 2 1 2 2 2 0 0 0 1 0 0 1 0 1 2 2 0 1 1 1 0 1 0 0 1 0 2 0 1 1 0 1 1 2 2 0 0 0 0 0 0 0 2 1 0 0 0 0 1 0 0 2 0 0 1 0 0 1 2 0 1 0 1 0 2 1 0 0 0 1 0 1 1 0 0 0 0 0 0 0 1 0 0 1 0 0 0 0 1 1 1 2 2 0 1 0 0 2 0 0 1 1 0 2 0 2 2 0 1 1 0 1 1 0 2 0 2 2 1 0 1 0 0 0 0 0 1 0 0 1 1 2 0 1 1 2 0 1 1 1 2 0 0 0 0 0 0 1 1 1 1 0 2 0 0 0 2 1 0 0 0 0 1 2 1 0 1 1 1 0 1 1 1 0 1 0 1 1 1 1 0 1 1 0 0 0 0 0 1 0 1 1 0 2 0 0 0 0 1 0 0 0 0 2 0 1 0 2 0 0 0 0 2 0 0 2 2 2 0 2 1 2 0 0 0 0 2 1 0 1 1 1 2 0 1 1 2 0 0 1 1 0 1 1 1 0 1 0 2 0 1 1 1 0 0 0 1 0 1 0 0 0 0 0 0 0 0 2 2 2 0 0 0 0 0 1 0 2 1 1 0 1 2 0 1 1 1 0 0 0 1 1 0 2 0 1 0 2 0 1 1 0 0 1 0 0 1 0 1 0 0 0 1 1 1 1 0 0 0 0 0 1 0 0 0 2 1
97 0 0 1 1 1 0 1 0 1 0 0 2 2 0 2 0 0 0 1 1 1 0 0 0 0 0 1 1 2 2 1 0 0 0 1 1 1 0 1 2 2 0 0 1 0 1 0 2 0 0 0 0 1 1 1 0 0 0 0 2 2 2 2 0 0 0 0 0 0 0 1 2 2 1 2 2 2 2 1 1 2 2 1 1 0 0 0 1 2 0 0 0 1 0 0 0 1 0 1 0 1 1 0 2 0 2 1 1 1 0 2 1 2 1 1 1 1 0 0 2 0 1 0 1 0 0 1 1 0 0 0 0 0 0 0 1 0 0 2 1 1 0 0 0 0 0 0 0 1 0 0 1 0 0 0 0 2 1 1 0 0 1 1 1 1 2 0 1 0 0 0 0 2 0 0 0 0 1 1 0 2 1 1 0 0 2 0 0 0 0 0 0 1 2 1 1 2 0 0 0 0 0 1 2 1 1 0 0 0 1 0 1 0 1 1 0 2 1 0 1 1 1 1 0 1 1 0 0 1 1 0 0 1 1 1 0 2 0 0 0 0 1 1 2 2 0 0 0 0 0 1 1 0 0 0 2 1 0 0 0 0 0 0 0 0 0 0 1 1 0 1 1 0 1 1 0 1 0 0 0 1 1 1 2 2 0 1 0 2 0 1 2 2 2 2 2 1 0 1 0 0 1 1 1 0 1 1 1 0 0 1 2 1 0 0 0 0 0 0 0 0 2 2 0 0 1 1 1 1 1 1 0 0 0 0 0 0 2 0 0 0 2 0 1 0 0 0 0 0 0 0 0 0 0 2 0 0 0 0 0 0 1 0 1 0 1 1 1 0 0 0 0 2 1 1 0 1 0 2 0 0 0 0 1 1 0 0 0 0 0 0 1 0 2 2 2 0 1 1 1 1 1 1 0 1 0 0 0 1 1 0 0 0 1 0 1 0 0 0 1 0 2 0 1 2 2 0 0 0 1 0 0 1 1 0 0 0 0 0 1 1 0 0 2 0 0 1 1 1 0 1 0 2 1 0 1 2 1 2 0 0 0 0 0 2 1 2 0 1 1 1 2 0 1 0 1 1 2 0 0 2 0 1 1 1 0 0 0 1 0 1 0 2 0 0 0 0 1 0 1 1 2 0 2 1 1 0 0 1 0 1 1 0 0 1 0 0 0 2 1 2 1 0 0 1 0 0 1 1 0 0 0 0 0 1 0 0 0 2 0 0 1 1 2 1 2 2 0 0 0 0 1 2 1 1 0 1 1 0 1 0 0 0 0 0 1 1 1 0 0 0 0 0 0 0 2 2 2 0 1 0 2 0 0 0 0 0 1 0 0 0 1 0 2 0 0 2 0 2 0 2 0 0 1 2 1 0 0 2 1 0 0 0 0 0 0 0 0 0 0 0 0 0 0 1 2 1 0 0 0 1 1 2 0 0 0 2 2 0 0 0 0 1 0 2 2 0 1 1 2 2 0 0 0 2 0 2 2 0 0 0 1 1 0 1 0 2 0 0 1 1 0 0 0 1 1 2 1 1 0 0 1 0 0 0 1 0 0 0 0 0 0 1 1 0 1 1 0 1 0 1 0 1 1 2 1 2 2 1 0 0 1 0 1 1 1 0 1 0 0 0 0 0 2 0 0 0 1 0 0 0 0 2 0 0 1 0 0 1 1 0 0 0 2 0 2 0 0 1 1 1 0 1 1 0 1 0 1 0 0 0 0 1 0 1 2 2 0 1 0 0 1 1 0 1 1 1 0 2 0 0 1 0 0 1 0 1 0 1 0 1 2 0 0 0 1 1 0 0 0 0 0 0 2 2 1 0 1 1 2 0 1 1 1 2 0 0 2 0 2 2 1 2 2 1 1 2 0 0 1 1 1 1 1 0 0 0 0 0 0 0 1 0 0 0 1 0 0 0 0 1 1 1 1 0 1 0 0 0 1 0 0 0 0 1 1 0 2 0 1 0 0 0 0 1 0 1 2 1 1 1 2 1 0 1 0 0 1 0 0 1 1 1 2 2 2 0 0 0 0 2 2 0 2 1 0 1 0 1 0 2 1 0 1 1 0 1 2 1 0 2 0 0 2 2 1 1 0 1 1 0 0 1 1 0 0 0 0 0 0 0 1 1 1 1 1 0 0 0 2 0 1 0 0 0 1 2 0 0 1 0 0 2 2 0 0 0 2 1 1 0 0 0 0 1 1 0 1 0 0 1 0 0 1 1 0 0 0 0 0 1 0 0 1 0 0 1 1 0 1 1
98 0 0 0 0 0 2 2 0 1 0 1 0 2 0 1 0 0 1 1 1 1 0 0 0 0 0 2 2 1 2 0 1 2 0 0 2 1 0 0 0 0 0 0 1 0 0 1 1 0 0 1 1 2 0 1 0 0 1 1 1 1 1 1 0 0 0 0 0 0 0 1 2 2 2 2 2 1 2 1 0 2 2 0 0 0 0 0 1 1 0 0 0 1 0 1 1 0 0 1 2 0 1 0 2 0 2 0 2 0 0 2 0 1 0 1 0 1 1 0 1 0 2 1 0 1 1 1 2 1 0 0 0 0 0 0 0 0 0 0 0 2 0 0 0 2 0 0 0 0 0 0 0 0 0 1 1 0 1 2 1 1 2 0 1 2 2 0 2 0 0 0 1 1 1 1 0 0 1 1 0 1 1 1 0 0 1 2 0 0 0 2 0 1 1 2 0 2 0 0 1 0 0 2 2 1 2 0 1 0 0 0 0 0 2 0 0 0 1 0 0 0 0 1 1 0 0 0 0 2 0 0 1 0 0 0 2 2 0 0 0 0 2 0 2 2 0 0 0 0 0 0 2 0 0 0 2 2 0 1 0 1 0 0 0 0 0 0 2 1 0 0 1 0 0 0 1 0 2 1 1 1 1 2 1 0 0 0 1 1 0 1 0 1 1 0 2 1 0 1 1 0 2 0 1 0 0 1 1 0 1 1 2 2 2 0 0 1 0 1 0 0 1 0 1 0 1 1 1 1 1 1 0 0 0 0 0 1 1 0 1 1 2 0 1 0 0 0 1 0 0 0 1 1 1 1 1 0 0 1 0 1 2 0 2 0 0 2 2 1 1 1 0 2 0 1 0 1 1 1 0 0 0 0 1 0 0 0 0 0 0 0 1 0 2 1 1 0 0 0 0 0 0 2 1 0 0 0 0 1 1 0 0 2 0 0 0 0 1 0 0 0 1 1 0 2 0 1 1 0 1 2 1 1 1 1 0 0 0 0 1 1 0 0 2 1 1 1 0 0 0 1 0 0 0 0 0 1 2 1 2 0 1 1 0 2 0 2 0 0 0 0 2 1 1 0 0 1 2 0 1 1 0 1 2 1 0 0 0 0 1 1 0 1 1 0 1 1 1 0 1 2 2 0 2 0 1 0 0 1 0 1 0 0 2 0 0 1 0 1 1 2 2 1 1 2 0 1 0 0 1 0 0 1 1 0 0 0 1 0 0 0 0 0 2 1 2 0 2 2 1 0 0 2 2 0 0 2 0 0 0 1 0 1 1 1 0 1 1 1 0 0 1 0 0 0 1 1 1 1 0 0 1 0 0 1 1 0 0 0 1 0 0 0 0 1 0 0 0 0 0 2 0 0 2 2 0 0 0 2 0 0 0 0 0 0 0 0 1 1 1 2 0 0 0 1 2 1 0 0 0 1 0 1 0 1 0 2 2 0 0 0 0 0 1 0 1 1 1 0 1 2 1 0 1 2 0 2 2 0 0 0 2 1 1 1 0 0 1 0 0 0 1 0 1 1 1 1 1 1 1 0 0 2 1 1 1 1 2 1 1 0 0 1 0 0 0 0 0 2 0 2 1 1 1 2 1 2 2 0 0 0 0 1 0 1 0 0 0 0 1 0 0 0 1 2 2 0 0 0 0 0 1 1 0 1 1 0 1 2 1 1 0 0 1 0 1 1 0 0 0 0 0 0 0 1 0 0 2 1 0 0 2 2 0 2 2 2 0 1 0 1 0 0 1 1 2 1 0 1 1 1 2 0 2 2 0 1 1 2 0 1 2 1 0 1 0 0 0 1 0 1 0 0 2 2 1 0 1 1 2 0 0 2 0 2 0 0 2 0 1 2 1 1 1 1 0 1 0 1 0 1 2 0 0 1 0 0 1 0 0 0 1 1 0 1 1 0 0 0 0 2 2 1 1 0 1 0 0 0 0 0 0 0 0 0 0 0 1 0 1 0 0 0 0 2 1 1 2 1 1 1 2 0 0 0 0 1 1 0 2 2 0 2 2 2 2 0 0 2 2 2 0 0 1 0 0 1 0 1 0 1 0 0 1 1 0 1 1 1 0 1 0 1 2 0 1 1 0 0 0 0 0 0 0 0 1 0 2 1 0 0 1 0 0 1 1 0 0 0 2 1 1 0 0 0 2 2 1 1 1 1 1 0 1 1 0 0 1 0 1 0 0 0 0 0 2 0 1 0 0 1 0 1 0 1 1 0 0 0 0 0 0 1 1 0 1 0 1 0 0 0
99 0 0 0 0 0 1 0 0 1 0 1 0 0 0 0 0 1 1 0 2 0 0 1 1 1 1 0 1 1 0 0 1 1 1 1 1 1 0 0 1 0 1 1 1 0 0 0 2 0 0 0 0 0 2 2 0 1 1 0 1 2 1 1 0 1 0 0 0 0 0 0 2 2 1 2 2 1 1 0 0 1 2 1 1 0 0 0 2 2 0 0 0 2 0 1 1 2 0 2 2 0 1 0 2 0 2 1 1 1 0 1 0 0 0 2 1 2 0 0 2 0 1 0 1 1 1 1 2 1 0 0 1 0 0 0 1 0 0 1 0 2 0 0 0 2 1 0 0 1 0 0 0 0 1 1 1 1 0 0 0 0 2 0 1 1 1 0 0 0 0 0 0 1 0 0 0 1 0 0 0 1 1 1 1 1 1 0 0 0 0 0 1 1 2 2 2 2 0 0 1 0 0 2 2 1 2 0 1 0 1 0 1 0 2 0 0 1 1 0 1 1 2 2 0 2 2 1 1 0 1 1 0 0 0 0 0 1 0 0 0 0 1 0 2 2 0 0 1 1 1 1 2 1 0 0 0 1 0 0 0 0 0 0 0 0 0 0 0 0 1 2 0 0 0 0 0 1 1 1 1 1 2 1 1 1 0 1 1 2 0 2 0 2 1 0 2 1 1 2 1 0 1 1 0 0 1 1 1 0 0 1 1 0 0 0 0 1 1 0 1 1 1 0 1 0 0 2 0 0 1 1 0 0 0 0 0 2 0 1 1 0 2 0 0 0 0 1 1 1 1 0 1 2 1 0 1 0 0 1 1 2 0 1 0 0 0 1 1 0 0 0 1 2 0 0 0 2 1 1 1 1 0 0 2 0 0 0 0 1 1 1 1 0 2 2 2 2 0 0 0 0 0 2 1 0 0 1 0 1 0 0 0 2 0 0 0 0 0 0 0 2 0 0 0 2 1 0 0 0 0 1 0 0 0 0 0 1 1 0 1 1 0 0 1 1 0 0 2 0 0 0 0 1 1 1 0 1 0 2 0 0 1 1 0 1 0 2 0 0 0 0 1 2 0 0 0 0 2 1 2 1 0 2 1 1 1 0 0 1 0 0 0 0 2 0 2 1 1 1 1 2 1 1 2 2 2 0 0 0 0 2 0 1 1 1 0 0 1 2 2 1 2 0 0 2 0 1 0 1 1 0 0 1 1 0 0 0 2 2 1 1 0 0 2 1 2 2 0 1 0 0 0 2 0 0 0 1 1 0 0 0 0 2 2 0 0 0 0 0 1 1 1 0 1 0 1 0 0 0 0 0 1 0 1 1 1 0 2 1 0 0 0 1 1 0 1 0 0 0 0 2 0 0 2 2 1 0 1 0 1 0 0 1 1 0 0 0 0 0 1 1 1 1 1 1 1 2 0 0 0 2 0 2 0 0 0 0 1 1 1 1 0 2 0 0 1 1 1 1 1 2 0 1 0 2 0 2 1 0 0 0 0 1 0 1 0 1 0 1 0 1 0 1 1 1 1 0 0 0 0 0 0 1 1 2 1 0 2 2 1 0 0 1 2 0 2 0 0 2 0 1 0 1 0 2 0 2 2 0 1 1 0 0 0 0 0 1 1 0 0 0 0 0 1 0 0 0 2 0 1 1 0 2 0 0 1 0 0 0 0 0 1 1 1 0 1 1 0 0 0 0 0 0 0 0 0 0 0 1 0 1 2 2 0 1 2 1 0 2 1 1 1 1 0 0 1 2 0 2 1 0 0 1 2 1 0 2 0 2 2 2 2 1 0 1 1 1 0 1 2 2 0 0 0 0 1 0 2 0 2 0 2 0 0 0 0 1 2 0 2 2 0 2 2 0 0 1 0 0 1 1 1 1 1 0 0 0 1 0 1 0 1 1 0 1 1 0 1 0 0 1 1 1 1 0 1 1 0 0 0 0 0 0 0 1 1 0 0 0 0 1 0 1 0 1 0 0 2 0 0 0 1 0 0 1 1 0 0 0 2 0 2 0 1 1 2 1 0 0 0 2 0 0 2 2 0 2 1 1 1 2 1 0 1 1 0 0 2 0 0 2 0 0 1 1 1 2 1 1 2 0 1 1 0 0 1 1 2 0 0 0 2 0 1 0 1 1 0 0 1 0 1 2 1 0 2 0 0 0 2 0 1 0 1 0 0 0 0 0 1 0 0 0 1 0 0 0 2 0 0 2 0 2 0 1 1 0 0 0 0 0 0 0 1 1 1 1 1 1 2 1
100 0 0 1 0 1 0 1 1 1 0 0 0 0 0 0 0 0 0 0 1 0 0 0 0 0 1 1 2 2 2 1 2 2 0 2 0 2 0 0 2 0 0 1 1 0 0 0 2 0 0 0 0 0 2 1 0 0 0 0 2 2 2 0 0 1 0 1 0 0 0 1 2 2 0 2 2 2 2 0 1 2 2 1 1 0 0 0 2 2 0 1 0 2 0 2 0 0 0 1 2 0 1 0 2 0 2 0 2 0 0 2 1 2 1 1 1 0 0 0 2 1 2 2 0 0 0 1 1 1 0 0 0 0 0 0 0 0 0 0 1 1 0 0 0 1 0 0 0 1 1 1 1 1 1 0 0 2 0 0 1 1 1 1 0 0 0 1 1 1 1 1 1 1 0 0 2 1 0 0 0 0 0 0 0 0 2 1 0 0 0 1 0 1 1 2 0 2 0 0 1 0 0 1 1 1 1 0 1 0 0 0 0 1 1 0 0 0 1 1 0 0 0 0 2 2 0 1 0 2 0 1 0 0 0 0 0 2 0 0 0 1 1 0 2 2 1 0 0 0 0 0 1 0 0 0 1 0 0 0 0 0 0 1 0 0 0 0 0 0 1 2 0 1 0 0 1 0 2 0 0 1 1 2 1 0 1 1 1 2 0 0 0 2 1 0 2 0 1 2 1 0 2 0 1 0 0 2 2 1 1 2 2 2 2 0 1 1 0 0 1 1 2 1 0 0 0 1 0 0 1 0 0 0 0 0 0 1 1 0 0 0 2 0 0 0 1 0 1 2 2 0 1 1 1 1 0 0 0 2 0 2 2 0 2 1 1 2 2 0 0 0 1 2 0 2 0 1 1 1 0 1 1 1 1 1 0 0 0 0 0 0 1 0 2 1 0 0 1 1 0 1 1 1 0 0 1 2 0 2 0 0 0 1 0 0 0 0 0 0 0 1 0 1 0 1 0 0 0 0 2 1 0 1 0 0 1 0 1 0 1 1 0 2 0 1 0 0 0 0 0 1 0 2 2 0 1 0 0 0 2 0 1 1 0 1 1 2 0 1 1 1 2 0 2 0 2 0 2 0 1 1 0 1 1 0 1 1 0 1 1 0 2 0 1 0 1 0 1 1 1 2 2 0 1 1 1 0 0 1 0 1 0 0 0 1 0 0 1 1 1 2 2 0 0 1 0 2 0 0 2 0 0 0 1 0 0 1 0 0 0 0 2 2 2 1 1 1 1 1 0 0 0 1 1 0 1 1 0 1 0 0 1 0 0 0 1 1 1 1 0 0 1 0 1 0 1 2 2 2 0 2 1 0 0 1 1 0 1 0 0 1 1 1 1 0 0 1 0 0 1 1 1 0 2 2 1 0 0 1 0 0 0 1 0 0 0 0 1 0 1 0 0 0 0 1 2 2 0 0 1 1 1 2 0 0 2 0 1 1 1 0 0 1 1 2 2 0 1 1 2 2 0 2 0 2 0 1 1 0 0 0 0 2 0 2 0 1 1 0 0 1 0 0 0 1 2 1 1 1 0 0 0 1 1 1 1 1 2 1 1 1 0 1 0 1 1 0 0 2 0 2 0 0 2 2 0 1 1 1 0 0 1 0 0 0 1 2 0 1 0 0 2 0 0 1 2 0 0 0 0 0 0 2 0 1 1 0 0 1 0 1 0 1 1 0 1 0 0 0 0 0 0 0 0 2 0 0 0 0 1 1 2 2 0 0 2 2 0 2 0 0 1 0 1 0 0 1 1 1 1 0 0 0 0 1 1 1 0 2 1 2 2 0 0 0 0 0 0 1 1 1 0 0 2 1 0 0 0 0 0 0 1 0 1 2 1 2 2 0 0 2 2 2 2 1 1 1 1 0 2 1 2 0 0 0 0 2 1 0 2 2 1 1 0 1 1 0 0 0 0 2 2 1 1 0 1 0 0 0 1 0 0 0 1 1 2 0 2 0 1 0 0 0 0 1 1 2 2 2 2 2 2 0 0 0 0 0 0 0 2 2 0 1 1 1 1 0 0 0 0 1 1 0 2 2 0 1 0 1 0 0 0 0 1 1 1 0 0 0 0 0 0 2 2 0 0 1 1 0 0 0 0 1 0 0 2 1 1 0 0 0 0 0 0 1 2 1 0 0 2 0 2 1 0 0 1 1 0 0 2 0 1 0 1 0 1 0 2 0 0 0 0 0 0 1 1 0 2 1 0 1 0 2 0 1 1 1 0 0 0 1 0 1 1 0 0 0 0 0 2 2
101 0 0 0 0 0 1 1 0 1 0 0 0 1 0 1 0 1 2 1 1 1 0 0 0 0 0 2 2 2 2 1 2 2 0 2 0 1 0 0 2 1 0 0 1 1 0 0 2 0 0 0 1 0 0 0 0 0 0 1 1 1 0 0 0 0 1 0 0 0 0 1 2 2 2 2 2 1 2 0 1 2 2 0 0 0 1 1 2 2 1 1 0 1 0 1 1 2 0 2 1 0 0 0 2 0 2 1 1 1 0 0 2 2 2 2 2 0 1 0 1 0 2 2 0 0 0 1 1 1 1 1 0 0 0 0 0 0 0 1 1 2 0 0 0 2 1 0 0 1 0 0 2 0 1 0 0 0 0 1 1 0 1 0 0 0 1 1 1 1 0 0 2 0 0 0 2 1 1 1 0 1 1 1 1 1 1 1 0 0 0 1 0 1 1 2 0 1 0 0 2 0 0 2 2 0 2 0 1 0 1 0 1 0 1 0 0 0 2 1 1 1 0 2 0 0 0 0 0 2 0 0 2 2 2 2 0 2 0 0 0 0 2 0 1 1 0 0 1 1 1 1 2 0 0 0 0 2 1 1 1 1 0 1 0 0 0 0 2 1 0 2 0 0 0 0 0 2 1 1 1 2 2 2 2 1 0 1 1 2 1 1 1 2 2 1 0 2 0 1 2 0 0 2 0 0 0 2 1 0 1 1 2 2 2 0 0 0 2 0 0 0 1 0 1 0 0 1 1 1 2 2 0 0 0 0 0 2 0 0 1 1 2 0 1 0 1 0 2 1 1 1 1 1 0 1 1 0 0 2 0 2 1 0 1 2 0 2 2 1 1 1 0 1 1 0 0 0 0 2 0 0 1 0 1 0 0 0 0 0 0 0 1 0 1 1 1 1 0 0 0 0 0 1 0 0 0 1 1 2 0 1 0 0 1 0 1 1 1 1 0 1 0 0 2 2 2 0 0 0 1 1 0 0 0 0 2 2 0 0 0 1 0 0 2 1 1 1 1 0 0 1 0 2 1 0 1 2 2 2 0 0 0 1 0 1 0 2 0 0 0 0 1 1 1 0 1 0 2 0 2 2 0 1 1 0 1 1 1 0 0 2 1 2 2 0 2 2 2 0 2 2 1 1 1 1 1 0 0 1 0 1 0 1 0 2 0 2 0 2 2 2 2 0 0 2 1 0 0 2 0 2 0 1 1 0 1 2 1 0 0 0 2 2 2 2 1 1 1 1 0 0 1 1 1 0 1 1 0 0 0 0 0 0 0 1 1 0 0 0 0 0 1 0 0 0 2 1 1 1 0 0 0 0 0 0 1 0 1 1 1 0 0 0 0 0 0 1 0 1 0 2 0 0 2 2 2 0 1 0 0 0 0 0 0 0 0 0 0 0 1 2 1 2 1 1 0 0 0 0 0 0 1 1 0 0 0 1 2 0 0 0 0 1 1 2 2 1 2 2 1 1 1 0 1 2 0 1 1 0 0 0 0 0 2 2 0 1 1 0 0 0 0 0 0 2 2 0 1 2 0 1 0 1 1 1 0 0 1 2 2 0 1 1 1 0 1 0 0 2 1 1 0 1 0 1 1 1 2 1 0 0 0 1 1 1 0 1 1 0 1 0 0 1 1 1 2 1 1 0 0 0 0 2 0 0 1 0 0 1 1 0 0 0 0 0 0 2 0 0 0 0 0 1 1 0 0 1 1 1 0 1 2 1 0 1 2 2 0 2 0 0 1 2 2 0 1 1 0 1 1 1 1 1 2 0 1 2 2 2 0 0 2 0 0 0 1 0 0 1 1 2 1 0 1 1 0 0 0 2 2 0 0 1 0 1 1 0 1 0 0 1 0 2 1 1 1 1 0 0 0 2 2 0 0 2 1 1 1 1 1 2 0 0 0 0 0 0 0 0 0 2 0 2 2 0 0 0 0 0 0 0 0 0 0 1 1 1 1 0 1 0 0 0 0 1 0 0 2 2 2 2 2 0 0 0 0 0 0 1 1 2 0 1 2 2 2 0 0 0 0 2 0 0 0 0 1 1 0 1 0 1 0 0 2 1 0 1 2 0 1 1 0 0 1 0 1 1 0 1 0 0 0 2 0 0 0 2 2 0 1 1 2 2 2 1 2 2 1 0 2 0 1 1 1 0 1 2 0 0 2 0 2 0 2 0 0 0 1 0 1 0 0 0 0 1 1 0 1 0 0 1 0 1 1 1 0 1 1 0 0 0 0 0 1 0 0 1 1 1 0 0
102 0 2 0 0 0 0 2 0 0 0 0 0 0 0 0 1 0 1 2 0 2 0 0 0 0 0 2 2 2 2 0 0 1 2 1 2 2 0 0 1 0 0 1 1 1 2 0 2 0 0 0 1 1 0 1 0 1 1 2 0 0 0 0 0 0 0 1 0 0 0 0 2 2 1 2 2 2 2 0 2 2 1 0 1 0 0 0 2 2 0 0 0 1 0 2 2 1 0 1 0 1 0 0 2 0 2 2 0 1 0 2 2 2 1 1 1 0 0 0 2 1 2 1 0 1 1 1 1 0 1 0 0 0 0 0 0 0 0 0 1 2 0 0 0 2 0 0 0 1 0 0 0 1 0 0 0 1 1 0 0 1 2 0 0 1 1 0 2 0 0 0 1 1 1 0 0 1 1 1 0 1 0 0 0 0 2 2 1 1 1 2 0 0 2 0 0 2 0 0 0 0 0 1 2 1 2 0 0 0 2 0 0 0 1 1 1 0 2 2 0 0 1 2 0 1 1 0 0 2 0 0 1 1 1 0 1 2 0 0 0 0 2 0 1 1 0 0 0 0 0 0 1 0 0 0 1 2 0 0 0 0 1 0 0 0 0 0 1 0 0 2 0 1 0 0 0 1 2 1 1 0 1 1 0 1 0 2 0 2 1 1 0 2 2 0 2 1 0 1 1 0 2 0 1 0 0 2 2 0 0 2 1 1 1 0 1 1 0 0 2 2 1 0 1 0 1 1 1 1 2 1 0 0 0 0 0 2 0 0 0 0 1 0 1 0 0 0 2 1 1 0 2 2 1 0 1 1 1 1 1 2 0 0 0 0 2 2 2 0 0 0 0 2 1 0 0 1 0 2 0 0 1 0 1 0 0 0 0 0 0 0 2 0 2 2 2 1 0 0 0 0 1 1 1 0 1 0 1 1 1 1 0 1 0 0 0 0 1 0 1 0 1 0 1 2 1 0 0 0 0 0 2 2 2 0 0 2 1 1 1 1 0 0 2 0 0 0 0 1 1 1 0 2 2 1 1 1 1 0 1 0 2 2 0 0 0 2 0 0 1 1 2 1 1 0 1 0 1 0 0 2 0 0 2 0 0 1 0 0 1 0 0 1 1 0 2 1 2 1 1 2 0 2 0 2 2 1 0 1 0 1 0 0 1 1 1 2 0 2 2 2 2 0 0 2 1 1 0 1 0 0 1 0 1 1 0 1 0 2 0 0 1 1 1 1 2 1 1 2 1 0 0 1 1 1 0 1 2 0 0 0 0 0 0 1 0 0 0 0 0 1 0 0 0 0 1 2 1 1 0 0 1 0 0 0 0 0 0 0 0 0 1 0 1 1 0 0 0 0 0 1 2 0 0 1 0 0 0 2 0 0 0 0 0 1 0 0 0 0 2 2 0 0 0 0 0 1 0 0 1 1 2 2 0 1 1 0 2 0 1 0 0 2 0 0 0 2 2 2 1 1 0 1 0 2 0 2 2 0 0 0 0 2 0 2 1 0 0 0 1 0 1 0 0 2 1 0 2 2 0 0 0 1 0 1 2 0 2 2 2 0 1 1 0 1 1 0 0 2 1 1 0 2 0 2 0 1 1 0 1 0 0 1 0 1 0 0 1 0 0 0 1 1 0 0 1 0 0 0 0 0 0 2 0 0 1 0 1 1 0 1 1 0 2 0 2 0 0 0 0 0 0 0 1 0 1 0 1 0 0 1 2 2 0 1 2 1 0 1 1 0 0 1 0 0 0 0 1 1 1 1 1 1 2 1 1 2 1 2 0 1 2 1 0 1 0 1 0 0 1 1 0 0 0 1 0 0 0 2 2 0 1 1 1 2 0 1 1 0 0 1 1 2 2 2 1 2 0 0 0 2 2 0 0 1 1 1 0 0 1 1 0 0 0 0 0 0 0 0 0 2 1 1 1 0 1 0 0 0 0 0 0 0 0 0 2 0 2 0 0 0 0 0 1 1 1 1 1 1 2 2 2 0 0 0 1 0 0 0 2 2 0 1 2 2 2 0 0 0 0 1 0 0 0 0 2 1 0 1 0 0 0 0 2 2 1 0 2 0 0 2 0 0 0 0 1 1 0 1 0 1 0 2 0 0 0 0 1 0 0 0 0 0 0 0 1 0 0 0 2 0 2 2 0 0 2 2 0 0 1 0 1 1 1 0 0 1 2 0 1 0 0 0 0 2 0 0 1 0 0 1 0 1 1 1 1 1 0 1 1 1 1 0 1 0 0 0 0 0 0 0
103 0 1 0 0 0 0 2 0 0 0 1 0 0 0 0 0 1 0 1 1 1 1 1 1 1 1 1 2 1 1 0 1 1 1 0 2 1 0 0 2 0 0 0 2 0 0 0 1 0 0 0 0 1 1 1 0 1 1 1 1 1 2 1 0 2 0 0 0 1 1 1 2 2 1 2 2 1 1 0 1 2 2 2 2 0 0 1 2 2 0 1 0 1 0 2 0 2 0 2 0 0 0 1 2 1 1 1 0 2 1 1 1 2 1 0 0 0 0 0 2 0 1 0 0 2 2 1 1 0 0 0 0 0 0 0 0 0 0 2 2 0 0 0 0 1 0 0 0 1 1 0 0 0 0 0 0 0 0 0 0 0 2 0 0 2 1 0 0 0 0 0 0 2 0 0 0 0 0 0 0 0 1 1 0 0 2 2 1 0 0 0 0 2 2 1 1 1 0 0 0 0 0 1 2 2 2 0 1 0 0 0 1 0 1 1 1 0 1 0 1 1 1 2 0 1 1 1 1 0 1 1 0 0 0 0 0 2 0 0 0 1 2 0 0 0 0 0 0 0 0 0 1 0 0 0 0 2 0 2 0 2 0 1 0 0 2 0 1 0 0 1 0 0 0 0 0 2 1 1 1 2 1 1 0 0 0 1 1 2 0 1 0 2 2 0 2 2 1 1 0 0 2 0 0 1 0 2 0 0 0 0 0 1 1 0 1 0 1 0 0 1 1 1 0 0 0 0 1 1 2 0 0 0 1 0 0 0 2 0 1 1 1 0 0 0 0 1 2 1 1 1 1 2 1 0 1 0 0 0 0 0 2 0 2 1 0 2 2 0 0 0 0 2 1 1 0 2 0 2 0 1 0 0 0 0 0 0 0 0 0 0 0 0 2 1 1 1 0 0 0 0 0 2 0 0 0 2 0 2 0 0 0 0 0 0 0 1 0 1 1 1 1 1 1 2 0 0 0 0 1 1 0 0 1 1 0 1 0 0 1 1 0 2 0 2 0 0 0 0 1 0 0 1 1 1 0 0 1 1 2 0 1 1 0 1 0 2 0 1 1 1 1 2 1 0 0 1 1 0 1 1 0 0 2 0 0 1 0 1 1 0 0 1 1 0 1 0 1 0 1 1 2 0 2 0 1 0 0 1 0 1 1 0 0 2 0 0 2 1 0 2 1 0 0 1 1 0 1 2 0 0 0 1 1 0 0 0 0 1 0 0 2 1 2 1 2 2 1 0 0 0 0 2 0 0 0 0 1 0 0 0 1 0 0 0 1 1 1 1 0 0 0 0 0 0 1 2 2 1 1 0 0 0 0 0 0 1 0 0 0 1 1 0 0 1 0 0 0 0 0 1 1 1 2 2 1 1 0 2 1 0 0 0 0 0 0 0 1 2 0 2 0 0 0 0 2 2 0 0 0 1 0 1 1 0 0 1 1 1 1 1 0 1 0 1 1 2 2 2 1 0 0 1 0 2 0 2 2 0 0 0 0 0 1 1 1 1 0 1 0 1 0 1 1 2 2 1 0 0 0 0 1 0 0 1 1 1 1 0 1 0 1 2 0 1 2 0 0 1 0 1 0 1 1 2 1 2 2 0 1 0 0 0 1 0 0 1 0 0 0 1 0 0 1 2 2 0 0 0 0 0 0 2 0 0 1 0 1 2 1 1 0 1 2 0 2 1 0 0 0 1 0 1 1 0 0 0 1 1 1 1 1 1 0 1 1 2 0 2 0 0 0 0 0 0 0 0 2 0 2 2 0 1 1 1 0 2 0 2 1 2 1 1 0 0 0 1 1 0 1 1 0 0 1 2 1 0 1 0 1 0 1 0 1 2 1 1 2 0 2 2 2 1 1 2 1 0 0 0 1 1 1 1 0 0 0 2 1 0 1 1 1 1 0 1 1 1 0 0 1 1 1 2 2 0 0 0 0 0 0 0 1 0 0 0 1 0 1 0 1 0 0 0 0 1 0 1 2 1 1 1 2 1 0 1 0 0 0 1 0 0 0 1 2 1 1 0 0 0 0 1 0 2 2 0 0 2 1 1 1 0 1 0 1 1 0 1 1 1 0 1 0 1 2 0 1 2 1 0 1 0 0 1 0 0 0 1 1 1 0 0 2 0 1 0 1 0 0 1 2 0 1 1 2 0 1 1 0 0 2 0 0 0 0 1 2 1 2 0 0 0 1 0 1 0 1 0 1 0 0 1 1 0 1 1 1 1 0 1 1 0 1 1 2 0 0 0 1 0 1 0
104 0 2 0 2 0 0 1 0 0 0 1 1 1 0 1 0 0 1 1 0 1 0 0 0 0 0 1 1 2 2 1 1 1 0 1 1 1 0 0 0 0 0 0 2 2 0 0 1 0 0 0 0 0 2 1 1 1 1 1 1 2 1 0 0 0 0 0 0 0 0 0 1 1 2 1 2 2 2 0 2 2 2 1 1 0 0 1 1 2 1 1 0 2 0 2 2 0 0 2 2 0 1 0 2 0 2 1 1 1 0 2 1 2 1 1 1 2 0 0 2 0 2 0 0 2 2 1 1 0 0 0 0 0 0 0 0 0 0 2 1 1 1 0 0 2 1 0 0 1 1 0 0 1 0 0 0 1 0 2 1 1 2 0 0 2 1 2 1 1 1 0 2 0 0 0 1 0 2 2 0 2 1 1 0 0 2 1 0 0 0 1 0 2 2 2 1 2 0 0 1 1 0 2 2 1 2 0 2 0 2 0 0 0 2 2 1 1 2 0 1 1 1 1 0 1 1 0 0 1 0 0 0 0 0 0 0 2 0 0 0 0 2 0 1 1 0 0 1 1 1 1 2 0 0 0 0 1 0 0 0 0 0 1 0 0 1 0 1 0 1 1 0 2 1 1 0 0 2 0 0 0 2 2 1 0 1 0 1 2 0 2 0 2 1 0 2 0 0 2 0 0 2 0 0 1 1 2 1 0 0 1 1 1 1 0 1 0 1 0 0 0 1 0 2 0 0 2 1 1 2 1 1 0 0 0 0 1 1 1 1 1 2 0 0 0 1 0 2 0 1 1 2 2 1 0 0 1 0 2 0 1 2 0 2 0 0 1 1 0 0 0 0 2 0 1 0 2 0 2 0 0 0 0 1 0 0 0 0 0 0 0 1 1 2 2 2 0 2 2 1 2 1 1 0 0 0 1 0 2 0 0 1 1 0 0 0 0 1 0 0 0 1 1 1 2 0 2 2 0 2 1 1 1 2 1 0 2 1 1 1 1 1 2 0 1 0 1 1 0 0 0 0 2 1 1 0 1 1 2 1 0 0 0 0 2 0 2 0 1 1 1 2 0 1 0 2 0 2 1 2 0 0 2 1 1 1 2 1 0 1 0 0 1 0 0 1 0 1 1 1 2 2 0 2 0 0 0 0 2 0 1 0 0 0 2 0 0 1 1 0 2 2 0 0 2 1 0 0 1 0 1 0 1 2 0 0 2 2 1 1 1 2 1 2 2 0 0 2 2 1 0 0 2 0 0 0 1 0 0 0 0 0 1 1 0 0 0 0 0 0 0 0 0 0 0 1 2 1 1 0 0 2 0 0 0 2 0 0 0 0 0 0 0 1 0 0 0 0 0 0 2 0 1 2 2 2 0 1 1 0 0 0 0 0 0 0 0 1 1 0 1 0 1 1 0 2 1 0 0 0 1 0 2 0 1 1 2 2 0 1 0 0 1 0 2 2 1 0 0 1 1 0 2 0 2 0 2 2 0 0 0 1 1 0 1 0 0 2 0 0 0 0 0 0 2 2 0 0 0 2 0 1 0 1 2 0 1 2 1 1 1 0 0 0 0 0 0 0 1 0 1 0 1 0 1 0 2 2 0 1 1 0 1 0 1 0 2 1 0 0 0 0 0 1 0 0 0 1 0 1 1 0 2 0 1 0 0 0 0 0 0 1 1 1 1 2 1 1 0 0 1 1 0 1 1 0 0 0 0 1 1 1 1 0 0 1 2 0 2 0 1 0 1 1 2 2 1 0 1 2 1 0 2 2 0 0 2 0 2 2 2 2 1 0 1 0 0 0 2 2 2 0 0 1 0 1 0 1 1 2 0 0 2 0 2 0 0 1 1 0 2 0 2 2 0 0 1 1 0 1 2 2 0 0 1 0 0 1 1 0 1 0 0 0 0 0 0 0 0 0 1 1 1 1 0 1 0 0 0 1 0 0 0 0 0 0 0 1 0 0 0 0 0 0 2 1 0 2 0 1 1 2 0 0 0 0 1 1 0 1 2 1 0 2 0 1 0 0 0 0 2 0 0 1 0 1 2 0 1 0 2 2 0 2 2 0 1 2 0 0 1 1 2 1 1 1 1 1 1 1 0 0 2 0 0 0 1 1 0 0 0 1 1 1 1 1 0 0 0 2 0 1 1 1 0 2 1 0 1 1 1 0 2 2 0 1 0 1 0 1 0 0 1 0 1 1 0 1 0 0 1 0 2 0 0 2 0 0 1 1 1 1 1 1 0 0 0 1 0 0 0
105 0 1 0 1 0 0 1 1 1 0 0 0 2 1 0 1 0 0 0 2 0 0 1 1 1 1 2 2 1 1 0 1 1 0 2 1 0 1 0 0 0 2 2 2 1 1 0 1 1 1 0 0 1 1 1 0 0 0 0 1 1 2 2 0 1 0 0 0 0 0 0 2 2 1 2 2 1 2 1 0 1 2 2 2 0 0 0 1 1 0 0 1 2 0 2 1 2 2 1 1 1 0 0 2 1 2 1 1 1 1 2 1 1 1 1 1 0 0 0 2 0 2 2 0 0 0 1 1 1 1 1 0 0 1 1 0 0 0 0 0 2 1 0 0 0 0 0 0 1 1 0 0 0 1 1 0 0 0 1 1 0 2 0 1 2 1 1 0 1 1 2 0 2 1 0 0 0 0 0 0 2 1 1 0 0 2 0 0 0 0 0 0 2 2 1 2 2 0 0 0 0 0 1 2 1 2 0 0 0 2 0 2 0 1 0 1 0 2 1 1 1 0 1 1 0 0 1 1 1 0 1 0 0 0 0 0 2 0 0 0 0 2 0 2 2 0 0 1 1 0 0 0 0 1 1 1 0 0 0 0 0 0 0 0 0 0 0 1 1 0 2 0 1 0 1 1 0 2 0 1 1 1 2 1 0 1 0 0 1 1 0 0 2 2 0 1 0 0 1 1 0 2 0 0 0 2 1 1 0 1 2 1 1 1 0 1 0 0 0 1 1 2 1 1 0 0 1 0 0 1 1 1 0 0 0 0 1 1 0 1 0 2 1 1 0 2 0 1 0 1 0 2 2 1 0 1 0 0 1 0 1 2 0 2 1 0 1 1 1 1 1 1 2 0 1 0 2 1 1 0 2 0 0 1 0 0 0 0 0 0 0 2 0 2 2 2 0 1 1 0 1 0 2 1 0 1 1 0 2 0 0 0 2 0 1 0 0 0 0 0 1 1 1 1 2 0 0 0 0 2 0 1 1 1 0 0 1 0 0 2 0 0 0 1 1 1 0 0 0 0 1 0 2 1 0 0 2 1 2 0 0 0 0 0 1 0 1 0 0 0 0 2 0 0 1 0 1 2 1 1 1 0 1 1 0 1 2 1 0 0 0 0 2 1 0 1 2 2 0 0 1 2 0 1 1 2 2 0 0 1 1 0 0 0 1 0 1 0 1 1 2 2 0 1 1 0 1 0 0 1 0 0 1 1 0 1 1 0 2 0 0 2 0 2 1 0 2 0 0 0 0 0 2 2 0 0 0 1 0 1 0 1 0 0 1 1 0 0 0 1 1 1 0 0 0 2 2 2 1 1 0 2 0 1 1 1 0 1 1 0 0 0 1 1 1 1 2 0 2 0 2 0 1 2 2 2 0 0 2 1 0 0 1 1 1 0 0 0 0 0 0 0 0 0 1 2 1 0 0 1 0 0 0 0 1 0 0 2 0 2 0 0 1 1 1 1 2 2 2 0 0 1 1 1 2 0 2 2 0 0 0 2 1 1 2 0 0 1 0 1 0 0 0 1 1 2 1 1 1 0 0 0 0 0 1 0 1 2 1 1 0 0 2 1 0 1 0 0 1 0 1 0 0 2 2 0 1 1 0 2 2 0 1 2 1 1 2 2 0 0 0 0 0 2 1 1 1 0 1 0 0 0 2 0 0 1 0 0 2 2 0 0 0 0 1 1 0 0 0 0 0 0 0 0 1 0 0 0 0 0 1 0 1 0 1 1 2 0 2 0 1 1 0 0 0 1 1 1 1 1 1 1 0 2 0 1 2 0 1 1 1 2 1 0 1 0 1 0 0 0 1 0 0 2 1 1 0 0 2 2 0 2 0 2 2 0 1 1 0 1 1 0 2 2 0 0 0 0 1 1 0 2 0 0 0 0 1 0 0 0 1 1 1 0 1 1 0 0 1 0 1 0 2 2 0 0 1 0 0 0 0 0 0 0 0 0 0 2 0 1 1 0 1 0 1 1 0 2 2 2 2 2 0 0 1 0 0 0 0 2 1 1 1 2 2 2 0 0 0 0 1 0 0 0 0 2 1 0 1 0 0 0 0 2 1 0 0 0 0 0 0 0 1 2 1 1 2 1 0 1 1 0 2 0 0 0 1 1 0 0 0 1 1 1 0 0 0 0 0 2 0 1 1 2 0 1 1 0 0 1 1 0 0 0 0 2 0 1 0 1 0 0 0 1 0 2 0 2 0 0 2 0 1 0 0 1 1 0 0 0 0 0 1 1 0 1 0 0 0 2 0
106 0 1 0 0 0 1 0 0 2 0 0 0 0 0 0 0 0 0 1 1 1 0 0 0 0 0 2 2 2 2 2 1 2 0 0 2 1 0 0 2 0 0 0 2 0 0 0 0 0 0 0 0 0 2 2 0 1 1 0 0 0 0 0 0 0 0 0 0 0 0 0 2 2 0 2 2 0 2 0 0 2 2 0 0 0 0 0 2 2 0 0 1 1 0 2 0 0 0 1 2 1 0 0 2 1 1 1 1 1 0 1 1 2 1 1 1 0 0 0 2 0 1 0 0 1 1 2 2 0 0 0 1 0 0 0 1 0 0 0 0 2 0 0 0 2 1 0 0 1 0 0 0 0 0 0 0 1 0 1 1 1 1 1 0 1 2 1 2 0 0 0 0 2 0 1 0 0 0 0 0 0 0 0 1 1 1 1 0 0 0 0 2 0 2 1 0 1 0 0 0 0 1 0 2 2 1 1 2 0 2 0 0 0 0 1 1 1 2 1 0 0 0 2 0 0 0 0 0 1 0 1 1 2 2 1 1 1 1 1 1 1 2 0 1 1 0 0 1 1 1 1 0 0 0 0 0 2 0 0 0 0 0 0 0 0 1 0 1 0 0 1 1 0 0 1 1 2 2 2 2 0 2 1 2 0 1 1 1 2 0 2 0 2 1 1 1 2 0 1 1 0 0 2 0 0 0 2 0 0 0 1 2 1 1 0 0 0 1 0 0 0 1 0 1 0 0 0 1 1 1 1 0 0 0 0 0 0 2 0 1 1 2 0 0 0 1 0 2 1 1 0 1 2 1 0 1 0 0 2 0 2 1 0 1 0 0 2 2 0 0 0 2 2 0 2 0 1 1 1 1 0 0 1 1 1 0 0 0 0 0 0 0 0 1 1 1 1 0 0 0 0 1 1 0 0 1 0 0 1 1 0 0 0 1 0 1 0 1 0 1 0 0 1 0 2 1 0 0 1 1 2 0 0 1 1 1 1 0 0 1 0 0 2 0 1 0 1 1 0 0 1 0 2 2 0 1 2 2 2 1 0 1 1 0 1 1 1 0 0 0 1 2 0 2 0 0 0 2 0 0 1 0 2 1 1 1 1 0 0 0 1 1 2 2 0 2 1 1 0 1 2 2 0 2 0 1 1 0 1 0 0 0 0 0 1 1 0 1 1 0 2 2 1 1 2 0 1 0 0 1 0 0 1 1 1 1 1 2 1 0 0 1 1 1 0 1 2 0 0 0 0 0 2 0 0 0 1 1 1 1 0 1 1 1 0 1 0 0 0 1 1 0 0 0 0 1 1 1 1 0 0 1 0 1 0 0 0 0 0 0 1 1 0 1 1 0 0 0 0 2 2 0 0 1 2 0 0 0 2 0 0 0 0 0 0 1 1 1 1 0 2 0 0 0 0 1 1 0 0 0 1 0 1 0 0 1 0 2 0 0 1 0 1 0 2 2 1 1 1 1 1 0 0 0 1 0 2 2 0 0 0 0 2 0 2 1 1 0 1 0 1 0 0 0 1 1 0 1 2 0 1 0 1 1 2 1 1 1 1 2 0 0 2 1 1 2 1 0 1 0 1 0 1 1 2 0 2 2 0 0 0 0 0 1 1 0 1 1 0 1 0 0 0 1 1 1 1 1 0 0 0 0 2 0 0 1 0 0 1 1 1 1 0 0 1 1 1 0 0 0 0 0 0 0 0 0 0 1 0 0 0 2 2 0 0 2 2 0 2 0 1 0 0 0 1 1 1 1 1 1 1 1 1 2 0 1 2 1 2 1 1 2 0 2 0 0 1 0 0 2 1 0 0 1 0 2 0 1 1 2 0 1 1 1 2 0 0 2 1 2 2 0 2 2 0 0 1 0 1 0 1 1 0 0 0 0 2 0 0 2 2 1 1 0 1 1 0 2 0 0 0 1 2 2 0 0 0 0 0 0 0 0 0 1 1 1 0 1 0 1 0 0 0 0 1 0 1 1 1 2 2 0 1 0 2 2 1 0 0 2 0 0 1 1 1 1 0 0 0 0 2 0 0 1 1 1 2 0 0 0 0 0 0 1 0 0 0 2 0 0 2 0 1 0 0 0 2 1 0 0 1 0 0 1 0 0 0 0 0 0 0 1 1 2 0 0 0 0 0 1 0 1 1 2 0 1 2 0 0 2 0 1 0 0 0 2 0 1 1 0 0 0 0 0 0 2 0 2 0 0 2 0 0 0 0 0 1 0 1 1 1 0 0 0 0 0 0 0 0 1 0
107 0 2 0 0 0 0 0 0 0 0 1 0 0 0 0 0 0 0 2 0 1 0 0 0 0 0 2 2 1 1 1 2 2 1 0 2 1 0 2 0 0 0 0 1 1 0 0 2 0 0 0 1 2 0 1 0 0 0 2 0 1 2 2 0 2 0 0 0 0 0 1 1 1 1 1 1 1 1 0 1 2 2 1 1 0 0 0 2 2 0 0 2 1 0 1 0 0 0 2 2 0 1 0 2 0 2 1 1 1 0 1 0 1 0 0 0 1 0 0 2 0 2 2 0 0 0 1 2 0 0 1 0 0 0 0 1 0 0 2 0 2 1 0 0 0 0 0 0 0 0 0 0 1 0 0 0 1 0 0 0 1 0 2 0 0 1 0 0 1 0 0 0 2 1 0 0 0 0 0 0 1 1 1 1 1 1 1 0 0 0 1 1 1 2 2 1 2 1 0 0 0 0 1 2 1 1 0 0 0 2 0 0 0 2 1 1 0 2 1 1 1 1 1 1 0 0 0 0 1 0 0 0 0 0 0 0 1 1 1 1 1 2 0 2 2 0 0 0 0 0 0 0 0 0 1 1 1 0 0 0 0 0 2 0 0 1 0 2 0 0 2 1 0 0 0 0 1 1 0 0 1 1 1 2 1 2 0 1 2 0 1 1 2 2 1 2 0 1 2 1 1 1 1 0 1 0 2 2 1 0 1 2 2 2 1 1 0 1 0 0 0 1 1 1 0 0 2 1 2 1 1 2 1 1 0 1 2 0 1 2 2 1 0 1 1 0 0 1 1 1 0 2 2 1 0 1 0 0 2 0 2 1 1 1 0 1 2 2 0 0 0 0 2 1 0 0 1 0 2 1 0 2 1 2 0 0 0 0 0 1 1 0 1 2 1 1 0 1 1 1 1 0 2 1 0 0 0 0 1 1 0 1 1 0 0 0 2 0 2 0 1 0 1 1 1 1 0 0 1 2 2 0 1 1 0 1 2 1 1 1 1 0 1 0 1 0 0 0 0 0 1 0 1 1 1 0 1 1 1 1 0 1 0 1 2 0 2 0 0 0 1 2 1 0 0 0 0 1 0 1 1 0 0 2 0 0 0 0 0 1 1 1 1 0 0 0 0 0 0 2 2 2 0 2 0 0 1 0 1 0 1 0 0 0 0 0 0 1 2 1 1 1 0 0 2 1 0 0 1 0 0 0 0 0 1 1 0 1 0 1 1 1 1 2 0 1 2 0 1 0 0 1 2 1 0 1 2 1 0 1 0 1 0 0 0 0 0 0 0 1 0 0 0 0 0 1 2 2 2 0 0 1 0 0 0 1 0 2 0 0 0 0 0 0 0 0 0 0 0 0 2 1 1 2 2 1 0 1 1 1 0 0 1 1 1 0 0 0 0 0 0 0 0 0 0 2 0 0 0 0 2 0 2 0 0 0 0 1 1 1 1 0 0 1 1 1 1 1 1 1 2 0 0 0 1 0 2 1 1 1 1 0 2 0 2 2 1 1 0 0 0 1 0 1 1 1 0 0 1 2 0 0 0 0 2 1 1 1 1 1 1 0 1 1 0 2 0 0 2 0 1 0 0 1 1 1 1 1 0 1 1 0 0 1 0 1 1 2 0 0 0 0 0 1 1 1 0 0 0 0 0 0 2 0 1 0 0 1 2 1 1 1 1 1 0 1 0 0 0 0 1 0 0 0 0 0 0 0 0 0 0 2 1 0 1 2 1 0 2 0 0 0 1 0 0 1 1 0 2 0 0 0 2 2 1 0 2 1 2 1 1 1 1 0 0 0 1 0 0 0 0 0 0 2 1 1 0 0 1 1 0 1 1 1 2 0 1 0 1 0 1 1 2 2 1 1 0 1 0 1 2 1 1 0 1 0 2 1 0 1 1 0 0 1 0 0 0 0 0 0 2 1 1 1 0 1 1 0 0 1 0 0 0 0 0 1 0 1 0 0 0 0 1 0 2 0 0 1 0 1 1 1 1 0 2 1 0 0 0 1 1 1 2 2 2 2 0 0 1 0 1 0 0 1 1 0 1 0 2 1 2 1 0 1 1 0 2 2 0 2 0 0 1 1 1 1 1 0 0 1 0 1 2 0 0 0 1 1 0 0 0 1 1 1 0 1 1 1 0 2 0 1 1 1 0 1 2 1 1 0 1 2 0 1 1 1 0 1 0 0 0 0 0 0 2 0 0 1 0 0 2 0 1 0 0 0 0 0 1 0 0 0 2 1 0 0 0 1 0 1 0
108 0 1 0 0 0 0 0 0 1 0 0 0 0 0 0 0 0 0 0 1 0 0 0 0 0 1 1 1 2 2 0 2 2 0 0 2 2 0 1 1 0 0 0 1 0 0 0 1 0 0 0 0 2 0 1 0 0 0 2 0 0 2 2 1 1 1 0 0 0 0 1 2 2 0 2 1 2 2 0 2 2 2 0 1 0 0 0 1 2 1 0 1 0 1 1 0 0 0 1 2 0 0 0 2 1 1 1 1 1 0 2 1 2 1 1 1 0 1 0 1 1 2 1 0 1 1 1 2 0 0 0 0 0 1 1 1 0 0 1 2 0 0 0 0 0 0 0 0 1 0 0 0 1 0 1 1 0 1 1 1 1 1 1 1 2 0 1 0 1 1 0 0 2 0 0 0 1 0 0 0 1 2 2 0 0 2 1 0 0 0 1 1 0 1 0 0 2 0 0 1 0 0 2 2 1 2 0 1 0 1 0 1 0 1 2 2 1 1 0 1 1 1 2 0 2 2 0 0 0 0 0 0 0 0 0 0 2 0 0 0 0 1 0 1 1 0 0 1 1 0 0 0 0 0 0 1 2 1 1 1 1 1 1 0 0 0 1 2 0 0 1 0 1 1 1 0 1 2 2 1 2 1 1 2 1 1 1 1 2 0 0 1 2 2 1 2 1 0 1 1 0 2 0 1 0 0 2 2 0 0 1 2 2 2 0 0 1 0 0 2 2 1 0 2 0 0 0 1 1 1 1 0 0 1 0 0 1 1 0 1 0 2 0 0 0 0 1 2 0 0 1 2 2 1 0 1 0 0 0 1 1 1 0 1 0 1 1 1 0 0 0 2 0 1 0 0 1 1 1 0 1 2 0 1 0 0 0 0 0 0 0 2 0 1 1 0 1 0 0 0 0 0 2 1 0 0 0 0 1 0 0 0 2 0 0 0 1 0 1 0 1 0 1 0 2 1 0 0 0 1 1 0 2 1 1 0 0 0 0 1 1 0 1 1 2 0 1 1 0 0 0 0 2 2 2 0 2 1 2 0 0 0 0 0 2 0 2 0 1 1 1 2 0 2 0 2 0 1 0 2 1 1 1 2 0 0 2 1 0 1 0 0 2 2 0 2 0 1 0 0 2 1 1 1 1 1 0 0 1 0 1 0 0 0 0 0 1 1 1 1 2 2 1 1 2 0 0 0 2 0 1 0 1 1 0 1 0 1 1 0 0 1 1 1 1 1 1 1 1 0 0 1 2 1 0 0 0 1 0 0 0 0 0 0 1 1 0 0 0 0 0 0 0 0 0 1 2 2 2 0 0 1 0 0 1 1 0 0 0 0 0 0 0 1 2 0 0 0 0 0 2 1 1 2 2 2 1 0 2 1 1 0 2 0 0 0 0 0 0 1 1 0 0 0 0 0 1 0 0 1 1 0 2 0 0 0 1 2 0 0 2 0 1 0 2 2 0 2 1 0 2 0 1 0 2 0 2 1 0 0 0 1 1 1 2 1 2 1 0 0 0 0 0 0 1 1 0 1 1 0 0 0 0 0 0 1 0 0 2 2 0 0 0 0 0 1 0 0 1 0 2 0 1 0 1 1 2 2 0 1 1 0 2 1 0 1 2 1 0 0 0 0 1 0 1 2 0 2 0 1 1 0 2 0 1 0 0 1 2 1 1 0 0 0 0 0 1 0 0 0 0 0 0 0 0 0 0 0 0 1 0 2 0 0 1 2 2 0 1 0 0 1 0 0 1 1 1 0 2 1 0 0 1 2 2 0 1 0 2 0 2 2 0 1 0 1 1 0 0 0 0 0 0 0 0 1 0 1 1 2 0 1 0 1 1 0 1 2 0 1 2 2 2 2 1 0 2 0 0 0 2 2 0 0 0 0 0 1 0 0 1 1 1 0 1 1 0 0 0 0 1 1 1 1 0 1 0 0 0 0 0 0 0 0 1 2 0 2 0 2 0 0 1 0 2 0 1 1 0 1 1 0 0 0 2 2 1 0 0 2 2 0 2 1 1 1 0 0 0 0 2 0 2 2 1 0 0 0 0 0 0 0 0 0 0 0 0 1 1 0 1 0 0 1 1 2 1 0 0 1 0 0 2 0 0 0 2 2 0 0 0 0 0 0 0 1 1 0 0 1 0 2 1 1 0 1 2 0 0 1 1 1 1 2 0 0 0 2 0 0 0 0 0 0 0 2 0 1 1 0 0 0 2 0 0 2 1 0 1 1 0 0 0 1 0 0 0 0 0 0 0
109 0 1 0 0 0 1 2 0 1 0 0 0 0 0 0 0 0 2 0 1 0 0 1 1 1 1 2 2 2 2 2 2 2 0 1 1 1 1 1 0 0 0 1 1 1 1 1 1 0 0 1 0 1 1 0 0 0 0 1 0 1 1 0 0 1 0 1 0 1 0 0 2 2 2 2 2 1 1 0 1 2 2 0 0 0 0 1 2 2 1 1 0 1 0 0 0 1 0 1 0 0 1 0 2 0 2 2 1 2 0 1 1 2 1 1 1 0 1 1 0 0 2 0 0 2 2 1 1 0 1 0 0 0 1 1 0 0 0 0 0 2 0 0 0 1 0 0 0 1 1 0 0 1 1 0 0 2 2 0 2 0 0 2 1 1 1 1 0 1 1 1 1 1 1 0 0 1 0 0 0 0 0 0 0 0 2 1 1 0 0 0 0 0 2 1 0 2 0 0 0 1 0 2 2 1 1 0 1 0 0 0 2 0 1 2 2 1 1 0 1 1 1 1 1 2 1 0 0 2 0 0 0 0 0 0 0 2 0 0 0 0 1 0 2 2 0 0 0 0 0 0 1 0 0 0 0 2 0 0 0 0 0 0 0 0 0 0 1 1 0 2 1 1 0 1 0 0 1 0 0 1 2 2 2 0 1 1 1 2 1 1 1 2 1 2 1 2 0 2 2 0 2 0 1 0 0 2 0 0 0 1 2 1 1 0 0 0 0 0 1 1 0 0 2 0 0 1 0 0 1 1 0 0 0 0 0 1 1 2 2 1 2 0 0 1 0 0 1 1 1 0 0 0 0 2 0 0 0 2 0 2 1 0 1 1 1 1 1 1 1 1 0 2 1 0 0 2 1 2 0 1 0 0 1 0 0 0 0 1 1 1 0 0 2 0 0 0 1 1 0 1 0 1 0 0 0 0 0 1 1 0 0 1 0 0 0 0 0 0 0 1 1 1 0 1 1 1 1 0 1 2 1 1 1 0 0 1 2 1 0 0 0 0 1 0 0 0 0 0 0 2 0 1 1 1 0 2 2 2 0 0 1 1 0 0 0 2 0 2 2 2 2 0 1 0 1 0 2 1 1 1 0 2 1 1 1 1 0 1 0 0 0 1 0 0 1 0 1 1 1 2 1 1 1 1 1 0 0 2 0 1 0 0 1 1 0 0 0 1 1 1 2 0 0 2 1 1 1 1 1 0 0 0 0 1 1 1 1 1 2 0 1 1 1 1 1 0 2 2 0 1 0 1 1 1 1 2 0 0 0 0 1 1 1 0 0 1 1 0 1 1 0 0 0 0 2 2 2 1 1 0 2 0 1 1 1 1 0 0 1 1 1 0 2 0 1 0 0 0 0 1 0 0 2 2 0 0 0 0 0 0 0 0 0 0 0 0 0 0 1 2 0 0 0 0 2 2 0 0 0 1 0 1 0 1 0 0 2 0 1 0 0 0 1 1 1 0 1 1 0 2 0 1 0 1 0 1 1 0 0 0 0 1 1 2 0 2 0 0 1 0 1 0 0 1 1 1 2 2 0 0 0 1 1 1 1 0 1 1 2 0 0 1 1 0 1 0 0 1 0 0 0 0 1 1 2 1 2 0 1 0 0 1 1 1 0 0 1 0 0 0 1 0 1 0 1 0 0 0 0 0 0 2 0 0 0 0 0 2 1 2 0 0 0 0 0 0 0 0 0 1 1 1 0 0 0 0 1 0 0 1 1 0 0 0 1 1 1 1 0 0 0 0 0 0 0 1 0 1 1 1 1 1 2 1 1 2 1 2 1 1 2 0 2 0 0 2 0 0 1 1 0 0 2 2 1 0 0 1 1 0 2 0 1 1 0 1 1 1 1 2 1 2 1 0 0 1 0 0 0 2 1 0 0 0 0 1 1 0 1 0 0 0 0 0 0 0 0 0 0 1 1 2 1 0 1 0 0 0 1 0 0 1 0 1 2 0 0 0 0 0 0 0 0 2 0 0 0 0 0 0 0 0 0 0 0 1 0 0 1 1 1 1 2 2 2 0 0 0 0 1 1 0 0 0 1 0 1 1 1 0 2 0 2 2 0 0 2 0 0 2 0 0 1 1 1 1 0 1 0 0 0 2 0 0 0 1 2 0 0 0 1 0 0 0 0 1 1 0 2 0 0 2 2 0 2 2 0 0 2 0 1 0 1 0 0 1 2 0 1 0 0 1 0 0 2 0 2 0 0 2 0 1 0 0 1 0 0 1 0 0 0 0 0 0 0 0 0 0 1 0
110 0 1 0 0 0 0 2 1 0 1 1 0 0 0 0 0 0 1 0 2 0 0 0 0 0 0 2 1 2 2 1 0 0 0 1 1 0 0 0 0 0 0 0 2 1 0 0 1 1 1 0 0 0 2 1 0 0 1 1 0 1 2 2 0 1 0 0 0 0 0 1 2 2 0 2 2 1 2 0 1 2 1 0 1 0 0 1 1 2 1 1 0 1 1 2 1 1 0 1 1 0 0 0 2 1 2 1 1 1 0 2 1 1 1 1 1 0 1 0 1 1 2 1 0 2 2 1 2 0 0 0 0 0 1 1 0 0 0 0 1 1 0 0 0 2 0 0 0 1 1 0 0 0 0 0 0 2 1 0 1 1 1 1 0 1 1 0 1 0 0 0 1 1 0 0 2 2 1 0 0 0 1 1 1 1 1 0 0 0 0 0 0 1 1 2 0 2 0 0 1 1 1 0 2 2 1 0 1 0 0 0 0 0 1 0 0 0 1 1 1 1 1 1 1 1 1 0 0 2 0 0 0 0 0 0 0 2 0 0 0 0 2 0 1 1 1 0 1 1 0 0 1 0 0 0 1 2 0 2 1 2 0 2 0 0 0 1 2 1 0 1 0 1 1 1 1 0 1 0 0 1 1 1 2 0 1 1 1 2 0 1 0 1 1 1 2 1 0 2 1 0 2 0 2 0 1 2 2 1 0 2 1 1 1 0 0 0 0 0 0 0 1 0 0 0 1 2 1 1 2 1 2 0 0 0 0 1 1 1 1 1 2 0 0 0 0 0 1 1 1 0 1 1 0 1 1 0 1 0 0 0 2 0 2 0 0 2 2 1 1 1 0 2 0 0 0 1 1 1 1 1 1 1 1 0 0 0 0 0 0 0 0 0 2 0 0 1 0 0 0 0 1 1 0 2 0 1 0 1 1 0 0 1 0 0 0 0 0 0 0 2 0 2 1 2 2 1 1 0 2 1 0 1 1 1 0 1 1 0 1 1 0 0 0 2 1 1 1 0 0 1 0 1 1 0 1 2 1 2 0 0 0 0 1 2 0 1 0 0 0 1 2 0 0 0 0 1 2 0 1 2 0 2 0 0 2 0 0 0 0 2 0 1 1 0 0 1 1 1 1 1 2 0 2 0 1 0 0 1 0 1 1 0 0 0 0 1 0 1 1 2 2 0 1 2 0 0 0 2 0 2 0 0 1 0 1 1 2 1 0 0 2 2 2 1 2 0 2 2 1 0 1 2 1 0 0 0 1 1 1 0 0 0 0 1 0 0 0 0 0 0 0 0 0 0 2 1 1 1 0 0 1 0 0 0 2 0 1 1 0 0 0 0 0 0 1 1 0 0 1 1 0 0 2 2 2 0 0 2 0 0 0 0 0 0 0 0 0 0 1 1 0 0 0 0 2 1 0 0 0 2 0 1 0 0 0 2 2 0 0 0 0 0 2 2 1 1 1 1 0 1 0 1 0 2 0 2 2 0 0 0 0 0 1 1 0 2 0 1 0 1 1 0 0 1 0 1 1 1 0 0 1 0 0 1 0 1 2 1 1 1 0 1 1 0 1 1 0 1 0 1 0 1 1 2 0 2 2 0 1 1 0 1 0 1 0 2 0 0 0 0 0 0 2 1 2 0 0 0 0 0 0 2 1 0 2 0 0 1 1 0 0 0 0 1 1 0 0 0 0 0 0 1 0 1 1 0 0 0 0 1 2 1 0 0 2 1 0 1 0 0 0 0 1 0 2 1 1 1 1 1 1 0 2 1 0 2 0 2 1 2 2 0 1 0 0 0 0 0 1 2 0 0 2 2 1 0 0 0 1 1 0 1 0 2 0 0 1 0 1 1 1 2 1 2 1 1 0 0 1 1 1 0 0 1 0 1 1 0 1 1 0 0 0 0 0 0 0 0 0 2 0 2 2 0 0 0 0 0 1 0 0 1 0 1 1 0 2 0 1 0 0 0 0 1 0 0 1 0 1 1 2 1 0 1 0 0 0 1 2 2 0 1 2 1 1 0 0 0 0 2 1 0 1 1 1 0 0 0 0 1 0 0 0 0 0 0 2 1 0 2 0 1 1 1 1 2 1 0 1 0 0 2 0 0 0 0 2 0 0 0 2 0 1 0 2 0 0 0 2 1 2 1 0 1 2 2 0 0 1 0 1 1 1 1 1 0 2 1 0 0 0 0 1 1 1 0 1 0 0 1 0 2 0 0 1 1 0 0 0 0 0 0 0 1 0 0 0 0 1 0
111 0 2 1 1 0 0 1 1 0 0 0 1 1 0 1 0 0 1 1 1 1 0 0 0 0 1 1 1 2 2 0 2 2 1 0 2 1 1 0 1 0 1 1 1 0 1 0 1 1 1 0 1 1 1 0 0 0 0 1 1 2 1 2 0 0 1 0 0 0 0 0 2 2 2 2 2 1 2 0 1 2 0 0 2 0 1 0 2 2 0 0 0 2 0 0 0 1 0 2 2 0 1 0 2 0 2 1 1 1 0 2 2 2 2 2 2 0 0 0 2 0 2 1 0 1 1 2 2 0 0 0 0 0 0 0 1 0 0 2 1 1 0 0 0 1 0 0 0 1 1 1 0 1 0 0 0 0 0 1 1 1 2 0 1 2 1 0 1 1 0 0 0 2 0 0 1 0 0 0 0 1 0 0 0 0 1 2 1 0 0 0 1 1 2 2 1 1 1 0 0 1 0 1 2 0 2 0 0 0 1 0 1 0 1 0 0 1 2 1 1 1 0 2 0 0 0 0 0 2 0 0 0 1 1 0 0 1 0 1 0 0 2 1 2 2 0 0 1 1 0 0 1 0 0 0 0 2 0 0 0 0 0 0 0 0 2 1 2 0 0 2 1 1 0 0 1 1 1 0 0 1 2 2 1 0 1 2 0 2 0 1 0 2 2 1 2 0 0 2 2 1 2 0 2 1 0 2 0 0 0 2 2 2 2 0 2 0 0 0 0 0 1 1 1 0 0 1 1 1 2 1 1 0 0 0 0 1 1 1 1 1 1 0 0 1 1 0 2 1 1 0 2 2 2 0 1 0 0 0 0 0 0 0 0 0 0 2 2 1 1 1 1 2 0 0 0 2 1 1 1 0 1 1 1 0 0 2 2 1 1 1 1 2 2 2 2 1 0 0 0 0 1 0 0 1 0 1 1 1 0 0 0 0 0 0 0 2 0 2 0 2 0 0 1 2 2 0 0 2 2 0 1 1 1 0 1 1 0 0 0 2 0 0 1 1 0 0 0 0 0 1 0 2 1 0 1 0 0 0 2 0 0 0 1 2 0 2 0 1 1 1 1 1 1 1 0 0 0 0 2 1 0 2 0 0 2 2 1 0 0 1 0 1 1 0 1 0 1 1 1 2 2 0 2 0 2 1 0 2 0 1 0 1 0 1 0 0 0 1 1 1 1 0 0 1 0 1 0 1 1 0 0 0 1 1 1 0 1 0 1 1 2 2 2 1 1 2 0 1 0 0 0 1 1 0 1 1 0 0 0 2 1 0 0 0 1 1 1 1 1 1 0 0 0 0 1 1 1 1 0 0 1 0 1 0 0 0 0 0 0 0 0 0 2 2 0 0 0 0 0 2 2 0 1 2 1 0 1 1 1 1 0 0 1 1 0 0 0 0 0 0 0 0 0 0 2 1 0 0 0 2 0 2 0 1 0 0 2 0 1 2 0 1 1 2 2 0 1 1 2 2 1 0 1 1 0 1 1 0 0 0 2 2 0 2 0 2 0 0 1 0 0 1 1 2 2 1 0 1 0 0 0 1 1 1 0 0 1 2 1 0 0 2 0 2 2 0 0 2 0 1 0 1 1 2 0 1 1 1 1 0 0 0 0 1 0 0 1 0 0 0 2 0 0 0 0 0 0 0 0 0 0 2 0 1 0 0 0 0 0 0 0 0 1 0 1 2 0 0 0 0 0 1 1 0 1 0 2 2 0 0 1 1 0 0 2 2 0 1 0 0 2 2 1 0 0 0 1 1 1 1 0 1 2 1 0 1 0 2 1 2 2 1 0 1 0 1 0 1 2 2 0 0 1 0 0 0 0 1 2 1 1 1 1 2 0 1 0 0 0 0 1 2 1 1 1 1 0 1 0 1 2 0 0 0 0 0 2 1 1 2 1 1 0 1 1 0 0 0 0 2 1 1 1 0 1 0 0 0 2 0 0 0 0 0 2 0 2 1 1 0 0 0 0 1 1 0 2 1 0 0 2 0 0 0 0 0 0 1 0 0 0 1 1 1 1 0 0 0 0 1 1 0 1 1 1 1 0 1 1 0 0 1 2 2 0 0 1 0 0 1 1 0 0 0 0 0 0 0 0 0 0 1 1 0 0 0 1 1 0 0 2 1 1 0 0 0 0 0 1 0 2 2 0 0 2 2 0 1 1 1 1 1 2 0 0 1 1 0 1 0 0 0 0 0 2 0 1 0 0 2 0 1 0 0 1 0 1 0 0 0 0 0 0 1 0 0 1 0 0 0
112 0 2 0 0 0 0 2 0 0 0 2 1 2 0 2 0 0 0 0 2 0 1 0 0 0 0 0 1 2 2 1 0 0 0 1 1 1 0 2 0 0 0 1 2 1 2 0 1 1 1 0 0 0 2 1 0 1 1 2 0 1 1 0 0 0 0 0 0 1 1 1 2 2 1 2 2 0 1 0 0 2 2 2 2 0 0 0 2 2 0 0 0 1 0 1 1 0 1 2 2 0 1 0 2 1 2 1 1 1 0 1 0 0 0 1 0 0 1 0 1 0 2 1 0 1 1 0 2 0 1 0 0 0 1 0 0 0 1 1 1 1 0 0 0 0 0 0 0 1 1 0 0 2 0 1 0 0 1 1 1 0 2 0 1 2 1 0 0 2 2 1 1 1 1 1 0 0 0 0 0 1 1 1 0 0 2 0 0 0 0 0 0 2 2 2 2 1 0 0 0 0 0 2 2 0 2 0 0 0 2 0 1 0 1 0 0 1 2 2 0 0 0 2 0 0 0 0 0 1 1 1 0 0 0 0 0 1 0 1 1 1 2 0 1 1 0 0 0 0 0 0 1 0 2 2 0 1 0 1 0 1 0 1 1 0 0 0 2 0 0 2 0 0 0 0 0 1 2 2 2 1 2 2 2 0 0 1 1 2 1 1 0 2 0 1 1 1 0 1 1 0 2 0 0 1 0 2 1 1 0 2 1 1 1 0 0 1 0 0 2 2 2 0 2 1 1 2 0 0 2 2 1 0 0 0 0 0 2 1 1 1 2 0 0 0 1 0 1 2 2 0 2 2 1 0 0 0 0 2 0 1 1 0 1 0 1 2 2 0 1 1 0 1 1 0 0 2 1 1 0 0 1 1 1 0 0 0 0 0 0 0 1 0 1 0 0 1 0 0 0 0 1 1 0 0 1 1 0 2 0 0 0 1 1 0 0 0 0 0 1 1 0 1 1 1 0 0 0 0 1 1 0 0 1 1 1 2 1 1 2 0 0 2 0 2 0 0 0 0 0 1 0 2 2 0 1 1 1 1 1 0 0 1 0 1 0 1 0 0 0 1 1 2 0 1 0 1 2 1 1 1 0 1 1 1 1 1 1 0 2 0 0 1 1 0 1 0 0 0 2 2 2 0 2 1 1 0 0 1 0 1 0 0 0 1 1 0 0 1 1 1 0 0 0 1 0 0 1 2 0 0 0 1 1 0 1 0 0 0 0 0 0 1 1 2 1 1 1 1 0 0 1 2 1 1 0 1 0 0 0 1 1 0 0 0 1 1 1 1 1 1 0 0 0 0 2 1 1 0 0 1 2 0 1 1 1 0 0 0 0 0 0 0 0 0 0 1 0 0 0 2 0 0 2 2 2 0 0 1 0 0 0 0 0 0 0 0 1 0 0 0 0 0 0 1 2 1 0 0 1 0 0 1 0 2 0 0 2 0 1 0 0 2 0 0 1 1 0 0 1 2 0 1 0 2 0 2 1 0 0 0 0 1 0 1 0 1 0 0 1 0 1 1 1 2 1 0 1 1 0 2 0 1 1 1 1 0 0 1 2 0 0 0 0 0 0 0 0 1 1 1 0 1 1 2 1 1 1 0 1 1 0 0 1 0 0 1 0 0 0 0 0 0 2 1 1 0 0 0 0 0 1 2 0 1 1 0 1 2 0 2 0 0 0 0 0 0 0 1 1 1 0 0 0 1 1 0 0 0 0 0 1 1 0 0 1 1 0 1 0 0 0 1 1 0 0 0 2 0 2 2 1 0 1 0 1 2 1 2 1 1 2 0 0 0 0 1 0 1 2 2 0 0 1 2 2 0 0 1 1 0 0 1 0 2 1 0 2 0 1 2 1 2 2 1 1 1 0 0 0 2 1 0 0 0 0 2 0 0 0 1 0 0 0 0 0 1 0 0 0 1 0 2 2 0 0 0 0 0 0 0 0 0 0 0 1 0 2 0 1 1 1 0 0 2 0 1 2 2 2 2 2 0 0 0 0 1 0 0 2 2 1 1 2 2 2 0 0 0 0 1 0 0 1 0 1 2 0 1 0 2 1 1 2 1 0 1 1 0 1 0 0 0 2 2 0 0 1 0 1 0 0 1 0 0 0 1 2 0 0 0 2 0 0 0 1 0 0 0 2 1 2 0 0 0 0 2 0 2 0 2 2 0 0 2 2 0 1 0 1 0 0 0 0 1 1 1 2 0 0 1 0 2 0 0 1 0 0 0 0 0 0 1 1 1 0 0 0 0 2 2
113 0 2 0 0 0 0 1 0 1 0 1 0 0 0 0 0 0 0 0 1 0 0 0 0 0 0 1 1 2 2 0 1 1 0 1 2 1 0 2 0 0 1 1 1 1 0 0 2 0 0 0 0 1 1 0 0 0 0 1 0 0 1 1 1 0 1 1 0 0 0 0 2 2 2 2 2 1 2 0 0 1 2 0 0 0 0 0 2 2 0 0 1 2 0 2 0 1 1 1 2 1 1 0 2 1 2 1 1 1 0 2 1 1 0 0 0 0 2 0 0 0 1 1 1 0 0 1 1 1 2 1 0 0 0 0 0 0 0 1 2 0 0 0 0 1 0 0 0 1 0 0 2 0 1 0 0 0 2 1 0 1 2 0 1 2 1 0 1 1 0 0 0 2 0 0 0 0 0 1 0 1 0 0 0 0 0 0 0 0 0 0 1 1 2 1 1 2 0 0 0 0 1 1 2 1 2 0 0 0 0 0 1 0 1 0 0 0 1 1 0 0 0 1 1 0 0 0 0 1 0 0 1 1 1 1 0 1 1 1 1 1 1 0 2 1 1 0 0 0 0 0 1 0 0 0 0 2 0 0 0 0 1 1 0 0 1 1 2 0 0 1 0 0 0 1 0 0 1 0 0 0 0 2 0 0 0 0 0 1 1 0 0 2 2 0 2 0 0 1 0 0 1 1 1 0 0 1 0 0 0 1 2 0 0 0 0 0 0 0 1 2 0 0 1 0 0 2 0 1 1 0 1 0 0 0 0 1 1 0 0 0 1 0 1 0 0 0 2 1 1 0 1 1 1 1 0 0 0 2 0 2 0 0 0 0 0 2 2 2 2 2 1 1 1 0 0 2 1 1 1 0 1 0 1 0 0 0 0 0 0 1 1 0 2 1 0 0 0 0 0 0 1 1 0 1 0 1 0 2 0 0 0 1 1 0 0 0 0 0 0 1 1 1 1 2 0 0 0 0 0 0 0 0 1 1 0 1 0 0 1 1 0 0 2 0 0 1 1 0 0 0 0 1 0 0 0 1 2 2 1 0 1 1 0 1 0 2 0 1 2 2 1 1 2 0 1 2 2 0 0 2 1 1 2 0 0 2 1 0 1 0 0 1 1 0 2 0 1 0 1 2 2 0 1 1 2 0 0 2 0 0 0 0 0 1 1 1 0 1 1 2 1 1 1 1 0 1 0 1 1 0 0 0 0 1 2 0 0 1 0 0 2 2 2 2 1 1 1 1 0 0 1 2 0 1 0 1 1 0 1 1 1 1 0 0 1 0 0 0 0 0 2 0 1 0 2 2 2 1 1 1 1 0 0 0 1 0 1 1 0 0 0 0 2 2 0 0 0 0 1 2 2 0 0 1 0 0 0 1 1 0 0 1 1 1 0 0 1 0 0 0 0 0 0 2 2 0 0 0 0 0 0 2 0 0 0 1 1 1 1 0 0 0 1 2 2 1 1 0 1 2 0 0 0 1 0 2 0 2 2 0 1 1 1 1 1 2 0 0 0 0 0 1 1 2 2 1 2 2 0 1 0 1 1 1 0 0 1 1 2 0 0 1 0 1 1 0 0 1 0 0 0 1 1 2 0 1 2 0 2 1 0 0 0 0 0 2 0 1 0 1 1 0 1 0 1 1 0 1 0 0 1 2 0 1 1 0 2 2 0 2 0 1 1 0 1 0 0 0 0 0 0 0 0 1 0 0 0 0 0 1 1 1 0 0 1 0 0 1 1 0 1 0 0 1 2 0 1 0 2 1 2 0 2 1 1 2 0 2 0 1 2 2 0 1 0 0 1 1 1 1 0 0 1 1 2 1 0 1 1 0 0 0 0 0 1 0 2 0 2 2 1 1 1 1 0 1 0 0 1 1 2 0 0 0 0 1 0 0 0 0 1 0 0 0 0 0 0 1 1 1 0 2 2 0 0 1 0 0 0 0 0 0 0 0 2 0 1 0 0 0 0 0 0 1 1 0 2 1 1 1 2 0 0 0 0 0 0 0 2 0 1 2 2 2 2 0 0 1 1 2 0 0 0 0 1 2 0 2 0 1 0 0 0 0 0 0 1 0 0 1 0 1 2 1 1 1 1 1 1 0 0 1 0 0 0 1 1 0 0 0 2 2 2 0 0 0 0 0 2 0 1 1 1 0 1 1 1 1 1 1 1 0 1 0 1 0 1 0 0 0 0 1 0 2 0 0 1 0 0 1 0 1 1 2 2 0 0 0 0 1 0 0 0 0 0 0 0 0 2 1
114 0 0 0 0 0 1 0 0 2 0 0 1 1 0 1 0 0 1 0 2 0 0 0 0 0 0 2 2 1 1 1 1 1 1 2 1 1 0 1 1 0 0 0 0 0 0 0 2 0 0 0 0 0 2 0 0 0 0 2 0 0 1 1 0 1 0 0 0 1 1 1 1 1 2 1 2 0 1 0 0 2 2 0 0 0 0 0 2 2 0 0 1 1 0 1 0 2 0 2 1 0 1 1 2 0 2 2 0 2 0 2 0 1 0 0 0 1 0 0 2 0 2 1 0 1 1 1 2 1 1 2 0 0 0 0 0 0 0 0 1 1 0 0 0 2 1 0 0 1 0 0 1 0 0 1 0 1 1 0 0 1 1 1 0 2 1 1 1 0 0 0 2 0 1 0 1 0 0 0 0 0 1 1 0 0 2 1 0 0 0 1 0 2 2 2 1 1 0 1 0 0 0 0 2 2 2 0 0 0 2 0 1 0 2 2 1 0 1 1 0 0 0 1 1 1 0 0 0 1 1 0 0 0 0 0 0 2 0 0 0 0 1 0 0 0 0 0 0 0 0 0 0 0 0 0 0 2 1 1 1 1 0 0 0 0 0 1 2 1 1 1 1 1 1 0 0 0 2 0 0 2 1 1 2 1 1 2 0 2 0 0 0 2 2 0 2 0 0 0 0 0 2 0 1 0 0 2 0 0 0 1 1 1 1 0 1 1 1 0 0 0 0 0 1 0 0 0 1 1 2 1 0 0 0 0 0 2 0 1 1 1 2 0 0 0 1 0 1 0 0 0 2 2 1 0 2 0 0 0 1 1 2 0 2 0 1 1 1 1 1 1 2 2 0 1 0 2 0 2 0 0 0 0 0 0 0 0 0 0 0 0 1 0 1 0 0 1 0 0 0 0 1 1 1 1 0 1 1 1 1 0 0 1 1 0 0 0 1 0 0 0 0 0 1 2 0 0 0 0 0 1 0 0 1 1 0 1 2 1 0 0 0 2 0 2 1 1 1 0 0 1 0 1 1 1 0 0 0 0 2 0 0 0 0 2 1 2 0 2 2 2 2 0 0 1 0 0 1 1 2 0 0 2 1 1 1 0 0 0 1 1 0 2 0 0 0 0 1 1 1 1 2 0 2 0 1 0 0 1 0 1 0 1 0 2 0 0 1 1 1 1 0 0 0 0 0 0 0 1 0 1 0 0 1 1 1 1 1 1 1 1 2 2 2 2 2 1 1 1 0 0 0 1 1 2 0 1 0 1 0 0 0 0 0 1 0 1 1 0 0 1 0 0 0 0 2 0 0 0 0 2 2 0 1 1 2 0 2 1 0 0 1 0 0 0 1 0 0 0 0 2 0 0 2 2 0 1 0 2 0 0 0 0 1 1 0 0 0 0 0 0 0 0 0 2 2 1 0 0 1 1 0 1 0 0 1 1 2 0 2 1 0 1 2 1 1 2 2 2 1 1 0 2 0 2 1 2 2 0 0 0 1 0 1 1 0 1 1 0 0 1 0 0 0 1 1 1 0 0 0 0 0 0 0 1 1 0 1 2 1 0 0 1 2 0 2 0 0 1 0 2 2 1 1 2 1 2 2 0 1 1 0 0 0 0 0 2 1 0 0 0 0 0 2 0 0 0 2 0 0 0 0 2 0 0 2 0 0 1 0 1 0 0 0 0 0 0 0 0 0 0 0 0 0 0 0 0 0 0 0 1 2 1 0 0 2 1 0 2 1 0 1 1 2 0 2 1 1 1 1 2 1 0 1 1 1 2 1 2 0 1 2 1 1 1 0 0 0 2 2 2 0 0 1 0 1 0 1 0 1 0 1 1 1 2 0 1 2 0 1 2 1 2 2 1 1 0 0 0 1 1 1 1 0 1 1 1 1 1 0 1 1 0 0 0 0 0 0 0 0 1 0 2 2 0 0 0 0 0 1 0 1 0 0 1 2 0 1 0 0 0 0 0 0 0 0 1 1 2 2 2 1 0 0 1 1 0 0 0 2 1 0 0 2 2 2 0 0 0 0 1 0 1 2 1 0 2 0 2 2 1 1 0 2 1 0 0 1 1 0 1 0 2 0 1 1 2 1 0 1 0 0 1 1 0 0 0 1 0 0 0 2 2 2 0 0 0 0 0 1 0 2 2 1 0 2 1 0 1 0 1 0 0 0 0 2 0 1 0 1 0 0 0 0 1 1 0 2 0 0 2 0 2 0 0 2 1 0 1 1 0 0 1 0 0 0 0 0 0 1 1
115 0 1 0 1 0 0 1 0 1 0 0 0 0 0 0 0 0 0 1 1 1 0 2 0 0 0 0 1 1 1 0 1 1 0 0 2 1 0 0 0 0 0 0 0 0 1 0 2 0 0 0 0 1 1 0 0 0 1 0 0 0 2 2 0 0 0 1 0 0 0 0 2 2 0 2 2 1 1 1 0 2 2 2 2 0 0 1 1 2 1 1 1 1 0 2 1 2 1 2 2 0 1 0 2 1 2 1 1 1 0 1 0 1 0 1 0 0 0 0 2 0 2 0 0 0 0 1 2 0 0 0 0 0 1 1 1 0 0 2 1 1 0 0 0 1 0 0 0 2 0 0 0 0 0 0 0 0 0 1 1 1 1 1 0 0 1 0 2 0 0 0 1 1 0 0 0 1 1 1 0 0 0 0 0 0 1 1 1 0 0 0 0 1 2 1 1 2 0 0 0 0 0 1 2 0 2 2 2 0 0 0 1 0 1 0 0 0 1 1 0 0 1 1 1 1 0 0 0 1 0 0 0 0 0 0 0 1 0 0 0 0 1 0 2 2 0 0 0 0 0 0 0 1 1 1 0 1 0 0 0 0 0 0 0 0 1 0 2 2 0 1 0 2 0 0 1 1 1 1 1 1 2 1 1 1 0 1 0 1 0 0 0 2 1 1 2 0 1 2 1 1 2 0 0 0 0 2 1 0 0 1 0 1 1 0 1 0 1 0 0 0 1 1 1 0 0 1 0 0 2 2 0 0 0 0 0 1 1 1 1 1 2 0 0 0 1 2 2 2 2 0 2 2 1 0 1 0 0 0 1 1 2 0 2 0 1 2 2 0 0 0 1 2 0 1 0 1 0 2 1 2 1 0 0 1 0 0 0 0 0 0 1 0 1 0 0 1 0 0 0 0 1 0 0 0 1 0 0 2 0 0 0 2 0 1 0 0 0 0 0 0 1 1 0 2 0 0 0 1 1 2 0 0 0 0 0 0 0 0 0 1 0 1 1 0 0 0 0 0 0 1 0 1 1 0 1 2 2 2 1 1 1 1 1 1 0 2 0 0 0 0 2 0 1 0 1 0 0 0 2 1 1 2 1 0 1 2 0 0 0 0 0 2 0 0 2 0 0 1 2 2 2 0 2 0 2 0 0 1 0 1 0 0 2 0 0 0 2 2 0 2 2 0 1 2 0 0 0 1 0 1 0 0 0 0 2 1 1 2 2 2 0 1 1 1 1 2 0 0 1 0 0 2 0 0 0 1 1 1 1 0 0 2 2 0 0 1 1 1 0 0 1 0 0 0 2 1 1 1 0 1 0 0 0 0 0 1 1 0 1 0 0 0 1 0 0 0 0 0 0 1 2 0 0 1 1 0 0 2 1 0 0 0 0 0 1 0 0 0 1 2 0 0 0 0 2 0 0 0 0 0 0 2 0 1 0 0 2 0 1 0 0 1 1 1 1 1 0 0 2 2 1 0 1 2 0 2 2 0 0 0 1 1 1 2 0 1 1 0 0 0 1 0 0 1 1 2 1 1 0 0 0 1 1 1 1 0 2 2 1 0 0 1 1 0 2 0 0 2 0 0 0 0 1 1 1 1 1 1 0 0 0 1 0 0 0 1 0 0 0 0 0 1 1 1 2 1 1 0 0 0 0 1 0 1 1 0 2 2 0 2 0 0 0 2 2 1 0 0 0 1 0 1 0 0 0 0 0 0 0 2 1 0 0 0 2 1 0 1 0 0 0 1 0 0 0 2 0 1 2 2 0 0 0 1 0 2 1 2 1 1 1 1 0 1 0 1 0 1 1 1 0 0 0 1 0 0 0 2 2 0 1 0 1 2 1 0 2 0 2 2 2 2 2 1 1 1 0 0 0 2 2 1 0 1 0 1 1 0 1 1 0 0 0 0 0 0 0 0 0 1 1 1 1 0 1 0 0 0 0 1 0 0 0 2 1 0 1 0 0 0 0 0 0 1 0 1 2 2 2 2 2 0 0 1 0 0 0 0 2 1 0 2 2 2 2 0 0 1 0 0 0 0 1 0 1 2 0 0 0 0 0 0 1 0 0 1 2 1 0 2 0 1 2 2 1 0 0 1 0 0 1 2 0 0 0 2 2 0 0 0 1 0 0 0 0 1 1 0 2 0 2 1 2 0 2 2 0 1 0 1 1 0 1 0 0 0 1 0 1 0 0 0 0 1 1 0 1 0 0 1 0 1 0 0 0 1 0 1 1 0 0 1 2 0 0 0 0 0 2 1
116 0 2 1 2 0 0 2 1 0 0 0 0 1 0 1 0 0 1 0 2 0 0 0 0 0 0 2 2 2 1 0 0 2 1 0 2 1 0 0 1 0 0 0 2 0 0 0 2 0 0 0 2 2 0 0 0 0 0 1 0 1 2 2 0 1 0 0 0 1 1 1 2 2 2 2 2 1 2 1 1 2 2 2 2 0 0 1 1 1 0 0 0 1 1 2 2 1 0 1 1 0 1 0 2 0 2 1 1 1 0 1 1 2 2 2 2 0 1 0 1 1 2 1 0 1 1 2 2 2 1 0 0 0 0 0 1 0 0 0 1 1 0 0 0 2 0 0 0 2 1 0 0 2 0 0 0 1 0 2 2 0 1 1 0 1 1 2 1 1 1 0 0 2 0 0 0 2 0 0 0 0 1 1 0 0 2 1 0 0 0 0 0 2 2 2 1 2 0 1 1 0 0 1 2 1 2 0 1 0 0 0 0 0 2 0 0 1 2 1 0 0 0 2 0 1 1 0 0 1 0 1 0 0 0 0 0 2 0 0 0 0 2 0 2 2 1 0 0 0 0 0 2 1 0 0 0 0 0 0 0 0 0 1 0 0 0 0 1 0 0 2 0 2 1 2 1 1 2 1 1 1 1 1 2 1 0 0 0 1 1 0 0 1 1 0 1 2 0 1 1 0 2 0 0 0 1 2 1 0 0 1 1 1 1 0 0 1 0 1 0 0 0 1 0 0 0 0 1 1 2 0 1 0 0 0 0 1 1 1 1 1 0 0 1 0 0 0 1 0 0 0 2 2 2 0 1 0 0 0 1 1 2 0 2 0 0 2 2 1 1 1 1 2 0 1 0 2 1 1 0 2 1 0 0 0 0 0 0 1 1 1 1 0 2 1 0 0 1 1 0 1 0 1 0 0 0 0 1 1 1 1 1 1 1 1 1 0 1 0 0 0 0 2 0 0 0 0 0 0 1 0 1 2 1 0 0 1 0 0 0 2 0 1 0 1 0 0 0 0 0 1 0 2 1 1 0 0 0 1 2 0 0 0 0 2 0 2 0 0 1 1 2 2 1 0 1 0 1 0 1 0 0 1 1 0 1 1 0 1 1 0 0 2 0 0 1 0 0 2 2 2 2 0 2 0 1 1 0 1 0 2 0 0 0 1 0 1 1 2 1 2 2 1 1 2 0 1 0 2 0 1 0 0 0 1 0 1 2 1 1 1 0 0 1 1 1 0 2 2 1 0 0 2 0 0 0 1 1 1 1 0 1 0 0 1 1 0 0 0 0 0 0 0 0 0 1 2 2 2 0 0 1 0 1 0 0 1 1 1 1 0 2 0 1 0 0 0 0 0 0 2 1 1 2 2 1 0 0 1 1 0 0 0 0 1 1 0 0 0 0 1 1 0 1 1 1 1 0 0 0 1 1 2 0 0 0 0 1 1 1 1 1 1 1 1 1 0 1 1 0 0 0 0 0 0 0 2 1 1 1 0 2 2 0 2 0 1 0 1 0 1 0 0 0 2 2 1 0 0 0 0 1 0 0 2 0 0 1 1 2 0 0 1 0 0 0 0 0 1 0 2 1 0 0 0 2 1 2 0 0 0 0 0 1 1 0 2 1 0 0 0 0 1 1 1 2 0 0 0 0 0 1 2 0 1 0 0 0 1 1 1 0 0 1 0 1 0 0 0 0 0 0 0 1 0 0 0 1 0 0 0 2 1 0 0 2 0 0 0 0 0 1 1 1 0 1 2 0 2 1 0 0 0 1 2 0 2 0 2 1 2 1 0 1 0 0 1 0 1 1 1 0 0 0 0 1 0 1 1 2 0 0 2 0 2 0 0 2 0 2 2 1 2 2 0 0 2 0 0 0 2 2 0 0 0 0 2 1 0 1 1 1 0 0 0 0 0 1 0 0 1 0 2 2 0 0 1 0 0 0 0 0 0 0 2 1 0 2 1 0 1 0 0 0 2 1 0 1 0 1 1 2 0 0 0 0 0 0 0 2 2 1 1 1 1 2 0 0 0 0 1 0 0 1 1 1 0 0 0 0 0 1 0 1 1 0 2 2 0 0 2 0 1 1 1 1 2 2 0 2 0 0 0 1 0 0 0 0 1 1 0 2 0 0 1 2 1 1 0 1 0 2 0 0 2 2 2 0 0 0 1 2 1 1 1 1 0 2 1 0 0 0 0 0 0 2 0 2 0 0 2 0 2 0 0 1 0 0 0 0 0 0 0 2 0 1 0 2 0 2 0
117 0 1 0 0 0 0 2 1 0 0 0 0 1 0 0 0 0 0 0 1 0 0 1 0 0 0 1 1 2 2 0 1 1 0 1 2 1 0 0 2 0 0 1 2 0 0 0 2 0 0 0 0 0 1 0 0 0 1 2 0 1 2 2 0 1 1 0 0 0 0 1 2 2 1 2 2 1 2 1 1 2 2 0 0 0 0 1 2 2 2 1 2 1 0 1 0 1 0 1 2 0 1 0 2 1 2 1 1 1 0 1 1 2 1 1 1 0 0 0 1 0 2 1 0 1 1 1 1 0 1 0 0 0 0 0 0 0 0 1 2 0 0 0 0 1 0 0 0 1 0 0 0 1 0 0 0 1 0 0 0 2 1 1 1 2 0 0 1 1 1 2 0 2 0 0 0 1 0 1 0 0 0 0 0 0 1 1 0 0 0 1 0 0 0 1 1 2 0 0 1 0 1 1 1 1 2 0 0 0 0 0 1 0 1 1 1 1 2 1 1 1 1 2 0 1 1 0 0 1 1 0 0 0 0 0 0 1 1 1 1 2 2 1 1 1 0 0 1 1 1 1 1 0 0 0 0 2 0 2 0 2 0 0 0 0 0 1 1 0 1 2 0 1 0 1 1 0 0 0 0 2 1 1 2 1 1 1 1 2 1 1 0 1 1 0 2 0 0 1 0 0 1 1 0 0 0 2 0 0 0 1 1 0 0 0 0 1 0 0 2 1 0 0 1 0 0 2 0 0 2 1 1 0 0 0 0 2 0 1 1 1 2 0 1 0 0 0 0 0 0 0 0 0 0 2 0 0 0 1 1 2 2 0 2 1 0 2 2 1 1 1 1 1 1 0 0 2 0 2 0 0 0 1 1 1 0 0 0 0 1 1 1 2 2 2 2 0 0 0 0 0 0 2 1 0 0 0 0 1 0 0 0 0 0 0 0 1 0 1 0 2 1 1 0 2 2 0 0 1 1 1 0 0 1 1 0 0 0 0 2 0 0 1 1 0 0 0 1 0 0 1 0 2 2 2 0 0 0 0 2 0 0 0 0 2 0 1 0 0 0 0 1 2 1 1 0 0 1 0 1 1 0 2 0 0 2 2 2 0 1 0 0 1 0 0 1 0 0 1 2 2 2 0 2 0 0 0 0 0 0 2 0 0 0 1 0 0 1 1 0 2 2 0 0 2 1 2 0 1 1 0 0 1 1 0 1 1 1 0 1 2 1 1 1 1 2 1 1 1 0 0 1 2 0 1 0 1 0 0 0 1 1 0 0 0 1 1 1 1 1 1 0 0 0 0 1 0 0 0 0 0 1 0 1 1 1 1 0 0 0 1 0 0 1 0 1 1 0 0 1 1 1 0 2 2 1 0 1 0 0 0 0 0 0 0 0 0 0 0 1 1 0 0 0 0 1 2 0 0 0 1 0 1 0 0 1 1 2 0 0 2 0 2 0 0 1 1 1 1 1 1 0 2 0 2 0 2 1 1 0 0 1 2 0 2 2 1 1 0 0 2 0 1 1 1 1 0 0 0 2 0 1 0 0 0 1 1 1 0 1 0 0 2 1 1 2 0 0 2 1 1 0 1 0 1 0 2 1 1 0 0 0 2 2 1 1 0 0 0 0 1 0 1 0 1 2 0 1 0 1 1 0 2 0 0 0 0 1 1 0 1 0 1 1 0 1 1 0 0 0 0 0 0 0 0 0 0 0 0 0 2 0 0 0 0 2 1 0 0 0 0 1 0 1 1 2 1 1 1 1 1 1 0 2 1 1 2 1 2 0 1 2 1 0 1 1 2 0 0 1 1 0 0 0 1 0 1 0 1 1 0 1 1 1 2 0 1 1 0 2 1 2 2 2 1 0 1 0 1 0 1 0 0 0 1 0 1 1 0 1 1 2 1 1 1 1 0 0 0 0 2 1 1 1 0 1 0 1 1 0 0 0 0 0 0 2 0 1 0 1 0 0 0 0 2 0 2 2 1 1 1 2 0 0 0 0 2 0 0 2 2 0 2 2 2 2 0 0 1 0 1 0 1 1 1 1 1 0 1 0 1 0 1 1 0 0 1 1 1 0 1 0 1 1 1 0 1 0 1 0 0 0 1 0 0 0 1 2 1 0 0 1 1 2 0 1 0 0 0 1 0 1 1 1 0 1 2 0 0 1 1 2 0 2 0 0 0 1 1 1 0 0 0 0 0 1 1 2 0 1 2 0 1 0 0 1 0 1 0 0 0 0 0 1 0 1 0 0 0 0 0
118 0 1 0 1 0 0 0 0 2 0 0 0 0 0 0 0 0 1 1 1 0 0 0 0 0 0 2 2 2 1 0 0 0 0 0 2 2 0 0 1 0 0 0 1 0 0 0 0 1 1 0 2 1 1 0 0 0 0 0 1 1 0 0 0 1 0 1 0 0 0 0 2 2 2 2 2 1 2 0 1 1 2 0 0 0 0 1 1 2 0 1 1 2 0 1 0 2 0 2 0 0 0 0 2 0 2 1 1 1 0 2 1 1 0 0 0 0 0 0 2 0 1 0 1 0 0 1 1 0 0 1 0 0 0 0 0 0 1 0 2 0 1 0 0 1 1 0 0 2 1 0 0 1 0 1 0 0 1 1 2 2 1 1 0 2 1 2 0 2 2 0 0 2 0 0 0 0 0 0 1 2 0 0 0 0 1 1 0 0 0 1 0 1 1 2 0 1 0 0 0 1 0 2 2 0 2 0 1 0 1 0 0 0 0 1 1 0 2 2 0 0 0 2 0 0 0 2 2 0 0 0 2 1 1 1 0 1 0 0 0 0 2 0 1 1 0 0 0 0 0 0 0 0 0 0 1 1 0 1 0 1 0 0 0 0 0 0 1 0 1 2 1 0 1 1 0 1 2 1 1 0 2 2 1 0 2 1 0 1 0 0 0 2 2 0 2 1 1 2 1 0 2 0 0 0 0 2 1 0 1 2 1 2 2 1 0 1 0 0 1 1 2 0 1 0 0 0 2 2 2 2 0 0 0 0 0 1 1 2 2 1 2 0 0 0 0 0 2 0 0 1 1 1 1 1 0 0 0 1 0 1 0 0 0 2 0 2 2 0 0 0 1 2 0 1 0 1 0 2 0 2 0 0 1 1 0 1 1 1 1 1 1 0 2 1 0 0 0 0 0 0 1 1 1 0 1 1 0 2 0 0 1 0 1 1 0 1 0 0 0 0 1 1 0 2 0 0 0 0 1 0 0 1 0 0 0 1 1 0 2 0 0 0 2 0 0 0 0 1 1 1 0 1 1 1 0 1 1 1 1 0 0 0 0 2 0 0 0 0 0 2 1 2 0 0 0 0 2 2 2 1 0 0 2 1 0 1 1 1 1 0 0 1 2 0 1 0 2 0 0 2 1 1 1 0 1 0 1 1 1 2 0 0 0 1 0 1 0 1 1 2 2 0 0 2 1 0 0 2 0 2 0 0 0 1 0 1 1 0 2 2 1 1 2 1 2 1 1 2 1 0 0 0 2 1 1 0 1 0 1 0 0 0 0 1 0 1 1 1 0 0 1 0 1 0 2 2 2 0 0 0 0 0 0 0 0 0 1 0 0 0 0 0 0 2 0 0 0 0 0 2 1 1 2 2 2 0 0 1 2 2 0 1 0 0 2 0 1 1 0 1 0 0 0 0 1 2 0 0 1 1 0 2 0 2 0 1 2 0 2 1 0 1 1 1 1 1 2 2 1 1 0 0 0 2 0 2 1 0 0 0 0 0 2 0 0 1 1 0 1 0 0 0 0 2 2 0 0 0 0 0 0 2 0 1 1 0 2 2 1 0 0 1 0 1 1 0 0 2 1 1 0 0 1 1 0 1 1 0 0 0 0 0 0 0 0 2 1 0 0 0 1 0 2 1 2 0 2 0 1 1 0 2 0 0 1 0 2 2 0 2 0 0 1 0 1 0 0 0 0 0 0 1 1 1 0 0 0 0 0 0 1 1 0 1 1 1 0 0 0 0 1 0 0 0 0 0 1 1 1 0 1 1 2 2 0 2 1 2 0 1 2 2 0 2 0 0 0 0 0 1 0 0 2 2 2 0 0 2 2 0 1 0 1 1 1 0 1 0 0 1 1 1 1 1 0 1 1 0 1 2 2 0 0 1 0 1 1 0 1 1 1 1 0 1 1 0 0 0 0 2 0 2 2 0 0 1 0 0 0 0 0 0 0 0 0 0 2 0 1 1 1 0 0 2 0 2 1 2 2 2 2 0 0 0 0 0 0 1 1 2 0 2 2 2 2 1 0 0 0 2 0 0 1 1 1 1 0 0 0 1 0 0 0 0 0 1 2 1 0 2 0 1 2 1 1 2 1 0 0 0 0 1 0 0 0 1 1 1 0 0 2 0 1 2 2 0 0 0 2 1 2 1 1 0 2 2 0 0 0 1 0 1 1 0 0 0 1 0 0 1 0 0 0 1 1 0 2 1 0 1 0 0 0 1 1 0 0 1 0 1 0 0 0 0 0 0 1 0 0 0
119 0 1 1 0 1 1 1 0 0 0 1 1 1 1 0 0 0 0 1 1 0 0 0 0 0 0 2 2 2 1 0 2 2 0 2 0 1 0 0 0 0 0 0 2 0 0 0 0 0 0 0 0 0 2 0 1 0 0 2 0 0 2 1 1 0 1 0 0 1 1 1 2 2 1 2 2 0 2 0 0 1 2 2 2 0 1 1 1 1 1 1 1 2 0 1 1 1 0 2 1 0 1 0 2 0 2 2 0 2 0 2 1 1 1 1 1 0 1 0 1 0 1 1 1 0 0 2 2 0 0 1 0 0 1 0 1 0 0 2 2 0 0 0 0 2 0 0 0 1 1 0 0 0 0 0 0 1 0 0 1 1 1 1 0 0 1 0 1 1 0 1 0 2 0 0 1 0 0 0 0 0 1 1 0 0 2 1 1 0 0 0 1 0 1 1 1 1 0 0 0 0 1 0 0 1 1 0 2 0 1 0 0 0 2 1 1 1 1 1 0 0 0 2 0 0 0 0 0 0 0 1 0 0 0 0 0 2 0 0 0 0 2 0 2 2 0 0 0 0 0 0 2 0 0 0 1 2 0 0 0 0 0 0 0 0 0 0 1 0 1 1 0 1 0 0 0 1 2 1 1 0 2 2 2 0 0 0 2 2 0 1 0 2 2 1 2 1 0 0 0 1 2 0 1 0 1 2 0 0 0 2 1 1 1 0 1 0 0 0 2 2 1 0 2 0 0 2 0 0 2 1 1 0 0 0 0 1 1 1 1 1 2 0 1 1 1 1 2 1 0 1 1 1 0 1 1 0 0 2 0 2 1 0 1 0 0 1 1 0 0 0 1 2 0 1 0 1 0 2 1 0 1 0 1 1 0 0 0 0 0 0 1 0 1 0 0 1 0 0 0 0 0 1 0 0 0 0 0 2 1 0 0 1 0 0 0 0 0 0 0 2 1 0 1 2 1 1 1 0 2 0 0 1 0 0 1 0 0 0 2 0 0 1 1 2 1 1 1 0 0 1 0 1 0 0 0 1 2 1 2 0 0 0 0 1 0 1 0 0 0 1 2 0 1 1 1 1 1 0 2 2 0 0 2 1 0 0 0 1 0 1 1 2 1 0 1 0 1 0 1 2 1 1 1 1 1 0 0 1 0 1 0 1 0 2 0 0 1 1 0 2 2 0 0 1 1 1 0 1 1 1 0 0 1 0 1 0 2 2 1 1 1 0 1 1 2 0 2 2 0 0 1 2 1 1 0 0 2 0 0 0 1 1 1 0 0 1 1 0 0 0 1 0 0 0 2 1 1 1 0 1 1 0 0 1 1 0 1 0 0 0 1 0 0 0 0 1 0 0 1 2 0 0 1 2 1 0 0 2 0 0 0 0 0 0 1 0 1 0 0 0 1 1 1 1 2 1 0 0 0 1 1 2 0 0 1 0 2 0 1 0 0 1 0 1 2 2 0 0 1 2 0 0 1 1 0 2 2 0 0 0 1 0 2 1 0 0 1 0 1 0 0 0 0 2 2 0 1 1 1 0 0 2 1 1 1 0 1 1 2 0 0 0 0 0 0 0 0 2 0 1 0 2 0 2 0 2 2 0 1 0 0 0 0 1 1 1 0 0 0 0 1 0 1 1 1 1 2 0 1 1 0 2 1 1 0 0 1 2 1 2 0 1 2 0 2 0 0 1 1 1 0 0 0 0 1 0 0 0 0 1 2 0 0 0 2 2 1 2 0 0 0 1 0 0 1 2 0 2 2 0 0 1 1 1 0 2 0 2 1 2 2 0 1 0 0 0 0 0 0 1 0 0 1 1 2 1 0 0 0 0 1 1 0 1 0 0 1 1 1 2 0 2 1 1 0 1 0 1 0 1 2 0 0 1 1 0 0 1 0 0 2 2 0 2 2 0 0 0 0 2 0 2 2 0 0 0 0 0 1 0 0 1 0 0 1 0 1 0 0 1 0 1 0 2 0 0 2 0 1 1 2 0 0 1 1 1 0 0 2 1 0 1 1 1 1 0 0 1 0 1 1 0 2 2 0 2 0 1 1 1 0 0 1 1 0 0 2 0 0 2 0 2 1 1 0 2 0 1 0 0 1 2 0 0 0 1 1 0 0 0 1 1 1 1 1 1 0 0 2 0 1 2 1 0 2 2 0 0 1 0 1 0 1 0 1 1 2 0 0 0 0 0 0 2 0 1 2 0 0 1 0 1 0 0 0 1 0 0 0 0 0 0 0 0 0 0 0 0 2 1
120 0 2 1 2 0 0 2 1 0 0 0 1 2 0 2 0 0 1 1 1 1 0 1 0 0 0 2 2 2 2 0 1 2 1 0 2 2 0 1 2 1 0 1 2 1 1 0 0 1 1 0 0 0 2 1 1 0 0 1 0 2 0 1 0 1 0 0 0 0 0 0 2 2 0 2 1 1 2 0 1 1 1 1 2 0 0 1 2 2 2 1 0 2 0 1 0 1 0 2 1 0 0 0 2 2 2 2 0 2 0 0 0 1 0 0 0 0 0 0 2 0 2 0 0 0 0 2 2 1 1 0 0 0 0 0 0 0 0 2 1 1 1 0 0 1 1 0 0 1 1 0 0 0 0 1 1 1 0 1 1 0 0 2 1 1 1 1 0 1 1 1 0 2 0 0 0 1 0 0 0 0 1 1 0 0 2 1 0 0 0 1 0 1 2 2 0 1 0 0 0 1 0 2 2 0 2 1 0 0 1 0 1 1 0 1 1 1 0 0 0 0 0 1 1 1 1 0 0 2 0 0 0 1 1 1 0 1 0 1 1 1 1 0 2 2 0 0 0 0 0 0 2 1 0 0 0 1 0 1 0 1 0 0 0 0 0 0 0 0 1 2 1 1 0 0 1 1 1 1 1 1 2 2 2 0 0 1 1 2 0 2 0 1 1 0 2 1 1 2 2 0 2 0 0 0 0 2 0 0 0 2 1 1 1 0 1 2 1 0 1 1 2 2 1 0 0 1 1 1 1 1 0 0 0 0 0 1 1 1 1 1 1 0 2 0 0 0 2 1 1 0 2 2 0 0 1 0 0 0 0 0 0 1 0 0 1 0 0 0 0 0 0 2 0 0 0 1 1 1 1 1 2 0 1 0 0 0 0 0 0 0 1 0 2 1 1 0 2 2 2 2 0 0 0 0 0 0 0 2 0 0 0 1 1 0 0 0 0 0 0 1 0 1 1 1 0 1 1 0 2 1 0 0 1 1 0 1 1 0 2 0 0 2 0 1 0 0 0 0 0 1 0 2 2 2 0 2 2 2 0 0 0 0 0 2 1 2 0 0 0 1 1 1 2 0 1 0 1 0 1 1 0 1 1 0 1 2 1 0 1 0 1 1 1 0 1 0 2 0 0 2 0 2 0 2 2 0 0 0 0 2 0 1 0 2 0 1 0 1 1 2 2 2 2 2 0 0 1 2 0 1 0 1 0 1 0 0 1 2 0 0 0 0 0 2 1 1 1 1 1 0 0 2 0 2 0 1 0 0 0 1 1 1 0 0 1 1 1 1 0 0 0 0 0 0 1 2 1 1 1 0 1 0 0 0 1 0 0 0 0 0 0 0 2 1 0 1 0 0 1 1 2 0 0 0 0 0 1 1 1 0 0 1 0 1 0 0 0 0 0 1 0 0 0 0 2 0 0 0 0 2 1 2 0 0 0 0 2 0 2 0 0 1 1 2 2 2 1 1 1 1 0 2 0 2 0 1 0 1 1 1 1 1 1 1 0 2 0 0 1 0 0 1 1 1 1 0 1 1 0 2 1 1 0 1 1 0 1 1 1 0 0 1 1 0 1 1 0 2 2 0 1 0 2 2 1 1 2 0 0 0 0 0 0 1 0 2 1 0 0 1 0 0 2 2 2 0 1 0 1 1 0 2 0 0 0 0 1 1 0 1 0 0 2 0 2 0 0 0 0 0 0 1 0 1 0 0 1 0 0 1 2 1 0 0 2 1 0 1 0 0 0 0 0 0 2 2 0 2 1 0 1 1 2 2 0 2 1 2 1 1 2 0 2 0 0 1 1 0 1 1 0 0 0 1 0 0 0 0 0 0 0 1 0 2 1 0 2 0 2 2 1 2 2 0 0 2 0 0 0 2 2 0 0 0 0 0 0 0 0 0 0 0 0 0 0 0 0 0 0 2 1 2 2 0 0 0 0 1 0 0 0 0 0 0 2 0 1 0 1 0 2 0 0 1 0 2 2 2 2 2 2 0 0 0 0 0 0 0 2 1 2 0 1 1 2 0 0 1 1 2 1 0 0 2 0 1 0 1 0 2 0 0 2 1 0 1 2 0 1 1 0 2 1 2 1 2 1 0 0 0 0 1 0 0 0 1 1 0 0 0 1 0 0 0 1 0 0 0 2 1 2 1 1 0 1 1 0 0 2 0 2 0 2 0 0 1 1 0 1 0 0 0 0 1 1 1 1 0 1 1 0 0 0 0 0 0 0 1 0 0 0 1 0 0 0 0 0 0 1 0
121 0 1 0 0 0 0 1 1 1 0 0 1 1 0 1 0 0 0 1 1 1 0 1 0 0 0 1 1 2 2 0 1 2 0 1 2 1 0 1 1 1 0 1 2 0 2 0 2 0 0 0 0 0 2 1 0 0 0 1 0 0 1 2 0 1 1 1 0 0 0 1 2 1 1 2 1 2 2 2 0 2 1 1 2 0 0 0 2 2 0 0 1 2 1 1 1 1 0 2 2 0 0 0 2 1 1 2 0 2 0 2 0 0 0 0 0 0 1 0 2 0 2 2 0 0 0 0 1 0 1 1 0 0 0 0 0 0 0 1 1 1 0 0 0 2 2 0 0 0 0 0 0 0 0 0 0 1 0 1 2 0 0 2 0 1 1 1 1 1 1 1 1 1 0 0 1 0 0 1 0 1 1 1 0 0 2 1 0 0 0 1 0 1 2 1 1 2 0 0 0 0 0 0 2 2 1 0 0 0 1 0 2 0 1 0 0 1 2 1 0 1 0 1 1 0 0 0 0 2 0 0 0 0 0 0 0 1 0 2 2 2 1 0 2 2 0 0 0 0 0 0 0 0 0 0 1 0 0 0 0 0 0 0 0 0 0 1 0 0 1 2 0 0 0 1 0 1 1 1 1 1 2 2 2 0 1 0 1 1 0 1 0 2 2 0 2 1 0 1 0 0 2 0 1 1 0 2 1 0 1 2 2 2 2 0 0 0 1 0 1 2 1 1 0 0 1 0 1 1 2 2 0 0 0 1 0 1 1 0 1 0 0 0 1 0 0 0 2 1 1 1 0 1 0 1 1 0 0 1 1 2 2 0 2 0 2 1 1 1 1 1 1 1 0 0 0 1 1 1 1 2 1 0 1 0 0 1 1 0 0 0 1 0 1 1 1 0 2 2 1 2 1 0 0 0 1 0 1 1 1 1 1 1 0 1 0 0 0 0 0 2 0 0 2 2 1 0 0 0 0 1 0 0 1 1 1 2 1 0 2 0 0 0 1 1 1 1 1 0 0 0 0 0 0 0 0 1 2 2 1 0 1 1 0 1 0 1 0 0 0 1 1 1 2 0 1 0 2 0 1 2 0 1 2 1 0 1 0 0 1 1 0 1 1 0 1 0 2 0 0 2 1 1 1 1 2 0 0 1 0 2 0 0 1 0 0 0 0 2 2 1 1 0 0 1 0 1 1 1 1 0 0 0 0 1 0 1 1 0 1 1 1 1 1 0 0 1 1 1 1 0 0 1 1 1 0 0 2 0 2 0 0 2 2 0 0 0 0 0 1 1 1 0 1 0 2 2 1 1 0 0 2 0 1 0 1 1 0 0 1 1 0 0 0 0 1 0 0 0 0 2 0 0 1 2 0 1 1 1 0 0 0 0 0 1 0 0 0 0 1 1 0 0 0 0 1 2 0 0 1 1 0 1 0 0 0 0 2 0 2 1 0 2 0 1 1 1 1 1 2 2 0 1 0 1 0 1 1 0 0 0 1 1 1 2 0 1 1 0 1 0 0 0 0 2 2 0 1 1 1 1 0 0 1 2 1 1 2 1 1 1 0 2 1 1 2 0 0 2 1 1 0 0 0 1 1 1 2 0 0 0 0 0 0 2 1 0 0 0 0 1 1 0 1 0 1 0 0 0 0 0 0 2 0 0 0 0 0 1 0 1 1 1 1 0 1 1 0 0 0 2 0 0 0 0 2 0 2 2 0 0 2 1 0 0 2 1 0 0 0 0 0 0 0 1 1 0 2 0 2 2 0 1 1 1 0 2 0 2 2 2 2 1 0 1 0 1 0 0 1 1 0 0 1 1 2 1 0 1 1 0 1 1 1 2 0 2 0 0 1 0 2 0 0 2 0 2 0 0 0 2 2 0 0 0 0 1 2 0 2 2 1 0 0 0 1 0 0 0 0 2 0 2 2 0 0 0 0 0 2 0 0 1 0 1 1 0 2 0 0 0 0 1 0 1 0 0 0 0 0 0 1 0 0 1 1 0 1 0 2 1 0 2 2 2 2 0 0 1 0 2 0 0 1 0 1 1 0 1 0 1 0 0 0 1 0 0 0 0 0 0 0 0 1 0 1 0 0 0 0 1 0 1 0 0 1 1 1 0 0 0 1 1 2 0 1 0 1 0 2 1 2 1 1 0 1 2 0 0 1 0 0 1 1 0 1 1 2 1 0 0 0 0 0 1 1 0 1 0 0 1 0 1 0 1 2 1 0 1 1 1 0 0 0 0 0 0 0 0 2 0
122 0 2 0 0 0 0 1 1 1 0 0 1 0 0 0 0 0 0 1 1 1 0 0 0 0 0 2 2 2 1 0 1 1 1 2 1 1 0 0 2 1 0 1 2 1 0 0 1 0 1 0 0 0 2 1 0 0 0 0 1 1 2 2 0 2 0 0 0 0 0 1 2 2 0 2 2 1 2 0 1 2 2 1 1 0 0 0 2 2 0 0 0 1 0 2 1 1 0 1 0 1 0 0 2 1 2 2 0 2 0 2 1 1 2 2 1 0 0 0 1 0 2 1 0 1 1 1 1 1 0 1 0 0 0 0 0 0 0 2 1 1 0 1 0 0 0 0 0 2 0 0 0 0 1 0 0 1 0 2 1 2 1 1 0 1 2 1 0 2 2 1 1 1 0 0 0 0 0 0 0 1 0 0 0 0 1 1 0 0 0 1 1 0 2 1 1 1 0 0 0 0 0 0 2 2 0 1 1 0 2 0 1 0 2 0 0 1 1 0 1 1 0 1 1 1 1 0 0 1 1 0 0 0 0 0 0 1 0 1 1 0 2 0 0 0 0 0 0 1 1 1 1 0 0 0 0 1 0 0 0 0 0 1 0 0 1 1 2 0 0 0 0 2 0 1 2 0 2 0 0 1 1 2 1 0 0 1 1 2 0 1 0 2 1 1 1 1 1 2 1 0 2 0 1 0 0 1 1 1 0 2 1 1 1 0 0 0 0 0 1 1 1 0 1 0 1 1 0 1 1 1 1 1 0 0 0 2 0 0 0 0 1 0 1 0 0 1 1 1 1 0 2 2 1 0 0 0 0 1 0 1 1 0 1 0 0 2 2 0 0 0 0 2 0 0 0 1 0 2 2 0 2 0 0 1 0 0 0 0 0 0 0 0 2 1 1 0 2 2 2 2 1 1 1 0 1 1 0 2 0 0 0 1 1 1 0 0 0 0 0 1 1 0 0 2 0 0 0 0 2 0 0 1 1 1 0 2 1 1 2 0 0 1 1 1 0 0 0 0 0 1 0 1 1 0 0 2 1 2 0 0 0 0 0 0 0 2 0 1 1 1 2 0 0 1 0 0 2 0 0 1 0 0 2 1 0 0 0 0 0 1 0 2 1 0 1 1 1 1 1 2 1 1 1 1 1 0 0 1 1 0 0 1 0 1 1 0 1 1 0 2 2 0 0 2 2 0 0 1 0 0 0 1 2 0 0 1 1 0 1 1 1 1 1 1 1 1 2 2 1 0 0 1 1 0 1 1 1 0 1 0 1 1 0 0 1 1 1 1 1 1 0 0 0 0 2 1 1 1 0 1 1 0 1 1 1 0 1 0 0 0 1 1 1 1 1 0 0 0 0 1 1 0 2 2 2 0 0 1 0 0 0 0 0 0 1 0 0 0 1 1 1 1 1 0 1 0 0 0 0 0 1 1 1 0 1 0 1 1 1 0 0 0 2 0 0 2 1 1 0 1 0 0 0 1 0 2 2 0 0 0 1 0 2 1 0 1 1 0 0 0 1 0 0 2 1 1 1 1 1 0 1 0 0 1 2 0 2 2 0 1 0 0 0 0 1 0 0 0 0 0 1 1 1 2 1 1 1 0 1 1 0 1 0 1 0 2 1 0 0 0 1 1 0 0 1 0 1 0 0 0 0 2 0 0 1 0 1 1 0 1 0 1 1 0 1 1 0 0 0 0 0 0 0 1 0 0 0 0 0 2 2 1 0 0 2 1 0 2 1 1 0 1 1 0 0 1 1 1 2 1 0 1 1 1 0 2 1 2 1 1 2 0 0 0 1 0 1 0 0 0 0 0 1 1 0 0 0 1 1 0 1 0 1 1 1 1 1 0 1 1 1 2 2 1 1 0 0 1 1 0 0 1 0 0 0 0 1 0 0 1 1 0 1 0 0 0 0 1 1 1 2 2 0 2 2 0 0 0 0 0 0 0 0 0 0 0 1 0 0 1 0 0 0 2 0 2 2 2 2 2 0 0 0 2 2 0 0 0 2 1 0 1 1 0 2 0 0 0 0 2 0 0 1 1 1 1 0 0 0 0 1 0 1 1 0 0 0 0 0 0 0 1 1 1 0 2 2 0 2 0 0 1 0 0 0 2 2 1 0 0 2 0 0 0 1 0 0 0 2 0 2 2 1 0 2 2 0 0 1 1 0 1 1 0 0 0 2 0 0 0 1 1 0 0 2 0 0 0 0 1 0 1 0 0 0 0 1 0 0 0 0 0 0 1 0 2 2 0 2 0
123 0 1 0 0 0 0 1 1 1 0 0 2 2 1 1 0 0 0 1 1 1 0 0 0 0 0 1 2 1 1 0 2 2 2 1 2 1 1 0 1 0 0 0 1 0 1 0 2 0 0 0 0 0 2 2 0 0 0 2 0 2 1 0 0 0 0 1 0 0 0 0 1 1 1 1 1 2 2 0 2 2 1 0 1 0 0 0 1 1 0 0 2 2 0 0 0 1 0 2 1 0 0 0 2 0 2 2 1 1 0 1 1 1 2 2 2 0 1 0 1 0 2 1 0 1 1 1 1 0 1 1 0 0 0 0 1 0 0 0 1 1 0 0 0 0 0 0 0 1 0 0 0 1 0 1 0 0 0 2 2 0 1 1 0 1 0 1 0 1 1 1 2 0 0 0 0 1 0 0 0 0 0 0 0 0 1 2 0 1 1 1 0 0 0 0 0 1 0 0 0 1 1 1 2 0 2 0 1 0 2 0 2 0 1 2 2 1 2 0 2 2 0 2 0 1 1 0 0 1 1 1 1 1 1 0 1 2 0 0 0 1 2 0 1 1 0 0 1 1 1 1 1 0 2 1 0 1 0 0 0 0 0 1 0 0 0 1 1 0 1 1 0 2 1 2 1 2 2 2 2 2 2 2 2 0 1 1 1 2 0 1 0 2 2 0 0 1 0 2 0 0 1 1 0 0 0 2 0 0 0 2 2 1 1 0 0 0 0 0 1 1 1 0 0 0 1 2 1 2 2 1 1 1 0 1 0 0 2 0 1 1 1 0 2 0 0 1 2 1 2 0 1 1 1 1 0 0 0 1 0 1 2 0 2 0 0 1 1 1 1 1 0 2 0 1 0 2 0 2 0 0 0 1 1 0 0 1 1 0 0 0 0 0 2 0 0 0 1 1 1 1 0 1 1 0 0 0 1 2 0 0 0 0 0 0 0 0 0 0 0 0 0 0 2 2 1 1 1 0 1 1 0 1 0 0 2 1 1 0 1 1 0 1 1 0 0 1 1 0 0 1 0 2 0 0 0 2 0 2 1 0 0 0 0 1 0 2 0 1 1 1 2 0 1 1 1 0 2 0 1 2 1 1 2 0 0 2 1 0 0 1 1 1 0 0 0 0 1 0 1 2 2 0 2 1 0 0 0 0 0 2 0 0 1 0 0 0 0 1 1 2 1 0 0 1 1 1 1 1 1 0 0 0 0 0 0 0 2 0 1 1 2 1 2 1 2 2 0 0 0 0 1 1 1 0 1 1 1 1 0 0 0 1 1 1 0 2 2 1 1 1 0 0 0 0 1 1 1 0 1 0 2 0 1 1 2 0 1 1 1 0 1 0 1 0 0 0 0 0 0 2 1 0 1 2 0 0 0 1 2 0 0 1 1 0 0 0 0 0 1 1 0 1 1 0 2 1 0 0 0 2 0 0 0 2 0 1 2 0 0 1 0 0 2 1 1 2 0 0 2 1 0 1 0 2 0 1 0 0 0 0 1 1 1 2 0 1 1 0 0 1 0 0 0 2 2 1 1 1 0 0 0 0 0 2 2 1 1 0 0 1 0 2 1 1 2 0 0 2 0 1 0 0 0 0 1 2 2 0 1 1 0 1 0 0 0 2 1 0 0 0 0 0 2 1 1 0 0 0 0 0 0 2 0 1 0 0 0 0 0 0 0 0 0 1 1 0 0 0 0 0 0 0 0 0 1 0 0 0 0 1 1 0 2 0 2 0 0 0 0 0 0 0 0 1 1 1 1 1 1 1 0 0 1 1 0 2 0 2 0 2 2 1 0 1 1 2 0 0 1 1 0 1 1 1 0 0 1 1 2 0 0 1 0 1 1 0 2 0 2 2 2 0 0 2 0 1 0 0 0 2 1 0 0 1 0 2 1 0 1 1 1 1 0 1 1 0 0 1 0 1 0 2 2 0 0 0 0 0 1 0 0 0 0 0 0 0 2 0 1 0 0 0 0 2 0 0 1 1 2 2 1 1 0 1 1 1 0 0 1 2 2 1 2 2 2 0 0 0 0 2 0 0 1 1 1 1 1 2 2 0 0 0 0 0 0 0 2 0 0 2 0 1 2 2 1 2 1 0 0 0 0 2 0 0 0 1 1 0 0 0 2 1 2 1 2 1 0 0 2 0 1 2 0 0 2 2 0 0 0 2 1 0 1 0 0 0 2 0 1 0 1 1 0 0 1 0 0 0 0 0 0 1 0 1 2 0 1 1 0 0 0 0 0 0 0 1 1 0 2 1
124 0 1 0 0 0 0 2 0 0 0 0 1 2 0 1 0 0 0 1 1 1 0 1 0 0 1 2 2 2 1 0 2 2 1 1 1 0 0 2 0 1 0 0 0 1 0 0 0 2 2 0 1 1 1 1 0 0 0 1 1 1 2 2 1 0 1 0 0 0 0 0 2 2 2 2 2 2 2 1 1 2 1 0 1 0 0 0 1 2 0 0 1 2 1 2 1 1 1 1 2 1 0 0 2 0 2 2 0 2 0 1 1 2 1 1 1 0 1 0 1 0 2 1 0 1 1 1 1 1 1 0 0 0 1 1 1 0 0 0 0 2 0 0 0 0 1 0 0 0 0 0 1 0 1 0 0 0 0 0 0 0 1 1 0 2 1 2 2 0 0 0 0 2 0 1 0 1 1 1 0 1 1 1 0 0 2 2 1 0 0 2 0 1 1 2 0 2 0 0 0 0 0 1 2 0 2 1 1 0 1 0 1 0 1 0 0 0 1 0 1 1 1 2 0 1 1 1 0 2 1 1 1 1 1 1 0 1 0 1 1 1 2 0 2 2 0 0 1 1 1 1 1 0 1 1 0 2 1 1 1 1 0 0 0 0 0 1 1 0 0 1 0 1 0 0 0 0 2 1 1 2 2 2 2 0 1 1 0 1 0 1 0 2 0 1 0 0 0 1 2 1 2 0 2 0 0 2 2 0 1 2 2 0 0 0 0 0 1 0 1 1 1 0 0 0 0 0 0 0 1 0 1 1 0 0 0 2 0 1 2 2 2 0 1 0 0 0 1 0 0 0 2 2 2 0 0 0 0 0 1 1 1 0 1 0 1 2 2 2 0 2 1 2 1 0 0 2 2 0 0 1 1 0 0 1 0 0 0 1 0 0 1 2 2 2 2 0 1 1 1 1 1 0 0 1 0 0 0 2 0 0 0 1 0 0 0 1 0 1 0 1 0 1 0 2 1 1 1 0 1 1 0 0 1 1 0 0 0 0 1 0 0 2 0 2 0 0 0 0 0 2 0 2 1 0 1 2 1 2 1 0 0 0 0 0 0 2 0 0 0 1 1 2 2 0 2 0 0 0 2 2 0 1 1 0 1 2 0 0 0 0 0 2 0 0 1 0 0 1 2 2 2 0 2 0 0 1 0 1 0 1 0 0 1 1 0 0 1 0 0 2 2 1 1 2 1 0 0 2 0 2 1 0 1 1 0 0 1 2 0 0 0 0 1 0 1 1 1 2 0 0 1 2 0 1 0 1 1 1 0 0 1 0 0 0 0 0 0 0 0 1 0 0 0 0 1 1 1 1 0 1 1 0 0 0 0 0 1 0 0 0 0 0 0 0 0 0 0 0 0 2 1 0 1 1 1 0 0 1 0 0 0 0 1 1 1 0 0 0 2 2 0 0 0 0 2 2 0 0 0 0 0 2 0 1 1 1 2 0 0 1 0 1 1 1 1 2 1 1 0 2 0 2 0 2 0 1 1 0 0 0 1 2 0 2 1 1 0 0 1 0 0 1 1 1 1 2 0 0 0 0 0 1 1 1 1 1 1 0 0 0 0 1 0 0 2 0 0 2 1 1 0 1 1 2 0 0 1 0 1 1 1 1 0 1 0 1 1 0 0 0 0 0 2 0 0 0 0 0 0 0 0 2 0 0 0 0 0 2 0 2 0 0 0 1 1 1 0 0 0 0 0 0 0 0 0 0 0 0 0 2 2 2 0 0 2 1 0 1 0 1 1 0 0 0 1 0 1 0 2 1 1 1 2 1 0 1 0 2 1 2 2 0 0 0 0 1 0 1 2 2 0 0 2 2 2 0 0 2 2 0 1 1 0 1 1 0 1 0 1 1 1 1 0 1 0 0 0 1 1 0 2 0 0 1 1 0 0 0 0 0 1 1 0 0 1 1 0 1 0 1 0 2 2 0 0 0 0 0 0 0 0 0 0 0 1 0 1 0 0 1 0 0 0 2 0 1 1 1 2 2 1 1 0 2 1 0 1 0 1 2 1 1 1 1 2 0 0 0 0 2 1 0 1 1 1 0 1 1 1 1 0 1 2 2 0 0 1 1 0 1 0 2 2 2 0 2 0 1 0 0 0 1 0 0 0 2 2 1 0 0 0 1 1 2 2 0 0 0 1 0 2 0 0 0 0 1 0 0 2 0 1 0 1 0 1 0 1 0 0 0 0 0 0 1 1 0 1 0 0 1 0 0 0 0 0 1 0 2 1 0 0 1 2 0 1 0 1 1 1 1
125 0 1 1 1 0 1 0 0 2 0 0 0 0 0 0 0 1 1 1 1 0 0 0 0 0 0 2 2 2 2 0 1 2 0 0 2 2 0 1 1 0 0 0 2 2 0 0 2 0 0 0 1 1 0 0 0 0 1 2 0 0 1 1 0 0 0 0 0 0 0 0 2 2 1 2 2 1 2 0 1 2 1 0 1 0 0 0 1 1 0 0 1 1 1 2 0 1 0 1 0 0 0 0 2 1 2 1 1 1 0 2 1 1 1 1 1 0 1 0 1 0 2 1 0 2 2 1 2 0 1 1 0 0 0 0 0 0 0 0 0 2 0 0 0 1 1 0 0 1 0 0 1 0 1 0 0 0 0 1 2 1 0 1 0 0 1 1 0 1 1 1 1 1 1 0 1 1 0 0 0 2 1 1 0 0 2 2 0 0 0 2 0 2 2 2 1 2 0 0 0 0 0 1 2 1 1 1 1 0 0 0 0 1 0 0 0 2 2 0 2 2 0 2 0 1 1 0 0 2 0 0 0 0 0 0 0 1 0 0 0 1 2 0 2 2 0 0 0 0 0 0 1 0 0 0 0 2 0 1 0 1 0 0 0 0 0 1 0 0 0 2 0 1 0 0 1 1 1 1 1 2 2 2 2 0 2 0 0 1 0 1 1 2 2 1 1 0 0 1 0 0 1 1 1 0 0 0 1 0 1 2 2 2 2 1 0 0 0 0 1 1 2 1 0 0 1 1 2 2 2 2 0 0 0 0 0 1 1 0 1 0 2 0 0 0 1 0 1 0 0 1 0 0 0 2 0 0 0 2 0 2 1 0 1 0 0 1 1 1 1 1 1 1 0 0 0 0 0 2 1 1 2 0 0 1 0 1 1 0 0 0 2 1 2 2 1 1 0 0 0 0 0 2 1 0 0 1 0 1 1 0 0 1 1 0 1 0 1 0 1 0 1 1 1 1 0 0 0 0 1 1 1 1 1 0 1 1 1 0 0 1 0 2 0 1 0 0 0 0 1 1 0 1 0 0 0 2 2 2 0 0 0 0 1 1 0 2 0 1 1 1 2 0 0 0 0 0 1 0 1 1 0 1 1 0 1 0 0 0 0 2 0 1 0 0 1 0 1 0 1 2 1 1 1 1 1 0 0 1 0 2 0 1 0 1 1 2 0 2 1 2 1 0 0 1 0 0 0 2 0 1 1 0 0 0 0 1 1 1 0 0 2 1 1 1 1 0 2 2 1 0 0 1 1 2 0 1 1 1 0 0 0 1 1 0 0 0 0 0 0 1 0 0 0 0 1 1 1 0 1 0 1 0 0 1 2 0 1 0 0 0 1 0 0 1 0 0 0 0 2 2 1 0 1 1 1 0 0 1 1 0 0 1 1 2 1 0 0 1 0 1 0 0 0 1 2 1 0 0 1 0 1 1 0 0 1 0 1 1 1 2 0 0 2 1 1 1 1 0 1 0 0 1 0 1 0 1 1 0 0 0 0 1 1 2 0 0 0 1 1 1 0 0 0 1 1 0 1 1 0 0 1 1 1 1 0 0 1 2 2 0 0 2 1 0 1 0 0 2 1 0 0 1 0 1 1 2 1 0 0 0 0 0 0 0 0 1 1 0 0 0 1 0 1 0 0 0 2 0 2 2 0 2 0 0 1 0 1 1 0 1 0 0 1 0 1 1 1 1 1 2 0 0 0 1 1 0 0 0 0 1 2 1 0 1 2 1 0 1 0 0 0 0 1 1 0 0 1 0 1 1 1 0 1 1 1 2 0 2 1 2 2 0 1 0 0 0 1 0 0 0 0 0 2 2 1 2 0 0 0 0 2 0 1 1 0 1 1 0 0 1 1 1 1 1 1 1 0 1 0 2 2 0 0 0 0 2 1 0 0 0 1 0 1 0 0 0 0 0 0 1 2 1 0 0 2 0 1 1 0 0 1 0 1 0 0 0 2 0 0 1 1 0 0 2 0 1 2 2 2 2 2 0 0 0 0 1 0 0 1 0 0 2 1 1 2 0 0 0 0 1 0 0 1 0 1 2 0 1 1 1 1 0 1 2 0 2 2 1 0 2 0 2 1 1 1 1 2 0 2 0 0 1 1 0 0 0 1 1 0 0 2 2 1 0 1 0 0 0 0 0 2 2 1 0 2 2 0 0 1 0 1 1 1 1 1 1 1 0 0 0 0 0 0 0 2 0 1 0 0 1 0 0 0 0 1 1 0 1 0 0 0 0 2 0 0 0 1 0 1 0
126 0 0 0 0 0 0 1 1 0 0 0 0 0 0 0 0 0 1 0 2 0 0 1 0 0 1 0 1 2 2 1 0 0 0 0 1 2 0 0 2 0 0 1 2 1 2 0 1 0 0 0 0 0 1 0 0 0 1 1 0 1 1 1 1 0 0 0 0 0 0 0 1 1 2 1 1 1 2 1 0 1 2 1 1 0 0 1 1 2 0 1 0 1 0 1 1 0 0 1 1 0 1 0 2 1 2 1 1 1 0 2 2 2 2 2 2 0 1 0 1 0 2 2 0 0 0 0 1 0 1 0 0 0 1 1 1 0 0 1 1 2 0 1 0 1 0 0 0 0 0 0 0 0 2 1 0 1 0 1 1 2 1 0 0 0 1 1 0 1 1 1 0 2 0 0 0 0 1 1 0 2 0 0 0 0 2 0 0 0 0 2 0 2 2 2 0 0 0 0 0 0 0 1 2 0 2 0 0 0 1 0 0 0 1 2 2 1 2 1 1 1 2 2 0 2 2 0 0 0 0 0 0 0 0 0 0 2 0 0 0 0 1 0 2 2 1 0 0 0 0 0 0 0 1 1 1 1 1 1 1 1 0 0 1 1 0 0 2 0 0 2 0 1 0 0 0 1 1 1 1 2 2 2 2 0 1 0 0 2 1 1 1 2 2 1 1 0 0 0 1 1 0 2 0 0 0 1 2 0 0 2 1 2 2 0 1 0 0 0 0 0 0 0 1 0 0 2 0 0 2 2 1 1 0 0 0 1 1 0 1 1 2 0 0 0 1 1 1 0 0 1 2 2 1 0 2 1 0 1 0 2 2 0 2 1 0 2 2 0 0 0 1 1 1 0 0 2 1 1 0 0 1 0 2 1 0 0 0 0 0 0 0 0 1 0 0 1 0 0 0 0 1 0 0 1 1 1 0 1 1 0 0 0 1 0 1 0 1 0 1 0 0 0 1 2 2 0 0 0 2 0 0 2 1 1 0 0 0 0 1 1 0 0 1 0 0 0 0 0 0 1 0 1 0 0 0 2 2 2 0 0 0 0 0 1 0 2 0 1 1 1 1 1 1 0 1 0 2 1 1 2 0 0 2 1 0 2 2 0 1 0 0 1 1 0 1 1 1 0 1 2 1 1 1 1 1 1 0 1 0 1 1 1 0 1 0 1 0 1 1 2 2 0 0 1 1 0 0 1 0 1 0 0 1 0 1 0 1 1 0 0 2 2 2 2 1 2 0 0 0 0 1 1 1 0 2 0 2 0 0 0 0 0 0 1 0 0 0 0 1 1 0 0 0 0 1 0 0 0 0 1 1 0 0 0 1 1 1 1 0 0 1 0 1 0 0 0 0 0 1 1 0 1 2 2 2 0 0 1 1 0 0 0 0 0 0 0 0 0 2 2 0 1 1 0 2 1 0 0 0 0 0 2 0 1 0 1 2 0 2 1 0 1 0 2 2 0 1 1 1 1 0 1 1 2 0 1 1 0 0 0 2 2 0 2 0 0 0 1 1 1 0 1 1 2 2 1 1 1 0 1 0 2 0 0 2 0 2 2 1 1 1 1 0 0 1 0 0 0 0 1 0 0 1 1 1 1 2 0 1 1 0 1 1 1 0 1 1 0 0 0 1 0 1 1 1 0 0 0 0 0 0 1 0 1 1 0 1 1 0 1 0 0 1 0 1 1 0 1 1 1 0 0 0 0 0 0 2 1 0 0 0 1 1 1 2 2 0 1 0 0 0 1 1 1 1 2 0 2 1 0 0 0 1 1 0 0 0 2 0 2 2 1 1 1 0 1 0 0 0 1 0 0 2 2 0 0 0 1 2 1 1 0 0 1 0 0 1 0 1 1 1 2 2 1 1 1 0 0 1 1 2 0 0 1 1 0 0 0 0 0 0 0 0 0 0 1 0 1 0 1 1 2 1 1 0 0 0 0 0 0 0 0 0 1 1 0 1 0 1 0 0 0 1 1 1 1 0 0 1 1 2 0 0 0 0 1 0 0 2 2 0 2 2 2 2 0 0 0 0 1 0 0 1 0 1 1 0 0 0 1 0 0 0 1 0 0 2 0 0 2 0 1 2 2 1 2 0 1 0 0 0 1 1 0 0 1 2 2 0 0 1 1 1 1 1 1 0 1 2 0 2 1 0 1 2 2 0 1 0 1 2 0 2 1 1 0 2 0 0 0 0 0 0 0 1 0 2 0 0 2 0 1 0 0 1 0 2 0 0 0 0 1 1 0 0 1 1 0 0 0
127 0 2 0 0 0 0 2 0 0 0 1 1 1 0 1 0 0 1 0 1 0 0 0 0 0 1 2 2 2 2 1 2 2 0 1 1 2 0 1 1 0 0 1 2 1 0 0 1 0 0 0 1 2 0 0 0 0 0 2 0 0 0 0 0 0 0 1 0 0 0 1 1 1 1 1 1 1 2 0 0 1 2 1 1 0 0 0 0 2 0 0 1 2 1 2 1 1 0 1 1 0 0 0 2 1 2 1 1 1 1 2 0 2 1 1 1 0 1 0 1 1 2 1 0 1 1 1 2 1 2 0 0 0 0 0 0 0 0 0 0 1 1 0 0 2 1 0 0 0 0 0 0 0 0 1 1 1 1 2 1 1 2 0 1 2 1 0 0 2 1 0 0 2 0 0 2 0 2 2 0 2 1 1 0 0 2 1 0 0 0 1 0 1 1 1 1 1 0 0 0 0 1 2 2 0 2 0 0 0 2 0 2 0 2 0 2 1 2 1 0 0 0 2 0 1 1 0 0 1 0 0 0 0 0 0 0 2 0 0 0 0 2 1 1 1 0 0 0 0 0 0 0 1 1 1 0 2 1 2 1 2 0 1 0 0 2 0 2 1 0 1 0 1 1 0 0 1 1 0 0 1 2 2 2 0 2 0 2 2 0 2 1 2 1 1 1 0 0 1 1 1 2 0 0 0 1 2 2 0 1 2 2 1 1 0 0 0 1 0 0 0 1 0 0 0 1 1 1 2 2 1 1 0 0 0 0 1 1 0 0 0 2 1 0 0 0 0 1 0 1 0 1 2 1 0 1 0 1 0 0 0 1 1 1 0 1 0 0 0 0 0 0 2 0 0 0 1 1 1 1 2 0 0 2 0 0 0 0 0 0 0 0 0 2 1 1 0 1 1 0 1 1 0 0 0 1 0 1 1 0 1 0 1 1 0 1 0 1 0 0 2 0 0 1 2 1 0 0 1 1 1 0 0 0 0 0 0 0 0 1 0 0 1 1 2 1 1 0 0 0 2 0 2 2 1 1 1 1 0 2 0 0 0 0 1 0 2 0 1 1 2 2 1 2 0 1 0 0 0 2 1 0 0 1 0 0 1 0 0 0 1 0 2 1 0 1 0 2 0 0 2 1 1 1 2 2 1 0 0 0 2 0 0 1 0 0 0 0 0 0 2 2 2 2 2 0 0 0 2 0 1 0 0 1 1 2 0 1 0 2 2 2 1 2 2 2 1 1 1 1 0 1 1 1 1 1 0 1 1 0 0 0 0 0 0 0 1 1 1 0 1 1 0 0 0 2 1 2 1 0 0 1 0 1 1 2 1 0 0 1 1 0 0 0 1 0 1 0 0 1 1 1 0 1 1 1 0 0 1 0 0 0 1 0 0 0 0 0 0 0 1 0 0 0 0 0 1 0 0 0 0 0 2 0 0 0 0 1 1 1 1 0 1 1 1 1 1 2 2 0 1 0 1 0 1 0 2 1 0 0 0 0 1 0 1 0 0 1 0 1 0 0 1 1 2 2 1 2 2 0 0 1 1 0 1 1 1 2 1 1 1 0 1 1 0 2 1 0 1 0 1 0 0 0 0 2 0 1 0 0 0 0 0 0 0 0 2 1 0 0 0 0 0 1 0 0 0 0 0 0 0 1 2 0 0 0 0 0 1 1 1 0 0 0 1 1 1 0 0 0 0 0 0 0 0 0 1 1 1 0 1 1 0 0 0 2 1 0 2 1 0 1 0 0 0 2 2 0 2 0 0 2 0 2 0 2 2 0 2 1 2 2 1 0 1 0 1 0 0 0 1 0 0 1 1 0 0 1 0 1 0 1 1 1 2 0 0 0 0 0 0 0 2 2 2 2 2 0 1 1 2 2 0 0 1 0 1 1 1 1 2 1 0 0 0 0 0 0 0 0 2 1 2 1 1 1 0 0 0 0 0 0 0 0 0 1 0 1 0 1 0 0 1 0 2 0 0 2 1 1 1 1 0 0 1 0 1 0 0 2 1 1 0 2 0 2 0 0 0 0 2 0 0 1 1 1 2 0 0 0 1 0 0 0 0 0 0 1 0 0 1 0 2 0 1 2 1 2 0 1 0 0 2 0 0 0 1 2 0 1 1 2 2 2 0 0 1 0 0 1 0 2 0 0 0 0 2 1 1 0 2 1 0 0 1 0 0 1 0 1 0 0 0 0 1 1 1 0 0 0 0 0 2 0 0 1 1 0 0 0 0 1 1 2 0 0 0 1 0 0 0
128 0 1 1 1 0 0 1 0 1 0 0 0 0 0 0 0 0 0 1 1 1 0 0 0 0 0 0 2 2 2 1 0 2 1 1 2 1 0 1 1 0 1 1 2 2 1 0 1 0 0 0 0 0 1 1 0 0 0 0 1 1 2 1 0 0 0 0 0 0 0 2 2 2 2 2 2 1 1 0 1 2 2 2 2 0 0 0 2 2 0 0 2 2 0 0 0 1 0 2 1 0 0 0 2 1 2 2 0 2 0 1 0 0 1 0 0 0 0 0 2 0 2 0 0 2 2 1 1 0 1 0 1 0 0 0 1 0 0 1 1 2 1 0 0 1 1 0 0 0 0 0 0 0 0 0 0 0 1 1 0 1 2 0 0 1 1 2 0 2 2 1 0 2 0 0 0 1 0 0 0 1 1 1 1 1 1 1 0 0 1 1 0 2 2 1 2 2 0 0 1 0 1 1 2 2 1 0 1 0 0 0 0 0 2 2 1 0 2 2 0 0 1 2 0 1 1 0 0 1 0 0 0 0 0 0 0 2 0 0 0 0 2 0 2 2 1 0 0 0 0 0 1 0 0 0 1 2 1 1 1 1 1 1 0 0 0 0 1 1 0 1 0 1 0 0 1 1 2 2 1 2 1 2 1 0 1 0 2 2 0 2 0 1 1 0 1 0 0 0 2 0 2 0 2 0 0 0 1 1 0 1 2 2 2 1 0 1 0 0 1 1 1 0 0 0 1 1 1 1 1 1 1 0 0 0 0 1 1 0 0 0 2 1 0 0 0 0 1 0 0 0 1 2 0 0 2 0 0 2 0 2 2 0 2 0 1 2 2 2 2 2 1 2 1 1 0 1 0 2 0 1 0 0 1 0 0 0 0 0 0 0 0 0 2 0 0 0 0 0 0 0 0 1 0 2 0 0 1 2 0 1 0 1 1 0 1 0 0 0 0 1 1 1 0 2 0 0 0 1 1 1 0 0 1 1 1 1 1 0 0 0 0 2 0 2 0 0 0 0 0 1 0 2 2 0 1 1 1 2 0 0 1 1 0 1 0 1 0 0 0 1 1 1 1 0 1 1 1 0 1 1 0 1 1 1 1 1 1 0 1 1 0 1 1 0 1 1 1 1 1 2 1 1 1 2 2 2 0 0 0 2 1 0 0 0 0 1 1 1 0 2 2 2 2 2 0 2 0 1 1 0 0 0 1 0 0 1 0 2 0 0 1 1 1 1 1 2 0 2 0 0 1 2 0 0 1 0 2 0 1 0 0 1 1 1 0 1 1 0 1 1 0 0 0 0 2 1 1 0 1 0 1 0 1 1 1 1 0 0 0 0 0 1 1 1 1 0 0 0 0 0 0 0 1 2 1 0 1 1 1 1 0 0 0 0 0 0 1 2 0 2 1 0 1 2 2 1 0 0 0 2 0 1 0 1 0 0 1 1 1 0 0 2 0 0 1 1 0 0 2 1 0 0 0 1 0 2 2 0 0 0 1 2 0 2 1 0 1 1 0 1 0 0 0 2 2 0 1 1 1 1 0 1 1 2 1 0 2 2 0 1 0 2 1 1 2 0 0 1 0 1 0 2 0 1 0 2 2 0 1 1 0 0 0 0 1 0 0 1 0 0 0 1 1 1 2 1 0 1 0 0 0 1 0 1 1 0 1 2 1 1 0 0 0 1 1 1 0 1 1 1 0 0 0 0 1 0 0 0 0 0 1 0 0 0 1 2 0 1 0 0 0 0 0 0 0 1 1 1 1 1 0 1 2 1 0 2 2 2 0 0 2 1 1 1 0 1 0 0 0 1 0 0 2 1 0 2 0 0 0 0 2 0 2 2 0 0 1 0 1 1 0 2 2 0 0 2 0 0 1 2 1 1 0 1 0 1 0 0 1 1 1 1 0 1 1 0 0 1 0 1 0 2 2 0 1 0 1 1 1 0 1 1 0 2 2 0 1 0 1 0 0 1 0 2 0 1 2 1 1 1 0 0 0 2 2 0 0 0 2 2 0 1 2 2 2 0 0 0 0 0 1 0 2 0 0 1 0 1 0 1 0 0 0 0 0 1 2 1 0 2 0 1 1 1 1 0 0 0 0 0 0 0 1 0 0 2 2 0 0 0 2 0 1 0 1 0 0 0 2 0 2 0 0 0 0 2 0 0 1 0 0 0 1 0 2 0 0 0 1 0 0 0 0 1 1 0 1 0 0 1 0 0 0 1 1 0 1 0 0 1 0 1 2 0 0 0 0 0 2 0
129 0 2 0 1 0 0 1 1 1 0 0 1 1 0 1 0 0 0 1 1 1 0 0 0 0 1 1 1 2 1 1 2 2 2 1 1 2 0 1 1 0 0 0 1 0 0 0 0 0 0 0 0 1 1 0 1 0 1 1 1 1 2 0 0 2 0 0 0 0 0 0 2 2 1 2 1 2 2 0 2 2 2 0 0 0 0 1 2 2 2 1 0 0 0 1 0 1 0 2 1 0 0 0 2 0 2 0 2 0 0 2 1 1 1 1 1 0 1 0 2 0 2 1 0 1 1 1 2 0 0 1 1 0 0 0 0 0 0 1 0 2 1 0 0 2 1 0 0 0 0 0 0 1 0 0 0 0 1 1 1 1 1 1 0 2 1 1 0 2 1 0 0 2 0 1 0 0 1 1 0 2 0 0 0 0 0 2 2 2 2 2 0 1 2 1 0 2 0 0 1 0 0 1 2 2 1 0 2 0 0 0 0 1 1 1 0 0 1 0 1 1 1 2 0 0 0 0 0 1 1 0 0 1 1 0 1 0 1 1 1 1 1 0 1 1 0 0 1 1 1 1 2 0 0 0 1 0 0 0 0 0 2 2 0 0 0 0 1 0 1 1 0 2 0 0 0 0 2 0 0 0 2 1 1 0 2 2 0 2 0 0 1 2 2 1 2 1 1 1 1 0 2 0 2 0 0 2 0 0 0 2 2 2 2 1 0 0 0 0 2 2 2 1 0 0 0 2 0 0 2 1 1 0 0 0 0 2 0 0 0 0 1 0 0 0 0 0 1 1 1 0 2 2 2 0 1 0 0 1 0 1 1 0 1 0 1 0 0 0 0 0 1 1 0 0 0 1 1 1 1 0 0 0 1 0 0 0 0 0 0 0 0 0 1 0 0 0 1 1 1 1 0 1 0 0 0 0 0 2 0 0 0 0 0 0 0 0 0 0 1 2 1 1 1 2 0 2 2 0 1 1 0 0 1 1 1 0 0 0 2 1 0 0 2 1 1 0 0 0 0 1 0 2 2 1 1 2 1 2 0 0 2 2 0 0 0 2 0 2 2 2 2 1 1 1 0 0 2 0 2 2 0 1 2 2 0 1 0 0 0 0 0 1 0 0 1 1 1 0 1 2 2 0 1 1 2 1 1 0 0 1 0 1 0 1 0 0 1 1 0 1 2 0 0 2 1 0 0 2 0 2 0 0 1 1 2 0 1 1 0 0 1 1 2 2 1 1 1 2 1 1 1 2 1 1 0 2 0 1 0 0 0 0 0 1 0 2 2 2 1 1 1 0 1 0 2 1 1 1 0 0 1 0 0 0 1 0 1 0 0 0 1 0 1 0 0 0 0 0 0 2 1 1 2 2 1 0 0 0 2 2 0 0 0 0 0 0 0 0 1 2 0 0 0 0 1 1 0 0 1 1 1 2 0 1 1 1 2 0 1 0 0 0 2 0 0 2 0 0 1 2 0 1 0 2 0 1 1 0 0 0 1 2 0 2 1 1 1 0 0 0 0 0 0 2 2 1 0 0 0 1 0 0 0 1 2 0 1 2 1 0 1 2 0 1 1 0 0 2 0 1 0 1 0 1 0 2 2 0 1 1 0 0 0 0 0 1 0 1 0 1 0 0 1 1 1 0 1 0 0 0 1 1 0 1 1 0 0 2 1 2 0 1 1 0 1 1 0 0 0 0 0 0 0 0 1 0 0 0 0 0 1 1 0 2 2 1 0 2 1 0 1 0 0 1 1 0 1 1 1 1 1 1 2 1 1 2 1 2 1 1 2 0 0 0 0 1 0 0 1 1 0 0 2 1 1 0 0 1 1 0 2 0 2 2 0 0 2 0 2 2 1 2 2 1 1 2 0 0 1 2 2 0 0 0 0 0 1 2 0 2 0 0 0 0 0 0 0 0 0 2 1 2 1 1 1 0 0 0 1 0 0 0 0 0 0 0 1 0 0 0 2 0 0 0 0 1 1 2 2 2 2 0 0 0 0 0 0 0 2 2 1 1 2 1 2 0 0 0 0 1 0 0 2 2 0 1 0 2 1 1 1 0 1 1 0 0 1 0 0 1 0 1 1 1 0 2 1 0 1 0 0 0 1 0 0 0 0 1 0 0 2 0 2 1 2 0 1 0 1 0 2 0 1 1 1 0 0 0 2 0 1 0 1 0 1 1 1 0 0 0 0 0 1 0 2 0 1 0 0 1 0 0 1 1 2 1 0 1 0 0 0 0 2 0 1 0 0 0 2 0
130 0 2 0 0 0 0 1 0 0 0 1 1 1 0 1 0 0 0 1 1 1 0 1 0 0 1 0 2 2 2 1 1 1 0 1 1 2 0 1 1 0 1 1 2 1 1 0 0 0 0 0 1 2 0 1 0 0 1 0 0 0 1 1 0 1 1 0 0 0 0 0 2 2 2 2 2 1 2 0 1 2 2 0 1 0 0 0 1 2 0 0 0 1 1 1 0 1 1 2 2 0 0 0 2 1 2 2 0 2 0 1 0 1 0 0 0 1 0 0 1 0 2 2 0 0 0 1 2 0 0 0 0 0 0 0 1 0 1 0 0 2 0 0 0 1 0 0 0 1 0 0 0 1 0 1 1 2 0 1 1 1 1 1 0 1 1 1 0 1 1 1 2 0 1 0 1 0 0 0 0 0 0 0 2 2 0 2 1 0 0 0 0 0 1 1 0 2 0 0 1 0 0 0 1 1 1 0 1 0 1 0 0 1 1 1 1 0 1 1 0 0 0 0 2 2 0 0 0 1 1 0 1 1 0 0 0 1 1 1 1 1 2 0 1 1 0 0 2 1 0 0 0 0 0 0 1 1 0 0 0 0 0 0 1 1 0 1 1 0 0 2 0 1 0 0 1 1 2 1 1 1 2 2 2 0 1 2 0 2 0 0 0 2 1 1 1 0 0 0 0 0 2 0 0 1 1 1 1 0 0 2 1 1 2 0 0 0 0 0 1 1 2 2 0 0 1 1 0 1 2 1 1 1 0 1 0 2 0 0 1 0 2 0 1 0 0 0 1 0 0 0 2 2 0 0 1 0 0 0 0 0 2 0 2 1 0 1 1 0 0 0 1 2 0 0 0 1 0 2 1 0 0 0 0 1 0 1 1 0 0 0 0 1 2 0 0 1 1 1 1 2 0 2 1 1 0 1 0 1 1 0 0 1 1 0 1 1 0 1 0 2 1 1 0 2 1 0 0 1 1 1 1 0 0 0 0 1 1 0 1 1 0 1 1 1 0 0 0 1 0 0 0 2 2 0 2 2 1 2 2 0 0 1 0 1 0 2 0 1 1 1 2 0 1 0 1 0 2 0 0 2 0 0 2 1 0 2 1 0 1 0 0 2 1 0 2 0 2 0 0 2 2 0 2 0 0 0 0 1 0 1 0 1 0 1 0 1 0 1 1 2 2 1 1 2 0 1 0 1 1 0 0 0 1 0 1 2 1 1 1 1 1 1 2 2 1 1 1 1 1 0 1 2 1 0 0 2 0 0 0 1 0 0 0 0 0 0 0 0 0 0 2 0 2 0 2 1 1 1 0 0 2 0 1 1 2 1 0 0 0 1 0 0 1 0 0 0 0 0 0 2 0 1 2 2 2 0 0 0 0 0 0 0 0 2 0 0 0 0 0 0 0 0 0 0 0 1 1 1 0 0 2 2 0 0 0 0 1 1 0 0 0 2 0 2 2 1 1 2 0 1 0 1 0 2 0 2 1 0 0 0 1 1 1 2 1 1 1 0 0 0 1 0 0 1 0 0 1 1 1 0 1 0 0 1 0 1 1 0 1 0 1 2 1 1 1 0 0 2 1 1 0 2 1 2 1 2 1 1 0 0 0 0 0 0 0 2 1 0 0 0 1 0 0 1 1 0 0 0 0 0 0 2 0 0 1 0 1 1 0 1 0 0 0 0 0 1 0 0 0 0 0 0 0 0 1 0 0 0 1 0 2 2 0 0 2 1 0 0 0 0 0 0 1 1 1 1 1 1 1 1 0 0 1 1 0 2 0 2 0 2 2 2 0 2 0 0 0 2 2 2 0 0 2 1 1 0 0 1 1 0 2 0 0 0 0 0 1 0 1 1 1 2 1 2 1 2 0 0 0 2 2 0 0 0 0 1 0 0 0 1 2 1 0 1 1 1 0 0 0 1 0 2 2 0 0 0 0 0 0 0 0 0 1 0 0 0 2 0 0 0 1 0 0 0 0 1 1 1 2 2 2 1 0 1 0 1 0 0 1 1 1 1 1 1 2 0 0 0 0 2 0 0 0 0 2 1 0 1 0 2 0 1 1 1 0 1 2 1 0 2 0 2 2 2 0 2 0 0 1 1 0 1 0 0 0 0 1 1 0 0 2 2 2 0 0 1 0 0 2 0 2 1 1 0 1 2 0 0 1 1 0 1 2 0 0 1 2 0 1 0 0 0 0 2 0 0 0 0 0 1 0 1 0 1 2 1 0 1 1 0 0 1 0 0 0 0 0 0 2 0
131 0 1 0 0 0 0 1 0 0 0 0 1 2 0 1 0 0 0 0 1 0 0 0 0 0 0 2 2 1 1 0 1 1 0 2 0 1 0 0 1 0 0 0 2 0 0 0 2 0 0 0 0 0 2 0 0 0 0 1 1 1 1 1 1 0 1 1 0 0 0 1 2 2 2 2 2 1 2 0 1 2 2 0 0 0 0 1 2 2 0 1 1 2 0 2 1 0 0 2 2 0 0 0 2 1 2 1 1 1 0 2 2 2 1 1 1 0 0 0 2 0 2 0 0 2 2 1 2 0 0 0 0 0 1 1 1 0 0 0 0 2 0 0 0 2 2 0 0 1 1 0 0 0 0 0 0 2 0 0 1 1 2 0 1 2 1 1 1 0 0 1 0 2 0 0 1 2 0 0 0 0 1 1 0 0 1 1 1 0 0 0 0 1 1 2 0 1 0 0 0 1 0 0 2 2 2 0 0 0 2 0 1 0 2 2 2 0 0 0 0 0 0 1 1 0 0 0 0 1 1 0 0 0 0 0 0 2 0 0 0 0 2 0 1 1 0 0 0 0 0 0 2 0 0 0 0 2 1 2 1 2 0 0 0 0 0 0 2 0 0 2 1 0 0 1 1 1 1 0 0 1 1 1 2 1 0 2 0 2 0 0 1 2 1 2 1 0 1 2 1 1 2 0 0 0 0 2 1 0 0 1 2 2 2 1 0 0 1 0 0 0 2 1 0 0 1 0 1 1 1 0 0 0 0 0 0 1 1 2 2 1 2 0 0 0 1 0 2 2 2 0 1 1 0 1 1 0 0 0 1 1 1 0 1 1 0 2 2 1 1 1 1 2 1 1 0 2 1 2 0 1 1 0 2 1 0 0 0 0 0 0 0 1 2 2 2 0 0 0 0 0 0 2 2 0 0 1 0 2 0 0 0 1 1 0 1 1 0 0 0 1 2 1 0 1 0 2 2 0 1 2 0 1 0 0 1 0 0 0 2 0 0 0 1 1 0 0 0 0 0 1 0 2 2 2 0 1 2 2 0 1 0 0 0 1 0 2 0 0 0 1 2 1 0 1 0 0 2 1 2 1 0 1 1 1 1 0 0 0 0 2 1 0 1 0 1 0 2 0 0 2 1 1 1 1 1 1 0 0 0 2 0 1 0 2 0 0 0 1 1 1 1 0 0 1 0 1 0 1 0 0 0 0 0 0 1 0 0 0 1 1 1 1 1 1 2 0 2 2 2 0 0 1 1 2 0 1 0 1 0 0 0 1 1 0 1 1 1 1 1 1 0 0 0 0 1 1 1 0 0 0 1 0 0 0 0 0 0 0 0 0 0 1 1 0 1 0 0 0 1 2 0 1 2 2 2 0 0 2 0 0 0 1 1 1 0 0 0 0 2 1 0 0 0 0 2 2 0 0 0 1 0 1 0 1 0 1 2 0 1 2 0 1 0 1 2 0 0 0 0 2 1 1 1 2 0 2 0 1 1 0 2 1 0 1 1 1 1 1 0 1 0 0 0 2 2 1 0 0 0 1 0 0 0 2 2 1 2 1 1 0 1 1 1 0 1 0 0 1 1 0 0 2 0 2 0 1 2 1 1 1 0 0 0 0 0 1 1 0 0 0 2 0 0 1 2 0 1 0 0 0 0 2 0 0 2 0 1 2 1 1 0 0 0 2 2 0 0 1 1 1 0 1 1 0 1 0 0 0 0 1 2 2 0 0 2 2 0 0 0 0 0 1 0 0 2 1 1 1 1 1 1 0 2 2 0 2 0 2 0 2 2 0 1 0 0 1 0 0 1 1 0 1 0 0 0 0 0 0 2 2 1 0 1 1 1 0 2 0 2 2 0 2 2 0 0 2 0 0 0 2 1 1 0 1 0 0 0 0 0 0 1 1 0 1 1 0 0 0 0 2 1 1 1 0 1 0 0 0 1 0 1 0 1 0 0 0 1 0 0 0 0 0 0 1 0 0 1 0 1 1 1 1 0 1 0 0 0 0 1 1 2 1 1 1 2 0 0 0 0 1 0 1 1 0 1 1 0 1 0 1 2 0 2 1 0 2 2 0 0 2 1 1 0 0 0 1 0 0 0 2 0 1 0 0 0 2 2 0 0 0 1 1 1 1 1 1 0 0 2 0 2 0 0 1 1 2 0 1 0 1 1 0 1 1 0 0 2 0 1 0 0 0 0 1 1 0 0 0 0 0 0 0 0 0 0 0 0 0 0 0 0 0 0 0 1 0 1 0 0 0
132 0 1 0 1 0 0 1 0 1 0 1 1 2 0 1 0 0 1 2 0 0 0 1 1 1 1 1 2 2 2 0 0 1 0 0 2 1 0 1 2 1 0 0 2 0 1 0 0 1 1 0 1 2 0 0 0 0 0 2 0 2 2 2 1 1 1 0 0 1 1 2 2 2 1 2 2 2 2 0 2 2 2 2 2 0 0 0 1 2 0 0 0 0 1 1 0 2 0 1 0 0 0 0 2 0 2 2 0 2 0 1 1 2 1 0 0 0 0 0 2 1 2 1 0 1 1 2 2 2 0 2 0 0 1 1 1 0 0 1 0 2 1 0 0 1 0 0 0 1 0 0 0 0 1 1 0 1 0 2 2 1 1 1 0 0 0 2 0 2 2 0 0 2 0 0 0 0 2 2 0 2 1 1 0 0 1 0 0 0 0 0 0 1 1 1 2 2 0 0 0 1 1 2 2 0 2 0 0 0 1 0 2 0 0 1 1 0 1 0 1 1 1 1 1 1 1 0 0 1 1 0 0 0 0 0 0 2 0 0 0 0 2 0 1 1 0 0 1 1 1 1 2 1 0 0 2 2 1 1 1 1 0 0 0 0 0 0 0 0 0 2 1 0 0 0 0 0 1 0 0 1 2 2 2 1 1 1 1 2 0 2 1 2 2 1 2 0 0 2 1 0 1 1 0 0 0 1 2 0 1 2 2 0 0 0 0 1 1 0 0 0 1 0 1 0 1 1 1 1 1 0 0 0 0 1 0 0 2 0 0 0 2 0 1 0 0 0 2 1 1 0 2 2 1 0 1 0 0 2 0 2 2 0 2 0 0 0 0 0 0 0 0 2 0 0 0 1 1 1 0 0 2 0 1 0 0 0 0 0 1 1 1 0 1 1 1 1 2 2 1 2 0 2 1 0 0 0 0 1 1 0 0 1 0 1 0 0 0 0 1 1 1 0 0 1 0 1 1 0 1 0 0 0 0 0 1 1 0 0 2 0 0 0 0 1 0 1 1 0 0 0 0 2 2 1 1 0 0 1 2 0 0 0 0 0 0 2 0 0 0 1 2 1 2 0 1 0 1 0 2 2 0 1 2 2 0 1 0 0 0 1 0 1 0 0 1 0 0 1 2 2 1 1 1 1 1 0 0 0 0 2 0 0 2 0 0 1 0 1 1 2 2 0 0 2 1 0 0 1 0 0 0 0 0 0 0 1 2 1 1 1 1 2 2 0 2 1 2 2 1 0 1 2 0 0 0 1 2 0 1 0 1 1 1 0 0 0 0 0 1 1 0 0 0 0 0 1 1 1 0 0 0 0 0 0 0 1 0 0 0 1 0 0 0 0 0 1 0 1 0 2 1 1 1 2 0 0 1 1 1 1 0 0 0 0 0 0 0 0 1 1 0 0 0 0 2 1 0 0 0 2 0 2 0 1 0 0 2 0 1 1 0 1 1 0 0 2 0 0 1 2 0 2 0 2 0 0 0 0 0 0 0 0 1 1 0 2 1 0 0 0 0 1 1 1 1 1 0 0 0 0 0 2 2 2 0 0 1 1 1 0 0 1 2 0 2 0 0 2 0 2 0 1 1 1 1 2 2 0 0 0 0 0 0 1 0 1 0 0 0 1 0 1 1 0 0 1 1 1 1 1 0 2 0 0 1 0 0 0 0 1 0 0 1 0 1 0 0 0 0 0 0 0 0 2 0 0 1 1 0 1 2 1 0 1 2 1 0 2 1 0 1 1 0 0 2 2 0 2 1 1 0 1 2 1 0 2 0 2 1 2 2 1 0 1 0 1 0 0 1 1 0 0 2 2 0 1 0 1 1 0 1 0 1 1 0 0 1 0 1 1 0 2 2 2 2 0 1 0 1 2 0 1 0 1 0 0 1 0 1 0 0 0 0 0 0 0 0 0 0 2 0 2 2 0 0 0 0 0 0 0 0 0 0 1 1 0 0 0 0 0 0 1 0 2 0 2 2 2 2 2 0 0 0 1 1 0 0 0 1 1 0 1 2 2 2 0 0 0 0 1 1 0 1 1 1 1 0 1 1 1 1 0 1 0 0 0 0 0 0 0 0 1 2 2 1 0 1 0 1 0 1 1 1 0 0 0 0 1 0 0 2 2 2 0 0 0 0 0 1 0 2 0 1 1 1 1 1 1 1 1 2 0 0 1 2 0 1 0 0 0 0 0 1 1 0 0 0 0 0 0 0 1 0 1 2 1 0 1 1 1 1 0 2 0 0 0 0 0 2 1
133 0 1 0 0 0 0 2 0 0 0 1 1 1 0 1 0 1 1 1 1 0 0 0 0 0 0 2 2 2 2 1 1 1 1 2 1 1 0 1 1 0 0 0 0 0 0 0 1 1 1 0 0 0 2 1 0 0 0 1 1 2 2 1 0 1 0 0 1 1 0 1 2 2 2 2 2 2 2 1 1 2 1 1 2 0 0 0 1 1 0 0 0 2 0 1 0 2 0 2 1 0 1 0 2 0 2 2 1 2 0 1 0 1 0 0 0 1 0 0 2 0 2 2 0 1 0 1 2 0 1 1 0 0 0 0 1 0 0 1 1 2 0 0 0 1 0 0 0 0 0 0 0 1 0 0 0 1 0 1 1 0 2 0 1 2 1 1 0 2 1 0 1 1 0 0 0 1 0 1 0 0 1 1 0 0 2 0 0 0 0 0 0 2 2 2 2 2 0 0 1 0 0 1 2 0 2 0 0 0 1 0 0 0 2 0 0 0 2 2 0 0 0 2 0 1 1 1 0 1 1 0 1 1 0 0 0 1 1 1 0 0 2 1 2 2 0 0 0 0 0 0 1 1 0 0 0 1 0 1 0 1 0 1 0 0 0 1 1 0 1 1 1 0 1 1 0 1 2 1 1 1 1 1 2 1 0 1 1 2 0 2 1 2 2 1 2 0 0 0 0 0 1 0 0 0 0 2 2 0 0 1 1 2 2 0 1 0 2 0 0 0 1 1 0 0 0 1 1 1 2 0 0 0 0 0 0 0 2 1 1 1 2 0 0 0 0 0 1 0 0 1 2 2 2 0 0 0 0 0 1 1 1 0 1 1 1 2 2 1 1 1 0 2 0 0 0 2 0 2 0 1 0 0 1 0 0 0 0 0 0 0 0 1 2 1 1 1 0 0 0 0 0 0 0 1 0 2 0 1 0 0 0 1 0 0 0 1 0 1 1 2 0 1 1 1 1 0 0 0 0 0 0 0 0 0 1 0 1 0 1 1 0 0 2 1 1 0 1 0 0 1 0 2 2 1 1 2 1 2 0 0 0 0 0 2 0 2 0 1 1 1 2 0 1 0 1 0 2 2 2 2 0 1 1 0 1 2 1 0 1 0 0 1 1 0 1 0 1 0 1 2 1 1 1 1 1 1 0 0 0 2 0 0 1 0 0 0 2 2 0 2 2 0 0 2 0 0 1 2 0 1 0 1 1 1 0 0 1 0 0 0 2 1 2 0 1 0 2 2 0 1 1 1 1 1 0 1 1 0 1 0 0 2 2 0 0 2 2 1 1 1 0 0 0 0 1 2 2 1 1 0 0 0 0 0 1 0 1 0 0 0 1 0 0 0 0 1 0 0 0 2 0 1 2 2 2 0 0 1 1 1 0 1 1 1 0 0 1 1 1 2 0 0 0 1 2 1 0 0 0 0 0 1 0 2 0 0 2 0 1 1 0 0 0 2 2 1 1 1 0 2 0 1 0 1 0 2 2 1 1 0 1 1 0 1 0 0 0 0 1 0 1 0 0 2 1 0 1 1 1 0 1 0 0 2 0 0 2 2 2 0 0 1 0 1 2 0 0 0 0 1 0 0 0 0 0 2 2 0 1 1 0 0 0 1 0 2 0 0 0 1 0 0 1 0 0 0 2 0 0 0 0 2 0 1 0 0 2 2 0 2 0 0 0 1 1 0 0 0 0 0 0 1 0 1 2 0 0 0 0 1 2 1 0 2 2 2 0 1 0 0 0 0 0 1 0 1 1 2 0 0 2 0 2 0 2 2 0 2 0 2 2 0 1 0 1 0 0 1 1 1 0 0 2 2 1 0 0 2 2 0 1 0 1 1 1 0 1 0 1 1 1 2 1 0 0 1 0 0 2 0 2 0 0 0 0 0 1 1 0 1 0 0 0 0 0 0 0 0 0 1 1 1 1 0 1 1 0 0 1 0 0 0 0 2 1 0 2 0 1 0 0 1 0 2 0 0 1 0 1 1 0 1 0 2 2 1 0 0 1 2 0 2 1 1 2 0 0 0 0 2 0 0 2 2 0 0 0 0 0 1 0 0 0 0 0 1 1 1 0 1 1 2 0 1 2 1 1 0 0 0 0 2 0 0 0 0 0 1 0 0 2 1 1 0 0 0 0 0 2 1 2 0 0 0 0 1 0 1 1 1 0 2 2 0 1 0 1 0 0 0 0 0 0 0 1 0 1 0 0 1 0 1 0 0 1 1 0 1 1 1 0 0 0 0 0 0 0 0 0 0
134 0 1 0 0 0 0 2 0 1 0 0 0 1 1 0 0 0 0 2 0 1 0 0 0 0 0 0 0 1 2 0 2 2 1 1 1 1 0 1 1 0 1 1 2 1 1 0 1 0 0 0 0 1 0 0 0 0 0 0 0 0 1 1 0 0 1 0 0 0 0 0 2 2 2 2 2 1 2 0 0 1 2 0 0 0 0 1 2 2 0 1 1 1 0 1 0 1 0 2 0 0 0 0 2 1 2 0 2 0 0 2 1 2 1 1 1 0 1 0 1 1 1 1 1 0 0 1 1 1 0 0 1 0 0 0 0 0 0 1 2 0 0 0 0 1 0 0 0 1 0 0 0 0 0 1 0 1 0 0 0 1 0 1 0 0 1 1 1 1 0 0 1 1 0 0 1 0 0 0 0 1 2 2 0 0 2 2 0 1 1 2 0 1 2 1 0 0 0 0 0 1 0 1 2 1 1 0 1 0 1 0 1 0 1 0 0 0 0 0 1 1 0 1 1 0 0 0 0 1 0 1 1 1 1 1 0 1 1 1 1 1 1 0 0 0 0 0 0 0 0 0 0 0 0 0 1 2 1 1 1 1 0 0 0 0 0 0 1 1 1 1 0 2 0 0 2 0 2 0 0 0 2 1 1 1 0 2 0 2 0 0 0 1 1 0 1 0 0 0 1 0 2 0 0 0 2 2 0 0 0 2 1 0 0 0 1 1 0 1 0 0 1 1 0 0 0 2 1 1 2 2 0 0 1 0 1 1 1 0 1 1 2 0 1 0 0 1 2 1 0 0 2 2 2 0 1 0 0 1 0 1 1 0 1 0 0 1 1 0 0 0 0 2 1 1 0 2 1 1 0 1 2 0 0 0 0 0 0 0 0 0 0 0 2 0 0 1 0 0 0 0 0 2 1 0 0 0 0 1 1 0 0 1 1 0 0 0 0 0 1 0 0 0 1 1 0 0 0 0 1 0 0 0 0 0 0 1 1 0 0 1 0 0 0 2 0 1 1 0 0 0 0 2 1 0 1 2 2 2 0 0 0 0 1 1 0 1 0 0 0 1 1 1 0 0 0 1 2 1 1 2 1 2 1 0 0 2 2 0 2 0 0 1 1 0 2 1 1 0 0 2 2 0 2 1 1 1 0 1 0 1 0 0 2 0 0 1 1 2 1 2 2 0 1 2 1 0 1 2 0 1 0 1 1 0 0 1 1 0 2 2 1 1 1 2 1 2 0 0 1 0 1 1 1 0 1 1 0 1 0 1 0 1 1 0 1 1 1 1 1 2 1 0 0 0 1 1 1 1 0 0 2 0 1 1 1 0 1 0 0 0 0 0 0 0 0 0 0 0 0 2 2 0 1 1 1 1 0 1 0 0 0 0 0 0 0 0 0 0 1 0 0 1 1 0 1 0 0 0 0 0 0 2 0 1 1 1 2 0 0 1 1 1 1 1 1 1 2 2 0 1 0 0 0 2 0 1 0 0 0 0 2 1 1 2 0 1 1 0 1 0 0 0 0 2 2 0 0 0 0 0 0 1 0 0 1 0 0 2 2 0 0 1 0 0 0 0 0 2 0 1 0 1 0 1 1 2 1 1 0 0 1 0 1 0 0 0 2 0 0 0 1 0 0 2 2 1 1 1 0 0 1 2 0 2 1 0 2 2 0 2 0 0 0 1 1 0 0 0 0 0 0 1 1 0 1 0 0 0 0 1 2 1 0 0 2 0 0 1 1 0 0 0 2 0 1 2 0 2 0 0 1 1 2 1 0 1 1 2 0 1 2 1 0 1 0 1 0 0 1 1 0 0 2 1 2 0 1 1 2 0 2 0 1 1 0 1 1 0 2 1 2 2 2 2 2 1 1 0 1 2 0 1 0 0 1 0 1 0 0 0 1 0 0 0 0 0 0 0 0 1 0 2 2 0 0 0 0 0 0 1 0 0 0 0 1 0 2 0 1 0 0 1 0 2 0 1 2 1 2 2 1 0 0 1 1 0 1 0 0 1 1 1 1 1 2 0 0 1 0 2 1 0 2 1 1 1 0 2 1 1 1 0 1 1 0 0 2 1 1 1 0 2 2 2 0 0 1 0 1 0 0 0 2 0 0 2 2 1 0 0 2 0 0 0 2 0 0 0 2 1 2 0 1 0 0 2 0 0 2 0 1 0 1 0 1 0 2 0 0 0 0 0 0 1 1 1 1 0 1 1 0 1 0 0 1 0 0 0 0 0 0 1 1 0 0 0 0 0 2 1
135 0 1 0 1 0 0 1 0 2 0 0 0 0 0 0 0 0 2 0 2 0 0 0 0 0 1 1 2 2 2 0 1 1 2 2 2 2 0 0 2 0 1 1 2 2 0 0 1 0 0 0 0 0 2 2 0 0 1 0 1 2 2 2 0 0 0 1 0 0 0 0 2 2 2 2 2 2 2 1 1 2 2 1 1 0 0 0 0 2 0 0 1 1 1 2 0 1 0 2 1 0 1 0 2 0 2 1 1 1 0 1 1 1 1 1 1 0 1 0 1 0 2 2 0 0 0 1 1 0 0 0 0 0 1 0 2 0 0 0 0 2 0 0 0 2 2 0 0 0 0 0 0 1 0 0 0 1 0 0 0 0 1 1 0 1 0 2 1 1 1 0 0 2 2 0 0 0 2 2 0 1 1 1 0 0 1 1 0 0 0 1 0 1 1 1 1 2 0 0 0 1 0 2 2 0 2 1 0 0 1 0 1 0 2 0 0 1 1 1 0 0 1 2 0 1 1 2 2 0 0 0 0 0 0 0 0 1 0 1 1 1 2 0 1 1 0 0 0 0 0 0 0 0 1 1 1 2 0 1 0 1 0 0 0 0 1 0 1 1 0 1 0 1 0 0 1 2 1 1 1 2 1 2 1 0 1 2 0 2 0 1 0 2 2 0 1 0 0 1 0 0 2 0 1 1 0 2 2 0 1 2 2 1 1 0 0 0 0 0 0 0 2 1 0 0 0 2 0 0 2 1 1 0 0 0 0 2 0 0 0 0 2 0 1 0 1 0 1 0 0 1 2 2 2 0 0 1 1 0 1 1 2 0 2 2 0 1 1 0 0 0 1 2 2 0 0 1 1 1 1 1 1 0 1 0 0 0 0 0 0 0 1 0 2 1 0 0 0 0 0 0 1 1 0 1 0 0 1 2 0 0 0 1 0 0 0 0 0 0 0 2 1 0 2 2 1 0 0 1 1 0 0 0 0 0 1 1 0 0 2 0 0 1 0 1 0 0 0 0 0 2 0 1 1 1 0 1 1 1 1 0 1 1 0 0 0 2 0 0 0 1 1 2 0 0 0 0 2 0 0 2 0 1 1 0 1 1 1 1 2 0 1 2 1 0 2 0 1 0 1 2 2 0 2 0 1 0 1 0 1 1 0 0 0 1 0 0 1 1 1 2 2 1 2 1 0 1 0 1 1 1 0 1 2 1 0 1 1 1 0 0 1 1 1 1 1 2 0 0 0 0 0 1 1 2 0 0 0 1 0 0 0 1 1 0 0 2 2 2 1 1 2 0 2 0 2 2 2 1 1 0 1 0 0 0 1 0 2 1 0 0 0 0 0 0 1 0 0 0 0 2 0 0 1 2 1 0 1 0 0 0 0 2 0 0 1 0 0 0 1 1 1 1 1 1 1 1 0 0 0 2 0 2 0 1 1 0 2 0 1 1 0 1 1 2 2 2 0 0 2 1 0 1 0 1 1 1 0 1 1 0 1 1 1 2 0 2 0 0 0 0 0 0 0 2 2 2 0 0 0 0 0 0 0 2 1 1 2 1 2 0 0 1 0 1 1 0 0 1 0 1 0 1 1 2 0 2 2 1 1 1 1 0 0 1 2 2 0 0 0 0 0 1 0 0 1 0 1 0 1 1 0 2 0 1 1 0 1 1 0 1 1 2 2 0 2 1 0 0 0 0 0 0 0 0 0 0 0 0 0 1 1 2 0 1 2 0 0 1 1 0 0 0 0 0 0 2 0 2 2 0 0 2 2 1 0 2 1 2 1 1 2 1 1 1 0 1 0 0 0 0 0 0 1 0 0 0 0 2 2 0 1 0 0 0 0 1 2 0 2 2 1 2 2 2 2 1 0 1 0 1 2 0 0 1 1 2 0 0 0 1 1 0 1 0 0 0 0 0 0 2 1 1 1 0 1 0 1 1 0 0 0 0 0 0 2 0 0 0 1 0 0 0 0 2 0 1 2 2 2 2 2 0 0 1 0 0 1 1 2 2 1 1 2 1 2 0 0 0 0 2 0 0 1 1 1 2 0 2 2 1 0 0 0 0 0 1 1 1 0 1 0 1 2 1 1 1 0 0 0 1 0 0 0 0 0 1 2 0 0 0 2 0 1 1 1 1 0 1 1 0 1 2 2 0 2 2 1 1 1 1 1 0 1 0 1 0 1 0 0 0 0 1 0 0 2 0 0 0 0 1 0 0 0 0 0 0 0 0 0 0 0 0 0 0 0 1 1 1 0 0
136 0 0 0 0 0 1 2 1 0 1 1 0 1 0 1 0 0 0 0 2 0 1 0 0 0 0 1 1 2 2 1 1 1 0 2 1 1 0 1 2 1 1 1 2 1 0 1 1 0 0 1 1 1 1 0 0 0 0 2 0 1 2 2 1 1 1 0 0 0 0 0 2 2 1 2 2 1 1 0 1 2 1 0 1 0 0 1 2 2 0 0 0 2 0 0 0 1 1 2 2 0 0 0 2 1 1 1 1 1 0 1 0 2 0 0 0 0 1 0 1 0 2 2 0 0 0 1 2 1 1 0 0 0 0 0 0 0 0 0 1 2 0 0 0 1 1 0 0 0 0 0 0 1 0 0 0 1 1 1 1 1 0 2 1 1 1 1 1 1 0 1 1 1 0 0 0 0 1 1 0 2 0 0 2 2 0 1 0 0 0 1 0 0 1 1 0 2 0 0 0 1 0 2 2 0 2 0 0 0 0 0 2 0 1 0 0 0 1 1 0 0 1 1 1 2 1 0 0 1 1 0 0 2 2 2 0 2 0 0 0 1 1 0 2 2 0 0 0 0 0 0 0 0 0 0 0 0 0 0 0 0 0 1 0 0 0 0 0 0 0 1 0 1 0 0 0 2 1 1 1 1 1 1 2 1 1 0 1 1 0 1 0 2 2 0 2 0 0 2 0 0 2 0 1 0 1 1 2 0 2 2 2 2 2 0 0 0 1 0 1 1 2 2 1 0 0 0 1 1 2 0 0 0 0 0 0 2 0 1 2 2 2 1 2 0 0 1 1 0 0 1 1 1 1 1 0 0 0 0 0 0 1 0 2 1 0 2 2 1 1 1 1 1 1 0 0 2 1 1 1 2 0 0 0 0 0 0 0 0 0 0 1 1 2 1 0 2 0 0 0 0 1 0 0 1 0 0 0 2 0 0 0 0 0 0 0 0 1 0 0 0 1 1 2 2 1 0 0 0 0 1 1 1 1 0 1 1 2 1 0 0 0 0 0 2 0 0 0 0 0 1 0 1 1 1 0 1 1 2 1 0 0 0 0 1 0 2 0 1 1 1 2 0 0 1 0 0 2 0 0 1 1 1 2 0 0 0 0 0 2 0 1 0 1 0 1 0 1 1 1 2 1 1 1 2 2 1 0 0 0 2 0 0 0 1 1 1 0 1 1 2 2 0 0 2 1 1 0 1 1 0 0 0 1 1 1 1 1 1 0 0 1 0 1 1 0 1 2 2 0 0 1 2 0 1 0 0 1 1 0 0 2 0 0 0 1 2 2 1 0 0 1 0 1 0 1 2 2 1 1 0 2 0 2 1 1 0 0 0 0 0 0 0 0 0 0 0 0 0 0 1 1 1 2 2 1 0 0 1 0 0 0 0 0 1 0 0 0 1 0 1 0 1 1 0 2 0 0 0 0 2 1 2 0 0 0 1 2 0 1 2 0 1 1 1 0 2 2 2 1 1 0 1 0 2 0 2 2 0 0 0 0 2 0 1 0 1 0 1 1 0 0 0 0 2 2 0 1 1 2 1 0 1 1 1 1 0 1 1 1 0 0 1 0 0 0 0 0 2 1 1 1 1 0 1 1 2 2 1 0 0 0 1 1 1 1 0 0 1 0 0 0 0 0 1 1 0 1 0 0 0 0 2 0 1 1 0 0 1 1 1 0 0 0 0 0 0 0 0 0 0 0 0 0 0 0 0 0 0 0 1 2 1 0 1 2 0 0 1 1 0 0 0 1 0 1 1 0 1 1 1 2 0 2 1 1 2 1 2 1 1 2 1 1 1 0 0 0 0 0 1 0 0 1 1 2 0 0 0 0 0 1 1 1 2 0 2 1 0 1 1 0 2 2 1 1 1 0 0 0 2 1 1 0 0 0 1 1 1 0 1 2 1 0 1 1 0 0 0 0 1 1 1 1 0 1 0 0 0 0 0 0 0 0 0 1 0 1 0 0 0 1 0 0 1 0 1 2 2 2 2 2 1 0 1 0 2 0 0 2 2 0 2 2 2 2 0 0 0 0 1 0 0 2 2 0 1 1 1 1 0 0 1 2 1 0 0 2 0 0 2 0 1 1 2 1 1 0 0 1 0 1 2 0 0 0 1 1 0 0 0 1 1 2 1 1 0 0 0 2 0 2 0 0 0 0 2 0 0 1 0 1 0 0 0 2 0 2 1 0 0 0 0 0 0 2 0 0 0 0 0 0 0 0 0 0 0 1 0 0 1 0 0 0 1 0 0 0 0 1 0
137 0 1 0 1 0 0 1 0 1 0 1 1 0 0 0 0 0 1 0 2 0 0 1 0 0 0 1 2 1 1 0 0 2 0 0 2 1 0 1 1 0 0 0 2 0 1 0 2 0 0 0 2 1 1 0 0 0 0 2 0 0 1 0 0 0 0 0 0 0 0 1 2 2 1 2 2 0 1 0 0 1 2 2 2 0 0 0 1 2 0 0 0 0 0 1 0 1 0 2 1 0 0 0 1 1 1 2 1 1 0 2 1 0 2 2 2 0 1 0 1 0 2 1 0 1 1 1 2 0 0 0 0 0 0 0 0 0 0 2 2 1 0 0 0 0 0 1 1 1 0 0 0 0 1 0 0 1 0 2 1 2 1 1 0 1 0 2 0 2 2 0 1 1 1 1 0 0 0 0 0 1 1 1 0 0 2 1 0 0 0 1 0 0 0 1 1 2 0 0 1 1 1 0 2 2 1 0 0 0 2 0 1 0 1 0 0 0 1 0 1 1 0 2 0 0 0 0 0 0 0 0 1 0 0 0 0 1 0 1 1 1 2 0 2 2 1 0 0 0 0 0 2 1 0 0 1 2 0 0 0 0 0 0 0 0 0 1 2 1 0 1 0 2 0 0 0 1 0 0 0 2 0 1 2 1 0 2 0 2 0 0 1 2 2 1 1 2 0 1 1 0 2 0 1 1 0 2 1 0 1 1 1 1 1 0 0 0 0 0 0 0 2 1 0 0 0 1 1 1 1 0 0 0 1 0 1 2 0 0 0 0 0 0 1 0 0 1 2 2 2 0 1 1 1 1 0 0 0 0 0 0 1 0 1 1 0 2 2 0 0 0 1 1 1 0 0 1 1 1 1 1 0 0 1 0 0 1 1 0 0 0 1 0 2 1 1 0 0 0 0 0 0 2 2 0 0 1 0 1 1 0 0 0 1 0 1 0 0 0 0 1 1 0 1 2 0 0 0 0 1 0 0 1 1 0 1 0 1 0 1 1 0 1 1 2 0 0 1 0 1 0 0 1 1 1 0 1 1 1 1 0 1 1 0 1 0 2 0 1 1 1 1 1 1 0 1 1 1 0 0 1 1 2 1 0 0 2 2 0 2 0 0 1 1 0 2 0 1 0 1 2 0 2 0 2 1 1 0 0 0 2 0 0 0 2 1 1 0 1 1 2 2 0 0 1 0 0 0 2 0 1 0 1 1 0 0 0 2 1 1 1 2 1 2 2 0 0 2 2 0 1 0 2 0 0 0 0 1 1 0 0 0 0 0 1 1 0 0 0 0 0 1 0 0 0 1 2 2 1 0 0 1 0 0 0 0 0 1 0 0 0 0 0 0 0 0 0 0 0 1 2 2 0 0 1 0 0 0 1 2 2 0 1 0 0 0 0 0 0 0 1 1 1 1 1 1 1 0 0 0 1 0 1 0 1 0 1 2 0 2 2 0 0 2 0 0 1 2 2 0 1 0 1 0 2 0 2 2 0 0 0 0 1 0 1 1 1 1 0 0 0 0 1 1 2 1 1 0 0 1 0 0 1 0 1 2 0 1 2 2 0 0 2 2 0 2 0 0 2 0 1 0 0 0 0 1 2 2 0 0 0 0 0 0 1 0 1 0 0 0 0 0 1 0 0 1 0 0 0 0 0 1 2 0 0 0 0 1 2 1 1 0 0 1 1 2 0 0 0 0 0 0 0 1 1 0 0 0 0 0 1 2 0 1 0 2 1 0 2 1 0 1 0 1 0 0 1 0 2 0 0 1 1 2 0 1 2 0 2 1 2 2 0 1 0 0 1 0 0 0 0 0 0 1 1 0 0 0 2 2 0 2 0 1 1 0 0 1 0 1 1 1 2 2 1 1 0 0 1 1 0 2 1 0 0 0 1 0 0 1 1 2 2 0 2 2 0 0 1 1 1 0 2 2 0 0 1 1 1 0 0 0 0 0 1 1 0 1 0 1 1 0 1 0 2 0 1 1 1 2 2 2 1 0 1 0 0 0 0 0 0 1 1 2 1 1 0 0 1 0 0 0 1 1 1 1 2 0 1 0 1 0 0 1 0 0 0 1 0 0 1 0 1 1 1 1 1 0 0 0 0 0 1 0 0 0 2 2 0 0 0 2 2 2 1 0 1 0 1 1 0 2 1 1 0 1 1 0 1 1 1 0 1 1 0 1 1 2 0 1 0 0 0 0 0 1 0 1 0 0 1 0 1 0 0 1 0 0 0 0 0 0 0 0 1 0 0 0 0 0 0
138 0 1 0 0 0 0 1 0 1 0 1 0 0 0 0 0 0 2 1 1 1 0 0 0 0 0 2 1 2 2 1 2 2 1 0 2 1 0 0 2 0 0 1 2 0 1 0 2 0 0 0 0 0 2 0 0 0 0 1 0 1 1 0 0 0 0 0 0 0 0 0 2 2 2 2 2 1 2 1 0 2 2 1 1 0 0 1 1 2 1 1 1 2 1 2 1 0 0 2 2 0 0 0 2 1 2 2 0 2 0 1 0 1 0 0 0 0 0 0 2 0 2 0 0 2 2 0 2 0 1 1 0 0 0 0 0 0 0 0 1 1 1 0 0 0 0 0 0 0 0 0 0 0 0 1 0 1 0 0 1 2 1 1 2 2 0 1 0 1 1 1 1 1 0 0 0 0 0 0 1 1 0 0 0 0 1 2 1 1 1 2 1 0 1 1 1 2 0 0 0 1 0 1 2 1 2 0 1 0 2 0 2 0 2 0 0 0 1 1 1 1 0 2 0 1 1 1 0 2 0 1 0 0 0 0 0 2 0 0 0 0 2 1 2 2 0 0 0 0 0 0 2 0 0 0 0 0 0 0 0 0 0 1 0 0 0 1 1 1 1 1 0 0 0 0 0 1 2 1 1 0 2 1 1 0 0 1 0 1 0 0 0 1 1 0 1 1 0 0 0 0 1 1 0 0 0 1 1 0 1 1 2 1 1 0 0 0 1 0 1 1 2 1 0 0 0 2 0 0 2 2 0 0 0 0 0 1 1 0 1 0 2 0 1 0 0 0 2 2 2 0 1 1 0 1 1 0 0 0 0 0 1 1 1 0 1 2 2 0 0 0 0 2 0 0 0 0 0 2 1 1 1 0 1 1 0 0 0 0 0 0 2 0 2 2 2 1 0 0 0 0 0 2 1 1 0 0 0 1 1 0 0 1 1 0 0 0 0 0 0 2 1 0 1 2 1 0 0 0 0 0 0 0 1 1 0 2 2 2 0 1 0 0 1 0 0 0 0 0 0 2 0 2 2 2 0 0 0 0 2 0 0 0 0 2 1 2 0 0 0 0 2 0 1 0 0 0 2 0 1 2 0 1 1 0 1 1 0 0 0 0 0 1 1 0 1 1 2 0 1 2 2 0 2 0 2 1 0 0 0 2 0 0 1 1 0 0 1 2 1 1 2 0 0 2 0 0 1 2 0 1 0 0 0 0 0 2 1 1 1 1 2 0 1 1 1 0 2 2 1 0 1 1 1 0 1 0 2 0 2 0 2 0 0 0 1 0 0 0 1 0 0 0 0 0 2 1 1 0 1 0 2 0 1 0 0 1 0 0 0 0 1 1 1 0 0 0 0 0 0 2 1 1 2 2 2 0 0 0 1 1 0 1 0 1 0 0 0 0 1 1 0 0 0 1 1 1 0 0 0 2 1 2 0 0 2 0 2 0 2 0 0 2 1 1 1 1 1 2 0 1 0 1 0 2 0 1 1 0 0 0 0 2 0 1 0 1 1 0 0 1 0 0 0 1 1 1 1 1 0 0 0 0 0 2 0 1 2 1 1 0 0 2 1 1 2 0 0 2 1 1 0 0 1 1 1 2 2 0 1 1 0 0 1 1 0 1 2 0 0 0 0 0 2 1 1 0 1 0 0 0 1 2 0 1 1 0 0 0 0 0 0 0 1 0 1 1 0 0 0 0 0 1 1 0 0 0 0 0 1 2 1 1 1 1 2 1 0 2 1 0 0 0 1 0 1 0 1 0 1 1 1 1 2 1 0 2 1 2 1 1 2 0 1 0 0 1 0 0 0 1 0 0 0 1 0 0 0 1 1 0 2 0 2 2 0 1 1 0 1 1 1 2 2 0 0 1 0 1 1 0 2 0 0 0 0 0 0 0 0 0 2 0 0 0 1 0 0 1 1 1 1 1 1 0 1 0 0 0 1 0 0 0 0 0 1 0 1 0 1 0 0 1 0 1 0 0 2 0 0 0 2 0 0 0 0 0 1 0 2 1 0 2 1 1 2 0 0 1 0 2 0 0 2 2 0 1 0 1 1 1 1 0 1 1 0 1 1 0 1 0 0 1 2 2 0 1 0 0 1 0 0 2 0 0 0 1 2 1 1 1 1 0 0 1 2 1 0 0 1 0 1 0 0 0 1 2 1 1 1 1 1 1 2 0 0 1 2 0 1 0 0 1 0 0 2 0 1 0 0 1 0 1 0 0 1 0 0 0 0 0 0 0 0 0 1 0 1 0 0 0
139 0 1 0 1 0 0 1 1 0 0 0 0 1 0 0 1 0 2 2 0 0 1 1 1 1 1 0 1 1 1 0 2 2 0 1 1 1 0 1 1 0 2 2 2 1 0 0 2 0 0 0 1 1 1 1 0 0 1 1 0 1 1 1 0 0 1 0 0 1 1 2 2 2 1 2 1 1 2 1 0 1 2 0 0 0 0 0 2 2 0 0 0 1 0 1 1 2 0 2 1 0 1 0 2 0 2 2 0 2 0 0 1 1 1 1 1 0 1 0 1 0 2 1 0 1 1 1 1 0 1 0 1 0 0 0 1 0 0 0 1 2 0 0 0 0 0 0 0 1 0 0 0 0 1 0 0 0 0 2 1 1 1 1 1 2 0 1 1 1 1 1 0 2 1 0 1 0 0 0 0 1 0 0 0 0 1 1 0 0 0 1 0 2 2 2 2 2 0 0 0 1 0 0 2 2 0 0 0 0 1 1 1 0 1 0 0 0 2 0 2 2 1 1 1 1 1 0 0 1 0 0 1 1 1 1 0 2 0 0 0 0 2 0 1 1 0 0 1 1 1 1 1 2 0 0 0 1 0 1 0 1 0 1 0 0 1 0 0 0 0 2 0 1 0 0 0 1 1 1 1 1 1 1 0 1 0 0 1 1 0 2 0 2 2 0 2 2 0 1 2 0 2 0 2 0 0 2 1 0 0 2 1 1 0 0 0 0 1 0 0 0 1 0 1 0 1 1 0 0 0 0 0 0 0 0 0 2 0 1 0 1 2 0 0 0 0 1 2 1 1 1 2 2 2 0 0 0 0 1 0 1 1 0 1 1 1 1 1 1 1 1 1 2 1 0 0 2 0 2 0 0 0 1 1 0 0 0 0 0 0 0 1 1 2 2 2 1 1 1 1 1 2 0 0 0 2 1 0 1 0 0 0 0 2 0 2 0 0 0 0 2 0 0 2 1 1 0 0 0 1 0 0 1 0 0 1 1 0 0 2 0 1 1 2 1 1 0 0 0 0 2 0 2 2 2 0 0 0 0 2 0 0 0 0 2 0 2 0 0 0 1 1 2 0 0 0 0 2 0 0 0 0 0 2 0 0 1 1 0 2 0 0 2 0 0 1 0 0 2 2 2 1 1 1 1 1 0 0 1 0 1 0 0 1 1 0 1 1 2 1 2 1 1 1 1 0 1 1 1 1 0 0 0 0 0 1 0 2 0 1 1 1 1 2 0 2 0 2 2 0 0 1 2 1 1 0 0 1 1 0 0 1 0 0 0 1 1 1 0 1 1 0 0 0 0 1 1 1 1 0 0 2 0 0 0 1 0 0 0 0 0 0 0 2 0 0 1 0 0 1 2 1 0 1 1 1 0 0 1 0 0 0 2 0 0 0 0 1 1 0 1 0 1 1 1 2 1 0 0 0 0 0 2 0 1 0 0 1 1 0 1 0 2 0 0 0 0 2 2 0 2 0 2 0 2 0 1 1 0 0 0 0 1 1 1 1 2 0 0 0 1 0 1 1 2 1 0 0 1 1 0 0 1 0 0 2 0 2 2 1 0 0 0 0 0 2 0 0 1 0 1 0 1 0 1 0 2 2 1 0 0 0 0 1 1 0 0 1 0 0 0 0 1 0 0 1 1 0 0 0 0 0 2 0 0 1 0 0 1 1 1 0 0 0 0 0 0 0 0 0 0 0 1 1 0 1 0 1 0 0 0 1 0 0 1 2 1 0 1 0 0 1 1 0 0 1 1 0 2 1 0 1 0 1 2 0 2 0 2 0 2 2 1 0 1 0 2 0 0 1 1 1 0 1 1 1 1 0 1 1 0 1 1 1 1 0 0 1 1 1 2 1 2 2 0 0 1 0 1 1 0 2 0 0 1 1 0 1 0 1 0 0 0 0 0 0 0 0 0 0 1 1 2 1 1 1 0 1 1 0 1 0 0 0 0 2 0 2 0 1 1 0 0 0 2 0 2 2 2 2 2 2 0 0 0 0 1 0 0 2 1 0 1 2 2 2 0 0 0 0 2 0 0 2 2 0 2 0 1 1 2 0 0 2 1 0 2 2 2 0 2 0 1 0 0 2 2 0 1 0 1 0 0 0 0 1 0 1 0 0 0 1 1 1 0 0 0 0 0 1 0 2 0 0 2 2 2 0 1 0 1 0 1 1 0 1 0 0 0 2 0 0 0 0 0 1 0 1 0 0 1 0 0 0 0 0 0 0 0 0 0 0 0 0 1 0 0 1 0 1 0
140 0 2 0 0 0 0 1 1 1 0 0 0 1 0 0 1 0 1 1 1 0 0 0 0 0 1 1 1 2 2 1 1 2 2 1 2 2 0 1 1 0 0 1 1 1 0 0 2 0 0 0 1 1 1 1 0 1 1 1 1 1 2 2 0 0 0 1 0 0 0 2 2 2 1 2 2 1 2 0 1 2 2 1 1 0 1 0 0 1 0 0 0 1 0 1 1 1 1 1 1 0 0 1 1 1 1 2 0 2 1 2 0 2 0 1 1 0 0 0 1 1 2 1 0 1 1 2 2 0 0 0 0 0 0 0 0 0 0 2 2 2 0 0 0 2 0 0 0 2 0 0 0 0 0 0 0 0 0 0 0 0 0 2 1 2 2 1 0 1 1 1 1 1 0 0 1 0 0 0 0 1 0 0 0 0 2 2 1 0 0 1 0 0 2 0 0 0 0 0 0 1 1 1 2 2 1 0 0 0 1 0 1 0 2 1 1 0 2 1 0 1 1 2 0 1 1 1 1 1 1 0 0 0 0 0 0 2 0 0 0 0 1 1 2 2 0 0 0 0 0 0 1 0 0 0 1 2 0 1 0 1 0 1 0 0 1 0 2 2 0 2 0 1 0 0 0 1 2 1 1 0 2 1 1 0 2 0 0 0 0 0 0 2 0 0 2 0 0 0 0 0 2 0 0 0 0 1 1 1 0 2 2 2 2 0 0 0 1 0 1 1 1 0 1 0 1 0 1 1 2 0 0 0 0 0 0 2 0 2 1 1 2 0 1 0 0 1 2 1 1 1 1 1 1 1 0 1 0 1 0 1 2 0 2 0 0 1 1 1 1 1 2 1 0 0 0 0 0 2 2 1 1 0 1 1 0 0 0 1 0 0 0 0 2 0 0 2 0 0 0 0 1 1 1 0 0 0 0 2 0 0 0 1 1 0 1 0 0 0 1 0 1 0 2 2 0 0 0 1 1 1 0 0 0 0 1 0 1 0 1 0 0 1 1 1 0 0 0 0 0 2 0 2 2 1 1 1 2 2 0 0 1 0 0 1 0 2 0 1 1 1 2 0 1 0 1 0 2 0 2 2 1 1 2 0 0 0 0 1 0 1 1 1 1 0 1 1 2 0 0 1 1 1 1 1 2 0 1 2 0 0 0 0 2 0 0 1 0 1 1 2 1 1 1 1 0 1 1 1 1 0 0 0 0 0 1 1 2 1 0 0 1 1 1 2 1 1 1 2 2 0 0 1 1 0 1 1 1 0 1 0 0 1 1 0 0 1 1 0 0 1 1 0 0 0 2 1 1 1 0 0 1 0 0 0 0 0 1 0 0 0 0 0 0 0 1 0 0 0 2 2 2 1 1 1 0 0 0 2 0 0 1 1 1 0 0 0 1 1 0 1 0 1 1 1 2 1 0 0 0 1 0 2 0 1 0 0 2 0 2 1 0 1 0 2 2 1 1 1 1 0 1 2 0 2 0 1 1 0 0 0 0 0 1 1 0 1 0 0 0 0 0 1 2 2 2 0 0 2 1 1 0 1 1 0 1 1 2 1 2 0 0 1 1 0 1 0 0 0 0 0 0 0 1 2 1 2 2 0 0 0 0 0 0 0 0 2 0 0 0 1 0 0 1 2 2 0 1 0 1 1 0 1 0 1 2 0 2 2 0 2 0 0 0 0 0 1 0 1 1 1 0 0 0 0 0 0 1 0 0 1 0 1 0 1 2 1 0 1 0 0 0 1 0 1 2 1 1 1 1 1 0 2 2 1 0 2 0 2 1 2 2 1 0 1 1 1 0 0 1 1 0 0 1 1 1 0 1 1 2 0 2 0 2 2 0 1 0 0 1 0 1 2 2 1 1 1 0 1 0 1 1 1 0 0 0 0 0 0 0 0 0 0 0 0 0 0 1 0 0 0 0 2 2 0 0 0 0 0 1 0 0 0 0 1 1 0 1 0 0 0 0 0 0 2 0 1 2 1 1 1 1 0 0 1 1 0 0 0 2 2 0 2 2 2 2 0 0 0 0 2 0 0 1 0 1 1 0 1 0 1 0 0 1 1 0 0 2 0 0 2 0 1 1 1 1 2 0 1 0 0 0 1 0 0 1 1 1 0 1 1 2 1 0 0 1 0 0 0 2 0 2 1 1 0 1 2 1 1 1 1 1 0 1 1 1 1 2 0 1 0 0 0 2 0 1 0 0 0 0 0 0 0 0 0 0 0 1 1 0 0 0 0 0 0 1 0 0 0 0 0
141 0 1 0 0 0 0 1 0 0 0 0 0 1 0 0 1 0 0 0 2 0 0 1 0 0 0 1 1 2 2 0 2 2 1 1 1 2 0 0 2 0 0 0 1 0 0 0 0 0 0 0 1 1 1 0 0 0 1 1 0 1 2 2 0 2 0 0 0 1 1 1 2 2 1 2 2 0 1 0 0 2 2 1 1 0 0 0 2 2 1 1 0 1 0 0 0 0 0 1 1 1 1 0 2 0 2 1 1 1 0 1 0 1 0 0 0 1 0 0 2 0 2 2 0 0 0 1 2 0 1 1 0 0 0 0 0 0 0 2 1 1 0 0 0 0 0 0 0 0 0 0 1 0 0 0 0 1 1 1 0 1 1 1 1 2 2 0 0 1 1 1 1 1 0 0 1 0 0 0 1 1 1 1 0 0 2 0 0 0 0 0 0 1 2 1 0 1 0 0 0 0 0 1 2 1 2 1 0 0 1 0 1 0 0 0 0 0 2 1 1 1 0 2 0 0 0 0 0 2 0 1 1 2 1 1 0 1 0 2 2 2 2 0 2 2 0 0 0 0 0 0 1 0 0 0 0 1 0 0 0 0 0 1 0 0 0 0 1 0 1 2 0 0 0 0 0 1 2 1 1 1 2 2 2 0 1 1 0 1 0 0 1 2 2 1 2 1 1 1 1 0 2 0 0 0 1 1 1 0 0 1 2 2 2 1 1 0 0 0 1 1 2 1 0 0 0 2 1 1 1 0 1 1 1 0 1 2 0 0 0 1 1 0 1 0 0 0 2 2 2 0 0 0 0 2 0 0 0 1 0 1 2 0 2 1 0 2 2 1 1 1 1 2 0 0 0 1 0 2 1 1 1 1 1 0 0 0 0 0 0 0 1 0 1 0 0 1 0 0 0 0 0 2 1 0 0 0 0 1 1 0 0 0 1 0 1 0 0 0 0 1 0 1 2 2 2 1 1 1 1 0 0 0 0 0 0 0 0 0 1 1 0 0 1 0 0 0 0 0 1 1 0 2 2 0 0 0 0 0 2 0 1 1 0 1 0 2 0 0 0 0 2 0 0 1 0 1 2 0 0 1 0 1 1 0 1 0 0 2 2 0 0 0 0 0 1 0 1 0 1 2 2 0 2 1 0 0 0 0 0 2 0 0 1 0 1 0 1 1 1 1 2 1 1 2 0 0 0 2 0 2 0 1 1 0 1 1 2 1 1 1 0 0 2 1 2 1 1 1 1 0 1 2 1 0 0 1 0 0 0 0 2 0 0 1 1 0 1 1 0 0 1 0 0 0 1 2 2 1 1 0 0 0 0 0 0 0 0 0 0 1 1 0 1 0 0 2 0 0 2 0 1 0 1 1 1 0 0 2 1 0 0 1 0 0 0 0 1 0 0 0 0 0 0 1 2 1 0 0 0 1 0 2 0 1 0 1 2 0 2 0 0 1 0 1 1 1 0 0 1 2 0 1 1 2 0 2 2 0 0 0 1 1 0 1 0 1 1 0 0 2 0 0 0 1 1 0 0 0 0 1 1 0 0 2 0 0 2 2 1 0 1 1 0 1 1 0 0 1 0 1 0 0 1 2 0 1 1 0 0 0 0 1 1 1 1 2 0 0 2 0 0 0 1 0 0 0 0 0 0 0 0 2 0 0 1 0 2 2 0 2 0 0 0 1 1 1 0 1 1 1 0 0 0 0 0 0 0 0 0 2 2 2 0 1 2 2 0 0 0 0 0 0 1 0 2 1 0 2 1 0 0 0 0 1 0 2 0 2 0 2 2 1 1 1 0 2 0 0 2 2 0 0 1 0 0 0 1 1 2 0 1 1 1 2 0 1 0 0 1 0 0 1 1 1 0 1 0 1 0 1 2 0 0 0 0 1 0 0 1 1 1 0 1 0 0 0 0 1 1 1 2 1 0 1 2 0 0 0 0 0 0 0 0 1 1 0 1 0 0 0 0 0 0 0 0 1 1 1 1 1 2 0 0 0 0 0 0 0 0 1 0 1 2 2 2 0 0 0 0 1 0 0 0 1 1 1 0 1 0 1 2 1 2 1 0 1 1 1 0 1 0 2 1 1 1 1 0 1 0 0 0 2 0 0 0 1 2 0 0 0 2 1 0 0 1 0 0 0 2 1 1 2 2 0 2 0 0 0 2 0 0 1 2 0 0 0 1 0 0 0 1 1 0 1 0 1 1 0 0 0 0 2 0 1 2 0 0 0 0 0 0 0 1 0 0 0 0 0 0 0
142 0 2 0 0 0 0 1 1 1 0 1 0 0 0 0 0 0 0 1 1 0 0 0 0 0 0 1 2 2 2 0 1 1 1 0 2 1 1 0 0 0 0 0 1 1 1 0 2 0 0 0 0 1 0 0 0 0 0 0 0 0 2 1 1 0 1 0 1 1 0 0 2 2 2 2 2 2 2 0 2 2 2 2 2 0 1 0 2 2 0 0 0 2 0 1 0 1 0 1 1 1 1 1 2 0 2 2 0 2 0 1 0 1 0 0 0 0 1 0 1 0 2 1 0 0 0 1 2 0 0 0 0 0 0 0 0 0 1 1 2 1 0 0 0 2 0 0 0 1 1 0 0 0 0 0 0 0 0 0 0 1 2 0 0 2 1 2 0 2 1 1 1 1 1 0 1 1 0 0 0 1 0 0 0 0 1 2 1 1 1 2 0 2 2 1 1 1 0 0 1 1 0 0 1 1 1 1 1 0 2 0 2 0 2 0 0 0 1 0 2 2 1 1 1 1 1 0 0 1 0 1 0 0 0 0 1 2 0 0 0 1 2 1 1 1 0 0 0 0 0 0 0 0 0 0 1 2 0 1 0 1 1 1 0 0 1 0 1 1 1 1 0 1 0 1 1 1 1 1 1 2 0 2 0 0 0 2 0 2 0 0 0 1 0 0 2 2 0 2 2 1 2 0 1 0 0 2 2 0 1 2 2 1 1 0 0 0 1 0 1 1 0 0 1 0 0 2 0 2 2 1 2 1 0 0 0 1 1 0 0 0 1 1 0 0 1 0 1 1 1 0 2 2 1 0 0 1 0 1 0 1 1 0 1 0 0 2 2 0 0 0 1 2 0 2 0 2 0 2 0 0 0 0 1 1 0 1 1 0 0 0 1 0 1 1 1 0 1 1 1 1 0 1 1 0 0 2 0 2 0 0 1 0 1 0 1 1 0 1 0 1 1 0 1 2 0 1 1 0 1 2 0 1 0 0 1 1 0 0 1 1 1 2 1 2 1 0 0 0 1 1 0 2 2 1 2 1 0 1 1 0 0 0 0 2 0 2 0 1 1 1 1 1 1 0 1 0 2 0 1 1 0 1 1 0 1 0 0 1 0 1 0 2 1 0 2 0 1 0 1 2 2 0 2 0 1 0 1 0 1 1 0 0 0 1 1 1 1 1 1 2 0 0 0 0 0 0 1 1 0 0 0 0 1 0 1 0 1 0 2 2 1 1 1 1 1 0 2 2 1 0 0 2 0 1 0 1 0 0 0 1 1 0 0 0 1 0 0 0 1 2 0 0 0 0 0 2 2 0 1 0 2 0 1 1 2 0 0 0 0 0 0 0 0 2 0 0 0 0 1 2 1 0 1 2 1 0 0 0 0 0 0 0 1 1 1 0 0 0 0 1 0 1 1 0 1 1 0 0 0 2 0 1 0 0 0 0 2 0 1 0 0 1 1 1 1 0 1 1 0 1 0 1 0 2 0 1 1 0 0 0 1 0 1 1 1 1 0 0 0 0 0 1 1 2 1 2 0 0 0 0 1 1 0 1 1 1 2 1 1 0 0 0 0 0 0 0 0 0 0 0 0 0 0 0 2 1 2 1 0 0 0 0 0 1 0 2 0 0 0 1 0 0 1 0 0 0 0 0 0 0 0 2 0 0 1 0 1 2 1 2 0 1 1 0 1 1 0 0 0 0 0 0 0 0 0 0 0 0 1 2 2 0 0 0 2 2 0 2 0 1 0 0 1 1 1 0 2 0 2 2 1 1 2 1 1 2 0 2 0 2 2 1 0 1 1 1 0 0 1 2 0 0 2 2 2 0 1 0 1 0 2 0 1 1 0 0 1 1 0 1 1 2 2 0 0 1 1 0 1 2 2 0 0 1 0 1 0 0 0 0 1 1 0 1 1 0 0 0 0 2 0 2 2 0 0 0 0 0 0 0 0 0 1 0 1 0 2 1 0 1 1 0 0 2 0 1 0 0 1 1 1 1 0 2 1 1 0 0 2 1 0 2 2 2 2 0 0 1 1 2 1 0 0 2 0 2 1 1 1 1 1 1 2 1 0 1 1 1 0 1 0 1 0 0 0 0 0 0 0 0 0 2 0 0 0 1 1 0 0 0 2 0 1 0 2 1 1 0 2 0 1 1 1 1 2 0 0 0 2 0 0 0 0 0 2 0 0 0 1 0 0 0 0 1 1 0 0 1 0 1 0 0 1 1 0 0 0 0 0 1 0 0 0 1 0 0 1 0 1 1
143 0 0 0 0 0 0 2 0 1 0 0 2 1 0 1 0 0 0 1 1 1 0 1 1 1 1 1 1 2 2 1 1 1 0 2 1 1 0 0 0 0 0 0 0 0 1 0 1 0 0 0 0 0 2 1 0 0 0 1 0 1 2 2 1 0 1 0 0 0 0 1 2 2 2 2 2 1 2 0 1 1 2 0 0 0 0 0 2 2 0 0 1 2 0 1 1 1 0 2 2 0 0 0 2 1 2 2 1 2 0 1 1 1 1 1 1 0 1 0 1 0 1 0 0 2 2 0 1 0 0 0 0 0 0 0 0 0 0 0 0 2 0 0 0 0 0 0 0 1 1 0 0 0 0 1 0 1 0 1 2 1 2 0 0 1 1 0 0 1 1 1 1 1 1 0 0 0 0 0 0 1 1 1 0 0 1 2 1 1 1 1 0 2 2 2 0 2 1 0 1 1 0 1 2 1 2 0 2 0 0 0 1 0 1 1 2 1 2 1 0 0 0 2 0 1 1 0 0 2 1 0 0 1 1 0 0 1 0 0 0 1 2 0 2 2 0 0 0 0 0 0 1 1 0 0 0 0 0 0 0 0 1 1 0 0 0 0 2 0 0 1 1 0 0 0 1 0 2 0 0 0 2 2 2 0 2 0 2 1 0 1 1 2 2 1 2 0 0 1 1 1 1 0 0 0 0 2 0 0 0 1 2 1 0 0 0 1 0 0 0 0 2 2 0 0 1 2 1 2 1 1 1 0 0 0 0 0 2 1 2 1 2 0 2 0 0 1 1 1 1 0 0 0 0 2 0 0 0 1 1 1 0 0 0 1 0 2 2 1 1 1 0 2 0 1 0 2 0 2 1 1 1 1 1 0 0 0 0 0 0 0 1 0 2 2 2 0 1 1 0 1 0 2 1 0 0 1 0 0 2 0 0 1 0 0 0 1 0 1 0 2 0 0 1 2 2 0 0 0 0 0 2 1 1 0 0 1 1 1 1 1 0 1 1 1 0 0 1 0 0 1 0 2 0 0 0 0 1 1 0 0 1 1 0 1 0 2 0 0 0 0 2 0 1 1 1 0 2 2 2 1 0 1 1 0 0 1 1 0 2 0 0 0 0 0 1 0 2 1 1 2 2 0 2 0 1 1 0 0 0 2 0 1 0 2 1 0 0 1 1 1 2 2 2 2 0 1 0 0 1 0 0 0 0 0 0 0 1 0 2 2 0 0 1 2 1 2 0 0 0 0 0 1 1 0 1 1 1 1 0 0 0 0 0 2 0 1 1 0 1 1 0 0 0 0 1 2 2 2 0 2 2 0 0 0 2 0 1 1 1 0 0 0 2 1 0 1 0 0 2 0 1 2 2 2 1 0 0 0 1 0 0 0 0 0 0 0 0 0 1 2 0 0 0 0 1 2 0 0 0 2 0 0 0 1 1 0 2 0 1 1 0 1 0 1 2 1 0 0 1 1 0 1 0 1 0 2 2 0 0 0 1 1 2 1 0 0 1 1 0 1 0 1 1 2 2 0 1 1 1 1 1 0 0 2 1 1 1 1 1 1 0 1 0 1 1 0 0 2 1 1 0 0 1 1 1 2 1 0 0 0 0 0 0 1 0 2 1 0 0 0 0 1 0 0 1 0 1 0 0 0 0 2 0 0 1 0 1 2 1 2 0 1 0 0 0 0 0 0 0 0 0 0 0 0 1 0 1 1 0 1 1 0 0 0 2 1 0 2 1 0 0 2 0 0 1 1 1 1 1 0 1 1 2 0 0 2 0 2 2 2 2 0 0 0 0 1 0 0 1 2 0 0 1 0 1 0 1 1 2 0 1 0 1 2 1 0 2 0 2 2 2 2 2 1 1 0 1 0 2 1 1 1 0 1 0 0 0 0 0 0 0 0 0 0 0 0 0 0 0 2 1 1 1 0 1 0 0 0 0 1 0 0 0 1 2 0 2 0 0 0 0 0 0 0 0 1 0 0 1 1 2 0 0 0 0 0 0 0 0 0 2 0 1 1 2 0 0 0 0 1 0 0 2 2 0 2 1 2 1 2 0 0 0 0 0 1 1 0 0 1 0 1 1 0 1 1 0 0 0 1 0 2 0 0 0 2 2 0 0 0 1 1 1 1 1 0 0 0 0 0 1 0 0 0 1 2 0 0 1 0 1 0 1 0 0 0 1 0 0 0 0 0 0 0 2 0 2 0 0 2 0 1 0 1 2 1 0 1 1 1 0 1 1 0 0 0 1 0 1 0
144 0 1 0 0 0 1 0 0 0 0 1 0 0 0 0 0 0 0 0 2 0 0 0 0 0 0 1 2 2 2 1 0 0 0 0 2 2 0 0 2 0 0 0 2 0 0 0 1 0 0 0 0 1 1 0 0 0 0 0 1 1 2 1 1 0 1 0 1 1 0 0 2 2 2 2 2 1 2 0 1 2 2 1 1 0 1 0 0 2 0 0 0 1 1 2 1 0 0 1 2 0 0 0 2 1 1 0 1 1 0 1 1 1 1 1 1 0 0 1 1 0 2 0 0 2 2 1 2 0 0 0 0 0 0 0 0 0 0 1 1 1 0 0 0 0 0 0 0 0 0 0 0 1 0 0 0 0 0 2 1 1 1 1 0 1 1 0 1 1 0 0 0 2 0 0 0 2 0 0 0 0 1 1 0 0 1 1 0 0 0 1 1 1 2 2 1 0 0 1 0 0 0 0 2 0 2 1 1 0 0 0 2 0 2 1 1 0 0 0 0 0 1 2 0 0 0 1 1 1 0 0 0 0 0 0 1 2 0 0 0 0 2 1 1 1 0 0 1 1 0 0 1 1 0 0 1 1 0 0 0 0 2 2 0 0 0 1 1 0 0 2 1 1 0 0 1 0 1 0 0 1 1 1 0 0 0 0 1 1 0 1 0 2 2 0 2 0 2 2 0 0 2 0 1 0 2 2 1 0 0 0 2 2 2 0 0 0 1 0 1 1 0 0 1 0 0 1 1 0 1 0 0 0 0 0 0 2 0 0 0 1 1 1 0 0 0 0 2 1 1 0 1 1 1 1 0 0 0 1 0 1 1 0 1 0 0 2 2 0 0 0 1 1 0 0 0 2 0 2 0 2 0 0 0 0 0 0 0 0 1 2 0 0 1 0 0 1 0 0 0 0 1 2 1 0 0 1 0 0 0 0 1 0 1 0 1 0 0 0 0 2 0 1 0 1 1 0 0 0 0 0 0 0 0 0 0 0 1 0 1 1 1 2 0 2 0 0 0 0 0 1 0 2 2 1 1 1 2 2 1 0 1 0 0 1 0 2 0 0 0 0 2 1 0 1 0 0 2 0 1 2 0 0 2 0 0 2 1 0 1 0 0 1 0 0 0 0 1 1 1 2 2 0 2 1 1 0 0 1 0 1 0 0 2 0 0 1 0 1 1 2 2 0 0 2 0 0 0 2 0 2 0 1 1 0 0 1 1 1 1 1 0 0 1 1 1 1 1 2 1 0 0 1 1 2 0 1 1 0 0 0 1 1 1 0 0 0 0 0 1 1 0 0 0 0 1 1 1 1 0 0 1 0 0 1 1 0 1 0 0 0 0 0 0 0 0 1 0 0 2 1 1 0 0 2 0 0 1 1 1 1 0 0 0 0 1 0 0 0 0 0 1 0 1 1 2 2 0 0 1 1 1 1 0 1 1 0 2 0 2 2 0 0 2 0 0 2 0 0 2 2 0 0 0 2 0 2 1 0 0 0 2 0 2 1 0 0 1 0 1 0 0 0 0 2 2 0 1 1 1 1 0 0 0 2 2 1 2 1 1 0 0 1 1 0 1 0 0 1 0 1 0 1 1 2 0 1 1 0 1 1 1 0 0 0 1 2 0 0 0 1 1 0 1 0 1 0 1 0 0 0 0 2 0 0 1 0 1 2 1 1 0 1 2 0 2 0 0 0 0 0 0 1 0 0 2 0 1 1 0 0 2 2 0 1 2 2 0 1 0 1 1 1 0 0 1 1 0 1 0 0 0 0 1 1 0 1 0 2 0 2 2 0 1 0 1 1 1 0 1 1 0 0 2 1 1 0 0 0 2 2 1 1 1 2 0 1 1 0 1 1 1 2 1 1 0 1 0 0 0 2 2 0 0 0 0 1 0 0 0 0 0 0 0 0 0 0 0 0 0 1 1 1 1 0 1 1 0 0 1 0 0 0 0 2 2 0 1 0 1 0 1 0 0 1 0 0 0 0 1 1 2 0 0 0 0 0 1 0 1 1 0 2 2 2 2 0 0 0 0 2 0 0 2 1 0 1 0 0 0 1 0 0 1 0 0 0 2 0 0 2 0 0 1 1 1 1 1 0 0 0 0 2 0 0 0 0 0 1 0 0 1 2 2 1 2 1 1 0 1 0 2 1 1 0 1 2 0 2 0 2 1 0 1 0 1 0 1 0 0 1 0 1 1 1 0 0 0 0 0 0 0 1 0 1 1 1 0 1 0 1 1 0 1 0 0 0 0 0 1 1
145 0 0 0 0 0 0 1 0 1 0 0 0 0 0 0 0 0 0 0 1 0 0 0 0 0 0 2 2 2 2 1 1 2 2 0 2 1 0 0 1 0 0 1 1 1 0 0 1 1 1 0 0 1 1 1 0 0 0 1 0 1 2 2 1 0 1 0 0 0 0 0 2 2 2 2 2 0 1 0 0 1 2 1 1 0 0 0 0 2 0 0 0 2 0 1 1 1 1 2 1 1 1 0 2 0 2 1 1 1 0 1 1 1 0 0 0 0 0 0 2 0 2 1 0 1 1 0 0 0 0 0 0 0 0 0 0 0 0 0 0 2 1 0 0 1 0 0 0 1 0 0 0 0 0 0 0 2 0 0 1 2 1 1 2 2 2 0 2 0 0 0 0 2 0 0 1 0 1 1 0 1 1 1 0 0 2 0 0 0 0 0 0 2 2 2 0 1 0 0 0 0 0 2 2 0 2 0 0 0 2 0 1 0 1 1 1 0 2 1 0 0 0 2 0 1 1 0 0 1 0 0 0 0 0 0 0 0 2 2 2 2 2 1 2 2 0 0 0 0 0 0 0 0 0 0 1 1 0 1 1 1 1 2 0 0 0 0 1 0 0 2 0 1 0 0 1 2 2 2 2 1 2 1 1 1 1 1 0 2 0 0 0 1 1 0 2 1 0 2 1 1 1 1 1 0 0 2 0 0 0 1 2 1 1 0 0 1 0 0 2 1 1 0 1 0 0 0 1 1 1 1 0 0 0 1 0 1 1 1 2 1 2 0 0 0 0 0 0 0 0 0 0 0 0 1 1 0 0 2 0 2 1 0 1 0 2 2 2 1 1 1 0 2 1 0 0 1 1 1 1 0 1 1 1 1 0 0 0 0 0 0 1 0 2 0 0 1 1 1 1 1 0 0 0 0 0 0 0 2 0 0 0 0 0 0 0 0 0 0 0 1 0 1 1 1 1 1 1 0 2 0 0 0 2 2 0 0 0 0 1 1 0 1 1 0 0 0 0 0 0 1 0 2 1 1 0 1 1 0 2 0 0 0 0 2 0 2 0 1 1 1 1 1 2 0 2 1 2 0 1 2 0 0 2 0 0 1 0 0 1 1 0 2 2 0 2 0 1 0 1 2 2 0 2 1 1 0 1 1 1 2 0 0 0 0 0 1 1 1 1 2 2 1 1 2 0 1 0 1 1 1 0 1 1 1 1 1 1 0 2 2 0 0 0 2 1 0 2 2 1 0 0 2 1 1 0 1 1 1 1 0 0 0 0 2 0 0 0 0 1 1 2 0 1 0 2 1 1 1 0 0 2 0 1 1 2 0 1 0 0 0 0 0 1 0 1 0 0 0 0 1 1 0 1 2 1 0 0 1 0 0 0 1 1 1 0 0 0 1 1 2 0 0 0 0 0 1 0 0 2 1 0 0 0 2 1 1 2 0 1 0 1 1 1 1 1 1 1 1 0 1 0 2 0 2 1 1 0 0 0 0 2 1 1 2 0 0 0 1 0 1 1 0 0 2 1 1 0 1 0 0 0 0 0 2 0 1 0 1 2 0 1 1 1 0 1 0 0 2 1 1 0 2 0 2 0 2 2 1 0 0 0 0 2 2 1 1 1 0 0 1 1 0 1 1 1 0 0 0 0 0 0 2 0 0 0 0 1 0 0 1 0 0 1 0 1 2 0 0 0 1 0 0 0 0 0 0 0 0 0 0 1 1 0 1 1 2 0 2 0 0 1 0 0 1 1 1 0 1 2 1 1 1 2 1 1 0 0 2 0 2 2 0 1 0 0 1 0 1 1 1 0 0 2 2 0 0 1 0 1 0 0 0 0 2 2 0 1 0 0 1 2 2 2 1 1 2 0 0 1 1 2 0 0 1 0 1 1 0 1 1 0 0 0 0 0 0 1 0 0 0 1 2 1 0 0 0 0 1 0 0 0 0 0 1 1 0 0 0 0 0 0 0 0 1 2 0 0 0 1 1 1 0 0 1 1 0 1 0 0 1 1 1 2 1 2 0 0 0 0 2 0 0 0 1 1 1 0 2 1 1 0 1 1 1 0 0 1 0 0 1 0 1 1 2 1 0 0 0 0 0 1 2 0 0 0 0 1 0 0 0 2 0 1 0 1 0 0 0 1 0 1 2 2 0 2 1 0 1 1 1 1 0 1 1 0 2 2 0 1 0 0 0 0 0 1 0 0 0 0 0 0 0 0 0 0 1 1 0 0 0 0 0 0 0 0 0 0 0 0 0
146 0 0 0 1 0 0 1 0 1 0 0 0 0 0 0 0 0 0 0 1 0 0 0 0 0 1 2 2 2 2 1 0 2 1 1 2 1 0 0 1 0 0 0 1 0 0 0 1 0 1 0 1 2 0 1 0 0 0 0 1 1 2 1 0 1 1 0 0 0 0 1 2 2 0 2 2 2 2 1 1 2 1 1 1 0 0 0 2 2 0 0 1 2 0 2 0 2 0 2 1 0 0 0 2 0 2 2 1 2 0 0 2 2 2 2 2 0 1 0 1 0 2 0 0 1 1 1 1 0 0 0 0 0 0 0 1 0 0 1 2 0 0 0 0 2 1 0 0 1 1 0 0 0 0 0 0 1 0 1 1 1 2 0 0 2 1 1 0 1 1 1 0 2 0 0 0 1 0 0 0 0 1 1 0 0 2 2 1 0 0 0 0 2 2 2 0 1 0 1 1 0 0 1 1 1 1 1 0 0 1 0 0 0 2 1 1 0 1 1 0 0 0 2 0 1 1 0 0 1 0 0 0 0 0 0 1 1 1 1 1 1 2 0 1 1 0 0 0 0 0 0 1 0 2 1 0 2 1 2 1 2 0 1 0 0 0 0 1 0 1 0 0 2 0 0 0 1 1 0 0 1 2 2 2 0 0 0 2 2 0 1 1 1 2 1 1 1 0 1 1 0 2 0 1 0 0 1 1 0 1 1 0 1 1 0 1 0 2 0 0 1 0 0 1 0 0 2 1 2 2 2 2 0 0 0 0 1 1 1 1 1 1 0 1 0 0 1 2 0 1 1 1 1 0 1 1 0 0 2 0 2 2 0 2 0 1 1 1 0 0 0 1 1 1 0 0 1 0 2 0 1 1 1 1 0 0 0 0 1 1 1 1 0 1 1 1 1 0 0 1 0 0 2 0 0 0 0 0 2 0 1 0 0 0 0 0 0 0 0 0 1 1 1 0 1 0 2 2 0 0 2 0 1 1 1 0 1 0 0 2 0 0 1 1 1 0 0 0 0 0 0 0 2 1 1 0 2 2 2 0 0 0 0 0 2 0 2 0 1 1 1 2 0 1 0 1 1 2 0 1 2 0 2 1 2 0 0 0 0 1 1 0 2 0 0 1 0 0 2 2 2 1 1 1 1 1 0 1 1 0 1 0 0 0 2 1 0 2 2 0 2 1 0 0 1 0 0 1 1 0 0 0 0 1 0 1 0 2 0 1 1 2 2 2 2 1 1 1 1 0 0 1 0 2 0 2 0 1 0 1 1 0 0 0 1 1 1 1 1 1 1 2 1 1 0 2 1 1 1 0 0 0 0 0 0 0 0 1 1 0 1 1 0 1 0 0 0 0 0 0 1 2 0 1 1 2 0 0 1 0 0 0 2 1 1 0 0 0 0 1 1 0 0 1 0 0 0 0 0 0 1 0 2 0 1 0 1 2 0 0 0 0 1 0 1 1 2 1 1 0 1 0 1 0 2 0 1 1 0 0 0 0 1 1 2 0 1 0 0 1 1 0 0 0 1 1 1 1 1 0 0 1 0 0 1 2 2 2 0 2 0 0 1 1 0 1 0 0 0 0 0 1 1 1 1 0 2 2 0 1 1 0 0 0 0 1 1 0 0 0 1 0 0 1 1 1 0 0 0 0 0 0 2 0 0 0 0 2 2 0 2 0 1 1 0 1 1 0 0 0 0 0 0 0 0 2 0 0 0 0 1 2 2 0 1 2 1 0 2 1 0 0 1 0 0 0 1 0 1 1 0 0 1 1 1 0 1 0 2 0 2 1 1 0 0 0 1 0 0 1 2 0 1 0 0 1 0 0 2 2 0 1 1 1 2 0 1 2 0 0 2 2 2 2 1 1 0 1 0 1 2 1 0 0 1 0 1 1 0 1 1 1 1 0 1 1 0 0 0 0 2 2 2 0 2 2 0 0 0 0 0 0 0 0 1 1 0 1 0 1 0 0 1 0 2 0 1 2 2 2 2 2 0 0 0 0 0 0 0 2 1 1 1 2 2 2 0 0 0 0 1 0 0 1 1 0 1 0 1 0 1 0 1 1 1 0 1 1 1 0 1 0 1 2 1 1 2 0 0 0 2 0 2 0 0 0 1 2 0 0 0 0 0 0 0 0 0 0 1 2 1 0 2 1 0 2 1 0 0 2 0 1 0 0 0 2 0 1 0 1 0 1 1 0 0 2 1 2 0 1 2 0 0 0 0 0 0 1 0 0 1 0 0 0 0 0 0 1 0 2 1
147 0 1 0 0 0 0 1 1 1 0 0 0 0 0 0 0 0 0 0 1 0 0 1 1 1 2 1 2 2 2 1 1 1 1 0 2 2 0 1 1 0 0 0 1 0 0 0 2 0 0 0 0 1 1 1 0 0 0 0 1 2 2 2 0 1 1 1 0 0 0 0 1 1 2 1 1 1 1 0 1 2 2 1 1 0 0 1 1 2 1 1 1 1 0 1 1 0 0 2 1 0 0 0 2 0 2 2 0 2 0 1 0 1 0 0 0 0 1 0 2 0 2 2 0 0 0 0 0 0 0 0 0 0 1 1 0 0 0 1 1 1 0 0 0 2 1 0 0 1 0 0 0 1 0 0 0 1 1 0 1 0 1 1 0 2 1 1 0 2 2 1 0 2 0 0 0 0 1 1 0 2 1 1 0 0 2 1 0 0 0 1 0 2 2 2 0 1 0 1 0 0 0 1 2 0 2 0 2 0 0 0 1 0 0 1 1 0 1 0 1 1 0 2 0 0 0 0 0 2 0 0 0 0 0 0 0 2 0 0 0 0 1 0 2 2 0 0 0 0 0 0 1 0 0 0 2 1 0 0 0 0 0 0 1 1 1 0 1 1 0 2 0 0 0 1 1 1 1 1 1 1 2 2 2 0 1 2 0 2 0 0 0 1 1 1 0 2 0 2 2 0 2 0 1 1 1 1 1 0 0 2 1 0 0 0 0 1 0 1 1 1 2 1 2 0 0 1 1 1 2 1 1 0 0 0 0 1 1 1 1 1 1 0 1 0 0 0 1 0 0 0 0 0 0 2 0 0 0 1 0 2 2 0 2 0 0 2 2 0 0 0 0 2 0 0 0 1 0 2 0 1 2 0 2 1 0 1 1 0 0 0 0 1 2 0 0 0 1 1 1 1 1 1 1 0 1 0 0 1 1 0 0 1 0 0 0 0 0 0 0 2 1 1 0 2 0 0 0 1 2 2 0 0 2 2 0 1 1 0 2 0 0 0 1 1 0 1 1 0 0 1 0 2 1 0 1 1 1 0 2 0 2 1 0 1 0 2 0 1 1 1 2 0 0 2 0 0 1 0 0 1 0 0 2 0 0 1 0 0 1 0 0 1 0 0 0 1 1 1 1 2 2 0 2 0 2 1 0 0 0 2 0 0 0 1 2 1 1 2 1 2 2 1 1 2 1 0 0 2 0 2 0 0 0 0 1 1 2 1 0 0 1 1 1 1 1 2 0 0 0 0 0 1 1 0 1 1 0 1 0 1 1 0 0 0 1 2 2 2 0 0 1 0 0 0 0 0 0 0 0 0 0 0 0 0 0 2 0 0 0 0 2 0 1 0 0 1 0 0 1 1 0 0 1 2 0 0 1 0 0 0 0 0 0 0 2 0 0 0 1 2 0 0 0 2 2 0 1 1 0 0 0 2 0 0 0 0 2 0 1 2 0 0 1 1 1 2 1 1 1 1 0 1 0 2 0 1 1 0 0 0 1 0 2 2 0 1 0 1 0 1 0 0 0 2 2 0 0 0 2 0 0 0 0 1 2 1 2 1 1 0 0 1 0 0 0 1 0 1 1 0 0 0 2 2 0 2 2 1 0 0 0 1 0 1 0 2 1 0 0 0 0 0 1 0 0 0 0 0 0 0 0 2 0 0 2 0 1 1 0 1 0 1 1 0 1 1 0 0 0 0 0 1 0 0 2 0 0 0 0 0 1 0 0 0 1 2 0 2 0 0 1 0 0 0 1 1 1 1 1 1 0 1 2 1 0 1 0 2 0 2 1 1 0 1 0 1 0 0 0 0 1 0 1 1 1 1 0 1 1 0 1 1 1 1 1 0 2 0 2 2 0 1 1 1 0 2 0 0 0 2 2 0 0 1 1 0 0 0 0 0 0 0 0 0 0 1 0 0 0 2 0 2 2 0 0 0 0 0 0 0 0 0 0 0 0 0 1 0 1 0 0 0 0 2 0 1 2 0 0 0 2 0 0 0 0 0 0 0 0 2 0 1 2 2 2 0 0 0 0 2 0 0 1 1 1 2 0 1 1 1 1 0 2 2 0 1 2 1 0 2 0 2 1 2 1 1 1 0 0 0 0 1 1 0 0 0 1 1 0 0 2 1 1 0 0 0 0 0 1 0 1 1 1 0 1 1 0 0 1 0 1 1 2 0 0 0 1 0 0 1 0 0 0 1 1 0 1 0 0 1 0 0 0 0 0 0 0 0 0 0 0 0 0 1 0 0 1 0 1 1
148 0 1 0 1 0 1 0 0 2 0 0 0 0 0 0 0 0 2 1 1 1 1 0 0 0 0 0 1 1 0 1 1 1 1 1 2 1 0 1 1 0 2 2 2 0 0 0 2 0 0 0 0 1 1 1 0 0 0 0 1 2 0 0 0 0 0 1 0 0 0 1 2 2 1 2 1 1 1 0 1 2 1 0 1 0 0 0 0 1 0 0 0 1 0 0 0 1 0 1 1 0 0 0 2 0 2 1 1 1 0 1 0 1 0 1 0 0 1 0 1 0 1 1 0 0 0 1 2 0 0 0 1 0 0 0 0 0 0 0 1 1 1 0 0 0 0 0 0 0 0 0 0 0 0 1 0 1 0 1 1 1 1 1 0 2 0 2 1 1 1 1 1 1 0 0 1 0 2 2 0 2 0 0 0 0 2 2 1 1 1 2 1 1 2 1 1 2 0 0 0 2 0 2 2 1 2 0 1 0 1 0 2 0 1 0 0 0 2 2 0 0 0 2 0 0 0 0 0 1 1 1 1 1 1 1 0 2 0 0 0 0 2 1 1 1 0 0 0 0 0 0 0 0 1 1 1 2 0 2 0 2 0 1 0 0 0 0 1 0 0 2 0 1 0 1 0 1 1 0 1 0 0 1 1 0 0 1 1 2 0 2 2 2 2 2 2 0 0 0 0 0 2 0 0 0 0 2 0 1 0 1 2 2 2 1 1 1 1 0 1 1 1 0 2 0 0 2 0 0 1 1 0 0 0 0 0 1 1 1 2 1 1 0 0 0 0 0 2 2 2 0 2 2 2 0 1 0 0 0 0 0 0 1 0 0 1 1 1 0 0 0 1 2 0 1 0 2 0 2 1 0 1 0 1 0 0 0 0 0 0 0 0 0 1 1 1 0 1 1 1 1 0 2 0 0 0 0 0 1 1 0 1 0 1 0 0 0 1 0 0 1 0 0 1 2 2 0 0 0 0 0 0 1 0 0 0 1 0 0 0 1 0 0 2 0 0 1 1 1 0 0 0 2 1 1 0 1 0 2 0 0 1 0 0 2 0 1 0 1 0 1 2 2 2 0 1 1 2 1 1 2 0 1 1 0 1 1 0 1 0 0 0 1 1 0 2 0 1 1 1 2 1 1 1 1 1 0 1 0 2 0 0 1 0 2 0 0 0 0 0 2 2 0 1 1 1 0 2 2 0 0 0 0 1 0 0 1 2 0 1 0 2 0 2 2 0 2 0 0 0 0 0 1 1 0 1 1 1 0 1 1 0 0 0 0 0 0 0 0 1 1 1 0 1 0 1 2 2 1 1 1 1 0 0 0 1 0 0 0 0 0 0 0 1 0 1 0 0 0 0 2 1 1 2 2 1 0 1 1 0 0 0 1 0 0 0 0 1 1 0 1 0 0 0 1 2 1 0 0 0 0 1 1 0 1 1 2 1 1 1 0 1 1 1 0 0 1 1 1 0 1 0 1 0 1 0 0 0 0 0 0 1 1 1 2 0 1 0 2 0 2 0 0 0 2 2 1 0 0 0 0 0 2 0 0 2 1 1 1 2 0 1 1 0 1 1 0 0 2 0 2 0 1 2 2 1 2 2 0 1 1 0 0 1 0 1 1 0 0 1 0 0 0 1 0 0 0 2 0 1 1 0 2 0 0 1 0 0 0 0 1 0 0 0 1 1 0 0 0 0 0 0 0 1 0 0 0 1 1 0 1 2 2 0 0 2 2 0 1 0 1 0 0 0 0 1 1 1 1 2 1 0 1 1 2 0 2 1 2 1 1 2 1 0 1 0 0 0 0 0 1 0 0 1 1 0 0 0 1 1 0 1 0 1 1 1 1 1 1 1 1 1 1 0 1 0 1 0 0 1 1 2 0 0 1 1 1 1 0 1 1 2 1 0 1 2 0 0 0 0 1 0 2 2 0 0 0 1 0 0 0 0 0 0 1 1 0 1 0 1 0 2 0 0 0 0 0 2 0 1 1 2 0 0 0 0 0 1 0 1 1 2 0 1 1 2 0 0 0 0 1 1 0 2 2 1 2 0 0 0 1 0 0 0 0 0 2 2 1 0 1 0 1 1 2 0 2 1 0 1 0 2 2 0 0 0 1 1 0 0 0 2 2 2 0 0 1 0 0 2 0 2 2 0 0 2 1 0 0 1 0 2 0 2 0 0 0 1 0 1 1 0 0 0 2 0 1 2 0 1 2 0 0 0 0 0 1 0 1 1 0 0 1 1 0 0 0 0 0 0 0
149 0 2 0 0 0 0 1 0 2 0 0 1 1 0 1 0 0 2 1 1 1 1 0 0 0 0 2 2 2 1 1 2 2 1 0 2 1 0 0 1 0 0 0 1 1 0 0 2 0 0 0 1 1 1 0 0 0 0 1 1 2 0 0 0 0 0 0 0 0 0 0 2 2 1 2 2 1 2 0 1 2 2 1 1 0 0 0 1 1 0 0 0 2 0 1 0 2 1 1 1 0 0 0 2 1 2 2 0 2 0 2 1 2 1 1 1 0 0 0 1 0 2 1 0 1 1 2 2 1 1 0 0 0 0 0 0 0 0 1 2 0 0 0 0 0 0 0 0 2 0 0 0 0 0 0 0 1 1 1 0 1 1 1 1 2 0 2 0 2 2 2 2 0 0 0 0 2 0 1 0 1 1 1 0 0 2 1 0 0 0 1 1 0 2 2 0 2 0 0 0 1 0 2 2 2 2 1 0 0 0 0 0 0 1 0 1 0 1 0 1 1 0 2 0 0 0 0 0 1 1 0 0 0 0 0 0 1 0 0 0 0 1 0 2 1 1 0 0 0 0 0 1 0 0 0 0 2 2 2 2 2 0 0 0 0 1 0 0 0 0 2 0 0 0 0 0 2 2 1 1 1 2 2 2 1 0 1 0 1 0 0 1 2 1 1 2 0 1 1 1 1 2 0 2 0 0 2 2 0 1 1 1 1 1 0 0 1 0 0 2 2 2 2 0 0 0 1 0 0 1 0 0 0 0 0 0 1 1 0 1 1 2 0 0 0 1 1 1 0 0 1 1 1 0 1 1 0 0 1 1 2 1 1 1 0 1 2 2 0 0 0 1 2 0 1 0 0 0 2 1 1 0 0 0 0 0 0 0 0 0 0 0 0 1 1 1 1 1 1 1 1 0 1 0 1 0 0 0 1 1 0 0 1 1 1 1 0 0 0 0 1 0 0 1 1 1 0 0 0 0 0 0 1 1 1 0 1 2 1 0 1 0 1 1 2 1 0 0 0 0 2 0 1 1 0 1 0 0 1 2 0 1 1 0 1 0 2 0 1 1 1 1 1 0 0 0 0 2 0 0 0 0 0 2 1 0 2 2 0 1 0 0 2 0 0 1 0 1 1 1 2 2 1 2 2 2 0 1 0 1 2 0 1 0 1 0 1 0 1 0 2 2 0 0 2 0 1 1 1 1 0 0 0 0 0 0 1 1 0 1 1 1 1 2 1 1 1 1 2 1 0 0 1 1 1 1 1 1 0 1 0 0 0 0 1 0 0 0 0 1 1 0 0 0 0 2 2 2 0 2 1 0 0 0 0 0 0 0 0 0 0 1 0 0 0 0 0 0 0 0 2 0 0 2 2 2 0 0 0 0 0 0 1 1 0 0 0 1 0 1 1 0 1 1 0 2 2 0 0 0 1 1 1 0 1 1 0 2 0 2 0 0 0 1 1 1 2 0 0 1 2 0 1 0 2 0 2 2 0 0 0 0 1 0 1 1 2 0 0 0 0 0 0 0 2 2 1 0 1 0 0 0 0 0 2 2 1 1 0 0 2 0 1 2 0 2 0 0 0 0 0 0 1 1 2 1 2 2 0 1 0 0 0 0 1 0 1 1 0 0 0 1 0 1 1 1 0 0 0 0 0 0 2 0 0 2 0 1 1 0 0 0 0 0 0 0 1 0 0 0 0 0 0 0 0 0 0 1 0 0 1 2 1 0 0 2 2 0 1 0 1 0 0 1 0 1 0 2 0 1 1 0 2 2 0 0 1 1 2 0 1 2 0 1 0 1 2 0 0 1 1 0 0 2 2 1 0 0 1 1 0 1 1 0 1 0 1 0 0 1 0 0 2 2 0 0 1 0 0 1 1 2 0 0 1 1 0 1 0 0 0 0 1 0 0 1 0 0 0 0 2 1 2 1 1 1 1 0 0 0 0 0 0 0 0 0 0 1 0 0 1 0 0 0 2 0 2 2 1 1 1 2 0 0 0 0 0 0 1 0 0 0 1 2 2 2 0 0 2 1 1 1 0 1 1 1 1 0 1 0 1 0 1 2 1 0 0 2 1 0 2 1 2 2 2 2 2 0 1 0 1 0 1 0 0 0 2 2 0 0 0 1 1 1 1 1 0 0 0 2 1 1 1 0 0 1 1 1 1 1 1 0 1 1 0 1 0 0 0 0 0 0 0 0 0 2 0 2 0 0 2 0 1 0 0 1 0 0 0 0 0 0 1 1 0 0 0 1 0 0 0
150 0 1 0 1 0 0 1 0 1 1 1 1 1 1 0 0 0 0 1 1 1 0 0 0 0 1 1 2 2 2 0 1 0 1 0 2 1 0 0 2 0 0 0 1 0 0 0 2 0 0 0 0 1 1 1 0 0 0 1 1 1 0 0 0 0 0 1 0 0 0 0 2 2 0 2 2 1 2 0 1 2 1 1 2 0 1 1 1 1 0 1 1 1 1 2 2 2 0 2 1 0 0 0 2 1 2 1 2 1 0 2 1 1 1 2 1 0 0 0 2 0 2 2 0 0 0 2 2 2 1 1 0 0 1 1 0 0 0 1 1 2 0 0 0 2 1 0 0 0 0 0 0 1 1 0 0 1 1 1 1 1 0 2 1 1 1 1 0 2 1 1 0 1 0 0 1 0 0 0 0 1 0 0 0 0 1 0 0 0 0 0 0 1 1 1 0 2 0 0 1 1 0 2 2 0 2 1 1 0 0 0 1 0 2 1 1 0 1 0 0 0 1 2 0 1 1 0 0 2 0 0 0 0 0 0 0 1 0 0 0 0 2 1 2 2 0 0 0 0 0 0 1 0 0 0 0 2 0 0 0 0 2 2 0 0 0 0 1 1 0 1 0 1 0 0 0 1 0 0 0 1 2 2 2 1 0 2 0 2 0 0 0 2 1 0 2 2 0 2 2 1 2 0 1 0 1 1 1 0 0 2 2 2 2 0 0 0 1 0 0 0 0 0 1 0 1 2 0 1 1 1 2 0 0 0 0 2 0 0 2 1 2 2 0 0 1 0 2 0 1 1 1 2 0 0 1 0 0 0 0 0 2 0 2 1 0 2 2 1 1 1 0 2 0 1 0 2 0 2 0 1 1 0 0 0 0 0 0 1 1 1 0 1 2 0 0 0 0 0 0 1 1 1 1 1 0 1 0 2 0 0 0 0 1 0 0 0 0 0 0 2 1 0 2 2 1 0 0 0 2 1 0 0 0 0 1 1 0 0 1 1 0 0 0 2 0 1 1 0 0 1 0 2 2 2 0 2 2 2 0 0 2 2 0 0 0 2 0 0 0 0 2 1 2 0 1 1 2 0 1 2 0 1 1 0 1 1 1 0 2 0 0 1 0 0 1 0 1 0 1 2 1 1 1 0 1 1 0 0 1 1 1 0 1 0 0 0 0 1 0 2 1 0 0 1 0 0 2 2 0 0 0 0 1 1 2 1 0 1 0 0 0 0 1 2 1 1 1 1 0 0 0 2 1 1 0 0 1 0 1 0 0 0 0 1 0 1 1 0 1 1 1 0 0 0 1 1 1 1 0 1 1 0 0 0 0 2 0 0 0 0 0 0 0 1 0 0 0 0 0 2 1 2 2 2 0 0 0 0 0 0 0 0 1 1 0 0 0 0 2 2 0 0 0 1 1 0 0 0 1 0 0 1 0 1 0 1 2 0 1 1 0 1 0 1 1 1 1 1 1 1 1 1 1 2 0 2 1 0 0 0 1 0 1 1 0 2 0 0 0 0 0 1 2 1 2 1 0 0 0 1 0 0 0 1 2 0 1 1 2 0 0 1 0 0 0 0 0 1 0 0 0 2 1 2 1 1 1 1 0 0 0 0 1 1 0 1 1 0 1 0 1 1 0 0 2 0 1 0 0 0 1 2 0 1 0 0 0 1 1 1 1 0 1 0 1 1 0 0 0 0 0 1 1 0 1 0 0 0 0 0 2 1 0 1 2 1 0 2 1 0 0 1 0 0 2 1 1 1 1 1 0 1 1 0 0 0 0 2 0 2 2 0 1 0 1 2 0 0 1 1 0 0 1 0 0 0 1 0 1 0 0 1 0 2 1 1 1 0 2 1 2 0 0 2 0 2 0 0 1 1 0 1 0 0 0 2 0 0 1 1 0 0 0 0 0 1 0 0 0 2 0 2 2 0 0 2 0 0 0 0 0 0 0 1 1 0 1 0 0 0 0 1 0 1 0 0 2 2 1 2 0 0 0 2 2 0 0 0 2 1 1 1 1 1 2 0 0 0 0 1 0 0 1 1 0 2 0 0 0 1 1 0 1 1 0 0 1 0 1 1 0 1 1 0 0 2 0 1 0 0 0 2 0 0 0 1 1 0 0 0 2 2 2 0 1 2 1 0 2 0 1 1 1 1 2 1 0 1 0 1 0 1 1 0 1 0 0 0 2 0 0 0 0 0 2 0 1 1 1 1 0 2 0 0 2 0 0 0 0 0 1 0 1 0 0 0 0 0 1 1
151 0 2 1 2 0 0 0 0 1 0 0 0 1 0 0 1 1 0 1 1 1 0 0 0 0 0 1 1 2 2 0 2 2 0 1 1 1 0 2 0 0 0 0 2 0 0 0 2 0 0 0 0 2 0 1 1 1 1 0 0 2 1 1 0 0 1 1 0 0 0 0 2 2 2 2 2 0 1 0 0 1 1 1 2 0 0 1 2 2 1 1 1 1 0 1 1 0 0 2 2 0 0 0 2 0 2 1 1 1 0 1 2 2 2 2 2 0 1 0 1 0 2 0 0 1 2 1 2 0 1 1 0 0 0 0 0 0 1 0 1 2 0 0 0 0 0 0 0 1 0 0 0 1 0 0 0 0 0 1 1 1 2 0 1 2 0 1 1 1 0 0 1 1 1 0 0 0 1 1 0 1 0 0 2 2 0 2 0 0 0 2 0 2 2 2 1 2 0 0 1 0 0 0 2 1 2 0 0 1 2 1 1 0 1 0 0 0 0 0 0 0 1 2 0 1 1 0 0 1 0 1 0 1 2 0 2 1 0 1 1 1 0 0 0 0 0 0 0 0 0 0 2 1 0 0 0 2 0 0 0 0 0 1 0 0 1 0 1 0 0 2 0 1 0 0 0 1 1 0 1 2 0 1 1 1 0 1 1 2 1 1 1 2 1 1 2 2 0 2 2 0 2 0 1 0 0 2 1 0 0 1 2 2 2 0 1 1 2 0 0 0 2 0 2 1 1 0 2 1 1 1 1 0 0 0 0 2 0 0 0 0 2 0 1 1 0 1 2 1 2 0 2 2 2 0 0 0 0 0 1 1 1 0 1 2 0 1 1 0 0 0 1 2 2 0 0 1 1 1 1 1 0 0 1 0 0 0 0 0 0 0 0 0 2 0 1 0 1 1 1 1 1 0 0 1 1 1 0 1 1 0 0 0 1 0 0 0 0 0 0 1 1 1 0 2 0 0 0 0 2 1 0 0 1 1 1 1 0 0 0 2 1 2 0 1 0 0 0 0 0 0 0 2 1 1 0 1 2 2 1 0 0 2 0 0 0 2 0 0 0 0 2 1 0 0 0 1 2 0 1 1 0 0 2 0 0 1 1 0 1 1 0 1 0 0 1 2 2 0 0 2 1 1 1 1 1 0 0 2 0 0 0 0 1 1 1 0 1 0 0 2 2 0 0 1 0 0 0 1 0 1 0 1 1 0 0 0 0 1 0 0 1 0 0 2 0 1 2 1 1 0 0 2 0 2 0 1 0 0 0 1 0 2 2 0 0 0 0 0 0 1 1 0 0 0 1 2 2 2 0 0 0 0 0 0 0 0 1 1 0 0 1 0 0 1 1 0 0 0 0 1 0 0 1 2 0 0 0 1 0 0 0 0 0 1 0 0 0 0 0 1 0 0 0 0 2 0 1 1 0 0 0 1 0 1 0 0 2 0 0 1 0 1 1 1 1 1 2 2 0 1 0 2 0 2 1 0 0 0 0 0 2 0 2 2 0 1 1 0 1 0 1 0 0 2 1 1 0 0 0 0 1 0 0 0 1 1 1 0 0 1 0 0 0 0 0 1 0 2 0 2 0 1 0 2 0 2 2 0 1 1 0 0 1 1 0 2 0 0 0 0 0 0 1 0 0 0 1 0 0 0 0 2 0 0 1 0 0 1 1 0 0 0 1 0 1 1 0 0 0 0 0 0 0 0 0 0 1 1 0 1 1 1 0 1 2 2 0 2 0 0 0 0 0 0 1 0 0 1 1 1 0 1 1 0 0 2 1 2 1 1 2 1 0 1 0 0 0 2 2 2 0 0 2 1 0 0 0 2 2 0 1 1 1 2 0 1 2 0 1 2 1 2 2 1 1 0 1 0 2 1 2 0 0 0 0 1 1 0 1 1 0 0 0 0 0 0 0 1 1 1 1 2 1 0 1 0 0 0 0 0 0 0 1 1 1 0 1 0 1 0 0 2 0 2 0 0 0 0 1 0 1 0 0 1 1 0 0 0 2 2 0 2 2 2 2 0 0 1 0 2 0 0 0 0 1 1 0 1 0 1 1 0 1 1 0 2 2 2 0 2 0 1 1 1 1 2 0 0 0 0 1 2 0 0 0 1 1 1 1 1 2 1 1 0 2 0 0 0 2 1 2 0 1 0 0 1 0 0 1 0 0 1 1 0 1 0 1 0 1 0 0 0 1 0 2 0 0 1 1 0 0 0 0 0 0 0 0 0 0 1 1 0 1 0 0 0 0 0 1 1
152 0 2 0 0 0 0 1 0 0 0 0 0 0 0 0 0 0 1 0 1 0 0 0 0 0 0 0 0 2 1 0 2 2 0 1 1 0 0 1 1 0 0 0 1 0 0 0 2 0 0 0 0 0 2 0 0 0 0 1 0 1 1 1 1 0 1 0 0 0 0 0 2 2 2 2 2 0 2 0 0 0 1 1 2 0 0 0 2 2 0 0 0 2 0 2 1 1 0 2 1 0 1 0 2 0 2 1 1 1 0 2 0 1 0 0 0 0 2 0 0 0 2 2 0 0 0 1 2 0 1 1 0 0 1 1 0 0 0 1 1 2 0 0 0 2 1 0 0 2 2 0 0 1 1 0 0 1 1 1 1 1 2 0 0 2 1 1 1 1 0 0 0 2 0 1 0 1 0 0 0 1 0 0 1 1 1 1 1 0 0 0 0 1 1 2 1 2 0 0 2 0 1 1 2 0 2 1 2 0 1 0 1 0 2 0 0 0 1 1 0 0 0 1 1 0 0 0 0 0 0 0 0 0 0 0 0 2 0 0 0 0 2 1 2 2 0 0 1 1 1 1 1 0 0 0 1 1 0 0 0 0 0 0 0 0 0 2 0 0 0 2 0 1 0 1 0 2 2 2 2 2 2 2 2 1 0 2 0 2 0 1 0 2 2 0 2 0 1 1 1 0 2 0 1 0 1 2 1 0 0 2 1 1 1 0 0 1 1 0 1 1 1 0 0 0 0 1 0 1 2 2 2 0 0 0 0 1 1 2 1 2 2 0 0 0 1 0 1 1 1 0 2 2 2 0 0 0 0 0 0 0 1 0 1 0 1 2 2 0 0 0 0 2 0 0 0 1 0 2 0 0 2 0 1 1 0 0 0 0 0 0 0 0 1 0 0 1 1 1 1 1 0 2 1 0 0 1 0 2 0 0 0 0 2 0 2 0 1 0 0 0 0 2 1 2 2 0 0 0 1 0 0 0 1 1 0 1 0 0 1 1 0 0 0 1 0 1 1 0 0 0 0 2 1 0 1 1 1 1 1 0 0 0 0 2 0 1 0 1 1 2 1 1 1 0 1 0 2 1 1 1 0 0 2 0 0 1 1 1 1 0 0 1 1 0 0 1 2 0 0 1 2 0 2 0 1 0 0 2 0 0 0 0 0 0 0 0 1 1 0 2 2 0 0 1 1 1 0 1 0 0 0 0 0 0 1 1 2 0 1 0 1 1 1 2 2 2 0 1 0 0 0 2 0 0 0 2 1 0 1 0 2 0 0 1 1 1 1 0 0 1 1 0 0 0 1 2 2 2 0 0 2 0 0 0 2 0 1 0 0 0 1 1 1 0 1 0 0 0 1 2 1 0 0 1 0 0 1 0 0 0 0 1 0 0 0 0 0 0 0 1 1 1 1 1 1 0 0 0 0 0 0 1 0 0 0 1 1 1 0 0 0 1 0 2 2 0 2 2 1 1 0 0 0 2 1 2 2 0 0 0 1 0 1 1 0 2 0 0 0 1 0 1 1 1 1 1 0 0 0 0 0 0 0 1 0 0 1 1 1 0 0 1 1 0 2 0 0 2 1 1 1 1 1 2 1 1 1 0 0 0 0 1 0 0 1 0 0 0 0 1 0 1 0 0 1 0 0 0 0 0 0 2 0 0 1 0 1 1 0 0 0 0 0 0 0 0 0 0 0 0 0 0 0 0 0 0 1 0 0 1 1 1 0 1 1 1 0 2 1 1 2 0 0 0 1 0 1 2 0 0 0 0 0 1 1 2 1 2 1 1 2 0 1 0 0 2 0 0 2 2 0 0 1 1 1 0 0 1 1 0 0 1 0 2 1 0 2 0 1 2 1 2 2 0 0 1 0 1 0 1 2 0 0 0 0 0 2 1 1 2 2 2 0 2 2 0 0 0 0 2 0 2 2 0 0 0 0 0 2 0 0 0 0 2 1 0 0 0 0 0 0 0 0 2 0 1 2 2 2 2 0 0 0 0 0 0 0 0 0 0 0 1 2 2 2 0 0 1 0 2 0 0 2 1 0 0 1 2 2 1 0 0 1 1 0 0 0 0 0 0 0 2 1 1 1 2 1 0 0 1 0 1 0 0 0 0 2 0 0 0 0 0 0 0 1 0 0 0 2 0 1 1 0 0 1 1 0 0 2 0 1 1 2 0 0 1 1 0 1 0 0 0 0 0 2 0 1 0 0 1 0 2 0 1 1 0 0 0 0 0 0 0 0 0 0 0 1 0 1 0
153 0 0 0 0 0 1 0 0 1 0 0 0 0 0 0 0 0 1 0 2 0 0 1 1 1 1 1 2 2 2 0 1 1 0 0 2 1 1 0 1 0 0 0 0 1 0 0 2 0 0 0 0 0 2 0 0 0 0 0 1 1 2 2 0 1 0 1 0 0 0 1 2 2 2 2 2 2 2 0 2 2 0 0 2 0 1 0 1 2 1 0 2 1 0 2 0 2 1 1 0 0 0 0 2 1 2 0 2 0 0 2 1 2 1 1 1 1 0 0 2 0 2 0 0 2 2 1 1 0 0 0 0 0 1 0 0 0 0 1 0 2 0 0 0 0 0 0 0 1 0 0 0 0 0 0 0 1 0 0 1 1 0 2 1 1 1 0 0 1 1 1 1 1 1 0 0 0 1 1 0 1 2 2 0 0 2 0 0 0 0 0 0 1 1 1 0 2 0 0 0 0 0 1 2 1 2 0 1 0 0 0 1 0 2 2 2 1 1 0 0 0 0 0 2 2 0 0 0 1 1 0 0 0 0 0 0 2 0 0 0 1 2 1 2 2 0 0 0 0 0 0 2 0 0 0 1 0 0 0 0 0 0 1 0 0 0 0 2 0 1 0 0 1 0 2 0 1 2 0 0 1 2 1 1 1 1 2 2 2 0 2 1 2 2 1 2 1 0 1 1 0 2 0 2 0 0 1 1 0 1 1 2 2 2 0 0 0 1 0 2 0 1 0 0 0 0 1 0 1 2 1 1 0 0 0 0 0 2 0 1 1 1 0 0 0 0 0 1 1 1 0 1 1 1 1 0 0 0 1 0 1 1 0 1 1 0 2 2 1 1 1 0 2 0 1 0 2 0 2 0 0 1 0 1 1 0 0 0 0 0 0 1 0 2 1 1 0 2 2 2 2 0 2 2 0 0 0 0 1 0 0 0 0 0 0 0 1 0 1 0 0 0 0 2 1 0 0 0 2 1 0 0 0 0 0 1 1 2 0 1 0 0 0 2 1 1 0 0 0 1 1 0 2 1 0 1 1 2 1 1 0 1 1 0 1 0 2 0 1 1 1 2 1 0 0 0 0 2 1 1 2 0 0 2 0 0 1 0 1 0 0 1 1 0 0 2 2 2 0 2 2 1 1 1 1 1 0 0 1 0 1 1 0 0 0 0 0 2 0 0 2 1 0 0 0 0 0 1 2 0 1 0 0 1 1 2 1 1 0 1 1 2 2 2 1 1 2 0 0 0 0 1 2 1 0 0 0 1 0 1 0 0 0 0 0 0 2 2 0 0 1 0 0 0 0 1 1 1 0 0 0 1 0 0 0 1 1 0 0 0 0 0 1 1 1 1 2 0 2 0 2 2 0 0 0 0 1 0 1 1 0 0 1 0 0 1 0 1 0 0 0 0 1 1 0 1 2 0 0 1 1 0 1 0 0 1 0 1 1 1 1 0 0 1 0 0 1 1 1 1 1 1 0 1 2 0 1 1 0 0 0 1 1 0 1 0 1 0 0 1 0 0 0 0 2 2 1 2 2 1 0 0 0 0 1 1 0 1 1 2 0 1 1 1 0 1 0 0 1 0 2 0 0 2 2 1 1 2 0 0 0 0 0 0 0 1 1 1 0 0 1 0 0 1 1 1 1 1 1 0 0 0 2 0 1 1 0 0 2 2 0 0 0 0 1 1 0 0 0 0 0 0 1 0 0 0 0 0 0 0 1 0 1 0 1 1 1 0 1 1 0 0 1 1 1 1 0 0 2 0 0 1 1 2 0 1 0 0 2 0 2 2 0 0 0 1 1 0 0 1 1 0 0 2 2 1 1 0 2 2 0 1 0 0 1 0 0 2 0 1 2 2 2 2 1 0 1 1 0 1 2 2 0 0 0 0 0 2 1 1 1 0 0 0 0 0 0 0 0 0 2 0 2 2 0 0 0 1 1 1 0 0 0 0 0 2 0 2 0 1 0 0 0 0 1 0 0 1 1 1 2 2 0 0 0 0 0 0 0 1 1 1 1 2 2 2 0 0 0 0 0 1 0 1 1 1 1 0 0 0 1 0 0 1 0 0 0 1 1 0 1 0 1 1 1 1 1 0 1 0 0 0 1 1 0 0 0 0 2 0 0 1 1 1 1 1 1 0 0 2 0 2 0 0 0 1 2 0 1 1 1 2 0 1 1 1 1 2 1 0 0 0 0 0 0 2 0 1 1 0 2 0 0 0 0 0 0 0 0 0 0 0 0 1 0 0 0 0 0 1 0
154 0 0 0 0 0 0 0 0 1 0 1 0 0 0 0 0 1 1 0 2 1 0 1 1 1 1 1 2 2 2 1 1 1 0 0 2 2 0 1 1 1 0 1 1 1 1 0 1 0 0 0 1 1 1 1 0 0 0 1 0 2 1 1 0 0 1 0 0 0 0 0 2 2 2 2 2 0 1 0 0 1 2 1 1 0 0 0 2 2 0 0 0 1 0 0 0 0 0 2 2 0 0 0 2 1 2 2 0 2 0 2 2 2 2 2 2 0 1 0 1 0 1 1 1 0 0 1 2 1 1 1 1 0 0 0 1 0 0 0 0 2 0 0 0 0 0 0 0 0 0 0 0 0 0 0 0 1 0 2 1 1 2 0 1 1 1 2 0 2 2 0 0 2 0 0 0 0 0 0 0 1 0 0 0 0 2 1 0 0 0 1 0 1 1 1 2 2 0 0 0 0 0 1 2 0 2 1 1 0 2 0 0 1 1 1 1 1 1 0 0 0 0 2 0 1 1 0 0 1 0 0 1 1 1 0 1 1 0 0 0 0 2 1 2 2 1 0 0 0 0 0 0 0 0 0 1 0 0 0 0 0 0 0 0 0 1 0 1 0 1 1 0 1 0 0 1 2 1 1 1 2 2 2 2 0 1 2 0 2 0 1 0 2 0 0 2 0 1 0 0 0 1 1 0 0 0 2 1 1 1 2 1 1 1 0 0 0 1 0 0 0 2 1 2 0 0 0 1 1 2 0 0 0 0 0 0 1 1 1 2 1 2 0 1 0 0 0 2 1 1 1 2 2 1 0 0 0 0 1 1 2 1 0 1 1 0 1 1 1 1 1 1 2 0 1 0 1 0 2 1 0 2 2 1 0 0 0 0 0 0 0 0 0 0 0 0 0 0 0 0 0 1 1 0 0 1 1 0 2 0 0 0 1 1 0 1 1 1 1 0 1 1 0 1 2 1 0 0 1 1 0 0 0 0 0 0 0 0 0 2 0 1 1 0 2 0 0 0 0 0 2 0 1 0 0 0 2 2 1 1 1 0 0 0 1 1 2 0 0 0 1 2 0 1 0 1 0 2 0 1 2 0 1 2 2 0 1 0 0 0 0 0 1 0 0 1 1 2 0 1 1 2 0 2 0 0 1 0 1 0 1 0 0 0 0 1 2 0 2 1 2 2 0 1 1 0 1 0 2 0 1 0 0 0 0 0 0 1 1 1 1 1 1 2 2 2 1 1 2 1 0 1 2 1 0 0 0 1 0 0 0 0 0 0 0 1 0 0 0 1 1 0 0 0 0 0 1 1 1 0 0 1 0 0 0 1 0 2 2 1 0 0 0 0 0 0 0 0 0 2 2 1 0 2 2 1 0 1 0 0 0 0 1 0 0 0 0 0 0 1 1 1 1 1 1 1 0 0 0 1 2 0 1 0 0 1 2 2 0 1 1 1 1 1 1 1 1 2 2 1 1 0 1 0 2 0 2 2 0 0 0 2 2 0 2 0 1 0 0 1 0 0 0 0 2 2 1 1 1 0 1 0 0 0 1 1 0 1 2 1 1 1 1 1 0 1 0 0 2 1 1 0 1 1 2 0 2 2 0 0 0 0 2 0 0 0 2 0 1 0 1 0 0 2 0 0 0 1 0 1 1 0 2 0 0 1 0 0 0 0 1 0 0 0 1 1 1 0 0 0 0 0 0 0 0 0 0 0 0 0 0 1 1 0 0 2 0 0 0 0 0 0 0 0 0 1 2 0 2 1 0 1 0 1 2 0 1 0 2 0 2 2 0 0 0 0 0 0 0 0 2 0 0 1 1 1 0 0 2 2 0 2 0 0 0 0 2 0 0 1 0 0 2 2 0 0 1 0 0 0 2 2 1 1 0 0 0 2 1 1 1 1 0 1 0 0 0 0 1 0 1 1 1 1 0 1 0 0 0 2 0 0 1 0 0 2 0 2 0 1 0 0 0 0 1 0 2 2 2 2 2 2 0 0 0 0 1 0 0 1 0 0 2 2 2 2 0 0 0 0 2 1 0 2 2 0 1 1 1 1 1 1 0 1 1 0 1 2 0 0 2 1 2 2 2 0 2 0 1 0 1 0 2 0 0 0 0 1 0 0 0 2 1 0 1 2 1 0 0 2 1 2 2 1 0 2 2 1 1 0 2 0 1 1 1 1 0 0 0 1 0 0 0 0 0 1 0 2 0 0 2 0 0 0 0 0 0 0 0 0 0 0 0 0 1 0 0 0 0 0 0
155 0 2 0 0 0 0 1 0 1 0 0 1 1 0 1 0 0 0 0 2 0 0 1 0 0 1 2 2 2 2 0 0 1 1 0 2 2 0 0 1 0 2 2 2 1 1 0 0 1 1 0 0 0 2 1 0 0 0 1 1 2 2 1 0 0 0 0 0 0 0 0 2 2 1 2 1 1 2 0 1 2 2 0 0 0 0 0 1 1 0 0 0 1 0 2 1 1 0 1 0 0 0 0 2 0 2 2 0 2 0 1 0 0 0 0 0 0 0 0 2 0 2 0 0 2 2 1 2 0 0 0 1 0 0 0 0 0 0 0 0 2 0 0 0 1 0 0 0 0 0 0 0 0 0 0 0 0 1 1 1 2 1 1 1 1 0 2 0 1 1 0 1 1 1 0 1 0 1 2 0 2 1 1 0 0 2 1 0 0 0 1 0 1 1 1 1 1 1 0 0 1 0 2 2 1 2 0 2 0 2 0 1 1 1 0 0 0 0 0 0 1 0 2 0 0 0 1 1 1 0 0 0 0 0 0 1 1 1 1 1 1 2 1 1 1 0 0 0 0 0 0 1 0 0 0 1 1 0 0 0 0 0 2 2 0 0 0 1 0 1 0 0 1 0 0 0 1 1 1 1 2 2 1 1 0 0 0 1 1 0 1 0 2 0 1 1 1 0 1 0 0 2 0 2 0 1 2 0 0 0 0 2 2 2 0 0 1 1 0 0 0 1 0 2 0 0 1 1 1 2 1 0 0 0 0 0 2 0 0 1 0 2 1 0 0 0 0 2 0 1 1 1 1 1 1 0 0 0 0 0 0 1 0 1 1 0 2 2 1 1 1 0 2 1 1 0 0 0 2 1 1 0 0 1 0 0 0 0 0 1 1 2 0 2 2 2 1 1 1 1 1 1 1 0 0 1 0 0 1 1 0 0 0 2 0 2 1 0 1 0 1 2 0 1 2 2 0 0 0 0 1 1 1 1 0 0 1 0 0 1 1 0 1 1 2 1 0 0 1 0 0 0 2 2 0 2 0 1 1 2 0 2 2 0 0 0 2 0 0 0 0 2 2 1 0 1 0 2 0 2 2 0 1 2 1 0 1 1 0 1 1 0 1 0 0 0 1 1 0 1 2 2 0 2 1 2 1 0 1 0 1 0 0 0 1 2 0 1 1 0 2 2 0 0 2 0 1 0 1 1 0 0 1 1 0 1 0 2 1 1 1 1 0 1 2 0 2 0 0 0 0 0 1 1 1 1 1 0 0 0 1 0 0 0 1 0 0 0 0 0 1 1 0 1 0 1 1 1 1 0 0 1 1 0 0 1 1 0 0 0 0 0 0 0 1 1 0 0 0 1 1 0 0 1 2 0 0 0 2 0 0 0 0 0 0 0 0 0 1 0 0 0 0 0 1 1 2 0 0 0 2 0 2 0 1 0 1 2 0 0 0 0 0 2 2 1 0 1 1 1 2 0 0 0 2 0 2 0 1 1 0 1 1 1 2 1 0 0 1 1 1 0 0 0 2 2 1 1 1 0 0 0 2 0 0 2 1 1 0 0 1 1 2 1 1 1 0 0 2 1 1 2 1 1 2 1 2 2 1 0 0 0 0 0 0 0 1 1 0 0 0 0 0 0 0 0 0 1 0 1 1 0 2 0 1 0 0 0 1 1 1 1 0 0 1 1 1 0 0 0 0 0 0 0 0 0 0 0 0 2 1 1 1 0 0 1 0 0 2 2 0 1 2 1 0 0 1 0 1 0 0 1 1 2 1 0 2 0 2 0 2 2 0 0 0 0 0 0 0 1 2 0 1 1 0 1 0 0 0 0 0 1 1 1 2 0 0 1 0 0 1 1 2 2 2 1 2 0 0 0 2 2 0 0 1 1 1 0 0 0 1 1 0 0 0 0 1 0 0 0 2 0 2 2 0 0 0 0 0 1 1 0 0 0 1 1 0 2 0 0 0 0 0 0 2 1 1 2 2 2 2 2 0 0 0 0 0 0 0 2 1 0 2 1 1 2 0 0 0 0 1 0 0 1 1 1 1 0 2 1 2 0 0 0 0 0 1 2 1 0 2 0 0 1 1 1 1 0 1 0 0 0 2 0 0 0 1 1 0 0 0 0 0 0 0 2 0 0 0 2 1 2 1 1 0 1 1 0 0 2 0 2 0 0 2 2 0 0 0 1 0 0 0 0 1 0 0 1 0 0 1 0 0 0 0 0 1 0 1 0 1 0 0 0 1 0 0 0 0 1 0
156 0 0 0 1 0 0 2 0 0 1 1 0 0 0 0 0 0 0 1 1 1 1 0 0 0 0 1 1 1 1 0 0 0 1 0 2 1 0 1 2 1 1 1 2 0 1 0 0 0 0 0 0 0 1 0 0 0 0 1 1 1 1 2 0 1 1 0 1 0 0 0 1 1 1 1 1 1 2 0 1 2 2 1 1 0 0 0 2 2 0 0 1 1 0 2 1 0 0 1 1 0 1 0 2 1 2 1 1 1 0 1 2 2 2 2 1 0 0 0 1 0 2 2 0 0 0 1 1 0 0 0 1 0 0 0 1 0 0 0 1 2 0 0 0 1 0 1 1 2 0 0 0 0 0 0 0 1 1 1 1 0 1 1 0 2 1 1 1 0 0 0 0 2 0 0 0 0 0 1 0 2 0 0 0 0 2 2 2 2 2 2 1 0 1 0 0 2 0 0 1 0 0 1 2 1 1 0 0 0 2 0 0 0 2 0 0 0 2 1 1 1 1 2 0 2 2 1 1 1 1 1 0 1 1 1 0 0 2 2 2 2 1 1 2 2 0 0 0 0 0 0 2 0 0 0 0 2 0 0 0 0 0 1 0 0 0 1 2 0 0 0 0 2 1 1 0 1 1 1 1 1 2 2 2 0 1 1 0 2 0 1 0 1 0 0 1 2 0 2 1 0 2 0 1 0 0 2 2 1 0 2 1 1 1 0 0 0 0 0 1 1 0 0 2 0 0 1 0 0 1 0 1 0 0 0 0 0 2 1 1 1 2 0 0 0 0 0 2 0 1 1 1 2 1 0 1 0 0 2 0 2 2 0 2 0 0 2 2 1 1 1 0 2 0 0 0 1 1 1 0 1 0 0 1 0 0 1 1 0 0 0 1 0 2 1 1 0 1 1 0 1 0 1 0 0 0 0 0 2 0 0 0 2 0 0 0 0 0 0 0 2 0 2 0 0 0 1 1 1 2 1 0 0 0 0 1 1 1 1 1 1 0 0 2 1 0 0 0 0 0 1 0 2 1 1 0 1 0 1 1 0 0 0 0 1 1 2 0 0 0 0 1 1 1 1 0 0 1 0 0 2 0 1 1 1 1 2 2 0 2 0 1 1 1 0 1 1 1 1 1 2 2 0 2 1 0 0 0 1 0 1 0 1 1 1 0 1 0 1 1 2 2 1 1 2 1 1 0 1 1 0 0 0 0 1 1 0 0 1 0 0 2 2 2 2 2 0 2 2 1 0 0 1 1 2 0 0 0 0 0 0 0 1 1 1 0 1 1 1 1 1 0 0 0 0 1 2 2 1 0 0 2 0 0 1 1 0 1 0 0 0 1 2 2 1 1 0 0 0 0 1 2 0 0 0 0 0 1 1 0 0 0 0 0 0 0 0 0 0 0 1 0 1 0 1 0 1 0 0 0 0 0 2 0 2 0 1 2 0 2 2 0 1 0 1 1 2 1 1 0 2 1 0 1 1 0 2 0 1 1 0 1 1 0 1 0 1 0 0 1 0 0 1 1 2 2 0 1 2 0 0 1 0 0 1 1 1 1 0 1 0 1 2 1 1 2 0 0 2 1 1 0 1 1 2 0 2 2 0 1 1 0 0 1 0 0 1 1 0 0 1 0 1 0 1 2 0 0 0 0 0 0 1 0 1 1 0 0 0 0 1 0 0 2 0 2 0 0 0 0 0 0 0 1 1 1 1 1 1 0 0 2 2 0 2 2 1 0 1 0 1 1 1 0 0 1 1 0 1 1 0 2 0 1 2 0 2 0 2 1 2 2 0 1 0 0 0 0 0 0 1 0 0 1 1 0 1 0 1 1 0 2 0 2 2 0 1 2 0 2 2 1 2 2 2 2 1 0 0 1 1 2 0 0 1 1 0 0 0 0 0 1 1 0 1 1 0 0 0 0 2 1 2 2 0 0 1 0 0 0 0 0 1 0 1 2 0 2 0 1 0 0 0 0 2 1 1 1 1 0 0 2 0 0 0 0 0 1 0 1 1 0 2 2 2 2 0 0 0 0 2 0 0 2 2 0 1 0 2 1 2 0 0 0 0 0 0 2 0 0 2 0 1 0 0 0 1 0 0 0 0 0 1 0 0 1 2 2 0 0 0 2 1 1 2 2 0 0 0 1 0 2 0 0 1 2 1 0 0 1 0 2 0 0 2 2 0 0 0 2 0 0 0 1 1 0 0 0 0 0 0 0 0 0 1 1 0 0 0 0 0 0 0 0 0 0 0 0 0 0 0
157 0 0 0 0 0 0 2 1 0 0 0 0 1 0 1 0 0 0 0 2 0 0 0 0 0 1 1 1 2 2 0 0 0 0 0 2 2 0 0 1 0 1 1 1 0 1 0 0 2 2 0 0 0 2 1 0 0 0 2 1 1 1 1 0 0 1 0 0 1 1 1 2 2 1 2 2 0 2 0 0 0 2 1 2 0 0 1 1 1 1 1 1 0 1 1 0 1 0 2 1 0 0 0 2 1 2 1 1 1 0 1 0 1 0 0 0 0 1 0 1 0 2 2 0 0 0 1 2 0 0 0 0 0 0 0 0 0 0 2 1 1 1 0 0 1 1 0 0 2 0 0 0 1 0 0 0 1 2 1 1 2 1 1 0 2 0 1 1 1 0 0 1 1 0 0 0 0 0 0 1 1 2 2 0 0 2 1 0 0 0 0 1 0 1 0 1 1 0 0 0 1 0 1 2 1 2 0 0 0 1 0 1 0 2 0 0 0 0 0 0 0 0 1 2 1 0 0 0 1 0 1 0 0 0 0 0 1 1 1 1 1 2 0 2 2 1 0 1 1 1 1 2 0 0 0 0 2 2 2 2 2 0 1 0 0 0 1 1 1 0 2 0 1 0 0 1 0 1 0 0 0 2 2 2 1 0 2 0 2 0 1 0 2 2 0 2 0 1 1 1 0 2 0 1 0 2 2 2 0 0 2 2 2 2 0 1 0 1 0 1 1 2 0 0 0 0 2 1 1 2 1 2 0 0 0 0 1 1 1 1 1 2 0 0 0 0 0 1 1 1 0 1 1 1 1 0 0 0 2 0 2 2 0 2 0 0 2 2 1 1 1 2 1 0 2 0 2 1 1 1 0 1 0 0 0 0 0 0 0 0 0 1 0 2 1 1 1 0 0 0 0 0 1 0 0 0 1 0 1 0 0 0 0 1 0 1 1 0 1 0 1 0 0 1 2 1 0 0 0 2 1 0 0 0 0 1 0 0 0 0 2 0 0 1 2 0 0 0 0 0 2 0 1 0 0 0 0 1 0 2 0 0 0 1 2 0 1 0 0 0 1 2 1 2 0 1 0 1 0 2 2 1 1 2 1 0 2 2 0 1 0 0 2 1 0 1 0 0 1 2 2 2 0 2 1 1 1 0 0 0 2 0 0 1 1 1 0 1 1 0 2 2 2 2 2 0 2 0 0 1 1 0 0 0 0 1 0 2 0 1 1 2 2 2 2 2 1 1 1 0 1 0 1 1 2 0 0 1 0 0 0 0 0 0 2 0 2 2 2 1 1 1 0 1 0 1 2 2 1 1 0 1 0 0 0 0 0 0 0 0 0 0 0 1 0 0 0 0 0 0 2 1 1 2 2 2 0 0 2 1 0 0 1 1 1 0 0 0 0 1 2 0 0 0 0 1 2 0 0 0 1 0 2 0 0 0 1 2 0 2 1 0 1 1 0 0 0 1 1 0 2 0 1 0 1 0 2 2 0 0 0 2 1 0 1 1 1 1 0 0 1 0 1 1 2 2 1 2 2 0 2 0 0 0 2 1 1 0 1 2 0 0 2 1 1 2 0 0 2 1 1 0 0 1 1 1 0 1 2 0 0 0 0 0 1 1 1 0 0 0 0 0 0 2 1 1 0 0 0 0 0 1 1 0 2 0 0 0 1 1 1 0 0 1 1 2 1 0 0 0 1 0 0 0 1 0 1 1 1 1 0 2 1 0 1 2 1 0 2 0 0 1 1 0 0 2 0 1 1 0 0 0 0 0 1 0 2 0 2 1 2 2 0 0 0 0 2 0 0 1 1 0 0 1 0 2 0 0 2 2 0 1 1 1 2 0 1 1 0 0 1 1 2 2 0 0 1 0 0 0 2 1 1 0 1 0 1 0 0 0 0 1 1 0 1 1 0 0 0 0 2 2 2 0 2 2 0 0 0 0 0 1 0 0 2 2 0 1 0 0 0 1 0 0 1 0 1 2 2 1 2 2 0 0 0 0 0 1 0 0 1 0 2 2 2 2 0 0 0 0 2 0 0 2 2 0 2 0 1 1 1 1 0 1 0 0 1 2 0 0 2 0 2 0 1 2 0 1 0 1 0 0 1 0 0 0 0 1 0 0 0 2 1 2 1 2 0 0 1 2 1 1 1 1 0 1 0 0 0 2 0 1 0 0 0 2 0 0 0 1 0 0 0 1 1 1 0 2 0 0 2 0 1 0 1 1 1 0 1 1 0 0 0 0 0 0 1 2 0 0 0
158 0 2 0 0 0 0 1 0 1 0 0 0 2 0 1 0 0 0 0 1 0 0 0 0 0 0 1 1 2 2 1 0 0 0 0 2 0 1 1 0 0 0 1 2 1 1 0 2 0 0 0 0 0 2 2 0 0 0 1 0 0 2 1 0 0 0 0 0 0 0 1 2 2 1 2 2 1 2 1 0 2 2 1 1 0 0 0 2 2 0 0 1 2 0 2 0 2 2 1 1 0 0 0 1 1 1 1 1 1 0 1 1 2 2 2 2 0 1 0 1 0 1 0 1 1 1 1 1 0 0 0 0 0 0 0 1 0 1 0 0 2 1 0 0 1 1 0 0 1 0 0 0 0 0 1 1 1 0 1 1 2 1 1 1 1 1 2 0 1 0 0 0 2 2 0 0 0 0 1 0 2 1 1 0 0 2 1 1 1 2 1 0 1 2 2 1 2 0 1 1 0 0 2 2 2 2 0 1 0 1 1 1 0 0 2 1 0 2 2 0 0 1 1 2 1 0 0 0 1 0 0 0 0 0 0 0 1 0 0 0 0 1 0 0 0 0 0 0 0 0 0 1 0 1 0 0 1 0 0 0 0 0 1 0 0 0 0 1 0 0 1 0 1 0 1 0 1 2 2 1 1 2 2 2 0 1 1 1 1 0 1 2 2 2 2 2 0 1 0 0 0 2 0 1 0 0 1 1 0 0 2 2 2 2 0 1 0 0 0 2 2 1 0 1 0 0 2 1 2 2 1 1 1 0 0 0 1 1 1 2 1 2 0 0 0 0 0 2 1 1 0 2 2 1 0 1 0 0 0 2 2 1 0 1 0 1 2 2 1 1 1 1 2 0 2 0 1 1 1 1 2 1 1 1 0 0 1 1 0 0 0 0 1 2 1 1 0 1 1 1 1 1 1 0 0 1 0 1 1 1 1 0 0 2 0 2 1 1 1 0 1 0 2 0 1 1 2 2 0 2 1 1 1 1 0 0 1 1 0 0 2 1 1 1 2 1 0 0 1 1 0 0 2 1 0 1 1 1 2 2 0 0 0 1 2 0 2 0 0 0 0 1 2 0 1 0 0 1 0 2 0 0 2 1 1 0 2 1 0 1 0 1 1 1 0 2 1 2 0 1 2 2 0 2 0 1 0 0 2 0 0 0 1 0 2 0 0 1 1 0 2 1 0 0 1 0 0 0 2 0 1 0 0 0 0 0 1 1 0 1 2 1 0 1 2 0 0 2 2 0 1 1 2 1 1 0 0 1 0 1 1 1 0 0 0 1 0 0 0 0 1 0 0 0 0 1 1 1 0 1 0 0 0 0 0 0 0 0 0 0 0 2 0 1 1 0 0 0 0 2 2 1 2 2 2 1 0 1 1 0 0 0 1 1 0 0 0 0 0 0 0 0 0 0 0 2 0 0 0 0 1 0 2 0 0 0 0 2 0 1 0 0 1 0 1 2 0 1 1 0 2 0 0 1 2 0 2 2 0 0 0 1 0 1 0 0 0 1 0 1 0 0 0 1 1 2 1 1 1 0 0 0 1 1 0 1 0 1 2 2 0 0 1 0 0 0 1 0 1 0 1 0 1 1 2 0 2 2 0 0 0 0 0 0 0 0 1 0 0 0 0 1 0 1 0 0 1 0 1 0 0 0 2 0 0 0 0 1 2 1 1 1 2 2 0 2 1 0 0 0 0 0 0 0 0 1 0 0 0 1 0 1 0 0 0 1 0 0 0 0 0 1 1 0 0 2 1 1 1 1 1 0 0 1 2 0 2 0 2 0 1 2 1 0 1 0 1 0 0 1 1 0 0 1 1 0 0 1 1 2 0 2 0 1 1 0 1 2 0 1 2 1 2 2 1 1 1 1 0 1 2 2 0 0 0 0 0 0 0 0 0 1 0 0 0 0 0 0 0 0 2 1 2 1 1 1 1 0 0 0 0 0 0 0 1 2 0 1 0 1 0 0 0 0 2 1 0 1 1 2 2 2 0 0 0 0 1 0 0 2 1 1 1 1 1 2 0 0 0 0 2 0 0 1 1 1 1 0 0 0 0 0 0 0 0 0 1 2 1 0 2 1 0 0 0 0 0 1 0 1 0 1 2 0 0 0 1 1 0 1 1 1 1 1 0 0 0 0 0 2 0 2 1 0 0 1 1 0 0 1 0 1 0 1 0 1 0 1 0 1 0 0 0 0 1 1 0 2 0 0 1 1 0 0 0 1 0 0 1 1 1 0 0 0 0 0 0 1 0 1 0
159 0 0 0 0 0 0 2 1 0 0 1 0 0 0 0 0 0 1 0 2 0 1 0 0 0 0 2 2 2 2 1 2 2 0 2 0 2 0 1 1 0 1 1 2 1 1 0 1 1 1 0 1 2 0 1 0 0 0 1 1 2 2 1 0 1 0 0 1 1 0 0 2 2 2 2 1 0 2 0 0 1 2 0 0 0 0 2 2 2 2 1 0 1 0 2 1 1 0 1 1 2 1 0 2 0 2 2 1 1 0 1 1 1 1 1 0 2 0 0 2 0 2 0 0 1 1 1 2 0 0 1 0 0 0 0 2 0 0 0 0 2 0 0 1 2 0 0 0 0 0 0 0 0 0 0 0 1 0 2 2 0 1 1 2 2 1 1 1 1 0 0 0 2 2 0 0 1 0 0 0 0 1 1 0 0 1 2 0 0 0 2 0 1 2 2 0 2 0 0 0 0 0 0 2 1 1 1 1 0 2 0 1 0 0 0 1 0 2 1 0 0 0 2 0 1 1 1 1 1 1 2 0 0 0 0 0 0 0 1 1 1 1 0 0 0 0 0 0 0 0 0 0 0 0 0 1 2 0 1 0 1 1 1 0 0 0 0 1 0 1 0 0 1 0 0 0 1 1 1 1 2 1 2 1 0 1 1 1 2 0 1 0 2 1 0 1 0 1 1 0 0 1 1 0 0 0 1 1 0 0 1 1 1 1 0 1 2 0 1 0 0 1 1 0 0 1 1 0 0 1 0 1 0 0 0 0 1 1 0 1 1 1 0 0 0 1 0 0 0 0 0 1 1 1 1 0 0 0 1 0 1 2 0 2 0 2 1 1 0 0 0 0 2 0 0 0 1 1 1 1 1 1 0 1 1 0 0 0 0 0 0 0 0 2 0 0 1 1 1 1 1 1 1 0 0 1 0 0 1 1 0 0 0 1 0 1 0 0 0 0 1 1 0 1 2 0 1 1 0 1 2 1 1 1 0 0 0 0 0 1 1 0 0 1 0 0 0 0 1 0 0 1 1 0 0 0 2 1 1 1 0 0 0 0 1 1 1 0 1 0 0 2 2 1 0 1 0 2 1 2 2 0 2 0 0 1 2 1 0 1 0 1 1 1 0 1 1 1 1 1 1 1 2 0 1 1 0 0 1 0 1 0 1 0 1 0 0 1 2 0 2 2 0 1 2 0 1 1 1 1 0 0 0 0 0 1 0 2 2 1 1 2 1 2 2 1 1 2 2 0 0 0 2 0 2 0 0 2 0 1 0 1 0 0 0 0 2 2 2 0 0 0 0 0 0 1 2 2 1 1 0 1 0 0 0 1 0 0 0 1 0 1 0 0 0 0 1 0 0 1 1 2 0 0 1 0 0 0 1 1 0 0 0 0 0 1 0 0 0 1 1 1 1 1 0 2 2 0 0 1 1 0 1 0 0 1 1 2 0 1 1 0 1 0 1 2 0 2 2 0 1 1 0 1 2 0 2 2 0 0 0 1 0 1 1 0 1 1 0 0 2 0 1 1 2 2 0 0 0 0 1 0 1 1 1 0 1 0 1 2 0 0 0 0 0 1 0 0 1 1 1 1 2 0 2 1 2 2 0 0 0 0 1 0 0 1 0 0 0 0 2 0 0 2 1 1 0 1 0 0 0 0 2 0 1 1 0 0 2 2 0 0 0 1 0 1 1 0 0 0 0 0 0 0 0 0 0 0 0 0 2 1 1 0 0 2 2 0 2 0 0 1 0 0 0 1 1 1 1 1 0 0 0 1 2 0 2 0 2 1 2 1 1 0 1 0 1 0 0 0 1 0 0 0 0 2 0 0 1 1 0 2 0 1 1 0 1 0 0 0 0 1 1 1 1 0 0 0 1 1 0 2 0 0 0 0 2 1 0 1 1 1 0 0 0 0 0 0 0 0 2 1 1 1 0 1 0 0 1 1 0 0 1 0 2 1 0 2 0 0 0 0 0 0 1 0 0 1 0 2 1 2 0 0 1 0 0 0 1 2 2 0 1 2 2 2 0 0 0 0 2 2 0 2 1 0 1 0 1 0 1 1 0 1 0 0 1 1 1 0 1 0 1 2 1 2 2 1 0 0 1 0 2 0 0 0 0 0 1 0 0 2 2 2 1 0 0 0 0 2 0 1 2 1 0 1 2 0 0 2 0 2 0 1 0 1 1 2 0 1 0 0 0 0 1 1 0 1 0 0 1 0 0 0 1 1 1 1 0 0 0 0 0 1 0 0 0 0 0 1 0
160 0 1 1 0 1 1 1 0 0 0 0 0 0 0 0 0 0 1 0 2 0 0 1 0 0 1 1 2 2 1 0 0 1 1 1 2 2 0 2 0 0 0 0 1 0 0 0 1 0 0 0 2 2 0 1 0 1 1 0 1 1 1 1 1 0 1 0 0 0 0 1 2 2 1 2 2 0 2 1 0 1 1 0 1 0 1 0 1 1 0 0 0 1 0 1 0 0 0 1 2 1 0 0 2 0 2 0 2 0 0 2 0 0 0 0 0 0 2 0 0 0 2 1 0 0 0 0 1 0 0 0 0 0 0 0 0 0 0 0 1 1 1 0 0 1 0 2 2 2 0 1 0 0 1 0 0 1 1 1 1 0 2 0 2 2 2 1 0 1 1 0 0 2 0 0 0 0 0 0 0 0 0 0 0 0 1 1 0 0 0 1 1 0 1 1 1 2 0 0 2 0 0 0 2 1 1 0 1 0 0 0 0 0 1 0 0 0 2 0 1 1 0 2 0 0 0 0 0 1 1 0 2 2 2 2 0 2 0 0 0 1 2 1 1 1 0 0 1 1 1 1 0 0 0 0 1 0 0 0 0 0 0 2 0 0 0 0 2 0 0 2 0 1 0 2 0 2 1 1 1 1 0 1 1 1 0 2 0 2 0 0 0 1 1 1 2 0 0 0 0 0 2 0 1 0 0 2 0 1 0 1 1 1 1 0 1 0 0 0 0 0 2 0 1 0 0 1 1 0 0 0 1 0 0 0 0 1 1 0 1 1 1 0 1 0 1 0 0 0 0 0 1 1 1 1 1 0 1 0 0 0 1 0 1 0 0 2 2 1 1 1 1 2 0 1 0 1 0 2 2 1 1 1 1 1 0 0 0 0 0 0 0 0 2 0 1 1 0 0 0 0 0 1 1 0 0 1 0 1 1 0 0 0 0 0 0 1 1 1 0 1 1 1 1 1 1 0 0 0 1 0 1 2 1 1 0 0 0 0 0 2 0 1 1 1 0 1 0 0 0 2 0 0 0 0 0 1 1 1 1 0 0 0 0 1 0 1 0 1 1 2 2 0 1 0 2 0 1 0 1 1 0 0 2 1 0 1 1 0 2 0 0 1 1 0 1 0 1 1 1 2 1 1 1 0 1 0 0 1 0 2 0 0 0 0 1 0 1 1 0 2 2 0 0 1 0 0 0 1 0 0 0 0 0 0 1 1 2 0 0 0 0 0 2 1 2 1 2 2 0 0 0 0 2 0 2 1 0 0 0 0 1 0 0 0 0 1 1 0 0 1 0 0 0 0 1 0 0 0 0 0 1 0 0 0 0 0 0 0 0 0 2 0 0 0 0 0 0 0 0 2 1 0 2 2 2 0 0 1 0 0 0 2 1 0 0 0 0 0 0 1 0 0 0 1 1 1 0 0 0 1 0 1 0 1 0 1 1 1 1 0 0 1 0 1 1 1 1 1 1 1 0 1 0 1 0 1 1 0 0 0 2 1 0 1 0 1 1 0 0 0 0 1 1 2 2 1 0 0 0 0 0 1 1 2 1 0 0 1 1 0 0 1 1 0 1 0 0 1 0 1 0 1 1 2 1 2 2 0 0 0 0 1 0 0 0 2 1 0 0 1 0 0 1 1 1 0 1 0 1 1 0 2 0 0 1 0 1 1 0 1 0 1 1 1 2 0 0 1 1 1 0 0 0 0 0 0 1 1 1 0 2 1 0 0 2 2 1 2 0 1 1 1 1 0 0 1 1 1 1 1 2 0 1 2 0 2 0 2 0 2 2 1 0 1 0 1 0 0 1 2 0 0 1 0 1 0 1 1 2 0 1 1 1 2 0 1 0 0 1 0 0 2 2 2 1 1 0 0 0 2 1 1 1 0 0 0 0 0 0 0 1 0 0 0 0 0 0 0 0 2 0 2 2 0 0 0 0 0 0 0 0 0 0 0 0 0 2 0 1 0 0 0 0 1 0 1 2 1 1 1 1 1 0 2 1 0 1 0 1 2 0 1 2 2 2 0 0 0 0 2 0 0 2 2 0 1 1 1 1 0 1 0 1 0 0 0 1 0 1 0 0 2 1 1 1 2 0 1 0 1 0 1 1 0 0 1 1 0 0 0 2 2 2 0 0 1 0 0 2 0 2 2 1 0 2 2 0 0 1 1 1 0 1 1 2 1 2 0 0 0 0 0 0 0 1 0 2 0 0 2 0 0 0 0 0 0 0 0 0 0 0 0 1 0 0 0 0 0 0 0
161 0 1 0 1 0 0 0 0 1 0 0 0 1 0 0 1 0 1 0 2 0 1 1 0 0 0 1 2 2 1 1 2 2 0 0 2 1 1 0 0 0 0 0 0 1 1 0 1 0 0 0 0 1 1 0 0 0 0 1 1 2 2 0 0 1 0 0 0 0 0 1 2 2 2 2 1 1 2 0 1 1 2 0 0 0 1 0 1 1 0 0 1 1 0 2 1 0 0 0 1 1 0 0 1 1 1 0 2 0 0 2 0 1 0 0 0 0 1 0 1 0 2 2 0 0 0 0 1 0 1 1 0 0 0 0 1 0 0 2 0 2 0 0 0 1 0 0 0 1 1 0 0 0 1 0 0 0 0 0 0 1 1 1 0 1 0 2 1 1 1 0 1 1 0 0 0 0 0 0 0 1 0 0 0 0 1 1 0 0 0 2 0 1 1 1 0 2 0 0 1 0 0 0 2 2 2 0 0 0 1 0 2 1 1 0 0 0 1 1 0 0 0 1 1 2 1 0 0 1 0 0 1 1 0 0 0 2 0 0 0 1 1 0 2 2 1 0 0 0 0 0 0 0 0 0 0 1 0 1 0 1 0 1 0 0 1 0 2 0 1 0 0 1 0 1 0 1 0 0 0 1 1 1 0 1 0 1 0 1 0 1 1 2 2 1 1 0 0 0 0 0 2 0 0 0 2 2 1 1 0 1 1 2 2 0 0 1 2 0 0 0 1 0 2 0 0 2 1 1 1 1 0 0 0 0 0 2 0 0 2 1 0 0 1 2 1 1 2 1 0 1 2 2 2 0 0 1 0 0 1 0 2 0 2 0 1 1 1 0 0 0 0 2 0 0 0 1 0 2 1 1 1 0 1 1 0 0 0 0 0 0 1 0 1 1 1 0 0 0 0 0 1 0 0 0 1 0 0 1 1 0 0 0 1 0 1 0 0 0 1 1 0 0 1 2 1 0 0 1 0 0 0 0 1 1 0 0 1 0 1 1 0 0 2 1 0 1 1 1 0 0 0 0 0 0 0 1 2 2 1 0 0 0 0 2 0 2 0 0 0 0 2 0 1 1 0 1 1 0 1 1 0 0 2 0 0 1 1 0 0 1 1 1 0 0 0 0 2 0 0 0 0 2 0 2 2 0 1 2 0 0 0 0 0 1 2 0 2 1 1 2 2 2 2 2 0 0 1 2 0 1 1 0 0 1 1 0 1 2 1 1 1 1 2 1 1 1 1 1 0 0 0 2 1 0 0 1 1 1 0 0 0 1 1 0 0 1 1 0 0 0 1 0 0 0 2 1 1 1 0 0 1 0 0 0 1 0 0 0 0 0 1 0 1 0 0 0 0 0 0 2 1 0 1 2 1 0 0 1 0 0 0 2 1 2 0 0 0 0 1 1 0 0 0 1 1 1 0 0 0 1 0 0 0 0 0 1 2 0 1 1 0 1 1 0 1 2 1 1 1 1 0 1 0 2 0 2 2 0 0 0 0 2 0 2 1 0 1 0 0 0 0 0 0 1 1 1 0 0 1 0 0 0 0 1 2 0 1 2 2 0 0 2 2 0 2 0 0 2 0 2 0 0 2 2 1 1 1 0 0 0 0 1 0 0 0 1 0 0 0 0 0 0 1 2 2 0 1 0 0 0 0 2 0 1 0 0 2 2 0 2 0 0 0 1 1 0 0 0 0 0 0 0 0 0 1 0 0 0 1 2 2 2 0 0 2 2 0 1 0 0 2 1 0 0 1 1 1 1 2 1 2 0 2 0 2 2 1 2 1 1 2 0 1 0 0 0 0 2 2 2 0 0 0 0 2 1 1 0 1 0 1 0 0 1 1 2 1 0 0 1 0 2 2 1 1 2 0 0 0 2 1 0 0 0 0 0 1 1 0 1 1 0 1 1 1 0 1 0 1 0 1 1 1 0 1 2 0 0 0 0 0 0 0 0 1 0 0 0 0 0 0 0 0 2 0 2 1 1 1 1 2 0 0 0 0 0 1 0 0 1 1 0 2 0 2 0 0 0 0 1 0 0 1 1 0 1 0 1 1 1 1 0 1 1 0 1 2 1 0 2 1 0 0 0 0 2 1 0 0 0 0 1 0 0 0 0 1 0 0 0 2 1 0 0 1 0 0 0 2 0 1 0 0 0 1 0 0 0 2 0 1 0 0 0 1 0 1 0 1 0 0 0 0 0 1 1 1 0 1 1 0 0 0 0 0 1 0 1 1 1 0 0 0 0 0 0 0 0 2 1
162 0 1 2 0 1 0 2 1 0 0 1 1 1 0 1 0 0 1 1 1 1 0 0 0 0 0 1 1 2 2 0 1 2 0 1 2 2 0 0 2 0 0 2 2 1 1 0 2 0 0 0 0 1 1 0 0 0 1 0 1 2 1 1 0 1 0 0 0 0 0 0 2 2 1 2 2 0 2 0 0 1 2 1 1 0 1 0 1 2 0 0 1 2 0 2 0 1 0 1 0 0 0 1 2 0 2 0 2 0 0 2 1 1 1 1 1 0 0 0 1 1 2 0 0 2 1 1 2 0 0 0 0 0 0 0 0 0 0 0 1 2 1 0 0 1 0 0 0 2 1 0 0 0 0 0 0 1 1 1 1 1 1 1 1 2 0 1 0 1 0 0 0 2 2 0 0 0 2 2 0 2 0 0 0 0 2 2 1 1 1 2 1 0 2 0 0 1 0 0 0 0 0 1 2 1 1 0 1 0 1 0 1 0 1 1 0 0 1 1 0 0 0 2 0 0 0 0 0 1 0 0 0 0 0 0 0 2 0 0 0 0 2 0 0 0 0 0 0 0 0 0 2 1 0 0 1 2 0 0 0 0 0 1 0 0 0 1 1 1 0 2 0 2 0 0 0 2 1 1 1 2 1 1 2 1 0 1 0 1 0 0 0 1 2 0 1 0 2 2 0 0 2 0 1 0 1 2 1 0 1 1 2 1 1 0 0 0 0 0 2 2 1 1 1 0 1 0 1 1 1 1 1 0 0 0 0 2 0 1 1 1 2 0 0 0 2 1 2 2 2 0 0 0 0 2 0 0 0 1 0 1 1 0 1 0 0 2 2 0 0 0 1 1 2 0 0 1 0 2 1 0 0 0 2 1 0 0 0 0 0 0 1 0 2 1 0 0 1 1 1 1 1 0 0 0 1 0 1 1 1 1 0 0 2 0 1 0 1 0 0 0 0 0 1 1 1 0 0 0 1 0 0 1 0 0 0 2 1 1 1 1 0 1 0 1 0 0 1 0 0 0 0 2 1 1 0 2 1 2 0 0 1 1 0 1 1 2 0 1 1 1 1 2 1 0 0 0 2 0 0 2 0 1 1 0 1 0 0 2 2 0 0 1 1 0 1 2 2 0 0 1 1 1 1 1 1 0 0 1 0 1 0 1 0 2 0 0 0 0 1 2 2 2 2 2 1 0 0 2 0 2 0 0 0 1 0 1 1 2 0 0 2 2 2 1 2 1 1 1 0 0 0 0 2 0 2 0 0 2 0 0 0 0 0 0 1 0 0 0 1 1 0 0 0 0 1 1 1 1 0 0 1 0 0 0 0 0 1 0 0 0 0 0 1 0 1 1 0 0 0 2 1 0 1 1 1 0 0 2 0 0 0 1 0 1 1 0 0 0 2 2 0 0 0 0 1 0 0 0 0 2 1 2 0 0 0 0 1 1 1 1 0 1 1 1 1 1 1 1 1 1 1 0 2 2 0 2 1 0 0 0 1 1 1 2 2 0 1 1 0 1 0 1 1 2 2 0 0 0 1 0 0 1 0 0 1 0 1 1 1 0 1 2 1 0 2 0 0 1 0 1 0 2 0 2 1 1 1 0 1 1 0 1 0 1 0 0 2 0 0 0 0 0 1 1 1 0 2 0 1 1 1 1 0 1 1 0 0 2 1 2 1 0 0 0 0 1 0 0 0 0 0 1 1 0 0 0 1 1 0 1 0 0 0 0 2 1 0 0 0 0 2 1 2 0 1 1 0 2 0 0 1 1 2 1 0 2 1 2 0 1 2 0 1 0 0 1 0 0 0 2 0 0 1 0 0 0 0 2 2 0 0 1 0 2 1 2 1 0 2 1 2 2 2 1 1 1 0 1 0 1 0 0 0 0 0 2 1 0 1 1 0 1 0 0 1 0 0 0 0 2 0 1 1 0 1 0 0 1 0 0 1 0 0 2 2 0 1 0 0 0 0 0 0 2 1 1 2 0 0 0 2 0 0 1 1 0 1 0 1 2 1 1 2 2 2 0 0 0 0 2 1 0 2 2 0 2 0 0 0 0 0 0 1 1 0 1 1 1 0 1 0 1 1 1 0 2 0 1 0 1 0 2 0 0 0 1 1 1 0 0 0 0 0 0 1 0 0 0 2 0 1 1 1 0 2 1 0 1 1 1 1 1 2 0 0 2 2 0 0 0 0 0 1 0 2 0 2 0 0 2 0 1 0 1 1 0 0 0 0 0 0 1 1 1 0 0 0 0 0 0
163 0 0 1 0 1 0 1 1 1 0 0 0 1 0 0 1 0 0 0 1 0 0 0 0 0 0 2 2 2 2 0 1 0 0 0 2 2 0 1 1 0 0 0 0 1 1 0 2 0 0 0 1 2 0 1 0 0 0 1 0 2 1 1 0 1 0 0 0 1 1 1 2 2 1 2 2 2 2 0 2 2 2 1 1 0 0 0 2 2 0 1 1 0 0 2 2 0 0 1 2 0 0 0 2 0 2 0 2 0 0 2 0 1 1 1 1 0 0 0 1 0 2 1 0 1 1 1 1 1 1 0 0 0 1 1 0 0 2 0 0 2 0 0 0 0 0 0 0 1 0 0 0 0 1 0 0 1 1 1 0 1 0 2 1 1 1 1 1 1 0 0 1 1 1 0 0 0 1 1 0 1 0 0 0 0 0 1 0 0 0 1 0 2 2 0 1 1 0 1 1 0 0 2 2 2 1 0 0 0 1 0 1 0 0 0 0 0 2 0 2 2 1 1 0 1 1 1 0 1 0 1 1 0 0 0 0 1 0 0 0 0 2 0 1 1 1 0 0 0 0 0 1 1 0 0 1 1 0 1 0 1 1 1 0 0 0 0 1 0 0 1 1 1 0 0 0 0 2 0 0 0 0 0 2 2 0 1 1 2 0 1 0 2 2 0 2 1 0 1 0 0 2 0 0 0 1 2 1 0 1 2 2 1 1 0 1 0 0 0 2 1 2 1 0 0 0 2 1 2 2 1 0 0 0 0 0 2 0 0 0 0 2 0 0 0 0 0 2 1 1 0 2 2 0 0 2 1 0 1 0 1 1 0 1 1 1 2 2 1 1 1 1 1 1 1 0 1 1 1 0 0 0 0 1 1 0 0 0 0 0 0 1 0 2 1 1 0 1 1 1 1 0 2 1 0 0 0 0 2 0 0 1 1 0 0 0 0 0 0 0 1 2 0 0 2 0 0 0 0 1 1 0 0 1 1 0 1 0 0 1 1 0 0 2 1 1 1 0 0 0 2 0 1 1 1 0 1 0 1 1 0 1 0 0 1 0 2 0 0 0 0 2 0 2 0 2 1 1 0 2 1 0 1 1 0 1 1 1 0 1 0 0 2 2 0 2 0 1 0 1 2 1 1 1 1 2 0 0 1 0 1 0 0 1 1 0 0 1 1 1 2 2 0 0 1 1 0 1 1 0 0 0 0 0 1 0 2 0 0 1 1 1 1 1 1 2 1 1 1 1 0 0 1 1 0 1 0 0 0 0 0 0 0 0 1 0 1 1 0 0 0 0 0 0 0 0 1 1 1 0 0 1 0 1 0 0 0 0 0 0 0 0 0 0 1 0 0 0 0 1 2 0 1 2 2 2 0 0 2 0 0 0 0 0 0 1 0 0 0 0 0 0 1 1 0 1 2 0 0 0 1 0 1 0 2 0 0 1 1 0 0 0 1 0 1 1 0 0 0 0 0 1 0 1 2 0 1 1 0 0 0 1 0 1 0 0 1 1 0 1 0 0 0 0 2 2 0 1 1 1 0 0 1 1 2 0 0 1 2 2 0 0 1 0 1 1 1 0 1 0 1 1 1 1 2 1 2 1 0 0 0 0 0 0 1 0 1 2 0 0 0 0 0 1 1 1 0 1 0 0 0 0 2 0 0 1 0 1 2 1 1 0 0 0 1 1 0 0 0 0 0 0 0 0 0 0 0 1 1 0 0 2 0 0 1 2 1 0 2 1 0 1 0 0 0 0 1 0 2 0 0 0 1 1 0 1 2 1 2 1 1 2 0 1 0 1 1 0 1 2 2 0 0 1 1 1 0 0 1 1 0 1 1 1 2 0 0 1 0 1 1 1 2 1 2 1 0 1 0 2 1 1 0 0 0 0 2 0 1 0 1 1 1 0 0 1 1 0 1 0 1 1 1 1 0 1 0 0 0 1 0 0 0 0 0 1 0 2 0 1 0 0 1 0 2 0 2 2 2 2 2 2 0 0 0 0 0 0 0 1 1 0 2 2 1 2 0 0 1 0 1 1 0 1 2 0 0 1 1 1 1 0 0 1 1 0 0 1 0 0 1 1 1 1 1 1 1 0 1 0 0 1 2 0 0 0 1 2 0 0 0 0 1 1 0 1 0 0 0 2 1 2 1 1 0 1 2 0 0 1 1 2 0 1 1 2 0 0 0 2 0 1 0 0 1 0 0 1 0 0 1 0 2 0 1 2 1 0 1 1 0 0 0 0 0 0 0 0 0 1 1
164 0 1 0 1 0 0 2 1 0 0 0 0 0 0 0 0 0 0 0 1 0 0 0 0 0 0 2 2 2 2 1 1 1 0 0 2 1 0 0 1 0 1 1 1 1 0 0 0 1 1 0 1 1 1 0 0 0 0 1 0 0 1 1 0 0 1 2 0 0 0 1 2 2 0 2 2 2 2 1 1 2 2 0 0 0 0 0 1 2 1 0 0 2 0 0 0 1 0 1 0 0 0 1 2 0 2 1 1 1 0 1 0 2 0 0 0 0 0 0 2 0 2 0 0 1 2 0 0 0 0 0 0 0 0 0 2 0 0 0 0 2 0 0 0 2 0 0 0 2 0 0 0 1 1 0 0 1 1 0 0 1 1 1 0 1 2 1 1 1 0 0 1 1 0 0 1 0 0 0 0 1 1 1 1 1 1 2 1 0 0 0 0 0 1 1 1 1 0 0 0 0 1 1 2 0 2 1 0 0 2 0 0 0 0 0 1 0 1 0 1 1 0 1 1 0 0 1 0 1 1 0 0 0 0 0 1 1 1 1 1 1 1 0 2 2 1 0 1 1 1 1 1 0 0 0 0 2 0 0 0 0 0 0 1 0 0 0 1 0 0 1 0 0 0 0 0 1 1 1 1 1 2 2 2 0 0 0 2 2 0 2 0 1 1 0 2 1 1 2 1 1 2 0 1 0 0 2 1 0 0 1 0 0 0 0 0 0 1 0 0 0 0 0 1 0 0 2 0 1 1 1 1 0 0 0 0 2 0 1 0 1 2 0 0 0 0 1 2 1 1 0 2 2 2 0 0 0 0 1 0 1 1 0 1 1 0 2 1 1 1 1 0 2 0 0 0 2 1 1 0 1 0 0 1 0 0 0 0 0 0 0 0 0 1 0 0 0 1 1 0 1 1 1 1 0 1 0 1 2 0 0 0 0 2 0 0 1 0 1 0 2 1 0 0 0 0 1 1 0 2 0 0 0 1 1 1 1 1 0 0 1 0 2 0 2 0 1 1 1 0 2 0 2 2 1 0 1 2 2 1 0 1 1 0 0 0 2 0 0 0 1 0 2 1 1 0 0 2 0 2 2 0 0 2 1 0 0 0 0 1 1 0 1 0 0 1 0 1 0 1 2 1 1 1 2 2 1 0 0 1 1 0 0 0 1 0 1 0 1 0 2 2 0 0 2 1 0 1 2 0 0 0 0 0 0 1 1 2 0 1 0 2 2 2 2 1 1 1 2 1 1 0 2 1 0 0 0 2 0 2 0 2 0 0 0 2 2 2 0 0 0 0 0 0 0 1 1 1 1 0 1 1 0 1 0 0 0 1 0 0 0 1 0 2 0 0 1 0 0 1 2 2 0 0 1 0 0 1 0 1 0 0 0 0 0 1 0 0 0 0 1 1 1 1 1 1 0 0 0 0 1 0 1 0 0 1 1 2 0 0 0 0 1 1 1 1 2 0 0 2 1 0 0 0 2 1 2 1 0 0 0 0 0 1 1 0 0 1 0 1 0 1 0 0 2 1 0 0 1 1 0 1 0 0 1 2 0 1 1 2 0 0 1 1 0 1 0 0 1 0 1 1 1 0 1 1 2 2 0 0 0 0 0 1 0 0 2 1 0 0 0 1 1 0 0 1 1 0 0 0 0 1 1 0 1 1 0 1 1 0 1 0 0 0 0 0 0 0 0 0 0 0 0 0 0 1 0 0 0 0 2 2 1 0 0 2 2 0 2 0 1 0 0 0 0 1 2 0 2 2 1 0 0 1 1 0 1 0 1 0 1 2 1 0 1 0 0 0 0 0 2 1 0 1 2 2 0 0 2 2 0 1 1 1 2 0 2 0 0 1 0 1 2 2 1 0 1 0 0 0 2 1 1 0 2 0 1 0 0 0 0 2 0 0 0 0 1 0 0 0 2 1 2 1 0 1 0 0 0 2 0 0 0 0 1 1 0 1 0 0 0 0 1 0 2 0 1 2 1 1 1 1 0 0 0 0 0 0 0 2 1 1 1 1 1 2 0 0 0 0 2 0 0 1 0 1 2 0 0 0 0 0 1 1 1 0 0 1 0 0 1 0 2 2 1 1 0 0 1 0 0 0 0 1 0 1 1 2 0 0 0 1 1 1 0 0 0 0 1 2 1 2 0 1 0 0 2 0 0 0 0 0 1 2 0 0 0 2 0 0 1 0 0 0 1 1 1 2 0 1 2 0 0 0 0 0 0 0 0 0 1 1 0 1 0 0 0 0 0 0 0
165 0 1 0 0 0 1 1 0 1 0 0 0 1 0 1 0 0 1 0 2 0 0 0 0 0 1 2 2 2 2 0 2 2 2 1 2 0 0 2 0 0 0 0 0 1 0 0 2 0 0 0 1 0 2 1 0 0 1 1 0 1 0 1 0 1 0 0 0 0 0 0 2 2 1 2 2 0 1 0 0 1 0 0 2 0 1 0 1 1 0 0 1 1 0 2 2 1 0 1 1 0 1 0 1 1 1 0 2 0 0 2 0 2 1 2 2 1 1 0 1 0 2 1 0 1 1 2 2 0 1 0 1 0 0 0 0 0 0 0 0 2 0 0 0 0 1 0 0 0 0 0 0 1 0 0 0 1 2 1 0 1 2 0 1 1 2 1 0 1 1 1 0 2 1 0 0 0 0 1 0 2 1 1 0 0 2 1 0 0 0 0 1 1 2 1 0 2 0 0 0 2 1 1 1 1 2 0 1 0 1 0 0 0 2 1 1 0 2 1 1 1 0 2 0 0 0 1 1 1 1 2 0 0 0 0 0 1 0 0 0 0 2 1 1 1 0 0 0 0 0 0 1 1 0 0 1 1 0 0 0 0 0 0 0 0 0 0 0 0 0 2 0 2 0 1 1 1 1 1 1 1 2 1 2 0 2 1 0 1 0 1 0 1 1 0 2 1 0 1 1 1 1 1 1 0 0 0 1 0 1 2 0 2 2 0 0 1 1 0 0 0 1 0 1 0 0 0 1 1 1 1 1 1 0 1 0 2 0 2 1 1 1 0 0 0 1 0 1 1 1 0 2 2 2 0 1 1 0 2 0 2 0 1 0 0 0 1 1 0 0 0 0 2 0 0 0 1 0 2 1 1 0 0 2 1 0 0 0 0 0 0 1 0 2 0 0 0 2 2 2 2 0 2 1 1 0 0 0 1 1 0 0 0 1 0 0 1 0 1 1 0 0 1 2 1 1 0 0 1 2 1 0 1 1 1 0 0 0 0 1 1 0 1 1 0 0 1 1 1 0 0 0 2 2 2 0 2 1 2 0 0 0 1 0 0 0 2 0 0 0 0 1 2 1 0 1 0 2 0 0 2 0 1 2 1 0 1 0 0 0 1 0 2 0 0 2 0 1 0 1 1 1 1 1 2 2 1 0 0 0 2 0 0 0 1 0 0 2 1 0 2 1 0 0 1 0 1 0 1 1 1 0 0 0 1 0 1 0 1 0 0 1 1 1 0 2 1 1 2 0 1 0 2 1 0 0 2 1 0 1 0 0 0 0 1 0 2 2 0 0 1 1 0 1 0 2 2 2 0 0 1 0 0 0 0 0 0 0 0 0 0 0 0 0 0 0 0 0 0 1 2 1 0 2 2 2 0 0 1 1 1 0 0 1 1 0 0 1 1 0 1 0 0 0 0 1 2 0 0 1 1 0 1 0 0 0 1 2 0 1 1 0 0 2 0 0 0 2 2 0 2 1 0 1 1 0 1 0 0 0 0 1 2 0 2 0 2 0 0 0 0 1 0 0 1 1 0 0 1 1 1 0 0 0 1 2 0 2 2 2 0 0 1 1 0 1 0 0 2 1 1 1 0 2 2 1 2 2 0 0 0 0 0 0 1 1 1 1 0 0 0 0 0 0 0 0 1 1 0 1 1 0 2 0 0 0 0 2 2 0 2 0 0 0 1 1 0 0 1 0 0 0 1 1 0 0 0 0 0 1 0 2 1 0 0 2 1 0 2 1 0 0 0 0 0 1 0 0 1 1 1 0 2 2 1 0 2 0 2 1 2 2 1 0 1 1 1 0 0 1 1 0 0 0 1 0 0 0 1 1 0 0 1 0 2 1 0 2 0 2 2 0 2 2 1 1 1 0 0 1 1 1 0 0 1 0 1 1 0 1 1 1 1 0 1 1 0 0 0 0 1 0 2 2 0 0 0 0 0 0 0 0 0 0 0 1 0 2 0 1 0 0 0 0 2 0 0 2 1 1 1 2 1 0 1 0 0 0 0 2 1 0 1 2 1 1 0 0 0 0 1 0 0 1 1 1 1 1 1 1 0 0 0 1 0 0 1 1 1 0 1 0 2 0 1 0 2 0 1 0 1 1 2 0 0 0 1 1 0 0 0 2 1 0 1 2 0 0 0 2 1 1 1 1 0 1 1 0 0 2 0 1 1 2 0 0 2 2 0 1 0 0 0 1 1 0 0 2 0 0 2 0 1 0 0 1 1 0 0 0 2 0 0 0 0 0 0 0 0 2 1
166 0 1 0 0 0 0 0 0 0 0 0 0 0 0 0 1 0 2 0 2 0 0 0 0 0 1 1 1 2 2 1 1 1 0 0 2 1 0 1 2 1 0 1 2 0 0 0 1 0 0 0 2 1 1 0 0 0 0 2 0 1 0 0 0 0 0 0 0 0 0 1 2 2 0 2 2 1 2 1 0 1 1 0 1 1 1 0 1 1 0 0 1 1 0 1 1 0 0 1 2 1 0 0 2 2 2 1 2 1 0 1 0 1 0 0 0 0 2 0 0 0 2 2 0 0 0 0 2 0 1 1 0 0 0 0 0 0 0 1 1 2 0 0 0 0 1 0 0 0 0 0 0 0 1 0 0 0 1 1 2 2 2 0 1 2 1 1 0 1 1 1 0 2 0 0 0 1 0 0 0 0 0 0 0 0 1 1 1 0 1 0 1 1 2 2 0 2 0 0 0 0 0 1 2 1 1 0 0 1 1 0 1 0 2 0 0 0 0 1 0 0 1 2 0 1 1 0 0 1 0 0 0 0 0 0 0 2 0 0 0 0 2 0 1 1 0 0 1 1 1 1 1 0 0 0 0 1 1 1 1 1 0 0 0 0 0 0 2 1 0 2 0 1 1 0 1 0 1 0 0 1 2 2 2 0 2 2 1 2 0 1 0 2 1 1 1 1 0 1 2 0 1 1 0 1 0 2 2 1 1 2 2 2 2 0 2 0 0 0 1 1 0 0 1 0 0 1 0 0 1 1 0 0 0 0 0 1 1 0 1 0 2 0 0 0 1 0 2 2 2 0 2 2 2 0 0 0 0 1 1 2 1 1 1 1 0 2 2 1 1 1 2 2 0 2 0 0 0 2 1 1 0 1 2 1 0 0 0 0 0 0 0 0 2 0 0 0 0 0 0 0 1 0 0 0 1 0 0 1 1 0 0 1 1 1 0 0 0 0 0 1 0 0 1 2 1 1 1 1 2 1 0 1 0 0 0 0 0 0 1 1 0 1 1 1 0 0 0 0 0 2 0 2 2 2 0 2 2 1 1 0 1 1 0 1 1 1 0 1 1 2 2 1 1 1 1 1 2 1 1 1 0 2 1 0 1 1 1 0 1 0 0 2 0 0 1 1 1 1 2 2 1 1 1 1 1 1 0 1 0 1 0 0 1 0 0 0 1 1 0 2 2 1 2 2 0 1 0 0 1 0 0 0 0 0 1 0 1 1 0 0 0 0 0 1 0 2 0 1 0 0 0 2 0 0 0 0 1 0 1 0 0 0 0 1 0 1 1 0 0 0 1 0 1 0 2 2 1 1 0 0 2 0 1 1 1 0 1 1 0 0 1 0 1 0 1 0 0 0 0 1 1 0 1 1 2 0 0 2 0 0 0 0 0 0 0 0 0 0 0 0 0 0 0 0 1 1 0 0 0 1 0 0 0 0 1 0 2 0 0 1 0 1 1 0 0 2 2 2 1 1 1 1 1 2 0 2 2 0 0 0 1 1 0 1 0 0 1 0 1 2 0 0 0 2 2 1 0 0 0 1 0 2 1 1 1 1 1 0 0 2 0 0 0 0 0 0 0 2 1 1 0 0 1 1 1 2 2 0 1 1 0 1 1 1 0 1 0 0 0 0 0 0 2 0 0 0 1 0 0 0 0 2 0 0 0 0 0 1 1 1 0 0 1 0 1 0 0 0 0 0 0 0 1 0 0 0 0 0 0 1 1 0 0 1 1 1 0 1 0 0 0 0 0 0 1 1 0 1 1 1 1 1 2 0 1 1 1 2 0 1 2 1 0 1 0 1 0 0 0 1 0 0 1 1 2 0 0 2 2 0 1 0 1 2 1 2 1 0 0 1 1 2 2 2 1 1 1 0 1 2 2 0 0 0 0 0 0 0 1 1 0 0 0 0 0 0 0 0 0 2 0 2 2 0 0 0 1 1 0 1 0 0 0 0 0 0 1 0 0 1 0 0 0 0 0 0 0 0 1 1 2 0 0 0 0 0 0 0 1 2 0 1 2 1 1 0 1 2 1 1 1 0 1 1 1 1 0 1 1 0 0 0 0 1 0 1 2 1 0 2 0 1 1 1 1 2 1 0 0 1 1 1 0 0 0 1 1 0 0 0 2 2 1 1 1 0 0 0 2 0 1 1 1 0 1 2 0 1 1 1 2 0 2 1 1 0 1 0 0 0 0 0 1 1 1 0 1 1 1 1 0 1 0 0 1 0 0 0 0 0 0 0 0 1 0 0 0 0 2 1
167 0 0 0 0 0 0 1 0 1 0 1 1 1 0 1 0 0 0 0 1 0 0 1 0 0 0 2 2 2 2 1 0 0 0 1 1 1 0 1 1 0 0 0 2 0 0 0 1 1 1 0 2 2 0 0 0 0 0 0 1 1 2 2 0 1 0 0 0 0 0 1 2 2 2 2 2 0 1 0 0 1 2 0 0 0 0 1 2 2 1 1 2 0 0 0 0 1 0 2 1 0 0 1 2 0 2 1 1 1 0 2 0 1 0 0 0 0 0 0 2 0 2 1 0 1 1 1 1 0 1 0 0 0 1 1 0 0 1 1 2 1 0 0 0 2 0 0 0 0 0 0 0 1 0 1 1 0 0 2 0 0 1 1 1 1 0 1 1 1 1 2 0 2 0 0 0 0 0 0 0 2 1 1 0 0 2 1 0 0 0 1 0 2 2 2 1 2 0 0 1 1 0 0 2 1 2 1 0 0 2 0 1 0 1 0 0 1 2 1 1 1 0 2 0 0 0 1 1 1 1 1 0 0 0 0 0 2 0 0 0 1 2 0 1 1 0 0 0 0 0 0 0 0 0 0 1 2 2 2 2 2 0 1 0 0 1 1 0 0 0 2 0 1 1 1 0 0 2 0 0 0 2 1 2 0 0 1 1 2 0 1 0 1 2 0 1 1 1 1 1 1 2 0 0 0 0 1 1 0 1 2 1 2 1 0 0 1 0 0 2 2 2 1 0 0 1 1 1 1 2 1 0 0 0 0 0 1 1 1 1 1 1 0 1 0 0 0 2 2 2 0 1 1 0 1 0 1 0 1 0 1 1 0 1 0 1 1 1 0 0 0 2 1 0 0 0 1 0 2 1 0 0 0 1 0 0 0 0 0 0 0 0 0 2 1 1 0 1 1 1 1 1 1 1 1 0 0 1 0 1 0 0 1 1 1 0 1 0 1 0 1 1 1 1 2 0 0 0 0 0 0 0 0 0 0 0 1 1 0 1 0 0 0 1 0 0 1 0 0 0 1 0 2 0 0 0 0 0 1 2 0 0 0 1 2 0 2 0 0 0 0 1 1 0 1 0 1 2 0 0 2 0 1 1 0 1 1 0 0 0 1 0 1 0 0 1 1 2 0 0 1 1 1 1 1 1 1 0 0 0 2 1 0 0 1 0 0 1 2 1 1 2 0 0 2 1 1 0 1 1 0 0 1 2 1 0 1 2 1 1 1 2 1 2 0 1 2 0 1 0 0 0 0 2 1 1 0 1 0 1 0 0 0 1 0 0 1 1 0 1 1 1 0 0 0 1 1 2 1 0 0 1 0 1 0 0 0 2 1 0 0 0 1 1 0 2 0 0 0 0 2 2 0 0 0 0 0 1 1 0 0 0 1 0 0 0 0 0 0 2 2 0 1 1 0 2 1 0 0 0 1 1 2 0 1 0 1 2 0 2 1 0 1 0 1 1 0 1 0 0 2 0 2 0 2 0 1 1 0 0 0 1 2 0 2 1 1 1 0 0 2 1 0 0 1 1 1 1 1 1 2 0 0 0 0 1 0 0 1 1 0 1 1 1 0 1 0 0 1 0 1 0 0 0 0 1 2 1 0 0 0 0 1 0 0 0 2 1 0 0 1 1 0 1 1 2 0 1 0 1 1 0 1 0 1 1 0 0 1 1 1 0 0 0 0 0 0 0 0 0 0 0 1 1 0 0 0 1 1 0 1 0 1 0 1 2 0 0 1 1 0 1 0 1 2 2 1 1 2 1 1 0 0 0 2 0 2 1 2 0 1 2 1 0 1 0 0 0 1 1 1 0 0 2 0 1 1 0 1 1 0 0 1 0 2 1 0 1 1 0 2 1 1 1 2 1 1 0 0 1 1 2 0 0 1 0 1 1 0 1 1 0 0 0 0 0 0 0 1 1 0 0 2 2 0 0 0 0 0 0 0 0 0 0 1 1 0 2 0 1 0 0 0 1 1 1 1 2 2 2 2 2 0 0 0 1 0 1 0 1 2 0 1 2 2 2 0 0 0 0 2 0 0 1 0 1 0 1 1 1 1 0 0 0 0 0 0 1 0 0 1 0 1 1 1 1 1 0 0 0 0 0 0 1 0 0 1 1 0 0 0 2 0 1 1 1 0 0 0 1 0 1 0 0 0 1 0 0 1 1 1 1 0 2 0 0 0 1 0 1 0 0 0 0 1 1 0 1 0 0 1 0 0 0 0 0 0 0 0 0 0 1 0 1 0 0 0 0 0 0 0
168 0 0 0 0 0 1 0 0 1 0 0 0 0 0 0 0 0 1 0 2 0 0 0 0 0 0 2 2 2 2 1 0 0 0 1 1 1 0 2 0 0 0 1 2 1 0 0 1 0 0 0 2 2 0 0 1 1 1 0 0 2 1 1 0 1 0 0 0 0 0 1 2 2 1 2 2 1 1 0 2 2 1 0 1 0 1 0 2 2 0 0 0 2 0 0 0 1 0 2 2 1 0 0 2 1 2 2 0 2 0 2 1 2 2 2 1 0 1 0 1 0 2 1 0 1 1 2 2 1 0 0 0 0 0 0 1 0 1 1 2 1 0 0 0 1 0 0 0 0 0 0 0 0 0 0 0 2 1 1 1 0 2 0 0 2 0 1 0 1 1 2 1 1 1 0 0 1 0 0 0 0 1 1 0 0 1 2 2 1 1 1 1 1 2 1 1 2 1 0 0 0 0 1 2 1 1 1 0 0 1 0 2 0 2 1 0 0 1 0 2 2 1 2 0 2 2 2 1 0 0 0 0 0 0 0 0 2 0 0 0 0 1 1 2 2 0 0 1 1 1 1 2 1 0 0 0 0 0 0 0 0 0 0 1 1 0 0 2 1 0 0 0 1 0 0 0 1 2 1 0 0 1 2 1 0 1 2 0 2 0 1 2 2 2 2 2 1 1 0 1 1 1 1 0 1 0 2 0 0 0 0 2 1 1 0 0 1 0 0 1 1 0 0 1 0 0 2 2 2 2 2 0 0 0 0 0 0 2 0 1 1 2 1 0 0 1 1 1 1 1 0 1 1 1 1 0 0 0 1 0 1 1 0 1 0 0 2 2 0 0 0 0 2 0 0 0 2 0 2 1 1 0 0 1 0 0 0 0 1 1 1 0 2 2 0 0 1 0 0 0 0 1 0 0 0 1 0 0 2 0 0 1 0 1 0 1 1 0 0 0 1 0 1 1 2 0 0 0 0 0 0 0 0 0 0 0 2 1 1 1 1 1 1 1 2 1 1 0 0 0 2 0 1 0 0 0 1 1 2 1 0 1 1 0 1 0 2 0 0 0 0 2 0 1 0 1 0 1 0 1 2 0 0 2 0 0 1 1 0 2 0 0 0 2 0 2 1 2 0 0 1 2 1 2 2 2 0 1 1 1 2 1 0 1 0 0 0 1 1 0 2 2 1 1 2 0 1 1 1 1 0 0 0 0 0 0 1 1 1 1 1 0 0 1 2 2 1 1 1 0 0 1 1 1 0 1 0 0 2 0 0 0 1 1 0 0 1 1 1 0 0 1 0 0 0 1 1 1 0 1 0 1 0 0 0 1 0 0 0 0 0 0 0 0 1 0 1 0 0 2 1 0 0 1 2 0 0 0 1 0 0 0 0 0 0 0 0 1 1 0 1 0 0 0 1 1 1 0 0 1 0 0 2 0 1 1 1 1 1 1 1 0 1 1 0 1 1 2 1 0 1 1 0 1 2 0 1 0 1 1 1 1 0 1 1 0 1 0 1 0 1 0 0 0 0 0 0 0 0 0 0 0 0 0 2 0 1 1 1 1 1 0 0 0 0 1 0 0 2 1 0 0 1 0 2 0 1 1 0 0 0 0 0 1 0 0 1 1 0 0 1 1 0 1 0 0 0 0 0 0 0 0 2 0 0 1 0 1 2 1 1 0 0 0 1 1 1 0 1 1 1 0 0 0 0 1 0 1 0 0 0 0 0 0 0 1 1 0 1 0 0 0 0 0 1 1 0 1 0 2 2 1 0 1 1 1 1 0 2 1 2 2 1 1 0 0 0 0 1 1 1 0 0 1 1 0 0 0 0 1 1 0 1 0 2 1 0 1 0 2 1 0 1 1 1 0 1 0 0 1 1 1 0 0 0 0 1 1 0 1 1 1 1 0 1 1 1 0 0 0 2 1 1 1 0 1 1 1 1 0 0 0 0 0 2 0 0 1 0 0 1 0 0 0 2 1 2 2 2 2 2 1 0 0 1 1 0 1 0 1 2 1 0 2 2 2 1 0 1 1 2 0 1 1 1 1 1 0 1 0 0 0 0 1 0 0 1 2 0 1 1 0 1 2 1 2 0 0 1 0 0 0 2 0 0 0 1 1 0 0 0 2 1 1 0 0 0 0 0 2 0 2 0 0 0 0 1 0 1 1 1 0 0 0 1 1 0 1 0 1 0 0 0 0 2 0 0 0 0 0 0 0 0 1 1 0 1 0 1 1 0 0 0 0 1 0 0 0 0 1 1
169 0 1 0 0 0 1 0 0 2 0 0 0 0 0 0 0 0 1 1 1 0 1 0 0 0 0 1 1 2 2 0 1 1 1 1 1 1 1 0 1 0 0 0 2 0 0 0 1 0 0 0 1 1 1 0 1 0 0 0 1 1 0 1 0 0 1 0 0 1 0 0 2 2 1 2 2 2 2 0 2 2 2 1 1 0 1 1 1 1 1 0 0 1 0 2 1 0 0 0 1 0 0 0 2 0 2 1 1 1 0 2 1 2 2 2 2 0 0 0 2 1 1 0 0 0 0 1 1 0 0 0 0 0 0 0 0 0 0 0 1 1 1 0 0 1 1 0 0 1 1 0 0 0 0 0 0 0 0 0 0 1 2 0 1 1 2 1 1 1 0 0 0 2 0 0 0 0 0 0 0 1 0 1 1 0 1 2 2 2 2 2 0 1 2 2 0 2 1 0 0 0 0 1 2 1 1 1 1 0 0 0 1 0 2 1 0 0 2 0 2 2 0 2 0 0 0 0 0 1 0 0 1 0 0 0 0 2 0 0 0 0 1 0 1 1 0 0 0 0 0 0 1 0 0 0 1 1 0 1 0 1 0 1 0 0 0 1 1 1 0 2 0 1 1 0 1 2 2 2 2 2 1 1 1 1 1 2 0 2 1 0 1 2 2 1 2 1 1 2 0 0 1 1 0 0 0 2 1 1 1 2 1 1 1 0 0 0 0 0 0 0 0 0 0 0 0 1 0 0 2 0 0 0 0 0 0 1 1 1 2 1 2 0 1 0 0 0 2 0 0 0 2 2 2 0 1 0 0 2 0 2 1 0 1 1 1 2 2 2 2 2 1 2 0 1 0 1 1 1 1 0 0 1 1 0 0 0 0 0 0 0 1 0 2 1 1 0 1 1 1 1 2 0 0 0 2 0 0 2 0 0 0 0 1 0 1 0 1 0 0 1 1 1 0 1 0 0 0 2 1 2 0 0 0 0 0 1 1 1 0 2 0 0 1 1 1 0 0 0 0 1 0 2 1 0 1 1 2 1 1 0 0 0 2 2 0 0 0 2 0 0 2 0 1 1 1 0 2 0 1 1 0 0 2 0 0 1 1 0 1 0 0 2 0 0 1 0 1 1 1 2 2 1 2 1 1 0 0 0 0 2 0 1 0 2 1 0 2 1 0 2 0 0 0 1 0 0 0 1 0 1 0 0 0 0 1 2 2 0 2 2 0 0 1 2 2 1 1 1 0 0 1 2 0 0 0 0 0 1 0 0 0 1 1 1 0 0 0 0 0 2 2 1 0 0 2 0 0 0 0 0 2 0 1 1 2 1 1 0 1 0 1 0 1 0 0 1 0 0 0 2 2 1 1 2 0 0 0 0 1 0 0 2 0 0 0 0 0 0 1 1 0 0 0 1 1 2 0 0 0 1 1 2 0 1 0 0 2 0 1 0 0 0 2 0 0 1 1 1 0 1 1 0 2 2 0 1 0 0 0 0 1 1 0 1 0 1 0 1 0 2 0 0 0 0 0 1 1 1 1 2 0 2 2 2 0 0 0 1 1 0 1 2 1 1 2 0 0 1 1 0 0 0 2 2 0 2 2 1 0 0 0 0 0 1 0 1 1 0 1 0 0 1 1 1 2 0 0 0 0 0 0 2 0 0 1 0 0 1 0 1 0 0 1 0 1 0 0 2 2 2 0 1 1 0 0 0 0 0 0 0 2 1 0 0 2 1 0 1 0 0 2 0 0 0 2 2 0 2 0 0 0 1 1 0 1 1 1 2 0 1 2 2 0 1 0 0 0 0 0 1 0 0 0 0 1 0 0 1 1 0 2 0 0 0 0 1 1 0 2 1 1 2 2 1 1 2 0 0 0 2 1 1 0 1 0 0 0 0 0 0 1 1 0 1 1 0 1 0 1 0 0 2 2 0 0 0 1 1 0 0 0 0 0 2 1 0 2 0 1 0 0 0 0 2 1 1 2 2 2 2 2 0 0 1 0 1 0 0 1 1 1 1 2 2 2 0 0 0 0 2 0 1 2 1 0 1 0 0 0 0 0 0 0 0 0 1 2 1 0 2 0 1 2 2 0 0 0 0 1 0 0 1 1 0 0 1 1 0 0 0 0 0 0 0 0 0 0 0 2 1 2 2 1 0 2 2 0 0 1 1 0 0 0 1 1 1 1 0 0 0 1 0 0 1 0 0 2 1 0 1 0 1 0 0 0 1 0 1 1 1 0 1 0 0 1 0 1 0 0 0
170 0 0 0 0 0 1 0 0 1 0 1 0 0 0 0 0 0 1 1 1 1 0 0 0 0 0 1 2 2 1 0 0 1 1 0 2 0 0 2 1 1 0 0 0 0 0 0 1 0 0 0 0 0 2 0 0 0 1 0 1 2 2 2 0 0 1 0 0 0 0 1 2 2 2 2 2 0 1 0 0 2 2 2 2 0 0 1 1 1 0 0 0 1 0 0 0 0 0 1 1 2 0 0 2 0 2 1 1 1 0 2 0 1 0 0 0 0 0 0 2 1 1 0 1 0 0 2 2 1 1 0 0 0 0 0 0 0 0 0 1 1 0 0 0 1 0 0 0 1 0 0 1 0 0 1 1 2 0 0 1 1 0 2 0 2 0 1 1 1 1 1 1 1 0 0 0 1 0 0 0 1 0 0 0 0 0 0 0 0 0 1 0 1 1 1 1 2 0 0 0 1 0 2 2 0 2 0 0 1 1 0 1 0 2 2 2 0 0 0 0 0 0 1 1 1 0 1 0 1 0 1 0 0 0 0 1 2 0 0 0 0 0 0 1 2 1 0 0 0 0 0 2 2 0 0 1 2 0 0 0 0 0 2 0 0 0 1 2 1 0 2 0 1 1 0 1 0 2 0 0 0 1 1 2 1 1 1 1 1 0 0 1 2 2 1 2 1 1 2 1 0 2 0 0 1 1 1 1 0 1 1 1 0 0 0 0 2 0 0 1 1 1 0 0 0 0 1 1 1 1 0 1 0 0 0 0 1 1 1 2 1 2 1 0 0 0 1 2 1 1 1 1 2 1 0 0 0 0 1 1 2 2 0 2 0 1 2 2 1 1 1 0 2 0 1 0 2 1 2 0 1 0 0 1 0 0 0 0 0 0 0 2 0 1 1 0 1 1 1 1 1 1 1 1 0 0 1 0 1 0 0 0 1 0 1 0 0 0 0 0 1 0 1 0 2 1 2 2 0 1 2 0 0 0 0 0 1 1 0 1 1 0 1 1 1 0 0 0 0 1 0 0 2 1 1 0 1 0 1 1 0 1 1 0 1 0 2 0 2 2 2 2 0 2 0 1 0 0 0 2 2 0 2 0 0 2 2 1 0 1 0 0 2 0 0 0 2 2 0 0 2 2 0 2 1 1 0 0 0 0 2 0 0 1 1 0 1 0 1 1 2 1 0 0 1 0 0 1 1 0 0 0 0 0 1 0 0 1 2 0 0 2 2 2 1 2 2 0 0 0 0 1 2 1 1 0 0 2 0 1 0 0 1 1 0 0 1 1 0 0 0 0 0 0 0 1 2 2 2 0 0 1 0 1 1 1 0 1 1 0 0 0 1 1 1 1 0 0 0 0 1 0 0 2 2 0 0 0 1 0 0 0 2 0 0 0 0 0 0 0 0 0 0 0 0 1 0 0 0 0 1 1 1 1 0 0 0 2 0 1 1 0 0 0 2 2 1 1 1 0 2 0 1 0 1 0 2 2 0 0 0 0 1 1 2 0 1 0 0 0 1 1 0 0 1 1 1 0 0 0 0 0 0 1 2 0 0 1 1 1 0 0 2 2 0 2 0 0 1 0 1 0 1 1 2 1 2 2 0 1 1 0 0 0 0 0 1 2 0 0 0 0 0 2 0 0 1 0 0 0 0 0 2 0 2 0 0 1 2 0 2 0 0 0 0 0 0 0 0 0 0 0 1 1 2 0 0 0 0 0 1 0 2 0 2 2 0 0 0 0 0 0 0 1 0 2 2 0 2 1 0 2 0 2 0 2 2 0 2 1 2 2 1 1 1 0 1 0 0 1 1 0 0 2 2 0 0 0 1 2 1 1 1 1 1 1 1 1 0 1 1 1 2 2 1 0 1 1 0 1 2 2 0 0 0 0 0 0 0 0 0 1 0 1 1 1 0 0 0 0 1 2 2 0 2 2 0 0 0 0 0 0 1 0 1 0 0 1 0 0 0 1 0 0 2 0 2 2 1 1 1 2 0 0 0 0 0 1 0 1 2 1 1 2 1 1 0 0 0 0 2 1 0 1 1 0 2 0 1 0 1 0 0 2 2 0 1 2 0 0 2 1 1 1 1 1 1 1 2 0 0 0 0 1 0 0 0 1 0 0 0 1 0 0 1 1 0 0 0 1 0 2 0 0 0 0 2 0 0 1 1 0 0 0 2 0 0 2 0 0 0 1 1 0 0 1 0 1 0 0 1 0 1 0 0 1 1 1 0 0 0 1 0 1 0 0 0 0 0 0 0
171 0 0 0 1 0 0 1 0 2 0 0 0 1 0 1 0 0 0 1 1 1 0 0 0 0 0 2 1 2 2 1 0 0 1 1 1 1 0 0 2 0 0 1 2 1 0 0 2 0 0 0 1 2 0 1 0 0 0 0 0 2 2 1 1 0 1 0 0 0 0 1 2 2 2 2 2 1 2 1 0 2 1 0 1 0 0 1 2 2 0 1 0 1 0 2 1 0 0 0 1 0 0 0 2 1 2 1 2 1 0 2 1 1 1 1 1 0 0 0 2 1 1 0 0 1 1 0 0 0 2 1 1 0 0 0 1 0 0 2 1 2 0 0 0 0 0 0 0 2 0 0 0 0 0 0 0 1 1 0 0 1 2 0 2 2 2 1 1 1 0 0 0 2 0 0 0 0 0 0 1 1 1 1 0 0 2 2 0 1 1 2 1 0 1 2 0 1 0 0 0 0 0 0 2 1 2 0 1 0 1 0 1 0 1 2 2 1 1 0 1 1 0 1 1 2 1 0 0 0 0 1 0 1 1 0 1 1 0 0 0 0 2 0 1 1 0 0 1 1 1 1 2 1 0 0 0 1 0 0 0 0 0 0 0 0 0 1 2 0 1 1 0 0 0 0 0 2 2 1 1 2 2 1 1 0 2 0 0 2 1 0 0 2 2 0 2 0 1 0 1 0 2 0 1 0 0 2 1 0 0 2 1 2 2 0 1 0 1 0 1 1 1 0 0 0 1 1 1 1 2 0 0 0 0 0 0 1 1 1 1 0 2 0 0 1 0 0 2 1 1 0 1 0 0 2 1 0 0 1 0 1 1 0 1 0 1 2 2 1 1 1 1 1 0 0 0 1 0 2 1 0 1 0 1 1 0 0 0 0 0 0 2 0 2 2 1 2 0 0 0 0 1 0 0 1 0 0 0 2 0 0 0 1 0 0 0 1 1 1 0 1 0 0 1 1 0 1 1 1 1 0 0 0 0 0 1 0 0 0 2 0 0 0 1 0 0 0 0 1 1 1 0 2 2 1 1 1 1 2 1 0 0 0 0 2 0 1 0 0 0 1 2 1 0 0 0 0 2 0 2 2 0 0 2 0 0 1 0 0 1 0 1 2 1 0 1 0 1 1 1 2 2 0 2 0 1 0 0 1 0 1 0 0 0 1 1 0 1 1 1 1 1 0 0 1 0 1 1 1 1 0 0 0 1 1 0 1 2 1 1 1 1 1 2 2 0 1 1 1 0 1 0 2 1 1 0 0 1 0 1 0 0 1 1 0 0 0 0 0 0 0 0 0 0 0 0 2 2 1 1 0 2 0 1 0 1 1 0 0 0 1 0 0 1 2 0 0 0 0 0 1 1 0 1 1 1 0 0 1 0 0 0 0 0 0 0 0 0 0 1 1 0 1 1 0 2 0 0 0 0 1 1 2 0 0 0 0 2 0 0 1 0 2 0 0 0 1 1 1 1 2 0 1 0 2 0 1 0 0 0 0 1 1 0 1 0 1 0 1 0 1 0 0 1 1 2 1 2 2 0 0 1 0 1 2 0 1 2 1 1 0 0 0 1 0 1 0 0 2 1 1 0 0 0 0 0 2 2 1 0 0 0 0 0 0 1 1 1 0 0 0 0 0 2 0 0 0 2 0 1 1 0 1 0 1 0 0 0 1 0 1 1 1 1 0 1 1 0 0 0 0 0 0 0 0 0 0 0 0 0 1 0 1 0 1 1 1 0 1 1 1 0 1 0 0 1 0 2 0 2 2 2 0 2 1 1 2 1 2 1 1 2 1 0 1 0 2 0 0 1 1 0 0 1 0 1 0 1 1 2 0 2 0 1 1 0 0 1 0 1 1 2 2 2 0 0 0 0 1 1 0 1 0 0 0 0 0 1 0 1 0 1 0 1 0 0 0 0 0 1 1 0 2 2 0 0 0 0 0 1 0 1 0 0 0 1 0 2 0 0 0 0 0 0 0 0 1 2 2 2 2 2 1 0 1 0 0 0 0 2 1 1 1 2 1 2 0 0 0 0 2 0 0 2 2 0 1 0 1 1 0 0 0 1 1 0 0 1 0 0 1 1 1 0 0 1 2 1 0 0 1 0 2 0 0 0 1 2 2 0 0 1 0 0 1 1 0 0 0 2 2 1 1 1 0 1 2 0 0 2 0 1 1 2 0 0 1 1 0 1 0 0 0 1 1 1 0 1 0 0 0 0 0 0 0 0 0 0 0 0 0 0 2 1 0 0 0 2 0 0 0
172 0 0 1 1 1 0 1 0 1 0 0 1 1 0 1 0 0 0 0 1 0 0 0 0 0 1 1 2 2 2 2 1 1 1 0 2 1 0 0 2 0 0 0 1 0 0 0 1 0 0 0 1 2 0 0 0 0 0 1 0 0 1 1 0 2 0 0 0 0 0 2 2 2 0 2 1 1 2 0 1 1 2 0 0 0 1 1 1 1 1 1 1 1 0 1 0 0 0 2 2 0 0 0 2 1 1 0 2 0 0 2 1 2 1 1 1 1 0 0 2 0 2 0 0 2 2 0 1 0 0 0 0 0 0 0 0 0 0 2 2 0 1 0 0 1 0 0 0 2 2 1 1 0 0 0 0 0 2 1 0 1 1 1 1 2 1 0 2 0 0 0 0 2 0 0 0 0 0 0 0 1 1 1 1 1 1 0 0 0 0 0 0 0 0 0 1 2 0 0 0 0 0 1 2 0 2 0 0 0 1 0 1 0 1 1 1 2 2 0 2 2 1 2 0 2 2 0 0 1 0 0 0 0 0 0 0 1 0 0 0 0 2 1 2 2 0 0 0 0 0 0 2 0 0 0 2 0 0 0 0 0 0 1 0 0 0 0 1 1 0 2 1 0 0 0 1 2 1 1 1 2 2 2 2 0 1 0 1 2 1 0 1 2 2 1 1 1 0 2 2 0 2 0 0 0 1 1 1 0 0 1 1 1 1 0 0 0 0 0 0 2 1 1 0 0 0 2 1 2 2 1 1 0 0 0 0 1 1 0 1 0 2 0 2 0 0 1 2 1 1 0 2 2 1 0 1 0 0 0 0 0 0 0 0 2 0 1 1 0 0 0 2 1 0 0 0 2 0 2 0 0 1 1 1 0 0 1 1 1 1 1 0 0 2 0 1 0 2 2 1 2 0 0 0 0 0 1 0 1 1 0 0 0 1 0 1 0 1 0 0 1 0 2 1 1 1 0 0 1 2 2 1 1 1 0 0 2 1 1 1 1 0 1 0 2 0 1 0 0 0 1 0 1 1 1 0 0 0 0 2 0 2 2 0 0 0 2 0 0 0 0 1 1 1 1 1 0 2 2 2 1 0 1 1 0 1 1 1 0 1 0 1 0 0 0 1 1 1 1 2 2 1 1 1 1 1 1 0 2 0 0 0 0 1 0 0 0 1 1 0 2 1 0 0 1 0 1 0 1 0 1 0 0 1 0 1 0 1 2 0 0 2 2 2 1 1 0 2 2 0 1 0 2 0 0 0 1 0 0 0 1 0 0 0 0 2 1 1 0 0 0 1 0 1 0 1 1 1 1 0 1 1 0 0 0 1 1 1 0 0 1 1 0 2 0 0 0 0 0 1 0 2 0 0 0 0 0 1 0 1 0 0 1 1 1 0 0 0 0 0 2 0 0 0 0 1 2 0 0 0 0 0 2 0 1 0 0 2 0 2 2 0 1 1 0 1 2 1 1 1 1 0 1 0 2 0 2 1 0 0 0 0 0 2 2 0 1 1 0 0 0 1 0 0 2 1 1 1 1 1 0 0 0 0 2 1 1 2 1 1 0 0 2 0 1 1 0 0 2 1 1 0 2 0 2 0 2 2 0 1 1 0 0 0 2 1 1 1 0 0 1 0 0 2 1 1 0 1 0 1 1 0 2 0 0 0 0 0 1 1 1 0 0 1 0 1 0 0 2 2 2 0 0 0 0 1 0 0 1 0 0 1 0 0 0 1 2 0 1 0 0 0 1 1 0 0 2 0 2 1 0 0 0 0 2 0 2 1 2 0 1 2 1 0 1 0 0 0 0 0 1 0 1 1 0 2 1 0 1 1 0 0 0 0 2 2 0 1 0 1 1 2 2 2 1 0 0 0 1 1 0 1 1 0 0 0 1 0 0 0 0 0 0 0 0 0 0 0 0 0 2 0 2 2 0 0 0 0 0 0 0 0 0 0 2 1 0 0 0 1 0 0 0 0 1 0 1 2 1 2 1 2 0 0 0 0 0 0 0 2 0 2 1 2 2 2 0 0 0 0 2 1 0 1 1 1 1 0 1 0 1 1 1 2 1 0 0 1 1 0 1 0 1 0 0 0 2 2 0 2 0 0 2 0 0 0 1 1 0 0 0 2 1 1 0 0 0 0 0 2 0 1 1 1 0 1 2 0 1 0 1 0 0 1 0 0 0 1 0 0 0 0 0 0 0 1 0 2 0 0 2 0 1 1 1 2 1 0 0 0 1 0 1 2 0 0 1 2 0 0 0
173 0 1 0 1 0 0 2 1 0 0 1 0 0 0 0 0 0 2 0 2 0 0 0 0 0 0 1 1 1 1 1 1 0 0 1 1 1 0 0 2 0 0 0 0 0 1 1 2 0 0 1 0 0 2 1 0 0 0 1 0 2 2 1 0 1 0 1 0 0 0 1 1 1 2 1 0 1 2 0 1 1 1 1 2 0 0 0 1 1 0 0 0 2 0 0 0 1 0 0 0 0 1 0 2 0 2 1 1 1 0 2 2 2 1 1 1 0 0 0 2 0 2 2 0 0 0 0 2 1 0 1 0 0 0 0 0 0 0 1 0 2 1 0 0 1 0 0 0 1 1 0 0 0 1 1 1 0 0 2 2 2 2 0 2 2 1 2 1 1 1 0 0 2 1 0 0 1 0 0 0 2 1 1 0 0 2 1 0 0 0 1 0 1 1 1 0 1 0 1 0 0 1 1 2 0 2 0 0 0 2 0 0 0 2 1 1 1 1 0 1 1 0 1 1 0 0 0 0 0 0 0 0 0 0 0 0 2 0 0 0 1 1 0 0 0 0 0 1 1 1 1 0 0 0 0 2 2 1 1 1 1 0 1 0 0 0 0 2 1 0 2 0 1 1 0 1 2 2 1 0 0 2 2 2 0 1 1 0 1 0 1 0 2 0 1 1 1 1 2 0 0 2 0 1 0 0 2 1 0 0 2 2 0 0 0 0 1 0 1 1 1 1 0 1 0 1 2 0 0 2 2 0 0 0 0 0 0 2 2 1 2 2 2 1 0 0 0 1 0 0 0 2 2 1 0 1 0 0 0 1 1 1 0 1 1 1 1 1 0 0 0 0 2 0 0 0 1 1 1 2 1 0 0 1 0 0 0 0 0 0 0 0 0 2 0 0 1 1 1 1 1 1 1 1 1 1 1 0 2 0 0 0 2 0 1 0 1 1 1 0 1 0 1 1 1 0 0 0 1 2 1 1 1 1 0 0 1 0 0 1 1 1 1 1 1 0 0 0 0 0 1 0 2 1 0 1 0 1 1 2 0 1 1 0 1 1 2 0 1 1 1 2 1 0 0 0 0 1 0 0 2 0 1 1 0 1 0 0 1 1 0 0 1 0 0 1 1 1 0 1 1 1 1 1 1 1 0 0 1 0 1 0 0 0 1 2 0 1 2 2 1 1 0 0 1 0 0 0 2 0 2 0 0 1 0 1 1 2 0 0 0 1 0 1 1 1 0 2 2 1 0 2 0 2 0 2 2 0 0 0 0 1 0 0 0 0 1 1 1 0 0 0 0 0 0 2 1 1 1 0 1 0 0 0 0 0 0 1 1 0 0 1 0 0 1 0 1 0 0 1 1 0 0 1 2 1 0 0 0 0 0 0 2 1 1 0 0 1 1 0 1 0 0 0 1 2 1 0 0 0 0 0 0 0 1 0 2 2 0 1 1 0 1 1 2 2 1 1 1 1 1 0 2 0 2 1 2 2 0 0 0 0 0 1 1 0 0 0 1 1 1 0 0 0 1 1 0 0 1 1 0 0 0 0 0 0 2 2 0 0 2 0 1 1 0 1 1 0 2 0 2 0 1 1 2 0 2 2 0 0 0 0 0 1 0 1 0 1 0 0 0 0 0 1 1 1 0 0 0 0 0 0 2 1 0 2 0 1 2 1 1 0 0 1 0 1 0 0 0 0 0 0 0 0 0 0 0 1 0 0 1 2 1 0 2 2 1 0 1 0 0 0 0 0 0 2 1 1 0 2 2 0 0 1 2 0 1 0 2 1 2 2 1 0 1 0 1 0 0 1 2 1 0 1 1 0 0 0 0 0 0 0 2 0 2 0 1 2 0 1 2 0 2 2 2 2 2 0 0 1 1 1 1 0 0 0 0 1 0 0 1 0 0 0 0 0 0 0 0 1 1 1 0 0 0 2 0 0 0 0 0 0 0 1 0 2 0 0 0 0 0 0 0 0 1 0 0 2 1 1 1 2 1 0 1 0 1 0 0 2 0 0 1 1 1 1 0 0 0 0 1 0 0 1 1 1 1 1 2 1 1 1 0 1 1 0 2 2 0 1 1 0 1 1 1 1 1 0 0 0 2 0 2 0 0 0 0 1 1 0 0 2 2 2 0 0 1 0 1 2 0 2 0 0 0 1 0 0 0 2 0 1 1 2 0 0 1 1 0 0 0 0 0 0 0 2 0 0 0 0 0 0 0 0 0 0 0 0 0 0 1 0 0 0 0 0 0 0 0 1 1
174 0 2 0 1 0 0 1 0 0 1 1 0 0 0 0 0 1 1 2 0 1 0 1 0 0 0 2 2 2 2 0 1 1 0 0 2 1 0 0 1 0 0 1 2 1 1 0 2 0 0 0 1 2 0 0 0 0 0 0 0 1 2 2 1 1 1 0 0 0 0 1 2 2 2 2 2 0 2 0 0 1 1 0 2 0 0 0 2 2 0 0 0 1 0 1 1 2 0 2 0 0 0 0 2 0 2 1 1 1 0 2 0 0 1 1 1 0 2 0 0 0 2 1 0 1 1 1 2 0 0 0 0 0 0 0 0 0 0 0 1 1 1 0 0 1 0 0 0 1 0 0 1 0 0 0 0 1 1 1 1 1 0 2 1 2 1 0 0 1 0 0 1 1 1 0 0 0 0 0 0 1 0 0 1 1 0 1 0 0 0 1 0 1 2 1 1 2 0 0 0 1 1 2 2 1 2 0 1 0 1 0 0 0 1 0 0 0 1 1 1 1 0 0 2 0 0 0 0 2 0 0 0 0 0 0 1 1 1 1 1 1 2 1 2 1 1 0 0 0 0 0 2 0 0 0 1 2 0 1 0 1 1 1 0 0 0 0 2 1 0 2 0 0 0 0 0 2 2 2 2 2 1 1 2 1 1 2 0 2 0 0 1 2 1 2 0 1 0 1 1 0 1 1 0 0 1 2 1 0 0 1 2 1 1 0 1 0 0 0 0 0 0 0 0 0 1 1 2 2 2 2 0 0 0 0 0 1 1 0 1 0 1 0 1 0 0 0 2 2 2 0 2 2 0 0 2 0 0 0 1 1 1 0 1 1 0 2 2 1 1 1 1 2 0 1 0 1 1 1 0 0 0 0 1 0 0 0 0 0 0 1 0 0 2 1 1 1 0 0 0 0 1 0 0 0 1 0 0 1 1 0 1 1 0 0 0 0 0 0 2 0 0 0 1 1 1 0 0 1 2 1 1 1 1 0 1 0 1 0 1 0 0 1 0 2 0 0 0 0 0 2 0 1 1 0 1 1 2 2 1 0 0 0 0 1 1 2 0 0 0 0 2 2 2 0 2 1 2 0 1 1 0 1 1 0 0 1 1 1 1 0 1 1 1 0 1 0 0 1 2 2 1 1 1 2 2 0 0 0 0 2 0 0 0 0 0 1 1 1 1 2 2 0 0 2 0 1 0 1 1 0 0 0 0 1 1 1 1 1 0 0 2 1 1 0 2 1 2 1 0 0 1 2 0 1 0 0 1 0 0 0 0 1 1 0 0 0 0 0 1 1 0 0 0 0 1 2 2 1 0 0 1 0 1 1 1 1 1 0 1 0 1 0 1 1 1 1 0 1 0 2 1 0 1 1 1 0 0 0 1 0 0 1 0 0 0 0 0 0 0 1 2 2 2 0 0 1 0 0 0 1 0 1 0 1 0 2 2 0 1 2 0 0 1 1 1 1 0 0 2 1 0 0 0 2 0 1 1 0 0 0 0 1 1 2 0 2 1 1 0 1 0 0 0 1 1 0 0 0 1 0 0 0 0 1 1 1 1 0 1 0 1 1 0 1 1 0 0 2 0 2 0 0 1 1 1 1 1 0 2 2 1 0 1 0 0 2 0 0 0 0 1 0 0 2 2 1 1 1 1 1 0 1 0 1 0 0 2 2 0 2 0 1 1 0 1 0 0 0 0 0 0 0 0 0 1 0 1 0 0 0 1 0 0 1 1 0 0 1 1 0 0 0 1 0 1 1 0 2 0 0 1 0 1 1 0 0 0 2 0 2 2 0 0 0 0 1 0 0 1 2 0 0 1 1 0 1 1 0 1 0 0 1 0 2 1 0 2 0 2 2 0 2 1 1 1 0 0 0 1 1 1 0 0 0 0 0 0 0 0 0 0 0 0 0 0 0 0 0 0 2 0 2 2 0 0 0 1 0 0 0 0 0 0 0 0 0 2 0 0 0 0 0 0 2 0 1 2 2 2 2 2 0 0 2 0 1 1 0 1 2 0 2 2 2 2 0 0 2 2 2 1 1 1 0 1 1 0 1 0 0 1 0 2 2 0 1 1 1 0 1 0 1 2 2 2 2 0 1 0 1 0 2 0 0 0 0 1 0 0 0 1 1 1 0 0 2 0 1 1 0 2 1 1 0 1 2 0 0 0 1 0 0 1 0 1 1 1 0 1 0 0 0 0 0 2 0 2 0 0 2 0 2 0 0 1 1 0 1 1 0 0 1 2 0 0 0 1 0 1 0
175 0 2 0 0 0 0 0 0 1 0 0 1 2 0 2 0 1 0 1 1 1 0 0 0 0 0 2 2 2 1 0 2 2 1 0 2 1 0 1 1 0 1 1 2 1 0 0 2 0 0 0 1 1 1 0 0 0 0 2 0 0 1 1 0 0 0 0 0 0 0 0 2 2 2 2 2 1 1 0 1 2 2 1 1 0 0 1 2 2 2 0 0 2 0 1 0 2 0 2 2 0 2 0 2 0 2 1 1 1 0 1 1 1 2 2 2 0 0 0 2 0 2 2 0 0 0 2 2 0 0 0 0 0 0 0 1 0 0 1 2 1 0 0 1 2 0 0 0 1 0 0 0 1 0 1 1 0 2 1 1 2 1 1 0 1 0 0 2 0 0 0 1 1 0 0 0 1 0 1 0 1 1 1 0 0 2 2 1 0 0 0 2 0 2 1 1 2 0 0 0 0 0 0 2 2 1 0 0 0 1 0 0 1 0 0 0 0 1 1 0 0 0 2 0 0 0 0 0 2 1 0 1 1 1 1 0 2 0 0 0 0 2 2 2 2 0 0 1 1 1 1 0 1 1 1 0 0 0 0 0 0 0 1 1 1 1 0 0 0 2 1 0 2 0 0 1 1 2 1 1 0 2 1 1 0 2 1 1 2 0 1 1 1 1 1 2 1 0 2 2 2 2 0 1 1 0 2 1 0 0 1 1 2 1 0 0 1 0 0 1 1 0 0 1 0 0 0 1 0 1 0 0 0 0 0 0 2 0 1 1 1 1 0 0 0 0 0 2 1 1 0 2 2 2 0 0 0 0 2 0 2 2 0 2 0 2 2 2 2 2 2 1 2 2 0 0 1 1 1 0 0 2 0 1 1 0 0 0 0 0 0 0 1 1 0 0 1 1 1 0 1 2 0 0 0 2 1 0 1 0 0 0 0 1 0 1 0 0 0 0 0 1 0 0 2 0 0 0 0 1 1 0 2 1 1 1 1 1 1 1 0 0 0 1 0 0 0 1 0 0 1 0 1 1 1 0 2 1 1 2 0 0 0 0 0 0 2 0 0 0 0 2 0 1 1 1 0 1 0 1 1 0 0 2 0 0 1 1 0 1 1 0 1 0 0 2 2 2 0 2 2 2 1 2 2 2 2 0 0 0 2 1 0 0 0 0 1 0 1 1 2 2 0 0 2 1 1 0 1 1 0 0 1 1 0 0 1 0 0 0 0 2 2 2 2 1 1 1 1 0 0 1 2 0 1 1 0 0 2 0 0 1 0 0 0 1 0 0 0 0 1 0 0 0 0 0 1 1 1 0 0 1 0 0 0 1 1 0 0 1 0 1 0 0 0 0 0 0 0 0 1 1 0 1 1 1 1 0 2 1 0 0 1 0 0 2 0 1 1 0 1 1 1 1 0 1 1 0 0 0 1 0 2 0 0 0 0 2 0 2 1 0 2 0 0 1 0 1 1 0 1 0 1 0 2 1 1 1 0 0 0 0 0 1 1 0 0 1 0 1 2 0 0 0 1 2 2 0 0 0 0 0 1 1 2 1 1 1 0 1 0 0 0 0 0 2 0 0 2 0 1 0 1 0 1 0 2 2 0 1 1 0 0 0 1 0 0 0 0 0 0 2 0 0 1 1 0 1 0 1 1 0 2 0 0 1 0 0 1 1 0 1 1 0 2 2 0 0 1 1 1 0 0 0 0 0 0 1 0 0 1 2 0 0 1 2 1 0 1 0 0 0 0 1 0 1 2 0 2 1 0 1 0 2 2 0 1 0 1 0 1 2 2 0 1 0 1 0 0 2 2 0 0 1 1 2 0 2 0 2 0 0 0 0 0 1 0 2 0 1 1 1 2 2 1 1 1 0 0 1 1 2 0 0 0 0 1 2 1 1 2 1 1 0 1 1 0 0 0 0 2 1 0 0 0 2 1 0 0 0 0 1 0 1 1 1 0 2 0 1 0 1 0 0 1 0 1 1 1 1 1 2 0 0 0 0 1 0 0 1 1 1 1 2 2 2 0 0 1 0 2 1 0 1 1 0 1 0 1 1 1 1 1 1 1 0 1 2 0 1 1 0 2 1 1 1 2 0 0 0 1 0 0 1 0 0 0 0 0 0 0 1 1 1 0 0 0 1 0 1 0 2 1 1 0 1 2 0 1 1 1 1 1 2 0 0 0 1 0 1 0 0 0 1 0 0 0 0 0 0 0 0 1 0 0 1 1 0 1 1 1 0 0 0 1 0 0 1 0 0 0
176 0 1 0 0 0 0 1 1 1 0 0 0 0 0 0 1 0 1 0 2 0 0 1 0 0 0 2 2 2 1 0 1 1 0 0 2 1 0 0 1 0 0 0 1 0 0 0 1 1 1 0 0 0 2 1 0 1 0 1 0 1 0 0 0 0 0 0 1 1 0 1 2 2 1 2 2 1 1 0 1 2 2 2 2 0 0 1 1 1 1 0 2 2 0 0 0 1 0 2 1 0 2 0 2 0 2 2 0 2 0 1 2 2 2 2 2 0 0 0 2 0 1 0 0 2 2 0 0 0 1 0 0 0 0 0 0 0 0 1 1 1 0 0 0 1 0 0 0 0 0 0 0 0 0 0 0 1 0 0 0 0 2 0 1 2 0 2 0 2 2 1 2 0 0 0 0 0 1 1 0 1 1 1 0 0 2 1 0 0 0 0 0 2 2 2 1 2 0 0 2 0 0 1 2 1 1 0 1 0 1 0 2 0 2 1 1 0 2 1 1 1 1 2 0 1 1 0 0 1 0 0 0 0 0 0 0 1 0 0 0 0 2 0 1 1 0 0 0 0 0 0 2 0 1 1 0 1 1 1 1 1 1 2 0 0 0 0 1 0 0 2 1 0 0 0 1 0 2 1 1 2 2 2 1 0 0 2 2 2 0 1 0 2 1 0 2 1 0 1 1 0 2 0 1 0 0 2 0 0 0 0 1 1 1 0 0 1 0 0 1 1 1 0 1 0 0 1 2 2 2 1 0 0 0 0 0 2 0 0 0 0 2 0 0 0 0 0 2 1 1 0 2 2 1 0 1 0 0 1 0 2 2 0 2 1 0 2 2 1 1 1 1 1 0 0 0 2 2 0 0 1 1 1 1 1 0 0 0 1 0 0 1 0 1 0 0 1 0 0 0 0 1 0 0 0 0 0 0 1 0 0 0 1 0 0 0 0 0 0 0 1 0 0 0 2 1 0 0 1 1 2 0 1 0 0 1 1 1 0 1 1 0 1 1 2 1 1 1 0 0 1 0 2 2 1 1 1 1 0 2 0 1 1 0 0 0 2 0 1 1 1 2 0 1 1 1 0 2 0 0 1 0 2 0 0 1 0 0 0 0 2 0 1 0 0 1 0 1 1 1 2 0 2 0 2 2 0 0 1 0 1 0 1 0 1 0 0 1 1 1 2 2 0 0 2 1 1 0 1 1 1 0 1 1 0 0 0 1 1 0 0 1 1 1 1 1 0 2 2 1 0 0 2 0 2 0 0 1 0 1 0 0 0 0 1 0 0 0 0 1 2 2 0 1 0 2 0 0 0 0 1 0 0 0 0 1 0 1 1 1 0 1 0 0 0 0 1 1 0 2 0 0 0 2 2 0 0 1 0 0 0 0 0 0 1 1 0 0 1 0 1 0 0 0 0 2 1 0 0 0 1 0 2 0 1 1 2 2 0 1 2 0 2 0 0 0 1 1 1 1 1 0 0 0 1 0 2 1 0 0 0 0 0 1 1 1 1 1 0 0 0 0 0 0 1 1 0 1 1 0 0 0 1 0 1 1 1 2 1 1 0 0 1 1 0 1 0 0 2 1 0 0 1 2 2 1 0 1 1 0 0 1 0 0 0 2 1 1 0 0 0 0 1 0 0 1 0 0 0 0 0 0 2 0 0 2 0 1 1 0 1 1 1 1 0 1 0 0 0 0 0 0 1 0 0 0 0 0 1 0 0 2 1 0 0 2 0 0 0 0 0 0 0 0 0 1 1 1 1 2 1 1 0 1 1 0 2 0 2 1 2 1 1 0 1 0 1 0 0 1 2 0 0 2 1 0 1 0 0 1 1 1 1 1 2 0 1 1 0 1 1 2 1 0 1 0 1 0 1 0 1 1 0 0 2 0 0 0 0 0 0 1 1 0 1 1 0 0 0 0 2 1 2 2 0 0 0 1 2 0 0 0 0 0 0 0 0 1 0 2 0 0 0 0 1 0 1 1 1 2 2 2 0 0 0 0 0 0 1 2 2 1 1 1 1 2 0 1 2 1 1 0 1 2 2 0 1 0 0 0 1 0 0 0 1 0 0 1 0 0 1 0 1 1 1 1 1 1 0 2 0 0 1 0 0 0 1 1 0 0 0 1 1 1 0 1 0 0 0 1 0 1 0 1 0 1 1 0 0 1 0 1 1 1 0 1 0 2 0 0 1 0 0 0 2 0 0 0 1 1 0 0 0 0 0 0 0 0 0 0 0 0 1 0 0 0 0 0 0 0 0
177 0 2 0 0 0 0 1 0 1 0 1 0 1 0 0 1 0 0 2 0 0 0 0 0 0 1 1 1 2 2 0 1 1 1 0 2 1 1 0 1 0 0 1 1 1 1 0 2 0 0 0 0 1 1 0 0 0 0 1 1 2 2 2 0 1 0 0 1 1 0 0 2 2 2 2 2 2 2 0 2 2 0 0 2 0 1 1 2 2 1 1 0 2 0 2 1 1 0 1 0 0 2 0 2 0 2 1 1 1 0 2 0 0 1 1 1 0 2 0 0 0 1 1 0 0 0 1 1 0 0 0 0 0 0 0 0 0 0 1 1 1 1 0 0 1 0 0 0 2 0 0 2 0 1 0 0 0 0 1 1 2 1 1 1 2 1 0 0 1 0 1 0 2 0 0 1 0 0 0 1 1 1 1 0 0 2 2 1 0 0 0 1 1 2 1 2 2 0 0 0 1 0 0 2 2 2 0 0 0 2 0 1 0 1 0 0 0 1 0 2 2 0 2 0 0 0 0 0 1 0 0 0 0 0 0 0 2 0 0 0 0 2 0 2 2 0 0 0 0 0 0 1 0 0 0 0 2 0 1 0 1 0 0 0 0 0 0 1 0 0 2 1 1 0 1 0 2 2 2 2 0 2 1 1 0 1 1 0 1 0 0 0 2 1 1 1 1 0 0 1 1 1 1 1 0 0 2 2 0 0 1 2 1 1 0 1 0 0 0 1 1 1 0 0 0 0 1 0 0 2 1 0 0 0 1 0 2 0 2 2 2 1 0 1 0 0 0 2 1 1 1 2 2 1 0 0 1 0 0 1 0 1 0 1 0 0 2 1 1 1 1 0 2 0 0 0 1 0 2 1 0 2 0 2 1 0 0 0 0 0 0 0 0 1 0 0 0 1 1 1 1 0 2 1 0 1 0 0 2 0 0 0 1 1 0 1 0 1 0 0 0 0 1 0 2 1 1 1 0 2 0 0 1 1 0 1 2 1 0 1 1 0 1 0 1 0 0 0 0 0 2 0 1 2 1 1 2 1 1 1 0 0 0 0 0 0 2 0 0 0 0 2 1 0 0 0 0 2 2 2 2 0 0 2 1 0 1 0 0 1 1 0 1 0 0 1 1 1 0 1 2 1 1 2 0 1 0 0 2 0 1 1 0 0 1 0 1 1 1 1 2 2 0 0 2 2 1 1 1 1 0 0 0 0 0 1 1 2 1 2 1 1 1 1 1 0 0 2 2 1 0 1 1 1 1 1 1 0 2 0 0 0 1 1 1 0 0 0 0 1 1 1 0 0 0 2 1 1 1 0 1 1 0 1 0 0 0 2 1 0 0 0 0 0 0 0 0 0 0 0 2 0 1 2 2 1 0 0 1 1 0 0 0 0 0 1 0 0 0 0 0 0 0 0 0 0 1 0 0 0 2 0 1 0 1 0 0 2 0 1 1 0 1 0 2 2 1 2 2 0 1 0 1 0 2 0 1 1 0 0 0 2 0 1 1 0 1 1 0 0 1 1 0 0 1 0 2 1 1 0 1 0 0 0 2 1 0 1 2 2 0 0 0 0 0 0 0 0 1 1 0 0 1 1 2 0 2 2 0 1 1 0 0 1 0 1 1 0 0 0 0 0 0 2 2 2 0 1 0 1 1 1 2 0 1 1 0 0 0 0 0 0 1 1 0 1 1 0 0 0 0 0 0 0 0 0 0 1 0 0 0 2 2 0 1 2 2 0 2 0 0 0 1 1 0 1 1 1 1 1 1 1 1 2 0 1 2 0 2 1 2 2 1 0 1 0 0 0 1 1 2 0 0 2 2 1 0 0 2 2 0 0 2 0 2 0 0 1 0 1 1 0 1 1 2 1 1 0 0 1 1 2 0 0 1 0 0 1 0 1 1 0 0 0 0 0 0 0 0 0 2 0 2 2 0 1 1 0 0 0 0 0 0 1 0 1 0 2 0 1 0 0 1 0 2 0 1 2 2 2 2 0 1 0 1 1 0 0 0 1 1 0 2 2 2 2 0 0 0 0 2 1 0 1 1 1 2 0 1 1 0 0 0 1 0 0 0 1 0 0 1 0 1 1 1 0 1 0 1 0 0 0 2 0 0 0 1 2 0 0 0 2 2 2 1 0 0 0 0 2 0 2 0 1 0 0 2 0 0 2 0 0 0 0 0 2 0 1 1 1 0 0 0 0 2 0 0 0 0 0 0 0 0 0 0 0 0 0 0 0 0 0 1 0 0 1 0 0 0 0 0
178 0 1 0 0 0 1 1 1 1 0 0 1 0 0 0 0 0 0 0 2 0 0 0 0 0 1 2 2 2 2 1 2 2 2 1 2 1 0 2 1 1 0 1 2 1 0 0 1 0 0 0 0 0 2 1 0 0 0 2 0 0 2 1 1 1 1 0 0 0 0 0 1 1 1 1 1 2 2 1 1 2 2 1 1 0 0 0 1 1 0 0 0 2 0 1 1 1 0 2 2 1 0 0 2 1 1 1 1 1 0 1 1 2 1 1 1 0 1 0 1 0 2 0 0 2 1 2 2 2 2 0 0 0 1 1 0 0 0 0 1 1 0 0 0 1 0 0 0 0 0 0 0 0 0 0 0 1 0 0 1 1 1 1 0 0 1 2 0 2 2 2 1 1 0 0 0 0 0 0 1 1 0 0 0 0 0 0 0 0 0 0 0 2 2 2 2 2 0 0 1 0 0 1 2 1 1 1 1 0 1 0 2 0 2 0 2 1 1 0 0 0 0 2 0 1 1 0 0 1 0 0 0 0 0 0 0 2 0 0 0 0 1 0 1 1 0 0 0 0 0 0 1 0 0 0 1 2 0 1 0 1 0 1 0 0 1 0 1 0 1 1 1 1 0 0 0 1 2 1 1 1 2 1 1 1 1 0 2 2 0 1 1 2 2 1 1 0 0 1 2 1 2 0 1 1 0 2 1 0 1 2 1 1 1 0 0 2 0 0 2 2 1 0 2 0 0 2 1 1 1 0 2 0 0 0 0 2 0 0 1 0 2 0 0 0 1 1 2 1 0 1 2 2 0 0 1 0 0 0 1 1 2 0 2 0 0 2 2 1 1 1 0 2 0 0 0 2 0 2 0 0 0 0 2 1 0 0 0 0 0 0 1 0 1 0 0 1 0 0 0 0 0 1 0 0 1 1 0 1 1 0 0 1 1 0 0 0 1 0 0 1 0 0 0 2 1 0 0 2 2 2 0 0 0 0 1 1 1 0 2 0 0 1 1 1 0 0 0 0 0 1 0 2 2 1 1 2 2 1 1 1 0 0 0 1 0 1 0 0 0 1 1 1 0 0 0 0 2 0 1 2 0 2 2 1 0 0 0 0 2 0 0 2 1 0 2 0 2 0 0 2 2 0 2 0 1 1 0 0 0 2 0 0 1 0 0 0 0 1 1 1 2 0 0 2 1 0 1 1 0 0 0 0 1 0 0 1 1 0 1 1 1 1 2 1 1 1 2 1 0 0 0 2 0 0 0 1 0 1 0 0 1 0 0 1 1 0 0 0 0 0 0 0 0 0 2 2 2 1 1 0 2 0 2 1 1 0 0 0 0 0 0 0 0 1 1 1 0 0 1 1 0 0 2 2 0 0 0 2 0 0 0 0 0 0 0 0 0 0 0 0 0 1 1 0 1 1 0 0 0 2 0 1 0 0 0 2 2 0 2 1 0 2 0 0 1 0 1 1 0 1 0 1 0 1 0 2 1 0 0 0 1 2 0 2 1 1 1 0 0 1 0 1 1 2 2 1 1 1 0 0 1 1 1 1 0 1 1 1 2 0 0 1 0 0 0 0 0 2 1 1 0 1 1 2 0 1 1 1 0 0 0 2 1 0 1 1 1 0 1 0 1 0 1 1 1 0 1 0 0 0 0 2 0 1 0 0 0 1 1 0 0 0 0 0 0 0 0 0 0 0 0 2 1 0 0 0 0 0 0 0 1 1 0 0 1 1 0 1 1 0 1 0 0 0 1 2 0 2 0 0 1 1 2 1 1 1 0 2 0 2 2 1 1 1 0 0 1 0 1 1 0 0 2 1 2 0 0 2 2 0 0 0 0 2 2 1 1 0 2 1 1 0 1 2 1 0 0 0 1 1 2 1 1 0 0 1 0 1 0 1 1 1 0 1 1 0 0 0 0 2 1 1 1 0 1 0 0 0 0 0 0 0 0 2 1 0 1 0 1 0 0 1 0 1 0 0 1 1 2 2 1 0 0 1 1 0 1 0 0 1 0 2 1 1 2 0 0 0 0 1 1 0 1 1 0 1 0 1 1 1 2 0 2 2 0 1 2 0 0 2 1 1 0 1 0 1 0 0 0 1 0 0 1 0 1 1 1 1 0 0 2 0 1 0 1 0 0 1 2 0 2 1 0 0 1 2 0 1 1 1 0 0 0 2 0 0 0 0 1 0 0 0 0 2 0 0 2 0 0 1 0 1 0 1 1 2 0 2 2 0 0 1 1 0 0 0 0 0 2 0
179 0 1 0 0 0 1 2 0 0 0 1 0 1 0 1 0 0 1 1 1 1 0 0 0 0 0 2 2 2 1 0 1 1 0 1 1 1 1 0 1 0 0 1 2 0 0 0 2 0 0 0 0 0 2 1 0 0 0 0 2 2 1 0 0 0 0 0 0 0 0 1 2 2 0 2 2 2 2 2 0 2 0 0 2 0 1 1 2 2 1 1 0 1 0 1 1 2 1 2 1 0 1 0 2 0 2 1 1 1 0 1 1 2 1 1 1 0 1 0 1 1 2 1 0 1 1 2 2 0 0 0 0 0 0 0 1 0 0 1 1 2 0 0 0 1 0 0 0 2 1 1 0 0 0 0 0 1 1 2 1 2 1 1 1 1 1 1 1 1 0 0 2 0 0 0 0 0 0 0 0 1 0 0 2 2 0 1 1 1 1 1 0 1 1 1 0 2 1 0 1 1 0 1 2 1 2 0 0 0 1 0 1 0 2 0 0 1 0 0 0 0 0 2 0 2 2 1 0 2 0 1 2 2 2 2 0 1 0 0 0 0 2 0 2 2 0 0 0 0 0 0 0 0 0 0 0 2 0 1 0 1 0 0 0 0 0 1 0 0 1 2 0 1 0 0 0 0 2 0 0 0 1 2 1 0 1 2 0 2 0 0 0 1 1 0 2 0 0 1 1 1 2 0 0 0 1 2 1 0 1 1 2 2 2 0 0 1 1 2 0 0 1 0 1 0 1 1 0 1 2 1 0 0 0 0 0 0 2 1 2 1 1 0 1 0 1 0 2 1 1 0 1 1 1 1 2 0 0 0 1 1 2 0 2 1 0 1 1 0 0 0 1 2 0 1 0 2 1 1 0 0 0 0 2 1 0 0 0 0 0 0 1 0 2 0 0 0 0 0 0 0 0 1 0 0 0 0 0 1 0 0 0 0 1 0 0 0 0 0 1 2 1 1 2 1 0 0 0 0 1 0 0 0 0 0 1 1 1 1 1 0 0 1 1 1 0 0 1 0 0 1 0 1 1 1 0 1 0 1 1 0 0 0 0 1 0 2 0 0 0 0 2 1 1 1 1 0 2 0 1 0 0 0 2 1 0 2 2 0 2 0 0 1 0 0 0 0 1 1 2 2 2 0 2 0 1 0 0 2 0 1 0 0 0 2 0 0 1 1 1 2 2 1 1 2 1 0 1 1 0 0 0 1 1 1 0 0 2 0 1 1 1 0 0 2 0 0 2 2 0 1 1 1 1 0 1 0 0 0 0 0 1 0 0 0 1 0 0 0 0 0 0 0 0 0 1 2 2 2 0 0 1 0 0 1 1 1 0 0 0 0 0 0 2 2 0 1 0 0 2 1 2 2 2 2 1 0 0 2 1 0 0 1 1 1 0 0 1 1 0 1 0 0 0 0 1 2 0 0 0 1 0 1 0 2 0 2 2 0 2 1 0 1 1 1 1 1 1 1 0 0 0 0 0 1 0 2 1 0 0 0 1 1 1 2 0 1 0 1 0 1 0 0 0 1 2 2 1 1 0 0 0 1 1 2 1 0 2 2 1 0 1 2 2 0 2 0 0 1 0 0 0 0 2 2 1 2 2 1 0 0 0 0 0 0 0 1 2 0 0 0 0 0 1 0 0 0 1 0 0 0 0 2 0 1 1 0 0 0 0 0 0 1 1 0 1 0 0 0 0 0 0 0 0 1 0 0 2 2 0 0 2 2 0 0 2 1 0 2 1 0 0 0 1 0 0 2 1 1 1 1 0 0 1 1 0 2 1 2 0 1 2 2 0 1 0 1 0 0 1 1 0 0 1 2 2 0 1 1 2 0 2 0 1 1 1 0 1 0 1 1 0 2 2 2 2 2 0 0 0 2 1 0 0 1 0 1 0 0 0 1 0 0 0 0 0 0 0 1 1 0 0 2 2 0 0 1 1 1 0 0 0 0 0 1 1 0 1 0 0 0 0 0 0 2 0 1 1 1 2 2 2 0 0 0 1 0 0 1 2 1 1 0 2 0 1 0 0 0 0 2 0 0 1 0 1 2 0 1 1 1 0 0 1 1 0 1 1 1 0 1 1 2 2 2 2 1 0 0 0 0 0 0 1 0 0 0 1 1 0 0 2 1 1 1 2 0 0 0 2 0 2 2 2 0 2 2 0 0 1 0 0 0 0 1 1 0 0 0 2 0 0 0 0 0 2 0 1 1 0 1 0 2 0 0 2 0 1 0 0 0 0 0 0 0 1 0 0 0 0 0
180 0 1 0 0 0 1 2 0 0 0 0 0 1 0 1 0 0 1 1 1 0 0 0 0 0 1 1 1 2 2 0 1 1 0 1 1 0 0 0 1 0 1 1 2 0 0 0 1 0 0 0 0 0 2 1 0 0 0 0 2 2 2 1 0 0 0 1 0 0 0 0 2 2 2 2 0 1 2 0 1 1 1 0 1 0 0 1 1 1 0 0 1 1 0 1 0 0 0 1 2 1 0 0 2 0 1 1 1 1 0 2 0 1 0 0 0 0 0 0 2 1 2 2 0 0 0 1 1 0 0 0 0 0 0 0 0 0 0 2 1 1 0 1 0 0 0 0 0 1 0 0 0 0 0 0 0 1 0 0 1 1 1 1 0 1 0 1 0 1 1 1 0 2 0 0 0 0 0 1 0 1 0 0 0 0 2 1 0 0 0 1 1 1 2 2 1 2 0 0 1 1 0 2 2 0 2 0 0 0 1 0 0 0 1 1 1 1 1 0 1 1 0 0 2 2 0 0 0 0 0 1 1 1 0 0 0 0 2 2 0 1 2 0 2 2 0 0 0 0 0 0 1 0 0 0 0 2 0 2 0 2 1 1 0 0 1 1 2 1 0 1 1 1 1 2 1 0 1 0 0 1 2 2 2 0 1 1 0 2 1 1 0 2 1 1 1 0 0 1 1 0 2 0 1 0 0 2 0 0 0 1 1 1 1 0 2 0 0 0 1 1 1 0 2 1 1 1 1 1 1 1 1 1 0 0 0 0 2 0 0 0 2 0 0 0 0 1 2 2 2 0 1 1 1 1 0 0 0 1 0 1 2 0 2 1 0 2 2 0 0 0 0 2 0 0 0 1 0 2 0 1 1 0 1 1 0 0 0 0 0 0 0 0 2 0 0 1 0 0 0 0 1 0 0 0 0 1 0 0 2 0 0 0 1 0 1 1 0 1 0 2 0 0 2 2 2 0 0 1 1 0 0 1 0 0 0 0 1 0 1 1 0 0 2 1 0 0 0 0 0 1 0 1 1 1 0 2 1 2 0 1 0 0 0 1 0 2 0 1 1 1 1 1 2 0 2 0 2 0 1 1 0 1 1 0 1 0 0 0 1 1 1 0 0 0 1 1 1 0 1 2 1 1 1 1 1 0 0 1 0 1 0 0 1 0 0 1 0 1 1 2 1 0 0 1 0 1 0 2 0 0 1 0 1 1 0 1 1 1 1 0 2 1 2 2 0 1 1 1 1 0 0 2 0 0 0 0 1 0 0 0 1 0 1 0 1 2 2 1 1 1 2 0 1 0 2 1 1 1 0 0 1 0 1 1 1 0 2 0 0 0 0 0 1 2 0 0 0 0 1 1 1 1 1 1 0 0 0 1 0 0 0 0 0 0 1 0 0 0 1 1 2 2 2 0 0 2 0 0 1 1 0 0 0 1 1 1 2 0 1 0 0 1 1 1 1 1 1 1 1 2 0 1 0 1 0 2 1 0 0 0 0 0 1 1 0 0 0 1 1 2 0 0 0 1 2 1 1 1 0 1 0 1 1 2 0 1 2 1 1 1 0 1 1 0 1 0 0 2 1 0 0 1 1 1 1 2 1 0 0 0 0 0 0 1 1 1 1 0 0 0 0 0 1 1 1 0 1 0 1 1 1 2 0 1 1 0 0 1 1 1 1 0 2 0 2 0 0 0 0 0 0 0 0 1 0 0 1 1 0 1 2 0 0 0 2 2 0 1 0 0 0 0 0 1 2 1 1 1 1 1 0 1 2 1 0 1 0 1 0 1 2 0 1 0 0 0 0 1 1 2 0 0 2 1 1 1 0 1 1 0 1 1 1 2 0 0 2 0 2 2 1 2 2 1 1 1 0 0 1 1 2 0 0 1 0 1 0 0 0 0 1 1 0 1 1 0 0 0 0 2 0 2 2 0 0 0 0 0 1 1 0 1 0 1 1 0 1 0 0 1 1 0 0 2 0 2 2 2 2 2 2 0 0 0 0 0 0 0 1 1 0 2 2 2 2 0 0 0 0 1 0 0 0 0 1 1 2 2 2 1 0 1 2 1 0 0 1 0 0 1 0 1 1 1 1 1 1 0 0 0 0 2 0 0 0 0 0 1 0 0 0 0 1 0 1 1 1 0 2 0 2 1 1 0 1 2 0 0 0 1 0 0 1 0 1 1 2 1 0 0 0 0 0 1 1 0 1 1 1 1 0 2 0 0 1 2 1 1 1 0 0 1 1 0 0 0 0 0 2 2
181 0 1 0 0 0 0 2 0 0 0 1 0 1 0 0 1 0 0 0 1 0 1 0 0 0 0 1 1 2 2 1 1 2 1 2 1 1 0 0 2 0 0 2 2 2 1 0 1 0 0 0 1 1 0 0 1 0 1 0 0 1 2 2 0 0 1 0 0 0 0 0 1 1 2 1 1 0 2 0 0 2 0 0 2 0 1 0 2 2 0 0 0 1 0 1 1 1 0 1 1 0 1 0 1 1 1 1 1 1 0 2 1 2 1 2 2 0 1 0 1 0 2 1 0 1 1 1 2 0 0 1 1 0 0 0 1 0 0 2 2 0 0 0 0 2 0 0 0 1 0 0 0 0 0 0 0 2 1 2 2 0 0 2 2 2 2 0 1 1 0 0 1 1 1 0 0 0 0 1 0 1 0 0 1 1 1 0 0 0 0 0 1 0 1 2 1 1 0 0 0 0 0 1 2 1 1 0 0 0 1 0 1 0 1 0 0 0 0 0 2 2 1 2 0 1 1 1 0 2 0 1 0 1 1 0 1 1 1 1 1 1 2 0 2 2 0 0 0 0 0 0 2 0 0 0 0 0 0 0 0 0 0 0 0 0 2 0 1 0 0 2 0 0 0 1 0 2 1 1 1 2 1 1 2 1 0 1 0 1 0 0 0 2 2 0 2 0 0 0 1 0 1 1 0 1 1 1 1 0 0 1 2 2 2 0 1 0 0 0 1 1 2 1 0 0 1 1 1 1 1 0 0 0 0 0 0 2 0 1 1 1 2 0 1 0 1 0 1 1 1 0 2 2 2 0 0 0 0 1 0 1 2 0 2 0 0 2 2 1 0 0 0 2 1 0 0 1 1 1 1 0 0 0 2 1 0 0 0 0 0 0 2 0 2 2 1 1 0 0 0 0 1 1 1 0 1 0 0 2 0 0 0 1 1 1 0 0 0 0 0 0 1 1 0 1 0 2 2 0 1 1 0 0 0 0 1 2 0 0 0 2 0 1 0 1 0 0 0 0 0 1 0 2 2 1 1 2 2 1 1 0 0 1 0 0 0 2 0 1 1 1 2 0 0 0 0 0 1 1 2 1 0 1 1 0 1 1 0 0 0 1 0 0 1 0 2 0 1 0 1 1 1 1 1 1 2 1 0 1 0 1 0 0 0 1 0 0 0 0 0 2 1 0 0 0 0 0 1 2 0 1 0 1 1 0 2 0 1 1 0 0 1 0 2 1 1 2 0 0 0 0 1 1 1 1 1 0 1 0 0 1 1 0 0 0 2 1 1 1 1 1 0 0 0 0 2 2 2 1 1 1 1 0 0 0 1 0 2 2 0 0 1 0 0 0 0 0 0 0 0 2 2 0 0 0 0 0 0 0 0 0 0 0 0 0 0 0 0 0 2 2 0 0 0 0 2 2 0 0 1 2 0 1 0 0 1 1 1 1 1 1 0 0 1 2 2 1 1 1 1 2 1 0 2 2 0 2 2 0 0 0 1 1 0 1 0 0 1 1 0 1 0 0 0 2 2 1 1 1 0 0 1 0 0 1 0 1 2 1 2 0 0 1 0 0 1 1 0 1 1 0 0 1 1 2 1 2 2 0 0 0 0 0 0 1 1 1 2 0 0 0 0 0 2 0 0 0 1 0 0 0 0 2 0 0 1 0 1 1 0 1 0 1 1 0 1 0 0 0 0 0 0 0 0 1 0 0 2 2 0 0 2 2 0 1 2 2 0 0 0 0 1 1 0 0 0 1 1 1 1 1 1 0 2 2 0 2 0 2 1 2 2 0 0 0 1 0 0 1 1 2 0 0 0 2 2 0 0 1 1 0 2 0 2 2 0 1 0 1 0 1 0 2 2 2 1 2 0 0 0 2 2 0 0 0 0 1 1 0 1 1 2 0 2 0 0 0 0 0 0 2 0 2 2 0 0 0 0 0 0 0 0 0 0 1 1 0 1 0 1 0 0 0 0 0 0 0 1 1 2 2 2 0 0 0 0 0 0 0 1 1 0 1 2 2 2 0 0 0 0 0 1 0 2 2 0 1 0 1 0 1 0 0 1 1 0 2 2 1 1 1 0 1 1 2 1 0 0 0 0 0 0 1 0 0 0 0 1 0 0 0 2 0 1 0 1 0 1 0 2 1 0 2 2 0 2 2 0 0 1 1 1 0 2 0 0 0 2 1 0 0 0 0 0 2 0 0 0 0 0 0 0 2 0 0 1 1 1 0 0 0 1 1 1 0 0 0 0 0 2 1
182 0 1 0 0 0 0 1 0 1 0 0 0 0 0 0 0 0 0 0 1 0 0 1 1 1 2 2 2 2 2 0 2 2 0 0 2 1 0 0 2 0 0 0 2 1 1 0 1 0 0 0 2 1 1 0 0 0 0 1 1 1 2 1 0 1 0 0 0 0 0 0 1 1 2 1 1 1 2 1 0 2 2 1 1 0 0 1 2 2 2 1 0 1 0 2 1 1 0 2 1 0 0 0 2 1 2 2 0 2 0 2 0 1 0 0 0 0 1 1 0 0 2 1 0 1 1 1 1 0 0 0 0 0 0 0 0 0 0 2 0 2 0 0 0 0 0 0 0 2 0 0 0 1 0 0 0 0 1 1 0 1 1 1 1 1 1 1 1 1 1 0 2 0 1 1 0 0 0 1 0 2 0 0 0 0 2 0 0 0 0 0 0 1 1 2 0 1 0 0 0 0 0 0 1 1 1 0 0 0 1 0 0 0 1 1 1 0 0 0 0 0 1 1 1 1 1 0 0 1 1 0 0 0 0 0 0 2 0 0 0 0 1 1 1 1 0 0 1 1 0 0 2 2 0 0 1 1 0 0 0 0 0 0 0 0 0 0 0 0 2 0 1 0 1 1 0 1 2 1 1 2 1 2 1 0 0 2 0 2 0 0 0 2 2 0 2 2 0 2 2 1 2 0 0 0 1 1 1 0 1 1 1 1 1 0 0 1 0 0 1 1 1 0 0 0 1 1 1 1 1 1 1 0 0 0 0 0 2 0 1 0 2 0 0 0 1 0 2 0 0 0 2 2 1 0 1 0 0 2 0 2 0 0 0 2 0 1 1 1 1 1 2 1 0 0 0 1 1 1 0 1 0 0 1 1 0 0 0 0 0 0 1 0 2 1 1 0 0 0 0 0 0 2 2 0 0 2 0 1 1 0 0 1 1 0 1 0 1 0 0 1 0 0 1 2 0 2 2 0 2 1 1 2 1 0 1 0 0 0 2 0 0 0 2 2 0 0 0 0 1 0 0 1 1 0 1 2 2 1 1 0 1 1 0 1 0 2 0 1 1 1 2 0 2 0 2 0 1 0 0 2 0 1 1 0 1 0 0 0 0 2 1 0 1 0 2 0 1 1 1 1 1 1 1 1 2 1 0 1 0 1 0 1 0 2 0 0 0 1 1 2 1 0 0 1 1 0 1 1 0 0 0 0 0 1 0 1 1 1 1 0 1 1 1 2 0 2 1 0 0 0 0 1 1 0 1 2 0 0 0 1 0 0 0 0 0 0 0 0 1 1 2 0 2 0 2 2 2 2 0 0 2 0 1 1 2 0 1 1 0 0 0 0 0 0 1 1 0 1 0 1 0 1 2 2 1 0 0 2 1 0 0 0 0 0 1 0 0 0 1 1 0 0 0 0 1 0 0 0 0 1 0 2 0 2 0 1 2 0 0 0 0 0 1 1 1 0 2 2 0 1 0 1 0 2 0 2 2 0 0 0 0 1 1 1 0 2 0 1 0 2 0 1 1 2 2 1 1 1 0 0 2 0 0 2 0 1 1 0 1 0 1 2 0 1 2 0 0 1 0 1 0 1 0 1 1 2 2 0 1 1 0 1 1 1 0 2 1 0 0 0 1 0 0 1 1 0 0 0 0 0 0 1 0 1 0 0 1 1 0 1 0 0 1 1 2 2 0 1 0 1 0 1 1 1 1 0 0 0 0 1 1 2 0 1 2 1 0 1 0 0 0 0 0 0 1 2 0 2 1 0 0 0 1 2 0 2 1 2 1 1 2 1 1 1 0 1 0 0 1 2 0 0 1 0 1 1 0 1 1 0 1 1 1 2 0 1 1 0 1 2 2 2 2 1 1 1 0 0 0 2 2 0 0 1 0 1 1 0 0 0 1 0 1 0 0 0 0 0 0 2 0 2 2 0 0 0 0 0 0 0 0 0 0 0 0 0 1 0 1 0 0 0 0 2 1 0 2 2 2 2 1 0 0 1 1 1 0 0 2 0 0 0 2 2 2 0 0 1 1 1 0 0 1 1 1 1 0 2 1 2 1 0 2 2 0 0 1 0 0 1 0 2 0 2 2 1 1 0 0 1 0 1 0 0 1 1 2 0 0 0 2 1 1 0 1 0 0 0 2 0 1 1 1 0 1 2 0 0 2 0 0 1 1 0 1 1 2 0 0 1 0 0 0 2 0 0 1 1 1 1 0 2 0 0 1 0 0 0 0 0 0 0 0 0 1 0 1 0 0 0
183 0 1 0 0 0 1 1 0 2 0 0 0 0 0 0 0 0 2 1 1 1 0 2 0 0 0 1 1 1 1 0 2 2 0 1 1 1 0 0 1 0 0 0 0 2 0 0 2 0 0 0 1 1 1 0 1 0 0 0 1 2 1 1 1 1 1 0 0 0 0 1 1 1 2 1 1 0 1 0 0 1 2 0 0 0 0 0 2 2 0 0 0 0 1 1 0 1 0 2 1 0 0 0 2 1 1 2 0 2 1 2 0 2 0 0 0 0 0 0 2 0 2 0 0 2 2 0 1 0 1 1 0 0 0 0 0 0 0 2 2 0 0 0 0 1 0 0 0 2 2 0 0 0 0 0 0 1 0 2 2 0 1 1 1 2 2 0 2 0 0 0 1 1 0 0 1 0 0 0 0 1 2 2 0 0 2 1 0 0 0 1 0 2 2 2 1 1 0 0 0 0 0 2 2 0 2 0 0 0 1 1 0 1 0 0 0 1 0 1 0 0 0 2 0 0 0 0 0 2 0 0 0 0 0 0 0 2 0 0 0 0 2 0 2 2 0 0 0 0 0 0 2 1 0 0 2 1 1 1 1 1 0 0 1 0 0 0 2 0 0 2 0 2 0 2 2 0 2 0 0 0 2 1 1 0 1 0 1 2 0 2 0 2 1 0 2 1 0 1 1 0 1 1 1 0 1 2 2 0 0 2 2 2 2 0 0 1 1 0 1 0 0 0 0 0 0 1 0 0 1 0 0 0 0 0 0 2 0 0 2 1 1 0 0 0 0 0 2 1 1 1 2 2 1 0 1 0 0 2 0 2 2 0 2 0 0 2 2 1 1 1 1 1 1 1 0 0 0 2 2 1 0 0 1 0 0 0 0 0 0 0 0 0 2 0 0 1 1 1 1 1 1 1 0 1 0 2 0 2 0 0 0 1 1 0 0 0 0 0 0 1 0 1 0 1 0 1 1 0 0 0 0 0 0 0 1 0 0 0 1 1 0 0 1 0 0 0 0 0 0 2 0 0 0 0 0 1 1 2 1 0 1 1 1 1 0 2 0 0 0 0 1 1 0 0 0 1 1 0 1 1 0 0 2 0 0 2 1 0 0 1 1 0 1 0 1 1 1 0 1 2 1 1 1 2 2 1 0 1 0 1 0 0 0 1 0 1 0 1 1 2 0 0 0 0 0 0 0 2 0 0 0 0 0 0 0 2 2 1 1 1 2 2 2 2 1 1 1 2 1 1 0 2 0 1 0 2 1 0 0 1 1 0 0 0 1 1 1 1 0 0 1 0 0 0 1 2 2 2 0 0 2 0 0 0 1 0 2 1 0 0 0 0 0 1 0 2 0 0 2 1 0 0 2 2 2 0 1 0 1 0 0 1 1 0 0 0 1 0 1 1 0 0 0 1 1 0 0 0 2 0 1 0 0 0 1 0 2 0 1 1 0 0 2 0 0 0 0 0 1 1 0 1 0 2 0 2 2 0 0 0 1 1 0 1 1 0 0 1 1 2 1 0 0 1 1 1 0 1 0 0 1 1 1 2 0 1 1 1 2 0 1 2 1 0 1 0 0 2 0 1 0 0 2 2 0 2 2 0 1 1 0 0 0 1 0 1 1 0 0 0 0 1 0 0 1 0 1 0 1 1 0 2 0 1 0 0 0 1 0 1 1 0 2 0 2 0 0 0 0 0 0 0 0 0 1 0 0 0 0 0 0 0 0 0 1 1 0 1 0 0 1 2 2 0 1 1 1 0 1 1 0 1 1 1 0 1 0 2 0 2 2 2 0 1 0 1 0 0 1 1 0 1 1 1 1 0 0 0 1 1 2 0 2 2 0 2 1 0 0 1 2 1 0 1 0 2 0 0 0 2 1 0 0 0 0 0 1 0 1 1 0 0 0 0 0 0 1 0 0 1 1 2 1 1 1 0 1 1 0 0 1 1 0 1 1 0 2 0 1 0 0 0 0 2 0 0 1 0 0 0 2 0 0 0 0 0 0 1 2 2 0 2 1 1 2 0 0 0 0 1 0 0 0 1 1 1 0 1 0 1 0 0 1 0 0 0 2 1 0 2 0 1 2 2 1 0 0 0 1 0 0 1 0 0 0 2 2 0 0 0 2 0 0 0 1 0 0 0 2 0 2 1 0 0 2 1 0 1 0 1 1 0 1 0 1 0 1 0 1 0 1 1 0 0 2 0 2 0 0 1 0 2 0 1 2 2 0 0 0 2 0 0 0 1 0 0 0 0 0 0
184 0 2 0 1 0 0 2 0 0 0 2 0 0 0 0 0 0 1 2 0 2 0 0 0 0 0 2 2 2 2 0 0 0 0 0 2 2 0 0 2 0 0 1 1 1 0 0 2 0 0 0 1 1 0 0 0 0 0 1 0 1 2 2 0 1 1 0 0 0 0 1 2 2 1 2 2 1 2 1 0 1 2 1 1 0 0 1 2 2 1 1 1 1 0 2 1 1 0 2 1 0 1 0 2 0 2 2 2 2 0 0 0 2 0 0 0 0 1 0 1 0 2 0 0 2 2 1 2 0 0 1 0 0 0 0 0 0 1 1 2 1 0 0 0 0 0 0 0 1 1 0 0 0 0 1 0 0 0 1 2 1 1 1 1 2 2 2 0 2 2 2 1 1 0 0 0 0 0 0 0 2 1 1 0 0 2 0 0 0 0 0 0 1 1 1 1 2 0 0 0 1 0 0 2 2 2 0 1 0 2 0 1 1 0 1 1 0 0 0 0 0 1 1 1 1 1 0 0 2 1 0 0 0 0 0 0 2 0 0 0 0 2 0 2 2 1 0 0 0 0 0 1 0 0 0 0 1 0 0 0 0 0 0 1 0 0 0 2 1 0 2 0 2 0 1 0 2 2 2 2 2 1 1 2 1 1 1 0 1 0 1 1 2 2 1 2 1 0 1 1 0 1 1 0 0 0 2 1 0 0 2 1 1 1 0 1 0 2 0 0 0 1 0 0 0 1 0 0 0 1 1 0 0 0 0 0 1 1 0 0 0 1 1 2 0 0 0 1 2 2 0 1 1 0 1 1 0 0 0 0 0 0 0 0 0 0 2 2 0 0 0 1 1 1 0 0 2 1 1 0 1 1 0 1 0 0 0 0 1 1 1 1 0 2 0 1 0 1 1 1 1 1 1 0 0 1 0 0 2 0 0 0 1 0 0 0 0 0 0 0 2 0 1 1 1 1 0 0 0 0 0 0 0 1 1 0 2 1 1 0 2 0 0 2 2 2 0 0 0 0 0 0 1 0 0 0 2 1 2 1 0 0 1 0 1 0 1 0 0 0 1 2 0 0 1 0 0 2 0 0 1 0 0 2 0 0 0 0 0 1 1 1 0 1 0 1 0 2 1 1 2 1 1 1 2 2 1 0 1 0 2 0 0 1 0 0 2 0 2 2 2 2 0 0 2 1 0 1 2 0 0 0 1 2 1 2 0 0 0 1 1 2 2 2 2 1 2 0 1 0 0 1 2 0 0 0 1 1 0 1 0 0 0 0 1 1 2 2 1 0 1 0 0 0 0 1 1 1 1 0 1 1 0 0 0 1 1 1 0 1 0 1 0 0 0 1 0 0 0 0 2 1 0 1 2 1 1 0 2 1 0 0 2 2 2 0 0 1 1 0 1 0 0 0 0 2 2 0 0 0 1 1 1 1 0 1 1 2 0 1 1 0 1 1 0 0 0 1 1 0 1 0 0 1 2 0 1 1 0 0 0 1 1 0 1 1 1 1 0 0 0 0 0 0 2 2 1 0 1 0 0 0 0 0 0 1 1 1 0 1 0 1 2 2 0 2 0 0 1 0 1 0 1 1 2 1 1 2 0 0 0 0 0 1 2 0 2 0 0 0 1 0 0 2 1 1 0 2 0 1 1 1 2 0 2 0 0 0 1 1 0 1 0 0 0 0 2 0 0 0 0 0 1 0 0 0 0 1 0 0 0 2 2 0 0 2 0 0 0 0 0 0 1 1 0 0 1 1 1 1 0 1 1 2 0 1 2 1 1 0 0 2 1 0 1 0 1 0 1 2 2 0 0 1 0 0 1 0 1 1 0 2 0 2 2 0 1 0 0 0 0 0 2 2 2 2 1 0 0 0 2 1 0 0 0 0 1 0 0 1 1 0 0 0 0 0 0 1 0 0 1 1 1 1 0 1 0 1 0 1 0 0 0 0 1 2 1 1 0 0 0 0 0 0 2 1 1 1 0 0 0 2 0 0 0 0 1 0 0 2 2 1 1 1 1 2 0 0 0 0 1 2 0 2 1 0 0 0 1 0 1 1 0 1 0 0 0 0 0 0 0 0 1 0 0 1 2 0 0 0 0 0 1 1 0 0 1 1 1 0 0 2 1 1 1 1 2 1 0 2 0 1 2 2 0 2 1 0 1 1 1 1 0 0 1 2 0 0 1 1 0 0 0 0 1 1 0 0 0 0 0 0 2 0 2 2 1 2 1 0 1 0 0 0 0 1 0 0 0 1 0
185 0 1 0 1 0 0 2 1 0 0 0 0 0 0 0 0 0 0 0 0 0 0 0 0 0 0 1 1 2 2 0 2 2 1 1 1 2 0 0 2 0 1 1 2 1 0 0 0 1 1 0 1 1 0 0 1 0 0 2 0 2 2 2 0 1 1 0 0 0 0 1 2 2 1 2 2 2 2 1 1 2 1 1 2 0 0 1 1 2 0 1 2 0 0 0 0 1 0 1 0 0 0 0 2 1 2 2 0 2 0 0 1 1 2 2 2 0 0 0 2 0 1 0 1 0 0 2 2 1 0 1 1 0 0 0 0 0 0 1 1 1 1 0 0 0 1 0 0 1 0 0 0 1 0 0 0 0 1 0 1 1 1 1 2 2 2 0 0 2 1 0 0 2 0 0 0 0 1 1 0 2 1 1 1 1 1 0 0 0 0 0 1 0 1 2 0 2 0 0 0 1 1 2 2 0 2 0 1 0 2 0 0 0 2 0 0 1 2 1 1 1 0 2 0 0 0 0 0 1 1 0 0 0 0 0 0 2 0 0 0 0 2 1 2 2 0 0 0 0 0 0 2 0 0 0 1 2 0 0 0 0 1 2 0 0 1 2 1 0 0 2 0 1 0 1 0 1 1 0 0 1 2 1 1 1 1 2 1 2 0 1 1 2 2 1 2 1 0 0 0 0 2 0 0 0 1 2 0 0 0 1 1 1 1 0 0 0 0 0 0 0 2 0 1 0 0 2 1 1 2 2 0 0 0 0 0 2 0 1 1 2 1 0 0 0 0 0 2 0 1 0 2 2 1 0 0 0 0 0 0 0 1 0 1 1 0 2 2 1 1 1 1 2 0 1 0 2 0 2 1 0 2 0 0 0 0 1 1 0 0 0 2 0 2 0 0 0 1 1 1 1 2 0 0 1 1 0 1 1 1 1 0 0 2 0 2 0 0 0 0 2 1 0 2 2 1 0 0 0 0 0 0 0 0 0 0 0 0 0 1 1 1 2 0 2 0 0 0 0 0 0 0 2 1 1 0 1 1 2 1 0 0 0 0 1 0 2 0 0 1 2 1 2 0 0 0 0 2 1 1 2 0 0 2 1 0 1 1 0 2 0 0 2 1 0 0 1 1 0 0 2 1 1 1 1 2 0 0 1 0 2 1 0 0 0 0 0 2 0 0 2 2 1 1 2 0 0 0 2 0 1 1 0 0 0 1 1 1 2 0 0 1 1 2 1 1 0 2 2 1 0 1 1 1 1 0 1 0 0 0 0 0 0 0 0 2 0 0 0 0 0 1 0 0 1 2 2 2 0 0 0 1 0 0 0 2 0 0 0 0 0 1 0 0 0 0 1 0 0 1 1 2 0 0 1 0 0 0 1 0 0 0 1 0 0 1 0 1 0 1 1 0 0 0 1 2 1 0 0 1 1 0 1 0 0 1 1 1 1 1 1 0 0 1 0 2 0 1 1 0 1 0 1 0 2 0 1 0 0 0 0 0 0 0 0 0 2 0 0 0 0 1 0 0 2 0 0 0 1 1 0 1 0 0 2 0 0 1 1 2 0 0 1 1 0 1 0 0 2 0 2 0 0 0 0 0 2 2 1 1 1 0 1 0 0 0 1 0 0 0 0 2 0 2 0 0 1 1 0 1 1 1 2 0 1 0 0 0 0 0 1 0 1 1 0 1 1 0 0 0 2 0 0 0 0 1 0 0 0 0 1 2 1 0 1 2 0 0 1 1 0 1 0 0 0 1 0 1 0 2 2 2 0 2 0 2 2 1 2 0 1 2 1 1 1 0 1 0 0 0 1 0 0 1 0 0 1 1 0 1 0 0 0 0 2 2 0 1 1 1 2 1 2 2 2 2 2 0 1 0 1 1 0 0 0 0 1 0 0 0 0 1 0 1 0 0 0 0 0 0 2 2 2 0 2 2 0 0 0 0 0 0 0 1 0 1 0 1 0 1 0 0 0 0 0 0 2 2 2 2 2 2 0 0 0 0 1 0 0 2 2 1 1 2 2 2 0 0 1 1 1 0 0 2 1 1 1 0 0 0 0 1 0 2 2 0 0 1 0 0 1 1 1 1 1 1 2 1 0 1 0 0 1 1 0 0 0 2 1 0 0 2 2 2 1 1 0 0 0 2 1 2 2 1 0 2 2 0 0 1 1 1 1 2 0 0 0 1 0 1 0 0 0 0 0 2 0 2 0 0 1 0 1 0 1 2 1 0 0 0 0 0 1 2 0 0 0 0 0 0 0
186 0 0 1 0 1 0 0 0 2 0 0 0 0 0 0 0 0 1 2 0 1 0 1 0 0 0 1 2 2 2 1 0 2 0 0 2 1 0 0 1 0 0 1 1 1 1 0 2 0 0 0 0 0 2 2 0 0 0 1 0 1 2 1 0 1 1 0 0 1 0 1 2 2 2 2 2 0 2 0 0 1 2 1 1 0 0 0 2 2 0 0 1 2 0 2 1 0 0 2 2 0 1 0 2 0 2 0 2 0 0 1 0 1 1 1 1 0 1 0 1 1 2 0 0 0 0 0 2 0 0 0 0 0 2 2 0 0 0 0 0 2 0 0 0 1 0 0 0 0 0 0 0 0 0 2 0 1 0 1 0 2 0 2 1 1 2 2 1 1 1 0 0 2 1 0 0 0 0 0 0 1 1 1 1 1 1 1 1 1 1 1 0 2 2 2 2 1 0 0 1 1 0 1 1 0 2 0 2 0 0 0 1 0 1 0 0 0 1 1 0 0 2 2 0 1 1 0 0 2 0 0 0 0 0 0 0 1 0 0 0 1 2 0 1 1 0 0 1 1 1 1 0 0 1 1 1 1 0 0 0 0 1 1 0 0 0 1 1 0 0 2 1 1 0 1 0 1 1 1 1 2 2 1 1 0 1 1 1 2 0 1 0 2 2 0 2 2 0 2 1 1 1 1 0 0 1 2 1 0 0 1 2 1 1 0 1 0 1 0 0 0 1 1 0 0 0 1 0 0 1 0 1 1 0 0 0 2 0 0 0 0 2 0 0 0 0 0 2 1 1 0 2 2 0 0 2 0 0 1 0 1 2 0 2 0 1 2 2 0 0 0 1 2 0 1 0 2 0 2 0 0 1 0 0 1 0 0 0 0 0 0 1 0 2 0 0 0 0 0 0 0 1 1 1 1 0 0 0 2 0 0 0 0 1 0 1 1 1 1 0 1 1 1 1 1 0 0 0 1 0 0 0 1 0 0 1 0 0 0 1 1 0 1 1 1 0 0 0 0 0 2 0 0 0 0 0 2 2 2 0 0 0 0 0 2 2 2 0 0 0 0 2 0 1 1 1 0 1 0 1 2 0 1 1 0 0 1 0 0 0 1 0 2 1 0 2 1 1 0 0 2 2 0 2 1 1 0 0 1 1 0 0 0 1 1 0 0 1 1 0 2 2 0 1 2 0 0 2 2 0 0 0 1 2 1 0 0 1 1 0 0 1 1 2 2 2 1 1 2 1 1 0 1 0 1 0 1 0 1 0 0 0 0 0 1 0 2 2 2 0 0 0 0 0 0 0 1 1 0 1 1 1 0 0 0 1 0 0 0 0 0 1 0 0 1 0 0 0 0 0 2 1 0 0 1 0 0 0 0 0 0 0 1 0 0 0 0 0 0 0 1 1 1 1 0 1 2 0 0 0 2 2 2 0 0 1 0 2 0 1 1 0 1 0 1 1 1 0 0 1 2 0 0 0 1 0 2 2 1 0 0 0 0 0 0 0 0 1 1 0 1 0 0 0 2 2 1 0 0 0 0 1 1 1 2 0 1 2 1 2 0 0 2 0 1 2 0 0 2 0 1 1 2 0 2 1 2 2 0 0 0 0 0 0 1 1 0 1 0 0 0 0 0 0 1 2 0 1 0 1 1 0 2 0 0 1 0 0 0 0 0 1 0 0 0 0 0 0 0 0 0 0 0 0 0 0 0 1 1 0 0 1 1 0 1 2 1 0 1 0 0 1 0 0 1 1 0 2 1 2 1 0 0 0 2 0 2 0 2 2 2 2 0 2 0 0 0 1 0 0 0 0 1 1 1 1 0 0 1 2 1 1 1 1 2 0 2 1 0 1 1 1 2 1 1 1 2 0 0 0 2 2 1 0 0 0 1 0 0 0 1 0 0 0 0 0 0 0 0 0 1 1 2 1 1 1 0 0 0 0 0 0 0 1 0 1 0 0 0 0 0 1 1 0 1 0 0 1 1 2 2 2 1 0 1 0 0 0 1 2 1 1 1 1 1 2 0 0 0 0 1 0 0 0 0 1 1 0 0 0 0 0 1 1 1 0 1 1 1 0 1 1 1 2 1 2 1 0 1 0 0 0 0 1 0 0 0 0 0 0 0 2 2 1 0 1 0 0 1 2 0 2 0 1 0 0 1 0 0 1 0 0 0 0 1 1 0 0 0 2 0 0 0 0 2 0 0 1 0 0 0 0 2 0 1 2 1 2 0 0 0 0 0 1 1 1 0 0 0 1 0
187 0 1 1 1 0 0 2 0 0 0 2 0 1 0 0 1 0 0 0 2 0 0 1 0 0 0 1 1 2 2 0 1 1 0 1 1 2 0 1 1 0 0 1 2 2 0 0 1 1 1 0 0 1 0 0 0 0 0 0 1 2 1 1 0 1 0 0 0 0 0 2 2 2 2 2 2 2 2 0 2 2 2 0 1 0 0 0 2 2 0 0 0 1 0 1 0 1 0 2 1 0 1 0 1 1 1 1 1 1 0 1 0 1 0 0 0 0 0 0 2 0 1 0 1 1 1 1 1 0 0 0 0 0 0 0 1 0 0 0 1 1 0 0 0 2 0 0 0 1 0 0 0 0 0 1 0 0 1 1 0 1 1 1 2 2 0 0 1 1 0 1 0 2 0 0 0 0 1 1 0 2 1 1 0 0 2 2 1 1 1 1 0 2 2 2 2 2 0 0 0 2 0 1 2 1 2 1 0 0 2 0 2 0 0 1 1 1 2 1 1 1 2 2 0 1 1 0 0 1 1 1 0 0 0 0 0 2 0 0 0 0 2 0 1 1 0 0 0 0 0 0 1 0 0 0 0 1 1 1 1 1 0 0 0 1 1 0 2 0 0 2 0 1 2 2 1 1 2 1 1 2 2 2 2 0 2 0 0 1 1 0 2 2 2 2 2 2 0 2 1 0 2 0 0 0 2 1 1 0 0 2 2 2 2 0 0 0 2 0 0 0 2 1 1 0 1 2 1 1 1 1 2 1 1 0 1 1 1 0 1 0 2 0 0 0 2 1 2 1 1 0 1 1 1 1 0 0 0 0 1 1 1 0 1 1 1 2 2 1 1 1 0 2 1 0 0 1 1 1 0 1 0 0 1 0 0 0 0 1 1 1 1 0 2 0 0 0 0 0 0 0 0 2 1 0 0 0 0 1 1 0 0 2 0 1 0 0 1 0 0 0 0 1 1 2 1 0 0 0 0 0 0 0 0 0 1 0 0 0 1 1 0 0 1 1 0 0 1 0 0 1 0 2 1 1 0 0 1 1 2 0 0 0 0 1 0 1 0 0 0 0 2 0 1 0 1 1 1 0 1 2 0 2 0 0 1 1 0 1 1 0 0 0 0 0 2 0 0 1 2 2 0 2 0 2 2 0 0 2 0 0 0 0 0 0 0 0 0 0 0 2 2 1 1 1 0 0 1 1 0 0 0 0 1 0 1 2 1 0 0 0 0 0 0 0 1 1 2 1 1 0 1 1 1 0 1 0 1 0 0 1 0 0 0 0 0 0 0 0 1 0 0 0 0 0 1 2 2 1 1 0 1 0 0 0 1 0 1 0 0 0 0 0 0 0 2 0 0 0 2 2 0 1 2 2 2 0 0 0 0 0 0 0 0 0 0 0 0 0 1 0 0 0 0 1 2 1 0 0 0 2 1 2 0 0 0 1 2 0 1 0 0 1 1 0 0 0 1 0 0 2 0 1 0 2 0 2 2 0 0 0 2 0 2 2 0 0 0 0 1 1 0 0 0 2 2 0 2 2 0 1 0 0 0 2 0 1 0 1 2 0 0 0 0 0 2 0 0 1 1 1 0 0 2 2 0 1 1 0 0 0 1 1 0 1 0 0 2 0 0 0 2 0 0 1 1 0 1 0 1 1 0 2 0 0 0 0 0 0 0 0 0 0 0 0 0 0 0 1 1 1 0 1 0 1 2 0 1 1 0 1 2 2 0 0 2 2 0 1 0 1 0 0 0 0 1 2 0 2 0 0 1 1 2 0 1 2 1 2 0 1 2 1 0 1 0 1 0 1 2 2 0 0 2 1 1 1 0 1 1 0 1 1 1 2 0 1 2 0 1 2 2 1 1 2 1 1 0 1 0 2 2 0 0 0 0 0 0 0 1 1 2 1 0 1 1 1 0 0 0 2 0 2 2 0 0 0 0 0 0 0 0 1 0 1 0 0 2 0 1 0 1 0 0 2 0 0 1 1 2 2 2 1 0 1 0 0 1 0 0 1 2 0 1 1 2 0 0 0 0 1 0 0 1 1 1 2 0 1 0 1 0 0 2 2 0 2 2 0 2 0 0 0 1 1 0 1 0 1 0 0 0 2 0 0 0 1 2 1 0 0 2 1 1 0 0 0 1 1 1 0 2 1 1 0 1 0 0 1 1 1 1 0 1 1 2 0 2 0 0 1 0 0 0 0 2 0 1 0 0 1 0 2 0 1 1 1 0 1 1 0 0 0 1 0 0 0 0 0 1 1
188 0 1 1 1 0 0 1 1 1 0 0 0 0 0 0 0 0 0 0 2 0 0 0 0 0 0 1 1 2 2 0 1 2 1 2 2 1 0 1 0 0 0 1 1 1 1 0 2 0 0 0 0 0 2 1 0 0 0 1 0 2 0 0 0 0 0 1 0 0 0 0 2 2 2 2 2 1 2 0 1 2 1 0 1 0 0 0 1 2 1 0 1 1 1 2 0 2 0 2 1 0 0 0 2 0 2 1 1 1 0 2 0 1 0 0 0 0 1 0 1 0 1 1 1 0 1 1 1 1 1 1 2 0 0 0 2 0 1 1 2 1 2 0 0 2 0 0 0 1 0 0 0 0 0 0 0 0 0 2 2 1 1 1 0 2 2 0 1 1 0 1 0 2 1 0 0 0 1 1 0 0 0 0 0 0 1 1 0 0 0 0 0 1 1 1 1 2 0 0 2 0 1 1 2 2 2 0 0 0 1 0 1 0 1 1 1 0 1 1 0 0 0 2 0 0 0 0 0 0 0 0 0 0 0 0 0 2 0 0 0 0 2 0 2 2 0 0 0 0 0 0 2 0 0 0 0 1 0 0 0 0 0 0 0 0 0 0 1 1 0 2 0 1 0 0 0 1 0 0 0 2 2 2 2 0 0 0 2 2 0 2 0 1 1 0 2 0 0 1 1 1 1 1 1 0 0 1 2 0 2 2 1 2 2 0 0 1 2 0 0 1 2 1 1 0 0 1 1 1 2 2 0 0 0 0 1 2 0 0 2 1 2 0 1 0 0 1 2 1 1 1 2 2 2 0 0 0 0 2 0 2 2 0 2 1 1 2 2 0 0 0 0 2 0 0 0 1 1 1 0 1 1 0 2 0 0 0 0 0 0 0 0 0 0 0 0 0 1 1 0 1 0 1 0 0 0 0 0 1 1 0 0 0 1 0 0 0 0 0 0 2 1 1 0 2 0 0 0 0 2 0 1 1 1 0 1 0 1 0 1 0 0 0 0 2 0 0 0 0 0 1 0 2 1 1 0 1 1 2 1 0 1 0 1 2 0 2 0 1 1 1 1 1 0 0 0 0 2 1 2 1 0 0 2 1 0 1 1 0 2 0 0 0 0 0 2 1 2 0 0 2 1 1 1 1 1 0 0 1 0 1 1 1 0 1 0 1 0 1 1 2 1 0 0 0 0 1 0 1 0 0 0 1 2 1 1 1 1 1 0 0 1 1 1 1 1 0 2 2 1 0 0 1 1 0 1 1 0 1 0 1 1 0 0 0 1 1 1 0 1 1 1 0 0 0 2 2 2 0 1 0 1 0 0 0 1 0 2 1 0 0 0 0 0 0 0 0 0 0 0 1 1 0 2 2 2 1 0 2 0 0 0 1 1 1 0 0 0 0 1 1 0 0 1 1 1 1 0 0 0 2 0 1 0 2 0 0 2 0 1 1 0 0 2 1 1 0 0 0 0 1 0 1 0 2 0 2 2 1 0 0 0 1 1 2 0 2 0 0 0 1 0 1 1 2 2 0 0 0 1 0 0 0 0 1 1 0 0 0 2 0 1 2 1 1 2 0 0 0 0 0 0 1 1 2 1 2 2 0 0 0 0 1 0 0 0 1 0 0 0 0 0 0 2 1 1 0 0 0 0 0 0 2 0 1 1 0 0 1 1 1 0 0 0 1 1 1 0 0 0 1 0 1 0 1 0 0 0 0 1 0 1 1 0 0 1 2 0 1 0 0 0 0 0 0 0 0 1 0 1 1 0 1 1 1 0 0 0 2 0 2 2 0 1 0 0 1 0 1 1 1 0 0 1 1 0 1 0 1 1 0 0 1 0 1 0 2 0 0 1 0 0 1 1 1 0 1 0 1 0 1 1 0 0 0 0 0 1 1 0 1 1 0 0 0 0 0 0 0 0 2 0 2 2 0 0 0 0 0 0 0 0 0 0 1 1 0 1 0 1 0 1 0 0 2 0 2 2 1 1 1 2 1 0 1 0 0 0 0 2 0 0 1 1 1 1 0 0 1 0 1 0 0 0 0 0 1 0 1 0 1 0 0 2 2 0 1 2 1 0 2 1 1 0 1 0 1 0 0 0 0 0 1 0 0 0 1 1 1 0 0 2 0 0 0 1 1 0 1 2 0 2 0 0 0 0 2 1 1 1 1 0 0 0 0 0 0 0 0 2 0 0 0 0 1 1 0 0 1 1 0 0 1 0 1 1 0 0 0 0 0 1 1 2 0 0 0 0 0 1 1
189 0 1 1 1 0 0 1 0 1 0 1 0 0 0 0 0 0 1 1 1 0 0 0 0 0 0 2 2 2 2 1 2 2 1 0 2 1 0 1 2 1 0 0 2 0 0 0 1 0 0 0 0 0 2 0 0 0 0 1 0 0 1 2 0 1 1 1 0 0 0 0 1 1 1 1 1 2 2 0 2 2 2 1 1 0 0 1 2 2 1 1 0 1 0 2 2 2 0 2 1 0 0 0 2 1 2 1 1 1 0 1 0 2 1 1 1 1 0 0 2 0 2 1 0 1 1 0 0 0 1 0 0 0 0 0 0 0 2 0 1 2 1 1 0 1 1 0 0 0 0 0 0 1 0 1 0 2 0 0 1 0 2 0 0 1 1 1 2 0 0 0 0 1 0 0 0 0 1 2 0 2 1 1 0 0 2 0 0 0 0 0 0 1 1 2 0 2 0 0 0 0 0 0 2 2 1 0 0 0 1 0 1 0 1 0 0 0 2 0 2 2 1 2 0 1 1 1 1 0 0 0 0 0 0 0 0 2 0 0 0 0 2 0 2 2 0 0 0 0 0 0 2 1 0 0 0 2 0 1 0 1 0 1 0 0 1 0 2 1 0 1 0 1 0 0 0 0 1 0 0 1 1 2 1 0 0 1 0 1 0 0 1 1 1 1 2 1 0 1 1 0 1 1 1 0 0 2 1 0 1 1 2 1 1 0 0 1 1 0 1 1 1 1 1 0 0 2 1 2 2 1 0 0 0 0 0 0 2 0 0 0 2 0 1 0 0 0 1 0 0 1 1 1 1 1 0 0 0 1 0 1 1 0 1 0 1 2 2 2 2 2 1 2 1 1 0 1 2 0 0 0 1 0 1 1 0 0 0 0 0 0 0 0 1 0 0 0 0 0 0 1 1 1 1 1 0 0 0 1 1 0 0 1 1 0 1 0 0 0 0 0 0 1 2 2 1 0 0 0 1 0 0 1 1 1 1 1 0 0 2 0 0 0 2 1 1 0 0 0 0 1 0 2 2 1 1 2 2 2 1 0 1 0 0 1 0 0 0 2 0 0 2 1 1 1 1 0 2 0 0 2 0 0 2 2 0 2 1 0 1 0 0 1 0 0 2 0 2 0 0 1 2 0 1 1 1 1 0 1 0 1 1 0 0 0 0 0 1 1 0 2 1 0 0 1 0 0 1 1 0 0 0 1 1 1 0 1 1 2 0 0 2 2 2 1 2 0 2 2 0 1 1 2 1 0 0 0 2 0 2 0 0 2 2 0 0 0 0 0 2 1 0 0 0 0 0 1 1 1 1 0 1 0 0 0 1 0 1 0 0 1 0 0 0 1 0 0 0 0 0 0 0 1 1 2 1 0 0 1 1 0 0 2 2 2 0 0 0 0 2 2 0 0 0 2 2 1 0 0 0 1 0 1 0 0 1 1 2 0 1 2 0 1 1 1 1 1 1 1 1 2 0 1 0 1 0 2 2 0 0 0 0 1 0 0 0 2 0 0 0 0 1 1 1 2 1 2 1 1 0 0 0 1 1 2 0 0 2 2 1 0 0 1 0 1 1 0 0 1 1 0 1 1 1 2 1 2 1 0 0 0 0 0 0 0 0 2 1 0 0 0 2 0 1 0 1 0 1 0 1 1 0 2 0 0 1 0 2 2 0 2 0 0 1 0 1 0 0 0 0 0 0 1 0 0 2 0 0 0 0 2 1 1 0 2 2 0 0 0 0 0 0 0 0 0 0 2 0 2 1 1 1 0 1 1 1 2 1 2 0 1 2 2 0 2 0 1 0 1 2 2 1 0 1 1 1 1 0 0 0 0 1 1 0 1 0 2 1 0 2 1 1 2 2 2 1 2 0 0 0 2 2 0 0 1 0 1 1 0 0 0 1 1 0 1 1 0 0 1 0 1 1 1 1 0 1 0 0 0 1 1 0 0 1 1 2 0 0 0 0 0 0 2 0 2 0 2 1 2 2 2 1 0 0 1 1 0 0 0 2 1 0 2 1 1 2 0 0 1 1 1 0 0 2 1 0 0 0 1 0 1 2 0 2 2 0 0 2 0 0 2 1 2 2 2 2 1 0 1 2 0 1 1 0 0 1 0 1 2 1 1 1 1 0 0 2 1 1 0 1 0 2 1 0 1 2 2 1 1 1 1 1 0 0 1 2 0 2 0 0 0 0 0 0 0 2 0 2 0 0 1 0 1 0 0 1 1 0 1 1 1 0 0 1 0 0 0 0 0 1 0
190 0 0 1 0 0 1 1 1 1 0 0 0 0 0 0 0 0 0 0 1 0 0 0 0 0 0 2 2 2 2 1 2 2 0 1 1 1 0 1 0 0 0 0 1 2 1 0 1 0 0 0 1 1 0 0 1 0 0 0 0 1 2 0 0 1 0 0 0 1 1 2 2 2 0 2 2 1 1 1 0 2 2 0 0 0 1 1 2 2 0 1 0 1 0 0 0 0 0 1 1 0 0 0 2 1 1 1 1 1 0 1 1 2 0 0 0 0 0 0 2 0 2 0 0 2 2 1 2 0 0 0 0 0 0 0 0 0 0 2 0 2 0 0 0 0 0 0 0 2 0 0 0 1 1 0 0 0 1 1 2 2 1 1 0 0 0 1 1 1 1 1 1 1 0 0 0 0 2 2 0 2 1 1 0 0 2 2 2 1 1 1 0 1 1 2 0 2 1 1 0 1 0 1 2 2 2 0 1 0 1 0 0 0 2 0 0 0 2 1 0 0 0 1 1 0 0 0 0 0 0 1 0 0 0 0 0 2 0 0 0 0 2 0 2 2 1 0 0 0 0 1 1 1 0 0 2 2 0 1 0 1 0 1 0 0 0 2 0 0 0 2 0 1 0 0 0 1 2 2 2 1 1 2 1 0 1 1 0 1 0 0 0 2 2 0 1 0 0 2 2 1 2 0 2 0 1 2 2 0 0 2 2 0 0 0 1 0 1 0 1 1 1 1 0 0 1 0 2 2 2 2 0 0 0 0 0 1 1 0 0 0 2 0 1 1 1 0 2 2 2 0 1 1 1 1 0 0 0 1 0 1 2 0 2 1 0 1 1 0 0 0 0 2 0 0 0 1 1 1 0 1 1 0 2 2 0 0 0 0 1 1 1 0 1 0 0 0 1 1 0 1 0 2 0 0 1 1 0 1 0 0 1 0 0 0 0 1 0 1 0 1 1 0 1 2 1 1 1 1 2 1 0 0 1 1 0 0 0 0 1 1 0 1 1 1 0 0 1 0 0 1 0 2 1 1 0 2 2 1 1 0 1 0 0 1 1 2 0 0 0 0 1 1 0 0 0 0 2 0 1 2 0 1 1 0 0 1 0 0 1 0 1 2 2 0 2 0 1 0 1 1 1 1 1 1 1 0 0 2 0 1 0 0 0 1 1 0 1 1 0 2 2 0 1 1 0 0 0 1 0 1 0 1 1 0 1 1 1 2 2 2 1 0 1 2 2 2 1 0 0 0 1 2 0 1 1 1 0 0 0 1 0 1 1 1 0 1 1 0 1 1 1 0 0 0 1 1 1 1 0 0 1 0 0 0 1 1 0 0 0 1 0 0 0 0 0 0 0 0 0 2 2 0 0 0 0 0 0 0 2 2 0 0 1 1 0 0 0 0 1 1 2 2 2 0 0 2 0 0 1 1 0 0 0 1 0 1 2 0 1 1 0 1 1 1 1 2 0 0 1 2 2 2 0 2 0 1 1 0 0 0 1 0 2 2 0 0 1 0 1 0 1 0 1 1 1 1 1 1 0 0 0 1 1 1 0 1 1 0 1 0 1 2 2 0 2 0 0 1 0 1 1 1 1 2 1 2 2 0 0 0 0 0 0 0 1 2 1 0 0 0 1 0 2 0 0 1 0 0 0 0 0 2 0 0 1 0 1 2 1 1 0 2 2 0 2 1 0 0 0 0 0 0 0 0 1 0 1 0 0 0 2 2 0 1 2 1 0 1 0 0 0 0 1 1 2 0 0 1 0 0 1 0 1 1 1 2 0 2 0 2 2 1 0 1 0 1 0 0 1 1 0 0 2 1 1 0 1 1 2 0 0 2 0 2 0 1 0 0 0 0 1 2 2 1 1 1 0 0 0 2 2 0 0 2 1 0 0 0 0 0 0 0 0 1 1 0 0 0 0 2 0 2 2 0 0 1 0 0 0 0 0 0 0 0 1 0 0 0 0 0 0 1 0 2 1 1 1 1 2 2 1 0 0 1 1 0 1 0 0 2 0 2 2 2 2 0 0 0 0 2 0 0 0 1 1 1 0 0 0 0 1 0 1 0 0 1 1 0 1 0 0 2 2 2 0 2 1 0 1 1 0 2 0 0 0 0 1 1 0 0 2 1 2 0 1 0 0 0 2 0 2 0 1 0 0 2 0 0 1 0 1 1 2 0 0 0 1 0 1 0 0 0 0 0 2 0 1 1 1 1 0 0 0 1 1 1 0 1 1 0 0 0 1 0 1 0 1 0 2 1
191 0 1 0 0 0 0 2 1 0 0 0 0 1 0 2 0 0 1 1 1 0 0 1 1 1 1 1 1 1 1 0 1 2 1 1 2 2 0 0 2 0 0 0 2 0 1 0 2 0 0 0 0 0 2 0 0 0 0 1 0 1 1 1 0 0 1 0 0 0 0 1 2 2 2 2 2 2 2 2 0 2 1 0 1 0 0 0 2 2 0 0 0 2 0 2 0 2 0 2 2 0 0 0 2 0 2 1 1 1 0 2 0 0 0 1 0 0 0 0 2 0 2 1 0 1 1 1 2 0 0 1 0 0 0 0 0 0 1 0 2 1 0 0 0 1 1 0 0 2 1 0 0 1 0 0 0 0 0 1 2 1 1 1 1 2 1 0 0 0 0 0 0 2 1 0 0 0 0 0 0 0 1 1 0 0 2 1 1 0 0 0 0 0 0 2 1 2 0 1 0 1 0 1 2 1 1 1 1 0 1 0 1 0 1 0 0 0 1 0 2 2 0 1 1 0 0 2 1 1 0 0 0 0 0 0 0 2 0 0 0 0 2 1 2 2 0 0 0 0 0 0 1 0 0 0 0 1 0 0 0 0 0 1 0 0 0 1 2 0 0 1 0 1 1 0 1 0 2 0 0 0 2 2 2 1 0 1 1 1 0 1 1 2 2 1 1 1 0 1 1 1 2 0 1 0 1 2 1 0 0 1 0 2 2 0 2 1 0 0 2 1 0 0 1 0 0 1 2 2 2 2 0 0 0 0 0 0 2 1 1 1 2 0 0 0 0 1 1 0 0 1 1 1 1 1 0 0 0 2 0 2 2 0 2 0 2 1 1 0 0 0 0 2 0 0 0 1 1 1 0 0 0 0 0 0 0 0 0 0 0 0 0 0 2 1 1 1 0 0 0 0 1 1 1 0 1 1 0 0 2 0 0 0 2 0 1 0 0 0 0 2 0 1 0 1 0 2 2 0 1 1 0 0 1 1 1 1 1 0 1 1 0 0 2 1 0 1 1 0 0 0 0 2 2 2 0 2 2 2 0 1 0 0 0 2 0 1 0 0 1 1 2 0 2 0 2 1 2 0 0 1 0 1 2 2 0 0 0 1 1 1 0 2 2 0 2 1 2 0 0 2 2 1 1 0 1 1 0 2 0 1 0 0 1 1 1 0 1 1 0 2 0 0 0 0 0 1 0 1 1 0 0 1 1 0 0 1 2 2 0 0 2 1 2 2 0 1 1 1 1 0 1 1 1 0 2 0 1 0 0 0 1 1 1 0 0 1 1 1 0 1 0 0 0 0 1 2 2 0 2 1 1 1 0 0 1 0 0 0 0 0 0 1 1 1 1 1 0 0 2 1 0 0 2 2 2 0 0 1 0 0 0 0 0 0 0 0 0 0 1 2 0 0 0 0 1 1 0 0 0 0 1 0 1 0 1 0 2 0 0 1 0 2 0 1 1 1 1 0 1 2 0 1 0 2 1 1 1 0 0 0 1 1 1 2 1 0 0 1 0 1 0 0 0 2 2 1 1 1 0 0 0 1 1 2 0 0 1 2 2 0 0 1 1 0 1 1 0 2 1 1 0 1 1 2 0 2 2 0 0 0 0 0 0 0 2 0 1 0 0 0 0 1 1 1 2 1 0 0 0 0 0 2 0 0 1 0 0 0 0 0 0 1 1 0 1 1 0 0 0 0 0 1 0 1 1 0 0 0 1 2 1 0 0 0 1 1 0 1 1 1 0 0 0 0 0 1 1 1 2 2 1 1 2 1 1 2 1 2 1 1 2 0 1 0 0 0 0 1 1 1 0 0 0 1 0 1 0 0 0 0 1 0 1 2 1 2 1 0 0 1 1 1 1 1 0 1 1 0 1 2 1 0 0 0 0 2 0 1 0 1 2 0 2 0 0 1 0 1 0 1 0 2 2 0 0 1 0 0 0 0 0 0 0 0 0 0 1 0 0 0 0 1 0 2 1 1 2 2 2 2 2 1 0 1 0 0 0 1 0 1 0 2 2 2 2 0 0 0 0 2 1 0 1 1 0 2 0 1 1 2 2 0 2 2 0 0 1 0 0 1 0 1 1 1 0 1 0 0 0 1 0 2 0 0 0 0 1 1 0 0 2 0 0 0 1 0 0 0 2 0 1 1 1 0 1 0 0 0 2 0 0 1 1 0 0 0 1 0 1 0 0 0 0 0 1 0 1 0 0 1 1 0 1 1 1 2 0 2 2 0 1 0 1 0 0 0 1 0 0 0
192 0 1 0 0 0 1 1 0 1 0 1 1 1 0 1 0 0 0 0 2 0 0 0 0 0 0 1 1 1 2 0 2 1 0 0 2 2 1 0 1 0 0 0 2 0 1 0 0 2 2 0 1 0 0 0 0 0 0 2 0 0 2 2 0 1 1 0 1 1 0 1 2 2 1 2 2 0 2 0 0 1 1 0 1 0 0 1 1 2 1 1 1 0 0 0 0 2 1 2 2 0 0 1 2 0 2 1 1 1 0 1 0 0 1 1 1 0 0 0 2 0 2 1 0 1 0 1 1 0 1 1 0 0 1 1 1 0 1 1 0 2 1 0 0 0 0 0 0 0 0 0 0 0 1 0 0 0 0 1 0 1 2 0 0 2 1 1 1 1 1 1 1 1 0 0 0 0 0 0 0 0 0 0 0 0 2 2 0 0 0 1 0 2 2 1 2 2 0 0 1 0 0 0 2 2 1 1 1 0 1 0 2 0 2 2 2 0 1 1 0 0 1 2 0 0 0 0 0 2 0 0 0 1 1 1 0 2 0 0 0 0 1 0 2 2 0 0 0 0 0 0 2 1 0 0 0 0 0 0 0 0 0 1 0 0 1 1 1 0 1 1 0 2 0 0 0 1 1 1 1 2 2 2 2 1 0 0 2 1 0 1 1 2 2 1 2 0 0 1 1 0 1 1 1 0 1 2 0 0 0 1 1 2 1 0 0 0 0 0 2 2 2 1 2 0 0 2 0 0 0 0 0 0 1 0 1 2 0 0 1 2 1 0 0 0 0 0 2 0 1 0 1 1 0 1 1 1 0 1 0 1 2 0 2 0 1 1 1 0 0 0 1 2 0 2 0 2 0 2 0 1 0 0 0 0 0 0 0 0 0 0 1 0 1 0 0 1 0 0 1 0 1 0 0 1 0 0 0 2 0 0 0 0 2 0 0 0 0 0 1 1 1 1 1 2 0 0 0 0 2 0 0 0 1 1 1 1 1 0 0 1 0 0 2 1 1 0 0 0 0 1 0 1 1 0 1 2 1 0 2 0 1 1 0 1 0 2 0 1 1 1 1 1 1 0 1 0 2 0 1 1 0 0 2 1 0 0 0 0 0 1 1 0 1 0 2 0 0 0 2 2 1 1 1 1 2 0 0 1 0 1 1 1 0 1 0 0 1 2 1 1 2 0 1 1 1 0 0 2 0 1 0 0 0 1 0 1 2 0 0 0 1 0 1 2 2 1 1 1 1 0 0 2 0 2 0 1 0 1 0 0 1 0 0 0 1 1 1 0 0 1 1 0 0 0 1 2 2 2 0 0 1 0 1 0 0 0 1 0 0 0 0 1 1 0 1 0 0 0 0 1 1 1 1 1 0 0 0 2 0 0 0 0 0 0 0 0 1 0 0 0 1 1 1 1 1 1 0 0 0 1 1 1 0 1 1 0 1 1 0 1 0 0 2 0 0 2 0 0 1 2 0 1 0 1 0 1 1 0 0 0 1 1 0 0 0 1 1 0 1 0 0 1 2 1 2 0 0 0 1 0 0 0 1 2 1 0 2 2 1 1 0 0 0 1 1 0 0 2 1 1 0 0 1 1 1 2 2 0 1 1 0 0 0 0 1 0 0 0 0 0 1 0 1 0 0 0 0 0 0 0 0 2 0 0 0 0 1 1 0 1 0 0 0 0 0 0 0 0 0 1 1 1 1 0 0 0 0 0 0 1 0 1 0 1 1 0 0 2 2 0 0 1 0 0 0 0 1 1 1 1 1 0 1 2 1 1 0 2 0 2 2 0 0 0 0 1 0 0 1 2 0 0 2 1 1 1 0 1 1 0 1 1 1 2 0 1 0 0 0 0 0 2 2 1 0 1 0 0 2 1 2 1 0 0 0 1 1 0 0 0 0 0 0 0 0 0 0 0 0 2 0 2 2 0 0 0 0 0 0 0 0 1 0 0 0 0 1 0 0 0 0 1 0 2 0 0 1 0 2 1 2 0 0 0 0 0 2 0 1 2 0 1 2 1 1 0 0 0 0 2 0 0 1 0 1 1 0 1 1 1 0 1 1 1 0 1 2 1 0 2 0 1 2 2 2 2 0 0 0 1 0 1 1 0 0 1 1 0 0 0 2 1 2 0 1 0 0 0 2 1 2 2 1 0 2 1 0 1 1 1 0 0 0 0 1 0 1 0 2 0 0 0 0 1 1 0 1 0 0 1 0 1 0 0 1 0 0 1 1 1 0 0 0 0 0 0 0 0 0 0
193 0 1 0 1 0 0 1 0 1 0 0 1 1 0 1 0 0 1 0 2 0 0 0 0 0 0 0 1 1 1 0 1 0 1 0 2 2 0 0 2 0 0 0 0 0 0 0 0 0 0 0 0 1 1 1 0 0 0 0 0 1 2 2 0 0 0 0 0 0 0 1 2 2 0 2 2 2 2 1 1 2 2 0 0 0 0 0 2 2 0 0 1 1 0 2 1 2 1 2 2 0 0 0 2 1 2 2 0 2 0 1 0 1 1 1 1 1 0 0 2 0 2 1 0 1 1 0 2 0 1 1 0 0 0 0 0 0 0 2 1 1 0 0 0 0 0 1 1 2 1 1 0 1 0 0 0 0 0 2 2 0 1 1 1 2 1 1 0 1 1 2 1 1 1 0 0 1 0 0 0 0 0 0 0 0 2 2 1 1 1 2 1 1 2 1 1 2 0 0 0 1 0 1 2 1 1 1 1 0 0 0 2 1 1 0 0 1 2 1 0 0 1 1 0 0 0 0 0 2 1 0 1 2 1 1 0 2 0 0 0 0 1 1 2 2 0 0 0 0 0 0 2 0 0 0 0 1 0 1 0 1 0 0 0 0 1 0 0 0 1 2 0 1 1 1 0 0 2 0 1 1 0 1 1 1 0 0 2 2 0 2 1 1 1 1 2 1 0 1 0 0 2 0 2 0 0 2 0 0 0 1 1 2 2 0 0 0 1 0 0 1 2 1 1 0 0 2 0 0 2 2 1 0 0 0 0 2 0 0 0 0 1 0 1 0 0 0 2 2 2 0 2 2 1 0 1 0 0 1 0 1 0 0 0 1 0 2 2 1 1 1 0 2 0 1 0 1 0 2 1 0 2 0 1 0 0 0 0 0 0 0 0 1 2 0 0 0 0 0 0 0 0 2 1 0 0 0 1 1 0 1 0 1 1 0 1 1 0 1 0 2 1 1 0 2 1 0 0 1 2 2 0 0 1 1 0 0 0 0 2 0 1 1 1 2 1 0 0 0 0 1 0 1 0 0 0 1 1 1 1 0 1 1 0 1 1 2 0 1 1 1 2 0 0 1 0 0 2 1 1 2 1 1 2 0 0 2 1 0 0 0 0 1 2 0 2 0 2 1 1 1 0 1 0 2 1 0 0 2 0 0 0 1 1 1 0 1 1 1 1 2 1 0 0 0 0 0 0 2 0 2 1 0 0 0 0 0 2 2 1 0 0 0 1 1 0 0 2 2 0 1 0 2 0 1 0 0 1 0 1 0 0 0 0 0 0 1 1 1 1 1 1 0 1 0 1 2 2 0 2 0 1 1 0 0 1 0 0 0 0 0 0 0 1 0 0 0 0 0 1 1 1 0 2 2 1 0 0 0 0 0 0 0 0 0 0 0 0 0 0 2 2 2 2 0 0 2 0 0 0 1 0 0 0 0 0 1 2 0 1 1 0 1 1 2 2 1 1 1 0 2 1 0 1 1 0 1 0 1 1 0 1 2 0 2 1 0 0 1 1 1 0 1 1 2 2 0 0 1 1 0 0 1 1 2 1 0 0 1 2 0 0 1 1 0 1 0 0 2 1 1 1 1 1 2 0 2 2 1 0 0 0 1 0 1 0 2 1 0 0 0 0 1 1 0 1 0 2 0 1 1 0 2 0 0 1 0 1 1 0 1 1 0 0 1 1 0 0 1 1 1 0 1 0 0 0 0 0 0 0 1 0 1 0 1 2 2 0 1 0 1 1 1 1 0 2 0 0 2 0 0 0 0 0 1 0 2 0 2 0 2 2 0 1 0 0 2 0 0 2 2 1 0 1 1 1 0 0 2 2 0 2 0 2 2 0 0 0 0 0 0 0 2 2 0 0 2 0 0 0 2 1 0 0 0 0 0 0 0 1 1 0 0 0 0 0 0 0 1 1 1 1 1 1 0 1 0 0 0 0 0 0 0 1 0 1 0 1 0 0 0 0 1 0 1 0 1 2 0 1 1 2 2 0 2 0 2 0 0 2 2 0 2 2 2 2 0 0 0 0 1 0 1 2 1 0 1 0 2 1 1 1 0 1 1 0 0 1 0 0 1 1 1 1 2 0 1 0 0 0 0 0 1 1 0 0 2 2 0 0 0 0 0 0 0 1 1 0 0 2 0 1 1 0 0 1 1 0 0 1 0 1 0 1 0 0 0 0 1 1 0 0 0 0 0 1 0 2 0 0 0 0 1 0 1 2 1 0 1 0 0 0 0 1 0 0 0 0 0 2 1
194 0 0 0 0 0 2 1 0 1 0 0 0 0 0 0 0 0 1 1 1 0 1 1 0 0 0 1 1 2 2 0 2 2 1 1 1 2 0 0 1 0 0 0 1 0 0 0 1 0 0 0 0 0 2 2 1 0 0 2 0 0 1 1 0 0 1 0 0 1 0 1 2 2 1 2 2 0 2 0 0 2 2 1 1 0 0 1 2 2 1 1 2 1 0 0 0 0 0 1 2 0 0 0 2 1 2 2 0 2 0 1 0 1 0 0 0 2 0 0 2 0 2 2 0 0 0 1 1 1 1 0 0 0 1 1 1 0 0 1 0 2 1 0 0 0 0 0 0 0 0 0 0 1 0 0 0 1 1 0 0 1 1 1 0 2 0 1 1 0 0 0 1 1 0 0 1 1 1 1 0 1 0 0 0 0 2 2 1 0 0 0 1 0 1 2 1 2 1 0 1 0 0 2 2 0 2 0 1 0 1 0 1 0 1 0 0 0 2 2 0 0 0 2 0 0 0 0 0 1 0 0 2 1 1 1 0 2 0 0 0 0 2 0 1 2 0 0 0 0 0 0 1 0 0 0 1 1 0 0 0 0 0 0 1 0 0 1 1 0 0 2 0 1 0 1 1 0 1 0 0 1 1 1 0 0 0 1 1 2 0 0 0 2 2 0 1 0 0 1 1 0 2 0 2 0 1 2 1 0 0 0 2 1 1 0 1 0 1 0 0 0 1 1 1 0 0 0 1 1 1 1 2 0 0 0 0 1 1 0 1 0 2 1 0 0 1 0 2 1 1 0 1 1 0 1 2 0 0 1 0 1 0 1 0 0 2 0 0 0 0 0 1 2 0 2 0 1 0 2 1 0 0 0 0 0 0 1 1 0 0 0 0 0 2 1 1 0 2 2 2 2 1 0 0 0 1 1 0 2 0 0 0 1 0 0 0 0 0 0 0 0 1 2 0 1 0 0 0 0 0 0 0 0 1 1 1 1 0 0 2 0 0 1 1 1 0 0 0 0 0 2 0 1 0 0 0 0 2 2 2 0 0 0 0 2 1 2 0 0 0 0 2 0 1 0 1 0 2 2 2 1 0 2 1 1 1 1 1 0 1 1 0 1 0 0 2 0 0 2 2 2 2 1 1 0 1 0 1 2 0 0 0 0 0 2 0 0 0 2 2 0 2 2 2 2 0 0 1 2 0 0 0 0 0 0 0 2 0 0 1 1 0 0 1 1 0 1 2 2 0 0 0 1 1 0 1 1 0 0 0 1 1 0 0 0 1 0 0 0 2 2 0 0 0 0 2 2 2 1 0 0 2 0 1 1 2 0 2 2 1 0 0 0 1 0 0 0 0 0 0 2 1 2 2 2 1 0 0 0 0 0 0 0 0 0 0 0 1 0 1 1 0 0 0 1 2 1 0 0 1 0 1 1 0 0 2 0 2 0 1 2 0 2 0 1 0 1 2 2 0 1 0 1 0 1 0 2 1 0 0 0 2 2 0 2 0 1 1 0 0 0 2 0 0 2 0 0 0 0 0 0 1 0 0 1 2 1 2 1 2 0 1 1 1 0 1 0 0 2 1 1 1 1 0 1 0 2 2 0 0 0 1 0 0 1 0 0 1 0 0 0 1 0 1 0 0 0 1 0 1 1 0 2 0 1 0 0 0 1 0 1 0 0 0 0 0 1 0 0 0 0 0 0 0 1 1 0 1 1 0 1 2 1 0 0 2 0 0 0 0 0 0 0 0 1 1 0 2 0 2 2 1 0 1 1 1 2 0 2 0 2 2 0 0 0 0 1 0 1 0 0 0 0 0 1 0 0 0 2 2 0 2 0 1 1 0 0 1 1 1 2 2 2 2 1 0 2 0 0 0 2 1 0 0 0 0 1 0 0 0 0 1 0 0 0 1 0 0 1 1 1 1 1 1 0 1 0 0 0 0 0 0 0 0 0 1 0 0 0 0 0 0 1 0 2 0 0 2 1 2 2 1 0 0 1 1 0 1 0 1 2 1 1 2 2 2 0 0 0 0 2 0 0 1 0 0 2 0 2 1 1 0 0 1 0 0 1 2 0 0 1 0 2 0 0 1 1 1 0 0 1 0 1 1 0 0 0 1 1 0 0 2 1 1 2 2 1 1 1 2 0 2 2 0 0 2 2 0 0 2 0 1 0 0 1 2 0 2 0 2 0 0 1 1 0 1 0 1 1 1 1 0 2 0 0 1 0 0 0 0 0 0 0 0 0 0 0 0 0 1 0
195 0 0 1 1 1 0 1 0 1 0 0 0 0 0 0 0 0 1 0 0 0 0 1 1 1 2 1 2 2 1 1 1 1 0 1 1 0 1 1 0 0 0 0 2 0 1 0 2 0 0 0 0 1 1 1 0 0 1 0 0 0 1 1 1 0 1 0 1 1 0 0 1 1 2 1 1 1 1 0 0 1 2 0 0 0 0 0 2 2 0 0 2 2 1 1 0 1 0 1 0 0 0 0 2 0 2 2 1 1 0 2 1 1 2 2 2 0 0 0 2 0 2 1 0 1 1 0 0 0 0 0 0 1 1 1 1 0 0 1 0 2 0 0 0 1 0 0 0 2 1 0 0 0 1 0 0 0 1 2 1 1 2 0 2 2 2 0 0 1 1 0 1 1 0 0 1 0 0 1 0 1 0 0 0 0 1 2 1 0 0 0 0 1 2 1 1 1 0 0 2 0 0 1 2 1 2 1 1 0 1 0 2 0 2 1 0 1 1 1 1 1 0 1 1 2 1 1 0 2 0 1 0 0 0 0 0 2 0 0 0 0 2 0 1 1 0 0 0 0 0 0 1 1 0 0 1 2 0 0 0 0 1 2 0 0 0 0 0 0 1 2 0 0 0 0 0 1 2 2 2 1 2 1 1 1 0 2 0 2 0 0 0 2 2 0 2 0 0 1 1 1 1 1 0 0 0 2 1 0 1 2 1 1 1 0 1 0 0 0 2 2 1 0 0 0 1 0 1 1 2 0 1 0 0 0 0 2 0 0 0 0 2 0 0 0 1 1 2 2 2 0 2 2 1 0 1 0 0 1 0 1 0 1 0 0 0 2 2 1 1 1 0 1 1 1 0 1 1 1 1 0 1 0 1 0 0 0 0 0 0 0 0 0 1 0 0 0 1 1 1 1 0 1 0 0 0 1 0 2 0 0 0 1 0 0 0 1 1 1 0 1 1 1 0 2 0 0 0 0 0 0 0 0 0 0 1 1 0 0 1 0 0 2 0 2 0 0 0 0 0 1 0 2 1 1 0 1 0 1 1 0 0 0 0 2 1 2 0 0 0 1 2 1 1 0 0 0 2 0 1 2 0 1 1 0 1 2 1 0 1 0 0 1 0 0 1 0 0 1 2 2 2 0 1 1 2 0 0 2 0 1 0 2 0 2 0 1 1 2 1 2 2 0 1 1 1 0 1 1 0 0 1 1 1 1 1 1 1 0 2 1 2 0 2 1 0 1 1 2 0 0 1 1 2 0 2 0 0 1 0 0 1 0 0 0 1 1 1 0 0 0 1 0 1 0 1 2 2 1 1 0 1 0 1 1 1 0 2 1 1 0 0 0 0 1 0 0 0 0 0 2 1 1 2 2 2 0 0 0 1 1 0 0 0 0 0 0 1 1 0 1 0 0 0 2 2 1 0 0 1 0 1 2 0 1 1 2 2 0 1 1 0 1 0 1 2 1 0 0 0 1 0 1 0 2 0 2 2 0 0 0 2 1 1 2 1 1 1 0 0 0 0 0 0 1 2 0 0 1 1 1 0 2 1 1 1 0 1 1 1 0 0 2 1 1 2 0 0 2 1 1 0 1 1 2 0 1 2 1 0 0 0 0 0 0 0 1 1 0 0 0 1 0 1 0 0 0 0 0 0 0 0 2 0 1 0 0 1 1 0 1 1 2 1 1 2 0 0 0 0 0 0 0 0 0 1 0 1 1 0 0 1 1 0 0 2 1 0 0 0 0 0 1 0 0 2 1 1 1 1 1 1 0 1 0 1 1 0 2 0 2 2 0 1 0 0 0 1 0 0 1 1 1 0 0 1 1 0 1 1 0 0 2 0 2 0 0 1 0 2 2 0 2 1 2 0 1 0 1 0 1 2 1 0 1 0 0 1 0 1 1 0 0 0 0 0 0 0 0 0 2 0 2 2 0 0 0 0 0 0 0 0 0 1 1 2 0 2 0 1 0 0 0 0 1 0 0 1 0 1 1 1 0 0 0 0 0 0 0 2 1 0 2 2 2 2 0 0 1 1 2 0 0 1 1 0 2 0 1 1 1 0 1 2 2 0 0 1 0 0 1 0 2 2 2 1 2 0 0 1 1 0 1 0 0 0 0 1 1 0 0 2 1 1 1 2 0 0 0 2 0 2 1 2 0 2 2 1 0 0 1 2 0 2 0 1 1 1 0 1 0 0 0 1 1 0 0 1 0 0 1 0 0 0 0 0 0 0 0 0 0 0 1 1 0 1 0 0 0 2 0
196 0 1 0 0 0 1 1 0 2 0 0 1 2 0 1 0 0 0 1 1 0 0 1 0 0 0 0 1 1 1 0 1 1 0 2 1 1 0 1 2 2 0 0 2 0 0 0 2 0 0 0 0 0 2 1 0 0 0 1 0 1 0 0 0 0 1 0 0 1 1 1 2 2 2 2 2 1 2 1 0 2 2 1 1 0 0 1 2 2 1 1 1 1 0 1 0 2 0 2 0 0 0 0 2 1 2 1 1 1 0 1 0 1 0 0 0 1 0 0 2 0 2 0 0 2 2 1 1 0 1 0 0 0 0 0 1 0 2 0 1 2 0 0 0 1 0 0 0 0 0 0 0 0 0 0 0 1 0 1 1 1 1 1 1 1 1 1 0 2 2 1 1 1 1 0 1 0 1 1 0 0 1 1 0 0 2 1 1 0 0 0 1 0 1 1 2 2 0 0 0 0 0 1 2 0 2 0 0 0 1 0 0 0 1 2 2 0 2 2 0 0 0 1 1 0 0 0 0 0 0 1 0 0 0 0 0 0 1 1 1 1 2 1 1 1 0 0 0 0 0 0 2 0 0 0 0 2 0 0 0 0 0 2 0 0 1 0 1 0 1 1 0 1 1 1 0 1 1 0 0 1 2 1 1 0 0 2 0 2 0 0 1 2 2 1 2 0 0 2 1 0 2 0 1 0 0 2 1 0 0 1 2 1 1 0 0 0 0 0 1 1 2 1 0 0 0 1 1 0 1 1 0 0 0 0 0 2 0 0 0 0 2 0 0 0 1 1 2 1 1 1 1 1 0 1 1 1 0 2 0 2 2 0 2 1 1 2 2 2 2 2 0 2 0 0 0 1 0 2 0 1 1 1 1 0 0 0 0 0 0 0 0 0 2 1 1 0 1 1 1 1 1 0 0 0 1 1 0 1 0 0 0 0 1 0 1 0 0 0 0 2 0 1 0 1 0 0 0 1 0 0 0 1 1 1 1 0 1 0 1 0 0 1 1 1 0 0 0 0 0 2 0 1 0 0 0 0 1 1 2 0 0 0 0 2 0 1 0 1 1 1 2 0 1 1 1 1 2 1 1 2 0 1 1 0 1 1 1 1 2 0 0 1 0 0 1 1 2 0 0 2 2 0 2 1 1 1 0 0 0 1 0 1 0 1 1 0 2 0 0 2 2 2 2 2 0 2 0 0 2 0 0 0 2 0 1 0 2 2 1 0 1 1 1 1 0 1 2 2 0 0 0 2 1 0 0 1 1 1 1 0 0 0 0 0 1 0 0 0 0 0 1 0 0 1 2 2 2 1 1 0 1 0 0 0 0 0 0 0 0 0 1 0 0 0 0 0 0 0 0 2 1 0 0 1 0 0 0 1 1 0 0 1 0 0 0 0 0 0 1 1 0 0 0 0 2 1 0 0 0 1 2 2 0 0 1 0 2 0 1 1 0 2 0 1 1 2 0 0 1 1 0 2 0 2 0 1 1 0 0 0 2 2 0 2 0 1 1 0 0 0 0 0 1 1 2 1 0 1 0 0 0 2 1 2 1 0 2 2 0 0 0 2 2 0 2 1 0 2 1 1 0 0 0 1 1 2 2 0 0 0 0 0 0 0 1 1 1 0 0 0 1 0 0 2 2 0 0 0 0 0 1 0 0 2 1 0 0 1 1 0 0 0 1 1 2 1 0 0 0 0 0 1 0 0 0 0 2 1 0 0 2 2 0 0 2 1 0 1 0 1 2 0 0 0 1 1 1 1 1 1 1 0 1 2 0 1 1 2 0 1 2 2 0 1 0 0 0 2 2 2 0 0 1 1 1 0 0 1 1 0 1 1 0 1 0 0 1 0 1 1 0 2 2 2 2 1 0 0 1 1 1 0 0 2 0 0 0 0 0 0 2 1 1 0 1 0 0 0 0 2 1 1 1 0 1 0 1 1 0 0 1 1 0 1 1 0 2 0 0 2 0 0 0 2 0 0 2 0 1 0 2 0 0 0 0 0 1 0 1 2 1 1 1 1 2 0 0 0 0 2 0 0 1 0 0 2 0 2 0 1 1 0 2 2 0 0 2 0 0 2 0 1 0 0 2 0 0 0 0 0 0 2 0 0 0 1 2 0 0 0 2 1 1 0 2 0 0 0 1 1 1 2 2 0 2 1 0 0 2 0 0 0 0 0 2 0 0 0 0 0 0 0 1 0 2 0 1 0 0 0 0 0 1 1 1 0 0 0 0 0 0 1 0 0 0 1 1 0 2 1
197 0 1 0 1 0 0 1 0 0 0 2 2 2 0 2 0 0 0 0 1 0 0 0 0 0 1 1 2 2 2 0 0 0 0 0 2 1 0 1 2 1 0 0 0 0 1 0 0 0 0 0 0 1 1 1 0 0 0 0 1 2 2 1 0 1 1 0 0 0 0 1 2 2 1 2 2 0 2 0 0 2 2 0 0 0 0 1 2 2 0 0 1 1 0 2 0 0 0 1 1 0 0 0 2 0 2 0 2 0 0 1 0 0 0 0 0 0 0 0 2 0 2 1 0 1 1 1 1 0 0 0 0 1 1 1 1 0 1 0 2 1 0 0 0 2 0 0 0 1 1 0 0 1 0 0 0 0 1 0 0 2 2 0 0 2 1 1 1 1 0 0 0 2 1 0 0 0 0 0 0 1 0 0 1 1 1 2 0 0 0 2 0 2 2 2 1 2 0 0 1 0 0 0 2 2 0 0 1 0 1 0 1 0 1 0 0 0 2 0 2 2 0 1 1 0 0 0 0 2 0 0 0 0 0 0 0 1 0 0 0 0 2 0 2 2 0 0 1 1 1 1 2 0 0 0 0 1 0 1 0 1 0 0 1 0 0 0 2 2 0 2 0 2 0 0 0 0 2 0 0 0 0 1 1 1 0 1 1 2 0 2 0 2 1 0 2 1 1 1 2 0 2 0 1 0 0 2 2 0 0 2 2 1 1 0 1 0 1 0 1 1 2 1 1 0 1 1 1 1 2 1 0 0 0 0 0 1 1 1 2 1 1 0 1 0 0 0 2 0 0 0 2 2 2 0 0 0 0 0 0 0 2 0 2 0 1 2 2 1 1 1 0 2 0 0 0 2 1 1 0 2 0 0 1 0 0 0 0 0 0 0 1 0 2 1 1 0 1 1 1 1 2 0 0 2 0 0 0 1 2 0 1 0 0 0 0 0 0 0 0 1 1 0 0 0 0 0 0 1 1 1 0 1 0 0 0 1 1 1 0 2 0 1 0 1 0 0 0 0 0 1 0 1 1 1 0 0 1 2 1 0 1 1 0 1 0 2 0 1 2 2 1 2 1 0 1 0 2 2 2 1 0 1 1 1 1 1 1 2 0 0 1 2 2 0 2 1 1 1 1 2 1 1 1 1 1 0 0 1 0 1 0 0 1 0 0 0 1 2 1 2 0 0 0 0 0 1 0 1 1 0 0 0 1 0 1 1 2 1 1 1 2 2 2 1 2 1 1 2 0 0 0 2 0 2 0 1 0 0 0 2 0 0 0 1 0 1 1 0 0 0 0 0 0 0 1 2 2 2 0 0 1 0 0 0 1 0 0 0 1 0 0 0 0 2 0 1 0 0 1 1 1 0 1 1 1 0 0 1 1 1 0 0 0 0 0 0 1 0 1 1 0 0 1 0 0 1 0 0 0 1 0 2 0 0 2 1 2 0 1 0 0 1 0 1 1 1 0 0 0 0 0 1 0 2 0 1 1 0 0 0 1 1 1 1 1 0 1 0 1 0 0 0 2 1 2 2 1 1 0 1 0 1 0 1 2 0 2 2 1 0 0 2 1 1 2 0 0 1 0 2 0 0 2 2 0 1 2 1 0 0 0 0 0 0 1 1 0 0 0 0 2 0 0 0 0 0 1 0 1 1 0 1 0 2 0 0 1 2 0 2 0 0 1 0 1 0 0 0 0 0 0 0 0 0 0 0 0 0 0 0 2 0 0 1 2 0 0 0 0 0 0 1 0 0 1 1 1 1 1 2 0 1 2 1 0 2 1 2 1 1 2 1 0 1 1 0 0 0 0 1 0 0 1 1 1 0 0 0 1 1 0 1 0 1 1 0 2 0 0 2 1 2 2 2 1 1 1 0 2 1 2 0 0 0 0 0 1 0 0 0 1 1 0 1 1 0 0 0 0 2 0 2 2 0 0 0 0 1 0 0 0 0 0 1 1 0 0 0 0 1 1 0 0 1 0 1 2 2 2 2 2 0 0 0 0 0 0 0 2 0 0 2 2 2 2 0 0 0 0 2 1 0 2 1 0 1 0 0 0 0 1 0 1 2 0 1 1 1 0 1 0 1 0 0 1 0 0 0 0 0 0 2 0 0 0 0 2 1 0 0 2 1 1 0 0 0 0 0 2 1 2 1 0 0 2 0 0 0 2 0 1 0 1 1 0 0 2 0 0 0 0 0 0 0 2 0 1 0 0 1 0 0 1 1 2 0 1 0 0 0 0 0 2 0 0 0 0 0 1 0
198 0 2 0 1 0 0 0 0 2 0 0 1 1 0 0 0 0 0 1 1 1 0 0 0 0 1 2 2 1 1 1 2 2 0 1 1 2 0 0 2 0 1 1 2 1 1 0 0 0 0 0 0 1 0 0 0 0 0 1 1 2 2 2 1 1 1 0 0 0 0 0 2 2 2 2 2 2 2 0 2 2 1 1 2 0 0 1 2 2 1 1 1 2 0 0 0 0 0 1 1 0 2 0 2 0 2 1 1 1 0 2 0 1 0 0 0 0 1 0 1 1 2 1 0 1 1 1 2 1 0 1 1 0 0 0 2 0 0 2 1 1 0 0 0 1 0 0 0 1 1 0 0 0 0 0 0 0 0 1 0 1 0 2 2 2 2 1 1 1 1 1 2 0 1 0 1 1 0 0 0 2 0 0 0 0 2 1 0 0 0 1 1 0 1 2 0 1 0 1 1 0 0 1 2 1 2 2 1 0 1 0 1 0 1 2 1 0 2 2 0 0 0 0 0 0 0 0 0 1 0 0 0 0 0 0 0 2 0 0 0 1 0 0 0 0 0 1 1 1 1 1 2 0 0 0 0 0 0 0 0 0 0 0 1 1 0 0 1 0 0 2 0 0 0 1 1 1 1 1 1 2 1 1 0 1 0 0 2 1 0 1 0 2 2 1 2 1 0 2 1 1 2 0 1 0 0 2 0 0 0 2 2 1 1 0 0 0 0 0 0 0 0 0 0 0 1 1 0 0 2 0 2 1 0 0 0 0 2 0 1 1 2 0 1 0 0 0 1 1 1 0 2 2 1 0 1 0 0 1 0 1 1 0 1 1 0 2 2 2 2 2 1 2 0 1 0 2 2 0 0 0 0 0 0 1 0 0 0 0 0 0 0 0 2 0 0 1 1 1 1 1 1 2 1 0 0 1 0 1 0 0 0 1 1 1 1 0 0 0 0 1 1 2 0 1 0 1 1 0 0 1 1 1 1 0 0 0 0 0 2 0 0 0 2 0 0 0 0 0 1 1 0 0 0 0 0 0 0 1 2 0 1 1 1 1 0 1 0 0 0 1 2 0 0 1 0 0 1 0 2 2 0 0 2 0 0 0 0 0 0 2 1 1 1 0 1 2 2 0 0 2 1 1 1 1 1 1 0 1 0 2 1 0 1 0 0 0 2 0 0 2 1 0 1 1 0 0 0 2 0 2 0 1 1 0 1 0 1 0 0 0 1 1 1 1 1 0 2 2 1 0 0 1 1 1 1 2 1 0 0 1 1 0 0 0 1 0 0 0 2 2 0 0 0 0 1 1 1 1 0 0 2 0 0 0 2 0 2 1 1 0 2 0 1 1 0 1 0 0 2 1 0 1 2 2 1 0 1 0 0 0 0 0 0 0 0 0 0 0 1 2 0 1 1 1 2 1 0 0 0 2 0 1 0 0 0 2 1 1 1 0 0 0 2 1 1 1 0 1 1 1 2 0 1 2 0 2 1 0 0 0 2 1 1 2 0 0 2 0 0 0 0 1 1 2 2 1 0 0 1 0 0 2 1 1 1 0 2 2 0 1 0 2 0 1 2 1 0 1 1 0 1 1 0 1 1 2 2 1 0 0 0 0 1 0 1 1 0 0 0 0 1 0 1 0 0 0 1 0 1 1 0 2 1 0 1 0 2 2 0 2 0 0 0 1 1 0 0 0 0 0 0 0 0 1 0 0 1 0 0 0 1 1 0 1 2 2 0 1 0 1 0 1 0 0 0 1 1 0 2 2 1 0 1 1 1 1 0 1 0 1 2 0 0 0 1 1 0 1 1 1 0 0 1 0 1 0 0 1 1 0 1 1 1 2 0 0 2 0 2 2 1 2 2 1 1 0 0 0 2 0 1 1 0 2 0 1 0 0 0 0 2 0 0 0 0 0 0 0 0 2 1 1 1 0 1 0 0 0 1 0 0 0 0 1 2 0 1 0 1 0 0 1 0 1 0 0 1 1 2 2 2 1 0 0 0 0 1 0 2 1 2 0 1 0 2 0 0 0 0 0 2 0 1 2 0 1 0 1 0 0 0 0 1 0 0 0 2 1 0 2 1 2 0 0 1 1 0 1 0 0 0 1 1 0 0 1 1 1 1 1 2 1 1 1 1 1 0 0 2 0 1 2 1 0 2 2 0 0 0 1 1 0 0 1 2 1 1 0 1 0 0 0 0 1 1 0 1 0 0 1 0 0 0 0 0 0 0 0 0 0 0 0 1 0 0 0 0 0 1 1
199 0 1 0 0 0 0 1 0 2 0 0 1 1 0 1 0 1 2 0 1 0 0 0 0 0 1 0 1 2 2 0 1 1 0 1 2 0 0 2 1 1 0 0 2 0 0 1 1 0 0 1 1 1 1 0 0 0 0 0 1 1 1 0 0 0 0 0 0 0 0 0 1 1 1 1 1 0 2 0 0 2 2 1 1 0 0 0 1 2 0 1 0 1 0 0 0 2 0 2 1 0 1 0 2 0 2 1 1 1 0 2 1 1 1 1 1 0 0 0 2 0 2 1 0 1 1 1 1 0 1 0 1 0 0 0 0 0 0 2 0 2 1 0 0 1 0 0 0 1 0 0 0 1 0 0 0 1 0 2 1 1 0 2 0 1 0 1 0 1 0 0 0 2 2 0 0 0 0 0 0 0 0 0 0 0 2 1 1 0 0 0 1 1 2 2 1 1 0 0 0 0 0 1 2 0 2 0 2 0 0 0 1 0 2 0 0 0 0 0 1 1 1 1 1 1 1 1 0 1 0 1 1 2 1 1 0 2 0 0 0 0 2 0 1 1 0 0 0 0 0 0 1 0 0 0 1 2 0 0 0 0 0 1 0 0 0 0 1 0 0 2 1 0 0 0 0 1 0 0 0 1 0 1 1 1 0 2 0 2 0 2 1 2 2 1 2 0 0 1 1 1 2 0 1 0 0 2 1 1 0 2 2 0 0 0 0 0 0 0 1 1 1 1 1 0 1 1 1 1 2 0 0 0 1 0 1 1 1 0 1 1 1 0 0 0 0 0 2 1 1 0 2 2 0 0 1 1 0 1 0 1 2 0 2 0 1 1 1 0 0 0 2 1 0 1 0 2 2 0 0 1 0 0 2 0 0 0 0 0 0 0 0 0 0 0 0 1 1 1 1 1 1 1 0 2 0 1 0 2 0 0 0 0 2 0 2 0 1 0 0 1 0 1 0 1 0 0 0 0 0 1 2 2 2 1 0 1 1 1 1 1 0 1 1 1 0 1 1 0 0 1 0 2 2 2 0 1 1 1 1 0 0 0 1 2 0 1 0 1 0 0 2 0 2 0 2 0 1 0 0 2 0 1 1 1 1 1 1 1 1 0 0 1 0 0 2 1 2 0 0 2 1 0 1 1 1 0 1 0 1 1 0 1 0 1 1 1 1 2 1 2 1 0 1 1 0 0 0 1 0 1 0 1 1 0 1 1 0 1 1 1 1 0 0 2 0 2 0 0 1 0 1 2 0 0 0 1 0 1 0 0 1 0 0 0 1 1 1 0 0 1 0 0 0 0 2 1 1 1 0 1 0 0 0 0 0 0 0 0 0 1 0 1 1 0 1 0 0 0 0 2 0 1 2 2 1 0 0 1 1 0 0 0 0 0 0 0 0 0 1 0 0 0 0 1 2 1 0 0 0 1 1 0 1 0 1 1 2 0 2 1 0 2 0 1 1 1 1 1 1 2 1 0 1 1 0 2 1 0 0 0 2 2 0 2 0 0 1 1 0 1 0 1 1 1 1 2 1 1 0 0 0 0 1 1 0 1 2 1 0 1 1 1 0 0 1 0 0 2 0 0 0 0 2 2 1 1 1 1 1 1 0 0 0 0 0 1 1 0 0 1 0 0 1 0 0 1 0 0 0 0 0 2 0 0 1 0 1 0 1 0 0 1 1 1 2 0 0 1 1 1 0 1 1 1 1 0 2 2 0 0 1 2 0 1 2 2 0 0 0 0 0 1 0 0 2 2 0 2 1 0 0 2 2 0 0 2 0 2 1 2 2 2 0 2 0 1 0 0 1 2 0 1 1 1 1 0 0 2 2 0 0 0 0 2 2 0 0 0 0 0 0 2 2 2 1 0 0 0 1 1 2 0 0 0 0 0 1 0 1 0 1 1 0 1 1 0 0 1 1 0 2 2 0 2 2 1 0 0 0 0 0 0 0 0 0 0 2 0 1 0 0 0 0 2 1 0 2 2 1 2 2 0 0 0 0 0 0 0 1 0 0 2 2 2 2 0 0 0 0 2 0 1 1 0 0 2 0 1 0 1 0 0 0 0 0 1 2 1 0 2 1 2 0 1 0 2 1 0 1 1 1 1 0 0 2 0 0 1 0 0 2 2 2 1 1 0 0 0 2 0 2 1 1 0 1 1 0 0 1 0 1 0 0 1 2 1 1 0 1 0 0 0 0 1 1 0 1 0 0 1 0 2 0 0 2 1 0 1 0 0 0 1 0 1 0 0 0 0 1 0
[truncated: 1,606,808 more chars]
