# Supplementary material for: KNN-MDR: a learning approach for improving interactions mapping performances in genome wide association studies
Source: BMC Bioinformatics. 2017 Mar 21;18:184. doi: 10.1186/s12859-017-1599-7 (PMC5361736; doi:10.1186/s12859-017-1599-7)
Supplement: Supplementary file 3 — The data set(s) supporting the results of Table 2. (ZIP 28603 kb) [file 12859_2017_1599_MOESM3_ESM.zip › 3/SINAN/S5/mkallsimul.dat]

1 0 0 1 0 0 1 1 1 1 1 1 1 1 1 0 0 1 0 1 2 1 1 0 1 1 0 0 2 0 2 0 1 1 0 1 1 2 0 2 2 1 0 1 1 1 0 0 0 0 0 0 0 0 1 1 0 0 0 1 0 1 1 1 1 1 1 2 0 1 0 0 2 2 1 2 1 0 2 0 2 0 0 1 1 0 0 0 0 1 0 0 2 1 1 1 1 2 0 2 1 0 1 0 2 1 2 2 0 2 0 2 1 1 1 1 1 0 0 2 2 0 2 2 0 0 2 0 0 0 0 0 0 0 0 0 0 0 1 0 2 0 0 0 1 0 1 0 0 2 0 1 0 0 0 0 0 0 1 1 1 1 0 2 0 1 0 2 0 1 1 0 0 2 0 1 1 0 0 0 0 1 0 1 1 1 1 1 0 0 0 2 1 0 1 1 2 0 0 1 1 1 0 1 1 1 1 2 1 0 0 0 1 0 2 2 0 1 2 1 0 0 2 0 0 1 1 0 0 0 1 1 0 0 0 0 0 2 0 0 0 0 2 1 1 1 0 0 1 0 0 0 0 0 1 2 0 0 0 0 0 0 0 0 0 0 0 0 2 0 0 2 2 2 0 0 1 1 2 0 2 0 0 2 2 1 0 1 0 2 0 1 0 2 2 1 1 1 0 0 0 0 2 0 0 0 1 0 1 1 0 1 1 0 1 0 2 0 1 1 0 1 1 2 0 0 1 1 1 1 2 1 0 0 0 0 0 2 0 2 0 1 1 1 0 0 0 1 0 2 2 0 0 1 0 0 0 2 0 0 0 0 2 0 2 1 1 1 2 1 1 1 0 2 0 0 0 0 2 0 0 0 0 0 2 1 0 0 0 0 0 1 1 0 2 1 1 0 1 1 0 1 0 2 1 1 0 0 0 0 1 0 1 0 1 0 1 1 0 0 0 1 1 1 1 1 1 1 0 0 1 0 0 1 0 1 2 1 0 0 2 0 0 1 0 1 1 0 1 1 0 0 0 1 1 0 1 0 1 0 2 1 1 1 0 1 0 1 1 1 0 0 1 2 1 0 0 0 0 0 1 1 2 2 2 0 0 1 0 2 0 1 0 1 1 0 0 1 1 2 0 2 1 0 2 1 2 2 1 0 0 1 0 0 1 0 0 0 0 1 1 2 2 2 1 2 0 0 0 2 0 1 0 1 1 0 0 0 1 1 0 0 0 1 0 2 0 1 1 0 0 0 1 0 0 1 0 0 2 0 0 0 1 1 1 1 2 2 2 0 0 0 1 0 1 1 1 2 0 2 0 0 2 0 0 0 0 1 1 1 0 0 0 0 1 0 0 0 1 1 2 2 0 0 2 2 0 0 2 2 1 0 1 2 1 1 1 1 0 1 0 1 0 1 1 0 1 2 0 0 1 1 0 0 0 1 2 1 0 2 0 0 1 1 1 1 2 1 1 0 0 2 1 1 0 2 0 1 1 0 0 0 1 1 1 2 1 0 1 0 0 1 0 0 0 1 1 0 1 0 0 1 2 0 1 1 2 0 0 0 0 0 0 0 1 1 0 0 0 0 0 0 0 0 2 0 2 2 0 0 0 0 0 0 0 1 0 1 1 1 0 0 1 1 1 2 0 0 0 0 1 0 1 2 1 1 0 0 1 1 0 1 0 0 0 0 0 0 0 0 0 0 0 0 0 2 1 1 1 1 1 1 2 0 0 1 2 2 0 2 0 0 0 0 0 1 0 0 0 0 0 2 0 0 1 1 0 0 0 2 0 2 1 2 1 1 0 1 0 0 0 0 0 2 0 0 2 1 0 1 1 0 1 1 0 2 1 2 2 2 1 2 0 0 0 0 0 1 0 2 0 1 2 0 0 2 0 1 1 0 1 1 0 0 1 0 0 0 0 1 1 0 2 1 1 0 1 0 0 0 0 1 1 0 0 1 2 0 1 0 0 0 0 1 1 2 0 0 1 2 1 0 0 0 0 0 0 1 0 0 1 0 0 0 2 1 1 2 0 0 0 1 2 1 1 1 1 0 0 2 0 0 1 1 2 1 1 1 2 0 1 1 2 1 2 1 1 2 0 1 0 0 0 2 0 0 0 1 1 0 0 0 2 1 1 2 0 1 0 1 2 0 0 1 2 1 2 0 0 0 2 0 1 0 1 1 0 1 2 2 1 0 0 0 0 1 1 0 1 0 0 1 0 0 0 0 0 0 0 1 0 0 1 0 0 0 0 1 1 0 1 1
2 1 0 1 0 0 1 1 0 2 2 0 1 1 2 0 0 2 2 2 2 2 0 2 2 0 0 0 1 2 1 0 0 0 0 0 2 1 0 0 0 0 0 0 0 0 0 0 0 0 0 1 0 1 1 1 0 0 0 1 0 0 0 1 0 0 0 1 0 1 1 1 2 2 2 2 2 0 1 1 0 0 1 0 1 0 0 1 1 2 1 1 2 1 0 1 0 0 0 1 0 0 0 1 2 1 2 2 0 2 0 0 0 0 1 1 1 0 0 0 0 1 2 0 0 2 0 0 0 0 0 0 0 0 0 0 0 0 0 0 0 0 0 0 1 0 0 0 0 0 0 0 0 1 0 1 1 1 0 0 0 1 0 2 1 2 1 0 2 0 0 2 0 2 2 2 2 1 0 0 0 1 2 2 2 0 2 0 0 0 0 0 0 1 1 2 0 1 0 1 1 1 0 2 2 1 1 1 2 0 1 0 1 0 1 2 1 2 2 0 0 0 2 0 0 2 2 0 0 0 0 0 0 0 0 0 1 2 0 0 0 0 0 1 1 1 0 0 2 0 0 0 0 1 0 2 1 2 0 0 0 0 0 0 0 0 1 0 2 0 0 2 1 1 0 0 0 2 2 0 1 0 0 0 1 1 0 2 0 2 0 1 0 2 2 0 2 2 1 0 1 0 2 0 0 0 0 0 1 1 0 1 1 1 2 0 1 0 0 0 2 0 1 1 0 0 0 0 0 2 2 2 1 1 0 0 1 2 0 0 0 2 1 0 1 1 0 1 1 0 0 1 1 2 1 0 0 0 1 0 1 1 2 2 2 1 1 1 2 1 1 1 0 2 0 0 0 0 1 1 1 1 0 0 0 1 0 0 0 0 0 0 0 0 2 0 0 1 1 1 0 1 0 1 1 1 0 1 0 0 0 0 0 2 0 1 0 1 0 0 0 2 0 2 2 2 1 0 2 0 0 1 0 0 0 1 1 2 1 1 1 0 2 0 1 2 1 1 2 0 0 0 0 2 1 1 0 0 0 0 2 0 1 0 2 2 0 2 2 0 1 1 1 2 1 0 0 0 0 0 0 1 2 2 2 0 0 0 1 1 0 2 0 0 1 0 1 1 1 1 1 1 1 1 1 1 1 1 1 0 0 0 0 1 1 0 0 0 0 0 0 2 2 2 1 2 0 1 1 1 1 0 1 0 0 1 1 0 1 1 0 0 0 1 0 2 1 0 2 0 1 1 0 0 0 1 0 1 2 0 0 0 0 1 1 0 1 0 0 0 0 0 0 0 0 0 0 0 0 0 2 0 1 0 1 1 1 0 0 0 1 0 1 0 0 0 0 0 0 0 0 2 0 0 2 2 0 0 1 1 1 0 0 0 0 0 0 0 0 0 0 0 0 0 0 0 0 1 0 0 0 1 0 1 1 0 1 1 1 1 0 1 1 1 2 1 1 1 1 1 0 1 1 1 0 2 1 0 2 1 1 0 1 2 2 2 0 1 1 1 1 0 1 0 0 2 1 0 0 0 0 0 1 0 0 1 1 0 0 1 0 1 0 1 0 1 0 0 1 2 0 0 0 0 1 0 1 2 0 0 1 1 0 0 0 0 0 1 1 1 0 0 1 2 1 1 1 0 0 1 1 0 1 1 2 2 2 0 0 0 0 1 1 1 1 0 0 0 0 0 0 0 0 0 0 1 1 0 2 0 0 2 2 0 0 0 2 2 0 2 0 1 1 1 1 0 0 0 1 1 0 1 0 0 0 2 0 1 0 2 0 2 0 1 1 1 0 1 0 2 0 2 0 2 1 0 1 0 1 1 2 0 0 0 1 1 1 1 1 1 0 1 2 0 0 0 0 2 0 2 0 2 1 1 0 1 0 0 0 0 0 1 1 0 0 1 1 1 0 0 2 0 1 2 0 0 0 2 0 0 1 2 0 0 0 0 1 0 2 0 0 0 0 1 1 2 0 1 1 2 2 0 0 0 0 0 0 1 0 0 1 1 0 0 1 0 0 2 0 0 0 2 1 0 1 1 1 1 0 1 0 0 0 0 1 1 1 0 2 0 0 2 2 0 2 0 1 0 0 0 0 0 0 2 0 0 0 2 2 1 1 1 1 2 1 0 0 1 0 0 2 0 2 0 0 0 0 0 0 1 1 1 2 0 1 1 1 0 1 0 0 0 0 0 1 1 0 0 1 1 0 1 0 1 1 0 0 0 1 0 1 1 0 0 0 0 0 0 0 0 0 0
3 0 1 1 0 0 1 2 0 1 1 0 0 0 0 0 0 0 0 0 0 0 0 1 1 1 0 0 2 1 2 0 1 0 0 0 2 1 0 2 2 0 0 1 2 1 1 0 0 0 0 0 0 0 2 1 0 0 0 1 0 1 0 1 0 0 0 1 0 0 0 1 2 2 2 2 2 0 1 0 1 0 0 1 1 0 0 0 0 2 0 1 1 1 0 1 0 1 0 1 1 0 0 0 1 2 1 1 0 2 1 1 0 0 1 1 1 0 2 0 0 1 0 2 2 0 0 0 0 1 1 1 1 0 0 0 1 0 0 1 0 0 0 0 1 0 0 0 0 0 0 1 0 0 0 0 0 1 0 0 1 1 1 2 1 2 0 2 0 1 1 0 1 2 2 1 2 0 0 0 0 0 2 2 2 0 2 2 0 0 2 2 0 0 0 1 0 0 0 0 0 0 0 2 2 1 1 0 0 0 1 0 1 0 0 2 1 1 2 1 1 1 2 0 0 2 2 0 0 1 1 0 1 1 1 0 1 1 0 2 0 0 2 1 1 1 0 0 0 0 0 0 0 0 0 2 1 2 0 2 0 2 0 0 0 0 1 0 1 1 1 1 0 0 1 1 0 1 2 0 2 0 2 2 2 0 2 2 0 2 0 1 1 2 2 0 2 1 0 0 0 0 2 0 1 0 1 2 1 1 0 1 2 0 1 0 2 0 1 1 0 1 1 2 1 0 1 1 0 0 2 0 0 0 0 0 0 1 1 0 0 0 2 1 0 2 0 0 1 0 0 0 1 2 0 1 1 0 0 1 0 0 2 2 2 2 0 1 2 0 0 2 1 2 0 2 0 0 1 1 1 0 0 0 1 0 0 0 0 1 0 0 2 0 2 2 2 2 0 0 0 0 0 1 1 0 1 1 0 0 0 0 1 0 1 0 1 0 0 0 0 0 0 0 2 2 2 0 0 0 0 0 1 1 2 2 0 1 2 1 1 0 1 1 1 1 2 0 1 0 0 1 0 2 1 1 0 2 1 1 0 2 0 1 0 1 0 2 2 0 0 0 2 1 0 0 1 1 0 1 0 2 1 1 1 0 0 0 0 1 1 1 0 2 0 0 0 1 1 2 0 2 2 2 2 0 1 0 0 1 0 0 1 0 1 0 0 0 0 1 2 2 2 2 0 2 0 0 0 2 0 1 0 0 0 0 0 0 0 0 0 0 0 1 1 0 2 1 1 0 0 1 0 0 1 2 0 1 1 0 1 0 0 1 1 0 1 0 1 2 1 1 1 0 0 0 1 2 0 2 0 0 2 0 0 0 0 1 1 1 0 0 0 1 1 0 2 1 1 2 1 1 0 2 0 2 1 0 1 1 1 0 0 0 0 0 0 1 1 0 0 0 0 0 0 1 1 2 0 0 1 1 0 0 0 1 2 1 1 0 0 0 0 1 1 1 2 2 1 0 0 1 0 0 0 2 0 0 2 0 0 0 0 1 2 2 0 0 1 0 0 1 0 0 0 2 2 0 0 0 0 1 2 0 0 1 1 1 0 1 0 1 0 0 0 0 0 1 0 1 1 0 0 1 0 0 2 2 1 2 0 0 0 0 0 0 0 1 1 1 0 0 0 1 1 2 0 1 1 0 0 0 0 2 0 0 0 1 0 1 0 0 0 0 0 0 0 1 0 0 0 0 0 0 0 2 1 1 1 1 1 1 2 0 0 1 2 1 0 1 1 0 2 0 0 1 1 0 1 1 1 2 0 0 1 0 1 2 2 2 0 0 1 1 0 0 0 0 0 1 0 2 1 2 0 0 1 1 0 1 1 0 0 0 0 0 2 2 1 2 1 1 0 0 0 0 0 1 0 1 0 1 2 0 0 1 1 0 0 0 0 0 0 0 1 0 0 0 0 0 2 0 2 2 0 0 0 0 0 1 1 2 0 0 0 0 1 1 1 0 1 0 1 0 0 1 0 0 1 1 1 0 1 1 0 0 1 1 1 0 1 0 1 1 2 1 2 2 0 1 1 0 2 0 1 1 0 2 0 2 0 0 0 0 1 1 1 0 1 0 0 1 2 0 0 0 1 1 0 1 0 0 0 1 1 1 0 2 2 1 1 1 2 2 1 1 0 1 0 0 2 1 1 1 0 0 1 1 0 1 1 0 2 0 1 1 2 0 2 1 0 0 0 0 0 2 0 0 1 0 1 1 0 1 1 1 2 1 1 1 0 1 0 0 0 0 0 0 0 0 0 1
4 0 0 1 0 1 1 2 0 2 2 0 1 2 1 0 0 1 0 2 2 1 0 2 2 0 2 0 2 0 2 1 0 2 1 1 1 2 0 2 2 0 0 1 1 1 1 0 1 0 0 1 1 1 1 1 0 0 0 1 0 0 1 0 1 2 2 1 0 0 1 2 2 2 1 2 2 0 0 0 0 0 1 0 1 0 0 0 0 2 0 0 2 1 0 1 0 0 0 0 0 0 2 0 2 0 2 1 1 1 0 0 1 1 1 1 1 0 0 2 2 0 2 1 0 1 1 1 1 1 0 0 1 0 1 1 0 0 0 0 0 0 0 0 1 0 1 0 0 1 0 0 0 0 0 0 0 1 0 0 1 0 1 2 0 0 0 0 0 2 2 1 1 1 1 0 2 0 1 1 0 1 1 2 2 1 1 2 0 2 0 2 1 0 1 1 2 0 0 1 1 1 0 2 2 0 0 0 1 0 0 0 1 0 2 2 0 0 1 2 0 0 2 0 0 0 0 0 0 0 0 1 0 0 0 0 0 2 0 0 0 0 2 2 2 2 0 0 2 0 0 0 0 0 0 1 1 2 0 1 0 1 0 1 0 0 0 1 2 1 0 1 2 2 0 0 0 2 2 0 0 0 1 2 2 1 1 1 0 2 0 1 1 2 2 0 1 0 0 0 0 0 1 1 0 0 0 0 1 1 0 0 1 0 1 0 1 1 0 1 0 1 0 1 1 0 0 1 1 2 2 2 0 0 0 0 0 2 0 1 0 0 1 0 0 1 0 0 1 1 1 0 1 1 1 1 1 1 0 0 1 0 1 1 1 1 0 1 1 0 0 2 0 2 1 1 0 0 1 1 1 1 0 0 2 1 0 0 0 1 0 1 1 0 2 2 2 0 0 1 0 1 0 2 2 1 0 0 0 0 0 0 0 1 1 0 0 0 0 0 0 1 0 2 1 1 1 0 2 0 0 1 0 2 2 2 0 2 1 1 1 1 1 1 1 0 1 0 2 0 0 1 0 2 0 0 0 1 0 1 1 1 0 0 0 0 0 1 1 1 1 1 1 2 1 0 0 1 1 0 0 1 2 2 2 0 0 0 0 2 0 1 1 2 1 0 0 1 1 2 0 2 1 1 1 1 1 0 0 0 0 1 0 0 1 0 0 1 0 1 2 2 0 0 0 1 1 1 1 1 1 0 0 0 1 0 1 0 1 1 1 0 0 1 1 2 2 1 1 0 0 0 0 0 1 1 0 0 1 0 0 0 0 1 1 0 1 2 1 0 0 0 1 0 1 1 1 1 0 2 0 0 0 0 0 0 0 2 0 2 1 1 0 0 0 0 2 1 1 1 1 1 0 0 0 1 1 0 0 0 1 0 1 1 1 2 2 1 0 0 0 0 1 1 1 0 1 1 0 0 0 2 0 0 0 1 2 1 1 0 1 1 0 1 1 1 2 2 1 0 0 2 0 2 0 2 0 1 2 0 0 0 2 1 1 2 0 2 0 1 1 0 0 0 0 0 1 0 0 0 1 0 2 1 2 2 1 1 0 0 1 1 0 1 1 0 0 0 1 0 0 1 0 0 0 0 0 0 0 1 1 1 0 1 0 0 0 1 1 1 0 0 0 2 1 0 2 1 1 0 2 1 0 2 0 0 1 0 1 1 1 1 0 0 0 0 0 1 1 1 0 1 1 1 2 1 0 0 1 0 0 1 2 0 0 0 2 2 0 2 0 0 1 1 0 0 0 0 1 0 1 2 1 1 1 1 0 2 0 2 0 2 0 1 1 1 0 1 0 1 0 1 1 1 1 0 2 0 0 2 2 0 0 0 1 1 1 2 2 2 2 2 2 0 0 0 0 1 0 1 0 1 2 0 0 1 0 0 0 0 1 1 0 0 0 0 0 0 0 0 1 0 1 2 0 1 0 0 1 1 0 2 0 1 0 1 1 0 1 0 0 0 0 0 2 2 0 0 2 2 1 0 0 0 0 0 1 1 1 0 1 0 0 0 1 0 0 1 1 1 0 2 2 1 2 2 0 2 0 0 2 1 0 0 0 2 2 0 0 0 0 0 2 1 1 0 0 2 0 1 0 0 1 1 0 1 0 0 0 1 0 0 2 1 1 1 0 0 0 0 2 0 0 1 2 0 2 1 0 1 1 0 2 0 1 1 0 1 2 1 0 1 0 0 0 1 0 0 1 0 0 1 0 0 0 0 0 1 0 1 0 0 0 2 1 0 0 0 0 0 0 0
5 0 0 1 0 0 1 1 0 1 1 1 0 0 0 0 0 0 0 0 0 2 0 2 2 0 1 0 0 2 2 0 0 1 1 0 2 0 0 0 0 0 1 1 2 1 0 0 0 0 0 1 0 0 1 1 1 0 0 0 0 2 0 1 1 1 1 1 0 0 0 0 2 2 0 2 2 0 1 1 1 0 0 2 2 0 0 0 0 2 0 0 1 1 1 1 1 0 0 2 0 0 0 0 1 2 1 1 1 1 1 2 0 1 0 1 1 0 0 2 2 0 2 1 0 1 1 1 1 2 0 0 0 0 0 0 0 0 0 0 1 0 0 0 0 1 0 0 0 1 0 0 0 0 0 0 0 0 0 0 1 1 0 2 0 1 0 2 0 1 1 0 0 0 1 1 2 0 1 0 0 2 2 2 2 0 2 2 0 2 0 2 0 2 2 2 1 0 0 0 0 0 0 0 0 2 1 0 1 0 0 0 1 0 2 2 0 0 0 0 2 2 2 0 1 1 0 0 0 1 0 0 0 0 1 1 1 2 0 0 0 0 2 2 2 2 0 0 2 0 0 0 0 1 0 1 0 2 1 0 1 1 0 0 0 0 0 0 2 0 0 2 1 1 0 0 0 2 2 0 0 0 0 1 1 1 0 2 0 2 0 0 0 1 2 0 2 0 0 1 0 0 2 0 0 1 0 1 0 1 0 1 1 1 1 0 2 1 0 0 0 2 1 1 2 0 0 0 0 1 1 1 0 0 0 0 0 1 2 1 1 1 1 0 0 0 0 0 1 0 1 0 0 0 0 0 0 1 0 0 0 0 0 0 0 0 1 1 1 1 1 1 0 2 0 1 0 0 0 2 0 1 1 1 1 1 0 0 0 0 0 0 1 0 2 1 1 1 0 0 0 0 0 2 1 1 0 0 0 0 0 0 0 0 1 0 1 0 0 0 0 1 0 1 1 2 2 1 1 0 1 0 0 2 0 0 1 1 2 1 1 0 0 2 0 2 2 2 2 0 0 1 0 2 0 0 0 1 1 1 2 0 1 1 1 2 0 2 2 0 1 1 2 0 1 1 1 1 1 1 2 1 1 1 1 1 0 1 0 0 1 1 0 1 2 0 2 1 1 2 0 2 1 1 1 1 1 2 1 0 0 0 0 0 0 0 0 1 0 1 1 2 2 2 0 2 0 1 1 1 1 1 0 0 1 0 1 0 1 1 0 0 1 1 0 1 1 1 1 0 0 1 1 1 0 0 0 0 1 1 1 0 1 0 0 1 1 1 2 1 1 0 1 0 1 1 1 1 0 1 1 0 1 0 0 0 0 1 1 1 0 2 2 0 1 0 1 0 0 0 0 1 0 0 0 0 0 0 1 1 1 0 0 1 0 1 1 1 0 1 0 1 0 0 0 1 1 1 0 0 0 1 0 0 0 1 2 0 1 1 0 0 0 1 1 1 2 1 1 0 0 1 1 1 1 2 2 1 1 0 0 0 2 1 1 1 0 1 1 1 1 0 0 0 0 0 1 0 0 0 1 0 1 0 0 1 1 0 0 1 0 0 1 0 1 0 0 0 2 2 0 1 0 0 1 0 2 2 0 0 0 0 0 1 0 0 0 1 1 1 0 0 0 1 1 2 0 1 1 0 1 0 0 2 0 0 1 0 0 0 0 0 1 1 1 0 0 1 1 1 1 1 0 0 0 2 0 0 1 1 0 1 2 0 0 1 2 1 0 2 0 0 1 2 2 0 0 0 0 1 0 2 2 2 1 1 1 1 0 1 0 1 1 2 1 1 0 1 0 1 0 0 1 2 1 0 1 0 0 2 2 2 0 0 2 2 2 2 2 2 1 2 1 0 0 0 0 2 0 2 1 2 2 0 0 2 0 0 0 0 0 1 0 0 0 0 0 0 0 0 2 0 0 2 0 0 0 0 0 0 0 1 0 0 1 0 1 1 1 0 0 0 2 0 1 1 0 1 1 2 2 1 0 0 0 0 0 0 0 0 0 0 2 0 0 0 0 0 1 1 1 1 2 1 1 2 0 1 0 1 1 1 0 0 1 1 2 0 2 0 0 2 1 1 2 0 1 2 1 1 2 0 0 2 0 0 0 2 2 0 0 0 0 0 0 1 0 0 0 0 1 0 1 1 0 0 1 2 0 2 2 0 1 1 0 1 1 0 1 1 0 1 0 0 0 1 1 0 1 0 0 1 0 0 1 0 0 0 0 0 0 1 0 1 0 0 0 0 1 0 1 0
6 1 0 2 0 0 1 1 0 1 1 2 0 1 0 0 0 0 1 1 0 1 0 1 1 0 2 0 1 2 2 1 2 2 0 2 0 1 1 0 0 0 0 0 1 1 1 0 0 0 0 1 0 0 2 0 0 0 0 0 0 1 0 2 0 0 1 0 0 0 0 1 2 2 1 2 2 0 2 0 1 0 1 1 2 0 0 2 2 2 1 1 1 1 0 0 0 1 0 1 1 0 0 1 2 1 2 2 0 2 1 2 0 2 0 2 1 0 0 2 2 0 2 1 0 0 2 1 1 2 0 0 0 0 0 0 0 0 0 0 0 0 0 0 0 0 0 0 0 0 0 0 0 0 0 0 1 1 1 1 2 1 1 1 1 0 0 1 0 1 1 1 2 2 2 2 1 0 1 1 0 0 0 2 2 2 1 2 0 1 1 2 0 2 2 2 2 0 0 1 1 1 0 0 0 2 2 1 1 0 0 0 1 0 0 2 0 1 2 1 0 0 2 0 0 0 0 0 0 0 0 0 0 1 1 1 0 2 0 0 0 1 2 1 1 1 0 0 2 0 0 0 0 1 1 1 2 2 1 0 1 1 0 0 0 0 0 0 2 0 0 2 0 0 1 1 0 2 1 0 0 1 0 1 1 1 0 1 0 2 0 1 0 2 2 0 1 1 0 0 0 0 0 2 0 0 0 1 2 2 0 2 0 0 0 0 1 1 0 0 0 1 1 2 1 0 0 1 1 1 2 2 0 0 0 0 0 0 2 1 0 0 0 0 0 1 0 0 2 0 0 0 1 2 1 0 0 1 0 2 0 0 0 0 0 0 0 1 1 0 0 2 1 2 0 0 0 0 0 2 2 1 0 1 1 0 0 0 0 0 0 0 1 0 2 1 0 1 1 1 0 1 0 1 1 0 2 2 0 0 0 0 0 1 1 0 1 0 0 0 0 0 0 1 0 0 0 1 2 1 0 1 0 2 0 0 1 0 0 0 1 1 1 1 1 1 1 2 2 0 0 1 0 1 1 0 1 2 0 2 0 2 0 0 0 0 0 2 2 0 0 0 1 2 1 0 1 0 0 2 1 2 1 1 0 0 0 0 0 1 0 2 0 1 1 0 0 0 0 2 0 2 1 1 1 1 2 2 0 2 0 0 0 1 1 0 0 1 0 1 2 2 1 1 0 1 1 1 1 2 0 1 0 1 0 0 0 0 1 1 1 0 0 1 1 1 0 2 0 0 0 0 0 0 1 2 0 0 1 0 0 0 1 0 0 1 1 1 1 1 0 1 0 0 0 0 0 1 0 2 0 0 1 0 1 1 1 0 0 0 1 1 0 0 0 0 2 0 0 1 1 2 1 1 1 2 0 0 2 2 1 0 0 0 0 0 0 0 0 0 0 0 0 0 0 0 1 2 0 0 1 1 1 0 0 1 2 0 0 0 0 1 0 0 0 0 2 0 2 0 0 2 0 2 0 2 0 0 1 0 0 0 1 1 1 2 1 0 1 1 1 0 1 0 0 2 1 0 1 0 1 1 2 1 1 1 2 1 0 1 0 0 0 0 1 0 1 0 2 2 0 2 0 0 1 0 1 1 1 1 1 0 0 0 0 2 0 2 2 2 0 0 0 1 1 1 1 0 0 0 1 0 1 1 1 1 1 1 1 2 1 1 0 0 1 0 0 1 0 0 0 0 1 0 1 1 0 1 2 0 0 1 2 1 0 0 2 1 0 2 0 0 1 0 1 0 0 0 1 2 0 1 1 1 0 1 1 0 0 2 0 2 0 1 1 1 0 1 0 1 0 1 0 2 0 0 0 0 0 0 0 0 0 0 1 2 1 2 1 1 1 1 1 0 0 0 0 1 1 2 0 2 2 0 0 1 1 0 0 0 0 0 0 0 1 0 0 0 0 0 2 0 1 2 0 1 0 1 0 0 0 0 0 0 0 0 1 0 2 0 0 0 1 2 2 2 1 0 1 0 1 0 0 0 0 0 1 2 1 0 1 0 1 1 2 2 2 2 2 1 1 0 2 1 1 1 1 2 0 2 0 1 0 0 1 1 1 0 1 0 0 1 2 1 1 0 1 1 0 1 0 0 0 1 0 0 0 1 2 1 1 1 1 2 2 2 0 0 0 0 2 1 1 0 1 1 1 0 0 1 1 1 2 0 0 1 2 1 2 1 1 0 0 0 0 2 0 0 2 0 0 0 0 2 0 1 1 0 1 0 0 0 1 1 1 0 1 1 1 0 1 2
7 0 0 1 0 0 2 2 0 1 1 0 0 1 0 0 1 0 0 1 1 2 1 2 2 0 2 0 2 0 1 0 1 2 0 0 2 1 0 2 2 0 0 1 1 1 0 0 0 0 0 0 1 1 1 1 0 0 0 0 0 2 0 2 1 1 0 1 0 1 1 1 2 2 2 2 2 0 1 1 1 0 0 2 2 0 0 0 0 2 0 1 1 1 1 2 1 2 1 2 1 0 1 0 2 0 2 0 2 0 0 1 1 2 1 2 2 0 1 0 0 1 2 0 0 1 0 1 1 2 0 0 0 0 0 0 0 0 0 0 0 0 0 0 0 1 1 0 0 2 1 2 0 0 0 0 1 0 1 0 1 2 0 2 0 1 0 0 1 2 1 1 0 1 1 0 2 0 0 1 0 1 0 2 0 0 2 0 0 0 1 1 0 0 2 1 1 0 0 0 0 0 0 2 2 1 1 1 1 0 1 0 1 0 1 2 2 0 2 0 0 0 2 0 1 1 0 0 0 0 0 0 0 0 0 0 0 2 0 0 0 0 2 1 1 1 0 0 1 1 1 1 1 1 0 0 1 1 0 0 0 0 0 0 0 0 1 0 2 0 0 0 1 1 0 0 0 2 1 0 0 1 1 1 2 1 0 2 0 2 0 2 0 0 2 0 2 0 1 0 1 0 2 0 0 1 0 0 0 0 0 0 0 1 1 0 2 0 0 0 0 2 1 1 0 0 0 0 0 1 1 1 1 0 0 1 1 1 2 0 0 0 1 0 0 1 1 0 0 2 2 0 0 1 0 0 0 1 0 1 0 0 2 0 2 0 2 2 2 1 1 1 1 2 0 1 0 1 0 2 0 2 0 1 1 0 0 0 0 1 0 0 2 0 1 1 1 1 2 2 1 2 0 1 1 1 1 1 0 0 0 0 0 0 0 0 0 1 0 0 0 1 0 1 0 1 0 0 1 0 0 1 0 2 1 1 0 0 0 0 1 0 1 1 0 1 1 0 2 0 0 0 0 1 1 0 1 2 1 2 0 2 0 1 0 1 0 2 2 0 0 0 2 1 0 1 0 1 1 1 2 1 2 2 0 2 0 1 0 1 1 2 0 0 0 0 0 1 1 2 0 2 1 1 1 1 1 1 1 0 0 0 1 1 0 0 0 0 0 0 0 2 2 2 1 2 0 0 0 2 0 0 0 0 1 1 1 0 1 1 1 1 0 0 0 1 2 0 2 1 0 1 0 0 2 1 0 0 1 0 0 0 0 0 0 0 0 2 1 0 1 1 1 0 1 1 1 1 0 2 0 0 2 0 0 1 1 1 0 1 1 1 1 2 2 0 1 0 0 0 0 2 1 1 0 2 1 0 1 1 0 0 1 1 1 1 2 0 0 0 0 0 0 0 0 0 1 1 0 0 0 2 1 0 0 1 2 0 0 0 0 1 0 2 2 1 1 0 2 1 0 0 0 2 1 2 1 0 1 0 0 0 1 2 2 2 1 1 0 0 0 1 0 0 1 2 2 1 1 1 1 0 2 0 1 1 2 0 0 1 1 1 0 0 1 0 0 0 1 2 1 1 0 1 1 0 2 2 0 0 0 0 0 0 0 0 0 2 2 2 0 0 0 2 1 0 2 1 0 0 1 0 0 2 0 0 1 0 1 1 0 1 1 1 1 0 0 0 1 1 1 1 2 0 0 1 0 1 1 1 1 0 2 1 0 1 2 2 1 1 0 1 1 1 0 0 0 0 1 1 0 2 0 0 0 2 0 2 0 2 0 2 1 2 2 1 0 0 0 1 0 2 0 2 0 0 1 1 0 1 1 0 2 2 0 2 2 2 1 2 2 2 2 1 0 1 1 1 0 2 0 1 1 1 0 1 0 0 0 0 1 1 1 0 0 1 1 0 0 0 2 0 1 2 0 0 0 0 1 1 0 1 0 0 0 1 1 0 2 0 0 0 1 0 2 2 0 1 0 1 2 0 0 0 0 0 0 2 0 0 0 0 1 1 1 1 1 1 0 1 1 1 1 0 1 2 0 1 0 1 0 1 0 0 0 1 1 1 2 1 0 2 2 0 0 0 1 2 1 1 2 0 0 1 0 0 0 1 1 1 1 1 2 2 1 1 0 0 0 0 2 1 0 0 2 0 2 0 0 1 1 1 1 0 1 0 1 0 1 0 0 0 0 1 0 0 0 0 1 0 0 1 0 2 0 1 1 1 0 1 1 0 0 0 0 0 0 0 0 0 0 1
8 0 0 1 0 0 1 1 0 1 0 1 0 0 0 0 0 1 0 1 1 2 1 2 2 0 1 0 2 1 1 1 0 1 0 1 1 1 0 0 0 0 0 1 1 1 0 0 0 0 0 0 0 0 2 1 0 0 0 1 0 1 0 1 1 0 1 0 1 1 0 2 2 2 1 2 2 0 0 0 1 0 0 1 1 2 0 1 1 1 1 1 2 2 1 1 1 1 0 2 0 0 0 2 2 0 2 2 0 2 1 2 0 1 0 1 0 0 1 2 2 0 2 0 0 2 0 1 1 2 0 0 0 0 0 0 0 1 0 1 1 0 1 0 1 0 0 0 0 1 1 2 0 0 0 0 1 0 0 0 2 1 0 2 0 1 0 0 1 2 1 1 0 2 0 0 2 1 0 0 0 0 1 2 1 0 2 1 0 0 0 1 0 2 2 2 2 0 0 0 0 0 1 1 1 0 0 0 1 0 1 0 1 0 0 2 1 0 2 0 1 1 2 0 1 1 0 0 0 2 0 0 0 0 0 0 0 2 0 0 0 1 1 1 2 2 1 0 1 1 1 1 0 0 0 1 0 1 0 0 1 0 0 0 0 0 0 0 1 0 0 1 1 1 0 0 0 2 2 0 0 0 0 2 2 0 1 0 0 2 0 2 1 2 2 0 2 1 0 0 0 0 2 0 1 2 0 0 1 1 0 0 1 0 2 0 1 1 0 0 1 0 2 2 1 0 0 2 2 1 0 0 1 0 0 0 0 0 2 1 0 2 2 2 0 0 1 0 1 1 0 1 0 1 0 0 0 0 0 1 0 0 1 0 1 0 0 2 2 0 0 2 0 2 0 0 0 0 0 2 1 0 0 0 2 1 0 0 0 1 0 0 1 0 2 0 0 0 1 1 0 1 0 0 0 0 2 1 0 0 0 0 0 0 2 0 1 1 0 0 0 1 1 0 0 1 0 2 2 0 1 1 0 2 0 0 2 1 1 1 2 0 2 0 0 2 2 0 0 2 2 0 0 2 0 0 0 2 0 1 1 2 0 0 0 0 0 2 2 0 1 1 0 2 0 0 0 0 0 0 0 1 0 0 0 1 0 0 1 0 1 1 1 1 1 0 1 2 2 2 0 2 2 2 1 1 1 0 0 1 0 0 1 0 1 0 1 0 0 1 1 1 2 2 1 2 0 0 0 2 0 2 0 1 0 1 0 0 1 1 0 0 0 2 2 1 1 1 1 0 1 1 0 0 1 1 1 1 0 1 1 0 1 0 0 2 2 0 0 1 0 0 0 0 0 0 0 1 0 2 0 0 1 0 0 0 0 2 1 2 0 1 0 0 0 0 0 0 0 1 1 2 0 0 0 2 2 0 1 1 0 0 0 0 0 0 0 2 1 1 0 1 0 1 1 0 0 1 0 0 0 1 0 0 0 1 2 1 1 0 1 0 0 1 1 1 2 1 1 0 1 1 0 1 0 2 1 1 1 0 0 0 1 1 1 1 1 2 0 1 0 1 1 1 1 2 2 2 2 2 0 0 1 1 1 1 1 0 1 2 0 1 0 1 2 0 0 0 2 2 0 1 0 1 1 0 2 2 0 0 1 1 0 0 0 1 0 2 1 1 1 0 1 2 0 2 1 0 0 0 0 0 0 2 1 1 0 1 0 2 1 2 0 0 0 1 0 1 1 1 0 1 0 0 0 2 1 0 1 1 0 1 2 0 0 0 2 2 0 2 0 1 1 0 0 1 1 0 1 1 0 1 0 0 0 1 1 2 0 0 2 2 1 2 1 0 0 0 0 2 0 1 0 0 0 0 1 0 1 1 2 0 0 0 0 2 0 2 1 1 1 1 1 1 1 2 1 1 0 1 1 1 2 0 0 1 1 0 0 0 0 0 0 0 0 0 0 0 0 0 2 0 1 2 0 0 0 0 0 0 0 1 0 0 0 1 1 1 1 0 0 0 1 1 2 2 0 2 1 0 0 0 0 0 0 0 1 2 1 0 1 0 1 0 2 2 2 2 0 0 0 1 1 0 0 0 2 1 0 2 0 2 0 0 0 1 1 1 2 0 0 2 1 2 1 1 2 0 1 1 0 0 0 1 0 0 0 0 0 0 0 0 2 1 0 1 0 1 0 0 2 0 0 1 1 1 1 1 0 2 1 0 1 0 0 0 1 0 1 2 1 0 0 0 1 0 1 0 0 1 0 2 0 1 0 0 0 0 0 0 0 0 0 2 2 0 0 0 0 0 1 1
9 0 0 2 0 0 1 1 0 1 0 1 0 0 0 0 0 0 1 1 0 1 0 2 2 0 2 0 1 1 2 0 0 1 0 1 1 0 0 0 0 0 0 0 2 0 0 0 0 0 0 0 0 0 2 1 0 0 0 1 2 0 0 1 1 0 0 0 0 0 0 0 2 2 1 2 2 0 2 0 1 0 0 0 0 0 0 0 0 2 0 0 1 0 1 2 1 0 0 2 0 0 1 0 2 0 2 2 0 2 0 1 0 2 0 2 2 0 0 2 2 0 2 2 0 0 2 0 0 1 0 1 0 0 0 0 0 0 0 0 0 0 0 0 0 0 0 0 0 0 0 0 0 0 0 0 0 1 0 0 1 1 0 2 2 2 0 0 0 2 2 0 0 2 1 1 2 0 0 2 1 1 1 2 2 1 2 0 0 0 1 1 0 1 1 0 1 0 0 1 1 1 0 2 2 1 1 1 2 0 1 0 1 0 1 1 1 1 0 0 1 1 2 0 0 2 2 0 0 1 1 0 1 1 1 0 0 2 0 0 0 0 1 0 1 1 0 1 1 1 1 1 0 1 0 1 1 1 1 0 1 1 0 0 0 0 0 0 2 2 0 2 0 0 0 0 0 2 1 0 1 0 0 2 2 1 0 2 0 2 0 1 0 1 1 0 1 0 0 0 0 0 2 0 0 0 2 1 1 1 1 2 1 1 1 0 2 0 1 1 0 1 0 1 1 0 0 2 1 2 2 2 0 0 0 0 0 1 1 0 0 0 1 0 0 0 1 0 0 0 0 0 2 2 2 2 2 1 0 1 0 0 1 1 1 0 1 2 2 0 0 2 1 2 0 1 0 1 0 2 0 0 0 0 2 1 0 0 0 1 0 0 1 0 2 1 1 0 1 1 1 1 0 1 1 1 1 0 0 0 0 0 0 1 1 0 1 0 0 0 0 1 0 1 0 1 0 1 0 0 0 0 0 1 1 1 1 1 1 1 0 2 2 0 0 1 1 1 2 0 0 0 0 1 1 0 1 1 2 1 1 2 0 0 1 1 0 1 1 1 0 0 0 2 0 1 0 0 0 0 0 1 2 2 1 0 1 0 1 0 1 0 0 2 2 0 0 2 2 1 1 2 2 2 2 0 2 0 0 1 0 0 0 0 1 0 0 0 0 2 2 2 2 1 0 1 1 0 0 2 0 2 0 0 1 1 1 0 2 2 1 1 0 1 0 2 1 1 1 0 0 1 0 0 0 0 0 1 0 1 2 0 0 1 1 0 2 2 1 0 1 1 1 0 1 1 1 1 0 2 0 0 2 0 1 1 1 0 0 0 0 2 0 0 0 0 2 0 0 0 0 1 1 0 0 2 1 0 1 0 0 0 0 0 0 0 0 1 0 0 0 0 0 0 0 0 0 2 0 0 0 2 1 0 0 1 2 2 1 0 0 0 0 1 1 0 1 1 2 0 1 2 2 0 0 2 2 0 2 0 0 0 0 0 0 1 1 1 0 0 0 2 0 0 0 2 2 0 1 0 1 2 2 1 2 2 1 0 1 1 0 1 0 1 1 0 0 0 2 2 0 2 0 0 2 0 1 2 0 0 0 0 0 0 1 1 1 0 0 0 0 0 0 2 2 0 2 1 1 0 2 1 0 2 0 0 0 0 1 1 1 1 0 0 0 1 0 1 1 1 1 1 1 1 0 1 0 0 1 0 0 1 2 0 0 2 2 1 0 2 0 1 1 0 0 0 0 0 1 1 1 1 0 0 0 2 0 2 0 1 1 2 2 2 0 0 0 2 0 2 0 1 0 2 1 0 1 1 0 1 1 0 0 0 0 2 0 1 2 2 1 2 0 0 0 1 0 2 0 2 0 2 1 0 0 2 0 0 0 1 0 1 0 0 0 0 0 0 0 0 2 0 0 2 0 0 0 1 0 0 0 1 1 0 0 2 2 0 2 1 1 0 1 0 2 2 0 0 2 1 1 0 0 1 0 2 0 2 1 0 1 0 1 2 1 0 0 2 0 0 0 2 2 0 1 1 1 1 0 2 0 1 0 0 2 1 2 0 1 0 0 1 2 1 1 0 1 0 0 0 0 0 0 1 0 0 0 1 2 0 0 0 2 2 1 0 0 2 1 2 2 0 2 0 0 0 0 1 0 1 1 0 1 0 1 0 1 1 1 2 1 1 0 0 0 1 0 0 0 0 0 2 0 2 0 1 1 0 0 0 0 0 0 0 0 0 0 0 0 0 1 1
10 0 1 0 0 0 1 2 0 2 1 0 1 1 1 0 0 1 0 1 1 2 0 1 2 0 1 0 1 2 1 0 0 0 0 0 2 2 0 1 0 1 0 0 2 0 0 0 0 0 0 1 0 1 1 1 0 0 0 0 1 1 0 1 1 1 1 1 0 0 0 1 2 2 2 2 2 0 1 0 2 0 1 0 1 0 0 1 1 2 0 0 1 1 1 1 0 0 0 1 0 0 2 0 2 0 2 1 1 1 1 2 1 1 2 2 2 1 2 1 1 0 2 1 0 1 1 1 1 1 0 0 0 0 0 0 0 0 0 0 1 0 0 0 1 0 0 0 0 1 1 1 0 0 0 0 0 2 1 0 1 1 0 2 1 0 0 1 0 1 1 0 1 1 0 1 1 1 1 1 0 1 0 0 0 0 0 1 0 0 1 2 0 1 1 2 0 0 0 0 0 0 0 0 0 1 1 1 2 0 1 0 1 0 0 2 1 2 1 0 1 1 2 0 0 2 2 0 1 1 0 0 0 0 0 0 0 2 0 0 0 1 2 1 1 1 0 0 2 0 0 0 1 1 0 0 0 2 0 1 0 1 0 0 0 0 1 1 2 0 0 1 0 0 0 0 0 2 2 0 0 0 0 1 1 1 0 1 0 1 1 1 0 2 2 0 2 1 0 1 0 1 0 2 0 0 0 0 2 2 0 2 1 0 2 0 2 0 0 0 0 1 0 1 1 0 0 0 0 2 2 2 0 0 0 0 0 1 1 0 0 0 2 0 0 2 1 1 0 2 2 0 0 2 0 2 2 2 0 0 0 0 0 0 0 0 1 0 1 1 1 1 1 1 0 0 0 0 0 2 0 0 0 0 0 1 0 0 0 0 0 1 1 0 1 1 1 0 1 1 0 1 0 2 1 1 0 0 0 0 1 0 1 0 1 1 0 1 0 0 1 1 0 1 0 1 0 0 1 1 0 0 0 2 1 1 0 1 2 1 0 0 2 0 0 2 2 2 2 0 0 0 0 1 2 1 1 0 1 0 1 0 0 0 1 1 1 2 2 0 0 0 1 1 0 1 0 0 0 0 2 1 0 0 0 1 0 0 0 0 1 0 0 1 0 0 1 1 2 1 1 2 2 0 2 1 2 0 1 0 1 0 1 0 0 0 1 0 0 2 1 2 2 2 2 2 0 1 1 1 1 0 0 1 0 0 1 0 1 1 0 0 1 1 1 1 2 1 2 0 0 0 0 0 0 1 0 1 2 0 0 0 0 1 1 0 1 1 2 1 1 1 1 0 1 1 1 2 0 2 0 0 0 0 1 0 0 1 0 1 0 0 1 0 0 0 0 1 1 1 1 1 0 0 2 2 0 0 2 2 0 0 0 1 0 0 0 2 2 0 0 0 0 1 1 1 1 1 0 0 1 1 0 0 0 2 2 0 0 0 1 1 0 0 2 1 1 1 2 0 1 1 1 0 0 1 2 0 2 0 0 0 2 1 1 2 0 1 0 0 0 1 1 0 0 1 1 2 2 2 0 0 2 2 1 2 1 0 1 2 0 0 0 0 0 0 0 0 1 1 0 0 0 0 0 0 0 0 0 1 1 1 0 0 0 0 0 0 0 0 0 0 0 2 1 1 2 2 1 0 2 0 0 2 1 0 0 1 0 2 1 2 0 0 0 1 0 0 0 0 0 0 1 0 0 2 1 0 2 0 0 0 2 0 0 0 2 1 0 2 0 0 1 0 1 0 0 0 1 1 0 1 0 0 1 0 1 2 0 1 1 2 1 1 1 0 0 1 0 1 0 1 1 2 1 1 0 0 1 1 2 0 0 0 1 2 1 2 0 0 0 0 0 0 1 1 0 1 0 2 0 2 2 0 0 2 0 1 1 0 1 1 0 0 0 0 0 1 0 0 2 0 1 1 2 0 1 0 0 0 1 1 0 0 0 1 1 0 1 0 0 0 0 2 2 2 0 1 1 1 1 0 1 1 0 2 0 1 0 0 1 0 0 1 2 1 2 0 1 0 0 2 0 0 2 2 0 1 0 1 0 1 0 0 1 1 1 1 2 1 0 1 2 0 0 0 1 1 0 0 0 0 0 0 1 0 0 1 2 0 0 0 2 1 1 2 0 0 0 0 2 1 0 0 2 0 2 1 1 1 1 0 1 0 2 0 0 0 2 1 0 0 0 0 0 1 0 0 1 0 0 1 0 1 0 0 0 0 1 0 1 1 0 1 1 0 1 0 0 0 1 1
11 1 0 1 0 1 1 2 0 1 1 0 1 2 2 0 0 1 1 0 0 2 1 2 2 0 1 0 0 1 2 0 1 2 0 0 2 0 0 0 1 0 0 0 2 0 0 0 0 0 0 0 0 1 0 0 0 0 0 0 1 0 0 2 0 0 1 0 0 1 1 1 2 2 2 2 2 0 2 0 2 0 1 1 2 0 0 0 0 1 0 0 2 1 2 2 2 2 0 2 1 0 2 0 2 0 2 2 0 2 1 1 0 2 0 2 2 0 1 1 1 0 1 1 1 1 0 2 2 2 0 0 1 0 0 0 1 0 0 0 0 0 0 0 1 0 0 0 0 1 0 1 0 1 0 0 1 1 0 0 1 0 0 2 0 1 0 1 1 2 1 1 0 1 2 2 1 0 0 0 0 0 0 2 2 2 0 2 0 0 1 2 0 1 2 1 2 0 0 0 0 0 1 1 1 1 1 1 1 0 2 0 2 1 1 2 0 1 1 1 1 1 2 0 1 0 0 1 1 0 0 1 0 0 0 0 0 2 0 0 0 0 2 2 2 2 0 0 2 0 0 0 1 0 0 1 0 1 0 0 0 0 0 0 1 0 0 1 2 1 0 2 1 1 1 2 0 2 1 0 1 0 1 1 1 1 1 0 0 1 1 1 0 1 2 1 0 0 0 1 0 0 2 0 1 1 0 0 0 0 0 0 1 0 1 0 1 1 2 2 1 0 1 2 0 0 0 1 0 1 2 1 1 1 0 0 0 1 1 0 1 2 0 0 0 1 0 1 1 1 1 1 0 1 0 0 0 1 0 0 0 0 2 1 2 0 0 0 1 1 1 1 0 2 0 0 0 0 1 1 1 1 0 0 0 0 0 0 0 0 0 1 1 0 2 0 0 1 1 1 0 1 0 1 0 0 1 1 0 0 0 1 0 1 0 0 0 1 1 0 0 1 1 2 0 2 0 0 0 0 0 0 0 1 1 1 0 0 0 0 1 1 1 1 0 1 1 1 1 0 0 0 0 2 1 1 0 0 0 0 1 1 0 0 1 1 1 1 1 1 1 1 2 2 2 0 2 1 1 0 2 1 1 1 1 1 0 0 1 0 1 1 0 0 1 0 0 0 0 2 0 2 1 1 1 1 1 1 1 2 1 0 0 1 0 0 0 2 0 2 2 2 2 2 0 2 0 1 1 1 1 0 0 0 1 1 1 0 1 1 0 0 0 1 0 0 1 2 0 0 0 0 1 1 1 1 0 0 1 1 1 0 1 0 0 2 2 2 1 0 1 1 0 0 0 0 0 0 0 1 0 0 0 0 0 0 0 0 0 0 0 1 0 0 0 0 1 0 0 1 1 2 1 1 0 2 1 1 2 2 0 0 0 1 1 1 0 1 1 0 0 0 0 0 0 1 1 1 0 0 2 1 1 0 0 1 2 1 0 0 0 1 0 2 2 1 1 0 1 0 0 2 2 0 0 1 2 1 1 0 0 0 1 2 2 2 1 1 1 0 0 0 1 0 0 2 1 0 0 0 1 0 2 1 1 2 1 0 0 2 0 0 0 0 1 0 0 0 1 1 0 0 0 1 1 0 2 1 0 0 1 0 0 1 0 0 0 1 1 1 0 0 1 2 0 1 1 0 0 0 1 0 0 2 0 0 1 0 1 1 1 1 0 0 0 0 0 1 0 1 0 1 1 0 0 1 0 0 2 0 0 2 2 0 0 1 2 1 0 0 1 0 2 0 0 0 0 0 0 1 0 0 0 0 0 1 1 2 1 2 0 1 2 2 2 0 0 0 0 1 0 1 2 2 2 1 0 0 0 1 1 0 1 1 1 2 2 2 1 2 1 1 0 0 0 1 0 1 0 2 1 2 1 0 0 2 0 0 0 0 0 1 0 0 0 0 0 0 1 0 0 0 1 2 0 0 1 0 1 1 0 1 1 0 0 1 1 0 2 0 0 0 0 0 1 1 0 0 2 2 2 0 0 0 0 0 0 1 1 0 1 0 0 0 2 2 2 2 0 0 0 2 1 1 2 1 0 2 0 2 0 1 0 0 0 1 1 1 2 1 0 2 0 1 0 0 1 1 0 0 0 0 0 1 1 1 1 2 2 1 0 0 2 0 1 2 0 1 0 0 2 0 1 1 1 0 1 0 0 1 0 1 1 0 2 0 1 0 2 1 0 0 0 0 2 0 0 1 2 0 1 1 1 1 0 0 0 1 0 1 0 0 0 0 0 1 0 0 0 0 0 1
12 1 1 2 0 0 1 1 1 1 1 1 0 1 0 0 1 0 0 0 1 1 0 2 2 0 0 0 2 0 2 0 0 2 2 1 1 0 0 0 0 0 0 1 2 0 0 0 1 1 1 1 0 0 2 1 1 0 0 1 0 1 0 2 1 1 1 1 0 1 0 1 2 2 1 2 2 0 1 0 1 0 1 0 1 0 1 0 0 1 0 0 1 1 1 1 1 0 0 1 0 0 0 1 2 1 2 1 1 1 1 1 0 1 0 2 1 1 1 2 2 0 1 2 1 0 1 1 1 2 0 0 0 0 0 0 0 0 1 0 0 0 0 0 1 0 0 0 0 0 0 0 0 0 0 0 1 2 1 1 2 0 0 2 1 1 1 1 0 0 0 1 1 2 1 1 1 0 0 1 1 1 1 1 1 0 1 0 0 0 1 1 1 1 2 1 1 0 0 1 1 1 0 1 1 1 1 2 0 0 2 0 1 0 2 2 0 1 1 1 1 1 1 1 1 1 2 0 1 2 0 0 0 0 0 0 0 1 0 0 0 0 1 0 0 0 0 0 2 0 0 0 0 0 0 2 1 2 0 0 0 0 0 0 1 1 0 0 1 0 0 2 1 1 0 0 0 2 1 0 0 0 0 1 1 0 2 1 0 1 1 0 1 2 2 0 2 2 0 2 0 1 2 0 0 1 1 1 2 2 0 1 1 0 2 0 1 1 0 0 0 1 0 1 0 0 2 0 0 0 2 1 1 0 0 0 0 1 1 1 0 0 1 0 0 2 0 0 2 1 1 0 0 1 0 0 1 0 0 1 0 0 2 2 2 1 0 2 2 0 0 2 1 2 0 1 0 0 0 2 0 0 0 0 1 0 0 1 1 0 0 0 1 0 2 0 0 1 0 0 0 0 0 2 2 1 0 0 0 0 0 0 0 0 0 0 0 0 0 0 0 0 1 1 0 2 0 0 1 0 0 0 0 0 0 1 0 1 1 0 2 0 1 1 1 2 2 0 1 0 0 0 0 2 2 2 0 0 0 0 2 0 1 1 1 2 0 2 2 0 1 1 0 2 1 0 0 0 0 1 1 1 1 1 0 1 0 1 1 1 0 2 0 1 0 0 1 1 1 2 0 2 2 2 2 0 2 1 1 1 0 0 1 1 1 0 1 0 0 1 1 2 0 0 0 0 2 0 0 2 0 2 0 1 0 1 0 0 2 2 1 1 0 2 2 1 2 2 0 0 0 0 1 0 0 1 0 0 0 0 0 1 1 0 0 1 1 1 2 0 0 0 1 0 1 1 1 0 0 1 1 0 0 0 0 0 0 1 0 1 1 1 0 0 0 0 0 0 0 0 0 1 0 0 0 1 1 0 1 1 0 0 0 0 0 0 0 0 0 1 1 1 0 0 0 0 2 1 0 0 1 1 0 0 0 1 2 0 0 0 0 0 0 1 1 1 2 0 0 0 0 2 1 1 1 1 2 0 1 0 0 0 2 1 1 2 0 1 1 0 0 1 1 0 0 2 1 0 1 0 0 2 2 2 2 2 1 1 0 0 0 1 1 0 0 1 0 0 2 2 0 1 0 1 1 0 2 2 0 0 1 1 0 1 0 0 0 2 2 2 0 0 0 2 2 0 2 1 1 0 1 0 0 2 0 0 1 1 0 1 0 1 0 0 0 2 0 1 0 1 0 1 0 0 0 2 0 0 2 0 0 2 2 0 0 0 2 1 0 1 1 0 2 1 0 1 1 0 2 1 1 2 0 0 1 0 1 0 0 2 0 2 2 2 1 0 0 0 0 0 1 0 1 1 1 0 2 0 0 2 2 2 0 0 2 2 2 1 1 1 1 1 0 0 0 0 0 2 0 2 1 2 1 1 0 2 0 0 0 0 1 1 0 0 0 0 0 0 0 0 2 0 0 2 0 0 0 1 1 1 0 2 0 0 0 1 1 0 1 0 0 0 1 0 1 2 1 1 1 2 2 0 0 0 0 1 1 2 1 1 2 0 0 1 1 0 0 1 1 0 0 0 2 0 0 0 1 1 0 2 0 0 0 0 0 2 2 0 2 0 0 2 1 0 1 0 1 1 0 0 0 0 0 2 0 0 0 1 1 0 0 0 2 1 0 0 0 0 0 0 2 0 0 2 2 0 2 0 0 0 2 0 1 0 1 0 0 0 0 0 0 0 0 0 0 2 0 0 2 0 0 0 0 1 0 0 0 0 0 0 0 0 0 0 0 0 0 1 1 0 1 2
13 1 1 1 0 0 2 2 0 2 1 0 0 2 0 1 1 1 0 0 0 2 0 2 2 0 0 0 2 1 2 0 2 2 0 0 2 2 1 1 1 0 0 1 1 1 0 0 0 0 0 0 0 1 1 1 0 0 1 0 1 0 0 1 0 0 0 1 0 1 0 1 2 2 1 2 2 0 1 0 0 0 1 0 1 0 0 1 1 2 1 2 1 2 1 1 1 2 0 2 0 0 2 0 2 0 2 0 2 0 0 1 0 1 0 1 1 0 2 0 0 0 2 0 0 1 1 1 0 1 0 0 0 0 0 0 0 0 0 0 0 0 0 0 0 0 0 0 0 2 2 2 0 0 0 0 1 1 0 2 2 0 0 2 1 2 1 2 0 2 2 0 0 2 2 0 2 0 1 1 0 1 0 2 1 1 2 0 0 0 0 1 0 1 1 1 0 1 0 0 0 0 1 1 1 1 1 0 1 0 1 0 1 0 1 2 0 0 1 0 1 1 2 0 1 2 1 0 1 1 0 0 0 0 0 0 1 2 0 0 0 0 1 1 1 1 0 0 2 0 0 1 0 0 0 2 0 1 0 0 0 0 0 0 0 0 0 1 2 1 0 1 2 1 1 0 1 2 2 0 0 0 1 2 2 0 0 1 0 2 0 0 0 2 2 1 1 0 0 0 0 0 1 1 0 0 1 0 1 1 0 0 2 0 1 0 2 1 1 1 0 0 2 1 1 0 0 0 0 1 2 1 1 0 0 0 0 0 2 1 1 1 2 0 0 1 0 0 0 1 1 0 2 2 1 1 1 1 0 2 0 0 1 0 1 0 0 2 2 0 0 2 1 1 1 0 0 1 1 1 0 0 0 0 1 0 0 0 0 0 0 1 2 0 2 2 1 1 1 2 0 1 0 1 1 1 1 0 0 0 0 0 0 0 2 0 1 0 0 0 1 1 1 1 1 2 0 0 1 0 0 0 0 1 1 1 0 0 0 0 2 0 0 2 0 2 1 1 1 0 0 0 0 2 0 0 0 1 0 1 1 1 0 1 1 2 0 2 2 0 1 1 2 2 1 0 1 1 1 0 1 2 1 1 1 0 0 0 1 1 0 2 1 2 1 0 0 0 0 2 0 2 2 1 2 1 2 0 0 1 0 0 2 1 0 0 1 1 0 2 2 1 1 1 1 1 1 1 1 1 0 2 0 1 1 0 1 0 0 0 1 1 0 0 0 1 1 1 1 1 0 1 1 1 2 1 0 0 1 0 0 0 1 0 0 2 1 0 1 2 0 1 0 0 0 0 0 2 0 2 0 0 0 0 0 0 0 1 1 1 0 0 0 1 1 0 2 0 0 0 0 2 0 1 0 2 1 0 1 1 1 0 1 1 1 1 1 0 0 0 0 0 1 1 1 1 1 1 0 0 0 1 0 0 0 1 2 0 1 0 1 0 0 0 1 1 2 2 2 0 1 0 2 0 0 2 2 0 2 1 0 0 1 1 1 2 1 1 1 1 1 0 1 0 0 1 1 0 0 0 1 0 2 1 2 2 2 0 1 1 0 0 0 1 2 0 0 1 1 1 0 0 0 1 0 0 1 0 0 1 0 0 0 0 0 0 0 0 0 0 0 0 0 2 1 1 1 0 0 0 0 0 1 1 2 2 1 1 1 2 1 2 0 0 1 0 1 1 0 0 0 0 1 0 0 1 0 0 1 0 0 1 2 0 0 0 2 2 0 2 0 0 0 0 0 0 0 0 0 1 0 1 0 0 0 2 0 2 0 2 0 2 2 2 2 0 1 1 0 2 0 2 0 1 0 0 0 0 0 1 1 1 1 1 1 2 2 2 1 1 0 2 1 1 0 1 0 0 0 2 1 1 0 1 0 1 1 0 0 0 1 1 0 0 0 0 0 0 0 0 2 0 1 2 0 0 0 0 0 0 0 2 0 0 0 0 2 1 1 0 0 0 1 0 1 1 0 1 0 0 1 0 1 1 0 1 1 2 0 0 0 0 0 0 2 2 2 1 0 0 0 1 2 0 0 0 2 2 0 2 0 0 0 0 1 1 2 0 0 0 0 0 2 1 1 1 1 1 0 0 0 0 0 2 0 0 0 1 1 0 0 0 2 2 2 1 0 2 1 0 2 0 1 0 1 0 1 0 0 0 1 0 1 0 0 1 2 0 1 0 0 0 1 0 0 1 0 0 1 0 0 1 0 1 0 0 0 1 0 1 0 1 0 0 0 1 1 0 0 0 0 2
14 1 0 2 0 0 1 2 0 2 2 0 0 0 0 0 0 0 0 0 0 1 0 2 2 0 2 0 2 1 1 0 0 2 1 0 2 2 0 1 1 0 0 0 2 0 0 0 1 0 1 1 0 0 2 1 0 0 0 0 0 1 0 1 1 1 1 0 0 0 0 2 2 2 1 2 2 0 1 0 1 0 1 0 1 0 1 1 1 2 0 1 0 2 0 1 0 1 0 2 2 0 0 0 2 0 2 0 2 0 0 1 0 0 0 0 0 0 1 1 1 0 2 0 0 1 0 1 0 2 0 0 0 0 0 0 0 0 0 0 0 0 0 0 1 0 1 0 0 1 1 1 0 0 0 0 0 1 0 0 1 1 1 2 1 1 0 0 0 0 0 0 0 2 2 0 2 1 0 0 0 0 0 1 1 1 0 2 0 0 2 2 1 0 1 2 0 0 0 0 0 0 1 1 1 0 0 1 1 0 2 0 1 0 2 2 0 0 1 2 0 0 2 0 0 2 2 0 0 1 1 1 0 1 1 0 1 2 0 0 0 0 2 1 2 1 1 0 1 0 0 1 0 0 0 2 1 1 0 0 0 0 0 1 0 0 0 1 2 0 0 2 1 1 0 0 1 1 1 0 1 0 0 1 1 1 0 0 0 2 0 2 0 2 2 0 1 2 0 1 0 0 1 0 0 0 0 0 1 1 0 1 2 0 1 0 1 1 1 1 0 0 1 0 2 0 0 1 1 1 2 1 1 1 0 1 1 1 1 1 0 0 1 0 0 0 2 0 1 0 0 0 0 2 0 0 0 0 1 0 1 1 1 1 1 1 0 1 1 0 0 2 2 1 0 0 0 0 1 1 0 1 0 1 1 1 0 0 0 1 0 0 1 0 2 0 0 0 0 1 0 1 0 1 1 0 1 0 0 0 2 0 0 1 1 0 1 1 0 0 0 1 0 2 2 2 1 1 1 0 0 0 0 1 1 2 0 1 1 0 2 0 2 0 0 0 1 1 1 0 0 0 0 2 1 1 0 0 1 0 2 1 0 0 1 1 1 2 2 0 0 0 2 1 0 0 1 0 0 0 0 2 0 0 0 0 0 0 1 0 1 0 0 1 0 0 0 1 1 2 0 2 1 1 1 1 1 1 2 0 0 0 1 0 0 0 0 1 0 1 1 2 2 2 0 2 0 0 0 2 0 1 0 0 0 1 1 0 2 2 1 1 0 2 1 1 1 1 2 0 0 0 0 1 1 0 1 1 0 1 1 0 0 1 1 0 1 0 0 0 1 1 1 0 1 1 1 1 0 2 0 0 1 0 0 1 1 1 1 1 1 0 1 0 0 0 0 0 0 0 0 1 0 1 0 2 2 0 1 1 0 0 1 1 1 1 1 1 1 0 0 0 2 2 2 0 0 1 0 0 0 1 0 0 0 0 1 1 0 0 1 0 1 1 2 0 0 1 2 0 0 0 1 1 1 2 0 0 1 0 0 0 2 2 2 2 1 1 1 1 1 0 1 0 0 1 1 1 1 1 0 0 2 0 0 1 1 0 1 1 0 1 0 1 0 0 0 0 0 0 0 0 2 1 1 0 1 1 0 1 1 1 0 0 0 0 0 0 0 0 0 0 1 2 0 1 1 2 2 0 0 0 1 2 1 1 0 1 0 1 0 0 0 0 1 0 1 1 1 1 0 1 0 0 0 1 0 0 2 0 0 1 2 0 0 1 2 2 0 2 0 0 1 1 1 0 0 0 0 0 0 2 0 0 0 2 0 2 0 2 0 2 1 2 2 1 1 1 0 1 0 1 1 2 1 0 1 0 0 1 1 0 0 0 2 2 2 2 0 0 0 0 1 0 0 1 1 1 0 2 1 2 2 0 0 2 0 0 1 0 1 1 1 0 0 1 1 0 1 0 1 0 1 1 1 0 1 0 0 0 0 1 0 0 0 0 1 0 2 1 1 0 0 1 2 2 0 2 0 1 0 1 0 0 0 0 0 1 0 0 1 0 1 1 2 0 1 1 0 1 1 1 2 0 1 2 0 0 0 2 0 0 1 1 2 0 0 0 2 0 0 2 2 1 1 0 0 1 1 0 1 0 0 2 0 0 0 0 1 0 0 0 2 2 1 1 0 1 0 0 2 1 0 1 1 0 2 0 0 1 1 0 0 1 1 0 1 2 2 2 1 0 0 0 0 1 0 0 0 0 0 2 0 2 0 0 0 2 0 0 0 2 0 0 0 0 1 0 0 0 0 0
15 1 0 2 0 0 2 1 1 2 2 0 0 1 0 0 0 0 1 1 1 2 0 1 1 0 1 0 1 2 2 1 1 2 0 1 1 0 0 0 1 0 0 0 1 0 0 0 0 0 0 0 1 1 1 0 1 0 0 0 1 1 0 1 1 1 1 1 1 0 0 1 2 2 1 2 2 0 2 0 2 0 0 1 2 0 0 1 1 1 0 0 1 1 0 0 0 1 0 2 0 0 1 1 2 0 2 1 1 1 0 1 1 2 2 2 2 0 1 2 2 0 1 1 1 0 0 1 1 2 0 0 1 0 1 1 0 1 1 0 1 0 0 0 1 0 0 0 0 1 0 0 0 0 0 1 0 2 0 0 1 0 0 1 1 2 0 1 0 2 1 0 1 2 2 1 2 0 0 0 0 0 0 2 2 2 2 2 0 2 0 2 1 1 2 2 1 0 0 0 0 0 0 1 1 1 1 1 0 0 2 0 0 0 2 2 1 0 2 0 1 1 2 0 1 1 1 1 1 0 0 1 1 1 0 0 0 2 0 0 0 0 2 0 0 0 0 0 2 0 0 0 0 0 1 2 0 0 0 0 0 0 0 0 0 0 0 1 1 0 1 1 1 1 0 0 0 2 1 0 2 0 0 2 1 0 0 1 0 2 0 2 0 1 2 0 1 2 0 1 0 0 2 0 0 0 0 0 0 0 0 0 1 1 1 0 1 1 1 1 0 0 0 1 1 0 0 1 0 2 1 0 2 1 0 0 0 1 1 1 0 1 1 0 0 1 0 1 1 2 1 0 0 2 0 1 1 1 0 0 0 0 2 0 2 0 1 2 2 0 0 2 1 1 1 0 0 1 0 2 0 2 0 1 1 1 0 0 0 1 1 1 1 0 1 1 1 0 1 1 0 1 0 2 2 1 0 1 0 0 0 0 0 1 1 0 1 1 0 0 0 1 0 1 0 2 0 0 1 1 0 0 0 2 2 2 0 1 0 0 0 2 1 1 1 2 2 0 1 0 0 0 0 2 1 1 0 0 1 0 2 1 0 1 1 2 0 2 2 0 1 1 0 2 2 0 2 0 0 0 1 0 0 0 0 1 0 0 1 1 0 2 0 0 0 0 0 1 1 2 0 2 2 2 2 0 2 0 0 1 0 0 0 0 1 0 0 0 0 1 1 2 2 2 1 2 0 1 1 1 1 1 0 0 0 1 1 0 2 2 1 0 0 2 2 1 1 2 0 0 0 0 0 0 1 1 0 2 1 0 0 0 0 0 0 0 0 1 0 1 0 1 1 0 0 0 1 2 0 2 0 0 2 0 2 1 1 1 0 1 0 1 1 2 2 0 1 0 0 0 0 2 1 0 1 2 1 0 0 0 1 0 0 1 0 0 1 0 0 0 0 0 0 1 1 0 1 2 0 0 1 0 0 0 0 0 2 1 0 1 0 0 0 1 2 2 2 1 1 0 0 2 1 0 0 2 2 0 1 1 0 1 1 0 0 1 0 1 0 1 0 1 0 0 0 1 1 0 0 0 1 1 1 1 1 1 0 1 1 1 0 0 0 0 1 0 0 0 1 1 0 0 0 0 1 0 2 1 1 0 1 0 0 0 1 2 0 2 2 2 0 0 0 1 1 2 0 1 1 0 2 1 0 2 0 0 0 1 0 1 0 1 1 1 1 0 0 1 0 0 0 0 0 0 0 2 0 0 2 1 0 1 1 0 0 0 1 1 0 2 0 0 2 2 2 0 0 0 1 1 1 2 0 0 0 0 2 1 0 1 0 1 0 0 0 0 0 1 0 1 0 1 1 1 1 0 2 1 1 0 1 0 0 0 2 2 2 2 1 1 1 1 1 0 1 1 0 2 0 2 1 2 1 0 0 1 0 0 1 0 1 1 0 0 0 1 1 0 1 0 1 0 1 2 0 1 0 0 0 0 1 1 0 1 0 0 0 0 2 0 0 0 1 0 2 2 0 0 1 1 2 0 0 0 0 1 0 1 0 0 0 0 0 0 1 1 1 1 0 1 0 2 2 0 2 2 0 1 0 1 0 0 0 0 1 1 1 0 1 0 0 1 1 1 1 0 0 1 0 0 0 1 0 1 0 0 0 2 2 0 0 0 2 0 0 1 0 1 0 0 2 0 0 1 1 0 1 0 0 1 1 0 0 0 2 0 1 0 0 0 0 0 0 0 0 1 1 0 0 0 0 2 0 2 0 0 0 0 0 1 0 1 0 0 0 0 0 0 0 0 2 0
16 0 0 2 0 0 1 2 0 2 1 0 1 1 1 0 0 1 1 0 0 2 0 2 2 0 2 1 1 1 2 0 2 2 0 1 1 1 1 0 0 0 0 1 1 0 0 0 0 0 0 1 1 1 1 0 0 0 0 0 2 0 0 2 1 0 1 0 0 0 0 0 2 2 2 2 2 0 1 1 0 0 1 0 1 0 0 0 0 2 0 1 1 1 2 2 2 1 1 0 0 1 1 1 2 0 2 2 0 2 0 1 1 1 1 1 1 0 0 1 1 1 2 0 0 1 0 0 0 0 0 0 0 0 0 0 0 0 0 0 0 0 0 0 1 0 0 0 0 0 0 0 0 0 0 0 0 0 0 1 1 0 0 1 1 2 0 0 1 1 0 2 0 2 1 0 2 0 1 1 0 2 0 2 2 2 1 0 0 0 0 1 1 0 1 1 2 0 0 0 0 0 1 0 0 1 1 2 1 0 2 0 1 0 1 2 0 0 2 1 0 0 2 0 0 2 2 0 0 0 0 0 1 1 1 0 1 1 0 1 0 0 2 1 1 1 0 0 2 0 0 0 0 1 0 0 0 1 0 0 0 0 0 1 1 0 0 2 2 0 0 1 1 1 0 0 0 2 1 0 0 0 2 2 2 0 2 2 0 1 1 1 2 2 2 0 1 1 0 0 0 0 2 0 1 0 1 0 0 0 1 1 1 0 2 0 2 0 1 1 0 1 1 1 2 1 1 2 1 1 1 1 0 0 0 0 0 1 1 0 1 1 1 0 0 0 1 0 1 1 1 0 0 2 0 1 1 0 0 2 0 0 1 1 1 0 2 0 1 1 1 1 1 2 0 0 0 0 1 1 0 1 0 0 0 1 0 0 0 1 0 1 2 0 2 1 1 2 0 1 0 1 0 2 2 1 1 0 0 0 0 0 0 0 0 0 0 0 0 1 0 1 0 1 1 2 1 1 0 0 0 0 0 2 1 1 0 2 1 1 1 1 2 0 1 2 2 1 2 0 0 0 0 1 2 0 2 0 1 1 1 2 1 0 1 1 1 1 2 1 1 1 2 2 0 0 0 0 0 1 1 0 0 0 0 0 0 1 0 1 1 1 0 1 0 0 1 1 1 2 0 2 1 1 1 1 1 0 0 1 0 0 1 1 1 0 0 0 0 0 1 2 0 0 0 0 2 1 1 2 1 1 0 0 1 0 1 0 2 2 0 0 0 1 0 1 1 1 1 0 0 0 2 1 2 0 0 1 2 0 0 0 0 1 1 0 1 2 0 0 0 0 0 0 0 0 0 1 0 1 0 0 2 0 1 1 1 0 0 0 0 2 0 0 0 0 0 2 2 2 2 1 0 0 0 2 2 0 1 1 1 0 0 0 0 0 0 2 0 0 0 0 1 1 1 0 1 1 0 0 1 1 0 0 0 2 2 1 0 0 0 1 0 1 2 2 2 1 1 0 0 1 1 1 0 1 1 0 1 0 0 0 0 0 0 1 1 2 0 0 0 1 0 0 0 0 0 0 0 0 1 0 2 0 2 2 0 1 0 0 0 1 1 0 1 0 0 0 0 0 0 0 0 0 2 0 2 1 0 0 0 0 1 0 0 0 0 2 2 2 0 1 0 1 0 2 0 0 0 0 1 0 0 2 1 0 1 0 0 0 0 0 0 0 1 1 1 0 1 1 0 1 1 0 0 1 1 0 1 0 0 0 1 1 0 0 2 2 0 2 0 0 1 1 0 0 0 0 2 2 0 0 0 0 0 1 1 2 2 2 0 0 2 2 2 0 1 1 0 1 0 1 0 2 0 0 1 0 0 1 1 0 0 0 0 0 1 1 1 1 0 1 0 0 0 1 0 1 0 2 0 1 1 0 0 1 0 0 0 0 0 0 1 0 1 1 1 0 0 1 0 0 1 2 0 0 1 0 0 0 0 2 0 0 1 2 2 1 1 0 0 0 1 0 2 2 0 0 2 2 1 0 0 0 0 1 0 2 0 0 0 0 0 0 2 2 2 2 0 0 0 2 1 0 1 1 1 1 0 2 0 0 0 0 1 2 2 1 2 0 0 2 1 1 1 0 0 1 0 1 0 0 0 1 0 0 0 2 2 0 0 0 0 0 0 1 0 0 0 1 2 1 1 1 1 0 1 0 0 2 0 2 2 0 1 0 1 0 1 1 0 1 0 0 0 0 0 0 2 0 0 0 0 0 0 0 0 1 0 1 0 0 0 1 0 1 0 0 0 0 1 1
17 0 0 1 0 1 1 2 0 0 0 0 0 1 0 0 0 0 0 1 0 1 0 1 2 0 1 1 2 0 2 1 1 2 0 1 1 2 0 0 0 1 0 1 1 1 1 0 0 1 1 2 2 1 1 0 0 0 0 1 0 0 0 0 0 0 0 1 0 1 1 1 2 2 2 2 2 1 1 0 1 0 0 0 0 0 0 1 1 2 1 1 1 0 0 1 0 0 0 1 0 0 0 2 2 0 2 2 0 2 1 1 0 1 0 1 1 0 2 0 0 0 2 0 0 0 0 1 1 2 1 1 0 0 0 0 0 0 0 0 0 0 1 0 0 0 0 0 0 1 1 1 0 0 0 0 0 0 0 1 1 1 0 1 0 0 0 2 0 2 2 0 1 0 1 1 1 0 0 0 0 2 1 2 1 0 2 1 0 0 0 1 0 0 0 1 0 0 0 0 0 0 0 1 1 0 1 1 1 0 1 0 2 0 2 2 0 1 0 0 1 1 2 0 0 1 1 0 0 2 0 0 0 0 0 0 0 1 1 1 0 0 2 2 2 2 0 0 2 0 0 0 1 0 1 2 1 1 0 0 0 0 0 0 0 0 1 0 1 0 1 2 1 1 1 1 0 2 1 1 0 1 0 0 2 2 0 2 0 2 0 1 0 2 2 0 1 1 0 1 1 0 2 0 0 0 1 0 0 2 0 2 1 0 1 0 1 0 1 1 0 1 1 0 1 0 0 0 0 2 2 1 1 0 0 0 0 0 2 1 0 1 0 0 0 1 0 0 0 1 1 0 0 2 0 1 1 0 0 1 0 0 2 2 2 1 1 1 2 1 1 1 0 2 1 0 0 1 0 2 0 0 0 0 1 1 0 0 0 0 0 2 1 0 2 1 1 1 1 1 0 1 0 2 2 1 1 0 1 1 0 0 0 0 1 0 0 1 0 0 0 1 0 1 2 1 1 1 1 0 1 0 1 1 2 1 0 0 0 0 2 0 2 0 0 0 1 0 1 1 0 0 0 2 1 1 0 2 0 1 0 2 0 1 0 0 1 2 2 0 0 0 1 1 1 0 0 0 0 0 1 1 0 0 0 0 0 1 0 1 1 0 0 1 0 0 1 0 0 2 0 2 2 2 2 0 2 1 1 0 0 0 1 1 1 0 1 0 0 0 0 2 2 2 1 1 1 1 1 1 0 2 0 0 0 0 1 1 1 0 1 1 0 0 1 2 1 0 2 0 2 2 0 0 0 1 0 1 2 0 0 0 2 0 0 2 1 0 0 0 0 0 0 0 0 1 1 2 0 2 0 0 1 0 0 0 0 2 0 2 0 2 0 0 2 0 2 0 1 1 1 2 0 0 0 1 0 0 0 1 0 0 0 0 0 0 1 1 1 0 0 0 0 1 1 1 1 1 0 0 0 2 1 1 1 1 1 1 0 1 0 0 1 1 2 2 2 2 1 0 0 2 0 2 0 2 0 1 1 1 1 0 1 0 0 2 1 1 0 2 1 0 1 0 1 2 1 1 1 1 1 0 1 1 1 1 0 0 0 1 0 1 0 0 0 1 0 0 1 1 0 0 0 0 1 0 1 2 0 0 0 0 1 0 1 2 0 1 1 1 0 0 0 2 2 0 2 0 0 0 0 0 1 2 2 1 1 0 1 1 0 1 0 0 0 1 0 0 0 0 0 0 0 1 0 1 0 0 1 0 0 0 2 1 0 0 2 1 1 0 1 0 2 0 0 1 0 0 1 2 0 1 0 0 0 1 0 2 1 1 1 1 0 0 0 0 0 1 1 2 0 1 0 2 0 0 2 0 0 1 2 1 1 1 1 2 2 2 1 2 1 1 0 1 0 1 1 2 0 2 0 1 2 0 0 2 0 0 0 0 0 0 0 0 0 0 0 0 0 0 2 0 1 1 1 0 1 0 0 0 0 1 0 0 0 0 1 0 2 0 0 0 1 0 2 2 0 0 2 2 2 0 1 0 0 1 0 1 0 0 0 0 0 0 2 1 1 2 0 0 0 2 1 0 1 1 1 1 0 2 0 1 0 0 1 1 1 1 1 1 0 1 2 0 1 0 1 1 1 0 0 0 0 1 0 0 0 1 2 0 0 0 2 2 1 0 0 1 0 0 2 0 2 0 1 0 1 1 0 2 1 0 2 0 0 2 0 0 2 1 0 0 0 0 0 0 0 0 2 0 0 0 0 1 0 1 1 1 0 1 0 0 0 1 1 0 0 0 0 0 1 1
18 1 0 2 0 0 2 2 0 1 0 1 1 2 2 0 0 2 2 1 1 2 0 2 2 0 1 0 2 1 2 0 0 0 0 0 2 2 0 1 1 0 1 1 1 1 0 0 0 0 0 0 0 1 1 2 0 0 0 2 0 0 0 0 0 0 0 1 0 0 0 0 2 2 1 2 2 0 2 0 2 0 1 1 2 0 0 0 0 2 0 0 1 1 0 1 0 2 0 2 1 0 0 1 2 1 2 1 1 1 1 2 1 1 1 1 1 0 2 1 1 0 2 1 0 0 1 1 1 1 0 1 1 0 0 0 0 1 1 1 0 0 1 0 1 0 0 0 0 1 0 0 0 0 0 0 1 2 0 0 0 1 0 2 1 1 1 0 0 1 1 0 1 0 1 1 1 0 0 0 0 0 0 2 2 2 2 0 0 0 0 0 1 0 1 1 1 0 0 1 1 1 0 1 1 1 2 0 1 0 1 0 1 0 1 2 0 1 1 0 0 1 2 0 0 1 1 0 0 1 0 0 0 0 0 0 0 1 0 0 0 0 1 1 2 1 1 0 2 0 0 0 0 0 0 1 0 0 0 0 0 0 0 0 0 0 1 0 2 0 0 2 1 1 0 0 0 1 1 0 0 1 0 1 1 1 0 2 0 2 0 2 0 2 2 0 2 1 0 1 0 0 2 0 1 0 1 1 1 1 0 1 2 0 0 0 2 0 2 2 0 0 1 1 1 0 0 1 1 1 2 2 0 0 0 0 0 1 1 0 0 0 1 0 0 1 1 1 1 1 1 1 0 1 0 0 0 0 0 1 0 0 2 0 2 0 0 1 2 1 1 1 2 1 1 0 0 2 0 2 0 0 0 1 1 1 0 0 0 1 0 0 1 0 2 0 0 1 0 0 0 0 0 2 2 0 1 1 0 0 1 0 0 1 1 0 1 0 0 0 1 1 1 1 2 1 1 0 0 0 0 0 0 2 2 2 0 0 0 0 2 1 2 0 1 2 2 2 2 0 0 0 0 2 0 0 0 1 1 1 1 1 0 0 0 0 1 2 2 0 1 0 2 2 2 0 1 0 0 0 0 1 1 1 0 2 0 0 0 0 2 0 0 1 1 0 1 1 1 1 1 1 2 2 2 0 2 2 0 1 0 1 1 0 1 0 0 1 0 1 1 2 2 2 1 2 0 1 1 1 1 1 0 1 0 1 0 0 1 1 2 2 0 0 0 0 2 1 1 0 1 1 0 0 2 0 1 0 2 0 0 0 1 1 1 0 1 0 0 1 0 0 0 0 0 0 0 2 0 2 0 0 1 0 1 1 1 2 1 2 0 0 0 0 0 0 1 0 0 0 0 2 1 0 0 2 1 0 1 1 1 0 0 1 0 0 0 0 0 0 0 0 1 1 1 1 1 0 0 0 1 2 0 0 0 0 2 1 0 0 0 1 1 1 2 1 1 1 1 0 0 2 2 0 0 2 2 0 2 0 0 0 1 0 1 1 0 2 0 0 0 0 0 0 0 1 2 0 1 0 1 0 1 0 1 1 1 0 0 1 0 1 0 2 2 0 0 0 1 1 0 0 0 1 1 0 2 0 0 1 1 1 0 0 0 0 0 0 0 0 0 0 1 2 1 2 0 1 1 0 1 1 0 2 2 2 0 1 0 1 0 1 1 1 2 0 0 0 0 0 0 0 0 0 0 1 0 0 1 0 0 0 2 0 0 0 2 1 0 2 0 0 2 1 0 0 0 0 1 1 0 2 0 0 0 0 2 1 0 1 0 1 1 2 2 1 0 1 0 0 0 1 0 2 0 0 1 0 0 1 1 1 0 0 2 2 2 2 1 1 1 1 2 0 0 1 0 2 0 2 0 2 2 0 0 2 0 1 1 0 1 0 0 0 0 0 0 0 0 0 2 0 0 2 0 0 0 0 1 1 1 1 0 0 0 0 0 0 1 0 0 0 1 0 2 2 0 0 0 0 1 0 0 0 0 0 0 2 0 0 0 0 0 0 2 2 2 2 0 0 0 1 2 0 0 1 1 2 0 2 0 0 1 1 1 0 0 1 2 2 0 2 2 1 1 0 0 2 1 0 0 2 0 0 0 0 0 1 1 1 0 0 2 2 2 0 0 1 0 0 2 0 1 2 0 0 2 1 1 1 0 1 0 0 2 0 2 1 2 2 1 0 0 0 0 0 0 0 1 0 0 1 0 1 0 0 0 0 0 0 0 0 0 1 1 0 0 0 1 0 0 0
19 1 0 2 0 1 1 2 1 2 2 0 1 1 1 0 0 1 0 1 1 2 0 1 2 0 1 1 1 1 2 0 0 0 0 0 2 0 0 0 0 0 1 1 2 2 0 0 0 0 0 0 0 0 2 0 0 0 1 0 0 1 0 0 0 0 0 0 1 1 0 1 2 2 2 2 2 0 0 1 1 0 0 0 0 0 0 0 0 2 0 1 2 2 1 1 1 2 2 1 0 1 1 0 1 1 1 1 1 1 0 1 1 2 1 2 2 0 0 2 2 0 2 1 0 0 1 1 0 1 1 1 2 0 0 0 2 1 0 0 1 0 0 0 1 0 1 0 0 1 0 0 1 0 1 0 0 1 0 1 1 0 0 2 0 1 0 0 0 0 0 0 0 1 1 0 2 0 2 2 0 2 0 2 1 1 2 0 0 0 1 2 0 1 1 2 2 1 0 0 0 0 0 1 1 2 1 0 0 0 1 0 1 0 2 2 1 0 1 0 1 1 2 0 1 2 1 0 0 0 0 0 0 0 0 0 0 1 0 0 0 0 2 1 1 1 0 0 1 0 0 1 0 0 0 2 2 1 0 0 0 0 0 0 0 0 1 0 1 0 2 1 0 0 0 1 0 2 0 0 1 0 2 2 2 0 1 1 0 1 1 1 1 2 1 0 2 0 0 0 0 0 1 1 0 0 1 0 1 1 0 1 1 0 2 0 1 0 0 0 0 2 2 1 0 0 0 2 2 1 2 2 0 0 0 0 0 2 0 1 1 1 1 0 0 0 0 0 0 2 2 0 1 2 1 1 1 2 0 2 0 0 1 0 1 0 1 2 2 0 0 2 1 2 1 1 0 0 1 1 1 1 0 0 1 1 0 0 0 0 1 1 1 1 2 2 2 0 1 1 0 1 0 2 2 0 0 1 0 0 0 0 0 1 1 0 0 0 0 0 0 2 0 1 0 1 0 1 1 0 0 0 1 1 1 0 0 1 0 0 2 0 2 0 0 1 1 1 1 1 0 1 0 2 0 0 0 0 1 0 2 0 1 0 1 1 1 2 2 0 1 1 2 0 1 1 1 0 0 2 1 1 1 1 1 0 0 1 0 1 1 2 0 2 1 0 2 2 2 1 1 1 0 0 0 2 1 0 0 0 0 1 2 1 0 0 0 1 0 1 1 2 2 2 1 1 1 1 0 2 0 1 0 0 0 0 0 0 2 2 0 0 1 1 1 2 2 2 0 0 1 1 0 0 1 1 0 1 2 0 0 0 1 1 1 0 0 0 1 0 1 1 1 0 1 1 1 0 0 1 0 0 0 0 0 0 0 2 1 2 0 0 1 0 0 0 1 0 1 1 1 2 0 1 0 2 1 0 2 2 0 0 0 1 0 0 0 2 0 0 0 0 0 0 0 1 1 2 0 0 0 2 0 0 0 1 2 1 0 1 0 0 0 1 2 2 2 1 1 0 0 1 1 1 1 2 2 1 0 0 0 0 2 0 0 1 0 0 1 1 1 0 0 1 1 2 2 0 0 0 0 0 2 0 1 2 1 0 0 2 0 1 0 1 1 1 0 0 1 2 0 0 0 1 1 0 1 2 0 1 1 0 0 0 0 0 0 0 0 0 0 0 2 2 0 2 0 2 2 0 0 0 0 2 0 0 1 1 0 1 0 0 1 1 2 0 0 0 0 0 0 0 2 0 0 1 2 0 1 0 0 0 2 0 0 1 2 2 0 2 0 0 1 1 1 0 0 0 0 1 0 1 0 1 0 1 1 1 0 2 0 2 0 1 1 1 0 1 0 1 0 1 0 2 0 0 1 1 0 1 1 0 0 0 2 2 2 2 0 1 0 0 0 0 1 1 0 2 0 2 1 1 1 0 0 2 0 0 0 0 1 1 0 0 0 0 0 0 0 0 1 0 2 1 1 0 1 0 0 0 0 1 0 0 0 1 1 0 2 0 0 0 1 0 0 0 0 0 1 2 2 0 0 0 0 1 1 1 1 0 1 0 0 0 2 2 2 2 0 1 0 1 2 1 1 2 0 2 0 2 0 0 1 0 2 0 0 0 0 1 0 1 2 1 1 0 1 1 0 0 0 1 1 2 0 1 1 1 2 1 1 1 1 1 1 2 0 0 0 0 2 1 2 0 0 0 0 0 0 1 0 0 1 0 1 1 1 0 2 2 0 1 0 0 0 0 0 0 2 1 1 0 0 2 1 1 2 0 0 0 0 0 0 0 0 0 1 0 0 0 0 0
20 0 0 1 0 0 1 1 0 0 0 1 0 0 0 0 0 2 1 0 0 2 0 1 1 1 1 0 1 1 2 0 1 2 0 1 1 2 1 1 1 0 0 0 1 0 0 0 0 0 0 0 0 1 1 1 0 0 0 1 0 1 0 0 0 0 0 0 0 0 0 1 2 2 0 2 1 0 1 0 2 0 0 1 1 0 0 0 0 1 0 0 2 0 0 0 0 1 0 1 1 1 0 1 2 1 2 1 1 1 1 2 1 1 2 2 2 0 1 1 1 1 2 1 0 0 1 1 0 2 1 1 0 0 0 0 0 0 0 0 0 0 0 0 0 0 0 0 0 1 0 1 0 2 0 0 0 2 1 0 1 1 0 2 2 1 1 0 1 2 1 1 1 1 1 1 2 1 1 1 0 1 0 2 2 2 0 1 1 0 1 2 0 1 2 1 1 0 0 1 1 1 0 1 1 1 1 0 2 0 2 0 1 0 2 2 1 0 1 1 1 1 1 0 0 0 0 0 0 1 0 0 0 0 0 0 0 2 0 0 0 0 2 2 2 2 0 0 2 0 1 0 0 0 0 2 1 2 1 0 1 1 0 0 0 0 1 0 2 1 0 2 1 1 0 0 1 2 1 0 1 0 1 1 2 1 1 1 0 2 0 1 1 2 2 0 2 2 0 1 0 0 2 0 1 0 1 0 2 2 0 1 2 1 2 0 0 0 0 0 1 2 1 1 0 0 0 1 1 1 2 2 0 0 0 0 0 2 0 1 0 0 0 0 0 0 0 0 2 1 1 0 0 1 0 0 0 1 0 2 0 0 1 1 1 1 1 1 1 0 0 2 0 2 0 1 0 0 2 0 0 2 0 0 1 1 0 0 0 1 0 0 1 0 1 1 1 2 0 0 0 0 0 2 2 0 2 0 0 0 1 0 0 0 1 0 1 1 0 1 0 2 0 1 1 2 1 1 2 1 1 0 1 0 1 0 0 0 0 0 1 1 1 1 2 1 2 0 0 0 0 0 0 2 0 0 0 2 1 0 1 2 1 1 1 2 0 2 2 0 0 0 0 2 2 0 0 0 0 0 1 1 0 0 0 0 0 1 0 1 1 1 0 1 2 0 0 2 2 2 0 1 1 1 1 0 1 1 1 0 0 0 1 0 1 0 0 1 0 1 1 2 1 1 0 1 1 1 1 1 1 0 0 0 0 1 1 0 1 1 2 2 0 1 0 0 2 2 0 0 0 0 0 0 2 2 0 1 0 1 1 0 0 0 0 0 0 1 1 0 0 1 0 0 0 0 0 1 0 2 0 0 2 0 1 1 1 0 0 0 0 2 0 0 1 0 2 0 0 1 1 2 0 0 0 2 2 0 2 1 0 0 1 1 1 1 1 1 0 1 1 1 0 0 0 0 0 1 0 0 1 2 0 1 1 1 1 0 0 1 0 1 0 0 1 1 2 1 0 0 0 2 2 0 0 1 2 0 2 0 0 0 0 1 1 1 0 1 0 1 1 0 0 0 0 1 1 0 0 0 0 0 0 0 0 0 1 0 0 2 0 0 0 0 0 0 0 1 0 0 0 1 1 2 0 1 1 2 0 0 0 0 0 0 0 0 0 1 1 1 0 0 0 2 2 0 2 1 1 0 1 1 0 2 0 0 0 0 1 1 0 1 1 1 1 0 0 0 0 0 0 0 0 1 0 1 1 0 2 0 0 0 2 0 0 0 1 0 0 2 0 0 1 0 0 1 0 1 1 2 1 1 0 0 0 1 0 1 1 2 0 1 0 1 1 1 0 1 0 2 0 2 1 1 1 0 2 0 0 1 1 0 0 0 1 1 1 1 2 2 1 2 1 0 0 1 1 1 0 2 0 1 1 0 0 1 0 0 0 0 0 0 0 0 0 1 1 0 0 0 1 1 0 2 0 0 0 0 0 0 0 1 1 0 0 0 1 0 2 0 0 0 2 1 2 2 1 1 1 1 2 0 0 0 0 1 0 1 0 1 1 1 2 0 0 0 0 1 0 0 0 1 2 1 0 0 2 1 0 1 1 0 0 0 1 1 2 2 1 1 1 1 1 1 1 0 1 0 1 0 1 0 0 1 0 0 0 1 1 0 0 0 2 2 0 1 0 0 0 0 1 0 1 1 0 0 2 0 0 0 2 0 1 0 1 0 2 0 0 0 0 0 1 0 2 0 0 0 2 0 0 0 0 1 0 0 0 1 0 1 0 0 0 0 0 0 0 0 0 0 0 0
21 1 0 2 0 0 2 2 1 2 1 0 0 0 0 0 0 1 1 0 0 2 0 2 2 0 1 0 2 0 1 0 1 0 0 1 1 2 0 1 1 0 1 1 2 1 0 0 0 0 0 0 0 1 1 0 1 0 0 0 0 1 0 1 1 0 1 2 0 1 0 1 2 2 1 2 2 0 1 0 0 0 1 1 2 0 0 1 0 2 0 1 1 2 0 1 0 0 0 1 0 0 0 0 2 1 2 1 1 1 1 1 0 2 0 2 2 0 1 1 1 1 2 2 0 0 2 1 0 1 0 0 1 0 0 0 1 0 0 0 1 0 2 0 2 0 1 0 0 1 0 1 0 0 1 2 0 2 2 0 0 1 0 2 0 2 0 0 1 0 1 0 2 0 2 2 0 1 0 0 0 1 1 2 2 1 2 2 0 0 1 1 0 1 1 1 1 0 0 1 1 1 1 0 1 1 1 0 2 0 2 1 0 0 1 2 1 1 0 1 1 1 2 0 1 1 1 0 0 2 0 1 1 1 1 1 0 1 0 1 0 0 2 1 1 1 0 0 1 1 0 0 0 0 0 2 2 0 0 0 0 0 0 1 0 0 0 0 2 1 0 0 1 1 0 0 0 2 2 0 0 0 1 2 1 0 1 2 0 2 0 0 1 2 2 0 1 2 0 2 0 2 2 0 0 0 2 1 1 1 1 1 1 0 2 1 2 2 0 0 0 0 1 1 0 0 1 0 0 1 1 0 1 0 0 0 0 1 1 0 0 0 2 0 0 0 0 0 1 2 2 0 0 2 0 1 1 2 0 2 0 0 1 1 1 0 0 1 1 0 0 2 1 2 1 0 0 0 1 1 1 1 0 0 1 1 0 0 0 1 1 0 0 0 2 0 0 0 0 0 0 0 0 2 1 0 0 1 0 0 1 0 1 0 1 0 1 0 0 1 0 1 1 1 1 2 1 1 1 0 0 0 0 1 1 1 0 0 1 0 1 1 2 0 0 0 1 1 1 0 0 1 0 1 1 0 1 2 1 2 1 2 0 0 0 0 0 1 1 1 2 2 1 1 0 0 2 0 0 0 2 0 1 1 0 0 1 0 0 0 1 0 0 1 0 0 0 2 2 2 0 2 1 1 1 1 2 0 0 1 0 0 1 1 1 0 0 0 0 1 1 2 2 2 0 2 0 0 0 2 0 0 0 0 1 0 1 0 1 1 0 0 0 1 1 1 0 2 0 0 0 0 0 0 1 0 1 1 2 0 0 0 0 0 0 1 2 1 2 1 0 0 1 1 1 1 2 0 0 1 0 0 1 0 1 1 1 1 0 1 0 1 0 0 1 0 0 0 0 0 0 2 1 0 0 2 1 0 0 0 1 0 0 0 1 1 0 0 0 0 0 0 0 0 0 0 1 1 0 0 0 1 0 0 0 1 2 1 0 0 0 1 0 1 2 1 2 1 2 1 0 1 2 0 0 2 0 1 1 0 0 0 2 1 1 1 0 1 0 2 2 0 1 0 0 1 1 1 1 1 1 0 2 0 2 2 2 0 1 2 0 0 0 0 0 0 0 1 1 1 0 1 0 1 2 0 1 1 1 0 1 1 0 0 0 1 0 0 0 0 0 0 0 2 1 1 2 1 1 0 1 1 0 2 0 0 0 2 0 2 0 0 1 1 1 0 0 0 1 1 1 1 0 0 0 1 0 0 1 0 0 0 1 0 1 1 2 2 0 2 0 1 1 0 0 1 0 1 1 1 0 1 1 1 1 1 0 2 0 1 1 2 2 2 2 0 2 0 0 2 0 2 1 2 1 0 2 1 0 0 0 0 0 0 1 2 1 1 2 2 2 2 0 0 0 0 0 1 1 2 0 2 1 0 0 1 0 0 1 0 1 1 0 1 0 0 1 0 1 0 1 0 1 1 1 0 1 0 1 1 0 2 0 1 0 0 2 0 2 0 0 0 1 0 1 1 0 0 1 1 1 0 0 0 0 0 0 2 0 0 0 0 1 0 0 0 0 1 1 0 0 1 2 0 2 2 0 1 0 1 0 0 0 0 2 0 1 2 2 0 2 0 2 0 2 1 1 2 0 1 0 1 0 1 0 0 0 1 1 0 0 0 2 1 0 1 0 0 0 0 2 0 2 0 0 0 0 1 1 1 0 0 0 0 1 1 1 0 2 2 0 1 0 0 1 1 0 0 2 0 0 0 0 0 0 0 0 0 0 0 0 0 0 0 0 0 0 0 1 0 0 0
22 1 0 0 0 0 0 2 0 2 2 0 0 0 0 0 0 0 0 1 1 0 0 2 2 0 1 0 2 1 0 0 0 2 1 0 2 2 0 1 1 0 0 1 2 1 2 0 2 0 0 0 0 1 0 2 2 0 0 0 0 2 0 1 0 0 0 0 0 1 1 1 2 2 0 2 2 0 0 1 1 0 0 0 0 0 0 0 0 2 0 1 1 1 1 1 1 1 0 2 1 0 0 1 2 1 1 0 2 0 0 2 2 2 2 2 2 1 1 2 2 0 2 1 0 1 1 1 0 1 0 0 0 0 0 0 0 1 1 0 1 0 1 0 0 0 0 0 0 1 0 1 0 0 0 0 0 0 0 0 1 0 0 1 0 2 0 0 0 1 1 0 2 0 2 1 1 0 0 0 0 0 1 1 1 0 1 1 0 0 1 2 2 0 2 2 2 0 0 0 0 0 0 1 1 1 1 1 0 0 1 0 1 1 0 2 0 1 2 1 0 0 2 0 0 0 0 0 1 1 0 0 0 0 0 0 0 1 1 1 0 1 0 0 0 0 0 0 2 0 0 0 0 0 0 2 0 2 0 0 0 0 0 0 0 0 0 0 2 0 0 1 2 2 1 1 0 1 2 0 1 0 0 1 1 0 1 1 0 2 0 0 0 1 2 0 2 2 0 1 0 0 2 0 0 0 2 0 1 1 0 1 1 1 1 0 2 0 1 1 1 0 1 2 1 0 0 2 2 0 2 2 0 0 0 0 0 2 0 0 0 0 0 0 0 1 0 0 1 0 1 0 1 1 0 0 0 0 1 1 1 1 1 1 1 0 1 1 2 1 1 1 0 2 0 0 0 0 0 2 0 0 0 0 0 1 0 1 1 0 0 0 0 1 2 2 2 1 0 0 0 0 0 2 1 1 0 0 1 1 0 1 1 0 0 0 0 0 0 0 0 0 1 1 1 2 1 0 2 0 1 1 0 1 0 1 1 2 1 1 2 0 1 1 0 1 2 0 0 0 0 0 0 1 2 1 1 1 0 1 1 1 2 0 1 2 0 1 1 1 1 1 2 1 0 0 0 0 0 1 2 1 1 1 1 0 0 0 2 0 0 2 0 2 2 0 0 1 1 1 1 1 2 1 2 1 2 1 0 0 0 1 0 1 1 0 0 1 0 1 1 2 2 1 0 1 1 0 0 2 0 2 0 0 0 0 0 0 2 2 0 0 0 1 0 1 1 1 2 0 0 0 1 1 1 2 1 0 0 1 1 0 0 0 0 0 0 1 1 0 1 1 1 0 1 1 1 0 0 2 0 0 2 0 0 0 0 1 1 1 0 0 0 0 0 0 1 0 0 1 1 1 1 0 0 2 1 0 1 1 0 0 0 0 0 0 0 1 1 0 0 0 0 0 0 0 1 2 0 0 0 1 0 0 0 0 2 0 1 1 0 1 1 1 1 1 2 0 1 0 0 2 1 1 0 2 1 1 1 1 0 1 1 1 2 2 1 2 0 1 0 0 1 0 0 2 1 2 2 2 0 0 2 0 1 2 0 0 0 1 0 0 0 0 0 2 0 0 1 1 0 1 0 1 0 0 2 2 0 1 0 0 0 1 0 1 0 0 0 0 0 0 0 1 1 2 0 2 2 0 0 0 0 2 0 0 1 1 1 2 1 2 0 0 0 0 0 1 0 0 0 0 1 0 1 1 0 0 0 0 0 0 2 1 0 0 2 2 0 2 0 1 2 2 1 0 0 0 0 0 1 2 1 1 2 0 0 2 0 2 0 2 1 1 1 0 2 2 0 2 0 2 1 2 1 1 1 1 0 0 0 0 0 0 1 2 1 1 2 2 1 2 0 0 0 1 1 1 0 1 0 1 2 0 0 2 0 0 0 0 0 0 0 0 1 0 0 0 1 0 1 0 1 2 0 0 0 0 0 0 0 2 0 0 1 0 1 0 1 0 0 0 1 0 2 2 0 1 1 0 0 1 0 0 0 0 0 2 0 0 0 0 1 0 2 2 2 1 1 0 0 1 2 0 1 1 1 2 0 2 0 1 1 1 1 1 1 0 1 1 0 2 2 1 1 0 2 2 1 0 0 1 0 2 0 1 0 0 0 0 1 0 1 2 1 1 0 0 0 0 2 1 2 0 0 0 0 0 0 0 2 0 2 0 1 1 0 0 0 0 0 0 1 1 0 0 0 0 1 0 0 1 0 2 0 0 0 1 0 1 0 0 1 0 0 0 0 0 0 0 1 1
23 0 0 1 0 0 2 1 1 2 2 0 0 0 0 0 0 1 0 0 0 1 0 1 1 0 0 0 1 1 2 0 0 2 0 0 2 1 1 0 0 1 0 0 1 0 1 0 1 0 0 1 1 1 1 0 1 0 0 0 0 2 0 1 1 0 1 1 0 1 1 1 2 2 1 2 2 0 2 0 1 0 1 1 2 1 0 1 1 1 0 1 2 1 0 1 0 1 0 1 1 0 1 1 2 0 2 1 1 1 1 2 1 1 1 1 1 0 1 1 1 0 1 1 1 1 0 1 0 2 0 1 0 0 0 0 0 0 0 0 1 0 0 0 0 1 0 0 0 2 1 2 0 0 0 0 0 1 0 2 2 2 2 2 0 1 0 1 1 0 0 2 0 1 1 0 1 0 0 1 0 0 0 2 2 2 2 1 0 1 0 2 1 1 2 1 2 0 0 2 2 2 0 1 1 1 2 1 1 0 2 0 1 0 1 2 0 0 1 0 2 2 2 0 0 0 0 0 0 1 0 0 0 0 0 0 0 1 0 1 1 0 2 1 1 1 0 0 2 0 0 0 0 0 0 2 2 1 0 0 1 0 0 0 0 0 0 0 0 0 0 2 1 1 0 0 0 2 1 0 0 0 1 1 2 1 2 2 0 2 0 1 0 2 2 0 2 0 0 0 1 0 2 0 1 0 1 0 1 1 0 0 2 0 2 0 2 0 1 1 0 0 1 1 1 0 0 1 0 0 1 0 0 0 0 0 0 0 2 1 1 1 1 0 0 1 0 0 2 1 1 0 0 2 0 1 1 0 1 1 1 1 2 1 2 1 0 1 1 0 0 2 0 2 0 0 0 1 1 1 0 1 0 0 1 0 0 0 0 0 0 1 1 0 1 0 0 0 0 1 0 1 0 2 1 1 0 1 0 0 1 0 1 1 1 1 1 0 0 1 0 1 1 1 1 2 1 0 1 1 0 2 2 0 2 1 0 0 1 0 0 1 1 1 0 0 0 1 1 0 0 1 0 2 0 0 0 1 2 0 1 2 0 1 0 1 0 2 2 0 0 0 1 2 1 0 1 1 1 0 0 1 0 0 0 2 0 0 1 1 0 1 0 1 0 0 0 0 0 2 0 2 1 0 1 2 1 2 0 2 0 0 1 0 1 0 0 0 0 1 1 2 2 2 1 2 0 0 0 2 0 1 0 0 1 0 0 0 1 1 2 2 0 1 0 1 1 1 1 0 0 0 0 0 1 1 1 1 1 1 1 0 2 0 0 1 1 2 2 0 0 0 1 0 1 0 0 0 0 1 0 0 1 0 0 0 0 0 0 0 0 2 2 0 1 0 1 0 0 0 0 2 0 0 0 1 1 0 2 2 0 0 0 0 0 0 0 1 0 0 0 0 0 0 0 0 1 2 0 0 0 1 0 0 0 1 2 2 0 0 0 1 0 1 1 1 2 1 1 0 1 2 0 2 0 2 0 1 2 0 0 0 1 0 1 1 0 1 1 1 0 0 0 1 0 2 2 0 1 0 0 0 1 0 1 1 0 0 0 1 0 0 0 1 1 1 0 0 1 2 1 1 0 0 1 0 2 2 0 0 0 0 0 1 0 0 0 2 2 2 0 0 0 1 1 1 1 1 1 0 0 0 0 2 0 0 0 1 0 1 0 0 0 0 0 0 0 1 0 0 0 0 0 0 1 2 0 0 1 0 0 0 2 0 0 0 2 2 0 2 0 1 2 0 0 1 0 0 2 2 0 0 0 0 0 1 2 2 1 2 0 1 2 2 1 0 0 1 0 1 0 2 1 2 1 0 0 0 0 0 0 0 0 0 2 2 2 2 2 2 1 2 1 1 0 1 1 0 0 2 1 1 2 0 0 2 0 0 0 1 0 1 0 0 0 0 0 0 0 0 1 0 0 2 0 0 0 0 1 1 0 1 0 0 0 1 1 0 1 0 0 0 1 1 1 2 0 0 1 0 1 0 0 0 0 1 1 1 1 0 1 0 0 0 1 1 1 2 0 0 0 2 2 1 1 2 0 1 0 1 0 1 0 0 1 0 0 0 1 0 0 1 2 1 1 0 1 1 0 0 0 0 0 2 0 0 0 1 2 0 0 0 1 1 0 1 0 1 1 0 1 0 0 1 2 1 2 1 1 1 0 0 1 0 1 0 1 0 1 0 0 0 0 0 0 2 0 0 0 1 0 2 0 1 0 0 0 0 0 0 0 0 0 0 0 0 1 0 0 0 1 2
24 0 0 1 0 0 1 2 0 2 2 0 0 0 0 0 0 0 0 2 1 1 0 2 2 0 0 0 2 0 1 0 0 1 2 2 1 2 0 1 1 0 0 0 1 0 0 0 0 1 1 1 0 0 2 0 0 0 0 0 1 1 0 2 1 1 1 0 0 0 0 1 1 1 0 1 1 0 0 0 0 0 0 1 1 0 0 0 0 1 0 0 1 1 0 1 0 0 0 2 0 0 0 1 2 1 2 1 1 1 1 2 1 2 1 2 2 1 2 1 1 0 2 1 0 1 1 1 0 2 0 0 0 0 0 0 0 0 0 0 1 0 0 0 1 1 0 0 0 1 0 1 1 0 0 0 0 1 1 0 1 0 0 2 1 2 0 0 0 1 0 0 1 2 2 1 2 0 0 2 0 2 0 1 1 1 1 2 1 0 2 2 0 2 2 2 1 0 0 0 0 0 0 0 0 1 0 1 1 0 1 0 1 0 0 2 1 0 1 1 0 0 2 0 0 0 0 1 0 2 0 1 0 1 1 0 1 0 1 1 0 0 2 1 1 1 0 0 2 0 0 0 2 0 1 1 0 0 0 0 0 0 0 0 0 0 0 0 2 0 0 2 1 1 0 0 0 1 1 0 0 0 1 2 2 0 0 2 0 2 0 0 1 1 2 0 1 1 0 1 0 1 2 1 0 0 0 1 1 1 0 1 2 0 2 0 2 0 0 0 0 2 1 1 1 0 1 1 1 0 2 0 0 0 0 0 0 1 1 1 1 1 1 0 1 1 0 0 1 0 0 0 1 2 1 0 0 0 0 2 0 0 1 0 1 0 1 1 1 0 0 2 2 2 0 1 0 0 1 1 1 1 0 0 1 0 0 0 0 1 0 0 0 0 1 0 0 0 1 1 0 1 0 2 1 1 0 1 0 0 0 0 0 2 0 0 0 0 0 0 0 0 0 0 1 1 0 1 2 1 1 1 0 1 1 0 1 1 1 1 2 1 2 0 0 2 2 2 2 0 0 0 0 2 2 2 0 1 0 1 2 0 0 0 1 1 1 2 2 0 0 0 1 2 1 0 1 0 0 0 1 2 2 2 2 0 0 0 0 0 1 1 1 2 1 0 1 1 1 1 1 2 0 0 0 2 1 1 1 0 0 0 1 0 1 1 0 0 0 1 2 2 0 1 0 0 1 0 0 2 0 0 0 0 0 0 1 0 0 0 0 0 0 0 0 1 2 2 0 0 0 0 0 0 1 1 0 0 1 0 0 0 0 2 2 0 2 1 1 0 0 0 1 1 1 1 2 2 0 2 0 0 1 0 0 0 0 1 0 1 2 0 0 0 1 0 0 0 0 1 1 2 1 0 0 2 0 0 0 0 1 0 0 2 0 0 0 1 0 0 0 0 1 0 1 1 1 1 0 0 0 1 0 0 0 0 2 0 0 0 0 1 1 1 2 1 1 1 2 0 0 1 0 1 0 2 1 0 2 1 0 0 0 0 1 1 0 1 1 1 1 1 0 0 1 2 2 0 1 0 0 2 1 1 1 1 0 1 0 0 0 1 0 0 1 0 0 1 1 2 1 0 0 1 0 0 2 2 0 0 0 0 0 0 2 2 1 0 0 0 0 0 0 2 0 1 2 0 0 0 0 0 0 2 0 0 0 0 1 1 1 1 0 0 1 0 0 1 0 0 0 0 1 1 1 0 0 1 1 0 0 0 2 0 0 0 2 1 0 2 0 0 2 0 0 0 0 0 1 1 0 1 0 0 1 0 1 1 0 1 0 1 2 2 1 0 1 0 1 1 0 0 0 2 0 1 1 0 0 1 1 1 1 1 1 2 2 1 1 1 1 1 0 1 0 1 0 1 0 2 0 1 2 0 0 1 0 0 0 0 0 1 0 0 0 0 0 0 0 0 2 0 2 2 0 0 0 0 1 1 0 1 0 0 0 1 1 0 1 0 1 0 0 1 2 2 0 0 1 2 2 0 0 0 0 0 1 1 0 0 0 0 0 0 2 2 2 2 0 0 0 0 0 0 2 2 0 2 0 2 0 2 0 0 2 0 1 0 1 0 0 1 1 0 0 0 1 2 1 0 1 0 0 2 0 0 1 0 2 0 0 1 2 1 1 1 1 0 0 0 2 0 1 0 1 0 1 1 1 0 1 0 1 0 1 0 0 0 0 1 0 0 0 0 0 1 0 1 2 0 1 1 0 1 0 0 0 0 0 1 0 1 1 2 1 0 0 0 0 0 0 1
25 1 0 0 0 0 0 1 1 2 2 0 1 1 1 0 0 1 0 1 0 1 0 2 2 0 2 0 2 0 2 0 1 2 0 1 1 1 0 1 0 1 0 1 2 1 2 0 0 0 0 0 0 0 1 1 1 0 0 0 0 1 0 2 0 0 1 0 0 1 1 1 2 2 2 2 2 0 0 1 0 0 1 0 1 0 0 0 0 2 0 1 1 2 1 1 1 0 0 1 0 0 1 0 1 1 1 2 0 2 0 1 1 1 1 1 1 0 1 1 1 0 1 2 1 0 1 1 0 1 2 2 0 0 0 0 0 0 1 0 1 0 1 0 0 0 0 0 0 0 0 0 0 2 0 0 0 2 2 1 1 0 0 1 1 2 0 2 0 0 0 0 0 0 2 1 1 1 0 1 0 2 1 2 2 1 2 1 1 0 1 1 1 0 1 2 1 0 0 0 0 0 0 1 1 0 0 1 0 0 0 0 1 0 2 2 1 1 1 1 1 1 2 0 0 1 1 0 0 1 0 0 0 0 0 0 0 2 0 0 0 1 1 2 2 2 0 0 2 0 0 0 0 0 0 2 0 2 0 0 0 0 0 0 0 0 0 0 0 0 1 2 0 0 0 0 0 1 1 0 0 1 1 2 1 0 2 0 0 2 0 1 1 2 2 1 0 1 0 1 0 0 2 0 0 1 0 0 2 2 0 2 1 1 1 0 1 1 0 0 0 1 2 1 2 0 0 2 1 2 2 1 1 0 0 0 0 1 1 1 0 1 1 0 0 0 0 0 1 0 0 0 0 2 0 1 1 0 0 1 0 1 1 1 1 1 0 0 1 1 1 1 0 1 0 0 0 2 0 2 0 0 0 0 1 1 0 0 0 0 0 1 0 0 2 1 1 1 0 0 0 0 0 2 1 1 0 0 0 0 1 0 1 0 1 1 0 0 0 0 0 0 0 2 1 2 1 0 0 0 1 0 0 2 1 1 0 0 1 0 1 1 1 0 1 1 1 2 2 0 0 1 0 2 0 0 0 0 0 0 2 1 1 0 1 1 0 2 2 0 2 2 1 1 2 0 2 0 0 1 0 2 2 2 2 0 0 0 1 1 1 0 1 1 1 0 0 1 1 2 0 2 1 1 1 1 2 0 0 1 0 0 1 0 0 0 0 0 0 2 2 1 2 2 1 1 1 1 1 1 1 1 0 0 1 0 1 0 2 2 1 0 0 1 1 0 2 2 0 0 0 0 0 0 0 0 0 0 1 0 1 0 0 0 1 1 2 2 2 0 0 0 0 0 0 0 0 1 0 2 1 0 1 0 0 0 0 0 0 0 0 1 1 0 1 0 0 1 1 1 1 0 0 0 0 2 2 0 0 0 0 0 0 2 1 0 0 1 1 0 0 0 0 1 2 0 1 2 0 0 0 1 1 0 0 0 1 0 0 1 0 0 0 2 1 1 2 2 1 0 0 1 1 1 0 1 1 1 1 1 1 0 1 0 0 1 0 1 0 1 1 0 0 0 0 2 2 1 2 1 0 1 2 0 2 2 0 0 0 1 0 1 1 0 1 0 0 0 0 0 0 0 1 1 0 0 1 1 1 1 0 0 1 0 0 0 0 2 2 2 0 0 1 2 1 1 1 0 0 1 1 0 0 2 2 1 1 1 1 2 1 2 1 1 1 0 0 1 2 1 1 1 0 0 0 1 0 0 2 0 0 1 2 0 0 0 2 0 0 1 1 0 1 2 0 0 0 0 1 1 0 1 0 0 0 1 1 1 0 2 0 2 1 1 1 0 0 0 0 0 0 1 0 1 0 0 1 0 0 0 2 2 0 0 1 1 1 2 0 1 0 1 0 1 1 2 1 2 0 2 0 2 2 0 0 0 0 0 1 0 0 0 0 1 0 0 0 0 0 0 2 0 1 2 0 0 0 0 0 0 0 1 0 0 0 0 0 0 1 0 0 0 2 0 1 1 0 2 0 0 0 2 0 0 0 1 0 1 0 1 0 1 1 0 2 2 2 1 0 0 0 1 1 0 1 1 0 1 0 1 0 1 0 0 2 0 0 0 1 0 0 1 2 1 0 0 1 1 0 1 0 1 0 1 0 0 0 1 2 0 0 0 1 2 2 0 1 0 0 0 2 1 2 0 0 0 0 0 0 0 2 0 1 0 2 1 1 0 1 0 0 0 1 1 0 0 0 0 1 0 0 1 0 1 0 0 0 0 0 0 0 0 0 0 0 0 0 0 0 0 0 2
26 1 1 2 0 1 1 0 0 1 1 0 0 0 0 0 0 0 0 0 0 2 1 2 2 0 1 0 2 0 2 0 1 1 0 0 2 2 0 2 2 0 2 2 2 0 0 0 0 0 0 0 0 1 1 1 0 0 0 1 1 0 0 0 1 1 1 2 0 0 0 0 2 2 1 2 2 0 1 0 2 0 0 0 0 0 0 0 0 2 0 0 1 1 0 2 0 1 0 2 0 0 1 1 2 0 2 1 1 1 1 2 0 1 0 1 1 0 2 1 1 0 1 1 0 2 0 0 0 0 0 0 0 0 0 0 0 0 0 0 1 0 0 0 0 1 1 0 0 1 0 1 0 0 0 0 0 2 0 0 2 1 1 2 1 1 0 1 1 1 0 1 1 0 0 0 2 0 0 1 0 1 0 2 1 1 2 2 0 0 1 1 1 0 1 1 1 0 0 1 1 1 0 1 1 0 0 1 1 0 0 0 0 0 1 2 0 1 0 1 1 1 2 0 0 1 1 2 1 1 0 0 0 0 0 0 0 1 0 0 0 0 1 0 1 1 0 0 1 1 1 1 0 0 0 2 2 1 0 0 0 0 0 0 0 0 0 0 0 0 0 2 1 1 1 2 0 1 1 0 1 0 1 1 2 0 1 2 0 2 0 1 0 2 2 0 2 0 0 0 0 0 2 0 0 1 0 2 1 1 0 1 2 1 2 0 2 0 1 1 0 1 2 1 0 0 1 1 1 0 1 0 1 0 0 0 0 2 0 2 2 2 2 1 0 2 0 0 2 0 1 1 0 2 0 1 1 0 0 2 0 0 1 1 1 0 1 0 2 1 1 1 1 2 0 0 0 1 1 1 0 2 0 0 0 0 0 2 2 0 1 1 1 1 2 1 1 1 0 0 0 0 0 2 2 1 0 0 0 0 0 0 0 0 1 0 1 0 0 1 1 1 1 1 1 2 1 0 1 0 0 1 0 1 1 1 1 0 0 0 2 0 1 1 0 0 0 1 1 0 0 1 0 2 1 1 0 2 1 2 0 2 0 0 1 1 0 1 1 1 2 2 2 1 0 0 1 1 1 0 1 0 1 1 1 0 0 1 0 1 0 2 1 2 1 0 0 0 0 2 0 2 1 1 1 1 2 1 1 0 0 0 2 1 0 0 0 0 0 2 2 0 2 2 1 1 1 0 0 2 0 0 0 0 0 1 1 0 2 2 1 0 0 2 1 1 1 0 2 1 0 1 0 0 1 0 1 1 2 0 0 0 0 1 1 0 2 2 1 0 0 0 0 0 0 0 0 2 0 2 0 0 1 0 0 0 0 1 0 1 0 2 1 1 1 0 1 0 0 1 1 2 1 0 0 2 2 0 0 0 1 0 0 0 0 0 0 0 0 0 0 0 0 0 0 2 2 0 0 0 0 1 0 0 0 0 2 1 0 0 0 0 0 0 1 1 2 1 2 0 0 1 0 0 1 2 2 0 1 0 0 0 0 1 1 2 0 0 0 1 1 0 1 1 0 2 2 0 0 0 0 1 2 2 2 2 1 0 0 1 0 1 0 1 1 0 0 0 1 1 0 1 0 0 2 0 1 2 0 0 1 1 0 0 0 0 0 1 1 1 0 0 1 2 1 2 0 2 2 0 1 1 0 2 0 0 0 0 1 1 0 0 0 0 1 0 0 0 0 1 0 1 1 0 1 0 0 0 1 0 0 0 2 0 0 1 1 2 0 1 0 0 2 0 0 0 0 0 1 1 0 1 1 1 0 0 1 1 0 2 0 2 1 2 2 1 1 2 0 2 0 2 1 2 1 0 0 0 0 1 2 1 0 0 2 2 2 2 0 2 1 1 0 0 0 0 0 2 0 2 0 2 2 0 0 1 0 0 0 0 1 1 1 0 0 1 1 0 0 1 1 0 1 1 1 0 1 1 1 1 0 1 1 0 0 0 1 0 2 0 0 0 1 2 2 2 0 0 1 2 2 0 0 0 0 1 1 0 0 1 0 0 1 0 2 2 2 2 0 0 0 0 2 0 1 1 1 1 0 1 0 2 0 0 0 2 2 0 2 0 0 2 1 1 1 0 2 1 0 0 0 0 0 1 0 1 1 1 1 1 0 0 2 1 1 1 0 1 0 0 1 0 1 1 1 0 1 0 0 0 2 0 2 0 0 1 2 0 1 1 0 1 0 0 0 1 0 0 2 1 1 0 0 0 0 0 0 0 0 2 0 0 1 0 0 0 0 0 0 0 1 2
27 0 0 1 0 0 1 1 0 1 1 0 0 1 1 0 0 2 2 1 1 1 0 2 2 0 0 1 1 0 1 0 2 2 0 1 1 1 0 1 1 0 1 1 2 1 0 0 0 2 2 2 0 1 1 1 0 0 0 0 0 1 0 0 0 0 0 1 0 1 1 1 2 2 1 2 1 0 2 0 2 0 0 1 1 1 0 0 0 2 0 2 0 0 1 1 1 0 0 2 0 0 1 0 2 0 2 0 2 0 0 2 0 0 0 0 0 0 1 1 1 0 2 0 0 2 0 2 1 2 1 1 0 0 0 0 0 1 0 0 1 0 0 0 0 1 0 1 1 1 0 0 0 1 1 0 1 0 1 1 2 0 0 2 0 1 0 0 0 1 1 0 0 1 1 1 2 1 0 0 0 0 0 1 1 1 1 1 0 0 1 1 0 1 2 1 2 0 0 1 1 1 0 1 1 1 0 1 2 0 1 0 0 0 2 2 1 2 1 0 1 1 1 0 0 1 2 0 0 1 0 0 0 0 1 1 0 1 1 1 0 0 1 2 2 2 0 0 1 1 0 0 0 0 1 1 0 1 0 0 0 0 0 0 0 0 0 0 1 1 0 2 2 2 0 0 0 2 1 0 2 0 0 1 2 1 0 1 0 2 0 1 1 2 2 1 1 1 0 0 1 0 1 1 0 0 0 0 1 1 0 1 0 1 1 0 2 0 1 1 0 1 2 1 0 0 1 2 2 1 1 0 1 0 0 0 0 2 0 2 0 1 0 0 0 1 0 0 2 2 2 0 0 2 0 0 0 0 0 2 0 0 2 1 2 0 0 1 1 0 0 1 0 2 0 0 0 1 1 1 1 0 0 0 1 1 0 1 1 1 0 0 0 1 2 0 0 0 0 0 0 0 0 2 2 0 1 0 0 0 1 0 0 0 1 0 0 0 0 0 1 0 0 1 1 1 1 0 1 0 0 1 0 2 1 1 0 0 1 0 1 1 0 2 0 0 1 0 0 0 0 0 0 1 2 0 2 0 2 0 2 2 1 1 0 1 0 1 1 1 1 1 0 2 1 1 1 0 0 0 1 2 2 1 1 0 0 0 1 1 0 2 0 2 1 0 0 1 1 2 0 2 1 1 2 0 2 0 0 1 0 1 1 0 1 0 0 0 0 1 1 1 2 2 0 2 0 0 0 2 0 1 0 1 0 0 0 0 1 1 1 1 0 2 0 2 0 1 1 0 0 0 0 0 1 1 1 1 0 1 1 0 0 2 2 0 2 0 0 0 1 1 0 0 0 0 0 2 0 2 0 0 1 0 0 0 0 0 0 0 0 1 0 0 0 0 0 0 2 0 0 2 1 1 0 2 0 0 2 2 0 0 0 0 0 0 0 0 0 0 0 0 0 0 0 2 2 1 0 0 0 1 1 0 0 2 2 1 1 1 0 1 0 0 2 1 1 1 0 0 0 1 1 0 0 1 2 0 2 0 0 0 2 1 1 2 0 2 0 0 0 1 1 0 0 2 2 1 1 1 0 0 2 0 2 2 2 0 0 2 0 1 0 0 1 0 1 0 1 1 0 0 0 0 1 0 2 2 0 0 0 0 0 0 0 2 0 2 2 2 0 0 0 2 2 2 0 1 1 0 2 1 1 2 1 1 0 0 0 0 0 1 1 1 2 0 0 1 0 0 0 0 1 0 0 2 0 0 1 0 0 0 2 0 0 0 2 1 1 1 0 0 1 0 0 1 0 0 0 1 0 1 0 0 0 1 1 1 1 2 0 1 1 1 1 0 0 1 0 1 1 1 1 2 1 1 2 1 1 0 1 0 0 0 2 2 2 2 2 1 0 2 2 0 1 1 0 2 0 2 0 2 2 0 0 1 1 0 1 0 1 1 0 0 0 0 0 0 0 0 1 0 1 1 0 0 0 0 0 0 0 1 0 2 0 0 1 0 1 0 0 0 1 0 2 1 0 1 0 0 1 1 0 0 0 0 0 1 0 1 1 1 0 0 2 2 2 2 1 0 0 1 1 0 1 1 1 1 0 1 0 1 1 1 1 1 1 2 2 2 0 2 2 1 1 0 2 2 0 1 0 0 1 2 0 1 0 0 0 1 0 0 0 2 1 1 1 0 0 0 2 1 1 0 1 0 1 0 0 0 2 0 0 0 1 0 2 0 1 1 0 0 1 1 0 0 0 0 0 0 0 2 0 0 0 0 0 0 0 1 0 0 0 0 0 0 0 0 0 0 0 0
28 1 0 2 0 1 1 2 0 2 2 0 0 1 0 0 1 1 0 0 0 2 0 1 2 0 1 0 2 0 1 0 0 2 1 1 1 1 1 0 0 0 0 0 2 0 0 0 0 0 0 0 0 0 2 2 1 0 1 0 1 1 0 1 1 1 1 0 0 0 0 1 1 1 1 1 1 0 1 0 1 0 0 0 0 0 1 1 1 2 1 1 2 2 0 2 0 0 0 0 0 0 1 0 2 1 2 0 1 1 0 1 0 1 0 1 1 0 1 1 1 0 2 0 0 1 0 1 1 1 1 1 0 0 0 0 0 0 0 0 0 0 0 0 1 0 1 1 1 2 0 0 0 0 0 0 0 1 0 0 0 1 0 2 1 2 1 1 0 0 0 1 1 1 1 1 1 0 0 1 0 1 0 2 2 2 1 2 0 0 1 2 1 0 2 1 1 0 0 0 0 0 0 0 0 2 2 1 1 0 2 0 1 0 2 2 1 1 2 0 0 0 2 0 0 1 1 0 0 2 1 0 0 0 0 0 0 2 0 0 0 0 1 2 2 2 0 0 1 1 0 0 0 0 1 1 0 1 0 1 0 1 1 0 0 0 0 0 1 1 0 2 0 0 0 0 0 1 2 0 0 0 0 2 2 1 0 2 0 2 0 1 1 2 1 0 1 2 0 1 0 1 1 1 0 0 0 1 2 1 0 0 1 1 1 0 2 0 0 0 1 1 1 0 0 0 0 2 1 1 2 2 0 0 0 0 0 2 0 1 0 0 2 2 0 1 0 1 0 1 1 0 1 2 1 1 1 1 1 0 1 1 2 2 1 1 0 2 2 0 0 2 0 2 0 0 0 0 1 1 0 1 0 0 1 1 0 1 1 0 0 0 1 0 2 0 1 1 1 1 1 1 0 1 0 0 1 0 0 0 0 0 0 0 0 0 0 0 0 1 1 2 1 1 0 2 0 1 2 1 0 1 0 2 0 0 1 0 0 0 1 1 1 1 2 2 2 1 2 0 0 0 0 2 2 2 0 2 0 2 1 1 1 1 0 2 0 1 1 2 2 2 2 0 0 1 0 1 1 0 1 2 1 1 1 0 0 0 2 0 0 2 1 2 2 0 0 2 2 1 1 1 2 1 2 1 2 1 0 1 0 2 1 1 1 0 1 1 1 1 1 2 0 0 0 0 2 0 0 2 0 2 0 1 0 1 2 0 2 2 2 2 0 1 0 2 0 0 2 0 1 1 1 0 2 1 0 1 2 0 0 0 0 0 0 0 0 0 2 0 2 2 1 0 1 1 1 2 0 2 0 0 1 0 0 0 0 0 0 0 0 2 1 0 0 0 0 0 1 0 0 2 0 0 0 2 0 0 1 1 0 0 1 1 0 0 0 0 0 0 0 0 1 1 1 1 2 1 0 0 0 1 0 1 1 0 0 1 0 0 0 0 1 1 2 2 2 2 1 0 1 1 2 0 0 2 1 0 1 0 0 0 2 1 1 1 0 0 0 1 1 1 1 0 0 2 1 0 1 0 1 1 1 0 1 1 1 0 1 1 0 0 0 0 0 0 1 1 1 1 0 1 0 2 1 0 1 0 0 1 0 0 0 0 0 0 0 0 0 0 0 0 0 2 2 1 1 0 0 0 0 0 0 2 1 1 1 0 1 1 1 1 0 0 1 1 1 0 0 0 0 0 1 0 0 0 0 0 2 0 0 1 2 0 0 0 1 2 0 2 0 1 2 1 1 0 0 0 2 2 0 0 0 0 0 2 0 1 1 2 0 1 1 1 1 0 1 1 0 2 0 1 0 2 1 1 1 0 0 1 1 0 0 0 0 0 2 1 2 2 2 2 2 0 0 0 0 1 0 1 0 0 1 1 0 2 0 0 1 0 2 2 1 0 0 1 1 0 0 0 1 1 0 2 0 0 0 0 0 0 0 1 1 0 0 2 2 0 2 0 0 0 2 1 2 2 1 2 0 1 0 1 0 0 0 0 0 1 0 0 0 0 0 0 2 2 2 1 1 0 0 1 1 0 1 1 1 1 0 1 0 1 0 0 1 1 2 1 2 0 1 1 2 0 1 0 1 0 0 1 0 0 0 0 0 1 1 0 1 0 0 0 2 1 1 0 1 0 0 0 2 1 0 2 2 0 2 1 1 1 0 1 2 0 0 1 0 0 1 1 0 0 0 0 0 2 0 0 0 0 0 2 0 1 0 0 0 1 0 0 1 0 1 0 0 0 0 0 0 0 0 0
29 1 0 2 0 0 1 2 0 2 1 0 0 1 0 0 0 0 0 0 1 1 0 2 2 0 0 0 2 0 2 0 0 2 1 0 2 0 0 0 0 0 0 0 2 0 0 0 0 0 0 0 0 0 1 1 0 0 0 0 1 1 0 0 0 0 0 0 0 0 1 1 2 2 2 2 2 0 1 1 0 0 0 2 2 1 0 0 0 2 0 0 1 1 0 1 0 1 0 1 0 1 2 0 2 0 2 0 2 0 0 1 1 2 1 2 2 1 2 1 1 1 2 2 0 0 1 1 1 2 1 1 0 0 1 1 0 0 1 0 1 0 0 0 0 1 0 0 0 1 0 1 0 0 0 0 0 0 0 0 0 1 0 2 0 2 0 1 0 1 1 2 1 1 1 0 2 0 1 0 0 2 0 2 2 2 1 2 0 2 0 2 2 0 2 2 2 0 0 0 0 0 1 1 0 0 1 2 0 0 1 0 0 0 1 2 0 2 1 0 1 1 2 0 0 1 1 0 0 0 0 0 0 0 0 0 0 1 0 0 0 0 2 1 1 1 0 0 2 0 0 0 0 0 0 1 0 1 0 0 0 0 0 0 0 0 0 1 1 0 0 1 1 1 0 0 0 2 2 0 0 0 0 0 2 2 0 2 0 2 0 2 1 2 2 0 2 0 0 0 0 0 1 1 0 1 0 2 2 2 0 2 2 0 2 0 1 1 1 1 0 0 0 1 1 0 0 0 0 0 1 1 0 0 0 0 0 1 2 0 0 0 1 0 1 1 0 1 1 1 0 2 1 2 1 1 1 0 0 0 0 0 1 1 1 0 0 0 1 0 0 2 1 2 1 1 0 1 0 2 0 2 0 0 2 2 0 0 0 2 0 1 1 0 2 1 1 0 1 1 0 1 0 2 1 0 0 2 0 0 0 0 0 0 2 0 1 2 0 0 0 1 1 2 0 2 0 1 1 0 1 0 0 0 0 2 0 0 0 0 0 1 1 1 0 0 1 2 2 0 0 1 0 2 0 0 0 1 0 0 1 0 0 1 0 1 0 1 1 1 1 1 2 1 0 0 0 1 1 1 0 1 0 0 0 2 0 1 1 0 1 2 0 1 0 0 2 0 0 2 0 2 1 0 1 2 1 0 1 1 1 0 1 1 0 0 0 1 0 2 2 1 2 1 0 1 1 1 1 1 1 0 0 1 2 0 1 0 2 2 0 0 0 0 0 1 2 1 1 0 0 0 0 0 2 1 0 1 1 0 0 1 1 0 0 1 1 0 1 2 1 0 0 0 0 0 0 2 0 2 0 0 2 0 0 1 1 1 1 1 0 0 1 1 1 0 1 0 1 1 1 1 0 0 0 2 0 0 0 1 0 0 0 1 0 0 1 0 0 0 0 0 0 0 0 1 2 1 0 0 0 0 1 0 0 1 1 1 0 0 0 1 0 1 2 1 2 1 0 0 0 2 1 0 0 1 1 0 2 0 0 0 1 1 1 2 1 1 0 0 0 1 0 0 0 2 2 0 0 0 0 0 2 0 1 2 0 2 0 1 0 2 0 0 0 0 0 0 1 1 1 0 0 0 1 0 2 1 0 1 1 1 0 1 0 0 0 1 1 1 0 0 0 1 1 1 1 1 1 0 1 1 0 2 0 0 1 0 1 1 0 1 0 0 0 0 0 0 0 0 0 0 0 0 0 2 0 0 1 0 0 1 2 0 1 1 2 2 0 2 0 0 2 0 0 0 0 1 1 2 1 1 0 0 0 2 1 2 1 1 1 1 0 1 1 1 0 1 0 1 0 2 0 0 0 1 0 0 0 0 0 0 2 2 0 2 2 1 2 2 1 2 0 2 0 2 2 2 0 2 0 2 2 0 0 0 1 0 0 0 0 0 1 0 0 1 1 0 0 0 1 0 0 2 0 0 0 0 0 0 0 1 0 0 0 1 1 0 2 1 1 0 2 0 2 2 0 1 0 0 0 1 1 1 0 2 0 1 0 0 0 0 0 0 2 2 2 2 0 0 0 2 2 0 1 1 1 0 0 1 0 1 0 0 0 2 2 2 2 0 0 2 2 2 0 0 0 0 0 0 0 0 0 1 1 0 0 0 2 1 0 0 1 1 0 1 0 1 0 1 2 0 2 0 0 0 0 1 0 2 1 1 1 0 1 1 1 0 0 0 0 0 1 0 1 0 0 0 1 0 0 1 0 2 1 0 0 1 1 0 1 0 0 0 0 0 0 1 1 1 0 0
30 0 0 2 0 1 1 2 0 2 2 0 1 2 1 0 0 2 0 0 0 2 0 2 2 0 0 0 2 0 1 2 1 1 2 1 1 0 0 0 0 0 0 0 2 0 0 0 0 0 0 0 0 1 1 1 0 0 0 0 1 0 0 0 0 0 0 0 0 0 0 0 2 2 2 2 1 1 1 0 1 0 0 0 0 0 0 1 1 2 0 2 1 1 0 1 0 1 0 2 0 1 0 2 2 0 2 1 1 1 0 2 2 2 2 2 2 1 2 1 1 1 1 2 1 0 1 0 0 1 0 0 0 0 0 0 0 0 0 0 0 0 0 0 0 0 0 0 0 1 0 1 1 0 0 0 1 1 2 1 2 0 0 2 1 1 0 0 1 1 0 0 1 1 1 0 2 1 0 1 0 1 0 2 1 1 1 0 0 0 0 1 0 0 2 1 1 0 0 0 0 0 0 1 1 1 1 0 1 0 1 0 0 0 1 2 0 0 0 2 0 0 2 0 0 1 1 2 1 1 1 1 1 1 2 1 1 2 0 0 0 0 2 1 1 1 0 0 2 0 0 1 0 0 1 1 0 0 0 0 0 0 0 0 0 0 2 1 1 0 0 2 2 2 0 0 0 1 1 0 1 1 1 1 2 0 1 2 0 2 0 1 1 2 2 0 2 1 0 1 0 0 2 0 0 0 0 1 1 2 0 2 1 1 0 0 2 0 2 2 0 0 1 1 2 0 0 1 1 0 1 0 1 1 0 1 1 2 0 2 0 1 0 0 0 0 1 0 1 1 1 0 0 0 0 0 0 0 0 1 0 0 0 0 0 0 1 0 1 1 1 1 2 1 0 0 0 0 1 1 1 1 0 0 1 1 0 0 0 1 0 0 0 1 2 0 0 1 0 0 0 0 0 2 1 0 1 1 0 0 0 0 0 2 0 0 0 2 0 0 0 2 0 1 1 1 1 1 2 0 0 1 1 1 1 0 0 1 0 0 1 1 1 1 0 0 1 1 2 0 0 1 0 1 2 1 1 1 1 1 2 0 1 1 1 2 0 2 2 0 2 1 2 0 1 0 0 0 0 1 0 2 2 2 2 0 0 0 1 0 1 0 1 1 1 0 0 1 1 1 1 2 1 1 2 0 2 1 0 1 0 0 1 1 0 0 0 0 0 1 1 2 2 2 1 2 0 0 0 2 0 0 0 1 2 0 1 1 2 1 1 1 0 2 1 0 1 1 1 0 1 2 1 0 1 1 0 0 1 0 0 0 0 0 0 0 0 1 0 0 0 0 0 0 0 0 0 2 0 2 0 0 2 0 2 1 1 2 1 2 1 1 0 0 2 0 0 1 1 1 1 1 0 0 0 1 2 0 1 1 0 0 0 1 0 1 1 1 0 1 1 1 0 0 0 0 2 1 0 0 0 1 0 1 1 0 1 0 0 1 0 1 1 1 2 1 1 0 2 0 0 2 1 2 0 2 1 0 1 0 0 0 1 1 1 2 0 0 2 0 1 0 0 0 0 2 2 0 0 0 0 0 2 1 1 2 1 0 1 2 0 0 0 0 0 0 0 0 1 1 0 1 1 1 1 1 1 1 0 0 0 1 0 0 0 0 0 1 1 1 0 0 0 2 2 0 2 0 0 0 0 0 0 2 0 0 1 1 0 1 0 0 0 0 0 1 0 1 2 1 1 1 0 0 0 0 1 0 2 0 0 1 2 0 0 1 2 2 0 1 0 0 2 0 0 0 0 0 0 0 0 2 0 0 1 1 0 2 0 2 0 1 1 2 2 1 1 0 0 0 1 1 2 2 2 0 0 0 0 1 1 0 1 1 1 2 2 1 0 1 0 0 0 1 0 1 1 1 0 2 1 2 2 1 0 2 0 1 1 0 1 0 0 0 1 1 1 0 0 1 0 0 0 2 0 0 0 0 0 0 0 2 1 0 0 1 2 0 2 0 0 0 2 1 2 2 0 2 1 1 1 1 0 0 0 1 0 1 0 0 0 0 0 0 2 2 2 2 0 0 0 0 1 0 1 1 1 2 0 1 0 0 0 0 1 2 2 2 2 1 0 1 2 0 1 0 1 0 0 1 0 0 2 2 0 1 1 2 2 0 0 0 2 1 0 1 0 0 0 0 2 1 1 1 1 0 1 1 1 1 0 1 1 0 1 1 0 2 2 1 1 0 0 0 0 2 0 0 0 0 0 2 0 1 0 0 0 1 0 0 1 0 1 1 0 0 1 0 0 0 0 0
31 0 0 1 0 0 0 2 0 2 1 0 0 0 0 0 0 1 0 0 0 1 0 2 2 0 2 0 2 1 2 1 0 1 1 0 2 0 0 0 0 0 1 1 2 1 0 0 0 0 0 0 0 0 1 0 1 0 0 0 1 0 0 0 0 0 0 0 0 1 1 1 2 2 1 2 2 0 0 0 0 0 1 0 1 0 0 1 1 2 1 2 0 1 0 0 0 2 0 2 0 0 0 0 2 2 2 1 1 1 1 2 0 2 0 2 2 0 2 0 0 1 2 1 0 0 1 1 1 1 0 0 0 0 1 1 0 0 0 0 0 0 0 0 1 0 0 0 0 1 0 0 0 0 0 0 1 0 0 0 0 2 0 2 1 2 0 0 1 0 0 2 0 1 2 0 1 0 0 2 0 2 0 2 1 1 1 0 0 0 1 1 0 0 0 0 2 0 0 0 0 0 0 0 0 0 0 1 1 0 2 0 0 0 0 2 1 1 1 1 1 1 1 0 0 1 2 0 0 1 0 1 0 0 0 0 0 2 0 0 0 0 2 2 2 2 0 0 2 0 0 0 0 0 0 2 0 1 0 0 0 0 0 0 0 0 1 0 2 0 0 1 1 1 0 0 0 2 2 0 1 0 1 1 1 0 2 2 0 2 0 1 0 2 2 0 2 1 1 0 0 0 1 1 0 0 0 0 1 1 0 0 2 1 1 0 2 0 1 1 1 0 0 0 0 0 1 1 0 1 0 0 0 0 0 0 0 1 1 0 1 1 2 0 0 0 0 0 0 1 0 2 0 1 0 1 1 0 0 2 0 0 2 1 2 0 0 0 2 2 2 1 0 1 1 0 0 0 1 1 1 1 0 0 0 0 0 0 0 0 0 1 0 0 2 0 0 0 1 1 0 1 0 1 0 0 0 0 0 0 2 0 0 1 1 1 1 0 0 0 0 0 0 0 0 2 0 0 1 0 2 0 0 1 1 1 0 1 0 0 1 0 1 1 1 1 2 1 1 0 0 1 0 2 1 1 0 1 0 1 1 1 1 0 1 2 0 2 2 0 1 1 0 2 2 0 1 0 0 1 2 1 1 1 0 1 0 1 0 0 0 2 0 1 0 0 0 0 0 2 0 2 1 1 1 1 1 0 1 1 0 0 1 0 1 0 0 0 0 1 1 1 1 2 0 1 1 0 0 2 0 1 0 0 0 2 1 0 2 2 0 0 0 2 2 1 2 0 2 0 1 1 0 0 2 0 0 0 0 1 1 0 0 2 1 1 2 1 1 0 0 1 0 0 0 0 0 1 0 1 1 0 2 0 1 1 1 0 0 1 0 1 1 0 0 0 0 0 0 0 0 1 1 0 0 2 2 0 2 2 1 0 0 1 0 1 1 1 1 0 0 0 0 0 0 0 0 1 0 0 0 2 0 0 0 0 2 1 0 0 0 1 0 1 1 1 2 1 1 0 0 1 1 1 0 1 2 0 2 0 0 0 1 1 1 1 0 0 1 0 0 2 1 0 1 2 2 0 1 0 0 2 0 0 0 0 0 2 0 0 2 0 0 0 0 0 0 0 0 0 0 0 1 1 0 1 1 2 0 0 0 0 0 1 0 1 0 1 1 1 0 0 0 2 1 1 1 0 0 0 1 0 1 1 1 1 1 0 2 2 0 2 1 1 1 0 0 0 1 1 1 1 0 0 0 2 1 0 2 0 0 1 2 0 0 0 1 2 0 2 0 1 2 1 1 0 0 0 1 2 0 1 0 0 0 1 1 0 0 2 0 2 0 0 0 0 0 0 1 1 0 1 0 1 0 0 1 1 0 0 1 1 0 0 2 2 2 2 2 2 2 2 2 0 0 0 0 1 0 1 1 1 2 0 0 1 0 0 1 0 1 1 0 0 0 0 1 0 0 1 1 0 1 1 1 0 2 0 0 0 1 1 0 0 0 1 0 0 2 0 0 0 1 0 1 1 0 1 1 1 1 1 0 0 0 0 1 1 0 0 0 0 1 0 1 1 1 1 1 0 0 1 0 0 2 2 0 2 0 1 1 1 1 1 2 1 1 0 1 0 0 1 2 0 1 0 1 2 0 0 0 0 1 2 0 1 0 0 2 0 0 0 1 1 1 1 1 0 0 0 2 0 1 1 1 0 1 1 1 0 1 0 0 1 0 1 1 0 1 0 0 0 0 0 0 1 0 1 2 0 2 2 0 1 0 0 0 0 0 0 1 0 1 0 0 0 0 0 1 0 1 1
32 0 0 0 0 0 0 1 0 0 0 1 0 1 0 0 1 0 0 0 0 2 0 2 2 0 1 0 1 0 1 0 1 1 0 0 2 2 0 1 0 1 0 0 1 0 1 0 0 0 0 1 0 0 2 1 0 0 0 0 1 1 0 0 0 0 0 1 0 0 0 1 2 2 0 2 2 0 0 0 2 0 0 1 2 0 0 0 0 2 0 0 1 2 0 2 0 0 0 2 0 0 2 0 2 0 2 2 0 2 0 0 1 1 2 2 2 1 1 1 1 1 2 2 0 0 2 0 0 1 0 0 0 0 0 0 0 0 0 0 2 0 0 0 0 0 0 0 0 1 1 1 0 2 0 0 0 1 0 2 2 1 1 2 1 1 1 1 0 2 1 0 0 0 1 1 2 1 0 1 0 1 0 1 0 0 1 1 0 0 2 2 1 0 2 2 1 0 0 0 0 0 0 0 0 2 1 1 2 0 1 0 0 0 2 2 0 1 0 1 1 1 1 1 1 0 1 0 0 0 0 1 0 0 0 0 1 2 0 0 0 0 2 1 1 1 0 0 1 1 0 0 1 0 0 1 2 0 0 1 0 0 0 0 0 0 0 0 1 0 2 1 1 1 1 1 0 1 1 0 0 0 0 0 0 0 0 2 0 2 0 2 0 1 2 1 1 0 0 0 0 0 2 0 0 0 0 0 1 1 1 1 2 1 2 0 0 0 1 1 0 1 2 1 1 0 0 1 0 0 2 1 0 0 0 0 0 1 1 0 0 0 2 0 0 0 0 2 2 1 1 1 0 0 0 0 0 0 0 1 0 0 2 1 2 0 0 1 2 1 1 1 1 2 0 2 0 0 0 2 1 0 1 1 2 1 0 0 0 2 0 0 0 0 2 1 1 1 1 0 0 0 0 0 0 0 2 0 0 0 0 0 1 0 1 1 0 1 0 0 0 1 0 1 1 1 1 2 1 0 0 0 0 2 1 1 0 2 0 0 0 1 2 0 0 1 1 0 0 0 0 0 0 2 2 0 1 1 0 1 1 1 0 0 0 0 1 2 2 0 0 0 0 2 1 0 1 2 2 0 1 2 0 0 0 1 0 0 1 0 1 1 0 1 2 0 0 1 1 1 1 1 2 0 2 1 2 0 0 1 0 0 1 0 1 0 0 0 0 1 1 2 2 2 0 1 1 1 1 2 0 0 0 0 1 1 1 0 0 0 1 1 0 1 1 2 0 1 1 0 0 0 1 0 0 0 0 0 0 0 0 0 1 0 0 1 1 0 0 0 0 2 1 0 0 0 1 0 0 1 0 0 0 0 0 0 0 2 1 2 1 1 1 0 0 0 1 0 0 0 0 1 1 0 0 0 0 0 1 1 1 0 0 2 0 0 0 1 1 0 0 0 1 0 1 2 2 1 0 0 0 1 0 0 0 2 2 0 0 1 1 0 0 0 0 0 2 2 0 0 0 2 1 1 1 1 1 0 2 0 0 0 1 1 2 2 0 0 1 0 0 2 0 0 0 1 1 0 1 0 0 0 2 2 2 2 1 1 0 1 1 0 0 0 0 1 0 0 0 1 0 1 0 0 1 0 1 2 0 0 1 1 0 1 0 0 0 2 2 2 0 0 1 2 0 1 1 0 0 0 1 1 0 2 1 0 1 1 0 1 0 1 0 0 1 0 1 0 0 0 0 0 0 0 0 1 0 0 2 1 0 1 2 0 0 0 2 0 1 0 1 0 2 1 0 0 0 0 2 2 1 1 1 1 1 1 1 1 1 2 0 1 0 1 1 1 0 1 0 1 1 1 1 2 1 0 1 0 0 2 2 0 1 1 1 2 2 2 1 2 1 1 2 1 0 1 1 2 0 2 0 2 1 0 0 1 0 0 0 0 1 1 0 0 0 1 1 0 0 0 1 0 2 2 0 1 1 0 0 0 0 1 1 0 0 0 2 0 1 0 1 0 1 0 1 2 1 0 1 2 2 0 1 1 0 0 0 1 1 0 1 0 0 1 1 1 2 2 1 0 0 1 2 1 2 2 0 1 0 1 0 0 0 0 1 1 1 1 2 0 1 1 1 2 2 0 1 1 1 1 1 0 1 1 0 1 1 1 2 0 0 0 2 1 0 0 0 2 1 0 2 0 1 0 1 0 1 1 1 0 1 0 1 0 1 1 0 1 2 0 0 0 0 0 1 1 0 0 2 1 1 0 0 2 1 0 1 1 1 0 0 1 0 0 0 0 0 0 1 0 0 1
33 1 0 0 0 0 1 2 0 1 0 1 1 1 1 0 0 1 1 2 2 1 0 2 2 0 0 0 1 0 1 1 1 2 1 2 1 1 0 0 0 0 0 0 2 1 1 0 0 0 0 0 0 1 1 1 0 0 0 0 0 1 0 1 0 0 0 0 0 0 0 1 2 2 2 2 2 0 1 1 0 0 0 0 0 0 0 0 0 2 0 1 1 0 0 1 0 1 0 2 0 0 0 2 2 0 2 2 0 2 1 1 2 2 2 2 2 0 1 0 0 0 1 2 1 0 1 1 1 1 0 0 1 0 0 0 1 0 0 0 0 0 0 0 1 0 0 0 0 0 0 0 0 0 0 0 1 1 0 0 1 1 1 1 0 1 0 0 1 0 0 2 1 0 1 1 1 0 1 0 0 2 1 2 1 0 2 1 1 0 2 2 0 0 2 0 2 0 0 0 0 0 0 1 1 1 2 1 1 0 1 0 1 0 1 2 1 1 1 1 1 1 2 0 0 0 1 0 1 1 0 0 2 2 1 0 1 2 0 0 0 0 2 1 1 1 0 0 2 0 0 0 0 1 1 1 1 1 0 0 0 0 0 1 0 0 0 1 2 0 0 2 2 2 0 0 0 2 2 0 2 0 0 1 1 1 0 1 0 1 1 1 2 2 2 0 0 0 0 0 0 0 2 0 0 0 2 0 0 0 0 1 1 0 1 0 1 1 1 1 0 0 0 1 2 0 1 1 0 1 2 0 0 0 0 0 1 1 1 0 0 0 2 0 1 0 2 1 0 2 2 0 0 2 0 0 1 0 0 2 0 0 2 1 2 0 0 2 2 0 0 2 0 2 0 0 0 0 1 1 0 0 0 0 0 0 0 0 0 1 0 0 1 0 1 0 0 1 0 0 0 0 0 1 1 0 2 0 1 1 0 1 0 1 0 1 0 0 0 0 1 0 0 0 1 2 0 1 1 0 1 0 0 2 1 1 0 1 0 0 2 0 1 1 0 1 2 1 1 1 0 1 0 1 2 1 1 2 0 1 1 2 0 0 0 0 1 1 1 1 1 1 1 2 0 0 0 0 0 1 0 1 0 0 0 0 0 0 1 0 1 1 1 2 1 0 1 2 2 1 1 2 2 2 2 0 2 1 0 1 0 1 1 1 1 0 0 1 0 2 2 2 2 2 2 2 0 1 1 1 1 0 0 1 1 1 2 0 0 0 0 0 0 0 0 1 2 1 1 0 1 1 1 0 1 1 0 1 0 1 1 0 1 0 0 1 1 2 1 0 1 1 0 0 0 0 0 2 0 2 0 0 2 0 1 1 1 2 0 2 1 0 1 0 0 0 0 2 2 2 2 0 1 0 1 2 1 0 1 1 0 0 0 0 0 0 0 0 0 0 0 0 0 0 0 1 1 1 0 0 0 2 0 0 0 0 2 1 1 0 0 0 0 0 2 2 2 2 1 0 0 1 1 0 0 2 0 0 1 0 0 0 0 1 1 1 0 2 0 1 0 0 0 1 1 2 2 1 1 1 0 1 2 2 2 2 2 1 0 0 0 0 1 1 1 0 0 0 0 0 0 0 0 0 2 0 2 1 1 0 1 1 0 0 0 0 0 0 0 0 0 0 0 2 0 1 2 0 0 1 2 0 0 2 1 1 0 0 0 0 0 0 1 1 1 1 0 1 2 2 1 2 1 0 0 1 1 2 2 2 2 2 2 0 0 2 2 2 1 1 0 0 1 2 0 0 0 0 0 0 0 2 1 1 1 1 1 2 1 1 1 1 1 2 2 1 1 1 1 2 0 1 1 2 1 0 1 1 0 0 0 0 1 1 0 2 2 2 2 2 1 2 2 0 0 0 0 1 1 2 0 2 2 0 0 2 0 0 1 0 0 0 1 0 0 1 1 0 0 0 2 0 0 2 0 0 0 1 1 1 1 2 0 1 0 0 2 0 1 0 0 0 1 0 1 2 0 1 1 0 0 1 1 1 0 1 0 2 0 1 0 0 1 1 0 0 0 2 1 0 0 1 2 2 2 2 0 2 0 2 0 0 0 0 0 1 2 1 2 0 1 1 2 1 2 0 1 1 1 0 0 1 0 2 0 1 1 1 1 1 1 1 0 2 1 1 1 0 0 0 2 1 0 2 1 0 2 1 0 1 2 0 2 0 2 1 2 0 1 2 0 0 0 0 0 1 0 0 1 0 0 1 0 0 0 0 0 0 0 1 0 1 0 0 0 0 0 0 1 0 1 2
34 0 0 0 0 0 1 2 1 2 2 0 0 2 1 0 1 2 0 1 1 1 0 2 2 0 0 0 2 1 2 2 0 1 0 1 1 0 0 0 0 0 0 0 2 0 1 0 0 0 0 0 1 1 1 0 0 0 0 1 0 0 0 0 1 1 1 0 0 0 0 1 2 2 1 2 2 0 1 1 1 0 0 0 0 0 0 0 0 2 0 0 2 1 1 1 1 1 0 2 0 1 0 1 1 1 1 1 1 1 1 2 1 2 1 2 2 0 0 2 2 0 2 2 0 0 2 0 0 0 0 1 0 0 0 0 0 0 0 0 1 0 0 0 1 0 0 0 0 1 0 1 0 0 0 0 0 1 0 0 1 1 0 2 2 2 0 0 1 1 0 2 0 1 1 0 2 2 0 0 0 0 0 2 2 2 1 0 0 0 0 1 1 1 2 2 2 0 0 0 0 0 0 0 0 2 2 2 0 0 2 0 2 0 1 2 0 1 2 1 1 1 2 0 0 1 1 0 1 2 0 0 0 1 1 0 1 1 0 0 0 0 2 2 2 2 0 0 2 0 0 0 0 1 0 2 1 2 0 1 0 1 0 0 0 0 0 0 1 1 0 2 2 2 1 1 0 1 2 0 1 0 0 1 1 1 1 1 0 2 0 0 0 2 2 1 1 1 1 1 1 1 2 0 0 1 1 0 2 1 1 1 2 0 1 0 1 1 0 0 0 0 1 0 1 0 0 2 2 2 2 2 0 0 0 0 0 1 0 1 1 2 1 0 0 1 0 0 2 1 0 0 0 1 0 1 1 0 0 2 0 0 0 0 0 0 0 2 2 0 0 2 2 2 0 2 0 1 0 2 1 0 0 0 1 0 0 0 0 1 0 0 1 0 0 0 0 2 0 0 0 0 0 2 2 1 0 1 0 0 0 0 0 0 1 0 1 0 0 0 0 0 1 1 1 2 2 0 2 0 0 1 1 1 1 0 1 1 0 0 2 0 1 0 0 1 1 0 1 0 0 0 0 2 1 1 0 2 0 2 0 2 0 0 0 1 0 1 1 1 1 1 1 1 2 0 1 0 0 1 1 2 0 0 0 1 0 0 1 1 0 2 1 1 2 0 0 0 0 2 0 2 1 1 2 0 2 2 2 0 0 1 0 0 1 1 1 0 0 1 1 1 1 1 0 1 1 0 0 2 0 1 0 1 0 0 0 0 2 2 1 1 0 2 0 1 0 1 1 0 1 2 0 0 2 1 0 0 0 1 1 0 0 0 0 0 0 0 0 1 0 0 1 0 0 0 1 1 0 2 0 0 1 0 1 1 1 1 0 1 0 0 0 0 1 0 1 1 1 2 2 1 0 0 0 1 1 0 1 1 1 0 0 1 0 1 0 0 0 0 0 0 0 0 0 0 1 1 0 0 0 1 0 0 0 0 2 0 0 0 0 1 1 1 1 0 1 2 0 0 0 2 1 1 0 2 0 1 1 0 0 0 1 1 1 1 1 1 0 0 0 1 2 0 0 1 2 0 1 0 0 1 0 0 0 0 1 1 0 1 1 1 0 0 0 0 1 0 0 1 1 0 0 1 0 0 2 2 0 0 0 0 0 2 0 1 0 0 0 0 0 0 1 2 1 2 0 1 0 0 1 0 0 1 1 1 1 0 0 0 0 0 0 0 2 0 0 0 0 0 0 0 1 0 0 2 2 0 1 0 0 0 2 1 0 0 2 1 0 2 0 0 1 1 1 0 0 0 0 1 0 1 0 0 0 1 1 2 0 0 2 2 0 0 0 0 0 1 0 2 0 2 0 1 0 0 1 0 0 2 2 0 0 0 2 2 2 2 1 1 1 1 0 0 0 1 0 2 0 2 0 2 1 0 0 0 0 0 0 0 0 0 0 0 0 0 0 0 0 1 1 0 0 2 0 0 0 0 0 0 1 1 1 0 0 2 2 0 1 0 0 0 1 0 1 1 0 2 2 2 2 0 0 0 0 1 1 1 0 0 0 0 1 0 1 1 1 2 1 0 0 1 2 0 1 0 2 1 0 1 1 1 0 0 0 1 1 0 0 0 0 0 2 0 0 0 0 0 0 0 0 1 0 2 0 0 0 0 1 0 0 0 2 2 2 2 0 1 0 0 2 0 2 0 0 0 0 0 0 1 1 1 1 0 2 0 0 0 1 0 0 0 0 0 0 0 0 0 1 0 0 1 0 2 0 1 1 0 0 0 0 0 0 0 0 2 0 0 0 0 0 1
35 0 0 2 0 0 1 2 0 2 2 0 0 1 0 0 1 1 0 1 1 1 0 1 1 1 0 0 1 2 2 0 1 2 0 1 1 2 0 1 1 0 0 0 0 2 0 0 0 1 1 2 1 1 1 0 1 0 1 1 1 0 0 0 0 0 0 1 0 0 0 2 2 2 1 2 2 0 0 0 1 0 0 1 1 0 0 1 1 2 1 2 1 1 1 1 1 1 0 1 0 2 1 1 2 0 2 0 2 0 0 2 1 1 0 2 1 1 2 1 1 0 2 1 0 1 1 0 0 1 0 0 1 0 0 0 1 0 0 0 0 0 0 0 1 0 0 0 0 1 1 1 0 0 0 0 0 1 0 0 1 1 1 2 1 2 0 1 2 0 0 2 0 2 2 0 2 1 0 1 0 1 0 2 1 1 2 1 0 0 0 2 0 1 2 2 1 0 0 0 0 0 0 1 1 1 1 1 1 0 2 0 1 0 2 2 0 1 1 0 1 1 2 0 0 1 1 0 0 2 1 0 0 0 0 0 0 1 0 0 0 1 2 1 1 1 0 0 2 0 0 0 1 0 0 0 1 2 0 0 0 0 0 0 0 0 1 2 0 0 0 2 1 1 1 1 0 1 1 0 1 1 0 2 2 0 0 2 0 2 0 2 0 2 2 0 1 0 0 0 0 0 2 0 0 0 0 0 1 2 0 2 1 0 2 0 1 0 0 0 2 0 0 1 1 0 0 2 0 0 2 2 1 0 0 0 0 2 0 0 0 0 1 0 0 0 1 1 0 2 2 0 0 1 0 0 0 0 0 2 0 0 0 0 0 0 0 2 2 0 0 2 0 1 1 0 0 1 0 2 0 0 0 0 1 0 0 0 0 0 0 0 1 0 1 1 1 0 0 0 0 0 0 1 1 1 1 2 0 0 0 0 0 0 1 0 1 1 0 0 0 2 0 1 0 1 0 2 2 0 2 0 0 2 0 0 1 0 0 0 1 1 1 1 1 1 2 1 2 0 0 1 0 2 0 0 0 2 0 0 2 0 2 0 2 2 0 1 1 1 1 1 1 2 0 0 0 1 1 1 0 2 1 1 0 1 1 1 1 1 0 1 0 2 2 0 0 0 0 2 0 2 1 1 1 1 1 0 1 1 0 0 1 1 0 0 0 0 0 1 1 2 2 2 2 2 0 1 1 1 1 0 0 1 0 1 0 0 2 2 1 1 0 0 0 2 0 0 2 1 0 1 0 0 1 1 0 0 2 0 0 0 1 0 0 2 2 1 0 0 1 2 0 0 0 0 0 1 0 2 0 0 1 0 0 0 0 1 0 1 0 1 0 0 0 1 1 2 2 1 1 0 0 0 0 1 1 0 1 1 0 0 0 0 0 0 0 0 0 0 0 0 1 1 1 0 1 1 0 0 1 1 0 0 0 0 2 2 1 1 1 0 0 0 0 0 2 1 1 1 0 1 0 0 1 2 2 1 2 0 0 0 0 1 1 1 1 1 1 1 1 0 1 0 0 2 2 0 0 0 0 0 1 0 1 1 1 1 0 0 1 1 0 0 1 0 0 0 1 1 0 0 0 1 1 0 2 2 0 0 1 1 0 0 0 1 0 1 1 1 0 0 0 2 0 1 2 0 0 0 1 0 0 2 0 0 0 1 0 1 0 1 0 0 0 1 0 0 0 0 0 0 0 0 0 1 0 1 2 1 0 1 2 0 0 1 2 0 0 1 1 1 2 1 1 0 0 0 1 1 0 0 1 1 0 1 0 1 1 2 0 1 1 1 0 0 0 1 0 1 0 1 1 2 1 1 1 0 0 1 1 0 0 0 2 2 2 2 2 1 0 2 0 1 0 1 1 2 0 2 0 1 2 0 0 2 0 0 0 0 0 1 0 0 1 0 0 1 0 0 2 0 1 2 0 0 0 0 0 0 1 2 1 0 0 1 2 0 2 0 0 0 1 1 2 2 0 2 0 0 0 2 1 1 0 1 0 1 0 0 0 0 2 0 1 1 1 2 1 0 0 1 2 1 1 1 1 1 0 2 0 0 0 0 1 1 2 0 1 0 0 1 1 1 1 0 1 2 1 0 0 0 0 1 0 1 0 1 1 1 1 0 1 2 1 1 1 1 0 0 1 0 0 2 1 0 2 1 1 0 1 0 2 0 1 0 1 0 0 0 0 0 0 0 0 0 0 0 2 0 0 0 0 1 0 1 1 1 1 1 0 0 0 1 1 0 0 0 0 0 0 0
36 0 0 1 0 0 0 2 0 1 1 0 0 1 1 0 0 2 1 0 1 2 0 2 2 0 2 0 2 0 1 0 0 1 1 1 1 2 0 1 1 0 0 0 2 0 0 0 1 0 0 1 1 1 1 1 0 0 0 1 0 1 0 1 1 0 1 0 0 0 0 1 1 1 1 1 1 0 1 1 0 0 1 0 1 0 0 0 0 2 0 1 2 2 0 2 0 2 0 2 2 0 0 1 2 0 2 2 0 2 0 0 0 0 0 0 0 0 2 0 0 0 2 0 0 2 0 2 1 2 0 0 1 0 0 0 0 0 0 0 0 0 0 0 0 0 0 0 0 0 0 1 0 0 0 0 1 1 1 0 0 1 0 1 1 1 0 1 0 1 1 0 1 1 1 1 2 1 0 0 0 1 0 2 2 2 2 1 0 0 0 1 0 2 2 2 1 0 0 0 0 0 0 2 2 0 0 0 0 0 2 0 1 0 1 2 1 0 1 0 2 2 0 1 1 1 2 0 0 1 1 1 0 1 1 0 1 2 0 0 0 0 1 0 0 0 0 0 1 1 0 0 0 0 1 1 0 2 1 1 1 2 0 0 0 0 0 0 1 0 0 1 1 1 0 0 0 2 1 0 0 1 0 1 1 0 2 2 0 2 0 1 0 2 2 1 1 2 0 2 0 1 2 0 0 0 0 0 1 1 0 2 1 0 0 0 2 0 0 0 0 2 1 2 1 0 0 0 1 2 2 0 0 0 0 0 0 1 1 1 1 1 1 0 0 1 1 0 1 0 0 0 0 2 0 0 1 1 0 0 0 0 2 1 2 0 2 2 2 0 0 2 0 2 1 1 0 1 0 2 0 0 0 0 1 1 0 0 0 0 0 1 2 0 2 2 2 0 1 1 0 1 0 1 0 0 1 1 1 1 0 0 0 0 2 0 1 0 0 0 0 0 0 1 0 1 0 0 1 0 0 2 0 1 0 1 1 1 0 0 2 0 1 1 0 2 2 0 2 0 0 0 0 2 1 1 0 1 0 0 1 1 1 1 0 1 0 2 2 0 1 0 0 2 1 0 1 0 0 1 0 2 1 1 1 0 0 1 1 0 0 2 0 0 1 0 0 1 1 2 0 2 2 2 2 0 1 1 2 0 1 1 2 1 0 0 0 0 0 1 1 2 2 2 2 2 0 0 0 2 0 0 0 0 0 1 0 0 0 0 1 1 0 0 0 2 0 2 0 0 0 0 0 0 1 1 1 0 1 0 0 0 1 0 0 1 2 0 2 2 1 1 1 0 0 0 1 0 0 0 2 0 2 0 1 0 0 1 1 1 0 1 0 0 0 0 0 0 0 0 0 2 1 1 0 2 0 0 0 0 0 0 1 1 1 1 1 0 0 0 0 0 0 0 0 1 1 1 0 0 0 1 0 0 0 1 2 0 0 0 0 0 0 0 1 0 1 0 2 0 0 2 0 1 0 2 2 0 1 0 0 0 1 1 1 1 0 1 0 2 2 0 0 0 0 2 2 0 0 0 0 0 1 0 0 0 1 1 0 0 0 1 0 1 2 0 0 0 1 1 0 1 0 1 1 0 2 1 0 0 0 0 1 0 0 0 0 1 1 1 0 0 1 2 1 2 1 1 1 0 0 0 0 2 1 1 0 0 1 1 1 1 0 0 0 0 0 1 0 0 0 0 0 0 0 1 1 1 1 0 0 0 1 0 0 0 2 1 0 2 0 1 1 1 1 0 0 0 1 1 0 1 0 0 0 1 0 2 0 1 1 2 0 1 1 1 0 1 0 1 0 1 0 1 0 0 2 0 0 1 1 0 0 0 1 2 1 2 1 2 1 1 1 0 0 0 0 1 0 1 0 1 1 1 0 2 0 0 1 0 1 1 0 0 0 0 0 0 0 0 1 0 2 0 1 0 1 0 0 0 0 1 1 0 0 0 2 0 2 0 0 0 1 1 2 2 0 0 1 1 1 0 0 0 0 0 1 1 0 0 0 0 1 1 0 0 0 1 0 0 0 2 1 0 1 1 1 1 0 2 0 1 0 0 1 0 0 0 2 0 0 2 1 1 1 0 2 1 0 1 0 0 0 1 0 0 0 0 2 0 0 0 2 2 2 1 1 0 0 0 2 0 1 1 1 0 1 0 0 0 2 0 0 0 1 0 0 0 1 0 0 0 0 0 0 1 0 0 0 0 0 2 0 1 0 1 1 0 0 0 0 0 1 0 0 1 0 0 0 0 0 2
37 1 0 1 0 0 2 2 0 2 2 0 0 1 0 0 1 1 1 0 0 1 0 2 2 0 2 0 2 1 1 1 1 2 1 1 0 1 1 0 0 0 0 0 0 0 0 0 0 1 1 1 1 2 0 1 0 0 0 0 1 1 0 1 1 1 1 0 0 0 0 1 2 1 0 2 1 0 0 0 1 0 0 1 1 0 0 0 0 1 0 0 2 2 0 1 0 0 0 2 0 0 1 1 2 0 2 0 2 0 0 2 1 2 1 2 2 0 2 0 0 0 1 2 1 0 1 0 0 2 0 0 0 0 0 0 0 1 0 0 1 0 0 0 1 0 0 0 0 1 0 1 0 0 0 0 1 0 1 1 2 0 0 1 1 1 0 0 1 1 1 0 1 1 1 1 2 1 0 1 0 2 1 2 1 0 2 0 0 0 0 0 0 1 1 2 2 0 0 0 0 0 0 2 1 1 0 0 0 0 1 0 0 0 1 2 0 1 0 0 1 1 2 0 1 0 0 0 0 1 0 0 0 0 0 0 0 2 0 0 0 0 2 1 1 1 0 0 2 0 0 0 0 0 0 2 2 2 0 0 0 0 0 2 0 0 0 0 0 0 1 1 2 2 0 0 0 1 1 0 0 2 1 1 2 1 0 1 1 2 0 2 1 1 2 0 2 2 0 1 0 0 2 0 1 0 0 0 1 1 1 2 1 0 1 0 2 1 0 0 0 1 0 1 1 0 1 1 1 2 2 2 0 0 0 0 0 1 1 1 0 0 0 0 0 2 0 0 1 1 1 0 0 0 0 0 1 0 0 1 0 0 2 0 2 1 1 1 2 1 1 1 2 0 1 0 0 0 0 2 0 0 0 0 1 0 0 1 1 0 0 0 2 0 2 2 2 0 1 1 0 1 0 2 2 1 0 1 0 0 1 0 0 0 1 0 1 0 0 0 0 1 0 0 0 2 1 0 0 0 0 0 0 2 2 2 0 1 1 0 2 1 1 1 1 2 1 1 2 0 0 1 0 2 0 0 0 0 1 1 1 2 0 2 0 2 0 2 2 0 0 0 0 2 2 0 0 0 0 0 0 2 0 0 0 0 0 1 0 0 2 1 1 2 2 0 0 1 1 2 0 2 1 1 2 0 2 1 0 0 0 0 0 0 1 0 0 0 0 1 1 2 1 1 0 1 1 0 0 2 0 2 0 1 2 1 1 0 1 1 1 0 0 1 1 1 2 1 1 0 0 0 1 1 1 0 0 1 0 1 0 1 0 1 1 0 1 1 1 0 0 1 0 0 0 0 0 1 0 1 1 0 1 0 0 0 0 1 0 1 0 1 1 0 0 0 0 0 0 0 0 2 0 1 0 2 1 0 0 0 2 0 0 1 0 0 0 1 1 0 0 0 0 0 0 1 1 1 0 0 0 2 1 0 0 0 2 0 1 0 0 1 0 1 2 1 1 2 1 0 1 0 1 1 0 1 1 0 1 0 0 0 1 0 1 1 0 1 1 0 0 0 0 0 0 0 1 1 1 1 1 0 1 0 1 1 0 1 0 1 0 1 1 0 0 1 0 0 1 1 0 0 1 2 0 1 1 2 0 0 0 0 0 0 1 1 0 1 1 1 0 0 0 2 0 2 1 0 0 0 0 0 0 2 1 1 0 1 0 2 1 2 1 0 1 0 0 0 0 0 0 0 1 0 0 1 0 0 1 0 0 0 2 0 0 0 2 2 0 2 0 1 2 0 1 0 0 0 0 0 0 2 1 1 1 1 0 2 0 0 2 2 1 1 1 0 1 1 0 0 0 1 1 1 1 0 2 0 0 2 2 0 1 1 0 2 1 2 0 0 0 0 1 0 0 1 0 1 0 2 1 2 0 0 0 1 0 0 0 0 1 1 0 0 1 0 0 0 0 0 2 0 2 1 1 0 2 0 0 0 1 2 2 0 0 0 1 0 1 0 0 0 0 0 1 1 0 1 1 2 2 0 0 0 0 0 0 1 0 0 0 0 0 0 2 1 1 2 0 0 0 1 1 0 0 1 0 1 0 2 0 1 0 0 1 2 2 1 2 1 0 2 2 0 2 0 0 0 0 0 0 0 0 2 0 0 0 2 2 0 0 0 1 1 1 1 1 1 1 0 1 0 1 0 1 1 1 0 0 0 2 0 1 0 1 0 1 0 0 0 0 0 0 0 1 2 0 0 1 0 0 1 0 0 0 0 0 0 0 0 0 0 1 2 1 0 0 0 0 0 1 1
38 0 0 0 0 0 0 2 0 2 1 0 0 2 0 0 1 2 1 0 1 2 0 2 2 0 0 0 2 0 1 0 0 0 0 1 1 2 0 0 0 0 0 1 2 1 0 0 0 0 0 1 1 1 1 0 0 0 0 0 2 0 0 1 0 0 0 0 0 1 2 1 2 2 1 2 1 0 1 0 2 0 0 1 1 0 0 0 0 2 0 0 1 1 2 2 2 0 0 0 1 0 0 1 2 1 1 1 1 1 0 2 0 1 0 2 1 0 2 0 0 0 1 2 1 0 0 1 0 1 0 0 0 0 1 1 0 0 0 0 1 0 0 0 0 1 0 0 0 1 1 1 0 0 0 0 0 2 1 0 0 1 0 2 1 1 0 1 0 2 2 1 0 2 1 0 1 0 1 1 0 2 0 1 1 1 1 2 0 0 1 2 0 1 1 1 1 0 1 0 0 0 0 1 1 1 1 0 1 0 2 0 2 0 0 2 2 1 0 1 0 0 2 0 1 2 1 0 0 1 0 0 1 1 1 1 0 2 0 0 0 0 1 2 2 2 0 0 1 0 0 0 0 0 0 1 1 1 0 0 1 1 0 0 0 0 0 0 1 0 0 1 1 0 0 0 0 2 2 0 0 0 0 1 1 1 1 1 0 2 0 1 1 2 2 0 2 1 1 0 0 0 2 0 0 1 0 0 2 2 0 2 1 0 1 0 2 0 1 1 0 1 0 0 0 0 0 1 1 1 2 0 1 1 0 0 0 2 0 1 0 1 1 0 1 1 0 0 0 1 1 0 0 2 0 1 1 0 0 2 0 0 0 0 0 0 0 1 2 1 1 1 2 1 1 1 0 1 0 2 1 1 0 0 2 0 0 0 0 1 1 2 0 0 2 0 0 0 0 1 0 1 0 1 0 0 1 0 0 0 1 0 0 0 0 0 0 2 0 0 0 2 1 1 1 2 1 0 0 0 0 0 0 2 2 1 0 0 0 0 0 2 1 1 0 0 2 0 2 0 0 0 0 2 1 1 0 2 0 2 0 2 1 1 1 1 0 1 1 1 1 1 1 2 0 0 0 0 0 2 1 2 1 1 0 0 0 1 0 1 1 0 1 2 1 0 1 0 0 2 0 2 1 1 1 1 2 2 2 0 0 1 2 0 0 0 0 0 0 0 0 2 0 0 0 0 2 0 0 2 0 0 1 1 1 0 1 0 2 2 1 1 1 0 0 0 1 1 1 0 1 1 0 0 0 1 0 0 0 0 0 0 0 1 1 1 2 0 0 0 0 0 1 0 1 1 1 1 0 2 0 0 1 0 0 0 0 0 0 0 1 1 0 0 0 1 1 1 1 1 1 1 1 0 1 2 0 0 1 1 2 0 0 0 1 1 1 1 0 0 0 0 0 0 0 1 1 1 1 1 0 0 1 0 0 2 2 2 0 1 0 0 0 0 2 2 2 1 2 1 0 1 1 1 1 1 1 0 2 0 0 0 1 2 2 2 0 1 0 0 0 0 1 0 1 2 1 0 1 0 1 1 1 0 1 1 1 1 0 1 0 0 1 0 1 0 0 0 0 1 1 0 0 0 1 0 2 1 0 0 0 0 0 1 0 0 0 1 0 0 1 0 0 2 2 1 1 1 1 0 1 1 1 1 1 1 1 1 1 2 1 2 0 0 0 1 0 0 0 0 0 0 0 0 0 0 0 0 2 0 0 1 2 0 0 1 2 1 0 2 0 0 1 0 1 1 1 0 1 1 1 2 1 1 1 1 0 2 0 1 1 2 1 2 2 1 0 1 0 1 0 1 0 1 0 0 2 1 0 1 1 0 0 1 1 2 2 2 2 2 1 2 1 1 0 1 1 1 0 2 0 2 2 0 0 1 0 0 1 0 1 1 1 0 0 1 1 0 1 0 1 0 1 1 1 0 1 0 0 0 0 2 1 0 0 1 2 0 2 0 0 0 1 0 1 2 1 1 1 2 2 0 0 0 0 1 1 2 1 0 1 0 0 0 1 0 1 2 0 0 0 0 1 0 2 2 0 1 0 2 0 0 0 0 0 2 2 1 2 0 0 2 2 2 2 0 0 1 1 0 0 0 0 1 0 0 0 1 0 2 1 1 2 2 1 1 0 0 0 0 0 0 0 2 2 0 2 1 0 2 1 1 1 0 2 1 1 0 0 0 0 0 0 0 0 2 0 0 1 0 0 1 0 1 0 0 0 1 0 1 0 1 0 0 0 0 0 0 0 0 1 1
39 0 0 1 0 0 1 0 0 0 0 1 0 1 0 0 0 1 1 1 1 2 1 2 2 0 0 1 2 0 2 1 1 2 0 1 1 2 0 1 1 0 0 0 0 0 0 0 1 0 0 1 0 0 2 1 0 0 0 1 1 0 0 2 0 0 1 1 0 0 0 1 2 2 0 2 1 0 2 0 2 0 0 1 1 0 0 1 1 2 0 1 2 1 1 1 1 1 0 1 1 0 0 0 2 0 2 2 1 1 0 2 1 2 1 2 2 0 1 1 1 1 2 0 0 2 0 0 0 0 1 1 0 0 0 0 0 1 0 0 1 0 0 0 1 0 0 0 0 2 1 2 1 0 0 0 0 0 1 0 1 1 0 1 0 1 0 1 0 1 1 0 1 1 2 0 2 0 1 1 0 1 1 2 2 1 2 2 2 0 2 2 1 0 2 0 2 0 0 0 0 0 0 1 1 1 1 1 0 0 0 0 2 0 2 2 0 0 1 0 2 2 2 0 0 1 1 0 0 0 0 0 1 1 2 2 0 1 0 1 0 0 1 1 2 2 1 0 2 0 0 0 0 0 1 1 0 2 0 0 0 0 0 0 0 0 1 0 2 0 0 1 1 1 2 2 0 1 0 0 0 1 0 1 1 1 0 1 1 1 1 1 1 2 2 0 1 0 0 0 0 0 2 0 0 0 2 1 1 1 1 1 2 1 2 0 1 1 1 1 1 0 2 0 1 0 1 1 0 1 1 0 2 2 0 0 0 1 1 0 0 0 1 0 0 0 0 0 1 1 2 0 0 2 0 2 2 1 0 1 0 0 1 1 1 0 1 1 1 0 0 2 0 2 0 0 0 0 0 2 0 0 0 0 1 0 0 0 0 0 0 0 0 1 1 0 0 2 0 0 0 0 0 1 0 0 1 1 0 0 0 0 0 2 0 1 0 0 0 1 0 1 1 2 1 2 2 1 0 0 0 0 0 2 1 0 0 1 1 1 0 2 1 1 0 2 1 2 2 0 0 0 0 2 1 1 0 1 1 1 1 1 1 0 1 1 0 1 1 1 0 0 1 1 1 1 0 0 0 1 0 2 0 0 0 0 0 1 1 1 0 2 2 2 2 0 1 0 0 2 0 2 1 1 1 1 1 2 1 0 0 0 1 2 0 0 0 0 0 2 2 1 2 2 0 2 0 1 1 1 1 0 0 1 1 0 0 0 0 0 0 0 0 0 0 0 1 0 2 0 0 0 1 0 1 0 0 1 0 2 1 0 0 0 0 0 0 0 1 0 0 1 0 0 0 0 0 0 0 0 2 0 1 0 0 0 0 0 0 0 0 0 0 0 1 0 0 0 0 0 0 2 0 0 0 1 1 0 1 1 2 0 0 0 0 0 0 1 0 1 1 1 1 1 1 0 0 2 0 0 0 2 1 0 0 1 2 1 0 0 0 1 1 2 1 1 2 0 2 0 0 2 0 1 1 2 1 0 0 0 0 0 1 1 1 2 1 2 0 1 0 0 0 0 0 1 1 0 0 0 0 0 2 0 2 2 2 1 0 1 0 0 1 0 1 0 0 0 0 0 0 0 0 1 1 0 1 2 0 0 0 0 0 1 0 1 1 1 1 1 0 0 0 1 1 1 1 1 1 0 2 1 0 2 0 0 0 1 0 1 0 1 0 0 2 0 0 1 0 0 0 0 0 0 1 1 1 0 1 0 0 2 2 1 0 0 2 2 0 2 0 1 1 0 1 0 0 0 1 1 0 1 0 0 0 2 0 1 1 2 0 1 1 1 1 0 1 1 0 1 0 2 2 2 2 1 2 0 1 0 1 0 0 0 1 2 1 2 1 2 1 1 1 1 0 1 1 1 0 1 0 1 2 1 0 1 0 0 0 0 0 0 0 0 0 0 0 1 0 0 2 0 2 1 1 0 2 0 0 0 0 1 0 0 1 0 2 0 1 0 0 0 0 2 2 2 0 1 1 1 1 0 1 1 0 2 0 1 0 1 0 0 1 0 2 1 1 1 1 0 0 0 2 0 2 2 0 1 0 1 0 0 0 0 1 2 2 1 1 1 0 1 1 0 1 0 0 0 1 0 1 0 1 2 0 1 0 0 2 1 0 0 2 2 1 1 0 1 1 0 1 1 1 1 1 0 1 0 0 0 0 0 0 0 0 1 1 0 0 0 0 0 0 1 0 0 0 0 1 0 0 1 0 1 0 0 0 0 0 0 1 0 0 0 0 0 0 0 0 0 2 0
40 0 0 2 0 1 2 1 0 1 1 1 0 1 0 0 1 1 0 1 1 2 0 2 2 0 1 0 2 1 2 0 2 1 0 1 1 0 0 0 0 0 0 0 2 1 1 0 1 1 1 0 0 0 2 2 1 0 0 0 1 2 0 1 0 0 0 2 0 1 0 1 2 2 1 2 1 0 1 1 1 0 0 1 1 1 0 0 0 1 0 0 1 0 1 1 1 1 1 1 0 0 1 0 2 1 2 1 1 1 0 1 1 2 2 2 2 0 1 0 0 1 2 1 0 1 1 0 0 1 0 1 0 1 1 1 1 1 0 0 0 0 0 0 1 0 1 0 0 0 0 0 0 1 0 0 1 0 1 0 2 0 0 2 1 2 0 2 0 0 0 1 0 2 1 0 2 0 0 0 0 0 0 1 0 0 1 2 0 2 0 2 1 1 2 1 0 0 0 1 1 1 0 1 1 1 1 2 0 0 0 0 1 0 2 2 0 1 2 0 0 0 2 0 0 1 1 0 0 1 0 0 0 1 0 0 1 0 2 2 0 0 2 1 1 1 0 0 2 0 0 0 0 1 1 1 2 0 0 0 0 0 0 0 1 0 0 0 1 0 1 1 0 0 0 0 1 1 1 0 0 0 1 1 1 0 0 0 1 1 1 1 0 2 1 1 0 0 0 0 0 0 1 1 1 0 0 0 0 0 0 1 2 0 2 0 0 0 0 0 1 1 1 2 0 0 1 0 0 1 1 0 2 0 0 0 0 0 1 1 0 0 1 0 0 1 0 0 2 2 2 0 1 2 1 1 1 1 0 2 0 0 1 0 1 0 1 1 1 0 0 2 0 2 0 0 0 1 0 2 1 1 0 0 1 1 0 0 0 0 0 1 0 0 2 0 1 2 0 0 0 0 0 2 2 0 0 1 0 0 0 0 0 0 2 0 1 1 0 0 0 1 0 2 1 2 1 1 1 0 1 0 0 2 1 1 1 0 1 0 0 1 2 0 0 2 2 1 1 0 0 0 0 2 1 1 0 1 1 0 2 2 0 0 1 1 0 1 2 1 1 1 0 2 1 0 1 1 1 0 0 2 0 0 0 1 0 0 1 0 1 1 0 1 1 0 1 0 0 2 0 2 1 1 1 1 2 0 0 2 0 1 2 0 1 0 0 0 0 1 1 2 0 0 0 0 2 0 0 2 0 2 0 0 0 1 1 0 1 2 0 0 0 0 0 2 0 2 0 0 0 0 0 0 0 0 0 0 0 1 0 0 1 0 0 1 1 1 1 1 1 1 0 0 0 0 0 0 0 1 0 0 1 0 0 1 1 1 0 1 0 1 0 0 1 0 1 0 0 0 0 2 0 1 0 2 1 0 0 1 0 0 0 1 0 0 1 0 0 0 0 0 0 0 0 0 0 1 0 0 0 2 2 0 0 1 2 1 1 1 1 0 0 1 1 1 2 2 1 0 0 2 0 1 0 2 2 1 2 0 0 0 2 2 2 2 1 0 1 1 1 0 0 0 1 2 2 0 0 0 1 0 1 1 1 2 1 0 0 1 0 0 0 0 0 1 0 0 0 0 0 0 0 0 1 0 1 1 0 1 1 1 0 0 0 0 0 0 0 0 0 0 0 0 0 2 0 1 0 0 1 0 0 2 1 0 1 0 1 1 0 0 0 0 1 0 0 0 0 0 0 0 0 0 1 2 0 1 1 1 1 1 2 0 0 0 2 1 0 2 0 0 1 0 0 0 0 0 0 0 0 2 0 0 1 1 0 1 1 2 0 1 0 0 0 0 0 1 0 2 0 1 0 1 0 0 0 1 0 1 1 0 1 1 1 2 2 2 1 1 0 1 2 0 0 0 1 0 1 2 0 1 1 0 0 2 0 1 1 0 1 1 0 1 0 0 0 0 0 0 2 0 0 2 0 0 0 0 0 0 1 2 0 1 0 1 1 1 1 0 0 0 1 0 1 1 0 0 1 2 1 0 1 0 0 1 1 1 1 0 1 0 1 1 2 2 2 2 0 1 0 1 0 0 2 2 0 1 0 2 0 0 0 0 1 1 1 1 2 1 1 1 1 0 2 0 0 1 1 0 0 1 1 2 0 0 0 0 0 2 0 0 2 1 1 1 0 1 0 0 2 1 1 1 0 0 2 1 1 0 1 0 2 0 1 1 1 1 2 1 1 0 0 0 0 0 0 0 1 0 0 1 0 1 0 1 1 0 0 1 0 1 1 0 0 0 0 0 1 1 0 1
41 0 0 1 0 1 2 2 0 1 1 0 0 1 1 0 0 2 1 0 0 2 0 2 2 0 1 0 1 1 2 0 0 2 0 2 0 1 0 1 1 0 0 0 2 0 0 0 0 0 0 1 0 0 2 0 2 0 0 1 1 0 0 0 0 0 0 1 1 1 0 2 2 2 2 2 2 0 1 0 2 0 0 0 0 0 0 0 0 2 0 1 1 1 1 2 1 2 0 2 2 0 0 2 2 0 2 0 2 0 0 1 0 0 0 0 0 0 0 2 2 0 2 1 0 1 1 1 0 2 0 0 0 0 0 0 0 0 0 0 0 0 0 0 0 0 0 0 0 0 0 0 0 0 0 0 1 2 0 1 1 0 0 2 1 2 0 2 0 0 0 1 0 1 1 0 1 0 0 0 0 0 0 1 0 0 1 2 0 1 0 2 2 0 2 2 1 0 0 1 1 1 0 0 0 2 2 1 0 0 2 0 2 0 2 2 2 1 0 0 1 1 2 0 0 1 1 0 0 2 0 0 0 1 0 0 1 1 1 1 0 0 2 1 1 1 0 0 2 0 0 0 0 0 0 2 1 1 1 0 1 1 0 0 1 1 0 1 1 0 1 1 1 1 0 0 0 2 2 0 1 0 1 1 2 1 0 0 1 2 0 1 0 2 2 0 2 0 0 0 0 0 1 1 0 0 0 1 2 2 0 1 2 1 2 0 2 0 0 0 1 1 1 1 1 0 1 1 1 0 1 0 0 0 0 0 0 2 0 1 0 2 1 0 0 0 0 1 2 1 1 1 0 2 0 0 0 1 0 1 0 0 1 0 1 1 1 1 1 0 0 2 0 2 0 0 0 0 1 1 0 0 0 0 1 0 0 0 0 1 0 0 1 0 2 1 1 1 0 0 0 0 0 2 2 1 0 2 0 0 0 0 0 2 0 2 0 1 0 0 0 2 1 1 1 1 1 0 1 0 0 0 0 2 1 1 0 1 1 0 0 2 1 1 1 1 1 2 2 0 0 0 0 2 0 0 0 1 0 1 2 0 1 1 1 2 0 1 1 1 0 0 0 2 0 0 0 0 0 1 1 1 0 0 0 0 0 1 0 0 1 1 0 1 1 0 0 1 1 2 0 2 1 1 2 0 2 2 2 1 0 0 1 1 1 0 0 1 0 2 2 1 2 2 0 2 0 0 0 2 0 0 0 2 1 0 2 0 0 1 0 0 0 1 1 1 1 1 1 0 0 0 1 0 2 1 0 0 0 1 1 0 0 0 0 0 1 1 1 0 0 0 1 0 1 1 1 1 0 2 0 0 2 0 1 1 1 0 0 0 0 1 0 0 0 0 0 2 2 2 2 0 0 0 1 2 1 0 0 0 1 0 0 2 1 0 0 2 2 0 0 0 0 0 0 1 2 1 0 0 0 1 0 0 0 0 1 0 0 2 0 0 0 1 2 2 2 0 1 1 0 1 1 1 1 1 2 0 1 0 0 0 1 1 1 1 0 1 0 0 0 1 0 0 0 1 1 0 1 0 0 0 0 0 0 0 0 0 1 2 0 0 0 0 0 0 0 0 1 1 1 0 1 1 0 0 1 2 0 1 0 0 0 0 0 0 0 1 1 1 0 0 0 2 1 1 2 1 0 0 1 0 0 2 1 1 0 1 0 1 0 1 1 1 1 0 0 0 0 0 0 0 0 0 0 1 0 0 2 0 0 0 2 0 0 1 2 1 0 1 1 0 2 0 2 0 0 0 0 0 0 2 0 0 0 1 1 2 0 2 0 2 1 2 2 1 0 1 0 1 1 1 1 2 1 1 0 0 1 1 2 0 0 0 1 1 2 1 1 1 0 1 1 1 0 2 1 2 0 2 0 2 1 1 0 2 0 0 0 0 0 0 0 0 1 0 0 0 1 0 1 0 0 2 0 0 1 0 1 1 0 1 2 0 0 1 2 0 2 0 0 0 2 0 1 1 0 0 2 2 2 0 0 0 0 0 0 2 0 0 0 0 0 0 2 1 1 2 0 0 0 1 2 0 1 1 2 2 1 1 0 1 0 0 1 0 0 1 2 0 1 1 1 1 2 0 1 1 1 1 0 0 1 2 0 0 0 1 1 1 0 0 1 1 0 1 1 2 0 0 2 0 0 1 2 0 2 0 0 2 0 2 1 0 2 0 0 1 2 2 1 0 1 0 0 0 0 0 2 1 1 0 0 1 0 0 0 1 0 0 1 0 1 0 0 0 1 0 1 0 1 2
42 1 0 1 0 0 1 2 0 2 2 0 0 0 0 0 0 1 0 0 0 2 0 1 1 1 1 0 2 0 2 2 2 2 0 2 0 0 0 0 0 0 0 0 1 1 0 0 0 0 0 1 0 0 2 1 0 1 1 1 0 1 0 0 0 0 0 2 0 0 0 1 2 2 1 2 2 0 1 0 0 0 0 1 1 0 0 1 1 2 1 1 0 2 1 1 1 1 0 2 1 0 1 0 2 0 2 1 2 1 0 1 1 2 1 2 2 0 0 2 2 0 2 0 0 1 0 2 1 2 0 0 0 0 0 0 0 0 0 0 1 0 0 0 2 0 0 0 0 0 0 1 0 0 1 0 1 2 1 0 0 2 0 2 0 2 0 1 0 1 1 0 0 0 1 0 1 0 0 0 0 1 0 2 2 2 1 0 0 0 1 2 0 2 2 2 1 0 0 2 2 2 0 2 2 0 0 1 1 0 1 1 0 0 1 2 0 2 0 0 2 2 2 0 0 2 2 0 0 1 0 0 0 0 0 0 0 2 0 0 0 1 1 1 1 1 0 0 1 1 0 0 0 0 1 1 0 1 0 0 0 0 0 0 0 0 0 0 1 0 0 2 1 2 0 0 1 1 1 0 2 0 0 1 0 1 0 1 0 2 0 0 0 1 2 0 2 0 0 1 0 0 2 0 1 0 1 1 2 2 0 1 2 1 1 0 2 0 0 0 1 1 1 2 0 0 0 1 0 0 0 0 1 0 0 0 0 0 1 1 0 0 2 0 0 0 0 0 2 0 0 0 1 2 1 0 0 0 0 1 0 1 0 0 0 0 0 2 2 0 0 2 0 2 0 0 0 0 1 1 1 1 0 0 0 0 0 0 0 1 1 1 1 0 2 1 1 0 1 1 0 1 0 2 2 1 1 0 1 1 0 1 0 0 2 0 1 0 0 0 1 0 0 1 1 1 0 1 0 0 0 0 0 2 1 1 0 1 0 0 2 0 2 0 1 1 2 0 1 0 0 0 0 2 1 1 0 2 1 1 1 1 1 0 1 2 0 2 2 0 0 0 1 2 0 0 0 0 0 1 2 1 1 1 1 1 0 1 0 1 1 1 0 1 1 0 0 2 2 2 0 2 2 2 2 0 2 1 1 1 1 0 1 1 1 1 0 0 0 1 1 1 2 2 0 2 0 0 0 2 0 2 0 1 2 0 1 0 0 1 0 0 0 1 1 0 2 2 0 0 0 0 0 0 1 0 0 1 0 1 1 0 0 0 0 0 0 1 0 1 1 1 0 0 0 0 0 0 0 1 0 0 1 0 1 1 1 2 1 2 0 0 0 1 1 0 1 1 1 2 2 1 0 0 0 2 2 1 2 2 0 0 0 0 0 0 0 2 0 1 1 1 0 0 0 1 1 2 0 0 0 1 1 0 0 0 1 0 0 0 1 1 0 0 0 0 2 1 1 0 0 1 2 0 0 1 2 0 2 1 0 1 2 1 1 1 0 2 0 1 0 1 1 0 0 1 0 0 1 0 0 1 1 0 0 1 1 1 1 1 1 0 1 0 1 0 0 1 2 2 0 1 0 1 1 0 2 1 0 0 0 0 0 0 0 0 0 2 2 2 0 0 0 1 1 1 1 0 0 0 1 0 1 1 1 1 1 1 0 1 0 1 0 0 0 0 0 0 0 0 0 0 2 1 1 2 0 0 1 0 0 1 2 0 0 2 2 2 0 1 0 0 2 0 0 0 0 0 1 1 1 2 1 1 1 2 0 2 0 2 0 2 0 1 1 1 0 1 0 1 0 1 0 2 0 0 2 0 0 1 1 0 1 1 0 1 2 2 0 2 1 1 2 1 0 1 1 0 0 2 1 1 1 0 0 0 0 0 0 0 0 0 1 0 0 1 1 0 0 1 1 0 0 2 0 0 0 2 0 0 1 2 1 1 0 0 1 0 2 0 0 0 1 1 0 0 0 0 0 0 0 1 1 1 0 2 0 1 0 0 0 0 1 2 2 1 2 2 0 0 0 0 2 1 1 1 1 0 0 2 0 0 0 0 1 1 2 0 1 1 0 2 2 1 1 0 2 1 0 1 1 0 0 2 0 0 0 1 1 0 0 0 2 1 0 1 0 0 0 0 1 0 2 0 0 0 1 0 0 0 2 0 0 1 0 0 1 0 0 0 0 0 1 1 0 1 0 0 2 0 0 0 1 0 1 0 1 0 0 0 0 0 1 0 0 0 1 0 0 0 0 1
43 1 0 0 0 0 0 1 0 1 1 1 0 0 0 0 0 1 1 0 0 1 0 2 2 0 2 0 2 2 2 0 1 2 0 1 1 0 0 0 0 0 0 1 2 1 1 0 1 0 0 0 0 0 2 2 1 0 0 0 1 0 0 1 1 1 1 2 0 0 0 0 2 2 2 2 2 0 2 0 2 0 0 1 1 0 0 2 2 2 1 1 1 2 0 1 0 2 0 2 2 0 1 0 2 1 2 0 1 1 0 1 1 2 1 2 2 0 1 0 0 1 2 0 0 1 0 1 1 1 0 0 1 0 0 0 0 0 0 0 0 0 0 0 2 0 0 0 0 0 0 0 0 0 0 0 1 0 1 0 0 2 0 2 1 1 1 1 0 2 1 0 1 0 1 1 2 0 1 1 0 0 0 2 1 1 1 2 2 0 2 2 0 2 2 2 1 0 0 0 0 0 0 2 2 1 1 0 2 0 1 0 1 0 2 2 0 2 2 1 0 0 1 1 1 1 2 1 1 0 0 1 0 0 0 0 0 2 0 0 0 0 1 1 1 1 0 0 2 0 0 0 0 0 0 2 1 2 0 0 0 0 0 1 0 0 0 0 1 1 0 1 2 2 0 1 0 2 2 0 1 0 0 1 0 1 0 2 0 1 1 0 1 2 2 1 1 0 0 0 0 0 2 0 0 1 0 0 1 2 0 1 2 1 1 0 2 1 0 1 0 1 1 2 0 0 1 2 2 0 2 2 0 0 0 0 0 2 0 0 0 1 0 0 0 2 0 1 0 2 1 1 0 0 0 0 0 1 0 0 0 0 1 0 1 1 0 1 1 0 0 2 1 2 2 0 0 0 2 0 0 0 0 0 1 0 0 0 0 1 0 0 1 0 2 0 0 1 1 1 0 1 0 1 0 0 1 1 0 0 0 0 0 0 1 0 1 0 0 1 0 2 0 0 1 2 1 1 1 1 0 0 0 2 1 1 0 0 1 0 2 1 2 0 2 2 2 2 2 1 1 0 0 2 0 0 0 2 0 2 0 2 2 0 1 1 0 2 2 0 0 0 0 2 1 1 1 0 0 2 1 1 1 1 1 0 0 1 0 1 1 1 0 0 1 0 1 2 2 2 0 2 0 0 1 0 2 2 2 0 0 0 1 1 1 0 0 0 0 0 0 2 2 2 0 2 0 1 1 1 1 0 0 0 0 0 0 1 2 1 1 1 0 1 0 2 0 0 2 0 0 0 0 0 1 1 0 2 1 0 0 0 1 1 1 1 2 1 1 1 1 2 0 0 0 0 0 1 0 1 1 0 1 0 0 0 0 1 0 0 0 2 1 1 1 0 1 1 1 0 0 2 0 0 0 0 0 0 1 1 1 0 0 0 0 0 0 1 0 1 1 1 0 0 0 1 1 2 0 0 0 0 1 0 0 1 1 0 0 1 1 0 0 1 2 2 2 1 1 0 1 1 1 1 0 2 0 1 1 0 0 0 1 0 0 1 0 1 0 1 1 0 0 0 0 1 1 0 0 0 1 0 2 0 2 2 0 0 0 1 0 0 0 0 1 0 0 0 0 1 1 0 0 0 0 0 0 2 0 0 0 0 0 0 0 0 0 1 1 1 0 0 0 2 2 1 1 1 1 0 1 1 0 2 0 0 0 0 0 0 0 0 1 1 2 0 1 2 2 1 0 1 0 0 0 0 1 0 2 0 0 1 2 0 0 0 2 1 0 2 0 0 2 0 0 0 0 0 0 0 1 2 1 1 1 1 0 0 0 2 0 2 1 1 0 0 0 1 0 1 1 1 1 1 1 0 1 0 0 1 2 1 1 1 0 2 1 1 1 1 1 2 0 1 0 1 1 1 0 1 0 1 2 0 0 1 0 1 2 1 0 1 0 0 1 0 0 0 0 0 2 0 1 2 0 0 0 0 0 0 0 1 0 0 0 2 2 0 1 0 0 0 0 1 2 2 0 0 0 0 1 1 0 0 0 0 0 0 0 0 0 0 1 0 1 1 1 2 0 1 0 2 1 0 1 1 1 1 0 1 0 0 0 0 2 1 1 0 0 0 0 0 2 1 2 1 1 1 0 1 0 0 0 2 0 0 0 2 2 0 0 0 1 1 1 1 1 0 0 0 2 0 0 2 1 0 2 0 0 1 1 1 1 1 0 1 1 0 0 0 0 0 0 0 0 1 0 0 1 0 0 1 0 1 0 0 0 0 0 0 1 0 0 0 0 0 0 0 0 0 0 2
44 0 0 2 0 0 1 2 0 2 0 0 1 1 1 0 0 1 1 1 1 1 0 2 2 0 0 0 1 2 2 1 0 1 0 0 2 1 0 0 0 0 0 1 2 1 0 0 0 0 0 0 0 0 2 2 0 0 0 0 1 0 0 0 0 0 0 2 0 0 0 1 1 1 1 1 1 0 2 0 1 0 0 0 0 0 0 2 2 2 1 1 1 1 0 1 0 1 1 1 1 0 0 0 2 0 2 1 1 1 1 2 1 1 2 2 2 0 0 2 2 0 2 2 0 1 1 2 1 2 0 0 0 0 0 0 0 0 0 0 0 0 0 0 0 0 0 1 1 2 0 0 0 0 0 0 0 0 0 0 0 0 0 2 2 2 0 0 1 0 0 2 1 1 1 1 2 1 0 0 0 1 2 2 2 0 2 2 0 1 1 2 0 0 1 1 1 0 0 0 0 0 0 0 0 1 1 0 1 0 2 0 1 0 0 2 1 0 2 0 0 0 1 0 1 1 2 0 0 1 0 0 1 1 2 2 0 1 0 0 0 0 1 1 2 2 0 0 1 1 1 1 0 0 1 1 0 0 0 0 0 0 0 0 1 0 1 0 1 0 2 1 1 1 1 1 0 2 1 0 2 0 0 1 1 0 1 0 0 1 1 0 1 1 2 0 1 1 1 0 0 0 2 0 0 0 1 0 2 2 0 0 1 0 1 0 1 0 1 1 0 1 2 0 2 0 0 2 2 1 1 0 0 0 0 0 0 1 1 1 1 1 2 0 0 1 1 0 0 0 0 0 0 2 0 1 1 1 1 0 1 1 2 1 2 0 0 2 2 1 1 1 1 2 0 2 0 0 1 1 1 2 0 1 0 0 0 0 0 1 0 1 1 0 2 1 1 0 0 0 0 0 0 2 1 0 0 2 0 0 0 0 0 1 1 0 0 0 0 0 0 0 0 2 1 1 1 0 2 0 0 1 0 1 0 0 2 0 1 0 1 0 1 1 1 2 2 0 0 0 0 0 0 2 1 1 0 0 0 0 2 0 1 1 1 1 0 2 2 0 1 1 2 1 1 0 1 0 0 2 1 2 1 1 0 0 0 0 0 2 0 1 0 2 1 0 2 1 1 1 1 2 1 1 1 0 2 2 1 0 0 1 0 2 0 0 0 1 0 1 1 2 2 2 1 2 0 0 0 2 0 1 0 0 0 0 0 0 0 0 1 1 0 2 2 2 1 1 1 0 0 0 0 0 2 1 0 0 1 1 1 0 0 1 1 0 1 1 0 0 1 2 0 0 0 0 0 1 0 2 0 1 0 0 0 0 0 2 0 2 1 1 0 1 1 0 2 1 1 1 1 1 0 0 0 2 1 0 1 1 1 0 0 0 0 0 0 0 0 0 0 0 0 0 0 1 1 2 0 0 0 1 0 0 0 0 1 0 1 0 1 0 0 0 2 2 2 1 1 0 1 1 2 0 0 2 1 0 0 0 0 0 0 1 2 2 0 0 1 0 0 2 1 0 0 1 0 0 2 0 0 1 2 1 1 2 1 1 1 1 1 0 0 0 0 0 0 0 1 1 1 0 0 1 1 0 2 1 0 0 0 0 0 1 0 0 0 1 1 1 0 0 1 2 1 2 0 0 0 0 0 0 0 2 1 1 0 1 0 1 0 1 0 0 0 0 0 0 0 0 0 0 0 0 1 2 0 0 2 0 0 1 2 0 0 0 2 0 0 0 2 0 1 2 0 0 0 0 2 2 0 1 1 1 1 0 1 2 1 1 1 1 1 2 2 1 1 1 0 1 0 0 0 2 0 0 2 1 0 1 1 0 2 2 0 2 2 2 1 1 1 2 1 1 0 1 1 2 0 2 0 1 2 1 0 1 0 0 0 0 0 0 1 0 0 1 1 0 0 0 2 0 1 2 0 0 0 0 0 0 0 2 0 1 0 1 1 0 0 0 0 0 1 2 2 2 0 1 2 2 2 0 2 2 0 1 0 2 0 0 0 0 0 0 2 2 2 1 1 0 0 1 2 0 1 1 0 1 0 1 0 1 0 0 0 1 1 1 2 1 0 2 1 0 1 0 1 1 0 0 0 1 0 2 0 0 0 1 2 0 0 0 2 2 1 0 0 1 0 1 2 1 1 1 1 1 1 0 0 0 0 0 0 0 2 0 0 0 0 0 0 0 0 0 0 2 0 1 2 1 2 1 0 2 0 0 0 1 0 0 0 1 0 0 0 1 0 0 1 0 1 1
45 1 0 1 0 0 0 0 0 1 1 1 0 0 0 0 0 0 0 1 1 2 0 1 1 1 1 1 1 0 1 0 1 2 0 1 1 2 0 1 1 0 0 0 1 0 0 0 0 1 1 1 0 0 2 0 0 0 0 0 0 1 0 2 1 1 1 1 0 0 0 1 2 2 1 2 1 0 0 1 0 0 0 0 0 0 0 0 0 2 0 1 2 2 0 0 0 0 0 2 0 0 0 1 2 1 2 1 1 1 1 2 1 2 1 2 2 0 1 0 0 0 2 2 0 1 0 1 1 1 0 0 0 0 1 1 0 1 0 0 2 0 0 0 0 0 0 0 0 0 0 0 0 0 0 0 0 0 0 1 1 1 0 2 1 2 1 1 0 1 1 0 1 0 1 1 1 1 0 1 0 2 1 2 1 0 2 2 0 2 0 2 0 1 1 2 1 0 0 2 2 2 0 2 2 0 0 1 1 0 2 0 1 0 2 2 1 1 2 1 1 1 1 1 1 0 1 0 0 1 1 0 1 1 0 0 0 2 0 0 0 1 2 2 2 2 0 0 1 1 0 0 0 0 1 2 1 1 0 0 0 0 0 0 0 0 1 0 2 1 0 2 2 2 0 1 0 2 1 0 2 0 2 2 2 0 2 1 0 2 0 0 0 2 2 0 1 1 0 0 0 0 2 0 0 0 0 0 0 0 0 0 2 0 2 1 1 0 1 1 0 0 1 1 1 0 0 0 0 1 2 1 0 0 0 0 0 1 1 1 1 1 1 0 0 1 0 0 1 1 1 1 0 0 0 0 0 1 0 2 0 0 1 1 1 0 1 1 2 1 1 1 0 2 0 1 0 0 0 2 0 0 0 0 2 1 0 0 0 2 1 2 1 0 2 0 0 0 0 0 0 0 0 1 1 0 1 0 0 0 1 0 0 2 0 0 0 0 0 0 0 0 0 2 1 1 1 2 1 0 2 0 0 1 1 1 1 0 0 0 1 1 2 0 0 2 2 1 2 0 0 0 0 1 2 1 1 0 1 0 2 0 0 0 1 1 0 1 1 1 1 1 1 1 0 0 0 0 0 1 0 2 1 1 0 0 0 0 2 0 0 2 1 2 2 0 0 1 1 2 0 2 2 2 2 0 2 1 0 1 0 2 0 0 0 0 0 1 1 2 2 2 2 2 0 2 0 0 0 2 0 1 0 0 0 0 1 0 0 0 1 1 0 1 0 0 0 1 1 0 0 0 0 0 1 1 0 0 1 0 0 1 1 0 0 0 0 2 1 0 1 1 1 0 1 1 1 1 0 2 0 0 2 0 1 1 1 0 0 0 1 0 1 0 0 0 0 1 1 1 1 1 0 0 2 2 0 0 1 2 1 0 1 1 1 1 1 1 1 0 0 0 1 1 1 0 0 1 0 0 0 0 0 0 0 1 2 1 1 0 0 1 0 0 0 0 2 1 1 0 0 1 1 2 1 2 0 0 2 0 0 0 2 0 0 0 0 1 0 2 1 0 0 0 0 2 2 0 1 0 0 2 2 1 2 2 2 2 0 0 1 0 0 0 1 0 0 0 2 2 0 2 0 0 0 0 1 2 0 0 1 1 0 0 0 0 0 1 1 1 0 0 1 1 1 2 0 2 1 0 2 1 0 2 2 1 1 0 0 0 0 0 0 0 0 1 0 0 0 0 0 0 0 0 0 1 0 1 2 0 0 0 2 0 0 0 1 1 1 1 0 0 2 2 0 0 0 0 0 0 0 2 1 1 1 0 0 2 0 2 0 2 1 2 1 1 0 1 0 1 0 0 0 1 0 1 1 0 1 1 2 0 0 0 2 2 2 2 1 2 1 1 1 1 1 2 1 2 0 2 0 2 1 1 0 2 0 0 0 0 1 1 1 0 1 1 1 0 0 0 2 1 2 2 0 1 0 0 0 0 0 1 1 0 0 1 1 0 1 0 0 0 0 1 1 1 0 1 0 2 2 0 0 0 0 0 0 2 0 0 0 0 0 0 2 1 1 2 0 0 0 1 2 0 1 1 0 2 0 1 1 1 0 0 2 0 2 1 2 1 0 2 2 1 1 0 1 0 0 0 1 0 1 0 1 1 1 1 1 0 0 0 2 1 2 2 0 0 0 0 2 1 1 0 1 1 1 1 0 2 1 0 1 0 1 0 1 1 1 1 1 0 1 0 2 0 0 0 0 0 0 2 0 1 0 0 0 0 0 0 0 0 1 0 0 0 0 0 0 0 0 2
46 0 0 0 0 0 1 2 0 1 0 0 0 1 1 0 0 1 1 0 0 2 0 1 1 0 1 0 2 1 2 0 0 1 0 1 2 2 0 1 1 0 0 0 2 0 0 0 0 0 0 1 1 1 0 1 0 0 0 0 0 2 0 2 0 0 0 0 0 1 2 2 1 1 1 1 1 0 0 1 1 0 0 0 0 0 0 1 1 2 1 1 2 0 0 0 0 1 1 2 0 0 0 1 2 1 2 0 2 0 0 2 1 2 1 2 2 0 0 2 2 0 2 0 0 1 0 0 0 1 0 0 1 0 0 0 1 0 1 0 0 0 0 0 1 0 1 0 0 1 1 1 0 0 1 1 1 0 1 0 0 1 0 2 2 1 1 1 0 0 0 1 1 2 1 0 2 0 0 1 0 1 1 2 1 0 2 2 2 0 2 2 0 2 2 2 0 0 0 1 1 1 0 1 1 1 1 1 0 1 2 1 2 0 1 2 1 2 1 1 0 0 1 0 1 0 1 1 0 2 0 0 0 0 0 0 0 2 0 0 0 0 2 1 1 1 0 0 1 1 0 0 0 0 1 1 1 2 1 0 1 1 0 0 0 0 0 0 2 0 0 2 0 0 0 0 0 1 1 0 1 1 1 2 2 0 1 2 0 2 0 1 0 2 2 2 1 1 0 0 0 0 1 1 0 1 0 0 1 1 0 1 1 1 0 0 2 1 1 1 0 0 1 2 1 0 0 1 1 0 2 0 2 0 0 0 0 2 0 0 0 0 1 0 0 1 0 0 0 2 2 0 1 1 1 0 0 2 1 0 1 1 0 0 0 0 0 0 2 2 2 0 0 2 0 1 0 0 1 1 0 1 0 0 2 1 0 0 0 0 0 1 0 0 2 1 1 1 1 1 0 1 0 2 1 0 0 0 1 0 0 0 0 0 0 0 0 1 0 0 0 1 1 1 1 2 1 0 2 1 0 0 1 0 1 1 0 1 0 0 1 0 1 1 2 2 2 0 0 0 0 0 0 2 1 1 0 1 0 1 1 1 1 0 2 2 0 2 2 0 1 1 0 2 1 0 1 1 1 0 2 1 0 0 0 2 0 0 2 0 0 2 0 1 1 0 1 1 1 2 0 2 0 0 1 1 2 1 1 1 0 0 0 0 1 0 0 2 0 2 2 2 1 1 1 1 1 0 0 2 0 1 0 1 1 0 0 0 0 0 1 0 0 1 0 2 1 1 2 0 0 0 0 0 0 1 0 1 0 1 1 0 1 1 1 1 2 0 0 0 1 2 0 0 0 1 1 0 0 0 2 0 0 0 0 0 0 1 0 0 0 1 1 0 0 0 0 1 1 1 1 0 0 0 1 2 1 0 0 0 0 0 0 0 0 0 1 1 0 1 0 1 0 1 1 0 1 1 0 0 0 1 0 0 0 0 1 2 0 0 1 0 1 1 0 0 2 1 2 1 0 1 1 0 0 1 2 0 2 0 0 0 2 0 0 1 0 2 0 1 1 0 0 0 0 0 0 0 1 0 0 0 2 1 2 2 0 0 1 2 0 0 0 0 2 0 0 0 0 0 0 0 0 2 0 0 2 1 1 1 0 0 0 0 0 1 0 2 2 2 0 0 0 1 1 2 0 1 0 0 1 0 0 2 1 1 0 0 0 0 0 0 0 0 0 1 0 0 0 0 0 0 2 0 1 1 1 0 1 0 0 1 1 0 1 1 2 2 0 2 0 0 2 1 0 0 0 0 1 1 1 2 0 0 0 2 0 1 0 2 0 2 0 1 1 1 0 0 1 1 0 1 1 2 1 0 1 0 0 1 2 1 0 0 2 2 2 1 1 1 0 1 2 1 0 1 1 1 0 2 0 1 2 1 0 1 0 0 0 0 0 0 0 1 0 0 0 0 0 0 2 0 1 1 1 0 1 1 0 0 0 2 0 1 0 1 1 0 1 0 1 0 1 0 1 1 0 1 2 2 2 0 1 1 0 1 0 0 0 0 0 0 1 0 2 2 2 1 2 2 1 0 0 0 2 2 0 2 0 2 0 2 0 0 1 1 2 0 1 0 0 1 2 0 0 0 0 2 1 1 2 0 0 2 0 0 0 1 1 0 0 0 1 2 2 2 0 1 0 1 2 0 2 0 0 0 0 2 1 1 1 0 1 0 1 0 1 0 2 1 0 0 1 1 0 0 0 0 2 1 1 0 0 1 0 1 1 0 0 0 0 1 0 0 0 0 0 0 0 0 1 1
47 0 0 1 0 0 1 1 0 1 0 1 0 1 0 0 1 1 1 1 1 2 0 2 2 0 1 0 2 0 2 1 0 2 0 0 2 1 0 0 0 0 0 0 1 0 1 0 0 2 2 2 0 1 1 1 0 0 0 0 0 0 0 2 0 0 0 1 0 0 0 2 2 2 1 2 2 0 2 0 2 0 1 1 2 0 0 1 1 2 1 1 2 1 2 2 2 1 0 2 1 0 0 2 2 0 2 1 1 1 1 2 1 2 1 2 2 0 0 2 2 0 2 1 0 0 1 1 0 1 2 2 0 0 1 1 0 0 0 0 1 0 0 0 1 0 1 0 0 1 0 1 0 0 0 0 1 2 0 0 1 2 0 2 2 0 0 1 0 0 0 1 0 2 0 0 1 1 0 0 0 1 1 1 1 0 1 2 0 1 0 2 0 1 1 0 1 0 0 1 1 1 0 1 1 1 1 1 1 0 1 0 0 1 1 2 0 1 1 1 0 0 0 0 0 0 0 0 0 1 0 0 0 0 0 0 0 2 0 0 0 1 2 1 1 1 0 0 1 0 0 0 0 0 0 1 0 2 0 0 0 0 0 0 0 0 0 0 0 0 1 1 2 2 0 0 1 2 2 0 0 0 2 2 2 0 2 2 0 2 0 1 0 2 2 0 2 0 0 0 0 0 2 0 0 0 2 0 2 2 0 2 2 1 1 0 2 0 1 0 0 2 1 0 0 0 0 2 1 0 1 1 0 0 0 0 0 0 1 0 0 0 2 0 0 2 0 0 2 2 2 0 0 1 0 0 0 2 0 1 0 0 1 1 1 0 1 1 1 0 0 2 0 2 1 1 0 1 0 2 1 0 0 0 1 0 0 0 0 1 0 0 0 0 2 1 1 0 2 2 0 2 0 2 1 1 0 0 1 1 0 1 0 1 1 0 1 0 0 0 0 0 0 2 1 1 1 0 1 0 1 0 0 1 0 0 0 0 0 0 2 0 2 0 0 2 0 0 1 0 0 0 0 1 1 0 1 2 0 1 1 2 0 1 0 1 0 2 2 0 1 1 0 2 1 0 2 0 0 1 1 1 1 1 0 0 0 1 0 0 1 1 0 0 1 0 0 0 0 2 0 2 1 1 1 1 2 1 1 0 0 0 0 1 1 0 0 0 0 1 1 2 2 2 0 2 0 0 0 2 0 0 0 1 0 1 1 1 1 0 0 0 0 0 0 1 2 0 2 0 1 1 1 0 0 1 0 0 1 0 0 0 0 1 1 0 2 0 1 1 2 2 0 0 0 0 0 0 0 0 2 0 0 0 0 0 0 1 0 1 1 0 0 0 1 0 0 0 0 0 0 2 1 0 0 1 0 0 1 1 1 0 0 1 0 0 0 0 0 0 0 0 0 1 1 0 0 2 0 0 1 1 0 0 0 0 2 1 0 0 0 0 0 2 2 2 2 1 2 1 0 2 0 1 0 2 0 0 2 1 0 0 1 2 2 2 0 1 1 0 0 0 0 0 0 0 0 0 1 0 0 0 2 1 2 2 1 2 0 0 2 0 2 0 1 1 0 1 0 2 1 1 0 2 0 0 2 2 0 1 0 0 0 0 0 0 0 2 1 1 1 0 2 2 0 2 0 0 0 0 1 0 0 2 2 1 1 2 0 2 0 1 1 1 1 1 0 0 1 1 1 1 0 0 0 1 0 0 2 0 0 2 2 0 0 1 2 1 0 2 0 0 2 0 0 1 0 0 0 0 0 2 0 0 0 0 2 2 1 2 0 1 2 2 2 0 2 0 0 1 0 2 0 1 0 0 2 0 0 2 2 0 1 1 0 1 1 2 2 2 2 2 1 1 0 1 1 2 0 2 0 2 1 1 0 2 0 1 1 0 1 0 0 1 0 0 1 1 0 0 2 0 1 1 0 0 0 0 0 0 0 1 0 0 0 0 1 0 1 0 0 0 1 1 2 1 0 1 0 0 1 1 0 0 0 0 0 2 0 0 0 0 1 0 2 2 2 2 0 0 0 2 1 1 2 2 0 2 0 2 0 1 2 2 2 0 0 1 2 0 1 1 2 0 0 0 1 2 1 1 1 0 0 1 0 0 0 0 1 0 0 0 2 2 1 0 0 0 0 0 0 0 1 0 1 0 1 1 0 1 1 0 1 0 1 1 1 0 2 1 0 0 0 0 0 1 0 0 1 0 0 1 0 1 0 0 0 0 1 0 0 1 1 0 0 0 1 0 0 0 1 1
48 1 0 2 0 1 2 2 0 1 1 1 2 2 2 0 0 1 1 1 1 1 0 2 2 0 1 1 1 1 2 0 1 1 1 1 1 0 0 0 0 0 0 0 2 0 1 0 0 0 0 0 0 0 2 0 0 0 0 0 1 0 0 0 0 0 0 1 0 0 0 1 2 2 2 2 2 0 2 0 2 0 1 1 2 1 0 0 0 2 0 0 1 1 1 2 1 2 0 2 1 0 0 1 2 1 2 0 2 0 0 2 0 1 0 2 1 0 0 2 2 0 1 2 1 0 1 1 0 1 0 1 0 0 0 0 1 0 0 0 0 0 1 0 1 0 0 0 0 2 0 1 0 0 0 0 1 2 0 0 2 1 0 2 2 1 0 2 1 1 0 1 1 2 1 0 2 0 1 0 0 2 1 2 1 0 2 1 0 0 0 1 1 0 2 2 1 0 0 1 1 1 0 2 2 1 1 1 1 0 1 0 0 0 1 2 0 0 1 0 0 1 1 1 1 1 2 0 0 1 1 0 0 0 0 0 0 2 0 0 0 0 2 2 2 2 0 0 2 0 0 0 1 0 0 1 2 2 1 0 1 1 0 1 0 0 0 0 0 0 0 2 2 2 0 0 1 2 1 0 0 1 1 2 1 0 1 0 0 2 0 1 0 2 2 0 2 0 0 0 1 0 2 0 1 0 1 0 1 0 0 0 2 1 1 0 2 1 1 1 0 0 1 1 1 0 1 2 1 0 2 1 1 1 0 0 0 2 0 1 0 1 0 0 0 0 0 1 0 1 1 0 0 2 0 1 1 1 1 0 1 1 1 1 1 1 0 1 2 0 1 2 0 2 2 0 0 0 0 2 0 1 0 0 0 0 0 0 0 0 0 1 1 0 2 1 1 2 0 1 0 1 0 2 2 0 0 0 0 0 0 0 0 0 1 0 1 0 0 0 0 1 0 0 0 1 0 0 2 0 0 1 0 1 0 1 0 1 1 0 2 0 1 1 1 2 2 2 2 0 0 1 0 2 1 0 0 1 1 1 1 2 0 1 1 2 0 1 1 1 2 1 0 2 1 0 1 0 0 1 1 0 1 1 1 0 0 0 1 0 2 0 1 1 1 0 1 2 2 2 0 2 2 2 1 1 1 0 1 1 0 0 1 1 0 0 0 0 0 2 2 0 1 1 0 1 1 0 0 2 0 0 0 2 0 0 0 0 1 1 2 1 0 1 1 2 2 1 1 0 1 1 0 0 1 1 1 0 0 0 0 2 1 0 0 1 1 2 2 0 0 0 1 0 1 1 1 1 0 1 0 0 1 0 1 0 0 0 0 0 1 1 1 0 0 0 1 1 1 1 1 1 0 0 1 2 1 0 2 2 0 0 0 1 0 0 0 1 0 0 0 0 0 1 1 1 1 1 0 0 0 1 1 0 0 1 2 0 0 1 0 0 0 1 1 1 2 2 0 0 0 2 1 2 1 2 0 0 2 0 0 0 1 2 2 2 0 0 1 0 0 1 0 0 0 2 2 0 1 0 0 2 2 1 2 2 2 2 0 0 0 0 0 0 0 1 0 0 2 2 1 1 0 0 2 0 2 1 1 0 0 0 0 0 0 1 0 0 0 0 0 0 1 2 1 2 0 0 0 1 1 0 1 2 2 2 1 2 0 2 0 0 0 0 0 2 0 0 0 0 0 0 1 0 1 1 0 0 1 0 0 1 2 0 0 1 2 2 0 2 0 0 2 0 0 0 0 0 2 2 2 2 0 0 0 2 0 1 0 2 0 2 2 2 1 0 1 0 0 0 1 1 2 1 2 1 1 1 0 1 1 0 0 0 2 2 2 2 2 2 2 2 1 0 0 0 0 1 0 1 0 1 2 2 0 2 0 0 0 0 0 0 0 0 0 0 1 0 0 0 1 0 1 2 0 0 0 0 0 0 0 0 0 0 0 1 1 0 1 0 0 0 1 0 1 0 0 2 2 2 2 0 1 1 0 1 0 1 0 0 0 0 1 0 1 1 1 2 0 2 2 0 2 1 1 2 0 0 0 0 0 0 1 1 2 0 0 0 2 1 0 2 2 2 0 0 2 1 0 1 0 0 0 2 0 0 0 0 1 0 1 1 1 2 2 2 0 0 0 0 1 0 2 0 0 0 0 0 0 0 1 0 2 0 1 1 1 0 0 0 0 0 0 0 0 0 0 0 1 0 0 1 1 1 0 0 0 1 0 1 0 1 0 1 1 0 0 0 0 0 0 0
49 0 0 1 0 0 2 2 1 2 2 0 0 1 0 0 1 2 0 0 0 2 0 2 2 0 0 0 2 1 2 0 1 2 0 0 2 2 0 2 1 1 0 0 0 0 1 0 0 0 0 0 1 1 1 0 1 0 0 0 2 0 0 0 0 0 0 0 0 1 1 1 2 2 1 2 1 0 2 0 1 0 0 1 1 0 0 0 0 2 0 0 2 1 1 2 1 1 0 1 1 0 1 1 2 0 2 1 1 1 1 2 1 1 1 1 1 1 1 2 2 0 2 0 0 2 0 1 1 1 1 1 0 0 1 1 0 1 0 0 1 0 0 0 0 0 0 0 0 0 0 1 0 0 0 0 0 0 1 0 2 0 0 1 0 2 0 0 1 1 0 2 1 2 1 0 2 2 0 0 0 0 1 2 2 1 2 1 0 0 0 1 0 1 2 2 1 0 0 0 0 0 1 1 1 1 1 1 0 0 1 0 1 0 1 2 1 1 1 2 0 0 1 0 0 1 1 0 0 0 0 0 0 0 0 0 0 2 0 0 0 0 2 1 2 2 0 0 1 1 0 0 0 0 1 2 0 1 0 0 0 0 0 0 1 1 0 0 0 0 1 2 1 1 2 2 1 1 2 0 0 0 1 2 1 0 1 1 0 2 0 0 0 2 2 0 2 0 0 0 1 0 2 0 1 0 0 1 2 2 0 1 1 0 1 0 1 1 1 1 0 0 1 1 1 0 0 0 0 1 1 0 1 0 0 0 0 1 1 1 1 2 2 0 0 0 1 1 0 1 1 0 0 2 0 1 1 0 0 1 0 0 2 0 2 0 0 1 1 0 0 2 1 2 0 1 0 1 0 2 2 0 0 0 1 1 0 0 0 1 0 0 0 0 2 0 0 1 1 1 0 1 0 2 2 0 0 1 0 0 0 0 0 0 2 0 1 0 0 1 0 1 2 1 0 2 1 0 1 1 0 0 1 0 1 2 0 1 1 1 1 1 2 0 1 0 1 0 0 0 0 2 0 2 2 2 0 1 1 0 1 2 0 1 0 1 1 1 2 1 1 1 2 0 1 1 1 0 0 2 1 1 2 2 2 0 0 0 1 1 0 2 0 0 0 0 0 1 1 2 0 1 1 1 1 1 2 1 1 1 0 0 1 0 2 0 0 1 0 2 2 2 2 2 1 2 0 1 1 1 1 0 0 0 2 0 0 0 0 0 0 0 0 1 0 0 0 1 2 0 0 0 1 0 0 1 0 0 1 0 0 0 1 0 0 1 2 0 0 0 1 1 0 0 0 0 0 0 0 2 0 0 0 0 0 0 0 1 0 1 1 1 0 0 0 0 1 0 0 1 2 2 0 1 1 2 0 0 1 1 0 0 0 0 0 0 0 0 0 0 0 0 0 1 1 0 1 1 0 0 2 1 0 0 0 0 1 1 1 0 0 2 0 0 2 0 2 1 1 0 0 2 0 0 1 2 2 0 1 0 0 0 2 1 1 2 0 1 0 1 0 0 0 1 0 2 2 1 1 1 0 0 2 0 1 2 0 0 1 2 0 0 0 0 0 0 0 1 1 2 0 1 0 0 0 0 1 1 0 0 0 0 0 1 0 1 0 0 0 0 0 0 1 2 1 2 0 0 0 0 0 0 0 2 1 1 0 0 0 0 0 0 0 0 1 0 0 0 0 0 0 0 1 0 1 1 1 0 2 0 0 0 2 2 0 0 2 1 0 2 0 0 1 0 1 2 2 0 1 1 0 1 1 1 1 1 0 2 0 1 1 2 2 2 1 0 0 1 0 1 1 1 0 2 0 0 0 1 0 1 1 1 1 1 0 2 1 1 1 1 1 1 2 0 1 1 0 1 0 2 0 0 1 0 0 2 0 0 1 0 1 1 1 0 0 1 1 0 0 0 2 0 1 1 1 0 1 0 0 0 1 2 0 0 0 1 2 1 1 0 0 0 2 1 2 2 0 1 1 1 1 1 0 0 0 1 1 1 0 2 0 0 2 0 1 1 1 2 0 0 0 2 1 0 2 2 1 2 0 2 0 0 0 0 0 1 1 1 2 1 0 2 2 0 0 0 1 1 1 0 0 0 0 1 0 0 0 2 2 0 0 0 2 1 0 0 0 1 0 0 2 1 2 0 1 1 1 1 1 1 1 0 1 0 1 0 0 1 1 1 0 0 0 0 0 1 0 0 2 0 0 0 0 1 0 0 0 0 0 0 1 0 0 0 0 0 0 0 0 0 0 0
50 0 0 1 0 1 1 2 0 2 1 0 0 1 0 0 1 1 1 0 0 2 1 2 2 0 1 0 2 0 1 2 1 1 0 0 2 2 0 1 0 1 0 1 2 2 1 0 1 0 0 1 2 2 0 0 1 0 0 0 1 1 1 0 1 1 1 1 0 0 0 1 1 1 1 1 1 0 2 0 1 0 1 1 2 1 0 0 0 2 0 0 1 0 1 1 1 1 0 2 0 0 2 0 2 0 2 0 2 0 0 2 0 1 0 1 1 0 0 2 2 0 2 1 0 0 1 2 1 2 1 1 0 0 0 0 0 0 1 0 0 0 0 0 1 1 0 0 0 1 0 1 0 0 1 2 0 1 0 0 1 0 1 2 1 1 0 2 0 2 1 0 0 2 1 0 2 0 0 0 0 1 0 1 1 1 1 1 0 0 1 2 0 1 1 1 1 0 0 0 0 0 0 1 1 1 1 0 2 0 2 0 2 0 2 2 0 1 2 1 0 0 2 0 0 1 1 0 0 1 0 0 1 1 1 0 0 2 0 0 0 1 2 2 2 2 0 0 1 1 0 0 0 0 0 0 0 1 0 0 0 0 0 0 1 0 1 1 1 0 0 2 1 1 1 1 0 1 1 0 1 1 0 1 1 1 0 2 0 2 0 1 0 2 2 0 2 0 0 0 0 0 1 1 0 0 0 1 1 0 1 0 1 0 2 0 1 1 0 0 0 1 1 2 0 0 0 2 1 1 2 2 1 0 0 0 0 1 0 0 0 1 2 0 0 1 0 0 0 1 1 0 1 1 1 1 1 1 0 2 0 0 2 0 2 2 0 2 2 0 0 2 1 1 1 1 0 0 1 1 0 0 0 0 2 1 0 0 0 0 0 0 0 0 1 0 0 0 1 1 0 1 0 1 0 0 1 0 0 0 0 0 0 1 1 0 1 0 0 1 0 1 0 2 1 2 2 1 0 0 0 0 0 0 0 1 0 0 0 0 1 1 2 0 1 2 2 0 2 0 0 0 0 2 1 1 0 2 0 2 1 1 0 1 0 0 0 1 1 1 1 1 1 2 0 2 0 0 0 1 1 2 2 2 2 0 0 1 1 0 0 2 0 0 0 0 0 1 1 2 0 2 1 1 1 1 1 0 1 0 0 1 1 0 0 1 1 0 0 0 1 2 2 2 0 2 0 1 1 1 1 0 0 0 1 0 1 0 0 0 0 0 0 1 1 1 0 1 2 0 0 0 0 0 1 2 0 1 0 1 1 0 0 0 0 1 1 0 1 0 0 0 1 0 1 1 1 0 0 1 0 0 0 0 0 0 0 1 1 1 0 0 1 0 2 0 1 1 1 0 0 2 0 0 0 2 2 0 1 1 0 0 0 0 0 0 0 1 0 0 0 0 1 1 1 1 1 1 0 0 0 2 0 0 0 0 2 1 1 0 0 1 0 1 2 1 1 0 1 0 0 2 0 2 1 2 2 0 2 0 0 0 0 1 1 1 1 2 0 0 0 0 0 0 0 1 1 0 1 0 1 0 2 0 1 2 1 2 0 0 0 0 0 0 0 1 0 0 1 2 1 1 0 1 0 0 1 2 0 0 1 1 0 0 0 2 0 0 0 0 0 0 1 2 1 2 0 0 0 0 0 0 0 2 0 0 0 0 2 2 1 2 0 0 1 0 0 0 0 0 0 0 0 0 0 1 0 0 2 0 0 1 2 0 0 0 1 2 0 1 0 0 2 1 0 1 1 1 1 1 0 1 1 1 1 1 0 2 2 2 0 0 2 2 2 0 0 1 0 2 0 2 0 2 0 0 0 1 0 0 0 0 1 1 1 2 2 2 0 0 0 1 0 2 0 1 1 1 1 2 0 2 1 1 0 2 0 1 1 0 1 0 1 0 0 1 1 0 0 1 0 0 0 2 0 0 0 0 0 0 0 1 0 0 0 1 2 1 1 0 0 0 1 1 1 2 1 0 1 1 2 0 0 0 0 0 1 1 0 0 0 0 0 1 2 1 1 2 1 0 0 0 1 0 1 1 1 1 0 2 0 1 0 0 1 1 1 1 2 0 0 2 2 2 2 0 0 1 0 1 0 0 0 2 0 0 0 1 1 0 0 0 1 2 2 2 0 0 0 0 2 0 1 1 1 0 1 1 0 1 2 0 2 0 1 1 1 0 1 0 0 0 0 0 1 1 0 0 1 0 0 1 0 2 0 0 0 0 0 0 1 1 0 0 0 0 0 0 0 0 0 0
51 0 0 1 0 1 1 2 0 2 2 0 1 1 1 0 0 1 1 0 1 2 0 2 2 0 1 0 2 1 2 0 1 1 0 1 1 2 0 0 0 0 0 1 1 1 0 0 1 0 0 0 1 2 0 1 0 0 1 1 0 1 0 1 1 0 1 1 0 0 0 1 2 2 1 2 2 0 1 1 0 0 0 0 0 0 0 1 1 2 1 1 2 1 1 1 1 1 0 2 0 0 0 2 2 0 2 2 0 2 1 1 1 2 0 2 1 1 1 2 2 0 1 1 1 1 0 0 0 1 0 1 0 0 0 0 0 2 0 1 1 0 0 0 0 0 0 0 0 1 0 1 0 0 0 0 1 1 0 0 0 2 0 2 2 1 1 0 2 0 0 2 0 2 2 0 2 1 0 0 0 0 0 2 2 2 0 1 1 0 2 2 1 0 1 1 2 0 0 0 0 1 0 2 2 0 0 1 1 0 2 0 0 0 1 2 0 2 2 1 0 0 2 0 0 0 0 1 0 2 0 0 0 0 0 0 0 2 0 0 0 0 2 2 2 2 0 0 2 0 0 0 0 1 0 2 1 2 0 0 0 0 0 1 0 0 0 0 0 0 0 1 0 0 0 0 1 2 1 0 2 0 1 1 2 1 1 1 0 1 1 0 0 2 2 0 0 0 1 0 1 0 2 0 0 0 1 0 0 1 0 0 2 1 1 0 2 0 0 0 1 1 2 1 1 0 1 1 1 1 1 1 0 0 0 1 1 0 2 1 0 0 1 0 0 1 0 0 1 0 0 1 1 2 1 0 0 0 1 1 1 1 0 0 0 0 1 2 2 0 0 2 0 2 0 0 0 1 0 2 1 1 0 0 0 1 0 0 0 1 1 0 1 0 2 1 1 0 1 1 0 1 0 2 2 1 0 0 0 0 0 0 0 1 0 1 0 1 0 0 1 1 0 1 1 2 0 0 1 1 1 0 0 1 1 2 0 1 1 1 0 2 2 0 0 0 0 0 2 0 0 0 0 2 1 1 0 2 1 2 1 2 1 0 1 1 0 2 2 0 1 1 1 2 1 0 0 1 1 1 2 1 1 1 0 0 0 1 1 0 1 2 1 2 1 0 1 0 0 2 0 2 2 2 2 0 2 1 1 1 0 0 1 1 0 0 0 1 0 2 2 2 2 2 1 2 0 1 1 1 1 0 0 0 0 0 2 0 0 0 0 0 0 0 0 1 2 1 1 0 0 0 1 0 1 1 1 1 1 0 0 0 2 0 0 1 2 1 0 0 0 1 0 0 0 0 0 1 0 2 0 0 1 0 0 0 0 0 0 0 0 1 0 0 0 0 0 0 0 0 0 2 0 0 0 2 2 0 2 1 0 0 0 0 0 0 0 2 1 0 0 0 0 0 0 0 1 1 0 0 2 1 0 0 0 0 2 0 1 0 0 1 0 0 2 2 2 1 1 0 0 2 0 1 0 2 1 0 1 0 0 0 2 1 1 1 1 0 1 0 0 1 0 0 0 1 1 0 1 0 2 1 2 1 1 1 0 0 0 2 0 0 0 1 1 1 0 0 1 2 1 1 0 1 1 1 1 2 0 0 0 0 0 2 0 1 0 2 2 2 0 0 0 1 1 1 1 1 1 0 1 1 0 2 0 0 2 0 0 0 0 0 0 0 0 0 0 1 0 0 0 0 0 0 0 2 0 0 0 0 0 0 2 0 0 2 2 0 0 1 1 0 2 0 0 0 0 0 1 2 0 1 0 0 0 1 1 2 1 2 0 1 1 2 1 0 0 1 1 2 0 1 0 1 0 1 1 0 0 1 2 1 1 1 1 2 2 2 2 2 0 2 0 2 0 1 1 1 0 2 0 1 2 1 1 1 0 0 0 1 0 1 1 0 1 1 1 1 0 0 1 0 1 2 0 0 0 2 0 0 0 0 0 1 0 1 2 0 1 0 1 0 0 1 1 1 0 0 1 1 2 0 1 1 0 2 0 2 0 0 0 0 0 0 2 2 2 2 1 2 2 0 1 0 1 2 0 1 0 1 0 1 0 0 1 1 2 1 2 0 0 2 2 1 2 0 2 1 1 1 1 0 0 1 0 0 0 0 2 0 0 0 2 2 2 0 1 1 0 0 2 0 1 1 0 0 2 1 1 1 0 1 0 2 0 0 0 1 2 2 1 0 0 0 0 2 0 0 1 0 0 1 0 1 0 0 0 0 0 0 0 0 1 0 0 0 0 0 1 0 1 1
52 0 0 1 0 0 1 2 0 1 1 1 0 0 0 0 0 1 0 0 0 2 0 2 2 0 1 0 1 1 2 0 1 2 1 0 2 2 0 2 2 0 1 1 2 2 1 0 0 0 0 1 1 2 0 1 0 0 1 1 1 1 0 1 0 0 0 0 1 1 0 1 2 2 1 2 2 0 0 0 0 0 0 1 1 0 0 0 0 2 0 2 1 1 0 1 0 1 0 2 2 0 1 1 2 0 2 2 0 2 0 0 0 2 0 2 2 0 2 1 1 0 2 2 0 0 2 1 1 1 0 0 0 0 0 0 0 0 0 0 0 0 1 0 0 0 0 0 0 2 2 2 0 1 0 0 1 1 1 0 1 1 2 2 1 2 0 0 0 1 1 0 0 1 1 0 1 0 0 1 1 1 1 2 1 0 2 1 0 0 1 2 0 1 1 1 1 0 0 0 0 0 0 1 1 0 0 1 0 0 1 0 0 0 1 2 1 0 1 0 2 2 2 0 0 2 2 0 0 1 1 1 0 0 0 0 0 2 0 0 0 0 1 0 0 0 0 0 1 1 0 0 0 1 0 0 0 2 0 0 0 0 0 0 0 0 0 0 2 1 0 1 2 2 0 0 0 1 2 0 2 0 0 2 0 0 0 2 0 2 0 0 2 2 2 0 2 1 0 1 1 0 2 0 0 0 0 0 0 1 0 1 1 0 1 0 1 1 0 1 0 1 1 1 2 0 0 2 0 0 2 2 0 0 0 0 0 1 1 0 0 0 1 1 0 0 0 1 0 1 1 0 1 2 1 0 0 0 0 1 0 0 1 1 1 0 0 1 1 0 0 2 2 2 0 1 0 1 0 2 1 1 0 0 1 1 0 1 1 0 0 1 1 0 2 0 0 0 1 1 0 1 0 2 1 1 0 1 0 0 0 0 0 1 1 1 1 1 0 1 0 1 0 1 1 2 1 1 1 0 0 0 1 1 2 1 0 1 0 0 2 0 2 0 0 1 0 0 2 0 0 0 0 1 2 1 2 1 0 1 2 0 0 0 1 1 0 2 2 0 2 2 0 2 0 1 0 1 1 1 0 1 1 1 1 0 0 1 0 1 1 2 0 2 2 0 0 1 1 1 1 1 1 1 1 1 2 0 1 0 1 0 0 0 1 0 0 0 1 2 2 2 2 2 1 2 0 0 0 2 0 2 1 0 0 0 0 0 2 2 1 1 0 1 1 2 2 0 2 0 1 1 1 0 1 1 1 0 1 0 0 0 1 1 0 1 2 0 0 0 0 1 1 0 1 2 2 0 0 0 1 0 2 0 1 1 1 1 0 1 1 0 1 0 0 0 0 1 2 2 2 0 0 1 0 2 0 0 0 0 1 0 0 2 0 0 0 1 0 1 1 1 1 1 1 0 0 1 0 0 1 2 0 0 0 0 2 2 0 0 0 0 0 2 2 1 1 1 1 0 0 2 0 2 1 2 2 0 1 0 0 0 1 1 2 2 0 2 0 0 0 1 1 1 1 2 2 0 0 0 0 0 0 0 0 0 0 1 0 1 0 1 0 0 0 1 1 0 0 0 0 0 0 0 0 0 2 0 0 1 0 0 0 0 0 0 0 0 0 0 0 0 2 2 1 2 1 1 0 1 2 0 0 2 2 2 0 0 1 1 0 1 0 0 0 0 0 0 0 0 0 0 0 0 0 2 0 0 0 0 0 0 2 0 1 0 2 2 0 2 0 1 2 0 0 0 0 1 0 1 0 2 0 0 0 2 0 2 1 2 0 1 2 2 2 0 1 2 0 2 0 1 0 2 0 0 1 1 0 1 1 0 0 0 2 2 2 2 2 2 1 2 0 0 0 2 1 1 1 2 0 2 1 1 0 1 0 1 1 0 1 0 1 1 0 0 0 0 0 0 1 0 1 1 0 0 0 0 0 0 0 0 0 0 0 0 1 0 0 0 0 0 1 0 0 0 0 0 0 0 1 0 0 0 0 0 0 0 0 0 0 0 0 1 2 2 2 2 1 0 0 0 1 0 2 2 0 2 0 2 0 0 0 0 1 1 2 2 2 1 1 1 2 1 1 0 1 1 0 1 0 0 1 2 0 1 0 1 1 0 0 0 2 2 2 1 0 2 1 0 2 0 1 1 1 0 1 1 0 2 1 1 0 0 1 0 1 0 1 1 0 0 0 0 1 0 1 0 1 1 0 1 1 0 0 0 0 1 0 1 0 0 1 0 0 0 0 0 0 0 0 1
53 0 0 1 0 0 0 1 1 1 1 1 0 0 0 0 0 1 1 0 0 1 1 2 2 0 1 0 2 2 1 0 0 1 1 1 1 0 0 0 0 0 0 0 2 0 0 0 0 0 0 0 0 1 0 2 2 0 0 1 0 0 0 2 0 1 1 0 0 1 1 1 2 2 1 2 2 0 1 0 1 0 0 1 1 0 0 0 0 1 0 0 1 2 1 1 1 1 1 2 0 0 0 0 2 1 2 2 0 2 1 1 2 2 2 2 2 0 2 0 0 0 2 1 0 1 1 1 0 1 0 0 1 0 0 0 1 0 0 0 0 0 0 0 1 0 1 0 0 0 0 0 0 0 1 0 0 0 0 0 1 0 0 2 0 1 0 0 1 2 1 1 0 1 2 0 1 0 0 1 0 1 1 2 2 1 2 2 0 1 1 2 1 0 2 1 1 0 0 0 0 0 0 1 1 1 1 2 1 0 1 0 1 1 0 2 0 0 1 0 1 1 2 0 0 0 0 0 0 0 0 0 0 0 0 0 1 2 0 1 0 1 2 2 2 2 0 0 1 1 0 0 0 1 1 1 2 1 0 0 0 0 0 0 1 0 0 0 2 0 0 1 2 2 0 0 0 2 2 0 0 0 1 2 2 1 0 1 0 2 0 1 0 2 2 0 2 0 0 0 0 1 2 0 0 0 1 0 1 1 0 1 1 0 1 0 0 0 1 1 1 0 2 0 0 0 0 2 2 0 2 1 0 0 0 0 0 2 0 0 0 0 2 0 0 1 0 0 1 0 0 1 0 1 0 1 1 1 0 1 0 0 0 0 0 0 1 1 2 1 1 1 1 2 1 1 0 1 1 1 1 1 0 1 2 1 0 0 0 0 1 1 0 0 2 1 1 1 0 0 0 0 0 2 1 0 0 1 0 0 0 0 0 1 0 0 0 0 0 0 0 1 0 0 0 2 1 1 1 0 1 0 0 1 1 2 0 1 0 0 0 2 2 0 0 1 2 0 1 0 0 1 0 2 1 1 0 2 1 1 0 2 1 0 1 1 0 1 2 0 1 1 0 2 0 0 0 0 0 0 0 2 1 1 1 0 0 0 1 0 1 0 0 1 0 0 1 2 2 0 2 1 2 1 2 1 2 1 1 0 0 0 0 1 0 0 1 0 0 2 2 1 2 2 0 2 0 0 0 2 0 1 0 0 0 1 0 0 2 2 1 0 0 1 1 0 2 1 1 0 1 1 0 0 1 0 0 0 2 0 0 0 1 0 0 1 1 2 0 0 1 2 1 0 0 0 1 1 0 2 0 0 1 0 0 0 0 2 0 2 1 0 1 0 0 0 1 1 1 1 1 1 0 1 0 2 0 1 1 1 0 0 0 0 0 0 0 1 0 0 0 0 0 0 0 1 1 2 0 0 0 1 0 0 0 1 2 0 0 0 0 0 0 1 2 2 2 1 0 0 0 2 0 1 0 2 1 0 2 1 0 1 1 1 1 2 0 1 1 0 0 1 0 0 0 1 1 1 1 1 0 0 2 2 2 2 1 0 0 1 0 1 0 1 0 0 0 0 1 2 1 0 0 0 0 0 1 1 1 0 2 2 0 0 0 0 0 1 1 1 0 0 0 2 2 0 2 1 0 0 1 0 0 2 1 0 1 1 1 2 1 1 0 0 0 1 0 0 0 0 0 0 0 1 0 1 0 1 2 1 1 0 2 0 0 0 2 1 0 1 1 0 2 0 0 1 1 0 0 1 0 1 0 0 0 1 1 2 1 2 0 1 2 2 2 0 0 1 0 2 0 2 2 2 2 0 0 0 1 0 1 0 1 1 0 2 2 1 1 2 2 2 1 1 0 2 1 2 0 2 0 2 1 1 0 2 0 0 0 0 1 1 1 0 0 1 1 0 1 0 1 0 1 1 1 0 1 1 0 0 1 2 2 0 0 1 2 0 2 0 0 0 0 0 2 2 0 1 1 1 1 1 1 1 0 2 0 2 0 0 0 0 0 0 2 2 2 1 0 0 0 1 2 1 1 1 1 1 2 0 1 1 0 0 0 2 2 1 1 1 0 2 1 0 1 0 0 2 0 0 0 0 0 0 1 0 0 0 0 0 0 0 2 2 2 1 0 0 0 0 1 0 1 1 1 0 1 1 0 1 1 0 0 0 0 1 2 0 0 0 0 0 0 0 0 2 0 1 1 0 1 2 0 0 0 0 0 0 0 0 0 0 2 0 0 0 0 0 1 0 0 1
54 1 0 2 0 0 1 2 0 2 2 0 1 1 1 0 0 0 1 0 0 2 0 2 2 0 2 0 2 0 2 0 1 1 2 0 2 2 1 0 0 0 0 0 2 0 0 0 0 1 1 2 0 0 1 1 0 0 0 0 0 1 0 1 1 0 1 1 0 0 0 1 2 2 1 2 2 0 2 0 2 0 0 1 1 0 0 0 0 2 0 0 2 2 1 2 1 1 0 2 2 0 1 0 2 0 2 0 2 0 0 2 1 1 1 1 1 0 0 2 2 0 2 2 0 0 2 2 2 2 2 2 1 0 0 0 1 0 0 0 1 0 0 0 1 0 0 0 0 0 0 1 0 0 0 0 0 2 0 0 1 1 2 2 0 1 0 2 1 1 1 2 0 1 2 0 2 2 0 0 0 0 0 2 2 2 0 2 1 1 1 2 0 2 2 2 2 0 0 1 1 1 0 2 2 0 0 0 0 0 1 0 1 0 1 2 1 0 1 0 2 2 2 0 0 0 1 0 0 2 1 0 1 1 1 1 0 1 0 1 0 1 2 2 2 2 0 0 1 1 1 1 0 0 0 2 1 2 0 0 0 0 0 0 0 0 1 0 2 2 0 2 1 1 0 0 0 2 2 0 0 0 0 1 1 1 1 1 0 2 0 0 0 2 1 0 2 1 1 0 1 0 0 2 0 0 0 1 1 1 0 2 0 0 2 0 2 1 1 1 0 0 2 0 1 0 1 1 0 0 0 0 0 0 0 0 0 2 0 2 0 1 1 1 0 0 0 1 1 1 1 0 0 1 0 0 0 2 0 1 0 0 1 0 1 0 1 1 1 0 0 2 0 2 0 1 0 1 1 1 0 2 0 0 1 0 0 0 0 1 0 0 2 0 2 1 1 0 1 1 0 1 0 2 2 2 0 0 0 0 1 0 0 1 1 0 1 0 0 0 1 0 0 1 0 1 0 1 2 0 2 0 2 0 1 0 0 1 1 0 2 1 1 1 0 1 1 0 0 0 0 0 0 2 2 2 0 2 1 1 0 2 1 0 0 1 0 2 2 0 1 1 2 0 1 1 1 0 0 1 0 1 0 0 0 0 0 1 0 1 1 1 1 2 2 0 0 1 1 2 0 2 1 1 1 1 1 1 0 1 0 1 0 0 1 1 2 1 0 1 1 2 1 1 1 1 1 1 1 2 0 0 0 0 0 0 0 0 2 2 1 0 0 2 1 1 1 0 2 0 1 1 0 0 0 0 0 1 1 0 0 0 2 0 0 1 1 0 0 0 0 0 2 0 0 0 2 1 0 2 0 0 1 0 0 0 0 0 0 0 1 1 1 0 1 0 0 1 1 1 1 1 0 1 0 2 2 0 0 0 0 0 1 2 1 1 1 0 0 0 0 0 0 0 0 1 1 1 0 0 0 0 1 0 0 1 2 0 0 1 1 0 0 1 2 1 1 1 1 0 0 2 1 1 1 2 2 0 2 0 0 0 0 2 2 2 0 1 0 0 0 1 2 0 0 1 2 0 0 0 0 0 2 0 1 2 0 0 0 1 1 1 0 0 0 0 0 0 2 2 0 1 0 1 0 0 2 2 1 1 0 0 1 0 1 1 0 1 1 1 0 0 1 2 1 1 1 0 0 0 0 0 0 2 1 0 1 0 0 0 0 0 0 0 1 1 0 1 0 0 0 0 2 1 2 1 0 0 1 0 0 1 2 0 0 1 2 1 0 2 0 0 1 1 1 0 0 0 1 1 1 2 0 0 0 1 1 2 0 2 0 2 2 2 1 0 1 1 1 1 0 0 0 2 1 0 1 1 0 0 0 0 1 1 0 2 1 1 0 0 0 0 0 1 0 2 1 1 0 2 1 2 1 0 0 1 0 0 0 0 0 0 0 0 0 0 0 0 0 0 2 0 0 2 1 0 0 1 0 0 0 2 0 0 0 1 2 0 2 1 1 0 1 0 2 2 0 2 1 2 2 0 0 0 0 2 0 2 0 0 0 0 0 0 2 2 2 2 0 0 0 2 2 0 0 0 1 2 0 2 0 0 0 0 0 2 2 0 1 0 0 1 2 0 0 0 1 1 0 0 1 0 0 1 0 0 0 1 1 0 0 0 2 1 0 0 1 0 0 0 1 0 1 1 1 0 1 1 1 0 1 0 1 0 2 0 0 0 2 2 0 1 0 0 0 2 0 1 2 0 0 0 0 1 0 0 0 0 1 0 0 2 0 0 0 0 0 0 0 0 0 0
55 1 1 1 0 1 1 1 0 1 0 1 0 0 0 0 0 0 0 0 0 0 0 2 2 0 1 0 1 1 2 0 1 2 0 2 0 1 0 0 0 0 0 0 1 2 1 0 0 0 0 0 0 2 0 0 0 0 1 0 1 0 0 1 0 0 0 2 0 0 0 1 2 2 2 2 2 0 1 0 2 0 0 0 0 0 1 1 1 2 1 1 1 1 2 2 2 1 0 1 1 0 1 0 2 0 2 0 1 1 0 1 0 0 0 0 0 0 2 0 0 2 2 1 0 0 1 2 1 2 0 0 0 0 0 0 0 0 0 0 0 0 0 0 0 0 0 0 0 1 0 0 0 0 0 0 0 1 0 0 1 0 0 2 2 1 1 0 1 1 0 2 1 1 0 1 1 0 0 0 0 1 1 2 1 0 2 1 1 0 2 2 0 1 1 1 1 0 0 0 0 0 0 1 1 0 0 1 0 0 0 0 1 0 1 2 0 2 1 0 1 1 1 0 1 0 1 0 0 2 1 0 1 1 0 0 0 1 1 1 0 0 2 2 2 2 0 0 1 1 0 0 0 0 0 2 1 1 0 0 0 0 0 0 0 0 0 1 2 0 0 0 0 0 2 2 0 2 2 0 1 0 0 2 1 0 0 1 0 2 0 1 0 2 2 0 2 0 0 0 0 0 1 1 0 0 1 1 1 1 0 1 2 1 1 0 2 0 1 1 0 1 0 1 1 0 0 2 2 1 2 2 0 0 0 0 0 2 0 2 0 1 2 2 0 0 1 1 0 1 1 0 0 1 0 0 0 0 1 1 1 1 0 0 0 0 0 1 2 1 1 1 0 2 0 1 0 0 0 2 2 1 0 0 1 1 0 0 0 1 0 0 0 1 2 0 0 0 1 1 0 1 0 1 1 0 2 0 0 0 0 0 0 1 0 0 0 1 0 0 0 2 0 1 1 2 0 1 2 1 1 1 0 0 1 1 0 2 1 1 2 1 1 1 1 2 2 0 2 0 0 0 0 2 2 0 1 0 2 0 0 0 0 0 0 0 0 1 2 0 0 0 0 2 1 0 2 0 0 1 1 1 2 2 0 1 0 0 2 0 0 2 0 2 0 0 0 2 2 0 2 0 2 2 2 0 2 0 2 0 2 0 1 0 0 0 0 0 0 1 1 1 2 2 0 2 0 2 2 0 2 0 0 1 1 0 1 0 0 0 0 0 0 1 1 2 2 2 0 0 1 1 1 1 2 0 0 1 0 1 1 0 1 0 0 1 1 1 1 1 1 2 0 0 0 0 0 1 0 1 0 0 1 0 0 0 0 0 0 0 0 1 0 0 0 0 0 0 1 1 1 2 0 0 1 1 0 0 1 1 0 0 0 1 0 0 1 1 1 0 0 0 0 0 0 1 1 1 0 0 1 0 0 0 0 0 2 0 1 1 1 0 0 1 1 1 2 1 2 0 1 2 1 0 0 2 0 0 1 0 0 0 2 1 1 2 1 0 0 1 2 0 0 1 1 1 2 0 1 0 0 0 2 0 2 2 1 1 0 1 0 0 0 1 2 0 0 0 1 1 0 1 0 0 0 0 2 2 0 1 1 1 0 0 0 1 0 1 1 1 0 1 1 2 1 2 1 1 1 0 1 0 0 2 0 0 0 0 1 1 0 0 0 0 0 0 0 1 0 0 0 0 0 0 0 2 0 0 2 0 0 0 2 0 0 1 1 1 0 1 1 2 2 1 0 0 0 0 2 1 0 1 1 1 0 1 1 2 0 2 0 2 1 1 1 0 0 1 0 1 0 1 1 2 1 0 1 1 0 1 1 0 1 0 2 2 2 2 2 1 0 2 0 1 0 2 2 2 0 2 0 1 2 0 0 1 1 0 1 0 1 1 1 0 0 1 1 0 0 0 1 0 1 2 0 0 0 1 1 1 1 2 0 0 0 0 1 0 1 0 0 0 1 0 2 2 1 1 1 0 0 1 0 0 0 1 0 1 0 0 0 0 0 0 2 2 2 2 0 0 0 1 1 0 1 1 0 1 0 1 0 1 0 0 0 2 2 2 2 1 0 1 1 2 1 0 1 2 0 0 0 0 0 1 0 1 0 1 1 1 0 0 1 2 2 2 0 0 0 0 2 0 2 0 0 0 0 1 1 1 0 1 1 0 1 0 1 0 0 0 0 0 0 0 0 1 0 1 1 0 1 2 0 1 0 0 0 1 0 1 0 0 1 1 1 0 0 0 1 0 1 1
56 1 0 1 0 0 0 2 1 2 2 0 0 1 1 0 0 0 0 1 1 2 0 2 2 0 2 0 2 0 2 2 0 0 1 0 2 1 0 1 1 0 0 0 2 0 0 0 2 0 0 1 0 0 2 2 0 0 0 2 0 0 0 0 2 2 2 1 0 0 0 2 2 2 2 2 2 0 1 0 1 0 0 0 0 0 0 1 1 2 1 2 1 1 1 1 1 1 1 1 0 0 0 0 2 2 2 2 0 1 1 2 1 1 1 1 1 0 1 1 1 0 1 2 0 0 1 1 1 1 0 0 0 0 1 1 0 0 0 0 0 0 1 0 0 0 0 0 0 1 1 1 0 0 0 0 0 1 0 0 1 0 0 2 1 2 0 1 1 1 0 1 1 2 1 0 2 0 1 1 0 1 0 2 2 2 1 1 0 0 0 2 1 0 1 0 1 1 0 1 1 1 0 0 0 1 1 1 1 0 1 0 0 0 0 2 1 1 1 1 1 1 2 0 0 1 1 0 0 2 1 0 0 0 0 0 0 2 0 0 0 0 2 2 2 2 1 0 1 0 0 0 0 0 0 1 1 2 1 0 1 1 0 0 0 0 1 0 1 0 0 1 2 2 0 0 0 0 2 1 0 1 0 1 1 1 1 2 0 2 0 0 0 2 2 0 1 2 0 2 0 2 2 0 0 0 0 0 2 2 0 1 0 0 2 0 2 0 0 0 0 2 2 0 2 0 0 1 1 0 1 0 2 1 0 0 0 1 1 1 1 1 1 0 1 0 1 0 1 0 1 0 0 1 0 1 1 0 0 2 0 0 2 1 2 1 0 1 1 0 0 2 0 2 0 0 0 0 0 2 0 1 0 0 1 2 0 0 0 0 1 2 0 0 1 0 0 0 0 0 0 0 0 2 2 0 0 1 0 0 0 0 0 0 2 0 1 0 0 0 0 0 1 1 1 1 1 1 1 0 1 0 0 2 0 0 1 0 0 0 2 2 1 1 0 2 2 1 2 0 0 0 0 2 1 1 0 2 1 1 0 2 0 0 0 0 0 2 2 0 0 0 0 2 1 1 1 1 0 1 0 2 1 1 1 0 0 1 1 1 1 2 1 2 1 0 1 2 2 2 0 2 0 0 1 1 2 1 1 1 0 0 1 0 1 0 0 1 0 1 0 2 1 2 0 1 1 1 1 1 1 1 0 0 0 2 1 0 0 0 1 1 0 1 1 0 2 1 1 0 1 1 0 0 0 1 0 0 1 1 1 0 0 1 1 0 1 1 1 1 1 1 1 0 1 1 2 0 0 1 0 0 1 0 0 0 0 0 0 0 0 1 0 0 2 0 0 0 0 0 0 2 1 0 0 1 1 0 2 2 0 0 0 0 0 0 0 2 2 1 1 1 0 0 0 2 2 1 0 0 0 2 0 0 0 0 2 0 1 1 1 0 0 1 1 1 2 1 2 0 1 1 0 2 0 2 1 1 2 1 1 0 0 2 2 2 1 1 0 1 1 0 0 0 0 1 2 0 1 0 0 2 2 1 1 2 0 0 0 1 0 0 0 0 1 0 1 0 2 1 0 1 0 0 2 0 1 1 1 1 0 0 0 0 1 1 0 1 1 1 0 0 0 2 2 1 1 0 0 0 1 0 1 0 1 1 0 1 0 1 0 0 1 1 1 0 0 0 1 1 1 1 1 1 0 0 0 0 2 1 0 1 2 0 0 1 2 2 0 2 0 0 1 1 0 1 1 0 1 2 0 0 2 2 0 1 1 2 1 2 0 1 1 2 1 1 0 0 1 2 0 1 0 0 0 0 1 0 0 2 2 0 1 1 0 2 1 2 2 2 1 1 1 1 0 1 1 2 0 2 0 2 2 0 0 1 1 0 0 0 0 1 0 0 0 0 0 0 0 0 2 0 1 1 0 0 0 0 0 0 0 2 0 0 1 0 2 0 1 0 0 0 0 0 2 2 0 1 0 1 1 0 0 0 0 0 0 1 1 0 1 0 0 0 2 2 2 1 2 0 0 2 1 0 1 2 0 2 0 1 1 1 0 0 0 2 2 0 1 0 0 1 2 1 1 0 1 1 0 0 0 2 1 2 0 1 1 2 2 0 0 0 1 0 0 1 0 0 0 0 1 0 0 2 1 0 2 0 0 1 0 1 2 0 2 0 0 0 1 1 0 0 0 0 1 1 0 0 1 1 1 1 0 2 0 1 1 0 1 0 0 0 1 0 0 0 0 0 0 0 0 1
57 1 1 1 0 0 1 1 1 2 2 0 1 2 2 0 0 0 0 1 1 2 0 1 1 0 1 1 1 0 1 0 1 1 0 2 1 2 0 1 1 0 0 0 0 0 0 0 0 0 0 1 1 1 1 0 0 0 0 0 1 2 0 2 1 1 1 1 0 0 0 0 2 2 0 2 2 0 0 1 1 0 0 0 0 1 0 1 1 1 1 1 1 1 0 1 0 2 1 2 0 1 1 1 2 0 2 1 1 1 1 2 0 1 0 1 1 0 1 1 1 0 1 2 1 0 1 1 1 1 0 0 0 0 0 0 0 1 0 0 0 0 0 0 0 1 0 0 0 1 1 2 0 0 0 0 0 1 1 0 1 0 0 2 1 1 1 1 0 0 0 1 1 2 1 1 1 0 0 2 0 2 0 1 1 1 1 2 0 0 1 2 0 2 2 2 0 0 0 0 0 0 0 1 1 1 1 0 1 0 1 0 1 0 2 2 0 1 0 0 1 1 1 1 1 0 1 0 0 0 0 0 0 0 0 0 0 2 0 0 0 1 2 1 1 1 0 0 2 0 0 0 0 0 0 0 0 2 0 0 0 0 0 0 0 0 1 0 2 0 0 1 2 2 0 0 1 2 2 0 2 1 0 1 0 1 0 2 0 2 0 0 1 1 2 0 2 2 0 2 0 1 2 0 0 0 0 0 1 1 1 0 1 1 1 0 2 2 0 0 0 1 1 0 1 0 1 2 1 0 0 0 0 0 0 0 0 0 2 0 0 0 2 1 0 0 0 0 1 1 1 0 0 1 0 0 0 0 1 1 1 1 1 1 1 1 1 0 1 1 1 1 1 2 1 0 0 0 1 1 0 1 0 1 1 1 0 0 0 0 0 1 1 0 2 1 1 0 0 0 0 0 0 1 1 0 2 0 0 0 1 0 0 1 0 1 0 0 0 0 0 0 0 2 1 2 1 0 2 1 1 0 0 0 0 1 1 2 0 0 2 0 2 0 0 0 1 1 2 0 0 1 0 2 1 0 1 1 0 1 1 1 1 0 1 2 0 2 2 0 1 1 0 2 0 0 0 0 0 1 1 2 1 1 1 0 0 1 1 0 0 2 1 2 1 0 1 1 1 2 0 2 2 2 2 0 2 1 1 1 1 0 1 1 0 0 0 0 0 1 1 2 2 1 0 1 0 0 0 2 0 1 0 0 0 0 1 0 2 2 0 0 0 1 1 1 1 1 1 0 0 0 0 0 1 0 1 0 1 1 1 0 0 1 1 0 1 1 2 0 0 1 1 0 1 0 0 0 0 0 1 0 1 0 0 0 0 2 0 2 1 0 0 0 0 0 0 0 0 0 0 2 0 0 0 1 1 0 0 0 0 0 1 1 1 1 1 1 0 0 0 0 0 0 0 0 1 2 0 0 0 2 0 0 0 0 2 1 1 0 0 0 0 1 1 1 2 0 1 0 0 2 0 1 0 2 1 1 0 0 0 0 1 2 2 2 1 1 0 0 0 1 1 0 0 2 1 0 0 0 1 0 1 0 1 1 1 0 0 2 0 0 0 0 0 1 0 0 2 2 0 2 0 0 1 0 1 2 0 0 1 1 0 0 0 2 0 2 2 2 0 0 1 2 1 2 0 1 1 0 0 0 0 2 0 0 0 0 0 0 0 1 1 1 1 0 0 1 1 1 0 1 0 1 0 1 1 0 2 0 0 0 2 0 0 1 2 1 0 2 0 1 1 1 1 0 0 0 1 1 0 1 0 0 0 2 0 2 0 2 0 2 1 2 2 1 1 2 0 2 0 1 0 1 0 0 2 0 0 1 2 1 0 0 1 2 1 2 1 1 1 2 1 0 0 0 0 1 0 2 1 2 0 1 0 1 0 0 0 0 1 1 0 0 0 0 1 0 0 0 2 0 0 2 0 0 0 0 0 0 0 2 0 1 0 2 1 0 1 0 0 0 2 1 2 2 1 0 1 1 2 0 0 0 0 0 0 2 0 0 0 0 0 0 1 1 1 2 1 0 0 1 2 0 0 0 1 1 0 2 0 0 0 0 1 1 1 0 1 0 0 1 2 1 1 0 2 1 0 0 1 0 1 2 0 1 0 2 2 0 0 0 2 1 1 2 0 1 0 0 2 0 1 1 1 0 1 1 1 0 0 0 1 0 1 0 1 0 2 1 0 0 0 0 0 2 0 0 2 1 1 0 0 0 0 0 0 1 0 1 0 0 0 0 0 0 0 0 0 0 0 0
58 0 0 1 1 0 1 2 1 1 1 0 0 1 0 0 1 1 0 1 1 1 0 1 1 1 1 0 1 1 2 0 1 2 1 0 2 1 0 0 0 0 0 2 2 2 1 0 1 0 0 0 2 2 0 1 0 1 1 1 0 1 0 2 0 0 0 1 0 0 0 0 1 1 1 1 2 0 1 0 1 0 0 1 1 1 0 0 0 2 0 1 2 2 1 2 0 1 1 1 1 0 1 0 2 1 2 1 1 1 0 1 2 2 2 2 2 0 1 1 1 0 1 2 0 0 1 1 0 2 0 0 0 0 1 1 0 0 0 0 1 0 0 0 1 0 0 0 0 0 0 0 0 0 0 0 0 0 0 0 1 0 2 2 1 2 0 1 0 1 1 0 0 1 1 0 1 2 1 0 0 0 0 1 1 1 1 0 0 0 2 2 0 0 2 1 1 0 0 0 0 0 0 0 0 1 1 1 1 0 2 0 1 0 1 1 0 2 1 0 1 1 2 0 0 0 0 0 0 1 0 0 0 0 0 0 0 2 0 0 0 1 2 1 1 1 0 0 2 0 0 0 1 0 0 2 2 1 0 0 0 0 0 0 0 0 1 0 1 0 1 0 0 0 1 1 0 2 1 0 0 1 0 2 2 1 0 2 0 2 0 2 0 1 2 0 2 0 0 0 0 0 1 1 0 0 0 0 1 1 0 1 2 2 0 0 2 0 0 0 0 2 0 1 1 0 0 0 0 0 1 1 1 0 0 0 0 1 1 1 1 1 2 1 1 1 0 0 0 0 0 0 0 1 0 0 0 0 1 1 1 1 1 1 2 1 0 2 2 0 0 2 1 2 1 1 0 1 0 2 0 0 0 0 0 0 0 0 0 0 0 1 0 1 2 2 2 0 0 0 0 0 0 2 1 0 0 1 0 0 0 0 0 1 1 0 0 1 0 0 1 1 1 1 0 1 0 0 0 0 0 0 0 2 1 0 1 1 0 0 1 2 2 0 0 1 2 2 2 0 0 0 0 2 2 1 1 1 1 0 2 1 0 1 0 1 0 1 1 1 1 1 2 1 1 1 0 0 0 2 2 1 1 1 0 0 1 0 0 1 1 1 1 0 1 0 1 1 1 1 1 2 1 1 1 1 1 1 1 1 1 0 0 1 0 0 0 0 1 2 2 2 1 1 0 0 0 0 0 2 0 1 0 1 0 0 1 0 2 2 1 1 0 2 2 0 2 1 1 0 0 0 0 0 1 1 1 0 1 0 0 0 0 0 0 0 0 2 1 0 0 0 0 0 0 0 0 1 0 1 0 0 2 0 0 0 0 1 0 1 0 1 0 0 1 0 0 1 1 1 1 1 0 1 0 2 0 0 0 0 2 0 0 0 0 0 0 1 0 1 1 1 0 0 0 2 2 1 0 0 0 1 0 0 0 1 1 0 0 1 0 0 0 0 0 0 2 0 1 0 0 1 0 2 1 2 2 0 2 0 0 0 1 2 2 2 0 2 0 1 0 1 0 0 2 2 2 0 1 0 0 2 2 0 0 2 0 0 1 2 0 0 0 1 0 1 0 0 2 2 0 2 0 0 0 0 1 2 0 0 0 0 0 1 0 0 0 0 0 0 0 0 0 2 2 2 1 1 0 0 1 0 0 2 0 0 0 1 0 2 1 2 0 0 0 0 0 0 0 0 0 0 0 0 0 2 0 0 2 0 0 2 2 0 0 1 1 1 0 1 1 1 2 0 0 0 0 0 1 1 1 2 0 0 0 2 0 1 0 2 0 2 1 2 2 1 1 1 1 1 0 0 0 1 0 0 1 0 0 2 2 0 0 0 1 2 1 2 1 2 1 1 2 0 0 0 0 2 0 2 0 2 2 0 0 2 0 0 0 1 0 0 1 0 0 1 1 0 0 0 1 0 0 2 0 0 0 0 0 0 0 1 0 0 0 0 0 0 0 0 1 0 0 1 1 1 0 0 0 1 2 0 1 1 0 1 0 2 0 0 0 0 1 1 2 2 2 2 0 0 0 1 1 0 1 1 0 1 0 1 0 1 1 1 1 1 1 0 2 0 0 2 2 1 1 0 0 1 0 0 1 0 0 1 0 1 1 1 2 0 1 1 1 0 0 0 0 2 1 0 2 0 0 2 1 0 2 1 0 2 1 1 2 0 2 0 1 0 0 0 0 0 0 0 1 1 0 0 2 0 0 0 0 2 0 0 0 0 1 0 0 0 0 1 1 0 0 0 0 0 0 1
59 1 1 1 0 0 0 2 0 2 2 0 0 1 0 0 1 0 1 1 1 2 0 2 2 0 2 0 2 1 1 1 1 1 1 1 1 1 0 1 1 0 0 0 2 0 0 0 1 0 0 2 0 2 0 1 0 0 0 1 2 0 0 1 0 0 0 2 0 0 0 2 2 2 1 2 1 0 1 0 0 0 0 1 1 0 0 1 1 2 1 2 1 1 0 1 0 1 0 1 1 1 1 1 2 0 2 1 1 1 0 1 0 1 0 1 0 0 0 2 2 0 2 0 0 1 0 1 0 1 1 1 0 0 0 0 0 0 0 0 0 0 0 0 1 0 0 0 0 0 0 0 0 0 2 0 1 1 0 0 1 1 0 2 1 2 1 0 1 0 0 2 0 2 1 0 1 0 0 0 0 0 0 1 0 0 1 1 0 0 1 1 0 0 0 1 1 0 0 0 0 1 0 1 1 0 0 1 1 0 2 0 0 0 2 2 0 0 1 1 1 1 2 0 0 1 1 0 0 1 1 0 0 0 0 0 0 1 0 1 0 0 2 2 2 2 0 0 2 0 0 0 0 0 0 2 1 1 1 0 1 1 0 0 0 0 1 1 1 1 0 2 1 2 0 0 0 2 2 0 0 0 0 0 2 1 0 2 0 2 0 0 0 1 1 0 1 0 0 0 0 0 1 1 0 1 1 1 2 2 0 2 1 1 1 0 2 0 1 1 0 1 1 2 1 0 0 1 1 1 1 1 2 0 0 0 0 1 1 0 0 0 2 1 0 0 1 0 1 1 1 0 0 1 0 0 0 2 0 2 0 0 1 1 1 0 1 2 2 0 0 2 0 2 0 0 0 0 1 1 0 1 0 1 2 1 0 0 0 1 1 1 0 0 1 0 0 0 1 1 0 1 0 2 1 0 0 0 0 0 1 0 0 0 2 0 1 0 0 1 0 1 0 2 1 2 1 1 2 1 0 1 0 1 1 1 0 0 0 0 1 0 1 1 0 1 2 0 0 0 0 0 0 2 2 2 0 0 1 0 2 1 1 0 0 1 0 2 2 1 0 0 1 2 1 0 0 0 0 1 1 0 0 0 0 0 0 0 1 0 1 1 0 1 1 0 1 1 1 2 0 2 2 2 2 0 2 1 1 1 0 0 1 0 1 0 0 1 0 2 2 2 2 2 1 1 1 0 0 2 0 0 0 0 0 1 1 0 1 1 1 1 0 0 0 0 1 2 0 0 0 0 0 0 1 2 0 0 0 0 0 1 1 0 0 1 1 1 2 1 0 0 0 0 0 0 0 0 0 2 0 0 0 0 0 0 0 0 0 0 1 1 0 0 0 0 0 0 0 0 0 1 0 1 0 2 1 0 1 1 1 0 0 0 1 1 0 2 1 0 0 0 0 0 0 0 1 2 0 0 0 1 0 1 1 0 1 0 0 0 0 1 0 1 1 1 2 0 1 1 0 1 1 0 0 1 1 1 1 0 0 0 1 1 1 1 0 0 1 1 1 0 0 0 0 1 2 0 0 0 1 0 2 0 1 2 2 2 0 1 0 2 0 0 0 1 0 1 1 1 0 1 0 1 0 0 1 2 0 0 1 1 0 1 0 0 0 1 1 1 0 1 0 2 2 2 0 0 0 0 1 0 0 2 0 0 1 0 0 0 0 0 0 0 0 0 0 0 1 1 1 1 0 0 0 0 0 0 1 0 0 1 2 0 0 0 1 2 0 2 0 1 2 2 1 0 0 0 0 0 0 2 0 0 0 1 1 1 1 2 0 1 1 2 1 1 0 0 0 1 0 1 0 1 0 1 0 0 2 0 2 0 0 0 0 1 1 1 1 2 2 2 0 1 0 1 1 2 0 2 0 2 2 1 0 2 0 0 1 0 1 1 0 0 0 0 0 0 0 0 1 0 1 2 0 0 1 0 0 0 0 1 0 0 1 0 2 0 2 0 0 0 2 0 2 1 1 1 1 2 1 0 0 0 0 0 0 2 0 0 0 0 0 0 1 1 1 2 0 1 0 1 2 0 1 1 1 2 0 1 0 1 1 1 2 0 1 0 1 0 0 1 2 0 0 0 1 1 0 0 0 1 0 2 0 0 0 1 1 0 0 0 1 0 0 2 0 1 1 0 1 0 1 1 1 0 1 1 0 0 1 0 0 1 1 0 1 0 1 1 0 1 0 0 1 0 1 0 1 0 0 1 0 2 0 0 0 0 0 0 0 0 1 0 0 0 0 1 1 1 0 0
60 1 0 0 0 0 0 2 0 2 0 1 2 2 1 1 0 1 1 0 0 2 0 1 1 0 2 0 2 1 2 1 1 2 0 1 1 0 0 0 0 0 1 1 2 0 1 0 1 0 0 1 0 0 2 0 0 0 0 1 0 0 1 0 0 0 0 1 0 1 1 2 2 1 0 2 1 0 1 0 1 0 1 1 2 0 0 1 1 2 1 2 0 2 0 0 0 1 0 2 1 0 0 1 2 1 1 1 1 1 0 1 1 2 1 2 2 0 1 1 1 0 2 2 0 0 2 2 0 2 1 1 0 0 0 0 0 0 0 0 1 0 0 1 0 1 0 0 0 1 1 1 0 0 0 1 0 2 1 0 0 1 0 2 0 1 0 1 0 1 1 0 1 1 2 1 2 0 0 0 0 0 0 2 1 1 1 1 0 0 0 1 0 1 2 1 0 0 0 0 0 0 0 1 1 1 1 0 1 0 2 0 1 0 2 2 0 2 2 0 0 0 2 0 0 1 1 0 0 1 0 0 0 0 0 0 1 2 0 0 0 1 2 2 2 2 0 0 2 0 0 0 0 0 0 1 1 0 0 0 0 0 0 0 0 0 1 1 1 1 0 1 2 1 1 0 1 2 2 0 0 0 1 2 2 0 2 1 0 2 0 2 0 2 2 0 2 2 0 1 0 1 2 0 1 0 0 0 2 2 0 2 2 2 2 0 1 0 0 0 0 2 2 2 1 0 0 0 0 0 1 0 1 0 0 0 0 2 1 0 0 0 1 1 0 1 2 0 1 0 0 0 0 2 0 1 1 1 0 1 0 0 1 1 1 1 1 1 2 1 1 1 2 2 0 1 0 0 2 0 0 1 0 0 0 1 0 0 0 0 0 1 0 0 2 1 1 1 0 0 0 0 0 1 1 1 1 1 0 0 0 0 1 1 0 0 0 0 1 0 1 1 0 2 1 2 1 0 1 0 1 0 0 2 1 1 0 2 0 0 1 2 2 0 1 2 1 2 2 0 0 1 0 2 0 0 0 1 0 1 1 1 1 1 1 2 0 1 2 1 1 1 0 2 1 1 0 0 0 1 2 1 1 1 1 0 0 0 0 0 2 0 0 1 0 0 0 1 1 2 0 2 1 1 1 1 2 1 2 0 1 1 1 0 1 0 0 0 0 1 1 2 1 2 0 1 0 1 1 1 1 0 0 0 1 0 1 0 1 1 1 1 0 2 2 1 2 0 2 0 1 1 0 0 0 0 0 0 1 0 0 0 0 1 1 0 1 0 1 0 1 1 2 0 2 2 2 1 0 2 0 0 1 0 0 0 0 2 0 2 1 0 1 0 0 0 0 0 0 1 1 2 0 0 0 1 1 0 2 2 1 0 1 2 1 1 1 1 0 0 0 0 1 1 1 1 1 0 0 0 1 1 0 0 0 1 2 0 0 0 0 1 0 0 2 2 2 1 0 0 0 2 1 0 0 2 1 0 1 1 1 0 1 2 2 2 0 0 1 0 0 1 0 0 0 0 0 0 1 0 0 1 1 0 1 1 1 2 0 0 0 2 1 0 2 0 0 1 2 2 0 0 0 0 1 0 2 2 0 0 2 1 1 1 1 1 0 2 2 2 0 0 0 2 1 2 0 2 2 0 1 1 0 2 1 0 1 0 0 0 0 0 0 0 1 0 1 1 0 0 0 0 1 0 1 2 0 1 2 0 0 1 2 1 0 0 2 2 0 1 0 1 2 0 0 0 0 0 1 1 1 0 0 0 0 1 0 2 1 1 1 1 0 2 2 2 0 0 1 1 0 0 1 1 1 0 0 0 0 0 0 0 2 2 0 2 2 1 1 1 1 1 0 1 0 1 1 1 0 2 1 2 2 0 0 2 0 0 0 0 0 0 0 0 0 0 0 0 0 0 2 1 1 1 1 0 1 0 0 0 0 2 0 0 0 1 1 0 0 0 1 0 2 1 2 2 0 2 1 1 1 1 0 0 0 0 0 1 0 0 0 0 1 0 1 1 1 2 0 0 0 2 1 0 1 1 1 2 0 2 0 0 0 0 1 1 1 1 1 1 0 1 2 1 1 0 1 2 0 2 0 0 0 1 0 0 0 0 0 0 0 0 2 1 1 2 0 0 0 0 2 0 1 0 0 0 0 0 0 2 0 1 0 0 1 0 2 0 1 1 0 1 0 0 0 1 0 0 1 0 0 1 0 2 0 0 0 1 0 2 0 0 0 0 0 0 0 0 0 0 1 1
61 1 0 1 0 0 1 2 0 1 1 1 0 1 0 0 0 1 0 0 0 2 0 1 1 0 1 0 1 1 2 0 2 1 1 0 2 2 0 2 2 0 0 0 1 1 0 0 0 1 1 2 1 1 1 1 1 0 0 0 0 0 0 2 1 1 1 1 0 1 1 0 1 1 0 1 1 0 0 2 0 0 0 1 1 0 0 0 0 1 0 1 1 1 1 1 1 1 0 1 1 0 0 1 2 0 2 2 0 2 0 0 0 1 0 1 1 0 2 0 0 0 2 1 0 1 1 0 0 0 0 0 0 0 0 0 0 0 0 0 1 0 0 0 0 0 0 0 0 1 0 1 0 1 0 0 1 1 1 0 1 1 0 2 1 2 1 1 0 0 0 0 2 0 2 1 1 0 0 1 0 1 0 1 1 1 1 1 1 0 2 2 1 1 2 2 2 0 0 0 0 0 0 1 1 2 1 0 2 0 2 0 1 0 2 2 1 0 1 1 1 1 2 0 0 1 1 1 1 1 1 1 1 1 0 0 0 2 0 0 0 1 1 0 1 1 0 0 1 1 0 0 0 0 0 2 0 1 0 0 0 0 1 0 0 0 0 0 1 0 0 1 0 1 0 0 0 1 1 0 2 0 0 1 1 0 0 0 0 1 1 0 1 2 1 0 2 2 0 1 0 1 2 0 0 0 0 0 1 0 0 1 2 0 1 0 2 1 1 1 0 0 1 2 0 0 1 1 1 1 2 1 0 0 0 0 0 1 1 1 0 0 1 1 0 0 0 0 1 1 1 1 1 2 0 1 1 1 0 2 0 0 0 0 0 0 1 1 2 0 0 2 0 2 1 1 0 0 1 1 0 0 0 0 2 1 0 0 0 1 0 0 1 0 1 1 1 0 0 0 0 0 0 1 1 0 2 0 1 1 0 1 0 1 0 0 0 0 0 0 0 1 1 1 1 2 1 0 1 1 0 0 0 2 1 0 1 0 1 0 1 1 1 1 1 1 1 1 1 0 0 0 0 1 1 0 1 0 1 0 2 0 0 0 0 0 0 2 2 0 1 1 1 0 0 1 1 0 0 1 1 1 0 0 0 0 0 1 0 1 1 1 0 2 1 0 1 1 1 2 0 2 1 0 1 1 2 1 1 1 0 1 1 0 1 1 0 0 0 0 1 2 2 2 2 2 0 1 1 1 1 0 0 0 2 0 0 0 2 2 0 0 0 1 1 1 0 1 1 0 1 1 0 0 1 0 0 0 0 1 1 0 0 0 0 0 0 2 1 0 1 1 0 0 0 0 0 0 0 1 1 0 1 0 0 1 1 2 2 1 2 0 0 0 0 0 1 1 1 2 2 1 0 0 1 1 0 0 1 1 0 0 0 1 1 1 0 1 0 1 0 0 0 0 0 1 1 2 0 0 0 2 0 0 0 0 1 1 1 1 1 1 0 2 2 1 1 0 1 0 0 2 1 1 0 2 1 0 0 0 0 0 0 2 2 2 1 0 1 1 1 0 0 0 0 2 2 1 2 1 0 1 1 1 1 1 1 0 1 2 0 1 0 0 0 0 1 0 0 0 0 0 0 1 0 0 1 1 1 1 1 1 0 0 0 2 1 2 2 2 0 1 1 2 1 2 0 1 1 0 1 1 0 2 0 0 1 0 1 1 1 1 1 1 1 0 0 0 0 0 0 0 1 0 0 2 0 0 2 1 0 1 2 1 0 1 2 2 0 2 0 0 1 2 2 0 0 1 1 2 1 1 0 0 0 1 1 2 2 2 0 0 0 1 1 1 0 2 0 2 0 2 0 2 0 0 0 0 1 1 2 0 0 0 1 1 0 2 1 2 2 2 0 1 0 1 0 2 0 2 0 2 1 1 0 1 0 0 0 0 1 1 0 0 1 0 0 0 0 0 1 0 1 1 0 0 0 0 0 0 0 2 0 1 0 1 0 0 1 0 0 0 1 1 1 2 0 1 0 0 0 0 0 0 0 0 0 1 0 0 0 0 1 1 2 1 2 2 0 0 0 1 0 0 2 2 0 1 0 2 0 0 0 0 0 2 2 0 1 0 0 1 2 1 1 0 1 2 0 1 0 1 1 2 0 1 0 1 1 0 0 0 0 1 1 0 1 0 0 0 0 0 1 1 0 0 1 0 0 0 2 0 2 0 1 1 0 0 1 1 0 0 0 0 0 0 1 0 1 0 0 1 0 1 0 0 0 0 0 0 1 0 0 0 0 1 1 0 0 0 1 1
62 1 0 2 0 0 2 2 0 2 1 0 0 1 0 1 0 0 0 1 1 2 0 2 2 0 0 0 2 1 2 0 0 2 0 0 2 0 0 1 1 0 0 0 0 0 0 0 0 0 0 1 0 0 2 2 0 0 0 0 1 0 0 0 0 1 0 2 0 0 0 1 2 2 1 2 2 0 2 0 2 0 0 0 1 0 0 1 0 2 0 1 1 1 0 2 0 0 0 2 0 0 0 0 2 1 2 1 0 2 0 1 0 2 0 2 2 0 2 0 0 0 1 2 0 0 2 1 0 1 2 2 1 0 0 0 0 0 0 0 1 0 0 0 0 0 0 0 0 1 0 1 0 1 0 0 0 0 1 1 1 2 0 1 0 0 0 0 0 1 1 1 1 2 2 1 1 0 0 1 1 2 0 2 2 2 1 1 1 0 1 1 0 2 2 2 1 1 0 1 1 1 0 2 2 0 0 0 1 0 1 0 0 0 1 2 0 0 1 0 1 1 2 0 0 0 0 0 0 2 0 0 1 1 1 1 0 2 0 0 0 1 2 2 2 2 0 0 1 1 0 0 0 0 1 2 0 2 0 0 0 0 0 0 0 0 1 1 2 1 0 1 1 1 0 0 0 1 1 0 0 0 0 1 0 1 0 1 0 1 1 0 1 2 2 1 1 1 1 0 0 0 1 1 0 0 0 0 1 1 1 2 2 0 1 0 1 0 0 0 1 1 1 0 0 0 1 2 1 0 1 1 0 0 0 0 0 1 1 0 0 0 2 0 1 0 1 0 1 0 0 0 1 2 1 0 0 1 1 1 1 1 2 1 2 1 0 1 2 1 1 1 1 2 1 0 0 0 2 0 0 0 0 0 1 1 0 0 0 0 0 0 1 0 2 0 0 0 0 1 0 1 0 1 0 0 1 1 0 0 0 0 0 0 1 0 0 0 0 0 0 0 0 2 1 2 2 2 2 0 2 0 0 2 1 1 1 1 1 0 1 1 2 0 0 0 1 0 0 0 0 0 0 2 0 0 0 2 1 0 2 0 1 0 1 1 0 1 1 1 1 1 0 2 0 1 0 0 0 1 2 0 2 2 1 1 0 0 0 2 0 2 0 2 1 0 1 1 1 1 1 1 2 2 2 0 2 0 2 0 2 0 2 1 0 0 0 0 0 1 1 2 1 1 0 1 1 1 1 1 1 1 0 0 0 0 2 0 1 1 2 1 0 1 1 1 1 1 1 0 1 1 2 0 2 2 0 1 0 0 1 0 0 0 0 0 0 1 0 0 0 1 1 0 0 0 1 2 0 2 0 0 0 0 0 0 0 0 0 0 0 1 0 0 1 0 0 0 0 0 0 1 0 1 0 2 2 0 1 1 2 0 0 0 0 0 0 0 0 0 0 0 0 0 0 2 2 0 0 0 0 0 0 0 0 0 1 0 0 0 0 0 1 1 2 1 1 1 1 0 1 1 1 0 0 2 0 0 2 1 0 0 2 0 0 1 0 0 1 1 1 0 0 0 0 2 2 0 1 0 0 2 1 0 1 1 0 0 0 2 0 0 0 1 0 1 0 0 1 1 0 0 0 1 1 0 2 1 1 0 1 1 0 0 0 1 0 1 1 1 0 0 0 2 1 1 1 1 1 0 2 0 0 2 1 0 1 1 0 1 0 1 0 0 0 1 0 0 0 0 0 0 0 0 0 1 0 0 2 0 0 0 2 0 0 0 2 2 0 2 0 0 1 2 2 0 0 0 0 0 0 2 0 0 0 1 1 2 0 2 0 2 1 1 0 0 0 1 0 2 0 2 1 1 1 0 2 0 0 2 2 0 0 0 1 2 1 2 1 2 2 2 2 0 0 1 1 0 0 2 0 0 1 1 0 2 0 0 1 0 1 1 0 0 0 0 0 1 0 0 2 0 0 2 0 0 0 0 0 0 1 1 0 0 0 0 2 0 2 0 0 0 0 1 1 1 0 0 2 2 2 0 0 0 0 0 1 1 0 2 0 0 0 0 0 0 0 2 0 1 0 2 2 0 0 0 1 0 0 2 0 0 0 0 0 2 2 0 1 0 0 1 0 2 2 1 1 1 0 1 0 0 1 1 0 1 1 0 1 0 0 0 2 2 2 1 0 0 0 0 0 0 1 0 1 0 1 0 0 0 2 0 0 0 1 1 0 0 0 0 0 0 0 0 0 0 0 0 1 0 0 1 0 1 0 1 1 1 0 1 1 0 0 1 1 0 0 0 0 0 0 0
63 0 1 1 0 1 1 2 1 2 1 0 0 0 0 0 0 2 2 1 1 1 1 2 2 0 2 0 0 2 2 0 0 1 0 0 2 1 0 0 0 0 0 0 0 0 0 0 0 1 1 1 0 1 1 1 0 0 0 1 1 0 0 2 1 0 1 1 0 0 0 1 2 2 0 2 2 0 1 0 1 0 0 1 1 0 0 0 0 2 0 0 0 1 1 2 1 2 0 2 1 0 1 0 2 1 2 1 1 1 0 1 0 0 2 2 2 0 2 0 0 0 2 1 0 1 1 0 0 0 0 0 0 0 0 0 0 1 0 0 0 0 0 0 0 0 0 0 0 1 1 1 0 0 0 0 0 0 0 1 1 0 0 2 1 0 0 1 1 0 1 0 0 2 2 2 2 2 0 0 0 0 0 2 0 0 2 1 0 1 0 2 1 0 1 2 0 0 0 0 0 0 0 0 0 2 1 0 1 0 1 0 0 2 1 2 1 2 0 0 1 1 2 0 0 1 1 1 1 1 0 1 0 0 0 0 1 1 0 0 0 0 2 1 1 1 0 0 2 0 0 0 0 0 0 0 0 1 0 0 0 0 0 0 0 0 0 0 0 0 1 2 0 0 1 1 0 1 1 0 0 0 1 2 2 0 0 2 0 2 0 0 0 1 1 0 1 2 0 2 0 0 1 1 0 1 0 1 2 2 0 1 2 0 1 0 2 0 0 0 0 1 1 2 1 0 1 1 0 1 2 1 1 0 0 1 1 2 0 0 0 0 0 0 0 2 0 2 0 2 2 0 1 2 1 1 1 1 1 0 1 1 0 0 0 1 0 2 2 0 0 2 2 2 0 1 0 2 0 2 0 0 0 0 1 0 0 1 1 0 0 0 1 1 2 1 1 0 0 0 0 0 0 2 1 1 0 0 0 0 0 0 0 0 2 0 1 0 0 1 0 1 0 1 1 1 1 1 1 0 1 0 0 0 0 0 0 2 0 0 1 0 1 1 0 0 1 0 0 0 0 2 0 2 2 2 0 0 1 0 2 1 0 1 0 1 0 0 0 2 1 2 0 2 1 1 1 0 0 1 1 1 1 1 1 0 0 0 0 0 1 1 1 1 1 0 0 1 1 2 0 2 1 0 1 2 1 1 1 1 0 0 2 0 2 0 0 2 0 2 2 2 2 2 2 2 0 0 0 2 0 1 0 1 0 0 0 0 2 2 1 1 0 1 0 1 0 1 2 0 1 1 1 1 1 0 0 2 1 1 1 0 1 0 0 1 1 2 1 0 0 1 1 0 1 2 2 1 0 2 0 0 1 0 0 0 0 2 1 2 1 1 1 1 1 0 1 0 0 0 0 2 0 1 0 2 1 0 1 1 0 0 0 0 0 0 0 1 1 0 0 0 0 0 0 2 2 1 0 0 0 1 1 0 0 0 2 1 1 0 0 0 0 0 0 0 2 1 0 0 0 2 0 2 1 2 2 1 2 0 0 0 1 2 2 2 0 1 0 0 0 1 1 0 0 2 2 0 0 0 0 0 2 2 2 2 1 1 0 1 0 1 0 0 0 1 0 0 2 2 0 0 2 1 1 0 1 2 0 1 0 0 0 0 0 0 0 1 1 1 0 0 0 2 1 1 1 1 0 0 1 0 0 2 1 0 1 0 0 0 0 1 1 1 2 0 1 0 0 0 0 0 1 1 1 0 0 0 1 0 0 1 2 0 0 0 2 1 0 2 0 0 2 0 1 1 1 0 0 1 0 1 0 0 0 2 0 2 0 2 0 2 1 1 1 0 0 0 0 0 1 1 0 2 0 0 1 1 0 0 0 0 2 2 0 2 2 2 2 2 2 2 2 1 0 1 1 1 0 2 0 1 2 0 0 1 0 0 1 0 0 1 1 0 1 1 1 0 0 0 1 0 2 1 1 1 1 0 0 0 0 1 0 0 0 0 1 0 0 0 0 0 1 1 2 2 0 0 1 2 2 0 0 0 0 1 1 2 0 0 0 0 0 1 2 2 2 0 1 1 1 0 1 1 2 2 0 1 0 2 0 0 1 1 2 0 0 0 1 0 0 1 1 1 2 0 1 2 2 0 1 1 0 1 0 0 0 1 2 0 0 0 1 1 1 2 1 0 0 1 2 0 1 0 1 1 1 1 0 1 0 1 1 1 1 0 0 0 0 0 0 0 0 1 1 1 0 0 1 0 0 1 0 1 0 1 1 1 0 1 1 0 0 1 0 0 0 0 1 0 0 0
64 0 0 2 0 1 2 1 1 1 1 1 0 2 0 1 1 2 1 0 0 2 1 2 2 0 2 0 1 1 2 0 0 2 1 1 2 1 1 0 0 1 0 0 0 2 1 0 0 1 1 1 1 1 1 1 0 0 0 0 1 0 0 0 0 1 0 1 0 0 0 0 2 2 0 2 1 0 0 0 1 0 0 1 1 2 0 1 1 2 1 1 0 1 1 2 1 0 0 1 0 0 1 0 1 1 1 2 0 2 0 0 0 1 0 1 1 0 2 0 0 0 2 2 0 0 2 1 0 1 0 0 0 0 0 0 1 0 0 0 1 0 1 0 0 0 0 0 0 1 1 1 0 0 0 0 0 1 0 1 1 0 0 2 1 2 0 1 1 0 0 1 0 2 2 0 2 0 0 0 0 0 0 2 0 0 2 1 0 0 0 1 1 0 1 0 1 0 0 0 0 0 0 1 1 0 0 0 1 0 2 0 1 0 0 2 1 1 1 1 0 0 2 0 0 1 1 0 1 1 0 0 1 1 1 0 1 1 1 1 0 0 2 1 1 1 1 0 2 0 0 0 0 0 0 1 0 0 0 0 0 0 0 0 0 0 0 0 1 0 1 0 2 1 1 0 1 1 2 0 0 0 1 2 1 0 0 1 0 2 0 1 1 2 2 1 0 0 1 0 1 1 1 1 0 0 0 0 1 2 1 2 1 1 1 0 2 0 0 0 1 1 1 0 0 0 0 1 1 0 2 2 0 0 0 0 0 2 0 0 0 0 2 0 0 1 0 2 0 2 2 0 1 2 1 0 0 0 0 2 0 0 0 0 0 1 0 1 2 1 1 1 0 2 0 0 0 1 0 2 0 0 0 0 0 1 0 0 0 0 0 1 0 0 2 2 2 0 0 0 0 0 0 1 1 1 1 1 0 0 0 0 0 0 2 0 1 0 0 1 0 1 0 2 0 2 0 1 2 1 0 1 0 2 0 0 1 2 1 1 1 1 2 0 0 1 1 1 1 0 0 1 0 2 1 0 1 1 1 1 1 2 0 0 0 1 0 2 2 0 2 1 0 2 0 0 0 0 0 0 0 1 1 1 1 0 0 0 1 1 0 1 0 1 1 0 1 1 1 2 0 2 1 1 1 1 2 1 1 0 0 0 0 0 1 0 0 0 0 2 2 2 0 0 0 0 2 0 0 2 0 1 0 0 1 1 1 1 2 1 1 1 0 2 2 1 1 1 1 0 0 0 0 0 1 1 0 2 0 1 1 1 1 0 0 1 2 0 0 0 1 2 1 0 1 1 1 1 0 1 1 0 2 0 1 1 1 1 0 1 0 2 2 0 0 0 0 0 0 0 0 2 1 1 0 2 0 0 0 1 0 0 0 1 0 0 0 0 0 0 0 0 0 0 0 0 1 1 0 0 0 2 1 0 0 0 2 1 0 0 1 0 0 0 0 0 2 1 1 0 0 2 0 1 0 2 1 0 2 0 0 0 2 1 1 1 0 1 1 0 0 0 2 0 0 1 2 0 1 0 1 2 2 0 1 1 1 0 0 2 0 0 0 0 0 0 0 0 1 1 1 0 0 0 0 0 1 1 0 0 0 0 0 0 0 0 1 2 2 2 0 0 1 2 0 0 2 0 0 0 0 0 0 2 0 0 1 0 1 1 1 1 0 0 1 0 0 2 2 1 0 1 0 0 0 0 0 0 1 0 0 1 2 1 0 1 2 1 0 1 1 0 2 1 0 0 0 0 0 1 0 1 0 0 1 1 0 2 0 2 0 2 1 1 1 0 0 1 0 1 1 1 1 1 1 1 1 0 0 1 1 0 0 0 1 1 1 2 1 1 1 1 0 0 0 1 1 1 0 2 0 2 1 0 0 1 0 1 1 0 1 1 0 0 0 0 0 0 0 0 2 0 2 2 0 0 0 0 0 0 0 2 1 1 0 0 1 0 2 0 0 0 0 1 2 1 0 0 2 2 2 0 0 0 0 2 0 0 0 0 0 0 0 0 2 2 2 1 2 0 0 2 0 0 1 1 0 2 0 2 0 0 0 0 1 2 2 1 2 0 0 2 2 0 2 0 0 0 0 0 0 0 0 1 1 0 0 1 1 0 0 1 1 2 2 1 0 1 1 1 1 0 0 2 2 0 2 1 1 1 0 1 1 0 1 1 1 0 2 0 0 0 0 0 0 2 0 0 0 0 0 2 0 2 0 1 1 1 1 1 0 0 0 1 0 0 0 0 0 0 1 1
65 1 0 0 0 0 0 2 0 2 0 0 1 2 2 0 0 1 1 0 0 2 0 1 1 0 1 0 2 2 2 0 0 2 2 1 1 1 0 0 0 0 1 1 2 1 0 0 0 1 1 1 1 1 0 0 0 0 0 0 2 0 0 1 0 0 0 0 0 0 0 2 2 2 1 2 2 0 1 0 2 0 0 1 1 1 0 1 1 2 0 1 2 1 1 1 1 1 0 2 1 0 0 1 2 1 2 1 1 1 0 1 0 2 0 2 2 0 1 1 1 0 1 1 1 1 0 0 0 0 1 1 1 0 1 1 0 0 0 0 0 0 0 0 0 0 0 0 0 1 1 1 0 1 0 0 0 2 1 0 1 1 0 2 2 2 0 1 0 0 0 0 0 0 0 0 1 0 0 0 0 0 0 2 0 0 2 2 0 0 1 2 1 1 2 2 1 0 0 1 1 1 0 2 1 0 1 1 1 0 2 0 0 0 2 2 1 0 0 1 0 0 2 0 0 0 0 0 0 1 0 0 0 0 0 0 0 2 0 0 0 1 2 1 1 1 0 0 1 1 0 0 0 0 0 2 1 1 0 0 0 0 0 0 0 0 0 0 2 0 0 2 0 0 0 0 0 2 2 0 0 0 0 1 1 0 0 1 0 2 0 2 0 2 2 0 2 0 0 0 0 0 2 0 1 1 0 0 2 1 0 1 1 1 0 0 2 2 0 0 0 0 1 1 2 0 0 2 1 2 1 1 1 0 0 0 1 0 2 2 0 0 1 0 0 1 0 1 0 2 2 0 0 0 0 0 0 1 0 2 0 0 2 0 2 0 1 1 2 1 1 1 2 1 0 1 0 0 0 2 1 1 0 0 1 1 0 0 0 1 0 1 1 0 2 0 0 2 0 0 0 0 0 2 1 1 0 2 0 0 0 0 1 0 1 0 1 1 0 0 1 0 0 1 1 2 2 0 0 0 0 0 0 1 0 1 1 0 0 0 0 2 2 0 1 1 1 1 1 0 0 0 0 2 2 0 1 1 0 1 1 1 1 0 1 2 0 2 2 0 1 1 2 0 1 0 0 0 0 0 0 2 1 1 1 0 0 0 2 1 0 2 0 2 1 0 2 0 0 2 0 2 1 0 1 2 2 0 0 1 0 0 0 0 1 0 0 0 0 2 2 2 1 1 0 1 1 0 0 2 0 1 0 1 0 1 0 1 2 1 1 1 0 1 1 2 1 1 1 0 0 0 0 0 2 1 0 0 1 1 1 0 0 2 2 0 2 0 2 2 1 0 0 0 0 0 0 2 0 2 0 0 2 0 1 1 1 1 0 1 0 1 1 1 1 0 1 1 1 1 1 1 0 0 0 2 1 0 2 2 0 0 0 1 1 1 1 1 1 0 0 0 1 1 1 1 1 2 0 0 1 0 0 0 0 0 2 1 1 0 0 2 0 1 2 2 2 2 1 0 1 2 1 1 0 2 1 0 1 0 0 0 2 2 2 2 0 1 1 0 0 0 1 0 0 2 1 1 0 1 2 0 2 2 2 2 2 1 0 1 1 0 0 1 1 0 0 0 2 2 1 1 0 1 0 0 1 1 1 1 0 0 0 0 0 0 1 0 0 0 0 0 0 2 2 2 0 0 0 0 1 0 0 2 1 1 0 1 1 2 1 2 1 1 1 1 0 0 0 0 0 0 0 0 0 1 1 0 1 0 0 0 1 0 0 0 1 1 0 2 0 0 1 0 1 2 2 0 0 0 0 2 1 1 0 0 1 2 0 1 1 2 1 2 2 1 0 1 0 1 0 2 1 1 1 0 1 1 0 1 1 0 1 1 0 1 1 1 2 2 1 2 1 1 0 1 1 1 0 2 0 2 2 1 0 2 0 0 0 0 0 0 0 0 0 0 0 0 0 0 1 1 0 2 0 0 0 0 0 0 1 2 0 1 0 0 1 0 2 1 1 0 1 0 2 2 0 1 1 1 1 0 0 0 0 0 1 2 1 0 1 0 0 1 2 1 1 0 1 1 1 0 2 0 2 2 1 1 0 1 0 0 1 1 2 0 0 0 1 0 0 1 2 0 0 0 1 1 0 0 1 0 0 1 1 1 1 1 1 0 0 0 0 1 1 0 1 1 0 0 2 0 0 2 2 0 2 0 0 1 1 1 0 0 1 0 0 0 2 0 0 0 0 0 0 1 0 0 0 1 0 2 0 2 0 0 1 0 0 0 0 0 0 0 0 2 0 0 0 0 0 0
66 1 0 1 0 0 1 1 0 0 0 2 1 0 0 0 0 1 0 0 0 1 0 1 1 0 1 1 2 2 2 1 0 2 0 0 2 1 0 1 0 1 1 1 1 1 1 0 1 0 0 2 0 1 1 1 0 0 1 0 0 1 0 1 1 0 1 0 0 0 0 2 1 1 0 1 1 0 1 1 1 0 0 1 1 0 0 1 1 2 1 2 1 1 2 2 2 1 0 2 2 0 0 1 2 1 2 0 2 0 0 2 0 2 0 2 1 1 2 1 1 0 1 2 0 0 1 0 0 0 0 0 0 0 0 0 0 0 0 0 0 0 0 0 1 0 0 0 0 1 1 1 0 0 0 0 1 1 1 0 1 1 0 2 2 2 0 1 0 1 1 1 1 2 1 0 2 2 0 0 0 0 0 0 0 0 0 1 1 0 1 2 0 2 2 2 2 0 0 0 0 0 0 1 1 0 0 1 0 0 0 0 2 0 2 2 0 1 1 2 0 0 2 0 0 1 1 0 0 0 0 0 0 0 0 0 0 2 0 0 0 2 1 2 2 2 0 0 2 0 0 0 0 0 0 1 0 2 0 1 0 1 0 0 0 0 1 0 1 0 1 1 2 2 0 1 0 2 2 0 1 0 0 1 1 0 1 2 0 2 0 1 1 2 1 1 0 1 0 1 0 0 2 0 0 1 0 1 0 2 0 2 1 0 0 0 2 0 1 0 0 2 2 1 0 0 1 1 1 2 2 1 0 0 0 0 0 0 2 1 0 0 2 0 0 2 0 0 1 1 1 1 0 1 0 0 1 1 0 0 1 0 1 1 1 0 1 1 2 1 1 1 0 2 0 0 0 0 1 1 0 1 0 0 1 0 0 1 1 0 0 0 1 0 2 0 0 0 0 0 0 0 0 2 2 0 0 2 0 0 0 0 1 0 1 0 1 0 0 0 0 0 0 0 1 1 1 1 1 0 1 0 1 1 1 0 0 1 1 0 1 1 2 0 1 2 1 1 1 0 0 0 0 2 2 2 0 2 1 2 1 2 1 1 0 1 0 2 2 0 1 1 1 1 0 1 0 0 0 1 0 1 1 1 1 0 0 1 1 1 0 2 0 1 0 0 0 1 1 2 0 2 2 2 2 0 2 1 1 0 0 0 1 0 0 1 1 0 0 2 2 2 1 1 0 1 1 0 0 2 0 1 0 1 0 0 1 0 1 1 1 1 0 0 0 2 0 1 2 0 1 1 1 1 2 0 0 1 1 1 1 0 1 0 0 1 1 0 0 1 0 0 1 0 1 1 1 0 0 0 0 0 1 0 0 0 0 1 0 1 0 0 1 0 1 0 0 0 0 0 0 2 0 0 1 2 1 0 1 1 0 0 0 0 0 0 1 2 1 0 0 0 0 0 0 2 2 1 0 0 1 0 0 0 0 0 2 0 0 0 0 1 1 1 2 1 1 0 2 1 0 0 1 1 1 2 1 0 2 0 0 0 1 1 1 2 0 2 0 1 0 0 1 0 1 2 2 0 1 0 0 1 2 1 1 1 1 1 0 0 0 1 1 0 1 1 1 0 1 0 0 1 0 2 0 0 1 1 0 0 0 0 0 1 0 0 0 0 0 0 0 0 1 2 1 1 1 1 1 0 0 0 1 1 1 1 1 2 0 2 0 2 0 0 0 1 0 0 0 0 0 0 1 0 1 0 0 0 1 0 0 0 2 0 0 1 2 1 0 2 0 0 2 0 1 0 0 0 1 1 0 1 0 0 0 0 1 2 0 0 2 2 0 1 1 1 0 1 0 1 0 2 0 1 0 0 2 1 0 0 1 1 1 1 1 2 2 2 2 2 2 2 0 2 0 2 1 0 0 2 0 0 1 0 0 1 0 1 2 1 0 1 0 0 1 0 0 0 0 0 1 0 0 2 0 0 0 0 0 0 0 2 0 0 0 0 0 0 1 0 0 0 2 1 2 2 0 0 1 1 2 0 0 0 0 0 0 1 0 0 0 0 1 0 1 1 1 1 0 1 1 0 2 1 1 2 0 1 0 1 0 1 0 0 1 2 2 0 1 0 0 1 2 2 1 0 1 2 0 1 0 1 0 0 1 1 0 0 0 1 0 0 0 0 0 2 0 1 0 0 2 0 1 1 1 0 1 1 0 2 1 1 1 0 1 1 2 0 2 1 0 0 0 0 0 0 0 0 1 1 1 1 0 1 0 0 0 0 1 0 0 0 0 1 1 0 0 0 0 0 0 0
67 0 0 1 0 0 0 2 0 1 1 1 1 1 1 0 0 2 2 0 1 2 0 1 1 0 1 0 2 0 2 0 0 0 0 0 2 1 0 1 1 0 1 1 2 2 1 0 0 0 0 0 0 0 2 0 0 0 0 0 0 2 0 2 1 1 1 2 0 0 0 2 1 1 1 1 1 0 2 0 1 0 0 1 1 0 0 1 1 2 1 1 1 1 0 1 0 0 0 1 0 0 0 1 2 0 2 1 1 1 0 1 1 2 1 2 2 1 2 2 2 0 1 2 1 0 1 1 1 1 0 0 0 0 2 2 0 0 0 0 1 0 0 0 2 0 1 0 0 1 0 1 0 0 1 0 0 1 0 0 0 0 0 1 0 1 0 1 0 0 0 2 0 2 1 2 2 0 1 1 0 2 1 1 1 0 1 1 0 0 1 1 2 0 2 2 2 0 0 1 0 1 0 0 0 1 1 0 2 0 2 0 1 0 2 2 0 1 2 0 0 0 2 0 0 1 1 0 1 2 1 0 0 0 0 0 0 2 0 0 0 0 2 1 1 1 0 0 1 0 0 0 0 0 0 2 1 2 0 1 0 1 0 0 0 0 0 0 2 0 0 2 1 1 0 0 0 1 2 0 2 0 1 1 1 0 0 2 0 2 0 2 0 1 2 0 2 1 0 1 0 0 1 1 0 0 0 0 2 2 0 1 2 1 2 0 2 1 1 1 0 0 2 2 1 0 0 0 0 0 2 0 1 0 0 0 0 0 2 0 0 0 1 0 0 2 0 0 0 0 0 0 0 2 0 0 0 2 0 1 0 0 1 1 1 0 1 0 1 1 1 1 0 2 1 0 0 0 1 1 1 1 0 0 1 2 0 0 1 1 1 2 0 1 1 0 0 2 0 0 0 0 0 2 1 0 0 2 0 0 0 0 1 1 0 0 1 0 0 0 0 1 1 1 0 1 0 1 2 0 1 0 1 0 1 1 0 0 1 1 2 0 0 2 0 1 1 2 2 0 0 0 0 2 1 0 1 1 0 0 2 1 0 0 0 0 0 1 2 1 2 1 2 1 1 0 1 0 0 1 1 1 0 0 0 0 0 0 1 0 1 1 0 1 2 0 2 2 2 1 1 2 2 1 2 1 2 0 0 2 0 0 1 0 2 0 0 0 0 2 2 1 1 1 1 1 1 0 0 2 0 1 0 0 0 0 1 0 0 0 0 0 0 1 0 0 2 1 1 0 1 1 0 1 2 1 0 1 2 0 0 0 0 0 0 0 0 1 1 0 0 1 0 0 0 0 0 0 0 1 0 0 0 0 0 1 1 1 0 0 0 2 1 1 1 0 1 0 1 1 2 2 1 1 0 2 1 0 2 1 0 0 0 0 0 0 0 1 1 0 0 0 0 0 0 1 2 1 0 0 0 0 0 0 0 1 2 1 0 0 1 0 0 1 1 1 2 0 0 0 1 1 1 0 0 2 1 0 2 0 0 0 1 0 0 1 0 1 0 0 0 1 0 0 1 2 2 0 0 0 1 0 2 0 2 2 2 1 0 0 0 2 1 0 1 0 0 0 1 1 0 0 0 0 0 0 1 1 0 2 0 0 0 0 0 0 0 1 1 1 0 0 2 2 0 2 0 0 0 0 0 0 0 0 2 2 0 2 0 2 0 2 0 0 0 1 0 0 1 1 1 1 0 0 0 1 0 0 1 0 0 1 2 0 0 1 2 1 0 2 0 0 2 0 0 0 0 0 0 1 0 1 0 0 0 1 1 2 2 2 0 0 2 2 2 0 0 2 0 2 0 2 0 1 0 1 1 1 0 1 1 0 0 0 0 1 1 1 1 1 1 2 0 0 0 0 0 0 0 2 0 0 0 1 0 1 1 0 2 0 2 2 0 0 1 0 0 0 0 0 2 0 1 1 1 0 1 1 1 1 0 2 1 0 0 1 2 0 2 0 0 0 0 1 1 1 0 0 1 1 1 0 0 0 0 0 1 1 0 0 0 0 1 0 1 1 1 2 0 1 1 1 2 1 2 2 0 1 0 2 0 0 0 0 1 2 2 0 2 0 0 2 2 1 0 0 0 1 0 0 0 0 0 0 0 0 0 0 2 0 0 0 2 2 1 0 0 0 0 0 0 0 2 0 0 0 0 0 0 1 1 1 0 0 1 0 2 0 1 1 0 1 1 1 0 0 0 1 1 0 1 2 0 2 0 0 0 1 1 0 0 2 0 0 0 1 0 0 0 0 0 2
68 0 0 1 0 1 1 2 0 2 1 0 0 1 0 0 0 1 1 2 1 2 0 2 2 0 0 0 1 2 1 0 1 2 0 1 1 0 0 0 0 0 0 0 0 1 0 0 0 1 1 1 0 0 1 1 0 0 1 0 2 0 0 1 0 0 0 0 0 1 1 2 2 2 0 2 2 0 0 1 1 0 0 0 0 0 1 1 1 2 1 1 1 1 0 1 0 0 0 0 0 0 0 0 2 2 2 1 1 1 0 1 1 2 1 2 2 0 1 0 0 2 2 1 0 1 1 1 0 1 1 1 0 0 2 2 0 0 1 0 0 0 0 0 0 0 0 0 0 1 0 0 0 1 1 1 0 0 0 0 2 1 0 1 1 2 1 1 0 2 2 0 0 0 2 1 1 0 0 1 0 1 0 1 1 1 1 2 0 0 1 2 0 0 1 2 1 1 0 1 1 1 0 1 1 2 2 0 2 0 1 1 1 0 2 2 1 2 1 0 1 1 0 0 0 0 0 2 1 0 0 0 0 0 0 0 0 2 0 0 0 0 2 1 1 1 0 0 2 0 0 0 0 0 1 2 0 1 0 0 0 0 1 0 0 0 0 0 1 0 0 1 0 0 0 0 0 1 2 0 1 0 0 2 2 0 0 1 0 1 1 1 0 1 2 0 2 1 1 0 0 0 1 1 0 0 0 0 1 1 0 0 1 0 1 0 2 1 0 0 1 0 1 1 2 0 0 1 2 1 1 0 0 0 0 0 0 0 2 0 0 1 1 0 0 0 1 0 2 1 1 0 0 0 0 0 0 2 0 0 0 0 1 0 1 1 0 0 2 2 0 0 1 2 0 1 0 0 0 2 1 0 0 1 2 1 0 0 0 1 0 1 1 0 1 1 0 1 1 1 0 1 0 2 2 0 2 1 0 0 0 0 0 0 1 0 1 1 0 0 0 0 0 1 0 1 0 2 2 0 2 0 0 0 0 2 0 1 1 0 1 1 1 1 1 1 1 1 1 0 0 0 0 2 0 0 0 1 1 1 1 1 1 0 1 1 1 1 1 1 2 2 1 1 1 1 1 0 0 1 2 0 2 2 2 0 0 0 0 1 1 0 0 1 2 0 1 1 1 2 0 2 0 0 1 1 1 0 0 0 0 2 0 0 0 0 0 1 0 1 1 2 2 1 0 1 1 0 0 2 0 1 0 0 0 0 1 0 1 1 1 1 0 1 1 1 1 1 1 0 1 1 0 0 1 0 0 0 0 0 0 0 0 0 0 0 0 0 2 0 0 0 0 0 0 0 0 0 0 1 0 0 2 0 1 2 2 0 0 0 0 2 0 0 0 0 1 0 0 0 0 2 0 0 0 2 1 0 2 2 1 0 0 0 0 0 0 1 0 1 0 0 1 1 1 1 1 1 0 0 1 1 1 0 0 2 2 0 0 1 0 1 0 1 2 2 2 1 1 1 0 2 0 2 1 2 1 1 2 1 1 0 0 1 2 2 0 0 1 0 0 0 0 0 0 0 0 0 1 0 0 1 2 0 2 2 1 0 0 1 0 1 0 1 0 1 0 0 0 0 0 0 0 1 2 0 1 2 0 0 0 0 0 1 0 0 0 0 0 0 0 0 0 1 1 2 0 1 1 0 1 0 0 2 0 0 1 0 1 1 0 1 0 0 1 0 0 1 1 1 0 1 1 1 0 1 1 0 2 0 0 2 2 0 0 0 1 2 0 2 0 1 2 0 0 1 0 0 0 1 0 2 0 0 0 1 1 2 1 2 0 1 1 1 1 0 0 0 0 0 0 1 1 2 1 0 0 0 0 2 2 0 2 2 0 2 2 2 1 1 1 1 0 1 0 1 1 0 0 2 0 0 2 0 0 2 0 1 1 0 1 0 1 0 0 1 1 0 0 0 2 0 1 1 0 0 0 0 0 0 0 1 1 0 0 2 2 0 1 0 1 0 1 0 1 1 0 1 2 2 2 0 0 0 0 2 0 2 1 0 1 0 1 1 2 2 2 2 1 0 0 2 1 0 1 1 0 1 0 1 1 1 0 0 2 1 1 0 1 0 0 1 1 0 1 0 0 1 0 1 0 0 0 1 0 1 1 1 2 0 0 0 2 1 0 0 0 1 1 0 2 0 1 0 1 0 1 0 0 1 1 1 0 0 2 0 2 0 1 1 0 0 0 0 0 1 0 0 2 0 0 0 0 0 0 0 0 1 0 1 0 1 0 0 0 1 1 0 0 0 1 2
69 1 0 2 0 1 1 2 0 2 1 0 0 0 0 0 0 1 1 2 1 2 0 2 2 0 1 0 1 2 2 1 1 1 1 2 0 1 0 1 1 0 0 0 0 0 0 0 0 0 0 0 0 0 2 2 0 0 0 1 0 1 1 1 0 0 0 0 1 2 1 2 2 2 1 2 2 0 2 0 2 0 0 1 1 0 1 1 1 1 0 0 1 1 1 2 1 0 0 1 0 0 1 0 2 1 2 2 0 2 0 0 0 1 2 2 1 0 0 2 2 0 2 1 0 0 1 1 0 2 0 0 0 0 0 0 0 0 0 0 1 0 0 0 1 0 0 0 0 1 0 1 0 0 1 0 1 0 0 0 1 1 0 2 0 2 1 2 1 1 0 1 0 1 2 1 1 0 1 1 0 1 0 2 0 0 2 1 0 0 1 1 0 2 2 2 2 0 0 0 0 1 0 1 1 0 0 2 1 0 0 0 1 0 2 2 1 1 0 1 1 1 2 0 0 0 0 0 0 0 0 1 0 0 0 0 0 1 0 0 0 0 2 1 1 2 0 0 1 0 0 0 0 1 0 0 1 1 0 1 0 1 0 0 0 0 0 0 0 0 1 2 2 2 1 1 0 1 0 0 0 1 1 1 2 0 1 2 0 2 0 0 1 2 2 0 2 1 0 0 0 1 2 0 1 0 1 0 1 1 0 1 1 0 2 0 1 0 0 0 1 2 1 2 1 0 0 0 0 1 1 0 0 0 0 1 0 1 0 2 1 1 1 0 0 0 0 1 1 1 1 1 1 2 1 0 0 0 0 2 0 0 1 1 1 0 1 1 2 1 1 1 1 2 0 1 0 1 1 1 0 1 0 0 0 0 0 0 0 1 0 1 2 0 2 1 1 0 1 1 0 1 0 1 1 0 2 0 0 0 0 0 0 0 1 0 1 1 0 0 0 1 0 2 0 2 0 0 1 0 1 0 0 2 0 0 1 2 0 0 2 0 2 0 0 0 1 0 0 2 2 0 0 1 1 0 1 0 1 1 1 2 1 1 1 2 0 1 1 1 1 1 2 1 0 1 0 0 0 0 0 1 1 1 0 1 0 1 0 1 1 2 1 1 0 0 1 1 1 2 0 2 1 1 2 0 2 1 1 1 1 0 1 0 0 0 0 0 0 2 2 2 0 0 0 0 2 2 2 1 1 0 0 0 1 1 1 0 1 1 0 0 0 1 1 2 1 0 2 0 1 2 0 0 0 0 0 0 0 0 0 1 0 0 0 0 0 0 0 0 1 1 1 0 1 1 1 1 0 2 0 0 2 0 0 0 0 1 0 1 0 1 1 0 0 0 2 0 0 0 0 2 1 0 0 2 1 0 0 0 1 0 0 1 0 0 0 0 0 0 0 0 0 0 0 2 2 0 0 0 0 0 0 0 0 1 2 0 0 0 0 1 2 2 2 0 1 2 1 0 0 1 2 0 0 2 1 1 1 0 0 0 1 0 1 1 0 0 1 1 1 0 0 0 0 2 2 0 0 0 0 1 2 1 2 2 2 1 0 1 0 1 0 0 0 1 0 0 0 1 1 0 0 0 0 0 0 1 1 1 1 0 0 1 0 0 0 2 2 2 0 0 0 1 1 2 0 1 1 0 1 0 1 1 1 1 1 0 1 1 1 1 0 0 1 1 0 0 0 0 0 0 1 0 1 1 0 0 0 0 0 0 2 0 0 0 2 2 0 2 0 0 1 0 0 0 0 0 1 0 1 2 0 0 0 0 2 2 1 1 1 1 1 1 1 0 1 0 0 0 0 2 1 2 1 0 0 1 1 0 1 0 0 0 0 2 0 2 1 1 1 1 1 0 0 2 1 2 0 2 0 2 1 0 0 2 0 1 1 0 1 0 0 0 0 0 0 0 0 0 2 0 1 1 1 0 0 0 0 0 0 1 0 0 0 0 1 0 2 0 0 0 1 1 2 2 1 0 1 2 2 0 0 0 0 0 0 1 0 0 0 0 1 1 0 0 0 1 0 2 1 0 2 1 1 1 0 1 0 1 0 1 0 0 1 1 2 1 1 1 0 1 2 1 1 0 1 1 0 1 0 0 0 2 0 0 0 0 1 1 0 0 1 1 1 0 0 0 0 1 2 0 1 1 1 1 1 0 0 0 2 0 1 0 0 0 1 0 1 2 0 0 1 1 0 0 0 0 0 0 0 2 0 0 0 0 0 1 1 0 1 0 0 0 0 0 0 0 0 0 2 2
70 0 1 2 0 0 1 2 1 2 2 0 1 1 1 0 0 1 1 1 1 1 0 1 1 1 1 0 2 1 1 0 1 1 0 2 1 1 0 0 0 0 0 0 1 0 0 0 1 0 0 0 1 1 0 1 0 1 1 0 1 1 1 1 0 0 0 2 0 0 0 1 2 2 2 2 1 0 0 2 0 0 0 1 1 0 0 1 1 2 1 2 2 1 1 2 1 1 0 1 1 1 0 2 2 0 2 2 1 2 0 1 0 1 0 1 0 0 1 1 1 0 2 2 0 0 2 0 0 1 0 0 0 0 0 0 0 0 0 0 0 0 1 0 1 0 0 0 0 2 2 2 0 1 1 0 1 1 0 0 2 0 1 2 1 2 0 0 0 1 1 1 0 1 2 0 1 0 1 1 0 2 0 2 2 2 2 2 1 1 1 2 0 1 2 1 1 0 0 0 0 0 1 1 1 1 1 2 0 0 1 0 1 0 1 2 2 1 0 1 1 1 2 0 0 0 0 0 0 2 1 0 0 0 0 0 0 2 0 0 0 0 2 2 2 2 0 0 2 0 0 1 0 0 0 1 1 2 0 0 0 0 0 0 0 0 0 0 0 0 1 2 0 0 0 1 0 1 2 0 0 0 0 2 1 0 1 2 0 2 0 2 1 2 2 0 2 0 0 0 0 0 2 0 0 1 0 0 1 2 0 1 2 0 1 1 2 0 0 0 1 1 1 1 1 0 1 0 0 0 2 2 0 0 0 0 1 1 1 0 0 0 1 0 0 0 0 1 0 2 2 0 2 2 2 2 2 0 0 0 0 0 2 1 2 0 2 0 1 1 1 1 0 2 1 1 0 0 2 0 0 1 0 0 0 0 0 0 0 1 0 0 1 0 1 0 0 0 1 1 0 1 0 2 2 1 0 0 0 0 0 0 1 0 1 0 0 1 0 0 1 2 0 1 0 1 0 0 2 1 0 1 0 1 1 1 1 1 0 0 0 2 1 1 0 1 2 1 1 0 0 1 0 2 0 0 0 0 1 0 2 1 1 1 1 2 0 1 2 0 1 1 2 1 2 0 2 0 0 1 1 0 1 1 0 1 0 1 0 0 2 1 0 1 0 0 1 0 0 2 0 2 1 1 2 0 2 0 0 1 0 0 1 2 0 0 0 0 0 1 1 1 2 2 1 2 0 0 0 2 0 0 0 0 1 0 0 0 0 1 2 2 0 0 0 0 1 1 2 0 1 1 0 0 0 0 0 0 0 0 0 0 0 0 0 0 0 1 0 0 0 1 0 0 0 0 0 0 0 0 0 0 0 0 0 0 0 1 0 1 0 2 1 0 0 0 0 0 0 1 1 2 1 0 0 0 0 0 1 1 0 0 0 0 0 0 0 0 0 0 0 0 1 0 1 2 2 1 0 0 0 1 0 0 0 1 2 2 0 1 0 0 0 0 2 2 2 1 2 0 0 1 1 1 0 1 1 0 2 0 0 0 0 1 1 1 1 0 0 1 1 1 0 0 0 2 1 1 2 1 0 1 1 1 1 1 1 0 0 2 0 0 0 0 0 0 1 1 1 2 2 0 1 0 1 0 0 1 0 2 0 0 0 0 0 0 0 2 2 2 0 0 0 2 2 2 0 1 1 0 1 0 0 2 0 0 1 1 0 1 0 0 0 0 2 0 0 1 1 1 1 1 1 1 1 1 0 0 1 0 0 1 2 0 0 0 1 2 0 2 0 0 2 0 0 0 0 0 0 0 0 2 0 0 0 1 1 2 0 1 0 1 1 1 1 0 1 1 0 1 0 2 0 2 0 0 0 0 1 0 1 0 1 1 0 1 2 2 1 1 1 1 1 2 0 2 1 1 0 1 0 1 2 0 0 2 0 0 0 1 0 1 0 0 0 1 1 1 0 0 2 0 1 1 2 0 1 0 0 0 1 1 0 1 1 0 2 0 2 0 0 0 2 1 2 1 1 0 1 1 1 0 0 0 0 0 1 1 0 0 0 0 0 0 2 1 2 2 0 0 0 1 2 0 1 1 0 2 0 2 0 1 0 0 2 0 0 1 2 1 0 2 2 1 0 0 0 2 1 0 0 2 0 2 0 0 0 1 1 0 0 0 2 2 2 2 0 1 1 0 2 0 2 0 0 0 0 1 0 1 2 0 0 0 0 1 2 0 0 0 0 0 2 0 0 0 0 0 1 0 0 1 0 1 0 1 1 1 0 1 0 1 1 1 1 0 0 0 0 0 1 1
71 1 0 1 0 0 1 2 1 2 1 0 0 1 2 0 0 1 0 1 2 1 0 2 2 0 1 0 2 1 1 0 0 1 0 0 2 0 0 0 0 0 0 0 1 0 0 0 0 0 0 1 1 0 0 0 0 0 0 0 0 1 0 2 1 1 1 1 0 0 0 1 2 2 1 2 1 0 0 1 0 0 0 1 1 0 0 0 0 2 0 0 0 0 0 1 0 1 0 2 1 0 1 1 2 0 2 1 1 1 0 2 1 1 1 1 1 0 1 1 1 0 2 2 0 1 0 1 1 1 0 0 0 0 0 0 0 0 0 0 0 0 0 0 1 0 0 0 0 1 1 1 0 0 0 0 1 0 0 0 0 0 0 2 0 1 0 1 1 1 1 1 1 0 0 1 2 0 0 0 0 1 0 2 1 1 2 0 0 0 2 2 0 1 2 1 1 0 0 0 0 0 1 1 1 1 0 0 2 0 1 0 0 0 0 2 1 1 0 1 1 1 2 0 0 1 1 0 0 1 0 0 1 1 2 2 0 2 0 0 0 0 2 2 2 2 0 0 2 0 0 0 0 0 1 2 1 2 0 0 0 0 0 1 0 0 1 0 1 0 0 2 1 1 0 0 0 1 2 0 1 0 0 1 2 1 1 1 0 2 0 1 2 2 2 0 0 1 0 0 0 0 2 0 0 1 0 1 1 1 0 2 1 0 1 0 1 1 0 0 0 0 1 1 0 0 0 2 1 2 2 1 0 0 0 1 1 1 1 1 1 1 1 0 0 1 0 0 0 1 1 0 0 2 0 0 0 2 0 1 0 0 1 0 1 0 1 1 2 1 1 1 0 2 0 1 0 2 0 2 1 1 0 0 0 0 0 1 1 0 0 1 2 0 2 1 1 0 1 0 0 0 0 1 1 0 1 2 0 0 0 0 0 0 1 0 1 1 0 1 0 1 0 1 0 1 0 1 0 0 0 0 0 0 0 0 1 1 1 1 1 1 1 1 0 1 1 0 2 0 0 0 0 2 1 0 0 0 0 0 2 0 1 0 1 1 1 2 2 0 0 0 0 2 2 0 1 0 0 0 2 1 0 0 0 0 0 1 0 1 1 2 1 2 1 0 0 0 0 2 0 2 1 1 1 1 2 1 1 0 0 1 2 0 1 0 0 0 0 1 1 2 1 1 0 1 1 0 0 2 0 0 0 1 0 1 1 0 1 1 1 1 0 1 1 2 2 0 2 0 0 0 2 0 1 0 0 0 0 0 0 0 0 0 0 1 1 1 1 0 1 2 1 0 0 0 1 2 0 2 0 0 2 0 0 0 0 1 0 1 0 0 1 0 0 0 1 0 0 0 0 1 0 0 0 1 1 1 2 2 0 0 0 0 0 0 0 1 1 0 0 0 0 0 0 2 2 2 0 0 0 1 0 0 0 0 0 0 0 0 1 1 0 0 1 1 2 0 2 1 0 2 0 2 1 2 1 1 0 0 0 0 1 2 2 2 1 1 1 0 0 0 0 0 0 1 1 0 1 0 1 2 2 1 2 2 0 0 0 0 0 2 0 0 0 0 0 0 2 1 0 1 0 1 1 0 2 2 0 1 0 0 0 0 0 2 1 2 2 2 0 0 0 2 1 1 1 1 1 1 2 0 0 2 0 0 0 1 0 1 0 0 1 1 1 1 0 1 0 0 0 0 1 1 0 0 0 0 2 0 0 0 2 0 0 1 2 0 0 1 1 0 1 0 1 1 1 0 2 2 1 1 0 0 0 1 1 2 0 2 0 2 1 1 1 0 1 1 0 1 0 1 0 2 0 1 0 1 0 1 1 0 1 1 0 2 1 1 2 2 0 2 2 1 0 1 1 1 0 1 0 1 1 0 0 2 0 0 0 0 0 1 0 0 0 0 0 0 0 0 2 0 2 1 0 0 0 1 1 1 0 1 1 0 0 1 0 0 2 0 0 0 1 0 0 1 0 1 1 1 2 0 0 0 0 0 0 0 0 0 0 0 1 1 2 2 2 2 0 0 0 1 2 0 1 1 1 2 0 1 1 1 0 0 1 1 1 1 1 2 0 2 2 1 0 0 0 2 0 1 0 1 0 1 1 1 0 1 2 0 0 0 1 1 1 1 0 0 0 0 2 0 0 2 2 0 2 1 1 1 0 0 2 0 1 1 2 0 0 0 0 0 1 1 0 0 1 0 0 0 0 2 0 0 0 0 0 0 0 0 0 0 1 0 0 0 0 0 0 0 1 1
72 0 0 1 0 0 0 1 1 2 2 0 0 0 0 0 0 0 0 1 1 2 0 0 1 1 1 0 2 1 1 1 1 1 0 0 2 1 1 0 0 0 0 0 2 0 0 0 0 0 0 0 0 1 1 2 0 1 1 1 1 0 1 1 0 0 0 0 1 1 0 1 2 2 1 2 2 0 2 0 1 0 1 0 1 1 0 1 1 2 1 1 1 1 2 2 2 0 0 2 0 0 0 0 2 1 2 0 1 1 1 1 2 2 2 2 2 0 0 2 2 0 2 0 0 2 0 1 1 1 1 1 0 0 0 0 0 0 0 0 0 0 0 0 0 0 0 0 0 1 1 1 1 0 1 0 0 0 0 0 1 1 0 2 0 1 0 1 1 1 1 1 0 2 2 0 2 0 1 0 0 2 1 2 2 1 2 1 0 0 0 1 0 1 1 2 1 0 0 1 1 1 0 1 1 1 1 0 1 0 1 0 0 0 2 2 2 1 2 0 1 1 2 0 0 2 2 0 0 0 0 0 1 2 2 0 2 1 0 0 0 0 0 1 1 1 0 0 2 0 0 0 0 0 0 2 1 0 0 0 0 0 0 0 1 1 0 1 0 0 1 2 0 0 0 0 0 2 1 0 0 1 0 1 1 1 1 2 0 2 0 0 1 2 2 1 1 0 0 0 0 1 1 1 0 1 0 0 2 2 0 1 0 0 2 0 2 0 0 0 1 1 1 1 1 0 0 1 0 1 2 1 0 0 0 0 0 2 0 2 1 1 0 0 0 1 0 1 1 1 0 1 0 2 0 0 0 2 0 2 0 0 2 0 2 0 1 2 2 0 0 2 1 2 0 1 0 0 2 0 0 1 0 0 0 0 0 0 0 1 0 0 1 0 2 1 1 0 1 1 1 1 0 2 2 1 0 0 0 0 0 0 0 2 0 1 0 1 0 1 0 2 1 0 0 2 0 1 1 0 0 0 1 1 1 0 1 0 1 0 0 0 2 0 0 1 1 1 2 0 0 0 0 2 1 1 0 1 0 1 1 1 1 1 1 2 0 2 2 0 2 2 2 2 1 0 2 0 0 0 1 1 2 2 2 0 0 0 1 1 0 1 0 0 0 0 0 1 1 2 0 2 2 2 2 1 1 1 2 0 1 1 0 0 1 1 1 1 0 1 1 2 1 1 1 1 1 0 0 2 0 1 0 0 0 1 0 0 1 1 2 2 0 1 1 2 1 2 0 0 0 0 0 0 2 0 0 0 1 1 1 0 1 1 1 1 1 1 2 1 1 1 1 0 0 0 1 0 0 0 1 0 2 0 0 1 1 0 0 0 1 1 0 1 2 0 0 1 1 2 2 1 0 2 0 2 1 0 1 1 0 0 0 0 0 0 0 1 1 0 0 0 0 0 0 0 0 1 0 0 0 2 1 0 0 1 2 0 2 0 1 0 1 1 2 2 2 2 1 0 0 1 0 1 0 2 2 0 2 0 0 0 1 2 2 2 1 1 0 0 0 0 0 0 0 2 2 0 1 0 1 2 2 1 2 2 2 1 0 1 0 1 0 1 1 0 0 0 2 2 0 1 1 0 1 0 1 2 0 1 0 0 0 0 0 0 0 0 0 0 0 0 0 2 1 1 2 0 0 0 0 0 0 2 0 0 0 0 1 1 1 1 0 0 0 1 0 0 0 0 0 0 0 0 1 0 0 0 1 0 0 1 2 0 0 1 2 1 0 1 1 0 2 0 0 0 0 0 1 1 0 1 0 0 0 2 1 1 1 2 0 1 1 1 1 0 0 0 1 2 0 1 1 2 1 0 0 0 2 0 2 0 1 1 0 1 1 1 1 1 1 1 1 2 0 2 2 1 0 1 0 1 2 0 0 2 0 1 1 2 0 2 0 0 0 0 0 0 0 0 1 0 2 1 1 0 1 0 0 0 0 1 0 0 0 0 2 0 1 1 1 0 2 0 2 1 0 1 1 1 1 1 0 0 0 0 0 2 0 1 1 0 2 0 1 1 1 2 1 0 0 1 1 0 2 2 0 0 0 1 0 2 0 0 0 2 2 1 2 1 0 2 2 1 1 0 2 0 0 0 0 0 0 2 0 0 0 1 2 1 0 0 2 1 0 0 0 0 0 0 1 0 0 1 2 1 2 1 0 1 2 0 1 0 1 0 1 0 1 1 0 1 0 0 0 0 0 0 2 0 0 0 0 2 0 1 1 0 1 0 0 0 0 0 0 1 0 0 0 0 1 1
73 1 0 1 0 0 1 1 0 0 0 1 0 0 0 0 0 2 0 0 0 2 0 2 2 0 1 0 1 1 2 0 0 1 0 1 1 2 0 1 0 1 0 0 2 0 1 0 0 0 0 1 0 0 2 0 0 0 0 1 1 0 0 2 1 1 1 0 0 0 0 1 2 2 2 2 2 0 0 2 0 0 0 0 0 0 0 0 0 2 0 0 2 2 0 2 0 1 0 2 0 0 0 1 1 1 2 2 0 2 1 1 0 2 0 2 2 0 0 2 2 0 1 2 1 0 1 1 0 1 0 0 0 0 0 0 0 0 0 0 0 0 0 0 1 0 0 0 0 1 0 1 0 0 0 0 0 0 0 1 0 2 0 2 1 1 0 2 0 2 2 1 0 2 0 1 1 0 0 0 0 0 0 2 0 0 2 1 1 0 2 2 1 1 2 2 0 0 0 0 0 0 1 1 1 0 0 0 1 0 1 0 0 0 2 2 1 0 1 2 0 0 1 0 1 0 1 0 0 0 0 0 0 0 0 0 0 0 1 1 0 0 2 2 2 2 0 0 2 0 0 0 0 0 0 2 2 1 0 0 0 0 0 0 0 0 0 0 1 0 0 2 1 1 0 0 0 2 1 0 0 0 1 1 2 1 0 2 0 2 0 0 1 2 2 0 2 1 0 1 1 0 2 0 1 1 0 0 0 0 0 1 1 0 1 0 2 0 2 2 0 0 1 2 1 0 0 1 2 1 2 1 0 0 1 1 0 0 2 1 0 1 2 0 0 0 0 0 0 0 0 0 0 0 0 0 0 0 0 1 0 0 0 0 0 0 1 1 1 0 0 2 1 1 1 0 0 2 0 2 1 1 0 0 1 0 0 1 1 1 0 0 1 0 2 1 1 0 2 2 0 2 0 2 1 1 0 0 0 0 0 0 0 1 0 1 0 1 0 1 0 1 1 1 2 2 2 0 0 0 0 0 0 1 1 0 0 1 1 0 1 1 1 0 0 2 2 0 2 1 1 0 0 1 2 1 1 2 1 1 0 2 0 0 1 1 0 1 1 1 0 0 0 2 2 0 1 1 1 0 2 1 2 2 1 0 1 1 1 1 0 1 1 2 0 0 0 2 2 2 0 2 2 1 2 0 2 2 1 1 0 1 1 1 0 0 0 0 0 1 1 1 2 2 1 2 0 1 1 2 0 0 0 2 1 0 1 0 1 1 0 0 0 2 1 1 1 1 1 1 0 1 1 1 2 0 0 0 1 0 0 0 1 1 2 0 2 1 1 0 0 1 0 0 0 0 0 0 0 1 1 0 0 0 0 0 0 1 1 1 0 2 0 0 0 0 1 0 0 0 0 2 0 0 0 2 1 0 2 2 1 0 0 0 1 1 1 0 0 0 0 0 0 0 0 1 2 1 0 0 0 0 1 0 0 1 1 1 0 0 0 0 1 2 2 2 2 1 1 0 0 2 1 1 1 1 2 1 2 0 0 0 1 1 1 1 0 1 1 0 0 0 1 0 0 1 1 0 0 0 0 0 2 1 1 1 1 2 0 1 0 2 0 0 0 0 0 0 0 1 1 0 0 0 2 0 2 1 1 1 0 0 0 1 1 1 1 1 1 1 0 0 0 2 0 1 2 1 1 0 0 0 0 2 0 0 0 0 1 1 0 0 0 0 0 0 0 0 0 0 0 0 0 0 0 2 0 2 2 1 1 1 2 0 0 1 2 1 0 2 0 0 2 0 0 0 0 0 0 2 0 0 0 0 0 1 0 2 2 2 0 0 1 2 1 1 0 2 0 2 0 1 2 2 2 0 2 1 0 1 1 0 0 0 1 2 1 2 1 2 1 1 2 1 0 1 1 1 1 2 0 2 2 0 0 1 0 0 0 0 0 0 0 0 0 0 0 0 0 0 2 0 1 2 0 0 0 0 0 0 1 2 0 0 0 0 1 0 1 0 0 0 1 0 1 2 0 1 1 2 2 1 0 0 0 0 0 1 0 0 0 0 0 1 1 1 1 2 0 0 0 1 1 1 1 0 1 1 0 1 1 0 1 1 1 1 1 0 2 0 0 2 1 1 2 0 1 1 1 0 1 1 0 1 0 1 0 2 2 0 0 0 1 2 1 0 0 0 0 0 2 1 1 1 1 1 1 0 0 1 1 0 1 0 1 1 1 0 2 2 0 0 0 0 0 0 0 0 2 0 0 1 0 2 0 0 0 0 0 0 1 0 0 0 0 0 0 0 0 0 0 0
74 0 0 1 0 0 1 0 0 1 1 0 0 1 0 0 1 0 0 2 1 1 0 2 2 0 2 0 2 0 1 0 2 1 0 0 2 1 0 1 1 0 1 1 1 1 0 0 1 0 0 1 2 2 0 1 0 0 0 0 1 0 0 1 1 1 1 0 0 0 0 2 2 2 1 2 2 0 1 0 0 0 0 0 0 1 0 2 1 2 0 1 1 0 2 2 2 1 0 1 1 1 1 1 2 0 2 0 2 0 0 2 0 0 1 1 1 0 1 1 1 0 0 2 0 0 0 1 0 1 0 1 0 0 0 0 0 1 1 0 2 0 0 0 2 0 1 0 0 2 0 1 0 0 0 1 1 1 1 0 0 1 0 2 1 2 0 1 0 1 1 0 2 1 1 2 2 1 1 1 0 0 0 2 2 2 1 1 0 1 1 2 0 0 0 0 0 0 0 0 0 0 0 1 1 1 1 0 1 0 1 0 1 0 1 2 1 1 1 0 0 1 2 0 0 0 0 0 0 1 0 0 1 1 1 1 0 2 0 0 0 0 2 1 1 1 1 0 1 0 0 0 1 0 0 1 1 1 0 0 0 0 0 0 0 0 0 0 2 1 0 1 1 1 0 0 0 2 2 0 0 0 0 2 2 1 0 1 0 2 0 1 0 2 2 0 2 2 0 2 0 0 2 0 0 0 1 0 1 1 0 0 2 1 1 0 2 0 0 0 2 0 0 1 1 0 0 1 0 1 2 2 0 0 1 1 0 1 2 1 0 0 1 0 0 1 0 0 0 2 2 0 1 1 0 0 0 0 0 2 0 0 2 0 2 0 1 0 0 0 0 2 1 2 0 0 0 0 1 1 0 0 0 0 2 0 0 0 0 0 0 1 0 0 2 0 0 2 0 0 0 0 0 1 0 0 1 1 0 0 0 0 0 1 1 0 1 0 1 0 1 1 0 2 0 0 0 0 2 0 2 0 0 0 0 0 0 2 1 1 1 1 1 1 0 2 2 0 0 0 0 0 0 2 0 0 0 2 1 1 2 1 0 0 0 1 1 2 2 0 0 0 2 0 0 1 0 0 0 1 0 2 1 1 0 0 0 0 1 1 0 2 0 1 1 0 0 0 0 2 0 2 1 1 1 1 1 1 1 1 0 0 0 1 1 0 1 1 0 1 1 2 2 2 1 2 0 1 1 1 0 0 0 2 1 1 1 0 1 1 0 0 0 0 0 2 0 0 2 0 0 0 1 0 1 1 0 0 1 0 0 0 1 0 0 1 1 0 1 1 0 0 0 0 0 0 0 1 0 2 0 0 2 0 0 0 0 0 0 0 0 1 0 0 0 0 2 1 1 0 0 1 0 0 0 2 0 0 2 2 0 0 0 0 0 0 0 2 0 2 1 1 1 1 1 1 1 1 0 0 0 1 1 0 0 1 2 2 1 0 0 0 0 1 1 1 2 1 1 0 0 1 1 1 0 1 1 1 1 0 0 0 2 1 1 2 0 1 0 0 0 1 2 0 0 1 1 0 1 0 0 0 2 0 2 2 2 0 0 1 0 0 0 0 0 0 1 0 2 2 0 1 0 2 1 0 1 1 0 1 1 0 0 0 0 0 0 1 1 1 0 0 2 2 2 2 0 0 0 0 0 0 0 2 0 0 2 0 1 1 0 1 0 0 0 1 0 0 0 0 0 0 0 0 0 0 0 0 1 0 0 0 1 0 0 0 1 1 0 1 1 0 2 2 0 0 0 0 1 1 0 1 0 0 0 1 1 1 0 2 0 2 0 1 1 1 0 1 0 1 0 0 0 1 0 1 1 1 1 0 1 0 1 1 1 1 1 1 0 0 0 1 0 1 0 1 1 2 0 2 0 1 2 0 0 1 0 1 1 1 0 1 0 0 0 0 0 0 0 0 2 0 1 2 0 0 0 0 1 1 0 2 0 0 0 0 2 0 1 0 0 0 1 0 1 1 0 1 2 2 2 0 1 1 0 1 0 1 0 1 0 0 1 0 2 2 2 2 0 1 1 1 1 0 1 1 1 2 0 1 1 1 1 1 1 0 1 1 2 0 1 1 2 1 0 0 0 1 0 0 1 0 0 1 1 0 0 1 2 0 0 0 1 1 1 1 1 1 0 0 2 0 0 2 1 0 2 0 0 0 2 0 0 0 2 0 0 0 1 1 0 1 0 0 1 0 2 0 1 1 0 1 0 1 0 0 0 0 0 0 0 0 0 0 0 0 0 0 0 0 2 2
75 1 0 0 0 0 0 2 0 2 0 0 0 1 0 0 1 1 0 1 1 2 0 2 2 0 0 0 2 0 2 1 1 2 1 0 2 1 1 0 0 0 0 0 0 0 0 0 0 1 1 1 1 1 1 0 0 0 0 1 0 1 0 0 0 0 0 2 0 0 0 1 2 2 1 2 2 0 2 0 2 0 1 0 1 0 0 0 0 2 0 0 2 1 1 1 0 1 0 1 1 0 1 0 2 0 2 1 1 1 1 2 0 1 0 0 1 0 2 1 1 1 1 2 0 1 0 1 1 2 0 0 0 0 0 0 0 0 0 0 2 0 1 0 1 0 0 0 0 1 1 1 0 1 1 0 1 0 1 1 2 2 0 2 0 1 0 1 0 1 0 1 0 1 1 0 2 1 0 0 0 1 1 2 1 0 2 1 0 0 1 2 0 2 2 1 1 0 0 0 0 0 1 2 2 0 0 1 1 0 0 0 1 0 1 2 2 0 1 1 1 1 2 0 0 0 0 0 0 0 0 0 1 0 0 0 0 2 0 0 0 1 2 1 1 1 0 0 1 1 1 1 1 0 0 2 1 2 0 1 0 1 1 0 0 0 0 0 2 0 0 2 0 0 0 0 0 2 2 0 0 0 1 2 1 0 0 1 0 2 0 1 1 2 2 0 2 0 0 0 1 0 0 2 0 0 0 0 0 1 1 2 2 0 1 0 2 0 0 0 0 1 2 2 0 0 0 1 0 1 1 0 0 0 0 0 0 0 2 0 1 1 1 0 1 0 1 0 2 0 1 1 0 0 0 0 0 1 0 0 0 0 1 0 1 0 0 0 1 0 0 2 0 2 1 1 0 0 1 1 0 1 0 0 0 1 0 2 2 0 1 1 2 0 1 1 1 0 0 0 0 0 0 1 1 0 1 0 0 0 1 0 0 2 0 0 0 1 0 0 0 1 0 1 2 1 0 0 0 0 0 0 0 1 0 1 0 0 1 0 0 1 1 1 0 1 0 1 2 0 0 0 0 1 1 0 1 1 1 1 2 0 0 1 0 1 0 2 2 0 0 0 2 1 1 0 0 0 0 1 2 0 1 1 0 1 0 0 0 1 0 2 0 0 0 0 0 1 1 2 0 2 2 1 2 0 2 2 0 1 0 1 1 0 1 0 0 2 0 2 2 2 1 1 0 1 1 0 0 2 0 1 0 0 1 0 0 0 2 2 0 0 0 1 1 1 1 1 1 0 0 0 1 0 0 1 0 1 1 0 0 0 0 0 0 0 0 0 0 0 1 2 0 0 0 0 0 0 0 1 0 0 0 0 0 0 0 2 0 2 1 0 1 2 2 0 1 1 1 1 1 1 0 1 0 2 2 0 2 1 0 0 0 0 0 0 1 2 2 0 0 0 1 1 1 1 1 2 0 0 0 1 0 1 1 0 1 1 1 0 0 1 1 2 2 1 1 1 1 0 0 1 0 2 0 2 0 1 2 0 0 0 0 2 2 2 1 2 0 0 0 1 0 0 0 2 2 0 2 0 0 0 0 0 0 1 0 1 0 0 1 1 0 0 1 0 0 0 0 0 0 0 0 1 0 0 1 1 1 1 1 0 0 0 0 2 0 1 1 1 0 0 0 2 0 1 2 1 1 0 1 0 0 2 1 0 1 0 0 0 1 1 0 0 0 1 0 0 0 0 0 0 1 0 1 1 0 0 0 0 0 0 1 0 0 1 2 1 0 1 1 0 1 2 1 0 0 0 1 2 0 0 0 0 2 1 0 1 0 1 1 2 1 2 2 1 1 0 1 1 1 0 2 2 2 0 0 0 1 1 2 0 0 0 1 1 2 1 1 2 2 2 0 1 0 2 2 2 0 2 0 2 2 0 0 0 2 0 0 0 0 0 0 0 0 0 0 0 0 0 2 0 1 1 0 0 0 0 1 1 0 1 0 0 0 0 0 0 1 0 0 0 2 1 1 1 0 1 1 1 1 0 0 0 0 0 1 2 0 0 0 0 0 0 2 2 2 2 0 0 0 1 1 0 0 2 0 2 0 2 1 2 1 0 2 0 0 0 2 0 0 2 2 0 1 0 1 0 1 0 1 0 1 2 0 1 0 0 0 0 1 0 2 0 1 0 0 1 0 1 2 1 1 0 1 0 1 0 0 0 2 0 1 0 1 0 1 0 2 0 0 0 0 0 0 1 0 1 2 0 1 1 0 0 0 0 0 1 0 1 0 0 0 0 0 1 0 0 0 0 1 1
76 0 0 2 0 0 1 2 0 0 0 0 0 2 0 0 1 1 1 1 1 1 0 2 2 0 1 0 1 1 2 0 1 2 0 1 1 2 0 1 1 0 0 0 2 1 0 0 0 1 1 1 1 1 1 0 1 0 0 0 1 1 0 1 1 2 1 2 0 0 0 0 2 2 1 2 2 1 1 0 1 0 0 1 1 0 0 0 0 2 0 0 0 2 0 1 0 2 1 1 0 0 0 0 2 1 2 1 1 1 0 1 1 1 1 1 1 0 2 0 0 2 2 0 0 1 0 1 1 1 0 0 0 0 1 1 0 0 0 0 0 0 0 0 0 0 0 0 0 1 0 1 0 0 0 1 0 0 1 1 2 2 1 1 0 1 0 1 1 1 0 1 2 2 2 2 2 2 0 0 0 0 0 2 0 0 2 1 1 0 1 1 0 1 1 2 1 1 0 0 0 0 0 0 0 2 2 0 2 0 1 0 1 0 1 2 2 1 0 1 1 1 2 0 0 1 1 0 0 1 1 1 1 1 1 0 1 1 0 1 1 0 2 2 2 2 0 0 1 1 1 1 0 0 0 2 0 2 1 1 1 2 0 1 0 0 0 0 2 1 0 0 0 0 1 0 0 2 2 0 0 0 0 1 1 0 1 2 0 2 0 2 0 2 2 0 1 0 0 0 0 0 2 0 0 1 1 1 1 1 0 1 2 2 0 0 2 1 1 1 0 1 2 2 0 0 0 0 0 1 2 1 0 0 0 0 0 0 2 1 0 0 1 0 1 1 0 0 0 0 0 0 0 2 0 1 1 1 0 1 0 0 2 1 2 0 1 0 2 2 2 0 0 2 0 0 0 0 0 2 1 1 0 0 0 1 0 0 0 0 0 0 0 0 2 0 0 0 0 0 0 0 0 2 2 0 0 0 0 0 0 0 0 0 2 0 2 0 0 0 2 1 0 1 0 1 0 0 2 0 0 0 1 1 1 0 1 1 0 0 1 1 1 1 2 2 2 2 2 0 0 0 0 2 2 1 1 2 0 1 1 1 0 2 0 2 0 1 2 1 2 1 1 2 1 1 1 1 1 0 1 1 1 1 0 2 0 0 2 0 0 2 1 1 0 0 0 2 2 0 2 1 1 1 1 1 1 1 1 1 0 0 2 1 0 0 0 0 0 1 1 1 2 2 0 2 0 0 0 2 0 1 0 0 0 0 1 0 2 2 1 0 0 2 0 2 0 1 1 0 0 0 0 0 0 0 0 0 0 0 0 0 2 0 0 1 1 1 2 0 0 0 0 0 0 0 0 0 0 0 0 0 0 0 0 0 0 0 0 0 1 1 0 0 2 0 1 0 0 0 0 1 0 0 1 2 1 0 1 1 1 0 1 1 1 1 1 1 1 0 0 0 0 0 0 2 2 1 0 0 0 1 1 0 0 0 1 1 0 1 0 1 0 2 2 1 1 2 0 0 0 2 0 2 0 1 1 0 2 0 0 0 0 0 0 1 0 1 1 0 0 0 1 0 0 1 1 0 0 0 1 0 1 0 1 1 1 1 0 1 0 0 0 1 1 1 0 0 1 1 0 0 1 1 1 1 1 2 0 0 0 0 0 0 0 0 0 1 1 1 0 0 0 2 2 0 2 1 1 0 0 0 0 2 1 1 0 0 0 0 0 1 0 0 0 1 0 1 0 0 0 0 1 0 0 0 0 0 2 0 0 1 2 0 1 1 2 1 0 2 0 0 0 1 1 0 0 0 0 1 0 1 0 0 1 1 0 2 1 1 1 1 0 0 0 0 0 1 0 1 0 2 1 2 1 0 1 0 0 1 2 1 0 1 1 1 1 1 2 2 0 2 1 1 0 1 1 2 0 2 1 2 2 0 0 0 1 0 1 0 1 1 2 0 0 2 2 0 0 0 2 0 1 2 0 0 0 0 0 0 1 2 0 0 0 0 1 0 2 0 0 0 1 0 1 1 0 0 0 1 2 0 0 1 0 2 0 1 0 0 0 0 0 0 1 1 1 1 2 2 1 0 2 0 1 0 2 1 0 0 1 2 0 0 1 1 2 1 0 1 0 1 1 1 1 0 0 1 1 0 2 0 0 0 1 1 0 0 1 0 0 0 1 2 1 1 0 0 0 0 1 1 2 0 0 0 0 0 0 2 0 1 0 0 2 0 0 0 0 0 0 0 0 0 0 0 0 0 1 1 0 1 0 1 0 0 0 0 0 0 0 0 0 0 0 0 0 0 0 0 1 1
77 0 0 1 0 0 1 2 0 1 0 0 0 1 1 0 0 0 0 0 0 2 0 1 1 1 1 0 1 1 2 0 0 1 2 2 1 2 0 2 1 1 0 0 1 0 0 0 1 0 0 1 0 0 2 0 0 0 0 0 0 1 1 1 0 0 0 0 0 0 0 2 2 2 1 2 2 0 0 1 0 0 0 0 0 0 0 1 1 2 1 2 1 1 0 1 0 2 1 2 1 0 0 0 2 2 2 2 0 2 1 2 1 2 1 2 2 0 1 1 1 0 2 2 0 0 2 1 1 1 0 0 0 0 0 0 0 0 0 0 1 0 0 0 1 0 0 0 0 0 0 0 0 0 1 1 0 0 1 0 1 1 0 1 1 2 0 0 1 1 0 1 2 1 1 0 1 2 0 0 0 1 0 1 0 0 1 1 1 0 1 1 0 1 2 1 1 0 0 0 0 0 1 0 0 1 1 1 2 0 1 0 2 0 1 2 2 0 2 1 0 0 2 0 0 0 0 0 0 1 1 0 0 0 0 0 0 2 0 0 0 0 2 1 1 1 0 0 1 1 1 1 0 0 1 2 0 2 1 0 1 1 0 0 0 0 0 0 1 0 1 1 1 1 0 0 0 1 1 0 0 0 0 1 1 0 1 1 0 2 0 0 0 2 2 0 1 0 0 0 0 1 2 0 0 0 1 0 1 1 1 1 2 1 1 0 1 1 1 1 0 1 1 1 0 0 0 2 2 1 1 0 1 1 0 0 0 1 1 0 1 1 0 0 1 1 0 0 1 2 2 0 1 2 1 0 0 2 0 1 0 0 2 1 2 1 0 1 2 1 1 1 0 2 0 0 0 2 0 2 0 2 0 0 1 0 0 0 0 0 0 0 1 1 2 1 1 2 0 1 0 1 0 2 2 1 0 1 0 0 0 0 0 1 0 0 0 0 0 0 0 0 1 1 1 2 2 0 1 0 0 1 0 1 0 0 2 1 0 0 2 1 1 0 1 2 2 1 2 0 0 0 0 2 2 2 0 1 0 1 1 1 1 0 1 1 0 2 2 0 0 0 0 2 1 1 1 0 0 1 1 1 1 1 1 0 0 0 1 1 0 2 0 0 1 0 0 2 2 1 1 1 2 2 2 0 1 1 0 2 0 0 1 1 1 0 0 0 1 2 2 2 2 1 0 1 1 0 0 2 0 0 0 1 1 0 0 0 1 1 0 0 0 1 1 1 0 1 1 0 1 1 1 0 1 1 0 0 2 0 0 0 0 1 1 0 1 0 0 0 0 1 1 0 1 0 0 1 1 2 0 0 1 0 0 0 0 2 0 2 0 0 1 0 0 0 0 1 1 1 1 1 0 0 1 2 1 0 2 2 0 0 1 1 1 1 2 0 0 0 0 0 0 0 0 2 2 0 0 0 0 1 0 0 0 1 2 0 1 0 0 2 0 0 2 1 1 1 2 0 1 1 1 0 0 2 1 1 1 1 0 1 0 2 2 2 1 0 1 0 0 0 0 0 0 1 1 0 1 0 0 1 2 1 2 2 2 1 0 0 0 2 1 0 0 0 0 0 1 1 1 0 1 0 2 0 1 2 0 0 0 0 0 0 0 0 0 0 0 0 0 0 0 1 0 1 1 0 0 0 1 0 1 2 1 1 0 0 1 1 0 1 0 0 1 0 0 0 1 1 1 1 1 0 0 1 0 0 2 0 0 2 2 0 0 0 1 2 0 2 0 0 0 2 1 1 1 0 0 0 1 2 1 1 1 1 0 2 2 2 0 0 1 2 2 1 0 1 0 1 0 1 2 2 2 1 0 0 1 0 1 0 0 0 0 0 2 2 1 1 1 1 0 0 0 1 0 1 1 2 0 2 2 1 0 2 0 0 1 0 0 0 1 0 1 1 1 0 0 0 2 0 2 1 1 0 2 0 1 1 0 1 0 0 0 1 0 0 2 0 0 0 2 1 2 2 1 0 2 2 1 0 0 0 0 2 0 1 0 0 0 0 0 0 2 2 2 1 1 1 0 0 2 0 2 0 2 2 0 2 0 1 0 0 0 1 1 1 1 1 0 1 1 0 1 0 1 1 0 0 0 1 0 1 1 1 0 0 0 0 0 0 2 2 2 1 0 0 0 0 2 0 2 0 0 0 0 2 0 2 2 0 0 1 1 0 1 0 1 1 0 0 0 0 0 0 0 0 2 1 1 0 0 2 0 1 0 0 1 0 1 2 0 0 0 0 0 0 0 0 0 0
78 0 0 0 0 0 0 1 0 1 0 1 0 1 0 0 1 2 1 0 0 2 0 2 2 0 1 1 2 2 2 1 2 1 1 0 2 2 0 2 2 0 0 1 2 1 1 0 0 2 2 2 0 0 2 2 0 0 0 0 0 1 0 2 1 1 1 0 1 1 0 1 2 2 2 2 0 0 1 0 2 0 0 1 1 0 0 1 1 2 0 1 0 1 1 1 1 2 1 1 1 0 0 1 1 1 1 1 1 1 1 2 0 0 1 2 1 0 1 0 0 1 1 2 0 0 1 1 0 2 1 1 0 0 2 1 0 0 0 0 0 0 0 0 1 0 0 0 0 1 1 1 0 0 0 0 0 1 0 1 1 1 0 2 2 2 0 1 0 1 1 0 1 2 1 0 2 0 0 0 0 0 0 2 0 0 2 1 0 0 0 2 0 1 2 2 1 0 0 1 1 0 0 0 0 1 1 1 1 0 0 0 0 1 0 2 1 1 1 1 1 1 1 1 1 1 2 0 0 2 0 1 1 1 1 1 0 2 0 0 0 1 2 1 1 1 0 0 1 1 0 0 0 0 1 2 1 2 0 1 0 1 0 0 0 0 0 1 2 1 1 1 0 0 0 0 0 1 1 0 0 0 0 2 2 1 0 1 0 2 0 1 1 2 2 0 0 0 0 0 0 0 1 1 0 0 0 0 0 0 0 0 1 0 1 0 2 0 1 1 0 1 1 1 2 0 0 1 0 0 1 1 0 0 0 0 0 2 0 1 0 1 1 0 0 0 0 0 1 1 1 0 1 2 1 1 1 0 0 1 0 0 2 2 2 1 1 2 2 0 0 2 1 2 0 0 0 0 1 1 0 1 0 0 1 0 0 0 0 1 0 1 1 0 2 1 1 1 1 1 0 1 0 2 2 0 1 0 0 0 0 0 0 0 1 0 0 0 0 0 0 0 0 0 0 1 0 0 2 0 0 1 2 0 2 0 0 0 1 0 1 0 1 1 0 1 1 2 2 0 0 0 0 2 0 0 0 1 0 0 2 0 2 0 2 2 0 2 2 0 0 0 0 2 1 1 0 0 0 1 1 2 1 1 1 0 0 0 1 1 0 2 1 2 2 0 1 2 2 2 0 1 1 0 1 2 2 0 0 1 0 0 1 0 1 0 1 0 0 2 2 2 2 2 1 2 0 0 0 2 0 2 0 0 1 1 1 0 1 1 2 2 0 0 0 1 2 2 0 0 1 1 0 0 1 0 2 0 1 0 0 0 0 1 1 0 1 0 1 1 1 1 0 0 0 0 0 1 0 2 0 0 2 0 1 0 0 1 1 1 1 0 1 0 1 0 0 0 1 1 2 2 1 0 0 1 1 0 2 2 0 0 0 1 0 0 1 2 0 1 1 1 0 0 0 0 0 0 0 0 0 2 0 0 0 0 0 2 0 0 0 0 0 1 1 1 2 1 1 0 0 1 1 0 0 2 0 0 2 0 0 0 1 0 0 0 0 1 0 0 0 1 0 0 0 2 2 1 1 1 1 0 2 1 1 2 0 0 0 1 0 1 0 1 0 2 0 0 2 1 0 1 0 0 1 0 2 1 0 0 0 1 1 0 0 0 0 1 1 1 0 0 0 2 1 2 0 1 0 0 1 0 0 2 0 0 2 1 0 1 0 0 1 1 2 0 0 0 0 0 0 0 0 0 0 2 0 0 1 1 0 1 2 0 0 1 1 1 0 2 0 0 0 2 1 1 1 0 2 2 0 0 0 0 0 2 0 1 0 2 0 2 1 1 0 0 0 0 0 0 0 1 0 2 0 0 0 0 0 0 0 0 0 0 1 1 2 2 1 1 0 1 0 1 0 2 0 1 0 2 0 1 1 0 0 2 0 0 0 0 1 1 0 0 0 0 1 0 0 0 2 0 1 1 1 0 1 0 0 0 0 1 0 0 1 0 1 0 2 0 0 0 1 0 1 2 0 1 1 1 1 0 0 0 0 0 0 2 0 0 0 0 0 0 2 2 2 2 0 0 0 1 1 0 2 2 0 1 0 2 0 0 0 0 1 2 2 1 2 0 1 1 0 1 1 0 0 2 1 0 1 0 0 1 1 0 0 0 0 0 0 0 1 2 1 2 0 0 0 0 1 0 1 1 0 0 1 0 0 0 1 0 0 0 0 1 2 0 0 0 0 0 0 0 0 0 0 0 0 0 0 2 0 0 0 0 0 1 0 0 1 0 0 0 0 0 1 0 0 0 0 0
79 0 0 1 0 0 1 2 0 1 1 1 0 1 1 0 0 0 0 0 0 2 1 2 2 0 1 0 2 1 2 1 1 2 0 1 1 2 0 2 2 1 0 0 2 0 0 0 0 0 0 1 2 2 0 1 0 0 0 0 1 1 0 1 0 0 0 1 0 0 0 0 2 2 1 2 2 0 2 0 0 0 0 1 1 0 0 0 0 2 0 0 1 1 1 2 1 0 0 1 0 0 0 0 1 2 1 2 0 2 1 2 0 1 0 1 1 0 1 1 1 1 1 1 1 1 0 2 1 1 0 0 0 0 0 0 0 0 0 0 0 0 0 0 0 0 0 2 2 2 0 0 0 0 0 0 0 0 1 0 1 1 0 2 2 1 1 1 0 0 0 1 1 1 2 1 1 1 0 1 0 1 1 2 1 0 2 0 0 0 1 2 0 1 2 1 0 0 0 0 0 1 0 1 1 2 1 0 1 0 0 0 2 0 1 2 2 0 1 0 1 1 2 0 1 0 0 1 1 0 0 1 0 0 0 0 0 2 0 0 0 0 2 2 2 2 0 0 2 0 0 0 1 1 0 0 0 2 1 1 1 2 0 0 0 0 1 0 1 0 0 2 0 0 0 0 0 1 1 0 0 1 1 2 2 0 2 2 0 2 0 0 0 1 2 0 2 0 0 0 0 0 2 0 0 0 1 1 2 2 0 1 1 0 2 0 2 0 0 0 1 2 2 1 1 0 0 1 1 0 2 2 1 1 0 0 0 0 1 2 1 1 0 0 0 2 0 1 0 2 2 0 0 2 0 0 1 1 0 0 0 0 1 0 1 0 1 1 1 0 0 2 0 2 0 0 0 0 1 1 1 0 0 0 1 0 0 0 0 2 0 1 0 1 2 0 0 1 1 1 0 2 1 2 2 0 0 0 0 0 0 0 0 1 0 0 0 0 0 0 0 0 0 1 1 2 1 1 2 1 1 0 0 2 1 1 1 2 0 0 2 0 2 0 1 2 2 2 2 0 0 0 0 2 2 2 0 2 1 1 1 1 0 1 0 1 1 1 1 1 0 0 1 1 0 0 0 0 0 1 1 2 1 1 0 0 1 0 0 1 0 2 0 1 0 0 1 1 1 2 0 2 1 1 1 1 2 1 0 1 0 0 1 0 0 1 1 1 0 1 1 2 2 2 0 2 0 0 0 2 0 1 0 1 0 0 1 0 2 2 0 0 0 1 0 2 1 1 1 0 0 0 0 0 0 1 0 0 0 0 0 0 0 0 0 0 0 0 2 0 2 2 0 0 0 0 0 1 0 1 0 0 0 0 0 0 0 0 0 0 0 0 0 1 2 0 0 0 0 0 0 2 0 1 0 2 2 0 0 1 0 0 0 1 0 0 0 2 0 2 1 1 0 0 0 2 2 1 0 0 0 0 0 0 0 1 2 0 1 0 0 1 1 1 1 0 1 1 1 0 1 1 1 1 1 2 0 1 1 1 1 0 0 1 0 1 0 1 1 0 0 0 1 0 0 1 0 0 1 0 0 2 2 0 2 2 0 0 0 1 0 0 0 1 1 0 0 0 2 2 0 1 0 0 1 0 1 2 0 0 1 0 0 0 0 1 0 1 1 1 0 0 2 2 0 2 0 2 2 0 2 1 0 2 1 0 1 0 2 2 2 2 0 0 0 0 0 0 0 0 0 0 0 1 0 0 1 0 1 0 0 0 1 0 1 1 2 2 1 1 0 0 1 0 0 0 0 0 1 2 0 1 1 1 0 1 0 2 0 1 1 2 2 2 2 0 2 0 0 1 0 2 1 2 1 0 1 0 0 1 1 0 1 1 1 2 2 0 2 2 0 2 0 0 1 1 0 1 0 2 0 1 0 1 0 1 1 0 1 0 1 1 1 0 0 1 1 0 0 0 2 0 1 1 1 0 1 0 0 0 0 0 0 0 1 0 1 0 1 0 0 0 1 0 2 1 0 0 1 1 2 0 0 0 0 1 0 2 2 0 2 0 0 0 2 2 2 2 0 1 0 2 1 1 1 1 1 2 0 1 0 0 0 0 0 1 1 0 2 0 0 2 2 1 1 0 2 0 0 0 0 0 0 2 0 0 0 1 1 0 1 0 2 1 0 1 0 0 0 0 2 0 1 0 1 1 1 0 0 0 2 0 0 0 0 0 1 0 2 2 0 1 0 0 0 2 0 1 2 0 1 1 0 2 0 0 1 0 0 0 0 0 0 0 0 0 1 0 0 0 1 1
80 0 0 2 0 0 1 2 1 1 1 0 0 0 0 0 0 0 0 1 1 2 0 1 1 0 0 0 1 2 2 1 0 1 0 1 1 2 0 1 1 0 1 1 2 1 1 0 0 0 0 0 1 2 1 0 1 0 0 0 1 1 0 2 1 1 1 1 0 0 0 1 2 2 0 2 2 0 2 0 1 0 0 0 0 0 0 2 2 2 1 1 0 2 0 1 0 1 0 1 1 0 0 1 1 1 1 2 0 2 2 2 2 2 2 2 2 0 1 1 1 0 2 0 0 0 0 1 0 2 1 1 0 0 0 0 0 0 0 0 0 0 0 0 1 0 0 0 0 0 0 0 0 1 1 1 2 1 0 0 1 1 0 1 0 1 1 1 1 1 0 1 1 1 2 0 2 2 0 0 0 0 0 2 1 1 1 1 1 0 1 1 1 0 1 2 2 1 0 1 1 1 0 1 1 2 1 1 0 0 0 0 2 0 1 2 1 1 0 1 0 0 2 0 0 1 1 0 0 1 0 1 1 0 0 0 0 2 0 0 0 0 2 1 1 1 0 0 1 0 0 0 0 1 0 1 2 2 0 1 0 1 0 0 1 1 1 0 1 1 0 2 1 1 1 0 0 2 2 0 0 0 0 1 1 0 1 2 0 2 0 2 0 2 2 0 2 0 1 0 0 0 2 0 0 0 2 0 1 1 0 0 2 0 0 0 2 0 2 2 0 1 2 2 0 0 1 1 1 1 2 1 0 0 0 0 0 0 2 1 1 1 2 0 0 2 1 1 1 1 1 0 0 1 0 2 2 1 1 0 1 1 1 0 1 0 0 0 2 2 2 0 0 2 0 0 0 0 1 1 1 1 0 0 0 1 0 0 0 2 1 1 0 1 2 0 0 0 0 1 0 1 0 0 0 0 2 0 0 0 1 0 0 1 0 0 0 0 0 1 0 1 1 2 0 1 0 1 2 1 0 1 0 2 1 1 1 0 1 0 2 0 2 0 1 2 1 0 2 2 0 0 0 2 1 1 0 1 0 1 1 1 1 1 1 2 0 1 1 1 1 1 1 1 1 0 0 0 0 1 1 2 2 2 0 1 0 0 0 0 2 0 0 2 1 0 0 1 1 2 0 2 2 1 2 0 2 1 0 1 0 0 1 0 1 0 2 0 0 1 1 2 2 2 1 2 0 0 1 2 0 0 0 0 0 1 0 0 1 1 1 1 0 2 2 2 2 1 1 0 1 1 0 0 1 1 1 0 2 0 0 0 0 2 2 0 2 1 0 0 0 0 0 0 0 0 0 2 0 2 0 0 0 0 0 0 0 0 0 0 0 2 0 0 0 0 0 0 0 0 0 2 0 0 0 2 2 0 1 1 1 0 0 2 1 0 0 1 1 0 0 0 0 1 1 0 1 2 0 0 0 2 1 0 0 0 2 1 0 0 0 1 1 1 2 1 1 0 1 0 1 1 1 0 0 1 1 0 1 0 0 0 1 2 2 2 0 1 0 0 0 1 0 0 0 2 1 1 1 1 1 0 1 0 1 1 1 1 0 1 0 1 0 0 0 0 0 0 1 1 0 1 0 2 1 0 1 1 1 0 1 1 0 0 0 2 0 1 1 1 0 0 0 2 2 0 2 1 0 0 2 0 0 2 0 0 1 0 1 1 0 1 1 1 1 0 0 0 0 0 0 0 1 0 0 1 1 0 2 0 0 0 2 0 0 0 1 1 0 2 0 0 0 0 0 0 0 0 0 1 0 2 0 0 0 2 0 2 1 2 0 1 2 2 2 0 1 1 0 1 0 1 1 1 1 1 0 0 0 1 1 0 1 1 1 2 2 2 2 2 1 2 2 0 1 1 0 2 0 2 0 1 1 1 0 2 0 2 2 1 1 1 0 0 0 0 0 0 0 0 2 0 2 1 1 0 1 0 1 1 0 1 0 0 0 1 1 0 1 0 0 0 0 0 0 1 0 1 1 2 2 0 0 0 0 0 0 1 0 1 1 0 1 0 2 2 2 2 0 0 0 0 2 1 2 2 0 1 0 0 1 1 0 0 1 1 1 1 2 0 1 1 2 0 0 0 1 1 0 1 0 0 0 2 0 0 0 0 1 1 0 0 1 1 1 1 1 0 0 0 1 0 0 2 0 0 2 1 1 0 0 0 1 0 2 1 1 0 2 1 0 0 0 1 0 0 0 0 1 0 1 1 0 1 0 1 1 0 0 0 1 0 0 1 0 0 0 0 0 0 1 1
81 1 1 2 0 0 1 2 0 2 2 0 1 2 2 0 0 1 1 0 0 2 0 2 2 0 0 0 1 1 2 1 0 1 1 2 0 2 0 1 1 0 0 0 1 0 0 0 0 0 0 0 0 1 1 1 0 1 0 0 0 1 0 2 1 0 1 0 1 1 0 1 2 2 1 2 2 0 0 0 0 0 0 2 2 0 0 0 0 2 0 0 0 1 0 0 0 1 0 1 1 0 0 1 2 0 2 1 1 1 0 1 1 1 1 1 1 0 1 1 1 0 1 1 0 0 0 1 1 1 0 0 0 0 0 0 0 0 0 0 2 0 0 0 2 0 1 0 0 2 0 2 0 0 0 0 1 1 0 0 1 1 1 2 1 2 0 1 1 1 1 1 1 1 1 2 1 0 1 2 0 2 0 0 0 0 0 1 0 1 0 2 0 1 1 1 0 0 0 1 1 1 0 1 1 1 1 0 1 0 1 0 0 0 2 2 0 1 1 0 1 1 1 0 0 1 1 1 1 1 0 0 0 0 0 0 1 1 0 0 0 0 2 1 1 1 0 0 2 0 0 0 1 0 0 1 1 1 0 0 0 0 0 0 0 0 0 0 2 1 0 2 2 2 0 0 1 2 2 0 2 0 2 2 2 0 1 2 0 2 0 0 0 2 2 0 2 1 0 1 1 0 2 0 1 1 0 1 2 2 0 2 0 0 2 0 2 1 0 0 0 0 0 1 1 0 0 2 2 1 2 2 1 0 0 0 0 2 0 0 0 0 2 0 0 0 0 0 0 1 1 0 0 1 0 1 1 0 0 2 0 0 1 0 1 0 0 1 1 0 0 2 0 2 0 0 0 1 1 1 1 2 0 0 2 0 0 0 1 0 1 1 0 0 2 0 0 0 2 1 0 1 0 1 1 0 2 0 0 0 1 0 0 1 1 1 1 0 0 0 1 0 1 1 1 2 0 0 1 0 2 0 0 2 0 0 0 1 0 0 2 0 1 1 0 1 1 1 1 0 0 0 0 1 2 1 1 1 1 1 1 2 0 0 0 0 0 2 2 0 1 1 2 0 1 1 1 1 1 0 1 2 0 0 0 0 0 1 0 1 1 2 0 1 0 0 1 2 2 2 0 2 2 2 2 0 2 2 2 0 0 0 0 0 0 0 0 0 0 1 1 1 2 2 0 2 0 0 0 2 0 2 0 0 0 1 1 0 1 1 0 0 0 0 0 0 1 2 0 0 1 1 1 0 0 1 0 0 2 0 0 0 0 0 0 1 1 0 1 1 1 1 1 0 1 1 1 1 0 2 0 0 0 0 0 0 0 2 0 1 0 1 1 1 1 0 1 0 0 0 0 2 0 0 0 2 1 0 1 1 0 0 0 0 0 0 0 0 0 0 0 0 0 0 0 0 1 1 0 0 0 1 1 0 0 1 2 0 0 1 1 0 1 1 2 1 1 1 1 0 0 2 2 0 0 2 1 0 2 0 0 0 0 2 2 2 2 0 1 1 1 0 0 1 1 2 2 0 0 0 1 0 2 1 1 1 1 0 0 2 1 0 0 0 0 0 0 0 1 1 0 1 0 0 2 0 1 1 0 0 2 1 0 1 1 1 0 1 0 0 1 0 0 2 2 0 2 1 0 1 2 0 1 2 1 2 0 1 1 2 0 0 0 0 1 0 0 1 0 0 0 0 1 0 0 1 0 0 1 0 0 1 2 0 0 0 0 1 0 1 1 1 2 1 1 0 0 0 1 2 0 0 0 0 0 2 0 1 1 2 0 1 1 2 2 1 1 0 0 0 1 0 1 2 1 0 1 1 1 0 1 0 0 0 1 2 1 1 2 2 1 2 2 0 1 1 0 0 0 1 1 1 2 0 0 0 2 0 0 0 0 0 0 0 0 0 0 0 0 0 2 0 0 2 0 0 0 0 1 1 0 2 0 0 0 0 1 0 1 0 0 0 1 0 1 2 0 0 2 2 2 0 0 0 0 0 1 1 0 1 0 0 0 0 2 2 2 2 0 0 0 1 2 0 1 1 1 2 0 1 1 2 0 0 1 1 2 2 1 2 0 2 2 2 1 0 1 1 0 0 0 0 0 1 0 0 0 0 0 1 0 0 2 2 1 0 1 0 0 0 2 0 1 0 1 1 1 0 0 0 0 0 0 0 2 0 1 1 2 1 1 0 0 0 0 2 0 0 1 0 0 1 0 2 0 2 2 1 0 1 0 0 0 0 0 1 0 0 0 0 1 2
82 1 1 1 0 1 1 2 0 2 1 0 1 2 2 0 0 1 1 0 0 1 0 2 2 0 1 0 2 0 2 0 1 1 0 0 2 2 0 2 2 0 0 1 2 0 1 0 0 0 0 0 0 0 1 0 0 0 0 1 0 1 0 1 1 2 1 0 0 0 0 1 1 1 0 1 1 0 1 1 1 0 0 1 1 0 0 0 0 2 0 0 0 2 1 2 1 1 0 1 1 0 0 1 2 1 2 0 2 0 0 2 0 0 2 2 2 0 0 2 2 0 1 2 1 0 1 1 0 1 0 0 0 0 0 0 0 0 0 0 1 0 1 0 0 0 0 1 1 2 0 0 0 0 0 0 1 1 0 0 1 1 0 2 1 2 0 1 0 1 0 1 1 2 1 1 1 0 0 1 1 1 0 2 2 2 1 1 1 0 2 2 1 0 1 0 1 0 0 0 0 0 0 1 1 0 0 1 0 0 1 0 2 0 1 2 0 1 2 1 0 0 2 0 0 1 1 0 0 2 0 0 1 1 1 1 0 1 0 0 0 0 1 2 2 2 0 0 2 0 0 0 0 0 0 1 0 2 1 0 1 1 0 0 0 0 0 0 1 0 1 0 1 1 0 0 0 1 2 0 1 0 1 1 2 1 1 2 0 2 0 1 0 1 2 0 2 0 0 0 0 0 1 1 0 0 0 1 2 2 0 2 1 0 1 0 2 1 1 1 0 0 2 2 1 0 1 1 1 2 2 1 1 0 0 0 0 0 2 1 0 1 2 0 0 2 0 0 1 0 0 0 0 0 0 0 0 0 0 1 0 1 2 0 2 0 1 1 1 0 0 2 0 2 1 0 0 0 2 0 1 1 0 0 1 2 0 0 0 0 1 1 2 0 2 1 1 1 1 1 0 1 0 1 1 0 1 1 0 0 2 0 0 0 1 0 1 0 0 0 0 1 1 1 1 1 1 0 1 0 0 0 1 1 1 0 1 1 1 0 1 1 1 0 1 1 1 1 1 0 0 1 0 2 1 1 0 0 1 0 2 1 1 0 1 1 0 1 1 1 1 1 0 2 0 1 1 0 0 1 1 1 2 2 1 1 0 1 0 1 1 2 0 1 1 0 1 2 2 2 0 2 1 1 1 0 2 0 0 0 0 0 2 0 1 0 1 1 0 1 1 2 2 2 0 2 0 1 0 2 0 1 0 1 2 0 1 0 2 2 1 0 0 1 1 2 1 1 1 0 1 2 1 0 1 0 0 0 1 0 0 0 0 0 0 0 0 0 1 0 1 1 0 0 0 0 0 1 0 2 0 1 1 0 0 0 0 1 0 1 0 2 0 0 1 0 0 0 0 0 0 1 0 0 0 1 1 0 1 1 0 0 1 2 1 1 1 1 1 0 0 0 0 0 0 1 1 0 0 0 2 0 0 0 0 0 2 1 0 1 1 0 0 1 2 2 2 1 1 0 0 1 1 1 0 1 2 0 2 0 0 0 1 1 1 2 0 1 0 1 1 1 2 0 0 2 2 0 1 0 0 0 2 1 2 2 1 0 0 2 0 0 0 0 0 0 0 0 1 1 0 0 1 1 0 0 1 0 0 0 1 1 1 0 1 2 0 1 1 1 0 0 0 2 1 0 2 1 1 0 0 0 0 2 0 0 0 1 0 1 0 0 1 1 2 0 0 1 0 0 0 0 1 0 0 2 1 0 1 0 0 0 2 0 0 1 2 1 0 2 0 0 2 0 0 0 0 0 0 0 0 2 0 0 0 2 1 2 0 2 0 2 2 2 0 0 0 1 0 1 0 1 0 1 0 0 1 0 0 2 2 0 0 0 2 2 2 1 1 1 0 1 2 0 0 0 0 1 1 2 0 2 2 0 0 1 0 0 0 0 0 0 0 0 0 0 1 0 0 0 1 0 2 2 0 2 0 1 0 0 0 2 0 0 0 1 1 0 0 0 0 0 1 2 2 2 1 1 0 2 2 0 0 0 0 1 0 1 0 0 0 0 0 0 1 1 1 2 0 0 0 1 0 0 2 2 0 0 0 2 0 0 0 0 0 1 2 0 2 0 0 2 2 0 1 0 1 1 0 1 0 0 0 1 0 0 0 1 1 1 1 0 2 2 2 0 2 2 1 0 2 0 0 1 1 0 2 0 0 1 0 1 1 0 1 1 0 0 0 0 0 0 0 1 0 1 0 0 1 0 0 1 0 0 0 0 0 1 0 0 0 1 0 0 0 1 0 0 1 0 0 0
83 0 0 0 0 0 0 2 1 1 1 0 0 1 0 0 0 2 1 0 0 2 0 1 1 0 1 0 2 0 2 1 0 0 0 0 2 2 0 2 2 0 0 1 2 1 0 0 0 0 0 0 2 2 0 1 0 0 1 0 0 1 0 1 2 1 1 0 0 0 0 1 1 1 1 1 1 0 2 0 1 0 0 1 1 0 0 0 0 2 0 0 1 1 0 1 0 1 0 1 1 0 1 1 2 0 2 0 2 0 0 1 1 1 0 2 1 0 1 1 1 0 2 0 0 1 0 2 1 2 1 1 0 0 0 0 0 0 0 0 1 0 0 1 0 0 0 1 1 1 0 0 0 0 0 1 2 1 0 0 0 0 0 2 1 1 1 1 1 1 0 1 2 1 2 1 2 0 0 2 0 2 1 2 1 0 2 0 0 0 2 2 0 1 2 2 1 0 0 0 0 0 1 2 2 0 0 1 1 0 0 0 1 0 2 2 0 0 2 0 0 0 2 0 1 1 0 0 0 1 0 0 0 0 2 2 0 2 0 0 0 0 2 1 1 1 0 0 1 0 0 0 0 0 0 2 1 2 0 1 0 1 0 0 1 0 1 0 1 1 0 2 0 0 0 0 1 2 2 0 0 0 1 1 2 0 1 2 0 2 0 2 1 1 2 0 2 1 1 0 1 0 2 0 1 2 0 0 2 0 0 0 2 1 0 0 1 0 0 0 0 1 1 1 2 0 0 1 1 1 1 2 1 0 0 0 0 0 2 1 0 0 0 0 1 1 0 1 0 2 2 0 1 1 0 0 0 1 0 0 0 0 2 0 2 0 0 1 1 0 0 2 0 2 0 1 0 0 1 1 1 0 0 0 1 1 0 0 0 0 1 1 0 0 2 1 0 1 0 0 0 0 0 2 2 1 0 1 0 0 0 0 0 2 0 1 0 1 0 0 0 2 1 1 0 1 0 1 2 1 1 0 0 1 0 1 1 1 1 0 0 1 1 1 0 1 0 0 1 0 0 0 0 1 1 0 1 0 1 0 2 1 0 1 0 1 0 1 1 1 0 0 0 2 2 0 2 0 0 0 0 1 2 2 1 1 0 0 1 0 1 0 0 2 0 0 0 1 1 1 1 2 0 0 0 2 1 2 1 0 0 1 1 2 0 0 0 0 0 1 1 2 2 2 2 2 0 0 0 2 0 1 0 1 0 1 1 0 0 1 2 2 0 0 0 1 0 1 1 0 0 0 1 1 1 0 0 0 0 1 1 0 1 0 0 1 2 1 1 0 0 1 0 0 0 0 0 1 0 2 0 0 2 0 0 1 1 0 0 0 2 0 0 0 0 0 0 0 0 0 0 2 0 1 0 2 0 0 1 1 0 0 1 1 1 1 1 1 0 1 0 1 0 0 0 0 1 0 0 0 0 1 0 0 0 0 2 0 0 0 0 1 0 1 2 1 1 1 2 0 1 1 0 2 1 2 2 1 1 0 0 0 1 2 2 2 1 1 1 0 0 0 1 0 1 2 1 0 0 0 1 0 2 1 2 2 0 0 0 1 0 0 0 0 0 0 1 0 1 1 0 0 1 1 0 1 1 2 0 0 0 0 0 0 0 0 0 0 0 0 0 0 0 2 2 2 0 1 0 0 1 0 1 2 1 1 0 0 1 0 0 1 0 0 1 1 0 1 0 1 0 1 2 1 1 2 1 1 2 0 0 1 2 0 0 2 2 2 0 2 0 0 1 0 0 1 0 0 0 1 0 1 1 1 1 1 0 1 0 2 0 2 1 1 1 0 0 1 0 2 0 0 0 1 0 0 1 0 1 0 2 1 0 0 1 1 2 0 1 1 1 1 1 1 1 2 1 1 0 1 0 0 1 0 0 2 0 1 1 0 1 0 0 0 0 0 1 0 0 1 1 0 1 1 0 0 0 0 0 0 0 2 0 0 0 1 1 0 1 0 0 0 0 0 2 2 1 1 1 2 2 0 0 0 0 1 0 1 0 0 0 0 1 1 2 2 2 2 0 2 2 0 2 0 2 2 0 1 0 2 0 1 0 0 1 1 2 1 1 1 0 2 1 0 0 0 1 0 1 0 1 0 0 0 2 1 0 2 2 1 1 1 2 1 1 2 0 0 0 0 2 1 0 2 1 0 2 0 0 1 1 1 2 0 1 1 1 0 1 1 0 0 0 0 0 0 0 0 2 1 1 0 0 2 0 1 1 0 1 0 0 0 2 0 0 0 0 0 0 0 0 0
84 0 0 1 0 1 2 1 0 1 1 0 0 0 0 0 0 1 1 0 0 1 1 1 1 0 1 0 1 2 2 1 2 1 0 0 2 1 0 2 2 0 0 2 2 2 1 0 0 1 1 1 2 1 1 0 0 0 0 1 0 1 0 1 1 2 1 1 0 1 1 0 1 1 1 1 1 0 1 0 2 0 0 1 1 0 1 0 0 2 0 1 1 1 0 1 0 1 0 2 1 0 0 2 2 0 2 1 1 1 1 2 1 1 0 1 1 0 1 1 1 0 1 2 1 0 1 0 0 1 0 0 0 0 1 1 0 0 0 0 0 0 0 0 0 0 0 1 1 2 1 1 2 0 1 0 1 2 1 0 1 1 1 2 1 1 0 0 0 1 1 1 0 0 0 0 1 1 0 0 0 0 0 1 0 0 1 1 0 0 1 1 0 2 2 1 1 0 0 1 1 1 0 2 2 0 0 0 2 0 1 0 2 0 2 2 1 0 1 0 0 0 2 0 0 0 0 0 0 0 0 0 1 0 0 0 0 1 0 0 0 0 2 1 1 1 0 0 2 0 0 0 1 0 0 2 1 2 1 0 2 2 0 0 0 0 0 2 0 0 0 2 1 1 0 0 0 0 1 0 0 1 1 2 2 0 2 2 0 2 0 0 0 1 2 0 2 0 0 0 0 0 2 0 0 0 0 0 0 0 0 1 1 1 1 0 2 1 1 1 0 0 2 0 2 0 0 1 0 2 1 1 0 0 0 0 0 0 2 0 0 0 2 0 0 0 1 0 1 1 1 1 0 2 0 0 1 0 1 1 1 1 0 0 0 0 1 2 2 0 0 2 1 2 0 1 0 0 1 1 1 1 0 0 0 0 0 0 0 1 0 0 1 0 2 1 0 0 0 1 0 1 0 2 2 1 0 0 0 0 0 0 0 0 2 0 1 0 0 0 0 0 0 2 0 1 0 1 2 1 1 0 0 1 1 1 0 2 0 0 1 1 0 2 0 1 1 1 1 1 1 0 0 1 2 1 1 2 1 1 0 2 0 1 0 1 1 2 2 0 1 1 2 1 0 1 0 0 0 1 1 1 1 1 0 1 0 0 2 1 0 2 1 1 1 0 1 1 1 1 1 1 2 1 2 1 1 1 0 0 0 2 1 1 0 0 0 0 0 2 2 1 1 1 0 1 1 1 1 1 1 1 0 0 0 1 1 0 2 2 1 1 0 1 1 2 1 1 1 1 0 1 0 0 0 0 0 0 2 0 0 0 0 0 0 1 1 0 0 1 0 0 1 0 1 2 2 0 0 0 2 0 1 0 0 0 0 0 0 0 0 1 0 0 0 0 0 1 1 1 1 1 1 0 1 2 1 0 1 1 2 0 1 2 2 2 2 0 0 0 0 0 1 1 1 0 0 2 0 0 0 1 0 0 0 0 2 2 0 1 0 0 0 1 1 1 2 1 1 1 0 2 2 0 0 2 2 0 1 0 0 0 2 1 1 1 1 0 2 0 0 0 2 0 0 2 1 0 0 0 1 0 2 0 2 2 1 1 0 0 0 1 1 1 0 1 0 0 1 1 0 0 0 0 1 0 1 2 0 0 1 1 0 0 1 1 1 2 1 1 1 0 0 2 2 2 1 1 0 0 0 0 0 2 0 0 1 1 0 1 0 1 1 1 1 1 0 0 0 0 0 0 1 0 0 1 1 0 2 0 0 0 2 0 0 1 1 2 0 2 0 0 1 0 0 0 0 0 0 2 0 1 0 0 0 0 2 2 1 1 0 0 0 0 0 0 1 2 0 2 0 1 1 2 1 0 1 0 1 1 2 0 1 1 0 1 1 1 1 1 1 1 0 1 0 1 1 1 0 1 0 1 1 1 0 2 0 1 1 2 0 2 0 0 0 0 0 0 0 0 1 0 1 1 1 0 1 0 0 0 0 1 0 0 0 1 2 0 1 0 2 1 1 0 2 1 0 1 1 1 1 0 0 0 0 0 0 0 0 0 0 0 1 0 1 1 1 2 0 0 0 2 1 1 2 2 0 0 0 1 0 1 0 0 0 2 2 0 1 0 0 1 2 2 2 1 2 2 1 0 1 0 0 2 0 0 0 1 1 0 0 0 2 1 0 0 0 0 0 0 2 0 2 0 1 0 1 0 0 0 2 0 0 0 2 0 1 0 1 1 0 0 1 1 0 1 0 0 0 0 0 2 0 1 0 1 1 1 0 1 0 0 0 0 0 1 0 0 1 0 1 2
85 0 0 1 0 0 1 1 0 1 1 1 0 1 0 0 0 0 0 1 0 1 0 2 2 0 1 0 2 0 2 0 0 0 0 0 2 1 0 0 0 0 0 1 2 1 2 0 0 0 0 1 0 2 0 0 0 0 0 1 0 0 0 1 2 1 1 0 0 0 0 0 2 2 1 2 2 0 2 0 0 0 0 1 1 0 1 1 1 1 0 1 1 2 1 2 1 0 0 1 0 1 1 1 2 0 2 1 1 1 0 1 0 1 0 1 1 0 1 0 0 1 2 1 0 1 1 0 0 0 0 0 1 0 0 0 1 0 0 0 0 0 0 0 0 0 0 1 1 1 0 0 0 1 0 0 1 0 0 1 2 1 0 2 0 2 1 2 0 2 2 0 0 1 2 1 1 1 0 0 0 2 0 1 1 1 0 1 1 0 1 2 0 2 2 2 1 0 0 0 0 1 1 1 1 1 0 1 2 0 1 0 0 0 2 2 0 0 1 2 0 0 1 1 1 0 2 1 1 1 1 1 2 1 1 1 0 1 0 0 0 0 2 1 1 1 0 0 2 0 0 0 0 0 1 1 0 1 0 0 0 0 0 1 0 0 0 0 1 0 1 1 2 2 0 0 1 0 1 0 0 0 2 2 2 0 2 2 0 2 0 0 1 2 2 1 1 0 0 0 0 0 2 0 0 1 0 1 2 2 0 2 1 2 0 0 2 0 0 0 1 1 1 1 2 0 0 2 2 0 2 1 0 0 0 0 0 2 0 1 0 1 1 0 0 0 0 0 0 0 0 0 0 1 0 0 1 0 0 1 0 0 2 2 2 0 0 2 2 1 1 1 0 2 0 1 0 0 1 1 1 2 0 0 0 0 0 0 0 0 0 1 0 0 2 1 1 0 0 0 0 0 0 1 1 1 0 0 0 0 1 0 0 1 1 0 1 0 0 0 1 0 0 1 1 2 1 1 1 0 1 0 0 2 0 0 2 2 1 1 1 1 2 0 0 1 1 1 1 0 0 0 0 2 1 1 0 1 0 1 1 1 1 1 1 2 0 1 1 1 1 1 1 2 1 1 1 0 0 1 1 2 2 1 1 0 0 0 1 0 1 1 0 1 1 0 1 0 0 2 0 2 2 2 2 0 2 1 0 1 0 1 0 0 1 0 0 0 0 0 0 2 1 1 0 2 1 0 0 2 0 2 0 0 2 1 1 0 2 2 1 1 0 1 1 1 1 2 0 0 0 0 0 0 1 1 1 1 2 0 0 0 1 0 0 1 1 0 2 2 1 1 2 0 2 2 2 1 0 2 0 0 2 0 1 1 1 2 2 2 1 0 0 0 0 0 0 0 0 0 0 1 0 0 0 2 1 0 2 2 0 0 0 1 1 1 0 1 0 0 0 0 0 0 0 0 1 1 0 0 1 1 0 0 0 1 2 1 0 1 0 1 1 1 0 0 2 2 1 0 0 1 0 1 0 2 1 0 2 0 0 0 1 0 1 1 0 1 0 0 0 1 1 0 0 2 1 0 1 0 0 0 2 1 1 1 0 1 0 1 0 1 0 1 1 0 0 0 0 0 0 0 0 2 0 0 2 0 0 1 0 0 0 0 0 0 0 1 1 1 0 0 0 2 2 1 1 1 1 0 1 1 0 2 1 1 1 0 1 1 0 1 0 0 1 0 1 1 0 0 0 0 1 0 0 2 1 0 0 0 0 0 2 1 0 1 2 1 1 0 1 0 1 1 1 0 0 0 1 1 0 2 0 0 0 2 0 1 0 2 0 2 2 2 2 0 1 1 0 1 0 2 0 1 0 0 1 0 2 0 1 0 1 1 0 1 1 2 2 2 1 2 2 1 0 1 1 2 0 2 0 2 2 0 0 2 0 0 0 0 0 0 0 0 0 0 0 0 0 0 2 1 2 2 0 0 0 0 0 0 0 1 1 0 1 1 0 0 2 0 0 0 2 1 2 2 0 0 0 1 1 0 0 0 0 1 0 2 1 0 0 0 0 0 2 2 2 1 1 0 0 1 2 0 0 1 1 1 0 1 1 1 1 1 1 1 1 1 2 1 0 2 2 1 1 0 0 0 1 0 0 0 0 1 0 1 1 1 1 0 0 0 2 0 0 1 0 2 1 0 2 0 1 1 1 0 2 0 0 0 1 0 1 0 1 0 0 0 1 1 0 0 0 0 0 0 0 0 0 0 0 2 0 1 0 0 1 0 1 0 0 1 1 0 0 0 0 0 0 0 0 2
86 1 0 2 0 0 2 2 0 1 0 0 1 1 1 0 0 2 0 0 0 2 0 2 2 0 1 0 2 0 2 0 1 2 1 1 0 2 0 1 1 0 0 0 0 2 0 0 0 0 0 1 0 0 2 1 0 0 0 0 1 0 0 0 1 1 1 1 0 0 0 1 2 2 0 2 2 0 1 0 0 0 0 2 2 0 0 0 0 2 0 1 1 2 0 1 0 1 0 2 0 0 0 0 2 1 2 2 0 2 1 1 1 1 1 1 1 0 0 2 2 0 1 2 1 0 1 2 1 2 0 0 1 0 0 0 0 0 0 0 0 0 0 0 1 0 0 0 0 1 1 2 0 0 0 0 0 2 1 0 1 1 0 2 0 1 0 2 0 0 0 0 0 2 1 1 1 0 0 1 0 1 0 2 1 1 1 1 1 0 1 1 0 1 1 1 1 0 0 0 0 0 0 2 1 0 1 1 1 0 2 1 1 0 2 2 0 0 1 1 1 1 1 1 1 1 2 0 0 1 0 0 0 0 0 0 0 2 0 0 0 0 2 2 2 2 0 0 2 0 0 0 0 0 1 1 0 1 0 0 0 0 0 0 1 1 0 0 2 1 0 2 0 0 0 0 0 2 0 0 1 1 0 1 2 2 0 2 0 1 1 1 0 2 2 0 2 2 1 1 0 0 2 0 0 0 1 0 0 0 0 1 2 1 2 0 2 0 1 1 1 0 1 0 0 0 1 1 0 1 2 2 1 0 0 0 0 2 0 0 0 0 2 0 0 0 0 0 0 1 1 0 1 1 0 0 0 1 0 1 0 0 1 0 1 0 1 2 2 0 0 2 0 1 1 0 0 0 1 1 2 1 0 0 2 1 0 0 0 1 0 0 0 0 2 0 0 1 1 1 0 1 0 0 0 0 2 2 0 0 0 0 0 1 1 1 1 1 0 0 0 1 0 0 1 2 0 0 1 0 1 0 0 1 0 0 1 0 0 0 2 0 1 1 1 2 2 0 0 0 0 0 0 1 2 1 1 1 1 1 1 2 0 0 1 1 1 1 1 1 2 1 1 1 1 0 0 0 0 1 1 2 2 2 0 1 1 0 2 0 0 2 0 1 0 0 0 2 2 1 1 2 2 2 2 0 1 2 1 0 0 1 1 0 0 0 0 1 0 1 1 2 2 2 2 2 0 0 0 2 0 1 0 0 0 0 1 0 2 2 1 1 0 1 1 0 1 1 1 0 1 1 0 0 0 1 0 0 0 0 0 1 1 1 1 1 2 0 2 2 2 2 0 0 0 0 0 0 0 0 1 0 1 0 0 0 0 1 0 1 1 1 1 0 0 0 0 0 0 1 1 2 1 0 0 2 2 0 1 1 1 0 0 1 0 0 0 1 1 0 0 0 1 1 1 1 1 0 0 0 0 2 0 0 0 1 2 1 0 0 0 2 0 0 1 1 2 0 1 0 0 1 2 0 0 0 2 0 0 0 0 0 0 1 0 1 0 1 1 1 1 1 1 0 0 2 1 1 2 1 0 1 1 0 1 1 0 1 0 1 0 1 0 0 0 2 0 0 0 0 0 0 1 1 0 1 1 2 0 0 0 0 0 0 0 1 0 2 2 2 0 0 1 1 1 2 0 0 0 0 1 0 0 2 0 0 2 1 0 1 0 0 0 0 1 0 0 0 0 0 0 0 0 0 0 2 0 0 1 0 0 0 2 0 0 0 2 2 0 2 0 0 1 1 1 0 0 0 1 1 0 2 1 1 1 1 0 2 1 2 0 1 0 1 1 1 0 1 0 1 0 1 0 1 0 0 2 0 0 2 2 0 1 1 1 2 2 2 2 2 2 2 1 0 1 1 0 1 0 1 0 1 1 1 0 2 0 0 0 0 0 0 0 0 0 0 1 0 0 0 2 1 1 2 0 0 0 1 1 1 1 2 0 1 0 0 1 0 2 1 1 0 1 1 1 2 0 2 1 1 1 0 0 0 0 1 0 2 1 0 2 0 1 1 2 2 2 1 1 0 0 1 2 1 1 1 1 1 0 2 0 1 1 1 2 0 0 0 0 0 0 0 1 2 0 1 1 1 1 0 1 1 0 1 1 0 0 1 1 1 0 0 1 1 1 1 1 1 0 1 1 0 2 0 0 0 0 0 0 0 0 0 1 0 2 0 0 1 1 0 0 0 0 1 0 1 0 0 2 0 0 0 0 2 0 0 1 0 0 0 0 0 0 0 0 1 0 0 0 0 1 1
87 0 0 1 0 0 0 1 0 0 0 1 0 1 0 0 0 0 1 0 0 2 0 2 2 0 1 0 1 2 2 1 1 2 0 1 1 2 1 0 0 0 0 0 0 1 0 0 0 0 0 1 2 2 0 0 0 0 0 1 0 0 0 1 0 0 0 1 0 0 0 0 2 2 2 2 2 1 2 0 0 0 1 1 2 0 0 2 2 2 1 2 1 1 1 1 1 1 0 2 0 0 0 1 2 1 2 2 0 2 1 1 0 1 0 2 1 0 0 2 2 0 2 1 0 0 1 0 0 1 0 0 0 0 0 0 0 0 0 0 0 0 0 0 1 0 0 0 0 0 0 0 0 0 0 0 1 2 0 0 1 0 0 2 1 1 0 1 0 2 1 0 0 2 2 0 2 0 1 1 0 2 1 2 1 0 2 1 0 1 0 2 0 1 2 1 2 1 0 0 0 0 0 0 0 2 2 1 1 0 2 0 2 0 2 2 0 1 1 1 0 0 1 1 1 1 2 1 1 0 0 0 0 0 0 0 0 1 0 0 0 0 1 2 2 2 0 0 2 0 0 0 0 0 1 2 1 1 0 0 0 0 0 0 0 0 1 0 2 0 0 2 0 0 0 0 0 2 2 0 1 0 1 1 2 1 0 2 0 2 0 0 1 2 2 0 2 0 0 0 0 0 2 0 2 0 1 1 1 1 0 0 2 0 1 0 2 0 1 1 1 0 1 2 0 0 0 2 2 2 2 2 0 0 0 1 0 1 1 1 0 0 0 0 0 1 1 0 1 2 2 0 0 0 0 0 0 1 0 1 0 0 2 2 1 1 0 2 2 0 0 2 0 2 0 0 0 0 0 2 0 1 0 1 1 0 0 1 1 0 0 0 0 0 2 0 1 2 0 0 0 0 0 2 2 1 0 1 1 1 0 1 1 0 1 0 0 1 0 0 0 2 0 2 2 2 1 0 1 1 1 0 0 2 0 0 1 0 0 0 2 0 1 1 0 0 1 1 2 1 1 0 0 2 1 1 0 1 1 1 1 2 0 0 0 0 0 2 2 0 1 1 2 1 0 0 0 0 0 2 0 2 2 2 2 0 0 0 1 1 0 2 0 0 1 0 0 2 2 2 0 2 1 1 1 1 2 1 0 2 0 0 0 0 2 0 0 0 0 0 1 2 2 2 1 2 0 1 1 2 0 1 0 0 1 0 1 0 1 1 0 0 0 1 1 1 2 1 1 0 1 1 1 0 1 2 0 0 1 0 0 0 0 0 0 1 1 1 2 1 1 1 0 0 0 0 0 1 0 1 1 1 1 0 1 1 1 0 0 0 0 1 0 0 0 0 0 0 0 0 0 2 0 0 0 2 1 0 0 0 1 0 0 1 0 0 0 1 0 1 1 1 0 1 1 0 0 1 0 0 0 2 0 0 0 1 2 0 1 0 0 1 1 1 2 1 2 1 0 1 0 2 2 0 0 1 2 0 1 0 0 0 2 1 1 2 0 0 1 1 1 0 1 0 0 2 2 0 1 0 0 0 2 0 1 1 2 0 0 2 0 0 0 0 0 0 0 1 0 1 1 0 0 1 0 0 1 2 0 0 1 0 0 1 0 1 0 0 0 0 0 0 1 2 0 2 1 0 0 0 0 0 0 2 1 1 0 2 0 2 0 0 0 0 0 1 0 0 0 0 0 0 0 1 0 0 1 0 1 1 0 0 2 0 0 1 2 0 0 1 1 0 0 0 0 0 0 0 1 0 0 2 0 0 1 0 0 1 0 1 0 2 2 2 1 0 1 1 0 1 1 1 0 2 0 0 2 0 0 2 2 0 0 0 1 1 1 2 2 2 2 2 1 1 0 1 1 1 0 2 0 1 2 0 0 1 1 0 0 0 0 0 0 1 0 0 1 0 0 0 1 0 0 2 0 0 0 0 0 0 1 2 0 0 1 0 2 0 1 0 0 0 1 1 1 2 0 0 0 1 2 0 0 0 0 0 0 1 0 0 0 0 0 0 0 0 0 2 1 0 0 1 1 1 2 1 0 0 0 1 1 1 1 1 1 1 1 0 2 0 0 2 1 2 2 1 2 1 0 0 0 1 1 2 0 1 0 0 1 1 0 0 2 0 1 0 0 1 0 1 2 0 1 1 1 0 2 0 0 1 0 1 1 0 1 1 2 0 0 0 0 0 1 1 0 1 0 1 1 0 0 1 0 1 1 0 1 0 1 0 0 1 0 1 0 0 0 1 1 0 0 1
88 0 0 0 0 1 1 1 0 1 0 1 0 0 0 0 0 1 1 2 1 2 0 0 1 1 1 0 0 2 2 0 1 0 0 1 1 1 1 0 0 0 0 0 2 0 2 0 0 0 0 1 1 1 1 0 1 0 0 1 0 1 0 0 0 0 0 0 0 1 1 1 1 1 1 1 2 0 1 0 0 0 0 1 1 0 0 1 1 2 0 1 1 2 1 1 1 0 0 2 0 0 0 2 2 0 2 2 0 2 2 2 0 0 0 1 0 0 1 1 1 1 2 0 0 2 0 2 1 2 1 1 0 0 0 0 0 0 1 0 0 0 0 0 0 0 0 0 0 0 0 0 0 0 0 0 0 0 1 1 1 1 0 2 1 2 1 1 0 1 1 0 1 2 2 0 2 1 0 1 0 2 0 2 2 2 2 0 0 0 1 1 0 1 1 2 1 0 0 0 0 1 0 0 0 0 0 1 1 0 0 0 0 0 2 2 1 0 1 2 0 0 1 0 1 1 2 0 0 0 0 0 0 0 0 0 0 2 0 0 0 0 2 1 1 1 0 0 2 0 0 0 0 0 0 1 0 2 1 0 1 1 0 0 1 0 0 1 1 0 0 1 2 2 1 1 0 2 1 0 1 0 1 2 1 0 0 1 0 1 1 0 1 2 2 1 0 1 1 0 0 0 2 0 0 0 1 0 1 1 0 1 2 1 2 1 1 1 0 1 0 1 2 1 2 0 0 1 0 0 2 0 0 0 0 0 0 1 1 1 1 1 2 0 1 0 2 0 0 0 0 0 1 2 1 2 2 2 0 1 0 0 2 1 2 0 1 1 1 0 0 2 0 2 0 0 0 1 1 1 0 2 0 0 1 1 0 0 0 0 0 0 1 0 2 0 0 1 0 0 0 0 0 1 1 1 1 2 0 0 0 0 0 0 1 0 1 0 0 0 0 0 0 1 1 2 1 0 0 0 0 0 1 0 1 1 0 1 1 0 1 1 1 1 1 1 1 0 1 0 0 0 0 1 2 1 1 1 0 1 1 1 1 1 1 2 0 2 2 0 0 0 1 1 1 1 1 0 0 0 0 2 1 1 1 0 0 0 1 1 0 2 0 1 1 0 1 1 1 2 0 2 1 0 1 2 1 1 1 0 0 1 1 1 1 0 1 0 0 0 1 2 2 2 1 2 0 0 0 2 0 1 0 1 1 0 1 0 0 1 0 0 0 2 1 0 1 2 0 0 0 0 1 1 1 0 0 0 1 1 1 0 1 1 1 0 1 0 1 0 0 1 1 0 1 1 1 0 0 0 2 0 1 0 0 1 1 1 1 1 0 1 1 1 1 0 1 0 0 0 0 2 0 0 0 1 1 0 1 2 1 0 0 0 0 0 0 1 1 0 0 0 1 1 1 0 0 1 0 0 0 2 0 0 0 0 1 0 0 0 0 1 0 1 1 0 1 1 2 0 0 1 1 1 0 2 0 0 1 0 0 0 1 1 1 1 1 2 0 0 0 0 1 0 0 2 2 0 0 0 0 0 1 0 0 1 0 1 0 1 1 0 0 0 1 0 1 0 0 0 0 0 0 0 0 0 1 2 0 0 1 0 0 0 0 0 0 1 1 1 0 0 0 2 2 0 2 1 1 0 1 1 0 1 1 1 0 0 0 0 0 0 0 0 0 0 0 1 1 0 0 0 0 0 0 2 0 0 1 0 0 1 2 0 0 0 2 1 0 2 0 0 1 1 1 1 0 1 0 1 0 1 0 0 0 1 0 2 0 2 0 2 1 2 1 1 0 1 0 1 0 1 0 2 0 0 1 0 0 2 2 0 1 1 0 1 1 2 1 2 0 1 0 1 0 1 1 0 0 1 0 0 1 1 0 0 0 0 1 0 1 1 0 0 0 0 0 1 0 0 1 0 0 2 0 0 0 0 0 0 1 2 1 0 0 2 2 0 1 0 0 0 1 0 2 1 0 1 1 1 1 1 0 0 0 0 1 0 0 0 0 0 1 0 0 0 0 1 0 2 1 0 2 0 1 0 2 1 0 2 0 1 1 1 2 0 0 1 2 0 1 1 2 0 0 0 1 1 1 0 0 0 0 2 0 0 0 0 0 1 0 0 2 1 1 1 0 0 0 0 2 1 2 0 1 0 1 0 0 0 1 0 0 1 0 1 1 0 1 1 0 1 0 0 0 1 1 0 1 0 0 1 0 2 0 0 0 1 0 1 0 0 0 0 0 1 0 0 0 0 0 0
89 1 0 1 0 0 1 1 0 1 1 0 0 0 0 0 0 1 1 2 1 0 0 1 1 1 1 0 2 0 2 1 0 2 0 0 2 1 0 1 1 1 0 1 2 0 1 0 0 0 0 1 0 1 1 1 0 0 0 0 2 0 0 0 1 1 1 0 0 1 0 1 2 2 2 2 2 1 2 0 1 0 0 0 0 1 0 1 1 2 1 2 2 2 1 1 1 1 1 1 1 0 0 2 2 0 2 2 0 2 2 2 1 2 1 2 2 0 1 1 1 0 1 2 1 1 0 1 1 1 0 0 0 0 0 0 0 0 0 0 1 0 1 0 1 0 0 0 0 0 0 1 0 1 0 0 0 0 1 2 2 1 0 2 2 1 1 1 2 0 0 2 1 2 1 0 2 0 1 1 0 2 1 2 2 1 2 1 0 0 2 2 0 0 0 1 1 0 0 1 1 1 1 2 2 0 0 1 2 0 2 0 0 1 2 2 1 1 1 1 1 1 2 0 1 1 0 0 0 1 0 0 0 0 1 1 0 1 0 1 0 0 2 2 2 2 0 0 1 0 0 0 0 0 0 1 1 2 0 2 0 2 0 0 1 1 0 0 2 0 0 2 1 1 1 0 0 1 2 0 0 0 2 2 2 0 2 1 0 2 0 0 0 2 2 0 2 1 0 1 0 1 1 0 0 0 1 1 1 1 0 1 2 0 1 0 1 0 1 1 0 1 1 1 0 0 1 0 0 0 2 0 1 0 0 0 0 1 1 1 0 1 1 0 0 2 0 0 2 1 1 0 1 2 1 1 1 2 0 1 0 0 0 0 0 0 2 0 1 1 1 1 0 2 0 1 0 1 0 2 2 0 0 0 1 1 0 0 0 1 0 1 0 0 1 0 0 1 1 1 0 1 0 1 1 0 1 0 0 0 1 0 0 0 2 0 1 0 0 0 1 0 1 0 0 2 0 0 1 0 0 1 2 0 2 0 0 1 1 1 1 1 2 0 0 1 1 1 1 0 0 0 0 2 1 0 1 0 1 0 2 1 2 0 1 1 0 1 1 1 1 1 1 2 1 0 0 0 0 2 2 0 1 1 1 1 0 0 0 2 0 2 0 2 0 0 0 0 0 2 0 2 0 0 0 2 1 1 0 1 0 1 1 0 1 0 1 0 0 1 1 1 2 2 1 2 0 0 0 2 0 1 0 0 1 0 1 0 1 1 1 1 0 1 1 0 2 0 2 0 1 1 1 1 0 0 0 1 0 1 1 0 0 0 0 1 1 1 0 0 1 2 0 0 0 0 0 0 1 1 0 0 1 0 1 1 1 2 1 2 0 2 1 1 1 0 1 0 0 0 0 1 1 0 0 2 1 0 1 1 1 0 0 1 1 0 1 2 1 0 0 0 0 1 1 0 0 2 0 0 1 1 1 0 0 1 2 2 1 0 2 0 0 0 1 1 2 1 1 0 1 1 0 2 0 2 1 0 2 0 0 0 2 1 1 1 0 0 0 1 1 0 1 0 0 2 1 0 0 0 0 0 1 0 1 1 0 0 0 1 0 1 0 2 2 0 0 0 2 2 1 0 0 1 2 0 0 0 1 2 0 0 1 0 0 0 0 2 2 2 0 0 0 2 0 1 2 2 2 0 0 0 0 2 1 0 1 2 0 2 0 0 0 0 0 0 0 0 0 0 0 0 1 0 0 2 0 0 1 0 0 0 2 0 0 0 1 2 0 2 0 1 2 0 0 1 0 0 2 2 0 0 0 0 1 0 1 2 0 1 1 2 1 2 2 1 1 0 0 1 0 2 0 2 0 0 2 0 0 2 2 1 1 1 0 2 1 1 0 0 0 0 1 1 0 2 1 1 0 1 0 1 1 0 0 2 0 0 0 0 1 1 0 0 0 0 0 0 1 0 1 0 1 2 0 0 0 0 0 0 0 2 0 1 1 0 2 0 2 0 0 0 2 1 2 2 1 1 1 1 1 0 1 1 0 0 1 2 0 0 0 0 0 0 1 1 1 2 0 1 0 0 2 0 0 1 1 2 0 2 0 1 0 0 1 2 2 1 2 1 0 2 2 0 0 0 0 0 0 0 0 0 0 2 0 0 0 1 2 1 1 1 2 1 1 1 0 0 0 0 0 0 0 2 1 0 2 1 1 0 0 0 2 0 2 1 2 0 1 1 0 0 0 0 0 0 0 0 1 0 0 1 0 2 0 1 1 0 0 0 0 0 0 0 0 0 0 0 0 0 0 2
90 1 0 2 0 2 2 2 0 2 2 0 1 2 1 0 0 1 1 1 1 1 0 1 1 0 2 0 2 2 1 0 1 2 0 1 1 2 0 0 0 1 0 0 1 0 0 0 0 0 0 1 1 2 0 0 0 0 0 0 0 1 0 2 0 0 0 0 0 1 0 1 2 2 1 2 2 0 1 1 1 0 1 0 2 0 0 0 0 1 0 0 1 0 0 1 0 0 0 0 0 0 0 2 2 0 2 1 1 1 1 2 1 2 0 2 1 0 1 1 1 0 2 2 0 2 0 1 1 1 1 1 0 0 0 0 0 0 0 0 0 0 0 0 1 0 0 0 0 1 1 1 0 0 0 0 1 1 0 0 0 0 0 1 1 2 0 1 0 0 0 1 1 2 2 2 1 1 0 1 0 2 0 2 2 2 2 1 0 0 1 1 1 1 2 2 1 0 0 0 0 0 1 1 1 1 1 1 0 0 2 0 1 0 1 2 0 0 1 1 1 1 2 0 1 1 1 0 0 1 0 0 0 0 0 0 1 2 0 0 0 0 2 1 1 1 0 0 2 0 0 0 0 0 0 2 1 0 0 0 0 0 0 0 0 0 1 0 1 0 0 2 1 1 0 0 0 1 2 0 1 1 0 1 1 0 0 1 0 1 1 1 0 1 2 1 1 0 0 0 0 0 1 1 0 0 0 1 1 1 1 1 1 0 2 0 2 0 0 0 0 1 0 1 1 0 0 1 1 0 2 2 1 1 0 0 1 1 0 2 1 1 1 0 1 1 0 0 2 1 1 0 0 1 0 0 0 2 0 0 0 0 1 0 1 1 0 2 2 0 0 1 1 1 1 1 0 1 0 2 0 1 0 0 1 0 0 1 1 0 0 2 2 0 2 2 2 1 0 0 0 0 0 2 2 0 2 0 0 0 0 0 0 1 1 2 0 0 0 0 1 0 0 2 1 2 1 1 1 0 1 0 1 1 2 1 0 1 0 0 2 0 1 1 2 2 2 0 1 1 1 0 0 2 0 0 0 0 1 0 2 0 0 1 0 1 0 2 2 0 0 0 1 2 0 0 0 0 0 1 1 1 2 2 1 0 0 1 1 0 0 1 1 2 2 0 1 1 1 2 0 2 1 1 1 1 2 2 1 0 0 1 1 0 1 0 0 0 0 2 1 2 2 2 0 2 0 0 0 2 0 1 0 0 0 1 1 0 0 0 0 0 0 1 0 2 1 1 1 0 0 0 0 0 1 2 0 1 0 1 1 0 1 0 0 1 1 1 0 0 0 0 0 0 0 0 0 0 0 0 1 0 0 0 0 0 0 0 0 0 1 1 1 0 0 0 1 0 0 0 0 2 1 0 0 2 2 0 1 0 0 0 1 1 1 1 1 1 0 0 0 0 0 0 0 0 0 0 0 0 1 0 0 1 0 1 2 0 0 1 0 0 0 1 2 2 2 2 1 0 0 1 1 1 0 2 2 0 1 0 0 0 1 2 2 2 1 0 2 0 0 1 1 0 0 1 0 0 0 0 0 0 1 0 1 1 0 0 1 2 0 1 0 0 1 0 1 0 1 0 0 1 0 1 1 0 1 1 0 0 0 0 0 0 1 2 0 1 1 1 0 0 0 2 2 2 0 0 0 0 1 0 1 1 1 1 1 0 1 1 0 1 0 0 0 0 0 0 0 1 0 1 0 0 0 1 0 0 2 0 0 2 2 0 0 1 2 1 0 1 1 0 2 1 1 0 0 0 2 2 1 1 0 0 0 2 0 1 0 2 0 2 1 2 2 1 1 0 1 1 1 0 0 2 0 0 2 0 0 2 2 0 0 0 1 2 2 1 1 2 2 2 1 1 0 1 1 1 1 2 0 2 1 0 0 0 0 0 1 0 0 0 0 0 1 0 0 0 0 0 2 0 1 1 0 0 0 0 0 0 1 2 2 0 0 0 1 0 1 0 0 0 1 1 2 2 0 1 1 2 2 0 1 1 0 1 0 2 0 0 0 0 1 0 2 2 2 1 1 1 0 2 2 0 1 2 0 2 1 1 0 0 0 0 1 1 2 1 2 1 0 2 2 2 2 0 0 1 0 0 0 0 0 1 1 1 0 0 1 0 0 0 1 1 0 2 1 1 0 0 2 0 1 1 1 0 1 1 0 2 1 1 1 0 1 0 1 1 2 2 1 1 0 0 0 0 0 0 1 1 1 1 0 1 0 0 0 1 0 1 0 0 1 2 1 0 0 0 0 0 1 2
91 1 0 0 0 0 1 2 0 1 0 0 0 1 0 0 1 1 1 0 0 2 0 0 0 1 1 0 2 0 2 0 0 2 2 0 2 1 0 1 1 0 0 0 0 1 1 0 1 0 0 2 0 0 1 0 1 0 0 2 0 0 0 0 0 0 0 1 0 1 1 0 2 2 0 2 2 0 0 1 1 0 0 1 1 0 0 1 1 2 0 1 0 2 0 1 0 2 0 2 2 0 0 0 2 1 2 1 1 1 0 1 1 1 2 2 2 0 0 2 2 0 2 1 0 1 1 0 0 0 0 0 0 0 0 0 0 0 0 0 0 0 0 0 1 0 0 0 0 0 0 1 0 1 0 0 1 1 1 0 0 0 0 2 2 2 0 0 1 0 0 2 0 2 2 0 2 0 0 0 0 0 2 2 2 0 2 2 2 0 2 2 0 1 1 2 1 0 0 0 0 0 0 1 1 0 0 1 0 0 1 0 1 0 2 2 0 1 0 0 1 1 2 0 0 1 1 0 0 0 0 0 0 0 0 0 0 0 1 1 0 0 1 1 2 2 1 0 1 1 0 0 0 0 0 2 2 1 0 0 0 0 0 0 1 0 0 0 0 0 1 2 1 1 0 0 0 1 1 0 1 1 0 1 2 1 1 0 0 2 0 1 0 1 1 0 1 0 0 1 0 0 2 0 1 0 1 1 1 1 1 1 2 0 2 1 2 0 1 1 0 0 1 1 2 0 0 2 1 1 0 0 0 0 0 0 0 2 0 0 0 0 2 1 1 1 0 0 1 1 1 0 0 0 0 0 0 1 0 1 0 0 1 1 1 0 1 1 2 1 1 1 2 1 0 1 0 0 1 1 1 1 0 0 1 2 0 0 0 0 0 0 1 0 2 0 0 0 1 2 0 2 0 1 1 0 1 0 0 0 2 0 1 0 0 1 0 1 0 0 0 0 2 0 1 2 2 0 2 0 0 2 0 1 0 1 0 1 0 0 0 2 1 1 1 1 2 0 0 1 1 0 0 2 0 0 0 1 0 1 1 1 0 1 0 1 0 1 1 1 1 1 1 1 1 1 1 0 0 1 2 1 1 1 0 1 0 0 0 0 1 0 0 1 0 0 0 2 2 1 1 1 1 1 1 1 2 1 1 0 0 0 1 0 0 0 0 0 1 2 2 2 2 2 0 2 0 0 0 2 0 2 0 0 0 0 1 1 2 1 1 1 0 1 0 2 1 2 1 0 0 0 0 0 0 0 0 0 2 0 0 0 0 0 1 0 1 2 2 0 0 0 1 0 0 0 1 2 0 2 0 0 0 0 0 0 0 2 0 2 1 1 0 0 0 0 0 1 1 1 1 0 1 0 0 0 0 0 0 0 0 0 0 0 0 0 0 1 0 0 1 0 0 0 1 1 1 1 0 0 1 0 0 0 0 0 1 1 1 0 1 1 1 1 2 0 0 1 0 0 0 2 0 2 0 1 1 0 2 0 0 0 1 1 1 2 2 1 0 0 0 1 1 0 0 2 1 0 1 0 0 0 2 0 2 2 1 1 0 0 0 1 0 0 1 0 0 0 1 1 0 0 1 1 0 0 1 1 1 1 0 0 0 0 0 0 0 1 0 0 0 0 0 2 1 1 1 0 0 0 1 0 0 2 0 0 1 0 2 2 1 2 0 0 1 0 1 0 1 1 0 1 0 0 1 1 1 2 2 2 2 1 2 0 1 0 2 2 0 1 0 0 2 0 1 0 0 0 0 0 0 2 1 1 1 1 0 2 1 2 0 1 0 1 1 1 1 0 0 1 0 2 1 2 2 0 2 0 0 1 1 0 0 0 2 2 2 2 0 0 0 0 1 0 0 1 0 1 0 2 1 2 2 0 0 2 0 0 0 0 2 2 0 0 0 0 1 0 1 0 1 0 1 2 0 0 1 0 0 0 0 2 0 0 0 1 1 0 2 0 0 0 1 0 2 2 0 0 2 2 2 0 0 0 0 0 1 1 0 0 0 0 1 0 2 2 2 2 1 0 0 0 2 0 1 1 1 1 0 2 0 0 0 0 1 1 2 1 1 1 0 2 2 1 2 0 0 2 0 1 0 0 1 2 0 0 0 1 2 0 0 0 1 1 1 0 1 1 0 0 2 0 2 0 0 0 1 1 0 2 1 1 1 1 0 1 1 0 0 0 0 0 0 0 0 1 1 1 1 0 1 2 0 1 0 1 1 1 0 0 1 0 1 0 0 0 0 0 0 0 1 2
92 0 0 2 0 0 2 2 0 0 0 0 0 1 0 0 0 2 1 0 0 2 0 2 2 0 0 0 2 2 2 2 1 1 1 1 1 1 0 0 0 0 0 0 2 1 1 0 0 0 0 1 0 0 2 1 1 0 0 0 1 1 0 2 0 0 0 1 0 0 0 1 2 2 2 2 1 0 2 0 2 0 0 0 0 0 0 0 0 2 0 0 1 1 1 1 1 0 0 2 0 0 2 0 2 0 2 1 0 2 0 1 0 1 0 2 1 0 2 1 1 1 2 0 0 1 0 1 1 1 0 0 0 0 0 0 0 0 0 0 0 0 0 0 2 0 0 1 1 1 0 0 0 1 0 0 0 2 2 1 1 0 0 2 1 2 1 1 1 1 1 1 2 1 1 2 2 0 0 0 0 0 0 2 2 2 1 2 0 1 0 2 0 1 1 2 0 0 0 1 1 0 0 2 2 0 0 0 2 0 1 0 1 0 2 2 0 1 2 0 2 2 2 0 0 0 0 1 1 1 0 0 1 1 1 1 0 2 0 0 0 1 2 1 2 2 1 0 2 0 0 0 0 0 0 1 0 2 1 0 1 1 0 0 1 1 0 1 0 0 0 2 0 0 0 0 1 1 1 0 0 1 0 2 2 1 0 0 0 2 0 1 1 2 2 0 1 1 1 0 0 0 2 0 0 0 0 0 2 2 0 2 1 1 2 0 1 0 0 0 1 1 0 1 1 0 0 1 0 0 2 1 0 0 0 1 1 2 0 0 0 0 1 0 1 1 0 1 2 0 0 1 0 1 0 1 1 1 0 2 0 0 1 1 1 1 0 2 2 1 1 1 0 2 1 1 0 0 0 2 0 1 0 0 1 1 0 2 2 0 1 1 0 0 1 0 0 2 0 1 0 1 0 2 2 1 0 1 0 0 0 0 0 1 1 0 1 0 0 0 0 0 1 1 1 2 1 0 1 0 0 1 0 1 1 1 1 1 1 1 2 2 2 0 1 1 2 2 2 0 0 0 0 2 0 0 0 1 0 1 1 1 1 0 2 2 0 2 2 0 0 0 0 2 2 0 1 0 0 1 1 1 2 2 1 0 0 0 1 1 0 2 0 2 1 0 0 1 1 2 0 2 0 0 2 0 2 1 1 0 1 0 0 0 1 1 0 0 0 1 1 1 2 2 1 2 0 1 1 1 1 0 0 0 0 0 2 0 1 1 1 1 0 0 0 1 0 0 2 0 1 1 1 0 0 2 0 1 1 0 0 0 1 1 1 1 2 0 2 2 1 1 1 0 1 1 1 1 0 2 0 0 0 0 0 0 0 1 0 1 0 0 1 0 0 0 0 1 1 1 1 1 0 0 0 1 1 0 1 0 1 0 0 1 0 0 1 2 0 1 1 1 0 1 1 0 0 2 0 0 0 1 0 0 0 0 2 0 1 0 0 1 1 2 2 1 1 1 1 0 0 1 1 1 0 2 1 0 2 0 0 0 0 1 1 2 0 2 0 1 0 0 0 0 0 2 2 0 1 0 1 1 1 0 1 1 0 1 0 0 0 1 0 1 1 0 0 0 2 2 1 0 0 2 1 0 1 2 0 0 0 0 0 0 0 0 0 0 0 0 0 0 0 2 2 1 2 0 0 0 1 0 0 2 0 0 1 0 0 0 0 1 0 0 1 0 0 0 0 0 0 0 0 0 0 2 0 0 0 0 0 0 2 0 0 1 1 0 0 2 0 0 1 1 0 0 0 0 1 1 0 1 2 2 1 0 1 1 1 2 0 1 0 1 1 1 0 1 0 2 0 2 1 2 1 0 1 0 0 1 2 1 1 1 1 2 2 2 2 2 2 2 0 0 0 1 1 1 0 2 1 2 1 0 0 1 0 0 0 0 0 1 0 0 1 0 0 0 0 1 1 0 0 2 0 0 0 0 1 0 0 1 0 0 0 1 1 0 2 0 0 0 1 0 1 1 0 0 1 2 2 0 1 0 0 1 0 0 0 1 1 0 1 1 2 0 1 2 0 1 0 2 0 0 2 2 0 2 0 1 1 2 0 0 0 2 2 1 1 1 0 1 2 0 0 0 1 1 1 0 0 0 0 2 0 0 0 0 0 0 0 0 1 2 1 0 1 0 0 0 2 1 1 1 1 0 1 1 0 0 1 0 1 0 1 0 1 0 1 1 0 0 0 1 0 0 0 0 0 0 0 2 0 1 0 0 0 0 0 0 0 0 0 0 0 0 0 0 1 0 0 0
93 0 0 2 0 1 2 2 0 2 1 0 0 1 0 0 1 1 1 0 0 1 1 2 2 0 1 0 2 2 2 1 1 0 0 0 2 1 0 0 0 0 0 0 1 0 0 0 0 0 0 1 0 1 1 0 0 0 0 1 1 0 0 1 0 0 0 2 0 1 1 1 1 1 1 1 1 0 0 0 0 0 1 1 2 0 0 1 1 2 0 0 1 1 1 1 1 1 0 1 0 2 0 1 2 2 2 1 1 1 1 2 0 2 0 2 2 0 0 2 2 0 1 2 1 0 0 1 1 1 0 0 1 0 1 1 0 1 0 0 2 0 1 0 0 0 0 0 0 2 2 2 0 0 0 0 0 1 1 1 1 0 0 2 2 2 1 0 1 1 0 0 1 2 1 0 2 0 0 1 0 2 0 1 1 1 1 1 0 0 1 2 0 0 1 1 2 0 0 0 0 0 1 1 1 0 0 0 1 0 1 0 1 0 0 2 1 0 0 0 2 2 1 0 0 1 1 0 0 2 0 0 0 1 1 0 0 2 0 0 0 1 2 1 2 2 1 0 2 0 0 0 0 0 0 2 1 1 0 1 0 1 0 1 0 0 0 0 2 1 0 1 0 0 0 0 0 2 2 0 0 0 1 2 1 0 1 2 0 2 0 1 0 2 2 0 2 1 0 1 1 0 2 0 2 0 0 0 1 1 0 1 1 0 1 0 2 0 0 1 0 1 1 1 0 0 0 1 1 0 2 1 0 0 0 0 0 2 1 2 0 2 0 0 0 0 0 1 0 1 1 0 0 0 0 0 0 1 0 2 0 0 1 0 1 0 1 1 1 0 0 2 0 2 1 0 0 1 0 2 0 0 0 1 1 0 0 0 0 1 1 0 0 0 2 0 0 0 0 0 0 0 0 2 2 2 0 0 0 1 0 1 0 0 2 0 1 0 0 0 1 1 0 1 1 2 1 0 2 0 1 1 0 2 1 1 0 1 0 0 1 0 1 1 0 0 0 0 0 0 0 1 0 2 1 1 0 1 1 1 1 1 0 0 0 1 0 2 2 0 1 1 2 1 1 0 2 0 0 1 2 0 1 1 1 0 0 0 2 0 0 2 1 1 0 0 0 2 2 2 0 2 2 2 2 0 2 1 2 0 1 1 1 1 0 0 0 0 0 1 1 1 2 2 1 2 0 0 0 2 0 2 0 0 0 0 0 0 2 2 0 0 0 1 1 2 1 0 2 1 0 1 0 0 1 1 0 1 1 0 0 1 1 0 0 1 1 1 0 1 0 2 0 0 0 0 0 1 0 2 0 0 0 0 0 0 0 2 0 2 1 1 0 0 0 0 0 0 0 0 0 2 1 0 0 0 0 0 1 1 1 0 1 1 1 1 1 2 2 1 1 1 0 1 1 1 1 1 0 0 0 2 1 0 0 1 2 0 1 0 0 0 1 1 2 1 1 0 1 0 1 1 0 1 0 2 1 0 2 1 1 0 1 0 0 1 0 0 2 0 0 0 0 1 1 1 2 0 0 0 1 0 2 0 1 2 0 0 0 1 0 1 0 1 0 1 0 0 1 1 0 0 0 0 1 0 1 1 0 0 1 1 0 0 0 0 1 0 0 0 0 0 1 2 1 2 1 1 1 0 1 1 0 2 1 1 1 1 0 1 0 1 0 0 1 1 0 1 1 0 0 0 1 0 0 2 1 0 2 1 0 1 2 0 0 1 2 1 0 2 0 1 2 1 0 1 1 0 2 2 1 1 0 0 1 1 0 2 0 0 2 2 1 2 2 1 0 2 0 2 0 0 0 1 0 1 1 1 0 1 1 0 1 1 1 2 2 2 0 2 1 1 0 0 1 1 0 0 0 1 1 1 2 0 0 2 0 0 0 0 1 1 0 0 1 0 0 0 0 0 2 0 2 1 1 0 2 0 1 1 1 1 0 0 0 0 2 0 1 0 0 0 0 1 2 2 0 0 1 2 2 0 0 0 0 0 0 2 0 0 0 0 0 0 2 2 2 1 2 2 1 0 1 1 2 2 0 2 0 2 0 1 0 0 1 1 1 0 1 1 0 2 2 0 0 0 1 0 1 0 1 0 1 2 0 0 0 0 0 0 0 0 2 2 2 1 0 1 1 0 2 0 2 0 0 0 0 1 0 2 1 1 2 0 2 0 0 0 1 0 0 0 0 0 0 1 1 0 1 0 0 1 0 1 0 0 0 0 0 0 1 0 1 0 0 0 1 0 0 0 0 0
94 1 0 1 0 0 1 1 0 1 0 1 1 1 1 0 0 1 1 0 1 1 0 0 1 0 0 0 1 1 2 0 0 1 1 1 1 1 1 0 0 0 0 0 2 1 1 0 0 1 1 1 0 0 2 0 0 0 1 1 1 0 0 0 0 0 0 0 1 2 1 2 2 2 2 2 2 0 2 0 2 0 1 1 2 0 0 0 0 1 0 0 0 1 2 2 2 0 0 1 0 1 0 1 2 1 2 1 1 1 1 2 0 0 0 0 1 0 0 2 2 0 2 1 0 0 1 2 2 2 0 0 0 0 0 0 0 1 0 0 1 0 0 0 2 0 0 0 0 1 1 2 0 0 0 1 1 1 1 0 1 0 0 2 1 2 1 1 0 2 2 1 0 0 0 0 1 0 0 1 0 1 1 1 1 0 1 1 0 0 1 1 0 1 2 1 1 0 0 0 0 0 0 2 2 0 0 0 1 0 2 0 2 0 2 2 1 0 0 1 0 0 2 0 0 1 1 1 1 2 0 1 0 0 0 0 0 2 0 0 0 0 2 2 2 2 1 0 2 0 0 0 0 0 0 0 0 2 0 0 0 0 0 1 1 1 0 0 1 0 1 0 0 1 0 0 0 1 2 0 0 1 0 2 0 0 0 2 0 2 0 0 0 2 2 0 1 1 0 1 1 0 1 1 0 0 0 0 0 0 1 1 2 0 1 0 2 1 0 0 0 1 1 1 0 0 0 1 1 1 2 2 1 1 0 0 0 2 0 2 2 2 1 1 0 1 0 1 1 0 0 1 1 2 0 1 1 2 0 1 0 0 2 0 2 0 2 1 1 0 0 2 1 2 0 2 0 0 0 2 2 1 0 0 1 0 0 1 1 0 0 0 1 0 2 1 1 1 1 2 0 1 0 2 1 0 1 2 0 0 0 0 0 0 1 0 0 0 0 0 1 0 1 2 0 2 1 1 1 0 1 0 0 1 1 1 0 0 0 0 2 0 2 0 0 1 1 0 2 0 0 0 0 2 1 0 0 1 1 1 1 2 0 0 0 0 0 1 1 1 0 0 1 1 0 0 1 0 0 2 0 2 1 1 1 0 0 0 1 1 0 2 0 1 0 0 1 2 2 2 0 2 1 1 1 1 1 2 0 1 0 0 2 0 2 0 0 0 0 1 2 2 1 1 0 1 1 1 1 2 1 1 0 1 1 0 1 0 0 0 1 1 0 1 1 1 2 1 2 0 0 0 0 0 1 1 0 0 0 0 0 2 0 0 1 0 1 1 0 0 0 1 1 0 1 1 1 1 0 1 1 0 2 0 0 0 0 0 0 0 0 0 1 0 0 0 0 0 0 0 0 2 0 0 0 1 1 0 1 1 1 0 0 1 1 1 0 1 0 1 1 1 1 1 1 1 1 2 0 0 0 1 0 0 0 1 2 1 1 0 1 1 0 0 0 0 2 1 1 1 0 2 1 0 0 1 2 0 2 1 0 1 1 0 0 1 0 1 1 0 0 1 0 1 0 2 2 0 0 0 1 1 2 1 2 2 1 0 1 1 0 0 2 0 1 1 0 1 2 2 0 0 0 1 0 0 2 1 1 0 1 1 0 1 1 1 0 1 1 1 0 1 2 2 0 0 2 1 1 0 1 0 0 2 1 1 0 0 1 1 0 1 0 0 1 0 1 0 1 1 1 1 0 1 0 1 0 0 1 0 0 1 2 0 0 0 1 1 0 2 0 1 1 0 0 1 0 1 0 1 1 1 0 0 0 2 0 2 0 1 1 2 0 1 1 1 0 2 0 2 0 2 0 1 0 0 2 0 0 2 2 0 0 0 2 2 2 0 1 1 1 1 0 1 0 2 0 2 0 2 2 2 2 0 0 1 0 0 0 0 0 0 0 0 1 1 0 1 0 0 2 0 1 2 0 1 0 0 0 0 0 0 0 0 0 0 0 0 2 0 0 0 0 1 1 1 0 0 1 1 2 0 0 0 0 0 1 1 0 0 0 0 0 0 2 2 2 2 0 0 0 2 2 0 0 0 1 1 0 2 0 1 0 0 1 1 2 0 2 0 0 2 0 1 0 0 0 1 1 2 0 0 0 2 0 0 0 0 2 0 0 0 2 1 2 0 0 1 1 0 2 0 1 1 0 0 1 0 0 1 1 1 1 0 1 0 1 1 2 2 1 0 1 0 0 0 1 0 1 0 0 1 0 2 0 0 0 0 1 0 0 0 1 0 0 0 1 0 0 0 1 1
95 1 0 2 0 0 1 0 0 0 0 1 1 1 1 0 0 1 2 1 1 2 0 2 2 0 0 0 2 1 1 1 0 1 1 0 2 2 0 1 1 0 0 0 2 0 0 0 0 0 0 0 0 0 1 1 1 0 0 0 2 0 0 0 0 0 0 0 0 1 1 1 2 2 1 2 1 0 0 1 0 0 1 0 1 1 0 1 1 2 0 2 2 0 0 0 0 1 0 2 1 0 0 2 2 0 2 1 1 1 0 1 0 2 0 2 2 0 0 2 2 0 2 0 0 1 0 2 2 2 0 0 0 0 1 1 0 0 0 0 0 0 0 0 2 0 2 0 0 0 0 0 0 0 0 0 0 0 0 0 1 0 1 2 2 2 0 1 1 0 0 2 1 2 1 1 1 1 0 0 0 0 0 1 1 1 1 2 0 1 1 2 0 1 1 1 1 0 0 0 0 1 0 0 0 1 0 1 0 0 1 0 0 0 1 2 1 0 2 1 0 0 2 0 1 2 1 0 1 2 0 0 0 0 0 0 0 1 1 1 0 0 2 2 2 2 0 0 1 0 0 0 0 0 1 2 2 1 1 0 1 1 0 1 1 1 0 1 2 1 0 2 1 1 0 0 0 1 1 0 1 0 1 1 1 0 2 1 1 2 0 2 1 2 2 1 0 0 0 0 0 0 2 0 0 1 0 0 1 1 0 1 1 0 1 0 1 1 0 0 0 1 0 1 1 0 1 2 1 0 1 1 0 0 0 0 0 2 0 2 1 1 2 0 0 0 0 0 1 2 2 0 0 2 0 1 1 0 0 2 0 0 0 0 0 0 1 0 1 1 1 1 1 2 1 1 0 0 0 2 0 1 0 0 1 0 0 0 0 0 0 0 1 0 2 2 2 2 0 0 0 0 0 2 1 1 0 0 0 0 0 0 0 0 1 0 1 0 0 0 0 0 0 1 1 2 1 1 1 0 1 0 0 2 0 0 1 0 0 0 1 0 2 0 1 1 2 0 2 0 0 0 0 2 2 2 0 1 0 0 2 0 0 1 0 2 0 1 1 1 1 1 0 2 1 1 1 0 0 2 1 1 0 0 0 1 0 1 0 0 1 1 1 1 2 0 0 1 1 1 1 1 0 0 1 1 2 2 1 1 0 0 1 0 1 0 0 0 0 1 1 1 2 2 0 2 0 1 1 2 0 0 0 1 2 0 1 0 2 2 0 0 0 2 0 0 0 0 2 0 1 1 0 0 0 0 1 1 1 1 1 0 0 0 0 0 0 1 0 0 0 0 1 0 1 1 1 1 0 1 0 0 0 0 0 0 0 1 0 1 0 1 0 0 0 0 0 0 0 0 0 0 1 0 0 1 0 0 1 1 1 0 0 1 0 0 1 0 0 0 0 0 1 1 1 1 1 1 0 0 0 1 0 0 0 1 2 1 1 0 1 1 0 0 2 2 2 2 1 0 1 1 0 2 0 2 0 1 2 0 0 0 2 0 0 0 0 1 0 1 0 1 2 0 0 2 2 0 1 0 1 1 1 0 1 1 0 1 1 1 0 1 0 1 0 0 1 0 0 0 0 0 0 0 0 0 1 2 0 0 0 0 0 0 0 1 0 2 2 2 0 0 0 2 1 1 1 0 0 0 0 0 0 2 0 0 1 0 1 1 0 1 0 0 1 1 1 0 0 0 0 0 2 1 1 2 1 0 2 0 0 0 2 0 0 0 1 2 1 1 0 0 0 1 0 1 1 0 0 0 0 2 1 1 1 1 0 2 1 2 0 1 2 2 2 0 1 1 0 0 0 1 0 2 0 0 2 0 0 2 2 0 2 2 0 2 2 2 1 1 0 1 0 0 0 1 1 2 0 2 1 2 1 1 1 1 0 0 1 0 1 1 0 0 0 0 0 0 0 0 2 0 0 2 0 0 0 0 0 0 0 1 1 0 0 2 2 0 2 0 0 0 1 0 1 1 0 1 1 1 2 0 0 1 0 0 0 0 0 0 0 0 0 1 2 1 1 1 0 0 0 1 2 0 1 1 2 0 0 1 1 1 0 0 0 2 2 0 0 0 0 0 2 1 1 0 1 2 1 0 1 1 0 1 0 0 0 0 1 0 0 0 1 1 1 0 0 0 0 0 1 0 1 0 1 0 1 0 0 2 0 2 1 0 1 0 1 1 1 0 0 0 0 0 0 2 0 0 1 0 0 1 0 1 0 1 1 0 0 0 0 0 0 0 0 1 0 1 1 1 0 0
96 0 0 2 0 0 1 2 0 1 0 1 1 2 2 0 0 0 0 0 0 0 0 2 2 0 0 0 1 1 2 1 2 2 0 1 1 1 2 0 0 1 0 1 2 0 0 0 0 1 1 1 0 0 1 0 0 0 1 0 0 0 0 0 0 0 0 0 1 1 0 1 2 2 1 2 2 0 2 0 2 0 1 0 1 0 0 0 0 2 0 0 1 1 1 2 1 1 0 2 1 0 1 0 1 1 1 2 0 2 1 1 1 1 2 2 2 0 0 2 2 0 2 1 0 1 1 2 2 2 0 0 0 0 0 0 0 0 1 0 2 0 0 1 1 0 1 0 0 0 0 0 0 0 1 1 0 1 1 0 1 1 0 2 0 1 0 0 0 1 0 0 0 0 1 1 0 0 2 2 0 1 0 1 0 0 1 1 0 0 0 2 0 0 1 1 2 0 0 1 1 1 0 0 0 2 2 1 2 0 2 0 1 0 2 2 1 1 0 1 0 1 1 0 0 0 0 0 0 0 0 0 0 0 0 0 0 2 0 0 0 0 2 1 2 2 1 0 2 0 0 0 0 0 1 1 0 1 1 0 1 1 0 0 0 0 1 0 2 0 0 2 1 1 1 0 0 1 1 0 1 1 2 2 2 0 2 2 0 2 0 2 0 2 2 0 1 1 0 1 0 0 1 1 0 1 1 0 1 1 0 1 2 1 1 0 2 0 1 1 0 1 1 2 0 0 0 0 0 0 1 0 0 0 0 0 0 0 1 0 0 0 1 0 0 1 0 0 1 2 2 0 1 2 1 1 1 0 0 1 0 0 2 2 2 0 0 0 2 2 2 0 0 2 0 0 0 2 0 2 0 1 0 0 2 1 0 0 0 0 0 1 1 0 2 2 2 1 1 0 0 0 0 2 1 0 0 0 0 0 0 0 0 1 0 1 0 0 0 1 0 1 0 1 2 2 1 0 0 0 0 0 1 0 1 1 1 0 0 0 2 0 0 2 1 2 2 2 2 0 0 1 0 1 2 1 1 0 1 0 2 1 0 1 0 1 1 2 2 1 0 0 1 1 1 0 0 0 0 1 1 2 1 1 1 0 0 0 1 1 0 1 0 1 1 0 0 2 2 1 1 1 0 0 0 2 1 1 0 2 0 0 2 2 0 0 0 0 0 1 1 2 2 2 0 2 0 1 1 1 1 0 0 1 0 1 0 0 1 1 0 0 0 1 1 2 1 1 2 1 0 1 0 0 2 1 1 0 2 0 0 0 1 0 0 1 1 0 0 0 0 0 1 0 1 1 1 0 0 0 1 0 1 0 1 1 1 1 0 1 1 0 1 0 1 1 2 1 1 1 1 0 1 1 0 2 1 0 1 1 0 0 0 1 0 0 0 0 0 0 0 0 0 0 0 1 2 1 0 0 0 2 0 0 0 0 1 1 0 0 0 1 0 1 2 1 1 0 1 0 0 2 2 0 0 2 2 0 1 0 0 0 1 1 1 2 0 1 0 0 0 0 2 0 0 2 2 1 2 1 0 0 2 0 1 2 1 0 1 2 0 1 0 1 1 1 0 0 0 1 1 0 0 0 1 0 1 1 1 0 2 0 0 0 0 1 0 0 0 0 0 0 0 1 1 1 1 1 1 0 0 0 0 2 0 0 1 1 0 1 0 0 0 0 1 1 1 0 0 0 0 0 1 0 0 1 1 0 2 0 0 2 2 0 0 1 2 1 0 2 0 0 2 2 1 2 1 0 1 0 0 2 1 1 0 1 1 2 2 2 0 0 1 2 2 1 0 0 0 2 0 1 1 2 1 0 1 0 0 2 2 0 0 0 2 2 2 1 1 1 1 1 1 0 0 2 0 2 1 2 0 2 2 0 0 2 0 0 1 0 0 0 0 1 0 0 1 0 1 0 1 0 0 2 0 0 0 0 0 0 0 2 1 0 0 2 2 0 1 0 0 0 1 1 2 2 0 1 0 1 2 0 0 0 0 0 0 1 0 0 1 0 1 0 1 0 0 2 0 0 0 1 2 0 1 1 1 1 0 2 0 0 1 1 1 1 1 1 1 1 0 1 2 0 1 0 2 1 0 1 0 0 0 2 0 0 0 1 2 0 0 0 2 1 1 2 0 0 0 0 1 1 0 1 2 1 2 1 0 2 1 1 0 0 2 0 1 0 1 0 0 0 0 0 0 2 0 0 0 0 0 2 1 0 1 0 1 1 0 1 0 0 0 0 0 0 0 0 0 0 0 0
97 1 0 0 0 0 0 2 0 2 1 1 0 0 0 0 0 2 1 2 2 1 0 1 1 1 1 0 2 0 2 1 2 1 0 1 1 2 0 0 0 0 1 1 1 0 1 0 0 0 0 0 0 0 2 1 1 0 1 1 0 2 0 0 0 1 0 0 1 1 0 1 2 2 1 2 2 0 1 1 1 0 0 0 1 0 0 0 0 2 0 0 2 2 0 2 0 1 0 2 0 0 1 0 2 1 2 1 1 1 1 1 0 0 0 0 0 0 0 2 2 0 0 2 2 0 0 1 0 2 0 0 0 0 0 0 0 0 0 0 0 0 0 0 0 0 0 0 0 2 0 1 0 0 1 0 0 0 1 0 1 1 1 2 0 2 0 1 0 0 0 1 0 0 1 1 0 0 0 0 0 1 0 2 1 1 1 1 0 0 0 0 1 1 2 2 2 0 0 0 0 1 0 2 2 0 0 1 1 0 2 0 1 0 1 2 2 1 1 0 1 1 2 0 0 0 0 0 0 0 0 1 0 0 0 0 0 1 0 1 0 0 1 1 1 1 0 0 2 0 0 0 0 0 1 1 0 1 0 0 0 0 0 1 0 0 1 0 0 0 0 1 2 2 0 0 0 1 1 0 0 1 0 0 2 2 0 0 0 1 1 0 1 2 2 0 2 0 0 0 0 0 2 0 1 0 0 1 1 1 1 2 1 0 1 0 2 0 1 1 0 1 1 1 1 0 1 2 2 0 2 1 0 0 0 0 0 1 0 2 1 1 1 0 1 1 0 2 0 2 2 0 0 2 0 1 2 1 0 2 0 0 1 0 1 0 1 0 1 1 1 1 1 1 1 0 0 0 1 1 0 1 0 0 1 1 0 0 0 0 0 1 0 1 2 0 0 1 0 0 0 0 0 2 2 1 0 0 0 0 0 0 0 1 0 1 0 0 0 0 1 0 0 0 1 2 1 1 2 0 1 0 0 1 0 1 1 2 2 2 0 1 1 0 2 2 2 0 1 0 0 0 0 2 1 1 0 1 1 1 2 0 0 0 0 0 1 1 1 1 2 2 0 2 2 0 1 0 0 2 1 1 2 2 0 1 0 0 2 0 0 2 0 1 1 0 1 2 2 1 1 2 1 1 1 1 1 1 1 1 0 0 1 1 1 0 0 0 1 2 2 2 2 2 1 2 0 2 2 1 1 0 0 0 0 0 1 0 1 1 0 0 0 2 1 2 2 0 2 0 1 2 1 1 1 0 0 1 1 0 0 0 0 0 0 0 0 0 0 0 0 1 1 0 1 1 1 1 0 2 0 0 2 0 0 0 0 1 1 1 0 1 0 0 0 1 1 0 0 0 0 2 0 0 1 2 1 0 1 0 0 0 0 1 0 1 1 1 0 0 0 0 0 0 0 0 1 0 0 0 0 2 0 0 0 1 2 2 0 0 0 0 1 2 2 1 1 1 0 0 0 2 1 1 0 1 1 1 2 0 0 0 2 0 0 0 0 1 0 2 1 0 1 0 0 2 1 0 1 0 0 0 2 1 2 2 0 1 0 0 0 1 1 0 0 0 0 0 1 1 1 0 0 1 1 0 1 2 0 0 0 0 0 1 0 1 0 0 0 0 0 0 0 2 1 1 1 1 1 0 1 1 0 2 0 0 0 0 0 0 0 0 1 1 1 0 0 1 0 0 0 0 1 0 0 1 1 1 2 1 1 1 2 0 0 0 2 1 0 2 0 0 2 1 0 0 0 0 0 1 0 1 0 0 0 1 0 2 0 2 0 2 2 2 2 0 0 0 0 1 0 2 1 2 1 0 2 1 0 0 1 1 1 1 1 2 2 2 2 2 2 2 1 1 0 0 0 1 0 2 0 1 1 0 0 1 0 0 1 0 1 2 0 0 1 0 0 0 0 1 1 0 0 2 0 0 0 0 1 1 0 1 0 0 0 0 1 0 2 0 0 0 1 0 1 1 0 0 1 1 1 0 0 0 0 0 0 1 0 0 0 0 1 0 0 0 0 2 1 0 0 1 1 1 2 2 0 1 0 2 0 0 0 0 1 2 2 1 2 1 0 2 2 0 0 0 0 1 1 0 0 1 0 2 0 0 0 0 0 1 0 0 1 1 1 1 1 1 0 1 1 0 1 1 0 0 2 0 0 0 0 0 1 0 1 0 1 0 1 0 0 0 0 0 0 1 0 1 2 0 1 1 0 0 0 0 0 1 0 1 0 0 1 0 0 0 0 0 0 0 0 0
98 0 0 1 0 0 0 2 0 2 2 0 1 1 0 1 0 1 1 1 1 2 0 2 2 0 1 0 1 0 1 1 0 1 0 0 2 2 0 1 0 1 2 2 2 1 0 0 0 0 0 0 1 2 0 1 0 0 0 0 0 1 0 2 0 0 0 1 1 1 0 2 2 2 1 2 2 1 2 0 1 0 1 0 1 0 0 0 0 1 0 0 1 1 0 1 0 1 0 2 0 0 1 1 2 0 2 1 1 1 0 2 1 2 2 2 2 0 1 1 1 0 1 2 0 0 1 0 0 1 0 0 0 0 0 0 0 0 0 0 2 0 1 0 0 0 0 0 0 1 1 1 0 0 0 1 1 1 0 0 0 0 0 2 0 2 0 0 0 0 0 0 1 2 2 1 1 0 1 1 0 0 0 1 0 0 1 2 0 2 0 2 0 1 1 1 2 0 0 0 0 0 1 0 0 2 2 2 1 0 0 0 1 0 2 2 0 0 1 1 0 0 1 0 0 1 1 0 0 0 0 0 1 1 0 0 0 2 0 0 0 1 2 1 1 1 0 0 2 0 0 0 1 0 0 0 1 1 1 0 1 1 0 0 0 0 0 0 1 1 0 1 0 0 0 0 0 0 1 0 0 1 1 1 2 1 1 2 0 2 0 2 2 2 2 0 2 0 1 0 1 0 2 0 0 1 2 2 1 2 0 2 1 0 2 0 1 0 0 0 1 1 2 1 2 0 0 1 1 0 1 1 0 0 0 0 0 0 2 1 0 1 1 0 0 2 0 0 1 0 0 0 0 1 0 1 1 1 1 0 1 1 2 1 2 0 1 2 2 0 0 2 1 2 1 1 0 0 2 0 0 1 0 0 1 0 0 1 1 0 1 1 0 0 2 1 1 0 1 1 0 1 0 2 2 0 1 0 0 1 0 1 0 1 0 0 0 0 0 1 0 1 0 1 1 1 1 1 1 0 1 0 0 0 0 2 1 2 1 1 2 1 2 0 2 1 2 1 1 0 0 0 0 2 1 1 0 2 0 1 1 2 0 0 0 1 1 0 1 1 1 1 2 1 0 0 1 0 0 1 1 1 2 2 1 1 0 1 1 0 0 2 0 2 0 0 2 0 0 2 0 2 2 1 2 1 2 2 0 1 0 1 0 0 1 0 0 0 0 1 1 2 2 2 0 2 0 0 0 2 0 2 0 0 2 0 1 1 2 2 1 0 0 1 1 0 2 0 2 0 1 2 0 0 1 1 0 0 1 0 0 1 0 0 0 0 0 1 1 0 1 1 1 0 1 1 1 1 0 1 0 0 1 0 1 1 1 1 0 1 0 2 1 0 0 0 2 0 1 0 0 1 0 0 0 2 1 0 2 2 1 0 0 0 0 0 0 1 1 0 0 0 1 1 1 1 1 1 0 0 1 0 0 0 0 1 2 1 0 0 0 2 0 1 1 1 2 1 2 0 1 1 2 0 0 2 0 0 2 0 0 0 0 1 1 1 0 1 1 1 1 0 0 1 1 2 2 0 0 0 1 0 2 0 1 2 2 1 0 1 0 1 0 0 1 0 0 0 1 2 0 2 1 0 0 0 0 2 0 0 0 0 0 2 0 1 0 0 0 0 0 0 0 2 1 1 1 0 0 0 0 0 0 2 0 0 1 0 0 0 0 0 1 1 1 0 0 1 1 1 0 1 1 0 0 0 0 0 1 0 0 1 2 0 0 1 2 2 0 2 0 1 2 0 0 0 0 0 0 0 0 2 0 0 1 1 0 2 0 2 0 2 1 2 2 1 1 0 1 2 0 1 1 2 1 1 1 0 1 1 2 0 0 0 1 2 1 1 0 0 0 0 0 0 1 1 0 1 0 1 0 1 2 0 0 1 0 0 2 0 2 2 0 0 0 0 0 0 0 1 1 0 0 2 0 0 0 2 0 0 0 2 0 0 1 0 2 0 1 0 0 0 2 0 2 2 0 2 0 0 0 0 0 0 0 1 1 2 1 0 0 0 2 0 1 1 1 2 0 0 0 2 2 0 2 2 1 0 0 1 0 2 0 0 0 1 2 1 2 0 0 1 1 1 2 1 1 0 1 0 1 0 1 1 0 1 1 1 1 0 0 0 2 2 2 0 0 0 0 0 2 0 1 1 1 0 1 1 0 1 2 0 1 0 1 0 1 0 1 0 0 0 0 0 0 1 0 0 1 0 0 1 0 1 0 1 1 1 0 1 0 0 0 0 0 0 1 0 1 0 0 0
99 1 0 2 0 0 1 1 0 0 0 2 1 1 1 0 0 0 0 0 0 2 0 2 2 0 0 0 2 1 2 2 0 1 0 0 2 1 0 1 1 0 0 0 2 0 0 0 0 1 1 0 0 1 1 1 0 0 0 0 0 1 0 1 0 0 0 1 0 0 0 1 2 2 1 2 2 1 0 0 2 0 0 2 2 0 1 0 0 1 0 0 2 1 1 1 0 2 1 2 0 1 1 0 2 1 2 2 1 1 0 1 0 0 2 2 2 0 2 0 0 0 1 2 1 0 1 1 0 1 0 0 0 0 0 0 0 1 0 0 1 0 1 0 0 0 0 0 0 1 0 1 0 0 1 0 0 1 1 0 1 1 1 2 1 2 0 2 0 2 1 1 1 0 1 1 0 0 0 1 0 1 0 2 2 2 1 1 0 0 0 2 0 0 1 1 2 0 0 0 0 0 1 0 1 1 1 0 1 0 2 0 1 0 2 2 0 0 1 0 1 1 1 1 1 1 2 2 2 0 0 0 0 0 0 0 0 1 1 1 0 0 2 2 2 2 0 0 0 1 0 0 1 1 0 0 1 1 1 0 1 1 0 0 0 0 0 0 0 0 2 1 1 1 0 0 0 2 2 0 1 0 2 2 2 0 2 2 0 2 0 1 1 1 2 0 2 0 0 0 1 0 1 1 0 0 1 0 1 1 0 1 2 0 2 0 2 0 0 0 1 1 1 2 1 0 0 0 0 0 1 0 1 1 0 0 0 1 1 0 1 1 0 0 0 0 1 0 1 1 1 0 0 2 0 0 0 1 0 0 0 0 1 0 1 0 1 1 1 0 0 2 0 2 0 1 0 0 0 2 0 1 0 0 1 0 0 0 0 0 0 0 1 0 2 0 0 1 0 0 0 0 0 2 1 0 1 0 0 0 1 0 0 0 1 0 1 0 0 0 0 0 0 0 0 1 1 0 0 0 0 0 0 2 0 0 0 2 1 1 0 2 1 0 0 1 1 1 1 0 0 0 0 2 1 1 0 1 1 1 0 2 0 0 0 0 0 1 2 1 1 1 1 2 1 0 0 0 0 1 0 2 1 1 1 1 0 1 1 0 0 2 1 0 0 0 0 2 2 2 0 1 1 1 1 1 2 2 2 0 0 1 1 0 0 1 1 0 0 1 1 2 2 2 1 2 0 0 0 2 0 1 0 1 0 0 0 0 2 2 1 1 0 1 1 2 0 1 2 0 0 0 0 0 2 2 0 0 1 0 0 0 0 1 1 0 1 2 0 0 1 1 2 0 1 1 2 0 0 1 0 0 1 0 0 0 0 1 0 1 0 2 1 1 1 0 1 0 0 0 0 1 0 0 0 0 0 0 2 2 0 0 0 0 0 0 0 1 1 0 0 0 1 1 1 0 1 1 0 0 1 1 1 1 1 1 1 1 0 1 0 0 0 1 2 1 2 2 1 0 1 0 1 1 0 2 1 1 2 0 0 0 1 1 2 2 1 1 0 2 1 0 1 0 0 1 0 0 0 0 0 1 2 1 1 1 1 0 0 2 0 1 0 1 1 0 0 0 0 1 1 0 0 0 0 0 1 1 0 0 0 0 0 0 0 0 0 1 1 1 0 0 1 2 1 1 1 2 2 0 1 1 0 2 0 0 0 0 0 0 0 0 0 0 0 0 0 0 0 0 0 0 1 1 1 2 0 0 2 0 0 2 2 0 0 0 2 1 0 2 0 2 2 0 0 0 0 0 0 2 0 1 0 0 0 0 1 1 0 2 0 2 0 0 0 0 0 0 0 0 0 2 1 1 1 0 1 1 1 0 1 0 1 0 2 2 2 2 1 1 0 1 1 0 0 1 1 2 0 2 0 2 2 0 0 2 0 0 0 0 1 1 1 0 0 1 1 0 0 0 2 0 0 2 0 0 0 0 0 0 0 2 0 0 0 1 2 0 2 0 0 0 0 0 2 2 0 1 1 1 1 1 0 0 0 1 1 2 0 0 0 0 0 1 2 1 1 2 0 0 0 2 2 0 1 1 0 1 1 1 0 0 0 0 1 2 2 0 1 0 0 1 1 1 2 0 0 1 0 0 0 1 0 1 0 0 0 0 1 1 0 0 1 0 0 0 0 0 0 0 1 0 1 1 0 0 1 0 0 2 0 1 0 2 0 0 0 0 1 1 0 1 0 1 0 0 0 0 1 0 0 1 0 1 0 0 0 0 0 0 0 1 0 1 1 0 0 0 0 0 1 1
100 1 0 0 0 0 0 2 0 0 0 0 0 0 0 0 0 1 1 1 1 1 0 2 2 0 1 0 2 1 1 0 0 2 1 0 2 1 0 1 1 0 0 1 2 0 0 0 0 0 0 0 0 2 0 1 1 0 0 0 0 1 0 1 1 1 1 2 0 0 0 1 2 2 0 2 2 0 2 0 0 0 0 1 1 0 0 0 0 2 0 1 1 1 1 1 1 1 0 2 1 0 1 0 2 0 2 0 2 0 0 2 1 2 1 2 2 0 1 1 1 0 1 2 1 0 1 0 0 0 1 1 0 0 0 0 0 0 0 0 2 0 0 0 1 0 0 0 0 2 0 1 0 0 0 0 0 1 0 0 1 0 0 2 1 1 0 0 1 2 1 1 0 0 0 0 1 1 0 0 0 0 1 2 2 1 1 2 1 1 1 2 2 0 2 2 2 0 0 1 1 1 0 2 2 1 1 0 0 0 1 0 1 0 1 1 0 1 1 0 1 1 2 0 0 1 1 0 0 2 1 0 0 0 0 0 0 0 2 2 0 0 2 2 2 2 0 0 1 0 0 1 0 1 0 1 1 1 0 0 0 0 0 0 0 0 0 0 2 0 0 2 1 1 0 0 0 1 2 0 1 0 0 0 2 2 0 1 0 2 0 1 1 2 2 0 2 0 0 0 0 0 2 0 0 0 2 0 1 1 0 1 2 1 2 0 1 0 0 0 1 1 2 1 2 0 0 0 0 0 2 2 0 0 0 0 0 1 1 0 0 0 1 0 1 0 1 1 1 0 0 0 0 2 0 1 1 0 1 1 1 1 1 1 1 0 1 0 2 2 2 0 0 2 0 1 0 0 1 1 0 1 0 0 2 0 0 0 0 0 0 2 2 0 2 2 1 1 0 1 0 1 0 2 2 0 0 0 0 0 0 0 0 1 1 0 1 0 0 1 0 1 1 1 0 2 0 1 1 0 1 0 0 0 0 0 0 0 1 0 1 1 1 1 0 2 2 2 2 0 0 1 0 1 2 0 2 2 0 2 0 1 0 1 0 1 1 1 1 1 1 1 0 2 1 0 2 1 1 0 1 2 1 1 1 1 0 0 0 1 0 1 1 1 1 0 1 1 1 2 0 2 1 1 1 1 2 0 0 1 0 1 0 0 2 0 1 0 0 1 1 2 2 2 1 2 0 1 2 1 1 0 0 0 0 1 1 1 1 0 2 1 0 1 0 2 0 1 1 0 1 1 1 0 2 1 0 0 2 0 0 0 0 1 1 0 1 0 0 0 0 0 1 0 1 0 0 2 0 2 0 0 1 0 1 1 1 0 0 0 0 1 1 0 0 0 0 0 1 0 0 2 0 0 0 1 1 0 2 1 1 0 2 2 2 2 2 0 0 0 0 0 0 0 0 0 0 0 0 0 0 1 0 0 0 0 2 1 1 0 0 0 0 2 2 1 1 2 1 0 0 1 1 1 0 2 1 1 2 0 0 0 2 1 1 2 0 1 1 0 0 0 0 0 0 1 1 0 0 0 1 0 2 0 2 2 1 0 0 2 0 0 1 0 0 1 0 0 0 0 0 0 0 1 1 0 1 1 0 0 0 0 0 1 0 0 0 0 0 0 0 0 1 2 1 2 0 0 0 0 0 0 0 2 1 1 0 1 0 1 0 1 0 0 1 0 0 0 1 0 0 0 1 1 1 0 0 0 1 0 0 0 2 0 0 2 2 1 0 0 1 1 1 1 0 0 0 0 2 2 2 2 1 1 1 1 0 2 1 1 0 0 2 2 1 0 1 1 0 1 0 2 0 2 0 0 2 0 1 0 1 0 0 0 2 2 2 1 2 2 1 2 1 0 0 1 0 2 0 2 0 2 1 1 0 2 0 2 2 0 2 0 0 0 0 0 0 0 0 0 2 0 2 1 1 0 2 0 0 0 0 2 0 0 0 2 2 0 1 0 0 0 0 0 2 2 0 1 1 2 2 0 0 0 0 1 0 1 0 0 0 0 1 0 2 2 2 2 1 0 0 0 2 0 2 2 0 0 0 1 1 1 0 0 1 1 2 0 1 0 0 1 1 1 1 0 1 1 0 0 0 0 0 1 0 0 0 0 1 0 0 0 2 1 0 1 0 0 0 1 2 1 1 0 1 0 0 1 0 2 1 0 1 0 1 0 0 0 1 0 0 0 0 0 0 0 0 0 1 0 0 1 0 1 1 0 0 1 1 1 0 0 1 0 0 0 0 0 0 0 0 0
101 0 0 2 0 1 2 2 1 1 1 0 0 0 0 0 0 0 0 0 0 2 0 1 1 1 2 0 2 0 2 1 2 2 0 1 1 1 0 1 1 0 1 1 1 1 1 0 0 1 1 1 1 2 0 0 0 0 0 2 0 1 0 0 0 0 0 0 0 0 0 0 2 2 2 2 2 0 1 0 1 0 0 1 1 0 0 0 0 2 0 1 2 2 1 1 0 0 0 1 1 0 0 2 2 1 2 0 2 0 0 2 0 1 0 1 1 1 2 1 1 0 2 0 0 2 0 1 1 2 0 0 1 0 1 0 0 0 0 0 1 0 0 0 0 0 0 0 0 2 1 2 1 0 0 1 0 0 0 0 1 0 0 1 0 0 0 1 0 1 1 1 2 0 2 2 0 0 0 1 0 1 0 2 2 2 2 2 0 1 0 2 0 1 1 2 1 1 0 0 0 0 1 1 1 1 1 0 1 0 2 0 2 0 2 2 2 2 2 0 1 1 1 0 1 0 0 0 0 1 0 0 1 1 1 0 1 1 1 1 0 0 2 1 1 1 0 0 1 0 0 0 0 0 1 2 0 1 1 0 1 1 0 0 0 0 1 0 1 0 0 1 1 1 0 0 0 2 2 0 0 0 0 2 1 0 1 1 0 2 0 0 0 2 1 2 1 1 0 0 0 0 1 1 0 1 0 0 1 2 0 1 2 1 2 0 2 1 0 0 0 1 2 1 1 0 0 0 0 1 2 1 1 0 0 0 0 2 0 0 0 1 2 0 0 1 0 0 1 1 1 0 0 2 0 0 0 0 0 1 0 0 1 0 1 1 1 2 2 0 0 2 1 2 0 1 0 1 1 1 0 1 0 0 0 1 0 0 0 0 0 1 0 0 2 0 0 2 0 0 0 0 0 2 2 0 2 0 1 1 1 1 1 0 1 0 1 1 0 0 0 2 0 2 0 2 0 0 2 0 0 1 0 1 1 1 0 0 1 0 1 1 0 2 1 2 2 1 2 0 0 1 0 2 2 2 0 1 2 1 1 2 1 0 1 1 0 2 2 0 0 0 1 2 0 1 0 0 0 1 2 0 2 2 2 0 0 0 0 2 0 2 0 0 1 0 0 2 2 2 0 2 1 1 2 1 2 1 0 0 0 0 1 1 0 0 0 0 0 0 0 2 1 1 0 1 1 0 1 2 0 0 0 0 0 1 0 0 1 1 0 0 0 2 1 1 1 2 1 0 0 1 0 0 1 2 0 0 0 0 0 1 0 0 0 0 0 0 1 0 0 0 1 0 0 0 1 2 0 2 0 0 1 0 0 0 0 1 1 1 0 0 0 0 0 0 0 0 0 0 0 2 0 1 0 2 0 1 2 2 1 0 0 1 0 0 0 0 0 0 0 0 0 0 0 1 1 1 0 0 1 1 0 0 0 0 2 0 0 1 0 0 1 1 1 0 1 2 0 0 0 2 1 1 0 2 1 1 2 0 0 0 2 1 1 1 0 0 2 0 0 0 0 0 0 2 2 0 0 0 1 1 1 0 1 1 0 1 0 1 0 1 0 2 1 1 0 0 1 1 0 1 0 1 2 0 0 1 0 0 0 0 0 0 0 1 0 1 1 1 0 0 1 2 1 2 1 0 0 0 0 0 0 2 1 0 1 1 0 1 0 1 2 2 2 0 0 1 1 0 0 0 2 0 0 1 0 0 1 0 0 1 2 0 0 0 1 1 0 2 0 0 2 0 0 0 0 0 0 2 0 0 0 0 0 1 1 2 0 1 1 2 0 2 2 2 0 0 1 1 0 0 1 2 1 1 2 0 0 0 0 0 0 0 1 1 1 2 1 1 1 1 1 0 0 1 0 0 0 1 0 0 1 1 0 2 0 0 0 1 0 1 0 0 0 0 0 0 0 0 2 1 1 1 0 0 0 0 0 0 0 0 0 0 0 0 1 0 1 0 0 0 1 1 2 2 0 1 0 0 0 1 0 0 0 1 0 1 0 0 0 0 0 0 1 1 1 2 0 1 0 0 1 0 1 1 0 1 0 2 0 0 0 0 1 1 1 0 2 0 0 2 2 0 1 1 2 2 0 2 0 0 0 0 0 1 1 1 1 1 1 0 1 2 1 2 0 1 0 0 2 1 2 0 0 0 0 0 0 1 1 1 1 0 1 1 1 0 1 1 0 0 0 0 0 0 0 0 0 0 0 2 0 1 0 0 0 0 0 1 0 0 0 0 0 0 0 0 0 0 0 1
102 1 0 1 0 0 2 0 0 0 0 1 0 0 0 0 0 2 1 0 0 2 1 1 2 0 1 0 1 1 2 1 1 2 1 0 2 1 0 0 0 0 0 1 1 1 0 0 1 0 0 0 0 0 1 0 1 0 0 2 0 0 0 0 0 0 0 0 0 1 1 1 2 2 2 2 2 0 2 0 2 0 1 0 1 0 0 0 0 1 0 0 2 2 1 1 1 0 0 2 0 0 0 0 2 2 2 1 1 1 0 0 1 1 1 1 1 1 2 1 1 0 2 0 0 1 0 2 1 2 0 0 0 0 1 0 0 1 0 0 2 0 0 0 0 1 0 0 0 0 0 0 0 0 1 1 0 1 0 1 2 1 0 2 1 1 0 0 1 1 0 2 0 2 1 0 2 0 2 2 0 2 1 2 1 0 2 1 0 1 0 2 2 0 2 2 2 0 0 0 0 0 0 1 1 2 2 0 0 0 1 0 1 0 0 2 1 0 1 0 1 1 1 0 0 1 1 0 0 1 0 0 0 0 0 0 0 0 0 1 0 0 2 2 2 2 0 0 2 0 0 0 0 0 0 2 0 1 0 0 0 0 0 0 0 0 1 0 1 1 0 2 0 0 0 0 0 1 1 0 0 1 2 2 2 0 2 0 1 2 0 2 0 2 2 0 2 2 0 1 0 0 2 0 0 1 0 0 1 1 1 2 1 0 1 0 2 0 0 0 0 1 2 1 1 0 0 1 0 1 0 0 0 0 0 0 0 0 2 0 0 0 0 0 0 0 0 1 1 1 1 0 0 1 0 0 1 0 0 2 0 0 2 0 2 1 0 2 2 0 0 2 0 2 0 1 0 0 2 0 1 0 0 0 0 0 0 0 0 0 0 2 1 0 1 0 0 2 0 0 0 0 0 2 2 1 1 1 0 0 1 0 0 1 1 0 1 0 0 0 1 1 1 1 0 1 0 2 2 0 2 1 0 1 0 1 0 1 0 0 2 1 1 1 0 1 1 1 1 0 0 1 0 1 2 1 1 1 0 1 2 0 2 0 2 2 0 2 2 0 0 1 0 2 0 0 0 0 0 1 2 1 0 0 0 1 0 0 2 1 0 2 0 0 0 0 0 2 2 2 0 2 1 1 1 1 2 1 0 1 0 0 0 0 2 0 0 0 0 2 2 1 1 1 0 1 1 1 1 1 1 1 0 1 0 1 2 0 2 2 0 0 1 1 1 2 2 1 1 0 0 0 0 0 0 1 0 0 1 0 0 0 1 0 0 1 1 0 2 1 1 2 1 0 0 0 2 1 0 1 1 0 0 0 0 0 0 1 1 1 0 1 0 0 1 0 1 0 0 1 1 1 0 0 0 2 1 0 0 0 0 0 0 1 0 0 0 1 0 1 1 1 1 1 1 1 1 1 0 0 0 1 0 0 0 2 2 0 1 0 1 0 0 0 0 0 2 1 2 0 1 1 0 2 1 2 1 1 2 0 0 0 2 2 2 2 0 1 1 1 0 0 0 0 0 2 2 1 2 1 0 1 2 0 2 2 2 1 0 1 1 0 0 0 1 0 0 1 1 1 0 0 0 1 1 0 2 2 0 0 1 1 0 1 1 1 0 0 0 0 0 0 0 2 2 1 1 0 0 0 0 0 0 2 1 1 0 2 0 2 0 0 0 0 1 0 1 0 2 2 1 2 1 0 0 1 0 0 2 0 0 0 1 1 0 0 2 2 0 2 0 1 2 1 1 1 0 0 0 0 0 2 0 0 0 2 0 2 0 2 0 2 1 2 1 1 0 0 1 2 0 0 0 1 0 0 1 0 0 1 1 0 0 0 2 2 2 2 0 1 0 0 1 1 0 0 0 2 0 2 0 1 1 0 0 1 0 0 0 0 0 0 0 0 0 0 0 0 0 0 1 0 0 2 0 0 0 1 0 0 1 2 0 0 0 0 1 1 1 0 0 0 1 0 1 1 0 1 1 1 1 0 1 1 0 1 0 2 0 0 0 0 1 1 2 1 2 2 0 0 0 2 2 1 1 2 0 1 0 1 1 1 0 0 2 0 1 0 2 0 0 2 2 1 1 0 1 2 1 0 0 1 1 2 0 0 0 2 2 0 0 0 2 1 0 0 1 0 0 0 2 1 0 2 1 0 2 1 0 1 2 0 0 0 1 0 0 0 1 1 0 0 0 1 0 0 1 0 0 0 0 2 0 2 0 0 0 0 0 0 0 0 0 1 1 0 0 0 0 0 1 1
103 1 0 1 0 0 1 2 1 1 1 0 1 1 1 0 0 0 0 1 1 2 1 0 1 1 1 0 2 2 1 1 1 2 0 1 1 2 0 2 1 1 0 0 2 0 0 0 0 0 0 0 0 0 1 1 0 0 0 0 1 0 0 2 1 0 0 1 0 0 0 0 2 2 2 2 2 0 1 0 0 0 0 1 1 0 0 1 1 2 0 1 2 2 2 2 1 0 0 1 0 0 0 2 2 0 2 0 2 0 0 1 1 1 1 2 1 1 1 2 2 0 1 1 1 1 0 1 1 1 1 1 0 0 1 1 0 0 0 0 1 0 0 0 2 0 0 0 0 1 1 1 0 2 1 0 0 0 1 0 2 1 0 2 0 2 0 0 0 0 0 0 0 1 2 0 2 1 0 0 0 0 0 2 2 2 2 1 0 0 2 2 0 0 0 2 1 0 0 1 1 1 1 1 1 1 1 1 0 0 2 0 0 0 2 2 0 1 0 0 0 0 0 0 0 0 0 0 0 2 1 0 1 2 2 0 2 1 0 1 0 1 1 1 1 1 0 0 2 0 0 0 0 0 0 0 0 1 0 1 0 1 0 0 0 0 1 0 2 0 0 2 0 0 0 0 0 2 2 0 1 0 0 2 2 0 1 2 0 2 0 0 0 2 1 0 2 1 0 1 0 0 0 2 0 0 0 0 0 0 2 1 1 0 2 0 1 1 1 1 0 0 2 0 1 0 0 2 0 2 2 1 1 0 0 0 0 2 0 2 1 1 1 0 1 1 0 1 1 1 1 1 0 1 0 0 0 0 0 2 0 0 2 0 2 0 0 1 1 0 0 2 0 2 1 0 0 1 1 1 0 1 0 1 2 0 0 0 0 0 0 1 0 0 2 0 0 1 1 1 0 1 0 1 1 0 2 0 0 0 1 0 0 0 2 0 1 1 0 0 0 2 0 0 0 0 0 1 1 0 1 0 0 1 1 0 1 0 1 0 0 1 2 0 0 2 0 2 2 0 0 0 0 2 0 0 0 2 0 2 0 2 1 0 1 1 0 2 2 0 1 1 0 2 1 0 0 0 0 1 0 2 0 0 0 0 0 1 0 0 1 1 0 1 1 0 1 1 1 1 1 2 1 1 1 1 2 2 0 1 0 1 1 1 0 0 0 0 0 1 1 2 2 2 0 2 0 1 1 2 0 0 0 0 1 0 1 1 2 1 1 1 0 0 0 0 1 2 0 0 0 0 1 0 1 1 1 0 2 0 0 0 0 1 1 0 1 1 1 0 0 0 0 0 0 0 0 1 0 2 0 0 1 0 0 0 0 2 1 2 1 1 1 0 0 0 0 1 1 1 1 1 1 0 0 2 1 0 1 0 0 0 0 0 0 0 0 2 0 0 0 0 0 0 0 0 2 1 0 0 0 0 1 0 0 1 1 0 0 0 0 0 0 0 1 1 2 1 2 0 1 2 0 1 0 2 0 0 0 0 0 0 0 0 0 0 0 0 0 1 1 0 0 0 0 0 0 0 0 0 1 0 2 1 1 2 0 1 0 1 1 0 0 1 0 1 1 0 0 0 0 0 1 0 1 0 0 1 0 1 0 0 0 0 0 0 0 0 0 0 0 0 1 1 1 2 0 0 0 1 1 0 0 2 1 1 0 0 1 1 1 1 0 0 1 0 1 0 0 0 0 0 1 1 0 1 1 0 2 0 0 1 2 0 0 1 2 0 0 1 1 0 2 1 0 0 0 0 0 1 0 0 0 0 0 2 0 2 1 1 0 0 1 2 1 1 0 1 0 1 0 1 1 2 1 0 2 1 0 1 1 0 0 0 1 0 0 2 1 2 1 1 0 0 0 1 0 2 0 2 1 2 2 0 0 1 1 2 2 1 1 1 0 0 0 0 0 0 0 0 2 0 0 2 0 0 0 0 0 0 0 2 0 1 0 1 1 0 1 0 1 0 2 0 2 2 0 1 1 1 2 0 0 0 0 0 1 2 1 0 2 0 0 0 1 1 1 2 0 1 0 0 1 0 2 2 1 1 0 1 0 1 0 0 0 2 2 1 2 0 1 1 1 1 1 0 0 1 0 0 0 1 0 1 1 1 0 0 1 1 0 0 2 1 0 0 0 1 1 0 2 0 1 0 1 1 1 1 0 1 1 0 1 0 2 0 1 0 1 1 0 1 1 0 0 0 0 0 2 0 0 0 0 0 0 0 0 1 0 1 0 1 0 0 0 1 0 0 1 0 1 0
104 1 0 2 0 0 1 2 1 1 1 0 0 1 0 0 1 1 0 0 0 1 0 2 2 0 0 0 2 2 2 1 1 1 0 1 1 1 0 0 0 0 0 0 0 0 0 0 0 0 0 1 0 0 1 0 0 0 0 0 1 1 0 2 1 0 0 0 0 0 0 1 2 2 0 2 2 0 1 0 1 0 0 1 1 0 0 0 0 2 0 1 1 2 0 1 0 2 0 2 2 0 1 1 2 0 2 2 0 2 2 2 1 2 1 2 2 0 0 2 2 0 2 1 0 1 1 0 0 0 0 0 0 1 1 1 1 1 0 0 2 0 1 0 1 0 0 0 0 0 0 0 1 0 0 0 1 0 0 1 1 1 0 1 0 2 0 1 0 1 1 0 0 1 1 1 1 0 0 0 0 1 1 2 2 1 1 1 1 0 2 2 0 2 2 2 0 0 0 0 0 0 0 1 1 2 1 1 1 0 2 0 2 0 2 2 0 0 0 0 1 1 2 0 1 1 1 0 0 2 0 0 0 0 0 0 0 2 0 0 0 0 2 1 1 1 0 0 2 0 0 0 1 1 1 2 0 2 1 0 1 1 0 0 1 1 0 0 1 0 1 1 1 1 0 1 0 1 1 0 0 1 0 1 2 1 1 2 0 2 0 1 0 1 2 0 2 1 0 0 0 1 2 1 0 0 1 0 2 2 0 2 2 0 1 0 1 1 1 1 0 0 1 2 1 0 1 2 1 0 1 1 1 0 0 0 0 0 2 1 1 1 1 0 0 1 0 1 1 1 1 0 1 2 1 1 1 1 1 1 1 1 2 1 2 0 1 2 2 0 0 2 0 2 0 0 0 0 1 1 0 1 0 0 1 1 0 0 0 1 1 0 1 0 2 1 1 0 1 1 0 1 0 2 1 1 0 0 0 0 1 0 0 0 1 0 0 0 0 1 0 1 1 1 1 2 1 1 2 0 1 1 1 0 1 0 0 1 1 1 2 0 1 1 1 2 2 1 1 0 0 0 0 2 1 0 1 2 1 1 2 1 0 0 0 0 0 2 2 0 1 1 1 2 1 0 0 0 0 1 0 2 2 2 2 0 0 0 0 1 0 2 0 1 2 0 1 2 2 1 1 1 1 1 1 2 0 1 1 0 0 2 1 0 1 0 1 0 0 1 1 2 1 1 0 2 0 0 0 2 0 1 1 0 0 0 1 0 2 2 0 0 0 1 1 1 2 0 2 0 1 1 1 0 0 1 0 0 1 0 0 1 1 0 0 1 1 1 1 1 1 1 1 0 1 1 1 1 0 1 0 0 1 0 0 0 0 2 0 2 0 0 0 0 0 0 0 1 1 0 0 2 0 1 0 2 1 1 1 1 0 0 0 1 0 0 0 1 0 1 0 0 0 0 0 0 1 2 0 0 0 1 0 0 0 0 2 1 0 0 1 1 0 1 2 1 2 0 1 1 0 1 1 0 0 2 1 1 1 0 0 0 1 1 1 1 0 0 1 0 0 0 0 0 0 2 1 2 2 2 0 0 1 0 2 2 2 0 0 1 0 1 0 0 0 1 0 0 1 1 0 1 0 0 2 0 1 0 1 1 1 1 0 1 0 0 0 1 1 1 0 0 0 2 2 1 1 0 0 0 1 0 0 1 1 1 0 0 1 1 1 1 0 0 0 0 0 0 1 1 1 1 2 0 0 1 0 0 2 0 0 0 2 0 0 1 2 1 0 2 0 1 2 0 0 0 0 0 2 2 0 1 2 2 2 0 0 2 0 1 1 2 0 2 2 2 0 1 0 1 0 1 1 2 1 1 0 0 1 1 2 0 1 1 0 2 1 2 2 2 2 2 1 1 0 1 1 1 0 2 0 2 2 1 0 0 0 0 0 0 0 0 0 1 0 0 1 0 0 0 2 0 1 1 1 0 1 0 1 1 0 2 0 0 0 0 1 0 2 0 0 0 0 1 1 1 0 0 2 2 2 0 1 1 0 1 0 1 0 0 0 0 0 0 2 1 1 1 2 2 1 0 1 1 2 1 0 1 0 0 1 2 0 0 0 2 2 0 0 0 0 0 2 0 0 0 0 1 0 0 0 0 0 0 2 1 0 0 2 0 0 0 1 0 0 0 0 1 1 0 2 0 1 0 1 0 1 0 0 2 0 2 1 0 2 0 0 0 0 0 0 0 0 0 0 0 1 0 1 0 0 1 0 1 0 1 1 0 0 2 0 0 0 0 0 0 0 0 0 0 1 2
105 0 0 1 0 0 1 2 0 2 2 0 1 2 2 0 0 1 0 0 0 1 0 2 2 0 2 0 1 1 2 1 0 0 0 0 2 0 0 0 0 0 0 0 1 0 1 0 0 0 0 2 0 1 1 0 0 0 1 0 1 1 0 0 0 0 0 1 0 0 0 0 2 2 1 2 2 0 2 0 0 0 0 1 1 0 0 0 0 2 0 0 2 2 0 0 0 2 0 2 1 0 1 1 2 0 2 1 1 1 0 1 2 2 2 2 2 0 0 2 2 0 0 2 0 0 0 1 1 1 0 0 0 0 0 0 0 0 0 0 1 0 0 0 2 0 1 0 0 0 0 0 0 0 0 0 0 1 0 1 2 0 2 2 1 2 1 0 1 0 0 2 0 1 2 0 2 0 1 1 0 2 0 0 0 0 0 0 0 0 1 2 0 1 1 1 2 0 0 1 1 1 0 1 1 1 1 1 1 0 2 0 0 0 2 2 0 0 1 1 1 1 1 0 0 1 2 0 0 2 0 0 0 0 0 0 0 2 0 0 0 0 2 2 2 2 0 0 2 0 0 0 0 0 1 2 2 1 0 1 0 1 0 0 1 1 0 0 2 1 0 2 0 0 0 0 0 2 1 0 0 0 1 2 2 0 1 2 0 2 0 1 1 2 2 0 1 2 0 1 0 0 0 2 0 0 0 1 1 1 0 1 1 0 2 0 1 2 0 0 0 1 2 2 0 0 0 1 0 0 1 1 1 0 0 0 0 2 0 0 0 0 1 0 0 1 0 0 0 0 0 0 0 0 0 0 0 0 1 1 1 1 2 0 2 0 1 2 2 0 0 2 0 2 0 0 0 0 1 1 0 1 0 0 2 2 0 0 0 2 1 1 1 0 2 0 0 1 0 0 0 0 0 1 0 0 1 1 0 0 1 0 0 1 1 1 1 1 0 1 0 2 1 2 0 1 1 1 1 0 1 0 0 0 0 0 0 1 0 0 0 2 1 0 0 1 1 1 1 0 0 1 0 2 1 1 0 2 0 2 0 2 0 1 0 1 0 1 1 1 0 0 2 1 1 0 1 0 0 2 1 2 0 0 0 2 0 0 0 1 1 0 1 2 2 0 0 1 1 2 0 2 0 0 1 1 2 1 0 1 0 0 0 0 2 0 1 0 0 0 0 2 2 2 0 2 0 1 1 1 1 0 0 0 0 1 0 0 1 1 0 0 0 1 1 2 2 1 1 1 0 1 1 0 0 1 0 1 0 1 1 0 0 0 0 0 0 1 2 1 0 0 0 0 0 0 0 1 0 2 0 0 1 0 1 1 1 0 0 0 0 0 0 0 2 0 2 0 0 0 0 2 0 0 0 2 2 1 2 2 1 0 0 0 0 0 0 1 0 1 1 1 0 0 0 0 1 2 0 0 0 2 0 0 0 1 2 0 0 0 1 1 1 2 2 1 1 1 1 0 0 1 2 0 0 2 1 0 2 0 0 0 2 1 1 2 1 0 0 0 0 1 0 0 0 2 2 1 1 1 0 0 1 0 1 1 1 1 1 1 1 0 0 1 1 0 0 0 1 1 0 1 0 1 0 0 1 2 0 1 0 0 0 0 0 0 0 1 0 0 1 0 0 2 2 0 2 0 0 0 0 0 1 2 1 1 0 1 0 1 0 0 0 0 0 0 0 0 1 1 1 1 1 0 0 2 0 0 2 0 0 2 2 0 0 0 1 2 0 2 0 0 2 1 1 1 0 0 1 1 0 1 0 0 0 2 0 1 0 2 0 2 2 2 1 0 0 1 0 2 0 2 0 2 1 1 2 0 1 0 1 0 0 0 1 1 2 1 1 1 1 1 1 0 0 1 0 1 0 2 0 1 2 0 0 2 0 0 0 0 0 0 0 0 0 1 1 0 0 0 2 0 1 1 1 0 1 1 0 0 0 1 1 0 0 2 2 0 0 0 0 0 1 0 1 2 0 0 1 2 2 0 0 0 0 0 0 0 1 1 0 0 2 2 2 1 2 1 0 0 0 2 2 2 2 2 0 2 0 1 0 0 0 0 0 2 2 0 1 0 0 1 1 1 2 0 1 0 0 1 0 0 1 2 0 0 0 1 1 1 0 0 1 2 2 1 0 0 0 0 2 1 1 0 1 1 1 1 0 2 1 1 1 0 1 1 2 0 0 1 0 0 0 0 0 0 0 0 1 0 0 2 0 1 0 0 0 0 0 0 0 0 1 0 0 0 0 1 1 0 1 2
106 0 0 1 0 0 1 2 1 2 1 0 0 1 0 0 1 1 0 0 0 2 0 2 2 0 2 0 2 1 2 0 0 1 1 2 0 1 0 0 0 0 0 1 1 1 0 0 0 0 0 0 1 2 0 0 1 0 0 0 0 2 1 1 0 1 0 1 0 0 0 1 2 2 2 2 2 0 2 0 1 0 0 1 1 0 0 2 1 2 1 1 2 2 1 1 1 2 0 2 2 0 1 0 1 1 1 0 2 0 0 2 0 2 0 2 2 0 2 0 0 1 2 0 0 2 0 1 1 1 0 0 0 0 0 0 0 0 0 0 0 0 0 0 2 0 0 0 0 1 0 0 0 1 0 0 0 1 0 0 1 1 0 2 1 1 0 0 1 1 1 2 0 2 2 0 1 0 0 1 0 1 0 1 1 1 1 2 1 1 1 2 0 2 2 2 2 0 0 0 0 0 0 0 0 2 2 1 1 0 1 0 1 0 1 2 0 2 1 0 1 1 2 0 0 0 1 1 1 0 0 1 1 1 2 1 1 2 0 0 0 0 2 1 1 1 0 0 2 0 0 0 0 0 0 1 0 2 0 1 0 1 0 0 1 0 1 0 0 0 1 2 1 1 0 0 0 2 1 0 0 0 0 2 1 0 1 1 0 1 1 0 0 2 1 0 2 0 0 0 0 0 2 0 1 0 1 0 0 2 0 2 2 0 0 0 2 0 0 0 1 1 0 1 1 0 1 2 1 0 0 0 0 0 0 0 0 2 0 2 0 1 1 0 0 1 1 0 0 2 2 0 0 2 0 0 0 0 0 2 0 0 2 2 2 2 0 1 1 0 0 2 0 2 0 1 0 0 0 2 1 0 0 0 2 1 0 0 0 0 0 0 0 0 2 1 0 0 1 1 0 1 0 2 2 0 2 1 0 0 0 0 0 0 2 0 1 1 0 0 0 1 1 1 1 1 0 1 1 0 1 0 0 0 0 1 0 1 1 1 1 1 0 2 1 2 2 2 2 0 0 0 0 2 0 0 0 2 0 1 1 2 1 0 0 1 0 2 2 0 1 1 1 1 2 0 2 0 0 1 0 2 0 0 0 0 0 1 1 0 1 1 0 0 1 0 0 1 1 1 1 1 1 1 1 1 1 2 1 0 0 1 0 0 1 1 2 0 0 0 0 2 2 2 1 1 1 0 0 2 0 0 0 2 2 0 0 0 1 1 0 0 0 1 1 1 1 1 1 0 0 0 0 0 2 1 0 0 0 1 1 0 0 0 0 1 2 1 1 0 0 0 2 0 1 1 2 2 0 2 0 0 1 0 0 0 0 1 0 0 0 1 1 0 0 0 0 1 1 1 1 1 0 0 0 1 1 0 2 2 1 0 0 0 0 0 0 1 1 0 0 0 0 0 0 1 1 2 0 0 0 1 0 0 0 1 2 1 1 0 1 1 1 2 2 1 1 1 0 0 0 1 1 1 0 1 1 0 2 0 0 0 1 1 2 2 0 0 1 1 1 1 0 1 0 2 2 0 0 0 1 0 2 0 1 2 1 0 0 1 0 0 0 2 2 0 0 0 1 2 1 0 0 1 0 0 2 1 0 1 1 1 0 0 0 0 0 2 2 2 0 0 0 2 1 1 2 1 1 1 2 0 0 2 1 1 0 1 1 2 0 1 0 0 0 0 0 0 0 0 0 0 1 0 0 0 0 0 2 1 0 1 2 0 0 1 2 0 0 1 1 0 1 1 0 0 0 0 2 2 1 1 0 0 0 2 0 1 0 2 0 2 1 2 2 1 1 0 0 1 0 1 0 1 0 0 1 0 0 1 1 0 1 1 1 1 1 2 0 1 0 1 1 1 0 1 1 1 0 2 1 1 1 0 0 1 0 0 2 0 2 2 0 0 0 0 0 0 0 0 2 0 0 2 0 0 0 0 0 0 0 1 1 0 0 2 2 0 1 0 0 0 2 0 2 1 1 0 2 2 1 0 0 0 0 0 1 1 0 0 0 0 1 0 2 2 2 1 0 0 0 1 1 0 2 1 0 2 0 1 1 1 0 0 0 2 2 1 2 0 1 1 1 0 0 0 1 2 0 2 0 0 0 0 2 1 1 1 1 1 1 1 1 1 1 1 0 0 0 0 1 1 1 0 1 1 1 1 0 0 1 0 1 0 0 0 1 0 1 0 0 0 0 0 0 0 0 0 1 0 0 1 0 1 0 0 1 1 0 0 1 1 0 0 0 0 0 0 0 0 0 1
107 1 0 0 0 0 0 2 0 1 0 0 0 0 0 0 0 1 1 1 0 2 0 2 2 0 1 0 2 0 1 0 1 2 2 2 1 2 0 0 0 0 0 0 2 0 0 0 0 0 0 1 0 0 2 0 2 0 0 0 1 0 0 0 0 1 0 1 0 0 0 1 2 2 1 2 2 0 1 0 1 0 0 1 1 0 0 0 0 1 0 0 1 2 0 2 0 0 0 0 0 0 0 0 2 2 1 2 0 2 1 1 0 1 0 1 1 0 0 1 1 1 0 2 2 0 0 1 1 1 0 1 0 0 0 0 1 0 0 0 0 0 0 0 0 1 0 0 0 0 0 0 0 0 0 0 0 0 1 0 1 1 0 2 1 2 1 0 0 2 2 0 1 1 1 0 1 0 0 0 0 1 1 2 1 0 2 1 0 0 0 1 0 1 1 1 1 0 0 1 1 1 0 2 2 2 1 0 1 0 1 0 0 0 1 2 0 0 2 0 0 0 2 0 0 2 2 0 1 1 0 0 0 1 1 0 1 1 1 1 0 0 2 1 1 1 0 0 2 0 0 0 0 0 0 1 0 2 0 1 0 1 0 0 0 0 0 0 2 1 0 2 1 1 0 0 0 2 1 0 1 0 0 2 2 0 1 1 1 2 0 1 0 2 2 0 2 1 0 1 0 0 1 0 0 0 1 0 2 2 0 0 2 0 1 0 2 0 0 0 1 1 0 2 1 0 1 1 1 0 2 0 2 0 0 0 1 2 0 0 0 0 1 0 2 1 1 0 0 0 0 0 0 1 0 0 0 0 0 2 0 0 1 1 1 1 0 2 2 0 0 2 1 2 0 1 0 0 2 0 0 1 0 0 1 2 0 1 1 0 0 0 0 1 2 1 1 1 0 0 0 0 0 2 2 0 1 1 0 0 0 0 0 2 0 0 0 0 0 1 1 1 1 1 0 1 1 0 1 0 0 2 2 0 2 0 0 1 1 1 1 1 2 0 0 0 0 0 1 0 0 0 0 2 1 1 0 1 1 0 2 2 0 0 0 0 1 2 2 0 2 2 0 2 1 0 2 0 0 2 0 2 2 2 2 0 0 0 0 1 1 1 0 2 0 0 1 1 1 1 1 1 2 2 2 0 2 1 1 1 0 1 1 0 2 0 0 1 0 1 1 2 2 2 1 2 0 1 1 1 1 0 0 2 1 0 1 0 1 1 0 0 0 1 1 1 2 0 2 1 0 1 0 0 1 2 0 1 0 2 1 0 0 0 0 0 0 0 1 1 0 0 1 0 0 0 1 0 0 0 1 0 2 0 1 0 0 1 0 1 0 2 0 0 0 1 1 0 0 0 0 2 1 1 0 2 1 0 0 0 0 0 0 0 1 1 0 0 0 0 0 0 0 0 0 1 1 2 0 0 0 1 0 0 0 0 1 1 1 0 0 0 0 1 1 1 2 1 1 0 0 1 1 1 0 1 1 0 1 0 0 0 1 1 1 1 0 1 0 1 1 0 1 0 1 2 1 0 0 0 2 0 2 0 2 2 2 1 1 1 0 0 1 0 0 1 0 0 1 2 0 0 0 1 1 0 2 1 1 0 0 0 0 1 1 1 0 1 1 1 0 0 0 2 2 1 1 0 0 0 1 0 0 2 1 0 1 0 1 1 0 2 0 0 1 1 1 0 0 0 0 0 0 0 0 0 0 0 2 0 0 1 2 0 0 1 2 2 0 2 0 1 2 0 1 0 0 0 0 0 0 2 1 1 1 1 0 1 0 2 0 2 1 2 1 1 0 2 0 2 0 0 0 2 1 0 1 0 0 1 2 1 0 0 0 0 1 2 1 1 1 1 1 0 0 0 0 2 0 2 0 2 1 1 0 1 0 1 2 0 2 1 0 0 0 0 0 0 0 0 2 0 2 2 0 1 1 0 0 0 0 1 0 0 0 1 1 0 0 0 1 0 1 0 1 2 1 1 1 1 1 1 0 0 0 0 1 2 0 0 1 0 0 1 2 2 2 2 1 0 0 1 2 0 1 1 0 1 1 1 0 0 1 1 1 1 2 0 1 1 0 1 2 0 2 0 0 1 0 0 0 1 0 1 0 1 2 2 2 1 1 1 0 0 0 2 0 0 0 0 2 1 2 0 0 0 0 0 0 2 0 2 1 0 1 1 0 0 2 2 0 1 0 0 0 1 0 0 1 0 0 1 0 1 0 1 1 0 1 0 0 1 0 0 0 0 0 0 1 0 1 2
108 0 0 2 0 1 2 1 0 1 0 1 1 1 1 0 0 1 1 1 1 1 0 0 0 1 0 0 2 1 2 1 0 2 2 1 2 1 0 1 1 1 0 0 1 0 0 0 0 0 0 0 0 1 1 1 0 0 1 0 0 0 0 2 1 1 1 0 0 0 0 0 2 2 2 2 2 1 1 0 0 0 1 1 2 0 0 1 0 1 0 0 1 2 1 1 1 1 0 2 1 0 0 0 2 2 2 1 1 1 1 2 0 1 0 1 1 0 2 0 0 0 1 2 1 0 1 2 2 2 0 0 1 0 0 0 1 0 0 0 1 0 1 0 1 0 0 0 0 1 0 1 0 0 2 0 1 0 0 0 1 0 0 2 1 1 0 1 1 1 1 2 0 2 1 0 2 0 0 1 0 1 0 1 1 1 1 0 0 0 1 2 0 1 1 1 0 0 0 1 1 1 0 2 2 0 0 0 1 0 1 0 1 0 2 2 0 0 1 2 0 0 2 0 1 2 1 0 0 1 1 0 0 0 0 0 0 1 0 0 0 0 2 1 1 1 1 0 2 0 0 0 0 0 0 1 1 1 0 0 0 0 0 0 0 0 0 0 2 1 0 0 0 1 0 0 0 1 2 0 0 0 1 2 2 0 1 2 0 2 0 1 1 2 1 0 1 2 0 2 0 1 1 1 0 1 1 0 1 1 0 0 1 0 1 0 2 1 0 0 0 1 2 1 2 0 0 0 0 1 2 1 1 0 0 0 0 2 0 1 0 0 0 0 1 1 0 1 1 1 0 2 0 1 0 0 1 1 0 1 0 0 0 0 0 0 0 1 1 0 0 2 0 2 0 1 0 0 1 1 0 0 0 0 1 0 0 0 0 0 0 1 2 0 2 1 1 0 2 2 0 2 0 2 2 2 0 1 0 0 0 0 0 0 2 0 0 0 0 0 0 1 0 2 1 2 1 0 1 0 1 0 0 1 1 1 0 0 0 0 2 0 2 0 0 1 2 2 1 0 0 0 0 2 2 1 0 2 1 1 0 2 0 0 1 1 1 2 2 0 1 1 1 1 1 0 2 0 0 2 1 1 0 0 0 1 0 1 1 1 0 2 1 1 1 0 1 1 1 1 1 1 1 1 1 1 1 0 0 1 0 0 1 0 0 1 1 0 0 2 2 2 1 1 0 1 1 1 1 2 0 1 0 0 1 0 1 0 2 2 1 1 0 1 0 1 0 1 2 1 0 1 1 0 1 1 1 0 1 0 0 0 0 1 1 0 1 1 0 0 0 2 1 0 1 2 2 1 0 2 0 0 0 0 0 1 1 2 1 2 0 0 2 0 0 0 0 0 1 0 0 2 2 1 0 1 0 1 2 1 0 0 0 0 0 0 0 1 1 0 0 0 0 1 1 0 0 1 0 0 0 2 0 0 0 1 2 1 1 1 1 0 1 1 1 0 2 1 2 0 0 2 1 1 1 2 0 1 1 0 0 0 1 1 1 1 1 1 0 2 2 0 0 0 2 2 2 0 0 0 1 0 2 0 2 2 1 0 0 1 0 1 0 1 0 1 0 1 0 1 1 0 0 1 1 0 2 1 0 1 0 0 0 1 0 2 0 2 2 2 0 0 0 2 1 0 2 1 1 0 1 1 0 2 0 0 0 0 1 1 1 1 0 0 1 0 1 0 0 0 0 0 2 1 2 1 0 0 1 0 0 1 2 0 0 1 1 0 0 2 0 0 1 1 1 1 0 0 1 1 0 1 0 0 1 0 1 1 0 1 1 2 1 1 1 0 1 2 0 1 0 1 0 2 0 0 1 0 0 1 1 0 1 1 1 2 2 1 1 1 1 2 2 0 0 0 0 1 1 2 0 2 2 0 0 1 0 0 1 0 0 0 1 0 0 1 1 1 0 0 1 0 1 1 1 0 1 0 1 1 0 2 0 0 0 0 1 0 2 1 1 0 1 1 1 2 1 1 0 0 1 0 0 1 0 1 1 2 2 0 1 0 1 0 1 1 1 2 0 1 0 2 2 0 1 1 0 2 0 1 1 2 0 0 0 2 2 0 0 0 0 0 1 2 1 0 1 1 0 0 0 0 0 2 0 0 0 1 1 0 0 0 1 1 1 2 0 1 0 1 1 0 1 0 1 0 1 0 0 0 1 0 0 0 0 0 0 0 2 2 0 0 0 0 0 0 0 0 0 0 0 2 0 2 0 0 0 0 0 0 0 0 0 0 0 1 0 0 0 0 0 0
109 0 0 1 0 0 1 1 2 2 2 0 1 2 1 0 0 1 0 0 0 1 0 2 2 0 0 0 2 0 2 0 1 2 0 1 1 2 0 2 2 0 1 2 2 0 0 1 0 0 0 1 0 0 2 1 0 1 1 1 1 0 0 0 0 0 0 0 0 1 1 1 2 2 1 2 2 0 1 0 0 0 2 0 2 0 1 0 0 2 0 1 0 2 0 0 0 1 0 1 0 0 0 0 2 1 2 1 1 1 0 0 2 2 2 2 2 0 2 0 0 1 2 2 0 0 1 0 0 0 1 1 0 0 0 0 0 0 0 0 0 0 1 0 0 0 0 0 0 1 1 1 0 0 0 0 0 2 0 0 0 1 0 2 1 2 0 1 0 1 1 0 0 2 2 0 2 2 0 0 0 0 1 2 2 1 2 0 0 0 0 0 0 2 2 1 1 0 0 1 1 1 0 2 2 1 1 0 0 0 1 0 2 0 1 2 0 0 1 0 0 0 2 0 1 0 0 1 0 1 0 1 0 0 0 0 0 1 0 1 0 1 2 1 1 1 0 0 2 0 0 0 0 0 0 2 2 2 1 1 1 2 0 0 0 0 0 1 0 0 1 2 1 1 0 0 1 2 2 0 0 0 0 2 1 0 0 2 0 2 0 1 0 2 2 1 2 0 0 0 0 0 2 0 0 0 1 0 0 0 0 0 1 0 1 0 1 0 0 0 1 2 2 1 0 0 1 0 0 2 2 2 1 0 0 0 0 1 1 1 0 1 1 0 1 1 0 0 1 2 2 0 0 2 0 0 1 1 0 2 0 0 1 0 1 0 0 1 2 1 1 1 1 2 0 1 0 0 1 1 1 0 0 0 0 0 0 0 0 0 1 2 0 0 2 0 0 0 1 1 0 1 0 2 1 0 0 1 0 0 2 0 0 2 0 1 0 0 0 0 0 1 0 1 1 1 1 1 2 0 1 0 0 2 2 1 1 2 0 0 2 0 1 1 0 2 2 2 2 0 0 1 0 2 1 1 0 1 1 1 1 2 1 0 1 1 1 1 2 2 2 2 0 2 1 0 0 1 1 0 1 2 1 1 0 1 0 1 0 0 1 1 0 0 0 0 0 2 2 2 0 2 1 0 2 1 1 2 2 0 0 0 0 1 1 0 0 0 0 1 1 2 0 0 0 1 1 0 0 2 0 1 0 1 1 1 1 0 2 2 1 1 0 2 1 2 1 1 1 0 0 0 0 0 2 2 0 0 0 1 1 0 1 0 0 1 1 0 1 0 1 1 1 0 1 1 1 0 0 1 1 0 2 0 1 1 1 2 1 2 0 0 0 0 0 0 0 0 0 0 0 1 0 1 1 2 1 0 1 1 0 0 0 2 0 0 0 0 0 0 0 0 0 0 0 1 1 1 0 0 1 0 0 0 0 1 2 1 1 0 1 1 1 1 2 1 1 1 1 0 0 1 1 2 0 2 0 0 2 0 0 0 1 2 2 2 0 1 0 1 1 0 0 0 0 1 2 0 1 0 2 1 1 1 1 1 1 0 1 2 0 0 1 0 0 0 0 0 0 0 0 0 1 0 1 0 1 1 0 0 1 2 0 0 0 1 0 0 0 0 0 0 0 2 1 1 2 0 0 0 0 0 0 1 2 1 1 2 0 2 0 0 0 0 0 0 0 0 0 0 0 0 0 0 0 1 0 0 2 0 0 1 2 0 0 0 2 1 0 1 1 0 1 1 0 1 1 0 1 2 0 0 2 2 1 0 1 2 0 1 1 2 1 2 2 1 0 0 0 2 0 2 1 2 1 0 0 0 1 1 2 0 1 1 0 1 1 2 1 2 1 1 0 1 0 1 1 1 1 2 0 2 2 0 0 2 0 1 2 1 1 2 1 0 0 1 1 0 0 0 2 0 1 1 0 0 0 0 1 1 0 1 0 0 0 0 0 0 2 0 0 0 1 0 1 2 0 0 0 0 0 0 1 1 0 2 0 2 0 0 0 0 0 0 2 1 1 2 0 1 1 1 0 0 2 1 0 2 0 1 1 1 1 1 2 0 1 1 2 1 0 2 2 1 0 0 1 2 0 1 0 1 0 1 1 0 0 1 1 1 1 1 1 2 2 2 0 2 1 0 1 0 1 1 1 0 1 0 0 1 0 0 0 0 2 0 2 0 2 1 0 1 0 0 0 1 0 1 1 0 1 2 0 0 0 0 0 1 0 0 1 0 1 0 0 0 0 1 1 1 0 0
110 0 0 0 0 0 0 1 1 2 2 0 0 2 1 0 0 2 1 0 0 2 0 2 2 0 0 0 1 1 2 1 0 2 0 0 2 1 0 0 0 0 0 0 2 0 0 0 0 0 0 0 1 1 1 1 1 1 1 1 0 1 0 2 0 0 0 1 1 1 0 1 2 2 2 2 2 0 1 0 1 0 1 0 1 0 0 0 0 2 0 1 1 2 1 2 1 0 0 1 0 0 1 0 2 0 2 0 2 0 0 1 2 2 2 2 2 0 2 1 1 0 2 0 0 1 0 2 0 2 0 0 0 0 0 0 0 0 0 0 1 0 0 0 0 0 0 0 0 1 1 1 0 0 1 0 0 0 1 1 1 1 1 1 0 1 0 1 0 1 1 1 0 2 1 1 2 0 1 2 0 2 1 1 1 0 1 1 0 0 0 1 1 1 2 1 1 0 0 0 0 0 1 2 2 0 0 0 0 0 1 0 1 0 2 2 0 1 0 1 1 1 2 0 0 1 1 0 0 2 0 0 1 1 2 1 1 2 0 0 0 1 0 0 0 0 0 0 1 1 0 0 0 0 0 2 0 1 0 1 0 1 1 1 0 0 0 1 2 0 0 1 2 2 0 0 1 1 1 0 0 0 0 1 2 1 0 2 0 2 0 0 1 2 2 1 1 1 0 2 0 2 2 0 0 0 1 0 0 0 0 0 2 1 2 0 0 1 1 1 0 0 0 0 0 0 0 0 0 0 2 1 0 0 0 0 0 0 2 1 0 1 1 0 0 1 1 0 0 1 1 0 0 1 0 0 0 0 0 2 0 0 2 2 2 0 0 1 2 1 1 1 1 1 1 1 0 0 1 1 0 0 0 0 2 1 0 2 2 0 1 1 0 0 2 0 0 1 0 0 0 1 0 1 1 0 2 0 0 0 1 0 0 0 1 0 1 0 0 0 0 0 0 1 0 1 0 1 2 1 1 0 0 1 1 1 1 1 1 0 2 1 1 1 0 0 0 1 1 0 0 0 0 1 2 1 1 1 1 1 1 2 0 0 0 1 0 2 2 0 0 0 2 0 1 0 0 0 0 1 1 0 1 1 1 0 0 1 0 1 1 1 0 2 0 0 0 2 2 1 1 2 2 2 2 0 2 1 1 1 1 0 2 2 0 0 0 0 0 1 1 2 2 2 1 1 1 1 1 1 1 0 0 1 1 0 1 0 1 1 1 1 0 1 0 1 1 1 1 0 0 0 0 0 2 0 0 1 0 1 1 0 0 1 1 0 2 1 1 0 0 1 1 0 1 1 1 1 0 2 0 0 2 0 1 1 1 2 0 2 0 1 0 0 0 1 1 0 0 0 0 1 0 1 0 2 2 0 1 0 0 0 1 1 1 1 1 1 0 0 0 0 1 1 1 0 1 1 0 0 0 2 0 0 0 2 2 0 0 0 0 1 0 1 2 2 2 0 0 0 1 1 0 2 1 2 1 0 1 0 0 0 2 2 2 2 0 1 1 1 1 0 0 0 0 2 1 1 2 1 1 0 1 1 1 1 1 1 0 1 0 0 1 0 0 1 0 1 0 1 1 0 0 0 0 0 1 2 0 0 0 0 0 1 0 0 0 1 1 1 0 0 1 2 1 2 0 0 0 0 0 0 0 2 0 0 1 0 1 1 1 1 0 0 1 0 0 1 0 0 0 0 0 0 0 1 0 1 2 1 0 1 2 1 0 0 2 0 0 2 0 0 1 1 1 0 0 1 1 2 0 0 0 0 1 1 0 1 1 2 0 1 2 2 1 0 0 2 0 2 0 1 1 2 1 1 1 1 0 1 1 0 0 0 0 1 0 2 2 2 2 2 1 0 0 2 1 1 0 1 0 1 2 0 0 2 0 0 0 0 0 0 1 0 0 1 1 0 0 0 2 0 0 2 0 0 0 1 0 0 1 2 1 0 1 1 0 0 2 0 0 0 1 0 1 1 0 1 1 2 2 0 0 0 0 0 0 2 0 0 0 0 2 0 1 0 1 1 1 0 0 1 2 0 0 0 1 0 0 1 0 1 1 1 2 0 0 1 1 1 0 1 2 0 1 0 2 1 0 1 0 1 0 1 0 1 1 0 1 0 0 0 2 1 1 0 1 1 0 0 2 1 1 0 1 1 1 1 0 1 1 0 1 0 1 0 0 0 1 1 0 0 0 0 0 0 0 0 1 1 1 1 0 1 0 0 0 1 0 1 0 0 0 0 0 0 0 0 0 0 0 1
111 0 0 2 0 1 2 2 0 2 1 0 0 0 0 0 0 0 0 1 1 0 0 1 1 1 1 0 2 1 1 0 2 1 0 1 1 1 0 1 0 1 0 0 2 0 0 0 0 0 0 0 1 1 1 1 0 0 0 0 1 0 0 0 0 0 0 1 0 0 0 1 1 1 1 1 1 0 1 0 2 0 0 2 2 0 0 0 0 2 0 0 2 1 2 2 2 1 0 2 1 0 0 2 2 0 2 2 1 1 0 1 0 1 1 1 1 0 1 1 1 1 2 1 0 0 1 1 0 2 1 1 0 0 0 0 0 0 0 0 0 0 1 0 0 0 0 0 0 1 1 1 0 0 0 1 1 0 1 0 1 0 1 2 1 2 1 0 1 2 1 1 2 2 2 1 2 0 1 1 0 2 0 2 1 1 2 1 0 0 2 2 0 0 0 0 0 0 0 0 0 0 0 2 2 2 1 2 0 0 1 1 1 0 2 2 0 1 0 0 1 1 1 1 1 0 2 0 0 0 0 0 0 0 0 0 0 1 0 0 0 0 1 1 1 1 0 0 2 0 0 0 1 0 0 1 0 1 0 0 0 0 0 0 0 0 0 0 0 0 1 1 1 1 0 0 0 1 1 0 0 1 2 2 2 0 1 1 0 2 0 0 1 2 2 0 2 0 0 0 0 0 2 0 0 1 0 0 2 2 0 0 2 1 2 1 1 0 0 0 1 1 2 1 1 0 0 1 0 2 1 1 2 0 0 0 1 2 0 0 0 0 0 0 0 1 1 0 2 0 0 0 0 1 0 0 1 0 0 1 0 0 1 1 1 0 1 2 2 0 0 2 0 2 1 0 0 0 2 0 0 1 0 0 1 0 0 0 0 0 0 1 1 1 2 2 1 0 1 1 0 1 0 2 2 1 0 1 0 0 0 0 0 0 0 0 0 0 0 0 0 0 0 2 1 1 1 0 2 1 1 0 0 0 1 0 0 0 0 0 2 0 2 0 1 1 1 1 1 0 0 1 0 2 2 2 0 2 0 2 0 2 2 0 2 2 0 2 2 0 1 1 1 1 2 0 1 0 0 0 0 1 2 2 2 0 0 0 1 1 0 2 1 1 1 0 2 1 1 2 0 2 1 1 1 1 2 2 2 0 0 0 0 0 1 0 0 0 0 2 2 1 1 1 1 1 1 0 0 2 0 2 0 1 2 1 1 0 2 2 1 1 0 2 2 1 2 1 1 0 1 1 1 0 2 1 0 0 0 1 0 0 0 2 2 0 2 0 1 0 0 0 0 0 0 0 0 0 0 2 0 0 1 0 0 0 0 1 0 1 0 1 0 0 0 0 0 2 2 1 1 0 0 0 0 2 1 0 1 2 0 0 1 2 2 2 2 1 0 1 1 1 0 0 0 0 0 1 0 0 1 1 0 1 0 1 2 2 1 0 0 1 1 1 2 2 2 1 1 0 1 2 1 1 0 2 1 0 2 0 0 0 0 1 1 1 0 2 0 1 1 0 0 0 0 0 1 1 1 1 0 0 2 0 2 2 1 0 0 1 0 1 1 1 1 1 0 1 2 2 1 0 0 0 0 0 1 2 0 0 0 0 0 0 0 2 0 0 0 0 0 0 1 2 1 1 1 0 0 0 0 0 0 0 2 2 0 0 0 0 0 0 1 1 1 0 0 0 0 0 0 0 0 1 0 1 0 0 2 0 0 1 2 0 0 0 1 2 0 1 0 0 2 1 0 0 0 0 0 1 0 1 0 0 2 0 0 2 1 2 0 1 1 2 2 1 1 1 0 1 0 2 1 1 1 0 2 0 1 1 2 0 0 0 0 1 1 1 1 2 2 2 0 0 1 1 0 1 0 1 0 1 2 1 0 2 0 2 2 0 2 0 0 0 0 1 1 0 0 0 0 0 0 2 0 0 0 0 0 0 0 0 0 0 0 1 1 0 1 0 0 0 2 0 2 2 1 0 0 1 1 0 0 1 0 2 0 1 0 0 0 0 0 0 2 2 2 2 0 0 0 2 2 0 1 1 1 1 0 1 1 1 0 0 1 1 1 1 2 0 1 1 2 0 0 0 1 2 0 0 0 0 1 1 0 0 0 1 1 0 0 0 2 2 2 1 0 1 0 0 1 0 1 1 1 0 1 0 0 2 0 2 1 0 2 0 0 1 1 1 0 0 0 0 0 2 0 0 1 0 0 1 0 1 0 0 0 2 0 0 0 2 0 0 0 0 0 0 1 0 1 2
112 0 0 1 0 0 1 1 0 1 1 1 0 1 0 0 1 0 0 1 1 2 0 2 2 0 1 0 1 1 2 0 2 2 0 1 1 1 0 2 2 0 0 1 2 1 2 0 1 0 0 1 0 1 1 0 0 0 0 1 0 2 0 1 0 0 0 0 0 1 1 1 2 2 1 2 2 0 2 0 1 0 1 0 1 0 0 0 0 2 0 0 1 2 1 2 1 0 0 1 0 0 0 2 2 0 2 1 1 1 1 2 0 1 0 1 1 1 1 2 2 0 2 1 0 0 1 0 0 0 0 0 0 0 0 0 0 0 0 0 0 0 0 0 0 0 0 0 0 1 0 0 0 0 0 0 1 0 1 0 1 1 1 1 0 2 0 1 0 0 0 1 0 2 1 0 2 0 0 0 0 1 0 2 2 2 2 2 0 1 0 2 0 2 2 2 2 0 0 0 0 0 0 0 0 2 2 1 0 0 2 0 0 0 1 2 1 2 0 0 2 2 2 0 0 0 1 1 1 1 1 0 0 0 2 2 0 1 0 1 0 0 2 1 2 2 1 0 2 0 0 0 0 0 1 0 0 1 0 0 0 0 0 0 1 1 0 1 2 0 0 0 1 1 0 0 0 2 2 0 0 0 1 2 2 0 0 2 0 2 0 1 0 2 2 1 1 1 0 0 0 0 2 0 0 0 0 0 0 0 0 0 2 0 1 0 1 1 1 1 0 0 1 0 0 0 0 0 0 1 2 1 0 0 0 0 0 0 2 0 0 1 1 0 0 0 1 1 2 0 0 0 0 1 0 0 0 1 0 1 0 0 1 1 1 0 2 0 1 1 1 1 0 2 0 0 0 0 0 2 2 1 0 1 1 0 0 0 0 0 0 0 1 1 2 2 2 0 2 2 0 2 0 2 1 0 0 1 1 0 1 0 0 1 0 0 0 1 0 0 0 1 1 2 1 2 2 1 2 1 0 1 0 1 1 1 0 0 0 0 1 1 1 0 0 1 1 0 2 0 0 1 0 1 1 0 1 2 1 1 0 2 0 0 0 0 1 1 1 1 1 1 1 2 1 0 0 0 0 0 0 1 2 2 1 1 0 0 1 1 0 2 0 0 1 0 0 0 0 2 0 2 1 1 2 0 2 0 1 0 1 0 0 0 2 0 1 1 0 1 1 2 2 2 2 2 0 0 0 2 0 1 0 1 1 0 1 0 1 1 0 0 0 2 1 1 1 2 0 0 0 0 0 0 1 2 0 1 1 0 0 0 0 1 1 0 1 0 2 2 1 1 1 0 1 1 1 1 0 2 0 0 1 0 0 0 0 1 0 1 0 0 0 0 0 0 1 0 0 0 0 2 1 0 0 1 1 0 1 1 0 0 0 0 0 0 0 1 1 0 0 0 0 0 0 0 2 0 0 0 0 1 1 0 0 2 2 1 1 1 1 1 2 2 2 0 0 1 0 0 0 2 1 1 0 1 1 0 1 0 0 0 1 1 1 1 0 1 0 2 1 0 0 0 0 2 2 1 1 1 1 0 2 0 2 2 1 2 0 0 1 0 0 1 1 0 0 0 1 1 0 0 0 1 1 0 2 2 0 0 1 1 0 0 0 1 0 2 2 2 0 1 0 2 1 2 1 0 0 0 0 0 0 2 0 0 0 1 0 1 0 1 1 1 1 0 0 1 2 2 1 2 1 0 0 2 1 0 1 0 0 1 2 1 0 0 2 2 0 1 0 0 1 1 1 0 0 0 1 1 0 1 1 1 1 0 1 0 0 2 0 2 0 1 1 1 0 1 0 1 0 2 1 1 1 0 1 1 0 0 0 0 1 1 1 2 2 2 2 2 2 2 0 1 0 2 1 1 0 2 0 1 2 0 0 2 0 0 0 0 0 0 1 0 1 1 1 0 1 0 1 0 1 2 0 0 1 0 1 1 0 1 0 0 0 0 0 1 1 0 0 0 0 0 1 2 0 1 1 2 2 0 0 0 0 0 0 2 0 0 0 0 0 1 1 1 1 2 0 0 0 2 1 0 2 1 0 1 0 0 1 1 0 0 2 0 0 1 2 0 1 1 2 1 2 0 2 2 0 1 0 0 1 2 0 1 0 1 2 0 0 0 1 1 0 1 0 0 0 0 2 1 1 0 1 0 1 0 0 1 1 1 2 0 1 0 1 0 2 0 0 0 0 0 0 0 0 0 0 0 0 2 0 1 0 0 0 1 1 1 0 0 0 0 0 0 0 0 0 0 2 1
113 1 0 0 0 0 1 2 0 2 0 0 1 1 1 0 0 2 1 2 1 1 0 2 2 0 2 0 2 1 2 1 0 2 1 2 1 1 0 0 0 0 0 0 2 1 1 0 0 0 0 0 1 2 0 0 0 0 0 0 0 1 0 1 1 1 1 1 0 1 0 2 2 2 2 2 2 0 1 1 1 0 0 0 0 0 0 0 0 1 0 0 1 2 0 1 0 0 0 2 0 0 1 1 2 0 2 0 2 0 0 2 0 1 0 1 1 1 1 2 2 0 2 1 0 1 1 0 0 0 0 0 0 0 0 0 1 0 0 0 1 0 1 1 0 0 0 0 0 1 1 1 0 0 0 0 1 0 0 1 1 1 0 1 1 2 0 2 0 2 2 0 1 2 2 1 2 1 1 1 0 1 0 2 1 1 2 2 1 1 1 2 0 0 1 1 2 0 0 1 1 1 0 1 1 2 1 0 0 0 1 0 1 0 2 2 0 0 2 0 0 0 2 0 0 1 1 0 0 2 0 0 0 0 0 0 0 2 0 0 0 1 1 1 2 1 1 0 1 0 0 1 1 0 0 0 1 2 0 1 0 1 0 0 0 0 0 0 1 0 0 1 1 1 0 0 1 2 2 0 0 0 1 1 2 1 0 1 1 2 0 1 2 2 2 0 2 0 0 0 1 0 1 1 1 0 0 2 1 1 0 0 2 1 2 1 2 0 1 1 0 1 2 0 1 0 0 0 0 0 2 2 1 1 0 0 0 1 1 0 0 0 2 0 0 1 1 2 2 0 0 2 0 1 0 1 1 1 0 0 0 0 2 2 2 1 1 1 2 1 1 1 0 2 2 0 0 0 1 1 2 1 0 0 1 1 0 0 0 0 0 0 0 1 2 0 0 0 0 1 0 1 0 1 1 1 1 0 0 0 1 0 0 2 0 1 0 2 0 0 0 2 0 1 2 2 1 0 0 1 0 0 1 1 1 0 1 1 0 0 0 2 1 1 0 2 2 1 1 0 0 0 0 2 0 0 0 2 1 1 0 2 0 1 0 1 0 2 2 0 2 2 1 2 1 0 1 0 0 1 1 1 1 1 1 0 0 0 0 1 1 1 0 1 1 0 0 2 2 2 0 2 0 0 0 2 1 1 2 0 1 1 1 0 0 0 0 0 0 2 2 1 2 2 1 1 1 1 1 1 1 0 0 0 1 1 1 0 1 2 0 0 0 1 1 2 1 0 2 0 1 1 0 0 0 0 0 0 1 0 0 0 1 0 0 1 1 1 1 1 0 0 1 0 1 1 1 1 0 2 0 0 1 0 0 1 1 1 1 1 1 0 0 0 0 0 1 0 0 0 0 1 0 0 0 0 0 1 1 1 1 0 1 1 1 2 1 1 0 1 0 0 1 1 1 0 1 1 0 0 0 2 0 0 0 0 2 0 0 0 0 1 0 0 0 0 2 1 0 1 0 2 1 1 0 2 2 0 1 0 0 0 1 1 1 1 0 1 1 0 0 0 0 1 1 1 2 0 0 0 0 1 1 0 0 0 1 1 1 1 0 1 0 0 1 0 0 0 0 1 1 0 1 2 1 1 0 1 1 1 1 1 0 0 0 1 0 1 1 1 0 0 0 1 1 2 0 0 0 0 0 0 1 2 1 1 0 1 0 1 1 1 0 0 0 1 0 1 0 0 0 0 1 0 0 1 1 0 0 0 0 0 2 0 0 1 2 2 0 2 0 0 2 1 0 1 1 0 1 0 0 2 1 1 1 1 1 1 0 2 0 2 1 1 0 0 0 0 0 1 0 2 0 0 0 0 1 0 1 1 2 0 0 0 0 2 0 2 1 1 1 1 0 0 0 0 0 2 0 2 1 2 0 0 0 2 0 0 0 1 0 1 1 0 0 1 1 0 0 0 2 0 0 2 1 0 0 0 0 0 0 2 0 0 0 0 1 0 1 0 0 0 1 0 1 0 1 0 0 2 2 0 0 0 0 2 0 2 1 0 1 0 0 0 1 1 1 2 0 0 0 2 1 0 2 2 0 2 0 2 0 1 0 0 1 1 1 1 1 0 0 1 2 1 1 0 2 1 0 1 0 0 1 1 0 1 1 2 2 0 0 0 2 1 1 2 0 0 0 0 2 0 1 1 1 0 1 0 0 0 2 0 0 1 0 0 1 0 1 1 0 1 0 1 0 2 0 0 1 1 1 1 0 0 1 0 1 2 0 0 0 2 0 0 0 0 0 0 0 0 0 0
114 0 0 0 0 0 0 2 0 1 1 0 0 0 0 0 0 1 1 2 2 1 0 2 2 0 0 0 2 0 2 0 0 2 0 0 2 0 0 0 0 0 0 2 2 1 1 0 1 0 0 2 1 1 0 1 0 0 0 0 0 1 0 1 0 0 0 0 0 0 0 2 2 2 1 2 2 0 0 1 1 0 0 1 2 0 0 1 1 2 1 2 1 1 0 2 0 0 0 1 0 0 1 1 2 0 2 2 0 2 0 0 1 1 1 1 1 0 1 1 1 1 1 1 0 2 0 1 1 1 0 0 0 0 0 0 0 0 0 0 0 0 0 0 2 0 1 0 0 1 1 1 0 0 0 0 1 0 0 0 1 1 1 2 1 2 0 0 1 1 0 2 1 2 1 0 2 0 0 0 0 0 0 2 2 2 0 1 0 0 1 1 0 2 2 1 2 0 0 1 1 1 1 1 1 1 1 1 1 0 2 0 0 0 1 2 2 0 0 0 1 1 2 0 1 1 0 0 0 2 0 0 0 1 1 1 1 2 0 0 0 0 1 1 2 1 1 0 2 0 0 0 1 0 0 0 0 1 0 0 1 1 0 0 0 0 2 0 2 1 0 2 1 1 0 0 0 1 1 0 0 1 0 2 1 0 0 1 0 1 1 0 1 2 2 1 0 1 0 0 0 1 2 0 0 0 1 1 2 2 0 2 2 0 0 0 2 2 0 0 0 0 2 1 1 0 0 1 1 0 1 1 0 0 0 0 0 1 1 1 1 1 1 0 0 1 1 0 0 0 0 0 0 1 0 1 1 1 0 2 0 0 1 0 1 0 1 2 2 0 0 2 1 2 0 1 0 0 0 2 2 0 0 0 1 1 0 0 0 0 0 0 0 0 2 1 1 0 1 1 0 1 0 1 0 0 1 2 0 0 0 0 0 0 1 0 1 1 0 0 0 1 1 2 1 2 2 0 1 0 1 0 1 0 1 1 1 1 1 1 0 2 0 2 0 1 2 0 1 0 0 0 0 2 2 2 0 1 1 1 1 2 0 0 0 0 0 2 2 0 1 1 1 2 1 0 0 0 0 1 1 1 1 1 0 2 0 1 0 0 2 1 1 0 1 0 0 1 1 2 0 2 1 1 1 1 1 0 1 0 1 0 1 0 0 1 1 0 0 1 1 1 2 2 2 2 0 1 1 1 1 0 0 0 1 1 0 0 1 1 2 1 1 0 0 1 0 1 1 0 0 0 1 0 0 1 0 0 1 1 1 0 1 0 0 1 0 1 1 0 0 1 2 0 2 2 2 1 0 2 0 0 1 0 0 0 0 0 0 0 1 1 1 0 0 0 2 0 0 0 0 2 2 1 0 1 0 0 0 1 0 0 0 2 0 0 0 1 1 0 0 0 1 1 1 1 1 1 0 0 0 1 0 0 0 1 2 1 0 0 0 2 1 1 1 0 2 1 2 0 0 1 0 1 0 2 2 0 1 0 0 0 0 1 0 1 0 0 1 0 0 2 0 0 1 1 1 0 0 0 1 0 2 1 2 1 0 1 0 1 0 0 1 0 1 0 0 0 0 1 0 0 0 0 1 0 1 2 0 0 1 1 0 0 0 0 0 1 1 1 0 0 0 0 1 2 0 1 1 0 0 0 0 2 1 1 0 0 0 0 0 0 0 0 1 1 0 0 0 0 0 0 0 0 0 1 1 0 2 0 0 1 2 1 0 0 1 2 0 1 0 0 2 2 2 1 0 0 0 0 0 2 1 1 0 1 0 2 0 0 2 2 1 2 2 1 0 0 0 1 0 2 0 2 0 0 2 0 0 2 2 0 0 0 2 2 2 0 1 2 2 2 1 1 0 1 1 0 0 1 0 0 2 0 0 2 0 0 1 1 0 1 0 0 0 1 1 0 0 0 1 0 2 2 0 1 0 0 0 0 0 0 0 0 0 0 2 0 2 0 0 0 0 0 1 2 0 1 1 1 2 0 0 0 0 2 0 2 1 0 1 0 0 0 1 1 1 2 1 0 0 1 1 1 1 2 0 1 0 1 0 2 1 1 1 0 0 0 1 0 0 1 2 1 2 0 0 1 1 0 1 0 0 1 1 0 0 1 1 1 0 0 1 2 1 0 0 0 0 0 2 0 0 2 2 0 2 0 0 1 0 0 1 0 2 0 0 0 0 0 0 0 0 0 0 1 1 0 1 0 0 1 0 0 0 0 0 0 1 0 0 0 0 0 0 0 0 0 0 0 0 0
115 1 0 2 0 0 2 2 0 1 0 1 0 1 0 0 0 1 1 1 1 1 0 2 2 0 1 0 2 0 2 1 0 1 1 1 1 0 0 0 0 0 1 1 2 2 0 0 1 0 0 1 2 2 0 0 1 0 0 1 0 0 0 1 1 1 1 1 0 0 0 1 2 2 1 2 2 1 2 0 1 0 0 1 1 0 0 0 0 2 0 0 1 1 1 2 1 0 0 1 0 0 1 0 2 0 2 0 2 0 0 2 1 2 1 2 2 0 1 1 1 0 1 2 0 0 1 0 0 2 0 0 0 0 0 0 0 0 0 0 1 0 0 0 1 0 0 0 0 0 0 0 0 0 1 0 1 1 1 1 1 0 0 2 1 2 0 0 2 0 0 2 1 0 0 0 2 0 0 0 0 0 0 2 0 0 2 1 1 0 2 2 0 2 2 2 1 1 0 0 0 0 0 1 1 0 0 1 1 0 1 0 2 0 1 2 2 2 1 1 0 0 2 0 0 0 0 0 0 2 1 0 0 0 0 0 0 2 0 0 0 0 1 1 2 2 1 0 2 0 0 0 0 1 0 2 1 1 0 1 0 1 0 0 0 0 0 0 2 2 0 1 2 2 1 0 0 2 1 0 1 1 0 2 2 0 1 2 0 1 1 1 1 2 2 0 1 0 0 0 0 0 0 2 0 0 0 0 1 1 0 0 1 0 1 0 2 0 2 2 0 0 1 2 1 0 0 0 0 0 2 1 0 0 0 0 0 2 0 1 0 0 1 0 0 1 1 0 0 0 0 1 0 1 0 0 0 1 0 1 0 0 2 1 2 0 1 1 2 1 1 1 2 2 0 1 0 1 1 1 0 2 0 0 2 1 0 0 0 1 0 0 0 0 2 1 1 0 1 0 0 0 0 2 2 0 0 0 0 0 2 0 0 0 1 0 1 0 0 0 0 1 1 1 1 2 1 1 0 0 0 0 0 0 0 1 1 0 0 0 2 0 0 0 0 2 2 1 1 0 0 0 0 2 2 0 0 1 1 1 1 1 0 1 0 1 0 1 1 1 2 2 1 2 1 1 0 0 0 2 0 2 1 1 1 0 0 0 1 0 1 1 0 1 0 0 0 1 1 2 0 2 1 1 1 1 2 2 1 0 0 1 1 0 1 0 0 0 0 1 1 1 1 1 0 1 1 0 0 2 0 1 1 1 0 1 1 0 2 2 0 0 0 1 1 1 1 1 1 0 0 0 0 0 0 1 0 0 1 0 0 0 0 1 1 0 1 0 0 0 0 1 1 0 0 0 1 0 0 1 0 0 1 0 0 0 0 0 0 0 1 1 0 0 2 0 1 1 1 2 2 1 1 0 1 1 1 0 2 2 0 0 0 0 0 0 0 1 1 0 0 0 0 0 0 1 1 1 0 0 0 2 0 0 0 1 2 1 1 0 1 0 0 1 2 2 2 1 0 1 0 1 1 1 1 2 2 0 1 0 0 0 2 1 1 1 0 1 0 1 0 0 0 0 0 2 1 0 0 0 1 0 1 0 1 1 1 1 0 0 0 1 1 0 1 0 0 0 2 2 0 1 0 1 0 0 1 2 0 0 2 0 0 1 0 1 0 0 0 0 0 0 1 2 1 1 1 1 1 0 1 1 0 2 1 0 2 0 1 1 1 1 0 0 0 1 0 1 1 1 0 1 0 0 0 2 0 2 2 2 2 1 2 1 0 0 2 2 0 2 0 1 2 0 0 0 0 0 1 1 0 1 1 1 1 1 0 2 1 2 0 0 2 2 1 0 1 1 0 0 1 0 0 1 0 0 1 1 0 1 1 0 0 0 0 0 2 1 1 1 1 2 2 0 0 0 0 1 0 2 0 1 2 0 0 2 0 0 0 0 0 0 0 0 0 0 0 0 0 0 2 1 1 2 0 0 0 1 0 0 2 2 0 0 0 0 2 0 2 0 1 0 1 0 2 2 0 1 1 1 2 0 0 0 0 0 0 2 1 0 0 0 0 1 1 1 1 2 0 0 0 2 1 0 1 1 1 0 0 1 1 1 0 0 0 2 2 0 2 1 0 2 2 0 0 0 1 0 1 0 0 0 0 2 0 0 0 2 2 0 0 0 1 2 1 1 1 1 0 0 2 0 1 1 1 0 2 1 0 0 2 0 1 0 1 1 0 0 1 1 0 0 0 0 0 0 0 0 1 0 0 1 0 0 0 0 0 1 0 0 1 0 0 0 0 1 0 0 0 0 0 2
116 0 0 2 0 2 2 1 1 1 1 1 1 1 1 0 0 1 1 1 1 1 0 2 1 1 1 0 1 2 2 0 1 2 0 1 1 1 2 0 0 1 0 1 2 1 0 0 0 1 1 1 1 2 0 0 1 0 0 1 1 0 0 2 1 1 1 0 0 1 0 1 2 2 1 2 1 1 1 0 1 0 1 0 1 0 0 1 0 2 0 1 1 1 0 2 0 2 0 2 2 0 1 0 2 1 2 2 0 2 1 2 0 1 0 1 1 0 0 2 2 0 2 1 0 1 1 0 0 1 1 1 0 0 0 0 1 1 0 0 0 0 0 0 1 0 0 0 0 1 1 1 0 0 0 0 0 0 0 0 1 0 0 2 1 2 0 1 1 0 0 2 0 2 2 1 2 1 0 1 0 2 0 2 1 1 2 2 0 0 0 2 2 0 2 2 2 0 0 0 0 0 0 2 2 0 0 1 0 0 1 0 1 0 1 1 0 0 1 2 0 0 0 0 0 0 0 0 0 2 0 0 0 0 0 0 0 2 0 0 0 1 1 1 1 1 0 0 1 1 0 0 0 0 1 2 0 1 1 0 1 1 0 0 1 0 0 0 1 0 1 1 1 2 0 0 1 2 2 0 0 0 1 1 1 0 1 2 0 2 0 1 1 2 2 0 1 1 1 0 1 0 2 0 0 0 0 0 1 0 0 0 2 0 1 0 2 0 2 2 0 0 1 2 0 0 0 0 0 1 1 1 0 0 0 0 0 0 2 0 1 1 1 0 0 1 0 0 2 1 1 0 0 2 0 1 1 0 0 2 0 0 2 1 2 1 0 0 1 1 1 1 0 2 0 0 0 0 1 1 1 1 0 0 0 0 0 0 0 0 0 1 0 0 2 1 1 2 0 1 0 1 0 2 2 1 1 0 0 0 0 0 0 2 0 2 0 1 1 0 1 2 0 1 1 1 0 0 1 0 0 1 0 0 0 1 1 1 1 0 1 1 1 1 0 2 1 0 1 1 0 0 0 2 0 0 0 1 0 1 1 1 0 0 0 0 1 2 2 0 2 1 2 1 0 0 0 0 0 1 2 0 1 1 1 1 0 0 0 0 2 0 0 1 0 0 1 2 2 0 2 1 2 2 2 0 2 1 1 1 0 0 0 0 1 0 0 1 0 1 1 2 1 1 0 1 1 1 1 1 1 1 0 0 1 0 1 1 1 0 1 1 0 2 1 1 1 1 1 0 1 1 1 0 1 1 0 1 1 0 0 1 1 1 1 1 2 1 2 0 0 1 1 0 1 1 1 2 0 2 0 0 1 0 0 0 0 0 0 0 1 1 0 0 0 0 0 0 0 1 1 2 1 0 0 1 0 0 0 1 0 0 0 0 0 0 0 2 0 2 1 1 1 1 1 1 1 1 0 0 1 1 0 0 0 1 2 0 1 1 1 0 0 1 2 1 2 1 2 0 1 1 1 1 0 2 2 1 2 0 0 0 2 2 2 2 0 2 0 1 0 0 0 0 0 2 2 0 1 0 0 0 2 0 2 2 1 1 0 1 0 1 0 1 0 2 0 0 1 1 0 0 0 1 2 0 1 0 0 1 1 1 0 0 0 0 0 1 1 1 0 0 0 2 2 2 1 1 1 0 1 1 0 2 1 0 1 1 0 1 0 1 0 0 0 1 0 1 1 1 0 1 1 1 1 1 0 0 1 0 0 0 2 0 0 0 2 1 0 1 1 0 2 0 0 0 0 0 1 1 0 1 0 0 0 2 0 2 1 1 1 1 0 0 0 0 0 1 0 1 0 0 1 2 1 0 1 0 0 2 2 0 0 0 0 0 0 2 0 1 1 2 1 0 0 1 0 1 0 2 0 1 1 1 1 1 0 0 0 0 1 1 0 0 0 0 0 0 0 0 2 0 2 2 0 1 1 0 1 1 0 2 0 0 0 0 0 0 2 0 0 0 0 0 1 1 0 1 1 1 1 1 0 0 0 0 2 1 1 0 1 0 1 0 2 1 1 2 2 1 1 0 2 0 2 0 2 2 0 1 1 0 1 1 1 1 1 2 1 1 0 2 1 1 2 0 1 1 1 0 0 1 0 0 0 1 1 1 0 2 1 1 2 2 2 0 1 1 0 1 1 0 1 1 2 0 2 1 0 2 1 0 1 0 2 1 1 0 1 0 0 0 0 0 1 0 1 0 1 0 0 1 0 1 0 0 0 0 0 0 1 1 0 1 1 0 0 1 2 0 1 1
117 1 0 1 0 0 1 2 0 2 1 0 0 0 0 0 0 1 1 0 0 2 0 2 2 0 2 0 2 0 2 1 0 1 0 0 2 0 0 1 0 1 0 0 0 1 0 0 0 1 1 1 1 1 1 0 1 0 0 0 1 1 0 0 1 1 1 1 0 0 0 2 2 2 2 2 2 0 0 1 1 0 0 1 1 0 0 0 0 1 0 0 1 2 1 2 1 0 0 1 0 1 0 1 2 1 2 2 1 2 0 0 0 1 0 1 1 0 1 1 1 0 2 2 0 0 2 1 1 1 1 1 0 1 1 1 1 0 0 0 1 0 1 0 1 0 0 0 0 1 1 1 0 0 0 0 0 1 2 1 2 0 0 2 2 2 0 1 1 1 1 1 1 1 1 1 2 0 1 1 0 1 0 2 0 0 2 1 1 0 2 2 0 1 2 2 1 0 0 0 0 0 1 0 1 1 1 1 1 0 2 0 1 0 1 1 0 1 1 0 1 2 2 0 0 0 0 0 0 2 0 0 0 1 1 0 1 2 0 0 0 0 2 0 1 1 0 0 2 0 0 0 0 0 0 2 1 2 0 0 0 0 0 0 0 0 0 0 0 0 0 2 1 1 1 1 0 2 2 0 1 0 2 2 2 0 2 1 0 2 0 0 0 2 2 1 2 0 0 0 0 0 1 1 0 1 0 0 2 2 0 0 2 1 1 0 2 0 1 1 1 0 1 1 2 0 0 1 1 2 2 2 1 0 0 1 1 1 1 1 0 1 1 0 0 0 0 1 0 2 2 0 0 1 0 1 1 1 0 1 0 0 1 0 1 0 0 1 2 1 1 1 0 2 0 1 0 1 0 2 0 0 0 0 1 0 0 1 1 0 0 0 1 0 1 0 0 0 1 1 0 1 0 2 1 0 0 0 0 0 0 0 0 0 1 0 0 0 0 0 0 0 1 1 1 2 1 1 2 2 0 0 1 1 1 0 1 1 1 0 2 0 1 1 2 2 2 1 1 0 0 1 1 2 0 0 0 0 1 0 2 1 0 0 0 0 0 1 2 1 1 1 1 1 1 0 1 0 0 2 1 2 0 0 0 0 0 0 0 1 1 1 0 0 1 0 1 2 2 0 2 0 1 1 0 2 1 0 0 0 0 1 0 0 1 0 0 1 0 1 1 2 1 1 1 1 1 0 0 2 0 2 0 1 0 0 1 0 1 1 1 1 0 0 0 1 2 1 1 0 0 0 0 0 1 2 0 1 0 1 1 0 0 0 0 2 2 1 0 0 0 2 0 0 0 0 0 0 0 1 0 0 0 0 0 1 1 1 0 0 0 1 2 0 0 0 1 1 1 1 1 1 0 0 1 2 0 0 2 1 1 0 0 0 0 0 0 1 1 0 0 0 0 0 0 1 1 0 0 0 0 1 0 0 0 0 2 1 1 0 1 1 0 1 2 2 2 1 1 0 0 2 2 0 0 0 2 1 1 0 0 0 0 1 1 1 1 1 1 1 1 1 0 0 0 2 2 0 1 0 0 2 2 0 2 2 1 0 0 2 0 1 0 0 1 0 0 0 0 0 0 0 0 1 1 0 1 1 1 0 1 1 0 0 1 2 0 0 0 0 0 0 1 1 1 2 0 1 1 0 0 0 0 2 0 0 0 0 1 1 0 0 0 0 1 0 1 0 0 0 0 0 1 1 1 1 0 0 0 0 0 0 1 1 0 0 2 2 0 2 0 0 2 0 0 0 0 0 2 2 0 0 0 0 0 2 0 0 0 2 0 2 2 2 1 0 0 1 0 1 0 2 0 2 0 0 1 0 0 0 0 0 2 2 0 2 2 1 0 1 1 1 1 0 0 1 1 1 0 2 0 1 2 0 0 0 1 0 0 1 0 1 1 0 1 1 1 0 1 0 1 0 0 2 0 0 0 0 0 0 1 2 0 0 1 0 2 0 0 0 0 0 1 0 1 1 0 0 1 1 1 0 0 1 0 0 0 1 1 0 0 0 1 1 2 0 1 2 0 0 0 1 0 0 2 2 0 0 0 2 0 0 1 1 1 1 1 1 2 0 1 1 2 1 0 0 0 1 0 1 0 0 1 2 0 1 1 2 2 0 0 0 2 0 1 2 0 0 0 0 2 0 1 0 1 0 1 1 1 1 0 0 2 0 2 1 1 1 2 1 1 0 0 0 0 1 1 0 0 0 0 2 0 1 0 1 1 1 0 0 1 0 0 0 0 0 0 0 0 0 1 1
118 0 0 1 0 0 1 2 0 2 2 0 0 0 0 0 0 0 1 1 0 1 0 0 0 1 1 0 1 2 2 1 0 0 0 0 2 1 1 0 0 0 0 1 2 1 1 0 0 0 0 0 1 1 1 0 1 0 0 1 1 0 0 0 0 0 0 1 0 0 0 1 2 2 1 2 2 0 1 0 2 0 0 1 1 0 0 0 0 1 0 0 1 2 0 2 0 1 1 2 0 0 0 2 2 0 2 2 1 2 1 1 2 2 2 2 2 1 2 1 1 0 2 2 0 0 2 1 0 1 0 0 0 0 0 0 0 0 0 0 1 0 0 0 1 0 0 0 0 2 0 1 0 0 0 1 2 0 0 0 1 0 0 1 0 0 0 0 1 1 0 2 2 1 2 1 0 0 0 1 0 1 0 1 1 1 1 1 0 0 0 2 1 0 1 1 1 0 0 0 0 0 0 0 0 0 0 1 1 0 2 0 2 0 2 2 1 2 0 0 1 1 1 1 1 1 2 1 1 1 1 0 0 0 0 0 0 2 0 0 0 1 1 2 2 2 0 0 2 0 0 0 0 0 0 2 2 0 0 0 0 0 0 0 0 0 0 0 1 0 1 0 1 2 0 0 0 1 1 0 0 1 1 2 2 1 0 1 0 2 0 1 0 1 2 0 2 1 0 1 0 1 2 0 0 1 0 1 1 1 1 2 2 1 1 0 2 0 0 0 1 1 1 0 1 0 1 0 0 1 1 1 0 0 0 1 0 0 2 2 1 1 2 0 1 0 1 1 1 0 0 1 0 2 0 1 1 1 1 0 1 1 2 0 2 1 0 2 2 0 0 2 1 2 0 0 0 0 1 1 1 1 0 0 1 0 0 0 0 1 0 1 1 0 2 1 1 0 1 2 0 2 0 1 0 0 1 1 0 0 0 0 0 0 1 0 1 0 0 0 1 0 1 1 0 2 0 2 2 0 2 0 0 2 1 1 1 2 0 0 2 1 1 1 0 2 2 0 1 0 0 0 0 2 1 1 0 2 0 2 0 2 1 0 1 1 0 1 1 1 0 0 0 2 0 1 0 0 0 1 1 2 1 1 0 0 1 0 0 1 1 1 0 0 0 0 0 0 0 2 0 2 2 2 1 1 1 1 2 0 1 0 1 1 1 0 0 0 1 2 2 2 2 1 1 1 1 0 0 2 0 1 0 1 0 2 2 0 0 1 0 0 0 2 1 0 2 0 2 0 1 1 0 0 0 0 0 2 2 0 0 0 0 2 2 0 2 2 1 0 0 1 2 0 1 1 2 0 0 1 0 0 1 0 0 0 0 1 0 1 0 1 1 0 0 1 1 0 0 0 0 1 1 0 0 2 2 0 0 0 0 0 0 0 0 0 1 2 0 1 1 1 0 0 0 2 2 1 0 0 0 1 0 1 0 0 2 0 0 0 0 1 2 2 2 0 1 0 1 0 0 2 1 1 0 1 1 0 2 1 1 0 0 0 0 0 0 1 1 1 1 0 0 1 0 2 2 0 0 0 1 0 2 0 1 2 2 0 0 1 0 1 0 0 1 0 1 0 1 1 0 0 1 1 1 1 1 1 1 1 1 1 0 1 0 0 0 0 0 0 0 0 2 2 0 1 1 1 0 0 2 0 0 2 1 0 1 0 1 1 1 1 1 1 2 0 0 0 0 0 0 0 0 0 0 1 1 0 1 0 0 1 2 0 0 1 2 0 0 2 0 0 2 0 0 0 0 0 1 1 1 2 0 0 0 2 0 1 0 2 0 2 0 1 1 1 0 0 0 0 0 2 1 2 1 0 1 0 0 1 2 1 2 2 0 2 2 2 1 1 1 1 1 1 0 1 1 0 1 2 0 1 2 1 0 1 0 0 0 0 1 1 0 0 0 0 0 0 0 0 2 0 1 2 0 0 0 0 0 0 0 2 0 0 0 0 0 0 2 1 1 0 2 0 1 1 0 1 1 2 2 0 1 1 0 1 0 2 0 1 1 0 0 0 2 2 2 2 0 1 1 0 2 0 0 0 1 1 0 2 0 0 0 0 0 2 2 0 1 0 0 1 2 0 0 0 1 2 0 0 0 0 0 1 0 0 0 1 2 0 0 0 0 0 0 1 0 0 0 0 2 1 2 0 0 0 0 1 0 1 1 0 1 0 1 0 1 0 2 1 0 1 0 0 0 2 0 0 1 0 0 1 0 1 0 0 0 0 0 0 0 0 0 0 0 0 0 1 1 0 1 2
119 1 0 2 0 2 2 1 0 0 0 1 1 1 1 0 0 1 0 0 0 2 0 1 1 1 1 0 1 1 2 1 1 1 0 1 1 2 0 2 2 1 0 0 2 1 1 1 0 0 0 1 0 0 2 0 0 0 0 1 0 1 0 0 0 0 0 0 0 0 0 0 2 2 0 2 2 0 1 1 1 0 0 1 1 0 0 2 2 2 1 2 1 1 0 1 0 1 1 2 0 0 0 2 2 0 2 2 0 2 1 1 0 2 0 2 2 0 2 0 0 1 2 0 0 2 0 0 0 1 0 0 0 0 0 0 0 0 0 0 0 0 1 0 1 0 0 0 0 0 0 0 0 0 0 0 2 1 1 0 1 0 1 2 2 2 0 1 0 1 1 1 1 2 2 1 2 0 1 1 0 2 0 2 2 2 0 0 0 0 1 1 1 0 1 1 0 1 0 1 1 1 0 1 1 2 1 0 1 0 1 0 0 0 2 2 1 0 1 0 1 1 0 0 1 0 2 1 1 1 1 0 0 0 0 0 0 2 0 0 0 1 1 1 2 2 1 0 2 0 0 0 0 0 1 2 0 2 0 0 0 0 0 0 0 0 0 0 0 0 1 1 1 1 0 0 0 1 2 0 1 0 1 2 1 0 1 1 0 2 0 1 1 2 1 0 1 1 0 0 0 0 2 0 0 1 0 0 2 2 0 1 1 1 2 0 1 0 0 0 1 1 2 2 1 0 0 1 1 0 2 2 0 0 0 0 0 1 1 1 1 1 2 1 0 0 1 1 0 2 2 0 0 2 0 2 2 1 0 1 0 0 1 1 1 0 1 1 2 1 1 1 0 2 0 0 0 0 1 1 1 1 0 0 2 1 0 0 0 0 0 2 1 0 2 0 0 0 1 0 0 0 0 1 1 0 1 1 0 0 1 0 0 0 1 0 1 0 0 0 0 0 1 1 0 1 0 0 0 0 0 0 0 2 0 1 1 1 0 0 1 1 2 0 1 1 1 1 2 0 0 1 0 1 2 1 1 2 1 1 2 1 1 1 1 2 0 2 2 0 0 0 0 2 0 1 0 2 2 0 1 2 2 2 1 1 0 1 0 0 1 1 0 1 1 0 0 2 2 1 1 2 1 1 1 0 1 1 2 0 0 0 1 1 1 0 0 0 0 2 2 2 2 2 0 2 0 0 0 2 0 2 1 0 1 1 0 0 0 1 1 0 0 0 0 2 0 0 2 0 1 1 0 0 0 0 0 0 2 0 0 0 0 0 0 0 1 1 0 0 0 0 0 0 0 0 0 1 0 1 0 0 1 0 0 0 0 1 0 1 0 0 0 0 0 0 0 1 1 1 1 1 0 0 0 2 1 0 1 1 1 0 0 1 0 0 0 2 1 1 0 1 0 0 0 1 1 1 0 0 0 2 0 0 0 2 2 0 1 0 1 0 0 0 1 0 1 1 1 1 0 2 1 1 0 2 1 0 2 1 1 0 2 1 1 1 0 1 0 1 1 0 0 1 1 2 2 0 0 0 1 1 0 0 0 0 0 1 0 1 1 0 1 0 0 0 0 1 1 1 0 0 0 1 1 0 2 2 0 0 0 0 1 0 1 2 0 0 0 0 0 0 1 2 1 0 2 0 0 0 0 0 0 1 2 1 1 0 1 1 0 0 0 0 1 0 0 0 1 1 0 1 1 0 0 2 0 0 1 0 0 1 2 0 0 1 1 2 0 2 0 0 2 0 1 0 0 0 1 1 0 2 1 1 1 1 0 2 1 2 0 1 0 0 0 0 0 0 0 1 0 2 2 2 2 1 2 0 1 0 1 0 0 0 0 2 0 2 2 2 2 2 0 1 0 1 1 2 0 2 0 1 1 0 0 2 0 0 0 0 0 0 0 0 0 0 0 0 0 0 1 0 1 1 1 0 0 0 0 0 1 1 2 0 0 2 2 1 1 0 0 0 0 0 1 1 0 1 1 2 2 0 2 2 0 1 0 2 1 0 0 0 0 0 2 1 2 1 1 0 0 1 2 0 1 1 1 1 0 1 0 2 0 0 0 2 2 0 1 0 0 1 1 2 1 0 1 1 0 0 0 0 0 0 2 1 0 0 1 2 1 1 1 1 1 2 0 1 0 0 1 0 1 0 1 0 0 1 1 1 0 1 2 0 1 1 1 0 0 0 0 0 1 1 0 0 0 0 1 0 0 1 0 1 0 0 0 0 0 0 1 1 0 0 0 0 0 0 1 0 0 0
120 1 0 1 0 0 1 2 1 1 1 0 0 0 0 0 0 0 0 0 0 0 0 1 1 1 0 0 1 1 2 0 2 2 0 1 1 1 0 1 1 0 0 0 2 1 1 0 1 0 0 0 1 2 1 0 1 0 0 0 1 0 0 2 0 0 1 1 0 0 0 0 2 2 1 2 2 0 2 0 2 0 1 0 1 1 0 1 1 2 0 1 1 1 0 1 0 1 0 2 0 0 0 1 2 1 2 2 0 2 1 1 2 2 1 2 2 0 2 1 1 0 2 1 0 0 1 1 1 1 1 1 0 0 0 0 1 0 0 0 2 0 0 0 1 1 1 0 0 2 1 2 0 0 1 1 0 1 0 1 2 0 0 2 1 2 0 2 0 1 1 1 0 2 2 1 2 0 2 2 0 2 0 1 1 1 0 1 0 1 0 2 0 1 2 1 1 0 1 1 1 1 0 2 2 0 0 0 2 0 2 0 2 0 2 2 0 0 2 1 0 0 1 0 0 1 0 0 0 2 0 0 0 0 0 0 0 2 0 0 0 0 1 2 2 2 0 0 2 0 0 0 0 0 0 2 1 2 0 0 0 0 0 1 1 1 0 0 2 0 0 2 0 0 0 0 0 1 1 0 1 1 2 2 2 0 2 2 0 2 0 2 0 2 2 0 1 2 0 2 0 1 1 1 0 0 0 1 2 1 0 1 1 0 1 0 2 0 1 1 1 0 2 0 1 0 0 0 0 1 1 0 1 0 0 0 0 2 0 1 0 0 2 1 0 0 1 0 1 1 1 0 1 1 1 1 1 1 0 1 0 0 0 0 0 0 1 2 2 0 0 2 0 2 2 0 0 1 0 2 0 0 1 1 1 0 0 0 0 2 1 2 0 2 2 1 1 1 0 1 0 1 0 2 2 1 0 0 0 0 0 0 0 0 2 0 0 1 0 0 0 1 1 0 0 1 0 1 1 1 0 0 0 2 2 2 0 1 1 1 1 1 1 1 0 0 1 0 1 0 0 0 0 1 2 1 1 1 0 2 0 2 1 0 1 1 1 2 2 1 1 1 1 1 2 0 1 0 0 0 0 2 2 2 0 1 0 1 0 0 1 1 1 2 2 0 0 2 2 0 2 2 2 2 2 0 2 2 2 0 0 0 1 0 0 1 1 0 0 2 2 2 2 2 1 2 0 0 0 2 0 1 0 1 1 0 1 0 1 1 0 0 0 0 0 2 1 2 0 0 0 0 0 0 1 0 1 1 2 0 0 0 0 0 1 0 1 0 1 0 0 0 0 0 0 0 0 2 0 2 0 0 2 0 1 1 1 0 0 0 0 0 0 0 0 0 0 0 0 0 0 2 0 1 0 2 0 0 1 1 1 0 0 2 0 0 0 1 0 1 0 1 0 0 0 1 1 2 0 0 0 1 1 0 0 1 2 1 1 0 1 1 0 0 1 1 2 0 1 1 0 1 0 1 0 2 0 1 1 1 1 0 1 1 1 1 0 1 1 1 0 0 1 0 0 1 2 0 0 0 0 1 2 1 2 1 0 1 0 1 1 0 1 1 0 1 0 0 2 2 1 0 0 1 0 1 0 1 0 1 1 1 0 0 0 1 0 0 0 0 0 0 1 1 0 2 0 0 0 0 1 0 0 2 0 0 1 0 0 0 0 0 0 0 1 0 1 1 1 0 0 0 0 0 0 1 0 0 1 0 0 0 2 0 0 1 2 2 0 2 0 1 2 1 0 0 0 0 0 2 0 0 0 0 0 2 0 2 0 2 0 2 1 2 2 1 1 1 0 1 0 2 0 1 0 0 1 0 0 2 2 1 0 0 0 0 1 1 0 0 0 1 2 0 0 0 0 0 0 1 1 1 2 0 0 1 1 1 1 1 1 2 0 0 1 0 0 1 0 0 1 0 0 2 0 0 0 0 0 0 0 2 1 0 0 2 2 0 1 0 1 0 1 1 2 2 0 0 0 1 1 0 0 0 0 0 1 2 1 0 1 0 0 0 2 2 2 2 0 1 0 2 2 0 1 1 1 1 0 1 1 0 0 0 0 2 2 1 2 1 0 2 2 1 0 0 0 1 1 0 0 0 0 2 0 0 0 0 1 0 0 0 1 1 0 1 0 0 0 0 1 0 2 0 0 0 0 0 0 1 1 1 0 0 2 0 1 0 1 1 0 0 0 0 0 2 0 0 2 0 0 0 0 1 0 1 1 2 0 1 1 0 0 1 0 0 1 1 1 0 1 2
121 1 0 0 0 0 0 2 0 2 1 0 0 1 1 0 0 1 0 1 1 1 0 1 2 0 1 1 2 0 2 1 0 2 0 1 1 2 0 2 2 0 0 1 2 1 1 0 0 0 0 0 0 0 2 1 1 0 0 1 0 1 0 1 0 0 0 0 0 0 0 1 2 2 0 2 2 0 0 2 0 0 0 1 1 0 1 0 0 1 0 0 0 2 1 2 1 2 1 2 1 0 1 0 2 0 2 2 0 2 1 1 1 1 1 1 1 0 2 1 1 0 1 2 0 1 0 1 0 1 0 0 1 0 0 0 1 0 1 0 1 0 0 0 0 0 0 0 0 0 0 1 0 0 1 0 1 2 1 0 1 1 1 2 0 0 0 1 0 1 1 1 1 1 1 2 1 0 0 1 0 1 1 2 1 0 2 0 0 0 1 2 0 1 1 2 0 0 0 0 0 0 0 1 1 0 0 2 0 0 1 0 2 0 1 2 1 0 2 0 2 2 1 0 0 0 0 0 0 2 0 0 0 0 0 0 0 1 0 0 0 0 2 1 1 1 0 0 2 0 0 1 0 0 0 1 1 2 1 1 1 2 0 0 0 0 0 0 2 0 0 2 1 1 0 0 1 1 1 0 1 0 0 1 1 0 1 2 0 2 0 1 2 2 2 0 1 2 0 1 0 0 2 0 1 0 0 0 2 2 0 0 1 0 2 0 1 0 0 0 1 2 2 1 1 0 0 0 0 2 2 1 1 0 0 0 0 1 1 1 1 1 2 1 0 0 1 0 0 1 1 0 1 2 1 2 2 0 1 1 1 1 1 1 1 2 0 2 2 0 0 2 1 2 1 0 0 2 0 2 0 2 0 0 1 1 0 0 0 0 0 1 1 0 2 0 0 0 0 0 0 0 0 1 0 0 1 1 0 0 0 0 0 2 0 1 0 0 0 0 0 0 1 2 0 1 1 1 0 0 1 0 0 1 0 1 0 1 2 1 2 1 0 2 0 2 2 1 1 0 0 0 0 2 2 2 0 2 0 1 2 1 0 0 1 1 1 2 2 0 0 0 0 2 1 0 1 0 0 0 0 1 0 0 0 0 0 0 1 0 1 0 0 1 1 0 0 1 1 2 0 2 1 0 1 2 1 1 1 0 1 1 2 1 0 0 0 2 0 2 2 2 2 2 1 2 0 1 1 2 0 0 0 0 0 1 1 0 2 2 1 0 0 1 1 1 2 1 1 0 0 0 1 0 1 0 0 1 1 0 0 0 0 0 0 0 0 0 1 0 1 2 1 0 1 1 1 1 0 1 0 0 0 0 0 0 0 2 0 2 1 1 1 0 2 0 1 0 0 0 0 1 1 0 0 2 2 0 1 1 0 0 0 0 0 0 0 1 0 1 1 1 0 0 0 1 2 1 0 0 0 2 0 0 0 0 2 0 0 0 0 1 1 1 1 0 1 1 1 0 0 2 2 0 0 2 1 0 2 1 0 0 2 2 2 2 0 1 0 2 2 0 0 0 0 2 2 0 1 0 1 1 2 0 0 2 0 0 1 2 0 0 0 0 1 0 1 1 0 1 1 0 0 1 0 0 2 1 1 1 1 1 0 0 0 2 0 0 0 0 0 0 0 2 0 2 1 0 0 0 0 0 0 2 0 0 1 1 0 1 0 0 1 1 1 0 0 0 0 0 0 0 0 0 0 1 0 0 2 0 0 0 2 0 0 0 2 2 0 2 0 0 1 1 0 0 0 0 1 1 1 2 0 0 0 1 2 1 0 2 0 2 1 2 1 1 0 1 0 1 0 1 1 2 1 0 0 0 0 0 0 0 0 0 2 2 2 2 0 1 0 0 1 1 0 2 1 1 0 1 0 0 2 1 0 0 0 0 1 0 1 1 0 0 0 0 0 0 0 0 2 0 0 2 0 0 0 1 0 0 0 1 0 0 0 0 2 0 1 0 0 0 2 0 1 2 0 2 1 2 2 0 0 0 0 0 0 1 0 0 0 0 1 1 2 1 1 2 0 0 0 1 0 0 2 2 0 1 0 1 0 0 0 0 1 1 1 1 1 0 1 0 1 1 0 1 1 1 0 0 0 1 0 1 1 0 0 1 1 1 1 1 2 2 2 0 0 0 0 0 2 1 2 0 0 0 0 0 0 0 1 0 1 0 1 0 0 0 1 0 0 0 0 0 1 1 0 1 1 0 1 2 0 2 1 0 1 0 1 0 0 0 1 1 1 0 0 0 0 0 1 2
122 0 0 1 0 0 2 1 0 0 0 1 1 1 1 0 0 1 0 0 0 2 0 2 2 0 0 0 1 1 2 0 1 1 0 1 1 1 0 1 1 0 0 0 2 0 1 0 0 0 0 2 0 1 1 0 2 0 0 0 1 1 0 1 1 0 1 0 0 0 0 1 2 2 1 2 2 0 2 0 2 0 0 2 2 1 0 1 1 2 1 1 0 2 0 1 0 0 0 0 0 0 1 1 2 0 2 1 1 1 0 1 0 0 0 0 1 0 2 0 0 1 2 2 0 1 1 1 1 2 0 0 0 0 0 0 0 0 0 0 0 0 0 0 1 0 0 0 0 0 0 0 0 0 0 0 0 2 1 0 1 0 1 2 2 1 0 0 0 1 1 1 1 2 2 1 2 0 1 1 0 2 0 1 0 0 1 2 0 1 1 2 0 2 2 2 2 0 0 0 0 0 0 2 1 1 0 1 1 0 1 0 0 0 2 2 2 1 2 0 2 2 2 0 0 0 0 1 0 1 0 1 0 0 0 0 0 1 0 2 0 0 2 1 2 2 1 0 2 0 0 0 0 0 0 1 0 0 0 0 0 0 0 0 0 0 1 0 0 0 1 2 1 1 0 0 0 2 2 0 1 0 0 1 1 0 0 2 0 2 0 0 0 2 2 0 2 1 0 0 1 0 2 0 1 0 0 2 2 2 0 1 2 0 1 0 2 0 0 0 1 1 2 1 0 0 1 0 0 0 1 1 0 0 0 0 0 2 0 1 0 1 1 1 0 0 0 0 2 0 1 1 0 2 0 1 1 1 1 0 1 1 1 1 1 0 0 1 1 0 0 2 0 2 1 1 0 2 0 2 0 0 0 1 1 1 0 0 0 1 0 0 2 0 2 2 1 1 0 0 0 0 0 1 1 0 1 0 1 1 0 0 0 1 1 0 0 0 0 0 0 0 0 1 1 2 1 0 1 1 1 0 0 2 1 1 0 1 0 0 2 0 2 0 1 2 2 0 0 0 0 0 0 2 1 0 1 1 1 1 1 2 0 0 0 1 0 1 1 1 2 2 2 1 1 0 1 0 0 1 1 1 0 0 0 1 0 0 0 1 1 1 1 2 2 0 0 1 1 2 0 1 0 0 0 2 1 0 0 1 0 0 1 0 1 0 0 0 0 2 2 1 1 1 0 1 1 2 2 0 2 0 0 0 0 1 0 0 0 0 0 0 0 1 0 2 1 0 2 1 0 1 0 0 0 1 0 0 1 1 1 0 1 1 1 1 2 2 2 0 0 1 0 0 0 1 1 0 0 1 1 0 1 0 0 0 0 1 0 1 0 1 0 0 0 0 0 0 0 0 0 1 0 0 0 0 0 0 1 1 0 0 0 0 0 0 0 0 0 0 0 0 1 1 1 0 2 2 0 0 0 0 1 0 0 1 2 0 0 0 0 1 0 0 1 1 2 0 1 1 0 2 2 0 0 2 1 0 2 0 0 0 1 2 2 2 1 1 0 0 0 1 0 0 0 1 1 0 0 0 0 1 1 1 1 1 1 0 0 0 0 2 0 0 0 2 0 0 1 1 0 0 0 1 1 0 1 1 0 0 1 0 0 1 0 0 0 0 0 0 0 0 0 2 2 0 2 0 0 0 2 0 0 2 1 0 2 1 0 1 0 1 0 0 1 0 0 1 0 0 0 0 0 0 0 1 2 0 1 0 0 0 2 0 0 0 2 2 0 1 0 0 2 0 1 1 1 0 0 0 0 2 1 1 0 1 1 1 0 1 0 1 1 2 2 1 1 1 0 0 0 0 2 2 2 0 2 1 1 0 1 0 1 1 1 2 2 0 1 1 0 1 1 0 0 0 0 1 0 2 1 2 2 0 0 1 0 0 0 1 0 0 0 1 0 0 1 0 0 0 1 0 1 1 1 0 1 0 0 0 0 2 0 0 0 1 0 0 1 0 2 1 1 1 2 2 0 0 1 2 1 0 0 0 0 0 2 1 0 0 0 0 1 1 2 2 2 1 1 1 1 1 1 0 2 2 0 2 0 1 1 0 0 0 1 2 2 0 1 0 0 1 2 0 1 0 1 0 0 0 1 0 1 2 0 1 0 0 1 0 0 0 2 2 1 0 1 0 0 0 2 0 0 1 2 0 2 1 0 1 1 0 1 0 2 0 2 0 0 0 0 0 0 0 0 1 0 0 1 0 0 1 0 1 1 1 2 0 0 0 0 0 0 0 0 0 1 0 1 0 0 1
123 0 0 2 0 1 1 2 0 2 1 0 0 0 0 0 0 0 0 1 1 0 1 1 1 0 1 0 1 2 1 0 2 1 0 2 0 1 0 0 0 0 0 0 1 0 0 0 0 0 1 1 0 1 0 0 0 0 0 1 0 0 0 0 0 0 0 0 1 1 0 2 2 2 1 2 2 0 1 1 1 0 0 1 1 1 0 0 0 2 0 0 0 0 0 1 0 0 0 1 0 1 0 0 2 1 2 1 1 1 1 2 1 2 1 2 1 0 2 0 0 1 1 1 0 0 0 2 1 1 0 0 0 0 0 0 0 0 0 0 1 0 0 0 1 0 1 0 0 1 0 0 0 1 0 0 1 1 0 0 0 0 0 2 1 2 0 1 0 2 2 1 1 1 1 1 2 0 0 0 0 0 0 2 2 2 2 1 0 0 2 2 2 0 2 2 2 0 0 0 0 0 0 2 2 0 0 1 1 0 2 0 0 0 1 2 1 0 1 1 1 1 1 1 2 1 1 1 1 0 0 1 0 0 0 0 0 2 0 0 0 0 2 1 1 1 0 0 2 0 0 0 0 0 0 2 0 1 1 0 1 1 0 0 0 0 0 0 2 1 0 2 1 1 0 0 0 2 2 0 0 0 1 1 2 1 0 0 1 2 0 2 0 2 2 0 2 0 0 0 0 0 2 0 0 0 1 0 1 1 0 0 1 0 1 0 2 0 0 0 1 2 1 2 1 0 0 0 0 1 2 1 1 0 0 0 0 2 0 1 0 1 1 0 0 2 0 1 1 1 0 0 0 2 0 0 1 0 0 1 0 0 2 1 2 0 1 1 1 0 0 1 1 1 1 0 0 1 1 1 1 1 0 0 1 0 0 0 0 1 0 2 2 0 1 1 1 0 0 0 0 0 0 2 1 0 1 1 0 0 1 0 0 1 1 0 1 0 0 0 0 1 0 1 2 2 1 1 1 0 0 0 0 0 0 1 0 0 0 0 2 1 2 0 1 1 2 0 0 0 0 1 0 2 1 0 1 0 1 0 2 1 0 0 0 1 1 2 2 0 1 1 0 2 1 0 0 1 1 0 1 0 0 0 0 1 0 0 0 1 1 0 1 1 0 0 0 2 2 2 0 2 0 0 2 0 2 1 2 1 1 0 2 1 0 0 0 0 1 2 2 2 1 1 0 1 1 2 2 0 2 0 0 1 0 0 0 1 2 1 1 1 0 1 1 1 1 1 1 0 0 0 1 0 1 0 0 0 2 0 0 0 1 0 0 2 2 0 1 2 0 0 0 0 0 0 0 1 0 1 0 0 2 0 1 1 1 2 0 1 0 1 0 0 0 0 1 0 0 1 1 1 0 1 0 2 2 0 1 1 0 0 0 0 1 1 1 1 0 1 0 1 0 0 0 1 2 1 0 0 1 1 0 0 0 0 2 0 0 0 0 1 1 1 2 0 1 0 2 0 0 2 0 1 0 2 1 0 2 0 0 0 0 1 1 1 1 1 0 2 2 0 2 0 0 1 1 0 2 0 0 0 1 0 1 1 1 1 0 0 0 1 0 1 1 0 0 0 1 1 1 0 0 1 1 0 2 2 0 0 1 0 0 0 0 0 0 2 2 2 0 0 0 2 1 0 2 1 1 0 1 1 0 2 1 0 1 2 0 2 0 2 0 0 0 1 0 1 0 1 1 1 1 1 0 0 0 0 0 0 0 0 2 0 0 0 2 2 0 2 0 0 2 1 0 0 0 0 0 1 0 2 1 1 0 2 0 2 0 2 0 2 0 1 1 1 1 0 0 0 1 0 1 2 1 0 1 1 0 1 1 0 0 0 1 1 2 0 1 1 1 1 1 1 0 1 1 0 0 2 0 0 1 0 0 1 0 1 1 1 0 1 0 0 0 0 0 1 0 1 1 0 1 2 0 1 0 0 0 0 0 2 0 1 0 0 2 1 1 0 0 0 1 0 1 2 0 1 0 0 1 1 0 0 0 0 0 1 0 0 0 0 0 1 2 1 1 2 0 0 0 1 1 0 1 1 1 1 0 2 0 0 0 0 1 1 2 2 2 0 2 0 1 1 1 0 0 1 1 1 1 0 0 1 0 0 0 1 1 0 0 0 1 2 2 2 0 0 0 0 1 1 0 1 1 0 2 0 0 0 1 0 1 1 0 1 1 0 1 1 0 0 0 0 0 1 0 1 2 0 0 0 0 2 0 0 0 1 0 1 0 0 0 0 0 0 0 0 0 0 1 1
124 0 0 2 0 0 2 1 0 1 0 1 0 1 0 0 0 2 2 1 1 2 0 2 2 0 0 0 2 0 2 0 0 1 2 2 1 1 1 0 0 0 0 0 2 0 1 0 0 0 0 1 0 1 1 0 1 0 1 0 0 1 0 0 1 1 1 2 0 0 0 1 2 2 1 2 2 0 1 0 1 0 0 0 0 0 0 0 0 2 0 0 1 2 1 1 1 2 0 2 2 0 1 0 2 0 2 1 0 2 0 1 0 0 0 0 0 0 0 2 2 0 2 2 0 0 2 2 0 2 1 1 0 0 0 0 1 0 1 0 2 0 1 0 0 0 0 0 0 0 0 0 0 0 0 0 0 0 0 1 1 0 0 2 1 2 0 1 1 1 0 1 0 2 1 1 2 0 0 0 0 0 1 2 2 1 2 2 1 1 1 2 0 1 1 0 1 0 0 0 0 0 0 1 1 1 1 0 0 0 1 0 2 0 2 2 0 1 0 0 2 2 2 0 0 0 0 1 1 0 1 0 0 0 0 0 0 2 0 0 0 1 1 1 1 1 0 0 1 0 0 0 1 0 0 2 1 0 0 0 0 0 0 0 0 0 0 0 1 0 1 0 0 1 0 0 0 1 1 0 2 0 0 1 1 0 2 2 0 2 0 0 1 2 2 0 2 1 0 1 0 0 2 0 1 1 0 0 1 1 0 1 2 1 1 0 2 0 1 1 0 1 1 1 0 0 0 1 1 1 1 1 0 0 0 0 0 1 1 1 1 1 1 0 0 1 0 1 1 2 2 0 0 2 0 1 1 0 0 0 0 0 1 1 1 1 1 2 2 0 0 2 0 2 0 1 0 0 1 1 0 2 0 0 0 1 0 0 0 1 0 0 0 0 2 0 0 1 1 1 0 1 0 2 1 1 0 1 0 0 1 0 0 0 1 0 1 0 0 0 0 0 1 2 0 1 1 1 1 0 1 0 0 1 0 0 1 0 0 0 0 1 2 0 1 2 2 1 1 0 0 1 0 2 1 1 0 1 0 1 1 1 0 0 0 0 0 1 2 1 1 1 1 2 1 0 1 1 1 0 0 2 1 1 1 0 0 1 0 1 1 2 0 1 1 0 0 1 1 1 1 1 2 2 2 0 2 0 0 1 0 0 1 0 1 0 1 0 0 1 1 2 2 2 1 2 0 1 1 2 1 1 1 0 0 0 1 1 2 1 1 1 0 2 1 1 0 2 0 0 0 0 0 0 0 1 0 0 2 0 0 0 0 0 0 1 2 1 0 0 0 2 0 0 0 0 0 2 0 2 0 0 1 0 1 1 1 1 0 1 0 2 1 1 1 0 1 1 1 1 1 1 1 0 1 2 0 0 1 2 0 0 0 0 0 0 0 2 1 0 0 0 0 0 0 1 1 2 0 0 0 1 1 0 0 1 2 1 0 0 1 0 0 0 1 1 2 1 2 0 0 2 2 0 0 2 1 0 1 0 0 0 1 0 0 0 0 1 0 1 0 0 0 0 2 2 2 0 0 0 1 0 2 2 2 2 1 1 0 1 1 0 0 0 0 0 0 0 0 0 0 0 1 2 0 1 1 2 0 0 0 0 0 0 0 1 0 2 2 2 0 0 0 2 1 0 2 0 0 0 0 0 0 0 2 2 0 0 1 1 1 1 0 0 0 1 0 1 1 1 1 1 1 0 0 0 0 1 2 0 0 1 2 0 0 0 1 1 0 1 1 1 0 1 1 0 0 1 1 2 1 1 0 0 2 1 0 1 0 1 0 1 1 2 2 1 1 0 0 0 0 1 0 1 0 0 2 0 1 0 1 0 0 0 1 2 1 2 1 2 0 1 1 0 0 0 0 1 1 2 0 2 2 0 0 1 0 0 0 0 0 0 0 0 0 0 0 0 0 1 1 0 0 2 0 0 0 0 0 0 1 2 0 0 0 1 1 0 1 0 0 0 1 0 1 0 0 1 1 2 2 0 0 0 0 1 1 2 0 0 0 0 1 0 2 2 2 2 0 0 0 1 2 1 1 1 1 1 0 1 1 1 0 0 2 0 1 1 2 0 1 1 2 1 2 0 2 2 1 0 1 0 0 2 0 0 0 2 2 1 1 1 1 1 0 2 1 0 0 0 2 1 1 1 0 0 2 1 0 2 1 1 2 0 1 1 0 0 0 0 0 0 0 0 0 1 1 0 1 0 0 1 0 1 0 0 0 0 1 0 0 0 0 0 0 1 0 0 0 0 1 2
125 1 0 1 0 0 1 1 0 0 0 2 2 2 2 0 0 1 0 2 2 1 2 0 2 0 1 0 1 2 1 0 1 0 0 0 2 1 0 0 0 0 1 1 2 1 0 0 1 0 0 0 0 0 2 0 1 0 0 0 1 1 0 0 0 1 0 0 0 0 0 2 2 2 1 2 2 0 1 0 1 0 0 2 2 0 0 2 2 2 1 2 2 2 1 2 0 0 0 1 0 0 0 1 2 1 2 1 0 2 0 1 1 1 1 1 1 0 1 1 1 0 1 2 1 0 0 2 2 2 0 0 1 0 0 0 1 0 0 0 2 0 0 0 2 0 1 0 0 1 1 1 0 0 0 1 0 0 0 1 1 1 0 2 2 0 0 1 0 2 2 0 0 2 1 0 2 0 2 2 0 2 0 1 0 0 1 0 0 0 0 0 1 1 2 1 2 0 0 0 0 0 0 2 2 1 1 0 2 0 2 0 2 0 2 2 1 1 2 0 0 1 1 0 0 1 1 0 0 0 0 0 0 0 0 0 0 2 0 0 0 1 2 2 2 2 0 0 2 0 0 0 0 0 0 0 1 1 0 0 0 0 0 0 0 0 0 0 1 0 0 2 2 2 0 0 0 2 2 0 1 0 0 1 2 1 0 0 0 2 0 1 0 2 2 0 1 1 0 1 1 0 2 0 0 1 0 0 0 0 0 1 1 0 0 0 2 0 0 0 1 1 1 0 1 0 0 1 1 0 1 1 0 0 0 0 0 0 2 0 0 0 0 0 0 0 1 0 1 2 2 0 0 2 0 0 0 1 0 1 0 0 0 0 0 1 0 2 2 0 0 2 1 2 0 1 0 1 1 1 0 2 0 0 1 0 0 0 0 0 1 1 0 0 2 0 0 0 0 0 0 1 0 2 2 0 0 1 0 0 0 0 0 1 1 0 1 1 0 0 0 1 0 1 1 1 1 0 1 0 0 0 0 2 1 1 0 0 0 0 2 0 2 0 0 1 0 1 1 0 0 0 0 2 2 1 1 1 1 0 2 0 0 1 0 1 0 2 2 0 2 2 1 1 0 0 1 0 0 0 1 1 2 2 0 2 0 0 0 2 0 1 0 1 2 0 1 2 2 2 0 2 2 2 2 0 2 0 0 1 0 0 0 0 2 0 0 1 0 2 2 2 2 2 0 2 0 0 0 2 0 0 0 0 0 0 2 0 1 1 1 1 0 0 0 0 1 1 1 0 1 1 1 0 1 0 0 1 0 1 0 1 1 0 0 1 1 2 0 0 0 0 0 0 0 0 1 0 0 1 0 0 1 0 0 1 1 1 1 1 1 0 0 0 1 0 0 0 0 0 0 2 0 0 1 1 0 0 1 1 1 0 0 0 0 0 0 0 0 0 0 0 0 1 1 0 0 1 0 0 0 2 1 0 0 0 2 0 1 0 0 1 0 1 1 1 2 1 1 0 0 0 0 2 1 2 2 1 2 1 0 0 0 1 2 2 0 1 1 1 1 1 0 0 0 2 2 0 1 0 0 0 2 1 2 2 1 0 1 2 0 0 0 0 0 1 0 0 0 1 1 0 0 0 2 0 2 2 0 1 0 1 0 0 0 0 0 2 1 1 1 0 0 2 2 1 1 1 0 0 1 0 0 2 2 1 1 1 0 1 0 1 1 1 1 1 0 0 0 0 0 0 0 1 1 1 1 0 2 0 1 2 2 0 0 0 1 1 0 2 0 0 2 1 1 1 0 0 0 1 0 1 1 1 1 1 0 1 0 2 0 2 2 2 1 0 0 1 0 1 1 1 0 2 0 0 2 1 1 0 1 0 1 1 0 1 1 1 0 0 0 0 0 0 1 1 0 1 0 1 0 1 1 1 0 2 0 0 0 0 1 1 0 0 1 0 0 0 0 0 2 0 0 2 0 0 1 0 1 1 1 1 0 0 0 0 1 0 1 0 0 0 1 0 1 1 0 0 2 1 1 0 1 1 0 1 0 1 0 1 0 1 0 0 2 1 1 2 1 0 0 0 1 1 2 2 0 2 0 1 0 1 0 0 2 0 0 0 0 0 0 0 2 2 1 0 2 2 0 1 0 0 0 1 0 0 0 0 1 1 0 0 0 1 1 1 0 0 0 0 2 0 0 1 1 0 1 1 0 1 1 0 2 0 2 0 0 1 2 2 1 1 0 0 0 1 0 0 2 0 0 0 0 0 0 0 0 0 0 0 0 1 1 1 1 0 1 0 0 0 0 2
126 1 0 1 0 0 0 1 0 1 0 1 0 0 0 0 0 1 1 2 2 1 0 2 2 0 1 0 2 1 2 2 0 2 1 1 1 2 0 2 2 1 0 0 2 0 0 0 0 0 0 1 1 1 1 0 1 0 0 1 2 0 0 0 2 2 2 1 0 0 0 2 2 2 1 2 1 0 0 1 0 0 0 2 2 0 1 0 0 2 0 0 0 1 1 1 1 2 1 1 0 0 0 0 2 1 2 1 1 1 0 1 0 2 1 2 2 0 1 0 0 1 1 2 1 0 1 0 0 0 0 0 0 0 0 0 0 0 0 0 0 0 0 0 0 1 0 0 0 0 0 0 0 1 1 0 1 2 0 0 0 1 0 2 2 0 0 1 0 0 0 1 1 1 1 1 2 1 0 1 0 1 1 1 1 0 1 2 1 0 1 1 1 0 1 0 1 0 0 1 1 1 1 1 1 1 1 0 1 0 1 0 1 0 1 2 0 0 1 1 0 0 2 0 0 1 1 0 0 1 1 0 0 0 0 0 0 1 0 0 0 0 2 2 2 2 0 0 1 1 0 0 0 1 0 0 1 0 0 0 0 0 0 0 0 0 1 0 2 1 0 1 1 1 1 0 0 2 0 0 0 0 0 0 0 0 0 0 0 1 1 0 1 2 2 0 2 0 0 0 0 0 2 0 0 0 0 0 0 1 0 1 2 0 0 0 2 0 1 1 1 0 0 2 1 0 1 1 1 1 2 0 1 0 0 0 0 2 0 0 0 0 2 0 0 1 0 0 2 2 2 0 1 2 1 0 1 0 0 0 1 1 2 2 2 1 0 1 1 0 0 2 2 1 0 1 0 0 0 2 1 1 0 0 1 0 0 0 0 0 1 1 2 0 2 2 2 1 0 0 0 0 0 2 2 1 0 0 0 0 1 0 0 1 1 0 1 0 0 0 0 0 0 1 0 2 0 0 1 0 1 0 0 1 1 1 0 1 1 0 1 1 1 1 1 0 1 2 1 0 0 0 0 1 2 1 1 0 1 0 2 1 1 0 0 1 0 2 2 0 2 2 1 2 1 0 0 0 0 2 1 1 1 1 1 0 0 1 0 1 1 2 0 2 2 0 0 2 2 2 0 1 2 0 2 2 2 0 0 1 0 0 0 0 1 1 2 0 0 1 1 1 2 2 0 2 0 0 0 2 0 0 2 0 1 0 1 1 2 1 2 2 0 1 1 2 0 1 1 0 0 0 1 0 1 1 1 1 1 0 0 0 2 0 0 2 2 0 0 1 0 0 0 0 0 0 0 1 0 1 1 0 1 0 0 0 0 2 1 1 1 1 0 0 1 0 0 0 0 0 0 2 0 0 0 2 1 0 1 2 0 0 0 0 0 0 0 1 1 0 0 0 1 1 1 1 1 1 0 0 0 0 0 0 0 1 2 0 2 0 0 1 0 1 1 1 2 1 2 0 1 1 1 1 0 2 1 0 1 0 0 0 0 0 0 0 0 2 0 1 0 0 0 1 0 2 2 1 1 1 1 2 2 0 1 2 1 0 0 1 0 1 0 1 2 0 0 0 2 2 0 0 0 0 2 0 1 1 0 0 0 0 0 0 0 1 0 0 0 0 0 0 1 2 1 1 1 1 1 0 1 1 0 2 0 0 0 0 0 0 0 1 1 1 1 1 0 1 0 0 0 0 2 1 1 2 1 0 1 0 0 1 2 0 0 0 2 1 0 2 0 1 2 0 0 0 0 0 1 1 0 1 0 0 0 2 0 2 0 2 0 2 1 2 2 1 1 0 0 0 0 1 2 2 2 1 1 0 0 1 1 0 1 1 1 2 2 2 2 2 2 2 1 1 0 0 0 1 0 2 0 1 2 1 0 1 0 0 0 0 0 0 0 0 0 0 0 0 0 1 1 0 1 1 0 0 0 1 0 0 0 1 0 0 1 0 2 0 1 0 0 0 0 1 1 1 0 2 1 1 1 1 0 0 0 0 0 1 0 0 0 0 0 0 2 2 2 2 0 0 0 1 0 0 2 2 0 2 0 1 1 1 0 0 1 1 2 1 2 0 0 2 1 2 0 0 1 1 1 0 1 1 0 2 0 0 0 1 1 0 0 0 2 2 2 1 0 1 0 0 2 0 2 0 0 0 0 0 1 1 2 0 1 0 1 0 0 0 1 1 0 1 0 0 1 1 0 0 1 0 0 1 0 1 0 0 1 0 0 0 0 0 1 0 0 0 1 0 0 0 0 0
127 1 0 0 0 0 0 2 1 1 1 0 0 1 0 0 0 2 1 0 0 2 0 2 2 0 0 0 2 0 1 0 0 1 1 2 0 2 0 2 2 0 0 0 1 1 0 0 0 1 1 1 0 1 1 1 0 0 1 0 1 0 0 1 0 0 0 1 0 0 0 2 2 2 2 2 2 0 0 1 1 0 0 1 1 0 0 1 1 2 1 1 1 1 0 1 0 0 0 1 1 0 0 1 2 2 2 2 0 2 1 2 0 1 0 1 1 0 2 0 0 0 2 1 0 1 1 1 1 1 1 1 1 0 1 1 0 0 0 0 1 0 0 0 0 0 0 1 1 2 1 1 0 0 1 0 0 1 0 0 0 0 0 1 0 0 0 2 1 2 2 2 0 2 2 1 2 0 0 1 0 2 0 2 2 2 1 2 0 0 2 2 0 2 2 1 1 0 0 0 0 0 1 1 1 0 1 0 2 0 1 0 0 1 1 2 0 0 0 1 0 0 2 0 0 0 0 1 1 1 0 1 0 1 2 2 0 1 0 1 0 0 1 2 2 2 0 0 1 1 1 1 0 0 0 1 1 2 0 0 0 0 0 1 1 0 1 0 2 0 0 2 1 1 0 0 0 1 2 0 0 0 0 2 1 0 0 1 0 1 1 0 0 1 2 0 2 0 0 0 0 0 2 0 0 1 0 0 2 2 0 1 2 0 2 0 0 0 0 0 0 2 1 2 1 0 0 2 0 0 2 2 1 0 0 0 0 0 2 0 0 0 1 0 0 0 1 1 0 1 1 0 1 2 1 2 2 2 0 1 0 0 2 2 2 1 1 1 2 1 1 1 2 1 0 1 0 0 0 2 0 0 0 0 1 0 0 0 0 1 0 1 0 1 2 2 2 0 1 1 0 1 0 2 2 0 1 0 0 0 0 0 0 2 0 2 0 0 0 0 0 0 0 2 1 1 1 0 2 1 1 0 0 2 1 1 0 1 0 0 1 1 0 2 0 2 2 0 2 0 0 0 0 1 1 0 1 0 0 0 2 0 0 0 0 0 0 2 2 0 0 0 2 2 0 0 0 0 0 1 2 1 2 2 2 0 0 0 1 1 0 2 0 1 2 0 0 2 2 2 0 1 1 1 1 1 2 2 2 0 0 0 1 0 1 0 0 0 0 1 2 2 1 1 0 1 1 1 1 1 1 0 0 0 1 1 1 0 1 1 0 0 0 1 1 1 2 0 2 0 0 0 1 0 0 1 0 1 1 0 0 0 0 0 0 1 1 0 1 0 0 0 1 0 0 0 1 1 0 2 0 0 1 0 0 0 0 2 1 2 0 1 0 0 0 0 0 0 0 0 0 1 0 1 0 2 0 0 2 2 1 0 0 2 0 0 0 0 0 0 0 0 1 1 1 0 2 1 0 0 0 1 0 0 0 0 2 1 1 1 1 1 0 1 1 1 2 1 0 0 0 2 1 1 0 2 0 0 2 0 0 0 0 1 1 2 0 1 1 0 0 0 2 0 0 2 2 0 0 0 1 0 2 1 2 2 2 0 0 1 0 0 1 0 1 1 1 0 0 0 0 0 0 1 0 0 1 2 0 0 2 1 0 1 0 1 0 0 0 0 0 0 1 2 1 1 1 0 0 0 0 0 0 1 1 1 0 0 1 1 1 1 0 0 0 0 0 1 1 1 0 1 1 0 0 2 2 2 2 1 1 1 2 0 0 1 2 1 0 2 0 0 2 0 0 1 0 0 1 0 0 2 0 0 0 0 1 1 1 2 0 1 2 2 1 0 0 1 1 2 0 1 1 2 1 0 0 0 0 2 2 0 1 1 1 2 2 1 1 1 1 1 1 1 0 0 0 2 0 2 0 2 1 1 0 2 0 0 1 0 1 1 0 0 0 0 0 0 0 0 2 0 0 2 0 0 1 1 2 2 0 2 0 0 0 2 2 1 1 0 0 0 0 1 1 1 0 0 2 2 2 0 0 0 0 0 0 1 0 0 1 0 0 0 2 2 2 1 1 1 0 0 2 1 1 1 1 2 1 0 1 0 1 1 2 0 1 1 2 0 1 1 1 0 1 0 0 2 2 0 2 1 0 1 0 0 0 2 2 0 0 0 2 2 2 1 0 1 0 1 1 0 1 0 1 0 1 1 1 0 1 0 0 0 0 2 1 0 0 0 0 0 0 0 0 2 0 0 1 0 0 1 0 2 1 0 1 0 1 0 0 1 1 0 0 0 0 0 1 0 0 1
128 1 0 2 0 2 2 2 0 1 1 1 0 0 0 0 0 1 0 0 0 1 1 1 1 0 1 0 2 0 1 1 0 1 0 1 1 1 0 1 1 0 0 0 0 0 0 0 0 0 0 1 0 0 2 0 0 0 0 1 1 0 0 1 0 0 0 0 0 1 0 1 2 2 2 2 1 0 1 0 2 0 0 1 1 0 0 2 2 2 1 1 0 1 2 2 2 2 1 2 0 0 0 0 1 1 1 1 1 1 1 2 0 0 0 0 1 0 1 1 1 1 1 1 0 1 1 2 1 2 1 1 0 0 1 1 0 0 0 0 0 0 1 0 0 0 0 0 0 0 0 0 0 1 1 0 1 0 0 0 1 2 0 2 0 2 0 2 0 1 1 0 1 2 2 1 2 0 0 0 0 1 0 2 0 0 1 0 0 0 2 2 0 0 1 1 1 0 0 0 0 1 0 2 2 0 0 0 1 0 1 0 1 0 1 2 0 0 1 0 0 0 1 0 0 1 1 0 0 2 0 0 0 0 0 0 0 2 0 0 0 1 2 0 1 1 0 0 2 0 0 0 0 0 0 2 1 1 1 0 1 1 0 1 0 0 0 0 2 0 0 1 0 0 0 0 0 2 2 0 1 0 0 2 2 0 1 1 0 2 0 0 0 2 1 0 2 0 1 0 1 0 2 0 0 0 1 0 2 2 0 2 2 0 0 0 2 0 0 0 1 1 1 1 2 0 0 1 1 1 2 2 0 0 0 1 1 1 2 0 0 0 1 0 0 1 1 1 2 1 0 1 2 2 2 1 1 1 0 1 0 0 1 1 1 0 1 1 1 0 0 2 1 1 1 0 0 1 0 2 2 1 0 0 1 0 0 0 0 1 0 0 2 0 2 2 1 0 1 1 0 1 0 2 2 0 1 1 0 0 0 0 0 0 1 0 1 1 0 0 0 1 0 2 1 2 1 1 2 0 2 0 0 2 1 1 1 1 0 0 2 1 1 1 1 1 2 1 1 0 0 0 0 2 0 0 0 0 1 0 2 1 0 0 1 1 0 1 2 0 1 1 0 2 1 1 0 0 0 1 1 1 1 1 1 1 0 1 0 1 1 2 0 2 1 0 1 0 0 2 0 2 1 1 1 1 1 0 0 1 0 0 2 0 0 0 1 1 0 1 1 2 2 2 0 2 0 1 1 2 0 1 0 1 0 0 1 0 2 2 0 0 1 1 1 1 2 1 2 0 1 1 1 0 0 0 0 1 0 0 0 0 1 1 1 1 2 1 1 0 1 1 0 0 0 0 0 0 0 1 0 0 2 0 0 1 1 0 0 0 2 0 1 1 1 0 1 1 1 1 1 1 0 0 0 2 1 0 2 1 0 0 1 1 1 1 1 1 0 1 1 1 1 1 1 0 2 1 0 0 0 1 0 0 0 0 2 0 0 0 0 1 0 1 1 1 2 1 2 1 0 2 1 1 0 2 2 0 1 0 0 0 2 2 2 2 0 0 1 1 1 0 0 0 0 2 2 1 1 1 0 0 2 0 2 2 1 0 0 1 0 0 0 1 1 0 0 0 1 0 0 1 0 1 1 0 1 2 0 0 0 0 0 0 0 1 0 2 2 2 0 0 1 1 1 2 0 0 0 0 1 0 0 2 0 0 0 0 1 1 0 1 0 0 1 1 0 1 0 0 0 0 0 0 0 0 0 0 1 0 0 1 2 1 1 0 2 2 0 2 0 0 1 1 2 1 0 0 1 1 0 1 1 1 1 1 0 2 1 1 1 1 2 2 2 0 1 1 0 1 0 2 1 2 1 0 0 0 0 2 2 0 1 1 0 2 1 2 0 1 0 0 1 1 0 1 1 2 0 2 0 2 2 0 0 1 0 0 0 0 0 0 0 1 0 1 2 0 0 0 1 0 0 2 0 0 0 0 0 0 0 1 0 0 0 0 1 0 1 0 0 0 1 0 1 1 0 0 2 2 2 0 0 0 0 0 1 2 1 0 1 0 0 0 2 2 2 2 0 1 1 0 2 0 0 1 1 1 0 1 0 1 2 2 2 0 0 1 1 1 0 1 2 0 1 0 1 2 1 0 0 1 1 1 0 1 1 1 2 1 0 0 1 2 1 1 0 1 1 0 2 0 0 2 1 0 2 1 0 1 0 1 1 0 2 0 0 0 0 0 0 0 0 0 1 1 0 0 1 0 0 1 0 1 0 0 1 2 0 0 1 0 1 0 0 0 0 0 0 0 0 0
129 0 0 1 0 0 2 2 1 2 1 0 0 0 0 0 0 0 0 0 0 1 0 2 2 0 0 0 2 0 2 1 1 2 0 1 1 2 0 1 1 0 1 1 1 2 0 0 1 0 0 1 0 0 2 0 0 0 0 0 1 0 1 0 0 0 0 0 0 0 0 0 1 1 1 1 1 0 1 1 0 0 0 1 1 0 0 1 1 2 1 2 0 1 2 2 2 1 0 2 1 0 1 1 2 0 2 1 0 2 0 0 1 1 1 1 1 0 2 0 0 0 2 0 0 2 0 2 0 2 1 1 0 0 0 0 0 0 0 0 0 0 0 1 0 0 0 0 0 0 0 1 0 0 0 0 0 0 1 1 1 1 0 1 2 2 0 1 0 1 1 0 1 1 1 1 2 1 0 0 0 0 0 1 1 1 0 2 0 0 1 1 1 1 2 2 0 0 0 0 0 1 1 1 1 0 1 2 1 0 1 0 2 0 1 2 0 0 1 1 1 1 1 0 1 1 2 0 0 1 1 1 0 0 0 0 1 2 0 0 0 0 1 0 0 0 0 0 1 0 0 0 0 0 0 1 1 2 0 1 0 1 0 0 0 0 0 0 1 1 1 1 1 1 0 0 0 2 1 0 0 1 1 2 2 0 0 1 0 2 0 1 0 2 2 0 2 1 1 0 1 0 1 1 0 0 0 0 1 2 0 1 2 0 1 0 1 0 0 0 1 0 0 2 2 0 0 1 1 1 2 2 0 0 0 1 0 1 1 0 0 0 0 0 0 0 0 0 1 1 1 1 1 2 1 0 0 0 0 1 0 0 1 1 1 0 0 1 1 0 0 1 0 2 0 1 0 0 0 2 2 1 0 0 1 0 0 1 1 1 0 1 0 1 2 1 1 1 1 1 0 1 1 2 2 1 1 1 0 0 0 0 0 1 0 0 0 0 0 0 0 2 0 1 1 1 1 0 1 0 1 0 0 2 2 2 0 1 0 0 2 1 0 2 0 2 2 1 1 0 0 0 0 2 1 1 0 1 1 0 1 0 1 0 1 1 1 2 2 0 0 0 2 2 1 1 0 0 0 0 0 2 1 1 1 0 0 0 1 1 0 2 0 1 1 0 0 2 2 0 2 1 2 2 2 0 2 2 0 2 0 0 1 0 0 0 0 1 0 1 1 2 2 2 1 2 0 0 0 2 0 1 0 0 0 1 1 0 0 0 1 1 0 1 1 2 1 1 2 0 0 0 1 0 1 0 1 0 1 0 0 0 1 0 0 1 1 1 0 0 0 1 1 0 1 0 0 1 0 2 0 0 1 0 0 0 0 2 0 2 1 1 1 0 0 0 0 0 1 0 0 1 0 0 0 1 1 0 2 2 1 0 0 1 0 0 0 2 0 2 2 2 0 0 0 1 2 1 0 0 1 0 0 0 0 1 2 0 0 0 0 0 0 0 1 1 2 1 2 0 1 2 1 1 0 1 2 0 1 0 0 0 0 1 0 1 0 2 0 1 0 1 0 0 0 2 1 0 1 0 0 1 2 0 1 2 0 1 0 1 1 0 0 0 1 0 1 0 1 1 0 0 0 1 0 0 1 1 1 1 0 0 0 0 0 1 0 1 1 1 0 0 1 2 2 2 2 1 0 0 1 0 0 2 0 0 1 0 2 2 0 2 2 2 2 0 0 1 0 0 0 0 1 0 0 2 1 0 1 0 0 0 2 0 0 1 2 1 0 2 0 0 2 0 0 0 0 0 1 1 1 2 1 1 0 1 1 2 1 2 0 1 0 1 1 1 0 0 0 0 0 1 0 2 1 1 1 0 0 0 0 0 0 0 1 1 1 1 0 0 0 0 2 1 0 1 1 2 0 2 1 2 2 0 0 0 0 1 2 0 2 1 0 0 0 1 1 0 0 0 2 1 1 1 0 0 0 0 0 0 0 0 0 0 0 0 2 0 0 0 1 0 0 0 2 2 0 0 1 0 1 0 0 0 0 0 0 1 0 1 0 0 0 0 1 1 1 1 0 0 0 2 1 0 2 2 1 1 0 1 1 1 0 0 0 2 2 0 2 0 0 2 2 1 1 0 1 2 0 1 0 1 0 1 0 0 0 0 0 1 0 0 2 2 2 1 0 1 0 0 2 0 0 2 1 0 1 1 0 2 1 1 1 0 2 0 0 0 0 0 0 0 0 0 1 1 0 0 0 0 0 2 1 0 1 0 1 1 1 0 1 0 1 0 0 0 0 0 0 0 0 0
130 0 0 0 0 0 1 2 0 2 1 0 0 1 0 0 1 0 0 1 1 1 0 2 2 0 2 0 2 1 2 0 0 1 1 0 2 2 0 0 0 0 1 1 2 0 0 0 0 0 0 0 1 2 0 1 0 0 0 1 1 0 0 1 1 1 1 1 0 0 0 1 2 2 1 2 2 0 1 0 1 0 0 0 1 0 0 0 0 2 0 0 2 2 0 0 0 1 0 1 1 0 0 0 2 1 2 2 0 2 2 2 0 1 0 1 1 0 2 0 0 0 2 0 0 1 0 1 0 0 0 0 0 0 0 0 0 0 0 0 0 0 0 0 0 0 0 0 0 0 0 0 0 0 0 0 0 1 0 0 1 1 1 2 1 2 0 0 1 1 0 0 0 1 1 2 1 1 1 1 0 2 0 2 1 1 2 0 0 0 1 2 0 2 2 2 1 0 0 1 1 1 1 1 1 0 1 0 1 0 1 0 1 0 2 2 0 2 1 0 1 1 1 0 1 1 2 0 0 1 0 0 0 0 0 0 0 1 0 0 0 0 2 1 2 2 1 0 2 0 0 0 0 0 0 1 0 0 0 0 0 0 0 0 0 0 0 0 1 0 1 0 1 1 0 0 0 1 2 0 2 0 0 1 0 1 0 2 0 2 0 1 0 2 2 0 1 0 0 0 0 0 2 0 0 0 0 1 1 1 1 1 2 0 2 0 2 0 0 0 1 2 1 0 1 0 1 0 0 0 1 1 0 0 0 0 0 2 1 0 0 0 0 0 0 2 0 0 0 0 0 1 0 2 0 1 1 0 0 2 0 0 0 0 0 0 0 0 2 2 2 0 0 2 0 0 0 1 0 2 0 0 0 0 1 0 0 1 1 0 0 1 1 0 1 0 0 1 0 0 0 0 0 2 2 1 0 0 1 0 1 0 0 2 0 2 0 0 0 0 1 0 0 1 0 1 0 0 0 0 0 0 0 1 0 1 0 1 1 0 2 0 2 0 0 1 2 2 2 0 0 0 0 1 1 0 1 1 2 0 2 2 2 0 1 1 0 1 1 1 1 1 1 2 1 0 1 0 0 0 0 2 2 2 2 0 0 0 2 1 0 2 1 1 0 0 0 1 1 2 0 2 1 1 1 1 1 1 1 0 0 0 1 1 0 0 0 0 0 2 2 1 1 1 1 1 1 1 1 1 1 0 0 1 1 1 1 0 2 2 1 1 0 0 0 0 1 2 0 0 0 0 1 1 1 1 0 0 0 1 1 1 1 0 0 1 1 1 1 0 0 1 1 0 0 0 1 2 0 2 0 0 2 0 0 0 0 0 0 0 0 1 1 1 1 0 1 1 1 2 2 1 0 1 0 2 0 0 2 1 1 0 0 0 0 0 0 1 0 0 1 0 1 1 1 1 2 1 0 0 1 1 0 0 0 0 2 0 0 0 0 1 1 1 1 0 1 1 1 0 0 1 1 0 0 2 0 0 1 1 1 0 2 1 1 2 1 1 0 0 0 0 0 0 0 1 1 0 2 0 0 1 2 0 1 1 2 1 1 1 0 1 0 1 1 0 0 0 0 0 0 0 0 1 2 0 1 2 0 0 1 0 0 0 1 1 0 1 1 1 0 0 0 2 2 2 0 0 0 0 1 0 0 2 0 0 0 0 0 0 0 0 0 0 0 2 0 0 1 1 1 1 1 1 1 1 0 1 2 1 1 2 2 0 0 0 1 2 0 2 0 0 0 2 2 0 0 0 1 1 1 2 0 0 0 2 0 2 1 1 1 1 1 1 1 0 1 1 0 1 0 1 1 2 1 0 1 0 0 2 2 0 0 0 1 2 1 2 2 2 2 2 0 0 0 0 0 2 0 2 0 2 2 1 0 1 0 1 1 0 0 0 0 1 0 0 1 0 0 0 2 0 2 2 0 1 0 0 1 1 0 1 0 0 0 0 2 0 1 0 0 0 0 2 2 2 0 1 1 1 1 0 0 0 0 0 1 2 0 1 1 0 0 0 2 2 2 2 0 0 0 2 2 0 1 1 1 2 0 2 0 0 1 1 1 0 0 1 2 0 1 1 2 1 1 0 1 2 2 0 2 0 0 2 0 0 0 1 1 1 0 0 2 0 0 1 0 0 0 0 2 1 0 0 2 0 2 0 0 0 2 0 0 1 0 1 1 0 1 1 0 1 0 0 0 0 0 1 1 0 1 2 0 1 0 0 0 1 0 1 0 0 1 0 0 0 0 1 1 0 1 2
131 1 0 1 0 0 1 1 0 1 1 0 1 1 1 0 0 1 0 0 0 2 0 2 2 0 1 0 2 1 2 0 1 2 1 1 0 1 0 0 0 0 0 0 2 0 0 0 1 0 0 1 0 1 1 1 0 0 0 0 1 0 0 0 1 1 1 0 0 0 0 1 2 2 2 2 2 0 0 0 0 0 1 1 2 0 0 1 1 2 1 1 0 0 1 2 1 1 0 2 0 0 2 0 2 0 2 1 1 1 0 1 0 0 0 0 0 0 0 2 2 0 2 2 0 0 1 1 0 2 0 0 0 0 1 1 0 1 0 0 1 0 1 0 1 0 1 0 0 1 1 1 0 0 0 1 0 0 1 0 0 2 0 2 0 1 0 1 0 0 0 0 1 1 0 2 2 0 2 2 0 2 1 2 2 1 2 1 0 0 0 1 1 0 1 2 2 0 0 0 0 0 0 1 1 1 1 2 0 0 1 0 1 0 1 2 0 0 2 0 1 1 2 1 0 2 2 0 0 1 0 0 0 0 0 0 0 2 0 0 0 0 1 1 1 1 0 0 1 1 1 1 0 0 0 2 1 0 0 0 0 0 0 0 0 0 0 0 1 0 0 1 1 0 0 0 0 2 2 0 0 0 0 2 2 0 0 2 0 2 0 2 0 2 1 0 2 0 1 0 0 0 2 0 0 0 0 0 0 0 0 1 1 0 1 0 2 0 1 1 1 0 1 2 1 0 0 0 0 0 2 0 1 0 0 0 0 0 2 2 1 1 2 1 1 1 2 0 0 2 2 0 0 2 0 0 1 0 0 2 0 0 0 0 0 1 0 0 1 1 1 1 0 2 0 0 0 0 1 1 0 0 0 0 0 0 0 0 0 0 0 2 0 0 2 1 0 0 1 0 0 0 0 2 1 0 1 1 0 0 0 0 1 1 1 1 1 1 0 0 1 1 0 1 0 1 0 0 0 0 0 0 0 0 0 0 1 2 1 1 0 2 0 2 0 1 2 0 2 1 0 0 0 2 1 1 0 1 0 0 2 0 1 1 0 2 0 2 2 0 1 1 2 0 1 1 1 0 0 0 0 2 1 1 1 1 0 0 1 1 0 1 0 1 1 0 1 0 0 2 0 2 1 1 1 1 1 2 2 1 0 0 2 0 1 0 0 0 0 1 1 1 2 2 0 2 0 0 0 2 0 1 0 1 1 1 0 0 2 2 0 0 0 1 1 1 0 2 0 0 0 0 1 0 1 1 0 1 2 0 0 0 0 1 1 0 1 1 0 0 0 0 1 0 0 0 1 2 0 2 0 0 2 0 1 1 1 2 2 1 2 0 0 0 1 0 0 1 1 1 1 1 1 0 1 2 1 0 2 2 0 0 0 1 0 1 0 0 0 0 0 0 0 0 0 0 1 1 0 0 0 2 0 0 0 2 2 0 1 1 0 0 0 1 2 1 1 0 1 0 0 2 1 1 0 1 1 0 1 0 0 0 1 1 1 1 0 1 1 1 0 1 0 1 1 2 2 1 2 1 1 1 2 0 2 2 2 1 1 1 0 0 0 0 0 0 0 0 1 0 0 0 0 0 1 0 2 2 0 0 0 0 0 0 0 1 0 0 0 0 0 0 2 2 0 1 1 1 1 0 1 0 1 1 2 1 1 0 0 0 0 0 0 0 1 1 0 0 0 0 0 0 0 0 0 0 0 0 2 0 0 0 2 1 0 0 2 2 0 2 0 0 1 2 1 0 0 1 1 2 1 1 0 0 0 2 0 1 1 2 0 1 2 2 1 0 1 0 0 0 1 1 1 2 1 0 2 1 0 1 1 0 1 1 0 2 1 2 2 2 2 2 1 0 0 1 1 0 0 1 1 1 2 0 0 1 1 0 1 0 1 1 1 0 0 1 1 0 1 0 1 0 0 2 0 0 0 0 0 0 0 2 1 1 0 2 1 0 1 0 0 0 1 0 1 2 1 1 0 0 0 1 0 0 0 0 0 1 1 0 1 0 0 1 2 2 2 2 0 1 0 0 0 0 2 2 0 1 0 2 0 0 1 1 1 1 1 0 1 0 0 1 2 0 1 0 2 1 0 0 0 0 1 0 1 1 1 0 0 0 0 0 1 2 1 1 0 0 0 0 2 0 2 0 0 0 0 0 0 0 2 0 1 0 1 1 2 0 1 0 0 0 0 1 0 0 0 0 1 0 0 1 0 2 0 0 0 1 1 1 0 0 0 0 0 0 0 1 1 0 1 1
132 0 0 2 0 0 0 2 0 2 0 0 0 1 1 0 0 2 0 0 0 2 0 2 2 0 1 0 2 1 1 1 1 1 0 2 1 2 1 0 0 0 1 1 2 0 0 0 0 0 0 0 0 0 1 0 0 1 1 2 0 0 0 0 0 0 0 1 0 1 1 1 2 2 1 2 2 0 2 0 2 0 1 1 2 1 0 0 0 2 0 0 2 2 1 1 0 0 0 1 0 1 0 0 2 1 2 1 1 1 0 1 0 1 0 1 1 0 0 2 2 1 2 0 0 2 0 1 1 1 0 1 0 0 1 1 1 0 1 0 1 0 0 0 1 0 2 0 0 2 0 2 0 0 0 0 0 0 0 0 0 2 0 2 0 1 0 0 1 1 1 1 0 1 2 0 1 0 0 1 0 1 0 2 2 2 1 2 1 1 1 2 0 2 2 1 1 0 0 1 1 1 0 2 2 0 0 1 2 0 2 0 1 0 2 2 0 1 1 1 0 0 2 0 1 1 0 2 1 0 0 0 0 0 0 0 0 2 0 0 0 0 1 1 2 1 1 0 2 0 0 0 0 1 0 2 0 0 0 0 0 0 0 1 0 0 0 0 1 0 0 2 1 1 0 0 0 1 2 0 0 0 0 1 0 0 0 2 0 2 0 0 0 2 2 1 1 0 0 0 0 0 2 0 0 0 1 0 1 0 0 1 1 0 1 0 2 1 0 0 0 1 2 0 0 0 0 2 1 0 1 1 1 1 0 0 0 1 1 1 0 0 1 0 0 1 1 0 2 0 0 0 1 2 1 0 0 1 0 0 0 0 0 0 0 2 0 1 2 1 1 1 0 2 0 1 0 0 1 1 0 1 0 0 0 0 0 0 0 1 0 1 0 0 2 1 1 0 0 1 0 1 0 2 2 1 0 0 0 0 1 0 0 2 0 1 0 1 1 0 1 2 0 2 1 2 2 0 1 0 0 1 0 1 0 0 1 1 1 0 2 0 2 0 1 2 2 0 0 0 0 0 0 2 1 1 0 1 0 1 1 1 0 0 0 0 0 1 1 1 1 1 1 2 2 0 2 0 0 1 1 1 0 0 1 0 0 1 1 0 1 2 0 1 1 0 1 1 1 2 0 2 2 1 2 1 2 1 0 1 0 1 1 0 0 0 0 2 0 2 2 2 2 2 1 2 0 0 0 2 0 1 0 1 1 1 2 0 0 0 0 0 0 1 1 0 2 2 1 0 0 0 0 0 1 2 0 0 1 1 1 0 0 0 0 1 1 2 0 0 0 0 0 0 0 1 1 0 1 1 0 0 1 0 0 0 0 1 1 1 0 1 0 0 1 0 0 0 0 0 0 2 1 0 0 2 1 0 2 2 0 0 0 0 0 0 0 1 0 0 0 0 0 0 0 2 2 2 0 0 1 0 0 0 0 0 2 1 0 0 1 0 0 1 1 1 2 1 0 0 1 1 0 2 1 2 1 0 1 0 0 0 1 2 2 2 1 0 1 0 0 2 1 0 0 2 2 0 1 0 0 0 2 0 2 2 1 0 0 1 0 1 0 0 0 1 0 0 0 0 0 0 0 1 1 0 2 2 0 0 0 0 1 0 0 0 0 1 1 1 0 0 2 2 0 1 1 0 0 0 0 0 0 2 0 0 0 0 1 1 0 1 0 0 1 0 1 0 2 2 1 2 1 0 1 2 0 0 1 1 0 0 2 0 0 1 2 2 0 2 0 0 1 1 1 1 1 0 1 1 1 2 1 1 0 1 1 2 1 2 0 1 0 0 0 0 0 0 1 1 0 2 1 2 1 1 1 0 1 0 1 0 1 1 0 2 1 2 1 1 1 1 0 2 0 1 1 2 0 2 0 1 2 0 0 0 1 0 0 0 1 1 0 0 0 0 0 0 1 0 1 0 0 2 0 0 0 0 0 0 0 2 0 0 2 0 1 0 0 0 0 0 0 0 0 1 0 0 2 2 2 0 0 0 0 1 1 2 0 0 0 0 0 0 1 1 1 2 0 0 0 1 2 1 1 1 1 2 0 2 0 1 0 0 1 1 1 1 1 1 0 2 2 0 0 0 1 1 0 0 1 0 0 1 1 0 0 1 2 0 0 0 2 1 1 1 0 1 0 0 2 0 2 0 0 0 0 0 0 1 1 1 2 0 1 1 0 0 1 0 0 0 0 0 0 1 0 0 2 1 1 0 0 2 0 1 1 1 0 0 1 1 1 0 0 0 0 0 0 0 0 0
133 0 1 2 0 1 1 1 1 1 1 1 0 1 0 0 1 1 0 0 0 2 0 2 2 0 1 0 1 1 2 0 2 2 0 1 1 2 0 0 0 0 0 0 1 0 0 0 0 0 0 0 2 2 0 0 1 0 0 0 1 1 0 2 1 1 1 1 0 0 0 1 2 2 1 2 2 0 0 0 1 0 1 1 2 0 0 0 0 2 0 1 1 2 1 1 1 1 0 2 1 0 0 1 2 0 2 0 2 0 0 1 0 1 0 1 1 0 1 1 1 0 1 0 0 1 0 1 0 1 0 0 0 0 0 0 0 0 0 0 0 0 0 0 0 0 0 0 0 0 0 1 0 0 0 1 1 0 0 1 1 1 0 2 1 2 1 1 1 1 0 1 1 2 2 0 2 0 1 1 0 1 1 2 2 1 2 1 0 0 0 1 0 0 1 1 0 0 0 2 2 0 0 0 0 2 2 2 1 0 1 0 1 0 1 1 0 1 1 1 0 0 1 1 1 0 1 0 0 0 0 0 1 1 2 2 0 2 0 0 0 1 0 0 0 0 0 0 1 1 1 2 0 0 0 1 0 1 0 1 0 1 1 1 0 0 0 0 1 0 1 2 1 1 1 1 0 1 2 0 1 0 1 1 2 0 1 2 0 1 1 1 0 2 1 1 0 0 0 0 0 0 0 2 0 0 0 1 1 1 1 1 1 0 2 0 1 1 0 0 1 0 0 1 0 0 0 1 1 1 2 1 2 1 0 0 0 1 1 0 0 0 1 0 0 2 0 1 0 1 1 0 1 2 1 0 0 0 1 0 1 1 1 1 1 0 2 1 1 0 0 2 0 2 0 0 0 0 1 1 1 0 0 0 0 0 0 0 0 1 0 0 1 0 2 1 1 1 1 1 0 1 0 2 2 1 0 0 0 0 0 0 0 1 0 1 0 0 0 2 0 2 0 1 1 1 1 0 2 0 0 1 0 1 1 1 0 1 1 0 2 1 1 1 1 2 2 1 1 0 0 1 0 1 2 1 1 0 0 0 2 0 0 1 0 2 0 2 2 0 1 1 0 2 2 0 1 0 1 1 0 2 1 1 0 0 0 0 1 1 0 1 0 2 1 0 1 1 1 2 0 2 0 0 0 2 1 1 1 0 0 1 1 0 0 0 0 0 1 2 2 2 2 2 0 2 0 0 0 2 0 0 1 1 1 0 1 0 2 2 1 1 0 1 0 0 1 1 1 0 0 0 0 0 1 1 0 1 1 0 0 0 0 1 1 0 1 1 2 1 1 2 0 0 0 0 0 2 0 2 0 0 0 0 0 0 0 1 0 1 0 1 1 0 0 0 0 0 0 0 0 2 1 1 0 2 1 0 0 1 0 0 0 0 0 0 0 1 0 1 1 1 0 0 0 0 0 2 0 0 0 2 0 0 0 0 2 0 0 0 0 0 1 2 2 1 1 0 2 0 0 2 0 2 0 2 0 0 1 0 0 0 0 2 1 2 1 1 0 0 0 1 0 0 0 2 2 0 0 0 1 0 2 1 2 2 1 0 0 0 0 2 0 0 0 0 0 0 2 2 1 0 0 2 0 0 2 1 0 0 0 0 1 0 0 0 0 1 1 1 0 0 0 1 1 1 1 0 0 0 1 0 1 2 2 0 1 1 1 2 1 1 0 0 0 1 0 1 0 0 0 0 0 0 0 1 0 0 2 0 0 1 2 0 0 1 2 2 0 2 0 0 2 0 0 0 0 0 1 1 1 2 0 0 0 2 0 2 0 1 1 2 1 1 0 0 0 2 0 2 0 1 0 1 0 0 1 0 1 1 2 0 1 1 1 2 1 2 1 2 2 2 1 1 0 1 1 1 0 2 0 1 1 0 0 2 0 1 1 0 1 0 0 0 0 0 0 0 0 0 2 0 2 2 0 1 0 0 0 0 1 1 0 0 0 0 0 0 1 0 1 0 2 0 2 2 0 1 0 0 1 1 0 0 0 0 0 2 0 0 1 0 1 0 0 0 0 1 0 1 0 1 1 1 1 0 1 2 0 2 0 0 0 0 1 1 1 1 2 0 1 1 2 0 0 0 0 1 0 1 0 0 0 2 0 0 0 1 1 1 0 0 2 2 1 1 0 0 0 0 2 0 1 0 1 0 2 1 1 0 0 0 1 0 2 0 0 0 1 0 0 0 0 0 0 0 0 1 2 0 0 0 0 0 0 0 0 2 0 0 1 0 1 0 0 0 0 0 0 0 0 0
134 1 0 2 0 0 2 2 1 1 1 0 0 1 0 0 0 1 0 1 1 2 0 2 2 0 1 0 2 0 1 2 0 2 1 2 1 1 0 0 0 0 1 1 1 1 0 0 2 0 0 0 0 0 2 1 1 0 0 1 1 0 0 2 1 1 1 2 0 0 0 2 2 2 1 2 2 0 1 0 2 0 0 0 0 0 0 1 1 2 1 2 0 0 0 1 0 0 0 1 0 0 0 1 2 1 2 1 1 1 0 1 0 0 0 0 0 0 1 1 1 0 2 1 0 1 1 0 0 1 0 0 0 0 1 0 0 0 0 0 1 0 0 0 1 0 1 0 0 1 0 1 0 1 1 1 0 1 0 1 1 1 0 2 1 2 1 1 0 0 0 1 1 2 2 0 2 1 0 0 0 0 0 2 2 2 2 2 0 1 0 2 0 2 2 2 1 0 0 0 0 0 0 1 1 1 1 1 1 0 2 0 1 0 1 1 1 1 1 0 1 1 1 0 1 1 2 0 1 1 0 0 0 0 0 0 0 2 0 0 0 0 2 1 2 2 1 0 2 0 0 0 0 0 1 1 0 1 0 0 0 0 0 0 1 1 0 0 1 0 2 1 1 1 1 0 0 1 1 0 0 1 1 1 1 0 0 2 0 2 0 2 0 2 2 0 1 0 0 1 0 0 2 0 0 0 2 1 0 0 0 1 1 1 1 0 1 0 2 2 0 1 1 2 0 0 0 1 1 1 2 2 1 0 0 0 0 1 1 0 0 0 1 0 1 0 0 0 1 1 1 0 0 0 0 0 0 1 0 2 0 0 2 0 2 0 0 1 1 0 0 2 1 2 0 0 0 1 1 1 0 2 0 1 2 0 0 1 1 0 1 1 0 1 2 1 0 0 1 1 0 1 0 1 1 0 1 1 0 0 1 0 0 1 1 0 0 1 0 1 0 2 0 1 1 1 1 1 0 0 0 1 1 1 2 1 0 1 0 0 2 1 2 0 0 0 1 1 2 0 0 0 0 2 1 1 0 2 2 2 1 1 0 1 0 1 0 2 2 0 1 1 1 1 0 0 0 1 0 1 0 1 1 1 0 0 1 2 0 0 1 2 0 1 0 0 0 2 2 1 1 0 2 2 1 1 1 1 0 1 0 1 0 1 0 0 0 2 0 2 2 2 2 2 1 2 0 1 1 1 1 0 0 1 2 1 1 0 1 1 1 0 0 1 1 2 0 0 2 0 0 0 0 0 1 0 1 1 0 1 0 1 1 0 0 2 1 2 1 0 0 0 1 0 1 1 0 1 0 2 0 0 0 0 0 0 0 1 0 1 1 0 2 0 0 0 0 0 1 1 2 0 0 0 0 1 2 0 1 1 0 0 0 1 0 1 1 2 0 1 1 1 0 1 1 0 0 1 0 0 1 2 0 0 0 0 2 2 0 0 1 0 0 1 2 2 2 2 0 0 1 2 1 1 0 2 0 1 1 0 0 0 2 0 1 1 0 1 1 1 1 0 0 0 0 2 2 0 0 0 1 0 2 1 1 1 0 1 1 1 0 1 0 0 0 0 0 0 1 1 0 1 0 0 1 0 1 2 1 1 0 0 0 0 0 0 0 2 1 1 1 0 0 2 2 0 2 1 0 0 1 0 0 2 0 0 0 0 1 1 1 1 0 0 1 0 1 0 1 1 1 1 1 1 0 1 0 0 1 0 0 1 2 0 0 0 2 2 0 2 0 0 2 2 0 0 0 0 2 2 1 1 1 1 2 0 1 2 1 2 0 0 1 2 1 1 0 1 0 1 0 1 1 2 1 0 1 0 1 0 1 0 0 0 1 2 1 2 2 2 2 2 1 1 0 1 1 2 0 2 1 2 2 0 0 2 0 0 1 0 0 0 0 0 0 0 0 0 0 0 2 0 1 1 0 0 0 0 1 1 1 1 0 0 0 0 1 0 1 0 0 0 1 0 2 1 0 1 1 2 2 0 0 0 0 0 1 2 0 0 0 0 0 1 2 2 2 2 0 1 0 0 1 0 1 1 1 1 0 2 0 0 0 0 0 2 2 0 1 0 0 1 1 2 2 0 1 0 1 0 1 0 0 0 1 0 0 1 1 0 0 0 2 2 1 1 0 1 0 0 2 0 1 0 0 0 0 1 0 1 1 1 0 1 0 1 1 0 2 2 0 0 0 0 0 0 0 0 0 0 0 2 0 0 0 0 0 1 0 1 0 0 0 0 0 0 0 0 1 0 0 1
135 1 0 1 0 0 0 1 0 2 1 0 1 2 2 0 0 1 0 1 1 2 1 2 2 0 1 0 2 1 1 0 2 1 0 1 1 1 1 0 0 0 1 1 1 1 0 0 1 0 0 1 0 1 0 0 0 0 0 0 1 1 1 1 0 1 0 1 0 0 0 0 1 1 0 1 1 0 0 0 1 0 1 1 2 0 0 0 0 2 0 0 2 1 0 1 0 1 0 2 0 0 1 1 2 0 2 0 2 0 0 2 0 2 1 2 2 0 1 1 1 1 2 0 0 1 0 0 0 0 0 0 0 0 0 0 0 0 0 0 0 0 0 0 1 0 1 0 0 0 0 0 0 0 0 0 1 1 1 0 0 1 0 2 1 2 0 1 0 1 1 1 1 2 2 1 2 0 0 2 0 2 1 2 2 1 1 0 0 0 2 2 1 1 2 1 1 0 0 0 0 0 0 1 1 1 1 0 0 0 1 0 0 0 1 2 1 0 0 2 0 0 2 0 0 0 0 1 1 2 1 0 0 0 0 0 0 2 0 0 0 1 2 2 2 2 0 0 2 0 0 0 0 0 0 2 0 1 0 0 1 1 0 0 0 0 0 0 0 0 1 1 1 1 0 0 0 1 1 0 1 1 0 2 1 0 1 2 0 2 0 0 0 2 2 0 2 0 0 0 0 0 2 0 1 1 0 0 1 1 0 0 1 0 1 0 2 0 1 1 0 1 1 1 0 0 1 1 1 1 2 1 1 1 0 0 0 1 0 1 1 2 1 0 0 0 0 0 1 0 0 0 1 1 1 0 0 1 0 1 0 0 0 0 0 0 0 0 2 2 2 0 2 1 1 1 0 1 0 2 0 0 0 0 1 0 0 0 0 0 0 1 1 0 2 0 0 1 0 0 0 0 0 2 2 1 0 0 0 0 1 0 0 1 1 1 1 1 0 0 0 1 1 2 0 2 0 1 1 0 1 0 0 1 1 0 1 1 0 0 0 2 1 1 0 0 0 1 2 0 0 1 0 2 1 1 0 1 0 1 1 1 0 0 0 0 0 2 2 0 0 0 1 1 0 0 0 0 0 1 0 2 1 1 1 0 0 0 0 2 0 1 1 0 1 0 0 1 1 2 0 2 1 1 1 1 2 2 1 1 0 0 1 0 1 1 1 0 0 2 2 1 2 2 0 2 0 1 1 1 1 0 0 0 0 1 0 0 1 1 1 1 0 1 1 1 2 1 1 0 0 0 0 0 0 0 1 0 2 0 0 0 0 0 0 1 1 1 1 0 1 1 1 0 1 1 1 1 0 1 1 0 2 0 0 0 0 1 0 1 0 1 0 0 0 0 0 0 1 1 2 0 0 0 0 1 0 0 1 0 1 0 0 0 0 0 0 0 0 0 0 0 0 1 1 0 1 1 0 0 0 1 1 0 0 0 2 1 0 1 1 0 1 1 1 1 2 1 1 0 0 1 1 1 1 1 2 1 1 0 0 0 0 0 0 0 0 1 1 1 1 0 1 0 0 2 1 0 0 0 0 1 2 1 1 1 0 1 0 0 1 1 1 0 1 0 0 0 1 1 0 2 0 1 0 0 1 1 0 0 2 1 0 0 0 2 0 0 0 0 0 0 0 2 0 1 2 0 0 0 1 0 0 2 0 0 1 0 0 0 0 0 0 0 0 0 0 1 1 1 1 1 0 0 0 2 0 0 2 0 0 1 2 0 0 0 2 1 0 1 1 1 1 0 0 0 0 0 1 0 1 2 1 1 1 1 0 1 1 2 0 1 1 1 1 0 0 2 0 2 0 2 1 2 1 0 0 0 1 1 2 0 1 1 1 2 2 1 2 2 1 2 1 0 1 1 0 2 0 2 0 1 2 0 0 0 0 0 1 0 2 2 0 0 0 0 0 0 0 0 2 0 1 1 1 0 0 1 0 0 1 2 1 1 1 1 2 0 1 0 1 0 0 1 1 1 0 1 1 0 0 2 0 0 0 2 0 2 0 0 0 0 1 0 2 2 2 2 0 0 0 2 1 1 2 2 0 2 0 1 0 0 0 0 2 0 2 0 2 0 0 2 2 1 0 0 1 1 0 1 0 0 0 1 0 0 0 2 2 0 0 0 2 1 1 1 0 1 0 0 2 0 1 1 0 0 1 0 0 0 2 0 0 0 1 0 0 0 1 1 0 0 0 0 0 2 0 0 2 0 0 0 0 1 0 0 0 1 0 1 0 0 0 0 0 0 0 0 0 0 0 0
136 1 0 2 0 0 1 2 0 2 1 0 0 1 1 0 0 2 1 0 0 2 0 2 2 0 2 0 0 1 1 0 0 1 1 0 2 0 0 0 0 0 0 0 1 0 0 0 1 0 0 0 0 2 0 1 0 0 0 1 1 0 0 0 0 0 0 0 0 0 0 0 2 2 1 2 2 0 2 0 2 0 2 0 2 0 1 1 1 1 1 1 1 1 0 0 0 2 0 2 2 0 0 1 2 1 2 2 0 2 0 0 1 2 1 2 2 0 2 0 0 0 1 1 0 1 1 2 2 2 0 0 1 0 0 0 0 0 0 0 0 0 0 0 2 0 1 0 0 0 0 0 0 0 0 0 0 0 1 0 2 0 0 2 1 2 1 0 1 1 0 0 0 2 1 0 2 0 1 1 0 2 1 2 2 1 2 2 1 0 2 2 0 1 2 2 1 0 0 0 0 0 0 1 1 1 0 0 1 0 0 0 0 0 1 2 1 0 2 0 0 0 1 1 1 1 2 1 1 1 0 0 0 0 0 0 0 2 0 0 0 1 1 1 1 1 0 0 2 0 0 0 0 1 0 0 0 1 0 0 0 0 0 0 0 0 2 1 1 0 0 1 0 0 0 0 0 1 2 0 0 0 1 2 1 0 1 1 0 2 0 1 0 2 1 0 2 0 0 0 0 0 2 0 0 0 0 1 0 2 0 2 0 0 0 0 2 0 0 0 0 2 1 1 2 0 0 0 0 1 2 1 0 0 0 0 0 0 2 1 0 0 0 0 0 1 1 1 0 2 2 0 1 2 1 0 0 1 0 0 0 0 2 2 2 0 0 2 2 0 0 2 2 1 2 0 0 1 0 2 0 0 0 0 1 0 0 0 0 0 0 1 0 0 2 0 0 1 0 0 0 0 0 2 2 0 2 1 0 0 0 0 0 0 1 0 1 0 0 0 0 0 1 0 0 2 0 0 1 0 0 0 0 0 0 0 0 0 0 0 1 1 2 0 1 2 1 0 2 0 0 0 0 2 1 1 0 1 0 1 1 1 1 0 1 1 1 1 1 1 1 1 1 1 2 0 2 2 2 0 1 2 1 1 0 0 0 2 0 1 1 2 0 2 2 0 1 1 1 2 0 2 1 1 2 0 2 2 1 1 0 1 1 1 1 0 0 0 0 1 1 1 2 2 1 2 0 1 1 1 0 0 0 0 1 0 1 0 1 1 1 1 0 2 1 2 1 2 0 0 0 0 1 0 1 1 0 1 2 0 0 0 1 1 1 1 1 1 0 0 0 1 1 0 0 0 1 0 0 1 0 0 0 0 0 1 1 0 0 0 0 2 0 0 1 0 1 0 0 0 0 2 0 1 1 2 0 1 1 1 0 0 1 1 1 1 2 1 1 0 0 0 0 0 0 1 1 1 0 0 1 1 1 0 0 0 2 0 0 1 0 0 0 0 0 0 2 0 1 0 1 2 1 0 0 1 1 0 2 0 0 0 1 0 0 1 1 0 2 0 0 1 1 0 1 2 1 1 1 1 0 0 2 1 1 1 0 0 0 1 0 0 0 1 1 0 0 0 1 1 0 0 0 1 0 0 1 2 0 0 0 0 0 0 1 1 0 1 1 1 0 0 1 2 0 1 2 1 1 0 1 1 0 2 1 1 1 1 0 1 0 0 2 2 2 0 0 1 0 0 0 0 1 0 1 1 1 1 1 1 1 1 2 0 0 1 2 2 1 1 0 0 2 1 0 0 0 0 2 2 0 1 1 1 2 0 0 2 0 2 0 2 1 2 2 1 0 0 0 0 0 2 0 2 1 1 1 0 0 0 1 1 0 0 0 0 1 2 0 0 0 1 1 1 0 1 1 1 1 2 0 0 2 1 1 1 0 0 0 0 0 0 0 0 0 0 0 1 0 1 1 0 0 2 0 0 0 0 1 1 0 1 0 0 0 1 0 0 0 0 1 0 0 1 2 1 0 0 0 0 0 0 0 0 0 0 1 1 0 0 0 1 0 0 2 2 2 1 0 0 0 1 2 0 1 1 0 1 0 1 0 0 0 0 0 2 2 0 2 0 0 2 1 0 1 0 0 2 0 0 0 0 0 0 1 0 0 2 2 0 1 1 2 2 2 2 0 0 0 0 2 0 1 1 0 0 0 0 0 0 2 0 1 0 0 1 1 0 0 0 0 0 0 0 0 2 0 0 1 0 0 1 0 2 0 1 1 0 0 0 0 0 2 0 0 0 0 1 1 0 1 2
137 0 0 2 0 1 2 2 0 1 1 1 0 1 1 0 0 1 1 1 1 1 0 2 2 0 2 0 2 1 1 0 0 1 1 0 2 1 0 1 1 0 2 2 2 1 1 0 0 0 0 1 1 2 0 0 1 0 0 2 0 0 0 0 0 0 0 1 0 0 0 2 2 2 2 2 2 0 0 0 2 0 1 1 2 0 0 0 0 2 0 0 0 2 1 1 1 0 0 1 0 0 0 0 2 1 2 0 2 0 0 1 1 2 1 2 2 0 1 1 1 0 1 1 1 1 0 0 0 0 0 0 0 0 0 0 1 1 0 0 1 0 1 0 2 0 1 0 0 2 0 2 0 0 0 1 1 2 1 0 1 0 1 2 1 2 1 0 1 0 0 2 0 2 2 1 2 0 1 1 0 1 0 2 2 2 0 2 0 2 0 2 0 2 2 2 1 0 0 0 0 1 0 1 1 2 2 1 1 0 0 0 2 0 2 2 0 0 1 1 0 1 2 0 0 1 1 0 0 2 0 0 1 1 1 1 0 2 0 0 0 1 1 2 2 2 0 0 2 0 0 1 0 0 0 0 0 2 0 0 0 0 0 0 0 0 1 1 1 0 0 2 2 2 0 0 0 0 2 0 0 0 2 2 2 0 1 0 0 2 0 1 0 2 2 0 2 1 1 0 1 0 2 0 0 1 1 0 1 1 0 1 1 0 2 1 2 0 1 1 0 1 1 1 1 0 0 1 1 1 1 1 0 0 0 0 0 1 1 2 0 2 2 1 1 1 0 0 0 0 0 0 0 1 0 1 1 2 0 0 0 0 2 1 2 0 1 1 1 0 0 2 0 2 0 0 0 2 0 2 0 1 0 0 1 1 0 0 0 0 1 2 1 0 2 2 1 0 0 1 0 1 0 2 1 0 1 0 0 0 0 0 0 0 1 0 1 1 0 0 1 1 2 1 0 2 1 0 2 1 1 0 0 2 1 1 0 1 0 0 2 1 1 0 1 2 2 2 2 0 0 0 0 1 2 1 1 1 2 1 1 2 1 0 1 1 0 1 1 1 2 2 0 2 1 0 1 0 0 0 0 2 2 2 2 0 0 0 1 1 0 1 0 0 1 0 0 2 2 2 0 2 1 1 1 1 1 2 1 1 0 1 1 0 1 0 0 1 0 2 2 2 2 2 0 2 0 1 1 2 0 1 1 1 0 1 0 0 1 1 0 0 0 1 1 1 1 1 1 0 0 1 1 0 1 1 0 1 0 1 1 0 1 0 0 1 0 0 1 1 1 1 1 0 0 0 1 1 0 2 0 0 2 0 1 1 1 0 0 0 0 1 1 0 0 0 1 1 1 1 1 2 1 0 0 0 0 0 1 1 0 0 1 1 1 1 1 1 1 0 0 0 0 1 1 0 0 1 0 0 0 2 1 0 0 0 2 0 0 0 0 1 1 1 2 1 1 1 1 0 0 1 1 1 0 1 1 1 2 0 0 0 0 1 0 1 0 1 0 2 2 0 0 0 0 1 2 0 1 0 0 0 2 0 2 2 1 0 1 1 0 2 0 0 0 0 0 0 1 1 0 1 0 1 1 0 0 2 0 1 0 0 0 0 0 1 0 0 0 0 0 0 0 2 1 1 2 1 1 0 1 1 0 2 1 1 0 0 0 0 0 0 0 0 0 0 0 0 0 0 0 0 0 0 0 1 2 0 2 0 0 0 2 0 0 1 1 1 0 1 1 0 1 1 0 0 0 0 0 1 0 1 0 0 0 2 0 0 0 2 0 2 0 1 1 1 0 0 0 0 0 2 1 1 1 0 1 0 0 0 1 1 0 0 1 1 2 1 2 2 2 2 1 1 0 1 1 2 0 2 0 2 2 0 0 0 0 1 2 1 1 2 0 0 0 0 0 0 0 0 2 0 1 2 0 1 0 1 0 0 0 2 0 0 0 0 1 0 2 0 0 0 0 0 0 1 1 1 1 0 0 1 0 0 0 0 0 1 2 0 1 0 1 0 1 0 0 2 1 0 0 0 2 0 1 1 1 2 0 2 0 0 1 1 1 0 1 1 1 1 0 2 2 0 1 0 1 0 1 1 1 0 0 1 1 1 1 1 1 0 0 0 2 2 1 0 0 0 0 0 2 0 2 0 0 0 0 0 0 0 1 0 0 0 1 0 1 0 2 1 0 1 0 0 0 0 0 0 1 0 0 1 0 2 0 0 0 1 1 1 0 0 0 0 0 0 0 0 0 0 0 1
138 0 0 2 0 0 2 2 0 2 1 0 1 1 0 1 0 1 1 1 1 2 0 2 2 0 0 0 2 0 2 0 0 2 1 1 1 2 0 0 0 0 0 0 1 0 0 0 0 0 0 0 1 1 1 0 1 0 1 1 1 1 0 0 0 0 0 1 0 0 0 2 2 2 2 2 2 0 0 0 0 0 0 0 0 1 0 0 0 2 0 1 1 1 1 2 1 1 0 1 1 0 1 0 2 0 2 0 2 0 0 1 1 1 1 1 1 0 1 0 0 2 2 1 0 1 0 0 0 1 0 0 0 0 0 0 0 1 0 1 1 0 0 0 0 0 0 0 0 1 0 0 0 1 1 0 0 2 0 0 1 0 0 1 2 1 1 1 0 0 0 1 0 2 1 0 2 0 0 0 0 0 0 0 0 0 0 1 1 0 2 2 0 1 1 1 1 0 0 0 0 0 0 1 1 1 1 2 1 0 1 1 0 0 1 2 0 0 0 2 0 0 1 0 0 0 0 0 1 1 0 0 0 0 0 0 0 2 0 0 0 0 2 2 2 2 0 0 1 1 0 0 0 2 0 0 1 1 0 0 0 0 0 0 0 0 1 0 1 0 1 1 0 0 0 0 1 2 2 0 0 0 0 2 2 0 1 0 0 1 1 0 1 1 2 0 2 1 0 0 0 0 2 0 0 0 1 0 2 2 0 1 1 0 1 0 2 0 1 1 0 1 1 1 1 0 0 1 1 2 2 1 0 0 0 0 0 1 1 0 0 0 1 0 0 1 1 0 1 1 1 0 0 2 0 1 1 1 0 1 0 0 2 2 2 0 0 1 2 1 1 1 1 2 1 1 0 0 0 2 0 0 0 0 0 0 0 0 0 1 0 0 1 0 2 1 1 1 0 0 0 0 0 2 2 1 0 0 0 0 0 0 0 0 1 0 1 0 0 0 0 0 0 1 1 2 1 1 1 1 0 0 0 1 1 1 0 2 0 0 2 0 2 0 0 1 1 0 0 0 0 0 0 2 1 1 0 1 0 1 1 1 0 0 0 0 1 2 2 0 0 0 0 2 0 2 0 2 2 0 0 2 0 0 0 1 0 0 1 1 0 2 1 2 2 0 1 1 1 1 1 2 2 2 2 0 1 1 1 0 0 0 1 1 1 0 0 2 0 2 2 2 1 1 0 1 1 0 0 2 0 1 0 1 1 0 0 0 0 1 0 0 0 1 0 1 0 2 0 0 0 0 0 1 1 1 0 0 1 0 0 0 0 0 1 0 1 0 2 2 2 1 0 0 0 0 0 1 0 2 1 0 2 0 1 1 1 1 1 1 0 1 0 0 0 0 0 1 1 1 1 1 2 1 0 1 0 0 1 2 0 0 0 0 0 0 0 0 0 0 0 0 0 1 1 0 0 1 0 0 0 2 0 0 0 0 1 2 1 0 2 0 0 0 0 0 2 1 1 0 1 1 0 2 1 2 1 1 1 0 0 0 2 2 2 2 0 1 0 2 2 0 0 0 0 1 2 0 1 0 0 0 1 0 0 1 1 1 0 1 0 1 0 0 0 0 0 0 0 0 0 0 0 0 1 0 1 2 0 0 0 0 0 0 0 1 0 1 1 1 0 0 0 2 2 1 1 2 2 0 1 1 0 2 2 1 1 0 2 2 0 2 0 0 0 0 0 0 1 0 0 0 1 2 0 0 0 0 2 0 0 0 2 0 0 0 2 2 1 1 0 0 1 0 0 0 0 0 2 2 0 0 0 0 2 1 0 1 1 2 0 1 0 0 0 0 0 0 0 0 1 0 1 2 1 1 2 0 0 0 1 1 1 1 0 1 1 2 1 1 1 1 0 0 0 1 1 1 0 1 1 1 1 0 0 1 0 0 1 0 0 1 0 0 0 0 0 0 0 0 2 0 0 2 0 0 0 1 0 0 0 2 1 0 0 2 2 0 2 1 1 0 1 0 1 1 0 2 0 0 0 0 0 0 0 1 0 1 0 0 0 0 2 0 1 0 1 1 0 0 0 2 1 0 2 2 0 1 0 2 0 1 0 0 2 0 0 0 2 0 0 2 2 2 0 0 1 1 0 0 0 0 0 1 0 0 0 1 1 1 0 0 2 1 1 2 0 0 0 0 0 0 0 0 2 0 2 0 0 1 0 1 0 0 0 0 2 0 0 0 0 0 0 0 0 1 0 0 2 0 0 0 0 0 0 1 1 0 0 0 0 0 0 0 0 1 0 0 0 0 0 0
139 0 0 1 0 0 0 2 0 1 0 1 1 2 1 0 0 0 1 0 0 2 0 2 2 0 0 0 2 0 1 0 0 1 1 0 2 0 0 1 1 0 1 1 1 2 0 0 0 0 0 1 0 0 2 1 0 0 0 0 1 0 0 2 1 1 1 2 0 0 0 0 2 2 1 2 1 0 1 0 2 0 1 0 1 0 0 1 1 1 1 1 1 2 0 0 0 1 0 2 1 0 0 1 2 1 2 1 1 1 1 2 1 2 1 2 2 1 2 1 1 0 1 1 0 0 0 2 1 2 0 0 0 0 0 0 0 1 0 1 1 0 2 0 2 0 1 0 0 1 1 1 0 1 1 0 0 0 1 0 0 1 0 2 1 2 1 1 0 1 0 0 1 1 1 1 2 1 0 0 0 0 0 2 1 1 2 1 1 0 1 1 1 1 2 1 2 0 0 1 1 2 0 0 1 2 2 2 1 0 0 0 0 0 0 2 1 1 2 0 0 1 1 1 1 0 1 1 1 0 0 0 0 0 0 0 0 2 0 0 0 0 2 1 2 2 1 0 2 0 0 0 0 1 0 1 2 0 0 0 0 0 0 1 0 0 0 0 1 0 0 2 0 0 0 0 0 2 0 0 1 0 0 2 2 0 0 2 0 2 0 0 0 2 1 1 2 1 0 0 1 0 2 0 0 0 0 0 1 1 0 0 1 0 0 0 2 1 1 1 0 1 2 0 1 0 0 0 0 1 2 1 1 1 0 0 0 0 2 0 0 0 1 0 0 1 0 1 2 1 1 1 0 1 0 1 1 1 0 1 0 0 2 0 2 1 0 1 2 1 1 1 0 2 0 1 0 0 0 2 2 1 0 0 0 2 0 0 0 0 0 0 1 0 1 0 0 1 1 1 0 1 0 2 2 0 1 0 0 0 0 0 0 1 0 0 0 1 0 0 0 1 1 0 0 1 0 1 2 0 2 0 0 1 1 1 0 1 0 0 2 1 2 0 0 1 1 1 1 0 0 1 0 2 1 1 0 0 1 0 2 1 1 0 1 1 1 1 2 1 1 1 2 2 0 0 0 1 1 0 0 2 1 1 1 1 0 1 0 0 1 1 0 1 2 0 1 0 0 2 0 2 1 1 1 1 2 1 0 0 0 2 1 0 1 0 0 0 0 1 1 1 2 2 1 1 1 1 1 1 1 1 0 1 1 1 1 0 1 1 0 0 0 1 1 1 2 0 2 1 0 1 1 0 1 1 0 0 0 0 0 0 1 1 1 1 2 0 1 0 1 2 1 0 0 0 1 1 0 1 1 0 1 0 0 0 0 0 0 0 0 1 1 0 0 0 1 0 0 0 0 2 1 0 0 2 0 0 1 2 0 0 0 0 0 0 0 1 0 0 0 0 0 0 0 0 0 2 0 0 0 2 1 0 0 1 2 1 0 0 0 1 0 2 2 1 1 1 1 0 1 2 0 2 1 2 2 0 2 1 1 0 1 1 1 2 0 0 1 1 1 0 0 1 0 1 1 1 1 1 1 0 2 0 1 1 1 1 0 1 1 0 0 1 1 1 0 0 0 0 0 0 0 0 2 0 1 2 0 0 1 1 0 0 0 1 0 0 0 0 0 0 1 2 2 1 2 0 0 0 0 0 1 2 0 0 0 0 0 0 0 2 0 0 1 0 0 0 1 1 1 1 1 1 1 0 0 0 1 0 0 1 2 0 1 0 2 2 0 2 0 1 2 1 1 0 0 1 0 2 0 0 0 0 0 1 0 1 0 2 0 2 2 2 1 0 0 0 0 0 0 1 1 2 1 0 1 1 0 1 1 0 1 1 1 2 2 2 1 1 1 1 1 0 0 0 0 2 0 1 0 2 2 0 0 0 2 0 0 0 0 0 1 0 0 1 1 0 0 0 1 0 0 2 0 0 0 0 0 0 0 1 0 0 1 1 0 0 1 0 1 0 0 2 2 2 0 0 0 0 1 0 2 2 0 2 0 1 0 0 0 0 0 0 1 1 1 2 0 1 0 1 0 0 1 2 0 1 0 2 0 0 1 1 1 1 1 1 1 1 0 2 2 0 2 0 0 2 0 1 0 1 0 2 0 1 1 0 1 1 0 0 1 0 0 2 0 0 0 0 1 0 0 1 2 1 2 1 0 1 1 0 1 0 1 1 0 0 1 0 0 0 0 0 0 0 0 0 1 0 0 2 0 0 0 0 0 0 1 0 1 0 0 0 0 0 1 0 0 0 0 1
140 0 0 2 0 2 2 1 1 2 2 0 0 0 0 0 0 1 1 2 1 2 0 2 2 0 2 0 1 1 2 0 1 1 1 1 1 1 0 0 0 0 0 0 1 0 1 0 0 0 0 0 0 0 2 0 0 0 0 0 2 0 0 1 1 0 1 0 0 0 0 0 2 2 1 2 2 0 1 1 0 0 0 1 1 0 1 0 0 2 0 0 1 0 0 1 0 2 1 1 1 0 0 1 2 1 2 1 1 1 1 2 0 1 0 1 1 0 2 0 0 0 2 0 0 1 0 1 1 1 0 0 0 0 0 0 0 0 0 0 2 0 0 0 0 0 0 0 0 0 0 0 1 1 1 0 0 1 1 0 0 1 1 2 1 1 0 0 1 1 0 2 2 2 2 1 2 0 2 2 0 2 1 2 2 1 2 0 0 0 1 1 2 0 2 1 1 0 0 1 1 1 0 2 2 0 0 1 0 0 1 0 1 0 1 2 0 1 1 1 0 0 2 0 0 1 1 0 0 1 0 0 0 0 0 0 0 2 0 0 0 0 2 1 1 1 0 0 2 0 0 0 1 1 0 1 2 2 0 0 0 0 0 1 0 0 0 0 1 0 0 2 1 2 0 0 1 2 2 0 0 0 0 1 1 1 0 1 0 2 0 1 0 2 2 0 2 0 0 0 0 0 1 1 0 0 1 0 2 2 0 2 2 0 0 0 1 0 0 0 1 1 1 1 1 0 1 2 2 0 2 2 0 0 0 0 0 2 1 1 1 1 0 0 0 1 1 0 2 1 1 0 1 2 1 2 2 0 1 1 1 1 1 1 1 0 0 1 2 1 1 1 0 1 1 0 0 1 0 2 1 2 0 0 1 0 0 0 0 0 0 0 1 0 2 0 0 0 0 0 0 1 1 2 2 1 1 0 1 1 0 0 0 0 1 0 0 0 0 0 0 0 0 1 0 2 0 1 2 1 0 1 0 0 0 1 0 2 2 2 0 1 2 0 1 1 1 1 1 0 0 0 0 1 2 1 1 1 2 0 1 2 1 0 1 1 0 2 2 0 1 0 0 2 1 0 2 0 0 1 1 2 2 2 1 1 0 0 1 1 0 2 0 1 0 0 1 2 2 0 2 1 1 0 2 1 1 1 0 1 0 2 0 0 0 0 0 1 0 1 2 2 1 1 0 2 1 1 1 1 1 0 0 0 2 1 1 0 1 1 1 1 0 0 0 2 1 1 1 0 0 0 1 0 1 1 0 0 0 1 1 0 2 0 0 1 1 2 0 0 1 1 0 0 0 0 0 1 0 1 1 0 1 0 0 0 0 0 0 0 0 0 0 0 0 0 0 0 0 0 0 2 0 0 1 2 0 0 1 1 0 0 1 1 1 1 1 0 0 0 0 0 0 0 0 0 0 1 0 0 0 1 1 1 0 1 2 0 0 0 0 1 1 2 2 1 1 2 1 0 0 1 2 0 0 1 2 0 2 0 0 0 1 0 0 1 1 1 0 0 0 1 0 0 0 2 2 0 1 0 1 1 2 0 2 2 2 0 0 1 0 1 1 0 1 0 0 0 1 1 0 0 0 1 2 0 1 2 0 0 1 0 0 0 0 0 0 1 1 1 0 1 1 1 1 2 0 0 0 0 1 0 0 1 2 1 1 0 0 0 0 0 1 1 1 1 0 1 1 1 1 1 2 0 0 1 1 0 0 0 0 0 2 0 0 1 2 1 0 2 0 0 2 1 0 0 0 0 0 0 0 2 1 1 1 0 1 1 0 1 1 2 1 2 2 1 0 1 0 1 0 1 0 2 0 1 1 0 1 1 2 0 1 1 1 2 2 2 2 2 2 2 0 0 0 0 0 2 0 2 0 1 1 0 0 2 0 0 0 0 0 0 0 0 0 0 0 0 0 1 1 1 1 1 0 0 0 0 0 0 0 0 0 0 0 1 1 0 2 0 0 0 1 0 1 1 1 1 1 2 2 0 0 0 0 0 1 2 0 0 0 0 2 0 1 1 1 1 1 1 2 0 2 0 1 1 1 2 0 2 0 1 0 0 1 1 2 1 2 1 0 2 2 2 2 0 1 2 1 0 0 1 1 1 0 2 1 0 2 0 0 1 2 1 1 1 0 0 0 1 1 0 2 0 0 0 0 1 1 0 0 0 1 0 1 0 0 0 1 1 0 0 0 0 0 2 0 0 1 0 0 1 0 1 0 1 1 1 0 0 0 1 0 0 0 1 1 0 0 0 0 1
141 0 1 1 0 0 1 1 0 1 0 1 0 0 0 0 0 0 0 2 2 0 0 2 2 0 1 0 2 0 1 0 1 1 0 1 1 0 1 0 0 0 0 0 1 0 1 0 0 0 0 0 1 1 1 0 0 0 0 1 1 0 2 0 0 0 0 0 1 1 0 2 2 2 1 2 2 0 1 0 2 0 0 0 0 0 0 2 2 2 1 2 1 1 1 1 1 2 0 2 1 0 0 1 2 0 2 2 0 2 2 2 1 2 2 2 2 0 1 1 1 0 2 2 0 0 2 1 1 2 1 1 0 0 0 0 0 0 0 0 1 0 0 0 1 0 0 0 0 0 0 0 1 0 1 0 0 1 1 0 1 0 0 2 1 1 0 0 1 2 1 0 0 2 1 1 1 0 1 1 0 1 0 2 1 1 2 0 0 0 0 1 0 1 1 2 1 0 0 0 0 0 0 1 1 1 1 1 2 0 1 0 0 0 2 2 1 0 1 1 1 1 1 0 0 0 2 0 0 2 1 0 1 1 1 1 0 2 0 0 0 1 2 1 2 2 1 0 2 0 0 0 0 0 0 2 0 0 0 0 0 0 0 0 0 0 1 1 1 1 0 2 0 0 0 0 0 2 2 0 0 0 0 1 2 1 0 1 0 2 0 2 0 2 2 0 1 1 0 0 0 0 2 0 1 0 1 0 1 1 0 1 2 0 1 0 2 2 0 0 0 0 0 1 1 0 0 1 0 1 2 1 1 1 0 0 1 1 1 1 0 1 0 0 1 0 1 0 2 2 2 0 0 1 0 0 0 0 1 0 1 1 0 0 0 0 1 2 2 1 1 1 0 2 0 0 0 0 2 0 0 1 0 1 1 0 0 0 0 1 0 0 0 0 2 1 0 1 1 1 1 1 0 2 2 0 0 2 0 0 0 0 0 0 1 0 1 1 0 1 0 1 0 1 1 1 0 1 0 0 0 1 0 1 0 1 1 0 0 0 0 1 1 1 0 1 0 0 1 0 0 0 0 2 0 0 0 1 1 1 1 1 0 1 0 1 0 2 2 0 0 0 1 2 1 0 0 0 0 1 1 1 0 0 0 1 0 0 0 2 0 1 1 2 0 0 0 0 0 2 0 2 0 0 0 2 1 1 0 1 0 0 1 1 1 0 0 1 0 1 1 2 2 1 1 1 1 0 0 2 0 1 0 1 2 1 1 0 1 1 0 0 0 1 1 1 2 1 1 1 0 1 0 0 1 1 0 1 1 0 0 0 0 0 0 0 0 2 0 0 1 1 0 0 0 0 0 0 0 0 1 0 2 0 0 0 0 1 0 1 0 1 1 0 0 1 1 0 0 1 1 2 0 0 0 1 1 0 1 1 2 0 0 0 0 0 0 2 2 0 0 0 0 1 1 0 1 2 0 0 0 1 1 0 0 1 2 1 0 0 1 1 0 1 2 2 2 1 0 0 0 2 1 1 0 1 2 0 1 0 0 0 1 1 1 1 0 1 0 1 1 0 0 0 0 2 2 0 0 0 0 0 0 0 0 0 0 1 0 1 0 1 1 0 0 0 0 0 1 2 1 0 0 0 1 0 2 2 0 0 0 0 0 0 0 0 0 1 1 1 0 0 0 2 1 2 0 1 0 0 2 0 0 2 0 0 0 0 0 0 0 0 0 0 0 1 0 0 1 1 1 1 0 0 0 1 1 0 0 0 0 0 2 0 0 0 2 1 1 0 1 0 2 1 0 0 0 0 2 2 0 1 1 1 1 1 0 2 0 0 2 2 2 2 2 0 0 1 1 2 0 1 1 2 1 0 0 0 0 0 0 0 0 0 1 1 2 2 2 2 2 2 1 1 0 1 1 2 1 2 0 2 1 0 0 1 0 1 2 1 1 2 1 0 0 1 1 0 0 0 2 0 2 1 1 0 2 1 0 0 0 1 0 0 0 2 2 1 1 0 0 0 1 0 1 1 0 0 0 0 0 1 0 0 0 0 1 0 0 0 0 1 0 0 2 2 2 2 0 0 0 1 2 0 0 0 1 1 0 2 0 0 0 0 2 1 1 1 2 0 0 2 1 1 2 0 0 2 1 0 0 1 0 0 1 2 2 0 1 0 0 0 1 1 0 1 0 0 0 0 1 0 1 0 1 0 1 1 0 1 1 1 1 0 2 1 1 0 2 1 0 1 0 0 0 1 0 0 1 0 0 1 0 1 0 1 1 0 1 0 0 0 0 1 1 0 0 0 1 0 1 1
142 1 0 1 0 0 2 0 0 0 0 2 1 1 1 0 0 0 0 0 0 1 0 2 2 0 1 1 2 1 2 0 0 1 0 1 1 1 0 0 0 0 2 2 2 1 0 0 0 0 0 0 2 1 1 0 2 0 0 0 1 1 0 1 0 0 0 0 0 0 0 2 2 2 2 2 2 0 1 0 1 0 0 2 2 0 2 2 2 2 1 1 1 0 1 2 1 0 1 2 0 0 0 1 2 0 2 1 1 1 0 1 0 1 0 1 1 0 1 0 0 1 2 1 0 0 1 2 1 1 0 1 1 0 0 0 1 0 1 0 1 0 0 0 1 0 0 0 0 1 0 1 0 0 0 0 0 0 1 0 1 1 0 2 1 2 1 2 0 1 1 1 0 2 2 0 2 1 0 0 0 0 0 1 1 1 1 2 1 1 1 2 1 1 2 1 1 0 0 1 1 1 0 1 1 1 1 1 1 0 1 0 1 0 2 2 0 0 1 0 1 1 1 1 1 1 2 1 1 2 1 0 0 0 0 0 0 2 0 0 0 1 2 2 2 2 0 0 2 0 0 0 0 0 1 2 0 2 1 0 1 1 0 0 0 0 0 1 1 1 1 2 2 2 0 0 1 1 1 0 0 2 0 2 1 0 0 2 0 2 0 0 1 1 2 0 2 0 0 0 0 0 2 0 0 1 0 0 2 2 0 2 1 0 1 0 2 0 0 0 0 2 2 1 1 0 0 1 1 1 2 2 0 0 1 1 0 0 2 0 1 1 1 0 1 0 0 0 0 0 0 0 1 1 1 0 0 2 1 0 1 1 2 2 2 1 0 0 2 1 1 1 0 2 0 0 0 1 0 2 0 0 0 0 1 1 0 0 0 2 0 1 0 0 2 0 0 0 1 2 0 2 0 2 1 1 0 0 0 0 1 0 0 1 1 0 1 0 1 0 1 1 2 1 0 2 1 1 1 1 0 0 0 2 0 0 1 0 0 0 2 2 2 0 1 1 1 2 2 0 0 0 0 2 0 0 0 0 1 1 1 0 0 1 0 2 0 2 2 0 0 0 0 2 2 0 0 0 0 1 1 1 2 2 1 1 0 1 0 1 0 2 0 1 0 0 0 2 2 2 0 1 1 1 1 0 1 1 1 1 0 0 2 1 0 0 0 1 0 1 1 2 1 2 0 1 1 0 0 2 0 1 0 0 0 1 1 0 1 1 0 0 0 1 1 1 2 1 1 0 0 1 2 0 2 2 0 2 2 0 0 0 1 0 0 1 1 2 1 0 1 1 0 0 0 0 0 0 1 1 0 0 2 0 0 0 0 0 0 0 0 0 0 0 0 0 0 1 1 1 1 2 1 1 0 2 1 0 2 2 1 0 0 0 0 0 0 0 0 0 0 0 0 0 0 1 1 2 0 0 0 0 1 0 0 1 2 0 1 0 0 1 0 1 1 1 2 1 1 1 0 2 1 0 0 2 0 1 2 0 0 0 2 2 2 2 0 1 0 0 0 1 0 0 1 2 2 0 1 0 2 1 2 1 2 2 0 0 1 2 0 0 1 0 1 0 0 0 0 0 0 0 0 1 0 0 1 1 1 1 0 0 0 0 0 2 0 1 1 1 0 0 2 2 0 1 1 0 0 0 1 0 0 2 0 0 0 1 0 1 0 1 0 0 0 0 0 1 1 0 0 0 0 0 0 0 0 0 2 0 0 1 2 0 0 1 2 1 0 2 0 0 2 1 2 1 1 0 1 1 1 2 1 1 1 1 0 1 1 2 0 1 1 2 1 1 0 2 0 2 0 1 0 2 0 1 1 0 0 0 0 0 2 2 0 2 2 2 0 1 0 0 2 1 0 1 1 1 1 2 0 1 2 0 0 2 0 0 0 0 1 1 0 0 0 0 0 0 0 0 2 0 1 1 1 0 1 0 0 0 0 0 0 0 0 1 0 0 1 0 0 0 1 1 2 2 0 0 0 0 2 0 0 0 0 0 0 1 0 0 0 0 1 1 1 0 0 2 1 0 0 2 1 0 1 1 0 2 0 2 0 1 1 1 2 0 1 0 2 0 0 2 2 1 1 0 1 0 0 1 0 0 0 2 0 0 0 0 2 0 0 1 1 1 1 1 1 0 0 1 2 0 0 2 2 0 2 0 0 1 1 1 1 1 0 1 1 0 2 2 0 2 2 0 0 0 0 0 1 1 1 1 0 0 0 0 0 0 0 0 0 0 0 1 0 0 0 0 0 0 0 0
143 0 0 1 0 0 1 2 0 2 2 0 0 1 0 0 1 1 1 0 0 2 0 0 1 1 1 0 2 0 1 1 0 1 0 1 2 0 0 0 0 0 0 0 1 1 1 0 0 0 0 0 0 0 2 0 1 0 0 1 0 1 0 2 1 1 1 0 0 1 2 2 1 1 0 1 1 0 2 0 2 0 2 0 2 0 1 0 0 2 0 0 1 2 1 2 1 1 1 1 0 0 0 1 2 0 2 1 1 1 0 2 1 2 1 2 2 0 1 1 1 1 1 2 0 1 0 0 0 0 1 1 0 0 0 0 0 0 0 0 1 0 0 0 1 0 0 0 0 1 1 1 0 0 0 0 0 1 0 0 1 0 0 1 0 0 0 1 0 1 1 1 1 2 1 0 2 1 0 1 0 2 0 2 2 2 2 1 0 0 0 1 0 1 2 2 1 0 0 0 0 0 1 0 0 2 2 2 0 0 0 0 1 0 2 1 0 0 1 1 1 1 2 0 1 1 0 0 0 2 1 0 1 1 1 0 1 2 0 0 0 0 1 1 1 1 0 0 1 1 1 1 0 0 1 1 0 2 0 0 0 0 0 1 0 0 0 0 2 1 0 2 2 2 0 0 1 1 2 0 0 0 0 1 1 0 2 2 0 2 0 2 1 2 2 0 2 1 0 2 0 2 2 0 1 0 0 0 2 2 0 1 2 0 0 0 2 0 0 0 0 1 2 0 1 0 0 1 1 1 1 0 1 0 0 0 0 1 1 0 0 0 1 0 0 2 0 2 0 2 2 0 0 0 0 0 0 1 0 1 0 0 1 1 1 0 0 1 2 1 1 1 1 2 0 0 0 1 1 1 0 1 0 0 0 0 0 0 0 1 1 0 2 0 2 2 0 0 0 1 0 1 0 2 2 1 0 1 1 1 0 1 1 1 0 0 0 0 0 0 1 1 1 1 1 2 1 0 1 0 0 1 2 0 2 0 0 2 1 1 2 1 1 0 1 1 1 2 2 0 0 1 0 2 1 1 0 2 0 0 2 0 1 0 2 2 0 2 2 0 0 0 2 1 0 1 0 0 0 0 0 1 0 0 0 2 0 0 2 1 0 2 0 2 0 0 0 1 1 2 0 2 0 0 1 2 1 0 0 1 0 0 0 0 2 0 0 0 0 2 2 1 1 1 0 1 1 1 1 1 1 0 0 1 0 0 1 0 1 1 2 2 0 2 2 2 0 1 1 0 0 0 1 0 1 0 0 0 0 0 0 0 1 0 0 1 1 0 1 0 1 1 1 0 1 1 1 0 0 1 1 0 1 0 0 0 0 0 0 0 1 1 1 0 0 0 1 0 0 0 0 1 0 1 0 2 2 0 2 2 1 0 0 0 0 0 0 0 0 0 0 0 0 0 0 1 1 2 0 0 1 1 0 0 0 1 2 1 1 0 0 1 0 1 1 1 2 1 1 0 0 2 1 1 0 2 2 0 2 0 0 0 2 1 1 1 0 1 1 0 0 0 1 1 2 2 2 0 0 0 0 0 2 1 2 2 0 0 0 1 0 0 0 0 0 0 1 0 1 1 1 0 0 1 1 0 2 2 0 0 0 0 0 1 0 0 0 1 1 1 0 0 1 2 0 1 1 1 1 0 0 0 0 2 0 0 0 0 0 0 0 0 0 0 0 1 0 0 0 0 0 0 1 0 0 2 1 0 2 0 0 1 2 0 0 0 2 1 0 2 0 0 1 2 2 0 0 0 1 1 0 1 0 0 0 2 0 2 0 1 1 2 1 2 1 1 0 1 0 1 0 1 1 1 1 1 0 0 0 2 2 0 0 0 0 0 1 2 1 1 0 2 1 1 0 1 1 2 0 2 1 1 2 0 0 2 0 0 2 0 2 2 0 0 0 0 0 1 0 0 2 2 0 2 0 0 0 1 0 0 0 2 1 1 1 1 2 0 2 0 0 0 0 1 1 2 0 2 0 0 0 1 0 0 0 0 0 0 0 0 0 0 1 1 2 2 2 2 0 0 0 2 0 0 2 2 0 2 0 2 0 0 0 0 1 1 1 0 1 0 0 2 1 1 2 0 1 1 2 0 1 0 0 2 0 0 0 0 0 0 0 0 2 1 1 1 0 0 0 0 1 0 0 2 2 0 2 0 0 0 2 0 0 0 1 1 1 0 1 0 0 0 0 1 0 1 0 0 1 0 0 1 0 2 0 0 0 1 0 0 1 0 0 0 0 0 0 0 1 0 1 2
144 0 0 2 0 0 1 2 0 1 0 1 1 2 1 0 0 1 0 1 1 1 0 2 2 0 0 1 1 1 2 0 2 2 0 1 1 2 1 1 1 0 0 0 2 1 1 0 0 0 0 1 2 2 0 1 0 0 0 0 2 0 0 2 1 0 0 0 0 0 0 1 2 2 2 2 1 0 2 0 0 0 0 1 1 0 0 0 0 2 0 1 1 2 0 1 0 0 0 1 0 0 1 0 2 1 2 2 0 2 0 1 1 1 0 2 1 0 0 2 2 0 2 2 0 1 1 2 1 2 1 1 0 0 0 0 0 0 0 0 0 0 0 0 0 0 1 0 0 1 1 2 0 0 0 0 0 2 0 0 2 1 0 2 2 2 0 1 1 1 1 2 0 1 2 1 1 0 1 1 0 0 1 2 2 1 2 2 0 0 0 2 1 0 1 1 1 0 0 1 1 1 0 0 0 2 2 0 2 0 1 0 0 1 2 2 1 1 1 0 1 1 1 0 1 1 2 0 0 0 1 1 1 1 0 0 0 2 0 0 0 0 2 2 2 2 0 0 2 0 0 0 0 0 0 2 1 1 0 1 0 1 0 0 0 0 0 0 0 0 1 2 1 0 0 0 0 2 2 0 0 0 1 2 2 0 0 2 0 2 0 1 1 2 2 1 1 1 1 1 1 1 2 1 0 0 1 0 1 1 0 0 2 0 1 0 2 0 1 1 1 0 1 1 1 0 1 1 1 1 2 2 1 0 0 0 0 2 0 0 0 0 1 0 0 0 1 0 1 1 1 0 0 1 0 1 1 0 0 2 0 0 0 0 0 0 1 1 2 1 1 1 0 2 0 0 0 1 0 2 0 1 0 0 2 1 0 0 0 0 0 0 2 0 2 1 1 0 0 0 0 0 0 2 1 0 0 0 0 0 1 0 1 0 1 0 0 0 0 1 0 1 0 1 2 1 0 1 0 0 1 0 0 1 1 1 0 1 1 0 0 2 1 1 0 2 2 0 1 0 0 0 0 1 1 0 1 0 1 0 2 2 0 0 0 0 0 2 2 0 1 1 1 2 1 1 1 0 0 0 0 2 2 2 1 1 0 0 1 1 0 2 0 1 1 0 0 0 0 2 0 2 1 1 1 1 2 1 1 0 0 0 1 0 1 0 0 0 0 2 2 1 2 2 0 2 0 1 1 1 1 0 0 1 0 0 1 0 2 2 0 0 0 1 1 0 2 1 1 1 0 1 0 0 1 1 0 1 1 1 1 0 1 1 2 0 2 0 1 0 0 0 0 0 0 1 1 1 0 2 0 0 1 0 1 0 0 1 1 1 1 0 1 0 0 0 1 0 0 0 0 1 0 1 0 1 0 0 2 2 2 0 0 1 0 1 1 2 0 0 0 0 0 0 1 0 2 2 0 0 1 1 0 1 1 1 1 1 0 0 0 0 1 1 2 1 1 1 2 0 0 1 2 0 0 1 1 1 2 0 0 0 2 1 1 1 1 2 0 1 1 0 0 0 0 1 1 0 1 0 0 1 2 1 2 2 1 0 0 0 1 1 1 0 0 0 0 0 1 1 0 0 0 0 2 0 2 0 1 0 1 0 0 0 0 1 0 1 1 1 0 0 1 2 1 2 1 1 1 0 1 1 0 2 1 0 1 0 0 0 0 0 0 0 1 0 0 1 1 1 0 1 0 0 0 1 1 0 1 0 0 1 2 0 0 0 2 2 0 2 0 1 2 1 1 0 0 0 1 0 0 1 1 1 1 1 0 1 0 1 1 2 1 1 0 0 0 0 1 1 0 0 1 2 1 1 1 1 1 0 1 0 0 0 2 2 2 2 2 2 2 2 0 1 0 1 0 1 0 2 1 2 1 0 0 0 0 0 1 0 1 1 0 0 0 0 0 0 0 0 2 0 1 1 0 0 0 0 1 1 0 2 0 0 1 2 2 0 1 0 0 0 1 0 1 1 0 1 1 1 1 1 0 0 0 0 0 2 0 0 0 0 1 0 2 2 2 2 1 0 0 1 2 1 1 1 1 1 0 2 0 1 0 0 1 1 1 1 2 1 0 2 2 1 1 0 1 0 0 0 1 0 0 1 0 1 1 1 1 0 1 0 2 1 1 1 0 0 0 0 2 1 2 0 0 0 0 0 0 1 0 1 0 0 0 0 1 0 2 1 0 0 1 0 0 0 1 0 0 0 0 2 0 1 0 0 0 0 1 0 0 0 0 1 1 0 0 0 0 0 1 0
145 0 0 1 0 1 1 2 1 2 1 0 0 1 0 0 0 1 0 0 0 2 0 1 1 0 1 0 2 1 2 0 0 0 0 0 2 2 1 1 1 0 0 0 0 0 0 0 0 0 0 0 1 1 1 0 0 1 0 0 0 1 0 0 0 0 0 0 0 0 0 0 1 1 1 1 1 0 0 0 1 0 1 1 2 0 0 0 0 1 0 0 0 2 0 0 0 1 0 2 2 0 0 1 2 1 2 0 2 0 0 2 0 2 0 2 2 0 2 0 0 2 2 0 0 0 0 0 0 0 1 1 0 0 0 0 0 0 0 0 0 0 1 0 0 0 0 0 0 1 0 0 0 0 1 0 0 2 0 0 0 0 0 2 2 2 1 0 0 1 1 0 0 1 1 1 2 2 0 0 0 0 0 1 1 1 1 1 0 1 0 2 0 1 2 1 0 0 0 1 1 1 1 1 1 1 1 0 0 0 1 0 2 0 1 2 2 0 1 0 0 0 2 0 0 2 2 0 0 0 0 0 0 0 0 0 0 2 0 0 0 0 2 1 1 2 0 0 1 1 1 1 0 0 0 1 1 0 0 0 0 0 0 1 0 0 0 0 2 0 0 2 0 0 0 0 0 1 2 0 0 0 1 2 2 0 1 0 0 1 1 0 1 2 1 0 2 2 0 1 0 0 1 1 0 0 0 1 2 1 0 0 2 0 1 0 2 0 1 1 0 0 1 1 0 0 1 1 1 1 1 1 1 0 0 0 0 2 0 1 0 0 1 0 1 0 1 1 0 1 1 0 1 1 1 1 1 2 0 2 0 0 2 1 2 0 1 0 0 0 0 2 1 2 1 1 0 0 1 1 0 0 0 1 2 1 0 1 1 0 0 0 1 0 2 1 1 1 0 0 0 0 0 1 0 0 1 1 0 0 0 0 1 0 1 0 1 0 0 0 0 1 0 2 1 1 1 0 2 0 0 1 1 0 1 0 0 2 0 0 2 1 1 1 2 1 2 0 0 0 0 0 0 2 1 1 0 1 1 0 1 2 1 0 0 1 1 2 2 0 1 1 1 2 1 1 0 0 0 2 2 0 1 1 1 0 0 1 1 1 0 1 0 2 1 0 1 1 1 2 0 2 1 1 1 1 1 2 1 1 0 0 1 0 0 1 1 0 0 1 1 1 2 2 1 2 0 0 0 2 0 1 0 2 0 0 1 0 2 2 1 1 0 2 2 1 2 1 1 0 0 0 1 0 2 1 0 0 0 0 0 0 0 0 0 1 1 1 0 0 0 1 1 0 0 1 2 0 0 1 1 0 2 0 1 2 2 1 0 1 0 2 1 2 2 0 1 0 0 1 0 2 1 0 0 0 0 0 0 0 0 0 0 0 0 0 0 2 0 1 0 1 1 1 1 1 1 1 0 0 0 2 0 0 0 0 2 1 0 1 1 0 0 0 1 0 1 0 1 0 0 1 1 1 1 2 1 0 2 1 1 0 0 0 0 0 0 1 0 0 0 2 2 0 0 2 2 1 1 1 1 0 2 0 1 2 1 0 0 2 0 0 0 0 0 1 1 0 1 2 1 1 0 1 1 1 1 1 0 0 0 0 0 1 0 0 0 0 0 0 0 0 0 2 1 1 1 2 1 0 1 0 0 2 0 0 1 0 0 0 0 0 1 1 1 0 0 1 0 0 0 0 1 2 0 0 0 0 1 0 0 0 2 0 0 0 2 2 0 2 0 0 2 1 0 0 0 0 1 0 0 2 1 1 1 1 0 2 0 2 0 1 1 1 0 0 0 1 0 1 0 0 0 1 0 0 0 0 0 2 2 0 1 1 1 1 1 2 2 2 1 2 0 0 0 1 1 1 0 2 0 1 2 0 0 2 0 0 1 0 1 1 0 0 1 0 0 0 0 1 1 0 0 2 0 0 0 0 0 0 0 2 1 0 0 2 1 0 1 0 1 0 1 0 1 1 0 1 0 0 1 1 0 0 0 0 1 1 0 0 1 1 1 0 0 0 0 2 0 1 0 0 1 0 1 1 1 0 0 2 0 1 0 0 0 1 1 1 1 1 0 2 2 1 1 0 1 2 1 0 1 0 1 2 0 0 0 0 1 1 0 0 2 2 1 1 0 0 0 0 2 1 1 0 1 0 1 0 0 1 0 1 2 0 1 1 2 1 2 1 1 0 0 0 0 2 0 0 1 1 1 1 0 2 0 0 0 0 0 0 0 1 0 0 0 1 0 0 0 0 1 1
146 0 0 1 0 0 1 2 0 2 2 0 0 0 1 0 0 0 0 1 0 1 0 2 2 0 1 0 1 1 2 0 0 1 1 0 1 1 1 0 0 0 0 0 2 0 0 0 0 0 0 0 0 1 1 1 0 0 0 0 1 0 1 0 1 1 1 0 0 0 0 1 2 2 1 2 2 0 1 1 1 0 0 1 1 0 0 0 0 2 0 1 1 2 0 1 0 0 0 1 0 0 1 1 2 0 2 1 1 1 0 1 0 1 0 2 1 0 2 0 0 0 1 2 0 0 1 1 0 1 0 1 0 0 0 0 0 0 0 0 0 0 0 0 1 0 1 0 0 0 0 0 0 0 0 1 0 1 1 0 0 1 0 2 1 2 1 1 1 1 0 1 1 2 1 0 2 0 1 1 0 0 0 0 0 0 0 2 0 0 2 2 0 0 2 0 1 0 0 0 0 0 1 1 1 0 1 0 1 0 0 0 1 0 1 2 1 0 2 0 1 1 1 0 0 1 1 0 0 1 1 0 0 0 0 0 0 2 0 0 0 0 2 2 2 2 0 0 2 0 0 0 0 0 0 1 0 2 0 1 0 1 0 0 0 0 0 0 1 0 1 1 0 0 0 1 0 1 1 0 0 0 0 1 1 1 0 2 0 2 0 2 0 2 2 0 1 1 1 0 1 0 2 0 1 0 1 1 2 2 0 2 1 0 1 0 2 0 0 0 1 1 0 1 1 0 0 1 1 1 2 1 0 0 0 1 2 1 2 0 0 0 0 0 0 0 0 0 1 1 1 0 0 2 0 0 0 1 0 2 0 0 2 0 2 0 0 1 2 0 0 2 2 2 0 1 0 0 1 1 1 1 0 0 2 0 0 0 0 0 0 0 2 0 2 1 1 0 1 1 0 1 0 2 1 0 0 0 0 0 0 0 0 2 0 2 0 0 0 1 0 1 1 1 0 2 1 2 2 0 2 1 2 0 2 0 0 1 2 1 0 0 1 1 0 2 1 0 2 0 0 0 0 1 2 0 2 1 1 1 0 1 1 1 1 2 0 1 1 1 1 1 0 2 2 0 1 0 0 1 0 1 0 0 0 0 0 0 0 1 1 1 0 1 0 0 0 2 2 2 0 2 1 1 1 1 2 2 2 1 0 0 1 1 1 1 0 0 0 1 1 2 2 2 2 2 0 0 0 2 0 1 0 1 2 0 0 0 0 1 0 0 1 1 1 0 1 2 0 0 0 0 1 0 0 1 0 1 1 0 0 0 1 0 0 1 0 0 0 1 0 0 0 0 0 0 0 1 0 2 0 0 0 0 0 0 0 2 1 2 0 1 0 0 0 0 0 0 0 0 0 2 0 0 0 2 2 0 0 0 0 0 0 0 0 0 0 1 0 1 1 1 0 1 1 0 0 2 0 0 0 0 0 0 0 2 2 1 0 0 1 0 0 2 1 1 2 1 1 0 1 2 1 1 0 1 1 0 1 0 0 0 0 1 1 1 0 1 0 0 0 1 0 0 0 0 1 0 1 0 0 1 2 0 1 1 1 0 0 1 0 2 0 1 0 1 0 1 1 1 0 1 0 1 0 0 1 2 0 0 1 1 1 0 0 0 0 0 0 0 0 0 0 2 1 1 2 1 1 0 1 1 0 2 0 0 0 0 0 0 0 1 0 0 0 1 0 0 0 0 0 0 0 0 0 0 0 2 2 2 2 2 2 0 0 1 2 2 0 2 0 0 2 0 0 0 0 0 0 0 1 2 1 1 2 0 0 0 0 2 0 2 1 2 1 1 0 0 0 1 0 2 0 2 0 0 2 0 1 1 2 0 0 0 1 2 1 2 1 2 0 1 1 0 0 1 0 2 0 2 0 1 2 1 0 1 0 0 0 0 0 1 1 0 0 1 1 1 0 0 2 0 2 1 0 0 0 0 0 0 0 2 2 0 0 2 2 0 2 0 0 0 2 0 2 1 1 1 0 0 1 1 0 0 0 0 0 2 0 0 0 0 0 0 2 2 2 1 2 0 0 2 0 0 2 2 0 1 0 2 0 1 0 0 1 0 0 0 1 0 0 1 1 1 2 0 0 2 0 0 0 0 1 1 0 1 1 0 0 0 0 0 2 1 1 0 2 1 0 0 2 0 0 1 2 0 2 1 1 0 0 0 1 0 0 1 2 0 0 0 0 0 0 1 0 0 0 0 2 0 0 0 0 2 0 1 0 0 0 0 0 0 0 0 0 0 0 0 0 0 1 1
147 1 0 1 0 0 0 2 0 2 2 0 0 0 0 0 0 1 1 0 0 2 0 2 2 0 0 0 2 0 2 0 0 1 0 1 1 0 0 0 1 0 0 0 0 0 0 0 1 0 0 1 0 0 2 1 1 0 0 2 0 1 0 1 1 0 1 2 0 0 0 1 2 2 1 2 2 0 1 0 0 0 0 1 1 1 0 0 0 2 0 0 1 2 0 1 0 2 0 2 1 0 0 2 2 0 2 1 1 1 1 2 1 1 1 1 1 0 2 0 0 2 1 1 1 0 0 1 1 2 0 0 0 0 0 0 0 0 0 0 0 0 0 0 0 0 0 0 0 1 1 1 0 0 0 0 0 1 0 1 2 2 1 1 0 1 0 1 0 1 1 0 1 1 1 1 0 0 1 1 0 2 1 2 2 1 1 1 0 0 1 2 0 0 2 0 2 0 0 0 0 0 0 1 1 1 1 1 1 0 2 0 1 0 1 2 1 0 1 2 0 0 2 0 1 0 0 0 0 1 0 1 1 1 2 2 0 1 1 1 0 0 1 1 2 2 0 0 1 1 1 1 0 0 1 1 0 1 0 0 0 0 0 0 0 0 0 0 1 0 1 1 0 0 0 0 0 2 1 0 1 1 0 1 2 1 1 2 0 2 0 1 0 1 2 0 1 0 1 0 1 0 2 0 0 0 0 0 2 2 0 0 1 0 0 0 2 0 0 0 0 2 1 2 0 0 1 0 0 1 2 1 1 0 0 0 0 1 1 1 1 1 2 0 0 1 1 1 1 0 0 1 0 1 0 1 1 1 1 1 1 1 1 1 1 0 1 2 2 0 0 2 1 2 0 1 0 1 1 1 0 1 0 1 1 1 0 0 0 0 0 0 0 0 2 1 1 2 0 0 0 0 0 1 1 0 2 2 0 0 0 0 0 1 1 0 0 0 0 0 0 0 1 0 2 2 1 1 2 0 2 0 0 2 0 0 1 0 0 0 1 1 2 0 0 2 1 1 1 0 0 0 0 2 1 1 0 0 0 0 2 1 2 0 2 2 0 2 2 0 1 1 1 1 1 1 1 0 0 2 0 2 0 0 0 1 0 1 0 0 1 1 1 1 1 0 0 0 0 2 0 2 0 0 1 0 2 1 1 1 1 0 0 1 0 0 1 0 0 0 1 2 2 2 2 2 0 1 1 1 1 1 0 0 1 0 0 0 0 0 1 1 0 0 0 2 0 0 2 0 1 1 2 0 1 1 0 0 0 0 0 0 0 0 0 1 2 0 2 0 0 0 1 0 1 1 1 1 0 1 0 0 1 0 2 0 0 1 1 1 0 1 1 0 0 0 0 0 1 0 1 1 0 0 0 0 0 0 2 2 0 0 0 0 0 0 0 0 0 0 0 0 0 0 0 1 2 1 0 0 1 1 0 1 0 0 2 0 1 1 1 0 0 0 0 0 2 1 1 0 0 2 1 1 0 2 1 0 0 0 0 0 2 0 0 1 0 1 0 0 0 1 0 0 0 0 1 1 1 1 0 0 0 0 0 0 0 0 0 1 0 1 0 2 2 0 0 0 2 2 1 0 0 0 0 0 1 2 0 0 1 1 0 0 0 1 0 0 0 0 0 0 1 2 1 1 1 0 0 0 1 0 0 2 2 0 2 0 1 1 0 1 0 0 0 0 0 0 0 0 0 0 0 1 0 1 0 0 1 0 0 1 2 0 0 1 2 2 0 1 0 0 1 0 0 0 0 0 2 2 1 2 1 1 1 1 0 1 0 2 0 2 1 2 2 1 1 1 0 2 0 2 1 2 1 1 1 1 0 0 0 0 1 1 0 2 1 2 1 2 1 1 0 0 1 1 0 2 0 2 0 2 2 0 0 1 0 0 0 0 0 0 0 0 0 0 0 0 0 0 1 0 1 1 0 0 0 1 0 0 1 2 0 0 0 1 1 1 2 0 0 0 2 0 1 2 0 1 1 1 2 0 0 0 0 1 1 1 0 0 0 0 0 0 2 2 2 2 0 1 0 2 1 0 2 2 0 1 0 1 0 2 0 0 1 1 2 1 1 1 0 2 1 2 1 0 1 2 1 0 1 1 0 2 0 0 0 0 1 0 0 0 2 1 0 0 0 0 0 0 2 0 0 2 1 0 2 1 0 1 2 0 1 0 1 0 0 0 1 1 0 0 1 1 0 0 0 0 1 0 0 1 0 2 0 0 0 0 1 0 1 0 0 0 0 0 0 0 0 0 0 2
148 0 1 1 0 0 2 1 0 2 1 0 0 0 0 0 0 2 1 2 1 1 0 2 2 0 0 0 1 2 1 0 1 1 2 1 2 1 0 2 2 1 0 1 2 1 2 0 0 0 0 0 0 1 0 0 0 0 0 0 2 0 0 1 1 0 1 0 0 0 0 1 2 2 0 2 2 0 1 1 1 0 0 1 1 0 0 1 1 2 0 1 0 2 0 1 0 1 0 2 0 0 0 2 2 0 2 2 0 2 0 0 1 2 1 2 2 0 2 0 0 0 2 1 0 0 0 0 0 0 1 1 0 0 0 0 0 0 0 0 0 0 0 0 1 0 1 0 0 2 0 1 0 1 0 0 0 1 0 0 0 1 0 2 0 1 0 1 0 1 1 1 0 1 2 2 1 0 0 0 0 2 0 1 0 0 1 1 0 0 1 1 0 1 2 1 0 0 0 0 0 0 1 2 2 0 0 1 0 0 2 0 2 0 2 2 1 2 2 0 1 1 2 0 0 1 1 0 0 1 0 0 0 0 0 0 0 2 0 0 0 1 2 2 2 2 0 0 2 0 0 0 0 0 1 1 0 0 1 0 1 1 0 1 0 0 1 0 2 0 0 2 0 0 0 0 0 2 1 0 1 1 0 1 0 0 0 1 0 1 1 0 0 2 2 0 1 0 1 0 1 0 1 1 0 1 1 0 1 1 0 1 2 0 2 0 0 0 2 2 0 1 2 1 1 0 0 1 1 1 1 1 1 0 0 0 0 1 1 0 0 0 1 0 0 0 0 1 1 1 1 1 1 1 1 1 1 1 0 2 0 0 1 1 1 0 0 0 2 2 2 0 2 1 0 0 0 1 1 1 1 2 0 1 0 0 0 1 1 1 0 0 1 0 2 1 1 0 1 2 0 2 0 1 1 1 1 1 0 0 0 0 1 1 1 1 1 0 0 0 1 1 0 2 1 1 1 1 2 1 1 0 0 1 0 0 0 0 0 0 2 0 1 1 0 2 1 0 1 0 0 0 0 2 0 0 0 1 1 1 1 1 0 1 0 2 0 1 2 0 2 2 0 2 0 0 0 0 0 1 0 2 2 2 0 1 1 1 1 1 0 1 0 1 0 0 1 2 2 1 1 2 1 0 1 2 1 1 1 0 0 1 1 0 1 1 1 1 0 1 2 2 2 2 2 2 0 1 1 1 1 0 0 1 0 0 1 0 2 2 2 2 0 1 1 0 2 2 0 0 0 0 0 0 0 0 0 0 1 1 1 0 0 1 1 0 1 1 2 1 1 1 1 0 0 0 1 2 0 2 0 0 1 0 0 0 0 1 0 1 0 1 1 1 1 0 2 0 1 1 1 1 0 1 0 2 2 0 1 1 0 0 0 0 0 0 0 1 0 0 0 0 1 1 1 0 1 0 0 0 0 1 0 0 0 1 2 1 1 0 0 0 1 2 2 1 1 0 1 0 0 2 2 0 0 1 2 1 2 0 0 0 1 1 1 2 1 2 0 1 0 0 1 0 0 2 2 1 1 1 0 0 2 0 2 2 1 1 0 1 1 0 1 0 0 1 0 0 1 1 0 0 0 0 2 0 1 2 0 1 0 0 0 0 0 0 0 0 0 0 0 0 0 1 1 1 1 0 0 0 1 0 0 2 0 0 0 0 1 1 0 1 1 1 1 1 0 1 1 1 0 1 0 0 0 2 0 0 1 0 0 1 2 0 0 0 2 1 0 2 0 0 1 1 0 0 0 0 1 0 0 2 0 0 0 1 1 2 1 2 0 1 1 1 1 0 1 0 0 1 0 1 1 1 1 1 1 0 0 2 2 0 1 1 1 2 1 2 1 2 1 1 1 1 0 1 1 1 0 2 0 2 0 2 1 1 0 0 0 0 0 1 0 0 0 0 0 0 0 1 1 0 0 2 0 0 0 0 0 0 0 1 0 0 0 1 1 0 2 1 0 0 2 0 2 2 0 0 0 1 1 0 0 0 0 1 0 2 1 0 1 0 0 0 1 0 0 2 1 1 1 1 2 0 1 1 0 1 0 1 0 0 0 0 0 2 2 0 1 1 0 2 2 1 2 0 2 1 0 0 0 0 0 2 0 0 0 0 0 0 1 0 2 2 1 0 1 0 0 0 1 0 1 1 1 0 1 0 0 2 0 1 0 0 1 1 1 0 1 1 0 1 0 1 0 0 0 0 1 0 0 1 0 1 1 0 1 0 0 0 0 0 0 0 0 0 1 0 0 0 0 0
149 0 0 0 0 0 0 1 0 2 2 0 0 1 0 0 0 1 0 1 1 1 1 2 2 0 2 0 1 1 2 0 1 1 2 1 1 1 0 1 1 0 0 1 2 1 1 0 0 1 1 1 0 1 1 1 0 1 1 1 1 0 0 2 1 0 0 0 0 1 1 1 2 2 1 2 2 0 2 0 2 0 1 0 1 0 0 0 0 2 0 1 1 1 0 1 0 1 0 2 1 0 0 0 1 2 1 2 1 2 1 1 0 2 1 2 2 0 1 1 1 0 1 1 1 0 0 2 1 2 0 0 0 0 0 0 0 0 1 0 1 0 0 0 2 0 2 0 0 0 0 0 0 0 0 0 0 0 0 0 0 2 0 2 0 1 0 1 0 0 0 1 1 1 0 2 1 1 0 1 0 0 0 2 1 1 2 0 0 0 2 2 0 2 2 2 0 1 0 0 0 0 1 2 2 0 0 1 1 0 2 0 1 0 2 2 1 0 1 0 2 2 1 1 2 0 1 0 1 2 0 0 1 1 1 1 0 2 0 0 0 1 2 1 1 1 1 0 2 0 0 0 2 0 1 1 0 1 0 0 0 0 0 0 0 0 1 0 1 0 0 2 0 0 0 0 0 1 1 0 1 1 0 1 1 1 1 2 0 2 0 0 0 2 1 0 2 0 0 0 1 0 2 0 1 0 1 0 0 0 0 1 2 0 1 0 2 0 2 2 0 0 1 1 0 0 0 2 1 0 0 0 1 0 0 0 0 1 1 1 1 1 0 0 1 1 0 0 1 0 0 0 0 1 0 0 1 0 0 2 0 0 1 1 1 1 1 0 2 2 2 0 0 2 1 0 0 0 1 1 0 1 0 0 0 0 0 0 0 1 0 0 0 0 2 0 0 0 1 1 0 1 0 0 0 0 2 0 0 0 0 0 0 1 1 0 1 0 0 0 0 0 0 1 0 2 0 0 2 1 0 1 0 1 0 1 1 0 1 0 2 1 2 0 0 0 0 1 1 0 0 0 0 2 2 2 0 2 0 2 0 2 1 1 0 1 0 2 2 0 1 1 0 2 2 0 1 0 0 0 2 2 2 2 1 1 0 0 2 0 0 2 1 1 1 0 1 2 1 1 2 1 2 2 2 0 2 1 1 0 0 0 1 1 1 0 0 1 0 1 1 2 2 2 1 2 0 1 1 1 1 0 0 1 0 0 0 0 2 2 2 1 0 1 0 0 1 1 1 0 0 0 1 0 1 1 0 1 0 1 2 0 0 0 0 0 1 0 1 0 0 0 1 0 1 1 1 0 0 2 0 0 2 0 1 1 1 1 0 1 0 2 1 1 1 0 1 0 0 0 0 1 0 0 0 2 2 0 0 0 2 0 0 0 0 0 0 1 0 0 0 0 0 0 0 0 1 2 0 0 1 1 0 0 0 0 1 0 0 0 0 0 1 1 2 1 2 1 1 0 1 1 2 0 0 0 2 0 1 0 0 0 2 2 2 2 0 1 1 1 1 0 1 0 1 2 2 0 0 0 1 0 2 1 1 2 0 0 1 1 0 1 0 1 2 0 0 0 2 2 1 1 0 2 0 0 2 1 0 0 2 2 0 0 0 0 0 0 0 0 0 0 2 2 0 1 1 1 1 0 1 1 0 2 1 0 1 0 1 1 0 1 0 0 1 0 0 0 0 0 0 0 0 0 0 0 1 0 2 0 0 2 2 0 0 0 1 1 0 2 0 0 1 1 0 1 0 0 2 2 0 1 1 1 1 1 0 2 0 2 0 1 1 1 1 0 0 0 0 0 0 1 0 2 0 0 2 0 0 1 2 1 1 1 1 2 2 1 0 1 1 1 2 0 1 1 0 1 1 2 0 2 1 1 0 2 0 0 0 0 0 0 0 0 0 0 0 0 0 0 2 1 1 2 0 0 0 0 0 0 0 1 0 0 0 0 1 1 1 0 0 0 1 0 1 1 0 2 1 1 1 1 0 0 0 0 0 1 0 0 0 0 1 0 1 1 1 2 0 1 0 2 1 0 2 2 0 2 0 2 0 1 0 0 2 2 2 1 1 1 0 1 1 1 1 0 0 2 1 0 0 0 0 1 0 1 1 0 1 0 0 0 1 0 0 0 0 0 0 0 2 0 2 0 0 0 0 1 1 1 0 0 0 0 1 0 0 0 0 1 0 0 0 0 0 2 0 0 1 0 0 1 0 2 0 0 0 1 0 0 1 0 0 0 0 0 0 0 0 0 0 1
150 0 0 1 0 0 0 2 0 2 1 0 1 1 1 0 0 0 0 0 0 1 0 2 2 0 2 0 0 1 1 0 0 2 0 1 1 2 0 1 1 0 0 0 0 1 1 0 0 0 0 0 1 1 0 0 1 0 0 0 1 1 0 1 1 1 1 2 0 0 0 1 2 2 2 2 2 0 0 1 1 0 0 2 2 1 0 1 0 2 0 2 0 0 1 1 1 1 1 1 0 0 0 1 1 1 1 1 1 1 1 2 0 1 1 1 1 0 1 2 2 0 2 1 0 1 1 1 1 1 1 1 0 0 0 0 0 0 0 0 0 0 1 0 0 0 0 0 0 1 1 1 0 0 0 0 0 2 1 0 1 0 0 2 1 1 0 1 0 0 0 0 0 2 2 0 1 0 0 0 0 0 1 2 1 0 2 0 0 0 1 2 1 1 2 2 2 0 0 1 1 1 1 0 0 1 1 1 1 0 1 0 0 1 2 2 0 1 1 0 0 1 2 0 0 0 0 0 0 0 0 0 1 1 1 0 1 2 0 0 0 0 2 1 1 1 0 0 2 0 0 0 0 0 1 2 0 1 0 0 0 0 0 0 0 0 0 1 1 0 0 2 1 1 1 0 0 1 1 0 1 1 1 1 2 0 1 2 0 2 0 0 1 2 2 0 2 1 0 0 0 1 2 0 1 0 0 0 1 1 0 1 2 0 2 0 0 2 0 0 0 0 1 1 0 0 0 2 2 0 2 2 0 0 0 0 0 1 1 1 1 2 1 0 0 0 0 0 0 1 1 0 0 1 0 0 1 2 0 0 0 0 2 2 2 1 1 1 1 0 0 1 1 2 1 0 0 1 1 1 0 2 0 1 2 1 0 0 0 1 0 0 0 0 2 0 0 2 0 0 0 0 0 1 0 0 1 1 0 0 1 0 1 0 1 0 1 1 0 0 1 0 0 0 1 1 1 0 2 0 0 0 1 1 1 0 1 1 1 1 1 1 1 1 1 1 1 2 2 0 0 0 0 2 0 0 0 0 1 0 1 2 1 0 1 1 0 1 1 1 2 2 1 2 1 0 0 0 0 0 1 1 1 1 1 0 0 0 0 1 1 1 0 1 2 0 0 2 2 1 1 2 1 1 1 1 1 2 1 0 0 1 0 1 1 0 1 0 1 2 2 1 2 2 1 2 0 0 0 2 0 1 0 1 0 1 2 0 0 1 1 1 0 1 1 2 2 0 2 0 1 1 0 0 0 1 0 1 0 1 1 0 1 0 0 1 1 1 2 0 0 0 0 0 0 0 0 1 0 2 0 0 0 0 0 0 0 1 0 1 1 1 1 0 1 0 0 0 0 0 0 2 0 0 0 1 1 0 2 1 1 0 1 1 1 1 1 1 1 0 0 0 0 0 0 1 1 2 0 0 0 1 0 0 0 0 2 2 0 1 0 0 0 1 1 1 2 1 1 0 0 2 1 1 0 2 1 0 1 1 1 0 1 2 2 2 1 1 1 1 1 0 0 0 1 1 2 0 2 0 0 0 2 2 2 2 1 1 1 1 0 1 0 0 0 0 0 0 0 0 0 0 0 1 0 0 2 2 0 0 2 1 0 0 0 0 0 0 0 0 0 0 1 2 1 2 0 1 1 0 1 1 0 2 0 0 1 0 0 0 0 0 0 0 2 0 0 0 0 0 0 0 1 0 0 2 0 0 1 0 0 0 2 0 0 0 2 2 0 2 0 0 1 0 0 1 0 1 0 1 0 1 0 0 0 1 1 2 1 1 1 1 1 2 2 1 1 0 0 2 0 2 0 0 0 1 0 1 0 1 1 0 1 1 1 2 2 1 1 1 1 2 1 0 0 0 0 1 0 2 0 1 2 0 0 2 0 1 1 1 0 1 0 0 0 0 0 0 0 1 1 0 1 2 0 1 0 0 0 0 1 1 0 0 1 1 0 0 1 0 0 0 1 0 1 1 0 1 1 1 1 1 0 0 0 0 1 0 0 1 0 0 1 1 2 1 2 2 1 0 0 1 2 0 0 0 1 1 0 2 0 0 0 0 0 2 2 0 0 0 0 0 2 1 0 0 1 1 1 0 0 0 0 1 1 0 0 0 1 2 1 1 1 1 2 2 0 0 0 1 1 0 2 0 1 0 1 0 0 0 2 0 0 0 1 0 2 0 0 0 0 0 0 0 0 0 1 0 2 0 0 0 0 2 0 1 1 0 0 1 0 0 0 0 0 0 0 1 1 1 0 0
151 1 0 2 0 0 1 2 1 2 1 0 0 1 0 0 0 0 0 0 0 0 0 1 1 0 1 0 2 1 2 1 0 2 0 0 2 1 1 0 0 0 1 1 2 1 1 0 0 0 0 0 0 0 2 1 0 0 1 1 0 2 0 2 1 0 1 1 0 0 0 0 2 2 2 2 2 0 1 0 0 0 0 1 1 0 0 0 0 2 0 2 2 0 0 0 0 1 1 0 0 1 0 1 1 1 1 1 1 0 0 2 0 1 0 1 0 0 1 1 1 0 2 2 0 1 1 1 1 1 0 0 0 0 0 0 0 0 0 0 0 0 1 0 1 0 0 0 0 0 0 0 0 0 0 0 0 2 0 0 0 1 1 2 1 2 0 1 1 1 1 1 0 1 1 0 2 1 1 1 0 1 1 2 2 1 1 1 0 0 2 2 1 1 2 2 2 0 0 1 1 1 0 1 1 1 1 1 1 0 0 0 1 0 2 2 1 1 2 0 0 0 1 1 1 0 1 0 1 2 0 0 0 0 0 0 0 2 0 0 0 0 1 0 0 0 0 0 2 0 0 0 0 0 0 2 1 1 0 0 0 0 0 0 0 0 0 1 2 0 0 1 1 1 0 0 0 2 1 0 2 0 0 2 2 0 0 2 0 2 0 1 1 2 2 0 1 2 0 2 0 1 1 1 0 1 0 0 0 0 1 0 2 0 2 1 1 0 0 0 1 0 1 0 0 0 0 2 1 2 2 1 0 0 0 1 0 1 1 0 1 1 2 0 0 0 0 0 1 1 1 0 0 0 0 0 0 1 0 1 0 0 2 1 2 0 0 2 2 0 0 2 0 2 1 0 0 1 0 2 0 1 0 0 1 1 0 0 0 1 0 0 1 1 1 0 0 0 0 0 0 0 0 2 1 0 0 0 0 0 0 0 0 0 2 0 0 0 0 1 0 1 0 2 1 2 1 1 0 0 0 0 1 0 1 1 1 0 0 0 2 0 1 1 1 1 1 1 1 0 0 0 0 2 1 1 0 0 0 1 1 1 0 0 0 0 0 1 2 0 1 1 0 2 0 0 0 1 1 0 0 2 0 0 0 1 0 1 1 0 0 2 0 1 1 0 0 1 1 2 0 2 1 1 1 1 1 1 0 0 0 1 1 1 1 0 0 0 0 1 2 2 1 1 0 1 1 1 1 1 0 0 0 1 1 1 1 0 0 0 2 1 0 1 0 1 1 2 0 0 0 0 0 0 1 2 0 1 2 0 0 0 0 1 1 0 2 0 2 1 0 0 0 0 0 0 0 1 0 2 0 0 1 0 1 1 1 1 0 1 0 1 0 0 2 0 1 0 0 0 0 1 1 0 0 1 0 0 0 0 0 0 1 1 1 1 1 0 0 0 0 0 0 0 1 0 1 1 0 0 0 1 0 0 0 1 2 0 0 0 0 0 0 0 1 1 2 0 1 0 0 1 1 1 0 2 1 0 1 0 0 0 0 0 0 1 1 2 0 0 0 0 1 0 0 1 0 1 1 1 0 0 0 0 0 0 0 0 0 1 0 0 0 0 0 0 1 0 1 1 0 0 0 0 1 0 1 1 1 0 1 1 0 0 0 0 0 1 2 2 0 0 0 2 0 2 1 1 0 0 1 0 0 1 1 1 1 1 1 2 1 2 0 0 0 0 0 0 1 1 0 1 1 0 0 2 0 0 2 0 0 1 2 1 0 1 2 2 0 2 0 1 1 1 2 1 0 0 2 2 0 1 1 1 1 1 0 1 0 1 1 2 0 0 0 0 0 1 0 1 0 2 1 1 1 0 2 0 1 0 1 0 0 0 2 2 2 1 0 0 0 0 0 1 0 1 1 0 0 2 0 0 2 0 0 1 0 0 0 0 0 0 0 1 0 0 1 0 0 0 1 0 1 2 0 1 0 0 0 0 2 1 0 0 1 0 2 0 2 0 0 0 1 1 2 2 0 1 1 1 1 0 1 1 0 2 0 2 1 0 1 0 1 1 2 1 2 1 1 0 0 0 2 2 2 2 0 1 0 1 0 1 0 0 0 2 2 1 0 1 0 1 1 2 1 0 1 1 0 0 0 0 0 1 0 0 0 1 1 1 0 0 2 1 1 2 1 2 1 0 2 0 2 0 0 0 0 1 0 1 1 1 2 0 0 1 0 0 1 1 0 0 0 0 0 1 1 0 1 0 0 1 0 1 0 1 1 0 1 0 0 0 0 0 0 0 0 0 2 0 0 0
152 0 1 2 0 0 1 2 0 2 1 0 0 0 0 0 0 1 0 0 0 1 0 2 2 0 2 0 2 0 2 0 1 1 2 0 2 1 0 0 0 0 0 0 2 0 1 0 0 0 0 0 1 2 0 2 0 0 0 1 0 1 0 1 1 0 1 1 0 0 0 1 1 1 1 1 2 0 1 0 0 0 0 2 2 0 0 1 1 1 0 1 2 1 0 0 0 2 0 2 0 0 1 0 2 1 2 2 0 2 1 1 1 2 1 2 2 0 1 0 0 1 1 2 0 0 1 1 0 1 0 0 0 0 1 1 0 0 2 0 0 0 0 0 1 0 1 0 0 1 0 0 0 1 1 0 1 0 0 0 1 2 1 1 1 1 1 1 0 1 0 1 0 1 1 0 2 0 0 0 0 1 1 2 2 1 1 1 0 0 2 2 1 0 1 1 2 0 0 0 0 1 0 1 1 1 1 0 0 0 1 0 0 0 2 2 1 1 2 0 0 1 2 0 0 1 1 1 1 0 0 1 0 0 0 0 0 1 0 0 0 0 1 1 1 1 0 0 1 1 1 1 0 0 0 2 0 1 0 1 0 1 0 0 0 0 1 0 2 1 0 2 0 0 0 0 0 1 1 0 0 0 0 2 2 1 0 1 0 1 1 1 1 2 2 1 0 2 0 2 0 0 2 0 1 0 1 0 1 2 0 1 1 0 2 0 2 0 2 2 0 0 0 1 1 0 0 2 2 1 1 0 1 1 0 0 1 0 1 1 0 0 1 0 0 1 0 1 1 1 1 0 0 2 0 1 1 1 0 0 0 0 2 1 2 0 0 2 2 0 0 2 0 2 0 1 0 0 1 1 0 0 0 0 2 1 0 0 0 1 0 1 0 2 2 1 1 2 0 0 0 0 0 2 1 0 0 0 0 0 1 0 0 0 2 0 2 0 0 1 1 1 0 0 1 1 0 1 1 0 1 0 0 0 1 0 0 2 1 1 2 1 1 0 1 2 2 2 2 0 0 0 0 1 1 0 1 0 1 0 1 0 1 0 1 1 1 1 2 0 1 1 1 2 2 0 1 0 0 2 0 2 2 2 2 0 0 1 1 1 0 2 0 0 0 0 0 1 1 2 0 1 2 1 2 1 2 1 1 0 0 0 2 1 0 0 0 0 0 1 1 2 2 2 0 2 0 0 0 2 0 1 0 1 1 0 1 0 2 2 0 0 0 2 2 1 1 2 0 0 0 0 1 0 0 1 0 1 0 0 0 0 1 0 0 1 0 0 1 1 0 1 0 0 0 0 0 1 0 1 0 0 1 0 1 1 1 0 0 0 1 1 0 1 1 0 1 0 0 0 0 2 0 0 0 2 0 0 2 2 0 0 0 0 0 0 0 0 0 0 0 0 1 1 1 0 0 1 0 0 0 1 1 0 0 1 2 0 0 0 0 1 1 1 2 1 1 1 2 0 2 2 0 1 0 2 0 0 2 1 0 1 2 0 1 2 0 1 0 0 0 1 0 0 0 1 1 1 1 1 0 1 1 0 0 0 1 1 0 1 1 0 0 0 1 0 0 1 0 1 1 0 0 0 0 0 2 2 0 0 1 1 0 0 0 1 0 1 2 2 0 0 1 2 1 1 1 1 1 1 2 0 0 2 0 0 1 1 1 2 1 1 0 0 1 1 1 0 0 0 0 0 0 1 0 1 0 0 2 0 0 0 1 0 0 1 2 0 0 1 1 0 2 0 0 0 0 0 0 1 0 1 1 1 0 0 1 1 0 1 0 1 1 2 1 1 0 2 0 1 0 1 0 1 0 0 1 1 0 0 1 1 0 0 2 2 2 2 0 0 0 0 1 1 1 2 1 1 1 2 0 2 2 0 0 2 0 1 1 1 1 1 0 0 0 0 0 0 0 1 1 0 1 2 0 0 0 0 1 1 0 2 0 0 0 0 2 0 1 0 0 0 1 0 2 2 0 0 0 2 2 0 0 0 0 1 0 1 0 0 0 0 0 0 2 2 2 2 0 0 0 2 1 0 1 1 0 0 0 2 0 1 0 0 1 1 2 1 1 1 0 2 2 1 1 0 0 2 1 0 0 2 1 2 0 0 0 1 2 0 0 0 1 1 1 2 0 1 1 0 2 0 0 2 1 0 2 1 1 1 0 1 0 0 0 0 1 0 0 1 0 0 0 0 0 0 0 0 1 0 0 1 0 1 0 1 1 2 0 1 1 0 0 1 0 0 1 1 2 0 0 0
153 1 0 1 0 0 2 2 0 1 0 1 0 0 0 0 0 2 0 1 1 2 0 2 2 0 0 0 2 0 2 1 0 1 0 0 2 1 0 0 0 0 1 1 1 1 0 0 0 0 0 0 1 1 1 1 0 0 0 0 1 1 0 0 1 1 1 0 0 0 0 1 2 2 1 2 2 0 1 0 1 0 0 1 1 0 0 0 0 2 0 2 1 1 2 2 2 1 0 1 1 0 0 0 2 2 2 1 1 1 0 2 1 2 1 2 2 0 1 1 1 0 2 1 0 1 1 1 1 2 0 0 1 0 0 0 1 0 0 0 0 0 0 0 2 0 0 0 0 2 0 1 0 1 1 0 0 2 0 0 1 2 0 2 1 0 0 1 1 1 1 2 0 0 0 0 1 0 1 1 0 1 0 2 1 1 2 1 0 0 1 2 0 1 2 2 1 0 0 1 1 1 0 1 1 0 0 2 1 0 1 0 0 0 1 2 1 1 1 1 1 1 2 0 0 1 1 0 1 2 0 0 0 0 0 0 0 2 0 0 0 1 2 1 1 1 0 0 2 0 0 0 0 0 0 1 0 0 0 0 0 0 0 0 0 0 1 1 1 1 0 2 2 2 1 1 0 2 1 0 0 1 1 1 2 0 0 1 0 2 0 0 0 2 2 0 2 0 0 0 0 0 1 1 0 1 0 0 0 0 0 0 2 0 2 0 2 0 0 0 1 1 2 1 2 0 0 0 0 1 1 0 1 0 0 0 0 0 2 0 0 0 1 0 0 0 1 1 1 1 0 0 0 0 0 0 0 1 0 0 0 0 2 1 2 0 0 2 2 0 0 2 2 2 0 2 0 1 1 1 0 2 0 0 2 1 0 0 0 1 1 1 1 0 1 0 0 2 0 0 0 0 0 1 1 1 1 1 0 0 0 0 0 0 1 0 1 0 0 0 0 0 1 0 0 1 0 1 0 0 1 0 0 1 0 1 1 0 1 0 2 0 1 0 1 1 1 1 1 0 0 0 0 2 2 1 1 0 0 0 2 0 0 1 0 1 0 2 2 0 1 1 1 1 0 1 0 0 0 2 1 1 1 1 1 0 0 1 1 1 0 1 1 2 2 0 0 1 1 2 0 2 0 0 0 2 1 1 0 1 0 0 1 0 0 0 0 0 0 1 1 2 2 2 2 2 0 0 0 2 0 0 0 0 1 0 0 0 1 1 0 0 0 0 0 1 0 1 2 0 0 0 0 0 0 0 2 0 1 0 0 0 0 0 0 0 0 2 0 0 0 0 1 1 1 0 1 0 0 1 1 0 2 0 1 0 0 2 1 2 0 1 0 0 0 0 1 1 1 2 1 1 0 1 0 2 1 0 2 2 0 0 1 1 1 1 1 1 1 0 0 0 0 0 0 0 1 2 0 0 0 2 1 0 0 1 1 2 0 0 0 1 0 1 2 2 2 2 1 0 1 1 1 1 0 1 1 1 1 0 0 0 2 0 1 1 0 1 1 0 0 0 0 0 0 1 1 0 0 0 0 0 1 0 1 1 1 1 0 0 0 1 0 0 0 0 0 0 2 2 0 0 0 1 0 0 1 1 0 0 0 0 0 0 0 0 0 1 1 1 0 0 1 2 0 1 1 1 1 0 1 0 0 1 2 2 0 1 0 1 0 0 0 0 1 0 1 0 0 0 0 0 0 0 1 0 0 0 1 0 0 0 2 0 0 0 2 2 0 2 0 0 0 1 1 0 0 0 0 0 0 2 1 1 1 0 0 2 1 2 0 1 1 2 2 1 1 1 0 1 0 0 0 1 0 0 2 1 0 0 0 0 1 1 0 1 1 1 1 1 1 1 2 1 0 2 0 1 0 2 1 2 2 0 0 1 0 0 0 0 1 1 0 0 0 0 0 0 0 0 1 0 0 2 0 0 0 0 0 0 1 2 0 0 0 1 1 0 1 0 0 0 0 1 2 2 0 2 0 0 0 1 1 1 0 1 0 1 0 0 0 0 0 0 2 1 2 2 0 1 0 1 2 0 1 1 1 2 0 2 0 1 0 0 2 0 0 1 2 1 0 2 0 2 2 0 0 2 1 1 0 0 0 2 0 0 0 2 2 0 0 0 2 1 1 2 0 0 0 0 2 0 1 1 1 0 1 1 0 1 1 0 1 0 2 0 0 0 0 0 0 0 0 0 1 0 0 0 2 0 0 0 0 1 0 0 0 1 1 1 0 0 1 0 0 0 0 0 0 0 1 1
154 0 0 0 0 0 1 2 0 1 1 1 0 2 0 0 1 0 0 1 1 2 0 2 2 0 1 0 1 2 2 0 0 1 1 0 2 2 0 0 0 0 0 0 0 2 0 1 0 0 0 1 0 1 1 0 0 0 0 1 1 0 0 1 0 0 0 2 0 0 0 2 2 2 1 2 2 0 1 0 0 0 0 1 1 0 1 1 1 1 1 1 0 2 0 0 0 0 0 2 0 0 0 1 2 1 2 2 0 2 1 2 0 1 2 2 1 0 1 0 0 2 1 1 1 0 0 1 1 1 0 0 0 0 0 0 0 0 0 0 0 0 1 0 1 0 0 0 0 0 0 0 0 0 0 0 0 0 1 0 0 1 0 1 2 2 1 1 0 2 2 0 0 1 1 2 1 0 1 2 0 2 0 2 2 2 1 0 0 0 0 0 0 2 2 1 2 0 0 0 0 0 0 0 1 2 2 1 2 0 1 0 1 0 1 2 2 1 0 0 0 0 2 0 0 1 1 0 0 2 0 0 1 1 0 0 0 1 1 1 0 0 1 1 1 1 0 0 2 0 0 0 0 0 0 1 0 0 0 0 0 0 0 0 0 0 0 0 2 1 0 1 1 0 0 0 0 2 2 0 0 0 1 2 2 0 0 0 0 1 1 1 0 1 2 0 1 0 0 0 0 0 2 0 0 1 1 0 1 1 0 0 1 1 1 0 1 0 1 1 0 1 1 0 2 0 0 1 1 1 2 1 0 0 0 0 0 1 0 1 1 2 0 0 0 0 0 0 1 1 0 1 0 2 0 1 2 2 0 0 0 0 0 0 0 0 0 1 2 1 1 1 2 1 1 1 0 0 0 2 1 1 0 0 1 0 0 0 0 1 0 1 0 0 2 1 0 0 1 1 0 1 0 2 1 1 0 0 0 0 0 0 0 1 0 0 0 0 0 0 0 2 0 0 0 1 0 0 1 0 1 0 0 1 0 0 0 1 0 0 1 1 2 0 0 2 1 1 1 0 0 0 0 2 2 1 0 2 0 1 1 1 1 0 1 1 0 2 2 0 1 1 1 2 1 0 1 0 0 0 0 2 2 2 1 0 1 0 0 2 0 1 1 0 1 0 0 2 2 1 1 2 2 1 2 0 2 1 0 0 0 1 0 0 1 0 0 1 0 1 1 2 2 2 1 2 0 1 1 1 1 0 0 1 1 0 1 0 0 1 0 0 0 0 0 2 0 1 1 0 1 1 0 0 1 1 0 1 1 0 0 0 0 1 1 0 1 2 0 0 0 0 0 0 0 0 0 2 0 2 0 0 0 0 0 0 0 1 0 1 0 1 1 0 0 1 1 0 0 0 0 2 0 0 0 2 1 0 1 1 0 0 0 0 1 1 0 1 1 0 0 0 0 0 0 1 1 0 0 0 0 2 0 0 0 1 2 0 1 0 0 0 0 1 2 2 2 1 1 0 0 1 1 1 0 2 0 0 1 0 0 0 1 2 2 2 1 1 1 1 1 0 0 0 0 1 1 0 0 0 0 0 2 0 1 2 0 1 1 1 1 0 1 0 0 1 0 0 1 1 0 0 0 0 2 0 1 2 0 0 1 1 0 1 0 0 0 0 0 0 0 0 2 2 0 0 2 0 0 0 0 0 0 2 0 0 0 2 0 2 0 2 0 0 1 1 0 0 1 1 1 1 0 0 0 1 2 0 0 0 0 0 2 0 0 1 2 2 0 1 0 0 2 0 0 0 0 0 2 2 0 1 1 1 1 0 0 2 1 2 0 1 1 2 1 1 0 1 0 1 0 1 1 2 1 0 2 0 0 1 1 0 0 0 1 2 1 2 2 2 2 2 2 1 0 1 1 2 0 1 0 2 1 1 0 2 0 0 0 0 0 0 0 0 1 0 0 0 0 1 1 0 0 2 0 0 0 0 0 0 1 2 0 0 1 0 2 0 1 0 0 0 1 0 2 1 0 0 1 1 1 0 0 0 0 0 0 1 0 0 0 0 0 0 2 2 2 2 0 1 1 1 1 1 1 0 1 1 0 2 0 0 0 0 1 0 0 0 0 0 0 0 1 1 1 0 1 2 0 1 0 1 1 2 0 1 1 0 0 1 1 0 1 2 1 1 1 1 1 1 2 0 0 2 1 0 2 0 0 0 2 0 1 0 0 0 1 0 0 0 0 0 0 0 0 0 0 0 1 0 0 1 0 0 1 0 0 1 0 1 0 0 0 0 0 0 0 0 0 0 2 2
155 1 0 0 0 0 1 2 0 2 1 0 0 0 0 0 0 1 0 1 0 2 0 1 1 0 2 0 2 1 1 1 0 1 0 0 2 0 0 0 0 0 0 0 0 0 0 0 0 0 0 1 1 2 0 1 1 0 0 1 1 0 0 1 1 1 1 0 0 0 0 1 2 2 0 2 2 0 1 0 2 0 0 1 1 0 0 2 2 2 1 2 0 2 0 0 0 1 0 1 1 0 0 1 2 1 2 1 1 1 1 2 1 2 1 2 1 0 0 2 2 0 2 1 0 1 1 0 0 1 1 1 1 0 0 0 0 0 1 0 0 0 0 0 0 1 0 0 0 1 1 1 1 0 1 0 1 1 0 0 0 2 0 2 0 1 0 0 1 0 0 1 0 1 1 1 1 0 1 1 0 1 0 2 1 1 2 0 0 0 0 0 0 2 2 2 1 0 0 1 1 1 0 0 0 2 2 0 1 0 0 0 1 0 1 2 0 1 0 0 2 2 1 0 0 1 2 0 0 0 0 0 0 0 0 0 0 1 1 1 0 0 1 1 1 1 0 0 2 0 0 0 0 0 0 2 1 1 0 0 0 0 0 1 0 0 1 1 1 0 1 1 1 1 0 0 0 1 0 0 0 1 1 2 1 0 1 0 1 2 0 1 0 2 2 1 1 0 0 0 1 0 2 0 0 0 1 0 1 1 1 1 2 1 2 1 1 1 0 0 0 2 0 1 1 0 0 1 1 0 2 1 1 0 0 0 0 2 0 2 0 1 2 0 0 0 0 0 1 2 2 0 0 2 0 1 2 1 0 2 0 0 2 2 2 2 0 1 2 0 1 2 1 1 1 1 0 2 0 2 1 1 0 0 2 0 0 1 1 0 0 0 1 0 1 1 1 0 0 0 0 0 0 0 0 0 1 2 0 0 1 0 1 0 1 0 0 1 0 0 0 1 1 0 0 2 0 1 2 1 1 0 0 2 1 1 0 1 1 1 2 2 2 0 0 0 1 1 2 0 0 0 1 2 0 0 0 1 0 0 1 1 0 1 0 1 1 1 1 1 1 1 0 2 2 0 1 0 0 0 1 1 1 1 1 0 0 0 1 1 0 2 1 2 1 0 1 2 2 1 1 1 1 1 1 0 2 2 0 2 0 0 2 0 1 0 0 0 0 1 1 2 1 1 0 0 0 1 0 2 0 1 0 1 0 1 1 0 1 1 0 0 0 1 1 1 0 2 0 0 0 1 0 0 0 0 1 1 0 1 1 0 0 1 1 0 1 1 0 0 0 1 2 0 1 1 2 1 0 2 0 0 2 0 1 1 1 0 0 0 0 2 2 0 0 0 0 0 0 1 1 2 1 1 0 1 0 0 2 1 1 0 0 1 1 1 0 1 1 0 0 0 0 0 0 0 0 0 0 0 0 2 0 0 0 0 1 1 0 0 1 1 1 2 2 0 0 2 0 0 0 1 2 0 0 1 1 1 1 0 0 0 1 1 2 2 1 1 0 1 0 1 1 0 0 2 2 0 0 0 0 1 2 0 0 1 1 0 2 2 0 0 0 0 0 0 1 1 1 1 0 0 0 0 0 0 1 2 0 0 0 0 0 0 1 1 0 1 0 0 0 0 1 2 1 1 1 0 0 0 0 0 0 2 0 0 1 0 1 1 0 1 0 0 0 0 0 2 1 1 0 1 1 0 0 2 0 0 2 0 0 0 2 1 0 0 2 2 0 2 0 1 1 0 0 1 1 0 1 1 0 1 0 0 1 1 0 2 1 1 1 1 0 1 1 1 0 1 1 1 0 0 1 1 1 1 2 1 0 0 0 0 0 0 2 2 2 1 1 1 1 1 1 0 0 0 0 1 0 2 0 0 2 0 0 1 0 0 0 0 0 0 0 0 0 0 0 0 0 0 2 0 1 1 1 0 1 0 0 0 1 2 0 0 0 1 1 1 1 0 0 0 1 1 2 2 0 2 1 1 1 0 0 0 0 0 0 1 0 0 0 1 0 0 2 2 2 1 0 2 1 0 1 1 2 2 0 2 0 2 0 0 0 0 0 2 2 1 1 1 0 1 2 1 0 0 0 2 0 0 0 0 0 1 0 0 0 1 1 0 0 0 2 1 0 0 0 1 0 0 2 0 1 1 1 0 1 1 0 1 2 0 1 0 2 1 1 1 1 1 1 0 0 1 0 0 0 0 0 0 0 2 0 1 0 1 1 1 1 0 1 0 0 0 0 1 0 0 0 0 1 1
156 1 0 0 0 0 0 2 0 1 0 1 0 1 0 0 1 1 1 2 1 2 0 2 2 0 1 0 2 0 2 0 1 2 2 2 1 1 0 0 0 0 0 0 1 0 1 0 1 0 0 1 1 1 0 1 0 0 0 1 0 1 0 0 2 2 2 1 0 1 1 0 2 2 1 2 1 0 2 0 2 0 0 1 1 0 0 0 0 2 0 0 0 2 0 0 0 0 0 0 0 0 0 1 2 1 2 2 0 2 0 1 2 2 2 2 2 0 1 1 1 0 1 2 1 0 1 2 2 2 0 0 0 0 0 0 0 0 0 0 0 0 0 0 0 0 0 0 0 0 0 0 1 0 0 0 1 0 1 0 1 1 0 2 1 2 1 1 1 2 1 0 1 0 0 1 1 1 0 1 0 1 1 1 1 0 1 1 0 1 0 2 0 0 2 0 2 0 0 0 0 0 0 2 2 1 0 0 2 0 2 0 2 0 1 1 1 1 1 0 1 1 1 0 0 0 0 0 0 1 0 0 1 1 1 1 0 1 1 1 0 1 1 1 1 1 0 0 2 0 0 0 0 0 0 1 0 2 1 1 1 2 0 0 0 0 0 0 1 0 0 2 2 2 0 0 1 2 2 0 0 1 0 1 1 0 0 2 0 2 0 0 0 1 1 0 1 1 1 0 0 0 2 0 0 0 2 0 1 0 0 1 1 0 2 0 2 0 1 1 0 1 2 1 2 0 0 1 1 1 2 1 0 0 0 0 0 0 2 0 0 0 1 0 2 1 1 1 1 1 2 0 0 2 0 0 0 0 0 2 0 0 1 0 1 1 0 1 2 1 1 1 0 2 0 1 0 1 0 2 0 0 0 0 2 1 0 0 0 0 1 1 0 0 2 0 0 1 0 0 0 0 0 2 1 1 0 1 0 0 1 0 0 0 0 0 0 1 0 0 1 2 1 2 1 1 1 0 0 0 0 0 0 1 0 0 0 0 1 0 2 0 2 0 1 1 1 1 1 0 0 1 0 2 0 0 0 1 1 0 1 1 0 1 0 1 0 2 2 0 0 1 2 1 1 0 0 0 0 1 0 2 1 1 1 0 0 0 1 0 1 1 1 1 1 0 1 1 1 1 1 2 1 1 1 1 1 1 1 0 0 1 1 0 0 1 1 1 0 1 1 2 1 1 0 1 1 0 0 2 0 1 0 1 1 0 0 0 1 1 2 0 0 1 0 2 1 1 1 0 0 0 0 0 0 1 0 0 1 0 0 0 1 0 0 1 2 0 2 2 2 2 2 0 1 1 2 0 1 2 0 0 0 0 0 0 0 2 0 2 1 0 1 0 0 0 1 0 0 1 1 1 0 1 0 1 0 1 2 1 0 0 0 1 0 0 0 1 0 1 0 0 1 1 1 0 0 2 0 0 0 1 0 0 0 0 2 0 0 0 0 0 1 1 2 1 2 1 0 0 0 2 0 1 0 2 2 0 2 1 0 1 1 1 1 1 0 0 1 0 0 1 0 1 0 2 2 0 0 0 0 0 2 0 2 2 1 0 2 2 0 0 1 0 1 1 1 0 1 1 1 0 1 1 1 1 1 2 0 0 0 0 0 0 0 1 0 0 0 0 0 0 0 2 2 0 2 2 2 0 1 1 0 2 0 0 1 1 1 2 0 2 0 0 1 0 0 0 0 0 0 0 0 0 0 1 0 0 2 0 0 0 2 1 0 1 2 0 0 2 0 0 1 1 1 1 1 0 0 0 0 2 2 2 1 1 1 0 0 2 0 2 1 2 1 1 0 0 0 0 1 1 1 1 1 1 0 0 2 0 2 0 0 0 0 0 2 1 0 1 1 1 1 1 1 2 1 1 0 2 0 1 1 0 0 1 0 0 0 0 1 1 0 0 1 0 0 0 0 1 0 0 1 2 0 0 0 2 0 0 0 2 0 0 0 1 2 0 1 0 0 0 1 1 2 2 0 0 1 2 2 0 0 0 0 0 0 2 0 0 0 0 0 0 2 2 2 1 1 1 1 1 1 0 1 1 0 1 0 2 0 0 0 0 0 2 2 0 2 0 0 2 2 1 1 0 1 0 0 0 0 0 0 0 1 0 0 2 2 0 0 0 2 2 1 1 0 0 0 0 2 0 2 0 0 0 0 1 0 2 2 0 0 0 1 0 1 0 2 2 0 1 1 1 0 0 0 0 1 0 0 1 0 1 0 0 0 1 0 0 0 0 0 0 0 1 1 0 2 0 2 1
157 0 0 2 0 0 1 1 0 1 0 1 1 1 1 0 0 1 1 1 1 2 0 2 2 0 1 0 1 2 2 0 0 1 1 0 2 1 0 1 1 0 1 1 2 1 2 0 1 0 0 1 0 0 2 2 0 0 0 0 0 1 0 0 0 0 0 1 0 0 0 1 2 2 0 2 2 0 0 1 0 0 0 1 1 0 0 1 1 2 0 1 1 1 0 2 0 1 0 2 1 0 0 1 2 1 2 1 1 1 1 2 0 1 0 1 1 1 2 1 1 1 0 2 2 0 0 1 1 1 0 0 0 0 0 0 0 0 0 0 1 0 0 0 0 0 0 0 0 2 2 2 0 0 0 0 0 1 1 0 0 1 1 2 2 2 0 0 1 0 0 2 1 1 1 1 2 1 0 0 0 0 0 0 0 0 0 1 0 0 2 2 0 2 2 2 2 1 0 1 1 1 0 1 1 0 0 2 1 0 0 0 0 1 1 2 0 1 1 1 1 1 2 0 0 1 1 0 0 1 0 0 1 0 0 0 0 2 0 0 0 1 2 2 2 2 0 0 1 0 0 0 0 0 0 2 2 2 0 2 0 2 0 0 1 1 1 1 1 1 1 2 2 2 0 0 0 2 1 0 1 1 0 2 1 0 1 1 1 2 0 1 0 2 2 1 1 0 0 0 0 0 2 0 0 1 1 1 1 0 2 1 1 0 1 0 1 0 0 0 1 1 1 2 1 0 0 1 0 0 1 0 1 1 0 0 0 1 1 2 0 2 0 0 0 0 1 0 1 0 0 0 0 1 0 1 1 0 0 1 0 0 1 0 1 0 0 0 2 1 1 1 0 2 0 0 0 1 1 1 1 2 0 1 2 1 0 0 0 0 1 1 0 0 2 0 1 1 0 0 0 0 0 2 2 1 1 2 0 0 0 0 0 0 2 0 2 0 0 1 0 1 0 1 1 2 1 0 1 0 0 0 0 1 0 1 2 1 0 0 2 1 1 1 0 0 0 1 1 0 0 0 0 2 2 1 1 1 1 1 1 1 0 0 0 0 1 0 1 2 2 2 0 2 0 1 1 2 2 0 1 2 2 2 1 1 0 1 0 0 1 1 0 1 0 0 1 1 1 2 0 2 1 1 1 1 2 2 2 0 0 0 0 0 1 0 0 1 0 1 2 2 2 1 0 1 0 0 0 2 0 1 0 1 0 1 0 0 1 1 1 1 0 1 0 2 1 2 0 0 0 1 1 0 2 1 0 0 0 0 0 0 0 1 1 0 2 0 0 0 1 1 1 1 1 0 1 0 0 1 1 0 2 0 0 0 0 1 0 1 0 1 1 0 0 1 1 1 1 1 1 1 0 0 0 1 1 0 1 1 0 0 0 2 0 2 1 1 1 0 0 0 1 1 1 0 1 2 0 0 0 1 0 0 0 0 2 2 1 0 0 0 1 1 1 0 2 1 1 0 1 1 1 1 1 2 1 0 0 0 0 0 1 0 0 2 1 0 1 0 0 2 1 0 0 1 1 0 1 0 0 0 0 0 0 0 0 1 0 1 1 0 0 0 1 0 0 1 1 1 0 1 0 1 1 0 2 1 1 1 0 0 0 0 0 0 0 1 1 1 0 0 0 2 1 1 2 1 1 0 1 1 1 2 1 1 0 0 0 0 0 1 1 1 2 0 1 1 2 1 0 1 0 0 1 2 0 1 2 1 0 2 2 0 0 1 2 2 0 2 0 1 2 0 0 0 0 0 0 0 1 2 0 0 1 1 0 1 0 1 0 1 2 2 1 0 0 0 0 0 0 1 0 1 0 0 1 0 2 0 2 0 0 0 1 2 1 1 2 2 1 2 0 1 0 0 0 2 0 2 0 1 1 0 0 1 0 1 1 1 1 2 0 0 0 0 0 0 0 0 2 0 2 1 1 1 1 0 0 0 0 2 1 1 1 1 2 0 2 0 0 0 0 1 1 2 0 0 2 1 1 0 0 0 0 1 1 1 0 0 0 0 1 0 1 1 1 2 0 0 0 1 0 0 1 1 0 2 1 1 0 0 0 0 0 2 2 0 1 0 0 1 2 1 0 0 0 1 0 0 0 0 0 2 0 0 0 1 1 0 0 0 1 0 0 2 0 0 0 0 2 1 1 0 1 0 1 2 0 2 2 0 1 0 1 1 0 0 1 1 0 1 0 0 0 2 0 0 1 0 0 1 0 2 0 1 1 0 0 0 0 0 0 2 1 0 0 0 0 0 1 0
158 1 0 2 0 0 2 1 0 1 1 0 0 0 0 0 0 2 0 0 0 2 1 1 2 0 0 0 2 1 1 0 0 1 1 0 2 2 0 2 2 0 1 1 1 1 0 0 0 0 0 0 2 2 0 0 1 0 0 0 2 0 0 0 0 0 0 0 0 0 0 0 2 2 2 2 0 0 0 0 1 0 0 2 2 0 0 1 1 2 0 1 0 2 0 1 0 1 0 1 1 0 0 1 2 1 2 1 1 1 1 2 1 2 1 2 2 0 2 0 0 0 2 1 0 1 0 2 2 2 0 0 0 0 1 1 1 0 0 0 0 0 0 0 1 0 0 0 0 1 0 1 0 0 0 0 1 2 1 1 2 0 0 2 1 0 0 1 0 1 1 0 1 1 1 0 1 0 0 1 0 1 0 2 2 2 1 1 1 0 1 1 0 1 1 1 1 0 0 0 0 0 0 1 1 1 1 1 0 0 0 0 0 0 1 2 0 1 1 1 0 0 1 1 1 0 2 0 0 1 0 0 0 0 0 0 0 2 0 0 0 0 2 2 1 2 0 0 2 0 0 0 0 0 1 2 0 1 0 1 0 1 0 0 0 0 0 1 2 0 0 1 1 1 0 1 0 1 1 0 1 0 0 1 2 1 1 2 0 2 0 1 0 2 2 0 1 0 0 0 0 0 1 0 0 0 1 0 0 1 0 0 2 0 2 0 2 0 0 0 2 0 1 1 1 0 0 2 2 1 0 0 1 0 0 0 0 0 2 1 2 1 2 2 0 1 0 1 1 0 0 1 0 1 0 0 0 2 0 2 0 0 2 0 2 0 1 1 1 1 1 1 0 2 1 0 0 0 1 1 1 1 0 0 1 0 0 0 0 0 0 0 1 0 2 0 0 1 0 0 0 0 0 2 2 1 1 1 0 0 0 0 0 0 1 0 1 1 0 0 0 1 0 2 0 2 0 0 2 0 0 1 0 2 1 1 0 0 1 0 1 1 1 1 0 2 1 1 2 0 0 1 0 2 1 1 0 1 1 1 1 2 0 0 0 2 0 2 2 0 0 0 1 2 0 2 0 0 0 1 1 1 1 1 1 0 0 0 1 2 0 2 0 2 1 0 0 2 2 2 0 2 2 2 2 0 2 0 0 1 0 0 0 0 1 0 0 2 0 2 2 2 1 1 0 1 1 0 0 2 0 0 0 0 1 0 1 0 1 1 0 0 0 1 1 0 2 1 1 0 0 0 0 0 0 0 0 1 2 0 0 0 1 1 1 1 2 1 0 1 0 2 1 0 0 0 1 0 0 0 0 0 0 0 0 0 0 1 0 1 0 1 0 1 1 0 1 0 0 1 1 2 1 0 0 2 1 0 2 2 0 0 1 1 1 1 1 1 1 0 0 0 0 0 0 0 1 1 0 0 2 1 0 0 0 1 2 1 0 0 0 0 0 0 1 1 2 1 1 0 0 1 1 1 0 2 2 0 1 0 0 0 2 1 1 1 0 0 1 0 0 1 0 0 0 0 1 1 1 1 1 0 1 1 1 1 1 1 0 1 0 1 0 0 0 0 0 0 2 2 0 0 0 1 0 0 2 1 0 0 0 0 0 0 0 1 0 1 1 1 0 0 0 2 1 1 1 0 0 1 1 0 0 2 0 0 0 0 0 0 0 2 1 1 1 0 0 0 0 0 0 0 1 0 0 2 0 0 2 0 0 1 2 0 0 0 2 1 0 1 1 1 1 1 1 0 0 0 0 0 0 2 0 0 0 1 0 2 0 2 0 2 0 1 1 1 0 0 0 1 0 1 1 2 1 0 1 1 0 1 1 0 1 1 1 2 2 2 2 2 1 2 0 0 0 0 0 2 0 2 0 1 2 0 0 0 1 2 2 1 1 1 0 0 0 0 0 1 0 0 2 2 1 2 0 0 1 0 0 0 0 2 0 2 0 0 1 0 2 0 0 0 1 0 1 2 0 0 0 1 2 0 0 0 0 0 1 1 0 0 0 0 0 0 2 2 2 2 0 1 0 0 2 1 1 1 1 0 1 1 0 1 0 0 0 2 2 1 2 1 0 2 2 0 1 0 1 1 0 0 1 0 1 2 0 1 0 1 1 0 0 0 1 2 1 1 0 0 0 0 2 0 0 1 1 0 1 1 1 0 1 0 1 0 1 1 1 1 2 2 1 0 0 0 0 2 0 0 2 0 0 0 0 0 0 0 0 2 0 0 1 0 1 0 0 0 1 0 1 0 0 0
159 1 1 1 0 1 1 1 0 1 1 1 0 2 2 0 0 1 0 1 1 2 0 2 2 0 0 0 2 1 2 1 0 2 1 0 2 0 0 0 1 0 0 0 0 1 1 0 0 0 0 0 0 0 2 1 0 0 0 0 0 1 1 0 0 0 0 0 0 0 0 0 2 2 2 2 0 0 1 0 0 0 0 1 1 0 0 0 0 2 0 0 0 2 0 0 0 2 0 2 0 0 1 0 1 1 1 1 1 1 1 2 0 0 0 1 0 0 2 1 1 0 1 1 0 2 0 2 2 2 0 0 0 0 0 0 0 0 0 0 0 0 1 0 1 0 0 0 0 0 0 1 0 0 0 0 1 1 0 0 1 1 1 1 1 1 1 0 0 0 0 1 1 1 2 1 1 0 0 1 0 1 1 2 2 1 2 1 0 0 1 2 1 1 2 1 2 0 0 0 0 0 0 2 2 0 1 2 0 0 2 0 2 0 1 2 0 0 1 1 1 1 2 0 1 1 0 0 0 2 1 0 0 0 0 0 0 2 0 0 0 1 2 2 2 2 0 0 2 0 0 0 0 0 1 1 0 2 0 2 0 2 0 0 1 1 0 0 2 1 0 2 0 0 0 0 0 1 1 0 1 1 0 1 1 0 1 2 0 2 0 1 0 2 1 1 2 2 0 1 0 0 1 1 0 0 1 0 0 0 0 0 1 0 1 0 2 0 0 0 1 0 1 0 0 0 0 1 0 0 2 1 0 0 0 0 0 2 0 1 0 0 1 0 0 2 0 0 2 0 0 0 0 1 0 1 2 1 0 2 0 0 0 0 0 0 1 2 2 0 0 2 0 2 1 0 0 1 0 2 0 0 0 1 0 0 0 0 0 0 0 0 1 0 1 0 0 0 1 1 0 1 0 2 1 0 0 1 0 0 0 0 0 2 0 1 0 0 0 0 0 0 1 1 0 2 2 1 1 0 1 0 0 0 0 0 0 1 1 0 0 1 1 0 2 2 2 2 2 0 0 0 0 2 2 2 0 1 1 1 1 1 0 1 0 1 0 2 2 0 2 2 0 2 2 0 1 0 0 1 0 2 1 1 0 0 0 0 0 0 2 0 0 0 1 0 1 1 1 1 1 1 1 1 1 1 1 1 0 1 0 0 0 0 1 0 1 1 0 1 1 2 2 2 2 2 0 0 0 2 0 1 0 1 0 0 0 1 2 1 1 1 0 1 1 2 0 1 2 1 0 1 0 0 0 0 1 0 2 0 0 0 0 1 1 0 1 1 1 0 0 0 1 0 1 1 1 1 0 1 1 0 2 0 0 0 0 1 1 0 1 0 0 0 0 0 0 1 1 2 2 1 0 1 0 2 1 0 1 1 0 0 0 0 0 0 0 1 0 0 0 0 0 0 0 1 1 1 0 0 0 2 0 0 0 1 2 0 1 0 0 2 0 1 2 1 2 0 1 1 0 1 1 0 0 2 1 0 2 0 0 0 1 1 1 2 1 0 0 1 1 1 0 0 1 1 2 0 0 0 0 0 1 0 1 1 1 0 1 1 0 2 0 0 2 0 0 0 0 0 0 0 0 1 2 0 0 2 0 0 1 1 0 1 0 1 0 0 0 0 0 0 1 2 1 2 1 0 0 0 1 0 1 2 1 1 0 0 1 1 0 1 1 1 1 0 0 0 0 0 0 0 1 0 0 0 0 0 1 0 0 1 2 0 0 0 2 1 0 2 0 0 2 1 1 0 0 0 1 1 0 1 1 1 0 0 1 2 0 0 2 2 1 1 0 0 0 2 0 2 0 2 1 2 1 0 2 1 0 1 1 0 0 0 1 2 1 2 2 2 1 1 0 1 0 1 0 1 0 1 0 1 0 0 0 2 0 0 1 0 0 1 1 0 0 2 2 0 0 0 1 0 1 2 0 0 0 0 0 0 0 1 1 0 0 0 0 0 2 0 0 0 1 0 2 2 0 1 1 1 1 0 0 0 0 2 0 2 1 0 0 0 0 0 2 1 2 2 0 0 0 2 1 0 1 1 1 1 0 2 0 1 0 0 0 2 2 0 1 1 1 1 2 1 1 0 1 1 0 0 0 0 0 1 0 1 1 1 1 0 0 0 1 2 1 0 0 0 0 0 2 0 1 0 1 0 2 0 0 0 2 0 2 0 2 1 2 0 1 1 0 0 0 0 2 0 0 0 2 0 0 0 0 1 0 0 0 1 1 1 0 1 0 0 0 0 1 0 0 0 0 1
160 1 0 0 0 0 0 2 0 1 0 0 0 0 0 0 0 2 2 0 1 2 0 2 2 0 1 0 2 0 2 1 0 0 1 0 2 2 0 1 1 0 0 0 1 1 0 1 0 0 0 1 0 1 1 1 0 0 0 0 1 0 0 1 0 1 0 1 0 1 1 1 2 2 2 2 2 0 0 1 1 0 0 2 2 0 0 1 1 2 1 2 1 2 1 1 1 2 0 2 2 0 0 1 2 1 2 1 1 1 0 1 0 1 0 1 1 0 0 2 2 0 1 2 0 0 1 1 1 1 0 0 0 0 0 0 0 0 0 0 1 0 0 0 0 1 0 0 0 2 0 2 0 1 1 0 1 0 0 1 1 2 0 2 2 1 1 0 0 1 1 1 1 2 1 1 1 0 0 1 0 1 0 2 2 2 1 1 1 0 1 1 1 1 2 2 0 0 0 0 0 0 0 1 1 1 1 0 1 0 2 0 1 0 1 2 1 0 0 1 0 0 2 0 0 0 0 1 1 0 0 0 1 0 0 0 0 2 0 0 0 1 1 2 2 2 0 0 2 0 0 0 0 0 0 2 0 1 0 0 0 0 0 1 0 0 0 1 2 0 0 2 1 1 1 1 0 2 1 0 1 0 2 2 2 0 2 2 0 2 0 0 0 2 2 0 0 0 0 0 0 0 2 0 1 2 0 0 2 2 0 1 1 1 1 0 1 0 0 0 0 2 1 1 2 0 0 0 0 1 1 0 0 0 0 0 0 0 1 2 0 1 1 0 0 1 0 0 0 0 0 0 0 2 0 1 1 2 0 1 0 0 0 0 0 0 1 1 2 1 1 1 0 2 0 0 0 1 0 2 0 1 0 0 0 1 0 0 0 1 1 1 1 0 2 1 0 0 0 1 0 1 0 2 1 0 0 1 0 0 0 0 0 1 1 0 0 0 0 1 0 1 1 1 1 1 1 0 1 0 1 0 0 2 2 0 0 2 0 0 2 1 1 1 1 1 1 2 2 0 0 0 0 2 1 1 0 2 0 2 0 2 0 0 0 0 0 1 1 1 1 1 0 2 1 0 1 0 0 0 1 1 2 2 1 1 0 1 0 0 2 1 2 2 2 0 1 2 2 0 2 1 1 1 1 0 1 2 2 0 0 0 2 0 1 1 1 1 0 1 1 2 1 1 0 1 1 1 1 1 0 1 0 0 1 0 0 0 2 2 0 0 0 1 1 2 0 1 1 0 1 1 1 0 0 1 0 0 1 0 0 1 0 0 0 0 0 1 0 0 0 0 1 0 1 1 1 1 0 2 0 0 0 0 0 0 0 0 0 0 0 0 1 0 0 0 0 0 0 0 0 2 0 0 1 2 1 0 1 1 0 0 1 1 1 1 1 1 1 0 0 0 0 0 0 1 1 2 0 0 0 2 0 0 0 0 2 2 1 0 1 1 0 1 1 1 2 2 1 0 0 1 2 0 0 2 1 0 2 1 0 0 1 1 1 1 1 1 0 1 1 0 2 0 0 1 2 0 0 0 1 0 1 0 0 1 0 1 0 0 0 1 0 1 1 0 0 0 2 2 1 0 0 0 0 1 1 1 0 0 0 0 0 1 0 0 0 2 2 2 0 0 0 2 2 0 2 0 0 0 0 0 0 2 0 0 0 0 0 0 0 0 0 0 1 1 0 0 0 0 0 0 0 1 0 0 1 0 2 0 0 0 2 0 0 1 2 1 1 0 1 0 2 0 0 0 0 0 1 1 0 1 0 0 0 1 1 2 1 1 1 1 1 2 2 1 1 0 0 0 0 1 2 2 2 1 0 0 1 1 2 0 1 1 0 2 1 2 0 1 0 0 0 0 0 0 0 1 0 2 1 2 2 0 0 1 1 0 0 0 0 0 1 0 0 1 1 0 1 1 0 0 2 0 1 0 1 0 0 1 1 2 0 1 0 1 1 0 0 0 1 0 1 0 1 1 0 1 1 1 1 1 0 0 0 2 0 2 1 0 1 0 2 1 1 1 1 1 1 0 0 1 1 0 2 2 0 1 0 2 0 0 0 0 0 1 1 0 0 0 0 0 2 1 0 1 1 1 0 0 0 0 0 2 0 0 0 0 2 0 0 0 2 1 2 0 0 0 0 1 2 0 1 0 1 1 2 1 0 1 2 0 1 0 2 0 1 1 1 2 1 1 1 0 0 0 1 0 1 0 0 1 0 0 0 0 0 0 0 1 0 1 0 0 0 1 0 0 0 0 0 0
161 0 0 1 0 0 2 2 1 2 2 0 1 2 1 0 0 1 1 1 1 1 0 2 2 0 1 0 2 0 2 0 2 1 1 0 2 1 0 1 1 0 0 0 2 0 0 0 0 0 0 0 0 0 2 1 0 0 0 1 0 0 0 0 0 0 0 1 0 0 0 2 2 2 2 2 2 1 2 0 1 0 1 0 1 0 0 0 0 2 0 1 1 2 1 2 1 1 0 2 0 0 0 1 2 1 1 1 1 1 0 1 1 2 1 2 2 0 1 1 1 0 2 0 0 1 1 1 1 1 0 0 0 0 0 0 0 0 0 0 1 0 0 0 2 0 0 0 0 1 0 0 0 1 0 1 1 0 0 1 1 1 0 1 1 1 0 0 0 2 2 0 0 0 0 0 2 0 1 2 0 2 1 2 2 1 2 0 0 0 0 0 0 2 2 2 1 0 0 1 1 1 1 2 2 0 0 2 1 0 0 0 1 0 2 2 1 0 2 1 0 0 2 0 0 0 0 0 0 1 1 0 0 0 0 0 0 2 0 0 0 1 1 0 0 0 0 0 2 0 0 0 0 0 0 2 0 1 1 0 1 1 0 0 0 0 0 1 2 0 0 1 0 0 0 0 0 2 1 0 0 1 0 0 2 2 0 2 0 2 0 0 0 2 2 1 1 2 0 1 0 0 1 1 0 0 1 0 0 1 0 1 2 0 2 0 2 0 0 0 1 1 1 2 1 0 0 1 1 1 2 2 1 0 0 0 0 1 1 1 1 1 1 0 0 0 1 0 0 0 0 0 1 2 1 0 0 1 1 1 1 1 1 0 1 1 0 2 2 0 0 2 0 2 0 0 0 0 2 0 0 0 0 0 1 0 0 0 0 1 0 0 1 0 2 1 0 1 0 0 0 0 0 1 1 0 1 0 0 0 0 0 0 1 0 0 0 0 0 1 0 1 1 1 1 2 0 0 2 2 0 1 0 1 1 2 0 1 0 0 0 2 2 0 0 2 2 1 1 0 0 0 0 1 2 1 1 2 0 0 2 0 1 1 1 2 0 1 2 1 1 1 2 0 0 1 0 1 1 0 1 1 1 1 0 1 0 1 1 1 0 1 0 1 2 0 0 1 1 2 0 2 1 0 2 1 1 1 0 2 0 0 0 0 1 0 0 1 0 2 2 2 2 2 0 2 0 0 0 2 0 2 0 0 0 1 0 0 1 1 1 1 0 1 1 1 2 1 1 0 0 0 0 0 2 0 0 0 1 0 0 1 2 0 1 1 2 0 1 1 2 2 0 0 0 0 0 2 0 2 0 0 1 0 0 0 0 0 0 0 1 1 0 0 0 0 0 0 0 0 0 2 0 0 1 1 0 0 1 1 0 0 0 1 0 0 0 1 0 1 0 1 0 0 0 2 2 1 0 0 0 1 0 0 0 1 2 0 1 0 0 0 0 1 2 2 2 1 2 0 2 2 1 1 0 2 1 0 2 0 0 0 0 1 1 1 0 2 0 1 0 1 0 0 0 1 1 1 1 1 1 0 1 0 1 1 0 1 0 1 0 1 0 0 0 0 0 0 1 1 0 0 1 2 1 1 0 2 0 0 0 0 1 0 0 0 0 1 1 1 0 0 0 2 2 2 1 1 1 0 1 0 0 2 1 0 1 1 0 1 0 0 1 1 1 0 0 2 2 1 0 1 2 1 1 2 1 1 2 1 1 2 2 0 0 0 1 2 0 1 0 0 1 0 0 0 0 0 1 1 0 1 0 0 0 2 0 2 2 2 0 0 1 2 2 1 1 1 0 1 1 1 0 1 0 0 1 0 0 1 1 0 0 0 1 1 2 2 2 2 1 2 1 0 0 0 0 1 0 2 0 2 2 0 0 2 0 0 0 0 0 0 2 0 0 2 2 0 0 0 2 0 1 2 0 1 0 0 0 0 0 2 0 0 0 0 1 0 1 0 0 0 1 0 2 1 0 1 0 0 1 0 0 0 0 0 0 2 0 0 0 0 1 0 2 2 2 2 0 0 0 1 1 0 2 2 0 1 0 2 0 0 0 0 1 1 2 0 2 0 0 2 1 2 1 1 2 2 0 2 0 0 0 0 1 1 1 2 2 0 0 0 2 1 0 0 0 0 0 0 2 1 0 2 1 0 2 1 1 0 1 0 1 1 0 1 1 0 1 1 0 1 0 0 1 0 2 0 1 0 0 1 0 1 0 0 0 0 0 0 0 0 1 0 0 0 0 0 0 0 0 2
162 1 0 1 0 0 1 1 0 0 0 1 1 2 0 1 0 2 2 1 1 2 0 2 2 0 1 0 2 0 1 1 0 2 0 1 1 0 0 0 0 0 0 0 0 2 1 0 0 0 0 1 1 2 0 1 1 0 0 0 1 0 0 2 0 0 0 1 0 0 0 1 2 2 1 2 2 0 1 0 1 0 1 0 1 0 0 1 1 2 1 1 0 0 0 1 0 1 0 1 1 0 0 1 2 1 2 2 1 2 1 1 0 0 1 1 1 0 1 1 1 0 2 2 0 0 2 1 1 2 0 0 0 0 0 0 0 0 0 0 0 0 0 0 1 0 0 0 0 1 1 1 0 0 0 0 0 1 1 0 1 0 0 2 1 2 1 1 0 0 0 1 2 0 2 1 1 0 1 1 0 1 0 2 1 1 2 1 0 0 1 2 1 0 1 2 1 0 0 0 0 0 0 1 1 2 2 0 2 1 2 1 1 1 2 2 0 0 2 0 1 1 2 0 0 1 1 0 0 2 0 0 1 1 1 1 0 2 0 0 0 1 2 2 2 2 0 0 2 0 0 0 0 0 0 1 1 1 0 0 0 0 0 0 0 0 1 0 1 0 0 2 1 2 0 0 0 1 2 0 1 0 1 1 1 0 1 2 0 2 0 0 0 1 1 0 2 2 0 2 0 0 1 1 0 0 0 1 1 1 0 1 1 0 1 0 1 0 1 0 0 2 0 1 1 0 0 2 2 1 2 2 0 0 0 1 1 1 1 1 1 1 2 0 1 0 2 1 0 1 1 0 0 1 0 0 0 1 0 2 0 0 2 0 2 0 1 1 2 1 1 1 0 2 0 0 0 1 1 1 1 1 0 1 1 0 0 1 1 0 1 1 1 1 2 1 1 0 1 2 0 2 0 2 1 0 0 0 1 1 0 0 0 0 2 0 1 0 0 1 0 1 0 0 1 2 1 1 0 0 0 0 0 2 2 2 0 2 0 0 2 1 2 0 0 2 0 1 2 0 0 0 0 2 0 0 0 2 1 1 0 2 1 1 0 1 0 1 1 1 2 2 0 2 1 0 2 0 0 2 2 1 0 0 0 1 0 0 1 1 0 2 0 2 0 0 1 1 1 2 0 2 1 0 1 2 1 0 0 2 0 0 1 1 0 0 0 0 0 1 1 1 2 2 0 2 0 0 0 2 0 1 0 0 1 0 1 0 1 1 1 1 0 2 0 2 1 2 0 0 0 0 0 0 1 2 0 1 1 0 0 0 0 0 0 0 0 1 0 0 0 1 1 0 1 0 0 0 0 2 0 0 1 1 0 0 0 1 1 1 0 0 1 0 0 0 0 0 0 1 1 1 0 1 0 2 2 0 1 2 0 0 0 2 1 1 1 1 0 0 0 0 0 0 0 2 2 1 0 0 1 2 0 0 0 0 2 2 0 0 0 1 0 1 2 2 2 1 1 0 0 2 1 1 1 2 2 0 1 0 0 0 0 1 1 1 1 1 1 1 0 0 0 0 0 1 1 0 0 0 0 0 1 1 1 1 0 1 0 1 0 1 0 0 0 0 1 0 0 0 0 0 0 0 2 0 2 1 1 1 0 0 0 1 0 1 0 2 2 2 0 0 1 2 1 1 1 0 0 0 1 0 0 2 1 1 0 0 0 0 0 0 0 0 1 0 0 1 1 1 0 1 1 0 0 1 1 1 2 1 1 1 2 0 0 1 1 1 0 1 1 0 2 1 0 0 0 0 2 2 0 0 1 1 1 0 1 2 0 0 2 2 1 2 1 1 0 0 0 0 0 2 1 2 1 0 1 0 0 0 0 0 2 2 0 2 2 2 2 2 2 2 1 1 1 2 1 0 1 2 0 1 1 0 0 2 0 1 1 0 1 1 0 0 0 0 0 0 1 0 1 0 1 2 0 1 1 0 0 0 0 2 1 0 0 2 1 0 2 0 0 0 1 0 2 2 0 2 1 1 1 0 1 1 0 1 0 2 0 1 0 0 0 0 2 1 1 1 0 0 0 2 2 0 2 2 0 1 0 1 0 1 1 1 1 1 1 1 1 1 0 2 2 1 0 0 0 1 0 0 0 2 0 0 0 0 0 1 1 0 0 0 2 2 1 1 0 1 0 1 2 0 0 1 2 0 2 1 1 0 0 0 0 0 0 1 2 0 1 0 0 0 0 0 1 0 2 0 2 0 0 0 0 1 0 0 0 1 0 1 0 0 0 0 0 1 0 0 0 0 0 0
163 0 0 2 0 0 1 2 0 2 2 0 0 0 0 0 1 1 0 1 1 1 0 2 2 0 1 0 2 0 2 1 1 1 1 1 1 1 0 0 0 0 0 0 2 0 0 1 0 1 0 1 0 0 2 0 1 0 0 1 1 0 0 1 0 0 0 2 0 0 0 1 2 2 1 2 1 0 0 1 1 0 1 0 1 0 0 1 1 2 0 1 2 2 0 2 0 2 0 2 1 0 0 0 2 2 2 1 1 1 1 2 1 2 1 2 1 0 0 2 2 0 2 2 0 0 2 1 0 1 0 0 0 0 0 0 0 0 0 0 1 0 0 0 1 1 0 0 0 1 1 1 0 0 0 0 1 1 2 0 1 2 0 2 1 2 1 1 0 0 0 1 2 1 1 1 1 0 0 1 0 1 1 2 1 0 2 2 0 0 2 2 0 1 1 1 1 0 0 0 0 0 0 0 0 2 2 0 1 0 2 0 1 0 2 2 1 0 1 0 1 1 2 0 0 1 1 1 1 2 1 0 0 0 0 0 0 2 0 0 0 0 2 1 1 1 0 0 2 0 0 0 0 0 0 0 0 2 0 1 0 1 0 0 0 0 0 0 1 0 0 2 1 1 0 0 0 2 1 0 1 1 2 2 2 0 2 2 0 2 0 1 0 0 2 0 2 2 0 1 0 0 1 1 0 0 0 0 2 2 0 1 0 1 1 0 2 0 0 0 0 1 1 0 2 0 0 1 0 0 2 0 0 0 0 0 0 1 1 0 0 0 1 0 0 0 0 1 1 0 0 1 0 1 0 1 1 1 0 0 0 0 1 0 1 2 0 1 2 1 1 1 1 2 0 0 0 0 1 1 0 2 0 0 1 2 0 0 0 0 1 2 1 0 2 0 0 0 1 0 0 0 0 1 0 0 1 2 0 0 0 0 0 0 0 0 0 0 0 0 1 0 0 0 0 1 1 0 2 0 0 1 0 2 1 1 1 1 0 0 1 1 2 0 1 2 1 0 0 0 0 2 0 2 2 2 0 2 1 2 0 2 1 0 1 1 0 2 2 0 1 1 1 2 2 0 2 1 1 0 0 2 2 2 2 0 0 1 1 1 0 1 0 2 0 0 0 1 1 1 1 1 2 2 2 0 2 1 0 1 0 1 1 0 1 0 0 0 0 2 2 2 0 1 0 0 1 0 0 2 0 0 0 1 0 1 0 0 1 1 1 1 0 0 0 0 1 1 1 0 1 1 0 0 2 0 0 2 1 1 1 0 1 0 0 1 1 0 2 1 1 2 0 0 0 1 1 1 0 2 0 0 1 0 1 1 1 1 0 1 1 1 0 0 0 0 0 0 0 0 0 2 0 1 0 2 1 0 1 1 0 0 1 1 1 1 1 0 0 0 0 0 0 1 1 0 0 1 0 0 0 1 0 0 0 1 2 2 0 0 0 1 1 1 2 2 2 0 0 0 0 2 0 1 0 2 1 0 2 0 0 0 0 2 2 2 0 0 1 0 0 0 0 1 1 2 2 0 0 0 0 0 2 1 2 2 1 0 0 1 0 1 0 1 0 0 0 0 0 1 0 0 0 1 1 0 1 2 0 0 0 0 0 0 0 1 0 1 1 1 0 0 1 2 0 2 1 1 1 0 1 0 0 2 1 0 1 1 0 1 0 0 2 2 2 0 0 0 0 0 0 0 1 0 0 0 0 0 1 0 0 1 2 1 0 0 2 0 0 2 0 0 1 1 0 0 0 1 0 1 0 1 1 1 1 0 1 2 1 1 1 1 0 0 0 0 0 0 0 0 0 1 0 1 0 1 1 0 0 1 2 1 1 1 0 2 2 2 1 1 1 1 0 1 0 1 1 1 0 2 0 2 1 0 0 1 0 0 0 0 0 0 0 0 0 0 0 0 0 0 1 0 1 1 1 0 1 0 1 1 0 2 0 0 0 0 1 0 2 0 0 0 2 0 1 2 0 1 1 1 1 0 0 0 0 0 1 2 0 1 0 0 1 0 2 2 2 0 0 1 0 1 0 0 2 2 0 0 0 1 0 1 0 0 2 0 1 1 2 0 0 2 2 0 2 0 0 0 1 0 1 0 1 2 0 1 0 1 1 0 0 0 2 1 1 1 0 1 0 0 2 0 0 1 0 0 1 1 0 2 1 0 1 0 2 0 0 0 0 0 0 0 0 0 0 1 0 1 2 0 1 2 0 1 0 0 0 1 0 1 0 1 0 1 0 0 1 0 1 0 1 0
164 0 0 1 0 0 1 2 0 1 1 1 1 1 1 0 0 1 0 0 0 1 0 2 2 0 0 0 2 0 2 1 1 1 0 1 1 1 0 0 0 0 0 0 1 0 1 0 0 0 0 0 0 1 1 1 0 1 1 1 0 1 0 2 0 1 0 0 0 0 0 1 2 2 1 2 2 0 1 0 2 0 0 2 2 0 0 0 0 2 0 0 0 2 0 0 0 0 0 1 0 1 1 0 2 0 2 1 1 1 0 2 1 1 1 1 1 0 2 0 0 0 2 2 0 0 2 1 1 1 0 0 0 0 0 0 0 0 1 0 0 0 0 0 1 0 0 0 0 2 0 1 0 0 0 0 0 0 2 0 0 1 0 2 2 1 0 1 0 0 0 1 0 1 1 0 1 0 0 2 1 1 0 2 1 1 1 2 0 1 0 2 0 1 1 1 2 0 0 0 0 0 0 0 0 2 2 0 2 0 2 0 1 0 2 2 0 0 1 1 1 1 1 0 0 1 2 1 1 0 1 1 0 0 0 0 0 2 0 0 0 1 1 1 1 1 0 0 1 1 1 1 0 0 1 1 0 2 0 0 0 0 0 0 0 0 0 0 2 2 0 2 0 0 0 0 0 2 2 0 1 0 0 2 2 0 0 0 0 1 1 0 1 2 2 0 1 2 1 0 1 0 1 1 0 0 0 0 1 1 1 0 1 0 2 0 2 1 1 1 0 0 2 1 1 0 0 1 1 0 1 0 0 0 0 1 0 1 1 2 1 1 1 0 0 1 0 0 0 0 0 0 0 1 0 1 1 1 0 0 0 0 0 0 0 0 2 0 0 0 0 2 0 2 0 0 0 0 1 1 1 1 1 1 2 1 0 0 0 1 0 0 0 0 2 0 0 0 0 0 0 0 0 2 2 1 0 1 0 0 2 0 0 0 1 0 0 0 0 0 1 1 0 2 2 2 1 0 0 0 0 0 1 0 0 0 0 0 1 0 0 1 1 1 0 0 2 1 1 0 0 0 0 2 2 2 0 0 0 0 2 0 0 1 0 1 1 2 2 0 1 0 1 2 1 1 1 0 0 0 0 1 1 1 0 1 0 1 0 0 1 1 0 0 1 0 0 2 2 2 0 2 2 2 1 1 1 2 2 0 0 0 0 0 1 0 0 0 0 2 2 1 2 2 1 2 0 0 0 2 0 1 0 2 1 0 2 0 1 1 0 0 0 2 2 1 1 1 1 0 0 0 0 0 1 2 0 1 1 0 0 0 1 1 1 1 2 1 1 1 0 1 0 0 0 0 1 1 0 2 0 0 1 0 0 0 0 1 0 1 1 1 1 0 1 0 0 0 0 0 0 1 2 0 0 1 1 0 1 1 1 0 0 2 0 0 0 0 0 0 0 0 0 1 1 0 0 1 0 0 0 2 0 0 0 1 2 0 1 0 0 0 1 1 1 0 1 1 2 1 0 1 1 1 0 2 2 0 2 0 0 0 0 0 0 1 1 0 1 0 0 2 0 0 0 1 1 1 1 1 1 0 1 0 0 1 0 0 1 2 0 0 0 0 1 1 0 0 1 2 1 0 1 0 0 0 0 1 0 0 1 1 0 0 0 0 0 1 1 1 0 0 1 2 1 2 0 0 0 1 2 0 1 2 2 1 1 0 1 1 0 2 0 0 2 0 1 1 1 1 1 1 1 0 1 1 0 0 1 0 0 1 2 0 0 1 2 2 0 2 0 0 1 1 0 0 0 0 1 0 0 2 1 1 2 0 0 2 0 2 0 2 2 2 0 0 0 1 1 2 0 1 0 0 0 0 1 0 0 2 2 1 0 0 1 2 1 1 2 2 2 2 0 0 0 1 1 1 0 2 0 1 2 0 0 2 0 1 1 0 1 0 0 1 0 0 1 0 1 0 1 0 1 1 1 0 1 0 0 0 0 1 0 0 0 0 2 0 2 1 1 0 2 0 2 2 0 0 1 2 2 0 0 0 0 0 1 2 0 1 1 0 1 0 2 2 2 1 2 2 1 0 1 0 1 1 0 1 0 1 1 0 0 0 1 1 1 0 2 0 0 2 1 2 2 0 1 2 0 1 0 0 0 1 0 0 0 1 1 0 0 0 2 1 0 1 0 0 0 0 2 0 1 1 0 0 0 0 0 0 2 0 0 0 0 2 1 0 1 0 0 0 0 0 0 1 0 0 1 0 0 1 0 2 0 1 1 0 0 1 0 0 1 2 1 0 0 0 0 0 1 1
165 0 0 0 0 0 0 2 0 2 1 0 0 1 0 0 1 1 0 1 1 2 0 2 2 0 0 0 1 1 2 0 0 1 1 1 1 2 1 0 0 0 0 0 1 0 0 0 0 0 0 0 0 1 1 1 0 0 0 0 1 1 0 1 1 1 1 1 0 0 0 0 2 2 1 2 2 0 2 0 2 0 0 1 1 0 0 0 0 2 0 1 1 1 0 0 0 1 0 2 1 0 0 1 2 1 2 0 2 0 0 2 0 2 0 2 2 0 1 1 1 0 2 1 0 1 1 1 1 1 0 0 1 0 0 0 0 0 0 0 1 0 0 0 1 0 1 0 0 0 0 0 0 0 0 0 0 1 2 1 1 1 0 1 1 1 0 1 0 1 1 1 0 2 0 1 1 1 1 1 0 1 1 1 1 0 1 1 0 0 0 2 0 0 2 0 2 0 0 0 0 0 0 2 2 2 1 2 1 0 0 0 1 0 1 2 0 1 1 0 0 0 2 0 0 2 2 0 0 1 0 1 0 0 0 0 0 1 0 0 0 0 1 1 2 2 1 0 1 1 1 1 1 1 1 2 0 1 0 0 0 0 0 0 0 0 0 0 1 0 0 1 1 1 0 0 0 1 1 0 0 1 1 1 1 0 0 1 0 1 1 1 0 2 1 0 1 0 0 0 0 0 1 1 0 0 0 1 1 1 0 2 0 1 1 0 2 0 1 1 1 0 1 2 0 0 1 1 1 0 1 0 2 2 0 0 0 1 1 0 0 0 2 0 0 0 0 1 0 0 0 0 0 1 0 0 0 0 0 1 0 0 0 0 0 0 0 2 2 0 0 2 1 2 0 0 0 1 0 2 1 1 0 0 1 1 0 0 0 0 0 1 2 0 2 1 1 1 1 1 0 1 0 1 1 0 1 2 0 0 0 0 0 0 1 0 1 0 0 0 1 0 0 1 1 2 1 0 1 1 0 0 0 2 1 1 0 0 0 0 1 1 1 1 1 1 1 2 2 0 0 0 0 2 1 1 0 1 1 1 1 2 2 0 2 2 0 2 2 0 0 0 2 0 0 1 0 0 0 1 1 1 2 2 1 1 0 0 1 1 0 2 0 1 1 0 0 1 1 1 1 1 1 1 1 1 1 2 1 1 0 0 1 0 1 0 0 0 0 1 1 2 0 0 0 0 2 1 1 1 1 0 0 1 0 0 1 0 1 2 0 0 0 0 0 1 1 2 0 0 0 0 1 0 0 0 1 0 2 0 0 0 0 1 1 0 2 0 0 0 1 1 0 0 0 1 1 1 0 1 1 0 1 0 0 0 0 1 0 1 0 1 1 0 0 0 0 0 0 0 0 2 0 1 0 1 0 0 0 0 1 0 0 0 0 1 1 1 1 0 0 0 0 1 1 0 1 1 0 0 0 1 0 0 0 1 2 0 0 0 1 1 0 1 2 1 2 2 0 0 0 1 0 2 1 2 1 0 1 0 0 0 0 2 2 2 1 0 1 0 0 1 0 1 1 1 2 1 1 1 0 0 2 0 2 2 1 1 0 1 0 0 2 0 1 1 0 0 0 0 0 0 0 1 1 0 2 2 0 0 1 0 0 1 0 0 0 0 1 0 0 0 1 2 1 2 0 1 1 0 1 1 0 1 2 1 1 1 0 1 0 0 0 0 1 0 0 0 1 1 0 1 0 0 0 1 0 0 1 0 0 0 2 0 0 1 2 1 0 1 1 1 1 1 1 1 0 0 0 1 0 2 0 0 0 1 1 1 0 1 1 2 0 1 1 1 0 2 0 2 0 1 1 2 1 2 1 0 1 1 2 1 1 1 1 2 2 2 2 2 2 2 2 0 1 1 0 1 0 2 0 1 2 0 0 1 1 0 0 0 0 0 1 0 0 1 1 0 1 1 0 0 0 2 0 0 0 1 0 0 0 0 0 0 1 0 2 0 0 0 1 0 1 1 2 2 0 0 1 0 1 0 0 0 0 1 0 0 0 0 0 0 0 0 0 0 0 2 0 0 0 2 0 0 2 2 0 1 0 2 0 1 0 0 1 0 0 0 1 0 0 1 2 0 0 0 0 1 1 1 1 0 0 1 0 0 0 0 1 0 0 0 2 2 2 0 0 1 0 0 2 0 1 0 1 0 2 2 0 2 2 0 0 1 1 0 1 0 2 1 0 1 0 0 1 1 0 0 0 1 0 2 0 2 0 1 1 1 1 0 0 0 0 1 1 1 0 0 1 0 1 1
166 1 0 1 0 0 2 1 1 2 2 0 0 0 0 0 0 1 1 2 2 1 0 2 2 0 1 0 2 1 2 1 1 0 0 1 1 1 0 0 0 0 1 1 2 2 0 0 0 0 0 0 0 1 1 1 1 0 0 0 0 1 0 1 1 0 1 1 0 0 0 1 2 2 1 2 2 0 0 1 0 0 0 1 1 0 0 1 1 2 1 1 0 1 1 2 1 1 1 1 0 0 1 0 2 1 2 2 0 2 0 0 1 2 1 2 2 0 1 1 1 0 1 1 1 1 0 1 0 1 0 0 0 0 0 0 0 0 1 0 0 0 0 0 1 0 0 0 0 1 1 1 0 0 0 0 0 0 0 0 1 0 0 1 0 0 0 0 0 2 2 0 0 1 2 0 2 0 0 0 0 0 1 2 2 1 2 1 0 0 1 2 0 1 1 2 0 0 0 0 0 0 0 2 2 0 0 0 1 0 0 0 2 0 2 2 0 0 1 0 0 0 2 0 2 1 1 0 0 0 0 0 1 1 1 1 0 1 0 0 0 0 2 1 1 1 0 0 2 0 0 0 0 1 0 0 0 1 1 1 1 1 0 1 0 0 0 0 1 1 0 2 0 0 0 0 0 2 2 0 0 0 0 1 1 0 1 1 2 2 0 2 1 2 2 0 2 0 0 1 0 0 2 0 0 0 0 0 0 0 2 1 2 0 1 0 2 1 1 1 0 0 1 2 0 0 1 0 0 1 2 0 0 0 0 0 0 2 0 1 2 2 1 0 0 1 1 2 0 2 2 0 0 2 0 1 1 1 1 0 1 1 1 0 1 1 0 1 2 1 1 1 0 2 0 0 0 1 1 1 1 1 0 1 1 0 0 0 0 1 0 0 1 0 2 0 1 1 0 0 0 0 0 2 2 0 0 1 0 0 0 0 0 1 0 0 0 0 0 0 0 0 0 0 0 0 0 1 2 1 1 0 0 0 0 0 1 1 0 0 1 1 2 0 1 1 2 1 1 0 0 1 0 2 1 1 0 0 0 0 1 0 0 0 0 0 0 2 2 0 0 0 0 2 1 1 1 0 0 1 1 2 1 1 0 1 0 1 0 0 1 1 0 2 0 0 0 1 1 2 0 2 0 0 0 2 2 2 2 1 0 0 1 0 0 0 0 1 0 2 2 2 2 2 0 2 0 0 0 2 0 1 0 1 0 0 1 0 0 0 0 0 0 0 0 1 2 2 1 0 0 0 0 0 2 1 0 0 0 0 0 0 1 0 0 0 0 0 1 2 1 0 1 0 0 0 1 0 0 2 0 0 2 0 0 1 1 1 0 0 0 2 1 0 0 0 0 0 0 0 0 2 0 0 0 2 2 0 1 0 1 0 0 0 0 0 1 0 0 0 0 0 0 0 0 0 2 1 0 0 0 2 0 1 0 1 2 0 0 0 0 1 0 1 1 1 2 1 2 1 0 1 0 2 2 2 1 1 2 0 0 0 2 1 1 1 0 1 0 0 0 1 1 0 1 2 2 0 1 0 0 1 2 2 2 2 1 0 0 2 1 0 0 0 0 0 1 0 1 1 0 1 1 1 1 1 1 1 0 0 1 2 0 0 0 0 0 1 1 1 0 0 0 2 0 0 2 1 1 0 0 0 0 2 1 1 0 0 0 0 0 1 0 0 1 1 1 0 0 0 0 0 0 0 0 2 0 0 2 0 0 1 2 0 0 1 2 0 0 1 1 0 0 1 1 0 0 0 0 0 1 2 0 0 0 1 0 2 1 1 1 1 1 1 0 0 0 1 0 1 0 2 0 1 0 1 1 0 0 1 2 1 1 1 1 2 2 1 1 1 1 1 1 1 0 1 1 1 1 2 0 2 2 0 0 1 0 1 1 0 1 1 0 0 0 0 0 1 0 0 2 0 1 1 0 0 0 0 0 0 0 1 0 1 0 0 1 0 1 0 0 0 0 1 2 2 0 0 1 0 1 0 0 0 0 0 1 1 0 1 0 0 0 0 2 2 2 2 1 1 1 0 1 1 1 2 0 1 0 0 1 2 0 0 0 2 2 0 0 0 0 0 2 1 0 0 1 0 0 0 0 0 0 1 0 0 0 0 1 0 0 0 2 1 0 1 0 1 0 0 1 0 1 0 1 1 1 2 0 2 2 0 0 0 2 0 0 0 0 0 0 0 0 0 0 1 0 0 2 1 1 0 0 2 1 0 0 0 0 0 0 0 0 0 0 0 0 0 0 0 2 0
167 0 0 0 0 0 0 1 0 0 0 1 1 0 0 0 0 0 0 1 2 1 0 2 2 0 1 0 1 1 0 0 0 1 0 2 0 2 0 1 1 0 0 1 2 1 2 0 1 0 0 0 0 0 2 1 0 0 0 0 0 1 0 1 0 0 0 1 0 0 0 0 2 2 2 2 2 0 2 0 0 0 2 0 2 0 1 1 1 2 1 1 1 1 2 2 2 2 0 2 2 0 1 0 1 1 1 1 1 1 0 1 0 1 0 1 1 0 2 0 0 0 2 1 0 0 1 1 1 2 1 1 0 0 0 0 1 1 0 0 0 0 0 1 0 1 0 0 0 0 0 0 0 0 0 0 0 2 0 0 2 0 1 2 1 0 0 1 0 1 1 0 2 1 1 0 2 1 0 0 0 0 0 2 1 1 2 0 0 0 2 2 0 2 2 0 1 0 0 1 1 1 0 1 1 1 1 0 2 1 2 1 1 0 1 2 1 0 1 1 1 1 2 0 1 1 0 0 0 1 1 0 0 0 0 0 0 2 0 0 0 1 2 2 2 2 0 0 1 1 0 0 0 0 1 2 0 2 0 0 0 0 0 0 0 0 0 0 1 0 1 0 1 1 1 1 0 1 2 0 1 0 0 0 1 1 0 1 1 1 1 1 2 2 2 0 1 0 0 0 0 0 2 0 0 0 1 0 1 1 0 1 1 1 1 0 1 0 1 1 0 0 1 1 0 0 1 1 1 1 2 0 1 0 0 1 1 1 0 2 1 1 1 0 0 0 0 0 1 1 1 0 2 2 2 1 1 1 1 1 1 1 1 1 1 0 1 1 1 0 0 2 0 2 0 0 0 0 2 0 0 2 0 1 2 0 0 0 0 1 0 1 0 1 2 2 2 0 0 0 0 0 1 1 1 0 1 0 0 0 0 0 0 0 1 0 0 1 0 0 1 0 0 1 1 2 1 1 1 0 1 0 0 2 2 2 0 2 1 1 0 2 2 0 1 2 2 1 2 0 0 1 0 1 2 1 2 1 2 0 1 2 0 0 0 0 1 0 1 2 2 2 2 0 1 1 1 1 1 0 0 2 1 1 1 0 0 0 1 1 0 2 0 0 1 0 1 2 2 2 0 2 2 2 2 0 1 0 1 1 0 0 1 0 1 1 0 0 0 1 1 1 1 1 0 1 1 0 0 2 0 1 0 0 1 0 1 0 2 2 0 0 0 0 0 2 0 1 1 0 1 1 1 0 0 1 0 0 0 0 0 1 1 0 0 1 2 0 1 0 0 1 2 0 2 2 2 0 0 2 0 0 2 0 1 1 1 1 0 1 0 0 1 1 1 0 1 0 0 0 0 2 1 1 0 2 1 0 1 1 1 0 1 2 1 1 1 1 1 0 0 0 0 1 1 0 0 0 0 0 0 1 1 0 0 1 2 2 0 0 0 1 0 0 2 2 2 1 2 0 0 2 0 2 1 2 2 0 1 0 0 0 1 2 2 2 1 1 1 0 0 0 1 0 0 1 0 0 0 0 1 0 2 1 2 2 2 2 0 0 0 1 1 0 0 1 0 0 2 2 0 2 0 1 1 0 2 1 1 1 0 0 0 0 0 1 0 0 0 0 0 0 1 2 1 1 1 0 0 0 1 0 0 2 0 0 1 1 0 1 0 1 0 0 1 1 0 0 1 1 0 1 0 0 0 0 0 0 1 0 0 0 2 0 1 1 2 2 0 2 0 0 1 0 0 1 0 1 1 1 0 1 0 0 0 1 0 1 1 2 0 1 1 2 2 1 1 0 0 1 0 1 1 2 1 0 1 0 1 1 2 0 2 2 0 2 2 1 0 0 0 0 0 0 0 1 1 2 0 2 0 2 2 0 0 2 0 0 0 0 1 1 0 0 1 0 1 0 0 0 2 0 1 1 1 0 1 0 0 0 0 1 0 0 0 0 0 0 2 1 1 0 1 1 2 2 1 0 1 1 2 0 0 0 0 0 0 1 0 1 0 0 0 0 2 2 2 2 0 0 0 1 1 0 1 0 1 0 0 1 1 1 0 0 1 2 2 1 2 0 1 1 1 1 2 0 0 1 1 1 1 0 0 1 0 0 0 1 1 0 0 0 2 1 0 0 0 1 1 0 1 0 1 1 0 0 1 0 0 2 0 2 0 0 2 0 1 0 1 1 0 0 0 0 0 0 1 0 1 0 0 1 0 2 0 1 0 1 0 1 0 0 1 0 0 1 1 1 1 0 1 1
168 0 1 2 0 1 2 1 1 2 2 0 0 1 1 0 0 1 1 0 0 1 0 2 2 0 1 0 2 1 2 1 1 2 1 1 1 1 0 0 0 0 0 0 2 0 0 0 0 0 0 1 1 1 1 0 0 0 0 0 2 0 0 2 0 0 1 0 1 1 0 1 2 2 1 2 2 0 2 0 2 0 0 1 1 0 0 0 0 2 0 2 1 1 1 2 1 1 0 1 0 1 1 1 2 0 2 0 2 0 0 2 0 1 0 1 0 1 1 1 1 1 2 1 0 1 1 1 0 2 0 0 1 0 0 0 1 0 0 0 0 0 0 0 1 0 0 0 0 1 0 0 0 1 0 0 0 1 0 0 0 0 0 2 0 2 0 2 0 1 1 1 1 0 0 1 1 0 0 1 0 1 1 2 1 0 2 2 0 0 2 2 0 2 2 1 1 0 0 0 0 0 0 1 1 1 1 0 0 0 1 0 1 1 2 2 2 1 1 2 0 0 2 0 0 0 0 1 1 1 1 0 0 0 1 1 0 2 0 0 0 0 2 2 2 2 0 0 2 0 0 0 1 0 0 2 1 2 1 0 1 1 0 0 0 0 0 0 2 1 0 2 1 1 0 0 0 2 1 0 2 0 1 1 1 1 1 1 0 2 0 1 0 1 2 0 2 0 1 0 1 0 2 0 1 0 1 0 0 1 0 1 1 1 1 0 2 0 0 0 0 2 1 2 0 0 0 1 0 1 2 0 1 1 0 0 0 1 1 0 0 0 0 0 0 1 0 1 1 1 1 0 0 2 0 1 1 1 0 0 0 0 2 0 2 0 1 1 2 1 1 1 0 2 0 0 0 1 0 2 0 1 0 0 2 0 0 1 1 1 0 0 1 0 2 1 1 0 0 0 0 0 0 2 2 2 0 0 0 0 1 0 0 0 2 0 0 1 0 0 0 1 1 1 1 2 1 0 1 0 0 0 1 1 2 2 0 0 0 0 1 0 2 0 1 0 1 0 0 0 0 0 0 1 2 1 1 1 1 0 2 2 1 0 1 1 0 1 2 1 2 1 0 2 2 0 2 0 0 1 1 1 2 2 1 0 0 0 0 0 2 0 0 1 0 0 0 1 1 2 0 2 1 0 2 1 2 1 1 1 0 0 1 0 1 0 0 0 0 2 2 1 1 1 0 1 1 2 2 1 1 0 0 0 0 0 1 0 1 1 0 0 0 1 1 1 2 1 1 0 1 2 0 0 0 0 1 0 0 1 1 0 1 0 0 1 1 2 1 0 0 2 2 0 1 1 2 1 0 1 1 0 1 0 0 1 1 1 1 1 0 2 0 0 0 1 1 0 1 0 0 1 1 1 0 2 1 0 2 2 2 0 0 1 0 0 0 1 1 0 0 0 0 0 0 2 2 1 0 0 0 1 0 0 0 1 1 2 0 0 0 0 0 0 1 1 2 2 0 0 0 2 1 1 0 2 0 1 2 0 0 0 2 1 1 2 0 0 1 0 0 1 0 0 0 2 2 0 1 0 0 1 2 2 2 2 1 1 1 1 0 1 0 0 1 0 0 0 0 1 1 0 1 1 2 0 2 1 1 0 1 1 0 0 0 0 0 1 1 1 0 0 0 1 1 1 1 1 0 0 1 0 0 2 1 0 0 1 0 1 0 1 0 0 0 0 0 1 0 0 0 0 0 0 0 2 2 0 0 0 0 0 2 0 0 0 2 2 0 2 0 0 0 1 0 0 0 1 0 1 0 1 0 0 0 1 1 2 1 2 0 1 2 2 2 0 0 0 0 0 0 1 0 2 1 1 1 0 0 1 1 0 0 0 1 2 1 2 1 1 1 1 1 0 0 0 0 2 1 2 0 2 2 1 0 2 0 0 0 0 0 0 0 0 0 0 0 0 0 0 2 0 1 1 1 0 0 0 1 1 0 1 0 0 0 1 1 0 2 0 0 0 1 0 1 2 0 2 0 0 0 2 0 0 0 1 1 2 1 0 1 0 1 0 1 1 1 2 0 0 0 1 1 0 0 1 0 2 1 1 0 2 0 0 1 1 1 0 2 0 0 2 2 1 1 0 1 0 2 1 0 0 0 2 0 0 0 0 0 1 0 0 1 1 1 2 0 0 0 0 1 0 1 1 1 0 1 1 1 1 0 1 2 0 2 0 0 0 1 1 0 0 0 0 0 1 0 0 1 1 1 1 0 2 0 1 1 1 0 0 0 2 0 1 1 0 0 0 0 0 0 0
169 1 0 2 0 1 2 1 0 0 0 2 1 1 1 0 0 2 1 2 2 1 0 2 2 0 0 0 2 0 2 0 0 1 1 0 2 2 0 0 1 0 0 0 1 0 0 0 0 0 0 0 0 1 1 0 2 0 0 1 0 1 1 0 1 1 1 1 1 0 0 1 1 1 0 1 1 0 1 0 1 0 0 2 2 0 0 1 1 2 1 1 1 1 0 2 0 0 0 1 0 0 1 0 1 1 1 2 0 2 0 0 0 1 0 1 1 0 0 0 0 1 2 1 0 1 1 0 0 1 0 1 0 0 1 1 0 0 0 0 1 0 0 0 0 0 0 0 0 1 0 0 0 0 0 0 0 1 0 0 1 1 1 2 1 2 1 1 1 2 1 1 1 2 1 2 1 1 0 1 0 2 0 1 1 1 1 2 1 0 1 1 0 1 1 2 1 0 0 1 1 1 0 0 0 2 2 0 1 0 1 0 2 0 1 1 2 1 2 0 0 0 1 0 0 1 1 0 0 0 0 1 0 0 0 0 0 1 0 0 0 0 0 0 2 2 2 0 2 0 0 0 0 1 1 1 1 1 0 0 0 0 0 0 0 0 0 0 1 0 0 2 2 2 0 0 1 2 1 0 1 0 1 2 1 0 0 1 0 2 0 0 0 2 1 2 1 1 0 1 0 1 2 0 0 0 0 1 0 1 0 1 1 0 1 0 2 0 1 1 0 1 2 1 0 0 0 2 1 0 2 1 1 0 0 0 0 2 0 2 2 2 0 0 0 1 0 1 1 2 2 0 0 2 0 1 1 1 0 1 0 0 2 2 2 1 1 2 2 0 0 2 0 2 0 1 0 1 1 1 0 1 0 0 0 0 0 0 0 0 1 1 1 0 2 0 0 0 0 0 0 0 0 2 0 0 0 2 0 0 0 0 0 1 1 0 1 1 0 0 0 1 0 1 1 2 2 0 0 0 0 0 0 2 1 1 1 1 1 0 2 1 1 1 1 2 1 0 0 0 0 1 0 2 2 1 1 1 1 0 2 1 1 1 1 2 0 1 2 1 1 1 1 2 1 0 2 0 0 0 1 0 2 2 0 1 1 1 1 0 1 2 0 1 0 0 0 0 0 2 0 2 1 1 1 1 2 1 0 1 0 0 1 0 1 0 0 1 0 1 1 2 1 1 0 1 1 1 0 2 0 1 0 0 0 1 0 0 2 2 1 0 0 0 0 2 0 2 0 0 0 0 0 0 0 0 2 1 0 1 1 0 0 0 1 0 1 0 0 0 0 1 0 0 0 0 0 0 0 0 2 0 1 0 0 0 0 1 1 1 1 0 0 0 0 0 0 0 0 0 0 2 1 0 0 1 1 0 0 0 1 0 0 0 0 0 0 2 1 0 0 0 1 1 1 1 1 1 0 0 1 2 0 0 0 0 2 2 1 0 1 1 0 0 0 0 2 1 0 0 0 2 1 1 1 2 2 0 0 0 0 0 1 1 1 2 0 1 0 0 0 1 1 0 0 2 1 0 0 0 0 0 2 0 2 2 1 1 0 0 0 2 0 0 0 0 0 0 1 1 0 1 1 1 0 0 1 1 0 0 1 0 0 1 0 0 0 1 1 1 0 0 0 2 2 0 2 0 0 0 1 0 0 2 0 0 1 1 1 2 0 0 0 0 1 1 1 1 1 1 0 1 0 1 0 1 0 0 1 0 0 1 2 0 0 1 2 1 0 2 0 0 2 0 0 0 0 0 2 2 1 2 0 0 0 2 0 2 1 2 0 1 1 1 0 0 0 2 0 2 0 2 1 1 1 1 0 0 0 1 1 0 0 0 1 1 2 2 2 2 2 2 1 1 0 1 1 2 0 2 0 2 2 1 0 1 0 0 0 1 0 1 1 0 1 1 1 0 0 0 1 0 0 2 0 0 0 0 0 0 0 2 1 0 0 0 0 0 2 1 1 0 1 0 2 1 0 0 1 2 2 0 0 0 0 0 0 1 0 0 0 0 0 0 2 2 2 1 1 0 0 0 1 1 1 0 1 0 0 2 0 0 0 0 0 1 1 1 2 0 0 2 2 1 1 0 1 1 0 1 0 0 0 2 0 0 0 2 2 0 0 0 1 2 1 0 1 0 0 0 2 1 1 0 0 0 0 2 0 2 2 0 1 0 2 0 1 0 1 1 0 0 0 0 0 0 0 0 2 0 0 0 0 1 0 0 0 0 0 1 0 0 0 0 0 0 0 0 0 0 0 1
170 1 0 1 0 0 0 2 0 2 1 0 0 2 1 0 0 1 1 0 0 2 0 1 1 0 2 0 1 1 2 0 0 2 0 0 2 0 0 0 0 0 0 0 0 0 0 0 0 0 0 0 0 0 2 1 1 0 0 0 0 1 0 1 1 0 1 1 0 1 1 1 2 2 2 2 2 0 2 0 2 0 0 0 0 0 0 1 1 2 1 2 1 1 1 2 1 1 1 2 0 0 1 1 2 0 2 2 0 2 1 2 0 1 0 1 1 0 0 2 2 0 1 1 1 0 1 1 0 1 0 0 0 0 0 0 0 0 0 0 0 0 0 0 2 0 1 0 0 2 0 1 0 0 0 0 0 0 0 1 0 2 0 2 1 1 0 1 0 1 1 0 0 0 1 0 1 0 0 0 0 0 0 2 1 1 2 0 0 0 1 2 0 1 2 2 2 0 0 1 1 1 0 1 1 1 1 1 1 0 2 0 1 0 1 2 1 2 1 0 0 0 1 0 1 2 1 0 0 0 0 0 0 0 0 0 1 2 0 0 0 0 2 2 2 2 0 0 2 0 0 0 0 0 0 1 1 0 0 0 0 0 0 0 0 0 0 1 2 1 0 1 2 2 0 0 0 2 1 0 0 0 2 2 2 0 1 2 0 2 0 1 1 2 2 0 2 0 0 0 0 1 2 0 1 1 0 0 1 1 0 2 0 0 2 0 2 0 1 0 0 0 2 0 0 0 0 2 1 0 0 0 0 0 0 1 0 2 0 2 2 2 1 0 0 0 0 0 1 0 0 1 0 2 0 0 0 2 0 0 0 0 1 0 1 1 0 1 2 1 1 1 0 2 0 0 0 0 0 2 0 1 0 1 1 0 0 0 0 0 0 1 0 0 2 1 1 1 0 0 0 0 0 1 1 0 1 0 0 0 0 0 0 1 0 0 0 1 0 0 0 0 0 1 1 2 0 1 0 0 0 1 1 0 1 2 0 2 1 1 2 1 2 0 1 0 1 0 0 0 0 0 0 2 0 0 0 0 0 0 1 1 1 0 1 1 1 2 2 0 1 1 1 1 0 1 0 0 0 1 0 2 1 1 0 0 1 0 2 1 0 2 1 1 1 0 0 0 0 2 0 2 1 1 1 0 2 2 1 0 0 1 0 1 0 0 0 0 0 1 1 1 1 1 1 1 1 1 1 1 1 0 0 0 1 0 0 0 1 1 0 0 0 1 1 0 1 0 2 0 1 2 0 0 0 1 0 1 0 2 1 0 0 0 0 0 0 1 0 0 0 0 1 0 0 1 2 0 0 1 0 0 2 0 1 1 1 0 0 0 1 1 1 0 0 0 1 0 0 0 0 2 0 0 2 2 0 0 1 0 0 0 0 0 0 0 0 1 1 0 0 0 0 1 1 0 0 2 0 0 1 1 0 0 0 1 2 0 0 0 0 0 0 1 1 0 2 1 1 0 0 1 1 1 0 1 2 0 1 0 0 0 1 0 1 1 0 0 0 1 1 1 1 1 1 2 2 0 0 0 0 0 2 1 1 1 0 0 0 2 0 0 0 1 1 0 0 0 0 0 0 0 1 1 1 1 1 2 0 0 0 0 0 0 0 0 0 0 0 0 0 0 0 2 2 1 1 1 1 0 1 1 1 2 1 1 0 1 0 1 0 1 0 0 1 0 1 0 0 0 0 0 1 2 1 0 0 0 1 0 0 0 2 0 0 1 2 0 0 2 0 0 1 1 1 0 0 1 1 2 1 1 0 0 0 2 0 2 1 1 1 1 1 1 0 0 0 1 0 1 0 2 0 2 0 0 0 0 0 2 2 0 0 0 1 0 0 2 2 2 2 2 0 0 0 0 0 1 0 1 0 0 2 0 0 1 0 0 0 1 0 1 1 0 0 1 1 0 1 0 1 0 0 2 0 0 0 0 0 0 1 2 0 0 0 1 1 0 1 0 0 0 1 1 2 2 0 1 1 2 2 0 1 1 0 1 0 2 1 0 1 0 0 0 1 1 1 2 0 1 0 1 2 0 0 0 2 1 0 1 0 1 0 0 2 2 2 0 2 0 0 2 1 0 1 0 1 2 1 1 1 0 0 1 1 0 0 1 1 0 0 0 2 1 1 2 0 0 0 0 2 0 0 2 2 0 2 0 0 1 1 1 1 0 1 1 1 0 1 1 0 0 0 0 0 2 0 0 0 1 0 2 0 2 0 0 0 1 0 2 0 0 0 1 0 0 0 0 0 0 0 2
171 1 0 1 0 0 1 1 0 2 1 0 0 0 0 0 0 1 0 1 1 1 0 1 2 0 2 0 2 1 1 1 0 1 0 0 2 2 0 2 2 1 0 1 2 2 0 0 0 2 2 2 0 0 2 0 0 0 0 1 1 0 1 1 0 0 0 0 0 0 0 1 2 2 2 2 2 0 1 0 1 0 0 1 1 0 0 0 0 2 0 1 2 2 0 0 0 1 1 1 0 0 0 2 2 0 2 1 0 2 1 1 1 1 1 1 1 0 1 1 1 0 2 0 0 1 0 0 0 0 0 0 0 0 0 0 0 0 0 0 2 0 0 0 0 0 0 0 0 1 0 0 0 1 0 1 0 1 2 1 2 0 0 2 1 2 0 1 1 1 0 1 0 2 1 0 2 0 0 1 0 1 0 2 1 1 2 0 0 0 0 1 0 0 1 2 1 1 0 2 2 2 0 1 1 1 1 0 0 0 1 0 0 1 1 2 0 1 2 1 0 0 2 0 0 1 1 1 1 0 0 1 0 0 0 0 0 2 0 0 0 0 1 1 2 2 0 0 1 1 1 1 1 0 0 1 1 1 1 0 1 1 0 1 0 0 1 0 1 0 0 2 1 1 0 1 0 2 2 0 1 0 0 1 0 0 0 2 0 2 0 1 1 2 1 0 1 1 0 0 1 0 2 0 1 1 0 2 2 1 0 1 1 0 2 0 2 0 2 2 0 0 0 1 1 0 0 2 2 0 2 2 1 0 0 0 0 2 0 2 1 1 1 0 1 0 1 2 0 2 2 0 0 1 0 0 0 0 1 0 1 1 1 1 1 0 0 2 2 0 0 2 1 2 0 0 0 1 0 2 0 0 0 2 1 0 0 0 0 1 0 1 1 0 2 1 1 1 1 1 0 1 0 1 0 0 1 1 1 0 1 0 0 1 0 1 0 0 0 0 0 0 0 2 0 0 0 1 2 0 0 1 0 2 1 1 0 0 0 0 2 1 1 1 0 0 1 1 1 0 0 1 0 2 1 1 0 2 1 1 1 1 1 1 1 2 0 1 1 1 1 1 1 1 2 0 1 0 0 2 1 1 0 0 0 0 0 0 1 1 1 1 1 1 0 0 1 1 1 2 0 2 2 2 2 0 2 0 1 1 1 0 0 0 0 0 0 1 1 1 1 2 1 1 0 1 1 0 0 2 0 0 0 1 1 0 0 0 0 0 1 1 0 2 0 2 1 2 0 0 0 0 0 0 0 0 0 2 1 0 0 0 1 0 0 2 2 0 0 0 0 0 2 0 1 1 2 1 0 2 0 0 2 0 0 0 0 1 1 1 0 2 1 0 0 1 1 1 2 1 1 1 0 0 0 2 1 0 1 1 0 0 0 0 0 0 0 0 0 0 0 0 0 0 0 0 1 2 0 0 1 1 0 0 0 0 2 0 0 0 0 1 0 0 0 0 2 1 0 0 0 2 1 1 0 1 2 0 2 0 0 0 0 2 2 2 1 1 0 1 0 1 0 0 0 2 2 0 0 0 1 0 1 1 1 1 0 0 0 0 0 0 1 0 0 0 0 0 0 0 0 0 0 1 1 1 1 2 0 0 0 0 0 0 0 0 1 0 0 0 0 0 0 2 1 1 1 1 1 0 1 0 0 2 0 0 0 0 0 0 0 0 0 0 0 0 0 1 0 1 0 1 0 0 0 0 0 1 2 0 0 0 2 0 0 0 1 2 0 1 0 0 0 1 1 0 0 0 2 2 1 1 1 1 1 1 0 2 1 1 1 1 2 2 2 0 1 1 0 1 0 2 0 2 1 0 1 0 0 2 2 0 0 0 1 2 2 2 2 2 2 2 1 1 0 1 1 0 0 1 0 0 2 1 0 2 0 0 0 0 1 1 0 0 0 0 1 0 0 0 2 0 0 2 0 0 0 0 2 2 0 2 0 0 1 0 0 0 0 0 1 0 0 1 2 2 0 2 1 1 1 1 0 0 0 2 0 2 0 0 0 0 1 0 1 1 1 2 0 0 0 1 1 0 2 1 0 2 0 2 0 2 0 0 1 2 2 1 2 1 0 2 1 0 2 0 0 1 0 0 1 0 0 1 0 1 0 0 2 0 0 0 2 2 1 0 1 1 0 1 2 0 1 1 1 0 1 0 0 0 2 0 2 0 1 1 1 1 1 1 0 0 0 0 0 1 0 0 1 0 0 1 0 0 0 0 0 0 0 0 0 0 0 0 0 0 0 0 0 0 1 1
172 1 0 2 0 0 1 2 0 2 2 0 0 1 0 0 0 0 0 0 0 2 0 2 2 0 2 0 2 1 2 0 1 1 0 1 1 1 1 0 0 0 0 0 1 0 0 0 0 0 0 0 2 2 0 0 1 0 1 0 2 1 0 0 0 0 0 1 0 0 0 0 2 2 2 2 2 0 0 1 0 0 0 2 2 0 2 1 1 2 1 1 0 2 1 1 1 1 0 2 1 0 0 2 2 0 2 2 0 2 2 2 1 1 1 1 1 0 1 1 1 1 2 1 0 1 1 0 0 0 1 1 0 0 0 0 0 0 0 0 0 0 0 0 1 0 1 0 0 2 0 2 1 0 0 0 0 1 1 0 0 1 0 2 0 1 0 1 0 0 0 1 0 1 1 1 2 2 1 0 0 0 0 2 1 1 2 2 0 1 0 2 0 2 2 2 0 0 0 1 1 1 0 2 2 0 0 1 2 0 2 0 2 0 2 2 0 2 1 1 0 0 2 0 0 1 1 0 0 1 1 1 0 0 0 0 0 1 0 0 0 0 2 2 2 2 0 0 1 1 0 0 0 0 0 1 0 2 0 0 0 0 0 0 0 0 0 0 1 0 1 2 1 1 0 0 0 2 1 0 2 0 1 2 1 0 2 1 0 2 0 0 0 2 2 0 2 1 1 0 1 0 1 1 0 0 0 0 1 1 0 0 1 0 1 0 2 1 0 0 0 1 2 2 0 0 0 0 1 2 2 0 1 0 0 0 0 0 1 0 0 0 2 0 0 1 1 0 0 2 2 0 0 2 0 0 0 1 0 0 0 0 2 1 2 0 1 0 1 0 0 2 1 2 0 1 0 0 1 1 0 0 0 1 1 1 0 0 0 0 0 0 1 0 1 0 0 1 1 1 0 1 0 2 2 0 0 0 0 0 0 0 0 1 0 1 0 0 0 0 0 0 0 1 1 2 1 1 0 0 1 0 0 2 1 1 1 1 0 0 2 0 2 0 0 1 2 1 2 0 0 0 0 2 2 0 0 1 1 2 0 2 0 1 0 1 1 1 1 1 2 2 1 2 0 0 0 0 0 0 0 2 0 0 0 0 0 1 1 1 0 1 0 0 0 0 0 0 0 2 0 2 1 1 1 1 1 1 1 1 0 0 0 0 1 1 2 0 1 2 2 2 2 2 1 2 0 0 0 2 0 2 0 0 0 0 2 0 1 2 1 1 0 0 0 1 0 1 1 0 1 1 1 0 0 0 1 1 1 0 0 1 2 0 0 1 1 0 1 0 1 1 1 0 1 2 2 0 0 2 0 0 1 0 0 0 0 2 1 2 0 1 0 0 0 0 0 0 0 0 0 2 0 0 0 0 0 0 1 1 1 0 0 2 1 2 1 0 0 0 0 0 0 0 0 2 2 2 0 0 0 1 1 0 0 0 2 0 0 0 1 1 2 2 2 0 1 2 0 0 0 2 1 0 0 2 2 0 0 0 0 0 1 1 1 1 0 2 0 0 0 0 0 0 1 2 2 0 1 0 0 1 2 0 2 2 2 1 0 1 0 0 0 2 1 1 0 0 2 2 0 2 1 0 1 0 1 1 1 0 1 1 0 0 0 0 0 0 1 0 0 0 0 2 2 2 1 0 0 0 0 0 1 2 1 1 0 1 0 1 0 0 0 0 1 0 0 1 0 0 0 0 1 1 1 1 0 2 2 1 1 1 2 0 0 2 2 2 0 1 0 0 2 0 0 0 0 0 0 0 1 2 1 1 1 1 0 2 1 1 1 1 2 2 0 0 0 1 0 0 0 1 1 1 1 1 1 0 0 2 2 2 0 0 1 0 0 2 2 2 2 2 1 1 0 1 1 1 1 2 0 2 2 1 0 2 0 0 0 0 0 0 1 0 0 1 1 0 0 0 2 0 1 2 0 0 0 0 0 0 1 2 0 0 0 1 1 0 1 0 1 0 1 1 1 2 0 1 0 2 2 0 1 1 0 1 0 1 0 0 0 0 1 0 2 2 2 2 1 0 0 1 1 0 1 1 0 1 0 2 0 1 0 0 2 0 0 0 2 0 0 2 1 2 0 0 1 1 0 0 0 0 0 1 0 0 0 1 1 1 0 0 2 1 0 1 0 0 0 0 2 0 1 1 1 0 1 1 0 1 2 0 1 0 1 1 1 0 2 1 0 1 0 0 1 1 1 1 2 1 2 1 0 0 0 0 0 0 0 0 0 1 1 1 1 0 1 0 0 0 0 1
173 1 0 0 0 0 1 2 0 2 1 1 1 2 2 0 0 1 1 0 0 1 0 1 1 0 2 1 1 0 1 0 1 1 2 1 1 1 0 0 0 0 0 1 2 0 0 0 0 0 0 0 0 1 1 1 1 0 0 0 1 0 0 1 0 0 0 0 0 1 1 1 2 2 1 2 2 0 0 1 1 0 0 1 1 1 0 1 1 2 0 1 2 2 0 2 0 1 0 2 0 1 1 0 2 1 2 2 0 2 1 1 1 1 1 1 1 1 1 1 1 0 1 2 1 0 1 2 1 2 1 1 0 0 0 0 0 0 0 0 0 0 0 0 0 0 0 0 0 1 1 1 0 0 0 0 0 1 0 0 1 0 0 1 1 1 0 0 2 0 0 2 2 1 1 0 2 0 0 1 0 2 0 1 0 0 1 2 0 2 0 2 2 0 2 2 2 0 0 0 0 0 0 1 1 0 0 0 2 0 1 0 2 0 2 2 0 1 0 1 0 1 2 0 0 1 1 0 0 2 0 0 1 1 1 1 0 2 0 0 0 0 2 2 2 2 1 0 1 1 0 0 0 0 0 2 2 1 0 0 0 0 0 0 0 0 0 1 2 1 0 1 0 0 0 0 0 2 2 0 0 0 0 2 2 1 0 2 0 2 0 0 0 2 2 0 2 1 1 1 1 0 1 1 0 1 1 0 1 1 0 0 1 0 2 0 2 0 0 0 0 2 1 1 2 0 0 1 1 2 2 1 0 0 0 0 0 2 0 0 0 0 1 1 0 1 0 0 2 1 1 0 0 2 0 0 0 0 1 1 1 1 2 0 2 0 0 2 2 0 0 2 0 2 0 1 0 0 1 1 1 1 0 1 2 1 0 0 0 0 0 1 0 0 1 0 0 0 1 1 0 1 0 2 2 1 0 0 0 0 1 0 0 2 0 0 0 1 0 0 0 1 0 0 0 2 0 0 1 0 0 1 0 2 1 1 0 0 0 0 2 0 2 0 0 0 0 2 2 0 0 1 0 2 1 0 0 1 2 0 1 1 0 0 0 0 1 2 2 0 1 1 2 0 0 1 0 1 1 0 1 2 2 2 0 1 1 0 1 0 1 1 1 2 1 0 1 1 1 2 0 2 2 2 2 0 2 0 0 0 0 2 1 0 1 0 0 1 0 2 2 2 2 2 1 2 0 1 1 1 1 0 0 0 0 0 0 0 1 1 2 2 0 1 0 2 1 0 2 0 1 1 1 0 1 1 0 1 1 0 0 0 0 2 2 0 2 2 1 0 0 0 1 0 1 0 0 1 0 1 0 0 1 0 0 0 0 2 1 2 1 1 0 0 1 0 0 1 1 1 1 1 1 0 0 2 1 0 2 1 0 0 1 1 1 1 1 1 1 0 0 0 0 0 0 2 2 2 0 0 1 1 0 0 0 0 2 0 2 0 0 1 1 1 2 0 1 0 1 1 0 2 2 0 0 2 2 0 1 0 0 0 1 0 0 0 0 1 0 1 1 0 0 1 1 1 2 0 1 0 0 2 1 0 1 1 1 0 1 1 0 1 0 1 1 0 0 1 1 1 0 1 0 1 1 0 2 2 0 0 0 0 0 0 0 0 0 1 1 1 0 0 0 2 2 0 2 1 0 0 2 0 0 2 1 0 2 0 0 0 0 0 1 1 1 0 0 1 0 0 0 0 0 0 1 2 0 0 2 0 0 0 2 0 0 0 1 0 0 2 0 0 2 1 0 0 0 1 0 1 0 1 1 1 1 1 0 1 0 2 0 2 1 2 1 1 0 1 0 1 0 2 0 2 0 0 1 0 0 0 0 0 2 2 0 2 2 2 2 2 2 2 1 0 0 0 0 2 0 2 0 2 2 0 0 1 0 0 0 0 0 0 0 0 0 0 0 0 0 0 0 0 0 2 0 0 0 0 0 0 2 2 0 1 1 0 1 0 1 0 0 0 0 1 1 2 0 2 0 0 0 0 0 0 0 0 1 0 0 0 0 0 0 1 1 0 0 2 0 0 0 2 2 0 0 0 1 1 0 2 1 1 0 0 1 1 2 0 2 0 0 2 2 1 2 0 1 1 1 0 1 1 0 1 0 0 0 1 1 0 0 0 2 1 1 2 1 1 0 0 2 0 1 1 0 0 1 1 1 0 1 0 1 0 2 0 0 2 2 0 0 0 0 0 0 1 0 1 2 0 1 1 0 1 1 0 1 0 1 0 0 1 0 1 0 1 0 0 0 0 0 0
174 0 0 0 0 0 0 2 0 2 1 0 1 2 1 1 0 1 1 1 1 1 0 2 2 0 0 0 1 1 0 0 0 2 0 2 0 2 0 2 2 0 0 1 2 1 0 0 0 0 0 0 0 1 0 0 0 0 0 0 1 0 0 1 0 0 0 0 0 1 2 0 2 2 1 2 1 0 2 0 1 0 1 1 2 0 0 0 0 2 0 1 2 1 1 2 1 1 0 2 0 0 0 1 1 1 1 1 1 1 0 1 0 0 0 0 0 0 0 2 2 0 2 1 0 0 1 1 0 2 2 2 0 0 0 0 0 1 1 0 2 0 1 0 1 0 0 0 0 0 0 0 0 0 0 0 1 1 1 0 0 1 0 2 1 2 1 0 1 0 0 2 1 1 2 1 2 0 1 1 0 2 0 2 2 2 1 1 0 0 0 1 0 0 2 1 1 0 0 1 0 1 0 2 2 0 0 1 0 0 1 0 1 0 2 2 1 1 0 1 1 1 1 1 1 0 2 1 0 1 1 0 0 0 0 0 0 0 1 1 0 0 2 1 1 1 0 0 1 0 0 0 0 0 0 2 1 0 0 0 0 0 0 0 1 0 1 0 0 0 0 2 1 1 0 0 1 2 1 0 1 1 0 1 0 0 0 2 0 2 0 2 0 1 2 0 2 1 0 0 0 0 2 0 2 0 1 0 1 1 0 0 2 1 2 0 2 1 1 1 0 0 1 2 1 0 0 1 1 1 1 1 0 0 0 0 0 1 2 2 0 2 0 0 0 0 1 0 2 0 1 1 0 2 0 1 1 0 0 2 0 0 2 0 2 1 0 2 2 0 0 1 0 1 0 0 0 1 0 2 0 0 0 0 2 1 0 0 0 1 0 0 2 0 2 2 0 1 0 0 0 0 0 2 2 2 0 0 0 0 0 0 0 0 1 0 1 0 0 0 0 1 0 1 1 2 1 1 2 1 1 0 0 2 1 1 0 0 0 0 2 0 2 0 0 0 1 0 2 0 0 0 0 2 0 0 0 1 1 0 1 2 1 0 0 0 0 2 2 0 1 0 0 2 1 0 0 0 0 0 1 1 1 1 0 0 0 1 1 0 1 2 0 1 0 0 0 1 1 2 0 2 1 1 1 1 1 1 0 1 0 1 0 0 1 0 0 0 0 1 2 2 2 2 0 2 0 1 1 1 1 0 0 1 0 1 0 1 1 0 2 1 0 0 0 2 1 2 0 0 1 1 0 0 1 2 0 1 1 1 1 0 1 1 1 0 1 0 1 0 0 0 0 0 0 2 2 1 0 2 0 0 0 0 0 0 0 1 1 1 0 0 0 0 1 0 0 1 1 1 1 1 0 0 1 1 0 0 1 1 2 0 0 0 0 0 0 0 0 0 0 0 0 0 0 0 0 1 0 0 0 1 0 0 0 0 2 1 0 0 0 1 0 1 1 1 2 1 1 0 0 2 0 2 1 2 2 0 2 0 0 0 1 0 1 1 0 1 1 0 0 1 1 0 0 1 2 0 1 0 1 1 2 2 2 2 2 0 1 2 0 0 1 1 0 1 0 0 1 1 0 0 0 1 2 0 0 1 1 0 1 1 1 1 0 1 0 0 0 0 0 0 0 2 1 1 1 2 1 0 2 0 0 2 0 0 0 1 1 2 1 1 0 0 1 0 1 0 1 1 1 1 1 0 0 0 0 0 1 0 0 0 2 0 0 1 2 2 0 2 0 0 2 0 0 1 0 0 2 2 0 0 0 1 0 1 1 1 0 2 0 2 2 2 2 0 2 0 0 1 0 2 1 2 1 0 2 1 0 1 1 0 2 2 0 2 2 2 0 1 0 0 0 1 1 2 1 2 0 2 0 2 2 0 0 1 0 2 2 1 1 1 1 0 0 1 1 0 0 0 2 0 1 1 1 0 1 1 0 0 0 2 0 0 0 0 2 0 1 0 1 0 1 0 0 1 0 0 1 1 1 0 0 0 0 0 0 2 1 0 1 0 0 0 1 1 1 2 0 1 0 0 2 0 0 1 1 2 0 2 0 1 0 0 1 2 2 1 2 2 0 2 2 2 2 0 0 1 0 1 1 0 0 1 1 0 0 1 1 1 1 1 2 0 1 1 0 0 0 0 2 0 1 0 1 0 2 2 0 2 2 0 2 0 0 1 0 0 2 0 0 0 0 0 0 0 1 0 2 0 0 0 0 2 0 0 0 0 1 0 0 0 1 0 0 0 1 0 0 0 2 1
175 0 0 2 0 0 1 2 1 2 2 0 0 0 0 0 0 1 1 1 1 1 0 2 2 0 0 0 2 0 1 0 1 1 0 0 2 2 1 1 1 0 0 0 1 1 1 0 0 0 0 1 1 1 1 1 0 1 1 0 1 2 0 2 1 1 1 1 0 0 0 0 2 2 1 2 2 0 0 0 0 0 0 0 0 0 0 1 1 2 1 1 0 0 0 2 0 1 0 1 1 0 0 0 2 2 2 1 1 1 0 1 1 1 1 1 1 0 2 1 1 0 1 2 1 0 1 0 0 0 0 0 1 0 0 0 0 0 0 0 1 0 0 0 2 0 1 0 0 1 1 1 0 0 0 0 1 1 1 0 0 1 0 2 1 1 0 0 0 0 0 0 2 1 1 1 1 0 1 1 0 0 0 2 1 1 2 0 0 0 1 2 0 0 0 0 1 1 0 2 2 2 0 2 1 1 1 0 0 0 1 0 1 1 2 2 0 0 1 0 0 0 2 0 0 1 1 1 1 0 0 0 1 1 0 0 0 1 0 1 0 0 2 2 2 2 0 0 2 0 0 0 0 1 0 1 0 1 0 1 0 1 0 0 0 0 0 0 2 2 0 2 2 2 0 0 1 2 2 0 0 0 0 1 1 1 0 2 0 2 0 0 0 1 2 0 2 1 0 0 0 0 1 1 0 0 0 0 0 0 1 0 1 0 2 0 1 0 0 0 0 2 1 0 1 0 0 1 0 2 1 1 0 0 0 0 1 2 0 1 0 1 1 0 0 0 0 1 1 1 1 0 0 0 0 0 0 0 1 0 1 1 2 1 2 0 0 0 2 2 2 0 0 2 0 0 0 1 0 2 0 1 0 0 2 0 0 0 0 1 0 0 0 1 2 0 0 0 0 1 0 1 0 2 1 1 0 1 0 0 0 0 0 1 0 0 0 0 0 0 1 0 0 2 0 0 0 1 1 0 1 0 0 2 1 1 0 1 0 0 2 1 2 0 1 1 1 1 2 0 0 0 0 2 2 1 1 1 0 0 2 0 0 0 0 0 0 2 2 0 0 0 2 2 2 0 1 0 0 1 0 2 1 1 1 1 0 0 2 1 0 2 0 1 1 0 1 2 2 1 1 1 0 0 0 2 1 0 1 1 1 0 0 0 0 0 0 1 0 2 2 2 2 2 2 2 0 0 0 2 0 0 0 2 0 0 1 1 1 0 1 1 0 2 1 1 1 1 2 1 0 1 0 0 1 1 1 0 1 0 0 0 0 2 2 0 2 1 1 0 1 1 0 0 0 0 0 2 0 2 0 0 2 0 1 1 1 0 0 0 0 2 0 0 0 0 0 0 0 1 0 2 0 1 0 2 1 0 2 2 1 0 0 2 0 0 0 1 1 0 0 0 1 1 1 0 1 1 0 0 0 2 0 0 0 0 2 0 0 0 2 0 0 1 2 2 2 1 2 0 1 2 0 1 0 2 2 0 2 0 0 0 2 1 1 1 0 2 0 0 0 0 0 0 0 2 2 0 0 0 0 1 2 1 1 2 1 1 0 0 0 1 0 0 1 1 0 0 1 1 0 1 0 0 1 0 1 2 0 0 1 1 0 0 0 0 0 2 2 2 0 0 0 2 1 2 0 0 0 0 1 0 0 2 0 0 0 0 0 0 0 0 0 0 0 1 0 0 0 0 0 0 1 1 1 0 0 0 2 1 0 1 2 0 0 1 2 2 0 2 0 0 2 0 0 0 0 0 2 2 2 2 0 0 0 0 1 2 2 2 0 0 1 2 1 1 0 0 0 1 0 2 1 2 1 0 0 0 1 1 2 0 0 0 0 0 1 1 0 1 0 0 0 1 0 2 2 1 0 2 0 1 2 0 0 0 1 0 0 0 0 0 0 0 0 0 1 1 0 0 1 0 1 2 0 0 0 0 0 0 0 1 0 0 0 0 0 0 1 0 0 0 0 0 2 2 1 2 0 0 0 1 0 0 0 2 0 1 0 0 1 0 1 0 2 2 2 2 0 0 0 1 1 0 2 2 0 0 0 2 0 0 0 0 0 2 2 1 2 0 0 2 2 0 1 0 0 0 1 0 1 0 0 2 0 0 0 2 2 0 0 0 2 2 2 1 1 1 0 1 2 0 2 0 0 0 0 0 0 1 1 1 0 0 1 0 2 0 1 1 0 0 0 0 1 1 0 0 1 0 0 1 0 0 0 0 0 1 0 1 0 0 0 1 0 0 0 0 0 0 1 2
176 1 0 2 0 0 2 1 0 1 1 1 1 1 0 1 0 0 0 1 1 1 0 2 2 0 1 0 2 0 2 1 0 0 0 0 2 1 0 2 2 0 0 1 1 0 0 0 0 0 0 0 0 1 0 0 0 0 0 0 1 0 0 0 0 0 0 0 0 1 1 1 1 1 0 1 1 0 0 0 1 0 0 0 0 0 0 0 0 2 0 0 0 2 1 2 1 1 0 2 1 0 0 1 2 1 2 1 1 1 0 0 0 2 0 2 2 1 2 1 1 0 2 0 0 1 0 1 1 2 0 0 0 0 0 0 0 1 0 0 1 0 0 0 1 0 1 0 0 0 0 1 0 0 0 0 0 0 2 0 0 1 0 2 1 1 0 1 1 0 0 2 1 1 1 0 1 1 0 0 0 0 0 2 1 1 2 0 0 0 1 1 0 1 2 1 1 0 0 0 0 0 0 0 0 0 0 0 2 0 1 0 1 1 0 2 0 0 0 2 0 0 2 0 1 1 0 1 0 1 0 0 1 1 0 0 0 1 1 1 0 0 2 1 2 2 1 0 1 1 1 1 1 0 1 1 1 2 0 1 0 1 0 0 0 0 1 0 2 0 1 0 0 0 0 0 0 2 0 0 0 0 0 1 2 1 0 2 0 2 0 0 0 2 2 1 2 0 0 0 0 0 2 0 0 2 1 0 0 0 0 1 2 0 2 0 0 0 0 0 1 2 1 1 0 0 1 2 1 0 1 1 1 1 0 0 1 1 1 0 0 0 1 0 0 0 0 0 0 0 0 0 0 1 0 1 1 2 1 0 1 1 1 0 1 0 0 2 2 0 0 2 2 1 2 0 0 1 1 1 1 1 0 0 2 1 0 0 0 1 0 1 1 0 2 2 1 2 0 0 0 0 0 2 2 0 0 2 0 0 1 0 0 0 1 0 1 0 0 0 0 0 1 1 1 1 1 1 0 0 0 0 0 2 1 1 0 1 1 0 1 1 1 1 0 2 1 1 1 0 0 1 0 2 1 1 0 0 1 1 1 2 2 0 1 2 0 2 2 0 1 0 1 2 2 0 1 1 1 1 1 1 1 1 1 0 0 0 0 2 0 1 0 2 0 0 0 1 1 2 0 2 1 1 1 1 2 1 1 1 0 1 1 1 0 0 0 0 0 2 2 2 2 2 0 2 0 1 1 1 1 0 1 0 0 0 0 0 2 2 1 1 0 2 2 1 2 1 1 1 0 1 1 0 2 0 1 1 2 0 0 0 1 1 1 0 1 1 2 1 1 1 1 0 1 1 1 1 0 1 1 0 2 0 0 0 0 1 0 1 0 1 1 0 2 0 0 0 0 0 0 2 1 0 1 2 1 1 1 1 0 0 0 0 0 0 0 0 0 0 0 0 0 0 0 2 2 1 0 0 1 1 0 0 0 1 2 1 0 0 0 1 0 2 2 1 1 2 0 0 0 2 0 2 0 2 0 0 0 0 0 0 0 1 2 2 0 2 0 1 0 0 0 0 0 1 1 0 1 0 0 1 2 0 2 2 0 0 1 2 0 0 0 0 0 0 0 0 1 2 1 1 0 0 1 0 1 1 1 0 0 0 0 1 0 1 0 1 1 1 0 0 1 2 1 2 0 0 0 0 1 0 0 2 1 0 1 1 0 1 0 0 0 0 1 1 1 1 0 0 0 0 0 0 0 2 1 0 1 0 0 0 2 0 0 0 1 1 1 1 0 0 2 0 2 0 0 0 2 2 1 1 0 0 1 0 1 2 1 2 0 1 2 2 1 0 0 1 0 1 0 2 0 1 0 0 2 0 0 0 1 1 0 0 2 2 2 2 2 2 2 2 1 0 0 1 1 1 0 2 1 2 1 1 0 2 0 0 0 1 0 1 0 0 0 0 0 0 1 0 2 0 0 2 0 0 0 0 0 0 0 2 0 2 0 0 1 0 2 0 0 0 1 0 2 2 0 1 1 1 2 0 0 0 0 2 0 2 0 1 0 0 0 0 2 2 2 1 0 2 1 0 0 0 1 0 0 1 0 2 0 0 0 0 1 1 2 0 0 0 0 0 2 0 0 0 0 2 0 1 0 0 0 1 0 0 0 2 2 0 0 0 1 2 1 0 1 0 0 0 2 0 0 2 1 0 2 1 0 1 1 0 1 0 2 0 1 0 0 0 0 0 0 0 0 1 0 0 1 0 0 1 0 2 0 1 1 1 0 1 0 0 0 0 0 0 0 0 0 0 0 2
177 0 0 2 0 0 0 1 0 0 0 1 0 1 0 0 0 0 0 1 1 0 0 2 2 0 0 0 2 1 1 1 1 1 0 1 1 2 0 2 2 1 0 0 1 0 0 0 0 0 0 0 0 1 1 1 0 0 0 1 0 1 0 1 1 1 1 2 0 0 0 1 2 2 2 2 2 0 1 0 2 0 0 1 1 0 0 0 0 1 0 1 2 0 0 0 0 0 0 1 0 0 0 1 2 1 2 1 1 1 0 1 1 1 1 1 1 0 1 0 0 1 1 1 1 1 0 1 1 1 0 0 0 0 0 0 0 0 0 0 0 0 1 1 0 0 0 0 0 0 0 0 0 0 0 0 0 1 1 0 1 1 0 1 1 1 0 1 0 0 0 1 0 0 1 1 0 0 1 1 0 1 1 1 1 0 1 1 0 0 1 2 0 2 2 1 2 0 0 1 0 1 0 1 1 2 1 0 1 0 0 0 1 0 1 2 0 1 1 2 0 0 2 0 1 0 1 0 0 1 1 0 1 1 1 1 0 2 0 0 0 0 2 1 2 2 1 0 0 0 0 0 0 0 0 1 0 0 0 0 0 0 0 0 0 0 0 0 2 1 0 1 0 0 0 0 1 1 2 0 0 0 0 2 2 0 0 2 0 2 0 0 0 2 2 0 2 0 0 0 0 0 2 0 0 0 2 0 1 1 0 1 2 2 2 0 1 0 1 1 0 1 2 1 1 0 0 0 0 1 2 1 0 0 0 0 0 2 0 0 0 2 1 0 1 1 0 0 1 1 1 0 0 0 0 0 0 1 1 1 1 1 1 0 1 1 1 1 1 1 1 1 2 1 0 0 0 0 0 2 1 0 1 1 1 0 0 1 1 0 0 0 1 0 2 2 2 1 0 0 0 0 0 2 1 1 0 1 0 0 1 0 0 1 1 0 1 0 0 0 0 1 0 2 0 2 0 1 1 0 1 0 0 1 1 1 0 0 0 0 1 1 2 0 1 1 1 1 1 0 0 0 0 2 2 2 0 1 2 0 1 1 1 1 0 1 0 2 2 0 0 0 2 0 0 0 1 0 0 2 2 2 1 1 0 0 0 0 2 1 0 2 0 2 0 0 0 1 1 1 1 1 1 1 1 1 1 2 1 1 0 1 0 1 0 0 0 1 0 2 2 2 2 1 0 1 1 0 0 2 0 1 0 0 0 0 1 0 0 0 1 1 0 1 1 0 1 1 1 0 0 0 2 0 1 1 1 1 1 0 0 0 0 2 2 0 2 1 1 0 0 1 0 0 0 0 1 1 1 2 0 0 1 0 0 0 0 1 1 1 0 0 1 0 0 0 0 1 1 1 1 0 1 1 0 2 1 0 2 2 0 0 1 2 1 1 1 1 1 0 0 0 0 0 0 1 1 0 0 0 2 0 1 0 0 1 2 0 0 0 1 0 0 0 0 0 2 0 1 0 0 2 2 0 0 1 1 1 0 0 0 0 1 0 0 0 0 1 1 0 0 0 0 0 1 2 2 0 0 0 1 0 2 1 1 2 0 0 0 1 0 0 0 1 1 0 0 0 2 2 0 2 1 0 1 1 2 2 0 0 1 1 0 0 0 0 1 2 2 2 0 0 0 2 2 0 2 0 0 0 1 0 0 2 0 0 0 1 0 1 0 0 0 0 0 0 0 0 0 0 0 0 1 0 0 2 0 0 1 0 0 0 2 0 0 0 2 1 0 2 0 0 1 0 0 1 0 1 1 2 0 0 1 1 1 1 0 2 1 2 0 1 1 2 2 1 0 1 0 2 0 2 0 2 0 0 0 0 0 2 2 1 0 0 2 2 1 2 1 1 1 1 2 0 0 0 0 1 1 2 0 1 2 0 0 1 0 0 0 0 0 0 0 0 0 0 1 0 0 0 1 0 1 1 0 0 0 0 2 2 0 2 0 0 0 0 1 0 2 0 0 0 1 0 2 2 0 0 0 1 2 0 0 0 0 0 0 2 0 0 0 0 1 0 1 1 1 0 1 1 1 0 2 0 1 1 1 2 0 1 1 1 0 0 1 1 1 0 1 1 0 2 1 1 2 0 1 1 1 0 2 0 1 2 0 1 0 0 0 0 1 1 2 2 2 2 0 2 1 0 2 0 0 2 2 0 2 0 0 0 2 0 1 0 0 1 1 0 2 1 0 0 0 0 0 0 1 1 1 0 1 2 0 2 0 0 0 0 0 0 0 0 0 0 0 1 1 1 1 1 0 0
178 1 0 2 0 0 1 1 1 2 2 1 0 0 0 0 0 0 0 0 0 0 0 2 2 0 2 0 1 1 2 1 2 1 0 0 2 2 1 0 0 0 1 1 1 1 0 0 0 1 1 1 1 2 0 0 0 0 0 0 1 1 0 2 0 0 0 1 0 0 0 1 2 2 1 2 1 0 2 0 0 0 1 0 1 0 0 1 1 2 0 1 0 1 1 2 1 2 0 2 2 0 0 1 2 0 2 1 0 2 0 0 1 1 2 2 2 0 0 2 2 0 2 1 0 1 1 0 0 0 0 0 0 0 0 0 0 0 0 0 1 0 1 0 1 0 1 0 0 1 0 1 0 0 0 0 0 0 1 0 2 0 0 2 0 1 0 1 1 1 0 1 1 1 0 1 2 1 1 1 0 1 1 2 2 1 2 1 0 0 0 1 1 1 2 2 2 0 0 0 0 0 1 1 1 1 1 2 0 0 1 0 0 1 0 2 0 0 1 1 0 0 2 0 0 0 0 0 0 1 0 1 1 1 1 1 0 1 0 1 1 0 2 1 1 1 0 0 1 0 0 0 0 1 0 0 0 0 0 0 0 0 0 0 1 0 1 0 1 0 0 1 0 0 0 0 0 2 2 0 0 0 1 1 1 1 1 1 0 2 0 0 0 1 2 1 1 0 0 0 0 0 2 0 0 0 1 0 0 0 0 1 2 0 2 0 2 1 1 1 0 0 1 2 1 0 0 1 1 0 2 2 1 1 0 0 0 1 1 0 0 0 1 0 0 0 1 0 1 0 0 0 1 2 1 2 2 1 1 0 1 1 1 0 1 0 0 0 1 0 0 2 0 2 0 0 0 0 1 1 1 0 0 0 2 1 0 0 0 0 0 0 1 0 2 0 0 1 1 1 0 2 0 2 2 0 1 2 0 0 1 0 1 0 1 0 1 1 0 0 0 2 1 1 1 2 1 0 1 1 0 2 0 2 0 0 1 0 2 0 1 0 1 1 0 1 2 2 2 0 0 0 0 2 0 0 0 1 0 0 1 1 2 0 1 1 0 2 2 0 0 0 0 1 1 0 2 1 1 1 1 1 0 0 0 1 0 0 0 1 1 1 1 1 1 0 0 1 1 2 0 2 1 1 1 1 1 0 0 1 0 1 2 0 1 0 0 1 0 1 1 2 1 1 0 1 1 0 0 2 0 0 0 0 0 0 1 0 1 1 0 0 0 1 0 2 0 0 2 0 1 1 0 1 1 0 0 1 1 0 0 0 0 0 0 1 1 2 0 0 0 0 0 0 0 1 1 1 1 2 0 0 1 0 0 0 0 1 0 1 0 0 2 0 0 0 0 0 0 0 0 2 0 0 0 2 1 0 2 2 0 0 0 1 0 1 1 1 1 0 0 0 1 1 1 0 1 0 0 0 0 0 1 0 0 1 2 2 0 1 0 0 0 1 2 2 2 1 0 0 0 1 1 1 0 1 1 0 1 0 0 0 2 0 0 0 0 0 0 2 2 0 1 0 0 2 1 0 0 0 0 0 1 0 2 2 2 1 0 1 0 0 0 0 1 0 0 0 1 2 1 1 0 1 1 0 2 0 0 1 1 1 0 0 0 0 0 1 1 1 0 0 0 2 0 1 2 1 1 0 1 1 0 2 1 0 1 0 1 1 1 1 1 1 1 0 0 1 1 1 0 1 0 0 0 1 2 1 2 1 1 0 2 0 1 0 2 1 0 2 0 0 1 2 2 0 0 0 0 0 0 2 0 0 0 0 1 1 0 1 0 1 1 2 2 1 0 0 0 0 0 2 0 2 0 0 2 0 0 0 1 1 2 2 0 2 2 2 1 1 1 1 1 1 0 1 0 2 0 2 1 2 1 0 0 1 0 1 1 0 1 0 0 0 0 0 0 0 0 0 2 0 1 1 1 0 1 0 0 0 0 1 0 0 0 0 0 0 2 0 0 0 1 0 2 1 0 2 1 1 1 0 0 0 0 0 0 2 1 0 1 0 0 0 2 2 2 2 0 0 0 2 1 0 1 1 1 1 1 1 0 0 0 0 0 2 2 1 2 1 0 2 2 1 2 0 1 0 1 0 2 0 0 2 0 0 0 1 1 0 0 0 2 2 2 2 0 0 0 0 2 0 0 2 0 0 2 1 0 2 1 1 0 0 1 0 1 0 2 1 0 0 0 0 0 1 0 1 2 0 1 2 0 0 0 0 0 1 0 1 0 0 0 0 0 1 1 0 0 0 1 1
179 1 0 2 0 0 2 2 1 2 2 0 0 0 0 0 0 1 0 1 1 2 1 2 2 0 2 1 2 1 2 0 0 1 0 1 1 2 0 2 1 1 0 2 2 2 1 0 0 1 1 2 0 0 2 1 0 0 0 1 0 0 0 2 0 0 0 1 0 0 0 0 2 2 1 2 2 0 2 0 2 0 0 1 1 0 0 1 1 2 0 1 0 2 0 1 0 0 0 1 1 0 0 2 2 0 2 2 0 2 0 0 0 0 0 0 0 0 2 0 0 0 2 1 0 0 1 1 1 1 1 1 0 0 0 0 1 0 0 0 0 0 1 0 1 0 0 0 0 0 0 0 0 0 1 0 0 2 0 0 0 1 1 2 1 2 0 0 1 0 0 1 0 1 1 0 1 0 1 1 0 1 0 2 2 2 2 1 0 1 0 1 0 2 2 2 2 0 0 0 0 0 1 0 0 1 1 1 1 0 2 0 2 0 2 2 1 2 2 1 0 0 1 0 0 1 2 1 1 0 1 0 0 0 0 0 0 2 0 0 0 1 2 2 2 2 0 0 2 0 0 0 0 2 0 0 1 2 1 0 1 1 0 0 0 0 1 1 1 0 0 2 1 1 0 0 0 1 2 0 0 0 0 2 1 0 0 1 1 2 0 2 0 2 2 0 0 0 0 0 1 0 2 0 0 0 1 1 1 1 0 2 2 0 0 0 2 0 1 1 0 1 1 0 0 0 1 0 0 1 2 0 0 0 0 0 0 1 1 1 1 1 0 0 0 1 0 0 1 2 2 0 0 2 0 1 1 0 0 1 0 0 1 0 1 1 0 1 2 1 1 1 0 2 1 1 0 0 0 2 2 0 0 0 0 0 0 0 0 1 0 0 1 0 2 0 0 0 1 0 0 0 0 2 1 0 0 0 0 0 1 0 0 1 0 1 0 1 0 0 0 2 0 2 0 2 0 1 2 1 1 0 2 0 2 0 0 1 0 0 2 1 2 0 1 1 2 2 2 0 0 0 0 2 2 2 0 1 0 1 2 0 0 0 0 0 0 2 2 0 1 1 2 1 0 0 0 0 0 1 1 2 1 1 0 1 0 0 1 0 1 0 0 1 0 0 0 2 2 0 2 2 1 1 1 0 1 2 1 1 0 0 1 0 0 1 1 0 0 1 1 2 1 1 0 1 1 1 1 1 1 0 0 1 0 1 1 0 2 2 1 1 0 1 1 1 2 2 0 0 0 0 0 0 1 0 0 1 2 0 0 0 1 0 0 1 1 0 1 0 0 0 0 0 0 0 0 2 0 2 0 0 1 0 0 0 0 0 0 0 0 1 0 0 0 0 0 0 0 1 1 2 0 1 0 2 2 0 1 1 1 0 0 0 0 0 0 1 0 0 0 0 0 1 1 1 1 1 0 0 0 1 0 0 0 0 2 2 1 0 0 1 1 1 2 1 1 2 1 0 1 0 0 2 0 2 0 1 2 0 0 0 1 2 2 2 1 0 2 0 0 0 2 0 0 2 1 0 0 0 0 0 0 0 0 0 0 0 0 1 0 1 0 0 1 0 0 1 0 2 1 1 1 2 0 1 1 2 0 1 1 1 0 0 0 0 0 1 1 1 0 0 1 2 1 2 0 0 0 0 0 0 0 2 1 1 1 0 1 1 0 0 0 0 0 0 0 1 0 0 0 0 1 0 0 0 0 0 0 0 0 0 2 0 0 1 2 2 0 2 0 0 0 1 1 0 0 0 1 1 0 1 0 0 0 2 0 1 0 1 1 2 1 1 0 0 0 1 0 0 0 0 1 2 1 0 1 2 0 0 0 0 0 0 2 2 2 2 1 2 2 2 1 1 0 1 1 2 0 2 0 2 2 0 0 1 0 0 0 0 0 0 0 0 0 0 0 1 0 0 2 0 1 2 0 0 0 1 0 0 0 2 0 0 0 1 1 0 1 0 0 0 0 0 1 2 0 2 0 1 0 1 0 1 0 2 0 1 0 1 0 0 0 0 2 2 2 2 0 1 0 1 0 0 2 2 0 2 0 1 0 1 0 0 1 1 2 0 1 0 0 1 2 2 1 0 0 1 0 0 0 0 1 1 0 1 1 1 1 0 0 0 1 1 1 1 1 1 0 0 2 0 0 1 0 0 1 1 0 1 1 0 0 0 1 0 0 0 1 1 0 0 0 0 0 0 0 0 2 0 0 0 0 1 0 0 0 0 0 0 0 0 1 0 0 1 0 0 0 0 0 1
180 0 0 0 0 0 0 1 0 1 1 1 2 2 2 0 0 0 0 1 1 2 0 1 1 1 2 0 2 1 2 0 0 1 1 1 2 0 0 1 1 0 0 2 2 1 1 0 0 0 0 1 1 1 1 1 1 0 0 0 1 0 2 0 0 0 0 1 1 1 0 2 1 1 1 1 1 0 0 0 1 0 0 1 1 0 0 1 1 2 0 0 1 1 0 0 0 2 1 2 0 0 0 0 1 2 1 2 0 2 1 1 0 1 0 1 1 0 1 1 1 0 2 0 0 1 0 1 1 1 0 0 0 0 0 0 0 0 0 0 2 0 0 0 2 0 1 0 0 1 1 1 0 1 1 0 0 2 2 0 0 1 0 1 1 1 0 1 0 2 2 0 2 1 2 2 1 0 2 2 0 2 0 2 1 1 2 2 0 1 1 2 0 0 0 1 2 0 1 0 0 0 0 2 1 1 1 2 1 0 0 0 1 0 1 2 1 2 2 0 1 1 2 0 0 1 1 0 0 0 0 0 0 0 0 0 0 1 1 1 0 0 2 0 1 1 1 0 2 0 0 0 0 0 0 1 0 0 0 0 0 0 0 0 0 0 0 1 2 0 0 2 0 0 0 0 0 1 1 0 1 0 0 1 2 1 1 2 0 2 0 1 1 2 1 0 0 0 0 0 0 0 1 1 0 0 1 0 1 1 0 1 1 1 1 0 1 0 1 1 1 0 1 1 1 0 1 2 1 0 1 1 0 0 0 0 0 1 1 0 1 1 2 0 1 1 0 0 1 1 1 0 0 1 0 1 1 1 0 0 0 0 0 0 0 0 0 0 0 0 0 2 0 2 1 0 0 0 1 1 0 1 0 0 2 0 0 0 0 0 0 0 1 1 2 1 1 0 1 2 0 2 0 1 1 0 2 2 0 0 1 0 0 1 0 0 0 0 0 1 0 2 0 2 0 2 0 0 1 1 0 0 0 2 2 2 0 1 0 0 1 0 2 0 0 2 1 2 2 0 0 0 0 2 1 1 0 2 1 1 1 1 0 1 0 1 1 2 2 0 1 1 1 1 0 0 2 0 0 0 0 2 0 0 0 0 0 0 2 0 0 2 0 1 0 0 1 1 1 2 0 2 2 2 1 1 1 1 1 1 0 1 0 1 1 0 0 0 0 1 1 2 2 1 0 1 1 0 0 2 0 2 0 0 0 0 1 0 2 2 0 0 0 1 1 0 1 0 2 0 2 2 0 0 0 0 0 1 1 0 0 0 1 1 1 1 2 0 0 1 0 0 0 0 0 1 1 0 0 1 0 0 1 0 1 1 1 2 1 1 1 1 1 0 1 0 0 1 1 1 1 2 1 1 0 2 1 0 1 1 0 0 1 2 1 1 1 0 0 0 0 0 0 0 0 1 1 1 0 0 0 1 0 0 0 0 2 0 0 1 0 0 0 1 1 1 2 0 2 1 0 0 1 1 0 1 1 1 2 0 0 0 2 2 2 2 0 1 1 0 0 1 0 0 0 2 2 0 1 0 0 2 1 0 1 1 0 0 0 2 0 0 0 1 2 0 0 0 1 1 0 0 0 1 2 0 1 2 0 0 1 1 0 1 0 0 0 1 1 1 0 0 0 2 0 1 2 0 0 0 0 0 0 2 0 0 0 1 1 2 1 2 0 0 0 1 0 0 0 1 0 1 0 0 0 1 0 0 2 0 0 1 2 0 0 2 2 0 1 0 1 0 1 0 1 1 0 0 1 1 0 2 0 0 0 1 1 2 1 2 0 1 0 1 1 1 0 1 0 2 0 1 1 2 1 0 0 1 1 0 1 0 0 0 2 2 2 2 1 2 1 1 0 0 0 2 1 1 0 2 0 1 1 0 0 1 0 1 1 0 1 1 2 0 0 2 2 1 0 0 2 0 1 2 0 0 1 0 0 0 0 2 0 0 0 0 1 0 1 0 0 0 0 0 1 1 0 1 1 2 2 0 0 0 0 2 0 2 0 1 0 0 1 0 2 1 2 2 0 0 0 2 2 1 2 2 0 2 0 2 0 0 0 0 0 2 2 1 2 1 0 2 1 1 1 0 0 0 1 0 0 0 0 2 0 0 0 1 2 0 0 0 2 2 2 1 0 0 0 0 1 0 1 0 1 0 1 0 0 0 2 0 0 0 1 0 2 0 2 0 0 0 0 0 0 0 0 0 1 0 0 1 0 1 0 0 0 0 0 0 0 1 0 0 0 0 0 0 0 0 0 2
181 1 0 1 0 0 1 2 1 2 2 0 1 2 1 0 0 2 0 0 0 2 1 2 2 0 0 0 1 1 2 0 2 2 0 2 0 0 0 1 1 0 0 1 1 1 2 0 0 0 0 0 0 0 2 2 0 0 0 0 0 2 0 0 0 0 0 1 0 1 1 1 2 2 0 2 2 0 1 0 0 0 1 0 1 0 0 0 0 2 0 1 0 1 1 2 1 1 0 2 1 0 0 1 1 1 2 2 0 2 1 2 0 0 0 1 1 0 2 0 0 0 2 1 0 1 0 0 0 0 0 0 0 0 0 0 0 0 0 0 0 0 0 0 0 0 0 0 0 0 0 0 0 0 0 0 1 1 1 0 1 0 0 1 1 2 0 1 1 1 1 1 0 2 0 0 2 1 0 0 0 1 0 2 1 1 1 1 0 0 1 2 0 0 1 1 1 0 0 2 2 2 0 0 0 2 2 0 1 0 2 0 1 0 2 2 0 0 0 1 0 0 2 0 0 2 2 0 0 0 0 0 0 0 0 0 0 1 0 1 0 0 2 2 2 2 0 0 2 0 0 0 0 0 1 1 0 1 0 0 1 1 0 0 0 0 1 0 1 0 2 0 0 0 1 0 0 2 0 0 1 1 0 2 1 0 0 2 0 2 0 1 0 1 2 0 2 1 0 1 0 0 2 0 0 1 0 0 1 1 0 2 1 0 2 0 2 1 0 0 0 1 1 0 2 0 0 0 0 1 2 1 1 0 0 1 1 1 1 1 0 0 0 0 0 0 0 2 2 1 1 1 0 2 0 0 1 1 0 2 0 0 1 1 1 0 0 2 2 0 0 2 1 1 1 2 0 1 1 1 0 2 0 1 2 1 0 0 0 1 0 0 1 0 1 0 0 1 0 0 0 0 0 2 2 1 0 0 0 0 1 0 0 0 2 0 2 1 0 0 0 2 0 2 1 2 1 0 1 0 0 1 0 2 0 0 1 1 1 1 2 1 2 0 0 1 1 1 1 0 0 1 0 2 1 1 0 1 1 0 2 0 0 1 0 1 0 1 1 1 1 1 1 2 1 0 1 0 0 0 0 2 1 1 0 1 0 0 0 1 1 1 0 1 0 0 0 1 1 2 0 2 1 1 1 1 2 0 0 1 0 1 1 0 0 1 1 0 0 2 2 1 2 2 0 2 0 1 1 1 1 0 0 0 0 0 0 0 1 1 0 0 0 0 0 2 1 2 0 0 0 0 0 0 0 0 0 0 0 1 1 1 1 0 0 1 1 2 1 0 0 2 0 0 0 0 0 1 0 2 0 0 1 0 0 0 0 0 0 0 0 0 1 0 0 1 1 0 0 0 0 2 0 0 0 0 0 0 1 1 0 0 0 0 0 0 0 1 0 1 0 0 0 0 0 1 1 1 0 0 1 0 0 0 0 0 1 1 0 0 0 0 1 2 2 1 1 1 1 0 0 2 1 1 0 2 1 2 2 1 1 0 1 1 2 2 1 1 0 1 0 1 0 0 1 1 1 0 1 0 1 2 2 1 0 1 2 1 0 1 0 1 0 1 0 1 0 0 0 0 0 0 0 0 2 0 2 0 0 0 1 1 0 0 0 1 0 1 1 1 0 0 0 1 1 2 0 1 0 0 1 0 0 2 0 0 2 0 1 1 0 1 0 0 0 0 0 1 0 0 0 0 0 0 0 0 0 0 2 1 0 1 2 0 0 0 2 2 1 2 0 0 2 1 1 0 0 0 0 0 0 2 1 1 1 1 0 1 0 1 0 1 2 2 2 0 1 0 0 1 0 2 0 0 0 0 1 0 0 1 1 0 1 1 1 2 2 2 2 2 2 2 0 1 0 2 2 2 0 2 0 2 2 0 0 1 1 0 0 0 0 0 0 0 0 0 0 0 0 0 1 0 0 2 0 0 1 0 0 0 0 1 0 0 0 2 2 1 2 0 1 0 1 0 1 2 0 2 0 0 0 2 0 0 0 2 0 2 1 0 1 0 1 1 2 1 2 1 0 0 0 2 2 1 2 2 0 2 0 1 1 1 1 1 1 1 1 1 2 0 0 2 2 0 0 0 1 1 1 0 2 0 1 1 0 2 2 1 0 2 1 1 1 0 0 0 0 0 0 0 1 0 1 0 1 1 1 0 0 1 1 1 1 1 0 1 1 0 1 0 0 0 0 0 0 0 0 0 2 0 1 1 0 0 2 0 2 1 0 1 0 0 1 0 0 0 0 0 0 0 1 1
182 1 0 0 0 0 1 1 0 1 1 0 1 1 1 0 0 1 1 1 1 2 1 1 2 0 1 0 1 1 2 0 1 1 0 0 2 0 0 0 0 0 0 0 2 0 1 0 1 0 0 1 1 2 0 0 0 1 1 0 1 1 1 0 0 0 0 1 0 1 1 1 2 2 2 2 1 0 1 1 0 0 0 1 1 0 1 0 0 1 0 0 1 1 0 1 0 1 0 1 1 1 0 2 2 0 2 2 0 1 1 2 0 2 0 2 2 0 0 2 2 0 1 2 0 0 1 2 1 1 0 0 0 0 0 0 0 0 0 0 2 0 0 0 2 0 1 0 0 1 0 1 0 0 1 0 1 1 1 0 1 0 0 2 0 2 0 0 0 0 0 1 0 1 1 0 1 0 2 2 0 2 0 2 2 2 2 1 0 0 1 1 0 1 1 1 2 0 0 0 0 0 1 2 2 1 1 1 1 0 1 0 1 0 2 2 0 1 0 0 0 0 1 0 0 0 1 0 0 1 0 0 1 1 1 1 0 2 0 0 0 0 2 2 2 2 0 0 2 0 0 0 0 0 0 2 1 2 1 0 1 1 0 0 0 0 0 0 0 0 1 2 2 2 1 1 0 2 1 0 0 1 1 2 1 0 1 1 1 2 0 2 0 2 2 0 2 0 1 0 1 0 2 0 1 1 0 0 1 1 0 2 2 1 2 0 2 0 0 0 1 1 2 2 0 0 0 0 0 1 1 0 0 0 0 0 0 2 0 1 0 1 2 0 0 1 1 0 0 0 0 1 0 2 0 0 0 1 0 1 0 0 0 0 0 0 2 2 2 0 0 2 0 2 1 0 0 0 0 2 2 1 0 0 2 1 0 0 0 1 0 0 1 0 2 1 1 1 0 0 0 0 0 2 2 0 0 1 0 0 0 0 0 2 0 1 0 0 0 1 0 1 1 1 1 2 0 0 2 0 0 1 1 1 1 0 1 2 1 1 1 1 1 1 0 2 2 1 1 0 0 1 0 2 2 1 1 1 2 0 1 2 1 1 1 2 0 1 1 1 1 1 0 2 1 0 0 0 0 1 1 1 1 1 0 1 0 0 0 2 0 2 1 2 1 0 0 1 1 1 1 1 1 1 1 0 1 1 1 0 0 1 0 0 2 0 0 0 0 1 1 1 2 2 1 2 0 0 0 2 0 0 0 0 0 0 1 0 0 1 0 0 0 0 0 2 0 1 1 0 0 0 0 0 1 0 0 0 1 0 0 0 1 0 0 0 0 0 1 2 1 0 1 0 1 2 2 0 0 2 0 0 2 0 0 1 1 0 0 0 0 0 0 0 0 0 0 1 1 1 1 1 1 1 0 2 1 1 1 1 0 0 0 1 0 0 0 0 0 0 0 0 0 0 0 1 1 1 0 0 0 2 0 0 0 0 2 2 1 0 1 0 0 1 1 1 2 2 1 1 1 2 1 1 0 1 1 0 2 0 0 0 1 2 2 2 1 2 0 2 2 0 0 0 0 1 1 0 1 1 0 1 1 0 1 1 0 1 0 1 0 1 0 0 1 0 0 0 0 0 0 0 0 0 1 0 1 1 1 1 0 0 0 0 0 1 0 2 2 2 0 0 1 2 1 2 0 1 1 0 1 0 0 2 0 0 1 1 1 2 0 2 0 0 0 0 0 0 1 1 1 1 0 1 0 1 1 0 1 0 0 0 2 0 0 0 1 0 0 2 0 0 2 0 0 0 0 0 1 1 0 1 1 1 1 0 1 2 1 2 0 1 1 2 1 1 0 0 0 1 0 2 0 2 1 0 1 0 0 1 2 1 0 0 2 2 2 2 2 2 2 2 1 1 0 1 1 0 1 2 0 1 2 0 0 2 0 0 1 1 0 1 0 0 1 0 0 1 0 0 2 0 0 2 0 0 0 1 1 1 0 2 0 0 0 1 2 0 2 0 0 0 1 0 1 1 0 1 0 1 0 0 0 0 0 1 0 1 0 2 0 0 0 0 2 1 1 2 0 0 0 2 0 0 2 2 0 2 0 2 0 0 0 0 1 1 2 1 2 1 0 2 2 0 0 0 0 2 0 1 0 0 0 2 0 0 0 1 1 0 0 0 1 0 0 1 0 0 0 0 2 1 1 0 1 0 1 0 0 0 2 0 2 0 1 1 2 0 0 0 0 0 0 1 1 1 0 0 2 0 0 0 0 1 0 0 0 0 0 0 0 0 0 1 0 0 0 0 0 0 1 0
183 0 0 1 0 0 0 2 1 2 1 0 0 0 0 0 0 1 2 1 1 2 1 2 2 0 1 0 2 0 2 1 0 1 0 0 2 1 0 2 2 0 0 1 2 1 2 0 0 0 0 0 0 0 2 0 0 0 0 1 1 0 0 0 0 0 0 0 0 0 0 0 1 1 0 1 1 0 1 0 1 0 0 1 1 0 0 1 1 1 0 0 0 1 0 0 0 2 0 2 1 0 0 1 2 1 2 1 1 1 1 1 0 0 0 0 0 0 1 1 1 0 2 0 0 1 0 1 1 1 0 0 0 0 0 0 0 1 0 0 1 0 0 0 2 0 2 0 0 1 1 1 1 0 0 0 1 1 1 0 0 2 0 2 1 1 0 0 1 1 0 1 0 1 2 0 2 1 0 0 0 0 0 1 0 0 1 1 1 0 1 1 0 1 1 1 2 0 0 0 0 0 0 1 1 1 1 2 0 0 0 0 1 1 1 2 0 0 0 0 1 1 1 0 0 1 1 0 0 1 1 1 1 1 1 1 0 2 0 0 0 0 2 0 0 0 0 0 2 0 0 0 0 1 0 1 1 1 0 0 0 0 0 0 0 0 0 0 0 0 2 1 1 0 0 0 0 1 1 0 0 1 1 2 1 0 0 1 0 2 0 2 1 2 2 0 2 0 0 0 0 0 2 0 1 0 1 1 1 1 1 1 2 1 2 0 2 0 0 0 0 2 1 1 0 0 1 0 0 1 2 1 0 0 0 1 1 1 1 1 0 1 0 0 0 1 0 0 0 2 2 0 0 1 0 0 0 0 0 2 0 0 2 2 2 1 0 1 2 0 0 2 0 2 0 0 0 0 0 2 0 1 0 0 1 1 0 0 0 0 0 1 1 1 1 1 1 0 0 1 0 2 0 2 1 1 0 0 0 0 0 0 0 1 0 0 0 0 0 1 0 1 0 2 0 2 0 1 1 0 1 0 0 0 1 0 0 1 1 0 1 1 1 1 0 1 1 1 2 0 0 0 0 2 2 2 0 1 2 0 1 2 0 0 0 0 0 1 1 1 2 2 1 1 0 0 0 0 0 0 1 1 1 1 0 0 0 1 1 0 1 2 0 0 0 0 0 1 1 2 0 2 1 1 1 1 2 1 1 0 0 0 0 0 0 0 0 0 0 2 2 1 1 1 0 1 1 0 0 2 0 0 0 1 1 0 2 0 1 1 1 1 0 2 2 2 1 1 1 0 1 1 1 0 1 2 0 1 1 0 0 0 1 1 1 1 1 0 1 1 1 1 1 0 1 1 1 0 0 0 0 0 0 0 0 0 0 1 0 1 1 0 1 0 0 0 0 0 0 1 1 1 0 0 1 2 0 0 1 1 0 0 1 1 1 1 1 1 1 0 0 0 0 0 0 1 1 1 0 0 0 1 0 0 0 0 2 1 1 0 1 1 1 1 2 1 1 2 1 0 1 1 1 1 1 1 1 1 1 0 0 0 2 1 1 1 0 2 0 1 1 0 1 0 0 2 2 0 0 0 1 0 2 1 1 2 0 0 1 2 0 0 0 0 0 0 1 1 1 2 2 0 0 1 1 0 2 2 0 0 1 1 0 0 0 0 0 0 0 0 0 0 1 2 1 2 0 1 1 0 1 1 0 1 2 1 1 0 1 0 0 1 0 0 1 1 0 0 1 1 1 1 1 0 0 1 1 2 2 2 2 1 2 0 0 0 2 1 0 2 0 0 2 0 0 0 0 0 2 2 1 2 1 1 1 1 0 2 0 2 0 2 1 2 2 1 0 2 0 2 0 2 0 1 0 1 1 0 0 2 2 0 1 1 0 1 2 2 0 0 0 0 0 0 0 0 0 1 0 2 1 2 1 0 0 1 0 0 0 0 0 0 0 0 0 0 0 0 0 0 2 0 1 1 2 0 1 0 0 0 0 0 1 0 0 1 1 0 1 0 0 0 1 2 2 2 0 1 0 1 1 0 1 1 0 1 0 2 0 0 0 0 1 0 0 0 0 2 0 1 0 1 1 0 1 1 0 2 0 2 0 0 0 0 0 1 1 1 2 0 1 1 2 0 0 0 1 0 1 0 2 0 0 0 2 1 1 1 1 0 0 0 1 1 1 0 1 1 0 0 2 0 1 1 1 0 1 0 0 1 0 1 2 0 1 1 0 0 2 2 0 1 0 0 0 0 1 0 0 0 0 2 0 1 0 0 0 0 0 0 0 0 0 0 0 0 0 0 0 0 0 2
184 0 0 2 0 0 2 2 1 2 1 0 0 2 0 1 1 0 0 2 1 1 0 2 2 0 1 0 2 0 1 0 1 1 0 0 2 2 0 1 0 1 0 1 2 1 1 0 0 1 1 2 0 1 1 1 0 1 1 0 2 0 0 2 0 0 0 0 0 0 0 0 2 2 1 2 1 0 2 0 1 0 0 1 1 0 0 0 0 2 0 0 2 2 1 1 1 2 1 2 1 0 0 2 2 0 2 2 0 2 2 2 0 1 1 1 1 1 2 1 1 0 2 0 0 1 0 2 0 2 1 1 0 0 1 1 0 0 1 0 1 0 0 0 2 0 1 0 0 0 0 0 0 0 0 0 0 2 0 0 0 1 0 2 1 2 0 1 0 1 1 0 1 1 1 1 2 0 1 1 0 0 0 1 1 1 1 1 1 0 1 1 0 2 2 1 2 0 0 0 0 0 0 2 1 0 0 1 1 0 2 0 0 1 1 2 1 0 1 1 0 0 2 0 0 0 0 1 0 1 0 1 0 0 0 0 0 1 1 1 0 0 0 1 1 2 1 0 2 0 0 0 0 1 0 1 2 1 0 0 0 0 0 0 1 0 0 0 1 0 0 1 2 2 0 0 1 1 2 0 0 0 1 2 2 0 1 1 0 2 0 1 0 1 2 0 2 0 0 0 0 0 1 1 0 0 0 0 0 1 0 0 0 0 2 0 2 0 2 2 0 0 1 1 1 0 0 1 1 1 2 2 1 0 0 0 0 1 1 1 1 1 1 1 0 1 0 1 1 0 1 1 0 2 0 1 1 0 0 1 0 1 0 0 0 0 1 0 2 2 2 0 1 2 1 0 0 2 0 2 0 0 0 0 2 1 0 0 0 0 0 1 0 0 2 1 1 0 0 0 0 0 0 1 1 0 1 0 1 1 0 0 0 1 1 0 1 1 1 0 0 2 1 1 1 2 1 1 1 0 1 0 0 1 1 1 1 2 0 0 2 0 1 0 0 2 2 2 2 0 0 0 0 2 1 1 0 1 1 2 0 2 0 0 1 1 0 2 2 0 2 2 0 2 0 1 0 0 0 0 2 2 1 1 0 0 1 0 0 2 0 2 0 1 0 0 0 2 2 2 0 2 2 2 2 0 2 1 0 2 0 0 0 0 1 0 0 1 0 1 1 2 2 2 0 2 0 1 1 1 1 0 0 0 0 1 2 0 0 0 0 0 0 1 0 2 1 0 2 0 2 2 0 0 0 0 0 1 1 0 0 0 1 0 0 1 1 0 1 1 1 1 1 0 1 1 1 0 0 2 0 0 1 0 1 1 1 1 0 1 2 0 0 0 0 0 0 0 0 1 1 1 0 0 0 1 1 0 2 2 0 0 0 0 0 1 1 2 0 2 1 1 0 0 0 2 2 1 0 0 0 1 0 0 0 0 2 2 1 0 0 1 0 1 2 2 2 1 1 0 0 1 1 1 1 2 2 0 0 0 0 0 2 2 2 2 1 0 1 0 0 0 0 1 0 1 1 0 0 0 0 0 1 0 1 1 0 1 0 0 1 1 0 1 0 1 0 0 0 0 0 0 0 0 0 0 0 1 0 1 0 0 0 0 0 1 0 1 0 0 1 0 0 2 2 1 2 1 1 0 1 0 0 2 0 0 1 0 1 1 1 1 0 0 0 0 0 0 0 0 0 0 1 0 1 1 0 0 2 0 0 1 2 0 0 0 2 1 0 1 1 1 0 1 1 0 0 0 1 1 1 2 2 2 0 1 1 2 0 2 0 2 0 2 2 2 0 0 0 0 1 0 0 1 0 0 2 0 0 0 0 0 0 0 1 2 1 1 1 1 1 2 0 0 0 1 1 1 0 1 0 0 1 0 0 1 0 0 0 0 1 1 0 0 0 0 1 0 0 0 2 0 2 1 0 0 0 0 0 0 0 1 1 0 0 1 2 0 1 0 0 0 0 0 1 2 0 0 0 0 0 1 0 0 0 0 1 2 0 0 1 0 1 0 0 0 0 1 1 0 0 1 0 0 1 2 0 1 0 2 0 1 0 0 0 1 2 2 2 1 0 1 2 0 1 0 1 0 0 1 0 0 0 1 0 0 0 1 2 0 0 0 2 0 0 0 0 1 0 0 2 0 0 1 2 0 2 1 0 1 1 0 0 0 0 1 2 0 1 0 0 0 0 0 0 1 0 0 2 0 0 0 0 2 0 0 0 1 0 1 1 0 0 0 0 0 0 0 0 0 1 1
185 0 0 1 0 0 0 2 0 2 2 0 0 0 0 0 0 1 1 1 1 1 0 2 2 0 0 1 2 0 2 1 0 2 2 1 2 1 0 0 0 0 0 1 2 1 0 0 1 0 1 1 0 0 2 2 0 0 0 0 1 1 0 1 0 0 0 1 0 1 1 1 1 1 1 1 1 0 1 1 0 0 1 1 2 1 0 0 0 1 0 1 2 2 0 2 0 1 0 2 0 0 2 0 2 0 2 1 1 1 0 1 0 1 0 1 1 0 2 0 0 0 2 2 0 1 1 2 0 2 1 1 1 0 0 0 0 0 0 0 1 0 0 0 1 0 1 0 0 0 0 1 0 0 0 0 0 0 0 0 1 2 0 2 1 1 0 2 0 1 1 0 1 1 0 1 1 0 0 0 0 1 0 2 2 2 0 2 0 1 0 2 1 1 2 2 1 0 0 1 1 1 0 1 1 0 0 0 0 0 1 0 1 0 1 1 0 2 1 0 1 1 0 1 1 1 2 1 1 0 0 0 0 0 0 0 0 2 0 0 0 1 2 2 2 2 0 0 2 0 0 0 1 1 0 1 0 0 0 0 0 0 0 0 0 0 0 1 2 0 1 0 0 0 0 0 0 1 1 0 0 0 2 2 2 0 1 0 1 2 0 1 1 2 1 0 2 1 0 1 0 0 0 2 0 0 0 2 1 2 0 2 2 0 1 0 2 0 1 1 0 1 2 1 1 0 0 1 1 1 2 2 0 0 0 0 0 1 1 0 0 0 1 0 0 2 0 1 2 1 1 1 0 2 0 1 1 0 0 1 0 0 0 0 0 2 0 0 0 0 0 2 2 1 0 0 0 0 1 1 2 1 0 1 1 1 0 1 1 0 0 1 1 0 2 2 2 0 1 0 0 0 0 2 2 0 2 1 0 0 0 0 0 0 1 0 1 1 0 0 0 1 1 2 1 2 1 0 2 1 0 0 0 1 1 0 1 0 0 0 2 1 2 0 1 1 2 0 1 1 1 0 0 2 1 0 0 2 1 1 0 2 0 0 0 0 0 2 2 0 0 0 1 2 0 0 0 0 0 0 0 2 1 1 0 0 1 0 0 0 1 0 1 1 1 0 0 0 0 2 0 2 0 0 1 1 1 1 1 0 0 0 1 0 1 0 0 0 0 2 2 2 2 2 2 2 0 1 1 1 1 1 0 1 0 1 2 0 2 2 1 1 0 1 1 1 0 2 0 0 0 0 1 0 1 1 0 0 0 0 0 0 0 0 0 0 0 0 0 0 0 1 1 0 1 1 1 0 0 1 0 0 1 0 0 0 0 1 0 1 1 0 1 0 0 0 0 0 1 1 1 2 0 0 0 1 1 0 2 2 1 0 0 0 0 0 0 2 1 1 1 1 0 0 0 1 2 1 0 0 1 1 1 0 0 1 1 0 0 0 1 1 1 2 2 1 1 1 1 0 0 1 1 1 0 1 1 1 2 0 0 0 1 0 0 0 0 1 0 0 0 1 0 0 2 2 2 0 1 0 0 0 1 0 1 1 1 0 0 1 0 0 0 1 1 1 0 0 1 0 0 1 1 0 2 0 1 1 0 2 0 0 1 1 1 1 0 0 0 0 0 0 0 2 0 1 2 1 1 0 0 0 0 2 0 0 0 1 0 1 0 1 0 0 0 0 0 0 0 0 0 0 1 0 1 1 0 0 2 0 0 2 2 0 0 1 2 1 0 2 0 2 2 1 0 0 0 0 0 1 0 2 0 0 0 2 0 1 0 2 0 2 1 1 0 0 0 1 0 2 0 2 0 1 0 0 1 0 0 2 2 0 1 1 0 2 1 2 1 2 1 1 1 1 0 1 1 1 0 2 0 1 1 0 0 1 0 1 2 1 1 2 0 0 0 0 0 0 0 0 2 0 2 2 0 0 0 0 0 0 0 1 0 1 0 1 1 0 1 0 0 0 0 0 0 0 0 1 0 0 1 0 0 0 0 2 0 2 0 0 0 0 1 0 2 2 2 2 0 0 0 2 1 0 2 2 1 1 0 1 1 1 0 0 2 0 1 0 2 0 0 2 2 1 2 0 1 1 0 0 0 1 0 1 1 1 0 1 2 1 0 0 1 1 1 2 1 0 0 0 2 1 1 1 1 0 1 1 0 2 1 1 0 0 1 0 0 1 1 0 0 0 0 0 0 0 0 0 1 1 1 1 0 1 0 0 1 0 0 0 0 0 0 0 0 0 1 0 1 0 0 0
186 0 0 2 0 0 1 1 0 2 1 0 0 0 0 0 0 2 1 0 0 2 0 2 2 0 1 0 2 0 1 0 0 1 0 1 1 1 0 0 0 0 0 0 1 0 1 0 0 0 0 0 0 0 2 1 2 0 0 1 1 0 0 2 1 1 1 0 0 0 0 0 2 2 2 2 2 0 2 0 0 0 1 1 2 0 1 0 0 2 0 0 1 1 0 2 0 0 0 1 0 0 0 1 2 0 2 1 1 1 1 2 2 2 2 2 2 0 0 2 2 0 1 1 0 0 0 0 0 1 1 1 1 0 0 0 0 1 0 0 1 0 0 0 0 0 0 0 0 0 0 0 0 1 0 1 1 0 2 1 1 2 0 2 0 1 0 2 0 2 1 1 0 2 2 1 2 0 1 1 0 2 0 2 1 1 2 1 0 0 1 2 0 2 1 1 0 0 0 0 0 0 1 0 1 1 1 0 1 0 1 0 1 0 0 2 1 1 1 1 1 1 2 0 0 1 1 0 0 0 0 0 0 0 0 0 0 1 0 0 0 1 2 1 1 1 0 0 2 0 0 0 0 0 0 2 2 1 0 1 0 1 0 0 0 0 0 1 2 0 0 0 1 1 1 0 0 1 1 0 0 1 1 2 2 1 1 1 0 2 0 2 0 2 1 1 1 0 0 1 0 1 2 0 0 1 0 0 2 2 0 1 2 0 0 0 2 0 1 0 0 0 1 2 0 0 0 2 1 1 2 1 0 0 0 0 0 2 0 0 0 0 2 0 0 0 0 1 1 2 2 0 0 2 0 0 0 0 0 2 0 0 1 1 1 1 0 0 1 1 1 1 0 2 1 1 0 0 2 0 0 0 0 0 1 1 0 0 0 1 0 0 1 0 2 0 0 0 1 1 0 1 0 2 1 1 0 0 0 0 0 0 0 1 0 0 0 0 0 0 1 0 0 2 0 2 1 1 2 1 1 0 0 1 0 1 0 1 1 0 1 1 2 0 0 1 1 1 1 0 0 1 0 2 2 1 1 2 0 2 1 1 1 0 0 1 0 2 2 0 1 1 1 1 0 0 0 0 0 1 0 2 2 2 2 0 0 1 0 1 1 2 0 1 0 0 1 2 2 2 0 1 1 1 1 1 1 1 1 0 0 0 0 0 0 0 0 0 0 1 1 2 2 2 0 2 0 1 1 1 1 0 0 0 1 0 1 0 1 1 0 0 0 0 0 2 0 0 2 0 1 1 1 0 1 1 0 0 0 0 0 1 1 0 0 1 0 1 1 0 1 2 1 0 1 1 1 0 0 1 0 0 0 0 0 0 0 2 0 1 0 1 0 0 1 0 0 0 0 0 0 1 0 0 1 2 1 0 2 2 1 0 0 0 0 0 0 1 1 0 0 0 0 0 0 0 0 0 0 0 0 2 0 0 0 0 2 2 1 0 1 1 0 0 0 0 2 1 1 0 0 1 1 1 1 1 2 0 1 0 0 0 1 1 2 2 0 0 2 1 0 1 0 0 0 0 1 0 1 0 1 1 1 0 1 1 1 0 0 2 0 0 0 0 1 0 0 0 1 1 0 0 0 1 1 0 2 2 0 2 0 0 0 0 0 1 1 1 1 1 0 0 1 2 1 2 0 0 0 1 1 0 0 2 0 0 1 2 0 2 0 2 0 0 1 1 1 0 1 1 1 1 1 0 1 1 0 0 2 0 0 0 2 1 0 1 2 2 0 2 0 0 2 2 0 0 0 0 0 0 0 2 0 0 1 0 1 2 1 2 0 1 1 2 2 1 0 1 0 2 0 2 0 2 0 0 1 0 0 2 2 0 1 1 1 2 2 1 1 2 2 2 1 0 0 0 0 1 0 1 0 1 1 0 0 1 0 0 1 0 1 1 0 0 0 0 0 1 0 0 2 0 1 2 0 0 0 0 1 1 0 2 1 0 0 1 2 1 1 0 0 0 1 0 1 0 0 1 1 1 2 0 0 0 0 1 0 1 1 0 1 0 0 1 1 1 1 2 0 1 1 1 1 0 1 0 1 2 0 2 0 1 0 0 0 2 2 1 2 1 0 2 2 0 0 0 1 2 1 0 1 0 0 2 0 0 0 1 1 0 0 0 2 1 0 0 0 1 0 0 1 0 0 1 2 0 2 0 0 0 2 0 0 0 2 0 2 0 1 1 0 1 1 1 0 0 0 0 2 0 0 0 0 1 0 1 1 0 1 0 0 1 1 0 0 0 1 0 1 0 0 1
187 1 0 1 0 0 2 1 0 1 1 1 1 1 1 0 0 2 2 0 1 2 0 2 2 0 1 0 1 1 2 0 1 2 0 2 0 1 0 1 1 0 0 0 1 0 1 0 0 0 0 1 0 0 2 1 1 0 0 0 0 2 0 0 0 0 0 0 0 0 0 1 1 1 0 1 1 0 1 1 1 0 0 1 2 0 0 1 1 2 1 2 0 2 0 1 0 2 0 2 0 0 1 0 2 1 2 1 1 1 0 1 0 1 0 1 1 0 2 0 0 0 2 1 0 1 1 2 1 2 0 0 0 0 0 0 1 0 0 0 0 0 0 0 1 0 0 0 0 0 0 0 0 1 0 0 0 1 0 0 1 1 0 1 0 2 0 2 0 1 1 0 1 1 2 0 2 2 0 0 0 0 0 2 0 0 2 2 0 2 0 2 0 0 0 1 0 0 0 1 1 1 0 2 0 0 2 1 1 0 0 0 0 1 0 2 0 0 2 1 1 1 1 0 0 1 0 0 0 0 0 0 0 0 0 0 0 1 1 1 0 0 1 1 1 1 0 0 1 1 1 1 0 0 0 2 0 2 2 0 2 2 0 1 0 0 0 0 0 0 1 1 1 1 1 0 0 2 1 0 0 0 1 1 1 0 0 1 0 2 0 0 1 2 2 0 2 0 0 0 0 0 2 0 1 0 1 0 1 1 0 1 2 1 2 1 1 1 0 0 0 1 1 2 0 0 1 2 2 0 2 2 1 1 0 0 0 2 0 1 0 2 0 0 0 1 0 0 1 1 1 0 0 2 0 0 1 1 0 2 0 0 2 2 2 1 1 1 1 0 0 2 0 2 0 1 0 0 2 0 0 2 0 0 1 1 0 0 0 0 0 0 1 0 2 1 1 1 1 1 0 1 0 1 1 0 1 1 0 0 0 1 0 1 1 0 0 0 0 0 0 0 0 2 2 2 1 2 2 0 1 0 0 1 0 1 2 0 1 0 2 0 2 0 1 2 2 0 1 1 1 0 0 2 1 1 0 2 0 0 2 0 0 0 0 0 2 2 2 0 1 1 0 2 1 1 1 0 0 1 1 1 1 1 1 0 0 0 1 1 0 1 0 1 0 0 0 2 2 1 1 2 2 2 2 0 2 2 2 0 0 0 1 0 2 0 0 0 0 1 1 1 1 1 1 1 1 0 0 2 0 1 0 1 0 0 0 0 1 1 2 0 0 1 1 2 1 0 2 1 0 1 1 0 0 1 0 1 2 0 0 0 0 0 0 0 0 1 0 1 0 2 1 0 0 0 1 0 0 0 1 0 1 0 0 0 0 1 0 1 1 0 1 0 0 0 0 1 1 1 1 2 1 1 0 1 1 0 2 2 2 0 0 0 0 0 1 0 0 0 0 0 1 1 1 0 2 2 0 0 0 1 1 0 0 1 2 1 0 0 0 1 1 1 1 0 2 2 1 0 1 1 1 2 1 2 0 0 1 0 0 0 1 2 2 2 0 0 2 0 0 1 0 0 0 1 2 0 0 0 0 0 0 0 0 0 0 1 0 1 0 1 0 0 0 0 0 1 0 0 0 0 1 0 1 0 0 1 0 0 0 0 0 1 0 0 0 1 1 1 0 0 0 2 2 1 1 0 0 0 1 0 0 2 1 1 0 0 0 0 0 0 0 0 1 0 1 0 0 0 0 0 1 0 1 0 0 0 1 1 0 1 2 0 0 1 1 1 0 2 0 0 1 2 2 0 0 0 0 0 0 2 0 0 0 2 0 1 1 2 0 1 1 2 2 1 1 0 0 1 0 1 0 2 0 0 0 0 0 0 0 0 0 0 1 2 1 2 1 1 1 1 0 0 0 0 0 2 0 2 0 2 1 0 0 2 0 0 1 0 0 1 1 0 0 1 1 1 1 0 1 0 0 2 0 0 0 0 1 0 0 1 0 0 0 0 1 0 0 0 1 0 1 1 2 2 1 1 1 2 2 0 0 0 0 0 0 2 0 1 0 1 0 0 2 1 1 2 0 0 0 2 2 0 0 0 2 1 0 2 0 1 0 0 0 2 2 2 2 0 2 0 1 1 1 0 0 1 0 1 0 0 0 1 1 0 0 0 0 0 1 0 1 1 1 2 0 0 0 0 2 1 0 2 2 0 2 1 0 2 1 1 2 0 2 1 1 0 1 1 0 1 1 1 0 0 1 0 1 0 0 1 0 2 0 0 1 0 0 0 0 0 1 1 0 0 1 0 0 0 1 1
188 1 1 1 0 0 0 2 1 2 1 0 0 1 0 0 1 1 1 1 1 2 0 2 2 0 1 0 2 0 2 0 0 0 0 0 1 1 1 1 1 0 0 0 2 0 1 0 1 0 0 0 1 2 0 1 0 0 0 0 0 1 0 2 1 1 1 0 0 0 0 0 2 2 1 2 2 0 1 1 0 0 0 0 0 0 1 1 1 2 1 2 1 2 0 0 0 2 1 1 1 0 0 1 2 1 2 1 1 1 1 2 2 2 1 2 1 0 1 2 2 0 2 2 0 0 2 1 1 1 0 0 1 0 0 0 1 0 0 0 2 0 0 0 1 0 0 0 0 1 0 1 2 0 1 0 0 1 0 2 2 2 0 2 1 2 1 1 1 2 1 1 1 1 2 0 2 0 0 1 0 1 1 1 1 0 1 1 0 0 1 1 1 1 2 0 1 1 0 2 2 2 0 0 0 2 1 2 1 0 1 0 1 0 1 2 2 0 2 0 2 2 1 0 1 1 2 1 2 1 1 1 0 0 0 0 0 2 0 0 0 1 1 1 1 1 0 0 0 1 1 1 0 0 1 2 0 2 0 0 0 0 0 0 0 0 0 0 1 0 0 2 2 1 1 0 1 2 2 0 0 0 0 2 2 0 1 2 0 2 0 1 0 1 2 0 2 1 0 0 0 1 2 0 1 2 0 0 1 1 1 1 2 0 2 0 1 0 0 0 1 2 1 1 0 0 0 0 0 1 2 2 0 0 0 1 2 1 1 0 0 1 1 1 0 0 0 1 0 1 1 0 0 2 0 0 0 2 0 1 0 0 2 1 2 0 1 2 2 1 1 1 0 2 0 1 0 1 0 2 1 1 0 1 2 1 0 0 0 1 0 1 1 0 2 0 0 0 1 1 0 1 0 2 1 0 0 2 0 0 1 0 0 1 0 0 0 0 0 0 0 0 0 1 0 0 0 0 0 0 0 1 0 2 0 0 1 2 0 0 2 0 1 1 0 2 2 0 2 0 0 0 0 2 1 1 0 2 0 2 0 1 2 0 2 2 0 2 2 0 1 1 1 2 0 0 0 1 1 0 0 1 0 0 0 0 0 1 0 0 0 2 0 2 2 0 0 2 2 0 2 0 2 1 2 0 2 1 1 1 0 0 0 0 1 1 1 0 0 0 0 2 2 1 1 1 1 0 0 2 0 0 0 0 1 0 1 0 0 0 2 1 0 1 0 2 1 0 2 0 0 0 1 1 1 1 0 2 0 0 0 0 1 0 0 1 0 2 1 0 0 2 0 0 0 0 0 1 0 1 1 0 1 0 0 0 0 1 1 1 0 1 0 0 0 0 0 1 1 0 0 1 1 1 0 1 0 0 0 1 0 0 0 1 0 0 0 0 0 0 0 0 1 0 1 2 2 2 0 0 1 1 0 0 0 1 2 1 1 1 1 0 1 1 1 1 2 0 0 0 0 1 1 1 0 1 1 1 1 1 1 0 1 2 2 2 1 2 0 0 0 0 0 0 0 2 2 1 1 1 1 0 2 1 2 2 0 0 0 1 0 0 0 1 1 0 0 0 0 0 0 0 0 1 1 0 2 2 0 0 1 1 1 0 0 0 0 1 1 1 0 0 0 2 2 0 2 2 1 0 1 1 0 2 0 0 0 0 1 1 0 1 1 1 2 0 0 1 1 1 1 1 1 1 1 0 0 0 2 0 0 1 2 0 0 1 2 2 0 2 0 1 1 1 1 1 1 0 1 2 0 0 0 0 0 2 1 2 1 2 0 1 2 2 1 0 1 1 0 0 0 0 0 2 0 0 2 0 0 2 2 0 0 0 2 2 2 1 2 2 1 2 0 0 0 1 0 2 0 2 0 2 2 0 0 1 0 1 1 0 0 0 2 0 0 2 2 0 0 0 2 0 1 2 0 0 0 0 0 0 0 1 0 0 0 0 1 0 2 0 0 0 1 0 1 1 0 1 0 0 1 0 0 0 0 1 0 2 0 0 1 0 0 0 2 1 2 2 1 2 1 0 1 0 2 2 0 1 1 1 0 0 0 0 0 1 1 0 1 0 0 1 1 0 1 0 0 0 1 0 1 0 0 2 0 0 0 0 0 1 0 0 2 1 1 1 0 0 0 1 2 0 0 1 1 0 1 1 0 1 1 0 2 0 2 0 0 0 2 1 0 0 0 0 0 0 0 0 1 0 0 1 0 1 0 0 0 0 0 0 0 0 0 1 1 0 0 0 0 0 0 0
189 1 0 1 0 0 2 2 0 2 2 0 0 0 0 0 0 1 1 1 1 1 0 2 2 0 1 0 1 1 2 0 0 1 1 0 2 1 0 0 0 0 0 0 2 1 1 0 0 0 0 0 0 0 1 1 0 0 0 1 0 0 0 2 1 1 1 1 0 0 0 2 2 2 1 2 2 0 2 0 2 0 0 1 1 0 0 0 0 1 0 0 0 1 0 0 0 2 2 2 0 0 0 2 2 0 2 1 1 1 1 1 0 1 0 1 1 0 0 2 2 0 2 2 0 2 0 1 0 2 1 1 0 0 0 0 1 0 0 0 0 0 1 0 1 0 0 0 0 2 1 2 0 0 0 0 1 1 0 1 1 1 1 2 2 2 0 1 1 1 0 1 2 1 1 2 1 0 0 0 0 1 0 1 0 0 1 2 0 1 0 2 0 1 1 2 1 0 0 2 2 0 0 0 0 2 2 0 0 0 1 0 1 0 2 2 0 0 1 2 0 0 2 0 0 2 2 0 0 1 0 0 0 0 0 0 0 2 0 0 0 0 2 2 2 2 0 0 2 0 0 0 0 0 0 2 1 1 0 0 0 0 0 0 0 0 0 0 0 0 1 2 1 1 0 0 0 2 1 0 1 1 0 1 2 1 0 1 0 2 0 1 0 1 1 0 1 1 0 0 0 0 1 1 1 0 0 0 1 1 0 1 1 0 2 0 1 0 0 0 1 1 2 2 1 0 0 1 1 1 2 2 1 1 0 0 0 2 0 1 0 1 2 1 0 0 1 0 0 1 1 0 0 2 0 1 1 0 1 1 1 1 1 1 1 0 1 1 1 1 1 1 2 2 0 1 0 2 0 2 0 0 0 0 1 0 0 0 0 0 0 1 1 0 2 1 1 1 1 1 0 1 0 2 1 0 0 1 0 0 0 0 0 0 1 0 1 1 0 0 0 1 0 0 1 2 0 0 0 0 0 0 0 2 2 2 0 1 1 0 0 1 1 1 1 0 1 0 2 0 0 0 0 2 1 0 1 2 0 0 2 0 0 1 0 1 0 1 1 2 2 2 0 2 2 0 1 0 0 2 1 1 0 0 0 1 0 1 1 1 0 1 0 1 2 0 2 1 1 2 0 2 1 1 1 1 2 2 1 0 0 0 0 0 1 0 0 0 0 0 0 2 2 2 0 2 0 1 1 1 0 1 0 0 0 1 1 0 0 1 1 0 0 1 1 2 1 0 2 0 1 1 1 0 0 1 0 0 0 0 0 0 0 0 0 0 0 1 0 0 0 0 0 0 0 0 0 0 0 0 1 0 2 0 1 1 1 0 0 0 0 1 0 0 0 1 1 0 0 0 0 2 0 1 0 1 0 0 1 1 0 0 0 2 0 0 0 0 0 0 0 0 0 0 0 2 2 1 0 0 0 2 1 0 0 0 2 2 0 0 1 0 0 0 1 1 2 1 1 0 1 1 1 1 0 2 2 0 2 0 0 0 0 0 0 0 0 1 0 0 0 1 0 0 1 2 2 1 1 1 0 0 2 0 2 2 1 1 1 1 1 0 0 0 0 0 0 0 0 0 0 0 0 0 1 0 1 2 0 0 1 1 0 0 1 1 0 1 1 1 0 0 0 2 2 0 2 2 2 0 2 2 0 2 0 0 2 0 1 1 1 1 0 0 1 1 0 2 0 1 0 1 0 0 0 1 1 0 2 0 0 0 2 0 0 0 2 1 0 1 1 0 2 1 1 0 0 0 0 0 0 2 0 0 0 2 0 2 1 2 0 1 1 1 1 0 1 0 0 0 0 1 0 2 0 0 1 0 1 1 2 0 0 0 1 1 1 1 2 2 1 2 2 0 1 1 0 1 0 2 0 1 2 0 0 0 1 0 1 0 0 0 0 0 0 1 1 0 0 0 2 0 0 2 0 0 1 0 1 1 0 2 0 0 0 0 0 0 1 0 0 0 1 2 2 2 0 2 0 0 0 2 0 0 0 0 0 2 2 0 2 0 1 0 1 1 1 1 0 0 0 2 2 1 2 2 0 1 0 2 0 0 0 0 1 0 1 0 1 0 0 1 2 0 0 0 1 0 1 0 1 0 0 2 0 0 0 1 1 0 0 0 2 1 1 0 0 1 0 0 1 0 0 2 2 0 2 0 0 2 0 1 1 0 2 0 2 0 1 0 0 0 0 0 1 0 0 0 1 1 1 1 0 2 0 1 1 2 0 1 0 1 0 1 0 0 0 0 0 0 0 1
190 0 1 2 0 0 1 0 0 1 1 0 0 0 0 0 0 1 0 1 2 1 0 2 2 0 2 0 2 0 2 0 1 2 0 2 2 2 0 2 2 1 0 0 1 0 1 1 0 0 0 1 0 0 2 1 1 0 0 0 0 2 1 0 0 1 0 1 0 0 1 2 2 2 1 2 2 0 1 0 1 0 0 1 1 0 0 2 2 2 2 2 1 1 0 0 0 2 0 2 1 0 0 0 2 0 2 2 0 2 2 2 1 1 1 1 1 0 1 2 2 0 2 2 0 0 2 2 1 1 0 0 0 0 1 1 1 0 0 0 0 0 1 0 1 0 0 0 0 1 0 0 0 0 0 0 1 1 0 1 2 0 0 2 2 1 0 2 0 1 0 0 0 1 1 0 2 1 0 0 0 0 0 2 2 2 1 2 2 0 2 2 1 0 2 1 1 0 1 0 0 0 0 1 1 1 2 2 0 0 1 0 1 0 2 2 0 2 1 1 0 0 1 1 1 1 2 1 1 1 1 0 0 0 0 0 0 2 0 0 0 0 1 0 0 0 0 0 2 0 0 0 1 0 1 2 1 0 0 0 0 0 0 0 0 0 1 0 1 1 1 1 1 1 1 0 0 1 1 0 0 1 1 1 2 1 1 2 0 2 0 0 0 2 2 0 2 0 0 0 0 1 1 1 0 0 1 1 1 1 0 2 0 0 1 0 2 0 1 1 0 1 2 2 0 0 0 1 1 1 0 0 0 0 0 0 0 1 1 0 0 0 2 1 1 1 0 0 0 0 0 0 0 2 0 0 0 2 0 0 0 0 1 1 1 2 0 2 2 0 0 2 0 2 0 0 0 0 0 2 0 0 0 0 1 1 0 1 1 1 1 1 1 0 2 2 2 0 1 2 0 2 0 2 2 0 0 2 0 0 0 0 0 0 0 0 0 0 0 1 0 1 1 0 0 1 0 1 0 0 0 0 0 0 0 2 0 1 1 1 0 2 1 1 0 2 1 0 0 2 2 0 0 2 0 0 0 0 1 0 2 1 0 0 0 0 0 1 1 1 2 2 2 0 0 1 0 1 1 0 1 1 1 1 1 0 0 2 0 1 1 2 0 1 1 0 1 1 1 1 1 1 2 2 2 0 1 0 0 1 0 1 1 0 1 0 0 0 0 2 2 2 2 2 1 1 1 0 0 2 0 1 0 0 0 0 2 0 1 1 1 1 0 2 0 2 1 1 1 0 1 1 0 0 0 2 0 0 2 0 0 0 0 0 1 0 1 0 1 2 0 1 1 0 1 1 1 2 0 2 0 0 0 0 1 0 0 1 0 1 0 0 0 0 0 0 1 0 0 0 0 1 0 0 0 2 0 0 2 2 0 0 1 1 1 1 1 1 1 0 0 0 0 2 2 0 0 2 0 0 1 1 0 0 0 0 1 1 1 0 1 0 0 1 2 1 2 1 0 1 0 2 1 1 1 1 2 0 2 2 1 1 1 1 1 1 0 0 2 0 0 0 0 0 0 1 1 1 1 1 0 0 2 0 1 2 0 2 0 0 0 1 0 0 0 0 1 1 0 1 1 0 0 1 0 0 1 2 0 0 1 1 0 0 0 0 0 0 0 0 0 0 1 2 1 2 0 1 1 0 1 1 0 2 1 0 1 0 1 1 1 1 0 0 0 0 0 0 1 1 1 1 2 1 1 2 1 1 1 1 1 1 2 0 0 0 2 0 0 0 2 0 1 0 0 0 0 0 1 1 0 1 1 1 1 0 1 2 0 0 1 1 0 1 1 1 0 1 1 2 0 1 1 2 1 0 2 0 0 1 1 0 1 1 0 1 1 1 0 0 0 0 0 0 0 0 0 1 0 2 0 1 2 0 0 1 0 0 1 0 1 1 0 0 0 0 0 0 0 0 2 1 1 1 1 0 1 1 0 0 0 1 0 0 0 1 1 0 1 0 0 0 2 1 1 1 0 0 1 1 2 0 0 0 0 0 0 1 0 1 0 0 1 0 1 1 1 1 0 0 0 1 0 0 2 2 0 1 0 2 0 1 1 1 1 1 1 1 2 0 0 1 2 1 1 0 0 1 0 0 0 0 0 2 0 0 0 1 1 0 0 0 2 2 0 1 0 0 0 0 2 0 0 1 1 0 1 1 1 0 1 0 0 0 1 1 0 0 1 0 0 0 0 0 0 1 1 0 0 0 0 2 0 1 0 0 0 0 0 0 0 0 1 0 0 0 0 0 0 0 1 1
191 0 0 1 0 0 1 2 0 1 0 1 1 2 1 1 0 1 1 1 1 2 0 2 2 0 1 0 1 0 1 0 1 1 0 0 2 1 0 0 0 0 0 1 1 0 0 0 0 2 2 2 0 1 1 1 1 0 0 1 0 0 0 1 1 0 1 1 0 0 0 1 2 2 2 2 2 0 1 0 0 1 0 2 2 0 0 0 0 2 0 1 2 2 1 1 1 2 0 2 2 0 2 0 2 0 2 1 1 1 1 2 1 2 2 2 2 0 1 1 1 0 1 2 1 0 1 0 0 0 0 0 0 0 0 0 0 0 0 0 0 0 0 0 0 0 0 0 0 0 0 0 0 0 0 0 0 1 1 0 0 1 0 2 1 0 0 2 0 0 0 1 0 2 1 0 2 1 0 0 0 0 0 1 1 1 0 2 0 0 2 2 1 1 2 2 2 0 0 0 0 1 0 1 1 2 1 0 2 0 1 0 0 1 1 2 0 1 1 1 1 1 2 0 0 0 0 0 1 2 0 0 0 0 0 0 1 1 1 1 0 0 2 1 2 2 1 0 2 0 0 0 0 0 0 0 1 2 0 0 0 0 0 2 0 0 1 0 1 0 0 2 1 1 0 0 0 2 1 0 1 0 0 2 2 0 1 0 0 2 0 1 0 2 2 0 2 0 0 0 0 0 2 0 0 0 2 0 1 1 1 2 2 0 1 0 2 1 0 0 1 0 2 0 1 0 1 1 0 1 2 1 1 1 0 0 0 2 0 1 1 1 2 0 0 1 0 0 1 1 1 0 0 1 0 1 1 0 0 1 0 0 1 1 1 0 1 2 2 0 0 2 1 2 1 0 0 0 1 1 0 2 0 0 1 1 0 0 0 1 0 0 2 0 2 1 1 0 1 1 0 1 0 2 1 1 0 0 0 0 1 0 0 0 2 0 2 0 0 0 0 0 0 0 0 2 0 0 2 0 0 2 2 0 2 1 0 0 1 0 2 2 1 1 1 1 2 1 1 0 0 0 0 1 2 1 1 2 0 2 0 2 0 1 0 1 0 1 1 1 1 1 1 1 1 0 1 0 0 1 1 1 1 1 0 2 0 0 2 1 0 2 1 1 1 0 2 1 1 1 1 1 1 0 1 1 2 1 1 1 1 0 0 0 2 0 0 0 0 0 1 2 0 0 0 0 2 1 1 2 1 0 0 1 0 0 1 0 2 1 1 1 0 1 1 2 0 0 2 1 0 1 0 0 1 1 1 2 0 1 1 1 0 1 1 0 2 1 2 1 1 1 0 0 0 2 2 2 0 2 0 0 1 0 0 0 0 1 0 1 0 1 2 0 0 0 0 0 0 0 0 2 0 1 0 2 2 0 1 1 1 0 1 1 1 1 1 1 0 0 1 0 0 0 0 1 1 1 0 0 0 1 0 0 0 0 2 1 1 0 0 1 1 2 2 1 1 1 1 0 1 1 2 0 0 2 1 0 2 0 0 0 0 0 0 0 0 0 1 1 1 0 1 0 0 1 2 0 1 0 0 0 1 0 0 1 0 0 0 1 0 1 0 0 0 1 1 0 2 2 1 1 0 0 0 0 1 2 0 0 1 1 0 0 0 0 0 1 1 1 0 0 0 2 2 1 1 1 1 0 1 0 0 2 0 0 1 0 1 1 0 1 1 1 2 0 1 0 0 0 0 0 0 0 0 0 0 0 2 0 0 1 2 0 0 1 2 2 0 2 0 0 0 1 1 0 0 0 1 2 0 0 0 0 2 1 0 2 0 0 1 1 1 1 0 0 0 0 0 0 1 1 0 2 1 1 1 1 0 0 0 0 0 0 2 2 2 2 2 2 2 2 1 0 0 2 1 2 0 2 0 2 2 0 0 2 0 0 1 0 0 0 0 0 1 0 0 0 0 0 1 0 1 1 0 0 0 0 0 0 0 2 0 0 0 2 2 0 2 0 0 0 1 0 1 2 1 1 0 0 1 1 0 0 0 1 0 0 1 1 2 0 0 0 2 2 2 2 0 0 0 2 1 0 1 1 1 1 1 1 0 0 0 0 0 2 2 0 1 0 0 1 2 1 1 0 2 2 0 0 0 0 0 2 0 0 0 1 1 0 0 0 1 2 2 2 0 2 0 1 2 0 2 0 0 0 0 1 1 1 0 1 1 0 0 1 0 0 0 1 0 0 0 0 0 2 0 0 0 0 0 2 0 0 0 0 0 0 0 1 0 0 0 1 1 0 0 0 0 0 0 0
192 1 0 1 0 0 0 1 0 2 1 0 0 0 0 0 0 1 0 0 0 2 0 2 2 0 2 0 2 1 2 2 1 2 0 0 2 1 0 1 1 0 0 0 1 0 0 0 0 0 0 0 1 1 1 0 1 0 0 0 0 1 0 2 0 0 0 0 0 0 0 0 2 2 1 2 1 0 0 0 2 0 0 1 1 0 0 0 0 1 0 0 2 2 2 2 1 0 0 2 0 0 0 2 2 0 2 2 0 2 1 1 0 1 0 1 0 0 1 1 1 1 2 2 0 1 0 0 0 0 0 0 0 0 0 0 0 0 0 0 0 0 0 0 0 0 0 0 0 0 0 0 0 1 0 0 0 1 1 1 1 1 0 2 2 1 1 1 0 1 1 0 1 1 1 1 0 0 0 1 0 2 0 2 1 1 2 2 1 0 1 1 1 1 2 1 2 0 0 0 0 0 0 2 2 0 0 0 1 0 2 0 1 1 0 2 1 1 2 1 0 0 2 0 0 1 1 0 0 0 0 0 0 0 0 0 0 2 0 0 0 0 2 0 0 0 0 0 2 0 0 0 0 0 0 2 1 2 0 1 0 1 0 0 0 0 0 0 2 0 0 2 2 2 0 0 0 0 2 0 0 0 1 2 1 0 1 2 0 2 0 1 1 2 2 0 1 1 0 0 0 1 1 1 0 0 0 0 0 0 1 2 2 0 1 0 2 0 0 0 1 1 1 1 2 0 0 1 0 1 1 0 0 0 0 0 0 1 1 1 1 1 2 0 0 0 0 0 0 1 0 2 0 0 0 0 0 0 1 0 1 1 1 0 1 0 1 2 2 0 0 2 0 2 1 0 0 0 0 2 2 1 0 0 0 0 0 0 0 0 1 1 1 0 2 1 1 1 0 0 0 0 0 2 2 1 0 1 0 0 0 0 0 1 0 0 0 2 0 0 0 2 0 2 0 2 0 0 1 0 0 0 0 2 2 1 0 1 1 0 1 1 1 1 0 1 1 0 0 0 0 0 0 2 2 0 1 2 1 1 1 1 0 0 0 0 0 1 1 1 1 1 0 2 1 0 1 0 0 1 1 0 1 1 1 0 0 0 0 1 0 2 0 1 0 0 0 1 1 2 0 2 2 1 2 0 2 0 0 1 0 0 1 0 1 0 0 0 0 2 2 2 1 1 0 1 1 0 0 2 0 1 0 0 0 0 2 0 1 2 0 0 0 1 1 1 2 0 2 1 0 1 1 0 2 1 0 1 1 1 1 0 2 0 0 2 2 0 2 0 0 0 1 0 1 1 1 1 0 1 1 0 1 0 0 0 0 0 0 0 1 1 1 0 0 0 0 1 1 1 1 1 0 1 0 2 1 0 0 0 1 0 1 1 1 1 1 0 0 0 0 0 0 1 1 0 1 1 0 0 0 1 0 0 0 2 2 2 1 0 1 0 2 2 2 0 0 1 0 0 0 2 1 1 0 1 1 0 2 0 0 0 0 1 1 2 1 0 1 0 0 1 0 0 0 2 2 0 1 0 0 1 1 0 0 1 0 0 0 0 0 0 1 1 1 0 0 0 0 0 0 0 0 0 1 0 1 2 0 0 0 0 0 0 0 1 0 2 2 2 0 0 0 1 1 2 0 2 2 0 1 0 0 2 1 1 0 0 1 1 0 1 0 0 0 1 0 0 1 1 1 1 1 0 0 2 1 0 2 0 0 1 2 0 1 1 2 1 0 2 0 1 2 0 0 1 0 0 1 1 1 1 0 0 0 0 2 2 1 1 1 1 1 1 0 0 0 0 0 1 0 2 1 1 1 1 0 0 0 2 2 0 1 1 1 2 2 2 1 1 1 1 2 1 0 1 1 0 1 2 0 1 0 0 0 1 0 1 2 0 2 1 0 1 0 0 1 0 0 0 2 0 0 2 0 0 1 0 1 1 0 1 0 0 0 2 2 0 1 0 0 0 1 0 2 2 0 1 1 0 0 1 0 0 0 0 0 1 0 0 0 0 0 1 2 1 1 2 0 1 0 2 1 0 1 1 1 2 0 1 1 0 0 0 0 0 1 1 1 1 0 1 2 0 2 0 1 0 0 0 0 0 0 2 0 0 0 1 1 0 0 0 2 1 0 1 0 0 0 0 2 1 2 0 0 0 0 1 0 2 0 0 1 1 1 0 0 1 2 1 1 0 0 0 0 0 1 0 0 1 0 1 0 2 0 0 0 0 0 0 0 1 0 1 1 0 1 0 0 0 0 1
193 1 0 1 0 0 2 1 0 1 1 1 0 1 1 0 0 1 1 1 1 1 0 0 0 0 1 0 2 0 1 1 1 1 1 1 1 1 0 0 0 0 0 0 1 0 0 0 0 0 0 1 0 1 1 0 0 0 0 1 0 1 0 1 0 0 0 0 0 1 2 0 2 2 1 2 2 0 1 0 1 0 1 0 1 0 0 0 0 2 0 0 2 2 0 0 0 1 0 2 0 1 1 0 2 1 2 2 1 2 0 1 0 2 0 2 2 0 2 0 0 0 2 1 0 0 1 1 1 2 0 0 1 0 0 0 0 0 0 0 0 0 0 0 0 0 0 1 1 1 0 0 0 0 0 0 1 2 0 0 2 1 1 2 1 2 0 1 1 1 0 1 2 1 0 1 2 0 1 1 0 2 0 2 1 1 2 1 1 0 1 1 0 0 1 2 1 0 0 0 0 0 0 1 1 0 0 0 1 0 2 1 1 0 2 2 0 1 1 1 1 1 1 1 2 0 2 0 1 1 0 0 0 0 1 1 0 1 0 1 0 0 2 1 2 2 1 0 2 0 0 0 0 0 0 2 1 1 0 0 0 0 0 0 0 0 2 0 2 1 0 1 1 1 0 0 0 2 2 0 0 0 0 2 1 0 0 0 0 1 1 1 0 1 2 0 1 0 0 0 0 0 1 1 0 1 1 0 2 2 0 0 1 0 2 0 1 0 0 0 0 1 0 0 0 0 1 1 0 1 1 0 1 1 0 1 1 1 1 1 1 2 1 0 0 1 0 0 1 1 1 1 1 2 1 0 0 1 0 0 0 0 1 1 1 0 0 0 1 1 1 1 0 1 1 1 0 0 0 2 2 1 0 0 1 0 0 0 0 1 0 1 1 0 2 0 0 2 0 0 0 0 0 2 2 1 1 1 0 0 0 0 0 0 1 0 0 1 0 0 0 1 0 2 1 2 1 2 2 0 2 0 0 2 1 1 0 2 0 0 1 1 1 0 1 2 2 1 1 0 0 0 0 1 1 0 1 1 0 0 1 1 0 1 1 2 0 2 2 0 0 0 0 2 2 0 2 0 0 1 1 0 2 2 1 1 0 0 1 0 1 1 1 2 2 0 1 1 1 2 0 2 1 1 2 0 2 0 0 2 0 0 1 0 2 0 0 0 0 1 1 1 2 2 1 2 0 0 0 2 0 0 0 0 0 0 1 0 0 0 0 0 0 1 1 1 1 1 1 0 0 0 0 0 1 1 0 1 1 1 1 0 1 0 0 1 1 0 1 0 0 1 0 0 0 1 1 1 0 2 0 0 1 0 0 0 0 2 0 2 1 1 0 0 0 0 0 1 1 0 0 1 0 0 0 1 0 0 1 1 1 0 0 0 0 0 1 2 2 1 1 1 1 1 1 0 0 1 0 0 0 0 0 0 0 1 2 0 1 0 0 0 0 1 2 2 2 1 2 0 1 1 0 2 0 1 1 0 2 1 1 0 2 1 1 2 0 0 2 0 0 1 0 0 1 2 2 0 0 0 0 0 2 0 2 2 1 1 0 1 0 1 0 1 1 1 0 0 2 2 1 0 0 1 0 0 2 2 0 1 0 0 0 0 2 2 1 1 1 1 0 0 1 2 1 2 0 1 1 0 1 0 0 2 0 0 0 0 1 1 0 1 0 0 0 0 0 0 1 1 1 1 1 1 0 0 0 0 1 0 0 0 2 0 0 1 2 2 0 2 0 0 2 0 0 0 0 0 2 1 0 1 1 1 0 0 2 2 0 2 0 2 2 2 2 0 1 0 0 1 0 1 1 2 1 0 1 0 1 1 2 0 1 1 0 1 1 2 0 0 0 0 1 0 0 1 0 2 0 2 1 2 2 0 0 1 1 0 1 0 1 1 0 0 0 0 0 0 0 0 2 0 1 1 1 0 1 0 0 0 0 2 1 0 1 1 1 0 2 1 1 0 0 0 1 2 0 1 0 0 1 0 0 0 0 2 0 2 2 0 1 0 0 1 1 0 0 1 0 1 1 0 1 0 0 0 2 1 1 1 0 0 1 1 2 1 1 1 2 1 0 2 2 1 1 0 1 0 0 1 0 0 0 2 0 1 1 0 2 0 0 0 1 2 1 0 0 1 0 0 2 0 1 0 1 1 1 2 0 2 2 0 1 0 1 0 1 0 2 2 0 1 0 0 0 1 1 0 2 0 0 0 0 1 0 1 1 1 0 0 1 0 0 1 0 0 0 0 1 0 1 1
194 0 1 2 0 0 1 2 0 1 1 1 1 2 2 0 0 1 0 0 0 2 0 2 2 0 0 1 1 0 1 0 0 1 1 0 2 2 0 2 2 1 1 1 2 1 1 0 0 0 0 0 0 1 1 1 0 0 0 0 0 2 0 0 0 0 0 0 0 0 0 2 2 2 1 2 2 0 0 1 0 0 1 1 2 0 0 2 2 2 1 2 0 2 0 2 0 0 0 1 0 1 0 1 2 1 2 1 1 1 1 2 0 2 1 2 2 0 1 1 1 1 2 0 0 2 0 1 0 1 0 0 0 0 0 0 0 0 0 0 1 0 0 0 2 0 0 0 0 0 0 0 0 0 0 0 1 0 0 1 1 0 0 2 1 1 1 1 0 0 0 1 0 2 2 1 2 0 0 0 0 0 1 2 2 1 2 0 0 0 0 0 0 2 2 2 1 0 0 1 1 1 0 2 1 0 1 0 2 0 1 0 2 0 1 2 1 0 2 0 1 1 2 0 0 1 1 0 1 2 0 0 1 1 2 2 0 1 1 1 0 0 1 2 1 1 0 0 2 0 0 0 0 0 0 1 0 0 0 0 0 0 0 0 0 0 0 0 1 0 1 1 1 1 0 0 0 2 1 0 0 0 0 1 2 1 1 1 0 2 0 2 1 1 2 0 2 1 0 1 0 0 2 0 0 1 0 0 1 1 0 0 2 0 2 0 2 1 0 0 0 1 2 1 0 0 0 0 0 1 2 1 0 0 0 0 0 1 1 1 1 1 1 0 1 1 0 1 1 0 0 1 2 2 1 1 1 0 0 1 0 0 2 0 2 0 0 1 1 0 0 2 0 2 0 1 0 0 0 2 1 0 0 1 1 0 0 0 0 0 0 0 1 0 2 1 1 1 1 1 0 1 0 2 2 1 0 0 0 0 0 0 0 2 0 2 0 0 0 0 0 1 0 1 0 2 0 0 1 0 1 0 1 0 1 1 1 0 0 0 1 1 2 0 0 2 2 0 0 0 0 0 0 2 0 0 0 1 2 1 1 2 1 0 0 0 0 1 2 0 2 2 1 1 0 0 0 0 0 1 0 2 1 1 0 0 0 0 0 0 1 0 1 1 1 0 1 1 1 2 0 2 1 1 1 1 2 1 0 2 0 0 2 0 0 0 1 0 0 1 1 2 2 2 2 2 0 1 1 1 1 0 0 1 1 1 1 0 1 1 0 0 0 0 0 1 2 0 2 0 0 0 1 0 0 1 0 0 0 1 1 0 0 0 0 0 0 2 0 0 0 0 1 0 1 1 1 0 0 0 0 0 0 0 0 0 0 0 0 0 0 1 1 0 0 0 0 0 0 0 0 2 1 1 0 2 0 0 2 2 1 0 2 2 2 2 2 0 0 0 0 0 1 1 1 1 1 1 0 0 0 2 0 0 0 0 2 0 1 0 0 1 0 1 2 2 2 2 0 0 0 2 0 2 1 2 1 0 0 0 0 0 1 1 2 2 0 1 1 0 0 0 1 0 0 2 2 1 1 1 0 0 2 0 2 2 0 0 1 1 0 1 0 0 0 0 0 1 1 1 0 1 0 0 1 0 1 1 0 0 1 1 0 0 0 0 0 1 1 1 0 1 1 2 0 1 2 0 0 0 1 0 0 2 0 0 1 1 1 2 1 2 0 0 0 1 0 0 0 0 0 0 0 1 0 1 0 0 1 0 0 1 2 0 0 0 2 2 0 2 0 1 2 1 1 0 0 0 1 2 0 0 1 1 0 0 2 2 0 0 2 2 0 1 1 1 0 0 0 0 1 0 1 1 1 0 0 0 1 0 1 0 1 1 0 2 1 2 1 1 1 1 2 0 0 1 1 1 1 2 0 2 1 0 0 2 0 0 0 0 0 0 1 1 0 1 2 1 0 0 2 0 1 2 0 0 1 1 0 0 0 2 0 1 0 2 2 0 1 0 0 0 0 1 1 2 0 2 1 1 1 1 1 1 0 2 0 0 0 0 0 0 1 1 2 1 2 1 1 0 0 1 2 0 0 0 2 2 0 1 0 1 0 0 0 2 2 1 2 1 0 2 2 1 0 0 0 2 1 0 0 2 0 2 0 0 0 1 1 0 0 0 0 0 1 1 0 1 0 0 2 0 1 0 1 1 1 0 0 1 1 1 2 0 1 1 0 0 2 1 0 0 0 0 0 1 0 0 0 0 0 2 0 2 0 0 0 1 0 0 1 0 0 0 0 0 0 0 1 0 0 0
195 0 0 2 0 2 2 2 0 1 0 1 0 1 0 1 0 2 1 0 0 2 0 2 2 0 2 0 2 1 1 1 2 1 0 0 2 1 0 0 0 0 0 1 1 1 2 0 0 0 0 0 0 1 1 1 0 0 0 1 0 1 0 2 1 1 1 1 1 1 0 2 2 2 1 2 2 0 1 0 0 0 1 1 2 0 1 0 0 2 0 1 1 2 0 1 0 2 0 2 0 0 1 0 2 0 2 2 0 2 0 0 0 0 1 1 1 1 2 1 1 1 2 0 0 1 0 0 0 0 0 0 0 0 1 1 0 0 0 0 1 0 0 0 1 0 0 0 0 2 2 2 1 1 2 0 0 2 0 0 2 1 0 2 2 2 1 0 2 0 0 2 1 0 1 1 0 0 0 1 0 1 1 2 1 0 2 1 0 0 0 1 1 1 2 2 0 0 0 1 0 1 1 0 0 1 1 1 1 0 1 0 1 0 2 2 0 0 2 1 1 1 2 0 0 1 1 0 0 1 0 1 0 1 1 0 1 2 0 0 0 0 1 2 1 1 0 0 2 0 0 0 0 0 1 2 1 1 1 1 1 1 0 1 0 0 0 0 1 1 0 1 0 0 0 0 0 2 1 0 1 1 1 2 1 0 1 2 0 2 0 1 1 2 2 0 1 2 0 2 0 2 2 0 0 1 1 0 1 1 1 1 2 0 2 0 1 0 1 1 0 1 1 0 1 0 1 1 0 0 2 1 0 0 0 1 0 1 1 0 0 0 1 0 0 1 0 0 0 2 1 1 1 1 1 1 1 1 0 0 0 0 2 0 2 2 0 0 0 0 0 2 2 2 0 1 0 1 0 2 0 0 0 0 1 0 0 1 1 0 0 1 0 0 2 0 0 1 0 0 0 0 0 2 0 0 0 1 0 0 0 0 0 2 0 0 0 1 0 0 0 1 0 1 2 2 2 1 1 1 0 0 1 1 1 0 0 1 1 0 1 1 0 2 0 2 2 2 2 0 0 0 0 1 1 0 1 1 0 2 0 2 0 1 0 1 0 1 1 1 1 1 1 2 2 0 2 0 0 1 2 1 0 0 0 1 0 0 0 2 0 2 0 1 1 0 2 1 1 2 0 2 1 1 1 1 2 0 0 1 0 0 0 0 2 0 1 0 0 2 2 2 2 2 0 2 0 1 1 1 1 0 1 0 0 0 0 0 2 2 1 1 0 1 0 1 1 0 2 0 1 1 0 1 2 1 0 0 0 0 0 0 0 0 0 0 0 1 2 1 1 0 0 0 0 0 0 1 0 2 0 0 1 0 0 0 0 2 2 2 0 2 1 0 0 0 1 1 1 1 2 1 0 0 0 1 1 0 1 1 0 0 0 1 1 1 1 0 0 0 0 0 0 0 0 2 2 2 0 0 1 1 0 0 0 0 2 0 0 0 0 1 1 2 2 0 0 1 1 0 0 1 2 0 0 1 2 0 2 0 0 0 0 0 0 1 0 1 1 0 0 1 0 1 1 2 2 0 1 0 0 0 2 0 1 2 0 1 0 1 1 0 0 0 0 0 0 0 0 0 0 0 0 1 1 0 2 1 0 0 1 0 0 0 0 0 0 1 1 1 0 0 0 2 1 0 2 2 1 0 1 0 0 2 0 0 1 0 1 1 0 1 1 1 1 0 0 1 1 1 1 1 0 0 0 1 0 1 2 1 1 2 2 0 0 1 1 1 0 2 0 0 2 0 0 0 0 0 1 1 0 1 0 0 0 2 0 2 1 1 1 1 2 2 0 0 0 1 0 1 0 2 1 2 1 0 2 0 0 2 2 0 2 2 0 2 2 2 1 2 1 1 2 0 1 1 0 2 0 2 1 2 2 1 1 1 0 0 0 1 0 0 0 0 0 0 0 0 0 0 2 0 1 1 1 0 1 0 1 0 1 0 0 0 0 0 0 0 2 0 0 0 0 0 1 1 0 1 0 2 2 0 0 0 0 2 0 1 0 0 0 0 0 0 2 1 1 2 0 1 0 2 2 0 1 1 1 1 0 1 0 1 0 0 2 1 1 1 1 0 1 0 2 1 1 0 1 0 1 0 1 0 0 2 0 0 0 0 0 0 0 0 2 2 0 1 0 1 0 0 2 0 2 0 0 0 0 1 0 1 0 1 0 1 0 0 1 0 2 1 0 0 0 0 0 1 1 1 1 0 0 1 0 2 0 0 0 0 1 0 0 0 1 0 0 0 0 0 0 0 0 1
196 0 0 1 0 0 0 2 0 2 2 0 0 1 0 0 1 2 1 1 1 2 0 2 2 0 1 0 1 0 1 1 0 2 0 0 2 0 0 0 0 0 1 1 2 1 2 0 0 0 0 1 0 0 2 2 0 0 0 0 1 0 0 1 0 0 0 0 0 0 0 1 1 1 0 1 1 0 2 0 2 0 0 1 1 0 0 1 1 2 1 1 0 0 1 2 1 1 0 2 0 0 0 1 1 1 2 1 1 1 0 1 2 2 2 2 2 0 0 0 0 0 2 0 0 1 0 2 1 2 0 0 0 0 0 0 0 0 0 0 0 0 1 0 0 0 0 0 0 0 0 0 0 0 0 0 0 0 0 0 1 1 0 2 1 1 0 1 1 0 0 2 2 1 2 2 1 1 0 0 0 0 0 2 2 2 2 2 1 0 2 2 0 1 2 1 2 0 0 2 2 2 0 1 1 1 1 1 1 0 2 0 1 0 2 2 1 0 1 1 0 0 0 0 1 0 1 0 0 1 1 0 0 1 2 2 0 1 0 0 0 0 2 1 2 2 0 0 2 0 0 0 0 0 0 2 1 1 0 0 0 0 0 1 0 0 0 0 1 1 1 1 1 1 1 0 0 2 2 0 0 0 1 1 1 1 1 2 0 2 0 0 2 2 2 0 2 0 0 0 0 0 2 0 1 0 0 0 1 1 0 1 1 0 1 0 2 0 1 1 1 0 2 1 0 0 1 1 0 1 2 1 0 0 0 0 0 2 1 2 0 2 2 1 0 0 1 0 1 1 1 1 0 2 0 1 1 1 0 1 0 0 1 1 1 1 0 0 0 0 0 2 1 2 0 1 0 1 0 2 0 0 0 0 2 1 0 0 0 0 0 0 1 0 2 0 0 1 0 0 0 0 0 1 1 0 1 0 0 0 0 0 0 0 1 0 0 1 0 0 1 1 1 0 0 1 0 2 2 0 2 1 0 2 1 1 1 0 1 0 1 1 1 1 1 2 2 1 2 0 0 1 0 1 1 0 1 0 1 0 2 1 1 0 0 0 1 2 2 0 1 0 1 2 2 0 1 1 1 1 0 2 1 1 1 0 0 2 0 1 1 2 0 2 1 0 1 1 1 1 1 2 1 1 1 1 1 1 1 1 0 1 2 0 1 0 0 0 0 1 0 2 2 2 1 2 0 1 1 1 1 1 0 0 1 0 1 0 1 1 1 1 0 1 1 0 1 2 0 0 0 0 0 0 1 1 1 0 1 0 0 0 0 0 1 0 1 1 0 0 0 1 2 0 1 1 2 1 0 2 0 0 1 0 0 1 1 1 1 1 1 0 0 1 1 0 2 0 0 0 0 2 0 0 2 2 0 0 0 1 1 0 0 1 0 0 0 1 1 0 0 0 1 1 1 1 2 1 0 0 0 1 0 0 0 0 1 1 1 0 0 1 0 0 1 1 2 2 1 1 1 2 1 0 0 1 2 1 2 0 0 0 0 0 0 1 1 0 1 1 1 1 0 0 2 2 2 1 1 1 1 0 2 1 2 2 0 0 0 1 0 1 0 1 0 0 0 0 1 1 0 2 0 1 1 1 1 2 0 0 1 1 0 0 1 2 0 2 1 1 1 0 0 2 1 1 1 1 1 0 1 0 0 2 0 0 0 0 1 1 1 1 0 0 0 0 0 1 0 0 0 0 0 0 0 1 1 0 1 0 0 1 2 0 0 2 2 1 0 1 1 0 1 2 2 0 0 0 1 1 0 1 0 0 0 1 2 1 0 2 0 2 1 1 0 0 0 1 0 2 0 2 1 2 1 1 1 0 0 2 2 1 1 1 0 1 2 2 2 1 0 2 1 0 0 1 0 1 1 2 0 2 2 0 0 1 0 0 0 0 0 0 1 0 0 1 1 0 0 0 1 0 1 2 0 0 0 2 0 0 0 2 0 0 0 0 0 0 0 0 0 0 0 0 0 0 0 0 1 1 1 0 0 0 0 0 0 1 0 1 0 0 1 0 1 0 0 2 0 0 0 2 1 0 1 1 1 0 0 1 0 2 0 0 2 1 1 2 1 2 0 2 2 0 1 0 1 2 1 0 1 0 1 2 0 1 0 0 0 0 0 0 2 1 1 0 0 0 0 0 1 0 1 1 0 0 1 1 0 1 1 0 0 2 0 0 0 0 1 0 0 0 1 1 0 1 0 0 2 1 1 0 0 1 0 0 0 0 0 0 0 0 0 0 0 1 0 0 0 0 0 2
197 0 0 1 0 0 2 1 0 1 1 0 1 1 1 0 0 0 0 2 1 1 0 1 1 0 2 1 2 1 1 0 0 2 2 1 1 2 0 2 1 1 0 0 1 0 1 0 1 0 0 1 0 0 1 0 0 0 0 1 0 0 0 0 0 1 0 0 0 0 0 1 2 2 2 2 2 0 1 1 1 0 0 0 0 0 0 2 2 2 1 2 0 1 1 2 1 2 2 1 0 0 0 2 2 1 2 1 1 1 1 2 0 1 1 1 1 0 0 2 2 0 2 1 0 1 1 1 0 2 1 1 0 0 0 0 1 0 1 0 0 0 0 0 0 0 0 0 0 0 0 1 0 0 0 0 1 0 0 0 1 0 0 2 0 1 0 0 0 0 0 0 0 1 1 0 2 0 0 0 0 1 0 1 1 1 1 1 1 0 1 2 0 1 1 2 0 1 0 0 0 0 0 2 2 1 1 1 1 0 0 0 0 0 1 2 0 1 1 0 1 1 2 0 0 0 0 0 0 2 1 0 1 1 0 0 0 1 1 1 0 0 2 1 1 1 0 0 2 0 0 0 0 1 0 2 1 2 1 0 1 1 0 1 0 0 0 0 1 0 0 2 0 0 0 0 0 2 2 0 1 0 1 1 1 0 1 2 0 2 0 1 1 2 1 1 0 1 0 0 0 0 2 0 0 0 0 1 0 1 0 1 1 0 1 0 1 1 0 0 0 1 1 0 0 0 0 1 1 0 2 2 2 1 0 0 0 2 0 1 0 1 2 2 0 0 1 0 1 0 0 0 1 2 1 1 1 0 0 2 0 0 2 0 2 0 1 1 2 1 1 1 1 1 1 0 0 0 0 2 0 0 0 1 0 0 0 0 0 0 0 0 0 0 2 0 0 1 0 0 0 0 0 2 0 0 0 2 0 0 0 0 0 0 1 0 1 0 0 1 0 2 0 1 1 1 1 0 0 0 0 1 0 2 1 1 0 0 0 0 2 1 1 0 1 2 2 1 1 0 0 0 0 2 1 0 1 2 0 2 0 2 0 1 0 1 0 1 1 1 2 2 2 0 1 0 0 0 0 1 2 1 1 1 0 2 0 0 2 0 0 2 1 1 1 0 0 1 1 2 0 2 1 1 1 1 2 1 1 0 1 1 1 0 0 0 0 0 0 0 0 2 2 2 1 2 0 0 0 2 0 2 0 1 0 0 1 0 0 0 1 0 0 1 1 2 1 1 1 0 0 1 1 0 2 1 0 1 2 0 0 0 0 0 0 1 1 0 0 0 1 1 0 0 0 0 0 1 0 2 0 0 2 0 2 1 1 0 0 0 0 0 2 0 1 0 0 1 1 1 1 1 0 0 0 2 0 0 1 0 1 0 0 0 0 0 0 1 0 1 1 1 0 0 0 1 1 1 0 0 0 0 0 0 0 0 1 1 0 0 0 1 0 0 0 0 2 1 1 0 1 1 1 1 1 1 1 0 2 0 0 0 1 0 1 1 0 0 0 1 1 0 0 0 1 1 1 1 2 1 0 1 1 0 1 1 1 0 0 2 0 0 0 1 0 1 0 1 0 2 1 1 0 2 0 0 2 0 1 0 1 0 0 1 0 0 0 1 1 1 0 0 0 2 1 2 1 1 1 0 0 0 0 2 1 1 0 0 0 0 0 0 0 0 0 0 0 0 0 0 0 0 2 1 1 1 0 1 2 1 1 0 2 0 0 1 1 2 0 2 0 0 2 1 0 0 0 0 0 1 0 1 0 0 0 1 1 2 0 1 0 1 1 2 2 1 0 1 0 2 0 2 0 2 0 0 0 1 0 1 1 0 1 1 0 2 2 2 1 1 1 1 1 0 0 0 0 2 0 2 1 2 1 0 0 2 0 1 1 0 1 0 0 0 0 0 0 0 0 0 2 0 0 2 0 0 0 0 1 1 0 1 0 0 0 1 1 1 1 0 0 0 1 0 1 1 0 0 1 1 1 0 0 0 0 0 0 2 0 0 0 0 1 0 2 2 2 2 0 0 0 2 1 0 2 1 0 1 0 0 1 2 0 0 2 1 1 0 1 0 0 1 1 1 1 0 1 1 0 1 0 0 0 2 0 0 0 2 2 1 1 1 1 2 2 2 0 1 0 0 1 0 2 0 0 0 0 1 1 1 0 1 0 0 2 0 1 0 2 1 0 0 0 0 1 0 1 0 0 0 0 2 0 0 0 0 0 0 0 0 1 0 0 0 0 1 0 1 1 0 0 1
198 0 0 2 0 0 0 2 0 1 0 1 0 0 0 0 0 2 0 1 1 1 0 2 2 0 2 0 2 0 2 0 0 1 0 1 1 1 0 0 0 0 0 0 0 0 0 0 0 0 0 0 0 1 1 1 0 0 0 0 1 2 0 0 1 1 1 2 0 0 0 1 2 2 1 2 1 0 1 1 1 0 1 0 1 0 0 1 1 2 1 1 0 1 1 1 1 0 0 1 0 1 2 0 2 0 2 2 2 2 0 0 1 2 1 2 2 0 1 0 0 1 2 2 0 0 2 1 0 2 0 0 0 0 0 0 0 0 0 0 1 0 0 0 1 0 0 0 0 1 0 1 1 1 0 0 0 0 1 1 1 1 0 1 1 2 0 0 0 0 0 0 0 1 2 1 1 0 0 0 0 0 1 1 1 0 1 0 0 0 1 1 1 1 2 1 1 0 0 1 1 1 1 0 1 1 1 0 1 0 0 0 1 0 2 2 1 0 1 1 1 1 2 0 0 1 1 1 0 2 0 1 0 0 0 0 0 2 0 0 0 0 2 2 2 2 0 0 1 1 0 0 1 0 0 1 1 1 0 0 0 0 0 0 0 0 1 0 1 1 0 2 1 1 0 0 0 2 1 0 1 0 0 1 2 1 1 2 0 2 0 0 0 1 2 1 0 0 0 0 0 0 1 1 0 0 0 0 2 2 0 1 1 0 1 0 1 0 1 1 0 1 1 1 1 0 1 1 1 1 1 1 0 0 0 0 0 1 1 1 0 1 1 0 0 0 0 0 0 1 1 0 0 2 0 1 1 0 0 2 0 0 2 1 2 0 0 1 2 1 1 1 0 2 0 1 0 0 2 0 0 0 0 0 1 0 0 0 0 0 0 1 0 0 2 0 0 0 0 0 0 0 0 0 0 0 1 0 0 0 0 0 0 0 2 0 2 0 0 2 0 2 1 1 0 1 0 0 0 0 0 0 0 0 0 0 0 0 0 0 2 0 2 0 0 1 2 0 2 0 0 0 0 2 1 1 0 2 1 1 1 1 1 1 1 2 0 1 1 1 2 2 2 2 0 0 0 0 0 0 0 2 2 2 1 0 1 1 0 0 1 1 0 1 0 0 0 1 1 2 0 2 2 2 0 2 0 1 1 1 0 0 0 0 1 0 0 0 0 2 1 2 1 1 0 1 1 0 0 2 0 0 0 1 0 1 0 0 2 2 0 0 0 1 1 1 1 2 0 0 0 0 0 0 0 2 0 0 1 1 1 0 2 0 1 1 2 2 0 0 0 0 1 0 1 1 1 1 0 1 0 0 1 0 1 1 1 1 0 1 1 1 0 0 0 0 0 0 0 0 0 1 0 0 0 2 1 0 0 0 0 0 0 0 0 0 0 2 1 0 0 0 0 0 0 1 1 0 0 0 1 0 0 0 0 1 2 0 0 2 0 0 2 2 2 0 0 0 1 0 1 1 2 0 0 2 2 0 2 0 0 0 1 0 0 0 0 0 0 0 0 1 0 0 0 2 2 0 0 0 1 1 2 1 2 2 0 0 1 2 0 0 0 0 0 0 1 1 0 1 1 0 0 0 1 0 1 1 0 0 2 1 0 0 0 1 0 1 1 1 0 0 0 2 2 1 2 0 0 0 1 0 0 2 1 0 1 0 0 0 0 0 0 0 0 0 0 1 0 0 0 0 0 0 1 1 0 0 1 0 0 0 2 1 0 0 2 1 0 1 1 0 1 0 1 1 0 1 1 2 0 0 2 2 1 1 1 1 0 1 1 2 2 2 1 0 1 1 0 1 0 1 0 1 0 0 1 0 0 1 2 1 1 0 2 2 2 2 0 1 0 0 1 1 0 1 0 2 0 2 0 1 0 1 0 1 1 1 1 0 1 0 1 0 0 1 1 0 0 0 2 0 1 1 1 0 1 0 0 0 0 1 0 0 0 0 0 0 1 0 0 0 1 0 1 1 0 0 2 2 2 0 0 0 0 0 0 2 1 0 1 0 1 0 0 0 0 2 0 1 0 1 1 0 1 1 0 1 0 2 0 1 0 0 2 2 2 1 2 0 0 1 2 1 0 0 1 2 2 0 2 0 0 1 0 0 0 2 2 0 0 0 2 2 2 1 1 2 1 0 2 0 1 0 1 1 1 1 0 0 2 0 0 0 1 1 2 0 1 1 0 0 0 0 0 0 1 0 0 0 0 2 0 1 0 0 0 0 1 0 0 0 1 0 0 0 0 0 0 0 1 1
199 0 0 1 0 0 1 2 0 2 2 0 1 2 1 0 0 1 1 1 1 1 0 2 2 0 0 0 1 1 2 0 0 2 0 1 1 0 0 0 0 0 0 0 1 0 0 1 0 0 0 2 0 0 2 1 1 0 0 0 1 1 1 1 1 1 1 2 0 0 0 2 2 2 2 2 2 0 2 0 1 0 0 1 2 0 0 1 1 2 0 1 1 1 1 1 1 2 0 2 2 0 1 0 2 0 2 1 1 1 1 2 0 0 0 0 0 0 1 1 1 0 2 1 0 1 1 1 1 1 0 0 0 0 0 0 0 0 0 0 1 0 0 0 2 0 0 1 1 1 0 0 0 1 0 0 0 1 1 1 2 1 0 2 2 2 0 1 2 0 0 2 2 2 2 1 2 0 1 1 0 1 0 2 2 2 1 1 0 0 1 1 0 2 2 2 1 1 0 2 2 2 1 1 1 1 0 1 1 0 1 0 1 1 0 2 1 1 2 0 0 0 2 0 0 0 0 0 0 0 0 0 0 0 0 0 0 1 1 1 0 0 2 2 2 2 0 0 2 0 0 0 0 0 0 2 2 0 0 0 0 0 0 0 0 0 1 1 2 0 1 1 1 1 1 1 0 2 1 0 0 0 0 0 0 0 0 1 0 2 0 1 0 2 2 1 1 2 0 2 0 2 2 1 0 0 0 0 1 1 0 2 1 0 1 0 2 1 1 1 0 0 0 1 1 0 0 1 1 2 2 1 1 1 0 1 1 1 1 0 0 0 1 0 1 0 1 0 0 1 1 0 0 1 0 0 0 0 0 1 0 0 1 0 1 0 0 1 2 1 1 1 0 2 0 0 0 1 0 2 0 2 0 0 2 1 0 0 0 0 1 1 0 1 2 1 0 1 0 0 0 0 0 1 1 0 1 1 0 0 0 0 0 1 1 1 1 1 0 0 0 1 1 1 1 1 1 1 0 0 1 0 1 1 1 0 0 0 1 0 1 1 2 0 1 1 1 0 0 0 0 2 0 2 0 0 0 1 0 1 2 0 1 0 1 1 0 2 2 0 1 1 1 1 1 0 1 0 0 0 0 2 1 1 1 0 0 0 1 1 0 2 0 2 1 0 0 2 2 2 0 2 2 2 2 0 2 1 1 0 0 0 0 0 2 0 0 1 0 2 2 2 1 1 0 1 1 0 0 2 0 1 0 1 0 2 2 0 2 2 0 0 0 1 1 1 2 0 2 0 0 0 1 0 0 0 0 1 0 1 1 0 1 0 0 1 1 1 1 0 0 0 1 0 0 0 1 1 0 1 0 0 1 0 0 0 0 0 0 0 1 1 0 0 2 0 0 0 0 0 0 1 0 0 0 2 1 0 0 0 0 0 0 0 0 0 0 1 0 0 0 0 0 0 0 1 2 2 0 0 1 1 0 0 0 0 0 2 0 0 0 1 1 1 1 0 1 1 2 0 0 1 1 1 0 1 1 0 0 0 0 0 1 2 2 2 0 2 0 1 1 0 1 0 0 2 2 0 0 0 1 1 2 1 2 2 0 1 1 1 1 0 0 0 0 0 0 0 1 2 0 0 0 0 2 0 2 1 0 0 0 0 0 0 0 0 0 1 2 1 0 0 0 1 0 1 1 0 0 0 1 0 0 2 0 0 0 1 1 2 1 2 0 0 0 0 0 1 0 0 0 0 1 0 0 2 0 0 1 1 0 1 2 1 0 1 2 2 0 2 0 1 2 1 0 0 0 0 1 1 0 1 0 0 1 1 0 2 1 1 1 1 0 2 2 2 0 1 1 2 0 1 1 2 1 1 1 0 0 2 2 0 1 1 0 1 2 2 2 1 2 1 0 0 0 1 0 1 0 1 1 1 1 0 0 2 0 0 0 0 1 1 0 0 0 0 0 0 0 0 1 0 1 1 1 0 1 0 1 1 0 2 1 0 0 2 2 0 2 0 0 0 1 0 1 2 1 1 0 0 1 1 0 0 0 0 1 2 0 0 0 0 0 1 1 1 1 2 0 0 0 1 2 0 1 1 2 2 0 2 0 0 0 0 0 2 2 0 1 0 0 1 2 1 2 0 0 2 1 1 1 0 1 2 0 1 0 1 1 0 0 0 1 1 1 1 0 0 0 0 1 0 1 1 0 0 2 1 0 1 1 0 1 0 2 0 1 0 1 0 0 0 0 0 0 2 0 0 2 0 0 0 0 1 0 0 0 0 0 0 0 0 0 0 0 0 0 0 1 0 1 1
[truncated: 1,606,808 more chars]
