# Supplementary material for: KNN-MDR: a learning approach for improving interactions mapping performances in genome wide association studies
Source: BMC Bioinformatics. 2017 Mar 21;18:184. doi: 10.1186/s12859-017-1599-7 (PMC5361736; doi:10.1186/s12859-017-1599-7)
Supplement: Supplementary file 3 — The data set(s) supporting the results of Table 2. (ZIP 28603 kb) [file 12859_2017_1599_MOESM3_ESM.zip › 3/SINAN/S50/mkallsimul.dat]

1 1 0 1 1 0 0 1 0 1 1 1 0 0 0 0 0 2 2 0 0 0 0 2 0 0 2 0 1 1 1 2 1 1 2 0 2 1 0 1 1 1 0 0 1 0 1 0 0 0 0 1 1 2 0 0 1 0 0 2 0 0 0 0 0 0 1 0 2 0 0 1 2 0 2 2 1 1 1 1 1 2 0 2 2 0 0 1 1 2 0 1 1 1 0 0 1 1 1 2 1 2 1 0 2 0 2 2 2 2 0 0 1 1 2 2 2 0 1 1 1 0 1 1 1 1 1 2 2 2 0 0 0 1 1 1 0 0 0 0 1 1 0 0 0 0 1 0 0 0 0 0 0 1 0 1 1 1 0 0 1 1 0 2 0 0 0 2 0 2 0 0 1 1 1 0 2 0 0 0 0 0 0 0 0 0 2 2 0 0 0 2 2 0 1 0 1 0 0 1 1 0 1 0 2 1 1 0 1 0 1 1 1 0 1 2 1 1 1 2 0 0 2 0 0 2 2 1 0 1 0 0 0 0 1 0 0 2 0 1 0 1 2 2 0 2 0 0 2 0 0 0 1 0 0 0 2 0 0 0 0 0 0 0 0 0 1 0 2 0 0 2 2 2 0 2 2 0 1 0 1 2 1 2 1 0 1 2 0 2 0 0 1 2 2 1 1 0 0 0 0 0 2 0 1 0 0 2 2 2 0 2 2 0 1 0 1 0 0 0 1 1 2 1 1 0 1 1 1 0 2 0 0 2 0 0 0 0 0 1 2 1 1 0 0 0 1 0 1 1 0 1 0 2 2 0 0 1 0 2 1 1 1 1 1 0 0 0 2 0 0 0 0 0 0 0 1 0 0 2 1 1 0 0 2 2 0 1 1 0 0 0 1 1 2 0 0 1 1 1 1 1 0 1 1 0 0 1 1 0 0 0 1 1 0 1 1 1 0 1 1 2 1 1 0 0 0 0 0 1 1 1 1 1 1 1 0 1 1 0 2 0 1 0 0 2 1 1 1 2 0 0 0 2 0 0 0 2 1 0 0 0 2 0 2 2 2 1 0 0 0 1 1 2 0 0 0 2 2 2 2 1 2 1 1 1 0 0 2 0 0 2 1 0 1 0 2 1 2 2 0 2 2 0 0 0 2 0 0 0 0 2 0 0 1 0 0 0 2 1 1 0 2 2 0 2 0 2 0 2 0 2 1 0 0 0 0 1 2 0 1 2 1 0 1 1 0 0 2 0 0 0 0 2 0 1 0 1 2 0 0 1 0 2 1 1 2 1 1 1 0 1 0 0 0 0 1 2 2 2 2 0 0 0 0 0 0 1 0 0 1 1 1 2 0 1 0 1 0 0 1 1 1 1 1 1 1 0 1 0 1 0 0 1 0 0 0 0 1 1 0 1 1 1 1 0 1 1 0 0 1 0 0 0 0 1 0 1 2 2 1 1 0 2 0 0 1 0 1 1 2 2 2 0 0 0 2 2 2 0 0 0 1 2 0 0 0 1 0 0 1 0 1 0 0 1 1 1 1 1 1 0 2 1 2 2 0 1 1 2 0 0 0 0 1 1 2 0 0 0 0 0 0 0 1 0 1 1 1 0 1 0 0 0 0 0 1 2 0 0 0 0 1 2 0 0 1 0 0 0 0 0 0 0 0 0 1 0 1 1 1 0 0 0 0 0 1 0 0 0 0 0 1 0 0 0 0 0 1 0 0 0 1 0 0 1 1 1 2 0 1 0 1 0 0 0 2 0 0 2 0 1 0 0 0 2 0 2 1 1 1 1 2 1 1 0 0 0 1 1 1 0 0 0 1 0 1 0 1 1 2 0 0 0 0 0 2 1 2 0 1 2 0 1 2 2 1 2 0 0 0 2 0 0 0 0 0 2 2 0 1 0 0 0 2 0 0 0 0 0 0 2 0 0 0 0 0 0 0 0 0 2 0 0 0 1 1 0 1 2 0 1 0 0 2 1 0 1 1 1 2 0 2 0 0 0 0 1 0 1 0 1 1 1 1 1 1 0 0 0 0 0 1 0 2 1 1 1 0 2 1 0 0 0 1 0 1 1 1 0 0 0 1 2 0 0 1 1 0 0 2 0 0 2 0 0 0 1 0 0 0 0 2 2 0 1 0 1 0 1 2 0 1 2 2 0 2 1 0 1 1 0 1 0 0 2 2 0 1 0 0 0 0 0 0 0 2 0 2 1 1 1 0 2 1 1 1 0 0 0 0 0 0 0 0 0 0 0 0 0 0 1
2 0 0 0 0 0 0 2 0 1 1 1 1 2 0 0 0 1 2 1 1 0 0 0 0 0 1 0 0 0 2 1 0 1 2 0 2 1 0 1 1 1 1 0 0 0 0 0 1 0 0 2 0 0 0 1 0 0 1 0 0 2 1 1 1 1 1 0 2 1 0 1 1 0 1 1 1 1 1 0 0 1 1 0 1 0 0 0 1 2 0 1 1 2 0 0 0 1 1 1 1 2 1 0 2 0 2 2 1 1 0 2 1 1 2 2 2 0 0 2 2 0 0 0 0 1 0 2 2 2 0 0 0 0 0 0 0 0 2 0 1 1 0 0 0 0 0 0 0 0 0 0 0 0 0 0 0 1 0 1 0 1 0 2 1 2 1 1 0 2 0 0 1 1 1 0 2 0 0 1 1 1 0 1 1 1 1 1 0 0 0 1 2 0 2 0 0 0 0 2 2 0 0 1 0 2 2 0 2 0 1 2 1 0 2 2 1 1 1 0 2 1 1 0 0 0 0 2 1 2 0 0 2 2 1 0 1 2 0 1 0 0 2 1 0 1 0 0 2 0 0 1 0 0 1 0 0 0 0 0 0 0 0 0 1 1 0 0 2 1 1 0 0 1 0 0 0 2 2 1 1 1 0 2 0 0 1 2 0 2 2 0 0 2 1 1 1 1 1 1 1 1 1 1 0 0 0 0 0 0 1 1 2 1 2 0 1 0 1 0 0 0 1 1 2 0 2 1 1 1 2 0 1 2 0 0 0 2 1 1 1 2 2 0 0 0 1 0 2 2 0 0 1 2 1 0 0 1 0 1 1 2 1 0 1 1 0 0 1 0 1 1 1 0 0 0 2 0 0 2 1 0 0 1 1 0 0 0 0 0 2 2 1 0 1 1 0 0 1 1 1 1 0 1 1 0 0 2 0 0 0 0 0 0 2 2 0 1 0 1 0 1 1 0 1 1 1 1 1 0 2 0 1 1 1 1 0 0 0 0 1 0 2 1 1 2 2 0 0 0 0 1 0 1 2 1 2 2 1 2 1 2 2 0 2 2 2 0 0 0 1 1 2 0 0 1 0 1 1 0 1 1 0 0 0 1 0 0 1 0 1 0 0 1 0 0 1 0 0 2 0 2 1 1 1 1 1 0 1 0 1 1 1 1 0 1 0 1 1 2 2 0 2 2 1 2 0 0 0 2 1 0 2 1 1 0 0 0 0 1 0 0 2 1 1 1 0 2 0 2 2 0 0 2 1 0 1 1 0 0 0 0 0 2 2 0 2 1 1 0 1 1 0 0 0 0 0 1 1 1 1 0 0 0 1 0 0 1 0 0 0 0 1 2 0 0 0 0 0 0 0 1 0 1 1 0 1 1 1 1 1 0 0 2 1 1 1 0 1 1 1 1 0 0 0 0 2 1 0 0 0 0 0 1 0 1 1 2 2 1 1 1 0 2 0 0 1 1 1 1 1 2 1 0 0 0 2 2 2 0 0 0 2 0 1 2 0 1 1 0 1 0 0 0 0 2 0 0 1 1 1 0 2 2 1 2 1 1 1 2 1 1 0 0 0 0 1 0 0 1 0 0 0 0 1 0 1 1 0 0 0 0 0 0 0 1 2 1 1 0 1 0 1 2 0 1 1 1 0 0 0 0 1 0 0 1 1 0 1 1 0 0 0 0 0 1 0 0 0 1 1 1 1 1 0 0 1 1 2 0 0 0 1 0 0 1 1 2 0 2 0 1 1 0 0 1 1 0 0 0 0 2 2 0 0 0 2 1 1 2 0 2 2 2 2 0 1 0 0 1 0 1 0 0 1 1 0 1 1 1 1 0 1 1 1 0 2 1 2 0 1 2 1 1 1 0 0 2 0 0 0 2 0 0 0 1 0 1 1 1 0 0 0 0 1 0 0 0 0 1 0 1 0 0 0 0 0 0 1 1 0 2 0 0 0 1 1 0 2 1 1 0 2 0 2 0 0 0 0 0 0 1 2 0 0 1 0 2 1 1 0 1 1 2 2 2 2 0 0 1 0 0 1 1 2 1 0 0 0 0 0 0 1 1 1 1 0 1 1 0 0 0 0 1 0 1 2 1 0 0 1 0 0 1 0 0 0 1 0 0 0 0 2 1 1 1 1 0 1 0 1 0 2 0 0 0 0 1 0 0 1 1 0 0 0 1 1 0 0 0 1 0 0 0 0 0 2 0 1 0 1 1 2 2 0 1 1 0 0 0 0 0 0 0 0 0 0 0 0 0 0 1
3 0 0 0 0 0 0 1 0 2 2 0 0 1 0 0 0 1 1 1 1 0 0 2 0 0 0 0 0 1 2 0 1 1 1 1 1 1 1 0 1 1 1 1 2 1 0 0 1 0 0 1 0 0 1 1 1 0 1 1 0 0 1 2 1 0 0 1 2 0 0 2 2 2 2 2 2 2 2 0 1 2 0 2 2 0 1 0 0 1 0 0 2 0 0 0 0 0 0 0 1 2 0 0 2 1 2 2 1 2 0 0 1 2 2 2 1 0 1 1 1 0 2 2 2 0 2 2 0 2 1 0 0 0 0 0 1 0 0 1 1 1 1 0 0 0 1 0 0 0 0 0 0 0 0 0 0 0 0 0 1 0 1 1 2 2 0 0 1 2 0 1 1 1 0 1 1 1 0 0 0 0 0 1 1 1 1 0 0 0 0 0 2 1 2 0 1 0 0 0 0 1 0 0 1 1 1 0 0 0 1 1 1 0 2 2 0 1 0 0 2 1 1 1 0 1 1 1 1 0 0 1 0 0 2 0 0 2 0 2 0 0 2 2 0 2 0 0 2 0 0 0 1 1 0 1 1 1 0 0 0 0 0 1 1 0 1 0 2 2 0 1 0 2 0 0 0 0 1 0 0 0 2 2 2 0 1 2 1 2 1 2 0 2 1 1 0 0 0 0 0 0 2 0 1 1 1 0 1 1 0 1 2 0 2 0 1 1 0 0 0 1 1 0 0 0 0 1 0 0 2 0 0 0 0 0 0 0 1 2 1 1 2 0 0 0 1 1 2 1 1 1 0 0 0 2 0 0 0 1 1 1 2 0 2 0 0 1 2 0 1 1 1 1 1 0 0 0 0 2 1 2 1 1 2 0 0 0 0 1 0 0 1 0 2 0 1 0 1 0 1 1 1 1 1 0 1 0 0 0 0 0 1 1 1 1 1 0 1 0 0 1 0 2 0 0 0 0 0 0 0 1 2 0 2 1 0 0 0 0 2 0 2 0 0 2 1 0 0 0 0 1 0 2 1 1 1 2 1 2 1 1 1 0 1 1 1 0 0 0 0 0 1 2 0 1 0 1 2 0 1 2 0 0 0 1 0 1 2 0 0 2 0 1 1 0 2 1 1 2 0 2 2 0 0 0 2 0 0 0 0 1 0 0 2 0 0 1 0 2 2 0 2 2 0 2 0 1 0 2 1 1 2 1 1 0 1 1 2 2 0 0 2 2 2 1 0 0 2 1 0 1 0 1 1 0 1 1 0 0 1 0 2 2 0 1 1 0 2 0 0 2 1 0 0 0 2 1 1 1 1 0 0 0 1 0 1 2 0 0 0 1 1 0 0 0 1 0 0 0 0 2 1 2 2 0 1 1 2 2 1 0 0 1 0 1 0 0 0 0 0 0 0 0 0 1 2 1 0 0 1 0 1 2 0 1 1 0 2 2 1 1 0 1 0 0 2 2 0 0 2 2 1 1 0 0 1 2 1 0 0 0 0 1 0 1 0 2 1 1 0 2 0 0 0 1 1 1 1 1 0 0 2 2 1 1 1 0 2 2 0 0 0 1 0 1 1 0 0 2 1 2 0 0 1 0 1 2 0 0 1 0 0 0 0 0 0 0 0 0 0 0 1 2 0 2 2 0 1 1 0 0 1 0 0 1 1 0 0 0 0 0 0 0 0 0 1 1 0 1 0 0 0 0 0 1 0 0 1 0 0 0 2 1 0 0 1 2 2 2 0 0 0 1 0 1 2 0 2 2 0 1 0 1 1 2 0 2 1 1 1 1 2 2 1 1 0 0 0 0 0 1 0 0 1 0 1 1 1 1 1 0 1 1 1 0 1 2 1 2 1 2 0 0 2 0 0 2 0 0 0 2 1 1 0 1 0 0 0 1 0 0 0 0 0 0 0 0 0 0 0 1 0 0 0 0 0 1 0 0 0 2 0 0 0 1 0 0 2 1 2 0 2 0 1 0 0 0 0 1 2 0 2 0 0 1 0 1 0 2 0 1 0 2 1 1 1 0 0 0 0 0 1 0 2 0 1 0 0 1 0 0 0 1 1 1 0 0 1 0 1 0 0 1 2 1 1 2 1 1 2 0 0 0 1 0 1 0 0 0 0 0 1 1 0 1 0 0 0 1 1 1 1 1 1 0 1 1 0 1 0 1 0 1 0 2 2 0 2 0 1 0 0 0 0 1 1 2 0 0 0 2 0 1 0 0 0 0 0 0 0 0 0 2 0 0 0 0 0 1 1 1
4 1 0 0 1 1 1 2 0 1 1 1 1 1 0 0 0 0 0 1 1 1 0 2 0 0 0 1 0 1 2 0 1 0 0 0 2 1 1 1 0 0 1 1 2 1 1 0 0 0 0 0 1 1 0 1 0 0 1 0 2 0 0 0 2 0 1 1 1 0 0 0 2 0 2 2 1 2 2 0 1 2 0 0 0 0 0 1 2 2 0 0 0 1 0 0 2 2 0 2 2 0 1 0 2 0 2 1 1 1 0 1 0 1 0 1 0 0 0 2 2 0 0 0 0 2 0 1 1 2 0 0 0 0 1 0 1 0 1 0 0 2 1 0 1 0 0 0 0 1 0 0 0 0 1 0 0 0 0 0 1 1 2 0 1 2 0 0 1 1 1 1 0 2 2 0 2 0 1 1 1 2 0 1 1 1 1 0 0 0 0 0 2 2 2 0 0 0 1 0 0 0 0 0 1 0 1 1 1 0 1 1 1 0 2 2 0 1 0 0 2 1 2 0 0 2 1 2 0 1 0 0 0 0 1 0 1 2 0 0 0 1 1 2 0 2 0 0 2 0 0 1 1 1 0 0 1 0 0 0 0 0 0 1 1 0 1 0 2 1 0 2 0 2 1 1 0 1 2 1 1 2 0 1 1 1 0 2 0 2 1 0 1 2 2 1 1 1 0 0 1 0 2 0 1 0 1 1 1 1 1 2 2 0 1 0 2 0 0 0 0 1 0 1 1 0 1 2 1 1 2 0 0 2 0 0 0 1 1 2 1 1 0 0 0 1 0 0 2 1 0 0 0 2 2 0 0 0 1 1 2 2 0 0 0 2 0 2 2 0 2 1 0 0 0 0 1 0 1 1 1 1 0 0 1 0 0 0 0 0 0 1 0 0 2 0 0 1 0 0 0 0 1 0 0 0 1 0 0 0 0 0 1 1 0 1 1 1 0 0 0 0 1 0 0 1 0 1 0 0 1 0 0 2 1 1 0 0 0 0 1 0 2 1 1 2 2 1 1 0 0 0 0 1 1 0 1 2 1 1 1 0 0 1 0 1 1 0 0 0 0 0 2 1 1 1 1 2 1 1 2 1 2 0 2 0 0 0 1 0 1 0 1 1 2 0 1 1 1 1 1 1 1 1 0 0 1 0 0 0 0 2 0 0 0 0 0 1 0 2 2 0 2 2 0 2 0 1 1 1 1 1 0 0 0 0 0 1 2 1 2 2 1 1 1 1 0 1 1 1 1 0 0 1 1 2 0 0 0 1 1 0 0 2 2 0 2 1 0 1 0 1 0 0 0 0 1 1 1 1 1 0 1 0 1 1 1 0 0 0 0 1 0 0 0 1 0 1 0 0 0 2 1 0 1 1 1 1 1 1 0 0 0 2 1 1 1 0 0 0 0 0 0 0 0 1 2 0 0 0 0 0 0 0 0 1 0 1 2 2 1 1 0 0 2 0 2 1 1 1 1 1 1 1 1 0 1 2 2 0 0 0 0 1 0 1 1 1 1 0 0 1 0 0 0 2 0 1 2 0 1 0 2 2 2 1 2 2 1 0 0 0 0 1 0 0 1 0 0 1 0 0 0 0 2 0 0 2 0 0 0 0 0 1 1 1 1 2 0 1 0 0 1 2 1 0 0 0 1 0 0 0 0 0 0 1 0 0 1 1 0 0 1 1 0 0 1 1 0 0 0 0 0 0 0 1 1 0 2 2 1 2 2 0 0 0 2 1 1 2 0 0 0 0 0 1 1 0 2 2 1 0 0 1 1 2 0 1 1 1 1 2 2 2 2 0 1 0 0 0 0 0 0 0 0 0 1 0 2 0 2 0 1 1 2 1 1 2 1 0 0 1 2 1 2 1 1 0 0 0 2 0 0 1 1 1 0 0 0 1 0 1 0 0 0 0 0 0 0 0 0 2 2 1 1 0 2 0 0 1 0 1 0 0 0 0 2 0 1 1 0 0 0 0 0 1 0 2 2 2 2 0 2 0 0 1 0 2 0 1 1 2 1 1 1 1 1 0 0 1 0 0 2 0 2 1 1 1 0 0 0 0 0 0 0 2 0 1 1 0 0 0 0 1 1 2 2 1 0 0 2 1 0 0 0 0 0 0 0 0 0 1 1 0 0 1 0 1 1 1 1 0 2 0 1 0 1 1 0 0 2 0 1 0 1 1 1 0 0 0 2 0 0 0 0 2 0 0 2 0 0 1 2 2 0 1 2 0 0 0 0 0 0 0 0 0 0 2 2 1 2 1
5 0 0 1 0 0 1 1 1 0 1 1 0 1 0 0 0 2 1 1 1 1 0 2 0 0 0 0 2 2 2 2 0 0 2 0 2 2 0 1 1 1 0 0 1 0 0 0 0 0 0 1 0 1 0 1 1 0 1 1 0 1 1 2 0 0 1 0 1 0 0 1 2 0 1 2 2 0 0 0 0 2 0 2 2 0 0 0 1 2 0 0 2 1 0 0 0 2 0 2 2 1 1 0 2 0 2 1 1 1 1 2 1 1 1 1 0 0 0 2 2 0 1 1 1 0 1 0 0 0 1 1 1 2 0 0 0 0 1 0 2 0 0 0 0 0 0 0 0 1 0 0 0 1 1 1 0 1 0 1 0 1 2 0 1 2 0 0 1 1 1 1 1 1 0 0 2 2 0 1 0 1 1 0 1 1 1 1 0 0 0 1 2 1 2 0 1 0 0 1 1 0 0 0 0 2 1 1 0 1 2 0 1 0 1 2 0 1 1 0 2 0 2 0 0 1 1 2 0 1 0 0 0 0 1 0 0 1 0 1 0 0 2 1 1 1 1 1 1 0 0 0 1 0 1 1 0 0 1 2 1 1 0 0 0 0 1 1 2 0 0 2 0 2 0 0 0 0 1 0 0 1 1 1 1 0 1 1 1 1 1 1 0 2 1 0 1 1 0 1 0 1 2 0 0 1 1 0 0 0 1 1 2 1 1 0 2 0 0 0 0 1 1 1 0 0 0 1 0 0 2 1 0 2 0 0 0 1 0 0 0 1 2 1 1 0 2 1 2 0 0 0 0 2 1 0 1 1 0 0 0 1 2 0 2 0 0 1 2 0 1 1 1 0 0 1 2 0 1 1 0 0 0 0 1 0 0 0 0 1 0 0 0 0 1 1 0 1 0 0 0 0 0 2 2 0 0 0 0 1 1 1 1 1 1 2 0 0 1 0 0 1 0 1 0 0 0 0 2 1 0 1 0 1 1 1 0 1 1 0 1 0 2 1 1 0 1 0 0 0 0 0 0 2 1 0 2 1 1 1 0 1 0 1 0 1 1 1 0 0 1 1 1 1 2 0 2 2 2 1 1 2 0 0 0 0 0 0 1 0 1 0 1 2 1 0 1 0 1 2 0 2 0 2 0 0 2 0 1 0 1 1 0 0 0 2 1 1 0 1 1 1 2 2 1 2 0 0 1 1 2 0 2 1 2 0 1 0 0 0 0 1 1 1 1 1 0 1 1 1 0 0 0 1 2 2 0 1 0 1 0 0 1 2 1 0 2 1 1 0 1 1 1 0 1 0 2 1 1 1 1 0 2 0 0 2 0 1 1 1 1 0 0 0 0 0 0 0 0 0 0 1 0 0 1 0 1 1 1 1 2 2 0 0 0 1 0 0 0 0 0 0 0 0 0 0 2 1 0 0 0 0 0 1 0 1 0 2 2 2 0 0 0 1 1 0 2 1 1 1 1 1 2 0 0 0 2 1 1 0 0 0 0 1 1 1 0 2 0 0 1 0 0 0 0 1 1 1 2 0 1 0 2 2 2 1 2 2 1 0 1 1 0 0 0 0 2 0 0 2 0 2 0 0 2 0 1 1 1 0 1 0 0 0 0 0 0 2 1 0 0 0 1 2 0 0 0 0 1 1 1 1 0 0 0 0 1 0 0 1 0 0 0 0 0 1 0 1 0 1 1 1 1 0 0 1 0 0 0 0 0 0 0 0 1 0 1 1 1 2 0 0 0 1 0 0 1 0 0 0 0 1 0 0 1 2 0 2 1 1 1 1 2 2 2 0 0 0 0 0 1 1 0 0 0 0 1 1 1 0 0 0 1 1 1 0 2 1 0 0 0 0 2 1 2 1 1 0 0 1 1 0 1 0 0 0 0 0 1 0 1 1 0 0 0 0 0 0 0 0 1 0 0 0 0 0 1 0 0 0 0 1 0 0 0 0 1 1 1 1 0 0 1 1 0 0 0 1 1 0 1 0 1 0 0 0 1 1 0 2 0 2 1 2 2 2 2 0 0 0 0 2 0 0 2 0 0 1 0 0 0 0 0 0 1 1 0 1 2 1 0 1 0 0 1 2 2 1 0 0 2 0 0 0 0 0 0 2 0 1 0 1 2 1 1 0 1 0 0 0 2 0 2 1 0 0 1 1 0 0 2 0 0 0 2 0 0 0 0 0 2 0 0 0 0 2 0 0 2 0 0 0 0 1 0 0 0 0 0 0 0 0 0 1 1 0 0 0 0 0 0 1
6 0 0 0 0 0 0 1 0 1 1 1 0 1 0 0 0 1 1 1 1 1 0 2 0 0 0 0 1 0 0 2 2 2 0 0 0 1 0 0 2 2 0 0 0 0 0 0 0 0 0 0 1 1 0 2 0 0 0 1 0 1 2 2 1 0 2 0 0 0 0 0 2 0 2 2 2 0 0 0 0 0 0 1 1 0 0 2 2 2 1 2 1 1 0 0 0 2 0 2 2 0 2 0 2 0 2 1 1 1 0 1 0 2 0 2 0 0 2 1 1 0 2 2 1 0 1 1 0 1 0 0 0 0 1 0 2 0 0 1 0 2 0 0 0 0 0 0 0 1 0 0 0 0 0 1 1 0 0 0 1 0 2 0 0 2 0 0 0 1 1 0 0 2 1 0 1 1 0 0 0 1 0 0 0 0 1 2 0 1 1 1 2 1 2 0 0 0 0 0 0 0 0 1 1 1 1 0 1 0 0 2 1 0 0 2 0 1 1 1 1 1 2 1 0 1 1 1 0 0 0 1 0 0 2 0 0 2 0 2 0 0 1 0 0 0 0 1 1 0 0 0 1 0 0 0 1 1 1 1 1 0 0 1 1 0 0 0 1 0 0 2 0 1 1 0 1 2 2 2 2 2 2 2 2 0 2 2 0 2 0 1 0 1 1 0 1 1 0 1 1 0 1 1 0 0 0 0 1 1 0 1 1 0 1 0 1 1 1 0 0 1 1 1 1 0 1 2 0 1 2 0 0 0 0 1 0 1 0 0 0 0 2 0 0 0 2 0 2 1 0 1 0 1 1 1 0 0 1 1 2 1 0 1 0 2 0 2 2 0 2 2 1 1 1 0 2 1 0 2 2 2 0 0 1 1 0 0 0 0 0 1 0 0 2 0 1 0 1 0 0 1 0 2 2 1 0 1 0 0 0 0 0 0 2 2 0 0 1 0 1 1 0 0 0 0 0 0 1 0 1 0 0 2 0 0 1 1 2 1 0 0 0 0 0 1 2 1 1 2 0 0 1 2 1 1 1 2 1 2 1 1 0 1 0 1 1 2 0 2 2 2 2 0 0 1 0 2 1 0 1 1 1 0 0 0 0 1 2 0 0 2 0 1 0 0 1 2 1 1 1 1 1 1 1 1 2 0 0 0 0 1 0 0 0 2 0 0 1 1 1 1 1 1 0 1 1 2 0 2 0 2 2 1 2 0 1 0 0 1 0 1 2 2 2 2 0 2 0 2 1 0 0 2 1 0 0 1 0 0 0 0 1 2 0 1 1 1 1 0 1 0 0 0 0 1 2 1 1 0 2 0 1 0 1 1 1 1 1 1 0 2 1 2 0 0 0 0 0 0 0 2 1 1 2 1 0 0 0 0 0 0 0 0 0 0 0 0 0 0 1 0 0 0 0 2 2 1 0 0 0 0 0 2 0 0 0 0 1 0 0 1 0 2 0 0 1 1 1 1 2 1 1 1 0 0 1 2 2 1 0 1 1 0 1 2 0 1 1 0 0 0 0 1 1 2 0 0 1 1 1 1 1 0 0 0 2 2 0 0 0 0 0 1 1 1 1 0 0 2 0 1 0 0 0 0 1 1 1 0 2 0 0 2 0 1 1 1 1 0 0 0 0 2 1 0 2 0 0 0 0 0 0 0 0 0 1 0 0 1 0 1 1 1 0 0 0 1 0 2 1 1 0 0 0 0 1 0 1 0 0 0 2 0 0 0 1 2 2 2 0 1 0 0 0 0 1 0 0 0 1 2 0 2 2 2 0 1 1 1 1 2 1 1 0 1 0 1 0 0 1 0 0 0 1 0 1 0 0 0 1 1 2 1 2 0 1 2 0 0 2 0 1 0 1 1 0 1 0 0 0 2 1 0 0 1 0 0 0 0 0 0 1 0 2 1 1 0 0 0 0 1 0 0 0 0 0 0 0 0 0 2 0 0 0 2 2 0 1 0 0 0 1 0 2 0 0 0 0 1 2 0 2 1 0 2 0 2 0 1 1 2 2 1 1 1 1 0 1 0 0 0 0 0 2 1 0 0 0 0 0 0 1 0 2 1 0 1 1 0 0 0 0 2 2 2 2 1 0 0 2 1 0 1 2 0 2 0 0 0 0 0 0 1 1 1 1 1 0 1 2 0 2 0 0 0 2 1 0 0 2 0 0 2 0 2 2 0 1 0 1 1 0 0 0 0 1 1 1 0 0 1 0 0 0 0 0 0 0 0 0 0 0 1 0 0 1 1 1 1 1 2
7 1 0 0 0 2 2 2 0 1 1 0 0 1 0 0 0 2 1 1 0 0 0 1 0 0 1 0 0 0 2 0 1 1 2 2 2 2 0 0 1 1 0 1 2 1 1 0 0 0 0 0 0 0 1 1 1 0 1 1 1 0 0 1 1 1 0 0 0 0 0 1 2 1 1 2 2 1 1 0 1 1 0 2 2 0 0 2 2 2 1 1 0 0 0 0 0 1 1 2 1 1 0 0 2 1 2 1 1 1 1 2 1 1 1 1 1 0 0 2 2 0 1 1 1 0 1 2 2 2 0 0 0 0 0 0 0 0 0 1 1 1 0 0 0 0 0 0 2 2 0 1 0 0 0 0 0 1 0 0 1 0 1 0 0 1 0 1 1 2 0 2 1 1 1 0 2 0 1 1 1 0 2 0 0 0 2 2 1 0 0 1 1 1 1 1 1 0 0 0 0 0 0 0 1 0 0 1 1 0 1 1 1 0 2 1 0 0 1 0 2 0 2 0 0 1 1 0 0 0 0 0 0 0 2 0 0 2 0 1 0 0 1 2 0 2 0 0 1 0 0 0 0 0 1 0 1 0 0 0 0 0 0 1 1 0 0 0 1 1 1 1 0 2 0 0 0 0 1 0 1 1 2 2 2 0 2 2 0 2 1 1 0 2 1 0 0 1 1 0 1 0 1 1 0 0 0 0 1 1 1 2 2 0 2 0 2 0 0 0 1 2 1 2 1 0 1 1 0 0 2 1 1 2 0 0 0 1 0 0 0 0 1 0 0 0 2 1 2 1 1 0 0 0 0 2 0 1 0 0 0 0 2 0 2 1 0 1 2 1 1 1 0 0 1 0 2 2 0 2 2 0 0 0 2 0 0 1 1 0 0 0 1 0 2 0 2 1 0 0 0 0 0 1 2 1 0 0 0 0 0 0 1 1 1 2 0 1 0 0 0 1 0 1 1 1 0 2 0 2 2 0 1 1 1 1 1 1 1 1 0 0 2 0 0 1 2 0 0 1 0 0 0 2 1 1 1 1 1 1 0 1 1 0 2 2 2 1 0 1 2 2 1 2 1 1 0 1 0 0 2 2 1 0 1 1 0 1 2 0 0 1 0 1 2 0 2 0 0 2 0 2 2 0 0 1 2 0 1 0 1 2 0 0 0 1 1 0 2 2 2 0 2 2 1 1 1 0 0 2 0 0 1 0 1 0 0 1 1 2 0 1 1 0 0 2 0 0 2 0 0 0 0 2 1 0 1 1 0 0 0 0 0 2 1 1 2 2 1 1 1 1 1 0 0 0 1 2 2 2 2 0 0 0 0 0 0 1 0 0 0 1 0 1 0 0 0 1 0 0 1 1 1 1 2 0 0 1 0 0 0 0 0 1 1 1 1 0 0 0 2 0 0 0 0 0 2 0 0 0 0 0 0 2 0 1 0 1 2 2 1 2 0 1 1 0 2 0 1 1 1 1 1 0 0 0 2 2 2 2 2 0 0 0 0 2 1 0 0 0 0 0 0 0 0 1 1 0 1 1 1 0 2 1 2 2 0 2 1 1 1 1 0 0 0 0 1 1 0 1 1 0 0 0 0 0 1 2 0 0 0 0 0 0 0 0 1 2 0 0 0 0 1 2 0 1 1 0 0 0 0 0 1 0 0 1 2 1 0 1 0 0 0 0 0 1 0 1 0 0 0 0 2 0 0 1 0 0 1 1 1 0 0 0 0 2 1 1 2 1 1 0 0 1 1 0 0 0 2 2 1 0 0 0 1 2 0 2 2 1 0 1 2 1 1 0 0 1 0 1 0 2 0 1 0 0 2 0 0 2 2 0 1 1 1 0 2 2 1 1 2 1 0 1 2 2 2 2 0 0 1 1 0 0 0 0 0 0 0 0 1 1 0 0 1 0 0 0 0 1 0 1 1 0 1 0 1 1 1 1 0 2 1 1 0 1 1 0 1 0 1 0 1 0 2 0 1 1 1 1 1 0 2 0 1 0 0 1 1 1 0 2 1 1 2 2 2 0 0 0 1 0 0 0 1 1 0 1 0 1 1 0 0 1 1 1 0 0 2 2 0 2 0 1 2 2 0 2 1 1 1 0 1 1 1 0 0 1 0 0 0 0 2 1 0 0 0 1 1 0 2 0 1 2 2 0 2 2 0 0 1 1 1 0 0 2 2 0 2 1 0 1 0 0 0 0 1 2 0 0 0 2 1 1 0 0 1 0 0 0 0 0 0 1 0 1 0 0 0 0 2 0
8 0 0 0 0 0 0 0 0 1 1 1 0 1 0 0 1 0 1 1 1 1 0 2 0 0 1 0 0 1 2 0 2 2 1 1 1 1 0 2 0 0 0 0 2 0 0 0 0 0 0 0 0 0 0 1 0 0 0 1 0 1 0 1 1 1 0 0 1 0 0 0 2 0 1 2 2 1 1 0 0 1 0 2 2 0 0 0 2 2 0 0 0 2 0 0 0 1 0 1 1 2 0 1 1 0 1 2 0 2 1 1 0 1 0 1 0 0 1 1 1 0 1 1 1 1 1 1 0 1 0 1 1 1 0 0 1 0 1 0 1 1 0 0 0 0 0 0 0 0 0 0 1 0 1 1 1 0 0 0 1 0 2 0 1 1 1 0 1 2 0 2 0 2 0 1 1 1 0 1 0 1 0 1 1 1 1 1 1 0 0 0 1 0 1 0 0 0 1 1 1 1 0 0 1 2 2 1 0 0 1 1 1 0 2 2 0 1 1 1 1 1 2 0 0 1 1 2 0 1 1 0 1 1 1 1 0 2 0 1 0 0 1 0 0 1 0 0 2 0 0 1 2 0 0 0 0 0 1 1 0 1 0 1 1 0 0 0 2 2 0 1 0 1 0 1 1 2 2 1 1 2 2 2 2 1 2 2 0 2 0 0 0 2 1 0 1 1 0 1 0 0 1 1 0 0 0 0 0 1 0 2 2 0 2 1 2 0 1 0 0 1 1 1 1 0 1 0 1 1 1 1 0 1 0 0 0 0 0 1 0 1 2 0 0 0 1 0 2 0 0 0 0 1 1 1 1 0 0 2 2 2 1 0 2 1 0 1 2 0 1 1 0 0 1 1 1 2 0 2 1 0 2 2 0 0 0 0 0 0 0 0 2 0 2 0 0 1 0 1 1 0 0 2 2 0 0 1 0 0 0 0 1 1 0 1 1 0 0 0 1 0 1 0 1 1 1 1 0 0 1 0 0 0 1 0 0 0 0 0 1 0 0 0 0 1 1 0 0 2 0 0 0 2 0 0 0 2 2 2 2 1 0 0 1 1 1 2 0 1 1 2 2 0 1 0 0 2 1 0 0 2 2 0 2 0 0 1 1 0 1 1 1 1 1 0 2 1 1 2 0 2 1 1 0 0 1 1 0 0 0 2 1 0 0 1 0 1 0 2 2 0 2 2 1 2 0 1 1 1 1 1 1 0 1 0 1 1 2 1 0 1 1 1 1 0 1 1 1 1 0 0 0 2 0 2 0 0 1 1 1 0 0 0 0 0 0 1 1 0 1 0 1 0 1 0 0 1 1 0 1 0 0 0 1 0 1 0 0 0 0 1 0 0 0 0 0 0 0 0 0 2 1 0 1 1 1 0 0 0 2 0 0 2 1 1 1 0 0 0 0 0 1 1 1 0 1 0 0 0 0 0 1 1 0 0 2 2 2 2 1 1 0 0 1 0 2 1 2 2 2 0 0 1 0 0 1 1 1 0 0 0 0 0 1 2 0 0 1 0 1 0 1 0 0 1 1 1 2 0 0 0 1 1 1 1 0 1 0 1 0 0 1 1 1 1 2 1 0 1 1 0 0 0 1 0 0 1 0 0 1 0 0 0 0 0 0 1 1 0 0 0 1 2 0 1 2 0 0 0 0 0 1 0 0 1 2 0 1 1 0 0 1 1 0 0 0 0 0 0 0 0 0 0 0 1 0 0 2 0 0 1 1 0 0 0 1 1 1 2 0 0 0 0 1 2 1 0 1 1 0 1 1 0 1 1 1 2 1 1 1 1 2 2 1 1 0 0 0 2 0 1 0 0 1 1 2 0 0 0 0 0 0 0 0 0 0 2 0 0 1 0 0 0 2 0 0 0 0 0 1 1 1 0 0 1 1 1 1 1 0 1 0 0 1 0 0 0 0 0 0 1 1 0 0 0 1 2 0 0 0 2 0 0 0 0 1 0 2 1 1 0 0 0 2 1 0 0 0 0 2 0 2 1 0 1 0 2 1 0 1 1 1 1 2 2 2 0 0 0 0 2 1 0 2 2 0 2 1 1 0 0 0 0 0 1 0 0 1 0 0 0 0 1 1 1 0 1 0 0 2 0 0 1 0 0 0 0 1 1 0 0 2 1 0 0 0 0 0 0 2 0 2 1 0 0 1 2 0 0 2 0 0 0 1 1 1 0 1 0 2 0 1 0 0 0 1 0 2 0 0 0 1 2 0 0 2 0 0 0 0 0 0 1 0 1 0 0 0 0 0 0
9 1 0 1 0 1 1 2 1 0 1 0 0 2 0 0 0 2 1 1 1 1 1 2 0 0 0 0 1 2 1 1 1 1 2 1 2 0 0 2 0 0 0 0 1 0 0 0 1 0 0 1 0 0 0 0 1 0 1 1 0 0 0 0 0 0 2 0 1 0 0 1 2 0 0 2 2 1 1 0 0 1 1 0 1 1 0 1 2 2 0 1 2 1 0 0 0 1 1 2 1 1 0 1 2 0 2 2 0 2 1 1 1 1 1 1 1 0 0 2 2 0 2 2 2 0 2 0 0 0 2 1 0 1 0 0 0 0 0 1 1 2 0 0 0 0 0 0 0 0 0 0 0 0 1 0 0 0 0 0 0 0 1 1 0 1 0 0 0 0 2 0 0 2 0 0 1 0 1 1 1 1 1 1 0 0 2 2 0 1 1 2 2 0 2 0 2 0 0 0 0 1 0 0 0 1 1 0 2 0 2 1 0 0 1 2 0 1 2 2 0 0 2 1 0 0 0 0 0 0 0 0 1 1 0 0 1 2 0 1 0 0 2 1 1 2 1 0 2 0 0 0 1 0 0 0 0 0 0 1 1 0 0 0 0 0 0 0 1 0 1 1 0 1 0 0 0 0 0 0 0 0 2 1 1 1 1 2 1 2 1 1 1 2 2 1 0 0 0 0 0 0 2 0 0 1 1 0 0 0 1 1 1 0 0 0 2 0 1 0 1 1 1 0 0 0 1 1 0 0 2 1 0 1 0 0 0 2 0 2 1 1 1 0 0 0 2 0 2 0 0 0 1 1 0 1 0 0 1 1 2 2 0 0 0 0 0 1 2 0 2 2 1 0 0 2 2 0 0 2 1 0 0 0 1 0 0 0 0 0 0 0 1 0 1 2 0 0 0 0 0 0 1 0 0 0 1 0 0 0 0 0 1 1 1 2 0 0 1 0 0 1 1 0 2 2 1 1 0 0 0 0 1 0 1 2 0 1 0 0 1 0 2 0 0 2 2 0 0 2 0 0 0 2 2 1 2 1 1 0 0 0 0 0 0 0 0 1 0 1 0 1 1 1 0 1 0 2 2 0 0 1 1 0 1 0 0 0 2 0 0 2 0 0 2 0 2 1 1 2 0 2 0 1 1 1 1 1 0 0 0 2 0 0 0 0 0 2 0 2 2 0 2 2 0 2 0 1 0 2 0 1 1 0 0 0 0 0 1 1 0 1 1 0 1 1 0 2 0 2 1 0 0 1 1 0 1 0 0 0 0 0 1 1 1 0 0 1 0 1 0 1 1 0 0 0 2 2 2 1 2 0 1 0 0 1 0 1 1 1 0 0 1 1 1 1 0 1 0 0 1 0 0 0 0 1 1 0 1 0 1 0 0 0 0 0 0 0 0 0 0 0 1 1 1 0 1 0 0 0 0 0 0 2 0 1 0 2 2 1 0 2 0 1 0 0 1 0 0 0 0 2 0 1 0 0 1 2 2 0 0 0 1 0 0 2 1 0 1 1 1 1 0 0 2 2 0 0 1 1 2 1 2 2 2 2 1 1 2 1 0 0 0 0 0 0 0 0 0 2 0 1 0 0 0 0 0 2 0 0 1 0 0 0 0 1 1 2 0 0 0 0 0 2 0 0 0 0 0 0 0 0 1 0 0 2 1 0 0 1 0 1 0 0 0 0 0 0 0 0 0 0 0 0 0 0 1 0 1 0 0 0 2 0 0 0 0 0 0 2 0 0 1 0 1 1 2 0 1 1 1 1 1 0 0 1 1 2 0 2 0 0 2 2 2 0 0 1 1 2 0 1 0 0 0 0 1 1 1 0 0 0 0 0 0 0 1 1 1 0 1 1 1 1 2 0 0 1 0 0 2 1 1 1 1 0 0 1 1 0 1 0 0 0 0 0 0 1 0 0 0 2 1 0 1 0 1 0 1 1 1 2 1 1 1 0 1 0 0 1 0 1 0 0 0 0 0 1 2 2 2 0 2 0 0 0 0 2 0 1 0 0 1 1 2 1 1 0 0 0 1 0 1 0 2 1 0 0 0 1 0 0 1 0 1 1 0 1 2 0 1 0 0 0 2 2 1 1 0 0 1 0 2 2 2 0 1 1 0 0 0 0 1 1 1 1 1 2 0 1 2 0 1 1 1 0 1 2 1 1 0 1 0 2 0 2 2 0 1 0 0 0 0 0 0 1 1 2 0 1 0 2 1 1 0 0 1 0 0 0 0 0 0 2 0 1 0 0 1 0 0 1
10 0 0 0 0 0 0 0 0 0 0 2 0 1 0 0 1 1 0 0 0 0 1 1 0 0 1 0 0 1 2 1 2 2 1 1 2 2 0 0 2 2 0 0 2 0 2 0 0 1 1 2 0 0 1 2 0 0 2 0 0 2 2 2 0 1 1 0 1 0 0 1 2 1 2 2 2 0 0 1 0 1 1 1 2 0 0 1 2 2 1 1 1 1 1 0 1 1 1 2 1 2 0 0 2 1 1 1 0 2 0 0 1 2 1 2 1 0 1 0 0 0 2 2 1 0 1 1 1 1 0 0 0 1 1 1 0 1 0 0 1 1 1 0 0 0 0 0 0 1 0 0 0 0 0 0 0 0 0 0 0 1 0 2 0 1 0 0 0 2 0 1 0 2 0 0 1 0 0 0 0 0 1 0 0 0 1 1 0 1 1 1 2 0 2 0 0 0 1 1 1 1 0 1 2 0 0 0 1 0 0 2 1 0 2 2 0 0 1 1 1 1 2 0 0 2 2 2 0 1 0 0 0 1 1 0 1 2 0 2 0 0 1 1 0 1 0 0 2 0 0 0 2 0 0 0 1 0 0 0 0 0 0 0 0 0 0 0 0 0 1 2 0 2 0 1 1 1 2 1 1 2 1 1 0 0 0 0 0 2 0 2 1 2 2 1 1 2 1 0 1 0 2 0 1 0 0 0 1 1 0 1 1 0 2 1 2 0 1 0 0 1 2 0 1 0 1 1 0 0 2 1 1 2 0 0 0 0 0 0 1 1 2 1 0 0 0 1 2 1 1 0 1 1 0 1 1 0 0 2 2 1 1 0 1 1 0 1 2 0 1 1 1 1 1 0 2 1 1 1 1 1 0 0 1 0 0 0 0 0 0 1 0 0 2 0 0 0 1 1 1 1 0 1 2 1 0 1 0 0 0 0 1 1 1 2 0 1 0 1 0 1 1 0 0 2 0 1 1 0 2 0 0 2 0 1 0 1 1 1 0 0 1 0 0 1 0 0 0 1 0 0 0 2 2 1 2 2 1 2 2 2 0 1 0 0 0 1 0 1 1 1 1 2 0 1 0 2 1 0 1 1 1 1 0 2 0 1 2 0 0 2 1 1 1 0 1 1 1 2 0 2 2 0 0 0 0 0 0 0 0 2 0 0 0 1 0 1 1 1 1 1 2 2 1 2 0 0 0 2 1 0 1 1 1 0 0 1 1 1 1 0 1 1 1 1 0 1 1 2 1 0 0 2 1 1 0 1 0 0 0 0 1 2 0 2 2 1 0 1 0 0 1 0 1 0 1 2 2 2 2 0 0 0 0 0 0 2 1 1 0 1 1 1 0 1 0 0 0 0 0 1 0 0 0 0 1 1 1 1 0 0 0 1 0 0 1 0 0 0 1 0 0 0 0 0 2 0 0 0 0 0 1 1 0 0 1 1 2 1 0 1 0 0 2 0 2 1 2 2 0 1 1 1 0 0 2 2 1 0 0 0 1 0 2 2 0 0 0 1 1 1 0 0 0 1 1 0 1 1 1 2 2 2 2 2 2 2 0 0 0 0 1 1 1 1 2 0 0 0 0 1 0 0 2 0 0 1 0 0 0 0 0 0 0 1 1 0 1 0 0 0 0 2 0 1 2 0 1 1 1 1 1 0 0 1 2 0 1 2 1 0 2 2 0 0 0 0 0 1 1 1 1 0 0 0 1 0 0 0 0 0 0 0 0 0 2 2 2 2 0 0 2 1 0 0 1 0 1 1 0 1 1 1 1 1 1 1 1 1 0 1 2 1 1 0 0 0 0 2 0 1 0 0 1 0 0 0 1 1 2 0 1 0 1 0 1 1 1 0 1 1 0 1 1 1 0 2 0 1 0 1 1 0 0 0 1 1 1 0 1 0 0 0 0 0 0 0 0 0 0 1 1 0 0 0 1 0 0 0 0 1 0 0 0 1 2 0 1 1 0 0 1 1 2 1 0 1 1 1 1 0 2 0 0 0 0 2 0 1 1 2 0 2 2 2 2 0 0 0 0 1 2 0 2 0 2 1 1 1 0 0 0 0 0 2 0 0 2 0 2 0 0 0 2 2 1 1 0 0 1 0 0 1 0 0 0 1 0 0 0 1 1 2 1 1 1 0 2 0 2 0 0 2 2 0 2 2 0 0 0 1 2 0 2 2 2 0 2 0 0 1 0 0 0 1 1 1 1 0 0 1 1 1 0 0 1 0 0 0 0 0 0 1 0 0 0 0 0 1 0 1
11 1 0 0 0 1 1 2 0 1 1 0 1 1 0 0 0 1 1 0 0 0 0 2 0 0 0 0 1 1 1 1 1 2 1 0 2 2 0 0 2 2 0 0 0 0 0 0 0 0 0 0 1 1 1 2 0 0 0 1 1 0 2 2 0 1 1 0 0 1 0 1 2 1 2 2 2 0 0 0 0 0 1 0 1 0 0 2 2 2 1 2 2 2 1 1 1 2 1 2 2 0 0 0 2 0 2 1 1 1 1 1 0 2 1 2 0 1 2 1 1 1 2 2 2 0 2 0 0 1 0 1 0 0 0 0 0 0 0 0 0 2 1 0 0 0 0 0 0 1 0 0 0 0 0 0 0 2 0 0 0 0 0 2 0 1 0 1 0 1 0 1 0 2 1 0 2 0 1 1 1 0 0 1 1 0 2 2 1 1 1 1 0 0 1 0 1 0 0 0 0 0 0 1 2 0 0 0 2 0 1 2 1 0 2 1 0 0 1 1 1 0 2 0 0 2 2 1 0 1 0 1 0 0 1 1 0 2 0 1 0 0 2 2 0 1 0 0 2 0 0 0 2 0 0 0 1 0 0 1 1 0 0 1 1 0 0 0 1 0 0 1 0 2 0 0 2 1 2 0 0 1 2 2 2 1 1 1 0 2 0 0 0 2 2 0 0 1 0 0 0 0 2 0 0 0 1 0 2 2 0 1 2 1 1 0 2 1 1 0 0 2 1 1 0 0 0 1 0 0 1 2 0 2 0 0 0 1 0 0 0 1 0 0 0 0 1 0 2 0 0 0 1 2 1 0 0 1 0 1 0 0 1 0 1 1 0 0 2 0 0 0 0 0 2 0 2 2 0 2 2 2 0 0 2 1 0 1 1 0 0 1 0 0 2 1 0 2 0 0 0 0 2 0 2 2 0 1 0 0 0 0 0 0 2 2 0 0 0 0 0 1 1 0 1 2 1 2 0 0 2 0 0 2 0 0 1 2 2 0 0 0 2 2 2 2 2 0 0 0 0 0 0 2 0 0 0 0 0 1 1 1 0 0 0 1 0 1 0 1 1 1 2 1 1 1 0 2 2 2 2 1 0 0 0 0 0 0 2 0 0 1 1 1 0 0 0 2 1 1 1 2 2 0 0 0 2 1 0 0 0 0 0 0 1 1 0 0 2 2 2 0 2 2 0 2 0 0 0 2 0 0 0 0 0 0 1 0 0 0 1 1 0 0 1 2 0 1 1 2 1 0 0 2 0 1 0 0 0 1 1 0 0 2 0 1 1 2 1 1 1 1 0 0 0 0 1 1 0 0 1 0 0 0 1 0 1 0 0 0 0 0 0 2 0 0 1 0 0 0 0 2 0 1 2 0 1 1 2 1 1 0 0 0 0 0 0 0 0 0 0 0 0 0 0 1 2 1 0 0 0 0 1 2 0 1 0 1 2 2 0 0 0 1 1 0 2 1 1 1 1 1 1 0 0 0 0 1 1 0 0 0 1 2 0 0 0 1 0 1 0 1 0 0 0 1 1 0 1 2 0 1 2 1 2 1 0 1 1 2 0 0 0 0 2 1 2 0 0 2 0 2 0 0 0 0 0 1 1 0 1 0 0 1 0 1 1 2 0 0 0 0 1 2 0 1 1 0 0 0 0 0 1 0 0 1 1 0 1 2 1 1 0 0 0 0 0 1 0 1 0 1 0 0 0 0 0 0 1 0 0 0 2 0 0 0 1 0 0 2 0 0 0 1 2 0 1 0 1 1 0 1 0 1 1 2 0 0 0 2 0 2 2 2 0 2 0 0 0 2 0 2 0 1 0 1 1 1 1 1 1 0 0 0 2 1 2 2 2 0 1 1 1 1 2 1 1 1 1 0 0 2 0 1 1 1 0 1 1 1 0 1 1 0 1 1 1 0 0 1 0 1 0 0 0 0 0 1 2 2 0 2 0 0 0 0 1 0 2 1 0 0 1 0 1 0 0 0 1 2 2 0 2 0 0 0 1 2 1 1 0 1 1 1 0 0 0 0 0 0 0 0 1 0 2 1 1 1 1 1 0 0 1 0 1 1 0 1 1 0 0 0 0 1 1 1 1 1 1 1 2 0 1 1 2 0 2 0 0 0 0 0 1 1 1 1 1 0 1 0 1 0 0 2 2 0 2 2 0 0 1 1 0 1 0 2 2 0 1 0 1 0 0 1 1 1 1 0 1 0 0 1 0 1 1 1 2 0 0 0 0 0 0 2 0 1 0 0 0 0 0 0
12 0 0 0 0 0 1 1 0 1 1 0 0 0 0 0 0 0 0 0 1 1 0 1 0 0 0 0 1 2 1 1 1 1 1 0 2 0 0 1 0 0 1 0 0 0 0 0 0 1 1 1 0 0 1 1 0 1 1 1 1 0 2 2 0 2 0 1 2 0 0 2 2 0 0 2 1 0 0 1 0 2 0 1 1 0 0 0 2 2 0 0 0 2 1 0 1 0 0 0 1 2 1 0 1 0 1 2 0 2 1 2 0 0 1 1 0 0 0 1 1 0 1 1 1 0 1 1 1 1 0 0 0 0 1 0 2 1 0 2 2 0 0 0 0 0 0 0 0 0 0 0 0 0 1 0 0 0 1 2 0 0 0 2 1 1 1 0 0 1 1 0 1 1 1 0 2 0 2 2 2 2 0 2 0 0 2 1 0 0 0 0 1 0 1 0 1 0 0 0 0 1 0 0 0 2 2 0 1 0 2 0 0 1 1 2 0 0 1 1 1 1 2 0 0 0 0 1 0 1 0 1 1 1 1 1 0 2 0 0 0 1 2 1 0 1 0 0 2 0 0 1 1 0 0 0 1 1 0 0 0 0 0 1 1 0 0 0 2 1 0 2 0 2 0 1 0 2 2 2 2 2 1 1 1 0 1 1 0 1 0 0 0 1 1 1 1 1 0 0 0 0 1 1 0 0 0 2 2 1 0 1 2 0 2 0 0 0 0 0 0 1 1 1 0 0 0 2 1 2 2 1 0 2 0 0 0 1 0 1 0 1 1 0 0 0 2 0 1 1 0 1 0 1 0 1 1 0 0 1 0 0 0 0 0 1 0 2 2 0 2 2 1 1 1 0 1 1 0 2 0 1 1 2 2 1 0 2 2 0 0 1 1 0 2 0 0 1 1 1 1 1 1 1 1 0 1 0 0 0 0 0 1 1 1 2 0 0 1 0 0 0 1 0 1 1 2 0 1 1 2 0 0 0 1 1 1 1 1 0 2 0 1 1 1 1 1 0 0 2 0 0 0 2 0 0 0 1 0 1 1 1 1 1 0 2 2 1 0 0 0 1 2 0 1 0 2 1 2 0 0 2 0 0 0 0 0 1 1 1 1 0 1 0 1 0 2 1 1 2 0 2 2 0 0 1 2 0 1 0 1 0 1 2 0 2 0 0 0 1 1 1 2 2 0 2 0 1 0 2 1 1 1 0 0 0 0 1 2 0 0 1 1 1 1 2 0 2 0 2 1 0 0 2 0 0 0 0 0 0 0 0 0 1 0 0 0 0 0 0 0 0 1 1 2 1 2 1 1 0 2 0 1 0 0 1 0 2 0 0 0 1 1 0 1 0 0 1 0 0 1 1 0 1 1 0 0 1 1 1 1 0 0 1 0 1 0 0 1 2 0 2 0 1 1 0 1 1 0 0 1 0 0 2 0 1 0 0 1 1 0 1 0 1 0 0 2 0 1 0 0 2 1 1 1 1 2 2 2 0 0 0 2 0 0 2 0 1 0 0 0 0 0 0 0 2 0 1 1 1 0 0 2 2 2 2 1 2 1 1 0 0 0 1 0 0 1 1 0 1 1 1 0 1 1 0 1 2 0 0 0 0 0 0 0 1 0 0 0 0 0 0 0 1 1 0 0 0 0 0 0 0 0 0 0 0 2 0 0 0 0 0 0 0 0 0 1 0 0 0 0 0 0 0 0 0 1 0 2 1 1 2 2 0 0 0 0 2 1 2 0 0 0 1 0 0 1 0 2 2 0 0 2 0 0 1 1 2 1 1 1 1 2 1 0 1 0 0 0 0 0 1 0 0 0 0 2 1 2 0 1 0 1 1 1 0 1 2 1 0 2 1 1 1 1 1 0 2 1 0 0 2 1 0 0 0 0 0 0 0 1 1 1 0 2 1 1 0 0 0 0 2 1 0 0 0 0 0 0 0 0 0 2 1 2 0 1 0 1 1 1 0 0 1 1 1 0 2 2 2 2 0 2 0 0 0 0 2 0 2 0 2 0 1 2 2 2 0 0 0 0 2 2 1 2 2 0 1 1 1 0 0 1 0 1 1 0 2 2 1 0 1 0 1 1 1 2 1 0 0 2 1 0 2 0 0 0 0 2 2 0 0 2 1 0 1 0 1 0 2 2 0 1 0 1 0 1 2 0 0 2 0 1 0 1 0 0 0 1 0 1 0 1 0 0 0 1 1 1 0 0 1 1 1 0 0 1 0 0 0 0 0 1 2 0 0 0 0 0 0 1 1
13 0 0 0 0 0 0 2 0 1 1 0 0 0 0 0 0 1 1 1 0 1 0 1 1 1 1 0 1 2 2 1 0 2 0 0 2 1 0 1 1 1 0 0 1 1 0 0 0 0 0 0 2 2 0 1 1 0 0 0 1 0 0 0 1 0 0 0 2 0 1 2 2 2 2 2 2 1 1 1 1 2 0 2 2 0 0 2 2 2 1 1 1 1 0 0 1 1 0 1 2 2 1 0 2 1 2 1 1 1 1 2 0 2 0 2 0 0 0 2 2 0 1 1 0 0 0 1 1 1 1 0 0 0 0 0 0 0 0 1 0 2 0 0 0 0 0 0 0 0 0 1 0 0 2 1 0 1 0 0 1 0 1 1 2 2 0 0 0 1 1 1 0 2 0 0 2 0 0 0 0 0 0 0 1 1 0 2 0 0 1 1 0 0 0 0 0 0 0 0 0 0 0 1 1 2 1 0 2 1 1 1 1 0 1 1 1 0 2 1 1 0 2 0 0 1 1 0 0 0 0 0 0 0 1 0 0 2 0 1 0 0 2 2 0 2 0 1 1 0 0 0 1 0 0 0 1 2 2 2 0 2 0 0 0 0 0 0 2 0 0 2 0 1 0 1 0 0 2 0 0 2 1 1 2 1 1 2 0 2 2 0 0 1 0 1 0 1 0 1 0 1 0 2 0 0 0 1 1 1 1 1 2 0 0 0 2 0 0 0 1 0 1 1 1 0 1 1 2 2 2 1 0 1 0 0 0 2 0 0 0 0 2 0 0 0 1 0 1 1 0 1 1 2 1 0 0 0 0 1 1 1 1 0 1 2 0 0 1 0 1 1 0 0 0 1 1 0 1 1 2 0 1 1 2 1 0 0 0 0 0 1 1 0 2 1 1 0 1 0 1 1 1 1 2 1 0 0 0 0 0 0 1 1 0 1 1 1 0 0 0 0 1 0 1 1 1 1 0 0 1 0 0 2 0 1 0 2 2 2 1 0 2 1 0 1 1 0 0 1 0 0 0 2 2 2 2 2 1 2 1 2 1 0 1 1 1 2 0 0 0 2 1 1 2 0 1 2 2 1 1 2 0 0 0 0 0 1 1 1 1 0 0 1 1 0 2 1 0 1 1 2 1 1 1 1 1 0 0 0 0 1 0 0 1 1 0 1 1 1 1 1 2 2 0 2 0 0 1 1 2 0 0 0 0 0 0 1 2 1 0 1 1 1 2 1 0 0 2 0 0 0 0 1 1 1 0 0 0 0 0 0 0 2 0 2 2 1 0 1 0 2 1 0 0 0 1 2 2 0 2 0 0 0 0 0 0 1 0 0 0 0 1 2 0 0 0 0 0 0 1 2 0 0 0 0 2 1 1 1 1 1 0 0 0 0 0 0 0 0 0 0 0 0 0 0 1 0 0 0 0 0 1 2 0 0 1 0 2 2 0 1 0 1 0 0 1 1 0 0 1 2 0 1 0 0 1 2 2 1 1 0 1 1 0 1 0 2 0 0 0 0 0 0 0 2 0 0 1 1 0 1 2 2 2 2 1 2 1 0 0 0 0 0 1 0 2 0 0 1 0 1 0 1 2 1 1 1 1 1 2 1 0 0 0 0 1 2 1 0 0 0 1 2 0 0 1 1 0 0 0 0 1 0 0 2 1 0 0 0 0 0 0 0 0 1 1 0 0 0 0 0 1 0 0 0 1 0 2 0 0 0 2 1 0 0 0 0 0 2 0 0 0 0 1 0 0 0 1 1 0 1 1 0 0 1 1 2 1 2 0 1 2 2 2 0 0 0 0 1 0 1 0 0 0 0 2 0 0 2 2 0 2 2 2 0 2 1 2 0 2 2 0 1 2 1 1 0 1 0 2 1 0 0 0 1 0 1 1 0 1 0 0 0 0 0 0 0 0 1 0 1 0 0 0 0 0 0 0 0 0 2 0 0 0 0 0 0 1 1 1 0 0 2 2 2 0 0 0 2 2 0 2 0 0 1 0 0 0 2 0 2 0 0 2 0 1 0 0 1 0 1 2 0 2 0 0 2 0 1 1 0 1 0 1 1 0 2 2 2 0 2 0 2 0 2 2 2 0 0 2 1 1 1 2 0 1 1 0 0 0 0 2 2 1 0 1 0 0 0 2 0 0 1 2 0 2 2 0 0 1 0 0 0 2 0 0 0 1 0 0 0 0 0 0 1 1 0 2 0 0 0 0 0 0 0 0 0 0 1 1 0 0 2 0 0 0 1 1 0 1 1
14 1 0 0 0 0 0 2 0 0 0 1 0 0 0 0 0 1 2 1 1 1 0 2 0 0 0 0 1 2 2 0 0 0 2 0 1 1 0 0 2 2 1 0 0 2 0 0 0 0 0 0 0 0 1 2 0 0 0 1 0 2 2 2 1 1 1 1 2 0 0 0 2 1 1 2 2 0 0 1 0 2 1 1 2 0 0 0 2 2 0 0 0 2 0 0 0 2 2 2 0 2 1 0 2 0 2 2 0 2 1 2 0 0 0 0 0 0 1 1 1 0 1 1 1 1 1 2 1 2 1 0 0 0 0 0 0 0 0 0 0 2 0 0 0 0 0 0 0 0 0 0 0 0 0 0 0 0 0 0 1 1 1 1 2 2 1 0 2 2 0 2 1 1 0 0 2 1 0 0 0 1 0 1 0 0 2 1 0 0 0 1 1 0 1 0 1 0 0 1 1 0 0 0 0 1 0 0 2 0 1 1 2 0 2 2 1 0 1 0 2 1 1 0 1 1 1 0 0 1 1 0 0 0 1 1 0 2 0 2 0 0 2 2 0 2 0 0 2 0 0 1 2 0 0 0 0 0 0 0 0 0 0 0 1 0 0 0 1 1 0 1 0 1 0 0 0 0 1 0 0 1 1 1 0 0 1 2 1 2 2 0 0 2 1 0 1 1 0 1 0 0 2 0 0 0 0 0 1 2 0 2 1 0 1 0 2 1 0 0 0 0 1 2 1 0 1 1 0 0 2 0 1 1 0 0 0 1 0 0 0 0 2 0 0 0 2 0 2 0 0 0 0 1 0 1 1 1 0 1 1 1 1 0 1 0 0 1 1 0 2 2 1 1 0 2 1 0 2 0 1 0 1 1 1 0 0 0 0 1 0 0 0 0 2 0 0 0 0 0 0 0 1 1 1 0 1 0 0 0 0 0 1 1 1 2 0 1 0 0 0 0 0 0 2 1 0 2 0 0 2 0 1 1 1 1 0 1 1 1 0 0 1 1 1 1 2 0 0 1 0 1 0 2 0 0 0 2 1 2 1 2 2 0 2 2 2 2 0 1 1 2 2 1 1 1 1 0 2 0 1 1 1 1 0 1 0 1 2 1 1 2 0 1 1 0 1 0 0 2 0 2 2 0 0 0 2 0 1 0 1 1 0 1 1 1 0 0 1 2 2 0 1 1 0 1 1 0 1 2 1 0 2 1 1 0 1 0 0 1 0 1 1 1 1 2 0 1 1 1 1 0 0 1 1 2 0 1 0 1 0 0 0 2 1 0 1 1 1 1 0 1 0 0 0 0 1 2 2 0 2 0 1 0 0 1 1 0 0 0 0 1 0 1 2 0 0 0 0 0 0 2 0 1 1 0 1 1 1 1 0 0 0 2 1 1 2 0 0 0 1 0 0 0 0 1 2 1 0 0 0 2 0 2 0 0 0 2 2 2 0 0 0 2 0 0 1 1 2 2 1 2 1 1 1 1 2 2 2 0 0 0 1 0 0 2 0 1 0 1 0 1 0 0 1 2 0 0 1 2 0 2 2 1 1 1 2 2 1 0 1 1 0 1 0 0 1 0 0 1 0 1 0 0 0 0 0 1 0 0 1 0 0 1 0 0 1 1 0 0 0 0 0 1 1 0 0 0 0 0 0 0 0 0 0 1 0 0 1 1 0 0 0 0 0 1 0 1 0 0 0 0 0 0 0 1 0 0 2 0 0 0 0 0 0 2 0 0 0 2 0 0 0 1 0 0 0 0 1 1 0 1 2 0 0 0 2 1 1 2 0 2 2 2 2 0 0 0 1 1 1 0 0 0 1 0 1 1 1 1 1 0 2 1 2 0 1 1 1 1 1 2 1 1 2 1 1 1 0 0 0 2 0 2 1 0 0 1 2 1 0 1 0 0 2 0 0 0 0 0 0 2 1 0 0 0 1 0 0 0 0 2 0 0 0 0 0 0 1 1 0 0 1 1 1 1 0 1 1 0 1 1 2 0 0 0 0 2 0 2 0 2 0 1 2 1 1 0 0 0 1 1 1 0 2 1 0 1 0 1 0 0 0 0 0 2 0 1 2 0 0 0 0 1 2 2 2 2 1 1 2 0 1 2 1 0 0 0 0 0 0 0 0 0 0 2 0 0 1 1 2 0 2 0 0 0 0 1 0 1 1 0 0 1 0 2 2 0 1 0 1 0 0 0 0 1 1 0 2 0 0 0 2 2 0 1 2 0 0 0 0 0 0 2 0 1 0 1 1 1 0 1
15 0 0 0 1 0 0 2 0 0 0 0 1 2 0 0 0 1 2 1 1 1 0 2 0 0 0 0 0 0 2 2 1 2 1 0 2 1 0 2 0 0 0 0 2 0 0 0 0 0 0 0 1 1 0 2 0 0 2 0 2 0 2 2 0 2 0 0 1 1 0 1 2 0 1 2 2 1 1 0 0 2 0 2 2 1 1 1 2 2 1 1 1 2 0 0 1 1 1 2 0 2 0 0 1 1 1 0 2 0 0 1 1 1 2 2 2 0 1 2 2 0 0 0 0 2 0 1 0 2 1 2 0 0 1 0 0 1 0 1 1 1 0 0 0 1 0 0 0 0 0 0 0 0 0 0 0 2 0 0 0 1 1 1 0 1 0 0 0 0 1 0 0 2 0 0 2 0 1 1 1 0 1 0 0 0 2 2 0 2 2 2 2 2 2 0 0 0 0 0 0 0 0 1 1 2 2 0 1 0 1 1 2 0 2 2 0 0 1 1 1 1 1 0 0 0 0 2 0 2 0 0 1 1 1 1 0 2 1 2 0 0 2 1 0 1 1 1 2 0 0 1 0 0 0 0 1 0 0 0 0 0 0 0 0 0 1 0 1 1 0 1 0 2 0 0 0 1 1 1 1 2 0 0 2 2 0 1 2 2 2 1 0 1 0 1 0 1 1 0 0 0 2 0 0 0 0 1 1 2 0 2 1 0 1 0 0 0 0 0 0 1 2 0 1 0 1 2 1 0 2 0 0 1 1 0 1 2 0 0 0 1 2 0 0 0 1 0 2 0 0 0 0 1 1 1 0 1 0 2 2 2 2 0 2 0 0 2 2 1 2 2 1 1 1 0 2 0 1 1 1 0 2 1 1 0 0 0 0 1 0 0 0 0 2 0 0 1 2 2 2 2 0 1 1 0 0 0 0 1 1 1 1 1 0 1 1 1 1 1 0 1 0 2 0 0 0 1 0 0 0 0 0 2 2 0 0 0 1 1 1 0 1 2 2 2 2 1 1 0 0 0 0 1 1 0 1 2 2 2 1 2 2 0 2 2 2 1 0 2 1 1 2 0 1 0 0 0 2 0 1 2 0 0 0 0 0 1 2 1 0 1 0 0 0 0 2 2 2 2 0 2 1 1 1 1 2 0 0 0 0 2 0 0 0 1 0 1 1 1 1 1 2 2 1 1 1 0 0 2 0 0 0 0 0 1 1 0 0 2 0 0 1 1 2 0 0 0 2 0 0 0 0 2 0 0 0 1 0 1 1 0 1 2 0 1 2 2 1 1 1 1 0 0 0 0 2 1 1 1 2 0 0 0 0 0 0 0 0 0 0 1 0 0 0 1 1 1 0 0 1 1 1 0 1 1 2 2 2 2 0 0 0 0 0 1 1 0 0 0 0 0 1 1 1 0 1 1 0 0 0 0 0 2 0 0 0 1 1 1 1 2 0 2 0 0 1 2 1 1 0 2 0 2 0 0 0 1 1 0 0 0 0 0 0 2 1 1 1 0 2 0 1 0 1 2 0 2 1 1 0 0 2 1 1 1 1 2 1 1 1 1 0 0 0 0 2 1 0 1 0 1 0 0 0 0 1 2 0 0 0 0 0 1 0 0 0 1 2 0 0 0 0 2 0 0 0 0 1 0 0 0 0 0 0 1 0 0 0 1 0 1 0 0 0 0 0 0 0 0 0 0 1 0 0 0 1 0 2 0 0 1 2 0 0 0 0 1 1 1 0 0 1 1 2 0 2 0 1 2 1 0 1 0 0 1 2 0 0 2 0 2 2 1 1 0 0 1 0 1 0 2 0 0 1 0 0 1 1 1 1 0 0 0 2 1 2 2 2 0 2 2 0 1 2 1 0 1 1 0 1 2 0 0 0 0 0 0 1 1 1 2 0 0 1 0 0 0 0 0 0 2 0 0 1 0 1 0 0 1 0 1 0 0 0 0 1 0 1 1 0 0 1 0 1 0 0 0 1 1 1 1 2 0 0 1 0 2 0 1 1 1 2 2 2 2 2 0 0 0 0 0 1 0 2 1 0 1 0 2 0 0 1 0 1 1 0 0 2 2 0 2 1 1 0 1 2 2 0 1 1 0 0 0 0 0 0 1 1 1 1 0 1 1 1 0 0 1 0 0 2 0 1 1 1 0 1 1 1 1 1 0 0 1 0 2 2 0 2 2 0 0 0 0 0 1 1 1 0 0 0 2 0 2 1 1 1 0 0 1 1 0 0 1 1 0 0 1 1 0 0 0
16 1 0 0 1 1 1 1 0 1 1 1 0 0 0 0 0 0 2 2 1 0 0 2 0 0 0 0 0 1 2 0 0 1 1 1 2 1 1 0 1 1 0 0 2 0 1 0 0 0 0 0 1 1 1 2 0 0 0 0 0 2 2 2 1 1 1 0 2 1 0 1 1 0 2 1 2 0 0 1 0 2 0 0 0 0 0 0 2 2 0 0 0 2 1 1 0 1 1 2 1 2 1 0 2 0 2 2 0 2 1 1 1 2 0 2 0 0 0 2 2 0 2 2 1 0 1 1 1 1 1 0 0 0 1 0 1 0 1 0 1 1 1 0 0 0 1 0 0 0 0 0 1 0 0 0 0 0 0 0 0 0 1 1 1 2 1 1 0 1 1 2 0 2 1 0 2 0 0 0 0 0 0 2 1 0 2 0 0 0 0 0 2 1 2 0 1 0 0 0 0 0 0 0 1 0 0 0 1 0 1 2 0 1 2 2 0 1 2 1 1 0 1 0 2 0 0 1 0 1 0 0 0 0 0 0 0 2 0 1 0 0 2 2 0 2 1 0 1 0 0 2 0 1 0 1 0 0 0 0 0 0 0 1 0 0 2 1 2 2 0 2 0 0 1 1 1 1 2 1 0 0 2 1 2 0 2 1 0 1 0 0 0 1 1 0 0 1 0 1 1 0 2 0 0 0 1 0 0 0 0 1 2 0 0 0 1 0 0 0 1 0 1 0 1 0 2 1 1 1 2 1 0 1 0 0 0 2 1 1 0 2 2 0 0 0 0 0 2 0 0 0 0 0 0 2 0 0 0 2 2 2 2 0 2 1 0 1 1 0 2 2 2 2 1 0 2 0 1 1 1 1 1 1 1 1 0 0 0 1 0 0 0 0 2 0 0 1 0 0 0 0 2 0 0 0 2 0 0 1 0 0 1 1 1 2 0 1 0 0 0 0 1 0 0 1 0 0 2 2 1 1 0 1 0 0 0 1 0 0 2 0 0 0 0 1 1 0 0 1 0 0 0 2 0 0 0 1 1 0 0 0 0 0 0 0 0 1 0 0 0 1 2 0 0 0 0 1 2 0 1 1 1 1 0 1 0 1 2 1 0 1 1 2 0 0 0 2 1 1 1 2 2 0 0 0 2 1 0 0 0 1 0 0 1 0 0 0 1 1 1 2 2 2 0 2 0 0 1 1 1 0 1 0 1 0 1 1 1 0 0 2 1 1 1 1 1 2 0 2 1 0 0 1 2 0 1 0 0 1 1 0 1 2 1 1 2 1 2 0 1 1 1 0 0 0 1 1 1 1 1 0 0 0 0 0 0 0 0 0 1 0 1 1 1 0 0 1 0 0 1 1 0 0 2 0 0 1 1 2 1 0 0 1 0 0 0 0 0 0 0 0 1 0 1 2 2 2 0 0 0 0 0 2 0 0 2 0 2 2 1 2 0 1 1 0 2 1 0 0 0 0 1 1 0 0 1 1 1 0 0 0 0 1 1 1 0 0 1 1 1 2 0 0 1 2 0 2 1 1 0 1 1 1 1 1 1 0 1 1 0 0 0 0 0 0 2 0 0 1 0 0 0 1 2 1 1 0 0 1 1 1 0 1 0 1 0 0 1 0 0 0 1 2 0 1 2 0 2 2 2 2 0 0 0 1 0 0 1 1 1 0 1 1 0 0 0 0 0 0 0 0 1 0 0 0 0 0 2 2 1 2 2 0 0 0 1 1 1 2 0 0 1 0 0 0 0 0 1 2 0 1 0 1 2 2 0 2 1 1 1 1 2 1 0 1 0 1 0 1 0 1 0 0 0 0 1 0 1 0 1 0 1 1 1 0 2 2 1 0 1 1 1 1 2 2 1 1 0 0 1 1 1 1 0 0 0 0 1 0 0 0 0 0 0 0 0 0 0 1 0 1 0 0 0 0 0 0 0 0 1 2 1 0 1 0 1 0 2 0 1 0 0 1 1 1 0 0 1 1 2 0 2 0 0 0 0 2 0 2 0 1 0 1 1 1 1 0 1 0 0 0 1 1 2 1 0 0 0 1 0 0 0 0 1 1 0 0 1 2 0 2 0 1 0 0 1 2 1 1 2 0 1 2 1 0 0 1 0 0 0 0 1 2 1 1 0 0 0 0 2 0 1 1 1 1 1 1 0 0 2 0 1 0 2 1 1 0 1 0 0 0 0 0 0 0 2 0 1 2 1 2 1 1 0 1 2 0 0 1 1 0 0 2 0 0 0 1 1 0 0 0
17 0 0 0 0 0 0 1 1 0 1 1 0 1 0 0 0 1 0 0 1 0 0 2 0 0 0 0 0 0 2 0 0 1 2 0 2 2 0 0 2 2 1 1 2 1 1 0 0 0 0 0 1 2 1 0 1 0 0 0 1 1 1 1 1 0 2 0 1 1 0 0 2 0 1 2 2 2 2 0 1 2 0 0 0 0 0 0 2 2 0 0 2 0 0 0 0 1 1 1 0 2 0 0 2 1 2 0 2 0 0 2 0 1 0 2 0 0 1 1 1 0 0 0 0 2 0 1 1 1 0 0 0 0 0 0 0 0 0 2 1 1 0 0 0 0 1 0 0 0 0 0 0 1 0 0 0 1 0 0 1 1 2 0 1 2 1 1 1 2 0 1 0 2 0 0 2 2 0 1 0 0 0 1 2 1 1 0 0 0 0 0 1 0 1 0 1 0 0 0 0 1 0 0 1 1 1 0 2 0 2 0 1 0 2 2 1 0 0 0 2 0 2 0 0 1 1 1 1 2 0 0 0 0 2 1 1 2 0 1 0 0 2 2 0 2 0 1 1 0 0 0 0 0 0 1 0 0 0 1 1 0 0 2 2 0 0 0 0 0 1 2 0 1 0 0 1 0 2 0 0 1 1 2 1 0 1 1 0 2 0 1 0 1 1 0 0 1 1 1 1 0 1 1 0 0 0 1 2 2 0 2 1 0 2 0 1 0 0 0 1 0 1 0 2 0 2 0 1 0 2 2 0 0 0 0 0 0 0 1 0 2 2 1 0 0 2 0 2 0 0 0 1 1 0 1 0 0 0 2 2 2 2 0 2 2 0 2 2 1 2 2 0 0 0 0 1 0 2 0 1 0 1 1 0 1 0 0 0 1 0 0 0 0 2 0 0 0 1 2 1 1 0 1 1 0 0 0 1 0 0 0 1 1 1 2 0 1 1 1 0 1 1 0 1 2 0 0 0 0 1 0 1 1 1 0 1 0 1 1 1 0 0 0 0 0 1 0 0 1 0 0 0 2 1 1 1 0 0 1 0 1 0 1 0 2 1 0 0 0 0 1 2 0 1 0 0 1 2 1 2 2 1 0 0 0 0 0 0 0 2 0 1 1 0 0 2 1 1 2 0 2 2 0 0 0 2 0 0 0 0 1 0 0 0 1 0 2 0 2 2 0 2 1 0 1 1 0 1 1 2 0 0 0 0 0 0 1 0 0 1 2 1 1 1 1 0 2 0 2 1 0 0 1 1 1 1 1 1 0 0 1 1 2 1 1 2 2 0 2 0 0 1 0 1 0 2 2 2 2 2 0 1 0 0 1 0 1 0 0 1 0 0 0 0 1 0 1 0 0 1 1 0 0 0 2 2 1 1 1 1 0 0 0 0 1 1 0 1 1 1 1 1 1 1 1 1 2 0 0 0 0 0 2 0 1 1 0 2 1 0 2 0 2 0 0 2 2 0 0 2 1 1 0 0 0 2 1 1 0 0 0 0 0 1 2 0 2 0 0 1 0 0 0 0 2 0 0 0 2 0 0 1 1 2 2 2 1 1 1 0 0 0 0 0 0 1 0 0 2 0 1 0 1 0 0 1 1 1 0 0 0 0 0 0 0 1 2 2 0 0 0 1 2 0 1 1 0 2 1 1 1 0 0 0 0 2 0 1 2 1 1 1 1 0 0 0 0 0 0 0 0 1 0 0 1 2 0 1 0 0 1 1 0 0 0 2 1 1 2 0 0 1 0 1 0 1 0 0 0 1 1 1 1 1 1 0 2 2 2 0 2 2 1 1 0 0 0 0 2 0 2 0 0 1 1 1 0 0 2 2 0 1 1 1 0 2 1 1 1 1 2 0 1 2 1 1 1 0 0 0 2 1 0 0 0 0 0 0 0 0 0 0 0 1 0 1 0 0 1 0 1 0 0 0 0 0 0 0 0 0 1 0 0 0 0 0 0 2 0 1 0 0 0 2 0 1 0 0 2 2 0 2 0 0 0 0 2 0 2 0 0 1 1 2 1 1 0 0 1 0 1 1 0 1 2 0 1 1 2 1 0 0 0 1 0 0 2 2 0 0 0 0 1 0 0 0 1 0 0 1 0 0 1 0 0 0 0 0 1 0 0 2 2 1 0 1 1 0 1 2 0 1 2 1 0 2 1 0 0 1 1 0 0 1 1 1 0 1 0 0 0 0 0 0 2 0 0 2 0 0 0 0 1 0 0 1 0 1 0 0 1 0 1 0 0 0 1 1 1 0 1
18 0 0 0 0 0 0 2 0 2 2 0 0 1 0 0 0 2 1 0 1 1 0 2 0 0 1 0 0 1 2 1 1 2 2 1 2 1 1 1 0 0 2 1 2 1 0 0 1 0 0 1 1 1 0 0 2 0 1 0 1 1 2 2 0 1 0 0 1 0 0 1 2 0 2 2 1 0 0 1 0 2 0 2 2 1 1 0 2 2 0 0 0 2 0 0 0 0 0 1 2 2 0 1 2 0 2 2 1 2 1 1 2 2 2 2 2 1 2 1 1 1 1 1 0 0 0 2 1 2 1 0 0 0 0 0 0 0 0 0 1 1 0 0 0 0 0 0 0 0 0 0 1 0 0 0 0 1 0 0 1 0 1 1 0 2 0 2 0 2 0 0 1 1 0 0 2 1 0 0 0 0 1 0 0 0 1 2 0 0 0 2 1 0 1 0 0 1 0 0 0 0 0 0 1 2 2 0 0 0 1 1 0 0 2 2 1 0 1 1 1 1 2 0 0 0 0 2 0 2 0 0 0 0 1 0 0 2 0 0 1 1 2 1 1 2 1 0 2 0 0 0 0 0 0 0 1 0 0 0 0 0 0 0 0 0 0 0 2 2 0 0 0 1 0 1 1 0 0 0 0 1 2 2 2 1 1 2 0 2 1 0 1 1 2 1 0 1 0 1 0 0 2 0 0 1 1 0 1 1 0 0 2 0 2 0 2 1 0 0 0 0 0 2 0 0 0 1 0 0 1 2 0 1 0 0 0 2 1 0 0 0 2 0 0 0 1 0 1 1 0 0 0 1 1 1 0 1 0 2 2 2 2 0 2 0 0 0 1 0 1 1 2 2 0 0 1 2 0 2 0 2 2 2 0 0 0 0 0 0 0 0 0 0 2 0 0 0 0 0 0 0 1 1 1 0 1 2 0 0 0 0 1 1 1 1 1 1 1 1 0 1 0 0 2 2 1 0 0 1 2 0 1 1 1 1 1 0 1 1 2 0 0 0 0 1 2 0 0 1 0 0 0 2 1 1 1 1 0 1 1 1 0 0 1 1 1 1 0 0 0 1 2 2 0 0 0 1 2 0 1 1 1 1 0 0 1 0 1 0 1 1 0 1 1 0 2 2 2 2 0 2 1 1 1 1 2 1 0 0 0 2 0 1 1 1 0 0 0 1 1 1 1 1 0 1 0 0 1 2 1 0 1 1 1 0 0 1 2 1 0 1 1 1 2 1 0 1 1 1 1 0 0 1 1 1 1 1 0 1 1 0 0 2 0 1 2 0 1 0 0 1 1 0 1 0 2 2 2 1 2 0 0 0 0 0 0 0 0 0 1 0 1 0 0 0 1 1 0 0 1 1 0 1 2 0 1 2 2 2 0 0 0 2 2 2 2 0 0 0 1 0 1 1 1 1 1 1 0 0 1 0 0 2 0 1 0 0 2 1 0 1 0 2 0 0 1 1 2 2 0 1 1 1 0 0 2 2 2 1 0 1 0 1 1 1 0 1 0 0 0 0 0 0 1 2 0 1 2 1 0 0 2 2 2 1 2 0 2 2 0 0 1 1 2 1 2 1 0 2 0 1 0 1 1 1 1 1 1 0 0 0 0 0 0 0 0 0 0 0 0 0 0 2 0 0 1 1 1 1 0 0 1 0 0 1 2 0 1 1 0 0 0 0 0 2 0 1 0 0 0 0 1 0 0 0 0 0 2 1 0 1 0 0 0 1 1 2 1 2 0 0 0 1 0 0 0 0 1 2 1 0 1 0 0 2 0 0 0 2 0 2 2 2 0 2 0 1 0 1 0 1 0 0 1 1 0 0 0 1 2 1 1 1 1 0 2 1 2 0 1 2 1 2 2 2 2 1 0 0 1 1 2 0 0 0 0 0 0 1 0 1 0 1 1 0 1 1 1 0 0 1 2 0 1 0 1 0 0 0 0 2 1 0 1 1 1 0 2 0 2 0 2 1 2 1 1 0 0 0 0 2 2 0 0 0 0 2 1 2 0 0 0 1 2 2 2 0 0 0 0 0 1 0 1 1 1 1 0 0 0 0 0 0 1 1 0 0 1 1 0 1 0 1 2 0 1 1 0 0 2 1 2 2 2 0 1 1 0 0 0 1 0 2 1 2 0 1 0 0 2 0 2 0 0 0 0 1 1 2 0 0 0 1 0 2 2 0 0 0 2 0 1 0 0 0 2 1 0 1 0 2 2 2 0 0 2 0 0 2 1 0 0 0 0 0 0 1 1 0 1 1
19 0 0 0 1 0 0 2 0 0 0 0 0 1 0 0 0 1 0 1 0 0 0 2 0 0 0 0 0 0 2 0 2 2 0 0 0 1 0 1 1 1 0 0 2 0 0 0 0 1 1 2 0 0 1 0 2 0 1 1 0 0 2 2 0 1 1 1 1 0 0 1 2 0 1 2 2 1 1 1 1 2 0 1 1 0 0 1 1 2 1 1 2 2 0 0 0 2 2 2 0 2 1 0 2 0 2 1 1 1 1 2 1 1 1 1 1 0 0 2 2 0 0 0 0 0 0 2 2 2 1 0 1 1 0 0 1 2 0 2 1 1 1 0 0 0 0 0 0 1 0 0 0 0 0 0 0 0 0 0 1 1 1 1 1 2 1 0 1 1 1 1 0 2 0 0 2 0 1 1 1 2 2 0 0 0 2 1 0 0 0 0 1 0 1 0 1 0 0 0 0 0 1 0 1 1 0 0 1 0 1 0 1 1 0 2 0 0 2 0 2 1 2 0 0 1 1 2 0 1 0 0 0 0 1 1 0 2 0 2 0 0 2 1 1 1 0 1 1 0 0 0 1 0 0 0 1 1 0 0 0 0 0 0 1 0 0 0 0 0 1 2 1 2 0 0 1 0 0 0 0 1 1 1 2 1 2 1 1 2 0 0 0 2 1 0 0 2 0 1 0 0 2 0 0 0 1 1 1 1 0 1 2 0 1 0 2 0 0 0 1 0 1 0 0 0 0 1 1 2 2 0 0 1 0 0 0 1 0 0 0 1 2 0 0 0 2 0 2 1 0 0 0 2 1 0 1 1 0 0 0 1 1 0 1 1 0 1 2 1 2 2 1 0 0 0 1 2 0 2 1 2 1 1 2 1 0 0 0 0 0 1 0 0 2 1 0 0 0 0 0 0 2 0 1 1 1 1 0 0 0 0 2 2 0 2 0 0 0 0 1 0 0 1 1 1 0 0 2 0 1 1 0 1 0 1 0 0 0 0 0 0 1 1 1 1 2 0 1 2 0 1 0 1 1 0 1 2 1 2 2 2 0 0 0 0 0 1 0 1 1 2 1 1 0 0 0 2 1 0 1 1 0 0 0 0 0 0 2 0 0 2 2 1 0 0 0 1 0 1 1 2 1 1 0 0 1 0 0 0 1 1 0 0 0 1 1 0 2 1 1 1 2 2 0 1 1 0 0 2 0 0 2 1 1 1 1 0 1 2 0 0 0 0 1 2 0 1 0 2 0 1 0 2 0 0 0 0 0 1 1 0 0 1 0 0 0 0 0 0 0 0 0 0 0 0 2 1 1 1 1 0 0 1 0 1 0 1 1 1 0 2 1 0 0 0 0 0 0 0 0 1 0 0 2 0 0 1 2 2 1 0 0 0 1 1 1 0 0 0 0 0 0 0 0 1 1 1 0 0 0 0 0 1 0 1 0 1 2 1 0 0 0 0 2 0 2 2 0 0 1 2 1 1 0 0 1 1 1 0 0 0 0 1 2 1 1 1 0 0 0 0 0 0 0 2 0 0 1 1 0 1 2 2 1 1 1 1 2 1 0 0 1 0 0 0 1 0 0 2 1 1 0 0 1 0 1 2 0 0 0 0 0 0 0 0 1 2 0 1 0 1 0 2 0 1 1 0 0 0 0 0 1 0 0 2 2 0 0 1 0 1 0 0 0 1 0 1 0 0 0 0 0 0 0 2 0 0 2 0 0 2 2 0 0 0 1 1 1 1 1 1 1 0 0 1 1 0 1 2 0 0 1 0 0 0 1 2 1 1 1 1 2 1 0 1 0 0 1 1 1 0 0 0 0 0 1 0 0 1 2 1 0 0 0 0 2 2 2 0 2 2 2 1 2 1 1 1 0 0 1 1 1 0 0 1 1 0 0 0 0 0 0 0 0 0 0 1 0 1 0 1 1 0 0 1 1 0 0 0 0 1 2 0 2 0 1 0 2 0 0 0 0 0 1 0 0 0 0 1 1 0 1 0 0 1 1 0 2 0 0 0 0 1 1 1 1 0 1 1 0 0 1 1 2 1 0 1 0 0 0 0 1 0 1 1 0 0 1 1 0 1 0 1 2 2 0 2 0 0 2 1 0 1 0 0 0 1 0 0 0 0 1 0 1 2 0 0 1 0 2 0 1 2 2 0 2 2 0 0 1 1 1 0 1 2 2 0 2 0 1 0 0 1 1 1 1 2 0 0 0 1 0 1 0 1 1 0 0 0 0 0 0 1 0 0 0 2 2 0 0 0
20 0 0 0 0 0 0 2 0 1 1 0 0 0 0 0 0 0 2 1 1 1 1 1 0 0 0 0 0 1 2 0 1 1 1 0 2 1 0 2 0 0 0 1 1 1 0 0 0 0 0 1 1 1 0 2 0 0 1 1 1 0 2 2 0 0 2 0 2 0 0 2 2 0 2 2 2 1 1 0 1 2 1 0 1 0 0 0 1 2 0 0 1 1 0 0 0 1 1 1 1 1 2 0 2 0 2 1 1 1 0 2 1 2 1 2 1 0 0 1 1 0 1 1 0 1 0 1 0 2 1 0 0 0 1 0 1 0 0 0 1 1 0 0 0 0 0 0 0 1 0 0 0 0 0 0 0 1 0 0 0 1 1 1 1 1 1 1 0 1 1 1 1 1 0 0 2 0 1 1 1 2 0 0 0 0 1 1 1 0 0 0 1 1 2 1 1 0 0 0 0 0 0 2 2 0 0 1 1 0 2 2 2 0 2 2 0 0 1 0 2 0 2 0 0 1 0 2 1 2 1 0 0 0 2 0 0 2 0 2 0 1 1 0 0 1 0 0 1 1 1 1 2 0 0 0 0 1 1 0 0 0 0 1 1 0 0 1 2 2 0 2 1 2 0 0 0 0 0 0 0 0 2 2 2 1 2 1 1 1 1 1 0 2 1 1 0 1 0 0 0 0 2 0 1 0 0 0 0 1 0 2 2 0 0 0 2 0 0 0 1 0 0 1 1 0 1 2 1 1 1 1 0 0 0 0 0 0 0 0 1 1 2 0 1 0 0 0 0 2 0 2 0 2 1 0 1 2 0 1 1 1 0 0 0 2 0 1 1 0 2 2 1 1 2 0 0 0 1 1 0 2 1 1 1 1 0 0 0 1 0 0 1 0 2 0 0 1 1 1 1 1 0 2 2 1 0 2 1 0 0 0 0 0 2 2 0 0 1 0 1 0 0 0 1 2 0 1 0 1 2 0 0 1 1 1 0 1 1 0 1 0 2 0 0 1 1 0 0 0 0 1 0 2 0 0 1 2 0 1 1 1 0 2 0 2 2 1 0 1 1 1 2 1 0 0 0 2 2 2 2 1 1 1 0 0 1 2 2 1 1 2 1 1 0 0 1 1 0 1 1 2 1 1 0 0 1 0 0 0 1 0 1 2 0 2 0 2 0 2 2 0 2 2 1 2 0 0 1 1 1 0 2 1 1 0 1 0 2 1 1 1 2 1 2 2 0 0 2 0 0 0 0 2 0 1 0 1 0 0 0 0 0 2 0 1 0 2 1 1 1 0 0 0 0 0 1 1 1 0 1 0 0 0 0 0 1 0 0 0 0 1 1 0 1 0 0 1 0 0 1 1 0 1 2 1 1 1 1 1 0 0 0 0 0 0 0 0 0 0 0 0 0 0 0 2 2 2 0 0 0 0 0 2 0 0 0 0 2 1 0 2 0 1 1 0 1 2 1 1 1 1 1 1 0 0 1 0 0 0 0 0 1 0 1 2 0 0 1 0 0 0 1 0 1 2 0 1 1 1 0 0 2 1 0 0 2 2 1 0 0 0 0 1 0 1 1 0 0 0 0 2 0 0 1 0 1 0 1 0 0 0 0 0 1 1 0 1 2 0 1 0 0 1 0 0 0 0 0 0 0 0 0 0 0 0 1 0 2 2 1 0 0 0 0 1 0 0 0 1 0 0 0 0 0 0 0 0 2 0 0 0 0 0 0 1 1 0 2 0 2 0 0 0 0 0 0 0 1 1 1 0 1 1 1 1 1 1 1 1 1 2 2 2 0 1 0 1 0 1 0 2 0 0 0 2 1 0 0 2 2 0 2 2 2 0 2 1 0 1 0 1 1 1 2 1 1 2 0 0 0 2 0 0 0 0 0 0 0 1 0 1 1 1 2 1 2 0 0 1 0 1 1 0 2 0 1 0 0 1 0 1 0 0 0 0 0 0 2 2 0 0 2 1 2 2 0 0 1 1 2 0 2 0 0 0 0 2 0 2 0 1 1 2 1 0 0 0 0 1 0 1 1 0 1 1 1 1 0 0 0 0 0 0 0 2 0 1 1 0 1 0 0 1 2 1 0 1 0 0 2 0 0 2 0 0 0 1 0 1 0 0 1 2 1 0 0 0 1 1 2 0 2 0 0 0 0 2 0 0 1 1 2 0 2 2 2 0 2 1 0 0 0 0 0 0 1 0 2 0 0 0 0 1 0 0 0 0 0 1 1 0 2 2 0 0 0 1 1 1 0 1
21 0 0 0 0 0 0 2 0 2 2 0 0 0 0 0 0 1 2 2 2 1 0 2 0 0 0 0 0 0 2 1 2 2 0 0 0 1 0 2 0 0 1 1 2 1 1 0 0 0 0 0 1 1 1 1 0 0 0 1 1 0 2 2 1 0 2 0 2 0 0 0 2 0 2 2 2 1 1 1 1 2 1 0 1 0 0 1 2 2 1 1 2 1 0 0 0 2 0 1 1 1 0 0 2 1 2 1 1 1 1 2 0 2 0 2 0 0 1 1 1 0 2 2 2 0 2 2 0 2 0 2 0 1 1 1 0 0 0 2 1 1 0 0 0 0 0 0 0 0 0 0 0 1 0 0 0 0 0 0 1 0 1 1 2 2 0 1 1 2 0 2 1 1 0 0 2 1 1 1 1 0 1 0 0 0 1 1 0 0 0 1 2 2 2 1 1 1 0 2 2 0 0 1 0 2 2 0 1 0 0 1 2 0 1 2 1 0 0 0 2 0 2 0 0 0 0 1 0 2 1 1 0 0 1 0 1 2 0 1 0 0 1 0 0 0 0 0 2 0 0 0 1 0 0 0 2 0 0 0 0 0 0 1 2 0 0 0 2 1 0 2 0 2 0 0 0 0 1 0 0 1 1 1 2 1 1 2 1 2 1 1 0 2 2 0 1 0 0 0 0 1 2 0 0 0 0 0 0 1 0 0 2 1 2 0 0 1 0 0 0 0 0 1 1 0 0 1 0 0 2 0 0 1 0 0 0 2 0 0 0 1 1 0 0 0 2 2 2 0 0 0 1 2 1 0 0 1 1 1 2 2 1 1 1 2 0 1 2 1 1 1 0 0 0 1 1 1 1 1 2 0 2 2 2 0 0 0 0 2 1 1 2 0 2 0 2 1 1 0 0 1 0 1 1 0 0 0 0 1 0 0 1 1 0 2 0 0 0 0 0 1 0 0 0 0 0 1 0 0 2 0 0 2 0 1 1 0 0 0 2 0 0 0 0 0 1 0 1 1 0 0 0 2 1 1 1 0 0 0 0 0 1 1 1 2 2 1 0 1 0 0 2 1 1 1 1 2 2 0 0 0 1 0 0 0 0 0 2 0 0 1 0 1 0 0 1 1 1 2 0 2 2 0 0 0 2 1 0 0 0 2 0 1 0 1 0 0 0 0 0 2 2 2 1 2 0 2 0 2 0 2 2 1 2 0 1 0 1 1 0 0 0 0 1 2 0 1 1 1 0 0 0 2 0 1 0 0 0 1 1 0 1 1 1 0 0 2 1 1 1 1 0 0 0 0 1 1 1 0 2 0 0 0 0 0 1 2 0 0 1 0 1 1 0 1 0 0 0 0 0 2 1 1 1 1 1 1 1 1 1 0 0 0 0 0 0 0 0 0 1 0 0 0 0 1 2 0 0 0 0 0 1 2 0 0 1 1 2 1 0 1 0 1 1 0 2 0 1 0 0 1 2 0 0 0 2 1 1 0 0 0 0 1 0 1 1 1 0 1 0 1 0 1 1 2 0 1 2 0 1 0 1 1 1 0 1 1 0 1 0 0 1 0 0 0 2 0 0 1 1 0 0 0 1 0 1 2 0 0 0 0 0 1 0 1 0 1 2 0 1 0 1 2 0 1 1 0 0 0 0 0 0 0 0 0 0 0 0 0 0 0 1 1 0 0 1 0 0 0 0 0 0 0 0 0 0 0 1 0 0 1 2 1 0 0 0 2 1 2 0 1 1 2 1 0 1 0 0 1 0 1 0 1 2 2 0 1 0 2 0 1 2 2 2 0 0 1 0 2 0 1 0 0 1 0 0 0 1 1 2 0 2 2 2 0 2 0 1 0 2 1 1 1 2 1 1 1 0 1 0 1 1 0 0 0 0 0 2 0 1 1 1 0 1 1 1 0 0 0 0 2 1 0 0 1 1 0 1 1 0 2 1 0 1 1 0 0 1 0 1 0 1 0 1 0 0 0 0 0 2 0 2 0 0 0 0 1 0 2 0 1 0 1 1 1 1 0 0 1 0 0 1 0 2 2 1 0 1 2 0 0 2 0 1 1 0 2 2 2 0 2 0 1 0 2 1 0 0 0 2 0 0 1 0 0 0 1 1 1 0 1 0 1 1 1 0 0 1 0 1 0 2 1 0 0 1 0 0 0 2 0 0 0 0 1 1 0 1 0 0 1 0 1 1 1 0 1 1 0 0 1 1 1 1 1 0 0 0 0 0 0 1 2 0 0 0 0 0 0 1 1
22 0 0 0 1 0 0 2 0 0 0 0 0 0 0 0 0 1 1 0 0 0 0 1 1 1 2 0 2 2 1 2 1 1 1 1 1 1 0 2 1 0 1 1 2 1 2 0 0 0 0 1 0 0 2 2 0 0 1 0 1 0 2 2 0 1 1 1 2 0 0 0 2 2 2 2 2 0 0 2 0 2 0 1 1 0 0 0 2 2 0 1 2 2 1 1 1 0 0 2 2 2 0 0 2 0 2 1 1 0 0 2 1 2 1 2 1 0 1 1 1 0 2 2 1 0 1 0 0 0 2 0 1 1 0 0 0 0 0 0 0 2 0 0 0 0 0 0 0 2 0 0 0 0 1 0 0 0 0 0 0 2 2 0 2 2 0 0 1 2 1 0 0 2 0 1 1 0 0 0 0 0 0 0 0 0 0 2 0 1 1 2 2 0 2 0 2 0 0 0 0 1 0 0 0 2 2 0 1 0 1 1 0 0 1 2 0 1 0 0 2 2 1 0 0 1 1 1 1 1 0 0 0 0 0 0 0 2 0 1 0 1 1 0 0 0 0 1 1 0 0 0 1 0 1 0 0 0 0 0 0 0 0 2 1 1 1 0 2 1 0 2 0 2 0 1 0 0 1 1 0 0 1 1 2 2 0 2 2 2 2 2 1 2 2 1 1 0 0 0 0 0 2 0 0 0 0 0 1 1 0 1 2 0 1 0 2 1 0 0 0 0 2 1 1 0 0 2 1 1 1 1 1 1 1 0 1 2 0 0 0 1 2 0 0 1 1 0 2 1 1 0 0 1 0 1 1 1 0 2 2 2 0 0 0 0 0 1 2 0 1 1 0 0 0 1 1 0 1 1 1 1 1 1 0 1 0 0 0 0 0 0 1 0 1 2 0 0 0 0 0 0 0 2 2 1 0 0 0 0 0 0 0 0 1 1 1 1 0 1 0 1 1 0 1 1 1 1 0 0 0 0 0 2 0 2 0 1 1 1 1 0 1 0 0 1 0 0 0 1 0 1 0 2 2 1 2 1 0 1 1 1 0 0 0 0 0 0 0 0 0 1 2 0 0 1 0 2 2 0 0 2 1 0 1 1 0 0 1 0 1 1 1 0 1 0 1 1 1 1 1 1 1 1 1 1 2 0 1 0 1 1 0 1 0 2 0 0 0 0 1 2 1 1 0 1 1 0 1 1 1 0 0 0 0 0 1 1 0 1 1 1 1 0 1 2 0 1 1 2 1 0 0 2 0 1 0 2 1 0 0 1 0 2 1 0 1 1 1 0 1 1 0 0 0 0 0 1 1 1 1 0 0 0 1 0 1 1 0 0 0 2 0 1 0 1 0 0 0 0 0 2 1 0 1 1 2 1 2 2 1 0 0 1 0 1 0 0 1 1 0 1 1 1 1 0 1 0 0 0 0 0 0 2 0 2 0 0 2 2 1 1 0 1 1 0 2 0 0 0 0 2 0 2 1 1 1 1 1 0 0 0 1 1 1 1 0 0 0 0 1 0 0 0 0 2 0 1 2 0 0 0 2 2 2 2 1 0 2 2 0 0 0 0 0 0 2 0 0 2 0 2 0 0 0 0 1 0 1 0 1 0 1 0 0 1 2 1 0 1 0 1 0 2 0 0 0 0 1 1 1 1 1 0 0 2 2 0 1 2 0 0 0 0 0 1 0 1 0 0 0 0 1 0 0 0 0 0 2 0 0 1 2 0 0 0 1 1 1 1 1 1 1 0 0 0 1 0 1 2 1 0 0 1 1 1 0 2 1 2 0 1 2 2 2 0 0 1 0 1 0 1 0 0 0 0 1 0 0 0 0 0 0 0 0 0 2 1 0 0 0 0 0 0 1 1 0 1 0 0 0 2 1 0 0 0 0 0 1 0 1 1 0 0 2 0 0 0 0 1 1 0 2 0 1 0 2 0 0 0 0 1 0 0 0 1 2 0 2 1 1 0 1 0 1 1 0 1 1 1 2 0 2 0 0 0 0 2 0 1 1 2 2 1 1 1 1 0 0 0 0 1 1 0 1 2 0 1 0 0 0 0 1 0 1 1 0 1 1 0 0 0 0 2 2 2 2 2 0 0 2 1 0 1 0 0 0 1 0 0 0 0 1 0 0 0 0 0 2 0 2 0 1 2 2 0 2 2 1 1 1 0 0 0 1 1 1 1 2 0 1 0 0 0 0 2 0 0 2 1 1 0 1 1 0 1 1 0 0 1 1 0 0 1 0 0 0 0 0 0 1 1
23 1 0 0 0 0 0 0 0 0 0 2 0 0 0 0 0 0 2 2 2 0 0 2 0 0 0 0 2 2 1 2 1 1 1 0 2 2 0 1 1 1 0 0 2 0 0 0 0 0 0 0 0 1 1 1 0 0 1 0 0 2 0 0 0 0 1 0 1 0 0 1 2 1 2 2 2 1 1 1 1 1 0 2 2 0 0 1 2 2 1 1 0 1 0 0 2 2 2 2 2 2 1 0 2 0 2 1 1 1 0 2 1 1 2 2 2 0 0 2 2 0 2 2 2 0 2 1 1 1 0 0 0 0 0 0 1 0 0 0 0 2 1 0 0 0 1 0 0 0 0 0 0 1 0 0 0 1 0 1 0 2 1 1 1 2 0 0 0 0 1 0 0 2 0 0 0 1 0 0 0 0 0 0 0 0 2 0 0 0 0 0 2 0 2 0 1 0 0 1 1 0 0 1 0 2 2 0 1 0 2 2 1 0 1 2 1 0 2 1 1 0 1 0 1 1 1 2 0 2 0 0 0 0 1 0 0 2 0 1 1 1 2 0 0 0 0 0 1 1 1 0 1 0 0 0 1 0 0 0 0 0 0 1 1 0 1 0 2 2 0 2 0 2 1 1 0 1 2 1 1 2 2 1 1 0 2 1 0 2 0 1 0 1 1 0 1 2 0 2 0 1 2 0 0 0 0 0 2 2 0 2 2 0 1 0 2 1 1 0 0 2 1 0 1 0 1 2 1 1 2 1 0 2 0 0 0 1 1 2 0 0 2 0 1 0 1 1 2 0 0 0 0 1 1 1 0 1 0 1 1 1 1 0 1 2 0 0 1 0 1 1 1 1 1 1 1 1 0 2 2 2 0 0 2 1 0 0 0 0 0 0 0 0 2 0 0 0 0 0 0 0 1 1 1 0 1 0 0 0 0 0 1 1 1 2 0 1 0 1 0 1 1 1 0 1 0 1 0 0 1 0 0 2 0 0 1 0 1 1 2 0 1 1 0 2 2 0 0 1 0 1 0 2 1 1 1 2 1 2 0 0 0 1 0 0 0 1 0 1 1 1 2 0 1 0 0 2 0 0 2 2 1 0 0 0 0 0 2 0 0 2 1 1 0 0 2 1 1 1 1 1 1 1 0 0 2 1 0 0 0 1 0 1 0 2 0 0 1 2 2 0 2 1 1 1 1 1 0 2 1 1 1 1 1 0 1 0 2 2 0 0 1 1 1 2 0 0 1 1 0 1 0 1 1 0 1 0 0 0 0 0 0 0 0 0 0 1 1 0 1 1 0 0 0 0 1 1 1 1 1 0 0 0 0 1 0 1 1 1 1 0 2 1 1 0 1 0 0 0 0 2 0 0 1 0 0 0 0 0 0 0 0 0 0 0 0 0 0 0 0 0 0 0 0 1 1 1 0 0 0 0 0 2 0 0 1 2 2 1 1 2 0 0 2 0 2 1 0 0 1 2 0 1 0 0 1 2 2 0 0 0 1 0 1 2 0 1 0 1 0 1 0 1 0 2 1 1 1 1 0 0 2 1 1 1 1 0 2 2 0 0 0 1 0 0 1 0 0 2 1 1 0 1 2 1 1 1 1 0 1 0 0 0 0 0 0 0 1 0 0 0 1 2 1 1 2 0 0 0 0 0 0 1 1 0 2 0 0 1 0 0 0 0 0 0 0 0 0 0 0 0 1 0 0 0 1 0 1 0 0 1 2 1 0 0 0 2 2 2 0 0 0 1 0 0 0 0 0 1 0 0 0 1 1 2 0 2 1 2 0 1 2 2 1 1 0 0 1 2 0 1 0 0 0 1 1 1 1 1 1 0 1 1 1 0 2 1 2 1 1 2 2 0 1 0 0 1 1 0 1 2 1 0 0 0 0 0 0 0 1 1 0 0 1 0 0 0 0 1 0 1 0 0 0 0 0 1 0 0 0 2 0 0 0 0 0 0 2 1 2 0 1 0 0 0 0 1 1 2 2 0 1 0 0 0 1 1 1 1 0 1 1 1 1 0 0 0 0 0 0 2 1 0 1 1 0 0 0 1 1 0 2 1 1 1 0 2 1 0 0 0 1 2 0 1 0 0 0 0 2 0 0 2 0 0 1 2 0 1 0 0 0 2 2 1 0 0 0 1 1 1 2 1 1 1 1 2 0 0 0 0 2 0 0 2 2 1 2 0 1 0 0 1 1 1 0 0 2 0 0 0 0 1 0 0 2 0 0 1 0 0 0 1 1 0 0 0 0 1 0 0
24 1 0 0 0 0 0 1 0 1 1 0 0 0 0 0 0 0 1 1 1 1 0 1 1 1 1 0 0 0 2 0 1 1 1 1 1 2 0 2 0 0 0 0 2 1 0 0 0 0 0 0 0 1 0 2 0 0 1 0 1 1 0 1 0 0 1 0 1 0 1 2 1 0 1 2 2 0 0 0 0 1 1 1 2 0 0 0 1 1 0 0 1 1 0 0 1 2 1 1 0 2 0 0 2 1 2 1 1 1 1 2 0 1 1 1 1 0 2 0 0 0 1 1 0 1 0 2 1 2 1 0 0 0 1 0 1 0 0 1 0 2 1 0 0 0 0 0 0 0 0 0 0 0 0 0 0 0 0 0 0 1 1 1 0 0 0 0 1 1 1 1 2 0 1 1 1 1 1 1 1 1 0 1 0 0 1 2 0 2 2 2 2 1 2 0 0 0 1 1 1 1 0 1 1 1 1 0 1 0 2 0 1 0 0 1 1 0 2 1 1 0 2 0 0 1 1 2 1 1 0 0 0 0 1 0 0 2 0 1 0 1 2 1 0 1 0 0 2 0 0 1 1 0 1 0 0 1 1 0 0 0 0 2 1 0 1 0 1 0 0 1 1 1 0 0 1 2 2 1 1 2 2 2 2 0 2 1 1 2 2 1 0 2 1 1 1 1 1 1 0 0 1 1 1 0 0 0 0 1 0 2 2 0 2 1 2 0 0 0 2 0 1 2 1 0 0 1 1 1 2 1 0 1 0 0 0 2 0 0 0 0 2 0 0 0 2 0 1 2 1 0 0 2 2 0 1 0 1 0 1 1 1 0 1 0 0 1 2 0 1 1 0 0 0 0 0 0 1 1 1 2 0 0 0 1 0 1 1 1 0 1 1 0 2 0 1 1 0 0 0 0 0 1 1 0 1 0 0 1 0 0 1 1 1 1 1 1 0 1 1 1 0 0 0 1 1 1 0 0 1 0 0 0 0 0 1 0 0 0 0 0 1 1 1 0 1 2 2 2 0 0 0 2 0 0 0 1 1 0 0 0 1 0 1 1 1 1 0 0 0 1 2 1 2 0 1 2 1 1 2 0 1 1 0 0 1 1 2 1 1 2 1 1 1 0 2 0 0 2 0 2 2 1 0 0 2 0 0 0 0 1 0 0 0 1 1 0 0 1 1 1 1 1 1 1 1 2 0 2 0 2 1 0 1 0 0 0 1 1 1 1 1 2 2 0 0 1 1 2 2 0 0 1 1 2 0 0 1 0 0 1 1 1 0 0 0 1 1 0 1 0 0 0 0 0 1 1 1 1 2 0 0 0 0 0 0 1 0 0 0 0 2 0 2 0 2 0 0 0 0 2 1 0 2 1 1 1 0 0 0 0 0 1 1 1 1 0 0 1 0 1 1 1 1 0 1 2 0 0 0 0 0 1 0 2 0 2 2 1 0 0 0 1 0 0 2 1 2 2 0 1 1 1 0 0 0 1 1 0 0 0 1 0 1 2 0 0 1 1 1 1 0 0 0 2 0 0 1 1 1 1 2 1 1 1 1 0 2 2 0 0 1 1 1 1 2 1 0 1 0 1 0 0 1 0 0 1 0 0 1 0 0 2 0 0 0 1 2 0 1 0 0 0 2 0 0 0 0 0 0 0 1 0 0 1 2 0 0 0 0 0 1 1 0 1 0 0 0 0 0 0 1 0 0 1 2 0 0 0 0 0 2 1 1 0 0 2 2 1 0 0 1 1 0 0 2 0 0 0 0 2 1 1 1 2 0 1 0 2 0 1 2 1 1 0 0 0 0 1 0 1 0 0 0 1 0 1 1 0 1 1 0 0 0 0 1 2 2 0 2 2 0 0 1 1 0 0 0 0 1 1 2 1 1 0 0 0 0 0 1 1 0 0 0 0 0 0 0 0 1 1 0 0 0 0 0 0 0 0 0 1 0 0 0 1 1 0 2 0 0 0 2 0 2 1 0 0 2 2 2 0 2 0 0 0 0 2 0 2 0 0 0 1 2 2 2 0 0 1 0 1 1 0 1 1 0 1 0 0 0 0 0 0 1 2 0 1 2 1 0 1 0 2 1 1 2 1 0 0 1 0 0 1 0 0 0 0 0 0 0 1 2 1 1 0 0 1 1 1 1 0 2 0 0 0 0 2 0 0 2 0 0 0 2 0 1 0 2 1 0 0 0 0 0 0 1 1 0 0 0 2 0 1 0 0 0 0 0 0 0 0 0 0 0 0 0 0 0 0 1 1
25 0 1 0 0 0 0 2 1 0 1 0 1 0 0 0 0 1 1 1 0 0 0 1 1 1 1 0 2 2 1 1 0 0 2 0 2 0 0 0 1 1 0 0 2 0 0 0 0 1 1 1 1 1 0 1 0 0 1 0 1 1 2 2 1 0 2 1 1 0 0 2 2 0 1 2 2 2 2 0 0 2 0 2 2 0 1 1 2 2 0 1 1 1 0 0 1 1 0 2 2 1 2 0 2 0 2 2 1 2 1 1 0 0 1 1 1 0 0 0 0 0 1 1 1 1 1 1 0 2 2 1 0 0 0 0 0 0 0 1 0 2 2 0 0 0 0 0 0 0 0 0 0 2 0 0 0 0 0 0 0 2 1 1 0 1 0 0 1 1 1 2 1 1 0 0 2 0 2 2 2 2 0 0 0 0 2 1 1 0 0 0 2 1 2 0 1 0 1 0 0 1 0 1 1 0 1 0 1 0 0 2 2 0 1 2 0 0 2 1 1 0 2 0 0 1 1 1 0 1 0 1 0 0 1 0 0 2 0 2 0 0 2 2 0 2 0 0 2 0 0 1 1 0 0 0 0 1 1 0 0 0 0 1 1 0 0 0 2 2 0 1 0 2 1 1 0 1 2 2 2 1 2 2 2 1 1 2 2 2 2 2 0 1 0 1 0 1 0 1 1 0 2 0 0 0 2 0 1 1 0 1 2 0 0 0 2 0 0 0 0 0 2 1 1 0 2 0 1 1 2 1 1 2 0 0 0 0 0 0 1 1 2 0 1 0 2 0 2 1 0 1 0 1 0 1 1 2 0 0 0 0 0 0 0 1 0 1 1 0 2 2 1 1 2 0 1 0 1 1 0 2 1 1 1 1 0 0 0 1 0 0 1 1 2 0 1 1 0 0 0 0 0 2 2 0 0 1 1 0 0 0 1 1 1 2 0 1 0 0 0 0 0 0 0 1 0 1 0 1 2 0 0 2 0 1 0 0 0 0 1 0 1 1 0 2 2 2 2 1 0 0 0 2 1 1 1 2 1 2 2 1 0 1 0 2 1 1 0 1 1 1 1 1 0 0 0 2 2 0 0 1 2 0 2 0 0 0 2 0 0 1 0 1 1 0 0 2 0 0 2 0 2 0 0 0 2 1 0 0 0 2 0 1 0 1 1 0 0 0 0 2 1 1 0 1 1 1 0 2 1 1 2 1 1 0 1 1 1 1 0 1 1 1 2 1 0 2 0 2 1 0 0 2 0 1 1 1 0 1 1 0 0 1 1 0 1 1 0 1 0 1 0 0 0 0 1 1 1 0 2 0 1 0 1 1 1 1 0 0 0 2 0 0 0 1 0 0 0 0 0 2 1 0 1 1 2 0 1 0 1 1 0 2 2 2 2 0 0 0 1 0 0 1 1 0 1 1 0 0 0 0 1 2 0 0 0 0 2 2 0 1 0 1 1 0 2 1 1 0 1 1 1 1 0 0 2 1 1 0 0 0 2 0 0 2 1 1 0 0 0 0 0 0 0 1 1 1 2 0 0 0 1 1 2 2 0 2 1 0 0 0 0 0 0 0 1 1 0 2 0 2 0 0 2 0 0 2 1 0 1 0 0 1 0 0 0 2 2 0 0 0 0 2 0 1 1 0 0 0 0 0 0 1 0 1 0 0 1 1 1 0 0 0 0 1 0 0 0 0 0 0 2 0 0 0 1 0 2 2 1 2 0 0 0 2 0 1 2 0 1 1 0 0 0 0 1 0 1 1 0 1 0 0 0 1 0 2 1 2 0 1 1 0 0 0 0 1 0 2 0 1 2 0 1 1 1 0 2 0 2 0 2 2 2 0 2 2 0 0 2 0 0 0 2 0 0 1 0 1 0 1 0 0 0 0 0 0 0 0 0 0 2 0 2 2 2 0 0 0 1 1 1 0 0 1 1 0 0 0 2 1 1 0 1 1 2 0 1 0 1 0 1 0 1 2 0 1 1 0 1 0 1 0 0 1 1 2 0 2 0 0 1 1 2 2 2 0 0 0 0 2 2 0 2 0 1 2 0 0 0 0 0 1 2 1 0 1 2 2 0 2 0 1 2 1 1 1 1 1 2 0 0 1 0 0 0 1 0 0 0 0 0 1 1 0 1 0 2 0 2 0 2 0 1 1 1 2 0 0 1 0 0 0 2 0 0 0 1 0 1 1 0 0 0 0 2 2 0 0 0 2 1 2 0 0 1 0 0 0 0 0 0 1 1 0 1 0 0 0 0 2
26 1 1 0 0 0 0 2 0 0 0 0 0 0 0 0 0 1 1 1 1 1 0 2 0 0 1 0 1 1 2 1 1 1 2 0 2 2 0 0 1 1 1 0 1 1 0 0 0 0 0 0 0 0 0 1 1 0 0 2 0 0 1 1 0 0 2 0 1 0 0 2 1 0 1 1 1 0 0 0 0 1 0 2 2 0 1 0 2 2 0 0 1 2 0 0 0 2 2 2 1 2 2 0 2 0 2 2 1 2 0 1 1 2 1 2 1 0 2 0 0 0 0 0 0 2 0 1 1 1 0 0 0 0 0 0 0 0 0 1 0 2 1 0 1 0 0 0 0 0 0 0 0 0 0 0 0 0 0 0 1 1 1 1 2 2 0 0 1 1 1 1 1 1 1 1 1 1 0 0 0 2 0 0 2 2 0 2 0 2 2 2 1 0 1 0 0 0 0 0 0 0 0 0 0 2 2 0 1 0 2 1 2 0 1 2 1 0 1 1 1 0 1 0 1 1 1 1 1 1 1 0 0 0 2 0 1 2 0 1 0 0 2 1 1 2 1 1 2 0 0 1 2 1 0 0 2 0 0 0 0 0 0 1 1 0 1 1 2 2 0 1 0 2 0 1 0 1 2 1 1 2 1 2 1 0 1 1 0 2 0 1 0 2 2 0 1 0 0 0 1 0 2 0 0 0 0 0 1 1 0 2 2 1 1 0 2 0 0 0 2 2 1 1 1 0 1 2 0 0 1 2 0 2 0 0 0 2 0 2 0 2 2 0 0 0 1 0 1 1 0 1 1 2 1 0 1 1 0 0 0 0 1 0 1 1 0 1 1 0 2 2 1 1 0 1 2 1 0 2 1 0 1 1 2 0 1 1 1 0 0 1 0 0 1 1 1 1 1 1 1 1 0 1 1 0 0 1 0 0 0 0 1 1 0 1 1 1 1 1 0 1 0 2 0 0 0 0 0 0 1 0 0 2 0 1 0 1 0 0 0 0 1 0 0 2 1 0 0 1 1 0 0 2 1 1 1 2 1 2 1 1 0 0 0 0 0 1 0 1 1 2 2 2 0 0 0 1 2 0 1 2 0 0 0 1 0 1 2 1 1 2 0 2 1 0 1 0 0 2 0 2 1 1 1 1 2 0 0 0 0 2 0 0 0 1 2 1 1 2 2 1 1 2 1 1 1 1 0 2 1 1 2 1 2 0 1 1 1 0 0 1 1 1 1 1 1 1 1 1 1 0 1 1 2 1 0 0 0 0 0 0 1 2 1 1 2 0 0 0 0 1 0 0 0 0 0 1 1 0 2 0 1 0 0 1 0 0 0 0 0 1 0 1 0 0 0 0 1 0 0 1 0 0 1 0 0 0 0 0 2 0 0 0 0 0 0 0 1 1 0 1 0 1 1 1 2 1 0 0 1 0 0 1 0 0 1 1 2 1 0 0 0 1 1 0 1 2 1 1 0 1 0 1 0 0 2 2 2 0 0 0 2 1 0 1 0 0 1 0 2 0 0 1 0 2 0 0 1 2 0 0 2 2 2 2 1 1 2 1 0 0 0 1 0 0 2 0 0 1 0 1 0 0 0 0 0 1 0 0 0 0 0 0 0 1 1 1 0 0 0 0 0 2 0 1 1 0 1 1 0 0 0 0 0 0 0 0 1 1 0 0 0 0 0 1 1 0 0 1 0 1 1 0 0 0 2 0 2 0 0 1 1 0 0 1 1 2 2 1 0 1 1 0 0 0 2 0 0 0 0 2 0 1 1 2 0 2 1 1 0 0 1 2 2 0 1 0 0 1 0 2 0 0 0 0 2 0 0 1 1 0 1 1 1 0 0 2 2 0 0 2 2 0 1 0 0 1 0 1 0 1 1 0 0 0 0 0 0 0 0 0 1 0 1 1 1 1 0 0 0 2 1 0 1 0 1 0 0 0 1 2 0 0 0 0 0 0 1 1 1 0 1 0 1 1 0 1 1 0 0 1 1 0 0 0 1 0 2 1 0 1 2 1 1 0 0 0 0 0 1 0 2 0 2 0 1 1 1 1 0 0 1 0 1 0 0 1 2 0 0 0 0 0 2 1 1 2 0 0 1 1 0 2 1 0 0 1 0 0 0 0 1 1 1 0 1 1 1 0 2 0 2 0 0 0 0 1 0 0 2 0 0 0 2 1 1 1 2 0 0 0 1 1 1 0 1 1 1 0 0 2 2 2 0 0 2 0 0 1 1 0 0 2 0 0 0 0 0 0 0 0
27 0 0 0 0 0 0 2 0 1 1 0 0 1 1 0 0 1 0 1 0 0 0 2 0 0 0 0 1 1 2 1 1 1 2 2 2 2 0 0 2 2 1 0 1 0 0 0 1 0 0 1 1 1 0 2 0 0 0 0 1 0 2 1 0 1 1 0 1 0 0 0 2 1 2 2 2 1 1 0 1 2 0 0 0 0 0 0 2 2 0 0 0 2 0 0 0 1 0 2 2 1 0 0 2 2 2 2 2 2 0 0 0 2 0 2 0 0 2 0 0 0 0 0 0 1 0 1 1 1 1 0 0 0 1 0 1 0 0 1 1 1 0 0 1 0 0 0 0 0 0 0 0 0 1 1 0 0 0 0 0 1 2 0 0 1 0 0 1 2 0 2 1 1 1 1 1 0 0 0 0 0 0 0 0 0 2 0 0 0 0 0 2 2 2 1 1 0 0 0 0 1 1 0 0 2 2 1 1 0 2 1 1 0 1 2 2 0 1 0 2 0 1 1 1 0 0 2 1 1 0 0 0 0 1 0 0 2 0 1 0 0 1 1 0 1 0 1 2 0 0 1 1 0 0 0 0 1 1 1 0 1 0 1 1 0 0 1 2 1 1 1 1 2 0 0 1 2 2 1 1 2 2 1 2 0 2 1 0 2 0 0 1 2 1 2 0 2 1 1 0 0 2 0 1 0 0 1 1 1 1 2 1 0 1 0 2 0 1 0 0 2 1 1 0 0 1 1 1 1 1 2 0 1 0 0 0 2 0 0 0 1 1 0 0 0 1 0 1 1 0 1 0 2 2 0 0 2 0 1 1 1 2 0 2 0 0 2 2 0 2 2 1 0 0 0 1 0 0 2 2 0 2 2 1 0 0 0 0 1 0 0 0 0 2 1 0 0 2 2 2 2 0 2 2 0 0 0 0 0 0 0 0 0 2 2 0 1 0 1 0 1 0 1 1 1 1 1 0 0 1 0 0 2 0 1 0 2 0 0 1 0 1 0 0 1 1 0 0 1 0 0 0 2 0 0 0 2 2 2 1 2 0 1 0 1 1 1 0 0 0 2 2 0 2 0 1 2 2 0 0 1 2 1 1 0 1 1 2 1 1 2 1 0 1 0 2 2 1 0 2 1 1 1 0 1 2 0 0 0 0 2 0 0 0 1 1 1 1 1 2 1 1 1 0 1 1 0 1 1 1 0 1 1 1 0 2 1 0 1 2 1 2 1 1 0 0 0 2 0 0 0 0 1 1 1 0 0 0 1 1 0 0 2 2 0 2 1 0 1 0 0 0 0 0 0 0 2 2 1 2 0 0 1 0 1 0 1 1 1 0 0 1 2 0 0 0 0 0 0 0 2 1 0 1 0 1 0 0 0 0 0 0 0 0 0 0 0 1 1 0 1 0 0 0 1 1 0 0 0 0 0 1 2 0 0 1 0 1 0 0 0 0 1 0 0 2 2 0 0 1 2 1 0 0 0 1 2 2 0 0 0 1 0 1 2 0 0 1 0 2 0 0 0 0 0 2 1 1 1 1 0 2 0 2 2 0 1 1 0 0 0 1 0 1 1 1 1 0 2 0 2 0 0 2 0 2 2 0 0 0 0 0 0 0 0 1 2 0 0 0 0 1 1 0 1 1 0 1 1 1 1 0 0 0 0 1 0 1 2 1 0 0 0 0 0 0 0 0 0 0 0 1 0 0 0 0 0 1 0 0 1 1 0 0 1 1 0 2 0 2 0 0 0 0 0 1 0 0 0 0 1 2 1 1 1 0 2 2 1 0 1 2 2 2 0 2 0 1 1 0 2 0 0 2 1 1 0 1 1 2 0 2 1 2 0 1 2 2 0 1 2 1 0 1 1 0 2 0 0 1 1 0 1 1 1 0 0 0 0 0 0 0 0 0 0 0 1 0 0 0 2 0 0 0 0 0 0 0 0 0 2 0 0 0 1 0 0 2 0 0 0 0 0 1 1 0 1 1 1 1 1 0 0 0 0 2 2 1 1 0 1 1 0 2 0 1 0 0 0 0 2 2 0 2 1 1 1 0 1 1 0 0 0 0 2 0 2 2 1 0 1 0 2 0 2 0 2 0 0 2 0 0 2 0 0 0 1 1 1 0 0 0 2 1 0 0 0 0 1 0 1 2 0 0 0 0 2 0 0 0 1 0 0 1 1 1 1 2 0 0 0 0 0 0 1 0 0 2 0 0 0 0 2 1 1 1 0 0 0 0 0 0 2 0 1 0 0 0 0 0 0
28 0 0 1 0 1 1 2 0 1 1 0 2 2 1 1 1 1 0 0 0 0 0 0 0 0 1 0 0 1 2 0 1 1 1 0 1 2 0 0 2 2 0 0 2 2 0 0 1 0 0 1 0 1 0 2 0 0 2 0 1 0 2 2 0 0 2 1 1 0 0 1 2 0 0 2 2 1 1 0 0 2 0 1 1 0 0 0 1 2 0 0 1 1 0 0 0 2 2 2 1 2 0 0 2 0 2 0 2 0 0 2 1 1 1 1 1 0 2 0 0 0 0 0 0 2 0 1 1 1 0 0 0 0 0 0 0 0 0 1 1 1 1 0 0 1 0 0 0 1 0 0 0 0 1 0 0 1 0 0 1 0 2 0 0 1 0 1 0 1 1 1 1 1 0 0 2 0 0 0 1 1 1 1 0 0 2 2 0 2 2 2 1 0 1 0 0 0 0 1 1 1 0 1 1 1 1 1 1 0 0 2 1 0 1 2 1 1 0 1 1 1 2 0 0 1 0 0 0 0 0 0 0 0 2 0 0 2 0 0 1 1 2 2 0 1 0 0 2 0 0 0 2 0 1 0 0 0 0 0 0 0 0 0 0 0 0 0 2 0 0 2 0 1 0 1 1 1 1 1 1 2 2 1 1 0 2 0 0 1 0 0 0 1 1 0 0 1 0 1 1 1 2 0 0 0 0 0 1 1 0 1 2 0 1 0 2 0 1 0 1 1 2 0 0 0 2 2 1 1 1 1 0 2 0 0 0 0 0 1 0 1 2 0 0 0 1 0 1 1 0 1 1 1 0 1 0 0 0 1 1 1 1 0 1 1 0 0 1 0 1 1 1 1 0 0 2 0 1 1 2 0 0 0 2 1 0 0 0 0 0 1 1 0 2 1 1 1 0 0 0 0 0 1 1 0 0 0 0 0 0 0 0 0 0 1 1 0 0 0 1 1 0 0 1 1 1 0 0 1 1 2 1 0 2 2 0 0 0 0 1 0 2 1 1 2 2 0 0 2 0 0 0 2 1 1 1 2 1 2 1 2 1 0 1 1 1 1 0 1 1 1 2 0 1 0 0 2 1 0 1 1 1 1 0 2 0 0 2 0 0 2 2 0 1 0 1 1 1 1 1 1 2 0 0 0 2 1 0 0 0 1 0 0 0 0 0 0 2 0 1 2 2 2 0 2 0 0 0 2 1 1 0 0 0 0 1 1 0 1 0 1 1 1 2 0 0 1 1 1 0 0 0 2 0 1 0 1 0 1 1 0 1 2 1 1 2 1 1 0 0 1 0 0 0 0 0 1 1 1 2 0 1 0 0 1 0 1 0 0 0 1 1 1 0 0 0 0 0 0 0 2 1 0 2 0 2 1 1 1 1 1 0 1 0 1 0 0 1 1 0 0 0 0 0 1 1 1 0 0 0 0 0 0 0 1 0 1 2 1 0 0 0 0 1 0 2 1 1 1 0 2 2 0 0 0 2 2 1 0 0 0 1 0 0 2 1 1 0 1 0 1 1 0 0 2 0 0 1 1 1 1 2 1 2 2 1 2 1 0 0 0 0 0 0 0 0 0 0 2 0 2 0 1 1 0 1 1 0 0 1 0 0 1 1 1 0 1 0 0 0 0 2 2 0 0 0 0 1 1 0 0 0 0 0 0 1 0 0 1 0 0 0 0 0 0 1 0 0 0 0 0 2 0 0 0 0 0 2 0 0 1 0 0 1 0 1 1 0 2 0 0 1 1 1 0 2 0 2 2 0 1 2 0 0 0 2 2 1 1 1 1 2 2 1 1 0 1 1 2 0 1 0 0 0 1 2 1 1 1 1 0 1 1 1 0 2 2 0 1 1 1 0 2 2 2 2 2 0 0 0 2 0 0 0 2 0 0 0 0 0 0 0 0 1 0 0 0 0 0 0 2 1 0 1 0 1 0 0 0 0 1 1 1 1 0 1 1 1 2 0 0 0 0 1 1 1 1 1 1 1 1 0 0 0 0 2 1 0 2 0 2 2 1 1 1 1 0 0 0 0 2 1 0 0 2 0 0 1 1 0 0 2 0 2 0 0 0 2 1 0 1 0 0 1 0 0 0 0 1 2 0 0 1 0 0 0 1 0 0 0 0 1 2 1 1 0 0 2 1 1 0 2 1 0 0 1 2 0 0 2 0 2 0 2 0 0 0 1 0 1 0 0 0 0 0 2 1 2 0 0 0 0 0 0 0 0 0 0 0 0 0 0 1 1 0 0 0 0 0 0 0
29 0 0 0 0 0 0 1 0 1 1 0 1 1 0 0 0 1 1 1 1 0 0 2 0 0 0 0 1 1 0 2 1 1 2 1 2 1 1 1 0 0 0 1 1 0 1 0 0 1 1 1 2 2 0 0 0 0 1 1 0 0 1 1 0 1 1 0 0 0 0 1 2 0 0 2 1 2 2 0 2 2 0 2 2 0 0 1 2 2 0 1 1 1 0 0 0 0 0 1 2 2 1 0 2 1 2 1 1 1 0 1 1 1 1 1 1 0 1 1 1 0 2 2 2 0 2 0 0 0 0 0 0 0 1 0 1 0 0 2 0 2 1 0 0 1 0 0 0 0 0 0 0 1 0 0 0 1 0 0 0 1 2 0 1 2 0 0 1 1 1 0 1 1 1 0 2 0 1 1 1 1 0 1 1 1 1 1 0 0 0 0 1 0 2 0 0 0 1 0 0 0 0 0 1 0 0 0 0 0 1 1 0 0 2 2 0 0 0 1 1 1 2 0 0 2 1 1 0 0 0 0 0 0 2 0 0 2 0 0 0 1 2 1 1 1 0 0 2 0 0 1 1 0 0 0 1 1 1 1 0 1 0 0 0 0 1 0 2 1 0 0 0 1 0 1 1 1 1 1 1 0 2 2 2 0 2 1 2 2 2 1 1 2 1 2 0 1 0 0 0 0 2 0 1 0 0 0 0 0 1 1 2 0 0 0 2 0 0 0 0 1 2 1 1 0 1 1 0 1 2 1 0 0 0 1 0 2 0 0 0 1 1 0 0 0 0 2 2 2 2 0 1 2 1 0 1 0 0 2 2 2 1 0 1 0 0 2 2 1 2 2 0 0 0 1 1 0 1 1 0 2 0 1 1 1 0 0 0 1 0 0 0 0 2 0 0 1 0 0 0 0 1 1 1 0 1 1 0 0 0 0 0 0 1 1 1 0 0 0 0 1 0 1 0 0 0 1 1 1 1 2 0 2 0 0 1 2 0 1 1 0 0 1 1 2 2 0 0 2 0 0 0 2 0 0 0 2 1 2 1 2 0 1 1 2 2 0 0 0 1 1 1 2 0 0 0 2 2 0 0 1 1 0 1 0 0 0 2 0 0 1 0 1 1 0 2 2 2 2 0 1 2 0 0 0 2 0 0 0 0 2 0 1 0 2 0 1 1 1 1 1 2 2 0 2 0 1 1 2 1 1 1 0 0 1 0 1 1 0 0 1 2 2 2 1 0 0 2 2 0 0 0 2 0 1 0 1 0 0 0 0 0 2 1 0 1 1 2 0 1 0 0 0 0 0 0 1 1 1 2 0 1 0 0 1 0 2 0 0 1 1 0 0 1 1 1 0 0 0 0 2 1 1 1 0 2 1 1 1 1 0 0 1 1 1 1 0 0 0 2 0 0 0 0 1 2 1 0 0 0 0 0 0 0 1 0 0 2 0 1 0 1 1 1 0 2 1 2 2 0 2 1 1 0 0 1 2 2 0 0 0 0 0 1 2 1 1 1 0 1 2 1 0 0 2 1 2 0 2 0 1 2 1 1 1 2 1 2 1 1 1 0 0 1 1 2 1 0 2 1 1 0 0 1 0 0 2 0 0 0 0 0 0 0 0 1 0 0 1 0 1 1 2 0 2 2 0 0 0 0 0 0 0 0 0 1 0 0 0 0 0 0 0 0 1 0 0 0 0 0 0 0 0 0 0 1 0 1 0 0 1 1 0 0 1 0 1 2 1 1 0 2 1 2 0 1 0 0 0 0 2 0 0 0 2 0 2 1 1 1 1 2 2 2 0 0 0 2 2 0 0 0 0 1 0 2 0 1 1 2 0 1 1 1 0 1 2 1 0 0 1 2 0 2 0 0 1 1 0 1 2 1 1 1 0 0 0 0 0 0 0 0 0 0 0 0 0 1 0 0 1 2 0 1 1 2 0 0 0 1 2 0 0 0 0 1 0 0 2 0 0 2 0 2 1 0 0 0 0 1 0 1 0 0 0 1 1 0 1 1 1 0 1 2 2 2 0 0 0 1 1 1 1 1 1 0 1 1 2 1 0 0 0 1 1 0 2 2 2 0 2 0 0 2 2 1 1 0 0 1 1 0 1 0 0 0 1 0 0 0 0 2 2 2 2 0 0 0 1 2 0 1 2 1 0 2 2 0 0 2 0 1 0 1 0 0 0 1 0 0 0 0 0 0 0 2 0 1 0 0 1 0 0 0 0 0 0 0 0 0 0 0 0 0 0 0 0 1 1 0 1
30 0 0 0 0 0 0 2 0 2 2 0 0 1 0 0 0 2 0 0 1 1 0 2 0 0 0 0 2 2 1 2 1 1 1 1 1 1 0 2 0 0 0 0 1 0 1 0 0 0 0 0 0 1 1 0 1 0 0 0 1 0 0 0 0 1 1 0 1 0 0 0 2 0 1 2 2 1 1 0 2 2 1 0 1 0 0 0 1 2 0 0 0 0 0 0 1 1 1 1 1 1 0 0 2 1 2 1 1 1 1 2 1 1 1 1 1 0 0 2 2 0 1 1 0 0 0 2 2 2 1 0 0 1 1 1 0 0 0 1 0 2 0 0 0 0 0 0 0 0 0 0 0 1 0 0 0 1 0 0 1 1 1 1 2 2 1 1 0 1 1 0 0 2 0 0 2 1 0 0 0 0 0 1 1 1 1 1 0 0 0 1 1 0 1 1 0 0 0 0 0 0 0 1 1 2 2 0 1 0 0 1 2 0 2 2 0 1 0 0 2 1 2 0 0 1 1 2 0 2 0 0 0 0 0 0 0 2 0 2 0 0 2 1 0 1 0 0 2 0 0 1 1 0 0 0 1 0 0 2 2 0 0 0 1 0 0 0 1 0 1 1 0 2 0 0 0 0 1 0 0 0 2 1 1 0 2 1 1 2 1 1 0 2 1 1 0 0 0 0 1 0 1 1 1 0 0 1 1 2 0 2 0 1 1 0 2 0 1 0 0 2 2 1 2 0 1 0 2 1 1 1 1 2 0 0 0 1 0 1 0 1 2 0 0 0 0 1 2 0 0 0 0 1 1 1 2 1 0 2 2 2 1 1 1 0 0 2 2 0 2 2 1 1 1 1 1 0 1 1 2 1 1 1 1 0 0 1 1 0 0 2 0 0 1 1 0 0 1 0 0 1 1 0 0 0 1 1 0 0 0 0 2 2 0 2 0 0 0 0 0 0 0 0 1 1 2 1 1 1 1 2 0 2 0 0 0 1 1 0 1 0 2 0 0 0 0 1 1 2 0 0 0 2 1 1 1 2 1 1 0 1 1 0 2 2 2 2 0 2 2 2 1 1 0 0 0 2 1 1 1 1 2 1 1 1 0 0 2 0 0 2 0 1 1 0 2 2 2 2 0 2 1 1 0 0 1 0 0 0 0 2 0 1 0 1 0 1 0 1 1 1 1 1 1 1 1 1 0 2 1 1 2 2 2 1 1 0 1 1 1 1 1 1 1 1 0 0 2 0 0 0 0 2 0 1 0 1 0 0 0 0 0 1 0 0 1 2 1 1 1 1 0 0 0 0 0 1 1 1 1 0 0 0 0 0 0 2 1 1 1 1 1 0 0 0 0 0 0 2 0 2 0 0 1 1 1 1 2 1 0 0 0 0 0 1 1 0 1 0 0 0 0 0 0 0 1 2 0 0 1 0 1 1 1 0 1 1 2 2 1 2 0 1 1 0 2 2 0 0 1 2 1 0 0 0 1 1 0 0 0 0 1 0 0 2 1 0 0 1 0 1 0 0 1 1 1 1 2 0 1 0 1 1 1 0 1 1 1 2 0 0 1 0 1 1 2 0 0 1 0 1 0 0 1 0 0 2 0 0 0 0 0 1 0 2 0 1 0 0 0 0 1 2 0 1 1 0 1 1 1 1 1 0 0 1 1 0 0 0 0 0 0 0 0 0 0 0 0 0 0 0 1 0 0 0 0 0 1 0 0 1 1 1 0 1 1 1 0 2 0 2 0 0 0 1 1 0 0 0 0 2 0 1 1 1 0 2 2 1 1 2 2 2 2 0 0 0 2 2 0 0 0 0 1 0 2 0 1 1 2 0 0 0 0 0 0 2 2 0 2 2 1 0 1 1 0 1 0 0 1 1 0 0 0 2 2 0 0 0 0 0 0 0 1 0 1 1 1 0 0 2 1 0 0 0 1 0 1 0 0 2 0 0 0 0 0 0 2 0 1 0 2 1 1 0 0 0 0 0 1 1 2 0 0 0 1 1 0 2 0 2 1 1 2 1 2 0 0 0 0 1 2 0 2 0 1 1 0 1 0 0 0 0 2 0 0 1 2 0 0 0 0 1 0 0 0 1 1 1 2 0 0 2 0 0 0 0 1 2 0 1 2 1 0 0 0 1 1 1 2 0 1 1 1 0 1 2 0 0 1 1 1 0 0 1 1 0 1 0 1 0 0 0 0 0 1 1 1 1 1 2 0 0 0 1 1 0 0 0 0 0 1 2 0 0 0 0 0 1 1 1
31 1 0 1 1 0 0 2 1 1 2 0 1 1 0 0 0 1 1 0 0 0 0 1 0 0 0 1 0 1 2 0 1 2 1 0 2 2 0 1 1 1 0 0 2 0 1 0 0 0 0 0 1 1 1 1 0 0 1 0 0 2 2 2 1 1 1 0 1 0 0 1 2 0 1 2 2 2 2 0 0 2 0 1 2 0 0 0 2 2 0 0 1 1 1 0 1 1 1 1 1 2 0 0 2 0 2 0 2 0 0 2 0 1 0 1 0 0 0 0 0 0 2 2 1 0 1 1 0 1 0 0 0 0 1 0 0 0 0 0 1 1 0 0 0 0 0 0 0 1 0 0 0 0 0 1 1 2 0 0 0 0 1 1 1 2 0 2 0 2 0 1 0 2 0 0 2 0 0 0 1 1 0 0 2 2 0 2 0 0 1 1 2 0 2 0 1 0 1 0 0 0 0 0 1 0 1 0 0 0 1 2 0 0 2 2 0 0 2 2 0 0 2 0 0 1 1 2 1 1 1 1 0 1 1 0 1 2 0 0 0 1 2 1 0 1 0 0 1 1 1 1 1 0 1 0 0 0 0 1 1 0 0 1 1 0 0 2 1 1 1 0 0 1 0 1 1 0 1 0 0 0 2 1 1 1 1 1 1 2 1 1 0 1 0 0 0 1 1 0 1 0 2 0 0 0 0 1 1 0 2 2 2 0 1 0 2 0 0 0 1 0 0 1 1 0 2 1 1 0 2 0 0 0 0 1 0 0 0 1 0 1 1 0 0 0 0 1 2 1 1 0 0 1 0 1 1 2 0 0 0 1 2 0 2 2 0 1 2 1 1 1 0 0 0 0 1 1 0 2 2 0 1 1 2 2 0 1 1 1 2 2 2 0 2 1 1 1 0 0 0 0 0 1 1 0 0 0 1 0 0 0 1 1 1 2 0 0 2 0 0 0 0 1 0 0 0 0 0 1 1 0 1 0 2 2 0 1 0 1 1 0 1 1 0 2 2 0 0 2 0 0 0 1 2 1 2 2 1 2 2 2 0 0 1 1 1 1 0 1 1 1 2 1 0 1 0 2 1 0 0 1 1 0 1 0 0 0 1 0 1 2 0 1 1 0 2 1 1 2 0 2 0 1 0 0 1 0 1 0 1 2 0 0 0 0 0 1 1 1 1 1 2 2 1 2 0 1 1 2 0 1 2 1 2 0 1 1 2 0 0 2 2 2 2 2 0 1 1 2 1 0 0 1 1 1 1 1 0 1 1 0 1 1 0 1 1 1 1 0 1 0 0 0 0 0 1 2 2 2 2 0 0 0 0 0 0 1 1 1 0 2 0 0 1 0 0 0 0 0 0 1 1 0 0 2 2 1 1 1 1 0 0 0 0 0 0 0 1 1 0 1 1 1 1 0 2 1 0 0 0 0 0 2 0 1 0 1 2 2 1 1 0 0 1 0 1 0 0 0 0 1 2 0 0 0 2 1 1 0 0 0 0 1 1 1 0 1 0 0 0 0 0 0 0 1 1 0 2 1 0 1 2 1 1 1 2 1 1 0 0 0 0 0 0 0 2 0 0 1 1 1 0 1 1 0 1 2 0 0 1 0 0 2 0 1 0 1 0 0 0 0 0 2 0 0 0 0 2 1 0 0 0 0 0 1 2 0 1 2 1 0 1 1 0 0 0 1 0 1 1 1 1 0 0 0 0 0 1 0 0 1 2 0 0 0 0 1 1 2 0 0 2 0 0 0 2 0 0 0 0 2 0 0 1 2 0 2 2 0 2 2 2 1 0 1 0 0 0 0 0 1 0 0 0 0 2 0 0 2 2 0 1 1 1 0 0 2 1 0 2 1 0 1 2 1 0 1 0 0 0 2 0 1 1 1 1 0 0 0 0 0 1 0 1 1 1 1 0 0 0 2 0 0 0 0 0 0 0 0 0 1 0 0 0 0 2 0 2 1 1 0 0 0 0 0 0 1 1 1 1 0 2 0 0 0 1 1 1 1 0 1 1 2 2 2 2 0 0 0 0 2 1 0 2 1 0 0 0 1 1 0 0 0 1 1 0 1 0 0 0 0 0 0 1 1 2 1 0 0 2 1 0 1 0 0 0 1 0 0 0 0 1 0 0 1 0 1 0 0 2 0 2 0 1 0 1 1 1 1 1 0 1 0 1 1 1 1 2 0 0 0 0 1 1 0 2 0 1 0 0 1 0 1 0 0 1 0 0 2 2 0 0 1 0 0 0 0 0 0 1 2
32 1 0 0 0 0 0 2 0 0 0 0 1 1 0 0 0 0 0 1 1 1 0 1 1 1 1 0 0 1 2 1 0 0 0 0 1 0 1 1 1 0 0 0 2 0 0 0 1 1 1 1 1 1 1 1 0 0 0 1 1 0 2 2 0 1 1 0 1 0 0 1 2 0 0 2 2 1 1 0 2 2 0 0 1 0 0 0 2 2 0 0 1 1 1 1 1 1 1 1 1 1 1 0 2 1 2 2 0 2 1 1 0 2 0 2 0 0 1 1 1 0 2 2 1 0 1 2 2 2 0 1 0 0 0 0 0 0 0 0 0 2 1 0 1 0 0 0 0 0 0 0 0 1 0 0 0 0 0 0 0 1 1 1 1 2 0 0 0 1 1 0 0 2 0 0 2 0 1 1 1 1 1 0 0 0 1 1 1 0 0 0 2 2 2 1 1 0 0 1 1 0 0 0 0 2 2 0 1 0 0 1 1 0 2 2 1 0 2 1 1 0 0 0 0 0 0 1 1 0 0 1 0 0 1 0 0 2 0 1 0 1 1 1 0 1 0 0 2 0 0 0 1 0 0 0 1 0 0 0 0 0 0 1 1 0 1 0 2 1 1 0 0 2 0 0 0 1 2 1 1 1 2 2 1 0 2 1 0 2 0 1 0 1 1 0 1 1 0 1 1 0 2 0 1 0 1 0 2 2 0 1 2 0 1 0 2 1 1 0 0 1 1 0 1 0 1 1 0 1 1 1 0 0 0 0 0 2 0 2 1 1 2 0 0 0 2 0 2 0 0 0 0 2 1 0 1 1 0 2 2 2 2 0 2 0 0 1 1 0 2 2 0 0 0 0 1 1 0 2 2 0 1 1 1 0 0 0 0 0 0 0 1 0 1 1 0 2 0 0 0 0 0 2 2 0 1 0 0 0 0 0 1 1 0 1 1 1 0 1 0 1 1 1 0 1 0 0 0 1 2 0 1 0 0 0 0 1 1 1 2 0 1 1 1 0 1 0 0 0 0 1 0 2 1 1 1 1 0 0 0 0 0 1 0 1 1 1 0 1 1 1 1 1 2 0 2 1 2 0 1 1 0 0 0 0 0 0 2 0 0 2 1 2 0 0 2 1 1 2 0 2 2 0 0 0 1 1 0 0 0 2 0 1 0 2 1 0 0 1 1 1 2 2 1 2 0 1 1 1 1 0 2 1 2 0 2 0 1 2 0 0 2 0 2 2 0 0 2 1 0 0 0 2 1 0 0 1 2 0 0 1 0 0 0 0 0 0 1 0 0 1 0 0 0 0 1 1 1 1 1 0 0 0 1 0 0 1 0 0 0 1 1 0 1 0 0 1 0 0 1 1 0 1 2 0 0 1 1 1 0 0 0 0 0 1 1 0 0 0 0 0 1 1 1 1 1 2 0 0 1 0 0 2 0 1 0 0 2 1 1 1 0 1 1 0 2 0 1 0 0 1 1 0 0 0 1 1 1 0 0 0 0 0 1 2 0 1 1 0 2 0 0 0 1 2 0 0 2 1 1 0 1 1 1 1 1 0 2 2 0 0 0 0 0 0 1 0 0 2 0 1 0 0 1 0 0 1 0 0 1 0 0 1 0 1 1 2 1 0 0 0 1 2 0 1 1 0 1 1 1 1 1 0 0 2 2 0 0 0 0 0 0 0 0 0 0 0 0 1 1 1 0 0 0 0 1 0 2 0 0 1 2 1 0 0 0 0 1 1 1 0 0 1 1 0 0 1 1 2 1 0 0 0 0 1 0 1 1 1 1 2 2 1 1 0 0 1 0 1 0 2 0 0 1 0 1 1 2 0 1 0 2 2 2 0 2 2 0 0 1 0 1 0 1 1 0 1 0 1 1 0 0 2 2 0 0 1 1 0 0 0 0 0 0 0 0 0 0 0 1 1 0 0 0 0 0 0 0 0 0 2 1 0 1 1 1 0 1 0 1 0 1 0 1 1 0 2 2 2 2 0 2 0 0 0 0 2 1 1 0 1 1 2 2 2 2 0 0 0 0 0 1 1 2 0 1 0 1 1 0 0 0 0 2 0 0 0 2 1 0 1 0 2 1 0 0 1 0 0 2 0 1 1 1 0 1 1 0 0 0 0 2 1 1 1 0 1 1 0 2 0 1 0 1 0 1 0 0 2 0 0 1 0 1 1 1 0 0 0 0 0 0 0 0 0 2 1 1 0 0 1 1 1 0 0 1 0 1 0 0 0 0 1 0 0 0 0 0 2 0 2
33 0 0 0 0 0 0 2 1 0 1 0 0 0 0 0 0 1 1 0 0 0 0 2 0 0 0 0 0 1 2 0 0 1 1 0 2 2 0 1 1 1 0 0 2 1 1 0 0 1 1 2 0 0 1 2 0 0 2 0 1 2 1 1 0 1 1 1 1 0 0 0 1 0 1 1 1 1 1 0 1 2 1 0 1 0 0 0 1 2 0 0 1 2 0 0 0 2 0 2 2 0 0 0 2 0 2 1 1 1 1 2 0 0 0 0 0 0 2 1 1 1 2 2 2 0 2 1 0 1 0 0 0 0 1 0 1 0 1 0 1 1 1 0 0 0 0 0 0 0 0 0 0 0 0 1 0 1 0 0 0 1 1 1 1 2 1 0 0 0 2 1 1 1 0 0 0 0 1 1 1 2 0 2 0 0 2 2 1 0 1 0 0 0 0 0 1 1 0 0 0 0 0 0 1 1 0 1 1 0 1 1 0 0 0 2 0 0 1 2 0 0 1 1 0 1 1 1 0 1 0 0 0 0 2 0 0 2 0 0 0 1 2 1 0 2 0 0 2 0 0 1 1 1 1 0 2 2 1 0 0 0 0 1 1 0 1 0 2 2 0 1 0 1 0 0 1 1 1 0 0 1 1 1 2 1 0 1 1 1 1 1 1 1 2 1 0 0 0 0 0 0 2 0 0 1 2 0 2 2 0 2 2 0 1 0 2 0 0 0 1 0 1 2 0 0 0 2 0 2 1 1 0 0 0 0 0 2 0 0 0 0 1 0 0 0 2 0 0 2 0 2 0 0 0 1 0 2 0 0 0 0 1 0 1 1 0 1 1 0 2 2 0 0 1 0 0 1 1 1 1 1 1 1 1 1 0 1 1 1 1 1 0 0 1 1 1 1 1 1 1 1 0 2 2 0 0 1 1 0 0 0 0 0 1 1 1 1 0 1 1 1 0 0 2 2 1 1 0 1 1 0 0 0 2 0 0 0 0 0 0 0 2 0 0 0 1 0 0 0 0 1 0 2 1 1 1 1 0 1 1 1 1 1 1 2 2 1 0 1 1 1 1 1 1 0 0 0 2 0 1 2 0 0 0 1 0 1 1 0 1 1 2 1 2 0 2 1 1 2 0 2 1 0 1 1 2 0 1 0 2 0 0 1 1 1 0 0 1 2 2 0 0 0 0 1 1 0 1 1 1 0 1 1 1 0 2 0 1 1 0 1 1 1 2 1 0 1 1 1 0 0 0 2 1 1 0 0 0 0 0 0 1 1 0 1 0 1 1 0 1 1 2 0 1 0 2 1 1 0 1 0 0 0 0 0 0 1 0 0 0 2 2 0 1 0 1 0 0 0 0 2 0 0 1 0 0 1 1 1 0 0 0 1 0 1 0 0 0 0 2 0 1 1 1 1 1 0 0 0 0 0 0 2 0 0 0 0 2 1 1 2 0 1 0 0 2 1 1 1 1 2 1 1 0 0 0 1 1 0 0 0 0 0 1 2 0 2 0 0 0 0 0 0 0 2 0 1 2 1 0 0 2 0 2 1 1 1 2 1 0 0 1 0 0 0 0 0 0 2 1 0 0 0 2 0 1 1 0 0 1 0 0 1 0 0 0 2 0 0 0 0 0 1 1 0 0 0 0 0 0 0 1 0 0 1 0 0 0 0 0 0 0 0 0 0 0 0 0 1 1 1 0 0 0 0 0 0 0 0 0 0 1 0 0 1 1 1 2 1 1 1 0 0 1 1 1 0 2 1 1 1 1 0 0 2 0 2 2 2 0 2 2 2 2 0 1 1 0 1 1 1 0 0 1 0 1 0 0 0 0 0 1 1 1 0 1 1 0 0 1 0 1 1 2 1 1 1 0 0 2 0 1 0 0 0 0 0 1 1 0 1 0 0 0 0 0 0 0 1 0 1 1 0 1 0 1 0 0 0 0 1 1 0 1 0 1 0 2 1 1 0 2 1 2 2 1 0 1 0 1 0 1 0 0 1 0 2 0 2 0 0 1 2 2 2 2 0 0 0 1 1 2 0 2 1 1 0 1 2 0 0 0 1 1 1 0 2 1 0 0 0 0 1 0 1 1 1 0 0 1 0 1 1 2 0 2 1 1 1 0 0 1 2 1 0 1 0 0 0 2 0 1 0 1 0 1 1 0 1 1 0 0 1 0 0 0 0 0 0 2 0 0 0 0 1 1 0 2 0 0 0 0 0 2 2 2 0 0 1 1 0 0 2 0 1 0 1 1 0 0 0
34 0 0 0 0 0 0 2 0 0 0 1 1 0 0 0 1 2 2 2 1 1 0 2 0 0 0 0 1 1 2 1 0 2 1 0 2 1 0 0 1 1 0 0 2 0 1 0 0 0 0 0 0 2 0 2 0 0 2 0 2 0 2 2 1 1 0 0 1 0 1 2 2 0 2 2 1 1 1 1 1 2 0 2 2 0 0 1 1 2 0 1 0 2 0 0 0 1 1 1 1 1 2 0 2 0 2 2 0 2 2 2 1 2 1 2 1 0 0 2 2 0 1 1 1 1 1 2 2 2 0 0 0 0 0 0 0 0 0 1 2 0 0 0 0 0 1 0 0 2 0 0 1 1 0 0 0 0 0 0 1 1 2 0 0 2 0 0 1 1 1 1 1 1 0 0 0 1 0 0 0 0 1 0 0 0 1 1 0 1 1 1 2 1 2 0 1 0 0 0 0 1 0 1 1 1 1 0 1 0 2 2 2 0 2 2 0 0 1 1 1 0 2 0 0 1 1 1 0 1 0 0 0 0 2 0 0 1 1 0 1 1 2 1 0 1 0 0 1 0 0 0 0 0 0 0 0 0 0 0 0 0 0 1 0 0 0 2 1 1 0 2 1 1 1 1 0 1 2 1 1 1 2 2 2 0 2 1 0 2 0 1 2 2 1 2 0 0 1 0 1 0 2 0 0 0 0 1 1 1 0 1 2 0 1 0 2 0 0 0 0 0 1 2 0 0 0 1 0 1 2 0 0 2 0 0 0 2 0 2 0 1 1 0 0 0 1 0 1 0 0 0 0 1 1 1 0 1 0 0 0 0 0 1 0 0 0 1 1 0 2 2 1 1 2 0 2 1 0 2 0 1 1 1 0 1 0 0 0 1 1 0 0 1 2 0 1 0 1 2 1 1 1 1 1 0 1 0 0 0 0 0 2 2 0 2 0 0 0 0 0 2 0 1 1 1 0 1 0 0 2 0 1 0 0 1 0 2 2 2 1 0 2 0 0 1 2 1 1 2 0 0 0 2 1 0 1 2 1 1 0 1 1 0 1 1 1 1 0 0 0 1 1 2 0 1 0 1 2 1 2 1 0 0 0 0 0 0 2 0 0 2 0 2 2 0 2 1 1 2 0 2 2 0 0 0 2 0 0 0 0 2 0 0 0 1 0 0 1 1 2 0 2 2 1 2 0 0 0 2 1 0 1 0 1 0 0 1 0 2 0 0 1 0 1 2 0 2 0 2 2 0 0 1 1 0 1 1 0 1 1 0 0 2 1 0 1 1 0 1 0 0 0 0 0 0 2 1 1 0 1 0 0 0 0 0 0 0 0 0 0 1 1 0 1 0 0 0 0 0 0 2 0 0 2 0 0 0 0 0 1 1 0 0 0 0 0 0 0 0 0 0 0 0 0 1 1 2 0 0 1 0 0 1 1 0 0 1 2 2 1 2 0 1 0 0 1 1 2 2 2 2 0 0 0 0 2 2 2 0 0 0 1 0 1 2 0 0 1 0 1 0 0 0 0 1 1 1 1 1 0 0 2 2 2 1 2 2 0 1 0 0 2 0 2 2 2 0 0 1 0 0 0 1 1 1 1 2 0 0 0 0 0 0 0 0 0 0 1 0 0 0 0 1 1 0 0 0 1 1 1 1 0 1 0 1 0 0 1 1 0 0 0 0 0 0 0 0 0 0 0 0 0 1 1 0 1 0 2 1 1 2 1 0 0 1 0 2 2 1 0 1 0 0 0 1 1 0 2 2 1 0 1 0 0 2 0 2 1 1 1 1 2 1 0 1 0 1 0 1 0 1 0 0 0 1 1 0 0 2 2 0 1 0 1 0 1 1 0 0 1 0 0 2 2 2 2 2 0 0 1 1 2 1 0 0 0 1 2 1 0 1 0 0 0 0 0 0 1 0 0 1 2 0 1 0 1 0 0 0 1 1 0 0 0 1 1 0 2 2 0 0 1 0 1 0 0 1 1 1 1 1 2 0 0 1 0 2 0 2 0 1 0 1 1 1 1 0 0 0 1 1 1 0 1 1 0 0 0 1 0 0 0 0 1 1 1 0 2 0 0 0 1 2 0 0 1 2 0 0 2 2 0 1 1 0 0 0 0 0 0 0 0 0 0 1 1 1 0 1 2 0 0 2 2 0 2 2 1 1 0 1 1 0 1 0 0 1 1 0 0 0 0 1 1 0 2 1 0 0 0 2 0 1 1 1 1 0 0 0 0 0 0 2 0 1 0 0 0 0 1 2
35 1 0 0 0 0 0 1 0 0 0 1 0 0 0 0 0 1 0 0 0 0 0 1 1 1 2 1 1 1 2 0 2 2 1 0 2 1 0 0 0 0 1 1 2 1 1 0 0 0 0 1 1 1 1 1 0 0 0 0 1 1 1 1 1 0 1 0 0 0 0 0 1 0 1 1 1 2 2 0 1 2 0 2 2 0 0 1 2 2 1 1 1 1 0 0 1 0 0 2 2 2 0 1 2 0 2 1 1 1 1 2 0 2 0 2 0 0 2 0 0 0 1 1 1 1 1 0 0 0 1 0 0 1 0 0 0 0 0 0 0 2 1 0 1 0 0 0 0 0 0 0 1 0 1 0 0 1 0 1 1 1 1 1 0 1 0 1 0 1 1 1 0 2 0 0 1 0 1 1 1 1 1 0 0 0 2 1 1 0 0 0 2 0 2 0 2 0 0 0 0 1 1 0 1 1 0 1 1 0 1 0 1 0 1 2 0 0 1 0 2 1 2 0 0 1 1 1 0 1 0 0 0 1 1 0 1 2 0 1 0 0 2 1 0 1 0 0 2 0 0 1 0 0 1 0 1 0 0 0 0 0 0 0 0 1 0 0 1 1 1 2 0 1 1 1 0 1 1 0 0 1 0 1 1 1 0 1 1 2 1 1 0 2 2 0 1 0 0 0 0 1 0 2 0 0 0 0 1 1 0 2 1 1 2 0 2 1 1 0 0 1 1 1 0 0 0 2 1 1 2 1 0 2 0 0 0 0 0 1 2 1 2 0 0 0 1 1 2 0 0 0 0 2 1 0 1 1 0 1 1 1 0 1 0 0 0 1 1 0 2 2 0 0 0 0 2 0 1 1 1 2 1 1 0 0 0 1 1 0 0 0 0 0 2 0 0 0 1 1 1 1 1 0 0 0 1 0 0 0 0 0 2 1 1 2 0 0 2 0 0 1 0 2 2 2 2 1 1 0 2 0 1 1 1 1 1 1 1 0 1 0 2 1 1 2 1 0 0 1 0 0 0 2 1 1 1 2 1 1 1 0 0 0 0 0 0 1 0 0 0 1 2 1 0 0 0 2 1 1 2 1 1 0 1 0 0 1 1 0 1 1 1 2 0 0 1 1 1 2 0 2 1 1 0 0 1 0 0 0 0 2 0 0 0 1 0 0 0 2 2 0 2 2 0 2 0 0 0 2 1 0 1 0 1 0 1 1 1 0 1 2 2 2 2 1 0 1 1 2 0 1 0 2 1 0 1 0 0 0 0 0 0 1 0 0 0 2 1 1 1 1 2 0 0 0 2 1 1 0 2 0 0 0 1 0 1 1 0 0 0 1 1 0 0 0 0 1 0 0 1 0 0 0 1 1 1 2 2 2 1 0 0 0 0 0 0 0 0 0 1 0 0 0 0 0 1 1 0 0 0 1 0 2 0 1 1 1 2 2 0 0 0 1 0 0 2 0 0 0 0 2 1 0 0 0 2 1 0 0 0 0 1 1 0 1 1 0 0 1 0 1 0 0 0 2 1 1 2 0 0 0 2 2 2 2 1 1 0 1 0 0 0 1 0 0 2 0 0 1 1 0 0 1 1 0 1 1 1 0 1 0 0 1 0 1 0 1 0 0 0 0 0 1 1 0 0 0 0 0 0 0 1 0 0 1 1 0 1 1 0 0 0 0 0 0 1 2 0 1 0 1 0 0 0 0 0 0 1 0 0 1 2 0 0 0 1 1 1 1 1 0 0 0 1 0 0 0 1 2 0 0 1 0 0 2 0 2 2 2 0 2 2 2 1 1 0 2 0 2 0 2 0 0 2 0 0 0 0 2 2 0 1 1 1 0 2 1 2 0 1 2 2 0 2 0 0 1 0 0 2 0 1 0 0 1 0 0 0 0 1 1 0 0 1 0 0 0 0 0 0 2 1 0 0 1 1 0 0 0 0 2 0 0 0 1 2 0 2 0 1 0 1 1 2 2 0 0 2 1 2 0 2 0 0 0 0 2 0 1 0 1 2 1 2 1 1 0 0 0 0 2 1 0 1 2 0 2 0 0 0 0 1 1 1 1 0 1 1 1 0 1 0 1 2 1 1 1 1 1 2 0 0 2 0 0 0 1 0 0 0 0 1 0 0 1 0 1 0 0 2 0 2 0 1 0 1 2 1 1 0 0 0 0 1 1 2 0 1 1 1 0 0 0 0 1 0 0 1 0 0 1 0 0 0 0 0 0 1 1 1 0 0 2 0 0 1 0 1 0 1 1
36 1 0 0 1 0 0 1 0 0 0 1 0 1 0 0 0 2 1 0 0 0 0 0 0 0 1 0 0 1 2 1 2 2 0 0 0 2 0 1 1 1 1 1 2 0 0 0 0 0 0 0 1 2 1 0 1 0 1 0 2 0 1 1 0 1 1 0 2 1 0 1 2 0 0 2 1 2 2 0 2 2 0 1 1 0 0 1 2 2 0 1 1 1 0 0 0 1 1 2 0 2 1 0 2 0 2 2 0 2 1 1 0 1 0 1 0 0 2 0 0 0 1 1 1 0 1 0 0 0 2 0 0 0 0 0 0 0 0 0 0 2 0 0 0 0 0 0 0 1 0 0 0 1 0 0 0 1 0 0 0 1 2 0 1 1 0 0 1 1 1 1 0 2 0 0 1 0 0 0 2 2 0 1 1 1 1 1 0 1 1 1 2 1 2 0 0 0 0 0 0 2 1 0 0 1 1 0 1 0 1 2 0 0 2 2 2 0 0 0 2 0 0 0 0 1 0 1 1 0 0 1 0 0 2 0 0 2 0 2 0 0 2 2 0 2 0 0 1 1 1 1 2 0 1 0 0 1 1 1 0 1 0 0 0 0 0 0 2 1 0 1 1 2 0 0 1 1 2 2 2 2 2 2 2 1 2 2 1 2 0 0 0 2 2 0 0 1 1 0 1 0 2 0 1 1 1 0 1 1 1 2 1 0 0 0 2 2 0 1 1 0 0 1 1 0 1 2 0 0 2 2 0 1 0 0 0 1 0 0 0 0 1 0 1 0 1 0 1 1 0 1 0 2 1 0 1 1 0 0 0 0 2 0 2 0 0 2 2 0 2 2 0 0 1 0 0 0 1 1 1 1 1 1 1 0 0 0 0 0 0 1 1 0 2 0 1 1 0 1 1 0 2 0 2 2 0 0 0 0 0 0 1 1 1 2 0 1 0 1 0 2 0 1 1 1 1 0 0 0 0 0 0 1 0 0 1 0 0 0 1 0 1 0 0 1 1 0 0 1 1 0 0 2 1 1 1 2 2 2 2 1 0 0 1 1 1 1 0 1 1 1 2 0 1 0 1 1 2 0 1 2 1 0 1 0 0 0 1 0 1 1 1 0 1 0 1 1 1 2 0 1 2 0 0 0 1 0 0 0 0 1 0 0 1 1 0 1 1 2 2 0 2 1 1 1 1 1 2 0 2 1 1 1 1 0 1 1 2 0 0 1 1 1 1 2 0 1 1 2 0 1 0 2 0 0 1 0 0 0 0 0 1 2 0 1 2 1 2 0 1 0 0 0 0 0 1 1 1 1 1 0 0 0 0 0 0 1 0 0 0 2 2 0 1 0 0 0 0 0 0 1 1 0 2 0 1 1 2 2 0 0 0 1 0 1 0 0 0 0 0 0 1 1 1 1 1 0 0 0 1 0 2 2 0 0 1 1 2 2 1 1 0 0 2 0 2 1 1 1 1 1 2 0 0 0 1 0 0 0 0 0 1 1 1 2 0 1 0 0 0 0 1 0 0 1 1 0 2 1 1 0 2 1 2 1 1 0 2 2 0 0 2 0 1 1 1 0 0 1 0 2 0 0 1 0 0 1 0 0 1 0 0 0 0 1 1 1 1 0 0 0 0 2 1 0 1 0 1 1 0 0 0 0 0 0 1 0 1 0 0 1 0 0 0 0 0 0 0 1 1 1 0 0 0 2 0 0 1 0 0 0 1 0 2 0 0 1 1 2 0 0 0 0 0 1 1 1 1 2 0 0 0 0 0 1 0 2 1 1 1 1 2 2 2 0 1 0 0 0 1 1 0 1 0 0 2 1 1 1 1 0 0 0 0 0 1 1 1 0 1 1 0 1 2 1 1 2 0 0 0 2 1 1 1 1 0 0 0 0 0 0 0 0 0 0 0 0 0 1 0 1 1 0 0 0 1 0 0 0 1 2 1 0 1 0 1 0 1 1 0 0 0 1 2 0 0 1 0 1 2 0 2 0 0 0 0 2 2 0 0 0 0 2 1 0 1 0 0 0 0 0 1 1 1 1 0 1 1 1 0 0 0 0 0 1 0 1 2 0 1 0 0 0 2 1 1 2 0 0 1 1 1 2 1 0 1 0 2 2 0 0 1 0 1 1 0 0 1 1 2 0 2 0 1 1 1 2 0 1 1 0 1 0 1 0 0 1 2 0 1 0 0 0 0 1 1 1 0 0 0 2 1 1 0 1 2 0 0 0 0 0 0 2 1 1 0 0 0 1 0 2
37 0 1 0 0 1 1 2 0 0 0 0 2 2 0 0 0 2 2 1 1 1 1 1 0 0 0 0 0 0 1 1 1 1 1 1 1 1 0 0 2 2 0 0 0 0 0 0 0 1 1 1 1 1 1 2 0 0 0 0 0 1 1 1 0 0 1 0 1 0 0 1 2 0 2 2 1 2 2 0 2 2 1 0 1 0 0 0 2 2 0 0 1 0 1 1 0 0 0 1 1 2 1 0 2 0 2 1 1 1 1 2 1 2 1 2 0 0 2 0 0 0 1 1 0 0 0 1 1 2 0 0 0 0 0 0 0 1 0 1 1 2 0 0 0 0 0 0 0 0 0 0 0 1 1 2 0 2 0 1 0 1 2 0 0 2 0 0 0 0 2 0 0 2 0 0 1 1 0 0 0 1 0 1 0 0 1 1 0 0 0 1 2 0 2 1 2 0 0 1 1 0 0 1 0 2 2 0 1 0 1 1 1 0 1 2 1 0 2 0 2 2 2 0 0 0 0 1 0 1 1 0 0 0 2 0 0 2 0 2 0 1 2 1 0 1 0 0 1 1 1 0 0 0 0 1 0 1 0 0 0 0 0 1 1 0 0 1 1 1 0 2 0 2 0 0 0 0 2 0 0 1 2 1 1 0 2 2 1 2 2 1 0 1 1 0 1 1 0 0 0 0 2 0 0 0 0 0 1 2 0 2 2 1 0 0 2 1 1 0 1 2 1 1 2 0 2 1 1 0 0 2 0 2 1 0 1 2 0 1 1 1 2 0 0 0 1 1 2 2 1 0 0 2 2 0 0 2 0 1 0 0 2 0 2 1 0 2 2 0 2 2 0 0 0 0 0 0 1 1 0 1 2 2 1 0 0 0 0 0 0 1 1 0 2 0 1 0 1 0 0 1 1 0 1 0 0 0 0 0 0 0 0 0 0 1 1 0 1 0 0 0 0 1 1 1 1 1 0 1 2 0 0 1 0 0 0 0 0 0 1 0 1 1 1 2 1 1 0 1 0 0 0 2 1 0 1 1 0 1 1 1 1 0 1 1 1 1 0 0 0 1 1 1 2 0 2 2 1 0 0 2 2 2 0 0 2 0 1 0 1 0 0 1 1 0 1 1 1 2 0 2 1 1 0 0 2 0 0 0 0 1 0 0 1 1 1 0 1 1 1 1 2 2 0 2 0 1 1 1 1 1 1 0 0 0 0 0 1 2 0 0 2 1 2 2 0 0 2 1 0 0 0 2 0 1 0 0 0 0 0 0 0 0 0 0 0 1 1 0 1 1 0 0 0 0 1 2 2 0 2 0 0 0 1 0 1 2 0 0 0 1 0 1 2 0 0 1 0 0 1 1 1 0 2 0 2 1 2 2 1 0 0 1 1 1 1 0 0 0 2 0 0 0 0 0 2 1 0 0 0 1 0 2 0 1 0 0 2 2 0 0 0 1 1 0 2 2 0 0 1 1 1 1 0 0 1 1 1 0 0 0 1 2 0 0 0 0 0 0 1 0 0 0 0 2 0 2 1 1 0 0 2 2 2 2 2 2 0 1 0 0 1 1 1 2 2 0 0 1 0 1 0 0 2 0 1 1 1 0 0 0 0 1 0 1 0 2 1 0 0 0 1 1 1 1 1 1 1 1 1 1 1 0 0 1 0 0 2 2 2 0 1 1 0 1 0 1 0 1 0 0 0 0 0 0 0 0 2 1 0 1 0 0 0 1 1 1 1 2 0 0 0 1 0 0 2 0 0 1 0 0 1 0 0 2 1 1 1 1 1 2 2 2 2 0 0 1 1 2 0 1 0 0 1 0 1 1 1 1 1 0 2 2 2 0 2 1 2 0 1 2 0 0 2 0 0 1 0 1 0 1 1 1 1 1 0 0 0 0 0 0 1 0 1 1 1 0 0 0 1 1 0 0 0 0 0 0 1 1 0 1 1 0 1 1 2 0 2 1 1 0 2 0 2 0 0 0 1 1 2 0 1 0 0 0 1 2 0 1 1 1 1 1 1 1 1 0 0 0 1 0 2 0 2 0 1 0 0 0 0 0 0 0 0 2 0 1 2 0 0 0 0 2 1 1 1 1 0 0 2 0 1 2 1 0 0 0 0 0 0 0 1 2 2 0 1 1 0 1 2 0 2 0 0 0 2 1 0 0 1 1 0 0 2 0 0 0 1 0 1 1 0 0 0 0 2 0 2 0 0 0 0 1 0 0 1 1 0 2 1 0 1 1 0 0 0 0 0 0 1 1
38 0 0 0 0 0 0 2 0 2 2 0 0 0 0 0 0 2 2 1 0 0 0 2 0 0 0 0 1 1 2 1 2 2 0 0 0 1 0 0 1 1 0 0 1 1 1 1 0 0 0 1 0 0 2 2 0 1 2 1 1 0 1 2 0 1 1 1 1 0 0 2 2 0 2 2 2 1 1 0 1 2 1 0 1 0 0 0 2 2 0 0 1 2 0 0 0 2 2 2 0 2 1 0 2 1 2 0 2 0 0 1 1 1 1 1 1 0 1 1 1 0 2 2 1 2 0 1 1 1 0 0 0 0 1 0 0 0 0 1 0 2 0 0 0 0 0 0 0 0 0 0 0 0 0 0 0 1 0 0 0 1 1 1 1 1 0 0 0 0 2 0 1 1 1 0 2 1 0 0 0 2 0 1 0 0 2 0 0 0 0 0 2 0 2 0 0 0 0 0 0 0 0 0 1 1 1 0 1 0 1 1 0 0 2 2 1 0 2 2 0 0 2 0 0 0 0 2 0 2 0 0 0 0 1 0 0 2 0 2 0 0 2 1 0 2 0 0 1 1 1 0 1 0 1 0 0 1 1 1 0 1 0 0 1 0 1 0 1 1 0 1 0 2 0 0 0 0 2 0 0 2 0 1 1 1 0 2 0 2 1 0 1 2 1 1 0 2 0 1 0 0 1 1 0 0 0 1 1 1 0 2 2 1 0 0 2 1 0 0 0 1 0 2 0 0 0 1 1 1 2 0 1 1 0 0 0 0 0 0 0 0 2 0 1 0 0 0 2 1 0 0 1 2 1 0 0 0 0 2 2 2 2 0 2 1 0 1 2 0 1 1 1 1 2 0 0 1 1 1 1 2 0 0 1 1 0 0 0 1 0 1 0 0 2 1 1 1 1 1 1 1 1 0 0 0 1 0 1 0 0 0 2 2 0 2 0 0 1 0 0 0 0 2 1 1 1 1 0 1 1 1 1 1 1 0 0 0 0 0 1 0 1 1 1 1 1 0 0 1 0 1 0 1 2 1 2 2 0 2 2 1 1 1 1 2 2 0 0 0 0 0 2 0 0 0 0 1 2 0 1 2 1 1 0 1 1 0 1 0 1 1 0 1 1 0 1 0 0 2 0 2 2 0 0 0 2 0 0 0 0 2 0 0 0 1 0 1 0 1 1 1 2 2 2 2 0 1 0 2 0 1 1 0 1 0 1 1 1 0 0 2 2 2 2 2 0 1 1 2 1 0 0 2 0 1 0 1 0 0 0 0 1 2 1 1 2 1 0 1 0 1 1 0 0 0 2 2 2 1 2 0 0 0 2 0 1 1 0 0 0 0 1 1 1 0 1 0 0 0 0 1 0 0 1 1 1 0 0 1 1 0 0 0 0 0 0 0 1 1 0 1 0 1 1 0 1 1 0 0 0 0 1 2 0 0 1 0 1 1 0 0 0 0 2 0 2 1 2 2 0 2 2 0 0 0 0 2 1 0 0 0 1 0 1 2 2 0 0 1 1 1 1 0 0 1 1 1 1 1 1 0 2 1 0 1 1 1 2 1 0 0 0 0 0 0 1 1 0 2 2 0 0 0 1 0 0 1 1 0 1 0 0 1 0 0 0 2 1 0 0 0 2 2 0 2 2 0 1 1 1 1 1 0 0 2 2 0 2 2 1 0 0 0 0 0 0 0 0 0 0 0 0 0 0 0 1 0 1 0 0 1 1 0 2 0 0 2 2 2 0 1 1 2 0 0 1 0 1 0 0 2 0 0 0 1 1 1 0 2 0 1 2 1 1 0 1 1 0 0 0 1 0 0 1 1 0 1 1 1 1 0 2 1 2 0 1 0 1 0 0 1 1 1 1 0 0 2 0 0 0 2 1 0 0 0 0 0 0 0 0 0 0 0 0 0 0 0 0 0 0 2 2 1 1 0 1 0 0 0 1 1 1 1 1 0 1 0 0 2 0 1 1 1 1 1 0 1 1 2 2 0 1 0 0 0 1 1 1 0 1 1 2 1 2 2 2 0 0 0 0 1 1 0 1 2 0 1 0 0 0 0 0 0 2 0 0 0 2 1 0 1 0 0 1 1 1 2 0 0 1 1 0 1 0 0 0 0 0 1 0 0 2 1 1 1 0 0 0 0 2 0 1 1 1 0 1 2 0 1 1 0 0 0 0 1 1 0 0 0 2 0 1 1 2 0 2 0 1 0 0 1 1 1 0 0 1 0 1 0 0 1 0 2 0 2 0 1 1 0 0 0
39 1 0 0 0 0 0 1 1 0 1 1 0 0 0 0 0 2 0 0 0 0 0 0 0 0 0 1 0 0 2 0 2 2 1 1 2 1 0 0 0 0 0 0 0 1 0 0 0 0 0 1 0 0 0 2 0 0 0 0 2 0 1 1 1 0 1 0 1 0 0 1 2 0 2 2 2 1 1 0 0 1 0 1 1 0 0 0 2 2 0 0 2 2 0 0 1 0 0 2 2 1 0 0 2 2 1 1 1 1 0 1 1 1 1 1 1 0 2 0 0 0 0 0 0 2 0 2 2 2 0 0 1 1 0 0 1 1 0 2 1 1 0 0 0 0 2 0 0 1 0 1 0 0 1 1 0 1 0 1 0 2 2 0 1 1 0 0 2 2 0 2 1 1 0 0 2 0 0 0 1 1 1 0 0 0 2 2 1 0 0 1 1 1 1 0 1 1 0 1 1 0 0 1 1 2 1 0 2 0 1 2 1 0 0 2 0 0 1 0 2 2 2 0 0 1 1 2 0 2 1 0 0 0 2 0 2 2 0 1 0 0 1 1 0 2 1 1 1 0 0 0 1 0 0 1 0 0 0 1 1 0 0 0 1 0 0 0 1 0 1 1 0 2 1 0 0 2 2 2 2 2 1 1 2 1 1 2 1 2 1 1 1 2 1 1 0 0 0 0 0 0 2 0 0 0 0 0 1 1 0 1 1 0 2 0 1 1 0 0 0 0 0 2 0 0 0 1 1 1 2 2 0 1 1 0 1 0 0 0 0 0 2 0 0 0 1 1 2 1 0 0 1 2 0 0 1 0 0 1 1 1 1 1 1 1 0 0 0 0 2 2 0 0 0 1 1 1 0 2 1 0 0 0 1 1 0 1 1 0 0 0 0 0 2 1 1 0 1 0 0 1 1 0 0 0 1 0 0 0 0 0 0 0 1 1 1 1 0 1 1 1 0 1 1 1 0 0 0 0 0 0 1 0 1 1 1 0 0 0 2 0 1 1 1 2 2 0 0 0 0 0 0 2 2 1 2 1 1 1 0 1 1 0 0 1 0 1 0 1 1 1 1 1 0 0 1 2 2 0 0 1 1 1 0 1 0 1 2 0 0 2 0 1 1 0 2 2 1 1 1 2 2 0 0 0 2 0 0 0 0 1 1 0 0 2 0 0 2 2 2 0 2 2 1 2 0 1 1 1 1 1 2 2 2 0 1 1 2 2 0 0 2 1 1 1 0 0 1 1 0 1 0 1 1 1 0 1 0 0 0 0 1 1 1 0 1 1 0 1 0 1 0 0 0 0 1 2 2 2 2 0 0 0 1 0 0 2 0 0 1 0 0 0 1 0 0 1 0 0 1 1 0 2 2 0 1 2 2 2 1 0 0 0 0 0 0 0 1 1 0 1 0 0 0 0 2 0 0 0 0 0 1 2 0 0 1 1 2 2 0 1 0 1 0 0 2 0 1 0 0 2 0 1 1 0 1 2 2 1 1 0 1 0 2 1 0 1 0 1 0 1 0 0 1 2 0 2 2 0 0 0 2 2 2 2 1 0 1 1 0 0 1 0 0 0 0 1 0 2 2 0 0 0 1 0 0 0 0 0 0 0 0 0 0 0 1 2 1 0 0 0 1 2 1 0 1 1 0 0 0 0 0 0 0 0 1 0 1 2 0 1 0 0 0 1 1 0 0 0 0 0 0 0 0 0 0 0 1 1 1 1 2 0 0 0 1 1 0 2 0 0 0 1 0 0 1 0 1 1 0 1 0 1 1 2 0 1 0 2 0 1 2 1 1 0 0 0 0 1 0 1 0 0 1 0 2 1 1 1 1 0 0 0 1 1 0 1 2 0 1 2 2 1 0 2 0 0 0 1 1 0 0 0 0 1 0 0 0 0 0 0 0 0 0 0 0 0 0 1 0 1 2 1 1 0 2 0 0 0 0 2 0 0 0 0 1 0 1 1 1 0 1 0 2 0 1 0 0 0 1 0 1 0 0 0 1 2 0 2 0 2 1 1 1 0 0 0 0 0 0 2 2 1 2 0 0 2 1 1 0 0 1 0 1 1 0 0 1 0 0 0 1 1 0 0 1 1 0 0 2 0 0 2 0 0 0 1 0 0 0 0 0 1 1 2 0 2 0 1 2 0 1 1 2 1 2 2 0 0 1 1 1 0 1 0 0 0 1 0 0 1 1 0 0 0 2 1 1 0 0 1 1 2 0 0 0 0 0 1 1 0 0 1 0 0 0 0 1 0 0 0
40 0 0 0 0 0 0 2 0 1 1 1 0 0 0 0 0 1 1 1 1 1 0 2 0 0 0 0 0 0 1 2 2 2 2 0 2 1 0 0 2 2 0 0 1 0 0 0 0 0 0 0 1 1 0 2 0 0 0 0 1 1 1 2 0 2 0 0 0 0 0 1 2 0 0 2 2 1 1 1 0 2 0 0 0 0 0 0 1 1 0 0 1 1 0 0 1 0 0 1 1 2 0 0 2 0 2 2 0 2 0 1 0 1 0 1 0 0 2 0 0 0 2 2 1 0 1 2 0 2 2 0 0 0 0 0 0 0 0 0 1 1 0 0 0 0 0 0 0 0 0 0 0 0 0 1 1 1 0 0 0 1 2 0 0 2 0 0 1 1 1 1 0 2 1 0 2 0 1 1 1 1 0 1 0 0 1 1 1 0 0 0 2 0 2 0 2 0 0 0 0 1 0 1 0 2 2 0 2 0 1 1 1 0 2 2 0 0 1 0 2 1 2 0 0 1 1 2 1 2 0 0 0 0 1 0 0 2 0 2 0 0 2 1 0 1 0 0 2 0 0 1 1 0 0 0 0 2 1 0 0 0 0 1 1 0 0 2 2 0 0 1 0 1 0 0 0 2 2 2 2 2 1 2 1 0 1 1 0 1 1 1 0 2 2 0 0 1 0 0 0 0 2 0 0 0 1 0 0 1 0 1 1 0 0 0 2 1 1 0 0 1 2 1 0 0 0 1 0 0 2 1 1 1 0 0 0 0 0 0 0 0 1 0 0 0 2 0 2 2 0 1 0 2 1 0 1 0 0 2 1 1 2 0 2 1 0 1 2 0 1 1 1 1 0 0 0 1 1 1 1 1 0 0 1 1 0 0 0 0 0 1 1 1 2 0 1 0 1 1 1 1 0 1 1 0 0 0 1 0 0 0 0 0 1 1 1 0 0 0 0 0 0 2 0 0 0 1 1 0 1 1 0 2 0 0 1 1 1 1 0 0 1 2 2 2 2 0 1 1 0 1 0 2 2 1 2 2 1 2 1 2 0 1 0 1 1 1 0 0 0 1 2 0 1 1 1 2 1 0 0 2 0 0 0 1 0 1 2 0 0 2 1 0 1 0 1 1 1 2 0 1 2 0 0 0 1 0 0 0 0 2 0 0 0 2 0 0 0 1 1 2 2 2 0 2 0 0 0 2 0 0 1 0 1 0 1 0 2 2 1 1 2 2 2 1 0 0 2 0 1 0 0 2 0 1 0 0 0 0 0 0 0 1 0 0 0 1 1 0 1 2 1 0 1 0 2 2 2 1 2 0 1 0 0 1 0 1 0 0 0 1 0 0 0 0 0 0 0 0 0 1 0 1 2 0 0 1 1 1 0 0 0 1 1 1 1 0 0 0 0 0 0 0 1 1 1 1 0 0 1 0 0 2 0 1 0 1 2 1 0 0 0 1 0 0 2 1 1 1 1 1 1 1 1 0 1 1 1 0 0 0 1 1 0 1 0 0 0 1 0 0 0 0 1 2 1 0 1 1 1 1 2 2 2 0 2 2 0 2 0 0 0 0 0 0 0 0 0 2 0 2 0 1 0 0 1 2 0 0 1 0 0 0 0 1 0 1 0 0 0 0 0 2 0 0 0 0 0 0 0 0 0 1 0 0 0 0 0 0 0 0 0 0 0 0 0 1 0 1 0 0 0 0 0 0 2 0 2 1 0 1 2 0 0 0 0 0 0 2 0 1 1 0 0 1 1 0 1 1 0 1 0 0 0 2 0 1 1 2 0 2 2 2 1 1 1 1 0 0 0 1 0 0 2 0 2 0 1 0 1 0 0 0 0 0 1 1 2 0 2 2 0 0 2 1 1 1 1 0 1 2 0 0 0 0 0 0 0 0 0 0 0 0 0 0 0 0 0 0 0 2 0 0 0 0 0 0 0 0 0 1 2 0 2 1 2 1 1 1 0 0 1 0 2 0 0 0 0 0 1 0 1 0 0 0 1 0 0 2 1 2 0 1 2 2 2 0 0 0 0 2 2 0 2 0 1 1 0 0 0 0 0 0 1 1 0 0 2 0 0 0 0 1 1 1 0 1 0 0 1 0 0 1 0 0 0 1 1 1 0 0 2 2 2 0 0 0 0 1 2 0 2 0 0 0 0 0 0 0 2 0 0 0 1 1 1 0 2 0 2 0 0 0 0 1 1 0 2 1 1 0 1 1 0 0 0 0 0 0 0 0 0 0 0 0 0 0 0 0 0 2
41 0 0 0 0 1 1 2 1 0 1 0 0 0 0 0 0 2 0 0 0 0 0 2 0 0 0 0 1 1 2 2 2 2 2 2 2 1 1 0 1 1 1 1 1 1 2 0 0 0 0 2 1 1 0 2 0 0 2 0 1 0 2 2 1 0 2 0 0 0 0 1 2 1 1 2 2 2 2 0 2 2 1 0 1 1 1 1 1 1 0 1 1 1 0 0 0 2 1 2 1 2 1 0 2 0 2 1 1 1 1 2 0 1 0 1 0 0 0 2 2 0 0 0 0 1 0 2 2 2 0 0 0 0 0 0 0 0 1 0 1 1 0 0 0 1 1 0 0 0 0 0 0 1 0 0 0 0 0 0 0 1 1 1 1 2 0 1 1 2 0 0 0 2 0 0 1 0 0 1 1 1 0 0 0 0 2 0 0 0 0 0 2 1 2 0 1 1 0 1 1 0 0 1 1 1 2 0 0 0 1 2 1 0 2 2 1 0 1 0 2 1 1 1 0 1 1 1 0 1 0 0 0 0 2 0 0 2 0 2 0 0 2 2 0 2 0 0 2 0 0 1 1 0 1 0 1 0 0 0 0 0 0 1 1 0 0 0 2 2 0 0 0 1 0 0 0 1 1 0 0 1 2 2 2 0 2 1 2 2 2 2 0 1 1 0 1 1 0 1 0 0 1 1 0 0 0 0 1 1 0 1 2 0 1 0 1 0 0 0 0 1 1 2 0 0 0 2 0 0 0 2 0 2 0 0 0 1 0 0 0 0 2 0 0 0 2 2 2 0 0 0 0 2 1 0 1 0 1 1 2 2 1 0 1 0 0 2 2 0 2 2 1 0 0 2 2 0 1 1 2 1 0 0 2 2 0 1 1 1 0 0 0 0 1 1 0 1 0 0 0 0 0 2 2 0 0 1 1 0 0 0 0 0 0 0 2 0 0 0 0 1 0 1 1 2 1 1 1 0 0 1 1 0 1 0 0 1 1 1 0 0 1 1 1 1 1 0 1 1 0 0 0 2 1 0 1 2 0 2 2 2 1 1 1 2 2 0 0 0 1 1 1 1 2 0 0 2 2 2 2 1 1 0 1 1 0 0 1 0 1 0 0 2 1 0 2 2 2 2 0 2 2 0 0 0 2 0 0 0 0 1 0 1 1 1 0 0 1 2 2 0 1 1 0 1 1 0 0 2 1 0 2 2 2 1 0 0 0 0 1 1 1 1 2 2 0 1 1 2 1 0 0 2 0 2 0 0 0 0 0 0 0 2 1 1 2 1 0 1 0 0 0 1 1 1 2 1 1 1 2 0 0 0 0 0 0 2 1 1 1 1 1 0 1 0 0 0 0 0 0 1 1 1 2 1 0 1 1 1 0 0 0 2 1 1 1 0 0 0 1 0 1 1 1 0 1 1 0 0 0 1 1 2 0 0 0 0 2 1 0 0 0 2 0 0 2 2 0 0 2 2 2 0 0 0 2 2 2 0 0 0 0 1 0 1 0 2 0 0 1 0 0 1 1 2 0 1 1 1 0 0 2 0 2 2 0 2 1 1 1 1 2 0 2 1 2 0 0 0 0 0 0 0 2 0 1 1 0 0 0 0 0 0 0 0 0 1 0 0 0 0 0 1 0 0 0 0 0 0 0 0 1 0 0 0 1 0 1 1 0 0 0 0 0 0 1 0 0 0 0 0 0 0 0 0 2 0 1 1 1 1 1 0 0 0 2 2 1 2 0 0 1 1 0 0 1 0 2 2 0 0 0 1 0 2 0 2 2 0 2 2 2 2 1 1 0 1 0 1 0 1 0 0 0 0 2 0 0 1 2 1 1 1 1 0 2 2 1 0 1 1 0 0 2 0 0 2 0 0 1 2 1 0 0 0 0 1 1 0 1 1 0 0 0 0 0 0 0 0 0 2 2 0 1 0 2 0 0 0 0 1 0 0 0 0 2 0 2 0 2 0 0 0 1 0 0 2 2 2 2 0 2 0 0 0 0 1 1 1 0 0 1 1 2 1 1 0 0 0 0 2 0 0 2 1 0 0 1 1 0 0 2 0 2 1 0 1 1 0 0 0 0 1 1 1 1 2 0 0 2 0 0 2 1 0 1 0 0 0 0 0 2 2 0 1 0 1 1 1 2 0 2 0 1 1 1 1 0 0 2 0 0 2 0 2 2 0 1 0 1 0 0 0 0 0 1 0 2 0 0 0 0 0 0 0 0 0 1 0 0 1 0 1 0 1 0 0 0 0 0 0
42 1 1 0 0 1 1 2 0 1 1 0 1 1 0 0 0 0 0 1 1 1 1 0 1 1 1 0 1 1 2 2 1 2 1 0 2 1 0 2 0 0 0 0 1 0 0 0 0 0 0 0 1 1 1 1 0 0 1 0 2 0 1 2 0 1 0 0 2 0 1 0 2 0 1 2 2 2 2 0 2 2 1 1 2 0 0 0 2 2 0 0 2 1 0 0 2 1 0 2 2 1 1 0 2 1 2 1 1 1 0 0 1 2 1 2 1 1 2 2 2 1 1 1 1 1 1 2 1 2 1 0 0 0 0 0 0 0 0 0 0 2 0 0 0 0 1 0 0 0 0 0 0 0 1 0 0 1 0 0 1 2 2 0 0 0 0 1 0 2 0 2 1 1 0 0 1 0 0 1 1 1 0 0 0 0 1 1 0 0 0 1 0 0 1 0 2 0 0 0 0 0 0 0 0 2 2 0 2 0 2 1 0 0 1 2 1 0 0 1 1 1 2 0 0 1 1 1 1 0 0 0 0 0 1 0 0 2 0 2 0 1 2 2 0 2 0 0 2 0 0 0 0 0 0 0 1 0 0 0 0 0 0 1 1 0 0 1 2 1 1 0 0 0 0 1 0 0 1 1 0 0 2 2 2 0 2 1 1 2 1 0 1 2 1 1 0 1 0 1 0 0 2 0 1 0 0 0 1 1 0 1 1 1 1 0 1 1 1 0 0 1 1 2 1 0 1 1 1 2 2 1 1 2 0 0 0 1 1 0 1 1 2 1 0 0 1 0 2 0 0 0 1 2 1 0 0 1 1 0 1 1 2 0 2 1 0 2 2 0 2 2 1 1 0 0 2 0 0 2 1 0 0 0 2 2 0 0 0 0 0 1 0 0 2 0 1 1 1 1 1 1 0 1 1 0 1 1 0 0 0 0 1 1 1 2 0 0 0 0 0 1 1 0 1 2 1 1 0 0 0 0 0 2 1 0 0 0 0 0 1 0 1 0 0 1 2 0 0 0 0 1 0 1 2 1 2 2 1 2 1 2 0 1 0 1 1 2 0 0 0 2 2 0 0 1 0 2 2 1 1 0 0 0 0 1 0 0 2 0 0 2 1 0 1 0 2 2 1 1 1 2 0 1 1 1 2 2 0 0 0 2 0 1 0 1 1 2 0 2 2 0 1 1 0 1 1 0 0 2 0 0 0 0 0 0 2 2 0 0 1 2 2 2 2 1 0 0 2 2 0 0 0 1 2 1 0 0 0 0 0 0 0 1 0 1 1 1 0 1 0 0 0 0 0 0 0 2 2 1 2 0 0 0 0 0 0 1 0 0 0 1 0 2 0 1 0 1 0 0 1 1 0 0 1 0 1 0 0 0 1 1 0 0 0 0 0 0 0 0 1 0 0 0 0 1 1 2 0 0 1 0 0 1 0 0 1 0 1 1 0 1 0 2 0 0 1 1 2 2 0 1 0 1 0 0 0 2 2 1 1 0 1 1 1 1 0 1 0 1 0 1 0 0 0 2 0 0 1 1 1 0 1 1 1 1 0 1 1 1 0 0 2 0 2 2 2 0 0 2 0 2 0 1 0 0 1 2 0 0 0 0 0 0 0 0 1 2 1 0 0 0 2 2 0 2 2 0 0 0 0 0 1 0 0 1 1 0 1 1 1 0 0 0 0 0 0 2 0 1 0 0 1 0 0 1 1 0 1 0 0 0 0 0 0 2 0 1 1 2 0 1 2 0 0 0 2 0 1 2 0 0 0 0 0 2 0 1 1 1 1 2 2 2 2 0 1 1 1 1 0 0 0 0 1 1 1 0 1 2 2 0 0 0 0 0 1 2 0 0 1 0 2 0 2 1 0 1 0 1 0 1 1 0 0 0 0 0 1 0 1 1 0 0 1 0 0 0 0 0 0 2 0 0 0 0 0 0 0 0 0 0 0 0 0 1 1 0 2 0 1 0 1 0 1 0 0 0 2 1 2 0 1 0 0 0 1 1 1 1 0 1 0 1 2 1 2 0 0 0 1 1 1 0 1 1 0 2 0 0 0 0 1 0 1 1 0 1 1 1 0 1 0 1 1 0 1 1 0 0 2 0 0 2 0 0 0 1 0 0 0 0 1 1 0 1 0 2 0 2 2 0 1 1 1 0 1 2 0 0 2 0 1 0 1 1 1 2 2 0 1 0 1 0 0 1 0 2 0 0 0 2 1 2 0 1 1 0 0 1 0 0 0 2 1 0 0 0 0 0 1 1
43 1 0 0 0 0 0 1 0 0 0 1 0 0 0 0 0 2 0 0 0 0 0 2 0 0 0 1 0 0 1 1 1 1 1 1 1 2 0 0 1 1 0 0 1 1 1 0 0 0 0 0 1 1 1 0 1 0 0 1 0 0 2 1 0 1 0 1 1 0 0 2 2 0 2 2 2 1 1 0 0 1 1 1 2 0 0 0 2 2 0 0 1 0 0 0 1 0 0 2 2 0 2 0 2 0 2 2 0 2 0 0 1 2 1 2 1 0 2 0 0 0 1 1 0 2 0 2 1 1 1 1 0 0 0 0 0 0 0 0 1 2 1 0 0 0 1 0 0 1 0 0 0 0 1 1 0 1 0 0 1 0 1 1 1 2 0 1 0 2 0 0 0 2 0 0 2 0 0 0 1 1 0 0 2 2 0 0 0 0 0 2 2 1 2 0 2 0 0 0 0 0 0 2 1 0 0 1 0 0 0 2 1 0 1 2 0 0 1 1 1 0 2 0 0 1 1 0 0 0 0 0 0 0 2 0 0 2 0 1 0 0 1 2 0 2 0 0 2 0 0 1 0 1 0 1 0 1 1 2 1 1 0 2 2 0 0 0 1 1 0 2 1 2 0 0 0 0 2 0 0 2 2 1 2 0 2 2 1 2 2 1 1 2 2 1 1 1 0 0 0 0 2 0 1 0 0 0 1 1 0 1 0 1 1 0 2 2 0 0 1 0 1 1 1 0 1 2 1 1 2 2 0 1 0 0 0 1 0 0 0 1 1 0 0 0 1 0 2 0 0 0 0 1 1 1 0 1 0 2 2 2 1 1 1 0 0 0 1 0 1 1 0 1 0 0 1 1 1 1 0 2 0 0 2 1 0 0 0 1 1 1 0 0 2 0 0 0 0 0 0 0 1 1 2 1 0 1 0 0 0 0 1 1 1 2 0 0 1 0 0 0 1 0 1 2 0 0 2 1 0 1 0 2 1 1 0 2 0 1 2 0 1 0 0 1 1 0 0 2 0 0 0 2 0 0 0 2 1 2 2 2 1 0 1 1 1 1 0 0 1 1 2 0 0 1 0 2 2 0 0 1 1 0 1 0 0 0 1 0 1 1 1 1 0 0 1 1 1 2 0 2 1 1 0 0 2 0 0 0 0 2 0 0 1 0 0 0 1 2 2 0 2 2 1 2 0 0 1 1 2 0 1 0 0 1 0 1 1 2 0 1 1 1 2 2 0 2 0 2 1 0 0 2 0 0 0 1 0 1 1 0 1 1 0 1 1 0 1 0 0 1 0 0 0 0 2 2 2 2 2 0 0 0 1 0 1 1 0 0 0 1 0 1 0 0 0 0 0 0 0 2 0 0 1 0 1 2 2 2 1 0 0 1 0 1 0 0 1 1 1 1 1 1 1 1 1 0 0 0 0 0 0 0 0 0 0 1 1 0 1 2 0 2 0 0 1 1 1 1 0 1 1 1 0 0 1 2 2 0 0 0 1 0 0 2 0 2 0 0 0 0 0 0 0 2 1 0 1 1 0 0 1 1 1 1 0 0 1 1 0 0 0 1 0 0 2 0 0 1 0 1 0 0 2 0 1 1 0 0 0 0 0 0 0 1 1 1 1 0 0 0 0 2 0 0 0 0 1 1 1 1 0 0 0 0 0 0 0 1 0 1 1 1 0 0 0 1 0 1 0 1 1 0 0 0 0 0 2 0 0 1 2 0 0 0 2 2 2 2 0 0 1 1 1 0 2 0 1 1 1 1 1 1 1 2 0 2 1 1 1 1 2 2 2 0 0 0 0 0 0 2 0 0 1 1 1 0 0 2 2 0 1 1 1 0 1 2 1 0 1 1 2 0 2 0 0 1 0 1 0 1 0 0 0 1 0 0 0 1 0 1 0 1 1 0 1 0 0 0 1 0 1 0 0 0 0 0 0 0 0 2 0 0 0 1 0 0 2 1 1 0 0 1 2 1 0 2 2 2 2 0 2 0 0 0 0 1 1 0 1 2 0 1 2 2 2 0 0 0 0 2 1 1 2 1 0 0 0 1 1 0 1 0 2 0 0 0 2 0 0 0 1 2 0 0 1 1 0 0 2 0 0 2 0 0 0 0 0 1 1 0 2 1 1 1 0 1 0 0 2 0 1 0 1 0 1 2 0 1 1 0 0 0 1 0 0 0 1 0 1 0 1 0 1 1 0 0 1 0 0 1 1 1 0 0 1 0 0 0 0 0 1 2 0 0 0 0 0 0 0 1
44 0 0 0 0 0 0 2 0 1 1 0 0 2 1 1 1 2 0 0 0 0 1 2 0 0 1 0 0 0 2 0 1 1 1 0 1 1 0 2 1 0 0 0 2 0 0 0 0 0 0 0 0 0 2 2 0 0 1 1 1 0 1 1 1 1 0 1 1 0 0 1 2 0 1 2 1 0 0 1 0 2 0 2 2 0 0 0 2 2 0 0 2 2 1 1 0 2 2 2 2 2 0 0 2 1 2 1 1 1 1 2 1 2 1 2 1 0 1 2 2 0 1 1 1 0 1 1 1 1 0 0 0 0 1 0 2 0 0 0 0 2 0 0 0 0 0 0 0 0 0 0 0 0 0 1 0 0 0 0 1 0 1 1 1 2 1 1 0 1 1 1 0 2 0 0 2 0 1 1 1 1 1 1 0 0 2 1 1 0 0 0 2 0 2 0 2 0 0 0 0 0 0 0 2 0 0 0 1 0 2 0 2 0 2 2 1 0 0 0 2 0 2 0 0 1 1 1 0 1 0 0 0 0 2 1 0 2 0 1 0 0 2 1 1 2 1 0 2 0 0 0 2 1 1 0 1 1 0 0 0 0 1 0 0 0 0 0 1 1 1 2 0 2 0 0 1 0 1 0 0 0 2 1 1 1 1 2 1 2 1 1 0 1 1 0 1 1 1 0 1 0 1 1 0 0 1 1 2 2 0 2 2 0 2 0 2 0 0 0 1 1 0 1 1 0 1 1 0 0 1 2 0 2 0 0 0 1 1 1 1 1 2 1 1 0 2 1 2 1 1 0 0 0 0 2 0 1 0 1 1 1 2 0 2 0 0 2 2 0 2 2 1 1 1 0 2 1 1 1 0 2 0 1 2 2 0 0 0 0 0 0 0 2 2 0 1 1 1 1 1 1 0 2 2 0 0 1 0 0 0 0 1 1 0 1 1 1 0 1 0 1 0 1 0 0 0 0 0 0 1 0 1 1 1 1 0 2 1 0 0 0 1 1 1 1 1 0 0 1 0 0 0 2 2 2 2 2 0 0 0 0 0 1 0 1 1 1 0 1 1 0 2 0 1 1 0 1 2 1 1 2 1 0 1 0 0 0 2 0 0 2 1 2 1 0 1 2 2 2 0 2 1 1 1 2 1 1 0 0 0 2 0 0 0 1 0 1 0 1 1 1 2 2 1 2 0 1 0 2 0 1 1 0 1 0 0 1 2 1 1 1 1 1 1 2 0 1 1 1 0 0 0 1 1 1 1 0 0 0 0 0 1 1 0 1 1 1 0 1 0 0 1 0 1 0 1 1 1 1 1 0 0 0 0 0 0 1 1 1 0 0 0 0 1 1 1 1 0 0 1 1 0 0 1 0 0 0 0 0 2 0 0 0 0 0 0 0 0 0 0 0 1 1 1 0 1 2 0 0 0 0 0 1 0 1 0 0 2 1 0 1 1 1 1 0 2 0 1 1 0 1 2 0 0 0 0 2 1 1 1 0 1 0 2 1 0 0 1 1 1 2 0 0 0 1 1 1 2 0 0 0 2 0 2 1 1 2 0 1 0 0 0 0 0 0 1 0 0 1 0 1 0 0 0 0 1 1 0 0 1 0 1 0 0 1 0 2 0 0 0 0 1 2 0 0 0 1 1 1 1 1 1 0 0 0 1 0 0 1 0 1 0 0 0 0 1 0 0 0 0 0 0 0 0 0 0 0 1 0 0 1 1 0 1 0 0 2 2 2 0 0 0 0 0 0 0 0 1 1 1 1 1 0 0 2 0 1 1 1 0 2 2 1 1 0 0 0 0 1 0 2 0 0 0 0 2 0 1 1 2 0 2 2 2 0 2 2 2 0 0 2 1 0 1 2 1 1 1 0 2 1 1 0 0 0 0 1 2 0 1 0 1 0 1 1 1 0 1 0 0 2 1 0 0 0 1 0 1 1 0 2 1 0 1 1 1 0 2 0 0 0 2 0 2 0 0 0 0 1 2 0 2 0 0 1 0 2 0 2 0 2 1 1 2 2 2 0 0 0 0 2 0 0 2 1 0 0 0 1 0 0 0 0 1 1 0 2 1 0 0 0 0 0 0 0 1 1 0 0 2 2 1 1 2 0 1 0 0 0 0 0 1 2 1 0 1 0 1 0 1 0 2 0 0 0 0 2 0 1 1 0 0 0 2 0 1 0 0 0 2 0 0 0 0 0 2 0 2 0 0 0 1 1 0 0 1 0 0 1 0 0 0 2 0 0 0 1 1 0 1 1
45 0 0 0 0 0 0 1 0 1 1 0 0 0 0 0 0 1 1 1 1 1 0 2 0 0 1 0 0 1 2 0 1 1 0 0 2 1 0 1 2 0 1 1 2 2 2 0 0 0 0 0 0 0 2 2 0 0 1 1 0 0 2 2 0 1 1 0 1 0 0 1 2 1 1 2 2 2 1 0 0 2 0 1 1 0 0 0 2 2 0 0 2 2 0 0 0 1 1 2 1 2 1 0 2 0 2 1 1 1 0 2 0 0 0 0 0 0 1 1 1 0 1 1 1 1 1 0 0 0 1 1 0 0 0 0 0 0 1 0 1 1 0 0 1 0 0 0 0 0 0 0 0 0 0 0 0 1 0 0 1 2 2 0 1 1 0 1 0 2 0 1 0 2 0 0 2 2 0 1 0 1 0 1 0 0 2 2 0 0 0 2 2 1 2 0 0 0 0 0 0 0 0 1 1 1 1 0 2 0 1 1 2 0 2 2 1 0 2 1 1 0 2 0 0 0 0 1 0 2 0 0 0 1 1 0 1 2 0 2 0 0 2 2 0 1 0 2 0 0 0 0 2 0 0 0 0 1 0 0 0 0 0 0 0 0 0 0 2 1 0 2 0 2 0 1 0 0 1 0 0 1 0 1 1 1 1 1 1 2 1 1 0 2 0 1 0 0 0 0 0 0 2 0 0 0 2 1 2 2 0 2 2 0 1 0 1 0 0 0 1 0 2 1 0 0 0 0 2 1 1 1 0 2 0 0 0 0 0 1 1 1 2 0 1 1 0 0 2 1 0 0 1 2 1 0 1 2 0 0 0 0 2 0 2 0 0 1 2 0 1 1 1 1 1 0 2 1 1 1 2 0 1 1 2 1 0 1 1 0 0 2 1 0 2 0 1 0 0 0 0 0 0 0 1 1 0 1 0 0 0 0 0 0 2 2 0 0 0 0 1 1 0 1 1 1 1 1 0 1 1 1 0 2 0 1 0 1 0 1 1 0 2 2 2 0 2 2 2 2 0 0 0 2 0 0 0 1 1 0 0 0 0 0 0 0 0 1 0 0 1 1 1 2 1 0 1 2 1 1 2 1 1 1 0 2 0 0 1 0 1 0 1 1 1 0 1 1 1 2 0 2 2 0 0 0 2 0 1 0 1 0 0 1 1 1 0 0 2 1 1 1 2 2 1 2 0 0 0 2 1 0 1 0 1 0 1 1 1 0 1 2 2 2 2 1 0 1 1 2 1 0 0 2 0 0 0 0 0 1 1 0 1 2 0 0 1 2 2 0 2 0 1 0 0 0 1 1 1 0 1 0 0 0 0 0 0 1 0 0 0 0 1 1 0 1 0 1 0 0 0 0 1 0 2 0 1 2 2 2 1 0 0 1 0 1 0 0 1 0 0 0 0 0 0 1 2 1 0 0 0 0 0 1 0 1 0 1 1 0 0 1 0 1 0 0 2 2 1 1 0 2 1 0 0 0 1 1 1 0 0 0 1 1 0 1 0 1 1 0 1 1 0 0 0 1 1 2 1 1 0 0 2 2 2 0 2 0 2 2 0 0 1 1 1 1 2 0 0 1 0 0 0 0 2 0 0 2 0 0 0 0 0 0 0 0 0 1 0 0 0 0 1 2 0 2 2 0 1 1 1 1 1 0 0 1 1 0 1 2 0 1 0 0 0 0 1 0 0 1 1 1 0 0 0 2 0 0 2 0 0 1 2 0 0 0 0 1 0 2 0 1 1 0 0 1 0 0 0 1 0 1 0 0 0 2 0 0 0 2 0 2 2 2 1 1 0 1 0 2 0 1 0 0 0 1 1 0 0 1 1 0 1 2 2 0 2 2 1 0 2 1 2 0 1 0 0 1 0 0 1 1 1 0 0 1 0 0 0 0 0 0 2 0 2 2 2 0 0 1 0 1 0 0 0 0 0 0 0 0 0 1 1 0 1 1 2 0 1 1 0 0 1 1 2 1 0 0 0 0 1 1 2 0 0 0 0 1 0 2 0 1 0 1 2 2 2 0 0 1 0 0 2 0 2 0 1 2 1 2 1 1 0 0 2 0 0 2 2 1 0 1 0 2 0 1 1 1 0 1 2 0 1 2 1 0 0 0 0 1 0 0 1 2 1 1 1 1 0 0 2 0 1 0 1 0 1 2 1 2 0 0 0 0 1 1 1 1 2 0 0 0 1 0 0 0 0 1 0 0 0 2 2 2 0 0 2 0 0 0 0 0 0 2 0 0 0 1 1 1 1 1
46 1 0 0 1 0 0 1 0 2 2 0 0 1 0 0 1 2 0 0 0 0 1 2 0 0 0 0 0 1 2 0 1 1 1 1 1 1 0 2 0 0 0 0 0 0 0 0 0 0 0 1 2 2 0 0 1 0 0 1 1 0 1 1 0 1 1 1 1 0 0 1 2 1 1 2 1 2 2 0 1 2 0 1 1 0 0 0 2 2 0 0 1 1 0 0 1 2 2 2 0 2 1 0 2 0 2 1 1 1 0 1 0 1 0 1 0 0 2 1 1 0 2 2 2 0 2 1 0 1 1 1 0 0 0 0 0 0 0 0 0 2 0 0 0 0 1 0 0 0 0 0 0 0 0 0 0 1 0 0 1 0 1 1 2 2 1 0 0 1 1 1 0 2 0 0 0 1 0 0 0 0 1 1 0 0 2 2 1 0 0 1 2 0 2 0 0 0 0 0 0 0 0 0 1 1 1 0 0 0 0 2 1 0 1 2 0 0 1 1 1 1 2 1 0 0 0 1 0 1 0 0 0 0 1 0 1 2 0 1 0 0 2 2 0 2 0 0 2 0 0 0 1 0 0 0 0 0 0 0 0 0 0 2 2 0 0 0 2 1 1 1 0 2 1 1 0 1 1 0 0 1 2 1 1 0 2 1 0 2 0 0 0 1 1 0 1 0 0 1 0 0 1 1 0 0 1 0 2 2 0 2 1 0 0 0 2 0 0 0 0 0 0 1 0 0 1 2 1 1 0 2 0 1 0 0 0 1 0 0 0 1 1 0 0 0 0 0 1 1 0 0 0 1 0 1 1 0 1 1 2 2 1 1 1 0 0 1 2 0 1 1 1 1 1 0 0 1 1 1 1 2 2 1 1 1 0 0 0 0 2 2 0 0 2 0 0 1 1 1 1 1 0 2 2 0 0 0 1 0 0 0 1 1 0 1 1 0 0 0 0 0 0 2 0 0 0 1 0 0 1 0 1 0 1 1 0 0 0 0 2 0 2 0 0 2 2 0 0 1 0 0 0 2 1 1 1 2 1 2 1 2 1 0 1 1 1 0 0 0 0 0 2 1 0 0 0 2 2 2 2 1 1 1 0 1 0 1 1 0 1 1 1 2 0 0 0 2 2 1 1 1 0 0 2 2 2 0 0 0 0 0 0 1 0 2 0 0 1 2 2 0 2 2 2 2 0 0 0 2 1 1 0 0 0 0 2 0 0 0 0 2 2 2 2 2 0 2 0 2 1 0 0 2 0 1 0 0 0 0 0 0 0 1 1 0 1 2 1 1 1 0 1 0 1 0 1 2 2 1 2 0 1 0 1 1 1 1 0 0 1 1 2 0 0 2 0 0 0 0 0 2 1 0 2 0 1 0 0 0 2 0 0 0 0 2 1 0 0 0 0 0 0 0 0 1 1 0 0 0 0 0 0 2 0 1 0 2 2 1 0 1 0 0 2 0 2 0 1 1 1 1 1 1 0 0 2 1 1 0 0 0 1 1 1 1 0 1 1 0 1 0 0 0 0 2 1 1 2 1 0 0 2 2 2 2 1 2 1 1 0 0 0 0 1 0 2 0 0 2 0 1 0 0 1 0 1 2 0 0 0 0 0 1 0 0 0 2 2 0 0 0 1 2 0 1 2 0 0 0 0 0 1 0 0 1 2 0 1 1 1 0 0 0 0 1 0 1 0 0 0 0 1 0 0 0 0 0 1 0 0 1 1 0 1 0 0 1 1 2 0 1 1 1 0 0 1 0 1 2 0 0 0 0 1 2 0 2 1 1 1 1 2 2 2 0 0 0 0 0 0 1 0 0 0 1 0 0 0 2 2 0 2 2 2 0 2 2 2 0 1 2 1 0 0 1 0 2 0 0 0 2 2 0 0 1 0 0 1 0 0 0 0 0 1 1 1 0 0 0 0 2 0 0 0 0 0 0 0 0 0 1 0 0 0 0 0 0 2 0 1 0 0 2 2 2 0 1 0 1 1 0 2 0 0 1 0 1 1 1 0 1 0 1 2 2 2 0 0 0 0 2 2 1 2 1 0 0 0 1 0 0 2 0 2 0 0 1 2 0 0 0 0 1 0 0 1 2 0 0 1 0 0 2 0 0 0 0 2 2 0 0 2 1 1 1 0 1 0 1 1 0 1 0 1 0 1 2 1 1 0 1 2 0 2 2 2 1 1 0 1 0 1 0 1 1 0 0 1 0 0 1 0 0 0 0 0 0 0 2 2 0 0 1 0 0 0 0 0 0 0 0
47 1 0 0 1 0 0 2 0 1 1 0 0 1 0 0 0 0 2 2 2 0 0 1 0 0 0 0 0 1 2 0 1 1 1 1 1 1 0 0 1 1 1 1 1 1 1 0 0 0 0 1 0 0 1 2 0 0 0 0 0 1 0 1 0 0 1 0 2 0 1 2 2 0 0 2 2 0 0 1 0 1 0 1 1 0 0 0 2 2 0 0 0 1 0 0 1 1 0 2 2 1 0 0 2 1 2 1 1 1 0 1 0 1 0 1 0 0 0 2 2 0 1 1 0 0 0 1 1 1 1 1 0 1 1 1 0 0 0 0 1 1 0 0 0 0 0 1 0 1 1 0 0 0 0 0 0 1 0 0 0 2 0 2 1 2 1 0 1 1 1 1 0 2 0 0 1 0 1 1 2 2 0 2 1 0 2 1 0 0 0 1 2 0 2 0 1 0 1 0 0 1 0 1 2 0 0 0 2 0 2 0 1 0 0 2 0 0 1 0 2 1 2 0 0 1 1 2 0 2 0 0 1 1 1 1 0 2 0 2 0 0 2 2 0 2 0 0 1 1 1 0 2 1 0 0 2 0 0 0 0 0 0 0 0 0 1 0 0 0 1 2 0 1 0 1 0 1 2 2 2 1 2 2 2 0 2 1 0 2 0 0 2 2 2 2 0 0 0 0 0 0 2 0 1 0 1 0 2 2 0 2 1 0 1 0 2 0 0 0 0 0 0 2 2 0 2 1 1 0 0 2 0 1 0 0 0 1 0 1 1 1 2 1 0 0 1 0 1 1 0 1 0 1 1 0 1 0 0 2 2 2 1 0 1 1 0 1 2 0 1 1 1 0 1 0 2 1 0 2 1 1 1 1 1 0 0 0 0 0 0 0 1 0 1 1 1 1 1 1 1 1 0 2 2 0 0 1 0 0 0 0 1 1 0 1 1 1 0 0 0 0 0 0 2 2 1 1 0 0 1 0 1 0 1 0 0 0 0 0 0 0 2 1 1 0 1 0 0 0 0 0 0 2 1 1 1 2 1 0 0 0 2 0 2 2 2 1 0 0 0 0 1 2 1 0 1 2 2 1 1 1 2 2 0 1 1 0 1 0 1 1 1 1 1 0 1 2 2 2 0 2 1 0 1 1 2 0 0 0 0 2 0 1 0 1 0 0 1 1 1 2 2 2 1 1 1 0 2 0 2 0 1 0 1 0 1 0 2 2 1 0 2 2 2 1 0 0 2 0 0 0 0 2 0 1 0 0 0 0 0 0 1 1 0 1 1 2 1 1 1 1 0 0 0 0 0 1 1 1 2 0 0 0 0 0 0 0 0 0 0 1 1 0 1 1 1 0 1 0 0 1 0 0 1 1 1 0 0 0 0 0 0 2 1 1 2 0 0 0 1 0 0 0 0 0 1 2 0 0 0 0 1 1 0 1 0 2 2 2 0 0 0 0 1 0 2 2 0 0 1 1 1 0 0 0 2 0 0 0 0 0 1 0 0 2 1 2 0 0 1 0 0 0 0 2 0 0 2 0 1 0 2 2 2 2 2 1 2 1 0 0 1 1 1 1 2 0 0 1 0 0 0 0 1 0 1 2 0 0 0 0 0 0 0 1 0 2 0 0 0 0 0 2 0 1 1 0 0 0 0 0 0 0 0 0 1 0 0 0 0 0 1 1 0 0 0 0 0 0 0 0 2 1 1 0 0 0 1 0 0 0 1 0 2 0 0 1 2 1 1 1 1 2 0 0 0 1 0 1 0 2 0 0 0 2 0 0 0 2 0 2 2 2 1 1 0 1 0 1 1 1 0 0 1 0 1 0 1 1 2 0 1 1 1 0 1 2 2 0 2 2 0 0 2 0 0 1 0 0 1 1 1 0 0 0 0 0 0 0 0 0 0 0 1 0 0 0 0 0 0 1 1 0 0 0 1 0 0 0 0 1 0 0 0 1 1 0 2 0 0 0 1 0 1 0 0 1 1 1 1 1 1 0 0 0 1 1 0 2 0 2 1 2 2 2 2 0 0 0 0 1 1 0 2 1 0 1 0 0 0 0 0 0 1 2 0 0 0 0 0 0 0 2 1 1 1 1 1 2 2 0 1 2 1 0 0 0 0 0 0 0 2 2 2 0 0 1 0 1 2 0 1 1 2 0 2 2 0 0 2 0 1 0 1 1 1 0 2 0 0 0 0 0 0 0 2 1 2 1 1 1 1 1 0 0 1 0 0 0 0 1 0 2 0 0 0 0 0 0 0 1
48 1 0 0 1 0 0 1 0 0 0 1 1 1 0 0 0 1 1 1 1 0 0 2 0 0 0 0 0 0 1 0 2 2 2 0 2 0 0 1 1 1 1 1 1 1 1 0 0 1 1 1 1 1 0 1 1 0 1 0 0 0 2 2 0 1 1 1 1 0 0 1 2 0 1 2 2 0 0 0 0 2 1 0 1 1 1 1 1 2 1 1 1 1 0 0 0 0 0 1 1 2 0 0 2 1 1 1 1 1 0 1 0 0 0 0 0 0 1 1 1 0 1 0 0 1 0 0 0 1 1 1 0 0 0 0 0 0 0 0 0 2 0 1 0 0 0 0 0 0 0 0 0 0 0 1 0 0 0 0 1 1 1 1 1 2 1 0 1 2 0 1 0 2 1 0 2 0 0 0 0 1 1 0 0 0 1 1 1 0 0 0 2 0 2 0 1 0 0 0 0 1 1 0 0 1 1 0 1 0 1 1 1 0 0 2 0 1 2 1 1 1 2 0 0 1 1 0 0 0 0 0 2 2 1 0 1 2 1 1 1 1 1 1 0 1 0 0 2 0 0 0 0 0 1 0 1 2 2 2 0 2 0 0 0 0 0 1 2 1 0 1 0 2 1 1 0 2 2 1 1 1 2 2 2 0 2 1 1 1 1 1 0 2 2 1 1 1 0 0 0 0 2 0 0 0 0 1 1 1 1 2 1 1 1 0 2 0 0 0 1 0 0 1 0 0 0 1 1 2 1 1 0 0 0 0 0 2 1 1 0 0 2 0 1 1 2 0 1 2 0 1 0 2 2 0 1 1 0 1 1 1 1 1 1 0 0 1 1 0 2 2 1 1 1 0 1 1 1 1 1 1 1 1 1 2 0 0 0 1 0 0 1 0 1 1 0 0 1 1 1 1 0 1 1 0 1 0 0 0 0 0 0 0 1 1 1 0 0 0 0 1 1 0 1 2 1 0 0 0 0 0 0 2 0 1 0 0 0 0 1 0 2 0 0 1 1 0 0 1 1 0 0 1 2 1 2 2 1 2 1 1 0 0 0 0 0 1 0 1 1 1 2 0 1 1 1 2 2 0 0 2 1 0 1 1 0 0 2 0 0 2 0 1 0 0 1 1 1 2 0 2 1 1 1 1 2 1 0 0 0 2 0 0 0 2 0 0 1 1 2 1 2 2 1 2 0 0 0 2 1 1 0 0 0 1 0 1 1 1 2 2 1 1 2 2 0 1 1 1 1 0 1 1 1 2 0 2 0 1 1 0 1 1 0 1 1 0 0 0 0 0 0 0 0 0 2 0 0 0 2 0 0 0 0 1 0 0 0 0 0 0 0 2 0 2 0 0 0 1 0 2 0 0 1 1 1 1 1 0 0 0 0 1 0 1 0 0 0 0 1 0 1 1 1 0 2 1 0 0 0 1 1 2 0 1 0 0 2 1 1 1 0 1 1 0 1 1 1 1 0 1 1 0 0 0 1 2 2 0 0 0 1 2 0 0 0 1 1 1 1 1 0 0 0 2 0 2 2 0 0 0 2 1 2 2 0 1 1 1 0 0 1 0 1 1 1 1 0 1 0 1 0 0 0 0 0 1 1 0 1 0 0 1 0 1 0 1 2 0 0 0 0 1 1 0 0 0 1 1 1 1 1 0 0 2 1 1 0 2 0 1 0 0 0 1 0 0 0 0 0 0 1 0 0 1 0 0 1 0 0 0 1 1 0 1 0 0 0 2 0 0 1 0 1 0 2 0 0 0 0 2 0 1 0 1 0 1 1 1 1 2 2 2 0 2 0 0 2 2 0 0 0 0 0 0 1 0 1 1 2 0 1 1 1 0 1 2 0 0 1 0 0 0 2 0 0 1 0 0 0 2 1 0 0 1 1 0 1 0 1 1 0 0 1 0 0 0 0 1 0 1 1 0 1 0 1 0 1 1 1 2 0 0 0 0 2 0 2 0 0 0 1 0 2 1 1 1 1 1 2 0 1 0 0 0 1 2 0 2 0 1 0 0 0 0 0 0 0 0 0 1 2 0 2 0 1 2 0 1 0 0 1 0 1 1 0 2 2 1 0 1 0 0 1 0 1 1 0 0 1 1 1 1 1 0 0 0 1 0 0 0 1 2 2 2 0 0 1 0 2 0 1 1 2 0 2 2 0 0 2 0 1 0 1 1 2 0 2 0 0 1 0 0 0 0 2 0 2 0 0 0 0 1 1 1 1 0 0 1 1 0 0 1 0 0 0 0 0 1 0 2
49 0 0 0 1 0 0 1 1 0 1 1 0 0 0 0 0 2 1 1 1 1 1 1 0 0 0 0 0 0 1 1 1 1 1 1 1 1 0 1 0 0 1 0 1 0 0 0 1 0 0 1 1 1 0 0 2 1 0 2 0 0 1 1 1 0 1 1 2 0 0 0 2 0 1 2 2 1 1 0 0 1 0 1 1 0 0 1 2 2 0 0 1 1 1 0 2 1 1 1 0 2 0 0 2 1 2 1 1 1 1 2 0 2 1 2 2 0 1 0 0 0 2 2 1 0 1 2 1 2 0 1 0 1 1 1 0 0 1 0 1 1 0 0 0 0 0 0 0 0 0 0 1 0 1 1 1 1 0 0 0 1 0 2 1 2 1 0 1 1 1 1 0 2 0 1 1 0 2 2 2 1 0 0 1 1 1 2 1 0 0 0 2 1 2 0 0 0 1 1 1 1 0 0 2 1 1 0 1 0 0 1 1 0 1 1 1 0 2 2 0 1 1 0 0 1 1 0 0 0 0 1 0 0 1 0 0 2 0 1 0 0 2 1 0 1 0 0 2 0 0 1 1 0 1 0 1 1 2 2 0 2 0 2 2 0 0 0 2 1 1 0 0 1 1 1 0 0 1 0 0 1 1 0 0 0 2 1 0 2 0 0 1 2 1 1 0 1 0 1 0 0 2 0 0 0 1 0 1 1 0 1 2 0 2 0 2 0 0 0 2 0 1 2 1 0 0 1 1 1 2 1 0 1 0 0 0 1 0 1 1 1 2 0 1 1 0 0 1 1 0 0 0 1 1 1 0 0 1 1 2 2 2 0 2 1 0 1 2 0 1 1 0 0 0 0 1 1 0 2 0 1 0 0 1 1 0 1 1 0 0 0 0 0 2 0 1 1 1 0 0 2 0 0 0 0 0 0 0 0 0 0 0 0 2 2 0 1 0 1 0 1 0 1 1 1 1 1 0 0 1 0 1 0 2 0 0 0 1 1 1 0 0 1 1 2 2 0 0 0 0 0 0 2 0 0 0 1 0 2 1 2 1 1 1 2 2 1 0 0 0 1 2 0 1 0 1 1 2 0 1 2 0 0 0 0 0 0 1 0 1 0 2 1 1 0 1 2 2 2 0 2 2 0 0 0 2 0 0 0 0 2 0 1 0 2 0 0 1 1 1 1 2 2 1 2 0 0 1 2 0 0 0 0 0 0 1 1 2 0 1 2 2 2 2 1 0 1 1 2 1 1 0 1 1 1 0 1 0 1 1 0 1 2 1 0 1 0 0 0 0 1 1 0 1 0 1 1 1 1 1 0 0 0 1 0 1 0 0 0 0 1 0 0 0 0 0 0 0 0 0 2 0 0 1 0 2 0 1 1 0 0 0 2 1 1 1 0 0 0 1 0 0 0 0 0 2 1 0 0 1 1 0 1 0 0 0 0 2 2 0 1 0 1 1 0 2 0 2 2 0 2 1 1 1 1 1 2 2 0 0 0 2 0 1 2 0 0 2 0 1 0 0 0 1 1 1 0 1 1 1 1 2 2 2 2 2 0 2 2 0 0 1 0 0 0 1 0 0 2 1 1 0 0 2 0 1 2 0 0 0 0 0 0 0 0 0 0 0 0 0 0 1 2 0 1 1 0 1 1 1 1 0 0 0 1 1 0 0 2 0 1 0 0 0 0 0 0 0 0 0 0 1 0 0 1 1 0 1 0 0 0 0 0 0 1 1 2 2 1 0 1 0 0 1 0 1 0 2 2 1 0 0 0 0 1 0 2 1 2 0 1 2 2 2 0 0 0 1 2 0 1 0 1 0 0 2 1 2 0 1 0 1 0 1 0 1 2 0 0 1 0 1 0 2 1 0 2 0 0 0 2 0 0 0 0 0 0 0 1 0 1 0 0 0 0 0 0 0 0 0 2 2 0 0 2 2 1 1 1 0 1 2 0 2 0 1 0 1 1 1 0 1 0 1 0 0 2 2 2 2 0 2 0 0 0 1 1 1 1 0 1 1 1 2 2 2 0 0 0 0 2 2 0 1 1 1 1 0 1 0 0 1 0 2 0 0 2 2 0 0 0 0 2 1 1 1 2 1 1 2 1 0 2 0 0 0 2 0 1 0 0 0 1 1 2 0 0 2 0 2 0 1 1 1 0 1 1 1 0 2 0 1 0 1 0 0 0 1 0 1 1 0 0 0 1 0 0 2 1 1 0 0 0 0 1 1 0 0 0 0 0 0 2 0 0 0 0 0 0 0 0
50 1 0 0 1 0 0 1 1 0 1 0 0 0 0 0 0 0 1 1 1 1 0 2 0 0 0 1 0 0 2 1 1 1 1 0 1 1 0 0 1 1 1 1 2 1 1 0 0 0 0 1 1 1 0 1 0 1 0 1 0 1 0 0 0 0 1 0 0 0 0 0 1 0 1 1 1 0 0 2 0 2 0 2 2 1 1 1 2 2 0 1 2 1 0 0 0 1 1 1 0 2 0 0 1 1 1 1 1 1 0 1 1 1 1 1 1 0 1 1 1 0 0 0 0 2 0 1 0 1 0 0 0 1 2 1 0 0 0 1 1 1 1 0 0 0 0 0 1 1 0 2 0 0 0 0 0 0 0 0 0 2 1 1 0 2 0 1 1 2 0 2 0 2 1 0 2 1 0 0 1 1 0 2 1 0 2 1 0 1 1 1 2 0 2 0 0 0 0 0 0 0 0 0 1 2 2 0 2 1 1 1 0 0 2 2 0 0 0 0 2 1 2 0 0 0 0 2 0 2 0 1 1 1 1 0 0 2 0 2 0 0 1 1 0 1 0 0 2 0 0 1 0 0 0 0 0 0 0 0 0 0 0 0 1 1 1 1 0 0 1 2 1 2 1 0 0 0 1 0 0 1 2 2 2 1 1 0 0 2 1 1 1 2 1 1 0 2 1 1 0 0 1 1 1 0 0 2 1 2 0 2 1 1 2 0 1 1 0 0 1 0 1 1 1 0 1 1 0 1 2 1 0 1 0 0 0 2 0 0 0 1 2 0 0 0 1 1 2 1 1 1 0 1 1 1 0 1 1 0 1 1 0 1 0 0 0 1 1 0 2 2 1 1 2 1 1 0 1 1 1 2 0 0 2 2 0 0 0 0 0 1 1 0 2 0 1 1 1 1 1 1 1 1 1 0 1 2 0 0 0 0 0 0 2 2 0 0 0 0 0 2 0 0 2 2 2 0 0 0 1 0 0 2 0 1 1 0 1 1 1 0 0 0 0 2 1 0 0 0 1 1 1 2 0 0 0 1 1 1 1 1 0 0 0 0 0 2 0 1 1 2 1 1 0 0 1 2 1 0 1 1 0 0 0 0 0 0 1 0 1 1 1 1 0 0 1 1 1 2 0 2 1 1 0 0 1 1 0 0 0 1 0 0 0 0 0 0 1 2 2 0 1 1 1 1 1 0 2 1 1 0 0 0 0 0 1 0 1 1 1 1 0 0 2 0 0 1 1 1 1 0 0 1 2 1 0 0 1 0 0 1 0 1 0 0 0 1 0 1 0 0 1 0 1 0 1 2 2 1 2 0 0 0 0 0 0 0 0 0 1 1 0 1 0 0 0 1 0 0 1 1 0 0 1 0 2 0 0 0 0 0 0 1 0 0 1 0 0 0 0 0 0 0 0 0 2 2 0 0 0 0 0 0 0 1 1 0 2 2 0 1 0 2 0 0 2 1 1 1 1 2 1 1 0 0 2 1 0 0 0 0 1 0 0 2 1 0 2 0 2 0 0 1 0 2 0 1 1 1 0 1 2 1 2 2 0 1 1 1 0 0 0 0 0 0 0 0 0 1 0 1 0 0 1 0 0 2 0 0 0 0 0 0 1 1 0 2 1 0 0 0 1 2 0 1 1 0 1 1 1 1 0 1 0 0 2 0 0 0 0 0 0 0 0 1 0 1 0 1 0 1 2 0 0 1 0 0 2 1 1 2 2 1 0 0 1 0 2 0 2 0 0 1 1 0 1 0 1 0 0 1 1 1 0 2 0 0 0 2 0 2 2 2 2 0 1 1 0 1 0 2 0 1 0 0 2 1 2 0 1 0 2 2 2 0 2 1 1 0 1 2 0 0 1 1 0 0 1 0 2 1 0 0 0 1 0 0 0 0 0 0 0 0 1 0 0 0 0 0 0 2 0 0 0 1 1 0 1 1 0 1 1 0 1 1 1 0 0 2 0 0 0 1 1 1 0 0 1 1 1 1 2 1 0 1 0 1 0 2 1 2 1 2 2 2 2 0 0 0 0 0 1 0 0 2 0 0 0 1 1 0 0 0 1 2 0 0 1 0 1 0 0 2 0 0 0 0 0 1 2 0 0 0 1 0 1 0 0 1 0 1 0 1 0 0 1 0 1 1 1 1 2 0 0 0 0 1 0 0 2 0 0 1 0 2 2 0 1 1 1 0 0 0 0 2 0 1 0 0 0 2 1 2 0 2 2 0 0 0 0 0 0 2 1 0 1 0 1 0 0 0
51 0 1 0 0 1 1 1 1 0 2 0 2 1 0 0 1 0 2 1 1 0 0 1 1 1 1 1 1 1 2 0 1 1 1 0 2 1 0 0 1 1 0 0 2 0 1 0 0 0 0 1 0 0 0 2 0 0 0 0 1 1 1 1 0 0 2 0 1 0 1 0 2 1 2 2 2 1 1 1 0 1 0 2 2 0 0 0 2 2 0 1 1 1 2 2 0 1 1 1 1 1 1 0 2 0 2 1 1 1 0 1 0 1 0 1 0 0 0 2 2 0 2 2 2 0 2 1 0 1 1 1 0 1 2 1 0 0 0 2 0 2 1 0 0 0 0 0 0 0 0 0 0 0 0 0 0 1 0 0 1 0 2 0 1 2 1 0 1 2 0 0 1 1 0 0 2 1 0 0 0 1 0 2 0 0 2 1 0 0 0 1 1 1 1 0 1 0 0 0 0 1 0 1 2 1 1 0 2 0 1 2 0 0 1 2 0 0 2 1 1 1 2 0 0 2 2 1 0 1 0 0 0 0 2 0 0 2 0 1 0 0 2 2 0 2 0 0 2 0 0 0 1 0 1 0 0 0 1 2 1 1 0 1 0 0 0 1 2 1 0 1 0 2 0 1 0 2 2 1 0 0 1 1 2 1 1 1 1 2 1 0 1 2 2 1 1 0 0 1 0 0 1 1 0 0 1 1 1 1 0 1 1 0 2 1 2 1 1 0 1 1 0 2 1 0 0 1 1 0 1 2 0 1 0 0 0 2 0 0 0 1 2 0 0 0 1 0 1 1 0 1 1 2 1 0 1 0 0 2 2 2 0 1 0 0 0 1 1 0 2 2 1 1 0 0 0 0 1 1 2 1 2 2 1 1 0 0 0 1 0 0 1 0 2 0 0 0 1 1 1 1 0 1 1 0 0 0 0 0 0 0 1 1 0 1 1 1 0 0 1 0 0 1 1 1 0 1 0 1 1 0 1 0 2 2 0 2 1 1 1 0 2 1 1 1 2 0 0 1 0 0 0 2 1 0 1 1 0 1 1 1 1 0 1 1 1 2 0 1 1 2 2 0 0 1 0 1 1 0 0 1 2 1 0 1 0 0 1 0 1 0 1 1 2 0 2 2 1 1 1 1 0 2 0 0 2 0 1 0 2 2 1 0 0 1 0 0 0 0 1 1 2 2 0 2 0 0 2 0 1 1 0 0 0 0 1 0 0 0 1 1 1 1 2 1 0 1 1 2 0 1 0 2 1 1 0 1 0 0 0 0 1 1 0 1 1 0 1 0 0 1 1 0 1 0 1 2 2 1 2 0 1 0 0 1 0 1 0 0 0 1 0 1 0 0 1 0 0 0 0 2 0 0 1 0 0 1 1 1 1 0 0 2 0 1 0 0 1 1 1 1 1 1 1 1 2 0 0 0 1 0 0 1 0 0 1 0 2 2 0 1 0 0 1 0 0 1 1 1 2 2 0 2 0 0 1 2 1 0 0 0 1 1 0 1 0 0 2 0 2 0 0 0 1 2 0 2 2 0 0 0 1 0 0 0 1 0 2 2 0 0 0 1 0 0 1 0 0 2 1 1 0 0 1 0 1 2 0 0 0 0 0 0 0 1 1 2 1 0 0 0 0 0 2 0 0 0 1 1 1 1 0 0 0 0 2 0 0 0 0 0 0 0 0 0 0 0 0 1 1 1 1 0 0 1 0 0 1 0 0 1 2 1 0 0 1 2 1 1 0 0 0 0 0 0 0 0 1 2 0 0 0 1 1 1 1 2 1 2 0 1 2 1 1 0 1 1 0 1 0 1 0 0 1 0 2 0 0 1 1 0 1 1 1 0 1 1 1 0 1 1 1 2 2 2 2 1 1 1 1 1 1 1 0 0 0 0 0 0 0 0 0 0 1 0 0 0 0 0 0 2 2 0 0 1 2 0 0 0 0 2 0 0 0 0 1 0 2 0 1 0 0 0 1 0 0 1 1 1 1 0 2 0 0 0 0 0 0 0 2 2 1 2 2 2 2 0 0 0 0 1 2 0 2 0 0 1 0 0 0 0 0 0 1 1 0 2 2 1 0 1 1 1 1 1 2 0 0 1 2 0 0 1 0 0 0 1 0 2 0 0 2 1 1 1 0 1 0 0 1 0 2 2 0 0 2 2 0 0 2 0 0 0 1 0 0 1 2 0 0 0 1 0 0 1 0 1 1 0 0 1 0 2 1 1 0 1 0 0 0 0 0 1 0 0 0 0 0 0 0 0
52 0 0 0 1 0 0 1 0 1 1 1 0 0 0 0 0 1 0 1 0 0 0 2 0 0 1 0 0 0 1 0 0 0 1 0 2 2 0 0 2 2 0 0 1 1 0 0 1 0 0 1 0 0 0 2 0 0 0 0 2 0 0 0 0 0 1 1 1 0 0 2 2 0 2 2 2 1 1 1 0 2 0 0 0 0 0 1 1 2 0 1 2 1 0 0 0 2 2 2 0 2 0 0 2 0 2 1 0 2 0 0 0 2 0 2 0 0 1 2 2 1 1 1 1 1 1 1 1 1 1 1 0 0 1 0 1 0 0 0 1 1 0 1 0 0 0 0 0 0 0 0 0 1 0 0 0 1 0 0 1 0 1 1 0 2 0 0 0 2 1 1 0 2 0 0 2 0 1 1 1 1 0 0 1 1 1 1 1 0 0 0 1 1 1 0 2 0 0 0 0 0 0 1 2 0 0 0 1 0 2 2 1 0 1 2 0 1 0 0 2 0 1 0 0 0 0 1 1 1 0 0 0 0 1 0 0 2 0 1 0 0 2 1 1 2 1 0 2 0 0 1 1 0 0 0 0 0 0 0 1 0 0 1 1 0 1 0 2 2 0 1 0 2 0 0 0 1 2 1 1 1 0 2 0 0 0 1 1 2 0 1 0 2 1 0 1 0 0 0 0 0 2 0 0 0 0 0 1 1 0 1 2 0 1 0 2 0 1 0 0 1 1 1 1 0 1 0 0 0 2 2 0 1 0 0 0 0 0 0 1 1 2 0 0 0 1 1 2 0 0 0 0 0 0 2 0 2 0 1 1 1 1 0 1 1 0 1 2 0 1 1 1 0 0 0 1 0 0 2 1 1 2 2 0 1 0 0 0 1 1 1 0 0 1 1 1 0 0 0 0 0 1 1 2 1 0 0 1 1 1 1 0 0 1 1 1 0 1 0 0 1 1 1 0 1 0 0 0 0 0 0 0 2 0 1 1 1 0 1 1 0 1 2 2 2 2 0 0 1 0 0 0 2 0 0 1 2 0 1 1 1 1 0 1 1 1 2 0 0 0 2 2 0 0 0 0 2 1 1 2 1 1 1 0 1 0 0 2 0 0 1 2 1 0 0 0 1 1 2 0 2 1 1 0 0 2 1 0 0 0 2 0 0 2 0 0 1 0 1 1 0 2 1 1 1 0 0 0 2 0 0 1 1 1 0 1 1 1 2 0 1 0 0 0 1 1 1 1 1 1 0 0 2 0 1 0 1 0 1 0 0 1 2 0 1 1 0 2 0 0 1 1 0 1 0 2 0 0 0 1 0 1 0 0 1 1 2 2 2 0 2 1 0 0 0 0 1 0 0 0 1 1 0 0 2 2 0 2 2 2 0 0 2 2 2 2 0 0 0 1 0 0 0 0 1 2 2 0 0 0 0 1 1 0 0 2 0 0 0 0 0 0 2 1 0 1 1 1 1 0 1 1 1 0 0 2 2 2 0 0 0 1 0 0 2 1 1 0 0 0 0 0 0 0 1 1 1 1 1 0 0 2 2 2 1 2 1 1 2 0 0 0 0 0 0 0 0 0 0 0 1 0 0 1 0 0 2 0 0 1 0 0 1 0 0 0 0 2 0 0 0 2 2 0 2 2 0 1 1 1 1 0 0 0 0 0 0 0 0 0 0 0 0 0 1 0 0 0 0 0 0 0 0 0 2 1 0 2 1 0 2 2 0 0 0 0 1 0 2 0 0 0 1 0 0 1 0 1 0 0 2 0 1 1 2 0 2 2 1 1 2 2 1 0 0 0 0 0 1 0 2 0 1 0 0 0 0 1 1 2 0 2 2 2 0 2 1 1 0 2 1 0 0 2 1 1 1 0 0 1 1 1 0 0 0 0 0 0 0 0 0 0 0 0 0 0 0 0 0 1 1 0 0 0 0 0 0 1 0 0 1 0 0 0 2 1 0 1 2 0 0 1 1 2 0 1 1 1 1 2 0 1 0 0 0 1 2 0 2 0 2 1 1 2 2 2 0 0 1 1 0 2 0 2 0 1 1 0 0 0 0 1 0 2 0 0 1 1 0 0 0 0 1 1 1 1 2 0 0 2 1 1 1 2 0 2 1 0 0 0 0 1 0 0 0 0 0 0 0 2 0 2 0 1 1 2 2 0 0 1 1 1 1 1 1 1 0 1 0 0 0 0 0 0 1 1 0 2 1 1 1 0 0 0 0 0 0 0 1 1 0 0 1 0 1 0 0 0 1 1 1
53 0 0 0 0 1 1 1 0 2 2 0 1 1 0 0 0 1 0 0 0 0 0 2 0 0 0 0 0 1 2 1 0 2 1 0 2 0 0 1 1 1 0 0 2 1 0 0 0 0 0 0 0 0 1 1 0 0 0 1 1 0 0 1 0 0 2 2 2 0 0 0 2 0 2 2 2 1 1 1 1 2 0 0 0 0 0 0 1 2 0 0 2 2 0 0 0 1 0 1 1 2 0 0 2 1 2 0 2 0 0 1 0 0 2 2 2 0 2 0 0 0 1 0 0 1 0 1 1 1 1 1 0 0 1 0 1 0 0 0 1 1 0 0 0 0 1 0 0 1 0 0 0 1 0 1 1 1 0 0 1 1 0 1 0 0 0 0 0 1 1 1 0 2 0 1 2 0 0 0 0 0 1 0 1 1 1 2 1 0 0 0 1 1 1 0 0 0 1 0 0 0 0 1 2 0 1 1 0 0 1 0 0 0 1 2 0 0 0 0 2 0 2 0 0 1 1 2 0 2 0 0 0 0 2 0 0 2 0 2 0 0 2 0 0 1 1 0 2 0 0 0 0 0 0 0 1 0 0 0 0 0 0 0 0 0 0 0 0 0 0 2 0 1 0 0 0 1 2 0 0 1 1 2 1 0 1 1 0 2 0 1 1 2 1 1 0 0 1 0 1 1 1 1 1 0 0 0 0 1 0 1 2 2 2 0 1 1 1 0 1 1 0 2 1 0 1 1 0 0 1 2 0 1 0 0 0 2 1 0 0 2 2 0 0 0 1 0 2 2 1 0 0 0 0 2 0 0 0 2 2 2 0 0 0 0 0 0 2 0 0 0 2 1 1 0 2 1 0 2 1 0 0 0 1 1 0 1 1 0 0 0 1 0 2 0 1 0 1 1 1 1 1 1 2 1 0 1 0 0 0 0 1 1 0 1 1 0 2 0 0 0 1 0 0 0 0 1 0 1 1 1 0 2 0 0 1 2 1 1 0 0 1 1 1 0 1 0 0 2 0 0 1 2 0 0 0 2 2 1 0 1 0 1 0 1 1 1 0 0 0 0 2 0 0 1 0 2 1 1 2 1 2 1 1 1 0 2 2 1 1 2 2 2 0 0 2 2 1 1 1 2 1 1 0 0 2 0 0 0 1 1 0 0 1 1 0 1 0 1 1 1 1 1 0 1 1 0 1 1 1 0 0 0 0 0 1 0 2 2 1 0 2 2 2 1 1 1 1 1 0 0 1 1 1 1 0 1 0 0 0 0 0 2 1 1 2 1 1 0 1 0 1 0 1 0 0 1 1 1 2 0 0 0 0 0 0 0 0 0 1 1 0 0 1 1 1 0 1 0 0 1 0 0 0 1 1 1 1 1 0 0 0 0 0 0 0 0 1 0 0 0 0 0 0 0 2 0 0 0 0 0 1 1 1 0 1 0 2 2 0 1 0 1 0 0 2 1 1 1 0 1 1 0 0 0 1 1 1 0 0 0 2 1 0 1 1 2 0 0 0 0 0 0 0 2 0 1 1 1 0 0 2 2 2 2 1 2 1 1 0 0 0 1 0 0 2 0 0 2 1 0 0 0 0 0 1 1 0 0 0 0 0 0 0 0 0 0 1 0 0 0 0 2 0 1 1 1 1 1 0 0 0 1 0 0 2 0 0 1 0 1 0 0 0 2 0 0 0 0 0 0 0 0 0 1 0 0 0 0 0 0 2 1 0 0 0 1 0 2 0 0 1 0 0 1 0 0 1 1 1 0 0 0 0 2 0 0 0 2 0 2 2 1 1 0 2 0 0 1 0 1 0 0 1 0 1 0 0 0 0 0 0 0 1 1 2 1 0 0 0 0 2 1 2 1 1 0 0 0 1 1 2 1 1 0 0 0 0 0 0 0 1 0 1 1 1 0 0 0 0 2 1 0 1 0 1 0 1 1 0 2 1 1 1 0 1 0 1 2 0 0 1 0 2 0 1 1 1 1 1 1 2 0 0 0 0 2 2 1 0 0 0 0 0 0 0 0 0 0 0 2 2 0 2 0 1 0 0 0 0 0 0 0 0 1 0 0 2 0 1 0 0 0 0 1 2 2 1 2 2 0 0 0 0 0 0 2 0 0 0 0 1 1 0 2 1 1 0 1 2 0 2 0 0 0 0 2 1 1 1 0 2 0 2 0 0 0 2 1 0 0 0 0 0 1 1 2 1 1 0 1 0 0 0 0 0 0 0 0 0 0 0 0 0 0 0 0 0 0 0 0
54 0 0 0 0 0 0 1 0 0 0 1 0 2 0 0 0 1 1 1 0 0 0 2 0 0 0 0 0 0 1 1 1 2 0 0 2 0 1 1 1 0 0 0 1 0 0 0 0 0 0 1 1 1 2 1 1 0 1 1 0 1 0 1 1 1 0 1 2 0 0 2 2 0 0 2 2 0 0 0 0 0 1 1 2 0 0 0 2 2 0 0 2 2 0 0 0 0 0 1 2 2 1 0 2 0 2 2 1 2 1 1 1 2 1 2 1 0 0 0 0 0 1 1 1 0 1 0 0 1 0 0 0 1 1 1 0 0 0 1 0 2 0 0 0 0 0 0 0 1 0 0 0 0 0 0 0 0 0 1 0 1 1 1 1 2 0 1 1 2 0 0 1 1 0 0 2 0 2 2 2 2 0 0 2 2 0 2 0 1 1 2 0 0 1 0 2 0 1 1 1 1 1 0 0 1 0 0 1 0 2 1 0 0 1 2 0 1 1 1 1 2 2 0 0 2 2 0 0 1 1 0 0 0 2 1 0 2 0 1 0 0 2 2 0 2 0 0 1 1 1 0 1 0 1 0 0 0 0 0 0 0 0 1 1 0 0 0 1 0 0 2 0 1 0 0 0 1 2 1 1 1 1 1 1 0 2 1 2 2 1 1 0 2 1 1 0 1 1 0 1 0 2 0 1 0 0 0 0 1 1 2 1 0 1 0 2 1 1 0 1 2 1 1 1 0 2 1 0 0 1 1 0 0 0 0 0 2 1 0 0 2 2 0 0 0 2 0 1 2 0 1 1 2 1 0 0 1 0 2 2 2 0 1 0 0 0 1 2 0 1 1 0 0 0 0 2 0 0 2 1 0 1 1 1 1 0 0 0 0 0 1 0 0 2 0 1 0 1 0 0 1 1 0 1 1 0 2 0 0 0 0 1 1 1 2 0 0 0 0 0 2 1 0 2 2 1 0 1 0 1 0 0 2 0 2 0 1 1 1 1 0 2 0 0 1 2 1 1 1 0 1 0 2 0 0 0 0 0 0 0 0 1 1 0 1 1 1 0 0 0 1 2 1 1 0 1 2 2 2 2 1 1 0 0 0 0 0 1 0 1 0 2 1 1 0 1 1 0 1 1 1 2 0 0 0 2 0 0 0 0 2 1 0 0 1 1 0 0 0 0 2 1 1 0 1 1 1 1 1 1 1 2 1 2 1 0 0 1 2 1 0 1 1 2 0 0 2 0 2 1 0 0 1 1 1 0 0 0 0 0 0 0 2 2 0 2 0 2 0 0 1 1 0 0 0 1 1 1 0 1 0 0 0 0 0 0 0 0 0 0 0 2 1 1 0 1 0 0 0 0 2 0 0 1 0 1 1 1 1 0 0 0 0 0 0 1 0 0 0 0 0 1 1 1 0 1 1 0 0 0 1 0 2 0 1 0 1 2 2 1 1 0 1 1 0 2 2 0 0 2 1 1 1 0 0 0 2 2 0 0 0 1 1 0 1 1 0 0 0 1 0 0 0 1 2 0 1 0 2 0 1 2 1 1 1 2 1 2 1 1 1 0 1 1 0 2 1 0 1 0 1 0 0 2 0 1 1 1 0 1 0 0 0 0 1 0 0 1 0 0 0 0 2 0 1 1 0 1 1 0 0 0 0 0 0 0 0 1 2 0 0 0 0 0 0 0 0 0 1 0 0 1 0 0 1 2 0 2 0 0 1 2 0 0 0 1 1 2 1 1 0 0 1 0 0 1 0 1 1 0 1 2 0 0 1 1 1 1 2 0 2 2 2 2 0 0 1 0 1 0 1 0 1 1 1 0 1 1 0 0 0 0 0 0 0 1 1 0 0 1 0 0 0 2 0 0 1 0 0 0 2 0 1 0 0 0 0 0 0 1 1 0 0 1 1 1 0 0 0 0 2 0 0 0 0 0 0 0 0 0 2 1 1 1 0 1 0 0 2 0 1 1 0 1 0 0 0 2 1 2 0 2 0 0 0 0 1 1 1 1 2 1 1 1 1 1 0 0 0 0 1 2 1 2 0 2 0 0 1 1 0 0 0 1 1 0 1 1 0 0 0 0 1 1 0 2 1 0 0 2 1 1 1 2 0 2 2 0 0 0 0 1 1 0 1 0 0 1 0 2 0 2 1 1 0 1 1 0 1 1 0 0 0 2 0 0 0 1 0 1 0 1 0 0 0 2 0 2 0 0 0 0 0 0 0 0 0 0 0 0 0 0 1 0 0 0 0 0 0 0 2
55 1 0 0 1 1 1 2 0 2 2 0 0 1 0 0 0 0 0 0 0 0 0 2 0 0 0 0 0 0 1 1 1 0 2 1 2 0 0 1 0 0 0 0 1 0 0 0 0 0 0 0 1 1 0 1 1 1 0 0 0 0 1 1 0 0 2 0 1 0 0 0 2 0 1 2 2 1 1 0 0 1 1 1 2 0 0 1 1 2 1 1 1 1 0 0 1 1 1 1 0 2 0 0 2 1 2 2 0 2 0 0 1 1 1 1 1 0 1 0 0 0 1 1 0 1 1 1 1 1 1 1 0 0 0 0 0 0 1 0 0 2 0 0 0 0 0 0 0 0 0 0 0 0 0 0 0 1 0 1 0 2 1 1 0 1 0 0 1 2 0 1 0 2 1 0 2 0 2 2 2 2 0 1 0 0 2 0 0 0 0 0 2 2 2 0 0 0 0 1 1 1 1 0 2 0 0 0 1 0 0 2 1 0 2 2 0 0 1 1 1 0 2 0 0 2 1 1 0 0 0 0 0 0 1 1 0 2 1 1 1 1 2 2 0 2 0 1 1 1 1 0 1 0 2 0 0 1 1 1 1 0 0 0 0 0 0 0 2 2 0 2 1 1 0 0 1 2 2 1 1 2 0 2 0 0 0 1 1 2 1 2 0 2 2 0 1 2 0 1 0 1 1 1 0 0 0 1 2 2 0 2 2 0 2 0 0 0 1 0 1 1 0 1 0 0 1 1 0 1 0 2 0 2 0 0 0 1 0 1 1 1 2 0 0 0 1 0 2 0 0 0 0 0 0 2 1 2 0 1 1 1 1 0 1 0 0 1 2 0 1 1 1 1 2 0 2 1 1 1 1 0 1 1 1 1 0 0 0 1 0 1 1 0 2 0 0 1 1 1 1 1 0 1 1 0 0 0 1 0 0 0 0 0 0 0 2 0 0 0 0 1 0 0 2 2 1 0 1 1 2 0 1 0 1 1 0 1 1 0 2 0 1 2 2 2 2 0 0 1 0 1 0 2 0 0 0 2 0 1 1 1 0 1 0 1 1 0 0 0 0 0 2 1 0 1 0 1 2 0 1 2 1 0 1 0 0 0 2 0 0 2 0 2 0 1 0 2 1 0 2 1 2 0 0 0 2 0 0 0 0 2 0 1 0 1 0 1 0 1 1 1 2 1 0 1 1 1 0 2 1 1 2 1 2 0 0 1 0 1 1 1 1 1 1 1 0 0 2 1 0 0 0 1 2 1 0 0 0 1 1 0 1 2 1 1 1 1 0 1 0 0 0 0 0 0 1 1 1 1 2 0 0 0 0 0 0 1 0 0 1 0 0 1 0 0 0 0 0 0 0 2 0 0 1 0 1 1 1 1 0 0 0 0 1 1 1 0 0 0 1 0 1 1 1 1 2 2 0 0 1 0 1 1 0 1 1 1 2 1 0 0 0 1 1 0 2 1 2 2 0 2 1 1 0 0 1 1 1 0 0 0 1 1 1 0 0 1 1 0 0 1 1 0 0 1 1 1 2 0 0 1 1 1 1 1 1 0 2 2 0 0 0 2 0 0 2 0 0 1 0 1 0 0 1 0 1 2 0 0 1 0 0 0 0 1 0 0 0 0 0 0 1 1 1 0 0 0 1 1 1 1 0 0 1 1 1 1 0 1 0 0 0 0 0 1 0 0 0 0 0 0 2 0 0 0 1 0 1 0 0 1 2 0 0 0 0 0 0 2 0 0 0 0 1 0 0 0 1 1 1 1 2 0 2 2 0 1 0 2 0 1 2 1 1 0 0 0 0 1 0 2 0 0 1 0 2 0 0 1 1 0 1 1 1 0 2 1 2 0 1 2 1 0 1 2 1 2 0 0 1 1 1 1 1 0 0 0 0 0 0 0 0 0 0 0 0 0 0 0 0 2 0 0 0 0 0 0 0 0 0 1 0 0 0 1 1 0 2 0 1 0 1 1 1 1 0 1 1 2 2 0 2 0 0 0 0 1 0 2 0 2 0 0 2 2 2 0 0 0 0 0 1 1 2 1 0 1 0 0 0 0 0 0 1 1 0 1 1 0 0 0 0 0 1 1 2 1 1 1 2 0 0 1 0 0 0 1 0 0 0 1 2 1 1 1 0 1 1 0 2 0 1 1 1 1 1 2 0 0 1 1 1 0 1 1 1 0 1 1 1 0 0 0 0 0 2 1 1 1 1 1 0 1 0 0 0 0 0 1 1 0 1 2 0 0 0 0 0 0 0 0
56 0 0 1 0 0 1 1 1 1 2 0 0 0 0 0 0 2 0 0 0 0 0 2 0 0 0 0 0 0 2 1 1 2 1 0 2 1 0 2 1 0 0 0 2 1 0 0 0 0 0 1 0 0 1 1 0 0 1 1 0 1 1 1 0 1 1 0 1 0 1 2 1 0 1 1 1 1 1 0 1 1 1 0 1 0 1 1 2 2 0 1 1 2 0 0 1 1 1 1 1 2 2 0 2 0 2 0 2 0 0 1 1 2 1 2 1 1 2 1 1 1 2 2 1 0 1 2 1 2 1 0 0 0 0 0 0 0 0 1 1 1 1 0 0 0 0 0 0 0 0 0 0 0 0 1 1 0 0 0 0 2 2 0 1 2 0 0 0 1 0 1 0 2 0 1 1 0 2 2 2 2 0 0 1 1 1 1 0 0 0 1 2 0 2 0 0 0 1 0 0 1 0 0 0 2 2 0 2 0 1 2 1 1 1 2 0 0 1 0 2 2 1 1 1 0 0 0 0 0 0 1 0 0 1 0 0 2 0 2 0 0 1 2 0 2 0 0 2 0 0 0 0 0 0 1 0 0 0 1 1 0 0 1 1 0 0 1 2 0 2 1 0 2 0 1 1 0 2 1 1 1 1 1 0 0 1 2 2 2 2 2 0 1 1 0 1 2 1 0 1 0 2 0 1 1 1 0 0 0 0 0 2 1 0 0 2 0 0 0 1 0 1 0 1 0 1 1 0 1 0 2 0 0 0 1 0 2 0 1 1 1 2 0 0 0 1 0 2 1 1 0 0 0 0 2 0 1 0 2 2 2 2 0 2 0 0 1 1 0 2 2 0 0 1 0 2 0 1 1 1 2 0 1 1 1 0 0 0 0 0 2 0 0 2 0 0 0 2 2 2 2 1 1 2 1 0 1 0 0 0 0 1 1 0 1 1 0 1 0 1 0 0 0 2 2 2 2 0 0 2 0 0 1 0 0 0 2 1 0 1 0 2 0 0 1 0 0 1 1 0 0 0 1 1 0 1 2 2 2 2 1 1 0 1 1 1 1 0 0 0 1 2 2 2 0 2 2 2 1 1 2 0 0 0 1 0 1 2 1 1 2 1 2 1 0 1 2 2 2 0 2 2 0 0 0 2 2 0 0 0 2 0 1 0 1 0 1 0 1 0 2 2 2 1 2 0 1 0 2 0 1 1 1 1 0 2 0 2 2 0 0 1 1 1 2 0 1 1 1 1 0 0 2 1 0 1 1 1 0 0 1 0 2 1 0 1 0 2 0 0 1 1 0 0 0 2 1 1 1 1 0 0 0 1 0 0 1 0 0 0 2 1 2 0 0 0 0 0 0 0 2 1 0 2 0 1 0 1 1 2 0 0 0 0 0 0 0 1 1 1 1 0 1 1 1 2 1 0 0 0 0 0 2 0 1 0 0 1 1 0 0 0 1 1 0 2 2 2 2 0 0 2 0 0 0 2 2 2 1 0 0 0 0 0 2 1 0 1 1 1 1 0 0 1 1 1 0 2 0 0 1 2 2 2 1 2 2 0 0 0 0 0 1 0 0 1 1 0 1 1 0 0 0 0 0 0 1 1 1 2 1 0 0 0 0 0 1 0 0 0 0 0 2 0 1 1 0 1 1 1 1 0 0 0 1 0 0 0 2 0 2 0 0 0 0 1 1 0 0 0 0 1 0 0 1 1 0 1 0 0 0 1 0 0 1 1 1 2 1 1 0 0 1 0 0 2 0 0 1 0 1 0 1 1 1 1 2 2 2 0 1 2 2 1 1 1 0 0 1 0 2 0 0 1 0 1 0 1 0 1 0 0 0 0 0 1 1 0 0 1 0 1 0 1 1 0 0 0 0 1 1 2 0 0 0 0 0 0 0 0 0 0 0 1 0 1 0 0 0 0 2 2 1 0 1 2 0 0 0 1 1 0 0 0 0 0 0 1 1 0 1 1 0 1 1 0 0 0 1 2 0 2 0 0 0 0 0 2 1 0 1 0 1 1 1 1 0 0 0 0 2 2 0 2 0 1 2 0 2 1 0 1 0 1 1 0 1 0 0 0 0 0 1 1 1 1 1 0 0 2 0 1 2 1 0 0 1 0 0 0 1 0 1 0 1 0 2 1 0 2 0 2 0 1 1 1 2 0 2 0 0 0 0 2 0 0 2 2 0 0 0 1 0 0 0 2 0 2 0 0 0 2 2 0 1 2 0 0 0 0 0 0 1 1 0 0 0 0 0 1 0
57 1 1 0 0 0 0 2 1 0 1 0 1 1 0 0 0 1 1 1 1 1 0 2 0 0 0 0 0 0 2 1 1 1 1 0 1 1 0 0 2 2 0 0 1 0 0 0 0 1 1 2 1 2 0 1 1 0 0 1 0 1 1 1 1 0 1 0 0 0 0 2 2 0 1 2 2 0 0 1 0 1 1 1 2 0 0 1 2 2 1 1 1 1 1 0 2 0 0 1 2 2 0 0 2 0 2 1 1 1 1 2 0 0 0 0 0 0 1 0 0 0 2 2 2 0 2 1 1 1 0 1 0 0 0 0 0 0 0 0 0 2 1 1 0 0 1 0 0 1 0 0 0 1 0 0 0 0 0 0 1 1 2 0 1 2 0 0 1 2 0 1 2 0 1 0 1 0 0 0 0 0 0 0 0 0 1 1 0 0 0 1 2 0 2 1 1 0 1 1 1 1 1 0 1 1 1 0 1 0 2 0 0 0 0 2 1 0 1 1 1 1 2 0 0 0 0 1 0 1 0 0 0 0 1 0 0 2 0 1 0 1 2 2 0 2 0 0 2 0 0 0 2 0 0 0 1 1 1 2 1 1 0 1 1 0 0 1 1 0 2 0 0 2 0 0 0 0 2 0 0 0 1 2 1 0 2 2 0 2 2 0 1 1 1 1 0 1 0 1 0 0 2 0 1 0 0 0 0 1 0 0 2 1 2 0 2 2 0 1 1 0 1 1 1 0 1 1 2 0 1 1 0 0 0 0 0 2 0 1 0 1 2 0 0 0 1 0 2 0 0 0 0 0 0 2 0 0 0 2 2 2 2 0 2 0 0 2 2 0 2 2 0 0 0 0 2 1 1 1 1 1 2 2 2 0 0 0 0 2 0 1 0 0 2 1 0 1 0 0 0 0 0 0 0 0 0 1 0 0 0 0 1 1 0 2 0 0 0 0 1 0 0 1 1 1 1 1 0 1 0 0 0 1 0 0 0 1 0 1 1 0 2 1 1 1 2 0 0 1 1 0 0 0 2 0 2 2 1 2 1 2 0 0 1 1 1 1 0 1 1 0 0 2 0 0 0 1 2 0 0 2 2 1 1 1 0 0 2 0 0 2 1 1 1 0 1 1 1 2 0 2 1 1 0 0 2 0 1 0 1 1 0 0 0 2 0 2 0 2 2 0 2 2 1 2 0 0 2 0 2 0 1 1 1 0 1 0 1 2 0 1 2 1 1 0 0 0 2 0 0 0 0 1 1 2 0 1 0 1 0 0 2 2 0 2 2 1 1 0 1 0 1 0 1 0 2 1 1 0 1 0 0 0 0 0 0 2 0 0 0 1 0 2 0 0 0 0 0 0 0 2 0 1 2 0 1 0 0 1 1 0 0 0 0 1 0 0 1 1 0 0 0 0 0 1 2 2 0 0 2 0 1 1 0 0 0 0 2 2 0 1 0 1 1 0 2 1 0 0 2 2 1 1 1 1 2 2 1 0 0 0 0 1 0 1 1 1 0 1 0 1 0 0 0 1 2 0 1 1 0 2 1 1 1 1 1 1 1 1 0 0 0 2 0 0 2 0 0 1 0 1 0 0 2 0 1 1 1 0 2 0 0 0 0 0 0 1 1 0 0 0 0 2 0 0 0 0 1 1 0 0 0 0 0 1 0 0 0 0 1 0 0 0 1 0 0 0 0 0 0 0 0 0 0 0 0 0 2 1 1 2 2 1 1 0 0 1 1 2 0 0 0 0 0 0 0 0 0 1 0 0 0 1 2 2 0 2 2 2 0 2 2 1 0 1 0 1 0 1 0 1 0 0 1 0 2 1 1 1 1 0 0 0 0 0 2 2 0 0 0 0 1 1 2 1 1 1 0 0 1 1 0 0 0 0 0 0 0 0 1 1 0 0 2 0 1 0 1 0 0 1 1 1 0 0 1 0 0 0 0 1 1 1 0 1 1 0 2 0 1 1 1 0 1 0 0 0 1 1 1 1 2 1 0 1 0 1 0 2 1 2 2 1 1 1 1 0 0 0 1 1 1 0 1 1 1 1 0 1 1 0 0 0 1 1 0 0 1 0 1 0 0 1 1 1 0 0 0 0 2 1 0 1 0 0 0 0 0 1 0 0 2 2 1 1 0 1 0 0 2 0 1 0 1 0 1 1 0 0 2 0 2 0 1 1 1 0 1 0 0 1 1 0 0 0 2 0 1 0 0 1 1 1 0 1 2 1 0 0 0 0 0 1 0 0 0 1 1 1 0 0
58 0 0 0 0 1 1 2 0 0 0 0 1 1 0 0 0 1 2 1 1 0 0 1 0 0 0 0 0 0 2 1 1 1 2 1 2 1 0 0 1 1 0 0 2 0 0 0 0 0 0 0 1 1 0 1 0 0 0 0 1 1 2 2 0 2 0 1 1 0 0 1 2 0 2 2 2 2 2 0 1 2 0 0 0 0 0 1 2 2 1 1 1 2 0 0 1 0 0 1 1 2 0 0 2 1 2 1 1 1 1 1 0 0 0 0 0 1 1 2 2 1 1 1 1 1 1 1 1 1 1 0 0 0 1 0 0 0 2 0 1 1 1 0 0 0 0 0 0 2 0 0 0 1 0 0 0 1 0 0 0 1 2 0 0 2 0 1 0 2 0 1 1 1 0 0 0 0 0 0 0 0 0 1 0 0 2 0 0 0 0 0 1 0 2 0 0 0 0 0 0 0 0 0 2 0 0 0 0 0 0 2 0 0 1 2 1 0 0 0 2 0 1 0 0 1 1 1 1 1 2 1 0 0 2 1 1 2 0 1 0 1 1 2 0 2 0 1 2 0 0 1 0 0 0 0 1 0 0 1 1 0 0 0 0 0 0 0 1 0 0 2 0 1 0 0 0 0 0 0 0 0 2 2 2 1 2 1 1 2 0 0 0 2 2 0 0 1 0 1 0 1 1 1 1 0 0 0 0 0 0 0 1 0 1 0 2 0 0 0 1 0 2 1 0 0 0 1 1 1 2 1 1 2 0 0 0 0 0 0 0 0 1 0 0 0 1 0 2 1 0 0 1 2 1 0 1 0 0 2 2 2 0 0 0 0 0 1 1 0 2 2 0 0 0 0 2 0 1 1 1 1 2 2 2 0 0 0 0 0 0 0 1 0 2 0 0 0 1 0 0 1 0 0 1 1 0 0 0 0 0 0 1 1 0 2 0 1 1 1 0 1 0 0 2 2 1 1 0 1 1 0 1 0 1 1 1 0 1 1 0 0 2 2 2 2 2 1 1 1 0 0 0 2 1 1 1 2 0 2 1 2 0 0 0 1 1 1 0 0 0 1 2 0 1 1 1 2 1 1 2 1 0 0 0 0 0 0 1 0 1 0 0 1 1 0 2 1 1 1 1 2 2 0 0 1 2 0 0 0 0 1 0 0 0 0 0 1 0 1 1 1 2 2 2 2 0 1 1 1 1 1 0 0 0 0 0 1 2 1 0 1 2 1 1 0 0 1 1 2 0 0 0 2 1 0 0 1 0 0 0 0 1 2 0 0 1 1 0 1 0 0 2 0 2 0 2 0 0 0 2 0 1 0 0 1 0 2 2 2 1 0 0 0 1 0 1 1 0 0 0 1 0 0 2 1 1 0 0 0 0 0 0 0 0 0 0 0 1 1 1 0 0 0 0 0 2 2 0 0 1 0 0 1 0 0 1 0 2 1 0 0 0 0 1 0 2 1 2 1 0 2 1 1 0 0 1 1 1 0 0 0 1 1 1 0 0 1 1 0 1 0 0 0 0 1 1 0 2 1 1 0 2 2 2 1 2 1 1 2 0 0 1 1 0 0 0 0 0 2 0 1 0 0 1 0 1 0 0 0 1 0 0 1 0 1 0 1 0 0 0 0 2 2 0 2 2 0 0 0 0 0 0 1 0 0 0 0 0 0 0 0 0 0 0 0 1 1 0 0 0 0 0 0 0 0 0 0 1 0 0 0 0 0 0 1 1 2 1 2 0 1 0 0 0 1 1 0 1 1 1 0 1 0 0 1 1 2 2 2 0 2 2 1 0 1 0 1 0 1 0 2 1 0 1 0 1 1 1 1 1 0 1 1 1 0 2 1 1 0 2 1 0 1 2 1 1 1 0 0 1 1 1 0 0 0 0 0 0 0 0 0 0 0 0 0 0 0 0 0 0 2 0 0 0 0 0 1 0 0 1 2 0 0 0 0 1 0 1 1 1 0 0 1 2 0 0 1 1 2 2 0 2 0 0 0 0 1 1 1 0 1 0 0 1 0 1 0 0 0 0 2 2 0 2 0 0 1 1 1 0 0 0 0 1 1 1 2 2 1 0 1 0 0 2 1 1 2 0 0 1 1 0 2 0 0 0 2 0 0 0 0 2 1 0 0 0 0 1 0 1 0 2 2 0 0 2 2 0 0 2 0 1 0 0 1 1 0 1 0 1 0 1 0 0 0 1 0 2 0 0 0 1 2 0 1 1 0 0 1 1 0 0 2 0 1 0 0 0 0 0 2
59 0 0 0 0 0 0 2 0 1 1 0 0 0 0 0 0 1 1 0 0 0 0 1 1 1 1 0 0 1 2 1 2 2 0 0 1 2 0 1 1 1 0 0 2 1 1 0 1 0 0 0 1 2 0 0 1 0 1 1 1 0 2 2 0 1 1 0 2 1 0 1 2 1 1 2 2 1 1 0 0 1 0 1 2 0 0 1 2 2 1 1 1 1 0 0 1 1 0 1 0 2 1 0 2 1 2 1 1 1 0 1 0 1 0 1 0 1 2 2 2 1 1 1 2 0 1 0 0 0 1 0 0 0 0 0 0 0 0 0 0 2 0 1 0 0 1 0 0 0 0 0 0 0 0 2 0 0 0 0 1 1 1 1 0 1 0 0 0 2 0 0 0 2 0 0 2 1 0 1 1 2 1 0 0 0 1 1 0 1 1 1 2 0 2 0 1 0 0 0 0 1 0 0 1 0 0 0 1 0 2 0 0 0 1 2 1 0 1 0 2 1 2 0 0 1 1 2 0 2 0 1 1 1 1 0 0 2 0 1 0 1 1 2 0 2 0 1 1 1 1 0 0 0 0 1 0 0 0 1 1 0 0 0 0 0 0 1 2 1 0 2 1 2 0 0 1 0 1 1 1 1 2 1 1 1 1 0 0 1 0 0 2 2 2 2 0 2 0 2 0 2 1 1 1 0 0 0 1 1 1 2 2 0 0 0 2 0 0 0 0 1 1 2 1 0 0 1 0 1 2 1 0 1 0 0 0 2 0 0 0 1 2 0 0 0 1 1 1 2 1 1 0 2 1 0 1 1 1 0 1 1 2 0 2 1 0 0 2 0 0 0 0 1 0 0 1 2 0 2 0 1 1 1 2 1 0 1 1 0 1 2 0 0 2 0 1 0 1 1 1 1 0 1 1 0 0 0 0 0 0 0 0 0 1 2 0 0 0 0 0 0 0 0 1 2 2 0 0 0 0 0 0 1 1 0 0 0 1 1 0 0 1 0 0 1 2 0 1 2 0 0 0 2 2 2 2 2 2 2 1 2 1 0 0 1 0 0 0 0 0 0 2 2 1 0 1 2 2 1 1 1 1 0 1 0 0 1 1 1 2 1 0 2 2 0 2 0 0 2 0 2 1 1 0 0 2 1 0 0 0 2 0 1 1 1 0 0 2 2 2 0 2 2 2 1 1 1 1 1 0 1 2 2 2 0 0 0 0 0 1 2 2 0 1 1 0 2 0 2 1 0 0 2 0 2 0 2 0 1 1 0 0 1 1 0 1 0 1 0 0 0 0 0 0 0 1 1 1 1 2 0 1 0 0 1 1 0 0 0 0 0 0 1 0 0 1 0 0 0 0 1 1 0 0 0 0 2 2 2 1 0 0 0 0 0 0 0 0 0 0 0 0 0 0 1 2 0 1 1 0 0 0 1 0 1 0 0 2 0 1 1 0 1 0 0 1 2 1 1 1 1 1 1 0 0 2 1 1 0 0 0 2 0 2 1 0 0 0 1 1 1 1 0 0 2 0 0 2 1 1 0 2 1 2 1 2 2 1 1 0 0 0 0 0 0 1 0 0 1 0 2 0 0 0 0 0 2 0 0 1 0 0 0 1 2 1 2 0 0 0 0 2 2 0 2 2 0 0 0 0 0 0 0 0 0 0 0 1 1 0 0 0 0 0 1 0 0 0 0 0 0 1 0 0 0 1 0 2 0 0 1 1 0 0 0 2 2 2 2 0 1 2 1 0 0 1 0 0 0 1 1 1 0 0 2 0 2 2 1 1 2 1 1 1 0 1 0 0 1 0 1 0 0 1 1 1 1 1 1 1 0 0 0 0 0 2 2 1 0 2 1 1 1 1 1 0 0 0 0 2 0 1 0 0 0 0 0 0 0 0 0 0 0 1 0 0 0 0 0 0 2 0 0 0 0 0 1 0 0 0 1 0 0 0 0 0 0 1 0 0 0 1 1 2 1 0 1 1 1 1 1 2 0 0 0 0 1 1 1 0 1 0 1 2 2 2 0 0 0 1 1 2 1 2 1 1 1 0 0 0 0 1 0 1 1 0 1 2 0 0 0 0 1 1 1 1 1 1 0 1 0 1 1 1 0 0 1 0 0 0 0 2 1 1 1 0 0 0 0 2 0 2 0 0 0 0 2 0 0 1 1 1 0 1 1 1 1 2 0 1 1 0 0 0 0 0 1 1 1 1 1 2 2 0 1 1 0 1 1 0 0 0 2 1 0 0 0 0 0 2 0
60 1 0 0 0 0 0 1 0 1 1 1 2 2 0 0 0 2 0 0 1 0 0 0 0 0 1 0 0 0 1 0 1 2 1 0 2 1 0 1 1 1 0 0 1 0 0 0 0 0 0 0 0 0 2 2 0 0 1 2 0 0 2 1 0 1 0 0 0 0 0 1 2 0 1 2 2 0 0 1 0 2 0 0 0 0 0 0 1 2 0 0 0 1 0 0 0 2 2 2 0 2 0 0 2 0 2 2 0 2 0 1 0 2 0 2 0 0 1 1 1 0 0 0 0 1 0 0 0 1 1 1 1 1 1 0 1 1 0 0 2 0 0 0 0 0 0 0 0 1 0 0 0 1 1 0 0 0 0 1 1 0 2 0 0 2 0 0 2 2 0 2 1 1 0 0 2 0 0 0 0 1 1 0 0 0 1 2 0 2 2 2 2 1 2 1 2 0 0 0 0 0 0 0 2 1 1 1 1 0 1 1 1 0 2 2 1 0 1 1 1 0 2 0 0 0 0 2 1 2 1 0 1 1 0 1 0 2 1 1 1 1 1 1 0 1 0 0 1 1 1 0 0 0 0 0 1 1 0 0 0 0 0 0 1 0 0 0 1 0 1 2 0 2 0 0 0 1 1 1 1 0 1 1 2 1 1 2 1 2 1 1 0 1 1 0 1 2 0 1 0 0 1 1 0 0 0 1 2 2 0 2 1 1 2 0 1 2 1 0 1 1 0 0 0 0 1 2 0 1 0 2 0 2 0 0 0 2 0 0 0 0 1 0 0 0 0 0 2 2 1 0 0 2 2 0 0 1 0 0 0 0 1 0 1 0 0 0 1 0 1 1 1 1 1 1 2 1 0 2 2 0 0 0 0 0 0 1 1 0 1 1 0 0 1 1 0 0 0 0 0 0 1 1 1 1 0 0 0 0 0 0 1 1 1 2 0 0 1 0 1 0 2 0 0 1 1 1 0 0 1 0 1 1 1 1 0 0 1 1 1 0 1 2 1 2 1 0 0 0 0 0 0 1 2 1 2 2 0 2 2 2 1 0 1 1 1 1 0 1 0 0 1 1 1 0 1 2 1 1 2 1 0 0 0 1 0 1 2 0 0 2 1 1 0 0 0 1 1 2 0 2 2 0 0 0 0 0 0 0 0 2 0 0 0 1 1 0 0 1 1 0 2 2 0 2 0 2 0 2 0 2 1 1 1 0 2 0 1 1 0 1 1 1 1 1 0 1 1 1 1 0 0 1 1 1 0 1 0 1 1 0 0 1 1 0 1 1 0 1 0 1 0 0 0 0 1 1 1 1 2 0 1 0 0 1 0 0 0 0 2 0 0 2 0 2 0 1 0 0 1 0 0 0 1 2 1 1 1 1 0 0 0 2 0 1 1 0 0 0 1 0 0 0 0 2 2 2 0 0 0 0 0 1 0 1 0 0 2 2 0 0 0 2 0 0 1 1 1 0 1 2 0 1 0 0 2 2 2 0 0 0 1 0 0 2 1 1 1 0 2 0 1 0 0 2 0 0 1 1 0 1 1 1 1 1 0 1 1 1 0 0 2 0 2 1 2 0 0 2 1 1 0 0 1 0 1 1 1 0 1 0 0 1 0 0 0 2 1 0 0 0 0 2 0 0 0 0 0 0 0 0 0 0 0 1 0 0 0 0 0 0 0 0 0 0 0 0 0 0 0 0 1 0 0 0 1 0 1 0 0 1 2 2 0 0 0 1 1 1 1 0 0 0 0 1 2 0 1 1 1 1 1 0 0 1 1 2 2 2 0 2 2 1 1 0 0 1 0 1 0 1 0 0 0 0 0 0 0 2 2 0 1 1 1 0 1 1 0 0 1 0 2 0 0 1 0 0 1 0 2 1 1 0 0 1 1 0 1 0 0 0 1 0 1 1 1 0 0 1 0 1 1 0 0 0 1 0 1 1 0 1 0 0 0 1 2 0 2 0 1 0 1 1 2 0 1 0 0 0 1 1 0 0 0 0 0 1 0 2 1 2 1 1 2 2 2 0 0 1 1 0 1 0 1 1 1 1 0 0 0 0 0 0 0 2 0 2 2 0 0 0 0 1 0 1 2 1 0 1 1 0 1 1 1 0 1 0 0 0 0 0 1 0 1 1 0 1 0 0 2 0 2 1 1 0 1 0 0 1 1 0 1 0 1 0 0 1 1 0 0 0 0 0 0 2 0 0 1 0 0 1 0 1 0 0 2 0 0 0 0 0 0 1 0 0 0 0 0 0 1 2
61 1 0 0 1 0 0 2 0 1 1 0 0 0 0 0 0 0 1 1 1 1 0 2 0 0 0 0 0 0 1 0 0 0 2 0 2 2 0 1 2 1 1 0 1 2 1 0 0 0 0 0 2 2 0 2 0 0 2 0 1 0 2 2 1 1 1 0 1 1 0 1 2 0 1 2 2 1 1 0 0 2 0 1 1 1 1 1 1 1 0 0 0 2 0 0 1 1 0 0 0 2 1 0 2 0 2 1 0 2 0 0 0 1 0 1 0 0 0 2 2 0 1 1 1 1 0 2 0 2 1 0 0 0 0 0 0 0 2 0 0 2 1 0 0 0 0 0 0 0 0 0 0 0 1 1 0 1 0 0 1 1 1 2 1 1 0 1 0 2 0 0 1 1 0 0 2 0 0 0 0 0 0 2 0 0 2 1 0 0 0 1 0 0 0 0 0 0 0 1 0 0 0 0 1 1 1 0 1 0 1 2 1 0 1 1 0 0 2 1 1 0 2 0 0 2 1 1 1 1 0 0 0 0 0 0 1 2 0 1 0 0 2 1 1 2 1 0 2 0 0 1 0 0 0 0 1 0 0 0 0 0 0 1 1 0 0 1 2 2 0 2 0 2 0 1 2 0 0 0 0 1 1 1 2 1 2 1 1 2 1 2 0 2 2 0 0 1 0 0 0 0 2 0 0 0 2 1 1 1 0 1 2 1 2 0 2 0 0 0 0 1 1 1 1 0 0 2 1 1 2 0 0 2 0 0 0 2 0 1 0 1 2 0 1 0 0 0 2 0 0 0 0 1 0 1 1 0 1 1 2 2 2 0 2 0 0 1 2 0 2 2 0 0 0 0 1 0 0 2 1 2 0 1 2 0 0 0 0 0 0 0 1 0 2 0 1 0 1 1 1 1 2 0 1 1 1 0 0 0 0 0 1 1 1 2 0 0 0 0 1 2 0 1 0 0 0 1 0 0 1 0 0 2 0 1 0 1 0 1 0 0 0 0 0 1 1 0 0 2 0 0 0 2 0 0 0 2 0 1 0 1 2 0 2 2 2 1 0 0 0 0 0 2 1 1 1 2 2 1 1 1 1 1 0 1 0 1 2 0 0 2 2 2 0 0 1 0 0 2 0 2 1 0 0 1 2 0 1 0 1 2 0 0 0 1 1 0 2 2 2 0 1 1 0 1 1 1 0 2 0 2 1 1 1 0 1 0 2 1 0 1 2 1 2 2 0 1 1 1 0 0 0 0 2 2 0 0 0 0 0 0 2 2 0 2 2 0 2 0 0 2 1 0 0 0 1 2 2 2 2 0 1 0 0 1 0 0 0 0 0 1 0 0 2 0 1 0 0 0 0 2 0 0 1 0 1 2 2 2 1 0 0 0 0 0 0 0 0 0 0 0 0 0 0 1 2 0 0 0 0 0 0 1 0 0 0 1 1 0 0 1 0 1 0 0 2 2 0 0 2 1 1 1 0 0 2 2 2 0 0 0 2 0 2 1 0 0 1 0 1 0 0 0 1 1 1 0 1 1 0 1 2 1 1 1 1 2 0 0 0 0 0 1 0 0 1 0 0 1 1 1 0 0 0 0 0 2 0 0 1 0 0 1 0 1 1 2 0 0 0 0 0 2 0 0 0 1 0 0 0 0 0 0 0 0 2 0 0 1 0 1 1 1 0 0 0 0 0 0 0 0 1 0 0 0 1 0 1 0 0 0 2 1 0 0 0 2 0 2 0 0 0 1 0 0 0 0 1 1 0 1 1 0 0 2 0 1 0 2 0 1 2 2 2 0 1 1 0 2 0 2 0 0 1 0 1 0 0 2 2 0 0 0 0 0 2 2 1 0 2 1 0 0 1 0 0 1 0 0 2 1 0 0 0 2 0 0 1 0 1 1 0 0 1 0 0 0 0 1 0 1 2 0 1 1 2 0 0 0 1 1 0 0 0 1 2 0 0 1 0 1 1 1 2 1 0 2 2 2 2 0 2 0 0 0 0 1 1 0 0 2 0 1 1 0 0 0 0 0 0 1 1 1 2 0 1 1 0 0 0 0 0 0 1 0 1 1 1 0 0 0 0 2 1 1 2 1 1 1 2 0 0 2 0 0 0 2 0 0 0 1 1 1 1 1 0 0 0 0 2 0 2 1 1 1 1 2 0 0 0 2 0 0 2 0 0 0 2 0 0 0 1 0 0 1 0 0 2 0 0 0 0 2 1 1 0 0 0 1 1 0 0 2 0 0 0 0 0 0 0 0
62 1 0 0 0 0 0 1 1 1 2 1 1 1 0 0 0 1 0 1 1 1 0 2 0 0 0 0 0 1 2 1 1 1 1 1 2 1 0 0 2 2 0 0 0 0 0 0 0 0 0 0 1 1 1 1 1 1 1 0 1 0 2 2 0 1 1 0 2 0 0 1 2 0 1 2 2 1 1 0 0 1 0 1 2 0 0 0 2 2 0 0 0 1 0 0 0 1 1 1 0 2 0 0 2 1 2 2 1 2 1 1 0 0 0 0 1 0 0 2 2 0 0 0 1 1 1 0 0 0 1 0 0 2 2 2 0 0 0 0 0 2 1 0 0 0 0 0 0 0 0 0 0 1 0 0 0 1 0 0 0 1 2 0 1 1 1 0 0 0 2 0 0 2 0 1 1 0 0 1 1 1 0 1 0 0 2 1 0 0 0 1 2 1 2 0 2 0 0 0 0 1 0 2 1 0 0 1 0 0 2 1 0 1 1 2 0 0 1 1 1 0 2 0 0 2 1 1 1 0 1 0 0 0 2 0 0 2 0 1 1 1 0 0 0 0 0 0 1 1 1 0 0 0 0 0 2 0 0 0 0 0 0 1 1 0 0 2 1 1 1 0 0 2 0 0 0 0 2 1 1 1 1 1 2 1 1 1 1 2 1 2 0 2 2 0 1 1 0 1 0 1 1 1 1 0 0 1 0 2 0 2 2 0 2 0 1 0 0 0 0 1 2 2 0 0 1 2 1 0 2 0 1 1 0 0 0 2 1 1 0 2 2 0 0 0 2 1 2 0 0 0 0 2 1 0 1 0 1 1 1 1 2 0 2 0 0 1 1 0 2 2 1 1 0 1 2 0 0 2 2 0 2 2 0 0 0 0 0 1 1 0 1 0 1 1 0 1 0 0 0 0 1 0 1 1 0 1 0 0 0 0 0 0 0 0 2 1 0 1 0 1 1 0 0 0 0 0 0 0 0 0 0 1 1 0 0 0 0 0 2 0 2 0 0 0 1 0 0 1 0 0 0 2 1 1 1 0 0 0 0 0 0 0 1 1 1 1 0 0 0 0 2 1 1 0 1 2 2 2 2 2 1 0 1 0 0 1 2 0 0 2 0 2 0 0 1 0 0 2 0 2 0 2 0 0 2 0 0 0 0 2 1 0 0 0 0 0 0 2 2 0 1 1 0 1 1 0 1 2 1 1 2 1 2 0 0 0 1 0 2 2 1 1 1 1 0 1 1 2 0 0 0 2 0 0 1 1 0 0 0 0 1 2 1 1 1 0 1 0 0 1 0 0 0 0 2 1 1 0 2 0 1 0 0 1 0 0 0 0 0 1 0 0 1 1 1 0 0 0 0 2 0 0 2 0 0 0 1 1 0 0 0 1 0 0 1 0 1 1 1 0 0 0 0 1 2 0 0 0 0 0 0 0 0 1 0 2 2 2 2 2 0 1 0 0 1 1 1 1 0 1 1 1 0 0 2 2 2 0 0 0 2 0 0 2 0 0 1 0 0 0 0 0 0 0 2 1 2 0 0 0 1 0 1 0 1 2 1 0 1 1 0 0 0 0 1 0 0 1 0 1 0 1 2 1 1 2 1 0 0 0 0 0 0 1 0 0 0 0 0 0 0 2 0 0 0 0 0 0 0 0 0 0 0 0 0 0 1 1 0 0 0 0 0 1 0 0 0 0 0 0 1 0 0 0 0 0 2 1 1 1 2 0 0 0 1 1 1 2 0 1 0 0 1 0 1 0 1 2 0 0 1 0 0 0 1 1 0 2 0 1 2 1 0 1 0 2 0 2 0 2 0 0 0 1 1 0 1 0 1 0 1 0 1 0 1 1 1 0 2 1 0 0 2 1 1 2 0 0 0 2 0 0 0 0 0 0 1 0 1 1 0 0 0 0 0 0 0 0 1 1 1 0 0 0 0 0 0 0 0 0 0 0 0 1 1 0 1 1 0 0 1 0 1 0 0 1 2 2 2 0 2 0 0 0 0 1 0 2 0 1 1 1 0 0 0 0 0 0 0 2 2 2 2 1 0 1 0 2 1 0 1 0 1 1 0 1 2 2 0 2 0 2 0 0 0 2 0 1 1 0 0 2 0 0 0 1 0 0 0 0 0 2 1 2 0 1 1 1 2 0 2 1 0 0 1 2 0 0 0 0 0 0 2 0 0 0 0 0 0 0 0 0 0 1 1 0 0 1 0 2 2 2 0 0 2 0 1 1 1 1 0 2 0 1 0 0 0 0 0 1
63 0 0 0 1 0 0 0 0 0 0 1 1 1 0 0 0 0 0 1 1 1 0 2 0 0 1 0 0 0 1 1 2 2 1 0 1 1 0 0 2 2 0 0 1 0 0 0 0 1 1 1 0 0 1 1 1 0 1 2 0 0 2 2 1 1 1 0 2 1 0 2 2 1 2 2 2 1 1 0 0 1 0 2 2 0 0 0 1 2 0 0 1 2 1 0 1 2 1 2 1 2 0 0 2 1 2 2 0 1 1 2 0 1 0 1 0 1 2 2 2 1 2 2 2 0 2 1 1 1 1 0 0 0 0 0 0 0 1 0 0 2 0 0 0 0 0 0 0 1 0 0 0 0 0 0 0 2 1 1 0 0 0 1 0 0 0 1 0 2 0 1 1 1 0 0 2 1 0 0 0 0 0 1 0 0 2 0 0 0 0 0 2 0 2 0 1 0 0 0 0 0 0 1 1 0 1 0 1 0 2 0 0 1 1 2 0 0 2 1 1 0 1 0 0 1 1 2 1 2 0 0 0 0 0 0 1 2 0 2 0 0 1 2 0 2 0 0 2 0 0 1 1 0 0 0 0 1 1 1 0 1 0 2 1 0 1 0 1 1 0 2 0 1 0 1 0 0 2 0 0 1 2 2 2 0 1 2 2 2 2 1 0 2 2 1 1 2 0 1 0 0 2 0 0 0 0 0 0 1 1 2 2 0 1 0 2 0 0 0 0 0 2 1 0 0 1 2 0 1 2 0 0 0 0 0 0 2 0 0 0 2 1 0 0 0 1 0 2 0 0 0 0 2 1 0 1 1 0 1 1 2 2 0 2 0 0 0 2 0 0 0 0 0 1 0 2 0 0 2 2 0 0 0 0 0 0 1 1 0 0 1 1 1 2 0 2 1 1 0 0 1 0 1 1 0 0 1 0 0 0 0 0 0 1 1 1 0 0 0 0 2 0 1 1 1 0 0 1 0 0 0 0 2 0 1 1 0 1 0 1 0 1 0 0 2 2 0 0 0 0 0 0 1 1 0 1 2 1 1 0 1 1 0 0 1 0 1 0 0 0 1 1 1 0 1 0 2 2 2 2 1 1 0 1 1 0 1 2 1 1 2 1 1 0 0 1 0 0 2 0 2 1 1 1 2 1 0 1 0 1 0 0 0 2 0 0 1 0 1 1 0 1 1 0 1 1 1 0 2 0 1 1 1 1 0 0 1 1 2 0 0 1 0 1 1 0 2 0 2 1 0 0 2 0 1 0 1 0 0 0 0 0 2 0 1 1 1 1 0 1 1 0 0 0 0 2 2 2 0 2 0 1 0 1 1 0 1 0 0 0 0 1 0 1 0 2 0 0 0 0 2 0 0 1 0 1 0 1 0 0 0 0 0 0 0 0 0 1 1 0 0 0 0 0 2 2 1 0 0 0 1 1 2 0 0 1 1 2 1 1 1 0 0 2 0 2 1 1 1 0 2 0 2 1 1 2 2 2 0 0 0 2 0 1 2 0 0 1 1 1 1 0 0 2 2 0 1 2 0 0 0 2 2 1 2 1 0 2 2 0 0 2 0 2 1 2 0 0 0 0 0 0 0 1 0 1 1 0 0 0 0 0 0 0 0 0 1 0 0 0 0 1 2 0 1 1 0 1 1 1 1 0 0 0 0 0 0 0 2 0 1 0 0 0 0 0 0 0 0 0 0 0 0 0 0 1 0 2 0 0 1 1 0 0 0 1 2 1 2 0 1 1 0 0 0 1 0 0 1 0 1 1 1 1 1 1 2 1 1 1 1 2 1 1 0 1 1 0 1 0 2 0 1 1 0 1 0 0 0 1 1 0 0 0 0 0 2 1 0 2 1 1 0 2 1 0 2 0 0 0 2 1 0 0 0 0 0 0 0 0 0 1 0 2 2 2 0 0 0 0 2 0 0 0 0 0 0 0 0 0 0 1 0 1 0 0 0 1 1 1 0 2 0 1 0 0 1 0 1 2 0 2 0 0 0 0 1 0 2 0 2 0 0 2 0 1 0 0 0 0 2 2 0 2 0 1 0 0 1 1 0 0 0 1 1 0 0 2 0 1 0 0 1 1 1 2 1 0 0 2 2 0 0 0 0 0 0 0 0 0 0 1 1 0 1 1 0 1 1 2 0 1 0 1 0 1 2 0 0 2 0 0 1 1 1 1 1 2 0 1 1 0 0 0 1 1 1 1 1 1 1 2 2 0 0 2 0 0 1 1 0 0 1 0 1 0 0 1 0 0 0
64 0 0 0 0 0 0 1 0 1 1 0 1 1 0 0 0 2 0 0 0 0 0 2 0 0 0 0 2 2 1 2 0 1 1 1 2 1 0 2 0 0 1 1 2 0 2 0 0 0 0 0 0 0 0 2 0 0 2 0 1 0 0 0 0 0 2 0 1 0 0 2 2 1 2 2 2 2 2 0 0 2 0 1 1 0 1 0 2 2 0 0 1 2 1 0 1 2 2 2 0 2 0 0 2 1 2 0 2 0 0 1 0 1 0 1 0 0 2 0 0 0 1 1 1 1 1 0 0 1 0 0 0 0 1 0 1 0 0 0 0 2 0 0 0 0 0 0 0 0 0 0 0 0 1 0 0 0 0 0 0 0 0 2 0 0 0 0 1 2 0 1 0 2 0 0 2 0 1 1 1 1 0 0 0 0 0 0 0 0 0 0 2 1 2 1 2 0 0 0 0 0 0 0 2 1 1 0 1 0 0 2 1 0 2 2 0 0 2 1 1 1 2 0 0 0 0 1 1 0 1 1 0 0 0 0 0 2 0 2 0 0 2 2 0 2 0 0 1 1 1 0 2 0 0 0 1 1 1 1 0 1 0 1 1 0 0 0 1 0 2 1 0 2 0 0 0 0 0 0 0 2 1 2 1 0 1 1 0 2 2 1 1 2 2 1 0 2 0 2 0 0 2 0 1 0 0 0 2 2 0 2 1 0 1 0 1 0 1 0 1 1 1 1 0 0 0 0 1 0 2 2 0 1 0 0 0 2 0 0 0 1 2 0 1 0 1 0 1 1 0 0 0 2 2 0 0 0 0 2 2 2 1 0 1 1 0 1 1 0 1 1 0 0 1 1 2 1 0 2 0 1 1 0 2 1 0 0 0 0 0 0 0 0 1 1 1 1 2 2 1 2 1 1 1 0 1 0 0 0 0 0 1 1 1 2 0 0 0 0 0 1 0 1 0 0 0 0 2 1 1 2 0 1 0 0 0 1 1 0 0 0 2 0 0 1 1 0 1 1 0 0 0 2 2 2 2 2 2 0 0 0 0 0 0 0 0 1 0 1 1 1 2 0 0 0 0 2 2 0 0 2 2 1 1 0 1 1 2 0 0 2 1 1 0 0 1 2 1 1 1 2 0 2 0 0 1 0 0 0 0 1 0 1 0 2 0 0 0 1 1 1 2 1 0 1 1 0 0 2 1 0 1 0 1 0 0 0 0 1 0 1 1 1 1 2 0 1 1 2 1 0 0 1 1 2 0 1 0 0 0 0 0 2 0 0 0 0 1 0 0 1 0 0 0 0 1 2 2 1 2 0 0 0 0 0 0 1 1 1 0 0 1 0 1 0 1 1 0 0 1 0 1 0 0 0 0 0 2 2 2 0 0 2 2 2 2 0 0 0 0 0 0 0 0 1 1 1 0 0 0 0 0 2 0 1 1 0 2 1 0 0 0 1 1 0 1 1 2 1 0 2 1 1 0 0 1 2 2 0 0 0 1 1 1 1 0 1 0 1 1 1 0 0 0 2 0 1 2 0 0 0 2 1 2 1 1 0 2 2 1 1 0 0 1 0 1 1 0 1 1 0 0 0 0 0 1 1 1 0 0 0 0 1 0 1 0 1 0 0 0 0 1 2 0 1 2 0 1 1 1 1 0 0 0 0 1 0 0 0 0 0 0 0 0 1 0 1 0 0 0 0 1 0 0 0 0 0 2 2 1 2 1 1 0 1 1 2 2 2 0 0 0 0 1 1 2 0 2 2 1 0 1 1 1 1 0 2 1 2 0 1 2 2 2 0 1 1 0 2 0 1 0 0 0 0 2 1 1 1 1 0 1 0 2 1 1 1 2 0 1 2 1 0 2 0 0 1 0 0 1 1 0 0 0 1 0 0 0 1 0 1 0 0 1 1 1 0 0 0 1 0 0 0 0 0 0 0 0 0 0 1 0 0 0 1 1 1 2 0 0 0 1 0 1 0 0 2 2 2 2 0 1 0 0 0 1 1 0 2 0 2 2 1 2 2 2 0 0 0 0 1 1 1 1 2 0 1 1 2 1 0 1 0 2 0 0 1 1 1 0 1 0 1 1 1 2 2 0 0 0 0 1 2 1 0 0 0 0 1 1 0 1 1 0 1 0 1 0 0 2 0 2 2 1 0 2 2 0 0 0 0 0 0 0 0 0 0 1 0 0 0 0 0 0 1 1 0 2 0 0 0 1 2 0 2 2 0 1 0 0 0 0 1 0 0 0 0 0 0 1 1
65 0 0 0 0 0 0 1 0 1 1 0 0 0 0 0 0 1 1 0 0 0 0 1 0 0 0 0 1 1 2 0 1 1 1 0 1 1 0 0 1 1 0 0 2 0 0 0 0 2 2 2 1 1 1 1 0 1 0 0 0 1 2 2 0 2 0 1 1 0 0 0 2 0 2 2 2 0 0 1 0 2 0 1 1 0 0 0 1 2 0 0 1 1 0 0 1 0 0 2 2 1 0 0 2 0 2 2 0 2 1 1 0 1 0 1 0 0 2 0 0 0 1 1 0 0 1 1 0 2 1 0 0 0 1 0 1 0 0 1 0 2 0 0 0 0 0 0 0 0 0 0 0 0 1 0 0 0 0 0 0 1 2 0 1 2 0 0 2 2 0 2 0 2 1 0 2 0 0 0 0 0 0 1 0 0 1 2 0 2 2 2 2 2 2 0 0 0 0 0 0 0 0 0 1 1 1 0 1 0 0 2 1 0 2 2 1 0 1 0 2 1 1 0 1 1 1 1 0 0 0 0 0 0 2 0 0 2 0 2 0 0 1 2 0 2 0 0 1 1 1 0 2 0 0 0 1 1 1 1 0 1 0 0 0 0 0 0 2 0 0 2 1 2 0 0 0 0 2 0 0 0 2 1 1 0 2 2 1 2 1 1 0 2 1 0 0 0 0 1 0 0 1 1 0 0 1 0 0 0 0 0 1 0 0 0 2 0 0 0 0 0 1 1 0 0 1 0 1 0 1 1 0 2 0 0 0 2 0 0 0 0 1 0 0 0 2 0 2 1 0 0 1 2 1 0 1 1 1 0 1 1 2 0 2 1 0 1 2 0 1 1 0 0 0 0 2 1 0 2 1 1 0 1 1 0 0 1 1 0 0 2 0 0 2 1 1 0 1 1 1 1 0 1 1 0 0 1 0 0 0 0 0 0 2 2 0 0 0 0 0 0 1 0 0 2 0 1 0 0 1 0 0 1 2 1 0 0 1 1 1 0 2 1 1 2 2 0 0 0 1 0 0 2 1 0 1 1 1 1 0 2 1 0 1 1 1 1 0 0 0 0 2 0 0 1 0 2 2 0 0 2 1 0 1 1 0 1 2 0 0 2 0 1 0 0 2 1 1 1 1 2 0 2 0 0 0 0 0 0 0 2 0 0 0 0 0 0 1 2 2 0 2 2 1 2 0 1 1 1 1 1 2 1 2 0 1 0 2 1 0 1 2 2 2 1 0 1 1 1 1 0 0 1 1 1 0 2 1 0 0 1 0 1 1 0 1 1 1 0 1 0 1 0 1 0 1 2 2 0 2 0 0 0 0 0 0 1 0 0 0 1 1 1 0 0 0 1 0 0 1 1 0 0 2 0 1 1 1 1 1 0 0 1 1 1 1 0 0 0 1 0 0 1 1 0 2 2 0 0 1 1 0 2 0 1 0 0 2 2 0 0 0 1 1 0 2 2 0 0 2 1 2 0 0 0 2 2 2 1 1 0 1 0 0 2 0 1 1 1 1 1 1 0 0 2 0 1 2 0 0 0 2 2 2 1 2 1 2 1 0 0 0 0 0 0 0 1 0 1 1 0 0 0 0 0 1 2 0 0 0 0 1 0 1 1 0 0 2 0 0 0 0 1 1 0 1 1 1 1 0 0 0 0 0 1 2 0 1 1 0 0 0 0 0 0 0 1 0 1 0 1 1 0 0 0 0 0 1 0 0 0 1 0 0 1 1 1 1 1 0 0 2 0 2 1 0 0 0 1 0 1 1 0 0 1 1 1 1 2 0 2 2 2 1 1 0 0 0 1 0 2 0 0 0 0 1 0 0 1 2 1 2 0 1 0 0 2 2 0 2 2 1 0 2 0 0 2 0 0 0 2 1 0 0 0 0 0 1 0 2 2 0 0 1 1 1 0 2 0 0 0 1 1 0 0 1 0 1 0 0 1 0 0 0 0 0 0 1 1 1 0 2 0 2 1 0 1 2 1 1 0 0 0 0 0 2 1 1 1 0 0 0 0 2 0 1 0 0 0 0 0 1 0 2 1 0 1 0 1 1 0 1 1 2 0 0 2 2 0 0 0 1 1 1 1 1 2 1 1 2 1 1 1 2 0 1 1 0 0 0 1 1 1 1 1 0 0 1 0 2 0 1 1 2 1 2 0 0 0 1 1 2 0 1 1 1 0 2 1 0 1 0 0 0 0 2 0 2 0 0 0 0 0 0 0 0 1 0 0 0 0 0 2 0 1 0 0 0 0 0 1
66 1 0 0 1 0 0 2 0 0 0 0 0 0 0 0 0 1 0 0 0 0 2 0 0 0 0 2 1 1 2 1 0 1 0 0 2 2 0 1 1 1 0 0 1 0 0 0 0 0 0 0 0 0 2 1 1 0 0 1 0 2 2 2 0 0 2 0 1 0 0 1 2 0 1 2 2 1 1 0 2 2 0 1 1 0 0 0 2 2 0 0 0 2 0 0 1 0 0 2 2 1 0 0 2 1 2 0 2 0 0 2 0 0 0 0 0 0 1 1 1 0 1 1 1 1 1 0 0 0 1 0 0 0 0 0 1 0 0 0 1 1 0 0 0 0 0 0 1 1 0 2 2 0 1 0 0 0 0 0 1 1 2 0 2 2 0 1 0 2 0 0 0 2 0 1 1 1 0 0 0 0 1 1 0 0 2 0 0 0 0 0 2 0 2 0 2 0 0 1 1 1 0 1 2 0 0 0 1 0 1 2 0 0 2 2 2 1 0 0 2 0 1 0 0 0 0 0 0 1 1 0 0 0 1 0 0 2 0 1 0 0 2 2 0 2 0 0 2 0 0 1 1 0 1 0 1 0 0 0 0 0 0 1 1 0 0 0 1 1 0 1 0 2 0 0 2 2 2 1 1 2 1 1 2 1 1 1 0 2 2 1 0 2 2 0 2 0 0 0 0 0 2 0 0 1 1 1 2 2 0 2 1 0 2 1 2 1 1 0 0 1 2 1 0 0 0 1 1 0 2 2 1 2 1 0 1 0 0 0 1 1 2 0 0 0 1 1 2 0 0 0 0 1 1 1 0 1 0 2 2 2 0 1 0 2 0 1 2 0 1 1 0 0 0 0 2 1 0 2 0 1 0 0 1 0 0 0 0 0 0 0 0 0 2 1 0 1 1 0 0 1 1 0 0 0 1 1 0 0 0 0 1 1 1 2 0 0 0 0 0 2 1 0 1 2 1 1 0 0 0 0 0 1 1 0 0 1 1 0 2 0 2 0 0 1 1 0 1 0 0 0 0 2 2 2 2 1 0 1 1 1 0 1 0 1 1 1 0 0 0 1 2 0 0 0 0 1 1 0 2 2 1 0 1 0 0 0 0 0 2 0 1 1 0 0 0 1 1 2 0 2 1 0 0 1 2 0 0 0 0 2 0 0 0 2 0 0 0 0 1 2 2 2 1 2 0 2 0 2 0 2 2 1 1 0 1 1 1 2 0 1 1 0 0 2 0 0 2 0 0 0 0 2 0 0 0 0 0 1 0 0 1 1 0 1 1 0 1 0 0 1 0 0 0 0 2 2 2 1 2 0 0 0 0 0 0 0 0 0 0 0 2 0 0 0 1 0 0 0 0 2 0 0 1 1 2 0 1 1 0 0 0 1 0 1 0 0 1 1 1 0 0 1 1 0 1 1 0 0 0 0 1 2 0 1 0 1 2 1 0 1 0 2 0 0 1 1 1 1 2 1 0 1 0 0 2 1 1 0 0 0 1 0 1 2 1 1 1 0 0 1 0 0 0 1 1 0 1 1 2 1 2 2 2 1 1 1 1 0 0 0 1 0 0 0 0 0 0 2 1 1 0 0 1 0 1 2 1 0 0 0 0 1 0 0 0 0 0 1 0 1 0 2 0 0 0 0 1 0 0 0 0 0 0 0 1 0 0 0 0 0 0 0 0 0 0 1 0 0 0 0 0 0 0 1 0 0 2 0 0 2 1 0 0 1 1 0 0 2 0 0 0 1 2 0 1 0 1 1 0 1 1 0 0 1 1 2 2 1 1 2 2 2 2 0 1 1 0 2 0 1 0 0 2 0 0 0 0 2 2 0 2 2 2 0 2 1 1 1 1 2 1 0 2 0 0 1 0 0 0 2 0 0 0 0 0 0 0 0 0 0 0 0 0 0 0 0 0 0 0 2 1 0 1 0 1 0 0 0 0 1 0 0 0 0 0 0 1 1 1 1 0 0 0 0 0 1 1 1 1 1 2 0 0 0 0 0 0 2 0 2 1 1 2 1 2 0 0 0 0 1 2 0 2 0 2 2 0 0 0 0 0 0 0 2 0 0 1 1 0 1 0 1 0 0 1 1 1 1 1 0 0 0 0 0 0 2 0 1 0 1 2 1 1 1 0 0 1 1 2 0 1 0 1 0 1 2 0 0 0 0 1 0 2 0 0 0 1 0 1 0 1 0 0 1 0 2 1 0 0 1 1 2 0 0 0 0 0 0 0 0 0 2 1 0 0 0 0 0 0 0
67 1 0 1 1 0 0 0 0 0 0 2 2 2 0 0 0 0 1 2 1 1 0 2 0 0 0 0 1 1 2 1 1 1 1 1 1 1 0 2 0 0 0 0 2 1 0 0 0 0 0 0 0 1 1 2 0 0 2 0 1 0 0 0 0 0 2 0 0 0 0 1 2 0 0 2 2 2 2 0 0 1 0 1 1 0 0 1 1 2 0 1 2 1 0 0 0 2 0 1 1 2 1 0 2 0 2 2 0 2 1 1 0 0 0 0 0 0 1 0 0 0 0 0 0 1 0 1 1 2 0 0 0 1 0 0 0 1 0 2 1 1 1 0 0 0 0 0 0 1 0 0 1 1 0 0 0 0 0 0 1 1 2 0 1 2 1 0 1 1 1 0 1 1 1 0 2 2 0 0 0 0 0 0 0 0 1 2 0 1 1 2 0 0 1 0 0 0 1 0 0 1 0 0 1 1 1 0 1 0 0 2 2 0 2 2 1 0 2 1 1 0 2 0 0 1 0 0 0 1 1 1 1 0 1 0 0 1 0 0 0 0 2 2 0 2 0 0 1 1 1 0 2 1 0 0 0 1 1 1 0 1 0 1 1 0 0 0 2 1 1 1 0 2 0 0 0 0 1 0 0 1 2 2 2 0 2 0 1 2 1 2 0 2 1 1 1 1 0 0 0 0 1 1 0 0 0 0 1 1 0 1 1 1 1 0 2 0 1 0 0 1 1 1 2 0 2 2 0 1 2 0 0 0 0 0 0 1 0 1 1 2 2 0 0 0 0 1 2 2 1 0 1 1 0 1 1 0 0 0 0 0 2 0 2 0 0 0 1 0 1 1 1 1 1 0 2 1 1 1 2 0 0 0 2 1 0 1 1 0 1 1 0 1 2 1 0 1 1 0 1 1 0 2 2 0 0 0 1 0 0 0 0 0 2 2 0 1 0 1 0 1 1 0 1 2 1 0 0 0 0 0 1 1 1 1 1 0 1 1 1 0 1 0 0 0 1 0 0 1 0 0 0 2 1 1 1 0 0 1 1 1 1 0 2 2 2 1 0 0 0 1 1 1 2 0 1 2 1 1 2 1 0 0 0 0 0 0 1 0 1 0 0 1 0 0 0 2 1 2 0 2 1 1 0 0 1 1 0 0 0 0 1 0 0 0 0 1 0 1 1 0 2 2 0 2 0 1 0 2 1 1 1 0 1 0 0 2 1 0 1 1 2 2 2 1 0 2 0 2 2 0 0 1 1 2 0 1 0 0 0 0 1 1 0 1 1 1 1 0 1 1 1 0 0 0 2 2 2 1 2 0 0 0 0 0 0 0 0 0 0 0 1 0 0 0 0 0 0 0 0 1 0 0 1 1 1 1 1 1 0 0 0 0 0 1 1 0 1 1 0 1 1 1 1 1 1 1 0 0 0 0 0 0 0 1 0 1 2 2 1 1 0 1 1 0 2 1 0 0 0 2 0 2 1 1 2 1 1 1 0 0 1 1 0 1 1 1 1 0 2 0 0 0 1 1 1 1 1 1 0 0 1 1 1 1 1 1 0 1 0 0 1 0 0 0 0 0 0 2 2 0 0 1 2 1 1 1 1 0 1 0 0 1 0 0 0 2 1 0 0 0 1 2 0 1 1 0 0 0 0 0 1 0 0 1 2 0 0 1 0 0 2 2 0 0 0 0 0 0 0 0 0 0 0 0 0 0 1 0 0 0 2 0 0 0 2 1 1 2 0 0 1 0 0 1 1 0 0 1 0 1 0 0 1 2 0 2 1 1 1 1 2 1 1 0 0 1 0 1 0 1 0 0 0 0 1 0 0 1 1 0 2 2 2 0 2 1 2 1 1 2 0 0 2 0 0 1 1 0 2 0 1 0 0 1 1 0 1 0 1 1 0 0 0 0 0 0 0 0 0 2 0 0 0 0 0 0 1 1 0 1 1 0 1 2 1 0 0 2 0 0 1 0 1 0 0 0 1 1 2 0 2 0 0 0 0 0 0 2 0 2 1 1 2 2 2 0 0 0 0 2 2 0 2 0 1 1 0 1 0 0 1 0 1 0 0 1 1 1 0 1 0 1 0 0 1 1 1 1 2 0 1 1 2 0 2 0 0 1 0 0 1 1 1 2 0 0 0 0 2 0 2 0 1 1 2 2 1 2 0 0 0 0 1 1 1 1 1 0 0 0 0 1 1 1 1 0 2 0 0 0 1 1 0 1 2 0 0 0 0 0 1 2 1 0 0 0 0 0 1 2
68 0 0 0 1 0 0 2 0 2 2 0 1 1 0 0 0 1 1 1 1 0 1 0 1 1 1 0 0 0 2 0 0 0 2 0 2 2 0 1 1 1 0 0 1 0 0 0 0 2 2 2 0 1 0 1 0 0 0 0 0 1 0 0 1 0 2 1 1 0 0 1 2 0 1 2 1 2 2 0 1 2 1 1 2 0 0 2 2 2 1 2 1 1 0 0 0 1 1 1 1 2 0 0 2 0 2 1 1 1 0 0 1 1 1 1 1 0 0 2 2 0 1 1 1 1 1 0 0 0 0 0 0 0 0 0 0 0 1 0 1 1 0 0 0 0 0 0 0 0 0 0 0 0 0 0 0 1 0 1 1 1 2 0 0 2 0 0 0 1 0 0 1 1 1 0 2 0 0 0 0 0 0 0 2 2 0 2 0 1 1 2 1 0 1 0 0 0 0 2 2 0 0 1 1 0 0 0 2 0 1 1 1 0 0 1 1 0 2 1 1 1 2 0 0 0 0 1 0 1 0 0 1 0 1 0 0 2 0 0 1 1 2 1 0 2 0 1 1 0 0 0 1 0 1 0 0 0 0 0 0 0 0 0 0 0 2 1 2 1 0 2 1 2 0 0 0 2 2 1 1 2 2 2 2 0 1 2 1 2 1 1 0 1 1 0 0 0 0 0 1 0 2 0 0 1 1 0 1 1 0 2 2 0 2 0 2 1 0 0 0 1 2 1 0 0 0 1 0 0 2 2 0 1 0 0 0 2 0 2 1 1 2 0 1 1 0 0 1 1 0 1 0 1 0 1 1 1 0 1 1 2 1 0 1 0 0 0 1 0 1 1 0 0 0 0 0 2 0 2 0 2 1 1 2 1 0 0 0 0 0 1 1 0 2 0 1 0 1 1 1 1 2 0 0 0 2 1 1 0 0 0 1 1 0 1 1 1 0 1 0 2 0 0 0 1 0 1 0 1 1 1 1 0 2 0 0 1 0 0 1 0 1 0 0 0 1 0 1 1 0 0 1 2 0 0 0 1 0 1 1 1 1 0 1 1 1 1 0 1 1 2 1 2 0 1 0 2 2 1 1 1 2 1 1 1 0 0 2 0 0 2 0 1 0 0 1 1 0 1 1 1 2 0 0 0 2 0 1 0 0 2 0 0 0 1 1 1 0 1 1 0 2 2 1 2 0 1 1 1 1 1 1 0 1 0 1 2 1 0 0 2 1 1 2 2 0 1 1 1 0 0 0 1 2 1 0 0 0 1 1 0 0 1 0 0 0 0 2 0 0 1 1 0 1 0 1 1 2 0 2 0 1 0 0 1 0 2 0 0 0 0 0 0 1 0 1 1 0 0 1 1 0 0 2 0 2 2 2 2 0 0 0 1 1 1 1 0 0 1 0 1 0 0 0 1 2 1 0 0 0 0 0 1 0 0 1 1 1 1 1 1 0 1 1 0 2 2 1 1 1 2 0 2 0 0 0 2 2 0 0 0 2 1 1 1 0 1 0 1 0 1 1 0 0 2 2 0 1 1 0 2 1 1 1 1 1 1 1 1 0 0 0 0 0 0 0 0 0 2 1 1 0 1 2 1 1 2 0 0 0 0 0 0 0 0 0 1 0 0 0 0 0 2 1 0 1 1 2 2 1 1 0 0 0 0 2 0 0 0 0 0 1 1 0 0 0 1 0 0 0 0 1 0 0 1 0 0 2 0 0 1 1 1 0 0 1 2 1 2 0 0 0 0 1 0 0 0 0 1 0 1 0 0 0 2 0 1 1 1 1 2 2 1 1 0 1 1 0 1 0 2 0 0 0 0 2 1 2 0 1 0 1 1 1 0 2 2 1 0 1 1 0 2 2 1 1 1 0 0 0 2 1 0 0 0 0 0 0 0 0 0 0 0 0 0 0 0 0 0 0 2 0 0 0 0 0 0 0 0 1 2 0 0 0 1 0 0 1 0 1 0 2 0 2 1 0 1 2 2 2 0 2 0 0 0 0 0 1 2 0 0 0 1 2 1 1 0 1 0 0 0 1 0 2 1 0 0 0 0 0 0 0 0 0 2 0 1 2 1 0 1 0 2 2 0 2 2 0 0 2 0 0 1 0 0 0 0 0 1 0 0 1 1 1 0 0 2 0 2 1 0 2 0 0 0 1 2 0 1 1 0 1 0 2 1 1 0 1 0 2 0 0 0 0 0 2 1 1 0 0 2 1 1 0 0 1 0 0 0 0 0 0 2 0 1 0 0 0 1 0 0
69 1 0 0 1 0 0 2 0 2 2 0 1 1 0 0 0 2 0 0 1 0 1 2 0 0 0 0 0 0 2 2 0 2 1 0 2 1 0 1 1 1 0 0 2 0 0 0 0 0 0 1 0 0 1 2 0 0 1 1 1 0 2 2 0 1 1 1 2 1 0 1 2 0 2 2 2 1 1 0 1 2 0 1 1 0 0 0 2 2 0 0 1 1 0 0 0 1 1 1 1 2 1 0 2 0 2 2 0 2 2 1 1 1 1 1 1 0 1 0 0 0 1 1 1 0 1 2 0 2 1 0 0 1 0 0 0 0 0 0 0 2 0 0 0 0 0 1 0 1 1 0 0 0 0 0 0 2 0 0 1 1 2 0 2 2 0 0 2 2 0 2 1 1 1 0 1 1 0 0 0 0 0 1 0 0 1 2 0 2 2 2 2 1 2 1 2 1 0 2 2 0 0 0 0 2 2 0 1 0 2 1 1 0 0 2 0 0 1 0 2 1 2 0 0 1 0 1 0 1 0 1 1 1 1 0 1 2 0 1 0 0 2 1 0 1 0 0 1 1 1 0 1 0 1 0 0 0 0 0 0 0 0 0 1 1 1 0 1 0 0 2 0 1 0 1 1 1 1 1 1 1 1 2 1 0 1 2 0 2 1 0 1 2 2 1 1 1 0 1 0 1 2 0 1 0 0 0 0 2 0 2 1 0 2 0 2 0 0 0 1 0 0 1 1 0 1 2 1 1 1 2 0 0 0 0 0 1 0 1 1 1 2 0 0 0 1 1 1 2 1 1 0 2 2 0 1 1 1 0 1 1 2 0 2 0 0 0 0 0 2 2 1 0 1 1 1 0 0 2 0 1 0 0 1 0 0 0 0 1 1 0 1 0 2 0 1 1 1 1 1 1 1 1 2 2 0 1 0 0 0 0 1 1 0 1 1 1 0 1 0 1 0 1 1 1 0 1 2 2 2 1 0 0 2 0 0 1 1 1 2 0 2 0 0 0 1 0 0 0 0 1 0 2 1 1 1 2 1 1 1 1 1 1 0 1 1 1 0 1 1 2 2 0 1 1 0 1 2 0 0 2 0 0 0 1 0 1 2 1 0 1 1 2 0 0 1 1 1 1 1 2 2 0 0 0 1 0 0 0 0 2 0 0 0 1 0 1 0 1 0 2 1 0 0 0 2 0 1 1 1 0 1 0 1 0 0 1 2 2 0 0 2 1 2 2 0 1 1 1 0 0 1 1 1 2 0 2 1 0 0 1 1 1 1 0 0 1 2 0 1 1 2 0 0 0 0 0 0 0 1 0 1 0 0 1 0 1 1 1 0 0 0 1 0 1 0 0 0 0 0 1 0 0 1 0 1 2 1 1 0 0 0 0 0 0 0 0 1 0 1 0 0 0 0 1 1 0 0 0 0 0 2 2 0 0 0 0 2 1 0 1 0 2 0 0 1 0 1 0 0 1 0 2 1 1 2 2 1 0 0 0 0 1 1 1 0 0 1 0 1 0 0 0 0 2 0 1 1 1 0 0 2 1 2 0 2 2 1 0 0 0 0 1 1 0 2 0 0 0 0 0 0 0 1 0 1 1 0 0 0 0 0 0 0 0 1 2 1 0 0 0 0 2 0 1 1 0 0 0 0 0 0 0 0 0 0 0 0 0 1 0 0 0 0 1 1 0 0 0 0 0 1 0 0 0 0 0 1 0 0 1 1 0 0 0 1 1 2 1 1 0 1 0 0 0 1 0 1 1 1 1 1 1 0 1 1 2 1 1 1 1 2 2 2 0 0 0 0 2 0 2 0 0 1 2 1 0 0 2 2 0 2 2 2 0 2 2 1 0 1 1 1 1 2 2 1 1 0 1 0 1 1 0 0 1 1 0 0 0 0 1 0 1 1 0 1 0 1 0 0 1 0 0 0 0 0 0 1 1 0 1 0 0 0 0 0 0 1 0 1 0 1 0 2 0 1 1 1 1 1 0 2 0 0 0 0 2 0 0 2 2 1 2 2 2 2 0 0 0 0 1 2 1 1 1 0 1 0 1 1 0 1 0 1 1 0 2 2 1 0 1 0 1 0 1 1 1 0 0 1 1 0 1 0 0 0 1 0 0 0 0 2 1 1 1 0 1 1 1 2 0 1 0 1 0 1 2 0 0 1 0 0 0 2 0 1 0 1 0 0 1 0 0 0 1 1 0 2 0 0 0 2 2 0 1 1 0 0 1 1 0 0 2 1 0 0 0 1 0 0 1
70 0 0 1 0 1 2 1 1 0 1 1 0 1 1 1 1 2 1 1 0 0 0 1 1 1 1 0 1 1 2 1 1 0 2 1 2 1 0 1 2 1 1 1 2 1 2 0 0 1 1 1 0 0 1 1 1 0 1 0 1 1 1 1 0 0 2 0 2 0 1 2 2 0 1 2 2 2 2 0 2 2 0 1 1 0 0 2 2 2 1 2 1 1 1 0 2 0 0 1 1 2 1 0 2 1 2 1 0 2 0 0 0 2 0 2 0 0 1 1 1 0 1 1 1 1 1 1 1 2 0 0 0 0 0 0 0 0 0 0 0 2 1 0 0 0 0 1 0 0 1 0 0 1 0 0 0 1 0 0 0 1 0 2 0 1 0 0 0 1 1 0 0 2 0 0 0 0 1 1 1 1 1 1 0 0 2 2 1 1 1 1 2 0 2 0 2 0 0 0 0 0 0 1 2 0 0 0 2 0 2 0 1 0 1 2 1 0 0 0 2 1 2 0 0 1 1 2 1 0 0 0 0 0 2 0 1 2 0 2 0 0 2 2 0 2 0 0 2 0 0 1 1 0 1 0 0 0 0 0 0 0 0 0 0 0 0 1 0 0 1 2 0 1 0 1 0 0 2 0 0 1 1 1 2 2 0 1 1 2 1 1 0 2 2 0 1 0 0 0 0 0 2 0 0 0 1 0 1 1 1 1 1 0 1 0 1 1 1 0 1 1 2 1 0 0 0 0 0 0 1 1 0 1 0 0 0 2 0 0 0 0 1 0 0 0 0 1 2 1 1 1 0 1 1 1 0 1 0 1 1 1 1 1 1 1 0 0 2 0 0 0 1 1 1 0 2 1 0 2 1 0 0 1 1 0 0 0 0 1 0 1 1 0 2 0 0 0 1 1 1 1 0 1 1 0 0 2 0 0 0 0 1 1 0 2 0 0 0 0 1 1 0 1 1 1 1 0 0 1 1 0 1 1 1 1 2 0 0 0 1 0 0 2 1 2 2 0 0 1 0 0 0 1 1 0 1 2 1 2 2 2 2 0 2 2 2 0 0 0 1 1 2 2 2 0 2 2 2 1 1 1 0 0 0 0 0 0 2 0 0 2 0 2 0 0 1 1 1 2 0 2 2 0 0 0 1 0 0 0 0 1 0 1 1 1 0 1 0 2 2 0 2 2 0 1 1 2 0 2 1 1 2 1 2 0 1 1 1 1 0 1 1 1 1 1 0 2 0 2 0 0 0 2 1 1 1 0 0 0 0 0 1 1 0 1 1 2 0 1 0 0 0 0 0 0 0 0 0 0 2 0 0 0 2 0 1 2 1 1 0 1 0 1 0 1 0 0 0 0 0 0 1 0 1 0 1 0 0 0 1 0 0 1 0 0 2 0 0 0 0 0 0 1 1 0 2 0 0 0 1 0 0 2 0 0 0 1 2 2 1 1 0 0 2 0 2 1 1 1 0 1 1 1 0 0 1 2 1 0 0 0 1 0 1 2 1 1 0 1 0 1 0 0 1 2 0 2 0 2 0 0 2 2 2 0 2 1 1 1 0 0 1 1 1 1 2 1 0 2 1 1 0 0 1 0 0 2 0 0 0 0 0 0 0 1 0 1 2 0 0 0 1 2 0 1 1 0 1 1 1 1 0 1 0 1 1 0 1 2 0 0 1 1 0 0 0 1 0 0 0 0 1 0 0 0 1 0 0 0 0 0 2 0 0 0 0 1 2 1 1 0 0 0 0 1 1 0 0 0 0 1 1 0 0 1 1 2 1 2 0 1 2 1 1 0 0 0 0 1 0 1 0 0 1 0 2 0 0 1 1 0 1 1 1 0 1 0 1 0 0 1 1 1 2 1 1 2 1 0 1 2 0 1 1 2 1 0 0 0 0 0 0 0 1 0 0 0 1 0 0 1 1 0 1 0 1 0 0 0 0 2 1 1 1 1 1 0 2 1 0 0 0 2 2 2 0 0 0 1 2 0 2 0 0 0 0 2 0 2 0 2 2 1 2 2 2 0 0 0 1 1 0 0 2 0 0 1 0 2 1 0 0 0 1 1 0 1 1 0 0 0 0 1 2 1 0 0 0 0 1 0 0 0 1 0 1 0 0 0 0 0 1 1 0 1 0 0 1 0 2 0 2 1 0 0 1 2 0 0 1 1 0 1 0 2 2 0 1 0 1 1 1 0 0 1 0 1 1 1 1 2 0 0 0 1 1 0 0 1 1 0 0 2 0 1 0 0 0 0 0 0
71 1 0 0 2 0 0 1 0 1 1 0 0 0 0 0 0 2 1 1 0 0 0 2 0 0 0 0 1 1 2 2 1 1 2 1 1 2 0 0 2 2 0 0 1 0 0 0 1 0 0 0 0 0 0 2 0 0 1 1 0 1 2 2 0 1 1 0 1 0 0 0 2 0 2 2 2 1 1 1 0 2 1 1 2 0 0 1 2 2 1 1 1 2 0 0 2 1 1 2 1 2 0 1 2 0 2 1 1 1 0 0 0 1 0 1 0 0 1 0 0 0 2 2 1 0 1 0 0 1 1 1 0 0 1 0 1 2 0 2 1 1 0 0 0 0 0 0 1 1 0 1 0 1 0 0 0 1 0 0 1 0 2 0 2 2 0 0 1 2 0 1 0 2 1 0 2 0 0 0 0 0 0 1 1 1 1 1 0 0 0 1 2 0 2 1 1 0 0 1 1 0 1 0 2 0 0 1 1 0 0 2 1 0 2 2 0 0 1 1 1 1 2 0 0 1 1 1 0 1 0 0 0 0 0 0 0 1 0 0 0 0 2 1 1 2 1 0 2 0 0 0 1 0 0 0 1 0 0 2 2 0 0 1 1 0 0 0 2 2 1 0 2 2 0 1 1 0 1 0 0 0 2 2 2 1 2 0 0 1 0 0 0 2 1 1 0 0 1 0 0 0 2 0 0 0 1 1 2 2 0 2 2 0 0 0 2 0 0 0 0 1 2 1 2 0 2 1 1 1 1 2 0 1 0 0 0 2 0 0 0 0 2 0 0 0 1 1 2 2 1 0 0 2 1 0 1 1 0 1 1 1 1 0 1 0 0 0 2 0 0 0 2 1 1 0 2 1 0 2 1 1 1 1 2 1 0 0 0 0 0 0 2 0 2 1 1 1 1 1 1 2 1 1 1 0 1 1 0 0 0 0 2 2 0 2 0 0 0 0 0 0 0 0 0 0 0 1 0 0 1 0 1 1 1 0 1 1 1 0 0 0 1 0 0 1 0 0 0 1 0 0 0 2 0 0 0 0 0 0 1 1 0 0 0 1 0 0 0 0 0 0 1 1 1 1 1 1 1 0 2 0 1 0 1 0 0 1 1 1 2 1 0 2 1 0 2 1 1 1 1 2 1 1 0 1 2 0 1 0 1 0 0 1 0 1 0 0 0 1 1 1 2 1 0 1 0 0 1 1 2 0 2 1 2 0 1 1 1 0 1 1 2 2 2 1 0 0 2 0 1 0 0 1 1 0 1 0 0 0 0 0 1 1 0 1 1 1 1 1 0 1 0 0 0 0 2 2 2 2 2 0 2 0 0 2 0 2 1 1 0 2 1 0 0 0 0 0 0 0 0 2 1 1 1 0 0 0 1 0 1 1 0 1 0 1 0 0 1 0 0 0 0 0 0 0 1 1 0 0 1 0 1 1 0 1 0 0 2 1 0 0 0 0 2 0 2 1 2 2 0 1 2 0 0 0 2 2 2 1 0 0 1 1 1 0 0 1 1 0 1 0 1 0 0 1 1 0 2 0 0 0 2 2 2 0 2 2 1 0 0 0 0 0 1 1 2 0 0 2 0 2 0 0 1 0 2 2 0 0 2 0 0 0 0 1 2 1 1 0 0 0 0 2 0 0 1 0 2 1 0 0 0 0 0 0 1 0 1 2 1 1 0 0 0 0 1 0 0 0 0 1 1 0 0 0 1 0 2 0 0 1 1 0 0 0 2 2 2 1 0 1 2 1 1 0 1 0 2 2 1 0 0 1 1 2 0 1 1 2 0 2 2 2 2 0 1 0 0 1 0 1 0 1 0 0 0 0 0 1 1 0 1 1 1 0 2 2 0 0 1 0 1 0 2 0 0 1 0 0 2 0 0 0 0 0 0 0 1 0 1 1 0 1 1 0 1 0 0 0 0 2 0 0 0 0 0 0 0 0 0 0 0 0 0 1 1 0 0 2 0 0 0 0 1 0 0 0 1 0 1 0 1 0 0 0 1 1 1 1 0 1 1 1 2 1 2 1 0 0 0 1 1 0 2 1 1 1 0 0 0 0 0 1 2 1 0 1 2 2 0 2 0 1 2 1 1 1 0 0 2 1 0 1 0 0 0 0 0 1 0 0 1 0 0 0 0 0 0 0 2 0 2 1 1 0 1 2 0 0 0 2 2 0 1 1 1 1 1 0 0 0 1 0 0 0 1 0 2 1 1 0 0 1 0 0 0 0 1 0 0 1 0 2 0 0 0 0 0 0 0 0
72 0 0 0 0 1 1 2 0 1 1 1 0 1 0 0 0 1 1 1 1 0 0 1 0 0 1 0 0 1 2 0 1 1 2 0 2 1 0 0 2 2 1 0 1 0 0 0 0 0 0 1 0 0 1 1 1 0 2 1 1 0 0 2 0 0 2 0 1 1 0 1 2 0 0 2 1 2 2 0 0 2 0 1 1 0 0 0 1 2 0 0 0 1 0 0 0 1 0 1 1 1 0 1 1 0 1 1 1 1 1 1 0 2 0 2 0 0 0 2 2 0 1 1 1 1 1 0 0 0 2 1 0 1 1 1 1 0 0 0 0 2 0 0 0 0 0 0 0 2 0 0 0 0 0 0 0 1 0 0 0 1 2 0 1 2 1 2 0 2 0 0 1 1 1 0 2 0 0 0 0 0 1 0 0 0 2 1 0 0 0 1 1 0 1 1 0 0 0 0 0 2 0 1 0 1 2 1 0 0 1 1 1 0 0 1 1 0 1 1 1 1 2 1 0 2 2 0 0 0 0 0 1 1 0 1 0 2 0 2 0 0 2 1 1 1 0 0 0 0 0 0 1 0 0 0 0 0 0 0 0 0 0 0 0 0 1 1 1 1 0 1 0 1 0 0 0 0 1 1 0 0 2 2 2 0 2 0 0 1 0 0 0 1 2 0 1 0 0 0 0 0 1 1 0 0 0 0 1 2 0 2 0 0 2 0 2 2 1 1 0 1 0 2 2 0 2 1 0 0 1 2 0 1 0 0 0 1 0 0 0 0 2 1 0 0 1 0 2 0 0 0 1 2 1 0 1 1 0 1 1 1 0 0 0 1 0 1 2 0 1 1 1 1 1 0 1 0 0 2 2 0 1 0 2 1 0 0 0 0 0 0 1 0 2 0 0 1 1 1 1 1 2 0 0 0 2 1 0 0 0 0 0 0 1 1 1 1 0 1 0 1 0 2 0 1 1 0 0 0 2 0 0 2 0 1 0 1 1 0 2 0 1 1 1 0 1 0 0 1 0 0 0 2 0 0 0 2 2 2 1 2 0 0 0 0 0 2 0 1 1 2 2 0 1 0 1 1 1 0 2 1 0 0 0 1 0 0 1 0 1 1 0 0 2 0 2 1 1 2 0 2 2 0 0 0 2 0 0 0 0 2 0 0 0 1 1 0 2 2 2 0 2 2 0 2 0 0 0 2 1 0 1 0 0 1 0 1 1 1 2 2 1 1 2 1 0 0 1 1 0 1 0 2 1 2 0 0 1 0 0 0 0 1 1 0 1 1 0 1 0 0 1 0 0 0 1 2 2 2 2 0 1 0 1 1 1 1 1 1 1 0 1 1 1 1 0 0 0 0 0 2 0 0 0 0 0 1 2 1 1 1 0 0 0 0 0 0 1 1 1 0 0 1 1 0 2 2 0 0 1 0 0 1 0 1 0 2 2 2 0 1 0 1 0 0 2 1 2 2 0 1 1 1 1 1 2 2 1 0 0 0 2 2 0 0 0 1 0 0 1 0 0 0 1 2 0 0 1 1 0 2 2 2 1 2 1 0 2 2 0 0 0 1 1 1 2 0 0 1 0 1 0 0 1 0 1 2 0 0 1 0 0 1 0 1 0 0 2 0 0 0 1 2 1 1 2 0 0 0 0 0 0 0 1 1 1 0 0 1 0 1 0 0 0 0 0 0 0 1 0 1 0 0 0 0 0 0 0 0 0 0 1 0 0 1 0 2 0 2 0 1 0 1 0 0 1 0 0 1 0 1 0 0 0 1 1 1 0 2 0 1 2 1 0 1 0 1 0 1 0 1 0 0 0 0 1 1 1 0 0 0 0 0 0 0 2 1 1 0 0 1 1 1 2 2 1 1 0 0 1 1 1 0 0 0 0 0 0 0 0 0 0 0 2 0 0 1 0 0 0 2 1 0 0 0 1 0 1 1 0 1 0 0 0 0 0 0 1 1 0 0 1 0 1 0 0 1 1 1 2 0 0 0 0 0 2 1 0 2 0 2 0 0 0 0 0 0 0 0 0 1 1 0 2 2 1 0 0 1 1 0 1 1 0 2 0 1 2 0 0 0 0 1 1 1 1 1 0 0 2 1 0 1 0 0 0 0 0 0 0 0 2 0 0 0 1 0 0 1 1 0 1 1 1 0 1 0 0 0 2 0 1 0 1 0 0 0 1 0 2 0 0 0 0 2 0 1 1 0 0 1 0 1 0 0 0 0 0 0 0 0 0 2 0 1 0 1 1 0 0 0
73 1 0 0 0 0 0 2 1 0 1 1 1 2 0 0 0 1 1 1 1 1 0 2 0 0 1 0 1 1 2 0 0 2 0 0 2 2 0 1 1 1 0 0 2 0 0 0 0 2 2 2 0 0 1 1 0 1 1 1 0 1 2 2 1 1 1 0 2 0 0 1 2 1 1 2 2 1 1 1 1 1 2 0 2 0 0 1 2 2 1 1 2 2 1 1 0 0 0 2 2 1 0 0 1 0 1 2 0 2 2 2 0 1 0 2 0 0 0 2 2 0 2 2 1 1 1 1 1 1 1 0 0 1 1 1 0 0 0 0 1 2 0 0 0 0 1 0 0 1 0 0 0 1 0 0 0 0 1 1 1 1 2 0 1 2 0 0 1 1 1 2 2 0 0 0 1 2 0 1 0 0 0 0 0 0 1 2 0 1 1 1 2 1 2 1 2 0 1 0 0 1 0 1 0 2 2 0 2 0 1 0 0 0 2 2 0 0 2 2 0 0 1 0 0 1 1 1 1 1 1 0 0 0 2 0 0 2 0 1 0 0 2 1 0 1 0 1 1 0 0 0 1 0 1 0 0 0 0 0 0 0 0 0 1 0 1 0 2 0 0 2 0 1 0 0 0 0 1 0 0 0 2 1 1 0 2 2 0 2 2 0 1 2 2 1 1 0 0 0 0 0 2 0 0 0 1 0 0 2 0 2 2 0 2 0 1 0 0 0 1 0 1 0 0 0 0 1 2 0 1 1 0 1 0 0 0 1 1 1 0 1 1 0 1 0 1 0 2 2 0 0 0 2 1 0 1 1 0 2 1 1 2 0 2 1 0 1 2 0 1 1 0 0 1 0 0 2 0 2 2 0 1 1 1 2 0 0 0 0 0 1 0 0 1 1 0 0 1 1 1 1 0 1 2 1 0 0 0 0 0 0 1 1 1 1 1 1 1 1 0 1 1 1 0 1 0 0 0 1 1 0 1 0 1 0 0 1 2 1 0 0 2 0 0 1 1 0 0 0 0 0 0 1 1 0 1 1 0 1 1 1 0 0 0 0 0 1 0 1 0 2 2 0 1 0 1 1 2 2 2 1 1 1 0 1 0 1 2 1 0 1 0 1 1 0 1 2 2 2 0 2 1 1 1 1 2 1 0 0 0 2 1 0 0 0 0 0 1 1 1 2 2 2 0 2 0 1 1 1 1 1 2 1 2 0 1 1 2 0 1 1 0 0 1 1 0 2 0 2 1 0 0 2 2 0 0 0 0 1 1 0 1 2 0 1 1 2 2 0 2 1 1 0 1 0 2 0 0 0 1 0 2 0 0 1 0 0 0 0 0 0 1 2 0 0 0 0 0 0 0 2 1 1 1 0 1 0 1 1 0 0 0 1 1 1 1 0 0 1 1 1 0 0 0 2 2 0 0 0 0 0 0 0 0 1 0 0 2 0 0 0 0 0 2 0 2 1 2 2 0 1 1 0 0 0 2 1 1 0 0 0 2 1 0 1 0 0 0 0 1 0 0 0 0 0 2 1 1 1 0 0 2 2 2 1 2 0 2 2 0 0 0 1 0 0 1 0 0 1 1 0 0 0 1 0 0 2 0 0 1 0 0 0 0 0 0 0 1 0 0 0 0 2 1 0 0 0 0 0 0 0 0 0 0 1 0 0 1 2 1 1 0 0 0 0 0 0 0 1 1 1 1 0 0 0 0 0 1 0 0 1 2 0 0 0 2 0 1 1 1 0 1 1 0 0 0 0 1 2 0 0 0 0 0 2 0 1 1 1 0 1 2 2 1 1 1 1 0 1 0 1 0 0 1 0 1 1 1 1 1 0 2 2 2 0 2 2 1 0 2 1 1 0 2 1 0 2 0 0 0 2 1 0 0 0 0 0 1 0 1 1 0 0 0 0 0 0 0 0 0 2 0 0 0 0 0 0 0 0 0 0 0 0 0 0 1 0 1 1 0 0 1 0 1 0 0 1 1 1 2 0 2 0 0 0 0 2 1 1 0 1 1 2 2 1 2 0 0 0 0 1 1 0 2 0 1 0 1 2 0 0 0 0 1 0 0 0 1 1 0 1 0 0 1 1 1 1 1 1 2 0 0 1 0 0 0 0 1 1 0 0 1 2 2 0 1 0 1 1 2 0 2 0 0 0 0 2 0 1 1 0 0 0 1 1 1 0 0 0 2 0 0 0 0 1 1 2 0 0 0 2 1 1 0 1 2 0 0 0 0 0 0 1 0 0 1 0 0 0 0 0
74 1 0 0 0 0 0 1 0 1 1 2 0 1 0 0 0 1 1 1 0 0 0 2 0 0 0 1 1 1 2 0 0 0 2 0 2 2 0 0 2 2 0 0 2 0 0 0 0 0 0 0 2 2 0 1 1 0 1 0 1 0 0 0 1 0 0 1 2 0 1 1 2 0 0 2 2 0 0 1 0 2 1 0 1 0 0 0 0 2 0 0 1 1 0 0 0 1 0 2 2 2 0 0 2 1 2 2 1 2 0 0 0 0 0 0 0 0 1 1 1 0 0 0 0 1 0 1 0 1 1 0 0 0 0 0 0 1 0 1 0 2 0 0 0 1 0 0 0 2 0 0 0 0 0 1 0 0 0 0 0 0 0 1 1 2 0 0 0 0 2 1 1 1 0 0 1 0 0 0 0 2 0 1 0 0 1 1 0 0 0 0 2 0 2 0 1 0 0 1 1 0 0 0 1 1 1 0 0 0 1 1 1 0 1 2 1 1 1 2 0 0 2 0 0 0 0 0 0 1 1 0 0 0 2 0 0 2 0 1 0 0 2 2 0 2 0 1 1 1 1 1 1 0 0 0 1 0 0 0 0 0 0 1 0 0 0 0 1 0 0 2 0 2 0 0 0 0 2 1 1 1 2 1 1 0 1 2 1 1 1 1 0 2 1 0 1 0 0 0 0 0 2 0 2 0 1 0 2 2 0 2 1 0 2 1 2 0 0 0 2 0 2 1 0 0 0 1 1 1 2 1 0 2 0 0 0 0 0 0 0 0 2 0 0 0 0 2 2 1 1 0 0 2 2 0 0 1 0 1 1 1 0 1 0 0 0 1 2 0 1 1 1 1 1 0 2 1 0 2 2 2 1 1 2 2 0 0 0 1 0 1 1 0 1 1 0 0 0 0 0 0 1 0 0 0 1 1 0 0 0 0 1 1 1 2 0 1 0 0 0 0 0 1 0 1 0 0 1 1 1 1 0 2 0 1 0 2 0 0 0 0 1 0 0 2 1 0 0 1 0 0 0 2 2 1 2 1 1 0 0 0 0 0 0 0 0 1 0 0 0 1 2 1 2 0 2 2 1 1 1 1 0 0 0 1 0 0 0 0 2 0 0 1 1 0 2 2 2 1 1 1 1 1 0 0 1 0 0 0 0 1 0 0 0 0 1 1 0 1 1 0 2 2 1 2 0 1 0 2 0 1 0 0 0 0 1 0 0 1 0 0 2 2 2 1 0 1 0 2 0 1 0 0 2 1 1 1 0 1 0 0 1 2 0 1 2 0 0 0 0 0 1 0 1 0 1 1 1 1 1 0 1 0 0 1 0 2 2 2 0 2 1 0 0 0 0 1 0 0 1 1 1 0 2 1 1 0 1 0 1 0 0 1 0 1 0 0 1 1 1 1 0 0 0 0 2 0 0 0 0 0 0 2 0 0 0 0 2 1 0 0 0 0 1 0 2 1 2 2 0 2 2 0 0 0 2 2 2 1 1 0 2 1 0 1 0 0 1 1 1 1 0 0 0 2 0 2 1 1 0 1 1 1 1 1 0 1 2 1 1 1 0 1 0 0 1 0 0 2 0 2 0 0 2 0 0 1 1 0 1 0 0 0 0 1 0 2 0 0 0 0 0 2 0 1 1 0 2 2 1 1 1 0 0 1 2 0 0 1 1 1 2 2 0 0 0 1 0 0 0 0 0 0 0 0 1 1 2 0 0 1 2 0 0 0 1 2 1 2 0 0 0 0 1 0 2 0 0 1 0 1 1 1 1 1 1 2 1 1 1 1 2 2 2 0 1 0 0 1 0 2 0 0 2 1 1 0 0 1 2 1 2 1 2 0 1 2 2 0 2 2 2 1 2 1 1 0 0 0 1 1 2 0 0 0 0 0 1 0 0 1 1 0 1 1 1 0 0 0 1 1 0 0 1 0 1 0 0 0 0 2 0 0 0 1 1 0 1 1 0 1 1 1 2 1 0 0 0 2 1 0 1 0 0 0 1 1 1 0 1 2 2 2 2 2 2 0 0 0 0 1 1 0 2 2 1 0 1 2 1 0 0 0 2 0 0 0 1 0 1 0 0 2 1 1 0 2 1 1 2 1 0 1 1 0 0 1 0 0 0 0 2 1 1 1 0 0 1 0 2 0 2 0 0 0 0 1 0 0 2 0 0 0 2 1 1 0 1 1 0 0 1 0 0 1 1 2 1 1 1 2 0 1 0 0 1 0 0 0 0 0 0 1 0 0 0 0 0 0 0 2
75 0 0 1 0 0 0 2 1 0 1 0 0 0 0 0 0 1 0 0 0 0 0 2 0 0 0 0 0 1 2 0 1 1 1 0 1 2 0 2 0 0 0 0 2 0 0 0 0 0 0 1 1 1 0 1 0 0 0 2 0 0 1 0 0 2 1 1 2 0 0 1 1 0 2 1 1 1 1 0 1 2 0 0 0 0 0 1 2 2 1 1 2 0 0 0 0 0 0 2 2 2 0 0 2 0 2 2 0 2 0 0 2 2 2 2 2 0 1 1 1 0 0 0 0 2 0 0 0 0 1 1 0 0 1 0 2 1 0 1 0 2 1 0 0 0 0 0 0 0 0 0 0 0 0 0 0 1 0 0 1 1 1 1 1 2 1 0 1 2 0 2 1 1 1 0 1 0 0 0 1 1 0 0 0 0 1 1 0 0 0 1 0 1 1 1 1 0 0 1 1 0 0 2 1 1 1 0 1 0 1 1 2 0 2 2 0 1 1 1 1 0 0 0 0 0 0 1 0 1 0 1 1 1 1 0 0 2 0 0 1 1 2 2 0 2 0 0 2 0 0 0 1 1 0 0 1 0 0 0 0 0 0 2 1 0 1 0 1 0 1 2 0 1 0 0 0 1 1 1 0 0 0 1 1 1 1 2 0 2 0 0 0 1 1 0 1 2 0 2 0 1 2 0 1 0 0 0 1 1 0 1 2 0 2 1 2 1 1 0 0 1 2 1 1 0 1 0 1 1 2 2 1 2 0 0 0 0 0 1 0 0 1 0 0 0 2 0 2 1 1 0 0 2 2 0 1 1 0 1 1 1 1 0 1 0 0 1 2 0 1 1 0 0 0 0 1 0 0 2 1 1 1 1 2 0 0 0 0 2 0 1 1 0 2 0 0 1 0 0 0 0 0 1 2 1 0 0 1 0 0 0 0 0 2 2 0 0 0 0 0 2 0 1 1 0 0 1 0 1 1 1 0 2 0 0 2 1 1 0 1 0 0 0 0 2 1 0 1 2 0 1 0 1 2 1 2 2 1 2 2 2 0 0 0 0 0 2 0 1 1 1 2 0 1 0 1 1 2 1 1 2 0 0 0 1 0 0 2 0 0 2 0 1 0 0 1 2 1 1 1 2 1 0 1 1 1 0 0 0 0 1 0 1 0 1 0 0 1 1 1 1 2 2 1 2 0 1 0 2 0 1 0 0 0 0 1 0 2 1 1 1 2 2 2 1 0 1 1 2 2 0 0 2 0 0 0 0 0 0 0 0 0 0 0 0 0 0 1 0 0 2 0 0 0 0 1 2 2 0 2 0 0 0 1 0 1 0 0 0 1 0 2 1 0 0 1 0 0 0 0 1 0 0 1 1 1 1 2 1 0 0 0 1 1 1 1 0 0 0 0 0 0 0 0 0 0 1 0 0 1 0 0 1 0 1 0 0 2 1 0 1 0 1 1 0 1 1 0 0 0 0 0 2 1 1 2 1 1 0 0 0 1 0 0 2 1 1 0 1 0 1 0 0 2 2 0 0 1 1 0 0 2 2 2 2 2 1 2 1 0 0 1 0 0 0 1 1 0 2 1 1 0 1 1 1 2 2 0 0 1 0 0 0 0 0 0 1 0 0 0 0 1 1 1 1 1 0 1 1 1 1 1 0 0 0 1 0 0 1 0 1 0 0 0 0 0 0 0 0 0 0 0 0 0 0 0 0 1 0 0 1 2 0 0 0 0 2 0 2 0 0 2 0 0 1 1 0 0 0 0 2 2 0 0 2 0 2 1 2 0 1 2 2 2 0 1 0 0 1 0 2 0 0 0 0 1 0 0 2 2 0 2 1 2 0 1 2 1 0 1 1 2 1 0 2 0 2 0 0 1 1 1 1 1 0 0 0 0 0 0 0 0 0 0 0 0 0 1 1 0 0 1 0 1 0 1 0 1 1 1 1 0 0 0 1 1 0 0 2 0 1 1 1 0 0 0 0 0 0 1 0 1 0 0 0 0 0 0 2 0 0 1 1 2 1 1 0 0 0 0 2 2 0 1 1 1 0 0 1 1 0 0 0 1 1 0 1 1 0 0 0 0 1 1 2 2 2 0 1 1 0 0 1 0 0 0 1 0 0 0 0 1 2 1 1 0 1 1 1 2 0 1 0 1 0 2 1 0 0 2 0 2 0 2 0 0 0 2 0 0 0 0 0 0 1 1 0 2 0 0 0 0 0 1 1 1 0 1 0 0 0 0 2 0 1 0 0 0 0 0 1
76 1 0 0 1 0 0 1 1 0 1 0 0 0 0 0 0 0 0 1 1 1 0 2 0 0 1 0 0 1 2 0 1 2 1 1 2 2 0 0 1 1 0 0 2 0 0 0 0 0 0 0 0 0 1 1 1 1 0 1 0 1 2 2 0 1 1 1 1 0 0 2 2 0 2 2 2 2 2 0 2 2 1 1 2 0 0 0 0 2 0 0 1 2 0 0 0 1 0 0 1 2 2 0 2 0 2 0 1 1 0 1 0 0 0 1 0 0 0 2 2 0 2 2 1 1 1 2 0 2 1 0 1 1 0 0 1 1 0 0 1 1 0 0 0 0 0 0 0 0 0 0 0 1 0 0 0 0 0 0 0 1 1 1 0 2 0 1 0 1 1 0 0 2 0 1 1 0 0 0 0 0 0 1 0 0 2 2 1 0 0 1 2 1 2 0 1 0 1 0 0 0 0 0 1 0 0 1 1 0 1 0 1 0 2 2 0 0 1 1 1 1 2 0 0 0 0 1 1 2 0 0 0 1 1 2 0 2 0 1 0 0 2 2 0 2 1 0 1 0 0 2 1 0 2 0 0 1 1 1 0 1 0 2 1 0 1 0 2 0 0 1 2 2 0 0 0 1 2 1 1 0 2 2 2 0 2 1 1 2 2 2 0 2 2 0 2 0 0 0 0 0 2 0 0 0 1 0 2 2 0 2 2 1 1 0 2 1 0 0 0 0 1 2 0 0 0 1 1 0 2 2 0 1 0 0 0 2 0 0 0 0 2 1 0 0 1 1 2 0 0 0 0 2 1 0 1 0 1 1 2 2 2 0 2 0 0 1 2 0 1 1 1 1 1 0 2 1 0 2 1 2 0 0 0 0 0 0 0 0 0 1 0 0 2 0 1 2 0 0 0 0 1 1 1 0 1 0 0 0 0 0 0 0 1 1 1 0 0 0 0 2 1 0 1 2 1 1 1 2 2 1 0 2 0 2 0 2 1 0 1 0 1 1 0 2 2 1 1 0 0 0 0 2 0 0 0 2 0 1 1 1 1 0 1 1 1 0 0 0 0 0 2 0 1 1 1 1 2 0 1 2 1 0 1 0 0 0 2 0 0 2 0 1 0 0 2 2 2 2 0 2 0 2 1 1 2 1 0 0 0 1 0 1 1 1 0 0 1 0 0 2 1 1 1 1 1 1 1 1 1 1 2 1 1 0 0 1 1 1 1 1 2 1 2 2 0 2 0 2 1 0 0 2 0 1 0 0 0 1 1 0 0 1 1 0 1 0 1 0 0 2 2 0 1 0 2 2 2 1 2 0 0 0 0 0 1 2 0 0 1 1 0 1 0 0 0 0 0 0 0 1 0 0 1 1 1 0 0 0 1 0 0 0 0 1 1 0 0 0 1 0 0 0 0 1 2 1 0 0 2 0 1 1 0 1 1 1 1 0 0 1 0 0 1 0 2 2 2 2 1 0 1 2 0 0 1 1 1 0 0 0 1 0 0 2 1 1 0 0 1 0 0 0 0 2 1 0 0 2 1 1 2 2 2 2 2 2 1 1 0 0 1 0 0 0 2 0 0 2 1 1 0 0 2 0 1 1 0 0 0 0 0 0 0 0 1 1 0 0 0 0 0 2 0 1 2 0 1 1 1 1 0 0 0 1 2 0 0 0 0 0 0 0 0 1 0 1 0 0 0 0 1 1 1 1 0 0 2 0 0 0 1 0 0 1 1 1 1 1 1 1 1 1 0 0 0 1 0 1 0 1 1 0 0 0 1 2 0 2 0 0 2 2 2 0 1 0 2 2 0 0 0 0 0 0 2 0 0 0 1 1 2 1 1 0 0 2 2 0 2 2 1 0 1 1 0 1 0 0 0 2 0 0 0 2 1 0 1 0 1 1 1 0 1 1 1 0 0 0 0 1 1 0 0 1 1 0 0 0 0 0 1 0 1 0 1 0 2 1 0 0 1 1 1 2 0 0 0 0 1 1 2 0 0 0 0 0 0 2 0 2 1 2 1 1 1 0 0 1 0 1 1 0 2 1 0 0 1 2 0 0 0 0 1 1 0 0 2 1 1 1 0 2 1 1 2 2 0 0 1 1 0 1 0 0 0 2 0 0 0 0 1 0 0 1 0 1 0 0 1 0 1 1 1 0 1 2 0 0 0 2 1 0 0 1 1 0 2 1 0 0 0 1 1 1 1 1 1 0 0 1 1 1 0 0 1 0 0 0 0 0 0 2 1 0 0 0 0 0 0 0
77 1 0 0 0 0 0 0 0 0 0 1 0 0 0 0 0 0 1 2 1 1 0 2 0 0 0 0 0 0 2 1 0 2 0 0 2 2 0 0 1 1 0 0 2 0 2 0 0 0 0 0 0 0 0 2 0 0 1 1 1 0 0 0 0 0 2 0 1 0 0 2 2 0 1 2 2 1 1 0 1 2 1 0 1 0 0 1 1 1 0 0 2 2 1 1 1 1 1 1 0 2 0 0 1 0 1 1 1 1 0 1 1 1 2 2 2 0 1 1 1 0 1 1 0 1 0 1 1 1 1 1 0 1 0 0 0 0 0 0 0 2 1 0 0 0 0 0 0 1 0 0 0 0 0 1 0 1 0 0 1 0 2 0 1 1 1 1 0 2 0 1 2 0 2 0 2 0 1 1 1 1 0 1 0 0 2 1 0 0 1 0 1 0 1 0 2 0 0 1 1 0 0 0 2 0 0 0 1 0 2 1 1 1 2 2 0 1 0 1 1 1 2 0 0 2 1 2 1 2 0 0 0 0 1 0 0 2 1 1 0 0 1 1 0 2 1 0 1 0 0 0 1 1 0 0 1 0 0 0 0 0 0 1 0 0 0 1 2 1 0 1 0 2 0 0 1 0 2 0 0 1 1 2 1 0 2 1 1 2 1 2 0 2 1 1 1 1 0 1 0 0 1 1 0 0 0 0 1 1 0 2 2 0 2 0 1 1 1 0 0 1 2 1 1 0 0 2 1 0 2 0 1 1 0 0 0 1 0 1 0 0 2 0 0 0 1 0 2 0 0 0 1 2 1 0 0 2 0 1 1 1 0 0 0 1 0 2 2 0 2 2 0 0 0 0 1 0 1 1 2 0 1 2 1 0 0 1 1 0 1 1 0 0 1 1 0 0 0 0 0 0 1 1 1 0 1 0 0 0 0 0 0 0 1 2 0 0 0 0 1 1 1 1 0 1 0 0 0 0 0 0 0 0 1 0 0 1 1 1 1 0 2 1 1 1 2 0 0 1 0 0 0 2 1 1 1 1 1 1 0 1 0 1 0 0 0 1 0 1 1 1 1 1 1 0 0 2 2 2 2 1 1 1 0 1 0 1 2 1 1 2 1 2 1 0 2 2 1 2 0 2 2 0 0 0 1 0 0 0 0 2 0 0 0 0 0 0 2 1 1 1 0 0 0 1 1 0 1 1 1 0 0 0 0 0 1 2 1 0 0 0 2 1 1 0 1 1 1 1 0 0 0 1 1 1 0 0 0 0 0 0 0 2 1 0 1 0 2 0 0 0 2 0 2 0 2 1 1 0 1 0 1 0 1 1 1 2 0 0 0 1 0 1 1 1 1 1 0 0 1 1 1 0 2 0 2 0 0 1 2 0 0 1 0 1 0 0 0 0 1 0 0 0 0 0 2 1 0 0 0 1 0 2 0 0 0 0 2 1 0 2 0 0 1 0 2 1 1 1 0 2 1 1 1 1 1 1 1 0 0 0 2 1 0 1 0 2 0 0 1 0 0 0 0 1 2 0 1 1 1 1 2 2 2 1 2 1 2 1 0 0 0 1 0 0 1 0 0 1 0 1 0 0 1 0 0 1 0 0 1 0 0 0 0 1 1 2 0 0 0 0 1 2 0 1 1 0 0 0 0 0 0 0 0 0 2 0 0 1 0 1 0 0 1 0 0 1 0 2 0 2 0 0 0 1 1 0 1 0 0 0 1 1 0 1 1 1 1 2 0 0 0 1 0 0 1 0 1 2 0 0 1 0 0 1 1 2 2 1 0 1 2 1 1 0 0 0 0 2 0 1 0 0 1 0 1 0 0 1 1 0 1 0 1 0 1 1 1 0 1 1 1 0 2 1 1 1 0 0 0 2 0 0 0 0 0 0 0 0 0 0 0 0 0 0 0 0 0 0 0 2 1 0 1 0 1 0 0 0 0 1 1 0 1 0 1 1 1 1 0 0 2 0 1 1 0 0 0 0 1 1 2 0 0 0 0 1 0 2 0 1 1 1 2 1 1 0 0 0 1 0 1 0 2 1 1 0 1 1 0 0 0 0 1 1 0 1 1 0 1 0 0 0 1 1 0 1 0 0 1 0 0 1 0 0 0 0 0 0 0 0 2 2 1 2 0 2 0 0 1 0 2 2 0 0 2 1 0 0 1 0 2 0 2 0 0 1 1 0 0 1 0 0 0 0 2 0 2 1 1 1 0 1 0 0 1 0 1 1 0 0 0 1 0 0 0 0 0 0 1 2
78 0 0 0 0 0 0 2 0 1 1 1 0 1 0 0 0 1 1 1 1 1 0 2 0 0 1 0 0 0 2 0 1 1 1 0 2 2 0 1 1 1 0 0 1 0 0 0 0 0 0 0 0 0 1 1 1 0 2 0 2 0 1 1 2 0 1 1 1 0 0 2 2 0 1 2 2 2 2 0 1 2 1 1 2 0 0 0 1 1 0 0 1 0 1 1 0 1 0 2 2 1 0 0 2 0 2 2 0 2 1 1 1 1 1 1 1 0 2 0 0 0 2 2 2 0 2 2 2 2 0 0 0 0 0 0 0 1 0 2 2 0 0 0 0 0 0 0 0 1 0 0 0 0 1 1 1 0 0 0 1 1 1 1 0 1 0 1 1 2 0 1 1 1 0 0 1 0 0 0 0 0 2 0 0 0 2 2 0 2 2 2 1 0 2 1 1 0 0 0 0 0 0 0 1 0 1 0 2 0 2 0 0 0 1 2 0 0 2 1 1 0 0 1 0 1 1 1 1 1 0 0 0 0 2 0 0 2 0 1 0 0 1 1 0 1 0 0 2 0 0 1 1 0 0 0 1 0 0 0 0 0 0 0 0 0 1 0 1 1 0 1 0 2 0 0 0 2 2 2 2 2 1 1 0 0 1 2 0 2 0 0 1 2 1 2 0 1 0 1 0 1 2 0 1 0 0 1 2 2 0 2 1 0 1 0 2 0 0 0 0 1 0 2 1 0 1 1 1 1 2 0 0 1 0 1 0 1 0 0 1 1 1 0 0 0 2 0 2 2 0 0 0 2 1 0 1 1 0 0 0 0 0 0 0 2 0 2 2 0 2 2 0 0 1 1 2 1 0 2 1 1 0 0 0 0 0 0 0 2 0 1 0 0 2 1 1 1 1 1 1 1 1 1 1 1 1 1 0 0 0 0 1 1 1 2 0 1 0 1 0 1 1 0 0 1 1 1 0 0 0 0 0 2 0 0 0 1 0 1 2 0 1 1 1 1 1 0 1 1 0 0 0 1 2 0 2 1 0 1 1 1 1 0 1 1 1 1 0 1 1 1 2 1 0 1 0 1 2 1 2 1 1 0 0 0 0 1 2 0 0 2 1 1 1 0 1 2 2 2 0 2 1 1 0 0 1 1 0 0 0 1 0 0 1 1 0 0 0 0 0 1 2 2 1 2 0 2 0 2 0 2 1 0 1 0 2 2 2 1 1 1 1 1 1 2 0 1 0 2 0 1 0 2 0 0 1 1 0 0 0 0 1 2 0 2 2 0 1 0 0 1 0 0 0 0 1 2 2 2 2 0 0 0 0 1 1 1 0 0 0 1 1 1 0 1 1 0 0 0 0 2 0 0 1 0 1 0 1 0 2 1 0 0 0 1 0 0 2 2 0 1 0 0 0 0 1 2 0 0 0 0 2 2 0 0 2 0 2 1 0 0 0 1 1 0 2 1 2 2 0 1 0 2 1 1 1 1 1 0 0 0 1 0 1 2 0 0 1 0 2 0 1 0 0 2 0 0 1 1 0 1 2 2 1 1 2 1 2 1 1 1 0 1 1 1 2 0 0 1 1 0 0 1 1 0 1 2 0 0 0 0 0 1 0 1 0 1 1 0 0 0 2 2 0 1 1 0 2 2 0 0 0 0 0 0 1 0 0 1 0 1 0 0 0 1 0 0 0 0 0 0 0 0 0 0 2 0 2 0 0 1 1 0 0 0 1 1 1 2 0 0 0 1 0 0 1 0 2 2 0 0 1 0 0 2 0 2 0 2 0 0 2 2 2 0 2 1 0 1 0 1 0 0 0 0 2 0 0 1 1 0 1 1 1 0 2 1 1 0 2 1 0 1 2 1 1 1 0 0 0 2 0 1 0 1 0 1 1 0 1 0 0 0 1 0 0 0 0 0 1 0 2 0 1 0 1 0 1 1 0 2 0 0 0 1 1 0 1 1 0 0 2 0 2 0 0 1 2 2 2 0 1 0 0 0 1 2 0 1 2 2 0 1 1 0 1 1 0 0 0 0 1 0 2 1 0 0 0 1 1 0 2 1 1 1 0 1 2 0 0 0 0 1 1 0 1 2 1 2 2 0 0 1 0 0 0 1 0 0 0 1 2 1 1 1 0 0 0 0 2 0 2 0 0 0 0 1 0 0 2 0 0 0 2 0 0 0 1 0 1 0 1 0 0 0 1 1 1 1 0 1 0 1 1 1 0 0 1 0 0 0 0 0 0 0 0 0 0 0 1 2
79 0 0 1 1 0 0 2 0 2 2 0 0 0 0 0 0 1 1 0 0 0 0 1 1 1 1 0 2 2 0 2 2 2 2 0 2 1 0 1 1 0 1 1 1 0 0 0 0 0 0 1 0 0 0 2 0 0 1 1 1 0 0 0 0 1 1 0 2 0 0 0 2 0 1 2 2 2 2 0 2 2 1 0 1 0 0 1 1 2 0 1 2 1 0 0 1 1 0 1 1 2 1 0 1 0 1 1 1 1 1 2 2 2 2 2 2 0 0 2 2 0 1 1 0 0 0 0 0 1 0 0 0 0 0 0 0 1 0 0 2 0 0 0 0 1 0 0 0 0 0 0 0 0 1 0 0 0 0 0 1 2 1 1 1 1 0 2 0 2 0 0 1 1 1 0 2 0 0 0 0 0 0 1 0 0 2 2 0 1 1 2 0 0 1 0 2 0 0 1 1 0 0 2 1 2 1 0 2 0 1 2 0 0 1 2 0 1 0 0 2 1 2 0 0 2 2 1 0 1 0 1 0 0 2 1 1 2 0 1 1 1 0 0 0 0 0 0 2 0 0 0 2 1 0 0 0 0 0 0 0 0 0 0 0 0 0 1 1 0 0 1 0 1 0 0 0 1 2 0 0 1 2 2 2 0 2 2 1 1 1 1 1 2 2 1 1 0 0 0 0 0 1 1 0 0 1 0 0 0 0 1 1 0 0 0 2 1 1 0 0 2 2 2 0 0 0 1 1 1 2 1 0 2 1 0 1 1 0 0 0 1 2 1 1 0 2 0 2 2 1 0 0 0 0 2 0 0 0 1 1 1 0 0 0 0 0 2 2 0 2 2 1 1 1 1 1 0 0 2 2 0 2 1 1 0 0 0 0 1 1 0 1 0 2 0 2 2 0 0 0 0 0 2 2 0 0 0 1 0 0 0 0 0 2 2 0 0 1 0 0 0 1 0 1 1 2 0 2 2 2 0 0 2 0 0 0 0 0 0 1 0 2 0 0 1 2 0 0 1 0 0 0 1 1 0 1 1 1 1 0 1 2 0 2 2 2 1 0 0 0 0 2 1 2 0 2 2 2 1 1 2 1 1 0 1 0 0 2 0 0 2 1 2 0 0 1 2 2 2 0 2 0 2 0 0 0 0 0 0 0 2 0 0 0 1 1 0 1 1 1 1 2 2 0 2 0 2 0 2 0 2 1 0 1 0 0 1 2 1 2 2 0 0 0 2 0 0 1 1 0 1 0 1 1 1 1 0 0 1 1 0 1 2 0 1 1 1 2 0 1 1 1 0 1 0 1 0 0 0 2 0 0 0 1 1 1 1 0 0 0 0 1 2 0 0 0 1 0 0 1 1 0 0 1 1 1 2 2 2 0 0 0 2 1 1 1 0 0 0 0 0 1 1 1 0 1 1 0 0 0 0 0 1 0 1 0 0 1 1 0 0 0 1 1 0 1 1 1 0 1 2 1 0 0 0 2 2 2 0 0 0 1 1 0 1 1 0 2 0 2 0 0 0 2 2 0 1 2 0 1 0 2 2 2 2 1 2 0 2 0 0 1 0 1 1 1 0 0 2 1 0 0 0 2 0 1 2 0 1 1 1 0 0 0 0 0 1 0 0 0 0 1 2 1 1 1 0 0 0 0 0 0 1 0 0 0 0 2 2 0 0 1 1 0 1 0 0 0 0 0 0 0 0 0 1 1 0 1 0 0 1 2 1 0 0 0 1 1 2 0 0 1 1 0 1 1 0 1 2 0 1 1 1 1 1 0 2 2 2 0 2 2 2 2 0 1 1 0 2 0 1 0 0 0 0 1 0 0 1 2 1 1 1 1 0 1 0 2 0 2 2 1 1 1 2 1 1 0 0 0 2 0 2 1 0 0 0 0 0 0 0 0 0 1 1 1 1 0 0 0 2 1 0 0 1 1 0 0 0 0 2 1 0 1 0 1 0 1 1 0 1 0 1 2 1 0 1 1 2 2 0 2 0 0 0 0 2 0 2 0 2 1 0 2 0 2 0 0 1 0 0 2 0 1 1 1 0 0 1 0 0 1 0 1 1 0 1 2 1 0 1 0 0 1 1 1 2 0 0 2 1 0 2 0 0 0 0 1 0 0 0 1 2 2 1 0 1 0 0 2 0 1 1 2 1 2 0 0 0 2 0 1 0 2 0 0 0 0 0 1 0 1 0 0 2 0 0 2 0 0 0 0 1 0 0 0 0 0 0 0 0 1 1 0 0 0 0 0 0 2 0
80 1 0 1 0 0 1 1 1 0 1 1 0 2 1 1 1 1 1 2 1 1 0 1 0 0 0 1 1 1 1 1 0 0 2 0 2 1 1 0 1 1 1 1 2 0 0 0 0 0 0 0 0 0 1 1 1 0 2 0 0 1 0 0 0 0 2 0 1 0 0 2 2 0 1 2 2 0 0 0 0 1 0 2 2 0 0 1 1 2 0 1 1 0 1 1 0 1 1 1 0 2 0 0 2 0 2 0 2 0 0 2 1 2 1 2 1 0 2 0 0 0 1 1 0 2 0 1 1 1 0 0 0 1 0 0 1 0 0 0 1 1 0 0 0 0 0 0 0 0 0 0 0 0 1 0 0 2 0 1 0 1 0 2 1 1 1 0 2 2 0 2 1 1 1 0 2 0 1 1 1 2 1 0 0 0 1 2 0 0 0 2 2 2 2 1 2 0 0 1 1 0 0 0 1 1 1 0 1 0 1 1 1 0 1 2 0 0 1 1 1 1 2 0 0 1 1 0 0 0 0 0 1 1 1 1 0 2 0 0 1 1 1 1 0 2 1 0 1 1 1 1 1 0 0 0 0 1 1 1 0 1 0 1 1 0 0 1 1 0 0 2 0 2 0 0 2 2 2 2 2 2 2 2 2 0 2 0 1 2 1 1 0 1 0 0 0 1 1 1 0 0 2 0 1 0 1 2 1 1 0 1 2 0 0 0 2 0 1 0 1 1 1 2 0 0 0 0 1 1 2 1 0 0 0 0 0 1 1 1 1 1 2 0 1 0 2 0 1 1 0 1 0 1 1 1 0 0 0 2 2 2 1 0 1 0 0 2 2 0 2 2 0 0 0 0 2 2 0 2 1 0 2 2 2 0 0 0 0 0 1 2 0 0 2 0 0 1 1 1 1 2 1 0 0 0 1 2 0 0 0 0 2 2 0 2 0 0 1 0 0 0 0 1 1 1 1 0 0 0 0 0 0 1 2 1 0 1 0 1 1 0 1 0 0 0 0 0 0 0 0 0 0 2 2 2 2 2 2 2 1 2 0 0 0 1 1 1 0 1 1 1 1 1 2 0 1 0 2 0 2 2 2 1 1 0 1 0 2 0 0 2 0 0 0 0 2 1 1 2 0 2 2 0 0 0 2 0 0 0 0 2 0 0 0 1 1 0 2 1 1 1 1 1 0 2 0 1 0 2 0 1 2 1 2 0 0 0 1 1 0 1 0 1 1 1 0 0 2 2 0 0 0 2 1 1 0 1 0 1 1 0 0 2 0 0 0 1 1 0 1 1 0 0 0 0 2 2 2 1 2 0 0 0 0 0 0 1 1 1 0 2 0 1 0 0 0 1 0 0 1 1 0 0 1 1 1 1 2 2 0 0 0 0 0 0 0 0 0 1 1 0 0 0 0 1 1 1 0 0 0 0 0 0 0 2 0 1 2 2 0 0 0 2 0 0 2 2 1 1 1 1 1 1 1 0 1 1 1 0 0 0 1 0 0 2 0 1 0 1 1 1 0 0 1 2 1 0 2 0 1 0 2 2 2 2 1 0 2 2 0 0 0 0 0 0 2 0 0 2 0 2 0 0 2 0 0 1 0 0 0 0 0 0 0 0 0 2 1 0 0 0 1 2 1 1 1 0 0 0 0 0 1 0 0 2 1 0 1 1 0 0 0 0 0 0 1 1 0 0 0 0 0 0 0 0 0 0 2 1 0 1 0 0 0 1 2 1 1 2 0 0 0 0 1 1 1 0 2 2 0 0 2 0 0 2 0 2 1 1 1 1 2 1 0 1 0 0 0 1 0 2 0 0 1 0 1 1 1 1 1 0 1 1 1 0 2 1 0 0 1 0 1 1 1 1 1 0 1 0 2 1 0 1 1 1 0 1 2 0 2 2 0 0 0 0 0 1 0 0 0 2 1 0 1 0 1 0 0 1 0 2 0 0 0 1 2 0 2 1 1 0 1 0 1 1 0 0 0 0 1 1 2 0 0 0 0 2 0 2 0 2 1 1 1 1 1 0 0 0 0 2 2 0 2 0 1 1 0 1 0 0 0 0 1 1 0 1 1 0 0 0 0 2 2 2 2 2 0 0 2 1 1 1 2 0 0 0 1 1 0 0 1 2 2 0 1 1 0 1 2 0 2 0 0 0 0 2 1 1 1 0 1 0 1 1 1 0 0 0 0 0 0 0 0 0 2 1 1 0 0 1 1 2 0 0 2 0 0 0 0 0 1 2 0 0 0 0 0 0 2 0
81 1 0 0 0 0 0 2 0 0 0 0 0 2 0 0 0 2 1 1 1 1 0 2 0 0 0 0 1 1 2 1 1 2 2 1 2 1 0 0 1 1 0 0 2 1 0 0 0 0 0 1 0 0 1 1 0 0 0 1 0 1 1 1 1 0 0 0 2 0 0 1 2 0 2 2 0 0 0 0 0 1 1 0 1 0 0 0 2 2 0 1 2 1 0 0 1 1 1 1 0 2 0 0 2 0 2 2 0 2 1 2 0 0 1 1 1 0 1 0 0 0 1 1 1 1 1 0 0 0 1 0 0 0 0 0 0 0 0 0 0 2 1 0 0 0 0 0 0 0 0 0 0 0 1 0 0 1 0 1 0 1 0 2 0 0 0 1 0 1 1 0 0 2 1 0 2 0 0 0 0 0 0 1 1 1 1 0 0 0 0 0 2 0 2 0 1 0 0 0 0 0 0 0 1 1 1 1 1 0 2 0 2 0 1 2 0 1 2 1 1 0 2 0 0 2 2 2 2 0 0 0 0 0 2 0 0 2 0 1 0 0 2 2 0 2 0 0 2 0 0 1 0 0 0 0 1 0 0 2 2 0 0 1 1 0 0 0 2 1 0 0 1 2 0 1 1 1 2 2 2 1 1 2 1 0 1 0 0 2 0 0 0 2 2 0 2 0 0 0 0 0 1 1 0 1 1 0 2 2 0 2 1 0 2 0 0 0 1 0 0 1 1 1 2 0 1 0 2 1 2 2 0 1 0 0 0 0 0 0 0 1 2 0 1 0 0 0 2 0 0 0 0 0 0 2 1 0 0 1 1 1 2 0 2 0 0 1 2 0 1 1 0 0 1 1 1 1 1 1 2 0 0 0 1 1 0 0 0 0 1 1 2 0 1 2 0 1 1 1 1 1 2 0 1 1 1 1 0 0 0 0 0 0 2 2 0 0 0 0 0 1 1 0 1 1 2 2 0 0 2 0 0 1 0 0 1 0 0 0 2 0 2 0 0 1 2 1 1 2 0 0 0 2 1 1 1 1 0 1 1 1 1 0 1 1 1 1 0 0 0 0 2 0 1 0 1 2 2 2 2 1 0 0 0 0 0 0 2 0 0 2 1 1 0 0 2 0 0 2 0 2 1 1 0 1 2 2 0 0 1 1 0 0 0 1 1 0 1 2 2 0 2 2 1 2 0 0 2 0 2 0 1 0 1 0 1 0 2 1 1 1 1 0 1 2 0 2 0 2 0 0 0 1 1 1 0 0 0 0 0 0 0 2 1 0 2 1 0 1 0 2 0 0 0 0 1 2 2 0 2 0 0 0 0 0 1 1 1 1 0 0 0 0 1 1 0 0 0 1 0 1 0 1 2 1 1 1 1 1 0 0 0 2 1 2 1 0 0 0 1 0 0 0 0 0 2 1 0 0 0 0 0 2 0 1 0 0 1 1 0 0 0 1 1 0 2 1 1 1 0 2 0 0 0 0 1 2 2 0 0 0 2 0 0 2 1 2 0 1 0 1 0 0 1 2 1 1 1 1 0 0 2 1 2 1 2 1 2 1 1 1 1 1 1 1 2 0 0 2 0 2 0 0 2 0 0 1 0 0 1 1 0 0 0 1 1 2 2 0 0 0 0 2 0 0 1 0 0 0 0 0 1 0 0 2 2 0 1 1 1 0 0 0 0 1 1 2 0 1 0 1 1 0 0 0 2 0 0 0 0 0 1 0 0 1 0 1 1 2 0 0 1 1 1 1 1 0 1 1 0 2 0 1 1 2 0 2 1 2 0 1 2 2 2 0 1 0 0 1 0 2 0 0 1 1 1 1 2 0 1 0 1 1 2 1 1 2 1 0 1 1 1 1 2 1 1 1 0 0 0 2 1 0 0 0 0 0 0 0 0 1 0 0 0 0 0 0 0 0 0 1 1 0 1 0 1 0 1 1 0 2 0 0 0 1 1 0 2 0 0 0 1 0 1 1 0 1 1 2 2 0 2 0 0 0 0 1 1 1 0 1 1 2 2 2 2 0 0 0 0 2 2 0 2 0 1 0 0 1 1 0 0 1 1 1 0 1 2 0 1 0 0 1 2 2 0 0 0 0 2 0 0 2 1 0 0 0 0 0 0 1 1 2 1 1 1 0 0 0 2 0 2 2 1 0 2 2 1 2 0 0 0 0 2 1 1 0 2 1 0 0 1 0 0 1 0 0 2 0 0 0 0 1 0 1 1 0 0 0 0 0 0 0 0 0 0 0 0 0 1 1
82 0 0 0 1 0 0 2 1 0 1 0 0 0 0 0 0 0 0 0 0 0 0 2 0 0 0 0 0 0 1 0 0 1 1 1 2 1 0 2 0 0 0 0 2 0 0 0 0 1 1 1 1 1 1 1 0 0 1 1 0 0 2 2 1 1 0 0 1 0 0 0 2 0 1 2 1 1 1 0 1 2 1 1 2 0 0 0 1 1 0 0 1 1 1 0 2 0 0 1 1 2 0 0 2 1 1 1 1 1 1 1 0 0 1 1 1 0 0 2 2 0 1 1 0 2 0 1 1 1 0 0 0 1 0 0 0 0 0 0 1 1 0 0 0 0 2 0 0 0 0 0 0 0 1 0 0 0 0 0 0 1 1 1 1 2 0 0 0 0 2 1 2 0 1 0 2 0 1 1 1 1 0 2 1 0 2 0 0 0 0 0 2 1 2 0 1 0 0 1 1 0 0 0 0 2 2 0 1 0 2 1 2 0 2 2 0 0 2 1 1 0 1 0 1 0 0 2 0 2 0 0 0 0 1 0 1 2 0 2 0 0 2 2 0 2 0 0 2 0 0 1 1 0 1 0 1 0 0 2 2 0 0 0 0 0 1 1 0 0 2 1 0 1 0 0 1 0 1 1 0 0 2 1 1 1 1 2 0 2 0 0 1 2 2 1 1 0 0 0 0 0 1 1 0 0 1 0 1 2 0 2 2 1 2 0 2 0 0 0 0 1 2 2 0 0 0 1 0 0 2 2 0 1 0 0 0 0 0 0 0 0 2 0 0 0 0 0 1 0 1 0 0 2 1 0 1 0 1 1 2 2 1 0 1 0 0 2 2 1 2 2 0 0 1 0 1 1 0 2 0 1 1 1 1 1 0 1 1 0 0 2 0 0 2 0 0 0 0 0 0 0 0 0 0 0 0 0 0 0 0 0 0 0 2 2 0 0 0 0 0 2 0 0 2 2 1 1 0 0 1 0 0 0 1 0 0 0 0 0 2 0 2 2 1 1 1 1 1 2 0 0 0 2 1 1 1 1 0 1 1 1 0 1 0 1 1 2 0 1 1 2 1 1 2 0 1 2 1 0 0 2 1 0 0 0 0 2 2 1 1 2 0 1 1 0 1 2 2 2 0 2 1 1 0 0 2 0 0 0 0 2 0 1 0 1 1 0 1 1 1 1 2 2 1 1 1 0 0 2 0 1 1 0 1 0 1 1 2 0 1 2 0 0 1 1 0 1 0 2 0 1 0 2 1 2 0 2 0 0 0 0 0 1 0 0 0 1 0 1 0 1 1 0 1 0 0 0 0 0 1 0 1 0 0 1 1 2 0 0 0 1 1 1 0 0 0 0 0 0 0 2 1 0 2 1 1 1 2 2 1 0 0 0 0 0 0 0 0 0 2 0 0 0 0 2 2 1 0 0 0 1 0 0 0 1 0 0 2 2 1 1 0 0 1 0 2 2 1 1 0 1 2 0 0 0 1 2 1 0 0 0 0 1 1 1 0 1 1 0 1 0 1 0 0 1 1 2 2 0 0 0 2 1 1 1 2 2 1 0 2 2 0 0 0 0 0 0 0 0 0 0 0 0 1 0 0 1 0 0 1 0 1 0 0 2 2 2 1 0 0 0 1 2 0 1 1 1 1 1 0 0 0 0 0 0 1 0 0 1 0 1 0 0 0 1 0 1 0 1 0 0 0 0 0 0 0 0 0 0 0 0 2 0 0 0 2 1 1 2 0 0 0 0 0 0 1 0 2 2 1 0 1 1 1 1 0 2 1 2 0 1 2 2 2 0 1 0 0 1 0 2 0 0 1 1 0 0 1 0 1 0 2 1 2 0 1 1 1 0 2 1 0 0 1 0 0 1 0 0 0 2 1 1 1 0 0 2 2 1 1 1 0 0 2 0 0 0 0 0 1 0 1 1 0 0 1 0 0 0 1 1 1 0 1 2 1 1 1 1 0 0 1 1 2 1 0 0 1 1 2 0 2 0 0 0 0 2 0 1 1 2 1 1 2 2 2 0 0 0 0 1 1 0 2 1 0 0 1 1 0 0 2 0 2 0 0 1 2 0 0 0 0 1 1 1 2 1 1 1 2 0 0 2 0 0 0 0 1 2 0 1 1 2 2 1 0 2 0 1 2 0 2 1 0 0 2 1 0 0 2 0 1 0 0 1 1 2 2 0 1 0 1 0 0 0 0 0 1 1 0 1 1 1 0 0 1 0 2 0 0 1 0 1 1 0 0 0 1 0 0 0
83 1 0 1 1 0 0 2 1 0 1 0 0 0 0 0 0 1 1 1 1 0 0 2 0 0 0 1 1 1 2 0 1 1 1 1 1 1 0 0 2 2 0 0 2 0 1 0 0 0 0 0 0 1 0 0 2 0 1 0 0 0 0 0 1 0 2 0 1 0 0 0 1 0 2 1 1 1 1 0 1 1 0 1 1 0 0 0 2 2 0 0 2 2 1 1 0 2 2 2 2 2 0 0 2 2 1 1 1 0 0 2 0 1 0 1 0 0 2 1 1 0 2 2 1 1 1 1 1 1 0 1 0 1 0 0 0 0 0 2 0 2 1 0 0 0 0 0 0 1 0 0 0 0 0 0 0 2 0 1 0 0 1 1 2 2 0 1 0 1 1 1 0 2 1 0 2 0 0 0 0 0 0 1 1 1 1 0 0 0 0 0 1 0 1 0 2 0 1 1 1 1 0 1 1 1 1 1 1 0 2 2 1 0 2 2 0 0 0 0 2 0 2 0 0 2 2 1 0 1 1 0 0 0 1 0 0 2 0 0 1 1 2 1 0 1 0 1 0 2 2 0 1 1 0 0 0 0 1 2 1 1 0 2 1 0 1 0 2 1 0 1 1 1 0 1 0 1 2 2 2 1 1 1 2 1 1 1 1 2 1 1 2 2 2 2 0 2 0 1 0 0 2 0 0 0 1 0 2 2 0 2 2 1 1 0 2 0 1 0 0 2 2 2 1 0 1 1 0 1 2 0 0 2 0 0 0 0 0 0 0 0 1 1 1 0 1 0 1 1 0 1 1 2 1 0 1 1 0 0 0 0 2 0 2 0 0 2 2 0 2 2 0 0 1 1 2 0 0 2 1 2 1 2 2 1 0 0 0 1 0 1 1 0 1 1 1 0 0 0 0 1 1 1 1 0 1 1 0 0 0 0 2 2 0 2 0 0 1 0 0 1 0 2 0 0 0 1 0 0 1 0 1 1 1 1 0 0 0 0 1 0 1 0 0 0 1 1 1 0 0 0 0 1 2 1 2 2 1 2 2 2 2 1 0 1 1 2 0 1 1 1 2 0 0 1 0 1 2 0 1 2 0 0 0 0 0 0 2 0 0 2 2 2 0 0 2 1 1 2 0 2 1 1 0 0 2 0 0 0 0 2 0 0 0 1 0 1 0 1 1 1 2 2 2 2 0 0 0 2 0 0 2 1 1 0 1 0 1 2 1 0 1 1 1 1 0 1 1 1 1 0 0 2 0 0 0 0 0 0 0 0 0 1 0 0 0 0 1 0 0 1 0 0 0 0 1 1 1 1 1 0 0 0 1 0 0 1 0 0 0 2 1 0 2 0 1 0 0 0 0 2 1 0 2 0 2 0 1 1 0 0 0 1 0 1 0 0 1 1 0 0 0 0 0 1 2 1 0 0 0 1 0 1 0 1 0 0 2 2 1 1 0 2 0 0 2 1 1 1 1 2 1 0 0 0 2 1 1 1 0 1 0 1 2 1 1 1 0 1 0 1 0 0 0 2 1 1 1 1 1 0 2 1 2 1 1 1 0 0 0 0 0 0 0 0 2 0 0 0 0 0 0 0 2 0 1 2 0 0 1 0 0 0 0 1 0 1 1 0 0 0 2 2 0 2 2 0 2 2 0 0 0 0 0 1 0 0 0 2 1 0 2 2 0 0 0 0 0 0 0 0 1 1 0 0 1 0 1 0 0 0 1 0 0 1 0 1 0 2 0 0 0 1 0 1 2 0 1 1 0 1 1 0 0 1 0 1 0 2 0 1 2 1 1 0 0 1 0 1 0 1 0 0 1 0 0 0 1 1 2 0 0 0 0 0 1 2 2 0 2 2 0 1 1 1 0 2 0 0 1 1 1 1 0 1 0 0 0 0 0 0 0 1 1 0 1 0 0 0 0 1 2 0 1 0 2 0 0 0 0 2 0 0 0 0 1 0 1 1 1 0 1 0 1 0 0 1 1 1 1 1 1 0 0 0 1 1 0 2 0 2 0 0 2 0 1 0 1 1 0 0 2 0 2 0 1 0 0 0 0 0 1 0 1 1 0 0 2 1 0 1 0 1 2 2 2 0 0 0 2 0 0 0 0 0 0 1 0 0 0 0 0 1 1 1 0 0 0 0 2 0 2 0 0 0 0 2 0 0 1 0 1 0 1 0 0 0 1 1 0 0 1 0 0 0 2 1 1 0 0 1 1 1 0 0 1 0 0 0 0 0 0 0 0 0 0 0 0 0 1 1
84 0 0 0 0 0 0 1 1 0 1 1 0 0 0 0 0 1 1 1 1 0 0 2 0 0 0 0 0 1 2 1 1 1 1 0 1 1 0 0 1 1 0 0 1 0 0 0 0 1 1 1 1 1 0 2 0 0 1 1 0 0 1 1 1 0 2 0 2 1 0 1 2 0 2 2 2 1 1 1 1 2 0 2 2 1 1 0 0 1 0 0 1 1 2 2 0 1 1 1 1 2 1 0 2 0 2 2 0 2 1 1 2 2 2 2 2 0 0 2 2 0 2 2 1 0 1 1 1 1 1 0 0 1 1 1 0 0 0 0 0 1 0 0 0 0 0 0 0 1 0 1 0 0 0 0 0 0 0 0 1 0 1 1 1 2 0 1 0 1 1 1 1 1 1 0 2 1 0 0 0 1 0 0 2 2 0 1 0 0 0 1 1 1 2 1 1 0 0 1 1 1 1 0 1 0 1 1 1 0 0 1 0 0 1 2 1 0 1 0 2 1 2 0 0 1 1 1 0 1 0 1 0 0 1 0 0 2 0 2 0 0 1 2 0 2 0 0 1 1 1 0 1 0 0 0 1 2 2 2 0 2 0 2 1 0 1 1 2 1 0 2 0 0 0 0 0 1 1 0 0 0 1 1 2 1 1 2 2 2 2 2 1 2 1 1 0 1 0 2 0 2 1 0 0 0 1 0 1 1 0 1 1 1 2 0 1 0 0 0 1 2 1 1 0 0 0 1 1 1 1 2 0 1 0 0 0 0 0 2 1 1 2 0 0 0 2 0 0 2 0 1 0 2 2 0 1 2 0 1 1 1 2 0 2 0 0 1 2 0 2 2 1 1 1 1 2 0 0 2 1 0 1 1 1 0 0 1 1 0 0 2 0 0 2 0 1 1 1 1 1 1 0 2 2 1 0 1 0 0 0 0 0 0 0 0 2 1 0 0 0 0 0 0 0 0 0 0 2 1 2 1 1 1 1 1 0 2 2 0 2 0 1 2 1 2 1 0 0 1 0 0 0 2 1 1 1 2 1 2 2 1 0 1 1 2 2 1 0 1 1 1 2 1 1 0 0 1 1 0 2 2 1 1 0 0 1 2 2 1 1 2 0 1 1 0 2 2 1 1 1 2 1 1 0 0 1 1 0 0 0 2 1 0 0 1 0 0 1 1 1 1 2 2 2 2 0 1 0 2 0 1 1 0 1 0 0 1 1 1 0 1 2 0 2 2 0 1 0 2 0 1 0 2 1 0 0 1 0 0 0 0 1 1 0 1 1 1 0 1 0 0 1 0 1 0 2 1 1 0 2 0 0 0 0 1 0 2 0 0 0 2 1 0 0 0 0 1 0 0 0 1 0 0 1 0 0 2 1 2 1 0 0 0 0 0 0 0 0 0 0 0 0 0 0 1 2 2 0 0 0 0 0 2 0 1 1 0 2 0 1 1 0 1 1 0 1 1 1 0 1 1 0 1 0 0 2 2 1 0 0 0 1 0 1 2 0 0 2 0 1 1 0 0 0 0 2 0 2 0 1 0 2 1 2 2 1 0 1 1 0 0 0 0 0 0 2 0 0 2 1 1 0 0 1 0 2 1 0 0 2 0 0 0 0 1 0 1 1 0 1 0 0 2 0 0 0 1 1 1 0 0 1 0 0 2 2 0 0 1 0 1 0 0 0 1 0 0 0 0 0 0 0 0 0 1 1 0 1 0 0 1 0 0 0 1 1 1 1 2 0 1 0 0 1 0 1 0 1 1 0 1 2 0 0 1 1 1 1 1 1 2 2 2 2 0 0 1 0 1 0 2 0 0 2 0 1 0 0 2 2 0 2 2 1 0 2 2 2 2 1 2 2 1 2 1 1 0 0 0 1 1 0 0 0 0 0 0 1 0 1 1 0 0 0 0 0 0 0 1 0 1 1 0 1 0 1 0 1 1 0 2 0 0 0 0 2 0 2 1 1 0 0 1 1 0 0 1 0 0 0 1 2 0 0 1 0 0 1 1 0 1 2 2 2 1 1 0 0 0 0 1 2 0 2 0 1 0 0 1 1 0 0 0 2 0 0 1 1 0 0 0 0 1 0 0 0 1 0 0 2 0 1 2 1 0 0 1 0 0 0 0 2 1 1 1 0 1 0 0 2 0 1 0 1 0 1 2 0 0 0 1 0 0 1 0 0 0 1 0 1 1 0 0 0 1 1 0 1 0 0 1 0 2 1 1 1 0 1 0 0 0 0 0 0 0 0 0 0 0 0 0
85 0 0 0 0 0 0 1 0 0 0 2 0 1 1 1 1 1 2 1 1 1 0 2 0 0 0 0 0 0 2 2 1 1 0 0 1 2 0 2 1 1 0 0 1 1 1 0 0 0 0 0 1 1 0 2 0 0 0 0 1 0 2 2 1 0 2 0 1 0 0 2 2 0 0 2 2 0 0 0 0 0 0 2 2 1 1 0 2 2 0 0 1 2 0 0 1 1 1 2 2 2 0 0 2 1 2 2 0 2 1 1 1 2 1 2 2 0 0 2 2 0 2 2 2 0 2 1 0 1 1 0 0 0 0 0 0 0 0 0 1 1 0 0 0 1 1 0 0 1 0 0 1 0 2 0 0 1 0 1 1 0 2 0 0 1 0 1 1 2 0 2 1 1 1 0 2 0 1 1 1 1 1 0 0 0 2 2 0 0 0 2 1 0 1 0 1 0 0 0 0 1 0 0 1 0 0 0 0 0 1 1 2 0 2 2 0 1 1 0 2 1 2 0 0 1 1 0 0 0 0 0 0 0 2 0 0 2 0 1 0 0 2 2 0 2 0 0 2 0 0 0 1 0 0 0 0 0 0 0 0 0 0 0 1 1 1 1 1 0 2 0 0 1 2 2 1 2 2 2 2 2 2 1 1 0 2 0 0 1 1 0 1 2 2 1 0 0 0 0 0 0 2 0 1 1 1 0 0 1 1 2 1 0 2 0 1 0 0 0 0 1 2 2 1 0 1 1 1 0 1 2 0 1 0 0 0 1 0 0 0 1 1 0 0 0 1 1 2 0 0 0 0 2 2 0 0 1 0 2 2 2 2 0 2 0 0 0 1 0 1 1 0 0 0 1 1 0 2 0 1 1 0 0 1 1 0 0 0 0 0 1 1 0 2 2 0 0 0 0 0 0 0 2 2 0 0 1 0 0 0 0 1 1 0 2 0 0 0 0 0 2 0 1 1 0 0 1 0 0 1 0 0 2 0 1 0 1 0 0 2 0 0 0 0 1 1 0 0 0 0 0 0 2 1 1 1 1 0 1 1 1 1 0 1 1 1 1 0 0 0 1 1 1 1 0 1 2 1 0 1 1 1 1 0 1 0 0 2 0 1 0 1 1 1 0 1 2 2 2 0 2 1 1 0 0 2 2 0 0 1 1 0 0 1 0 0 0 2 1 1 1 2 2 1 2 0 1 1 1 1 0 0 0 0 0 2 0 1 2 0 0 1 1 1 1 0 2 0 2 1 0 1 1 1 1 0 1 0 1 1 0 0 1 0 0 0 0 0 0 0 1 1 0 1 0 1 2 2 2 2 0 0 0 1 0 0 1 0 0 1 0 0 0 1 0 0 0 0 0 0 2 0 0 1 1 1 1 0 0 0 0 0 0 0 0 0 0 0 0 1 0 0 0 0 1 2 1 0 0 0 0 0 2 0 2 0 0 2 2 0 1 0 1 1 0 2 0 1 1 0 2 2 0 0 0 2 1 1 0 0 0 2 0 0 2 0 0 1 1 0 2 1 0 0 2 0 0 2 0 1 1 1 1 1 1 1 1 1 2 0 0 0 1 1 1 1 1 0 2 0 2 0 0 2 0 2 0 1 0 1 0 0 1 0 0 1 2 1 0 0 0 0 2 1 0 1 0 2 1 1 1 1 0 0 1 1 0 0 1 0 0 1 1 0 0 0 0 0 0 0 0 0 0 0 0 0 0 1 0 0 0 1 0 0 1 0 1 1 1 1 0 0 0 0 0 2 0 0 1 0 1 0 1 0 1 1 2 1 1 1 1 2 2 2 0 1 0 0 1 0 1 0 0 0 0 1 0 0 2 2 0 2 2 2 0 2 2 0 0 1 0 2 1 2 1 1 2 0 0 0 2 0 0 0 0 0 0 0 0 0 0 1 0 1 1 1 1 0 0 0 2 1 0 0 0 1 0 0 0 1 2 1 0 1 2 1 1 1 1 1 1 1 1 1 1 0 0 0 1 2 0 0 0 0 0 2 1 0 2 0 0 0 0 2 2 2 0 1 1 0 0 1 0 2 0 1 1 1 2 1 0 0 0 1 2 0 2 2 0 0 0 0 1 1 1 0 1 0 0 2 0 0 1 0 0 0 1 0 1 0 0 2 2 1 1 0 0 0 0 2 0 2 1 0 0 1 2 0 0 2 0 2 0 2 0 0 1 2 0 1 0 0 1 1 1 1 1 0 0 0 2 0 1 0 0 0 0 1 0 0 0 1 1 0 0 1 1 1 0 0 0
86 0 0 0 0 1 1 2 0 0 0 1 1 1 0 0 0 1 1 1 1 1 0 1 0 0 0 0 0 0 2 0 1 1 0 0 1 2 0 0 1 1 0 0 2 1 0 0 0 0 0 1 0 0 1 1 1 0 0 0 0 2 2 2 1 1 1 0 1 0 1 1 2 0 2 2 1 1 1 0 1 1 0 0 0 1 2 0 0 2 0 0 0 2 0 0 0 1 1 1 0 2 0 0 2 1 2 0 1 1 0 1 1 1 2 2 2 0 2 0 0 0 1 1 0 1 0 0 0 0 1 0 0 0 1 0 0 0 1 0 0 2 0 0 0 0 0 1 0 1 1 0 0 2 0 0 0 1 0 1 1 1 1 1 1 2 1 1 1 2 0 1 0 2 0 0 0 0 0 0 0 0 0 1 1 1 1 2 0 0 1 1 2 0 2 0 1 0 1 1 1 1 0 0 1 1 1 0 2 0 2 0 0 0 1 2 0 0 1 1 1 0 1 0 2 0 0 1 0 2 1 1 0 0 1 0 0 2 0 2 0 0 1 1 0 1 0 0 1 0 0 0 0 0 0 0 0 0 0 1 1 0 0 1 1 0 1 0 0 0 0 1 0 2 0 0 0 0 1 0 0 2 2 1 2 0 2 2 0 2 2 0 1 2 2 1 1 2 0 2 0 0 0 2 0 0 0 0 2 1 1 2 2 0 2 0 1 0 1 0 0 1 1 1 1 0 0 1 1 0 1 2 2 2 1 0 1 2 1 1 0 2 1 0 0 0 1 0 2 0 0 0 0 2 1 0 1 2 0 1 1 1 0 1 0 0 0 1 1 0 2 2 1 1 1 1 1 0 1 1 1 1 1 1 1 1 0 0 0 1 1 1 2 1 2 0 1 2 0 0 0 0 0 2 2 0 0 0 0 0 0 0 1 1 1 2 0 0 0 0 2 1 2 0 1 1 1 0 2 2 1 1 0 2 0 1 0 0 0 0 1 0 2 1 1 1 2 1 1 2 0 0 0 2 1 1 1 1 0 1 1 1 0 0 0 0 0 1 0 0 0 1 2 2 1 0 1 2 2 2 2 1 0 0 0 0 0 0 1 0 1 1 2 1 0 0 0 1 0 1 1 1 1 1 1 1 1 0 0 0 0 0 0 1 0 1 0 0 0 1 1 1 2 2 0 2 0 2 0 2 0 2 1 0 0 0 1 1 1 1 1 1 0 0 1 1 0 2 0 2 0 0 0 2 1 0 0 1 1 0 0 0 1 2 0 2 1 0 1 0 0 0 1 0 0 0 1 0 0 0 2 0 0 0 0 1 0 0 0 0 1 1 2 0 1 0 1 0 0 0 0 2 0 0 1 0 0 2 2 2 1 0 0 0 0 0 0 0 0 0 1 0 1 1 1 1 1 1 0 0 1 0 1 1 1 0 1 1 2 2 0 0 0 1 0 0 2 1 1 0 1 2 1 1 1 1 2 2 2 0 0 0 2 0 0 2 0 1 1 0 1 0 1 0 0 1 1 1 2 0 0 1 2 2 2 2 0 2 1 0 0 0 0 0 0 0 2 0 0 1 0 1 0 0 2 0 1 2 0 0 0 0 0 1 0 1 2 1 0 0 0 0 0 2 0 1 1 0 0 0 0 0 0 0 0 1 0 0 1 2 2 0 0 0 0 1 0 0 0 0 0 0 2 1 0 0 0 0 1 0 0 0 0 0 0 2 0 2 2 2 0 1 1 0 0 0 1 0 0 1 0 0 1 0 0 1 1 1 0 2 0 1 2 2 2 0 0 0 0 0 1 1 0 0 1 1 0 0 0 2 2 0 1 0 1 0 1 2 1 0 1 2 1 1 2 1 1 1 0 0 0 2 1 0 0 0 0 0 0 0 0 0 1 0 1 1 1 0 0 0 0 1 0 0 0 0 0 0 0 0 1 1 1 0 1 2 2 0 1 0 0 0 1 0 1 0 0 1 1 1 2 0 2 0 0 0 0 1 0 2 1 2 0 1 1 1 1 0 0 0 0 2 1 0 1 2 0 0 0 2 0 0 1 0 1 1 0 2 2 1 0 1 0 1 0 0 0 2 1 1 2 0 2 2 2 0 1 1 0 0 0 0 2 2 2 0 2 0 0 1 2 0 1 2 1 0 2 2 0 0 2 0 1 0 2 0 0 0 1 0 0 0 0 0 0 0 2 2 0 0 0 2 1 2 0 2 2 0 1 0 0 0 0 2 0 1 0 0 0 0 0 0
87 1 0 0 1 0 0 1 0 2 2 0 0 0 0 0 0 1 0 0 0 0 1 1 0 0 0 0 1 1 1 2 0 2 2 1 2 1 0 1 1 1 0 0 0 0 0 0 0 0 0 1 1 1 1 1 0 0 1 0 1 1 0 0 2 0 1 1 1 0 0 2 2 0 1 2 1 1 1 1 1 2 0 0 1 0 0 1 2 2 0 1 0 2 0 0 1 2 1 2 1 1 1 0 2 1 2 1 1 1 0 1 0 0 0 0 0 0 0 2 2 0 1 1 1 1 1 2 2 2 0 0 0 0 0 0 0 0 0 2 1 1 0 0 0 0 0 0 0 0 0 0 1 0 0 0 0 0 0 1 1 0 2 0 2 2 0 0 1 2 0 1 2 0 0 0 0 1 0 0 0 2 0 1 1 1 1 1 0 0 0 0 1 1 1 1 2 0 0 1 1 0 0 0 2 0 0 0 1 0 1 2 0 0 2 2 0 1 1 0 2 0 2 0 0 0 0 1 1 0 1 0 1 0 1 0 0 2 0 1 0 0 2 1 0 1 0 0 2 0 0 1 1 1 1 0 0 0 0 0 0 0 0 1 1 0 1 0 1 0 1 2 1 2 0 1 0 1 2 0 0 1 1 2 1 0 2 2 2 2 2 1 0 2 1 0 0 1 1 1 0 0 1 1 0 1 1 0 1 1 0 1 2 1 2 1 1 0 2 0 0 2 0 1 1 0 2 1 1 0 2 2 0 1 0 1 0 1 0 0 0 0 1 1 0 0 2 1 1 1 1 0 0 2 1 0 1 1 0 0 0 0 0 0 0 2 0 1 1 0 2 2 0 0 1 0 2 0 1 1 0 2 2 2 1 0 0 0 0 0 0 1 0 1 2 0 2 0 1 0 1 2 0 1 2 1 0 0 0 0 0 0 1 1 1 2 0 0 0 0 0 2 1 1 0 0 0 1 0 0 0 0 0 2 0 1 0 1 1 1 1 0 2 1 1 2 2 1 1 2 0 0 0 2 1 1 1 2 1 1 0 2 0 0 0 0 0 0 0 0 0 0 1 2 1 0 0 1 2 1 2 2 1 1 0 1 1 0 1 0 1 0 1 1 0 0 0 2 2 2 0 2 1 1 0 0 2 0 0 0 0 2 0 1 1 1 1 0 1 1 1 1 2 2 1 2 0 1 0 2 1 1 1 1 1 0 2 1 2 2 0 0 1 1 1 2 0 1 1 2 0 0 0 2 1 1 0 0 0 1 1 0 1 1 1 0 1 2 0 2 0 2 0 0 0 0 1 0 0 0 1 0 0 1 0 1 0 1 1 1 1 0 2 0 0 0 0 0 0 0 0 2 0 0 1 1 1 1 1 1 1 1 0 1 0 1 0 0 0 0 1 0 0 1 1 0 1 1 0 0 1 0 0 1 0 1 0 1 2 2 1 1 0 0 2 0 2 0 1 1 1 2 0 0 0 0 2 2 2 0 0 0 0 2 0 0 0 1 0 1 1 1 0 1 0 2 0 2 1 1 0 0 1 1 1 1 0 2 1 0 0 0 0 0 0 0 1 0 0 1 0 0 0 0 1 0 0 2 0 1 1 1 0 0 0 0 1 1 1 0 0 0 1 2 0 1 1 0 1 1 1 1 0 0 0 1 1 0 1 1 0 0 0 0 0 1 0 0 0 0 0 0 0 0 0 0 1 0 2 0 0 1 2 0 0 0 1 1 1 2 0 0 1 0 0 0 0 0 1 1 1 1 1 0 0 2 0 2 2 1 1 2 2 1 1 0 0 1 0 1 0 2 0 0 0 0 0 1 1 1 1 0 1 1 1 0 2 1 0 0 0 0 1 0 2 1 1 0 1 0 1 2 0 1 0 1 0 1 1 1 0 1 0 0 0 0 0 0 0 1 0 1 1 0 0 0 0 1 0 0 1 2 1 0 1 2 2 1 1 2 0 0 2 0 2 0 0 1 2 1 1 0 2 0 0 0 0 1 0 2 0 1 1 1 2 2 2 0 0 0 0 1 1 0 2 1 0 0 0 1 1 0 1 0 1 1 0 2 2 1 0 1 0 0 0 0 1 1 0 0 2 1 0 2 0 0 0 0 0 1 0 0 0 2 1 2 0 1 1 1 2 0 1 1 1 0 1 2 0 0 1 1 1 1 1 1 1 1 2 0 0 0 0 0 0 2 0 0 2 0 0 0 0 1 0 0 0 1 0 0 0 0 0 0 0 0 0 1 1 0 0 0
88 0 0 0 0 1 1 2 1 0 1 0 0 0 0 0 0 2 0 0 1 1 0 2 0 0 0 0 0 0 2 1 0 1 2 0 2 1 1 0 1 1 1 1 1 0 0 0 0 1 1 1 1 1 0 2 0 0 1 1 1 0 1 1 0 0 2 0 1 0 0 0 2 1 1 2 2 2 2 0 1 2 0 0 0 0 0 0 0 2 0 0 1 2 0 0 0 1 1 2 0 2 0 0 2 0 2 2 0 2 2 2 1 1 1 1 1 0 1 1 1 0 0 0 1 1 1 1 0 2 0 1 0 0 0 0 0 0 0 1 0 2 0 0 0 1 1 0 0 2 0 0 1 0 0 0 0 1 0 0 0 0 2 0 1 2 1 0 2 2 0 2 2 0 0 0 1 0 0 0 0 0 1 0 0 0 2 2 0 0 0 0 1 1 1 0 2 0 0 0 0 0 0 0 0 1 0 0 2 0 2 1 1 0 1 2 1 1 0 0 2 1 2 0 0 1 0 1 0 1 0 0 0 0 2 0 0 2 0 2 0 0 1 2 0 2 0 0 1 0 0 0 1 0 0 0 0 1 0 0 0 0 0 1 1 0 0 1 1 1 0 1 0 0 1 1 1 0 1 0 0 1 1 1 0 1 0 0 1 1 1 1 2 2 2 2 0 0 0 0 0 0 2 0 0 1 1 0 1 2 0 2 1 0 1 0 2 1 0 0 0 0 2 1 0 0 0 1 0 0 2 1 0 1 0 0 1 1 0 1 1 1 2 0 0 0 1 0 2 0 0 0 0 2 2 0 1 0 1 1 2 1 2 0 2 0 0 0 1 0 1 1 0 0 1 0 2 1 0 2 0 2 1 0 2 2 0 0 0 1 0 1 0 0 2 0 1 1 2 1 2 2 2 0 0 0 1 1 0 0 0 0 0 0 1 1 1 0 0 0 0 0 0 2 0 0 0 1 0 1 1 0 0 1 0 1 0 0 1 1 1 0 1 0 0 2 2 0 0 0 0 1 0 2 2 2 2 1 0 1 1 1 1 1 1 2 2 1 0 1 1 2 2 0 0 0 0 2 2 1 1 1 1 1 0 1 0 0 2 0 0 2 1 2 1 0 1 2 1 1 1 1 1 1 0 0 1 0 0 0 0 2 0 0 0 0 0 0 1 2 2 0 2 2 0 2 0 0 1 1 2 0 2 2 2 0 0 0 1 2 1 1 1 1 1 1 0 1 1 1 0 0 0 1 1 2 1 1 1 0 0 0 1 2 1 1 1 1 1 0 1 0 0 0 1 0 1 2 2 2 2 1 0 0 0 0 0 0 0 0 1 1 1 0 2 0 1 0 0 0 0 2 1 1 2 1 0 2 2 2 1 0 0 1 1 1 1 0 0 0 1 0 2 2 2 0 0 1 0 0 0 0 0 2 0 0 0 0 1 1 0 1 1 1 1 0 2 1 2 2 0 1 1 0 0 0 1 2 2 0 0 0 2 1 0 1 0 0 0 1 0 0 0 0 0 1 2 0 1 1 0 2 2 2 2 2 1 2 1 0 0 0 0 0 0 0 0 1 0 1 0 1 0 0 0 0 1 1 0 0 2 0 0 0 0 1 0 1 0 0 0 0 0 1 1 0 0 1 1 1 0 0 0 1 0 0 2 0 1 2 1 1 1 1 0 0 0 0 0 0 0 0 0 0 0 0 1 0 2 0 0 1 1 1 0 1 0 1 1 2 0 0 1 0 1 1 2 0 0 1 0 1 0 0 0 1 0 2 0 2 0 0 2 2 1 1 0 0 0 1 0 1 0 0 0 0 1 0 2 0 2 0 1 1 1 0 2 1 1 0 0 1 1 1 2 1 1 1 0 0 0 2 0 0 0 1 0 0 0 0 1 1 0 0 0 0 0 1 0 0 0 2 2 0 1 0 1 0 0 0 0 2 0 0 0 1 1 0 1 0 0 0 1 0 0 0 0 1 1 1 2 0 2 0 0 0 0 2 0 2 1 2 0 2 2 2 2 0 0 0 0 1 0 0 2 2 0 0 0 1 1 0 0 0 0 1 0 1 2 0 0 0 1 1 1 1 2 1 1 1 2 0 1 1 2 0 0 1 0 0 0 0 0 0 0 2 0 0 1 0 1 0 2 1 0 0 2 2 0 0 1 0 1 0 1 1 1 0 2 1 0 0 0 0 0 1 1 1 2 2 2 2 2 2 0 0 2 0 0 1 1 0 0 1 1 0 0 0 0 0 0 0
89 0 0 0 0 0 0 2 1 0 1 0 0 0 0 0 0 0 2 2 1 0 0 1 1 1 1 0 1 2 2 0 2 2 0 0 1 2 0 0 2 2 2 2 2 0 1 0 2 0 0 2 0 1 1 2 0 0 0 1 0 2 2 2 0 1 1 0 0 0 0 0 1 0 1 1 1 1 1 0 1 2 0 1 1 0 0 0 2 2 0 0 2 0 0 0 0 1 1 2 1 2 0 0 1 0 1 1 0 2 0 0 1 2 1 2 1 0 2 1 1 1 1 1 1 1 1 0 0 0 0 0 0 0 0 0 0 0 1 0 0 2 0 0 0 0 0 0 0 0 0 0 1 1 0 0 0 0 0 0 0 2 2 0 0 1 0 1 0 1 1 0 0 2 0 0 2 0 1 1 1 2 0 1 0 0 1 2 0 0 0 2 2 1 2 1 2 0 0 0 0 0 1 0 1 0 0 0 1 0 1 1 1 0 1 2 0 1 0 0 2 1 2 0 0 1 1 2 1 1 1 0 0 0 1 0 0 2 0 2 0 0 2 0 0 1 0 1 1 0 0 0 0 0 0 0 1 0 0 0 0 0 0 2 1 0 1 0 1 0 0 2 2 2 0 0 0 1 2 1 2 1 1 2 2 0 2 1 1 2 1 1 0 2 2 0 2 1 0 0 0 0 1 1 0 0 0 1 0 2 0 2 1 0 2 0 1 1 1 0 0 1 1 1 1 0 1 1 1 1 2 1 0 1 0 0 0 1 0 0 0 0 0 0 0 1 0 0 2 0 0 0 0 2 2 0 0 2 0 0 0 0 0 0 0 2 0 2 2 0 2 2 1 1 2 0 1 0 1 1 1 2 0 1 1 1 0 0 0 0 0 0 1 0 2 0 1 0 1 1 1 1 1 1 2 1 0 2 1 0 0 0 1 1 0 1 1 1 0 1 0 1 0 1 0 0 0 0 0 1 1 1 0 1 1 1 0 1 0 0 2 0 2 1 1 0 1 0 0 1 1 0 0 1 1 0 1 1 0 1 1 1 0 1 0 1 1 1 0 1 1 1 1 1 2 0 1 1 0 0 2 2 2 2 0 2 0 0 1 0 1 0 0 1 0 0 2 0 0 2 0 2 2 0 0 0 2 0 0 0 0 1 0 1 0 1 0 2 0 2 2 1 2 2 2 2 0 0 2 1 1 0 1 0 0 0 0 1 2 0 1 2 1 1 1 1 0 1 1 1 0 0 0 2 0 1 0 2 0 0 0 0 1 1 0 1 1 0 1 0 0 1 1 0 0 0 1 1 1 1 2 0 1 0 0 1 0 0 0 0 1 1 1 0 0 0 0 0 0 0 0 2 0 0 0 0 2 1 2 2 0 0 0 0 0 0 0 0 0 0 1 0 0 0 0 1 1 0 0 0 0 0 0 1 0 0 0 0 2 1 0 2 0 2 0 0 0 0 1 1 0 2 1 1 0 0 1 2 2 0 0 0 1 0 0 2 0 2 0 0 0 0 0 0 0 1 2 1 2 1 0 0 1 1 1 1 0 1 2 1 0 0 0 0 0 0 1 0 0 1 0 1 0 0 2 0 1 2 0 0 0 0 0 1 0 0 0 1 1 0 0 0 0 2 1 0 0 0 0 0 0 0 0 0 0 1 2 0 1 2 0 1 1 1 0 0 0 1 0 1 0 1 0 0 0 0 0 0 0 0 0 0 1 0 0 0 2 1 1 1 1 0 0 0 1 0 1 0 1 1 1 1 0 1 0 2 0 1 1 2 0 2 2 2 2 0 1 0 0 0 0 2 0 0 1 0 1 1 1 0 0 0 1 1 1 0 2 2 2 0 2 2 1 0 1 0 0 1 0 1 0 1 0 0 0 0 0 1 1 1 0 1 0 0 0 0 0 0 0 0 0 1 2 0 1 0 1 0 0 0 0 2 0 0 0 1 1 0 2 1 1 0 1 1 2 1 0 0 1 1 1 1 2 0 0 0 0 2 0 2 0 0 0 1 2 2 2 0 0 0 0 1 1 0 2 1 0 0 1 1 0 0 0 0 1 1 0 1 1 0 0 0 0 1 1 1 1 1 0 0 0 0 0 2 0 0 0 0 2 1 0 0 1 1 1 2 0 0 1 0 2 0 1 0 1 0 1 2 0 0 1 1 1 0 0 1 1 0 0 0 0 0 0 0 0 1 1 2 0 0 0 2 1 1 0 1 0 0 0 0 0 0 0 2 1 0 0 0 0 1 0 1
90 0 0 1 1 0 0 2 0 0 0 0 0 1 0 0 0 1 0 1 1 1 0 2 0 0 1 0 0 0 2 0 0 0 2 2 2 2 0 0 2 2 0 0 2 0 0 0 0 0 0 1 2 2 0 2 0 0 1 0 1 1 2 2 1 0 2 1 1 0 0 0 2 0 0 2 2 2 2 0 2 2 0 1 1 0 0 0 2 2 0 0 1 1 1 0 0 0 0 0 1 2 0 0 1 1 1 1 1 1 0 2 1 1 1 1 1 0 0 2 2 0 1 1 0 1 0 0 0 0 1 0 0 1 1 1 1 1 0 1 2 0 0 0 0 1 2 0 0 1 0 0 1 0 1 0 0 1 0 1 1 0 2 0 1 2 0 0 1 1 1 1 1 2 0 2 1 1 0 0 0 0 1 1 0 0 2 2 1 1 1 1 2 0 2 0 0 0 1 1 1 1 0 0 1 1 1 0 1 0 1 0 0 1 1 2 0 1 1 1 1 2 2 0 0 1 1 1 0 0 0 1 0 0 0 0 1 2 1 1 1 1 2 2 0 1 0 0 2 0 0 0 1 0 0 0 0 0 0 0 0 0 0 1 0 0 0 0 1 0 0 2 0 2 0 0 0 2 2 1 1 1 1 1 2 1 1 0 0 1 0 0 0 2 2 1 0 2 0 1 0 0 1 1 0 1 1 0 1 1 1 2 1 0 2 0 2 2 2 0 0 2 2 1 0 0 0 2 0 0 2 0 0 1 0 0 0 0 0 0 0 0 1 1 0 0 0 0 2 1 0 0 0 2 2 0 0 0 1 1 2 2 1 0 1 0 0 0 2 0 0 0 1 1 1 0 1 1 1 1 1 1 0 0 1 0 0 0 0 0 0 1 1 0 2 0 1 0 2 2 2 2 2 0 2 2 0 1 0 0 0 0 1 1 0 1 1 0 0 0 0 2 1 0 1 1 2 0 2 2 1 1 0 2 0 1 0 0 0 0 2 0 1 0 0 0 1 0 1 2 0 0 0 2 0 0 0 2 0 0 0 0 0 0 1 1 1 0 0 0 0 0 2 0 1 1 0 2 2 2 2 1 1 1 0 0 1 0 2 0 0 2 0 1 0 0 1 1 1 2 0 2 1 1 0 0 2 0 0 0 0 2 0 1 0 1 1 0 0 1 1 1 0 1 0 0 1 0 0 2 0 0 2 2 2 0 1 1 2 1 1 1 1 0 0 2 0 1 1 2 2 0 0 2 1 0 0 1 0 1 1 0 0 2 0 0 1 1 1 0 1 0 1 0 1 0 2 1 1 0 1 0 0 0 0 0 0 0 0 0 0 2 1 2 0 1 0 1 0 0 1 2 1 0 0 1 1 0 0 0 0 0 0 0 0 0 0 0 0 0 0 0 1 1 1 1 2 1 0 0 0 2 1 1 0 0 1 1 2 2 0 0 0 0 1 0 2 2 0 1 1 2 1 1 0 0 2 1 1 0 0 0 1 0 1 2 0 1 1 0 2 0 0 0 0 0 2 0 2 1 1 0 1 1 2 2 2 0 2 2 0 0 1 1 1 1 2 0 0 1 0 1 0 0 1 0 2 2 0 0 1 0 0 0 0 1 0 2 0 0 0 0 2 2 0 2 2 0 0 0 0 0 0 0 0 0 0 0 1 2 1 0 0 0 0 2 0 0 0 0 0 1 1 0 0 1 0 0 2 1 1 2 2 0 0 0 0 1 2 2 0 0 0 1 0 0 0 0 1 2 0 0 1 1 1 1 1 2 1 1 1 1 2 2 1 1 0 2 0 2 0 2 0 0 0 0 2 0 1 1 2 0 1 1 1 0 1 1 1 1 1 1 2 1 2 1 1 2 0 0 0 2 0 0 0 1 0 0 0 0 0 0 1 0 1 1 1 1 0 0 0 1 1 0 0 1 1 0 0 0 0 2 0 0 0 0 1 0 2 1 1 0 1 0 1 0 0 0 0 0 1 1 0 0 0 0 2 1 0 1 2 2 1 2 1 1 1 0 0 0 1 1 2 1 2 1 0 0 2 2 1 0 2 0 1 1 0 1 2 2 0 2 0 1 1 1 1 1 0 0 2 0 0 2 0 0 0 0 0 0 0 0 2 1 1 1 0 2 0 0 2 0 0 2 2 0 2 1 0 0 1 0 1 0 1 0 0 0 2 0 0 0 0 0 0 0 0 1 1 0 0 1 2 2 0 0 1 0 0 1 1 0 0 1 1 0 1 0 0 0 0 0
91 0 0 0 0 0 0 1 0 0 0 1 0 1 0 0 0 2 1 1 1 0 0 2 0 0 1 0 1 1 1 2 1 1 1 0 1 2 0 0 1 1 0 0 1 0 0 0 0 0 0 1 1 2 1 0 1 0 0 0 0 0 0 0 1 0 0 0 1 0 0 1 2 0 1 2 2 1 1 0 1 2 1 0 1 0 0 0 2 2 0 0 2 1 0 0 0 1 1 1 1 2 0 1 2 1 2 0 2 0 0 1 2 2 2 2 2 0 0 2 2 0 1 1 0 1 0 0 0 0 1 1 0 0 1 0 1 0 0 0 0 2 0 0 0 1 0 0 1 2 0 1 0 1 1 1 0 0 0 0 1 1 1 1 2 2 0 0 0 1 1 0 0 2 0 0 2 0 1 1 1 1 1 1 0 0 2 1 1 0 0 0 1 0 1 0 2 0 0 0 0 0 0 0 1 2 2 0 1 0 1 1 2 0 0 2 1 0 0 1 1 0 2 0 0 2 2 2 0 1 1 0 0 0 0 0 0 2 0 0 0 0 2 2 0 2 0 0 2 0 0 0 1 0 0 0 0 0 0 0 0 0 0 0 1 0 0 0 2 1 0 2 1 2 0 1 0 1 2 0 0 1 2 1 1 1 1 1 1 2 1 1 0 2 2 0 1 1 1 0 1 0 2 0 0 0 0 0 2 2 0 2 1 0 1 0 1 1 1 0 0 1 0 0 0 0 0 0 2 1 1 1 0 1 0 0 0 1 0 0 0 0 0 0 1 0 2 0 2 1 0 0 1 2 0 0 2 1 0 1 1 1 2 0 2 0 0 1 1 0 2 2 0 0 1 0 2 0 1 1 0 2 1 1 1 1 0 1 1 0 0 0 1 0 2 0 1 0 0 0 0 0 2 1 1 0 1 1 0 0 0 0 0 0 1 1 1 1 1 0 0 1 0 1 1 1 1 1 0 1 0 0 1 1 0 1 1 1 2 2 1 0 1 0 0 1 1 0 0 0 0 1 0 2 2 2 2 1 0 0 0 0 0 0 0 0 0 1 0 0 0 0 1 2 1 0 1 1 1 0 2 0 1 0 0 0 0 0 2 0 0 2 0 1 0 0 2 2 1 0 2 1 1 1 0 0 2 0 1 0 1 1 0 0 0 2 1 0 1 1 1 1 1 1 0 1 1 2 0 2 0 2 0 0 0 0 1 1 0 1 1 1 2 2 2 1 0 1 1 1 0 0 1 1 1 1 0 0 0 0 0 0 1 2 1 1 2 0 1 0 0 0 0 0 0 0 1 1 1 1 2 1 0 0 0 0 0 1 1 1 0 0 0 0 0 2 0 0 0 0 0 1 0 1 1 0 0 0 0 0 2 2 0 1 0 1 0 0 1 1 1 1 0 0 0 1 2 0 0 0 1 0 0 2 0 1 0 0 2 1 0 0 0 1 1 0 2 0 2 2 1 2 0 2 1 1 1 1 1 1 1 0 0 0 2 2 0 2 0 0 1 0 0 0 0 2 1 1 1 1 0 1 2 2 2 0 2 1 2 1 0 0 0 0 0 0 1 0 0 1 0 1 0 0 1 0 1 1 1 0 0 0 0 1 0 1 1 1 0 0 0 0 2 2 0 1 2 0 0 0 0 0 1 0 0 2 1 0 0 0 0 0 0 0 0 2 0 1 0 1 1 1 2 1 0 0 0 0 2 0 0 0 0 0 0 1 1 1 2 1 1 1 0 0 0 0 1 0 1 1 0 1 1 1 0 1 1 2 1 1 0 0 2 1 1 0 0 0 0 2 0 2 0 0 1 0 2 1 1 1 1 0 2 2 1 0 2 2 0 0 0 0 0 1 1 2 1 1 0 0 1 1 1 0 0 0 0 1 1 0 1 0 0 0 2 0 0 0 0 0 0 1 2 0 1 0 2 0 0 0 1 1 0 0 0 1 2 0 2 0 1 0 2 0 2 1 0 1 1 0 1 0 2 1 0 2 0 1 1 1 0 0 2 1 1 1 1 0 0 0 1 1 2 0 1 0 0 0 0 1 1 0 1 0 2 0 0 1 2 0 1 0 0 1 2 2 2 1 0 0 2 0 0 2 0 0 0 2 0 0 0 0 2 1 1 2 0 0 1 0 2 0 2 0 0 0 2 2 0 1 1 0 2 0 1 1 1 0 1 0 1 0 1 0 0 0 0 0 2 0 0 0 1 2 0 0 1 0 0 1 1 0 1 2 0 0 0 0 0 0 1 1
92 0 0 0 1 0 0 2 1 1 2 0 1 2 0 0 0 2 0 0 0 0 1 2 0 0 0 0 0 0 1 0 1 1 1 1 1 1 1 0 1 1 1 1 2 1 1 0 0 0 0 0 0 0 0 1 0 0 1 1 0 0 0 2 0 0 2 1 1 0 0 1 2 0 0 2 1 1 1 0 0 2 0 1 1 0 0 1 2 2 1 1 1 1 0 0 1 1 0 0 1 2 0 0 2 1 2 1 1 1 0 1 1 2 1 2 0 0 2 0 0 0 1 1 1 1 1 2 1 2 0 0 0 0 1 0 0 0 0 0 0 2 0 0 0 0 1 0 0 0 0 1 0 1 0 0 0 0 0 0 1 0 2 0 0 2 0 1 0 2 0 0 0 2 1 0 2 0 1 1 1 1 0 1 1 1 1 2 1 0 0 0 2 1 2 1 0 0 0 0 0 0 0 0 2 0 0 1 1 0 1 1 1 0 2 2 0 1 0 0 2 1 0 0 1 0 0 0 0 0 0 0 0 0 1 0 0 0 0 0 0 0 1 1 1 2 1 1 1 0 0 1 1 0 1 0 0 0 0 0 0 0 1 0 0 0 0 0 2 2 0 2 0 2 0 0 0 1 1 1 0 0 2 2 2 0 2 1 0 2 0 1 0 2 2 0 1 1 0 2 0 2 1 1 0 0 0 0 1 1 0 1 2 0 2 0 2 0 0 0 1 1 1 1 0 0 1 1 0 1 0 2 0 2 0 0 0 2 0 2 1 1 1 0 1 0 1 1 2 1 1 0 0 0 0 2 0 1 0 1 1 1 1 0 1 1 0 0 2 0 0 1 0 0 0 1 1 1 0 2 0 0 0 0 2 2 0 0 0 1 0 0 1 0 1 1 0 2 0 0 0 0 0 1 1 0 0 0 0 0 0 0 1 1 1 2 0 0 0 0 0 0 1 0 1 1 1 0 1 0 1 0 0 1 1 1 0 1 1 1 1 0 2 0 0 0 1 0 0 0 0 0 0 1 2 1 2 1 1 1 1 1 1 0 1 1 1 1 0 0 0 0 2 0 0 0 0 2 0 0 1 0 1 0 1 0 0 0 2 0 0 2 1 1 1 0 1 2 2 2 0 2 2 0 0 0 2 0 2 0 2 1 0 1 1 1 0 0 1 2 2 0 1 1 1 1 1 1 0 2 1 1 1 0 1 0 0 0 0 2 0 1 1 1 2 2 0 2 0 2 0 0 1 1 2 1 0 0 1 0 0 0 0 2 1 1 2 2 1 1 1 0 1 0 0 0 1 1 1 1 1 0 0 0 1 0 0 0 0 0 1 1 0 0 1 0 1 0 0 0 0 2 0 1 2 0 1 0 1 1 0 0 0 2 1 1 0 0 0 0 0 0 1 0 1 1 2 0 0 0 0 0 0 2 0 1 1 0 1 0 0 1 0 1 0 0 2 1 1 1 1 2 1 1 1 0 1 2 2 0 0 0 0 0 2 2 0 1 0 0 0 0 0 0 0 2 1 0 1 1 0 0 1 1 1 1 1 0 2 2 0 0 0 1 1 1 1 0 0 1 0 1 0 0 2 0 1 1 0 0 0 0 0 1 0 1 1 1 0 0 0 0 1 2 0 1 1 0 1 1 1 1 0 0 0 0 1 0 1 2 1 1 0 0 0 0 1 0 0 0 0 0 1 0 0 0 0 0 2 1 0 1 1 0 0 0 2 0 1 1 1 0 1 0 0 0 0 0 1 2 0 1 1 1 0 1 1 2 1 2 0 1 2 2 1 1 1 0 0 0 0 2 0 0 0 0 2 0 0 0 0 0 0 0 1 1 1 1 1 0 0 1 2 0 2 0 0 0 1 0 1 2 0 1 1 1 0 0 0 1 0 0 1 0 1 1 1 0 0 0 0 1 1 0 1 0 1 0 0 0 0 1 0 0 1 0 1 0 2 1 0 0 1 0 1 1 0 0 0 1 2 0 0 0 0 0 2 1 0 2 1 2 0 0 0 0 0 0 0 0 0 1 2 0 2 0 1 2 0 0 0 0 0 0 1 1 0 2 2 1 0 1 0 0 1 1 0 1 0 0 1 0 1 1 1 0 1 0 0 0 0 0 1 2 2 2 0 0 0 1 1 1 0 2 2 0 2 1 0 1 0 1 0 1 1 1 1 0 2 0 1 0 1 0 0 0 1 0 1 1 0 1 1 1 0 1 1 0 1 0 0 1 0 1 0 0 0 1 1 1 0 1
93 0 0 0 0 0 1 1 0 0 0 1 0 1 0 0 0 0 2 0 1 0 0 1 1 1 1 0 1 1 2 2 0 0 0 0 1 2 0 0 1 1 1 0 1 0 0 0 0 0 0 1 2 2 0 1 1 0 2 0 1 0 2 2 1 0 2 1 1 0 0 2 2 0 1 2 2 2 2 0 2 2 1 0 1 0 0 0 2 2 0 0 1 1 0 0 1 1 1 1 1 2 1 0 2 0 2 1 1 1 1 2 0 0 0 0 0 0 0 2 2 0 0 0 0 0 0 1 1 1 0 0 0 0 0 0 0 0 0 0 1 1 1 0 0 1 0 0 0 0 0 0 0 0 1 0 0 1 0 0 0 1 1 1 0 1 0 0 2 2 0 2 2 0 0 0 2 0 0 0 0 1 0 0 0 0 2 2 1 1 1 1 2 0 1 0 1 0 0 0 0 0 0 1 1 2 1 1 1 0 2 1 1 0 2 2 0 0 2 1 1 0 1 0 1 0 0 1 1 1 2 1 0 0 1 0 0 2 0 1 0 0 2 1 0 2 0 1 1 1 1 1 0 0 0 0 0 0 0 0 0 0 0 1 0 0 0 1 2 1 0 1 0 2 0 0 0 1 1 1 1 0 2 2 2 0 2 1 1 2 1 1 2 2 2 2 0 2 0 2 0 1 2 0 2 0 1 1 2 2 0 2 2 0 1 0 2 2 1 0 0 1 1 1 0 0 1 1 0 2 1 1 0 0 0 0 0 1 0 0 0 0 1 0 0 0 0 1 2 2 1 0 1 2 1 0 0 2 0 0 0 0 2 0 2 0 0 2 2 0 2 2 1 1 0 1 2 0 1 1 1 2 1 2 2 1 0 1 1 1 1 1 0 1 1 1 0 0 1 1 1 1 2 0 0 0 2 2 1 0 0 0 0 0 1 1 1 0 0 0 0 1 1 1 0 1 0 0 0 0 0 0 0 0 1 0 0 0 0 0 1 0 2 0 0 2 2 0 0 1 0 1 1 2 1 1 1 1 0 2 2 2 0 2 0 2 2 2 0 0 0 2 1 2 0 0 0 2 1 0 0 2 0 0 0 0 0 1 1 0 1 1 0 1 0 0 2 2 1 1 1 2 2 0 0 0 2 0 0 0 0 0 0 0 1 0 0 0 2 1 2 1 1 1 0 1 1 1 0 2 1 1 0 0 0 0 1 1 1 2 1 1 2 0 0 2 0 2 0 2 1 1 0 1 1 1 0 2 2 0 0 2 1 1 0 1 1 1 1 1 0 1 0 0 0 0 0 2 2 2 2 0 0 0 0 0 0 0 0 0 0 2 0 2 0 2 0 0 0 0 0 2 0 0 2 0 1 1 2 1 0 0 0 0 0 0 0 0 1 0 0 0 0 0 0 2 2 2 0 0 0 0 0 2 0 0 0 1 2 2 0 0 0 0 1 0 2 0 0 0 1 2 0 1 0 0 1 1 1 0 0 0 1 0 1 2 1 0 0 1 0 1 0 0 1 2 1 1 1 2 0 0 2 1 1 0 2 1 1 1 0 0 0 1 0 0 2 0 0 1 0 0 0 0 2 0 1 1 1 0 2 0 0 1 0 0 0 1 1 0 0 0 1 2 0 1 2 0 1 0 0 0 1 0 0 2 1 0 1 1 1 0 0 0 0 0 0 0 0 1 0 1 1 0 0 0 1 0 0 0 0 0 2 2 0 0 0 1 1 2 0 0 2 1 2 0 1 0 0 1 0 1 2 0 0 0 2 2 1 1 1 1 2 1 1 0 0 0 0 0 0 0 0 1 1 1 1 1 1 1 1 0 1 1 1 0 2 2 2 0 2 2 1 2 2 2 1 1 0 2 0 2 0 0 0 1 0 1 2 2 0 2 0 0 0 0 0 0 0 0 0 2 1 0 0 0 0 0 0 0 0 0 0 0 0 1 1 0 1 1 1 0 2 0 2 0 0 1 0 1 2 0 1 0 0 0 1 0 1 2 0 1 2 1 1 1 1 0 0 1 0 2 1 0 2 2 1 0 0 0 0 0 1 0 1 1 0 2 2 0 0 0 0 0 1 1 0 2 1 1 2 1 0 2 0 0 0 2 0 0 0 0 0 1 1 1 0 0 1 0 1 0 1 0 1 0 1 2 1 1 0 0 2 0 1 1 1 0 0 0 2 0 0 0 0 0 1 1 2 1 1 2 0 1 0 0 0 0 0 2 2 0 0 2 0 1 0 0 0 0 1 1
94 1 0 0 0 0 0 2 1 0 1 0 0 0 0 0 0 1 1 1 1 0 0 1 0 0 0 0 1 2 2 1 2 2 0 0 1 1 0 1 2 1 0 0 0 0 0 0 0 1 1 2 1 2 0 1 0 0 0 1 0 1 2 2 1 1 1 1 1 0 0 0 2 0 1 2 1 1 1 0 1 1 1 0 1 0 1 1 2 2 1 1 2 1 1 1 0 0 0 1 2 2 0 0 2 1 2 1 1 1 1 2 0 0 0 0 1 0 1 2 2 0 1 1 1 1 1 2 1 2 1 0 0 0 1 0 1 0 0 2 1 1 0 0 0 0 0 0 0 0 0 0 0 0 0 1 0 2 0 0 0 2 1 1 1 2 1 0 0 0 1 0 1 1 2 0 2 0 0 0 0 0 0 1 1 1 1 0 0 0 0 0 1 0 1 0 0 0 1 0 0 0 0 2 2 0 0 0 1 0 2 2 1 1 1 2 0 1 1 0 2 1 2 0 0 1 1 0 0 0 1 1 0 1 0 0 1 2 0 2 0 0 2 1 0 1 0 0 1 1 1 1 2 1 0 0 0 0 0 0 0 0 0 0 0 1 0 1 2 1 1 1 0 1 0 2 0 0 1 0 0 1 2 2 2 0 1 2 0 1 0 0 1 2 1 1 0 0 0 0 1 0 2 0 0 0 0 0 0 1 0 1 2 0 0 0 2 0 0 0 0 0 0 2 0 0 0 1 1 1 2 2 0 1 0 1 0 2 0 0 0 0 2 0 0 0 0 0 2 0 0 0 0 2 2 0 1 0 0 1 1 1 1 1 1 2 0 1 1 0 2 2 0 0 0 0 1 0 1 1 0 0 0 1 1 1 0 0 0 0 0 1 0 1 2 0 2 0 1 0 0 1 1 0 1 1 0 0 0 0 0 0 0 0 2 2 0 0 0 0 0 2 0 0 2 1 2 2 0 1 1 0 0 0 2 0 0 0 1 1 1 0 0 0 0 1 1 0 0 0 0 1 0 2 2 0 2 2 1 1 1 0 1 1 1 2 2 0 0 0 1 1 2 0 2 0 0 1 2 0 1 2 1 0 1 0 0 0 1 0 1 1 1 2 2 0 2 0 0 2 0 2 1 1 1 1 2 0 0 0 0 2 1 0 0 1 1 0 0 1 1 1 2 2 0 2 0 1 0 2 0 1 0 0 0 0 1 1 2 1 1 2 1 1 2 2 0 1 1 1 0 0 0 0 1 1 1 0 0 1 1 0 0 0 0 0 0 1 1 0 1 0 1 0 1 0 2 1 1 0 1 0 1 0 0 1 0 1 1 1 0 2 0 0 1 1 1 0 0 0 0 2 1 1 2 0 0 1 2 1 1 1 0 1 1 1 1 0 0 0 0 0 1 1 1 1 2 1 0 0 0 0 0 1 0 1 0 0 2 1 0 2 0 1 0 0 2 1 0 0 1 1 0 1 0 0 1 1 1 0 0 0 1 1 1 0 0 1 1 0 1 0 1 0 0 2 1 1 1 1 1 0 2 1 2 1 1 1 1 2 0 0 0 0 0 0 0 0 0 1 1 0 0 0 2 0 1 2 0 1 1 1 0 0 0 1 0 2 1 0 0 0 2 2 0 2 2 0 1 1 1 1 0 0 0 0 2 0 0 1 0 1 0 0 0 0 0 1 0 0 0 0 0 0 0 1 1 0 1 0 0 0 0 0 0 1 1 2 1 2 0 1 0 0 0 1 1 0 0 0 1 1 0 1 1 2 0 2 1 1 1 1 2 1 1 0 0 0 0 0 0 1 0 0 0 1 0 1 2 0 1 0 0 0 1 1 1 2 1 0 1 1 0 1 2 1 1 2 0 1 0 1 1 0 0 1 0 0 2 0 1 1 0 0 2 1 1 0 0 0 0 2 0 0 0 0 0 1 0 0 1 1 1 1 1 0 1 0 1 0 0 0 1 0 1 0 0 0 1 1 1 1 1 0 0 0 1 0 0 2 0 2 1 1 2 2 2 0 0 0 1 1 2 1 1 1 0 0 0 1 1 0 0 0 1 1 0 1 1 0 0 0 0 1 2 2 0 1 0 0 2 1 0 1 0 0 0 1 0 0 0 0 1 1 1 2 0 2 0 1 1 0 0 1 1 0 2 0 0 0 2 0 2 0 1 1 1 0 1 0 1 1 1 0 0 0 1 1 1 1 1 2 2 2 0 1 2 0 0 0 0 0 0 2 0 0 0 0 0 0 1 0
95 1 0 0 0 0 0 2 0 0 0 0 0 0 0 0 0 2 1 0 0 0 0 1 0 0 0 0 1 1 2 2 1 1 2 1 1 2 0 0 2 2 0 0 2 1 0 0 0 0 0 0 1 1 0 2 0 0 2 1 1 0 1 1 0 0 2 0 2 1 1 2 2 0 0 2 2 2 2 0 2 2 0 1 2 0 0 0 1 1 0 0 1 1 1 0 0 1 0 1 1 2 0 0 2 0 2 0 1 1 0 1 0 1 0 1 0 0 0 2 2 1 2 2 1 0 1 2 2 2 0 0 0 0 0 0 1 0 1 0 2 0 0 0 0 0 0 0 0 1 0 0 0 2 0 0 0 2 0 1 0 1 2 0 0 2 1 0 1 1 1 1 1 1 0 0 0 1 1 1 1 1 1 0 0 0 1 0 0 0 0 0 0 0 1 0 1 0 0 0 0 1 1 0 0 1 1 0 1 0 2 0 1 0 1 2 0 0 1 1 1 0 1 0 0 1 1 1 0 1 0 0 2 1 1 1 0 2 0 2 0 1 2 2 0 2 0 0 0 1 1 0 1 0 0 0 2 0 0 1 1 0 0 0 0 0 1 0 2 0 0 2 1 2 1 2 1 2 2 1 1 2 2 2 2 0 2 1 2 2 2 2 0 2 1 0 1 1 0 1 0 0 2 0 0 0 2 0 1 1 0 1 2 0 2 0 0 0 1 0 0 1 1 0 1 0 1 0 1 1 2 2 0 2 0 1 0 0 0 0 1 1 2 0 1 1 1 0 1 0 0 0 0 0 0 2 1 0 0 1 1 1 0 1 0 0 0 2 2 0 2 2 0 0 1 0 2 1 1 1 2 1 2 2 1 2 0 0 0 0 0 1 1 0 2 0 1 1 0 0 0 0 0 1 1 0 0 1 1 0 0 0 0 0 0 1 1 1 0 1 0 2 1 1 1 0 0 1 0 0 0 0 0 1 1 2 0 0 0 0 2 0 1 0 0 1 0 1 1 1 0 0 0 1 1 0 1 2 2 2 1 2 1 1 1 2 2 0 0 0 0 0 2 2 0 0 0 1 2 1 2 2 0 0 1 0 0 0 1 0 2 0 0 2 1 0 1 0 0 2 0 2 0 2 0 0 0 0 1 0 1 1 0 0 0 2 0 0 1 1 1 2 2 2 1 2 0 0 1 2 1 0 1 0 0 0 1 2 1 1 0 1 0 0 1 2 0 1 1 1 0 0 0 1 1 2 0 0 0 0 0 0 1 1 0 1 1 0 1 0 0 1 0 0 0 0 1 1 1 1 2 0 0 0 0 0 0 0 0 0 0 0 2 1 0 0 0 1 0 0 1 1 0 1 2 0 1 0 1 1 0 0 0 1 1 1 1 0 0 0 0 0 0 0 0 1 1 2 0 0 0 0 1 1 0 0 1 0 2 1 0 0 0 0 2 0 2 1 1 0 1 0 1 0 0 0 0 2 2 0 0 0 1 0 0 2 1 2 0 0 1 0 1 0 0 2 0 1 1 1 0 0 1 1 1 1 1 1 2 1 0 0 0 0 0 0 0 0 0 2 0 1 0 1 1 0 2 2 0 0 0 0 0 0 0 0 0 1 0 0 0 0 0 2 0 0 0 0 0 0 0 0 0 0 0 1 1 0 1 1 0 0 0 0 0 0 0 2 0 1 0 1 0 0 0 0 0 0 1 0 0 0 2 1 0 0 0 2 1 2 0 0 0 2 0 0 1 0 1 0 0 2 0 0 0 2 0 1 1 1 1 2 2 2 1 0 0 1 1 2 0 1 0 0 2 0 2 0 0 1 2 1 1 1 1 0 1 2 1 0 1 1 1 0 2 1 1 0 0 1 0 1 1 0 0 1 1 0 0 0 0 0 0 0 1 0 0 0 0 0 0 2 0 0 0 0 1 0 0 0 1 2 0 0 0 0 1 1 1 2 0 0 1 0 2 0 0 1 1 1 2 0 2 0 0 0 0 2 1 1 0 1 1 0 2 2 2 1 0 0 0 2 0 0 2 1 1 0 0 1 0 0 1 0 1 1 1 1 2 1 0 1 0 2 1 0 0 1 0 0 2 0 0 1 0 0 0 0 0 0 0 0 2 1 1 0 0 2 0 1 2 0 1 1 1 0 1 2 0 0 1 1 1 0 1 0 0 1 1 0 1 0 0 1 1 0 0 0 1 0 0 1 0 1 0 0 0 0 0 1 1 0 1 2 0 0 0 0 0 0 0 0
96 0 0 0 0 1 1 2 1 0 1 0 0 0 0 0 0 1 1 0 0 0 0 1 0 0 1 0 0 0 2 1 0 0 2 1 2 2 0 1 1 1 1 1 1 1 0 0 0 0 0 0 0 0 1 1 1 0 1 0 0 0 1 2 0 0 1 0 1 0 0 1 2 0 1 2 2 1 1 0 1 1 0 1 1 0 1 0 2 2 0 0 0 1 0 0 2 0 0 2 2 1 0 0 2 1 2 0 2 0 0 2 0 1 0 2 0 0 1 1 1 0 1 1 0 0 0 2 1 1 1 0 0 0 1 0 1 1 0 1 0 2 0 0 0 0 0 0 0 0 0 1 1 1 0 0 0 1 0 0 0 0 2 0 1 2 0 0 2 2 0 2 1 1 0 0 2 0 1 1 1 2 0 0 2 2 0 2 0 1 1 2 1 1 1 0 0 0 1 0 0 2 1 1 1 1 1 0 1 0 2 2 1 0 2 2 2 0 1 0 2 1 2 0 0 1 0 1 1 1 0 0 1 1 1 1 0 2 0 1 0 0 0 1 0 2 1 0 2 0 0 1 0 0 0 0 0 0 0 1 1 0 0 2 1 0 0 0 2 2 1 0 0 1 1 1 0 1 1 1 1 2 1 1 0 0 1 1 1 2 2 1 1 2 1 1 0 1 1 0 1 0 2 0 1 0 0 0 2 2 0 2 2 0 2 0 2 0 1 0 0 1 1 1 0 0 1 2 2 2 2 1 0 1 0 0 0 1 0 0 0 0 2 0 1 0 2 0 0 2 0 1 0 1 1 1 1 0 0 2 2 2 2 0 2 0 0 1 2 0 1 1 0 0 0 0 1 0 0 2 1 1 0 0 1 0 0 0 0 1 0 0 1 0 2 0 0 1 0 1 1 0 1 1 1 0 1 0 0 0 0 0 0 1 0 0 2 0 0 0 0 0 0 1 1 1 1 0 0 0 0 1 0 2 0 0 1 1 1 0 1 0 1 0 0 2 2 0 0 0 1 0 0 1 2 1 2 1 0 0 1 1 1 1 1 2 2 1 0 1 1 1 2 1 1 0 1 2 1 0 1 1 0 0 0 0 0 1 1 1 2 1 0 2 0 0 1 1 1 2 0 2 1 1 0 0 2 1 0 0 0 2 0 0 0 1 2 1 1 1 1 1 2 2 0 2 0 2 0 2 0 2 2 1 2 1 0 1 0 1 1 1 2 2 1 2 0 1 1 1 0 0 0 1 2 1 0 0 2 0 0 0 0 1 0 1 1 2 1 1 1 2 0 0 0 0 1 2 2 0 2 0 0 0 0 0 1 2 0 0 1 0 1 1 1 1 1 0 0 0 0 1 1 0 1 0 0 0 1 1 0 0 0 0 0 0 0 0 0 0 1 0 0 0 0 0 2 0 0 0 0 0 1 1 1 0 0 0 2 0 0 1 0 0 2 0 2 1 2 2 0 1 1 1 0 0 0 2 2 1 0 1 2 2 0 0 0 1 0 1 1 1 0 0 1 2 1 1 2 0 0 1 2 2 2 1 2 1 0 1 0 0 2 0 1 1 2 0 0 2 0 1 0 0 2 0 1 2 0 0 0 0 1 0 0 0 1 0 1 0 0 0 1 2 0 1 2 1 0 0 0 0 1 1 0 1 2 0 1 1 1 0 0 0 0 1 0 0 0 0 0 0 0 0 0 0 0 0 2 0 0 1 2 0 0 0 0 1 0 2 0 0 0 0 0 0 1 1 0 1 0 1 1 0 1 1 1 2 2 1 0 1 2 1 1 0 1 1 0 1 0 2 0 0 0 0 1 1 1 1 1 0 1 1 2 1 1 2 1 0 2 1 0 0 1 1 0 1 0 0 1 1 1 0 0 0 0 0 0 1 0 1 0 0 1 0 1 0 0 1 1 0 1 0 1 0 1 1 0 0 1 2 0 0 0 0 1 0 1 1 0 0 1 0 1 0 0 1 1 2 2 0 1 0 0 1 1 2 0 2 0 1 0 1 2 1 1 0 0 0 0 2 2 0 1 1 1 1 0 0 0 0 0 0 1 2 0 0 1 0 1 0 0 1 2 2 0 2 0 0 2 1 0 2 0 0 0 1 0 1 0 1 1 1 1 1 1 2 0 1 2 0 2 2 0 0 2 2 0 0 2 0 1 0 2 0 0 0 1 0 1 0 0 0 0 0 2 1 1 0 0 1 0 0 0 0 0 0 1 0 0 1 0 2 1 0 0 0 0 0 0 0
97 1 0 0 1 1 1 2 0 1 1 1 0 1 0 0 1 0 1 1 2 1 0 1 1 1 1 0 0 0 2 2 1 1 1 0 2 0 1 1 0 0 0 0 1 0 0 0 0 0 0 1 0 0 0 1 1 0 0 0 0 0 0 0 0 0 1 1 1 0 0 2 2 1 2 2 2 0 0 1 0 1 0 1 1 1 1 0 1 2 0 0 1 2 0 0 0 1 1 2 1 2 0 0 2 1 2 2 1 1 0 2 1 2 0 2 1 0 1 1 1 0 2 2 1 0 1 1 0 1 2 0 0 0 0 0 0 1 0 1 0 2 1 0 0 0 0 0 0 1 0 0 0 0 0 0 0 0 0 0 0 1 2 0 1 1 1 0 1 2 0 2 0 2 1 0 1 1 0 0 0 1 1 1 0 0 2 1 0 0 0 1 1 1 1 0 0 0 1 1 0 1 0 0 1 1 1 0 1 0 2 2 0 0 1 2 0 1 2 0 2 1 1 1 0 0 0 1 0 1 0 1 0 0 2 1 0 0 0 0 0 0 2 2 0 2 0 1 2 0 0 1 2 1 0 0 0 1 0 0 0 0 0 0 0 0 0 1 2 1 0 1 0 1 0 0 0 0 1 0 0 0 2 2 2 1 1 2 1 2 1 2 0 2 1 1 0 0 0 0 0 0 2 1 0 0 1 1 2 2 0 2 1 1 1 0 2 0 0 0 0 0 1 2 1 0 1 0 1 1 1 1 0 2 0 0 0 1 0 0 0 0 2 0 0 0 1 0 1 1 0 1 0 2 1 0 1 1 0 2 2 2 1 1 1 0 0 1 2 0 2 2 0 0 0 1 1 0 1 1 1 2 0 0 2 2 0 0 0 0 0 0 1 0 2 0 1 1 0 0 0 0 0 2 2 0 0 1 0 0 0 0 1 1 0 1 1 0 1 0 0 0 0 0 1 1 1 2 0 0 1 1 0 1 1 0 1 0 0 0 1 0 1 1 0 2 2 1 1 2 0 0 1 2 1 1 1 1 0 2 2 2 0 0 1 1 1 1 0 0 0 1 2 1 1 0 1 2 2 2 2 1 0 0 0 0 0 1 2 1 1 2 1 1 0 0 1 1 1 2 0 2 2 0 0 0 1 0 0 0 0 1 0 0 0 1 0 0 2 1 2 1 2 2 0 2 0 1 1 1 1 1 1 0 1 0 1 2 0 0 1 2 1 1 1 2 0 1 1 2 0 0 0 2 0 1 0 1 0 1 1 0 1 1 0 1 1 1 0 1 0 0 0 0 0 0 1 2 2 2 2 0 0 0 1 0 1 1 0 0 0 2 0 0 1 0 1 2 0 0 0 0 0 0 0 1 1 1 1 1 0 0 0 1 0 0 1 0 0 0 1 0 0 0 0 1 1 1 0 0 0 0 1 2 0 1 0 0 2 1 1 2 0 1 1 0 2 0 1 0 0 1 1 1 0 0 2 2 2 0 0 0 2 1 1 1 0 1 1 0 1 0 0 0 0 2 0 2 0 2 0 0 0 0 0 0 1 1 2 1 0 0 0 0 1 0 1 0 0 2 1 1 0 0 2 0 1 1 1 0 0 0 0 1 0 0 1 1 1 0 1 0 0 2 0 1 1 0 0 0 0 0 0 0 0 0 0 0 0 0 0 0 0 0 0 1 0 0 0 0 0 0 0 0 0 0 1 0 1 0 0 0 1 0 1 0 0 1 1 2 0 1 0 1 0 0 2 0 1 2 0 0 0 1 1 2 0 1 1 2 0 2 2 2 2 0 1 0 0 2 0 2 0 0 2 1 1 0 0 1 1 0 2 2 2 0 2 2 2 0 2 2 1 1 2 2 1 1 0 0 0 2 1 0 0 0 0 0 0 1 0 1 0 0 1 0 0 0 0 0 0 2 0 0 0 0 0 1 0 0 0 2 2 1 2 2 1 0 0 1 0 0 0 2 2 2 0 0 0 0 1 1 2 0 0 0 0 2 0 1 1 1 2 1 1 1 1 0 0 0 1 1 2 1 2 0 1 0 1 1 0 0 1 0 2 0 0 2 2 1 0 1 0 1 2 0 0 1 0 0 2 0 0 1 1 0 1 1 0 0 0 0 2 0 0 1 0 0 1 0 2 0 1 2 2 0 2 1 1 1 1 0 2 0 1 1 1 0 1 0 1 0 0 0 0 0 2 0 2 0 0 0 0 1 0 1 1 0 0 1 0 0 0 2 0 0 1 0 0 2 0 1
98 0 0 0 0 1 1 2 0 2 2 0 0 0 0 0 0 0 2 0 1 0 0 2 0 0 0 0 0 0 2 1 0 0 1 0 2 0 0 1 0 0 0 0 2 0 1 0 0 1 1 2 1 1 1 1 1 0 1 1 1 0 2 2 1 1 1 1 1 0 0 1 2 0 2 2 2 0 0 0 0 0 0 1 1 0 0 1 2 2 0 1 1 0 0 0 0 2 0 2 1 1 1 0 2 0 2 1 1 1 1 2 2 2 1 2 1 0 1 0 0 0 2 2 0 0 0 1 0 1 1 1 0 0 0 0 0 1 0 1 1 1 0 0 0 0 0 0 0 1 0 0 0 2 0 0 0 0 0 0 1 1 1 1 0 1 0 0 0 0 1 0 0 2 0 0 0 1 0 0 0 0 0 0 1 1 0 0 0 0 0 0 2 1 2 0 0 0 1 1 1 1 0 0 2 0 1 1 1 0 2 2 2 1 1 2 0 0 1 1 1 0 1 0 0 1 1 1 0 1 0 1 0 0 1 0 0 1 0 1 0 0 2 1 0 1 0 1 1 0 0 0 2 0 1 0 0 1 1 0 0 0 0 0 0 0 1 0 2 0 1 1 0 2 1 1 0 1 1 0 0 2 1 1 2 1 1 2 1 2 1 0 0 2 2 0 2 1 0 0 0 0 1 1 0 0 0 1 1 1 1 2 1 1 2 0 1 1 0 1 1 0 0 0 0 0 1 1 1 1 2 1 0 0 0 0 0 0 0 0 0 0 2 0 0 0 0 0 2 0 0 0 0 2 2 0 1 1 0 2 1 1 2 0 2 0 0 1 1 0 2 2 0 0 0 0 1 1 1 1 2 0 1 1 0 1 0 0 0 0 0 0 2 0 2 1 1 0 0 0 0 0 0 2 2 0 0 0 0 0 0 0 1 1 0 2 0 0 0 0 0 1 0 0 0 1 0 0 0 0 0 1 0 2 0 2 0 0 1 1 0 0 1 0 0 1 1 1 0 1 0 0 0 1 2 1 2 2 1 1 1 1 1 0 1 1 1 1 0 0 0 1 2 0 2 0 2 1 2 0 0 2 2 1 1 1 0 1 1 1 2 1 0 1 1 0 1 1 1 2 0 2 1 1 0 0 2 0 1 0 0 2 1 1 0 1 1 0 2 2 2 0 2 2 2 2 0 0 2 0 2 0 0 0 0 0 0 0 2 1 1 1 0 0 0 1 1 1 1 1 0 0 0 1 0 0 0 0 0 0 0 0 0 0 0 0 0 0 0 0 0 0 2 0 1 0 2 2 1 1 2 0 0 0 0 0 0 2 1 1 0 1 2 0 2 0 0 0 0 0 0 2 0 0 1 1 1 0 0 0 0 0 0 2 2 2 2 0 0 1 1 0 1 1 1 1 0 1 0 0 0 0 0 1 0 0 0 2 2 1 0 0 0 2 0 0 1 1 1 1 0 1 2 0 0 0 2 0 0 0 0 0 2 0 1 1 0 2 0 0 0 0 0 0 0 1 2 1 2 0 0 0 2 2 2 1 1 1 1 1 0 0 0 1 0 0 1 0 0 2 0 2 0 1 2 1 1 2 0 0 1 0 1 0 0 0 0 1 0 0 0 0 1 2 0 1 2 1 0 0 0 0 1 0 0 0 1 0 1 1 0 0 0 0 0 0 0 1 0 1 0 1 1 0 0 1 2 0 0 0 0 0 1 1 0 1 0 2 2 2 0 0 0 1 0 0 1 0 0 0 0 2 1 0 0 2 0 1 1 2 0 2 2 2 2 0 1 0 1 1 0 1 0 0 0 1 1 0 0 1 1 0 0 0 0 0 0 2 1 0 2 1 0 1 1 1 0 2 0 0 1 1 1 0 0 0 0 0 1 1 0 1 1 0 1 1 1 0 0 0 0 1 0 0 0 0 0 0 1 1 0 1 0 0 0 0 1 0 1 2 0 1 2 1 2 1 0 1 1 2 2 0 2 0 0 0 0 1 1 1 0 1 0 2 1 1 1 0 0 0 0 1 2 0 2 1 1 1 0 2 1 0 1 0 2 0 0 0 1 1 0 1 0 1 1 0 1 1 0 0 2 0 0 2 0 0 0 2 0 0 0 0 1 1 0 2 1 0 0 1 2 0 2 1 0 0 2 1 1 2 0 0 1 0 1 1 1 0 0 0 1 1 0 0 0 0 1 2 0 0 0 2 1 2 1 2 2 0 1 0 0 1 0 1 0 0 0 0 0 0 1 1
99 1 0 0 0 0 0 2 1 1 2 0 0 1 0 0 0 0 2 1 1 1 1 2 0 0 0 0 1 1 1 1 2 2 0 0 1 1 0 0 1 1 1 0 0 0 0 0 0 1 1 1 1 1 1 1 1 0 2 0 2 0 1 1 1 1 0 1 1 0 0 0 1 0 2 1 2 2 2 0 2 2 0 1 1 0 0 1 2 2 0 0 1 2 0 0 1 2 1 2 1 2 1 0 2 0 2 1 1 1 1 2 2 2 2 2 2 0 2 1 1 0 2 2 2 0 2 2 0 2 0 2 0 0 0 0 0 0 0 0 0 2 0 0 0 0 0 0 0 1 0 0 0 0 0 0 0 1 0 0 0 0 1 1 0 1 0 0 2 2 0 2 0 2 0 0 2 0 0 0 0 0 0 0 0 0 0 2 2 0 0 0 1 0 1 0 2 0 0 0 0 1 0 1 1 1 1 0 1 1 2 0 1 0 2 2 0 0 2 1 1 0 1 1 0 1 0 1 0 0 0 0 0 0 2 0 0 2 1 1 0 1 1 1 0 1 0 0 2 0 0 0 1 0 0 0 1 0 1 1 0 1 0 1 2 1 0 1 0 0 0 2 0 1 0 0 0 0 1 0 0 2 2 2 2 1 1 2 0 2 1 0 1 2 1 2 0 2 0 2 0 1 2 0 1 0 0 1 2 2 0 2 2 0 0 0 2 0 0 0 0 0 2 1 0 0 0 1 1 2 1 1 0 2 0 0 0 2 0 0 0 0 2 0 0 0 1 0 2 2 1 0 1 2 1 0 0 2 0 1 1 1 1 0 1 2 0 2 2 1 2 2 0 0 0 0 0 2 0 2 0 0 1 1 1 1 0 0 0 1 0 0 0 0 2 1 0 1 1 1 1 1 1 1 2 1 0 1 0 0 0 0 1 1 1 2 0 2 0 2 0 2 1 0 1 0 1 1 0 0 1 0 0 1 0 0 0 0 0 0 1 0 2 0 0 1 1 0 0 0 0 1 0 1 2 1 2 1 0 0 1 1 0 0 0 1 1 2 0 2 2 2 2 0 1 1 1 0 2 0 2 2 2 1 0 1 0 0 2 0 0 2 0 1 1 0 1 1 1 1 1 1 2 0 0 0 1 1 0 0 0 1 0 0 1 0 0 1 1 2 2 0 2 1 0 1 1 1 1 1 1 1 1 1 1 0 1 0 1 0 0 2 1 1 1 1 0 1 1 1 0 0 0 2 0 0 1 2 1 0 0 1 0 2 1 0 2 1 2 0 1 1 1 0 1 0 1 0 0 0 2 0 0 0 0 0 1 1 1 1 0 2 2 0 2 1 0 1 0 0 1 1 1 0 2 1 2 1 1 1 0 0 0 1 0 1 0 0 0 1 0 1 0 0 0 1 2 2 0 0 0 2 0 1 0 0 0 1 2 2 1 1 0 0 2 0 2 2 2 2 0 0 0 2 1 1 1 2 2 0 0 0 1 0 0 2 1 2 0 0 1 0 0 0 0 2 1 1 1 1 0 1 1 1 1 1 1 1 2 1 0 0 0 0 0 0 1 0 0 1 0 1 0 0 2 0 0 2 0 0 2 0 0 0 0 1 0 1 0 0 0 0 0 2 0 1 1 0 0 0 0 0 0 0 0 1 1 0 0 0 0 0 0 0 0 1 0 1 0 0 0 0 0 0 0 0 0 0 2 0 0 0 1 0 0 1 1 1 1 2 0 0 1 2 2 0 1 0 1 1 0 1 0 0 0 2 1 2 1 2 0 1 2 0 0 0 0 0 0 2 0 1 0 0 0 0 0 0 0 1 1 0 1 1 1 0 2 2 1 0 0 1 2 1 1 2 1 1 0 1 0 1 2 0 0 0 0 0 1 0 1 1 2 0 2 2 2 0 0 0 0 1 2 1 1 0 2 1 1 1 0 2 0 0 0 0 1 0 2 1 1 0 0 0 0 0 0 0 0 0 1 1 1 0 0 1 1 2 0 1 1 2 1 2 1 1 1 0 0 0 0 0 1 0 2 0 1 0 0 2 1 0 0 0 0 2 0 1 2 1 0 1 0 0 1 1 1 2 0 0 2 1 0 2 1 0 1 1 0 0 0 0 1 2 1 1 0 0 0 0 2 0 2 0 1 1 2 1 0 0 2 0 0 0 1 0 0 0 2 0 0 0 0 0 0 0 2 0 2 0 0 0 0 0 0 1 1 0 0 0 0 0 0 0 0 0 1 0 0 2 0 2
100 0 1 1 1 0 0 1 0 1 1 1 1 2 0 0 0 1 1 1 0 0 0 2 0 0 1 0 0 0 1 1 0 1 1 1 2 1 0 0 2 1 0 0 1 0 0 0 0 0 0 1 2 2 0 2 0 0 1 0 2 0 2 2 1 1 1 0 1 0 0 1 2 0 1 2 2 0 0 1 0 1 0 1 1 0 0 1 2 2 1 1 0 2 1 1 0 0 0 1 1 2 1 0 2 0 2 0 2 0 0 2 2 2 2 2 2 0 2 1 1 1 2 2 2 0 2 1 0 1 0 0 0 1 1 1 0 0 0 1 0 2 1 0 0 0 0 0 0 0 0 0 0 2 0 0 0 1 0 1 2 1 1 1 2 2 0 0 0 0 2 0 0 2 0 0 2 0 0 1 1 1 0 1 1 0 1 1 0 0 0 1 2 2 2 0 0 0 0 0 0 0 0 1 2 0 0 0 1 0 2 1 1 0 1 2 0 0 0 0 2 1 2 0 0 2 2 2 2 1 1 1 0 0 2 0 0 2 0 2 0 0 1 1 0 1 0 0 1 0 0 0 1 0 0 1 1 0 0 1 1 0 0 1 1 0 0 0 1 0 0 2 0 2 1 1 0 1 2 1 1 2 1 1 2 1 1 2 2 2 2 2 0 1 0 1 0 1 1 1 1 1 1 1 0 0 0 0 0 0 1 1 1 0 2 0 1 0 1 0 1 1 2 1 0 0 0 1 1 1 2 1 0 2 1 0 1 1 0 0 0 1 1 0 0 0 0 0 2 1 0 0 0 1 1 1 1 0 0 1 1 1 2 0 2 0 0 1 2 1 2 2 0 0 0 0 2 1 0 2 1 0 0 0 1 0 0 1 1 0 0 1 1 1 2 0 1 0 0 0 0 0 0 1 2 1 0 1 0 0 0 0 2 2 0 2 0 1 0 0 0 0 0 1 1 0 0 0 0 0 0 0 0 0 1 0 0 1 1 0 1 0 2 0 0 0 1 0 1 2 0 2 0 2 2 1 2 1 0 1 1 1 0 0 0 1 0 1 0 0 0 0 2 0 1 0 2 2 1 1 2 0 1 1 0 2 0 1 1 0 1 1 0 0 1 0 2 1 1 2 0 2 2 1 0 0 2 2 0 0 0 2 0 1 0 2 0 0 0 1 1 1 2 1 0 1 1 1 1 1 1 1 2 1 2 1 0 0 2 0 1 2 1 1 1 2 0 2 0 2 1 0 0 2 0 1 0 2 0 0 0 0 0 2 0 0 1 1 1 1 0 0 1 0 1 0 0 1 1 1 1 0 0 0 0 0 0 1 1 1 1 0 0 0 1 1 0 0 0 0 0 2 0 1 2 0 1 2 2 2 0 0 0 1 0 0 1 0 0 0 0 0 0 0 0 0 2 1 0 0 0 1 0 2 0 0 0 0 1 1 0 0 0 0 1 0 2 1 1 1 0 2 1 0 0 0 2 1 1 0 0 0 0 0 1 1 1 0 1 1 1 2 0 0 0 2 1 2 0 2 0 1 2 2 2 1 2 1 2 1 0 0 0 0 0 0 1 0 0 1 0 1 0 0 1 0 1 2 0 0 0 0 0 0 0 0 0 1 1 0 0 0 0 2 0 1 1 0 1 0 0 0 0 0 0 1 1 0 0 1 0 0 0 0 0 0 0 0 1 1 0 1 1 0 0 0 1 0 2 0 0 1 2 0 0 0 0 2 0 2 0 0 0 0 0 0 1 0 1 1 1 0 0 0 0 1 0 1 1 1 1 2 2 1 1 0 0 0 1 1 0 0 0 0 1 0 1 0 0 2 2 0 1 1 1 0 2 2 1 0 2 1 1 0 1 0 0 1 0 0 0 2 0 0 0 1 1 0 1 1 1 2 0 0 0 0 0 0 0 0 0 2 1 0 0 1 1 0 0 0 1 1 0 0 0 0 0 0 2 0 1 1 0 1 1 0 0 1 1 2 2 0 2 0 0 0 0 1 0 2 0 1 0 0 2 2 2 0 0 0 1 1 1 0 2 2 0 1 0 0 0 0 0 1 1 2 0 2 2 2 0 2 0 1 2 0 0 2 0 0 2 0 0 1 0 0 0 0 1 1 0 0 2 1 1 1 0 1 0 0 2 0 0 2 2 0 2 0 0 0 2 0 2 0 1 1 1 0 2 0 0 0 0 0 0 1 1 1 1 0 0 1 2 2 0 0 2 0 0 0 0 0 1 1 0 0 1 0 0 1 0 0
101 0 0 1 0 0 0 1 0 1 1 1 0 0 0 0 0 2 1 1 1 1 0 2 0 0 0 0 1 1 2 1 0 0 1 0 2 1 0 1 1 1 0 0 1 0 0 0 1 0 0 1 0 0 0 1 1 0 0 2 0 1 0 0 0 0 2 0 2 0 0 0 1 0 2 1 0 0 0 1 0 2 1 0 1 0 0 0 1 1 0 0 2 1 0 0 1 0 0 1 2 2 1 0 2 0 2 1 1 1 1 2 0 0 0 1 1 0 1 1 1 0 2 2 0 0 0 0 0 1 0 0 0 0 0 0 0 0 0 0 0 2 2 0 0 0 1 1 0 0 1 0 0 1 0 0 0 0 0 0 1 0 1 1 0 1 0 0 1 1 1 0 0 2 1 0 2 0 0 0 0 1 0 2 0 0 2 1 0 0 0 0 1 0 1 0 1 0 0 0 0 0 1 1 2 1 1 0 2 0 1 1 1 0 2 2 0 0 1 1 1 0 2 0 0 0 0 0 0 0 0 1 0 1 1 0 1 2 0 2 0 0 1 0 0 0 0 0 2 0 0 0 1 0 0 0 0 0 0 1 1 0 0 1 1 0 0 0 1 0 0 2 0 2 0 0 0 0 1 0 0 1 1 1 2 1 2 2 2 2 2 2 0 2 1 0 1 1 0 1 1 0 2 0 2 0 1 1 1 1 1 2 2 0 1 0 2 1 1 0 0 1 1 1 0 0 0 2 0 2 2 0 0 0 0 0 0 2 0 0 0 1 1 1 0 0 0 0 2 0 0 0 0 2 2 0 1 1 1 0 1 1 0 0 0 0 0 0 1 0 1 1 0 0 1 0 2 0 1 1 1 1 0 1 1 0 0 0 0 0 0 0 0 0 2 0 1 0 0 0 0 0 1 0 1 1 1 0 0 0 0 0 2 2 0 2 0 1 1 1 0 1 0 0 2 1 1 0 0 0 1 0 0 2 0 1 0 0 0 0 2 0 1 2 2 2 2 0 0 1 0 0 0 2 1 1 1 1 1 1 0 1 2 0 2 2 2 1 0 0 0 1 2 0 0 0 0 2 2 1 1 1 0 0 0 1 0 0 1 0 1 1 0 1 0 0 0 1 1 2 0 2 1 1 0 0 1 1 0 0 0 2 0 0 0 1 1 0 1 1 1 1 1 1 1 1 1 0 2 0 2 0 0 0 0 0 0 1 2 0 1 2 1 1 2 2 0 0 2 0 0 0 0 0 2 1 1 1 0 0 1 0 2 2 0 2 2 1 1 1 0 1 0 0 0 0 2 1 1 1 2 0 0 0 2 0 0 0 0 0 0 2 1 0 1 0 1 0 0 0 0 2 0 1 1 1 0 0 0 0 0 0 0 0 0 0 0 0 0 0 0 0 1 1 1 0 0 1 0 0 1 0 0 1 0 0 1 1 2 2 0 0 0 0 2 0 2 1 2 2 0 1 1 1 0 0 1 2 2 0 0 0 0 1 2 2 0 0 0 1 0 1 0 0 0 1 2 2 1 1 0 0 2 2 2 2 1 1 2 1 1 1 0 0 0 0 1 0 0 2 0 1 0 0 1 0 0 2 0 0 0 0 0 0 1 1 0 1 0 0 0 0 0 2 0 0 0 1 1 1 0 0 0 0 1 1 1 0 0 1 0 1 0 0 0 1 0 1 0 0 0 0 0 0 0 0 0 0 2 0 0 2 0 0 0 1 1 1 1 2 0 0 0 1 1 0 0 0 1 1 1 0 1 1 1 1 1 2 2 2 0 2 2 2 2 0 1 0 0 1 0 1 0 1 1 1 1 0 1 1 2 0 1 1 1 0 1 2 1 0 0 1 2 1 2 1 1 0 0 1 1 0 1 0 0 0 1 0 1 0 1 1 0 0 1 0 0 0 0 1 0 1 0 0 0 0 0 0 1 1 0 2 0 0 0 1 1 0 1 0 1 0 1 0 1 0 0 1 1 1 1 0 1 0 0 1 0 2 0 1 1 2 1 1 2 1 1 0 1 1 0 0 1 0 2 1 0 1 1 2 1 0 0 0 0 1 0 1 2 0 0 0 0 1 1 1 1 2 0 0 0 0 0 2 0 0 0 1 0 0 0 0 2 1 1 1 0 0 0 0 2 0 2 1 1 0 1 2 0 1 1 0 0 1 1 0 0 0 2 0 0 1 1 0 0 1 0 1 1 1 1 2 0 0 1 1 0 0 0 0 0 0 0 0 0 0 0 1 0 1 0 0
102 0 0 0 1 0 0 2 0 1 1 0 0 0 0 0 0 1 0 0 0 0 0 1 0 0 0 0 1 1 1 2 2 2 0 0 1 1 0 1 1 1 0 0 1 1 0 0 0 0 0 2 1 1 0 2 0 0 1 1 0 0 2 2 0 1 1 0 2 0 0 0 2 0 1 2 2 1 1 0 1 1 0 1 1 0 0 1 1 2 0 1 2 0 0 0 0 1 0 1 1 2 0 0 2 1 2 1 1 1 0 1 0 0 1 1 1 0 0 2 2 0 1 1 1 0 1 1 1 1 0 0 0 0 0 0 0 0 0 0 0 2 0 0 0 0 0 0 0 0 0 0 0 1 0 0 0 0 0 1 0 1 1 1 2 2 1 0 1 1 1 1 0 2 0 1 1 0 0 0 0 0 0 0 2 2 0 0 0 0 0 0 1 1 1 0 0 0 0 0 0 0 0 1 1 1 1 0 1 0 2 2 0 0 2 2 0 0 1 1 1 1 2 0 0 1 1 2 1 1 0 0 0 0 0 0 0 2 0 2 0 0 2 2 0 2 0 1 1 0 0 1 1 0 1 1 0 1 1 0 0 0 0 1 1 0 0 1 2 2 0 2 0 0 0 1 0 0 2 0 0 1 2 1 1 0 2 2 0 2 0 0 1 2 1 1 0 0 0 0 0 0 2 0 2 0 0 0 1 1 1 2 1 0 0 0 2 0 1 0 1 1 1 0 2 0 2 2 0 1 2 1 0 0 0 0 0 0 0 0 0 0 2 0 1 0 2 0 2 2 0 0 1 2 1 0 0 2 1 0 1 1 1 0 1 2 0 2 2 0 2 2 1 1 1 0 1 0 1 1 0 1 0 0 2 1 0 0 0 1 0 0 0 0 2 1 0 0 0 0 0 0 1 0 0 0 1 1 1 0 0 0 0 0 0 0 2 0 2 0 0 0 0 0 0 1 0 0 1 1 2 0 0 1 1 0 1 0 0 0 2 0 1 0 0 1 1 0 0 1 0 1 0 2 1 1 1 2 0 1 2 1 0 1 0 1 1 2 0 0 0 2 2 0 1 0 1 2 1 0 1 2 1 1 0 0 1 1 2 1 1 2 1 1 0 0 1 1 1 2 0 2 1 1 0 0 2 1 0 0 0 2 0 0 1 0 0 0 1 0 1 2 1 1 0 1 1 1 1 2 0 1 2 1 2 0 1 1 1 1 0 1 1 1 1 2 0 2 0 2 0 0 0 1 2 1 0 0 0 1 1 0 1 2 0 1 1 1 1 1 0 1 0 0 0 0 1 2 2 2 2 0 0 0 1 0 1 2 0 0 0 1 0 1 0 2 0 0 0 0 0 2 2 1 1 1 2 0 1 1 0 0 0 0 0 0 0 0 0 0 2 0 0 0 0 1 2 2 0 0 1 0 0 2 0 0 2 0 2 1 0 0 0 1 0 0 2 1 1 1 1 2 0 2 1 1 1 1 0 0 0 0 0 0 0 2 0 1 0 1 0 1 0 0 1 2 0 1 2 0 0 1 2 2 2 2 0 1 1 1 0 0 0 0 0 0 1 0 0 2 0 1 0 0 0 0 1 2 0 0 0 0 0 0 0 1 0 2 0 0 0 0 2 2 0 1 2 0 0 0 0 0 1 0 0 1 1 0 0 1 0 1 0 0 0 0 0 0 0 0 0 0 0 1 1 0 1 0 1 0 0 0 2 0 0 0 1 2 2 2 0 0 1 1 0 0 2 1 1 1 0 2 1 0 0 1 1 1 0 2 0 1 2 1 0 1 0 1 0 1 0 1 0 0 0 0 0 0 1 1 2 0 1 1 2 1 1 2 0 1 1 1 0 0 2 1 1 2 0 0 0 2 0 0 0 0 0 0 0 0 0 0 0 1 1 0 1 1 0 0 0 2 1 0 0 1 1 0 0 0 0 1 0 0 0 0 1 0 1 1 0 1 1 0 1 1 0 1 2 2 2 0 2 0 0 0 0 1 0 1 0 1 1 2 0 0 0 0 0 0 1 1 2 0 2 0 1 0 0 0 0 0 1 0 1 1 0 1 2 0 1 0 0 1 1 0 1 1 0 0 2 1 0 2 0 0 0 2 0 0 0 0 2 0 0 0 0 1 1 0 2 0 2 0 1 1 2 2 1 1 0 0 0 0 1 0 0 0 2 1 0 1 1 0 0 1 0 0 1 0 0 1 0 1 0 0 1 0 0 1 1 0 0 1 0 0 1 0 0 0 0 1
103 0 0 1 1 1 1 2 1 0 1 0 0 1 0 0 0 1 1 1 1 0 0 2 0 0 0 0 1 2 2 1 1 1 1 0 2 1 0 0 1 1 0 0 1 1 0 0 0 0 0 0 0 1 0 2 0 0 2 0 1 0 2 2 0 1 1 1 2 0 0 1 1 0 1 1 1 1 1 0 1 1 0 1 1 1 1 1 2 2 1 1 0 0 1 0 0 0 0 1 1 2 2 0 2 0 2 2 0 2 1 1 0 2 0 2 0 0 1 2 2 0 1 1 1 0 1 0 0 0 0 0 0 1 0 0 0 2 0 1 1 1 0 0 0 0 0 0 0 1 0 0 0 1 0 0 0 0 0 0 0 1 1 0 0 1 0 1 0 1 1 1 1 1 1 0 2 0 1 1 1 0 0 1 2 1 1 2 0 1 1 2 2 0 2 0 0 0 1 0 0 0 0 1 2 0 0 0 1 0 1 1 0 0 2 2 1 0 1 0 2 0 2 1 0 0 0 1 0 1 0 0 0 0 2 1 0 2 0 2 0 0 1 1 0 1 1 0 2 0 0 0 0 0 0 0 0 0 1 1 0 1 0 1 1 0 0 0 1 1 0 2 0 1 1 1 0 0 1 0 0 2 2 2 2 1 2 1 0 1 1 0 1 2 2 1 1 0 0 0 0 0 2 0 1 0 0 0 1 0 0 0 2 0 2 1 2 1 0 1 0 1 2 2 0 0 0 2 1 2 2 1 0 1 1 0 1 2 0 2 1 1 2 0 0 0 1 0 2 1 0 0 1 2 1 0 0 0 0 2 2 2 2 0 2 1 0 2 2 0 2 2 1 1 2 0 2 2 0 2 1 0 0 0 2 1 0 0 0 0 0 1 0 0 2 1 0 1 0 0 0 0 0 2 2 0 0 1 0 0 0 0 0 0 1 2 0 0 0 0 1 0 2 0 1 1 1 1 0 0 1 0 0 2 0 0 1 1 0 0 2 0 1 0 0 1 1 0 0 0 0 1 0 1 2 1 2 2 1 1 1 1 0 0 0 0 0 0 0 0 0 0 1 1 2 0 0 1 2 0 1 1 1 0 0 0 0 0 1 0 1 1 0 1 1 0 0 2 1 1 1 1 2 0 0 1 2 0 0 0 0 1 0 1 1 1 0 0 1 1 2 1 2 2 1 2 0 0 0 2 1 0 2 2 2 1 1 0 0 2 0 1 2 2 2 2 0 0 2 0 0 0 1 1 1 0 2 1 0 0 0 0 0 1 0 0 0 1 1 1 0 0 0 0 0 0 1 1 1 1 1 0 0 0 2 0 1 1 0 0 1 0 2 1 0 0 0 0 0 0 0 1 1 0 2 0 1 2 2 2 1 1 0 1 0 0 1 0 0 0 0 0 0 0 0 1 2 0 0 0 1 0 1 1 0 1 0 1 2 2 1 1 0 2 0 0 2 2 1 1 0 2 1 1 1 1 2 2 2 1 0 0 1 0 2 1 0 2 0 0 1 0 0 0 0 0 2 0 1 1 0 0 2 1 2 2 1 2 1 0 2 2 1 0 0 0 2 0 0 0 0 0 0 0 1 0 0 1 1 0 1 0 0 1 0 0 0 1 1 0 0 0 0 1 1 0 0 0 0 0 0 0 0 0 0 0 1 0 1 2 0 0 0 0 0 0 0 1 1 1 0 1 1 0 0 0 0 0 2 1 0 1 1 0 0 1 1 1 0 2 0 1 0 0 0 0 1 0 0 1 0 0 0 0 0 2 0 2 2 0 1 1 2 2 2 0 0 1 0 1 0 2 0 0 2 0 0 0 0 2 2 0 1 1 1 0 1 0 1 0 0 1 0 0 0 2 0 1 1 0 1 2 1 0 0 0 0 1 1 0 1 0 0 0 1 1 1 0 0 0 0 2 1 0 1 0 1 0 0 0 0 2 1 0 1 1 1 0 1 2 0 1 1 1 1 0 0 1 2 2 2 0 2 0 0 0 0 2 0 1 1 2 0 1 2 1 1 0 0 0 0 2 2 1 2 0 1 2 0 0 0 0 0 0 0 1 0 2 2 0 0 0 0 0 2 1 1 1 0 0 2 0 0 2 0 0 0 0 0 0 0 0 1 1 1 0 0 0 0 0 2 0 1 1 1 0 1 2 0 2 0 0 1 0 0 2 2 0 1 0 0 0 0 0 0 1 1 0 1 2 1 2 1 1 0 0 1 0 0 1 1 0 0 2 0 1 1 0 0 1 1 1
104 0 1 0 0 1 1 2 0 2 2 0 0 0 0 0 0 2 1 0 0 0 0 2 0 0 0 0 0 1 2 0 0 1 1 0 2 1 0 0 1 1 1 1 1 1 0 0 1 0 0 1 0 1 0 1 0 0 2 0 1 0 2 2 0 1 1 1 1 0 0 0 2 0 0 2 2 1 1 0 1 1 0 0 0 0 0 1 2 2 0 1 1 1 0 0 0 0 0 2 2 1 0 1 2 1 2 1 1 1 1 2 1 1 1 1 1 0 1 1 1 0 2 2 2 0 1 0 0 0 1 0 0 1 0 0 0 0 1 1 1 1 1 0 0 1 0 0 0 0 0 1 0 0 0 1 1 2 0 0 0 1 2 0 1 2 1 0 1 1 1 1 0 2 1 0 2 0 2 2 2 2 0 0 2 2 0 0 0 0 0 0 2 2 2 0 0 0 0 0 0 0 0 1 1 1 1 1 1 0 2 0 0 0 1 2 0 1 0 0 2 1 2 0 0 0 0 2 0 1 0 0 0 0 2 0 0 2 0 2 0 0 0 1 0 2 1 0 2 0 0 2 1 0 0 0 1 0 0 1 1 0 0 1 0 0 0 0 2 1 1 1 0 1 0 0 1 1 2 0 0 1 2 2 2 0 2 1 1 2 1 2 1 2 2 1 1 1 0 1 0 1 2 0 0 0 0 1 2 2 0 2 2 0 1 0 2 0 0 0 0 2 1 0 1 0 1 1 1 0 2 2 0 1 0 0 0 2 0 2 2 2 2 0 0 0 0 1 2 1 1 0 0 1 0 1 1 2 0 1 1 1 2 0 2 0 0 1 1 0 2 2 1 1 1 1 2 0 1 1 0 2 0 1 1 0 0 0 0 0 1 1 0 0 1 1 1 1 0 0 0 0 0 1 1 0 0 1 0 0 0 0 0 0 0 0 2 0 1 0 0 1 1 2 0 0 1 0 2 1 2 1 0 1 0 1 0 1 1 0 0 0 0 0 0 2 2 1 1 0 0 0 0 2 1 1 1 1 1 1 1 1 0 1 0 2 1 1 0 1 1 1 2 0 1 1 1 1 0 0 2 2 0 0 0 0 0 0 2 0 0 2 0 2 1 0 1 2 1 1 1 1 2 0 0 0 2 0 0 0 0 2 0 0 0 2 0 0 1 0 0 2 2 2 0 1 1 1 0 2 1 1 0 0 0 0 1 0 1 1 0 0 1 1 1 2 0 2 0 2 1 0 0 1 1 1 0 2 2 0 0 2 1 1 0 1 1 1 0 0 0 1 1 0 0 0 1 2 2 1 2 0 0 0 2 0 1 1 0 0 0 1 0 0 1 1 1 1 0 0 0 1 0 1 1 1 1 2 2 2 0 0 0 0 0 0 1 0 0 0 0 0 1 0 1 1 1 2 0 0 0 0 0 1 1 0 0 1 2 1 1 1 0 1 1 0 1 1 1 1 0 1 0 0 1 1 2 2 2 2 1 1 0 1 1 0 0 1 0 0 0 0 0 0 0 2 0 0 1 1 1 2 2 1 2 1 2 0 2 2 1 1 0 0 0 0 1 0 0 2 0 2 0 0 2 0 0 2 0 0 0 0 0 0 0 1 1 1 1 0 0 0 1 2 0 1 1 2 0 0 0 0 0 0 0 0 2 0 0 1 0 1 0 0 0 1 1 0 0 0 0 0 1 0 0 2 0 0 2 0 0 1 1 1 0 1 0 2 0 2 0 0 0 0 0 0 1 0 1 2 0 0 0 1 1 2 0 1 1 2 0 2 2 2 2 0 0 0 1 1 0 1 0 0 2 0 1 0 1 1 2 0 1 1 1 0 1 2 1 0 1 1 0 0 2 0 0 1 0 1 0 1 1 0 0 0 0 0 0 1 0 1 0 0 1 0 0 0 0 0 0 1 0 0 0 0 0 0 1 1 0 2 0 0 0 0 1 0 1 1 1 0 1 0 1 0 0 0 1 1 2 0 2 1 0 2 0 1 1 1 0 1 0 0 2 0 1 0 0 0 0 2 2 0 2 0 0 1 0 0 0 0 1 0 2 0 0 1 2 1 0 1 0 1 2 2 2 2 0 0 2 2 0 1 0 0 0 1 0 0 0 0 1 2 2 0 1 0 0 1 2 0 2 0 0 0 0 2 0 0 0 2 1 0 0 1 1 0 2 0 0 0 0 0 0 1 1 2 0 0 0 1 2 2 0 1 2 0 0 0 0 0 1 2 0 0 0 0 0 0 2 1
105 1 0 0 0 1 1 2 0 1 1 0 1 1 0 0 0 1 2 1 1 1 0 2 0 0 0 0 1 1 2 2 0 2 0 0 2 0 1 0 0 0 0 0 2 0 0 0 0 0 0 0 1 1 0 2 0 1 1 1 1 0 2 2 0 1 1 0 1 0 0 2 2 0 1 2 2 0 0 0 0 1 0 0 0 0 0 1 2 2 1 1 1 2 0 0 1 1 1 2 1 2 0 0 2 1 2 1 1 1 1 2 0 2 1 2 1 0 1 1 1 0 2 2 2 0 2 2 1 2 1 0 0 0 0 0 0 0 0 0 0 2 0 0 0 0 0 1 0 1 1 0 0 1 0 1 1 1 1 1 1 0 1 1 0 1 0 0 2 2 0 2 0 2 1 0 1 1 0 0 0 0 0 1 0 0 2 1 0 0 0 1 2 0 2 1 1 0 0 0 0 0 0 0 2 0 0 1 1 0 0 2 1 0 2 2 0 1 0 1 1 1 1 0 2 0 0 0 0 0 0 0 0 0 2 0 0 2 0 1 0 1 1 2 0 1 0 0 2 0 0 1 0 0 1 0 0 0 0 0 0 0 0 0 0 0 1 1 1 1 1 2 1 2 0 1 0 0 0 0 0 1 1 1 2 1 0 1 1 1 1 1 0 2 2 0 2 0 0 0 1 0 1 1 0 0 0 1 2 2 0 2 2 0 1 0 2 0 0 0 0 1 1 1 2 0 2 2 1 1 1 1 0 2 1 0 0 2 0 1 1 1 2 0 0 0 2 1 2 1 0 0 0 1 1 1 0 1 0 0 0 0 1 0 1 0 0 2 2 0 2 2 0 0 0 0 2 1 1 1 1 1 0 0 1 1 0 0 0 1 0 0 1 0 1 1 0 1 1 1 1 1 1 1 2 1 0 1 0 0 0 0 1 1 1 2 0 2 0 2 0 2 1 1 1 0 0 1 0 1 1 1 0 1 1 1 0 2 1 0 1 0 1 1 1 2 2 0 0 1 0 1 0 1 1 0 1 1 0 1 2 2 0 0 0 1 1 1 0 1 1 1 2 0 1 0 1 2 2 2 2 1 1 0 0 0 0 0 2 0 0 2 0 1 0 0 2 1 1 2 0 2 0 2 1 1 2 1 0 0 1 1 0 0 0 0 0 0 2 0 1 2 1 2 1 1 1 1 0 2 0 1 0 0 0 0 1 1 1 1 2 2 0 1 1 1 0 1 1 1 1 0 0 2 0 0 1 0 0 1 1 0 1 1 0 1 1 0 1 0 0 1 1 0 1 0 2 1 1 1 1 0 0 0 1 0 1 1 0 0 0 0 0 0 1 1 1 0 0 0 0 2 1 1 2 0 0 0 1 1 2 0 0 0 0 0 0 0 0 0 1 0 0 0 0 0 2 2 0 0 1 0 1 1 0 1 0 1 2 2 0 1 0 1 0 0 2 1 1 1 0 1 1 1 0 0 1 2 1 0 0 0 1 0 0 2 1 1 0 0 0 0 1 0 1 2 0 1 1 1 0 0 2 1 2 1 0 1 1 2 0 0 0 0 0 0 0 0 0 1 0 1 0 1 1 1 1 2 0 0 1 0 0 0 0 0 1 2 0 1 0 1 0 1 1 0 0 0 0 0 0 0 0 0 0 0 1 0 1 1 0 0 1 1 0 0 0 1 0 0 0 0 1 1 0 0 1 0 1 0 0 0 1 1 0 1 0 1 1 1 0 0 0 0 0 1 1 0 1 1 0 1 0 1 1 2 0 1 1 2 0 2 2 2 1 1 0 0 0 1 0 1 0 0 1 0 2 1 1 1 1 0 1 1 1 0 1 2 1 0 2 1 1 2 2 2 2 1 0 0 0 2 1 1 1 0 0 0 1 0 0 1 1 0 1 1 1 1 0 0 0 2 1 1 0 0 1 0 0 0 0 0 0 0 0 0 2 0 2 0 1 0 1 1 2 1 0 0 1 1 2 0 2 0 0 0 0 1 0 1 2 2 0 2 2 2 2 0 0 0 1 0 1 0 2 2 0 2 0 0 0 0 2 0 1 1 0 1 2 0 1 0 0 1 2 2 0 0 0 1 2 0 0 1 0 0 0 1 0 0 0 0 1 2 1 1 1 0 1 1 1 1 2 1 1 0 2 1 0 0 2 0 1 0 2 0 0 0 2 1 0 2 0 0 0 0 1 1 0 0 0 2 1 1 0 0 1 0 0 0 0 0 0 1 0 0 1 0 0 0 1 1
106 0 0 0 1 0 0 2 0 0 0 0 0 1 0 0 0 1 1 1 0 0 0 1 1 1 1 1 1 1 1 1 1 1 1 0 2 2 0 1 1 1 1 1 1 1 2 0 0 0 0 0 0 0 1 1 1 0 2 0 0 1 2 2 1 1 0 0 1 0 0 2 2 0 0 2 2 2 2 0 0 2 1 1 2 0 0 0 2 2 0 0 1 1 0 0 1 1 1 2 2 2 1 0 2 0 2 1 0 2 1 1 1 2 1 2 1 0 1 1 1 0 0 0 0 0 0 1 1 1 1 1 0 0 1 0 0 0 0 0 0 2 0 0 0 0 0 0 0 0 0 0 0 1 1 1 0 0 1 1 1 1 2 0 2 2 0 0 0 1 0 0 1 1 0 0 2 0 1 1 1 1 0 1 1 1 1 1 1 0 0 0 2 1 2 0 2 0 0 0 0 0 0 1 2 0 0 1 1 0 1 1 1 0 1 2 1 1 2 2 0 0 2 0 0 1 1 2 1 1 1 0 0 0 2 0 0 2 0 2 0 0 1 2 0 2 1 0 2 0 0 0 1 0 0 0 1 1 1 1 0 1 0 0 1 1 0 0 2 2 0 2 0 0 0 0 0 1 2 1 0 0 2 2 2 0 2 0 0 2 1 1 1 2 1 2 0 2 0 2 0 0 2 0 0 0 1 1 1 0 2 2 1 1 1 0 1 0 1 0 1 1 0 1 1 0 1 2 1 1 2 0 0 1 0 0 0 0 0 0 1 1 2 0 0 0 0 1 2 1 1 0 1 1 0 1 1 1 0 0 0 1 1 0 1 0 0 0 2 0 0 0 1 1 1 0 1 0 1 1 2 1 0 0 0 0 0 0 0 0 0 1 1 0 2 0 0 0 1 1 1 1 0 2 2 0 0 1 0 0 0 0 2 2 0 2 0 0 0 0 0 1 0 1 1 0 0 1 0 0 1 0 0 2 2 0 0 1 0 0 2 0 0 1 1 2 2 1 1 1 0 0 0 2 2 0 2 2 2 1 1 1 0 1 0 1 1 0 0 0 0 0 1 1 2 0 2 2 0 0 0 1 1 0 1 0 0 0 2 0 0 2 0 0 0 0 2 2 2 1 1 1 2 0 0 0 1 0 0 0 0 0 0 0 0 1 1 0 2 2 2 0 0 0 0 1 1 2 0 2 0 2 2 1 1 0 1 0 1 0 0 1 1 1 1 1 0 0 2 0 0 0 0 2 1 0 0 1 0 0 0 0 0 2 1 0 1 1 1 1 0 1 1 0 1 0 1 0 0 0 1 0 1 0 1 1 1 2 1 1 0 0 2 0 2 1 0 0 0 0 0 2 0 0 2 0 0 0 0 0 0 0 0 0 0 0 0 0 0 0 0 0 0 1 1 0 2 1 0 0 0 0 0 1 0 0 1 0 2 2 1 2 0 2 0 0 1 2 1 1 0 2 1 1 0 0 1 1 1 1 2 0 2 1 0 1 1 2 0 1 0 1 0 0 0 2 0 1 1 1 0 1 2 1 2 0 2 1 1 1 0 0 0 2 1 0 2 1 0 2 0 1 0 0 1 0 1 2 0 0 1 0 0 0 0 0 1 1 2 0 0 0 1 2 0 1 1 0 1 1 1 1 0 0 0 1 0 0 1 1 0 0 0 0 0 1 0 0 0 0 0 0 0 0 0 0 0 0 2 1 1 1 2 0 0 0 1 2 1 1 0 0 0 0 1 0 1 0 0 1 0 0 2 0 0 0 2 2 2 1 0 1 2 2 2 0 1 2 0 2 0 2 0 0 0 0 0 0 0 0 1 1 1 0 1 0 1 1 1 0 2 1 2 0 2 0 0 1 0 1 0 1 1 0 0 0 0 0 1 0 1 1 0 0 0 0 0 0 0 0 0 2 1 0 1 0 1 0 0 0 0 2 0 0 0 0 0 1 1 1 0 0 1 0 1 0 0 0 1 1 1 1 1 0 0 0 1 1 0 2 0 2 0 1 1 1 1 0 0 1 0 0 2 0 1 1 0 0 0 0 0 0 0 0 0 2 0 1 2 0 0 0 0 1 0 0 1 1 0 0 2 0 0 2 0 0 0 2 0 0 0 0 1 2 2 0 0 1 0 0 2 0 2 0 1 0 1 2 0 0 0 1 0 0 1 0 0 1 2 1 0 0 0 0 0 1 0 1 1 0 0 1 1 1 0 0 0 0 1 0 0 0 0 0 0 0 0 0 0 1 0 1
107 1 0 0 0 0 0 1 0 0 0 2 0 0 0 0 0 1 0 1 1 1 0 1 1 1 1 0 0 1 2 0 2 2 1 0 1 1 1 0 1 1 0 0 2 1 0 0 1 0 0 0 0 1 0 1 0 0 0 0 1 0 2 2 0 1 1 1 1 0 0 2 2 0 2 2 2 1 1 0 0 2 0 0 0 0 0 0 2 2 0 0 2 0 0 0 0 1 1 1 1 2 0 0 2 1 2 1 1 1 0 1 2 1 2 2 1 0 1 1 1 0 2 2 2 0 2 2 2 2 1 0 0 0 0 0 0 0 1 0 0 2 0 0 0 0 1 0 0 0 0 0 1 0 1 1 0 1 0 0 0 1 1 1 1 2 0 0 1 1 1 1 0 2 0 0 2 1 0 0 0 0 0 0 2 2 0 2 1 0 0 1 2 1 2 1 2 0 1 0 0 1 0 0 2 0 0 1 1 0 2 2 1 0 0 2 0 0 2 1 1 1 2 0 0 1 1 1 0 1 1 0 0 0 1 0 1 1 0 1 0 0 2 1 0 1 0 0 1 0 0 0 1 0 0 0 0 1 1 0 0 0 0 2 0 0 0 0 2 0 0 2 0 2 0 1 1 0 1 0 0 1 1 1 2 1 1 1 1 2 1 1 1 2 1 1 0 2 0 2 0 2 2 0 0 1 1 0 0 0 1 1 2 2 0 0 2 1 1 0 0 1 1 1 0 0 0 0 0 0 1 1 0 1 0 0 0 2 0 0 0 0 1 0 0 0 2 0 2 0 0 0 0 2 2 0 0 0 0 2 2 2 1 0 1 2 0 0 2 0 0 0 1 1 0 1 2 1 0 2 1 0 0 0 1 0 0 0 0 0 0 0 1 0 2 0 0 0 0 0 0 0 0 2 2 0 0 0 0 0 0 0 2 2 0 2 0 1 0 1 0 2 0 2 0 0 0 1 0 1 0 0 1 1 1 1 0 2 1 1 0 0 1 2 1 2 2 0 1 1 0 0 0 2 0 0 0 1 0 0 0 0 0 1 1 2 2 0 0 0 0 0 2 1 2 0 1 2 2 1 1 1 1 0 1 0 0 0 1 0 1 1 1 1 0 0 1 2 1 1 1 2 1 1 1 1 2 1 0 0 0 2 0 0 0 1 1 1 1 1 1 1 0 1 0 0 1 2 0 2 0 2 1 1 1 0 1 1 2 0 1 2 1 1 1 1 0 1 1 1 1 0 0 2 0 2 0 1 0 0 0 0 0 2 1 0 1 0 2 0 0 0 0 0 0 0 0 0 0 0 2 0 0 0 1 0 1 2 2 2 1 0 0 0 1 1 0 2 0 0 2 1 0 1 1 0 0 1 2 2 1 0 0 2 1 0 1 0 0 0 1 0 0 0 0 2 2 0 0 0 0 0 0 1 0 2 0 0 2 1 1 2 1 1 1 0 2 1 1 1 1 2 2 0 0 0 2 1 1 0 0 0 0 1 0 1 1 1 1 0 2 0 1 0 0 1 1 0 1 1 0 1 2 1 1 1 2 0 2 1 0 0 1 0 0 0 1 0 0 0 0 1 0 0 2 0 1 1 0 0 0 0 0 0 1 1 1 1 1 0 0 0 1 2 0 2 2 0 1 1 1 1 0 0 0 0 2 0 0 1 0 0 0 0 0 0 0 1 0 1 0 1 0 0 0 0 0 0 1 0 0 1 2 0 0 0 1 2 2 2 0 0 0 1 0 0 0 0 1 1 0 1 1 1 0 1 1 2 2 2 0 2 2 1 0 1 0 0 1 1 0 0 0 0 0 0 1 0 0 2 2 0 1 1 1 0 1 1 1 0 1 1 0 2 2 2 2 1 1 0 2 0 2 1 1 0 0 0 1 0 1 1 0 1 1 0 1 0 0 0 0 1 1 1 0 0 0 0 1 1 0 2 0 0 0 1 2 0 1 2 1 0 1 0 1 0 0 0 0 2 2 0 0 0 0 0 2 2 0 2 0 2 1 2 2 2 2 0 1 0 0 1 1 0 2 1 1 2 0 1 0 0 0 1 1 1 0 1 2 2 0 2 0 1 1 1 1 1 0 0 1 0 0 2 0 0 0 1 1 1 0 0 1 1 0 1 0 2 0 0 2 0 2 0 0 0 0 2 0 0 0 1 2 0 1 1 1 0 1 0 2 0 0 0 0 1 1 1 1 0 0 1 1 1 0 0 1 0 0 1 1 0 0 1 0 0 0 0 0 0 1 1
108 1 0 0 1 0 0 2 1 0 1 0 1 1 0 0 0 0 0 0 0 0 0 2 0 0 1 0 1 2 2 1 1 1 1 1 1 2 0 0 2 2 0 0 2 0 1 0 0 1 1 1 1 1 0 1 0 0 0 1 0 1 1 1 1 1 0 0 2 0 1 0 2 0 1 2 2 1 1 0 1 1 0 2 2 0 0 0 1 2 0 0 1 2 0 0 1 0 0 0 2 1 0 1 2 1 2 0 1 1 0 1 0 2 0 2 0 0 1 1 1 0 1 1 1 1 1 0 0 1 0 1 0 0 1 0 0 0 0 1 0 2 0 0 0 0 0 0 0 0 0 0 0 0 0 2 0 0 0 0 0 1 2 0 1 1 0 0 0 0 2 0 1 1 1 0 2 0 0 0 0 0 0 1 1 1 1 0 0 0 0 0 2 0 2 0 2 0 1 1 1 1 0 1 0 1 1 1 1 0 0 1 1 0 2 2 0 1 2 0 2 1 1 0 0 1 1 0 0 0 0 0 0 0 2 0 0 2 0 1 0 0 2 2 0 2 0 0 2 0 0 1 2 0 0 1 0 1 1 1 0 1 0 0 1 0 1 1 2 2 0 0 0 1 1 1 0 0 1 0 0 1 2 1 1 0 1 2 0 2 1 0 1 2 1 2 0 0 0 0 1 0 2 0 0 0 0 0 1 1 0 1 2 2 2 0 1 1 0 0 2 0 1 1 0 0 1 2 1 2 2 1 0 2 0 0 0 1 1 1 0 1 1 0 0 0 1 0 1 2 0 1 0 1 1 1 0 0 0 0 0 1 2 0 2 0 0 2 2 0 2 2 0 0 1 1 1 0 1 1 2 0 1 1 1 0 0 0 0 2 0 1 1 0 1 1 0 1 1 1 1 1 2 0 1 1 1 0 0 0 0 0 0 0 0 0 2 0 0 0 0 2 0 1 0 1 0 0 0 0 0 0 0 2 0 1 1 0 0 0 1 0 1 1 1 2 1 0 0 2 0 0 0 2 2 2 2 2 0 1 1 1 1 0 1 2 1 1 0 0 0 0 2 1 1 0 0 1 2 1 1 1 0 0 0 0 0 0 2 0 0 2 0 1 0 0 2 2 1 1 1 1 1 1 0 1 1 0 0 0 0 1 1 0 1 0 0 1 1 1 1 1 2 2 1 2 0 1 0 2 1 1 0 0 0 0 1 2 1 1 0 1 2 2 2 2 0 2 0 2 1 0 0 1 2 1 0 2 1 0 0 1 0 2 1 0 1 2 1 1 1 1 1 0 1 0 1 1 1 0 1 0 1 0 0 1 0 2 0 0 0 1 0 1 0 2 0 0 0 0 0 2 0 0 0 1 1 1 1 1 1 1 0 0 0 0 0 0 1 1 1 1 0 0 0 1 2 0 0 0 0 0 1 2 0 1 0 2 2 1 1 1 0 1 1 0 2 1 2 2 0 1 1 1 0 0 2 2 2 0 0 0 1 0 1 2 1 0 0 1 0 1 0 2 2 2 0 0 0 2 1 1 0 0 0 0 0 1 2 1 1 1 0 1 0 0 2 0 0 2 0 2 0 0 1 0 0 2 1 0 0 0 0 0 1 1 0 1 1 0 0 0 1 2 0 1 1 0 0 0 0 0 0 0 0 0 0 0 1 1 0 0 1 1 0 0 0 1 0 0 0 0 1 0 0 1 0 0 1 0 0 0 2 0 0 0 1 2 2 2 0 0 0 1 0 0 2 0 1 1 1 1 0 0 1 2 0 1 1 2 0 2 2 1 1 0 0 0 0 0 1 1 0 0 1 0 1 1 1 0 0 0 0 0 0 0 2 2 1 1 1 2 1 0 2 1 1 1 0 0 1 1 2 0 0 0 0 0 0 0 1 1 1 0 1 1 1 0 0 1 0 1 1 0 0 1 1 0 0 0 1 2 0 0 0 1 0 0 1 1 0 0 1 0 2 0 0 1 1 1 2 0 2 0 0 1 0 2 0 2 0 1 0 2 1 1 1 0 0 0 0 2 1 1 1 2 0 0 1 1 0 0 1 0 1 1 0 0 1 1 0 1 0 2 0 2 0 2 0 1 2 1 1 2 0 0 0 1 1 1 0 0 2 1 2 2 0 1 0 0 2 0 1 2 2 0 2 2 1 1 1 0 1 1 1 1 1 2 2 0 0 0 0 0 0 0 2 0 1 0 0 1 1 2 0 0 1 0 0 0 0 0 0 1 0 0 0 0 0 0 1 0
109 1 0 0 0 0 0 1 0 1 1 1 0 0 0 0 0 1 2 1 1 1 0 2 0 0 0 0 0 0 2 0 1 2 1 0 2 2 0 0 2 2 0 0 1 1 0 0 1 0 0 2 0 0 0 2 0 0 2 0 2 0 2 2 0 1 1 0 2 0 1 1 2 0 2 2 2 1 1 0 1 1 0 1 1 0 0 0 0 2 0 0 1 2 0 0 0 1 1 1 0 2 1 0 2 1 2 0 2 0 0 2 2 2 1 2 1 0 1 1 1 0 0 0 0 0 0 2 2 2 0 0 0 0 0 0 0 0 0 0 0 2 0 0 0 0 1 0 0 0 0 0 0 0 1 0 0 0 0 0 1 1 1 1 0 0 0 1 0 1 1 1 0 2 1 0 1 1 0 0 0 0 0 0 0 0 1 2 1 0 0 1 1 1 2 0 0 1 0 1 1 0 0 1 0 1 2 0 1 0 2 0 2 0 2 2 0 0 0 0 2 2 2 1 0 1 1 2 1 2 0 0 0 0 2 1 0 2 0 2 0 0 2 1 0 1 0 0 1 1 1 1 2 0 0 0 0 1 1 1 0 1 0 0 0 0 0 1 2 1 0 1 0 0 0 1 0 1 2 0 0 1 0 1 1 0 0 1 0 2 2 2 0 2 2 1 1 1 0 1 0 0 1 1 0 0 0 1 1 1 0 1 1 0 1 0 1 1 0 0 0 0 1 1 2 1 1 2 1 1 1 1 0 2 0 1 0 2 0 1 0 1 2 1 0 0 0 0 2 0 0 0 0 1 1 1 0 0 0 0 0 0 1 0 1 0 0 2 2 0 2 2 0 0 0 0 2 2 0 2 0 2 0 0 1 0 0 0 0 0 0 0 0 0 1 1 0 0 1 1 0 1 0 1 1 0 0 0 0 0 0 0 0 0 1 2 0 1 0 0 0 0 0 1 1 1 1 0 1 0 1 0 1 0 1 1 0 0 1 1 1 0 2 0 0 1 1 0 0 0 0 0 0 2 1 0 1 1 0 0 0 0 0 0 1 1 1 2 0 0 0 1 2 1 1 0 1 2 1 0 1 1 2 2 0 2 0 0 1 0 1 2 0 1 1 0 2 1 1 2 0 2 1 1 0 1 1 1 0 0 1 1 0 1 1 1 0 1 1 2 2 0 2 2 0 2 0 0 2 1 1 0 0 0 0 0 1 1 2 1 0 1 0 0 2 1 0 1 1 1 1 0 0 2 1 0 0 1 1 0 0 1 1 1 1 0 1 1 2 0 1 2 1 0 1 0 1 1 1 0 1 0 1 0 0 1 0 2 1 1 0 0 1 0 0 0 1 1 0 0 1 1 1 0 0 1 0 2 2 2 2 0 0 1 0 1 0 0 0 0 1 0 0 1 1 0 2 0 0 0 2 0 0 1 0 0 0 0 2 0 0 0 0 2 0 0 1 0 2 2 1 2 2 0 0 0 2 2 2 0 0 0 1 0 1 2 0 0 1 1 1 1 0 1 1 1 1 0 2 0 0 0 2 1 2 1 2 1 1 1 0 0 0 0 1 0 1 0 0 1 1 0 0 1 2 1 1 1 1 0 1 0 0 0 0 0 0 1 1 0 0 0 1 2 0 2 2 0 1 1 1 1 0 0 0 0 1 0 0 1 1 1 0 0 0 1 0 0 0 0 0 0 0 0 0 0 0 0 1 0 0 0 2 1 0 0 0 2 2 2 0 1 0 0 1 1 0 0 2 2 1 0 1 0 1 1 1 1 0 2 0 1 2 2 1 1 0 0 1 1 0 0 0 0 0 0 0 1 1 1 1 0 1 1 1 0 1 1 2 0 1 2 1 0 2 0 0 1 1 0 1 2 1 0 0 0 0 1 1 1 0 1 0 0 0 0 0 1 0 0 0 2 1 0 0 1 1 0 0 0 1 1 0 0 0 2 2 0 1 1 1 0 1 0 1 1 0 0 0 0 1 1 1 0 0 0 1 1 0 2 0 2 1 1 2 1 1 0 0 0 0 2 1 0 2 1 1 0 0 1 0 0 0 0 0 2 0 0 0 0 0 0 0 1 2 2 2 0 0 0 2 0 0 1 0 0 0 0 0 0 0 0 1 1 1 2 0 2 0 0 1 0 0 2 2 0 2 2 1 1 1 0 1 0 1 0 0 0 1 0 2 0 0 0 0 1 1 0 2 0 0 0 1 2 0 2 2 0 0 0 0 0 0 0 0 0 0 0 0 0 1 1
110 0 0 0 0 0 0 2 1 1 2 0 0 2 0 0 0 1 2 1 0 0 0 2 0 0 0 0 0 2 2 0 1 2 2 1 2 0 0 2 0 0 1 1 2 0 0 0 0 1 1 1 0 0 2 1 0 1 0 0 0 0 1 1 0 1 0 0 2 1 0 1 1 0 2 1 2 1 1 1 1 2 0 1 1 0 0 0 1 1 0 0 1 0 0 0 0 0 0 1 1 2 0 0 2 0 2 2 0 2 1 1 0 1 0 1 0 0 0 2 2 0 2 2 0 1 0 1 0 1 1 0 1 2 1 1 0 0 0 1 1 1 1 0 0 0 0 0 0 0 0 0 0 0 0 0 0 0 1 2 0 0 2 0 1 2 0 0 2 2 0 2 1 1 0 0 2 1 0 0 0 0 0 0 0 0 1 1 0 0 0 1 2 0 2 0 0 0 0 0 0 0 0 0 2 0 0 1 1 0 1 1 0 0 1 2 0 0 2 2 0 0 1 1 0 0 0 1 0 1 0 0 0 0 2 0 0 2 0 0 1 1 2 2 0 2 0 0 1 1 1 0 1 0 1 0 0 0 0 0 0 0 0 2 2 0 0 1 1 1 0 2 0 2 0 0 0 1 2 1 1 1 2 2 2 0 2 1 1 2 1 2 1 2 2 1 0 0 0 0 0 0 2 0 1 1 1 0 1 1 0 1 1 0 1 0 1 1 1 0 0 1 0 2 1 0 1 1 1 0 1 2 0 2 0 0 0 2 0 0 0 1 2 0 1 0 2 1 2 2 1 0 0 2 2 0 1 0 0 0 0 0 1 1 1 1 0 0 1 0 1 1 0 0 1 0 2 1 0 2 1 2 0 0 2 1 0 0 0 0 0 1 1 0 1 1 0 0 0 0 0 0 1 1 1 0 1 0 0 0 0 0 0 0 0 1 1 0 0 0 0 1 0 1 1 1 0 1 0 0 1 0 0 2 0 1 1 2 1 1 0 0 1 1 0 2 2 0 0 0 0 1 0 0 2 0 2 1 1 1 1 1 0 0 1 2 1 0 0 0 1 1 0 2 1 1 0 1 0 0 2 2 2 1 2 0 0 0 2 0 0 2 0 1 0 0 1 1 1 2 0 2 0 1 1 1 2 0 0 0 0 1 0 0 1 1 0 1 0 1 1 1 2 2 0 2 0 0 0 2 2 0 2 2 2 0 1 1 1 1 2 2 1 0 1 1 0 0 2 1 0 0 0 2 0 1 0 0 2 0 0 0 0 0 0 0 0 0 2 0 0 2 1 0 1 0 1 2 2 1 2 0 1 0 0 1 1 0 0 0 0 1 0 0 0 0 2 1 0 0 1 1 0 1 1 0 1 0 0 0 1 1 0 0 0 0 0 0 0 0 1 0 1 1 1 0 2 0 0 0 0 0 0 0 0 1 0 0 2 1 0 0 0 1 1 0 1 1 1 1 1 2 1 1 1 1 2 2 1 0 0 0 2 0 0 2 0 0 0 0 0 0 0 1 1 2 0 0 2 0 1 1 1 1 1 1 0 1 2 1 0 0 0 0 0 0 1 0 0 2 0 2 0 0 2 0 0 1 0 0 0 0 0 1 0 1 0 1 2 0 1 0 1 2 0 1 1 0 0 0 0 0 0 1 0 0 1 0 0 1 0 1 0 0 0 1 0 2 0 1 0 0 2 0 0 1 0 0 2 0 0 0 1 0 0 1 0 2 0 2 0 1 1 0 0 0 1 0 1 1 0 1 1 1 1 1 1 2 0 2 0 0 2 2 2 0 1 1 0 1 1 1 0 0 2 0 2 0 0 2 2 0 1 1 1 0 2 2 0 0 0 0 1 0 2 0 0 1 0 1 0 1 1 0 0 0 0 0 0 0 0 0 1 0 1 1 1 1 0 0 0 2 1 0 1 0 1 0 0 0 0 2 0 0 0 0 1 0 2 0 1 1 1 0 1 0 0 0 1 1 1 1 1 0 0 0 1 2 0 2 0 1 0 2 2 2 2 0 0 0 0 0 2 0 2 0 1 0 0 0 0 0 0 0 0 1 0 1 0 0 0 0 0 1 1 1 1 2 0 0 1 0 0 2 0 0 1 1 0 0 0 0 0 0 0 1 0 1 1 0 2 0 2 0 1 0 1 1 0 1 1 0 1 0 2 1 1 0 1 0 1 0 0 0 0 2 0 1 2 1 1 1 0 1 0 0 0 0 0 2 2 0 0 1 0 0 0 0 0 0 1 1
111 1 0 1 0 0 0 1 0 0 0 1 1 2 0 0 0 0 1 1 1 1 0 2 0 0 0 0 0 2 2 0 2 2 0 0 1 1 0 0 2 2 1 1 1 1 1 0 0 0 0 1 0 0 1 1 1 0 1 0 2 0 2 1 0 1 1 0 0 0 0 1 2 0 0 2 1 1 1 1 1 2 0 1 1 0 1 0 2 2 0 0 1 2 0 0 2 1 0 1 1 2 0 0 2 0 2 2 0 2 0 1 0 0 1 1 0 0 1 1 1 0 2 2 1 1 1 1 1 1 1 0 0 0 0 0 0 0 1 0 0 2 0 0 0 0 0 0 0 0 0 0 0 1 0 1 1 0 0 0 1 0 0 2 1 1 0 0 2 2 0 2 0 2 1 0 2 1 0 0 0 0 0 1 0 0 1 2 1 0 0 1 1 1 1 0 1 1 0 0 0 0 1 0 1 1 1 0 2 0 2 0 0 1 1 2 1 0 2 0 2 2 1 0 0 0 0 2 1 1 1 0 0 0 1 0 0 2 0 2 0 0 2 1 0 1 0 1 1 0 0 0 1 1 1 0 1 0 0 0 0 0 0 0 0 0 0 0 2 2 0 2 1 2 0 1 1 1 1 0 0 1 2 2 2 0 2 2 0 1 0 1 0 2 0 1 0 0 0 0 0 0 2 0 1 0 0 1 2 1 0 1 2 0 1 0 2 0 0 0 1 1 2 2 1 0 0 1 0 0 2 0 1 2 0 0 0 2 0 0 0 2 1 0 0 0 0 0 2 0 0 0 0 1 0 1 1 1 0 1 1 1 1 0 1 1 0 2 2 0 2 2 2 2 1 1 1 0 1 1 1 1 1 1 1 1 0 0 1 0 1 1 1 0 1 1 1 0 0 0 0 0 0 2 2 0 1 2 0 0 0 0 1 1 1 2 0 0 1 0 0 1 0 0 1 1 1 0 0 0 0 0 1 1 1 1 0 1 0 0 1 0 2 0 0 2 2 0 0 0 0 0 0 2 1 0 1 0 0 0 0 0 1 1 1 1 1 1 0 1 1 1 2 1 1 1 1 1 2 2 2 1 2 1 1 1 0 1 2 0 0 2 0 1 2 0 2 1 1 2 0 2 2 0 0 0 2 0 0 0 0 2 0 0 0 1 0 1 0 1 1 0 2 2 0 1 1 1 0 2 0 1 1 0 1 0 1 0 2 0 2 2 2 1 1 2 0 0 2 0 0 0 0 2 1 0 0 0 0 0 0 0 1 2 0 2 1 1 2 0 1 1 0 0 0 0 0 1 1 1 1 0 0 0 1 0 0 1 1 1 1 0 0 1 0 0 0 0 0 0 0 2 2 1 1 1 2 0 1 0 1 0 0 0 1 1 1 0 0 0 0 0 0 0 0 0 1 1 0 0 0 0 0 1 0 1 0 0 0 0 0 0 0 1 0 0 2 2 2 2 1 0 1 1 0 0 1 2 2 0 0 0 1 1 1 1 0 1 0 0 0 0 0 0 1 2 1 0 2 0 1 0 2 1 2 1 2 1 2 1 1 1 1 0 0 0 0 0 0 2 0 1 0 0 0 0 1 2 1 0 0 0 0 1 0 0 0 1 0 0 0 0 0 1 0 1 1 0 0 0 0 0 0 1 0 0 1 0 0 1 0 1 0 0 0 0 0 0 0 0 0 0 1 0 0 2 0 0 1 1 0 1 1 0 0 1 0 2 2 2 0 1 0 0 0 1 0 1 1 2 1 0 0 0 0 2 0 2 2 1 1 2 2 2 0 2 0 0 0 1 0 2 0 1 0 0 0 1 1 1 1 0 1 0 2 1 1 2 1 0 1 1 2 0 2 0 0 1 0 0 1 1 1 1 1 1 0 0 1 1 0 1 0 0 1 0 0 0 1 1 0 0 0 0 0 0 0 0 0 0 0 0 1 0 1 1 2 0 0 2 0 0 1 0 1 0 0 0 1 1 2 0 2 0 0 0 0 2 1 1 1 1 1 2 2 2 2 0 0 0 0 0 2 0 2 0 2 0 0 0 0 0 0 0 1 2 0 2 2 0 0 0 0 1 1 0 1 0 0 0 2 0 0 2 0 0 0 1 0 0 0 0 2 1 1 1 0 0 1 0 2 0 2 0 0 0 0 1 0 0 2 0 0 0 1 1 1 0 1 0 0 0 0 1 1 0 1 1 0 0 0 2 0 1 0 1 1 0 0 0 0 0 0 1 0 1 0 0 0 0 0 0
112 1 1 0 0 0 0 1 1 1 2 0 1 1 0 0 0 2 0 0 0 0 0 2 0 0 1 0 0 0 2 0 2 2 0 0 1 1 0 1 1 1 1 1 1 0 0 0 0 0 0 0 0 1 0 2 0 1 1 1 1 0 2 2 0 1 1 0 1 0 0 1 2 0 2 2 2 1 1 0 0 2 0 0 0 0 0 1 2 2 1 1 0 2 0 0 0 2 2 2 0 2 0 0 2 0 2 1 1 1 0 1 0 0 0 1 0 1 1 2 2 1 1 1 1 0 1 1 0 1 0 0 0 0 2 0 0 0 0 1 0 2 0 0 0 0 0 0 0 0 0 0 0 0 0 0 0 1 0 1 0 2 1 1 2 2 1 1 0 1 1 1 0 2 0 1 1 0 1 1 1 1 0 0 0 0 1 0 0 0 0 0 2 1 2 1 1 0 0 0 0 0 0 1 1 1 1 2 0 0 1 1 1 0 2 2 0 0 2 1 1 0 0 0 1 0 0 2 1 2 0 0 1 1 0 1 0 2 0 1 0 0 1 2 0 2 0 0 2 0 0 0 1 0 0 1 0 0 1 1 0 1 0 0 1 0 0 0 2 1 1 1 0 2 0 0 0 1 2 0 0 1 2 2 2 1 1 1 1 1 1 1 0 2 2 0 2 0 0 0 0 0 2 0 0 0 0 0 0 1 0 2 1 0 0 0 2 0 0 0 0 1 0 2 0 0 0 2 1 1 1 1 0 1 0 0 0 2 0 0 0 0 2 0 1 1 2 0 2 0 0 0 0 1 1 1 1 1 0 2 2 2 2 0 2 0 0 0 2 0 0 0 0 0 0 1 0 0 1 1 1 1 0 0 2 1 0 0 0 0 0 0 1 0 2 0 2 0 0 0 0 0 1 1 2 1 0 1 0 1 1 1 1 1 1 2 0 0 0 0 0 0 0 0 0 0 0 0 2 1 0 1 0 2 0 1 1 1 0 1 0 0 2 1 1 2 2 0 0 1 0 1 0 1 1 0 1 1 1 1 1 1 1 0 1 1 1 2 0 2 2 2 2 0 0 0 0 2 2 1 1 2 0 0 0 0 0 1 1 0 1 1 1 1 0 0 0 1 1 2 0 2 2 0 0 0 2 0 0 0 0 2 0 0 0 1 1 1 0 1 1 0 2 2 0 2 0 1 0 2 0 1 0 0 0 0 1 1 1 2 2 2 2 2 2 1 0 0 2 2 0 0 0 2 1 1 0 2 2 0 0 2 0 1 1 0 1 2 2 0 2 0 0 0 0 0 1 1 1 1 2 0 0 0 0 1 0 0 0 0 0 0 1 0 1 0 0 0 1 0 0 1 0 1 2 0 2 1 2 1 1 1 0 1 0 1 0 0 2 1 0 1 0 0 0 1 1 1 0 0 1 0 0 2 0 0 0 1 2 1 0 1 0 1 0 0 2 1 2 2 0 1 1 1 0 0 1 1 1 0 0 0 2 0 1 1 0 1 1 0 1 0 0 0 1 2 0 2 1 1 0 0 2 1 2 1 1 1 1 2 1 1 0 1 1 1 1 1 0 1 0 1 0 0 0 0 0 1 0 0 0 0 0 0 0 0 0 2 0 0 0 0 1 2 0 2 2 0 0 0 0 0 1 0 0 1 1 0 1 1 0 0 0 0 0 0 0 0 0 1 0 0 0 0 0 0 0 0 1 0 0 1 1 0 0 1 1 1 2 1 1 0 0 1 0 0 1 0 1 1 0 0 2 0 0 0 2 2 2 2 0 2 2 2 2 0 0 2 0 2 0 2 0 0 1 1 0 0 0 0 1 1 1 0 1 0 1 2 2 0 2 2 0 1 1 2 0 0 0 1 1 0 0 0 0 0 0 0 1 1 0 1 0 0 0 0 0 0 1 1 0 0 2 0 1 1 2 0 0 0 0 0 1 0 1 2 1 0 2 0 1 1 2 1 2 1 0 1 2 2 2 0 2 1 0 1 0 0 0 2 0 2 0 1 2 1 1 0 0 0 0 2 1 0 2 1 1 0 0 1 0 0 0 0 0 1 0 1 2 1 0 1 0 0 2 2 2 2 0 0 1 0 0 2 0 0 0 0 1 0 0 0 2 2 2 0 2 0 1 0 1 0 2 1 1 0 1 2 0 0 1 1 0 0 0 2 2 0 1 1 0 0 1 0 1 1 0 1 1 0 0 1 0 0 0 0 0 0 0 0 0 0 0 1 0 0 0 0 0 1 0 2
113 1 0 0 1 0 0 2 0 1 1 0 0 1 0 0 1 1 1 0 0 0 0 1 0 0 0 0 0 0 2 2 2 2 1 0 2 1 0 2 0 0 0 0 1 0 0 0 1 0 0 1 0 0 0 2 0 0 0 1 0 1 0 0 1 0 1 1 2 0 0 1 2 0 2 2 2 0 0 1 0 2 0 1 1 0 0 1 2 2 0 0 2 0 0 0 1 1 1 1 0 2 0 0 2 0 2 2 0 2 1 2 1 2 0 2 1 0 1 1 1 0 2 2 2 0 2 1 0 1 1 1 0 0 0 0 0 0 1 0 1 1 2 0 0 0 0 0 0 0 0 0 2 0 1 0 0 1 0 0 0 1 1 1 1 2 0 1 0 1 0 0 0 2 0 0 1 0 1 2 2 2 0 1 0 1 2 1 0 0 0 1 1 1 1 1 2 0 0 1 1 0 0 1 2 0 0 1 1 0 2 1 1 0 2 2 0 1 2 2 0 0 1 0 1 0 0 1 1 0 0 1 1 1 1 1 0 2 0 1 0 0 2 1 0 1 0 0 2 0 0 0 1 1 0 0 1 0 0 1 1 0 0 2 2 0 1 0 2 1 0 2 0 2 1 0 0 1 1 0 0 1 1 1 2 1 1 1 1 1 1 1 0 2 2 0 2 0 0 0 0 0 1 1 0 0 0 1 2 2 0 2 2 0 1 0 2 0 0 0 0 0 2 1 1 0 2 1 1 1 2 1 0 1 0 0 0 1 1 1 0 1 0 0 0 0 1 1 2 2 1 0 1 2 1 0 0 0 1 0 1 1 2 0 2 0 0 1 1 0 2 2 1 1 0 0 1 2 0 2 2 0 1 1 0 1 0 0 0 1 0 0 0 0 2 0 0 0 1 1 1 1 1 1 1 0 1 0 1 0 0 0 0 0 2 2 0 0 0 0 0 2 0 1 1 1 1 0 0 0 0 0 1 1 1 1 1 1 1 0 1 0 2 1 1 0 1 0 0 1 0 0 0 2 1 1 1 1 0 1 1 1 1 0 2 2 2 1 0 0 0 1 0 2 0 1 0 2 1 0 0 1 1 0 1 1 0 2 2 2 0 0 0 2 1 0 1 0 0 2 0 2 2 0 0 0 2 0 0 0 0 1 0 1 0 2 1 0 0 2 2 0 2 2 0 2 0 1 0 2 1 1 2 2 2 1 1 1 2 2 0 1 2 2 2 2 0 1 1 1 1 0 0 1 2 1 0 0 0 0 0 0 1 1 0 1 1 0 1 0 0 0 0 0 0 0 1 2 2 1 2 0 0 0 0 1 0 1 1 1 0 0 1 0 0 0 0 0 0 0 0 2 1 0 2 0 0 1 1 1 0 0 0 1 1 1 1 0 0 0 0 0 0 0 0 0 2 1 0 0 0 0 0 2 0 1 0 2 2 1 0 0 0 1 0 0 1 1 1 1 1 2 0 2 1 1 2 2 1 0 0 0 1 0 2 1 0 1 0 1 0 1 0 0 0 2 0 1 2 0 1 0 0 0 0 0 0 1 1 2 1 1 0 0 0 0 0 0 0 0 0 1 0 0 1 0 1 1 0 0 1 0 0 0 0 0 0 1 0 0 0 0 1 2 0 1 1 1 1 1 0 0 0 0 0 0 1 0 2 2 1 0 0 0 0 0 0 1 0 1 0 1 0 0 0 0 2 0 2 0 0 1 2 0 0 0 1 2 0 2 0 1 1 2 0 0 1 0 0 1 0 1 0 1 2 2 1 2 1 2 0 1 2 2 2 0 0 1 0 2 0 1 0 0 0 0 1 1 1 0 1 1 2 2 2 0 2 2 2 0 0 2 1 1 2 0 0 1 0 0 1 1 0 1 1 1 0 0 1 0 0 0 0 0 1 1 1 0 0 0 0 1 0 0 0 0 0 0 0 1 0 1 0 0 0 1 1 0 0 1 0 0 1 0 1 0 0 1 1 1 2 0 2 0 0 0 0 2 1 1 1 1 2 2 2 2 2 0 0 1 0 1 0 0 1 1 0 1 0 0 0 0 0 0 0 2 0 1 2 1 0 1 1 1 0 1 2 2 0 0 0 0 0 2 0 0 0 2 0 0 0 0 2 2 2 2 0 1 1 0 2 0 1 0 1 0 1 0 0 0 2 0 2 0 1 1 2 0 0 0 0 0 0 0 0 0 2 0 2 0 0 0 0 0 0 0 0 1 0 0 0 0 0 2 0 0 0 1 0 1 0 0
114 1 0 0 0 0 0 1 0 1 1 1 1 1 0 0 0 2 1 0 0 0 0 2 0 0 0 0 0 1 2 1 1 2 2 0 2 1 0 1 1 1 0 0 0 0 0 0 0 1 1 1 0 0 2 2 0 0 0 0 0 1 2 2 1 0 2 1 2 0 0 1 1 0 1 1 1 1 1 1 0 2 0 1 1 0 0 0 2 2 0 0 1 0 1 0 0 1 1 2 1 2 1 1 2 0 2 1 1 1 1 1 1 1 0 2 0 0 1 1 1 0 2 2 1 0 1 0 0 2 0 0 0 1 1 1 0 0 0 0 1 1 2 0 0 0 0 0 0 1 0 1 0 0 0 0 0 0 0 0 1 0 2 0 1 2 1 1 1 2 1 1 0 2 0 0 1 0 2 2 2 2 1 1 1 0 2 2 0 1 1 1 2 0 2 0 1 0 0 1 1 0 1 1 1 1 1 0 1 0 0 1 1 0 2 2 1 1 1 0 2 1 1 1 0 0 0 2 0 1 1 0 1 1 1 0 0 2 0 1 0 1 0 1 0 1 0 0 1 1 1 1 2 0 0 0 1 1 1 0 0 0 0 0 1 0 0 0 2 0 0 2 1 2 0 0 1 0 2 0 0 0 0 1 1 1 1 2 0 2 0 0 0 1 1 0 1 1 0 0 1 0 2 0 0 1 1 0 2 2 0 1 2 0 2 0 2 0 0 0 0 0 1 0 0 0 0 0 1 0 2 2 0 0 0 0 0 1 0 0 0 0 2 0 0 0 2 0 1 1 0 1 0 2 2 0 0 0 1 1 2 2 0 0 0 0 0 2 2 1 2 2 1 1 1 1 1 0 2 0 1 1 0 0 0 1 0 0 0 1 0 0 0 1 2 0 2 0 1 1 1 1 0 2 2 0 1 1 0 0 0 0 0 0 1 1 1 0 0 0 0 1 0 0 0 1 0 1 0 0 1 0 0 1 0 1 0 0 0 0 0 0 1 0 0 0 1 0 0 0 1 0 0 2 0 0 1 1 1 0 0 0 1 0 1 1 1 1 0 1 0 0 2 1 0 0 0 2 2 2 2 1 1 0 1 1 0 1 2 1 0 1 1 0 0 0 0 2 1 1 1 2 0 2 0 0 1 0 1 0 0 2 0 0 0 1 0 0 1 1 2 1 2 2 1 2 0 1 0 2 0 1 0 0 1 1 1 0 1 0 2 2 1 1 1 1 0 1 1 1 1 0 0 2 0 1 1 0 0 0 0 0 1 1 0 1 1 1 1 0 1 1 0 0 0 0 1 0 1 1 2 0 0 0 0 0 0 1 1 1 0 2 2 0 2 1 0 0 0 0 0 2 0 1 2 0 1 0 1 1 0 0 0 1 0 1 0 1 0 1 1 1 0 0 0 2 2 0 1 1 0 0 1 2 0 1 0 0 1 0 0 1 0 1 1 0 2 0 1 1 2 2 2 0 0 0 1 2 2 0 0 0 2 0 1 2 1 0 0 1 1 1 1 0 0 2 0 1 2 0 1 0 2 2 2 1 2 1 1 0 0 0 0 0 0 0 1 0 0 2 1 1 0 0 1 0 1 1 0 0 0 0 0 1 0 2 0 2 0 0 0 0 1 1 2 0 0 0 0 0 0 0 0 1 0 1 1 0 1 2 1 1 0 0 0 0 0 1 0 0 0 0 0 0 0 0 1 0 2 0 0 0 2 1 0 0 0 1 0 2 0 0 0 0 2 1 0 0 2 2 1 0 0 1 1 2 0 1 1 1 1 2 2 0 0 0 0 0 0 0 0 2 1 0 0 1 0 0 1 1 2 0 2 1 2 0 1 2 2 0 2 2 0 1 2 1 1 1 0 0 0 2 0 1 0 1 0 0 0 1 0 1 0 0 2 0 1 0 0 0 0 1 2 0 0 1 2 0 0 0 0 1 1 1 1 1 0 0 1 1 0 0 2 0 1 0 0 0 0 1 0 1 2 0 0 0 0 2 0 2 0 2 1 1 1 1 1 0 0 0 0 1 1 0 2 1 1 1 0 1 1 1 0 0 0 1 0 0 1 1 0 1 1 1 1 0 0 2 0 0 2 1 0 2 0 0 0 1 1 0 0 0 1 2 1 0 1 1 0 1 2 0 1 2 2 0 2 2 1 1 1 0 1 1 0 2 2 1 2 0 0 0 0 0 0 0 2 0 2 0 0 0 0 0 1 1 1 0 0 0 0 0 0 2 0 1 0 0 0 0 1 1
115 0 0 1 1 0 1 2 0 1 1 0 1 1 0 0 0 1 1 1 1 1 0 2 0 0 0 0 1 1 2 2 0 0 1 0 1 0 0 1 0 0 0 1 2 1 1 1 0 0 0 2 2 2 0 2 0 1 0 0 0 0 1 1 1 0 1 0 1 0 0 1 2 1 1 2 2 2 2 0 1 2 0 2 2 0 0 0 2 2 0 1 0 0 2 1 1 1 1 2 0 2 1 0 2 0 2 1 1 1 0 1 0 1 0 1 0 0 0 0 0 0 0 0 0 2 0 1 0 1 1 0 1 1 0 0 0 0 0 2 1 1 0 0 0 0 0 0 0 0 0 0 0 1 0 0 0 0 1 1 0 1 1 1 2 2 0 1 0 1 1 0 1 1 1 0 2 0 1 1 1 2 0 0 0 0 0 0 0 0 0 0 0 0 0 0 1 0 0 0 0 1 1 0 0 1 1 0 2 0 1 1 2 0 1 1 2 0 1 2 0 1 2 0 0 0 0 2 0 2 0 1 1 1 1 0 1 2 0 0 1 1 2 1 0 1 0 1 1 0 0 0 2 0 1 0 0 0 0 0 0 0 0 0 0 0 0 0 2 0 0 2 1 2 0 1 0 1 2 0 0 1 1 2 1 0 1 2 1 2 2 0 0 1 1 1 0 1 1 0 1 0 1 1 0 0 0 0 1 1 0 1 1 0 1 0 1 0 1 0 0 1 2 1 1 0 1 1 1 1 1 2 0 0 0 1 0 1 0 1 0 0 2 0 1 0 0 0 2 1 1 0 0 2 2 0 0 1 0 0 0 1 2 0 2 0 0 1 1 0 1 1 1 1 1 0 1 0 1 1 0 1 0 0 1 0 0 0 0 0 0 1 0 0 2 1 0 0 1 1 1 1 2 0 0 0 2 0 0 0 0 0 1 1 1 2 0 1 0 1 0 1 0 0 2 2 1 2 0 1 1 1 0 0 1 0 0 0 1 1 0 0 2 1 1 1 2 0 0 0 0 1 0 2 2 2 2 2 2 2 1 2 2 0 2 2 2 0 0 0 1 1 2 0 1 0 1 2 2 2 2 1 1 0 1 0 0 0 2 0 0 2 2 2 0 0 0 1 1 1 1 1 1 0 1 1 2 0 1 0 0 1 0 2 0 2 1 1 0 1 1 1 1 1 0 1 1 0 0 2 0 0 2 2 2 0 2 0 2 2 0 0 1 1 1 1 0 1 0 2 0 1 0 1 1 1 0 0 1 0 0 0 1 2 1 1 2 0 1 0 0 1 1 0 0 0 1 2 2 2 2 0 1 0 0 1 0 1 1 1 1 0 1 0 0 2 0 0 0 0 0 2 0 1 2 0 0 1 2 1 1 1 0 0 0 0 0 0 0 0 0 0 0 0 0 1 1 1 0 0 0 0 1 1 0 0 2 1 2 1 0 0 0 1 2 0 2 0 0 0 1 2 1 1 0 0 2 2 2 0 0 0 1 1 0 1 1 1 0 0 0 0 0 0 0 1 1 1 1 1 0 1 1 1 1 1 0 0 1 1 0 0 0 1 0 0 1 0 0 2 0 2 0 0 2 0 0 2 0 0 0 0 0 1 1 1 0 1 1 0 0 0 0 1 1 0 0 0 1 1 1 1 0 0 0 1 1 0 0 0 0 0 0 0 0 0 0 0 0 0 0 0 0 0 0 1 0 0 1 1 1 0 1 0 0 1 0 2 1 2 0 0 0 1 1 2 2 0 0 0 0 2 1 1 2 2 0 2 2 1 1 2 2 1 1 0 0 0 0 1 0 1 0 0 0 0 2 0 1 0 1 0 1 1 1 0 1 2 0 0 1 0 0 0 0 1 0 1 0 1 1 0 1 1 1 0 0 0 0 0 0 0 0 0 0 0 0 0 0 0 1 1 0 0 0 0 0 0 0 0 0 2 2 1 2 1 2 0 1 1 0 0 2 0 2 1 0 1 2 2 2 0 2 0 0 0 0 1 0 2 0 1 0 2 1 1 1 0 0 1 0 1 2 0 2 0 2 0 0 1 1 0 0 0 1 1 0 2 2 1 0 1 0 0 1 1 0 1 0 0 2 1 0 1 0 0 0 2 0 0 0 0 1 0 0 2 0 0 0 1 2 0 1 2 1 0 1 2 0 0 2 0 0 0 2 0 0 0 1 0 1 1 0 0 0 1 0 0 1 0 0 1 2 2 0 0 2 0 0 1 1 0 0 1 0 0 0 0 0 0 0 0
116 1 0 0 1 1 1 1 0 2 2 0 0 1 0 0 0 2 0 0 0 0 0 2 0 0 0 0 0 0 2 1 2 2 0 0 1 1 0 0 2 2 0 0 2 0 1 0 1 0 0 0 1 1 1 1 0 0 1 1 0 0 1 2 1 0 1 0 0 0 0 1 2 1 2 2 1 0 0 1 0 1 0 1 1 0 1 0 1 2 0 0 1 2 1 1 0 1 1 1 2 1 0 0 2 1 2 2 1 2 1 1 1 1 1 1 0 1 2 1 1 1 0 0 0 1 0 1 0 2 0 1 0 0 2 0 0 0 1 0 0 2 0 0 0 0 0 0 0 1 0 0 0 0 0 0 0 0 0 0 0 1 2 0 0 2 0 0 0 2 0 1 1 1 0 0 2 0 0 0 1 1 0 0 2 2 0 2 0 1 1 2 2 0 2 0 0 0 0 0 0 0 0 0 0 2 2 0 0 0 2 1 2 0 1 2 0 1 1 1 1 0 2 0 0 2 1 1 0 1 0 0 0 1 0 0 1 2 0 1 0 0 2 2 0 2 0 0 1 1 1 0 1 0 0 0 0 0 0 1 1 0 0 0 0 0 0 0 2 0 1 1 0 0 0 0 0 0 1 0 0 1 2 2 2 1 1 2 0 2 0 0 0 2 2 0 0 0 0 0 0 0 2 0 1 0 0 0 1 1 1 2 0 0 1 0 2 0 1 0 0 2 0 2 0 0 1 2 0 0 0 2 0 1 0 0 0 2 0 0 0 1 2 0 1 0 2 0 0 2 0 2 0 1 1 1 1 1 0 1 0 0 2 0 2 0 0 2 2 0 2 2 0 0 0 1 1 0 1 1 1 1 2 2 0 0 0 0 0 1 0 0 1 0 2 0 2 0 1 1 1 1 0 2 2 0 0 0 0 0 0 0 0 0 2 2 0 0 1 0 0 0 0 0 2 2 1 2 0 0 2 0 0 2 0 2 0 0 0 0 1 0 2 0 0 1 2 1 1 1 0 0 0 2 0 0 0 1 0 0 0 0 1 0 1 1 1 1 0 1 1 0 1 1 2 0 2 2 1 1 2 1 1 1 0 0 1 0 1 0 1 0 0 1 1 0 1 2 1 0 2 1 0 2 0 0 1 0 1 0 0 1 0 0 0 2 1 0 1 1 1 2 2 2 1 2 0 1 1 1 1 1 0 0 0 0 1 0 0 0 1 2 2 2 2 1 0 0 2 0 0 0 0 2 0 1 0 1 2 0 0 2 2 2 0 2 2 1 1 0 1 0 1 0 1 0 1 1 1 0 1 0 0 0 1 0 1 1 0 0 0 1 1 0 0 0 1 0 0 0 0 2 1 0 0 1 0 1 1 1 1 1 0 1 1 1 2 1 1 0 0 0 0 0 0 2 2 0 0 0 0 0 0 1 0 1 0 1 1 0 1 2 0 0 2 0 2 1 1 0 1 2 2 1 0 0 2 2 2 1 1 0 1 0 1 2 0 2 0 1 0 1 0 1 0 2 0 1 2 0 0 1 2 2 2 2 1 1 1 1 0 0 0 0 0 0 1 0 0 1 0 1 0 0 1 0 1 1 0 0 0 0 0 0 0 0 1 2 1 0 0 0 0 2 0 0 0 0 0 0 0 0 0 0 0 0 0 0 1 2 0 1 0 0 0 0 0 0 0 0 0 0 0 0 0 0 0 0 2 0 0 0 2 1 0 0 0 1 1 2 0 1 1 0 0 0 1 1 1 2 1 1 1 1 0 1 1 2 1 2 0 2 2 1 0 0 0 1 1 1 0 0 0 0 0 0 0 0 0 0 0 0 2 2 2 0 2 2 2 0 1 2 1 1 1 1 1 1 0 0 1 1 0 0 0 0 0 0 1 0 1 1 1 0 2 1 1 0 0 0 0 2 0 0 0 0 0 0 0 0 0 1 0 0 0 1 1 0 2 0 1 0 0 1 1 1 0 1 1 1 1 0 2 0 0 0 0 2 0 2 0 2 1 2 2 2 2 0 0 0 1 1 2 0 2 0 1 0 0 1 1 0 0 0 1 1 0 1 2 1 0 1 0 0 1 1 1 1 0 0 2 1 0 1 1 0 1 0 0 1 0 0 1 1 1 2 0 0 0 1 2 0 2 0 0 0 0 0 0 0 2 0 1 0 2 0 0 0 2 0 0 0 0 0 0 1 0 1 1 1 1 1 0 1 0 0 1 0 0 0 0 0 0 2 0 0 0 0 0 1 1 1
117 0 0 0 0 0 0 2 0 1 1 0 1 1 0 0 0 2 0 0 0 0 0 1 0 0 1 0 2 2 1 2 1 1 2 0 2 2 0 0 2 2 1 1 2 1 0 0 0 0 0 0 0 0 1 2 0 0 2 0 1 1 2 2 2 0 2 0 2 1 0 2 2 1 2 2 2 1 1 1 1 2 0 1 1 1 1 0 2 2 0 0 1 1 0 0 0 0 0 2 2 1 0 0 2 1 2 0 1 1 0 1 1 1 2 2 2 0 0 2 2 0 1 1 1 0 1 0 0 0 1 0 0 0 0 0 0 0 1 0 2 0 0 1 0 0 1 0 0 0 0 1 1 0 1 1 1 0 0 0 1 0 1 1 0 2 0 0 0 0 1 0 2 0 0 0 2 0 0 0 0 0 0 1 1 1 1 0 0 0 0 0 1 0 1 1 0 0 0 1 1 1 0 1 2 1 1 0 1 0 2 0 1 0 2 2 0 0 2 1 1 0 1 1 0 1 1 2 1 1 0 0 0 0 1 0 0 2 0 1 0 1 2 2 0 2 0 0 2 0 0 1 0 0 1 0 1 1 0 0 0 0 0 1 1 0 0 1 1 1 0 2 0 1 0 0 0 1 1 0 0 1 2 2 2 0 2 2 1 2 2 1 0 0 0 0 0 1 0 1 0 0 2 0 0 0 1 2 1 2 0 2 2 0 1 0 2 1 0 0 1 0 1 2 1 0 1 1 1 1 2 1 0 2 0 0 0 1 0 0 0 0 1 0 1 0 1 0 2 1 1 0 0 1 0 1 1 0 1 0 1 1 2 0 2 1 0 1 2 0 1 1 1 1 1 0 2 1 0 2 0 0 0 0 0 0 0 0 0 0 0 1 1 0 2 0 1 0 2 2 2 2 1 0 0 0 1 0 1 0 0 0 0 0 2 2 0 1 0 1 0 2 1 0 1 2 1 1 0 2 2 1 0 0 0 0 0 0 0 0 1 0 1 1 1 2 2 0 0 1 0 1 0 1 1 0 1 2 2 2 0 2 1 0 1 2 1 1 0 1 0 0 2 0 1 1 0 2 1 0 1 1 0 0 0 0 0 0 1 0 1 0 0 2 1 0 2 2 2 2 0 1 1 0 0 1 2 0 0 0 0 0 1 0 1 0 0 0 0 0 1 1 2 2 1 2 0 2 0 2 0 2 1 0 1 0 1 0 2 1 0 1 1 1 2 0 1 0 2 0 0 0 0 1 1 0 1 0 0 0 0 0 0 2 1 0 1 1 1 0 1 0 1 0 1 0 2 1 1 1 1 0 1 0 0 1 1 0 0 0 1 1 0 0 0 0 0 1 0 0 1 1 0 0 1 0 0 0 1 0 0 0 0 0 0 0 0 0 1 0 1 0 0 1 1 0 2 2 0 0 2 0 2 2 0 0 1 0 1 1 0 0 0 1 0 0 2 2 2 2 1 1 1 1 0 0 0 2 1 0 0 0 1 0 1 2 1 2 0 1 0 1 0 0 0 2 0 1 2 0 0 0 2 2 2 1 1 1 2 1 0 0 0 1 1 1 1 1 0 2 0 1 0 0 2 0 1 2 0 0 2 0 0 1 0 0 0 0 1 0 0 0 1 2 0 2 2 0 0 0 0 0 0 0 0 0 1 0 0 0 0 0 2 2 0 0 0 0 0 0 0 0 1 0 0 0 0 0 2 0 0 0 0 0 0 2 2 2 1 2 0 0 1 1 0 0 1 0 0 0 0 2 0 1 0 1 1 2 1 2 0 1 2 2 1 1 1 0 0 1 0 1 0 0 0 0 1 0 1 1 2 0 1 1 1 0 2 2 1 0 2 1 0 1 2 2 1 1 0 0 0 2 2 0 0 1 1 1 1 2 0 2 0 0 0 0 0 0 0 1 0 1 1 0 0 0 0 0 0 0 0 2 1 1 1 0 0 0 1 1 1 0 0 0 0 0 0 0 1 1 2 0 2 0 0 0 0 2 1 2 0 0 2 1 1 1 1 0 0 1 0 1 2 2 2 1 0 1 0 1 0 0 0 0 1 1 0 0 0 0 0 0 0 0 1 1 0 1 1 1 1 0 0 2 1 0 0 1 0 0 0 0 2 1 1 1 1 0 0 1 1 0 2 0 0 0 0 2 0 0 0 2 1 0 1 0 0 0 1 1 0 0 0 0 0 2 0 1 1 0 0 1 0 0 0 1 1 0 0 1 1 0 0 0 0 0 0 0 0 1 0 1
118 0 0 1 1 0 0 2 0 1 1 0 0 0 0 0 0 1 0 1 1 1 0 1 1 1 1 1 0 0 2 0 2 2 1 0 2 1 0 0 1 1 0 0 0 0 0 0 0 0 0 0 0 0 1 1 0 0 1 0 1 1 1 1 0 2 0 0 2 0 0 1 2 1 2 2 2 1 1 1 1 2 0 1 1 0 1 0 1 1 0 0 0 2 1 0 1 1 1 1 0 2 0 0 2 1 2 1 0 2 1 1 0 2 0 2 0 0 2 0 0 0 0 0 0 2 0 1 1 1 1 1 0 1 0 0 0 0 1 0 0 2 0 0 0 0 0 0 0 0 0 0 0 0 0 0 0 0 1 0 1 0 1 1 0 0 0 0 2 2 0 2 0 2 0 0 2 0 1 1 1 1 1 1 0 0 2 1 1 0 0 0 1 0 2 0 1 1 0 1 1 0 0 0 1 1 1 0 0 0 1 1 1 0 2 2 1 1 0 0 2 1 2 0 0 1 1 1 1 1 2 1 0 0 2 0 0 2 0 0 1 1 2 2 0 2 0 0 1 1 1 0 1 0 0 0 2 1 0 0 0 0 0 1 0 0 0 0 2 2 0 1 0 2 0 1 0 1 1 1 1 2 2 2 2 0 2 1 2 2 2 2 0 2 2 0 0 2 0 2 0 2 2 0 0 0 0 0 2 1 0 1 1 1 2 0 1 1 1 0 1 2 1 1 1 0 1 2 0 2 1 1 0 0 0 0 0 0 0 0 1 1 2 0 0 0 2 0 1 1 0 0 0 2 2 0 0 1 0 1 1 1 2 0 2 0 0 2 2 0 2 2 0 0 0 0 0 1 1 1 0 1 0 0 1 1 0 0 0 0 0 1 0 0 2 0 0 1 0 0 0 0 1 0 0 0 1 0 1 0 0 0 2 2 0 2 0 0 1 0 0 0 1 0 0 1 0 0 0 0 1 0 1 0 1 1 0 0 0 0 1 0 1 1 1 0 1 0 0 1 0 1 0 1 1 0 1 2 1 2 1 2 1 0 1 1 1 1 0 1 1 2 1 1 0 0 0 1 1 0 0 2 0 0 0 0 0 0 2 0 0 2 1 1 2 0 1 2 2 2 0 2 1 1 0 0 2 1 0 0 0 1 0 1 0 1 0 2 0 2 2 0 2 2 0 2 0 0 2 1 1 0 0 0 0 0 1 1 2 1 1 1 1 0 2 1 0 1 1 2 1 0 0 1 1 2 0 1 0 0 0 0 1 1 1 0 0 1 2 0 1 0 0 0 0 0 1 2 2 0 2 0 0 0 1 0 2 1 0 0 0 0 0 0 1 0 0 0 1 0 0 1 1 0 0 2 2 1 1 1 0 1 0 0 0 1 1 0 0 0 0 1 0 0 0 1 2 1 0 0 0 0 0 0 0 0 0 1 2 2 0 0 0 1 1 0 2 1 1 1 0 1 1 0 0 0 0 2 2 1 0 1 2 2 0 0 0 2 0 1 1 1 0 1 0 2 0 1 2 0 1 1 2 1 1 1 1 1 1 2 0 0 1 0 1 1 2 0 0 1 0 1 0 1 1 0 1 1 0 0 0 0 0 1 0 1 0 1 0 0 0 0 1 2 1 0 0 0 1 1 1 1 0 0 0 1 0 0 1 2 0 0 0 0 0 1 0 0 0 1 0 0 1 0 0 0 0 0 2 0 0 2 1 1 0 1 1 1 2 1 1 0 0 0 1 0 1 0 1 1 0 1 0 0 1 2 0 2 1 1 1 1 2 2 1 1 0 0 0 1 0 2 0 0 2 0 0 1 1 0 0 0 0 0 0 0 1 1 1 0 1 1 1 0 2 2 1 1 0 1 0 1 0 1 1 1 0 0 1 0 2 2 2 0 2 2 2 0 0 0 0 1 1 1 0 0 1 1 0 0 1 1 0 0 0 0 0 0 1 1 0 0 0 1 1 1 0 0 0 1 2 0 2 0 1 0 0 2 0 1 1 2 0 2 1 1 1 0 0 0 0 2 2 0 2 1 1 1 0 1 1 0 0 1 1 1 0 1 2 0 1 0 0 2 2 2 2 2 1 1 2 0 0 1 0 0 0 1 1 1 0 0 2 1 0 0 0 0 1 0 1 0 1 0 1 0 1 1 1 2 0 0 0 0 1 0 0 0 0 0 0 0 0 0 0 1 1 1 1 1 1 1 1 1 0 1 2 0 0 0 0 0 1 2 0 0 0 0 0 0 1 2
119 0 1 0 0 0 0 2 0 0 0 0 1 1 0 0 0 2 1 1 0 0 0 2 0 0 0 0 1 1 0 1 1 2 1 0 2 0 1 1 0 0 0 0 0 0 1 0 0 0 0 0 0 0 0 1 0 0 1 2 0 0 0 0 1 0 1 0 1 0 0 0 2 0 2 2 2 1 1 0 1 1 0 2 2 0 1 2 2 2 1 1 2 2 0 0 1 1 1 2 1 2 0 0 2 0 2 1 1 1 1 2 0 0 2 2 2 0 0 0 0 0 1 1 1 1 1 0 0 0 1 0 0 0 0 0 0 0 0 0 0 2 0 0 0 0 0 0 0 0 0 0 0 0 0 0 0 1 0 1 0 1 1 1 2 2 0 1 0 2 0 1 0 2 0 0 1 0 0 0 0 1 0 0 1 1 1 1 0 0 1 1 2 0 2 0 0 0 1 0 0 1 1 0 2 0 0 0 0 0 0 1 1 0 2 2 0 1 2 1 1 0 2 0 0 1 1 1 0 1 1 0 0 0 1 0 0 2 1 1 1 1 1 1 0 1 0 0 2 0 0 0 1 0 0 0 1 0 0 0 1 0 0 0 1 1 0 1 1 0 2 0 0 2 0 0 1 1 1 2 1 2 1 1 2 1 0 2 1 2 1 1 0 1 1 0 1 1 0 1 0 0 0 2 0 0 0 0 0 0 0 0 2 0 1 0 2 1 0 0 2 0 1 1 1 0 0 0 1 0 1 1 1 2 0 0 0 2 1 1 0 1 2 0 1 1 1 0 2 1 1 0 0 1 1 1 0 0 0 1 1 1 1 0 1 0 0 1 2 0 1 1 1 1 1 0 2 0 0 2 1 1 0 1 2 0 0 0 0 0 0 1 0 1 2 0 2 0 0 0 0 0 0 0 0 0 0 2 0 0 0 0 0 0 2 2 0 0 1 0 0 1 1 1 0 1 0 0 0 2 2 0 1 1 1 1 1 0 0 0 1 0 1 0 0 1 1 0 0 1 0 1 0 2 1 1 1 1 0 1 2 2 0 0 0 0 0 0 0 0 0 1 1 1 1 1 0 2 1 0 1 1 2 0 2 0 0 1 2 1 1 2 1 2 1 0 2 1 1 2 0 2 2 0 0 0 2 0 0 0 0 2 0 1 0 1 0 1 1 1 1 1 1 1 1 1 1 0 0 2 0 0 1 0 0 1 0 0 0 1 0 0 1 1 1 2 0 2 0 2 1 0 0 2 0 0 0 1 0 1 1 0 0 2 0 1 1 1 1 0 1 2 1 0 0 0 1 1 1 1 1 0 1 0 1 1 1 0 0 0 0 2 2 0 2 0 2 0 0 0 0 2 0 0 2 0 0 1 2 2 0 0 0 1 1 1 2 0 1 0 0 0 0 0 0 2 2 1 0 0 0 0 0 2 0 0 1 0 2 1 0 0 0 1 0 0 2 0 0 0 0 2 0 2 1 1 1 2 2 0 0 0 1 0 1 2 0 1 0 1 1 1 0 0 2 2 0 0 1 1 1 1 1 1 1 1 1 2 1 0 0 0 1 0 0 0 0 1 0 1 1 0 0 0 1 0 0 1 1 0 2 0 0 0 0 2 0 0 0 0 0 0 1 2 0 1 2 0 0 0 0 0 0 0 0 1 1 0 1 1 0 0 1 1 0 0 0 0 0 0 0 0 1 0 0 0 1 0 1 0 0 1 1 0 1 1 1 2 1 2 0 0 1 0 1 1 1 1 1 2 0 0 1 1 1 1 1 2 1 2 0 1 2 0 0 0 0 0 0 1 0 2 0 0 2 1 1 0 0 2 2 0 0 0 1 1 0 2 1 0 1 1 1 0 1 0 0 1 0 0 1 1 1 0 0 0 0 0 1 0 1 1 0 0 0 0 0 1 0 0 0 2 2 0 1 1 2 0 1 2 0 1 0 0 0 1 1 0 0 2 0 0 0 1 1 0 0 0 0 2 1 0 2 0 0 1 0 2 0 2 0 1 0 1 2 2 2 0 0 1 1 0 2 0 2 0 1 1 0 1 0 0 0 0 0 1 1 0 1 0 0 0 0 1 0 1 1 1 0 0 2 0 0 1 0 0 0 1 1 1 1 0 2 1 1 0 1 0 0 0 2 0 1 2 2 0 2 0 0 0 2 0 2 0 2 1 1 0 1 0 0 0 0 0 0 2 0 1 1 0 0 1 2 2 0 0 1 0 0 0 0 0 0 1 0 0 0 0 0 0 1 2
120 0 0 1 0 0 1 2 1 0 1 0 0 1 0 0 0 2 1 1 0 0 0 2 0 0 0 1 0 1 2 0 1 2 0 0 2 1 1 0 1 1 0 0 2 0 0 0 0 1 1 1 1 1 1 1 0 0 2 0 1 0 2 2 2 0 2 0 2 0 0 0 1 0 2 1 2 1 1 1 1 2 1 0 1 0 1 0 1 2 0 0 0 2 0 0 0 1 1 2 1 2 1 0 2 1 2 2 0 2 2 2 0 0 0 0 1 1 1 2 2 1 2 2 1 0 1 1 0 2 0 1 0 1 1 1 0 0 0 1 0 2 0 0 0 0 0 0 0 0 0 0 0 0 0 2 0 2 0 0 1 1 2 0 1 2 0 0 1 1 1 2 0 2 0 0 1 1 0 0 0 0 0 0 0 0 2 0 0 0 0 0 2 0 2 0 1 0 1 0 0 0 1 0 1 1 1 0 1 0 2 2 1 0 1 2 0 1 0 0 2 2 2 0 0 2 2 0 0 0 0 1 0 0 2 0 0 2 0 2 0 0 2 1 0 1 0 0 2 0 0 1 1 0 1 0 1 1 2 2 0 2 0 0 0 0 1 0 2 1 1 1 0 2 0 1 1 0 1 0 0 1 1 1 0 1 1 1 0 1 0 1 0 2 2 0 1 2 0 2 0 2 2 0 0 0 0 0 1 1 0 1 2 0 1 0 2 0 1 0 0 1 0 1 1 0 2 1 0 0 2 1 0 0 0 0 0 1 0 0 2 1 2 0 0 1 2 0 2 1 0 0 1 2 0 0 1 1 0 1 1 1 1 1 1 0 0 0 1 0 2 2 0 0 0 0 0 1 0 2 2 0 0 0 1 1 0 0 0 0 0 1 0 0 2 0 0 1 0 0 0 0 0 1 1 0 0 0 0 0 0 0 0 0 0 0 2 1 0 0 0 0 1 0 1 1 2 0 0 0 0 0 0 2 0 0 1 2 1 1 1 0 1 2 2 1 2 0 0 1 0 0 0 1 1 0 1 1 1 0 0 0 0 0 0 0 0 1 0 0 0 1 2 0 1 0 1 1 2 1 1 2 2 1 1 0 1 0 0 0 2 0 1 2 0 0 2 0 0 2 0 2 1 1 0 0 2 0 0 0 0 2 0 1 0 1 0 1 1 1 1 1 2 2 0 2 0 1 0 2 1 1 1 0 0 0 1 0 1 0 2 2 1 1 1 2 0 1 1 2 1 0 0 2 1 1 0 0 1 0 0 0 1 2 1 1 2 1 1 1 0 0 1 0 0 0 2 2 2 1 2 0 0 0 0 0 0 2 1 1 2 0 0 0 1 1 1 0 0 0 0 1 0 0 1 0 1 1 0 0 0 0 0 1 0 1 1 0 1 1 0 1 0 0 0 1 1 2 0 0 0 2 0 1 1 0 0 1 0 0 0 0 0 1 0 0 1 1 1 1 0 2 1 1 0 0 0 2 2 0 0 0 1 0 1 2 0 0 0 1 0 1 1 0 0 1 1 2 1 1 0 0 2 1 2 2 0 2 1 0 1 1 0 0 0 0 1 0 0 0 0 0 0 1 2 1 1 2 0 0 0 0 0 1 1 1 0 2 0 0 0 0 1 2 0 2 2 0 1 1 1 1 0 0 0 0 1 0 1 1 0 0 0 0 0 0 0 0 0 0 0 0 1 0 0 0 0 0 2 0 0 1 1 0 0 1 0 2 2 2 0 1 1 1 1 0 1 0 1 1 1 0 0 1 1 2 0 2 2 1 0 1 2 1 1 0 0 1 0 2 0 2 0 0 1 1 0 1 2 0 1 0 1 1 1 1 1 2 2 0 2 2 1 0 0 1 0 2 0 0 0 2 0 0 0 1 1 1 1 0 1 1 1 0 1 1 1 0 0 0 1 0 1 0 0 0 0 0 0 0 1 1 0 0 0 0 1 0 2 0 1 0 1 0 1 0 0 0 0 0 1 0 2 0 0 0 0 2 0 1 2 2 1 1 2 2 2 0 0 0 0 2 0 0 2 0 0 2 0 0 0 0 1 0 1 1 0 1 2 1 1 1 0 1 1 1 0 1 1 1 2 0 0 1 1 0 1 2 0 0 0 0 1 2 2 2 0 1 1 1 1 0 2 1 1 0 1 2 0 2 0 0 1 0 2 0 0 0 2 1 0 1 0 0 0 1 1 1 1 0 0 1 1 2 1 1 1 0 0 0 0 0 0 1 0 0 0 1 2 0 1 1
121 1 0 0 0 0 0 1 0 0 0 1 0 1 1 1 1 1 1 0 0 0 0 2 0 0 0 0 0 0 2 1 2 2 2 1 2 2 0 0 2 2 0 0 2 1 0 1 0 0 0 1 0 1 1 2 0 0 1 0 1 1 0 0 0 0 1 0 2 0 1 0 2 0 1 2 2 2 2 0 2 2 1 1 2 0 0 0 0 2 0 0 2 2 0 0 1 1 0 0 0 2 0 0 2 1 2 0 2 0 0 2 1 1 1 1 1 1 2 1 1 1 1 1 1 1 1 2 2 2 0 0 0 0 0 0 0 0 0 0 0 2 0 0 0 0 1 0 0 0 0 0 0 0 0 0 0 1 0 0 1 1 0 2 1 1 1 0 1 1 0 1 0 2 0 0 1 0 0 0 0 0 0 0 0 0 1 0 0 0 0 0 1 1 1 0 0 0 0 1 1 0 0 2 1 1 1 0 1 0 0 2 1 0 2 2 0 0 1 0 2 1 2 0 0 1 1 1 0 0 0 0 0 0 1 0 1 2 0 1 0 0 2 2 0 2 0 0 2 0 0 1 0 0 0 0 0 0 0 1 1 0 0 0 0 0 1 0 1 1 0 2 1 2 1 2 1 1 1 1 1 1 2 1 1 1 1 2 0 2 2 1 0 2 2 0 1 2 0 2 0 1 1 1 0 0 0 0 1 1 0 2 2 0 1 0 2 0 0 0 1 0 0 1 1 0 2 1 0 0 0 2 0 1 0 0 0 0 0 1 0 1 2 1 0 0 1 0 2 0 0 0 0 1 1 1 0 1 1 1 2 2 2 0 2 1 0 2 2 0 1 1 1 1 1 0 2 1 0 2 2 1 1 1 1 0 0 0 0 0 0 0 0 0 2 0 1 1 2 2 2 2 0 2 2 0 0 0 0 0 0 0 0 0 2 2 0 1 0 0 0 0 1 0 1 1 1 0 0 0 0 0 0 2 0 2 0 1 0 0 2 0 2 0 0 1 2 0 0 1 0 0 0 2 1 1 1 2 1 2 1 2 0 0 0 1 1 1 0 0 0 0 2 0 1 1 1 2 1 0 1 2 1 1 0 1 0 0 1 0 1 0 1 2 0 0 1 2 2 2 0 2 0 2 0 0 1 0 0 0 0 1 0 0 1 0 0 0 1 1 1 1 2 2 1 2 0 2 0 2 0 2 0 0 0 0 1 1 2 0 1 2 1 1 2 1 0 0 2 1 0 0 0 0 2 2 0 1 0 0 0 0 0 2 1 0 2 0 2 0 0 1 1 0 1 0 2 1 1 1 2 0 2 0 0 2 0 2 1 1 0 2 2 0 0 2 0 0 0 0 0 2 0 0 1 0 1 1 1 1 2 0 0 0 0 0 0 0 1 1 0 1 2 2 2 0 0 1 0 0 1 0 0 1 1 0 0 0 2 1 0 1 0 1 1 0 2 0 0 0 0 2 1 1 0 0 2 2 2 0 0 0 1 0 1 2 0 1 1 0 0 0 0 0 0 1 1 2 2 0 0 0 1 0 1 1 0 2 2 0 1 1 1 0 0 0 2 0 0 2 0 1 0 0 1 0 1 1 0 0 1 0 0 0 2 1 1 1 0 1 0 1 1 2 0 1 1 0 1 1 1 1 0 0 0 0 1 0 1 1 0 0 0 0 0 1 1 0 0 0 0 0 1 1 1 1 0 0 1 0 0 1 1 1 0 1 0 1 1 2 0 0 0 1 1 0 1 0 0 1 0 1 0 0 2 2 0 1 0 2 0 1 2 1 1 0 2 1 0 2 0 2 0 0 1 0 0 0 0 2 2 0 1 1 1 0 2 1 1 1 1 2 2 0 0 1 0 1 0 1 1 0 2 0 0 1 0 1 1 2 0 1 0 0 1 0 0 1 0 0 0 2 0 0 0 0 0 0 0 0 1 1 1 0 1 1 1 0 0 2 0 0 1 0 1 0 0 1 1 1 2 0 1 0 0 0 0 2 0 2 0 1 1 1 2 2 2 0 0 1 0 1 1 0 0 1 0 0 0 1 0 0 0 0 0 1 0 2 1 0 0 0 1 0 1 1 1 1 0 0 1 0 0 1 0 0 0 1 0 0 0 0 1 2 1 1 1 0 0 0 2 0 2 0 0 0 0 2 0 0 2 0 2 0 2 2 2 0 1 0 2 0 0 0 0 1 1 1 1 1 1 2 0 0 0 1 1 0 0 0 0 0 0 1 0 0 0 0 0 0 1 0
122 1 0 0 0 1 1 2 0 1 1 0 1 1 0 0 0 0 1 0 0 0 0 2 0 0 0 0 1 1 1 2 0 2 2 1 2 1 0 1 1 1 0 0 2 0 1 0 0 1 1 2 1 1 1 1 0 0 0 0 0 0 2 2 1 0 1 1 1 0 0 2 2 0 1 2 2 2 2 0 0 2 0 1 1 0 0 1 2 2 0 0 1 1 0 0 0 1 1 2 1 1 0 0 2 1 2 2 0 2 1 1 0 1 0 1 0 0 1 1 1 0 2 2 1 0 1 2 1 2 1 1 0 0 0 0 0 1 0 1 0 1 0 0 0 0 0 0 0 0 0 0 1 0 1 0 0 0 0 1 0 1 0 2 2 2 0 0 1 1 1 2 1 1 0 0 1 0 0 0 0 0 0 1 0 0 2 1 0 0 0 1 1 0 1 0 0 0 1 0 0 1 0 0 0 2 1 1 0 0 1 0 1 0 2 2 0 0 1 1 1 1 2 0 0 1 1 1 1 1 0 0 0 0 1 0 0 2 0 2 0 0 1 2 0 2 0 0 2 0 0 0 0 0 1 0 0 1 0 0 0 0 0 1 0 0 0 1 2 2 0 2 0 1 0 0 1 2 2 1 1 1 1 2 1 0 2 0 1 2 1 1 1 2 2 1 1 1 1 0 1 0 1 1 0 0 0 1 0 1 0 1 2 0 1 0 1 0 1 0 0 2 0 2 0 0 0 1 1 0 0 2 0 2 0 0 0 2 0 0 0 0 2 0 1 0 2 2 2 0 1 0 1 1 0 1 1 0 0 1 1 1 2 0 2 0 0 0 0 0 2 2 1 1 1 0 2 0 1 1 2 0 1 1 2 1 0 0 0 1 1 1 1 0 2 0 1 1 0 0 0 0 1 1 1 1 0 0 1 0 0 0 1 1 1 2 0 0 0 0 1 0 1 1 0 1 0 1 0 1 2 0 0 2 0 1 0 1 1 2 1 0 2 1 1 2 2 0 0 0 0 1 0 2 1 1 1 2 2 2 1 1 0 0 1 1 1 2 0 2 2 2 2 0 0 0 0 2 2 0 0 0 0 0 0 0 0 1 2 1 0 1 2 2 0 0 2 1 1 2 0 2 2 0 0 0 2 0 0 0 0 2 0 0 0 0 1 0 1 0 0 2 1 1 0 0 0 1 0 2 1 1 2 2 2 0 2 0 1 0 1 1 2 2 2 1 0 1 1 1 1 0 0 2 0 1 0 0 0 0 0 0 1 1 0 1 1 1 1 0 1 0 0 0 0 0 1 2 2 1 2 0 1 0 0 1 0 0 0 0 1 2 1 0 0 0 0 0 0 0 0 1 0 1 2 0 1 0 1 1 0 0 0 1 1 1 1 0 0 0 1 0 1 1 1 0 1 2 0 0 0 0 0 2 0 0 2 1 2 2 1 1 0 1 0 0 1 0 1 1 2 2 1 1 1 1 2 1 1 1 0 1 1 0 1 2 0 0 0 1 1 1 0 1 1 2 0 0 2 0 0 0 0 0 0 0 0 0 2 2 0 0 0 0 0 0 0 1 0 1 1 1 0 0 1 0 1 1 0 0 1 0 0 1 0 0 0 1 0 0 0 0 0 2 0 0 0 0 0 0 0 0 0 0 0 0 1 0 1 2 0 0 0 0 0 1 0 1 0 1 0 0 0 0 0 0 0 0 1 0 0 1 2 1 0 0 1 2 1 2 0 1 0 1 1 0 2 0 1 1 1 1 0 0 1 2 0 2 2 2 0 2 2 1 1 0 0 0 0 1 0 1 2 0 1 1 1 1 1 1 1 0 1 1 1 0 2 1 0 0 1 0 1 1 1 1 1 1 0 1 1 0 1 0 0 0 0 0 0 0 0 0 0 0 0 0 0 1 0 0 0 2 1 0 0 0 1 0 0 0 1 1 1 1 1 0 1 0 2 1 1 0 0 1 1 0 0 0 0 0 1 0 2 0 0 0 0 2 0 2 0 2 0 1 2 2 2 0 0 0 1 1 2 1 1 1 0 1 0 1 0 0 1 1 1 1 0 0 1 1 0 1 0 1 0 1 2 1 0 0 2 0 0 2 1 0 1 1 0 0 0 0 1 1 1 0 0 1 1 2 2 0 2 1 0 0 1 1 0 0 1 1 2 0 2 2 2 0 1 1 0 0 0 0 0 1 1 0 2 1 1 1 1 1 0 0 0 0 0 0 0 0 0 1 0 1 0 1 1 0 0 0
123 1 0 1 1 0 0 2 0 2 2 0 1 2 0 0 0 1 1 1 1 1 0 2 0 0 1 0 1 1 2 2 2 2 1 0 2 2 0 0 1 1 0 0 2 1 0 0 0 0 0 1 0 1 1 1 0 0 1 0 0 0 2 2 1 0 2 0 2 1 0 2 2 0 1 2 1 1 1 0 1 1 0 1 1 0 1 0 1 1 0 0 1 2 1 1 0 1 1 2 1 2 2 0 2 0 2 1 1 1 1 2 1 1 0 2 0 0 1 1 1 0 1 1 1 1 1 1 0 1 2 0 0 0 0 0 0 0 0 1 1 2 0 0 0 0 0 0 0 1 0 0 0 0 0 2 0 2 0 0 1 1 0 2 0 1 0 0 0 0 2 0 0 2 1 0 1 1 0 0 0 0 1 0 1 1 1 0 0 0 0 0 2 0 2 0 1 0 0 2 2 0 0 0 0 2 2 1 0 1 2 0 1 0 1 2 0 0 1 1 1 1 2 0 0 2 2 1 1 0 1 1 0 0 2 0 0 2 0 1 0 0 1 2 0 2 0 0 2 0 0 1 0 0 0 0 1 0 0 0 0 0 0 1 0 0 0 0 1 0 1 2 0 1 0 0 0 2 2 2 2 1 1 2 1 0 2 2 1 2 1 1 1 1 1 1 0 1 0 1 0 1 2 0 0 0 1 0 1 1 0 1 2 0 1 0 1 1 0 0 1 1 0 1 0 0 1 1 1 2 1 1 1 1 0 0 0 2 0 1 0 2 2 0 1 0 1 1 1 2 1 1 0 2 2 0 0 1 0 1 1 1 1 0 1 0 0 1 1 1 2 2 0 0 0 1 0 1 1 1 1 2 0 0 1 1 0 0 0 1 0 0 0 0 2 0 0 1 0 0 0 0 1 0 1 1 0 0 0 1 0 1 0 0 1 1 1 0 1 0 0 0 0 1 1 1 0 1 0 0 0 0 1 1 1 1 1 2 1 0 1 0 0 1 1 2 2 0 0 2 0 0 0 1 2 0 2 1 1 0 0 0 0 1 1 2 2 2 0 0 0 1 2 0 1 1 1 2 1 1 1 1 2 1 1 1 0 1 2 1 1 1 1 2 0 0 1 2 1 1 1 1 2 0 0 0 2 0 1 0 1 1 0 1 0 1 0 0 2 1 2 1 2 1 0 1 0 1 0 2 1 0 2 0 2 0 1 1 2 1 0 1 1 1 1 1 0 0 2 0 0 0 0 1 1 2 0 1 0 1 1 0 0 2 1 1 2 1 1 0 1 1 0 0 0 0 0 2 2 1 2 0 0 0 0 0 0 2 2 2 1 0 0 0 1 0 1 0 0 0 0 1 1 0 2 0 0 0 0 0 2 0 0 0 0 0 0 0 0 0 1 0 0 1 1 0 1 1 0 0 0 2 0 1 0 2 0 0 2 1 0 0 0 1 1 0 1 1 1 1 1 1 1 1 0 0 2 2 2 1 1 0 1 0 1 2 0 2 0 0 0 0 0 0 0 2 0 0 1 1 0 1 1 1 0 1 0 1 1 1 0 0 0 1 1 1 1 0 0 2 0 1 0 0 1 0 1 1 1 0 1 0 0 0 0 1 0 2 1 0 0 0 0 2 0 1 2 1 0 0 0 0 0 0 0 0 0 0 1 1 0 0 0 0 0 0 0 0 0 0 0 0 1 0 0 0 0 0 2 0 0 1 1 0 0 1 0 0 1 1 1 0 1 0 1 1 2 0 1 1 0 1 0 0 1 2 0 2 2 2 0 2 2 2 0 2 0 0 0 1 0 2 0 0 2 1 0 0 1 1 1 0 1 1 2 1 1 1 1 1 1 1 1 1 2 1 1 1 0 1 0 1 0 1 1 1 0 0 1 0 1 1 0 0 0 0 0 0 0 0 0 2 0 0 0 0 0 0 0 0 0 0 0 0 0 1 2 0 1 1 1 0 1 0 1 1 0 0 0 0 1 1 2 0 0 0 0 2 0 2 0 2 0 1 2 1 1 0 0 0 0 2 2 0 2 0 2 1 1 1 0 0 1 0 2 0 0 1 1 0 0 0 1 2 2 2 0 1 0 0 1 0 1 2 1 0 0 2 0 0 0 0 2 2 2 2 0 0 1 0 1 0 2 0 0 0 0 1 0 0 2 0 2 0 1 1 1 0 0 0 2 0 0 0 0 0 1 1 1 0 0 1 1 1 0 0 1 0 1 0 0 0 1 2 0 0 0 0 0 0 0 0
124 0 0 0 1 0 0 1 0 0 0 0 0 1 1 1 1 1 1 1 1 0 0 0 1 1 1 0 0 0 2 0 1 1 1 0 1 1 0 0 1 1 0 0 1 0 0 0 0 1 1 1 0 0 0 2 0 0 0 1 0 0 2 2 1 0 2 1 2 1 0 1 2 0 0 2 2 2 2 0 0 2 0 0 0 0 0 0 2 2 0 0 1 1 0 0 0 0 0 0 1 2 0 0 2 1 2 2 0 2 2 2 1 1 1 1 1 0 1 1 1 0 2 2 2 0 2 1 0 1 1 1 0 2 1 1 1 1 0 2 1 1 1 1 1 0 0 0 0 1 0 1 0 0 0 2 0 0 0 0 0 0 0 1 0 0 0 0 2 2 0 2 1 1 0 0 1 0 0 0 0 0 0 0 0 0 0 2 1 0 0 1 2 0 2 0 0 0 0 1 1 0 0 1 1 1 1 1 0 0 1 0 2 0 1 2 1 0 2 2 0 0 2 0 0 0 0 2 1 1 1 0 0 0 2 0 0 2 0 1 0 0 2 1 0 1 0 0 2 1 1 0 0 0 0 0 1 1 2 2 1 1 0 1 0 0 0 1 0 1 0 1 0 2 1 1 0 0 1 0 0 1 2 2 2 0 2 2 0 2 2 0 0 2 2 0 0 2 0 2 0 2 2 0 0 0 0 0 0 0 1 1 1 1 2 0 1 0 2 0 0 2 2 1 1 0 2 1 0 0 0 2 0 1 0 0 0 2 0 0 0 1 2 1 0 0 2 0 1 1 0 0 0 0 0 2 0 0 1 1 2 2 1 0 1 1 0 0 2 0 0 0 0 0 0 1 1 1 0 2 1 2 2 2 0 1 0 1 1 0 1 1 1 0 2 0 1 0 0 0 0 0 0 2 2 0 0 2 0 0 0 0 0 0 2 2 0 1 1 1 0 1 0 1 1 1 1 2 0 0 2 1 1 0 1 1 0 2 2 1 1 0 2 0 0 1 2 0 0 1 0 1 0 2 1 1 1 1 0 1 1 0 2 0 2 2 2 2 0 1 1 1 2 1 1 1 0 2 2 1 1 1 0 0 0 0 0 1 1 0 1 1 0 2 2 0 0 1 0 1 1 1 2 0 0 0 2 1 0 0 0 1 0 0 0 0 0 0 0 0 0 2 2 2 1 2 0 1 0 2 1 1 1 0 1 0 1 1 2 1 1 1 1 1 2 1 0 0 2 1 0 0 0 2 1 1 0 2 1 0 0 1 1 2 0 1 1 1 1 1 0 2 0 0 0 0 1 2 2 0 2 0 2 0 0 1 0 1 0 0 0 1 0 0 0 0 0 0 0 0 0 2 0 0 0 1 1 0 2 1 0 0 0 1 0 1 0 0 0 0 1 0 0 0 0 0 1 1 0 0 0 2 0 1 0 0 1 1 0 0 0 0 0 0 2 0 1 1 2 1 0 1 1 0 0 0 2 0 0 0 0 0 0 2 0 0 0 1 0 0 1 0 0 0 0 2 0 0 1 1 0 1 2 1 1 2 0 1 0 0 0 0 1 0 0 0 1 0 0 1 0 1 0 0 2 1 1 1 1 0 1 0 0 1 0 0 0 2 1 0 0 0 1 2 0 1 1 0 0 0 0 0 1 0 0 0 0 0 0 0 0 0 0 0 0 1 0 2 0 1 1 1 0 0 0 0 1 0 2 0 0 0 1 0 0 1 0 0 2 0 1 0 1 1 0 0 2 0 1 1 1 1 1 1 1 1 1 2 2 2 0 2 2 1 1 0 0 1 0 1 0 1 0 0 0 0 1 0 0 1 1 0 1 1 1 0 2 2 2 0 1 1 1 0 2 1 1 1 0 0 0 2 1 0 0 0 0 0 0 0 0 0 1 0 1 1 1 0 0 0 0 1 1 0 0 0 1 2 0 0 0 2 0 0 0 0 0 0 0 2 0 0 1 1 1 2 0 1 0 0 0 1 1 0 0 0 1 1 1 1 0 0 1 1 1 1 1 0 0 0 0 2 2 0 2 0 1 0 0 1 1 0 1 0 1 1 0 0 2 2 0 2 1 0 0 0 1 1 0 0 2 0 0 1 1 0 1 2 0 0 0 1 0 0 0 2 0 2 0 1 1 0 1 1 1 0 1 2 0 0 2 0 2 0 2 0 1 0 2 0 1 1 1 1 1 1 0 1 1 0 0 1 0 0 0 0 0 0 0 0 0 0 0 1 0 0 1 0 0 0 1 0
125 1 0 1 0 1 1 2 0 1 1 0 0 1 0 0 0 2 0 0 0 0 0 2 0 0 0 0 0 1 2 0 2 2 1 0 2 1 0 0 0 0 0 0 1 0 0 0 0 1 1 1 2 2 0 2 0 1 1 0 1 1 1 1 1 0 2 0 1 1 0 1 2 0 1 2 2 1 1 0 1 1 0 1 1 0 0 1 2 2 1 1 1 1 0 0 0 1 1 1 0 2 0 1 2 0 2 2 0 2 1 1 1 1 2 2 1 0 2 0 0 0 0 0 0 1 0 0 0 0 1 0 1 1 0 0 1 0 0 1 1 2 0 0 0 1 0 0 0 1 0 0 0 0 0 0 0 0 0 0 1 1 1 1 2 2 0 0 1 1 1 0 2 0 1 0 1 1 0 0 0 0 0 1 0 0 2 1 1 0 0 0 2 0 2 0 2 0 1 0 0 1 0 1 1 1 1 0 1 0 0 2 1 0 0 2 0 0 1 0 2 2 2 0 0 1 1 2 0 2 0 1 0 0 2 0 0 2 0 0 0 0 2 2 0 2 0 0 1 1 1 0 0 0 0 1 0 1 1 0 0 0 0 1 1 0 1 1 2 2 0 2 0 2 0 1 0 0 0 0 0 1 2 2 2 0 2 1 0 1 1 0 0 1 1 0 1 1 0 0 0 0 2 0 0 1 1 1 2 2 0 2 2 0 1 0 1 0 0 0 1 0 1 0 0 0 0 1 1 1 2 1 0 2 0 0 0 2 0 0 0 0 1 0 0 0 0 1 1 2 1 1 0 2 1 0 1 1 0 1 1 1 1 0 1 0 0 1 2 0 1 1 1 1 0 1 2 0 0 2 2 0 2 2 2 0 0 0 0 2 1 1 1 0 1 1 0 1 0 0 0 0 2 0 0 0 2 1 0 0 0 0 1 1 1 2 0 1 1 0 0 1 1 0 2 2 1 2 0 1 2 1 0 2 0 0 0 0 0 0 1 0 1 1 1 1 1 1 1 1 0 0 0 2 2 1 2 1 1 1 0 1 1 1 0 1 1 2 0 2 2 2 1 1 0 0 0 2 1 0 1 1 0 0 0 1 0 0 0 0 2 0 0 1 0 0 0 2 1 1 1 2 2 0 0 0 2 0 0 0 0 0 0 0 1 0 0 0 0 0 0 2 2 2 2 2 0 0 1 1 2 0 2 1 2 0 1 0 2 0 1 2 2 1 2 2 0 1 1 1 0 0 0 2 0 1 0 2 0 1 1 0 0 1 1 0 1 2 0 2 0 1 0 0 0 0 1 1 1 1 2 0 0 0 0 0 0 1 1 1 0 0 1 0 0 0 0 0 0 0 0 2 1 1 1 1 2 2 2 2 0 0 0 0 0 0 0 1 1 0 1 0 0 0 0 1 1 2 0 0 0 0 0 1 0 0 0 0 2 1 0 0 0 2 0 0 1 1 1 1 1 1 1 1 0 0 1 2 2 0 0 0 2 0 0 2 0 0 2 1 1 1 1 0 0 1 1 0 2 0 0 1 1 0 1 0 1 2 1 1 0 0 0 2 0 1 2 0 0 1 0 1 0 1 2 1 1 0 0 0 1 0 0 1 0 1 0 1 1 0 0 0 0 2 0 1 1 1 1 1 0 0 0 1 0 0 1 0 1 1 0 0 0 0 0 0 0 1 0 0 0 0 1 0 0 0 1 0 2 0 0 2 2 0 0 0 1 1 1 2 0 0 1 2 0 0 1 1 1 2 0 0 0 2 1 2 0 2 1 1 1 1 2 0 0 0 0 1 0 1 1 1 0 0 1 1 2 0 0 0 2 2 1 0 0 0 1 2 1 0 1 1 0 1 2 1 1 1 0 0 1 1 0 0 0 1 0 0 0 0 0 0 0 0 0 1 1 0 0 0 0 2 0 0 0 0 0 0 0 0 0 0 1 0 1 1 1 1 1 1 1 0 0 0 2 1 0 1 1 1 1 1 2 0 0 0 0 2 0 1 0 0 2 2 2 1 1 1 0 0 0 1 2 0 2 0 1 0 1 1 0 0 0 0 1 2 0 1 1 0 1 0 0 1 2 0 0 2 0 0 1 1 0 2 1 0 1 2 0 0 0 0 1 0 0 2 0 0 0 1 2 0 1 0 1 0 1 2 0 0 2 0 0 0 1 1 1 0 0 0 1 0 1 0 0 0 1 0 2 0 0 0 1 2 0 0 1 0 0 1 1 0 0 0 0 0 0 1 1 1 0 1
126 0 0 0 0 0 0 2 1 0 1 0 1 0 0 0 1 2 1 0 1 1 0 1 1 1 2 0 0 0 1 1 2 2 1 0 1 2 0 0 1 1 0 0 1 0 0 0 0 0 0 0 2 2 0 1 1 0 0 0 1 1 1 2 0 1 0 1 1 0 0 1 2 0 0 2 2 1 1 0 1 1 1 0 1 0 0 0 1 1 0 0 1 2 0 0 0 0 0 0 1 1 0 0 2 0 2 2 0 2 1 1 0 1 0 2 0 0 0 2 2 0 1 1 0 0 0 0 0 0 2 1 0 0 0 0 0 0 0 2 0 2 1 1 1 0 0 0 0 1 0 0 0 0 0 0 0 1 0 0 0 1 1 1 0 1 0 0 1 2 0 2 0 2 1 0 1 1 0 0 0 0 0 2 0 0 2 1 0 0 0 1 1 0 1 0 1 0 0 1 1 1 1 0 2 0 0 0 1 0 1 2 0 0 0 2 1 1 1 1 1 1 2 0 0 0 0 2 1 2 0 1 0 0 1 0 0 2 0 2 0 0 2 1 1 2 1 0 2 0 0 1 2 0 0 0 0 0 0 1 1 0 0 1 1 0 1 2 1 0 1 1 1 1 0 1 0 1 1 0 1 0 2 2 2 0 2 1 1 2 0 0 0 1 1 0 1 0 0 0 0 0 2 0 0 0 1 0 2 2 0 2 2 0 1 0 1 0 0 0 1 0 0 1 1 0 2 1 0 1 2 1 0 1 0 0 0 1 0 0 0 1 1 0 0 0 2 2 2 1 1 0 2 2 0 0 1 0 1 0 1 1 2 0 2 0 0 0 2 0 0 0 2 2 1 0 2 0 1 1 2 1 1 1 2 1 0 0 0 0 0 0 0 0 2 1 0 0 0 0 0 0 1 0 0 0 1 1 0 1 1 1 1 1 0 2 0 0 1 0 0 1 1 1 0 1 0 0 0 1 2 0 0 1 1 0 1 1 0 1 1 0 2 0 0 2 2 0 0 2 0 0 0 2 2 1 2 2 1 2 1 1 2 0 1 1 1 2 0 0 0 2 2 1 0 0 0 2 2 1 1 1 0 0 0 0 0 0 2 0 0 2 0 1 1 0 2 1 0 1 1 2 2 0 0 0 2 0 0 0 0 1 0 1 0 2 1 0 1 1 1 1 1 1 0 1 1 1 1 1 0 1 2 0 2 0 1 0 2 2 1 0 0 0 2 0 0 1 1 2 1 0 0 2 0 1 0 0 1 0 0 1 1 2 0 1 1 0 1 0 0 2 0 0 0 0 1 2 2 1 2 0 0 0 0 0 0 1 0 0 0 2 0 1 0 2 0 1 0 0 1 2 0 0 1 1 1 1 1 1 0 0 0 0 0 0 0 0 1 0 0 0 0 0 0 2 2 0 0 0 0 0 0 2 0 1 1 2 1 0 0 1 0 2 0 0 2 1 0 1 1 2 0 1 0 0 1 2 2 0 0 0 1 0 1 2 1 0 1 0 0 0 0 0 0 1 2 1 1 1 0 2 2 2 2 1 1 0 2 2 0 0 0 0 0 0 1 0 0 2 0 1 0 0 2 0 1 1 1 0 1 0 0 1 0 1 0 0 1 0 0 0 0 2 0 2 2 0 0 0 0 0 0 0 0 0 1 0 1 1 1 0 0 0 0 0 0 1 0 0 0 0 0 0 0 0 1 0 2 1 1 2 2 0 0 0 1 2 1 2 0 0 0 0 0 1 1 0 0 0 1 1 1 0 0 2 0 1 0 2 0 1 2 2 1 1 0 1 0 1 0 1 0 0 0 0 0 1 1 1 1 0 1 1 1 0 2 1 1 0 1 1 1 1 1 1 0 1 1 0 1 2 1 1 1 1 0 0 1 0 0 0 0 0 0 0 0 0 0 0 1 1 1 0 0 0 1 0 1 1 0 2 0 0 0 0 2 0 1 1 1 0 1 1 0 0 0 1 1 0 1 0 2 0 0 0 1 1 1 1 0 0 0 0 1 0 0 0 0 0 0 1 2 0 1 1 1 1 0 1 1 1 0 1 1 1 0 1 2 0 0 0 0 0 0 1 2 1 0 0 2 0 0 2 0 0 0 0 0 0 0 1 0 2 2 1 0 1 0 1 1 0 1 1 1 0 1 1 0 0 1 1 1 0 2 0 0 0 1 0 0 0 0 0 0 0 1 2 0 0 0 2 2 2 0 0 2 0 0 0 0 0 0 1 0 0 0 1 1 1 0 0
127 0 0 1 1 0 0 2 0 1 1 1 0 0 0 0 0 1 1 0 0 0 0 2 0 0 0 0 0 1 2 1 2 1 2 1 2 1 0 1 1 0 0 0 1 0 1 0 0 0 0 0 0 0 0 2 0 0 2 0 1 1 1 2 1 0 1 1 2 0 0 1 1 0 1 1 1 2 2 0 2 2 0 0 0 0 0 0 0 1 0 0 1 2 0 0 0 1 1 1 2 2 1 0 2 0 2 2 0 2 1 1 1 2 1 2 1 0 2 1 1 0 2 2 1 0 1 2 1 2 1 0 1 1 0 0 1 0 0 0 0 2 0 0 0 0 0 0 0 2 0 0 0 1 0 0 0 1 0 0 1 1 1 1 1 2 0 0 1 0 2 2 1 1 0 0 2 0 0 0 0 0 0 1 0 0 2 1 1 0 0 0 2 1 2 1 2 0 0 0 0 0 0 0 1 0 0 0 2 0 2 0 1 0 1 2 1 0 2 1 1 0 1 0 0 1 1 2 0 2 0 0 0 0 1 0 0 2 1 1 1 1 2 2 0 2 0 0 1 0 0 0 2 0 0 0 0 1 1 1 0 1 0 1 1 0 1 0 2 0 1 1 0 1 0 0 0 2 2 1 1 2 2 2 2 0 2 2 1 2 1 1 1 2 2 1 0 2 0 2 0 1 0 2 0 0 0 0 1 1 0 1 2 0 1 0 2 2 1 1 0 1 1 2 0 0 0 2 0 0 2 0 0 1 0 0 0 2 1 1 0 1 1 0 0 0 2 1 2 1 0 1 0 2 0 0 2 1 0 0 0 1 2 0 2 0 0 0 2 0 1 1 1 1 2 1 2 0 1 1 0 2 1 1 1 0 0 0 0 1 0 0 1 0 2 0 2 0 1 0 0 1 1 1 1 0 1 0 0 0 0 0 0 0 0 0 2 1 0 0 0 1 0 1 1 1 1 1 0 0 2 0 0 1 0 1 1 0 0 0 2 0 1 1 1 0 1 2 2 2 0 0 0 1 1 0 1 0 0 0 0 0 0 0 0 0 0 2 0 0 0 1 1 1 2 0 0 1 2 0 1 2 1 0 1 0 0 0 2 0 0 2 0 2 0 0 1 1 1 2 0 2 2 0 0 0 2 0 0 0 0 2 0 0 0 0 0 0 1 1 1 2 2 2 2 2 0 0 2 0 2 0 2 1 2 1 0 0 2 2 1 0 2 0 2 2 0 1 1 1 0 0 0 0 2 2 0 0 0 1 1 0 0 2 0 0 0 0 0 0 0 1 2 0 0 0 2 2 2 1 2 0 0 0 1 1 1 0 0 0 0 0 2 0 1 0 0 1 0 0 1 1 0 0 0 1 1 0 1 1 1 0 0 0 0 1 1 0 1 0 0 0 0 0 0 0 2 2 0 0 0 1 1 1 1 0 1 2 2 1 1 2 0 2 0 0 1 1 2 2 0 1 1 1 1 1 1 1 1 0 0 0 2 0 1 1 0 0 0 1 0 1 0 0 0 2 0 2 0 2 0 1 2 1 1 2 0 1 1 1 0 0 0 0 0 0 1 0 0 2 0 2 0 0 1 0 0 1 1 0 1 0 0 0 1 1 0 2 1 0 0 0 2 2 0 1 2 1 2 2 1 1 1 0 0 1 1 0 1 2 0 0 0 0 1 0 0 1 0 0 0 0 0 0 0 0 1 1 2 0 0 0 2 0 0 0 0 1 1 2 0 0 0 1 1 0 1 0 0 0 0 1 0 2 2 2 0 1 1 2 0 2 2 2 1 0 1 1 0 1 0 2 0 0 1 1 1 1 1 1 1 0 0 0 0 0 1 1 1 1 1 2 0 0 1 1 0 2 0 0 0 2 0 0 0 1 0 0 0 0 1 1 0 1 1 0 1 0 0 0 1 1 1 0 1 0 1 2 0 0 0 0 0 0 0 0 1 0 2 0 2 0 1 1 1 2 0 0 1 1 2 0 1 0 0 0 1 2 0 2 0 0 0 1 2 2 2 0 0 0 0 2 0 0 2 1 0 0 0 0 0 0 0 0 0 2 0 0 2 0 1 0 0 2 1 1 0 2 0 0 0 0 0 1 1 0 1 1 0 0 0 0 1 1 0 0 0 2 0 1 2 0 1 0 1 0 1 2 0 0 2 0 1 0 0 2 2 0 2 0 0 1 1 0 0 0 0 1 1 0 0 0 1 1 0 0 0 0 0 1 1 0 1 2 0 0 1 0 0 0 1 0
128 1 1 1 1 0 0 2 0 2 2 0 1 1 0 0 0 2 0 0 0 0 0 1 1 1 1 0 0 1 2 0 1 1 1 0 1 2 0 0 1 1 0 0 2 0 0 0 0 1 1 2 2 2 0 2 0 0 1 1 0 1 2 2 0 0 2 0 1 0 0 0 2 0 2 2 2 0 0 2 0 2 0 0 0 0 0 1 2 2 1 1 2 1 0 0 0 1 1 1 0 2 1 0 1 0 1 1 1 1 1 2 0 1 0 1 0 0 2 0 0 0 1 1 1 0 0 1 1 2 0 0 1 2 0 0 1 0 0 1 0 2 0 1 0 0 0 0 0 1 0 0 1 0 0 0 0 0 1 1 1 0 1 2 1 1 0 1 1 2 1 0 1 1 1 0 1 0 1 1 1 1 0 0 0 0 2 2 0 0 0 2 2 0 2 0 0 0 0 0 0 1 0 0 0 2 2 0 0 0 1 1 0 1 1 2 1 1 1 0 2 1 2 0 0 0 0 1 1 0 0 0 0 0 1 0 0 2 1 1 1 1 2 2 0 2 0 0 2 0 0 1 1 0 0 1 0 1 0 0 0 0 0 1 1 0 0 0 2 2 0 1 0 0 0 1 0 0 1 1 1 2 2 2 2 1 1 2 0 2 0 0 1 2 1 1 1 2 0 2 0 2 2 0 0 0 0 0 1 2 0 2 1 0 1 0 1 0 1 0 0 1 2 1 0 0 0 0 1 0 1 2 0 1 0 0 0 1 0 1 0 1 1 0 0 1 0 1 1 1 0 1 1 2 0 0 1 1 0 0 0 0 1 1 1 0 0 0 1 0 1 1 1 1 1 0 1 0 1 1 1 1 0 1 2 2 0 0 0 0 0 1 0 0 2 0 1 0 0 0 0 0 1 1 2 1 0 0 0 0 0 0 1 1 1 1 1 0 1 0 0 0 0 1 1 1 1 2 0 1 2 1 0 2 0 0 0 0 0 0 1 0 1 1 1 1 1 0 0 2 0 0 0 1 1 0 1 2 2 2 0 2 1 1 1 2 2 1 0 0 0 1 2 1 1 0 1 2 2 2 2 2 1 0 1 0 0 0 1 0 1 1 1 1 1 0 1 1 1 2 0 2 1 1 0 0 1 0 0 0 0 1 0 0 0 0 0 0 0 0 0 1 2 2 0 2 0 0 0 2 1 0 0 0 0 0 1 0 0 1 1 1 1 1 1 0 0 1 1 2 1 0 0 1 1 1 0 1 1 0 0 0 1 1 0 1 1 1 0 1 0 0 2 0 1 0 2 2 1 0 2 0 2 0 0 1 0 1 0 0 1 0 1 2 0 0 0 0 0 0 0 1 0 0 1 1 1 0 0 0 0 0 0 1 0 1 0 0 0 0 0 1 0 0 0 1 1 2 0 0 1 0 0 0 0 1 0 0 2 2 1 1 0 1 1 0 1 2 1 1 1 1 1 1 0 0 0 2 1 1 1 0 0 0 0 2 1 0 1 0 0 0 0 0 0 1 1 1 0 2 0 1 1 1 1 0 2 2 1 1 0 0 1 0 1 1 2 0 0 2 0 1 0 0 2 0 1 2 0 1 2 1 0 1 0 1 2 2 1 0 0 0 0 1 1 1 1 0 0 0 0 0 1 0 0 1 1 1 0 1 0 0 0 0 0 0 0 0 0 0 0 0 1 0 0 0 0 0 1 0 0 1 1 0 0 1 0 2 1 2 0 0 0 0 0 0 0 0 1 1 1 1 1 0 0 1 0 2 1 1 1 1 2 1 1 0 0 0 0 0 1 0 0 1 1 0 1 0 1 1 2 0 0 0 0 0 0 2 2 0 1 2 0 0 0 2 0 1 0 1 0 1 1 0 0 0 0 0 1 0 0 0 1 0 1 1 1 1 0 0 0 2 1 0 1 0 1 0 2 2 0 2 0 0 0 0 1 0 0 2 0 0 0 1 2 1 0 2 2 2 2 0 2 0 0 0 0 0 0 2 0 2 0 2 2 2 2 0 0 1 0 1 2 1 2 1 0 0 0 0 0 0 1 0 2 0 0 2 2 2 0 2 0 2 2 2 1 1 0 0 2 2 0 0 0 0 0 1 0 0 0 0 1 1 1 2 0 0 0 0 2 0 1 2 1 0 2 1 0 1 1 0 1 0 1 1 1 2 2 0 0 0 0 0 0 0 2 1 0 0 0 2 1 2 0 2 2 1 0 0 0 0 0 1 1 0 0 0 0 0 0 2
129 0 0 0 0 0 0 2 0 2 2 0 1 1 0 0 0 0 0 0 0 0 1 2 0 0 0 0 0 1 2 1 1 2 2 2 2 1 0 2 0 0 1 1 2 1 1 0 0 0 0 0 0 1 0 2 0 0 1 0 0 2 2 2 1 1 1 0 1 0 0 0 2 1 1 2 2 1 1 1 1 2 0 1 1 0 0 0 0 2 0 0 1 2 0 0 1 1 1 1 1 1 0 0 2 1 2 1 0 2 1 1 0 1 0 1 0 0 1 1 1 0 1 1 1 0 1 1 0 0 2 0 1 1 1 0 2 0 1 0 0 2 0 0 0 0 1 0 0 1 0 0 0 1 0 1 1 0 0 0 0 1 1 1 1 2 1 1 0 1 1 0 1 1 0 0 2 1 0 0 0 0 0 2 0 0 2 2 1 0 0 0 0 0 0 0 1 0 0 0 0 1 0 0 2 1 1 1 1 0 2 0 2 0 2 2 0 0 1 1 1 0 1 1 0 0 0 0 0 0 0 1 1 1 1 1 0 2 0 2 0 0 1 2 0 2 0 0 1 1 1 1 1 0 1 0 1 1 1 1 0 1 0 1 2 1 0 1 2 2 0 0 0 2 0 1 0 0 0 0 0 1 1 1 0 0 1 1 1 2 0 0 1 2 2 1 1 1 1 0 1 0 2 0 1 0 0 0 0 0 1 1 0 1 1 0 2 0 1 0 1 1 0 1 1 0 1 1 0 0 1 2 0 1 0 0 0 0 0 0 0 0 2 0 0 0 1 0 1 1 0 0 1 2 0 0 2 0 0 2 2 2 2 0 2 0 0 2 2 0 2 2 1 1 0 0 0 1 0 2 2 0 1 1 2 1 0 1 1 0 0 0 0 0 2 1 1 0 0 0 0 0 0 2 2 0 0 0 0 0 0 0 2 2 0 2 0 1 0 1 0 2 2 0 1 2 2 0 0 0 2 0 2 0 2 2 1 0 0 0 1 0 1 1 1 1 1 1 1 2 0 1 0 2 1 1 1 2 2 2 0 2 1 1 1 2 2 2 0 0 0 2 2 0 1 0 1 2 2 1 1 1 2 2 0 2 0 1 2 1 0 1 0 1 0 0 1 0 0 2 0 2 1 1 0 0 2 1 0 0 0 2 0 0 2 0 0 0 1 2 2 0 2 2 0 2 0 0 0 2 2 0 0 0 0 0 1 1 1 2 0 0 2 1 1 1 0 1 1 1 1 0 0 2 1 2 0 0 1 1 1 0 1 2 1 1 2 1 1 0 1 1 0 0 0 0 1 2 2 1 2 0 0 0 0 0 0 1 0 0 0 2 1 0 2 1 0 0 0 0 0 1 0 0 0 0 0 1 1 1 0 0 0 0 0 0 0 0 0 0 2 0 0 0 0 1 0 1 0 0 1 0 0 2 0 2 0 1 2 2 0 0 0 2 0 0 2 0 1 1 0 1 1 1 0 0 1 2 2 0 0 0 1 1 0 1 0 2 0 0 0 1 0 1 1 1 1 0 2 0 1 0 1 1 1 1 1 2 1 0 1 1 1 0 1 1 2 0 0 1 0 1 0 0 1 0 0 2 0 0 1 0 0 0 0 1 2 2 1 0 0 0 0 2 0 1 1 0 1 1 1 1 0 0 0 1 0 0 1 1 0 0 0 0 0 0 0 1 0 1 0 1 1 0 0 1 1 0 1 1 1 0 1 0 0 1 1 1 2 1 1 0 1 1 0 1 1 0 1 1 0 1 1 0 1 2 1 1 0 2 0 1 2 2 1 1 1 1 0 1 0 1 0 1 0 0 1 1 1 0 0 0 0 0 0 0 0 2 1 0 1 1 1 2 2 2 2 1 0 1 0 1 0 0 0 0 0 1 1 0 1 1 1 0 1 1 1 1 0 1 0 1 0 0 0 1 1 1 0 0 1 2 0 0 0 1 2 0 1 1 0 0 1 0 1 1 0 1 1 2 2 0 0 0 0 0 2 2 1 1 1 1 0 2 1 1 1 0 0 0 0 1 2 1 2 2 0 1 0 0 0 0 0 0 1 1 0 1 2 1 0 1 0 1 1 1 0 1 0 0 2 0 1 2 1 0 0 1 1 0 0 0 1 2 2 0 1 0 1 1 2 0 2 1 0 0 0 2 0 0 0 1 1 0 1 1 1 0 0 0 1 0 1 0 0 0 1 0 2 1 1 0 2 2 0 0 2 0 0 0 0 0 0 2 1 0 0 0 0 0 0 1
130 0 0 0 0 0 0 2 0 0 0 0 1 2 0 0 0 0 0 0 0 0 0 2 0 0 0 0 0 1 2 0 1 2 1 0 2 2 0 0 2 2 0 0 2 1 0 0 0 1 1 1 1 1 1 1 0 0 2 0 0 1 1 2 0 0 1 0 0 0 0 2 2 0 2 2 2 2 2 0 0 1 0 2 2 0 0 2 2 2 1 1 2 0 0 0 0 2 2 2 2 2 0 0 2 1 2 1 1 1 0 1 0 1 1 1 1 0 0 2 2 0 0 0 0 2 0 1 1 2 0 0 0 0 0 0 0 0 0 1 1 1 0 0 0 0 0 0 0 0 0 0 0 1 1 1 0 1 0 1 0 1 1 1 0 1 0 0 0 1 1 0 1 1 0 0 2 0 0 0 0 1 0 1 0 0 2 1 0 0 0 1 2 2 2 0 0 0 1 1 1 1 0 0 0 2 2 0 0 0 1 2 1 0 2 2 0 0 1 1 1 1 2 0 0 1 1 1 0 1 0 0 1 0 1 0 0 2 0 1 0 1 2 2 0 1 0 0 1 1 1 0 0 0 0 0 0 1 1 1 0 1 0 0 0 0 0 0 2 2 0 1 1 2 0 1 0 0 2 0 0 1 2 2 2 0 2 2 1 2 2 1 0 2 2 0 1 0 0 1 0 1 2 0 0 1 1 0 1 1 0 1 2 1 2 1 2 0 0 0 0 1 0 1 0 0 0 0 1 1 1 1 1 2 1 0 1 0 0 0 0 1 1 0 0 1 1 0 2 1 0 0 0 1 1 1 0 2 0 1 1 1 1 0 1 2 1 1 2 0 1 1 0 0 1 0 1 2 0 2 0 0 2 1 1 0 0 0 0 1 0 1 1 0 2 2 0 1 1 1 1 1 1 1 1 0 1 1 0 0 0 0 1 1 0 1 1 0 0 0 0 0 0 1 1 1 1 0 0 0 2 0 0 1 0 0 0 1 1 0 1 0 1 1 0 1 1 0 0 1 0 0 0 2 1 1 1 2 2 2 1 2 1 0 1 1 1 1 0 0 0 0 2 1 0 0 0 1 2 0 1 2 0 1 0 1 0 0 1 0 0 1 1 2 0 0 2 1 0 1 1 2 2 0 0 0 2 0 0 0 0 2 1 0 0 1 1 0 0 1 1 1 1 1 0 2 0 2 0 2 0 2 1 1 1 0 1 0 1 1 0 1 1 1 1 0 1 1 1 1 0 0 0 2 0 0 0 0 0 0 0 0 1 2 0 1 2 1 0 1 0 2 2 0 0 0 0 2 2 2 2 0 0 0 0 0 0 1 1 1 0 2 1 0 0 0 0 0 0 0 0 2 0 1 2 0 0 1 1 1 0 0 0 1 0 1 0 0 0 0 2 0 1 1 1 1 1 2 0 0 1 0 1 2 0 0 0 1 2 2 1 1 1 1 1 0 2 0 1 0 1 1 1 0 0 0 1 1 1 1 1 0 1 0 1 2 0 1 1 0 1 1 0 0 0 2 1 0 1 1 0 1 2 1 2 2 1 0 2 2 0 0 0 1 1 1 2 0 0 2 2 0 0 0 1 0 0 0 0 0 0 0 0 2 0 1 0 1 2 0 0 0 0 2 0 1 1 0 1 1 0 0 0 0 0 0 2 0 0 0 0 0 0 0 0 1 0 1 0 1 1 1 2 0 0 1 0 0 1 0 0 1 2 1 0 0 0 1 1 2 0 0 0 0 0 1 1 0 0 0 0 2 2 0 0 0 2 2 1 1 1 1 2 2 2 0 0 0 1 2 0 0 0 0 1 0 1 0 0 1 1 0 0 0 1 1 1 2 0 0 0 0 1 1 2 1 1 0 0 1 1 0 0 0 0 1 0 0 0 0 0 0 0 0 1 0 0 0 0 0 0 1 2 1 1 0 2 1 0 0 0 1 0 0 0 1 2 0 2 1 1 0 0 0 1 0 0 0 1 1 1 1 1 0 0 0 1 1 0 1 2 2 1 2 2 2 2 1 0 0 0 1 0 0 1 2 0 1 0 2 2 0 0 0 0 1 1 0 1 2 0 2 1 2 0 0 1 2 0 1 1 0 0 1 0 0 0 0 1 0 0 0 1 1 0 0 0 0 1 0 2 0 2 1 1 0 1 2 0 2 0 0 0 0 1 1 1 1 1 0 1 0 0 0 0 2 0 0 2 0 0 0 1 1 0 1 0 0 1 0 0 1 1 2 0 0 0 1 1 0 0 1
131 1 0 0 0 1 1 2 1 0 1 0 1 1 0 0 0 2 0 0 0 0 0 2 0 0 0 0 0 1 2 0 1 1 0 0 1 0 0 1 0 0 0 0 0 0 0 0 0 1 1 1 2 2 0 0 1 0 0 0 2 0 1 1 1 0 1 0 1 0 0 1 2 0 0 2 2 2 2 0 2 2 0 1 1 0 0 1 2 2 0 0 0 1 0 0 0 1 0 0 0 2 0 0 2 0 2 1 1 1 0 1 1 1 0 1 0 0 0 0 0 0 0 0 0 0 0 1 0 1 2 0 0 1 1 1 0 0 0 1 1 1 0 0 0 0 0 0 0 0 0 0 0 1 0 0 0 0 0 0 0 2 2 0 0 0 0 1 0 2 0 0 0 2 0 0 2 0 1 1 1 1 0 1 1 1 1 0 0 0 0 0 1 1 1 0 0 0 0 0 0 0 0 1 1 1 1 0 2 0 2 0 1 0 2 2 1 0 2 1 1 0 2 0 0 0 0 1 1 1 0 0 1 1 1 1 0 2 2 1 0 1 1 0 0 1 0 0 2 0 0 1 0 0 1 0 0 1 1 0 0 0 0 2 2 0 0 2 1 1 1 1 0 2 0 1 1 0 1 0 0 1 1 1 2 2 0 1 0 1 1 0 1 2 2 1 1 0 0 0 0 0 2 0 0 0 0 0 1 1 0 1 2 0 1 0 1 0 0 0 0 0 1 1 1 0 1 2 0 2 1 1 0 1 0 0 0 0 0 0 0 0 1 0 0 0 1 0 2 1 0 0 0 2 1 0 2 1 0 1 1 1 0 1 0 0 0 1 1 0 2 2 0 0 0 1 0 1 0 2 2 0 1 1 2 1 0 1 1 0 0 0 0 0 2 0 0 1 1 1 1 1 0 2 2 0 0 0 0 1 0 0 0 0 1 2 0 0 0 0 0 1 0 1 0 1 0 1 0 0 1 0 1 0 1 0 0 1 0 1 1 0 1 0 0 1 1 0 0 1 0 1 0 2 2 2 2 2 1 2 1 2 1 0 1 1 1 0 0 0 0 0 2 0 1 1 1 2 2 1 1 2 1 0 0 0 0 0 2 0 1 0 0 0 0 0 1 1 1 2 0 2 1 1 0 0 1 0 0 0 0 1 0 2 0 2 0 1 1 2 2 1 2 2 1 2 0 1 1 1 1 1 2 2 2 0 1 0 1 1 0 1 1 1 1 2 0 2 0 2 1 0 0 2 1 2 0 0 1 1 1 0 0 0 0 0 0 1 1 0 1 1 0 0 0 0 2 2 2 0 2 0 0 0 0 0 0 1 0 0 0 1 1 0 1 0 1 0 0 0 0 2 0 0 0 0 1 2 2 2 0 0 0 1 0 1 0 0 0 0 1 0 0 0 0 0 1 1 0 0 0 1 0 1 0 1 0 1 2 2 0 1 0 1 1 0 2 0 0 0 2 0 2 0 0 0 0 2 2 1 0 1 1 1 0 1 0 0 1 0 1 0 0 0 0 1 2 1 1 1 0 0 2 1 0 1 1 1 2 1 0 0 0 0 1 1 2 0 0 2 0 2 0 0 1 0 0 2 0 0 1 0 0 0 0 0 1 1 2 0 1 0 0 2 1 0 0 0 1 1 0 0 0 1 0 0 0 0 0 0 0 0 0 0 0 1 0 0 0 0 0 0 0 0 0 1 1 0 1 0 0 0 1 1 0 1 1 2 2 2 0 1 0 0 0 0 1 0 1 2 0 0 1 0 1 1 1 1 1 2 0 2 2 0 0 0 0 1 0 2 0 2 0 1 0 0 1 0 0 1 1 0 0 0 0 0 2 2 1 0 2 2 2 0 2 1 0 1 1 0 1 2 1 0 0 0 0 0 1 1 1 2 0 0 1 0 0 0 0 0 1 1 0 0 0 0 0 1 0 1 0 0 0 0 0 1 1 0 1 2 0 0 1 1 2 1 0 1 2 2 2 0 2 0 0 0 0 2 0 2 0 1 1 1 2 1 2 0 0 0 0 1 1 0 2 1 0 1 0 0 0 0 0 0 1 1 0 1 2 1 0 1 0 2 1 2 2 2 1 1 2 0 1 1 2 0 2 1 0 0 0 0 0 2 2 1 0 1 0 1 2 0 2 1 0 0 1 2 1 1 1 0 1 0 1 1 2 1 2 0 0 0 0 0 0 2 0 2 0 0 0 2 0 0 0 0 0 0 0 0 0 0 0 1 1 0 0 0 0 1 0 0
132 0 0 0 0 1 1 2 1 0 1 0 1 2 0 0 0 2 1 1 0 0 0 0 0 0 0 0 0 0 2 0 1 2 1 0 1 1 0 1 1 1 1 0 0 0 0 0 0 1 1 2 0 0 2 1 0 1 1 1 0 1 1 2 0 1 1 0 1 0 0 0 2 0 0 2 2 1 1 0 0 2 0 0 0 0 0 1 1 2 1 1 1 2 1 0 1 1 1 2 1 2 1 0 2 0 2 0 2 0 0 2 1 1 1 1 1 0 0 0 0 0 0 0 0 2 0 1 1 1 0 0 0 0 0 0 0 0 0 2 0 2 1 0 0 0 0 0 0 0 0 0 0 1 0 0 0 1 0 0 1 1 1 1 0 2 0 0 0 0 2 0 1 1 1 0 2 0 0 0 1 1 0 1 1 1 1 0 0 0 0 0 1 0 1 1 0 0 0 0 0 0 0 0 1 2 2 1 1 0 2 0 0 0 2 2 1 0 1 0 2 0 1 0 0 0 0 2 1 1 0 0 0 0 1 0 0 2 1 1 1 1 2 2 0 2 0 0 2 0 0 0 1 0 1 0 1 0 0 1 0 1 0 1 1 0 0 1 2 1 0 1 1 2 1 1 0 2 2 1 1 1 2 1 1 1 1 1 2 2 2 2 0 1 0 1 0 2 0 2 0 0 2 0 1 0 0 0 2 2 0 2 1 0 2 0 2 0 0 0 1 1 1 1 0 0 1 1 1 1 2 1 1 2 0 0 0 0 0 2 1 1 1 0 0 0 1 0 2 2 2 0 0 1 0 1 1 2 1 0 1 2 0 0 0 1 0 0 1 0 2 2 1 1 0 0 0 1 0 2 1 2 0 0 0 0 0 0 0 0 0 1 1 0 1 1 1 1 1 1 1 1 0 2 2 1 0 1 1 0 0 0 0 0 1 1 1 1 0 1 0 1 1 0 0 0 0 1 0 0 1 0 1 1 1 1 1 1 0 1 0 0 1 1 1 1 1 0 0 1 0 0 0 2 1 0 1 2 2 2 0 2 0 0 1 2 2 1 0 0 0 0 2 1 1 0 0 2 1 0 1 1 1 0 1 0 0 1 2 1 1 2 1 1 0 0 2 2 1 1 1 2 1 1 0 0 2 1 0 0 1 1 0 0 0 0 0 0 1 2 2 0 2 2 0 2 0 0 1 2 1 0 1 0 1 0 1 0 1 0 2 2 1 1 2 2 0 1 1 1 0 0 0 2 1 0 0 0 1 0 0 0 0 1 1 0 1 1 1 1 0 1 0 0 0 0 1 1 1 0 1 0 1 0 0 1 0 1 1 1 0 2 1 1 1 0 1 1 0 0 0 1 1 0 2 0 1 2 1 1 0 0 0 1 0 0 0 0 1 1 0 1 0 1 1 1 2 1 0 0 0 0 0 0 0 1 0 2 2 2 2 2 1 1 1 0 2 1 2 2 0 1 1 0 0 0 2 2 1 0 0 0 0 0 1 2 0 1 1 0 0 0 0 0 1 2 0 1 1 1 0 1 2 2 2 1 2 1 1 2 0 0 0 0 1 0 1 0 0 1 0 1 0 0 0 0 1 1 0 0 1 0 0 0 0 0 1 0 0 0 0 0 0 2 0 1 1 0 0 0 0 0 1 0 0 1 1 0 0 1 0 0 0 0 0 1 0 0 0 1 1 1 2 0 0 0 0 0 2 0 0 2 1 0 0 0 1 2 1 1 0 0 0 1 0 0 1 0 1 0 0 2 0 0 0 1 0 2 2 0 2 2 1 1 0 1 0 0 1 2 0 1 0 0 0 1 1 0 1 0 1 0 1 1 1 0 2 1 1 0 2 1 0 0 1 1 0 2 0 0 1 1 0 1 1 2 1 1 1 0 1 0 0 1 1 0 0 0 0 0 0 2 1 0 1 0 1 0 1 1 0 2 1 0 1 2 0 0 2 1 0 0 2 1 2 1 0 1 1 2 2 0 0 0 0 0 2 2 1 1 0 1 2 2 2 2 2 0 0 0 0 1 2 0 2 1 1 1 0 1 1 0 1 0 2 0 0 0 2 0 2 0 0 1 2 2 1 1 0 0 2 1 0 1 0 0 0 0 0 0 0 0 1 1 1 2 0 0 1 0 2 0 2 1 0 0 1 2 0 0 2 0 2 0 2 1 1 0 2 0 1 1 1 0 0 1 0 2 0 0 0 1 1 2 1 2 2 1 0 2 1 0 0 2 0 0 0 0 0 0 1 2
133 0 0 1 1 0 0 1 0 0 0 1 1 1 0 0 1 2 0 0 0 0 0 1 0 0 0 0 0 0 2 0 2 1 1 0 2 2 0 0 2 2 0 0 1 0 0 0 0 1 1 1 0 1 0 1 0 0 0 0 0 1 2 2 1 0 2 0 0 0 0 2 2 1 1 2 2 0 0 1 0 1 0 0 0 0 0 1 2 2 1 1 1 2 0 0 1 1 0 0 0 2 0 0 1 0 1 1 1 1 1 2 0 1 0 1 0 1 1 1 1 1 1 1 1 1 1 0 0 0 1 0 0 0 1 0 0 0 1 0 2 1 1 0 1 0 0 0 0 0 0 0 0 1 0 1 0 0 0 0 0 2 2 0 1 2 0 0 0 1 1 0 1 1 1 0 2 1 0 1 1 1 0 0 0 0 1 1 1 0 0 0 1 1 1 0 0 0 0 0 0 1 0 0 1 1 1 0 0 0 1 1 0 0 0 2 1 0 1 1 1 1 2 0 0 2 1 1 1 1 1 0 0 1 2 0 1 2 1 1 1 1 2 1 1 2 1 0 2 0 0 1 2 1 0 0 2 1 1 1 0 1 0 1 0 0 0 0 2 2 0 2 0 1 0 0 1 0 1 1 1 2 1 1 2 1 1 2 1 2 1 0 0 1 1 0 2 1 1 0 0 0 2 0 0 0 1 0 0 1 0 1 1 0 2 1 2 1 0 1 0 1 2 2 1 0 0 2 1 1 1 2 0 0 0 0 0 0 0 2 1 1 1 0 0 0 1 1 2 1 1 0 0 1 1 1 0 1 0 1 1 2 1 0 1 1 0 2 2 0 2 2 0 0 2 0 2 2 0 2 0 2 0 0 1 1 0 0 0 1 0 1 0 0 2 0 1 0 1 1 1 1 1 1 1 0 1 1 0 1 1 1 0 0 0 1 1 1 1 1 0 1 0 0 2 2 1 1 0 1 1 0 0 2 0 1 0 2 0 1 1 0 1 0 0 0 2 1 1 1 0 1 0 2 0 0 0 2 0 2 2 2 0 0 0 0 0 0 0 0 0 0 1 2 0 1 0 1 2 0 1 2 1 0 0 1 0 0 2 0 0 2 1 2 0 0 1 2 2 2 0 2 1 1 1 1 2 0 0 0 0 1 0 0 0 2 0 1 0 1 1 1 1 1 1 1 1 0 2 0 2 0 0 0 1 0 0 0 1 1 0 0 2 2 2 2 0 0 2 2 0 0 0 2 0 1 0 0 1 0 0 0 1 2 0 1 1 1 2 0 1 1 1 0 1 0 2 2 2 1 2 0 0 0 0 0 0 2 0 0 0 2 0 0 0 1 0 0 0 0 0 1 0 0 1 0 1 2 2 2 1 0 0 0 0 0 0 0 0 0 0 0 0 0 0 1 1 1 0 0 0 0 0 2 0 1 0 1 1 1 0 0 0 0 1 0 1 0 0 0 0 2 1 1 0 0 2 2 1 0 0 0 1 0 1 2 0 2 0 0 1 0 0 0 0 2 0 0 1 1 1 0 2 1 2 2 0 1 1 1 0 0 0 0 0 0 0 1 0 2 0 2 0 0 2 0 2 1 1 0 1 0 0 0 0 1 1 1 1 0 0 0 1 2 1 1 2 0 0 0 0 0 0 0 1 1 1 0 2 2 1 0 0 0 0 1 1 1 0 1 0 0 1 0 0 1 1 0 1 0 0 1 1 0 1 0 1 1 2 1 1 0 0 1 0 0 2 0 1 1 0 1 1 0 0 1 1 1 0 2 0 1 2 1 0 1 0 1 0 2 0 1 0 0 0 1 1 0 0 0 1 1 1 0 2 1 0 2 1 1 1 2 0 0 2 0 0 1 0 0 1 1 0 0 0 0 0 1 2 0 1 0 0 0 1 0 0 0 0 1 0 1 1 0 0 0 1 1 0 0 0 1 0 0 0 0 0 0 2 1 1 0 1 0 1 0 0 1 1 1 2 0 2 0 0 0 0 0 0 0 0 0 0 2 1 1 1 0 0 0 0 0 2 1 2 1 1 1 0 0 0 0 0 1 1 1 0 0 1 1 0 1 0 1 0 0 1 1 0 0 1 1 0 0 1 0 2 2 0 0 0 0 2 1 1 1 1 2 0 1 2 0 2 0 1 1 1 1 1 2 0 0 1 0 2 0 0 0 0 0 1 0 0 0 0 0 0 0 2 0 0 0 0 1 0 0 1 0 0 0 0 0 0 2 0 1 0 0 0 0 0 2
134 0 1 0 0 0 0 2 0 2 2 0 1 1 0 0 0 2 1 1 1 1 0 0 0 0 1 0 0 1 2 0 0 1 2 0 2 1 0 2 0 0 1 1 1 0 0 0 2 0 0 0 1 1 0 2 0 0 1 0 0 1 1 1 0 2 0 0 1 0 1 0 1 0 1 1 1 0 0 1 0 2 0 0 0 0 0 0 1 2 0 0 1 1 1 0 1 1 1 2 0 2 0 1 2 0 2 1 1 1 0 1 0 0 0 0 0 0 1 1 1 0 2 2 2 0 1 0 0 0 1 0 0 0 1 0 0 1 1 1 1 1 0 0 0 0 0 0 0 0 0 0 0 0 0 0 0 1 0 1 1 1 2 0 2 2 0 0 1 2 0 1 1 1 1 0 1 0 0 0 2 2 0 2 0 0 2 1 1 0 0 0 2 1 2 0 0 0 0 1 1 0 0 0 1 1 1 0 0 0 0 2 2 0 1 2 0 0 1 1 1 0 1 1 0 1 1 1 0 1 0 1 1 1 1 0 0 2 0 0 0 0 2 2 0 2 0 0 2 0 0 0 2 1 0 0 1 0 0 0 0 0 0 0 0 0 1 0 1 1 0 1 0 2 0 0 1 0 1 0 0 0 0 1 1 0 0 1 0 2 1 0 0 2 2 0 2 1 0 1 0 0 2 0 0 0 0 0 1 1 0 1 2 0 1 0 2 1 1 0 1 1 1 2 1 0 0 0 1 1 2 0 0 2 0 0 0 1 0 0 1 2 1 0 0 0 1 0 2 1 1 0 0 2 2 0 0 1 0 1 1 1 1 0 1 0 0 2 2 0 2 2 1 1 0 0 1 1 0 2 2 0 1 1 1 0 0 0 0 0 0 2 0 0 2 1 0 2 0 0 0 0 0 1 2 1 0 0 0 1 1 1 1 1 1 1 1 0 0 0 0 2 0 1 1 1 0 0 0 0 0 0 0 2 0 1 1 2 1 0 1 0 0 0 0 2 2 1 1 1 0 1 0 1 1 0 1 1 1 0 2 1 2 0 1 1 1 0 0 0 0 0 1 1 1 0 0 1 1 0 1 2 1 0 1 0 0 0 2 0 0 2 1 2 1 0 1 1 1 2 0 2 2 0 0 0 2 1 0 0 0 1 0 0 0 0 0 1 0 1 1 1 2 2 1 2 0 0 2 0 2 0 0 0 0 0 1 0 2 2 1 0 1 1 1 1 0 0 2 1 0 0 0 2 1 1 0 1 0 0 0 0 1 2 0 1 1 1 0 1 0 1 0 0 0 0 1 2 2 1 2 0 0 0 1 1 1 0 0 0 0 1 1 1 0 0 0 0 0 0 0 1 0 0 1 1 1 1 1 1 0 0 0 0 0 0 0 0 0 0 0 0 0 0 0 0 1 1 0 0 1 0 0 1 0 1 0 0 1 1 0 0 0 0 2 0 2 1 1 1 1 2 2 0 0 0 2 0 0 0 0 0 0 2 0 0 0 1 1 0 1 0 0 0 0 2 0 1 1 1 0 0 2 1 2 1 1 1 1 1 0 0 1 1 2 1 2 1 0 1 0 1 0 1 2 1 1 1 0 0 1 0 0 0 0 1 0 2 0 0 0 0 1 2 0 1 1 0 2 1 1 1 1 0 0 1 2 0 0 0 0 0 0 0 0 0 1 2 0 1 0 1 0 0 0 0 2 0 2 0 0 1 2 0 0 0 0 2 0 2 0 0 0 1 0 0 1 0 0 0 0 1 0 0 0 2 0 2 2 0 1 1 2 2 1 1 0 0 0 2 0 1 0 0 1 0 1 1 1 0 0 0 2 2 2 0 2 0 1 0 1 2 0 1 2 2 1 2 0 0 1 1 1 0 0 0 0 0 0 0 0 0 0 0 0 0 0 0 0 0 0 2 0 0 0 0 0 1 0 0 0 1 1 0 1 1 1 0 2 1 1 0 1 1 2 1 0 2 2 2 2 0 2 0 0 0 0 2 1 1 0 1 0 2 2 2 2 0 0 0 1 1 2 0 2 0 1 0 0 0 0 0 0 0 0 2 0 1 2 1 0 1 0 1 1 1 1 2 1 1 0 0 1 2 1 0 1 1 0 0 0 0 1 1 1 2 0 1 1 2 2 0 2 0 1 1 1 1 0 0 1 1 2 0 2 1 1 1 2 0 0 0 0 0 0 0 2 2 0 0 0 2 1 2 0 0 0 0 0 1 1 0 1 1 0 0 0 1 0 1 0 2
135 0 0 1 1 0 0 2 0 0 0 0 1 0 0 0 1 1 0 0 0 0 0 2 0 0 0 0 2 1 2 1 0 0 1 0 1 1 0 2 1 0 1 1 1 1 0 0 0 0 0 0 0 1 1 1 0 0 0 2 0 1 0 0 1 0 0 0 1 0 0 0 2 1 1 2 2 1 1 0 1 1 0 1 1 0 0 0 2 2 0 0 1 1 0 0 1 0 0 0 1 1 1 0 2 0 2 1 1 1 1 2 1 2 1 2 1 0 0 2 2 0 2 2 1 1 1 1 0 1 2 0 1 1 0 0 1 0 0 1 0 2 0 0 0 0 1 0 0 0 0 0 0 1 0 0 0 1 0 0 0 1 1 1 1 2 1 0 1 1 1 0 1 1 0 0 1 0 0 0 0 0 0 1 1 0 1 1 0 0 0 1 1 0 2 0 1 0 0 0 0 0 0 0 1 0 0 0 1 0 1 0 0 0 1 2 0 0 2 1 1 0 0 0 0 0 0 1 0 1 0 1 0 0 2 0 1 2 0 2 0 0 2 2 0 2 0 0 1 0 0 1 0 1 0 0 1 0 0 1 1 0 0 0 0 0 0 0 2 0 0 2 0 1 1 1 0 2 2 1 1 2 2 2 2 0 2 2 1 1 1 1 1 2 2 1 1 2 0 1 0 0 2 0 0 2 2 0 2 2 0 2 1 1 1 0 2 0 0 0 0 0 0 1 1 0 1 0 2 1 1 1 0 1 0 0 0 0 0 0 0 0 1 0 0 0 2 1 1 2 0 2 0 2 2 0 1 0 0 2 2 2 2 0 2 1 0 1 1 0 2 2 0 0 1 0 2 0 1 1 0 1 1 1 1 1 0 0 0 1 0 0 0 0 2 0 0 0 1 0 0 0 2 0 0 0 1 1 0 0 0 0 0 0 1 1 1 0 0 0 1 1 0 2 0 0 0 1 0 0 1 0 0 2 0 2 0 0 0 0 1 0 2 0 0 0 0 0 0 0 0 1 0 1 1 0 1 2 2 2 1 2 1 0 0 1 0 1 0 1 1 1 2 0 1 1 0 2 2 2 2 1 2 1 1 0 1 0 1 0 1 1 1 1 0 0 2 2 2 2 0 2 2 0 0 0 2 0 1 0 0 1 0 0 0 0 0 0 1 0 1 2 0 0 0 1 1 1 0 2 1 1 1 1 1 0 1 1 1 2 1 1 0 0 1 1 0 1 0 2 0 1 0 2 0 1 0 0 1 0 0 0 1 1 0 1 1 0 1 0 0 1 0 0 0 0 2 1 1 1 1 0 0 0 0 0 0 0 0 0 0 1 0 0 1 0 0 1 0 0 1 2 0 1 1 0 1 2 1 1 0 0 0 1 1 1 1 0 1 1 0 1 0 1 1 0 1 1 0 0 0 0 0 1 0 0 1 0 2 0 0 0 0 1 1 0 2 1 0 1 1 2 1 1 0 0 0 1 1 0 0 0 1 0 2 2 0 0 1 1 0 2 1 0 0 0 2 0 2 0 0 1 2 2 2 2 1 1 1 1 0 0 0 0 0 0 1 0 0 1 0 0 0 0 1 0 0 2 0 0 1 0 0 0 0 1 0 2 0 0 0 0 1 2 0 1 1 0 0 0 0 0 0 1 1 0 2 0 1 1 0 0 0 0 0 1 0 0 0 1 1 1 0 0 0 2 0 0 1 0 0 0 0 0 0 2 1 1 2 1 1 1 1 2 0 0 1 0 1 1 0 1 1 0 0 1 0 2 1 1 0 0 2 2 1 1 1 1 0 2 0 1 0 0 1 0 1 1 1 1 1 0 1 1 1 0 2 0 2 0 2 2 1 1 2 1 1 1 1 0 1 2 0 0 0 1 0 0 1 1 1 2 0 0 1 0 0 1 0 0 0 1 1 0 1 0 1 0 0 0 0 1 0 0 0 1 1 1 1 1 1 0 1 0 2 0 0 0 0 0 1 1 2 0 0 0 0 1 1 0 0 0 0 2 2 2 2 0 0 1 0 0 1 0 1 1 1 0 0 1 0 0 1 0 0 2 0 1 1 1 0 1 0 1 2 2 2 0 0 0 1 0 0 1 0 0 0 0 0 0 0 0 0 1 1 1 0 0 0 0 2 0 1 2 1 0 2 1 1 1 1 0 0 0 2 0 0 0 1 0 1 0 0 0 0 0 2 1 1 0 0 1 1 1 0 0 1 0 0 0 0 0 0 2 1 0 0 1 1 0 0 0
136 1 0 0 0 0 0 2 0 2 2 0 0 1 0 0 0 1 0 1 1 1 0 1 0 0 0 0 0 0 2 1 1 1 1 0 0 2 0 0 2 2 0 0 2 0 1 0 0 1 1 1 1 1 0 2 0 0 2 0 2 0 1 2 0 0 0 1 1 0 0 1 2 0 0 2 2 1 1 0 1 1 0 1 1 0 0 1 1 2 0 1 1 2 1 0 1 1 1 1 0 2 1 1 2 0 2 1 2 1 0 1 0 2 0 2 0 0 0 2 2 0 0 0 0 0 0 1 0 1 1 2 0 0 1 0 1 0 0 1 1 1 0 0 0 0 0 0 0 0 0 0 0 0 0 1 0 1 0 1 0 2 2 0 2 2 0 0 0 0 2 1 1 1 1 0 2 0 0 0 1 2 0 1 0 0 2 2 1 0 0 0 1 0 1 0 1 0 0 0 0 0 1 0 1 1 1 0 1 0 2 1 2 0 0 2 0 0 2 1 1 1 1 1 0 0 0 0 0 1 1 0 0 0 2 0 0 2 0 2 0 0 1 2 0 2 0 0 2 0 0 0 1 0 0 0 1 0 0 0 0 0 0 1 0 0 2 1 1 1 0 2 0 2 0 0 0 2 2 2 2 2 1 1 2 1 0 1 1 2 1 1 1 2 1 2 0 0 0 0 0 0 2 0 0 2 2 0 1 1 0 1 1 0 1 0 1 1 1 0 0 1 2 1 0 0 0 0 2 1 1 1 0 2 0 0 0 2 1 2 2 1 2 0 0 0 0 0 1 2 0 2 0 0 0 1 0 1 0 1 1 2 1 0 1 0 0 2 2 0 2 2 1 0 0 0 1 1 0 2 1 0 1 1 1 1 0 0 0 1 0 1 0 0 2 0 0 0 2 1 1 2 1 1 1 0 1 1 0 0 0 0 0 0 1 1 1 1 0 1 0 1 0 1 0 1 0 2 0 1 1 0 1 1 1 1 0 2 1 0 2 0 1 0 0 0 1 1 2 1 0 0 0 2 1 0 1 1 0 0 0 0 0 0 0 1 0 1 0 0 0 1 2 0 2 0 1 1 2 0 0 2 0 0 0 0 0 1 2 1 1 2 1 1 0 0 1 1 0 1 1 1 1 1 0 0 1 0 0 0 0 0 0 1 0 2 1 0 1 1 1 1 2 2 1 2 0 1 0 2 0 1 2 0 2 0 2 0 1 1 0 1 0 0 0 2 0 1 1 2 0 0 1 1 1 1 0 1 1 1 0 1 1 2 0 1 2 1 0 1 0 1 0 0 0 0 1 2 2 1 2 1 1 0 0 1 0 1 1 1 1 0 1 1 1 0 1 0 0 0 0 2 0 0 0 2 0 1 1 1 1 0 0 0 1 2 1 0 1 1 1 1 0 0 0 2 2 1 0 0 0 0 0 1 0 0 1 2 2 1 1 1 0 0 1 0 0 1 0 0 1 1 0 0 0 0 2 1 1 0 0 0 0 1 0 1 0 1 0 0 1 0 0 0 0 2 1 1 1 1 1 1 2 2 2 2 2 1 2 1 1 1 0 0 0 0 0 1 0 1 1 0 0 0 1 0 0 2 0 0 0 0 0 0 0 0 0 0 2 0 0 0 0 1 1 0 1 0 0 0 0 0 1 0 0 1 0 0 0 2 0 1 1 1 0 0 0 0 0 0 0 0 0 0 0 0 0 0 2 0 0 0 1 1 0 1 0 1 2 1 1 0 0 1 0 0 1 0 0 0 1 1 1 1 1 2 0 2 2 2 0 2 2 1 0 0 0 1 0 2 0 2 0 0 0 1 1 0 0 1 2 1 2 2 2 0 2 2 2 0 2 2 2 1 2 2 1 1 0 1 0 1 0 0 0 2 0 1 1 0 0 0 0 1 1 0 1 0 0 0 0 1 1 0 1 0 1 2 0 0 0 2 1 1 1 2 1 0 1 0 0 0 0 0 0 1 0 0 1 1 2 0 2 0 0 0 0 2 0 2 1 2 1 1 2 2 2 0 0 0 1 1 2 0 2 0 1 0 0 1 0 0 0 1 1 2 0 0 2 1 1 1 0 1 0 2 1 2 0 0 2 0 0 0 0 0 0 1 0 0 0 0 1 1 2 2 0 0 1 0 2 0 2 0 0 0 0 2 0 0 1 1 1 0 2 0 0 0 0 0 2 0 0 0 0 1 0 1 0 0 0 2 0 0 0 0 0 0 0 1 1 0 0 1 0 1 0 0 0 0 0 0
137 0 0 0 0 0 0 2 0 2 2 0 0 0 0 0 0 1 0 1 1 1 0 1 1 1 2 0 0 1 2 0 0 1 2 1 2 1 1 1 0 0 1 0 1 1 0 0 2 0 0 0 0 0 2 1 1 0 1 1 0 0 2 2 1 0 2 1 1 0 0 1 2 0 1 2 2 1 1 0 0 1 0 1 2 0 0 1 2 2 0 1 1 1 0 0 0 1 1 1 0 2 1 0 2 0 2 1 1 1 0 0 0 0 0 1 1 0 1 0 0 0 0 0 0 1 0 0 0 0 2 1 1 1 0 0 1 0 0 2 2 0 0 0 0 0 2 0 0 0 0 0 0 0 0 0 0 1 0 0 0 1 2 0 1 2 0 0 1 2 0 2 0 2 0 0 2 0 1 1 1 2 0 0 0 0 2 1 0 0 0 1 1 0 1 0 0 0 0 0 0 1 0 2 1 0 0 0 1 0 2 0 1 0 1 2 0 0 0 1 1 1 2 0 0 1 1 0 0 0 0 0 0 0 2 0 0 2 2 1 0 1 2 2 0 2 0 0 2 0 0 1 1 0 0 0 0 1 1 1 0 1 0 2 2 0 1 0 2 1 0 1 0 2 1 1 0 1 2 1 1 1 2 2 2 0 2 1 1 1 1 1 1 2 2 1 1 1 0 1 0 0 2 0 1 0 1 0 1 1 0 2 2 0 2 0 2 1 0 1 0 0 2 1 0 0 0 1 1 1 1 2 0 0 0 0 0 1 0 0 0 0 2 0 0 0 1 0 1 1 0 0 1 1 0 1 0 1 0 1 1 1 0 1 0 0 0 1 2 1 2 2 0 0 0 0 1 0 1 1 2 1 1 1 2 0 0 0 0 0 0 1 0 0 2 0 0 1 0 0 0 0 0 0 0 0 0 1 0 0 0 0 1 1 0 1 1 0 1 0 1 0 0 1 1 1 1 1 0 0 0 0 0 1 1 0 1 0 1 1 1 0 1 0 0 0 0 0 0 1 0 0 0 2 1 1 1 1 0 0 0 0 1 1 1 1 1 1 0 1 1 2 2 1 0 1 0 2 2 2 2 2 2 2 0 1 1 0 1 0 1 0 1 1 2 0 2 1 1 2 0 2 2 0 0 0 1 1 0 0 0 2 0 0 0 0 0 1 1 2 2 0 1 1 0 1 1 1 0 2 0 1 0 0 0 0 1 0 1 0 2 2 2 0 2 2 0 1 1 1 1 0 0 2 1 1 0 1 0 0 0 0 1 2 0 1 2 0 0 0 0 0 0 0 0 0 1 0 0 0 1 0 0 0 1 0 1 1 0 0 1 0 0 1 0 0 0 0 0 0 0 2 0 1 2 1 1 0 2 2 1 0 0 0 0 0 0 0 0 0 0 0 0 0 0 1 1 2 0 0 0 0 0 2 0 0 2 1 2 1 0 1 0 0 0 0 2 1 0 0 2 1 0 2 1 1 1 0 0 0 0 0 1 2 0 0 0 1 0 0 1 0 0 0 0 0 2 0 1 2 0 0 2 2 2 1 2 1 1 1 0 0 1 0 1 1 1 0 0 2 0 2 0 0 0 0 0 1 0 0 2 0 0 1 0 0 1 1 1 0 0 0 0 2 0 1 2 1 1 1 0 0 0 0 0 0 1 0 1 2 0 0 1 1 0 0 0 0 0 0 0 0 0 0 0 0 1 0 1 1 1 0 1 0 0 0 1 1 1 2 0 0 1 0 0 0 0 0 1 1 0 1 0 1 1 2 0 1 0 2 0 1 2 1 1 0 0 0 1 2 0 0 0 0 1 0 1 0 0 1 1 0 1 1 1 0 2 2 2 0 2 2 0 0 1 1 0 2 0 1 0 1 0 1 0 1 0 0 0 0 0 0 0 0 0 0 0 1 0 0 1 1 1 0 0 0 1 0 0 1 1 2 1 0 1 0 1 0 0 1 0 0 0 0 0 0 0 0 0 0 2 0 2 0 0 0 1 1 0 1 1 1 1 2 2 2 2 0 0 0 1 1 1 0 2 1 1 1 0 0 0 0 0 0 0 2 0 1 1 1 0 1 0 1 1 0 2 0 0 0 2 0 0 1 0 0 0 2 0 0 0 1 1 1 1 0 1 1 0 0 2 0 1 2 2 0 2 1 0 0 1 1 0 1 0 2 2 0 1 0 1 1 0 0 0 0 1 1 1 0 0 1 0 0 0 0 1 0 0 0 0 0 0 2 0 0 0 0 0 0 0 0
138 1 0 0 0 0 0 1 1 1 2 1 0 0 0 0 0 1 2 2 2 1 0 2 0 0 0 0 1 1 2 1 2 2 1 0 1 1 0 1 1 1 1 1 2 2 2 0 0 1 1 1 0 0 1 1 0 0 1 0 0 2 1 2 0 0 1 0 1 0 0 0 2 0 0 2 2 1 1 1 1 2 0 0 0 0 0 1 2 2 1 1 0 0 0 0 0 1 1 2 1 2 0 0 2 0 2 1 0 2 1 1 2 2 2 2 2 0 1 1 1 0 1 1 1 0 1 2 1 2 1 1 1 1 0 0 1 1 1 0 0 2 0 0 0 0 1 0 0 1 0 0 1 1 0 1 1 2 1 1 0 0 2 0 1 2 1 0 2 2 0 2 1 1 1 0 2 0 0 1 1 2 0 1 2 1 1 1 1 0 0 0 1 1 1 0 0 0 0 0 0 0 0 0 1 1 1 0 1 0 0 1 1 0 2 2 0 1 1 0 2 0 2 0 0 1 1 0 0 0 0 0 0 0 1 0 0 2 0 1 0 1 2 2 0 2 0 0 2 0 0 1 1 0 1 0 0 0 0 1 1 0 0 2 2 0 0 0 1 1 0 1 0 2 0 0 0 1 2 0 0 2 2 2 2 1 0 0 0 2 1 0 1 2 2 1 1 0 0 0 0 0 2 0 0 0 0 0 1 2 0 2 2 0 2 1 1 0 0 0 1 0 1 2 1 0 0 0 0 0 1 2 0 2 0 0 0 1 0 1 0 1 1 0 0 0 1 0 2 0 0 0 0 2 2 0 0 0 1 1 2 1 1 0 1 2 0 2 2 0 2 2 0 0 1 0 1 0 1 1 2 1 1 1 1 1 0 0 0 0 0 0 0 0 2 0 1 0 1 1 1 1 2 0 2 2 0 2 0 0 0 0 0 0 1 1 1 0 0 0 0 1 0 2 2 2 2 1 0 0 0 0 0 2 0 0 1 0 0 0 1 0 2 0 0 0 0 0 0 0 0 0 0 2 2 2 2 0 0 1 1 1 0 0 0 0 0 1 0 0 0 1 2 0 2 0 2 2 2 0 0 2 1 1 0 1 0 0 1 0 1 1 2 0 1 0 1 2 1 1 1 2 1 1 0 0 1 0 1 0 1 1 0 0 1 0 0 1 0 1 1 1 2 1 0 1 1 1 0 2 0 1 0 0 0 1 0 0 2 2 1 1 1 0 1 1 0 1 1 1 0 0 0 2 0 0 0 0 0 0 0 0 1 2 1 1 2 1 2 0 1 0 0 0 0 0 1 1 1 0 1 0 0 0 0 1 0 1 0 0 0 1 0 1 0 1 0 0 0 0 0 1 0 1 2 0 0 0 0 0 0 0 0 1 0 0 1 0 0 0 0 0 2 2 2 0 0 2 0 0 1 0 0 2 0 0 1 1 2 2 0 1 0 2 0 0 1 1 0 1 1 2 1 0 0 0 1 1 1 0 0 0 1 1 1 1 0 1 0 1 0 1 0 0 2 2 0 1 1 1 1 0 2 2 2 2 2 1 1 2 0 0 0 1 0 0 2 1 0 1 0 1 0 0 1 0 0 1 1 0 0 0 0 1 0 1 0 1 0 0 0 0 1 2 0 0 1 1 0 0 0 0 0 0 0 0 1 0 1 1 0 0 0 0 0 0 0 1 0 1 0 1 0 0 0 2 0 0 2 0 0 0 1 0 0 1 1 2 0 2 0 0 0 0 2 1 0 0 1 0 0 1 1 0 0 2 0 2 2 0 1 1 2 1 1 0 0 0 0 0 0 1 0 0 0 0 0 0 0 1 1 0 1 1 1 0 1 2 1 0 1 1 1 0 1 0 0 1 0 1 0 1 1 1 1 1 0 1 2 1 1 2 1 0 1 1 1 0 0 0 1 1 0 0 0 0 0 1 0 0 0 1 0 0 0 1 1 0 2 0 0 0 1 0 1 0 0 0 1 0 1 0 2 0 0 0 0 1 0 2 0 0 1 2 1 1 1 0 0 0 0 1 2 0 2 0 1 2 0 0 0 0 1 0 1 1 0 2 2 0 0 0 0 2 1 1 2 1 1 0 2 0 0 2 0 0 0 2 0 0 0 0 2 1 2 0 0 0 0 2 1 1 2 1 0 0 2 1 0 0 2 0 0 0 2 1 1 1 2 1 0 1 0 0 0 0 2 1 0 0 0 2 0 1 0 0 0 0 1 1 0 0 1 1 0 0 0 0 0 0 0 0
139 0 1 0 0 0 0 1 0 1 1 1 0 2 0 0 0 2 0 0 1 1 0 1 1 1 1 0 1 1 2 2 2 2 0 0 0 1 0 0 1 1 1 1 2 1 1 0 0 0 0 1 0 2 0 1 0 0 1 0 1 0 1 1 1 0 1 0 1 1 0 0 2 0 1 2 1 0 0 1 0 1 0 2 2 0 0 0 2 2 0 0 2 2 1 1 1 1 0 1 1 2 0 0 2 1 2 2 0 2 1 1 0 2 0 2 0 0 1 0 0 0 2 2 2 0 2 2 0 2 1 0 0 0 0 0 0 0 0 0 0 2 0 0 0 0 0 0 0 1 0 0 0 0 1 0 0 1 0 0 0 0 2 0 1 2 1 1 0 1 1 1 0 2 0 0 2 0 1 1 1 1 0 1 0 0 2 1 0 0 0 1 2 2 2 0 0 0 0 1 1 0 0 0 0 1 1 0 2 0 2 0 1 0 2 2 0 1 0 0 2 1 2 0 0 1 0 2 0 2 0 0 0 0 1 0 0 2 1 1 1 1 2 1 0 1 0 0 1 1 1 1 2 1 0 0 1 0 0 0 0 0 0 0 1 1 0 0 2 2 0 0 1 2 0 1 1 1 2 1 1 2 1 2 1 0 1 2 2 2 2 1 0 2 1 0 0 0 0 0 0 0 2 0 0 0 1 0 1 1 0 1 2 0 1 0 1 0 0 0 0 1 2 1 2 0 2 2 1 1 2 1 0 1 0 0 0 1 0 1 1 1 1 0 0 0 2 2 2 1 1 0 0 1 1 1 1 0 0 2 2 2 1 0 1 0 0 2 2 1 2 2 0 0 0 0 1 0 1 1 2 0 1 1 1 1 0 0 0 0 0 1 0 0 2 1 0 0 1 1 1 1 1 1 1 0 1 1 0 0 0 0 0 0 1 1 1 1 0 1 0 1 0 1 0 0 0 1 0 1 1 0 1 1 1 1 0 1 1 1 2 0 2 0 0 2 2 0 0 0 0 1 0 1 2 1 2 2 1 0 0 0 0 0 0 0 0 1 0 0 1 1 1 1 1 0 1 2 2 1 1 2 2 2 0 2 0 0 2 0 0 2 1 1 0 0 2 0 0 2 0 2 1 1 1 2 2 1 0 0 0 2 0 0 1 0 0 1 1 2 2 0 2 2 0 1 1 0 0 2 1 0 1 1 1 1 0 2 1 0 0 2 1 1 1 1 0 1 1 2 1 0 0 2 0 1 0 0 0 1 1 0 0 0 0 0 0 1 0 1 0 0 0 0 0 0 1 1 1 1 1 0 1 0 0 1 0 2 0 0 0 1 2 0 1 0 0 0 1 0 0 0 1 0 1 0 0 1 2 2 0 0 0 0 0 0 0 0 0 0 0 0 0 1 1 1 2 0 0 0 0 0 0 2 0 1 1 1 2 1 1 2 0 1 0 0 2 1 2 2 0 1 1 1 1 1 2 2 1 0 0 0 1 1 0 1 1 1 1 0 0 0 1 0 1 2 0 1 0 2 0 1 1 1 1 1 0 2 2 0 2 2 0 0 0 0 0 0 0 0 0 0 0 1 1 1 1 2 0 0 0 0 0 0 0 1 0 1 1 0 0 0 2 2 0 2 2 0 2 2 2 2 0 0 0 1 1 0 0 0 0 0 1 1 0 0 0 0 0 0 0 0 0 0 0 0 0 0 1 0 0 1 1 0 0 1 1 2 1 2 0 0 1 0 0 0 0 1 1 2 0 0 2 0 0 0 2 1 1 1 1 2 1 2 2 0 0 0 1 1 0 2 0 0 0 0 1 0 1 0 1 0 1 1 2 1 2 1 1 1 1 1 1 0 1 1 0 1 1 0 1 2 1 0 0 0 0 0 0 0 0 0 1 0 2 1 1 0 0 0 0 2 1 0 0 0 0 0 0 0 0 2 0 0 0 0 1 0 2 1 0 0 1 0 2 0 1 1 1 2 2 0 2 0 0 0 0 2 0 2 0 0 1 2 0 0 0 0 0 0 0 2 2 0 2 0 1 1 0 2 0 0 0 0 0 1 0 1 1 0 0 0 0 1 2 1 0 0 0 1 2 0 1 1 2 0 1 0 0 1 1 0 2 1 0 0 0 0 0 0 2 0 0 2 2 0 2 0 0 0 2 0 0 1 1 1 1 1 2 0 1 0 0 1 1 0 2 2 0 0 0 2 0 2 0 1 1 0 1 0 0 1 0 2 0 0 0 0 0 0 0 0
140 1 0 0 0 1 1 2 0 1 1 0 0 1 0 0 0 2 1 0 1 1 1 2 0 0 0 0 0 0 2 1 2 2 0 0 2 1 0 0 1 1 0 0 1 1 0 0 0 0 0 0 0 0 1 0 1 1 0 0 0 2 2 1 0 2 1 0 1 0 0 1 2 1 2 2 2 2 2 0 1 2 0 1 1 0 0 1 2 2 0 1 1 2 0 0 0 2 2 2 0 2 0 0 2 1 2 2 0 2 0 2 0 0 0 0 0 0 1 1 1 0 2 2 1 0 1 1 1 1 0 0 0 1 2 1 1 0 0 0 0 2 0 0 0 0 0 0 0 0 0 0 2 0 1 0 0 0 0 0 1 1 1 1 0 1 0 0 0 1 1 0 1 1 1 0 2 0 0 0 0 0 1 0 1 1 1 2 2 0 0 0 2 2 2 1 1 0 0 0 0 0 1 0 1 1 1 0 1 0 1 2 0 0 2 2 1 1 1 2 0 0 2 0 0 1 1 1 0 1 0 0 0 0 2 0 0 2 0 1 0 0 1 0 0 1 0 0 2 0 0 1 1 0 1 0 0 0 0 1 1 0 0 1 1 0 0 0 1 1 0 2 0 1 0 1 0 1 1 1 1 2 1 1 2 2 0 0 0 2 0 1 1 1 1 1 0 0 0 1 0 1 1 1 0 0 0 0 1 1 0 1 1 0 2 0 1 0 0 0 0 1 1 1 0 0 0 0 2 2 2 0 0 1 0 0 0 1 0 1 0 1 1 0 0 0 1 0 2 1 0 0 0 2 1 0 1 1 0 0 1 0 0 0 0 0 0 1 1 0 2 2 1 1 0 1 2 1 0 2 2 1 2 2 1 0 0 0 0 0 0 0 1 1 2 0 1 1 0 0 0 0 0 1 2 1 0 0 0 0 0 0 2 2 0 2 0 1 0 1 0 1 2 0 1 2 2 0 0 0 0 0 0 2 0 0 1 0 0 0 2 0 0 0 0 0 1 0 0 0 0 0 0 2 0 0 0 2 1 2 1 2 0 2 0 2 2 1 0 0 0 1 1 1 0 0 0 2 1 0 1 1 1 0 1 0 0 1 2 1 0 1 0 2 0 0 1 0 0 2 0 2 0 2 0 0 1 0 1 1 0 1 0 0 1 1 0 0 2 2 2 0 2 2 0 2 0 0 1 1 1 1 0 0 1 0 1 1 0 1 1 1 1 1 1 2 0 2 0 2 1 0 0 1 2 0 1 1 0 1 1 0 0 1 1 0 1 2 1 1 1 1 1 0 1 0 1 2 2 0 2 0 0 0 0 0 1 0 0 0 1 2 0 0 0 0 0 0 0 0 0 2 0 0 0 0 1 1 1 1 0 0 0 2 2 2 2 0 0 0 1 0 0 0 1 1 1 2 0 0 0 0 0 2 0 2 0 0 2 0 1 0 0 0 1 0 2 1 1 1 2 1 1 1 1 1 2 2 2 0 0 0 2 0 0 2 1 1 0 2 0 2 0 0 0 2 0 1 2 0 0 0 2 2 1 1 0 2 2 0 0 0 0 0 0 0 0 0 0 0 0 1 0 0 2 0 2 0 0 1 1 1 0 0 0 2 1 1 1 0 0 0 0 2 0 0 0 0 1 1 1 1 0 0 0 1 2 0 0 1 0 0 0 0 0 0 0 0 0 1 0 1 1 0 0 0 1 0 2 0 0 0 2 0 0 0 0 1 1 2 0 0 0 2 0 0 1 0 0 1 0 1 1 0 0 1 1 2 1 1 1 1 2 2 1 1 0 0 0 0 1 1 0 1 0 0 1 0 1 1 2 0 2 2 2 0 2 1 2 0 2 2 1 1 2 1 1 1 0 1 0 1 0 0 0 2 2 0 0 0 0 0 0 0 0 0 0 0 0 0 1 1 0 0 0 0 0 0 0 0 0 2 1 1 1 0 1 0 2 0 1 1 0 0 1 0 0 1 1 1 2 0 0 0 0 0 2 1 0 1 1 2 2 2 2 1 1 0 0 1 0 1 2 0 2 0 2 1 0 0 0 0 0 0 0 2 0 1 2 2 0 2 1 2 0 0 1 0 0 1 2 0 0 2 0 0 0 0 2 1 0 0 0 1 1 2 0 0 1 0 1 0 1 0 1 0 1 2 1 1 1 0 2 0 0 2 2 0 0 0 2 0 0 0 0 0 1 2 0 0 0 2 1 2 0 0 1 0 0 1 0 0 0 0 0 0 0 1 1 1 0 1
141 1 0 0 0 1 1 2 0 2 2 0 1 1 0 0 0 1 0 0 0 0 0 2 0 0 0 0 1 1 1 1 1 1 1 1 2 2 0 0 1 1 0 0 0 0 0 0 0 0 0 0 0 1 1 1 0 0 1 1 0 0 1 1 0 0 1 1 1 0 0 2 1 0 2 1 1 1 1 1 0 2 0 1 1 0 0 0 0 2 0 0 1 1 0 0 1 1 1 2 1 1 1 0 1 0 1 2 1 2 0 0 1 2 1 2 1 0 1 0 0 0 1 1 0 0 0 1 0 1 1 1 0 0 0 0 0 0 0 1 1 1 0 0 0 0 0 0 1 2 0 1 0 1 0 0 0 1 0 2 0 1 2 0 1 2 0 0 1 1 1 0 0 2 1 0 1 2 0 1 0 0 0 0 0 0 0 0 0 0 0 0 2 1 2 0 2 0 0 0 0 0 0 1 0 1 1 1 1 0 2 0 0 0 2 2 2 0 1 0 2 0 2 0 0 2 0 0 0 0 0 0 0 0 0 0 0 2 0 1 0 1 2 1 0 2 0 0 2 0 0 1 0 0 1 0 0 0 0 0 0 0 0 1 0 0 0 0 0 0 0 2 1 2 1 2 1 1 2 0 0 1 2 2 2 0 2 2 0 2 2 0 0 2 1 0 1 1 0 1 1 0 2 0 0 0 0 1 2 2 0 2 0 0 1 0 2 0 1 0 0 2 1 0 0 0 0 1 1 1 1 1 0 1 0 0 0 1 0 0 1 2 2 0 0 0 0 0 1 1 0 1 0 1 0 1 1 1 0 1 1 1 1 0 1 0 0 1 1 1 2 2 0 0 1 1 1 1 0 2 2 0 1 1 1 1 0 0 0 0 0 1 2 1 2 0 1 0 1 0 0 0 1 1 2 0 0 2 0 0 0 0 0 0 0 1 1 0 1 0 1 0 0 1 0 0 0 2 0 1 1 0 1 1 1 0 0 0 0 0 2 0 2 2 2 2 2 0 0 1 0 0 0 2 0 0 0 2 0 2 2 2 0 0 0 0 0 1 0 1 1 2 2 1 1 0 1 2 2 1 1 1 0 0 0 1 0 0 2 0 0 2 1 2 2 0 2 1 0 1 1 1 1 1 0 0 1 0 1 0 1 0 0 0 2 0 0 1 1 1 1 1 0 0 0 0 1 0 1 1 2 0 1 1 2 0 0 0 1 0 2 2 1 1 2 1 0 1 1 2 1 0 0 2 1 2 0 0 0 0 0 0 0 0 0 0 0 1 1 1 0 1 0 0 0 0 0 2 2 1 2 0 0 0 1 1 1 1 0 0 0 1 0 1 0 0 0 0 0 1 0 1 0 1 0 1 2 1 0 0 1 0 0 2 0 1 1 0 0 0 0 0 1 1 1 0 1 1 0 0 1 0 0 1 1 0 0 0 1 0 0 0 0 0 1 0 2 0 1 1 0 2 1 1 0 0 2 1 1 0 0 0 1 0 0 2 1 1 1 0 1 0 0 0 0 2 0 0 1 1 1 1 2 2 0 2 0 1 1 1 0 0 1 1 1 1 2 0 0 1 0 1 0 0 1 0 0 2 0 0 0 0 0 1 0 0 0 1 2 0 0 0 0 1 1 1 1 0 1 1 1 1 0 0 0 1 0 0 1 1 0 0 1 1 0 0 0 1 0 0 0 0 1 0 0 0 0 0 2 0 0 0 2 0 0 0 0 1 0 2 0 1 1 1 0 0 1 0 0 0 0 2 0 1 2 2 0 2 1 1 1 1 2 2 1 1 0 0 0 0 1 1 0 0 1 0 2 0 0 1 1 0 1 1 1 0 2 1 1 1 1 2 1 1 2 1 1 2 0 0 0 2 0 1 1 1 0 0 0 0 0 0 0 0 0 0 0 0 0 1 0 1 0 0 0 0 0 0 0 0 0 2 0 0 0 0 1 0 2 1 1 0 1 1 2 1 0 0 0 0 1 1 2 0 0 0 0 0 1 1 0 1 1 1 1 1 1 0 0 0 0 2 1 0 1 1 1 0 0 1 0 0 1 0 1 1 0 0 2 0 0 0 0 0 2 2 0 0 0 0 2 0 1 2 1 0 0 0 0 0 0 0 1 2 1 0 0 0 0 2 1 1 1 2 1 0 2 1 1 2 0 0 0 0 1 0 0 0 0 0 1 0 0 0 0 0 2 1 1 0 0 1 1 2 0 0 1 0 1 1 1 0 0 1 0 0 0 1 1 0 0 0
142 0 0 0 2 0 0 2 0 2 2 0 0 0 0 0 0 0 0 0 0 0 0 2 0 0 0 0 1 1 2 2 2 2 0 0 0 2 0 0 1 1 1 1 2 0 0 0 0 0 0 1 1 1 1 1 1 0 1 2 0 0 1 1 0 1 0 0 2 0 0 1 2 0 1 2 2 1 1 0 0 1 0 2 2 0 1 0 1 2 0 0 2 1 0 0 0 1 1 1 2 2 1 0 2 0 2 1 1 1 0 1 0 1 0 0 0 0 2 0 0 0 2 2 0 1 0 1 1 2 0 0 0 0 0 0 0 0 0 0 1 1 0 0 0 0 1 0 0 0 0 0 0 1 0 0 0 0 0 1 0 1 1 1 1 2 1 1 0 1 1 1 0 2 0 0 1 1 0 0 0 2 0 0 0 0 0 0 0 0 0 0 2 1 2 0 0 0 0 0 0 0 1 1 0 1 1 1 0 0 2 1 0 0 0 1 1 2 0 0 2 2 2 0 0 1 0 2 0 2 0 0 1 1 1 1 0 2 0 2 0 1 2 1 1 1 1 0 1 1 1 0 0 0 1 0 1 1 1 2 1 1 0 0 0 0 0 0 2 2 0 2 0 1 0 0 1 0 2 1 1 1 1 1 2 1 1 2 1 1 1 1 0 1 1 0 2 0 0 0 0 0 2 0 0 0 1 0 1 1 0 1 2 2 2 0 2 2 1 0 1 1 1 1 0 0 0 1 0 0 1 2 0 0 0 0 0 0 0 0 0 0 1 1 0 0 2 1 2 1 1 0 0 0 0 2 0 0 0 0 0 0 1 1 1 0 0 0 1 0 1 1 0 0 0 0 1 0 1 1 2 1 0 0 1 0 0 0 0 0 0 0 1 0 1 1 0 0 0 0 0 1 0 1 2 1 0 0 0 0 0 0 1 1 1 2 0 1 1 1 0 1 0 1 0 1 0 0 0 0 0 1 1 1 1 1 1 0 0 0 2 0 1 0 0 1 1 0 0 2 0 0 0 2 0 0 0 2 1 2 2 2 0 0 0 0 0 0 0 0 1 0 0 2 2 0 2 2 2 1 1 1 1 1 0 0 1 1 2 1 1 2 0 0 0 0 1 0 0 2 0 2 1 1 0 0 1 0 0 0 0 0 0 0 0 1 0 1 0 1 1 1 2 1 0 2 0 0 1 1 1 0 2 0 1 0 2 0 2 2 1 2 1 0 0 2 0 2 0 2 0 0 0 1 1 2 0 0 0 0 0 0 0 1 1 0 1 1 1 1 0 1 0 0 0 0 0 1 1 1 2 0 1 0 0 1 0 1 0 0 0 2 1 0 1 0 1 0 0 0 0 2 0 1 2 0 2 1 2 2 0 1 0 1 1 2 0 0 0 0 1 0 1 1 1 1 2 1 0 0 0 0 0 2 0 0 0 1 2 2 1 1 0 2 0 0 2 0 1 1 0 2 1 1 0 0 1 1 1 0 0 0 2 1 0 1 1 2 0 0 0 0 0 0 0 2 0 0 0 2 0 0 2 2 2 2 2 1 2 1 0 0 0 0 0 0 1 0 0 1 0 1 0 0 1 0 0 2 0 0 2 0 0 2 0 1 0 1 0 0 0 0 0 2 0 0 1 1 0 0 0 0 0 0 0 0 0 0 1 1 1 0 1 1 0 1 0 0 0 0 0 0 0 0 0 0 1 0 2 0 0 0 1 0 0 1 1 0 0 2 0 0 0 1 0 0 1 0 2 2 0 0 0 1 0 1 0 2 1 2 0 2 2 2 2 0 2 1 0 2 0 1 0 1 1 0 2 0 0 0 1 1 2 1 2 0 1 1 2 0 2 2 1 1 2 0 0 2 0 0 1 1 1 0 0 0 0 0 1 0 0 0 0 0 2 0 1 0 0 0 0 1 1 0 0 1 1 2 0 0 0 0 0 0 0 0 1 0 1 1 1 0 0 1 1 0 0 0 0 0 0 1 2 0 0 0 0 1 1 2 0 1 0 1 2 1 1 0 0 0 1 1 2 1 2 1 0 2 0 1 0 0 0 0 0 1 0 1 2 0 1 0 0 1 1 1 1 2 1 0 2 1 1 2 1 0 0 2 0 0 0 0 2 1 0 0 0 1 1 2 2 0 0 2 2 0 2 1 0 0 1 1 2 0 2 0 0 1 1 0 1 0 0 0 0 1 0 1 1 0 0 1 0 0 0 0 0 0 0 1 0 0 0 2 0 1 0 0 0 0 1 1
143 0 1 0 0 1 1 0 0 0 0 1 1 1 0 0 0 1 1 0 0 0 0 2 0 0 0 0 1 1 2 1 0 1 2 0 2 1 0 0 0 0 0 0 1 1 0 0 0 0 0 0 0 2 0 2 0 0 1 0 1 1 1 1 0 0 2 0 2 1 0 2 2 0 2 2 2 0 0 2 0 2 1 0 1 0 0 0 1 2 0 0 2 2 0 0 1 1 1 2 1 1 0 0 2 0 2 2 0 2 2 2 0 1 0 1 0 0 1 1 1 0 1 1 1 1 1 1 0 1 1 1 0 0 0 0 0 0 0 1 1 1 0 0 0 0 1 0 0 1 0 0 0 1 1 1 0 1 0 1 2 0 2 0 0 1 0 1 0 1 1 1 0 2 0 0 1 1 0 0 0 0 1 0 0 0 2 1 0 1 1 1 2 1 2 0 0 0 0 0 0 0 0 1 2 0 0 0 0 0 1 2 0 0 1 2 1 0 1 0 2 0 2 0 0 0 0 2 0 2 0 0 0 0 2 0 0 2 0 0 0 0 2 1 1 2 1 0 2 0 0 0 0 0 1 0 1 0 0 0 0 0 0 1 1 0 0 0 1 1 0 1 0 1 0 0 0 1 2 2 1 1 2 1 1 0 2 1 1 1 1 2 0 2 2 0 0 0 0 0 0 0 2 0 1 0 0 0 2 2 0 1 2 1 2 0 2 0 1 0 0 1 2 0 0 0 2 2 0 0 2 0 0 0 0 0 0 1 0 1 1 1 2 1 0 0 1 1 2 1 1 0 0 2 1 0 1 1 0 1 1 1 1 0 1 1 0 1 1 0 2 2 1 1 1 0 1 1 1 1 1 1 0 1 1 1 0 0 0 1 0 1 0 0 2 0 0 0 0 0 0 0 0 1 1 0 0 0 0 0 0 0 1 1 1 1 1 1 1 1 0 1 1 0 0 0 1 2 1 1 1 1 1 0 1 1 0 1 1 0 1 0 2 1 1 2 1 0 0 0 0 1 0 2 1 0 1 2 1 2 1 2 0 0 0 0 0 1 0 1 1 2 1 1 2 0 1 2 1 1 2 1 1 1 0 1 0 2 2 0 0 2 1 2 0 0 0 1 0 1 1 1 1 0 1 1 2 0 1 0 1 1 0 0 0 0 0 0 0 0 0 2 1 1 0 1 1 1 0 2 0 1 0 0 0 0 1 0 2 2 1 2 1 1 2 1 0 1 1 2 0 0 0 2 0 1 0 0 0 0 0 0 0 2 0 0 0 1 0 1 0 1 1 0 0 0 1 1 1 0 1 0 1 0 0 1 0 0 0 0 1 0 1 2 0 1 0 1 0 0 0 1 0 0 1 0 1 1 1 1 0 0 0 0 1 2 1 0 1 1 1 1 0 0 0 1 1 1 0 0 0 0 0 2 0 0 0 1 2 2 1 1 0 1 1 0 2 0 0 0 1 2 2 0 0 0 2 1 1 0 0 0 2 0 2 2 0 0 2 1 1 1 0 0 1 2 0 0 0 2 0 1 2 2 2 1 2 1 1 2 0 0 0 1 0 0 1 0 0 1 0 1 0 1 1 0 1 1 0 0 1 0 0 0 0 1 0 1 0 1 0 1 0 2 1 0 0 0 2 1 1 1 0 0 0 1 0 0 1 1 0 0 2 2 0 0 0 0 0 0 0 0 1 0 0 1 2 0 2 1 1 0 2 0 0 0 0 1 2 1 1 1 1 0 1 0 0 0 0 0 0 1 1 1 1 1 1 2 2 0 2 2 2 1 1 0 1 0 0 0 0 1 0 1 1 1 0 0 0 1 1 0 1 1 1 0 2 2 1 0 1 1 0 1 1 1 0 2 0 0 0 2 1 0 0 0 0 0 1 0 0 0 0 0 0 0 0 0 0 0 0 2 2 0 0 2 2 0 1 1 0 2 1 1 1 1 2 0 2 1 0 2 1 1 2 1 0 1 1 1 1 0 2 0 0 0 0 2 0 1 1 2 0 2 2 2 2 0 0 0 0 1 1 1 1 2 0 1 0 1 1 0 1 0 2 0 0 0 2 0 1 0 0 1 1 0 1 1 0 0 2 0 0 2 0 0 0 1 0 0 0 0 2 1 0 0 0 1 0 1 2 0 1 1 1 0 1 1 1 2 0 0 1 0 1 0 0 0 1 0 1 0 1 0 0 1 0 2 0 0 0 2 2 2 0 0 2 0 0 0 0 0 0 2 0 1 1 0 0 0 1 1
144 1 0 0 1 0 0 1 0 0 0 1 0 0 0 0 0 1 1 2 2 1 0 2 0 0 1 0 0 0 1 2 1 2 1 0 2 2 0 0 2 2 0 0 2 0 2 0 1 0 0 2 1 2 1 0 1 0 1 1 1 0 1 1 1 1 0 1 2 1 0 1 2 0 1 2 1 0 0 1 0 1 0 1 1 0 0 0 1 1 0 0 0 1 1 0 0 1 1 1 0 2 0 0 2 1 2 2 0 2 1 1 0 1 0 2 0 0 0 2 2 0 2 2 2 0 2 1 1 1 0 0 0 0 1 0 0 0 1 0 0 2 0 1 0 0 0 0 0 1 0 0 0 0 0 0 0 1 0 0 0 1 1 1 1 1 0 0 0 0 2 0 0 2 0 0 2 0 0 0 0 0 1 0 0 0 2 1 1 0 0 0 2 1 2 0 1 0 0 0 0 0 1 0 0 1 1 1 1 0 1 1 1 0 0 1 1 0 1 0 2 1 2 0 0 0 0 1 0 1 0 1 0 0 2 0 1 2 2 0 2 2 2 1 1 2 1 0 1 1 1 1 0 0 0 0 0 1 1 1 0 1 0 1 1 0 0 0 2 2 1 1 0 2 1 0 0 0 1 0 0 1 2 2 2 1 1 1 1 2 0 1 0 2 1 0 1 0 0 0 0 0 1 1 0 0 0 0 2 2 0 2 1 1 1 0 2 2 1 0 0 2 0 1 1 0 1 1 1 1 1 1 0 1 0 0 0 0 0 0 1 1 1 0 1 1 2 0 2 1 0 0 1 1 0 1 0 2 0 0 0 0 1 0 1 0 0 0 0 0 2 2 1 1 1 0 2 1 0 2 1 1 0 0 0 0 0 1 1 0 1 1 1 0 2 0 2 2 1 1 1 1 0 1 1 0 0 1 0 0 0 0 0 0 1 2 0 0 0 0 0 2 0 0 1 1 1 0 1 0 0 0 1 1 1 0 0 1 1 0 1 0 2 1 1 2 2 0 1 1 0 0 0 2 0 0 0 1 1 1 1 1 0 0 0 1 0 0 0 0 0 2 1 2 1 1 0 1 2 1 1 2 1 1 0 1 0 1 2 0 0 2 0 1 1 0 0 1 1 2 0 2 0 2 0 0 2 0 0 0 0 1 0 0 0 2 1 0 0 0 1 1 2 2 0 2 0 1 0 2 0 1 1 1 0 0 0 1 1 0 1 2 1 1 1 1 0 2 0 2 1 0 0 1 1 2 0 2 0 0 0 0 0 2 1 0 2 0 2 0 0 0 0 0 0 0 0 1 1 1 2 0 0 0 0 0 0 1 0 0 0 0 0 0 0 0 0 0 0 0 0 2 0 1 2 0 0 1 1 1 1 0 0 0 0 0 0 0 0 0 1 0 0 0 0 1 2 0 0 0 0 0 0 0 0 0 0 1 2 1 0 1 0 2 0 0 1 1 1 1 0 1 2 0 0 0 2 2 2 0 0 0 1 1 1 1 0 1 1 0 2 0 0 1 0 1 1 1 2 1 0 0 1 0 1 0 1 1 1 1 0 0 1 0 1 1 2 0 0 1 0 1 0 0 1 0 2 2 0 0 0 0 0 0 0 1 0 1 1 0 0 0 1 2 1 1 2 0 1 1 0 0 0 0 0 0 0 0 0 1 0 1 0 0 0 0 0 0 0 0 0 0 0 0 0 0 1 0 1 0 0 0 0 0 0 2 1 1 1 2 0 0 0 2 0 0 1 0 1 0 1 2 0 1 2 2 1 1 1 2 0 2 2 2 2 0 0 0 0 1 0 0 0 0 1 0 2 0 0 1 2 1 1 1 1 0 2 2 1 1 1 1 0 1 2 2 2 1 0 0 0 2 1 0 0 0 0 0 0 1 0 1 0 0 2 0 0 0 0 0 0 1 1 0 0 0 1 0 0 0 0 0 0 0 0 0 1 0 1 1 0 0 1 0 2 0 0 1 1 2 2 0 1 0 0 0 1 1 0 2 0 2 1 1 0 0 0 0 0 0 1 1 2 0 2 0 1 0 0 1 0 1 0 0 0 1 0 1 1 0 0 0 0 0 1 2 1 1 0 0 2 0 0 1 0 0 0 1 1 0 0 1 0 0 0 2 0 0 0 0 2 0 1 2 2 0 2 2 0 0 1 1 0 0 1 1 1 0 2 2 0 0 0 0 0 2 0 0 2 1 1 0 0 0 0 0 0 0 0 1 1 0 0 1 0 0 0 1 1 0 1 2
145 0 0 0 0 0 0 1 0 1 1 0 0 1 0 0 0 1 0 1 0 0 0 2 0 0 0 0 0 1 2 1 0 0 1 0 1 1 0 0 2 2 0 0 2 2 0 0 0 1 1 1 1 2 0 2 0 0 0 1 0 1 1 1 1 0 1 1 1 0 0 1 2 0 0 2 1 2 2 0 1 2 1 0 1 0 0 1 2 2 0 1 2 1 0 0 0 0 0 1 1 2 2 0 2 0 2 2 0 2 0 0 1 1 2 2 2 0 1 1 1 0 2 2 1 1 1 2 0 2 1 1 1 1 0 0 2 0 0 0 0 2 1 0 0 1 0 0 0 0 0 0 0 1 0 0 0 0 0 0 1 1 1 1 0 2 0 0 0 2 0 0 2 0 2 0 2 0 0 0 0 0 0 1 0 0 1 1 0 0 0 1 1 0 1 0 1 0 0 0 0 0 0 0 1 1 1 0 1 0 2 1 2 0 1 2 2 1 1 0 2 1 2 0 0 0 0 2 0 1 0 0 1 1 0 1 0 2 0 1 0 1 2 2 0 2 0 1 1 1 1 0 0 0 0 0 1 0 0 0 0 0 0 1 0 0 0 0 2 2 0 1 0 2 0 0 0 0 0 0 0 0 2 0 0 0 2 2 1 2 2 0 0 1 2 0 1 0 0 0 0 0 1 1 0 0 0 1 2 2 0 2 1 0 1 0 1 0 0 0 1 0 1 2 0 0 0 1 1 2 2 1 0 2 0 0 0 2 1 2 0 1 2 0 0 0 1 0 2 1 0 1 1 2 0 0 2 1 0 1 1 1 1 0 1 0 0 0 2 0 0 0 0 0 1 0 2 0 1 1 0 2 0 0 0 0 0 0 0 0 0 0 0 0 2 1 0 1 0 0 0 0 1 0 0 0 1 1 0 0 0 0 0 0 2 2 0 0 0 0 1 1 0 0 0 0 0 0 1 0 1 0 0 0 0 0 0 0 0 0 1 0 1 1 1 1 1 0 0 0 0 0 0 2 1 0 1 1 1 1 1 1 0 1 0 2 1 0 0 0 0 0 2 1 1 0 0 2 1 0 1 2 2 1 1 1 0 1 1 1 2 1 1 2 1 0 2 2 2 2 0 2 1 1 0 0 1 1 0 0 0 2 1 0 1 0 0 0 2 1 1 1 2 1 0 1 1 1 0 2 1 1 0 0 0 0 1 1 1 0 2 2 1 1 1 1 0 1 1 1 1 0 0 1 1 2 0 2 0 0 0 0 1 1 0 1 1 0 0 0 0 1 0 0 0 0 1 2 2 1 2 0 0 0 0 0 0 1 1 1 0 0 0 1 0 0 0 0 0 0 0 1 0 1 1 0 0 1 2 2 1 0 0 0 0 0 0 0 0 1 0 1 1 1 1 1 0 1 0 0 0 1 0 0 0 0 0 1 2 1 0 0 0 0 1 0 2 1 0 0 1 2 0 2 1 1 2 1 1 1 0 0 2 0 2 1 0 0 0 2 0 2 0 0 0 2 1 1 2 0 0 0 2 1 1 1 1 1 1 1 0 0 1 0 1 1 2 0 0 2 1 1 0 0 1 0 1 1 1 0 1 0 0 0 0 0 0 2 1 0 0 0 1 2 0 1 2 0 0 0 0 0 0 0 0 0 0 0 2 2 1 0 0 0 0 0 0 1 0 0 0 0 0 0 0 1 1 0 1 0 0 1 2 0 0 0 1 2 0 2 0 0 0 0 0 0 0 0 1 1 1 0 1 0 0 2 0 2 2 1 1 2 2 2 1 1 0 2 0 2 0 2 0 0 0 0 1 0 0 1 2 1 1 0 1 0 1 2 2 0 2 2 1 0 2 0 0 1 0 0 1 1 1 1 1 1 0 0 0 0 0 0 0 0 1 0 0 1 0 0 1 1 1 0 0 0 1 0 0 0 1 1 0 0 0 1 2 0 2 0 1 0 1 0 1 0 1 1 1 2 2 0 1 0 0 0 1 2 0 0 2 2 0 2 2 2 2 1 0 0 0 0 1 0 2 1 0 1 0 1 1 0 1 0 1 2 0 0 1 0 0 0 0 2 2 2 2 0 0 0 2 1 0 2 0 0 0 0 0 0 0 0 1 1 0 0 0 1 1 1 1 0 2 0 0 0 0 2 0 0 1 1 1 0 0 2 2 0 1 0 0 0 0 0 0 2 0 0 2 0 0 0 1 1 0 0 1 0 0 0 0 0 0 1 0 0 0 0 0 0 0 0
146 0 0 0 1 0 0 2 0 2 2 0 0 1 0 0 0 1 1 1 1 1 0 2 0 0 0 0 1 1 1 1 0 1 2 0 2 1 0 1 1 1 1 1 1 1 0 0 1 0 0 1 0 0 1 1 0 1 1 1 0 1 1 1 0 0 2 0 1 0 0 1 2 0 2 2 2 0 0 0 0 1 1 1 2 0 0 1 2 2 1 1 2 2 0 0 0 0 0 1 1 2 0 0 1 1 1 2 0 2 0 1 1 1 0 2 0 0 0 2 2 0 1 1 1 0 1 2 1 2 1 0 0 0 0 0 0 0 0 1 0 2 0 0 0 0 0 0 0 0 1 0 0 0 1 1 1 0 0 0 1 1 2 0 1 2 0 0 1 1 1 0 0 2 1 0 1 1 0 0 0 2 0 0 0 0 0 1 0 0 0 1 2 1 2 0 1 0 0 0 0 0 0 0 1 1 1 0 1 0 1 0 0 0 0 2 0 1 2 1 1 0 2 0 0 1 1 2 1 2 0 0 0 0 1 0 0 2 0 1 0 0 2 2 0 2 0 0 2 0 0 0 1 0 0 0 1 1 1 0 0 0 0 2 2 0 0 0 2 0 0 2 0 1 0 0 0 0 1 1 0 0 2 1 1 1 1 1 1 2 0 1 0 2 1 1 0 1 0 0 0 0 2 1 0 0 0 1 1 1 0 2 1 1 2 0 0 2 0 0 0 0 2 1 0 0 1 0 1 0 2 2 0 0 0 0 0 2 1 0 0 0 1 0 2 0 1 1 2 1 0 0 0 2 1 0 1 1 0 1 1 2 0 0 0 1 0 1 1 0 2 2 1 1 0 0 2 0 1 1 0 2 2 2 2 1 0 0 0 0 0 1 1 0 2 0 1 2 0 0 0 0 0 1 1 0 0 1 0 0 0 0 1 1 1 2 0 0 0 0 0 2 1 1 2 2 1 1 0 0 1 0 0 1 1 1 1 1 0 1 2 0 1 1 0 1 1 1 1 2 0 0 0 2 1 1 1 2 2 2 0 2 1 0 1 1 1 1 0 1 1 1 1 1 1 0 1 2 1 0 0 2 0 0 0 0 0 1 2 1 1 2 1 2 0 0 1 2 2 2 0 2 2 0 0 0 1 1 0 0 0 2 1 0 1 0 0 0 2 0 1 2 2 2 0 2 0 0 2 0 2 0 2 1 1 0 1 1 2 0 1 2 2 1 2 2 0 0 2 1 0 1 0 1 1 1 1 0 0 0 0 0 0 2 0 0 1 0 0 0 0 0 1 0 0 0 1 1 1 1 1 0 1 0 0 1 0 1 0 0 0 0 0 0 0 1 0 0 0 0 0 2 0 0 1 0 1 1 1 1 2 0 0 1 1 1 1 0 0 0 2 0 0 0 0 1 1 1 0 0 0 1 1 0 1 1 1 0 2 0 1 1 0 1 1 0 2 1 1 1 0 2 1 0 0 0 2 1 0 0 0 0 1 2 0 0 0 0 1 1 1 2 0 0 0 1 1 0 1 1 0 2 1 1 1 1 1 1 2 1 0 0 2 0 2 1 2 0 0 2 0 1 0 0 1 0 0 1 0 0 0 0 0 1 0 0 0 1 0 0 0 0 1 2 0 1 1 0 0 0 0 0 0 0 0 1 0 0 1 1 0 0 0 0 0 1 0 0 0 0 0 0 0 0 0 0 1 0 1 0 0 0 2 0 0 0 1 0 0 2 0 0 0 0 0 0 0 0 1 1 0 1 0 1 1 2 0 2 2 2 0 2 2 0 0 0 0 1 0 1 0 1 0 0 1 1 0 1 1 1 1 0 2 2 2 0 2 1 1 0 0 1 1 0 2 1 1 1 0 0 1 1 1 0 0 1 1 0 0 0 0 0 2 0 2 2 2 0 0 0 0 1 0 0 0 0 0 1 0 0 0 1 1 1 0 1 1 0 1 2 0 1 2 1 2 1 0 2 1 1 1 0 0 0 0 0 1 0 1 1 0 1 0 1 2 2 2 0 0 0 0 2 2 0 2 0 1 0 0 1 1 0 0 0 1 1 0 1 1 0 0 0 0 1 0 0 1 1 1 0 1 0 1 2 1 0 0 1 1 1 0 0 1 1 0 1 0 0 1 0 1 0 1 0 1 0 2 1 0 1 0 1 1 1 0 2 2 1 2 0 0 0 0 0 0 2 0 0 2 1 1 0 1 1 0 0 1 0 0 0 0 0 1 2 0 0 0 1 1 0 0 0
147 1 0 0 0 0 0 1 1 0 1 1 0 0 0 0 0 1 1 1 1 0 0 2 0 0 0 1 0 0 2 0 1 1 0 0 1 2 0 1 1 1 0 0 2 0 1 0 0 0 0 0 2 2 0 1 0 0 0 1 0 0 0 0 1 0 1 0 1 0 1 1 2 0 1 2 2 2 2 0 2 2 0 1 1 0 0 0 1 1 0 0 0 2 1 0 1 2 2 2 2 2 0 0 2 2 2 2 0 2 1 1 1 1 1 1 1 0 1 0 0 0 2 2 2 0 2 1 1 1 0 0 0 1 1 1 0 0 0 1 1 1 0 0 0 0 0 0 0 0 0 0 0 0 0 0 0 1 0 0 1 0 0 2 1 2 0 0 0 0 2 0 1 1 0 0 2 0 0 0 0 0 0 1 2 1 1 1 0 0 0 1 1 0 1 0 0 0 1 0 0 1 1 0 2 1 1 0 1 0 0 1 1 0 0 2 0 2 2 2 0 0 1 0 0 1 1 0 0 0 0 1 0 0 2 0 0 2 0 2 0 0 1 2 0 2 0 0 2 0 0 0 2 1 0 0 0 1 1 1 0 1 0 1 2 1 0 0 2 1 0 2 1 2 0 0 0 1 2 1 1 2 2 1 1 1 1 2 1 2 1 1 0 1 0 1 0 1 0 1 1 0 2 0 1 1 1 1 2 2 0 2 2 0 2 0 0 1 1 0 0 1 2 0 1 0 1 1 1 1 2 0 0 1 1 0 1 2 1 2 0 1 2 0 0 0 2 2 2 0 1 0 0 1 1 0 1 1 0 2 2 2 2 0 2 1 0 1 1 0 2 2 0 0 1 0 1 0 2 0 1 0 0 1 1 0 0 0 0 1 0 0 1 0 2 0 2 1 1 0 0 1 0 2 2 1 0 0 0 0 0 0 2 2 0 2 0 1 0 1 0 2 0 1 1 1 0 0 1 2 2 1 0 1 1 0 1 0 0 0 2 0 2 1 1 1 2 0 0 2 0 0 0 2 2 2 2 2 1 2 1 1 0 0 0 1 0 1 0 0 0 0 1 2 0 1 0 0 2 0 1 2 1 0 1 0 0 1 2 0 0 1 2 2 1 0 2 0 1 2 0 2 1 1 0 0 2 1 0 0 0 2 0 0 1 0 0 0 0 1 1 1 2 2 1 2 0 2 0 2 0 2 2 2 2 0 0 0 2 1 1 1 1 1 1 1 0 1 1 1 0 0 0 2 0 0 0 1 0 0 0 0 0 2 1 1 2 1 1 1 0 0 1 0 1 0 2 2 2 0 2 0 1 0 0 1 0 1 0 0 1 1 0 0 1 1 1 0 0 0 0 2 0 0 1 1 2 0 1 1 0 0 0 2 1 2 2 0 0 0 0 0 0 0 0 1 1 0 0 0 0 0 0 0 0 1 0 0 1 0 1 1 0 0 2 0 1 1 1 0 0 2 1 0 0 0 1 2 2 1 0 1 0 0 0 2 1 0 0 1 1 1 1 0 1 2 0 0 2 1 1 0 1 1 1 0 1 1 2 1 0 0 0 0 1 0 1 0 0 1 0 1 0 0 2 0 0 2 0 0 0 0 1 0 1 1 1 0 1 0 0 0 0 2 0 0 0 0 0 0 0 0 1 0 0 1 2 0 1 2 1 1 0 0 0 0 1 0 0 0 0 0 1 0 1 1 0 0 2 1 0 1 2 0 0 0 0 1 1 2 0 0 0 1 0 0 0 0 1 1 0 1 1 0 2 2 1 0 0 2 0 2 2 2 2 0 1 1 0 1 1 1 0 0 0 0 1 0 1 1 2 0 1 1 2 1 1 0 1 0 2 1 1 0 1 0 0 2 0 0 1 2 1 0 0 0 0 0 0 0 1 1 1 0 1 1 1 0 0 0 0 1 1 0 0 0 1 0 0 0 1 1 0 0 0 1 0 0 0 2 0 0 1 0 2 0 0 0 0 0 1 1 2 0 0 0 0 0 0 2 0 0 1 1 2 1 1 0 0 0 0 2 1 0 1 1 1 1 0 1 1 1 0 0 1 1 0 0 2 2 0 2 0 2 1 2 1 0 0 0 2 0 1 2 1 0 1 1 0 0 0 0 2 0 1 1 0 0 0 1 1 1 1 0 2 0 2 1 0 1 1 0 1 0 2 0 0 0 1 0 1 0 0 0 0 1 1 0 2 1 1 1 1 2 1 1 1 0 0 0 0 0 0 1 0 0 0 0 0 0 0 0
148 0 0 0 0 0 0 2 1 1 2 0 0 1 0 0 0 1 0 0 0 0 0 2 0 0 0 0 1 1 1 1 2 2 1 0 2 1 0 1 1 1 0 0 1 0 0 0 0 0 0 0 0 1 0 2 0 0 0 0 0 0 0 1 0 0 1 0 0 0 0 1 2 0 1 2 2 1 1 0 1 2 0 2 2 0 0 1 2 2 1 1 2 1 0 0 2 2 2 2 1 2 1 0 2 0 2 1 1 1 0 1 0 1 2 2 2 0 2 1 1 0 1 1 0 1 0 1 0 1 1 0 0 0 0 0 0 0 1 0 0 2 0 0 0 0 0 0 0 1 0 0 0 0 1 0 0 0 0 1 1 1 1 1 1 2 0 0 0 0 2 0 1 1 1 0 2 0 0 0 0 1 0 1 0 0 1 0 0 0 0 0 2 1 2 0 2 0 0 0 0 0 0 0 0 1 1 1 1 0 0 2 2 0 0 1 0 0 2 1 1 0 2 0 0 1 0 2 0 2 0 0 1 1 1 0 1 2 0 1 0 0 2 2 0 2 0 0 2 0 0 0 2 1 0 0 0 1 0 0 0 0 0 0 0 0 0 0 1 1 0 1 0 2 0 0 1 0 1 0 0 0 2 2 2 1 1 1 0 2 0 0 1 2 1 1 0 0 0 0 0 0 2 0 0 0 0 0 0 1 0 2 1 0 1 0 1 1 0 0 0 0 0 0 0 0 0 1 0 0 2 0 1 2 0 0 0 1 1 1 0 1 2 0 0 0 2 0 1 2 0 0 0 0 0 2 0 2 0 0 0 0 2 0 2 0 0 1 2 0 1 1 0 0 1 1 1 0 1 1 0 1 0 0 0 0 0 0 0 1 0 0 0 0 2 0 1 0 1 1 1 1 1 0 1 1 0 0 0 1 1 1 1 1 0 1 1 0 1 0 1 0 0 1 0 0 0 1 0 0 1 0 1 0 1 1 0 0 1 1 1 0 1 0 0 1 1 0 0 1 0 1 0 2 1 1 1 2 0 2 2 1 1 0 1 1 1 0 0 0 0 0 1 2 2 0 2 2 2 1 1 2 2 0 2 0 0 0 1 0 1 1 2 2 0 0 2 2 1 1 1 1 1 1 1 1 1 0 0 0 0 1 1 0 1 0 0 1 0 1 1 1 2 1 1 1 1 0 2 0 1 1 0 0 0 0 1 0 2 0 1 2 1 2 2 2 0 1 1 1 1 0 0 2 1 0 0 0 0 1 1 0 2 2 1 1 2 0 1 0 0 1 0 0 0 0 0 0 1 1 2 0 0 0 1 0 0 2 0 0 0 1 0 0 0 1 0 0 0 0 0 1 0 0 1 0 1 1 1 1 0 0 0 0 0 1 0 0 0 0 1 0 0 0 1 0 0 0 0 0 0 0 0 1 0 0 0 1 2 1 1 2 0 1 1 0 1 1 2 2 2 2 2 0 0 0 1 2 2 0 0 0 2 0 1 2 0 0 1 1 1 1 0 0 1 2 0 1 1 1 0 0 2 2 2 1 2 1 1 1 0 0 0 1 0 0 2 0 0 2 0 1 0 0 1 0 1 1 1 0 2 0 1 0 0 0 0 2 2 0 0 0 0 2 0 0 1 0 0 0 0 0 0 0 0 0 1 0 1 1 1 0 0 0 0 1 0 1 0 0 0 0 0 0 0 1 0 0 2 0 0 0 1 0 0 1 1 1 2 1 1 1 1 1 2 0 2 0 1 1 0 1 0 1 1 2 0 2 2 1 1 2 2 2 0 2 0 2 0 2 0 1 0 0 0 0 1 0 1 1 2 0 1 1 1 0 2 2 1 0 0 1 0 0 2 0 0 2 0 0 0 2 1 0 0 0 0 0 0 1 0 0 0 0 0 0 0 0 0 0 0 2 0 0 0 0 0 1 0 0 0 1 1 0 1 0 1 0 2 0 0 0 1 0 1 0 0 1 1 1 2 0 2 0 0 0 0 2 0 2 0 1 2 1 2 2 2 0 1 0 0 1 2 0 2 1 1 0 0 1 1 1 0 0 1 1 0 0 2 0 0 0 0 1 2 1 1 1 1 0 1 0 0 0 0 0 0 1 0 0 0 0 1 2 2 1 0 1 0 1 2 0 2 0 0 0 0 1 0 0 1 1 0 0 1 1 1 0 1 0 0 0 0 0 0 0 1 0 2 0 0 0 0 0 0 0 0 0 1 0 0 0 1 1 0 0 1 0 0 0 0 1
149 0 0 0 0 1 1 2 0 2 2 0 1 1 0 0 0 2 0 0 0 0 0 2 0 0 0 0 0 0 2 2 2 2 1 0 1 1 1 1 0 0 0 0 2 1 0 0 0 0 0 0 1 1 1 1 1 1 0 0 1 0 2 2 1 0 1 0 1 0 0 1 2 0 1 2 2 1 1 0 0 2 1 0 1 0 0 0 2 2 0 0 1 2 0 0 1 1 0 1 1 2 1 0 2 0 2 2 0 2 0 0 1 1 2 2 1 0 1 2 2 0 2 2 2 0 2 1 0 1 0 0 0 0 0 0 0 0 0 1 0 2 0 1 0 0 1 0 0 1 0 1 0 0 1 0 0 1 0 0 1 2 1 1 0 0 0 0 1 2 1 0 1 1 0 0 2 0 0 0 0 1 0 1 0 0 2 0 0 0 0 0 1 0 1 1 0 0 0 1 0 0 0 1 0 2 2 0 1 0 0 2 1 0 2 2 0 0 2 1 2 1 2 0 0 1 1 2 0 2 0 1 0 0 1 0 0 2 0 0 0 1 2 2 0 2 0 0 2 0 0 0 0 0 0 1 0 0 0 1 1 0 0 1 1 0 0 0 2 1 1 1 2 2 0 2 2 1 1 1 0 0 2 1 2 0 2 1 0 2 0 1 0 1 1 0 1 2 0 2 0 1 1 1 1 0 0 1 0 2 0 2 2 0 0 0 2 1 1 0 1 2 0 2 0 0 1 2 1 0 2 0 0 1 0 0 0 0 0 1 0 1 2 1 0 0 2 1 2 0 0 0 0 1 0 1 1 1 0 2 1 1 1 0 1 0 0 0 1 0 2 2 0 0 0 1 1 0 1 1 1 0 0 0 2 1 0 0 0 0 0 0 2 0 2 0 2 1 0 0 0 0 1 1 2 1 0 1 0 0 0 0 0 0 2 2 0 1 0 0 0 0 0 1 0 0 0 1 0 0 2 0 1 1 1 1 0 0 0 0 2 0 0 0 0 1 2 1 0 0 0 1 0 2 1 1 1 2 1 1 1 1 1 0 1 1 1 0 0 0 0 0 2 1 1 0 1 2 1 0 1 1 2 1 0 1 0 0 1 0 1 1 0 1 0 0 1 1 1 1 1 1 2 0 0 0 1 0 0 0 0 2 0 0 0 1 0 0 0 1 1 1 2 2 2 2 0 0 1 1 1 0 0 0 0 0 0 1 1 2 1 1 2 2 2 2 0 1 1 1 1 0 0 2 0 0 0 0 0 0 0 0 1 2 1 1 2 0 1 0 1 0 1 0 1 0 2 1 1 1 2 0 1 0 0 2 1 1 1 1 0 1 0 1 0 2 0 0 0 0 0 2 0 0 1 1 1 0 0 0 1 1 0 1 0 1 0 0 1 1 1 1 0 0 1 0 2 1 0 0 0 0 0 2 0 0 0 1 2 1 0 0 0 2 1 0 1 1 1 1 0 1 1 1 0 0 2 2 2 1 1 0 0 1 1 0 0 0 1 0 2 0 0 0 0 1 2 1 2 0 0 1 2 0 1 1 1 1 2 1 0 0 0 0 0 0 1 0 0 1 0 1 0 0 0 0 1 1 0 0 0 0 0 0 0 0 0 2 1 0 0 0 1 2 1 1 1 0 1 1 1 1 0 0 0 0 2 0 0 1 0 1 0 0 0 0 1 0 0 0 0 0 0 0 0 0 0 0 0 0 0 0 2 0 0 0 1 2 2 2 0 1 1 0 0 0 1 0 0 1 0 0 1 0 0 2 0 1 1 1 0 1 2 2 2 0 1 0 0 1 0 2 1 0 0 1 0 0 0 2 2 0 2 2 2 0 2 1 1 0 1 1 1 0 2 1 1 2 0 0 1 2 0 1 1 1 0 1 2 1 1 2 0 1 1 0 0 0 0 0 1 1 1 1 0 0 1 0 0 0 0 2 1 1 1 1 1 0 2 0 1 0 1 1 1 2 0 1 1 1 1 1 2 0 0 1 0 0 1 2 0 1 0 1 2 2 2 0 0 0 0 1 1 0 1 1 0 1 0 0 0 0 1 0 1 1 0 1 2 1 0 1 0 1 1 1 1 2 0 0 0 0 0 1 0 0 0 1 0 0 0 0 1 2 1 1 0 0 1 0 2 0 2 0 0 0 0 1 0 0 2 0 2 0 1 1 1 0 1 1 1 0 0 1 1 0 1 1 1 0 0 1 1 2 0 0 1 0 1 1 1 1 1 1 0 0 0 0 0 0 1 1
150 1 0 0 0 0 0 2 0 0 0 1 0 0 0 0 0 1 1 1 1 0 0 2 0 0 0 0 0 0 2 1 2 2 0 0 1 1 0 0 1 1 1 0 1 0 0 0 0 0 0 0 0 1 1 1 0 1 1 1 0 1 2 2 0 1 1 0 1 0 0 1 2 0 2 2 2 2 2 0 1 2 0 2 2 0 0 2 2 2 1 2 2 1 0 0 2 1 1 2 1 2 0 0 2 0 2 2 0 2 1 1 0 2 0 2 0 0 1 1 1 0 1 1 1 1 1 2 1 2 1 0 0 0 0 0 0 0 0 0 1 1 0 0 0 0 0 1 0 0 1 0 0 0 0 0 0 1 0 0 0 1 2 0 1 2 0 0 0 0 2 1 0 2 0 0 1 2 0 1 0 1 0 0 0 0 2 1 1 0 0 0 0 1 1 1 0 0 0 1 1 1 0 0 1 1 0 0 0 0 0 2 0 0 1 2 1 1 2 2 0 0 2 0 0 1 1 1 0 0 0 0 0 0 2 0 0 2 0 2 0 0 2 2 0 2 0 0 2 0 0 1 1 0 0 0 1 0 0 0 0 0 0 0 0 0 0 0 2 1 0 2 0 1 0 2 1 0 1 0 0 1 2 2 2 0 2 1 0 2 0 1 1 2 1 1 0 1 1 0 0 0 1 1 0 1 1 0 2 2 0 2 1 0 2 0 1 0 0 0 0 0 1 0 0 0 0 0 2 0 2 1 0 1 0 0 0 2 0 1 1 0 1 0 0 0 0 0 0 2 0 1 0 2 2 0 1 2 0 1 1 1 2 0 2 0 0 0 2 0 0 0 1 1 1 0 0 0 1 1 2 0 0 0 2 1 0 0 0 1 0 1 0 0 2 0 0 0 0 0 0 0 0 0 1 1 0 0 0 0 0 0 1 1 1 2 0 0 0 0 0 2 0 0 2 1 0 0 1 1 2 1 0 2 0 0 0 0 0 0 1 0 1 0 0 1 1 0 0 0 0 0 0 1 1 0 1 2 0 1 1 1 0 0 0 0 0 1 0 1 1 1 2 2 2 0 2 2 2 0 0 1 1 1 0 1 0 1 2 0 0 2 0 0 0 0 1 1 1 2 0 2 2 0 0 0 2 0 0 0 0 1 0 0 1 0 0 0 2 2 2 0 1 1 0 1 1 1 0 2 1 1 1 0 1 0 1 1 1 0 1 1 1 1 2 1 0 0 2 0 0 0 0 2 2 0 0 1 0 0 0 0 0 1 1 0 1 0 1 1 0 0 0 0 0 0 2 0 0 0 1 0 0 0 1 0 0 1 0 0 0 1 1 0 0 0 1 0 0 0 0 2 0 2 2 0 0 1 1 1 0 0 0 1 1 1 1 0 0 0 1 0 0 0 0 1 2 1 0 0 0 0 0 1 0 0 0 2 2 1 0 0 0 1 1 0 2 1 1 1 1 2 0 2 1 1 2 1 1 1 1 0 0 0 0 2 1 1 0 0 0 0 0 0 0 2 0 1 1 1 0 0 1 1 1 1 1 1 2 1 1 1 0 0 0 0 0 1 0 2 1 1 0 0 2 0 2 1 0 0 0 0 0 0 0 1 1 2 0 0 0 0 1 2 0 2 2 1 1 1 1 1 0 0 1 0 1 0 0 2 0 1 0 0 0 0 0 1 0 1 0 1 1 0 0 0 0 0 2 0 0 0 2 0 0 0 0 2 1 2 0 0 0 0 0 0 2 0 2 2 2 0 1 0 0 1 1 2 2 2 0 2 2 1 1 0 0 1 0 1 0 2 0 0 0 1 1 0 0 1 1 0 1 1 2 1 1 2 0 0 1 0 0 2 2 2 1 1 0 0 1 1 1 0 0 0 0 1 1 2 0 2 0 0 0 0 0 0 0 1 0 1 0 0 0 0 0 0 1 1 1 1 0 0 0 0 1 0 2 1 1 0 1 0 1 0 0 0 0 0 1 1 1 0 0 0 1 1 1 0 1 1 0 1 2 2 2 0 0 0 1 0 2 0 2 0 1 1 0 1 0 0 0 0 0 2 0 1 2 1 0 1 0 0 1 1 0 1 0 0 2 0 0 1 0 0 0 1 0 1 0 1 1 2 1 1 0 1 0 1 2 0 1 1 1 0 1 2 0 0 1 1 0 0 2 1 1 0 1 0 1 0 0 0 0 2 0 0 1 0 0 1 0 1 0 0 0 0 0 0 0 1 0 1 0 0 0 0 0 0 0 1
151 1 0 0 0 0 0 2 0 2 2 0 0 0 0 0 0 0 1 1 2 1 0 2 0 0 1 1 2 2 2 1 2 2 2 0 2 2 0 0 1 1 0 0 2 1 0 0 0 1 1 1 0 1 0 1 1 0 0 1 1 0 1 1 1 0 2 1 2 1 0 1 2 0 0 2 2 1 1 0 1 1 0 0 1 0 0 1 1 1 0 0 2 2 0 0 1 1 1 2 2 1 1 0 2 0 2 2 0 2 1 1 1 1 2 2 2 0 0 2 2 0 1 0 0 1 0 2 2 2 0 0 1 1 0 0 1 1 0 1 0 2 0 0 0 0 0 0 0 0 0 0 0 1 0 0 0 1 0 1 1 0 0 2 1 2 0 0 1 1 1 0 1 1 0 0 2 0 1 1 1 1 1 0 0 0 1 0 0 0 0 0 2 1 2 0 1 0 0 0 0 0 1 0 1 2 1 1 1 0 0 2 1 0 2 2 0 0 1 0 2 1 1 0 0 1 1 1 0 1 0 0 0 1 1 0 1 2 1 1 0 1 1 2 0 2 0 0 2 0 0 1 0 0 0 0 0 0 0 0 0 0 0 1 0 0 1 0 2 2 0 2 0 0 0 1 0 1 1 1 1 2 1 1 2 1 1 1 0 2 0 1 0 2 2 0 1 0 0 0 0 0 2 0 0 0 1 0 0 0 0 0 1 1 2 0 1 0 1 0 0 0 0 0 0 0 1 1 1 0 1 2 0 2 0 0 0 1 0 0 0 0 2 0 0 0 1 0 1 1 0 1 0 2 1 0 1 1 0 2 2 1 1 1 1 0 0 1 1 0 1 1 0 0 1 0 2 0 1 1 1 0 0 0 1 0 0 0 0 0 0 0 1 0 2 0 1 0 0 0 0 0 1 1 2 1 1 1 0 0 0 0 1 1 0 2 0 0 0 0 1 0 0 1 1 0 0 0 1 0 1 0 0 1 1 1 1 1 1 0 0 0 2 1 0 2 2 1 1 1 0 0 0 1 2 1 2 1 0 0 0 0 1 0 2 2 2 1 0 0 0 1 2 0 1 1 1 2 0 0 0 1 1 0 1 0 0 0 2 0 0 2 0 1 0 0 1 1 1 2 0 2 1 1 0 0 2 0 0 0 0 2 0 0 0 1 0 0 2 2 2 0 0 0 0 1 1 0 1 1 1 0 1 1 1 1 1 0 0 1 1 1 1 0 0 2 0 2 0 2 1 0 0 2 0 1 0 2 0 0 0 0 0 0 0 0 0 1 1 0 1 0 1 0 1 0 2 2 2 2 2 0 1 0 0 1 0 0 0 0 1 1 2 0 1 1 0 0 0 0 0 2 0 1 1 0 0 1 1 1 2 1 0 2 2 2 2 0 0 1 0 0 1 1 1 1 1 1 0 0 0 0 0 2 0 1 0 1 2 2 0 0 0 1 1 0 2 1 1 1 1 2 0 0 0 0 0 1 1 0 0 0 1 0 0 2 0 1 1 0 1 1 0 0 1 1 1 1 2 0 0 0 2 1 2 2 0 2 0 1 0 0 0 0 0 0 0 0 0 2 1 1 0 0 1 0 0 1 0 0 1 0 0 0 0 0 1 1 1 0 1 0 0 1 1 0 0 0 0 0 0 0 0 0 1 0 1 0 1 2 1 1 0 0 0 2 0 0 0 0 0 0 2 0 0 0 0 0 2 0 0 1 2 0 0 0 1 1 1 2 0 1 0 1 0 0 0 0 0 0 0 2 2 0 0 0 2 1 1 2 0 2 2 2 2 0 1 1 0 2 0 2 0 0 1 0 0 0 1 1 2 0 0 0 0 0 1 2 2 0 2 2 1 0 2 0 0 2 0 0 0 2 1 0 0 0 0 0 2 0 2 2 0 0 0 0 0 1 0 0 0 1 1 0 0 1 1 0 0 0 0 2 0 0 0 0 0 0 1 1 1 0 2 1 2 1 0 0 0 0 1 1 2 0 0 0 0 0 0 2 0 0 2 1 2 2 2 0 0 0 0 2 2 1 1 1 0 0 2 2 1 0 1 0 1 2 0 0 2 0 0 0 0 1 2 0 0 1 0 0 1 1 0 2 1 0 0 2 0 0 0 0 0 1 1 1 1 0 1 1 1 1 1 2 2 0 2 2 0 2 0 0 1 0 2 0 0 1 2 0 1 0 0 0 0 1 1 0 1 1 0 1 0 2 1 1 0 1 0 0 0 0 0 2 0 0 0 0 0 0 2 1
152 0 0 0 0 1 1 1 0 1 1 1 0 0 0 0 0 2 1 1 1 0 1 1 0 0 0 0 0 0 1 0 0 1 2 0 2 1 1 0 1 1 0 0 1 1 1 0 0 0 0 0 0 0 1 2 0 0 0 0 1 1 2 2 0 1 0 0 2 0 1 1 2 0 1 2 2 0 0 1 0 2 0 1 1 1 1 2 2 2 1 2 1 1 0 0 1 2 2 2 0 2 0 0 2 0 2 1 1 1 0 1 0 1 0 1 0 0 0 2 2 0 1 1 0 0 0 0 0 1 1 1 0 1 2 1 1 0 0 2 1 1 0 0 0 0 0 0 0 0 0 0 0 0 1 0 0 0 0 0 1 0 1 1 1 1 0 1 0 2 0 1 0 2 0 0 1 0 1 1 1 0 0 0 0 0 0 1 1 0 0 0 0 1 1 1 1 0 0 0 0 0 0 1 2 0 0 0 1 0 1 1 1 0 1 2 0 0 1 0 2 1 2 0 0 1 1 1 0 1 0 0 0 1 2 0 1 2 0 1 0 0 2 2 0 2 0 0 2 0 0 1 2 1 0 0 0 1 1 0 0 0 0 1 0 0 0 0 2 2 0 2 0 1 0 0 0 0 2 0 0 0 2 1 1 0 2 1 0 2 0 0 0 2 2 0 1 0 0 0 0 0 2 0 0 0 0 0 2 2 0 2 1 0 1 0 2 0 0 0 1 0 1 0 1 0 1 1 1 1 2 2 0 0 0 0 0 1 0 0 0 0 2 0 0 0 2 0 2 0 0 0 1 2 1 0 0 2 0 1 1 1 2 0 2 0 0 1 2 0 1 1 0 0 0 0 2 1 0 2 1 2 1 1 0 0 0 1 1 0 0 0 0 0 2 0 0 0 2 2 2 2 1 1 1 0 1 0 0 0 0 0 1 1 1 2 0 1 0 1 0 2 0 0 1 1 0 0 0 0 0 0 2 0 2 2 0 1 0 0 1 0 1 0 0 1 1 0 0 0 0 0 0 2 1 1 1 1 1 1 1 1 0 1 0 1 1 0 0 0 0 0 1 1 1 0 1 2 1 0 1 1 1 0 1 0 0 2 2 2 1 2 2 2 0 0 1 1 1 2 0 2 2 0 0 0 2 0 1 0 2 0 0 0 1 0 0 0 1 1 1 1 2 2 1 2 0 1 0 2 0 1 1 0 1 0 0 0 1 2 1 0 1 1 2 1 0 1 1 1 1 0 0 2 0 0 0 0 0 1 1 0 0 1 1 0 1 1 1 0 1 0 0 0 0 0 1 2 2 1 2 0 0 0 1 0 1 0 0 0 0 2 1 2 0 0 0 0 0 0 0 1 0 0 0 2 0 1 1 1 1 0 0 2 1 1 1 0 0 0 1 0 2 2 2 0 0 1 0 0 1 0 0 2 0 1 0 0 1 1 0 0 0 1 1 0 1 1 1 1 0 1 1 1 0 0 1 2 1 0 0 0 1 1 0 1 1 1 0 0 0 0 0 0 0 2 1 1 1 1 0 0 2 1 2 2 1 1 2 1 0 0 0 1 0 0 1 0 0 1 0 2 0 0 1 0 0 2 0 1 1 1 0 0 0 0 0 1 2 0 1 0 0 1 1 0 1 0 0 0 0 0 0 0 0 1 1 0 1 1 0 0 1 1 0 0 0 0 0 0 0 0 1 0 0 0 0 0 2 0 0 1 2 0 0 0 0 2 1 2 0 1 2 1 1 0 1 0 1 2 0 0 1 0 0 1 2 2 2 0 2 2 2 1 1 0 0 0 1 1 0 1 0 0 0 1 1 1 1 1 1 0 2 0 1 0 0 2 0 0 1 0 1 1 1 2 1 1 0 0 1 1 0 1 0 0 1 1 1 0 1 0 1 0 1 1 1 0 1 0 0 1 0 0 0 0 0 0 0 0 1 1 0 0 0 0 1 0 1 2 0 0 1 0 1 0 0 1 1 1 1 1 2 0 0 0 0 1 1 1 0 2 0 2 2 1 2 0 0 0 0 2 1 0 0 1 0 1 0 1 1 0 0 1 1 1 0 1 1 0 0 0 0 1 0 0 1 1 1 2 2 0 0 1 0 0 0 1 0 1 0 0 1 2 1 1 1 0 1 1 2 0 1 1 1 0 1 2 0 0 2 0 1 0 1 1 1 0 2 1 0 1 1 0 0 1 0 1 1 0 0 2 1 1 0 0 1 0 0 0 0 0 0 1 0 0 0 0 0 0 0 0
153 0 0 0 1 0 0 1 0 0 0 1 1 1 0 0 0 1 0 0 0 0 0 2 0 0 0 0 0 1 2 0 1 1 1 0 1 2 0 0 2 2 0 0 1 0 0 0 0 0 0 0 0 0 1 2 0 0 1 0 1 1 2 2 0 1 0 0 1 0 0 1 2 1 1 2 2 1 1 1 0 1 1 0 1 0 1 0 2 2 0 0 2 2 0 0 0 1 0 0 0 2 1 0 2 0 2 2 0 2 2 2 1 1 2 2 2 0 2 0 0 0 2 2 1 0 1 1 1 1 1 0 0 0 0 0 0 0 0 1 1 1 0 0 0 0 0 0 0 1 0 0 0 0 0 0 0 1 0 0 2 1 0 2 0 2 0 0 1 2 0 0 1 1 1 0 2 0 1 1 1 1 0 0 1 1 1 1 0 1 1 1 1 0 1 0 0 0 0 1 1 0 0 0 1 0 1 0 2 0 1 2 0 0 1 2 0 0 2 1 1 0 2 0 0 2 1 1 0 1 0 0 0 0 2 0 1 2 0 2 0 0 2 1 1 2 1 0 2 0 0 1 1 0 0 1 0 1 1 0 0 0 0 0 0 1 0 0 1 1 0 1 0 2 0 0 0 1 1 1 1 1 2 1 2 0 2 2 0 2 0 1 1 2 1 2 0 0 1 0 0 0 1 1 0 0 0 0 1 1 0 2 1 0 1 0 2 1 1 0 1 1 1 2 0 0 0 2 0 1 2 1 1 2 0 0 0 1 0 0 0 0 0 0 0 0 1 1 2 2 1 0 0 1 1 1 0 1 1 1 2 2 1 0 1 2 0 1 2 0 1 1 1 1 1 0 2 0 0 2 1 1 1 1 1 1 0 0 0 1 0 0 0 0 2 0 1 0 0 0 0 0 0 0 1 1 0 0 0 0 0 0 1 1 1 2 0 1 0 1 0 2 2 0 1 2 2 1 0 0 1 0 0 2 0 1 0 1 1 1 1 0 1 1 0 1 2 0 0 2 0 0 0 2 1 1 1 0 0 0 0 0 0 0 0 0 0 1 0 0 0 1 1 1 2 0 1 1 0 0 2 2 0 0 0 1 0 0 0 0 2 0 0 1 1 0 0 2 2 1 1 1 2 0 0 0 2 0 1 0 1 1 1 0 0 0 0 0 2 2 2 0 1 1 0 1 1 0 1 1 1 0 1 0 0 0 0 0 2 2 1 1 1 1 2 1 0 1 1 1 0 0 1 1 2 1 0 1 0 1 1 0 0 2 0 1 2 0 0 0 0 0 1 0 2 0 2 1 1 1 1 0 1 0 0 1 0 0 0 0 0 0 2 0 1 0 1 0 0 0 0 1 0 0 1 2 1 1 1 1 0 0 0 1 1 1 1 0 0 0 0 0 0 0 0 1 1 1 0 0 1 0 1 2 0 1 1 0 2 2 0 1 0 1 1 0 2 2 1 1 1 0 1 1 1 1 2 2 2 0 0 0 1 0 0 2 0 1 1 0 1 0 0 1 0 2 0 0 0 2 0 0 2 2 1 2 1 2 1 1 0 0 0 1 0 0 1 0 0 2 1 1 0 0 1 0 0 1 1 0 1 0 0 0 0 0 1 2 0 0 0 0 0 2 0 0 0 0 1 1 1 1 0 0 0 1 0 0 2 2 0 0 2 2 0 0 0 0 0 1 1 1 1 0 0 1 2 0 1 0 0 0 2 1 0 0 0 2 1 2 0 1 0 1 1 0 2 0 0 0 1 1 0 0 0 2 0 2 2 1 1 2 2 1 1 0 0 1 0 1 0 2 0 0 0 0 1 0 0 1 1 0 2 2 2 0 2 2 1 2 1 2 2 0 1 0 0 1 0 1 0 1 1 0 0 0 0 0 0 1 0 1 1 0 1 1 1 0 0 0 0 2 0 0 1 0 1 0 0 0 0 0 0 0 0 0 2 0 2 0 1 0 1 0 1 0 0 1 0 1 2 0 0 0 0 0 2 1 0 2 0 0 1 1 2 2 2 0 0 0 0 1 2 1 2 1 0 0 0 1 0 0 0 0 0 2 0 2 2 1 0 1 1 1 0 1 2 2 0 0 2 1 0 1 0 0 0 1 0 0 0 0 0 0 0 1 1 0 0 0 2 0 2 0 1 0 1 2 0 0 1 1 0 0 2 1 1 0 0 0 2 0 0 0 0 1 1 0 2 1 1 1 0 2 0 1 1 0 2 1 0 1 0 2 1 0 0 1 1 1 0 0
154 1 0 0 1 0 0 2 0 0 0 0 1 1 0 0 0 2 0 0 0 0 0 1 0 0 0 0 0 1 2 0 1 2 2 2 2 2 0 1 1 1 0 0 1 0 0 0 1 0 1 1 0 0 1 2 0 0 1 1 0 0 2 2 1 1 0 0 1 0 1 2 2 0 2 2 2 1 1 0 0 1 1 0 1 0 0 0 2 2 0 0 1 1 0 0 1 1 1 1 0 2 0 0 2 1 2 1 1 1 0 1 0 0 1 2 1 0 0 0 0 0 0 0 0 1 0 1 0 0 2 0 0 1 0 0 0 0 0 2 1 1 0 0 0 0 1 0 0 2 0 0 0 1 0 0 0 1 0 1 0 2 1 1 2 2 1 0 0 1 1 0 2 0 0 0 1 0 0 0 0 0 0 1 0 0 2 2 1 1 1 1 1 1 1 0 0 0 1 1 1 0 0 0 0 1 1 0 1 0 1 2 1 0 1 2 1 1 0 1 1 1 0 1 0 1 1 2 0 2 0 0 0 0 0 0 0 2 0 2 0 0 2 2 0 2 0 0 2 0 0 1 1 0 0 0 0 1 1 1 0 1 0 1 0 0 0 0 2 0 0 2 1 2 0 0 0 1 2 1 1 2 1 1 2 1 1 2 0 2 1 1 1 2 2 1 1 0 0 0 0 0 2 0 1 0 0 1 0 2 0 2 1 0 2 0 0 1 1 0 0 1 1 1 0 0 1 1 1 1 1 1 0 2 0 0 0 0 0 0 0 0 2 0 0 0 1 1 2 1 0 0 0 2 0 0 2 1 1 0 1 1 0 1 0 0 0 1 1 0 2 2 0 0 0 1 1 0 0 2 1 0 1 1 0 1 0 0 0 0 0 0 0 0 2 0 0 1 0 0 0 0 0 1 1 0 0 1 0 0 0 0 0 0 2 2 0 0 0 0 0 2 0 1 2 2 1 0 0 0 0 0 0 2 0 2 0 1 0 0 1 0 1 2 2 2 2 0 0 0 1 1 0 1 1 0 1 2 2 2 1 2 1 1 1 2 2 1 0 0 0 0 2 0 0 0 0 0 2 0 1 1 0 0 0 0 0 1 1 1 2 1 1 1 0 0 2 1 1 1 1 2 1 0 1 1 1 0 0 0 0 0 0 0 1 1 0 1 0 1 1 1 2 2 1 2 0 2 0 2 0 2 2 1 2 0 1 1 1 1 0 1 2 1 1 1 0 1 1 1 0 0 0 2 1 0 0 0 0 0 0 0 0 1 0 0 0 0 1 0 0 0 0 0 0 0 0 1 1 1 1 0 1 0 1 1 0 2 0 0 1 0 2 1 0 1 0 0 0 0 0 1 0 0 2 0 2 2 2 2 1 0 0 1 1 1 2 0 0 0 0 0 1 1 1 0 1 1 0 0 0 0 0 2 0 0 0 1 2 1 0 0 0 2 0 0 1 1 1 1 1 1 1 1 1 1 1 1 1 0 0 0 0 1 0 1 0 1 0 0 0 0 0 0 0 1 1 0 1 1 2 1 2 2 2 2 1 2 1 1 1 1 0 0 0 0 1 0 0 1 0 1 0 0 2 0 0 2 0 0 1 0 0 1 0 0 0 1 0 0 0 0 1 2 1 0 1 0 0 0 0 0 0 0 0 0 0 0 0 1 0 1 0 0 0 1 0 0 0 1 1 1 1 0 0 1 0 0 1 0 0 1 2 0 0 0 1 1 2 1 1 1 1 0 0 1 0 0 0 0 0 2 0 1 0 1 0 1 1 2 0 2 2 2 1 1 0 0 0 1 0 2 1 1 1 0 1 1 1 1 1 0 1 0 1 0 1 2 0 0 1 0 2 1 2 1 1 1 0 0 1 1 1 1 0 0 0 0 0 0 0 0 1 0 1 1 1 0 0 0 1 1 0 0 0 0 0 0 0 0 0 2 1 1 1 1 1 0 2 0 1 0 1 1 2 1 0 1 2 2 2 0 2 0 0 0 0 1 1 1 0 1 0 1 2 1 1 0 0 0 0 0 1 0 1 1 1 2 0 0 0 0 1 0 1 1 0 0 2 1 0 1 0 0 1 0 0 0 1 0 1 0 0 0 1 0 2 2 0 0 0 0 1 0 0 0 0 1 1 2 2 0 1 2 2 0 2 2 0 0 1 1 1 0 2 0 0 0 1 0 0 0 0 0 0 0 1 1 0 0 0 2 0 0 1 1 1 0 0 0 0 0 0 2 1 0 0 0 0 0 0 0
155 0 0 0 1 0 0 2 0 2 2 0 0 1 0 0 0 1 0 2 1 1 1 0 1 1 1 0 1 1 2 2 2 2 1 1 1 0 0 1 0 0 0 0 1 1 0 0 0 0 0 0 0 0 0 2 0 0 0 1 0 1 0 1 0 1 0 1 1 0 0 1 2 1 1 2 1 1 1 1 0 2 0 1 1 0 1 0 2 2 0 0 1 1 0 0 1 2 2 2 0 2 0 0 2 1 2 2 0 2 2 2 1 1 0 1 0 1 1 1 1 1 2 2 2 0 2 0 0 0 1 0 0 0 1 0 1 0 0 2 0 2 0 0 0 0 0 0 0 0 0 0 0 0 1 0 0 0 0 0 0 0 2 0 0 2 0 0 0 1 1 1 2 0 0 0 1 0 0 0 0 0 0 2 0 0 2 2 0 1 1 1 2 0 2 0 0 0 0 0 0 0 0 1 2 0 0 0 1 0 1 1 2 0 2 2 0 0 1 2 0 0 1 0 0 0 0 0 0 0 0 0 0 0 2 0 0 2 0 1 0 0 2 2 0 2 0 0 2 0 0 0 1 1 0 0 1 0 0 0 0 0 0 1 1 0 0 0 2 0 0 2 0 1 0 2 1 1 2 0 0 1 1 2 1 0 1 1 1 2 2 2 1 2 1 1 0 2 0 1 0 0 1 1 0 0 0 0 1 1 0 1 2 0 0 0 2 1 1 0 1 1 2 0 1 0 1 1 1 1 2 1 0 2 0 0 0 2 0 0 0 1 2 0 0 0 1 0 2 0 0 0 0 2 1 0 1 0 1 1 2 2 2 0 2 1 0 1 2 0 1 1 0 0 1 1 1 0 1 1 1 1 0 0 2 2 0 0 0 1 0 0 1 0 2 0 2 0 0 0 0 0 0 2 2 0 0 0 0 1 1 1 0 0 0 0 2 0 0 0 0 1 0 1 1 1 1 1 0 0 1 0 0 2 0 0 1 0 0 0 2 0 2 0 0 2 2 0 0 2 0 0 0 2 1 1 1 2 0 2 2 2 1 2 0 2 2 2 0 0 0 2 2 0 0 1 0 2 1 0 1 2 1 0 1 1 0 0 2 0 0 2 1 1 1 0 1 2 2 2 0 1 1 1 1 1 2 0 0 0 0 1 0 0 0 1 1 1 0 1 1 1 1 1 0 1 1 0 1 2 1 0 2 1 2 0 1 1 1 2 0 1 1 0 0 2 0 1 1 1 1 0 0 2 0 0 0 0 0 0 0 0 0 1 1 0 1 2 0 2 0 0 0 0 0 0 0 1 1 1 2 0 0 0 0 0 0 2 2 2 1 0 2 1 0 0 0 0 0 0 0 1 0 0 0 1 1 1 2 2 0 0 0 0 0 0 0 0 1 1 0 1 1 1 1 1 1 2 0 0 0 0 1 0 1 0 1 0 2 2 1 1 0 2 0 0 1 1 1 1 2 1 1 0 0 0 2 2 2 0 0 0 2 0 1 2 0 1 0 0 1 0 0 0 1 2 0 0 0 2 0 0 1 0 1 0 1 2 2 0 0 0 0 1 0 0 1 0 0 2 1 0 0 0 2 0 2 2 0 0 1 0 0 0 1 0 1 2 1 0 0 0 0 2 0 0 1 1 1 1 0 0 0 0 0 0 1 0 1 2 0 2 0 0 0 0 0 0 0 1 1 1 0 0 0 2 1 0 1 0 0 0 2 0 0 0 1 2 2 1 0 1 1 0 0 1 2 0 0 1 0 1 0 1 1 2 0 2 2 1 0 1 2 0 0 0 0 0 0 1 0 2 0 0 0 1 1 1 1 0 0 0 1 2 2 0 2 2 1 0 1 1 1 0 2 0 0 1 1 0 1 2 0 0 0 0 0 1 1 0 0 0 0 0 0 0 0 0 0 0 1 1 1 0 1 0 1 0 1 1 0 1 0 0 0 0 2 0 2 0 1 0 1 0 1 0 0 0 0 0 0 2 2 0 0 0 0 2 0 1 1 2 1 2 2 2 2 0 0 1 0 1 0 0 2 1 0 2 0 1 0 0 0 0 1 1 0 1 1 0 0 0 0 1 2 2 1 2 0 0 2 0 0 2 0 0 0 0 0 0 0 0 2 1 1 1 0 0 1 1 2 0 0 1 2 0 2 2 0 0 0 1 0 1 0 2 2 1 2 0 1 0 0 0 0 1 1 2 1 1 0 1 1 1 0 0 1 1 0 0 0 1 1 1 0 0 0 0 0 0 0 0
156 0 0 0 0 0 0 2 0 1 1 1 0 0 0 0 0 1 1 0 0 0 0 1 0 0 1 0 1 2 2 1 1 2 1 1 1 1 0 0 0 0 0 0 2 0 1 0 0 1 1 1 1 1 0 1 1 0 0 0 0 0 1 1 0 0 2 0 0 0 0 0 1 1 2 1 1 1 1 0 0 2 0 0 0 0 0 0 1 2 0 0 2 1 0 0 0 2 2 2 0 2 0 0 2 1 2 0 2 0 0 2 0 2 0 2 0 0 1 2 2 0 1 1 0 1 1 1 1 1 0 1 0 0 0 0 0 0 0 0 0 2 0 0 0 0 0 0 0 1 0 0 0 0 0 0 0 0 1 1 1 1 2 0 1 2 0 1 0 1 0 0 1 1 0 1 1 1 0 0 0 0 1 1 0 0 2 1 0 0 0 1 2 0 2 0 0 0 0 0 0 1 0 0 2 1 1 0 1 0 0 2 2 0 2 2 1 0 0 0 2 0 2 0 0 2 2 1 0 1 0 0 1 1 1 2 0 2 0 2 0 0 2 1 1 1 0 0 2 0 0 1 2 0 1 0 2 0 0 0 0 0 0 2 1 0 0 0 1 0 1 1 1 1 0 1 0 0 2 1 1 1 2 2 2 0 2 2 0 1 0 0 0 2 2 1 1 0 1 0 1 1 1 1 1 0 0 0 1 1 0 1 2 1 1 0 2 1 1 0 1 2 1 1 0 0 0 2 0 0 2 1 0 2 0 0 0 0 0 0 0 1 2 0 1 0 1 0 2 1 1 0 0 1 1 0 1 1 0 0 0 1 1 0 1 0 0 2 2 0 2 2 0 0 0 0 1 1 0 2 0 2 0 0 1 0 0 0 0 0 0 1 0 1 2 0 1 0 0 0 0 0 1 0 1 1 0 0 0 0 0 0 2 2 0 2 0 0 0 0 0 0 1 0 1 1 0 0 0 0 1 0 0 1 1 0 0 0 1 1 0 0 0 0 0 1 1 0 0 0 0 0 0 1 2 0 2 1 1 1 1 1 0 1 0 0 0 1 0 0 0 1 2 0 2 0 2 2 1 0 0 2 1 0 1 0 0 1 2 0 0 2 1 2 2 0 2 2 2 2 0 2 0 1 2 2 2 0 0 0 0 2 0 0 0 1 1 0 0 0 0 2 2 1 0 2 0 0 2 1 1 0 0 0 0 0 1 0 0 1 0 1 0 0 0 1 0 2 0 2 1 1 0 1 1 1 0 1 0 0 0 0 0 2 1 1 2 1 1 1 0 0 2 0 2 0 2 2 2 1 2 1 0 0 0 0 0 2 1 1 1 1 0 0 0 1 0 2 0 0 0 0 0 0 0 1 1 1 1 1 0 0 0 1 0 1 0 0 0 0 1 0 0 1 1 0 2 0 0 0 1 1 0 1 0 1 0 1 2 1 0 1 0 1 1 0 2 0 1 1 0 2 1 1 0 0 1 2 2 0 0 0 0 2 0 0 0 2 0 0 0 1 0 1 1 2 1 0 2 0 1 0 2 1 2 1 1 1 1 2 0 0 0 0 0 0 1 0 0 2 0 1 0 1 0 0 1 2 0 1 1 1 0 0 0 1 0 1 1 0 0 0 0 2 0 0 0 0 0 1 1 1 0 0 0 0 1 0 0 0 0 0 0 0 0 0 0 1 0 0 0 0 2 0 0 1 0 0 0 0 0 0 2 0 0 0 0 2 2 2 0 1 1 0 0 0 1 0 2 2 1 0 0 0 0 2 0 2 2 2 0 2 2 2 2 0 0 0 1 2 0 1 0 0 0 0 1 1 1 1 1 0 1 1 1 0 1 2 1 0 1 1 1 0 2 1 0 2 0 0 0 2 0 1 1 0 0 0 1 0 0 0 1 0 1 1 1 0 0 1 0 1 0 0 0 0 0 0 0 0 0 2 0 0 0 0 1 0 2 0 2 0 1 0 1 0 0 1 1 1 2 0 2 0 0 0 0 2 0 1 1 2 1 2 2 2 2 0 0 0 0 2 2 0 2 1 1 0 0 0 0 0 1 0 1 1 1 0 2 2 0 2 1 1 0 1 2 1 0 1 2 0 0 1 0 0 0 0 0 0 0 0 2 1 1 0 1 0 1 1 2 0 2 0 0 0 0 1 0 1 0 1 1 0 2 0 1 0 2 0 0 1 0 0 0 1 0 0 2 0 0 0 2 2 0 1 1 0 0 0 0 0 0 1 1 0 0 0 0 0 0 0
157 1 0 0 0 0 0 2 1 0 1 0 0 1 0 0 0 1 1 0 0 0 0 1 1 1 1 0 0 0 2 1 0 0 2 0 2 1 1 0 1 1 0 0 1 0 1 0 0 0 0 1 0 0 2 1 1 1 1 1 0 1 2 2 0 1 0 1 1 0 0 0 2 0 2 2 1 0 0 1 0 2 1 0 0 0 0 0 2 2 0 0 1 2 0 0 1 2 1 1 0 2 1 0 2 1 2 1 1 1 0 1 1 2 1 2 1 1 2 1 1 1 1 1 0 2 0 0 0 0 1 0 0 0 1 0 1 1 0 2 1 1 0 0 0 0 0 0 0 1 0 0 1 0 0 0 0 2 0 0 0 1 2 0 0 2 0 1 1 2 1 0 1 1 0 0 0 0 1 1 1 1 0 1 0 1 2 1 1 0 0 0 2 1 2 1 2 0 0 1 1 0 0 1 1 1 1 0 0 0 2 1 2 0 2 2 1 0 2 0 2 1 1 1 0 1 1 1 0 1 1 0 0 0 1 0 0 2 1 0 1 1 1 2 0 2 0 0 1 0 0 0 0 0 0 0 0 1 1 1 1 0 0 1 1 0 0 1 1 0 2 0 0 1 0 1 1 0 2 0 0 1 1 0 1 1 1 0 1 1 1 1 0 2 2 1 1 1 0 1 0 0 2 0 1 0 1 1 1 1 0 1 1 0 2 0 1 0 1 0 0 1 1 2 1 0 1 1 0 0 1 1 0 1 0 0 0 2 0 2 1 1 1 0 0 0 1 0 1 2 1 1 0 2 1 0 2 0 0 1 1 1 0 0 0 0 0 2 2 0 2 2 1 1 0 0 0 0 0 2 1 2 2 2 0 1 0 0 0 0 1 1 0 0 1 1 1 0 1 1 1 1 1 1 1 0 1 2 1 0 0 0 2 2 0 2 0 0 1 0 0 1 0 1 0 0 0 1 0 0 1 0 1 0 1 0 0 0 0 0 2 0 2 0 0 1 2 0 0 0 0 1 0 2 2 2 2 2 2 2 2 1 1 0 0 0 0 1 0 1 1 1 2 1 1 0 0 2 1 0 1 1 1 0 0 1 0 0 2 0 0 2 0 1 0 0 2 2 1 1 1 1 1 1 0 0 2 1 0 0 0 2 0 0 1 0 0 1 1 1 1 1 2 2 1 1 1 0 0 2 1 0 0 0 0 0 1 1 2 0 0 1 1 0 1 1 0 1 1 2 1 1 0 1 1 0 1 0 0 1 1 0 1 2 0 1 1 0 1 0 0 2 0 0 0 0 0 1 1 0 1 0 1 0 0 1 1 0 0 0 0 2 1 1 0 1 0 0 0 0 0 2 0 0 0 0 0 1 1 1 0 0 0 1 1 1 1 0 0 0 0 0 0 0 0 2 2 1 0 0 0 0 0 2 0 2 0 2 2 1 0 2 0 1 1 0 2 1 1 1 1 2 0 1 0 0 2 2 1 1 1 0 1 0 0 2 1 0 1 0 1 0 0 0 0 2 0 1 1 1 1 0 2 2 2 1 1 2 1 1 1 1 0 0 0 0 1 0 0 2 1 1 0 0 1 0 1 2 0 0 1 0 0 1 0 0 0 1 2 0 1 0 0 1 0 0 0 0 1 1 0 0 2 0 0 1 2 0 0 1 0 1 1 1 0 0 0 0 0 0 0 0 1 0 0 0 1 0 2 0 0 1 1 0 0 1 0 2 2 2 0 1 1 1 1 0 1 0 2 2 1 0 1 0 0 2 1 2 2 0 2 2 2 2 2 0 1 1 0 1 0 2 0 1 0 0 2 1 1 1 1 0 2 2 2 0 2 2 2 1 2 2 2 0 2 1 0 2 0 0 0 2 1 0 0 0 0 0 1 1 1 2 0 0 1 0 0 0 0 0 0 2 0 0 0 0 0 1 0 0 0 2 1 0 1 0 1 0 2 0 1 0 2 1 2 2 0 1 1 2 2 0 1 0 0 0 1 1 0 1 1 1 1 2 2 2 2 0 0 0 0 2 0 1 2 1 0 1 0 0 0 0 0 0 1 1 0 1 1 1 0 1 0 0 2 2 1 1 1 0 2 0 0 0 0 0 1 0 1 1 0 0 2 1 1 1 0 1 0 2 2 0 2 1 1 0 1 1 1 1 1 0 2 0 2 0 0 0 0 0 1 0 0 0 0 1 1 1 1 0 0 1 0 1 0 0 0 0 0 0 0 0 0 1 0 0 1 1 1 0 0 1
158 1 0 0 1 0 0 2 1 1 2 0 1 1 0 0 0 2 2 2 1 1 0 1 0 0 0 0 0 0 1 1 1 2 1 0 2 1 0 2 1 0 0 0 1 0 0 0 0 0 0 0 2 2 0 1 0 0 1 0 0 2 1 1 0 0 1 0 0 0 0 2 2 0 2 2 2 1 1 1 0 2 0 1 1 0 0 2 2 2 1 1 1 1 0 0 1 0 0 1 2 2 0 0 1 1 1 1 1 1 1 2 1 1 1 1 1 0 1 1 1 0 2 2 2 0 2 1 1 1 1 1 0 1 1 1 0 0 0 2 0 2 1 0 0 0 0 0 0 0 0 0 0 0 0 0 0 1 1 1 0 1 2 0 1 1 0 1 1 2 0 2 0 2 1 0 2 0 0 0 0 1 0 0 0 0 2 0 0 0 0 1 2 1 2 0 1 0 0 0 0 1 1 0 1 0 0 0 1 0 0 2 0 0 1 2 1 1 1 1 1 0 1 1 0 1 1 1 0 1 0 0 0 0 2 0 0 2 0 1 0 1 1 2 0 2 0 0 2 0 0 0 1 0 1 0 0 0 0 0 0 0 0 1 1 0 1 1 2 1 1 1 0 2 1 1 0 0 1 1 1 1 1 2 1 0 2 2 1 2 2 1 0 1 1 0 0 0 0 0 0 0 1 1 0 0 0 1 1 1 0 1 0 0 1 0 2 0 1 0 0 2 1 1 1 0 1 1 0 0 1 2 0 2 0 0 0 0 0 1 1 1 2 0 0 0 1 1 2 1 1 1 1 2 0 0 2 0 0 1 1 1 1 0 1 0 0 1 1 0 2 2 1 1 0 0 0 0 0 2 1 1 1 2 0 0 0 1 1 0 0 0 0 0 2 0 0 0 1 1 1 1 0 2 2 0 1 1 0 0 0 0 1 1 0 1 1 1 0 1 0 1 1 1 1 1 1 0 0 0 0 0 0 0 0 0 0 0 0 0 1 0 2 0 0 1 1 2 2 2 0 0 0 2 1 1 1 2 1 2 1 2 1 0 1 1 1 2 0 2 1 1 2 0 1 1 1 1 2 0 1 2 1 0 1 0 0 1 2 1 0 1 1 2 2 0 2 1 1 2 0 2 0 1 2 2 2 0 0 0 0 0 0 1 1 1 0 1 0 2 2 0 2 2 0 2 0 0 0 2 1 0 0 0 1 0 1 2 1 1 0 1 1 1 2 1 0 0 2 0 0 0 0 2 0 0 0 2 1 0 0 1 0 2 0 0 1 0 0 0 0 1 1 0 0 0 1 2 2 0 2 0 1 0 0 1 0 2 0 0 0 2 1 1 0 0 0 1 0 0 1 2 0 0 0 0 0 1 0 0 0 0 0 2 1 2 1 0 0 0 0 0 0 0 0 2 2 2 0 0 0 0 0 2 0 0 0 2 2 2 0 0 0 1 1 0 1 1 1 1 0 2 1 0 0 0 0 0 0 0 0 0 1 1 1 1 1 0 1 0 1 1 0 0 0 2 1 0 2 0 1 0 1 0 1 0 1 0 2 2 0 0 0 2 0 1 2 0 0 2 0 0 0 1 0 0 1 2 1 0 0 0 0 0 0 0 1 1 0 0 0 0 1 2 0 1 1 0 1 1 0 0 0 0 0 1 2 0 0 0 0 0 0 0 0 1 0 1 0 1 1 1 0 0 0 0 0 0 2 0 0 1 2 0 0 0 0 2 2 2 0 0 0 0 1 1 1 0 0 0 1 2 1 0 0 2 0 1 1 2 0 2 1 0 0 0 0 1 0 2 0 1 0 0 1 0 0 0 1 1 2 0 2 1 1 0 0 2 0 1 1 1 2 0 2 1 1 1 0 1 0 1 0 1 0 1 0 0 0 0 0 0 1 0 1 1 1 0 0 0 0 2 1 0 0 0 1 0 0 0 0 1 0 0 0 2 1 0 1 0 1 0 1 0 1 1 0 0 0 0 0 2 2 1 0 2 0 2 0 2 0 2 0 0 1 0 0 0 0 0 0 2 1 0 2 1 0 2 0 1 0 0 0 0 0 2 0 2 2 0 0 0 1 1 1 1 1 1 1 1 2 0 1 2 1 0 0 0 0 0 0 0 1 2 1 0 1 0 1 1 2 0 2 1 1 0 1 2 0 1 1 0 2 0 2 2 2 0 0 0 2 0 0 1 1 0 1 1 0 0 0 2 1 2 0 1 1 1 0 0 0 0 0 2 0 0 0 1 1 1 0 0
159 0 1 0 0 0 0 1 0 1 1 1 1 1 1 1 1 0 2 1 1 1 0 2 0 0 0 0 0 1 2 0 1 1 1 0 1 0 0 1 1 1 0 0 2 0 0 0 1 0 0 0 0 2 0 1 0 0 1 0 0 0 1 1 0 2 0 0 1 0 0 1 2 1 1 2 2 1 1 0 1 2 0 1 1 0 0 1 2 2 1 1 1 1 0 0 0 1 0 1 1 1 0 0 2 0 2 1 1 1 1 2 1 1 1 2 1 1 2 1 1 1 2 2 2 0 2 1 0 2 1 2 0 1 0 0 0 0 0 0 1 2 0 0 0 0 0 0 0 0 0 0 0 0 0 1 0 1 0 1 1 1 2 0 1 1 0 0 1 1 1 0 0 2 0 1 1 2 0 1 0 0 0 1 0 0 2 2 1 0 0 1 1 0 1 0 0 0 0 0 0 0 0 0 1 0 0 0 1 0 1 2 1 0 2 2 1 0 2 2 0 0 1 0 0 1 1 1 1 0 1 1 1 1 1 1 1 2 1 1 0 1 2 1 1 2 1 1 1 0 0 0 1 0 0 0 0 0 0 0 0 0 0 1 1 0 1 0 2 2 0 2 0 1 0 0 1 2 2 2 2 2 2 1 1 0 2 1 1 2 1 0 1 2 2 1 1 0 0 0 0 0 2 0 1 0 0 0 2 0 0 0 1 0 2 1 2 0 0 0 0 1 0 1 1 0 1 0 1 1 2 2 1 2 1 0 1 1 1 1 0 1 1 0 1 0 1 0 1 1 0 1 0 1 0 1 2 0 1 1 1 1 0 0 0 1 0 2 2 0 2 2 1 1 2 0 1 0 0 2 2 0 0 0 0 1 0 0 0 0 0 1 1 0 2 0 1 0 1 1 1 1 2 0 1 1 1 0 0 0 0 0 0 0 2 2 0 0 0 0 0 1 0 0 1 1 1 0 0 0 0 0 0 1 1 0 0 0 0 0 1 0 2 1 1 1 2 0 0 1 0 1 0 2 0 0 0 2 2 0 0 0 2 0 1 2 2 0 0 0 1 1 2 1 1 1 1 2 1 1 1 1 2 0 2 0 0 1 1 0 1 1 2 1 0 0 0 2 2 2 0 2 1 1 0 0 2 0 0 0 0 2 0 0 0 1 1 1 0 2 2 0 2 2 0 2 0 0 1 1 2 0 0 0 0 0 1 1 2 0 1 2 2 1 2 2 0 2 0 2 0 0 0 0 2 2 0 0 0 0 0 0 1 2 0 1 1 1 1 1 0 1 0 0 0 0 2 2 2 1 2 0 1 0 1 1 1 1 0 0 0 1 0 1 0 0 0 0 0 0 0 2 1 0 2 0 1 0 0 0 2 0 0 0 0 0 0 0 0 0 0 0 0 1 1 0 2 1 0 0 0 1 0 2 0 0 0 1 1 1 1 1 0 0 1 0 2 1 1 1 1 2 0 1 0 0 1 1 1 0 0 0 2 0 1 2 1 2 0 1 1 1 0 1 0 2 0 0 1 1 0 0 1 1 1 1 0 0 2 2 1 1 0 2 0 0 2 0 0 1 0 1 0 0 1 0 1 1 0 0 1 0 0 0 0 0 1 0 1 0 0 0 0 1 1 0 0 0 0 0 0 0 0 0 0 0 1 0 1 1 0 0 0 0 0 0 1 0 0 0 0 0 2 0 0 0 0 0 2 0 0 0 1 0 0 1 0 1 0 2 0 0 0 0 0 1 0 0 1 1 0 1 1 0 1 2 0 1 1 2 0 2 1 1 1 0 1 1 0 1 0 0 0 0 1 0 1 0 1 1 2 0 1 1 1 0 2 1 2 0 2 2 1 0 2 0 0 2 0 0 0 2 1 1 1 0 0 1 1 2 0 2 0 0 0 0 0 0 0 0 0 2 1 0 1 0 1 0 0 0 0 2 1 1 1 0 0 0 1 0 1 0 0 0 0 0 0 0 1 2 2 0 2 0 0 0 0 2 1 1 0 1 1 2 2 1 1 0 0 0 0 2 2 0 1 0 0 1 0 2 1 0 1 0 1 1 0 1 2 0 1 0 0 1 2 2 2 2 0 0 1 1 0 1 0 0 0 0 1 0 0 0 1 1 1 0 0 0 0 1 2 0 2 2 0 0 2 2 0 0 2 0 1 0 1 1 1 0 1 0 1 1 0 0 0 1 0 2 1 1 1 1 0 0 0 0 1 0 0 1 0 0 0 2 1 0 0 1 1 0 0 0
160 1 0 0 0 0 0 1 0 1 1 1 0 0 0 0 0 1 2 1 0 0 0 2 0 0 1 0 0 0 2 1 1 1 1 0 0 2 0 0 1 1 1 1 1 1 2 0 0 0 0 2 1 2 0 0 1 0 1 2 0 0 1 1 1 1 0 0 1 1 0 1 2 0 2 2 2 0 0 0 0 1 1 0 1 0 0 0 2 2 0 0 1 1 0 0 1 1 1 2 1 2 0 0 2 1 2 1 1 1 1 2 0 1 0 1 0 0 0 2 2 0 2 2 2 0 2 2 0 2 2 0 0 0 1 0 0 0 0 0 0 2 0 0 0 0 0 0 1 1 0 0 0 1 0 0 0 0 0 0 1 1 2 0 1 2 1 1 0 1 1 1 1 1 1 1 1 0 1 1 1 2 0 1 0 0 2 1 0 0 0 1 2 1 2 0 0 0 1 1 0 1 0 0 1 1 1 0 0 0 0 2 1 0 1 1 0 0 2 0 2 1 1 1 1 0 0 0 0 0 0 0 0 0 1 0 0 2 0 1 0 1 2 1 0 1 0 0 2 0 0 0 1 0 0 0 1 0 1 2 1 1 0 2 1 0 1 0 2 2 0 1 0 1 0 0 0 1 2 1 1 0 2 2 2 1 1 2 2 2 2 1 1 2 1 1 1 1 0 1 1 0 2 0 0 0 1 0 2 2 0 1 1 0 2 0 1 0 0 0 0 1 2 0 1 0 1 1 1 1 2 1 0 1 0 0 0 0 0 0 0 0 2 0 1 0 2 1 1 1 0 1 1 1 0 1 1 0 0 2 2 2 2 0 2 0 0 1 1 0 2 2 0 0 0 0 1 0 1 1 0 0 1 1 1 0 0 0 0 1 0 1 0 0 2 1 0 0 0 0 0 0 0 2 2 0 0 0 0 0 0 0 0 0 1 1 1 1 0 1 0 1 1 0 1 1 1 0 1 1 2 0 0 1 1 0 1 1 1 0 2 0 2 1 1 1 2 1 1 1 0 1 0 2 1 1 1 1 1 1 0 1 0 1 0 1 1 1 0 0 0 1 2 0 0 0 0 2 1 0 1 1 0 0 1 0 0 1 2 0 0 1 0 1 0 0 1 1 0 1 1 2 2 0 0 0 2 0 0 0 0 1 0 1 0 1 1 0 2 2 2 0 2 2 0 2 0 0 1 1 1 0 2 1 2 0 1 1 1 0 0 2 0 0 0 2 0 0 2 1 0 0 0 1 1 1 0 0 0 0 0 0 0 1 1 0 1 2 0 2 0 1 1 0 0 0 1 2 2 2 2 0 0 0 0 0 0 1 1 1 0 1 0 2 0 2 0 0 0 0 0 2 0 0 2 0 0 1 0 0 0 0 0 1 1 1 1 0 0 1 1 1 0 0 0 1 2 2 0 0 1 1 0 1 0 1 0 0 2 0 0 0 0 0 0 0 2 1 1 1 2 2 0 2 2 1 1 1 1 0 0 0 1 0 0 2 1 1 1 0 0 1 0 1 0 2 0 0 1 1 2 1 0 0 0 0 0 0 1 1 0 0 0 1 0 1 1 0 0 2 0 1 0 0 2 0 1 2 0 0 1 0 0 0 0 0 0 2 1 0 0 0 1 2 0 0 1 0 1 1 0 0 0 1 0 0 2 0 0 0 0 0 0 0 0 0 0 1 0 0 0 0 1 0 0 0 0 0 2 0 0 0 2 0 0 0 0 2 1 2 0 1 0 0 0 0 0 0 1 2 0 0 2 0 2 2 0 1 0 2 0 1 2 2 2 0 1 0 1 1 0 0 0 0 1 0 0 0 1 1 2 0 1 1 1 0 2 2 1 0 1 1 1 0 2 1 1 2 0 0 1 1 0 0 0 2 1 0 0 0 0 0 0 0 0 0 0 1 0 0 0 1 1 0 0 0 1 1 0 0 0 2 0 0 0 1 1 1 1 1 0 0 1 0 1 0 0 1 1 1 1 1 1 0 0 0 1 1 1 1 0 2 1 1 1 0 0 0 0 0 0 2 0 0 2 2 0 0 0 1 0 0 0 0 0 2 0 0 1 1 0 1 0 0 1 2 1 1 0 0 1 0 1 2 1 0 0 1 1 1 0 0 2 1 0 0 1 0 0 0 2 0 2 1 2 1 2 1 0 0 1 1 0 0 1 0 0 0 1 0 1 1 0 0 0 2 0 1 1 0 0 1 2 2 0 0 1 0 0 0 0 0 0 0 0 0 0 1 1 0 0 0
161 1 0 0 1 1 1 2 0 1 1 0 0 0 0 0 0 1 1 1 0 1 0 1 0 0 0 0 0 0 2 2 0 2 1 0 2 1 0 0 1 1 1 0 0 0 0 0 0 0 0 1 0 1 1 2 0 0 1 1 1 0 1 2 0 1 1 0 1 0 1 1 2 0 0 2 2 2 2 0 2 2 0 1 1 0 0 0 1 1 0 0 2 2 0 0 1 0 0 1 2 2 1 0 2 1 2 1 1 1 0 1 1 2 1 2 1 0 1 2 2 0 1 1 0 1 0 1 0 2 1 0 2 2 0 0 2 0 0 0 0 2 0 0 0 0 0 0 0 0 0 1 1 0 1 0 0 1 0 0 0 1 1 1 1 2 0 1 0 1 1 0 0 2 1 0 1 0 0 0 1 1 0 1 0 0 1 0 0 0 0 0 2 0 2 0 2 0 0 1 1 0 0 1 2 1 1 0 1 0 2 0 1 1 1 2 0 0 1 1 1 1 2 0 0 2 2 1 0 1 0 0 0 0 1 0 0 2 1 1 0 1 1 2 0 2 0 0 2 0 0 0 2 0 1 1 1 1 1 1 0 1 0 2 2 0 0 0 2 2 0 1 0 1 0 0 1 2 2 2 2 2 2 2 1 0 2 2 1 2 1 1 1 2 1 2 0 2 0 2 0 0 2 0 1 0 0 0 1 1 0 1 2 0 2 0 1 0 0 0 0 0 2 2 1 0 0 0 0 0 2 1 0 1 0 0 0 1 1 1 1 1 1 0 1 1 2 0 1 1 0 1 0 2 2 0 0 2 0 1 1 1 2 0 2 0 0 2 2 0 2 2 0 0 1 0 2 1 0 2 1 2 0 0 1 1 0 0 0 1 1 1 0 0 2 1 0 0 0 0 0 0 2 0 0 0 2 0 0 1 1 1 0 0 1 1 1 0 1 0 0 0 0 2 0 0 0 0 2 0 1 1 1 1 1 1 0 0 0 0 1 0 2 1 0 1 1 0 0 1 0 0 0 2 2 2 2 2 0 2 2 2 1 0 1 1 1 0 0 0 1 0 2 0 0 1 0 2 2 0 1 1 1 0 1 1 0 0 2 0 0 2 0 2 1 0 1 2 2 2 0 2 2 0 0 0 2 0 1 0 1 1 0 1 0 2 0 1 1 2 2 0 2 2 1 2 0 1 0 2 1 1 1 1 1 2 0 0 2 2 1 1 2 2 2 2 0 0 2 0 0 0 0 2 0 1 0 0 0 0 0 0 2 2 0 1 2 1 1 0 1 1 1 0 1 0 2 1 1 1 2 0 0 0 0 0 1 1 0 0 1 0 1 2 0 0 0 0 0 0 0 2 1 0 2 1 1 2 2 2 0 0 0 0 1 1 0 0 1 0 0 0 1 1 1 0 1 2 0 0 0 0 2 2 0 1 1 2 2 2 0 0 0 0 1 0 2 1 1 1 1 1 0 2 0 0 1 1 1 0 0 0 1 0 1 2 0 2 0 0 0 1 0 1 1 2 1 1 2 0 1 0 2 2 2 0 2 1 2 1 1 1 0 0 1 1 2 1 0 1 1 0 0 0 0 0 1 1 0 0 0 0 1 0 0 0 2 1 2 0 0 0 1 2 0 1 1 0 1 1 1 1 1 0 0 1 1 0 0 0 0 0 0 0 0 1 0 1 0 1 0 1 1 1 0 0 1 0 2 1 0 1 2 0 0 0 2 2 2 1 0 0 0 0 1 1 0 0 1 2 0 0 1 0 0 2 0 0 0 2 0 2 2 2 2 0 0 0 0 2 0 1 0 0 0 1 1 0 0 1 1 0 0 0 0 0 1 2 1 0 1 1 0 1 2 1 1 1 0 0 0 2 1 0 0 0 0 0 1 0 1 1 0 1 1 0 1 0 0 0 0 2 1 0 0 0 1 0 0 0 0 1 1 1 1 1 1 0 1 1 1 1 1 1 1 0 0 0 0 0 1 1 2 0 0 0 0 1 0 2 0 2 1 2 2 2 2 0 0 0 0 1 2 0 1 1 1 0 0 1 1 0 0 0 1 2 0 2 1 0 0 0 0 1 1 1 0 1 0 0 2 1 0 1 1 0 0 1 0 1 0 0 0 1 1 1 0 0 0 0 2 0 1 0 1 0 1 0 0 0 2 0 0 0 1 1 1 0 1 0 2 0 0 0 0 0 1 1 1 0 0 1 1 1 0 1 1 0 0 1 1 0 0 2 0 0 0 0 0 0 1 1
162 1 0 1 1 0 0 1 0 1 1 1 0 2 1 1 1 1 0 0 0 0 0 2 0 0 0 0 0 2 2 0 0 0 2 0 2 2 0 2 0 0 1 0 1 1 1 0 0 0 0 1 0 0 1 1 1 0 2 0 0 2 0 0 0 0 1 1 2 0 0 1 2 0 0 2 2 1 1 0 0 2 0 2 2 0 0 1 1 1 1 1 1 1 0 0 0 1 0 1 1 2 0 0 1 0 1 1 1 1 0 2 0 0 0 0 0 0 1 0 0 0 1 1 1 1 1 1 1 1 0 0 0 0 0 0 0 1 0 2 1 1 0 0 0 0 0 0 0 1 0 0 0 1 0 0 0 0 0 0 1 0 1 1 0 1 0 0 0 1 1 0 0 2 1 0 1 0 0 0 0 0 1 1 0 0 2 1 0 0 1 0 1 1 1 1 1 0 0 1 1 0 0 0 0 1 1 0 0 0 0 2 2 0 2 2 1 1 2 1 1 0 2 0 0 1 0 1 0 1 1 1 0 0 1 0 0 2 0 0 1 1 2 1 0 1 0 0 2 0 0 0 1 0 0 0 2 0 0 0 0 0 0 1 1 0 0 0 2 1 0 2 0 2 0 0 0 1 1 0 0 0 1 0 2 1 1 2 2 2 2 2 1 2 1 1 0 0 0 0 0 0 2 0 1 0 0 0 1 1 0 1 1 0 0 0 2 0 0 0 0 1 2 0 1 0 1 1 2 2 2 1 0 1 0 0 0 1 0 2 0 2 2 0 1 0 2 2 2 0 0 0 0 2 1 0 1 1 0 1 1 2 2 0 2 0 0 1 1 1 2 2 0 0 0 0 1 0 1 1 2 0 0 0 2 1 0 0 0 0 0 1 1 0 2 0 0 0 1 0 1 1 0 2 2 0 0 0 0 0 0 0 0 0 2 2 0 1 0 1 1 2 1 0 1 1 1 1 0 0 0 0 0 2 0 1 0 0 0 0 2 0 1 0 0 0 0 0 0 1 0 1 0 2 1 1 1 2 2 1 1 1 0 0 0 0 0 1 0 0 0 0 1 1 0 0 0 1 2 0 1 1 1 0 1 0 0 0 2 0 0 2 1 1 1 0 1 1 1 2 0 2 2 0 0 1 2 0 0 0 0 1 1 0 0 0 0 0 1 1 1 2 2 2 0 2 0 2 0 2 0 2 2 1 2 0 1 0 2 1 1 1 0 0 2 1 0 0 2 0 0 0 0 2 1 1 0 1 1 0 0 0 1 2 0 1 1 1 2 0 1 1 1 0 1 0 1 1 1 1 1 0 0 0 0 0 0 0 0 0 0 2 1 1 1 0 0 0 0 0 0 2 0 0 1 2 2 0 2 2 2 0 0 0 0 1 0 0 1 1 1 1 0 0 0 0 2 0 0 0 0 0 0 0 0 1 0 0 2 1 0 1 0 0 2 0 1 1 1 1 0 2 1 1 0 0 1 2 1 0 0 0 1 0 1 2 0 2 0 0 1 0 0 0 1 1 1 1 2 0 0 0 1 0 0 0 1 0 2 2 0 0 2 0 1 1 1 0 0 2 0 1 0 0 0 0 0 2 0 0 1 0 0 0 0 2 1 1 1 0 0 0 1 2 0 2 2 0 0 0 0 0 0 0 0 0 0 0 0 1 0 1 0 0 0 0 0 1 0 1 1 1 0 0 0 0 0 0 2 1 0 1 2 1 1 0 0 2 2 2 0 0 0 1 0 0 1 0 0 0 1 1 0 1 1 2 0 1 1 2 0 2 2 1 1 0 0 1 0 2 0 1 0 0 1 0 0 1 1 0 0 0 0 0 0 0 1 2 2 0 2 2 0 1 2 0 0 2 0 0 0 2 0 0 0 1 0 0 0 0 0 0 0 0 0 0 0 0 0 1 0 1 1 0 0 0 1 1 0 0 1 2 1 1 1 1 2 0 2 0 1 1 0 1 1 0 0 2 2 2 2 0 2 0 0 0 0 2 0 2 0 1 0 1 1 1 1 0 0 1 0 1 0 0 2 2 0 0 0 1 0 0 1 1 0 2 0 1 1 0 0 0 0 1 2 2 0 1 0 0 2 1 0 1 0 0 0 1 0 0 0 0 1 1 1 2 0 1 1 1 2 0 1 1 2 0 2 2 0 0 1 0 1 0 2 0 0 1 2 0 1 0 0 0 0 2 0 0 2 0 0 0 0 1 0 0 1 0 0 0 0 0 0 1 0 1 0 0 0 0 0 0
163 1 0 0 0 0 0 1 0 2 2 0 0 1 0 0 0 2 1 1 1 1 2 0 0 0 0 0 0 0 2 2 1 2 1 0 2 1 0 1 1 1 1 0 1 1 1 0 0 1 1 1 0 0 1 2 0 0 0 0 1 1 2 2 1 0 2 0 0 0 0 1 2 1 1 2 2 2 2 0 2 2 0 0 0 0 0 0 1 2 0 0 1 1 0 0 1 1 0 1 1 1 0 0 1 0 1 1 1 1 0 1 0 1 0 1 0 0 1 1 1 0 2 2 1 1 1 0 0 0 0 0 1 1 0 0 1 0 0 0 1 1 0 0 0 0 0 0 0 1 0 0 0 0 0 0 0 0 1 1 0 0 1 1 1 1 0 0 0 0 2 1 0 2 0 0 1 0 0 0 0 0 0 2 1 0 2 1 0 0 1 0 2 1 2 0 0 0 0 0 0 0 0 1 1 1 1 0 2 0 1 1 1 0 2 2 0 0 1 0 2 2 0 1 0 1 1 1 0 1 0 0 0 0 1 0 1 2 0 1 0 0 1 1 1 2 1 0 2 0 0 0 1 0 0 0 2 1 0 0 0 0 0 1 1 0 1 0 2 0 1 2 1 2 0 1 1 0 1 0 0 1 2 2 2 0 2 1 1 2 0 0 1 1 1 1 0 0 0 1 0 0 1 1 0 0 0 1 1 2 0 2 2 0 2 1 2 0 0 0 1 2 1 1 0 0 0 0 0 0 1 2 1 2 0 0 0 1 0 0 0 1 1 0 0 0 0 0 1 1 0 0 0 1 1 1 0 1 1 0 1 1 1 0 1 0 0 1 1 0 2 2 1 0 0 0 2 0 0 2 2 0 0 0 1 0 0 2 2 0 1 1 1 1 2 0 2 1 2 2 2 2 0 2 2 0 0 0 0 0 0 0 0 0 2 2 0 0 1 0 0 0 0 2 1 1 0 0 1 1 2 0 0 0 1 0 0 1 2 1 0 0 2 0 0 0 0 0 0 0 0 0 0 1 2 1 2 2 0 2 2 1 0 1 0 1 1 1 0 1 1 1 2 2 1 1 0 2 2 2 2 1 1 1 0 2 0 0 2 0 0 2 0 2 0 0 0 1 1 2 0 2 2 0 0 0 2 0 1 0 1 1 0 0 1 0 1 0 2 1 1 1 2 2 2 2 0 0 0 2 1 0 0 0 0 0 2 0 1 1 0 0 1 1 1 1 1 1 1 1 0 0 0 1 1 1 0 0 2 0 0 0 1 2 0 2 1 0 1 0 0 0 1 0 0 0 1 1 1 1 1 0 0 0 0 0 1 2 0 0 0 1 1 0 0 0 0 0 0 0 0 2 0 0 0 2 0 1 2 2 1 0 0 0 0 0 0 0 2 1 0 1 0 0 0 0 2 1 0 0 1 0 1 0 0 0 1 1 1 0 0 1 0 0 2 0 2 1 1 2 0 1 0 0 0 0 2 2 2 0 0 0 0 1 0 1 0 0 2 0 2 0 1 0 0 1 1 0 2 1 0 1 1 0 1 0 1 1 1 0 0 0 0 0 0 0 0 1 0 1 0 1 0 0 1 0 1 2 0 0 0 0 0 0 0 0 2 0 0 0 0 0 0 2 0 0 0 0 1 1 0 0 0 0 1 1 1 0 0 1 0 1 1 1 0 0 0 0 0 0 0 0 0 0 0 0 0 0 2 0 0 1 1 0 0 0 2 2 1 2 0 0 1 0 1 0 2 0 1 2 0 0 1 0 0 0 1 2 1 1 1 1 2 1 0 0 0 0 0 0 1 1 1 1 1 0 1 1 2 0 1 0 1 1 1 0 1 2 1 0 1 1 2 0 2 1 0 0 1 0 2 1 0 1 1 0 0 0 0 0 0 0 0 0 1 1 1 0 0 0 0 1 1 0 1 0 1 1 0 0 0 1 0 0 0 0 1 0 0 1 0 0 1 0 1 0 0 0 0 0 0 1 2 0 0 0 0 1 0 2 0 2 0 1 2 2 2 0 0 0 0 2 1 0 2 1 0 1 0 1 1 1 1 0 2 0 0 2 1 0 0 0 0 0 0 1 2 0 1 1 2 0 1 2 1 0 0 1 0 1 0 0 0 1 1 0 1 1 0 1 2 0 2 1 0 0 1 2 0 1 1 0 1 0 1 0 0 2 2 0 1 0 0 0 0 0 1 1 1 1 1 1 0 2 0 1 1 0 0 1 1 0 0 2 0 1 0 1 1 0 1 2
164 1 0 0 0 0 0 0 0 1 1 0 1 1 0 0 0 1 0 1 1 1 0 2 0 0 0 0 0 1 2 0 2 2 0 0 1 1 0 1 2 1 0 0 2 1 1 0 0 0 0 1 1 1 0 2 0 0 0 0 1 1 1 0 1 0 2 0 1 0 0 0 2 0 2 2 2 0 0 0 0 1 1 0 1 0 0 1 1 1 1 1 1 1 1 0 1 2 2 2 2 2 0 0 2 0 2 1 1 1 1 2 1 2 1 2 1 0 2 0 0 0 2 2 0 0 0 2 1 2 0 0 0 0 0 0 0 0 0 0 0 2 0 0 0 0 0 0 0 0 0 0 0 1 0 0 0 0 0 0 0 1 2 0 1 1 1 0 0 0 2 1 0 2 0 0 1 0 0 0 1 1 0 0 0 0 1 2 0 0 0 2 2 0 2 0 2 0 0 0 0 0 0 1 2 1 1 1 0 0 2 1 1 0 2 2 0 1 2 2 0 0 2 0 0 0 0 2 0 2 1 0 0 0 1 0 0 2 0 1 0 0 1 1 1 2 1 0 2 0 0 0 2 0 1 0 0 1 1 0 0 0 0 1 1 0 0 0 1 1 0 1 0 2 0 0 0 0 1 0 0 0 2 2 2 1 1 2 1 2 2 0 1 1 1 1 1 0 0 0 0 0 2 0 0 0 1 0 0 0 0 1 2 1 1 0 2 0 1 0 1 2 0 1 1 0 1 0 1 1 1 2 0 2 1 0 0 0 0 0 0 0 2 2 0 0 2 0 2 0 0 0 1 2 1 0 0 1 0 1 1 2 2 0 2 1 0 2 2 0 2 2 1 1 2 1 2 0 1 1 1 1 0 1 1 0 0 0 0 0 0 0 1 0 1 1 0 2 1 1 1 1 0 2 2 0 0 0 0 0 0 0 0 0 1 1 1 1 1 1 0 1 1 0 1 2 1 2 0 0 2 0 1 1 1 1 0 0 0 0 1 0 1 1 1 2 1 1 1 1 0 1 0 2 1 1 1 1 0 1 1 1 2 0 2 2 2 1 0 0 0 1 2 0 2 0 1 2 1 1 2 1 0 1 0 1 0 0 1 0 1 0 1 1 0 0 0 0 0 2 0 2 2 0 0 0 2 0 1 0 1 2 0 1 1 1 0 2 0 2 2 0 2 2 0 1 1 1 0 2 1 1 2 1 2 1 1 1 1 2 0 0 1 1 1 2 0 1 1 2 1 1 0 2 0 0 0 0 0 0 0 0 0 1 1 0 1 1 0 1 0 1 0 0 0 0 2 2 2 2 2 0 0 0 1 0 1 2 1 1 0 1 0 0 0 1 1 0 0 0 0 2 1 0 1 0 0 0 0 0 1 1 0 0 0 0 0 0 0 0 1 0 0 0 0 0 1 2 0 0 0 0 0 2 0 1 1 0 2 1 0 0 0 2 1 0 1 1 0 1 1 2 0 2 0 0 0 1 1 0 0 0 1 0 0 2 0 1 1 1 1 1 0 0 0 1 2 1 2 0 0 1 1 0 0 0 2 2 1 1 0 0 1 0 1 1 1 0 0 1 0 1 0 1 0 0 1 2 0 0 1 0 0 0 0 1 0 1 1 0 0 0 1 2 0 1 1 0 0 0 0 0 1 0 0 2 0 0 1 2 0 0 0 0 0 1 0 0 0 0 0 0 0 0 0 0 0 0 2 0 0 0 2 0 0 0 1 1 2 0 1 1 1 1 0 0 2 0 0 0 0 2 0 1 0 1 1 0 1 2 0 2 2 1 0 1 0 1 0 2 0 2 0 0 1 1 0 0 0 2 2 0 2 1 2 0 1 1 1 0 1 1 0 1 2 1 1 1 0 1 1 0 1 0 0 0 0 0 0 1 0 1 0 0 1 1 1 0 0 0 0 2 0 0 0 0 0 1 0 0 1 2 0 0 0 1 1 0 1 1 0 0 0 1 1 1 0 1 1 2 2 0 1 0 0 0 1 1 0 1 1 2 0 1 1 1 1 0 0 0 0 0 1 0 2 0 1 1 0 0 0 0 0 1 2 1 0 1 2 0 1 0 0 1 1 1 1 2 2 2 2 0 1 2 1 0 0 1 0 0 0 0 2 0 1 2 0 1 1 1 2 0 2 1 0 0 1 1 1 1 1 0 1 0 2 0 0 1 1 0 0 1 0 0 0 0 2 1 1 1 1 2 0 1 0 0 0 0 0 0 1 0 0 0 0 0 0 1 1 0 0 0
165 1 0 1 1 0 0 2 0 2 2 0 1 2 0 0 0 0 0 0 1 1 0 2 0 0 0 0 0 0 1 1 2 2 0 0 1 1 0 1 1 1 0 0 2 1 1 0 0 0 0 0 0 0 1 2 0 0 2 0 1 1 1 1 0 1 1 0 1 0 1 1 2 1 2 2 2 1 1 0 0 2 1 0 2 0 0 0 1 2 0 0 1 1 1 1 1 1 1 2 0 2 0 0 2 1 2 2 0 2 1 2 0 0 1 1 1 0 1 0 0 0 2 2 0 1 0 1 1 1 1 0 1 1 0 0 0 1 0 1 0 2 0 0 0 0 0 0 0 1 0 0 0 1 0 0 0 1 1 2 1 2 2 0 1 2 1 0 1 1 1 1 2 0 1 1 1 1 1 1 1 1 1 0 0 0 1 2 0 2 2 2 0 0 1 0 1 1 0 1 1 1 0 1 0 1 1 0 1 0 0 1 1 0 1 2 0 0 1 0 2 1 2 0 0 0 0 1 1 1 0 0 0 0 1 0 0 2 1 0 1 1 1 1 0 1 0 0 1 0 0 0 0 0 0 0 1 1 1 1 0 1 0 1 1 0 0 1 2 2 0 2 0 0 0 1 1 0 1 0 0 1 1 1 2 1 1 1 1 1 1 1 0 1 1 0 1 0 1 0 1 1 1 1 1 0 0 1 2 2 0 2 2 0 2 0 1 0 0 0 2 0 1 2 1 0 1 0 0 1 2 1 1 1 0 0 0 1 0 0 0 0 1 0 0 0 2 0 2 1 1 0 0 1 1 1 0 0 0 2 2 2 0 0 0 1 0 1 1 0 2 2 1 1 1 0 2 2 0 2 2 0 0 0 1 1 0 0 0 2 0 1 1 0 2 0 1 2 0 0 0 0 0 2 2 0 0 0 0 0 0 0 0 0 2 2 0 0 0 0 1 0 0 1 1 1 1 1 0 0 1 0 0 1 0 1 0 0 0 0 1 0 2 0 0 0 1 1 0 0 0 1 0 1 1 0 1 2 1 2 2 2 0 1 0 1 1 1 0 1 1 1 1 1 2 0 2 1 2 0 1 1 0 0 0 0 0 1 2 1 0 1 0 1 0 0 2 0 0 2 0 2 1 1 0 0 1 1 0 0 0 2 0 0 1 1 0 1 0 1 1 1 1 1 0 1 0 1 0 2 0 1 0 0 0 0 0 0 1 2 0 0 2 2 2 0 0 0 2 1 0 0 0 2 1 1 0 2 0 2 2 0 1 1 0 1 1 0 1 0 0 2 0 0 0 0 2 1 1 1 2 0 0 0 0 0 0 1 0 0 0 1 0 0 1 0 0 0 0 0 0 1 1 0 1 1 1 0 0 0 2 0 0 1 0 0 1 1 1 0 1 0 1 0 1 2 2 0 0 0 0 0 1 1 0 0 2 0 2 1 1 2 0 1 1 0 2 0 1 1 0 1 0 2 1 1 1 2 2 0 0 0 0 1 1 1 0 0 1 0 1 0 1 0 1 2 0 1 2 0 0 0 2 2 1 1 0 0 2 2 0 0 1 1 0 1 2 0 0 1 0 1 0 0 0 0 0 1 0 0 1 0 0 1 0 1 2 1 0 0 0 0 0 2 0 0 0 0 1 1 1 1 1 0 0 2 2 0 0 1 0 1 2 2 0 0 0 0 0 0 0 0 0 0 0 0 1 0 2 0 0 2 1 1 0 1 1 1 1 2 0 0 0 0 0 0 0 0 1 1 1 0 1 1 1 1 0 1 1 1 1 2 2 1 1 0 0 1 0 1 0 2 0 0 0 0 2 0 0 1 2 1 1 1 1 0 1 1 1 1 1 2 1 0 2 1 0 1 0 0 0 2 0 1 0 0 0 1 1 0 1 1 0 0 0 0 0 1 0 0 0 2 1 0 0 0 1 1 1 1 0 1 0 0 0 0 2 0 1 1 1 0 1 0 1 0 0 1 1 1 2 0 2 0 0 0 0 1 0 1 0 1 2 1 1 1 1 0 0 1 0 0 1 0 1 1 1 1 0 0 0 0 0 0 1 1 0 1 0 0 0 0 0 1 0 1 1 0 0 0 2 0 0 2 0 0 0 1 0 0 0 0 1 1 0 1 0 0 1 1 0 1 1 0 1 0 1 2 0 0 2 0 1 0 0 2 2 0 2 0 0 1 1 1 2 0 2 1 1 1 1 2 0 1 0 1 1 0 0 1 1 0 0 2 0 0 0 0 0 0 2 0
166 0 0 1 1 0 0 2 0 1 1 0 0 0 0 0 0 1 1 2 2 1 0 2 0 0 0 0 0 0 2 0 2 2 2 0 2 0 0 1 1 1 0 0 1 0 0 0 0 0 0 1 1 1 1 1 1 0 0 0 1 1 2 2 1 0 2 0 2 0 0 2 2 0 0 2 1 1 1 0 1 2 0 1 1 0 0 1 2 2 0 0 1 2 1 1 0 0 0 0 0 2 0 0 1 0 1 0 1 1 0 1 1 2 1 2 1 0 0 2 2 0 0 0 0 2 0 0 0 0 1 0 1 1 0 0 1 0 0 1 0 2 0 0 0 0 0 0 0 1 0 0 0 1 1 1 0 1 0 0 0 0 2 0 1 1 0 0 1 2 0 1 1 1 0 0 1 0 1 1 1 2 0 2 1 0 2 2 0 1 1 2 2 1 2 0 0 0 0 0 0 1 0 0 0 2 2 0 1 0 2 1 0 0 1 2 1 0 2 0 2 2 2 0 0 0 0 0 0 0 0 1 1 1 1 1 0 2 0 1 0 0 2 2 0 2 0 0 2 0 0 0 1 0 0 0 0 0 0 0 0 0 0 1 1 0 0 0 1 0 1 1 0 1 0 0 1 1 2 2 2 1 1 0 0 0 2 1 1 2 0 1 1 2 2 1 1 0 0 0 0 0 1 1 0 0 0 2 2 2 0 2 1 0 0 0 2 0 0 0 0 1 2 0 1 0 1 2 1 1 1 1 0 1 0 0 0 2 1 1 0 1 2 0 0 0 1 0 0 2 0 2 0 1 0 1 1 0 0 2 2 1 2 0 2 0 0 1 2 0 1 1 2 2 1 0 2 0 0 2 1 1 0 0 0 0 0 0 0 1 1 0 1 1 2 0 2 2 0 0 0 0 0 0 0 0 1 0 0 0 0 0 1 1 1 2 0 1 0 1 0 2 1 1 0 1 0 0 1 1 2 1 0 2 0 1 0 2 2 1 1 0 1 0 0 2 2 0 0 1 0 0 0 1 2 1 2 1 1 1 0 1 0 0 0 0 0 0 0 0 0 0 2 0 1 1 1 1 1 0 2 1 2 0 2 0 0 0 1 0 1 1 0 1 0 0 1 1 1 1 1 1 2 0 0 0 1 1 0 0 1 1 0 1 1 1 1 1 0 1 1 1 2 2 1 2 0 2 0 2 0 2 0 0 0 0 1 0 2 2 1 0 1 1 1 2 0 1 1 1 0 0 0 2 1 1 0 1 0 1 1 0 0 1 1 0 1 1 1 1 0 1 1 0 1 0 0 2 2 0 2 0 0 0 0 0 1 2 1 1 0 1 2 0 1 0 0 0 0 0 0 2 0 0 1 1 1 1 1 1 0 0 0 2 1 2 1 0 0 0 1 0 0 0 0 1 1 2 0 0 0 0 0 1 0 1 0 1 2 2 1 2 0 0 1 0 1 1 1 0 0 2 1 1 0 0 2 2 2 0 0 0 1 1 0 1 1 2 0 0 0 0 0 0 0 1 1 1 1 1 0 1 2 2 2 1 1 1 1 1 0 0 0 1 0 0 1 0 0 2 1 1 0 0 1 0 1 2 0 0 0 0 0 0 2 1 1 2 1 0 0 0 0 2 0 1 1 1 0 0 0 0 2 0 0 1 2 0 0 1 0 1 0 0 0 1 0 2 0 0 0 0 1 0 0 0 0 0 1 0 0 0 1 0 0 1 1 1 2 1 1 1 0 1 1 0 1 0 1 1 1 1 1 1 1 2 0 2 1 1 1 1 2 1 1 0 0 1 0 1 0 2 0 0 1 0 2 0 1 1 2 0 1 1 1 0 1 2 1 0 1 1 2 1 2 1 1 1 0 0 2 0 0 1 1 2 0 0 1 0 1 1 0 0 0 0 0 0 0 0 0 2 1 0 1 0 1 0 0 0 0 2 0 0 0 0 1 0 1 1 1 1 2 1 1 0 0 2 2 2 2 0 2 0 0 1 0 1 0 2 1 2 1 2 2 2 2 0 0 0 1 1 1 0 2 0 1 1 1 2 1 0 0 0 1 1 0 0 1 1 0 1 0 2 1 0 0 2 0 0 1 0 0 2 0 0 0 1 0 0 0 0 2 1 0 1 0 0 1 1 2 0 2 0 0 0 0 2 0 0 2 0 0 1 0 2 2 0 1 1 0 0 0 0 0 0 2 0 2 0 0 1 0 1 0 1 0 1 1 1 0 0 0 2 0 0 0 0 0 0 0 0
167 0 1 0 0 0 0 2 0 1 1 1 0 0 0 0 0 2 1 1 0 0 0 2 0 0 0 0 1 2 2 1 2 2 0 0 0 2 0 0 2 2 1 0 1 1 0 0 0 1 1 1 0 0 0 2 0 1 1 1 0 1 1 1 0 1 0 0 1 0 0 0 2 0 1 2 2 0 0 0 0 0 0 0 0 0 0 0 2 2 0 0 2 2 1 0 0 1 0 1 1 2 0 0 2 1 1 1 1 1 0 1 2 2 2 2 2 0 2 0 0 0 2 2 2 0 2 1 1 2 0 0 0 0 0 0 0 0 0 1 0 2 0 0 0 0 0 0 0 0 0 0 0 0 0 1 1 0 0 0 1 0 0 2 1 2 1 0 0 1 1 1 0 2 0 0 1 0 0 1 1 1 0 1 1 0 1 1 0 1 1 1 2 0 2 0 2 0 0 1 1 0 0 1 2 1 1 0 0 0 0 2 0 0 2 2 1 0 1 1 1 0 2 0 0 1 1 1 0 1 0 0 0 0 1 0 0 2 0 1 0 0 2 1 0 1 0 0 2 0 0 0 2 1 0 0 0 2 1 0 0 0 0 0 1 1 0 1 2 0 0 2 0 2 0 0 0 1 1 1 0 0 2 1 1 1 1 2 1 2 2 1 1 2 2 1 1 2 0 1 0 0 2 0 1 0 0 0 1 2 1 2 2 0 1 0 1 1 0 1 0 0 2 1 0 0 0 1 1 1 1 2 0 0 0 0 0 2 0 1 0 2 2 0 0 0 2 0 0 2 0 2 0 2 1 0 1 0 1 0 1 1 1 0 1 2 0 1 1 0 2 2 1 0 0 1 0 1 0 2 1 1 0 0 1 1 0 0 0 0 0 1 0 0 1 1 1 1 1 1 1 1 1 1 1 0 1 0 0 0 0 0 1 1 1 2 0 0 0 0 0 2 0 2 1 1 1 1 0 0 2 0 1 1 1 1 0 0 0 0 2 0 1 0 0 0 1 0 0 0 1 1 0 1 2 0 2 1 0 0 1 1 1 1 1 2 2 0 0 0 0 0 2 2 1 0 1 1 1 0 2 1 0 0 0 0 0 0 1 0 1 1 0 1 1 0 2 1 0 1 1 1 1 1 0 0 1 0 1 0 0 2 0 2 0 2 0 0 1 2 2 0 2 2 0 2 0 0 1 1 1 0 2 0 2 0 2 1 1 2 1 1 1 1 1 2 0 0 2 0 0 0 0 1 1 1 0 0 1 0 0 0 1 2 0 2 1 1 0 1 0 2 0 0 0 0 1 1 1 1 1 0 0 0 0 0 0 1 0 0 1 0 0 0 0 0 0 1 0 0 1 1 1 0 2 0 1 2 2 2 1 0 0 1 1 2 1 0 0 0 2 0 0 0 0 1 1 2 0 0 2 0 0 1 0 1 0 1 2 2 0 1 0 0 1 0 1 1 2 2 0 1 2 0 0 0 2 2 2 1 0 1 2 0 0 2 1 2 0 0 0 0 0 0 1 2 0 0 2 0 1 0 1 1 1 1 0 2 1 1 1 1 0 0 1 1 1 0 0 2 0 1 0 1 1 1 1 0 0 0 1 0 0 0 0 0 1 1 2 0 0 0 0 1 1 0 0 0 0 0 0 0 1 0 0 2 2 0 1 1 1 0 0 0 0 0 0 0 0 0 0 0 0 1 1 0 1 0 1 0 0 1 1 0 0 1 0 1 0 2 0 0 1 0 0 0 0 0 0 2 0 0 1 1 1 1 1 2 2 2 0 2 2 1 0 1 0 0 0 1 0 2 0 0 2 0 1 0 0 2 2 0 1 1 1 0 2 2 2 0 1 2 1 1 2 1 1 0 1 0 2 1 0 0 0 2 1 0 0 0 1 1 1 0 2 1 1 0 0 0 0 1 1 0 1 0 1 0 1 1 0 1 0 0 0 1 2 0 1 1 1 0 2 0 1 0 0 0 1 1 2 0 2 0 0 0 0 1 0 2 0 1 1 2 2 2 2 1 0 0 0 1 0 0 2 2 0 1 0 1 0 0 1 0 1 1 0 2 2 0 0 0 0 0 2 2 0 0 0 1 2 0 0 1 1 0 1 1 0 0 0 0 2 1 0 1 0 1 0 1 2 0 1 1 2 0 2 1 0 0 2 0 2 0 2 0 0 0 2 0 1 0 1 0 0 0 2 1 1 1 1 1 0 0 0 0 1 0 0 0 0 0 0 1 0 1 1 0 0 0 1 1
168 0 0 0 0 0 1 1 0 1 1 1 0 0 0 0 0 1 2 2 2 1 0 2 0 0 0 0 0 0 1 1 2 2 1 0 2 1 0 0 2 2 0 0 2 0 0 0 0 1 1 1 2 2 0 2 0 1 0 0 1 1 2 2 0 1 1 1 1 0 0 1 2 1 2 2 1 1 1 0 1 2 0 1 1 0 0 0 2 2 0 0 1 0 0 0 1 0 0 0 1 2 0 0 1 1 1 0 2 0 0 2 2 2 2 2 2 0 0 2 2 0 0 0 0 2 0 1 1 1 0 1 0 0 0 0 0 0 0 0 0 2 0 0 0 0 0 0 0 1 0 0 1 1 0 1 1 2 0 0 0 1 2 0 2 2 0 2 0 2 0 0 0 2 0 0 0 0 1 1 1 1 0 1 1 1 1 2 1 0 0 1 1 0 1 0 1 1 0 1 1 0 0 0 1 2 1 0 0 0 1 1 1 0 2 2 0 0 0 1 1 1 2 0 0 0 0 2 2 1 1 1 0 0 1 0 1 2 0 2 0 0 1 2 0 2 0 1 2 0 0 1 0 0 0 1 2 0 0 0 0 0 0 1 1 0 0 0 1 1 0 2 1 2 0 0 0 0 0 0 0 0 2 1 2 0 2 0 0 2 1 0 1 2 1 1 1 0 0 0 0 0 2 0 0 0 0 2 2 2 0 2 2 1 2 1 1 1 0 1 0 0 1 2 1 0 0 2 1 1 1 1 0 1 0 0 0 2 0 0 0 1 2 0 0 0 2 0 0 2 0 1 0 1 0 1 1 1 0 2 2 2 1 0 1 1 0 2 2 0 2 2 0 0 0 0 2 1 0 2 1 0 0 1 1 1 0 0 0 1 0 0 0 0 2 0 0 1 0 0 0 0 0 0 1 1 0 0 0 0 0 0 0 0 1 1 1 0 1 0 0 0 0 1 1 1 1 1 0 0 0 0 0 1 1 1 0 0 0 0 2 0 2 0 0 2 2 0 0 2 0 0 0 2 2 1 2 0 0 1 1 1 0 1 0 1 1 1 0 0 0 0 1 1 2 0 1 2 2 0 0 2 1 0 1 0 0 0 2 0 0 2 1 0 2 0 2 1 0 1 1 1 0 2 0 0 1 0 0 0 0 2 0 0 0 1 0 0 1 1 1 2 1 1 0 1 1 0 0 2 0 0 0 0 0 0 0 0 1 1 0 1 2 2 2 2 0 1 1 1 0 0 1 1 2 1 0 1 0 1 1 0 0 1 0 0 0 0 1 0 1 0 1 0 0 0 1 1 1 1 1 0 0 0 0 0 0 0 0 0 0 0 0 1 0 1 0 0 0 0 0 2 1 0 1 1 1 1 2 1 1 1 0 0 0 0 0 0 0 1 1 1 1 1 1 1 1 0 0 0 1 0 0 0 0 0 0 1 2 2 0 0 0 0 2 0 2 2 1 1 1 1 1 0 0 0 1 1 1 0 0 0 0 1 1 1 1 0 2 0 1 1 0 0 0 2 0 0 2 0 0 1 1 1 1 1 1 1 1 2 0 0 0 0 0 0 1 0 0 2 1 1 0 0 0 0 0 2 0 0 0 0 0 0 0 0 0 1 1 0 0 0 2 2 0 2 2 0 1 1 0 0 0 0 0 0 0 0 1 1 0 0 0 0 0 0 0 0 0 0 0 0 1 1 1 0 0 0 2 1 0 1 2 1 0 0 0 2 0 2 0 0 0 0 0 0 1 0 0 0 0 2 0 0 1 2 0 2 2 0 2 2 2 1 1 0 0 0 0 0 0 0 0 0 0 0 1 0 1 1 2 0 1 1 1 0 2 2 0 0 1 0 1 1 1 1 1 1 0 0 1 1 1 1 1 0 0 0 0 0 0 0 0 0 1 0 1 0 0 0 0 2 1 1 0 0 1 1 0 0 1 2 0 0 0 1 1 0 1 1 0 0 1 0 1 0 0 0 1 1 2 0 1 0 0 0 1 1 1 1 0 2 0 1 1 1 1 0 0 1 1 0 2 1 2 0 1 1 0 0 0 0 0 0 2 0 0 0 1 0 1 0 1 2 0 0 1 2 1 2 2 0 0 1 0 0 0 1 0 0 0 0 0 2 2 1 0 1 1 2 2 0 2 2 1 0 2 2 0 0 0 1 1 0 1 1 1 1 2 0 1 1 0 1 1 1 1 0 0 1 0 2 0 0 1 1 1 0 0 0 0 0 0 2 0 1 1 0 1 0 0 0
169 1 0 0 1 0 0 2 0 1 1 0 0 0 0 0 0 1 1 0 0 0 0 1 1 1 1 0 0 1 2 0 2 2 1 0 1 1 0 0 0 0 0 0 0 0 0 0 0 0 0 0 0 1 1 2 0 0 1 1 1 0 1 2 0 0 1 0 0 0 0 1 2 0 2 2 2 1 1 1 0 2 0 0 0 0 0 0 1 1 0 0 1 2 0 0 1 1 1 2 2 1 1 0 2 0 2 2 0 2 1 2 0 1 0 2 0 1 2 2 2 1 0 0 0 1 0 0 0 0 1 1 1 1 0 0 0 0 0 0 0 2 1 0 0 0 0 0 0 1 0 0 0 0 0 0 0 2 0 0 1 1 2 0 0 1 1 1 0 1 1 1 0 2 0 0 1 0 1 1 1 2 1 1 1 0 2 2 1 1 1 1 2 2 2 1 1 0 0 0 0 0 0 1 0 2 2 0 1 0 2 1 2 0 1 2 0 1 0 0 2 1 0 0 1 0 0 1 0 1 0 0 0 0 2 0 0 2 2 1 0 1 2 2 0 2 0 0 2 0 0 1 1 0 1 0 1 0 0 0 0 0 0 1 1 0 0 0 2 2 0 2 1 2 1 1 0 2 2 2 2 2 0 1 2 1 1 2 2 2 1 1 0 2 1 1 0 0 0 1 0 0 1 1 0 0 0 1 2 2 0 2 2 0 2 0 1 0 0 0 1 0 0 2 1 0 0 1 1 0 1 2 0 1 0 0 0 2 0 0 0 0 2 0 1 0 2 0 2 2 0 1 1 2 1 0 0 2 0 1 1 1 1 0 1 0 0 1 1 1 2 2 1 1 0 2 1 1 0 2 1 1 1 1 2 2 0 1 1 0 0 0 2 0 2 0 2 0 2 1 1 2 1 0 1 1 0 0 0 0 0 0 1 1 0 1 1 1 0 1 0 2 0 1 1 1 1 1 1 2 2 1 1 1 0 1 1 0 0 0 1 0 2 0 0 0 0 1 1 1 0 1 0 2 1 1 1 2 1 2 1 2 0 1 0 1 1 1 0 0 0 1 2 0 1 1 0 2 2 1 1 2 0 0 0 1 0 1 1 1 2 1 0 2 0 0 0 2 2 2 0 2 2 0 0 0 2 0 0 0 0 1 0 1 1 1 1 2 0 2 2 0 2 2 0 2 0 0 0 2 2 0 0 0 0 0 1 1 2 2 1 1 2 2 2 1 0 0 2 0 0 0 0 2 2 0 0 1 1 0 0 1 0 2 0 0 0 2 1 1 1 1 0 0 0 0 0 2 2 2 2 0 0 0 0 0 0 1 1 1 0 2 0 0 2 0 1 0 0 0 0 1 1 0 0 1 0 1 2 1 0 0 0 0 0 0 0 0 0 0 0 0 0 0 0 0 2 1 0 0 0 1 0 2 0 1 1 1 2 2 1 1 0 2 0 0 2 1 2 2 0 1 1 1 0 0 2 2 2 0 0 0 1 1 1 1 0 1 1 0 1 0 2 0 0 2 0 0 1 1 0 1 2 1 2 1 0 0 1 1 0 0 1 0 0 0 1 0 0 2 0 1 1 0 1 1 0 2 0 0 1 0 0 0 0 0 1 2 2 0 0 0 0 2 1 0 2 0 0 0 0 0 0 0 0 1 0 0 1 2 1 0 0 0 0 0 0 0 0 0 0 0 1 0 0 1 0 0 1 0 0 0 1 0 0 1 1 2 1 2 0 0 0 0 1 0 1 0 2 2 0 0 1 0 0 2 0 2 0 2 0 0 2 2 2 0 1 1 0 2 0 2 0 0 2 0 1 0 0 1 1 0 0 0 0 0 2 1 1 0 2 1 2 0 2 0 0 2 0 0 0 2 0 0 0 0 0 0 0 0 0 0 0 0 0 0 0 0 0 0 0 1 1 0 0 0 1 0 0 0 2 2 1 1 1 0 1 0 2 0 0 0 2 0 1 0 0 0 1 1 2 0 2 0 0 0 0 1 0 2 0 1 0 1 1 1 1 0 0 0 0 2 1 0 2 1 0 1 0 1 1 0 0 0 1 1 0 0 1 2 0 2 0 1 1 1 1 0 1 0 1 0 0 1 1 0 1 0 0 0 1 0 1 2 1 1 0 0 0 1 2 0 2 0 0 0 0 2 0 0 2 0 1 0 0 1 1 0 0 0 0 0 0 1 1 1 0 1 1 1 1 1 1 2 0 2 1 0 0 0 0 0 0 2 1 0 0 0 0 1 0 2
170 0 0 0 0 0 0 1 0 1 1 1 0 1 0 0 1 0 1 1 1 1 1 2 0 0 0 0 1 1 1 2 1 1 1 0 1 1 0 1 1 1 1 1 2 0 2 0 0 1 1 0 1 1 0 1 1 0 0 0 2 0 1 1 0 1 1 0 2 1 0 2 2 1 2 2 2 0 0 1 0 2 0 2 2 0 0 0 2 2 0 0 0 1 0 0 0 1 0 2 2 1 0 1 2 0 2 2 0 2 0 1 0 0 2 2 2 0 1 1 1 0 1 1 0 0 0 2 1 1 1 1 0 0 1 0 1 0 0 0 1 1 0 0 0 0 0 0 0 0 0 0 2 0 1 0 0 1 0 0 1 0 2 0 1 2 0 0 1 1 1 1 2 0 0 0 0 1 0 0 0 0 0 1 0 0 1 1 0 0 0 1 1 0 1 0 0 0 0 2 2 0 0 1 1 1 2 1 1 0 0 2 1 1 0 2 1 0 1 0 2 0 2 1 0 2 2 2 0 2 0 1 0 0 0 0 0 2 0 1 0 0 2 1 0 1 0 0 2 0 0 0 2 0 0 1 0 1 0 0 0 0 0 1 0 0 0 0 1 1 0 2 0 1 0 0 0 1 2 0 0 1 1 2 1 0 1 2 2 2 2 2 1 2 1 1 0 0 0 0 0 0 1 1 0 0 0 0 2 2 0 2 2 0 2 0 0 0 0 0 0 0 2 0 1 0 1 1 0 0 1 2 0 0 0 0 0 1 0 1 0 1 2 1 0 0 0 0 0 2 0 2 0 2 0 0 2 0 0 2 2 2 2 0 2 0 0 1 1 1 2 2 0 0 0 0 0 0 1 1 2 0 0 0 0 0 0 0 0 0 0 0 1 0 2 0 0 1 1 0 0 1 2 0 1 1 1 0 0 1 1 1 0 0 1 1 1 0 1 0 0 1 0 0 0 1 0 0 0 0 1 0 0 1 0 1 0 1 0 1 1 0 2 2 2 2 2 1 1 1 0 0 1 2 1 1 1 2 1 2 1 1 1 0 1 1 1 1 0 0 0 1 2 0 0 0 0 2 1 0 1 2 0 0 0 1 0 1 2 1 1 1 0 1 1 0 1 1 0 1 1 1 2 0 0 0 2 0 0 0 0 1 0 0 0 2 1 0 0 1 1 1 2 1 0 1 1 0 1 1 1 0 1 0 0 0 0 0 2 2 1 0 0 1 1 2 0 2 0 2 0 0 1 0 2 2 0 1 0 2 2 0 0 1 0 0 0 0 2 0 0 2 0 0 0 0 1 1 1 0 2 0 0 0 0 0 0 2 0 0 1 1 2 0 0 1 0 0 0 0 0 2 0 0 2 0 0 1 2 2 0 0 0 1 1 1 2 0 1 1 1 1 2 2 2 0 0 0 0 0 1 0 1 1 0 0 1 0 2 2 1 1 0 0 2 0 1 1 2 2 0 1 1 0 0 0 1 2 1 0 0 0 0 0 2 2 0 1 0 1 1 1 0 1 0 2 0 0 2 1 0 1 2 1 2 1 1 2 0 2 0 0 0 1 0 1 1 0 0 0 0 0 0 0 0 0 0 2 0 0 0 0 0 0 0 1 0 1 1 0 0 0 1 2 0 1 2 0 0 0 0 0 0 0 0 0 1 0 1 1 1 0 0 0 0 1 0 1 0 1 1 1 0 0 0 0 0 0 1 0 0 0 1 0 0 1 2 1 1 2 0 0 1 0 1 0 2 0 1 1 1 2 1 0 0 1 1 2 2 2 0 2 2 2 2 0 1 1 1 2 0 1 0 1 1 0 1 1 1 0 0 0 0 0 1 1 2 0 1 0 2 1 2 0 2 1 1 1 0 0 1 1 1 1 1 0 0 0 0 0 0 0 1 0 1 1 1 0 0 0 0 1 1 0 0 1 1 0 0 0 0 2 0 0 0 0 1 0 1 1 0 0 2 1 2 2 0 1 1 2 1 0 1 0 0 0 1 0 0 2 0 2 0 2 2 2 2 0 0 0 0 2 0 0 1 1 0 2 0 0 0 0 2 0 1 1 0 2 2 0 0 0 0 1 0 0 1 1 0 0 1 1 0 2 0 0 0 1 0 0 1 0 1 2 1 1 0 1 0 0 2 0 2 0 1 1 1 1 0 0 1 0 1 0 1 0 0 0 1 0 0 1 0 0 0 1 1 0 2 0 0 0 1 2 0 1 2 0 0 1 1 0 1 1 0 0 1 1 1 1 1 2
171 0 0 0 1 1 1 0 0 0 0 2 1 0 0 0 1 2 1 0 0 0 0 2 0 0 0 0 1 1 2 1 1 2 1 0 1 1 0 1 1 0 0 0 2 0 0 0 0 0 0 1 1 1 1 0 2 0 0 0 0 2 0 2 0 0 1 1 2 0 0 0 2 0 2 2 2 2 2 0 2 2 0 1 1 1 1 0 1 2 0 0 2 2 1 1 1 2 0 2 2 0 0 0 1 0 1 1 1 1 1 2 1 2 1 2 0 0 1 1 1 0 1 1 1 0 1 2 2 2 0 0 0 0 0 0 0 0 0 2 0 2 2 0 0 0 0 0 0 0 0 0 0 0 0 0 0 0 0 0 1 2 2 0 0 1 0 0 1 1 1 1 0 2 1 0 2 0 0 0 0 0 1 1 0 0 2 1 1 0 0 0 1 0 1 0 1 0 0 0 0 0 0 1 2 0 0 0 1 0 1 1 2 0 2 2 0 0 2 0 2 2 2 0 0 1 0 2 1 2 1 0 0 0 1 0 0 2 0 1 0 0 2 2 0 2 0 0 1 1 1 1 1 0 0 0 0 1 0 0 0 0 0 0 0 0 1 0 2 0 1 1 2 2 0 1 1 1 2 0 0 1 2 2 2 0 1 2 0 2 1 1 2 2 2 2 0 0 0 0 0 0 1 1 0 1 1 1 1 1 0 1 2 2 2 0 2 2 1 0 0 1 1 0 1 0 2 2 1 2 2 1 0 2 1 0 1 1 1 1 0 1 2 0 1 1 0 0 1 1 0 1 0 1 0 1 1 1 0 1 1 2 2 0 2 1 0 1 2 0 1 1 0 0 1 0 2 0 1 1 1 1 2 2 1 0 0 0 0 0 0 0 0 0 2 0 0 1 0 0 0 0 1 1 2 1 0 0 0 0 0 0 0 0 2 2 0 0 0 0 0 1 0 1 1 1 0 0 0 0 0 0 0 2 0 1 1 2 1 0 1 0 1 0 0 0 0 0 0 2 0 0 0 2 2 2 2 2 1 2 1 1 0 0 1 1 1 2 0 1 2 2 0 2 0 1 0 1 2 0 0 2 2 2 0 2 0 0 2 0 0 2 1 0 0 0 0 2 2 2 0 2 1 1 0 0 2 0 0 0 0 0 0 0 1 1 0 0 1 1 1 1 2 2 0 2 0 2 0 2 0 2 0 0 1 0 1 0 1 1 0 1 1 1 2 2 0 1 1 1 0 0 0 2 0 0 0 1 0 1 0 0 1 2 0 2 2 0 2 0 0 0 0 0 0 0 0 1 1 0 1 0 0 0 1 0 1 1 0 0 1 1 0 0 0 1 1 0 0 0 0 2 0 0 2 0 1 0 2 2 2 0 0 0 0 0 0 0 0 0 2 0 0 2 2 0 2 0 0 0 0 0 0 1 0 0 1 1 2 0 0 0 0 1 0 0 2 1 2 2 0 1 1 1 0 0 1 2 1 0 0 0 0 0 0 2 1 2 0 0 0 0 0 0 0 2 1 0 1 1 1 0 2 2 0 2 0 2 1 1 1 1 0 2 0 0 2 0 0 1 0 0 0 0 1 0 1 2 0 0 0 0 0 0 0 0 0 0 0 0 0 0 0 1 1 0 0 0 0 0 0 0 0 0 0 1 1 0 0 1 0 0 1 1 0 0 0 1 0 0 0 0 0 0 0 2 0 0 2 0 0 0 0 0 0 2 2 1 2 1 1 1 1 2 1 0 1 0 0 1 0 0 1 0 0 1 1 1 1 2 0 2 2 1 0 1 0 1 0 1 1 1 0 1 1 0 1 1 1 1 1 0 1 1 1 0 0 2 2 0 2 2 1 0 2 1 1 0 0 1 1 0 0 1 0 1 0 1 1 1 0 1 0 0 1 0 0 0 0 0 1 1 1 0 0 0 0 0 0 0 1 1 0 0 0 0 1 1 1 1 0 0 2 0 2 1 0 0 0 0 1 1 1 0 0 0 1 2 0 1 2 2 0 2 2 2 2 0 0 0 0 2 0 0 2 1 0 1 0 1 0 0 1 0 1 0 0 1 1 0 0 0 1 1 1 1 1 0 0 0 2 0 0 1 1 0 0 1 0 0 0 0 2 1 1 1 0 0 1 1 0 1 2 1 2 1 2 1 0 0 2 0 0 0 0 2 2 0 2 0 0 0 0 0 0 0 2 1 1 1 1 2 1 1 0 0 0 0 0 0 0 0 0 2 0 1 0 0 0 0 0 1
172 0 1 1 0 0 0 2 0 2 2 0 0 1 0 0 1 1 2 2 2 1 0 1 0 0 1 0 1 1 2 1 1 1 1 0 2 1 0 2 0 0 0 0 0 0 0 0 0 2 2 2 1 1 1 0 1 0 1 0 0 0 0 1 0 1 0 0 1 1 0 1 2 2 2 2 1 1 1 0 0 2 0 0 0 0 0 0 0 2 0 0 2 2 1 1 0 1 0 1 1 2 0 0 2 2 2 1 1 1 0 1 1 1 1 1 1 0 1 0 0 0 2 2 1 0 1 2 2 2 1 0 0 1 1 0 1 0 0 1 2 0 0 0 0 0 0 0 0 1 0 0 0 0 0 0 0 2 0 1 0 2 0 2 0 1 0 2 0 2 0 0 1 1 0 0 2 0 1 1 1 2 1 0 1 1 1 1 1 0 0 0 1 0 1 0 1 1 0 0 0 0 0 1 0 1 2 0 0 0 2 1 2 0 2 2 0 0 1 1 1 0 2 0 0 2 0 0 0 0 0 0 0 0 1 0 0 2 0 1 0 0 1 2 0 2 0 0 2 0 0 1 1 0 0 1 0 1 0 0 0 0 0 1 1 0 0 0 2 1 1 1 0 2 0 0 1 1 1 1 1 2 2 2 2 0 2 1 1 1 1 1 0 2 2 0 2 2 0 2 0 1 1 1 0 0 0 0 1 1 1 1 2 0 2 1 2 1 1 0 0 1 0 1 0 0 1 1 0 0 1 2 0 1 0 0 0 0 0 1 1 1 1 0 0 0 1 1 2 1 1 0 0 0 0 2 0 0 0 2 2 2 1 0 1 1 0 2 2 0 2 1 0 0 1 0 2 0 1 1 0 0 0 0 1 1 0 0 0 1 0 0 2 0 2 0 0 1 0 0 0 0 1 1 1 0 0 1 0 1 1 1 1 1 1 2 0 0 0 0 0 1 0 1 1 1 1 1 2 2 2 1 0 2 0 0 1 1 1 0 1 0 2 0 0 2 1 1 1 1 0 0 0 2 0 0 0 2 1 2 1 1 2 0 2 2 2 1 0 0 0 1 2 0 1 0 1 1 2 0 1 2 0 0 0 1 0 0 2 0 0 2 2 2 0 0 1 1 1 2 0 2 2 0 0 0 2 0 1 0 1 2 0 0 0 1 0 0 2 0 1 2 1 1 0 1 1 0 2 1 2 0 0 0 1 1 1 0 0 0 2 2 1 1 1 0 1 0 2 1 0 0 0 2 1 0 0 0 0 0 0 0 1 2 1 1 2 0 0 0 0 1 2 0 1 0 2 2 2 0 2 0 1 0 0 1 0 0 0 0 0 1 1 0 1 0 0 0 0 0 0 2 1 0 2 0 2 1 1 1 0 0 0 0 0 0 0 0 0 0 1 0 0 1 1 0 2 1 0 0 1 0 0 1 0 0 1 1 2 0 0 0 0 1 1 0 1 1 2 1 0 2 0 2 1 1 1 2 2 0 0 0 2 0 0 2 0 1 1 0 1 0 1 0 0 2 0 2 2 0 0 0 2 2 2 2 1 0 1 1 0 0 1 0 1 1 1 0 0 0 0 0 0 0 1 0 0 2 0 0 0 0 0 0 0 0 0 1 2 0 0 0 0 2 1 0 0 0 1 0 0 0 0 0 0 0 0 0 0 1 0 1 1 1 0 0 0 0 0 0 0 0 0 0 0 0 0 0 2 1 0 1 1 0 0 0 1 1 1 2 0 0 0 1 0 0 1 0 2 2 1 0 1 1 0 1 1 1 0 2 0 1 2 2 2 0 1 1 0 0 0 1 0 0 1 1 0 0 0 2 2 0 1 1 1 0 1 1 1 0 1 1 1 1 2 1 1 2 0 0 0 2 2 1 0 0 0 0 0 0 0 0 0 0 0 0 0 0 0 0 0 2 0 0 0 0 0 0 0 1 0 1 1 0 1 2 2 0 2 0 0 0 1 0 2 0 0 0 1 1 2 0 2 0 0 0 0 2 0 2 0 1 0 2 1 1 1 0 0 0 0 1 1 0 2 1 0 1 0 0 0 0 0 0 0 2 0 1 1 0 0 0 0 0 2 2 2 1 0 0 2 0 0 1 0 0 0 1 2 2 0 1 2 1 2 0 0 0 0 0 2 0 1 1 1 0 1 2 0 0 1 1 0 0 1 1 2 1 2 0 0 0 0 0 0 0 2 1 1 0 0 1 2 2 0 0 1 0 1 0 0 1 1 2 0 0 0 0 1 0 0 0
173 1 0 0 0 1 1 2 0 2 2 0 1 2 0 0 0 2 2 0 0 0 0 1 1 1 1 1 1 1 2 0 2 2 1 1 2 2 0 1 1 1 0 0 1 0 0 0 0 0 0 1 1 1 0 1 0 0 1 0 1 0 1 1 0 0 0 0 0 0 0 1 2 0 0 2 2 1 1 1 1 2 0 1 1 0 0 2 2 2 1 2 0 2 0 0 0 1 0 2 2 2 0 0 2 1 2 1 1 1 0 1 0 0 0 0 0 0 1 1 1 0 2 2 1 0 1 0 0 0 0 0 0 0 0 0 0 1 0 1 0 2 0 0 0 0 0 0 0 1 0 0 0 0 1 0 0 0 1 1 0 1 1 1 1 1 0 0 0 0 2 1 1 1 0 0 1 0 1 1 1 1 2 0 0 0 2 2 1 1 1 1 2 1 2 1 1 1 0 0 0 0 0 1 0 2 2 0 1 0 2 0 1 0 1 2 2 0 1 1 1 0 2 0 0 0 0 2 0 2 1 0 0 0 1 0 0 2 0 2 0 0 1 1 1 2 1 1 1 0 0 0 0 0 1 0 0 1 2 2 1 1 0 0 1 0 0 0 2 0 1 1 0 2 0 1 1 0 1 0 0 0 2 2 2 0 2 1 0 2 0 0 0 1 0 1 0 1 0 0 0 0 2 0 0 0 0 0 2 2 0 2 2 0 2 0 1 1 0 0 0 0 1 0 0 0 1 1 2 1 2 1 0 1 0 0 0 1 0 0 0 0 2 0 0 0 1 1 1 2 1 1 0 1 0 1 1 2 0 0 0 0 2 0 2 0 0 1 1 0 2 2 0 0 2 0 2 1 1 1 1 1 0 0 0 1 0 0 1 1 1 2 1 0 2 0 1 2 0 0 0 0 0 1 2 1 0 0 0 0 0 0 1 1 1 2 0 1 0 1 0 2 0 1 1 1 1 1 0 0 1 0 0 1 0 0 0 0 0 0 1 0 1 1 1 1 1 0 0 2 0 0 0 2 0 0 0 1 1 2 1 2 2 0 2 2 2 1 0 1 1 1 2 1 1 1 0 1 0 0 1 1 2 1 0 1 0 0 1 0 1 0 0 1 0 0 2 2 1 1 1 2 2 0 0 1 2 1 0 0 0 0 0 1 0 2 0 0 0 0 0 2 1 1 0 2 0 0 1 1 2 0 2 1 2 1 0 1 1 0 2 2 1 1 1 0 1 1 1 1 0 0 0 2 0 0 0 1 0 1 1 0 1 2 1 1 2 2 1 1 1 1 0 0 0 0 2 1 1 1 2 0 1 0 0 1 0 0 0 0 1 0 2 0 1 2 0 0 0 0 0 2 0 0 1 1 0 0 1 0 0 0 0 0 1 2 1 0 1 1 0 0 0 0 0 0 1 1 0 0 1 0 0 1 0 1 1 1 2 2 1 1 0 2 0 0 1 2 1 1 0 2 1 0 0 0 0 1 1 1 1 0 0 1 1 1 0 0 2 0 1 1 0 0 0 2 1 2 1 1 0 0 2 2 0 2 0 1 2 1 0 0 0 0 0 0 1 0 0 0 0 2 0 0 0 0 0 1 0 0 1 0 0 0 0 0 0 2 2 0 0 0 2 2 0 0 0 1 0 0 0 0 0 0 0 0 1 0 1 2 0 1 0 0 0 0 0 1 0 0 0 0 1 0 0 0 0 0 2 0 0 2 2 0 0 0 0 1 2 0 1 0 1 0 0 0 1 0 1 1 0 0 1 0 0 2 0 2 1 1 1 1 2 1 1 0 0 2 0 2 0 2 0 0 0 2 1 0 1 0 1 0 1 1 1 0 2 2 1 0 1 2 1 0 1 0 0 2 0 1 1 2 0 1 1 1 0 0 1 1 0 1 0 0 1 0 0 0 0 1 0 1 1 0 1 0 1 0 1 1 0 2 0 0 0 0 1 0 1 0 2 0 1 0 1 1 0 1 2 2 2 0 2 0 0 0 0 2 0 2 0 1 1 1 2 1 1 0 0 0 0 2 2 0 2 1 1 1 0 0 0 0 0 0 2 0 0 0 2 0 2 0 0 2 1 1 1 2 0 0 2 0 0 2 0 0 0 2 0 0 0 0 1 1 0 1 0 0 0 0 2 0 2 0 1 1 1 2 0 0 2 0 0 0 2 1 1 0 1 0 2 0 1 0 0 1 0 1 0 0 0 2 1 1 0 0 1 0 0 0 0 0 0 0 0 0 0 1 1 1 0 0
174 0 0 0 0 1 1 2 0 0 0 0 1 1 0 0 0 1 1 1 1 1 0 2 0 0 1 0 1 2 1 1 2 2 1 0 2 1 1 0 1 1 0 0 1 0 0 0 0 0 0 1 0 0 0 1 0 0 2 0 1 1 2 2 0 1 1 0 1 0 0 0 2 0 0 2 2 1 1 0 0 2 1 0 1 0 1 0 1 2 0 0 1 1 1 0 2 1 0 2 2 1 0 0 2 0 2 1 1 1 1 2 0 0 1 1 1 0 0 0 0 0 1 1 1 1 0 0 0 1 0 0 0 2 1 1 1 1 0 2 2 0 0 0 0 0 1 0 0 0 0 0 0 0 0 0 0 0 0 0 1 1 1 1 2 2 1 0 0 1 1 0 0 2 2 0 2 2 0 1 0 0 1 0 0 0 2 2 1 1 1 1 2 1 2 0 2 1 1 0 0 0 0 2 1 1 1 0 1 0 2 1 0 0 2 2 0 0 0 0 2 1 1 0 0 0 0 2 0 2 1 0 0 0 0 0 0 2 0 1 0 0 1 1 0 1 0 0 2 0 0 0 0 0 0 1 1 0 0 0 0 0 0 0 0 0 1 0 2 2 0 1 0 2 0 2 2 1 2 1 1 2 1 1 2 1 1 1 1 2 1 1 0 2 2 0 1 1 0 1 0 0 1 1 0 0 0 0 1 1 0 1 2 0 0 0 2 1 2 0 0 2 1 1 2 0 2 1 0 1 0 2 0 2 0 1 0 1 0 1 0 1 1 0 0 0 1 0 2 2 1 0 1 2 1 0 0 0 1 1 2 2 1 0 1 0 0 2 2 1 2 2 0 0 1 0 1 1 0 2 1 2 1 0 2 2 0 2 2 0 1 1 0 0 2 0 1 1 1 1 1 1 1 1 2 1 0 0 0 0 0 0 0 0 1 1 1 1 0 1 0 1 0 0 2 2 1 1 0 0 1 0 1 0 1 0 0 2 1 0 1 0 2 2 2 2 1 0 0 0 0 0 0 1 2 0 2 2 1 1 0 1 0 1 0 0 0 1 0 0 0 1 1 1 0 0 0 2 1 0 0 2 1 1 0 0 1 0 0 0 2 0 1 1 0 0 1 2 2 2 0 2 2 0 0 0 2 0 0 0 0 1 1 0 0 0 0 0 1 1 1 1 2 2 1 2 0 1 0 2 1 1 0 0 0 0 0 0 1 1 2 1 1 0 0 2 0 0 2 0 0 0 0 2 0 1 0 1 0 0 0 0 0 2 0 0 0 1 0 1 0 1 0 0 0 0 1 1 1 0 1 0 0 0 0 0 0 1 0 0 0 1 1 2 1 0 1 1 0 0 0 1 0 1 2 1 1 1 1 1 0 0 0 1 0 1 0 0 0 0 1 0 0 0 0 1 1 1 0 0 0 0 0 0 0 0 0 0 2 2 1 1 0 1 0 0 2 1 1 0 1 2 0 2 0 0 1 1 1 0 0 0 0 0 0 2 1 2 0 1 1 1 1 0 0 1 1 1 2 0 1 0 2 2 1 1 1 1 2 1 1 1 0 0 1 0 1 1 0 2 0 1 0 1 1 1 1 2 0 0 0 0 0 0 0 1 0 1 0 0 0 0 0 2 0 0 0 0 0 0 0 0 1 0 0 2 2 0 0 1 0 1 0 0 0 0 0 1 0 1 0 1 1 0 0 0 1 0 2 0 0 2 1 0 0 1 1 0 0 2 0 0 1 0 1 0 2 0 2 2 0 0 1 0 0 1 1 2 2 1 1 2 2 2 1 1 1 0 0 0 0 2 0 0 1 2 1 0 0 1 2 1 1 1 2 1 1 1 1 0 2 1 2 1 2 1 1 1 1 0 1 2 0 0 0 1 0 0 0 0 0 0 0 0 2 0 0 0 0 0 0 1 1 0 0 0 1 0 1 2 0 1 1 1 1 1 1 0 1 1 1 0 0 1 1 1 0 2 2 2 2 0 1 0 0 1 1 1 1 1 0 0 0 1 1 1 1 0 1 0 0 1 1 0 1 1 1 0 1 1 0 0 1 0 2 0 0 1 1 0 0 0 0 2 0 1 1 1 0 0 2 1 0 1 1 0 1 0 0 1 0 0 0 2 1 0 0 1 1 0 2 0 2 0 0 0 0 1 0 0 2 0 2 0 0 2 2 0 2 2 0 0 0 0 0 0 1 1 1 0 0 1 1 1 0 1 1 0 0 0 0 0 1 1 0 0 0 1 1 1 1 1
175 1 1 0 0 1 1 2 1 0 1 0 1 1 0 0 0 2 2 2 2 0 0 2 0 0 1 0 0 0 2 2 0 0 1 0 2 2 0 1 1 1 0 0 2 0 0 0 0 0 0 0 0 0 0 2 0 0 1 2 0 0 2 2 1 1 1 0 2 0 1 0 2 1 2 2 2 1 1 0 1 2 0 2 2 0 0 0 1 2 0 0 1 0 0 0 1 1 1 2 1 2 1 0 2 0 2 1 1 1 0 2 1 1 1 1 1 0 0 2 2 0 1 0 0 1 0 1 0 1 1 0 0 0 0 0 0 0 0 0 1 1 0 0 0 0 0 0 0 0 0 0 0 1 0 0 0 0 0 0 0 0 1 1 1 1 0 1 0 2 0 1 0 2 0 0 2 1 0 1 1 2 1 1 1 0 2 0 0 0 0 0 1 1 2 1 1 1 0 0 0 0 0 1 2 0 0 0 2 0 1 2 2 0 2 2 0 1 1 0 2 1 1 1 0 0 0 0 0 0 0 0 0 0 1 0 1 2 0 2 0 0 2 2 0 2 0 0 2 0 0 0 1 0 1 0 0 1 2 2 0 2 0 1 1 0 1 1 2 1 1 0 1 2 0 0 0 1 2 2 2 2 0 1 1 1 0 2 2 2 1 1 0 0 0 0 0 1 0 0 0 1 1 1 0 0 0 0 0 0 1 1 2 0 2 0 2 2 0 1 1 0 1 1 1 0 1 0 0 0 2 2 0 1 0 0 0 1 1 0 0 2 0 0 0 2 0 0 2 2 0 0 0 1 1 1 0 1 0 1 1 1 1 0 1 0 0 1 1 1 2 2 1 1 1 0 2 0 1 1 0 0 2 2 1 1 0 0 0 1 1 0 2 0 2 0 1 1 1 1 1 1 1 0 0 0 1 0 0 0 0 0 0 0 1 1 1 0 0 0 0 1 1 0 1 1 1 0 1 1 1 1 1 1 1 2 0 0 1 1 1 0 1 0 0 0 1 0 0 0 0 0 0 2 1 1 1 2 1 1 0 1 1 0 2 2 2 0 0 0 0 0 2 0 1 1 0 2 2 0 0 2 1 0 1 0 0 0 2 0 0 2 0 2 1 0 2 1 1 2 0 2 2 0 0 0 2 0 0 0 0 2 0 0 0 1 2 0 0 1 1 1 1 1 0 1 1 1 0 2 0 2 0 0 0 1 1 0 1 0 2 2 1 0 1 1 0 0 2 0 0 0 0 2 1 1 0 1 1 0 0 0 1 1 0 1 1 1 1 0 1 1 1 0 1 0 0 1 1 0 1 0 1 0 0 1 1 0 0 0 1 1 0 0 2 0 0 1 0 0 1 1 1 0 1 0 0 1 1 1 0 0 0 0 0 0 0 0 0 1 0 0 0 0 0 1 1 1 0 0 0 1 1 0 1 0 1 0 2 2 0 1 0 1 0 0 2 1 2 2 0 1 1 1 1 1 1 2 2 0 0 0 1 0 1 2 1 1 1 0 0 0 0 0 0 2 1 2 1 1 0 1 1 0 1 0 1 1 2 0 0 0 0 1 0 0 2 0 0 1 0 1 0 0 1 0 0 0 1 0 1 0 0 0 0 0 0 2 2 0 0 0 1 1 2 0 0 1 1 1 1 1 0 0 0 0 0 0 0 0 0 0 0 0 0 0 0 0 0 1 1 1 1 0 0 0 2 0 2 0 0 1 1 0 0 1 0 2 1 2 0 1 0 1 0 0 1 0 0 0 0 1 0 0 0 2 0 2 2 1 1 2 2 2 1 1 0 1 0 1 0 1 0 0 1 0 2 0 1 0 1 0 2 2 2 0 2 2 2 0 2 2 1 0 2 1 1 2 0 0 0 2 1 0 0 1 1 0 1 0 0 1 1 0 2 1 1 0 0 0 0 2 0 0 0 0 0 0 0 0 0 1 2 0 2 1 2 0 1 1 1 0 1 1 2 1 0 0 0 0 1 1 2 0 0 0 0 1 0 1 0 1 1 1 1 1 1 0 0 0 0 1 1 0 2 0 2 1 0 0 0 0 0 0 0 2 0 1 2 0 0 0 0 1 0 0 1 0 0 0 2 0 0 1 0 0 0 1 0 1 0 0 0 2 1 0 0 0 0 0 2 0 2 0 1 1 2 2 1 1 1 0 2 0 1 1 1 0 1 0 0 0 0 0 0 0 1 1 1 0 0 1 0 1 0 0 0 0 0 1 1 0 0 2 0 1 0 0 0 0 1 1
176 1 0 0 0 0 0 1 0 2 2 0 1 1 0 0 0 1 0 0 1 0 0 1 0 0 0 0 0 0 1 1 0 0 1 0 2 1 0 1 2 1 0 0 2 0 1 1 0 0 0 1 1 2 1 0 1 0 2 0 1 0 2 2 1 1 1 1 2 0 0 2 2 1 2 2 2 1 1 1 1 2 0 1 1 1 1 0 1 2 0 0 1 1 0 0 0 2 1 2 2 2 0 1 2 0 2 0 2 0 0 1 0 1 0 1 0 0 2 0 0 0 1 1 0 0 0 1 1 1 1 1 0 0 0 0 0 0 0 1 2 1 0 0 0 1 1 0 0 1 0 0 0 0 0 1 1 1 0 1 0 1 2 0 0 2 0 1 0 2 0 2 0 2 0 0 1 0 0 0 0 0 0 0 1 1 0 1 0 0 0 1 2 1 2 0 1 0 0 0 0 0 0 1 2 0 0 0 0 0 0 2 0 0 1 2 0 1 1 0 2 1 1 1 0 0 0 2 0 2 0 1 0 0 2 0 0 2 0 1 0 0 1 1 0 1 1 0 1 1 1 1 0 0 0 0 1 0 0 0 0 0 0 0 1 1 0 1 1 1 0 2 0 1 0 0 0 1 2 0 0 1 1 1 2 1 1 1 1 2 1 2 0 1 1 0 1 1 1 1 1 0 2 0 0 0 1 2 1 2 0 2 1 0 2 0 2 1 0 1 0 0 1 1 0 0 1 1 0 0 2 1 0 1 0 0 0 2 0 0 0 1 1 0 0 0 2 0 1 1 0 1 1 2 1 0 0 1 0 2 2 2 1 1 1 0 0 2 2 0 2 2 0 0 0 1 1 0 1 1 0 1 2 2 1 0 0 0 0 0 1 1 0 0 2 1 0 1 2 1 2 2 0 2 2 0 1 0 0 0 0 0 0 0 1 1 1 0 1 0 0 1 0 2 0 0 0 1 0 1 1 1 0 2 0 0 0 1 1 1 1 0 1 2 1 2 2 0 0 0 0 0 0 1 1 0 1 0 0 0 1 1 0 1 0 1 1 2 0 1 2 2 1 2 0 0 0 2 2 1 1 1 1 0 1 1 0 1 1 0 1 1 0 0 0 0 1 1 1 1 1 1 0 2 0 0 0 0 1 0 1 1 0 1 0 1 0 0 0 1 1 1 2 2 0 2 0 0 2 0 2 0 0 0 0 0 1 1 2 2 0 0 0 0 0 1 0 0 2 2 0 0 0 2 1 0 0 1 1 0 0 0 0 2 1 0 1 1 1 0 1 1 0 0 0 0 1 2 2 2 2 0 0 0 0 0 1 1 1 1 0 0 1 2 0 0 0 1 0 0 1 1 1 0 1 1 2 1 2 2 0 1 0 0 0 0 0 0 0 0 0 0 0 0 0 0 2 1 0 0 1 0 2 2 0 0 0 1 2 2 0 0 0 0 2 0 2 1 1 1 1 2 1 0 0 0 1 1 1 0 0 0 0 0 1 2 0 1 0 0 1 0 1 0 0 2 0 0 1 1 2 1 2 2 2 1 1 1 1 2 0 0 0 2 0 0 2 1 0 1 0 1 0 0 1 0 1 2 0 1 2 1 0 0 0 0 0 1 1 0 0 0 2 2 0 2 2 0 1 1 0 0 1 0 0 1 2 0 0 2 0 1 0 0 0 1 0 0 0 1 0 1 1 0 0 1 0 0 2 0 0 0 1 0 0 0 2 0 0 2 0 0 0 0 1 0 1 1 1 1 0 2 1 1 1 2 0 2 2 2 0 2 2 1 1 0 0 1 0 2 0 2 0 0 1 1 0 0 0 2 2 0 1 1 1 0 2 2 0 0 0 0 1 2 2 2 1 2 0 0 1 1 0 0 0 1 0 1 2 1 1 2 0 0 1 0 0 0 0 0 0 1 1 0 1 0 2 0 0 0 0 2 0 0 0 0 2 0 2 0 0 0 2 0 2 0 0 1 1 2 2 0 2 0 0 0 0 2 2 0 0 0 1 1 0 0 0 0 0 0 0 2 1 0 1 2 0 0 0 1 0 0 2 0 2 1 0 2 2 1 0 1 0 1 1 1 1 1 0 0 1 1 0 1 0 0 0 1 0 0 0 0 1 2 2 1 0 2 0 2 2 0 2 1 1 0 1 2 0 0 2 0 0 0 0 1 1 0 0 0 1 0 0 1 1 0 2 1 1 0 0 1 2 2 0 0 2 0 0 0 0 0 0 1 0 0 0 0 0 0 2 0
177 0 0 0 1 0 0 2 0 2 2 0 1 0 0 0 1 2 0 0 0 0 0 2 0 0 0 0 1 1 1 1 1 1 0 0 1 1 0 0 0 0 1 1 1 1 0 0 0 0 0 1 0 0 1 1 0 0 1 0 2 0 2 2 0 1 1 0 0 0 0 0 2 0 0 2 2 0 0 1 0 2 1 0 1 0 0 0 2 2 0 0 2 1 0 0 0 1 1 2 2 1 0 1 2 0 2 0 2 0 0 2 0 1 0 1 1 0 1 1 1 0 0 0 0 2 0 1 1 1 0 1 1 1 0 0 1 1 0 1 1 2 1 0 0 0 0 0 0 0 0 0 0 0 0 0 0 1 0 0 1 1 1 1 1 2 1 1 0 0 2 1 0 2 0 0 2 1 0 0 0 0 0 1 0 0 2 0 0 0 0 0 2 0 2 0 0 0 0 1 1 0 0 1 0 1 2 0 1 0 2 1 1 0 0 2 0 0 2 1 1 0 2 0 0 0 0 1 0 1 0 1 0 0 2 0 0 2 0 0 0 0 2 1 0 1 0 0 2 0 0 1 0 1 0 0 1 1 0 0 0 0 0 0 1 0 0 0 1 0 0 2 0 2 0 0 0 2 2 2 2 2 2 2 2 0 2 1 1 2 1 2 0 1 2 0 1 1 0 0 0 0 2 0 0 0 0 0 2 2 0 1 1 1 1 0 2 1 0 0 1 0 1 2 0 0 0 1 2 2 2 1 0 1 0 0 0 2 0 1 1 1 1 0 0 0 1 1 1 2 1 1 0 2 2 0 0 0 0 1 1 2 1 0 1 0 0 1 2 0 2 2 2 2 2 0 1 0 0 2 2 0 0 0 2 1 0 1 1 0 0 0 2 0 2 0 0 1 1 1 1 1 2 0 1 1 1 1 0 0 0 0 1 1 0 1 1 0 0 0 0 0 0 2 0 0 0 1 0 0 1 0 0 2 0 0 1 1 0 0 1 0 1 0 0 1 1 1 1 1 1 0 0 2 1 1 1 1 1 1 1 1 1 0 2 2 2 0 0 0 0 0 2 1 1 0 0 2 1 1 2 1 0 0 0 1 0 1 2 0 0 2 1 2 1 0 2 2 1 1 1 1 1 1 0 0 1 1 0 0 0 1 0 0 0 1 0 0 2 1 1 0 0 0 0 0 2 0 1 1 2 0 2 2 2 0 2 0 1 2 0 0 0 1 2 2 0 1 0 2 0 1 0 0 2 2 0 0 1 1 1 0 0 2 1 0 1 1 0 1 0 1 0 0 0 0 2 0 0 0 1 0 0 0 1 0 1 0 0 0 0 0 0 0 0 0 0 0 0 0 0 2 0 0 1 1 1 1 1 1 0 0 0 1 1 2 1 0 0 0 1 0 1 0 1 2 2 2 0 0 0 0 0 1 0 0 0 0 1 1 1 1 0 1 2 0 2 0 1 1 2 2 0 2 1 1 2 1 1 0 0 0 2 0 1 2 0 0 1 1 0 2 0 0 0 1 1 0 2 0 0 0 2 1 2 2 0 2 1 0 0 0 0 0 0 0 2 0 0 1 0 1 0 0 0 0 0 1 1 0 1 0 0 0 0 0 0 0 1 0 0 0 1 2 0 0 1 0 0 0 0 0 0 0 0 0 0 0 0 1 0 1 0 0 1 0 0 1 0 2 1 1 0 0 0 0 1 0 2 0 0 1 0 0 0 1 1 1 1 2 0 1 1 1 1 0 2 0 2 2 0 0 1 0 0 1 1 2 2 1 1 2 2 2 2 0 1 1 0 0 1 0 0 0 0 0 1 0 0 1 1 0 2 2 2 0 2 1 0 0 1 0 0 1 2 2 1 1 1 0 1 2 0 0 0 1 0 0 1 0 0 0 0 0 1 0 0 0 0 0 0 2 2 0 1 0 2 0 0 0 1 2 1 0 1 0 1 0 2 1 0 0 2 0 2 1 0 1 2 2 2 0 0 0 0 0 2 2 0 2 0 1 1 0 0 0 0 0 0 0 0 1 1 0 1 2 0 2 1 2 1 1 2 0 1 1 0 1 1 1 0 1 0 0 1 1 0 2 1 1 1 0 0 0 2 0 1 0 1 1 0 0 0 0 0 1 0 2 0 1 2 0 2 1 0 0 1 1 0 0 2 0 0 1 0 2 2 0 2 0 0 0 0 0 0 1 1 0 2 0 0 0 1 2 0 0 1 0 0 1 1 0 0 1 0 0 1 0 0 1 0 0
178 0 0 0 1 0 0 2 0 1 1 0 1 1 1 1 1 0 2 0 0 0 0 2 0 0 1 0 0 0 2 1 0 1 0 0 2 1 0 1 2 1 1 1 2 1 1 0 1 0 0 1 0 0 0 1 0 0 1 1 1 0 2 2 2 0 2 0 0 0 0 0 1 0 1 1 1 1 1 1 1 2 1 1 2 0 0 1 2 2 1 1 1 1 1 0 0 2 2 2 0 2 0 0 2 0 2 1 1 1 0 2 1 2 1 2 1 0 2 0 0 0 1 1 1 1 1 2 2 2 1 0 1 1 0 0 1 0 0 1 2 0 0 0 0 0 0 0 0 0 0 1 0 0 1 1 0 1 0 0 0 1 1 1 0 1 0 0 0 0 2 1 1 1 1 0 1 0 0 0 0 0 0 0 0 0 2 0 0 0 0 0 1 0 1 0 1 0 0 0 0 0 1 1 0 1 1 0 1 0 1 1 1 0 1 1 0 0 2 1 1 0 2 0 0 1 1 2 0 2 1 0 0 0 2 0 0 2 0 2 0 0 2 1 0 2 0 2 0 0 0 0 2 0 0 0 0 0 0 0 0 0 0 1 1 0 1 1 1 1 0 2 1 2 0 1 1 0 0 0 0 2 2 2 1 0 2 2 1 2 2 1 0 2 2 0 1 1 0 1 1 0 2 0 0 0 0 2 1 2 0 2 1 0 2 0 1 2 0 1 1 0 0 2 1 0 1 2 2 2 2 1 0 1 0 0 0 0 0 1 2 1 2 0 0 0 1 0 2 1 0 0 0 1 0 1 1 1 0 2 2 2 2 0 2 0 0 1 1 0 2 2 0 0 0 0 0 0 0 2 1 1 0 0 0 0 0 0 0 0 0 1 0 1 2 0 1 0 0 0 0 0 0 0 0 0 0 0 0 0 0 0 2 2 0 2 0 0 0 0 1 1 0 1 2 2 1 1 0 0 0 0 1 0 2 2 0 1 2 2 1 0 1 0 0 2 2 0 0 1 0 0 0 1 2 1 2 1 1 2 1 2 0 1 0 1 1 2 0 0 0 1 0 2 1 1 0 2 2 1 1 2 1 0 1 0 0 0 2 0 0 2 2 2 0 0 0 0 0 2 0 2 2 0 0 0 2 1 0 0 0 1 0 0 0 2 1 1 1 2 2 0 1 1 0 1 1 0 0 2 1 0 0 0 0 0 1 0 1 2 1 0 1 1 2 1 0 2 0 2 1 0 0 2 2 0 0 0 0 1 1 0 0 1 0 0 0 0 2 0 0 1 1 0 0 0 1 1 1 0 1 0 0 0 0 0 0 2 0 0 1 1 1 1 0 0 0 0 0 0 0 2 0 0 0 1 1 2 2 2 1 0 0 0 0 0 0 0 0 0 1 0 0 0 0 2 2 1 0 0 1 0 0 2 0 1 0 0 2 1 0 0 0 1 0 0 1 1 2 2 0 1 0 2 2 1 1 2 2 1 1 0 1 0 0 2 1 0 1 1 1 1 0 0 0 1 2 1 0 2 0 2 2 2 2 2 2 1 1 2 0 0 0 0 0 0 1 1 0 1 0 1 0 0 1 0 0 2 0 0 1 0 0 0 0 0 2 2 1 0 0 0 1 1 1 1 1 0 1 1 1 1 1 0 0 2 0 0 1 1 0 0 0 0 0 0 0 1 0 0 0 0 0 0 0 0 1 0 1 0 0 0 1 0 0 1 1 1 1 2 0 1 0 1 0 0 0 1 0 1 0 2 0 0 1 2 0 0 0 2 0 2 2 2 2 0 1 0 0 1 1 0 0 0 1 0 1 0 0 1 1 0 2 2 2 0 2 2 1 0 1 1 0 0 2 1 1 1 1 0 2 0 0 0 0 0 0 0 0 0 0 0 0 0 1 0 0 0 0 0 0 2 0 0 0 0 0 1 0 0 0 2 2 2 2 0 1 0 1 1 0 1 2 1 1 0 0 1 0 1 2 0 2 0 0 0 0 1 0 2 0 2 2 1 1 1 1 0 0 0 0 2 2 0 2 1 1 0 0 2 0 0 0 0 2 1 0 1 1 0 0 0 0 1 0 0 1 1 0 0 1 0 0 1 0 0 0 1 1 1 0 0 1 2 1 1 0 2 0 0 2 0 2 2 0 0 2 0 0 0 2 0 1 0 1 0 1 0 2 0 0 1 0 0 0 1 1 1 1 0 0 1 0 0 0 0 0 0 0 1 1 0 0 1 0 0 0 0 0 0 0 2
179 0 0 0 0 0 0 1 1 0 1 1 0 1 0 0 0 1 1 0 0 0 0 2 0 0 0 0 0 0 2 1 1 1 1 0 1 2 0 2 0 0 0 0 2 0 0 1 0 1 0 1 0 0 0 0 2 0 0 1 1 0 1 1 1 0 1 0 1 0 1 0 2 1 1 2 2 2 2 0 1 2 0 2 2 0 0 1 2 2 0 0 0 2 0 0 0 2 1 2 1 2 0 0 2 1 2 1 1 1 1 2 1 1 1 1 1 0 0 2 2 0 1 1 0 2 0 0 0 1 0 0 1 1 0 0 1 1 0 1 0 2 1 0 0 1 0 0 0 0 0 1 0 0 0 1 1 0 0 0 0 0 0 2 2 2 0 0 1 1 1 2 1 1 0 0 2 0 0 0 1 2 0 0 2 2 0 1 0 0 0 1 2 1 2 0 1 0 1 0 0 1 1 0 2 0 0 0 1 0 1 2 0 1 1 2 0 0 0 0 2 1 2 0 0 1 1 1 0 1 0 0 0 0 2 0 0 2 0 2 0 0 2 1 0 1 0 0 2 0 0 1 0 0 1 0 1 0 0 1 1 0 0 2 1 0 0 1 2 1 0 2 0 2 0 0 0 1 2 1 1 1 0 1 1 1 0 1 0 2 0 0 0 1 1 0 0 1 0 0 0 0 1 1 0 0 0 0 1 1 0 1 1 0 1 0 2 1 1 0 0 1 1 0 1 0 1 2 0 0 0 2 0 0 0 0 0 1 1 1 1 1 1 0 0 0 1 0 1 1 0 1 0 1 1 1 0 1 1 1 2 2 2 0 2 1 1 0 1 0 1 1 1 1 2 1 2 1 1 1 1 1 0 0 0 0 0 0 0 1 1 1 0 0 1 1 0 1 0 0 0 0 0 2 2 0 1 1 1 0 0 0 1 1 0 1 1 0 2 0 0 0 1 1 0 1 0 0 2 2 1 1 0 1 1 0 1 0 0 0 2 0 2 0 0 1 1 0 1 1 0 0 0 2 1 1 1 2 0 1 0 1 0 1 0 1 1 1 0 0 0 1 2 0 2 0 1 2 0 0 1 1 2 2 0 2 0 1 1 1 1 0 0 1 0 0 1 1 1 2 0 2 1 1 0 0 1 0 0 0 0 2 0 1 0 1 0 0 2 2 2 0 2 2 0 1 1 1 1 1 1 1 1 0 0 0 1 1 1 0 2 2 2 1 1 1 0 1 1 2 1 0 0 2 0 1 0 0 0 1 1 0 0 1 0 0 0 0 2 0 0 2 1 0 0 0 0 0 0 0 1 0 1 0 1 1 1 1 0 0 0 1 1 0 1 0 0 1 0 0 1 1 1 0 2 0 1 1 2 2 0 0 0 0 1 1 0 0 0 0 0 0 0 0 0 0 2 1 0 0 0 1 1 1 0 1 1 1 0 0 0 0 0 1 1 0 2 0 0 0 1 1 0 2 1 1 2 1 1 0 0 0 2 0 0 2 0 2 0 0 1 0 1 0 0 1 1 1 1 1 1 2 0 0 0 0 0 1 1 0 0 0 0 1 0 0 1 0 0 2 0 1 0 0 0 0 0 2 0 0 0 0 1 0 0 1 2 2 2 0 0 0 0 1 1 1 1 0 2 2 0 0 1 0 0 1 1 0 1 1 0 0 1 1 0 0 1 0 0 2 1 1 0 0 0 1 1 0 1 0 0 1 0 0 0 1 1 1 0 2 0 0 1 1 1 0 1 0 0 0 0 2 0 0 0 2 0 1 1 2 0 2 2 2 2 0 0 0 0 2 0 2 0 0 0 0 1 0 0 1 1 0 2 2 2 0 2 2 2 0 1 2 1 0 2 0 0 1 0 0 1 1 1 0 0 0 0 0 0 0 0 0 0 0 1 0 0 0 0 0 0 1 2 0 1 0 1 0 0 0 0 0 1 1 1 1 2 0 0 1 0 1 1 0 2 1 0 0 1 2 2 0 1 0 0 0 1 1 0 2 0 2 0 2 1 0 1 0 0 0 0 2 2 0 2 0 2 1 0 2 1 0 0 0 1 2 0 2 1 0 0 0 0 0 2 1 1 0 0 0 1 0 0 1 0 0 0 0 0 1 0 0 1 1 0 1 0 0 1 0 2 0 1 1 1 0 1 2 0 0 1 1 2 0 2 0 0 0 1 0 1 0 0 0 0 1 1 0 2 1 1 1 1 1 0 0 1 0 0 0 0 0 0 1 0 1 1 0 0 1 1 1
180 0 0 0 0 0 0 2 0 1 1 1 0 1 0 0 0 0 1 2 1 1 0 2 0 0 0 0 1 1 1 2 2 2 0 0 1 2 0 2 0 0 0 0 1 0 0 0 0 0 0 0 1 1 0 0 0 1 1 1 1 0 1 1 1 0 1 0 1 0 1 1 2 0 2 2 2 1 1 0 1 2 0 2 2 0 0 0 2 2 0 1 2 1 0 0 0 1 1 1 0 2 0 0 2 1 2 2 0 2 1 1 0 2 1 2 2 0 1 1 1 0 2 2 1 0 1 0 0 0 1 0 0 0 0 0 0 0 0 0 0 2 0 0 1 0 0 0 0 0 0 0 0 0 1 0 0 2 0 0 1 0 1 1 2 2 0 1 0 1 1 1 0 2 0 0 1 0 0 0 0 0 0 0 0 0 2 2 1 0 0 0 2 2 2 1 1 0 0 0 0 1 1 0 0 2 2 1 0 0 1 1 1 0 2 2 1 0 0 0 2 1 1 0 0 1 1 1 0 1 0 1 1 1 1 1 2 2 0 0 1 1 1 2 0 2 0 0 2 0 0 0 1 1 1 0 1 0 0 1 1 0 0 0 0 0 1 0 2 2 1 1 0 2 0 0 0 0 1 0 0 0 2 2 2 0 2 1 2 2 1 1 2 2 2 2 0 0 0 1 0 0 2 0 1 0 0 0 2 2 0 1 1 0 2 0 1 1 0 0 0 1 0 1 1 0 1 1 0 0 1 2 0 2 0 0 0 0 0 0 0 1 2 0 1 1 1 0 1 2 0 0 0 2 2 0 0 1 1 1 2 2 0 0 0 2 0 2 2 0 2 2 1 0 0 0 2 0 0 2 1 0 1 1 1 0 0 0 0 1 0 0 1 0 1 1 0 0 1 0 1 1 1 1 2 1 0 0 0 0 0 0 0 0 2 2 0 0 1 0 0 1 0 0 0 0 0 0 0 0 0 0 0 2 0 0 1 1 0 0 1 0 1 1 1 1 1 0 0 1 1 0 0 2 0 0 0 2 0 1 1 1 0 1 0 1 1 1 0 1 1 1 2 1 0 0 0 2 2 0 0 2 1 0 1 0 0 1 2 0 0 1 0 1 1 0 1 2 2 2 0 1 1 1 0 0 1 2 0 0 1 1 0 1 0 1 0 0 2 1 1 1 1 1 0 1 1 0 1 1 2 0 1 1 1 0 0 0 2 2 0 0 0 0 1 2 0 1 1 2 1 0 0 0 2 2 0 1 0 0 0 0 1 1 1 0 0 0 2 0 0 2 1 0 1 0 1 2 2 2 2 0 0 0 1 0 1 1 0 0 1 1 1 0 0 0 0 1 0 0 1 2 0 0 2 0 1 1 2 2 0 0 0 0 0 0 0 0 0 0 1 0 0 1 1 0 2 1 0 0 0 0 0 2 0 1 0 1 2 2 0 2 0 0 2 0 2 1 1 1 0 2 0 2 1 1 2 2 2 0 0 0 2 0 1 2 0 1 0 0 0 0 0 0 1 2 0 1 2 0 1 0 2 1 2 1 2 2 1 0 0 0 0 0 0 0 1 0 0 1 0 1 0 0 1 0 1 2 0 0 2 0 0 1 0 0 1 2 2 0 0 0 1 2 0 1 1 0 0 0 0 0 0 0 0 1 1 0 0 0 0 0 0 0 0 1 1 0 0 1 1 1 0 0 0 0 0 0 2 0 0 2 2 0 0 0 0 2 1 2 0 1 0 0 1 0 0 0 1 1 0 1 1 0 0 1 1 2 1 1 1 1 2 2 2 0 1 0 2 2 0 0 0 0 1 0 2 0 0 1 1 0 1 1 1 0 2 1 1 0 2 1 1 1 2 1 1 2 0 0 0 2 1 1 1 0 0 0 0 1 0 1 0 0 1 0 0 1 0 0 0 1 1 1 0 0 1 0 1 2 0 1 0 0 0 1 1 0 1 1 0 0 1 0 1 0 0 2 2 2 2 0 2 0 0 0 0 1 0 2 0 1 0 1 2 1 1 0 0 0 1 0 0 0 1 2 0 0 0 1 1 0 0 0 1 2 0 2 2 1 0 1 0 2 1 1 2 1 0 0 2 1 0 1 1 0 1 1 0 0 0 0 1 2 2 2 0 0 0 0 2 0 2 0 0 0 0 1 0 0 1 1 1 0 1 1 1 1 1 0 0 1 0 0 0 0 2 1 0 1 0 2 0 0 1 1 1 0 0 0 0 0 0 2 0 0 0 0 0 0 0 0
181 1 0 1 0 1 1 2 1 0 1 0 0 1 0 0 0 1 1 1 1 1 0 2 0 0 0 0 1 2 1 1 1 1 2 2 2 2 0 1 2 1 0 0 1 1 1 0 0 0 0 0 0 0 1 1 1 0 1 0 1 1 1 2 0 0 1 0 2 0 1 0 2 0 1 2 2 0 0 1 0 2 0 1 1 0 0 0 2 2 0 1 2 0 0 0 0 1 0 2 2 1 0 0 2 1 2 0 2 0 0 2 0 1 1 1 1 0 0 1 1 0 1 1 1 0 1 0 0 0 2 0 1 1 0 0 1 0 2 0 1 1 0 0 0 0 0 0 0 2 0 0 0 1 0 0 0 1 0 1 0 1 1 1 1 2 1 2 0 2 0 0 1 1 1 0 2 0 0 0 0 0 0 1 0 0 2 1 1 0 0 0 2 1 2 1 1 0 0 1 1 1 0 0 1 2 1 1 1 0 1 1 1 0 2 2 2 0 0 0 2 0 1 0 0 1 1 2 1 1 0 0 0 0 2 0 0 2 1 1 1 1 1 2 0 2 0 0 2 0 0 1 2 0 0 0 0 0 0 0 0 0 0 1 0 0 0 0 0 0 0 2 0 2 0 0 0 1 2 0 0 0 2 2 2 0 2 1 1 2 1 1 0 2 2 0 2 0 0 0 0 0 2 0 0 0 0 0 2 2 0 2 1 0 1 0 1 1 0 0 1 1 1 1 1 0 1 1 1 0 2 2 0 0 0 0 0 2 1 1 0 1 2 0 0 0 1 0 1 0 1 0 0 2 2 0 1 1 0 1 1 2 2 0 2 1 0 2 2 0 1 1 0 0 0 0 1 0 1 1 2 1 1 1 1 0 0 0 0 0 0 0 2 1 2 0 1 2 0 0 0 0 1 1 1 0 1 1 1 0 0 0 0 0 1 1 1 0 0 0 0 1 0 0 1 1 0 0 1 0 0 2 0 2 0 2 0 1 1 1 0 0 2 2 1 2 2 0 0 1 0 1 0 2 0 0 0 2 1 1 0 1 2 0 2 2 2 1 0 0 0 1 2 1 1 1 1 1 2 0 1 2 1 0 1 1 0 0 1 0 1 1 1 2 0 0 1 0 0 2 0 2 1 1 0 0 2 0 0 0 0 0 0 0 0 1 1 1 1 2 2 0 2 2 1 2 0 0 0 2 1 0 2 2 2 0 0 0 1 0 0 1 0 0 0 2 0 1 1 1 1 0 0 2 0 2 0 2 0 0 0 0 0 0 0 0 0 1 1 0 1 1 0 0 0 0 1 2 2 2 2 0 0 0 0 0 0 2 2 2 1 0 1 1 1 1 0 0 0 0 0 1 1 1 1 1 2 1 2 1 0 0 1 1 1 1 1 0 0 0 1 0 0 0 0 0 1 2 0 0 0 0 0 2 0 0 1 0 2 1 0 2 0 1 0 0 2 2 0 0 1 2 1 1 1 0 1 1 1 0 0 0 1 0 0 1 0 0 0 1 1 1 1 0 0 1 1 0 1 1 0 0 1 0 0 0 2 1 2 1 0 0 0 0 1 1 1 0 0 0 0 0 0 0 0 0 1 2 0 0 2 0 0 0 0 0 1 0 0 0 0 0 1 2 0 1 1 0 0 0 0 0 0 0 0 0 1 0 1 1 0 0 0 0 0 0 0 0 0 1 1 1 0 0 0 0 2 0 2 0 0 1 2 1 0 0 0 1 1 2 0 0 0 1 0 0 0 0 1 1 0 1 1 0 0 2 0 1 0 2 0 1 2 2 1 1 0 0 0 1 1 1 0 0 0 0 0 1 1 1 1 0 1 1 1 0 2 2 1 0 2 2 0 0 2 1 0 1 0 1 0 1 0 0 0 2 1 0 2 0 1 1 0 0 1 0 0 0 0 0 0 2 0 0 0 0 0 0 0 0 0 2 0 0 0 2 1 0 1 1 0 0 1 0 1 1 0 2 2 2 2 0 2 0 0 1 0 2 0 1 1 2 1 1 1 1 1 0 0 1 0 2 2 1 2 1 1 1 0 2 1 0 0 0 0 1 0 0 2 1 1 1 0 2 0 1 1 2 1 1 2 1 0 2 0 0 0 1 0 1 0 0 2 1 1 1 0 0 0 0 2 0 1 0 1 0 1 2 0 0 0 0 0 0 0 1 1 0 0 0 1 0 0 0 0 1 1 1 1 1 1 2 0 1 0 0 0 1 0 1 1 0 0 1 0 0 0 1 1 1 0 1
182 0 0 0 1 0 0 2 0 2 2 0 0 0 0 0 0 1 0 0 0 0 0 2 0 0 1 0 0 1 2 0 1 1 1 0 1 2 0 0 2 2 0 0 1 0 1 0 0 0 0 1 2 2 0 1 0 0 1 0 2 0 1 1 1 0 2 0 1 0 0 1 2 0 1 2 1 2 2 0 2 2 0 1 1 0 0 1 2 2 1 1 1 2 0 0 0 2 2 2 0 2 1 0 2 0 2 1 1 1 1 2 0 0 1 1 1 0 0 2 2 0 2 2 2 0 2 2 1 2 1 0 1 1 0 0 1 0 1 0 2 0 0 0 0 0 0 0 0 1 0 0 0 0 1 0 0 0 0 0 0 1 1 1 0 2 0 0 0 0 1 0 0 2 1 0 1 0 1 1 1 2 0 0 2 2 0 0 0 0 0 0 2 0 2 0 1 0 0 0 0 2 0 0 1 2 2 1 1 0 1 1 1 0 0 1 1 0 1 0 2 2 2 0 0 0 0 1 0 1 0 1 1 1 1 0 1 2 0 1 0 0 1 1 0 1 0 1 1 0 0 0 1 0 0 0 1 0 0 0 0 0 0 0 0 0 0 1 1 0 0 1 0 2 0 0 0 0 2 1 1 0 1 1 2 1 1 1 1 2 2 0 0 2 2 0 1 1 1 0 1 0 2 1 0 0 0 1 1 1 0 2 1 0 1 0 2 1 0 0 1 0 2 1 2 0 1 1 0 0 1 1 0 2 0 0 0 1 0 0 0 1 2 0 0 0 1 0 2 1 0 0 2 2 1 0 1 1 0 1 1 1 2 0 2 0 0 1 2 1 2 2 1 1 1 1 2 1 1 1 0 2 1 1 1 1 0 0 0 0 0 1 0 0 2 0 0 2 0 0 0 0 0 2 2 0 0 0 0 0 0 0 1 1 1 2 0 0 1 0 0 0 0 2 0 0 0 0 1 0 1 0 0 2 0 0 1 1 1 2 1 0 2 0 0 0 0 0 0 0 0 0 0 2 0 0 0 1 1 0 0 0 0 0 1 1 1 2 0 1 1 2 2 0 2 0 1 1 1 0 2 2 1 1 0 2 0 0 2 0 0 2 1 2 0 0 1 1 1 2 0 2 1 1 1 1 2 0 0 0 0 2 0 0 1 0 0 1 0 2 2 0 2 2 1 2 0 1 0 2 0 2 0 0 0 0 1 1 2 1 1 1 2 1 1 1 0 1 1 2 1 0 0 2 1 0 1 0 0 0 0 0 0 2 0 2 2 1 0 1 0 0 0 0 0 0 1 1 1 1 2 0 1 0 0 1 0 1 0 0 0 1 0 0 1 0 0 0 0 0 0 1 0 1 2 0 1 2 2 2 1 0 0 1 1 1 2 0 1 0 0 0 0 0 0 1 2 1 0 0 0 0 1 2 0 0 1 0 2 0 0 1 0 0 2 0 2 0 1 1 2 2 1 1 0 0 1 1 1 0 0 0 1 0 1 2 0 2 0 0 0 0 0 0 0 0 2 0 1 1 1 1 2 2 2 2 1 1 1 2 0 0 1 0 1 1 1 1 0 0 0 0 0 0 2 0 1 1 0 0 1 0 0 0 0 1 1 2 0 0 0 0 0 2 0 0 0 0 0 0 0 0 0 0 0 0 1 0 1 0 0 0 0 0 0 0 0 0 0 0 0 0 1 1 1 0 0 0 2 1 1 1 1 0 1 0 1 2 0 2 0 0 0 0 0 1 2 0 2 2 1 0 0 0 1 2 0 2 2 1 1 2 2 2 1 1 1 0 0 0 0 0 0 0 2 0 1 1 2 0 1 0 1 1 1 0 1 1 1 0 1 1 1 1 2 1 1 2 0 0 0 2 0 0 0 2 2 0 0 0 0 0 0 0 0 0 0 0 0 0 0 1 1 0 0 0 1 0 0 0 1 1 0 0 0 0 1 0 2 0 1 0 1 0 1 0 0 1 1 0 1 1 2 0 0 0 0 2 1 1 0 1 1 1 2 2 2 0 0 0 0 1 2 1 2 0 1 2 0 0 0 0 0 1 1 1 0 1 2 0 1 0 1 1 2 1 0 2 1 1 2 1 0 2 0 0 0 1 0 0 0 0 2 1 2 2 0 1 0 0 1 0 1 1 1 0 1 2 0 0 1 1 0 0 2 0 0 0 1 1 1 0 1 0 0 1 1 0 1 2 1 2 0 1 0 1 1 0 1 0 0 1 0 0 0 0 0 0 0 2 0 2
183 0 0 0 0 1 1 2 0 1 1 0 0 1 0 0 0 2 2 2 2 0 0 1 1 1 1 0 2 2 1 1 2 2 1 0 2 1 0 0 1 1 0 0 1 0 1 0 1 0 0 0 1 1 1 1 0 0 1 0 1 1 1 1 1 1 0 0 2 1 0 2 2 0 1 2 2 0 0 0 0 0 0 1 1 0 0 0 1 2 0 0 1 1 0 0 0 1 1 1 0 2 1 0 2 0 2 1 2 1 0 1 0 0 0 0 0 0 0 2 2 0 1 1 0 0 0 0 0 0 0 0 0 0 1 0 0 1 1 0 0 2 0 0 0 0 0 0 0 0 0 0 0 0 0 0 0 1 0 0 0 0 1 1 2 2 1 0 2 2 0 2 0 2 1 0 1 0 0 0 0 0 0 2 0 0 2 1 0 1 1 1 1 1 1 1 2 0 0 1 1 0 0 0 1 1 1 0 2 0 2 0 2 0 1 2 0 0 1 1 1 0 2 0 0 2 1 2 1 1 1 0 1 1 1 0 0 2 0 2 0 0 2 1 0 1 0 0 2 0 0 1 2 0 0 0 0 0 1 1 0 1 0 1 0 0 2 1 2 2 0 1 0 1 0 0 1 1 2 1 1 2 1 2 1 0 0 2 1 2 1 1 0 1 1 1 1 1 1 0 1 0 2 0 0 0 1 1 1 1 1 2 2 0 2 0 2 1 0 0 1 0 0 0 1 0 1 1 0 1 2 1 0 0 0 0 0 2 0 1 0 1 2 0 1 0 2 0 2 0 0 0 0 0 0 2 1 0 0 2 2 2 1 0 1 0 0 2 2 0 2 2 0 0 0 1 1 0 1 1 2 0 1 1 1 1 0 0 0 1 1 1 1 0 2 0 1 1 0 0 0 0 0 0 0 0 0 0 0 0 0 0 0 0 2 2 0 0 0 0 0 0 0 0 1 1 1 1 0 0 0 0 1 1 1 2 0 2 0 1 1 0 1 1 0 1 2 0 0 2 0 0 0 2 2 2 2 2 1 2 1 2 0 2 1 2 2 2 0 1 2 2 1 1 0 1 0 2 0 0 1 1 1 0 1 0 0 0 1 0 1 1 0 0 0 0 1 2 2 2 0 2 1 1 0 0 1 0 0 0 0 0 0 0 0 1 0 0 1 1 1 1 2 2 1 2 0 0 0 2 1 0 2 1 2 1 0 0 1 2 1 0 1 1 2 1 0 1 1 2 1 0 1 1 1 1 1 1 0 1 1 0 1 1 0 1 1 0 0 0 0 0 2 0 0 0 2 1 1 1 1 0 1 0 0 2 1 1 0 0 0 2 2 0 0 0 0 1 0 0 1 1 0 2 2 0 0 1 1 1 0 0 0 0 0 0 0 0 1 1 1 1 0 0 0 2 2 1 0 0 0 0 0 0 0 1 1 0 2 2 0 1 0 2 0 0 2 0 0 0 0 2 2 0 0 0 2 1 1 0 0 0 1 0 1 2 1 1 1 0 1 1 0 1 0 2 0 2 1 1 0 1 2 1 2 2 1 2 1 0 0 0 0 1 0 0 1 0 0 0 0 2 0 0 1 0 0 2 0 0 1 0 0 0 0 0 0 2 0 0 0 0 1 1 1 0 0 0 0 0 0 0 1 0 0 2 1 0 0 0 0 0 0 0 0 0 0 0 0 1 1 1 0 0 0 0 0 0 2 0 0 0 0 0 0 1 2 2 0 2 0 1 0 0 0 0 2 1 0 1 0 2 2 0 0 1 1 2 1 2 0 1 2 2 2 0 1 1 0 2 0 1 0 0 1 0 0 1 1 1 1 0 2 2 2 0 2 2 1 1 1 2 0 2 2 2 1 1 1 0 1 2 1 0 0 0 0 1 1 1 0 1 0 0 1 1 1 0 0 0 0 2 1 0 1 0 1 0 0 0 1 1 0 0 0 1 1 0 2 0 0 0 1 1 1 2 0 2 2 1 1 0 2 0 0 0 0 0 1 1 0 1 1 1 1 1 1 0 0 0 0 2 1 0 0 1 0 2 0 1 1 0 1 0 2 1 0 2 2 2 0 2 0 1 0 1 0 1 1 0 1 0 0 2 0 0 0 1 0 0 0 0 2 1 0 1 0 0 1 1 2 0 1 2 1 0 1 2 0 0 1 0 0 0 0 0 0 1 1 0 0 0 0 0 0 0 2 1 2 2 2 2 1 2 1 1 2 0 0 0 0 0 0 2 1 0 0 0 0 0 1 2
184 0 0 0 0 0 0 2 0 1 1 0 0 1 0 0 0 1 0 1 1 1 0 1 0 0 0 1 0 1 2 0 0 0 2 0 2 1 0 1 1 1 0 0 2 0 0 0 0 1 1 2 2 2 0 0 0 0 1 0 0 2 1 1 0 1 1 1 2 1 0 1 2 0 1 2 2 2 2 0 2 2 0 0 0 0 0 1 2 2 0 1 2 2 0 0 1 1 1 2 2 2 1 1 2 0 2 0 2 0 0 2 1 1 1 1 1 0 1 0 0 0 1 1 1 0 1 1 1 1 0 0 1 1 0 0 1 1 0 1 2 0 0 0 0 0 0 0 0 0 0 0 0 0 0 1 1 1 0 0 1 2 2 0 1 2 1 2 0 1 1 1 1 1 1 0 2 0 1 1 1 0 0 1 0 0 2 1 0 0 0 1 0 0 0 0 0 0 1 0 0 1 1 1 1 0 1 1 1 0 1 1 1 0 1 2 0 0 1 1 1 1 2 0 0 1 0 0 0 1 1 0 0 0 0 0 0 2 0 1 0 0 2 2 0 2 0 0 2 0 0 1 0 0 0 0 1 1 1 1 0 1 0 1 1 0 0 1 2 1 0 1 1 2 0 0 1 0 2 0 0 1 1 2 1 0 1 2 1 2 1 0 1 2 2 1 1 0 0 0 0 0 1 1 1 0 0 0 1 1 0 1 2 0 2 0 0 0 0 0 1 0 1 1 0 0 1 1 0 1 1 2 0 0 0 0 0 2 0 0 0 0 2 0 0 0 1 0 1 2 0 1 0 2 1 0 1 1 0 1 1 1 1 0 1 1 0 2 2 0 2 2 0 0 0 0 1 0 1 1 1 1 1 1 1 2 0 0 0 0 0 1 0 0 2 1 0 1 1 0 1 1 1 0 0 0 1 1 1 0 0 0 1 1 1 2 0 0 0 0 0 1 1 2 0 0 0 1 0 1 2 0 0 2 0 1 0 1 1 0 2 0 2 0 0 1 1 0 0 0 0 1 0 2 1 0 1 1 1 1 1 1 0 0 0 0 0 0 0 0 1 1 1 2 1 0 1 2 1 1 1 1 1 0 1 0 0 1 2 0 0 2 1 0 1 0 2 1 1 2 0 2 2 0 0 1 2 0 0 0 0 1 0 0 0 0 0 0 0 0 0 1 2 2 1 2 0 1 1 1 1 1 1 0 1 0 2 1 1 1 1 1 1 1 1 0 1 2 0 2 0 0 0 1 1 2 1 2 0 0 0 0 0 2 2 0 2 1 1 1 0 0 1 0 1 0 2 1 1 1 2 0 0 0 0 0 0 2 1 1 1 1 1 0 0 0 0 0 0 1 0 1 1 0 0 1 1 0 0 0 2 2 0 1 1 1 1 0 0 0 2 0 0 0 0 1 2 1 0 0 1 0 0 0 0 0 0 1 2 1 0 1 0 0 2 0 2 1 1 1 1 1 1 1 1 1 1 2 2 0 0 0 2 0 1 1 0 2 0 0 1 0 0 0 0 2 0 0 2 1 1 0 2 2 2 1 1 1 0 1 0 0 1 0 1 1 2 1 0 2 0 2 0 0 0 0 1 0 0 1 1 1 0 0 0 0 0 2 1 0 0 0 0 2 0 1 1 0 1 1 1 1 0 0 0 0 1 0 1 2 1 0 1 1 0 0 0 1 0 1 1 1 1 0 0 0 0 0 2 0 0 1 2 0 0 0 1 1 1 2 0 0 0 0 0 0 0 0 0 0 1 1 1 0 1 1 1 1 1 1 0 1 2 1 1 0 0 0 0 1 0 2 1 0 1 1 2 0 0 2 2 0 1 1 1 0 2 2 2 0 2 2 1 0 2 1 0 1 0 0 1 1 2 0 0 1 0 0 0 0 0 0 0 0 0 0 0 0 1 0 0 1 2 1 1 0 2 0 0 1 0 1 0 0 0 0 0 0 1 2 0 0 1 0 1 0 0 0 0 2 1 0 1 0 0 1 0 2 0 1 1 2 0 1 2 2 2 0 0 0 0 2 2 0 2 0 1 0 0 2 1 0 0 0 2 0 0 2 2 0 0 0 0 1 0 0 0 1 0 0 2 1 0 2 0 0 0 1 1 1 0 0 0 1 0 0 1 0 1 0 2 0 2 0 0 0 0 2 0 0 0 0 1 1 1 1 1 0 2 1 1 1 0 0 0 1 1 2 0 0 0 2 0 1 0 0 2 0 0 1 0 0 0 1 1 0 0 0 0 0 0 1
185 0 0 0 1 0 0 2 0 0 0 0 0 0 0 0 0 2 0 0 1 1 1 2 0 0 0 0 0 0 2 1 1 1 2 0 2 2 0 1 1 1 0 0 2 0 0 0 0 0 0 1 0 1 1 2 0 0 1 2 0 0 0 0 0 0 1 0 2 0 0 0 2 0 2 2 2 1 1 0 0 1 1 0 1 1 1 1 2 2 0 0 1 1 1 0 0 0 0 2 2 2 2 0 2 0 2 2 0 2 0 0 1 1 2 2 2 0 1 1 1 0 2 2 2 0 2 1 0 1 0 1 1 1 0 0 0 0 1 0 1 1 0 0 0 0 0 0 1 1 0 0 0 1 0 0 0 0 0 0 1 0 2 0 1 1 0 0 1 1 1 1 0 2 0 0 1 0 1 1 1 1 0 1 0 0 2 2 1 1 1 1 2 0 2 0 0 0 0 0 0 1 1 0 1 2 1 0 1 0 0 1 1 0 1 2 0 0 1 0 2 1 1 1 0 0 0 2 0 2 0 1 0 0 0 0 0 2 0 1 0 1 2 2 0 2 0 0 2 0 0 0 2 0 0 0 1 1 1 1 0 1 1 0 0 0 0 1 1 1 0 1 0 2 0 1 0 1 2 1 1 2 1 1 0 0 1 2 1 2 2 1 1 2 2 1 1 0 0 0 0 0 2 0 0 0 0 0 1 1 0 0 2 1 0 0 2 0 0 0 0 1 1 0 0 0 0 1 0 1 2 0 0 2 0 0 0 2 0 0 0 0 2 0 1 0 2 0 2 2 1 0 0 0 0 2 0 1 0 0 1 0 0 1 0 2 0 1 2 0 1 1 0 0 1 0 1 0 1 1 2 1 1 1 1 0 0 0 0 1 0 0 1 0 1 1 1 0 1 2 1 1 0 1 1 0 0 0 0 0 0 0 0 0 0 1 1 1 0 1 0 1 1 0 1 1 1 1 0 0 1 0 1 1 0 1 1 2 0 0 1 0 2 0 0 1 1 0 0 1 0 1 0 1 2 0 2 0 0 0 0 0 1 1 1 2 2 0 0 0 0 1 2 0 0 0 0 1 2 0 0 2 1 0 1 1 0 0 2 0 0 2 1 2 0 0 1 1 1 2 0 2 2 0 0 0 2 1 0 0 0 2 0 0 0 2 1 1 0 1 1 1 1 1 0 2 0 0 0 2 1 1 2 1 2 0 0 0 1 1 1 1 1 0 2 0 0 0 1 1 0 1 0 2 0 0 0 0 1 1 1 0 0 1 1 0 1 0 2 0 0 0 0 0 0 0 1 1 1 0 1 0 1 0 0 1 0 1 0 0 0 0 0 0 1 0 0 0 0 0 0 2 0 0 1 1 1 0 0 0 0 0 0 1 0 1 0 1 1 0 1 0 0 0 0 0 0 1 0 0 0 0 0 0 0 2 1 2 2 2 0 0 0 0 2 0 2 1 1 1 1 2 1 1 0 0 2 1 1 1 1 0 1 1 1 1 0 1 1 1 1 1 1 0 1 2 0 1 2 0 1 0 1 1 2 2 0 1 1 2 0 0 1 0 0 0 0 0 0 1 0 1 0 0 1 0 1 2 0 0 1 0 0 0 0 0 1 1 1 0 1 0 1 2 0 1 1 0 0 0 0 0 0 0 0 0 2 0 1 2 0 0 1 1 0 0 0 0 0 0 0 0 1 0 0 1 0 0 2 0 0 1 2 0 0 0 2 1 1 2 0 0 1 2 0 0 1 0 1 2 0 0 2 0 0 1 1 1 0 2 0 1 2 2 1 0 0 0 0 0 0 2 0 1 1 1 1 0 1 1 2 0 0 0 0 0 2 2 1 0 2 1 0 2 2 2 1 1 0 0 1 2 1 0 0 0 0 0 1 0 0 0 1 0 1 1 1 0 0 0 0 2 1 0 1 0 1 0 0 0 0 2 0 0 0 0 1 0 2 2 0 0 0 0 1 0 0 1 2 2 2 0 2 0 0 0 0 1 0 2 0 1 1 2 2 2 2 0 0 1 1 0 2 0 2 1 1 1 0 0 0 0 0 0 1 1 0 1 2 1 1 1 0 2 1 1 1 1 0 0 2 0 0 1 0 0 0 2 0 0 0 0 1 2 1 1 1 2 0 2 1 0 1 2 2 0 2 1 1 1 1 0 1 0 1 0 0 0 0 0 1 1 0 0 0 1 1 1 1 0 0 1 1 1 0 1 1 0 0 0 0 0 0 2 1 0 0 0 0 0 0 2
186 0 0 0 1 0 0 1 1 0 1 1 0 0 0 0 0 0 0 0 0 0 0 2 0 0 0 0 0 0 1 0 1 1 2 1 2 1 0 1 1 1 0 0 2 0 2 0 2 0 0 0 0 0 1 2 0 0 2 0 2 0 1 1 0 1 0 0 2 0 0 1 1 0 2 1 2 1 1 0 1 2 0 2 2 1 1 1 1 1 0 0 2 2 0 0 0 0 0 0 0 2 0 0 2 0 1 2 1 2 1 1 1 2 1 2 1 0 0 1 1 0 0 0 0 2 0 1 1 1 1 0 1 1 0 0 0 0 0 0 0 2 0 0 0 0 0 0 0 0 0 0 1 0 0 1 1 0 0 1 2 2 1 1 1 1 1 0 1 1 1 1 1 1 1 0 2 0 0 0 0 1 1 1 0 0 2 2 1 0 0 0 2 1 2 1 1 1 0 2 2 0 0 0 2 0 0 1 1 0 1 1 1 0 0 2 1 1 1 1 1 0 1 1 0 1 1 0 0 0 0 0 0 0 0 0 0 2 0 0 0 0 2 1 0 1 0 1 1 0 0 0 1 0 2 0 0 0 0 0 0 0 1 0 0 0 0 0 0 0 0 2 1 1 0 0 1 0 1 0 1 1 0 1 1 1 0 0 0 1 0 0 1 2 1 1 0 0 0 0 0 0 1 1 0 0 0 1 2 2 0 2 2 0 2 0 2 1 1 0 0 2 1 0 1 0 2 0 1 0 2 1 0 0 0 0 0 2 0 0 0 1 2 0 0 0 1 1 2 2 1 0 0 1 1 1 0 2 0 2 2 2 0 0 0 0 0 0 1 0 1 1 1 1 1 0 1 0 1 1 2 1 1 1 1 0 0 0 0 2 0 0 1 0 2 0 2 0 1 1 1 1 1 0 0 0 1 1 0 0 0 0 0 0 2 2 0 0 1 0 0 1 0 1 0 0 0 1 1 0 0 1 0 0 0 0 0 2 1 0 2 0 1 2 2 2 2 0 0 0 1 1 0 1 1 0 1 2 1 2 1 1 2 1 0 1 1 1 0 1 1 2 2 0 1 0 0 2 2 0 0 0 1 1 0 2 0 0 2 0 0 2 0 1 0 0 1 2 2 2 0 2 0 2 0 0 2 1 0 0 0 2 0 0 2 0 0 0 1 1 1 0 2 2 1 2 0 1 1 1 1 1 0 0 1 1 1 1 0 2 1 1 0 0 0 2 0 0 2 0 0 0 0 1 1 1 1 0 1 1 1 1 0 1 0 0 0 2 1 1 1 2 0 0 0 0 1 2 2 2 2 0 1 0 0 1 0 0 0 0 0 0 2 0 0 0 0 0 0 0 0 1 0 0 1 1 1 1 1 1 1 1 0 1 1 1 1 0 0 0 1 0 0 0 0 0 1 2 0 0 0 0 0 0 0 1 0 0 2 1 0 0 0 1 1 0 2 1 2 1 0 2 0 2 0 0 1 2 2 1 0 1 0 2 0 0 0 0 1 1 0 1 0 0 0 1 2 1 2 0 0 0 1 1 1 0 1 2 1 1 0 0 0 0 0 0 1 0 0 1 0 1 0 0 0 0 0 1 0 0 1 0 0 0 0 0 0 1 1 0 0 0 0 1 0 1 1 0 1 1 1 1 0 0 0 1 1 0 0 2 0 2 0 0 0 0 1 1 0 0 0 0 0 0 0 0 0 0 1 1 1 0 1 0 0 1 1 2 0 2 0 0 0 0 0 1 0 0 1 2 0 0 2 0 0 1 1 1 0 2 0 1 1 0 0 0 0 0 1 1 0 2 0 0 1 0 1 0 1 0 1 0 0 0 0 0 1 2 0 0 1 0 1 1 2 1 1 1 1 0 1 2 0 0 0 0 0 0 0 1 0 1 0 0 1 0 0 0 0 0 0 1 0 0 0 0 0 0 0 0 0 0 0 0 0 1 0 0 0 2 0 1 1 0 1 1 0 2 2 2 2 0 0 0 0 0 2 1 0 2 0 2 1 1 2 1 1 0 0 0 1 1 2 1 1 1 0 0 1 1 0 0 0 0 1 1 0 1 2 1 0 1 0 1 1 1 2 1 0 0 1 0 1 2 1 0 0 0 0 1 0 0 2 0 0 1 0 2 0 1 2 0 2 1 0 0 1 1 0 0 1 0 0 0 2 0 0 1 1 0 0 0 0 0 0 2 0 0 2 0 0 0 1 1 0 0 1 0 0 0 0 0 0 2 1 0 0 0 0 0 0 0
187 0 0 1 0 0 0 2 0 2 2 0 0 0 0 0 0 1 2 0 0 0 0 1 0 0 0 0 1 2 2 0 2 2 1 0 2 2 0 0 2 2 0 0 2 1 0 0 0 0 0 0 1 1 0 2 0 0 0 1 0 2 1 1 0 0 2 0 2 0 0 0 2 0 2 2 2 0 0 0 0 1 1 1 2 0 0 2 2 2 0 1 2 2 1 1 1 1 1 2 1 2 0 1 2 1 2 0 2 0 0 2 1 1 0 0 0 0 1 1 1 0 2 2 2 0 2 1 1 2 0 0 0 0 0 0 0 0 1 0 1 1 0 0 0 0 0 0 0 1 0 0 0 1 0 1 1 2 0 0 1 1 2 0 2 2 0 1 0 1 1 0 0 2 0 0 2 0 0 0 0 2 1 1 0 0 2 1 0 0 0 0 2 1 2 1 2 0 0 0 0 1 0 0 1 2 1 0 2 0 2 1 2 0 2 2 1 1 2 1 1 0 2 0 0 1 1 2 1 1 1 0 0 0 2 0 0 2 0 2 0 0 2 2 0 2 0 0 2 0 0 0 1 0 1 0 0 0 0 0 0 0 1 0 0 0 0 1 1 1 0 1 2 2 0 0 0 2 2 2 2 2 2 1 1 0 1 1 1 1 1 1 0 2 2 0 2 1 0 0 0 0 2 0 0 0 0 0 1 1 0 1 2 1 2 1 2 0 0 0 1 1 0 1 0 0 1 0 0 1 2 1 0 1 0 0 0 1 0 1 1 1 1 0 1 0 1 0 1 1 0 1 0 2 2 0 0 2 1 1 1 1 1 0 1 0 0 1 2 0 1 1 1 1 1 0 2 0 1 1 1 0 0 1 0 0 0 0 0 0 0 0 1 0 2 0 0 2 0 0 0 0 0 1 1 0 0 1 0 0 0 0 0 0 2 2 0 0 0 0 0 1 0 1 0 0 0 0 0 0 0 0 1 1 1 1 1 1 2 1 0 0 0 2 1 2 2 0 0 1 0 0 0 1 2 1 2 2 1 1 1 1 1 0 1 1 1 1 0 1 1 1 1 1 1 1 0 2 2 1 1 1 1 0 1 0 0 0 2 0 1 0 2 1 2 0 2 1 1 2 0 2 2 1 0 0 1 0 0 0 0 1 0 0 0 1 0 0 2 1 1 1 2 2 0 2 0 1 1 1 1 1 1 0 1 0 2 1 1 2 0 0 1 1 1 1 1 1 1 1 1 0 0 2 0 0 0 0 0 0 0 0 1 2 0 1 2 0 1 0 0 1 1 0 1 0 2 0 1 1 2 0 0 0 0 0 0 1 0 0 0 1 1 0 2 0 1 0 0 0 0 2 0 1 2 0 0 2 2 2 1 0 0 1 0 1 0 0 1 0 0 0 0 0 0 0 2 0 0 0 0 0 2 2 0 0 0 2 2 2 1 1 0 2 1 0 2 2 0 0 2 1 0 1 0 0 0 1 1 0 0 0 1 0 1 2 0 0 1 1 1 2 0 0 0 1 1 0 1 1 1 0 2 1 2 0 2 1 1 1 0 0 0 0 0 0 0 0 0 1 0 2 0 0 0 0 1 1 1 0 0 0 0 1 0 0 0 2 1 0 0 0 0 2 1 0 1 2 0 0 0 0 0 0 0 0 2 0 1 2 1 1 0 0 0 0 1 2 0 1 0 1 1 0 0 0 0 0 1 0 0 0 1 0 0 0 2 0 1 1 1 0 2 0 0 0 2 0 1 1 1 0 0 2 2 2 0 2 1 2 0 1 2 2 1 1 1 0 0 2 0 1 0 1 1 1 2 0 1 0 1 0 1 1 1 0 2 2 1 0 1 1 1 1 2 1 2 2 1 0 1 2 0 1 0 1 0 1 1 2 0 1 0 0 1 0 0 0 1 0 0 0 2 1 0 0 1 0 0 0 0 1 1 0 1 2 2 0 1 1 1 0 0 1 1 1 0 1 1 2 1 0 2 0 0 0 0 1 1 1 0 1 1 1 2 1 2 0 0 0 0 2 1 0 2 1 0 2 0 0 0 0 0 0 1 1 0 0 2 1 0 1 0 1 0 0 1 1 1 1 2 0 0 0 0 0 0 1 0 1 0 1 2 1 0 0 1 0 1 1 2 0 1 1 1 0 2 2 0 0 1 1 0 0 1 1 1 0 2 0 1 1 0 0 0 1 1 1 1 1 1 1 0 1 0 0 0 0 0 0 0 0 1 2 0 0 0 0 0 0 0 1
188 0 0 0 0 0 0 2 0 1 1 0 1 2 0 0 0 1 1 1 1 1 0 2 0 0 1 0 0 1 2 1 2 2 0 0 1 1 0 2 1 0 0 0 2 1 1 0 0 0 0 1 1 1 0 2 0 0 2 1 1 0 2 2 1 1 1 0 1 0 1 1 2 1 2 2 2 2 2 0 1 2 0 0 0 0 0 0 1 1 0 0 0 2 0 0 1 0 0 1 1 2 0 0 2 0 2 0 1 1 0 1 1 1 1 1 1 0 1 2 2 1 1 1 0 0 0 1 0 1 1 0 0 0 1 0 0 0 0 1 0 2 0 0 0 0 0 0 0 1 0 0 1 0 0 0 0 1 0 0 0 1 1 1 1 1 1 1 0 1 1 1 2 0 0 0 1 0 1 1 1 1 1 0 0 0 1 1 0 0 0 1 2 1 2 0 0 0 0 1 1 1 0 0 2 0 0 0 1 0 1 1 1 0 1 2 0 0 1 1 1 1 1 1 0 1 1 1 0 1 0 0 0 0 1 0 0 2 0 1 0 1 1 2 0 2 0 0 2 0 0 1 2 1 1 0 1 2 1 1 0 1 0 2 1 0 1 1 2 2 0 2 1 2 0 0 1 1 1 1 1 2 1 1 2 1 1 1 1 2 0 1 1 2 2 1 0 1 0 0 0 0 2 0 0 0 0 0 2 2 0 2 1 0 0 0 2 1 1 0 0 1 1 2 0 0 0 1 0 0 2 1 0 0 0 0 0 1 0 1 1 1 2 0 0 0 2 0 0 1 1 0 0 2 1 0 1 1 0 0 0 0 1 0 1 1 0 2 2 0 2 2 2 2 0 1 2 0 0 2 2 0 1 1 1 0 0 0 0 0 1 2 0 0 2 1 0 0 0 0 0 0 0 1 1 0 0 0 1 0 0 0 1 1 1 2 0 0 1 0 0 0 0 1 0 0 0 0 0 0 1 0 0 0 2 0 0 2 0 1 1 0 1 0 0 1 2 0 0 2 0 0 0 2 1 1 0 1 0 1 1 1 0 1 1 2 2 1 0 1 1 1 2 1 1 0 1 1 2 1 2 0 1 0 1 0 0 0 2 0 0 2 0 1 0 0 1 2 2 2 0 2 1 1 0 0 1 1 0 0 1 0 1 0 1 0 0 0 0 0 1 1 1 1 0 1 1 0 0 2 0 0 1 0 1 0 1 1 1 1 1 1 1 1 2 2 0 1 1 2 1 0 0 2 0 2 0 0 0 0 0 0 0 0 0 0 0 2 0 2 0 1 0 0 0 0 1 1 1 0 1 0 0 0 0 0 0 0 0 0 0 2 0 0 0 1 0 0 0 0 0 1 2 0 1 1 2 1 1 1 1 0 0 0 0 0 0 0 0 0 2 0 0 0 0 1 2 1 0 0 0 0 1 2 0 1 0 2 2 1 0 0 0 1 2 0 2 1 0 0 1 2 0 2 1 1 2 2 2 1 0 1 0 1 0 1 0 1 1 0 1 0 0 0 1 2 0 0 2 0 1 0 2 2 2 2 1 0 2 2 0 0 0 0 1 0 1 0 0 2 0 2 0 0 2 0 2 1 0 0 0 0 0 1 0 0 0 2 0 1 0 1 0 1 0 0 0 0 1 1 0 0 0 0 0 0 1 0 2 2 0 0 1 1 0 0 1 0 0 0 0 0 0 0 0 0 2 0 0 0 0 0 1 0 0 1 0 0 0 2 0 0 0 0 0 0 1 0 1 1 1 1 1 0 1 2 0 1 1 1 1 2 2 1 1 0 2 0 1 2 0 1 1 0 0 0 2 0 0 1 1 0 0 0 0 0 1 2 2 0 2 2 1 1 2 0 0 2 0 0 0 2 0 1 1 1 0 0 0 1 0 1 0 0 1 0 1 0 0 0 0 2 1 0 1 0 1 0 1 1 0 2 0 0 0 1 1 0 2 0 1 1 2 0 1 1 0 1 1 2 1 0 2 0 0 0 0 1 0 2 0 1 0 1 1 1 2 0 0 0 0 2 1 1 1 2 0 1 0 0 0 0 0 0 1 1 0 1 2 0 0 0 1 0 0 0 1 1 0 0 1 1 0 0 1 0 1 1 0 0 0 0 1 2 1 1 0 2 0 1 2 0 1 2 2 0 2 1 0 1 1 0 0 0 0 1 1 0 1 0 2 0 0 0 0 0 2 1 2 0 0 0 1 1 0 0 0 0 1 1 1 1 1 1 0 0 0 0 0 1 0 1
189 1 0 0 0 1 1 1 0 1 1 0 0 2 0 0 0 0 2 0 0 0 0 1 0 0 1 0 0 1 2 1 1 1 2 0 2 2 0 2 0 0 0 0 2 0 0 0 0 0 0 0 0 1 0 2 0 0 1 0 1 1 1 2 0 2 0 1 2 0 0 2 1 0 2 1 2 1 1 0 1 2 1 0 1 1 1 1 1 1 0 1 1 1 1 0 1 1 1 1 0 2 0 0 1 0 1 2 2 2 0 0 1 1 2 2 2 0 0 2 2 0 0 0 0 1 0 1 1 1 0 1 0 1 1 0 2 0 0 1 2 0 0 0 0 0 0 0 0 0 1 0 0 0 0 1 1 1 1 1 0 0 1 1 1 2 0 0 0 0 1 1 1 1 0 0 2 1 1 1 1 2 0 0 0 0 0 1 1 0 0 0 1 0 1 0 0 0 1 1 1 1 0 0 1 1 1 2 0 0 1 1 1 0 1 2 0 1 0 0 2 1 2 0 0 2 2 0 0 1 1 0 1 1 1 0 0 2 0 1 0 1 2 1 0 1 0 1 1 0 0 0 1 1 0 1 1 0 0 1 1 0 0 1 2 1 0 1 2 2 0 2 0 2 0 0 0 0 1 0 0 1 2 1 1 0 1 1 1 2 1 2 0 2 2 0 1 1 1 0 0 0 2 0 0 0 0 0 0 0 1 1 2 0 2 0 2 0 0 0 1 1 0 1 1 0 1 1 0 0 2 2 0 1 0 0 0 1 0 0 0 0 2 0 0 0 0 0 2 2 0 0 0 2 2 0 0 1 0 2 2 2 1 0 1 0 0 1 1 0 2 2 1 1 0 2 1 1 0 2 2 0 1 1 0 0 0 1 1 0 0 1 0 0 2 0 0 1 0 0 0 0 1 1 1 0 1 2 1 0 0 0 1 1 0 2 0 0 1 0 1 0 1 0 0 1 0 0 0 1 1 0 0 1 1 0 1 2 1 0 1 0 2 1 1 1 2 0 1 1 0 0 0 2 2 0 2 1 1 1 0 1 0 1 1 2 2 1 0 0 0 1 2 0 1 0 1 1 2 0 1 2 2 1 0 1 0 0 2 0 0 2 0 2 1 0 1 0 0 2 0 2 1 1 1 1 2 0 0 0 0 2 0 0 0 2 1 0 0 0 0 2 1 1 1 1 1 0 1 1 1 0 1 0 1 0 1 1 1 2 1 1 2 2 2 2 0 1 1 1 0 0 0 1 2 1 0 0 0 0 0 0 2 2 1 1 2 0 1 0 0 1 1 0 1 0 2 0 0 0 1 0 0 0 0 0 0 1 0 0 0 1 1 1 1 0 1 0 0 0 0 2 0 0 0 0 2 1 1 1 0 0 0 0 0 0 0 0 1 1 0 1 0 0 0 1 2 2 0 0 0 0 1 1 1 0 1 0 1 1 0 1 0 1 1 0 2 2 2 2 0 0 1 1 0 0 2 1 1 0 0 0 0 0 0 2 1 1 0 1 0 1 0 1 1 2 1 0 1 1 1 1 2 2 2 1 1 1 2 1 1 1 1 0 2 2 2 0 0 2 0 2 0 1 2 1 1 2 0 0 0 0 0 0 0 0 0 0 1 1 0 1 1 2 0 1 1 0 1 1 0 0 0 0 0 2 1 0 1 2 1 1 0 0 0 1 0 0 0 0 0 0 0 0 0 0 0 0 2 0 0 0 0 0 0 1 1 1 0 2 0 0 1 0 0 0 1 0 2 2 1 0 1 0 0 2 0 2 2 1 1 2 2 1 0 1 0 2 0 2 0 2 1 1 1 0 1 0 1 0 1 0 2 2 2 0 2 1 0 0 0 0 1 0 1 0 0 1 0 0 1 1 1 1 1 0 0 1 2 1 1 2 0 0 2 1 1 0 0 0 0 1 1 0 0 0 1 0 0 0 1 1 0 0 0 0 1 0 0 1 0 1 2 0 2 0 0 1 1 1 0 0 2 0 0 0 1 2 1 1 1 1 0 2 1 1 1 0 0 1 0 2 2 0 1 1 1 0 0 1 1 0 1 0 1 1 0 1 1 0 0 0 0 0 0 0 1 2 0 0 2 1 0 1 0 0 0 2 0 0 0 0 0 2 1 1 0 0 0 1 1 1 0 2 2 0 2 2 0 1 1 0 2 0 2 0 0 0 2 1 0 1 0 0 0 1 1 0 2 0 0 0 1 1 1 1 0 0 0 0 0 0 0 1 0 0 1 1 0 1 0 0
190 0 0 0 0 0 0 2 1 0 1 0 0 0 0 0 0 1 1 0 1 0 0 2 0 0 1 0 0 0 1 2 1 1 1 0 1 1 0 2 0 0 0 0 2 1 0 0 0 0 0 1 0 0 0 1 0 1 1 1 1 0 0 0 0 1 1 1 1 0 0 2 2 1 1 2 2 1 1 0 1 2 1 1 2 0 0 1 1 2 1 1 1 0 1 1 0 0 0 1 2 2 1 0 2 1 2 1 1 1 0 1 0 0 0 0 0 0 0 2 2 0 2 2 2 0 1 2 2 2 0 0 0 0 1 0 1 0 0 2 1 1 0 0 0 0 1 0 0 0 0 0 1 0 0 1 0 0 0 1 0 0 1 1 1 2 1 0 0 1 1 1 0 2 0 0 2 1 0 0 0 0 0 1 0 0 2 1 0 0 1 0 2 0 2 0 2 0 0 0 0 0 0 0 1 1 2 0 1 0 1 1 0 0 1 2 0 0 2 2 0 1 1 0 0 1 1 1 0 1 0 0 1 0 1 1 2 2 1 2 0 0 1 2 0 2 0 0 2 0 0 1 1 0 0 0 0 0 0 2 2 0 0 1 1 0 1 0 1 0 2 1 0 1 0 1 1 1 2 0 0 1 2 1 1 0 2 1 1 2 1 1 1 2 2 1 1 0 0 0 0 0 1 1 1 0 0 0 1 1 0 0 2 0 1 0 2 1 0 0 0 0 1 1 2 0 1 2 1 1 2 1 0 2 0 0 0 1 0 1 1 1 2 0 1 0 2 0 1 0 1 0 0 0 0 2 0 2 0 0 0 0 2 0 2 0 0 1 2 0 1 1 2 1 1 0 2 0 0 2 2 1 0 0 1 0 0 0 0 1 0 0 0 0 1 1 1 1 1 1 1 1 1 1 2 0 0 1 0 0 0 0 1 1 1 2 0 0 1 0 1 0 1 0 1 2 1 0 0 1 2 0 0 1 0 1 0 1 2 1 0 0 1 0 0 0 1 0 0 0 1 0 0 2 2 0 2 1 1 0 0 0 0 1 0 0 0 1 0 1 1 1 2 0 1 0 1 2 1 0 1 2 1 1 0 0 1 0 1 0 1 1 0 2 0 0 1 1 2 2 0 2 1 1 0 0 2 0 0 0 0 1 0 0 0 1 1 0 0 0 0 2 2 2 2 2 0 0 1 1 2 0 0 0 0 0 0 0 2 2 0 0 1 1 2 1 0 1 1 1 0 0 0 1 1 1 1 1 0 0 0 0 1 1 0 1 1 1 0 1 0 1 0 0 0 0 1 1 2 1 2 0 0 0 0 0 0 1 1 1 0 1 1 0 1 0 1 0 0 0 0 2 1 0 0 2 2 1 1 1 1 1 0 1 0 0 1 0 0 0 2 0 1 1 1 0 1 0 0 0 0 0 0 0 0 2 0 2 2 1 0 1 0 1 1 0 2 0 2 2 0 2 1 0 0 0 2 1 1 0 0 0 2 0 2 1 0 1 0 0 0 0 0 0 0 1 1 0 2 0 1 0 1 1 1 0 1 1 2 1 1 1 0 0 0 0 0 0 0 1 0 1 0 0 0 0 0 1 0 0 0 0 0 1 0 0 0 0 1 0 0 0 0 1 1 0 1 0 1 1 0 0 1 0 0 1 2 0 1 1 1 0 0 0 0 0 0 0 0 0 0 0 1 0 0 0 0 0 0 0 0 0 2 0 0 0 2 2 2 2 0 0 0 0 1 0 2 0 0 1 0 1 0 2 1 2 0 2 2 2 0 2 1 1 1 0 0 1 1 1 0 0 0 0 0 0 2 1 1 0 0 0 0 0 0 0 2 2 0 0 0 0 0 0 2 1 1 1 0 0 0 2 1 1 1 1 0 0 1 0 1 1 0 0 0 0 0 0 0 0 0 1 1 0 1 0 1 0 0 0 0 1 0 0 0 1 1 0 2 0 1 0 2 1 2 1 0 0 0 1 0 2 2 0 0 0 0 1 0 2 0 1 2 1 2 2 2 0 0 0 1 0 1 1 2 1 0 2 0 1 1 0 0 0 0 2 0 1 1 0 0 0 0 0 2 2 2 1 1 0 1 0 1 1 1 0 0 1 0 0 0 0 0 1 0 0 1 1 0 0 2 0 1 0 1 0 1 1 1 1 1 0 1 0 1 0 0 0 0 0 1 0 0 0 0 1 1 0 2 0 0 0 1 2 1 2 2 0 2 0 0 1 0 1 0 0 1 0 0 0 0 0
191 0 0 0 1 1 1 2 1 0 1 0 0 0 0 0 0 1 1 1 1 1 0 1 1 1 1 0 1 1 2 2 1 1 2 1 2 2 0 0 2 2 0 0 2 0 1 0 0 0 0 0 1 1 1 0 2 0 1 0 1 1 2 2 0 1 1 1 1 0 0 1 1 0 1 1 1 0 0 1 0 2 0 2 2 0 0 1 1 1 0 1 2 0 0 0 0 2 0 1 1 1 1 0 2 0 2 1 1 1 0 1 1 2 1 2 0 1 2 1 1 1 1 1 1 0 1 0 0 0 1 0 0 0 0 0 0 0 0 1 0 2 0 1 0 0 0 1 0 0 1 0 0 2 0 1 1 1 0 0 0 0 2 0 2 2 0 0 1 1 1 2 2 0 1 0 1 0 0 0 0 0 1 0 0 0 1 1 0 0 0 1 2 2 2 0 1 1 0 0 0 0 0 0 1 0 0 0 1 0 1 0 1 1 2 2 2 0 2 0 2 1 2 0 0 0 0 1 0 1 0 0 0 0 2 0 0 1 0 1 0 0 2 2 0 2 0 1 1 0 0 0 1 0 1 0 1 1 1 1 0 1 0 0 0 0 0 0 0 0 0 2 0 2 0 0 0 1 1 1 1 1 2 1 1 0 2 2 1 1 1 1 0 1 2 0 1 2 0 2 0 0 2 0 1 0 0 0 1 1 0 1 2 0 1 0 2 1 1 0 0 1 1 1 1 0 1 2 0 0 1 1 0 0 0 0 0 1 0 0 0 0 2 0 1 0 2 0 1 2 0 1 0 2 2 0 0 2 0 1 1 1 2 0 2 1 0 2 2 0 2 2 2 2 0 1 2 1 0 2 0 2 1 1 1 0 0 1 1 0 1 1 1 0 2 2 0 0 1 1 1 1 1 1 2 1 0 0 0 0 0 0 1 1 0 1 1 0 1 0 0 0 1 0 2 2 2 1 0 1 0 0 0 2 0 2 0 0 1 0 1 0 2 1 1 0 1 0 0 1 0 1 0 2 2 1 2 2 1 2 1 2 0 0 1 1 1 2 0 0 0 1 0 2 0 0 0 2 0 0 0 1 2 0 2 0 0 0 2 0 0 1 1 1 1 0 1 1 0 1 1 2 1 1 0 0 1 0 0 0 0 2 0 0 0 0 1 1 0 1 1 1 2 1 1 1 1 2 0 2 0 2 2 1 2 0 2 0 1 2 1 1 2 2 2 2 0 0 2 1 0 0 0 2 0 0 0 1 0 0 0 0 1 2 1 1 2 1 0 1 0 1 1 0 1 0 2 2 2 1 2 0 0 0 0 0 0 0 0 0 0 2 1 0 1 0 0 0 0 0 0 2 0 1 2 0 0 0 1 1 0 0 0 0 0 0 0 0 0 0 1 0 1 1 1 0 1 1 0 0 0 0 0 1 0 2 0 1 2 2 1 1 0 0 1 0 1 1 1 1 1 1 0 2 0 0 0 2 2 0 0 0 1 0 1 2 2 0 1 1 1 2 0 2 2 2 0 1 2 0 0 0 2 2 1 1 1 1 2 1 0 0 1 1 1 2 2 0 0 1 0 1 0 0 2 0 0 2 0 0 1 0 0 0 0 0 1 1 1 0 0 0 0 2 0 1 1 0 0 0 0 0 0 0 0 0 1 0 1 2 1 1 0 0 0 0 0 0 0 1 1 1 0 0 0 0 0 0 1 0 0 0 1 0 1 1 1 2 1 1 0 0 0 0 0 0 1 0 0 1 0 0 1 1 1 1 0 2 1 1 1 1 2 2 0 2 0 0 0 1 0 1 0 0 1 0 0 1 1 1 1 0 2 2 2 0 2 2 2 0 2 2 1 0 2 0 0 1 0 0 2 0 1 0 0 0 0 0 1 0 1 1 0 0 2 0 0 0 0 0 1 1 1 0 1 0 1 2 0 0 0 2 1 0 1 0 0 0 1 2 0 1 0 1 1 0 0 0 0 0 1 1 2 0 0 0 0 2 0 1 2 2 0 1 2 2 2 0 0 0 0 2 1 0 1 1 0 1 0 0 0 0 1 0 2 1 0 2 2 1 0 1 0 1 2 1 1 1 0 0 2 1 1 1 1 0 0 0 0 0 0 0 0 2 1 1 0 1 1 2 2 0 0 2 1 0 1 2 0 0 0 0 1 0 2 0 0 0 0 0 0 0 0 0 0 1 1 0 1 0 0 1 0 0 0 0 0 0 0 1 1 0 0 1 0 0 1 0 0 0 0 0
192 0 0 0 1 0 0 2 0 1 1 0 0 0 0 0 0 1 1 0 0 0 0 2 0 0 0 1 2 2 2 1 2 2 0 0 1 2 0 0 1 1 1 1 2 1 2 0 0 0 0 1 0 0 0 1 0 0 2 0 1 0 2 2 0 0 2 0 2 0 1 1 2 0 1 2 2 1 1 0 0 1 1 0 1 0 1 1 1 1 0 0 2 2 1 1 0 0 0 2 2 2 1 0 2 1 2 2 0 2 2 2 0 1 0 1 0 0 2 0 0 0 0 0 0 1 0 0 0 0 1 0 0 0 0 0 0 0 0 0 0 2 0 0 0 0 0 1 0 0 1 0 0 0 1 0 0 1 0 0 0 1 1 1 2 2 1 1 1 2 0 2 0 2 0 0 2 0 1 1 1 1 0 0 1 1 1 2 1 0 1 0 2 2 2 1 1 0 1 0 0 1 0 1 1 2 1 1 0 0 2 1 2 0 2 2 2 1 1 0 2 1 2 0 0 1 0 0 0 0 0 0 0 0 1 1 0 2 0 1 0 0 2 1 1 2 1 0 1 0 0 0 2 0 0 0 0 1 0 0 0 0 1 1 1 0 0 0 1 0 0 2 0 2 0 0 0 1 2 1 1 1 2 2 2 1 1 1 1 1 0 0 1 2 2 1 1 1 0 1 0 0 1 1 0 0 1 2 1 1 0 1 0 0 1 0 2 0 0 0 0 0 0 2 2 0 2 2 0 0 1 2 0 0 0 0 0 1 0 1 1 1 1 0 0 0 1 1 2 1 1 0 0 1 1 1 0 0 0 1 1 1 2 0 2 2 0 2 2 0 2 2 1 1 0 0 2 0 0 2 2 0 1 2 0 0 0 1 1 0 0 0 1 0 2 0 0 1 1 1 1 1 2 0 1 1 1 0 0 0 0 0 1 1 1 1 1 0 0 0 0 1 1 0 0 1 2 0 0 1 1 0 0 1 1 2 0 1 0 0 2 0 0 0 0 1 1 0 1 1 0 0 0 2 0 0 0 2 1 1 0 1 0 0 0 1 0 0 0 0 1 1 0 2 1 0 0 2 2 1 1 2 1 0 1 0 0 0 2 0 0 1 0 0 0 0 2 2 2 2 0 2 2 0 0 0 2 1 0 0 0 1 1 0 0 0 0 1 0 1 1 1 2 2 1 2 0 0 0 2 0 0 1 0 1 0 1 1 2 0 1 2 1 1 1 1 0 1 1 1 0 0 0 1 2 1 0 1 0 1 1 0 0 2 0 1 1 1 0 1 0 0 0 0 0 0 1 2 2 1 2 0 2 0 0 2 0 1 0 0 1 0 0 1 0 1 0 1 0 0 1 2 1 0 0 2 2 0 0 0 2 2 0 0 0 0 0 0 1 1 0 0 1 1 1 1 1 2 0 0 0 0 0 1 0 0 0 0 2 2 1 2 0 1 0 0 1 2 1 1 0 1 1 1 0 0 1 2 2 1 0 0 1 1 0 1 0 1 1 0 0 1 0 0 0 2 1 1 2 0 0 0 2 2 2 0 2 2 1 0 0 0 0 1 0 1 1 0 0 2 1 1 0 0 1 0 0 2 0 0 1 0 0 0 0 0 0 0 1 1 0 1 0 1 1 0 0 1 2 2 1 1 0 0 0 1 0 0 0 1 1 1 0 0 0 1 0 0 0 0 0 0 0 0 0 0 2 0 0 0 0 0 0 0 1 0 2 2 1 2 0 0 0 1 1 2 2 0 1 1 0 1 0 1 0 1 0 2 1 2 0 1 2 1 0 1 0 1 0 2 0 2 0 0 0 0 0 0 1 1 2 0 1 1 1 0 2 2 2 0 2 2 1 0 1 1 0 2 0 0 0 2 2 0 0 0 0 1 2 0 2 2 0 0 0 0 0 0 1 0 0 0 0 0 0 0 0 0 0 0 2 2 1 0 1 1 2 0 1 1 1 0 2 0 2 1 0 1 0 1 0 0 1 0 0 0 1 1 0 1 1 1 1 2 2 2 2 1 0 0 0 0 2 1 2 0 2 0 0 2 1 0 0 0 1 0 1 2 2 0 0 0 0 1 2 2 2 2 0 0 2 0 0 2 0 0 0 1 0 0 1 0 1 1 0 1 0 0 0 0 2 0 2 1 1 0 1 1 0 1 0 1 2 0 2 0 0 0 1 0 1 1 0 0 0 0 2 2 0 0 0 2 0 1 0 1 1 1 0 0 0 0 0 1 0 0 0 1 1 0 1 1
193 0 0 0 1 0 0 1 0 2 2 0 0 0 0 0 0 1 0 1 1 1 0 2 0 0 0 0 1 1 2 0 2 2 2 1 2 2 0 1 1 1 1 1 2 0 0 0 1 0 0 1 0 0 1 2 0 0 0 1 0 1 0 1 0 0 0 0 1 0 1 1 2 0 1 2 2 1 1 0 0 1 1 1 2 1 1 0 1 2 0 0 2 1 0 0 0 1 0 1 1 2 1 0 2 1 2 2 0 2 1 2 1 1 1 1 1 0 1 1 1 0 2 2 2 0 2 0 0 1 1 0 1 1 0 0 0 0 0 1 0 2 0 1 0 0 0 0 0 0 0 0 0 0 2 0 0 0 0 1 0 1 2 0 1 2 0 1 0 1 1 0 0 2 1 0 2 2 0 0 0 0 0 0 1 1 1 2 0 1 1 2 1 0 2 0 0 0 0 0 0 1 0 1 1 0 1 0 0 0 1 1 1 0 0 2 1 1 0 0 2 2 2 0 0 1 1 1 1 0 0 0 0 1 1 0 1 2 0 2 0 0 1 1 0 1 0 1 1 0 0 0 1 0 1 1 0 1 1 1 0 1 0 1 1 0 0 1 2 2 0 0 0 1 0 1 1 1 1 1 1 1 1 2 1 0 1 0 0 2 1 0 0 1 1 0 1 0 0 0 0 0 2 0 1 0 0 0 2 2 0 2 1 0 1 0 2 0 0 0 1 0 0 2 2 0 2 1 0 0 2 0 0 2 0 0 0 2 0 0 0 0 1 0 0 0 1 1 2 0 0 0 0 1 0 1 1 1 0 1 1 2 0 1 0 0 0 2 2 0 2 2 1 1 1 0 1 0 2 0 1 1 0 0 2 1 0 0 0 0 0 1 1 0 2 0 1 2 0 0 0 0 0 1 1 0 0 1 0 0 0 0 0 0 2 2 0 0 0 0 0 1 1 1 1 2 1 0 1 0 0 0 0 2 0 1 0 0 0 0 1 0 1 1 0 2 2 0 0 0 0 0 0 2 1 1 1 2 1 2 1 2 2 0 2 2 2 1 0 0 0 1 2 1 1 1 1 2 1 1 2 1 1 1 0 1 0 2 2 0 0 2 0 1 0 0 1 0 0 2 0 2 2 0 0 0 2 1 0 0 1 0 0 0 1 0 1 0 0 1 2 1 2 2 0 2 0 1 0 2 1 1 2 1 2 0 0 1 2 1 1 1 2 2 2 2 0 1 0 2 0 1 0 2 1 1 0 0 0 1 1 0 0 2 1 0 2 0 2 0 0 2 0 0 0 0 1 0 0 0 1 0 0 0 1 0 1 1 0 0 0 0 1 0 1 0 0 0 0 0 0 2 1 0 0 1 2 1 1 1 0 0 0 1 1 1 1 0 0 0 1 0 0 0 0 0 2 1 0 0 0 0 1 2 0 1 1 2 2 1 0 2 0 1 1 0 2 1 1 0 1 2 0 1 0 0 1 2 2 0 0 0 0 1 1 1 0 1 1 0 2 0 0 1 0 1 1 2 1 1 0 1 2 2 2 2 1 1 1 1 0 0 1 0 0 0 2 0 0 2 0 2 0 1 0 0 1 1 0 0 1 0 0 1 0 1 0 2 1 0 0 0 1 2 0 2 2 1 0 0 0 0 1 0 0 1 2 0 0 0 0 0 0 0 0 0 0 0 0 0 0 0 1 0 0 1 1 0 2 0 0 1 1 0 0 1 0 1 0 2 0 0 1 0 0 0 2 0 1 1 0 1 0 0 0 2 0 2 2 0 2 2 2 2 2 0 1 0 0 1 0 1 0 0 1 0 1 0 0 0 1 1 1 1 1 0 2 2 1 0 1 1 0 1 2 1 1 0 1 0 2 1 1 0 0 1 1 0 1 0 0 1 0 0 1 0 0 0 0 0 0 2 1 0 0 0 0 1 0 0 0 1 0 0 0 1 1 0 0 1 0 0 1 1 2 2 0 0 1 1 1 1 2 0 0 0 0 1 0 2 0 2 2 0 0 0 0 0 0 0 0 1 2 0 1 0 0 0 0 1 0 0 0 1 2 0 0 1 1 1 0 1 0 1 2 0 1 1 0 0 2 2 0 2 0 0 0 1 0 0 0 0 0 2 1 1 0 0 0 1 2 0 1 0 1 0 1 2 1 1 0 1 1 0 2 0 0 0 0 0 1 0 1 0 0 0 0 1 0 0 0 2 1 2 0 0 2 0 0 0 0 0 1 2 0 0 0 1 1 0 1 1
194 1 0 0 1 0 0 1 0 2 2 0 0 0 0 0 0 0 1 1 1 1 0 2 0 0 0 0 0 1 2 0 1 1 0 0 1 1 0 0 2 2 0 0 2 0 0 0 0 0 0 0 0 0 1 1 1 0 0 2 0 1 2 2 0 1 0 0 2 0 1 2 2 0 1 2 2 1 1 0 0 2 1 0 1 0 0 0 1 2 0 0 2 1 0 0 0 1 1 1 0 2 1 0 2 0 2 2 0 2 1 2 0 2 0 2 0 0 1 1 1 0 2 2 1 1 1 0 0 1 1 1 0 1 0 0 1 0 0 2 1 1 1 0 0 0 0 0 0 1 0 0 0 1 0 0 0 2 0 0 0 0 0 2 0 0 0 0 1 1 1 1 0 2 0 0 2 0 0 0 0 0 0 1 1 1 1 0 0 0 0 0 1 1 1 0 0 0 0 0 0 1 0 1 1 1 1 0 2 0 2 0 2 0 1 2 1 0 2 0 2 0 2 0 0 1 1 2 0 2 0 0 1 1 1 1 0 2 0 2 0 0 2 1 0 1 0 1 1 0 0 0 1 0 0 0 2 0 0 2 2 0 0 1 1 0 0 0 2 2 0 1 0 2 0 0 0 1 2 1 1 1 1 1 2 0 2 2 1 2 1 1 0 2 2 0 1 1 0 1 1 0 2 0 1 0 0 0 1 1 0 1 2 0 1 0 1 0 0 0 1 0 0 1 2 0 1 1 0 1 2 1 0 0 0 0 0 2 1 1 0 2 1 0 0 0 2 1 2 1 1 0 0 2 1 0 1 2 0 2 2 2 0 0 0 2 0 1 1 0 2 2 0 0 0 1 1 0 0 2 0 1 1 1 1 1 0 0 0 0 0 1 2 1 2 0 1 1 0 0 0 0 1 1 2 1 0 0 0 0 0 0 1 1 1 2 0 0 0 0 0 0 0 2 0 1 0 0 0 0 1 0 1 0 0 1 0 2 1 0 2 0 1 0 0 1 1 0 0 1 0 1 0 2 2 1 2 2 2 1 1 1 2 1 0 1 1 1 0 0 0 1 2 0 0 0 0 1 2 1 2 2 1 0 1 0 0 0 2 0 0 2 1 1 1 0 2 1 0 1 1 2 1 1 0 0 2 0 1 0 1 0 0 0 1 1 0 0 0 2 2 0 2 1 0 1 1 1 0 2 0 1 1 0 1 0 1 0 2 1 1 1 1 1 1 2 0 1 1 1 1 0 0 1 1 2 0 1 1 0 0 0 0 0 0 0 0 1 0 1 0 2 0 0 0 0 0 1 2 2 2 0 0 0 1 0 1 2 1 1 0 1 1 0 0 0 0 0 0 0 0 2 1 1 2 1 0 0 0 0 0 0 0 0 0 0 0 1 0 1 1 1 0 0 0 0 1 0 0 0 0 0 0 2 0 1 0 0 2 2 1 2 0 0 1 0 2 0 1 1 2 2 1 1 0 0 2 1 1 0 0 0 0 0 2 2 0 1 0 0 1 0 1 0 0 2 0 0 1 2 0 1 2 1 2 1 0 1 1 1 0 0 0 1 1 1 2 0 0 2 0 0 0 0 1 0 1 2 0 0 1 0 0 0 0 0 0 1 1 1 0 0 1 2 0 2 2 0 1 0 0 0 0 0 0 0 0 0 1 1 0 0 0 0 0 1 0 0 0 1 1 1 1 0 0 1 0 0 2 1 1 2 2 0 0 0 1 1 1 2 0 0 1 0 0 0 1 0 1 1 0 1 1 0 0 2 1 2 2 2 0 2 2 2 2 0 1 0 0 1 0 1 0 0 0 0 1 0 0 2 2 0 2 2 2 0 2 2 2 0 1 2 0 0 2 1 0 1 0 2 0 2 0 1 0 0 0 0 0 0 1 1 1 0 1 1 1 0 1 1 0 0 0 0 0 0 0 0 1 1 0 2 0 0 0 0 0 1 1 2 0 0 1 1 2 1 0 0 0 1 0 1 1 0 0 0 1 1 0 1 2 2 2 1 1 1 1 0 0 0 0 2 0 0 1 2 0 0 0 0 0 0 1 0 0 2 0 0 2 1 0 1 0 2 1 0 0 2 1 1 2 0 0 2 0 0 0 0 0 0 0 0 2 2 1 0 1 1 0 1 2 0 2 1 1 1 1 1 0 0 2 0 2 0 1 1 1 0 1 0 0 1 0 0 0 0 2 0 2 0 0 0 0 1 0 0 0 0 0 0 0 0 0 1 0 0 0 0 1 0 0 0
195 0 1 0 0 1 1 2 0 1 1 0 0 0 0 0 0 1 1 2 2 2 0 2 0 0 0 0 2 2 0 2 1 1 1 1 2 1 0 0 1 1 0 0 0 0 1 0 0 1 1 1 0 0 1 2 0 1 1 0 1 0 2 2 1 0 2 0 2 0 1 1 2 0 1 2 2 1 1 0 0 1 0 1 1 0 0 0 2 2 0 0 0 2 0 0 0 2 1 2 1 1 1 0 2 0 2 2 1 1 0 2 1 1 1 1 1 0 1 1 1 0 2 2 1 2 0 0 0 1 1 0 0 0 1 0 1 1 1 1 2 1 0 0 0 0 1 0 0 0 0 0 0 1 0 0 0 0 0 0 1 0 1 1 1 1 0 1 0 1 1 1 1 1 1 0 2 0 0 0 0 0 0 1 0 0 1 1 0 0 0 1 2 0 2 0 2 0 0 0 0 0 0 0 1 0 0 0 0 0 2 1 0 0 2 2 1 1 1 0 2 1 2 0 0 2 2 2 0 2 0 0 0 0 1 1 0 2 0 1 0 1 2 2 0 2 0 0 2 0 0 0 2 1 0 0 0 0 0 0 0 0 0 0 1 0 0 1 0 1 0 1 0 0 0 0 0 2 2 2 2 2 2 2 2 0 2 0 0 1 1 0 0 2 1 1 0 1 1 1 0 0 2 0 0 0 1 0 1 1 1 2 2 0 2 0 2 0 0 0 0 1 0 1 0 0 1 0 1 1 2 0 1 1 0 0 0 2 0 0 0 0 2 0 0 0 2 2 2 0 1 0 0 1 1 1 1 1 0 0 0 0 1 0 1 0 0 1 1 0 2 2 1 1 1 0 1 0 1 1 0 2 1 1 2 2 0 0 0 0 0 1 1 0 1 1 0 1 1 0 0 1 2 0 0 0 2 1 0 0 0 0 2 2 0 2 0 0 0 0 0 2 0 1 1 2 1 1 0 0 0 0 0 2 0 1 1 1 0 0 2 0 2 0 0 1 1 1 0 1 0 0 0 2 1 1 1 0 0 0 0 0 0 0 0 0 0 0 0 0 0 0 2 0 1 1 0 1 2 0 1 2 2 1 1 0 1 2 2 0 0 2 1 2 2 0 2 2 2 2 0 2 1 1 0 0 1 1 0 0 0 1 0 0 0 0 0 0 2 2 2 0 2 2 1 2 0 0 1 1 1 0 1 1 1 0 1 1 2 0 1 2 1 1 1 1 0 0 2 2 0 0 0 2 0 0 1 2 0 1 1 0 1 1 0 1 1 0 1 0 0 1 1 0 0 0 0 2 2 1 2 1 0 0 0 0 0 1 1 1 0 2 1 2 0 0 0 0 0 0 0 2 0 0 1 1 1 1 2 1 0 0 0 1 0 0 1 0 0 0 2 0 0 0 0 1 2 2 0 0 0 1 1 2 0 1 0 1 2 1 0 0 1 1 1 0 2 1 1 1 0 0 1 0 0 0 2 2 2 0 0 0 0 1 0 1 1 1 0 0 0 0 0 0 0 2 0 1 2 0 0 0 2 2 2 2 1 2 1 0 0 0 1 0 0 0 1 0 0 1 0 1 0 0 1 0 1 2 1 0 1 0 0 0 1 1 1 2 1 0 0 0 1 2 0 2 2 0 1 1 1 1 0 0 0 0 1 0 2 2 1 0 1 1 0 0 1 0 0 0 0 0 1 0 0 1 0 0 1 0 0 0 0 0 0 1 1 2 1 2 0 0 0 0 0 0 1 0 1 1 0 1 1 0 0 1 1 2 1 1 1 1 2 2 2 0 0 0 0 0 1 1 0 0 0 0 2 0 0 2 2 0 0 0 0 0 1 0 1 0 2 1 1 0 2 0 0 2 0 0 1 1 1 0 0 1 1 1 2 1 1 2 0 0 0 0 0 0 0 0 0 1 2 0 1 0 1 0 1 1 0 1 0 0 0 0 0 0 2 0 0 0 0 0 1 0 0 1 1 0 1 0 1 0 0 0 1 1 0 1 1 2 1 1 1 1 1 0 0 0 0 2 1 0 2 1 0 1 0 1 0 0 0 0 0 1 0 0 0 0 0 0 0 2 0 0 0 1 0 0 2 0 0 1 0 0 0 1 0 0 0 0 2 1 1 0 0 2 0 0 2 0 0 2 2 0 2 2 0 0 2 0 0 0 0 1 1 1 2 1 0 0 0 0 0 1 1 2 0 0 0 2 2 2 0 0 2 1 0 0 0 0 0 1 0 0 0 0 0 0 1 1
196 0 0 0 2 1 1 2 0 1 1 1 0 0 0 0 0 1 1 0 1 0 0 2 0 0 0 0 1 1 1 1 1 0 2 1 2 1 1 0 1 1 1 1 2 1 1 0 0 0 0 0 0 0 1 1 1 0 1 0 0 2 1 1 1 0 2 0 0 0 0 1 2 1 1 2 2 2 2 0 2 2 0 1 1 0 0 1 1 1 0 0 2 0 0 0 0 1 0 1 1 2 1 0 2 1 2 2 0 2 0 1 0 1 0 1 0 0 1 1 1 0 0 0 0 2 0 1 0 1 1 0 0 0 1 0 1 0 2 0 1 1 1 0 0 0 0 0 0 0 0 1 0 0 0 0 0 0 1 1 0 1 2 0 1 2 0 0 1 2 0 2 0 2 0 1 1 2 0 1 0 1 0 1 1 1 1 2 0 2 2 2 1 0 1 0 1 0 1 1 1 0 0 0 1 0 0 0 1 0 0 2 1 0 2 2 1 0 1 0 2 1 2 0 0 0 0 1 0 1 0 1 1 1 1 2 0 2 1 1 1 1 1 0 1 2 2 0 2 0 0 0 1 1 1 0 2 1 0 0 0 0 0 1 1 0 0 1 1 1 0 2 0 2 0 0 0 0 0 0 0 1 0 2 0 0 0 0 0 2 1 0 0 2 2 0 2 1 0 1 0 0 2 0 1 0 1 0 0 0 1 1 1 1 1 0 2 0 0 0 0 1 1 2 0 0 0 1 0 0 0 2 1 2 0 0 0 1 0 0 0 0 2 0 0 0 0 0 2 1 0 0 0 1 0 1 1 1 0 0 0 0 2 0 2 2 0 0 2 0 0 0 1 1 1 0 1 0 0 2 1 2 1 1 0 1 0 0 0 0 0 1 1 0 2 0 0 0 0 0 0 0 1 0 0 0 1 0 0 0 0 0 1 1 1 2 0 0 1 0 0 0 0 2 0 0 0 1 0 0 1 0 0 2 0 1 0 0 1 1 1 0 0 1 1 1 1 0 1 2 0 0 1 2 0 0 0 0 0 1 1 1 1 0 1 1 1 0 0 0 0 0 2 1 1 0 0 1 1 0 0 2 0 0 0 0 0 0 2 0 0 2 1 2 1 0 1 1 1 1 1 1 2 0 0 0 2 1 0 0 0 2 0 0 1 0 0 0 1 2 2 1 2 2 1 2 0 1 0 2 0 1 1 0 1 0 0 0 1 1 0 1 2 0 1 2 0 0 2 1 0 1 1 1 1 1 1 1 0 0 0 0 0 2 1 1 2 1 0 1 0 1 1 0 0 0 1 1 1 1 2 0 0 0 0 0 1 1 0 0 1 1 0 1 0 2 0 1 0 0 0 2 0 0 1 1 1 1 2 2 0 0 0 0 0 0 0 0 0 0 0 0 0 0 0 2 1 1 0 0 0 0 0 0 0 0 0 0 1 0 0 2 1 1 1 0 1 1 2 2 0 2 1 1 1 1 2 1 1 0 0 0 1 0 1 2 0 1 1 0 1 1 0 1 1 1 1 1 2 0 1 1 2 1 2 2 1 1 0 0 0 0 0 1 0 0 2 0 0 2 0 1 0 1 0 0 2 2 0 0 1 0 0 1 0 0 1 0 1 1 0 1 0 1 1 0 0 0 1 1 1 1 0 0 0 0 0 0 1 2 2 0 0 0 0 1 0 1 0 0 0 0 0 0 0 1 1 0 0 0 0 0 1 0 0 1 0 2 1 1 0 0 1 1 0 0 1 0 1 0 0 1 0 1 1 2 0 2 1 2 0 1 2 1 1 0 0 0 1 2 0 0 0 1 0 1 1 0 0 0 0 0 0 0 0 0 2 2 1 1 1 2 0 0 1 1 0 1 0 0 0 2 0 0 0 0 0 0 1 0 1 1 0 0 1 0 0 0 0 1 0 1 1 0 0 0 1 0 0 0 0 1 1 0 1 2 1 0 1 1 0 0 1 0 1 0 0 1 0 0 1 0 2 0 0 0 0 1 0 1 1 2 0 1 1 1 2 0 0 1 0 1 2 0 1 1 1 1 0 0 0 0 0 0 1 0 0 0 2 0 0 0 0 1 0 0 1 0 0 0 2 0 0 2 0 0 0 1 0 1 0 0 2 2 1 0 0 0 1 0 1 0 1 1 2 0 2 2 0 1 0 1 0 1 0 1 1 0 2 0 1 1 0 0 0 0 2 0 1 0 0 1 1 2 0 0 1 0 1 0 0 0 1 2 0 0 0 0 0 0 0 0
197 0 0 0 0 0 0 2 0 2 2 0 1 0 0 0 0 1 1 0 0 0 0 2 0 0 0 0 0 0 1 1 2 2 0 0 0 2 0 0 2 2 0 0 0 2 1 0 0 0 0 1 0 0 0 1 0 0 2 0 1 1 0 0 1 0 0 0 1 0 0 0 2 0 2 2 2 2 2 0 1 2 0 1 1 0 0 0 2 2 0 0 1 2 0 0 2 2 2 2 2 2 1 0 2 1 2 0 2 0 0 1 0 0 0 1 1 0 2 0 0 0 1 1 0 0 0 1 0 1 2 1 0 1 1 1 0 0 0 0 0 2 0 0 0 1 1 0 0 0 1 0 1 0 1 0 0 2 0 0 0 1 0 1 0 0 0 0 1 1 1 1 1 1 1 0 2 0 0 0 0 0 0 2 0 0 2 0 0 0 0 0 0 0 0 0 0 1 0 0 0 1 0 0 1 0 0 0 2 0 1 2 2 0 2 2 2 1 2 0 2 1 2 0 0 2 2 2 1 1 1 1 0 0 1 0 0 2 0 2 0 0 2 1 0 1 0 0 2 0 0 0 1 0 0 0 0 0 1 2 1 1 0 0 0 0 0 0 2 0 1 1 0 2 0 0 0 0 1 0 0 1 2 1 1 1 1 2 0 2 0 0 0 2 2 0 1 1 0 0 0 0 1 1 0 0 0 0 0 0 0 0 1 0 2 0 1 1 0 0 0 0 2 0 1 0 1 2 0 0 2 1 0 1 0 0 0 1 0 1 1 2 2 1 0 0 0 1 2 1 0 0 0 1 1 1 0 0 1 0 1 1 1 1 1 0 0 2 2 0 2 2 1 1 1 0 1 1 0 2 1 1 0 0 0 0 0 0 0 0 0 1 0 0 2 0 1 2 0 0 0 0 1 1 1 0 1 0 0 0 0 0 0 0 2 2 0 0 1 0 0 0 0 2 0 0 0 1 0 0 1 0 0 1 0 1 0 0 1 1 0 0 2 0 0 2 2 1 2 1 0 0 0 1 2 1 2 2 1 2 0 0 0 0 0 0 0 1 0 0 0 1 2 0 1 0 1 2 2 0 0 2 0 0 0 0 0 0 2 0 0 2 1 2 1 0 0 2 2 2 0 2 1 1 0 0 2 0 1 0 0 1 0 0 2 0 0 0 1 2 1 2 1 0 0 0 2 1 1 1 1 1 1 1 1 0 0 1 1 2 0 1 1 1 1 1 0 2 0 2 0 0 0 2 1 0 0 0 0 1 1 0 0 1 0 0 0 1 1 1 0 1 0 0 0 0 2 2 2 2 2 0 0 0 0 0 0 2 0 0 0 0 1 2 0 0 0 1 0 0 1 1 0 0 1 1 2 1 1 1 2 1 0 0 0 0 0 0 0 0 0 0 0 0 0 0 2 1 0 0 1 0 0 2 0 0 2 0 2 1 0 1 0 1 0 0 2 0 0 0 2 2 1 1 0 0 1 2 2 0 0 0 1 1 1 1 1 0 1 0 1 0 0 0 0 2 0 0 1 1 0 1 1 1 0 1 0 2 1 0 0 0 0 0 0 0 1 0 0 2 0 1 0 0 0 0 1 1 0 0 1 0 0 0 0 1 0 2 2 0 0 0 1 2 0 2 2 0 0 0 0 0 0 0 0 0 2 0 0 1 0 1 0 0 0 0 0 1 0 1 0 0 1 0 0 0 1 0 1 1 0 1 2 1 0 0 0 1 2 1 1 1 1 1 1 0 1 0 2 2 1 0 0 1 1 2 0 1 1 1 0 1 2 2 2 0 1 1 0 2 0 1 0 0 0 0 1 0 1 1 2 0 1 1 1 0 2 2 1 0 2 1 1 1 2 1 1 2 0 0 0 2 0 0 0 0 0 0 0 1 0 1 0 0 0 0 0 0 0 0 1 1 0 0 0 0 0 0 0 0 0 2 0 0 0 0 1 0 0 1 0 0 1 0 2 0 0 1 1 1 1 1 0 0 0 0 2 1 0 2 0 0 1 1 2 2 2 0 0 0 0 0 1 0 1 2 0 0 0 0 0 0 0 0 1 1 0 0 1 1 0 1 0 2 1 1 1 1 0 0 2 1 0 1 0 0 0 1 0 0 0 0 1 2 2 1 1 1 1 1 2 0 2 1 1 0 1 0 0 0 2 0 2 0 2 1 1 0 0 0 0 0 0 0 0 1 1 0 2 0 0 0 0 1 0 0 0 0 0 1 1 0 0 0 0 0 1 1 1 0 0 1
198 0 0 0 0 0 0 2 0 2 2 0 1 1 0 0 0 1 2 0 1 1 0 2 0 0 1 0 1 2 1 1 1 0 2 1 2 2 0 1 1 1 1 0 1 2 1 0 0 0 0 0 1 1 0 2 0 0 1 0 0 1 2 2 0 0 2 0 0 0 0 2 2 0 1 2 2 0 0 1 0 2 0 0 0 0 1 1 2 2 0 0 2 2 0 0 0 1 1 1 2 2 1 0 2 0 2 2 0 2 1 1 0 2 0 2 0 0 2 0 0 0 1 1 0 1 0 1 1 1 1 1 0 1 0 0 0 1 0 1 0 2 1 0 0 0 0 0 0 0 0 0 1 1 0 0 0 0 0 0 0 0 1 1 1 1 0 1 0 1 1 1 1 1 1 0 1 0 0 0 0 0 0 2 0 0 2 2 1 0 0 0 2 0 2 0 0 0 0 1 1 0 1 1 1 1 1 1 1 0 1 1 1 0 2 2 0 1 2 2 0 0 2 0 0 0 0 1 1 0 0 1 0 0 2 0 0 2 0 1 0 1 1 2 0 2 0 0 2 0 0 2 2 0 0 1 0 0 0 0 0 0 0 1 0 0 1 0 2 1 0 2 0 1 0 0 0 1 1 0 0 1 0 1 2 1 1 2 0 2 1 0 1 2 1 1 0 0 0 1 0 0 2 0 0 0 1 0 1 1 1 2 2 0 2 0 2 0 1 0 0 1 2 1 0 0 0 1 1 1 2 1 0 1 1 0 1 1 0 1 1 1 2 0 0 0 1 0 2 1 0 0 1 2 1 0 1 1 0 0 0 0 1 0 1 0 0 2 2 0 2 2 1 1 1 0 2 0 1 1 1 0 1 1 1 0 0 0 0 0 0 0 0 1 2 0 2 0 1 1 1 1 1 1 2 1 0 0 0 0 0 0 1 1 1 2 0 1 0 0 0 0 0 1 1 1 1 2 0 2 2 0 0 2 0 1 0 1 1 0 1 0 1 1 1 1 1 0 0 0 0 1 0 1 2 0 2 1 1 0 2 1 0 1 0 1 1 1 0 1 0 2 2 0 0 2 0 2 2 2 2 1 1 0 1 1 0 1 2 1 1 2 0 2 2 0 0 0 0 2 0 2 1 1 0 0 2 0 0 0 0 2 0 1 0 1 0 0 2 2 2 0 2 2 1 2 0 0 1 1 1 0 1 0 1 0 0 0 0 2 0 1 0 1 2 0 0 1 1 1 1 0 1 1 2 1 0 1 0 0 1 0 0 1 0 0 0 0 2 0 0 1 1 0 0 0 1 1 1 1 1 0 0 0 0 0 0 1 0 0 1 0 1 0 0 0 1 0 0 0 0 2 0 1 2 0 1 0 2 2 2 0 0 1 1 1 1 0 0 0 1 0 0 0 0 1 2 2 0 0 1 1 0 1 0 1 0 1 2 1 0 0 0 1 0 0 1 2 0 0 1 2 0 1 0 0 2 2 2 0 0 0 1 1 1 1 0 1 0 0 1 0 1 0 0 2 0 1 2 0 0 1 2 2 2 1 1 0 1 1 0 0 1 1 1 1 2 0 0 1 0 1 0 0 1 0 1 1 0 0 1 0 0 0 0 1 0 1 0 0 0 0 1 2 0 2 2 0 0 0 0 0 1 0 0 1 1 0 0 0 0 0 0 0 0 0 0 0 0 0 0 0 0 0 0 0 0 0 0 0 0 0 1 0 0 1 1 1 2 1 1 0 1 0 1 1 1 0 1 1 0 0 0 1 1 1 1 2 2 0 1 1 2 2 2 0 1 0 0 1 0 2 0 0 1 0 0 0 2 0 2 0 1 1 1 0 2 2 2 0 0 2 0 0 0 1 0 2 0 0 0 2 1 0 0 0 0 0 1 0 1 1 0 0 1 0 0 0 0 0 0 1 2 0 1 0 2 0 0 0 0 1 1 0 1 1 0 0 1 1 0 0 1 0 1 0 1 0 0 0 0 0 1 0 0 0 1 1 0 2 1 2 2 1 1 1 1 0 1 1 0 0 1 0 1 2 0 0 0 1 1 0 0 0 0 2 0 0 2 1 1 1 0 0 2 2 2 1 0 0 2 1 0 1 0 0 0 1 0 0 0 0 0 0 0 1 1 1 1 1 2 0 2 0 0 0 0 2 0 0 0 1 1 0 0 2 2 0 1 0 1 1 0 1 1 1 1 0 2 0 0 0 0 0 0 0 0 0 2 0 0 1 0 2 1 0 1 0 0 0 0 2
199 1 0 1 0 0 0 2 1 1 2 0 1 2 0 0 0 1 1 0 1 0 0 1 1 1 1 2 1 1 2 1 1 2 1 0 2 2 0 2 0 0 0 0 1 0 0 0 0 0 0 1 0 0 0 1 1 0 1 0 1 1 2 2 0 1 1 0 2 1 0 1 2 0 1 2 1 1 1 0 1 1 0 0 0 0 0 1 1 2 0 1 0 2 0 0 1 2 1 2 2 2 1 0 2 1 2 1 1 1 1 2 0 1 0 1 0 0 0 2 2 0 1 1 1 1 1 1 1 1 0 0 0 0 1 0 1 0 0 1 0 2 1 1 0 0 1 0 0 0 0 0 0 0 0 0 0 0 0 1 0 0 2 0 0 1 0 2 0 2 0 0 0 2 1 0 2 1 0 0 0 0 0 1 0 0 1 0 0 0 0 0 1 0 1 0 1 1 0 1 1 0 0 0 2 0 0 0 1 0 2 1 0 0 1 2 0 1 1 1 1 1 1 1 0 0 0 1 0 1 0 1 0 0 1 0 0 2 0 1 0 0 2 2 0 2 0 1 1 0 0 0 2 0 0 0 0 0 0 1 1 0 0 1 0 0 0 1 1 0 1 1 0 2 0 0 2 0 1 0 0 0 2 1 1 1 1 1 1 2 1 1 0 2 2 0 1 1 0 0 0 0 1 1 0 0 0 1 1 1 0 1 1 1 2 0 2 0 0 0 0 1 1 0 2 0 2 2 1 1 1 1 0 1 0 0 0 2 0 0 0 0 2 0 0 0 1 1 2 1 0 0 0 1 0 1 1 1 0 2 2 2 0 0 0 1 0 1 1 0 2 2 0 0 0 0 1 0 1 1 0 2 1 1 1 0 0 1 1 0 0 1 0 1 2 0 1 1 0 0 0 0 1 1 1 0 1 0 0 0 0 0 1 1 1 2 0 0 0 0 0 2 0 1 0 0 0 1 0 0 1 0 1 1 0 1 1 0 1 1 0 0 2 1 1 1 2 0 1 2 0 1 0 2 1 1 1 2 0 2 1 1 0 1 0 1 1 1 0 1 0 0 2 0 1 0 1 2 1 1 2 1 1 0 1 0 0 1 1 0 1 1 1 1 1 0 2 1 1 2 0 2 2 0 0 0 2 0 1 0 1 0 0 0 0 1 1 0 1 2 2 1 1 2 0 1 0 2 0 2 0 2 1 0 1 0 1 1 0 1 0 1 2 2 2 2 0 1 1 1 0 0 0 2 0 0 2 1 1 0 0 1 0 0 0 0 0 1 0 1 0 1 0 0 0 0 2 2 2 0 2 0 0 0 0 0 0 1 1 1 0 0 0 0 1 0 0 0 0 0 0 1 0 0 2 0 0 0 1 0 0 0 0 2 0 1 1 0 1 1 0 0 2 2 2 0 0 1 0 0 1 0 0 2 0 0 2 0 2 1 0 1 1 1 1 0 2 1 1 1 1 1 1 1 0 0 2 2 1 0 0 0 0 1 1 1 0 1 1 0 0 1 0 0 0 1 1 0 2 1 0 1 2 1 1 1 1 0 2 2 0 0 1 0 0 0 0 0 0 2 0 1 0 0 1 0 1 1 1 0 0 0 0 1 0 1 0 1 0 0 0 0 0 2 1 0 1 0 0 0 0 0 0 0 0 2 1 0 1 2 1 1 0 0 0 1 0 0 0 0 0 0 1 0 0 0 1 0 2 1 0 1 2 0 0 0 0 2 1 2 0 0 1 2 2 0 1 0 1 1 0 1 1 0 1 2 0 2 1 1 1 1 2 1 1 0 0 2 0 2 0 2 0 0 0 0 2 1 1 0 0 0 1 1 1 0 2 2 1 0 2 1 1 1 2 1 1 1 0 0 1 1 2 1 1 0 0 0 0 0 0 0 0 0 1 0 0 1 0 0 0 1 1 0 1 0 2 1 0 0 0 0 0 0 0 0 2 0 2 0 0 0 0 1 1 1 0 0 2 2 2 0 2 0 0 0 0 1 0 2 0 1 1 1 1 0 0 0 0 0 0 1 1 0 2 0 1 0 0 0 0 0 1 1 2 0 0 0 1 0 1 0 0 1 2 2 0 2 0 0 1 0 1 1 1 0 1 2 0 0 0 0 2 0 1 1 0 1 1 1 2 0 2 1 0 0 1 2 0 0 1 1 1 0 0 1 1 0 1 0 1 1 0 0 0 1 1 1 1 0 0 1 1 2 0 1 2 0 0 1 1 0 0 1 0 0 1 0 0 1 1 1
[truncated: 1,606,808 more chars]
