# Supplementary material for: KNN-MDR: a learning approach for improving interactions mapping performances in genome wide association studies
Source: BMC Bioinformatics. 2017 Mar 21;18:184. doi: 10.1186/s12859-017-1599-7 (PMC5361736; doi:10.1186/s12859-017-1599-7)
Supplement: Supplementary file 3 — The data set(s) supporting the results of Table 2. (ZIP 28603 kb) [file 12859_2017_1599_MOESM3_ESM.zip › 3/SINAN/S51/mkallsimul.dat]

1 1 1 2 1 0 0 2 2 1 0 1 0 1 0 0 0 0 1 0 2 0 0 1 1 1 1 0 2 1 1 1 0 0 1 0 0 2 0 0 1 1 1 0 0 0 1 0 1 1 1 1 1 1 0 2 0 1 1 0 1 2 0 1 0 0 1 0 1 1 0 0 2 2 2 2 0 0 1 0 1 2 0 1 1 0 0 2 2 2 1 2 1 1 0 0 1 0 0 1 1 2 0 0 0 0 2 0 0 2 0 2 0 2 2 1 2 0 1 0 1 0 1 1 0 1 0 1 1 1 0 0 0 0 0 0 0 0 0 0 2 0 0 0 0 1 0 0 0 0 0 0 0 0 0 0 0 0 1 2 1 0 0 2 0 0 0 0 0 2 0 2 1 2 1 0 2 0 1 1 0 1 1 2 2 1 2 0 0 1 0 0 0 1 1 0 1 2 0 0 0 0 0 1 2 0 2 0 2 1 0 1 0 0 0 1 1 0 1 0 2 1 0 1 1 1 0 2 1 1 1 1 0 0 1 0 1 2 0 2 0 0 2 2 2 2 0 0 1 1 0 0 1 1 1 0 0 1 1 0 0 0 1 1 0 0 1 0 1 0 0 1 2 2 1 0 0 0 1 0 0 0 0 1 0 1 1 0 0 1 1 0 1 0 1 0 0 0 0 0 0 0 2 0 1 0 0 0 0 0 0 2 2 1 0 0 1 0 0 0 0 0 1 0 1 0 0 0 2 1 0 2 0 0 0 0 0 1 0 1 0 1 2 0 0 0 0 1 2 0 0 1 0 1 0 0 1 1 0 0 0 0 1 0 1 2 0 2 2 1 1 1 1 1 0 0 0 2 0 2 0 0 0 1 2 1 1 0 1 1 1 1 0 0 2 0 1 1 0 0 0 0 0 1 1 0 1 0 0 1 1 1 0 0 0 0 2 0 0 0 0 1 0 0 0 0 0 0 0 0 2 0 0 1 1 0 0 1 0 0 0 0 0 0 1 1 1 0 1 0 0 0 0 1 1 0 1 0 1 1 2 0 1 0 0 2 1 2 0 0 2 0 0 2 0 1 0 2 0 1 1 1 0 0 2 0 0 0 2 0 0 2 0 2 1 0 2 1 1 2 0 1 1 1 1 1 2 2 0 0 0 2 1 1 0 2 1 2 0 2 1 0 0 0 0 0 0 0 2 0 2 0 0 0 1 0 1 1 1 1 1 1 0 0 2 2 0 1 1 1 0 0 0 0 1 1 0 1 0 1 1 0 0 1 1 0 0 1 0 0 0 2 0 0 1 0 1 1 0 1 0 0 0 0 0 0 0 1 0 1 0 0 0 0 0 0 0 1 0 0 0 2 0 1 2 0 2 0 0 2 1 0 0 1 1 1 0 0 0 1 0 1 0 0 0 0 2 1 0 0 1 1 0 0 1 2 0 0 2 1 1 0 1 1 1 0 0 1 2 0 1 1 0 0 0 1 0 0 2 0 0 0 0 1 1 1 1 0 2 0 0 0 0 0 0 2 1 0 2 0 1 0 1 2 0 2 1 2 1 1 1 0 2 0 0 1 1 2 0 1 0 0 0 0 0 0 2 1 1 0 1 1 1 1 1 2 0 1 1 0 0 1 1 2 1 2 0 0 0 0 0 0 0 2 0 0 0 0 0 2 1 2 0 0 0 0 0 1 0 0 0 0 0 0 0 0 0 2 0 2 1 2 2 0 1 0 0 2 1 1 0 0 1 0 0 1 0 0 0 0 2 2 2 0 0 2 0 1 1 2 1 2 1 1 2 0 0 0 0 1 0 0 0 1 0 2 2 0 0 2 0 0 1 1 1 0 2 2 2 2 1 2 1 2 2 1 0 1 1 0 0 1 1 1 0 0 0 0 0 0 0 1 1 1 0 0 1 0 0 0 2 2 0 0 2 0 0 0 0 0 0 0 0 0 0 0 1 0 1 0 1 0 0 1 2 2 1 1 1 2 1 0 0 1 0 1 0 2 0 1 1 1 0 0 2 0 2 0 1 1 0 0 0 0 2 1 0 0 1 1 1 0 2 0 2 1 1 1 1 0 1 0 0 1 1 0 1 2 1 2 0 0 1 2 0 1 1 1 0 0 0 0 2 2 2 1 0 0 0 0 1 0 1 0 1 0 1 2 0 1 0 1 1 0 1 1 0 0 0 0 0 0 0 0 0 1 1 0 0 0 0 0 0 0 1 0 1 0 0 2 0 0 0 1 2 0 0 1 2 1 2 1
2 1 2 0 0 0 1 2 1 1 0 0 0 0 0 0 0 0 1 0 2 0 0 2 2 0 0 0 2 2 1 2 0 1 0 0 1 2 0 0 2 1 0 1 0 1 0 0 2 0 0 1 0 0 1 1 0 0 0 2 0 1 1 2 0 1 0 1 0 0 0 2 2 1 2 2 0 0 1 0 0 1 0 1 0 0 0 0 1 1 0 0 1 2 0 0 0 1 1 1 0 2 2 0 0 0 2 1 1 1 0 2 1 2 2 1 2 0 1 0 1 0 0 2 0 2 0 2 2 2 0 0 0 0 0 0 0 0 1 0 2 1 1 0 0 1 1 0 1 2 1 0 0 0 0 0 0 0 0 1 1 0 2 0 1 2 1 0 0 0 0 0 0 1 0 1 1 0 1 1 0 1 1 2 2 2 1 1 0 0 0 1 0 0 0 0 0 2 1 0 0 2 0 0 2 0 1 0 1 1 1 1 1 0 0 1 1 1 1 1 1 1 1 2 0 0 1 0 0 0 0 0 0 0 0 0 0 1 0 1 0 0 2 1 1 1 0 0 2 0 0 0 0 0 0 0 1 1 0 0 0 0 0 0 0 0 0 1 1 0 0 1 2 2 1 1 0 0 2 0 2 0 0 1 0 1 1 0 1 2 0 1 0 1 0 1 0 0 0 1 0 0 0 0 0 0 0 0 0 0 0 1 2 2 2 0 0 0 0 0 2 2 1 0 0 0 0 0 2 1 0 2 0 0 0 0 0 2 1 1 0 1 1 0 0 1 0 1 2 1 1 0 0 0 0 2 0 1 0 2 0 0 2 1 2 0 2 2 2 0 2 0 2 2 0 0 0 1 1 1 0 1 0 0 1 0 0 0 0 0 0 0 1 0 2 0 1 1 0 0 0 1 1 1 1 0 0 0 0 0 0 0 0 0 1 0 1 0 1 0 0 1 1 0 0 1 0 0 0 0 0 0 0 1 0 0 0 0 0 0 1 0 0 1 1 2 0 1 2 0 0 0 0 2 1 0 1 2 2 2 1 0 0 0 0 2 1 2 0 1 2 2 1 2 1 0 1 2 0 1 0 2 0 0 1 0 0 0 1 0 1 1 0 2 0 0 0 1 1 1 1 0 2 1 2 0 0 0 0 0 0 1 0 0 2 0 0 2 0 1 1 2 2 0 0 2 0 2 0 2 0 2 1 0 0 1 2 1 1 0 2 2 0 1 0 2 0 2 0 0 0 0 0 0 1 0 1 1 0 1 0 0 0 1 1 0 0 1 1 0 1 1 1 0 0 0 1 0 0 0 1 0 0 0 1 0 1 0 0 1 0 0 1 0 0 1 0 0 0 1 1 2 0 0 1 0 0 0 0 0 0 0 0 1 0 0 0 0 1 0 1 2 0 0 0 0 2 1 0 0 1 2 1 0 2 2 0 1 2 2 0 2 0 1 1 0 1 1 2 0 1 1 0 1 1 2 0 0 1 1 1 0 2 0 2 2 1 1 1 0 2 0 1 0 1 2 1 2 2 0 0 0 0 1 0 1 1 1 1 1 1 0 0 0 0 0 0 0 0 0 0 0 1 2 2 1 1 1 0 0 1 0 0 2 0 0 0 1 1 0 0 0 1 2 0 2 1 0 1 0 1 2 0 2 0 0 0 0 0 0 0 1 0 0 0 0 0 1 0 1 1 1 0 1 0 1 0 0 0 0 0 0 2 0 0 0 2 1 1 1 0 0 2 0 0 0 0 1 1 1 1 1 0 1 1 2 0 2 1 1 0 0 2 0 1 1 0 1 0 1 0 0 0 1 0 1 1 1 0 1 0 0 0 1 0 0 1 1 1 0 1 0 1 1 1 2 0 2 0 0 0 2 1 1 0 0 0 0 0 0 0 0 1 0 1 1 1 2 0 0 1 1 0 0 1 0 0 0 0 0 0 0 1 1 0 1 2 0 2 0 1 0 0 1 2 1 0 0 0 0 1 0 0 0 0 0 0 2 1 0 0 0 0 0 2 1 2 0 0 0 0 2 1 0 2 0 0 1 0 0 0 0 0 0 0 0 2 2 1 1 0 1 0 2 1 0 1 1 0 0 0 2 0 1 0 2 1 1 0 2 0 1 2 2 2 0 1 0 0 1 2 1 0 0 2 0 2 0 0 0 2 0 1 1 2 0 0 0 1 1 0 0 0 0 0 1 1 0 0 0 0 0 0 0 0 1 1 0 1 1 0 0 0 0 0 0 0 0 1 0 2 2
3 1 1 1 0 0 1 1 1 1 0 1 0 0 0 0 0 0 1 2 0 1 0 2 2 0 0 1 1 1 2 1 1 1 2 1 1 2 0 0 2 0 0 0 0 0 0 0 1 1 1 1 0 0 1 1 0 0 1 2 0 1 1 1 0 0 1 0 0 1 0 1 1 1 1 2 1 0 0 0 0 0 0 1 1 0 0 1 1 1 0 1 2 2 0 0 0 0 0 2 1 2 1 0 0 0 2 0 0 2 0 2 2 2 2 1 1 0 1 0 1 0 1 1 0 0 0 1 1 1 0 0 0 0 0 0 0 0 0 0 1 1 0 0 0 0 0 0 0 0 0 0 0 1 0 0 0 0 0 0 0 1 1 1 0 2 2 0 2 1 0 0 0 2 0 0 2 0 1 1 0 0 0 2 1 0 2 1 0 1 2 1 0 1 2 0 0 2 0 0 0 0 1 0 2 0 2 0 1 0 1 1 0 0 0 0 0 0 0 2 0 0 1 2 0 0 2 0 0 1 0 0 0 1 1 0 0 2 0 1 0 0 1 1 1 1 0 0 2 0 0 0 0 0 1 1 0 1 1 1 1 1 0 0 0 0 1 1 2 0 0 0 0 1 2 2 0 2 1 0 0 0 1 1 0 2 2 2 0 2 0 0 1 1 1 1 1 1 0 1 0 0 0 2 0 0 0 0 1 1 1 1 1 1 2 0 0 0 0 0 1 2 0 0 1 0 0 0 1 2 0 0 1 0 0 0 0 0 0 1 1 1 0 0 0 1 0 0 2 1 1 0 2 0 1 0 1 1 0 1 0 0 1 0 1 0 0 1 1 0 2 0 2 2 0 0 0 1 1 1 1 1 0 0 1 0 0 0 0 0 0 0 0 0 2 1 0 1 1 1 1 1 0 2 2 0 0 0 0 0 0 0 0 0 1 0 0 0 2 0 0 0 1 1 1 2 0 0 0 0 0 0 0 2 0 1 0 2 0 0 2 0 0 1 1 2 1 0 0 0 0 0 2 2 2 2 0 1 1 1 1 0 1 0 0 2 1 1 0 1 1 1 0 2 2 0 1 2 0 0 2 1 0 0 0 1 0 1 1 0 1 1 0 2 1 0 2 0 0 1 1 1 1 0 1 0 2 0 0 0 0 2 1 0 1 1 0 2 0 2 0 0 1 0 0 0 0 0 0 2 0 0 0 0 1 0 2 1 1 2 1 1 0 0 2 1 0 1 1 2 1 1 0 0 1 0 1 1 1 1 0 1 0 0 0 0 0 1 1 0 1 1 0 0 1 1 2 1 0 1 0 0 1 0 1 1 1 1 0 1 1 1 2 0 0 1 0 1 0 0 0 2 0 0 0 2 2 0 0 1 1 0 0 1 1 1 0 0 0 1 1 2 0 1 1 0 1 1 0 0 1 1 1 0 2 1 1 0 1 0 1 0 0 0 1 0 1 1 1 0 1 1 0 0 0 1 0 1 1 0 0 0 2 1 1 1 0 2 0 0 0 1 1 0 0 1 0 2 2 0 0 0 1 2 0 2 1 0 2 0 2 0 0 1 1 0 0 2 0 2 0 0 0 0 2 0 0 0 1 0 1 0 0 2 0 0 0 0 0 0 0 1 0 2 1 1 2 0 1 0 0 0 1 2 0 0 0 0 2 2 1 2 1 0 1 0 1 0 0 0 1 1 0 0 0 2 0 0 1 0 0 0 1 0 0 1 1 2 2 2 0 1 1 0 0 0 0 2 2 2 0 0 1 1 1 1 1 2 2 2 1 2 1 0 1 1 1 2 1 0 0 1 0 1 0 1 1 0 0 2 0 0 0 0 0 0 0 2 1 0 0 1 0 2 2 2 0 1 0 1 0 1 2 1 1 0 0 2 2 1 1 2 0 0 0 0 0 0 0 0 0 0 0 0 1 0 1 0 0 0 0 0 0 0 0 2 1 0 1 0 0 0 0 1 2 1 0 0 0 1 2 0 1 0 0 2 1 1 0 1 1 0 0 0 2 1 1 0 0 0 0 1 1 0 1 2 0 0 0 2 0 0 0 0 0 0 2 1 2 2 0 0 0 1 1 0 1 1 0 1 0 0 0 2 0 0 0 1 0 0 0 0 2 1 0 0 0 0 0 0 1 0 2 0 1 0 0 2 0 0 0 2 1 1 1 1 0 0 1 1 0 0 0 0 0 0 0 1 1 1 1 0 0 0 0 0 0 1 1 2 0 0 0 0 0 0 0 1 1 1 1 1
4 1 1 1 1 0 1 2 2 1 0 0 0 1 1 0 0 0 0 0 1 0 0 2 2 0 0 1 1 2 2 1 0 0 2 0 2 0 0 0 0 1 0 0 0 0 0 0 1 0 0 0 1 1 0 1 0 0 0 2 0 2 1 2 0 0 1 1 0 0 0 2 2 0 2 2 0 0 1 0 1 2 0 0 0 0 0 0 1 1 0 0 1 1 0 0 1 1 1 1 2 2 0 1 0 0 2 0 0 2 0 2 0 2 2 2 2 0 1 0 0 0 1 1 0 1 0 0 0 1 1 1 0 0 1 0 1 1 0 0 1 1 0 0 0 0 0 0 0 1 0 0 0 0 0 0 0 1 0 2 1 1 0 2 1 2 0 1 1 0 1 0 1 1 0 0 2 1 0 0 0 0 0 2 1 0 2 0 0 2 2 0 0 0 1 0 2 1 0 0 0 1 0 1 2 0 2 0 2 1 0 0 2 0 1 1 0 0 2 1 1 0 1 2 0 0 1 0 0 0 0 0 0 0 2 0 0 2 0 0 0 1 2 2 2 2 0 0 2 0 0 0 0 1 0 0 2 0 0 0 0 0 0 0 0 0 0 0 2 0 0 1 1 2 1 0 0 2 2 0 0 0 0 2 0 1 1 1 0 2 0 2 0 0 1 0 2 0 0 1 0 0 2 0 0 1 1 0 2 2 2 2 1 0 0 0 0 0 1 0 0 2 0 0 1 0 0 0 0 1 0 0 0 0 0 1 1 1 1 1 0 1 1 0 0 2 0 0 1 0 1 1 0 0 0 0 0 0 0 1 1 1 1 0 1 0 0 2 2 1 1 1 0 0 0 0 0 2 0 2 0 0 0 1 1 1 1 0 0 0 0 0 1 0 1 1 1 1 0 0 0 0 2 0 0 0 1 0 0 0 0 0 0 0 0 0 1 0 0 0 1 2 1 1 1 2 0 0 0 0 2 0 0 1 0 1 0 1 0 0 2 0 0 0 1 1 1 0 2 0 0 0 1 2 2 1 1 1 1 1 1 0 0 0 0 2 1 0 0 0 0 0 2 0 0 0 0 2 0 2 1 1 1 0 0 0 0 0 2 0 0 2 0 1 1 1 0 2 2 2 0 0 2 1 2 1 2 1 0 0 0 2 1 0 1 1 0 2 0 1 0 0 1 0 0 1 1 0 0 2 0 0 0 0 0 0 1 0 2 0 2 2 0 0 0 1 1 0 2 2 0 1 1 0 2 1 1 0 0 1 1 0 0 0 0 2 1 1 1 0 1 0 0 0 1 0 1 2 0 2 0 0 0 0 0 0 0 1 0 1 0 0 0 0 0 0 0 0 0 0 0 1 0 0 1 0 0 0 0 0 0 0 0 1 0 1 0 0 0 0 1 1 0 0 0 1 1 1 0 0 1 1 0 0 1 1 1 1 2 2 1 1 0 1 2 0 2 2 1 0 0 1 0 1 0 1 0 0 2 0 0 0 0 0 1 2 1 1 0 0 1 1 0 0 0 2 2 0 1 2 0 2 0 1 1 1 0 0 2 0 2 0 0 0 0 0 0 1 0 1 0 0 0 0 0 0 1 2 0 0 1 0 0 2 0 1 0 1 0 0 1 0 0 2 0 2 0 0 0 0 0 1 0 2 0 0 2 0 1 1 0 1 0 0 0 1 1 1 0 1 1 1 0 0 0 0 0 1 0 0 0 0 2 1 0 0 1 1 0 0 0 0 2 1 1 1 0 0 0 2 0 0 1 1 0 1 1 1 1 2 0 2 2 0 1 1 1 1 0 0 0 0 1 2 1 0 0 0 0 2 0 1 1 0 0 0 1 1 2 0 2 0 1 2 2 1 0 1 0 1 0 1 1 1 0 0 0 0 0 0 0 0 1 0 0 0 0 1 0 0 1 1 0 0 1 0 0 0 0 0 0 0 0 0 0 1 2 0 1 0 0 0 0 1 2 1 0 1 0 1 2 0 0 0 0 0 0 1 0 2 2 0 1 0 2 0 2 0 0 0 0 1 0 0 1 1 1 0 0 0 0 0 0 0 0 0 2 1 1 1 0 0 0 1 1 0 1 0 0 1 0 0 0 2 0 0 0 1 0 0 0 1 0 2 1 0 1 1 0 1 1 0 2 1 0 0 2 2 0 0 2 0 0 2 2 0 2 0 0 0 0 0 0 0 0 1 1 0 0 0 0 0 1 1 0 1 1 1 0 1 0 0 0 0 1 0 0 0 1 0 1 1
5 1 2 0 0 0 1 2 2 1 0 0 0 0 0 0 0 0 2 0 2 0 0 2 2 0 0 0 2 1 2 1 1 2 1 0 1 1 0 0 1 1 1 0 0 0 0 0 1 1 1 1 1 1 0 1 0 0 1 1 1 2 0 2 0 1 1 0 0 0 0 1 2 0 2 2 0 0 1 0 1 1 0 0 2 0 1 0 1 2 0 0 0 2 0 0 1 1 0 2 2 1 0 0 2 1 2 2 2 0 0 2 1 2 2 1 2 0 0 0 2 0 2 0 1 0 0 1 0 1 0 0 0 0 0 0 0 0 0 0 0 2 1 0 0 0 0 0 0 0 0 0 0 0 0 0 0 2 0 1 0 0 1 1 1 1 0 1 0 0 0 0 0 2 0 0 2 1 0 1 0 1 1 1 1 1 1 1 0 0 1 1 1 1 0 1 2 2 1 0 0 1 0 0 2 0 1 0 0 0 1 1 0 0 0 0 0 1 1 1 1 2 1 2 1 0 1 1 1 1 1 1 1 1 1 1 1 1 0 1 0 0 2 1 1 1 0 0 2 0 0 0 1 0 0 0 1 0 0 0 0 0 0 0 0 0 0 1 2 1 0 1 1 1 0 0 1 1 2 0 1 0 1 2 0 2 2 2 0 2 0 0 0 0 2 0 1 1 1 1 1 0 0 1 0 0 1 0 0 1 0 1 1 1 1 0 0 1 1 0 0 2 1 1 0 0 0 0 0 1 0 2 0 0 0 0 0 0 0 0 0 1 1 0 0 2 0 0 1 1 1 1 0 1 0 1 1 1 0 0 1 1 2 1 2 0 0 1 1 0 2 0 0 0 0 0 0 1 0 2 0 0 0 0 1 0 0 0 0 0 0 0 1 0 2 0 1 1 1 1 1 1 2 0 1 1 0 1 1 0 0 0 0 0 0 0 2 0 0 0 0 2 0 1 1 1 1 1 1 2 0 1 0 1 0 1 0 1 0 0 2 0 0 0 1 1 1 0 0 2 2 0 2 2 2 2 0 1 1 1 1 0 1 0 0 0 0 1 0 0 1 0 2 1 1 0 1 2 2 0 0 2 0 0 2 0 0 1 2 1 0 1 0 1 0 0 0 1 1 1 1 1 2 1 1 1 2 1 1 2 1 0 0 0 1 1 0 2 0 1 1 0 1 1 1 1 0 1 1 1 1 1 0 1 1 1 2 1 1 1 1 1 0 1 1 1 0 0 2 2 1 1 0 0 1 0 1 1 1 0 0 0 0 0 0 1 1 1 1 1 0 1 0 0 0 0 0 1 0 1 0 0 0 0 0 0 0 0 1 1 1 0 0 0 0 0 0 1 1 0 0 1 0 0 1 1 1 0 0 1 0 0 0 1 0 0 0 0 0 0 1 1 0 1 1 0 1 1 0 0 1 1 0 0 1 0 0 1 2 2 1 0 2 2 2 0 0 0 1 0 0 2 0 0 0 2 0 1 1 0 0 0 0 2 0 0 1 1 0 0 0 0 0 0 1 2 2 1 0 2 1 0 1 2 0 2 0 1 1 0 1 1 1 0 0 0 0 2 0 0 0 0 0 0 0 0 2 2 0 0 1 1 0 2 0 0 0 0 0 0 0 0 0 2 0 2 0 0 0 0 0 1 0 2 0 0 1 0 0 1 0 0 0 1 1 0 1 2 0 0 0 0 0 0 0 1 2 0 0 0 0 0 2 0 1 0 0 2 0 0 0 0 0 1 1 0 0 1 1 1 2 2 1 0 0 2 0 2 0 2 0 0 0 1 1 0 0 1 0 0 0 0 0 1 0 2 0 1 0 1 0 0 1 1 1 0 2 2 2 0 1 2 1 2 2 0 0 2 0 0 0 2 1 0 0 0 0 1 1 0 0 1 1 1 0 0 1 2 2 0 0 0 0 0 0 1 0 0 0 1 0 0 0 0 1 0 0 1 1 0 1 0 0 0 2 0 0 0 0 1 2 0 0 0 0 0 0 2 1 0 0 0 0 0 2 1 1 0 0 0 0 1 0 0 1 1 1 0 0 2 1 0 1 0 1 0 2 1 1 1 0 1 0 1 0 0 1 2 0 0 0 1 0 2 0 1 1 0 0 0 0 2 2 2 2 0 2 1 0 0 2 1 1 0 1 0 1 2 0 0 1 0 2 0 1 1 1 0 0 0 0 0 0 1 1 2 2 1 2 0 0 1 1 1 0 0 0 0 0 0 0 0 0 1 2 0 0 0 1 0 2 2
6 1 2 0 1 1 0 2 0 2 0 0 0 0 0 0 0 0 1 1 1 1 0 1 1 1 1 0 1 1 2 0 1 2 0 0 0 1 0 0 0 2 0 1 0 1 0 0 2 0 0 1 0 0 1 1 0 0 0 0 1 1 0 2 0 1 1 0 0 0 0 1 1 1 1 2 1 0 1 0 1 1 1 1 1 0 0 0 1 1 0 0 1 1 0 0 0 1 0 0 0 2 1 0 0 0 2 2 2 0 0 2 0 1 2 1 1 0 1 0 1 0 2 0 0 0 0 1 0 2 1 1 0 1 1 1 0 0 0 0 2 0 1 0 0 2 1 0 0 0 0 0 0 0 0 0 0 1 0 1 0 1 1 1 1 1 1 1 0 0 1 1 1 1 0 1 0 0 1 1 0 1 1 1 1 1 1 1 0 2 2 0 0 1 1 0 2 2 1 1 0 0 0 0 2 1 2 0 1 0 2 1 1 0 0 0 0 0 0 2 0 1 0 2 0 0 0 0 0 1 0 0 0 0 1 1 0 2 0 2 0 0 2 1 1 1 0 0 1 1 0 0 1 0 0 0 2 0 0 0 0 0 0 0 0 0 0 0 2 0 0 0 1 1 1 1 0 1 1 0 0 0 1 1 0 1 2 1 0 1 1 0 2 0 2 0 2 0 1 2 1 0 0 0 0 1 1 1 0 1 0 2 1 1 1 0 1 2 0 0 0 1 2 1 0 0 0 0 1 1 0 1 0 0 0 0 0 1 1 1 1 1 2 0 0 0 0 1 2 1 1 0 0 0 0 0 0 1 0 0 1 1 1 1 1 0 0 1 1 0 2 0 1 1 0 0 0 1 1 1 0 0 0 0 0 2 2 0 0 0 0 0 0 0 2 1 1 0 0 0 0 0 1 1 2 1 1 1 0 0 0 0 0 0 0 0 1 1 0 0 0 1 1 0 2 2 1 0 0 0 0 0 1 0 1 1 0 1 0 0 1 1 0 0 1 1 0 1 2 0 0 0 2 2 2 2 0 2 2 2 1 0 0 1 1 1 0 2 0 2 0 0 1 1 0 0 0 0 0 0 1 2 0 0 1 1 0 0 2 0 0 2 1 0 0 0 1 0 2 1 1 0 1 1 1 0 1 0 0 1 0 1 1 0 0 1 0 1 0 1 1 0 2 2 2 2 0 0 0 2 0 0 0 0 0 0 1 1 1 0 0 1 0 1 1 2 0 1 1 1 0 0 0 0 2 1 1 2 1 0 0 1 0 1 1 1 1 1 0 0 0 2 0 0 0 0 0 1 0 1 0 1 0 0 1 0 0 0 0 1 0 0 1 0 0 0 1 1 2 1 1 1 1 0 2 1 1 0 0 2 0 0 0 2 1 1 0 0 1 0 0 1 0 0 0 0 2 1 0 0 0 2 1 0 2 1 0 0 2 1 1 1 1 1 2 0 1 1 0 0 0 1 0 1 0 2 0 0 2 0 0 0 0 2 0 0 1 1 0 1 1 1 0 0 0 1 1 0 1 1 2 1 0 2 1 2 1 1 1 1 1 0 1 0 2 0 1 1 0 1 1 0 0 2 2 0 2 0 0 1 1 1 0 2 1 1 0 1 0 1 0 0 0 2 0 0 2 1 1 0 1 1 0 2 0 0 1 0 0 0 0 0 0 0 0 0 0 0 0 0 0 0 0 0 0 2 1 0 1 0 0 0 2 0 0 0 2 1 1 1 0 1 2 0 0 1 0 0 0 1 2 1 0 0 1 2 0 2 2 2 1 2 1 0 1 0 0 0 0 0 0 0 1 2 1 1 1 0 1 1 0 0 1 1 1 0 2 1 2 0 2 2 2 2 2 1 0 2 0 0 0 2 2 1 0 0 0 0 1 0 0 0 1 1 0 0 1 1 1 0 1 1 0 0 0 1 1 1 0 0 0 1 0 0 0 1 0 0 2 0 0 0 0 1 2 1 0 1 0 1 1 0 1 0 0 1 0 1 1 1 0 0 0 1 2 0 2 0 0 0 0 2 0 1 1 1 0 1 0 2 1 0 0 1 1 1 1 0 1 0 0 1 0 1 1 0 1 1 1 1 0 0 0 1 0 1 1 1 0 0 0 2 0 0 1 1 0 0 0 1 2 0 1 0 1 0 2 2 1 1 1 0 2 0 2 0 0 0 0 0 0 0 0 1 1 1 2 2 2 0 0 0 1 1 1 0 1 0 1 2 0 0 0 1 0 0 1 0 0 0 2 1
7 0 1 0 0 0 0 2 2 1 0 0 0 1 0 0 0 0 1 1 1 0 0 2 2 0 0 2 2 0 2 1 0 1 1 0 1 1 0 0 0 1 0 0 0 0 0 0 0 0 0 1 0 0 0 2 0 0 0 1 0 1 0 1 1 0 1 0 0 0 0 0 2 0 1 2 1 1 1 1 0 2 0 0 1 0 0 0 1 1 0 0 1 1 1 0 1 0 0 0 0 2 0 1 0 0 2 0 1 2 0 0 1 2 2 1 2 0 0 0 1 0 1 1 0 0 0 1 1 1 0 0 0 0 0 0 0 0 1 0 0 2 0 0 0 0 0 0 0 0 0 1 0 1 0 1 0 1 0 1 0 1 2 0 1 2 0 0 1 1 0 0 1 1 0 2 2 0 0 0 0 0 0 1 1 0 1 1 0 0 0 1 0 0 0 0 1 2 0 0 0 0 0 0 2 1 2 0 1 0 1 0 1 0 0 0 0 1 1 0 2 1 0 2 0 0 0 0 0 0 0 0 0 0 2 0 0 1 0 1 0 0 2 1 1 1 0 0 1 1 0 0 1 0 1 1 0 0 0 0 0 0 0 0 2 0 0 0 2 0 0 0 2 2 1 0 0 2 2 0 0 0 1 2 0 2 2 2 0 2 0 0 0 0 1 0 1 1 0 0 0 0 1 0 1 0 1 0 1 2 1 2 1 1 0 0 0 2 0 0 0 2 1 0 1 0 0 0 1 1 0 1 0 0 0 0 0 2 1 1 0 1 2 0 0 0 0 0 0 0 0 1 0 0 0 1 0 1 0 0 0 0 2 1 2 1 0 1 1 0 2 0 0 0 0 0 0 2 1 1 0 1 0 0 2 0 0 0 0 0 0 0 0 0 2 0 1 0 2 2 2 2 1 1 1 0 0 0 0 0 0 0 0 0 1 0 0 0 1 0 1 1 1 1 1 2 0 0 0 0 2 0 0 2 0 1 0 1 1 1 2 0 0 0 1 1 0 1 2 0 0 1 1 2 2 1 1 1 1 1 1 0 0 0 1 1 0 0 0 0 0 0 1 1 1 1 1 1 0 1 1 0 0 0 0 0 0 1 1 0 1 1 0 1 0 0 2 0 0 2 0 2 1 1 1 0 2 0 0 1 0 2 1 0 0 2 0 2 0 2 1 0 1 0 0 1 0 0 2 1 1 0 0 0 1 0 2 0 1 1 0 1 1 1 2 0 1 1 2 1 0 0 0 0 2 1 0 0 0 0 1 0 1 1 1 0 0 1 1 0 1 0 1 0 0 0 1 1 0 1 0 0 0 0 1 0 0 1 0 2 1 1 1 0 2 0 1 1 1 1 1 1 1 0 1 1 2 0 1 1 0 0 0 1 0 1 1 1 1 0 0 2 0 1 1 0 2 1 0 0 1 1 1 0 1 0 0 0 2 2 0 1 0 1 1 0 1 2 2 0 1 0 0 1 0 2 0 1 1 0 0 0 2 1 1 1 1 1 0 1 0 1 0 0 0 1 1 1 0 2 0 2 0 1 0 2 0 1 1 0 2 0 0 0 0 0 0 2 0 1 0 0 1 0 2 0 0 2 0 0 0 0 0 1 0 1 0 1 1 0 0 0 0 1 1 2 0 0 1 0 0 1 0 2 0 0 1 0 0 1 0 1 0 0 0 0 0 1 0 1 1 1 0 0 0 1 0 0 0 0 0 0 1 0 0 1 0 1 0 0 0 1 2 0 0 1 0 2 2 2 0 0 1 0 1 2 0 2 1 2 1 1 1 1 2 0 0 0 0 1 0 0 0 2 0 0 1 1 0 1 0 0 1 1 1 0 2 2 2 0 2 2 2 2 2 0 0 1 0 1 0 1 2 0 0 1 1 2 2 0 1 1 1 0 0 0 0 1 0 0 1 1 0 0 0 1 1 0 0 0 0 0 0 0 1 0 1 0 2 0 0 0 1 1 2 1 0 1 1 1 1 1 1 0 0 1 0 2 0 1 1 0 0 0 2 0 2 0 0 1 0 2 0 0 2 0 0 2 0 1 0 0 0 0 1 1 1 1 1 0 0 1 0 2 2 0 1 1 0 0 0 0 1 1 1 2 2 1 0 1 0 1 2 1 0 1 0 0 0 0 2 1 2 0 1 0 0 1 0 0 1 0 1 0 1 1 1 0 0 0 0 1 0 0 0 0 0 1 1 0 0 0 0 0 0 0 0 1 0 1 0 0 0 0 0 1 0 0 1 0 1 1
8 0 2 1 1 0 0 2 0 2 0 0 1 1 0 0 0 0 1 0 1 0 0 2 2 0 0 1 2 1 1 1 0 0 2 0 2 0 0 0 0 2 0 0 0 0 0 0 2 0 0 0 1 2 0 1 0 0 1 1 1 2 0 2 1 1 1 0 0 0 0 1 2 0 1 2 1 0 2 0 2 2 1 1 2 0 0 1 2 2 1 1 1 0 0 0 1 0 0 1 2 1 1 0 0 0 2 1 2 0 0 2 1 1 1 1 1 0 2 0 0 0 2 0 0 0 0 1 1 1 1 1 0 0 0 0 0 0 0 0 1 1 0 0 0 0 0 0 0 1 1 0 0 0 0 0 0 0 1 1 1 0 2 0 1 2 2 0 2 0 0 0 1 0 0 1 2 0 0 0 0 0 0 0 0 0 0 2 2 1 1 1 1 0 0 1 2 2 0 0 0 0 1 0 2 0 2 0 2 0 0 1 1 0 0 0 0 0 0 1 1 0 1 2 0 0 1 1 0 1 0 1 0 1 1 0 0 2 0 1 0 0 2 1 1 1 0 0 2 0 0 0 1 1 0 0 0 1 2 2 2 2 0 0 0 0 0 1 0 0 0 2 0 2 0 0 0 0 2 0 1 1 0 2 0 1 2 1 0 2 0 1 0 0 2 0 2 2 0 2 0 1 0 0 0 1 1 0 1 1 0 1 1 2 2 0 0 0 0 0 0 2 0 1 0 0 0 0 2 0 0 0 1 1 0 0 0 2 0 1 0 0 2 0 0 1 1 0 2 2 2 0 0 0 0 1 0 1 0 2 0 0 1 1 1 0 1 2 2 0 2 0 1 1 0 0 0 2 0 2 0 0 1 1 1 0 0 0 0 0 0 0 0 0 2 0 1 0 1 1 1 1 2 0 0 0 1 0 0 0 0 0 0 0 1 0 1 0 0 0 1 1 0 2 1 2 0 0 0 0 1 0 1 1 1 1 0 1 0 1 1 0 0 1 1 2 1 1 2 0 0 1 2 2 2 2 0 1 1 2 1 0 0 0 1 2 0 2 0 1 2 1 1 1 1 0 1 2 0 1 0 1 0 1 0 2 0 0 2 0 0 2 0 1 0 0 1 0 0 1 1 1 2 2 1 0 1 1 0 1 0 1 2 1 0 2 1 1 0 2 1 0 2 1 1 2 0 0 1 1 1 0 0 0 0 0 2 1 2 0 0 2 0 0 2 1 0 1 1 1 0 0 0 0 1 0 1 1 0 0 1 0 1 0 0 0 0 1 0 0 0 2 0 0 0 0 0 2 0 2 0 0 0 0 1 0 0 0 0 0 0 0 1 0 0 1 0 0 0 0 0 1 1 1 2 0 0 0 1 0 0 0 0 0 0 0 1 0 0 0 1 1 0 0 0 0 2 1 0 0 0 0 1 0 2 1 1 1 2 2 2 1 0 0 1 0 1 0 2 1 0 0 0 1 0 1 0 0 1 0 0 0 1 0 0 1 0 2 0 0 1 0 0 0 0 2 2 0 2 0 1 0 0 1 0 1 1 0 1 0 2 0 1 0 1 1 1 1 0 0 0 0 2 1 1 0 1 1 0 0 0 0 0 2 0 1 1 0 0 0 0 0 0 2 0 2 0 1 1 1 1 2 0 2 0 0 1 0 1 2 1 1 0 1 1 1 2 0 0 0 0 0 0 0 0 2 1 0 0 0 0 0 2 0 1 0 0 2 2 2 0 0 1 1 0 1 0 2 1 2 1 0 1 1 1 2 0 1 1 2 1 2 2 0 2 0 0 1 0 0 1 0 2 2 2 1 0 1 1 1 0 0 0 1 2 0 1 2 2 1 0 1 1 2 1 0 0 1 0 1 0 2 2 0 0 1 0 2 2 0 2 2 0 0 0 0 0 0 0 0 2 2 0 0 1 1 0 0 0 1 0 0 0 0 0 1 2 0 0 0 0 0 0 0 2 0 0 1 1 1 2 0 0 0 0 0 0 2 1 2 2 0 1 0 2 0 2 0 0 0 1 0 0 1 1 1 0 0 1 1 1 0 1 0 1 1 0 2 2 1 0 0 0 1 1 0 0 0 1 1 1 0 1 2 0 0 1 0 1 1 0 1 2 2 2 1 0 1 0 0 2 0 1 0 1 0 2 0 0 2 0 0 0 0 0 2 2 1 1 0 1 0 0 1 1 2 2 0 0 0 0 0 1 1 0 1 1 1 0 1 0 0 0 1 1 0 0 0 0 1 1 1
9 1 2 2 0 0 0 1 2 1 0 1 0 1 0 0 1 0 0 1 1 1 0 2 2 0 0 1 2 2 2 1 1 2 0 0 1 1 0 0 0 2 0 0 1 0 0 0 1 0 0 0 1 1 1 0 0 0 1 2 0 1 0 2 1 1 1 1 0 0 0 1 1 1 1 2 1 0 2 0 2 2 1 1 1 0 0 0 1 2 0 0 0 2 1 0 1 0 0 0 0 2 0 0 2 2 1 1 1 1 0 2 0 1 0 0 0 0 0 0 2 0 1 1 0 1 0 1 1 1 0 0 0 0 0 0 0 0 0 0 1 1 0 1 0 0 0 0 1 1 0 0 0 0 0 0 0 2 0 2 1 1 2 0 0 2 0 0 1 0 0 1 1 1 0 1 2 0 1 1 0 1 0 2 1 1 1 0 0 1 1 0 1 0 0 1 2 1 0 0 1 0 0 1 2 0 2 0 1 0 0 2 2 0 0 0 0 0 1 1 1 0 0 1 1 1 0 0 0 1 1 0 0 0 2 0 0 2 0 2 0 0 2 2 2 2 0 0 2 0 0 0 2 0 0 0 0 0 0 0 0 0 2 2 0 0 0 0 2 0 0 1 2 2 0 1 0 0 1 0 0 1 1 2 0 2 2 1 1 2 0 1 0 0 1 0 2 0 1 2 0 0 1 0 0 0 2 0 0 0 0 1 1 1 1 0 0 0 0 0 1 0 1 1 0 0 0 0 0 1 0 1 0 0 0 0 0 2 0 0 0 0 2 1 0 0 0 1 2 1 1 0 0 0 0 0 0 2 0 1 0 0 1 1 1 1 1 1 1 1 1 1 1 1 2 2 0 1 0 2 2 0 0 0 1 0 0 0 0 0 0 0 0 0 2 0 0 1 1 0 0 0 0 2 2 1 1 1 1 0 0 0 0 0 1 0 1 1 0 1 0 1 0 0 0 0 0 0 0 0 1 0 0 2 0 0 0 2 0 0 2 0 0 0 0 0 0 0 1 0 0 1 2 2 2 2 0 0 0 0 2 0 0 1 1 1 0 1 0 1 2 1 0 2 2 0 0 1 0 1 2 2 0 0 0 1 0 0 1 0 1 1 0 1 0 0 1 1 2 2 0 0 1 1 1 0 1 0 0 0 0 1 1 1 1 1 1 2 0 2 0 0 2 1 1 2 0 0 0 2 0 0 0 1 0 0 1 1 0 1 1 1 1 0 1 1 0 1 1 2 0 0 0 0 1 1 0 1 0 0 2 0 0 2 2 0 0 1 0 0 0 1 0 0 1 0 1 1 0 1 0 1 1 0 0 1 0 1 0 2 1 1 0 0 0 0 0 0 0 0 0 2 0 0 1 0 1 0 0 1 1 0 0 1 1 0 0 0 0 0 1 1 0 1 1 0 0 2 0 0 1 1 0 1 2 0 1 0 2 2 2 2 1 1 2 0 2 2 1 0 0 1 1 0 1 2 0 1 1 0 0 0 1 0 2 2 0 1 0 0 1 0 0 0 0 1 1 1 1 1 0 0 0 1 0 1 1 2 0 2 0 0 0 0 0 0 0 1 0 1 0 0 1 1 1 1 1 2 0 0 1 0 1 1 0 0 0 1 1 0 0 0 0 2 0 2 1 1 1 0 0 1 0 2 0 0 1 0 0 1 0 1 0 0 1 0 1 0 0 0 0 0 0 0 0 1 0 0 1 0 0 0 2 0 0 0 0 0 1 1 1 0 2 0 0 0 0 2 2 2 0 0 1 0 0 1 1 2 2 2 0 2 2 0 1 1 0 1 0 0 0 0 0 1 0 1 1 0 0 2 0 0 2 0 0 0 2 2 2 0 2 1 2 2 2 1 0 2 1 0 0 1 1 1 0 1 0 1 1 0 0 0 2 1 1 1 2 1 0 1 1 1 0 0 1 0 0 0 0 0 0 0 0 0 0 2 0 0 0 0 0 0 0 0 1 0 0 0 1 1 1 0 1 0 0 0 0 2 0 2 2 0 2 0 2 0 2 0 0 0 0 0 0 0 0 1 0 2 0 0 0 0 0 0 0 0 2 2 0 2 0 2 0 2 0 0 1 1 0 0 1 1 0 2 0 0 0 1 0 0 0 0 1 1 1 1 0 0 0 0 1 0 1 0 0 0 2 2 1 1 0 1 0 0 1 0 0 0 0 0 0 0 0 0 0 0 0 0 1 0 0 0 0 0 1 0 0 2 0 2 0 0 0 1 2 0 0 1 2 1 1 1
10 1 1 2 0 0 1 2 2 0 0 0 1 1 0 0 0 0 1 2 0 2 0 2 2 0 0 2 2 0 1 0 0 0 2 0 2 1 0 0 0 0 2 0 0 1 1 0 1 1 1 1 2 2 1 0 1 0 0 2 0 0 0 2 1 0 1 0 1 1 0 1 2 1 1 2 0 0 0 1 0 1 0 0 1 0 0 0 1 2 0 0 2 2 0 0 1 0 0 1 2 2 0 0 1 1 2 1 1 1 0 2 1 2 2 1 2 1 1 0 1 1 1 1 1 0 0 1 1 1 0 0 0 1 1 1 0 0 0 0 2 1 1 0 0 1 1 1 1 1 1 0 0 0 0 0 0 2 0 0 0 1 2 0 1 1 1 1 0 0 0 0 0 2 0 0 1 1 0 0 0 0 1 2 1 1 2 1 1 1 1 0 0 1 1 0 2 1 0 0 0 1 1 0 2 0 1 0 0 0 0 1 1 0 0 0 0 1 2 0 2 1 0 2 0 0 0 1 1 0 0 1 1 1 1 0 0 2 0 1 0 1 2 2 2 2 0 0 2 0 0 0 1 0 2 1 0 1 2 2 2 2 0 0 0 0 0 0 1 0 2 1 0 0 0 0 0 1 1 0 0 1 1 2 0 1 2 1 0 2 0 0 0 0 1 0 2 2 0 2 0 1 0 2 0 0 1 1 0 1 0 1 2 1 1 0 1 1 0 0 0 2 1 1 1 0 0 0 0 0 0 2 0 0 0 0 0 1 0 0 0 0 2 0 0 2 0 0 1 0 0 1 0 2 0 0 2 0 0 2 0 0 2 0 2 1 0 2 2 2 0 2 1 1 0 0 0 2 1 1 0 0 0 0 0 0 0 0 0 0 0 0 1 0 2 0 0 2 0 0 0 1 2 0 0 0 0 1 0 0 0 0 0 0 1 0 0 0 0 0 0 2 1 2 1 2 1 0 0 1 1 1 0 2 0 1 0 0 0 0 2 0 0 2 0 2 0 0 2 0 0 0 1 2 2 1 1 2 2 2 0 0 1 0 0 2 0 2 0 2 2 2 1 1 1 1 0 2 1 1 1 1 0 1 0 0 1 1 2 1 1 2 0 1 0 1 1 0 2 2 0 0 1 0 0 0 2 1 0 0 0 2 1 0 1 1 0 2 0 1 1 1 1 0 0 1 0 0 0 2 0 0 0 1 1 0 2 0 2 1 0 2 0 1 1 1 0 2 0 0 0 0 0 0 1 1 0 1 0 1 0 0 1 0 0 1 1 2 1 0 1 0 0 0 0 0 0 2 0 2 0 0 0 0 0 0 0 0 0 0 0 0 0 0 0 1 0 1 1 0 0 1 0 1 2 0 0 0 0 1 0 0 0 0 0 1 0 0 1 0 0 0 0 0 0 0 2 0 0 0 0 0 2 0 1 1 1 0 1 1 2 1 0 2 2 0 1 0 1 0 0 2 0 1 0 2 0 0 1 0 0 0 1 0 2 2 0 2 0 1 0 1 0 1 0 2 2 1 1 1 0 0 0 1 1 1 0 2 1 0 2 0 1 1 0 0 0 1 0 1 0 0 1 0 0 0 1 2 0 0 0 0 0 0 0 1 0 0 0 0 0 0 1 2 0 1 1 0 1 0 1 1 0 2 0 1 1 0 2 2 1 2 0 0 0 1 1 0 0 1 1 1 0 0 0 2 1 1 2 1 0 0 1 0 0 1 1 1 1 1 0 0 2 0 0 0 0 1 1 1 1 1 0 0 0 1 0 1 1 1 0 1 1 0 2 0 0 0 0 1 0 0 2 2 2 1 0 0 0 2 1 1 1 1 1 0 2 2 2 0 2 1 0 2 2 0 0 1 0 1 0 1 2 1 0 0 0 1 2 1 1 2 1 1 0 0 1 1 0 1 1 1 0 0 0 0 1 0 0 0 1 0 0 0 1 0 1 0 2 0 1 0 0 0 2 0 0 0 1 1 2 0 1 0 0 1 0 2 1 1 1 0 0 0 1 0 1 0 0 0 0 1 0 0 1 1 1 0 0 1 1 0 0 1 1 1 1 1 2 1 0 1 0 1 0 1 0 2 0 0 0 1 2 2 0 1 1 0 1 1 0 1 2 2 0 1 0 0 0 0 1 0 1 0 2 0 2 0 0 1 1 0 2 0 0 2 2 0 2 2 0 0 0 0 0 1 1 0 1 0 0 0 0 1 0 0 0 0 0 2 0 0 1 1 1 0 0 0 0 0 1 0
11 0 1 1 0 0 1 2 1 1 0 0 0 1 0 0 1 0 0 0 2 0 2 0 2 0 0 2 2 0 1 0 1 1 2 2 2 0 0 0 0 1 0 0 1 0 0 0 1 1 1 1 1 1 0 2 0 0 1 0 1 1 1 2 0 0 0 0 0 0 0 1 2 1 2 2 0 0 1 0 1 2 2 2 2 0 0 0 2 2 0 0 0 2 1 0 0 1 1 1 1 2 0 1 0 0 2 1 0 2 1 0 2 2 2 2 2 0 1 0 1 0 2 0 0 0 0 0 0 0 0 0 0 0 0 0 0 0 1 0 0 2 1 0 0 0 0 0 1 0 0 0 0 2 0 0 0 0 1 0 0 2 0 2 0 0 0 0 2 1 0 0 0 2 0 0 2 0 0 0 0 1 1 2 1 1 2 2 1 0 1 2 0 1 1 1 2 2 0 0 0 0 0 1 2 0 2 0 1 0 0 1 1 0 0 1 1 0 0 2 0 0 0 2 0 0 0 0 0 1 0 0 0 0 0 0 0 1 1 1 0 1 1 1 1 1 0 0 1 1 0 0 2 0 0 0 0 0 0 0 0 0 0 0 0 0 0 0 1 0 0 2 0 0 1 0 1 1 1 0 0 0 1 2 0 2 1 1 0 2 0 1 1 0 1 1 1 0 0 0 0 0 2 0 0 0 1 0 0 1 0 1 1 2 2 0 1 1 1 0 1 2 0 0 1 0 1 1 0 1 0 2 0 0 0 0 0 2 0 0 0 0 2 0 0 0 2 0 1 0 0 1 0 1 0 0 1 0 0 1 0 0 2 1 2 0 1 2 2 1 1 1 0 0 0 0 0 1 2 0 0 0 0 0 2 1 0 0 0 1 0 1 0 0 2 0 1 0 0 0 0 0 0 2 2 0 0 1 0 0 0 0 0 0 0 1 1 0 0 0 0 2 1 0 0 2 0 0 0 0 2 1 0 2 0 0 0 0 0 0 2 0 0 0 2 2 0 0 1 1 0 0 0 1 0 0 0 1 2 1 1 0 0 0 0 0 0 1 0 0 1 0 1 1 0 0 0 0 0 0 2 2 0 1 0 1 0 0 2 0 0 2 0 1 1 1 1 1 1 2 0 0 2 0 2 1 2 1 0 1 0 1 2 0 1 1 0 2 0 0 0 2 1 1 1 1 1 0 2 0 2 0 0 0 1 0 2 1 1 1 2 1 0 0 2 0 0 1 1 2 1 1 1 0 2 0 1 0 0 2 0 0 1 0 0 1 1 2 0 0 0 2 0 0 0 0 0 1 0 1 1 0 1 0 0 1 0 0 1 1 1 0 1 0 0 0 0 0 0 0 0 2 0 1 2 0 1 0 0 1 0 0 0 1 0 0 0 0 0 0 1 1 0 0 0 1 1 0 0 0 1 1 0 0 1 2 0 1 1 0 1 2 0 1 2 1 0 1 1 0 0 1 0 1 0 1 0 0 1 0 0 0 0 0 1 2 1 1 1 0 1 1 0 1 1 2 2 1 2 0 0 0 0 0 0 1 0 2 1 0 2 0 0 0 0 0 1 2 0 1 0 0 0 0 1 0 1 2 1 1 0 0 0 1 0 1 0 0 0 0 0 1 0 1 1 2 0 0 0 0 0 0 0 2 0 1 0 0 0 1 0 0 0 0 0 1 1 1 0 0 0 0 0 0 0 1 1 0 1 1 0 1 0 0 0 1 1 1 1 2 0 0 1 1 1 2 0 1 1 1 0 1 0 2 1 1 1 2 2 2 1 2 1 1 2 0 1 0 0 0 0 0 1 2 1 1 1 0 0 2 0 0 0 1 1 0 1 2 2 0 1 1 2 2 2 1 0 2 1 0 1 2 1 1 0 0 0 1 2 1 0 2 0 0 0 0 0 0 0 0 1 1 0 0 2 0 0 2 0 0 0 0 1 0 0 0 0 0 1 0 0 0 0 0 1 0 0 1 1 1 1 1 0 0 0 1 1 1 0 0 0 1 1 0 2 0 2 0 0 1 0 2 0 1 1 1 0 1 1 2 2 0 0 0 1 1 2 1 1 0 1 0 0 1 1 0 0 0 0 0 0 1 0 2 0 0 0 1 0 0 0 0 1 1 1 1 0 2 1 0 2 0 2 0 1 0 2 2 0 0 0 1 1 0 2 0 0 1 2 1 1 0 0 0 0 2 2 0 0 1 1 0 2 2 0 1 1 1 0 2 0 0 0 0 0 1 0 0 0 0 2 2
12 0 0 2 0 0 0 2 2 0 0 1 0 0 0 0 0 1 1 1 0 1 0 1 1 1 1 1 1 1 2 0 0 1 1 0 1 1 0 0 0 1 0 1 0 1 1 0 1 0 0 0 0 1 1 1 1 1 0 1 1 1 0 2 0 1 0 0 1 1 0 1 2 0 2 1 0 0 1 0 1 2 0 0 1 0 1 1 1 2 1 1 1 1 0 0 0 2 2 2 2 2 0 0 2 1 2 0 0 2 0 0 1 2 2 0 1 0 2 0 0 0 0 2 0 1 0 0 0 0 0 0 0 0 1 0 1 1 0 0 2 0 0 0 0 2 1 0 1 1 0 0 0 0 0 0 1 0 0 0 0 0 1 1 0 1 0 0 1 2 0 0 1 1 1 2 1 1 0 1 1 1 1 1 1 1 1 0 0 2 2 0 0 1 1 0 1 2 0 0 0 0 0 0 2 0 1 1 1 0 1 1 1 0 0 0 0 0 1 0 2 1 2 2 0 0 2 2 2 0 0 0 0 0 1 0 0 2 0 1 0 1 2 2 2 2 0 0 2 0 0 0 1 0 0 0 1 0 0 0 0 0 1 0 0 0 0 0 2 0 0 1 0 2 0 0 2 1 2 0 1 0 1 2 0 2 2 0 2 2 0 1 2 0 2 0 2 1 0 1 0 0 2 0 0 0 2 0 0 1 0 1 1 2 2 0 1 0 1 0 0 2 0 0 0 0 2 0 1 1 0 2 1 1 0 1 1 1 0 0 1 1 1 0 1 0 1 0 1 0 0 0 1 1 0 0 1 1 0 1 0 0 1 1 1 0 1 1 1 1 1 1 1 1 1 1 0 0 0 2 2 1 0 0 2 1 1 0 0 1 0 1 0 1 2 0 0 0 1 1 1 1 1 1 1 0 0 1 0 0 0 0 0 1 1 0 1 0 1 0 1 0 0 0 1 1 0 0 0 1 1 1 0 1 1 0 0 0 0 1 1 0 0 0 2 2 1 0 1 1 0 0 2 2 2 2 0 2 1 1 1 0 0 0 0 1 1 1 0 1 1 1 1 1 2 0 0 2 0 2 1 2 1 0 0 0 0 0 1 0 1 0 1 1 1 1 1 1 1 1 1 1 2 1 2 1 2 1 0 1 0 1 0 0 1 0 0 1 1 1 1 1 2 1 1 2 1 0 1 1 1 0 0 1 0 1 1 0 2 1 0 1 0 2 2 2 0 2 0 2 0 0 0 0 1 1 0 0 1 1 0 0 0 1 1 0 0 0 0 0 0 0 1 0 0 0 1 0 0 0 0 0 0 0 0 0 0 0 2 2 0 0 0 0 0 0 2 0 0 0 0 1 1 1 2 0 2 1 0 2 1 0 0 0 0 0 0 0 0 1 0 1 0 1 1 0 1 1 0 0 1 1 0 0 2 0 0 1 2 2 1 0 0 1 2 0 2 0 1 0 0 2 0 1 0 1 1 0 2 0 0 0 0 1 0 1 2 1 1 0 0 0 0 0 0 2 2 0 0 2 0 0 1 1 1 1 0 1 2 0 1 1 1 0 0 0 0 1 0 0 0 0 0 0 1 0 2 1 0 0 1 0 1 0 1 1 0 0 0 0 0 0 0 2 0 2 1 1 0 0 0 2 0 2 0 1 0 0 1 1 0 1 0 0 0 1 1 1 0 0 1 1 0 0 0 1 0 0 1 0 0 0 1 0 0 1 0 2 2 2 0 1 1 2 1 1 0 2 2 2 1 1 1 0 0 2 0 0 0 2 0 2 1 1 2 0 0 1 0 0 0 0 1 1 1 2 0 0 0 2 0 0 0 1 1 0 0 2 2 0 2 2 0 2 2 1 0 2 0 0 0 2 2 2 0 0 0 0 1 1 1 1 1 0 0 0 0 0 0 0 2 2 0 0 2 0 0 2 0 0 1 0 0 0 0 1 2 0 2 0 0 0 1 0 2 1 0 1 1 1 1 0 0 0 0 0 0 0 1 0 0 0 0 1 2 0 2 0 0 0 0 1 0 0 1 1 0 1 0 0 0 0 0 0 2 2 2 1 1 1 0 0 0 1 0 0 1 2 1 1 2 0 0 1 1 0 0 1 0 0 0 0 2 2 1 0 0 0 0 1 2 1 2 0 1 0 1 1 0 1 1 0 0 1 1 0 0 0 0 0 0 0 0 0 0 2 2 2 2 0 0 0 2 2 0 0 0 0 1 2 0 0 0 0 0 1 0 1 2 0 2 1
13 0 2 0 0 0 0 1 2 0 0 1 0 1 0 0 0 1 2 2 0 2 0 0 1 1 1 1 2 0 1 1 2 2 2 1 2 1 0 0 1 1 2 0 0 0 0 0 1 0 0 0 1 1 0 2 0 1 0 1 0 1 1 2 0 2 0 0 0 0 1 2 2 0 2 2 0 0 0 0 0 1 0 0 1 0 0 1 1 2 0 1 0 2 0 0 0 2 2 2 0 2 0 1 1 1 2 1 0 2 1 0 1 2 2 2 2 0 1 0 1 0 1 1 0 1 0 1 0 1 0 0 0 1 0 0 0 0 0 0 1 2 0 0 0 1 0 0 2 2 1 0 0 0 0 0 1 1 1 0 0 0 1 1 0 2 2 0 1 1 0 0 1 1 1 0 2 2 1 0 0 0 1 2 1 1 2 2 1 0 1 2 0 0 0 0 0 2 0 0 0 1 1 0 2 0 2 0 1 0 1 1 1 0 0 0 0 0 1 1 1 0 0 1 1 0 0 1 0 2 0 1 0 0 0 0 0 2 0 2 0 0 2 1 1 1 0 0 2 0 0 0 2 0 0 0 0 0 0 0 0 0 2 1 1 1 1 0 2 0 0 1 2 2 0 0 0 1 2 0 1 0 2 2 0 2 2 1 1 2 0 1 0 0 1 0 2 0 0 1 0 0 0 0 0 0 0 1 0 1 0 1 2 2 2 0 0 0 1 0 0 2 1 1 0 0 0 0 2 1 0 1 0 0 0 0 0 1 0 0 0 0 1 0 0 1 0 1 2 1 1 1 0 0 0 1 0 0 0 0 1 1 0 0 0 0 1 2 2 1 1 1 1 1 0 0 0 1 1 1 1 2 0 1 2 1 2 1 1 0 0 0 1 0 2 1 1 1 0 0 1 1 1 1 1 0 0 1 0 0 0 0 0 0 0 1 0 0 0 0 1 1 1 2 1 2 1 0 0 0 1 1 1 1 1 2 0 0 0 0 2 0 0 1 1 2 1 1 1 0 0 1 0 2 1 1 0 1 1 0 2 0 0 0 0 1 1 0 0 0 1 0 1 1 0 0 0 1 0 1 2 2 0 0 1 0 0 0 1 0 1 1 0 1 0 0 2 0 0 2 0 1 2 1 2 0 1 1 0 1 0 2 1 1 1 1 1 2 0 1 1 1 0 0 0 0 0 1 0 2 0 1 0 1 1 0 0 0 1 1 1 1 0 0 2 2 0 1 1 1 0 0 0 0 2 0 0 2 0 0 0 0 1 0 0 1 1 1 0 0 0 1 1 0 0 0 0 0 0 0 0 0 1 0 0 1 0 0 0 0 0 0 0 1 1 1 1 0 0 0 0 2 0 0 1 1 1 0 1 1 0 0 0 0 0 0 0 0 0 0 1 1 0 0 0 0 2 1 0 0 0 1 0 0 2 0 1 0 1 1 0 1 0 0 1 0 1 0 0 0 0 0 1 0 1 2 0 1 1 1 1 0 1 0 0 1 1 1 0 0 0 0 1 0 0 1 1 0 2 1 2 0 1 1 0 1 1 2 1 0 1 1 1 1 0 0 0 2 0 2 1 0 0 1 2 0 2 1 0 0 0 0 0 0 0 1 0 0 0 0 0 0 1 2 0 1 1 1 1 0 0 1 0 2 0 0 2 0 1 1 1 1 0 2 2 0 2 1 0 1 1 1 0 1 0 1 0 0 1 0 0 0 2 1 0 0 0 2 1 0 0 0 1 0 0 1 0 1 1 1 1 1 0 0 0 1 0 2 2 2 2 2 1 0 1 0 1 1 1 1 0 1 0 1 0 0 1 0 1 1 0 0 1 0 1 1 2 2 2 0 1 2 0 2 2 1 0 1 1 0 0 1 1 1 0 0 0 2 2 0 1 1 1 1 0 0 1 0 0 0 2 2 0 0 2 0 0 0 0 1 0 1 0 0 1 1 2 0 1 0 0 0 0 0 2 0 0 1 1 2 2 0 1 0 0 1 0 2 0 1 1 0 0 0 2 0 2 0 0 1 0 0 0 0 1 2 0 1 0 1 0 0 0 1 2 2 1 1 2 1 0 0 0 1 2 0 0 2 0 0 0 0 0 1 0 0 0 0 1 1 0 0 2 1 2 1 0 0 0 1 2 1 1 0 0 0 1 2 0 0 1 1 1 1 1 1 0 2 1 0 0 0 0 0 0 0 0 1 1 0 0 0 2 1 0 0 0 0 0 2 1 0 0 0 1 0 0 0 2 0 1 1
14 0 0 1 0 0 0 1 1 1 0 0 0 0 0 0 0 0 0 1 1 0 0 2 2 0 0 2 2 0 1 1 1 1 1 0 1 1 0 0 1 1 1 0 0 1 0 0 2 0 0 0 1 1 1 2 0 0 0 0 1 2 0 2 0 1 0 0 0 0 1 2 2 0 2 2 0 0 1 1 0 1 0 0 1 0 0 1 2 2 1 1 2 1 0 0 0 1 1 1 0 2 1 0 0 0 2 0 1 1 0 1 0 2 2 1 2 0 0 0 2 0 2 0 0 1 0 0 0 2 1 1 0 1 1 0 2 0 0 0 0 2 0 0 0 1 2 0 0 0 0 0 0 1 1 1 0 2 0 1 1 0 1 1 0 0 1 2 0 0 2 0 0 1 0 0 2 0 1 1 0 0 0 2 2 1 1 2 1 1 1 1 1 1 1 0 1 1 0 0 0 1 0 1 2 0 2 0 1 1 1 0 2 0 0 1 1 0 1 1 1 1 1 2 0 0 2 0 0 1 0 0 0 0 2 0 0 2 0 0 0 1 2 1 1 2 0 0 1 1 1 1 1 0 0 0 0 0 0 0 0 0 0 0 0 0 0 1 2 0 1 1 1 1 0 0 1 1 1 0 1 1 0 1 1 0 0 0 0 2 0 2 1 0 1 0 2 0 0 1 0 0 1 0 0 0 0 0 1 2 1 2 1 2 1 0 0 0 1 0 0 1 1 0 0 0 0 0 0 1 0 1 1 0 0 0 0 1 0 0 0 0 2 0 1 0 1 0 2 0 0 0 0 0 0 0 1 0 0 1 1 1 2 0 2 0 1 2 2 2 0 2 1 1 0 0 0 1 0 2 1 0 0 1 2 1 2 0 0 0 0 0 0 1 2 1 0 1 0 0 0 0 0 0 0 0 2 1 1 0 0 0 0 0 1 0 1 1 0 1 0 1 1 1 1 2 0 1 1 0 0 1 0 0 0 0 0 1 0 0 2 0 0 0 1 1 0 0 2 0 0 1 1 1 1 1 0 1 1 1 1 0 0 0 0 1 1 0 0 0 0 0 2 2 0 2 0 2 0 0 1 1 0 0 2 0 0 0 0 0 2 0 0 1 1 0 2 1 1 1 1 0 1 1 1 0 2 0 0 1 0 1 1 0 1 0 0 2 0 1 1 2 1 0 0 1 1 2 0 2 0 1 0 1 0 0 2 1 0 1 0 1 0 0 2 1 1 1 1 2 0 0 0 0 1 0 1 0 0 0 0 0 0 0 0 0 0 1 0 0 0 2 0 0 1 0 1 0 0 0 0 0 0 0 0 0 0 0 1 1 0 0 2 0 0 0 0 0 0 0 0 1 0 0 1 1 1 0 0 2 1 0 0 2 0 0 1 0 1 0 1 1 0 0 0 1 1 1 0 0 1 1 0 0 2 1 0 1 2 2 1 2 0 1 1 0 1 0 2 1 0 0 0 1 0 2 0 1 2 0 0 0 2 1 1 2 1 0 1 1 1 1 0 1 1 2 2 1 0 2 0 1 0 2 1 2 1 1 1 1 0 0 2 0 0 0 0 2 0 1 0 0 1 2 1 1 0 2 0 1 0 0 0 2 0 1 0 0 0 0 0 0 0 1 1 2 0 0 0 0 0 1 0 2 0 1 1 0 0 1 0 0 0 1 1 0 1 0 0 0 1 1 1 1 0 2 0 0 0 0 0 0 2 0 1 0 0 1 1 1 0 0 1 0 0 0 0 0 0 1 1 1 1 0 0 1 1 2 2 2 1 2 0 1 1 0 0 1 1 0 0 0 1 2 1 1 1 0 1 1 0 0 1 2 2 0 2 2 1 0 1 1 2 2 2 1 0 2 0 0 0 2 2 1 0 1 0 2 2 0 0 2 1 0 0 0 1 1 0 1 1 1 0 0 2 0 0 1 2 0 1 0 0 0 0 1 2 0 1 0 1 0 0 0 2 0 0 0 0 1 2 0 1 0 0 1 0 1 0 2 2 0 1 0 2 0 2 0 0 0 0 1 0 0 2 1 0 1 0 0 1 0 0 2 2 2 0 0 0 0 0 0 1 2 1 0 0 1 1 1 0 0 1 2 0 1 1 0 0 1 0 0 2 1 1 0 0 2 0 2 1 0 2 1 1 0 2 2 0 0 1 1 0 2 2 0 0 0 0 0 0 0 0 0 0 0 1 0 0 0 0 0 0 0 1 0 0 0 0 2 0 0 1 1 1 0 0 0 0 0 1 1
15 1 2 0 0 0 0 2 2 1 0 0 1 2 0 0 0 0 1 0 2 0 1 1 2 1 1 1 2 2 1 1 0 2 2 2 2 1 0 0 0 2 0 1 0 0 1 0 0 1 1 2 1 1 0 2 0 0 0 0 1 1 1 2 0 0 0 0 1 1 0 1 2 0 2 2 0 0 0 0 0 1 0 0 1 0 0 0 2 2 0 1 1 2 1 0 1 2 2 2 0 2 1 0 0 0 2 0 0 2 0 2 1 1 0 0 0 0 2 0 0 0 2 0 0 1 0 0 0 0 0 0 0 2 2 2 0 1 0 0 0 2 0 0 0 1 1 1 1 1 1 0 0 0 0 0 0 0 0 1 1 1 2 0 0 2 1 1 0 1 1 1 1 1 0 1 1 1 1 1 0 1 1 2 1 1 2 1 1 0 0 1 0 1 2 0 1 1 0 0 0 0 0 0 2 0 2 1 1 0 1 1 1 0 0 0 0 0 1 1 1 1 0 2 0 0 1 0 0 1 0 0 1 1 2 1 0 1 1 1 0 1 2 1 1 1 0 0 2 0 0 0 0 0 1 1 0 0 0 0 0 0 1 1 0 0 1 1 2 1 0 2 0 2 1 1 0 1 2 0 1 0 0 2 0 0 0 1 0 2 0 1 0 0 1 0 2 1 1 1 1 0 1 0 0 0 0 0 0 1 0 2 2 0 0 0 0 1 0 1 0 1 1 1 2 0 0 0 0 2 0 1 1 1 0 1 1 2 0 0 0 1 2 0 1 0 1 0 1 0 1 1 0 1 0 1 1 1 0 1 0 0 2 1 2 0 1 1 1 1 1 1 0 0 0 0 0 2 1 1 0 1 0 1 1 0 1 0 0 0 0 0 0 0 1 1 0 1 0 0 0 0 1 1 1 0 0 0 0 0 0 0 1 1 1 0 0 0 1 0 0 0 0 1 1 1 1 0 0 0 1 0 0 2 0 1 0 1 0 0 0 0 0 1 1 2 0 2 2 0 0 0 2 2 2 2 0 0 1 1 2 0 1 0 1 1 0 0 0 0 2 1 1 2 1 1 0 2 0 2 0 0 0 1 2 0 0 1 2 0 0 2 0 2 1 0 2 0 1 1 1 0 1 1 1 0 1 1 0 2 0 0 1 0 0 1 0 2 0 1 1 1 2 0 0 2 1 2 0 2 0 2 0 1 0 1 1 0 0 1 0 0 1 1 2 2 0 2 0 0 0 0 0 0 1 1 0 0 0 0 1 1 0 1 1 0 0 1 0 0 0 2 0 0 0 0 0 0 1 0 0 0 0 0 0 0 0 0 0 0 0 0 0 0 0 0 0 0 0 0 0 1 0 0 2 0 0 0 0 0 1 0 0 1 1 1 0 0 0 0 1 1 0 0 0 0 1 2 0 0 1 1 1 0 2 1 0 0 2 2 1 1 0 0 1 0 0 1 1 0 0 0 1 0 1 2 0 0 1 0 0 0 2 0 2 2 2 2 0 1 0 1 0 0 0 2 2 0 2 1 1 0 0 1 1 0 1 2 1 0 1 1 2 0 0 1 1 1 0 1 0 0 0 0 0 0 1 2 0 1 0 0 0 1 0 0 0 1 1 0 0 0 1 2 0 1 1 2 0 1 0 2 1 1 0 2 1 0 1 2 1 1 0 1 2 0 2 1 0 0 0 0 0 0 0 1 0 0 0 0 0 0 2 0 1 0 1 1 1 1 0 0 1 2 1 1 0 1 1 0 2 2 1 0 0 1 1 2 1 2 1 1 2 0 0 2 0 1 0 0 0 0 0 2 0 2 2 0 1 2 0 0 0 2 2 0 2 0 1 0 0 1 1 1 1 2 0 2 0 0 0 2 2 0 0 1 0 0 1 1 1 1 1 0 1 1 1 1 0 1 0 0 0 1 1 1 1 0 0 0 1 0 0 0 0 0 1 0 1 0 0 0 0 0 2 0 1 1 1 2 2 0 0 0 0 0 1 2 0 2 2 0 0 1 1 0 2 0 0 1 0 2 0 0 1 1 1 1 0 0 0 0 0 0 0 0 2 0 1 0 0 1 0 1 0 0 0 1 1 1 0 1 0 0 1 1 0 2 0 0 0 2 2 1 2 0 0 1 1 0 1 0 2 1 0 0 2 2 0 0 1 1 0 1 1 1 1 0 0 0 0 0 0 0 0 1 1 1 1 1 0 0 1 1 0 0 0 0 0 0 0 0 0 1 1 0 0 1 1 1 1 1
16 0 2 1 0 0 1 2 0 2 0 0 0 0 0 0 0 0 1 0 2 0 0 0 0 0 0 1 2 2 1 1 1 1 1 1 1 2 0 0 0 1 0 0 0 0 0 0 1 1 1 1 1 1 0 1 0 0 0 1 0 1 0 2 0 2 0 1 0 0 0 1 2 0 2 1 0 0 1 0 1 2 0 0 1 2 0 2 2 2 1 1 0 1 0 0 1 2 2 2 2 2 1 0 0 0 2 0 1 1 0 1 1 2 2 1 2 0 1 0 0 0 2 0 0 0 0 1 0 1 0 0 0 0 1 0 0 0 0 0 0 2 0 0 0 2 1 0 1 2 1 0 0 0 0 0 0 0 1 1 0 1 1 1 1 2 1 1 0 1 0 0 0 1 0 1 2 0 1 0 0 2 0 2 1 1 1 1 1 0 0 1 1 1 1 1 2 2 0 0 0 1 0 1 2 0 2 0 0 1 1 0 2 0 0 1 0 0 2 0 2 1 0 1 1 1 0 0 0 1 1 1 1 2 1 1 1 2 0 2 0 0 2 2 2 2 0 0 0 1 1 1 2 0 0 0 0 0 0 0 0 0 0 0 0 0 1 0 1 0 0 2 1 2 0 0 1 2 2 0 0 0 0 2 0 1 1 2 0 2 0 0 1 0 2 0 1 1 0 1 0 0 1 0 0 0 2 0 0 0 0 0 2 2 2 0 0 2 0 1 0 2 2 2 0 0 0 0 2 0 0 1 0 0 0 0 0 1 0 0 0 0 2 1 0 0 0 0 1 0 0 0 2 0 2 0 1 0 0 0 0 0 1 1 1 1 1 2 2 1 1 1 2 2 1 1 0 2 1 1 0 1 0 0 0 0 0 1 1 0 0 0 1 1 2 0 1 0 1 1 1 1 0 1 2 1 1 1 0 0 0 0 0 0 0 0 2 0 0 0 0 1 0 0 0 2 1 0 0 0 0 0 1 1 1 2 0 0 0 0 2 0 0 1 1 2 0 1 2 2 0 0 0 1 0 0 0 0 0 0 2 0 1 0 0 1 0 0 0 0 0 0 2 2 1 0 1 2 0 1 0 1 0 0 0 1 0 0 2 0 0 2 1 0 1 1 1 0 1 1 1 0 1 0 1 1 2 2 1 1 0 2 1 0 1 1 0 2 0 1 1 1 2 0 0 2 1 1 0 2 0 1 0 0 1 0 1 1 0 0 0 1 0 0 1 2 0 2 0 1 1 1 0 0 2 0 0 0 0 0 0 0 0 0 0 1 1 2 2 0 2 0 0 0 1 1 2 0 0 0 1 0 0 0 1 0 1 0 0 0 0 0 0 0 0 0 0 1 1 1 1 2 0 0 1 2 2 0 0 2 0 0 0 1 0 1 0 0 0 0 2 2 0 0 0 1 0 0 0 0 0 0 1 0 2 1 1 2 1 0 1 0 0 1 1 0 1 1 1 0 0 1 0 0 0 0 0 0 2 0 0 0 1 1 0 1 1 0 1 1 1 1 0 0 0 2 2 0 2 0 0 0 0 2 0 1 2 2 1 0 1 1 0 0 0 0 0 2 0 0 0 1 0 1 1 0 2 2 0 0 1 0 0 2 0 1 0 0 0 0 0 0 1 1 1 1 1 1 1 0 0 2 0 2 0 1 1 0 1 1 0 1 0 0 1 0 1 0 0 0 0 1 0 0 0 1 0 0 0 0 0 0 1 0 0 1 0 2 2 2 0 0 1 0 0 0 0 1 1 1 1 1 0 0 0 2 0 2 1 2 0 1 1 1 1 1 0 1 1 0 0 0 1 1 1 1 0 0 0 2 1 1 1 1 1 0 2 2 2 0 1 1 1 2 2 0 0 2 1 0 1 2 1 2 0 1 0 1 1 0 0 1 1 0 1 1 1 1 0 0 1 1 0 0 1 0 0 0 0 0 0 0 1 0 0 0 2 0 1 0 1 0 0 1 1 0 0 2 2 2 2 0 0 0 0 0 0 1 0 2 2 0 1 1 1 0 1 0 0 1 1 0 1 0 2 1 0 0 1 1 1 0 1 0 1 1 1 1 1 0 1 1 1 2 2 0 2 1 1 1 1 0 0 0 2 1 0 0 0 0 0 2 2 0 0 1 0 0 0 0 1 0 2 0 1 0 0 2 0 0 2 0 0 0 2 0 0 0 0 0 0 0 0 0 0 1 2 0 1 0 0 1 1 1 1 2 2 0 0 0 0 0 0 1 0 0 0 0 1 0 0 0
17 0 2 1 0 0 0 2 1 1 0 0 1 1 0 0 0 1 1 0 1 0 0 2 2 0 0 2 2 0 2 1 1 1 1 1 1 2 0 1 0 1 1 0 0 1 1 0 1 0 0 0 0 0 2 1 0 0 0 0 0 0 1 2 0 2 0 0 0 0 0 1 2 0 1 2 1 0 1 0 1 1 0 0 1 0 0 0 2 2 0 0 2 1 0 0 0 0 0 2 2 1 1 0 1 1 2 1 1 1 0 1 0 2 2 1 2 0 0 0 2 0 1 1 0 1 0 1 0 1 0 0 0 1 0 0 0 1 0 0 1 1 0 0 0 2 2 0 0 0 0 0 1 0 0 0 0 0 1 0 0 1 2 0 1 2 1 1 0 0 1 1 0 0 0 0 2 1 0 1 0 0 1 2 1 1 2 1 0 1 2 1 0 2 2 0 1 2 1 0 0 1 0 1 2 0 2 0 2 0 0 1 1 0 0 0 0 0 0 2 0 0 1 2 0 0 1 0 0 1 1 0 0 0 1 0 0 1 1 1 0 1 2 2 2 2 0 0 2 0 0 0 1 1 0 0 0 1 1 0 0 0 1 1 0 0 1 0 2 0 0 2 1 2 1 1 1 1 2 0 0 0 2 2 0 2 2 1 0 2 0 0 1 0 2 0 2 0 2 2 2 0 1 0 0 1 1 0 0 0 0 1 1 1 1 0 1 2 0 1 0 1 0 0 0 0 0 1 0 0 0 2 0 0 1 0 0 1 0 0 0 0 0 0 1 0 2 0 2 1 0 0 0 0 0 1 0 0 0 1 0 0 1 1 1 1 1 2 2 0 2 0 1 1 0 0 0 1 0 2 0 1 0 0 1 1 1 0 0 0 0 0 1 1 2 0 1 0 1 1 1 1 1 1 1 0 0 0 0 0 0 0 0 0 1 0 0 0 0 0 1 2 0 2 1 2 1 0 0 0 1 0 1 1 1 1 0 1 0 0 2 0 0 0 2 2 0 1 1 0 0 1 0 1 2 0 2 1 1 0 2 0 0 1 0 1 1 1 0 1 1 1 1 2 1 0 0 2 0 2 1 1 0 1 1 1 0 0 1 0 1 1 0 2 1 1 1 0 0 2 0 1 0 0 0 1 2 2 1 1 0 2 0 0 1 0 0 2 0 2 0 0 2 0 0 2 0 1 0 2 0 1 0 0 0 0 1 0 1 2 0 0 0 0 1 1 0 1 1 2 0 0 0 0 1 1 0 1 1 0 1 1 0 0 0 1 1 2 2 2 0 1 1 0 0 0 1 1 0 1 0 1 0 0 0 0 0 0 1 1 0 0 1 0 0 0 0 0 0 0 0 2 0 1 2 0 1 0 0 1 1 1 0 2 2 2 0 0 0 0 0 0 0 0 0 0 0 1 0 0 1 1 0 0 1 2 0 1 2 2 1 1 2 2 2 0 0 1 2 0 0 2 0 1 0 2 0 0 2 0 0 0 1 0 1 1 1 0 2 0 2 0 0 0 0 1 1 0 1 2 0 1 1 2 0 2 2 1 1 0 2 0 1 0 1 0 1 2 0 1 1 1 0 1 1 0 2 2 0 0 0 0 0 2 0 0 0 1 1 0 0 0 1 1 1 1 1 0 0 0 0 1 0 2 0 1 2 0 2 2 1 2 0 0 1 0 1 0 0 0 0 0 0 0 0 0 0 0 2 0 0 0 1 0 0 1 0 1 2 2 1 1 2 1 0 1 0 1 1 1 2 2 0 1 1 2 0 1 1 2 0 2 2 0 0 2 0 1 0 0 0 0 1 1 1 1 2 1 0 1 0 0 2 0 0 0 2 2 1 0 1 1 2 2 2 1 0 2 0 0 0 2 0 1 0 0 0 1 1 0 1 1 1 0 0 0 1 1 0 0 2 1 0 0 2 0 0 0 0 0 0 0 1 1 0 2 1 0 1 0 1 0 0 1 1 0 0 1 1 2 2 0 0 0 0 1 1 2 1 1 1 0 2 0 1 0 1 0 1 0 1 0 0 1 1 1 0 2 0 1 0 0 0 0 0 0 2 1 2 2 0 0 0 0 2 0 1 1 0 0 0 1 0 1 1 0 0 0 0 0 0 0 1 0 0 1 0 1 0 2 2 0 0 0 1 0 1 1 0 0 2 0 1 1 2 0 0 0 0 0 0 0 0 0 0 2 2 1 1 0 0 0 0 0 0 0 0 0 0 0 0 0 0 0 0 0 0 0 0 1 2 2
18 1 1 2 1 0 0 2 0 2 0 0 0 0 0 0 0 0 0 0 2 0 0 1 1 1 1 2 2 0 2 1 1 1 1 0 1 0 0 0 1 0 0 1 0 1 0 0 0 1 1 2 1 1 1 0 0 1 0 1 1 2 0 0 0 0 1 1 0 0 0 0 2 0 2 2 0 1 1 1 0 2 0 0 1 0 0 0 2 2 0 0 1 1 0 0 0 2 2 2 0 2 0 0 1 1 2 1 1 1 0 2 0 0 0 0 0 0 1 0 0 0 1 1 0 0 0 1 0 1 1 1 0 0 1 0 1 0 0 0 1 1 0 0 0 1 0 0 0 1 1 0 0 1 0 0 0 0 2 0 0 1 1 1 2 2 1 0 0 2 0 0 0 0 1 1 1 0 1 1 0 1 1 1 1 1 1 1 0 1 0 1 0 0 0 0 1 1 0 0 1 0 1 0 2 0 2 0 1 0 2 2 1 0 0 0 0 1 2 0 2 1 0 2 0 0 2 0 0 2 1 1 1 1 1 1 0 2 0 1 0 1 2 2 2 2 0 0 2 0 0 0 1 1 1 1 0 0 0 0 0 0 0 0 0 0 0 1 1 0 0 0 1 2 0 0 0 0 0 0 0 2 2 2 0 0 2 2 0 2 0 0 1 0 2 0 1 1 0 1 0 1 0 2 0 0 0 0 1 1 0 1 1 1 1 0 0 2 0 0 0 2 0 0 1 0 0 0 0 1 0 0 0 0 0 0 0 2 1 1 0 1 2 0 0 0 0 1 1 1 1 0 0 1 0 1 1 1 0 1 0 0 1 0 1 0 0 2 2 1 1 1 0 0 1 1 0 1 0 2 2 1 0 0 1 0 1 0 1 1 1 1 2 0 2 0 2 2 1 1 1 1 2 0 0 0 0 0 0 0 0 0 1 1 1 0 0 0 0 0 0 1 0 1 1 2 0 1 1 1 1 1 1 1 1 1 0 1 0 1 1 0 0 0 1 1 0 2 1 0 0 0 0 1 1 1 0 1 1 1 1 0 1 0 0 1 0 1 0 1 2 1 1 1 1 0 1 1 1 0 1 1 0 1 0 1 0 1 1 0 1 1 0 2 1 1 1 0 0 1 1 1 2 1 2 0 1 0 0 1 1 0 0 1 0 1 0 2 0 1 0 1 2 0 1 2 0 0 1 1 1 0 0 1 0 0 1 1 0 2 0 0 0 0 2 1 1 2 0 0 0 0 0 1 2 0 0 1 0 0 0 0 0 1 0 1 1 1 0 0 0 1 0 0 0 0 0 1 0 1 0 0 0 0 1 1 1 0 0 0 1 0 0 0 1 0 0 1 1 1 1 2 0 0 1 0 1 0 0 2 0 0 1 1 1 0 0 0 0 0 1 1 0 0 0 0 2 2 0 0 0 1 0 0 2 1 0 0 2 1 2 0 0 1 2 0 2 0 0 1 0 1 0 0 0 1 0 0 1 0 0 0 0 1 1 1 1 2 0 0 0 0 0 0 0 1 1 0 1 2 0 1 1 2 0 1 0 0 2 0 2 0 0 0 0 0 0 1 0 1 0 0 0 0 1 0 1 2 0 1 0 0 0 1 0 0 0 0 0 0 0 0 1 2 0 1 1 0 2 0 1 1 0 2 0 0 0 0 0 1 0 1 1 1 2 0 2 2 0 0 0 0 0 1 0 1 1 0 0 0 0 0 1 0 1 1 0 1 2 2 0 0 1 1 0 0 0 2 2 2 0 0 0 1 0 1 0 2 1 2 1 1 0 0 0 0 1 1 1 0 0 0 0 2 0 2 2 0 0 2 1 1 0 0 1 1 1 2 2 0 0 1 1 2 2 0 0 1 0 0 0 2 2 0 0 1 0 0 0 0 0 0 0 0 0 0 0 0 0 0 2 2 0 0 1 1 0 2 0 0 0 0 1 0 0 2 2 0 2 0 1 0 1 0 2 1 0 1 1 1 1 0 1 0 0 2 1 1 0 2 2 0 0 0 2 0 2 0 0 0 1 1 0 0 2 0 1 1 0 0 0 0 0 0 0 0 2 1 1 1 0 0 0 0 1 0 0 1 1 1 0 0 0 2 0 0 0 0 1 1 0 0 2 0 0 1 0 0 0 0 2 0 1 0 1 0 1 1 0 0 2 0 0 0 1 1 0 0 0 0 0 0 0 0 0 1 1 0 0 0 0 0 2 2 0 1 1 1 0 2 0 0 1 0 2 0 0 1 1 1 2 0
19 0 1 1 0 0 0 2 0 2 0 0 0 2 0 0 0 0 1 2 0 2 0 2 2 1 1 1 1 0 1 0 1 1 1 1 1 2 0 0 2 0 0 0 0 0 0 0 0 1 1 2 2 2 1 0 1 0 1 1 0 1 0 0 0 0 0 0 0 0 0 2 2 0 2 2 0 0 1 1 0 2 0 0 1 0 0 1 2 2 0 0 2 1 0 0 0 1 1 2 1 2 0 1 0 0 2 1 0 2 0 1 0 2 2 0 2 0 0 0 1 0 0 2 0 2 0 1 1 1 1 1 0 0 0 0 0 0 0 0 1 2 0 0 0 2 1 0 1 1 0 0 0 0 0 0 0 0 1 1 0 1 1 1 1 1 2 1 0 0 1 1 2 1 0 1 2 0 0 0 0 0 1 2 2 1 2 1 1 2 2 0 1 0 1 0 2 1 1 0 0 1 0 0 2 0 1 0 0 0 0 1 0 0 0 1 0 1 2 0 2 0 0 1 1 0 0 0 0 2 0 0 0 1 2 0 0 2 0 0 0 0 2 1 1 1 0 0 1 0 0 0 0 0 0 1 1 0 0 0 0 0 0 0 0 0 0 1 2 1 0 1 1 2 0 0 0 1 1 0 0 1 0 1 1 0 1 0 1 2 0 2 1 0 2 0 2 0 0 1 0 0 0 1 0 0 0 0 0 1 0 1 2 1 1 0 0 0 0 0 1 2 0 0 1 0 1 0 1 1 0 2 0 0 0 0 0 0 0 1 1 1 2 0 0 1 0 0 2 2 2 0 0 0 0 1 0 2 1 1 0 0 0 0 0 0 1 2 1 1 1 1 2 1 1 1 1 0 0 2 1 1 0 0 1 0 0 0 0 0 0 0 0 0 2 1 1 2 0 0 1 0 1 1 2 1 0 0 0 0 0 0 0 0 1 0 0 0 1 0 0 1 2 2 0 2 0 0 0 0 0 0 0 1 0 1 0 0 0 1 1 0 0 1 1 2 0 1 1 0 0 0 1 2 1 1 0 2 1 2 1 0 1 0 0 2 1 1 0 1 0 0 1 1 0 0 0 2 0 2 0 1 0 1 0 1 0 1 2 0 0 2 0 1 0 0 2 1 1 2 0 0 1 0 1 0 2 1 0 1 0 1 1 0 0 1 0 2 0 1 0 0 1 1 1 1 0 1 0 2 0 1 0 0 0 0 2 1 2 0 1 2 0 0 2 1 0 2 0 0 0 0 0 0 2 1 0 1 0 1 1 0 1 0 0 1 1 1 0 0 0 0 1 0 0 0 1 1 0 1 1 0 0 0 1 0 1 0 0 1 0 0 1 0 1 1 1 0 0 0 0 2 0 1 2 0 1 0 0 0 0 0 0 2 2 2 0 0 1 1 1 2 0 0 1 1 1 1 0 0 1 1 0 1 1 0 1 1 2 2 1 1 0 1 2 0 2 1 2 0 1 1 1 1 1 2 0 0 2 0 0 0 1 0 2 2 1 0 1 1 1 1 1 0 1 2 2 1 2 0 1 0 0 2 1 2 0 1 1 1 1 0 0 0 0 0 0 1 0 1 0 0 0 0 1 0 1 2 0 0 1 1 1 1 1 2 0 0 0 0 0 1 0 2 0 1 1 0 0 0 0 0 0 2 0 0 0 0 0 0 0 0 0 0 0 0 0 0 0 0 0 0 0 0 1 2 0 0 1 1 0 1 2 1 0 0 1 1 1 1 0 0 2 0 1 0 0 0 0 1 1 1 1 0 0 2 0 2 2 2 1 2 2 1 2 0 0 1 0 0 1 0 2 2 2 1 0 0 2 2 0 0 1 1 1 0 2 2 2 0 0 2 0 2 2 1 0 2 1 0 1 2 2 2 0 0 0 0 1 0 0 0 2 1 1 1 2 0 0 0 2 2 0 0 1 0 0 0 0 1 0 0 0 0 1 0 0 0 1 0 1 0 0 0 1 0 0 0 0 0 0 2 0 0 0 0 0 2 1 1 1 0 2 0 1 0 1 0 0 0 0 2 0 0 1 1 0 1 0 0 1 0 1 1 2 1 0 1 1 1 0 0 0 1 0 1 0 2 0 0 1 1 2 2 0 2 2 0 0 1 0 1 1 1 1 0 1 0 0 0 2 2 1 0 2 0 2 0 0 0 2 0 1 1 1 1 0 0 0 0 0 0 0 0 0 2 2 2 2 0 0 0 1 1 0 0 0 0 0 2 0 0 1 1 1 0 1 0 0 0 1 1
20 1 2 2 0 0 0 2 2 0 0 0 0 0 0 0 0 0 0 2 0 0 0 2 2 0 0 2 2 1 1 2 1 2 1 1 1 0 0 0 0 1 0 0 0 0 0 0 1 0 0 1 0 0 0 2 0 1 1 1 1 1 0 0 0 1 0 1 0 0 0 0 2 0 2 2 0 0 1 1 0 1 0 0 1 0 0 0 1 1 0 0 1 1 0 0 0 1 0 2 1 1 1 0 0 0 2 1 1 1 0 2 1 1 1 1 1 0 0 0 1 0 2 0 0 1 0 2 2 2 1 1 0 1 1 1 0 0 0 0 1 1 2 0 0 0 0 0 0 1 1 0 0 1 1 0 0 0 1 1 0 1 2 0 1 2 2 0 1 1 0 0 0 1 0 0 1 0 0 0 0 1 2 2 2 2 2 1 0 1 1 1 0 0 0 0 1 2 0 0 0 0 0 0 2 0 2 0 1 0 0 1 1 0 0 0 0 0 1 0 2 1 1 2 0 0 1 0 0 1 0 1 0 0 1 0 0 2 0 1 0 1 2 1 1 1 0 0 2 0 0 0 0 0 0 0 1 0 0 0 0 0 0 0 0 0 0 1 1 0 0 1 1 2 0 0 1 2 2 0 1 0 0 1 0 0 1 2 0 2 0 1 1 0 2 0 1 1 0 2 0 0 0 0 0 0 0 0 1 1 1 1 2 1 1 0 1 0 2 0 1 2 0 0 1 0 0 0 0 0 0 2 0 0 0 0 0 0 0 1 0 1 2 0 0 0 0 0 1 0 0 0 1 0 1 1 0 1 0 1 0 0 1 1 1 0 1 2 2 0 2 0 1 1 0 0 0 0 0 2 1 1 0 0 1 1 1 0 0 0 1 2 1 0 2 0 1 1 0 0 0 0 1 1 2 1 0 1 0 0 0 0 0 0 1 0 0 0 1 1 0 0 0 0 1 1 1 0 0 2 0 2 1 0 1 1 0 1 0 1 0 0 0 2 0 2 0 1 1 0 0 0 1 2 2 1 1 1 2 2 1 0 0 0 0 2 0 1 0 1 1 1 2 1 1 0 0 2 1 0 1 2 0 0 0 1 0 0 2 0 0 1 0 2 0 0 1 0 1 1 1 0 1 1 1 0 1 1 0 1 0 1 0 0 1 1 0 2 0 1 1 1 2 1 1 2 0 0 1 2 1 1 0 1 2 0 1 0 2 1 0 1 0 0 2 2 0 1 1 2 1 1 0 1 1 0 0 1 0 0 0 0 1 0 0 0 0 2 2 2 0 1 0 0 1 0 1 1 0 1 1 0 0 0 1 0 1 1 0 1 1 1 0 0 0 1 0 0 0 1 1 1 0 1 1 1 0 0 0 2 0 0 0 1 0 0 0 0 0 0 0 0 0 0 0 0 2 2 0 0 1 1 0 0 2 0 1 0 2 2 0 1 0 1 2 0 2 0 1 0 0 0 0 1 0 1 0 0 2 1 1 0 1 0 1 2 2 2 0 1 1 1 0 0 1 2 2 1 2 0 0 0 0 2 0 2 1 2 2 0 0 2 0 0 0 0 0 2 0 1 0 1 0 0 1 0 1 1 0 0 0 0 0 1 0 1 0 1 1 0 0 0 0 2 0 1 1 1 0 1 0 2 0 2 0 1 1 0 0 1 0 0 0 0 0 0 0 1 0 1 1 1 1 0 0 2 0 1 0 1 1 1 0 0 0 2 0 1 2 2 1 0 0 0 0 1 0 0 0 0 2 2 1 1 0 1 1 2 1 2 1 1 1 1 1 1 0 0 0 1 0 0 0 2 0 0 1 0 1 1 0 0 2 0 0 0 2 2 2 0 2 1 1 1 1 2 0 1 0 0 0 2 1 0 0 1 0 0 2 2 2 2 1 0 0 0 1 0 0 0 2 2 0 0 1 0 1 0 0 0 0 0 0 0 0 1 1 0 0 0 0 0 1 0 2 1 0 0 1 2 2 0 0 0 0 0 0 2 1 2 2 0 0 0 1 0 1 0 0 1 0 1 0 0 2 2 0 1 0 1 1 1 1 0 2 1 1 1 2 2 0 0 0 1 2 0 1 0 0 1 0 0 0 0 1 0 0 2 0 0 0 1 1 1 2 1 1 0 0 1 2 0 2 0 1 0 0 2 0 1 0 1 1 0 2 0 0 0 0 0 0 0 0 2 2 1 1 1 1 0 0 0 1 1 1 0 1 1 0 1 0 0 0 0 0 1 0 2 2 1 2 1
21 0 1 2 1 0 0 1 1 1 1 1 1 2 0 0 0 0 0 1 1 1 0 1 1 1 1 2 2 0 2 1 1 2 2 1 2 1 0 0 0 2 0 0 0 0 0 0 1 0 0 0 0 1 2 0 0 0 1 1 1 2 0 1 1 1 1 0 0 0 0 1 1 1 1 2 1 0 1 0 1 2 0 1 1 0 1 1 1 1 0 0 1 1 1 0 0 2 1 1 0 2 1 0 0 0 2 1 0 2 0 1 0 1 1 0 1 0 0 0 0 0 2 0 0 0 0 0 0 2 0 0 0 0 0 0 0 0 0 0 0 2 0 0 0 1 0 0 0 2 0 0 0 1 0 0 0 0 0 0 0 2 2 0 2 2 0 1 0 1 0 1 1 2 2 1 2 2 0 0 0 0 2 2 2 2 2 1 0 0 0 1 0 1 2 0 0 2 0 0 0 1 0 0 2 0 2 0 1 1 0 1 0 0 0 1 1 1 2 0 2 1 0 0 2 1 0 1 1 0 0 1 0 1 1 1 0 1 1 1 0 1 2 1 1 1 0 0 2 0 0 0 1 1 0 0 1 0 0 0 0 0 1 0 0 0 0 0 2 0 0 2 0 2 0 0 1 0 1 0 2 0 2 2 0 2 2 0 0 2 0 1 0 0 2 0 0 0 0 1 0 0 1 1 0 0 0 0 0 0 0 1 1 1 1 0 0 2 0 0 1 2 0 1 1 0 0 0 0 0 0 2 1 1 1 0 1 2 0 1 1 1 2 0 0 1 0 0 2 2 2 0 1 0 1 1 1 1 0 1 0 0 2 1 2 0 1 1 1 0 2 0 1 1 0 0 0 2 2 0 0 0 0 0 0 0 0 0 0 0 0 0 0 1 2 0 0 0 1 1 1 1 0 2 2 0 0 0 0 0 0 0 0 0 2 0 0 0 0 0 0 1 0 1 1 2 0 1 1 1 0 1 0 2 0 1 1 1 0 0 1 1 1 0 1 1 0 2 2 0 0 1 1 2 2 1 1 2 2 2 0 2 0 0 0 1 1 0 0 0 1 0 0 2 1 0 1 0 0 0 2 2 0 0 0 1 0 1 2 1 1 2 1 1 1 0 1 0 2 2 0 0 2 2 1 0 2 1 0 0 0 2 0 1 1 1 1 2 0 0 0 2 2 0 0 1 1 0 1 1 1 0 0 0 0 0 2 0 2 0 2 2 0 1 1 1 0 1 2 1 0 0 0 0 1 0 0 0 0 0 0 0 0 0 0 2 2 2 0 0 0 0 0 0 0 0 0 2 0 2 0 0 1 0 0 1 0 0 0 1 0 0 0 0 0 2 0 0 1 1 1 2 0 0 1 1 1 1 0 1 1 0 0 0 0 0 1 0 1 0 0 0 0 1 1 0 0 1 0 0 1 1 0 0 2 1 0 0 1 1 0 1 0 2 1 0 1 1 2 0 0 0 0 0 0 1 0 0 2 0 0 0 1 0 2 2 1 1 0 0 0 0 0 0 0 1 1 0 1 1 0 0 0 1 1 1 1 0 1 0 2 0 0 1 1 0 0 2 0 2 0 2 0 0 2 0 0 2 0 0 0 0 0 1 0 0 0 0 0 0 0 0 1 1 1 2 0 0 1 0 0 0 0 2 0 1 1 0 0 0 0 0 0 1 1 0 1 1 0 0 0 0 0 2 0 1 0 0 0 0 0 0 1 0 0 0 0 2 1 1 0 0 1 1 0 1 0 0 0 1 0 1 1 0 1 2 0 1 0 2 0 1 2 0 2 0 0 0 0 1 0 0 2 2 2 1 0 0 0 2 0 0 0 2 2 0 2 2 2 1 0 1 0 2 2 1 0 1 1 0 0 1 2 0 0 0 0 1 2 1 1 1 1 1 0 0 1 0 0 0 1 1 0 0 2 0 0 0 0 1 0 0 2 1 1 1 2 0 2 1 0 0 0 0 2 1 0 0 0 0 0 2 0 0 0 1 1 2 0 1 1 0 2 0 1 1 1 0 0 1 0 1 0 0 2 0 0 0 1 1 1 0 1 1 1 1 0 2 2 2 0 0 0 1 1 1 1 1 0 1 1 0 1 1 0 0 0 0 0 0 0 2 2 1 0 0 0 0 0 0 1 0 2 1 1 0 2 2 0 0 1 1 0 0 0 1 1 1 1 0 1 0 0 0 0 1 1 1 1 0 0 0 0 1 0 0 0 0 0 2 0 0 0 0 0 1 0 0 1 0 2 2
22 0 2 1 0 0 0 2 2 0 0 0 0 0 0 0 0 0 1 0 2 0 0 1 1 0 0 1 1 1 2 1 0 1 1 0 1 0 0 0 1 1 0 0 0 1 0 0 2 0 0 0 0 0 1 1 0 1 0 1 1 2 1 2 0 0 0 0 0 0 0 1 2 1 2 2 0 0 2 1 1 2 1 1 0 0 0 0 2 2 0 0 1 1 1 0 2 1 1 1 1 2 0 0 1 1 2 0 0 2 0 2 1 2 2 1 2 0 2 0 0 0 1 1 0 1 0 2 0 2 2 2 0 0 0 0 0 0 0 0 0 2 2 0 0 0 1 0 1 1 0 0 0 1 0 1 0 2 0 2 1 1 1 1 1 2 2 2 0 1 0 0 1 1 0 1 2 0 1 1 0 1 0 2 1 0 2 1 1 0 0 2 0 2 2 0 1 2 0 0 0 0 1 0 2 0 2 0 0 0 0 2 0 0 0 1 1 0 0 1 1 1 0 2 0 0 1 0 0 1 0 1 0 0 1 0 0 2 0 1 0 1 2 1 1 1 0 0 2 0 0 0 1 1 0 0 0 0 0 0 0 0 0 0 1 0 1 2 2 2 0 1 0 2 0 0 0 0 1 0 0 1 2 2 0 2 2 1 0 1 1 0 0 0 2 0 2 1 0 0 0 0 1 0 1 0 0 2 1 2 1 2 2 1 0 0 0 0 0 0 0 2 1 0 0 0 0 0 1 1 0 1 0 0 0 0 0 2 0 0 0 0 2 0 0 0 1 0 2 1 1 0 1 1 1 0 1 1 0 1 0 0 1 0 1 1 0 2 2 0 2 0 0 0 0 0 0 1 1 1 1 1 0 0 1 0 0 0 0 0 0 0 0 0 2 1 1 1 0 0 0 0 0 1 1 0 1 1 0 0 0 0 0 0 2 0 0 0 0 0 0 2 0 2 1 2 1 0 0 1 1 0 0 0 1 0 1 2 0 0 2 0 0 0 0 0 0 1 1 0 0 0 1 2 2 0 2 1 1 1 1 0 0 1 0 2 0 1 0 1 1 1 1 2 1 1 1 0 0 0 2 1 0 0 0 1 0 0 2 0 0 2 1 1 1 1 1 1 1 1 1 1 2 1 2 0 1 0 0 0 0 1 1 1 0 2 1 2 0 2 1 0 2 0 0 2 0 1 1 1 1 1 0 1 0 0 1 2 2 0 2 2 0 0 2 2 0 1 1 1 0 0 0 0 2 2 0 2 1 0 0 1 0 0 0 2 2 1 0 0 0 1 2 0 0 0 2 1 0 1 0 1 0 0 0 0 0 0 0 1 0 0 1 1 1 1 1 0 0 0 0 1 0 0 1 0 1 0 0 1 1 1 0 0 0 0 0 0 0 0 1 0 0 1 1 0 1 0 0 0 1 1 0 0 2 0 1 2 2 2 0 0 1 1 1 0 0 2 0 0 0 1 0 1 0 2 0 1 1 0 0 0 1 1 0 1 1 1 0 1 1 1 0 0 0 2 2 0 2 0 2 0 0 1 0 2 1 2 2 1 1 0 0 1 1 0 0 1 0 2 1 0 0 1 1 0 2 1 1 0 1 1 0 1 0 1 0 1 0 1 0 1 1 2 0 1 1 0 0 0 0 1 0 2 0 0 0 0 0 0 0 0 0 2 2 0 2 0 0 0 0 0 0 1 0 2 0 0 1 0 0 0 2 0 1 0 1 1 1 1 0 0 2 1 0 1 0 1 1 1 2 2 0 0 0 1 1 2 1 2 0 1 0 1 1 0 0 0 0 0 0 0 1 2 1 0 1 1 0 1 0 0 0 0 1 0 1 2 1 0 1 1 0 2 2 2 0 2 0 0 0 2 1 0 0 0 0 0 0 0 0 0 2 1 1 1 2 1 0 1 1 1 0 0 1 1 0 0 0 1 0 0 0 0 1 0 0 0 0 0 0 0 0 1 2 1 0 1 1 2 2 0 0 0 0 0 0 1 0 2 2 0 0 1 2 0 2 0 0 0 0 2 0 1 2 2 0 1 0 0 0 0 0 1 1 1 2 0 2 0 1 1 0 1 1 0 1 2 0 1 0 1 0 2 0 0 1 0 1 1 0 0 2 1 1 0 2 1 0 2 2 0 2 1 0 0 2 2 0 0 1 0 1 0 1 1 1 0 0 0 0 0 0 0 0 1 1 1 1 0 0 0 0 0 0 0 0 0 0 0 0 0 0 1 1 0 0 0 0 0 1 1
23 1 2 1 0 0 0 2 1 1 0 0 0 0 0 0 0 0 1 1 1 0 0 2 2 0 0 2 2 1 2 0 1 2 2 0 2 1 0 0 1 1 0 0 1 0 0 0 1 1 1 1 2 2 0 1 1 0 0 2 0 2 0 0 0 0 0 0 0 0 0 1 1 0 1 2 1 0 1 0 1 2 1 1 2 0 0 0 2 2 0 0 1 1 0 0 0 0 0 0 1 1 1 0 0 0 2 1 1 1 0 2 0 1 1 1 1 0 2 0 0 0 1 1 1 1 0 0 0 0 0 0 0 0 1 0 0 0 0 0 1 1 0 0 0 0 2 1 2 1 1 0 0 0 0 0 0 1 0 2 2 0 2 0 1 1 1 0 1 1 0 1 2 1 0 1 2 1 1 1 0 1 0 2 2 1 1 1 0 1 2 1 0 1 2 0 1 1 0 0 0 0 0 0 2 0 1 0 2 0 0 1 1 0 1 0 0 0 1 1 1 0 0 1 1 0 0 0 0 1 0 1 0 0 1 0 0 2 0 2 0 0 2 1 1 1 0 0 2 0 0 0 1 0 0 0 1 0 0 0 0 0 0 0 0 0 0 1 1 0 0 2 1 2 0 0 0 0 2 0 0 0 1 2 0 2 2 1 1 2 0 1 1 1 1 1 0 1 0 2 1 0 2 0 2 0 1 0 0 0 0 0 1 1 1 0 1 1 1 0 0 2 0 0 0 0 0 0 1 0 0 2 0 0 0 0 0 1 0 1 0 0 2 1 0 2 0 0 2 1 1 0 0 0 0 0 0 1 0 2 0 0 2 0 2 1 0 2 2 2 0 2 1 1 0 0 0 2 1 1 0 1 0 0 1 0 1 1 1 0 0 0 1 0 2 0 0 1 2 1 1 1 0 2 2 0 0 1 0 0 0 0 0 0 0 2 0 0 0 1 1 1 1 2 2 2 0 0 0 1 1 1 1 1 1 0 0 1 0 1 1 0 0 0 2 2 0 0 1 0 0 0 1 1 1 1 0 1 2 1 1 0 1 0 0 0 0 0 0 0 1 0 1 1 1 1 1 2 1 1 1 1 1 0 0 0 0 1 2 1 1 2 1 2 1 0 1 1 2 2 0 0 1 1 1 0 2 2 0 2 0 1 1 1 0 2 1 1 0 1 1 1 2 2 2 2 0 1 1 1 1 1 0 0 0 0 2 0 1 1 0 0 0 1 2 1 1 2 0 0 0 0 0 0 2 0 1 0 0 0 1 0 1 0 0 0 0 1 0 0 0 1 0 0 0 0 0 1 0 1 0 1 0 0 0 0 0 1 0 1 1 1 1 0 0 1 0 0 0 0 0 2 0 1 2 0 1 0 0 2 1 0 0 0 0 0 0 0 0 0 0 0 0 0 0 1 1 2 0 0 1 1 0 0 2 0 1 0 2 1 2 2 0 0 1 0 1 1 0 0 0 2 0 1 0 1 0 0 0 0 0 0 1 1 0 1 1 0 2 0 2 0 0 0 0 2 2 0 2 0 2 0 1 1 1 1 0 1 2 0 1 1 2 0 0 1 1 2 0 1 1 0 1 2 2 1 1 1 0 0 2 1 0 1 0 0 0 0 0 0 0 0 1 2 0 2 1 0 2 0 1 1 0 0 0 0 0 0 1 1 0 1 0 1 2 0 2 1 0 0 0 0 0 0 1 1 0 0 1 1 0 1 2 0 0 0 1 2 2 2 0 0 1 2 2 1 0 2 2 2 1 1 2 0 0 0 2 1 1 2 1 2 1 0 0 1 0 1 0 0 0 0 0 1 0 2 2 0 0 2 1 1 0 1 1 0 1 2 2 0 1 1 0 2 2 1 0 2 0 0 0 2 1 1 0 0 0 2 2 0 0 2 1 0 0 0 0 1 0 0 2 2 0 0 2 0 0 0 0 0 0 0 0 0 0 2 1 0 1 0 0 0 0 0 1 0 0 1 1 1 1 1 0 0 0 0 0 2 2 1 0 0 0 0 2 0 2 0 1 0 0 1 0 0 2 0 1 1 0 1 1 0 1 0 1 2 2 1 2 2 0 0 0 0 2 0 2 1 0 0 1 1 0 2 0 0 0 2 0 0 0 1 2 2 1 0 0 0 0 0 2 0 2 0 1 0 0 2 0 0 1 1 0 0 0 2 2 0 0 0 0 0 0 0 0 2 2 0 0 1 1 0 0 1 1 0 0 0 2 2 0 0 0 1 1 0 0 1 2 2 2 1
24 0 0 2 0 0 0 2 1 0 0 1 0 2 0 0 1 0 2 0 2 0 0 1 1 1 1 1 1 1 2 0 0 0 2 0 1 2 0 0 1 1 0 0 1 0 0 0 2 0 0 0 0 0 1 1 0 0 0 2 0 1 0 2 0 1 0 0 0 0 0 1 2 0 1 1 1 0 2 1 1 2 0 0 0 0 1 1 2 2 1 1 1 1 0 0 0 0 0 1 1 2 1 0 1 1 2 1 1 1 0 2 0 1 1 0 1 0 0 0 2 0 2 0 0 0 0 1 0 1 0 0 0 0 0 0 0 0 0 0 1 1 0 0 0 0 0 0 0 2 0 0 0 0 0 0 0 1 1 0 0 1 1 1 1 1 1 0 1 1 0 0 0 1 0 1 1 0 1 2 0 2 0 1 0 0 1 1 1 1 1 1 2 0 0 1 1 1 0 0 0 1 0 1 2 0 1 0 0 0 1 0 1 0 0 0 0 0 2 0 2 2 0 1 1 1 0 0 0 1 0 0 0 1 2 1 0 2 0 2 0 0 2 2 2 2 0 0 2 0 0 0 1 0 0 0 0 1 1 0 0 0 0 0 0 0 1 0 2 0 1 1 1 1 0 0 1 2 2 0 0 0 0 1 1 0 1 2 0 2 0 1 0 0 1 0 2 1 0 0 0 0 1 1 0 0 0 0 0 0 0 1 1 1 1 0 0 1 1 0 1 2 1 1 1 0 0 0 1 1 0 1 1 0 0 0 0 1 0 0 0 0 1 0 0 0 0 0 2 1 1 0 0 2 0 0 2 1 0 1 0 0 1 1 1 0 1 2 2 1 1 1 1 1 1 0 0 2 2 0 0 0 0 0 1 0 0 0 0 1 1 1 0 0 2 0 0 1 0 0 0 0 0 1 1 0 1 0 0 1 0 0 0 0 2 0 0 0 0 0 1 1 0 0 0 0 0 0 0 0 1 0 0 0 1 0 0 0 0 0 1 0 0 0 0 0 0 1 1 0 0 0 0 0 0 0 0 1 1 0 1 0 0 0 0 1 0 1 0 1 1 1 1 2 2 0 1 2 1 0 1 1 0 0 0 1 0 0 1 0 1 0 1 2 1 0 2 1 1 2 0 1 2 2 2 0 0 1 1 0 0 2 1 1 1 1 0 2 0 2 0 0 1 0 0 2 1 2 0 2 0 2 0 2 1 0 1 0 0 1 1 1 0 1 2 1 0 0 2 2 0 0 0 0 1 1 0 1 0 0 1 0 2 0 0 0 0 2 1 0 1 2 0 0 1 0 1 0 0 0 1 1 0 0 0 0 0 0 0 0 0 0 1 0 1 0 0 1 1 1 1 1 1 1 2 0 2 0 0 2 0 0 0 0 0 0 0 0 0 1 0 1 0 0 0 0 1 2 0 0 1 1 0 0 1 1 1 0 1 1 1 1 0 0 1 0 1 1 1 0 0 2 1 1 1 2 0 1 2 0 0 0 1 0 2 2 1 0 1 1 0 1 0 0 0 2 2 0 2 0 0 0 0 2 1 2 1 2 0 2 0 0 0 0 1 0 0 2 0 2 0 0 0 1 2 0 1 0 1 2 0 0 0 0 1 1 0 2 2 0 0 0 0 2 0 0 2 0 1 0 0 0 0 2 0 0 0 0 1 1 0 2 0 0 1 0 1 0 0 0 0 0 0 1 0 1 0 0 0 0 0 0 2 0 0 0 0 1 0 0 0 0 1 1 0 0 0 1 1 1 1 1 0 1 1 2 0 2 2 2 0 2 1 0 1 0 1 0 0 2 0 0 1 2 1 0 0 1 0 1 0 0 0 2 2 0 2 2 2 0 1 1 1 2 2 2 0 2 1 0 1 2 1 1 0 0 0 1 1 1 1 1 1 0 0 0 0 1 0 0 2 2 0 1 1 1 1 0 1 0 0 0 0 0 0 0 1 0 2 0 1 0 0 0 1 0 0 1 1 2 2 0 0 0 0 0 0 1 1 1 1 0 0 0 2 1 1 0 0 0 0 2 0 0 2 2 1 1 0 1 0 0 0 0 0 0 2 1 2 1 1 0 0 1 1 0 2 2 0 1 0 0 0 1 0 0 0 0 1 1 0 0 2 2 2 0 0 0 0 1 1 1 1 0 1 0 1 0 0 0 2 0 2 0 1 1 0 0 0 0 0 0 0 0 0 2 2 0 0 0 0 0 0 0 1 0 2 1 0 1 0 0 0 0 0 0 0 0 0 0 1 1
25 1 0 2 1 0 0 2 1 1 0 0 0 0 0 0 0 1 1 2 0 1 0 2 2 1 1 1 2 1 1 1 0 0 2 0 1 2 1 1 0 0 0 0 0 0 0 0 0 0 0 1 1 1 0 1 0 0 0 2 0 2 0 1 1 0 1 0 0 0 1 1 2 0 1 2 1 0 1 0 1 2 0 0 0 0 0 0 2 2 0 1 1 1 0 0 0 2 0 2 2 0 0 0 2 2 2 0 1 1 0 2 1 2 2 1 2 1 1 0 1 0 2 0 1 0 0 1 1 1 0 0 0 0 0 0 0 0 0 0 1 1 0 0 0 0 0 0 0 2 1 0 0 0 1 0 0 0 0 1 0 1 2 0 1 2 1 0 1 1 0 0 0 2 2 2 2 0 0 0 0 1 0 2 1 1 1 0 0 2 1 0 0 1 1 0 0 1 0 0 0 0 0 1 2 0 2 1 1 0 2 2 0 0 0 0 0 1 0 2 0 0 0 2 0 0 0 1 0 2 0 0 1 1 1 0 0 1 1 1 0 1 1 1 1 1 1 0 1 0 0 0 2 0 0 0 1 1 0 0 0 0 0 0 0 0 1 1 1 0 0 2 2 2 1 1 0 0 2 0 0 0 0 1 2 0 2 2 0 2 0 0 0 0 2 0 1 1 1 2 1 0 1 0 0 0 0 0 0 1 0 2 2 1 1 0 1 0 1 0 0 2 1 0 1 0 1 0 1 1 0 1 1 0 0 0 0 1 0 0 0 0 2 0 0 0 0 1 2 2 1 0 0 0 0 1 1 2 0 0 0 0 2 2 2 0 0 1 1 0 2 0 1 1 1 1 0 2 1 1 0 2 0 0 2 1 1 0 0 0 0 0 0 0 2 1 0 1 0 0 0 1 0 2 2 0 0 0 0 0 0 0 0 1 1 0 1 0 1 0 0 0 0 1 1 2 2 0 0 1 0 0 0 2 0 0 0 1 0 0 0 0 1 0 1 1 0 0 0 0 0 1 1 2 2 1 1 2 1 2 1 0 0 0 0 2 0 1 0 0 1 0 1 2 0 0 0 1 0 1 1 2 0 1 0 1 1 1 1 0 1 1 0 1 0 0 1 1 2 2 0 0 1 1 1 0 1 1 0 1 0 1 0 0 2 0 0 1 0 1 1 2 2 0 0 2 2 0 1 1 1 0 0 0 1 0 0 1 1 0 0 1 0 0 2 1 0 1 1 1 0 0 0 0 2 2 0 1 0 0 1 0 0 0 0 1 1 2 1 1 0 2 1 0 0 0 1 1 0 1 0 0 1 0 0 1 0 1 0 1 1 1 0 0 1 0 1 0 0 1 1 2 0 0 1 1 1 0 0 0 0 0 0 1 1 1 0 0 0 0 0 0 0 2 2 0 0 2 0 0 2 2 0 0 1 0 0 2 2 1 1 1 0 1 2 0 2 0 1 1 0 1 0 0 0 1 0 1 1 0 0 0 1 0 2 2 0 1 0 0 1 1 0 0 0 2 2 2 1 1 0 1 2 2 0 2 0 1 2 1 0 0 1 1 0 0 0 2 0 0 0 0 0 0 1 0 1 2 0 1 0 0 1 1 0 0 0 1 1 0 0 0 0 2 0 2 0 0 1 0 0 0 0 2 0 1 1 0 1 1 1 1 0 0 0 0 0 0 0 0 0 0 0 0 1 2 0 0 0 0 0 0 2 0 0 0 1 1 1 1 1 0 2 0 0 1 0 1 1 1 2 2 1 0 0 2 0 1 1 2 0 2 0 1 1 0 0 1 0 0 0 0 2 2 2 0 2 0 0 2 0 0 1 1 1 0 2 2 2 1 1 1 1 2 1 1 0 0 2 0 1 1 2 2 0 0 0 1 1 0 0 1 2 1 1 1 2 0 0 0 2 2 0 0 1 0 1 0 1 1 0 0 0 0 1 1 2 0 0 0 0 0 0 0 2 0 0 1 1 2 2 0 0 0 0 0 0 2 0 2 2 0 0 0 1 0 1 0 0 0 0 2 0 1 1 1 0 0 0 1 0 1 0 0 0 0 2 2 1 1 0 1 0 1 0 0 1 1 1 1 0 0 0 2 0 0 0 1 0 1 0 0 2 1 2 1 0 1 0 1 2 0 2 0 0 1 1 2 0 0 1 1 1 0 1 0 0 1 1 0 1 1 0 0 0 1 1 1 2 0 0 0 0 0 2 0 2 1 0 2 1 1 0 0 0 1 0 0 2 0 1 1
26 1 2 0 0 0 0 2 1 1 0 1 1 1 0 0 0 0 1 0 1 0 0 2 2 0 0 2 2 0 1 2 1 1 1 0 1 1 0 0 0 1 0 0 0 1 1 0 2 0 0 1 1 2 0 1 0 1 0 1 1 2 0 2 0 0 0 0 0 0 0 2 2 1 2 2 0 0 0 0 0 2 2 2 2 0 1 0 2 2 0 0 0 0 0 0 0 1 1 1 0 2 0 0 1 1 2 0 0 2 1 0 0 1 1 1 1 1 1 0 1 1 0 2 0 2 0 1 1 2 0 0 1 1 0 0 1 0 0 0 1 1 0 0 0 1 0 0 1 1 0 0 0 0 0 0 0 0 1 1 0 1 1 1 2 2 1 1 0 1 0 1 2 2 2 1 2 1 0 0 0 0 0 2 1 0 2 1 0 0 0 1 0 2 2 0 2 1 0 0 0 0 0 2 2 0 2 0 1 0 0 2 1 0 0 2 2 1 1 1 1 0 0 1 1 0 1 0 0 0 0 1 0 1 2 1 1 2 0 2 0 0 2 1 1 1 0 0 2 0 0 0 2 1 0 0 0 2 2 1 2 1 0 0 0 0 0 1 1 0 0 2 1 1 0 0 1 2 1 0 0 0 0 2 0 1 1 0 0 2 0 1 1 0 2 0 2 0 0 1 0 0 0 1 0 0 0 0 0 0 0 1 2 2 2 0 0 0 2 0 0 2 0 0 2 0 0 0 0 1 0 2 0 0 0 0 0 1 1 2 1 1 2 0 0 0 1 0 1 0 0 1 0 1 0 1 1 0 0 1 1 1 2 2 2 1 0 2 2 2 0 2 0 0 0 0 0 2 1 1 0 2 0 1 1 0 1 0 0 0 0 0 0 0 2 1 0 0 1 1 1 1 0 2 2 0 0 1 0 0 0 0 0 0 1 0 1 1 0 0 0 1 0 1 2 1 0 1 1 0 2 0 0 0 2 0 0 0 0 0 2 0 1 1 1 2 1 0 0 0 0 1 1 2 1 1 0 2 2 2 1 1 0 1 0 1 1 0 0 0 1 0 1 1 0 1 0 2 0 2 1 1 0 0 1 0 0 0 0 0 2 0 0 1 1 0 2 0 1 2 0 0 2 2 2 0 1 2 0 1 0 1 2 1 0 2 1 2 0 1 1 1 0 0 0 0 0 0 1 1 1 1 0 1 1 0 1 1 2 1 1 1 1 0 2 0 0 1 1 1 0 1 0 0 1 1 0 1 0 1 0 0 1 0 0 0 0 1 1 0 1 0 0 0 0 0 0 1 0 2 0 0 0 0 0 1 0 1 0 1 1 1 0 0 2 2 0 1 1 1 1 2 0 0 1 0 1 0 0 1 1 1 0 1 0 0 0 0 0 1 0 1 0 1 1 0 1 0 0 0 0 0 0 0 1 0 0 1 1 1 0 1 1 1 2 0 1 1 2 0 0 2 0 1 0 2 0 1 2 0 0 0 1 1 0 0 0 1 1 0 1 0 0 0 0 2 2 0 1 1 2 1 0 2 0 2 1 0 2 0 1 0 0 1 1 0 0 2 0 1 0 0 1 1 1 1 1 1 0 0 1 2 0 2 0 1 0 0 0 0 0 2 1 1 1 1 1 0 1 0 0 0 0 2 0 0 1 0 0 0 0 0 0 0 0 1 1 0 0 0 0 0 0 1 0 2 1 0 0 0 0 0 2 0 2 0 0 1 0 0 0 1 1 0 0 1 1 1 1 1 1 1 0 0 0 2 0 2 1 2 0 1 1 0 1 0 0 0 0 0 0 0 1 1 1 1 1 0 1 2 0 0 0 1 1 0 1 2 1 0 1 1 0 2 1 0 0 1 0 0 0 2 2 1 0 0 0 1 1 1 1 1 1 1 0 0 1 2 0 1 1 0 0 0 1 0 1 1 0 0 1 0 1 1 0 1 2 0 2 0 1 0 0 1 2 1 0 1 1 1 2 0 0 0 0 0 0 2 0 2 2 0 0 0 1 0 1 0 0 1 0 1 0 0 2 1 1 1 0 1 0 0 1 0 1 1 2 0 2 0 2 0 0 2 0 0 1 1 1 1 0 0 0 0 0 1 1 1 1 1 0 0 1 2 1 0 0 0 0 1 1 0 2 0 0 0 0 1 0 0 2 0 1 1 2 0 1 1 0 0 0 0 0 0 0 1 1 1 1 1 1 1 0 0 0 0 1 0 1 2 0 0 0 0 1 0 0 0 2 0 0 0
27 0 1 1 1 0 0 1 1 1 0 0 0 1 0 0 0 0 0 0 2 1 0 0 0 0 0 2 2 1 2 0 0 2 1 0 2 1 0 0 0 2 0 2 0 1 1 0 1 0 0 0 0 0 0 1 0 0 0 0 1 1 0 1 0 1 0 1 0 0 0 1 2 0 2 2 0 0 1 0 1 2 1 1 1 0 0 0 2 2 0 0 1 1 0 0 1 0 0 1 1 2 0 0 2 2 1 1 2 0 0 1 1 2 2 1 2 0 1 0 2 0 1 1 0 0 0 1 1 2 0 0 1 1 0 0 1 0 0 0 1 1 0 0 0 2 0 0 1 1 1 0 0 0 2 0 0 0 0 0 0 0 1 1 1 2 1 1 1 1 1 0 1 1 0 1 1 0 0 1 1 1 0 1 1 1 0 2 1 1 1 1 1 0 0 0 1 2 0 0 0 0 0 1 2 0 2 0 0 0 1 1 1 0 0 0 0 0 2 0 2 0 0 2 0 0 1 0 0 2 0 0 1 1 1 1 0 2 0 2 0 0 2 1 1 1 0 0 2 0 0 0 1 0 0 0 1 1 1 1 1 1 0 0 0 0 1 1 1 0 0 2 0 1 1 0 0 1 1 0 2 0 0 1 1 0 1 2 0 2 0 0 0 0 2 0 2 1 1 2 0 0 1 0 0 0 1 0 0 2 0 1 2 0 0 0 0 0 0 0 0 1 1 0 0 0 0 0 1 1 0 1 0 0 0 0 0 1 1 0 0 0 1 0 0 1 0 0 2 1 1 0 0 0 0 0 0 1 0 1 0 0 2 0 2 0 2 2 2 1 1 1 1 0 1 1 0 1 0 2 0 0 0 1 1 0 0 0 0 0 0 0 0 0 2 0 0 2 0 0 0 0 0 2 2 0 0 1 0 0 0 0 0 0 2 0 0 0 0 0 0 0 0 0 1 1 1 0 0 0 1 0 0 1 0 0 0 1 0 0 2 0 0 0 2 2 1 0 2 0 0 0 0 1 0 0 0 1 1 1 1 0 0 1 0 1 0 2 0 0 1 0 0 2 2 0 2 2 1 1 2 1 0 0 2 0 0 0 2 0 0 2 1 2 1 0 2 1 1 1 1 0 1 0 2 0 2 2 0 0 0 2 1 0 1 1 0 1 0 2 1 1 2 1 1 2 0 1 0 2 0 1 0 0 1 0 1 1 1 2 0 0 0 1 1 1 0 1 1 2 0 0 0 0 2 1 0 0 0 0 0 0 0 0 0 2 2 2 1 0 1 1 1 0 0 0 1 0 0 0 0 0 0 0 1 1 1 0 0 0 0 0 2 0 0 0 1 0 0 1 1 2 0 0 2 0 2 0 0 1 0 0 0 1 1 1 0 0 0 1 1 0 0 0 0 1 1 2 0 0 1 1 0 0 1 1 1 0 2 1 2 0 0 1 2 0 2 1 1 0 0 2 0 0 0 1 0 0 2 1 1 0 0 0 2 2 2 1 0 1 1 1 0 0 0 2 1 1 1 1 0 0 0 1 1 1 2 2 0 1 1 0 0 2 2 0 0 0 0 1 0 1 0 0 0 0 2 2 0 0 1 0 0 1 1 1 0 1 2 0 0 0 2 2 0 2 0 0 1 0 1 1 1 2 0 0 0 0 0 0 0 0 0 1 1 0 1 1 0 0 1 1 0 0 0 2 0 0 0 0 0 0 2 0 0 0 1 0 1 1 1 0 2 0 0 0 0 0 1 0 1 1 0 0 1 2 1 1 0 2 0 1 1 0 1 0 1 1 1 1 0 1 0 1 0 2 1 0 1 2 0 0 0 0 0 0 0 2 2 0 2 1 1 2 1 1 0 1 1 0 0 1 1 1 0 1 0 1 1 0 1 1 1 1 0 0 1 0 0 0 1 1 0 0 1 0 0 0 0 1 0 0 0 0 0 0 2 0 1 0 0 0 0 2 2 2 0 0 0 0 2 0 0 0 0 0 0 1 0 2 2 0 0 1 1 0 0 0 0 1 0 1 0 1 2 0 2 1 0 0 0 0 1 1 2 2 0 1 2 1 0 1 0 1 0 0 0 1 1 1 0 0 0 1 0 1 1 0 0 0 0 0 1 0 0 1 0 1 0 2 2 0 2 1 0 0 1 2 0 0 1 1 0 1 1 1 1 0 0 0 0 0 0 0 0 1 1 2 2 0 0 0 1 2 0 0 0 0 0 1 0 0 1 0 1 0 0 0 1 1 2 2
28 0 0 2 1 0 0 2 1 0 0 0 0 1 0 0 0 0 0 1 1 0 0 2 2 0 0 2 2 0 2 1 0 0 2 1 2 1 0 0 2 0 0 1 0 2 0 0 0 1 1 2 1 2 1 0 0 0 0 1 0 2 0 1 0 0 1 1 0 0 0 1 1 0 1 2 1 0 1 1 0 2 1 1 1 0 1 0 2 2 0 1 1 1 0 0 1 2 2 2 0 2 0 0 1 1 2 1 1 1 0 2 0 1 1 1 1 0 0 0 2 0 0 2 0 2 0 0 0 0 0 1 1 1 1 0 1 0 0 0 1 1 0 0 0 2 1 1 2 0 0 0 1 0 0 0 0 0 0 2 1 2 2 0 0 2 1 0 2 1 0 0 0 2 1 1 2 0 0 0 0 0 1 1 1 1 1 0 0 2 1 0 0 2 1 0 0 2 0 0 0 0 1 1 2 1 2 0 1 1 1 2 1 0 0 2 2 0 1 1 1 1 1 2 0 0 1 0 0 1 0 0 0 0 1 0 0 2 0 1 0 1 2 1 2 2 1 0 2 0 0 0 1 1 0 0 0 1 0 1 0 0 0 0 0 0 0 0 2 0 0 1 2 2 1 1 0 0 2 1 0 1 0 2 0 1 2 0 0 2 0 2 0 0 0 0 2 1 0 1 0 0 1 0 0 0 1 0 0 0 0 0 2 2 2 0 0 1 1 0 0 1 0 0 1 0 0 0 1 1 0 0 1 1 1 0 1 1 0 0 0 0 2 0 0 0 1 0 1 1 1 0 1 1 0 0 1 1 0 0 1 0 1 1 1 0 1 2 2 0 2 0 0 0 0 0 0 1 0 2 1 1 0 1 2 1 2 0 0 0 0 1 0 0 2 1 0 0 0 0 0 0 1 2 2 0 0 1 0 0 0 0 0 0 0 0 1 0 1 0 0 1 1 1 1 2 0 0 0 0 0 1 0 2 0 0 0 0 0 0 0 0 0 1 0 1 0 2 2 1 1 0 2 2 2 2 0 2 2 2 0 0 1 1 0 1 0 2 0 1 1 1 0 2 0 0 0 1 0 1 0 2 0 0 0 1 0 1 2 0 0 2 1 1 1 0 0 0 0 2 0 0 1 1 1 0 1 0 0 2 0 0 0 0 2 0 0 1 0 1 0 1 1 0 0 1 1 0 1 1 1 0 0 0 1 0 2 1 0 1 1 1 0 1 2 2 0 1 1 1 0 1 1 0 1 1 0 1 0 1 0 0 0 0 0 0 0 1 1 0 1 0 0 0 0 0 0 2 0 2 0 0 0 0 0 0 0 0 0 1 0 0 1 2 2 1 1 1 0 0 0 2 0 0 2 0 1 0 0 1 0 0 0 1 0 0 0 0 0 1 0 1 0 0 0 1 1 0 0 0 0 0 0 0 1 0 1 1 2 2 0 0 0 2 2 0 2 0 0 0 0 0 0 0 0 2 0 0 1 0 0 0 1 0 2 2 2 0 1 1 1 1 0 0 1 2 2 0 2 0 1 0 0 2 1 2 1 2 2 0 2 0 1 0 2 0 1 0 0 1 0 1 0 2 2 0 2 2 0 1 0 0 0 2 1 2 0 2 2 0 0 0 0 2 0 2 0 0 0 0 0 0 0 2 0 0 0 0 0 1 0 1 0 0 0 1 1 0 0 0 1 1 0 1 0 0 0 0 0 0 0 0 1 0 0 1 1 1 0 0 0 0 1 1 0 0 0 1 1 1 1 1 0 0 0 1 0 2 1 2 0 1 2 0 2 0 0 0 0 0 0 0 2 2 2 0 1 0 0 2 0 0 0 1 1 0 1 2 2 0 0 1 2 2 2 0 0 2 0 0 0 2 2 0 0 2 2 1 2 0 1 2 0 0 0 0 0 1 0 1 1 1 0 0 1 1 0 0 0 0 0 1 1 1 0 1 1 0 1 0 0 0 0 0 1 0 0 0 0 1 2 0 0 0 0 0 0 1 1 1 0 0 0 0 1 0 1 0 0 0 1 1 1 0 2 1 0 0 0 0 0 0 0 0 0 0 2 2 2 2 0 0 0 0 1 0 1 1 0 0 0 1 0 2 0 0 0 0 2 2 0 0 2 1 1 1 0 0 0 0 2 1 0 0 2 0 2 1 0 1 1 0 1 0 2 0 0 0 0 0 0 0 0 0 0 2 2 0 0 0 0 0 1 1 0 0 0 1 0 2 0 0 1 0 2 0 0 1 1 0 0 0
29 0 1 1 0 0 0 1 2 0 0 2 2 2 1 1 0 0 1 1 1 0 0 1 1 0 0 2 2 0 2 1 0 1 1 1 1 2 1 1 1 0 0 1 0 1 1 0 1 0 0 0 0 0 0 2 0 1 0 0 0 0 0 2 1 0 1 1 0 0 0 0 1 0 0 2 2 0 1 1 0 2 0 0 1 0 0 0 0 2 0 0 0 1 0 0 1 2 2 2 1 2 0 1 1 0 2 0 0 1 0 2 1 1 1 1 1 0 0 0 2 1 0 2 0 1 0 2 2 2 1 1 0 0 0 0 0 0 0 0 0 2 2 0 0 0 0 0 0 0 0 0 0 0 0 0 0 1 1 2 1 0 0 2 1 0 0 0 1 2 0 1 1 0 0 1 1 0 1 1 0 1 0 2 0 0 2 2 1 1 1 1 1 1 1 0 1 2 1 0 0 1 0 1 2 0 1 1 1 0 2 1 0 0 0 2 1 1 2 0 2 1 2 2 0 0 2 0 0 2 0 1 1 1 1 1 0 2 0 2 0 0 2 2 2 2 0 0 1 1 0 0 1 1 1 1 0 0 0 0 0 0 0 0 0 0 1 0 2 0 0 2 1 1 1 1 1 1 1 0 1 1 1 1 0 1 1 2 0 2 0 0 1 0 2 0 2 0 0 1 1 0 1 0 0 0 1 1 2 2 2 2 2 1 1 0 0 0 1 0 1 2 2 1 0 0 0 0 2 1 0 1 0 0 0 0 0 1 0 0 0 0 2 0 0 0 0 0 1 0 1 0 0 0 0 2 0 0 0 1 0 0 1 1 1 1 0 2 2 1 1 1 1 1 0 0 0 2 2 0 0 0 0 1 1 0 1 1 1 0 0 0 0 0 1 1 0 1 0 1 1 1 0 2 2 0 0 0 0 1 1 1 0 0 2 0 0 1 0 1 0 1 0 1 0 1 0 1 1 0 2 0 0 2 0 0 0 1 1 1 2 0 0 2 0 2 0 0 1 1 0 0 1 1 1 1 0 2 1 2 1 0 1 1 0 1 0 1 0 1 1 1 1 1 0 0 0 2 0 1 2 0 0 1 0 0 1 0 1 0 1 0 0 0 0 0 2 1 1 2 0 1 1 1 1 0 1 1 1 1 1 0 1 0 1 1 0 1 0 2 2 0 2 1 1 2 0 1 1 1 1 1 0 0 1 0 2 1 2 0 1 1 0 1 2 0 1 0 2 2 0 0 1 0 2 1 0 2 0 0 1 0 0 0 0 1 1 2 1 1 0 2 0 0 0 0 0 1 0 1 0 0 0 0 1 0 0 0 0 0 0 0 2 0 1 0 0 0 0 0 0 1 0 0 0 1 1 0 1 0 2 1 0 0 0 0 0 0 1 0 1 1 0 1 1 0 1 1 0 0 2 2 0 0 1 1 0 1 2 2 0 0 1 2 2 0 1 1 0 0 0 2 0 1 0 1 0 0 1 0 0 0 2 0 0 2 0 1 0 1 0 1 1 0 0 1 1 1 1 1 0 2 0 1 0 1 1 1 1 1 1 0 0 1 0 0 0 1 0 1 0 1 0 0 0 0 1 1 0 0 0 0 0 2 0 1 0 1 1 0 0 0 0 1 1 2 0 0 0 0 0 1 0 2 0 0 0 0 0 1 0 1 0 1 1 1 2 0 0 0 0 0 0 0 0 1 0 0 0 0 0 0 2 0 1 0 0 1 2 2 1 0 1 0 0 1 1 1 1 1 1 1 1 1 1 1 1 2 2 2 1 2 2 1 1 1 0 0 0 1 0 0 1 1 1 1 0 0 0 2 0 0 2 0 0 0 2 2 2 1 2 2 2 2 2 2 0 2 0 0 0 2 1 1 0 0 0 1 1 0 0 0 0 0 0 0 0 0 0 0 2 2 0 0 1 1 0 0 0 0 0 0 0 0 0 0 1 0 0 0 0 0 1 1 2 1 0 0 0 1 2 0 0 0 0 1 1 2 0 2 2 0 0 0 1 1 0 0 0 1 0 0 0 1 2 1 0 2 0 0 0 0 1 0 1 1 1 1 1 0 1 1 0 2 1 0 1 1 1 1 0 0 0 1 0 0 1 1 0 0 1 1 1 2 2 0 1 0 0 0 2 0 1 0 1 1 2 1 0 0 1 1 0 1 2 0 1 1 2 1 1 0 0 0 0 1 1 0 0 0 0 0 2 2 0 1 1 1 0 2 0 0 0 0 1 0 0 0 0 0 2 2
30 0 1 1 1 0 0 1 2 0 0 1 1 1 0 0 0 1 1 0 1 0 2 0 2 0 0 2 2 1 2 1 1 2 0 0 1 1 1 1 0 1 0 1 0 1 1 0 0 1 1 2 1 1 0 1 1 0 1 1 1 2 0 0 0 2 0 0 0 0 0 0 2 0 2 2 0 0 1 0 1 2 0 0 1 0 0 0 1 2 0 0 1 2 0 0 0 1 1 2 2 1 0 0 0 0 2 2 2 0 0 2 0 1 1 0 1 0 1 0 1 0 1 1 0 1 0 0 0 1 0 0 0 1 0 0 0 0 0 0 1 1 1 0 0 1 1 0 0 0 0 0 0 0 0 1 0 0 1 0 0 1 1 1 1 1 1 1 0 1 0 2 1 0 1 1 2 2 0 0 0 0 0 2 2 1 1 1 1 1 1 0 0 2 2 0 1 2 0 0 0 0 0 0 2 0 2 0 1 0 0 2 1 0 0 0 0 0 2 0 2 1 1 2 0 0 1 0 0 1 1 0 0 0 2 0 0 1 0 2 0 0 2 2 2 2 0 0 1 1 1 1 2 0 0 0 0 0 0 0 0 0 0 0 0 0 1 1 1 0 0 2 0 1 0 0 1 1 2 0 2 0 0 1 1 0 1 2 0 2 0 1 1 0 1 1 1 0 0 2 1 0 0 1 0 1 1 0 1 1 1 2 0 0 0 0 1 0 1 0 0 2 1 1 1 0 0 0 1 0 0 1 0 1 0 0 0 1 1 2 0 2 2 0 0 0 0 1 2 0 0 0 0 0 0 2 0 1 0 2 0 0 1 1 1 0 0 2 2 0 2 0 0 0 0 0 0 0 1 1 1 0 0 0 1 1 1 0 0 0 0 0 0 0 2 1 1 1 1 1 1 2 1 1 1 0 0 1 0 0 0 0 0 0 0 1 1 0 0 0 0 2 0 0 1 1 0 0 0 1 0 0 1 1 1 1 0 2 0 0 0 0 0 0 1 1 0 1 1 0 0 0 1 2 2 1 1 1 2 1 2 0 0 0 0 2 0 1 0 1 1 1 0 2 1 0 1 1 0 1 0 2 0 1 0 1 0 1 2 0 0 2 0 0 0 0 1 1 2 2 0 0 1 1 1 0 1 0 0 0 0 1 0 0 1 1 0 2 0 1 0 1 2 0 0 2 1 0 1 1 1 0 0 0 0 0 2 2 2 0 1 2 0 0 1 1 0 1 1 1 0 0 0 0 1 0 1 1 0 0 0 0 0 0 0 0 0 1 1 0 1 1 1 0 1 0 1 1 0 1 1 0 1 0 0 1 0 0 0 0 1 1 0 0 1 1 0 1 1 1 1 1 0 0 1 0 0 0 0 1 1 0 0 0 0 0 0 0 0 0 1 2 0 0 0 1 1 2 0 0 1 1 0 0 2 0 0 0 2 1 2 2 0 1 1 0 1 1 1 0 1 1 0 0 0 1 0 0 1 1 1 1 2 1 1 1 0 0 0 1 1 1 0 1 1 2 2 0 2 1 0 1 0 1 0 2 2 1 2 0 1 1 0 0 1 0 0 2 0 2 0 1 0 0 2 0 1 2 0 0 0 0 0 1 0 1 0 1 0 0 1 0 0 2 0 2 1 0 1 0 1 1 0 2 0 1 1 0 0 0 0 1 0 0 1 0 1 0 0 0 0 0 1 1 0 1 0 1 0 1 1 1 2 0 0 0 0 2 2 2 0 0 2 1 1 1 0 1 1 1 2 2 0 1 0 2 0 2 1 2 1 1 2 0 2 0 1 1 0 0 0 0 1 2 1 0 0 0 0 2 0 0 0 0 1 0 1 1 2 0 2 2 1 2 2 2 0 0 2 0 0 0 2 1 0 1 1 0 0 0 0 0 1 1 0 0 1 1 0 1 1 1 0 0 2 0 0 0 0 1 0 1 0 0 0 1 2 0 1 0 1 0 0 0 1 0 0 0 0 0 0 1 0 0 0 0 0 1 1 0 0 0 1 1 1 0 1 0 1 0 1 1 1 0 2 1 1 0 0 0 0 0 0 0 0 0 2 0 2 1 1 0 0 0 1 0 2 0 0 1 0 0 1 1 0 1 1 2 0 0 0 0 1 0 0 1 0 0 0 0 2 0 2 0 0 0 0 1 0 0 1 1 0 2 2 1 1 0 1 1 0 0 0 1 1 1 1 1 2 0 0 0 1 1 0 0 0 1 0 2 0 0 0 0 1 0 0 0 1 0 0 0
31 1 1 1 0 0 0 2 0 2 0 0 1 1 0 0 0 0 1 1 1 0 0 2 2 0 0 1 1 1 2 0 1 0 2 0 2 1 0 0 0 2 0 0 0 0 0 0 2 0 0 2 0 1 1 2 0 0 0 0 0 0 0 1 0 1 0 0 0 0 0 2 2 0 2 2 0 0 1 0 1 1 0 1 1 0 0 0 1 2 0 0 1 1 1 0 2 0 0 1 1 2 0 0 1 1 2 0 0 2 0 1 1 2 2 1 2 0 1 0 1 0 2 0 0 0 0 0 0 0 1 1 0 1 0 0 0 1 0 0 0 2 0 0 0 0 0 0 0 1 1 0 0 0 0 0 0 0 1 1 0 1 2 0 1 2 2 0 0 1 0 1 0 2 0 1 1 0 0 1 0 1 0 2 2 0 2 1 0 0 0 1 0 2 2 0 1 2 0 0 0 0 0 0 2 0 1 0 1 0 2 1 1 0 0 1 0 1 1 1 1 0 0 1 1 1 1 1 0 2 0 1 1 1 1 1 0 1 1 1 0 1 2 0 0 0 0 0 2 0 0 0 1 0 1 1 0 1 1 1 1 1 1 1 0 0 0 1 2 1 0 1 1 2 0 0 0 1 2 0 0 0 0 2 0 1 1 2 0 2 0 1 1 0 1 0 2 2 0 1 0 0 0 1 0 0 0 0 0 1 0 1 2 1 1 0 0 0 1 0 0 1 2 2 0 0 1 1 1 1 0 1 1 1 1 0 0 1 0 1 1 1 2 0 0 2 0 2 2 1 1 0 0 1 0 0 1 1 0 1 0 0 1 0 1 0 1 1 1 0 2 0 1 0 1 1 0 2 0 2 0 1 0 0 0 0 0 0 0 0 0 0 1 0 2 0 0 0 0 0 0 0 1 0 0 0 1 0 0 0 0 0 1 0 0 1 0 0 0 2 0 0 0 2 1 2 1 0 0 0 1 0 0 2 1 0 0 1 0 0 0 0 0 0 1 1 0 2 2 0 0 0 1 1 1 1 0 0 0 0 2 0 1 0 0 1 1 1 0 1 1 1 1 2 1 1 1 1 0 1 1 1 0 1 0 1 1 0 2 0 0 2 0 1 0 1 0 0 1 2 0 1 1 1 1 0 1 0 1 0 1 1 0 0 2 0 0 2 0 1 0 1 0 0 0 0 0 0 0 2 1 0 1 1 0 0 1 1 2 0 0 1 0 0 2 1 0 1 1 2 0 0 0 0 2 0 1 0 0 0 2 0 2 0 0 0 0 1 1 0 1 1 1 0 0 0 0 1 0 1 0 1 0 0 1 0 1 0 0 1 0 0 1 0 0 1 1 1 1 1 1 1 0 0 1 0 0 0 0 2 0 0 0 0 0 0 0 0 0 1 0 1 0 1 1 0 0 1 0 0 0 1 1 0 2 1 0 1 0 0 0 0 1 1 1 0 0 0 0 1 0 1 0 0 0 2 0 0 1 0 0 0 1 0 0 2 1 0 1 0 1 0 0 0 0 1 2 1 1 1 0 2 1 1 0 2 1 1 1 0 2 0 0 0 0 0 0 2 0 1 1 0 0 1 1 0 2 0 0 1 1 1 0 2 0 0 0 0 0 0 0 0 0 2 1 2 0 0 1 0 1 2 0 2 0 0 0 0 1 1 0 1 0 0 0 0 0 1 0 1 1 1 0 1 0 1 0 1 0 0 0 0 1 1 0 1 1 0 0 0 0 0 2 1 1 1 0 0 0 2 0 0 0 1 0 1 0 2 1 1 0 0 1 0 2 0 0 0 0 0 0 0 1 2 1 2 0 0 1 2 0 0 1 1 1 0 1 2 2 0 1 2 2 2 2 1 0 1 0 0 0 2 1 1 0 1 0 1 2 0 0 0 0 0 0 0 0 0 0 0 2 2 0 0 2 0 0 0 0 0 2 0 0 0 1 1 2 0 2 0 2 0 1 1 0 0 0 1 1 1 1 0 0 0 0 1 1 1 0 2 2 0 1 0 2 0 2 0 0 1 0 1 0 0 0 2 0 0 1 1 0 0 0 1 1 0 1 1 1 0 0 1 0 1 1 0 0 2 1 1 0 0 1 1 0 0 1 1 1 1 0 1 2 1 0 0 0 0 0 0 1 0 1 0 1 1 1 1 0 0 2 0 0 2 2 0 0 0 0 0 0 0 0 0 0 2 2 0 0 0 0 0 1 1 0 0 0 0 0 0 0 0 1 0 2 0 0 0 1 0 2 0
32 0 1 2 1 0 0 1 1 1 1 0 1 1 0 0 0 0 0 0 1 0 0 2 2 0 0 2 2 1 2 1 1 2 0 0 1 1 0 0 1 1 0 0 0 0 0 0 2 0 0 0 0 1 1 2 0 1 0 2 0 1 0 2 0 1 0 0 1 1 0 1 2 1 1 2 1 0 0 0 0 1 0 0 1 0 0 1 1 2 1 1 1 2 0 0 0 1 1 2 1 1 1 0 1 0 2 1 1 1 0 2 0 0 0 0 0 0 2 0 0 0 2 0 0 0 0 2 0 2 1 1 0 1 0 0 0 1 0 0 2 0 0 0 0 0 0 0 0 2 0 0 1 0 0 0 0 2 0 2 2 0 0 2 1 2 0 1 1 0 1 1 0 2 0 0 2 1 1 1 0 1 1 1 1 1 1 1 1 0 0 1 1 1 1 1 2 2 0 0 0 1 0 1 2 0 2 0 1 0 0 0 2 0 0 0 0 0 1 1 1 1 0 2 0 0 0 0 0 1 0 0 0 0 2 0 0 2 0 1 0 0 1 1 1 1 0 0 1 0 0 0 2 0 0 0 1 0 0 0 0 0 0 0 0 0 0 0 2 0 0 2 1 2 0 0 0 1 2 0 0 1 1 2 0 2 2 1 0 2 0 1 0 0 2 0 2 1 0 1 0 0 0 1 0 0 0 0 1 2 1 2 1 1 1 0 1 0 2 0 0 2 1 1 1 0 0 0 0 1 0 2 0 0 0 0 0 0 0 0 0 1 2 0 0 1 1 0 1 0 0 1 1 0 1 0 0 0 0 0 1 1 2 1 2 0 2 1 1 0 2 0 2 2 1 1 0 2 0 2 0 1 0 0 1 0 1 1 1 0 0 0 0 0 2 1 0 0 0 0 0 0 0 1 2 1 1 1 0 0 0 0 0 0 0 1 0 1 0 0 1 2 0 0 0 2 0 0 0 0 1 0 0 2 0 1 0 1 0 1 2 0 0 0 1 1 0 1 1 0 0 0 1 2 1 1 0 1 2 1 1 0 0 0 0 0 0 1 0 1 1 1 1 1 1 0 1 2 0 0 2 1 0 1 1 1 0 0 2 0 0 2 1 2 0 0 0 0 0 2 0 1 2 2 2 0 1 1 1 1 1 0 0 1 0 2 1 2 0 2 1 0 2 0 0 1 1 1 0 2 0 1 0 0 1 0 1 0 2 2 1 0 0 0 1 2 0 1 1 2 1 1 0 0 1 0 1 1 0 1 0 0 1 0 0 1 1 0 0 0 0 1 0 0 1 0 1 0 0 0 2 1 1 0 0 1 0 1 0 2 1 0 0 0 0 1 0 0 0 0 0 2 1 0 2 1 1 0 0 2 0 0 0 1 1 1 0 0 0 0 2 2 0 1 1 0 0 2 0 0 1 1 0 0 1 0 0 0 2 2 1 0 0 1 2 0 2 2 1 0 0 2 0 1 0 1 0 0 1 0 0 0 1 0 2 2 0 0 1 0 1 0 0 1 0 2 2 2 1 1 0 0 1 1 1 2 0 0 1 0 2 0 0 0 0 0 0 2 0 1 0 0 1 0 2 0 0 1 0 0 0 0 0 1 0 0 0 1 2 0 0 0 1 2 0 1 1 0 1 0 1 1 0 2 0 1 1 0 0 0 0 0 0 0 0 1 1 0 0 1 0 0 0 0 0 1 2 0 0 1 0 1 1 0 1 0 1 1 2 2 1 0 2 0 0 0 0 2 2 2 0 1 1 1 1 1 1 2 2 2 2 2 1 1 1 1 0 1 0 0 0 0 1 2 0 1 1 1 0 1 0 0 0 1 2 1 1 2 1 0 0 0 0 2 2 0 0 1 1 0 1 2 1 1 0 0 0 1 1 1 0 1 1 1 0 0 1 2 1 0 1 1 0 0 2 0 0 0 0 0 0 0 1 0 0 0 0 0 2 1 0 0 1 0 1 1 0 2 2 2 2 0 0 0 0 1 1 1 0 2 2 0 0 1 2 0 2 0 0 0 0 2 0 1 2 1 0 2 0 1 0 0 1 0 1 2 2 1 1 1 0 0 0 1 0 0 1 2 1 1 0 0 0 2 0 0 0 1 0 0 0 1 2 1 0 0 0 0 0 0 2 0 1 0 1 0 1 2 0 1 1 0 1 0 0 0 0 0 0 0 0 0 0 0 0 0 2 0 1 0 0 0 0 1 0 0 0 0 0 2 0 0 0 0 0 0 0 0 0 0 1 1
33 0 1 1 0 0 0 1 2 0 0 1 0 1 0 0 1 1 1 1 0 1 0 2 2 0 0 1 1 1 2 0 2 2 0 0 0 2 0 1 0 0 0 0 0 0 0 0 2 0 0 0 1 1 0 1 0 0 0 0 2 2 1 1 0 1 0 1 0 0 0 0 1 0 2 1 0 0 0 0 0 1 0 1 1 0 0 0 1 1 0 0 1 2 0 0 1 1 1 2 1 2 0 0 1 1 2 1 0 2 0 1 1 2 2 1 2 0 0 0 2 0 1 1 0 1 0 2 2 2 0 0 0 0 0 0 0 0 0 0 0 2 0 0 1 2 0 0 0 0 0 0 0 1 0 1 0 0 1 0 0 1 1 1 1 1 1 1 1 1 1 0 0 1 0 0 2 0 1 0 0 2 1 2 1 1 2 1 0 1 1 0 1 1 1 0 1 2 0 0 0 0 0 0 2 0 1 0 2 0 0 0 0 1 0 1 0 1 1 1 1 1 0 2 0 0 0 0 0 1 0 0 0 0 1 0 0 2 0 2 0 0 2 2 2 2 0 0 1 1 0 0 1 0 0 0 0 1 1 0 0 0 0 0 0 0 0 1 2 1 0 1 0 2 0 0 0 0 1 0 1 0 1 2 0 2 2 2 0 2 0 1 0 0 2 0 1 0 0 1 0 0 0 0 0 0 1 0 0 0 0 1 1 1 1 0 0 0 1 0 0 2 0 0 0 0 1 0 2 1 0 1 1 1 0 0 1 2 0 0 0 0 2 0 0 0 1 1 2 2 2 0 1 1 1 0 1 0 0 0 1 1 1 1 1 0 1 2 2 0 1 1 1 0 2 2 0 1 1 1 0 0 0 0 1 1 1 0 0 0 0 0 1 0 2 0 1 0 1 1 0 1 0 2 2 0 0 0 0 1 0 0 0 0 1 0 1 0 0 1 0 1 1 1 0 2 0 0 0 0 2 1 1 0 1 1 0 0 0 1 1 0 0 1 0 0 0 1 1 0 0 1 0 1 1 0 1 0 0 0 1 0 0 1 0 1 0 0 0 0 0 0 2 2 0 0 0 2 0 1 0 2 0 0 0 0 0 0 1 0 1 2 0 1 1 1 2 0 1 1 1 0 2 2 1 0 1 2 0 1 0 1 0 0 1 1 0 0 0 2 2 0 2 1 1 1 0 0 0 2 0 0 0 0 0 0 2 0 1 1 2 1 0 0 1 2 0 0 2 2 0 0 0 0 2 2 0 1 0 1 0 0 0 1 1 1 1 1 1 1 0 2 0 0 0 0 0 1 0 1 0 0 1 0 0 1 0 0 2 2 1 0 1 0 0 0 0 1 1 1 1 1 0 1 2 0 0 0 1 0 0 0 0 2 1 1 0 0 1 0 1 1 0 0 0 1 1 0 0 0 2 2 0 0 1 2 0 2 2 2 1 0 0 0 2 0 1 1 1 0 0 2 0 2 0 2 0 1 2 0 0 0 2 0 1 2 2 2 0 0 0 1 0 0 1 2 2 0 2 0 0 0 1 1 0 1 1 1 2 0 2 0 0 1 0 0 0 1 0 2 0 0 0 1 2 0 2 2 0 1 0 0 0 1 0 0 0 1 2 0 0 0 2 2 0 2 0 0 0 0 0 1 1 1 0 2 1 0 1 2 1 2 0 0 1 0 1 1 0 0 0 0 0 0 1 0 0 0 1 0 0 0 2 1 1 0 0 1 2 2 0 1 2 0 0 1 0 1 1 1 1 1 1 1 1 1 0 1 1 2 1 2 1 1 2 0 1 1 0 0 1 0 2 2 2 0 2 0 0 2 0 0 0 1 1 0 1 2 0 0 0 0 1 2 1 1 0 1 1 0 1 2 2 1 0 0 0 2 2 0 2 2 1 1 0 0 1 1 0 0 2 1 0 0 1 0 1 1 0 1 1 0 0 0 0 1 2 0 1 0 1 0 0 1 2 2 0 0 0 1 2 0 2 0 0 2 0 1 0 2 1 0 0 0 2 0 2 0 0 1 0 0 0 1 2 1 1 1 0 0 0 0 0 0 1 0 1 0 2 1 1 0 1 1 1 0 2 0 0 1 0 0 0 1 1 0 0 1 2 2 0 0 1 2 2 0 0 0 0 0 2 1 1 0 0 0 1 1 0 0 1 1 0 2 2 1 1 0 1 1 0 0 0 0 0 1 1 0 0 0 0 0 1 2 0 0 0 0 0 2 0 0 0 0 0 1 0 0 2 2 2 1
34 1 2 0 0 0 0 1 2 0 0 1 1 2 0 0 0 0 0 1 1 0 1 2 2 1 1 1 2 1 2 2 1 1 1 0 2 2 1 1 0 0 0 0 0 0 1 0 1 1 1 0 0 0 1 1 0 1 0 0 1 2 0 1 0 0 0 0 0 0 0 1 1 0 1 2 1 0 1 1 0 1 0 0 0 0 0 1 2 2 1 1 0 1 0 0 0 1 1 1 1 1 0 0 1 1 1 2 2 0 0 2 1 1 1 1 1 0 2 0 0 0 1 1 1 1 0 0 0 1 0 0 0 0 1 0 1 0 0 0 0 2 1 0 0 2 1 0 2 2 2 0 1 0 1 0 0 1 1 1 1 1 2 0 0 2 1 0 0 2 0 0 1 1 0 1 2 0 0 1 1 1 1 2 2 1 2 1 1 1 1 0 0 2 2 0 1 2 0 0 0 0 0 0 2 0 1 0 2 0 0 1 0 0 0 0 0 0 2 0 2 0 0 2 0 0 1 0 0 0 0 0 0 0 2 0 0 2 0 1 0 0 2 1 1 1 0 0 2 0 0 0 0 0 0 0 2 0 0 0 0 0 0 0 0 0 0 0 2 1 1 1 0 2 0 0 0 1 1 0 0 1 1 1 0 0 1 2 0 2 0 1 1 0 1 0 2 0 1 2 0 0 1 1 0 0 1 0 0 1 0 1 1 1 1 0 1 1 1 0 1 2 2 2 1 0 1 0 0 0 0 2 0 0 1 0 0 1 1 1 1 1 2 0 0 0 0 0 2 1 1 0 0 0 0 0 0 1 1 1 1 1 2 1 2 0 1 2 2 1 1 1 0 0 0 0 0 2 1 1 0 1 0 0 1 1 1 0 0 0 0 0 0 0 2 0 1 0 0 0 0 0 1 1 2 1 1 1 0 0 0 0 0 0 2 0 0 0 2 0 0 0 1 2 2 2 1 0 0 0 2 1 0 1 1 2 1 1 0 0 1 0 0 0 1 1 0 1 1 0 0 0 0 1 0 0 0 0 0 1 1 0 0 0 0 2 0 1 0 0 1 0 1 1 2 0 2 1 0 1 1 2 1 0 1 0 0 0 1 0 1 1 0 1 0 0 2 1 2 2 0 0 0 0 0 0 2 0 1 2 1 0 1 0 1 1 0 2 0 2 1 0 2 1 1 2 0 1 0 2 0 1 0 1 1 0 2 1 1 1 0 1 0 1 2 1 0 1 1 1 0 0 0 1 2 0 0 1 0 0 2 0 0 0 0 1 1 2 1 0 1 1 0 0 0 0 0 1 0 1 0 0 0 0 0 0 0 0 1 2 1 0 1 0 0 0 1 0 0 0 0 2 0 0 2 0 0 0 0 2 1 0 0 1 0 1 0 0 1 0 0 0 0 0 0 0 2 2 0 0 1 2 0 0 2 0 1 2 2 1 1 0 1 1 0 0 0 0 1 0 0 2 0 1 1 2 0 1 1 1 1 1 2 0 0 2 1 1 1 0 0 0 0 0 1 1 1 0 1 1 1 1 0 2 0 2 1 2 2 0 2 0 0 0 0 0 0 1 0 1 1 0 0 1 0 0 1 1 0 0 0 1 0 1 0 0 0 1 1 0 0 0 0 2 1 1 1 0 0 0 0 1 0 2 0 1 1 0 2 2 0 2 0 0 0 2 2 0 0 0 2 2 1 1 0 1 0 0 0 1 0 1 2 1 1 0 1 2 1 0 0 0 2 0 1 0 0 0 0 0 1 2 2 0 0 1 1 2 1 2 0 1 2 1 2 0 0 0 0 1 0 0 0 2 0 2 2 0 0 2 0 2 0 0 1 1 0 1 2 0 1 2 0 2 2 1 0 0 2 0 1 1 2 0 0 0 0 0 0 0 0 0 1 1 0 0 2 0 0 0 2 2 0 0 1 0 0 2 0 0 0 0 0 0 1 1 2 0 0 0 0 0 1 0 1 0 0 0 0 2 2 0 0 0 0 0 0 1 0 2 1 0 0 0 1 0 1 0 1 0 1 1 0 0 1 2 0 2 0 1 0 0 1 0 2 2 1 1 2 1 0 1 0 0 1 0 0 0 0 0 0 1 0 2 0 0 0 1 0 0 0 1 1 0 0 0 0 1 0 1 2 0 0 0 1 0 2 2 1 2 0 0 0 2 2 1 1 1 1 0 0 0 1 0 0 1 1 0 0 0 0 0 1 1 0 0 0 1 1 2 0 0 0 0 0 0 0 0 1 0 1 0
35 0 1 2 0 0 1 1 2 1 0 1 0 0 0 0 0 0 1 1 1 0 0 1 1 1 1 2 2 1 2 1 0 2 2 2 2 2 0 0 1 0 0 0 0 1 1 0 1 0 0 0 0 0 0 1 0 0 0 1 0 2 0 2 0 0 0 1 0 0 0 2 1 0 1 2 1 0 1 1 0 2 0 0 1 0 0 0 1 1 0 0 1 1 1 1 1 0 0 2 2 2 0 0 1 1 2 0 1 1 0 1 0 1 1 1 1 0 0 0 2 0 2 0 1 0 0 2 1 2 0 0 0 0 0 0 0 0 0 0 1 1 0 0 0 1 0 0 0 0 0 0 0 0 1 1 0 0 0 2 1 2 2 0 1 2 1 0 0 2 0 0 0 2 1 0 1 0 0 0 0 0 0 2 1 1 1 2 1 0 1 2 0 0 0 0 1 1 1 0 0 1 0 1 2 0 2 0 1 0 0 0 0 0 0 0 0 0 1 1 1 0 0 0 0 0 0 0 0 1 0 0 0 0 2 0 0 2 0 1 0 0 2 2 2 2 0 0 2 0 0 0 0 0 0 0 1 0 0 0 0 0 0 0 1 1 1 0 2 2 0 2 1 1 2 2 1 0 2 0 2 0 0 1 0 2 2 2 0 2 0 0 1 0 1 0 2 1 0 0 0 0 0 1 0 0 0 0 0 2 0 2 1 2 2 0 0 0 0 0 2 2 0 0 2 0 0 0 2 0 0 2 0 0 0 0 0 2 1 1 1 1 2 1 0 0 0 0 1 1 1 1 0 1 0 0 1 1 0 0 0 0 2 1 2 0 0 2 2 1 1 1 0 0 1 1 0 2 1 1 0 1 0 0 1 0 0 0 0 0 0 0 1 0 2 0 1 0 0 0 0 0 1 1 2 1 1 0 0 0 0 0 0 0 2 0 0 0 0 1 0 1 0 2 0 1 1 1 1 0 0 0 0 2 0 1 0 1 0 0 1 0 0 0 1 1 0 2 2 0 0 0 2 2 2 2 0 1 2 1 2 0 0 0 0 2 0 2 0 1 2 1 2 0 0 1 0 2 0 1 1 2 0 0 1 0 0 0 2 0 0 2 0 2 1 1 1 0 0 2 0 1 2 2 2 0 0 0 0 0 0 2 1 1 1 1 1 2 0 1 0 0 2 0 0 2 1 0 1 1 1 0 0 0 1 0 2 0 1 1 0 1 0 1 1 1 0 1 1 2 0 0 0 0 1 1 0 0 0 0 2 0 1 0 0 1 1 2 1 1 0 1 0 0 0 0 0 1 0 1 0 0 0 0 2 0 1 0 0 1 1 1 1 0 1 0 0 0 0 1 1 1 0 0 2 1 0 0 0 1 1 1 0 1 0 1 2 0 1 0 0 1 0 0 0 1 1 2 0 0 1 1 1 0 0 0 0 1 2 1 1 1 0 0 0 0 0 0 1 0 0 0 0 2 0 2 0 1 1 0 0 0 1 0 2 2 0 1 0 0 1 0 2 0 0 2 0 0 2 1 0 1 0 1 0 1 2 1 1 0 2 0 0 0 1 0 1 2 0 1 0 1 0 1 1 0 2 2 0 0 1 1 0 1 0 2 0 1 1 0 0 0 2 2 0 0 2 2 1 1 0 2 1 2 0 0 0 0 0 1 0 0 0 0 0 0 0 0 0 0 0 0 0 0 0 1 0 0 1 0 0 0 2 1 1 0 1 2 1 1 0 0 1 0 0 1 0 1 1 1 1 1 1 0 0 0 1 2 2 2 1 2 2 0 2 0 1 1 1 1 0 0 1 2 1 0 0 0 1 2 0 0 0 2 2 0 2 2 0 0 0 0 0 2 2 1 0 0 1 1 0 0 2 0 0 1 1 2 2 0 0 2 0 0 0 0 0 0 0 0 0 0 0 0 1 0 1 0 0 0 0 0 0 0 0 1 1 0 1 0 0 0 0 0 2 0 0 0 1 1 1 1 0 0 0 1 1 1 0 2 2 0 0 1 2 0 2 0 0 0 0 2 0 0 2 0 1 0 0 1 1 0 0 0 0 0 1 0 2 2 0 0 0 0 0 0 1 1 0 0 0 1 0 2 0 0 0 0 0 1 0 0 1 1 1 0 1 2 1 1 2 0 0 0 2 0 2 2 0 1 1 0 1 1 1 1 1 0 0 0 0 0 0 0 0 2 2 1 2 0 0 0 0 0 1 0 1 0 1 2 1 0 0 0 0 1 0 0 2 2 2 1
36 0 1 2 1 0 0 1 1 0 0 1 0 0 0 0 1 0 1 2 0 1 1 0 1 1 1 2 2 0 2 0 1 1 1 0 2 1 0 0 1 1 0 0 0 0 0 0 0 1 1 0 0 0 0 1 1 0 0 1 1 2 0 2 0 1 1 0 0 0 0 0 1 0 1 2 1 0 0 0 0 1 1 1 2 0 0 1 1 2 1 1 1 0 1 1 0 2 2 2 0 2 1 0 0 0 2 2 2 0 0 2 0 1 1 0 1 0 1 0 1 0 2 0 0 0 0 0 0 0 0 0 0 0 0 0 0 0 0 0 0 2 0 0 0 2 0 0 2 2 0 0 0 1 0 0 0 1 0 1 1 0 1 1 1 1 1 1 1 1 0 0 1 1 0 2 0 0 1 2 0 2 1 2 2 1 2 0 0 2 1 0 1 1 1 1 2 1 0 0 0 1 0 0 2 1 2 0 1 0 1 1 1 0 0 1 0 0 1 1 1 1 1 1 1 0 1 0 0 2 0 0 0 0 1 0 0 1 0 2 0 0 2 2 2 2 0 0 2 0 0 0 0 1 0 0 0 0 0 0 0 0 1 1 1 0 0 0 2 1 0 1 0 2 0 0 0 0 1 0 1 1 1 1 0 1 1 0 0 2 0 1 1 0 2 0 1 2 0 1 0 0 1 0 0 0 1 0 0 2 0 2 2 2 2 1 0 2 0 0 0 2 1 0 1 0 0 0 1 1 0 1 0 0 0 0 0 1 1 2 0 1 1 0 0 0 0 0 1 1 1 1 0 0 0 2 0 1 0 2 0 0 2 0 2 0 2 1 1 0 2 0 1 0 1 1 0 1 1 1 1 1 1 1 1 0 0 0 0 0 0 0 0 0 2 1 0 1 0 0 0 0 0 2 2 0 0 0 0 0 0 0 0 1 1 0 1 0 0 0 0 2 0 0 2 2 1 0 0 0 1 0 1 0 1 1 0 0 0 1 0 0 0 1 0 1 0 0 1 0 0 1 1 1 1 1 0 1 0 1 2 0 1 0 0 2 1 1 0 0 1 0 2 1 0 0 0 2 0 0 2 1 0 0 1 0 0 1 1 1 1 1 0 2 0 0 2 1 1 2 0 0 2 1 1 0 1 0 0 1 0 2 0 0 2 0 0 1 0 2 2 0 1 0 0 1 1 1 0 2 0 1 1 0 0 0 1 1 1 0 1 2 0 0 0 1 1 2 1 1 0 0 0 0 1 1 0 0 0 1 0 0 0 0 0 2 2 1 1 0 1 1 0 0 1 0 1 0 0 0 0 1 0 0 1 0 1 0 0 0 0 0 1 1 1 0 0 1 1 1 1 1 0 0 1 0 1 0 0 2 0 0 0 1 1 1 0 0 1 0 1 1 0 0 0 0 1 1 0 0 1 1 1 0 2 0 0 0 2 0 2 1 1 1 2 0 2 1 2 0 2 1 2 2 0 2 0 0 0 0 0 0 2 0 1 2 1 0 2 0 0 0 0 0 0 2 1 2 1 1 0 0 0 0 0 1 1 1 2 0 2 0 1 1 0 0 0 2 0 1 0 1 0 1 2 1 0 2 0 1 0 0 0 0 0 0 0 1 0 0 1 0 0 2 1 2 1 0 0 0 0 1 0 2 0 1 1 0 1 1 0 1 0 1 1 1 2 0 0 0 1 1 0 0 0 1 1 0 1 0 0 0 0 0 0 2 0 1 2 2 1 1 1 1 1 1 0 0 0 1 1 1 0 1 1 1 0 2 2 2 1 2 1 1 2 0 0 0 0 1 0 0 0 2 0 0 2 0 1 2 0 0 1 0 1 1 1 2 2 0 2 2 2 2 2 0 0 1 0 0 0 2 2 1 1 0 0 1 1 0 0 1 1 0 0 0 1 1 0 0 2 1 0 0 2 0 0 0 1 0 0 0 0 0 0 1 1 0 0 0 1 0 0 0 2 0 0 1 1 1 1 1 0 0 0 0 0 2 0 2 2 0 1 0 2 0 2 0 0 0 0 2 0 0 2 1 0 1 1 2 1 0 0 0 1 0 2 0 2 1 0 1 0 2 2 0 2 0 1 0 1 0 1 1 0 1 1 0 0 1 0 1 1 2 1 2 0 1 0 0 2 0 1 0 0 0 1 1 0 1 0 1 2 0 1 1 1 0 0 0 0 1 0 0 0 0 2 0 0 0 0 0 2 2 0 0 0 2 0 2 0 0 0 0 0 1 0 1 1 2 1 2
37 0 2 1 0 0 0 2 1 1 0 0 0 0 0 0 0 0 2 1 1 1 0 2 2 0 0 1 1 2 2 1 1 2 1 0 2 2 0 0 1 0 1 0 1 1 0 0 1 0 0 0 1 1 0 1 0 0 0 1 1 1 0 1 0 2 0 1 0 0 1 1 2 0 2 2 0 0 0 0 0 1 0 0 1 0 0 1 2 2 0 1 1 2 1 0 0 1 0 1 2 2 0 1 0 0 2 1 0 2 1 0 2 2 2 1 1 0 0 0 2 0 2 0 0 0 0 1 1 1 1 1 0 0 0 0 0 2 1 1 1 1 1 0 0 2 1 0 1 1 1 0 1 1 1 0 0 1 0 2 0 1 1 1 1 2 1 0 0 2 0 1 1 0 0 1 2 0 0 0 0 0 0 1 1 0 1 0 0 2 1 0 1 1 0 1 2 2 0 0 0 0 1 0 2 0 2 0 1 0 0 1 1 0 0 0 1 1 1 1 1 1 0 2 0 0 0 0 0 1 0 1 0 0 2 0 0 1 0 2 0 0 1 1 1 1 0 0 2 0 0 0 0 0 0 0 0 0 0 0 0 0 1 1 0 0 0 0 1 0 0 1 1 2 0 0 0 1 1 0 0 1 2 2 0 1 2 1 0 2 0 1 0 0 2 0 2 0 0 1 0 0 1 0 1 0 0 1 1 1 1 2 2 2 2 0 0 2 0 0 0 2 1 0 2 0 0 0 1 0 0 2 0 0 0 0 0 1 0 1 1 1 2 0 0 1 1 0 1 0 0 1 1 1 1 0 2 0 0 1 1 1 2 2 2 1 0 2 2 2 0 2 0 1 0 0 0 1 0 2 2 1 0 1 1 1 1 0 0 0 0 0 0 1 2 0 1 1 0 0 0 0 0 0 0 0 2 2 0 0 0 0 0 0 0 0 0 0 0 0 0 1 0 1 0 1 0 1 1 1 0 2 1 1 1 1 0 2 0 0 0 0 0 1 0 1 0 1 1 0 0 1 0 1 1 1 0 1 1 1 1 0 0 0 0 2 1 0 0 0 0 0 1 1 1 0 0 1 0 1 2 2 0 0 1 0 0 0 1 0 2 0 0 1 0 0 2 0 1 1 1 1 1 0 1 0 2 2 0 0 0 2 1 0 2 0 0 2 0 1 1 1 2 1 1 2 0 1 1 1 1 1 0 1 1 0 2 1 1 1 1 1 0 0 0 0 0 2 0 1 0 0 2 0 2 2 0 1 0 0 1 0 1 0 0 0 0 1 1 0 1 1 0 0 0 0 0 1 0 1 0 0 0 0 0 1 0 0 0 1 0 0 0 0 0 1 0 0 0 0 0 1 0 1 2 0 1 0 0 0 0 0 0 0 0 1 0 0 1 0 1 1 0 1 1 0 0 1 0 0 1 1 1 0 1 0 0 0 2 2 2 1 2 2 2 0 2 0 1 0 0 2 0 2 0 2 0 0 1 0 0 0 0 0 2 2 1 1 1 0 1 0 0 1 0 2 2 0 2 1 1 0 0 2 2 2 0 0 2 0 2 0 0 0 1 0 0 2 0 1 0 1 1 1 1 0 1 2 0 1 0 0 0 2 0 0 0 1 0 0 1 0 2 2 0 1 1 0 0 0 0 1 0 2 0 2 1 0 0 1 0 1 0 1 1 0 1 0 0 0 0 0 0 1 0 1 0 0 0 0 0 0 2 0 0 0 1 2 2 2 0 1 2 1 0 0 0 0 0 0 2 2 0 1 1 1 0 2 1 2 0 1 0 2 2 0 0 0 0 0 0 0 0 1 0 2 1 1 0 2 0 0 0 0 1 1 1 2 2 0 0 0 2 2 2 0 0 0 1 0 0 1 2 2 0 0 0 1 2 1 0 0 0 0 1 0 1 1 0 0 1 1 0 0 2 0 0 0 0 0 0 0 0 0 0 0 0 0 1 0 1 0 0 0 1 1 0 0 0 0 1 1 0 0 0 0 0 0 0 2 2 0 0 0 2 1 2 0 0 0 0 2 0 0 1 1 1 1 1 1 1 0 1 0 1 0 2 0 1 0 0 1 1 2 0 0 0 2 0 0 0 1 1 1 0 1 1 2 0 0 0 1 2 1 1 1 0 0 0 0 2 0 1 0 2 0 2 2 1 1 0 0 2 0 2 0 0 0 0 0 0 1 0 0 0 1 1 1 1 0 0 0 0 0 0 0 0 1 0 0 0 0 0 0 0 0 1 0 0 1 2 1
38 1 1 2 0 0 1 1 2 0 0 1 0 1 0 0 0 0 2 0 2 0 0 2 2 0 0 1 1 1 2 0 0 2 1 1 1 2 0 0 2 0 0 1 1 1 2 0 1 0 0 0 0 0 1 1 0 0 0 2 0 2 0 0 0 0 0 0 0 0 2 2 2 0 1 2 1 0 2 0 2 2 0 0 0 1 0 0 2 2 0 0 1 1 0 0 1 1 0 2 2 1 0 0 2 2 2 2 2 0 0 2 0 1 1 0 1 0 0 0 2 0 1 1 0 0 0 0 0 0 1 1 0 0 1 0 1 0 0 0 0 2 0 1 0 0 0 0 0 1 0 0 0 0 0 0 0 0 0 0 0 2 1 1 0 2 1 0 0 1 0 1 1 0 0 1 0 1 0 0 0 0 1 2 2 1 2 2 0 1 2 1 2 0 0 2 2 2 1 0 0 1 0 0 2 1 2 0 0 0 1 2 0 0 0 1 0 1 2 0 2 1 0 2 0 0 1 0 0 1 0 0 0 0 1 0 0 2 0 2 0 0 2 2 2 2 0 0 1 0 0 0 1 0 0 0 1 0 0 0 0 0 1 0 0 0 1 0 2 0 1 2 1 2 0 0 0 1 2 0 0 1 1 2 0 1 1 2 0 2 0 1 1 0 2 0 1 2 0 0 0 0 1 0 1 0 0 0 2 2 2 2 2 2 2 0 1 0 0 0 1 2 1 0 0 0 1 0 1 1 0 2 1 1 0 1 1 2 0 0 0 0 1 0 0 1 0 0 1 0 0 0 1 0 1 0 1 0 0 1 0 0 1 1 1 1 1 2 2 1 1 1 0 0 0 0 0 0 0 2 1 1 0 0 1 1 1 0 1 1 1 1 0 0 2 0 0 0 0 1 1 1 2 0 0 0 1 1 0 0 0 0 0 0 2 0 0 0 1 0 1 1 1 2 0 1 0 1 1 1 0 0 0 2 0 0 0 2 0 0 1 0 0 1 1 2 0 1 1 0 0 1 0 2 1 0 1 2 2 1 1 0 1 0 0 1 0 2 0 1 2 0 0 2 1 0 1 1 0 1 2 1 1 0 0 0 0 0 2 0 0 1 0 1 1 0 2 0 1 2 0 0 0 0 0 0 2 1 0 1 0 2 1 0 0 1 0 2 0 1 0 0 1 0 0 1 0 0 0 2 0 0 0 0 1 0 2 0 0 2 0 0 0 1 1 2 0 1 1 1 0 1 0 0 2 2 0 1 0 0 1 0 0 2 2 0 0 1 0 0 0 0 0 0 1 0 1 0 0 0 0 1 2 0 0 2 0 0 1 1 0 1 1 0 1 0 0 0 0 1 1 1 1 0 0 1 0 0 0 1 0 0 0 1 0 0 0 0 0 0 0 0 0 1 1 0 1 1 0 0 0 1 1 0 2 0 2 1 2 2 2 1 1 2 2 0 0 1 1 0 0 1 1 0 0 1 0 1 1 0 0 0 1 1 1 1 0 1 1 0 0 0 1 0 0 1 0 2 1 1 0 1 0 2 1 2 1 1 1 1 1 0 0 1 1 0 0 2 0 2 1 0 0 0 1 0 1 2 0 0 1 1 0 1 0 1 1 0 0 0 0 1 1 1 1 1 1 0 2 0 2 2 0 2 0 1 1 0 2 2 1 2 0 0 1 0 1 1 0 0 1 1 0 2 0 1 2 1 1 1 1 0 2 0 1 0 1 0 0 0 0 0 2 0 1 1 1 2 2 2 0 0 2 0 0 0 2 2 2 2 0 2 0 1 1 0 0 0 0 0 0 0 2 2 2 0 1 0 0 2 0 0 1 0 0 0 1 1 1 0 1 0 0 1 1 2 0 2 0 0 0 2 1 0 0 2 0 1 1 0 0 1 1 0 1 1 1 1 0 0 2 2 0 0 2 0 0 0 0 0 0 0 0 0 0 0 1 0 2 1 1 0 0 1 2 2 0 0 0 0 0 2 0 0 0 1 1 0 0 1 1 0 0 0 2 0 2 0 0 0 0 1 0 1 2 1 0 0 0 1 0 0 2 0 2 2 0 2 1 1 0 1 0 0 1 0 1 2 1 1 0 1 0 2 0 0 1 2 0 1 0 1 2 1 1 1 0 0 1 1 1 0 2 0 1 0 1 2 0 0 2 0 0 2 2 0 2 0 0 0 0 0 0 0 0 0 1 0 1 0 0 0 1 1 0 0 0 0 0 1 0 0 0 1 0 0 0 0 1 0 2 2
39 0 1 2 1 0 0 1 1 1 0 0 1 2 1 1 0 0 1 0 0 0 0 2 2 0 0 0 1 2 2 1 1 1 1 0 2 1 1 1 0 1 0 0 0 0 0 0 2 0 0 0 0 0 2 2 0 1 0 1 0 1 0 1 0 1 0 0 0 0 0 1 1 0 0 2 2 0 1 0 1 2 0 0 1 0 0 0 1 2 0 0 1 2 0 0 1 1 1 2 0 2 1 0 0 0 2 1 1 1 0 2 0 1 1 0 1 0 0 0 2 0 1 1 0 1 0 1 0 2 1 1 0 0 0 0 0 1 0 0 1 1 0 0 0 0 1 0 0 0 0 0 0 0 0 0 0 0 1 2 1 1 1 1 1 2 1 1 0 1 1 2 1 1 0 1 2 0 1 1 0 0 0 2 1 0 2 2 1 1 1 1 0 0 2 0 2 1 0 0 0 0 1 0 2 0 0 1 1 0 0 1 1 0 0 1 1 0 1 1 1 0 0 2 0 0 1 2 2 0 0 0 0 0 1 1 1 1 0 0 0 0 1 1 2 2 1 0 1 1 1 1 1 0 1 1 0 0 0 0 0 0 0 0 0 0 1 0 2 1 1 1 1 1 0 0 0 1 1 0 0 1 1 2 0 2 2 2 0 2 0 0 1 0 2 0 1 0 0 1 0 0 1 0 0 0 1 0 2 2 2 2 2 1 1 0 2 0 0 0 0 2 2 1 0 0 0 0 0 1 0 1 0 0 0 0 0 1 0 1 0 1 2 0 0 0 0 0 1 0 0 1 0 0 0 2 0 1 0 1 0 0 1 1 2 1 0 2 2 1 1 1 0 0 0 0 0 1 0 2 0 0 0 1 2 1 2 1 1 0 0 0 1 0 2 0 1 1 0 0 0 0 0 1 1 0 1 2 0 0 0 0 0 0 1 0 0 0 1 0 0 0 1 2 2 2 1 0 0 2 0 0 0 2 0 0 0 1 0 0 1 0 1 2 0 2 0 0 0 0 0 0 1 1 1 1 0 2 1 2 0 0 0 2 0 0 0 1 0 0 1 0 0 2 0 0 0 1 0 1 0 2 0 1 0 0 1 1 2 1 0 1 1 1 2 0 2 1 1 2 0 0 1 1 1 0 1 2 0 0 0 2 0 0 1 1 0 2 0 1 1 2 2 2 2 2 0 1 1 1 1 1 0 0 1 0 2 0 2 0 1 2 0 2 2 1 0 1 1 2 0 0 0 0 1 1 0 2 1 0 0 1 0 0 1 1 1 0 0 0 0 1 0 0 0 0 1 1 0 1 0 0 1 0 0 1 0 0 1 1 0 0 0 0 0 0 0 0 0 1 1 1 0 0 2 1 0 0 0 0 0 0 0 1 1 1 0 0 0 1 0 1 0 1 1 0 1 2 0 0 1 1 0 0 2 1 1 0 2 1 1 0 1 1 2 0 1 1 0 0 0 2 0 0 0 1 0 0 1 0 0 0 1 0 0 0 0 1 1 0 1 0 0 0 0 1 2 0 1 2 0 1 0 2 1 2 1 1 1 0 2 0 0 0 0 0 1 2 0 2 1 1 0 1 2 0 1 2 0 0 1 1 0 2 0 1 0 1 1 0 0 0 0 1 0 1 1 0 0 0 0 1 1 2 0 0 0 0 1 2 0 0 0 2 2 0 2 1 0 0 0 0 1 0 0 1 0 0 0 0 0 0 2 0 1 0 0 2 2 2 0 1 2 0 1 1 0 1 1 1 1 1 1 0 0 1 1 2 1 2 1 1 1 1 1 1 0 0 0 0 0 0 0 1 0 1 1 0 2 2 0 0 1 1 1 0 2 2 2 0 1 1 0 1 1 1 0 0 1 0 0 1 2 0 0 1 1 1 1 1 1 1 0 0 0 0 0 0 0 0 2 2 0 0 2 0 0 0 0 0 0 0 0 0 0 0 0 1 1 0 1 0 0 0 2 0 1 1 1 0 0 0 0 0 0 0 0 2 0 2 2 0 0 1 2 0 2 0 0 1 0 2 0 0 1 1 0 2 0 0 0 0 1 0 1 1 1 0 2 2 0 0 0 1 1 0 2 2 0 0 0 0 1 2 0 1 1 2 0 0 0 1 2 2 2 0 1 0 1 1 2 1 2 0 0 0 0 2 0 0 2 0 1 0 0 2 1 1 0 0 0 0 0 0 0 0 0 1 1 0 0 0 0 0 0 0 0 0 1 1 0 0 0 0 0 1 0 0 0 0 2 0
40 0 0 2 1 0 0 1 1 1 0 1 1 1 0 0 0 0 1 0 2 0 0 2 2 0 0 1 2 1 1 1 1 2 2 0 2 2 0 0 1 0 0 0 0 1 0 0 0 0 0 2 2 2 0 1 0 1 0 2 0 1 0 2 1 0 0 1 0 0 0 2 1 0 0 2 2 0 0 1 0 1 0 0 1 0 0 0 0 2 0 0 1 1 1 0 1 1 1 2 2 2 1 0 1 1 1 0 1 1 0 2 1 1 1 1 1 0 0 0 2 0 1 1 1 0 0 0 0 0 0 1 0 0 1 0 0 0 0 0 0 2 0 0 0 0 0 0 1 1 1 0 0 0 0 0 0 1 0 0 0 1 2 0 1 2 1 1 1 1 1 0 0 1 0 0 2 0 1 1 0 1 0 2 1 0 2 1 1 0 0 1 1 0 0 0 1 1 0 0 0 0 0 0 2 0 1 0 1 1 0 0 2 0 0 1 1 0 1 0 2 2 1 1 1 0 1 0 0 2 0 0 0 0 1 1 1 1 0 1 0 0 2 2 2 2 0 0 2 0 0 0 1 0 0 0 0 0 0 0 0 0 0 0 1 1 1 0 1 0 0 2 1 1 1 1 0 1 1 0 0 1 0 2 0 0 0 2 0 1 1 1 2 0 2 0 2 1 0 0 0 0 1 1 0 0 0 1 0 2 0 2 2 2 2 0 1 1 1 0 0 2 1 0 1 0 0 0 0 1 0 1 0 0 0 0 0 1 1 2 0 1 2 0 0 1 0 1 1 2 1 0 0 0 0 1 0 0 0 2 0 0 0 0 0 0 0 2 2 1 1 1 2 1 2 2 0 0 0 2 0 0 1 1 1 0 0 1 1 1 0 1 0 0 1 2 0 0 2 2 1 2 0 0 0 0 2 0 0 0 0 0 0 0 1 0 0 0 1 1 0 0 0 2 2 2 1 0 0 0 1 0 1 1 1 1 0 0 0 2 2 0 1 2 1 2 1 1 1 0 0 0 1 2 2 0 2 0 1 0 2 0 0 0 0 1 1 1 0 1 1 1 0 2 2 0 0 2 0 1 1 1 0 0 1 0 0 0 2 0 0 2 0 1 1 1 1 0 1 1 1 0 1 1 1 0 1 2 0 0 0 2 0 0 2 0 0 2 0 1 0 0 2 1 1 2 1 0 0 2 0 0 0 0 1 0 2 1 2 1 0 1 0 2 2 1 0 2 0 0 0 0 0 0 2 0 2 1 1 1 0 0 0 0 0 1 1 1 0 0 0 0 0 0 0 0 0 2 0 2 0 0 1 0 0 1 0 0 0 0 1 0 0 0 0 1 0 0 0 0 0 2 0 1 2 0 1 0 0 1 0 0 0 1 0 1 0 0 0 0 1 1 0 0 0 0 2 1 0 0 1 1 0 0 1 0 0 0 1 0 1 0 1 2 2 0 1 2 0 0 0 2 0 1 0 2 0 1 2 0 0 0 1 1 0 2 1 2 0 0 1 1 0 0 2 2 2 0 1 1 2 1 0 1 1 2 1 1 2 0 2 0 0 1 1 0 0 1 0 1 0 1 0 1 1 0 2 2 0 1 0 0 0 1 0 0 0 0 0 0 0 0 0 1 1 2 1 0 1 0 0 0 0 2 0 0 0 0 1 2 1 2 0 0 0 0 0 0 0 0 0 0 0 0 0 0 0 0 1 0 0 0 2 0 0 0 1 1 1 1 0 0 2 0 0 0 0 2 2 2 1 1 1 0 0 2 0 2 2 2 2 2 2 0 2 0 0 1 1 0 0 0 1 2 1 1 2 1 1 1 0 0 0 2 2 0 2 2 2 1 1 2 2 2 2 1 0 1 1 0 0 1 2 0 0 2 1 1 1 0 1 1 2 1 1 1 2 0 0 0 1 1 0 0 1 1 0 1 0 0 0 0 0 0 0 0 2 0 1 0 0 0 0 0 1 0 0 2 2 2 2 0 0 0 0 0 0 2 0 1 1 0 0 0 2 0 2 0 1 1 0 1 0 0 1 1 0 2 0 1 0 0 0 0 1 1 2 1 1 1 0 0 1 1 1 0 1 2 0 1 1 0 0 1 0 0 0 0 0 0 0 0 2 1 1 1 0 1 0 0 1 0 2 0 0 0 0 1 0 0 1 1 0 1 1 0 1 0 0 0 0 0 0 0 0 2 2 1 1 0 0 0 0 2 0 0 0 1 1 2 0 0 0 1 1 0 0 1 2 1 1 1
41 0 0 2 1 0 1 2 2 1 0 0 0 0 0 0 0 0 0 0 1 0 0 1 1 1 1 1 0 1 2 1 1 2 1 0 1 0 0 0 0 2 0 0 0 1 0 0 1 0 0 1 1 1 1 0 0 1 0 0 0 0 0 0 0 1 0 0 0 0 1 0 1 0 1 1 1 0 1 0 1 2 1 1 1 1 0 0 2 2 0 0 1 1 0 0 0 0 0 1 2 1 0 0 0 0 2 0 1 1 0 1 1 2 2 1 2 0 2 0 0 0 1 1 0 1 0 2 1 2 0 0 0 0 0 0 0 0 0 0 1 1 1 0 0 0 0 0 2 2 2 0 0 0 0 0 0 2 0 1 1 0 2 0 0 2 0 0 1 2 0 0 0 1 0 0 2 0 0 2 0 2 0 0 0 0 0 2 0 0 0 1 0 1 2 1 1 1 0 0 0 0 1 0 2 0 1 0 1 1 1 1 0 0 0 1 0 0 1 1 1 0 2 2 0 0 2 0 0 0 0 0 1 1 0 1 0 2 0 2 0 0 2 2 2 2 0 0 1 1 1 1 0 0 0 0 0 0 0 0 0 0 1 1 0 0 0 0 0 0 0 2 1 1 0 0 1 0 2 0 0 0 1 2 0 1 2 0 0 1 1 1 1 1 1 1 1 1 0 0 0 0 0 0 0 0 0 0 0 1 0 1 1 2 2 0 1 0 0 0 0 2 1 1 2 0 0 0 1 0 0 1 1 1 0 1 1 1 0 1 1 1 0 0 0 1 0 0 1 1 1 1 0 0 0 0 0 1 0 1 0 0 2 1 2 1 0 2 2 2 0 2 0 0 0 0 0 1 1 1 1 1 0 0 1 0 0 1 1 0 0 0 2 0 1 1 1 0 1 1 1 1 0 1 2 1 0 0 0 0 0 0 0 0 0 0 1 0 0 0 1 1 0 0 1 2 0 0 0 0 2 1 0 1 1 0 0 1 1 1 2 0 0 0 1 1 0 1 1 0 0 0 2 2 2 2 0 1 2 1 2 0 0 2 0 0 0 2 0 2 2 1 2 1 2 0 2 2 0 1 2 1 0 0 1 0 0 0 1 0 1 0 0 1 1 1 0 0 0 2 0 2 2 1 2 0 1 1 0 0 1 1 1 1 1 1 0 2 0 1 1 1 2 1 1 2 1 2 0 2 0 2 0 0 0 0 1 1 1 1 1 1 0 0 1 2 0 2 0 0 0 0 0 0 1 0 1 1 0 0 1 0 0 1 1 1 1 1 1 0 1 1 0 0 0 0 0 1 0 1 1 0 0 0 0 0 0 0 1 2 1 0 0 0 0 1 0 0 0 0 0 2 0 1 2 0 1 0 0 1 0 0 0 0 0 0 0 0 0 1 1 2 0 0 0 0 2 1 0 0 1 1 0 0 1 0 1 0 2 2 2 2 0 1 1 0 1 1 1 0 1 1 0 2 0 2 0 0 1 0 0 0 0 0 2 2 1 1 1 0 1 0 1 0 0 2 0 0 1 1 0 2 0 2 0 2 2 2 1 1 1 0 1 0 0 0 0 2 0 1 0 0 1 1 1 1 1 1 1 0 1 1 0 1 0 0 0 1 1 0 0 0 0 2 0 2 0 1 1 1 0 1 0 2 0 0 0 0 1 1 0 1 0 0 0 1 1 0 0 0 0 0 0 1 0 1 1 0 0 0 0 0 0 0 0 1 1 2 2 2 0 0 2 1 1 2 0 0 0 0 2 2 1 0 1 2 0 2 2 2 1 2 1 1 2 0 0 0 0 1 0 0 0 2 0 0 0 0 0 2 0 0 0 1 1 0 1 0 2 0 0 2 1 2 2 1 0 1 1 0 0 1 1 1 0 0 0 1 1 0 0 0 1 0 0 0 0 0 0 0 1 1 0 0 2 0 0 0 0 1 0 0 0 0 0 0 1 0 1 0 0 0 0 1 1 0 0 0 0 0 1 1 0 0 0 1 1 0 1 2 1 0 1 1 2 1 2 1 2 0 0 2 1 0 2 2 1 0 0 1 1 0 0 1 1 1 0 2 2 2 0 0 0 1 2 0 0 2 0 0 1 0 0 2 0 0 0 1 1 1 0 1 2 2 2 0 1 0 0 1 2 0 1 0 2 0 1 2 0 0 0 0 0 0 0 2 1 0 0 0 0 0 0 1 1 1 2 0 0 0 0 0 0 0 0 0 0 0 1 2 0 0 0 0 1 0 1 0 1 0 0 0
42 1 2 1 0 0 0 2 0 2 0 0 0 1 0 0 1 0 1 1 1 0 0 2 2 1 1 2 2 0 1 0 1 2 1 0 1 0 0 0 0 2 0 0 0 0 0 0 1 0 0 0 0 1 1 2 0 0 0 0 1 1 0 2 1 1 1 0 1 1 0 2 1 0 1 2 1 1 2 0 1 2 1 1 2 0 0 0 1 1 0 0 2 2 0 0 1 0 0 2 2 2 1 0 1 0 2 1 1 1 0 1 1 2 2 2 2 0 1 0 1 0 0 2 0 1 0 1 1 1 1 1 1 1 0 0 1 0 0 0 1 1 0 0 0 2 2 0 1 1 1 0 1 1 1 0 1 0 0 0 0 0 1 1 1 2 1 0 1 1 0 0 0 2 0 2 0 0 2 2 0 2 0 2 0 0 1 2 1 1 1 1 1 0 0 1 1 2 0 0 0 1 0 0 2 0 2 0 0 0 0 1 0 1 0 1 0 1 2 0 2 0 0 2 0 0 0 1 0 2 0 0 1 1 1 1 0 2 0 1 0 0 2 2 2 2 0 0 2 0 0 0 1 0 0 0 0 0 0 0 0 0 1 1 0 0 1 0 2 0 0 2 1 2 1 1 0 1 0 0 0 1 0 2 0 1 1 0 0 1 1 0 0 0 1 0 1 1 0 1 0 0 1 0 1 0 0 0 1 1 1 1 2 2 2 1 0 0 0 0 0 2 1 1 1 0 0 0 2 2 0 1 0 0 0 0 0 1 0 0 0 0 2 0 0 1 1 1 2 1 0 0 0 0 0 1 0 1 0 2 0 0 2 1 2 0 1 2 2 1 1 1 0 0 0 0 0 2 1 1 1 0 0 0 0 0 0 0 0 0 0 0 1 0 2 0 1 2 1 2 1 1 0 2 2 0 0 0 0 0 0 0 0 0 1 2 0 1 0 0 1 2 0 1 1 1 0 0 0 1 0 1 0 0 2 1 0 1 0 1 0 0 0 2 0 2 0 2 2 0 0 1 1 2 2 0 2 0 1 0 1 0 0 0 0 1 0 0 0 0 0 0 2 2 0 0 0 0 0 0 2 2 0 0 1 0 0 0 2 0 0 2 0 2 1 1 1 0 1 1 1 0 1 1 1 0 1 1 0 1 0 1 0 0 0 1 0 2 0 1 0 2 0 0 0 1 0 1 0 2 0 1 1 0 0 0 1 0 2 2 0 0 0 1 2 0 0 1 1 2 0 0 1 0 2 1 0 0 0 1 1 0 0 0 0 1 1 1 1 1 0 0 1 0 0 0 0 0 0 0 0 1 0 0 0 1 0 0 0 0 0 0 1 1 1 0 1 0 0 0 0 2 0 0 2 0 1 0 0 1 0 0 0 0 0 0 0 0 0 0 0 1 0 1 1 0 1 2 0 0 1 1 1 0 2 1 0 0 2 2 0 1 0 0 0 0 0 1 1 0 0 1 0 2 0 2 1 1 2 0 0 0 0 0 1 2 1 1 1 0 1 1 0 0 1 2 2 0 1 2 0 1 0 1 0 2 2 2 1 1 1 0 1 0 1 0 0 1 0 1 1 0 0 1 1 0 2 2 0 0 0 0 0 1 0 0 0 2 2 0 0 0 0 1 1 2 1 0 0 0 0 0 0 2 0 1 1 0 0 1 0 1 0 1 1 0 1 0 0 0 0 0 0 1 0 0 1 0 0 1 0 1 2 0 1 0 0 1 1 1 0 0 2 0 0 0 0 1 1 1 2 2 1 0 0 0 1 2 1 2 1 1 0 1 1 0 0 2 1 0 0 1 1 2 2 0 1 0 1 2 0 0 0 1 1 0 1 2 1 1 0 1 1 2 1 0 0 1 0 1 0 1 1 2 0 0 0 1 1 1 1 1 2 1 0 0 1 0 0 0 2 2 0 1 0 2 1 0 0 0 0 0 2 0 0 2 2 0 2 0 0 0 0 0 1 2 0 1 1 1 1 1 0 0 0 1 1 2 0 2 2 0 0 0 2 1 1 0 0 0 0 2 0 0 1 1 1 1 0 1 1 0 0 0 1 1 2 2 2 1 0 1 0 1 2 0 1 1 0 0 1 0 0 1 1 0 0 1 0 0 0 1 0 0 0 0 0 0 0 0 2 0 2 0 0 0 0 2 0 0 2 0 1 0 0 0 0 0 0 0 0 0 0 0 0 2 2 0 0 0 0 0 0 0 1 0 1 0 1 2 0 0 0 0 0 0 0 0 1 0 0 0
43 0 2 0 0 0 0 2 1 0 0 0 1 2 1 1 0 0 0 1 1 1 0 2 2 0 0 2 2 1 2 0 1 2 0 0 0 1 0 0 0 1 0 2 0 2 1 0 1 1 1 1 0 0 0 0 0 0 0 1 0 2 0 1 0 0 1 0 0 1 0 0 1 1 1 2 1 0 1 0 1 2 0 0 2 0 0 0 2 2 0 0 2 2 0 0 0 2 1 1 0 2 0 1 0 0 2 1 1 1 0 2 0 0 0 0 0 0 1 0 0 0 1 1 1 1 0 0 0 0 0 0 1 2 1 1 0 0 0 0 0 2 1 0 0 2 1 0 0 1 0 1 0 0 0 0 1 0 0 0 0 2 1 1 1 2 2 0 1 1 0 0 1 2 0 0 2 0 1 1 0 1 0 1 0 0 1 1 1 1 1 0 1 1 1 1 2 1 0 0 0 1 0 1 1 0 2 0 1 1 0 0 1 0 1 0 1 0 1 0 2 1 1 1 1 1 1 0 0 0 0 0 0 0 2 0 0 1 0 2 0 0 1 1 1 1 0 0 0 2 2 2 2 0 0 0 0 0 0 0 0 0 1 1 0 0 0 0 1 1 0 2 1 1 0 0 0 2 1 0 0 0 0 2 0 2 2 2 0 2 0 0 1 1 1 1 1 1 0 2 1 0 1 0 1 0 0 0 0 0 0 0 2 1 1 0 1 0 1 0 0 1 1 1 0 0 0 0 0 1 0 1 1 1 0 0 0 1 0 1 0 0 2 0 0 2 0 0 0 0 0 2 1 0 1 0 0 1 0 0 0 0 1 0 1 0 0 0 0 0 2 0 0 0 0 0 0 1 1 1 0 2 0 0 1 0 0 1 1 0 0 0 2 0 2 0 0 1 0 0 0 0 1 0 0 0 1 1 0 0 0 0 0 0 0 0 1 0 1 0 0 1 0 2 1 2 1 1 1 1 0 1 0 1 0 0 0 1 0 0 2 0 0 0 1 1 0 2 2 0 0 1 1 2 1 0 1 1 1 2 1 0 1 0 0 2 0 1 0 0 0 0 1 1 1 0 0 2 0 1 1 0 0 0 0 0 0 0 1 0 1 1 0 0 0 0 1 0 0 2 0 2 1 1 1 0 1 1 1 0 1 1 1 1 1 1 1 1 0 2 2 0 2 0 0 2 0 0 1 1 0 0 0 0 2 0 2 0 1 2 0 1 0 0 1 1 1 1 1 1 0 0 0 1 2 1 0 1 0 1 0 0 0 1 1 1 1 1 0 0 0 2 0 0 1 0 1 0 0 0 0 0 0 0 0 0 0 0 0 0 0 0 0 0 1 1 0 0 0 0 0 2 0 1 2 0 0 0 0 1 1 1 0 1 0 0 2 0 1 0 2 2 0 1 1 0 1 1 0 0 0 1 1 0 1 0 1 0 2 1 1 2 1 2 1 0 1 1 1 0 0 1 0 0 1 1 0 0 2 0 0 0 1 0 1 2 2 2 0 0 0 0 1 0 0 2 0 1 1 1 0 0 0 0 0 1 0 0 2 0 2 0 0 2 2 0 0 2 0 1 0 0 0 1 1 0 2 1 1 1 0 0 0 1 0 0 0 0 0 0 0 0 0 1 1 2 1 0 1 0 0 1 0 2 0 1 0 0 1 1 1 1 0 0 0 0 0 0 0 0 0 0 0 0 0 0 0 0 2 0 0 0 0 0 0 1 1 2 2 2 0 0 1 0 0 0 0 0 0 0 1 1 1 0 1 2 0 1 1 2 1 2 2 0 2 0 0 1 0 0 0 0 1 2 1 1 1 0 2 2 0 0 1 1 1 0 2 2 2 0 2 2 0 2 2 1 0 1 1 0 0 1 1 1 0 0 0 2 1 0 0 0 1 0 0 0 0 0 0 0 2 2 0 2 0 2 0 0 0 0 0 0 0 0 0 1 1 0 0 0 0 0 0 0 2 1 0 1 1 2 2 0 0 0 0 0 0 1 0 2 2 0 2 0 0 0 0 0 0 1 0 2 1 1 2 1 0 1 0 1 0 0 0 0 1 1 2 0 2 1 1 0 0 2 2 0 2 2 0 1 1 0 0 1 0 1 1 1 0 2 0 1 1 1 1 1 0 0 0 0 2 0 2 0 0 0 0 2 0 0 1 1 2 0 1 1 1 0 0 0 0 0 0 0 0 2 2 2 2 0 0 1 0 1 0 0 0 1 1 2 1 1 0 1 0 0 0 0 0 0 1 1
44 1 1 1 1 0 0 2 2 0 0 0 1 1 0 0 0 0 1 0 2 0 1 1 2 0 0 2 2 1 2 1 0 0 2 1 2 1 0 0 1 1 0 0 0 0 0 0 0 0 0 2 0 0 0 1 1 0 0 1 1 1 1 1 0 1 0 0 1 1 0 2 1 0 1 1 1 0 0 1 0 1 0 1 0 1 0 1 2 2 1 1 1 1 0 0 0 1 0 2 2 1 0 0 1 1 1 0 0 2 0 2 1 1 1 1 1 0 0 0 2 1 1 1 0 0 0 2 1 2 0 0 0 0 0 0 0 1 0 0 0 2 0 0 0 1 0 0 0 0 0 0 0 0 0 0 1 1 0 1 0 1 1 1 0 1 1 1 0 0 0 0 1 1 0 1 1 0 0 1 1 1 0 2 1 0 2 2 0 0 1 2 1 1 1 1 1 2 0 0 0 1 0 0 2 0 2 1 1 0 0 1 1 1 0 1 1 0 0 2 0 0 1 2 0 0 2 1 0 1 0 0 0 0 0 0 0 1 1 1 0 1 2 2 2 2 0 0 1 0 0 0 1 0 0 0 0 0 0 0 0 0 0 0 0 0 1 0 2 1 1 1 1 2 0 0 0 0 2 0 2 0 0 2 0 0 0 2 0 2 0 0 0 1 1 1 1 1 0 0 0 0 2 0 1 0 0 1 0 1 0 1 2 2 2 0 0 2 0 0 0 2 1 0 1 0 0 0 2 1 0 0 0 0 0 0 0 1 0 0 0 0 1 0 0 1 1 0 2 0 0 0 0 2 0 0 2 0 0 1 0 0 1 0 1 1 0 2 2 1 1 1 0 0 0 0 0 2 0 2 0 1 1 1 1 0 0 0 1 2 1 2 0 1 2 0 1 1 1 2 2 2 2 0 2 2 2 0 0 0 0 0 0 0 0 0 1 1 0 0 1 2 0 1 1 1 1 0 0 0 1 0 0 2 0 1 0 2 0 0 0 0 0 1 1 2 1 0 0 0 0 1 0 2 1 0 1 1 1 2 0 0 1 0 0 2 0 1 0 1 1 1 1 2 0 1 0 1 0 0 2 0 0 0 0 1 0 0 2 0 0 2 0 1 1 1 1 1 1 1 1 0 2 1 2 0 1 2 0 0 0 2 1 0 0 1 0 2 0 1 1 0 1 1 1 1 0 1 0 2 0 1 0 2 0 0 1 1 1 1 1 1 0 1 1 0 1 1 1 2 0 1 0 0 2 2 0 2 0 1 0 0 1 0 0 0 0 2 1 1 0 0 1 0 0 0 1 1 0 1 0 1 1 0 0 1 0 0 0 0 0 0 0 0 1 0 0 2 2 2 2 1 0 0 2 0 1 0 0 0 0 0 0 1 1 2 0 0 1 0 0 1 0 1 1 0 1 2 0 0 1 1 0 0 2 1 1 1 2 2 1 1 0 0 2 0 1 0 1 0 0 1 0 1 1 2 0 0 1 0 0 0 1 0 1 2 1 0 0 2 0 2 0 0 0 1 1 2 0 2 0 1 1 1 0 1 1 1 1 0 1 0 0 0 0 0 0 2 0 0 0 1 0 1 1 0 1 1 0 1 1 1 0 1 0 0 0 0 0 0 0 0 0 2 0 2 0 1 2 0 1 2 0 2 0 0 0 0 1 2 1 2 0 0 1 0 1 1 0 1 1 1 0 1 0 1 1 0 0 0 0 0 1 0 0 1 1 2 1 2 0 0 1 1 0 0 0 2 2 2 1 1 1 1 1 2 0 2 1 2 1 1 1 0 0 1 0 2 0 0 0 0 0 2 0 1 0 0 0 2 1 0 1 1 1 0 2 1 2 0 1 1 1 2 1 0 0 2 2 0 2 2 2 0 0 2 1 1 1 1 1 2 1 1 0 0 1 1 0 0 1 1 0 0 1 1 0 0 0 0 0 0 0 0 1 0 0 0 2 0 1 0 0 0 2 0 0 1 2 2 2 0 0 0 0 0 0 2 1 1 1 0 0 0 2 0 2 0 0 0 0 2 1 0 2 0 1 0 0 0 1 0 0 1 1 1 1 2 0 2 0 2 0 2 0 0 0 2 1 1 0 0 1 1 0 2 2 1 0 0 0 0 1 2 2 1 0 1 1 0 2 0 1 0 0 0 1 2 1 1 0 0 0 1 2 0 1 2 1 0 1 0 1 0 0 2 2 1 1 0 0 0 1 1 0 0 0 1 1 2 1 1 0 0 2 0 0 0 1 0 0 0
45 1 0 2 0 0 0 2 1 1 0 0 0 0 0 0 0 0 1 1 1 0 0 2 2 0 0 0 1 1 2 0 1 2 0 0 1 1 1 1 0 1 0 1 0 1 0 1 2 0 0 2 1 1 1 0 0 2 0 1 1 2 0 1 0 1 0 1 0 0 0 0 1 0 1 2 1 0 1 0 1 2 1 1 1 0 1 1 1 1 0 0 0 2 0 0 0 0 0 1 2 2 1 0 1 1 2 0 0 2 0 2 1 1 1 1 1 0 0 0 2 0 1 1 0 0 0 2 1 2 1 1 0 1 0 1 0 0 0 0 2 0 2 0 0 2 0 0 1 1 0 1 0 1 1 0 0 0 0 1 0 2 1 1 0 0 1 0 0 1 0 0 0 2 0 0 2 0 0 0 0 0 1 1 1 1 1 1 0 1 0 1 0 1 2 0 2 1 0 0 0 0 0 1 2 0 2 0 0 0 1 1 1 0 1 0 0 0 2 0 2 1 1 2 0 0 1 0 0 2 1 0 0 0 1 0 0 1 0 0 0 0 2 2 2 2 0 0 2 0 0 0 1 0 0 0 1 2 1 0 0 0 0 0 0 0 1 0 1 0 1 1 2 2 1 1 0 1 0 0 0 1 0 1 0 0 0 1 1 2 0 1 0 0 1 0 0 0 0 2 0 0 0 1 0 0 1 0 0 1 0 1 1 1 1 0 0 2 0 0 1 2 0 0 0 0 1 0 1 1 0 1 0 0 0 0 0 2 0 1 0 1 2 0 0 1 1 0 2 2 2 0 1 0 1 0 0 0 0 1 1 1 0 0 0 0 0 2 2 0 2 0 0 0 0 0 0 1 1 1 1 2 0 1 2 1 1 0 0 0 0 0 0 0 2 0 0 1 0 0 0 0 1 1 1 1 1 0 0 0 0 0 0 0 1 0 0 0 1 0 0 0 1 0 2 2 1 0 0 1 0 0 0 2 0 0 0 2 0 0 2 0 0 1 0 1 0 0 0 0 0 0 2 2 2 2 0 1 1 1 1 0 0 1 0 0 0 1 0 1 1 2 2 1 0 0 0 2 0 2 0 1 0 0 1 0 0 0 2 0 0 1 0 2 0 0 2 1 1 0 2 0 1 1 1 0 2 0 1 0 1 1 0 0 2 0 0 2 0 1 0 1 0 0 0 1 0 0 2 1 1 0 0 0 0 0 1 2 1 0 1 1 0 1 1 1 0 0 2 2 0 0 0 0 2 2 0 0 0 0 2 0 1 0 0 0 0 2 1 0 1 0 0 0 1 0 1 0 0 0 1 0 0 0 0 0 0 0 0 0 1 0 0 1 1 1 1 2 2 2 2 0 0 1 2 0 1 0 0 2 0 0 0 1 0 0 0 0 1 0 0 1 0 0 0 0 2 2 0 0 1 1 0 0 2 1 0 1 2 2 1 1 0 0 1 0 1 1 2 0 2 1 0 2 0 2 0 1 2 0 0 0 0 2 0 0 1 0 1 0 1 0 0 0 0 2 2 0 0 2 1 1 0 1 1 1 0 1 1 0 1 0 1 0 0 0 0 1 0 1 1 0 1 1 2 0 1 2 0 0 2 1 0 2 0 0 0 1 1 0 0 1 0 2 0 2 0 0 0 0 0 0 0 2 0 0 0 0 1 1 1 1 0 0 0 1 1 1 0 0 0 0 0 0 0 1 1 0 1 1 0 1 1 0 0 0 2 2 2 2 0 1 0 1 0 0 1 1 1 1 2 2 0 0 2 2 0 2 2 2 0 2 2 0 2 0 0 1 0 0 0 0 0 1 0 2 2 2 0 0 0 0 0 1 1 0 1 2 2 0 2 2 0 1 1 1 0 2 0 0 0 1 1 0 0 0 0 1 1 0 0 1 0 0 0 0 0 0 0 0 2 2 0 0 2 0 0 0 0 0 1 0 2 1 0 2 2 0 1 0 1 0 0 0 2 1 0 1 0 0 0 1 0 0 0 0 0 2 0 2 2 0 1 1 2 1 2 0 0 0 0 2 0 1 2 1 0 2 0 1 0 0 0 0 1 1 2 1 1 1 0 0 0 2 0 0 2 1 0 0 0 1 0 1 1 1 1 2 0 0 0 1 2 1 1 0 1 0 0 0 2 0 1 0 1 0 2 2 0 0 1 1 1 1 2 0 0 0 0 0 0 0 0 0 0 2 2 1 1 0 0 0 0 1 0 1 2 1 0 0 0 0 0 1 1 0 0 0 2 0 0 0
46 0 2 1 2 0 0 1 2 0 0 1 0 2 0 0 0 0 2 1 1 1 0 2 2 0 0 2 2 0 2 1 1 1 2 1 2 0 0 0 0 2 1 1 0 0 0 0 2 0 0 0 0 0 2 1 0 0 1 2 0 1 1 2 0 0 0 0 0 0 0 0 2 1 1 2 1 0 2 1 0 1 0 0 1 0 0 0 2 2 0 0 1 1 1 0 1 1 1 2 1 2 0 0 0 0 2 0 1 1 0 0 1 2 2 2 2 0 0 0 2 0 1 1 0 0 0 1 0 2 1 1 2 2 0 0 2 1 0 0 1 1 0 0 0 1 0 0 1 1 1 0 0 0 0 1 0 0 0 1 0 0 1 1 0 1 1 0 1 1 0 2 0 2 1 1 2 2 0 0 0 0 0 2 0 0 2 2 1 0 1 2 0 1 1 0 2 2 0 0 0 0 0 0 2 1 2 1 1 0 0 1 0 0 0 0 0 0 1 1 1 1 1 2 0 0 2 1 1 2 1 0 0 0 2 0 0 1 1 1 0 1 2 1 1 1 0 0 2 0 0 0 1 0 0 0 1 1 0 1 0 0 1 1 1 1 0 0 2 1 1 0 2 2 0 1 2 0 2 0 0 0 0 0 2 0 2 1 1 1 1 1 1 1 1 1 1 0 0 2 0 0 0 0 0 0 0 1 1 1 1 2 2 1 1 0 0 0 1 0 0 2 1 0 2 0 0 0 1 1 1 1 0 0 0 0 0 1 0 1 1 2 1 0 0 1 0 0 2 0 1 0 0 1 0 0 1 1 0 2 0 0 2 1 2 1 0 1 1 0 2 0 1 1 0 0 0 2 0 2 1 1 0 0 0 1 1 0 0 1 1 0 0 0 2 1 0 0 1 1 0 2 0 1 1 0 1 1 0 0 0 0 0 0 0 0 1 1 0 0 1 2 1 0 1 2 0 1 1 0 1 2 0 1 1 1 0 0 0 0 1 0 0 1 0 1 0 1 1 0 0 0 0 2 0 0 0 2 2 1 1 0 0 1 0 1 0 1 0 1 1 1 1 1 1 0 1 1 0 1 1 2 0 1 0 1 0 0 1 0 1 1 0 1 0 0 2 0 0 2 0 1 2 1 2 0 1 2 0 0 0 2 0 1 1 2 1 1 0 1 1 1 1 0 0 0 0 1 1 1 1 1 0 1 0 2 2 1 1 0 1 2 0 0 0 0 0 0 2 2 0 1 0 0 0 0 0 0 0 0 0 0 1 0 1 0 0 2 2 1 1 1 0 0 0 0 0 2 0 2 0 0 1 0 0 1 0 0 2 2 0 0 2 0 0 0 0 0 0 0 0 2 1 1 1 0 2 0 1 0 0 0 0 0 0 0 0 0 0 1 1 0 0 0 0 0 2 1 0 0 1 1 0 0 2 1 0 1 2 2 0 0 0 0 0 0 0 1 1 0 0 1 0 0 0 1 0 0 1 0 0 0 1 0 2 2 2 0 0 1 0 1 0 0 0 2 2 0 2 0 0 0 0 2 2 2 1 1 0 0 2 0 1 0 0 0 1 1 0 1 0 1 0 0 1 0 1 2 0 0 1 0 1 1 1 2 0 1 1 0 0 0 0 2 0 2 0 0 1 0 0 0 0 2 0 1 1 0 0 1 0 1 0 0 0 0 0 0 0 0 0 0 0 1 0 1 1 0 1 0 0 0 2 0 2 0 0 1 2 2 1 0 2 1 1 1 0 0 0 0 2 2 0 1 1 2 0 2 1 2 0 1 2 1 1 1 0 1 1 1 0 0 0 2 0 2 1 1 1 1 0 0 1 0 0 0 1 2 2 0 1 2 0 2 2 1 0 1 0 0 0 2 1 0 0 1 0 0 1 0 0 0 1 0 0 0 1 0 0 0 2 2 0 0 2 0 0 0 0 0 0 0 0 0 0 1 0 0 2 0 0 1 0 0 2 0 0 0 0 0 0 2 0 0 0 0 1 0 0 2 2 0 0 1 1 0 1 0 0 2 0 0 0 0 2 1 0 1 0 0 0 0 0 0 1 1 2 2 2 0 0 2 0 1 1 0 1 0 0 0 1 0 1 1 0 1 2 1 0 0 0 1 2 2 2 0 0 0 0 0 2 0 2 0 0 1 2 1 0 0 1 1 1 0 0 0 0 0 0 0 0 1 0 0 0 2 2 2 2 0 0 0 0 0 1 0 0 1 0 1 0 0 1 0 1 0 0 1 2 0 0 0
47 0 0 1 0 0 0 2 0 2 0 0 0 1 0 0 0 1 1 1 0 1 0 2 2 0 0 2 1 1 2 1 2 2 1 0 1 1 0 0 1 1 0 0 0 0 1 0 2 0 0 0 2 2 0 0 2 0 1 2 0 1 0 1 0 0 0 0 0 0 1 1 2 0 2 2 0 0 1 1 0 2 0 0 2 1 0 0 1 1 0 0 2 0 0 0 1 0 0 1 2 2 2 0 0 0 2 1 2 0 0 1 0 1 2 1 1 0 1 0 1 0 1 1 1 0 0 0 0 0 0 0 0 0 1 0 1 0 0 0 0 2 1 1 0 0 0 0 1 1 1 0 0 1 1 0 0 2 0 1 1 1 1 1 1 1 0 0 1 2 0 0 0 2 0 0 1 0 1 1 0 1 2 2 2 2 2 0 0 2 2 0 0 0 0 1 1 1 0 0 0 0 0 0 2 0 1 0 1 0 2 1 1 0 0 0 0 0 2 0 2 1 0 2 0 0 0 0 0 1 0 0 0 0 1 0 0 1 0 1 0 0 2 2 2 2 0 0 2 0 0 0 0 1 0 0 1 0 0 0 0 0 1 0 0 0 0 0 2 1 0 2 2 2 0 0 1 2 1 0 0 0 1 1 1 1 2 2 0 2 0 0 1 0 2 0 2 0 0 0 0 0 2 0 1 0 0 1 0 2 0 2 1 1 1 0 0 0 1 0 0 1 1 0 0 0 0 1 0 1 0 2 0 0 0 0 0 1 0 0 2 1 2 0 0 1 1 0 2 1 1 0 0 1 0 0 2 0 0 1 1 1 2 1 2 1 0 2 2 0 2 0 2 2 0 0 0 1 1 1 0 0 0 0 2 1 1 0 0 0 0 0 1 0 2 0 0 1 1 0 0 2 1 1 2 1 1 0 0 0 0 0 0 0 0 0 1 0 0 0 0 0 0 2 1 2 1 2 2 1 0 1 0 1 0 1 0 1 0 0 2 0 0 0 0 0 0 0 0 0 0 0 0 1 1 0 0 1 0 1 1 0 1 0 0 1 0 1 0 1 0 0 0 2 1 1 1 2 1 1 2 1 0 1 1 1 0 0 1 0 1 1 0 2 2 1 0 1 1 2 0 1 2 1 2 1 2 1 1 0 1 1 0 0 1 1 0 2 0 2 1 0 2 0 0 2 1 0 0 2 1 0 0 2 0 0 1 0 2 2 1 0 0 0 2 2 0 1 1 1 0 0 0 0 2 1 1 1 0 1 0 0 1 0 0 0 0 1 0 0 0 0 0 0 1 0 1 2 0 2 0 0 1 0 0 1 0 0 0 0 0 0 1 1 1 1 1 0 0 0 0 2 0 1 2 0 1 1 0 2 1 0 0 1 1 1 1 0 0 0 1 1 0 1 1 0 0 0 0 0 2 2 0 0 1 1 1 1 2 2 1 1 0 0 2 0 1 1 2 0 0 1 0 0 0 1 0 0 2 0 0 0 1 0 2 2 1 1 0 0 0 1 1 0 0 2 1 0 1 1 2 1 0 2 0 2 2 1 0 0 2 0 1 0 1 0 0 1 0 0 0 0 0 1 2 0 1 1 0 0 1 0 1 1 1 1 0 1 1 0 0 1 0 2 0 1 1 0 1 0 1 1 0 2 0 1 1 0 1 1 0 0 0 0 0 1 1 0 0 0 0 0 0 0 0 0 1 0 1 0 0 0 2 0 1 0 0 1 1 1 0 1 2 1 1 1 0 0 0 0 2 2 0 0 1 2 0 1 1 2 0 2 1 0 1 0 0 2 2 0 0 2 1 2 2 1 2 0 2 2 0 0 1 1 1 0 2 2 2 0 2 2 0 1 1 1 0 1 1 0 0 1 2 2 0 0 0 0 0 0 0 0 0 0 0 0 0 0 0 0 2 2 0 0 1 1 0 0 0 0 0 0 2 1 0 1 1 0 2 0 0 1 0 1 1 0 0 1 1 2 2 0 0 0 0 0 0 2 0 2 2 0 2 0 0 0 0 0 1 1 0 1 0 0 1 1 1 1 0 0 0 0 0 2 2 1 0 2 2 2 0 0 1 0 1 0 1 1 0 0 0 0 0 2 0 0 0 1 0 2 0 2 2 1 0 0 0 0 0 0 1 0 2 1 1 0 1 2 0 0 1 1 0 0 1 0 0 0 0 0 0 0 0 1 1 1 2 1 1 0 0 0 0 0 0 0 0 1 0 2 0 0 0 0 0 2 0 1 1 0 2 1
48 0 2 0 0 0 0 1 2 0 1 1 0 0 0 0 0 0 1 1 1 0 0 1 1 0 0 1 2 1 1 1 0 2 2 0 1 2 0 0 1 1 0 0 0 0 1 0 2 0 0 0 0 1 1 0 0 1 0 2 0 1 0 2 0 2 0 1 0 0 0 1 1 1 1 2 1 0 1 0 1 2 1 1 1 0 0 0 0 2 0 0 1 1 2 2 0 1 1 2 1 2 1 1 0 0 2 0 0 2 0 1 1 1 1 1 1 0 1 0 1 0 2 0 1 0 0 1 1 1 0 0 0 0 0 0 0 0 0 0 0 2 0 0 1 2 0 0 0 0 0 0 0 0 0 0 0 2 0 0 0 1 2 0 0 2 1 0 0 1 0 1 0 2 1 0 2 1 0 0 0 0 0 2 2 1 1 1 0 0 1 1 1 0 0 1 2 1 0 0 0 0 0 1 2 0 1 1 1 0 1 0 2 0 0 0 0 0 1 1 1 0 0 2 0 0 0 0 0 2 1 0 0 1 1 0 0 2 0 1 0 0 2 2 2 2 1 0 2 0 0 0 1 0 0 0 1 1 1 1 1 1 0 0 1 1 0 0 2 1 0 2 1 1 0 0 0 2 2 0 0 0 0 2 0 2 2 1 1 2 0 2 0 0 2 0 2 1 0 2 0 0 0 0 0 0 1 0 1 1 0 1 0 1 1 0 0 0 1 0 0 2 1 0 2 1 1 0 1 0 0 2 1 0 0 0 0 1 0 1 0 1 1 1 0 0 1 0 2 1 0 0 0 0 0 2 0 1 0 0 1 1 1 1 1 2 0 2 2 1 1 1 1 1 1 1 0 1 0 2 1 1 0 1 0 0 0 0 0 0 0 0 0 0 2 0 1 0 1 1 1 2 1 0 1 0 1 1 0 0 0 0 0 0 1 0 1 0 0 0 1 2 0 2 0 2 0 1 1 2 0 1 1 0 2 1 0 2 0 0 0 0 0 0 2 2 0 1 1 0 0 0 0 2 1 0 1 0 1 1 2 0 0 0 0 1 0 1 0 0 1 0 2 2 0 2 0 2 0 0 2 1 0 0 1 0 0 0 2 0 0 2 0 2 0 0 1 1 1 2 0 0 1 1 1 0 1 1 0 1 0 1 0 0 1 1 0 1 0 2 1 0 2 1 1 2 0 0 0 2 1 0 0 1 0 0 1 0 1 0 1 1 0 0 1 0 1 2 1 1 0 0 0 0 1 0 1 1 0 1 0 0 1 0 0 0 0 1 1 0 1 1 0 0 0 0 0 1 0 1 1 0 0 0 0 1 0 0 0 1 1 0 1 0 0 0 1 1 1 2 2 1 1 1 1 0 0 0 0 0 1 0 0 1 1 1 1 0 0 1 0 0 0 0 0 0 2 0 0 0 1 1 1 0 1 0 2 1 2 2 1 1 1 2 2 0 1 0 2 0 0 2 0 1 0 2 0 0 1 0 0 0 0 1 1 1 2 0 0 1 1 1 0 0 0 2 2 1 1 1 1 0 1 0 1 1 1 2 2 0 2 0 1 0 1 0 0 2 0 2 0 0 0 1 0 0 2 1 0 1 0 0 1 1 0 1 1 1 0 0 1 0 1 2 1 1 1 0 1 0 0 1 0 2 0 0 0 0 0 1 0 0 0 1 1 0 1 1 0 1 1 1 1 0 0 2 1 1 0 1 1 1 2 1 1 0 0 2 2 2 0 0 2 1 0 2 0 0 0 1 1 1 0 0 0 2 0 2 2 2 0 2 1 1 2 0 0 1 0 0 0 0 1 1 1 2 1 0 1 2 0 0 1 0 0 0 1 1 2 1 1 2 0 2 1 1 0 0 1 1 1 1 1 0 0 0 0 1 1 1 1 1 0 0 0 0 0 1 0 1 1 1 0 0 1 1 1 0 0 0 0 0 0 0 0 1 2 0 1 0 0 0 0 0 2 0 0 1 1 1 1 0 0 0 0 0 0 1 0 1 1 0 1 1 2 1 2 0 1 0 0 1 1 0 2 0 1 1 1 1 1 0 0 0 1 1 2 2 2 2 0 0 1 1 0 0 2 1 0 0 0 0 0 2 0 0 0 0 0 0 0 1 2 1 1 0 0 0 0 1 2 1 1 0 1 1 2 1 1 1 1 0 0 0 0 2 2 0 1 1 0 0 0 1 1 0 0 1 1 0 0 0 0 1 1 0 0 0 0 2 1 0 0 0 1 1 1 1 2 1 1 0
49 0 1 1 0 0 1 2 1 1 0 0 0 0 0 0 0 1 1 1 0 1 0 2 2 0 0 2 2 0 2 1 0 2 0 0 1 2 0 0 1 1 0 0 0 0 0 0 0 1 1 1 1 1 1 1 0 0 1 0 1 1 0 2 1 1 1 0 0 0 1 1 2 0 2 2 0 0 1 0 1 2 1 1 2 0 1 0 1 1 0 0 1 1 1 0 0 0 0 1 1 2 0 0 1 1 2 0 1 1 0 1 1 2 2 1 2 0 1 0 1 0 2 0 1 0 0 2 1 2 1 1 0 1 1 0 0 0 0 0 1 1 1 0 0 1 0 0 0 1 1 0 0 0 0 0 0 0 0 1 1 1 1 1 1 1 2 1 0 1 0 1 0 2 0 2 0 1 0 0 0 1 2 2 2 2 2 0 0 1 1 0 0 1 2 0 2 1 0 0 0 1 0 0 2 1 2 0 0 1 1 0 1 0 0 0 0 1 1 1 1 0 0 1 1 0 0 1 1 1 1 1 1 1 1 1 1 2 0 2 0 0 2 1 1 1 0 0 2 0 0 0 1 0 1 1 0 0 0 0 0 0 1 0 0 0 0 1 2 0 1 0 0 2 0 0 1 0 0 0 0 1 2 2 0 2 2 2 0 2 0 1 1 0 1 0 2 2 0 2 0 1 1 0 1 1 1 0 0 0 0 0 1 2 2 0 0 0 0 0 1 1 1 1 1 0 0 0 1 0 0 1 1 0 0 0 0 2 0 0 0 0 2 1 0 2 0 0 1 0 0 2 0 1 0 1 1 0 0 0 1 1 2 0 2 1 0 2 2 0 2 0 0 0 0 0 0 1 1 1 1 0 0 0 1 0 0 0 1 1 1 1 0 0 1 1 0 1 0 0 0 1 1 1 2 1 0 0 2 0 0 0 0 0 0 0 2 0 0 0 0 0 1 1 0 2 0 1 1 1 0 2 0 2 0 2 0 1 0 1 1 0 0 0 1 1 0 0 0 1 1 0 1 1 1 1 0 2 2 2 1 0 1 0 0 0 0 0 0 0 0 0 1 2 1 1 1 1 0 0 2 1 0 1 0 0 1 0 1 0 1 1 0 2 2 0 2 0 0 1 1 1 2 2 2 0 0 1 0 1 0 1 0 0 0 0 0 2 0 0 0 1 1 0 0 1 1 0 0 2 0 0 0 1 1 0 0 1 2 0 0 1 0 0 1 1 0 2 0 0 0 0 0 0 2 1 0 0 1 1 0 0 1 0 0 1 1 2 1 1 0 1 0 0 0 0 0 1 0 1 1 0 1 0 0 1 0 0 0 0 0 0 0 0 2 2 0 0 0 1 1 2 0 1 2 0 1 0 1 0 0 0 0 0 0 0 0 0 1 0 0 1 0 0 0 0 2 2 0 0 1 1 0 0 2 0 0 0 1 1 1 1 0 1 1 0 0 0 1 0 0 2 0 2 0 2 0 0 1 0 0 0 1 0 2 2 0 1 0 1 1 1 0 0 0 1 1 1 0 2 0 0 0 1 0 1 1 2 1 0 2 0 0 1 0 0 0 2 0 0 0 1 0 2 1 0 1 1 1 1 0 0 0 1 0 0 0 0 1 0 0 1 1 2 0 0 2 0 1 0 1 2 1 2 0 1 1 0 0 2 1 2 0 1 1 0 1 0 0 0 0 0 0 0 0 1 1 0 0 0 0 0 2 0 1 0 1 2 1 1 0 1 2 0 0 0 0 0 0 0 2 2 0 0 0 1 1 2 1 2 1 1 0 1 1 0 1 1 0 1 0 0 0 2 1 1 1 2 0 0 0 0 0 2 2 0 2 2 2 1 1 2 0 2 1 0 0 2 1 0 0 1 2 0 0 1 0 0 1 1 1 1 1 0 0 0 0 1 0 0 2 2 0 0 2 0 0 0 1 0 0 0 0 0 0 1 1 0 2 1 1 0 0 0 2 1 0 1 1 1 2 0 0 0 0 0 0 1 2 1 1 0 1 1 2 0 2 0 1 2 0 0 0 1 2 0 1 0 0 0 0 0 0 0 0 0 2 0 2 1 1 0 1 0 2 0 2 2 1 1 1 1 0 1 0 0 0 1 0 0 0 0 2 1 0 0 0 1 0 0 2 0 2 0 1 0 1 1 0 0 2 0 0 2 2 1 1 0 0 0 0 1 0 0 0 0 1 2 2 1 0 0 0 0 0 0 1 0 0 2 0 0 1 0 1 0 0 0 1 1 1 1
50 0 0 2 0 0 0 2 2 0 1 0 1 2 0 0 0 0 1 0 1 0 0 2 2 1 1 0 1 0 1 1 2 1 1 0 2 1 0 0 2 0 0 0 0 0 0 0 1 0 0 1 0 1 1 2 0 1 0 0 2 2 0 1 1 0 0 0 0 0 0 0 1 0 1 2 1 0 2 0 2 2 0 0 0 1 0 0 0 2 0 0 1 1 0 0 0 2 2 2 0 2 0 0 2 2 2 0 1 1 0 2 1 2 2 2 2 0 1 0 1 0 2 0 0 0 0 2 2 2 0 0 0 0 1 0 1 0 1 0 1 1 0 0 0 2 1 0 1 2 1 1 0 0 0 0 0 0 1 0 0 1 1 1 0 2 1 1 0 1 0 0 2 1 1 2 2 0 1 1 0 0 0 2 1 0 2 1 0 1 0 1 1 0 1 1 1 2 0 0 0 0 1 0 2 0 2 0 2 0 0 0 0 0 0 2 1 1 2 0 2 1 0 2 0 0 0 0 0 2 1 0 0 0 2 0 1 2 0 2 0 0 2 1 1 1 0 0 1 0 0 1 0 0 0 0 0 0 0 0 0 0 0 0 0 0 0 1 2 0 0 2 0 2 0 0 0 1 2 0 0 0 2 2 0 2 2 1 0 2 0 0 1 1 1 1 1 2 2 2 1 0 1 1 0 0 0 0 0 0 0 1 1 2 1 0 0 0 1 0 0 1 2 1 0 0 0 0 1 0 0 1 1 1 1 0 1 2 0 0 0 0 2 0 0 1 1 0 1 0 0 1 0 1 0 0 1 0 0 0 0 0 1 0 1 0 1 2 2 0 2 0 1 1 0 0 0 1 0 2 2 1 0 0 1 0 0 1 1 0 0 0 1 0 2 0 0 1 1 1 1 1 0 0 1 1 2 0 0 0 0 0 0 0 2 0 0 0 1 0 0 1 0 2 1 2 1 0 0 0 1 0 1 0 1 1 0 2 0 0 1 0 0 1 1 2 0 0 0 0 0 0 2 2 2 2 0 1 1 0 2 0 0 1 0 1 1 1 0 0 1 0 2 0 2 0 2 1 1 0 1 2 0 1 0 2 0 0 2 0 0 2 0 1 1 1 1 0 1 1 1 1 1 1 1 0 1 1 0 2 0 1 1 1 1 1 1 1 0 1 1 1 2 1 1 2 1 0 1 2 1 0 0 1 0 0 2 0 2 1 1 1 0 0 0 1 0 2 0 0 0 0 0 0 0 0 0 0 1 0 1 1 1 0 0 0 0 2 2 2 0 2 0 0 0 0 1 1 0 1 0 0 2 0 0 2 0 1 1 2 1 1 0 0 0 0 0 0 0 0 0 1 0 0 1 0 1 0 1 0 0 0 0 1 1 1 1 0 0 1 1 0 0 1 1 0 1 2 0 0 1 1 0 0 2 0 0 0 1 1 0 1 1 1 2 0 2 1 1 0 1 1 1 0 1 1 0 1 0 0 0 0 2 0 2 2 0 1 1 0 0 2 1 0 0 1 1 1 0 2 0 1 0 2 1 2 1 1 1 1 0 0 0 0 0 0 0 1 0 2 0 0 0 0 0 0 2 1 0 2 0 0 0 1 0 0 0 0 0 0 0 0 1 1 1 1 1 1 1 0 0 1 0 1 0 0 0 0 0 1 0 1 0 0 1 1 2 0 0 0 0 0 0 0 0 1 1 0 2 0 0 0 2 0 0 0 1 1 1 1 0 0 2 0 1 1 1 2 2 2 1 1 1 0 1 1 1 2 1 2 0 1 0 0 0 0 0 1 0 0 0 0 0 1 0 1 2 1 0 1 0 0 0 2 2 0 2 2 2 0 2 1 2 2 2 1 0 2 1 0 0 1 1 1 0 0 0 0 1 1 1 1 1 1 0 0 1 0 0 0 1 1 0 0 0 0 1 0 0 1 0 0 1 0 0 0 1 0 2 0 0 0 0 1 1 0 0 1 1 1 2 0 0 0 0 0 0 1 1 0 0 0 0 0 2 0 2 0 0 0 0 2 0 0 2 0 0 0 0 1 1 1 1 0 1 1 2 1 2 2 0 0 1 2 0 0 1 0 0 0 0 0 0 2 0 0 0 1 0 0 0 0 0 1 1 0 1 1 0 0 2 0 2 0 0 0 1 1 0 1 0 0 0 1 2 0 2 0 0 0 0 0 0 1 1 1 1 1 1 0 0 0 0 0 0 0 0 0 0 2 0 0 1 0 1 0 0 0 0 0 1 1
51 1 0 2 0 0 0 0 2 0 0 1 0 0 0 0 0 0 0 0 1 0 0 2 2 0 0 2 2 0 2 1 1 1 1 1 1 2 0 0 0 0 0 0 0 0 0 0 0 0 0 0 0 0 1 1 0 0 0 1 0 1 0 1 1 0 0 0 0 0 0 0 2 0 1 2 1 0 2 1 1 2 0 0 0 1 0 0 1 1 0 0 2 2 0 0 0 2 2 2 0 2 1 0 1 0 2 2 2 0 0 2 0 1 1 1 1 0 0 0 1 0 2 0 0 0 0 0 0 0 0 0 1 1 0 0 1 0 0 0 1 1 0 0 0 1 0 0 0 0 0 0 1 0 1 0 0 0 1 1 0 1 0 2 1 2 1 0 2 0 1 0 0 1 0 0 1 1 0 0 0 0 0 2 0 0 2 1 0 0 0 0 1 0 0 0 1 1 1 0 0 1 0 1 2 0 1 0 0 1 1 0 0 0 0 0 0 0 1 0 2 2 1 2 0 0 1 0 0 1 0 0 0 0 2 0 0 2 0 1 0 0 2 1 1 1 0 0 2 0 0 0 1 0 0 0 1 0 0 0 0 0 1 1 0 0 0 0 2 0 0 1 1 2 0 0 0 0 2 0 2 0 0 1 1 1 2 2 0 2 0 0 0 0 1 0 2 1 0 2 0 0 1 1 0 0 0 0 2 2 2 2 2 1 1 0 0 2 0 1 0 1 1 0 2 0 0 0 2 0 0 1 0 0 0 0 0 1 0 0 2 1 2 1 0 0 1 1 2 1 1 0 1 0 1 0 1 1 0 2 0 0 1 1 1 1 1 1 1 1 1 1 1 1 0 0 0 1 2 0 0 0 0 0 1 0 0 0 0 0 1 1 0 2 2 0 0 1 0 0 0 1 0 1 1 0 1 0 0 0 0 0 0 0 0 0 2 0 0 0 0 1 0 1 0 2 1 1 1 1 1 0 2 0 2 1 0 0 0 0 2 0 0 0 0 0 0 0 0 0 0 1 1 1 0 0 0 0 0 0 2 0 0 1 0 1 0 1 0 0 1 0 1 2 1 0 0 2 1 1 0 2 0 1 0 1 0 0 1 0 1 1 0 1 1 0 2 0 0 2 0 2 0 0 0 0 2 2 0 0 0 2 0 0 1 0 0 2 0 1 1 1 2 2 2 2 0 0 2 1 1 0 0 1 1 0 2 1 2 0 0 2 0 0 2 2 0 2 0 0 0 0 0 0 2 1 1 0 0 1 0 0 0 0 0 1 1 0 0 0 0 2 1 0 1 0 2 1 0 1 0 0 0 0 0 0 1 0 0 1 0 0 1 0 0 0 1 0 0 1 1 2 1 0 2 0 1 0 0 1 1 0 0 0 0 0 0 0 1 0 0 0 0 1 1 0 0 0 0 0 1 1 1 0 1 0 2 2 1 1 0 0 0 1 1 0 1 1 2 0 2 1 1 1 0 2 0 0 2 1 1 1 0 0 1 2 2 0 1 0 2 0 0 0 0 2 1 0 2 0 1 0 1 1 0 2 2 1 2 0 2 0 1 1 0 0 0 2 0 2 1 1 0 0 2 0 0 2 0 1 1 0 0 2 0 1 0 1 1 0 0 0 1 2 0 1 2 0 0 0 0 1 0 2 1 1 0 0 1 1 1 1 0 0 0 0 0 1 0 0 0 0 0 1 0 1 0 1 1 1 0 1 1 0 1 0 1 0 0 0 0 0 2 1 1 1 0 0 0 0 2 2 0 0 0 2 0 2 2 2 0 2 2 0 1 1 1 0 0 0 0 0 1 1 1 0 2 0 0 2 0 0 1 1 1 0 2 2 1 0 1 1 0 1 1 2 0 1 1 0 0 1 1 1 0 1 0 2 2 0 0 1 1 0 0 0 1 1 0 1 1 1 0 0 1 0 0 0 0 0 0 0 0 0 0 0 1 0 2 0 1 0 0 0 2 1 0 0 0 0 0 0 0 0 0 1 1 1 1 1 1 0 0 1 1 0 1 0 0 0 0 0 0 0 1 1 0 1 0 1 0 0 0 1 1 0 1 1 2 1 0 1 0 1 0 0 1 2 1 1 1 0 0 1 1 0 0 1 0 1 0 1 1 0 0 1 0 1 1 1 2 0 1 0 0 0 1 2 0 0 1 1 0 1 1 1 2 0 0 0 0 0 0 0 0 0 0 0 1 0 0 0 1 1 0 0 0 0 0 2 0 0 0 0 0 1 1 1 1 1 1 1
52 0 2 0 0 0 0 2 2 0 0 0 0 1 0 0 0 0 0 1 1 1 0 2 1 1 2 1 2 2 1 2 1 1 1 0 2 1 0 0 0 1 0 0 1 1 1 0 2 0 0 0 2 2 0 1 1 1 0 0 1 2 0 1 0 2 0 0 0 0 0 0 1 0 1 1 1 0 0 0 0 2 0 0 2 0 0 1 2 2 1 1 0 1 0 0 1 2 2 2 0 2 0 0 1 1 2 1 2 0 0 1 0 0 0 0 0 0 0 0 0 0 1 1 0 0 0 1 1 2 1 1 1 1 0 0 0 0 0 0 1 1 1 0 0 1 0 1 1 0 0 0 0 2 0 0 0 0 1 0 0 1 1 1 0 1 2 0 0 1 0 1 0 1 0 0 1 1 0 0 0 0 0 2 1 1 1 1 0 0 1 1 0 1 2 0 0 1 0 0 0 0 0 0 2 0 2 0 2 0 0 1 0 0 0 2 1 0 2 0 2 0 0 2 0 0 0 1 1 0 0 1 0 0 2 0 0 1 0 1 0 0 2 2 2 2 0 0 1 1 1 1 2 0 0 0 0 0 0 0 0 0 0 0 0 0 0 0 1 0 0 2 0 0 0 0 0 0 2 0 0 0 0 1 0 0 0 2 0 2 0 1 0 1 1 1 1 1 0 2 0 2 1 0 0 0 1 0 2 2 2 2 2 2 2 0 0 1 0 0 0 2 1 0 1 0 0 0 1 1 0 1 0 0 0 0 1 0 0 0 0 0 1 0 1 0 1 1 1 0 0 1 0 1 0 0 1 1 0 2 0 0 2 1 2 0 0 1 1 0 2 0 0 0 1 1 0 1 1 1 0 1 0 0 1 0 1 1 1 0 0 0 1 0 2 1 1 0 0 0 0 1 0 1 1 0 1 0 0 0 0 0 0 1 1 0 1 0 1 0 0 1 1 2 0 1 0 0 0 0 0 0 0 2 1 0 0 0 0 1 2 0 0 0 0 0 0 1 2 0 0 0 0 1 0 0 0 1 1 0 2 0 0 0 0 1 1 1 0 1 1 1 0 2 1 0 1 1 0 1 1 1 0 0 0 1 0 1 2 1 1 2 0 2 2 0 2 0 1 2 0 1 1 1 1 0 1 1 1 1 0 1 1 0 1 1 0 2 1 2 1 0 2 1 2 2 0 0 1 2 1 0 0 0 0 0 1 0 2 0 1 1 0 0 2 1 0 2 1 1 0 0 0 0 2 2 0 0 0 1 1 0 1 0 0 0 0 1 1 0 1 0 0 0 0 0 0 0 0 0 0 2 0 0 0 1 0 0 1 1 1 0 1 0 1 1 0 1 1 1 1 1 0 0 2 0 2 0 0 2 0 0 0 0 0 0 0 0 0 0 0 0 0 0 0 0 2 0 0 0 0 0 0 0 2 0 1 0 2 1 1 0 0 0 1 0 1 1 1 0 1 1 0 1 0 2 0 0 2 0 0 0 1 1 1 1 0 0 0 1 1 1 2 0 0 2 0 1 1 1 0 2 0 1 1 2 0 1 2 0 1 1 0 0 1 0 1 2 0 2 0 0 0 1 1 0 2 2 0 0 1 1 0 0 0 0 0 1 1 0 0 0 0 2 1 2 0 0 0 0 0 0 0 2 0 0 0 0 0 0 0 0 0 0 0 0 0 0 0 0 1 1 0 1 0 2 1 0 0 0 0 0 1 0 0 1 0 1 1 1 0 0 1 0 0 1 0 1 1 1 1 2 0 0 0 1 0 1 1 2 1 2 2 0 1 1 0 1 1 0 0 1 1 1 1 0 1 0 0 2 0 0 1 1 1 0 2 2 2 0 0 1 0 1 1 1 0 1 1 0 1 2 2 0 0 0 0 1 1 1 1 1 1 0 0 0 0 1 0 0 2 1 0 1 1 1 1 0 0 0 0 0 1 1 0 1 0 0 0 0 1 0 0 0 2 0 0 1 1 1 0 0 2 0 0 2 0 1 0 1 1 0 0 0 2 0 2 1 0 0 0 2 0 0 2 0 1 0 0 1 1 0 0 0 0 0 2 1 1 1 0 0 1 1 1 0 1 1 1 1 0 0 0 1 0 0 1 1 0 0 1 1 2 1 1 1 0 0 0 0 2 1 2 1 0 0 1 1 0 0 2 0 0 0 0 2 2 0 0 0 0 0 0 0 0 1 1 1 1 0 0 0 0 0 0 0 0 1 0 2 1 1 0 0 1 0 0 0 2 0 1 1
53 1 0 2 1 0 0 2 2 0 0 1 0 0 0 0 0 0 0 2 0 1 0 1 2 0 0 1 1 1 2 0 1 2 1 0 1 2 0 0 1 1 1 0 0 1 1 0 1 0 0 0 0 1 1 0 0 0 0 0 0 0 0 2 0 2 0 1 0 1 0 2 1 0 1 2 1 1 2 0 2 2 0 0 1 0 0 1 1 2 0 1 2 1 0 0 1 0 0 1 2 2 0 0 0 0 2 0 1 1 0 1 0 1 1 0 1 0 1 0 1 0 2 0 0 0 0 1 1 2 0 0 0 0 0 0 0 0 1 0 0 2 0 0 0 1 0 0 2 1 0 0 1 1 0 0 0 1 1 2 1 0 0 2 0 0 1 0 0 1 0 1 1 0 0 1 1 0 0 0 0 1 1 2 1 1 2 0 0 2 2 0 0 0 0 0 1 2 1 0 0 1 1 0 2 0 2 0 2 0 1 2 1 0 0 0 0 0 1 1 1 0 1 2 0 0 1 0 0 1 0 0 0 0 2 0 0 2 0 2 0 0 2 2 2 2 0 0 2 0 0 0 2 0 0 0 1 2 2 2 2 2 0 0 0 0 0 0 1 0 1 2 2 2 1 0 1 0 2 0 0 0 0 2 0 1 2 1 0 2 0 0 0 1 0 1 0 2 0 2 0 0 0 0 0 0 0 1 0 0 0 1 1 1 1 0 0 0 0 0 0 0 0 0 1 0 0 0 2 1 0 1 0 0 0 0 0 2 0 1 0 0 2 1 0 0 1 1 2 1 1 1 1 0 1 0 0 1 0 2 0 0 2 1 2 0 0 2 2 0 2 0 0 0 0 0 0 0 0 2 1 1 0 0 1 0 0 1 1 0 0 0 0 1 2 0 2 1 0 1 0 1 1 1 2 1 1 0 0 0 0 0 0 0 0 1 0 0 0 1 1 1 0 0 2 2 1 0 0 1 0 0 1 0 2 1 0 1 0 0 1 0 1 2 0 2 0 0 0 0 0 0 0 2 1 0 1 1 1 2 0 0 0 0 0 2 0 0 0 1 1 1 0 2 2 0 1 2 0 2 0 1 0 1 1 1 0 1 2 1 1 2 0 1 0 0 1 2 2 2 0 0 1 1 1 0 1 0 0 1 0 2 1 0 1 1 0 1 0 1 1 1 1 0 0 1 0 1 1 1 0 2 0 1 2 0 1 0 2 1 1 1 0 1 1 2 0 2 1 1 0 0 0 0 1 1 0 1 0 0 1 0 0 0 0 1 1 1 1 0 1 2 0 0 0 0 0 1 0 1 0 2 0 0 0 0 0 0 0 1 0 0 0 0 0 0 0 1 2 2 2 0 1 0 0 0 0 0 0 1 1 0 0 0 0 0 0 0 0 0 0 0 0 0 0 1 1 2 0 0 1 1 1 0 2 1 0 0 2 1 1 2 0 1 1 0 1 2 1 0 1 1 0 0 0 1 0 1 1 0 0 0 1 1 0 1 1 1 0 0 1 1 0 1 0 2 2 1 1 1 1 0 0 2 1 2 1 1 2 0 1 1 0 0 0 0 0 1 0 0 0 0 1 2 2 1 1 0 1 1 1 1 0 1 1 2 0 2 2 0 1 0 0 2 1 1 2 0 0 0 0 1 0 2 0 0 0 0 0 1 0 1 0 0 0 1 1 0 0 0 0 0 0 1 0 1 0 0 2 0 0 0 1 0 1 0 1 1 2 2 1 0 1 1 0 0 0 2 2 2 0 0 2 0 0 1 1 2 2 2 0 1 0 0 0 0 0 1 0 0 1 0 1 2 2 0 1 0 1 2 0 0 0 2 2 0 2 0 1 0 1 0 1 2 2 0 0 2 0 0 0 2 1 2 0 1 0 0 1 0 0 0 0 0 0 0 0 0 0 0 1 1 0 0 1 1 0 1 0 1 0 0 0 0 0 1 1 0 0 0 0 0 0 0 2 1 0 0 0 1 2 0 0 0 0 0 0 2 0 1 1 0 1 1 1 1 0 0 1 2 0 0 1 0 2 1 1 0 1 1 0 0 1 0 1 1 1 1 2 1 1 0 0 1 1 0 1 2 0 0 0 0 0 2 0 0 0 1 0 0 0 0 1 2 2 1 0 0 0 1 2 1 1 0 1 0 2 2 0 0 0 1 0 0 0 2 2 0 0 0 0 0 0 0 0 1 1 1 1 0 0 0 1 2 0 0 0 1 0 2 1 1 0 0 1 0 0 0 1 0 1 1
54 1 1 1 1 0 0 2 0 2 0 0 0 1 0 0 1 0 1 0 2 0 1 1 2 0 0 2 2 1 2 2 1 1 2 2 2 0 0 0 0 1 1 0 1 1 0 0 2 0 0 0 0 0 0 1 0 0 0 0 1 2 0 2 1 0 1 0 0 0 1 1 1 0 1 2 1 0 2 0 2 2 1 1 1 0 0 0 1 1 0 0 1 1 0 0 0 1 1 2 1 2 0 0 0 0 2 0 1 1 0 1 1 2 2 1 1 0 1 0 0 0 1 1 0 0 0 1 1 1 0 0 1 1 0 0 1 0 0 0 1 1 1 0 0 2 1 0 1 1 0 0 0 0 0 0 0 0 0 0 0 2 0 2 1 2 1 1 0 0 1 1 0 2 0 0 2 0 0 1 0 2 0 2 2 1 1 1 0 0 0 1 1 0 0 1 1 2 0 0 0 1 0 0 2 0 2 1 0 1 1 1 0 1 0 1 0 0 2 0 2 1 0 1 1 0 0 0 0 0 0 0 0 0 1 0 0 1 0 1 0 0 2 1 1 1 0 0 2 0 0 0 1 0 0 0 2 1 1 0 0 0 0 0 0 0 0 0 2 1 0 1 0 0 1 0 1 1 2 0 0 0 0 2 0 1 1 0 0 2 0 2 0 0 1 1 2 0 0 1 0 0 0 0 0 1 1 1 1 1 1 1 1 1 1 0 0 1 0 1 0 1 0 0 1 0 0 0 1 1 0 0 0 0 0 0 0 1 0 0 0 0 1 0 0 0 0 1 1 0 0 1 0 0 0 0 0 2 0 1 0 0 0 0 0 0 0 2 2 1 1 1 1 1 0 0 0 2 1 1 1 0 1 1 2 0 1 1 1 1 0 1 0 0 2 1 0 1 0 0 0 0 0 1 1 0 1 2 0 0 0 0 1 1 0 0 1 0 2 0 0 0 1 1 1 2 1 0 0 0 1 0 0 2 0 1 0 1 0 0 0 0 0 1 1 2 0 1 1 0 0 0 1 2 2 1 1 1 1 1 1 0 1 0 0 1 0 1 0 0 1 0 2 2 0 1 0 2 0 1 0 2 0 0 2 0 0 0 2 0 0 2 1 1 0 1 2 0 0 2 0 2 1 1 1 0 1 2 0 2 0 1 1 1 1 1 1 2 0 0 0 1 2 0 0 2 1 0 0 2 0 0 1 0 0 0 2 2 2 0 2 2 0 1 1 0 0 1 1 2 0 0 0 0 1 0 0 0 0 0 1 0 0 2 2 0 0 2 2 1 1 1 1 0 0 0 0 1 0 2 0 0 0 0 1 0 1 0 0 0 0 0 2 0 0 0 0 0 0 2 2 2 2 1 1 1 2 0 0 2 0 0 0 2 1 1 0 0 0 0 2 2 0 0 0 0 2 1 0 0 2 2 1 0 2 1 0 2 1 0 1 0 1 1 2 0 1 1 1 0 0 1 0 1 0 2 0 0 2 1 1 0 1 1 1 1 2 1 1 0 1 1 0 0 0 1 2 2 1 1 0 0 0 1 1 2 1 1 1 1 1 0 0 0 0 0 0 2 0 2 1 0 0 0 0 0 1 2 0 0 0 0 0 2 0 1 0 0 0 0 0 0 1 2 0 0 2 0 0 0 0 2 0 2 0 0 1 0 1 1 1 1 0 0 0 0 0 1 0 0 0 0 0 0 0 1 1 0 0 0 0 0 2 0 1 0 0 1 2 2 1 0 2 0 0 0 0 1 1 1 1 1 1 1 1 1 1 0 0 2 0 2 1 1 2 0 1 1 0 0 0 0 0 2 0 0 2 0 0 0 0 0 1 1 1 0 2 1 2 0 2 1 1 2 1 0 0 2 1 0 0 1 2 1 1 0 0 0 0 0 0 0 1 0 1 1 1 1 0 1 1 1 0 0 1 1 0 0 1 0 1 0 0 0 0 0 0 1 1 0 0 0 0 0 1 1 0 0 1 1 2 0 0 0 0 0 0 2 0 2 2 0 0 1 2 0 2 0 2 1 1 0 0 0 1 1 0 0 0 0 0 0 0 0 1 1 1 1 1 1 0 0 1 1 2 0 1 2 0 0 0 0 0 2 0 0 0 0 0 0 0 0 2 2 2 0 1 0 0 0 1 0 2 0 0 1 1 2 0 0 0 2 0 1 1 0 0 0 0 0 0 0 0 1 1 0 0 1 1 0 0 0 0 0 1 0 2 0 0 2 0 0 0 1 0 0 0 0 0 0 2 1
55 1 0 2 0 0 1 2 2 0 0 0 0 0 0 0 0 0 1 0 2 0 0 2 2 0 0 1 1 1 2 0 0 0 2 0 2 1 0 0 0 2 0 0 0 0 1 0 1 0 0 0 0 2 0 2 0 0 0 0 0 0 0 2 0 1 0 0 0 0 1 2 2 0 0 2 2 0 1 0 1 1 0 1 1 0 0 0 1 2 0 0 1 2 1 0 1 2 2 2 0 2 1 0 1 1 2 0 1 1 0 2 1 2 2 2 2 0 0 0 1 0 2 0 0 0 0 0 0 0 0 0 0 0 0 0 0 0 1 0 1 1 0 0 0 1 0 0 2 2 0 0 0 1 0 0 0 1 0 1 0 1 1 1 0 2 0 0 1 1 0 1 0 1 2 0 2 1 1 1 0 1 0 2 2 2 0 2 0 0 0 1 0 2 2 0 2 2 1 0 0 1 1 0 1 0 2 0 2 0 0 0 2 0 0 2 2 0 1 0 2 1 1 2 0 0 1 0 0 1 0 0 1 1 1 0 0 2 0 2 0 0 1 1 1 1 0 0 2 0 0 0 1 0 0 0 0 0 0 0 0 0 1 1 1 0 0 0 1 0 0 1 2 2 1 0 1 1 2 0 1 0 0 1 0 0 0 1 0 1 1 0 0 0 2 0 2 0 0 1 0 0 2 0 1 0 0 0 0 2 0 2 1 1 1 0 1 0 1 0 0 1 1 0 2 0 0 0 2 1 0 1 0 0 0 0 0 1 0 0 0 0 2 0 0 0 0 0 2 1 1 0 0 0 0 0 0 2 0 0 0 0 1 0 1 0 1 1 1 0 2 0 1 1 1 0 0 2 0 2 1 0 0 0 0 0 0 0 0 0 0 0 1 0 2 1 1 1 0 0 0 0 1 0 1 1 1 0 1 1 1 1 0 0 1 0 1 1 0 0 0 1 0 1 0 1 0 0 0 0 0 0 0 1 1 1 0 0 0 1 0 0 0 0 2 2 1 1 1 0 0 1 1 2 1 1 0 1 1 1 1 0 0 0 0 1 0 2 0 1 1 0 0 2 2 0 2 0 0 0 2 2 0 1 1 1 0 0 1 0 0 1 1 0 0 0 1 1 1 2 0 0 1 1 1 0 1 1 0 1 0 1 1 0 0 2 0 1 0 1 1 1 1 0 0 1 0 1 0 2 0 1 0 0 0 0 1 2 2 1 1 1 0 1 0 2 0 1 1 1 0 1 0 0 2 1 1 1 0 1 0 0 0 0 0 0 0 1 0 0 0 1 0 0 0 0 1 1 0 1 0 0 1 0 0 1 0 0 0 0 0 0 0 0 0 0 0 0 0 0 0 2 0 0 0 0 0 0 1 0 0 0 0 0 0 0 1 0 0 0 0 0 0 0 0 1 1 0 0 0 1 1 0 0 2 1 1 1 2 0 2 0 0 1 2 0 2 1 2 0 0 1 1 0 1 1 0 1 1 0 0 0 1 1 0 1 1 1 0 1 0 0 0 0 0 1 1 1 2 0 1 0 2 2 0 2 0 0 1 0 2 0 0 0 0 0 0 1 0 0 0 0 0 2 1 0 1 2 0 0 0 0 0 2 0 0 0 1 1 0 0 0 1 2 0 1 1 0 0 0 0 0 0 2 0 0 1 0 1 1 1 1 0 0 0 0 0 1 0 1 1 1 0 0 1 1 0 1 0 1 0 1 2 1 0 0 0 1 1 1 0 0 1 1 0 0 0 1 0 1 2 1 0 2 1 1 1 2 1 2 1 1 2 0 1 1 1 0 0 0 0 0 0 0 0 1 0 0 2 2 0 0 0 2 2 0 2 2 2 1 1 2 2 2 1 0 0 1 0 0 0 2 2 1 0 0 0 1 0 0 0 0 1 0 0 0 1 0 0 0 2 2 0 0 1 0 1 0 0 0 1 0 0 0 0 0 1 0 2 0 1 0 2 0 1 1 0 0 1 2 2 0 0 0 0 0 0 2 1 0 0 0 0 0 1 1 0 0 0 0 1 1 0 2 2 1 0 0 0 1 0 0 0 0 0 1 1 0 2 1 1 0 0 1 1 0 1 1 0 0 0 1 0 2 0 1 1 0 2 1 1 0 1 1 1 1 0 1 0 0 2 0 2 0 1 0 1 1 0 0 2 0 1 0 1 1 1 1 0 0 0 0 0 0 0 1 1 0 0 1 1 0 2 2 0 1 1 0 0 1 1 0 0 0 0 1 0 0 0 0 1 1
56 0 1 1 0 0 1 1 2 0 0 1 1 1 0 0 0 0 0 0 2 0 0 2 2 0 0 1 1 1 2 1 2 1 1 0 1 1 0 0 0 1 1 0 0 2 1 0 0 1 1 1 1 1 0 1 0 0 1 2 0 2 0 0 0 0 1 0 0 0 1 1 2 0 2 2 0 0 2 0 2 2 0 0 1 1 0 0 2 2 0 1 2 1 0 0 1 2 1 2 2 0 0 0 1 1 2 0 0 2 0 2 1 1 1 0 1 1 0 0 1 1 2 0 0 0 0 2 1 2 0 0 0 0 0 0 0 0 0 0 0 2 0 0 0 1 1 0 1 1 0 0 0 0 0 0 0 0 2 0 0 1 0 2 0 1 0 1 0 1 1 0 1 1 0 1 1 0 1 1 0 0 1 2 1 1 2 0 0 2 1 0 1 0 1 1 1 2 0 0 0 2 0 0 2 0 0 0 0 0 0 1 1 0 0 1 0 1 2 0 2 2 0 2 0 0 0 0 0 1 0 0 1 1 1 0 0 2 0 1 0 0 2 1 2 2 1 0 2 0 0 0 2 1 0 0 0 0 0 0 0 0 0 0 0 0 0 0 1 0 0 1 1 2 0 0 0 1 1 0 1 0 2 2 0 1 2 2 0 2 0 1 0 1 0 0 2 1 0 1 0 0 1 0 1 0 0 0 0 1 0 1 2 2 2 0 0 1 1 0 1 2 0 0 0 0 1 0 2 1 0 1 0 0 0 0 0 0 0 0 0 0 2 0 0 0 0 0 0 0 0 2 0 0 0 2 0 1 0 0 0 0 1 0 1 1 0 2 2 1 1 1 0 0 0 0 0 2 0 2 0 0 0 0 1 0 0 1 0 1 1 1 0 0 2 0 1 0 1 1 1 1 1 1 2 1 0 0 0 0 0 0 0 0 0 0 1 0 1 0 1 1 0 1 0 0 0 0 0 0 1 0 1 1 1 1 1 1 0 0 1 0 1 1 1 2 0 1 2 2 0 0 0 1 1 0 1 2 0 2 1 0 1 0 0 2 1 0 0 0 0 0 1 1 1 1 1 1 1 0 0 2 0 1 1 1 0 1 2 0 0 2 1 2 1 0 1 0 1 1 1 0 2 1 2 1 1 1 0 2 0 0 0 0 2 0 0 2 0 1 1 1 2 1 1 2 0 1 1 1 1 1 0 2 1 0 2 1 2 2 0 0 0 0 2 1 0 1 1 1 0 0 1 0 2 2 0 0 0 0 1 0 0 1 1 1 1 1 0 0 0 0 0 0 0 0 0 2 0 2 0 0 0 0 0 0 1 0 1 1 0 0 0 0 0 0 0 1 1 2 2 1 0 2 2 0 0 1 0 2 1 0 0 0 0 0 0 0 0 0 1 1 0 0 0 1 1 1 0 0 1 1 0 0 2 1 0 2 1 0 1 0 1 2 2 0 1 1 1 0 0 2 0 1 0 2 0 1 1 0 0 0 2 0 1 1 0 1 1 0 1 1 0 1 0 2 2 2 2 0 0 0 0 2 0 2 1 1 1 0 2 0 0 0 0 0 0 1 0 0 0 0 1 0 1 1 2 2 0 0 0 0 0 0 0 0 0 2 1 1 0 0 1 2 0 1 1 0 0 0 0 1 0 2 0 1 1 0 0 1 0 1 0 1 2 0 2 0 0 0 0 0 0 1 0 1 0 0 0 0 0 0 2 0 2 0 0 1 1 1 0 0 2 0 0 0 0 1 1 1 1 1 1 1 1 1 1 2 2 2 1 2 1 0 1 0 0 0 0 1 0 0 1 2 1 0 1 1 0 2 0 0 0 1 1 0 1 2 2 1 1 2 0 2 1 1 0 1 1 0 0 1 1 1 0 2 0 1 2 1 1 2 0 0 0 0 0 0 0 0 2 2 0 1 1 0 0 0 0 0 0 0 1 0 0 0 0 0 2 0 1 0 0 0 1 1 0 0 0 0 1 1 0 0 0 0 0 1 0 2 2 0 0 1 2 1 1 0 1 0 1 1 0 0 1 1 0 0 0 0 0 0 0 0 0 0 2 0 2 0 2 0 0 0 1 0 0 2 0 0 0 1 0 2 0 0 0 1 0 0 0 0 1 2 1 0 0 2 0 1 2 0 2 0 1 0 2 1 0 1 1 0 0 0 0 2 0 0 0 0 0 0 0 0 0 2 2 2 2 0 0 0 0 0 1 0 1 1 1 2 0 0 1 0 1 1 0 0 0 0 0 0
57 0 2 1 1 0 0 1 1 0 0 1 0 0 0 0 0 0 1 0 2 0 0 2 2 1 1 2 2 0 2 0 1 1 2 0 2 1 1 1 0 1 0 0 0 0 0 0 2 0 0 0 1 1 1 2 0 1 0 1 1 2 1 2 0 2 0 0 0 0 0 0 2 0 0 2 2 0 1 0 1 2 0 0 1 0 0 1 2 2 0 0 1 2 0 0 1 0 0 1 1 2 0 0 1 1 2 2 2 0 0 2 0 2 2 2 2 0 1 0 1 0 1 1 0 1 0 0 0 1 0 0 1 1 1 0 2 0 1 0 1 1 0 0 0 1 0 0 2 2 2 0 1 0 0 0 0 2 0 0 0 1 2 0 0 1 1 0 1 2 0 0 0 2 0 0 2 0 0 1 1 1 0 2 2 0 2 1 0 1 0 1 0 2 2 0 2 2 0 0 0 0 1 0 2 0 1 0 2 0 0 0 0 1 0 1 0 0 0 2 0 1 0 2 0 0 1 2 1 1 0 0 0 1 2 0 0 2 0 2 0 0 2 2 2 2 0 0 1 1 0 0 1 0 1 1 0 0 0 0 0 0 0 0 0 0 1 0 2 0 0 0 0 2 0 0 0 0 2 0 2 0 2 2 0 2 2 2 0 2 0 0 0 0 1 0 0 1 1 1 0 0 0 0 0 0 0 1 1 1 1 1 1 1 1 0 1 0 0 0 0 2 0 0 0 0 0 1 1 2 0 1 1 1 0 0 0 0 0 0 0 0 2 1 0 1 0 0 2 2 2 0 1 0 1 1 0 0 0 2 0 0 1 1 1 0 2 2 2 0 2 0 0 0 1 1 0 1 0 2 1 0 0 0 0 0 0 0 0 0 0 0 0 0 2 0 1 1 1 1 1 1 1 0 0 0 1 0 0 0 0 0 0 1 0 0 1 1 0 0 0 2 0 2 1 2 1 0 0 0 1 0 0 2 0 0 0 0 0 0 2 0 0 0 1 1 1 0 1 0 0 0 0 1 0 0 0 1 1 0 2 0 1 0 0 1 0 1 0 0 1 0 1 2 1 0 0 0 0 0 1 2 0 2 0 2 0 0 2 0 0 1 2 2 1 1 1 0 0 2 0 1 2 1 1 1 2 1 0 1 0 1 1 0 1 0 0 2 0 1 1 1 1 0 0 1 0 0 0 2 0 0 0 0 0 0 2 1 2 1 1 1 0 1 2 2 0 0 2 2 0 0 0 0 2 0 0 1 0 1 0 0 1 0 0 1 1 1 1 1 0 1 0 0 0 1 1 0 0 0 1 0 1 0 1 1 1 0 0 1 0 0 1 0 0 0 0 1 1 2 2 1 0 2 2 0 1 0 0 2 0 0 0 2 0 0 1 0 0 0 0 0 0 0 0 1 1 2 0 0 1 1 0 0 2 0 1 0 2 2 1 0 0 1 2 0 2 1 1 1 0 1 0 1 0 2 0 0 0 0 0 0 1 0 1 2 0 0 1 1 1 1 0 0 0 2 2 1 2 0 0 0 0 1 0 1 1 1 2 0 2 0 1 1 0 0 0 2 0 1 0 0 0 0 0 0 2 2 0 0 0 0 0 2 0 1 0 1 1 0 0 0 0 2 0 2 0 0 1 0 0 1 0 2 1 0 2 0 1 0 0 1 0 1 1 1 2 0 0 0 0 0 0 0 0 1 2 0 0 1 0 1 2 1 0 0 1 0 1 1 1 0 1 1 0 1 0 2 1 2 2 1 1 0 0 1 1 2 2 2 1 2 0 1 1 0 0 1 0 0 0 0 0 2 0 2 2 1 0 2 0 0 0 2 2 0 2 1 2 1 1 2 1 0 0 2 0 1 0 1 0 1 2 1 0 0 0 2 2 0 0 1 1 0 1 1 1 0 0 0 2 2 0 0 2 0 0 0 0 0 1 0 0 0 0 1 1 0 1 0 0 0 1 0 1 1 0 1 1 2 2 1 0 0 0 0 0 0 0 2 2 0 0 0 2 0 2 0 0 1 0 2 0 0 2 0 1 1 0 0 0 0 1 0 1 1 1 1 1 0 1 0 0 1 1 0 2 1 0 0 0 0 0 1 0 0 0 0 0 0 0 1 0 0 0 0 0 1 0 1 2 0 2 0 0 0 0 2 0 1 0 1 0 1 2 0 0 1 1 0 1 0 0 0 0 1 1 1 1 0 0 0 0 0 1 0 1 1 0 2 0 0 0 1 0 0 0 1 2 1 1 0
58 0 2 1 0 0 0 0 2 0 0 2 0 1 0 0 0 0 2 0 2 0 0 2 2 0 0 1 1 2 2 1 0 1 2 1 2 1 0 0 1 1 0 1 1 1 2 0 1 1 1 2 1 1 0 1 0 0 1 0 1 1 0 1 0 1 0 0 0 0 0 0 1 0 1 2 1 0 2 0 2 2 1 1 1 0 1 0 2 2 0 0 1 1 1 1 0 2 0 2 2 0 0 0 1 1 2 2 2 0 0 2 1 2 2 1 2 1 0 0 2 1 1 1 0 0 0 1 1 1 0 0 1 1 1 0 1 0 0 0 0 2 1 0 0 2 1 0 1 2 1 1 0 1 1 0 0 0 0 1 1 0 1 1 0 0 1 1 0 0 0 0 0 2 0 0 2 0 0 1 0 1 0 1 0 0 1 0 0 2 1 0 0 1 1 0 1 2 0 0 0 1 0 1 2 0 1 0 1 0 0 0 1 0 0 1 0 1 1 2 0 0 0 2 0 0 0 0 0 2 0 0 0 0 2 0 0 2 0 2 0 0 2 1 1 1 0 0 2 0 0 0 2 0 0 0 0 0 0 0 0 0 0 0 0 0 1 0 2 0 0 1 1 2 0 0 1 1 1 0 0 1 0 2 0 1 1 2 0 2 0 1 0 0 2 0 2 0 0 0 0 0 1 0 1 0 0 1 1 1 0 1 2 2 2 1 0 1 0 0 1 1 0 0 1 0 1 0 2 1 0 2 0 0 0 0 0 0 0 0 0 0 1 0 1 0 1 0 2 2 2 0 1 1 0 0 1 0 0 0 0 0 2 1 2 2 0 2 2 1 1 1 0 0 0 0 0 2 1 1 0 2 1 1 1 0 0 0 0 1 0 1 1 0 1 1 0 1 1 1 1 1 1 1 2 1 1 0 1 0 0 0 0 1 0 0 2 1 0 0 1 2 1 2 2 2 0 0 0 0 0 0 0 2 0 1 0 1 0 0 1 0 0 0 1 1 1 2 2 0 0 0 2 2 2 2 0 1 2 2 1 0 1 1 0 0 0 1 0 0 1 0 0 2 1 0 1 2 0 2 1 1 0 0 2 0 0 1 1 0 1 1 0 0 0 0 2 0 1 1 1 0 1 1 1 0 1 1 0 0 0 2 0 0 1 0 0 1 0 2 1 1 2 1 1 2 0 0 1 1 1 0 0 0 2 0 2 1 2 0 0 1 0 0 1 1 0 1 1 2 1 1 0 0 2 2 0 0 0 1 1 0 1 0 0 0 0 0 0 0 0 1 0 0 0 0 0 1 0 1 0 0 1 0 0 1 0 0 1 2 0 0 1 0 1 0 0 1 1 2 2 1 0 1 2 0 2 0 0 2 0 0 0 0 0 0 0 0 1 0 0 1 0 0 0 1 0 1 0 0 0 0 0 0 1 1 1 1 2 2 2 1 0 1 1 0 1 1 0 0 0 1 0 0 0 1 0 1 0 0 0 0 0 1 0 1 1 1 0 1 0 2 0 1 1 1 1 0 1 1 1 1 1 1 0 2 2 1 1 0 1 0 1 0 0 0 0 1 0 1 0 0 2 1 1 0 1 1 0 0 0 0 0 1 0 0 0 0 0 0 0 0 0 2 0 1 1 1 1 0 0 1 0 2 0 1 0 0 0 1 0 0 0 0 0 0 0 0 0 0 0 0 0 0 0 0 0 0 1 0 0 0 2 0 0 0 1 1 0 0 0 0 0 1 1 0 0 0 0 1 1 1 1 0 0 2 1 2 2 2 0 2 1 1 2 0 1 1 1 1 0 0 1 2 1 1 2 0 0 2 0 0 1 1 1 0 2 1 1 0 0 1 2 2 2 0 0 1 1 0 0 1 1 1 0 0 0 1 1 0 0 1 1 0 0 0 0 1 0 0 1 0 0 0 2 0 0 0 1 1 0 0 0 0 1 0 0 0 1 0 0 0 0 1 2 2 1 0 0 2 2 0 0 0 0 1 1 2 1 1 1 0 0 0 2 0 2 0 0 1 0 1 0 0 2 0 2 0 1 2 1 0 0 0 1 1 2 1 2 1 0 1 0 1 1 0 1 1 0 1 2 0 0 1 0 1 1 2 0 0 0 2 0 1 0 0 0 0 0 0 1 0 2 0 1 0 1 1 0 0 2 0 0 0 0 2 1 0 0 0 0 0 0 0 0 0 0 1 1 0 0 0 0 1 0 0 0 0 0 2 0 0 0 1 0 1 0 0 1 0 1 1
59 0 1 1 0 0 1 2 2 1 0 0 0 2 0 0 1 0 0 0 1 0 0 2 2 0 0 2 1 1 2 0 1 2 1 0 2 2 0 0 2 0 0 0 0 0 0 0 1 1 1 1 0 0 1 2 0 0 0 0 0 0 0 0 0 0 1 1 0 0 0 2 2 0 2 2 0 0 1 0 1 2 0 0 1 0 0 0 1 1 0 0 1 2 0 0 2 1 1 1 1 2 1 0 1 0 2 0 1 1 0 1 0 0 0 0 0 0 0 0 2 0 1 1 0 1 0 1 0 1 0 0 0 1 1 1 0 0 0 0 0 2 0 0 0 0 1 0 1 1 0 0 0 1 1 1 1 0 0 1 0 0 2 0 1 1 2 0 1 2 0 1 0 2 1 1 2 0 1 1 0 1 0 2 2 0 2 2 2 1 1 1 0 2 2 1 1 2 0 0 0 0 0 1 2 0 2 0 2 0 0 0 0 0 0 0 0 0 1 0 2 2 0 2 0 0 1 1 0 2 0 0 0 0 1 0 0 2 0 2 0 0 2 1 2 2 0 0 1 1 0 0 1 1 1 1 0 0 0 0 0 0 0 0 0 0 0 1 0 0 0 2 1 2 0 0 1 0 2 0 2 0 0 1 0 1 1 1 0 2 0 0 0 0 2 0 1 1 0 0 0 0 2 0 2 0 0 0 0 0 0 1 1 2 2 0 1 2 0 0 0 2 0 0 1 0 0 0 1 1 0 1 0 0 0 0 0 2 0 0 0 0 2 0 0 0 0 0 2 0 0 0 0 0 0 0 0 1 0 2 0 0 0 0 0 0 0 1 1 1 1 1 0 0 0 0 0 1 1 1 0 0 0 0 0 0 0 1 1 1 0 2 1 0 2 0 1 0 1 2 1 2 1 1 2 1 0 1 0 0 0 0 0 0 2 0 0 1 1 0 0 0 1 1 0 0 0 0 0 1 1 1 1 1 1 0 0 0 0 1 2 0 0 0 0 0 0 0 2 0 0 0 1 1 1 1 0 0 1 1 2 0 1 1 0 0 0 0 0 0 0 0 0 2 0 0 0 1 0 1 1 1 0 1 0 1 0 0 1 0 1 1 0 1 0 0 1 0 0 2 0 0 2 1 1 1 1 1 0 1 1 0 1 1 0 2 1 2 0 1 1 1 2 0 0 1 1 0 0 2 1 0 0 1 0 0 2 1 2 0 0 1 0 0 2 1 0 0 2 2 0 1 0 0 2 1 1 0 0 1 0 0 0 0 0 1 1 2 2 2 0 0 0 0 0 0 0 1 0 1 0 0 1 0 1 1 1 1 0 1 0 0 0 0 0 0 1 0 0 0 0 1 0 1 2 1 1 0 0 2 1 1 0 2 0 0 2 0 0 0 1 1 0 1 1 1 0 2 0 0 1 1 0 0 2 1 0 0 2 0 2 1 0 1 2 0 2 1 2 0 0 1 1 1 1 2 0 0 0 0 0 0 1 0 2 2 2 2 0 0 0 0 0 0 0 1 1 0 2 0 0 1 0 2 0 1 2 1 1 0 2 0 0 1 1 0 0 1 0 1 0 1 1 0 0 0 1 1 1 0 1 1 0 1 0 1 0 1 1 0 0 0 1 2 0 0 2 0 1 0 1 1 1 1 0 1 1 0 1 2 1 1 0 0 0 0 0 0 0 0 0 0 0 0 0 1 2 0 0 0 0 0 2 1 0 0 0 1 2 2 1 1 2 1 1 1 0 0 0 1 2 2 2 0 0 0 2 2 1 2 1 1 0 1 1 0 1 1 0 0 0 0 0 1 0 2 0 1 0 1 0 0 0 1 1 1 1 2 1 0 1 0 0 2 1 1 0 1 1 1 0 0 2 0 0 1 0 1 2 1 1 2 1 1 0 0 1 1 0 1 1 1 0 0 0 0 1 0 0 0 0 0 0 0 0 1 0 0 1 0 1 0 0 1 1 1 0 2 1 1 1 0 0 0 0 0 0 1 1 1 0 0 0 0 2 1 1 0 0 0 0 1 0 0 2 1 1 1 0 1 0 0 0 0 2 1 2 2 2 1 0 0 0 0 1 0 1 1 0 0 1 0 0 2 0 0 0 0 1 1 0 0 2 1 1 0 1 1 0 0 2 1 2 0 0 0 1 1 0 0 1 1 0 0 0 2 0 0 0 0 0 0 0 0 0 1 2 0 0 1 1 0 0 1 0 0 0 0 0 1 0 0 0 1 2 0 0 0 0 0 1 1
60 1 2 1 1 0 0 1 0 2 0 0 0 0 0 0 0 0 0 0 1 0 0 2 2 0 0 2 2 0 1 0 0 1 1 1 1 1 1 0 0 0 0 1 0 1 1 0 2 0 0 1 0 1 0 2 0 1 0 1 0 0 0 1 0 0 2 1 0 0 0 2 1 1 1 2 1 0 0 0 0 1 0 0 1 0 0 0 2 2 0 0 2 2 0 0 0 1 1 1 1 2 1 0 1 1 2 0 2 1 0 2 1 1 2 2 2 0 1 0 1 0 1 1 0 0 0 1 0 1 0 0 0 1 0 1 1 1 0 0 0 2 0 0 0 1 0 0 1 1 0 0 0 0 0 0 0 2 1 2 1 1 0 2 0 1 0 0 0 2 0 0 1 0 0 1 2 0 0 0 0 0 0 2 1 0 2 1 0 1 1 0 0 0 0 0 1 1 0 0 1 0 0 1 2 0 2 0 1 0 1 0 1 0 0 0 0 0 2 0 2 1 1 2 0 0 2 1 0 2 0 0 1 1 1 0 0 1 0 0 0 0 2 0 0 0 0 0 2 0 0 0 1 1 0 0 0 0 0 0 0 0 0 0 0 0 0 1 2 0 1 0 1 1 0 2 0 0 1 0 1 0 0 2 0 1 1 1 0 2 0 2 1 0 2 0 2 1 0 1 0 0 0 0 0 0 1 0 1 1 1 2 1 1 1 0 0 0 1 0 0 2 1 1 1 0 0 0 1 0 0 2 0 0 0 0 0 1 1 2 0 1 2 0 1 0 1 0 2 1 2 0 1 0 1 0 0 1 0 0 0 0 2 1 2 0 1 2 2 1 1 1 0 0 1 1 0 2 1 1 0 0 0 0 1 0 0 1 1 0 0 0 1 0 2 0 1 0 1 2 1 2 1 1 2 1 0 1 0 0 0 0 0 0 1 0 0 1 1 0 0 0 2 2 0 2 0 1 1 1 0 2 0 2 0 0 0 0 0 0 1 0 0 1 1 2 0 2 2 0 0 0 1 2 2 1 1 2 2 1 1 0 1 0 0 1 0 0 0 0 1 0 1 2 0 1 0 2 0 1 0 2 0 0 1 0 0 2 2 1 1 2 0 2 0 2 0 1 1 2 0 0 1 1 1 0 1 1 0 2 0 0 1 1 1 1 1 2 0 1 1 1 1 0 0 1 0 1 1 1 1 0 0 0 0 0 1 0 0 0 1 1 0 0 1 0 1 0 2 2 0 0 0 0 2 2 0 1 0 0 1 0 0 0 0 1 1 2 0 0 0 2 0 0 1 0 1 1 0 1 1 0 0 0 0 0 0 0 0 1 0 0 1 0 0 1 0 0 0 1 1 1 0 1 2 0 0 0 0 1 0 0 0 1 1 1 1 0 0 2 0 2 0 1 1 1 0 1 0 0 1 1 0 0 2 1 1 0 1 1 0 0 0 1 1 0 1 0 1 1 0 1 0 1 0 2 0 0 2 1 0 0 2 0 2 2 1 1 1 0 0 1 1 0 0 0 1 0 1 1 1 0 1 1 0 1 1 2 2 0 2 0 0 0 0 0 0 2 0 1 0 1 0 1 1 0 2 2 0 0 0 0 0 2 0 1 0 1 0 1 0 0 0 2 0 2 1 0 0 0 0 1 0 1 0 0 1 0 1 2 2 2 0 1 2 0 2 1 0 1 2 2 1 0 0 0 0 0 1 0 0 0 1 0 1 1 1 0 0 0 0 0 1 1 0 1 0 1 1 1 1 1 0 0 0 2 0 2 1 2 1 1 1 0 0 1 0 0 0 0 0 0 0 1 0 1 1 0 0 2 0 1 1 0 1 1 1 1 1 1 0 1 1 2 2 2 0 1 0 0 0 2 2 1 0 1 0 1 2 1 1 1 1 1 0 0 1 0 0 0 2 2 0 0 1 1 0 1 0 0 1 0 0 0 0 0 0 0 1 0 1 0 0 1 1 0 0 0 0 0 1 1 0 0 0 0 0 2 2 1 1 0 0 0 2 0 2 0 0 0 0 1 2 0 2 1 1 0 0 1 0 0 1 0 1 1 1 1 2 2 0 0 0 2 1 0 2 1 0 0 0 1 0 2 0 0 0 0 0 1 0 0 2 2 0 1 0 0 0 1 2 0 2 0 0 0 0 2 0 0 0 1 1 1 1 0 0 0 0 0 0 0 0 0 0 1 1 1 1 0 0 0 0 1 0 0 0 1 0 2 0 0 0 0 0 0 1 0 1 0 0 0
61 0 0 2 0 0 1 2 1 1 0 0 1 1 0 0 0 0 0 1 1 1 0 2 2 0 0 1 2 0 2 0 1 2 0 0 1 2 0 0 1 1 0 1 0 1 0 0 1 1 1 1 0 0 0 2 0 0 1 2 0 0 0 0 0 0 0 0 0 0 0 2 2 0 2 1 0 0 0 0 0 1 0 0 2 0 0 0 1 2 0 0 1 2 0 0 1 1 1 1 1 2 1 0 0 0 2 0 1 1 0 2 1 2 2 2 2 0 0 0 1 0 1 1 1 0 0 1 1 1 0 0 0 0 0 0 0 0 0 0 0 2 0 0 0 2 0 0 0 1 0 0 0 0 0 0 0 1 1 2 1 0 1 1 0 1 0 0 1 1 0 2 1 0 1 0 2 2 0 0 0 1 1 2 1 1 2 2 1 2 2 0 0 1 1 0 0 2 0 0 0 0 0 0 2 0 2 0 0 0 0 2 0 0 0 0 0 0 2 0 2 1 1 2 0 0 1 1 1 0 0 0 0 0 2 0 0 0 0 0 0 0 2 2 2 2 0 0 1 1 1 1 0 0 0 0 2 0 0 0 0 0 1 1 0 0 0 1 2 1 0 1 1 1 1 0 0 1 1 0 0 0 0 2 0 1 1 2 0 2 0 1 0 0 2 0 2 1 0 1 0 1 2 0 2 0 1 0 0 1 0 1 2 2 2 0 1 1 0 0 1 2 1 1 0 0 1 0 0 0 0 1 0 0 0 0 0 2 0 0 0 0 2 1 0 0 0 0 1 0 0 1 1 0 1 1 0 1 0 1 1 1 0 0 0 2 0 2 2 0 2 0 1 1 0 0 0 2 0 2 1 1 1 1 2 1 1 1 1 0 0 0 2 0 2 0 2 1 2 2 2 2 1 1 1 1 1 0 0 0 0 0 0 0 1 0 1 0 0 0 0 2 0 1 2 2 2 1 1 1 1 0 2 0 1 2 0 2 0 0 2 0 0 1 1 2 1 1 1 0 0 0 0 2 1 0 1 1 1 1 1 0 0 0 0 1 1 1 0 1 1 1 2 1 0 0 0 1 0 1 2 0 0 0 1 0 0 1 2 2 2 2 1 1 0 1 0 0 0 2 0 1 0 0 0 0 2 1 0 1 0 0 1 1 1 1 1 2 0 2 1 0 1 0 0 1 1 0 1 1 1 0 0 0 0 0 2 2 1 1 1 1 0 1 2 1 1 1 1 2 1 1 0 0 2 1 0 2 1 0 0 1 0 0 0 0 0 2 0 0 0 2 0 0 0 0 0 2 0 2 0 0 0 0 1 0 0 0 0 0 0 0 1 0 0 0 1 1 0 0 0 2 2 0 1 1 2 0 0 0 0 0 0 0 0 0 1 0 0 0 0 0 0 1 1 0 1 2 0 0 0 0 0 0 1 1 1 1 2 2 2 1 0 0 1 0 1 0 1 0 0 2 0 0 0 2 0 0 2 0 0 0 1 0 2 2 0 1 0 1 1 1 1 0 0 2 1 0 2 0 0 0 0 2 1 2 1 0 2 0 2 0 1 0 1 0 0 1 0 2 1 0 1 2 2 0 2 1 1 0 0 0 0 1 0 1 0 1 1 0 0 0 0 2 0 2 0 1 1 1 0 1 0 2 0 0 0 0 1 1 0 1 0 1 1 0 1 1 0 0 0 0 0 0 0 1 1 0 0 0 0 0 1 0 0 0 1 1 2 2 1 0 2 0 0 0 0 0 0 1 1 1 0 1 2 2 0 2 2 2 1 2 0 2 2 0 0 1 0 0 1 0 1 2 1 0 1 0 1 2 0 0 1 1 1 0 2 2 2 1 1 2 0 2 1 1 0 2 0 0 0 2 2 2 0 0 0 0 0 0 0 0 1 1 0 0 1 0 0 0 2 2 0 0 0 1 1 1 1 0 0 0 0 0 0 1 1 0 2 0 0 0 2 0 1 0 0 0 1 1 2 0 0 0 0 0 0 1 0 2 2 0 0 0 1 0 1 0 1 0 0 1 0 1 1 2 0 1 0 1 0 0 1 0 1 1 1 0 1 0 0 1 0 0 1 0 1 2 1 1 0 0 0 1 1 0 0 1 0 0 0 1 2 1 0 0 0 1 0 0 2 0 2 1 0 0 1 1 0 0 1 0 0 0 0 2 1 0 0 0 0 1 0 0 0 2 2 1 2 0 0 2 1 1 0 1 1 0 0 2 0 0 0 0 1 1 0 0 2 1 1 1
62 1 0 2 0 0 0 1 1 1 0 0 1 0 0 0 0 0 0 2 0 0 0 2 1 1 2 2 2 1 2 2 1 1 2 0 2 1 1 0 0 0 0 0 0 0 0 0 0 0 0 1 1 1 1 1 0 1 0 0 1 1 0 1 0 0 1 0 0 0 0 2 2 1 2 2 0 0 0 0 1 2 1 1 2 0 1 1 2 2 0 1 1 1 0 0 1 1 1 2 1 2 0 0 1 2 2 0 0 2 0 1 0 2 2 0 1 1 0 0 1 1 2 0 0 1 0 0 0 0 0 0 0 0 1 0 0 1 1 0 0 2 0 1 0 0 0 0 0 2 0 0 0 0 0 0 0 0 0 1 0 2 2 0 2 2 1 0 1 1 0 0 0 1 0 1 1 0 0 0 0 0 1 2 1 1 2 1 0 1 1 1 1 0 0 1 1 2 1 0 0 1 0 0 2 0 2 0 1 0 1 1 0 1 0 1 0 1 1 2 0 0 0 2 0 0 1 0 0 1 1 0 0 0 1 0 0 2 0 2 0 0 1 1 1 1 0 0 2 0 0 0 0 0 0 0 1 0 0 0 0 0 0 0 0 0 0 0 2 1 0 1 0 1 1 1 1 1 1 0 0 0 0 2 0 1 1 1 0 2 0 0 0 0 0 0 2 1 1 2 0 0 1 0 0 0 1 0 0 1 0 1 2 1 1 0 0 0 0 0 0 1 1 1 1 0 0 0 1 1 0 1 0 0 0 0 0 2 0 0 0 0 2 0 1 1 0 0 1 0 0 1 0 1 0 0 1 0 0 1 0 0 1 1 1 1 0 2 2 0 2 0 2 1 2 2 0 1 0 2 0 0 0 0 1 1 1 0 0 0 0 0 1 0 1 1 0 1 1 0 0 0 0 0 0 0 2 1 0 0 0 0 0 0 0 0 2 1 0 0 0 2 0 0 0 0 0 0 0 0 0 0 1 0 1 1 0 1 0 0 1 0 0 0 2 2 0 1 2 0 0 0 1 1 1 1 0 0 1 1 2 0 0 1 0 1 1 1 0 0 0 0 1 1 1 0 0 1 0 1 1 2 0 0 0 1 0 0 1 0 1 1 0 1 1 0 2 0 0 1 1 1 1 0 0 0 2 0 1 0 2 0 0 1 0 1 0 2 0 0 0 1 1 0 0 1 0 1 1 1 1 1 0 1 0 0 2 1 0 0 0 1 1 1 2 0 1 0 2 2 0 1 0 0 2 1 0 0 0 1 1 0 0 0 0 1 1 2 2 1 1 0 0 0 0 0 0 0 0 0 1 0 1 0 0 1 0 0 1 1 0 0 1 0 0 1 0 1 1 0 0 2 0 2 2 0 1 0 0 1 0 0 0 0 0 0 0 0 0 1 1 1 0 1 1 0 0 1 0 0 0 1 0 0 2 0 1 0 1 0 1 0 0 1 1 0 0 1 1 0 1 1 0 1 0 2 0 0 2 0 0 0 2 0 1 2 0 1 1 0 0 1 0 0 0 1 1 1 1 1 0 0 0 0 0 1 1 1 1 0 2 0 0 0 1 0 0 0 0 0 0 0 0 0 2 0 0 1 0 1 0 0 0 1 1 1 0 1 0 0 1 0 1 2 0 1 1 0 1 0 0 2 1 1 0 2 1 0 1 2 0 0 1 0 0 1 1 1 0 0 0 0 0 0 0 2 1 0 0 0 0 0 0 0 0 1 1 2 1 1 0 0 1 1 1 1 0 2 2 2 0 0 0 1 0 2 0 2 2 2 1 2 1 0 1 0 0 0 0 0 0 0 0 1 0 2 1 0 1 2 0 0 1 1 1 0 2 1 2 0 0 0 2 0 0 2 0 2 0 0 0 2 1 0 0 0 0 1 2 0 0 1 0 0 0 0 0 2 0 1 1 1 0 0 2 0 0 0 1 0 1 0 0 0 0 0 1 0 0 0 1 0 0 0 2 0 0 1 1 2 1 0 0 0 0 0 0 2 0 2 2 0 1 0 1 0 1 0 1 0 1 1 0 1 1 1 0 0 1 1 1 0 0 1 2 1 1 2 1 0 1 1 0 1 1 0 0 0 0 0 0 0 0 1 1 0 0 0 0 0 0 1 1 1 0 0 0 2 0 0 1 0 1 0 1 0 1 2 0 0 2 0 1 0 0 1 2 0 0 0 0 0 0 1 1 2 2 0 0 0 0 0 0 0 1 0 0 0 0 0 0 0 1 0 1 1 0 0 0 0 1 0
63 0 2 1 0 0 0 1 2 0 0 1 0 0 0 0 0 0 0 1 1 0 0 1 1 1 1 2 2 1 2 2 1 0 2 0 2 1 0 0 0 2 0 1 0 1 0 0 2 0 0 1 1 1 1 1 0 1 0 0 1 2 0 2 1 0 1 0 1 1 0 1 2 1 2 2 0 0 1 0 1 2 1 1 2 0 0 0 2 2 0 0 2 2 0 0 1 1 1 2 2 2 0 0 0 0 2 1 0 2 1 0 0 1 1 0 1 0 2 0 0 0 1 1 0 1 0 1 1 2 1 1 1 1 0 0 1 0 0 0 0 2 0 0 0 2 0 0 0 0 0 0 0 0 0 0 0 2 0 2 2 1 2 0 0 2 2 1 0 1 1 0 0 1 0 0 1 0 0 1 1 1 2 2 2 2 2 2 1 0 1 2 1 1 1 1 2 1 0 0 0 0 0 0 2 0 2 0 1 0 0 0 0 0 0 0 0 0 2 2 0 0 0 2 0 0 1 0 0 1 0 0 0 0 1 0 0 2 0 1 0 0 2 2 2 2 0 0 0 1 0 0 2 0 0 0 2 0 0 0 0 0 0 0 0 0 0 0 2 0 0 1 0 1 0 0 0 2 1 0 1 0 0 2 0 1 2 2 0 2 0 0 0 1 0 1 0 1 0 0 0 0 1 0 0 1 2 0 1 1 1 1 1 1 1 0 0 0 1 0 0 1 0 0 0 0 2 0 1 1 0 2 0 0 0 0 0 2 0 0 0 0 2 0 0 0 1 0 2 1 1 1 0 1 0 0 1 0 0 1 0 0 1 1 1 0 0 1 1 0 2 0 0 0 1 1 0 1 1 1 1 1 0 0 0 0 0 0 0 1 0 1 1 0 2 0 1 1 1 1 1 1 1 1 1 0 0 2 0 0 0 0 0 0 0 0 0 0 0 1 0 1 0 0 1 1 0 1 1 0 0 0 0 2 2 0 0 0 0 0 2 0 0 1 1 2 1 0 0 0 0 0 2 2 2 2 0 1 1 0 2 0 1 0 0 1 0 2 0 1 2 1 1 1 2 0 1 1 0 0 2 2 0 1 1 1 0 0 2 0 1 0 0 1 2 0 2 2 2 2 0 1 2 2 2 0 1 1 0 0 0 2 0 1 1 1 1 2 0 1 1 1 2 1 1 2 1 2 0 2 0 2 0 1 0 0 1 0 2 2 1 1 0 0 1 1 0 0 2 2 0 1 0 0 2 1 0 0 0 1 0 0 1 0 0 0 0 0 0 0 0 0 1 0 0 0 1 1 0 1 0 0 0 0 0 0 0 2 0 2 0 0 0 0 1 1 0 1 1 1 1 1 0 0 2 1 1 0 0 1 0 0 0 0 0 0 0 0 0 0 1 1 0 0 0 1 1 1 0 0 0 0 0 0 2 0 0 0 2 0 2 1 0 2 2 0 1 1 2 1 0 1 0 1 0 2 0 0 1 1 0 0 0 1 1 1 1 1 0 1 1 1 0 0 0 1 1 0 2 0 2 0 0 1 1 1 1 1 2 0 1 1 1 0 1 0 0 2 0 2 0 2 1 1 1 1 1 2 0 1 1 0 0 1 0 1 0 0 0 0 0 1 1 2 0 1 1 0 1 0 1 1 0 2 0 0 0 0 2 2 0 2 0 0 1 0 1 1 0 0 0 0 0 0 0 2 1 0 1 0 0 0 2 1 0 0 0 1 2 2 1 2 2 1 0 0 1 2 2 2 1 2 1 1 0 1 1 1 0 2 0 1 1 1 2 0 0 0 0 1 0 0 1 2 1 2 0 0 1 2 0 0 2 0 0 0 2 2 2 0 2 1 1 2 2 2 0 2 0 1 0 1 1 1 0 0 0 0 0 0 0 0 0 0 0 0 0 0 0 0 1 1 0 0 2 0 0 0 0 0 0 0 0 0 0 1 1 0 1 0 0 0 1 1 1 0 0 0 1 1 1 0 0 0 0 1 1 2 1 1 1 0 1 0 2 1 1 0 1 2 0 0 0 0 2 0 1 0 0 2 1 0 1 0 1 1 0 0 1 0 0 1 0 2 2 0 1 2 0 0 0 0 0 2 0 0 0 0 0 1 0 2 1 1 0 0 0 0 0 0 1 0 1 0 1 1 1 2 0 0 0 0 2 0 1 1 1 0 0 0 0 0 0 0 0 1 2 2 2 0 0 0 0 1 0 0 0 0 0 2 0 0 0 1 0 0 0 1 2 1 0 0
64 1 2 0 0 0 0 0 1 1 1 1 0 2 0 0 0 0 1 0 1 0 1 2 2 0 0 2 2 0 2 1 1 0 2 0 2 1 0 0 1 1 0 0 0 0 0 0 1 1 1 1 0 0 0 2 0 0 0 1 1 2 0 2 1 1 1 0 0 0 2 2 2 0 1 2 1 0 0 0 0 1 0 0 1 0 0 1 2 2 0 0 2 0 0 0 0 0 0 1 1 2 0 0 2 1 2 2 1 1 0 1 1 2 2 1 2 0 0 0 1 0 1 1 1 0 0 1 1 1 0 0 0 0 0 0 0 0 0 0 0 2 0 0 0 2 1 0 0 0 0 1 0 1 2 1 0 0 1 1 0 2 2 0 2 2 0 0 0 2 0 0 1 1 0 1 2 1 1 1 0 2 1 1 1 1 1 2 2 1 1 1 0 2 2 0 2 1 0 0 0 1 1 0 2 0 0 0 1 0 0 0 2 0 0 1 1 0 0 2 0 0 1 2 0 0 1 0 0 1 0 0 0 0 0 0 0 1 1 1 0 1 2 1 1 1 0 0 1 0 0 1 2 0 0 0 1 1 1 1 1 1 0 0 0 0 0 0 2 1 0 1 0 2 0 0 0 0 2 0 1 1 1 1 0 1 1 1 0 2 0 0 1 0 2 0 1 1 1 2 0 0 1 0 0 0 2 0 1 1 0 1 1 0 0 0 0 1 0 0 0 1 1 1 0 0 0 0 1 1 0 1 0 0 0 0 0 0 0 0 1 1 2 1 0 0 0 0 2 1 1 0 0 0 0 0 0 2 0 1 0 0 0 0 0 1 0 1 1 0 2 0 1 0 0 0 0 1 0 2 0 0 0 0 0 0 0 0 0 0 0 0 0 0 0 2 0 1 1 1 1 1 2 0 0 0 0 0 0 0 0 0 0 1 0 0 1 1 0 0 0 2 2 0 1 2 2 0 0 0 0 0 1 0 0 1 0 0 0 1 2 0 0 0 1 1 0 2 2 0 0 1 0 2 0 0 0 1 2 2 1 0 0 1 0 1 1 1 0 1 2 1 0 2 0 0 0 1 0 0 2 2 1 0 0 0 0 1 2 0 0 1 1 1 1 0 1 1 1 2 0 0 1 1 1 0 2 0 0 2 0 0 1 0 1 1 0 2 1 2 1 0 2 2 2 2 0 1 1 1 1 1 0 0 0 0 1 0 1 1 1 1 0 0 0 2 0 2 0 1 1 1 0 1 2 1 0 0 0 1 1 0 0 0 0 1 1 2 0 0 0 2 0 0 1 0 1 1 0 1 0 1 1 0 1 1 1 1 0 1 0 0 0 0 0 1 0 0 0 1 1 2 0 0 0 0 0 0 0 1 0 0 0 1 0 0 0 0 0 0 1 1 0 0 1 0 2 1 0 0 1 1 1 0 2 1 0 0 2 2 2 2 0 1 0 0 0 1 1 0 0 1 1 1 1 2 0 1 1 0 0 0 1 1 1 1 0 1 0 0 1 0 0 0 0 2 2 0 1 1 2 1 0 1 0 1 1 1 1 0 2 0 0 1 0 0 0 2 0 1 1 0 0 1 1 0 1 2 0 0 0 0 0 2 0 0 0 1 1 0 0 0 0 1 1 2 1 0 0 0 0 1 0 2 0 1 1 0 1 1 1 1 0 0 0 0 0 0 0 1 0 0 0 0 0 1 1 0 2 0 0 0 2 0 1 0 1 1 1 1 1 0 0 1 0 0 1 1 1 1 1 1 2 1 1 1 0 2 1 2 0 1 1 1 2 0 1 2 2 0 0 1 0 2 0 1 1 0 0 2 0 0 1 1 1 0 2 2 1 0 1 1 0 1 1 2 0 2 0 0 0 2 2 2 0 0 0 1 2 1 1 2 1 1 0 0 1 1 0 0 1 1 0 0 1 0 1 0 0 0 0 0 0 0 1 0 1 0 2 0 0 0 2 0 1 0 0 1 1 2 2 0 0 0 0 1 1 2 1 1 1 0 1 0 2 0 2 0 0 0 0 2 0 0 2 0 2 1 0 1 0 0 0 0 1 1 2 1 2 1 1 0 1 1 1 0 2 2 0 0 0 1 0 1 0 0 0 1 0 2 0 0 1 0 0 1 0 0 0 1 2 0 2 1 0 0 2 2 1 1 1 0 0 2 2 1 1 0 0 0 0 0 0 0 0 1 1 1 2 0 0 0 1 1 0 1 1 0 2 1 0 0 0 0 0 0 0 0 1 0 2 2
65 1 1 1 0 0 0 1 2 0 0 1 1 1 0 0 0 0 1 1 1 0 0 1 1 1 1 0 1 2 1 1 0 0 1 0 1 1 1 0 1 0 0 0 0 1 1 0 2 0 0 0 0 0 1 1 0 1 0 0 0 1 0 2 0 1 1 1 0 0 1 1 1 0 1 1 1 0 0 0 0 1 0 0 1 0 0 1 2 2 1 1 0 1 0 0 0 1 1 1 1 2 1 0 1 1 2 0 0 2 0 0 0 0 0 0 0 0 1 0 1 0 1 1 0 1 0 1 1 1 0 0 1 1 0 0 0 0 0 0 0 2 0 0 0 2 0 0 0 1 0 0 0 0 0 0 0 1 0 2 1 1 1 1 0 1 1 0 0 2 0 2 1 0 0 0 2 0 0 0 0 0 1 2 2 2 1 1 0 0 1 1 0 1 1 0 0 2 0 0 0 1 0 1 2 0 1 1 0 0 0 1 1 0 0 0 0 0 1 1 1 0 2 2 0 0 2 1 1 1 0 0 0 0 2 0 0 1 1 1 0 1 1 1 1 0 1 0 2 0 0 0 1 0 0 0 0 1 1 0 0 0 2 2 0 0 1 0 2 0 0 2 0 0 1 0 1 2 1 0 0 0 1 2 0 2 2 1 1 2 0 1 1 0 1 0 2 2 0 2 0 1 0 1 0 0 0 1 0 1 0 1 1 1 1 0 0 0 1 0 1 2 2 1 0 0 0 0 0 0 0 2 0 0 0 0 0 1 0 0 0 0 2 0 1 0 1 1 2 0 0 0 1 0 0 1 1 1 0 2 0 0 1 0 1 1 0 2 2 0 2 0 1 1 0 0 0 2 1 1 0 0 0 0 1 0 0 1 1 1 1 0 2 0 2 1 1 0 0 0 0 0 0 2 2 0 0 1 0 0 0 0 0 0 0 1 0 1 1 0 0 1 1 2 1 1 0 1 1 1 0 1 1 1 1 1 1 0 0 0 2 0 1 1 1 2 0 1 2 2 0 0 0 1 0 0 0 1 0 0 2 0 0 1 0 1 0 1 0 0 1 0 2 2 2 0 2 1 0 1 0 2 0 0 1 0 0 2 2 1 1 1 0 0 0 0 2 0 0 1 1 1 2 2 2 0 0 1 0 1 0 1 0 0 1 0 0 2 0 1 0 0 2 0 1 1 0 0 1 1 1 0 0 0 0 0 1 1 2 1 0 1 0 0 2 2 0 0 2 2 0 0 0 0 1 0 1 0 1 0 1 0 0 1 1 0 0 1 0 0 0 1 0 0 0 0 1 1 0 1 0 0 0 0 0 0 0 0 0 0 0 0 1 0 1 0 1 1 0 0 0 2 1 0 0 2 2 0 0 1 0 0 0 0 0 0 0 0 0 0 0 0 0 1 1 0 2 2 0 0 1 1 2 0 2 1 0 1 2 2 1 1 0 1 2 0 2 1 2 0 1 1 0 0 0 2 0 0 2 0 0 0 1 0 2 2 1 0 0 0 1 1 0 0 2 2 2 1 1 1 0 0 0 2 0 2 2 1 1 1 1 0 1 0 0 0 1 2 0 1 0 1 1 1 2 0 1 1 1 0 1 1 0 2 0 1 0 1 1 0 0 0 0 2 0 2 1 0 1 0 1 1 0 2 0 0 0 0 0 0 0 0 0 0 0 1 1 1 0 0 0 0 0 0 0 2 2 0 0 0 0 0 1 1 0 0 1 2 1 1 0 1 1 1 0 0 0 0 0 1 1 2 1 1 1 2 0 2 2 2 1 2 1 1 1 0 0 0 0 1 0 0 0 2 0 0 2 0 0 2 1 1 0 2 2 0 2 2 2 0 1 1 0 1 1 1 0 2 0 0 0 2 1 0 0 0 0 2 2 0 2 2 2 1 0 0 1 0 0 0 2 2 0 0 2 0 0 1 0 0 0 0 0 0 0 1 2 0 1 0 0 0 0 1 2 1 0 2 2 2 2 0 0 0 0 0 1 2 1 2 2 0 0 0 2 0 2 0 0 0 1 1 1 0 2 1 0 0 1 1 1 0 0 0 1 1 2 0 2 1 1 0 0 1 0 1 1 1 0 0 0 0 0 1 1 0 0 0 0 0 0 1 2 1 0 0 0 0 0 0 2 0 2 0 0 0 0 2 0 2 0 0 1 1 1 1 0 0 0 0 0 0 0 0 0 1 2 1 2 0 0 1 0 0 0 0 0 1 0 2 0 0 0 0 1 0 0 2 2 1 2 1
66 1 2 0 1 0 0 2 1 1 0 0 0 0 0 0 0 0 0 1 1 1 0 1 1 1 1 1 1 1 2 1 1 2 0 0 1 2 0 1 0 0 1 0 0 1 0 0 1 0 0 1 0 0 1 2 0 0 0 0 1 1 0 0 1 1 1 0 0 0 0 2 1 1 1 2 1 0 1 0 1 2 0 1 0 0 0 0 2 2 0 0 1 1 1 0 1 2 0 1 1 1 0 0 0 0 2 1 2 0 0 1 1 2 2 1 2 0 1 0 0 0 0 2 0 1 0 1 1 1 0 0 0 0 0 0 0 0 0 0 0 2 0 0 0 1 0 0 1 1 1 0 0 0 0 1 0 0 0 1 0 1 1 1 2 2 1 0 1 1 0 0 0 0 1 0 1 1 0 0 0 1 0 2 1 0 2 2 1 0 0 2 0 0 1 0 1 1 1 0 0 1 0 1 1 0 1 0 1 2 0 1 0 0 0 0 0 0 2 0 2 2 0 2 0 0 0 0 0 1 0 1 0 0 2 0 0 1 0 1 0 0 2 2 2 2 0 0 1 0 0 0 0 0 0 0 1 0 0 0 0 0 1 0 0 0 0 1 1 0 0 0 0 0 1 1 0 1 1 0 0 1 0 1 0 1 1 2 0 2 0 0 1 0 1 0 2 0 0 1 0 0 1 1 0 0 1 0 0 0 0 1 2 1 1 0 1 1 0 0 1 1 1 1 0 0 0 1 0 2 0 2 0 0 1 0 0 1 0 0 0 0 1 0 0 1 0 0 2 2 2 0 0 0 0 1 0 1 0 0 0 0 1 1 1 1 0 2 2 0 2 0 2 2 0 0 0 1 1 1 1 1 0 0 0 0 0 0 0 1 1 1 1 0 1 1 0 0 0 0 0 0 1 1 1 0 0 0 0 0 0 0 0 0 1 0 1 1 0 0 0 2 1 1 0 1 0 0 0 1 0 1 0 2 0 0 0 1 0 0 1 0 0 1 1 2 0 1 1 0 0 0 2 2 2 2 0 2 2 1 1 0 0 0 0 2 0 1 0 0 1 0 0 2 2 0 1 2 0 1 1 2 0 0 0 0 0 0 1 0 1 1 1 1 0 2 0 0 0 2 0 1 1 1 1 0 1 1 0 2 0 1 1 0 0 1 0 2 0 2 0 0 2 0 0 1 0 0 0 2 0 0 0 0 0 0 2 0 1 1 0 1 0 0 0 2 0 1 1 2 0 0 1 0 2 1 1 0 0 0 1 0 0 0 0 0 0 2 1 0 1 0 0 0 0 0 1 1 0 1 1 0 1 0 1 1 1 0 0 1 0 1 0 0 0 1 0 1 1 1 1 1 0 0 0 0 2 0 0 1 1 0 0 0 0 0 0 0 0 1 0 1 0 0 0 1 1 1 0 0 0 0 1 0 1 0 2 0 2 1 1 0 0 1 1 0 1 0 1 0 0 1 0 1 0 2 0 1 2 0 0 0 1 1 1 1 0 1 0 0 1 1 0 0 0 1 1 0 1 2 0 0 0 2 0 2 2 1 1 0 1 1 0 1 0 0 0 1 0 1 0 0 0 1 1 0 2 2 0 0 0 0 0 1 0 1 0 2 2 0 0 0 0 2 0 2 0 0 1 0 0 0 0 2 0 0 1 0 0 1 0 0 0 0 1 0 1 1 0 0 0 0 0 0 1 0 0 0 1 0 0 0 1 0 0 0 1 1 2 2 1 1 2 1 0 0 0 0 0 2 1 1 1 0 0 1 1 2 1 1 0 0 1 0 0 1 0 1 0 0 0 0 1 2 1 1 2 0 0 2 0 0 1 1 1 0 1 2 2 0 1 1 0 2 2 2 0 2 0 0 0 2 1 2 0 0 0 1 1 0 0 1 0 0 0 0 0 1 0 0 2 1 0 0 2 0 0 0 0 0 0 0 0 0 0 0 0 0 1 0 1 0 0 0 1 1 0 0 0 0 1 0 0 0 0 0 0 2 2 1 0 0 2 2 2 1 2 0 1 0 0 1 0 0 2 0 0 1 0 1 0 0 0 0 0 0 2 1 1 1 0 0 1 1 2 1 0 1 0 0 2 0 0 1 0 1 1 0 0 0 0 1 2 2 2 1 0 0 0 1 2 1 2 0 0 0 0 2 0 0 1 1 1 0 1 0 1 1 2 1 1 0 0 0 0 1 1 0 0 0 0 0 0 0 0 0 0 1 0 2 1 1 0 0 1 0 0 0 1 0 1 1
67 0 2 1 0 0 0 1 1 1 0 0 1 2 0 0 0 0 0 1 1 1 0 1 1 1 1 2 2 1 2 1 1 2 1 0 1 1 0 0 2 0 0 0 0 0 0 0 2 0 0 0 1 2 0 1 0 0 0 1 1 1 0 0 0 0 0 0 0 0 0 0 1 1 1 2 1 0 1 0 1 1 1 1 1 0 0 2 2 2 1 2 0 2 1 0 1 2 2 2 0 2 0 0 0 0 2 0 1 1 0 1 0 1 1 0 1 0 0 0 1 0 1 1 1 1 0 2 1 1 0 0 0 0 0 0 0 0 0 0 2 1 1 1 0 0 0 0 1 1 1 0 0 1 1 1 0 1 0 1 0 0 2 0 1 2 1 2 0 0 1 1 1 1 0 1 2 0 0 1 0 1 1 2 1 1 2 2 0 0 0 1 0 1 2 0 2 2 0 0 0 0 0 1 2 0 2 0 1 1 0 1 2 0 0 1 0 0 2 0 2 2 0 2 0 0 0 0 0 1 0 1 0 0 1 0 0 2 0 2 0 0 2 1 2 2 1 0 1 1 1 1 1 0 1 1 2 1 1 1 1 1 0 0 0 1 0 1 0 0 0 2 0 2 0 0 2 2 1 0 0 1 1 1 0 1 0 2 0 2 0 1 0 0 1 0 2 0 0 0 0 0 1 0 1 0 0 0 0 0 0 1 1 1 1 0 1 0 1 0 1 0 0 0 0 0 0 0 0 1 0 0 0 0 0 0 0 1 0 0 0 0 1 0 0 1 0 1 2 2 2 0 0 0 0 1 0 0 0 1 0 0 0 0 0 1 0 1 1 0 2 0 1 1 0 0 0 1 1 1 0 0 0 1 1 1 1 0 0 0 0 0 1 0 2 0 1 0 2 2 2 1 0 2 2 0 0 1 0 0 0 0 0 0 1 0 1 1 0 0 1 2 0 1 2 2 1 0 0 0 2 0 1 0 1 2 0 0 0 0 2 0 0 0 1 1 0 1 1 0 0 0 0 1 0 0 0 2 2 1 1 0 0 0 0 2 0 0 0 0 0 1 2 2 2 0 2 1 0 0 2 1 0 0 1 0 0 0 2 0 0 2 1 2 1 0 2 2 2 2 0 0 1 1 1 0 1 1 0 0 1 1 1 1 1 1 1 2 0 1 1 1 2 0 0 2 1 1 1 2 1 1 1 0 0 0 2 0 2 2 1 1 0 0 2 1 0 0 2 2 0 0 0 0 2 2 0 0 0 1 0 0 1 1 1 0 0 1 1 1 0 1 0 0 0 0 0 1 0 1 0 0 0 0 0 0 0 0 1 1 1 0 1 0 0 1 0 0 0 1 1 1 0 1 1 0 0 0 0 2 0 0 0 0 0 0 1 0 0 0 0 0 0 0 0 0 1 0 0 0 2 2 0 0 2 0 1 0 1 1 1 1 2 2 2 0 0 1 2 0 1 2 0 0 0 1 0 0 1 0 0 0 2 0 2 2 1 1 1 0 0 0 0 1 0 2 2 0 1 1 0 1 1 2 0 2 1 1 1 1 0 0 0 1 1 0 0 1 0 0 0 0 0 0 1 0 1 0 1 2 0 0 1 1 1 1 0 1 1 0 0 0 0 1 1 2 0 0 0 0 0 1 0 2 0 1 1 0 1 2 1 2 0 0 0 2 2 0 0 1 0 1 1 0 0 2 0 0 1 0 0 0 2 0 1 0 1 2 2 2 0 1 2 0 1 1 1 1 1 0 2 2 0 0 0 2 0 2 2 2 1 2 2 1 2 0 0 1 0 1 0 0 0 2 1 0 1 1 0 2 0 0 0 1 2 1 2 1 0 0 0 0 0 2 2 1 0 1 1 0 0 1 1 1 0 2 0 1 1 0 1 1 1 0 0 0 1 2 0 0 1 1 0 0 1 0 1 0 1 0 0 0 0 0 0 0 1 0 0 0 0 0 0 1 2 1 0 0 1 1 2 0 0 0 0 1 1 1 0 1 1 0 1 1 2 0 2 0 0 1 1 0 0 0 2 1 1 2 0 0 0 0 2 0 2 1 2 1 1 0 0 1 0 1 2 1 1 1 1 1 0 0 0 1 0 0 0 2 0 0 0 0 2 1 0 0 0 0 0 0 2 0 2 0 1 0 0 2 0 0 1 1 1 1 2 0 1 0 0 0 0 0 0 1 1 0 0 0 1 0 0 0 1 1 0 0 0 0 0 2 0 0 0 0 1 0 1 0 0 0 0 0
68 1 1 2 0 0 0 2 1 1 0 1 0 1 0 0 1 0 0 2 0 1 0 2 1 1 2 2 2 0 2 2 0 0 1 0 1 1 0 0 1 1 0 0 0 1 1 0 2 0 0 0 0 0 2 1 0 0 0 1 0 0 0 2 0 1 0 0 0 0 0 2 1 0 0 2 2 0 1 0 1 2 0 0 1 0 0 0 1 2 0 0 1 2 1 1 1 1 1 1 1 1 1 0 0 0 2 0 2 0 0 1 0 1 1 0 1 0 0 0 2 0 0 2 0 1 0 1 1 1 0 0 1 1 0 0 1 0 0 0 1 1 0 0 0 1 1 0 2 2 2 0 0 0 0 0 0 1 0 0 0 1 0 1 1 2 0 1 0 1 1 2 1 1 0 1 2 0 1 1 0 1 0 2 2 0 2 0 0 1 0 0 0 2 2 0 2 2 0 0 0 0 0 0 2 0 2 1 1 0 0 1 1 0 0 0 0 1 1 1 1 0 0 0 2 1 0 1 0 1 1 0 0 0 2 0 0 2 0 2 0 0 1 1 1 1 1 0 2 0 0 0 2 1 0 0 0 0 0 0 0 0 0 0 0 0 1 0 1 1 0 2 1 1 0 0 0 1 2 0 0 0 1 2 0 1 2 2 0 1 1 0 0 0 1 0 2 1 1 1 1 1 0 1 0 0 1 0 0 2 0 1 2 1 1 0 0 2 0 0 0 2 0 0 2 0 0 0 1 0 0 2 0 0 0 0 0 1 0 0 0 0 2 0 1 0 2 1 2 1 1 0 0 1 0 1 1 2 0 1 0 0 2 0 2 0 1 2 2 1 1 1 0 0 0 0 0 2 1 1 0 1 1 1 2 0 1 1 0 1 1 1 1 0 1 1 1 0 0 0 0 0 0 1 1 0 1 1 0 0 0 0 0 1 0 0 2 0 0 2 0 0 0 0 1 1 0 0 0 0 0 0 2 0 2 2 1 0 0 1 0 0 0 1 0 0 0 0 1 1 0 0 0 1 0 0 0 2 1 1 2 0 1 0 0 2 1 1 0 0 1 0 1 2 1 0 0 2 1 1 0 0 1 0 0 0 0 2 2 0 0 2 0 2 2 0 2 2 2 2 0 0 1 1 1 0 1 2 0 1 0 1 0 0 1 1 0 2 0 1 0 1 2 2 2 2 0 1 1 1 0 2 0 0 2 0 1 0 2 1 1 1 0 0 0 0 1 1 1 1 0 0 0 1 2 0 1 2 2 0 0 2 0 0 0 1 1 1 1 0 1 1 1 0 0 0 1 1 0 1 0 0 1 0 0 1 0 0 0 1 1 1 1 0 0 0 0 0 0 0 0 2 0 0 1 0 1 0 0 1 0 0 0 1 1 1 0 0 1 0 0 1 0 0 0 0 2 2 0 0 1 1 0 0 1 0 0 0 2 0 2 0 0 1 2 0 2 0 1 0 1 1 0 0 0 1 0 0 1 0 0 0 1 0 1 2 0 0 1 0 1 0 0 0 0 2 2 0 1 1 0 1 2 2 0 2 0 1 1 0 2 0 1 0 1 0 1 1 0 1 0 0 0 0 1 0 2 1 0 0 1 1 0 1 0 0 0 0 0 0 0 2 1 1 1 1 1 0 2 0 0 0 0 2 0 0 1 0 1 1 0 2 0 0 0 1 1 0 0 0 0 0 0 1 0 0 0 0 0 0 0 0 1 1 0 0 1 1 1 1 0 1 2 0 0 1 0 1 1 1 1 1 0 0 0 2 0 2 2 2 0 2 1 0 2 0 0 1 0 0 0 0 1 2 1 1 0 0 0 1 0 0 2 0 0 0 2 1 2 0 1 1 0 2 2 0 0 1 1 0 0 1 2 0 0 0 0 0 1 1 1 1 1 1 0 0 1 1 0 0 2 1 0 0 1 0 1 0 2 0 0 0 0 0 0 1 1 0 0 0 0 0 0 1 2 1 0 1 1 2 2 0 0 0 0 1 1 2 1 1 1 0 1 0 2 0 2 0 0 0 0 1 0 0 2 0 2 0 0 2 1 0 1 0 1 1 1 2 1 1 0 0 0 1 0 0 1 2 0 0 0 0 2 2 0 1 1 2 0 1 0 2 2 1 1 0 1 1 0 0 2 0 2 1 0 0 1 2 0 0 1 1 1 0 1 1 0 0 0 0 0 2 0 0 0 2 2 1 1 0 0 0 0 1 1 0 1 0 0 1 0 0 0 0 0 0 0 0 0 0 2 2
69 0 2 1 0 0 0 1 2 0 0 0 1 2 0 0 1 1 1 0 1 0 0 2 2 0 0 2 2 0 1 0 1 0 2 0 2 1 0 0 0 2 0 0 0 2 0 0 2 0 0 0 0 1 0 2 0 0 0 1 0 0 0 0 0 0 0 0 0 0 0 0 2 1 2 2 0 0 1 0 1 2 0 1 1 0 0 0 2 2 0 0 1 1 0 0 0 1 1 1 1 2 0 1 0 0 2 1 1 1 0 2 1 2 2 0 1 0 0 0 0 0 2 0 0 0 0 0 0 0 0 1 0 0 1 0 1 0 0 0 0 2 1 0 0 2 1 0 1 1 1 0 0 0 0 0 0 2 0 2 2 0 1 1 0 2 0 1 0 0 1 0 0 2 0 0 2 0 1 2 0 1 1 1 1 1 1 0 0 2 1 0 0 0 1 0 1 2 1 0 0 1 0 0 2 0 2 1 0 1 0 1 1 1 0 0 0 1 0 1 1 0 1 1 1 0 1 0 0 0 0 0 0 0 1 0 0 2 0 1 0 0 2 1 2 2 1 0 2 0 0 0 1 0 1 1 1 0 0 0 0 0 0 0 0 0 0 0 2 1 0 2 2 2 0 1 0 0 2 0 1 0 0 2 1 1 2 1 0 2 0 0 1 0 2 0 2 1 0 1 0 0 1 0 1 0 0 1 0 2 0 2 2 2 2 0 0 0 0 0 1 2 0 0 1 0 0 0 0 0 0 2 0 0 0 0 0 1 0 0 0 0 2 0 0 1 0 0 2 2 2 0 0 0 0 1 0 2 0 0 0 0 0 0 0 0 0 2 2 1 1 1 1 1 0 0 0 2 1 1 0 1 0 0 2 1 1 0 0 0 0 0 0 0 2 0 1 0 1 1 1 1 2 0 1 1 0 0 0 0 0 0 0 0 1 1 0 1 0 0 0 2 1 1 1 2 0 1 1 2 0 1 1 0 2 1 0 2 0 0 1 0 0 1 0 1 0 0 0 0 0 0 0 1 1 0 1 1 2 2 1 0 0 0 0 2 0 0 0 0 0 0 1 1 1 0 0 0 0 0 1 1 0 0 0 0 0 0 1 0 1 1 1 2 0 0 2 1 1 1 1 0 2 1 2 0 1 1 0 0 0 2 2 1 0 2 1 2 0 2 0 0 1 0 0 1 0 2 0 2 0 2 0 0 0 0 2 0 2 1 0 1 0 0 1 2 0 0 2 2 0 1 0 1 2 0 0 1 0 0 1 0 0 0 0 1 1 2 1 1 0 1 0 0 0 0 0 0 0 0 1 0 0 0 0 0 0 0 0 0 1 0 0 0 0 1 0 0 0 1 1 1 0 0 0 0 0 0 0 0 0 0 0 0 0 0 0 0 2 1 0 1 1 0 0 0 2 1 0 0 2 2 0 0 1 1 1 1 2 2 2 1 0 0 2 0 2 1 0 0 0 2 0 0 0 0 0 0 1 0 0 0 1 0 2 2 1 1 0 0 0 0 0 0 1 2 2 0 2 1 1 0 1 0 0 2 1 2 2 0 0 2 0 0 1 0 0 1 0 0 0 0 1 1 2 0 1 2 0 0 0 0 1 1 0 1 1 0 0 0 0 0 0 0 1 2 0 0 1 0 1 1 0 2 0 1 1 0 0 2 0 0 0 1 2 0 2 1 0 0 0 0 0 0 0 2 1 1 1 1 1 0 2 0 0 0 1 2 0 0 0 0 2 0 0 0 0 1 1 2 0 0 0 0 0 2 0 2 2 2 1 2 1 1 1 1 0 0 0 0 0 0 0 1 0 2 1 0 2 2 0 0 2 0 0 0 2 2 1 0 1 1 2 2 2 1 0 1 2 0 2 2 1 0 0 2 0 1 1 0 1 1 1 0 1 1 1 1 0 0 1 1 1 0 1 0 0 0 0 0 0 0 1 0 0 2 2 0 2 0 0 0 0 0 1 1 0 2 1 1 1 0 0 0 0 0 0 1 0 1 1 1 0 0 2 1 2 0 0 1 0 1 0 0 2 0 1 0 0 1 1 0 0 1 2 0 1 1 1 1 0 1 0 1 1 0 2 1 0 0 0 1 0 1 0 0 1 2 0 0 0 0 2 1 1 1 0 1 0 0 2 1 1 0 0 0 2 2 0 0 1 1 2 0 2 0 0 0 0 1 0 2 1 0 0 0 0 1 1 1 1 1 1 2 0 0 0 1 0 2 0 0 0 0 0 1 0 1 2 1 1 1
70 0 1 1 0 1 0 2 2 0 0 0 1 2 0 0 0 0 1 2 0 2 0 2 2 0 0 1 2 1 1 1 1 2 0 0 0 2 1 1 1 0 0 0 0 0 0 0 2 0 0 0 2 2 0 1 0 0 1 2 0 1 0 2 1 0 1 1 0 0 0 1 2 1 2 2 0 0 1 0 0 2 0 0 0 0 0 0 2 2 0 0 0 1 0 0 0 1 1 1 1 2 0 0 1 1 2 0 0 2 0 1 0 1 2 2 2 0 0 0 2 1 1 1 0 1 0 0 0 0 0 0 1 1 0 0 1 0 0 0 0 2 0 0 0 0 0 0 1 1 0 1 0 1 1 0 0 1 1 1 0 0 1 1 1 2 1 1 0 1 1 0 0 2 0 2 0 0 1 2 0 2 1 1 1 1 1 2 0 0 1 2 0 2 2 0 1 1 0 0 0 0 0 1 2 0 1 1 0 1 1 1 2 0 0 1 1 0 1 0 2 1 0 1 1 0 0 0 0 1 1 1 1 1 0 1 1 1 0 1 0 0 2 1 2 2 1 0 1 1 0 0 0 1 0 0 1 1 1 0 0 0 0 0 0 0 0 1 2 1 0 2 1 2 2 2 0 0 2 0 2 0 0 2 0 1 1 2 0 2 0 1 0 0 2 0 1 0 0 1 0 0 2 0 2 0 1 0 0 0 0 0 1 1 1 0 0 1 0 0 1 2 0 1 0 0 0 0 1 1 0 2 1 1 0 0 0 1 0 2 0 2 0 0 0 1 0 0 1 0 0 1 0 1 0 1 1 1 0 1 0 0 2 2 2 1 0 1 1 0 2 0 1 0 2 2 0 1 1 1 1 1 0 0 0 0 0 0 0 0 0 0 0 0 2 0 1 1 1 1 1 1 0 1 2 1 2 2 0 0 0 0 0 0 0 0 1 2 0 0 0 2 1 1 2 2 1 0 0 0 0 1 0 2 0 1 0 0 0 0 2 0 0 0 2 2 0 2 2 0 0 0 1 2 1 1 0 2 2 2 0 0 0 0 0 2 0 2 0 0 1 0 2 1 1 0 1 1 0 1 2 1 0 1 0 2 0 1 2 1 0 1 0 1 1 0 2 0 2 2 0 1 1 1 1 0 1 1 0 0 0 2 0 0 0 1 0 2 0 2 1 0 1 0 0 2 1 0 1 1 1 0 0 0 0 0 2 0 2 1 1 1 0 0 1 2 0 2 0 0 0 0 0 1 2 2 1 0 0 0 2 0 0 1 1 1 1 1 1 1 0 1 0 0 1 0 1 1 0 1 0 1 0 0 0 0 0 0 1 2 0 0 0 0 0 1 0 0 0 1 1 2 1 1 1 1 2 0 0 1 1 0 0 2 1 1 0 0 1 0 0 0 0 1 1 0 1 1 0 0 2 2 0 0 1 1 1 1 2 2 0 0 0 1 2 0 2 0 1 0 0 2 0 0 0 1 0 0 2 0 0 0 2 0 0 1 0 2 0 0 2 0 0 0 0 2 2 1 2 0 0 1 1 1 1 1 0 0 2 0 2 0 0 0 1 0 0 1 0 0 0 0 1 2 2 1 1 0 0 1 1 1 0 2 0 1 0 1 1 0 0 0 2 2 0 1 1 1 2 0 1 2 0 2 0 0 0 0 0 1 0 0 1 1 2 0 2 0 0 0 0 0 1 0 0 2 0 2 0 0 0 0 1 0 1 1 0 0 0 0 0 0 2 0 0 2 0 0 0 1 0 1 2 0 0 1 1 1 1 2 0 2 1 1 2 0 0 0 0 0 1 0 1 2 1 1 0 0 0 1 0 1 0 0 2 2 1 2 2 0 1 1 1 0 0 2 0 1 1 0 1 2 2 0 0 2 2 1 1 0 0 0 0 0 0 0 0 0 0 0 2 2 0 0 1 0 1 0 0 0 0 0 0 0 0 0 1 0 1 0 0 0 0 0 1 0 0 1 1 1 1 0 0 0 0 1 1 0 0 2 2 0 0 1 2 0 2 1 1 0 0 0 0 0 1 1 1 1 0 0 1 0 0 0 0 0 2 1 1 1 0 0 0 1 2 1 0 2 0 1 0 1 0 1 0 0 0 2 0 0 0 0 2 1 0 0 0 0 0 0 2 1 2 0 0 0 0 2 0 1 1 0 1 0 1 1 1 1 1 0 1 0 2 0 0 0 0 2 1 0 0 0 1 1 0 0 0 1 0 2 0 0 0 0 0 0 1 0 1 0 0 0
71 0 1 2 0 0 0 2 1 1 0 0 1 1 0 0 0 0 0 0 2 0 0 2 2 0 0 0 2 2 0 2 2 2 0 0 1 1 0 0 0 2 0 0 0 0 0 0 2 0 0 0 1 1 0 1 0 1 0 1 1 2 0 0 0 1 0 0 0 0 0 0 1 0 1 2 1 0 1 0 0 1 0 0 2 1 0 0 1 1 0 0 1 0 0 0 1 0 0 2 2 1 0 0 0 0 2 1 1 1 0 1 1 2 2 1 2 0 0 0 2 0 2 0 1 0 0 2 1 2 1 1 0 0 0 0 0 0 1 0 1 1 1 0 0 2 0 0 0 0 0 0 0 0 0 0 0 0 0 2 1 1 1 1 1 2 1 1 1 1 0 0 0 1 0 0 2 0 2 2 0 2 0 2 0 0 2 1 0 1 1 1 2 0 0 1 1 1 0 0 0 0 0 1 2 0 1 0 1 1 1 0 0 0 0 0 0 0 2 1 1 1 0 2 0 0 0 0 0 0 0 0 0 0 1 0 0 1 1 0 0 1 2 1 2 2 1 0 0 2 0 0 1 0 0 0 0 0 0 0 0 0 0 0 0 0 0 0 2 0 0 2 2 2 0 1 0 1 1 0 0 0 1 1 0 1 2 2 0 2 0 1 0 0 2 0 2 0 0 1 0 0 1 1 0 0 1 0 0 1 0 1 1 1 1 0 1 2 0 0 0 1 1 1 0 0 0 0 1 0 0 1 1 0 0 0 0 1 0 1 0 1 2 0 1 1 0 0 1 1 1 0 0 2 0 0 2 0 0 0 0 0 2 0 2 1 0 2 2 2 0 2 0 0 1 1 0 1 1 1 2 1 0 0 1 1 1 0 0 0 0 0 0 0 1 1 0 2 0 0 0 0 1 1 1 1 1 1 0 0 0 0 0 0 1 0 0 0 0 0 0 2 2 2 0 2 0 1 1 1 0 1 1 0 2 1 0 1 0 1 1 0 0 1 1 1 0 2 2 0 0 0 1 2 1 1 0 1 1 2 1 0 0 1 0 1 1 0 0 0 1 0 1 1 2 0 1 2 1 0 1 0 1 1 0 1 0 1 2 0 0 2 1 1 1 1 2 0 1 2 0 1 1 1 1 1 0 2 0 0 0 2 0 0 1 1 0 2 0 1 0 1 2 0 0 1 0 2 0 2 0 2 0 0 1 0 2 1 2 2 1 1 0 0 1 0 0 2 0 0 0 0 0 1 1 0 0 0 0 0 1 0 1 0 0 0 0 2 1 1 0 1 0 0 0 0 0 1 0 1 0 0 1 0 0 1 0 1 0 1 1 1 1 0 1 0 0 1 1 1 1 1 0 0 2 0 1 0 1 0 1 1 0 0 0 0 1 0 0 1 1 2 0 0 0 1 0 0 0 0 1 1 0 0 2 1 0 1 2 2 1 1 0 1 2 0 1 2 1 0 1 1 0 0 0 1 0 0 2 1 1 1 2 0 2 2 2 1 0 1 0 0 1 0 0 2 1 0 2 0 1 0 0 2 1 2 1 0 2 0 1 0 1 0 0 0 0 0 0 1 0 1 0 1 1 0 2 1 0 2 0 0 1 0 0 1 0 1 0 1 0 1 1 2 0 2 0 1 0 1 0 0 0 2 0 0 0 0 1 2 0 2 0 0 0 0 0 0 0 0 0 0 0 0 0 1 0 0 1 0 0 0 2 1 0 0 1 1 1 1 0 0 0 1 1 1 0 1 1 1 1 1 1 0 0 1 1 2 1 2 1 1 1 2 2 0 0 1 0 0 0 0 1 2 1 0 1 0 0 2 0 0 0 2 2 0 2 1 2 1 1 1 1 2 2 1 0 2 1 0 1 2 1 2 0 0 0 0 0 0 0 0 0 0 0 0 0 0 0 0 2 2 0 0 1 1 0 0 2 0 0 0 1 0 0 0 1 0 2 0 1 0 0 1 1 1 0 1 1 0 0 2 0 0 0 0 0 2 1 2 2 0 0 0 1 0 1 0 0 1 1 0 1 0 2 0 0 1 0 1 1 0 0 1 1 0 1 1 2 2 0 0 0 0 0 0 1 2 1 1 0 0 0 0 1 1 1 0 0 0 0 0 2 1 0 0 1 1 0 1 2 0 2 0 0 0 0 1 0 1 0 1 0 0 1 1 2 1 2 1 1 0 0 0 0 2 2 2 2 0 0 0 1 1 0 1 1 0 0 1 0 0 0 0 1 0 0 1 1 0 0 0
72 0 1 1 0 1 1 1 1 1 1 0 0 0 0 0 0 0 0 0 2 0 0 1 1 1 1 1 1 1 2 0 0 2 1 1 1 2 1 1 0 1 0 0 0 0 0 0 0 1 1 2 0 0 1 1 0 1 0 0 1 1 0 1 0 0 0 0 0 0 1 0 1 1 1 2 1 0 2 2 0 2 0 0 1 0 0 0 2 2 0 0 1 1 0 0 1 1 1 2 1 2 0 1 0 0 2 0 0 2 0 2 1 1 1 1 1 0 0 0 2 0 1 1 0 0 1 2 1 2 0 0 1 1 0 0 1 0 0 0 0 2 1 0 0 2 1 0 0 1 1 0 0 1 1 0 0 1 0 1 1 1 2 0 2 2 2 2 0 0 2 0 1 0 0 1 1 0 1 1 0 1 1 2 1 1 2 2 0 0 1 1 0 2 2 0 1 2 0 1 0 0 0 0 2 0 0 0 2 1 1 2 0 0 0 1 1 1 0 2 0 0 0 2 1 0 0 0 0 0 0 0 0 0 1 0 0 2 0 2 0 0 2 2 2 2 0 0 2 0 0 0 0 0 1 1 2 0 0 0 0 0 0 0 0 0 0 0 2 1 0 2 1 2 0 0 0 0 2 0 1 0 0 1 0 1 1 1 0 2 0 1 1 0 2 0 2 0 0 0 0 0 1 0 0 0 0 0 1 1 1 1 2 1 1 1 0 0 1 0 1 2 1 0 1 0 0 0 1 1 0 1 0 0 0 0 0 1 1 1 0 0 0 0 0 2 1 0 0 0 0 2 0 0 0 0 1 0 0 2 0 0 1 1 1 0 1 2 2 1 1 1 2 2 1 1 0 1 1 1 0 0 0 1 1 0 0 0 0 0 0 1 0 0 2 0 0 0 0 0 0 0 0 1 1 0 1 1 0 0 0 0 0 0 1 0 1 0 1 0 1 1 1 2 2 2 1 0 0 0 0 0 0 2 0 0 0 1 0 1 2 0 0 0 1 1 0 1 1 0 0 0 0 2 1 0 1 2 2 2 0 0 1 1 0 0 0 1 0 0 1 0 1 1 2 0 2 1 0 1 2 2 0 0 2 0 0 0 2 0 0 2 0 1 0 1 0 0 0 0 2 0 2 1 2 0 1 0 0 0 1 1 1 0 0 2 0 2 0 0 0 2 1 0 0 1 0 1 0 2 0 1 0 0 0 0 2 2 1 0 0 0 0 0 1 1 0 1 1 1 0 1 0 0 2 1 0 1 0 0 1 0 0 0 0 1 1 1 0 0 0 1 0 0 0 0 1 1 0 1 0 1 0 0 1 0 1 0 0 0 1 1 0 0 0 0 1 2 2 2 2 0 0 0 1 1 1 0 0 1 0 0 0 0 0 0 0 0 1 0 0 1 0 0 0 0 2 0 0 0 2 2 1 0 1 0 2 0 1 1 0 1 1 1 1 0 1 0 1 0 0 2 0 0 0 1 0 1 2 0 0 0 1 0 2 2 1 1 0 0 0 0 0 0 1 2 2 2 2 0 0 0 1 2 1 1 0 1 1 2 0 0 0 0 1 0 0 2 0 1 1 0 0 0 1 0 1 2 0 0 0 0 0 2 0 0 0 1 1 0 0 0 1 1 2 2 0 0 0 0 0 1 0 2 0 1 2 0 2 2 1 2 0 0 1 1 1 0 0 0 1 1 0 0 0 1 1 0 1 0 0 0 2 1 0 0 0 2 2 2 0 0 2 0 0 0 0 1 1 1 1 1 1 0 2 2 1 2 1 2 1 1 2 0 0 2 0 1 0 0 1 0 2 2 2 1 0 1 0 0 0 0 0 1 1 0 1 1 2 0 2 2 0 2 1 1 0 0 2 0 1 1 1 1 0 0 0 0 1 1 1 1 0 0 0 0 0 1 0 0 2 2 0 0 2 0 0 1 0 0 0 0 0 0 0 0 0 0 1 0 0 0 0 0 2 0 0 0 1 0 0 0 0 0 0 0 0 2 0 2 2 0 1 0 2 0 2 0 0 0 0 2 1 0 2 1 0 1 0 0 0 0 0 0 1 1 2 1 1 0 0 1 0 1 0 0 1 1 1 1 0 0 0 2 0 0 0 2 0 0 0 1 2 1 1 0 1 0 0 0 2 0 0 0 1 0 2 1 0 0 1 1 0 2 2 1 1 0 0 0 0 0 0 0 0 0 0 2 2 0 0 0 1 1 0 0 0 0 1 1 0 0 0 0 0 0 0 0 2 1 2 2
73 1 2 1 0 0 0 2 1 1 0 0 0 1 0 0 1 1 1 1 1 0 0 2 2 0 0 2 2 0 2 0 0 1 1 1 1 0 0 0 1 1 0 0 0 0 1 0 2 0 0 0 1 2 0 1 0 0 0 0 1 2 0 2 0 2 0 0 0 0 0 0 1 1 1 2 1 0 1 0 1 1 0 0 1 0 0 0 1 2 0 0 2 2 1 0 1 1 1 2 1 1 0 0 1 1 2 2 1 1 0 1 0 2 2 2 2 0 0 0 1 0 2 0 0 0 0 0 0 0 0 0 0 0 0 0 0 0 0 0 0 1 0 0 0 2 0 0 0 0 0 0 0 0 0 0 0 1 0 1 0 1 1 1 0 2 1 0 1 1 0 0 0 1 0 1 1 0 0 2 1 1 0 1 1 0 1 0 0 2 1 0 0 1 2 0 2 1 0 0 0 0 0 1 2 0 1 0 1 2 0 1 1 0 0 0 1 0 1 0 2 2 2 2 0 0 2 0 0 2 1 0 0 0 1 0 0 2 0 2 0 0 2 1 1 1 0 0 1 1 0 0 0 0 1 1 1 0 0 0 0 0 0 0 0 0 0 1 2 0 0 1 1 1 0 0 0 2 2 0 0 0 0 2 0 1 1 1 0 2 0 0 1 0 1 1 0 0 0 0 0 0 0 0 0 0 0 2 1 1 1 1 1 1 1 0 0 0 0 0 1 2 1 1 0 0 1 0 2 1 0 2 0 0 0 0 0 0 0 0 0 0 2 0 0 1 0 0 1 1 1 1 0 0 0 1 0 1 1 1 1 1 1 1 1 0 0 1 1 1 1 1 1 1 0 0 0 2 1 1 0 1 0 0 1 0 0 0 0 0 0 0 1 0 1 1 0 0 1 2 1 2 1 0 0 0 1 1 0 0 0 0 0 0 0 1 1 1 0 0 0 2 1 1 1 2 0 0 0 1 0 1 1 1 1 0 0 0 0 0 2 0 0 0 1 1 0 1 1 0 0 0 1 2 1 1 0 1 2 2 1 0 0 0 1 2 0 2 0 2 1 0 1 2 0 0 0 1 1 0 1 2 0 1 0 1 0 0 1 0 1 1 1 1 1 0 1 2 2 2 0 0 1 1 1 0 1 0 0 1 0 2 1 0 0 0 0 1 0 1 1 1 2 1 2 2 0 1 0 2 0 1 0 0 1 0 2 1 2 1 0 1 0 0 1 1 0 1 1 2 0 0 0 0 2 1 1 2 0 1 0 0 0 2 2 0 0 2 0 0 0 0 0 0 0 0 0 1 0 1 0 0 0 0 0 0 0 0 0 0 2 1 0 0 0 0 0 2 2 2 2 1 0 1 0 0 1 0 0 2 0 0 0 0 1 1 0 0 0 0 1 2 0 0 0 0 1 1 0 0 1 1 0 0 2 1 0 1 2 1 1 0 0 0 2 0 2 1 1 0 0 1 0 0 0 0 0 1 2 0 0 0 2 0 1 2 2 1 1 0 0 0 0 0 1 1 1 1 2 0 1 0 0 0 0 2 0 2 1 0 2 0 1 0 1 0 0 1 0 1 0 1 0 0 1 0 1 1 0 1 0 0 0 2 0 1 0 1 1 0 0 0 0 1 1 2 0 0 0 0 0 0 1 2 0 0 0 0 0 2 0 2 1 0 1 0 1 0 0 0 0 0 0 0 1 1 0 0 1 0 0 0 2 0 1 0 0 1 1 1 1 0 2 0 0 1 0 0 0 1 1 1 1 0 0 1 0 2 1 2 0 1 1 1 2 0 1 0 0 1 0 0 0 2 1 1 1 0 1 2 0 0 0 2 2 0 2 1 2 0 2 1 2 2 2 1 0 1 0 1 0 1 2 0 0 0 0 0 1 0 0 0 1 1 0 0 1 1 0 1 1 1 0 0 1 1 0 0 0 0 0 1 0 0 0 0 1 0 1 0 0 0 0 1 2 2 0 1 1 1 2 0 0 0 0 0 0 1 0 2 2 0 0 1 2 0 2 0 0 0 1 1 0 2 2 0 0 0 0 1 0 0 1 0 1 1 1 1 2 1 0 1 1 2 2 0 2 1 0 0 0 1 1 2 0 0 0 2 0 1 0 2 1 1 0 0 0 0 0 0 1 0 2 0 0 0 0 2 0 0 0 2 0 1 1 0 0 0 0 0 0 0 0 0 0 0 0 0 0 0 0 0 1 1 0 0 0 1 0 2 0 0 0 0 1 1 0 0 0 0 0 0
74 1 2 1 0 0 0 1 2 0 0 1 0 2 0 0 1 0 1 0 2 0 0 1 1 1 1 1 2 0 2 1 0 1 1 0 1 1 0 0 0 1 0 0 0 0 0 0 2 0 0 0 0 0 2 1 0 0 1 2 0 2 0 2 0 1 1 0 0 0 1 1 2 0 2 2 0 0 2 0 2 2 0 0 0 0 0 1 2 2 1 1 1 1 0 0 0 1 1 1 0 2 0 0 1 1 2 2 2 0 0 2 0 0 1 2 1 0 0 0 2 0 0 2 0 1 0 1 1 1 0 0 1 1 0 0 1 0 0 0 2 1 0 0 0 2 1 0 1 1 1 0 0 0 1 0 1 0 0 1 1 0 1 1 1 2 0 0 0 1 0 1 0 2 1 2 2 0 0 1 0 1 0 2 2 2 0 0 0 2 2 0 1 1 1 0 1 1 0 1 0 0 1 0 2 0 2 1 1 0 1 1 0 1 0 0 1 0 1 0 2 1 1 2 0 0 0 0 0 0 0 0 0 0 2 0 0 2 0 2 0 0 2 2 2 2 0 0 2 0 0 0 0 0 0 0 0 1 1 1 1 1 0 0 1 1 1 1 0 0 1 1 1 2 0 0 1 0 1 0 1 0 1 2 0 1 1 2 0 2 0 1 0 1 0 0 2 1 0 1 0 0 1 0 0 0 0 1 1 2 1 2 2 2 2 0 1 0 1 0 1 2 0 0 2 0 0 0 1 0 0 1 0 0 0 0 0 1 0 1 1 1 1 0 0 0 0 1 2 1 0 0 0 0 0 1 0 2 0 2 0 0 1 1 1 0 1 2 2 1 1 1 0 0 0 0 0 1 0 2 0 0 0 0 1 0 0 1 1 0 0 0 1 0 1 1 0 0 0 1 0 2 0 2 2 0 0 1 1 0 0 0 0 0 1 1 0 1 0 0 0 1 1 2 0 1 0 0 0 0 1 0 0 1 2 1 0 0 0 0 0 0 1 1 1 2 1 1 2 0 0 0 1 1 0 0 0 2 1 1 1 0 0 0 0 1 0 2 0 0 1 1 2 2 0 0 0 1 0 1 1 1 0 0 1 0 0 0 1 0 1 0 0 1 1 0 2 1 1 0 2 0 2 0 2 1 2 1 0 0 0 2 1 0 1 1 0 2 0 0 0 2 2 2 2 2 0 1 1 1 1 1 0 1 0 1 1 1 1 0 2 2 0 2 2 1 0 2 0 1 0 0 0 0 1 1 0 1 0 1 0 0 0 0 0 1 1 1 0 0 0 0 1 0 0 1 2 0 0 0 1 0 2 0 0 2 0 0 0 0 1 1 0 1 2 0 0 0 0 0 0 1 0 0 1 0 1 0 0 1 1 0 0 1 0 0 0 0 0 0 1 1 0 0 0 1 1 0 0 0 1 1 0 0 1 1 1 1 1 0 1 0 0 1 2 0 2 2 1 0 0 2 0 2 0 2 0 0 2 0 0 0 1 1 1 1 0 0 1 0 1 0 0 0 0 2 2 1 1 1 0 1 0 2 1 2 1 2 2 0 2 0 0 0 1 0 0 2 0 2 0 0 1 0 1 0 1 2 0 0 1 1 1 1 0 0 0 1 1 0 0 0 1 2 0 2 1 1 1 0 0 1 0 2 0 0 1 0 0 0 0 0 0 0 0 0 0 0 0 1 0 0 0 1 0 1 0 0 0 0 0 0 1 0 0 1 1 1 2 2 1 0 1 1 0 0 0 2 2 2 0 0 0 1 0 1 0 2 2 1 0 1 1 1 1 1 0 1 0 0 0 0 0 1 0 1 1 0 2 1 0 0 1 0 0 0 1 2 2 0 0 1 0 2 2 0 0 1 0 0 0 2 2 2 0 0 0 1 1 1 1 1 2 2 0 0 2 1 0 0 2 2 0 0 1 1 0 0 0 0 0 0 1 0 0 1 1 0 2 0 1 0 0 0 1 0 0 0 1 2 2 0 0 0 0 2 2 0 0 2 2 0 0 0 1 0 1 0 0 0 0 2 0 0 2 1 0 0 0 1 0 0 0 0 0 0 2 1 1 1 0 0 0 0 1 0 2 1 1 1 0 0 0 1 0 0 0 1 0 0 0 0 1 1 1 1 0 0 0 0 2 0 2 1 1 0 2 2 0 0 2 0 0 0 1 1 0 0 0 0 0 0 0 0 0 2 2 0 0 1 1 0 0 0 0 0 0 1 1 2 0 0 1 0 2 0 0 0 1 0 1 0
75 0 0 2 1 0 1 1 1 1 0 0 0 0 0 0 0 0 1 1 1 0 0 2 2 1 1 2 2 1 2 1 0 2 1 1 1 1 0 0 0 0 1 0 0 1 0 0 2 0 0 1 1 1 0 2 0 0 0 0 0 0 0 0 0 0 0 0 1 1 1 2 2 0 2 2 0 0 2 0 2 2 1 1 1 0 0 1 2 2 1 1 1 2 1 0 1 0 0 2 2 1 0 0 1 1 2 0 2 1 0 2 1 2 2 2 2 0 0 0 2 0 0 2 0 1 0 1 0 1 0 0 0 1 1 0 2 0 0 0 0 2 0 0 0 2 0 0 1 2 0 0 0 0 0 0 0 1 0 1 1 0 1 1 1 2 0 1 0 1 0 1 0 2 1 1 2 0 0 0 0 0 1 2 1 1 2 1 0 0 0 1 0 1 1 1 0 2 1 0 0 1 1 0 2 0 2 0 1 1 0 1 0 0 0 0 0 1 2 0 2 1 0 1 1 1 0 0 0 0 0 0 1 1 2 1 0 1 1 1 0 1 2 2 2 1 0 0 1 1 1 1 1 0 0 0 1 0 1 1 1 1 0 0 0 0 0 1 2 0 1 0 0 0 0 1 0 1 2 0 0 0 0 2 0 1 1 1 1 2 0 1 1 0 2 0 2 0 0 0 0 0 0 1 0 0 1 0 0 2 0 2 1 2 2 0 1 0 0 0 0 2 1 0 2 0 0 0 1 0 0 0 0 0 0 0 1 1 0 1 1 1 2 0 1 1 0 0 0 0 0 2 1 0 1 1 0 2 0 0 0 0 2 1 2 1 0 2 2 0 2 0 2 2 0 0 0 2 1 1 0 1 0 0 1 0 0 0 0 0 0 0 2 0 1 1 1 1 1 1 1 0 1 1 1 0 0 1 0 0 0 0 0 0 0 1 0 0 1 1 0 0 0 1 1 2 0 1 1 1 0 1 0 2 0 1 1 0 0 1 1 0 0 0 1 1 0 2 2 0 0 1 0 1 0 0 0 1 2 0 1 0 1 0 0 1 0 2 0 1 1 0 1 2 2 0 2 1 0 0 2 1 0 0 0 1 0 0 1 0 1 1 0 1 2 1 2 1 1 2 0 0 2 2 2 1 2 1 0 0 1 1 2 2 0 2 2 2 0 1 1 1 2 1 1 2 0 0 1 1 1 0 0 0 0 0 1 0 1 2 1 0 0 0 1 2 0 0 2 2 0 1 0 0 2 1 0 1 0 1 0 0 1 1 1 1 1 2 2 1 1 1 0 0 1 0 1 2 0 2 0 1 1 0 1 1 1 0 1 0 1 0 1 0 0 1 0 0 0 0 0 2 1 0 2 0 1 0 0 1 0 0 0 0 0 0 0 0 0 0 0 0 0 1 1 0 1 0 0 0 2 2 1 0 2 1 0 1 2 2 2 1 1 1 2 0 1 1 2 0 1 1 0 0 1 1 0 1 1 0 0 0 1 0 0 1 0 1 1 0 0 0 0 0 0 1 1 1 2 0 1 0 0 0 0 1 0 1 2 0 1 1 0 0 0 0 0 2 0 0 0 1 0 0 2 0 0 2 0 1 0 0 0 1 0 0 0 1 1 0 0 0 0 2 0 1 1 0 0 0 0 0 0 2 0 0 0 0 1 1 0 1 0 0 0 0 0 0 0 0 0 0 0 0 0 1 0 0 1 0 0 0 2 0 0 0 1 1 1 1 0 0 0 0 0 2 0 1 0 1 2 1 0 1 1 2 0 2 2 2 1 2 2 0 1 1 0 1 0 0 0 0 1 2 1 0 1 0 1 2 0 0 1 0 0 0 1 2 2 0 2 2 1 2 2 1 0 2 0 0 0 2 1 1 0 0 0 2 2 0 0 2 1 1 1 0 2 1 0 0 1 0 0 0 1 0 0 0 0 0 0 1 0 0 1 1 2 0 1 0 1 0 0 1 2 1 0 0 0 0 0 2 0 0 0 0 1 1 0 2 2 1 1 1 2 0 1 0 0 1 0 2 0 0 2 0 1 1 0 0 0 0 1 0 2 2 1 1 0 0 0 0 0 2 2 0 2 1 1 1 0 1 0 1 0 1 1 1 0 0 0 1 0 1 0 0 1 0 0 1 2 0 1 0 0 0 1 2 1 1 1 0 2 1 2 1 1 0 0 0 0 0 0 0 0 2 2 1 2 0 0 0 0 0 0 0 0 0 0 0 0 0 0 0 0 1 0 0 1 0 0 0
76 1 1 1 1 0 0 2 1 1 0 0 0 1 0 0 0 0 1 1 1 1 0 2 2 1 1 2 2 0 2 1 1 2 1 1 1 2 0 0 0 0 0 1 0 1 2 0 2 0 0 0 2 2 0 2 0 1 0 1 1 1 1 1 0 0 0 0 0 0 0 1 2 0 1 2 1 0 1 0 1 1 0 0 2 0 0 1 2 2 0 0 1 1 0 0 0 1 1 1 0 2 0 0 2 2 2 0 1 1 0 1 2 2 2 2 2 0 0 0 1 0 2 0 0 0 0 1 0 1 0 0 0 0 0 0 0 0 1 0 0 2 0 0 0 2 1 0 1 1 1 0 0 1 0 0 0 0 0 1 0 1 2 0 2 2 1 0 0 1 0 0 0 2 0 0 2 0 1 1 0 1 0 2 1 0 2 2 2 1 1 1 0 1 2 0 0 2 0 0 0 1 0 1 2 0 1 0 1 0 0 0 2 0 0 0 0 1 1 0 2 1 0 2 0 0 0 0 0 0 1 1 0 0 1 0 0 2 0 2 0 0 2 1 1 1 0 0 1 1 0 0 0 1 0 0 1 0 0 0 0 0 0 0 0 0 0 0 2 0 0 2 1 1 0 0 1 2 1 0 0 0 0 1 0 1 1 1 0 2 0 1 1 0 2 0 2 0 0 1 0 0 0 2 0 0 0 0 0 0 0 0 1 0 0 0 0 1 0 0 0 2 0 0 2 0 0 0 0 0 0 2 0 0 0 0 0 2 0 1 1 1 1 0 1 0 1 0 2 1 1 0 2 0 2 0 1 2 0 1 0 0 1 1 1 1 1 2 2 1 1 1 0 0 0 0 0 1 1 1 0 0 0 0 1 1 1 0 0 0 0 0 1 0 1 1 0 2 0 0 0 1 0 1 1 0 1 0 0 0 0 0 0 0 2 0 0 0 0 0 0 1 0 2 1 2 2 2 2 2 0 1 1 1 1 1 0 2 0 0 2 0 0 2 0 2 0 1 1 0 0 0 0 1 1 0 1 1 1 0 2 0 1 0 0 1 0 1 0 0 1 0 2 1 0 1 0 0 0 0 2 2 0 0 1 0 0 0 1 0 1 0 1 0 0 0 1 0 0 1 1 1 2 1 2 0 1 1 0 0 0 2 0 0 2 0 0 2 0 0 0 2 2 1 1 1 0 1 0 2 0 1 0 0 0 0 1 0 1 1 0 1 0 2 2 2 0 2 0 0 0 0 0 0 1 0 1 0 0 1 0 0 0 0 0 1 1 2 0 0 0 0 1 0 0 0 1 0 0 0 0 1 1 0 0 1 0 0 0 1 0 0 0 1 1 0 1 0 1 1 2 2 1 0 0 1 0 0 0 2 1 0 0 2 2 2 0 0 0 0 0 0 0 0 0 1 1 1 0 0 1 1 0 0 2 1 0 0 2 1 1 0 1 1 2 0 2 1 2 1 0 1 0 1 0 2 0 0 0 0 0 0 1 1 1 1 0 1 0 1 1 1 0 1 0 2 2 1 0 2 0 1 0 1 1 1 0 2 1 0 1 1 0 0 1 0 0 1 0 1 0 0 0 0 0 0 1 1 0 0 0 0 1 0 0 1 0 1 1 0 0 0 1 2 1 0 2 0 0 0 0 1 0 2 0 1 1 0 1 2 0 2 0 0 1 1 2 0 0 0 1 1 0 0 0 1 0 0 0 0 0 0 1 1 0 1 1 0 1 1 1 1 2 2 0 0 0 1 1 1 2 2 1 1 1 2 0 1 1 1 0 1 1 0 1 0 1 0 0 1 0 0 1 2 1 2 2 0 0 2 0 0 0 1 1 0 1 2 1 0 1 1 1 2 1 1 0 2 0 0 0 2 2 0 0 0 0 1 2 1 1 1 0 0 0 0 0 1 0 0 1 1 0 0 1 0 1 0 1 0 0 0 0 0 2 0 1 0 1 1 0 0 0 0 1 0 0 0 0 0 0 2 1 0 0 1 0 0 0 2 2 0 0 0 2 1 2 0 0 0 0 0 1 0 1 1 0 2 0 1 0 0 0 0 0 0 2 1 2 1 1 0 0 2 1 0 1 0 1 1 0 0 1 1 0 0 0 0 0 0 0 0 2 1 2 0 0 0 0 1 2 0 1 0 2 0 2 2 0 1 1 0 2 0 2 0 1 0 0 0 0 0 0 0 0 1 1 2 2 0 0 0 0 1 1 0 1 1 1 2 0 0 0 1 0 0 0 1 1 0 2 1
77 0 2 0 0 0 0 2 1 1 0 0 0 2 0 0 0 0 1 1 1 1 0 2 2 0 0 1 1 1 2 0 0 1 1 0 2 2 1 1 0 0 2 0 0 0 0 0 2 0 0 1 0 0 1 0 0 0 0 1 1 2 1 2 0 0 0 0 1 1 0 2 2 0 0 2 2 0 1 0 0 1 1 1 1 0 0 1 2 2 1 1 0 2 0 0 0 0 0 1 1 2 0 0 1 1 2 0 1 1 0 2 0 0 0 0 0 0 0 0 0 0 0 2 0 1 0 1 1 1 0 0 0 0 0 0 0 0 0 0 0 2 0 0 0 0 0 0 1 1 0 0 0 1 1 0 0 0 0 1 1 2 0 1 0 0 1 1 0 0 1 1 0 2 2 1 2 0 1 1 0 2 2 2 2 2 2 1 1 2 2 0 0 1 1 0 1 1 1 0 0 1 0 0 2 0 1 0 1 0 1 1 0 0 0 0 0 0 2 1 1 0 0 2 0 1 0 1 1 1 1 0 0 0 1 0 1 2 0 2 0 0 2 2 2 1 0 0 2 0 0 0 1 0 0 0 1 0 0 0 0 0 0 0 0 0 2 1 2 0 0 1 0 2 1 1 0 1 2 0 0 0 0 2 1 0 1 1 0 2 0 1 0 0 1 0 2 0 2 2 2 0 0 1 0 0 0 0 0 2 0 2 1 2 2 0 0 1 0 0 1 2 1 1 1 0 0 0 0 1 0 1 0 0 0 0 1 0 0 1 2 1 2 0 0 0 0 0 2 1 1 0 0 0 0 1 0 1 0 1 1 1 0 0 0 0 0 1 1 0 2 0 0 0 0 0 0 1 1 1 1 0 0 0 1 0 0 0 0 0 0 0 0 0 1 1 1 0 1 1 1 1 1 1 1 0 0 0 0 0 0 0 0 0 2 0 0 0 0 1 0 0 0 1 1 2 0 0 0 1 1 1 1 1 1 1 0 1 0 0 1 0 0 0 1 1 0 2 2 0 0 1 0 2 1 0 1 1 0 2 1 0 0 1 0 1 1 2 0 0 1 0 1 1 2 0 1 2 0 1 0 1 0 1 1 1 0 0 1 0 1 1 1 2 1 0 2 1 1 2 0 1 1 1 1 0 1 0 1 1 0 1 2 1 0 2 1 2 0 1 0 2 2 0 0 2 0 0 1 2 0 0 0 0 1 0 1 0 1 1 1 1 0 2 2 1 1 1 1 1 0 1 0 0 2 1 1 1 0 1 0 0 0 0 0 0 0 1 0 0 0 1 0 0 1 0 1 1 0 1 0 0 0 0 0 0 0 0 0 0 0 0 0 0 0 0 2 1 1 2 2 1 0 0 0 1 2 0 0 1 0 0 0 0 0 0 0 0 1 0 1 2 0 2 2 0 0 0 0 0 1 1 0 0 2 1 0 0 2 2 0 1 0 1 2 0 1 0 1 0 0 2 1 0 1 2 0 0 1 0 0 0 2 1 1 1 1 1 1 0 0 0 0 0 0 1 1 0 1 1 0 0 0 2 0 2 1 1 2 0 2 0 0 0 0 0 0 2 0 2 2 0 0 1 1 0 1 1 0 0 0 0 0 1 0 1 0 1 1 0 0 0 2 2 0 1 2 2 0 1 0 2 0 2 0 0 0 0 1 2 0 0 1 1 2 0 2 0 0 0 0 0 0 2 0 0 1 0 1 0 0 0 2 0 0 0 2 1 0 0 0 0 1 0 0 0 0 1 1 1 1 1 1 0 0 2 0 1 0 2 0 1 2 0 2 0 1 1 1 1 0 0 0 1 0 2 2 0 1 2 0 0 1 0 0 0 1 1 2 1 1 1 1 2 2 1 0 2 0 1 0 1 1 0 0 2 0 0 0 0 0 0 0 0 0 0 0 0 0 0 0 0 0 0 1 0 1 0 0 1 0 1 2 1 0 2 2 0 2 0 2 0 0 1 1 1 0 1 1 1 1 1 0 0 0 1 1 2 0 1 1 0 0 0 1 0 1 0 1 0 1 1 0 0 1 1 1 1 0 2 0 0 1 0 1 0 2 2 1 2 0 1 0 2 1 0 1 2 0 1 1 0 0 1 0 0 0 0 0 0 0 2 2 2 2 0 1 1 0 0 2 0 2 1 1 0 2 0 0 1 1 0 2 0 0 2 0 0 0 0 0 0 1 0 0 0 0 0 0 1 1 0 1 1 0 0 0 0 0 2 0 0 0 0 1 0 0 0 1 0 0 0
78 1 1 2 1 0 0 2 2 0 0 0 1 1 0 0 0 0 0 1 1 1 1 2 2 1 1 2 2 0 2 1 0 2 1 0 1 1 0 0 0 2 0 1 0 0 1 0 1 1 1 1 1 1 1 2 0 1 0 0 2 2 0 0 0 0 1 0 0 0 0 1 2 0 0 2 2 0 2 0 2 2 0 1 1 0 0 0 2 2 0 0 0 2 0 0 0 1 1 2 1 2 0 1 0 0 2 2 1 1 0 1 0 1 1 1 1 0 0 0 2 0 1 1 0 0 0 1 1 2 0 0 0 2 1 1 1 0 0 0 0 2 0 1 0 0 0 0 1 0 0 0 1 0 0 0 0 2 0 2 0 1 1 1 1 1 0 1 0 0 1 0 2 1 1 2 2 1 0 0 0 0 1 2 1 1 2 0 0 1 1 0 1 0 0 1 2 2 0 0 0 2 0 0 2 0 1 0 0 0 0 2 1 0 0 0 0 1 2 0 2 1 1 1 1 0 1 0 0 1 0 0 1 1 1 0 0 2 0 2 0 0 1 1 1 1 0 0 2 0 0 0 1 0 0 0 0 0 1 1 1 1 0 0 0 0 0 0 0 0 0 2 2 2 0 0 1 1 1 0 0 0 1 1 0 1 1 2 0 2 0 0 0 0 1 0 1 1 1 2 1 0 1 1 0 0 1 0 2 2 2 2 2 2 2 0 0 0 1 0 1 0 1 0 0 0 0 0 2 0 0 1 0 0 0 1 1 0 0 0 0 1 2 0 0 1 0 1 2 1 1 0 0 1 0 0 1 1 0 1 0 0 2 2 2 1 1 2 2 0 2 0 0 0 0 0 0 2 0 2 0 2 0 0 0 0 0 0 0 0 0 0 1 1 2 0 0 0 0 1 0 1 1 2 2 0 0 1 0 0 0 0 1 0 1 1 0 0 1 0 0 1 1 1 0 2 0 0 0 1 1 1 0 2 1 0 0 1 0 0 2 0 0 1 1 2 0 0 0 0 0 0 0 2 1 0 1 2 1 1 1 0 0 0 0 0 0 1 0 1 2 1 0 2 0 1 0 2 0 0 2 1 0 1 1 1 0 0 2 0 0 1 1 2 1 0 2 0 0 1 1 1 2 1 2 1 2 2 0 1 0 1 0 0 2 0 0 2 0 1 1 1 1 0 0 0 0 0 1 1 1 0 0 0 1 1 1 0 2 1 0 2 0 1 2 1 0 1 1 1 0 0 0 0 0 0 0 1 1 0 0 1 0 1 1 0 0 1 0 0 0 2 1 0 0 0 1 0 0 0 2 0 1 0 0 1 0 0 1 1 0 0 0 0 0 0 0 0 0 1 1 2 0 0 0 2 0 1 1 1 0 0 0 0 1 1 0 0 0 0 0 0 0 0 0 2 0 1 0 0 1 2 0 0 1 0 1 0 2 2 0 1 0 1 1 0 1 1 1 0 1 1 0 1 0 2 0 0 1 0 0 0 2 0 2 2 0 1 0 1 1 1 0 0 0 2 2 0 2 0 1 1 0 1 0 1 1 1 1 0 2 0 1 1 0 0 0 1 0 0 0 0 0 2 2 0 2 1 0 0 0 1 0 2 0 0 0 1 1 0 0 0 1 2 0 1 1 0 0 0 0 0 0 2 0 0 0 0 0 0 0 1 0 0 0 0 0 0 0 0 0 0 0 0 0 2 1 0 2 0 0 0 2 0 0 0 2 0 0 0 0 0 2 1 1 2 0 2 1 1 2 2 1 1 1 1 1 1 1 1 0 1 2 0 1 1 1 1 0 1 0 0 0 2 0 2 1 0 0 2 0 0 0 0 1 1 0 2 2 0 2 2 1 2 2 2 0 0 2 0 1 1 2 0 0 1 0 0 1 1 1 1 1 1 0 0 1 1 0 0 2 1 0 0 1 0 1 0 1 1 0 0 0 0 0 0 0 1 1 0 0 0 0 1 1 1 0 1 1 1 2 0 0 0 0 0 1 0 0 2 2 0 1 0 1 0 1 0 0 0 0 2 0 0 2 1 0 0 0 0 0 0 0 0 0 0 2 1 0 0 0 1 1 1 0 0 2 2 0 0 0 1 1 1 1 2 1 0 0 0 1 0 1 1 1 1 0 0 0 0 2 1 0 0 2 0 2 2 0 0 1 1 1 0 1 1 1 0 0 0 0 0 0 0 0 0 1 1 2 0 0 1 0 0 0 0 0 1 1 2 0 0 0 0 1 0 0 0 1 0 0 0
79 1 1 1 0 0 1 1 1 1 0 1 0 0 0 0 0 0 1 1 1 1 0 1 1 1 1 1 2 0 2 0 2 2 0 0 0 1 1 0 0 0 0 1 1 0 0 0 1 1 1 1 0 0 0 1 1 1 1 0 2 2 0 1 0 1 0 0 0 0 1 1 1 0 1 1 1 0 0 0 0 0 0 1 1 1 0 0 1 1 0 0 2 2 0 0 0 0 0 1 1 2 0 0 1 1 2 0 0 2 0 2 1 2 2 2 2 1 0 0 2 1 2 0 0 0 0 2 1 2 0 0 0 0 0 0 0 0 0 0 0 2 0 0 0 0 0 0 1 1 1 0 0 0 0 0 0 0 0 0 0 0 1 1 0 1 0 0 1 1 0 0 1 0 0 1 2 0 1 1 0 2 1 1 1 1 1 2 1 0 0 2 0 1 2 0 1 1 0 0 0 0 0 0 2 0 1 0 1 0 1 0 2 0 0 0 2 1 2 0 2 0 1 2 0 0 1 0 0 2 0 0 0 0 2 0 1 2 0 1 0 1 2 2 2 2 0 0 2 0 0 0 2 0 0 0 2 1 0 0 0 0 0 0 0 0 0 0 2 0 0 2 0 1 0 0 0 0 0 0 0 1 1 1 0 1 1 2 0 2 0 2 0 0 1 0 2 0 0 1 0 0 0 1 0 0 0 0 0 2 0 2 2 2 2 0 2 1 0 0 0 2 2 1 2 0 0 1 1 1 0 1 0 0 0 0 0 2 0 0 0 1 2 0 0 0 0 0 2 1 1 1 0 1 0 0 1 2 0 0 0 0 2 0 2 2 0 2 2 1 1 1 1 1 0 0 0 2 0 2 0 0 0 0 1 0 0 0 0 0 0 0 1 0 2 1 1 0 0 1 0 1 0 2 2 0 0 0 0 0 0 0 0 0 1 0 1 1 0 0 0 1 1 1 2 2 1 0 0 0 0 0 0 1 0 0 0 2 0 0 2 0 0 0 1 1 0 0 0 0 0 1 0 2 1 0 1 1 0 1 1 1 1 0 0 1 0 2 0 0 2 0 2 1 1 0 1 2 0 1 1 1 1 0 1 0 0 0 2 0 0 2 0 2 0 1 1 0 0 2 0 1 2 1 2 1 1 1 0 1 0 1 1 1 0 1 1 2 0 1 0 1 1 0 0 1 0 0 1 1 1 0 0 0 0 0 1 0 1 2 0 0 0 1 1 1 1 2 0 0 0 0 0 0 1 0 0 0 0 1 1 0 0 0 0 1 1 2 0 0 0 0 0 0 0 0 0 1 0 1 0 0 0 0 0 1 0 0 0 0 0 0 1 0 0 1 0 1 1 0 0 2 0 1 0 1 2 0 0 0 1 0 0 1 1 0 0 0 1 1 1 2 0 0 0 1 0 0 0 0 0 0 0 0 1 1 1 1 2 2 0 1 0 1 1 0 1 0 1 0 0 1 0 1 1 2 0 1 1 0 0 0 1 0 2 2 1 0 1 0 1 0 0 0 0 2 2 2 1 1 0 0 0 0 0 1 1 2 1 1 0 1 0 1 1 0 0 2 0 2 1 0 0 0 1 0 1 1 1 1 1 1 0 2 1 1 0 1 1 0 0 0 2 2 0 1 2 1 0 0 0 1 0 2 0 0 0 0 0 1 0 1 0 1 2 0 2 0 0 0 0 0 0 0 1 0 0 2 0 1 1 1 1 0 0 0 1 1 1 1 0 0 1 0 0 1 0 1 1 1 2 2 1 0 0 1 1 2 2 2 0 2 2 0 0 1 0 1 1 1 0 0 0 1 0 2 1 0 1 2 0 0 0 1 1 0 1 2 2 0 1 2 1 2 1 0 0 1 1 0 0 1 2 0 0 0 0 2 1 0 0 0 0 0 0 0 0 0 0 0 2 2 0 0 1 1 1 0 0 0 0 1 0 0 0 0 0 0 0 0 1 0 1 0 2 1 0 0 1 0 0 0 0 0 0 2 2 1 0 2 2 0 0 0 2 0 2 0 0 0 0 1 0 1 1 1 0 0 1 1 1 0 0 0 1 0 2 1 1 1 0 0 0 0 1 0 0 1 1 1 0 0 0 1 0 0 0 1 1 1 0 0 2 1 1 0 0 1 1 0 2 0 2 0 1 1 2 1 0 0 1 0 1 1 2 0 0 0 0 0 0 0 0 0 0 1 1 1 1 0 0 0 1 2 0 0 0 0 0 0 0 0 0 0 1 0 1 1 2 1 2 2
80 1 2 0 0 0 0 2 1 0 0 0 0 1 0 0 1 0 0 0 2 0 0 1 1 1 1 2 2 0 2 0 2 2 0 0 1 1 0 0 1 1 0 0 1 0 0 0 2 0 0 0 1 1 1 1 0 0 0 0 2 2 0 1 0 1 0 0 0 0 0 0 2 0 2 1 0 0 0 0 0 1 0 0 1 0 0 1 1 1 0 1 1 2 0 0 1 0 0 1 2 2 0 1 0 0 2 0 0 2 0 1 1 1 1 1 1 0 2 0 0 0 1 1 1 0 0 1 0 1 0 0 0 0 0 0 0 0 0 0 1 1 0 0 0 1 1 0 0 1 1 1 0 0 0 0 0 0 0 0 0 1 2 0 0 2 1 1 1 0 1 0 1 1 1 1 2 1 0 0 0 0 1 2 1 1 2 1 0 1 2 1 2 0 0 1 1 1 0 0 0 0 0 0 2 0 2 0 1 0 1 1 1 0 0 0 0 0 2 0 2 1 0 1 1 0 0 0 0 0 0 0 0 0 2 0 0 2 0 2 0 0 2 2 2 2 0 0 0 1 0 0 2 0 0 0 0 0 0 0 0 0 0 0 0 0 1 1 1 0 0 2 0 2 0 0 1 1 1 0 0 1 1 2 0 1 1 1 1 2 0 1 1 0 2 0 2 2 0 2 0 1 0 0 0 0 0 0 0 0 0 0 2 2 2 0 0 0 2 0 0 2 0 0 1 0 0 0 2 0 0 0 0 0 1 0 0 2 0 0 0 0 2 0 0 1 0 0 2 0 0 0 0 0 0 0 0 0 0 1 0 0 0 0 0 0 0 1 1 0 2 0 1 0 1 1 0 1 1 1 2 0 1 1 2 0 0 1 1 0 0 0 0 0 2 1 0 0 2 2 2 1 1 1 1 0 0 1 0 0 0 0 0 0 1 0 0 1 1 0 0 1 1 1 0 2 0 0 0 0 0 0 0 1 0 1 0 1 0 0 1 0 1 2 0 2 0 1 1 0 0 0 1 2 1 0 1 2 1 0 2 0 1 1 0 1 0 1 0 1 1 1 2 2 1 0 1 2 0 1 1 1 0 0 0 1 0 1 2 0 0 2 0 1 1 1 1 0 1 2 0 1 1 1 1 0 2 1 0 0 0 2 1 0 1 1 0 2 0 1 0 2 2 1 1 2 0 0 0 2 0 0 0 0 1 0 1 1 1 0 1 1 1 1 2 2 0 1 1 1 0 0 0 0 2 2 0 0 0 0 2 0 1 0 0 0 0 1 1 1 0 0 1 0 0 0 0 1 0 1 1 0 2 0 0 2 0 0 1 1 1 0 1 1 1 1 1 1 1 0 1 1 0 1 2 0 1 1 0 1 1 0 0 0 0 0 0 0 0 0 0 0 0 0 0 0 2 1 0 0 1 1 1 0 1 0 0 2 2 2 0 0 0 0 1 0 1 0 1 0 0 1 0 0 0 1 0 1 2 1 1 1 2 0 1 2 1 1 0 0 0 2 0 0 0 1 1 1 2 0 1 0 1 2 0 2 1 0 1 0 2 0 0 0 0 0 0 1 0 2 1 0 0 0 1 0 1 1 0 1 0 0 0 2 0 2 0 1 1 0 0 0 2 2 0 1 1 0 1 0 0 0 0 2 0 1 1 0 1 1 1 1 0 0 0 1 1 1 0 0 0 0 0 0 0 0 0 0 0 0 0 1 2 0 2 0 0 2 1 1 0 1 2 1 0 0 0 1 1 1 1 1 1 0 0 0 1 2 1 2 1 1 2 0 2 0 0 1 0 0 0 0 0 0 0 2 1 0 0 1 0 0 1 0 0 0 1 2 2 0 2 1 1 2 2 1 0 1 1 0 0 1 2 0 0 0 0 0 1 0 1 1 0 0 0 0 0 0 0 0 2 2 0 0 2 0 0 0 0 1 0 0 0 0 0 1 2 0 2 0 0 0 0 0 1 0 0 1 1 1 1 0 0 0 0 1 1 0 0 2 2 0 0 0 2 1 1 0 0 0 0 2 0 0 2 1 0 1 0 1 0 0 0 0 1 0 1 0 1 0 1 1 0 2 1 0 2 1 0 0 0 1 0 0 2 1 0 0 0 1 0 2 2 2 2 1 0 0 0 1 0 0 1 0 1 0 1 1 0 0 1 1 0 1 1 1 1 0 0 0 0 0 0 0 0 0 1 0 0 0 0 0 0 0 0 0 0 1 0 2 0 0 0 1 1 0 0 0 1 0 1 0
81 0 0 2 0 0 0 1 1 0 1 1 0 1 0 0 1 0 0 1 1 1 1 2 2 0 0 1 1 1 2 0 1 1 2 0 2 0 0 0 0 2 1 0 0 1 1 0 2 0 0 1 1 1 0 0 0 1 0 1 1 2 0 2 0 1 0 0 0 0 1 1 1 0 0 2 2 0 2 2 0 2 1 1 1 1 0 0 0 2 0 0 1 1 0 0 0 0 0 2 1 2 0 0 0 0 2 0 0 2 0 0 0 1 2 1 1 0 1 0 1 0 1 1 0 1 0 0 0 0 0 0 0 1 1 1 0 0 0 0 0 2 1 0 0 0 0 0 0 0 0 0 0 0 0 1 0 1 0 2 1 1 2 0 1 1 1 0 1 2 0 1 1 2 1 1 2 0 0 0 0 0 1 1 1 1 1 0 0 1 0 0 0 1 1 0 1 1 0 0 0 1 0 0 2 0 2 0 1 0 0 2 1 0 0 0 0 0 2 0 2 0 1 2 0 0 1 0 0 1 0 0 0 0 0 0 0 2 0 2 0 0 1 0 0 0 0 0 0 0 0 0 1 1 0 0 0 1 1 0 0 0 0 0 1 1 1 1 2 0 1 1 1 2 0 0 0 0 1 0 0 0 1 2 0 2 1 1 0 2 0 1 0 0 1 0 1 1 1 2 0 0 0 0 0 0 0 0 0 1 0 1 2 1 1 0 0 1 0 0 1 1 1 1 0 0 1 0 0 1 0 1 0 0 0 0 0 2 1 1 0 2 2 0 0 0 0 1 2 0 0 0 1 0 1 0 0 0 0 2 0 0 0 0 0 1 0 1 1 0 2 0 0 0 0 0 0 1 0 2 0 1 0 0 1 0 1 0 0 0 0 0 0 0 2 1 0 0 0 0 0 1 0 1 1 0 2 1 0 0 0 0 0 0 1 0 0 0 0 0 1 1 1 1 0 2 0 0 0 1 0 1 0 2 0 0 0 1 0 0 2 0 0 1 1 1 0 0 2 0 0 1 0 1 0 0 0 0 1 1 2 0 0 1 0 1 0 0 0 0 0 0 2 2 1 0 1 2 1 1 0 0 0 0 0 0 0 1 2 0 0 2 0 1 0 0 2 1 1 2 0 1 1 1 1 0 1 0 0 1 0 1 0 0 1 1 0 1 0 1 1 1 2 0 0 2 0 1 1 1 1 1 0 0 1 0 2 1 2 0 0 1 0 0 1 1 0 1 1 1 0 0 0 0 2 0 1 1 0 0 1 0 0 1 1 0 0 2 1 0 1 1 1 0 1 0 1 1 0 1 1 0 2 0 0 2 0 0 0 0 0 0 0 0 0 0 0 0 1 1 1 2 1 1 2 0 0 0 0 0 1 0 0 0 1 1 0 0 0 1 1 2 0 1 1 1 0 2 0 0 0 0 0 0 2 0 0 1 2 2 1 0 1 2 2 0 2 2 2 0 2 0 1 1 1 2 0 0 0 0 0 0 2 1 1 1 1 0 1 0 1 0 0 1 1 1 1 0 2 0 0 1 0 1 0 1 1 1 0 0 2 0 0 0 1 0 0 2 0 2 1 0 0 1 1 0 2 1 0 0 0 0 1 1 0 1 0 0 1 0 0 0 1 2 0 1 2 1 1 1 1 2 0 2 0 1 1 0 2 2 0 2 0 0 1 0 1 0 0 0 1 1 1 0 0 0 0 0 1 0 0 0 2 0 0 0 1 2 0 0 0 0 1 1 1 1 0 2 1 1 2 2 0 0 1 2 1 2 2 2 0 2 2 0 1 1 0 1 1 0 0 0 2 2 1 1 1 0 1 2 0 0 0 1 2 1 1 1 2 0 2 2 0 2 2 1 0 2 2 0 0 1 2 0 0 2 1 0 1 0 0 0 0 0 0 0 0 1 0 1 0 0 0 1 1 1 1 0 0 0 1 0 0 0 0 0 2 0 1 0 0 0 0 1 2 0 0 0 0 0 1 0 0 0 0 2 2 2 1 1 1 0 0 0 2 1 1 0 0 0 0 1 1 0 2 0 1 1 0 0 0 0 0 0 0 0 2 0 1 1 0 0 0 1 1 0 1 2 0 0 1 1 0 1 0 0 1 1 1 1 0 0 2 2 2 1 0 0 0 1 2 1 0 0 1 0 2 2 0 0 2 0 0 1 1 0 0 0 0 0 0 1 1 0 0 0 0 0 0 0 0 0 1 1 1 1 2 0 0 2 0 0 0 0 1 0 0 0 0 1 1 0
82 0 1 1 0 0 0 2 1 0 0 0 1 2 0 0 0 0 0 0 2 0 0 2 2 0 0 0 0 1 2 1 0 2 2 2 2 0 0 0 1 1 0 0 0 1 1 0 2 0 0 0 0 1 1 2 0 0 0 1 1 2 0 2 0 1 1 1 0 0 0 1 1 0 1 2 1 0 2 0 2 2 0 1 1 1 0 0 1 2 0 0 1 1 2 2 0 1 0 2 2 1 0 0 0 0 2 0 1 1 0 2 0 1 1 0 1 0 1 0 1 0 0 2 0 1 0 1 0 1 1 1 0 0 1 0 1 0 0 0 0 2 0 0 0 1 0 0 0 0 0 0 0 0 1 1 1 1 0 0 0 0 0 2 1 1 2 1 0 1 0 1 0 2 0 0 2 1 0 1 0 1 1 2 2 1 2 2 0 0 1 2 0 0 2 0 1 2 0 0 0 0 1 0 2 0 2 0 1 0 0 0 2 0 0 1 1 1 1 0 2 1 0 2 0 0 0 0 0 1 0 0 0 0 2 0 0 1 0 1 0 0 2 1 1 1 0 0 2 0 0 0 2 0 0 0 1 0 0 0 0 0 0 0 0 0 0 0 1 0 0 1 1 2 0 0 1 0 2 0 0 1 1 1 0 2 2 2 0 2 0 1 0 0 2 0 2 0 1 2 0 0 2 0 0 0 1 1 0 1 0 2 1 1 1 0 2 0 0 0 0 1 2 2 0 0 0 0 1 0 0 2 0 0 0 0 0 2 1 2 0 1 2 0 0 0 1 0 2 1 1 0 0 0 0 0 0 1 0 2 0 0 2 1 2 2 0 1 1 1 1 1 2 2 1 1 0 1 0 2 0 0 0 1 1 1 1 1 1 0 0 0 1 1 2 0 1 1 1 1 1 1 1 0 1 1 2 0 0 0 0 0 0 0 1 0 0 2 0 0 0 2 0 1 0 2 0 0 0 1 0 1 0 1 1 1 0 2 0 0 2 0 0 0 1 1 0 2 2 0 0 1 0 2 1 0 1 1 1 2 0 0 1 0 0 1 0 2 0 1 2 1 1 2 1 0 1 2 0 1 1 0 1 0 0 0 0 0 1 0 0 1 1 1 1 0 1 1 1 1 1 0 2 1 2 0 0 1 0 2 0 0 1 0 0 1 0 2 0 1 1 1 2 2 2 2 0 1 1 1 0 2 0 1 1 0 0 1 1 0 1 2 0 1 0 2 0 1 1 2 0 0 1 0 1 1 0 0 0 1 1 0 1 1 1 0 0 2 1 1 0 1 1 0 0 0 1 0 0 0 0 1 0 0 0 0 0 0 1 1 0 0 0 0 0 2 0 0 0 0 0 2 0 0 2 1 0 0 0 1 0 0 0 1 1 1 0 0 0 1 0 1 0 0 0 2 0 1 0 0 0 1 0 0 1 1 1 1 2 2 1 2 0 0 2 0 2 0 1 0 0 1 0 1 0 2 1 0 2 1 1 1 2 0 1 2 0 2 0 0 1 1 0 1 0 2 2 1 1 1 0 1 0 0 0 1 1 1 2 0 1 1 0 0 0 0 0 2 0 2 0 1 0 2 1 0 1 2 1 1 0 0 0 0 0 0 0 2 2 0 0 0 1 2 0 1 1 0 0 0 0 1 0 1 0 1 2 0 1 1 1 1 0 0 0 0 0 0 0 0 0 0 0 1 0 1 0 0 0 0 0 0 1 0 0 0 0 1 1 1 1 0 1 0 0 1 0 0 0 1 1 1 1 1 1 1 1 0 0 2 0 2 2 1 2 0 0 1 1 1 0 0 0 1 0 2 2 1 0 1 0 0 1 0 1 0 1 2 1 0 1 1 1 2 2 1 0 1 0 1 0 1 2 0 0 1 1 0 1 0 0 1 1 1 0 0 1 0 0 0 1 1 0 0 1 0 1 0 0 0 0 0 1 0 0 0 1 0 2 0 0 0 0 0 2 0 0 1 1 0 0 1 0 0 0 1 1 2 0 1 1 0 1 0 2 0 2 0 0 1 0 1 1 0 2 0 0 2 0 0 0 0 1 0 1 2 2 1 0 0 0 1 0 1 2 0 0 2 0 0 0 0 1 2 0 1 1 1 0 0 0 1 1 1 1 0 1 0 0 0 1 0 0 0 1 0 2 1 0 0 2 0 1 0 1 0 1 0 0 0 0 0 1 0 0 0 1 0 1 0 0 0 0 1 1 0 1 0 0 2 0 0 1 1 1 0 0 0 0 0 1 1
83 0 2 0 0 0 0 1 2 0 0 1 0 0 0 0 0 0 0 0 1 0 0 2 2 0 0 1 1 1 2 1 1 2 0 0 1 1 0 0 0 1 0 0 0 1 1 0 2 0 0 0 0 0 0 2 0 1 0 0 1 1 0 2 0 1 1 1 0 0 1 1 2 0 1 1 1 0 1 0 1 1 1 1 1 0 0 0 2 2 0 0 2 2 0 0 1 0 0 1 2 2 0 0 0 0 2 0 0 2 1 1 0 2 1 0 1 1 0 0 2 1 2 0 1 0 0 2 2 2 0 0 0 0 1 0 0 2 0 0 1 1 0 0 0 0 1 0 0 0 0 0 0 0 1 0 0 1 0 1 1 0 1 1 1 2 0 1 0 1 0 1 2 1 0 1 1 0 0 0 0 0 0 2 0 0 2 0 0 2 2 0 1 0 0 1 2 0 0 0 0 0 0 0 2 0 2 1 0 0 0 1 1 0 0 0 0 0 2 0 2 0 0 1 1 0 0 0 0 0 0 0 0 0 2 0 0 2 0 0 0 1 2 2 2 2 0 0 1 0 0 0 2 1 0 0 0 1 0 0 0 0 0 0 0 0 0 1 0 0 0 2 1 2 0 0 0 0 1 0 1 0 0 2 0 1 1 2 0 1 1 1 2 0 2 0 2 0 0 0 0 0 1 0 0 1 2 0 0 2 0 1 1 0 0 0 0 0 1 0 0 2 1 0 1 0 0 0 1 1 0 2 0 0 1 0 0 1 0 0 0 0 1 0 1 0 1 0 2 0 0 0 0 1 0 0 1 2 0 0 0 0 1 1 1 1 1 0 0 0 2 0 0 0 0 0 0 2 1 1 0 0 0 0 1 1 1 0 0 0 0 0 0 0 2 0 1 0 0 0 0 1 0 0 1 1 1 0 0 0 0 0 0 0 1 0 1 0 1 1 0 0 0 1 2 1 1 0 0 0 1 0 0 0 1 0 0 1 0 0 0 0 1 1 1 2 0 0 1 0 0 0 1 1 1 1 0 2 0 2 1 0 0 1 0 2 0 2 0 0 1 0 0 2 1 1 1 1 0 1 2 1 0 0 0 0 0 0 2 0 0 2 0 1 0 0 0 1 1 2 0 1 1 0 1 1 2 2 0 0 0 2 1 2 0 2 1 2 0 1 1 1 2 0 0 2 0 1 1 1 1 1 0 1 0 0 0 0 1 2 0 0 0 1 1 2 0 1 2 2 0 0 0 0 2 2 0 0 0 0 2 0 1 2 2 0 0 1 1 0 1 1 0 0 0 0 0 0 1 0 0 0 0 0 0 0 0 2 0 2 0 0 0 0 0 1 0 0 0 0 0 2 0 1 2 0 0 0 1 1 0 0 0 1 1 1 0 0 0 0 0 0 0 0 0 0 2 1 0 0 1 1 2 0 1 0 1 2 2 1 1 2 0 1 1 0 1 1 2 0 2 1 0 2 0 1 0 0 2 0 0 0 1 0 1 2 0 1 1 0 2 0 0 0 0 2 2 0 1 1 0 1 1 2 0 2 0 1 1 1 1 0 0 1 1 0 0 2 0 0 0 0 0 2 1 0 1 2 0 0 0 0 0 2 0 0 0 0 0 0 0 1 0 2 1 0 2 0 0 0 0 1 0 1 0 0 0 0 0 0 0 0 0 0 0 2 2 1 0 0 0 0 0 0 0 0 0 0 1 0 0 0 1 0 0 1 2 2 0 0 0 1 2 1 0 1 1 1 1 1 1 2 0 0 0 2 0 1 1 2 0 2 1 0 2 0 1 0 0 1 0 0 1 2 1 0 2 0 0 2 0 0 1 1 1 0 2 2 2 0 2 1 1 2 1 1 0 0 1 1 0 0 1 1 0 1 0 1 1 0 0 1 0 0 0 0 1 1 0 0 2 1 0 0 1 0 0 0 1 0 0 0 0 0 1 1 1 0 1 0 1 0 0 0 1 1 0 2 2 2 2 0 0 0 0 1 1 0 0 2 2 0 1 1 2 0 2 0 0 0 0 1 0 1 2 1 0 1 0 0 0 0 0 0 0 0 2 2 2 1 0 0 0 2 2 0 2 1 1 1 1 0 1 2 0 1 0 1 0 0 0 1 2 1 2 0 0 0 1 1 2 0 0 0 2 0 2 1 0 0 2 0 0 1 1 1 1 0 0 0 0 1 0 0 0 2 2 0 1 0 0 0 1 1 0 0 0 0 1 2 1 0 0 1 1 0 0 0 0 0 1 1
84 0 1 1 1 0 0 2 1 0 0 0 1 1 0 0 0 0 0 0 2 0 0 1 1 0 0 2 2 1 2 1 0 1 0 0 1 2 0 0 0 1 0 1 0 1 0 0 2 0 0 0 0 0 0 2 0 0 1 0 1 1 0 0 0 0 0 0 0 0 0 0 1 0 1 2 1 0 1 1 0 1 0 0 2 0 0 2 2 2 1 2 1 1 0 0 1 1 1 2 1 2 0 0 2 2 1 1 1 1 0 2 0 1 2 1 1 0 0 0 1 0 0 2 0 1 0 1 0 1 0 0 0 0 0 0 0 0 0 0 1 2 0 0 0 1 0 0 1 1 1 0 0 0 0 0 0 0 0 2 1 0 1 1 1 2 1 0 1 1 0 0 0 1 0 0 2 0 1 1 0 1 0 2 2 1 1 1 1 0 0 1 1 0 0 0 1 2 0 0 0 1 0 0 2 2 2 0 1 1 0 0 1 1 0 0 0 1 2 0 2 0 0 2 0 0 1 1 0 2 0 0 0 0 2 0 0 2 0 1 0 0 1 1 2 2 1 0 2 0 0 0 1 0 0 0 1 1 1 1 1 1 0 0 0 0 0 0 0 0 0 2 0 2 1 1 0 1 0 0 1 0 1 2 1 1 2 0 0 1 1 0 1 1 1 0 1 0 0 2 0 0 0 1 0 0 0 0 0 0 0 1 2 2 2 0 1 0 0 0 1 2 1 0 0 0 1 0 0 1 0 1 0 1 0 0 0 2 0 0 0 0 2 0 0 0 1 0 2 1 1 0 0 0 0 2 0 1 0 2 0 0 1 0 1 1 1 2 2 1 1 1 0 0 0 0 0 1 1 1 1 1 0 0 1 1 1 0 0 0 0 0 1 0 2 0 1 1 1 1 1 1 2 0 1 1 1 0 0 0 0 0 0 0 1 0 0 0 0 0 0 0 1 1 0 1 0 0 0 0 0 0 0 1 1 0 0 0 0 1 2 0 0 0 0 0 0 2 2 0 0 1 1 1 1 1 0 2 0 2 1 0 0 0 0 2 0 0 0 0 0 0 1 2 1 0 1 2 1 0 1 2 0 0 0 1 0 1 2 1 0 1 0 1 0 0 0 0 0 1 1 1 2 2 2 0 0 2 1 1 0 2 1 0 0 1 0 2 0 1 1 1 1 0 0 1 0 2 0 2 0 2 0 0 0 0 1 2 2 0 2 2 0 0 1 2 0 2 1 1 0 0 1 0 2 0 1 1 1 1 1 0 0 1 1 0 0 1 0 0 0 2 1 0 0 0 1 1 0 1 0 0 0 0 0 0 0 0 0 1 1 0 0 1 1 0 1 1 1 0 0 2 1 0 0 0 0 0 1 0 1 0 0 0 0 1 1 0 2 0 0 2 0 1 1 0 0 2 0 0 1 1 0 0 2 1 0 1 2 2 2 1 1 1 1 0 1 1 2 0 1 1 0 0 0 1 0 0 0 0 0 0 1 1 0 1 2 1 1 0 0 1 0 0 1 2 2 1 2 0 1 1 0 1 1 1 0 2 0 1 1 0 1 0 1 0 1 2 0 1 0 0 0 1 2 0 1 1 0 1 0 0 0 1 0 0 0 2 2 0 0 0 1 2 0 1 2 0 1 0 0 1 1 2 0 0 0 0 1 1 0 1 0 0 0 1 1 0 0 0 0 0 0 1 0 1 0 1 0 0 0 0 2 0 0 0 1 2 1 1 0 1 2 0 0 0 0 1 1 1 2 2 0 1 1 2 0 2 2 2 1 2 1 1 2 0 1 0 0 1 0 0 0 2 1 1 1 0 0 2 0 0 1 0 0 0 1 2 1 0 1 1 1 2 2 1 0 0 1 1 1 1 1 2 0 1 0 1 1 0 0 1 0 0 0 0 0 2 1 1 1 1 0 0 2 0 0 0 0 0 0 0 0 0 0 0 0 0 2 0 1 0 0 1 2 1 0 0 0 0 1 1 0 0 0 1 0 1 0 1 1 0 0 0 2 0 2 0 2 1 1 0 0 0 2 0 1 1 0 2 0 0 0 0 1 1 1 2 1 2 0 1 1 1 2 1 0 0 0 0 0 0 0 1 0 2 1 2 0 0 0 1 0 0 0 1 0 0 0 0 1 0 1 0 1 0 2 2 1 1 0 0 0 2 2 0 2 0 0 0 0 0 1 1 2 1 2 0 0 0 0 0 2 2 0 0 0 0 0 2 0 0 0 1 1 0 0 0 1 1 2 1
85 1 1 1 0 1 2 2 2 0 0 0 0 1 0 0 1 0 0 0 2 0 0 2 2 0 0 1 2 1 2 2 0 0 1 1 2 2 0 0 1 1 0 0 0 0 0 0 2 0 0 0 0 0 0 2 0 0 0 1 1 2 0 0 0 0 0 0 0 0 0 2 1 0 1 1 1 0 1 0 1 2 1 1 1 0 0 1 2 2 0 0 1 1 0 0 1 0 0 0 1 1 0 0 1 1 2 1 2 0 0 2 1 2 2 0 1 1 1 0 1 1 1 1 1 0 0 0 0 0 0 0 0 1 0 0 0 1 2 1 0 2 0 0 0 0 1 0 0 0 0 0 1 0 0 0 1 0 0 1 0 1 2 0 1 2 1 0 0 2 0 1 1 1 0 1 1 0 1 1 0 2 0 2 2 2 0 2 0 0 0 2 0 1 1 0 2 2 1 0 0 1 0 0 2 0 1 0 1 0 2 1 1 0 0 0 0 0 1 1 1 1 0 2 0 0 0 0 0 2 0 0 1 1 1 0 0 2 0 2 0 0 2 1 1 1 0 0 2 0 0 0 0 0 0 0 1 1 1 0 0 0 0 0 0 0 0 0 1 0 0 2 0 0 1 0 1 1 1 0 1 1 0 1 0 1 1 2 0 2 0 1 1 1 1 0 2 1 0 1 0 0 1 0 1 0 0 1 0 1 0 2 2 2 2 0 0 1 0 0 0 2 1 1 1 0 0 0 1 1 0 1 0 0 0 0 0 0 0 1 1 1 1 0 0 0 1 1 2 2 2 0 0 0 0 0 1 1 0 0 0 0 1 1 1 1 0 2 2 1 1 1 0 0 0 0 0 1 0 2 0 1 0 0 1 0 0 0 0 0 0 0 0 0 2 0 0 1 0 0 0 0 1 0 1 1 1 2 0 0 0 0 0 0 1 0 0 1 0 0 1 2 0 1 0 2 0 2 2 2 0 1 0 0 2 0 0 0 0 0 1 0 0 0 0 0 0 1 1 0 0 0 1 1 1 1 0 1 1 0 2 0 0 1 0 1 0 1 0 0 1 0 1 1 0 1 0 2 0 1 2 0 0 1 0 1 0 0 2 0 0 2 0 1 0 1 1 1 1 2 0 1 1 0 1 0 1 1 0 1 0 1 0 0 2 0 0 2 0 1 2 1 2 0 0 2 0 2 0 2 0 2 0 1 0 1 2 1 0 1 1 1 0 1 2 1 0 0 2 2 0 0 0 0 1 1 0 2 0 0 1 0 0 0 0 1 1 2 1 0 1 1 0 0 0 0 0 0 0 0 1 1 1 0 1 1 1 0 1 2 0 0 0 0 2 2 0 0 0 0 0 2 0 0 2 0 1 0 1 0 1 1 0 0 0 0 1 0 0 0 1 1 0 1 1 0 0 0 0 0 0 0 0 1 1 0 1 0 2 1 1 2 0 0 1 0 1 1 0 0 1 1 0 0 0 2 0 0 2 0 0 0 1 1 1 1 2 1 0 0 2 0 0 0 1 2 2 1 0 2 0 0 0 1 0 2 1 1 2 0 1 0 0 1 1 0 0 2 0 2 0 0 0 0 0 0 2 1 0 1 1 0 0 0 0 0 0 0 0 0 0 0 1 2 1 1 1 0 0 0 0 1 0 2 0 0 1 0 0 0 0 1 0 0 0 1 1 0 0 0 0 0 0 0 0 1 0 0 1 0 0 0 1 0 0 0 2 1 1 1 0 0 1 1 1 2 0 1 0 0 2 2 1 1 1 1 1 2 2 2 1 2 1 0 2 0 0 1 1 0 0 0 1 2 1 1 0 0 0 2 0 0 0 0 1 0 0 0 2 0 0 1 1 2 1 2 0 0 0 1 0 0 1 1 0 0 0 1 2 1 0 2 2 1 1 1 2 0 0 0 2 2 0 1 1 0 1 0 0 0 1 0 1 0 0 0 0 0 1 0 0 0 0 0 2 0 0 0 0 0 1 1 0 0 0 0 0 1 0 0 0 0 0 0 2 0 2 0 1 1 0 1 0 1 2 0 1 2 0 2 1 0 2 0 2 2 1 0 1 1 0 1 0 1 0 0 1 1 0 0 0 1 0 1 0 0 1 0 0 0 0 1 1 2 1 0 0 0 0 0 2 1 2 0 1 0 1 2 0 0 2 0 0 1 1 0 0 0 2 1 0 0 0 0 0 1 1 1 2 0 0 0 0 0 0 0 0 1 1 1 0 0 1 0 2 0 0 1 2 0 1 1
86 1 2 1 0 0 1 1 1 1 0 0 0 0 0 0 0 0 0 1 1 1 0 1 1 0 0 1 1 1 2 0 0 2 0 0 1 0 0 0 0 2 0 0 0 0 0 0 0 1 1 2 0 0 1 1 0 1 0 2 0 1 0 2 0 2 0 0 0 0 0 1 2 0 2 2 0 0 1 0 1 2 0 0 1 0 0 0 0 2 0 0 2 2 0 0 0 0 0 1 2 2 0 1 0 0 2 1 0 2 1 0 0 2 2 0 2 0 0 0 2 0 1 1 0 1 0 1 1 2 0 0 0 2 1 1 0 0 0 0 0 2 0 0 0 1 0 0 2 2 0 0 0 0 0 1 1 0 0 0 0 1 1 1 0 1 1 1 0 1 1 0 0 2 1 1 2 0 0 2 0 2 1 2 2 2 1 1 0 1 1 1 1 1 1 1 2 2 0 0 0 1 0 0 2 0 2 1 1 0 1 1 2 0 0 1 0 1 1 1 1 0 1 1 0 0 0 0 0 0 0 0 0 0 1 0 0 2 0 2 0 0 1 1 1 1 0 0 1 1 1 1 0 0 0 0 1 1 1 1 1 1 1 1 0 0 1 0 2 1 0 1 0 0 1 0 1 1 2 0 1 0 0 1 0 0 0 2 0 2 0 1 0 0 1 0 2 1 0 2 0 0 0 0 0 0 0 0 0 1 0 2 2 2 2 0 0 1 0 0 0 2 1 0 2 0 0 0 0 0 0 2 0 0 0 0 0 2 1 0 0 1 2 0 0 0 0 0 2 0 0 0 1 0 1 1 1 0 0 0 0 0 2 2 2 1 1 1 1 0 2 0 0 0 0 0 0 2 1 1 0 2 0 0 2 1 1 1 1 1 1 1 1 0 2 1 1 0 0 0 0 0 1 1 1 0 0 0 0 0 0 0 0 1 0 0 1 0 0 1 0 1 0 2 1 2 2 0 0 0 0 0 1 0 1 1 0 0 1 2 1 0 0 1 0 1 0 1 1 0 0 0 0 0 0 0 0 1 0 2 2 0 1 0 0 1 1 1 0 0 2 0 0 2 0 1 0 2 0 1 1 1 0 0 0 1 0 0 2 0 0 2 1 2 2 1 2 1 1 2 0 0 2 1 2 1 1 1 0 0 0 2 0 0 0 0 0 2 0 1 1 1 2 1 1 2 0 0 1 1 1 0 0 0 0 0 1 1 1 0 1 2 0 0 2 1 0 1 1 1 0 0 0 0 2 1 1 0 1 1 0 1 1 0 0 1 1 1 0 0 0 1 0 0 1 0 1 1 0 1 0 1 0 0 0 1 0 1 0 1 1 0 0 0 0 1 0 0 0 1 1 2 1 0 2 0 2 0 0 1 0 0 0 1 0 0 0 0 1 0 1 2 0 0 0 0 2 0 0 0 1 1 0 0 2 1 0 1 2 2 0 0 1 1 2 0 2 0 1 0 0 1 0 0 0 1 0 0 2 0 0 0 1 1 1 1 1 2 0 0 2 0 0 0 0 2 2 1 1 1 0 0 0 1 0 1 1 1 2 0 1 1 1 1 1 0 0 1 0 0 0 1 2 1 1 0 1 1 0 0 1 0 0 1 0 0 0 1 1 0 0 0 1 2 1 1 1 0 1 0 0 0 0 2 0 0 0 0 1 2 2 2 0 1 1 0 1 1 0 1 1 1 0 1 0 0 1 0 0 0 0 1 1 0 1 0 1 2 2 2 0 0 2 2 2 2 0 2 1 1 1 2 2 0 0 2 0 2 2 2 2 2 1 0 1 0 0 1 0 0 0 0 1 2 1 1 0 0 0 2 0 0 1 1 1 0 2 1 2 0 1 2 1 2 2 0 0 1 0 0 0 2 2 0 0 1 0 0 0 0 0 0 1 1 0 0 2 0 0 0 2 2 0 0 2 0 0 1 0 1 1 0 0 0 0 2 1 0 2 1 1 0 0 0 2 1 0 0 0 2 2 0 0 0 0 0 0 2 0 2 2 0 1 0 2 0 2 0 0 0 0 2 1 0 1 2 0 1 1 2 1 0 1 0 1 1 1 1 2 2 0 0 2 0 2 0 2 1 0 0 1 1 0 0 2 1 0 0 0 0 0 1 1 2 2 1 0 0 0 1 1 0 1 0 1 0 2 2 0 0 1 0 1 0 1 0 1 0 0 0 0 0 0 1 1 0 0 2 2 0 0 0 0 1 0 0 0 1 0 2 0 0 0 1 0 0 0 0 2 0 2 2
87 0 0 2 0 0 1 1 2 0 0 1 0 0 0 0 0 0 1 0 2 0 0 2 2 1 1 1 1 2 2 1 0 0 0 0 1 1 0 0 0 1 0 0 1 0 0 0 0 1 1 2 0 1 0 2 0 0 0 0 2 2 0 1 0 1 0 1 0 0 0 0 2 0 1 2 1 0 2 0 2 2 0 0 2 0 0 0 1 2 0 0 2 2 0 0 1 0 0 1 1 2 1 0 0 0 2 0 0 2 0 1 0 1 2 1 1 0 0 0 2 0 1 1 0 0 0 1 1 2 0 0 0 0 0 0 0 0 0 0 0 2 1 0 0 0 0 1 2 0 0 0 0 0 0 0 0 2 0 1 1 1 1 1 1 2 0 0 0 2 0 2 2 0 0 1 2 0 1 1 0 0 1 2 1 1 2 1 0 1 2 1 1 0 0 0 0 1 0 0 1 0 0 2 2 0 2 0 0 1 0 1 1 0 0 0 0 0 0 1 1 0 0 1 1 0 0 0 0 1 0 0 0 1 2 1 0 1 0 1 0 0 2 2 1 1 0 0 1 1 1 1 1 1 0 0 0 0 0 0 0 0 0 0 0 0 0 0 2 0 0 2 0 0 0 1 0 0 2 0 1 1 0 1 1 1 2 1 0 2 0 0 0 0 2 1 2 1 0 2 0 0 1 0 1 0 0 0 2 2 2 2 1 1 1 0 1 1 1 0 0 1 0 0 1 0 0 0 1 1 0 1 0 0 0 0 0 1 0 1 1 1 1 0 0 1 0 1 1 0 0 1 0 0 0 2 0 1 0 1 0 0 2 0 2 0 1 2 2 0 2 0 1 1 0 0 0 2 0 2 0 1 0 0 1 1 1 1 1 0 0 0 0 0 2 0 2 1 0 0 0 0 0 1 1 0 1 0 0 0 0 0 1 0 2 0 0 0 0 0 0 0 0 1 0 1 0 0 0 0 0 0 0 1 0 1 0 0 0 1 1 0 0 2 0 2 0 2 2 1 1 0 0 0 0 0 0 2 2 2 1 0 0 0 1 2 0 1 0 0 1 0 1 2 0 1 0 2 0 0 2 2 0 1 1 1 0 1 2 1 1 1 1 2 1 0 2 1 2 2 0 0 2 0 2 1 2 1 0 1 0 1 1 0 1 1 0 2 0 1 1 0 1 0 0 1 1 1 0 2 0 1 1 0 1 0 1 0 1 1 0 1 0 0 0 1 1 1 2 2 0 0 0 1 2 0 0 2 0 0 1 0 1 0 0 1 1 1 1 1 0 1 0 0 1 0 1 1 0 1 1 0 0 0 1 0 0 0 0 0 0 0 1 0 0 1 1 0 0 0 0 2 0 0 1 1 1 0 0 0 0 0 0 1 0 0 1 0 1 0 1 2 0 1 1 0 0 1 0 0 2 2 0 0 2 0 0 2 2 1 1 1 0 1 1 0 1 0 1 0 1 1 0 1 0 1 0 1 1 0 0 0 1 0 2 2 0 1 0 1 1 1 0 0 1 2 2 1 1 1 0 0 0 2 1 2 1 2 1 0 1 1 0 0 0 0 0 2 0 2 1 1 0 2 2 0 2 1 0 0 0 1 0 1 0 0 0 0 0 0 0 0 1 1 1 1 1 0 0 0 0 1 0 2 0 1 0 0 1 1 0 1 1 0 1 0 1 1 0 0 0 0 0 0 0 1 1 1 0 1 1 1 1 0 1 1 0 1 0 0 0 0 0 0 0 1 0 1 1 1 1 1 0 1 1 2 0 1 1 2 0 2 2 0 2 0 1 1 1 0 0 0 1 2 1 1 0 1 1 1 0 0 1 0 1 1 1 1 1 1 0 1 1 2 2 0 0 1 0 1 0 2 0 0 1 0 0 1 2 1 1 1 0 0 0 0 0 0 0 0 2 2 0 0 1 0 1 1 0 1 0 1 0 0 0 1 2 0 0 0 0 0 0 0 1 0 0 0 0 0 1 0 0 0 0 0 0 2 0 2 2 0 0 0 2 0 2 0 0 0 0 2 0 0 2 0 1 0 0 0 0 0 1 0 1 1 1 1 1 1 0 0 0 0 2 0 2 0 0 0 0 0 1 1 0 2 2 0 0 1 1 2 2 1 1 1 0 1 0 1 2 0 1 0 2 0 2 2 1 1 1 0 1 0 1 1 0 0 0 0 0 1 0 0 0 0 1 0 1 0 0 0 0 0 0 0 0 1 0 1 0 0 0 0 1 0 0 0 0 1 2 2
88 1 2 0 0 0 0 1 1 1 0 1 0 0 0 0 0 0 1 0 2 0 0 2 2 0 0 1 2 0 2 0 0 1 0 0 1 2 0 0 1 0 0 0 0 1 0 0 1 0 0 1 2 2 0 0 2 0 1 1 1 2 0 2 0 1 0 0 0 0 0 0 1 1 1 2 1 0 1 0 0 1 0 0 1 0 0 1 1 1 0 0 1 1 0 0 0 1 1 2 1 2 1 0 0 0 2 1 1 1 0 2 0 0 0 0 0 0 0 0 1 0 2 0 1 0 0 0 0 0 0 0 0 1 0 1 1 0 0 0 0 2 0 0 0 0 0 0 1 2 2 0 0 1 0 1 0 0 1 1 1 1 0 2 1 0 0 1 0 1 0 0 1 1 1 0 2 0 1 1 0 1 1 2 2 1 2 2 1 1 1 1 0 0 1 0 0 2 0 0 0 1 0 0 2 0 1 0 2 0 0 0 0 0 0 0 0 0 1 0 2 1 1 2 0 0 0 1 1 1 1 0 0 0 1 0 0 1 1 0 0 1 2 1 2 2 1 0 2 0 0 0 1 1 0 0 2 0 1 1 1 1 0 0 0 0 0 0 2 0 1 1 0 0 1 1 1 1 0 0 1 1 0 2 1 1 2 0 1 2 0 1 0 0 2 0 2 1 0 0 0 0 0 0 0 0 0 1 0 1 0 2 2 1 1 0 0 1 2 0 0 2 1 0 1 0 0 0 1 1 0 0 0 0 0 0 0 0 0 0 0 0 1 0 0 1 0 1 1 0 0 1 0 0 0 0 1 0 0 2 0 0 1 0 1 0 0 2 2 1 1 1 1 1 0 0 0 2 1 1 0 2 2 2 2 0 0 0 0 0 0 0 1 0 2 0 1 0 2 1 1 1 1 0 0 0 1 0 0 0 0 0 0 0 1 0 1 0 0 0 2 2 0 1 1 2 1 0 0 1 0 1 1 0 1 2 0 2 0 0 1 0 0 1 0 1 0 2 1 0 0 0 0 0 0 0 0 1 1 0 2 0 1 0 1 1 0 2 0 0 2 0 2 2 0 2 0 2 0 1 0 2 0 1 0 0 1 0 1 0 1 1 0 2 1 0 2 0 1 2 0 1 1 1 1 1 0 1 1 0 1 1 1 0 1 0 0 2 0 0 0 1 1 0 0 1 0 0 0 2 0 0 0 2 0 1 2 1 1 1 1 1 0 0 2 2 0 2 0 0 0 0 0 0 1 1 0 1 1 0 0 1 2 0 0 0 0 2 0 0 0 2 1 0 0 0 1 0 0 0 2 0 0 0 1 0 1 0 0 0 0 0 0 0 1 1 0 1 1 1 1 1 0 1 2 0 1 0 0 1 1 0 0 1 0 0 1 0 0 0 1 1 0 2 2 0 0 0 0 0 0 0 1 0 1 1 0 1 0 0 0 0 0 2 2 0 2 2 0 0 0 1 0 0 0 2 1 1 1 0 0 0 2 0 1 2 0 1 0 1 1 1 0 0 0 1 1 1 2 0 1 0 0 2 1 2 0 2 2 0 2 0 0 1 1 0 0 2 0 2 0 1 0 1 1 0 2 1 1 1 0 0 0 2 0 0 0 0 0 0 0 2 0 2 1 2 0 0 1 0 0 0 0 2 0 0 1 0 0 0 0 2 0 1 1 0 1 1 0 1 1 1 0 0 0 1 1 0 1 0 0 0 2 1 0 0 0 1 0 0 0 0 2 1 0 0 0 0 0 0 2 2 0 1 1 2 0 1 1 2 1 2 1 1 1 1 0 0 0 1 0 0 0 2 0 1 1 0 1 2 0 0 0 1 2 1 1 1 1 0 1 0 1 2 2 0 0 1 1 0 1 2 2 2 0 0 0 1 2 2 1 1 1 1 0 0 1 1 0 0 2 1 0 0 1 0 1 0 1 0 0 0 0 0 0 0 2 0 1 0 1 0 0 0 1 0 0 0 0 2 2 0 0 0 0 1 1 0 0 2 2 0 1 0 2 0 2 0 0 1 0 1 0 0 2 0 1 1 0 1 0 0 1 0 1 1 0 2 1 1 0 1 1 0 1 0 1 0 0 0 1 0 0 1 0 0 0 0 0 0 0 1 2 1 0 0 0 0 0 0 2 1 1 0 1 0 2 2 0 0 2 0 0 0 0 1 2 0 0 0 0 0 0 0 0 0 1 1 1 1 0 0 0 0 0 0 0 0 0 1 1 1 0 0 1 0 0 0 0 0 1 1
89 1 1 1 0 1 0 1 2 0 0 1 1 0 0 0 0 0 0 2 0 0 0 2 2 0 0 1 1 1 2 0 0 2 2 2 2 2 0 0 0 1 0 0 0 0 0 0 0 1 1 2 0 0 1 1 0 0 0 1 1 2 0 1 0 0 0 0 0 0 0 0 2 0 1 2 1 0 2 2 0 2 1 1 2 0 0 1 2 2 0 0 0 1 0 0 1 0 0 0 2 1 0 0 0 0 2 2 2 0 0 2 1 2 2 1 2 0 1 0 1 0 2 0 0 0 0 0 0 1 0 0 0 1 1 1 0 0 0 0 0 2 0 0 0 1 0 0 2 2 0 0 1 0 1 0 0 1 0 0 0 2 2 0 1 1 1 0 0 1 0 1 0 2 0 0 2 0 0 0 0 1 1 2 2 1 2 2 1 0 1 2 1 1 1 1 1 0 1 0 0 1 0 0 2 0 1 0 1 1 1 1 1 1 0 1 1 2 2 0 2 2 0 1 1 0 0 0 0 2 0 0 0 0 2 0 0 2 0 1 0 1 2 1 2 2 1 0 2 0 0 0 1 0 0 0 1 0 0 0 0 0 0 0 0 0 0 1 1 0 0 2 2 2 0 1 0 2 2 0 0 0 1 1 0 2 2 2 0 2 0 0 0 0 2 0 2 0 1 1 0 0 0 0 0 1 1 0 0 2 0 2 2 1 1 0 0 1 1 0 0 1 0 0 1 0 1 0 1 1 0 1 0 0 0 0 0 2 0 0 0 0 2 1 0 1 0 1 2 1 1 0 0 1 0 0 1 1 0 2 0 0 2 2 2 1 0 2 2 1 1 1 0 0 0 0 0 2 2 0 1 1 0 0 2 1 1 1 1 0 0 0 1 1 2 0 1 2 0 0 0 1 0 1 1 0 1 1 0 0 0 0 0 0 2 0 0 1 0 0 0 1 0 1 2 1 0 0 0 0 1 0 0 1 0 0 0 1 0 0 2 0 0 1 0 0 0 1 1 0 0 1 1 2 1 1 0 2 1 2 0 0 0 1 0 1 0 1 0 1 1 1 0 2 1 0 0 2 0 2 0 1 0 0 0 1 0 0 2 0 1 1 0 1 1 0 2 0 1 1 1 0 2 1 2 0 1 1 0 2 0 1 1 1 1 1 1 0 0 2 2 0 2 0 0 2 2 1 0 2 0 1 0 0 1 0 1 0 1 2 1 1 0 0 1 2 0 0 2 2 0 1 0 1 2 0 1 2 1 0 0 1 0 2 2 0 0 0 0 0 0 1 1 0 0 0 0 2 0 2 0 0 0 0 0 0 0 0 0 1 0 0 1 0 0 0 1 1 1 1 1 1 1 0 2 0 0 0 1 1 1 1 0 1 1 1 1 0 0 0 0 0 0 0 0 1 1 0 0 0 2 2 0 1 2 1 1 0 2 1 2 0 2 2 2 0 0 0 1 0 0 2 0 2 0 2 0 0 2 1 1 1 0 1 0 1 1 1 1 0 1 0 0 0 0 1 2 1 2 0 0 0 1 2 1 1 0 1 1 0 1 1 1 0 0 0 0 2 0 2 0 0 1 1 1 1 1 1 0 0 1 0 0 2 0 1 0 0 0 0 0 0 1 2 1 2 0 0 0 0 0 1 0 2 0 0 0 0 1 1 0 2 0 0 1 0 1 0 0 1 1 1 0 1 0 2 1 0 1 0 0 0 0 0 0 2 0 1 2 2 1 1 1 1 1 0 0 0 0 0 2 2 1 0 1 1 2 2 2 2 1 2 2 0 1 1 0 0 0 0 0 0 1 1 1 1 2 2 0 0 0 0 0 0 2 2 1 1 2 0 1 2 0 1 1 1 0 1 1 0 0 1 2 2 0 0 0 0 0 0 0 0 1 1 0 0 1 0 0 0 2 2 0 0 2 0 0 0 0 0 0 0 1 0 0 1 2 0 2 0 2 0 0 0 2 1 1 1 1 1 1 0 0 0 0 0 1 2 0 1 1 0 0 1 2 0 1 0 1 0 0 2 1 0 1 1 1 1 0 0 0 0 0 0 1 0 2 1 2 1 1 0 0 1 2 0 2 1 0 0 0 1 0 2 0 0 0 1 0 0 0 1 1 0 0 0 0 0 0 0 2 0 1 0 1 0 2 2 0 1 1 0 0 0 2 0 0 0 1 1 0 0 0 1 1 1 1 1 1 0 0 0 1 1 0 1 1 0 1 2 0 0 1 1 1 0 1 0 0 0 2 1
90 0 2 1 1 0 0 2 0 2 0 0 0 0 0 0 0 0 0 1 1 1 0 2 2 1 1 1 1 1 2 1 0 2 1 0 1 1 0 0 0 1 0 1 0 1 0 0 1 0 0 0 0 1 1 2 0 0 0 1 1 1 1 2 0 1 0 0 0 0 0 0 1 0 1 2 1 0 0 0 1 2 0 0 1 0 0 1 2 2 1 1 2 2 0 0 1 1 1 1 1 1 0 0 1 1 2 0 0 2 0 1 0 0 0 0 0 0 0 0 0 0 1 1 1 0 0 0 0 0 1 1 0 0 0 0 0 0 0 0 1 1 0 0 0 0 0 0 1 1 0 1 0 0 0 0 0 0 0 1 1 2 2 0 0 1 1 1 1 1 0 0 1 1 0 0 1 0 1 2 0 1 0 2 1 0 2 1 0 1 1 1 0 2 2 0 1 0 0 0 0 0 0 1 2 0 1 0 2 0 0 0 1 0 0 0 0 0 0 2 0 0 0 1 1 0 0 0 0 1 0 0 1 1 1 0 0 2 0 1 0 0 0 0 0 0 0 0 2 0 0 0 1 1 0 0 0 2 2 2 2 2 0 0 0 0 0 1 0 0 1 1 0 0 0 1 0 1 1 0 0 1 0 2 0 2 2 1 0 2 0 1 0 0 1 0 2 1 0 2 0 0 0 0 0 0 0 0 0 0 0 0 1 2 1 0 0 1 0 0 1 2 1 1 0 0 0 0 2 1 0 1 1 1 0 0 0 2 0 2 1 1 1 0 1 1 1 0 2 1 0 0 0 0 0 1 0 1 0 1 0 0 0 0 0 0 0 1 1 1 1 1 0 0 0 0 0 2 0 2 1 1 0 0 0 0 0 1 1 0 0 0 1 0 1 2 0 2 1 1 1 1 0 1 2 1 2 0 0 0 0 0 0 0 1 0 1 0 2 0 0 0 0 2 0 1 1 1 1 1 1 1 1 1 1 1 0 0 1 1 2 0 0 0 1 1 1 2 2 0 0 0 1 2 1 1 0 2 2 2 0 0 0 1 0 1 0 1 0 1 1 1 1 1 0 0 0 0 0 0 2 2 0 0 0 0 0 1 1 1 1 0 1 1 0 0 1 2 2 2 0 0 0 0 0 0 2 1 0 2 0 0 0 0 1 1 0 2 0 0 0 2 1 0 0 1 0 0 2 0 2 0 0 0 1 0 2 1 2 1 1 1 0 1 2 1 0 1 1 1 0 0 0 0 2 0 1 0 0 2 0 0 1 1 1 0 0 1 1 1 0 1 0 0 0 0 1 1 0 1 0 0 0 0 0 0 0 0 0 0 0 0 0 0 0 0 1 0 0 0 0 2 0 1 2 0 0 0 0 0 1 0 0 1 1 0 0 0 0 0 0 0 0 0 0 1 1 1 0 0 2 2 0 0 2 1 1 0 1 1 2 1 2 2 2 0 0 1 1 0 0 2 1 0 1 2 0 1 1 0 0 0 1 1 1 1 2 0 2 0 1 0 0 0 0 1 1 0 0 2 0 0 0 1 0 2 0 2 0 0 2 0 0 0 1 0 1 2 0 0 0 1 0 1 1 0 2 2 0 0 0 0 0 2 0 0 0 1 1 0 0 0 1 2 0 1 1 1 1 0 0 1 0 2 0 2 1 0 0 1 0 0 0 0 0 0 0 0 0 0 0 0 0 1 0 0 0 0 0 0 0 0 1 0 0 1 2 1 0 0 0 0 2 1 0 0 0 1 1 1 1 1 0 1 1 2 0 2 1 2 1 1 0 1 1 0 1 1 0 0 0 0 0 2 0 2 2 1 0 1 1 1 0 1 1 0 0 1 2 0 1 1 0 2 2 0 0 1 1 0 0 1 1 2 0 0 0 0 1 0 0 0 0 0 0 0 1 1 0 0 2 2 0 1 0 1 1 0 0 0 0 0 1 0 1 1 1 0 1 0 0 0 0 0 1 1 1 2 2 2 2 0 0 0 0 0 0 2 0 2 2 0 0 0 2 1 1 0 0 0 0 2 0 0 1 1 0 1 0 0 0 0 1 0 1 0 2 2 0 2 0 2 0 1 2 0 1 1 0 1 0 0 0 1 0 0 0 0 1 1 0 0 1 0 0 0 0 0 1 1 1 0 2 0 0 0 0 1 0 1 0 1 1 0 1 0 1 1 1 0 1 1 0 0 0 1 1 0 1 0 0 1 1 1 1 0 1 0 1 2 0 0 0 0 0 0 0 0 1 1 1 1
91 0 1 1 0 0 0 2 1 1 0 0 1 1 0 0 0 0 1 0 1 0 0 2 2 0 0 1 0 2 2 0 0 2 1 1 1 1 0 0 0 0 0 0 0 1 0 0 0 0 0 1 1 1 0 2 0 0 0 0 2 2 0 2 0 1 0 0 1 0 0 1 1 0 0 2 2 0 0 0 0 1 0 0 0 0 0 1 1 2 0 1 2 0 0 0 0 2 2 2 1 2 0 0 1 0 2 0 0 2 1 1 1 2 2 1 2 0 0 0 2 1 2 0 0 0 0 2 1 2 0 0 0 0 0 0 0 0 0 0 0 2 0 0 0 2 0 0 0 1 1 0 0 0 0 0 1 1 0 1 0 2 2 0 1 1 1 1 1 0 1 0 1 0 0 0 2 0 0 1 1 1 0 1 0 0 1 1 0 2 1 0 0 0 1 0 0 2 0 0 0 1 0 0 2 0 0 0 2 0 0 1 0 0 0 0 0 0 1 0 2 1 0 1 1 0 1 1 0 2 1 0 1 2 1 2 2 1 0 1 0 0 2 2 2 2 0 0 2 0 0 0 0 0 0 1 1 0 0 0 0 0 0 0 0 0 0 1 2 1 0 1 2 2 0 0 2 0 1 0 0 1 1 1 1 1 2 1 0 2 0 1 0 1 0 0 2 0 0 0 0 0 0 1 0 0 1 0 0 0 0 0 1 1 1 0 0 1 1 0 0 2 0 0 2 0 0 0 0 0 0 1 0 0 0 0 0 2 0 0 0 1 2 1 0 0 1 0 2 2 2 0 0 0 0 2 0 2 0 0 0 0 1 1 1 0 2 1 1 1 1 1 1 1 0 0 0 2 1 1 0 2 0 0 1 2 1 0 0 0 0 0 0 1 2 0 0 0 0 0 0 0 0 0 0 0 1 1 0 1 1 1 0 0 1 0 0 2 0 0 0 2 1 1 2 2 0 2 2 1 0 1 0 2 2 0 0 0 0 0 2 0 0 1 0 1 0 0 0 2 2 0 1 2 2 1 1 2 2 2 0 1 1 1 0 1 0 1 0 1 2 1 1 2 1 1 1 2 0 1 1 1 0 0 1 0 0 0 2 0 0 2 0 0 1 0 1 0 1 2 0 1 1 1 1 0 1 2 0 0 0 2 1 0 1 1 0 2 0 1 0 2 2 1 1 2 0 1 0 2 0 1 0 0 2 0 2 0 2 1 1 1 0 1 1 0 1 1 2 1 0 0 0 0 1 1 0 0 0 1 0 0 0 0 0 0 0 2 2 2 0 0 1 0 0 1 2 1 0 1 0 0 0 0 0 0 0 0 0 2 0 0 1 0 0 0 1 0 0 0 0 1 0 0 2 0 0 0 0 2 0 0 0 1 0 0 0 0 0 0 2 2 0 1 1 0 1 1 0 0 1 1 1 0 1 0 0 1 2 2 1 1 1 1 0 0 0 2 0 0 0 2 0 1 1 2 0 0 2 0 0 0 1 0 2 2 0 2 0 0 1 0 0 0 0 2 2 1 1 1 1 0 1 1 0 2 0 1 2 0 2 0 1 0 0 0 0 2 0 0 0 1 0 1 2 1 1 2 0 0 0 0 0 2 0 0 0 1 1 0 0 0 0 2 0 2 0 1 0 1 0 2 0 2 0 2 1 0 1 1 1 1 0 1 1 0 1 0 0 0 1 1 1 1 0 1 0 0 1 0 0 0 2 0 1 0 1 1 0 0 0 2 1 0 0 1 0 1 1 0 2 2 1 0 0 1 2 2 2 2 0 2 1 0 0 1 0 0 0 2 0 0 1 1 1 1 2 1 0 1 0 0 1 0 1 0 1 2 2 1 1 2 1 2 1 0 0 1 0 0 0 2 1 1 0 0 0 1 1 0 0 1 0 0 0 0 0 1 0 0 2 2 0 0 2 0 0 0 0 0 1 0 0 0 1 0 1 0 2 0 0 0 0 0 2 0 0 2 2 2 2 0 1 0 0 2 1 0 0 1 1 0 0 0 2 0 2 0 0 0 0 2 0 0 1 1 1 1 0 0 0 0 1 0 1 0 2 1 2 0 0 2 0 1 1 0 1 0 0 0 0 0 0 1 0 0 0 1 0 2 0 0 2 1 1 0 1 1 0 1 2 0 2 0 1 1 1 1 0 0 1 0 0 1 1 0 1 0 0 0 0 0 0 0 0 2 2 2 2 0 0 0 0 0 0 1 1 0 0 1 0 0 0 0 0 1 0 0 0 0 0 0
92 0 2 1 1 0 0 1 2 0 0 0 1 1 1 1 0 0 0 0 2 0 0 2 2 0 0 2 2 0 1 1 0 1 2 0 2 0 0 0 0 2 0 1 0 1 1 0 1 0 0 0 0 0 1 1 0 1 0 0 0 0 0 2 1 1 1 0 0 0 0 0 1 1 1 2 1 0 0 0 0 2 1 1 1 1 0 0 2 2 0 0 1 1 1 0 2 1 1 2 1 1 0 0 1 1 2 2 2 0 0 2 0 1 1 0 1 0 0 0 1 0 1 1 0 1 0 1 1 1 1 1 1 1 0 0 0 0 0 0 1 1 0 0 0 1 1 0 0 1 1 0 0 0 1 0 0 0 0 1 0 1 2 0 1 2 1 0 1 2 0 0 1 1 0 1 2 2 0 0 0 1 0 2 1 0 2 1 1 1 1 0 1 0 0 1 2 2 0 0 0 0 0 0 2 0 1 0 2 0 0 1 1 0 0 0 0 0 0 1 1 0 0 1 1 0 0 0 0 1 0 0 0 0 1 0 0 2 0 2 0 0 1 1 1 0 1 0 1 0 0 1 2 0 0 0 0 0 1 1 1 1 0 0 1 0 1 0 0 0 0 2 1 1 0 0 0 0 1 0 0 0 0 1 0 0 0 0 1 2 0 1 0 0 1 0 1 1 0 1 1 1 0 1 0 1 1 0 1 2 1 2 0 1 1 0 1 1 1 0 0 1 0 0 0 0 0 0 1 0 0 2 0 0 0 0 0 1 0 1 1 1 2 0 0 1 0 0 1 1 1 0 0 0 0 1 0 1 0 0 1 1 1 1 1 0 1 2 2 0 2 0 0 0 0 0 0 0 0 2 0 1 0 0 2 0 0 0 0 0 0 0 1 0 1 2 0 1 0 0 0 0 0 1 1 0 1 1 0 0 0 0 0 0 1 0 1 0 1 0 0 1 1 0 0 2 1 2 2 1 0 2 0 1 0 0 0 2 0 0 0 0 1 1 1 2 1 0 0 0 0 0 0 2 1 0 1 0 1 1 2 0 0 0 0 2 0 1 0 1 2 1 2 1 1 0 0 1 0 1 2 1 0 0 0 0 0 1 2 0 0 2 0 1 1 0 2 0 2 2 0 0 1 1 1 0 1 1 1 1 1 0 2 0 1 1 0 2 0 1 0 1 2 1 1 2 0 1 0 2 0 1 0 1 0 0 2 1 2 0 1 1 0 1 1 0 1 1 2 2 0 0 2 0 2 2 0 0 1 0 1 0 1 1 1 1 1 1 0 0 0 1 1 0 0 0 1 1 0 1 0 0 1 0 0 1 0 0 2 2 0 0 1 1 1 0 0 0 0 1 1 2 0 1 2 0 1 0 0 2 0 0 0 0 0 0 0 0 0 0 0 0 0 1 1 0 1 1 0 0 1 1 0 1 1 0 1 0 2 2 1 1 1 2 2 0 1 1 1 0 0 2 1 0 2 2 0 0 0 0 0 0 1 0 2 2 1 1 0 1 0 1 0 0 0 0 1 2 1 1 0 0 0 0 0 1 1 1 1 0 2 0 1 0 1 0 0 2 0 1 0 1 0 0 0 0 2 1 0 0 0 0 1 1 0 0 0 1 1 0 0 0 0 2 1 2 0 0 1 0 0 0 0 2 0 0 1 0 1 1 0 1 0 0 1 0 1 1 1 0 0 1 1 1 0 1 0 0 2 0 0 0 0 0 0 1 1 1 2 2 1 1 0 1 1 2 0 1 0 1 2 1 0 1 1 2 0 2 1 2 1 1 0 1 1 0 0 0 0 0 0 0 0 2 0 1 1 0 0 2 0 0 1 0 1 0 1 2 2 0 2 1 1 2 2 1 0 1 1 0 0 1 2 1 0 0 0 0 0 0 0 0 1 0 1 1 1 1 0 0 2 1 0 0 2 0 0 0 0 0 0 0 2 2 0 0 1 0 2 0 2 0 2 0 1 0 0 0 0 0 0 2 0 0 0 2 2 2 0 1 1 0 1 0 0 0 0 0 0 1 0 2 1 0 2 1 0 0 0 1 1 0 0 0 0 0 1 1 2 1 1 0 0 1 2 0 0 1 0 0 1 1 0 1 0 0 0 1 0 1 0 0 2 0 1 2 0 1 1 1 2 0 1 0 2 0 2 1 0 0 2 0 1 0 1 2 2 0 1 1 0 0 0 0 0 2 2 1 1 0 0 0 1 1 0 1 1 1 0 2 0 0 0 0 1 0 0 0 0 1 2 2
93 1 0 2 1 0 0 1 1 0 0 1 0 0 0 0 0 0 0 1 1 1 0 1 1 1 1 2 2 1 2 2 1 2 0 0 0 2 0 0 1 0 0 0 1 0 0 0 2 0 0 1 1 2 1 0 0 1 0 2 1 1 0 2 2 0 1 0 0 0 0 2 1 0 1 1 1 1 2 0 2 2 0 1 0 0 0 0 0 1 0 0 1 1 0 0 0 1 1 2 1 2 0 0 2 1 2 0 1 1 0 1 1 2 2 1 1 0 1 0 1 0 1 1 0 1 0 1 0 2 1 1 0 0 0 0 0 0 1 1 1 1 0 0 0 0 0 0 1 1 0 0 0 0 0 1 0 1 1 0 0 1 1 1 1 2 2 0 2 0 0 0 1 1 0 2 1 0 0 1 0 2 1 2 2 1 2 2 1 2 2 0 0 0 2 0 1 1 0 0 0 0 0 1 2 0 2 1 1 0 2 1 1 0 0 0 0 0 1 0 2 0 0 1 1 0 0 0 0 2 0 1 0 0 0 0 0 2 0 2 0 0 0 0 0 0 0 0 2 0 0 0 1 1 0 0 0 0 0 0 0 0 1 1 0 0 0 1 1 0 0 1 1 2 0 0 0 0 1 0 0 1 1 2 0 2 2 2 0 2 0 0 1 0 1 1 1 0 0 1 0 1 0 1 0 0 0 0 0 1 0 1 2 2 2 0 0 0 0 0 0 1 0 0 1 0 0 0 0 1 0 1 1 0 0 0 0 2 0 1 1 2 2 0 0 1 1 0 2 2 2 0 1 0 1 0 1 2 0 0 0 0 0 0 0 0 1 2 2 0 2 0 1 1 0 0 0 2 1 1 0 2 0 0 2 1 1 0 0 0 0 0 0 0 2 1 1 1 0 0 0 0 0 2 2 0 0 0 0 1 1 1 0 0 1 0 0 0 1 0 0 1 0 1 0 2 1 0 0 0 1 0 0 2 0 0 0 0 1 2 1 0 0 1 0 1 0 1 2 0 0 1 1 2 2 1 1 2 1 2 0 0 0 0 0 2 0 1 0 1 1 1 2 1 1 0 0 1 0 1 1 2 0 0 0 1 0 0 1 0 1 1 0 1 1 1 0 1 2 1 1 0 1 0 1 0 2 0 0 1 0 1 0 0 1 1 0 2 0 1 1 2 1 0 0 1 0 1 0 2 0 1 0 0 0 0 1 1 1 0 0 2 0 0 2 2 0 2 0 0 0 0 0 0 2 2 0 0 1 0 0 0 0 0 0 0 0 1 0 0 0 2 1 0 0 0 0 2 0 2 0 0 1 0 0 1 0 0 0 1 0 0 1 0 0 0 1 1 1 0 0 2 1 0 2 0 1 0 0 1 1 0 0 0 0 0 0 0 0 1 0 1 0 0 0 1 1 1 0 0 1 1 0 0 2 0 2 0 2 2 0 1 1 1 2 0 1 1 2 0 0 1 0 0 0 1 0 0 2 0 0 0 1 1 0 1 1 1 1 0 1 1 0 1 0 2 2 1 2 0 1 0 0 2 0 2 1 1 2 0 2 0 1 0 1 0 0 2 0 1 0 0 0 0 1 0 1 1 0 0 1 0 0 2 0 1 0 1 1 0 0 0 1 2 0 1 1 0 0 0 0 1 0 2 0 0 1 0 0 0 0 0 0 1 2 0 2 1 0 0 0 0 0 0 0 1 1 0 1 0 0 0 2 0 0 0 1 1 1 1 0 0 2 1 0 0 0 0 0 0 1 2 2 0 0 1 1 2 2 2 0 2 1 1 1 0 0 0 0 1 0 0 0 1 0 2 1 0 1 2 0 0 2 0 0 0 2 2 2 0 2 2 1 2 1 2 0 0 1 1 0 0 0 1 0 2 1 0 0 0 1 1 0 0 0 0 0 0 0 0 1 1 0 0 2 0 0 0 0 0 2 0 0 0 0 0 2 0 2 0 2 0 0 1 1 1 0 1 1 1 1 0 0 0 0 0 0 1 0 2 2 0 2 0 1 0 1 0 1 0 1 0 1 0 1 2 0 1 0 2 0 0 1 1 2 2 1 1 2 1 0 1 0 1 0 0 1 2 0 1 0 0 0 1 0 1 1 0 0 0 0 1 2 2 1 1 0 0 0 1 2 1 2 1 0 0 1 1 0 0 2 0 2 0 1 1 1 1 1 0 1 0 0 0 0 0 0 1 1 1 1 0 2 2 0 0 0 0 0 1 0 0 1 1 1 0 0 0 0 0 0 0
94 0 0 2 0 0 2 1 1 0 1 2 1 1 0 0 0 0 1 1 0 1 0 2 2 0 0 2 2 0 1 1 2 1 2 1 2 2 0 0 0 1 0 0 0 0 0 0 2 0 0 0 1 1 0 2 0 1 0 0 2 2 0 2 0 1 0 1 0 0 0 0 1 1 1 2 1 0 0 0 0 0 0 1 0 0 0 0 1 2 0 0 1 1 0 0 0 0 0 1 1 2 0 0 2 2 2 0 1 1 0 2 0 1 1 0 1 0 0 0 1 0 2 0 1 0 0 2 1 2 0 0 0 1 0 1 1 0 0 0 1 1 0 0 0 2 0 0 0 0 0 0 0 0 0 0 0 1 0 1 0 0 2 0 1 2 2 1 0 0 0 0 0 0 0 0 2 2 0 0 0 1 1 2 2 2 1 2 0 0 2 2 0 1 2 0 1 1 0 1 0 0 1 0 2 0 2 0 1 0 0 0 0 0 0 0 0 1 0 2 0 0 1 1 1 1 1 0 0 0 0 0 0 0 1 0 0 2 0 2 0 0 2 2 2 2 0 0 2 0 0 0 1 1 0 0 0 0 0 0 0 0 0 0 0 0 0 0 2 0 1 1 0 2 0 0 2 0 1 0 1 1 1 1 0 2 2 2 0 2 0 2 1 0 2 0 2 1 0 0 1 0 0 1 0 0 0 0 1 1 1 1 2 1 1 0 1 1 1 0 0 2 1 1 0 0 0 0 0 1 0 0 0 0 0 1 1 1 0 1 0 1 1 0 0 0 0 0 1 1 1 0 1 0 1 1 0 0 0 2 0 0 1 1 1 0 0 2 2 1 1 1 0 0 0 0 0 1 0 2 1 0 0 0 1 0 0 1 1 0 0 0 2 0 2 0 2 1 1 1 1 2 0 2 2 1 1 1 0 1 1 1 0 0 1 0 1 0 1 1 0 0 1 1 0 1 0 0 0 0 1 0 0 0 0 0 0 1 0 0 2 0 0 0 2 2 0 1 1 1 0 1 1 1 1 1 0 0 0 1 1 0 0 1 0 1 1 1 0 1 1 1 0 2 1 1 1 1 0 0 2 1 0 0 0 1 0 1 2 0 0 2 1 1 0 1 0 0 1 2 0 0 1 1 1 0 1 1 0 1 0 1 1 0 1 1 0 1 0 2 1 0 2 0 0 2 1 1 1 1 1 1 0 0 1 0 2 1 2 0 1 2 0 1 2 1 0 2 0 0 0 0 0 0 1 1 0 1 0 1 0 0 0 0 0 1 1 2 1 1 0 1 1 0 0 0 1 1 0 2 0 0 0 1 0 1 0 1 0 2 1 0 1 0 0 0 0 1 1 2 1 1 0 1 2 0 0 0 0 2 0 0 0 0 0 0 0 0 0 0 1 1 0 1 1 0 2 2 0 0 1 1 0 0 1 0 1 1 2 2 0 2 1 1 2 0 2 2 0 0 0 2 1 1 0 1 0 0 2 0 0 0 2 0 0 2 0 2 0 1 0 1 0 0 0 1 1 1 2 0 0 1 0 0 0 1 1 1 2 0 2 0 0 2 2 0 0 1 0 1 0 1 0 1 1 0 2 2 0 1 1 0 0 1 0 0 0 2 1 0 1 0 1 2 1 0 2 0 0 0 0 0 0 2 0 0 0 0 0 0 0 0 1 0 2 0 2 0 0 0 0 0 0 0 0 0 1 0 0 0 0 0 2 0 1 0 1 1 2 2 1 0 2 1 0 0 0 1 1 1 2 2 0 1 0 1 0 2 2 2 0 2 0 0 0 0 0 0 0 0 0 0 0 1 0 1 1 0 0 2 0 0 1 1 1 0 2 2 2 0 2 1 1 2 2 1 0 1 1 0 1 2 2 1 0 1 1 0 1 0 0 0 0 0 0 0 0 1 0 1 1 1 0 0 1 1 0 0 0 0 0 0 0 0 0 0 2 0 0 0 0 0 1 0 2 1 0 0 0 0 0 2 0 0 0 1 1 2 1 1 1 0 0 1 2 0 2 0 1 0 1 1 0 0 1 1 1 0 0 1 0 0 0 0 0 0 1 2 2 2 0 0 0 0 1 0 1 1 1 1 0 0 0 2 0 0 1 2 0 0 0 0 2 0 1 0 0 0 0 0 1 0 2 0 1 0 0 1 1 2 0 0 1 0 0 0 0 0 1 1 0 0 0 1 1 0 2 1 1 0 0 0 0 0 0 0 0 0 0 2 0 0 1 0 1 0 0 0 0 0 2 0
95 0 1 2 0 0 1 2 1 1 0 0 0 2 0 0 1 0 1 1 1 0 0 1 1 0 0 1 1 1 2 0 0 2 0 0 0 2 0 0 0 1 0 1 0 1 0 0 1 1 1 0 0 0 1 2 0 0 0 2 0 2 0 0 0 0 1 0 0 0 0 1 2 1 2 2 0 0 2 1 1 2 0 0 2 0 0 0 2 2 0 0 1 2 0 0 0 0 0 1 2 2 0 0 0 0 2 1 2 0 0 1 0 1 1 0 1 0 1 0 1 0 2 0 0 1 0 0 0 0 1 1 0 1 1 1 0 0 0 0 2 0 1 0 0 1 0 0 0 1 0 0 0 1 0 0 0 1 0 0 1 1 0 2 0 1 0 0 1 1 0 1 1 2 1 2 1 0 0 1 0 1 1 2 2 2 1 1 0 0 0 1 0 2 2 0 2 2 1 0 0 1 0 0 2 0 1 0 1 2 0 1 1 0 0 0 0 0 1 1 1 2 0 2 0 0 1 0 0 1 0 0 0 0 1 0 0 1 0 2 0 0 2 2 2 2 0 0 2 0 0 0 1 1 0 0 0 0 0 0 0 0 0 0 0 0 0 0 1 0 0 1 0 2 0 0 0 1 2 0 1 0 1 1 0 1 1 2 0 2 0 1 2 0 2 0 2 1 1 2 0 0 1 0 2 0 0 0 1 2 1 2 0 1 1 0 1 2 1 0 0 2 2 2 1 0 1 0 1 1 0 1 1 1 0 0 0 2 1 2 1 1 2 1 1 1 2 0 0 0 0 2 1 0 1 0 0 0 0 0 1 1 2 1 2 0 1 2 2 0 2 0 1 1 1 1 0 2 2 0 0 0 0 0 1 2 1 1 1 0 0 0 1 0 0 2 0 0 0 0 0 0 0 2 2 0 0 2 0 0 0 0 0 0 1 0 1 1 0 0 0 1 2 0 1 2 2 1 1 1 0 1 0 2 0 0 0 0 0 0 1 0 0 0 1 1 0 1 2 0 0 0 1 2 2 1 1 1 2 2 1 0 0 0 0 2 1 1 0 1 1 1 2 0 0 1 0 2 1 1 2 1 0 0 0 0 0 1 2 0 0 2 0 1 0 1 0 0 0 2 0 0 2 2 2 0 0 1 0 1 0 2 1 0 0 2 0 2 0 1 0 1 2 2 2 2 0 0 2 1 1 0 0 1 1 0 2 0 2 1 1 1 0 1 2 0 1 1 1 2 0 0 0 1 2 0 0 1 0 0 0 0 0 0 0 1 0 1 1 0 1 0 1 0 1 0 1 1 0 1 0 1 1 0 0 1 0 1 0 2 0 0 0 0 1 0 0 0 0 0 0 2 0 0 1 0 1 0 0 2 1 0 0 0 0 0 0 0 0 0 1 1 0 0 0 0 2 1 0 0 0 1 0 0 2 0 1 1 2 1 2 1 1 1 0 0 0 1 2 0 0 1 0 0 0 0 0 1 2 1 1 1 1 0 2 2 1 2 0 0 0 2 0 0 0 2 2 0 1 1 0 2 0 2 1 2 1 1 1 0 2 0 0 1 0 0 0 2 0 1 0 1 0 0 1 0 1 1 0 0 0 0 0 1 1 1 0 0 0 0 0 0 0 2 0 2 1 0 0 0 0 1 0 2 0 2 1 0 0 0 0 0 0 1 1 1 2 1 0 0 1 1 1 0 0 1 0 0 0 0 0 0 2 0 0 0 1 2 2 2 0 0 2 1 1 0 0 1 1 1 1 1 0 0 1 2 0 2 1 2 1 1 1 0 1 0 1 1 0 0 0 0 0 2 0 1 0 2 0 0 0 0 1 1 1 0 1 2 2 0 2 1 1 2 1 0 0 0 2 0 1 1 2 1 0 1 0 0 0 0 0 0 0 0 0 0 0 0 0 0 2 2 0 0 1 0 0 0 0 0 0 1 0 0 1 0 1 0 2 0 1 0 0 0 2 0 0 1 1 1 2 0 0 0 0 0 0 0 1 2 1 0 2 0 0 0 0 0 0 0 0 2 0 1 2 1 0 0 0 1 1 0 0 0 0 1 2 0 0 0 0 0 0 1 2 0 0 1 0 1 1 0 0 2 0 0 0 0 0 0 0 1 2 1 2 1 0 0 1 1 2 0 2 0 0 0 2 2 0 0 1 1 0 2 2 0 2 0 0 0 0 0 0 0 0 0 0 0 0 1 1 0 1 1 0 1 1 0 0 2 1 0 0 0 0 0 0 1 2 0 1 0
96 0 2 0 0 0 0 2 2 0 0 0 0 0 0 0 0 0 0 1 0 1 0 0 0 0 0 2 2 0 2 2 0 2 2 0 2 2 0 0 1 1 0 2 0 1 1 0 2 0 0 1 1 1 0 2 0 0 0 1 0 0 0 2 1 0 1 0 1 1 0 0 1 0 0 2 2 0 2 1 1 2 0 1 1 0 0 1 2 2 0 0 1 1 0 0 0 1 0 2 2 1 1 1 0 1 2 1 1 1 0 1 1 1 1 1 1 0 0 0 2 0 2 0 1 0 0 0 0 0 0 0 0 0 0 0 0 1 0 0 1 1 0 0 0 0 0 0 1 2 1 0 0 0 0 0 1 2 0 1 0 0 1 1 1 1 0 0 0 1 0 1 1 0 0 1 1 0 0 1 0 1 2 2 2 2 2 1 0 2 1 0 0 1 2 0 0 1 0 0 0 0 1 0 2 0 2 0 1 0 1 1 0 0 0 0 0 0 2 0 2 1 0 1 1 0 1 0 0 2 1 0 0 0 2 0 0 2 0 1 0 0 2 1 2 2 1 0 2 0 0 0 1 0 1 1 0 0 0 0 0 0 0 0 0 0 0 1 1 0 0 2 2 2 1 0 0 0 0 0 0 1 1 1 1 1 2 2 0 2 0 0 1 0 2 0 2 0 0 1 0 0 0 1 0 1 1 0 0 0 0 1 1 2 2 1 0 0 0 0 1 2 0 0 1 0 0 0 1 1 0 0 0 0 0 0 0 2 0 1 0 1 1 0 0 0 0 2 2 1 1 0 1 0 1 0 1 0 0 2 0 0 2 0 2 0 1 2 2 0 2 0 1 1 1 1 0 1 1 1 1 1 0 1 1 1 1 2 2 1 1 1 1 0 1 1 0 0 1 1 1 1 1 0 0 0 1 0 0 0 0 0 1 1 0 0 1 0 1 0 0 1 2 2 0 1 0 0 0 0 0 0 1 1 1 1 0 2 0 0 1 0 0 0 1 1 1 1 1 0 0 0 2 2 2 2 0 0 1 1 2 0 0 0 0 2 0 1 0 0 0 0 1 2 1 0 1 1 0 1 1 2 0 0 1 1 0 0 2 0 0 2 0 2 1 0 2 1 1 2 0 1 2 2 2 0 1 1 0 1 0 0 1 0 0 1 0 2 0 0 0 2 2 2 2 2 0 0 1 1 1 0 0 0 1 0 2 0 0 0 0 1 0 1 1 1 1 0 2 2 0 0 0 0 2 1 1 0 0 0 1 0 0 1 1 1 1 2 2 1 1 1 2 0 0 0 2 0 0 0 0 0 1 0 0 1 0 0 0 1 1 0 0 0 0 1 0 0 0 0 0 2 0 0 1 1 1 0 0 1 0 0 0 2 0 0 2 0 1 0 0 0 0 1 1 0 0 0 0 0 2 2 1 0 1 1 0 1 2 1 1 1 1 2 2 0 1 1 1 0 1 2 0 0 0 1 0 1 2 0 0 0 1 0 1 1 0 0 2 0 2 0 0 0 0 2 2 1 2 0 0 2 0 2 1 2 2 2 2 1 1 0 1 0 0 0 0 0 0 1 0 1 0 1 1 0 2 1 1 0 1 1 0 2 0 0 0 2 2 0 0 0 0 1 1 1 1 0 1 0 1 2 0 2 0 0 1 0 1 1 1 1 0 0 1 0 1 0 0 0 1 1 0 0 1 0 1 0 0 0 0 0 0 0 0 1 1 1 1 1 0 0 2 0 1 1 0 2 2 2 1 1 1 0 0 0 1 2 2 2 1 2 2 0 2 0 0 2 0 0 0 0 0 2 0 1 0 0 0 2 0 0 0 2 2 0 2 1 2 0 2 2 1 2 2 2 0 2 2 0 0 1 2 0 0 1 0 1 2 0 0 1 1 0 0 0 1 0 0 0 2 2 0 0 2 0 0 0 0 0 0 0 1 0 0 1 1 0 2 0 0 0 0 1 1 0 0 0 0 1 2 0 0 0 0 0 0 0 1 2 1 0 0 1 2 0 2 0 0 0 0 1 0 0 2 0 2 1 0 1 1 0 1 0 1 1 1 1 2 1 0 1 0 0 1 0 1 2 0 0 1 1 0 0 0 1 1 2 0 0 0 1 2 1 1 0 1 1 0 0 2 0 1 0 1 0 1 2 1 0 0 1 1 1 2 0 1 0 0 0 0 0 0 0 0 0 0 1 2 0 0 2 2 1 0 0 0 0 0 1 0 0 1 1 1 0 0 0 1 0 2 0
97 0 2 0 0 0 0 2 1 1 0 0 1 1 0 0 0 0 0 0 2 0 0 1 1 1 1 2 2 0 2 1 0 1 1 0 2 1 0 0 1 1 0 1 0 1 2 0 1 1 1 1 0 1 1 1 1 0 0 1 0 0 0 1 1 0 1 0 1 1 0 2 1 0 1 2 1 0 1 0 1 2 0 1 1 0 0 0 1 2 0 0 1 1 1 1 1 1 1 2 1 2 0 0 0 0 2 0 1 1 0 1 1 2 2 2 2 0 1 0 1 0 2 0 0 0 0 0 0 0 0 0 0 2 1 1 1 1 0 0 2 0 0 0 0 0 0 0 0 0 0 0 0 0 0 0 0 0 1 1 1 1 2 0 1 2 1 0 1 1 0 0 0 2 1 2 2 0 1 1 0 2 1 1 1 1 1 2 1 1 1 0 0 2 2 0 0 2 0 0 0 0 0 0 2 0 1 0 1 0 0 0 1 0 1 1 0 0 1 0 2 1 0 2 0 0 0 0 0 1 0 0 0 0 2 0 0 2 0 0 0 1 2 1 1 1 0 0 2 0 0 0 2 1 0 0 0 0 0 0 0 0 0 0 0 0 1 0 2 0 0 1 0 2 0 0 1 1 1 0 1 0 0 1 1 0 1 2 0 2 0 0 0 1 0 1 1 0 0 0 0 0 0 0 0 1 2 0 1 1 1 1 1 1 1 0 1 0 0 0 1 2 1 1 0 0 0 0 1 1 0 1 0 0 0 0 0 1 0 1 0 1 1 0 0 2 0 1 2 1 1 1 1 0 1 0 0 2 0 1 0 0 2 0 2 0 1 2 2 1 1 1 0 0 0 0 0 2 0 2 0 1 1 1 2 1 1 0 0 0 0 0 0 1 1 1 0 1 1 1 1 1 1 2 2 0 0 0 0 0 0 0 0 0 0 1 0 0 1 1 0 0 0 2 0 2 1 0 0 0 2 0 0 2 0 1 0 1 0 0 1 0 1 1 1 2 0 0 0 0 0 0 2 2 2 2 0 1 1 2 1 0 0 0 0 0 0 2 0 2 0 0 1 2 1 0 1 2 0 1 2 1 0 0 0 0 0 0 1 0 1 1 0 1 0 0 0 0 0 2 0 1 1 1 1 0 1 1 0 0 0 2 0 0 2 0 0 1 0 1 1 1 2 1 1 2 1 2 0 2 0 2 0 0 0 1 2 1 2 1 0 1 0 1 2 0 1 2 0 0 0 0 1 0 1 1 0 0 0 0 0 0 0 0 0 1 1 2 1 1 0 1 0 0 1 0 1 2 0 2 0 0 1 0 0 1 0 1 1 1 1 0 1 0 0 0 1 0 0 1 1 2 0 0 1 1 1 0 0 1 0 0 0 1 0 0 0 0 1 0 0 1 0 0 0 0 2 0 0 0 2 2 0 0 1 1 0 0 2 2 0 1 0 0 0 0 0 1 1 0 1 1 0 2 0 2 0 0 2 0 0 0 1 1 1 1 1 1 1 0 0 1 0 0 0 1 2 1 1 1 0 0 0 1 1 2 0 1 1 0 2 0 0 1 1 0 0 2 0 1 0 1 0 0 0 0 2 1 0 0 0 0 0 2 0 2 0 2 2 0 0 0 1 2 0 1 1 0 1 0 1 2 0 2 0 0 0 0 0 0 0 1 0 1 1 0 1 0 0 0 0 0 0 0 0 0 0 0 0 0 0 0 2 1 0 0 1 2 1 1 0 0 1 1 0 0 0 1 2 2 1 1 1 1 2 2 0 2 0 2 0 0 1 0 1 0 1 1 0 0 0 0 1 2 1 1 1 1 1 1 0 0 0 0 0 0 0 1 2 0 1 1 0 2 2 1 0 2 0 0 0 2 2 1 0 0 0 1 0 0 0 0 2 1 0 0 1 0 0 0 2 2 0 0 2 0 0 0 0 0 2 0 0 0 1 0 0 0 0 0 0 0 1 0 2 1 0 0 1 1 2 0 0 0 0 1 0 1 0 1 1 1 0 0 2 0 2 0 0 0 0 1 0 0 1 1 0 0 0 0 0 0 1 0 2 1 1 1 0 0 0 1 0 1 1 0 0 1 0 0 0 0 1 2 0 1 1 2 0 0 0 0 1 1 1 1 1 0 0 0 2 1 2 0 0 0 0 2 0 0 1 1 0 0 2 0 0 0 0 0 0 0 0 0 0 0 0 1 1 0 0 0 0 0 0 0 0 1 0 2 0 0 0 0 1 1 1 0 0 1 1 1
98 0 1 2 0 0 0 1 2 0 0 0 0 0 0 0 0 0 1 2 0 0 0 1 1 1 1 2 1 1 2 1 2 1 0 0 0 1 0 0 1 1 0 1 0 1 2 0 1 0 0 0 1 1 1 1 0 0 0 1 1 2 0 2 0 1 0 0 1 1 0 1 1 0 1 2 1 0 1 0 1 2 0 0 0 0 1 1 2 2 1 1 0 1 0 0 0 1 1 1 1 2 1 0 0 0 2 0 0 2 0 0 1 2 2 1 2 0 0 0 1 0 1 1 0 1 0 1 1 1 1 1 0 0 0 0 0 1 1 0 1 1 0 0 0 1 0 0 0 1 0 0 0 0 0 0 0 2 0 2 0 1 1 1 1 2 0 0 1 2 0 1 0 1 0 0 2 0 1 2 0 1 1 2 2 2 1 1 0 1 0 1 1 1 1 0 0 2 0 0 0 1 0 0 2 1 2 0 0 1 1 0 0 0 0 1 0 0 2 1 2 1 1 1 2 0 0 0 0 1 1 0 0 0 1 0 0 2 0 2 0 0 1 1 1 1 0 0 1 1 0 0 1 0 0 0 0 0 0 0 0 0 0 0 0 0 1 0 2 0 1 1 1 1 2 2 1 0 0 0 0 2 1 1 1 1 2 2 0 2 0 1 0 1 1 1 1 0 0 0 0 0 0 1 0 1 1 0 0 0 0 0 2 2 2 0 0 1 0 0 1 1 1 1 0 0 1 0 1 1 0 0 0 0 0 0 0 2 0 0 0 0 2 1 0 1 2 0 1 1 1 0 0 0 0 1 0 0 0 1 0 0 1 0 1 0 0 2 2 2 0 2 1 1 1 1 0 1 1 1 0 1 0 0 2 0 0 0 0 0 0 0 1 0 2 0 0 0 1 2 2 2 0 2 2 0 0 0 1 0 0 0 0 0 0 0 1 0 0 0 0 0 0 1 0 2 1 0 0 0 0 1 0 1 1 0 0 2 0 0 1 0 0 0 2 2 2 0 0 0 0 0 0 2 1 0 1 2 1 2 1 0 1 0 0 1 0 1 0 1 1 1 0 2 2 0 2 1 1 0 1 2 0 0 0 0 0 1 2 0 0 2 0 0 0 0 0 0 0 2 0 1 2 2 2 0 0 0 0 1 0 1 1 1 0 1 0 2 0 1 0 1 2 1 1 2 0 1 0 2 0 1 0 1 0 0 2 1 1 1 0 1 0 0 1 2 0 2 0 1 0 0 0 0 0 0 0 2 0 0 1 0 1 0 0 1 1 1 0 0 0 0 2 0 0 0 0 1 0 1 0 0 0 0 0 0 0 0 0 0 0 0 0 0 0 0 0 0 0 0 0 1 1 0 0 2 2 1 0 2 0 0 0 2 0 0 1 0 0 0 0 0 0 0 0 1 1 1 0 0 1 1 0 0 1 0 0 1 1 1 1 1 0 2 2 0 1 1 1 1 0 2 0 1 0 1 0 0 1 0 0 0 1 0 1 2 0 1 0 0 1 0 1 0 0 2 1 1 2 0 1 0 1 2 0 2 1 1 1 0 2 0 1 0 0 0 0 2 0 2 0 1 0 1 2 0 2 0 1 2 0 0 0 0 0 0 0 1 1 0 0 0 0 2 0 2 1 0 1 0 1 1 0 2 0 0 1 0 0 1 0 0 1 0 1 0 1 0 0 0 0 0 0 0 0 1 0 1 0 1 1 1 1 0 0 1 1 1 1 1 1 1 2 1 2 1 1 1 2 2 1 1 1 1 1 1 0 2 2 2 1 2 1 2 2 0 0 1 0 0 0 0 0 1 0 1 1 1 1 1 0 0 2 0 0 0 2 2 2 0 2 1 0 2 2 2 0 1 0 0 0 2 2 1 0 1 0 0 0 0 0 0 1 1 0 0 1 0 0 0 2 2 0 0 1 0 1 0 0 0 0 1 0 0 0 0 0 0 0 0 0 0 2 0 1 0 0 1 0 1 1 0 0 0 0 0 0 2 2 1 0 0 0 0 2 0 2 0 1 0 0 1 0 0 1 1 0 1 0 0 0 0 0 0 0 0 1 1 2 1 0 1 0 1 2 1 1 1 0 0 0 0 1 1 0 0 0 0 0 1 0 1 1 1 2 1 1 0 0 0 1 0 2 1 1 0 2 1 0 0 1 1 0 2 2 0 0 1 0 0 0 0 0 1 1 0 0 1 2 0 0 0 0 1 0 0 0 0 0 2 0 0 0 0 0 1 0 0 2 0 1 0
99 0 2 1 0 0 0 1 1 2 0 0 0 0 0 0 0 0 0 0 1 0 0 2 2 0 0 1 2 1 2 0 2 1 1 0 2 0 0 0 0 1 0 0 0 0 1 0 0 0 0 1 2 2 0 1 0 1 0 2 0 1 0 1 1 0 1 0 0 0 1 1 2 0 2 2 0 0 1 1 0 2 0 0 2 1 0 1 2 2 1 1 1 0 1 1 0 0 0 2 2 1 0 1 0 0 2 1 1 1 0 2 0 2 2 0 2 1 1 0 1 1 2 0 0 0 0 0 0 1 0 1 0 0 0 0 1 0 0 0 1 1 0 0 0 1 0 0 0 1 0 0 0 0 0 0 0 0 0 2 0 1 1 1 1 2 0 0 1 2 0 0 0 2 1 1 2 0 0 1 0 1 0 2 2 0 2 1 0 1 2 1 0 1 1 1 0 2 0 0 0 0 1 1 2 1 2 0 2 0 0 0 1 0 1 0 0 0 1 1 1 2 0 1 0 0 0 0 0 1 0 0 0 0 0 0 0 1 1 1 0 1 1 1 1 1 1 0 1 1 0 0 1 1 0 0 0 1 1 1 1 1 0 0 0 0 1 0 2 0 1 0 1 2 0 0 2 0 1 0 1 0 2 2 0 2 2 1 0 2 0 0 1 0 1 0 1 0 0 0 0 0 0 1 0 0 0 0 0 1 0 1 2 2 2 1 0 1 0 0 0 1 2 2 0 0 1 0 0 0 0 1 0 0 0 0 0 0 0 1 1 1 1 0 0 1 0 0 2 1 1 0 0 0 0 1 0 0 0 2 0 0 2 2 1 0 1 2 2 1 1 1 0 0 0 0 0 1 2 0 0 0 0 0 1 0 0 0 0 0 0 0 0 0 1 2 0 0 0 1 1 1 1 0 1 1 2 1 0 0 0 0 1 0 0 0 1 0 0 0 0 1 0 2 2 1 1 0 0 0 1 0 1 0 2 1 0 0 0 0 2 0 0 0 0 0 0 0 0 0 0 0 1 2 1 1 0 1 2 2 1 0 1 0 0 1 0 1 0 0 1 0 0 2 1 0 1 1 0 1 2 2 1 0 0 0 0 1 2 0 0 2 0 1 0 0 1 0 1 1 1 0 2 2 2 0 0 0 0 1 0 1 1 0 0 2 0 2 0 1 1 1 1 0 0 2 1 0 1 1 1 0 0 1 1 0 2 1 1 2 0 1 0 0 2 0 1 2 0 0 0 0 0 0 2 1 0 1 0 2 0 0 0 0 0 2 2 1 1 1 0 1 1 0 1 0 2 2 0 2 0 0 0 0 0 0 1 1 0 2 1 1 0 0 0 0 0 0 0 0 0 2 0 0 1 2 1 0 0 1 0 0 0 1 0 0 0 0 1 0 0 1 0 0 0 1 0 1 0 0 2 2 0 0 2 2 1 1 2 2 1 1 0 1 1 0 1 0 1 1 0 1 1 1 1 2 0 1 1 0 0 0 1 0 2 2 1 0 1 0 0 0 0 0 0 0 1 1 2 0 0 0 1 2 0 2 1 2 1 0 2 0 1 1 0 0 0 2 0 1 0 2 1 2 2 1 1 0 0 1 0 0 0 1 0 1 0 1 1 0 0 0 1 2 0 1 1 0 2 0 1 1 0 2 0 2 1 0 1 1 0 1 0 0 1 1 2 0 0 0 0 0 0 0 0 0 0 0 1 0 0 0 1 0 0 1 1 1 1 1 0 0 2 0 0 0 0 0 0 0 1 2 2 0 0 0 2 0 0 2 0 2 0 0 0 0 0 0 0 1 0 0 0 2 0 1 2 2 0 0 0 0 0 1 1 0 1 2 2 1 1 2 1 2 2 0 0 1 1 0 1 2 2 1 0 0 0 0 1 0 1 1 1 0 1 1 1 2 0 1 0 0 0 0 2 0 0 0 0 0 0 0 0 0 0 1 1 0 1 0 0 0 0 1 1 1 0 0 0 0 1 0 0 0 0 0 0 2 1 1 1 0 1 0 1 0 1 0 0 2 0 0 0 0 2 0 1 1 0 1 0 0 0 1 1 0 1 0 2 0 2 0 0 1 1 0 2 1 1 1 0 0 0 1 1 0 0 2 0 0 0 0 2 1 1 0 1 1 0 1 2 0 1 0 1 0 1 1 0 0 1 1 0 1 1 1 2 0 0 0 0 1 0 0 0 1 2 1 1 0 0 0 0 0 1 0 0 0 0 1 0 0 1 0 2 0 0 0 0 0 1 0
100 1 1 2 0 0 1 1 1 2 0 0 0 1 0 0 0 0 1 2 0 2 0 1 1 1 1 2 2 0 2 1 1 1 1 1 1 0 0 0 0 2 0 2 0 2 1 0 2 0 0 0 0 1 0 0 0 1 0 0 2 2 0 2 1 1 1 0 0 0 1 0 0 0 0 2 2 1 2 2 0 2 0 0 0 0 0 1 2 2 1 1 0 2 0 0 1 1 0 2 2 1 0 0 1 1 2 0 1 1 0 1 1 2 2 1 2 0 0 0 2 0 1 1 0 0 0 0 0 1 0 0 0 1 0 1 0 0 0 0 0 2 0 1 0 1 0 0 0 2 1 0 0 0 0 0 0 0 1 1 1 0 1 1 1 2 2 0 0 2 0 0 0 2 1 1 2 0 0 1 0 1 0 2 2 1 1 2 0 0 0 2 1 1 1 1 1 1 1 0 0 1 0 0 2 0 2 0 1 0 2 2 1 0 1 1 0 1 1 2 0 0 1 2 0 0 1 0 0 1 0 0 0 0 1 0 0 2 0 2 0 0 2 1 1 2 0 0 1 0 0 1 1 0 1 1 2 0 0 0 0 0 0 0 0 0 2 1 2 0 0 2 1 2 0 0 1 2 2 0 0 0 1 1 0 0 1 0 0 2 0 2 0 1 1 1 2 0 0 0 0 1 0 1 0 0 0 0 0 2 0 1 1 0 0 0 0 1 0 1 0 2 1 0 1 0 0 0 1 1 0 1 0 0 0 0 0 2 0 0 0 0 1 0 0 0 2 1 2 0 0 0 0 0 0 1 0 0 0 1 0 0 2 1 2 0 1 1 1 0 2 0 0 0 0 0 0 2 0 2 0 0 0 1 1 1 1 1 1 1 0 1 0 0 2 0 1 0 0 0 0 0 0 0 0 0 1 2 1 0 0 0 0 0 1 2 0 0 1 1 0 1 0 1 1 2 1 0 0 1 1 1 0 2 0 1 0 0 0 1 0 0 0 1 1 2 0 0 0 1 1 0 1 2 1 1 0 1 1 0 2 0 1 0 0 0 0 0 0 0 1 0 1 2 1 0 0 2 0 1 1 1 0 0 0 1 0 0 1 0 1 1 1 2 2 1 2 1 1 1 1 0 1 1 1 0 2 1 0 2 0 1 2 0 0 2 0 2 0 1 1 1 2 0 0 2 1 0 0 2 0 0 0 1 0 0 2 1 2 0 0 1 0 1 1 1 0 1 1 1 0 0 1 0 2 1 1 1 1 0 1 1 1 0 1 1 1 1 1 0 1 0 0 0 1 0 1 1 0 1 1 0 1 0 0 1 0 0 0 0 0 0 1 0 0 1 0 0 0 0 0 2 0 0 2 0 2 0 0 1 0 0 0 0 1 1 0 0 0 1 0 0 0 0 0 0 2 1 0 0 0 0 1 0 2 1 0 1 2 1 1 1 0 1 2 0 2 2 0 0 0 1 0 0 0 2 0 0 1 1 1 0 1 0 1 1 1 1 1 1 1 1 1 0 0 2 1 1 2 0 1 0 0 1 1 1 0 1 1 0 2 0 1 0 0 0 0 2 0 1 0 0 0 0 0 0 1 1 0 1 0 0 0 1 0 0 0 2 1 0 1 0 2 2 0 1 2 0 0 0 0 1 0 2 0 1 0 0 0 0 0 0 0 0 0 1 1 1 0 0 0 0 0 0 0 1 0 0 0 0 0 0 2 0 1 0 0 1 1 1 0 1 1 2 2 2 0 1 1 1 0 1 0 1 1 2 0 2 2 2 0 2 2 0 2 0 1 1 1 0 0 0 2 2 2 1 0 0 0 1 1 1 1 0 0 0 2 2 2 0 2 2 1 2 1 1 0 1 1 0 0 1 2 1 0 1 0 0 0 0 0 0 0 0 0 0 0 0 0 0 2 1 0 0 1 0 0 1 0 1 0 0 0 0 1 0 0 0 1 0 0 0 0 0 2 0 0 1 1 1 0 1 0 0 0 2 2 2 0 2 2 0 1 0 2 0 2 0 0 2 0 0 0 0 2 0 0 0 0 1 0 0 1 0 2 1 1 2 1 1 0 1 0 1 1 0 0 0 0 1 0 0 1 1 0 0 0 0 1 1 0 1 0 0 0 0 0 1 0 1 1 0 1 0 0 0 1 1 1 2 0 0 1 1 2 0 0 0 0 0 0 0 0 0 0 1 1 1 1 0 0 0 0 1 0 0 0 1 0 2 0 0 1 0 2 1 1 0 0 1 2 1
101 0 2 1 2 0 0 1 1 1 0 1 1 2 0 0 0 0 0 0 1 0 1 2 2 0 0 1 1 1 2 0 0 0 1 0 0 2 0 1 0 0 0 0 1 0 0 0 0 0 0 1 0 0 0 1 0 1 0 1 1 2 0 1 0 1 1 1 0 0 0 0 1 0 1 2 1 0 0 1 0 1 1 1 2 0 0 0 1 2 0 0 1 1 0 0 0 1 1 1 0 2 1 0 0 0 2 1 1 1 0 2 0 1 1 1 2 0 1 0 0 0 2 0 1 0 0 1 1 1 0 0 0 0 0 0 0 0 0 0 0 2 0 0 0 2 0 0 1 2 0 0 0 1 0 0 0 0 0 2 0 1 2 0 1 2 1 0 0 1 0 1 0 2 0 0 2 1 0 0 0 0 1 2 2 2 1 0 0 2 2 0 2 0 0 0 1 2 1 0 0 2 0 1 2 0 1 0 2 0 0 0 1 0 0 2 1 1 1 2 0 0 0 2 0 0 0 0 0 2 1 0 1 1 1 0 0 2 0 2 0 0 2 1 2 2 0 0 2 0 0 0 0 0 0 0 1 0 0 0 0 0 0 0 0 0 0 1 2 0 1 2 0 2 0 0 0 1 2 0 0 0 0 2 0 1 1 1 0 1 1 2 2 0 1 0 2 0 0 0 0 0 2 0 1 0 0 0 0 1 0 1 1 2 2 0 0 2 1 0 1 2 1 1 0 0 0 0 0 1 0 2 0 0 0 0 0 1 0 1 1 1 1 0 0 1 0 0 1 0 0 1 0 0 0 0 0 2 0 1 0 0 0 0 0 0 0 2 2 1 1 1 1 1 0 0 0 1 1 1 0 0 0 0 2 0 1 2 2 1 1 1 0 0 2 0 1 0 1 1 1 1 1 1 2 1 0 1 1 0 0 0 0 0 2 0 0 1 0 1 0 1 1 1 1 2 2 0 0 0 0 0 0 2 0 1 0 0 0 0 2 0 0 0 0 0 0 1 1 0 0 1 0 2 1 0 1 0 0 1 1 0 0 0 0 2 0 1 0 0 1 0 1 1 2 0 2 1 1 0 1 2 0 0 0 0 0 0 2 0 0 2 0 0 0 0 0 1 2 2 0 0 2 1 2 0 1 0 0 2 0 1 2 0 2 0 0 1 0 2 2 0 2 1 1 2 0 0 1 1 1 0 0 1 1 0 2 0 0 1 1 1 0 0 1 1 0 1 1 1 0 0 0 0 2 0 1 1 1 0 0 0 0 0 0 1 1 2 0 0 0 0 0 0 2 0 2 1 0 1 0 1 0 0 1 0 0 0 0 1 0 0 0 0 1 0 0 0 0 1 1 2 0 1 0 1 2 0 0 1 0 0 0 2 2 2 1 0 1 0 1 2 0 0 0 0 2 1 0 0 2 2 1 0 1 1 0 2 2 1 2 1 0 0 1 0 1 2 0 0 0 2 0 1 0 2 0 0 1 0 0 0 1 0 1 1 1 2 0 0 1 0 0 0 0 2 2 0 1 1 0 0 0 1 1 1 1 2 1 0 2 0 0 0 0 0 0 2 0 0 0 0 0 1 1 0 1 1 0 0 0 0 0 2 0 1 0 2 1 0 1 0 1 1 1 1 1 1 1 0 0 1 0 2 0 1 1 1 0 2 0 0 0 0 0 0 0 0 0 0 0 0 0 1 0 1 0 2 0 2 2 1 2 1 0 0 1 0 1 1 1 0 2 1 0 0 0 1 1 1 1 1 0 1 1 2 0 2 2 2 2 2 2 0 2 0 0 1 0 0 0 0 1 2 1 2 2 0 2 2 0 0 1 1 1 0 2 2 2 0 2 2 1 2 2 2 0 2 2 0 1 2 1 1 0 0 0 0 0 0 0 0 1 0 1 1 1 0 0 0 2 2 0 0 2 0 0 0 0 0 0 0 0 0 0 0 2 0 1 0 0 0 0 0 1 0 1 0 0 0 1 1 0 0 0 1 1 2 0 2 2 0 0 0 2 0 2 0 0 0 0 2 0 0 2 0 1 2 1 1 1 0 0 0 0 0 2 1 2 2 0 0 0 1 1 0 1 1 0 0 0 0 0 1 0 0 0 1 0 0 0 0 2 1 1 0 1 0 0 0 2 1 2 1 0 0 2 2 0 0 1 0 1 1 2 0 1 0 1 0 1 0 0 0 0 2 2 1 1 1 0 0 1 1 0 1 1 1 0 1 0 0 1 0 1 0 0 0 1 0 0 0
102 1 1 2 0 0 1 2 1 1 0 0 1 0 0 0 0 0 1 1 1 0 0 1 1 0 0 2 2 1 1 1 0 1 1 0 1 1 0 0 0 2 0 0 0 0 0 1 1 0 0 1 0 0 1 2 0 1 0 0 1 1 0 1 1 0 1 0 1 1 1 2 2 0 2 1 0 0 1 0 1 2 0 0 2 0 0 0 2 2 0 0 1 2 0 0 0 2 1 1 0 2 1 0 0 0 2 0 0 2 0 1 1 1 2 2 1 0 0 0 0 0 1 1 0 1 0 1 0 1 0 0 0 0 1 0 0 0 0 0 0 2 0 0 0 0 1 0 0 1 0 0 0 0 0 0 0 0 0 1 1 0 1 0 0 0 1 0 1 2 0 0 1 1 1 1 2 1 0 0 0 0 0 2 1 1 1 1 0 1 2 1 1 0 0 1 1 2 0 0 0 0 0 1 2 0 2 0 1 0 1 0 2 0 0 1 1 0 2 0 2 1 1 2 0 0 1 0 0 1 0 0 0 0 0 0 0 2 0 1 0 0 2 2 2 2 0 0 2 0 0 0 1 1 1 1 0 0 0 0 0 0 0 0 1 0 0 0 1 0 0 1 1 2 0 0 2 1 1 0 0 1 1 2 0 1 1 1 0 2 0 1 0 0 1 0 2 2 2 2 1 0 2 0 1 0 1 1 1 1 1 1 2 2 2 1 0 0 1 0 0 0 1 1 1 0 0 0 1 1 0 2 0 0 0 0 0 0 0 0 0 0 1 0 0 0 0 0 2 2 2 0 1 0 0 1 0 0 0 2 0 0 1 0 1 0 1 0 0 0 2 0 0 0 0 0 0 1 1 1 1 1 0 0 1 1 1 1 1 1 1 1 0 0 2 1 0 1 1 1 1 1 1 1 2 1 1 1 1 0 0 0 0 0 0 1 1 0 0 1 0 1 1 1 1 2 0 0 0 0 1 0 0 2 0 0 0 1 0 0 2 0 0 1 1 2 0 0 2 0 0 0 1 2 2 1 1 1 1 1 1 0 0 0 0 0 0 0 0 0 1 1 1 2 0 0 0 2 1 1 1 1 0 2 0 2 0 0 1 0 1 1 0 1 1 1 1 2 2 2 0 0 0 0 0 0 1 1 0 0 0 2 0 1 1 1 0 2 1 2 1 0 2 2 2 2 0 1 0 2 0 1 0 0 0 1 2 0 2 2 1 0 0 1 2 1 0 0 2 2 0 0 0 0 2 0 1 0 0 2 0 0 0 2 1 1 1 0 0 0 0 0 0 0 0 0 0 0 0 0 1 0 0 0 0 0 0 0 0 0 0 0 1 1 1 1 1 0 0 0 0 2 1 1 2 1 1 0 0 1 0 0 0 2 2 2 0 0 1 0 0 1 0 1 1 0 0 1 0 0 1 1 0 0 2 0 0 1 1 0 1 1 0 0 1 0 1 0 1 0 0 2 0 1 0 2 0 0 1 0 0 0 1 0 1 2 0 1 0 1 1 1 0 0 0 2 1 1 0 2 0 1 0 2 1 2 1 1 1 1 1 0 1 0 1 1 1 1 0 1 0 2 0 1 2 0 2 1 1 0 0 0 0 0 0 1 0 1 1 0 0 0 0 2 0 2 0 2 1 1 0 2 0 2 0 0 0 0 0 1 0 0 0 1 1 0 1 2 0 0 0 0 0 0 0 1 1 0 1 0 0 0 1 1 0 1 1 0 0 0 0 0 1 1 0 1 1 0 1 2 0 0 2 0 0 1 1 2 2 2 0 2 2 0 0 1 0 2 0 0 0 0 1 1 1 0 2 1 0 1 1 1 0 2 2 0 2 2 2 0 1 1 1 1 0 1 0 1 0 0 0 2 0 1 0 1 0 0 1 0 1 1 1 0 0 0 1 0 0 0 1 1 0 1 1 1 0 0 0 0 0 0 0 0 0 0 1 0 1 0 0 0 0 0 1 0 0 0 0 2 2 0 0 0 0 2 2 0 0 1 1 0 1 1 1 0 1 0 1 0 1 0 0 0 2 1 1 1 0 1 1 0 0 0 0 0 1 0 2 2 0 0 0 1 0 0 0 2 0 0 0 0 0 1 0 1 1 0 0 1 0 1 2 0 0 1 0 2 1 1 2 0 2 0 1 0 0 1 0 0 2 0 1 1 2 0 0 1 1 0 1 1 1 0 0 0 0 1 1 1 0 0 1 1 0 0 0 0 0 1 0 0 0 0 0 0 0 2 2 1 2 1
103 0 1 0 0 0 0 1 2 0 1 1 0 0 0 0 0 0 1 0 2 0 0 2 2 0 0 1 2 2 2 0 0 1 1 0 2 1 0 0 0 2 1 0 0 0 0 0 0 0 0 2 0 0 0 1 0 0 0 2 0 1 0 0 0 0 1 0 0 0 0 1 1 1 1 2 1 0 0 0 0 1 1 1 2 0 0 2 2 2 1 2 0 2 1 0 1 0 0 1 2 2 0 0 2 1 2 1 1 1 0 2 0 1 1 0 1 0 1 0 1 0 2 1 0 1 0 2 0 2 0 0 0 0 1 0 1 0 0 0 1 1 1 0 0 1 0 0 0 0 0 0 0 0 0 0 0 1 0 1 1 1 1 0 0 1 2 0 2 0 0 0 1 0 0 1 2 0 1 1 0 2 1 1 1 1 1 2 1 1 1 1 0 2 2 0 2 2 0 0 0 0 1 0 2 0 1 1 1 0 2 2 1 1 0 0 0 0 1 1 1 0 0 1 1 0 1 1 1 1 1 0 0 0 2 0 0 1 0 1 0 0 2 2 2 2 0 0 1 1 0 0 1 0 0 0 0 1 2 2 1 1 1 1 0 0 1 0 2 1 0 0 0 2 0 0 1 1 1 0 0 1 1 2 0 1 1 2 0 2 0 1 0 0 1 0 2 1 0 1 0 0 1 1 0 0 1 1 1 1 1 1 1 2 2 0 0 0 0 0 1 1 1 0 2 0 0 0 0 2 0 1 0 0 0 0 0 1 0 0 0 0 2 0 0 1 0 0 1 0 0 0 0 1 0 1 1 0 0 1 1 1 1 0 1 0 0 2 2 1 1 1 1 1 1 1 0 2 1 1 1 0 0 0 1 0 0 0 0 0 0 1 2 0 2 0 2 2 1 1 1 1 1 1 1 0 0 0 0 0 0 0 0 0 0 0 2 0 0 0 0 1 0 0 1 1 1 0 0 0 1 0 0 2 0 1 0 2 0 0 1 0 0 1 0 1 0 2 2 0 0 0 0 1 0 0 0 0 0 1 2 0 1 1 0 0 0 1 0 0 1 0 1 1 1 1 0 1 0 1 1 2 0 0 0 1 0 0 2 0 0 2 0 2 1 1 1 0 0 2 0 0 2 1 2 0 1 0 0 1 0 1 1 0 0 2 0 1 1 2 2 0 2 0 0 2 0 1 0 2 0 2 0 0 0 0 2 1 1 1 0 1 0 0 2 2 0 2 1 1 0 0 0 1 2 0 1 2 2 0 0 2 2 0 0 0 0 0 0 0 0 1 0 0 1 0 1 1 0 1 1 0 0 0 0 0 0 0 0 0 1 1 2 0 0 0 1 1 1 1 1 1 0 1 2 1 1 0 0 0 0 0 0 0 1 1 0 0 0 0 0 0 0 0 0 1 1 1 0 0 0 0 0 0 2 0 2 0 2 1 1 0 1 1 1 0 0 1 1 0 1 1 0 0 0 1 0 0 2 0 0 0 1 0 1 1 1 1 1 1 1 1 1 0 0 1 0 1 1 1 0 0 0 2 1 2 0 0 2 0 2 0 0 0 1 0 0 2 0 2 1 1 2 1 1 0 1 2 0 1 0 0 0 1 0 0 0 2 1 1 0 0 1 2 0 1 2 0 0 0 0 0 0 1 0 0 0 0 1 0 0 1 1 0 1 0 1 0 0 1 0 1 1 1 0 1 0 1 0 1 0 1 2 0 2 0 1 2 2 2 0 0 2 0 0 1 0 2 2 1 2 2 0 0 0 2 0 2 2 2 0 2 2 1 2 0 0 1 0 0 0 0 0 0 0 2 1 0 1 2 0 0 0 1 2 0 1 1 0 0 0 0 0 1 1 1 0 1 1 0 0 1 1 1 0 0 0 0 0 0 0 0 2 1 1 1 2 1 0 1 0 0 0 0 1 1 0 1 0 0 1 0 0 0 0 1 1 0 2 0 1 0 0 0 1 0 0 1 2 2 2 0 0 0 0 1 1 1 0 2 2 0 0 1 1 0 1 0 0 0 0 1 1 0 1 2 0 0 0 0 0 0 1 0 1 1 1 1 1 1 0 0 0 1 1 0 0 1 0 0 0 1 0 0 1 0 0 0 0 1 0 0 0 0 0 0 0 0 0 1 1 0 1 0 0 1 2 2 0 0 1 1 0 0 0 1 1 0 0 0 0 0 0 0 0 0 0 1 1 1 0 0 0 0 0 0 0 0 0 1 0 0 1 1 1 0 0 0 1 0 2 2
104 1 2 0 0 0 0 1 1 1 1 0 0 0 0 0 0 0 1 1 0 0 0 1 1 1 1 1 2 2 1 2 0 2 1 0 0 2 0 0 1 1 0 0 0 0 0 0 1 1 1 1 1 1 0 1 1 0 0 0 2 2 0 1 0 2 0 0 0 0 1 1 2 0 2 2 0 0 1 1 0 1 1 1 1 0 0 0 2 2 0 0 1 2 0 0 2 2 2 2 1 2 1 0 0 0 2 1 1 1 0 1 1 2 2 0 1 0 0 0 1 0 1 1 0 1 0 1 1 1 1 1 0 1 1 0 0 0 1 0 1 1 0 0 0 0 0 0 2 2 0 0 0 0 0 0 0 0 0 0 0 2 1 1 1 2 1 0 0 2 0 2 1 1 1 1 2 0 0 0 0 0 0 2 2 0 2 0 0 2 2 0 0 1 1 0 2 2 0 0 0 1 1 0 1 0 2 0 2 1 0 1 0 0 0 0 1 0 1 1 1 0 1 2 0 0 2 0 0 2 0 0 0 0 0 0 0 2 0 1 0 1 2 1 1 1 0 0 1 0 0 0 0 0 1 1 0 0 0 0 0 0 0 0 0 0 0 0 2 0 0 1 1 2 0 0 0 1 1 0 0 1 0 1 0 1 1 1 0 2 0 0 0 0 2 0 1 0 0 2 0 1 0 2 0 0 0 0 0 0 0 1 1 1 1 0 0 2 1 0 0 1 2 2 1 0 0 0 1 1 0 1 0 0 0 0 0 1 0 0 0 0 2 1 0 1 0 0 1 1 1 1 0 1 0 0 1 0 0 1 1 1 2 0 2 1 0 2 2 0 2 0 0 0 0 0 0 1 0 2 0 0 0 0 0 0 0 1 1 0 0 0 0 1 2 0 1 1 0 0 0 0 1 1 1 0 0 2 1 0 0 0 0 0 2 0 0 0 1 1 0 0 1 0 0 1 0 0 0 0 0 0 0 2 0 0 0 1 0 1 2 0 0 0 1 1 0 1 1 0 0 1 1 2 2 1 1 0 0 1 2 0 0 0 0 2 0 0 0 0 0 0 1 2 0 0 0 2 0 2 0 2 0 1 1 0 1 0 2 0 0 2 0 0 0 1 1 1 1 2 0 0 2 2 2 0 1 1 0 0 0 2 1 0 1 1 0 2 0 2 1 0 2 1 1 2 0 0 1 2 0 0 0 0 0 0 1 1 2 0 0 1 0 0 1 1 0 2 0 0 0 0 0 0 2 0 1 1 0 1 0 0 1 1 1 0 0 1 1 0 1 1 0 0 1 0 1 1 0 1 0 0 0 0 1 0 1 0 0 0 0 0 1 0 0 1 0 1 1 1 1 1 0 0 1 0 0 0 0 2 1 0 0 0 0 0 0 0 1 0 0 1 0 1 1 0 1 2 0 0 1 1 0 1 2 0 1 1 2 2 1 1 1 1 2 0 2 0 1 0 0 1 0 1 0 2 0 0 1 0 0 0 0 1 1 1 0 0 0 1 1 1 1 0 0 1 0 0 1 1 0 2 1 0 0 1 1 1 1 0 1 0 0 1 1 0 0 2 0 1 0 0 0 1 2 0 1 2 0 0 1 1 1 1 0 2 0 0 0 0 0 2 1 2 0 1 1 1 1 0 0 1 0 2 0 0 0 0 0 1 0 1 0 0 1 0 1 0 0 0 0 0 0 0 0 2 0 1 0 0 0 0 0 0 0 1 1 2 2 2 0 0 1 1 0 1 0 1 1 0 2 2 0 1 2 2 1 1 1 2 1 2 0 1 1 0 0 1 1 0 0 0 1 2 1 1 0 1 1 1 0 0 0 2 2 0 2 2 2 1 1 2 0 2 2 1 0 1 1 0 1 2 1 1 0 2 0 0 1 0 0 0 2 1 1 1 2 1 0 1 1 1 0 0 2 0 0 0 0 0 1 0 0 0 1 0 1 0 2 0 0 0 0 0 1 0 0 1 1 2 2 0 0 0 0 1 1 2 1 1 1 0 1 0 1 0 1 0 1 1 0 1 0 0 2 1 1 0 0 1 0 0 0 0 0 0 1 2 2 2 0 1 0 1 0 0 0 2 0 0 1 1 0 2 0 0 1 0 1 1 0 1 1 2 2 0 1 1 0 1 2 1 1 0 2 0 1 2 0 0 1 1 0 0 1 1 0 0 0 0 0 0 2 0 0 0 0 0 0 1 1 0 0 0 0 0 0 1 0 1 1 1 0 1 1 0 0 0 1 0 0 0
105 0 0 2 0 0 1 2 2 0 0 0 0 0 0 0 0 0 1 0 2 0 0 2 2 0 0 2 2 0 2 0 1 1 1 0 2 2 0 0 1 1 0 0 0 0 1 0 1 0 0 0 0 0 2 2 0 1 0 1 1 1 0 1 0 0 1 1 0 0 1 1 2 0 1 2 0 0 1 0 0 1 1 1 1 0 0 1 2 2 1 1 0 2 0 0 0 0 0 1 1 2 1 0 0 0 2 0 1 1 0 0 0 1 1 0 1 0 2 0 0 0 0 2 0 0 0 0 0 1 0 0 0 0 0 0 0 1 0 0 1 1 0 0 0 1 0 0 0 2 0 0 0 0 1 0 0 2 1 2 1 0 1 1 1 2 1 0 1 1 0 0 0 1 0 0 2 0 0 1 0 1 0 1 0 0 1 1 0 1 1 0 0 1 1 0 1 2 0 0 0 0 1 1 2 0 2 0 1 0 1 1 1 0 0 0 0 0 0 0 2 2 0 1 1 0 0 0 0 0 0 0 0 0 1 1 1 1 0 0 0 1 2 2 2 2 0 0 2 0 0 0 1 0 0 0 0 1 1 1 1 1 1 1 0 0 0 0 0 0 1 2 2 2 1 0 0 1 2 0 0 0 0 1 0 0 1 1 0 2 0 1 0 0 2 0 2 1 0 1 0 1 0 0 0 0 0 0 1 1 1 2 1 1 1 0 0 0 0 0 0 2 2 2 0 0 0 0 2 1 0 2 0 0 0 0 0 1 0 1 0 1 2 0 0 0 1 0 1 1 1 0 0 0 0 1 0 2 0 1 0 0 2 0 2 0 0 2 2 0 2 0 0 0 0 0 0 1 1 1 1 1 0 0 1 0 1 1 1 0 0 0 2 0 2 0 2 0 0 1 0 1 2 0 2 2 2 0 0 1 1 1 1 1 0 0 1 1 0 0 0 1 1 1 1 2 0 0 0 0 2 1 0 2 0 0 0 1 0 1 1 0 0 1 1 2 0 0 0 0 0 0 1 2 1 1 0 1 1 0 2 0 1 0 0 1 0 2 0 1 2 1 1 1 2 0 1 2 1 0 1 1 0 0 2 0 0 0 2 0 0 2 0 1 0 1 0 0 0 2 0 1 2 1 2 0 1 2 0 1 0 1 0 0 2 0 0 1 0 1 1 1 1 0 0 0 0 0 0 2 0 0 0 0 1 0 2 2 2 0 1 1 0 1 1 2 0 2 0 0 0 0 0 0 1 1 0 2 1 0 0 1 0 0 0 0 0 1 1 1 0 1 1 0 0 0 0 0 1 0 0 0 0 0 1 0 1 0 0 1 0 0 0 0 0 0 2 0 0 0 0 2 0 1 2 0 0 0 0 0 1 1 0 0 0 0 0 0 0 0 1 1 0 2 2 0 0 2 0 0 0 0 0 0 1 0 0 0 2 2 1 2 2 2 2 0 0 0 1 0 0 2 0 1 0 2 0 0 2 0 0 0 1 0 2 2 1 0 0 0 0 0 1 0 0 2 1 2 2 0 0 0 0 2 0 2 1 1 2 0 1 1 0 1 1 0 0 1 0 1 0 1 0 1 1 0 2 2 0 0 1 1 0 1 2 2 1 0 0 0 0 1 2 2 0 0 2 1 0 1 0 1 0 2 0 0 1 0 1 2 1 2 0 1 1 0 1 1 0 0 0 0 1 0 0 0 0 0 1 0 0 0 2 0 1 0 0 2 2 2 0 0 1 2 0 0 0 2 2 2 1 1 0 0 1 2 1 0 0 2 0 2 1 0 1 0 0 2 1 0 0 0 1 2 1 1 1 0 1 2 0 0 2 0 0 0 2 2 2 0 0 1 0 2 2 1 0 1 2 0 1 1 2 0 0 1 1 1 1 0 0 1 0 0 0 0 0 1 0 0 1 1 0 0 2 0 0 0 0 0 0 0 1 1 0 1 0 0 2 1 1 0 0 2 2 2 0 1 1 1 2 0 0 0 0 0 0 0 0 1 1 0 1 1 2 0 2 0 0 0 0 2 0 0 2 0 2 1 0 1 0 0 0 1 1 1 1 0 1 0 0 1 0 0 1 0 0 1 0 1 1 0 0 0 1 0 0 2 0 0 0 1 1 2 2 0 0 1 0 0 1 0 1 0 1 0 2 2 0 2 0 0 1 0 1 0 0 0 1 1 0 0 0 1 1 2 2 0 0 0 0 0 0 0 0 0 0 0 0 1 0 0 0 0 1 1 0 2 1 0 0 0
106 1 2 0 0 0 0 1 1 1 1 2 1 0 0 0 0 1 1 1 1 0 0 2 2 0 0 2 2 0 1 0 1 1 1 0 1 2 0 0 0 1 0 1 0 0 2 0 1 0 0 0 0 0 0 0 0 0 0 0 1 1 0 1 0 0 0 0 0 0 0 1 1 0 1 2 1 0 1 0 0 2 1 1 1 1 0 2 2 2 1 1 1 1 0 0 0 1 1 1 1 2 1 0 1 0 2 0 1 1 0 1 0 1 2 1 1 0 0 0 1 0 2 0 1 0 0 0 0 0 1 1 0 0 0 0 0 0 0 0 0 2 0 0 0 1 1 0 0 0 0 0 0 0 0 0 0 1 0 2 1 0 1 0 0 1 1 0 2 1 0 0 1 2 1 1 2 0 0 1 0 0 2 2 2 2 2 1 0 0 0 2 0 1 1 1 1 1 0 0 0 0 1 0 2 0 2 0 2 0 0 0 1 0 0 0 0 1 2 0 2 1 0 2 0 0 0 0 0 2 0 0 0 0 1 0 0 2 0 2 0 0 2 1 2 2 1 0 2 0 0 0 1 0 0 0 1 0 0 0 0 0 0 0 0 0 0 1 1 0 0 2 1 1 1 1 1 0 2 0 1 0 1 2 0 2 1 2 0 2 0 0 1 0 2 0 2 2 0 2 0 2 0 1 0 0 0 1 1 2 0 2 2 2 2 0 0 1 1 0 1 2 2 1 0 0 0 0 0 0 0 1 0 0 0 0 0 0 0 0 0 0 2 0 0 1 0 0 2 0 0 0 0 1 0 0 1 0 0 0 0 0 1 0 1 0 0 2 2 1 1 1 1 1 0 0 0 1 0 2 1 0 0 0 2 1 1 0 0 0 0 0 1 0 1 1 1 0 0 0 0 0 0 2 2 0 1 0 0 0 0 0 0 0 0 1 0 1 0 0 0 1 0 1 1 2 0 0 0 1 0 1 0 2 2 0 0 1 0 0 2 0 0 1 1 2 0 0 0 0 0 1 1 2 2 1 1 1 1 2 1 0 0 1 0 0 0 0 0 0 1 0 1 1 1 0 1 2 0 0 2 1 0 0 1 0 0 0 1 0 1 1 0 1 0 1 1 1 1 2 0 1 2 1 2 1 1 1 0 0 0 2 1 1 1 1 1 2 0 1 2 1 2 1 1 2 0 0 1 1 1 0 0 0 0 0 1 0 1 0 2 2 0 0 1 2 0 1 1 1 0 0 0 0 2 1 1 0 0 2 0 0 1 0 0 1 1 1 0 0 0 0 0 0 0 0 0 1 0 1 1 1 1 0 0 1 0 0 1 2 0 0 0 0 2 0 0 0 0 0 0 1 1 0 2 1 1 0 0 1 0 0 0 2 2 2 0 0 1 0 0 1 0 0 0 1 1 2 0 0 0 1 0 0 1 1 1 0 2 2 1 1 1 2 2 0 1 0 1 0 0 2 0 0 0 1 0 0 1 0 0 0 1 0 2 2 1 0 0 0 1 1 0 0 0 2 2 0 2 0 1 0 1 2 1 2 1 0 1 0 2 0 0 0 1 0 0 1 0 1 1 0 0 1 1 0 2 1 1 0 0 0 0 0 0 1 0 1 1 0 0 1 0 2 0 2 0 0 0 0 0 0 0 2 0 0 0 0 0 0 0 0 0 1 1 0 1 1 0 1 1 1 0 1 0 0 1 0 0 0 0 0 0 0 0 2 2 1 2 2 1 1 2 0 0 0 0 0 0 0 1 2 0 0 1 2 0 2 2 2 0 2 2 0 0 2 0 1 1 0 0 0 0 2 0 0 2 1 0 1 0 0 1 0 0 0 2 1 2 0 0 1 1 0 1 2 0 2 1 0 0 1 1 1 0 0 0 1 1 0 0 1 1 1 0 0 1 0 0 0 2 2 0 0 2 0 0 0 0 0 1 0 0 0 0 1 1 0 2 0 0 0 0 1 1 0 0 0 0 0 0 1 0 0 0 0 0 2 0 1 1 0 1 1 2 0 2 0 0 1 0 0 1 0 2 0 1 0 0 2 0 0 0 0 0 0 1 2 2 2 0 1 1 2 1 0 1 2 0 1 1 0 1 2 0 1 1 1 0 0 0 1 1 2 1 0 0 0 0 1 2 0 2 0 0 0 0 2 0 2 0 0 0 1 2 0 1 1 0 0 0 0 0 0 0 0 1 1 1 0 0 0 0 1 0 0 0 0 1 2 0 0 0 0 0 1 0 0 0 0 2 2
107 0 2 0 0 0 0 2 1 2 0 0 0 2 0 0 0 0 1 0 2 0 0 2 2 1 1 2 2 0 2 1 1 2 1 0 2 2 0 0 2 0 1 0 0 0 0 0 2 0 0 0 1 1 1 1 0 0 0 1 0 2 0 2 0 2 0 0 1 1 0 2 2 1 2 2 0 0 1 0 0 1 1 1 1 0 0 1 2 2 0 1 0 2 0 0 1 1 1 2 0 2 1 0 0 0 2 0 1 1 0 2 0 1 1 0 1 0 2 0 0 0 1 1 0 0 0 1 0 1 0 0 0 0 0 0 0 0 0 0 0 2 0 0 0 0 0 0 0 1 0 0 0 0 0 1 0 2 1 0 1 1 1 0 0 0 1 0 0 2 0 0 1 0 0 0 2 0 1 0 0 2 0 2 2 2 0 1 0 2 2 0 0 1 1 0 1 1 0 0 0 0 0 0 2 1 2 0 1 1 0 1 1 0 0 0 1 0 2 0 2 1 0 1 1 1 1 0 0 2 0 0 0 0 2 0 0 2 0 2 0 0 2 1 2 2 0 0 2 0 0 0 1 0 0 0 1 1 1 0 0 0 1 1 0 0 0 0 2 1 0 2 1 2 0 0 0 1 2 0 1 0 1 2 0 2 2 2 0 2 0 0 0 0 2 0 2 1 1 1 0 0 1 0 1 0 0 0 1 1 0 2 1 1 1 0 0 1 1 0 0 2 2 0 2 1 1 0 0 1 0 1 0 0 0 0 0 2 0 1 1 1 2 0 0 0 1 0 1 1 1 1 1 1 1 0 1 1 0 1 0 0 1 1 2 1 0 2 2 0 2 0 1 0 0 0 0 1 1 1 0 0 0 0 1 1 1 0 0 0 0 0 1 0 1 1 0 1 0 1 0 1 0 1 1 1 1 0 0 0 0 0 0 0 1 1 0 0 2 0 0 0 1 1 0 1 0 0 0 0 2 0 0 2 0 0 0 0 1 1 2 0 0 0 1 1 1 0 0 1 1 0 1 1 1 1 0 0 1 0 2 0 0 2 0 0 0 2 0 2 1 1 2 2 0 2 0 2 0 1 2 1 0 0 2 0 0 0 1 0 1 0 0 1 0 1 1 0 0 2 0 1 1 1 1 0 1 1 1 2 1 2 1 0 0 1 0 2 0 1 0 1 2 1 1 2 0 0 1 1 1 0 0 2 0 1 2 1 2 1 0 1 0 0 2 2 0 1 1 1 0 1 0 0 0 0 0 2 1 1 0 1 0 2 2 0 0 2 0 0 0 2 0 0 0 0 0 1 0 1 0 0 0 0 0 0 0 0 1 1 0 0 0 0 0 1 0 0 0 1 1 2 0 0 1 0 1 0 0 2 0 0 0 0 0 1 0 0 0 1 0 0 0 1 1 0 1 1 0 0 1 1 0 0 2 2 1 1 2 2 1 2 1 1 2 0 2 2 1 0 1 1 0 0 0 1 0 2 2 1 1 0 0 1 1 1 1 1 0 1 1 0 0 1 0 2 2 0 1 1 0 0 0 1 1 1 0 1 0 0 2 0 0 0 0 0 1 1 0 1 0 0 0 1 2 0 1 1 1 0 1 1 0 2 0 0 0 0 0 0 0 0 0 2 0 1 1 1 0 1 0 2 0 2 0 0 0 0 1 1 0 1 0 0 0 0 0 1 0 1 1 1 0 0 0 1 0 0 1 0 0 0 2 0 2 0 0 1 1 1 0 0 1 0 0 1 0 2 2 2 0 0 0 1 1 2 0 2 2 2 1 2 1 1 2 0 1 1 1 1 0 1 1 2 1 1 0 1 0 1 0 0 1 1 1 0 2 1 1 0 1 1 1 2 2 0 1 1 2 0 0 0 1 1 0 1 0 1 1 0 0 1 2 1 1 1 2 0 0 0 1 1 0 1 1 1 0 0 0 0 0 0 0 0 0 0 1 0 0 0 0 0 0 0 1 0 0 1 1 1 2 0 0 0 0 1 1 0 0 1 1 0 1 0 2 0 2 0 1 0 1 1 0 0 0 2 0 0 0 0 0 0 0 0 0 0 1 2 1 1 0 0 2 0 2 0 2 1 0 0 1 0 0 1 0 0 1 0 1 1 0 0 0 0 0 1 0 1 0 1 2 0 2 1 0 0 2 2 0 0 1 1 1 1 1 1 1 0 0 0 0 0 0 0 0 0 0 2 2 0 0 0 1 1 0 1 1 1 1 2 1 1 0 0 0 0 0 0 0 0 0 0
108 0 1 1 0 0 0 2 0 1 0 0 0 0 0 0 0 0 1 1 1 0 0 1 1 0 0 2 2 0 1 0 1 1 0 0 1 0 0 0 1 1 0 1 0 2 2 0 0 0 0 2 0 0 0 2 0 0 1 1 0 1 0 2 1 1 1 1 0 0 0 2 2 0 2 2 0 0 1 0 1 2 0 0 1 0 0 1 2 2 1 1 0 2 0 0 0 0 0 0 0 2 0 0 1 2 2 0 0 2 1 1 1 2 2 1 2 0 0 0 2 0 1 1 0 0 0 2 2 2 0 0 1 2 0 0 0 0 0 0 0 2 0 0 0 2 0 0 1 1 1 0 0 0 0 0 0 2 0 1 0 0 1 1 0 1 0 1 0 1 0 1 0 0 0 0 2 0 0 1 0 1 0 1 0 0 1 2 1 0 1 2 1 1 1 1 1 1 0 0 0 1 0 0 2 0 0 0 1 0 0 1 0 1 0 0 0 0 1 1 1 0 0 1 1 1 1 1 0 1 0 0 0 0 2 0 0 1 0 2 0 0 2 2 2 2 0 1 1 1 1 1 0 1 0 0 1 0 0 0 0 0 0 0 0 0 1 0 2 0 0 1 0 1 0 0 1 0 1 0 0 0 0 2 1 1 2 2 0 2 0 0 1 0 1 1 1 2 0 1 0 1 1 0 0 0 0 0 1 1 1 2 2 2 2 0 1 0 2 0 0 2 1 1 1 0 0 0 0 0 0 1 1 1 1 0 0 1 0 0 0 0 2 0 0 1 1 1 1 0 0 1 0 0 0 2 0 1 0 1 1 1 1 0 1 2 0 2 2 1 1 1 1 1 1 1 0 1 0 2 1 0 0 0 1 0 0 0 0 0 1 1 1 0 1 1 1 0 0 0 0 0 2 0 1 1 0 0 0 1 1 1 0 0 1 0 1 0 0 1 0 1 1 1 1 2 0 1 1 0 0 1 1 0 1 1 0 2 0 0 1 0 0 0 1 1 1 0 0 0 0 0 1 2 1 1 0 1 0 2 2 0 0 0 0 2 0 1 0 1 1 1 2 0 1 0 0 2 0 1 1 1 0 0 2 0 0 0 2 0 0 1 0 2 2 0 1 0 0 1 1 1 1 1 1 0 1 0 0 1 0 1 1 0 2 0 0 2 0 2 0 0 2 0 0 2 1 0 1 2 1 1 0 0 1 1 1 1 1 1 0 1 0 1 1 1 0 0 2 2 0 1 0 1 2 1 0 0 1 0 0 0 0 0 0 0 0 2 1 1 0 1 1 0 0 0 0 0 0 0 0 2 0 0 0 0 0 0 1 1 1 1 0 0 0 1 0 1 1 0 1 1 0 0 1 2 2 0 0 2 0 0 0 0 0 0 0 0 0 0 1 0 0 0 1 1 1 2 0 0 1 1 0 0 1 0 1 0 2 1 1 0 0 1 2 0 1 1 2 0 1 1 1 1 1 2 0 0 2 1 1 1 2 0 2 2 0 1 0 0 0 2 0 0 0 1 1 0 2 1 1 0 1 1 0 2 2 1 1 0 2 0 0 0 0 0 0 1 0 1 1 0 0 0 1 0 2 0 1 1 0 0 0 0 0 0 0 2 2 0 0 0 2 2 0 0 2 0 2 0 0 0 0 2 0 0 1 0 0 1 0 0 0 0 1 1 2 1 0 0 0 0 0 1 0 2 1 0 0 0 0 0 2 1 0 0 0 1 1 1 0 0 1 1 1 1 0 0 0 0 2 2 0 0 0 2 0 2 2 2 1 2 1 0 0 1 0 1 0 0 1 0 0 0 0 2 1 0 0 2 0 0 0 0 1 0 0 2 2 0 0 2 2 2 2 1 0 1 2 0 0 0 2 1 0 0 0 0 0 0 0 0 2 1 1 1 2 0 0 0 2 2 0 0 1 1 0 0 0 0 0 0 0 0 0 1 1 0 2 1 0 0 0 1 2 1 0 1 1 0 0 2 1 0 0 1 0 1 0 2 2 0 1 1 2 1 2 0 1 0 0 1 1 1 2 0 1 1 0 1 1 0 1 0 1 0 2 1 1 1 0 0 0 2 0 0 1 0 0 1 0 0 0 2 0 0 0 1 0 0 0 0 2 0 0 0 1 0 0 0 2 0 1 0 1 0 1 1 0 0 1 0 0 0 0 1 1 1 1 0 1 0 0 0 0 2 2 1 2 0 0 1 1 1 0 0 0 0 0 1 0 0 0 1 0 0 0 0 0 1 2 1
109 0 1 1 0 1 0 1 2 0 0 1 0 0 0 0 0 0 1 1 1 1 0 2 2 0 0 1 1 1 2 1 0 2 1 0 1 1 1 1 0 1 0 0 0 1 1 0 1 0 0 1 0 1 0 2 0 0 0 1 1 1 0 1 0 0 2 0 0 0 0 1 1 0 1 2 1 0 2 1 1 2 1 1 2 0 1 0 1 1 0 0 1 1 1 1 1 1 1 1 0 2 0 1 1 1 1 1 1 1 0 2 1 1 1 1 1 0 0 0 2 0 2 0 0 0 0 1 0 1 1 1 0 0 0 0 0 0 0 0 1 1 0 0 0 0 0 0 1 1 1 0 0 0 0 0 0 1 0 0 0 1 1 1 0 2 1 1 1 1 1 0 0 1 0 1 1 1 1 1 0 1 1 2 1 1 2 1 1 2 2 0 0 1 2 0 0 1 0 0 0 1 0 0 2 0 2 0 1 0 0 0 2 0 0 1 1 0 2 0 2 0 0 1 1 1 0 0 0 0 0 0 0 1 2 0 0 2 0 1 0 1 1 0 0 0 0 0 2 0 0 0 1 1 0 0 0 0 0 0 0 0 1 1 0 0 1 1 2 0 0 2 0 2 0 0 1 2 1 0 1 0 2 2 0 1 2 1 0 1 1 1 1 0 1 0 2 0 0 2 0 1 0 0 0 0 0 0 1 1 0 1 2 1 1 0 0 0 1 0 1 2 1 0 0 0 0 0 0 0 0 1 2 1 1 0 0 1 0 1 1 1 2 0 0 0 1 0 0 0 0 2 1 0 1 1 0 1 0 2 0 0 2 1 2 1 1 1 1 0 2 0 0 0 0 0 0 1 0 2 0 1 0 0 1 0 0 0 0 0 0 0 1 0 2 0 0 0 0 0 0 0 1 0 0 0 1 1 0 0 0 0 0 0 1 0 0 0 0 0 1 1 1 1 0 1 1 0 0 0 1 0 1 1 1 2 0 1 0 0 1 0 0 0 0 0 0 0 0 0 0 0 1 2 1 1 0 2 1 2 0 0 1 0 0 0 0 2 0 0 2 0 0 2 0 0 0 1 0 1 1 2 0 0 0 0 0 1 1 0 1 1 0 1 0 0 1 0 0 2 0 1 1 0 1 0 2 0 0 1 0 1 0 1 0 1 0 2 0 1 0 1 2 0 0 1 0 1 1 1 1 1 0 0 0 0 1 1 2 1 2 2 0 0 1 1 1 1 1 1 0 1 0 0 2 1 0 1 0 0 1 0 1 1 1 0 0 1 0 0 0 1 2 0 0 0 2 0 0 0 0 1 2 0 0 2 0 2 0 2 0 0 2 0 0 0 0 0 0 0 0 2 0 0 1 0 0 0 0 0 0 0 0 1 0 0 0 0 1 0 0 0 0 0 0 1 0 1 0 0 2 2 1 0 2 0 1 1 2 1 2 1 1 1 2 0 1 1 0 0 0 1 1 1 1 2 0 0 1 0 0 0 1 0 2 2 1 2 0 0 0 1 0 0 0 1 1 2 1 1 0 1 0 0 0 2 1 2 2 1 1 0 0 1 1 0 0 1 0 1 1 0 0 2 2 0 2 2 0 0 1 1 0 1 0 0 0 1 1 0 0 1 0 1 1 2 0 0 0 0 0 1 0 2 0 0 1 0 0 1 0 0 0 0 2 0 2 0 0 0 0 0 0 0 0 1 1 0 0 0 0 0 1 0 1 1 0 1 2 2 1 1 2 1 0 0 0 1 1 1 1 1 1 0 0 2 0 2 0 2 0 0 1 2 2 0 0 1 0 0 0 0 0 2 0 0 1 0 2 2 0 0 1 1 1 0 2 2 1 0 1 1 1 1 1 1 0 2 0 0 0 1 2 1 0 0 0 1 2 1 1 1 0 0 0 0 1 0 0 0 2 2 0 0 2 0 0 0 0 0 0 0 1 0 0 1 2 0 1 0 0 0 0 1 1 1 0 0 0 0 0 1 0 0 0 0 0 2 1 1 1 0 1 1 2 0 2 0 1 0 1 1 0 1 2 0 1 1 0 0 1 0 0 0 0 0 2 0 1 0 1 1 0 1 0 0 1 2 0 0 0 2 0 1 0 0 0 1 0 0 0 0 2 2 2 0 2 0 0 0 2 0 0 0 2 0 2 2 0 0 1 1 2 1 1 1 1 0 1 1 0 1 1 1 2 1 2 2 2 0 0 0 0 0 0 0 0 1 1 1 0 0 0 0 0 0 0 0 2 1 1 1
110 1 0 2 0 0 1 2 2 0 0 0 0 0 0 0 0 1 2 1 1 1 0 2 2 0 0 2 2 1 1 2 1 2 1 0 1 2 0 0 1 1 0 0 0 1 0 0 2 0 0 0 0 0 1 1 0 0 0 2 0 1 0 1 1 0 1 0 0 0 1 1 2 1 2 2 0 0 1 0 1 1 0 0 2 0 0 0 1 1 0 0 2 1 0 0 0 1 0 2 2 1 0 0 2 2 1 1 1 1 0 2 0 2 2 0 2 0 1 0 1 0 1 1 0 0 0 1 1 2 0 0 0 0 0 0 0 0 0 0 0 2 0 0 0 0 0 1 1 0 0 0 1 1 0 0 0 0 0 1 1 0 1 1 1 2 1 1 1 1 0 1 0 2 0 1 1 1 0 0 0 0 2 2 2 2 2 0 0 1 1 0 0 1 1 1 1 1 0 0 0 0 0 0 2 0 1 0 0 1 1 0 1 0 1 0 0 0 1 0 2 1 1 1 1 1 1 0 0 1 0 0 0 0 1 0 0 2 0 2 0 0 2 2 2 2 0 0 1 1 1 1 0 0 0 0 2 0 0 0 0 0 1 0 0 0 0 0 0 0 0 1 1 2 0 0 0 0 1 0 0 1 0 1 0 1 1 2 0 2 0 0 0 0 2 0 2 1 0 1 0 0 0 1 0 0 0 0 1 1 0 2 1 1 1 0 0 1 1 0 0 2 2 0 1 0 1 0 1 0 0 2 0 0 0 0 0 0 0 1 0 1 2 1 0 0 0 0 1 1 1 1 1 0 1 1 0 0 0 0 1 1 2 0 2 0 2 2 2 0 2 0 1 1 1 1 0 1 1 1 1 1 0 0 2 1 0 0 0 1 0 0 1 0 2 1 0 0 0 0 0 0 1 0 1 1 2 1 0 0 0 0 0 0 1 0 0 0 1 0 0 1 0 0 0 2 1 0 0 1 0 1 0 1 0 0 0 2 0 0 2 0 0 0 1 1 0 0 2 0 0 0 2 2 2 2 0 1 1 0 2 0 0 0 0 1 0 2 0 1 2 1 1 2 1 0 1 1 0 0 1 2 0 0 1 0 0 0 2 0 0 2 0 2 0 0 1 0 1 1 1 0 1 1 1 0 1 1 0 2 0 1 0 0 1 0 0 2 0 1 0 2 1 0 0 2 0 1 0 2 0 1 0 0 1 0 2 1 2 0 0 2 0 1 1 1 0 2 0 1 0 0 0 0 2 1 1 0 0 2 0 0 1 0 0 1 1 0 0 0 0 2 0 0 0 1 1 2 0 2 0 0 1 0 0 1 0 0 0 0 0 0 1 0 0 0 1 0 0 0 0 2 0 1 2 0 1 0 0 2 0 0 0 1 0 0 0 0 1 0 1 2 0 0 1 0 2 1 0 0 2 2 0 0 2 0 0 1 2 2 0 2 1 1 2 0 0 1 2 0 0 1 0 1 0 2 1 0 2 1 0 0 1 0 1 2 0 0 1 1 0 1 0 0 0 2 2 0 0 2 0 1 0 1 0 2 2 1 1 1 1 0 1 0 0 1 1 2 0 1 1 0 0 1 1 0 2 2 0 0 1 1 0 2 0 1 0 0 0 0 0 1 0 2 1 1 2 0 1 0 0 0 0 2 0 1 2 0 1 1 1 1 0 1 1 0 1 1 0 1 1 1 0 1 0 2 1 2 0 2 1 2 0 0 0 0 1 2 0 0 0 0 1 1 0 0 0 0 0 1 0 1 1 0 2 2 1 2 1 2 0 1 0 0 0 0 0 1 1 0 0 0 0 2 0 2 0 0 0 2 2 2 0 2 2 0 2 2 2 1 1 2 1 2 1 0 0 1 0 1 0 2 1 0 0 0 0 2 2 0 0 1 1 0 0 0 0 0 0 0 2 2 0 0 2 0 0 0 0 1 0 0 0 0 0 2 1 0 2 0 2 0 0 0 1 0 0 1 0 1 2 0 0 0 0 0 0 1 0 1 1 1 0 0 2 0 2 0 1 0 1 1 1 0 2 2 0 0 0 0 0 0 1 0 2 1 1 0 1 0 0 2 1 1 0 0 1 1 0 0 0 1 0 1 1 0 0 1 0 2 0 0 2 1 0 0 0 1 0 1 2 0 2 0 1 1 2 1 1 1 1 0 1 0 2 0 0 0 0 0 0 1 0 0 0 0 0 2 2 1 0 0 1 1 0 0 0 0 1 1 0 0 0 0 1 0 0 0 0 0 2 0
111 1 2 0 1 0 0 1 1 2 0 0 0 0 0 0 0 0 1 0 1 0 0 2 2 0 0 1 1 1 1 1 0 1 1 1 1 1 0 0 0 2 1 0 0 1 0 0 1 0 0 0 1 1 0 2 0 0 1 2 0 1 0 2 0 1 0 0 0 0 1 1 1 0 1 2 1 0 2 1 1 2 1 1 1 0 0 1 1 1 0 0 2 1 0 0 1 1 0 1 1 2 1 0 1 0 2 0 1 2 1 0 0 2 2 0 2 0 0 0 0 0 1 1 0 1 0 2 1 2 0 0 0 0 0 0 0 0 0 0 0 2 1 0 0 1 1 0 0 0 0 0 0 0 0 0 0 2 0 1 0 0 0 2 1 2 1 1 0 0 0 0 0 1 0 0 2 2 1 0 0 0 0 2 0 0 1 1 0 0 0 1 1 0 0 0 2 2 0 0 0 0 1 0 2 1 2 0 2 0 0 0 1 0 0 0 0 1 1 1 1 1 0 2 0 0 1 1 1 1 1 1 1 1 1 1 1 2 0 2 0 1 2 2 2 2 0 0 1 0 0 0 1 0 0 0 0 1 0 0 0 0 0 0 0 0 1 0 1 0 0 1 0 1 0 0 1 0 2 0 2 0 0 1 0 1 1 2 0 2 0 0 0 0 2 0 2 1 1 1 1 0 0 2 0 0 0 0 0 0 0 0 1 1 1 0 0 0 1 0 0 1 0 0 1 0 0 0 1 1 0 1 0 0 0 0 0 0 0 0 0 1 1 0 0 1 0 0 1 0 0 0 0 1 0 0 1 0 0 1 1 1 1 1 1 0 0 2 2 2 0 2 0 0 2 2 0 1 1 1 2 1 0 0 0 0 0 0 0 0 0 0 0 0 2 1 0 0 1 1 1 1 1 1 2 0 1 0 0 1 0 0 0 0 2 0 0 0 0 1 0 1 0 1 0 1 0 0 0 0 0 1 1 1 1 1 0 1 0 0 2 0 0 0 1 1 0 1 1 0 0 0 2 2 2 2 0 0 1 1 2 0 0 1 0 0 0 2 0 2 1 0 0 2 1 1 1 1 1 0 1 2 0 1 1 1 0 0 2 0 0 2 0 0 0 0 1 1 1 2 0 1 2 2 2 0 1 0 0 0 0 2 1 1 0 2 0 2 0 0 0 2 2 1 1 2 1 1 0 2 0 1 0 1 1 0 1 1 2 1 2 2 0 2 2 2 0 2 0 0 0 0 0 0 2 1 1 0 0 0 1 0 0 0 0 2 1 2 2 0 2 1 0 0 0 0 0 1 0 1 0 0 0 0 0 0 0 0 1 1 0 0 0 0 1 0 0 1 1 1 1 1 0 0 1 1 1 0 0 1 2 2 0 1 1 1 1 0 1 0 0 1 0 0 0 0 1 1 0 0 1 1 0 1 2 0 1 0 2 2 1 1 0 1 2 0 2 1 1 0 0 2 0 1 0 2 0 0 2 0 0 0 0 0 2 2 1 0 2 0 2 0 0 0 1 2 2 1 1 1 0 0 1 2 0 2 2 1 2 0 1 0 0 1 2 0 0 2 0 2 0 0 0 0 0 0 2 2 1 0 0 0 0 0 0 2 0 0 0 0 0 0 0 1 1 2 0 0 0 0 0 1 0 2 0 1 0 0 0 1 0 1 0 0 0 1 1 0 0 0 1 1 0 1 0 1 0 0 1 0 0 0 1 0 0 1 1 1 2 2 1 0 1 0 0 1 0 1 1 1 1 1 0 1 1 2 0 0 0 2 0 2 1 1 1 0 0 1 0 1 0 0 1 2 1 0 1 0 0 2 2 2 1 1 1 0 2 0 1 0 0 1 0 2 1 1 0 2 1 0 0 2 2 1 0 1 0 0 1 1 1 1 2 2 0 0 2 1 0 0 1 1 0 0 2 0 0 0 0 0 0 0 0 0 0 0 1 0 1 0 1 0 0 0 1 0 0 0 1 1 1 1 0 0 0 1 1 2 0 1 1 0 1 0 0 0 0 0 0 1 0 2 0 1 2 1 0 0 1 1 1 0 0 1 1 1 1 1 0 0 0 0 1 2 2 0 0 0 0 0 0 0 0 2 0 0 0 0 0 1 0 0 2 2 0 1 0 0 0 0 1 1 1 0 0 0 1 2 0 0 0 1 0 0 1 1 0 0 0 0 0 0 0 0 0 0 0 1 1 0 0 0 0 0 0 0 0 0 0 2 0 0 0 0 0 0 0 0 0 0 2 1
112 1 2 0 1 0 0 2 2 0 0 0 0 0 0 0 0 1 1 1 0 1 0 2 2 0 0 2 2 1 2 0 2 2 0 0 0 1 0 0 1 1 1 0 1 1 0 0 2 0 0 0 0 0 0 1 1 0 1 2 0 1 1 1 0 0 1 0 0 0 0 0 1 1 1 2 1 0 0 0 0 0 1 1 2 0 0 1 1 1 0 0 2 1 0 0 2 2 2 2 0 2 0 0 0 0 2 1 1 1 0 2 0 1 1 0 1 0 0 0 2 0 1 1 0 1 0 2 1 2 0 0 0 0 0 0 0 0 0 0 1 1 1 0 0 1 1 0 0 1 1 0 0 0 0 0 0 2 0 1 1 1 1 1 1 2 1 0 1 1 0 0 0 1 0 0 2 0 2 2 0 2 0 2 0 0 2 1 1 2 2 0 1 0 0 1 2 0 0 0 0 0 1 0 2 0 2 0 1 0 0 1 1 0 0 1 1 1 0 1 1 0 1 2 0 0 1 0 0 1 0 0 0 1 2 1 1 2 0 1 0 0 2 1 1 1 0 0 1 1 1 1 1 0 0 0 1 0 0 0 0 0 0 0 0 0 0 0 1 1 1 2 0 2 0 0 2 0 1 0 0 1 0 1 0 0 1 1 0 2 0 0 0 0 2 0 2 2 0 2 0 1 2 0 2 0 0 1 0 2 0 2 0 0 0 0 0 1 1 0 0 2 0 0 2 0 1 0 0 2 0 0 0 0 0 0 0 1 0 0 1 1 2 0 0 1 0 0 2 0 0 0 0 2 0 0 2 0 0 2 0 0 1 1 1 1 0 2 2 0 2 0 1 1 0 0 0 1 0 2 0 1 1 1 2 1 1 1 1 0 0 0 0 0 0 2 0 1 1 1 1 1 0 1 2 1 0 1 0 0 0 0 1 0 1 0 1 0 1 0 1 0 0 0 1 1 0 1 1 0 2 0 1 0 0 1 0 2 0 0 1 0 0 1 1 2 1 1 1 0 0 0 1 1 1 1 0 1 1 2 1 0 0 1 0 1 0 1 0 1 1 1 0 2 1 1 1 1 0 0 1 1 0 1 0 1 0 0 2 0 0 2 1 2 1 1 1 1 1 1 1 0 2 2 2 0 2 1 0 1 0 1 0 0 0 1 1 2 0 1 0 1 2 0 1 1 0 1 0 2 0 1 0 0 0 1 2 1 2 2 0 0 1 0 2 1 0 1 1 1 0 0 0 0 1 1 0 0 0 0 1 0 1 0 0 0 0 1 0 0 0 1 0 0 1 0 1 0 0 0 1 0 0 0 1 0 1 0 1 2 0 0 1 0 0 1 1 0 0 0 0 1 0 0 0 2 2 0 1 1 0 0 0 1 0 0 0 0 1 0 2 2 0 1 2 0 1 0 0 0 2 2 0 0 1 0 1 1 2 2 2 1 0 1 2 0 2 1 0 1 0 1 0 1 0 2 0 1 2 0 0 0 0 1 0 1 2 1 0 1 0 1 0 0 2 2 2 0 2 1 0 1 1 1 0 2 0 0 2 0 0 1 1 0 0 0 0 2 0 1 0 1 0 0 2 0 1 0 1 1 1 1 0 1 1 1 0 2 2 0 0 0 0 2 0 1 1 0 0 0 0 1 0 2 0 1 1 0 0 1 0 0 0 1 2 0 2 0 0 0 0 0 1 0 0 2 1 0 0 0 0 0 1 0 0 1 0 1 0 0 0 0 1 0 0 0 1 1 1 1 2 2 1 1 1 2 0 1 1 2 1 2 1 1 2 0 1 2 2 0 0 2 1 1 1 1 1 1 0 1 0 0 0 2 2 0 2 2 2 1 1 1 2 2 2 0 0 1 0 1 0 1 2 0 0 0 0 0 1 1 1 1 1 0 1 1 1 0 0 0 2 2 0 1 1 1 1 0 0 0 0 0 0 0 0 1 2 0 1 0 0 0 0 1 2 1 0 0 0 0 0 1 0 0 0 0 0 1 0 1 1 0 0 0 1 0 1 0 0 1 0 2 1 1 1 2 0 1 0 1 1 0 0 0 1 1 1 2 2 1 0 1 1 0 2 0 1 0 0 0 1 0 0 2 0 0 0 1 0 0 0 0 2 1 0 0 1 1 1 0 2 0 1 0 0 0 1 2 0 0 1 1 0 0 0 0 1 0 0 0 0 0 1 0 0 0 0 2 2 0 0 0 1 1 0 1 1 0 1 1 0 0 0 0 0 0 0 1 2 1 0 0
113 1 1 1 1 0 0 2 1 0 0 1 0 1 0 0 1 0 0 1 1 1 0 0 0 0 0 2 2 1 2 1 0 1 2 1 2 2 0 0 1 1 1 0 1 2 0 0 1 0 0 0 0 0 1 1 0 1 0 1 0 1 0 2 0 1 0 1 0 0 0 0 1 0 1 2 1 0 1 0 1 1 0 0 0 0 0 1 2 2 0 0 1 0 0 0 0 1 1 1 0 2 0 0 0 0 2 0 1 2 0 1 0 2 1 0 0 0 0 0 1 0 2 0 0 1 0 1 0 1 0 0 1 1 0 0 1 0 1 0 1 1 0 0 0 1 0 0 0 2 1 0 0 0 0 0 0 1 0 2 2 2 2 0 0 2 0 0 0 0 1 0 1 2 2 1 2 1 1 1 0 1 0 2 1 0 2 1 1 1 0 1 0 2 2 0 2 2 0 0 0 0 0 0 2 0 0 0 2 0 1 1 1 0 0 2 0 0 0 1 1 1 1 2 0 0 1 0 0 1 0 0 1 1 1 1 1 1 0 1 0 1 1 1 2 2 1 0 2 0 0 0 1 1 1 1 0 1 1 1 1 1 0 0 0 0 0 0 2 1 1 2 1 2 0 0 2 0 1 0 0 0 1 1 0 2 2 0 0 1 1 0 0 1 1 1 1 0 0 1 0 0 2 0 1 0 1 0 0 1 0 1 2 1 1 0 0 0 1 0 0 2 0 0 1 0 0 0 1 0 0 2 0 0 0 0 0 1 0 0 1 1 2 0 0 1 1 0 1 1 1 1 0 1 0 0 1 1 0 0 0 0 1 0 1 0 0 1 1 0 2 0 1 0 1 1 0 2 1 1 1 0 0 0 1 0 0 1 1 0 0 0 0 0 1 1 0 1 0 1 0 1 0 2 2 0 0 2 0 0 0 0 0 0 2 0 0 0 1 1 0 0 2 0 1 2 2 1 1 1 0 2 0 2 0 1 0 1 0 0 2 0 2 2 1 2 1 1 2 0 0 0 1 2 2 1 1 2 1 2 0 0 0 0 1 2 0 2 0 0 1 0 0 2 1 1 1 1 0 0 1 2 0 0 0 0 0 0 1 0 1 0 0 1 1 2 0 0 0 2 0 0 2 2 1 0 2 1 0 0 1 1 0 0 2 0 0 2 0 0 0 2 2 0 0 1 1 1 1 2 0 1 0 1 0 1 2 0 0 0 0 1 0 0 1 2 0 2 1 1 1 1 0 0 1 1 0 1 0 1 0 0 1 0 0 0 0 2 2 0 2 0 0 0 0 0 0 1 0 1 1 0 1 0 1 1 1 0 0 2 0 0 0 0 0 1 0 1 1 0 0 1 0 0 2 0 0 0 0 2 0 0 0 2 1 1 0 0 0 0 0 0 0 0 0 0 1 2 0 0 1 1 0 0 2 0 2 2 1 0 1 0 0 1 2 0 2 1 1 0 0 2 0 2 0 2 0 1 1 0 0 0 2 0 1 1 0 1 0 1 1 1 0 0 0 2 1 1 0 2 0 1 1 2 0 2 1 2 2 0 2 0 1 1 0 0 0 2 0 2 0 1 1 1 2 1 1 2 0 0 1 0 0 1 0 0 0 1 1 0 0 1 0 2 0 2 1 1 0 0 0 2 0 2 0 0 0 0 0 1 0 0 0 0 1 0 1 0 0 0 0 0 0 0 0 2 0 0 0 0 0 1 2 1 0 0 1 2 2 2 0 1 1 0 0 1 0 1 0 1 2 1 2 0 0 2 0 2 1 2 1 1 1 0 1 0 0 1 0 0 0 0 1 1 1 1 2 0 0 2 0 0 0 2 2 0 2 1 2 0 0 2 0 1 1 2 0 0 1 0 0 1 1 1 0 1 0 0 0 0 1 1 1 0 0 0 0 1 0 0 2 2 1 0 1 0 0 0 0 0 1 0 1 1 0 0 2 0 2 0 1 0 0 0 2 0 1 0 0 0 1 0 1 0 0 1 0 1 2 1 1 0 1 0 1 0 1 0 0 0 0 1 0 2 2 1 0 1 1 1 1 0 0 0 1 1 1 1 2 2 0 0 0 1 2 0 1 1 1 1 0 0 1 2 0 1 0 2 0 0 0 2 2 0 1 1 0 1 0 0 2 0 2 0 0 0 0 2 0 0 0 1 1 1 2 0 0 0 0 0 0 1 0 0 0 1 1 0 0 0 0 0 1 1 0 1 1 1 0 1 0 0 0 0 0 0 0 0 0 0 0 0
114 0 1 1 1 0 0 2 1 1 0 0 0 0 0 0 0 0 0 0 2 0 0 1 1 0 0 0 1 2 1 1 1 2 2 1 2 2 0 0 2 0 0 0 0 0 0 0 1 1 1 1 1 2 0 1 0 1 0 0 0 0 0 1 0 0 1 0 0 0 0 1 1 1 1 2 1 0 0 0 0 1 1 1 2 1 0 1 1 2 0 1 1 1 1 0 2 2 2 2 0 2 1 0 1 1 2 1 2 0 0 2 0 1 2 1 1 0 1 0 1 0 0 2 0 2 0 0 0 0 0 0 0 1 1 1 0 0 0 0 0 2 1 0 0 1 1 0 0 0 0 0 0 1 1 1 1 1 0 2 2 2 2 0 0 2 1 1 0 1 0 1 0 1 0 0 1 0 1 2 0 2 1 1 1 1 1 0 0 1 0 0 1 1 1 1 1 1 0 0 0 0 0 0 2 1 2 0 1 0 1 0 1 0 0 0 0 2 2 0 2 1 0 2 0 0 1 0 0 1 1 0 0 0 1 0 0 2 0 1 0 0 2 2 2 2 0 0 1 1 1 1 0 0 0 0 1 0 0 0 0 0 0 0 0 0 1 1 1 0 0 2 2 2 1 1 0 2 2 0 0 0 0 2 1 1 2 0 0 2 0 1 1 0 1 0 2 2 0 1 0 0 0 1 0 0 0 0 0 1 0 1 1 0 0 0 0 0 1 0 0 2 2 1 1 0 1 1 0 1 0 2 0 0 0 0 0 0 0 0 0 1 2 0 0 1 0 0 2 2 2 0 0 2 0 0 2 1 0 0 0 0 1 0 1 0 0 2 2 1 1 1 1 1 0 0 0 1 1 1 2 0 0 0 2 1 1 0 0 0 0 0 1 0 1 1 0 0 0 0 0 1 0 1 2 1 0 0 0 0 0 0 0 0 0 2 0 1 0 1 0 1 0 2 0 1 1 0 0 1 1 2 0 2 0 1 0 0 0 1 0 0 0 0 0 0 0 1 1 0 0 0 0 1 1 0 1 1 2 2 1 0 1 0 0 1 0 1 0 0 1 0 0 2 1 1 0 1 0 1 2 1 0 0 1 1 0 1 1 0 1 1 1 0 0 0 1 0 1 1 1 0 1 1 1 0 1 2 0 0 0 2 2 1 0 2 1 2 0 1 1 1 1 0 1 1 0 1 1 1 1 0 0 0 0 0 2 1 2 0 1 2 1 1 2 1 0 0 2 2 0 0 0 1 2 1 0 0 0 0 0 0 1 0 0 0 0 1 1 1 0 1 2 0 0 0 2 0 0 0 0 1 0 0 1 0 1 1 0 1 0 0 0 0 0 0 1 0 0 0 0 1 0 0 1 0 1 0 0 2 0 0 0 0 0 0 0 0 1 0 1 2 0 1 1 0 0 1 0 0 1 1 0 1 1 0 1 0 2 1 1 0 0 1 1 0 1 1 1 0 0 2 0 1 0 2 0 0 2 0 0 0 1 1 0 1 0 1 0 1 0 2 0 0 0 1 1 1 2 0 1 0 0 2 0 2 1 1 2 0 2 0 0 1 2 0 0 2 0 1 0 1 1 2 2 1 1 1 0 0 1 1 0 2 0 1 0 0 0 0 0 0 1 2 0 0 2 0 0 0 0 0 1 2 0 2 1 0 0 2 0 2 0 0 1 0 0 0 0 1 0 1 0 1 0 1 0 0 0 0 0 0 2 0 0 0 1 1 2 2 1 0 2 0 1 1 1 1 2 2 1 1 1 0 0 2 1 1 1 2 1 2 1 1 2 0 1 1 1 1 0 0 1 2 1 1 2 0 0 2 0 1 1 1 1 0 2 1 0 0 0 0 1 2 2 1 0 1 2 0 0 0 2 2 0 0 0 1 1 0 0 1 2 2 0 0 2 0 0 0 2 2 0 0 1 0 1 0 0 0 0 0 0 0 0 1 0 0 1 0 1 0 0 1 1 0 0 1 1 1 2 0 0 0 0 1 1 1 0 1 1 0 0 0 2 0 2 0 0 1 0 1 1 0 2 1 1 1 0 0 0 0 1 0 1 0 2 1 0 0 0 0 1 1 1 0 0 2 0 0 0 0 0 1 0 0 0 0 0 0 0 1 2 2 2 1 0 2 0 0 2 0 2 0 0 0 0 2 0 0 2 0 0 0 0 1 0 1 1 0 1 0 2 0 0 0 0 1 2 0 0 0 1 1 0 1 1 0 0 1 1 0 0 1 2 0 0 0 2 1 2 0
115 0 2 1 0 0 0 2 1 1 0 0 0 1 0 0 0 0 1 2 0 1 0 2 2 0 0 2 2 0 2 1 2 1 2 1 2 2 1 1 1 0 0 0 0 1 0 0 2 0 0 0 1 1 0 1 0 0 0 0 1 1 0 1 0 1 0 0 0 0 0 0 2 1 2 2 0 0 2 1 1 2 0 1 0 0 0 1 2 2 0 0 0 1 0 0 0 2 2 2 0 2 1 0 0 0 2 0 0 2 0 2 2 2 2 2 2 0 0 0 2 0 1 1 0 2 0 1 0 1 0 0 0 1 0 0 0 0 0 0 0 2 0 0 0 0 0 0 1 2 1 0 0 0 0 0 0 1 1 1 1 0 2 0 1 2 1 1 0 0 1 1 0 2 1 2 2 1 0 1 0 2 2 2 2 2 2 1 0 2 1 0 0 0 1 0 1 2 1 0 0 1 0 0 2 0 2 0 1 0 1 2 1 0 0 0 0 0 1 0 2 1 0 2 0 0 0 1 1 1 0 1 1 1 1 1 1 2 0 1 0 0 2 2 2 2 0 0 2 0 0 0 1 0 2 1 0 0 0 0 0 0 1 1 0 0 1 1 1 0 0 2 1 1 0 0 0 0 2 0 0 0 1 2 0 1 0 1 0 2 0 0 0 0 2 0 1 1 1 1 1 0 2 0 0 1 1 0 2 2 2 2 1 1 1 0 0 0 2 0 1 2 2 1 0 0 1 0 1 0 0 2 1 0 0 0 1 1 0 1 0 1 2 0 0 1 0 1 1 0 0 1 0 0 0 1 0 2 0 0 1 1 0 0 0 2 0 2 2 2 0 2 1 1 0 0 0 1 1 1 1 1 0 1 1 0 1 0 0 0 0 0 1 0 2 0 0 2 0 0 0 1 0 1 1 0 1 0 0 0 0 0 0 0 0 0 0 0 0 0 1 2 0 1 1 2 2 0 0 0 2 0 1 1 1 1 1 2 0 0 2 0 0 0 1 1 0 2 2 0 0 0 0 1 0 0 0 1 1 0 2 0 0 0 0 2 0 2 0 0 2 0 1 2 0 0 0 1 0 1 1 2 0 1 1 1 0 0 0 0 2 0 1 2 0 1 1 0 1 1 1 0 2 1 2 1 1 1 0 1 0 2 0 0 1 1 0 1 0 2 1 1 2 0 0 2 0 0 1 1 1 0 0 1 1 0 2 1 1 2 1 1 0 2 2 1 0 1 1 1 0 1 0 1 1 0 0 1 0 1 0 0 0 0 0 1 1 1 0 0 0 2 1 0 0 0 1 2 0 2 0 0 0 0 0 0 0 0 0 2 0 0 0 0 0 2 0 1 1 1 1 1 0 0 1 0 1 0 0 1 0 0 0 0 0 0 1 0 1 0 0 1 0 0 0 1 1 0 0 0 1 1 0 0 2 1 0 0 2 2 1 2 0 1 1 0 1 1 1 0 0 1 0 1 0 2 1 1 2 1 1 0 1 1 1 1 0 2 0 0 0 1 0 0 1 2 2 1 1 2 0 0 0 1 1 1 1 1 2 0 2 0 1 0 0 0 0 2 0 0 0 0 1 2 2 1 1 2 0 0 0 0 0 0 0 2 0 0 0 0 0 0 1 2 1 1 1 0 1 0 1 1 1 2 0 1 1 0 1 1 1 1 0 0 1 0 1 1 0 0 0 0 0 0 0 1 1 1 0 1 1 1 2 1 1 0 0 2 1 1 0 1 2 1 1 0 0 2 2 2 0 0 0 0 0 1 0 2 1 2 1 1 1 1 2 0 1 1 0 0 0 0 2 2 2 1 0 1 0 2 0 0 1 0 1 0 1 2 2 0 2 2 1 2 2 1 0 1 2 0 0 1 0 1 0 2 1 0 1 1 1 1 0 0 0 0 0 0 0 0 2 2 0 0 1 0 1 1 0 1 0 0 0 0 0 1 1 1 1 0 0 0 0 0 1 0 0 0 0 0 1 1 0 0 0 1 1 2 0 1 1 0 0 0 2 0 2 1 0 0 0 2 1 0 1 1 0 0 0 1 1 0 1 0 1 1 1 1 1 1 0 0 0 1 1 0 1 1 0 0 2 0 0 1 1 0 0 2 0 0 0 0 0 0 0 1 0 2 0 0 2 0 2 0 1 0 1 1 0 0 2 0 2 0 2 2 2 0 0 0 0 0 0 0 0 0 0 0 0 0 0 0 1 0 0 0 0 1 0 2 0 0 0 1 2 0 0 0 2 0 1 1
116 0 0 2 1 1 0 0 1 1 0 1 0 0 0 0 0 0 1 0 1 0 0 2 2 0 0 1 1 1 2 1 1 2 0 0 1 1 0 0 0 2 0 1 0 1 1 0 0 0 0 2 0 0 0 2 0 0 0 0 2 2 0 2 0 1 0 0 0 0 0 1 1 0 1 2 1 0 0 0 0 2 0 0 2 1 0 0 2 2 0 0 1 2 0 0 1 1 0 1 1 1 0 0 1 1 2 1 2 0 0 1 0 2 2 1 2 0 1 0 0 0 1 1 0 1 0 1 1 1 1 1 0 1 2 1 1 0 0 0 0 2 0 0 0 1 0 0 1 2 2 0 0 0 0 0 0 0 0 1 0 1 1 1 1 2 0 0 1 2 0 1 0 1 0 0 1 0 0 0 0 0 1 1 1 1 1 1 0 1 1 0 0 2 2 0 2 1 0 0 0 0 0 0 1 0 2 0 2 1 0 1 1 0 1 1 1 1 1 1 1 1 0 2 0 0 0 0 0 1 0 0 1 1 1 1 1 2 0 1 0 0 2 2 2 1 0 0 2 0 0 0 1 1 0 0 0 1 1 1 1 1 0 0 0 0 0 0 2 1 1 1 1 2 1 0 0 0 1 0 1 1 1 1 0 1 1 1 0 1 1 0 0 0 2 0 2 1 0 0 1 0 0 0 0 0 0 1 0 0 0 1 2 2 2 0 2 0 0 0 1 2 1 1 0 0 0 2 0 2 0 1 0 0 0 0 0 1 0 1 1 2 2 1 0 0 0 1 1 1 1 1 0 0 0 0 1 2 1 1 0 0 2 2 2 1 0 2 2 1 1 1 0 0 0 0 0 0 0 2 0 0 0 0 1 0 0 1 1 0 0 0 1 0 2 0 1 0 0 1 0 2 2 0 1 1 0 1 0 0 0 0 0 0 0 1 0 1 0 0 0 1 1 2 1 1 0 0 0 0 1 0 0 2 0 0 0 0 0 1 2 0 0 0 1 1 0 1 2 0 0 0 0 1 0 0 0 1 1 2 0 0 1 1 0 1 0 1 0 1 2 1 0 2 1 0 1 2 0 2 2 2 0 0 1 0 0 1 1 0 1 1 0 0 0 0 1 2 2 2 0 0 2 2 2 0 0 2 0 1 0 2 1 1 0 1 1 2 0 0 0 2 2 0 0 1 0 0 0 2 0 0 0 0 1 0 1 1 2 1 1 1 0 0 1 2 0 1 2 1 0 0 0 0 2 1 1 0 0 1 1 0 0 1 1 0 0 2 1 0 1 1 0 0 0 0 0 1 1 1 0 1 1 0 0 1 0 0 0 0 1 0 1 0 1 0 0 0 0 0 0 2 0 0 1 0 0 0 0 2 0 0 0 1 1 2 0 0 1 0 0 1 0 0 0 1 1 1 0 0 2 2 0 0 2 0 1 1 0 0 0 0 1 2 2 0 0 1 1 1 0 0 0 1 0 2 0 1 1 0 0 0 0 1 1 1 1 2 0 0 2 0 1 0 0 1 1 1 2 0 0 1 0 2 1 2 1 2 1 1 1 0 0 0 2 0 0 2 0 1 0 1 0 0 0 0 1 2 0 0 1 1 1 1 0 0 0 1 1 0 0 1 0 2 0 2 1 0 1 0 0 1 0 2 0 0 1 0 0 1 0 0 0 0 1 1 2 0 1 1 0 1 0 1 0 0 0 0 1 0 0 0 2 0 0 0 1 2 1 1 0 1 1 1 1 2 0 1 1 1 2 2 0 1 1 2 0 1 1 1 0 1 0 1 1 0 0 1 0 1 0 0 1 2 1 2 2 0 0 1 0 0 0 2 2 0 2 1 2 0 0 0 1 2 1 0 0 2 0 0 0 2 0 1 0 2 1 1 0 0 0 0 1 1 0 0 1 0 0 0 2 2 0 0 1 0 0 1 0 0 0 0 0 0 0 1 1 0 2 0 1 0 0 0 1 0 0 1 1 1 2 0 0 0 0 0 0 1 1 1 1 0 0 0 2 0 2 0 1 1 0 1 0 0 2 0 1 0 0 2 0 0 0 0 1 0 1 0 1 0 1 0 0 1 0 0 1 1 0 1 0 0 0 2 0 0 0 1 0 0 1 2 2 2 2 0 0 0 0 0 1 0 2 0 0 0 0 2 0 1 0 1 2 0 1 1 1 0 0 0 0 0 0 0 0 1 1 1 1 0 0 0 0 0 0 0 0 0 0 2 0 0 0 0 0 0 0 0 0 0 2 1
117 1 1 2 1 0 0 2 1 1 0 1 0 0 0 0 0 0 1 1 1 0 0 2 2 0 0 1 2 0 2 0 0 2 0 0 1 2 1 1 0 1 0 0 0 2 1 0 1 0 0 1 2 2 0 1 1 0 0 1 1 1 0 2 1 1 1 1 0 0 1 1 1 1 1 2 1 0 1 1 0 2 1 1 2 0 0 0 2 2 0 1 1 2 0 0 1 2 2 2 0 2 2 0 0 0 2 1 0 2 0 0 0 2 2 0 2 0 0 0 2 0 2 0 1 0 0 1 1 1 0 0 0 0 0 0 0 1 1 0 2 1 1 0 0 2 1 0 1 1 0 0 0 0 0 1 0 1 0 0 0 0 1 1 0 2 1 0 1 1 0 0 0 1 1 0 2 0 0 0 0 0 0 1 0 0 1 2 2 1 1 1 1 1 1 1 2 0 0 0 0 0 0 0 2 0 2 0 1 0 1 0 1 0 0 2 1 1 2 0 2 1 1 2 0 0 1 0 0 1 0 0 1 2 1 2 2 2 0 1 0 0 2 1 2 2 1 0 1 0 0 0 1 1 0 0 2 0 0 0 0 0 1 0 0 0 0 1 0 0 2 1 1 2 0 0 0 0 2 0 1 1 1 1 0 0 1 2 0 2 0 1 1 0 2 0 1 1 1 1 1 0 2 0 0 1 1 0 0 1 0 2 2 1 1 0 0 0 0 0 1 2 1 0 0 0 1 0 1 1 0 1 0 0 0 0 0 0 0 0 0 0 2 0 0 1 0 1 2 1 1 0 0 1 0 0 1 2 0 0 0 0 0 0 0 0 1 1 1 1 1 1 1 1 0 0 0 2 2 0 0 2 0 0 1 0 0 0 0 0 0 0 1 0 1 1 0 0 1 1 1 1 1 1 1 0 0 0 0 0 0 0 0 0 0 0 1 1 0 1 0 1 1 1 0 2 1 0 0 1 0 1 0 2 0 2 0 1 0 0 1 0 0 0 1 1 0 0 1 0 0 0 1 2 2 1 1 0 0 1 1 0 1 0 0 1 0 2 0 0 1 0 1 1 1 0 0 1 0 1 0 2 0 0 2 0 0 2 2 0 0 2 0 1 0 0 2 0 1 2 0 0 1 1 1 0 1 1 0 0 0 2 0 0 0 1 0 2 0 1 0 0 2 0 0 2 0 2 0 2 0 2 1 0 0 0 1 1 0 1 0 1 0 0 2 2 0 1 1 1 0 0 0 0 2 1 1 0 0 1 0 0 0 0 0 1 1 2 2 1 1 1 0 0 0 0 0 1 0 1 0 0 0 0 0 0 0 1 0 1 0 0 0 0 1 0 0 0 1 1 1 0 1 0 2 0 2 0 0 1 0 0 0 1 0 0 2 0 0 0 1 1 0 0 0 1 1 1 0 0 0 0 1 0 1 1 0 1 2 2 2 1 0 0 0 0 0 0 1 1 0 1 0 1 0 2 0 0 2 0 0 0 0 1 1 1 0 1 0 0 0 2 1 0 0 1 1 2 2 0 0 0 0 0 0 2 1 2 1 0 1 1 2 0 0 0 0 2 0 2 0 1 0 1 1 0 2 2 0 0 0 0 0 1 0 0 0 0 0 0 0 0 1 2 0 0 2 1 1 0 0 0 0 2 0 0 0 0 0 0 0 0 0 0 0 1 1 1 0 1 1 1 0 1 0 0 1 0 1 0 0 0 1 0 0 1 0 1 2 2 1 0 2 1 1 2 0 2 2 1 2 2 2 0 0 0 2 2 2 2 2 2 0 2 2 0 0 1 0 0 0 0 1 2 1 0 0 0 0 2 0 0 1 1 1 0 2 2 2 0 2 1 1 2 2 0 0 2 1 0 0 2 2 0 0 0 0 2 1 0 0 0 1 0 1 1 1 0 0 0 2 2 0 0 1 0 0 0 0 0 0 0 0 0 1 0 1 0 1 0 1 0 0 0 1 0 0 0 1 1 2 0 0 0 0 0 0 1 0 1 1 0 0 1 2 0 2 0 0 0 0 2 1 0 0 2 0 1 0 0 0 0 0 0 1 0 2 0 2 2 0 0 1 1 1 0 0 2 1 1 0 0 0 2 0 0 0 1 0 0 0 0 1 2 1 0 1 0 0 0 1 0 2 0 0 0 2 0 0 0 0 0 1 1 2 0 1 1 1 0 1 0 1 0 0 0 0 1 1 0 0 0 1 1 0 0 0 1 0 1 0 0 0 0 0 0 0 0 1 0 1 1
118 1 1 1 0 1 2 2 1 1 0 0 0 0 0 0 0 0 2 1 1 1 1 2 2 0 0 0 2 2 0 2 0 1 2 1 2 0 0 0 0 2 0 0 1 0 1 0 0 0 0 1 1 1 1 2 0 1 0 0 1 1 0 2 0 1 1 0 0 0 0 1 1 0 1 2 1 0 1 0 1 1 1 1 1 0 0 0 1 2 0 0 0 1 0 0 0 0 0 2 2 2 1 0 0 0 2 0 1 1 0 0 1 1 1 1 1 0 0 0 2 0 2 0 0 1 0 1 1 1 0 0 0 0 1 0 1 0 0 0 0 2 0 0 0 1 0 0 0 1 0 0 0 0 0 0 0 0 0 2 0 1 2 0 1 2 1 1 1 1 0 1 1 0 0 1 2 0 0 2 0 2 0 2 2 2 0 1 1 2 2 0 0 2 2 0 2 2 0 0 0 0 1 1 2 0 1 1 1 0 2 2 1 0 0 2 1 1 2 0 2 1 1 1 1 0 1 0 0 2 1 0 0 2 2 2 1 1 0 1 0 0 2 2 2 2 0 0 0 0 0 0 1 0 0 0 1 0 0 0 0 0 0 0 0 0 0 0 2 0 0 1 0 0 1 0 1 1 1 0 1 0 1 1 0 1 1 2 0 2 0 1 1 0 2 0 2 0 0 1 0 0 0 0 0 0 1 0 0 0 0 1 2 1 1 0 1 0 0 0 0 1 0 0 2 0 0 0 0 0 0 2 0 0 0 0 0 2 0 0 0 0 2 1 0 2 0 0 2 0 1 0 0 0 0 1 0 0 0 2 0 0 0 0 0 0 0 2 2 1 1 1 1 1 1 1 0 1 1 1 1 1 0 0 1 0 0 1 0 1 1 1 1 0 2 1 0 0 0 1 0 1 1 0 0 0 1 0 0 0 0 0 0 0 1 0 1 1 1 0 0 1 1 1 0 2 1 0 0 1 1 1 0 0 2 1 0 1 0 0 1 0 0 0 1 1 1 2 2 0 0 1 2 2 2 2 0 1 2 1 2 0 0 0 0 0 0 1 0 1 1 1 0 2 0 0 0 1 0 1 1 1 0 1 0 1 0 0 2 0 0 2 0 2 0 0 1 0 0 2 0 1 2 2 2 1 2 2 0 0 0 2 1 1 0 1 1 2 0 0 0 2 2 0 0 2 0 1 0 2 0 1 0 0 0 0 2 1 2 0 0 1 0 0 2 2 0 0 2 2 0 0 0 0 2 1 0 0 0 0 0 0 1 1 1 0 0 2 2 1 1 2 0 0 0 0 0 1 0 1 1 0 0 0 0 1 0 0 0 0 1 0 2 0 0 2 0 0 0 0 0 1 0 0 1 0 1 0 0 2 0 0 0 0 0 0 0 0 1 0 0 0 0 1 1 0 1 1 0 0 0 1 1 0 2 0 1 0 2 2 0 1 0 1 1 0 1 0 1 1 0 1 2 0 1 2 0 0 1 0 0 0 2 0 2 2 0 1 0 0 1 1 0 0 0 2 2 0 1 1 1 0 0 1 1 1 0 1 1 0 2 0 0 1 1 0 0 1 0 0 0 0 0 2 2 0 2 2 0 0 0 0 0 2 0 1 0 0 1 0 0 1 0 2 0 2 0 0 0 0 0 1 0 2 0 0 0 0 0 1 0 0 0 0 1 0 0 0 0 0 0 0 0 0 0 1 1 0 1 0 0 0 2 0 0 0 1 1 2 2 1 2 2 1 0 1 0 2 2 2 1 1 1 0 1 2 0 2 2 2 0 2 1 0 1 0 1 1 1 1 0 0 1 2 1 1 1 0 0 2 1 1 0 1 1 0 1 2 2 0 1 2 1 2 2 2 0 2 1 0 0 1 2 1 0 0 0 2 2 1 1 1 1 1 0 0 1 0 0 0 2 2 0 0 0 1 1 0 1 1 0 0 1 1 0 1 2 0 2 0 2 0 1 1 0 0 0 1 1 2 1 0 0 0 0 1 1 2 0 1 1 0 0 0 2 0 2 0 2 2 0 0 1 0 2 2 0 0 0 1 1 0 1 1 1 1 1 2 1 1 0 0 0 0 1 0 1 2 0 0 0 0 1 1 1 1 0 2 0 0 0 1 1 2 2 0 0 0 0 1 1 0 1 0 1 0 1 2 0 0 1 1 1 1 1 1 1 0 0 0 0 0 0 1 1 1 1 0 1 0 0 2 1 1 0 0 0 0 0 2 0 0 1 0 1 0 0 1 1 0 0 0
119 0 0 2 0 0 0 1 1 1 0 1 1 1 0 0 0 0 0 0 1 0 0 2 2 1 1 1 1 1 2 0 2 1 1 0 1 1 0 0 1 1 0 1 0 1 1 0 2 0 0 0 0 0 1 2 0 0 0 0 1 2 0 1 0 1 0 0 1 1 0 1 1 0 1 2 1 0 0 0 0 2 1 1 1 0 1 0 2 2 0 0 1 2 1 0 1 0 0 0 1 2 0 0 1 1 2 0 0 2 0 2 0 2 1 0 0 0 1 0 1 0 2 0 0 0 0 1 1 1 1 1 0 0 0 0 0 0 0 0 0 2 0 0 0 0 0 0 0 1 1 0 0 0 1 1 1 1 0 0 0 1 1 1 2 2 2 0 1 0 1 0 0 1 0 0 1 0 2 2 0 2 0 1 1 1 0 1 1 2 2 0 2 0 0 1 1 2 0 0 0 2 0 0 2 0 2 0 2 1 0 2 1 0 0 2 1 0 2 1 1 0 2 2 0 0 2 0 0 0 0 0 0 0 1 0 0 2 0 1 0 0 2 1 1 1 0 0 1 1 1 1 1 0 0 0 0 1 0 0 0 0 0 0 0 0 1 0 2 1 0 2 2 2 0 0 1 1 1 0 0 1 1 2 0 1 2 2 0 1 1 0 0 1 0 1 1 1 1 1 1 0 0 1 0 1 1 0 0 1 0 1 1 1 1 0 0 0 1 0 0 2 1 0 2 0 0 0 1 1 0 1 0 0 0 0 0 1 0 0 0 0 1 0 0 1 1 0 2 2 2 0 0 0 0 1 0 0 0 2 0 0 2 0 2 0 0 2 2 0 2 0 0 0 0 0 0 2 0 2 0 1 1 1 1 0 0 0 0 0 0 0 0 0 2 0 0 0 0 1 0 1 1 1 1 1 1 0 0 0 0 0 1 1 1 0 0 0 0 0 0 1 0 1 1 2 1 0 0 1 1 1 0 1 1 2 1 1 0 0 1 0 0 0 2 2 1 2 2 0 0 1 1 2 1 1 0 1 1 2 1 0 0 0 0 2 0 0 0 0 0 0 0 2 1 1 1 2 1 1 1 1 0 1 1 1 0 0 1 0 1 1 1 2 2 0 2 0 1 1 1 0 2 1 2 0 1 1 0 2 0 1 0 1 0 1 0 2 0 1 1 1 1 0 0 0 0 2 0 2 0 2 0 1 2 0 2 1 1 1 0 1 0 0 2 1 0 0 2 2 0 0 0 0 1 0 1 1 0 1 1 0 0 0 0 1 1 1 0 0 0 1 0 0 1 0 1 0 0 0 1 0 0 0 2 0 1 2 0 2 0 0 1 0 0 1 0 0 0 0 0 2 0 0 0 1 1 0 0 2 0 0 0 1 0 0 0 0 0 0 0 0 0 2 2 0 0 1 0 0 1 1 0 1 2 1 1 1 2 2 1 0 1 1 2 0 2 1 1 0 0 1 0 0 0 1 0 0 1 0 0 0 1 0 1 1 1 1 1 0 1 1 1 0 0 1 0 1 1 1 0 0 0 0 0 0 0 0 2 0 1 0 0 1 1 0 0 1 0 1 1 1 0 1 2 0 2 1 0 0 1 1 0 1 0 1 0 0 0 0 0 1 0 2 0 2 0 0 1 0 1 1 0 1 0 0 1 0 0 1 0 1 0 0 0 0 0 1 0 0 0 0 0 0 0 1 1 0 0 0 0 1 2 1 0 0 1 0 1 1 1 1 2 2 2 2 0 0 0 0 2 2 0 1 0 1 0 2 2 2 2 2 2 0 1 1 1 1 1 0 0 0 0 1 0 1 2 1 0 1 1 1 0 1 1 0 1 0 2 0 2 2 1 2 2 2 0 0 1 1 0 0 1 1 0 0 0 0 0 0 0 0 2 0 1 1 1 0 0 0 2 2 0 0 1 0 0 0 0 0 0 0 1 1 0 1 2 0 1 0 1 0 0 0 1 0 0 1 1 1 1 1 1 0 0 1 1 2 0 1 1 0 1 0 2 1 1 0 0 0 1 1 1 0 2 0 0 1 0 0 1 0 1 1 2 1 0 2 2 2 0 0 0 2 1 0 1 2 1 1 0 0 2 2 0 1 1 0 0 0 0 1 0 0 0 1 0 0 0 0 2 0 1 0 1 0 2 2 0 0 1 0 2 0 1 1 1 0 0 0 0 0 0 0 0 0 1 1 1 0 0 0 0 1 0 1 1 0 0 1 0 0 0 0 0 0 1 0 2 0 0 0
120 1 2 0 0 0 0 2 0 2 0 0 0 1 0 0 1 0 0 2 0 1 0 2 2 0 0 2 1 1 2 1 0 1 2 0 2 0 0 0 0 2 0 0 0 0 0 0 2 0 0 0 1 1 0 1 1 0 0 1 0 0 1 1 0 1 0 0 0 0 0 0 1 0 1 1 1 1 2 2 0 2 1 1 2 0 1 0 0 2 0 0 0 0 0 0 1 1 1 2 1 2 0 0 2 2 1 0 1 1 0 1 1 2 2 1 2 0 1 0 1 0 1 1 0 1 0 2 2 2 0 0 0 0 0 0 0 0 2 0 2 0 0 0 0 0 0 0 0 1 1 0 0 0 1 0 0 1 1 1 0 1 1 1 2 2 2 1 0 1 0 2 0 2 0 0 2 0 1 1 0 2 1 2 1 1 2 1 1 2 2 0 1 1 2 0 2 2 0 0 0 0 0 0 2 0 2 0 1 0 1 0 1 0 0 0 0 0 1 0 2 0 1 2 0 0 1 0 0 1 0 0 0 0 1 0 0 1 1 2 0 0 2 2 2 2 0 0 2 0 0 1 0 1 0 0 0 0 0 0 0 0 1 0 0 0 1 0 1 0 0 1 2 2 0 0 2 1 2 0 0 0 0 2 0 2 2 1 0 1 1 0 0 0 2 0 0 0 0 1 0 0 1 1 0 0 0 0 1 1 1 2 1 1 1 0 1 1 1 0 0 2 2 0 0 0 0 0 1 0 0 2 1 1 0 0 0 1 0 0 0 0 2 0 0 1 1 0 2 2 2 0 0 0 0 1 0 1 0 1 0 0 1 0 1 1 0 1 1 0 2 0 0 0 0 0 0 2 0 2 0 1 0 0 1 1 1 0 0 0 0 0 2 0 2 0 1 0 2 1 1 1 0 1 1 0 1 1 0 0 0 0 0 0 2 0 0 0 0 0 0 2 0 1 1 1 1 1 1 1 0 1 0 2 1 0 0 0 1 1 1 0 0 0 1 1 0 1 1 0 0 0 1 2 2 1 1 0 1 1 2 0 0 0 1 2 1 1 0 1 0 0 2 1 0 0 0 2 0 2 0 2 0 0 0 1 0 0 2 0 0 1 0 1 1 1 1 1 1 2 0 1 2 2 1 0 1 2 0 1 0 2 1 1 1 1 1 2 0 0 0 2 2 1 1 1 0 0 1 1 1 0 0 0 1 0 1 0 1 1 0 0 0 0 1 1 0 1 1 2 0 0 1 0 2 2 0 0 0 0 0 0 0 0 0 0 0 1 1 1 0 0 1 0 0 0 0 1 0 1 0 0 0 0 0 0 0 1 0 1 0 0 1 0 0 1 1 1 1 1 1 1 0 0 2 0 2 0 0 0 1 0 0 2 1 1 0 0 1 0 1 2 0 1 1 1 0 1 0 0 1 1 0 0 1 0 1 1 1 0 1 1 1 1 2 0 2 1 2 0 1 1 1 1 1 2 0 0 2 0 0 0 2 0 1 2 0 1 1 0 1 0 0 1 1 2 2 1 1 1 0 1 1 1 0 1 0 1 1 0 2 0 1 0 0 0 1 2 0 1 1 0 0 1 1 0 2 2 0 1 0 0 1 1 0 0 0 0 0 0 0 1 2 2 0 0 2 0 1 0 1 1 0 2 0 0 0 0 1 2 0 1 0 1 1 0 1 0 0 0 0 0 0 0 0 1 1 0 1 0 0 0 1 0 0 1 1 1 1 1 0 1 2 0 0 0 0 1 1 1 1 1 1 1 1 2 0 2 2 2 2 2 1 1 2 0 1 0 0 0 0 0 0 1 0 1 1 0 0 2 0 0 0 1 1 0 1 2 2 0 2 1 2 2 2 1 0 1 2 0 1 2 2 0 0 1 1 2 2 0 0 2 1 0 0 0 1 0 0 0 2 2 0 0 2 0 0 0 1 0 0 0 0 0 0 1 1 0 2 0 1 0 0 0 1 0 0 1 1 1 1 0 0 0 0 0 0 2 1 1 1 0 1 0 2 0 2 0 0 1 1 0 0 0 1 2 0 0 0 1 0 0 1 0 1 1 1 2 1 1 0 1 0 2 0 0 0 2 0 0 0 2 0 1 0 1 1 1 0 1 0 0 2 0 1 1 0 0 0 0 2 0 1 0 1 0 1 1 0 0 1 0 2 0 1 1 1 0 1 1 0 0 0 0 0 1 1 1 1 0 0 0 2 2 0 0 0 1 1 2 0 0 1 0 1 0 0 1 1 1 1 1
121 1 1 1 0 0 0 2 1 0 0 0 0 1 0 0 0 0 1 0 2 0 0 2 2 1 1 0 1 2 1 1 1 2 1 0 2 1 0 0 0 2 1 0 1 1 0 0 0 1 1 1 1 1 1 2 0 0 0 1 0 1 0 2 0 1 0 0 0 0 1 2 1 0 1 2 1 0 1 0 1 2 0 1 0 0 0 1 1 1 0 0 1 1 1 0 2 2 2 2 0 2 1 0 1 0 2 1 1 1 0 2 2 2 2 2 2 0 1 0 1 0 1 1 0 1 0 2 2 2 0 0 0 2 2 2 0 0 0 0 1 1 0 0 0 0 1 0 0 0 0 0 0 1 0 0 0 1 1 2 1 0 2 0 0 2 1 2 0 0 1 1 0 1 0 1 1 0 1 1 0 0 1 2 2 1 2 2 1 1 2 1 0 0 0 0 1 2 0 0 0 0 0 2 2 0 2 1 1 1 0 0 2 0 0 1 0 0 2 1 1 0 0 1 1 0 0 0 0 1 0 1 0 1 1 0 0 2 0 2 0 0 2 1 1 1 0 0 1 1 1 1 1 1 1 1 0 1 1 1 1 1 0 0 1 0 0 0 2 1 0 2 1 2 0 1 0 1 2 0 0 0 1 1 0 1 1 1 1 2 0 2 1 1 1 1 1 1 0 0 0 0 0 0 0 0 1 0 0 1 0 1 1 2 2 0 1 0 0 0 1 1 1 0 1 0 0 0 1 1 0 1 0 0 0 0 0 1 0 0 0 0 0 0 1 0 2 0 2 0 0 0 0 1 0 0 1 1 0 0 1 1 0 0 0 0 0 2 2 2 0 2 0 0 1 1 0 2 0 2 0 1 0 0 1 0 0 1 1 0 0 0 1 0 2 0 0 0 0 0 0 0 0 1 1 0 1 0 0 0 0 0 0 0 1 0 0 0 1 1 0 0 0 1 1 2 1 0 0 0 1 0 1 1 1 1 0 1 0 0 2 0 0 0 1 1 0 0 2 0 0 0 1 1 1 1 0 2 1 2 2 0 1 0 0 1 0 0 0 0 1 0 2 2 2 0 1 1 0 1 0 2 1 0 1 0 0 0 1 0 1 0 0 0 0 1 0 0 0 2 0 2 1 1 2 0 2 1 0 2 0 0 0 1 1 2 1 2 0 1 0 1 1 1 1 1 0 1 0 2 0 1 0 0 1 0 2 1 0 1 1 1 0 0 2 2 0 0 2 2 0 0 0 0 2 1 0 1 2 0 0 1 0 2 2 0 0 2 0 0 0 1 1 0 0 1 2 0 0 0 0 1 1 0 0 1 0 1 0 2 0 0 1 1 1 0 1 1 1 1 1 1 0 0 0 0 0 0 0 1 0 0 0 1 0 0 0 0 0 0 0 0 0 0 0 1 1 2 0 0 1 1 0 0 1 0 0 1 1 0 1 1 0 1 2 0 2 1 0 0 0 1 1 0 1 2 0 0 1 1 1 0 2 0 1 2 0 1 0 0 1 1 1 0 0 1 1 1 2 0 0 0 0 1 0 1 1 1 2 0 2 0 0 0 0 0 0 1 0 1 0 1 1 1 1 0 2 2 1 2 0 0 0 2 0 1 0 1 1 0 0 0 1 2 0 1 2 0 1 0 0 0 1 2 0 0 0 0 1 1 0 1 0 1 1 1 2 0 0 1 0 1 0 0 0 2 0 1 0 1 0 1 1 0 0 1 2 1 1 1 0 0 0 1 1 0 0 2 2 2 1 1 1 1 1 2 0 2 2 1 1 1 0 0 0 0 0 0 0 0 1 0 1 2 1 0 0 1 1 1 0 0 1 1 1 0 2 2 2 1 1 1 1 2 2 0 0 2 1 0 0 1 0 1 0 1 0 0 0 0 0 0 0 0 0 0 0 0 0 0 2 2 0 0 1 1 0 0 0 0 0 0 0 0 0 0 2 0 1 0 0 0 0 1 2 1 0 0 0 0 0 1 0 0 0 1 1 2 0 2 2 0 1 0 1 0 1 0 0 0 0 2 0 0 1 1 0 0 0 1 0 1 1 0 1 1 1 1 1 1 0 0 0 1 0 0 1 2 0 0 0 0 0 0 0 1 1 0 0 0 0 1 1 2 1 0 1 0 0 0 1 1 1 0 1 0 1 1 1 2 0 0 0 1 1 0 0 0 0 0 0 0 0 0 0 0 0 1 1 0 0 0 1 1 0 0 0 1 0 1 0 0 0 1 1 0 0 1 2 0 1 1
122 1 1 1 0 0 1 1 2 0 0 1 0 0 0 0 0 0 1 1 1 0 1 2 2 0 0 1 0 2 2 0 0 0 0 0 1 1 0 0 0 2 0 1 0 1 1 0 2 0 0 0 0 0 1 1 0 0 0 0 0 1 0 2 0 1 0 0 0 0 0 1 1 0 0 2 2 0 2 0 2 2 0 0 1 0 1 1 2 2 1 1 1 2 1 1 0 0 0 2 2 2 1 0 1 0 2 2 2 0 0 2 2 2 2 2 2 0 0 0 2 0 0 2 0 2 0 2 0 2 0 0 0 0 0 0 0 0 2 0 2 0 0 0 0 2 0 0 0 1 1 0 0 0 0 0 0 1 0 1 0 0 1 1 1 2 1 0 0 2 0 0 0 2 1 2 2 0 0 1 0 2 1 1 1 1 1 0 0 2 1 0 0 1 1 0 1 2 0 0 0 1 1 0 2 0 2 1 0 0 2 1 0 0 0 0 0 0 0 0 2 2 0 2 0 0 0 1 1 1 0 0 0 1 2 1 1 2 0 1 0 0 1 2 2 2 1 0 2 0 0 0 0 0 1 1 0 1 1 1 1 1 1 1 0 0 1 0 2 0 0 1 0 2 0 0 1 1 0 0 0 1 0 1 0 1 1 2 0 2 0 0 0 0 2 0 2 0 0 2 0 0 0 0 0 0 0 0 1 1 1 1 0 1 1 0 1 1 0 0 1 2 0 0 1 0 0 1 0 2 0 2 0 0 0 0 0 1 0 0 0 0 1 0 0 0 0 0 2 1 1 0 1 0 1 1 1 1 0 1 0 0 1 1 1 1 0 2 2 0 2 0 0 0 0 0 0 1 0 2 1 1 0 0 2 1 1 0 0 0 0 0 0 0 2 0 0 0 0 0 0 0 1 1 2 0 1 0 0 0 0 0 0 0 0 0 1 2 0 0 0 2 0 1 0 2 1 0 0 0 1 0 0 1 0 1 0 0 0 0 2 0 0 1 1 1 1 0 1 0 0 0 1 1 1 1 0 2 1 2 0 0 0 0 0 1 1 2 0 0 1 0 2 1 1 0 1 2 1 1 0 1 0 0 1 0 0 1 1 1 2 1 1 0 0 0 1 0 1 2 0 1 2 2 2 0 0 2 0 0 0 2 1 0 1 0 0 2 0 0 1 2 2 0 0 2 1 0 1 1 1 0 0 0 0 0 1 0 2 0 1 2 0 1 1 1 0 1 1 2 0 0 0 0 0 0 0 0 0 1 1 0 2 0 0 0 0 2 1 0 1 0 0 0 1 0 1 0 0 0 0 0 1 0 1 1 0 0 0 0 0 0 0 0 0 0 0 0 0 0 0 2 0 1 2 1 2 0 0 0 0 0 0 0 0 0 0 0 2 0 0 2 0 1 1 0 0 1 0 0 1 2 1 0 0 0 0 1 2 1 2 0 0 0 1 0 1 2 1 0 0 2 0 0 1 1 0 1 2 0 0 0 1 0 1 2 0 1 0 1 0 1 0 0 1 2 2 0 1 1 2 1 0 1 1 2 0 2 0 0 2 0 0 0 0 0 0 1 0 0 0 0 0 1 1 0 2 2 1 1 0 0 0 1 0 0 0 2 2 0 0 0 0 2 0 1 1 0 1 0 1 1 0 2 0 1 1 0 1 2 0 2 0 1 1 0 1 2 0 1 1 1 0 0 0 2 0 0 1 0 0 0 1 0 0 0 2 1 1 1 0 0 2 0 0 0 0 2 1 2 1 0 0 2 1 2 0 1 1 2 0 2 2 0 1 1 1 1 0 0 0 0 0 2 0 0 0 1 0 1 0 0 0 1 1 1 1 2 2 0 2 2 0 2 2 2 0 1 1 0 1 2 2 2 0 0 0 1 1 0 0 1 0 0 0 0 0 0 0 0 2 2 0 0 1 0 1 0 0 0 0 0 0 0 0 0 1 0 2 1 1 0 0 0 1 0 0 0 2 2 2 0 0 0 0 1 1 1 0 2 2 0 0 0 2 1 1 0 0 1 0 0 0 0 2 0 0 1 0 1 0 0 0 0 0 0 1 2 1 1 0 0 0 1 1 0 0 1 1 1 0 0 0 1 0 1 0 1 0 0 0 2 0 1 1 0 1 1 0 1 2 1 2 0 0 0 1 2 0 0 0 2 2 0 1 1 1 0 0 0 0 0 0 0 0 2 2 1 2 0 0 1 1 1 0 1 1 0 0 1 0 0 0 0 1 1 0 0 1 1 1 1
123 1 2 1 0 0 0 2 0 2 0 0 1 1 0 0 0 0 1 1 1 1 0 0 1 1 1 2 2 1 1 2 0 0 2 1 2 2 0 0 1 1 0 0 0 0 0 0 1 0 0 1 0 0 0 0 0 0 1 0 1 1 1 1 0 0 1 0 0 0 0 0 1 0 1 2 1 0 1 0 1 1 1 1 2 0 0 0 0 2 0 0 0 1 0 0 0 0 0 2 2 2 0 1 1 1 2 2 2 0 0 2 0 2 2 0 2 0 0 0 2 0 1 1 0 0 0 1 1 1 0 0 0 0 1 0 1 0 0 0 0 2 0 0 0 2 0 0 0 1 0 0 0 0 0 0 0 1 0 0 0 2 0 2 1 1 1 0 0 2 0 2 0 0 0 0 1 0 0 0 0 1 1 1 1 1 1 2 1 1 2 1 1 1 1 0 1 2 1 0 0 1 0 0 2 0 0 0 1 0 1 1 1 0 0 0 0 0 1 0 2 1 0 2 0 0 0 0 0 0 0 0 0 1 2 1 1 1 0 1 0 0 2 1 1 1 0 0 1 0 0 0 0 0 0 0 1 0 1 1 1 1 0 0 0 0 0 0 0 0 0 2 0 1 0 0 1 0 1 0 0 0 1 1 0 1 1 2 0 2 0 1 1 0 2 0 0 1 0 1 0 1 1 0 0 0 2 0 1 1 1 2 2 1 2 0 1 0 1 0 0 1 0 0 1 0 0 0 1 0 0 1 0 0 0 0 0 2 0 1 1 1 1 0 0 0 0 0 0 0 0 2 0 0 0 1 0 0 0 1 1 1 2 1 2 1 0 2 2 0 2 0 2 2 0 0 0 0 0 2 0 0 0 0 0 0 0 0 0 0 0 0 0 0 2 0 1 1 0 0 0 0 0 2 2 0 0 0 0 0 0 0 0 0 1 0 1 0 1 0 0 1 0 2 0 2 1 0 0 0 1 0 0 1 0 1 0 0 0 0 2 0 0 0 2 2 0 1 2 0 0 0 1 2 2 1 1 2 2 2 0 2 0 0 0 1 0 0 0 0 0 0 1 1 1 0 1 2 0 2 0 1 0 0 1 0 0 0 2 0 0 1 2 2 1 1 0 0 1 2 0 0 2 1 2 0 1 1 0 1 0 0 1 0 0 2 0 2 0 1 0 2 2 0 0 2 1 0 1 1 1 0 1 0 0 0 1 0 2 0 2 2 0 0 2 2 0 0 2 2 0 1 0 0 1 1 0 0 0 1 0 0 0 2 2 0 0 0 0 0 0 0 0 0 0 0 0 0 0 0 2 0 1 0 0 1 0 0 1 2 1 0 0 0 0 1 0 0 0 0 0 1 0 0 1 0 1 0 0 1 0 0 0 1 0 0 1 1 0 1 1 2 0 0 0 0 1 2 0 0 0 0 0 0 0 1 0 2 2 2 1 2 0 1 2 0 2 2 0 0 0 1 0 0 0 2 0 0 1 0 0 0 1 1 1 1 1 0 2 0 1 0 0 0 1 2 2 1 1 1 0 0 1 1 0 1 0 0 2 0 2 0 0 1 1 0 0 2 0 1 0 2 0 1 1 1 0 1 0 0 0 0 0 1 0 1 0 2 1 1 0 0 0 2 0 2 1 0 1 0 0 1 1 1 0 1 0 0 0 1 0 1 0 0 1 0 1 0 0 0 0 0 0 0 1 1 0 1 0 0 0 0 0 0 0 2 1 0 1 1 1 0 2 2 0 0 0 0 0 1 2 1 2 0 0 0 2 2 1 2 1 1 1 1 2 0 0 0 0 0 0 0 0 2 0 1 0 1 0 1 0 0 1 1 1 0 2 1 2 1 0 2 2 2 2 0 0 1 1 0 0 1 2 1 0 0 0 0 0 0 0 0 1 0 0 0 1 1 0 0 2 1 0 1 0 2 0 0 0 0 1 0 0 0 1 0 0 0 1 0 0 0 1 0 1 0 0 0 0 0 0 2 0 0 0 1 1 1 0 1 1 1 0 0 1 0 1 0 0 1 0 2 1 0 2 2 1 1 0 1 1 0 0 0 0 0 2 2 2 2 0 0 0 0 1 0 1 1 0 1 1 0 1 2 0 1 0 2 0 0 0 1 1 1 1 1 0 1 0 2 2 0 2 0 0 0 0 2 0 0 1 0 1 0 1 1 1 0 0 0 0 0 0 0 0 2 2 1 1 0 0 0 2 2 0 0 1 0 0 1 0 0 0 0 0 1 0 0 1 0 0 0
124 1 0 2 1 1 0 1 1 1 0 1 0 0 0 0 0 0 2 1 1 1 0 2 2 1 1 1 1 0 1 2 0 1 1 0 2 2 0 0 1 0 0 0 0 0 1 0 0 1 1 2 1 1 0 2 0 0 0 0 2 2 0 1 1 0 1 0 0 0 0 1 2 0 2 2 0 0 2 1 1 2 0 0 2 0 1 0 2 2 0 0 2 2 0 0 0 0 0 1 2 2 0 0 2 2 2 1 1 1 1 1 1 1 1 0 1 0 1 0 1 0 1 1 0 1 0 1 1 1 0 0 1 1 0 0 1 0 0 0 0 2 0 0 0 2 1 0 2 1 0 0 0 0 0 1 0 2 0 0 0 0 1 1 0 2 1 1 0 1 1 2 0 2 0 0 2 0 1 2 0 2 1 2 2 2 1 2 1 0 1 2 0 0 0 0 1 2 0 0 0 0 0 0 2 0 2 0 1 0 1 1 1 0 0 1 2 0 2 1 1 0 1 1 1 1 0 0 0 0 0 1 0 0 2 0 0 2 0 1 0 1 1 1 2 2 1 0 2 0 0 1 1 1 0 0 1 1 1 1 1 1 0 0 0 0 0 1 1 0 0 2 2 2 1 1 0 1 2 0 1 0 1 2 0 2 2 1 1 2 0 1 0 0 2 0 1 0 1 2 1 0 1 0 1 0 0 0 0 0 0 1 2 1 1 0 0 0 1 0 0 0 0 0 1 0 0 0 1 0 0 1 0 0 0 0 0 2 1 1 0 1 2 0 0 0 0 0 1 0 0 1 0 0 0 2 0 1 0 1 0 0 2 0 2 0 2 2 2 1 1 1 0 0 0 0 0 2 0 2 0 0 1 1 1 1 1 0 0 1 0 1 1 0 2 0 1 0 1 2 1 2 0 1 1 0 1 0 0 0 0 0 0 0 0 1 1 0 0 1 0 1 0 1 0 0 0 0 0 1 1 0 0 2 0 0 0 0 0 0 2 0 0 0 2 2 2 1 1 0 0 0 0 0 0 0 0 1 2 2 1 0 1 0 0 1 1 2 0 1 2 1 2 1 1 0 0 1 1 0 1 1 0 1 0 1 0 0 1 0 1 0 0 2 2 0 2 2 2 2 0 2 2 2 1 1 2 0 0 1 0 2 1 0 1 0 0 2 0 0 0 1 1 0 0 2 1 1 0 2 0 1 0 1 0 0 2 0 2 1 0 1 0 0 2 2 0 1 1 1 0 0 2 0 2 2 0 1 0 0 1 0 1 0 0 1 1 1 1 1 0 1 1 0 0 0 0 1 0 1 0 0 0 0 0 0 0 1 0 2 0 0 0 1 1 0 1 0 0 1 1 2 0 0 0 0 0 0 0 2 0 0 0 0 0 0 0 0 0 0 1 1 0 0 0 1 1 2 0 0 1 1 1 0 2 0 0 0 2 1 2 2 2 2 2 0 0 1 2 0 0 1 0 1 0 2 0 0 1 0 0 0 0 1 0 1 1 1 1 1 1 1 0 0 2 2 2 1 1 1 0 0 0 2 1 2 1 1 1 0 1 1 0 0 1 0 0 2 0 1 0 1 0 1 1 0 2 2 0 0 0 0 0 2 1 1 0 1 1 0 0 0 0 2 1 2 1 0 0 0 0 1 0 2 0 0 1 0 1 1 1 1 0 0 0 0 0 1 0 1 1 1 0 0 0 0 0 0 0 0 0 0 2 0 2 0 1 1 1 1 0 0 2 0 0 0 0 2 1 2 1 1 1 0 0 1 1 2 0 2 0 0 0 1 1 0 0 2 2 0 0 0 2 2 2 1 0 0 0 2 0 2 0 2 2 0 2 2 2 0 2 1 0 2 2 0 0 1 1 0 0 1 1 1 0 1 0 0 0 0 1 1 0 0 0 0 0 1 0 0 2 1 0 0 1 0 1 1 1 1 0 0 1 0 0 0 1 0 2 0 0 0 0 0 1 0 0 1 1 1 2 0 0 0 0 0 0 1 0 0 0 1 1 0 2 0 2 0 0 0 0 1 0 1 2 1 0 0 0 1 1 0 0 1 2 0 1 2 2 1 0 1 0 1 0 0 0 1 0 0 0 0 1 2 0 0 1 0 1 1 0 0 1 1 2 1 0 0 0 0 2 0 1 0 0 0 1 1 0 0 1 1 1 1 2 0 0 0 0 0 0 0 0 1 1 1 2 1 1 0 0 0 1 1 0 0 0 0 1 1 0 0 1 0 1 0 0 0 2 0 0 0
125 1 0 2 0 0 1 1 2 0 0 0 0 1 1 1 0 0 0 1 1 0 0 2 2 1 1 1 2 1 1 2 1 1 2 0 2 2 0 0 1 1 0 0 0 0 1 0 2 0 0 2 0 1 0 1 0 1 0 1 1 2 0 1 0 1 0 0 0 0 1 1 1 0 1 2 1 0 1 0 1 1 0 0 2 0 0 1 2 2 0 1 1 2 1 0 0 1 1 2 1 2 1 0 1 1 2 2 1 1 0 1 1 2 2 2 2 0 0 0 2 0 2 0 0 1 0 0 0 0 0 0 0 0 1 0 0 0 0 0 0 2 0 0 0 1 0 0 0 0 0 1 0 0 1 0 0 1 0 0 0 1 2 0 1 2 1 1 0 1 1 2 0 0 0 0 1 0 0 1 0 1 1 2 2 2 1 1 0 1 2 1 1 1 1 1 2 1 0 1 0 0 0 1 2 0 2 0 1 0 0 1 0 0 0 0 0 0 1 2 0 0 0 2 0 0 1 0 0 2 0 0 0 0 0 0 0 0 0 0 0 1 2 2 2 2 0 0 1 1 0 0 1 0 1 1 1 0 0 0 1 1 0 0 0 0 1 1 1 1 0 2 0 2 0 0 0 0 1 0 0 1 1 1 0 1 1 2 0 2 0 0 2 0 2 0 2 0 0 2 0 1 0 1 0 0 0 2 2 2 2 2 2 2 2 1 1 1 2 0 0 2 0 0 1 0 0 1 0 2 0 1 0 0 0 0 0 1 0 0 1 1 2 0 0 0 1 0 1 0 0 1 0 1 0 1 1 1 0 0 0 0 1 1 1 0 0 1 1 0 2 0 0 0 1 1 0 2 0 2 1 0 0 0 2 1 1 0 0 0 0 0 1 0 1 1 1 1 2 2 2 2 0 2 2 0 0 1 0 0 0 0 0 0 1 0 1 1 1 0 0 1 1 0 1 1 1 0 0 1 0 1 0 2 0 0 0 2 0 1 2 0 0 0 1 1 0 0 1 0 0 0 1 2 2 1 1 0 1 0 2 0 0 1 0 1 0 1 0 2 1 1 0 2 1 1 1 2 0 0 2 1 0 1 0 1 0 0 2 0 0 2 0 2 0 0 2 0 0 2 0 2 1 1 1 0 2 1 0 1 0 1 0 0 2 0 0 2 0 1 0 1 2 0 0 1 1 0 0 2 0 0 0 0 1 1 1 1 2 2 0 0 0 1 2 1 0 1 1 1 0 0 0 1 2 2 1 0 1 0 1 1 0 1 1 1 1 2 1 1 0 1 0 0 0 0 0 1 0 1 0 0 0 0 1 0 0 0 0 1 0 1 0 0 1 0 0 0 0 1 1 2 0 0 1 0 1 0 0 1 1 0 0 2 2 2 1 1 1 0 0 2 0 0 0 0 1 0 0 0 2 2 0 0 2 1 0 2 2 2 0 0 1 1 2 0 2 1 0 0 0 2 0 1 1 2 0 1 2 0 0 0 0 0 1 2 2 0 0 0 1 0 1 0 1 1 1 1 2 0 0 0 1 2 0 2 0 1 1 0 1 0 1 1 1 0 0 2 0 2 1 1 0 1 1 0 1 2 0 1 0 0 0 1 0 0 0 0 0 0 0 0 1 2 0 1 1 0 1 0 1 1 0 2 0 0 0 0 1 2 0 2 0 0 0 1 1 1 0 0 0 0 0 0 0 1 1 0 0 0 0 0 1 0 0 1 0 1 0 0 0 0 2 1 0 0 0 0 0 0 2 2 0 1 1 2 0 1 1 2 1 2 0 1 1 0 0 0 0 1 0 0 0 1 0 2 2 0 0 1 0 0 1 1 1 0 2 1 2 0 1 2 1 2 2 1 0 1 0 1 0 1 1 1 0 0 0 1 1 0 0 0 0 0 0 0 0 1 0 0 2 1 0 0 0 1 1 0 0 0 0 0 0 0 0 1 1 0 2 0 1 0 0 0 1 1 0 1 2 1 1 0 0 0 0 0 0 0 0 2 2 0 1 1 2 2 1 0 0 0 1 1 0 0 2 1 1 1 0 1 1 1 1 0 1 1 0 1 2 1 0 0 0 1 0 0 2 2 1 1 0 1 0 2 0 1 1 1 0 0 0 0 2 2 2 0 0 2 0 2 1 0 1 0 1 0 1 2 0 0 2 0 2 0 0 2 2 0 0 0 0 0 0 0 0 1 1 0 1 0 0 0 1 1 1 0 0 0 1 2 1 0 0 0 0 1 0 1 1 1 1 1
126 0 1 1 0 1 1 2 2 0 0 0 0 1 0 0 0 0 0 1 1 0 0 1 2 0 0 2 2 0 2 0 0 0 1 0 1 1 0 0 0 1 1 0 0 1 0 0 0 1 1 2 0 1 1 1 0 0 0 1 1 2 0 0 0 0 0 0 0 0 1 2 2 1 2 1 0 0 1 2 0 2 0 0 1 0 0 1 2 2 0 0 2 1 0 0 2 2 2 2 0 2 0 0 0 1 1 1 1 1 0 1 0 2 2 0 2 0 1 0 1 0 2 0 1 0 0 1 0 1 0 0 1 1 1 0 1 0 1 0 0 2 0 0 0 0 0 0 0 1 1 0 0 0 0 0 0 1 2 1 1 1 2 0 0 1 0 0 0 1 0 1 0 2 2 1 2 0 2 2 0 2 1 2 2 1 2 1 0 1 0 1 0 1 1 1 0 2 1 0 0 1 1 0 2 0 2 0 1 1 0 0 1 0 0 0 0 2 2 0 2 2 0 1 1 1 0 0 0 1 0 0 0 0 0 1 0 2 0 1 0 0 2 2 2 2 0 0 0 2 0 0 2 0 0 0 1 0 0 0 0 0 1 1 0 0 0 1 1 0 0 0 0 0 0 0 0 1 1 0 0 1 1 2 1 1 2 1 0 2 0 0 0 0 2 0 2 1 0 2 0 0 1 1 0 0 1 0 1 2 1 1 1 1 0 0 0 0 0 0 2 2 1 1 0 0 0 1 1 1 0 1 1 1 0 0 0 2 1 0 0 2 2 0 0 0 0 1 1 1 1 0 0 0 0 1 0 1 0 1 0 0 0 0 0 2 0 2 2 1 1 1 0 0 0 0 0 2 1 1 0 2 0 0 0 0 0 0 0 0 0 0 1 0 2 0 1 0 0 0 0 0 0 2 2 0 0 0 1 0 0 0 0 0 1 0 0 0 0 1 0 1 0 0 1 1 1 0 0 0 0 0 0 0 0 1 0 2 0 0 1 0 0 0 1 1 0 1 1 0 0 0 0 2 1 0 1 0 1 1 2 0 0 1 0 1 1 0 0 0 0 0 2 2 1 1 0 2 0 1 1 2 0 1 1 0 1 0 2 0 0 1 0 2 1 0 2 1 1 2 0 0 2 1 2 1 1 1 0 2 0 0 1 0 1 1 0 2 0 2 1 0 2 0 0 2 1 0 1 1 1 0 0 0 1 0 1 2 0 2 1 2 0 0 2 1 0 1 1 1 0 0 0 0 1 1 0 0 0 0 0 0 1 1 1 0 0 1 0 0 0 1 1 0 1 0 2 1 0 1 0 0 0 0 1 0 1 0 0 0 0 0 0 0 0 0 0 0 0 0 0 2 0 1 2 0 0 0 0 1 0 0 0 1 0 1 0 0 0 0 0 1 0 0 0 0 1 2 0 0 1 1 1 0 2 2 0 0 2 2 1 1 0 1 2 0 2 2 1 0 0 2 0 1 0 1 0 1 2 0 0 0 2 0 2 2 1 1 0 0 0 0 0 0 1 2 2 1 2 0 1 0 0 1 0 1 1 0 2 0 1 0 0 1 1 0 0 2 0 0 0 1 0 0 0 0 1 1 0 0 0 0 0 2 0 0 0 0 0 0 0 1 1 2 1 1 1 1 1 0 1 2 0 2 0 0 1 0 0 1 0 1 0 0 0 0 0 0 0 0 0 0 1 0 0 1 0 0 2 0 0 0 1 0 0 1 0 0 2 2 2 0 1 1 1 0 0 2 2 2 1 1 1 0 0 1 1 1 0 2 0 1 1 1 2 0 1 0 0 0 0 0 1 2 1 1 2 0 0 2 0 0 2 0 0 0 2 2 1 0 1 1 0 2 2 2 0 1 0 1 0 1 1 0 0 0 0 0 0 0 0 0 1 1 0 0 1 0 0 0 1 1 0 0 1 0 1 0 0 0 0 0 0 0 0 1 1 0 1 0 2 0 1 0 2 1 0 0 1 1 1 1 0 0 0 0 0 1 1 1 1 0 0 0 2 0 2 0 0 0 1 1 0 0 2 0 0 0 1 2 1 0 1 1 1 1 1 0 1 0 0 1 0 0 1 0 0 2 0 0 0 0 0 0 1 0 0 2 0 0 0 0 2 0 1 0 0 0 0 0 2 0 2 0 1 0 1 2 1 1 0 0 0 1 1 1 2 0 1 1 0 0 0 0 0 0 2 0 0 0 0 0 1 1 0 1 1 0 1 1 0 0 1 0 2 0 0 0 1 0 0 0
127 1 2 1 0 0 0 2 1 1 0 0 1 1 0 0 0 0 2 1 1 1 1 2 2 0 0 2 2 0 2 0 2 1 0 0 0 0 0 0 0 1 0 0 0 0 0 0 1 0 0 1 1 1 1 2 0 1 0 1 1 2 0 1 0 0 1 0 1 1 0 1 1 0 1 2 1 0 1 1 0 1 0 0 2 0 0 2 2 2 0 1 0 2 0 0 0 2 2 2 0 2 1 0 0 0 2 1 1 1 0 1 1 2 2 1 1 0 0 0 2 1 2 0 0 0 0 0 0 1 0 0 0 1 1 1 0 1 0 1 1 1 1 0 0 1 0 0 0 0 0 0 1 0 0 0 0 1 0 1 1 1 0 1 1 2 0 0 0 1 0 1 0 1 0 0 1 0 1 1 0 1 0 2 2 1 1 1 0 1 1 1 0 2 2 0 1 2 0 0 0 0 0 1 2 0 1 0 2 0 0 1 1 0 0 1 0 0 2 1 1 1 0 1 0 0 0 0 0 0 1 1 0 0 1 0 0 2 0 1 0 0 2 1 1 1 0 0 1 0 0 0 2 0 0 0 0 0 0 0 0 0 0 0 0 0 0 1 1 0 0 1 1 2 1 0 0 0 0 0 0 1 1 2 0 0 1 0 1 1 1 1 0 0 0 0 2 0 0 0 0 0 0 0 0 0 0 1 0 1 0 1 0 1 1 0 1 0 1 0 1 2 0 0 1 0 0 0 1 0 0 2 0 0 0 1 1 1 0 1 0 1 2 0 0 0 0 0 2 1 1 0 0 0 0 2 0 1 0 0 0 0 1 1 1 0 1 2 2 0 2 0 0 0 0 0 0 2 2 0 0 1 0 0 1 0 0 1 1 0 0 0 1 0 1 2 0 1 0 0 0 0 1 0 0 0 1 0 0 0 0 0 1 1 1 0 0 1 0 0 0 2 0 1 1 1 1 1 1 1 0 2 1 1 1 1 0 1 0 0 2 0 0 0 1 1 0 2 2 0 0 0 0 2 2 0 2 1 1 1 1 0 1 0 0 1 1 1 0 0 0 0 1 1 2 0 2 2 0 1 0 2 0 0 1 0 0 0 1 0 1 0 1 1 1 0 1 0 1 1 1 0 1 1 1 0 1 1 0 1 0 1 1 0 1 0 0 2 0 0 1 2 2 1 2 1 0 0 2 1 1 0 0 0 0 0 0 0 2 1 0 0 0 0 1 1 0 2 0 0 0 0 0 0 0 0 0 1 0 1 1 0 0 0 0 2 2 1 1 0 1 1 0 0 0 0 0 2 0 2 0 1 0 0 0 0 1 0 0 0 1 1 0 0 0 0 0 1 1 2 2 1 1 0 2 0 1 0 0 1 0 0 0 0 0 0 1 0 0 0 1 1 0 0 0 0 2 2 0 0 1 1 0 0 2 0 0 0 2 0 2 1 0 0 1 0 1 1 1 0 0 0 1 0 1 2 0 0 1 0 0 0 0 1 0 1 0 0 2 0 1 0 0 1 1 1 2 0 2 1 1 0 0 1 0 2 2 1 1 0 1 1 0 0 0 0 0 1 0 2 1 0 0 1 2 1 1 2 1 1 1 0 0 2 0 0 0 1 1 0 0 1 1 2 0 1 1 0 0 0 0 1 0 2 0 1 1 0 0 1 0 1 0 0 1 1 2 0 0 0 0 0 0 0 0 1 0 0 1 0 0 0 2 0 1 0 1 1 1 1 1 0 1 1 1 1 0 1 1 1 1 1 0 1 2 2 0 2 2 2 0 2 2 0 1 1 0 1 0 0 1 0 0 1 0 2 1 0 1 2 0 0 0 0 0 0 0 1 2 0 2 1 2 2 2 1 0 2 0 0 0 2 1 1 0 0 0 0 1 1 1 1 0 0 0 0 0 1 0 0 2 1 0 1 0 2 0 0 0 0 0 1 1 0 0 0 1 0 2 0 1 0 0 0 1 1 0 0 0 0 0 1 0 0 0 0 0 1 0 1 1 0 1 0 1 0 1 0 0 0 0 1 0 1 2 1 1 0 1 1 1 0 1 0 1 0 2 2 2 2 0 0 1 2 0 0 1 2 0 0 0 0 1 1 0 1 1 1 0 2 0 0 1 1 0 1 0 1 1 1 2 0 2 0 0 0 0 1 0 0 2 0 0 0 0 2 1 0 0 0 0 0 0 1 1 1 1 0 1 0 0 1 0 0 0 0 0 0 0 2 0 0 1 0 2 0 0 0 1 0 2 1
128 1 0 2 1 0 0 1 1 1 0 1 1 1 0 0 0 0 1 0 1 0 1 2 2 0 0 1 1 1 2 1 0 2 0 0 0 0 0 0 1 0 0 0 0 1 1 0 2 0 0 0 2 2 0 1 0 0 0 0 0 0 0 1 0 0 0 1 0 0 0 1 0 0 0 2 2 0 2 0 2 2 1 1 1 0 0 0 1 2 0 0 1 1 1 0 0 2 0 1 1 1 0 0 2 2 2 0 0 2 0 1 0 0 1 1 0 0 1 0 1 0 0 2 0 0 0 1 1 1 0 0 0 0 1 0 1 0 0 0 0 2 0 0 0 0 0 0 0 1 0 0 1 1 1 0 0 1 0 1 1 0 1 1 1 1 2 0 1 1 0 0 0 2 0 1 1 0 1 2 0 2 1 2 2 2 1 1 0 2 2 0 2 0 0 1 1 2 0 0 0 0 0 0 1 0 2 0 1 0 0 0 1 0 0 0 0 0 1 0 2 2 1 1 1 0 1 0 0 1 0 0 1 1 1 0 0 2 0 1 0 0 2 2 2 2 0 0 2 0 0 0 2 1 0 0 0 1 1 1 1 1 2 1 1 1 1 0 1 0 0 1 0 0 1 0 1 2 1 0 0 1 2 2 0 0 2 2 0 2 0 0 0 1 1 1 0 0 0 1 1 0 0 1 0 0 0 1 0 1 0 1 1 1 1 0 1 0 1 0 0 1 1 1 1 0 0 0 2 1 0 2 1 1 0 0 1 1 0 1 0 0 2 0 0 0 1 0 1 1 1 1 0 1 0 0 1 1 0 1 0 0 1 1 1 0 0 1 1 0 2 0 2 2 0 0 0 1 0 2 0 2 0 0 1 1 1 0 0 0 0 0 0 0 1 1 0 0 1 1 1 1 1 0 0 0 1 2 1 0 0 0 0 0 0 0 1 0 0 0 1 1 0 1 1 1 1 0 0 2 0 0 1 0 0 1 0 1 0 1 2 0 0 1 1 2 0 1 2 0 0 0 2 2 0 0 0 0 1 2 1 0 0 1 0 0 0 0 0 0 0 0 1 1 1 1 0 2 2 0 0 2 0 0 1 1 0 0 0 0 2 0 1 2 2 0 2 0 1 2 0 1 1 1 1 0 1 1 0 1 0 1 1 1 1 1 1 2 0 1 1 1 2 1 1 2 1 0 1 1 1 0 0 0 2 0 1 1 0 1 0 0 0 1 2 1 0 0 2 2 0 0 0 0 2 2 0 0 0 0 1 0 0 1 1 0 0 2 1 1 0 0 0 0 0 0 0 1 0 1 0 0 0 0 0 0 0 1 0 1 0 0 0 0 1 0 0 1 1 1 1 2 0 0 2 0 0 0 0 0 0 0 0 2 1 1 0 0 0 0 1 1 0 0 0 1 0 1 0 0 2 2 0 0 2 0 2 0 2 1 2 2 1 1 1 0 1 1 1 1 0 1 0 2 0 1 0 0 2 2 2 1 1 0 2 2 1 0 0 1 1 1 0 0 0 1 2 0 2 1 1 0 0 2 1 2 1 0 2 0 1 1 0 0 0 0 0 1 0 0 0 0 0 1 1 0 2 1 1 1 1 1 0 2 0 1 0 1 0 1 0 0 0 2 0 1 2 0 0 0 0 1 0 1 0 0 0 0 1 1 1 1 0 0 0 1 1 1 0 1 1 1 0 0 0 0 0 0 1 0 0 0 2 0 0 0 1 0 1 1 1 0 2 1 2 2 1 0 0 1 0 0 0 0 0 2 0 2 2 2 1 2 2 0 2 0 0 1 0 0 0 0 1 2 1 1 1 0 0 2 0 0 0 2 2 0 2 2 2 0 2 1 1 2 2 0 0 0 2 0 0 0 2 2 0 0 0 0 1 0 0 0 1 1 0 0 1 2 1 1 0 0 1 0 1 0 0 0 0 1 0 0 0 0 1 1 2 0 1 0 1 0 0 1 2 1 0 0 0 0 1 1 0 0 0 0 0 2 0 1 1 1 1 0 2 0 2 0 0 0 0 1 2 0 2 2 0 2 0 0 0 0 2 0 2 1 2 1 1 0 0 1 0 2 0 0 1 1 0 0 0 0 1 1 1 1 0 1 0 0 0 1 1 1 1 0 1 0 0 0 1 0 2 1 1 0 2 1 0 0 2 0 0 0 1 1 0 0 0 0 0 1 1 1 1 1 1 2 2 0 0 0 0 0 0 0 1 0 0 2 0 0 1 0 1 0 0 0 2 0 1 1
129 1 0 2 0 0 0 2 2 0 0 0 0 1 0 0 0 0 0 1 0 1 0 2 2 0 0 2 2 0 2 1 1 1 1 1 1 1 0 0 0 1 0 1 0 2 2 0 1 1 1 1 2 2 0 0 2 0 0 0 0 1 1 2 0 0 0 0 0 0 0 0 1 0 1 1 1 0 1 0 0 1 0 0 0 0 0 0 1 1 0 0 0 1 0 0 1 1 1 2 1 2 1 0 1 1 2 0 1 1 0 0 1 1 1 1 1 1 0 0 1 1 1 1 1 1 0 2 0 2 1 1 0 2 2 2 0 0 0 0 0 2 0 1 0 0 0 0 2 2 0 0 0 0 0 0 0 0 0 2 1 0 2 0 1 2 2 0 1 2 0 0 2 2 2 1 2 0 0 1 1 1 1 2 1 1 2 1 0 1 1 0 0 1 2 0 2 1 0 0 0 1 0 1 2 0 2 0 1 0 0 1 2 0 0 0 0 0 2 0 2 0 1 1 0 0 0 0 0 2 1 0 0 0 0 0 0 1 0 1 0 0 2 2 2 2 1 0 1 1 1 1 1 0 0 0 1 0 0 0 0 0 0 0 1 0 1 1 2 0 1 0 0 1 0 0 1 1 2 0 1 0 1 2 0 1 1 0 0 2 0 2 0 1 0 1 1 0 0 2 0 0 1 0 1 0 0 0 0 1 0 1 1 2 2 0 0 0 0 0 0 2 1 0 0 0 1 0 1 1 0 1 0 0 0 0 0 1 0 1 1 1 2 0 0 2 0 2 2 2 2 0 2 0 2 0 1 1 0 2 0 0 1 1 1 1 0 2 2 0 2 0 0 0 0 0 0 2 1 1 0 2 0 0 0 0 0 1 1 1 0 1 0 0 2 0 0 0 1 1 1 1 0 2 2 0 0 1 0 0 0 0 0 0 0 0 1 0 0 0 0 1 0 1 2 1 1 0 0 0 2 1 0 2 0 1 0 0 0 1 2 0 0 1 1 1 1 1 1 0 0 0 1 2 1 1 0 1 0 1 1 0 1 1 0 0 0 0 0 0 0 0 1 1 2 0 2 2 1 0 1 1 0 0 0 1 0 1 1 0 1 1 1 1 0 2 0 1 1 2 0 0 2 1 1 0 1 2 1 1 0 2 1 0 0 2 0 2 0 0 0 2 2 1 1 2 0 1 1 2 0 1 0 0 1 0 1 0 1 1 0 0 0 0 1 1 0 2 1 1 0 0 0 0 2 1 1 1 0 1 0 0 1 0 0 0 0 1 1 1 0 2 1 0 0 0 1 0 0 0 0 1 0 0 0 0 0 0 0 0 0 0 2 0 0 2 0 0 0 0 0 2 0 0 1 0 1 0 1 0 2 1 0 1 0 0 0 0 0 0 1 2 0 1 1 0 1 1 0 0 1 1 1 0 1 0 2 0 2 2 1 1 0 0 1 0 1 1 1 0 0 2 0 0 0 2 0 0 1 1 1 0 0 1 1 1 2 2 0 0 0 1 0 0 1 2 2 2 1 1 0 0 0 2 1 2 1 1 1 1 0 0 1 0 0 1 1 2 0 1 0 0 0 1 1 0 2 2 0 0 1 1 0 1 0 0 0 1 0 0 1 0 0 2 0 2 1 0 1 0 1 1 0 2 0 0 1 0 0 2 1 2 0 0 1 0 1 0 0 0 0 0 1 0 1 0 0 0 0 0 0 1 2 0 1 0 0 1 2 2 1 1 2 0 0 0 0 2 1 2 1 1 0 1 0 2 0 2 1 2 0 1 1 1 2 0 0 1 0 0 1 0 1 1 1 1 0 0 0 2 0 0 1 1 1 0 2 1 2 1 1 2 1 2 2 0 0 2 2 0 1 2 1 1 0 1 0 1 0 0 0 0 1 1 0 0 1 0 0 0 2 2 0 1 0 1 1 0 0 0 0 0 1 1 0 1 2 1 1 0 0 0 0 1 1 0 0 1 1 1 1 0 0 0 0 0 0 1 0 1 1 0 0 0 2 0 2 0 0 0 0 2 0 0 1 1 1 0 0 1 0 0 0 1 1 1 1 1 2 1 0 1 0 2 0 0 2 0 0 0 1 0 0 2 0 0 0 1 0 0 0 0 2 2 0 1 0 0 0 0 2 0 1 0 1 0 2 2 0 1 1 0 1 0 1 1 0 0 0 0 0 1 1 0 0 1 1 1 2 0 0 1 0 0 0 0 0 1 1 1 0 0 0 0 1 0 0 1 1 0 1 2
130 1 0 2 0 0 1 0 1 1 0 1 0 0 0 0 0 0 1 1 1 0 1 2 2 1 1 0 1 0 1 1 0 1 2 0 2 1 1 1 0 0 1 1 0 0 0 1 0 1 0 1 0 0 0 1 0 0 0 1 0 2 0 0 0 0 0 0 1 1 0 1 1 0 1 2 1 0 1 0 1 1 0 0 1 1 0 2 2 2 1 2 1 1 0 0 0 1 1 2 1 2 0 0 1 1 2 0 1 1 0 1 1 2 2 0 1 0 0 0 1 0 2 0 0 0 0 1 1 1 1 1 0 1 0 0 0 0 2 0 1 1 0 0 0 0 0 0 0 0 0 0 0 1 0 0 0 1 0 0 0 1 1 1 1 2 2 1 0 1 1 1 0 2 0 0 2 0 0 2 1 1 0 2 1 0 2 1 0 0 0 0 0 0 1 0 1 2 0 0 0 1 0 1 2 0 1 0 1 0 0 2 1 0 0 0 0 1 2 0 2 1 1 2 1 0 1 0 0 1 0 0 0 0 2 0 0 1 1 1 0 1 2 1 2 1 1 0 2 0 0 0 1 1 1 0 0 0 0 0 0 0 0 0 1 0 0 0 2 0 0 2 1 2 0 0 0 2 1 0 1 0 0 0 0 0 0 2 0 2 0 1 1 0 2 0 0 1 0 0 0 0 1 0 0 0 0 1 0 1 0 1 2 1 1 0 1 0 1 0 0 1 1 1 1 0 0 0 1 0 0 2 0 0 0 1 1 0 0 1 1 1 2 0 0 1 0 2 2 2 2 0 0 0 0 1 0 2 0 1 0 0 0 0 0 1 0 2 2 0 2 0 0 0 0 0 0 1 0 2 0 1 0 0 0 0 0 0 0 0 0 0 1 0 2 0 1 2 0 0 1 0 0 2 2 0 0 1 0 0 0 0 0 0 2 0 0 1 0 0 0 1 0 1 2 1 1 0 0 1 0 1 0 2 0 1 0 2 0 0 2 0 0 0 1 1 0 1 2 0 0 0 2 2 2 2 0 1 1 1 1 0 2 0 0 0 0 0 0 0 1 1 2 2 2 0 2 2 0 2 2 2 0 1 0 1 0 1 2 1 1 1 1 2 1 0 2 1 1 1 1 0 1 1 1 1 2 2 0 2 0 0 0 0 1 0 0 2 0 1 1 1 2 1 1 2 1 2 0 2 0 2 0 0 1 0 1 0 2 1 1 1 0 0 2 0 0 0 2 2 0 0 0 1 2 0 0 0 0 0 1 0 0 0 0 1 1 1 1 1 0 2 1 0 0 0 2 0 0 0 0 1 2 0 0 2 0 0 0 1 0 0 1 0 0 1 0 0 0 1 1 2 1 0 1 1 1 0 0 2 0 0 0 0 0 0 2 0 1 0 1 2 0 0 0 0 2 1 0 0 0 0 0 0 2 0 1 0 2 2 1 1 1 2 2 0 1 1 0 0 1 1 0 0 0 2 0 1 1 0 0 0 0 2 0 0 1 0 2 0 1 0 1 0 0 1 1 1 0 2 1 1 0 1 0 2 1 1 0 2 1 0 0 2 2 0 0 2 0 0 0 1 0 1 1 0 2 0 1 0 1 0 1 1 0 1 1 2 1 0 1 0 1 1 1 1 1 0 0 0 0 1 0 2 0 0 0 0 1 1 1 1 0 0 0 0 0 0 0 0 0 0 0 0 0 1 0 0 1 0 0 0 2 0 1 0 1 1 2 2 1 0 1 2 0 0 0 1 1 1 2 2 0 0 1 2 0 2 1 2 1 1 1 0 0 1 0 1 0 0 0 0 0 2 0 2 2 0 1 2 0 0 0 1 2 0 1 2 2 0 1 1 0 2 2 2 0 1 0 1 0 1 2 2 0 0 0 1 1 1 1 1 1 1 0 0 1 1 0 0 1 0 0 0 1 0 1 0 0 0 0 0 2 2 0 0 1 0 2 0 2 0 0 1 1 1 0 0 0 0 0 1 0 0 0 0 0 1 0 1 1 1 1 0 1 0 1 0 1 0 0 1 0 0 2 0 0 0 0 1 0 0 1 0 1 1 1 0 1 0 0 2 0 2 0 0 1 2 0 0 1 0 0 1 1 1 1 2 0 0 0 0 2 1 1 0 0 0 0 0 2 0 2 0 0 1 1 2 0 0 1 1 1 0 2 1 1 1 1 0 1 0 0 0 0 0 1 1 2 0 0 1 0 0 0 0 1 0 1 2 1 0 0 0 1 0 0 0 0 1 2 1
131 1 2 0 0 0 0 2 1 1 0 0 0 1 0 0 0 1 0 1 1 1 0 2 2 1 1 1 1 2 2 0 1 1 1 0 1 0 0 0 0 1 0 0 0 0 0 0 1 0 0 2 2 2 0 1 0 0 0 0 0 0 0 2 1 0 1 0 0 0 0 0 2 0 2 1 0 0 2 2 0 2 0 1 1 0 0 0 2 2 0 0 0 2 1 1 0 2 2 2 1 2 0 0 0 0 2 0 1 1 0 1 0 0 2 1 1 0 0 0 2 0 0 2 0 2 0 0 0 1 0 0 0 0 0 0 0 0 0 0 2 0 1 0 0 0 0 1 2 1 1 0 1 1 1 0 0 1 0 2 2 2 1 1 1 1 2 0 1 1 0 0 1 2 1 1 1 0 1 1 0 1 1 1 1 1 1 0 0 2 2 0 1 1 1 1 2 1 0 0 0 0 0 1 2 0 2 0 1 1 1 1 1 0 0 0 0 0 2 0 2 1 0 1 1 1 0 0 0 1 0 0 0 1 2 1 0 2 0 2 0 0 1 1 1 1 0 0 1 0 0 0 0 0 0 0 0 1 1 1 1 1 0 0 1 0 0 1 1 0 0 2 0 2 0 0 1 0 2 0 1 0 1 1 0 1 1 1 0 2 0 0 0 0 0 0 2 0 0 1 0 0 1 0 1 0 0 0 1 2 1 2 1 2 2 1 1 1 0 1 0 1 1 1 0 0 1 0 0 1 0 2 0 0 0 0 0 2 0 0 0 1 1 0 0 0 0 0 1 1 1 1 0 0 0 2 0 1 0 2 0 0 0 0 0 0 1 1 1 1 1 1 0 0 0 1 0 2 0 2 1 0 0 0 0 0 1 1 1 0 0 0 1 0 2 0 1 1 0 0 0 0 0 0 0 0 2 1 0 1 1 1 0 0 0 0 1 0 0 0 1 1 0 1 0 2 1 0 0 1 0 1 0 1 0 1 0 0 0 1 1 0 0 0 1 1 0 1 1 0 0 1 0 1 0 0 0 1 2 2 1 0 0 0 0 2 1 0 0 0 2 1 0 2 2 0 2 2 0 1 0 1 0 0 0 1 0 0 2 0 0 2 1 2 1 0 2 1 1 2 0 1 0 0 0 0 2 1 0 1 0 1 1 1 0 2 0 1 0 2 1 0 2 1 1 2 1 0 1 1 1 0 0 1 1 0 2 1 2 0 0 2 0 0 1 0 1 0 2 2 0 0 0 0 2 0 1 0 0 0 1 0 0 1 1 0 0 0 0 0 0 2 1 0 0 0 1 1 0 1 0 1 0 0 0 0 0 0 1 1 0 0 1 0 0 0 0 2 2 2 2 1 1 0 0 2 2 0 0 1 1 1 0 0 0 0 0 0 0 0 2 1 0 0 0 1 1 0 0 0 0 0 0 0 1 1 0 0 2 2 1 1 0 1 2 0 2 1 2 0 1 1 0 0 0 1 0 0 2 0 0 0 0 0 1 2 1 0 2 0 2 0 0 2 2 2 2 1 2 0 0 0 1 2 1 1 0 1 1 1 1 0 0 0 1 0 0 2 0 2 0 0 0 1 1 0 2 1 0 0 1 1 0 0 0 1 0 1 1 0 0 0 0 1 1 2 0 0 1 0 0 0 0 2 0 1 1 0 1 1 0 1 0 0 1 1 2 0 0 0 0 0 1 0 0 1 0 0 1 0 0 0 2 0 0 0 1 0 0 0 0 0 1 1 0 0 0 1 1 1 2 2 2 0 0 0 2 2 2 2 2 2 1 0 1 0 1 0 0 1 0 0 0 2 1 1 1 1 0 1 0 0 0 2 2 0 1 2 2 0 2 1 0 1 2 2 0 2 1 0 0 1 1 2 0 0 0 0 2 0 0 0 0 0 0 0 0 0 0 0 2 2 0 0 2 0 0 0 0 1 0 0 1 0 0 1 0 0 2 0 1 0 1 0 2 1 0 1 1 1 2 0 1 0 0 1 0 2 1 1 1 0 0 0 2 0 2 1 0 0 0 1 0 0 2 0 1 1 0 2 1 0 1 0 1 2 1 2 2 2 0 0 0 1 0 0 2 2 1 1 0 1 0 1 0 1 1 1 0 0 0 0 2 1 0 0 0 0 0 0 2 0 2 0 0 0 1 2 0 0 2 0 1 1 1 1 1 0 1 2 0 0 0 0 0 0 1 0 0 0 0 0 0 0 0 0 0 0 0 1 0 0 0 1 1 0 0 0 1 1 2 2
132 1 1 1 1 0 0 2 1 0 0 0 0 1 0 0 0 0 0 0 2 0 0 2 2 0 0 1 2 1 2 0 0 2 1 1 1 2 1 1 0 0 0 1 0 1 0 0 0 0 0 1 2 2 0 0 0 1 0 1 1 1 0 2 1 0 1 0 0 0 0 1 1 0 1 2 1 0 2 0 2 1 0 0 1 0 0 1 2 2 0 1 0 1 0 0 1 0 0 2 2 2 1 0 0 0 2 0 0 2 0 0 0 1 1 0 1 1 0 0 2 1 2 0 1 0 0 1 1 1 0 0 0 1 1 1 0 0 1 0 1 1 0 0 0 1 0 0 0 0 0 0 1 0 1 0 0 0 1 1 0 1 1 1 1 1 1 0 1 1 0 1 1 1 0 1 2 0 0 1 0 0 0 1 1 0 1 1 1 2 2 0 0 2 2 1 2 2 1 1 0 1 1 0 2 0 1 0 2 0 0 1 1 0 0 1 1 0 0 2 0 0 0 1 1 1 0 0 0 1 0 1 1 1 1 0 0 1 0 2 0 0 2 1 1 1 0 0 1 0 0 0 2 0 0 0 2 0 0 0 0 0 0 0 0 0 0 0 2 0 0 1 1 2 1 0 1 1 2 0 1 0 1 2 0 1 1 2 0 2 0 2 0 0 2 0 1 1 0 1 0 1 1 1 1 0 0 0 1 2 1 2 1 2 2 0 0 1 1 0 0 1 1 0 1 0 0 0 0 0 0 2 1 1 0 0 0 2 0 0 0 0 2 1 0 0 1 1 2 1 1 0 1 0 1 0 0 0 0 1 0 0 2 0 2 1 0 0 0 0 2 0 0 0 0 0 0 1 0 2 0 0 0 0 1 0 1 1 0 1 1 1 0 0 2 0 1 1 0 0 0 0 0 1 1 0 1 1 0 0 0 0 0 0 0 0 1 2 0 0 0 2 1 0 0 2 0 0 0 0 1 0 1 0 1 1 0 1 1 1 2 0 0 1 0 1 0 2 2 0 0 0 1 1 1 1 0 0 1 1 0 0 1 1 0 0 0 1 0 1 1 1 2 2 1 0 1 1 1 0 1 1 0 0 1 1 0 1 2 1 1 2 1 2 1 0 2 0 0 2 0 1 1 1 1 0 1 1 0 0 0 2 1 0 1 0 0 2 0 2 1 0 0 0 0 1 0 0 0 2 1 0 0 0 0 0 2 1 1 1 1 0 0 2 2 1 0 1 1 2 1 1 0 0 2 1 0 1 0 1 0 0 0 1 1 0 0 1 1 0 1 1 1 0 0 0 1 0 0 0 1 0 1 0 0 1 0 0 2 2 1 0 0 0 2 1 0 0 0 0 0 1 0 0 2 1 0 0 0 1 0 0 0 0 0 0 1 0 0 1 1 2 0 1 1 0 1 2 0 0 0 1 1 0 2 2 0 0 2 2 0 1 0 0 0 0 0 0 0 0 0 0 0 0 1 1 0 1 2 0 0 0 1 0 2 2 1 1 1 0 0 2 0 0 0 1 1 1 2 0 0 1 0 2 0 2 2 1 0 0 1 0 2 0 0 0 0 2 0 1 0 1 0 1 1 0 1 1 0 0 0 0 0 2 0 0 0 0 0 0 0 2 0 2 0 2 0 1 0 0 0 1 0 2 0 1 0 0 1 1 1 1 0 1 1 1 2 1 0 1 1 1 0 0 0 2 0 0 1 0 0 0 2 0 0 0 0 1 1 1 0 0 2 0 0 1 0 2 2 2 1 1 0 1 1 1 0 2 2 2 1 2 1 2 2 0 0 1 0 1 0 0 0 2 0 0 1 0 0 2 0 0 1 1 1 0 2 2 2 1 1 2 2 1 0 1 0 1 1 0 1 2 0 0 0 1 0 0 0 0 0 0 1 0 0 0 0 1 1 0 1 1 0 0 2 0 0 0 0 0 0 0 0 0 0 0 0 0 1 0 0 0 0 0 0 0 0 1 1 2 2 0 0 0 0 1 1 2 0 1 1 0 0 1 1 0 1 0 0 0 0 1 1 0 2 1 1 0 0 1 1 0 1 0 1 1 0 2 1 0 1 1 2 0 2 0 2 1 0 0 0 0 0 1 1 1 0 1 0 0 0 1 1 2 2 0 1 0 0 1 2 0 1 0 1 0 1 1 0 1 1 0 1 1 2 0 0 1 1 0 1 0 0 0 0 1 1 1 1 0 0 0 1 1 0 0 0 1 0 0 0 0 0 0 0 0 0 0 1 0 0 0
133 0 2 1 0 0 0 2 2 0 0 0 1 1 0 0 0 0 2 0 2 0 0 2 2 2 2 2 2 0 2 1 0 1 1 0 1 1 1 1 0 1 1 0 0 1 0 0 2 0 0 1 0 0 0 0 0 0 1 2 0 1 0 0 0 0 0 0 0 0 0 0 2 1 2 2 0 0 1 0 1 1 0 0 1 0 0 0 2 2 0 0 1 1 0 0 0 1 1 2 1 2 0 0 0 0 2 1 1 1 0 2 1 2 2 2 2 0 0 0 2 0 0 2 0 0 0 1 0 1 0 0 0 0 1 0 0 0 0 0 0 2 0 0 0 1 0 0 0 0 0 0 0 1 1 0 0 0 2 0 0 1 1 1 1 1 0 1 1 0 0 0 1 2 1 1 1 1 0 1 0 1 1 2 2 1 2 0 0 2 2 0 2 0 0 1 2 2 1 0 0 0 0 0 2 0 2 0 1 1 1 1 1 0 0 0 0 0 1 0 2 1 0 2 0 0 0 1 1 1 1 0 0 0 1 0 0 2 0 2 0 0 2 2 2 2 0 0 2 0 0 0 1 0 0 0 1 0 0 0 0 0 0 0 0 0 0 1 2 0 1 2 1 1 1 0 0 0 0 0 0 1 1 2 0 1 1 2 0 2 0 0 0 1 1 1 0 1 0 1 0 1 0 1 0 0 1 0 1 1 0 1 1 1 1 0 0 0 2 0 0 2 0 0 1 0 0 1 0 1 0 1 0 0 0 0 1 2 1 1 0 1 2 0 1 0 1 1 2 2 2 0 0 0 0 1 0 0 0 1 0 0 1 0 1 0 0 2 2 0 2 0 0 0 0 0 0 2 0 2 0 1 0 0 1 1 1 0 0 0 0 0 2 0 2 0 0 0 1 1 1 1 0 2 2 0 0 2 0 0 0 0 0 0 1 0 0 1 0 0 1 2 0 2 0 1 1 1 1 1 1 0 0 0 2 0 0 2 0 0 2 0 0 2 0 2 0 1 2 0 0 0 1 1 1 1 0 1 1 1 1 0 0 1 0 0 0 2 0 1 2 2 2 1 1 0 0 1 0 0 1 0 1 0 0 0 0 0 1 0 1 1 1 2 2 0 2 0 1 2 0 1 2 2 2 0 0 1 0 0 0 2 0 1 1 1 0 2 0 2 1 0 2 2 2 2 0 0 1 1 1 0 0 0 0 0 0 1 2 1 0 1 0 2 2 1 0 1 2 2 0 0 0 0 2 0 0 0 0 0 0 0 0 0 0 2 2 0 0 0 0 0 1 0 0 0 1 0 0 0 0 1 0 0 0 1 0 0 1 1 0 0 0 0 0 0 1 0 0 0 0 2 0 1 1 0 1 0 0 1 0 0 0 0 0 1 0 0 1 0 1 2 0 2 2 0 0 1 0 0 0 0 0 0 1 1 1 2 2 2 0 0 1 2 2 0 1 1 1 0 0 2 0 2 0 2 1 1 1 0 0 0 2 0 1 1 1 0 1 1 0 1 1 0 0 2 1 0 1 2 0 1 2 2 0 2 0 2 0 1 1 0 0 0 0 0 0 2 0 1 0 1 0 2 1 0 1 1 1 1 0 0 0 0 0 0 0 1 1 0 0 0 0 2 0 2 0 0 0 0 0 1 0 2 0 1 1 0 0 1 0 1 0 2 2 0 2 0 0 0 0 0 0 0 0 1 1 0 1 0 0 0 1 0 1 1 1 2 1 1 0 1 1 1 1 1 1 1 1 0 2 2 1 0 0 0 1 1 1 2 0 2 1 1 1 1 0 1 0 1 0 0 0 0 0 2 2 0 0 2 1 1 1 0 0 0 1 0 2 0 2 1 2 0 0 2 0 1 1 0 0 1 2 1 0 0 0 0 2 2 2 2 1 0 1 1 1 0 0 0 2 2 0 0 0 2 0 0 0 0 0 1 0 0 0 0 1 1 1 0 0 0 0 0 1 2 0 1 1 2 2 0 0 1 0 1 0 1 2 1 1 0 1 2 2 1 2 0 1 0 1 1 0 0 1 1 1 1 0 0 0 0 0 0 1 1 2 0 1 0 0 2 0 1 0 0 0 1 1 1 0 0 1 2 0 1 1 1 0 0 0 0 2 2 0 1 0 0 0 0 2 0 1 0 1 0 1 1 0 0 2 0 2 0 1 1 0 0 0 0 0 1 0 1 1 1 1 0 0 0 0 0 0 0 0 0 0 1 0 2 0 0 0 0 0 0 1 1 1 0 1 2
134 0 2 1 0 0 1 1 1 1 0 1 0 0 0 0 0 0 2 0 2 0 0 2 2 1 1 2 2 0 1 1 0 0 2 0 2 2 0 0 0 1 0 0 0 0 0 0 0 1 1 1 1 2 0 0 0 0 0 1 1 1 0 0 0 0 0 0 0 0 0 0 1 0 1 1 1 0 1 1 0 2 0 0 2 0 0 0 2 2 0 1 0 2 0 0 1 2 2 2 0 2 1 0 1 1 2 1 1 1 1 1 0 2 2 0 2 0 0 0 1 0 1 1 0 0 0 1 0 2 1 1 0 0 0 0 0 0 0 0 0 2 0 0 0 0 0 0 0 2 0 0 0 0 0 0 0 0 0 1 0 2 1 1 2 2 1 0 1 1 0 0 1 0 0 1 0 0 1 2 0 2 0 2 1 0 2 2 1 1 2 0 1 0 0 1 1 2 0 0 0 0 0 0 2 0 2 0 0 0 2 2 2 0 0 1 0 2 2 0 2 2 1 1 0 0 1 0 0 0 0 0 0 1 2 1 0 2 0 0 0 1 2 2 2 2 0 0 2 0 0 0 2 1 0 0 1 1 1 1 1 1 0 0 0 0 0 0 2 0 0 0 1 2 1 1 0 1 2 0 0 0 1 1 1 1 2 2 0 2 0 2 0 1 1 1 1 1 1 1 0 0 0 2 0 0 0 0 0 1 0 1 1 2 0 0 0 2 0 0 1 1 0 0 0 0 1 0 1 1 0 0 0 0 0 1 1 1 0 1 0 1 2 0 0 1 1 2 2 0 0 0 0 0 0 1 0 0 0 2 0 0 2 0 2 0 1 2 2 0 2 0 0 0 0 0 0 2 1 1 0 0 0 1 1 0 0 1 1 0 0 0 0 1 2 0 0 0 2 2 2 1 1 0 1 0 1 2 0 0 0 0 0 1 1 0 1 1 0 0 0 1 2 2 2 2 2 0 0 0 2 0 0 0 2 0 0 0 0 1 2 0 0 0 1 1 0 1 2 0 0 1 0 1 1 0 1 1 2 2 1 0 0 0 0 1 1 1 0 1 1 2 0 2 1 0 1 2 1 1 0 2 0 0 0 0 0 1 1 0 1 1 1 2 1 0 2 0 1 1 1 0 1 1 1 0 1 1 0 1 0 1 1 0 1 1 0 2 0 0 0 2 0 0 0 0 0 1 0 2 0 1 0 0 0 0 2 0 2 2 1 1 0 1 1 1 0 1 1 1 0 0 0 0 1 1 0 0 0 0 2 0 2 0 0 0 0 1 1 0 1 1 1 0 0 0 1 2 0 2 0 1 0 0 0 0 0 2 0 2 1 1 0 0 0 0 0 1 1 1 1 1 0 1 2 0 0 0 0 0 2 0 0 0 0 0 0 0 0 0 0 0 0 0 0 0 2 0 0 0 1 1 0 0 2 1 1 0 1 1 0 1 0 0 0 0 0 0 0 0 0 1 0 1 0 2 0 0 1 0 0 0 1 0 2 2 1 1 1 0 1 0 0 0 0 2 1 1 2 0 0 0 0 1 1 1 0 2 1 1 1 0 0 0 1 0 0 2 0 1 1 0 0 0 0 0 2 2 0 0 0 0 0 2 1 1 0 2 1 0 1 0 1 2 0 2 1 0 0 0 0 1 0 2 0 1 0 0 0 0 0 2 0 0 0 1 1 1 0 0 0 0 0 0 0 1 1 0 1 0 0 1 2 1 0 0 0 0 1 1 1 0 2 0 0 1 0 2 2 2 0 0 0 0 1 2 1 2 1 2 0 1 1 0 1 1 1 1 0 1 0 0 2 2 2 0 2 2 0 0 0 0 0 2 1 0 2 2 2 0 1 2 2 2 2 1 0 2 0 0 0 2 2 1 0 0 0 1 2 0 0 0 1 0 0 0 0 1 0 0 1 1 0 0 1 1 0 0 1 1 0 0 0 0 0 0 1 0 1 0 1 0 0 0 1 0 0 0 1 2 2 0 0 0 0 0 0 1 0 0 0 1 1 0 2 0 2 0 0 1 0 0 0 0 2 0 0 1 0 2 0 0 0 0 0 1 1 1 1 0 1 1 0 2 0 0 0 1 0 0 1 0 0 1 0 0 0 1 0 0 0 0 1 2 1 0 0 1 0 1 1 0 1 0 2 0 2 1 0 0 1 0 2 0 1 1 1 0 0 0 0 0 0 1 1 2 2 0 1 0 0 0 1 1 0 0 0 1 0 2 0 0 0 0 1 0 0 1 2 1 2 1
135 1 1 1 1 0 1 2 1 0 0 0 0 2 0 0 1 0 0 0 2 0 0 2 2 1 1 1 2 1 1 1 0 2 1 0 1 2 0 0 1 1 0 1 0 1 0 0 1 0 0 1 0 0 2 1 0 0 0 0 2 2 0 2 0 1 0 0 1 1 0 2 2 0 2 2 0 0 1 0 1 2 1 1 2 1 0 0 2 2 0 0 1 2 0 0 1 1 1 1 0 2 0 0 1 1 2 1 1 1 0 2 1 2 2 0 1 0 0 0 2 0 2 0 1 1 0 1 0 1 0 0 0 0 1 0 1 0 0 0 0 2 2 0 0 1 1 0 1 1 1 0 0 0 0 0 0 2 0 0 0 1 2 0 1 1 0 0 1 1 0 1 0 2 0 1 1 0 0 0 0 0 0 1 1 1 0 1 0 2 2 0 1 1 1 1 2 1 1 1 0 1 0 2 2 0 2 1 1 0 0 1 1 0 0 0 0 1 1 1 1 2 1 2 0 0 1 0 0 2 0 0 1 1 1 0 0 2 0 2 0 0 2 2 2 2 0 0 2 0 0 0 1 0 0 0 1 1 1 1 1 1 0 0 0 0 0 0 1 0 0 1 0 0 1 0 1 1 2 0 1 0 1 1 0 1 2 1 0 2 0 2 1 1 1 1 1 0 1 1 0 0 1 0 1 0 0 0 0 0 0 1 2 1 1 0 0 1 1 2 0 1 1 1 0 0 0 0 2 0 0 1 0 0 0 0 0 0 0 0 0 0 2 0 0 0 0 0 1 1 1 0 1 1 1 0 2 0 0 2 0 0 1 1 1 0 0 1 1 0 2 0 0 0 0 0 0 2 2 0 0 1 0 0 2 1 1 0 0 1 1 0 1 0 2 0 1 0 0 0 0 0 0 0 0 0 1 0 0 1 0 0 0 0 0 0 1 1 0 0 0 1 1 1 1 2 0 1 1 0 0 1 1 1 1 1 0 2 0 0 1 0 1 2 1 2 1 0 0 1 1 0 0 0 0 0 0 2 2 2 1 1 1 0 0 1 0 0 0 0 1 1 1 1 2 0 1 0 0 0 2 2 0 0 0 0 0 1 2 0 0 2 0 1 1 1 0 0 2 2 0 0 1 1 1 0 1 1 0 2 0 1 0 0 1 1 0 1 0 1 1 1 2 1 1 2 0 0 0 2 0 1 0 0 1 0 2 1 2 0 0 2 0 1 2 1 0 1 1 2 0 0 0 0 1 0 0 1 0 0 1 0 1 1 1 0 0 0 0 0 0 1 1 0 1 0 2 2 0 2 0 0 1 0 1 1 1 1 0 1 1 1 0 0 1 0 0 0 0 0 0 2 0 1 2 1 1 0 0 2 1 0 0 1 0 0 0 0 0 0 0 1 0 0 0 0 2 1 0 0 1 1 0 0 1 1 1 1 2 2 2 1 0 0 1 0 1 2 1 0 0 2 0 0 0 2 0 0 2 0 0 0 1 1 0 1 1 1 0 1 1 1 0 0 0 2 1 0 1 1 0 0 1 2 1 2 0 1 2 0 1 1 0 0 0 0 0 2 0 1 0 0 1 1 1 1 1 2 0 0 2 1 0 0 0 0 0 0 0 0 0 0 2 2 0 1 2 0 1 0 0 1 0 2 0 1 1 0 0 1 0 0 0 1 1 0 1 1 0 1 1 1 0 0 0 1 2 0 2 0 0 0 1 0 0 0 2 1 2 2 1 0 2 0 0 1 0 1 2 1 1 1 0 1 1 2 0 1 1 2 0 2 2 0 1 1 0 0 0 0 1 0 1 2 1 1 2 1 0 1 0 0 0 1 0 0 1 2 2 0 1 2 0 1 2 2 0 1 1 0 1 2 1 1 0 0 0 2 2 0 2 2 1 0 0 0 0 0 0 0 2 2 0 2 0 2 0 0 0 0 0 0 1 0 0 1 2 0 0 0 0 0 0 0 2 0 0 0 0 1 2 0 0 0 0 1 1 2 0 2 2 0 1 0 2 0 2 0 1 0 1 1 0 0 1 1 1 0 0 0 0 0 0 0 0 0 2 1 1 0 1 0 1 1 2 0 1 2 0 0 0 0 1 2 0 0 1 1 0 0 0 1 1 2 1 0 0 0 0 0 2 0 2 1 1 0 1 2 0 1 1 0 2 0 0 2 2 1 2 1 1 0 1 0 0 0 1 1 1 0 0 0 1 1 0 0 0 0 0 1 0 0 1 1 1 0 1 0 0 1 2 1
136 1 1 2 0 0 0 2 1 1 0 0 0 0 0 0 0 1 1 0 2 0 0 1 1 1 1 2 2 0 2 1 0 1 2 0 2 1 0 0 0 1 0 0 0 0 0 0 0 1 1 1 0 1 1 2 0 1 0 1 1 2 1 2 0 0 0 0 0 0 0 0 0 0 0 2 2 0 2 2 0 2 1 1 1 0 0 0 0 2 0 0 1 1 0 0 1 0 0 1 2 2 0 0 0 1 1 0 0 2 0 2 0 2 2 0 2 0 0 0 2 0 1 1 0 1 0 0 0 0 0 0 0 0 1 0 1 1 2 1 0 2 0 0 0 2 0 0 0 2 0 0 0 1 0 0 0 0 2 0 0 1 1 1 1 1 1 0 1 1 0 1 1 1 1 2 1 0 1 0 0 2 1 1 1 1 1 1 1 2 2 0 0 2 2 0 0 1 0 0 0 0 0 1 1 0 2 0 1 0 0 1 0 0 0 0 0 2 2 0 2 2 1 2 0 0 0 1 0 2 0 1 0 0 1 0 0 1 1 1 0 1 2 2 2 2 0 0 1 1 1 1 1 0 0 0 1 1 1 1 1 1 0 0 0 0 1 0 1 0 0 2 1 2 0 0 1 1 1 0 2 0 0 2 1 0 1 2 0 1 1 0 1 0 2 0 0 0 0 0 0 0 1 0 1 0 0 0 0 1 0 1 1 2 2 0 0 1 1 0 1 2 2 2 1 0 1 0 0 2 0 1 0 0 0 0 0 1 0 0 0 0 2 0 0 1 0 0 2 1 1 0 1 0 1 1 0 1 0 1 0 0 1 1 1 1 1 1 1 0 2 0 2 1 2 2 0 2 2 0 0 0 0 0 1 0 0 0 0 0 0 0 0 0 2 0 0 0 0 0 0 0 1 1 2 1 1 0 0 0 0 0 0 1 1 0 1 0 0 0 0 1 2 2 0 2 0 0 0 1 1 1 1 1 1 2 0 1 0 0 1 0 0 0 2 2 0 0 0 0 0 0 1 2 1 1 0 1 1 1 1 0 0 1 0 0 0 0 0 0 1 1 1 1 2 0 1 1 0 0 2 1 0 1 0 0 1 1 2 1 0 1 0 1 1 0 1 2 2 2 0 0 1 1 1 0 1 0 0 1 1 0 1 1 0 2 1 2 0 1 0 1 1 0 0 1 0 1 0 2 0 2 0 1 0 0 0 0 1 1 0 1 0 1 1 1 0 1 1 1 0 0 0 0 1 0 1 1 0 1 0 0 1 0 0 1 1 0 0 0 0 0 1 0 0 0 1 2 0 2 0 0 0 0 0 0 0 0 2 1 2 0 0 0 0 1 0 0 0 1 1 1 0 1 1 0 0 0 0 1 1 0 0 1 1 1 0 0 0 0 0 0 0 1 1 1 0 0 0 0 1 1 0 0 2 1 0 1 2 2 2 1 0 1 1 0 1 1 1 0 1 1 0 1 0 1 0 0 1 0 0 0 0 1 0 1 1 1 0 0 1 1 0 0 0 2 2 1 1 1 0 0 0 1 0 1 0 2 0 1 1 0 0 0 2 0 0 2 0 2 1 0 0 0 2 0 0 1 0 0 0 0 0 2 0 0 0 0 0 0 0 1 0 2 0 2 0 0 2 0 1 1 0 2 0 1 1 0 0 2 0 0 0 1 1 0 1 0 0 0 0 0 0 0 0 0 2 0 1 0 0 0 2 0 2 0 0 0 1 1 1 0 2 0 0 0 0 1 1 1 1 1 0 1 1 2 0 1 0 2 0 1 1 1 2 0 0 1 0 0 0 0 1 2 1 1 2 1 0 1 0 0 0 1 1 0 0 2 2 0 1 2 1 2 2 1 0 0 2 0 1 1 2 1 0 1 1 0 1 0 1 1 1 1 0 0 1 1 0 0 2 2 0 0 1 1 0 0 0 0 0 0 0 0 0 1 1 0 1 0 1 0 0 0 1 0 0 0 1 1 1 1 0 0 0 0 0 1 0 1 1 1 2 0 1 1 1 0 1 0 1 1 1 0 1 2 0 0 0 1 0 0 1 0 2 2 0 0 1 0 0 1 0 1 1 0 0 2 1 1 1 0 0 0 1 0 0 2 0 0 0 1 2 0 1 0 0 1 1 0 1 0 1 0 1 0 1 1 0 0 2 0 0 2 2 1 1 0 0 0 0 0 0 0 0 2 2 1 1 0 0 0 1 1 1 1 2 0 0 2 0 0 0 1 2 0 0 0 0 1 2 2
137 1 2 0 0 0 0 2 2 0 0 0 0 1 0 0 1 0 0 1 1 1 0 2 2 0 0 2 2 1 2 1 0 1 2 1 2 0 0 0 0 2 0 0 0 0 1 0 2 0 0 0 1 1 0 2 0 1 0 0 0 0 0 2 0 1 0 0 1 1 0 1 2 1 2 2 0 0 1 1 0 1 0 0 1 0 0 0 1 2 0 0 1 1 1 0 1 2 2 2 0 2 1 0 1 1 2 2 2 0 0 2 0 1 1 0 1 0 1 0 0 0 0 2 0 1 0 1 0 2 1 1 0 0 1 0 1 0 0 0 1 1 1 0 0 0 0 0 0 0 0 0 0 0 0 0 0 2 2 1 0 1 1 1 2 2 2 0 0 1 0 1 0 2 1 0 2 1 0 1 0 1 1 1 1 1 1 1 0 0 1 1 0 1 1 0 1 2 0 0 0 0 0 0 2 0 0 0 1 0 0 2 1 0 0 0 0 0 1 1 1 0 1 1 1 1 1 0 0 0 0 0 0 0 1 0 0 1 0 1 0 0 2 1 2 2 0 0 2 0 0 0 1 0 0 0 0 0 0 0 0 0 0 0 0 0 1 1 1 0 1 2 1 2 0 0 0 1 2 0 0 0 1 1 0 1 1 2 0 2 0 0 0 0 1 0 2 0 0 1 0 0 1 0 0 0 2 0 1 2 0 2 2 2 2 0 0 0 0 0 0 2 0 0 0 0 1 0 0 1 0 2 0 0 0 0 0 1 0 1 1 1 1 0 0 1 1 0 2 1 1 0 1 0 1 0 1 1 0 0 0 0 2 0 2 2 0 2 2 0 2 0 1 1 0 0 0 1 1 1 0 0 0 0 0 0 0 0 0 0 0 0 1 0 2 0 1 0 0 0 0 0 0 1 1 0 2 1 0 0 0 0 0 0 2 0 0 0 0 0 0 1 0 1 0 0 0 1 1 1 0 1 0 1 1 0 0 0 0 1 1 0 0 2 0 2 0 1 1 0 0 1 2 2 2 2 0 2 1 1 1 0 0 0 0 1 0 1 0 1 2 0 1 1 1 0 0 2 0 2 2 2 1 1 0 1 0 0 1 0 1 0 0 2 0 0 1 1 1 1 1 0 2 2 1 0 1 2 0 1 0 1 1 0 1 0 0 1 0 1 1 1 2 1 1 2 0 1 1 1 0 1 0 0 0 0 0 0 2 1 1 1 0 0 0 1 1 0 2 2 0 1 0 0 2 0 0 1 0 1 0 0 0 0 0 1 1 2 2 1 1 1 1 0 0 0 1 1 0 1 0 0 0 0 0 0 0 0 0 0 2 1 1 1 1 0 0 0 0 0 0 2 1 1 1 0 1 0 0 1 1 0 0 0 0 0 0 0 1 1 1 1 0 0 0 1 1 2 0 0 0 1 1 0 0 0 0 1 2 2 1 1 0 1 1 0 1 2 2 0 1 0 0 0 0 1 0 0 2 1 1 1 0 2 0 0 1 2 0 0 1 0 0 0 0 1 1 1 2 0 0 0 0 1 0 2 1 1 0 0 2 0 1 0 1 0 1 2 0 1 1 0 1 2 2 0 2 1 1 1 1 1 0 0 0 0 0 1 1 0 0 0 0 2 1 1 1 0 1 0 0 1 0 0 0 0 0 0 0 0 0 0 1 0 1 0 1 0 0 1 1 1 0 1 0 2 2 0 1 0 0 0 2 0 1 0 1 1 2 2 1 1 1 1 0 0 0 0 0 0 2 2 0 1 0 1 0 2 2 2 1 2 2 0 1 1 0 0 0 0 1 0 1 1 1 1 1 1 1 1 0 0 0 0 0 0 0 1 2 0 2 2 1 2 1 0 0 1 1 0 0 1 1 0 0 2 0 0 0 0 0 0 1 0 1 1 1 1 0 1 1 1 0 0 2 0 0 0 0 0 0 0 1 0 0 0 0 0 1 0 1 0 0 0 0 1 0 1 1 1 2 0 0 0 0 0 0 2 0 2 2 0 0 0 2 1 2 0 0 0 0 2 1 0 2 0 1 1 0 1 1 0 1 0 1 1 2 1 1 1 0 0 0 1 1 0 1 1 1 1 0 0 0 1 0 0 0 0 0 0 0 0 2 1 1 1 0 1 0 1 2 0 2 0 1 1 1 1 0 1 1 0 0 1 1 0 0 0 0 0 0 0 1 0 0 0 0 0 2 0 0 0 0 0 0 0 1 1 0 2 0 0 0 0 0 0 0 1 2 1 0 0
138 0 2 0 0 0 0 1 1 2 0 0 1 0 0 0 0 0 0 0 2 0 0 2 2 0 0 2 2 0 2 1 2 1 1 0 2 2 0 0 0 1 2 0 0 0 0 0 1 0 0 0 2 2 0 2 0 0 0 1 1 1 0 2 1 0 1 0 0 0 0 0 2 0 2 2 0 1 2 0 1 2 0 0 1 0 0 0 1 1 0 0 2 1 0 0 0 2 1 1 0 2 0 0 1 1 2 2 1 1 0 1 0 0 1 2 1 0 0 0 2 0 1 1 0 0 0 0 0 0 0 0 0 0 0 0 0 0 0 0 0 2 0 0 0 2 1 0 0 0 0 0 1 0 0 0 0 0 1 1 1 2 1 1 1 1 2 1 1 1 0 0 0 1 1 1 1 0 0 2 0 2 1 2 1 1 2 0 0 1 1 0 1 0 0 0 2 2 0 0 0 1 0 0 1 0 2 0 1 1 0 0 1 0 0 0 0 0 1 1 1 1 1 2 0 0 1 0 0 2 0 0 1 1 2 1 0 1 0 2 0 0 2 2 2 2 0 0 2 0 0 0 0 0 0 0 0 1 1 0 0 0 1 1 0 0 0 0 2 1 1 2 1 2 0 0 0 2 1 0 0 1 1 2 0 1 1 2 0 2 0 2 1 0 2 0 2 2 0 2 0 0 1 0 0 0 1 0 0 1 0 2 2 2 2 1 0 0 0 0 0 2 2 1 0 0 1 0 1 0 0 2 1 1 0 0 1 0 0 0 0 1 2 0 0 2 0 0 1 1 1 0 0 0 0 0 1 1 0 1 0 0 1 0 1 0 1 1 1 0 2 0 1 0 1 1 0 1 1 1 0 0 0 0 1 0 1 0 0 0 0 0 1 0 2 1 0 0 0 0 0 0 0 2 2 0 0 0 0 1 1 1 0 0 0 0 1 1 0 0 0 2 1 1 1 2 0 0 0 1 0 1 0 0 2 1 0 1 0 1 2 0 1 1 1 2 0 1 1 0 0 0 1 2 2 1 1 0 0 0 2 0 0 1 0 1 0 2 0 1 1 0 0 2 0 1 0 2 0 0 2 2 0 1 0 2 0 0 2 0 0 2 0 1 1 0 2 1 1 2 0 1 2 1 2 1 1 1 0 0 0 2 1 0 1 1 0 2 0 1 0 1 2 1 1 2 0 1 1 2 0 1 0 0 0 0 1 1 2 1 1 1 0 0 1 1 0 0 2 2 0 0 0 0 2 1 1 0 2 0 0 0 1 0 0 1 1 0 0 0 0 0 0 0 0 0 0 1 0 1 1 0 1 0 0 1 0 0 0 1 0 0 1 0 0 0 1 0 0 0 0 2 0 0 2 0 0 0 0 0 2 2 0 1 0 0 1 0 0 0 2 1 0 0 0 0 2 1 0 0 0 0 0 0 1 0 0 1 2 2 2 1 1 1 1 0 0 0 1 0 0 2 0 2 0 2 0 1 1 0 0 0 0 1 1 1 0 0 0 1 0 2 0 0 0 1 2 2 2 0 0 0 0 2 1 2 1 1 2 0 2 0 0 0 0 0 0 2 0 1 0 0 0 1 2 0 1 2 0 0 1 1 0 2 0 0 0 2 1 0 1 0 1 2 0 2 1 0 0 0 0 1 0 2 0 0 0 0 0 2 0 1 0 0 1 1 2 0 0 0 0 0 0 0 0 1 2 0 0 0 0 0 1 0 0 1 2 2 2 2 0 0 2 0 0 0 1 2 2 2 0 0 0 1 1 2 0 1 1 2 0 2 2 0 1 1 0 1 0 0 0 0 1 2 1 1 0 0 2 1 0 0 0 2 2 0 2 1 0 0 0 0 0 2 2 2 0 1 0 0 0 2 2 2 0 0 0 0 0 0 0 0 0 0 1 0 1 1 0 0 2 2 0 0 1 0 1 0 0 0 0 0 1 0 0 1 1 0 2 0 0 0 1 1 0 0 0 0 0 0 1 1 0 0 0 0 0 2 0 1 1 1 0 1 2 0 2 0 0 0 0 2 0 1 2 1 0 2 1 2 2 1 1 0 2 2 0 1 2 2 0 0 0 2 0 0 0 2 0 1 1 0 0 1 0 1 1 0 2 1 1 0 2 1 1 1 0 1 0 2 2 0 1 0 0 1 1 2 0 0 1 1 2 0 2 1 1 0 1 1 0 0 0 0 0 0 1 2 2 1 0 0 1 1 0 1 1 1 1 2 0 0 0 0 1 0 0 1 1 0 2 1
139 1 2 0 0 0 0 2 2 0 0 0 1 2 1 1 0 0 1 0 2 0 0 2 2 0 0 1 2 0 2 1 1 2 2 0 2 1 0 0 0 2 0 0 0 1 0 0 0 0 0 1 1 1 1 0 0 0 0 1 0 0 1 1 0 0 1 0 0 0 1 2 2 0 1 2 1 0 1 0 0 1 0 0 2 0 0 0 0 2 0 0 1 1 0 0 1 0 0 0 1 2 0 0 2 2 2 0 1 1 0 2 1 2 2 0 1 1 1 0 1 1 2 0 1 0 0 1 0 1 1 1 0 0 0 0 0 0 0 0 1 1 0 0 0 1 1 0 0 1 1 0 0 0 0 0 0 2 1 1 0 1 1 1 0 1 0 0 1 2 0 1 0 2 1 2 2 0 0 0 0 0 1 2 1 1 2 1 0 0 1 1 0 2 2 0 1 1 0 0 0 1 0 1 2 0 2 0 0 0 1 1 1 0 0 0 0 0 2 0 2 1 0 2 0 0 0 0 0 0 0 1 0 1 1 1 1 2 0 2 0 0 2 1 1 1 0 0 1 1 1 1 1 1 0 0 0 0 0 0 0 0 1 1 0 0 0 0 2 0 0 1 1 1 0 1 0 1 2 0 0 0 1 2 0 1 2 1 0 2 0 0 0 0 1 0 2 0 0 0 0 0 0 0 0 0 0 0 1 1 1 1 1 1 1 0 1 1 0 0 1 2 0 1 1 0 0 0 0 0 0 2 0 0 0 1 0 2 0 0 0 0 1 0 0 0 0 2 2 0 0 0 0 0 0 1 0 1 0 1 1 1 1 1 1 0 2 2 2 1 1 1 1 1 0 0 0 1 1 1 1 1 0 0 1 0 0 0 0 0 0 0 1 0 1 1 1 0 1 1 1 1 1 1 2 1 0 0 0 0 0 0 0 0 0 0 0 0 0 1 1 1 1 1 1 2 1 0 0 0 0 0 0 2 0 1 0 2 0 0 0 0 0 1 0 1 0 2 2 0 0 1 1 2 2 1 1 1 1 1 1 0 0 1 0 0 0 2 0 0 2 0 0 2 1 1 0 2 2 0 0 2 0 0 0 1 0 0 2 0 0 2 0 1 1 1 0 0 0 2 0 1 2 1 2 1 2 2 0 0 0 2 1 0 1 1 0 2 0 1 1 1 1 0 0 1 0 0 0 2 0 0 1 0 0 0 1 0 1 1 0 0 0 1 2 0 0 1 1 1 0 0 1 0 2 2 0 0 0 0 1 0 1 1 1 0 0 2 1 1 0 1 0 0 1 1 2 0 0 0 0 1 1 0 1 1 1 1 0 2 0 0 1 1 1 0 0 1 1 0 0 2 0 0 2 0 0 0 0 1 1 0 0 1 1 1 0 0 0 0 1 1 0 0 0 0 2 2 0 0 0 0 1 0 2 2 0 1 2 1 2 1 0 1 1 0 1 0 1 0 0 2 0 1 0 2 0 1 2 0 0 0 1 0 2 2 1 1 1 0 0 0 0 0 1 2 2 1 1 1 0 0 0 2 0 2 2 2 0 0 2 0 0 0 1 0 0 2 0 1 0 0 1 1 1 1 1 2 0 0 0 0 0 1 1 1 0 0 0 0 0 1 1 2 0 1 1 0 0 0 0 1 0 2 0 0 0 0 1 1 1 1 0 0 0 1 1 0 0 0 1 1 0 0 1 1 0 0 0 0 0 0 2 0 1 0 0 1 2 2 1 1 2 0 0 1 0 2 2 1 0 1 0 0 0 1 0 2 1 2 0 1 1 0 0 1 0 1 0 0 1 0 1 1 1 1 0 1 1 1 0 0 0 1 1 0 1 1 2 0 1 2 1 2 1 0 0 2 0 0 0 2 1 1 0 0 0 0 1 0 1 1 1 0 1 1 1 1 1 0 1 1 0 0 1 0 0 0 0 0 0 0 2 1 0 2 2 0 1 0 1 0 0 0 1 0 0 1 1 1 1 0 0 0 0 1 1 1 0 0 0 1 1 0 2 0 2 0 0 0 0 2 0 0 2 1 0 0 1 1 0 0 0 0 0 0 2 1 1 1 0 0 0 0 0 0 1 2 0 1 0 1 1 2 0 1 0 2 0 0 0 0 1 2 1 0 1 0 0 0 2 2 2 0 0 0 0 2 0 1 0 1 1 0 1 1 1 0 0 0 0 0 0 0 0 1 1 0 1 0 0 0 0 0 0 0 0 0 0 0 0 0 0 0 0 1 0 0 1 0 2 2
140 1 1 1 0 0 1 2 2 0 1 0 0 1 0 0 0 0 0 0 2 0 0 2 2 0 0 2 2 0 2 1 0 2 0 0 1 1 0 0 1 1 0 0 1 0 0 0 1 1 1 1 0 0 1 1 0 1 0 1 1 2 0 2 0 0 1 0 0 0 1 1 2 1 2 2 0 0 2 0 2 2 0 0 2 0 0 0 0 2 0 0 1 1 0 0 0 0 0 1 1 2 1 0 0 0 2 1 1 1 0 1 0 0 0 0 0 0 0 0 2 0 1 1 0 1 0 0 0 1 1 1 0 0 0 0 0 0 1 1 0 2 0 0 0 0 0 0 0 0 0 0 0 0 0 0 0 0 0 1 1 2 1 1 1 2 2 0 0 1 0 1 0 1 0 0 2 0 0 0 0 0 1 2 1 1 2 2 1 1 1 1 0 0 0 0 1 2 0 0 0 1 1 0 2 0 2 0 0 0 0 1 2 0 0 0 0 0 2 0 2 0 1 2 0 0 1 0 0 1 0 1 0 0 1 0 0 2 0 0 0 0 2 0 1 1 1 0 2 0 0 0 1 0 0 0 0 0 0 0 0 0 0 0 0 0 1 0 2 0 0 2 1 2 0 0 0 1 2 0 0 0 1 2 0 1 2 2 0 2 0 0 1 0 2 0 1 0 0 1 0 0 1 0 0 1 2 0 0 1 0 1 2 2 2 1 0 1 1 0 0 2 2 1 0 0 0 0 0 0 0 2 0 0 0 0 0 1 0 0 0 0 2 0 1 0 0 1 2 0 0 1 0 1 0 0 1 0 0 2 0 0 1 1 1 0 0 2 2 0 2 0 0 0 0 0 0 2 2 0 1 1 0 0 1 2 1 0 0 0 0 0 2 0 2 0 1 0 0 1 0 1 1 1 2 1 1 0 0 0 0 0 0 0 1 0 0 0 0 1 0 0 0 1 0 0 0 0 0 1 1 1 0 2 0 0 0 1 0 1 1 0 0 1 0 1 0 1 1 0 0 1 1 2 2 1 1 1 1 1 1 0 1 0 0 2 1 1 0 0 1 0 0 2 1 1 0 2 0 0 2 1 0 0 0 1 0 1 2 1 0 1 0 2 1 0 2 0 0 1 1 1 2 2 2 1 2 1 0 1 0 1 0 0 1 1 0 2 0 1 0 1 1 0 1 1 0 1 0 2 0 1 0 2 2 0 1 0 2 1 0 0 0 0 1 1 0 1 1 1 0 0 0 0 2 1 0 0 0 0 0 0 2 0 0 0 0 1 0 0 0 2 0 0 1 0 1 0 0 0 0 1 0 0 1 0 1 0 1 1 0 0 0 0 0 0 0 0 0 0 0 2 0 0 2 0 1 0 0 1 2 0 0 2 0 0 0 0 0 0 0 0 0 0 0 0 1 2 0 0 1 1 0 1 2 1 0 1 2 1 2 0 0 0 1 0 1 1 1 0 1 1 0 0 0 2 0 0 1 0 0 0 1 0 2 2 1 2 1 1 0 1 0 1 1 1 2 1 2 0 0 0 1 2 0 2 0 2 2 1 1 0 0 1 2 0 0 1 0 0 0 0 0 1 1 0 2 1 0 1 0 0 1 0 0 0 0 1 0 1 0 0 1 1 1 1 1 0 0 0 0 0 0 2 0 0 1 0 0 0 0 0 0 0 0 0 0 1 0 0 1 1 0 0 1 0 0 0 0 0 0 0 1 0 0 1 1 0 1 1 1 1 1 1 2 2 0 1 1 1 2 2 1 1 1 2 0 0 0 2 0 2 1 0 0 1 0 1 0 0 0 0 0 1 0 2 1 0 2 2 0 0 0 0 1 0 0 2 0 0 0 0 2 2 2 1 0 2 0 0 0 2 2 1 0 1 0 1 1 0 0 1 2 2 0 0 2 1 0 0 2 2 0 0 2 0 0 0 0 0 0 0 0 0 0 0 0 0 2 0 0 0 0 1 1 0 0 1 2 2 2 0 0 0 0 1 1 2 0 2 2 0 1 0 1 0 1 0 0 0 1 1 0 0 2 1 1 0 0 1 1 0 0 0 0 0 2 1 1 1 0 1 0 1 1 0 1 2 1 1 0 1 0 2 0 0 0 0 1 1 0 0 2 0 1 1 0 1 0 2 1 0 1 0 1 0 1 2 0 0 1 1 0 1 2 0 0 0 1 0 1 0 0 0 0 2 2 1 1 0 0 0 0 0 0 0 0 2 0 2 1 1 0 1 0 0 0 1 2 1 1 1
141 1 2 1 0 1 1 2 1 0 0 0 1 2 0 0 0 0 1 1 1 1 0 1 1 0 0 2 2 0 2 1 2 1 1 0 1 0 0 0 1 1 0 0 1 0 1 0 1 0 0 1 1 2 1 0 1 0 1 0 1 1 1 1 0 0 0 0 0 0 0 0 1 0 1 2 1 0 1 1 0 2 0 0 0 0 0 1 2 2 0 1 1 2 1 0 0 0 0 1 2 2 0 0 1 0 2 0 1 1 0 0 2 2 2 2 2 1 1 0 1 0 1 1 0 0 0 1 1 1 1 1 0 0 1 0 1 1 0 0 1 1 1 0 0 0 0 0 1 2 2 0 1 0 0 1 0 1 0 0 0 0 2 0 0 2 1 0 0 1 0 0 1 1 1 2 1 0 0 0 0 0 1 1 1 1 1 1 1 2 2 0 0 0 1 0 0 1 0 0 0 0 0 0 2 0 2 0 0 0 1 2 1 0 1 0 0 0 1 1 1 0 0 2 0 0 1 0 0 1 0 0 0 0 1 0 0 2 0 2 0 0 1 1 1 1 0 0 2 0 0 0 1 0 0 0 0 0 0 0 0 0 0 0 0 0 1 0 0 0 0 2 1 1 0 0 0 1 1 1 0 1 1 2 0 2 2 2 0 2 0 1 1 0 2 0 0 0 1 1 0 0 1 1 0 0 0 0 0 0 0 0 2 2 2 0 0 0 1 0 0 2 1 0 1 0 0 0 1 0 0 0 0 0 0 0 0 1 0 1 0 1 2 0 0 0 1 0 2 1 1 1 0 1 0 0 1 1 0 1 0 0 1 1 1 0 1 1 1 0 2 0 0 0 0 0 0 2 1 1 0 0 0 1 1 1 1 0 0 0 0 1 1 0 2 0 1 0 0 1 1 0 0 2 2 0 0 0 0 0 0 0 0 0 1 0 1 0 0 0 0 0 0 1 2 2 1 2 2 1 0 2 0 0 2 0 0 1 0 0 1 0 0 1 1 2 1 1 1 0 0 0 1 2 2 1 1 2 2 2 0 0 0 0 1 2 1 2 0 0 1 0 2 0 1 0 0 2 0 1 1 2 0 0 0 2 0 0 1 0 1 1 0 1 0 1 0 0 0 0 2 0 2 2 2 1 1 0 0 2 0 0 1 0 1 2 0 2 0 1 1 1 1 0 0 1 0 0 0 2 0 0 0 0 0 0 2 1 1 1 0 1 0 1 2 2 0 1 1 1 0 0 0 0 2 0 1 0 0 0 2 0 0 0 0 1 1 2 0 0 0 1 0 0 0 0 1 1 0 1 0 1 0 0 0 0 0 1 0 1 0 0 2 0 0 0 0 1 1 2 2 1 0 1 1 1 0 0 1 1 0 0 1 1 1 0 0 0 0 0 0 0 0 0 1 0 2 2 0 0 0 1 0 1 2 0 1 1 2 2 1 0 1 1 2 0 1 0 1 0 0 2 0 1 0 2 0 1 2 0 0 0 0 1 1 1 1 2 0 0 0 1 0 0 0 1 2 1 2 0 0 1 1 2 1 2 1 1 2 0 2 0 0 0 1 0 0 1 0 0 0 1 1 1 1 1 1 1 1 0 2 0 0 2 0 0 0 1 0 0 1 0 1 2 0 0 2 0 1 0 0 0 0 2 0 1 1 0 1 0 0 1 0 0 0 0 0 1 0 0 0 0 0 0 0 0 1 0 1 0 0 0 2 1 1 0 1 1 2 2 1 0 0 0 0 0 0 2 2 2 0 0 2 0 0 1 1 1 1 2 1 2 0 1 1 0 0 0 0 0 0 0 0 2 0 1 1 1 0 1 0 0 0 1 1 0 0 2 2 0 1 1 1 2 2 1 0 0 1 0 0 1 1 1 0 0 0 0 0 0 0 0 1 0 1 1 1 1 0 0 2 2 0 0 0 0 2 1 0 0 1 0 0 0 0 1 1 0 1 0 0 0 1 0 1 0 0 0 0 0 0 0 0 0 0 0 0 1 0 1 1 0 0 0 2 1 1 0 0 0 0 2 1 0 1 2 0 0 0 0 0 0 0 1 1 0 1 1 1 1 0 0 0 0 1 0 2 1 0 0 1 0 0 0 0 0 0 1 0 1 0 1 1 1 0 0 0 0 0 0 2 0 0 0 2 0 2 2 0 0 2 0 1 0 0 2 2 0 0 0 0 0 0 0 0 0 0 1 1 0 0 0 0 1 0 0 0 0 1 2 0 0 0 0 1 0 0 1 2 1 2 2
142 0 0 2 0 0 0 2 1 1 0 0 0 1 0 0 0 0 1 1 1 1 0 1 1 1 1 2 2 0 2 1 1 1 0 0 1 0 0 0 1 1 1 0 0 2 1 0 1 0 0 0 1 1 1 1 0 0 0 1 1 2 1 1 0 1 1 0 0 0 1 0 1 1 1 2 1 0 2 0 2 2 0 0 1 0 0 0 1 2 0 0 2 1 0 0 0 1 1 2 2 1 1 0 1 0 2 1 1 1 0 2 1 2 2 1 2 0 1 0 1 0 2 0 1 0 0 0 0 0 0 0 0 0 0 0 0 0 1 1 1 1 1 0 0 0 1 0 0 0 0 0 0 2 0 0 0 1 2 0 1 0 1 1 0 2 1 0 1 1 0 0 0 2 0 0 2 1 0 1 0 2 1 2 2 1 2 2 1 0 0 2 1 1 1 0 0 1 0 1 0 0 1 1 1 0 1 0 2 0 0 0 1 1 0 1 1 1 2 0 2 0 0 1 1 1 0 0 0 0 0 0 0 0 2 0 0 2 0 1 0 0 2 0 0 0 0 0 2 0 0 0 0 1 0 0 1 0 0 0 0 0 1 1 0 0 0 0 1 0 0 2 2 2 1 0 1 0 1 0 0 0 1 2 0 1 2 1 0 1 1 0 1 0 2 0 2 0 0 1 0 0 1 0 1 0 0 0 0 1 0 0 1 1 1 0 1 0 1 0 1 2 0 0 0 0 0 0 1 0 0 1 1 1 0 0 0 1 0 1 1 1 2 0 0 0 0 0 2 0 1 0 1 0 1 0 0 1 0 2 0 0 1 1 1 0 0 2 2 1 1 1 2 2 0 0 0 2 1 1 0 0 0 0 1 0 1 1 1 0 0 0 0 0 2 0 0 0 0 0 0 0 1 1 1 0 0 2 0 0 0 0 0 0 2 0 0 1 0 0 0 2 0 0 1 1 0 0 0 0 0 0 0 2 0 1 0 1 0 0 1 0 0 0 1 1 0 1 1 0 0 1 1 2 2 1 1 1 2 1 2 0 0 0 0 2 0 0 0 0 0 0 1 1 2 0 1 2 1 1 0 2 0 1 0 1 0 1 1 1 2 1 1 2 1 1 1 1 1 2 0 0 2 1 2 0 1 1 0 1 0 1 1 1 1 1 1 1 0 2 1 0 2 1 1 2 0 0 1 1 1 0 0 1 0 0 1 0 1 0 0 2 0 2 2 1 0 1 1 1 0 0 0 0 2 1 0 1 0 1 0 0 1 0 1 0 0 0 0 0 0 1 0 0 0 0 0 2 0 2 0 0 0 0 0 0 0 1 0 2 1 0 2 0 1 0 0 0 0 0 0 2 1 1 0 1 2 0 0 2 1 0 0 0 0 0 1 0 0 0 2 2 0 1 1 0 1 1 0 0 1 2 0 0 1 0 0 0 1 0 1 0 1 1 1 0 1 0 1 0 0 2 0 0 0 1 0 1 1 0 0 0 1 0 2 2 1 1 0 1 0 2 0 0 1 2 2 0 2 0 0 0 2 2 0 2 0 0 2 0 2 0 1 1 1 0 0 1 0 0 0 0 0 1 1 0 0 2 0 0 0 0 0 0 0 0 0 0 0 0 0 0 0 2 1 1 2 0 1 0 0 1 0 2 0 0 0 0 1 2 0 1 0 0 0 0 0 0 0 1 1 1 0 1 0 0 0 0 1 0 0 0 1 1 0 1 0 1 1 1 0 0 2 0 0 0 0 0 0 0 2 2 2 0 0 2 0 1 1 1 0 1 2 0 1 0 0 1 1 1 0 0 1 2 1 1 0 0 1 2 0 0 0 2 2 0 2 2 2 0 2 1 1 2 2 1 0 1 1 0 0 0 2 0 0 0 0 1 0 0 0 0 1 0 0 0 0 1 1 0 1 1 0 0 2 0 0 0 0 1 0 0 0 0 0 1 2 0 2 0 0 0 0 0 2 1 0 0 0 0 0 2 0 0 0 0 0 1 0 2 2 0 1 1 2 2 1 0 0 0 0 2 0 0 0 2 0 1 0 0 0 0 1 0 1 1 1 0 2 2 0 0 0 1 2 0 1 1 0 0 0 0 1 1 1 0 0 1 0 0 0 0 2 1 1 0 0 1 0 0 2 0 2 0 0 0 0 2 0 0 2 0 0 2 2 1 1 0 0 0 0 0 0 1 1 0 2 0 1 0 0 0 2 2 0 0 0 0 1 1 0 0 0 0 1 0 1 0 0 0 2 1
143 1 2 1 0 0 0 1 2 0 0 1 0 1 0 0 0 0 1 1 0 1 0 2 2 0 0 1 1 2 2 1 1 2 0 0 1 2 0 0 0 2 0 0 0 0 0 0 2 0 0 0 1 1 0 2 0 0 0 0 1 2 0 2 0 1 0 1 0 0 0 1 2 1 2 2 0 0 1 1 0 2 1 1 1 0 0 0 2 2 0 0 1 0 0 0 0 0 0 0 0 2 0 1 0 0 2 0 0 2 1 1 1 1 1 1 1 0 1 0 0 0 0 2 0 1 0 2 1 2 0 0 0 0 0 0 0 0 0 0 0 2 0 0 0 1 0 0 1 1 1 0 0 0 1 0 0 1 0 1 0 1 1 1 1 2 0 2 0 0 1 0 1 1 0 2 0 0 1 2 0 1 1 2 1 1 2 1 1 0 0 1 0 1 1 0 0 1 0 0 1 0 0 0 2 0 1 0 0 0 1 1 1 0 0 0 1 0 2 0 2 0 2 2 0 0 1 0 0 2 1 0 0 0 1 0 0 2 0 0 0 1 2 2 2 2 0 0 1 1 0 0 0 1 0 0 2 0 0 0 0 0 0 0 0 0 0 1 2 1 1 2 2 2 0 0 1 1 1 0 0 1 0 1 2 0 2 2 0 2 0 0 0 1 1 0 1 2 1 1 1 0 0 0 0 0 0 0 0 1 0 1 1 1 1 0 1 0 1 0 0 1 2 1 0 0 0 0 2 2 0 0 0 0 0 0 0 1 0 1 1 1 2 0 0 0 0 0 1 0 0 1 1 0 1 0 1 1 0 2 0 0 1 0 1 0 1 2 2 1 1 1 0 0 0 0 0 2 0 2 0 0 0 0 1 1 1 0 0 0 0 1 1 0 2 0 0 0 0 0 0 1 1 1 2 1 1 2 1 0 0 0 0 0 2 0 0 0 0 1 0 1 1 1 1 2 0 0 0 1 0 0 0 2 0 1 0 2 0 0 2 0 0 2 1 2 1 1 1 0 0 0 0 1 1 1 0 2 1 2 0 1 0 0 0 2 0 0 0 0 0 0 0 2 0 2 0 1 1 0 0 2 0 0 0 1 0 1 2 0 0 2 1 2 0 1 1 0 1 1 1 0 1 0 1 1 2 1 1 2 0 2 1 0 0 1 0 1 0 1 1 1 2 0 1 1 1 0 0 2 0 0 0 1 0 0 2 0 1 2 0 0 0 0 1 2 0 1 1 1 0 0 0 0 2 2 0 1 0 1 0 0 1 0 0 1 1 2 1 1 0 0 0 0 0 0 0 0 1 0 0 0 0 0 1 1 1 0 1 1 0 0 1 0 0 0 0 0 0 0 0 2 0 0 1 0 1 0 0 2 0 0 0 2 1 1 0 0 1 0 1 2 0 0 0 0 2 1 0 0 0 0 0 0 2 1 0 2 2 2 0 0 0 1 1 0 1 1 0 0 0 1 1 0 1 2 0 0 2 0 0 0 2 0 2 2 1 1 0 1 1 1 0 0 0 0 0 1 1 1 0 0 2 1 0 2 2 1 1 0 2 0 0 1 1 0 0 1 0 1 0 0 1 0 1 1 2 2 0 0 0 0 0 1 1 2 0 2 2 0 0 0 0 2 0 2 1 0 2 0 2 2 0 2 0 1 1 0 0 1 0 1 0 0 1 0 1 1 0 0 0 0 0 0 0 0 0 0 0 0 0 1 1 1 0 1 0 2 1 1 0 0 1 0 0 0 0 2 2 2 0 1 0 0 0 1 1 2 1 2 0 1 0 0 0 0 1 1 1 1 0 0 0 1 0 2 2 0 0 2 0 0 0 2 2 0 2 2 2 0 2 1 2 2 1 0 0 1 1 0 1 2 2 0 0 1 0 1 1 0 0 1 2 0 1 1 1 1 0 1 1 1 0 0 2 0 1 0 1 0 0 0 1 0 0 2 2 0 1 0 1 0 0 0 2 1 0 1 0 0 1 0 0 0 0 0 0 1 0 2 2 0 1 1 0 0 0 0 0 0 0 2 0 0 2 0 1 0 0 1 1 0 1 0 1 1 1 2 1 0 1 1 0 1 1 0 2 1 1 1 0 0 0 1 0 1 0 0 1 1 0 0 1 1 1 0 0 0 0 0 1 0 2 0 0 1 2 2 0 0 1 0 1 1 0 1 1 1 1 0 0 0 0 0 0 1 1 0 1 0 0 0 0 0 0 0 0 0 0 1 0 0 0 1 0 0 0 2 2 1 2 1
144 0 1 1 1 0 0 1 1 0 0 1 0 0 0 0 0 1 1 1 0 1 0 2 2 0 0 0 1 1 2 0 2 1 2 1 2 0 0 0 0 2 2 0 0 0 0 0 2 0 0 1 0 0 0 2 0 1 0 1 0 2 0 2 1 1 1 0 0 0 1 2 2 0 2 1 0 0 2 1 1 2 0 0 2 0 0 1 2 2 0 1 1 2 0 0 0 1 0 1 1 2 0 0 0 0 2 1 1 1 0 2 0 1 1 0 1 0 1 0 1 0 1 2 0 1 0 1 1 1 0 0 0 1 2 1 0 0 0 0 0 2 0 0 0 0 0 0 1 1 0 0 1 0 1 0 0 1 0 0 0 1 1 0 0 0 1 0 1 1 0 0 1 1 1 1 2 0 0 1 0 0 1 2 2 2 1 2 1 2 2 0 0 1 1 0 0 2 0 0 0 1 0 0 2 0 2 0 0 0 1 1 1 0 1 2 0 1 2 0 2 2 0 2 0 0 1 0 0 1 0 0 0 1 1 0 0 2 0 0 0 1 1 0 0 0 0 0 1 1 1 1 0 0 0 0 1 1 0 0 0 0 0 0 0 0 0 1 1 0 0 2 0 2 0 0 1 0 1 0 1 1 0 1 1 0 1 1 0 1 1 0 1 0 2 0 2 1 1 1 1 0 1 0 0 0 1 1 0 1 0 2 2 2 2 0 0 0 0 0 1 2 1 1 0 0 0 0 1 0 0 2 0 0 1 0 0 0 0 1 2 1 2 0 0 1 0 0 1 1 1 1 0 0 0 1 0 2 0 1 0 0 1 0 1 1 0 2 2 0 2 0 0 0 0 0 0 1 0 2 1 1 0 0 0 0 0 0 0 0 0 1 0 0 2 0 0 1 0 0 0 0 0 0 0 0 1 1 0 0 0 0 0 0 1 0 1 0 2 0 0 0 0 2 0 2 1 0 0 1 1 1 2 0 2 1 0 0 0 0 2 0 1 1 1 2 1 2 2 0 0 0 0 1 0 0 0 0 1 1 2 0 0 0 0 1 0 1 0 1 1 1 1 1 1 1 0 2 0 1 2 0 0 0 0 1 0 0 2 0 0 2 1 2 1 0 2 0 1 1 1 0 2 2 2 0 0 1 0 2 0 0 0 0 2 0 0 2 0 0 0 1 2 2 2 2 0 1 0 2 0 1 0 1 0 0 0 0 0 1 0 1 0 0 2 1 0 2 0 0 0 0 0 0 2 1 0 0 0 0 0 0 0 0 0 0 0 0 0 0 0 1 0 0 1 0 1 1 0 1 0 0 0 0 1 0 0 0 0 0 0 0 0 0 0 1 0 0 0 0 0 2 0 0 0 2 0 0 0 0 0 0 0 1 0 0 1 0 0 0 1 1 0 0 0 1 1 2 0 0 1 1 0 0 1 1 0 1 2 2 2 1 0 2 2 0 1 2 0 0 0 1 0 1 0 2 0 0 1 1 1 0 1 0 1 2 0 0 2 1 1 1 0 0 0 2 2 0 1 1 1 0 0 0 0 1 0 1 1 1 0 0 2 0 0 1 1 2 0 2 0 0 0 1 1 0 2 2 0 0 0 0 1 1 0 0 0 0 0 0 0 1 0 2 0 2 0 0 0 0 0 1 0 2 0 0 0 0 0 1 0 0 1 0 0 0 0 1 0 1 1 1 0 0 0 1 1 1 0 0 0 0 1 0 0 0 2 1 2 2 1 1 0 1 0 0 1 2 2 2 1 1 0 0 0 2 0 2 2 2 0 2 0 0 0 0 1 1 1 1 0 0 1 2 1 1 1 0 0 2 1 1 1 1 1 0 2 0 1 0 1 0 0 2 2 0 0 1 1 0 0 1 2 0 0 1 0 2 2 1 1 2 0 0 0 0 0 1 0 1 1 1 0 0 2 0 0 0 0 1 0 0 0 0 0 2 1 0 2 0 1 0 0 0 1 0 0 0 1 1 2 0 0 0 0 0 0 1 0 2 2 0 0 0 1 1 1 0 0 1 0 0 0 1 2 1 0 1 0 0 0 0 0 0 1 1 2 1 1 1 0 0 0 0 1 0 1 1 0 0 1 0 0 2 0 0 0 1 1 1 0 0 1 1 1 1 1 0 0 1 2 0 2 0 1 0 1 2 0 1 1 0 1 1 1 1 2 0 0 0 0 0 0 0 0 0 0 0 1 0 0 0 1 1 1 2 2 1 0 1 0 0 0 0 1 0 0 0 1 0 0 0
145 1 2 0 0 0 0 2 0 2 0 0 0 0 0 0 0 0 0 1 1 1 1 1 1 0 0 2 0 1 1 1 1 1 1 0 1 2 0 0 0 1 0 0 0 0 0 0 1 1 1 1 0 0 1 2 0 1 1 2 0 0 0 2 0 0 1 0 0 1 0 0 1 0 1 1 1 0 2 0 2 2 0 0 2 1 0 1 1 1 1 1 0 2 0 0 0 0 0 2 2 2 1 0 0 0 2 1 1 1 0 1 1 2 2 2 2 0 0 0 2 0 2 0 0 0 0 0 0 1 0 0 0 1 1 1 0 0 1 0 0 2 0 0 0 1 0 0 1 1 1 0 0 0 0 0 0 2 0 2 1 1 2 0 1 2 2 0 0 2 0 1 1 2 1 1 2 0 1 1 0 1 1 2 2 1 2 1 0 1 2 1 0 2 2 0 2 2 1 1 0 1 1 0 1 0 2 0 2 1 0 1 1 0 1 1 0 0 2 0 2 0 0 1 1 1 0 0 0 1 0 0 0 0 2 0 0 2 0 2 0 0 2 2 2 2 0 0 2 0 0 0 0 1 0 0 1 1 1 1 1 1 0 0 0 0 0 0 2 1 0 1 1 1 0 0 0 2 2 0 0 0 1 1 0 1 1 2 0 2 0 1 2 0 2 0 2 0 0 0 1 0 0 0 0 2 2 0 2 2 2 2 1 2 2 0 0 1 1 0 0 2 2 2 1 0 0 0 2 0 0 0 0 1 0 0 0 1 1 0 0 0 2 0 0 1 1 0 1 1 1 1 0 0 0 2 0 1 0 0 0 0 0 0 0 2 0 1 1 0 2 0 0 0 1 1 0 2 0 2 0 1 2 2 2 0 0 0 0 1 0 1 0 0 2 0 1 2 1 1 0 1 1 0 0 0 1 0 0 0 0 0 0 0 1 1 0 0 1 1 0 0 0 2 1 2 1 0 0 0 0 0 1 1 1 1 0 1 0 0 2 0 0 0 1 1 0 0 0 0 0 0 0 1 0 0 0 1 2 2 0 0 0 1 0 1 0 2 0 2 1 1 0 2 2 0 0 2 1 1 0 2 0 1 0 1 0 0 2 0 0 2 0 0 0 0 2 0 0 1 1 1 2 2 2 0 1 1 0 0 0 2 1 0 1 0 0 1 0 2 1 0 2 0 0 2 0 0 1 1 1 0 0 1 1 1 2 0 1 1 2 1 0 1 2 1 0 0 2 2 0 0 0 0 2 1 1 0 0 0 2 0 0 0 0 1 0 2 1 0 1 1 1 0 0 0 2 1 0 1 0 0 1 0 0 1 0 0 0 1 1 1 1 0 0 0 0 0 0 0 0 2 0 0 1 1 1 1 0 2 1 1 0 0 0 1 0 0 0 0 2 2 0 1 2 0 1 1 0 0 1 2 0 0 2 1 0 1 2 1 1 1 1 1 2 0 2 2 0 0 0 2 0 0 0 2 0 0 2 1 1 1 1 0 1 2 1 0 1 0 2 0 0 0 0 1 1 0 1 2 0 0 0 1 0 2 2 1 2 0 2 0 0 0 1 0 0 1 0 1 1 1 0 0 0 0 2 2 0 0 0 0 0 2 0 0 0 1 1 0 0 0 1 2 0 1 1 0 0 0 0 0 0 2 0 1 1 0 1 2 0 2 0 1 2 0 2 0 0 1 1 1 0 0 0 1 0 1 0 0 0 0 1 0 0 0 1 0 0 0 0 0 1 1 1 1 1 1 1 1 2 2 1 0 0 2 0 1 1 2 0 2 1 0 1 0 0 2 0 0 0 0 0 1 0 2 2 0 0 2 0 0 1 1 1 0 2 2 2 0 2 2 1 1 1 1 0 1 1 1 1 1 1 0 0 0 0 0 0 0 1 1 1 0 0 0 0 0 0 0 2 2 0 0 1 1 0 0 0 0 0 0 0 0 0 1 2 0 2 0 1 0 0 1 2 1 0 2 2 2 2 0 0 0 0 0 0 2 0 2 2 0 0 0 2 0 2 0 1 2 0 0 0 2 2 0 0 1 0 0 0 0 1 0 1 1 0 1 0 0 0 1 0 0 0 0 1 2 0 0 0 0 0 1 1 0 0 1 0 0 0 1 1 2 2 0 0 0 0 0 1 0 2 0 0 0 0 1 1 1 1 0 1 1 2 0 1 1 1 0 1 0 0 0 0 2 2 0 1 0 0 0 0 0 0 0 0 0 0 2 0 0 0 0 0 1 0 0 0 0 2 1
146 0 1 1 0 0 0 2 2 0 0 0 1 1 1 1 0 0 0 1 1 1 1 2 2 0 0 1 2 2 2 1 1 1 2 1 1 0 0 0 0 1 0 0 1 0 0 1 1 0 0 2 0 0 1 2 0 1 0 0 1 1 0 0 1 0 1 1 0 0 1 1 2 0 1 2 1 0 1 1 0 1 0 0 1 0 0 1 2 2 0 1 1 1 0 0 1 2 0 1 1 1 0 0 1 1 2 1 1 1 1 1 1 2 2 1 2 0 0 0 2 0 2 0 0 1 0 1 1 1 1 1 1 1 0 0 1 0 0 0 1 1 0 0 0 0 0 0 0 0 0 0 0 1 0 0 0 0 1 2 2 1 2 0 1 2 1 1 0 0 2 0 0 2 0 0 2 0 0 1 0 1 1 1 1 1 1 1 0 0 0 1 1 1 1 0 1 1 0 0 0 0 0 1 2 0 2 1 1 0 1 1 1 0 0 0 0 0 1 1 1 0 0 2 0 0 1 1 1 0 0 0 0 0 0 0 0 2 0 1 0 0 2 2 2 2 1 0 1 1 0 0 0 0 0 0 0 0 0 0 0 0 1 1 0 0 1 0 2 0 0 2 1 2 0 0 0 1 1 0 0 1 2 2 0 2 2 1 0 2 0 0 0 0 2 0 2 1 0 0 0 0 1 0 1 0 0 0 0 1 0 2 1 1 1 0 0 0 0 0 0 1 2 1 0 0 1 0 0 1 0 0 0 0 0 0 0 2 0 0 0 0 2 0 0 1 1 1 2 1 1 0 0 1 0 1 1 1 0 0 0 0 2 2 2 1 1 2 2 0 2 0 1 1 0 0 0 1 0 2 0 1 0 0 2 1 2 0 0 0 0 0 0 0 2 1 0 0 0 0 0 0 0 1 1 0 1 0 0 1 1 1 0 0 0 1 0 1 0 0 0 1 0 1 0 2 1 0 0 1 0 1 1 0 2 2 0 1 0 0 1 0 2 2 0 2 0 0 0 0 0 1 0 1 0 0 0 2 1 1 2 0 0 1 0 1 0 1 0 0 1 0 0 2 0 0 0 2 0 1 2 1 0 0 0 0 0 0 2 0 0 2 0 1 1 1 1 1 1 2 0 1 2 1 1 1 2 1 0 0 0 2 0 0 0 1 0 2 0 1 1 1 2 1 1 1 0 1 1 2 0 1 0 1 0 0 2 0 0 0 2 2 0 0 2 0 0 1 1 1 0 0 0 0 2 0 2 1 0 1 0 0 0 0 0 0 0 1 0 0 0 2 0 0 0 0 0 1 0 1 0 1 0 0 0 0 0 0 0 1 0 0 1 0 0 1 0 0 0 0 0 2 0 0 2 0 0 0 0 1 0 0 0 0 0 0 1 0 1 0 1 2 0 1 1 1 1 1 0 0 1 1 0 0 2 0 2 2 2 1 1 0 1 1 2 0 2 1 0 1 0 2 0 1 0 1 0 1 1 0 0 0 2 0 0 1 0 2 0 0 0 1 0 0 0 2 2 1 1 1 0 1 1 2 0 2 2 2 1 1 1 0 0 0 0 0 0 2 0 0 0 0 0 0 0 0 2 1 0 0 1 1 0 1 0 1 0 0 0 0 0 2 0 2 0 2 0 0 1 0 1 2 0 2 0 0 0 0 0 1 0 0 0 0 0 1 1 1 0 0 0 0 0 0 1 0 0 1 2 1 0 0 2 0 1 0 0 1 1 1 0 0 2 2 1 0 1 0 0 0 2 2 1 0 1 1 1 2 1 2 0 1 2 0 1 0 0 1 0 0 0 0 0 1 0 2 0 0 0 0 0 0 0 0 1 1 0 1 1 0 1 1 0 2 2 2 0 0 2 0 1 1 2 2 0 0 0 0 1 1 1 1 0 0 0 0 0 0 0 0 2 2 0 1 1 0 1 0 1 0 0 0 0 0 0 1 1 0 2 0 1 0 1 0 2 1 0 1 1 1 1 0 0 0 0 0 0 1 0 2 1 0 1 0 2 0 2 0 0 0 0 1 2 0 2 0 2 1 0 0 0 0 0 0 0 0 2 1 0 0 0 0 0 2 0 0 1 1 0 0 0 0 0 1 0 1 1 2 0 0 0 0 1 2 2 0 0 1 1 2 2 0 1 0 0 0 1 2 0 0 1 1 1 0 1 1 0 0 0 0 0 0 0 0 0 0 1 0 1 0 0 2 0 0 0 0 0 1 0 2 0 0 1 0 2 0 0 1 2 1 1 1
147 1 1 1 0 0 0 2 1 1 0 0 0 0 0 0 0 0 1 2 0 1 0 2 2 0 0 1 2 1 2 2 0 1 0 0 1 2 1 1 1 0 0 0 0 0 0 0 1 1 1 1 1 1 1 1 0 0 1 1 1 1 0 2 1 0 1 0 0 0 0 1 2 0 2 1 0 0 2 0 2 2 0 0 1 0 0 0 1 1 0 0 0 2 0 0 1 2 2 2 1 1 0 0 1 1 2 0 0 2 0 2 1 2 2 2 2 0 1 0 1 0 2 0 0 0 0 1 1 1 1 1 0 0 1 0 1 2 0 0 1 1 0 0 0 0 0 0 2 2 0 0 0 0 0 0 1 2 0 0 1 1 1 1 1 1 0 0 0 2 0 1 1 1 1 1 2 0 1 1 0 1 0 2 0 0 2 2 0 0 1 1 0 2 2 0 2 1 0 0 0 0 0 1 2 0 1 0 1 0 1 1 1 0 0 0 1 1 2 0 2 1 0 1 1 1 0 0 0 0 1 1 0 0 2 0 0 1 1 1 0 1 2 2 2 2 0 0 1 1 1 1 0 0 2 1 0 1 1 1 1 1 0 0 0 0 0 1 1 0 0 2 1 2 0 0 2 0 1 0 1 0 1 2 0 2 2 0 0 1 1 0 0 0 2 0 2 0 0 0 0 0 0 1 0 0 0 1 1 1 1 1 1 2 2 0 1 0 0 0 2 1 1 0 1 0 1 1 1 1 0 1 0 0 0 0 0 2 0 0 0 0 2 0 1 1 0 1 2 1 0 0 0 0 0 0 1 1 0 2 0 0 1 1 1 0 1 2 2 0 2 0 1 1 1 1 0 1 1 1 0 0 0 0 0 1 1 0 0 0 0 0 0 0 2 0 0 1 1 1 1 1 1 0 0 0 1 0 0 0 0 0 0 0 1 0 0 1 0 0 0 1 1 0 0 0 0 0 0 1 0 1 0 2 0 1 0 2 0 0 2 0 0 0 0 0 0 1 2 0 0 0 1 1 1 1 0 1 1 1 1 0 1 0 0 1 0 1 0 0 1 0 2 0 2 0 2 2 0 0 2 1 0 0 1 0 0 0 2 0 0 2 0 1 0 0 0 1 1 2 0 1 1 0 1 0 2 1 1 0 1 1 0 0 2 0 0 1 0 2 2 0 1 0 0 1 0 1 0 2 0 1 0 0 0 0 2 2 1 1 1 1 0 1 2 2 0 0 2 2 0 1 0 0 1 1 0 0 0 1 0 0 0 0 0 1 1 0 0 0 0 1 1 0 0 0 1 1 0 1 0 0 0 0 1 0 0 0 0 1 0 0 1 0 0 0 0 0 0 1 1 2 1 0 0 1 1 0 0 1 0 0 0 1 0 1 0 0 0 0 1 1 0 0 0 1 1 2 0 0 0 0 0 0 2 0 0 1 2 1 1 0 0 0 2 0 2 1 2 1 0 1 0 1 0 2 0 1 1 0 0 0 1 0 1 2 0 1 0 1 0 0 0 0 0 1 2 1 1 1 0 0 0 2 0 2 1 1 1 0 2 0 0 0 1 0 0 1 0 1 0 1 0 0 0 0 2 1 1 0 0 0 0 1 0 0 0 1 1 0 0 0 0 1 1 2 0 0 2 0 0 0 0 2 0 1 0 0 0 2 0 1 0 1 1 0 1 0 0 0 0 0 0 1 0 1 1 0 1 0 0 1 2 1 0 0 1 0 0 0 0 0 1 1 1 2 0 1 2 2 0 0 1 1 1 1 1 2 1 2 0 1 2 0 2 0 0 0 0 0 0 0 1 2 1 1 0 0 0 2 1 1 0 1 1 0 1 1 1 1 0 1 1 1 2 0 0 2 0 0 0 2 2 2 0 0 0 0 0 0 0 0 0 0 0 0 0 2 2 0 0 0 0 0 2 0 0 0 0 0 0 0 0 0 2 0 1 0 2 0 1 0 1 0 2 1 0 1 1 2 2 0 0 0 0 0 0 0 0 1 1 0 1 0 2 0 2 0 0 0 1 1 0 0 2 0 0 2 1 1 1 0 1 0 1 1 1 1 0 0 0 1 0 2 0 0 1 1 1 2 0 0 0 2 0 0 0 0 0 0 0 0 1 2 1 0 0 1 0 1 1 0 2 1 1 0 2 2 0 0 2 0 1 0 2 0 0 0 0 0 0 0 1 0 0 0 0 1 1 0 0 0 0 0 0 0 0 0 0 1 0 0 0 0 1 0 0 1 2 1 0 0
148 0 1 2 1 0 0 2 1 1 0 0 0 2 1 1 1 0 1 0 1 0 0 2 2 1 1 2 2 0 2 2 0 1 1 0 2 1 0 0 1 1 0 0 0 0 1 0 1 1 1 1 1 2 0 0 0 0 0 0 0 1 0 2 0 1 1 0 0 0 0 0 2 0 0 2 1 0 1 0 1 2 0 0 0 0 0 1 1 1 0 0 2 1 0 0 1 0 0 0 1 1 1 1 0 0 2 0 0 2 0 1 1 2 2 1 2 0 1 0 1 0 2 0 1 0 0 1 1 1 0 0 0 0 1 0 1 0 0 0 1 1 0 0 0 1 0 0 0 2 1 0 0 0 1 0 0 1 1 2 1 0 1 1 2 2 0 0 0 1 0 1 0 1 0 1 2 0 1 1 0 2 0 2 0 0 2 2 0 0 0 1 1 1 1 1 2 1 0 0 0 1 0 0 2 0 0 0 1 0 1 1 1 0 0 0 0 0 1 1 1 1 1 2 0 0 2 0 0 1 0 0 0 0 2 0 0 0 1 0 0 1 1 1 2 2 1 0 1 1 1 1 1 0 0 0 1 0 0 0 0 0 0 0 0 0 0 0 2 0 0 0 1 2 2 2 0 0 1 0 0 0 0 2 0 2 2 2 0 2 0 0 0 0 1 0 2 1 0 1 0 0 2 0 1 0 2 0 0 2 0 1 2 1 1 0 0 1 0 0 0 2 0 0 1 0 1 0 0 1 0 1 0 0 0 0 1 1 0 1 1 1 1 0 0 0 1 0 1 0 0 1 0 1 0 0 1 0 0 1 0 0 2 1 2 0 0 2 2 0 2 0 0 0 0 0 0 1 0 2 0 0 0 0 0 0 0 0 0 0 0 0 1 0 1 1 0 0 0 0 0 0 1 1 2 1 0 1 1 0 1 1 0 0 2 0 0 0 0 0 0 1 0 2 1 2 1 0 0 0 1 0 0 2 0 2 0 0 0 1 1 0 0 1 0 1 0 0 1 0 0 0 0 0 0 0 0 1 1 1 1 0 0 2 0 0 0 1 0 1 2 1 1 1 0 0 0 0 0 0 1 2 0 1 0 1 0 0 2 0 0 2 1 0 0 0 1 0 0 1 1 1 2 2 2 0 2 0 0 1 0 2 1 1 0 2 1 1 0 1 1 1 2 1 1 2 0 0 0 2 0 0 0 0 1 0 2 2 0 0 1 2 0 1 1 1 0 1 1 1 0 0 0 1 1 0 0 0 0 0 1 0 1 0 0 0 0 1 1 0 1 1 0 0 0 0 0 2 0 2 0 0 1 0 1 1 1 0 0 0 1 0 0 0 0 0 0 1 2 2 2 0 0 0 0 1 1 1 0 1 1 0 0 0 0 0 0 0 0 0 1 1 0 1 1 0 1 0 0 0 0 0 1 0 2 2 0 2 2 2 2 1 0 0 1 0 1 1 2 1 0 2 1 0 1 1 0 0 1 0 0 0 1 0 1 2 2 2 0 0 1 0 1 0 0 1 1 0 1 1 1 1 0 1 1 2 0 1 1 0 2 0 2 0 0 1 1 2 0 1 0 0 1 1 2 0 1 2 0 1 0 1 0 2 0 0 0 0 0 0 0 1 1 2 0 1 1 0 0 0 0 1 0 2 0 0 2 0 1 2 1 2 0 0 1 0 0 0 0 0 0 0 0 0 0 1 0 0 0 0 0 0 2 1 0 0 0 1 2 2 1 0 1 1 0 0 0 1 1 1 2 2 0 0 2 2 0 1 0 2 0 1 2 0 2 0 0 0 0 0 0 0 2 2 2 0 2 0 1 2 0 0 1 0 1 0 1 2 2 0 1 2 1 2 2 1 0 2 1 0 0 2 2 0 0 0 0 0 1 1 0 0 1 1 0 0 1 1 1 0 1 1 0 0 2 0 0 0 0 0 1 0 1 0 0 2 2 0 2 1 1 0 0 0 2 0 0 0 0 0 1 1 0 0 0 0 0 1 0 2 2 0 0 0 2 0 2 0 0 0 1 1 0 0 2 1 1 1 0 2 0 0 1 0 1 1 2 1 1 0 1 0 0 1 1 0 0 1 1 1 1 0 0 1 1 0 0 1 0 0 0 2 2 1 1 0 0 0 0 0 2 1 1 0 2 0 2 2 0 0 1 0 0 0 0 2 1 1 1 0 1 1 0 0 0 2 2 0 0 1 1 0 1 1 0 0 0 0 0 1 1 0 1 0 1 0 1 0 0 0 1 1
149 0 0 2 0 0 1 1 1 1 0 0 0 2 0 0 1 0 1 1 1 0 0 1 1 1 1 1 2 0 2 0 1 2 0 0 0 2 1 1 1 0 0 0 1 1 1 0 0 0 0 0 1 2 0 0 0 1 0 2 0 0 0 0 0 0 0 0 0 0 1 2 1 0 1 2 1 0 1 0 0 1 1 1 1 0 0 0 2 2 0 0 0 2 1 0 0 2 2 2 0 2 1 0 1 0 2 0 1 2 1 0 0 2 1 0 0 0 2 0 0 0 0 2 0 2 0 1 0 1 1 1 0 0 0 0 0 0 0 0 0 2 1 0 0 0 0 0 1 1 1 0 0 1 0 0 0 1 1 0 0 1 1 1 1 2 1 0 0 1 0 1 0 2 0 0 2 0 1 2 0 2 1 2 1 1 2 1 0 1 1 1 1 0 0 1 2 2 0 0 0 0 0 0 2 2 2 0 0 0 1 2 0 0 0 1 0 0 2 0 2 1 2 2 0 0 2 0 0 1 0 0 0 0 2 0 0 1 0 0 0 1 2 2 2 2 0 0 2 0 0 0 1 0 0 0 1 0 0 0 0 0 0 0 0 0 0 0 0 0 0 2 0 2 0 0 1 0 2 0 1 0 1 2 0 2 2 1 0 2 0 1 0 1 1 1 1 0 0 0 0 0 1 0 1 0 0 1 0 1 0 1 2 1 1 0 0 0 0 0 0 1 1 1 1 0 1 0 1 1 0 1 0 0 0 0 0 1 0 1 0 1 2 0 0 1 0 1 2 2 2 0 0 1 0 1 1 0 0 2 0 0 1 0 1 1 0 1 1 1 1 1 1 1 0 0 0 1 0 2 0 0 0 0 1 0 1 0 0 0 1 1 0 0 2 0 0 0 1 1 1 1 1 1 1 0 0 0 0 0 0 0 0 0 0 0 2 0 0 0 1 1 0 0 1 2 2 0 0 1 0 1 0 2 0 1 0 1 0 0 2 0 0 1 1 2 0 1 1 0 0 0 1 1 1 1 0 0 0 0 2 0 0 0 0 1 0 1 0 0 0 0 0 1 1 0 1 1 1 0 1 2 0 0 1 1 0 1 1 1 2 1 1 1 0 1 0 0 0 1 1 1 1 1 1 0 1 0 0 1 0 1 1 1 0 1 1 2 0 1 1 1 2 0 1 2 1 0 0 2 0 1 0 0 1 0 1 1 0 2 0 0 0 1 1 1 0 0 2 2 0 0 0 0 1 0 1 0 0 1 0 0 0 1 1 1 1 2 1 1 0 1 1 0 0 0 1 2 0 2 0 2 0 0 1 0 1 0 0 1 0 0 0 0 0 0 0 1 1 1 1 1 0 0 2 0 0 0 0 1 0 0 0 0 0 0 0 0 0 0 0 1 0 0 0 1 1 1 0 0 1 2 0 0 1 0 0 0 2 0 2 0 0 0 0 0 0 2 0 0 1 2 0 1 1 2 0 0 1 0 0 0 1 0 0 1 0 1 1 0 1 1 1 0 0 1 0 0 2 0 1 0 0 1 0 2 1 2 1 1 1 0 0 0 0 0 1 2 0 1 1 0 1 1 2 0 1 1 0 0 0 1 0 2 0 1 0 1 1 0 0 0 0 2 0 1 1 0 1 0 1 1 0 2 1 1 2 0 1 2 1 1 0 1 1 0 1 0 0 0 0 0 0 0 0 2 1 1 0 1 1 0 2 0 1 0 0 1 1 1 0 0 1 0 1 1 2 1 1 2 1 1 0 1 1 2 0 2 0 2 0 0 2 0 1 1 0 1 0 0 0 0 2 2 2 1 0 1 1 1 0 0 1 1 1 0 2 1 1 1 1 1 0 2 2 1 0 1 0 0 0 2 1 1 0 0 0 0 0 0 0 0 1 0 0 0 1 1 0 1 1 1 0 0 1 1 0 0 1 0 0 0 0 0 1 0 1 0 1 0 0 0 0 0 1 0 0 1 0 1 1 0 0 0 0 2 2 2 0 2 2 0 1 1 1 0 1 0 0 0 0 0 0 0 2 0 1 2 0 1 0 0 0 0 1 1 2 0 2 2 0 0 0 2 1 0 2 2 0 0 0 1 0 2 0 0 0 0 0 0 0 0 2 2 1 0 0 0 0 0 1 0 2 0 0 0 2 2 0 0 2 0 0 1 1 0 1 1 1 0 1 1 0 1 1 1 1 1 1 0 0 0 1 1 0 1 1 0 1 1 0 0 0 0 0 1 0 0 0 0 0 0
150 1 1 0 0 0 0 2 2 0 0 0 0 1 0 0 1 0 1 0 2 1 0 2 2 1 1 1 1 1 2 0 1 2 1 0 2 2 0 0 2 0 0 1 0 1 1 0 1 0 0 0 0 1 0 2 0 0 1 1 1 1 0 2 0 0 0 0 1 1 0 2 1 1 1 2 1 0 1 0 1 2 0 0 2 0 0 0 1 1 0 0 2 2 0 0 1 1 0 1 1 2 0 0 2 2 1 1 1 1 1 1 1 1 1 1 1 0 1 0 1 0 2 0 0 0 0 2 1 2 0 0 0 0 0 0 0 0 1 0 0 2 0 0 0 1 0 0 1 2 0 0 0 0 0 0 0 0 2 1 0 1 1 1 2 2 1 0 1 1 0 2 0 2 0 1 1 0 0 0 0 0 0 2 0 0 2 1 0 0 1 1 1 1 1 0 2 1 0 0 0 0 0 0 2 0 2 0 1 0 0 1 1 0 0 1 1 0 2 0 2 0 0 2 0 0 0 0 0 1 0 0 1 1 0 0 0 1 1 1 0 1 2 2 2 2 0 0 2 0 0 0 1 0 0 0 0 2 1 0 0 0 0 0 0 0 1 0 1 0 1 2 1 1 0 0 0 2 1 0 1 0 0 1 0 0 0 0 0 1 1 0 1 0 1 1 0 0 0 2 0 0 1 0 1 0 0 0 0 2 0 2 1 2 1 0 0 2 0 1 1 1 2 1 1 0 0 0 0 1 0 1 0 0 0 0 0 0 0 0 1 1 2 0 0 1 0 0 1 1 1 1 0 1 0 0 1 1 0 1 0 0 0 0 0 0 2 2 2 0 2 0 0 0 0 1 0 1 1 1 0 1 0 0 1 1 1 0 0 0 0 0 0 0 2 1 0 1 1 1 1 1 0 2 2 0 0 0 0 0 0 0 0 1 0 0 1 0 1 0 0 1 1 0 0 2 0 1 1 1 0 2 1 1 1 1 0 0 0 0 1 0 1 1 1 2 1 1 1 0 0 1 0 1 1 0 1 1 1 2 1 0 0 0 0 2 0 0 0 0 0 0 0 2 1 0 1 1 0 0 1 2 0 2 0 2 0 1 2 0 0 2 0 1 0 1 0 0 0 2 0 2 2 2 2 0 1 1 0 0 0 2 1 0 1 0 0 1 0 2 1 0 0 0 0 0 0 0 1 1 0 0 0 0 0 0 2 1 2 2 0 0 0 0 2 2 0 2 0 0 0 0 0 0 2 0 1 1 0 1 0 0 2 0 0 0 0 1 0 0 0 2 1 0 0 0 1 1 0 1 0 1 0 0 1 0 1 0 1 1 0 0 0 0 1 0 0 0 0 0 0 1 0 1 1 1 1 0 0 0 0 0 0 0 0 0 0 0 0 1 0 1 0 2 2 0 0 2 0 0 2 2 0 1 1 0 1 2 2 2 1 2 0 0 1 0 1 1 2 0 2 1 0 1 0 2 0 0 1 1 1 0 1 0 2 2 0 1 1 0 0 0 0 0 0 0 0 2 2 0 0 0 1 1 0 2 1 1 1 0 2 0 0 0 0 0 0 2 0 2 1 1 0 0 0 0 2 2 0 0 1 1 0 1 0 2 1 1 1 0 0 0 2 2 0 0 2 0 0 0 0 1 0 2 1 0 1 0 1 1 0 1 0 1 2 0 2 1 0 1 1 1 0 1 0 2 1 0 1 0 0 1 1 0 0 1 0 2 1 1 0 1 2 0 0 0 0 0 0 0 2 2 2 0 0 1 1 2 2 2 2 2 2 0 1 1 0 1 1 0 0 0 1 2 1 1 1 1 0 1 0 1 1 0 1 0 1 1 1 0 1 0 2 1 0 1 0 1 0 1 0 1 2 1 0 0 0 0 0 0 0 0 1 0 0 0 1 1 0 0 1 1 0 1 0 1 1 0 0 0 0 0 1 0 0 0 0 0 0 0 0 0 0 1 2 0 0 1 1 1 1 0 0 0 0 0 0 2 0 0 0 0 0 0 0 0 0 0 0 1 0 1 1 0 2 0 1 1 0 1 0 0 1 0 1 1 1 2 1 1 0 0 0 1 2 1 1 1 1 1 0 1 0 0 1 0 0 2 0 0 0 2 1 0 0 0 0 0 0 1 2 0 1 0 0 0 2 2 0 2 0 0 0 1 2 0 1 0 0 0 0 0 0 0 0 0 1 0 0 0 0 0 1 2 0 0 0 2 0 2 0 0 1 0 1 1 0 0 0 0 2 2
151 0 0 2 1 0 1 2 2 0 0 0 0 1 0 0 0 0 0 0 2 0 0 1 1 1 1 2 2 0 2 0 0 1 2 0 2 2 0 0 2 0 0 1 0 1 1 0 0 1 1 2 0 1 1 2 0 0 1 1 0 1 0 1 0 0 0 0 0 0 0 1 1 0 1 2 1 0 2 0 2 2 0 1 0 0 0 0 2 2 0 0 1 1 1 1 0 1 1 1 1 2 1 0 1 1 2 0 1 1 0 1 0 1 1 0 1 0 0 0 1 0 1 1 0 1 0 1 0 1 0 0 0 0 0 0 0 1 0 0 1 1 1 0 0 2 1 0 1 1 1 0 2 0 1 0 0 0 1 1 1 0 1 1 0 1 0 1 0 1 0 2 1 1 1 2 1 1 1 1 0 1 0 2 0 0 2 1 0 0 1 1 0 0 2 0 2 2 1 0 0 1 0 0 2 0 0 1 1 0 1 2 1 0 0 1 0 0 2 0 2 1 2 2 0 0 1 0 0 0 0 1 0 0 1 0 0 1 1 1 0 1 2 2 2 2 0 0 1 1 0 0 1 0 1 1 0 1 0 0 0 0 0 0 1 1 1 1 2 1 0 1 1 2 0 1 0 2 1 0 0 0 0 1 0 1 1 2 0 2 0 0 0 2 0 1 1 1 0 2 1 0 1 1 0 0 0 0 0 0 0 0 1 1 1 0 0 0 0 0 1 2 1 1 0 0 0 0 0 0 0 2 0 0 0 0 1 2 0 0 0 0 2 0 1 0 1 0 0 0 0 0 1 0 1 0 0 0 0 0 0 0 2 2 1 1 0 2 2 1 1 1 0 0 0 0 0 2 1 1 2 1 0 0 1 0 0 0 0 0 0 0 0 0 2 1 0 1 0 0 0 0 0 2 2 0 0 0 0 0 0 0 0 0 0 1 1 0 0 0 0 1 0 2 1 2 1 2 2 1 0 2 0 0 1 0 0 2 0 0 1 0 0 0 2 2 1 1 1 0 0 1 0 2 1 1 0 2 1 1 1 0 1 0 0 0 0 1 0 0 1 0 1 2 1 0 0 0 0 0 1 2 0 1 0 1 0 0 2 0 0 2 1 1 0 1 0 0 0 2 0 1 2 1 2 0 1 0 0 2 0 0 1 0 1 1 0 2 0 1 1 1 2 0 0 2 1 0 1 1 1 0 0 1 1 1 2 1 2 2 1 1 0 0 2 1 0 1 1 1 0 0 0 0 0 0 0 1 2 0 0 1 1 0 0 0 0 2 1 0 1 1 1 0 0 0 1 1 0 1 0 1 0 0 0 0 1 0 0 0 1 1 1 0 0 1 0 0 0 0 0 1 0 0 2 0 0 0 0 2 0 0 0 1 0 0 1 0 0 0 0 0 0 2 2 0 0 2 0 0 2 2 0 0 2 1 0 0 2 1 2 1 0 0 1 0 1 0 1 0 0 0 0 2 0 2 0 0 2 1 0 0 1 0 0 1 0 1 1 0 0 2 0 0 0 2 2 1 2 0 1 0 0 1 0 2 1 1 1 1 1 0 0 1 1 0 0 1 0 1 1 0 2 1 1 1 0 2 0 0 1 0 0 2 0 1 0 1 1 0 0 0 0 2 0 2 0 0 0 0 0 2 0 2 0 1 1 0 1 1 0 1 1 0 0 0 0 0 0 0 0 0 0 0 0 2 0 1 0 0 0 0 1 0 1 0 1 1 2 2 1 0 2 0 0 1 0 2 2 2 0 0 0 0 0 2 0 2 1 2 1 1 1 1 1 0 0 1 0 0 0 0 0 2 0 1 2 0 0 2 0 0 1 0 1 1 2 2 2 0 2 1 1 2 2 0 0 0 1 1 0 0 2 2 0 0 0 2 1 0 0 0 2 1 1 1 2 0 0 0 2 2 0 0 1 0 0 0 0 0 0 0 0 0 0 1 1 0 2 0 2 0 0 1 2 1 0 1 1 2 2 0 0 0 0 0 0 1 0 2 2 0 0 0 2 1 2 0 1 0 1 0 0 0 2 0 2 2 0 0 0 0 0 0 0 0 2 0 1 0 0 1 0 2 2 1 1 1 1 1 0 0 0 2 0 0 0 0 0 0 0 0 2 0 1 1 0 1 0 1 2 0 1 0 0 0 1 2 0 0 1 1 0 1 1 1 0 0 0 0 0 0 0 0 0 0 1 0 0 0 0 0 1 1 0 0 0 1 1 1 0 0 0 0 0 0 0 0 1 0 1 1
152 0 2 0 1 0 0 2 2 0 0 0 0 0 0 0 0 0 2 1 1 1 0 1 1 0 0 0 0 1 1 0 0 1 2 0 2 1 0 0 0 2 0 0 0 0 0 0 0 1 1 1 0 0 0 2 0 1 0 0 2 2 0 2 0 0 0 0 0 0 0 0 2 0 2 1 0 0 2 0 2 2 1 1 1 0 0 2 2 2 0 1 0 1 0 0 0 1 1 1 1 2 1 0 0 0 2 1 1 1 0 2 2 2 2 1 1 0 0 0 2 0 1 1 0 1 0 0 0 0 0 0 0 0 0 0 1 0 0 0 0 2 0 0 0 0 0 0 1 1 1 0 0 2 1 0 0 1 0 0 0 0 2 0 0 2 1 0 1 2 0 1 1 1 0 0 1 0 1 1 0 1 1 2 2 1 2 2 1 0 1 2 0 2 2 0 1 2 0 0 0 1 1 0 2 0 2 1 1 0 1 1 0 1 0 0 0 0 2 0 2 1 1 2 0 0 0 0 0 0 0 0 0 0 1 0 0 2 0 1 0 0 2 2 2 2 0 0 1 1 1 1 1 0 0 0 0 1 1 1 1 1 0 0 0 0 0 0 2 0 0 1 2 2 0 0 2 1 1 0 0 1 0 1 0 1 1 2 0 2 0 1 0 0 2 0 2 1 0 1 1 1 0 1 0 0 0 0 0 1 1 2 2 2 2 0 0 0 0 0 0 2 1 0 0 0 0 0 1 0 0 0 1 1 0 0 0 2 0 2 0 1 2 0 1 1 0 1 1 0 0 1 0 1 0 0 1 1 0 2 0 0 1 0 1 0 1 2 2 2 0 2 1 1 0 0 0 0 0 2 2 1 0 0 1 0 0 0 0 0 0 0 0 0 2 1 0 1 1 1 1 0 1 0 0 0 1 0 0 0 0 0 1 0 0 1 0 2 0 0 0 2 1 1 0 2 0 1 1 0 0 0 0 2 0 1 0 2 0 0 2 0 0 0 2 2 0 2 2 0 0 1 1 2 2 1 1 0 1 1 2 0 0 0 0 2 0 1 0 0 1 0 1 1 0 0 0 1 0 0 1 1 0 1 0 1 1 0 1 0 0 1 0 2 0 0 1 1 2 2 0 0 2 2 2 0 0 0 0 2 0 1 1 0 0 1 0 2 0 2 1 0 1 0 0 1 1 0 0 2 0 1 0 0 0 0 1 1 2 2 1 1 0 1 2 2 0 2 0 0 0 0 0 0 1 1 0 1 0 1 1 0 2 0 0 0 0 2 2 2 0 0 0 0 0 0 0 1 0 1 1 0 0 0 2 0 1 0 0 1 0 0 1 0 0 0 0 0 0 0 0 2 0 1 1 0 0 0 0 1 0 0 0 0 0 0 1 0 0 0 1 1 0 0 0 0 2 0 0 0 0 0 0 1 2 1 0 1 2 1 1 1 0 1 2 0 2 1 1 0 0 2 0 1 0 2 0 0 2 0 0 0 0 1 1 1 1 0 1 0 1 0 0 0 0 2 2 1 2 0 0 0 0 1 0 1 1 1 1 0 2 0 0 1 1 0 0 2 0 2 0 1 1 1 2 0 1 2 0 0 0 0 0 1 0 0 0 0 0 0 0 1 1 2 0 2 1 0 1 0 0 2 0 2 0 0 0 0 0 1 0 1 0 1 1 1 2 0 0 0 1 1 1 1 0 1 0 0 1 0 0 0 1 0 0 1 1 2 2 2 0 0 2 1 0 0 0 1 1 1 1 1 1 0 1 2 0 2 0 2 0 0 0 1 1 0 0 1 0 0 0 0 0 1 0 2 0 1 0 1 1 1 1 1 1 0 2 1 2 0 1 2 1 2 2 2 0 2 0 0 0 2 2 1 0 0 0 0 0 0 0 0 1 1 0 0 1 1 1 0 1 1 0 0 2 0 0 0 1 2 0 0 1 1 0 1 2 1 1 0 0 0 0 1 1 0 0 1 2 2 2 0 0 0 0 1 1 0 1 1 1 0 0 0 1 0 1 0 1 0 1 0 1 0 2 0 0 0 0 1 0 0 1 1 2 1 0 0 2 1 0 1 0 0 2 0 1 2 2 2 0 0 0 2 0 0 0 1 0 0 0 0 2 2 0 1 0 1 0 0 2 0 1 0 1 1 2 1 0 1 1 0 0 0 1 1 0 0 0 0 0 1 0 0 0 0 0 0 0 0 0 0 1 1 0 0 0 1 0 2 1 1 0 1 0 1 0 0 0 0 1 1
153 1 2 1 0 0 0 2 1 1 0 0 0 0 0 0 0 0 1 1 1 1 0 1 1 1 1 0 1 0 1 1 1 2 0 0 0 0 0 0 0 2 0 0 0 2 0 0 1 1 1 1 0 1 0 2 0 2 0 1 1 2 0 1 0 1 1 2 0 0 0 0 2 0 0 2 2 0 1 0 1 2 0 0 0 0 0 0 2 2 0 0 1 1 0 0 1 2 2 2 1 2 0 0 2 2 1 1 2 0 0 1 0 1 2 1 2 0 0 0 2 0 1 1 0 1 0 0 0 0 0 0 0 0 1 0 1 0 0 0 0 2 0 0 0 1 0 0 1 2 1 0 0 0 0 0 0 1 1 1 1 0 2 0 1 2 1 0 0 2 0 1 0 2 1 1 2 2 0 0 0 0 1 2 1 1 2 1 0 0 0 1 1 0 1 1 1 2 0 0 0 2 0 1 2 0 1 1 1 0 2 2 1 0 1 1 0 0 2 0 2 1 1 2 0 0 1 0 0 0 0 0 0 0 2 0 0 0 2 0 0 2 2 2 2 2 0 0 2 0 0 0 1 0 0 0 0 0 0 0 0 0 0 0 1 0 0 1 2 1 1 2 0 2 0 0 0 0 1 0 1 1 1 2 0 1 1 2 0 2 0 0 0 0 1 0 1 1 0 1 0 0 1 0 1 0 0 0 0 1 0 1 2 1 1 0 0 0 0 0 1 2 0 1 0 0 0 0 1 0 0 0 0 0 0 0 0 2 1 1 0 1 1 0 0 1 0 2 2 2 2 0 0 1 0 0 1 0 0 1 0 0 2 0 2 0 0 2 2 0 2 0 0 0 0 0 0 2 2 0 0 2 0 0 1 1 1 1 1 0 0 0 0 0 2 0 0 0 0 0 0 0 0 1 2 1 1 1 0 0 0 0 0 0 2 0 0 1 0 0 0 1 0 1 1 1 1 0 0 0 0 0 0 2 0 1 0 0 1 1 2 0 0 1 1 2 0 2 2 0 0 0 2 2 2 2 0 0 1 1 2 0 1 0 0 2 0 0 0 0 0 0 0 2 1 1 0 2 1 1 1 1 0 1 1 1 0 0 2 0 0 2 0 2 0 2 0 0 1 2 0 0 1 1 1 0 1 2 0 1 0 1 1 1 0 2 1 1 0 2 2 0 2 0 0 2 1 1 0 2 0 1 0 0 0 0 2 1 2 1 2 2 0 0 2 2 0 2 0 0 0 0 0 0 2 2 0 2 0 0 0 0 0 1 1 0 0 1 1 0 1 1 0 0 0 0 0 1 0 1 0 1 1 0 0 2 1 0 0 0 0 0 0 1 1 1 1 0 0 0 0 2 0 0 1 0 1 0 0 1 1 0 0 0 0 0 0 0 1 0 0 1 0 0 0 1 1 2 0 0 1 1 0 0 1 0 0 1 2 1 1 1 1 1 2 0 2 2 0 0 0 1 0 2 0 2 0 1 2 0 0 0 1 0 2 2 1 1 1 0 1 0 0 0 1 2 2 1 2 0 0 0 0 2 0 2 2 1 1 0 1 0 0 0 0 1 1 2 0 1 1 1 0 0 0 0 1 2 0 0 0 0 0 1 0 1 0 0 0 0 0 1 0 1 1 2 0 0 2 0 0 0 0 2 0 0 0 0 1 2 0 2 0 0 0 0 0 0 0 1 1 1 0 2 0 1 2 0 2 0 0 0 1 0 0 1 1 2 1 1 0 0 2 0 1 1 0 0 0 0 1 2 1 0 0 0 1 2 1 2 1 1 1 1 1 1 0 0 0 2 0 0 0 1 0 1 1 1 0 1 0 1 0 1 2 1 1 1 2 0 2 1 1 2 1 0 0 1 1 1 0 0 1 1 0 1 0 0 0 0 0 0 0 0 0 0 0 0 0 0 2 2 0 0 1 0 1 0 0 0 0 0 0 0 1 1 2 0 1 0 1 0 0 0 1 1 0 1 1 1 2 0 0 0 0 0 0 2 1 1 1 0 0 0 1 0 1 0 1 2 0 0 0 0 2 0 1 2 1 1 0 0 0 1 1 1 1 1 2 2 0 0 0 1 2 0 1 1 0 0 0 0 0 1 1 1 0 1 0 0 0 0 2 1 1 1 0 0 0 0 2 1 2 0 0 0 0 2 0 0 1 1 0 0 0 2 1 0 0 0 0 0 0 0 0 2 2 0 0 1 1 0 1 1 0 0 0 0 0 1 0 0 1 0 1 1 0 2 2 1 2 1
154 0 1 0 1 0 0 2 1 1 0 0 0 1 0 0 0 0 0 1 1 0 0 2 2 1 1 1 1 0 1 1 1 2 1 1 1 1 0 0 1 1 0 1 0 0 1 0 1 0 0 0 0 1 0 2 0 0 0 1 0 0 0 0 0 0 0 0 0 0 1 2 1 0 1 2 1 0 2 1 1 2 1 1 1 0 1 0 1 2 0 0 1 1 0 0 0 1 0 2 2 1 1 0 1 1 2 1 1 1 0 2 0 2 2 2 2 1 1 0 1 1 1 1 0 1 0 1 0 1 1 1 0 0 0 0 0 0 0 0 1 1 0 0 0 0 0 0 1 1 1 0 0 0 0 0 0 1 0 1 0 1 1 1 1 2 2 1 0 1 0 1 0 2 0 1 1 1 0 0 0 0 2 2 2 2 2 2 1 2 2 0 0 1 1 1 0 2 1 0 0 1 0 0 2 0 1 0 1 0 1 1 1 0 0 0 0 1 2 0 2 1 0 1 1 0 1 0 0 2 0 0 0 0 2 0 0 2 0 2 0 0 2 1 2 2 1 0 1 0 0 1 2 0 0 0 0 0 0 0 0 0 0 0 0 0 0 1 1 0 0 2 1 1 2 2 1 0 2 1 0 1 0 1 1 0 1 1 0 1 1 1 0 1 1 0 1 1 0 0 0 0 1 0 0 0 1 0 1 1 1 1 2 1 1 0 0 1 0 0 0 2 0 0 2 0 0 0 1 0 0 2 0 1 0 0 0 1 0 0 0 0 2 0 0 1 0 1 2 1 1 0 2 0 1 0 1 1 0 1 0 0 1 0 1 0 0 2 2 0 2 0 2 2 0 0 0 2 2 0 0 0 0 0 1 1 1 0 0 0 0 0 1 0 0 2 0 1 1 1 1 1 0 2 2 0 0 0 0 0 0 0 0 0 1 1 0 1 0 0 0 2 1 2 1 2 1 1 1 1 0 1 1 0 2 2 0 0 0 0 2 0 0 1 1 2 0 1 1 0 0 1 1 1 0 0 0 0 0 0 2 0 0 1 0 1 0 1 0 0 0 0 2 1 0 0 0 2 1 1 0 1 0 1 1 0 1 1 2 1 0 1 0 2 1 1 1 0 0 2 0 2 1 1 1 0 1 1 0 1 0 1 1 1 0 2 0 2 0 0 0 2 1 1 1 1 0 1 0 2 0 1 0 0 0 0 2 0 0 0 1 1 0 0 2 2 0 2 0 1 0 0 0 0 2 2 0 0 0 1 0 0 0 0 0 2 2 2 1 1 0 0 0 0 1 0 1 2 0 2 0 1 0 0 0 0 0 0 1 1 0 0 1 1 1 0 0 0 0 0 0 2 1 0 2 0 2 0 0 2 1 1 0 0 0 0 1 0 0 0 2 2 0 1 1 0 1 0 0 0 1 1 0 0 1 0 1 0 2 0 2 0 1 1 0 0 0 1 1 0 0 1 1 1 0 1 0 0 2 0 0 0 1 1 1 1 1 1 1 0 2 0 0 0 0 1 2 1 2 0 1 0 0 1 0 1 1 1 1 1 1 0 0 1 0 0 0 1 0 1 0 0 1 1 1 1 1 2 0 1 0 0 0 1 0 1 0 1 0 1 0 0 0 2 0 2 1 0 0 0 0 0 0 2 0 2 0 0 0 1 0 1 1 0 1 0 1 0 0 0 0 0 0 1 0 1 0 0 0 0 0 0 2 0 2 0 0 0 0 0 0 0 1 2 2 2 0 1 1 2 0 0 2 0 1 1 1 1 0 2 0 1 0 1 1 0 0 0 0 0 0 0 0 2 0 1 1 1 0 2 0 0 0 1 1 0 1 2 1 0 0 1 1 2 1 1 0 2 0 0 0 2 2 2 0 0 0 0 1 1 1 1 1 1 0 0 1 0 0 0 2 2 1 0 1 0 0 0 0 0 2 0 1 1 0 1 1 0 1 0 0 0 0 1 2 1 0 0 0 0 1 1 0 0 0 0 0 0 0 1 1 0 0 1 1 0 1 0 0 0 0 2 0 0 1 1 0 1 0 0 1 0 1 0 1 1 1 2 2 2 0 0 0 1 1 0 2 0 0 0 0 0 2 2 0 1 1 0 0 1 0 0 2 2 2 1 1 0 0 0 2 0 1 0 1 0 2 2 0 0 1 1 1 0 1 1 0 1 1 0 1 1 0 0 0 2 2 2 2 0 0 0 0 0 0 0 0 0 1 2 0 0 0 0 1 0 0 1 2 1 0 0
155 0 1 2 1 0 0 1 1 1 0 0 1 2 0 0 0 0 0 0 1 0 0 1 1 1 1 2 0 1 1 1 0 1 2 0 2 1 0 0 0 2 1 1 0 1 1 0 0 1 1 2 1 1 1 2 0 1 0 1 1 2 0 0 0 0 0 0 1 1 0 1 2 0 1 2 1 0 1 0 1 2 0 0 2 0 0 0 0 2 0 0 1 1 1 0 0 2 0 1 1 2 0 0 1 1 2 1 1 1 0 2 1 2 2 1 2 0 0 0 2 0 2 0 0 0 0 1 0 1 0 0 0 1 1 0 2 0 0 0 0 2 0 0 0 1 0 0 0 0 0 0 0 0 0 1 0 2 1 0 0 2 0 2 0 1 0 0 1 1 0 1 2 2 2 1 2 0 0 1 1 1 0 1 0 0 1 0 0 2 1 0 0 2 2 0 0 2 0 0 0 1 0 1 2 0 2 0 2 1 1 2 2 0 0 0 0 0 2 0 2 1 0 1 1 0 1 1 0 1 0 0 0 1 2 1 1 2 0 2 0 0 2 2 2 2 0 0 1 1 0 0 1 0 0 0 1 1 1 1 1 1 0 0 1 0 0 1 1 0 0 2 2 2 0 0 0 1 1 0 0 0 0 1 0 0 0 2 0 2 0 0 1 1 1 1 1 0 0 1 0 0 1 1 1 0 0 1 1 1 1 2 1 1 1 0 0 0 1 0 1 2 2 1 0 0 0 0 0 0 0 1 0 0 0 0 1 0 0 0 1 1 2 1 0 1 2 0 2 2 2 0 1 0 1 1 0 2 0 0 1 1 2 1 2 0 1 2 2 1 1 1 1 1 1 1 0 2 1 1 0 1 1 1 1 0 0 0 0 0 0 0 2 0 2 0 0 0 0 1 0 1 1 1 1 0 0 2 1 0 0 0 0 0 1 0 0 0 0 0 2 2 1 0 1 1 1 2 2 1 0 2 1 1 1 1 0 1 0 0 1 0 0 0 1 1 0 2 2 0 0 1 1 2 1 1 0 1 0 1 1 0 0 0 0 2 1 1 0 0 2 0 0 2 0 1 0 0 0 0 1 1 0 1 0 1 0 1 1 0 1 1 1 2 1 0 2 0 1 2 0 1 2 1 2 0 0 1 1 0 1 1 0 0 2 0 0 1 0 2 1 0 0 0 0 0 0 0 2 1 1 0 0 0 0 0 1 0 1 1 1 1 0 0 1 1 0 0 2 2 0 0 0 0 2 2 0 1 0 1 0 0 0 0 0 1 1 2 1 0 1 0 0 0 0 0 0 2 0 2 0 0 0 0 1 0 0 1 0 2 0 0 0 0 0 0 0 1 1 1 1 2 0 0 2 0 1 0 0 2 1 0 0 1 1 1 0 0 1 0 1 1 0 1 1 0 1 1 0 0 1 1 1 0 2 2 0 0 2 2 1 1 0 1 2 0 1 1 2 0 0 1 0 0 0 1 0 0 2 1 0 0 2 0 0 2 1 1 1 0 2 0 0 0 0 1 1 1 1 1 0 0 1 2 0 2 1 0 2 0 0 1 0 2 2 0 0 2 0 1 1 0 0 0 0 0 2 1 1 0 2 2 0 2 0 0 0 1 1 0 0 0 1 1 1 1 1 1 1 1 0 1 0 2 0 0 0 0 0 1 0 0 0 0 1 0 1 1 0 0 1 1 0 0 0 1 1 0 1 0 0 1 2 0 1 0 0 1 0 0 0 0 2 0 0 0 0 2 2 2 0 1 1 0 1 2 0 1 1 2 1 2 1 1 1 0 0 1 0 0 0 0 1 2 1 1 2 1 1 1 0 0 0 2 2 0 2 2 1 0 1 0 2 2 2 1 0 0 1 1 0 0 2 1 0 0 0 0 0 0 0 0 1 0 1 1 1 1 0 1 1 1 0 0 2 0 0 2 0 0 0 0 0 0 0 0 0 0 2 0 1 0 0 0 1 0 0 0 1 1 2 0 0 0 0 0 0 1 0 0 0 0 0 0 1 1 1 0 0 0 0 1 0 0 1 1 0 1 0 0 0 0 0 0 1 1 1 2 2 2 0 0 0 1 1 0 2 2 0 0 1 1 0 1 0 1 1 0 2 1 1 0 0 1 1 0 0 0 0 0 2 0 1 0 0 0 1 2 0 0 1 1 1 0 2 0 0 0 0 0 0 0 1 0 0 1 1 0 0 0 0 0 0 0 0 0 0 0 0 1 0 0 0 0 0 1 0 0 0 0 0 0
156 1 1 1 0 1 0 2 1 1 0 0 0 0 0 0 0 0 1 1 1 0 0 2 2 0 0 1 1 2 2 0 2 1 1 0 2 2 0 0 2 0 1 0 1 1 0 0 1 0 0 0 1 1 0 2 0 0 0 1 0 2 0 2 0 1 1 0 0 0 0 1 1 1 1 2 1 0 0 1 0 2 0 0 1 0 0 1 1 2 0 1 1 0 0 0 0 2 2 2 2 2 0 0 1 1 2 0 1 1 0 0 0 1 1 0 1 0 1 0 1 0 2 0 0 1 0 1 1 1 0 0 0 0 0 0 0 1 1 1 0 1 0 0 0 1 0 0 0 0 0 0 0 0 0 0 0 2 0 1 0 0 1 1 0 2 0 0 1 2 0 0 0 2 0 0 2 0 0 2 0 2 1 2 2 1 2 0 0 0 0 0 1 1 1 1 2 2 0 0 0 0 0 1 2 0 1 1 1 0 0 1 1 0 0 2 0 1 2 0 2 1 0 2 0 0 1 0 0 2 0 0 0 1 2 1 0 0 2 0 0 2 2 2 2 2 0 0 2 0 0 0 1 0 0 0 1 1 1 0 0 0 0 0 0 0 1 0 2 0 0 2 2 2 0 0 1 1 1 0 0 0 2 2 0 2 2 2 0 2 0 0 1 0 2 0 1 0 0 2 0 0 1 0 0 0 2 0 0 0 0 1 2 2 2 0 1 0 1 0 0 1 1 0 1 0 0 0 2 0 0 0 0 0 0 0 1 1 0 0 1 1 2 0 1 0 1 0 0 0 0 2 1 0 1 1 1 1 0 1 0 0 0 0 0 0 0 2 2 2 0 2 1 1 0 0 0 1 1 1 1 0 0 0 2 0 1 1 1 0 0 0 2 0 2 0 1 0 1 1 1 1 2 0 1 1 1 0 0 0 0 0 0 0 1 0 0 0 0 0 0 0 0 0 0 2 0 0 0 0 1 0 0 1 0 1 0 0 0 0 2 0 0 0 1 1 0 2 2 0 0 0 1 1 1 1 0 1 1 0 1 0 1 0 0 1 1 1 0 0 1 0 1 1 0 0 0 2 1 1 0 2 0 0 0 0 0 0 2 0 0 2 0 2 1 0 1 1 1 2 0 1 2 2 2 0 0 1 0 0 0 2 1 0 0 1 0 2 0 1 1 1 0 0 0 0 0 1 0 2 0 1 0 0 0 1 2 1 0 1 0 0 1 1 2 0 1 1 1 1 0 0 0 0 2 0 1 1 1 0 0 1 0 1 1 0 0 1 0 0 0 0 1 0 1 0 2 0 0 0 1 0 0 0 1 0 1 1 0 2 1 1 1 0 0 0 1 0 0 0 0 2 0 1 2 0 1 0 0 1 0 0 0 2 0 0 2 0 0 1 0 0 0 0 0 0 1 1 0 0 0 0 1 1 1 1 0 1 2 1 2 1 0 1 1 0 1 0 0 0 0 0 0 2 0 2 0 1 1 1 1 0 1 0 2 2 0 0 1 0 0 2 0 0 0 2 2 0 1 1 0 0 0 1 0 1 1 0 1 0 0 0 0 2 1 0 0 2 0 0 0 0 0 0 0 0 2 2 0 0 1 1 0 1 0 1 0 2 2 0 0 0 0 2 0 1 1 0 0 0 0 2 0 2 0 0 1 0 1 1 0 1 0 0 1 0 1 0 0 0 0 0 1 0 0 2 1 0 0 0 0 0 1 0 1 1 1 0 1 1 1 0 2 1 1 2 0 0 0 1 0 1 1 1 0 0 1 1 0 2 0 1 1 1 2 0 0 1 1 0 0 0 1 2 1 1 1 0 0 2 0 0 0 1 1 0 0 2 1 0 1 1 0 2 2 1 0 1 1 0 0 1 2 0 0 0 0 0 1 1 1 1 0 0 0 0 0 1 1 0 1 1 0 0 0 1 0 0 0 0 0 0 0 0 0 1 2 0 1 0 0 0 0 0 2 2 0 1 1 2 2 0 0 1 0 1 0 2 0 2 2 0 0 0 2 0 2 0 0 0 0 2 0 0 1 1 1 1 0 2 2 0 1 1 2 2 1 1 1 0 1 1 1 2 0 0 1 0 1 1 0 0 0 0 1 0 0 0 0 0 0 1 1 1 1 1 1 1 0 0 1 0 1 0 1 0 1 1 0 0 2 0 1 0 0 2 2 0 0 0 0 1 0 0 0 1 1 2 2 0 0 0 1 1 0 1 1 0 1 1 0 0 0 0 0 1 0 0 1 0 0 0
157 0 1 1 0 0 1 2 2 0 0 0 0 0 0 0 0 0 0 0 2 0 0 2 2 0 0 0 2 1 1 1 0 1 1 0 2 2 0 0 2 0 0 1 0 1 0 0 2 0 0 0 1 2 0 2 0 0 0 2 0 1 0 2 2 0 1 0 0 0 0 0 2 0 2 2 0 0 1 0 1 2 0 0 0 0 0 0 1 1 0 0 2 2 0 0 1 2 2 2 0 2 0 0 2 1 2 1 1 1 1 1 1 1 1 1 1 0 0 0 2 0 1 1 0 1 0 1 1 1 0 0 0 1 0 1 1 0 0 0 1 1 0 1 0 0 0 0 0 1 1 0 0 0 0 0 0 1 1 1 1 1 1 1 1 2 2 1 1 0 0 0 0 2 0 0 2 0 1 1 0 1 1 2 2 1 2 1 0 0 0 1 1 0 1 1 1 2 0 0 0 0 0 1 2 0 2 0 0 0 1 1 1 0 0 1 0 0 0 0 2 2 0 0 2 1 0 1 0 0 0 0 0 0 2 0 0 2 0 1 0 1 2 2 2 2 0 0 2 0 0 0 2 0 0 0 1 0 0 0 0 0 0 0 0 0 0 0 2 0 0 1 2 2 1 0 0 1 1 0 0 1 0 2 1 1 2 2 0 2 0 0 1 0 1 0 2 1 1 2 0 0 0 1 0 0 0 2 2 2 2 2 1 1 1 0 0 0 0 0 0 2 0 0 0 0 0 0 0 1 0 2 1 0 0 0 0 2 1 1 0 2 2 1 0 2 0 0 2 2 2 0 0 1 0 1 1 2 0 0 0 0 0 0 0 0 1 1 1 1 1 1 0 0 1 1 0 1 1 1 1 1 0 0 1 1 1 0 0 0 0 0 0 0 2 1 1 0 0 0 0 0 0 2 2 0 0 0 0 0 0 0 1 1 0 0 1 0 0 2 0 0 1 1 1 2 1 0 0 0 1 0 0 0 2 1 0 0 0 2 2 0 0 1 0 1 0 2 2 0 0 1 0 2 1 0 1 2 2 1 2 1 1 0 0 1 0 2 0 1 2 1 1 1 1 0 0 1 0 1 1 1 0 2 0 0 2 0 2 0 0 1 0 2 0 0 1 0 1 2 0 1 2 2 2 0 1 2 0 2 0 1 1 1 0 1 0 2 0 1 1 1 2 2 2 2 0 2 0 2 0 2 0 1 0 0 2 1 2 0 0 1 0 1 0 2 0 2 1 1 1 1 0 0 2 1 0 1 0 1 1 0 1 0 0 0 0 2 0 0 0 1 0 0 0 0 0 1 0 1 0 1 1 0 0 1 0 0 0 0 1 0 0 0 1 1 0 1 1 0 0 2 0 1 2 0 0 0 0 1 0 0 0 2 1 1 0 0 0 0 1 1 0 1 1 0 1 0 0 0 0 0 0 0 2 1 1 0 2 0 2 1 0 0 1 0 1 0 1 0 0 2 0 2 0 2 0 1 1 1 1 1 1 0 0 1 0 2 0 0 1 0 0 0 0 2 2 1 1 1 0 0 0 1 2 2 0 2 1 1 1 0 0 0 1 0 0 0 0 1 0 1 0 1 2 0 1 2 0 1 0 0 0 1 0 1 0 1 1 0 0 0 0 2 0 1 1 0 1 0 0 1 0 2 0 1 0 0 0 0 0 0 0 0 0 1 1 0 0 0 0 0 0 1 0 0 0 0 2 0 0 0 2 0 1 0 0 1 0 0 0 1 1 1 1 1 0 2 2 2 0 0 1 0 0 1 1 2 0 2 0 1 1 0 1 0 0 1 0 0 0 0 0 1 0 1 1 0 1 2 0 0 2 0 0 0 2 1 2 0 0 0 1 2 2 1 0 2 0 0 0 2 1 1 0 1 0 2 1 0 0 0 0 0 0 0 0 0 0 0 2 2 0 0 1 0 1 0 1 0 0 0 0 0 1 1 0 0 1 0 1 0 0 0 1 1 0 1 2 2 2 0 1 0 0 1 0 1 0 1 1 0 2 0 1 0 1 0 0 0 0 1 0 0 2 0 2 0 1 1 0 0 1 0 1 1 2 1 2 1 1 0 1 1 0 0 2 1 0 0 0 0 1 2 0 0 1 0 1 1 0 0 2 1 0 0 0 1 1 2 2 0 1 0 1 0 2 2 0 1 1 0 1 0 2 1 1 0 0 0 0 0 0 0 0 0 0 1 1 0 0 0 1 2 0 2 2 1 0 2 1 1 0 0 1 1 0 0 0 1 2 1
158 1 1 1 1 0 0 1 2 0 0 1 0 0 0 0 0 0 0 0 1 0 0 2 2 0 0 2 2 0 2 1 0 0 2 0 2 1 0 0 0 1 0 0 0 0 0 0 1 0 0 2 0 0 1 2 0 0 0 0 2 2 0 1 1 0 1 0 0 0 0 2 2 1 2 2 0 0 0 0 0 2 0 0 1 0 0 0 1 1 0 0 2 2 1 0 0 1 0 1 0 2 0 0 1 1 2 1 1 1 0 2 0 2 2 0 2 0 1 0 1 0 1 1 1 0 0 1 1 1 0 0 0 1 0 1 1 1 1 0 1 1 0 0 0 1 0 0 0 0 0 0 1 0 0 0 0 1 2 1 1 2 1 1 1 1 1 0 1 0 0 2 0 2 1 1 2 0 1 1 0 1 1 2 2 2 1 2 0 0 1 2 0 2 2 0 2 1 0 0 0 1 1 1 1 0 2 1 0 1 0 1 1 0 0 2 2 0 2 0 2 0 1 2 0 0 1 0 0 1 1 0 0 1 2 0 0 2 0 2 0 1 2 2 2 2 0 0 1 1 1 1 0 1 0 0 0 1 0 0 0 0 0 0 0 0 0 0 2 0 0 2 1 2 0 0 0 0 2 0 1 0 0 2 0 1 2 2 0 1 1 0 0 0 2 1 2 0 2 2 2 0 1 1 0 0 0 0 0 1 0 1 1 1 1 0 0 0 0 0 0 2 1 1 1 0 0 0 1 2 0 1 0 0 0 0 0 1 1 2 0 0 2 0 0 1 0 0 1 1 1 0 1 0 1 0 0 1 0 1 0 0 0 0 0 1 0 2 2 0 2 0 0 0 0 0 0 1 0 2 1 0 0 0 2 1 1 0 0 1 0 1 1 0 2 0 1 0 0 1 1 1 1 1 2 1 1 0 0 1 0 0 1 1 0 0 1 0 0 0 0 1 0 2 0 1 1 0 0 0 0 1 1 1 1 1 0 0 0 1 2 0 0 1 1 2 0 0 2 0 0 0 1 2 2 1 1 1 0 0 2 0 0 2 0 0 0 1 0 0 1 0 1 2 0 1 0 2 0 2 0 2 0 1 1 1 0 0 2 0 0 2 1 1 2 0 1 0 0 1 1 1 2 1 2 1 1 1 0 1 0 1 2 1 0 2 1 2 0 1 0 1 1 0 0 0 0 1 0 2 0 1 0 1 1 0 2 1 2 0 1 2 0 0 0 1 0 2 0 0 0 0 0 0 1 0 1 1 0 0 1 0 0 0 0 1 1 1 1 1 0 0 0 0 1 0 1 0 0 0 1 0 0 0 2 0 1 0 1 1 0 0 0 0 0 0 0 1 1 1 1 1 0 0 1 0 0 0 0 1 0 0 0 1 1 1 0 0 1 1 1 2 0 1 1 1 0 2 0 0 0 0 0 0 1 0 1 0 2 2 1 2 0 1 1 0 1 0 0 0 0 1 1 0 1 1 0 1 2 1 1 0 2 0 2 2 0 1 0 1 0 1 0 0 0 1 2 1 0 2 0 1 1 1 0 2 1 1 1 0 2 0 0 0 0 0 0 1 0 1 1 0 0 2 1 0 1 1 1 1 0 0 0 2 0 1 0 0 0 0 0 1 0 2 0 2 1 0 1 0 1 1 0 2 0 0 0 0 1 1 0 1 1 0 0 2 2 0 0 0 0 0 0 1 0 1 0 0 0 1 0 1 2 0 0 0 1 0 1 1 1 1 1 1 1 1 0 1 1 1 1 1 1 1 1 2 0 2 2 2 1 2 1 1 2 0 0 2 0 0 0 0 1 2 1 2 1 2 0 0 0 0 1 1 1 0 2 0 2 0 1 2 2 2 1 0 0 1 1 0 1 2 2 2 0 0 0 0 1 1 1 1 1 0 0 0 0 0 0 0 1 1 0 0 2 0 0 0 1 0 0 0 0 0 0 0 0 0 2 0 1 0 1 0 2 1 0 0 1 1 1 1 0 0 0 0 0 2 1 0 0 0 0 0 0 0 0 0 0 1 0 0 0 0 1 1 0 1 0 1 0 0 0 0 2 0 2 1 2 1 0 0 0 1 1 0 0 1 1 1 0 0 0 1 0 0 0 1 0 0 1 2 1 0 0 0 0 1 0 0 2 0 1 0 2 0 2 1 1 1 1 0 0 0 0 2 0 1 1 0 1 0 0 0 0 1 1 0 0 0 0 0 0 0 0 1 1 0 1 1 0 0 0 0 1 1 0 0 1 0 0 0
159 0 1 1 0 1 2 2 0 1 0 1 1 1 0 0 0 0 1 1 0 1 0 2 2 0 0 1 1 1 2 1 0 0 2 1 2 2 0 0 1 0 0 1 0 2 1 0 0 0 0 1 0 0 0 1 0 0 0 0 1 1 0 1 0 0 0 1 0 0 0 0 2 0 2 2 0 0 1 0 1 2 0 0 0 0 0 1 2 2 1 1 0 2 1 0 0 1 1 2 0 2 2 0 0 0 2 1 1 1 0 2 2 2 2 1 1 0 1 0 1 0 0 2 0 1 0 1 1 1 0 0 0 0 0 0 0 0 0 0 0 1 0 0 0 2 1 0 0 1 1 0 0 2 1 0 0 2 0 2 0 1 1 1 0 1 2 0 0 2 0 1 0 2 0 0 2 0 0 0 0 0 1 2 2 1 2 1 1 1 1 0 0 1 1 1 1 2 0 0 0 1 0 2 2 0 1 0 0 1 0 1 1 0 0 2 2 0 1 1 1 0 0 2 0 0 1 1 0 0 0 0 2 2 0 0 0 2 0 2 0 0 2 0 1 1 0 0 2 0 0 0 1 0 0 0 0 1 0 0 0 0 0 0 0 0 1 0 0 0 0 2 0 1 0 0 0 0 1 0 1 1 0 1 0 1 1 2 0 2 0 0 0 0 1 0 2 0 0 1 0 0 1 0 0 0 1 2 2 2 2 2 1 2 2 0 0 1 0 0 0 2 2 1 1 0 1 0 0 0 0 2 0 0 0 0 0 1 1 1 1 1 1 0 0 1 0 0 1 1 1 1 0 1 0 0 1 0 0 0 0 0 1 0 1 1 0 2 2 2 0 2 1 1 1 1 0 2 2 0 0 0 0 1 1 0 0 0 0 0 0 0 0 0 2 0 0 1 0 0 0 0 1 1 2 1 0 0 0 0 0 0 0 0 0 1 0 0 0 0 0 2 0 1 0 2 1 1 1 0 0 0 0 0 0 0 0 2 0 0 2 0 0 0 2 2 1 1 1 0 0 0 2 2 2 2 0 1 1 1 1 0 0 1 0 1 0 1 0 1 1 1 1 1 1 0 1 2 0 0 2 1 1 1 0 1 0 0 2 0 0 2 0 1 1 1 2 0 0 0 2 0 2 1 2 1 1 2 0 1 0 1 1 0 0 2 0 2 0 1 1 1 2 1 1 2 0 0 1 1 1 0 0 0 1 0 2 1 1 1 1 0 0 1 2 0 0 1 1 2 1 1 0 0 2 2 0 0 0 0 2 0 1 0 0 1 1 0 0 0 0 1 0 0 0 0 0 0 0 0 0 1 0 0 1 1 1 1 0 2 1 1 0 0 1 1 0 0 0 0 0 1 0 0 1 0 2 0 0 1 2 0 0 1 1 1 0 0 0 1 0 1 0 0 0 0 2 0 0 0 1 1 0 1 2 0 1 1 2 2 1 2 1 1 2 0 2 1 1 0 0 1 0 1 0 2 0 0 2 0 0 0 0 1 1 1 0 1 0 1 0 1 1 0 0 1 1 1 1 1 0 0 0 1 0 1 1 2 1 0 2 0 0 0 1 0 0 2 0 1 0 1 0 1 0 0 1 2 0 0 1 1 0 1 0 1 0 0 0 0 0 0 2 2 0 0 2 0 1 0 1 1 0 2 0 0 1 0 0 0 0 0 0 0 0 1 1 1 0 1 1 1 0 0 0 0 0 0 1 0 0 0 2 0 0 0 0 1 0 0 0 0 1 1 1 1 0 2 1 1 1 2 1 1 0 0 1 1 0 2 0 1 1 0 2 0 1 1 0 0 0 0 1 2 1 1 1 1 0 1 0 0 0 1 2 0 1 2 2 0 2 2 1 1 1 1 0 1 0 0 0 2 2 2 0 0 0 1 1 1 1 1 1 1 0 0 1 1 0 0 1 1 0 0 2 0 0 0 0 0 0 0 0 0 0 1 1 0 0 0 0 0 0 0 1 0 0 0 0 0 0 0 0 0 0 1 1 1 0 1 1 0 1 1 0 0 0 0 0 1 0 1 1 0 1 2 0 0 0 1 0 0 1 0 1 1 1 1 2 1 0 1 0 1 0 0 0 2 0 0 0 0 0 2 0 0 0 2 0 1 0 0 1 2 1 0 1 2 1 0 2 0 1 0 0 0 1 2 0 0 2 0 0 1 1 1 2 0 0 0 0 0 0 0 0 0 0 1 1 0 0 0 1 1 0 0 0 0 0 0 0 0 0 0 0 0 0 1 1 0 0 0
160 0 1 1 0 0 0 2 2 0 1 0 1 1 0 0 0 0 1 1 1 1 0 2 2 0 0 0 1 1 0 1 0 1 1 0 1 2 0 0 1 0 0 1 1 1 2 0 1 0 0 0 0 0 1 1 0 0 0 0 0 1 0 2 0 0 0 0 0 0 1 0 1 0 2 1 0 0 2 0 2 2 1 1 1 0 0 0 0 2 0 0 2 2 0 0 0 2 2 2 0 2 1 0 0 0 2 0 0 2 0 2 0 2 2 1 2 0 1 0 1 0 2 0 1 0 0 2 2 2 0 0 0 1 0 0 0 0 0 0 0 2 0 0 0 1 0 0 1 1 0 0 0 0 0 0 0 1 1 0 0 1 1 1 1 2 2 1 0 1 1 2 1 2 1 2 1 0 0 1 0 1 2 2 2 2 2 1 0 1 0 0 1 0 1 1 2 2 0 0 0 0 0 1 2 0 2 1 1 0 2 2 1 0 0 0 0 1 2 0 2 0 0 2 0 1 0 0 0 0 0 1 0 0 0 0 0 2 0 1 0 1 2 2 2 2 0 0 0 2 2 2 1 1 0 0 1 0 0 0 0 0 1 1 0 0 0 1 2 1 0 1 2 2 0 0 0 0 2 0 1 0 1 2 0 1 2 2 0 2 0 1 1 0 1 0 1 0 0 1 0 0 1 1 0 0 0 0 2 2 2 2 1 1 1 0 1 0 0 0 0 0 0 0 0 0 0 0 0 2 0 1 0 0 0 0 0 0 0 0 0 0 1 0 0 1 0 0 2 2 1 0 0 0 0 0 0 1 0 2 0 0 2 0 2 0 0 2 2 2 0 2 0 0 0 0 0 1 0 2 2 0 0 0 2 1 1 0 0 0 0 0 1 0 2 0 0 0 0 0 0 0 0 1 1 0 1 1 0 0 0 0 0 0 0 0 2 0 0 1 0 1 0 2 1 2 0 0 0 1 0 1 1 1 1 1 0 1 0 0 0 0 1 1 1 2 1 0 0 0 0 0 1 2 1 1 0 0 0 1 1 0 1 0 0 1 0 0 0 0 0 1 0 2 2 0 2 2 0 2 2 2 0 0 1 1 0 0 2 0 0 2 0 2 1 0 1 0 1 2 0 0 1 1 1 0 1 1 0 1 0 1 0 0 0 1 0 1 0 1 1 1 2 0 0 2 1 0 0 2 0 1 0 1 0 0 2 0 0 1 0 1 0 1 0 2 0 1 1 1 0 0 0 0 2 0 1 2 0 0 1 0 0 0 0 2 2 1 0 0 0 2 1 0 1 0 2 1 0 1 0 0 0 0 0 0 0 0 0 0 1 1 0 0 0 0 0 1 1 1 1 1 0 0 1 1 1 0 0 1 1 0 0 1 0 1 1 0 0 0 0 0 0 0 0 1 1 1 0 0 0 0 2 0 1 0 1 1 2 0 2 0 2 2 2 0 2 0 1 0 1 1 0 1 0 2 0 1 1 1 1 0 2 0 2 2 0 1 0 0 1 0 0 0 0 1 2 1 2 0 1 0 0 2 1 2 1 2 0 1 1 0 0 0 2 0 0 2 0 1 0 0 0 1 1 0 2 1 0 0 0 0 0 1 0 1 0 2 2 0 0 0 0 2 0 2 0 1 1 1 0 1 0 2 0 0 0 0 0 0 0 0 1 1 2 0 2 1 0 0 1 1 0 0 0 1 1 1 0 1 0 1 1 0 0 1 1 2 1 1 0 0 0 1 1 2 0 1 1 1 1 1 0 1 1 2 0 0 0 2 0 2 0 0 0 0 1 1 0 0 0 0 1 1 1 1 2 0 1 2 0 0 0 0 1 1 1 2 1 0 0 1 0 2 2 1 0 1 1 0 1 2 2 1 0 0 0 1 1 0 0 1 2 2 0 0 2 1 0 0 1 1 0 1 1 1 0 0 0 0 1 0 0 0 0 2 1 0 1 0 1 0 2 0 1 0 0 2 2 2 2 0 0 0 0 1 1 2 0 2 2 0 1 0 2 1 1 0 0 0 0 2 0 0 2 1 1 1 0 1 1 0 0 0 0 0 2 2 2 2 0 0 0 2 2 0 1 1 0 0 1 0 1 1 0 1 1 1 1 1 0 0 1 2 1 0 0 0 0 0 2 1 2 0 1 0 1 1 0 0 2 0 1 0 2 1 2 0 0 0 0 0 1 0 0 0 0 0 1 1 0 0 1 1 0 0 0 0 0 1 0 0 1 0 1 1 0 0 1 1 1 1
161 1 1 2 1 0 0 2 2 0 0 0 1 2 0 0 0 0 0 0 2 0 0 2 2 2 2 1 2 2 2 1 0 1 2 0 2 1 0 0 0 2 0 0 0 0 1 0 1 0 0 0 0 1 1 2 0 0 0 0 2 2 0 2 0 1 0 0 1 1 0 2 2 0 2 2 0 0 2 0 2 2 1 1 2 1 0 0 1 1 0 0 0 1 0 0 1 1 1 2 1 2 1 0 0 0 2 1 1 1 0 2 0 1 2 1 1 0 1 0 0 0 2 0 1 0 0 0 0 0 0 0 1 1 0 0 2 0 0 0 0 2 0 0 0 0 0 0 2 2 2 0 1 1 0 0 1 1 0 1 1 0 1 1 1 2 1 1 0 1 1 1 0 2 1 1 2 0 0 1 0 1 2 2 2 2 2 1 0 1 0 1 0 2 2 1 1 1 0 0 0 1 0 0 2 0 1 0 2 0 0 0 0 0 0 1 1 0 1 0 2 1 0 2 0 0 0 0 0 2 0 0 0 0 1 0 0 1 1 1 0 1 2 2 2 2 0 0 2 0 0 0 2 0 0 0 1 0 0 0 0 0 0 0 0 0 1 0 2 2 0 2 1 2 0 0 1 1 0 0 1 0 0 2 0 0 0 2 0 2 0 1 1 0 2 0 2 0 1 2 1 0 0 0 0 0 0 1 0 1 0 2 1 0 0 0 0 2 0 0 1 2 1 0 1 0 0 0 0 1 0 1 0 0 0 1 1 1 1 1 0 1 2 0 1 0 1 0 2 2 2 0 0 0 0 1 1 1 0 2 0 0 1 1 1 0 1 2 2 1 1 1 1 1 0 0 0 1 0 2 1 1 0 1 1 0 1 0 0 0 0 0 0 0 2 0 1 1 0 0 0 0 0 2 2 0 0 0 0 0 0 0 0 0 2 0 0 0 0 0 0 0 0 2 1 1 0 0 0 0 0 0 0 2 0 1 0 1 0 0 2 0 0 0 0 0 0 0 0 0 0 0 1 2 1 1 0 2 2 2 1 0 0 1 0 1 0 1 0 1 1 1 2 0 1 1 0 2 1 0 1 1 0 0 0 1 0 0 2 0 0 2 1 1 0 0 0 0 0 0 2 0 0 0 0 0 2 1 0 1 0 1 1 0 1 1 0 2 0 0 0 2 2 1 1 2 0 2 0 2 0 2 0 0 0 0 1 0 1 1 1 1 0 0 2 2 0 1 1 2 0 0 0 1 2 0 0 1 0 1 0 0 0 0 0 2 1 1 1 1 0 1 1 0 0 0 0 1 0 1 0 0 0 0 0 1 0 1 0 1 1 1 1 0 0 0 1 1 1 0 0 1 0 0 2 0 0 0 0 1 1 0 0 0 0 0 0 0 1 0 0 1 0 0 1 0 2 1 0 0 0 0 1 0 2 1 0 0 2 1 1 2 0 1 1 0 1 1 0 0 0 2 0 0 0 2 0 1 1 1 1 1 1 2 0 0 2 1 0 0 0 0 0 0 0 2 2 0 1 1 0 1 0 1 2 2 0 2 1 1 1 0 0 0 0 0 0 2 0 1 0 1 0 1 1 0 2 2 0 0 2 2 0 2 0 0 0 1 1 0 0 0 1 1 1 1 1 1 0 1 0 1 0 1 0 0 0 0 0 2 0 1 0 0 0 1 1 0 0 0 0 0 0 0 0 0 0 0 0 0 0 0 2 0 0 0 1 2 1 1 0 0 2 0 1 1 1 1 0 0 2 2 2 0 0 0 2 2 2 1 1 1 1 0 0 1 0 1 0 0 0 0 1 1 1 2 2 1 1 1 0 0 1 1 1 0 2 2 1 0 1 1 1 2 2 0 0 2 1 0 0 1 1 0 0 0 0 1 1 1 1 1 1 0 0 0 0 0 0 0 2 2 0 0 1 1 0 0 0 0 1 1 0 0 0 0 1 0 2 1 1 0 1 0 1 1 0 2 2 2 2 0 0 0 0 0 0 1 0 2 2 0 1 1 2 2 1 0 0 0 1 1 0 0 2 1 1 2 0 1 1 0 1 0 1 1 1 0 1 0 0 1 0 0 0 0 2 1 1 1 0 0 0 1 1 1 0 0 0 1 0 0 2 1 0 1 0 0 0 0 2 0 1 0 1 1 2 2 0 1 1 0 0 1 1 0 0 0 1 1 0 0 0 1 1 0 0 2 2 0 0 0 0 1 0 0 0 0 0 1 0 0 1 0 2 0 0 0 2 1 1 1
162 0 0 2 1 1 0 1 2 0 0 1 0 0 0 0 0 0 0 0 1 0 0 2 2 0 0 1 2 1 1 2 0 1 1 0 1 2 0 1 0 0 1 0 0 0 0 0 1 1 1 1 1 1 0 1 0 1 1 2 0 0 0 2 1 1 1 0 0 0 1 2 2 0 2 2 0 0 0 0 0 0 0 0 2 0 0 1 1 1 0 0 1 1 1 0 1 1 0 1 1 2 0 0 1 1 1 0 1 1 0 2 1 2 2 1 2 0 1 0 1 0 0 2 0 1 0 1 1 1 0 0 0 0 0 0 0 0 0 0 0 2 0 0 0 1 0 0 0 1 0 0 0 0 0 0 0 1 0 1 0 0 2 0 1 2 0 0 0 2 0 2 1 2 1 1 2 1 0 1 0 2 1 1 1 1 1 1 0 1 2 0 1 0 0 1 1 2 0 0 0 1 1 0 2 0 2 0 1 1 1 2 1 0 0 0 1 1 0 2 0 0 0 1 1 0 1 0 0 2 1 0 0 0 2 0 0 2 0 1 0 0 2 1 1 1 0 0 2 0 0 0 1 0 0 0 0 2 1 0 0 0 0 0 0 0 0 0 1 1 0 1 0 1 0 0 1 1 1 0 0 1 0 2 1 1 2 1 0 2 0 0 0 0 1 0 0 0 1 1 0 0 1 0 1 0 0 0 0 1 0 2 2 1 1 0 0 0 1 0 0 1 0 1 0 0 0 0 2 0 0 0 0 1 0 0 0 1 0 1 1 1 1 0 0 0 1 0 2 1 1 0 0 0 0 0 0 0 0 1 0 0 2 0 2 0 1 1 1 0 2 0 0 0 0 0 0 0 0 2 1 1 0 0 1 1 1 0 0 0 0 0 0 0 2 1 0 1 1 1 1 0 1 1 2 1 0 1 0 0 0 0 1 1 0 0 1 0 0 1 1 0 0 0 1 1 0 0 0 0 0 0 0 2 0 1 1 1 1 1 2 0 0 0 1 1 0 0 1 0 0 0 1 1 1 1 0 0 1 1 2 0 0 1 0 1 0 2 0 1 2 0 1 1 2 0 2 1 0 0 2 2 0 0 0 0 0 0 0 0 2 0 0 2 2 0 2 0 1 2 0 0 2 2 2 0 0 1 0 0 0 2 1 1 0 1 1 2 0 2 1 0 2 1 1 2 0 0 0 2 0 1 0 0 1 0 1 0 0 0 1 1 0 1 1 2 0 0 2 2 0 0 0 0 2 1 0 1 0 0 1 0 1 0 1 1 1 2 1 1 0 0 1 0 0 0 1 1 0 1 0 0 0 0 0 0 0 0 0 0 0 0 1 0 1 0 0 1 1 0 0 2 0 0 1 1 1 0 0 2 0 0 0 1 1 1 0 0 0 0 1 1 0 0 0 0 0 2 0 0 1 1 0 0 0 0 1 1 2 2 1 1 0 0 2 0 1 1 1 0 0 2 0 1 0 2 0 0 2 0 0 0 1 0 1 2 2 1 0 0 1 0 0 1 1 1 2 2 1 1 0 0 0 1 0 1 1 2 0 0 2 0 1 0 1 0 1 1 0 1 1 0 1 1 1 0 2 1 0 0 1 0 0 1 0 1 0 2 2 0 0 0 2 2 0 0 2 0 0 0 0 1 0 2 0 0 1 0 0 0 0 1 0 1 1 0 1 0 0 0 0 0 0 0 0 1 1 1 0 1 1 0 2 0 0 0 0 1 0 0 0 0 2 1 0 0 0 2 2 2 0 0 1 0 1 2 0 1 0 2 0 1 1 1 1 0 0 0 0 0 0 0 0 1 0 2 1 1 0 1 1 1 0 1 2 0 1 2 1 0 1 1 2 2 2 0 0 1 1 1 0 0 1 1 0 0 0 0 1 0 1 1 0 0 0 0 0 2 0 0 1 1 0 0 2 0 0 0 0 0 0 1 1 0 0 0 1 0 1 0 0 0 0 0 2 0 0 0 0 0 0 1 0 0 0 0 0 1 0 1 1 1 0 0 2 0 2 0 0 0 0 1 0 0 2 0 1 0 0 0 0 0 0 2 2 2 0 1 1 1 0 0 0 2 2 0 1 0 0 0 0 0 0 2 0 0 0 1 1 1 0 0 0 0 0 0 1 0 0 0 1 0 0 0 2 0 2 2 0 0 0 2 0 1 2 0 1 1 1 0 1 0 0 0 0 2 2 1 2 0 0 2 0 0 0 0 0 0 2 2 0 0 0 0 0 1 0 0 0 1 2 1
163 0 0 2 1 1 0 2 2 1 0 0 1 1 0 0 0 0 2 0 2 0 0 2 2 1 1 2 2 0 2 0 2 1 1 0 2 0 0 0 0 2 0 0 0 0 0 0 2 0 0 0 1 1 1 1 0 0 0 2 0 2 0 0 0 0 1 1 0 0 0 0 2 0 2 2 0 0 2 1 1 2 1 1 1 0 1 0 2 2 0 0 2 0 0 0 0 2 2 2 0 2 2 0 0 0 2 1 0 2 1 0 0 1 1 0 1 0 1 0 1 0 1 1 0 0 0 0 0 0 0 0 0 1 0 0 0 0 1 0 1 1 0 0 0 2 1 0 0 1 0 0 1 0 0 0 1 2 2 1 0 0 0 2 0 0 0 1 1 0 1 0 1 2 0 0 2 0 1 1 0 1 1 2 2 2 1 2 2 0 0 2 0 1 1 0 0 2 1 0 0 1 0 0 2 1 2 0 1 0 0 0 2 1 0 0 0 1 2 0 2 0 1 2 0 0 1 0 0 0 0 0 0 0 1 0 0 2 0 1 0 1 2 2 1 1 0 0 2 0 0 0 0 0 0 0 0 0 0 0 0 0 0 0 0 0 0 0 2 0 1 1 2 2 0 0 1 0 2 1 0 1 0 1 0 0 0 2 0 2 0 0 0 0 2 0 2 1 0 2 0 0 1 0 0 0 1 0 1 2 1 2 1 1 2 0 0 0 0 0 1 1 1 0 0 0 0 0 1 0 0 2 0 0 0 0 0 1 0 0 0 0 1 0 0 0 0 1 2 2 2 0 0 1 0 1 1 1 0 2 0 0 1 1 1 0 0 1 1 0 2 0 1 1 1 1 0 0 1 1 0 2 0 0 1 0 0 0 0 0 0 0 1 0 2 1 1 1 1 1 0 2 1 0 0 0 1 1 0 1 1 1 0 0 1 0 1 1 0 0 1 2 0 1 2 2 2 0 0 0 2 1 0 1 0 0 0 0 0 0 1 0 1 2 0 2 0 1 1 0 0 0 1 2 1 1 0 2 2 2 0 0 0 0 1 2 0 2 0 1 1 1 1 1 1 0 1 2 1 1 0 2 0 1 1 1 0 1 2 1 1 2 0 1 1 1 0 1 1 1 1 1 1 0 1 0 2 0 1 1 0 1 1 0 0 1 0 1 0 1 1 0 1 0 0 1 0 0 0 2 0 0 0 1 1 0 1 0 1 1 0 1 0 0 2 1 0 1 2 1 0 0 0 1 2 0 1 1 0 0 1 0 1 1 1 0 0 1 1 0 1 2 0 0 0 0 0 1 0 1 0 1 1 0 1 1 1 0 1 2 0 0 0 0 0 0 0 0 0 0 0 2 0 0 2 0 0 0 0 2 0 0 0 1 0 0 0 0 1 0 1 2 0 1 1 0 1 0 0 0 1 1 0 0 1 1 0 1 2 2 2 1 1 1 1 0 0 1 2 0 0 2 0 0 0 1 0 1 1 0 0 0 1 0 1 2 1 0 1 1 1 1 0 0 1 2 2 1 2 0 2 0 0 1 0 2 2 1 2 0 2 0 0 2 1 0 0 2 0 1 0 0 0 0 2 0 0 2 0 0 1 1 0 2 0 0 0 1 1 0 0 0 1 2 0 0 2 0 1 0 0 0 0 2 0 2 1 0 0 0 0 0 1 0 1 0 1 0 0 1 1 1 0 0 0 2 0 0 1 0 0 0 2 0 0 0 1 0 0 0 0 0 1 1 1 2 0 1 1 1 2 2 1 1 0 2 0 2 1 2 1 1 0 0 0 0 0 0 0 1 1 0 0 1 0 2 1 0 0 2 0 0 1 0 0 0 1 2 2 0 2 1 0 2 2 2 0 1 1 0 1 2 2 1 0 0 0 1 1 0 0 1 1 0 0 0 0 1 0 1 1 1 0 0 2 0 0 0 0 1 0 0 1 0 0 2 1 0 2 0 0 0 0 0 1 1 0 2 2 2 2 0 1 0 0 1 0 1 0 2 2 0 0 1 1 0 1 0 1 0 1 0 0 1 2 1 0 0 1 2 1 0 0 2 2 1 0 2 1 1 0 1 0 2 2 0 1 0 0 1 0 0 0 2 0 0 0 0 0 0 1 0 0 0 0 1 0 1 0 1 1 0 2 0 1 0 1 1 0 0 1 1 1 0 1 1 1 0 0 0 0 0 0 0 0 1 2 1 1 0 0 0 0 2 0 0 0 1 1 2 0 0 0 0 1 0 0 0 1 0 0 0
164 0 2 0 0 0 0 0 2 0 0 1 1 2 1 1 0 0 1 0 2 0 0 2 2 0 0 2 2 0 2 0 1 2 1 0 1 2 0 0 0 2 0 0 0 0 0 0 1 0 0 0 0 0 2 1 0 1 0 0 0 1 0 2 0 2 0 1 0 0 0 0 2 0 0 2 2 0 0 0 0 2 1 1 1 0 0 0 2 2 0 0 0 1 0 0 0 1 1 1 0 2 1 0 0 0 2 0 1 1 0 1 0 2 2 0 2 0 0 0 0 0 2 0 0 0 0 1 0 1 1 1 1 1 0 0 1 0 0 0 0 2 1 0 0 1 1 0 0 1 1 0 1 0 0 0 0 0 0 2 1 0 0 2 2 2 2 1 0 1 1 0 0 1 1 2 1 0 1 1 0 1 1 2 1 1 2 1 1 0 0 1 0 1 1 0 1 1 0 0 0 0 0 0 2 0 2 0 1 0 0 2 0 0 0 1 1 1 1 1 1 0 0 2 0 0 1 0 0 0 0 0 1 1 0 1 0 2 0 1 0 0 2 1 1 1 0 0 2 0 0 0 1 0 0 0 1 0 0 1 0 0 1 1 0 0 0 0 1 0 0 1 1 2 2 2 0 1 2 0 1 1 1 2 0 2 2 2 0 1 1 1 0 1 1 0 1 2 0 2 0 2 0 0 0 0 0 0 1 1 1 2 2 2 2 0 0 1 1 0 0 2 2 1 0 0 1 0 0 0 0 1 1 2 0 0 0 1 0 1 0 1 1 0 0 0 0 1 2 2 2 0 0 1 0 0 0 1 0 0 0 0 1 1 1 0 1 2 2 0 2 0 1 1 0 0 0 1 0 2 0 0 0 0 1 0 0 0 0 1 1 0 1 0 2 1 1 0 1 2 1 2 1 1 1 0 1 2 0 0 0 0 0 0 0 1 0 0 1 0 0 1 0 1 0 0 0 0 0 2 0 0 0 0 1 0 0 0 0 0 1 0 1 0 1 1 0 0 1 0 0 0 0 0 0 0 0 1 2 2 1 0 0 1 0 0 0 2 0 1 2 0 0 2 0 0 0 2 0 0 0 1 0 1 1 1 0 1 2 0 0 2 0 1 1 0 1 1 2 2 0 0 1 1 1 0 1 1 0 1 0 1 0 0 2 0 0 2 0 2 2 0 1 1 1 1 0 2 0 2 0 2 0 0 0 0 0 1 1 1 1 1 0 1 2 0 0 2 0 0 0 0 0 0 0 0 0 0 2 0 0 0 0 0 0 0 0 2 2 1 1 0 0 0 0 0 0 0 0 0 0 0 0 0 1 1 1 0 0 0 0 0 1 0 0 1 0 0 0 0 0 2 0 1 2 0 1 0 0 2 1 0 0 1 0 0 0 0 0 1 1 0 0 0 1 1 1 1 0 0 0 0 0 1 1 0 1 2 1 0 1 1 1 1 2 0 1 2 1 0 0 2 0 1 0 1 0 0 2 1 0 0 1 1 1 1 1 0 1 0 1 0 0 0 1 2 2 0 1 1 1 1 1 0 0 1 1 2 1 1 1 0 1 0 0 0 1 1 0 0 0 0 0 1 0 0 0 1 1 0 1 1 0 2 1 2 1 0 0 0 0 1 1 1 1 1 1 0 1 0 0 0 0 2 0 1 0 0 1 2 1 2 0 0 1 1 2 0 0 0 0 0 0 1 0 1 1 1 0 0 0 0 1 0 0 1 1 1 1 1 0 1 2 0 0 1 0 0 0 1 1 1 0 1 1 2 0 1 1 1 0 1 2 0 2 0 0 1 0 0 0 0 0 2 0 0 1 0 0 2 0 0 1 1 1 0 2 2 2 0 1 1 1 1 1 1 0 1 0 1 0 2 2 0 0 1 0 0 0 0 0 0 1 1 0 0 1 0 0 0 2 2 0 0 2 0 0 0 0 1 1 0 1 1 0 1 1 0 2 0 0 0 0 0 1 1 0 1 1 1 1 0 1 0 0 1 0 0 0 2 2 0 0 1 1 0 1 0 1 0 0 1 0 0 2 0 1 2 0 2 1 0 0 1 2 1 1 0 1 0 1 0 0 2 0 0 0 1 0 0 2 0 0 2 0 0 1 0 1 0 0 1 1 1 1 1 1 0 0 0 2 1 2 0 0 0 0 2 0 0 0 2 1 1 2 0 0 0 0 0 0 0 0 0 0 1 1 1 2 0 0 0 0 0 0 0 0 0 0 2 0 0 0 0 0 0 0 1 2 0 1 1
165 0 1 2 0 0 1 1 2 0 0 1 0 2 0 0 1 0 1 0 2 0 0 1 2 0 0 1 2 2 2 0 0 1 2 1 1 2 1 0 0 0 0 1 0 1 1 0 1 0 0 1 2 2 1 0 1 1 0 1 1 1 1 2 0 1 0 1 0 1 0 2 1 0 1 2 1 0 2 2 0 2 0 0 2 0 1 1 1 2 0 0 2 2 0 0 1 2 2 2 0 2 0 0 0 0 2 1 1 1 0 1 0 0 0 0 0 0 2 0 0 0 0 2 0 2 0 0 0 1 0 0 0 0 2 0 0 0 0 0 1 1 1 1 1 2 0 0 0 2 0 0 0 0 0 1 0 1 1 1 1 1 1 1 1 1 1 0 0 1 0 0 0 1 0 1 2 0 0 0 0 0 0 1 0 0 1 1 1 2 2 0 0 1 2 0 1 1 0 0 0 0 0 1 2 0 1 0 1 0 2 2 1 0 0 0 0 0 2 0 2 0 0 2 0 0 1 1 0 2 0 1 0 0 0 0 0 1 0 1 0 0 2 2 2 2 0 0 2 0 0 0 0 1 0 0 1 1 0 0 0 0 0 0 0 0 0 0 0 0 0 2 0 2 0 0 0 1 2 0 0 1 0 1 0 1 1 1 1 2 0 1 1 1 1 0 2 1 0 1 1 0 1 0 0 0 1 0 0 0 0 1 2 2 2 0 1 0 1 0 0 2 2 1 1 0 1 0 0 0 0 2 0 0 0 0 0 1 0 0 1 1 2 0 0 1 0 0 2 1 1 0 0 0 0 2 0 1 0 0 0 0 2 1 2 0 1 2 2 0 2 0 1 1 0 0 0 1 1 1 0 0 0 0 1 0 0 0 0 0 1 1 0 0 2 0 0 0 0 0 0 0 0 1 2 1 1 1 0 0 0 0 0 0 1 0 1 1 0 0 0 2 1 2 1 1 0 0 0 2 0 0 0 2 0 1 0 1 1 2 2 0 0 0 1 1 0 1 1 0 0 0 0 1 0 0 0 1 1 1 1 0 0 0 1 1 0 1 0 0 1 0 0 2 1 0 0 1 0 1 1 2 0 0 1 1 0 0 2 0 0 1 0 2 0 0 2 0 0 2 0 2 1 1 1 0 2 2 0 0 0 2 0 0 1 1 0 2 0 2 1 0 2 1 1 2 0 0 0 2 0 1 0 1 1 0 2 0 2 0 1 1 0 0 2 1 0 2 0 1 0 0 0 0 0 0 0 0 0 0 2 0 0 1 1 0 0 2 2 1 1 2 1 0 0 0 1 0 0 0 0 0 1 0 0 1 0 0 0 1 0 0 1 0 0 0 0 0 0 0 0 1 0 0 1 0 1 0 0 2 0 0 0 1 0 0 0 0 0 1 0 1 0 1 1 0 0 1 0 0 2 2 0 0 2 1 0 1 2 1 1 0 0 1 2 1 0 1 1 0 0 1 0 0 0 1 0 0 1 0 0 0 1 0 0 1 0 1 0 1 1 1 0 0 0 0 1 2 0 2 0 1 0 0 0 1 0 1 1 1 1 0 0 0 1 0 0 2 0 2 1 1 0 0 0 0 1 1 1 1 0 0 0 1 0 0 0 0 0 0 0 0 2 2 0 1 2 0 1 0 1 1 0 2 0 1 0 0 1 1 0 1 0 0 1 1 2 0 0 0 0 0 0 1 0 1 0 0 1 0 0 0 2 0 2 0 1 1 0 0 0 0 1 1 0 0 0 2 1 1 1 0 1 1 1 2 0 2 1 1 0 0 1 1 2 0 0 1 0 0 0 0 0 2 0 0 2 1 0 1 1 1 0 2 2 0 2 2 2 0 2 2 0 2 2 1 0 1 0 1 0 1 1 0 0 0 0 1 1 0 0 1 1 1 0 0 1 1 1 0 0 0 0 0 2 0 0 0 0 0 0 0 0 0 0 0 1 0 2 0 2 0 0 0 2 1 0 1 1 1 1 1 0 0 0 0 0 1 0 1 1 0 2 0 2 0 2 0 0 1 0 1 0 0 2 0 1 1 0 1 1 1 0 0 1 1 2 0 2 1 0 1 0 1 1 0 2 1 0 0 0 1 0 1 0 0 0 1 0 0 0 0 1 1 1 1 0 0 0 0 2 1 0 0 1 0 2 2 0 0 1 1 0 1 2 0 1 0 0 0 0 1 0 0 0 1 2 1 2 0 0 0 1 1 0 1 1 1 0 0 0 0 0 0 0 0 0 0 0 1 0 0
166 1 1 2 1 0 0 2 2 1 0 1 0 1 0 0 0 0 0 0 1 0 0 2 2 0 0 2 2 0 2 0 1 1 2 2 2 2 0 0 1 0 0 1 0 1 1 0 2 0 0 0 1 2 1 0 0 0 0 1 1 1 0 2 0 0 0 1 0 0 0 1 2 0 2 2 0 0 1 0 1 2 0 0 1 0 0 1 2 2 0 1 1 1 0 0 1 0 0 1 1 2 0 1 0 0 2 0 0 2 1 1 1 1 1 1 1 0 0 0 0 0 1 1 0 1 0 1 1 2 0 0 0 0 1 0 0 1 0 0 0 2 0 0 0 2 1 0 0 0 0 0 0 0 0 0 0 1 1 1 1 1 1 1 1 2 2 1 0 0 1 0 1 1 0 0 1 1 1 1 0 0 0 1 0 0 1 0 0 2 1 0 0 2 2 1 1 2 1 0 0 1 0 1 2 0 2 0 0 0 1 2 0 0 0 1 1 0 2 2 0 0 1 2 0 0 1 0 0 2 0 0 0 0 2 0 0 2 0 2 0 0 1 1 1 1 1 0 2 0 0 0 0 0 1 1 2 0 0 0 0 0 0 0 0 0 1 0 2 0 0 2 0 0 1 0 1 2 2 0 0 0 0 2 0 1 1 2 0 2 0 1 1 0 2 0 1 1 0 0 0 0 1 0 1 0 0 0 0 1 0 0 0 0 0 0 0 0 1 0 0 2 0 0 0 0 0 0 1 0 0 0 0 0 1 0 0 1 0 0 0 0 2 0 0 2 0 1 2 1 0 0 0 0 0 0 1 1 0 0 0 0 0 0 0 0 0 2 2 1 1 1 1 1 0 0 0 1 1 1 1 1 0 0 0 0 0 0 0 0 0 0 2 0 2 0 1 0 0 1 1 0 1 1 1 0 0 0 0 0 0 0 0 0 2 0 0 0 0 0 0 0 0 0 1 1 1 0 0 0 1 0 0 2 1 0 0 2 0 0 0 0 0 2 0 1 0 1 1 1 0 1 0 0 0 0 0 0 0 0 2 0 1 1 0 1 0 2 0 1 1 0 0 2 2 0 0 0 0 0 1 2 0 0 0 0 0 0 1 0 1 1 1 2 0 1 1 1 2 2 0 0 1 1 1 0 1 0 0 1 0 2 0 1 0 1 0 1 0 1 1 1 2 0 1 2 1 1 0 2 0 1 0 0 1 0 1 0 2 0 1 2 0 1 2 1 1 1 1 2 0 0 1 0 2 2 0 0 1 0 0 1 1 0 0 1 0 2 2 0 2 0 0 0 0 0 1 1 0 1 1 0 0 0 1 0 0 0 0 0 1 1 1 0 0 1 0 1 1 1 1 1 0 0 2 1 1 0 0 1 0 0 0 1 1 1 0 0 0 1 0 1 0 0 0 0 0 0 0 0 1 1 0 0 0 0 0 1 2 1 0 0 0 1 2 0 2 1 2 0 0 1 0 2 0 2 0 0 2 0 0 0 1 1 0 1 1 1 1 0 1 0 0 0 0 2 2 0 0 2 0 0 0 1 0 1 1 1 0 1 1 0 1 0 1 0 0 2 0 0 0 1 0 1 0 0 1 1 0 0 0 0 0 2 0 0 0 2 2 0 0 0 1 2 0 2 1 0 1 0 1 1 0 2 0 1 0 0 1 2 0 2 1 0 0 1 1 1 0 0 0 0 0 0 0 0 1 0 0 0 0 0 1 0 1 1 1 1 1 1 1 0 2 1 1 1 0 1 1 1 1 1 0 0 1 2 0 1 0 2 0 1 1 0 0 1 0 0 0 0 0 0 1 2 1 1 0 0 0 2 0 0 0 0 1 1 1 1 2 0 1 2 1 2 1 2 0 1 0 0 0 2 1 1 0 1 0 0 1 0 1 1 0 0 0 0 0 0 0 0 2 2 0 0 2 0 0 0 0 1 0 0 0 0 0 1 1 0 1 0 0 0 0 1 2 1 0 0 1 0 0 0 0 0 0 1 1 1 0 2 2 0 0 0 2 1 1 1 1 1 0 0 0 0 2 0 1 2 0 0 0 0 1 0 1 1 1 1 1 1 0 0 1 0 2 0 1 1 1 2 0 0 0 1 1 1 0 1 0 0 0 0 2 1 0 0 0 1 0 1 2 0 2 0 0 0 2 1 0 0 2 0 1 0 1 1 1 1 1 0 0 0 0 1 1 2 2 0 0 0 0 0 0 1 0 0 0 1 0 2 0 0 0 1 0 0 0 0 1 0 0 0
167 1 1 2 0 0 0 0 1 1 1 1 0 0 0 0 0 0 0 0 1 0 0 2 2 0 0 1 1 1 2 1 0 1 1 0 1 1 0 0 1 1 1 0 0 1 1 0 2 0 0 0 0 1 1 2 0 1 1 1 0 1 0 2 1 0 1 0 0 0 0 1 2 0 2 2 0 0 2 0 2 2 1 1 1 0 0 0 2 2 0 0 2 2 0 0 0 0 0 1 1 2 0 0 0 0 2 1 1 1 0 2 2 2 2 2 2 0 0 0 1 0 1 1 1 0 0 1 0 2 1 1 1 1 0 0 1 0 0 0 0 2 0 0 0 1 0 0 0 0 0 0 0 0 1 1 0 1 0 0 0 1 1 1 1 2 0 1 0 1 1 1 0 1 0 1 1 1 0 1 1 1 0 1 0 0 1 0 0 2 2 0 0 1 1 0 0 2 0 0 0 0 0 2 2 0 2 0 2 0 0 0 2 0 0 1 1 0 1 1 1 0 0 2 0 0 0 0 0 1 1 1 0 0 1 0 0 1 0 0 0 1 1 1 1 1 0 0 1 0 0 0 1 1 0 0 1 1 1 1 1 1 1 1 0 0 0 0 2 1 0 2 1 2 0 0 0 0 2 0 0 0 0 1 0 1 1 1 0 2 0 1 1 1 1 1 1 2 0 1 0 0 0 0 0 0 0 0 2 2 2 2 1 2 2 0 0 0 0 0 0 0 1 0 2 0 0 1 0 2 0 2 0 0 0 0 0 1 0 0 0 0 2 1 0 0 0 1 1 0 0 1 1 0 1 1 0 1 0 0 0 0 2 0 2 1 0 2 2 0 2 0 0 0 0 0 0 2 1 1 1 0 0 0 1 0 1 0 0 0 0 0 2 0 2 0 0 1 0 0 0 0 2 0 1 1 1 0 0 0 0 0 0 0 1 0 1 0 1 0 0 1 1 1 1 1 1 0 0 0 1 0 1 1 1 2 0 2 0 0 1 0 1 1 1 2 1 0 1 1 0 0 1 2 1 1 0 1 1 0 2 0 1 0 0 2 0 1 0 1 2 1 0 2 0 1 0 1 0 0 2 1 0 0 0 0 0 0 1 0 2 0 0 2 0 0 2 2 2 2 0 0 1 1 1 0 1 1 0 0 0 2 0 0 2 0 0 2 0 1 1 2 1 0 0 1 1 1 0 2 0 1 0 1 0 0 1 1 2 1 0 0 0 1 1 2 0 1 1 1 0 0 0 0 2 2 0 0 0 1 0 0 1 0 0 1 1 1 0 0 0 0 1 0 0 0 1 1 0 1 0 0 1 0 0 1 0 0 0 2 0 0 2 0 0 0 1 0 0 0 0 2 1 1 2 0 1 0 0 1 0 0 0 1 1 1 0 0 0 1 0 1 0 1 1 1 0 1 0 0 0 0 0 0 1 1 0 0 2 1 2 1 0 1 2 0 2 2 0 0 0 1 0 1 0 2 0 0 2 0 0 0 0 1 2 2 0 1 1 1 1 1 0 0 1 1 2 1 1 1 1 1 0 2 0 2 2 0 2 0 1 0 0 0 1 0 0 2 0 1 0 1 0 1 2 0 2 2 0 0 1 1 0 2 0 1 0 0 0 0 0 1 2 2 0 2 0 0 0 0 0 1 0 2 0 0 0 0 1 1 0 1 1 0 0 1 1 1 0 0 1 1 0 0 0 2 1 1 0 0 0 0 2 0 1 0 0 2 2 2 0 0 2 0 0 1 0 2 2 2 1 1 1 1 1 2 0 2 2 2 0 2 1 0 0 1 0 0 0 0 1 0 0 1 0 2 1 0 0 2 0 0 0 2 2 0 2 2 2 0 2 1 1 1 0 1 0 1 2 0 2 2 1 1 0 1 0 1 1 0 1 1 1 1 0 0 1 0 0 0 2 2 0 0 2 0 0 0 0 0 0 0 0 0 0 0 2 0 2 0 1 0 1 0 1 1 0 1 1 1 1 0 0 0 0 0 0 1 0 2 2 0 1 0 2 0 2 0 0 0 0 0 0 0 2 0 0 1 0 0 0 0 0 0 1 1 2 1 0 0 0 0 1 1 1 0 0 2 0 0 1 0 1 1 0 1 1 1 0 0 0 2 1 0 1 0 0 0 0 1 2 1 2 0 0 0 0 1 0 0 1 1 0 0 0 1 1 0 0 0 0 1 0 0 0 0 1 0 1 0 0 0 1 1 0 1 1 0 1 1 0 0 0 0 0 1 0 0 0 1 2 1
168 1 1 0 1 0 0 2 2 1 0 0 0 1 0 0 0 0 1 0 2 0 0 1 1 0 0 2 2 2 2 0 0 1 2 2 2 1 0 0 1 1 1 0 0 2 1 0 1 0 0 0 0 0 0 1 1 0 0 0 1 1 0 0 0 0 0 0 0 0 0 0 0 0 0 2 2 0 1 0 1 2 0 0 2 0 0 0 0 2 0 0 1 1 0 0 0 2 2 2 1 2 1 0 1 1 2 1 1 1 0 2 0 2 2 1 1 0 2 0 0 0 1 1 0 1 0 1 1 1 0 0 0 1 2 1 0 0 0 0 1 1 0 1 0 1 0 0 0 1 0 0 0 0 1 0 0 2 0 1 1 1 2 0 1 2 1 1 0 0 2 0 2 1 0 1 1 0 0 1 0 1 0 1 1 0 1 0 0 2 2 0 0 2 2 0 1 1 0 1 0 0 0 2 2 0 1 0 2 0 0 1 2 0 0 0 0 0 2 0 2 0 0 2 0 0 1 0 0 0 0 0 0 0 2 0 0 1 0 1 0 1 1 1 2 2 1 0 2 0 0 0 1 0 1 1 2 0 0 0 0 0 0 0 0 0 0 1 2 1 0 2 1 2 0 0 0 0 0 0 0 1 0 2 0 1 1 2 0 2 0 0 0 0 2 0 2 0 0 1 0 0 1 0 1 0 0 0 1 2 1 2 1 1 1 0 0 1 0 1 0 1 1 1 1 0 0 1 0 1 0 2 0 0 0 0 0 2 0 0 0 0 1 0 0 0 0 0 2 2 1 0 0 0 0 0 1 0 0 1 1 1 0 0 0 0 1 2 2 2 0 2 0 0 0 0 0 2 1 1 0 0 0 1 2 1 1 0 0 1 0 1 0 0 1 1 1 1 1 1 1 1 0 2 2 1 1 1 0 0 0 0 0 0 0 0 2 1 0 0 0 1 0 1 1 1 1 0 0 0 0 0 0 0 1 1 0 1 0 0 2 0 0 0 1 1 0 1 1 0 0 0 0 1 0 0 0 1 2 2 1 0 0 1 0 1 0 1 0 0 1 0 1 1 2 0 2 1 0 1 1 1 0 0 1 0 0 1 1 1 1 0 0 0 0 0 1 1 1 1 2 1 2 2 0 0 2 1 0 0 0 2 1 1 1 1 0 2 0 1 0 1 2 0 0 2 1 1 0 2 0 1 0 2 2 0 1 0 0 2 0 0 0 0 1 1 0 1 1 1 0 0 0 0 2 1 0 0 1 0 1 1 0 2 2 0 0 2 0 0 0 2 1 0 0 0 1 1 0 1 0 0 0 0 1 0 0 0 1 1 1 0 1 1 1 0 1 0 0 1 1 2 0 0 1 0 1 0 0 1 0 0 0 0 0 0 1 0 0 0 2 2 0 0 0 1 1 1 0 0 0 1 1 0 2 1 0 1 2 2 2 2 1 1 1 0 1 2 1 0 1 0 0 0 0 1 0 0 1 0 0 0 0 2 0 0 1 2 0 0 2 0 0 0 0 2 2 0 1 1 0 2 0 2 1 2 1 0 2 0 1 1 0 1 1 0 0 1 0 1 0 1 1 0 1 1 2 2 0 1 0 0 0 2 0 0 0 1 1 0 0 1 1 2 0 1 2 0 1 0 1 2 0 2 0 1 0 0 0 0 0 0 0 0 1 0 1 1 0 0 0 0 0 0 0 1 1 0 0 0 0 0 2 0 1 0 1 1 1 1 0 0 0 2 1 0 1 2 2 2 1 2 2 0 0 1 1 1 0 2 0 1 1 1 2 0 1 0 0 0 0 0 0 2 0 2 1 0 2 2 0 0 0 2 2 0 2 1 0 0 0 0 0 1 1 1 0 0 2 0 0 0 1 1 0 1 0 0 1 1 1 1 1 1 0 0 1 0 0 0 2 2 0 0 1 1 0 0 0 0 0 0 0 0 0 2 1 0 1 0 0 0 0 0 1 0 0 1 1 1 1 0 0 0 0 0 0 1 0 2 2 0 0 0 2 0 2 0 0 1 0 0 0 0 1 1 0 0 0 1 0 0 1 0 2 2 0 0 0 0 0 0 0 1 0 0 1 0 1 0 1 0 0 0 2 1 0 0 0 0 0 2 2 0 0 0 0 0 0 0 2 0 2 0 0 0 0 2 0 0 1 1 0 0 0 0 0 0 0 0 0 1 0 0 0 0 0 0 2 0 0 1 1 2 0 2 2 0 0 1 0 0 0 1 0 0 0 0 1 0 2 1
169 0 0 2 1 0 0 2 1 1 0 0 1 2 0 0 0 0 1 0 2 0 0 2 2 0 0 0 1 2 1 1 0 1 1 0 2 2 0 0 1 0 0 0 0 0 2 0 1 1 1 1 0 0 0 2 0 0 1 1 0 1 0 1 1 0 0 0 1 1 0 2 2 1 1 2 1 0 1 0 1 2 0 0 2 1 0 0 2 2 0 0 1 1 1 0 1 1 1 1 0 2 0 0 1 1 2 1 1 1 0 2 0 1 1 0 1 1 0 0 2 1 2 0 1 0 0 0 0 0 0 0 0 0 0 0 0 0 0 0 2 0 0 0 0 1 0 0 2 1 0 0 0 0 0 0 0 1 1 1 0 0 1 0 0 1 2 0 1 2 0 1 0 2 1 1 2 1 0 0 0 1 0 2 1 0 2 2 1 0 1 2 0 2 2 0 0 2 0 0 0 0 0 0 2 0 1 0 2 0 0 0 1 0 0 2 1 0 2 1 1 1 0 2 0 0 1 0 0 1 0 1 0 0 2 0 0 2 0 1 0 1 2 1 2 2 1 0 1 1 0 0 1 0 0 0 0 2 2 2 2 2 0 0 0 0 0 0 2 1 0 2 1 1 0 0 0 1 1 0 2 0 0 1 1 0 0 2 0 2 0 0 1 0 1 1 0 0 0 1 0 0 1 0 0 0 0 0 1 1 0 1 2 1 1 0 0 0 0 0 1 2 1 1 0 0 0 2 0 2 0 1 0 0 0 0 0 1 1 1 1 1 1 0 0 1 1 2 2 0 0 0 0 1 0 1 1 0 0 2 0 0 2 0 2 1 0 2 2 0 2 0 0 0 0 0 0 2 0 2 1 0 0 1 1 1 2 0 0 0 0 0 0 0 2 0 1 1 0 0 0 0 0 1 1 0 1 2 0 0 0 0 0 0 0 0 0 1 0 0 1 2 0 0 1 1 0 1 1 1 1 1 1 1 1 1 1 1 1 2 2 0 0 1 1 2 0 1 2 0 0 0 1 2 2 1 1 2 2 1 2 1 0 2 0 1 0 2 0 1 2 2 1 1 2 0 2 2 0 0 2 1 0 0 0 0 0 0 2 0 0 2 1 0 1 1 1 1 1 2 0 0 1 1 1 2 2 1 0 0 0 2 2 2 0 2 1 2 0 1 1 1 2 0 0 1 1 1 1 2 0 1 0 0 1 0 1 1 2 2 0 0 0 0 2 1 0 1 1 1 0 0 1 0 2 0 1 1 0 0 0 0 1 0 0 0 0 1 1 0 1 0 0 0 0 0 0 1 0 1 0 0 1 0 0 1 0 0 0 1 0 0 0 0 0 1 0 1 1 2 1 1 0 0 0 0 0 0 0 2 1 1 0 1 0 0 0 0 0 0 0 1 0 1 1 0 1 1 0 0 0 1 1 0 1 0 0 1 2 2 1 1 1 1 2 0 1 1 2 0 0 2 1 0 0 1 0 0 2 0 0 0 0 0 2 2 1 0 2 0 2 0 1 0 0 1 0 0 0 2 0 0 0 2 0 2 1 1 1 1 2 0 1 1 1 0 0 1 0 1 1 0 0 1 2 0 1 2 1 0 0 0 0 1 0 1 0 0 0 0 0 1 2 2 0 1 1 1 0 1 0 1 0 1 0 1 1 0 1 1 0 2 0 1 1 0 1 1 0 0 1 1 0 0 1 0 1 0 1 0 0 0 2 1 0 0 0 2 1 1 0 1 2 1 0 0 0 0 1 0 2 2 2 0 1 1 1 1 0 2 0 1 2 0 1 1 0 0 0 1 0 0 1 2 1 1 2 0 0 2 0 0 1 1 1 0 2 2 2 1 1 2 2 2 2 2 0 0 1 0 1 2 1 1 0 0 0 0 1 0 0 0 1 1 0 0 1 1 0 0 2 2 0 0 1 0 1 0 1 2 0 0 1 1 0 0 2 1 2 0 1 0 0 1 2 1 0 1 2 2 2 0 0 0 0 1 1 2 0 1 1 0 0 0 2 0 2 0 1 1 0 2 0 0 2 1 0 1 0 0 0 0 0 0 1 1 1 1 1 1 0 0 0 1 1 0 2 1 0 0 0 1 0 0 1 1 0 0 0 0 0 0 1 2 1 0 0 1 0 1 2 0 1 1 1 0 2 2 0 0 1 1 0 0 1 1 2 0 1 1 0 0 0 0 0 0 1 0 1 0 0 0 1 1 0 1 1 1 0 2 0 0 0 0 0 1 0 0 2 0 1 1
170 0 1 1 0 0 1 2 1 0 0 0 0 0 0 0 0 0 1 0 1 0 0 0 0 1 1 1 2 0 2 0 0 2 1 1 2 1 0 0 0 2 0 0 0 0 0 0 0 0 0 2 2 2 0 2 0 0 0 0 1 1 0 0 0 0 1 0 0 0 0 1 2 0 2 2 0 0 1 0 2 2 1 1 1 1 0 0 2 2 0 1 1 2 0 0 1 1 1 1 2 1 0 0 0 0 2 0 0 2 0 1 0 0 0 0 0 1 0 0 2 1 0 2 0 0 0 1 1 1 0 0 0 0 0 0 0 1 0 0 1 1 0 0 0 0 0 0 1 2 0 0 0 1 1 0 0 1 1 0 0 1 1 0 0 1 2 0 0 1 1 1 0 0 1 1 1 0 1 1 0 1 1 2 1 1 2 1 1 1 1 1 0 1 1 1 0 2 0 0 0 0 1 0 1 0 2 0 2 0 0 0 0 0 0 0 0 0 1 0 2 2 1 2 0 0 0 0 0 2 1 0 0 0 0 0 0 2 0 2 0 0 2 1 1 1 0 0 1 1 1 1 1 0 0 0 1 1 1 1 1 1 0 0 1 1 0 1 1 0 0 0 0 0 0 0 0 2 2 0 0 0 1 2 1 1 2 1 0 2 0 0 0 0 2 0 1 1 1 1 1 0 1 0 0 0 0 2 0 1 0 1 1 2 2 0 0 1 0 0 1 1 0 0 2 0 0 0 0 0 0 2 0 0 0 0 0 0 0 0 0 0 2 1 0 0 0 0 0 0 0 1 0 0 0 1 0 2 0 0 0 0 1 1 1 1 0 1 1 0 2 0 0 0 1 1 0 1 1 1 1 0 0 0 2 0 0 1 1 1 1 1 0 0 2 0 1 0 0 0 0 0 0 2 2 0 0 0 0 0 0 0 0 0 1 0 1 0 0 1 0 0 0 1 0 0 0 0 0 0 1 0 0 2 0 2 0 0 0 0 2 0 0 2 0 2 0 1 2 0 0 0 0 1 1 0 1 2 1 2 0 1 1 0 0 2 0 1 0 1 1 1 0 2 1 1 0 2 0 2 1 1 0 0 1 0 0 0 1 0 1 1 0 1 0 1 1 1 1 2 0 1 2 2 1 1 2 1 0 0 0 2 1 0 0 1 0 2 0 1 1 1 2 1 1 2 0 2 0 2 0 2 1 0 0 0 1 1 2 1 2 2 0 2 2 1 0 1 1 2 0 0 0 0 2 1 0 0 0 0 2 0 0 0 0 1 1 1 1 0 1 1 0 0 0 0 0 2 0 2 0 0 0 0 0 0 0 0 1 1 0 0 1 0 0 1 0 0 0 0 0 2 0 1 2 0 1 0 0 1 1 0 0 1 0 0 0 0 1 1 0 2 0 1 1 0 0 1 0 0 1 1 0 0 1 0 1 1 2 1 2 1 0 0 1 0 0 2 2 0 0 1 0 2 0 2 0 0 1 0 0 0 1 1 1 1 0 1 1 0 2 0 0 0 0 1 1 1 1 1 0 1 1 1 0 2 0 1 1 1 0 0 1 0 0 0 0 1 0 0 0 0 1 0 1 0 1 2 0 0 0 0 0 2 0 0 0 1 1 0 0 1 0 2 0 0 2 0 2 0 0 0 0 2 0 0 0 0 1 1 0 1 0 0 1 0 1 0 0 0 0 0 0 1 0 1 1 1 0 0 0 0 1 0 1 1 1 2 2 2 0 0 1 0 0 0 0 1 1 1 1 1 0 1 2 2 0 1 1 2 1 2 2 0 2 0 1 1 0 0 0 0 0 2 0 2 2 0 0 2 0 0 1 1 1 0 2 2 1 0 1 0 1 2 2 1 0 1 1 0 1 2 1 2 0 1 0 1 1 0 0 1 0 0 0 0 0 1 0 0 2 1 0 0 2 0 0 0 0 0 0 0 0 0 0 0 0 0 2 0 1 0 0 2 2 2 0 1 1 1 1 0 0 0 0 0 0 2 1 0 0 0 0 0 2 1 1 0 0 0 1 1 1 0 2 0 0 0 0 2 0 0 0 0 0 0 2 0 0 0 0 0 0 0 1 0 1 2 0 0 1 1 1 2 0 0 1 0 0 1 0 1 2 2 2 1 0 0 0 1 1 0 1 0 2 0 2 2 1 0 2 0 0 1 1 0 0 0 0 0 0 1 0 1 1 0 0 2 2 1 0 0 1 1 0 1 1 2 0 2 0 0 1 0 1 0 1 0 0 0 2 2
171 1 0 2 0 0 0 2 2 0 0 0 0 1 0 0 0 0 0 0 2 0 0 2 2 0 0 1 1 1 2 0 0 1 1 0 1 0 0 0 0 1 0 0 0 0 1 0 2 0 0 1 0 0 0 2 0 0 0 0 0 1 1 2 0 1 0 0 1 1 0 1 2 2 2 2 0 0 2 0 2 2 0 0 1 0 0 0 2 2 0 1 1 1 0 0 0 2 2 2 1 2 1 0 0 0 2 1 1 1 0 2 1 2 1 1 1 1 1 0 1 1 1 1 0 0 0 1 1 1 0 0 0 1 0 0 0 0 0 0 1 1 0 0 0 2 1 0 0 0 0 0 0 1 0 0 0 1 0 0 0 1 1 1 1 2 0 1 1 0 1 0 0 2 1 0 1 1 0 1 0 1 1 2 2 2 1 1 0 0 0 1 0 0 2 0 2 0 0 0 0 0 0 0 1 0 2 0 0 0 0 1 1 0 0 0 0 1 0 1 1 0 0 2 0 0 0 0 0 0 0 0 1 1 1 1 1 1 0 1 0 0 2 2 2 2 0 0 2 0 0 0 0 1 0 0 2 0 0 0 0 0 0 0 0 0 0 0 0 0 0 2 0 2 0 0 0 0 0 0 0 1 0 1 0 1 1 2 0 2 0 1 0 1 1 1 1 1 0 0 0 0 1 1 0 0 0 2 0 1 0 1 2 1 1 0 0 1 1 0 0 2 1 0 1 0 1 0 1 0 0 2 0 0 0 0 0 1 0 1 0 0 2 2 0 1 1 0 1 1 1 1 1 0 0 1 0 1 0 1 0 0 1 1 1 0 1 1 1 1 1 1 0 0 0 0 0 1 0 2 1 0 0 0 1 1 1 0 0 1 1 1 0 0 2 0 0 0 1 1 1 2 1 0 1 1 2 1 0 0 0 0 0 0 1 0 0 1 0 0 0 1 0 1 1 2 1 1 1 0 0 0 0 2 0 1 0 0 0 1 1 0 0 0 1 1 0 1 1 0 0 1 2 2 2 2 0 1 0 1 1 0 1 0 0 1 0 0 0 0 1 0 2 1 0 0 0 0 0 0 2 1 0 0 1 0 0 1 2 1 0 0 0 2 1 0 2 1 1 1 1 0 1 1 1 0 1 1 1 0 1 1 1 0 1 1 0 2 0 2 0 2 2 0 0 2 1 1 0 2 0 0 0 1 1 0 0 1 2 0 1 2 0 1 2 2 0 1 1 1 0 0 0 1 2 1 0 0 0 1 0 0 1 0 0 0 0 1 1 1 0 1 1 0 0 0 1 0 0 0 0 0 0 0 0 0 0 0 0 1 0 0 0 0 1 0 0 0 0 0 0 2 0 1 2 0 0 0 0 1 0 0 0 1 1 1 0 0 0 0 1 1 0 0 0 1 1 2 0 0 1 1 0 0 0 0 0 0 2 0 2 0 0 1 1 0 1 1 1 0 0 1 0 0 0 1 0 0 2 1 1 1 1 1 1 1 1 0 0 2 0 2 0 0 0 2 2 1 2 0 2 0 1 1 0 2 2 2 1 1 1 0 1 0 1 0 0 1 0 0 0 0 0 0 1 0 1 1 0 0 0 0 0 1 1 1 0 1 1 0 0 0 1 2 1 2 0 0 0 0 0 1 0 2 0 0 1 0 1 2 0 1 1 0 1 0 1 0 0 0 0 0 1 0 0 1 0 0 0 0 0 0 2 1 0 0 0 1 1 1 0 0 2 0 0 0 0 2 1 1 1 2 1 1 1 1 1 1 1 2 0 2 2 0 1 1 1 1 0 0 0 0 0 1 0 1 1 1 0 1 0 0 1 0 0 0 1 2 2 0 2 2 1 1 1 1 0 2 2 0 2 2 2 1 0 0 0 1 2 0 0 1 0 0 0 0 0 0 0 0 2 2 0 0 2 0 1 0 0 0 0 0 0 0 0 0 2 0 2 0 1 0 0 1 2 1 0 0 0 0 1 0 0 0 0 1 1 1 0 2 2 0 0 0 2 0 2 0 0 0 0 2 0 1 2 1 1 0 0 1 0 0 0 0 0 0 2 2 1 0 1 1 0 2 1 0 1 0 0 0 0 0 1 1 0 0 1 2 0 0 0 0 2 2 1 0 0 0 0 1 1 0 1 0 1 0 2 1 0 1 1 0 1 0 1 0 1 1 0 0 0 0 0 0 0 0 1 2 1 0 0 0 1 1 0 1 1 0 0 1 0 0 0 0 1 0 0 1 2 1 2 2
172 0 2 1 1 0 0 2 2 0 0 0 0 0 0 0 0 0 0 0 2 0 0 1 1 1 1 1 2 0 1 1 1 0 1 0 1 0 0 0 0 1 0 1 0 0 2 0 2 0 0 0 1 1 0 1 0 2 0 2 0 2 1 2 0 0 0 1 0 0 0 2 2 0 1 2 1 1 1 1 0 2 1 2 1 0 0 0 1 2 0 0 1 2 1 1 0 1 0 2 2 1 1 0 1 1 2 0 1 1 0 2 1 2 2 1 2 0 0 0 2 0 1 1 0 1 0 1 1 1 0 0 0 1 1 1 0 0 1 0 0 2 0 0 0 2 1 0 0 1 1 0 0 0 0 0 0 0 0 2 0 1 2 0 0 2 1 0 1 2 0 0 0 1 1 0 2 0 0 2 0 2 2 2 2 2 2 1 1 0 0 1 1 1 1 0 0 0 0 0 0 0 1 0 2 0 1 1 0 1 0 1 0 0 0 1 1 0 1 0 2 1 0 1 1 0 0 0 0 1 1 0 0 0 2 0 0 1 0 1 0 0 2 2 2 2 0 0 0 1 1 1 0 0 1 1 2 1 1 0 0 0 0 0 0 0 0 1 1 0 0 1 2 2 1 1 0 2 2 0 0 0 0 2 1 1 2 0 0 1 1 0 1 0 1 0 1 2 0 2 0 1 0 0 0 0 0 0 0 1 0 2 2 1 0 0 0 1 1 0 0 2 1 1 1 0 0 0 1 1 0 1 0 0 0 0 0 2 0 1 1 1 1 0 0 1 1 0 0 0 0 1 1 0 1 0 0 1 0 2 0 0 1 1 1 0 1 2 2 1 1 1 1 1 0 0 0 2 0 2 0 2 0 0 2 1 2 0 0 0 0 0 0 0 2 0 0 1 0 0 1 1 1 1 2 1 0 0 0 0 0 0 0 0 1 0 1 0 0 1 0 1 0 1 2 1 1 1 1 0 0 0 0 2 0 2 0 0 0 0 2 0 0 1 0 1 0 1 1 0 0 0 1 1 1 1 0 2 1 2 1 0 1 1 0 0 0 1 0 0 1 0 0 2 1 1 1 2 0 1 2 0 0 0 1 0 0 0 0 0 2 0 1 2 1 0 2 1 1 2 0 1 1 1 1 0 1 2 0 2 0 0 0 1 0 1 0 2 0 1 0 0 2 1 1 2 0 0 0 2 0 0 0 1 0 0 2 0 0 1 1 2 0 1 1 2 0 1 1 2 1 1 0 0 2 0 1 0 0 1 0 0 0 0 0 2 1 1 0 0 0 1 0 0 0 0 0 1 0 1 0 1 0 0 0 0 0 0 0 2 1 0 0 1 1 1 1 0 0 0 0 1 1 0 0 2 2 0 1 0 0 0 0 2 0 0 0 0 1 0 0 1 0 0 0 0 0 0 0 0 1 1 0 0 0 0 1 0 2 2 2 0 0 0 1 0 1 1 1 0 0 2 0 0 0 1 0 0 0 0 0 0 0 0 1 2 1 0 1 0 0 0 1 0 0 1 0 0 1 1 0 0 0 1 0 1 1 0 2 0 2 0 0 1 1 0 0 2 0 2 2 0 0 2 1 0 1 2 0 0 0 0 0 1 1 1 0 0 0 0 0 1 0 2 0 2 0 0 0 0 0 0 0 2 0 0 2 0 0 0 0 0 0 0 1 1 2 1 0 0 0 0 0 0 1 1 1 1 0 0 0 0 0 0 0 2 0 2 2 2 0 0 2 0 0 1 0 1 1 1 1 1 0 1 1 2 0 1 0 2 0 1 1 1 1 1 0 0 0 0 0 0 0 1 0 2 1 0 0 2 0 0 0 2 2 0 2 1 2 0 2 2 2 2 2 0 0 1 1 0 1 2 1 1 0 1 0 1 1 0 0 1 2 2 0 0 2 2 1 1 1 1 0 0 1 0 1 0 1 0 0 0 0 0 0 1 1 0 1 0 0 0 0 0 0 0 0 1 0 0 1 0 0 0 0 1 1 2 0 1 1 0 0 1 2 0 2 0 0 1 0 2 1 0 1 2 0 1 0 0 0 0 0 0 1 1 2 1 2 2 0 0 0 1 1 0 1 0 1 0 1 0 0 1 1 0 0 0 0 0 0 0 1 2 1 0 0 0 0 1 2 0 2 1 0 0 1 2 0 0 2 0 1 0 1 0 0 0 0 0 0 0 0 0 0 0 1 1 1 0 0 0 2 2 0 0 0 1 0 2 0 0 0 1 0 0 0 0 1 0 0 0
173 1 1 1 0 0 0 1 2 0 0 2 0 0 0 0 0 0 2 1 1 0 0 2 2 0 0 2 2 0 1 1 0 1 1 0 1 1 0 0 0 0 0 0 2 0 2 0 1 1 1 1 0 2 0 1 0 0 0 1 1 1 0 2 0 2 0 0 0 0 0 0 1 0 1 2 1 0 1 0 1 2 1 2 1 1 0 0 1 2 0 0 1 2 0 0 1 0 0 1 2 1 0 0 2 2 1 1 0 2 0 1 0 1 1 0 1 0 0 0 2 0 1 1 1 0 0 2 0 2 1 1 0 1 0 0 0 1 0 0 1 1 0 0 0 0 0 0 0 1 0 0 0 0 0 0 0 2 0 2 1 0 1 1 0 1 2 0 0 1 0 0 0 2 1 2 2 0 0 0 0 0 0 2 1 1 1 2 1 0 1 2 0 2 2 0 1 1 0 0 0 0 1 0 2 0 1 1 0 0 0 1 1 0 0 2 1 0 1 2 0 1 0 2 0 0 0 0 0 1 0 0 1 1 0 0 0 2 0 1 0 0 1 1 1 1 0 0 0 1 0 0 1 1 1 1 0 0 0 0 0 0 0 0 0 0 1 0 2 1 0 2 1 2 0 0 0 1 2 0 0 0 1 1 0 1 1 2 0 2 0 1 0 0 2 0 2 2 0 2 0 1 1 0 0 0 0 0 0 2 0 1 2 1 1 0 0 1 1 0 0 2 2 1 1 0 1 0 1 1 0 1 0 0 0 0 0 0 0 0 0 0 2 0 0 1 0 0 1 1 1 0 1 0 1 1 1 1 0 2 0 0 1 1 1 0 1 2 2 0 2 0 0 0 0 0 0 1 1 1 1 1 0 0 2 1 1 0 0 0 0 0 1 0 2 0 0 0 1 1 1 1 0 1 2 1 2 0 0 0 0 0 0 0 0 1 1 0 0 0 0 1 0 2 1 2 1 0 0 0 0 0 0 1 0 0 0 1 0 0 1 0 0 2 0 2 0 1 1 0 0 1 1 1 1 1 0 1 1 1 0 0 0 0 0 2 1 1 0 0 0 0 0 2 2 0 2 2 0 2 1 2 0 0 1 0 0 1 2 0 0 2 1 1 0 1 0 1 2 2 0 0 1 0 1 1 2 1 0 2 0 1 1 0 0 1 0 2 0 1 0 1 1 0 1 1 0 2 0 2 0 2 0 1 1 0 1 0 2 0 1 2 0 0 2 1 0 2 0 0 0 0 0 0 1 1 0 1 0 1 0 0 0 0 0 0 0 0 0 0 0 0 0 0 1 0 1 1 0 1 0 1 0 0 0 0 0 0 0 0 0 0 0 0 0 1 0 0 0 0 0 2 0 0 0 1 1 0 0 1 1 0 0 1 0 0 0 0 0 0 1 1 0 0 0 1 1 1 0 0 0 0 0 0 1 1 0 0 1 0 1 0 0 0 0 0 0 1 1 0 1 1 0 0 0 1 0 0 2 0 0 0 2 0 2 2 1 0 1 0 1 0 0 1 0 2 2 1 1 1 1 1 0 2 0 2 1 0 1 1 1 0 0 0 2 0 0 1 0 0 0 0 0 0 1 0 1 2 0 1 1 0 0 2 0 1 0 1 1 0 0 0 0 2 0 1 2 0 0 0 0 1 0 2 0 0 0 0 1 1 1 1 0 1 1 0 1 0 0 0 1 1 0 0 0 1 0 0 2 0 0 0 2 1 0 0 0 2 0 0 0 0 1 1 1 1 0 0 0 0 2 2 1 0 1 1 1 2 1 2 1 1 2 0 2 0 1 0 0 0 0 0 1 2 0 1 1 0 1 2 0 0 1 0 1 1 2 1 1 0 1 1 1 0 1 2 0 0 1 0 0 1 2 2 0 0 0 2 2 0 1 2 1 0 1 1 1 0 0 0 1 1 0 0 0 0 2 0 0 0 0 0 0 0 0 0 0 0 1 0 0 0 0 0 2 1 0 1 1 1 2 0 0 0 0 0 0 1 1 1 1 0 0 0 2 1 2 0 0 0 0 2 0 0 2 0 2 0 0 1 1 0 1 0 1 0 2 1 2 1 0 1 1 1 0 0 2 2 1 1 0 0 0 0 0 1 1 2 0 1 0 1 2 2 1 1 0 1 0 2 2 0 2 0 1 1 1 2 0 0 2 0 0 0 1 1 2 0 0 0 0 0 0 0 0 2 2 0 1 0 0 0 0 1 0 0 0 1 0 2 0 0 0 0 1 0 0 0 2 0 1 1
174 0 2 0 1 1 0 1 1 1 0 0 0 1 0 0 0 0 0 1 1 1 0 2 2 0 0 2 2 0 2 0 1 1 1 1 2 1 1 1 0 1 0 0 0 0 0 0 1 0 0 0 0 1 1 1 0 1 1 2 0 0 0 1 0 0 0 1 0 0 0 1 1 0 1 2 1 0 1 0 2 2 0 0 0 0 0 2 2 2 1 2 1 1 0 0 0 1 1 1 1 2 0 0 1 1 1 0 0 2 0 1 0 1 1 0 0 0 1 0 1 0 0 2 0 1 0 1 1 1 0 0 0 0 0 0 0 1 0 0 2 0 0 0 0 1 0 0 0 0 0 1 0 2 1 0 0 1 2 1 1 2 1 1 1 2 2 1 0 0 0 0 0 1 0 1 1 0 0 1 0 1 1 1 1 1 1 1 1 1 0 1 0 1 1 1 1 2 0 0 0 1 0 1 1 0 2 1 1 0 0 1 0 1 0 0 1 0 2 0 2 0 0 1 2 1 0 0 0 0 0 0 0 0 0 0 0 2 0 2 0 0 2 1 2 1 1 0 2 0 0 0 1 0 0 0 1 1 1 1 1 1 0 0 0 0 1 0 2 0 1 2 0 2 0 1 0 0 1 0 1 1 0 2 0 2 2 2 0 2 0 1 0 1 1 1 1 0 0 0 0 0 0 0 0 0 0 0 0 1 0 1 2 2 1 0 1 0 1 0 0 2 0 0 0 0 1 0 0 0 0 2 0 0 0 0 0 1 1 2 0 0 2 0 0 1 0 1 2 1 1 0 0 1 0 0 1 1 0 1 0 0 1 0 1 1 0 2 2 2 0 2 1 0 0 0 0 1 0 2 1 1 0 0 1 0 1 0 0 0 1 1 2 0 2 0 1 1 1 1 0 0 0 1 1 0 1 0 1 0 0 0 0 0 1 0 1 0 1 0 0 0 0 2 2 1 1 0 0 0 0 0 0 2 0 0 0 0 0 0 0 0 0 0 0 0 0 2 2 0 0 1 0 1 1 0 0 1 0 2 0 0 0 0 0 1 1 0 0 0 0 0 0 2 2 0 0 2 0 0 1 1 0 0 1 0 0 1 1 0 1 1 0 0 0 0 1 1 1 2 0 1 1 0 1 2 1 0 0 2 0 1 1 0 0 1 0 2 0 2 0 0 2 0 0 1 0 1 1 1 1 1 0 1 2 0 2 0 2 2 1 0 0 1 0 1 0 1 1 1 0 0 0 0 2 0 2 0 0 1 1 0 0 1 1 0 0 1 1 1 0 1 1 0 1 0 1 0 0 1 0 0 1 0 1 1 1 0 0 0 0 0 1 0 0 0 0 0 0 0 0 0 0 1 2 0 2 0 0 2 0 0 0 0 0 0 1 0 0 0 0 0 0 0 0 0 1 1 0 0 1 1 0 0 2 0 0 1 1 0 1 2 0 1 1 0 1 1 1 0 0 0 1 1 0 2 0 0 2 1 1 0 1 0 1 2 2 2 0 0 1 0 0 0 0 2 2 1 1 1 1 0 0 1 0 1 1 0 2 0 0 1 0 0 1 0 0 2 0 0 0 1 0 1 1 0 2 2 0 1 0 0 0 2 0 0 0 0 0 0 0 0 0 2 0 1 1 0 2 0 0 0 0 2 0 0 0 0 0 2 0 0 0 1 1 0 1 1 0 0 0 0 0 0 0 1 0 0 1 1 0 1 1 0 1 0 1 2 1 1 0 1 2 0 1 1 0 1 1 1 1 1 1 0 0 2 0 2 2 2 0 2 2 0 2 0 0 1 0 0 0 0 0 2 0 2 2 0 1 2 0 0 1 1 1 0 2 2 2 0 2 1 1 2 2 1 0 1 0 0 0 2 1 0 0 0 0 1 1 0 1 1 1 1 0 0 1 0 0 0 2 1 0 0 0 1 0 1 0 0 0 0 0 0 0 2 1 0 2 0 1 0 0 1 1 1 0 0 1 1 1 1 1 0 0 1 0 2 1 1 1 0 0 0 2 0 2 0 1 2 0 0 0 0 1 1 1 1 0 0 0 0 0 0 2 1 1 2 2 2 0 0 0 1 1 1 1 0 0 0 1 0 0 2 0 0 1 0 0 1 0 1 1 1 1 1 0 0 0 1 2 0 2 0 0 0 0 2 0 1 1 0 1 1 2 0 1 0 1 2 0 0 0 0 0 1 1 1 2 0 0 1 1 1 0 1 1 0 0 1 0 0 1 1 1 0 1 0 0 0 2 1
175 0 1 1 0 1 1 2 0 2 0 0 0 0 0 0 0 0 0 1 1 1 0 2 2 0 0 2 2 0 1 2 0 1 1 0 1 0 0 0 0 2 0 0 0 0 2 0 2 0 0 0 2 2 0 1 0 0 1 0 1 2 0 2 1 0 1 1 0 0 0 1 1 0 1 1 1 0 2 0 2 1 0 0 1 0 0 1 2 2 0 1 2 2 0 0 1 0 0 0 1 2 0 0 2 2 2 0 0 2 1 1 1 1 1 0 1 1 1 0 1 1 1 1 0 0 0 2 2 2 0 0 0 0 0 0 1 1 0 0 0 2 0 0 0 2 1 0 1 1 0 0 1 0 0 0 0 2 2 1 0 1 1 1 0 2 2 0 2 1 0 0 0 1 1 2 1 1 0 0 0 0 1 1 1 1 1 1 0 0 1 1 0 2 2 0 1 2 1 0 0 0 0 2 2 0 2 0 0 0 0 1 1 0 0 0 1 0 1 1 1 1 0 1 1 0 0 0 0 2 1 0 0 1 1 1 0 2 0 1 0 0 2 1 1 1 1 0 1 1 0 0 2 0 0 0 0 0 0 0 0 0 0 0 0 0 1 1 0 0 1 1 1 2 0 0 0 0 2 0 0 0 0 1 0 1 1 1 0 1 1 0 1 0 2 0 2 1 0 1 0 1 1 0 1 0 0 0 0 1 0 1 2 2 2 0 0 0 1 0 0 2 2 0 1 0 1 1 0 1 0 1 1 0 0 0 0 1 0 0 0 0 2 1 0 0 2 0 2 1 0 0 0 0 0 1 1 0 0 2 0 0 1 1 1 1 1 2 2 0 2 0 0 0 0 0 0 2 0 2 0 1 0 0 0 0 0 0 0 0 0 0 0 0 2 0 1 2 1 2 1 1 2 0 0 0 0 0 0 0 0 0 0 0 0 1 0 0 0 0 0 2 1 0 0 2 1 0 0 2 0 1 0 0 2 1 0 1 0 1 1 0 0 0 1 1 0 0 2 1 1 0 0 2 1 0 1 2 1 2 1 0 1 0 0 1 0 0 0 0 0 0 0 2 1 0 0 2 0 1 1 1 1 0 1 0 0 0 1 0 1 0 0 1 1 2 0 0 2 2 0 1 1 1 1 0 2 1 0 0 0 2 0 1 1 1 1 2 0 1 1 1 1 0 0 1 0 2 0 2 0 2 0 0 1 0 2 1 1 0 1 1 0 0 1 2 0 1 1 2 0 0 1 0 2 2 0 1 0 1 0 0 0 0 0 1 1 1 0 0 0 1 1 0 1 0 2 2 0 1 0 0 1 0 0 1 0 0 0 0 0 0 1 0 0 0 0 0 0 0 0 1 0 0 0 1 1 0 0 2 0 0 0 1 0 0 1 0 0 0 1 1 0 0 0 0 2 2 0 0 0 1 1 0 1 1 0 1 2 1 2 2 0 1 2 0 2 2 1 0 0 2 0 2 0 2 1 1 1 0 0 0 0 0 2 2 1 1 0 1 1 1 1 0 0 2 1 0 2 0 0 0 1 1 1 2 0 1 2 1 1 0 0 1 2 0 0 1 0 2 1 0 2 1 1 0 1 1 0 0 1 1 0 1 0 0 0 0 0 0 0 0 1 2 0 1 1 1 0 0 0 2 1 1 0 2 1 0 0 1 0 0 1 0 0 0 0 0 0 0 0 0 0 0 0 1 1 0 1 0 0 0 1 0 0 0 1 0 1 1 1 0 2 1 0 0 0 1 1 2 1 1 2 0 0 1 1 1 0 2 0 1 1 0 1 0 0 1 0 0 0 0 0 1 0 2 2 1 0 1 0 0 0 0 0 0 0 0 2 0 2 1 1 2 2 2 0 0 2 0 1 1 2 1 0 0 0 0 1 0 0 0 0 0 0 0 0 1 1 0 1 1 0 0 2 0 0 0 0 0 0 0 0 0 0 1 2 0 2 0 0 0 0 1 2 2 0 0 1 1 1 1 0 0 0 2 2 1 0 1 1 0 0 0 1 1 0 0 0 0 0 1 0 0 2 0 0 2 0 1 0 0 1 0 1 1 0 1 2 1 1 0 1 0 0 0 1 0 0 0 0 1 0 1 1 1 0 1 1 1 1 1 0 0 0 0 0 0 0 0 2 2 1 0 2 0 1 2 0 0 2 0 2 0 1 1 0 1 1 0 1 0 0 0 0 0 0 0 1 0 0 0 0 0 0 0 0 1 0 1 1 1 0 1 0 0 0 1 1 0 1 2
176 0 2 1 0 0 0 1 1 0 0 0 0 0 0 0 0 0 0 0 2 0 0 2 2 0 0 1 0 2 2 0 1 2 0 0 2 1 0 0 0 0 0 1 0 0 0 0 2 0 0 0 1 1 0 0 0 0 1 0 1 2 1 2 0 1 0 1 0 0 0 1 2 0 0 2 2 0 2 0 2 2 0 0 0 0 0 0 2 2 0 1 1 1 1 0 1 1 1 2 1 2 0 0 2 2 2 0 0 2 1 1 1 2 2 2 2 1 1 0 1 1 1 1 0 0 0 2 0 2 1 1 0 1 0 1 1 1 0 0 1 1 0 0 0 1 0 0 0 0 0 0 1 1 0 0 0 0 0 2 1 2 0 2 1 2 0 0 1 1 0 1 1 0 0 1 2 1 0 1 0 1 0 2 2 2 0 1 0 0 1 1 0 1 1 1 2 1 0 0 0 0 0 0 2 1 2 1 0 1 0 1 1 0 0 0 0 1 0 1 1 0 1 1 2 0 0 0 0 2 0 0 0 0 2 0 1 2 0 1 0 0 2 1 1 1 0 0 2 0 0 0 0 0 0 0 0 0 0 0 0 0 0 0 0 0 0 0 2 0 1 2 0 0 1 0 1 1 1 0 0 0 0 2 0 1 1 0 0 2 0 2 0 0 2 0 2 0 0 2 0 1 1 0 1 0 0 0 0 2 0 1 1 2 2 0 0 0 0 0 2 1 1 1 0 0 1 0 1 1 0 1 0 0 0 0 0 1 0 0 0 0 2 0 0 1 1 0 2 2 2 0 0 0 0 0 1 0 0 1 0 0 0 0 0 0 1 2 2 0 2 0 1 1 0 0 0 2 1 1 2 1 1 1 1 0 0 0 0 0 0 0 0 1 2 0 1 1 0 0 0 0 1 1 1 0 0 0 0 0 0 0 0 0 1 0 1 0 1 0 0 0 0 1 2 2 2 0 0 0 0 1 1 1 1 2 0 1 0 1 0 0 0 0 2 2 0 2 2 0 0 0 0 1 1 0 1 2 1 0 2 0 0 0 0 1 0 2 0 0 1 0 0 2 0 1 0 2 0 0 2 1 0 0 0 0 0 0 2 0 0 2 1 2 1 0 1 1 2 1 1 0 1 1 1 0 2 1 1 0 1 1 0 0 2 0 0 2 0 2 1 0 2 0 0 2 1 0 1 1 1 0 0 0 0 0 1 1 1 0 0 1 0 0 2 1 0 1 1 1 0 0 0 0 2 1 1 0 1 0 1 0 0 0 0 1 1 1 1 0 1 1 1 0 0 0 1 1 0 1 0 0 0 0 1 0 0 0 0 0 0 0 0 0 1 1 0 0 0 1 1 1 0 1 2 0 0 0 0 2 1 0 0 1 1 2 1 0 0 1 1 2 0 0 0 1 1 0 0 0 2 2 0 0 1 1 1 0 2 2 1 1 1 1 1 0 1 1 0 0 0 2 2 0 1 2 0 0 1 0 0 0 1 0 2 2 0 1 1 0 2 0 1 0 1 2 1 0 1 1 0 2 2 2 0 2 0 1 2 0 2 0 1 0 1 0 0 2 0 2 0 0 0 1 2 0 1 2 0 0 0 0 0 2 0 1 0 1 0 0 1 0 1 2 0 1 1 0 0 0 0 0 0 2 0 0 0 0 0 1 0 1 0 0 0 2 2 1 0 0 0 0 0 1 0 2 2 1 1 0 0 0 0 0 0 1 1 1 0 0 0 1 2 2 1 1 0 1 2 2 0 0 0 1 1 2 0 2 2 2 0 2 0 1 1 0 0 1 0 0 0 0 1 2 1 0 0 1 0 1 1 1 2 0 0 0 2 1 0 0 0 0 0 1 1 1 0 1 1 1 1 1 2 0 0 0 0 1 1 0 0 1 1 0 0 0 1 2 0 1 1 0 0 0 1 0 0 0 1 0 0 0 0 0 0 1 1 0 1 0 0 0 0 1 1 1 0 0 0 0 1 1 0 0 0 1 1 2 0 2 2 0 0 0 2 1 1 0 0 0 0 1 0 0 2 1 0 0 1 2 1 0 1 0 1 1 1 1 1 1 0 0 0 2 0 0 1 0 0 0 1 0 1 2 0 0 0 1 1 1 0 1 2 2 2 0 0 1 0 1 1 0 2 0 0 0 2 1 0 0 2 0 1 1 2 0 1 0 0 0 0 0 0 1 1 1 1 2 2 0 0 0 0 0 0 0 0 2 0 2 1 1 0 1 0 0 0 0 0 0 1 0
177 0 0 2 0 0 0 2 1 2 0 0 1 1 0 0 0 0 0 0 1 0 0 2 2 0 0 2 2 1 2 1 0 1 2 2 2 1 0 0 1 1 1 0 1 1 0 0 0 0 0 0 0 0 2 1 0 1 0 1 1 1 0 2 0 1 0 0 0 0 1 2 1 0 1 2 1 0 0 0 0 2 1 1 2 1 0 0 1 1 0 0 1 1 0 0 0 1 1 1 1 2 0 1 1 1 1 0 0 2 0 1 1 1 1 1 1 0 0 0 0 0 1 1 0 0 0 0 0 0 0 0 0 1 0 1 0 0 0 0 0 2 0 0 0 1 0 0 1 1 0 0 0 0 0 0 0 0 1 1 1 2 2 0 1 1 0 1 0 1 0 0 1 1 0 1 1 0 0 1 1 2 1 2 2 1 2 2 1 2 2 0 1 0 0 1 2 2 0 0 0 0 0 0 2 0 2 0 1 0 1 0 0 0 0 0 0 1 2 0 2 1 0 2 0 0 0 0 0 0 0 0 1 2 1 2 2 2 0 2 0 0 2 2 2 2 0 0 1 0 0 1 0 0 1 1 0 0 0 0 0 0 1 1 0 0 0 0 1 1 0 2 0 1 0 0 0 1 2 0 1 0 0 2 0 2 2 2 0 2 0 1 0 0 1 0 2 0 0 1 0 0 1 0 1 0 0 0 0 0 0 0 1 2 2 1 1 0 1 0 0 2 1 0 1 0 0 0 0 0 0 2 1 1 0 0 1 2 0 0 0 0 0 0 0 2 1 0 2 1 0 0 0 0 0 0 0 0 0 1 0 0 1 0 1 0 1 2 2 2 0 2 1 1 0 0 0 1 1 1 0 0 0 0 1 0 0 0 0 1 0 1 1 0 2 1 0 1 0 1 0 1 0 2 2 0 0 0 0 0 0 0 0 0 0 0 0 0 2 0 0 0 0 1 1 2 0 0 0 0 0 0 0 2 0 1 0 0 0 0 2 0 1 2 0 2 0 0 2 0 0 0 1 2 2 1 1 1 1 1 1 0 1 0 0 2 1 2 0 1 2 0 1 2 1 1 0 1 0 1 0 2 0 1 1 1 0 0 0 0 2 0 0 2 0 0 1 0 2 1 1 0 1 0 2 0 2 1 0 1 0 2 0 0 1 1 0 2 0 2 0 0 2 0 0 2 1 1 0 2 0 2 0 1 0 0 2 1 2 0 0 2 0 1 1 1 0 1 1 1 0 0 0 0 2 0 1 0 0 2 0 0 1 0 0 0 0 1 1 0 1 1 0 0 1 0 1 0 0 0 1 0 1 0 0 1 0 0 0 0 0 0 1 0 0 1 0 2 2 2 2 0 0 1 2 0 2 0 1 0 1 0 0 1 0 0 0 0 1 0 0 1 0 2 2 0 0 0 0 0 1 1 1 0 2 0 2 0 2 2 0 1 1 1 2 0 1 1 1 0 0 1 1 1 1 2 0 1 0 0 0 0 0 1 1 1 2 1 1 0 2 0 0 0 0 2 2 1 1 1 0 2 0 1 0 1 1 1 1 0 2 0 0 0 1 0 0 1 0 1 1 0 0 1 1 0 2 1 1 0 2 2 0 0 0 0 0 1 1 0 0 0 2 2 0 0 2 0 0 0 0 1 0 2 0 0 1 0 0 2 0 1 0 1 2 0 2 1 0 0 0 0 0 0 0 1 0 0 1 0 0 0 1 1 0 1 0 2 1 1 0 0 1 0 0 1 0 0 1 0 2 2 1 0 0 1 1 2 1 2 1 1 1 1 1 1 0 1 0 1 0 0 0 2 0 1 1 0 2 2 0 0 1 1 1 0 2 2 2 1 2 2 1 2 2 2 0 1 0 0 0 2 1 0 0 0 0 0 0 0 0 0 0 0 0 0 0 1 0 0 1 1 0 0 2 0 0 0 0 0 0 0 0 0 0 1 1 0 1 0 1 0 0 1 2 1 0 2 2 2 2 0 0 0 0 0 0 0 0 2 2 0 1 0 2 0 2 0 0 1 0 1 1 0 1 2 0 0 0 0 0 0 1 1 2 1 0 2 2 1 0 1 0 2 1 0 1 1 0 1 2 0 0 1 0 0 1 2 0 0 0 1 2 2 0 1 0 1 1 1 2 0 2 0 0 1 1 1 0 0 1 1 1 0 0 2 2 0 0 0 0 0 0 0 0 0 1 2 2 0 0 0 0 0 1 0 1 2 0 2 0 0 0 0 0 1 0 0 1 0 0 0
178 1 1 2 0 0 0 2 1 2 0 0 1 1 0 0 0 0 0 1 1 1 0 2 2 0 0 0 1 2 1 1 2 1 2 1 2 1 0 0 0 2 0 0 0 0 0 0 0 0 0 2 0 0 0 2 0 1 0 1 1 2 0 2 0 2 0 0 0 1 0 1 2 0 1 2 0 0 0 0 1 2 0 0 2 0 0 0 2 2 0 0 2 1 0 0 0 1 1 1 0 2 0 0 0 0 2 0 1 2 0 1 0 1 1 0 0 0 1 0 2 0 0 2 0 1 0 2 1 1 0 0 0 0 0 0 0 0 0 0 0 2 0 0 0 2 1 1 2 1 1 0 0 0 0 1 0 1 0 1 0 1 1 1 0 2 0 0 1 1 0 0 1 1 1 1 2 0 0 1 1 1 1 2 2 1 2 1 0 1 2 1 0 1 1 0 1 2 1 0 0 0 0 1 2 0 1 1 0 0 0 0 0 0 0 0 0 0 1 1 1 0 1 2 0 0 1 0 0 1 0 1 0 0 1 0 0 2 0 1 0 0 2 2 2 2 0 0 2 0 0 0 2 0 0 0 2 0 0 0 0 0 0 0 1 0 0 0 2 1 0 2 1 2 0 0 0 1 2 0 0 0 1 2 0 2 2 1 0 2 0 0 1 0 2 0 2 1 0 1 0 1 1 0 0 0 1 0 1 1 1 1 1 1 1 0 0 1 0 0 1 2 2 1 2 0 0 0 1 0 0 2 0 0 0 0 0 0 0 0 0 0 2 0 0 0 0 1 1 1 1 1 0 0 0 2 0 2 0 1 0 0 2 1 2 0 0 1 1 1 1 1 0 0 0 0 0 0 0 2 1 1 0 0 2 1 1 0 0 0 0 1 0 0 1 1 0 1 0 0 0 1 1 1 2 1 1 0 1 0 0 0 0 0 0 0 2 2 0 0 0 2 0 2 0 1 1 0 0 2 0 0 1 1 1 0 0 1 0 1 0 0 0 1 0 1 0 0 1 0 0 0 1 2 1 1 0 1 1 2 1 0 0 1 0 1 0 1 0 1 1 1 1 2 1 1 1 1 0 1 2 1 0 0 1 1 0 0 1 0 2 0 0 2 1 0 2 0 1 1 1 1 1 1 1 0 1 1 0 1 0 1 1 2 0 2 1 1 0 1 1 1 2 0 0 2 1 1 0 2 0 2 1 0 1 0 1 1 1 0 1 1 0 0 1 2 0 0 2 2 0 1 0 0 0 0 0 0 0 2 0 0 0 1 2 0 0 1 1 0 1 0 0 0 0 0 0 1 0 1 0 0 0 1 0 1 0 1 0 1 1 1 0 0 0 2 0 0 0 1 1 1 1 0 0 2 2 0 0 1 0 0 0 1 1 0 0 0 0 0 1 1 0 0 0 0 2 1 0 0 1 1 1 0 1 1 0 1 2 2 1 1 1 2 2 0 1 1 2 0 1 1 0 1 0 2 0 0 0 0 0 0 0 1 0 1 2 1 0 0 0 0 0 1 1 2 2 0 1 1 0 0 0 1 0 1 1 1 1 1 1 0 0 0 0 0 0 1 0 1 0 1 0 1 1 0 2 2 0 0 1 0 0 0 0 0 0 1 1 0 0 1 1 2 0 2 1 0 0 0 0 2 0 2 0 1 1 0 1 1 0 1 0 0 1 0 1 1 0 1 1 1 0 0 1 2 0 0 1 0 0 0 2 0 0 0 1 1 2 2 1 1 2 0 0 0 0 0 0 1 1 1 0 1 0 2 0 2 2 2 0 2 1 0 1 0 0 0 0 1 0 0 1 2 1 0 1 0 0 2 0 0 0 0 1 0 0 2 1 0 1 1 0 2 2 1 0 1 0 0 0 2 2 2 0 0 0 0 1 0 1 1 1 0 1 1 1 0 0 0 1 1 0 0 2 0 0 0 0 0 0 0 0 0 0 1 1 0 1 0 0 0 0 0 0 0 0 1 1 0 0 1 0 0 0 0 0 1 0 1 1 0 1 1 2 0 2 0 0 0 0 1 0 0 2 1 0 0 0 2 1 0 0 0 0 0 2 1 1 1 0 0 1 0 2 0 1 2 1 2 0 0 0 0 2 1 0 1 0 0 0 1 1 0 0 1 0 1 0 0 2 0 2 1 0 0 2 2 0 0 1 1 0 1 1 1 1 0 0 0 0 0 0 0 0 0 0 2 2 1 0 0 0 0 0 0 0 0 1 1 0 0 1 0 0 0 0 0 2 0 1 1
179 1 1 1 0 0 0 1 2 0 0 1 0 1 0 0 1 0 1 0 2 0 0 1 1 1 1 2 2 1 2 1 2 2 1 0 2 2 0 0 1 0 0 0 0 2 0 0 2 0 0 0 0 1 0 1 0 0 0 1 1 2 0 1 0 0 0 0 0 0 0 1 1 0 1 1 1 0 1 0 1 2 0 0 1 0 0 1 2 2 0 0 1 1 0 0 0 0 0 1 1 2 0 1 1 0 2 0 0 2 0 1 1 1 1 1 1 0 0 0 2 0 1 1 0 1 0 2 2 2 0 0 0 0 0 0 0 0 1 0 2 0 0 0 0 2 0 0 0 2 1 0 0 0 0 0 0 0 1 2 1 1 1 1 0 0 0 1 0 1 1 1 1 0 0 1 1 1 0 0 0 0 1 2 1 1 2 2 1 0 1 2 1 0 0 1 1 1 1 0 0 1 0 0 2 0 2 0 0 0 1 1 0 1 0 0 0 0 2 0 2 0 1 2 0 0 1 0 0 0 0 0 0 2 1 2 0 2 0 1 0 0 2 1 1 1 0 0 2 0 0 0 2 0 0 0 1 0 0 0 0 0 0 0 0 0 0 0 1 1 0 1 2 2 0 1 0 1 1 0 0 0 0 2 0 2 2 0 0 2 0 1 1 0 2 0 2 1 0 0 0 0 0 1 0 0 0 0 0 0 0 0 2 1 2 0 2 1 0 0 0 2 1 0 0 0 1 0 0 1 0 1 0 0 0 0 0 1 0 1 0 1 2 0 0 0 1 0 2 2 2 0 0 0 0 2 0 0 0 1 0 0 2 1 2 0 1 2 2 0 2 0 0 0 0 0 0 1 1 1 1 1 0 0 1 1 1 1 1 1 1 1 1 0 2 0 1 0 1 1 1 1 0 2 2 1 1 1 1 0 0 0 0 0 1 0 1 0 1 0 1 1 0 1 0 1 0 0 0 1 0 1 0 2 0 1 0 1 0 0 2 0 0 0 2 2 1 1 1 0 0 0 0 1 0 0 0 0 1 1 2 0 1 0 0 2 0 1 0 0 2 0 0 2 2 0 2 2 0 2 1 2 0 0 0 0 0 0 1 0 1 1 0 1 0 0 0 0 0 2 0 1 2 2 2 0 1 1 1 2 0 2 1 0 1 0 0 1 0 2 1 0 1 0 0 2 0 0 0 2 0 0 0 0 1 0 2 1 2 1 1 1 0 0 2 0 1 1 1 1 0 1 0 0 2 1 0 2 0 0 1 0 1 1 1 0 0 2 0 0 0 2 0 0 0 0 0 0 0 0 1 0 1 0 0 1 0 0 0 1 0 0 0 0 2 1 0 1 1 1 1 1 0 0 0 1 1 0 0 0 1 1 0 0 0 0 0 0 2 0 0 2 0 0 0 1 0 2 0 0 0 0 1 0 2 1 0 0 1 0 1 0 1 1 2 0 2 2 0 0 0 1 0 2 0 2 0 0 2 1 1 1 2 1 1 1 1 2 0 0 0 2 0 0 1 2 2 1 2 0 0 0 1 1 1 2 1 1 1 1 1 0 1 0 0 0 0 1 0 1 0 0 0 0 1 0 1 2 0 0 2 1 0 2 0 0 0 1 1 0 0 0 0 2 0 2 0 0 0 0 0 1 0 1 0 0 0 0 1 2 1 2 0 1 1 1 2 0 0 0 0 0 0 0 0 0 2 0 1 0 0 0 0 0 0 1 1 0 1 1 1 0 2 2 2 1 0 0 0 0 2 2 0 0 0 2 0 1 1 2 0 2 1 1 1 0 0 1 0 0 1 0 1 2 1 0 1 1 0 1 0 0 0 1 1 0 1 1 1 0 0 0 0 2 1 1 0 2 0 1 0 1 2 0 0 1 0 1 1 1 1 1 0 0 0 0 0 1 0 0 1 0 0 0 1 0 1 0 0 0 0 0 1 1 0 1 1 0 1 0 1 0 0 0 2 0 0 1 1 2 2 0 0 0 0 0 0 2 0 2 2 0 0 0 2 0 2 0 0 0 1 1 0 0 1 2 0 0 0 1 0 0 1 1 2 2 0 1 1 1 0 0 0 1 1 0 0 1 0 0 1 1 0 1 0 0 0 0 1 1 0 0 2 2 1 2 0 0 0 0 2 2 0 0 1 0 2 2 0 1 0 1 2 0 2 1 1 1 1 0 1 0 0 0 0 0 0 1 2 0 0 2 2 2 0 0 1 0 0 0 0 0 2 1 2 0 1 0 1 0 1 1
180 0 1 1 1 0 0 2 1 0 0 0 0 0 0 0 1 0 2 2 0 0 0 2 2 0 0 2 2 1 2 1 0 2 0 0 0 1 1 0 0 0 1 0 0 1 1 0 1 0 0 1 0 2 0 1 1 2 0 2 0 0 0 2 1 1 1 0 0 0 1 1 2 2 2 2 0 0 1 1 0 1 0 0 2 0 0 1 2 2 1 1 0 1 0 0 0 1 1 1 1 2 0 0 0 0 2 0 0 2 0 2 0 2 2 1 2 0 0 0 2 1 2 0 0 0 0 2 1 2 0 0 0 0 0 0 0 1 0 0 0 2 0 0 0 0 0 0 0 1 1 1 0 1 1 0 0 0 0 1 1 0 1 1 0 0 0 0 1 2 0 0 0 0 0 0 1 0 1 1 0 1 1 2 2 1 2 1 0 0 0 1 0 0 0 0 2 1 0 0 0 0 1 1 2 0 1 1 0 0 0 0 0 0 0 2 1 0 2 1 1 0 0 2 0 0 0 0 0 1 0 0 0 0 2 0 0 2 0 0 0 1 2 2 2 2 0 0 2 0 0 0 1 1 0 0 0 1 1 1 1 1 0 0 0 0 1 1 1 1 0 2 1 2 0 0 1 0 1 0 0 1 1 2 0 2 2 2 0 2 0 1 0 0 1 0 1 0 0 1 0 0 1 0 0 1 1 0 1 1 1 2 2 2 2 0 0 0 1 0 0 1 2 1 0 0 0 0 1 1 0 1 0 0 0 0 0 1 0 1 1 1 2 0 0 0 2 0 0 0 0 2 1 0 1 0 1 0 0 2 0 0 0 0 0 2 0 1 1 0 2 0 0 0 0 0 0 2 0 2 1 0 0 0 1 1 1 0 0 0 0 0 2 0 1 1 1 1 1 1 1 1 0 1 1 0 0 1 0 0 0 0 0 0 1 0 1 1 0 0 0 2 1 0 1 2 0 0 0 0 0 1 0 2 0 1 0 0 0 0 1 0 0 0 1 1 0 1 1 0 0 0 1 2 1 1 0 0 1 0 2 0 0 1 0 0 0 1 0 0 1 0 2 0 1 0 0 0 0 0 2 2 0 1 0 1 0 0 2 0 0 2 0 2 0 2 0 0 1 1 1 0 2 1 1 1 1 1 0 0 0 2 1 1 0 1 1 2 0 2 0 0 2 1 1 2 0 0 0 2 0 0 0 0 0 0 1 0 2 1 1 1 0 2 2 2 0 0 2 2 0 0 0 0 2 1 1 0 0 1 0 0 1 0 0 1 1 2 0 0 0 1 1 0 0 0 1 0 0 0 0 0 0 0 0 0 0 0 0 1 1 1 0 0 0 0 0 0 0 0 0 2 0 0 0 0 0 0 0 1 2 1 0 1 1 0 0 0 0 1 1 2 0 1 1 1 1 1 0 0 2 2 0 0 2 0 0 0 1 1 0 0 0 1 1 0 1 0 1 1 0 1 0 1 0 1 0 0 2 0 0 0 1 2 0 0 2 1 1 0 0 0 1 0 0 1 1 0 2 0 1 1 0 1 0 1 2 2 1 0 2 0 0 0 0 0 0 2 1 1 0 0 1 0 2 0 0 2 0 0 1 1 0 2 0 0 0 2 2 0 0 0 1 2 0 1 1 0 0 0 0 0 0 2 0 0 0 0 0 1 0 0 0 0 0 0 0 0 0 1 1 1 0 0 0 1 0 0 0 0 0 0 2 0 1 0 1 1 2 2 1 0 2 0 1 1 0 1 2 1 1 1 0 0 0 1 0 2 2 2 1 2 1 2 2 0 0 1 1 0 0 0 1 2 1 0 0 2 0 0 0 0 1 1 1 0 2 1 2 1 1 2 1 0 1 2 0 1 2 0 0 1 2 2 0 0 0 1 2 1 1 1 0 0 1 0 1 1 1 0 1 1 0 0 1 1 0 0 0 1 1 0 0 0 0 1 2 0 1 0 0 0 0 0 1 1 1 1 1 1 2 0 1 0 0 1 0 1 0 2 2 0 1 1 2 1 2 0 0 0 1 1 0 0 1 1 0 0 1 1 1 0 0 0 0 0 1 1 1 1 0 0 0 2 1 0 2 1 1 1 0 0 0 1 0 2 1 1 0 1 0 0 2 2 2 1 1 0 0 1 1 1 2 0 0 1 2 2 0 0 1 1 1 0 1 1 1 0 0 0 0 1 0 0 0 0 1 0 0 0 0 0 1 2 0 0 0 0 0 1 0 0 0 0 1 0 0 0 1 0 2 2
181 0 1 1 0 0 0 2 1 0 0 0 0 2 0 0 0 0 1 0 2 0 0 2 2 0 0 1 1 1 2 1 2 1 1 0 1 1 0 0 0 1 2 0 0 0 2 0 1 1 1 1 0 0 1 0 0 0 0 1 1 1 0 0 0 1 0 0 0 0 0 1 1 0 0 2 2 0 1 0 1 1 1 1 1 1 0 0 2 2 0 0 0 1 0 0 0 1 0 2 2 1 0 0 1 1 2 0 0 2 0 1 2 2 2 2 2 0 0 0 1 0 1 1 0 1 0 0 0 0 0 0 0 1 1 0 1 0 0 0 2 0 1 1 1 2 0 0 2 2 0 0 0 1 0 0 0 2 0 1 0 1 1 1 2 2 0 0 0 2 0 2 0 1 1 0 2 0 2 2 0 2 0 1 1 1 0 1 1 2 2 0 1 0 0 0 1 2 0 0 0 0 1 0 2 0 1 0 1 0 0 0 0 0 0 0 0 0 1 1 1 1 1 2 0 0 2 0 0 1 1 0 0 2 1 2 0 0 0 0 0 0 1 1 2 2 1 0 1 1 1 1 1 0 0 0 1 0 0 0 0 0 1 0 0 0 1 1 2 1 0 2 1 2 0 0 0 0 1 0 1 1 0 2 0 2 2 2 0 2 0 0 1 0 2 0 2 1 0 2 0 0 0 0 0 2 2 0 0 0 0 0 1 2 2 1 0 0 1 0 0 1 1 1 1 0 0 0 0 1 0 2 0 0 0 0 0 2 0 0 0 1 2 1 0 0 0 1 2 2 2 0 1 1 1 0 2 1 0 0 1 1 1 0 1 0 1 2 2 1 1 1 2 2 0 0 0 2 0 2 0 1 0 0 1 0 0 0 0 0 0 0 1 0 1 1 0 0 0 0 0 1 0 2 2 0 0 0 0 0 0 0 0 0 0 1 1 0 0 0 0 0 0 1 2 2 2 0 0 1 0 1 0 1 1 0 0 1 0 1 0 0 0 1 1 2 0 1 1 0 0 0 1 2 1 1 0 1 1 0 1 0 0 1 0 1 0 1 0 0 1 0 1 1 1 0 1 0 0 0 2 2 0 0 0 1 0 0 2 0 0 2 0 1 0 0 2 0 1 2 0 1 2 1 1 0 1 1 0 1 0 2 2 0 1 1 0 1 0 2 1 0 1 0 0 1 0 0 1 1 1 0 0 1 1 0 1 1 0 1 0 1 0 0 2 2 0 2 0 0 0 0 0 0 2 1 1 0 0 1 0 0 1 0 0 1 0 1 1 0 1 0 1 0 0 0 0 0 0 0 0 0 0 0 0 0 0 0 1 1 1 0 0 0 0 1 0 0 1 1 1 2 0 0 1 1 1 0 0 2 1 0 0 1 0 1 0 0 1 0 0 1 0 0 1 2 0 0 0 0 0 0 0 0 2 0 1 0 1 0 1 0 0 1 1 0 1 2 1 0 0 2 0 1 0 2 0 1 1 0 0 0 1 1 0 2 1 0 1 0 0 1 0 0 0 1 1 0 1 1 1 1 0 0 0 0 1 1 1 1 1 0 1 1 1 0 0 2 0 2 1 1 0 2 1 0 1 2 0 0 0 0 0 1 0 0 0 1 1 0 0 0 0 2 0 2 1 0 0 0 0 1 0 2 0 0 1 0 0 1 0 1 0 0 0 1 1 1 0 0 0 0 0 0 0 1 0 0 1 1 0 1 1 0 1 0 0 1 2 2 1 0 2 1 1 1 0 0 0 1 0 1 1 1 1 2 0 1 1 1 0 1 1 0 0 1 0 1 0 0 0 0 1 1 1 0 1 1 1 1 0 0 0 0 1 1 0 2 1 0 1 1 0 1 1 2 0 2 1 0 0 2 2 1 0 1 1 1 2 1 0 0 2 1 0 0 1 1 0 0 1 1 0 0 1 0 0 0 0 1 0 0 0 0 1 1 1 0 0 0 0 0 1 1 1 0 0 1 2 2 2 0 1 0 0 2 1 1 0 2 2 0 0 0 2 1 1 0 0 1 0 0 0 0 1 1 1 2 0 1 0 0 1 0 1 1 1 2 1 1 0 1 0 2 1 0 1 2 0 1 0 1 0 1 0 0 1 1 0 0 0 1 1 1 1 0 0 0 0 0 2 0 2 0 1 0 1 2 0 0 1 1 1 1 2 0 0 1 2 1 1 0 0 0 0 1 1 1 1 0 0 0 0 2 0 0 0 0 0 1 0 0 0 0 0 0 2 0 2 1 2 2
182 0 2 2 1 0 0 2 1 2 0 0 1 2 0 0 0 0 0 1 1 0 0 1 1 0 0 1 1 0 1 0 0 1 1 0 2 1 1 0 0 0 0 1 0 1 1 0 2 0 0 1 0 0 0 1 0 0 1 1 1 2 0 2 1 0 1 0 0 0 0 1 2 0 2 2 0 0 1 0 1 2 1 1 0 0 0 0 1 2 0 0 1 1 0 0 0 1 1 2 1 2 0 0 2 2 2 0 0 2 0 0 1 1 1 1 1 0 1 0 2 0 1 1 0 1 0 0 0 1 0 0 0 0 0 0 0 0 0 0 0 2 0 0 0 0 0 0 1 2 1 0 0 0 0 0 1 2 0 2 0 1 1 1 2 2 0 2 0 0 1 0 0 1 0 0 2 0 0 1 0 1 0 0 0 0 0 1 0 0 0 1 1 1 1 0 1 2 1 0 0 1 1 1 2 0 1 1 1 0 1 1 1 0 1 1 0 0 1 1 1 0 0 2 0 0 1 0 0 0 0 0 0 0 1 0 0 0 1 1 0 1 2 2 2 2 0 0 2 0 0 0 0 0 1 1 0 0 0 0 0 0 0 0 0 0 0 0 2 1 0 1 0 2 0 0 2 1 2 0 1 0 1 2 0 1 1 1 2 2 0 2 0 0 1 0 2 0 0 1 0 0 1 0 0 0 1 0 0 1 0 2 1 1 1 0 0 0 0 0 1 1 0 0 0 0 0 0 1 1 0 0 0 0 0 0 0 1 1 1 0 1 2 0 0 1 0 1 2 2 2 0 0 0 0 0 1 0 0 1 1 1 1 1 1 0 1 2 2 0 2 0 0 0 0 0 0 1 1 1 0 1 0 1 1 0 1 0 0 0 0 0 1 0 2 1 0 0 0 0 0 0 0 2 2 0 0 1 0 0 0 0 0 0 2 0 0 0 0 0 1 2 1 1 1 2 0 0 0 1 0 1 0 0 0 0 0 0 0 0 2 0 0 0 2 2 1 1 1 0 0 0 1 2 2 1 1 0 1 2 1 0 0 0 0 2 0 1 0 0 1 0 2 1 2 0 2 2 1 1 1 2 0 1 0 1 0 0 1 0 1 0 0 1 0 2 0 0 0 2 0 1 1 1 1 1 2 0 0 1 0 1 0 0 1 1 0 2 0 0 0 1 1 0 0 2 0 1 0 2 0 1 0 0 1 0 0 1 1 2 1 1 0 2 2 2 0 1 1 1 0 1 0 0 0 0 0 2 0 0 1 0 1 1 1 0 0 1 1 0 1 0 0 0 0 0 0 1 0 1 0 1 0 0 1 0 0 0 1 1 0 0 1 0 0 0 1 0 1 1 2 2 0 0 0 1 1 0 0 1 1 1 0 2 1 1 0 0 0 0 0 0 0 1 1 0 1 1 0 0 0 0 0 0 2 1 1 0 2 2 1 1 0 2 2 0 2 2 1 0 1 0 0 1 0 1 0 0 2 0 0 0 1 0 2 2 1 0 2 0 1 0 0 0 0 2 2 0 1 1 0 1 1 2 0 2 2 1 2 0 2 0 0 1 0 0 0 2 0 2 0 2 1 2 2 1 1 2 0 0 1 1 1 1 0 2 0 1 1 0 0 0 0 1 0 2 0 0 1 0 1 2 0 2 0 1 1 0 1 1 1 1 0 0 1 1 2 2 0 1 1 1 0 0 0 2 1 0 0 0 0 0 2 1 0 0 0 2 1 0 0 0 1 0 0 0 0 1 1 2 1 1 0 0 0 1 0 2 2 2 1 2 0 2 2 0 0 0 0 0 0 0 0 2 0 1 0 1 0 1 0 0 1 0 0 0 1 1 2 1 1 2 0 2 2 1 0 1 0 1 0 1 2 0 0 1 0 1 1 0 0 1 0 0 0 0 0 0 0 0 1 1 0 0 1 0 1 0 0 0 1 0 0 0 0 1 1 0 1 0 0 0 1 0 1 0 0 1 2 2 2 0 1 0 0 1 0 0 0 2 2 0 1 0 2 0 2 0 0 1 0 2 0 0 2 1 0 0 0 1 1 1 0 1 1 0 1 1 1 1 0 0 1 2 1 0 1 1 0 0 1 0 0 2 0 0 0 0 1 0 0 0 1 2 2 0 0 0 0 0 2 0 2 0 0 0 0 1 0 0 1 1 1 1 1 1 1 0 1 1 0 0 0 0 0 0 1 1 1 1 1 0 0 0 0 0 0 0 0 1 0 0 0 0 0 1 0 0 0 0 1 1
183 0 0 2 0 0 1 1 2 0 0 1 0 0 0 0 0 0 1 2 0 1 0 2 2 0 0 1 2 0 1 0 2 2 0 0 1 1 0 0 2 0 0 0 0 2 1 0 2 0 0 1 0 1 0 1 0 0 1 1 1 1 0 2 1 1 0 0 0 0 0 0 2 0 2 2 0 0 2 2 0 2 0 0 0 0 0 1 2 2 1 1 1 1 0 0 0 1 0 2 2 1 2 0 0 0 2 0 1 1 0 1 0 2 2 0 2 0 0 0 0 0 0 2 0 2 0 0 0 0 0 0 0 0 1 0 0 1 0 0 0 2 1 0 0 0 0 0 0 0 0 0 0 0 1 0 0 0 0 1 1 1 0 2 1 1 1 1 1 0 0 0 0 2 0 0 2 0 1 1 0 1 0 2 2 1 1 0 0 1 0 0 0 0 0 1 2 2 0 0 0 0 1 0 1 0 2 0 1 0 0 1 0 0 0 1 1 1 2 0 2 1 0 2 0 0 0 0 0 1 0 0 0 0 2 0 0 2 0 2 0 0 1 1 1 1 0 0 1 0 0 0 1 1 0 0 1 0 0 0 0 0 0 0 0 0 0 0 2 0 0 0 1 2 0 0 0 1 2 0 1 0 0 0 1 0 1 0 0 1 1 1 0 0 1 0 2 1 0 2 1 0 2 0 2 0 1 0 0 1 0 1 1 2 2 0 0 0 0 0 1 1 1 1 0 0 1 0 0 0 0 1 0 0 0 0 0 2 0 2 1 1 2 0 1 1 1 1 2 1 0 0 0 0 0 1 0 1 0 1 0 0 2 1 2 0 0 1 1 0 2 0 1 1 0 0 0 2 1 1 0 1 0 0 0 1 1 0 0 0 0 0 0 0 2 0 0 1 0 0 0 0 2 0 1 1 0 1 0 0 0 0 0 0 0 0 1 0 0 0 1 2 0 2 1 2 2 1 1 1 1 1 0 2 0 1 0 0 0 1 0 0 0 0 2 2 0 1 1 0 0 0 0 2 1 0 1 1 1 1 1 0 0 0 1 2 1 2 0 2 2 2 1 0 1 1 0 2 1 1 0 1 0 1 1 1 0 1 2 1 0 1 0 2 1 1 1 0 0 2 0 1 1 1 1 0 1 2 0 0 0 2 1 1 1 1 1 2 0 2 0 0 1 1 1 1 0 1 1 1 0 0 0 1 0 0 1 0 1 1 0 1 0 0 2 0 0 1 1 1 0 0 0 0 1 1 0 2 0 0 1 0 0 0 0 0 0 1 1 0 1 1 1 0 0 0 1 0 0 0 0 0 1 0 0 1 0 1 1 2 0 0 1 0 0 1 0 1 2 1 1 1 0 0 1 0 1 0 0 1 0 0 0 1 0 0 0 0 0 2 0 2 0 1 1 0 1 1 0 0 0 0 0 0 2 0 1 1 1 1 0 0 0 2 2 0 1 0 0 0 0 2 0 0 0 2 0 1 2 0 0 0 1 0 2 2 1 1 0 0 1 0 0 0 0 1 2 2 1 1 0 0 0 2 2 2 1 0 2 0 2 0 0 0 0 0 0 1 0 0 0 0 1 1 1 0 2 2 0 0 1 1 0 1 0 1 0 0 0 0 0 0 0 2 0 2 0 0 0 0 0 1 1 1 0 2 1 0 0 0 0 0 0 0 0 0 0 0 0 0 1 1 0 0 0 1 1 0 1 0 0 0 0 0 0 1 1 2 1 1 0 0 2 1 0 0 0 1 1 1 2 2 1 0 0 0 1 1 1 1 0 1 2 0 2 0 1 0 0 0 1 0 0 0 0 2 1 1 0 1 0 0 1 1 1 0 2 2 1 0 1 1 1 2 2 1 0 1 0 1 0 1 2 0 0 1 0 1 1 0 0 1 0 0 0 0 0 0 0 0 0 0 0 0 0 0 2 0 0 1 0 0 0 0 0 0 0 0 0 0 0 0 0 0 1 0 0 0 0 1 2 0 0 0 0 2 2 2 0 1 1 0 1 0 2 0 2 0 0 1 0 2 1 0 1 1 0 1 1 1 1 0 2 0 2 2 0 1 1 1 0 0 2 1 2 0 1 2 0 0 0 1 0 1 0 0 0 0 1 1 0 0 2 1 1 0 1 1 0 1 2 0 2 0 1 0 0 2 0 0 2 0 0 1 1 0 0 1 1 0 0 0 0 0 0 1 1 1 1 0 0 0 1 2 0 1 1 0 0 2 1 1 0 1 0 0 0 0 1 0 1 0
184 1 2 1 1 0 0 2 1 1 0 0 0 0 0 0 0 0 0 0 2 0 0 1 1 0 0 1 1 0 1 0 1 1 1 0 2 2 0 0 1 0 0 0 0 1 1 0 1 0 0 0 1 1 1 2 0 0 0 1 1 1 0 0 0 0 2 0 1 1 0 2 0 0 0 2 2 0 0 0 0 1 0 0 2 0 0 0 1 2 0 0 1 1 0 0 0 2 2 2 1 1 1 0 0 0 2 0 0 2 1 1 1 2 2 1 2 0 0 0 1 0 1 1 0 0 0 1 1 1 0 0 0 1 0 0 0 0 0 0 0 2 0 0 0 2 0 0 0 0 0 0 0 0 0 0 0 2 1 0 0 2 2 0 0 1 0 1 0 0 1 1 0 2 1 2 2 1 0 0 0 0 1 2 2 2 1 1 1 1 1 0 0 1 1 0 0 2 0 0 0 0 0 1 2 0 1 0 0 0 2 2 2 0 0 1 1 0 1 0 2 2 0 1 1 1 1 1 1 0 0 1 0 1 1 0 0 0 2 0 0 2 2 2 2 2 0 0 1 1 0 0 1 1 0 0 0 0 0 0 0 0 0 0 0 0 0 0 1 0 1 2 1 2 0 0 0 0 1 0 1 1 1 2 0 2 2 1 0 1 1 2 0 2 0 1 1 0 0 0 0 0 0 0 0 0 1 0 1 2 0 2 1 0 0 0 0 0 0 0 1 1 1 0 0 0 1 0 0 0 0 1 0 0 0 0 0 1 1 2 1 1 2 0 1 0 1 0 1 0 1 1 0 0 0 1 0 1 0 1 0 0 0 0 0 2 0 1 1 0 2 0 0 0 0 0 0 1 1 1 1 2 0 0 1 0 0 1 1 1 1 1 1 1 2 0 1 2 2 2 1 2 1 1 1 0 0 0 0 1 1 1 0 0 1 1 0 0 0 0 0 1 0 0 0 2 0 0 0 1 0 1 0 1 0 0 0 0 0 0 1 0 1 1 0 1 0 1 2 0 0 0 0 1 0 0 0 2 1 2 0 0 0 0 0 2 1 1 0 0 0 0 2 2 0 2 0 2 1 0 1 1 1 0 1 0 0 1 2 1 1 2 0 2 1 1 1 0 1 2 0 1 2 1 2 0 0 1 0 1 0 1 0 0 2 0 0 2 0 1 1 1 1 0 0 1 0 1 0 2 0 1 0 1 1 0 2 2 1 1 0 1 0 1 2 2 0 1 1 1 0 0 0 0 2 2 0 1 2 0 0 2 1 1 1 1 1 2 2 0 2 0 1 0 1 0 2 0 0 0 1 0 0 0 1 0 1 0 1 1 0 0 1 0 2 0 0 0 0 0 0 1 2 0 1 1 2 0 1 0 0 0 0 1 1 2 0 0 1 0 0 1 0 0 0 0 2 1 0 0 0 1 0 0 2 1 0 1 2 1 1 0 0 1 1 0 1 1 2 0 0 0 0 2 0 2 0 1 2 0 0 0 1 1 1 1 1 1 1 0 1 1 1 0 1 2 1 0 2 0 1 0 0 0 0 2 0 1 1 0 2 0 0 1 1 0 0 2 0 2 1 0 0 1 1 0 2 1 0 2 0 0 0 2 0 1 0 1 1 0 0 0 0 2 0 2 0 0 1 0 0 0 0 2 0 1 0 0 0 1 0 1 0 0 0 0 0 0 0 0 0 0 0 0 0 2 0 1 1 1 1 1 1 0 1 0 1 2 2 2 0 0 1 0 0 0 0 0 0 0 1 2 0 1 1 1 0 1 1 2 0 2 1 0 2 0 0 1 0 1 0 0 0 1 0 1 2 1 0 1 1 1 0 2 2 0 2 2 2 0 2 2 1 2 2 2 0 2 2 0 2 2 2 1 0 1 1 1 1 0 1 1 0 0 0 0 0 2 1 1 1 1 0 0 2 0 0 0 0 0 1 0 0 0 0 1 2 0 1 0 1 0 0 0 2 0 0 1 1 1 2 0 1 0 0 1 0 0 0 2 2 0 1 0 1 0 1 0 1 2 0 0 0 0 2 0 1 2 0 0 0 0 1 0 0 1 2 1 0 0 0 1 0 1 0 0 2 1 0 0 0 2 0 1 0 0 0 1 1 1 0 0 1 1 1 1 1 1 0 0 2 0 2 0 0 0 0 1 0 0 2 0 0 0 1 1 0 1 0 0 0 0 0 0 0 1 1 0 0 0 0 0 0 1 0 0 0 1 0 1 0 0 0 0 1 0 0 0 1 0 1 1
185 0 0 2 1 0 0 1 2 1 0 0 1 2 0 0 0 0 1 0 2 0 1 1 1 0 0 2 2 1 2 1 1 2 0 0 1 2 0 0 1 1 1 0 0 1 0 0 0 0 0 2 0 0 1 2 0 0 0 1 1 2 0 1 0 0 1 1 0 0 0 1 2 2 2 2 0 0 1 1 0 2 1 1 1 0 0 0 2 2 0 0 1 2 1 0 1 0 0 1 1 2 2 0 0 0 2 0 0 2 0 1 0 1 2 1 1 0 0 0 0 0 1 1 1 0 0 1 1 2 0 0 0 1 0 1 1 0 0 0 2 0 1 0 0 2 0 0 0 0 0 0 0 0 0 0 0 1 0 2 1 2 0 2 0 0 0 1 1 1 0 0 2 1 0 1 1 1 0 0 0 0 1 1 1 1 1 1 0 1 1 0 0 2 2 0 0 2 0 0 0 1 1 1 2 0 2 0 2 0 0 1 1 0 0 1 1 0 2 1 1 0 0 1 1 0 0 0 0 1 0 0 1 1 0 1 1 2 0 1 0 0 1 1 2 2 1 0 2 0 0 0 0 0 0 0 1 0 0 0 0 0 0 0 1 1 0 1 1 0 0 1 2 2 0 0 2 1 1 1 0 1 1 2 0 2 2 2 0 1 1 1 0 1 1 1 1 0 0 1 0 0 0 0 0 0 0 0 0 0 0 1 1 2 2 0 1 0 1 0 0 2 2 1 0 0 1 0 0 0 0 2 0 0 0 0 0 2 0 1 1 2 2 0 0 1 1 1 2 1 1 0 0 0 0 1 0 1 0 0 0 0 2 0 2 1 1 1 1 1 1 1 0 0 0 0 0 1 0 2 1 1 0 0 0 0 0 0 0 0 0 0 2 0 2 0 1 1 0 0 0 0 1 0 0 0 1 1 0 0 0 0 0 0 1 1 0 1 0 0 0 2 1 0 0 2 0 0 0 0 0 0 1 1 1 1 0 1 0 0 1 0 0 0 1 1 0 1 1 0 0 1 0 2 1 0 1 1 1 1 1 1 0 1 0 0 0 0 0 0 0 0 0 2 1 0 1 0 0 0 1 2 0 0 0 1 0 1 2 0 0 2 1 2 0 0 2 0 1 2 0 0 2 1 2 0 2 0 0 1 0 2 1 1 0 1 1 1 0 2 1 1 2 1 1 2 0 1 0 2 0 1 0 1 1 1 2 1 2 1 0 1 0 1 2 0 0 2 0 0 0 0 0 0 0 0 0 0 0 1 0 0 1 0 0 0 0 0 0 0 0 1 1 0 0 0 1 0 0 0 0 1 0 0 0 0 0 0 0 1 0 0 1 0 0 1 0 0 0 0 0 2 0 0 0 1 1 0 0 1 0 0 0 1 1 1 0 0 2 0 0 2 0 0 0 1 1 2 0 0 1 1 0 0 2 1 0 0 2 2 1 1 2 2 2 0 2 1 1 0 0 2 0 1 0 2 0 0 2 0 0 0 1 0 1 1 0 1 0 1 1 1 1 0 0 1 0 2 1 1 0 0 0 0 0 1 1 1 1 0 2 0 0 0 0 0 0 1 0 1 0 1 0 1 2 0 2 2 0 0 1 1 0 2 0 1 0 1 1 0 0 0 0 2 0 2 0 0 0 0 0 1 0 2 0 1 1 0 0 0 0 0 0 1 2 0 2 0 0 0 0 0 0 0 0 2 1 1 0 1 0 1 0 0 0 1 1 1 1 1 0 0 2 0 0 0 0 1 1 2 1 1 1 0 1 2 0 2 2 2 0 2 2 0 1 1 0 0 0 0 1 0 1 2 1 1 1 1 0 1 0 0 0 2 2 0 2 2 2 0 2 1 2 2 2 1 0 1 2 0 2 2 1 1 0 0 0 1 2 0 0 0 0 0 0 0 0 1 0 1 0 0 0 0 1 1 0 0 0 0 0 0 0 0 0 2 1 0 1 0 1 0 2 0 1 0 0 2 2 2 2 0 0 0 0 0 0 1 1 1 1 0 1 0 2 0 2 1 0 0 0 1 0 0 2 2 0 1 0 1 0 0 0 1 1 1 1 1 2 2 0 0 0 1 1 0 2 2 1 2 0 0 0 2 0 0 0 0 0 1 0 0 2 2 2 1 0 1 1 0 2 0 2 0 0 1 1 1 0 1 1 1 1 0 1 1 0 1 1 0 1 0 1 0 0 0 0 0 0 0 0 0 0 1 0 0 0 0 1 2 0 0 1 0 1 0 0 0 0 0 2 0
186 0 0 2 0 0 1 2 1 1 0 0 0 0 0 0 0 1 1 1 0 1 0 2 2 0 0 0 0 1 1 0 0 0 2 0 2 0 0 0 0 2 0 0 0 0 0 0 2 0 0 0 0 0 2 2 0 0 0 0 2 2 2 2 0 0 0 0 0 0 0 1 2 0 1 2 1 0 1 0 1 1 0 0 2 0 1 0 1 1 0 0 0 2 0 0 0 1 1 2 1 2 0 0 1 1 2 0 1 1 0 2 0 2 2 0 2 0 1 0 1 0 1 1 0 1 0 0 0 0 0 0 0 1 2 1 0 0 0 0 0 1 0 0 0 0 2 0 0 1 0 0 0 1 1 0 0 2 0 1 0 1 2 0 1 1 2 0 0 1 0 1 0 2 0 1 1 0 0 1 0 1 1 1 1 1 1 1 0 0 0 1 0 2 2 0 2 1 0 0 0 1 0 1 2 0 2 1 1 0 2 2 0 0 0 2 1 0 1 0 2 1 1 1 1 1 0 0 0 2 0 0 0 0 2 0 0 2 0 1 0 0 2 1 2 2 0 0 2 0 0 0 1 1 0 0 1 0 0 0 0 0 0 0 0 0 0 1 0 0 0 1 1 2 0 0 0 0 2 0 2 0 1 2 0 1 1 2 0 2 0 0 1 0 2 0 2 2 0 2 0 0 0 0 0 0 1 1 0 1 0 1 1 1 1 0 0 1 1 0 0 2 1 0 1 0 1 0 0 1 0 1 0 0 0 0 0 2 1 0 1 1 2 0 1 1 0 1 1 0 0 1 1 0 1 1 1 1 0 1 0 0 1 1 1 2 0 2 2 0 2 0 0 0 0 0 0 2 0 2 1 1 0 0 1 0 0 0 0 0 0 0 2 0 2 0 2 2 1 1 1 1 1 1 2 1 0 0 0 0 0 0 0 0 1 0 0 0 1 0 1 1 1 1 0 2 0 0 0 1 1 1 0 2 0 0 0 0 0 0 1 0 0 0 1 1 1 1 2 0 0 1 2 2 2 2 0 1 1 0 2 0 1 0 0 2 0 1 0 0 0 0 1 2 0 0 0 0 0 0 2 1 0 1 0 1 0 0 1 0 1 0 0 2 0 0 1 0 0 1 1 1 1 1 1 0 1 0 0 2 0 1 1 0 1 1 0 2 0 0 0 2 1 0 0 1 0 1 0 2 0 1 0 0 0 0 1 1 2 0 0 0 0 1 2 1 0 0 2 2 0 0 0 1 2 1 0 0 0 0 1 0 1 0 0 0 0 1 1 1 0 2 1 0 0 0 1 1 0 1 0 0 0 0 1 0 0 1 0 2 0 0 1 0 0 0 0 1 1 0 0 1 0 0 2 0 0 0 0 0 1 0 0 1 1 1 0 0 1 1 1 1 0 0 0 1 1 1 0 0 1 1 0 0 1 1 0 2 2 2 1 0 0 2 2 0 1 1 1 0 0 1 0 0 0 0 0 1 1 0 0 0 1 0 2 2 1 1 1 0 2 0 0 0 0 2 2 0 0 2 0 0 0 1 0 1 1 2 1 1 1 0 1 1 0 0 0 2 0 1 1 0 0 1 2 0 1 1 1 0 1 1 0 1 1 1 0 1 1 0 0 0 0 2 0 2 1 1 1 0 0 1 0 2 0 0 1 0 0 0 0 0 0 1 1 0 1 1 0 0 1 1 0 1 0 1 1 0 0 0 0 0 2 0 1 0 1 2 1 1 0 0 2 0 1 1 1 2 2 2 0 1 1 0 0 2 0 1 1 2 0 2 1 1 2 0 0 1 0 0 0 0 0 2 0 1 0 1 0 1 1 1 1 1 1 0 2 2 2 0 1 1 1 2 2 1 0 2 0 0 0 2 2 0 0 1 1 0 1 0 1 1 0 0 0 0 0 0 0 0 2 2 0 0 1 1 0 0 0 0 0 1 1 0 0 0 1 0 2 0 0 0 0 1 1 1 0 1 1 1 1 1 1 0 0 1 0 1 1 1 1 0 0 1 1 0 1 0 1 0 0 0 1 0 1 2 0 1 0 0 0 0 0 1 2 0 1 0 1 0 0 1 2 0 2 0 2 2 1 1 1 0 0 1 1 1 1 0 1 1 0 0 2 1 0 1 0 0 0 1 2 0 2 0 2 0 2 1 0 0 2 0 1 0 1 0 1 0 0 0 0 0 0 0 0 0 0 1 2 0 0 1 1 1 0 0 0 1 0 2 0 0 0 1 0 0 1 0 0 0 2 1
187 1 1 1 1 0 0 2 1 1 0 0 0 1 0 0 1 0 1 1 1 0 1 0 1 1 1 2 2 1 2 2 0 2 1 0 0 1 0 0 0 1 0 1 0 1 0 0 2 0 0 0 0 0 1 0 0 0 1 1 0 1 1 2 1 0 1 0 0 0 0 1 2 1 2 2 0 0 0 0 0 1 0 0 0 0 0 1 2 2 0 0 1 1 2 2 0 0 0 2 2 2 0 0 1 1 1 1 1 1 1 1 1 1 1 1 1 0 0 0 2 0 1 1 0 1 0 0 0 0 0 0 0 0 1 0 1 1 0 0 1 1 2 0 0 2 0 0 0 1 0 0 0 0 1 1 0 1 0 0 0 1 1 1 1 2 1 0 0 1 0 1 0 2 2 1 2 1 0 0 0 0 0 1 0 0 1 2 1 1 1 1 0 1 2 0 1 1 0 0 0 0 0 0 2 1 2 1 1 0 2 2 1 0 0 0 0 1 0 2 0 0 1 2 0 0 2 0 0 0 0 0 1 1 1 1 0 2 0 1 0 0 1 1 1 1 0 0 1 1 0 0 0 0 0 0 2 0 0 0 0 0 0 0 0 0 1 0 2 0 0 2 2 2 1 1 0 1 1 0 0 1 0 2 0 0 0 1 0 2 0 2 1 0 1 0 0 1 0 1 1 0 0 1 0 0 0 0 1 1 1 1 2 2 2 1 0 0 0 0 0 1 2 0 1 0 1 0 1 0 0 2 0 0 0 0 0 1 0 0 0 0 2 0 0 1 1 0 0 0 0 0 0 0 0 1 0 2 1 1 0 0 1 1 1 1 1 1 1 0 2 0 1 1 0 0 0 0 1 1 1 0 0 0 0 0 0 0 0 0 0 0 0 0 2 0 0 1 0 0 0 0 0 1 1 0 1 2 0 0 0 0 0 0 1 0 0 0 1 1 0 0 0 0 2 2 2 0 0 0 2 1 0 2 0 1 0 1 0 0 1 0 0 0 1 1 0 0 1 1 0 0 1 2 2 1 1 0 2 2 2 0 0 0 1 1 0 1 0 1 1 1 1 2 2 0 1 1 1 0 1 1 0 0 0 0 0 0 2 0 0 2 1 1 2 0 2 0 0 1 1 1 0 0 0 0 1 0 0 1 0 2 0 1 1 1 0 1 0 1 1 1 2 1 1 2 0 0 0 2 0 1 0 0 1 0 2 0 1 0 2 2 0 0 1 1 0 2 0 2 0 0 0 0 2 2 0 0 0 0 0 0 2 0 0 0 0 1 1 1 0 1 1 0 0 0 1 2 0 2 0 0 1 0 0 1 0 0 0 1 0 0 0 1 1 0 1 0 0 0 0 1 0 0 1 1 1 0 0 2 1 0 0 1 0 0 1 0 0 0 1 1 0 0 0 0 0 1 0 0 1 1 1 0 0 0 1 2 2 2 1 0 0 1 2 0 1 1 2 0 0 1 0 1 0 1 1 1 1 0 0 0 2 0 1 1 0 0 0 2 0 2 0 0 0 2 2 0 2 1 2 0 0 2 1 2 1 1 1 0 2 0 1 0 1 0 0 2 0 2 0 1 0 1 1 0 2 2 0 0 0 0 0 2 1 1 1 2 1 0 1 0 0 2 1 2 0 0 1 0 0 0 0 2 0 1 0 0 0 2 0 0 1 0 2 0 2 1 0 1 1 1 0 0 0 2 0 0 1 0 0 0 2 0 0 0 1 2 2 2 0 1 2 2 1 1 0 2 2 2 1 2 0 1 1 2 0 2 2 2 2 2 1 0 1 0 0 0 0 1 0 0 0 1 0 1 2 0 0 2 0 2 0 0 0 0 0 1 0 0 0 0 2 2 1 0 0 2 0 0 0 2 1 1 0 0 0 2 2 0 0 1 0 0 0 0 0 1 0 1 1 1 0 0 1 0 0 0 1 0 0 0 0 0 0 1 2 0 1 0 0 0 1 0 2 0 0 1 1 0 0 1 0 0 0 0 0 1 0 1 1 0 0 0 2 0 2 0 0 0 0 0 0 0 2 0 1 1 0 1 1 0 1 0 1 1 1 0 1 0 0 2 0 1 1 0 1 1 0 0 0 0 1 2 0 1 1 0 1 1 0 0 1 2 1 2 0 2 0 0 2 0 2 0 0 0 0 2 0 0 2 0 0 2 2 0 0 0 0 0 0 0 1 1 2 1 2 1 1 0 0 0 2 2 0 0 0 0 0 0 0 0 0 0 1 0 0 1 1 0 1 1
188 1 2 0 0 0 0 2 1 1 0 0 1 1 0 0 0 0 0 1 1 1 0 2 2 0 0 2 2 1 2 0 1 1 1 0 2 2 0 0 2 1 0 0 0 0 0 0 1 0 0 1 0 0 0 2 0 0 0 0 2 2 0 0 0 1 0 0 1 1 0 2 0 0 0 2 2 0 1 1 0 1 0 0 0 0 0 0 1 2 0 0 0 2 0 0 0 2 2 2 0 2 0 0 2 2 2 1 1 1 0 1 1 1 1 1 1 0 1 0 1 0 0 2 0 1 0 1 1 1 0 0 0 1 0 0 0 0 0 0 0 2 0 0 0 2 2 0 0 0 0 0 1 0 0 0 1 1 0 0 0 0 2 0 2 2 2 0 0 2 0 2 0 1 1 2 1 0 0 0 0 0 0 2 2 1 1 0 0 1 0 0 0 2 2 0 2 2 1 0 0 1 1 0 2 0 1 0 0 0 2 2 1 1 0 2 2 0 2 2 0 0 1 2 0 0 1 0 0 0 0 1 0 0 0 0 0 1 0 1 0 0 2 0 0 0 0 0 2 0 0 0 1 0 0 0 1 0 0 0 0 0 0 0 0 0 0 0 0 0 0 2 1 2 0 0 0 0 1 0 0 1 0 2 0 1 1 2 0 2 0 1 0 1 1 1 1 0 0 0 0 0 1 0 0 0 0 1 0 2 0 2 1 2 1 0 1 1 1 0 0 2 1 1 1 0 0 0 0 1 0 1 0 0 0 0 0 2 1 1 0 2 2 0 1 1 0 0 0 0 0 2 0 1 0 1 1 1 0 2 0 0 0 0 0 0 1 2 2 0 2 0 0 0 0 0 0 1 0 2 0 1 0 0 2 2 1 1 1 0 0 0 1 0 2 0 1 1 1 1 1 1 1 1 1 0 0 1 1 0 0 0 0 0 2 0 0 0 0 0 0 1 1 1 0 2 2 0 0 1 0 2 0 1 1 1 0 1 0 1 0 0 0 0 1 1 0 1 1 0 0 0 2 2 2 2 0 2 2 2 0 0 0 0 0 1 1 0 0 0 0 0 0 2 0 0 0 2 0 0 2 1 0 0 0 1 0 0 1 0 1 1 0 0 1 0 1 1 1 1 1 0 2 0 2 1 1 1 0 0 0 2 1 1 1 1 1 2 0 2 0 0 2 0 0 1 0 0 1 1 1 0 0 1 1 0 1 1 1 1 0 2 0 0 1 1 0 1 1 1 0 0 0 0 2 0 1 1 0 1 0 0 1 0 0 0 0 0 0 0 0 1 1 0 0 0 1 0 0 0 0 0 1 0 0 1 0 0 0 0 0 0 0 0 0 2 0 0 0 0 0 1 0 0 1 0 0 0 0 1 1 1 0 0 0 0 0 0 0 0 2 2 0 0 0 0 1 2 0 0 0 1 0 0 1 0 0 0 2 0 2 1 1 1 1 0 0 0 1 1 0 1 1 0 2 2 0 1 1 1 1 0 1 1 1 1 2 0 0 0 1 0 1 0 0 0 1 1 2 0 0 1 0 1 0 1 2 1 1 0 1 0 0 0 0 0 0 1 0 1 0 2 1 1 2 1 1 0 0 1 1 1 0 2 0 1 0 0 0 0 0 0 0 2 1 0 2 0 1 0 1 2 0 2 0 0 1 0 1 2 1 1 0 1 1 0 1 1 0 1 1 1 0 1 0 1 1 0 1 1 0 1 2 0 0 0 0 2 2 2 0 0 2 0 0 0 0 2 2 2 0 0 0 1 1 1 0 2 1 2 0 1 1 0 1 0 0 1 0 0 0 0 0 1 0 1 2 0 0 2 0 0 0 0 2 1 0 2 1 1 1 1 1 1 1 1 0 1 2 0 2 2 2 2 0 0 0 1 1 0 0 1 1 0 0 0 0 0 0 0 2 2 0 0 1 0 0 0 0 0 1 0 0 0 0 1 2 0 2 0 1 0 1 0 2 0 0 0 0 0 1 1 0 0 0 2 2 0 0 2 2 0 1 0 2 1 2 0 1 1 0 1 0 0 2 1 1 0 0 1 0 0 1 0 2 1 2 0 1 0 1 0 0 2 0 0 2 0 0 0 1 0 0 2 0 1 1 1 0 0 0 0 2 0 1 1 0 0 0 0 2 1 2 0 0 0 0 1 0 0 1 1 0 0 0 2 2 0 0 0 0 1 0 0 0 2 2 0 0 0 0 0 1 1 1 2 2 1 0 2 0 0 0 0 1 0 1 1 1 1 1 1
189 1 2 0 0 0 0 2 1 1 0 0 0 2 0 0 1 0 0 0 2 0 1 2 2 0 0 2 2 0 1 0 1 2 2 1 2 0 0 0 0 2 0 0 0 1 0 0 1 0 0 0 0 1 0 2 0 1 0 0 0 1 0 2 0 0 1 0 0 0 0 2 2 0 2 2 0 0 1 1 0 2 0 0 1 2 0 0 2 2 0 0 1 2 1 0 1 1 1 1 0 2 0 0 2 1 2 1 1 1 0 1 1 2 2 1 2 0 0 0 2 0 1 1 0 1 0 1 1 1 0 0 0 0 1 0 1 0 0 0 0 2 0 0 0 0 0 0 0 1 0 0 0 0 0 0 0 2 1 1 1 2 1 1 1 1 1 0 0 2 0 0 1 1 0 1 0 0 0 0 0 0 0 2 0 0 2 0 0 1 1 0 1 1 1 0 1 2 1 0 0 1 0 0 2 0 2 0 0 0 0 1 2 0 0 0 0 0 0 1 1 1 0 2 0 0 0 1 0 1 0 1 0 0 1 0 0 2 0 1 0 0 1 2 1 1 0 0 1 1 1 1 1 0 0 0 0 0 0 0 0 0 0 0 1 1 0 1 1 0 0 2 1 2 0 0 0 0 2 0 0 0 0 1 1 1 2 0 0 2 0 1 0 1 1 1 1 0 0 1 0 0 1 0 0 1 1 0 0 0 0 0 1 2 2 1 0 0 1 0 0 2 2 2 1 0 0 0 1 1 0 1 0 0 0 0 0 0 0 0 1 1 1 0 0 0 0 0 1 1 1 0 1 0 1 0 1 0 0 1 1 1 2 0 2 0 2 2 2 0 2 0 0 0 0 0 0 1 1 1 0 1 0 0 2 0 1 0 0 1 0 1 1 0 1 1 0 0 1 1 1 1 0 0 0 0 2 1 0 0 0 0 0 0 1 0 1 0 0 0 0 0 0 0 0 0 0 0 0 1 0 1 0 2 0 2 0 0 0 0 2 0 0 1 1 2 0 0 2 0 0 0 0 0 0 0 0 1 0 2 0 0 0 1 0 0 0 1 0 0 1 0 1 1 2 0 2 2 1 0 1 2 0 0 1 1 0 0 2 0 0 2 0 0 0 1 1 1 2 2 0 0 1 0 0 1 1 1 0 1 0 1 0 0 1 0 0 2 0 2 0 0 2 0 0 2 0 0 0 2 0 0 0 0 1 0 1 1 2 0 0 2 0 0 2 0 1 1 1 1 0 0 0 0 2 1 0 0 1 0 1 1 0 1 1 0 0 1 1 0 1 0 2 0 0 0 2 1 0 1 0 0 1 0 0 1 0 0 0 0 0 0 1 0 0 1 0 1 1 1 1 1 0 1 2 0 0 0 0 1 1 0 0 0 0 0 0 0 0 0 1 1 0 0 0 0 2 2 0 0 0 0 0 0 1 0 1 1 2 2 2 1 1 1 2 0 1 0 1 0 0 2 0 0 0 2 0 0 2 0 0 0 0 0 2 2 2 1 1 0 1 1 0 0 0 2 2 0 1 1 0 1 0 1 0 1 1 2 1 0 2 0 1 0 1 0 0 2 0 2 1 1 1 2 2 0 2 1 1 0 2 2 0 2 0 0 0 0 0 0 0 0 0 1 1 2 0 0 1 0 0 1 0 1 0 1 1 0 1 2 0 2 0 1 1 1 2 0 0 0 0 0 0 0 0 1 0 0 0 0 0 0 1 0 0 0 1 2 2 2 0 0 1 0 0 0 0 0 0 0 1 2 0 0 1 2 1 2 2 2 1 2 1 0 1 0 1 1 0 0 0 0 1 1 1 0 1 0 0 0 0 0 1 0 0 0 1 2 1 0 1 1 1 2 1 1 0 2 0 0 0 2 2 0 0 0 0 1 1 0 0 0 1 1 0 0 1 1 0 0 2 1 0 0 1 0 0 0 0 0 0 0 0 0 0 1 2 0 1 0 0 0 0 0 2 0 0 1 1 1 1 0 1 0 0 1 0 1 0 1 1 1 1 0 0 0 0 0 0 1 1 0 0 0 1 1 0 0 1 1 1 0 0 0 1 1 2 1 0 0 0 0 0 2 0 0 1 2 0 0 1 0 0 1 0 0 0 1 1 1 0 1 2 2 2 1 0 0 0 1 2 1 2 0 1 0 1 1 0 0 1 1 2 0 1 1 1 1 1 0 1 0 0 1 1 1 2 2 2 0 0 0 1 1 0 0 0 0 0 2 0 0 0 0 1 0 0 2 1 0 2 1
190 1 1 1 0 0 0 2 2 0 0 0 0 0 0 0 0 0 0 0 2 0 0 1 1 1 1 1 1 1 2 0 1 1 1 0 2 1 0 0 0 1 1 0 0 1 1 0 2 0 0 1 1 1 0 1 0 0 0 0 2 2 0 2 1 0 1 0 0 1 0 1 2 0 0 2 1 0 0 0 0 2 0 0 0 0 1 0 1 1 0 0 0 1 0 0 0 1 0 2 2 1 1 0 1 1 2 0 0 2 1 1 1 2 2 2 2 0 1 0 1 0 0 2 0 1 0 1 1 1 1 1 0 1 1 1 1 0 0 0 1 1 0 0 0 0 1 0 0 0 0 0 0 0 0 0 0 2 0 0 0 0 1 1 0 2 0 2 0 0 1 0 1 1 0 1 1 2 0 0 0 1 1 2 2 2 2 2 1 1 1 1 1 0 0 1 1 2 0 0 0 0 0 0 2 0 1 1 0 0 1 0 1 0 0 1 0 0 0 1 1 1 0 1 1 0 0 0 0 1 0 0 0 0 2 0 1 2 0 1 0 0 2 1 1 1 1 0 1 1 1 1 1 0 1 1 1 0 0 0 0 0 0 1 0 0 0 1 2 0 0 1 0 2 0 0 0 1 2 0 0 0 0 1 0 0 1 0 0 1 1 0 0 0 2 0 1 0 0 2 0 0 1 0 1 0 1 0 2 2 1 1 1 1 1 0 0 0 1 0 1 2 1 1 0 0 1 0 1 1 0 1 1 0 0 0 0 1 1 1 1 1 1 0 0 0 0 0 1 0 0 0 0 1 0 0 1 0 0 1 0 0 1 0 1 0 0 2 2 1 1 1 0 0 0 0 0 2 1 1 0 2 0 1 2 1 2 0 0 0 1 1 1 0 2 1 1 1 0 0 0 0 0 1 1 0 1 1 0 1 1 1 0 0 0 0 2 0 0 0 1 2 0 2 1 1 1 0 0 1 0 1 0 0 2 1 0 0 0 0 1 0 1 1 1 2 1 1 1 0 0 0 0 2 1 0 1 2 2 2 0 0 0 2 0 0 0 2 0 1 2 0 1 2 0 0 0 0 0 0 2 1 0 0 0 0 0 1 2 1 1 2 0 1 0 1 1 0 0 2 0 2 1 1 1 0 1 1 0 1 0 2 1 1 0 1 1 2 0 1 0 0 2 1 1 2 0 0 0 2 0 0 1 1 0 0 0 0 2 0 1 1 0 1 2 2 0 1 1 1 0 0 0 0 2 0 0 0 0 1 0 0 1 0 0 1 1 1 1 1 0 1 1 0 1 0 2 1 0 1 0 0 0 0 0 0 0 0 0 2 0 0 2 0 1 0 0 0 0 0 0 1 0 0 2 0 0 1 0 2 1 0 0 1 1 1 0 0 0 1 1 2 0 0 1 1 1 2 0 0 0 0 1 0 1 2 0 1 2 2 0 0 1 1 1 0 1 0 1 0 0 2 0 1 0 1 0 1 2 1 1 0 0 1 1 1 0 1 1 0 2 0 1 0 0 0 1 1 2 0 2 0 0 1 0 1 1 0 2 0 1 0 1 0 1 0 0 2 0 1 0 0 0 0 1 0 1 0 0 2 0 0 0 1 0 0 0 1 1 0 0 0 0 0 1 2 0 0 0 0 0 1 1 2 0 0 0 0 0 0 0 0 0 1 1 1 2 0 0 0 0 0 0 0 0 2 0 0 0 0 0 0 2 0 1 0 0 2 2 2 0 1 1 1 1 2 0 2 2 2 1 1 0 1 1 1 0 1 0 2 0 1 0 1 1 0 0 0 0 0 0 0 0 1 0 0 1 0 1 2 1 1 1 0 0 0 1 1 2 0 1 1 0 1 1 2 0 2 0 0 0 2 2 0 0 0 0 0 0 0 0 0 1 0 0 0 1 1 0 1 1 1 0 0 1 0 1 0 1 0 0 0 0 0 0 1 0 0 1 0 1 0 0 0 1 0 0 1 2 2 2 0 0 0 0 0 0 1 2 1 1 0 0 0 2 0 2 0 0 1 0 1 0 0 2 2 0 0 0 0 0 0 0 0 0 0 2 1 2 1 1 0 0 1 0 0 2 2 0 0 0 0 0 1 0 0 0 1 0 2 0 2 2 2 2 1 0 0 0 0 1 0 1 0 1 0 1 1 1 0 2 0 1 0 1 0 1 0 0 0 0 0 0 0 0 1 2 2 2 0 0 0 0 0 0 0 0 1 1 2 0 0 1 0 1 0 0 0 0 1 2 1
191 1 2 0 0 0 0 2 1 1 0 0 0 1 0 0 1 0 0 1 1 1 1 2 2 0 0 1 1 0 1 0 0 0 1 0 1 1 0 0 0 2 0 1 0 1 0 0 0 0 0 0 0 0 1 2 0 0 0 0 2 2 0 2 1 1 1 0 0 0 0 1 2 2 2 2 0 0 2 1 1 2 1 1 1 0 0 0 2 2 0 0 0 2 0 0 0 0 0 1 1 2 1 0 1 1 1 0 0 2 0 2 0 1 1 0 1 0 1 0 1 0 2 0 0 1 0 0 0 0 1 1 0 0 0 0 0 0 0 0 0 2 0 0 0 0 1 0 0 0 0 0 0 1 0 1 0 0 0 1 0 0 2 0 1 1 0 0 1 1 0 0 0 2 0 0 2 0 0 1 0 1 1 2 1 1 2 1 0 1 2 1 1 1 1 0 1 2 0 0 0 0 0 0 2 0 1 0 0 0 1 2 0 0 0 0 0 0 1 1 1 0 1 1 1 1 0 0 0 2 0 0 0 0 0 0 0 2 0 1 0 0 2 1 1 1 0 0 1 0 0 0 1 0 0 0 0 0 0 0 0 0 0 0 0 0 1 1 1 1 0 2 1 2 0 0 0 1 2 0 0 0 1 1 1 2 2 1 0 1 1 0 0 0 1 0 2 2 0 2 0 2 1 0 1 0 0 0 0 1 0 2 2 2 2 0 1 1 1 0 0 2 1 1 0 0 0 0 1 2 0 0 0 0 0 0 0 2 0 0 0 0 2 0 1 1 0 0 2 1 0 0 0 0 0 0 1 0 0 2 0 0 2 1 2 1 0 1 1 0 2 0 1 0 1 1 0 2 0 2 0 1 0 1 2 1 1 0 0 1 0 1 1 1 2 0 1 0 0 0 0 0 1 1 1 0 0 0 0 0 0 0 0 0 1 0 0 0 2 0 0 0 0 1 0 1 0 0 0 0 1 0 2 0 2 2 0 1 0 0 2 0 1 2 0 2 0 0 0 0 0 0 0 1 0 0 0 2 1 2 0 0 0 0 0 2 0 2 0 1 2 1 2 1 1 0 0 2 0 1 1 0 0 0 1 0 0 1 2 1 0 1 0 2 0 0 2 0 1 1 1 0 1 1 1 0 1 0 1 0 1 1 1 0 0 2 0 2 0 2 1 0 2 1 2 2 0 1 0 2 0 1 0 0 0 0 2 0 2 0 0 2 0 0 0 0 0 0 2 2 0 0 0 0 1 0 1 2 1 0 0 1 1 1 1 0 0 0 0 0 0 0 1 0 0 0 0 2 0 2 0 0 0 0 2 0 1 0 0 1 0 0 0 0 0 0 0 0 0 1 1 2 0 0 2 1 1 0 0 1 0 0 0 0 0 0 2 0 0 0 1 1 0 1 1 0 0 1 0 0 1 2 1 0 2 2 0 0 1 1 0 0 1 1 2 0 1 0 0 0 0 0 0 1 0 2 0 0 2 1 1 0 1 0 1 1 1 1 0 1 1 1 0 0 0 1 2 0 0 2 0 1 0 1 1 2 0 1 2 0 1 1 0 0 1 0 0 2 0 1 1 0 1 1 1 1 1 2 0 0 1 1 0 1 0 0 0 0 0 0 0 1 1 2 0 1 1 0 0 0 0 1 0 2 0 0 0 0 2 2 1 2 0 1 1 0 1 0 0 1 1 1 1 0 0 1 0 2 0 2 2 1 2 0 0 0 0 2 2 2 0 1 1 1 0 1 0 1 1 1 1 1 0 1 1 2 0 1 0 2 0 1 2 0 1 1 1 0 0 1 0 0 1 2 1 1 1 0 0 2 0 2 0 2 2 0 2 1 1 1 0 1 1 2 2 1 0 0 2 0 1 1 1 1 1 0 0 0 1 1 1 1 0 0 0 0 0 0 0 0 2 2 0 0 1 0 1 1 0 0 0 0 0 0 0 1 2 0 0 0 0 0 0 1 2 1 0 2 2 2 2 0 0 0 0 0 0 0 1 2 1 0 1 0 2 0 2 0 0 0 0 1 0 1 1 1 0 1 0 1 1 0 1 0 1 0 2 2 1 0 1 1 0 0 0 0 0 2 0 0 0 0 0 1 0 1 1 1 0 0 0 1 0 1 1 0 1 1 0 0 2 0 1 0 2 0 1 2 0 0 0 1 1 1 0 1 1 0 0 0 0 0 0 0 0 0 0 1 1 0 0 0 0 0 1 0 2 1 0 0 0 0 0 0 0 0 0 0 1 0 1 1
192 1 0 2 0 0 0 2 1 1 0 0 0 0 0 0 0 0 1 0 2 0 0 2 2 1 1 1 1 1 2 0 0 1 1 0 1 0 0 0 0 1 0 0 0 0 0 0 2 0 0 0 1 1 0 1 0 0 0 1 1 1 0 0 0 0 0 0 0 0 0 2 1 0 1 2 1 0 1 0 1 1 0 0 2 0 0 1 1 1 0 0 0 2 0 0 0 1 1 2 1 1 0 1 0 0 2 1 2 0 0 1 0 1 1 0 1 0 0 0 0 0 2 0 0 0 0 0 0 0 0 0 0 1 0 0 0 0 0 0 0 2 0 0 0 1 0 0 0 0 0 0 0 0 0 0 0 0 1 0 0 2 2 0 0 1 0 0 0 1 0 1 1 0 0 1 2 0 0 0 0 0 0 1 0 0 1 2 0 1 2 1 1 1 1 0 1 1 0 0 0 0 0 0 2 1 2 0 0 0 0 1 0 0 0 1 1 0 1 0 2 2 0 1 1 0 0 0 0 0 0 1 1 1 1 1 1 1 1 1 0 1 0 0 0 0 0 0 1 1 0 0 1 0 0 0 0 0 0 0 0 0 1 0 1 0 0 0 1 0 1 2 0 2 0 0 0 0 1 0 0 1 1 2 0 1 1 1 0 2 0 0 1 1 1 0 1 2 0 2 0 2 2 0 2 0 0 0 0 2 0 2 1 1 1 0 0 0 1 0 0 2 1 1 0 0 0 0 0 2 0 0 0 0 1 0 0 1 0 0 0 0 2 0 0 0 1 0 2 2 2 0 0 2 0 0 2 0 0 1 1 1 2 1 2 1 1 2 2 1 1 1 0 0 0 0 0 1 1 1 0 0 0 0 1 0 0 0 0 0 0 0 1 0 2 0 1 1 0 1 0 1 0 1 1 0 0 0 0 0 0 0 0 0 0 0 1 1 0 0 0 2 2 2 0 1 0 0 0 0 0 0 0 0 1 0 1 2 0 0 0 0 1 2 0 2 0 1 1 0 0 0 1 1 1 1 0 1 1 2 0 0 0 0 0 0 0 1 0 1 2 1 1 2 1 1 1 1 0 0 1 2 0 0 0 0 0 1 2 1 1 1 0 1 1 0 2 0 0 1 1 1 2 2 2 0 0 1 0 2 0 0 2 2 0 2 2 1 1 2 2 0 2 0 0 2 1 1 1 1 1 1 0 1 1 0 1 0 0 0 1 1 0 0 2 2 0 1 1 2 1 1 1 0 2 2 0 0 2 0 0 0 0 0 0 1 1 2 2 2 0 2 0 0 0 0 0 1 0 1 0 0 1 0 0 1 0 0 0 0 0 0 0 0 0 0 0 0 0 0 0 2 0 0 2 0 0 0 0 2 1 0 0 1 1 1 0 0 0 0 1 2 0 0 0 1 1 1 0 0 1 1 1 0 2 1 0 1 2 2 1 0 1 2 1 0 1 1 0 0 0 2 0 1 0 2 0 0 2 1 1 1 2 0 2 2 1 0 0 0 1 0 0 1 1 1 1 1 1 1 0 0 0 1 1 2 0 1 2 0 1 0 0 0 1 0 0 2 0 2 0 1 0 0 0 0 2 1 0 0 1 0 0 1 0 1 0 0 0 0 0 0 0 2 1 2 0 1 2 0 1 2 0 2 0 0 1 0 1 1 1 1 0 0 0 2 2 0 0 0 0 0 0 0 0 0 0 1 1 1 1 1 2 0 1 0 0 2 2 2 0 0 1 1 1 0 0 0 0 0 1 1 1 0 0 0 1 1 1 2 1 2 2 0 1 0 0 2 0 0 0 0 0 1 0 2 1 0 1 2 0 0 1 0 1 1 2 2 2 0 1 2 1 2 2 1 0 1 0 0 0 2 2 2 0 0 0 0 1 1 1 1 0 0 0 0 0 1 0 0 2 1 0 0 2 0 0 1 0 2 0 0 0 0 0 1 2 0 1 0 0 0 0 0 1 2 0 0 1 1 2 0 0 0 0 1 1 1 0 2 2 0 1 0 2 0 2 0 0 0 0 2 1 0 2 1 0 1 0 0 0 0 1 0 1 1 1 0 1 0 1 0 0 2 0 0 0 0 0 1 0 0 0 2 0 0 0 0 0 1 1 2 2 2 2 0 2 0 0 0 2 0 2 0 1 0 2 2 0 0 0 1 1 1 2 0 0 0 0 0 0 1 0 0 0 2 2 2 2 0 0 0 1 2 0 0 0 1 0 2 0 0 1 0 1 0 1 1 2 1 1 1
193 0 0 2 0 0 1 2 0 2 0 0 0 1 0 0 1 0 0 0 1 0 0 2 2 0 0 0 0 1 1 0 0 1 1 0 1 1 0 0 1 1 0 1 0 1 1 0 0 0 0 1 0 0 0 1 0 0 0 0 0 0 0 2 1 0 1 0 0 0 1 0 0 0 0 2 2 0 1 0 1 2 0 0 1 0 0 0 0 2 0 0 1 1 1 0 1 1 1 1 0 2 0 0 2 1 2 1 1 1 1 1 0 1 2 1 2 0 1 0 1 0 1 1 0 2 0 1 1 1 0 0 0 2 1 1 0 0 0 0 1 1 0 0 0 1 0 0 0 1 0 0 0 1 1 0 0 1 1 0 0 2 1 1 0 2 1 0 2 0 0 0 1 2 1 1 2 1 0 0 0 0 0 2 1 0 2 2 2 1 1 1 1 0 0 0 0 2 0 0 0 0 0 0 2 0 2 0 1 2 0 1 1 0 0 0 0 0 0 2 0 1 1 1 2 1 0 0 0 1 0 0 1 2 1 1 0 2 0 2 0 0 2 0 0 0 0 0 1 1 1 1 1 0 1 1 2 1 1 1 1 1 1 1 1 1 0 0 1 1 1 2 1 1 1 0 0 2 1 0 0 1 1 2 0 1 1 0 0 2 0 1 1 0 2 0 2 0 0 1 0 0 0 1 0 0 0 0 0 1 0 1 2 2 2 0 0 1 1 0 0 1 1 0 0 0 1 0 2 0 0 2 0 0 0 0 0 1 0 1 1 1 1 0 0 1 1 1 1 0 0 1 0 1 0 0 1 2 0 1 0 0 2 2 2 0 0 1 1 1 1 1 1 1 0 0 0 1 1 1 1 1 0 1 2 0 2 0 0 0 0 0 0 0 1 2 0 0 1 1 1 1 0 2 2 0 0 1 0 0 0 0 1 0 2 0 0 0 0 0 0 2 0 0 1 1 0 1 1 1 1 0 0 1 0 1 0 1 1 1 2 0 0 0 1 1 0 1 2 1 1 0 2 2 2 2 0 1 2 2 1 0 1 0 1 1 0 0 0 0 1 0 0 2 0 1 0 2 0 0 2 2 0 0 0 0 0 0 1 0 1 0 1 2 2 1 2 1 1 2 0 0 1 1 1 0 1 2 0 1 0 1 1 0 0 1 0 1 0 2 1 0 2 1 1 2 1 0 1 1 1 0 0 0 1 0 1 0 0 0 1 1 0 1 2 2 0 0 2 2 0 0 0 0 2 0 1 1 0 1 0 0 0 0 0 1 1 2 1 1 0 0 0 0 0 0 0 0 0 0 1 0 0 0 1 0 1 0 0 0 0 0 0 1 1 0 1 0 0 0 0 1 1 0 0 2 2 0 0 1 1 0 0 1 1 1 0 0 0 0 2 2 0 1 1 0 0 1 0 0 1 1 0 0 1 1 1 0 2 2 1 0 0 1 0 0 0 2 1 1 1 1 0 0 0 1 0 0 2 1 1 0 0 1 0 1 1 2 0 0 0 1 0 1 1 2 2 1 2 0 1 0 0 1 0 1 1 1 2 1 0 1 1 0 1 0 0 2 0 2 1 0 0 1 2 1 1 1 0 0 0 0 0 1 0 1 0 0 0 0 0 1 0 2 0 1 1 1 1 0 0 2 0 2 0 1 0 0 0 1 0 0 1 0 1 1 2 1 0 0 0 0 0 0 0 1 0 0 0 0 0 0 1 0 0 0 1 2 0 0 0 1 1 1 1 1 0 0 0 1 1 1 0 0 0 2 0 2 0 2 0 0 1 1 1 1 0 1 0 1 0 0 1 2 1 1 1 0 2 2 0 0 1 0 0 0 1 2 2 0 2 1 1 2 2 1 0 1 1 0 0 1 2 1 0 1 0 0 1 1 1 1 1 0 1 1 1 0 0 0 1 1 0 0 1 0 0 0 0 1 0 0 0 0 1 1 2 0 1 0 1 0 0 0 1 0 0 0 0 1 2 0 0 0 0 0 0 1 1 1 1 0 0 0 2 1 1 0 0 0 0 2 0 1 1 1 0 0 0 1 0 0 1 0 1 1 0 0 1 0 0 1 0 1 0 0 0 1 0 0 0 0 0 2 0 0 0 1 0 1 0 0 2 1 1 0 0 0 0 1 2 0 2 0 0 0 1 2 0 0 1 1 2 0 1 1 0 0 0 0 0 1 0 0 0 2 2 2 2 0 0 0 1 1 0 0 0 1 0 2 0 0 0 0 1 0 0 0 0 0 2 2
194 0 1 1 0 1 1 2 0 1 0 1 0 0 0 0 0 0 0 1 1 1 1 0 1 1 1 1 0 2 2 0 0 0 1 1 2 2 0 0 1 1 0 0 0 2 0 0 1 0 0 0 1 2 1 0 0 0 0 1 0 2 0 1 0 1 0 0 0 0 0 0 2 0 1 2 1 0 2 0 2 2 0 0 1 0 1 0 2 2 0 0 1 2 0 0 0 2 2 2 0 2 0 0 1 1 2 0 1 1 0 1 0 2 2 0 2 1 0 0 1 1 1 1 0 1 0 1 1 2 0 0 0 0 1 0 1 1 0 0 2 0 0 0 0 1 0 0 1 2 0 0 0 1 0 1 0 1 0 0 0 1 2 0 2 2 2 1 0 1 1 0 1 0 0 0 2 1 0 0 0 1 0 2 1 0 2 2 1 0 1 2 0 0 1 0 2 1 0 0 0 0 1 1 2 0 2 0 1 0 2 2 1 0 1 0 0 0 0 1 1 0 0 1 1 1 0 0 0 2 0 0 1 1 1 1 1 1 0 2 0 0 2 2 1 1 0 0 2 0 0 0 0 1 0 0 1 0 0 0 0 0 1 1 0 0 0 0 1 0 1 2 0 1 0 0 0 0 2 0 0 0 0 1 0 1 1 1 0 2 0 0 0 0 1 0 2 1 0 1 0 0 2 0 1 0 0 0 1 1 1 2 2 2 2 0 1 0 0 0 1 2 0 0 1 0 0 0 2 1 0 1 1 0 0 0 0 1 0 0 0 0 2 0 0 0 1 0 2 2 2 0 1 0 1 0 0 2 0 0 1 1 2 2 2 1 1 1 1 0 2 0 1 1 0 0 0 1 0 2 2 1 0 0 0 0 0 1 1 1 0 1 0 0 2 0 0 1 1 1 0 2 0 2 2 0 0 0 0 0 0 0 0 0 0 0 0 0 0 0 1 2 1 1 1 1 1 0 0 1 0 1 0 2 0 1 1 0 0 0 2 0 0 0 2 2 2 1 1 0 0 0 0 0 0 0 0 2 1 0 2 0 0 0 0 2 0 1 0 0 1 0 1 2 0 0 0 2 0 2 1 2 0 0 0 0 0 1 2 1 1 2 0 1 2 1 2 0 0 2 0 1 2 1 2 1 1 1 0 1 0 1 0 0 1 0 0 2 0 1 1 1 2 0 0 2 2 2 0 2 0 2 0 1 1 0 1 1 1 0 2 2 0 0 0 0 0 1 1 1 0 0 0 0 1 1 0 1 0 0 0 0 0 1 1 0 0 2 0 0 0 2 0 0 0 0 0 1 0 1 0 1 0 0 1 0 1 0 0 0 0 0 1 1 1 0 1 0 0 0 0 2 0 0 1 0 0 0 0 1 0 0 0 1 0 0 1 0 0 0 1 1 0 0 0 1 1 0 0 0 2 2 0 0 1 1 1 0 2 1 2 0 0 1 2 0 2 1 0 0 0 1 0 2 0 2 0 1 1 1 1 0 0 0 1 2 1 1 1 0 0 1 0 0 0 2 2 1 2 0 0 0 1 1 0 2 1 2 1 1 0 1 0 0 0 0 0 2 0 1 0 1 0 2 2 0 2 2 0 0 1 1 0 1 0 0 0 1 0 1 0 0 0 1 0 2 0 0 1 0 0 0 0 2 0 1 1 0 1 2 2 2 0 1 1 0 1 0 0 0 0 0 0 1 0 0 1 1 1 1 1 1 1 0 0 1 1 2 0 0 0 1 1 0 0 1 0 0 0 0 2 2 0 0 1 2 1 2 1 2 0 1 1 0 2 0 0 1 0 0 0 0 0 0 0 1 0 0 0 2 0 1 1 1 1 0 2 2 2 0 2 2 2 2 2 2 0 1 1 0 1 2 0 1 0 0 0 0 0 0 0 0 1 1 0 0 1 0 0 0 2 2 0 0 1 1 0 0 0 0 1 0 1 0 0 0 0 0 1 0 1 0 0 1 1 1 0 0 0 0 1 1 1 0 0 1 0 1 0 1 1 0 0 1 1 0 0 0 1 2 0 0 0 0 1 1 0 0 1 1 0 0 0 0 1 0 2 2 0 2 0 2 0 0 0 0 0 2 0 0 0 1 0 2 0 0 1 1 0 0 0 0 2 0 0 0 0 0 0 1 1 0 2 0 0 0 0 1 0 0 2 0 1 0 1 1 1 0 0 0 0 0 0 0 0 1 2 1 1 0 0 0 1 1 0 0 0 0 0 1 0 0 1 0 1 0 0 1 2 1 2 1
195 0 1 1 0 0 0 2 1 1 0 1 1 1 0 0 0 0 1 1 1 0 0 1 1 0 0 1 1 0 1 0 2 1 2 1 2 0 0 0 0 1 0 0 0 0 0 0 0 1 1 1 0 1 0 1 0 0 0 0 2 2 1 2 0 1 0 0 0 0 1 2 2 0 2 2 0 0 2 1 1 2 0 0 0 0 0 0 0 2 0 0 1 2 1 0 1 0 0 1 1 2 1 1 0 0 2 1 1 1 0 1 0 1 1 0 1 0 0 0 2 0 1 1 0 0 0 0 0 1 0 0 0 0 0 0 0 0 2 1 1 1 1 0 0 0 0 0 0 1 0 0 0 0 0 0 0 2 1 2 0 1 1 1 2 2 0 0 1 1 0 0 0 2 0 2 0 1 1 1 0 1 0 2 2 0 2 1 1 1 1 1 0 1 1 0 1 2 0 0 0 1 0 0 2 0 1 0 1 0 0 1 2 0 0 0 0 0 2 0 2 0 1 2 0 0 1 0 0 1 1 0 0 0 1 0 1 2 0 1 0 0 2 2 2 2 0 0 1 1 0 0 2 0 0 0 0 0 0 0 0 0 0 0 0 0 1 0 2 0 0 2 1 1 0 0 1 1 1 0 0 1 1 1 0 1 1 2 0 2 0 0 0 0 1 0 2 1 0 1 0 0 0 1 0 0 0 1 0 1 0 1 2 1 1 0 0 0 0 0 0 0 1 1 0 0 0 0 1 0 0 2 0 0 0 0 1 1 0 1 0 1 2 0 1 1 0 0 1 0 0 1 0 0 0 0 1 0 0 1 0 0 0 0 0 0 1 2 2 1 1 1 0 0 1 1 0 1 0 2 0 0 0 0 2 1 0 0 0 0 0 0 0 0 2 0 1 1 1 1 1 2 2 0 1 1 1 2 1 0 0 0 0 0 0 0 2 1 0 1 0 1 0 2 1 1 1 0 0 1 0 0 1 1 1 0 0 1 0 1 1 0 1 2 0 2 0 1 1 0 0 0 2 2 2 2 0 1 2 2 1 0 1 0 0 2 1 1 0 0 1 0 1 2 1 0 1 1 0 1 1 1 0 0 2 0 0 0 2 0 0 2 0 1 0 0 0 0 0 2 0 1 2 1 2 1 1 1 0 1 0 1 0 1 0 2 0 1 0 1 1 1 1 1 1 1 0 1 1 1 1 1 0 1 1 0 0 0 1 1 0 1 0 0 2 2 0 1 1 2 1 1 0 0 1 0 0 0 1 0 1 1 1 0 1 0 0 1 1 0 1 0 0 0 0 0 0 0 0 0 0 0 0 0 1 0 1 0 0 1 2 1 0 0 0 1 0 2 2 2 2 0 0 0 1 0 1 1 0 2 0 0 0 1 0 1 2 0 0 1 1 2 0 0 0 0 2 1 0 0 1 1 0 0 2 1 0 2 1 0 1 0 0 1 1 0 0 1 2 1 0 1 1 0 1 2 0 1 2 0 0 0 2 0 2 2 2 1 0 0 0 0 0 0 0 1 1 1 2 0 0 2 0 1 0 1 1 1 1 0 1 0 1 1 0 0 0 2 0 1 0 0 0 1 2 0 2 1 1 1 0 0 0 1 0 0 0 2 2 0 0 0 0 2 0 2 1 0 1 0 0 0 0 2 0 0 1 0 1 2 0 1 0 1 1 0 1 1 0 0 1 1 0 0 1 1 0 1 1 1 0 1 2 0 0 0 1 0 0 0 0 0 2 1 0 0 0 1 1 1 0 1 2 0 0 0 2 2 2 2 0 2 1 0 1 0 1 1 0 0 0 0 0 1 0 2 2 1 0 1 0 0 0 2 2 0 2 2 1 0 1 1 1 2 1 1 0 1 1 0 0 1 2 1 0 0 0 1 0 0 0 0 1 1 0 0 1 1 0 0 2 1 0 0 2 0 0 0 0 1 1 0 1 0 0 1 1 0 1 0 1 0 1 0 1 0 0 1 1 1 2 0 1 0 0 0 0 2 0 2 2 0 0 0 1 0 1 0 0 0 0 2 1 0 2 1 1 0 0 1 1 0 1 1 2 2 0 0 2 1 1 0 0 1 2 0 2 2 0 0 0 1 0 2 0 0 1 0 0 1 0 1 1 2 2 0 1 0 0 1 2 0 1 0 0 0 1 2 0 2 0 0 1 0 0 2 1 1 1 0 1 1 0 0 0 2 2 1 1 0 0 0 0 0 1 0 1 0 1 2 1 0 0 1 0 0 0 0 2 0 1 1
196 0 1 1 1 0 0 1 1 2 0 0 1 1 0 0 0 0 0 1 1 1 0 1 1 0 0 0 0 1 2 1 1 0 2 0 2 0 0 0 1 0 0 1 0 0 1 0 2 0 0 1 0 1 1 2 0 0 0 0 1 1 0 1 1 0 1 0 0 0 0 0 1 0 1 2 1 0 1 1 0 2 0 1 1 0 0 1 2 2 1 1 2 0 0 0 0 2 2 2 0 2 0 1 1 0 2 0 1 1 0 2 1 1 2 2 2 0 0 0 2 1 2 0 0 0 0 1 1 2 0 0 0 1 1 1 0 0 0 0 0 2 0 0 0 0 0 0 0 1 0 0 0 1 0 0 0 2 1 1 1 2 2 0 0 1 0 0 1 2 0 0 1 1 1 1 1 0 0 0 0 0 1 1 1 1 1 1 1 1 1 0 0 0 1 0 0 2 0 1 0 1 0 0 2 0 2 0 1 0 1 2 0 1 0 0 0 1 2 0 2 1 0 2 0 0 0 0 0 0 0 0 0 0 0 0 0 1 0 1 0 0 2 1 1 1 0 0 1 0 0 0 1 0 0 0 1 0 0 0 0 0 0 0 1 0 0 1 2 0 1 1 1 2 0 0 0 1 1 0 0 1 1 1 1 1 2 1 0 2 0 2 0 0 2 0 2 1 1 2 0 0 0 0 0 0 0 0 1 1 1 2 1 2 2 0 0 1 0 1 0 1 1 1 1 0 0 0 1 0 0 1 0 0 0 1 1 1 0 0 1 1 2 0 0 1 1 1 2 2 2 0 0 0 0 0 0 2 1 1 0 0 1 1 1 2 0 1 1 1 1 1 0 0 0 0 0 1 1 1 1 0 0 1 1 0 1 0 0 0 0 0 0 0 2 1 0 0 1 1 1 1 1 1 1 0 1 1 0 0 0 0 0 0 0 0 0 0 0 2 0 0 1 0 1 2 0 0 0 1 1 1 0 2 0 1 1 0 0 2 2 0 0 1 1 2 0 1 1 0 0 1 1 2 2 1 1 2 0 2 1 0 0 1 0 0 0 1 0 1 1 1 2 1 0 0 0 1 0 0 1 2 0 0 0 1 0 1 2 0 0 2 2 2 1 1 0 1 1 1 1 1 1 0 1 0 2 1 1 0 1 1 0 0 1 0 0 2 0 2 0 0 0 0 0 0 0 0 1 2 1 0 0 0 1 0 1 0 1 1 0 1 0 0 0 0 0 0 2 2 0 0 0 0 1 0 0 2 1 1 0 1 0 0 0 1 1 2 1 0 1 1 1 0 0 0 0 1 0 1 0 1 1 0 0 2 1 1 0 2 0 0 0 0 0 1 0 0 0 0 0 2 1 1 2 0 0 0 0 2 0 0 0 0 0 0 0 0 1 0 0 1 0 0 0 2 0 0 0 0 1 1 1 0 2 2 0 1 2 2 2 1 1 1 2 0 1 1 1 0 0 2 0 0 0 2 1 0 1 0 0 0 2 0 1 2 2 0 2 0 2 0 1 0 0 0 1 0 1 1 0 0 0 2 1 2 1 2 1 0 0 2 0 0 0 0 0 2 0 2 0 2 0 0 1 0 1 2 0 1 0 0 0 1 1 2 0 2 1 1 0 0 1 2 1 1 1 1 1 1 0 1 0 2 0 1 0 0 1 1 0 1 1 1 2 0 2 1 0 0 1 1 0 1 0 2 0 0 1 0 0 0 1 0 1 1 1 2 1 1 0 1 0 0 0 0 0 2 2 2 1 1 1 0 0 0 1 1 1 2 0 2 1 0 1 0 0 1 0 0 1 0 0 2 0 1 1 1 0 1 0 0 1 1 1 0 2 2 2 0 2 2 1 1 1 1 0 1 0 0 0 2 1 1 0 0 0 1 2 1 1 1 1 0 1 1 1 0 0 0 2 2 0 0 1 0 1 0 1 1 0 0 0 0 0 1 1 0 1 0 1 0 0 1 2 1 0 0 0 0 1 1 0 0 0 0 0 1 0 0 0 1 0 0 2 0 2 0 0 1 0 1 1 0 2 0 1 0 1 1 1 0 1 0 2 2 0 1 2 2 0 0 0 1 0 1 1 1 1 1 0 0 0 1 0 1 1 2 0 0 0 2 0 1 1 2 0 0 0 0 2 0 2 0 0 0 2 1 0 0 1 0 2 1 1 1 1 0 0 0 0 0 0 0 0 1 1 0 0 0 0 0 1 1 0 0 0 1 0 2 0 0 0 1 0 0 0 0 0 1 1 1
197 0 1 1 1 0 0 2 2 1 0 1 0 0 0 0 0 0 1 2 0 1 0 2 2 0 0 1 2 1 2 2 0 1 2 1 2 1 0 0 0 1 0 0 0 0 0 0 1 0 0 0 0 2 0 2 0 0 0 0 1 2 0 1 0 1 0 0 0 0 0 2 2 0 1 2 0 0 0 0 0 2 0 0 1 0 0 2 2 2 2 2 1 1 1 0 2 1 0 2 2 1 0 0 1 1 2 1 2 0 0 1 0 0 1 1 0 0 0 0 2 0 1 2 0 1 0 0 0 1 1 1 0 1 0 0 0 0 0 0 1 1 1 0 0 2 1 0 1 2 1 0 0 0 1 0 0 1 0 1 0 2 1 1 1 1 1 0 0 2 0 0 1 1 0 1 2 0 1 1 0 2 0 1 1 0 1 0 0 2 2 0 1 0 0 0 1 2 0 0 0 0 0 0 2 0 1 0 1 0 1 1 2 0 0 1 1 0 2 0 2 1 0 2 0 0 0 0 0 2 0 0 0 0 2 0 0 1 0 0 0 1 1 1 1 1 0 0 2 0 0 0 2 0 0 0 0 0 1 1 1 1 1 1 0 0 0 0 1 1 0 2 1 2 0 0 1 0 2 0 1 0 1 2 0 2 2 1 0 2 0 1 0 0 2 0 2 0 0 1 0 0 1 0 1 0 0 1 0 1 0 1 0 0 0 0 0 1 1 0 0 2 0 0 0 0 1 0 1 1 0 1 0 0 0 0 0 1 0 0 0 0 2 0 1 1 0 0 0 0 0 2 1 0 1 0 1 1 0 1 0 0 1 0 1 1 0 2 2 0 2 0 1 1 0 0 0 0 0 2 1 1 0 1 2 1 1 0 0 0 0 0 0 0 2 0 0 1 0 0 0 0 1 2 2 0 0 0 0 0 0 0 0 0 1 0 0 1 0 0 1 2 0 1 1 2 0 0 0 0 0 0 0 2 0 0 0 0 0 0 2 0 2 2 1 2 1 0 0 0 0 0 2 2 2 2 0 1 2 1 1 0 0 0 0 1 0 1 0 0 1 0 0 2 0 1 0 2 0 0 2 2 0 0 2 0 0 0 2 0 0 2 0 1 0 0 0 2 2 2 0 0 2 1 2 0 0 0 0 0 0 1 1 1 0 2 1 2 0 1 0 0 2 2 2 2 0 0 0 2 0 0 0 0 1 0 1 0 1 1 1 1 0 1 0 2 0 1 1 1 0 0 0 0 2 2 0 1 1 0 0 0 1 1 1 0 0 2 1 0 1 1 1 0 0 0 1 1 0 1 0 1 0 0 1 0 0 0 0 1 0 0 0 0 0 1 0 1 1 0 0 1 1 1 1 0 2 0 1 0 1 0 0 1 1 2 0 0 0 0 2 1 0 1 2 0 1 1 0 0 1 1 0 0 2 1 1 1 2 1 1 1 0 0 2 0 2 1 1 0 0 1 0 2 0 2 0 1 2 0 0 0 1 0 2 2 1 1 1 0 0 1 0 0 0 2 2 1 2 0 0 0 1 2 1 1 0 1 2 0 2 0 0 1 2 0 0 2 0 0 0 1 0 1 1 0 2 1 0 0 1 0 0 2 0 2 0 1 1 0 0 1 0 2 0 2 1 0 0 0 0 1 1 1 0 2 1 0 1 1 1 1 0 1 2 0 2 1 0 0 1 1 0 0 0 1 2 0 1 0 0 0 1 0 0 0 2 0 0 0 0 0 1 1 1 1 0 1 1 1 1 1 1 0 1 2 0 2 1 2 0 1 1 1 2 0 1 1 0 0 0 0 0 1 0 2 1 1 0 1 1 1 2 0 0 0 2 2 2 1 2 2 1 2 2 1 0 1 0 0 0 2 1 0 0 0 0 0 2 1 1 1 0 0 0 0 0 0 0 0 2 2 0 0 0 1 0 0 1 0 0 0 1 0 0 0 1 0 0 0 0 0 0 0 1 1 0 0 0 0 1 0 0 0 0 0 0 2 1 0 0 0 0 0 2 1 2 0 0 1 1 0 0 0 2 1 1 1 0 0 0 0 0 0 0 0 1 1 1 0 1 0 1 0 2 0 1 2 0 0 0 2 0 2 0 0 0 1 0 0 0 0 2 0 0 1 0 1 1 0 2 0 1 0 0 0 1 2 0 2 0 0 1 0 2 0 1 0 0 0 0 0 0 0 0 1 1 1 1 0 0 0 0 0 0 0 0 2 0 2 1 1 0 0 0 0 0 0 0 1 1 1
198 1 1 1 0 0 0 2 0 1 0 1 0 1 0 0 1 0 1 1 1 0 0 0 0 0 1 1 1 1 2 0 0 0 0 0 1 2 0 0 1 0 0 1 0 0 0 0 2 0 0 1 1 2 1 0 0 0 0 1 1 2 0 1 1 0 1 0 0 0 0 1 1 0 1 2 1 1 2 1 1 2 0 0 1 0 0 1 2 2 0 0 0 1 0 0 0 0 0 1 1 2 0 0 1 1 2 0 1 1 0 1 1 2 2 0 1 0 0 0 2 1 2 0 0 0 0 1 1 2 1 1 0 1 0 0 0 0 0 0 1 1 0 0 0 2 1 0 0 0 0 0 0 0 0 0 1 1 0 1 0 1 2 0 0 1 1 0 1 1 0 0 0 2 0 1 1 0 0 0 0 2 1 2 1 1 2 1 1 2 2 0 1 1 1 0 0 2 0 0 0 0 0 1 2 0 2 0 0 0 1 2 1 0 0 0 0 0 2 0 2 1 0 2 0 0 1 0 0 1 0 0 1 2 1 2 0 2 0 1 0 0 2 2 2 2 0 0 2 0 0 0 1 0 0 0 1 0 0 0 0 0 1 1 0 0 0 2 1 0 0 1 0 1 0 0 0 2 2 0 0 0 1 1 0 0 1 1 0 2 0 1 0 0 2 0 2 0 0 1 0 0 0 1 0 0 0 0 2 2 2 2 1 2 2 0 0 0 0 0 1 2 0 0 1 0 0 0 1 2 0 0 0 0 0 0 0 2 0 1 1 1 2 0 0 0 2 0 2 2 2 0 0 1 0 0 1 1 0 1 0 0 1 1 1 1 1 2 2 1 1 1 1 1 0 0 0 1 1 1 2 1 0 0 0 1 1 0 0 0 0 0 1 1 2 0 1 1 0 0 0 0 0 1 2 1 1 2 0 0 0 0 0 0 1 0 1 0 0 0 0 1 1 1 1 2 0 0 0 0 0 0 0 0 0 0 0 0 0 1 2 0 0 0 2 2 0 1 2 0 0 0 0 1 0 0 0 1 2 2 0 1 1 0 0 1 0 1 0 0 0 0 1 2 0 0 0 2 0 1 1 0 0 1 1 1 0 1 2 1 1 2 0 2 0 0 1 2 2 2 0 0 0 0 0 1 2 1 0 1 0 1 1 1 0 2 0 2 0 2 1 0 2 1 1 2 1 0 0 2 0 0 0 0 1 0 1 0 1 2 0 0 0 1 2 0 0 1 1 1 0 0 0 0 2 1 0 2 0 2 0 0 0 0 0 2 2 1 1 0 1 0 1 0 0 0 1 1 0 1 0 0 0 0 0 0 0 0 0 1 0 1 1 0 1 0 0 1 1 1 1 1 0 0 2 0 0 0 0 0 1 0 0 0 0 0 0 0 1 0 1 2 0 0 0 1 1 1 0 0 0 0 0 0 2 0 0 1 2 2 0 0 1 1 2 0 2 1 1 0 1 1 2 0 1 2 0 0 2 0 0 0 0 1 1 1 2 1 0 1 0 1 0 0 0 1 1 0 1 1 1 0 0 2 1 2 1 1 1 0 2 0 0 0 0 0 0 2 0 1 0 0 0 0 0 0 1 1 1 0 1 1 0 2 0 1 0 2 2 0 0 0 0 2 0 2 1 0 0 0 0 1 0 2 0 0 0 0 0 1 0 0 0 0 0 0 0 0 0 1 0 0 0 1 0 1 0 0 0 0 0 0 1 0 0 0 1 1 2 2 1 1 2 0 0 0 0 0 0 0 2 2 0 1 1 2 0 1 1 2 1 2 2 1 2 0 0 1 1 1 0 0 2 2 2 1 0 1 0 1 0 0 2 0 0 0 2 2 1 0 1 1 1 1 1 2 0 1 1 0 1 2 2 0 0 1 0 2 2 0 0 1 1 1 0 0 1 0 0 0 2 2 0 0 1 0 1 1 0 0 0 0 1 1 0 0 1 1 1 0 1 0 0 0 0 0 0 1 1 1 1 0 1 0 0 1 0 0 0 2 2 0 1 0 1 0 1 0 0 0 0 2 0 0 2 0 1 0 0 1 0 0 1 1 2 1 0 0 1 1 0 1 0 0 0 0 1 2 0 0 0 1 1 1 1 2 2 2 0 0 0 2 2 2 1 0 1 2 0 2 1 0 2 0 0 1 1 1 0 0 1 1 1 1 1 0 0 0 0 0 0 1 0 1 1 1 1 1 1 0 0 0 2 2 0 0 0 0 1 2 1 0 1 2 1 0 0 0 1 0 0 0
199 1 1 1 1 0 0 1 2 0 0 0 2 2 0 0 0 1 2 0 2 0 0 2 2 0 0 2 2 1 2 2 0 1 1 0 2 0 0 0 0 2 0 0 1 0 1 0 0 1 1 2 1 1 1 2 0 1 0 0 0 0 0 1 0 1 0 1 0 0 0 0 2 0 2 1 0 0 0 0 0 0 0 0 1 0 0 0 1 2 0 0 1 1 0 0 1 2 2 2 1 2 0 0 1 1 2 0 0 2 0 2 0 2 2 0 2 0 1 0 1 0 1 1 0 1 0 0 0 0 1 1 0 1 1 1 0 0 0 0 0 2 0 0 0 0 1 0 0 0 0 0 0 1 1 0 0 0 0 1 1 0 2 0 1 1 1 0 1 1 0 0 0 1 0 1 0 1 0 0 0 0 0 1 1 0 1 1 0 0 1 1 0 1 1 0 0 2 0 0 0 0 1 1 1 0 2 0 1 1 0 0 1 0 0 0 0 0 2 0 2 1 0 0 2 1 0 0 0 2 0 0 0 0 1 0 0 2 0 1 0 0 2 1 1 1 0 0 2 0 0 0 2 1 0 0 2 1 0 0 0 0 0 0 0 0 1 1 2 0 0 1 0 2 0 0 0 0 2 0 2 0 0 1 0 1 1 2 0 2 0 0 1 1 1 0 2 1 0 2 0 0 1 0 0 0 2 0 1 1 1 1 1 0 0 0 0 0 0 0 1 2 0 0 2 0 0 0 0 0 0 2 0 0 0 0 0 1 0 1 0 1 1 0 2 1 1 0 1 1 1 1 0 0 0 0 0 0 0 1 0 0 1 0 1 0 0 2 2 0 2 0 0 0 1 1 0 1 0 2 1 2 0 0 2 0 0 0 0 0 0 0 1 0 2 0 1 2 0 0 1 0 0 1 1 0 1 1 0 0 0 0 0 0 1 0 0 0 0 0 2 1 1 0 2 2 1 0 0 0 0 0 0 1 0 0 0 0 0 0 0 0 0 2 1 2 1 1 1 0 0 0 1 2 2 0 2 1 1 1 1 0 0 0 0 2 1 1 0 1 1 1 0 2 0 0 0 2 0 2 1 2 0 1 1 1 0 0 1 0 1 1 0 1 0 1 1 1 1 1 1 1 2 2 2 0 1 0 0 1 0 1 1 0 2 0 0 1 0 2 1 0 2 0 0 2 0 0 1 1 1 0 0 1 0 0 1 1 2 0 2 1 0 0 1 1 0 0 2 2 0 0 0 0 1 0 1 1 0 1 1 0 0 1 1 0 0 1 1 0 1 0 0 0 0 0 0 1 0 1 1 0 0 0 1 0 0 0 1 2 0 0 0 0 0 0 1 1 1 2 2 1 1 0 1 1 1 0 0 2 0 0 0 0 0 0 0 0 0 0 0 0 0 0 0 0 1 1 1 1 0 0 1 0 0 0 1 0 2 2 1 2 0 1 1 0 1 1 0 0 0 2 0 1 0 1 0 1 2 0 0 0 1 0 1 2 0 1 0 0 0 0 1 0 0 1 1 0 1 1 1 1 1 1 0 2 0 0 1 0 2 0 0 0 0 0 0 1 0 1 1 0 0 1 1 0 2 1 1 0 2 0 1 1 0 1 1 1 1 0 0 0 2 2 0 1 1 0 1 0 1 1 0 2 0 0 1 0 1 2 0 1 0 0 0 0 0 0 0 0 0 0 0 0 0 1 0 0 0 0 0 0 2 0 1 0 1 2 1 1 0 0 2 0 0 1 0 2 2 2 0 0 0 1 1 2 0 2 0 2 0 0 1 0 1 0 1 1 0 0 0 0 1 2 1 0 0 0 0 2 1 1 1 1 1 0 2 2 1 0 1 1 0 2 2 2 0 1 0 0 0 2 2 1 0 1 0 1 0 0 0 0 0 0 0 0 0 2 0 2 1 1 0 1 0 2 1 0 0 0 0 0 0 0 0 2 1 0 0 0 0 0 0 0 1 0 0 1 1 0 0 0 0 0 0 0 1 1 0 2 2 0 0 0 1 0 1 0 0 0 0 2 1 0 1 2 0 1 0 0 0 0 0 1 1 0 1 1 2 2 0 0 0 1 1 0 1 1 0 0 0 0 0 2 0 0 0 0 0 1 0 0 0 1 0 0 1 0 0 1 2 0 1 0 1 0 2 1 0 0 1 1 1 0 1 1 0 0 0 0 0 1 0 0 0 2 2 1 1 0 0 0 0 0 0 0 0 2 0 2 1 1 0 0 0 0 0 0 1 0 0 0
[truncated: 1,606,808 more chars]
