# Supplementary material for: KNN-MDR: a learning approach for improving interactions mapping performances in genome wide association studies
Source: BMC Bioinformatics. 2017 Mar 21;18:184. doi: 10.1186/s12859-017-1599-7 (PMC5361736; doi:10.1186/s12859-017-1599-7)
Supplement: Supplementary file 3 — The data set(s) supporting the results of Table 2. (ZIP 28603 kb) [file 12859_2017_1599_MOESM3_ESM.zip › 3/SINAN/S52/mkallsimul.dat]

1 1 1 2 0 0 1 2 1 1 0 1 1 2 0 2 0 1 0 1 1 1 0 2 2 0 1 0 2 1 0 2 2 2 0 0 1 1 0 0 1 0 0 0 1 0 0 0 0 2 1 1 0 0 2 2 0 0 0 1 0 1 0 2 0 1 1 0 2 0 0 0 2 0 2 2 2 0 0 1 0 0 0 1 1 0 0 0 1 1 0 0 1 0 1 1 0 1 0 0 1 1 1 0 0 0 2 1 1 0 1 2 0 2 0 2 2 1 1 2 2 0 2 1 0 1 1 1 2 1 0 0 0 0 0 0 0 0 0 0 1 0 0 0 0 1 0 0 0 2 1 2 0 0 0 0 0 0 0 0 0 0 0 0 1 2 1 0 0 1 0 1 0 2 0 0 1 0 0 0 0 0 1 2 0 0 1 2 0 0 0 2 1 0 1 1 1 1 1 0 0 0 0 1 2 0 1 0 1 0 1 1 2 0 1 2 0 0 1 1 1 1 0 1 0 0 0 1 1 1 1 0 0 0 2 0 0 2 0 0 0 0 1 0 0 0 0 0 2 0 0 0 0 1 1 2 1 2 1 0 1 1 1 1 1 1 0 1 0 0 0 2 0 2 0 2 2 1 1 0 0 1 2 1 2 0 0 2 0 2 0 0 0 2 2 1 1 1 0 1 0 0 1 1 1 0 0 0 1 1 1 1 1 1 1 0 2 1 1 0 2 2 1 1 1 0 1 0 0 1 2 1 1 0 0 0 0 2 1 1 0 1 1 0 0 1 2 0 1 2 2 0 0 0 0 1 0 0 0 1 0 1 0 0 0 2 0 2 2 0 0 2 0 0 0 1 0 2 0 0 0 2 0 0 2 2 0 1 1 0 0 0 0 0 2 1 1 1 0 0 0 0 0 2 2 2 2 0 0 0 0 0 0 0 0 0 0 1 0 0 0 1 0 1 2 2 0 0 0 0 0 0 1 0 0 1 1 1 0 0 2 0 0 0 1 0 0 0 0 1 1 0 1 1 1 0 1 2 2 2 1 2 0 0 0 0 0 0 2 0 0 0 1 1 1 1 0 0 2 0 2 0 0 2 0 0 0 1 1 0 0 1 2 1 1 1 2 1 1 0 0 0 1 1 1 1 1 0 0 0 0 2 0 0 0 1 0 2 2 2 0 0 0 0 1 0 0 1 1 1 1 0 0 0 2 0 0 1 2 1 1 1 1 0 0 2 2 2 0 0 0 0 0 0 1 1 0 0 2 1 0 0 1 0 0 0 1 1 1 0 0 0 2 0 0 2 2 1 0 2 0 0 1 0 1 0 0 0 0 1 0 0 0 2 0 0 0 1 0 0 1 1 0 1 2 0 0 0 2 0 0 0 0 0 1 0 0 0 0 0 0 0 0 1 1 1 2 1 0 0 1 1 1 0 2 0 0 0 1 1 2 0 0 1 1 0 1 0 0 1 0 1 1 0 0 2 0 1 1 0 0 0 2 2 2 2 1 0 2 0 1 0 0 0 0 1 1 0 0 1 0 0 2 0 0 2 0 0 2 0 0 0 1 2 1 0 2 2 2 2 0 1 0 0 2 2 1 2 0 0 0 0 0 2 0 1 0 0 0 0 0 0 1 2 1 2 0 0 0 1 0 1 0 1 2 1 1 1 1 2 0 1 0 0 0 1 0 1 0 0 0 0 0 0 0 1 1 0 0 0 0 0 2 1 1 0 2 0 0 1 0 0 1 0 0 0 0 0 1 1 1 1 1 0 0 1 0 2 1 2 0 1 1 2 0 0 1 1 0 0 0 1 0 2 2 1 0 1 1 0 1 0 1 1 1 0 0 0 1 1 0 1 1 2 2 0 0 2 0 2 0 0 2 0 0 1 0 1 2 0 0 1 0 0 0 0 1 1 0 0 1 1 0 0 2 0 0 0 1 1 0 1 0 0 0 1 1 0 0 0 0 0 0 2 0 0 0 1 1 2 2 0 0 0 0 0 0 2 0 1 1 2 0 1 2 1 1 0 0 0 1 1 0 2 1 1 1 0 1 1 1 0 0 0 0 0 0 0 1 0 0 2 0 1 0 0 1 1 0 1 1 1 0 2 0 0 0 1 0 0 0 0 0 1 0 0 0 1 0 1 2 0 2 0 0 0 0 2 0 1 1 1 1 0 0 0 1 0 0 0 0 0 0 0 0 1 1 0 0 0 0 0 0 1 0 0 0 0 0 1 0 0 0 0 0 0 0 0 0 0 0 0
2 0 2 0 0 0 0 1 1 2 0 0 1 1 0 0 0 1 0 1 1 2 1 2 2 0 0 0 0 2 0 0 0 1 2 0 0 1 0 0 0 0 0 1 2 2 2 0 0 1 0 0 0 0 2 1 0 0 0 0 0 1 0 2 1 0 2 1 0 1 0 1 2 0 2 2 2 0 0 2 0 0 0 1 2 0 0 0 1 1 0 0 1 0 0 1 0 2 0 2 0 2 0 0 1 1 2 1 0 0 0 1 1 2 1 2 2 0 1 1 1 1 2 1 0 1 1 1 1 1 0 0 0 0 0 0 0 0 0 0 0 0 1 0 0 0 0 0 0 0 0 0 0 0 1 0 0 0 0 1 0 0 0 1 1 2 0 0 2 2 0 1 2 1 0 0 1 0 0 0 0 0 1 2 1 0 1 1 1 1 0 1 2 0 2 1 1 1 0 0 0 2 0 1 2 0 2 0 2 0 1 1 1 0 1 2 0 0 1 1 0 0 1 2 0 0 1 2 0 0 1 0 1 1 0 0 0 2 0 0 0 0 2 0 0 1 0 0 2 0 0 0 0 0 0 1 2 1 0 0 0 0 0 0 0 0 0 0 0 0 1 1 0 2 0 1 2 2 2 0 0 1 2 2 2 0 2 1 0 2 0 1 1 2 2 0 1 2 0 1 0 0 0 0 0 1 0 0 1 0 0 0 2 1 1 0 2 1 0 0 1 1 1 0 0 0 0 0 2 0 2 2 2 0 0 0 1 1 0 0 0 1 2 0 0 1 1 2 2 1 1 0 0 0 0 0 0 0 0 0 0 0 0 1 0 0 2 1 1 1 2 0 0 0 0 1 0 2 0 1 0 1 0 1 1 0 0 0 0 1 0 0 0 1 1 1 2 0 0 0 0 0 0 1 0 0 1 1 1 0 1 2 1 1 1 0 1 0 0 0 0 0 1 2 0 0 0 0 0 0 0 0 0 1 1 0 0 1 0 0 0 2 0 0 1 1 0 1 0 1 0 1 1 2 0 0 0 1 1 1 1 1 0 0 0 0 1 2 1 1 1 0 2 2 0 0 0 0 2 0 1 0 0 2 0 0 1 0 1 0 0 1 0 2 0 0 2 2 1 0 0 0 0 0 0 1 2 0 0 0 0 2 0 1 1 1 0 1 0 1 1 1 0 0 0 0 0 0 0 2 0 1 1 0 0 0 0 0 1 1 1 1 1 1 1 2 0 0 2 0 0 0 0 0 2 0 0 0 2 0 2 0 0 2 0 0 2 1 1 0 0 2 1 0 0 1 1 1 0 2 0 0 2 0 2 1 1 1 0 1 0 0 0 0 2 0 0 0 0 0 0 0 2 1 1 1 0 1 2 1 1 0 0 0 1 0 1 0 0 0 1 1 0 1 1 1 0 1 0 0 1 1 0 1 1 0 1 0 1 2 1 1 0 1 1 0 0 0 0 0 0 2 0 1 2 2 0 1 1 0 0 0 1 1 1 1 0 0 1 0 2 0 2 0 0 2 2 1 0 0 2 0 2 1 1 2 0 2 0 0 0 0 0 1 1 0 1 2 0 1 1 0 0 0 0 1 1 2 0 0 0 0 0 1 0 0 0 0 1 1 0 0 0 2 2 2 0 0 1 0 1 1 0 0 0 0 0 0 0 0 0 0 0 0 0 0 0 0 0 0 0 0 1 1 2 1 0 0 1 1 1 1 2 1 0 0 2 0 0 2 2 1 1 1 1 0 0 0 1 2 0 0 1 0 0 2 0 1 1 1 1 1 1 2 0 0 0 0 0 0 0 2 0 2 1 0 1 1 0 1 1 1 1 1 1 0 0 0 2 2 2 2 1 0 0 0 0 0 1 2 0 1 2 0 0 2 0 1 0 1 1 1 0 0 0 0 0 0 0 0 1 0 0 0 2 0 0 0 1 1 1 2 0 0 0 0 1 0 2 0 1 0 2 0 0 1 0 0 2 1 0 1 0 0 0 0 1 1 1 1 0 1 0 1 1 1 1 0 0 1 0 0 0 2 0 0 1 1 0 0 0 0 0 1 1 0 0 2 2 2 0 2 0 1 0 0 0 0 1 0 1 1 0 1 0 0 0 2 0 0 0 0 1 2 0 1 0 0 0 0 2 0 1 1 1 0 1 2 0 1 2 0 0 1 0 0 0 0 0 0 0 1 1 1 1 0 1 0 2 1 0 2 2 2 0 0 0 0 0 0 0 0 0 0 0 0 0 0 0 0 2 2
3 1 0 2 0 0 1 2 1 1 0 0 0 2 0 2 0 2 0 1 1 2 0 1 1 0 0 0 0 2 1 0 1 1 1 1 1 1 1 1 1 0 0 1 2 2 1 0 0 2 0 2 0 1 1 0 1 1 0 0 0 1 0 2 0 0 2 0 1 0 0 0 2 0 0 2 2 0 0 1 0 0 1 1 1 0 0 0 0 2 0 0 2 1 1 2 0 2 0 2 0 2 1 1 0 0 2 2 0 0 1 1 0 0 0 0 0 0 1 2 2 0 1 0 1 0 0 1 1 1 0 0 0 0 0 0 0 0 0 0 0 0 0 0 0 0 1 0 0 1 0 0 0 0 0 1 0 0 0 1 1 1 0 1 0 2 0 0 1 1 0 1 1 1 0 0 0 1 0 1 1 1 1 2 0 0 1 2 1 1 1 2 1 1 2 1 2 0 0 0 0 0 0 1 2 0 1 0 2 0 1 2 1 0 1 2 0 0 0 1 0 0 2 2 0 0 1 1 0 0 1 0 0 1 1 1 0 2 0 0 0 0 2 0 0 2 0 0 1 1 0 0 0 0 0 1 1 1 0 0 0 0 0 0 1 0 1 0 0 0 1 1 1 1 2 1 0 2 2 0 0 1 2 1 1 0 0 1 0 2 0 0 1 2 2 1 2 0 1 0 0 1 1 1 1 0 0 1 1 0 0 1 1 2 1 0 1 0 1 0 2 2 2 2 0 0 0 0 2 1 1 0 0 0 0 0 0 0 0 1 0 1 1 0 1 0 2 0 2 0 0 0 2 0 2 0 1 0 0 1 0 1 1 0 1 1 1 2 2 0 1 1 1 1 1 1 0 2 1 1 0 1 0 1 2 1 0 0 0 0 0 0 0 0 0 0 2 1 0 1 0 1 0 2 1 0 0 0 0 0 0 1 0 0 1 0 0 0 0 0 1 0 0 1 1 2 1 0 0 0 0 0 0 2 2 0 0 1 1 0 0 2 0 1 1 2 0 2 0 0 0 2 1 1 2 1 2 2 1 1 0 2 1 1 0 2 0 1 2 0 1 1 2 2 1 0 0 0 2 2 2 2 0 2 1 1 0 0 1 0 1 1 1 1 1 1 1 1 1 0 1 1 2 2 2 0 2 0 0 0 0 1 0 1 1 1 2 2 1 1 1 1 1 1 0 0 0 0 0 1 0 0 0 0 1 0 1 1 2 1 1 1 1 1 0 2 0 1 0 1 0 1 0 0 2 0 1 1 1 1 1 0 1 1 1 0 1 1 1 1 0 0 1 0 0 1 1 1 0 2 0 0 0 0 0 0 0 0 0 0 0 1 0 0 0 0 1 0 0 0 0 2 1 0 1 0 0 1 1 1 2 0 0 0 2 0 0 0 1 0 1 1 0 0 0 0 2 0 0 0 2 2 0 0 2 2 1 1 1 1 2 0 0 0 1 0 1 0 0 1 0 1 1 1 1 2 0 2 2 0 0 0 1 1 0 0 1 0 0 0 1 0 1 0 1 2 1 1 2 2 1 1 1 0 0 1 1 1 1 1 0 0 0 1 1 0 1 2 1 0 0 1 1 0 2 2 2 2 0 0 0 0 0 0 0 0 0 0 2 2 0 0 0 1 1 2 0 0 0 0 0 1 0 0 1 0 0 0 0 1 0 0 0 1 0 1 1 0 0 0 0 0 0 0 0 2 0 0 1 1 0 0 2 0 0 2 0 0 0 2 1 1 2 1 1 0 0 0 0 0 1 2 0 2 1 2 1 2 2 2 0 0 0 2 0 0 0 1 0 0 0 2 0 2 1 1 1 0 0 2 2 0 1 0 0 0 0 1 2 2 2 2 0 1 1 0 0 1 0 2 1 0 2 0 0 2 0 1 1 0 0 1 1 0 0 1 1 0 0 1 0 0 0 0 2 0 1 0 0 0 1 1 1 0 1 1 2 0 2 0 0 0 1 1 0 1 0 0 1 1 0 1 0 0 0 0 1 1 1 1 0 1 1 0 0 0 0 0 0 0 0 1 0 2 1 1 1 1 0 0 0 0 1 1 2 2 0 0 2 1 0 2 0 2 0 0 1 2 0 0 2 1 0 1 0 0 0 0 0 0 0 0 2 1 1 2 1 0 0 1 2 0 2 0 0 0 0 1 0 0 2 0 0 0 1 1 1 0 1 0 1 0 0 0 1 1 1 0 1 0 0 1 0 0 0 1 1 0 1 2 1 0 0 0 0 0 0 0 0 0 1 1
4 1 1 1 0 1 1 2 2 0 0 0 0 0 0 0 0 1 0 0 0 1 0 2 2 0 1 0 0 2 1 1 0 1 2 2 2 1 1 0 1 0 0 0 2 1 1 0 0 2 1 2 1 2 0 2 0 0 0 0 1 0 0 2 1 1 1 0 2 1 0 2 2 1 1 2 2 1 1 0 1 0 0 0 1 0 0 0 2 2 0 0 0 0 0 0 0 2 1 1 0 2 0 0 0 0 2 0 2 0 0 2 0 1 1 1 1 0 1 1 1 0 2 0 0 2 2 1 2 1 0 0 0 0 0 0 0 0 0 0 1 0 0 0 0 0 0 1 1 1 0 0 0 0 0 0 0 1 0 1 1 1 0 1 1 2 0 1 0 2 1 2 1 1 0 0 0 1 0 1 1 1 0 2 1 1 1 1 0 0 1 2 0 2 2 0 2 0 0 0 0 0 0 1 2 0 1 0 0 0 0 1 0 1 1 2 0 1 1 1 1 1 1 1 0 0 1 0 0 0 0 0 0 0 1 0 0 2 0 0 0 0 2 0 0 2 0 0 0 0 0 0 0 0 0 2 0 0 0 0 0 0 0 1 0 0 0 0 2 0 0 1 1 2 0 1 1 2 2 0 0 0 1 1 2 0 1 0 0 2 0 1 1 2 2 1 1 0 0 0 0 0 0 0 0 1 1 0 0 0 0 0 2 1 1 0 2 0 0 1 0 0 0 0 1 0 1 0 0 1 2 1 0 0 0 0 0 0 0 0 0 1 1 0 0 0 2 1 0 1 1 1 0 0 0 0 0 0 0 0 1 2 0 0 0 0 1 2 2 0 1 1 1 1 0 0 0 2 0 2 0 1 0 1 1 1 0 0 0 0 0 0 0 0 2 0 0 1 0 0 0 1 0 1 1 0 0 0 0 1 1 1 0 0 2 1 0 0 1 0 0 1 1 1 1 2 2 0 0 0 1 0 0 2 1 1 0 0 1 1 1 0 1 2 1 2 1 2 0 0 0 2 1 2 1 1 1 1 1 0 0 0 0 0 0 0 0 1 2 0 1 1 2 2 2 0 0 0 2 0 2 0 0 1 1 1 0 0 1 0 1 0 0 2 0 1 1 2 1 0 1 1 1 1 1 1 1 0 0 0 0 0 1 1 1 1 0 2 0 2 2 0 1 1 0 1 0 1 0 2 0 2 1 1 0 0 0 0 0 0 1 1 2 1 1 1 1 1 0 1 0 1 0 0 2 0 1 0 1 0 0 0 0 1 0 1 2 1 1 1 1 2 0 0 0 0 0 0 0 0 0 0 1 2 0 0 0 1 0 2 0 0 0 0 0 0 0 0 0 0 0 2 1 1 2 1 1 0 0 0 0 0 0 0 1 0 0 0 0 0 0 0 0 1 1 0 2 1 0 0 1 1 0 2 2 1 1 0 0 0 2 0 0 0 1 0 1 0 0 0 0 1 0 2 2 2 0 1 0 0 0 0 1 0 0 0 1 1 1 0 1 0 1 1 1 2 2 1 1 1 1 2 1 0 0 0 1 1 1 0 0 0 0 1 1 0 1 2 2 2 0 2 0 0 1 2 1 1 1 0 0 0 0 2 0 0 0 2 0 0 0 0 1 2 0 1 0 0 0 0 0 1 0 1 1 1 1 0 0 0 0 0 1 0 0 0 0 1 0 1 1 1 0 1 0 1 2 0 0 0 0 0 2 1 0 1 1 1 0 1 0 0 2 0 0 0 0 0 1 1 1 1 0 1 1 2 1 2 2 2 0 1 1 1 0 0 1 1 0 0 0 2 0 1 2 2 1 1 1 0 0 0 2 2 2 0 0 2 1 1 0 1 0 2 2 1 0 1 0 2 0 1 2 0 0 2 0 0 0 0 0 0 1 0 0 1 1 1 0 0 2 0 0 0 2 0 0 1 0 1 0 0 0 0 0 1 1 0 1 0 1 0 1 2 0 2 0 0 1 2 2 0 0 0 0 0 0 1 0 2 0 1 0 1 2 1 1 0 1 0 2 2 0 1 2 2 0 1 1 2 1 1 0 0 2 2 0 1 2 1 0 1 0 0 1 0 2 1 0 0 0 0 0 1 1 0 0 1 0 0 0 0 2 2 2 2 0 0 0 0 2 0 1 0 1 0 1 0 0 0 2 0 0 0 1 1 2 0 1 1 0 0 0 0 1 0 2 0 0 0 0 1 1 1 0 1 1 0 0 2 0 0 0 1 1 0 0 0 0 0 0 0
5 0 1 1 0 0 1 2 2 0 0 0 0 0 0 0 0 2 1 2 1 1 1 1 2 0 0 0 2 1 0 2 1 2 1 1 2 1 0 0 1 0 1 0 2 1 1 0 0 1 1 1 1 1 1 0 0 1 0 0 0 2 0 1 0 1 1 1 1 0 1 1 1 0 1 1 0 1 1 0 1 0 0 0 2 0 0 1 1 1 0 0 1 0 1 2 0 1 0 1 0 2 0 0 0 0 2 1 1 0 0 1 0 2 0 1 1 0 0 0 0 0 1 0 0 1 1 0 2 1 0 0 0 0 0 0 0 0 0 0 1 0 0 0 0 0 0 0 0 0 0 0 0 0 0 0 0 1 1 1 1 1 0 0 1 2 0 0 2 2 0 2 2 1 0 0 0 2 2 2 0 2 1 2 1 1 1 2 1 1 0 1 1 1 2 0 0 0 1 0 0 0 1 0 2 0 0 0 2 0 0 0 0 0 1 2 1 1 1 1 1 1 2 2 1 0 0 2 0 0 0 0 0 1 2 1 1 1 0 1 1 0 2 0 0 2 0 0 1 0 0 0 0 0 0 1 0 0 0 0 0 0 0 0 0 0 1 0 0 0 1 1 0 0 0 1 0 2 2 0 0 0 2 1 1 0 1 0 1 2 0 1 1 1 2 0 1 0 0 0 1 0 0 0 0 0 0 0 2 2 2 2 1 1 1 0 1 1 2 0 2 2 2 1 1 0 1 0 1 0 1 1 0 0 0 0 0 2 0 0 0 1 2 0 0 0 2 0 0 2 1 0 1 0 1 1 1 0 0 1 0 1 2 0 2 0 0 2 2 0 2 0 2 2 0 1 0 2 2 2 0 2 0 1 2 1 0 0 0 0 0 0 0 0 2 0 0 1 1 1 0 0 0 2 1 0 0 1 0 0 0 1 0 0 1 0 0 1 0 0 0 1 0 1 1 2 2 0 0 0 2 1 0 1 1 0 0 2 1 0 1 1 1 2 1 2 1 2 0 0 0 2 2 2 2 2 2 2 1 2 2 2 1 0 0 1 0 1 2 0 1 1 2 2 1 0 1 0 2 2 2 1 0 1 1 0 0 2 2 0 2 2 1 2 1 0 2 1 1 1 1 1 2 2 2 0 0 0 0 0 1 1 0 0 1 0 0 2 1 2 1 0 0 0 0 1 0 0 0 1 0 1 0 0 1 0 1 0 1 1 2 2 2 2 2 1 2 0 2 0 0 0 0 0 2 0 1 0 1 0 1 0 0 1 0 0 1 0 0 1 0 0 1 0 0 1 2 0 0 0 1 0 2 1 1 1 1 0 0 0 0 0 0 0 0 0 0 0 0 0 0 2 1 0 1 1 0 0 0 0 1 0 0 0 2 0 0 0 1 0 0 0 0 1 1 1 2 1 0 0 1 1 0 0 2 0 1 0 1 1 1 0 0 1 2 0 2 0 0 0 0 2 0 1 1 2 0 2 2 0 0 0 0 0 0 0 0 1 1 0 2 0 1 0 0 2 2 2 0 0 2 0 2 0 1 2 0 0 2 0 1 1 1 1 0 0 1 2 0 1 1 0 0 0 1 2 2 2 0 0 1 0 0 1 0 0 0 2 0 0 0 0 0 1 1 1 0 0 1 0 0 1 0 0 2 2 2 0 0 1 1 0 0 0 0 1 0 0 0 0 0 0 0 0 0 2 1 0 1 1 0 0 2 2 0 0 2 0 0 2 1 1 2 0 0 0 0 1 1 2 2 1 2 0 0 1 0 1 1 1 1 1 1 1 0 0 1 1 0 0 0 0 0 1 1 1 1 1 0 1 1 0 0 0 0 0 1 1 1 1 1 1 0 1 1 0 0 1 0 2 1 0 2 0 0 2 0 1 1 0 0 1 0 0 0 0 0 1 0 0 1 0 0 0 0 0 2 1 0 0 1 1 1 0 1 2 0 0 1 0 1 0 1 1 0 0 0 0 1 1 0 2 0 0 0 0 0 1 0 2 0 2 0 2 1 1 1 0 0 0 1 1 0 1 2 2 0 0 0 1 0 1 0 0 0 0 0 1 1 1 0 1 0 1 1 0 2 1 0 0 1 1 0 1 0 0 0 1 1 1 0 1 1 2 0 0 1 1 0 1 2 0 1 1 1 0 1 2 0 1 0 1 0 0 0 0 0 0 0 0 0 0 0 0 0 0 1 0 2 0 0 2 1 1 0 1 1 0 1 1 0 0 0 1 1 0 0 0 0 0 2 1
6 1 1 1 0 1 1 1 2 1 0 0 1 1 1 0 1 2 2 1 1 1 0 2 2 0 2 0 0 1 1 1 2 2 1 1 2 0 1 1 0 0 0 0 2 0 0 0 0 1 1 1 0 1 1 0 0 0 0 0 1 1 0 0 0 0 2 0 2 1 0 2 2 0 1 2 2 0 0 2 0 0 0 2 2 0 1 1 1 2 1 1 2 1 0 2 0 2 0 2 1 2 2 0 0 0 2 1 1 0 0 2 0 0 0 0 0 0 1 1 1 0 1 0 1 1 1 1 1 1 0 0 0 1 0 1 1 0 0 0 1 0 0 0 0 0 0 0 0 2 1 2 0 0 0 0 0 0 0 2 1 2 0 1 1 2 0 0 2 2 0 0 0 2 0 0 1 1 1 1 0 1 0 1 0 0 0 1 0 1 0 2 0 2 2 0 1 0 0 0 0 0 0 1 2 0 0 0 1 0 0 1 2 0 2 2 0 1 2 0 0 0 1 2 1 0 0 2 0 0 0 0 1 1 1 1 1 2 0 0 0 0 1 0 0 1 0 0 1 1 1 1 0 0 0 2 0 0 1 0 1 1 0 0 0 0 0 0 1 0 0 2 0 1 1 1 0 1 1 0 0 0 2 1 1 0 1 0 0 1 1 0 0 1 2 0 2 2 0 2 0 0 2 2 2 0 0 1 2 1 0 1 2 1 2 0 1 0 1 1 1 1 1 0 0 0 1 0 1 1 2 1 1 1 0 0 0 1 1 2 0 2 0 0 0 1 1 0 2 1 1 0 1 0 1 0 0 0 0 0 0 0 2 0 2 1 0 2 2 0 2 0 0 0 0 0 0 1 0 2 1 2 0 1 1 1 0 0 0 0 0 0 1 0 2 2 2 2 0 0 0 0 0 2 2 0 0 0 1 1 1 2 0 0 1 0 0 0 0 0 1 0 0 2 0 0 0 0 0 1 1 2 0 1 0 0 0 1 1 0 1 1 0 0 1 0 0 1 0 0 0 1 1 1 2 1 2 2 1 2 1 1 0 0 0 1 0 1 2 0 1 1 1 1 1 0 0 0 2 0 0 0 0 2 0 0 2 1 2 0 2 2 1 1 0 1 0 0 0 1 2 0 1 0 1 2 2 1 0 0 0 2 0 0 0 2 0 2 2 1 0 1 2 2 0 0 0 0 0 2 0 2 2 1 1 0 1 0 2 2 0 1 2 1 1 2 1 1 1 0 0 0 0 0 1 1 1 1 0 1 0 0 0 1 0 1 2 1 1 0 0 0 0 0 0 0 0 2 0 2 0 0 0 0 0 1 1 0 0 0 0 0 0 1 0 0 0 1 0 0 1 1 2 2 2 0 0 0 1 0 1 0 0 0 2 0 1 0 1 1 0 1 0 0 0 2 2 1 0 0 1 1 0 2 1 0 2 0 0 1 1 0 0 2 1 0 1 0 0 1 0 1 0 1 2 2 0 1 1 0 0 0 1 2 2 1 1 1 0 1 0 2 0 1 1 1 2 0 1 1 0 1 2 0 1 1 1 1 2 0 1 1 0 1 1 0 1 2 2 2 0 1 0 0 1 1 1 2 0 0 0 0 0 0 2 1 0 1 1 1 1 0 1 2 1 2 0 0 1 0 1 1 0 0 0 0 1 0 0 2 1 1 1 1 0 0 0 1 0 0 0 0 0 0 0 1 1 0 0 0 1 1 2 1 0 0 2 0 0 2 1 0 1 0 0 2 2 0 2 2 0 0 0 0 0 1 0 2 0 2 0 2 0 1 0 0 0 0 1 0 0 0 0 1 2 2 1 0 1 1 2 0 0 0 0 2 1 2 2 2 0 2 1 2 2 0 0 1 0 1 0 0 2 0 0 1 0 1 0 0 0 0 0 0 0 0 0 0 1 1 1 0 0 0 2 0 0 0 0 0 0 0 0 0 0 0 1 0 2 0 1 0 0 2 0 0 0 0 0 2 2 0 1 0 0 1 0 1 0 2 0 1 0 2 2 2 2 0 0 0 0 2 0 2 0 0 1 0 1 1 1 0 0 0 1 1 0 2 1 1 0 2 0 1 0 0 1 0 0 0 1 1 0 2 0 1 1 0 2 1 0 1 0 0 1 1 0 2 1 1 1 0 0 1 2 0 2 2 0 1 2 0 1 0 1 0 1 0 0 0 0 0 0 0 1 1 1 0 1 1 1 0 0 2 0 1 1 0 0 2 0 0 0 0 0 0 1 0 0 0 2 0
7 0 2 0 0 0 1 1 2 0 0 1 0 1 0 1 0 2 1 1 1 1 0 0 0 0 0 0 0 2 2 0 0 0 2 0 2 0 1 1 0 0 0 0 2 0 0 0 0 0 0 0 2 2 0 1 0 0 1 0 1 0 1 2 0 1 1 0 1 0 0 1 2 0 2 2 2 2 2 0 2 0 0 1 1 0 1 1 1 2 0 0 1 0 0 2 0 1 0 1 1 1 1 0 1 0 2 0 2 0 0 2 0 2 0 2 2 0 1 1 2 1 2 1 0 1 1 1 2 1 2 2 1 1 0 0 0 0 0 0 1 0 0 1 0 0 0 0 0 1 0 0 0 1 1 0 0 0 0 0 0 0 0 0 2 2 1 1 1 2 0 1 0 1 0 0 1 0 0 0 0 0 1 2 0 0 1 2 1 2 0 2 2 0 2 2 2 0 0 0 0 2 0 0 2 0 1 0 1 0 0 0 0 1 1 2 0 0 2 0 0 0 2 2 1 0 0 1 0 0 1 1 1 1 1 0 0 1 1 1 1 1 2 1 1 2 1 0 2 0 0 0 0 0 0 2 0 2 0 0 0 0 0 0 0 0 0 1 1 0 0 1 0 2 0 0 1 2 2 0 1 1 1 0 0 0 0 0 0 2 0 2 1 2 2 1 1 0 0 0 0 0 1 1 0 0 2 0 2 2 1 2 1 2 1 1 2 1 1 0 1 1 2 0 1 0 1 0 1 1 1 1 0 0 0 0 0 1 0 0 0 1 0 0 0 1 0 0 2 0 0 0 0 1 0 0 2 0 0 2 0 2 0 1 0 0 0 2 2 0 0 2 0 0 1 0 0 0 1 2 1 1 0 1 1 0 0 0 0 0 0 0 1 0 1 0 1 2 0 0 0 0 0 2 1 0 0 1 0 0 0 0 0 0 0 0 0 1 0 0 0 1 0 2 0 2 1 0 0 0 1 0 0 2 1 0 0 2 0 1 1 0 0 0 1 1 1 0 2 1 0 0 0 2 0 0 0 2 0 1 1 1 0 1 0 1 0 1 2 0 0 0 2 2 2 0 0 0 2 0 1 0 0 1 1 0 0 0 0 0 0 0 1 1 1 1 0 2 1 0 1 0 1 2 2 0 1 0 0 0 0 2 0 1 1 1 2 2 2 1 0 1 0 0 0 1 0 1 1 1 1 0 0 0 0 0 2 1 1 1 0 2 1 1 1 1 0 2 0 0 0 0 0 0 2 0 0 0 2 0 0 0 0 0 0 2 1 0 0 1 0 1 0 0 0 0 0 1 0 1 0 0 2 2 0 0 0 1 0 1 0 0 0 1 1 0 1 1 0 0 1 0 1 0 1 1 1 0 1 0 1 0 0 0 2 1 0 0 1 1 0 1 0 0 0 0 1 0 0 0 2 2 0 2 1 1 0 0 1 2 1 0 0 2 1 0 1 0 1 0 0 1 0 0 2 1 0 2 2 0 0 0 2 0 0 0 1 1 1 0 1 0 0 0 0 1 1 1 1 1 1 0 2 2 2 2 1 2 2 0 2 2 0 1 1 0 1 0 0 1 0 0 1 0 2 2 1 2 0 0 1 0 0 2 0 0 0 1 1 1 0 0 0 2 1 1 0 2 0 1 0 2 0 0 2 1 1 0 0 1 0 0 0 0 0 0 0 0 0 0 0 0 0 0 0 1 2 0 2 1 0 0 2 1 0 1 1 1 0 1 0 0 2 0 0 0 0 0 0 0 2 2 1 1 0 2 0 2 1 2 0 2 2 2 1 0 1 1 1 0 0 0 0 2 2 1 0 1 0 1 1 0 2 1 1 0 0 0 2 2 1 1 1 2 2 1 0 1 1 2 0 0 1 0 0 1 0 0 0 0 0 0 0 0 1 0 0 1 0 0 1 0 0 0 2 0 0 0 0 0 1 1 1 0 1 1 2 0 1 0 0 0 0 2 0 1 0 1 2 2 1 0 0 0 0 0 0 0 2 1 0 1 1 2 2 2 2 0 0 0 0 1 0 1 1 1 0 0 1 1 1 1 0 1 1 1 0 2 2 1 0 2 1 2 1 1 1 2 0 0 2 2 0 1 1 0 0 0 0 1 0 2 1 1 0 2 0 1 0 1 2 0 0 1 2 0 2 1 0 1 1 1 1 0 0 0 1 0 1 0 0 0 0 0 0 1 1 0 2 0 0 1 0 1 0 1 0 0 0 1 1 0 0 1 1 0 1 0 1 0 2 1
8 0 1 2 0 0 1 2 1 1 0 0 0 0 0 0 0 1 0 0 0 2 0 1 2 0 1 0 1 2 1 1 0 0 0 0 1 0 1 1 0 0 0 1 2 1 1 0 2 2 0 2 1 1 0 1 1 0 0 2 0 0 0 2 0 1 1 0 1 0 1 2 2 1 1 2 1 1 1 0 0 0 0 1 1 0 0 0 2 2 0 0 0 0 0 0 0 2 1 1 1 1 0 1 1 1 1 1 1 0 0 2 1 1 1 1 1 1 2 1 1 0 1 0 0 2 2 0 1 1 0 1 0 2 2 2 0 0 0 0 2 0 0 0 0 0 0 0 0 1 0 0 0 0 0 0 0 1 0 1 1 1 1 0 0 1 0 0 1 1 0 0 2 2 2 0 2 1 0 1 0 1 1 2 1 1 1 1 1 2 0 2 0 2 2 0 0 0 0 0 0 1 0 0 2 0 0 1 1 0 2 2 1 0 0 1 0 1 2 0 1 1 2 2 0 0 1 2 0 0 1 0 0 2 2 2 1 1 1 1 1 1 2 0 0 1 1 0 2 0 0 0 0 0 0 1 2 0 0 0 0 0 0 0 0 0 1 0 2 0 0 2 0 1 1 0 1 2 2 0 0 0 0 0 2 1 0 1 0 2 0 1 1 2 2 1 1 2 0 2 0 0 0 0 0 0 0 0 2 2 0 2 1 1 0 0 2 0 0 1 0 0 1 0 0 0 0 0 1 0 1 0 1 0 0 0 0 2 0 0 0 1 0 0 0 0 1 0 1 0 0 1 0 0 0 1 1 1 0 1 0 1 2 0 1 1 1 1 1 0 1 1 0 0 0 1 0 1 0 2 2 0 0 1 1 1 0 0 0 1 1 1 0 0 2 0 0 1 0 0 0 0 0 2 2 1 0 1 0 0 0 1 1 1 1 0 0 0 0 1 0 1 1 1 1 2 2 0 0 0 1 0 0 1 0 0 0 0 0 0 0 1 0 0 0 1 0 1 0 1 1 1 1 2 1 1 1 2 1 2 2 1 0 0 0 0 1 1 2 1 1 1 1 1 2 0 0 0 1 0 0 1 0 1 1 1 0 0 2 1 1 2 0 2 0 0 2 1 1 0 1 1 2 2 2 1 1 0 0 0 0 0 0 1 1 1 0 2 2 1 0 0 0 0 0 2 1 0 0 2 0 2 1 1 0 0 1 1 1 1 0 2 1 0 1 1 2 1 1 0 0 0 0 0 1 1 0 0 1 1 1 0 1 0 1 0 0 0 0 1 0 0 0 0 1 0 1 0 0 1 0 0 2 1 1 0 0 0 0 0 0 1 1 0 0 0 1 0 0 0 0 1 2 2 2 0 0 2 1 1 0 0 0 1 1 1 0 0 0 0 2 1 0 1 1 0 1 1 0 0 0 0 1 1 2 0 2 0 1 2 1 1 0 0 1 0 1 0 0 0 0 1 0 1 2 2 0 2 2 1 0 0 1 1 1 1 1 1 0 1 0 1 1 0 0 1 1 1 1 1 1 0 1 1 1 1 0 2 1 0 0 0 0 2 1 0 2 2 2 2 0 1 0 0 0 1 1 0 0 1 1 1 0 2 0 0 0 1 1 1 0 0 1 2 1 1 1 0 1 0 1 2 0 1 1 1 1 0 0 2 1 0 0 0 0 1 0 1 0 2 2 2 0 0 0 0 1 0 0 0 1 1 2 0 0 0 2 0 0 1 1 0 2 0 0 0 0 0 2 2 0 0 1 0 0 2 0 2 0 2 0 2 1 1 1 1 0 2 0 0 0 1 0 2 1 2 0 1 1 0 0 0 0 0 0 0 0 1 1 1 1 1 1 2 2 0 0 1 0 1 0 0 2 0 0 1 0 0 0 0 0 0 0 0 1 0 0 0 0 0 2 0 0 0 0 0 2 0 0 0 1 1 0 0 0 0 0 0 2 0 1 0 2 0 0 1 0 1 2 2 1 0 0 0 0 0 0 1 0 2 0 0 0 1 0 0 0 0 0 0 0 2 1 1 2 2 0 1 0 0 0 0 1 0 1 2 0 1 2 1 0 2 1 2 0 0 0 0 1 0 1 1 0 1 0 1 1 0 0 0 1 1 2 1 0 0 0 0 0 1 2 0 2 0 0 0 0 1 1 0 0 0 1 0 1 0 1 1 0 0 0 0 0 0 1 1 1 0 0 0 0 0 0 0 0 0 0 0 0 2 0 0 0 1 0 0 1 0 0 0 2 2
9 1 0 2 0 1 1 1 2 0 0 1 0 0 0 0 0 1 0 1 1 2 0 2 2 0 1 0 1 1 1 1 0 1 1 0 1 1 0 0 1 0 0 0 0 1 1 0 0 1 0 0 2 2 0 1 0 1 0 0 1 1 1 2 1 0 0 1 1 1 0 2 2 0 1 2 1 1 1 1 0 0 0 1 1 2 0 0 2 2 0 1 1 1 1 2 1 2 0 1 1 1 0 0 1 1 2 1 1 1 0 2 2 2 2 2 2 0 2 0 2 1 2 0 0 2 2 1 1 1 0 0 0 0 1 0 0 0 0 0 1 0 0 0 0 0 1 0 0 1 0 0 1 1 1 1 0 1 0 1 1 1 0 0 1 1 1 0 0 0 0 1 1 1 0 0 2 2 0 2 0 2 1 1 0 0 1 0 0 2 0 2 0 1 1 0 2 0 0 0 0 0 0 0 2 1 1 1 1 0 1 1 0 0 1 2 1 0 0 2 0 0 2 2 0 0 0 1 0 0 1 1 0 0 2 0 0 2 0 0 0 0 2 0 0 1 0 0 1 0 0 0 0 0 0 2 1 2 0 1 0 1 0 0 1 1 0 0 1 0 0 0 0 2 1 0 0 1 1 0 2 0 2 1 2 1 0 2 0 2 0 0 0 1 2 1 2 2 0 1 0 0 2 2 2 0 1 0 1 1 1 2 1 1 1 0 2 1 0 0 1 1 1 1 0 0 0 0 1 1 2 1 0 0 0 0 0 2 0 0 0 0 1 0 0 0 2 0 0 0 0 1 0 0 0 0 0 0 0 2 0 2 1 1 1 0 1 2 2 0 1 1 0 0 0 0 0 0 1 2 0 0 0 1 1 1 0 0 0 0 1 1 1 0 1 0 0 1 1 0 0 0 0 2 2 0 0 1 1 0 0 1 0 0 1 0 1 1 0 0 0 1 1 0 2 2 1 0 0 1 0 2 0 1 1 0 0 1 0 0 0 2 0 1 1 1 0 1 1 2 0 1 1 2 1 1 1 1 1 0 0 0 0 0 1 1 0 0 2 0 0 1 0 0 1 0 0 0 2 0 1 0 0 1 2 1 0 1 2 2 1 1 1 1 2 0 1 2 1 0 0 0 2 1 2 0 1 0 0 0 0 2 0 1 1 1 1 2 1 1 1 1 2 0 0 1 1 0 0 1 0 1 1 0 1 0 0 0 2 2 0 2 1 0 0 1 1 2 0 0 0 0 0 0 1 1 0 0 0 0 0 0 1 0 1 0 0 1 1 0 1 0 0 0 1 0 1 2 0 2 0 1 2 1 1 0 0 0 1 1 0 1 1 0 0 0 0 1 0 0 1 1 1 1 0 2 2 2 2 0 1 0 0 1 0 0 0 0 0 0 0 0 0 1 2 0 2 1 0 0 1 2 0 0 2 1 1 1 0 2 0 0 0 1 2 0 1 0 0 0 0 2 0 1 2 2 0 2 2 0 0 0 1 1 1 1 1 1 0 1 1 1 0 0 1 1 1 0 1 1 0 1 2 1 1 1 0 1 1 0 0 0 0 2 1 0 2 1 0 1 0 0 0 0 1 1 1 2 0 0 0 0 0 0 1 0 0 1 0 0 0 0 1 2 1 2 0 0 1 0 0 0 0 1 1 1 1 0 0 2 0 0 1 1 0 1 0 0 0 0 0 0 0 0 0 1 0 0 0 1 0 1 2 2 0 0 2 1 0 0 0 0 1 1 1 0 0 0 2 2 1 1 0 0 0 1 0 2 2 2 0 0 1 2 0 0 0 1 0 0 0 1 0 2 1 0 1 1 1 0 1 0 1 1 1 0 1 1 2 1 1 1 0 2 2 0 0 2 0 2 0 0 2 0 0 2 0 1 0 0 0 0 0 0 0 0 0 0 0 0 1 0 0 0 2 0 0 1 1 1 1 2 0 0 0 1 1 0 1 0 0 0 1 1 0 0 0 1 2 2 2 0 0 0 0 0 1 2 1 0 1 2 0 1 1 1 1 0 0 0 0 2 0 1 1 1 1 1 2 2 2 1 0 0 0 0 0 0 1 0 1 1 0 0 0 0 2 0 0 0 2 2 0 1 0 0 0 0 1 1 0 0 2 1 0 1 0 1 0 1 2 0 1 1 1 0 1 1 0 1 0 1 0 0 1 0 1 0 0 0 0 1 0 0 0 0 1 0 1 0 0 1 0 0 0 0 0 0 0 1 0 0 0 1 1 0 0 0 0 0 0 0
10 1 1 2 0 0 2 1 2 0 0 0 1 2 0 2 0 1 1 0 0 2 0 2 2 0 0 0 1 2 0 1 1 1 1 1 1 0 0 0 0 1 0 2 2 2 1 0 0 1 0 1 0 0 2 0 0 1 0 0 1 0 1 1 0 0 0 0 2 0 1 1 1 0 0 1 1 2 2 0 1 0 0 1 2 0 0 0 1 2 0 0 0 0 0 0 0 1 0 0 1 2 0 0 1 0 1 0 2 0 0 2 0 1 0 1 2 0 0 2 2 0 2 2 0 0 0 2 2 2 0 0 0 1 0 0 0 0 0 0 1 0 0 0 0 0 0 0 0 1 0 0 0 0 0 0 0 2 0 1 0 0 0 1 0 1 0 1 0 1 0 1 0 2 0 0 2 1 1 1 0 0 0 1 0 0 1 1 1 2 0 2 0 2 2 0 1 0 1 0 0 1 0 0 2 0 0 0 0 0 0 1 1 0 1 2 2 1 2 0 2 2 0 2 0 0 0 2 0 1 1 0 0 0 2 0 0 2 0 0 0 0 2 0 0 1 0 0 2 0 0 0 0 0 0 2 1 2 0 0 0 0 0 0 0 0 1 0 2 0 1 0 0 2 0 1 0 2 2 0 1 0 2 2 2 0 2 1 0 2 0 1 2 2 2 0 0 1 0 0 0 0 0 0 0 0 0 0 2 2 0 1 2 2 1 0 1 0 0 0 0 0 2 1 0 0 0 0 1 1 2 2 0 0 0 0 0 2 0 0 0 2 2 1 0 0 1 0 0 2 2 0 0 0 0 2 0 0 0 1 1 1 2 0 2 0 0 1 1 0 2 0 0 0 1 0 0 2 0 0 0 2 0 1 1 0 0 0 0 0 0 0 1 0 1 1 2 0 1 1 0 2 0 2 1 0 0 1 0 0 0 1 0 0 0 0 0 0 0 0 0 0 1 1 0 2 2 0 0 0 0 0 2 0 0 2 0 1 0 0 2 0 0 1 0 2 0 0 2 2 0 0 0 1 1 0 1 2 1 2 1 2 2 1 1 1 0 1 1 1 0 0 2 2 0 0 0 0 2 0 0 1 0 1 1 1 0 0 2 1 1 2 0 1 0 0 1 2 0 0 0 0 1 1 1 1 1 0 0 0 0 1 0 1 1 1 0 2 1 0 1 2 1 1 0 0 0 0 0 2 0 1 1 0 0 0 1 1 2 2 1 2 1 0 0 1 1 1 1 0 0 0 0 0 2 0 1 0 1 1 0 0 0 2 0 0 2 2 2 0 1 0 0 0 0 0 0 0 0 2 0 0 1 0 1 0 0 0 0 0 0 0 0 1 0 0 0 0 0 0 0 2 0 1 2 0 1 2 2 1 0 0 2 2 0 1 0 0 1 1 1 2 0 0 0 0 2 1 0 0 1 2 0 2 2 1 0 0 0 2 1 0 0 1 2 0 1 0 0 1 0 1 0 1 2 2 0 2 1 0 0 0 2 0 0 0 1 1 0 1 0 2 1 0 0 1 1 1 1 1 1 0 1 0 0 1 0 1 2 0 1 1 0 0 0 0 2 1 0 0 0 1 1 1 0 1 1 1 0 0 0 0 0 1 0 0 0 1 0 0 0 0 0 2 1 1 0 0 1 0 0 0 0 0 0 0 1 0 0 1 0 0 0 0 0 0 0 1 0 0 0 1 1 0 1 0 0 0 0 0 0 1 2 2 0 0 2 0 0 1 0 0 2 0 0 0 0 0 1 1 1 1 0 0 0 2 0 2 2 2 0 0 2 2 1 1 0 1 0 0 0 2 0 2 1 1 1 0 1 1 2 0 2 1 0 0 0 1 2 2 2 2 1 2 1 0 0 1 0 2 0 1 2 1 0 2 0 0 1 0 1 0 1 0 0 1 1 0 0 0 2 0 0 0 2 0 0 0 1 1 0 1 1 1 1 1 1 0 2 0 0 0 1 1 0 1 0 0 1 1 1 0 0 0 0 0 0 2 0 0 2 2 0 2 2 2 2 0 0 0 0 2 0 2 1 1 1 0 1 1 1 0 0 0 1 0 0 2 1 1 0 1 0 1 0 0 1 1 0 0 2 1 0 2 0 0 0 1 0 0 0 2 1 2 0 0 0 0 0 1 2 0 1 1 1 0 1 1 0 1 2 0 0 0 0 0 0 0 2 2 0 0 0 0 0 1 0 0 2 0 0 2 0 2 0 1 1 0 0 1 0 0 0 0 0 0 0 0 1 0 0 0
11 1 1 1 0 1 1 2 2 2 0 0 0 0 0 0 0 1 1 0 0 2 0 1 1 1 0 0 1 1 1 1 1 1 1 0 2 0 1 0 0 0 0 0 2 0 2 0 0 0 0 0 1 1 1 1 0 1 0 1 0 1 0 2 0 2 0 1 2 1 0 1 2 0 2 2 2 2 2 0 1 0 0 0 2 0 0 0 1 1 0 0 1 0 0 2 0 1 0 1 1 1 0 0 1 1 1 2 0 0 1 1 1 1 1 1 1 1 1 2 2 0 1 1 0 0 0 1 2 2 0 0 0 0 0 0 0 0 0 0 0 0 0 0 0 0 0 0 0 2 2 2 0 0 0 0 0 0 1 2 1 1 0 0 2 2 1 1 1 2 1 1 2 0 0 0 2 0 0 0 0 0 0 2 0 0 1 2 2 1 1 2 0 2 2 1 1 0 0 0 0 1 0 1 2 0 1 1 0 0 0 1 2 0 1 1 2 1 1 1 1 1 2 2 0 0 1 1 1 0 0 1 0 0 1 0 0 2 0 0 0 1 2 0 0 2 0 0 2 0 0 0 0 1 1 1 0 1 0 1 0 1 1 1 0 0 0 0 1 0 2 0 1 2 1 1 0 1 1 0 1 0 1 1 2 1 0 2 0 2 0 0 2 2 2 0 2 0 0 0 0 0 1 1 1 0 0 0 0 1 0 2 1 0 2 0 1 0 1 0 1 1 2 1 2 0 1 0 1 0 1 0 1 0 0 0 0 0 0 0 0 0 0 0 0 0 2 0 0 1 1 1 0 2 0 0 1 0 0 0 0 0 1 0 1 1 0 2 2 0 2 0 0 0 0 0 0 2 0 2 0 1 1 1 1 1 0 1 1 0 0 0 2 0 1 1 2 1 0 0 0 0 0 1 1 1 2 0 0 0 0 1 0 0 0 0 0 1 0 0 0 1 0 2 1 2 0 0 0 0 1 0 0 2 0 0 1 1 0 0 0 2 0 0 1 1 0 2 0 0 0 1 0 2 0 0 1 1 1 2 1 2 0 0 1 1 1 0 2 0 0 0 2 2 2 0 2 1 2 0 1 0 0 1 2 1 0 2 2 1 0 2 1 1 0 0 0 2 2 0 2 0 0 0 0 2 1 1 0 0 0 0 0 1 1 1 0 2 2 1 0 0 0 0 0 1 0 0 0 1 0 1 0 0 0 0 0 0 2 2 1 2 2 0 0 2 1 0 2 0 0 0 0 0 1 1 0 0 1 1 0 0 1 0 0 1 2 0 0 1 0 1 1 0 0 1 1 0 0 1 0 0 2 2 0 0 0 0 0 1 0 1 1 0 1 0 0 0 0 0 0 1 2 0 1 2 2 2 1 1 0 0 0 0 1 0 1 0 0 0 0 0 0 0 0 1 2 2 0 0 0 0 1 0 1 0 1 0 0 2 0 0 0 1 0 0 0 1 0 0 1 1 0 0 2 2 0 2 1 1 0 0 1 0 0 0 1 2 0 0 0 2 1 0 0 1 0 1 1 1 2 0 2 0 0 2 1 1 1 0 0 0 1 2 1 0 2 2 0 2 1 1 0 0 0 1 1 2 0 0 1 0 0 2 0 1 0 2 1 1 0 0 0 2 2 0 0 0 1 0 0 1 0 0 0 0 0 0 0 0 0 0 1 1 0 0 0 2 0 1 1 1 0 0 0 0 1 0 2 2 0 0 2 2 0 0 2 1 0 1 1 0 1 0 0 0 0 0 0 0 1 2 1 1 0 1 0 2 1 2 0 1 1 2 0 0 0 1 0 0 0 1 1 2 1 1 0 1 1 0 0 0 1 1 0 0 1 0 2 2 1 1 0 2 2 0 0 2 0 2 2 0 1 0 0 2 0 1 0 0 1 0 1 0 0 1 1 0 0 0 1 1 0 0 1 1 1 1 1 1 1 1 1 0 1 0 1 0 1 0 1 0 0 1 0 1 0 2 2 2 2 0 0 0 0 0 0 1 0 2 0 2 0 2 2 2 2 0 0 0 0 1 0 2 1 1 1 0 0 1 0 1 0 0 1 1 0 2 1 1 0 2 0 1 0 0 0 1 0 0 2 1 1 2 0 1 1 1 0 0 0 2 2 1 1 1 1 0 0 0 2 0 0 2 1 0 2 2 0 1 2 0 0 0 2 0 1 0 1 0 0 0 1 1 0 0 0 0 1 0 0 1 0 1 0 0 0 0 0 2 0 0 0 0 0 0 0 0 0 0 1 1
12 0 1 1 0 0 1 2 1 1 0 0 0 1 0 1 0 0 0 0 0 1 0 1 2 0 2 0 0 2 2 1 0 2 1 0 1 1 0 0 2 0 0 2 2 2 1 0 0 1 0 0 1 1 1 1 0 0 1 1 1 0 1 2 0 0 1 1 1 0 0 0 2 0 1 2 2 1 1 0 1 0 0 1 2 0 0 0 1 2 0 0 0 0 1 1 0 1 0 1 1 2 0 0 1 1 2 2 0 0 2 2 1 2 1 2 2 0 0 2 2 1 2 0 0 2 1 0 0 0 0 0 0 0 0 0 0 0 0 0 1 0 0 0 0 0 0 0 0 1 0 0 0 0 0 0 0 1 0 0 1 1 1 0 1 2 0 0 2 2 0 0 1 1 0 0 1 1 0 1 0 1 0 0 0 0 0 2 1 1 0 2 0 0 1 0 1 1 0 0 0 0 0 1 2 1 2 1 1 0 0 1 2 0 1 2 0 0 2 1 0 0 2 1 0 1 1 2 1 1 0 1 1 1 1 1 0 2 0 0 0 0 2 1 0 2 0 0 0 1 1 1 1 0 1 2 1 1 0 0 0 0 0 0 0 0 1 1 2 0 0 0 0 2 0 0 1 2 2 0 1 0 1 0 0 1 0 1 0 1 1 1 0 2 2 2 1 0 0 1 0 1 1 1 1 0 1 0 0 0 0 0 1 0 0 0 2 1 0 2 0 1 1 0 2 0 2 0 0 0 1 1 0 0 0 0 0 2 0 1 0 0 1 0 0 1 1 0 0 0 0 0 0 0 0 0 0 0 0 1 1 2 2 0 2 1 0 1 1 1 2 0 0 0 0 0 0 1 0 1 0 2 0 1 1 1 0 0 0 0 0 1 1 0 2 1 1 1 0 0 0 1 0 2 2 1 1 0 0 0 0 0 0 0 2 1 0 1 0 0 0 1 1 0 0 2 1 0 0 0 0 0 2 0 0 2 0 0 0 0 0 1 0 0 0 2 0 0 0 0 0 0 1 2 1 1 1 2 1 2 1 2 1 1 1 1 0 1 2 1 0 0 2 2 1 0 1 0 2 1 1 1 0 1 1 0 0 0 0 0 0 0 1 2 0 0 1 1 1 1 2 1 2 1 1 0 1 0 0 0 0 1 0 1 1 1 1 2 2 1 0 1 0 0 0 1 1 0 0 2 0 1 1 0 1 0 0 1 2 2 2 2 1 0 0 0 1 2 0 0 0 0 0 0 2 0 0 0 2 1 0 0 1 1 0 0 2 0 0 1 0 0 0 0 0 0 0 2 0 2 0 0 1 0 1 0 0 1 0 2 0 1 0 1 0 0 0 1 0 0 1 1 2 1 1 1 1 1 0 1 0 0 0 0 1 0 1 0 0 0 2 2 0 0 0 1 2 2 0 0 1 1 0 2 1 1 1 0 0 2 0 0 0 1 2 0 2 1 0 0 0 2 1 0 1 2 0 2 1 0 0 0 1 1 1 1 1 1 1 0 1 1 0 0 0 2 2 0 1 1 0 2 2 0 0 1 2 2 1 1 0 0 0 2 2 0 2 2 1 2 1 1 0 0 0 1 1 0 1 0 0 0 1 1 0 2 0 1 1 1 0 0 0 2 2 0 0 0 1 0 1 1 0 0 1 1 1 0 0 2 0 1 0 0 0 1 0 1 0 0 0 0 0 0 0 2 0 0 0 0 0 0 2 1 0 1 2 1 0 1 0 0 2 1 1 1 1 0 0 0 2 2 0 1 1 2 1 1 1 1 0 1 2 2 0 0 1 1 0 0 0 1 0 2 1 0 2 1 0 0 0 0 2 2 2 0 0 1 1 1 0 1 1 2 2 0 1 2 0 2 2 0 1 0 0 2 0 1 1 0 0 0 0 0 1 0 0 0 0 0 2 0 0 0 1 0 1 0 0 0 0 0 0 0 0 0 0 0 1 1 0 0 1 0 0 0 0 1 1 2 2 0 0 0 0 0 0 1 1 1 0 2 1 0 0 0 0 0 0 0 0 2 0 2 0 1 1 0 2 2 2 0 1 0 1 1 0 1 1 1 0 1 1 2 1 0 0 1 0 0 1 1 0 2 0 0 0 0 0 0 1 1 1 1 1 1 0 0 0 1 2 0 2 0 0 0 0 1 0 0 2 0 0 0 1 0 2 0 0 0 0 0 0 0 0 1 1 0 2 0 0 2 0 0 0 1 1 0 0 2 0 0 1 0 0 0 0 0 0 0 1 1
13 1 0 2 0 2 2 2 1 0 0 0 0 1 0 1 0 2 1 0 1 2 0 1 1 0 0 0 1 2 2 1 0 2 1 1 2 1 1 1 0 0 0 0 1 0 1 0 0 1 0 0 0 0 2 1 0 1 0 1 1 0 0 1 1 0 1 1 0 0 1 0 2 0 1 2 2 1 1 1 1 0 1 0 0 0 0 0 1 1 0 0 0 0 0 1 0 1 0 1 1 2 0 0 1 1 2 1 0 0 1 1 0 1 0 1 1 0 2 1 1 1 2 2 0 1 0 1 1 1 1 1 0 0 0 0 1 0 0 0 1 0 1 0 0 0 1 0 0 1 0 0 1 1 0 0 0 2 0 0 1 1 0 1 1 2 0 0 0 0 0 0 1 0 0 0 1 1 0 1 0 1 0 0 0 0 0 1 1 2 0 2 0 2 2 1 1 0 0 1 0 1 0 0 2 1 1 1 1 0 1 0 2 0 2 2 1 0 2 1 0 0 2 2 0 0 2 1 0 0 0 0 0 0 1 0 0 1 0 0 0 0 2 1 0 1 0 0 0 1 1 1 0 0 0 1 0 1 0 0 0 0 0 0 0 0 1 0 0 0 1 0 0 1 0 2 0 1 1 0 1 0 1 0 0 1 0 2 0 2 0 0 0 2 2 2 2 1 0 1 0 0 0 0 0 0 0 0 1 1 0 1 2 1 2 0 2 0 0 0 1 1 1 0 0 0 0 0 0 1 2 1 1 0 0 0 0 0 0 0 0 1 0 0 0 1 1 0 1 0 0 0 0 1 0 0 1 0 0 2 0 2 2 0 2 2 0 2 2 0 2 0 1 1 0 0 0 2 1 1 0 1 0 0 1 1 0 0 0 0 0 0 1 0 2 2 2 0 2 1 0 1 0 1 1 0 1 0 0 0 0 0 0 0 1 1 1 1 0 0 0 1 0 2 0 1 0 0 0 0 1 0 0 2 2 2 0 1 1 1 0 2 0 0 1 1 0 1 0 1 0 1 1 2 1 1 1 1 0 0 0 0 1 1 1 1 0 2 2 0 0 0 1 1 2 0 0 0 0 0 2 0 0 1 1 0 0 0 2 1 2 1 0 1 0 0 2 1 1 1 1 0 1 1 1 1 1 0 1 0 1 1 1 1 2 0 0 2 0 1 0 1 1 1 0 0 0 0 0 2 0 1 1 1 1 0 0 2 2 2 0 2 1 1 1 1 1 0 2 0 0 0 0 0 1 1 0 0 2 0 2 0 0 0 0 0 0 1 0 1 0 1 0 0 0 0 0 1 0 2 0 0 0 0 0 0 0 0 0 0 0 0 0 0 0 0 0 0 0 1 0 1 0 1 2 0 1 1 1 2 1 0 0 2 0 0 1 0 0 0 0 0 0 0 0 0 2 2 0 0 0 0 0 1 1 0 1 0 1 2 1 1 0 1 2 0 1 0 0 0 0 1 0 1 1 2 0 1 1 0 0 0 2 1 1 0 2 1 0 0 1 0 1 0 1 2 2 0 0 2 0 1 2 0 0 2 0 0 2 0 0 0 0 1 1 0 2 1 2 2 1 0 0 0 1 1 1 2 0 0 0 0 0 1 0 1 0 0 1 1 0 0 0 0 1 2 0 0 1 0 1 2 0 0 0 0 0 0 1 2 1 0 0 0 0 0 0 1 1 0 0 1 0 0 0 1 1 0 2 2 0 0 2 1 0 1 2 0 0 2 0 0 1 1 1 0 0 0 0 0 1 2 0 1 0 1 0 2 1 2 0 1 1 2 0 0 1 1 0 1 0 1 0 1 2 2 1 0 0 1 2 1 0 0 0 0 0 1 1 1 1 2 0 2 2 0 0 1 0 2 1 0 2 0 0 2 0 1 1 0 0 0 0 0 0 0 1 0 0 0 2 1 0 0 1 0 1 0 0 0 1 2 0 0 0 1 2 0 1 0 0 1 1 2 0 0 0 1 2 1 0 1 0 0 0 0 0 2 0 2 0 1 0 1 1 0 0 0 0 0 1 2 0 2 0 1 0 2 0 0 0 1 1 1 2 2 0 2 2 2 0 2 0 2 0 0 1 1 0 0 2 1 1 2 0 1 1 2 0 0 0 1 2 1 0 1 0 0 0 0 2 0 2 0 0 0 0 0 0 0 1 0 1 0 0 0 0 0 0 0 0 0 0 0 0 0 2 0 0 0 0 0 0 1 0 0 0 0 0 2 1 0 0 0 0 0 0 0 0 0 0 0
14 1 1 1 1 0 2 1 1 2 0 0 0 0 0 0 0 1 0 1 1 2 1 0 1 1 0 0 0 2 1 2 0 0 2 2 2 2 0 0 2 0 0 0 1 0 1 0 0 0 0 1 1 1 1 1 0 0 0 1 0 0 0 2 0 0 1 0 1 0 1 1 2 0 2 2 2 0 0 1 0 0 0 1 1 0 0 1 1 1 1 1 1 0 0 1 0 1 0 0 2 1 1 0 1 1 2 2 0 0 2 2 0 1 0 1 1 0 1 1 1 0 1 1 0 1 1 0 1 1 0 0 0 1 1 1 0 0 0 0 0 0 0 0 0 0 0 1 1 1 0 0 0 0 1 0 0 1 0 0 0 0 0 0 1 2 0 0 1 2 0 2 0 1 0 0 1 1 1 1 0 2 1 2 0 0 1 0 0 1 0 1 1 0 1 1 1 0 0 0 0 0 1 1 2 0 1 0 0 0 1 0 1 0 1 2 1 1 2 1 0 0 1 1 0 0 1 2 0 0 0 0 0 0 0 0 0 2 0 0 0 0 2 1 0 1 0 0 2 0 0 0 0 0 0 0 0 2 0 0 0 0 1 1 0 0 1 1 1 0 1 0 0 2 0 1 0 2 2 0 0 1 1 0 0 1 0 2 0 2 0 1 1 1 2 1 2 1 0 0 0 0 1 1 1 0 1 1 1 1 1 2 1 1 0 0 2 0 0 1 1 1 2 0 1 0 1 0 0 1 1 1 1 0 0 0 0 1 0 0 0 1 1 0 0 1 1 1 1 1 1 0 1 1 1 0 2 0 0 2 0 2 1 0 1 0 0 2 2 0 2 0 1 1 0 1 0 2 0 1 0 2 0 1 1 1 0 1 1 1 2 2 2 0 2 2 2 0 1 0 0 0 0 1 1 0 1 2 0 0 0 0 0 0 0 0 0 1 0 0 0 1 0 1 1 2 1 0 0 0 1 0 0 1 1 0 0 2 1 0 2 0 0 0 0 1 0 1 0 1 0 1 2 2 1 1 1 1 0 0 0 0 0 0 0 0 1 0 2 0 0 0 2 2 1 0 0 0 2 2 2 1 1 2 1 0 0 0 2 0 2 2 1 2 2 1 2 1 1 1 1 0 1 1 1 1 1 0 0 0 0 2 0 0 0 2 0 2 1 2 1 0 1 1 0 1 0 0 0 1 0 1 1 0 0 0 0 0 2 2 0 1 2 2 2 2 2 0 1 1 0 1 0 1 1 1 0 0 2 0 1 0 0 2 0 0 2 1 1 0 0 1 0 0 0 0 0 2 0 2 0 0 2 1 1 1 1 1 0 1 0 0 1 1 0 0 1 0 0 0 0 2 1 0 1 0 1 1 2 1 1 0 0 0 2 0 0 0 1 1 0 1 0 0 0 1 1 1 0 0 2 2 0 0 2 0 0 0 0 1 0 0 0 1 1 0 0 0 0 0 0 1 0 0 1 1 0 1 1 0 0 0 1 0 0 0 1 1 0 0 1 0 1 0 0 2 1 0 0 1 0 0 1 0 0 0 1 2 1 1 0 0 1 1 0 0 1 1 1 1 0 1 0 0 0 1 1 1 1 0 1 0 1 0 0 0 0 1 2 2 0 0 0 1 0 2 1 0 0 0 0 2 0 0 1 0 2 0 1 2 0 0 0 0 0 0 0 1 0 0 0 1 0 0 0 0 0 0 0 0 0 0 2 2 0 0 2 1 0 2 0 0 2 1 1 0 0 0 0 0 1 2 1 0 0 2 0 2 0 2 0 2 0 1 0 0 0 1 0 0 0 1 0 1 1 0 2 0 0 2 2 0 0 0 0 0 1 0 1 0 0 0 1 2 2 0 0 0 0 1 0 1 2 1 1 1 0 1 0 0 1 0 0 1 0 0 1 0 1 0 1 0 0 0 1 0 1 0 1 1 0 1 0 0 0 0 0 0 2 1 1 0 0 2 0 2 0 0 2 1 0 1 0 0 0 0 1 0 0 2 0 1 0 2 1 1 1 0 0 0 0 1 1 2 0 0 1 0 0 0 0 0 1 0 1 1 0 2 1 1 0 1 0 1 0 0 1 1 1 1 2 2 0 1 0 0 0 0 0 1 0 0 2 2 0 1 0 1 1 1 2 0 2 0 0 0 0 0 0 0 2 0 1 0 0 0 1 1 0 0 0 0 0 0 0 1 1 0 0 0 0 1 0 1 0 0 0 0 1 2 0 0 1 0 0 0 0 0 1 0 1 1
15 1 0 2 0 1 2 2 1 1 0 0 2 2 0 0 0 2 2 0 0 1 0 2 2 0 0 0 1 2 0 1 1 1 1 0 1 2 0 0 1 0 0 0 0 0 0 0 0 1 1 1 0 0 2 0 0 0 0 0 0 2 0 2 1 1 1 1 0 0 0 1 2 0 0 2 2 0 0 0 0 0 1 0 0 0 0 1 1 2 1 1 0 0 1 2 1 0 0 1 2 2 0 0 1 1 1 1 1 1 0 0 1 2 2 2 2 0 2 0 0 0 2 1 0 1 1 0 1 1 0 0 0 0 0 0 0 0 0 0 1 0 1 0 0 0 0 0 0 2 1 2 1 1 0 0 0 1 0 1 0 0 0 1 2 2 0 0 0 0 0 0 0 2 0 0 2 1 0 1 0 1 1 2 0 0 2 2 2 1 1 2 0 2 2 0 0 0 0 0 0 0 0 1 2 0 1 0 2 1 0 1 0 0 0 2 1 0 1 1 0 0 2 2 0 0 1 2 0 0 0 0 0 2 1 2 0 1 0 0 0 0 2 0 0 2 0 0 2 0 0 0 0 1 1 1 0 1 0 0 0 0 0 0 0 0 0 0 2 0 0 0 0 2 0 0 0 1 1 0 0 1 2 1 2 0 1 0 0 1 1 1 0 1 2 1 1 0 1 0 0 0 0 0 0 0 0 1 0 1 1 1 1 1 1 0 2 0 0 2 0 1 0 0 1 0 1 0 1 2 1 1 1 0 0 0 0 1 0 1 1 1 1 0 0 1 1 0 1 1 1 1 1 1 1 0 1 0 0 0 0 0 2 0 2 0 1 1 1 0 2 0 1 1 0 1 0 2 0 2 0 1 0 1 2 1 0 1 1 0 0 0 1 0 2 1 1 1 0 0 0 0 0 2 2 0 0 1 1 0 0 1 0 0 0 0 0 0 0 1 0 1 0 1 1 2 1 0 0 1 0 1 0 2 2 2 0 1 1 0 0 2 0 2 0 1 0 2 0 0 0 1 1 1 2 1 2 2 2 1 1 1 1 1 1 1 0 0 2 0 0 0 0 0 1 1 0 0 1 1 2 0 0 1 2 1 0 0 1 1 0 1 0 1 0 0 0 2 1 0 1 0 1 1 1 1 1 1 0 0 0 2 0 1 1 1 1 2 0 0 0 1 0 0 2 0 0 0 0 2 0 2 1 0 0 0 1 0 1 1 0 2 1 0 0 2 1 2 0 0 0 0 0 0 0 2 0 0 2 0 0 0 0 1 0 0 1 0 0 0 0 1 1 0 0 1 1 2 0 2 0 0 2 1 1 1 1 0 1 1 1 0 0 0 2 0 0 0 0 0 0 2 1 0 1 1 1 1 2 1 1 0 0 1 0 0 1 0 0 1 0 1 0 0 0 0 2 2 0 0 1 1 0 2 1 0 0 0 0 1 2 0 0 1 2 0 2 1 0 0 1 2 0 1 2 2 0 1 1 0 0 0 0 1 1 0 0 0 1 0 2 0 1 0 1 2 2 1 1 1 2 1 2 1 0 1 2 1 2 0 1 1 1 1 0 0 1 2 0 0 0 0 0 0 1 2 2 2 1 0 0 0 0 2 0 0 0 0 0 0 1 0 0 1 0 2 1 0 0 0 0 1 0 0 0 0 1 0 0 0 0 0 0 0 1 1 0 0 0 1 1 1 1 0 1 1 0 0 0 0 1 1 2 1 0 0 2 0 0 2 0 1 2 0 0 0 0 0 0 0 2 2 1 0 0 1 0 2 1 2 0 1 1 1 0 0 2 2 0 0 0 1 0 2 0 0 0 0 1 1 2 0 1 1 1 0 0 0 2 1 1 2 2 2 2 0 0 1 0 2 1 0 2 0 0 1 0 0 0 0 0 0 1 0 0 1 1 1 0 1 1 0 0 0 1 0 1 0 0 0 1 1 0 0 1 0 1 0 0 0 0 1 0 2 0 1 0 0 2 2 2 0 1 0 0 1 0 1 0 2 0 1 1 2 2 2 2 0 0 1 0 2 0 1 1 2 0 1 1 1 1 2 1 0 1 1 0 1 1 1 0 1 1 2 0 0 1 1 0 0 2 2 0 1 1 0 0 1 0 0 0 1 2 2 0 0 0 0 0 0 2 0 1 1 1 0 1 0 0 0 0 0 2 0 2 0 2 0 0 0 0 0 0 0 0 0 1 0 2 0 0 2 1 1 0 1 1 1 0 2 0 0 0 0 0 1 0 0 0 0 2 2
16 1 2 1 0 0 1 2 1 1 0 0 1 1 0 0 0 2 0 0 1 2 0 2 2 0 1 0 0 2 2 0 1 2 0 0 1 2 0 0 2 0 1 0 1 1 0 1 0 1 1 2 0 0 1 1 0 0 0 2 0 0 1 1 0 1 1 1 1 0 0 0 2 0 1 2 2 1 1 1 1 0 2 0 0 0 1 2 2 2 2 2 2 1 0 1 0 1 0 1 1 2 1 0 1 0 2 1 1 1 1 2 0 2 0 2 2 0 2 0 1 0 2 2 0 0 0 1 2 2 1 1 0 0 0 0 0 0 1 0 0 0 1 1 0 0 0 0 0 1 0 1 0 0 0 0 0 1 0 0 0 0 0 1 1 1 0 0 1 2 0 1 1 1 0 0 2 1 0 1 1 1 0 2 2 2 0 1 1 2 0 2 1 1 2 0 0 0 1 0 0 0 0 0 2 0 1 0 1 0 1 0 1 0 2 2 0 1 2 0 1 1 2 1 1 0 0 0 0 0 0 0 0 0 0 0 0 2 0 0 0 0 2 0 0 2 0 0 1 1 1 1 0 1 1 1 0 2 1 1 1 2 0 0 0 0 0 0 2 1 0 1 1 1 1 1 0 2 2 0 0 0 1 1 2 1 0 2 0 2 0 1 0 2 2 1 1 1 0 1 0 0 0 0 0 0 2 0 1 1 0 2 2 1 1 0 2 0 0 0 1 1 1 1 1 0 1 0 1 0 1 1 1 0 0 0 0 0 0 0 0 0 2 0 0 1 0 0 0 0 0 1 0 1 0 0 1 0 0 0 1 1 1 0 0 0 0 1 1 0 2 0 0 0 0 0 0 2 0 1 1 1 0 0 2 1 0 0 0 0 0 0 1 0 1 0 0 0 0 0 0 0 0 2 1 0 0 2 0 0 0 0 1 1 1 0 0 0 0 0 0 0 0 0 0 2 1 1 1 1 0 1 0 2 0 1 0 2 2 0 2 0 0 0 1 1 0 1 1 2 0 1 0 2 0 0 0 0 0 0 0 0 1 1 1 1 1 1 2 0 0 0 2 2 1 1 1 0 0 0 2 1 0 0 2 1 0 0 2 1 2 1 0 2 0 0 1 0 0 1 2 0 1 1 1 1 1 0 0 0 0 1 0 0 0 2 0 2 1 2 0 0 0 1 1 0 0 1 1 2 0 1 0 0 1 0 1 1 2 2 0 0 1 0 1 1 1 1 1 0 0 0 0 0 1 2 0 2 1 0 1 0 0 0 0 1 1 1 1 0 0 0 1 0 0 1 1 1 0 2 0 0 1 0 0 0 0 0 1 2 0 0 2 0 0 0 0 0 0 0 0 1 1 0 0 2 2 0 0 1 1 0 0 0 2 0 1 0 0 0 1 1 0 1 1 0 0 1 0 0 1 1 0 2 1 1 0 0 0 2 1 0 0 1 1 0 1 1 0 0 1 2 0 0 2 2 0 1 1 0 0 0 1 2 1 1 2 1 1 0 2 0 1 0 0 1 2 1 1 1 0 2 2 1 0 0 2 1 1 1 0 0 0 1 2 0 2 1 1 2 0 1 0 0 1 2 2 1 0 0 2 1 0 1 0 2 0 1 0 0 1 0 0 1 1 1 0 0 0 0 0 0 0 0 2 1 1 0 1 2 1 0 0 0 0 1 0 0 0 0 0 0 0 0 0 1 0 0 2 1 0 0 2 0 0 0 2 1 0 1 0 1 1 2 2 0 0 0 1 0 2 2 0 2 1 2 1 2 2 2 0 0 2 2 0 0 1 0 0 2 0 2 0 2 2 2 1 0 0 1 2 0 1 1 1 0 0 0 2 2 1 1 1 1 1 0 0 2 0 2 0 0 2 0 0 2 0 0 0 1 1 0 2 0 0 2 2 0 1 1 1 0 0 0 2 0 1 0 0 0 1 2 0 0 0 2 2 0 0 0 0 0 2 1 0 0 0 1 2 2 2 0 0 0 0 0 0 2 0 1 2 2 1 1 2 2 2 0 0 0 0 2 0 1 1 1 0 2 0 0 0 0 0 1 1 0 0 2 2 1 0 2 0 1 2 0 1 1 1 0 2 2 0 0 1 0 0 2 0 0 1 1 2 1 0 1 0 1 1 0 2 0 1 0 1 0 1 1 1 0 1 0 1 0 0 1 0 1 0 0 0 0 0 0 0 1 1 0 2 0 0 2 0 1 0 0 0 0 0 1 0 1 0 0 0 0 0 0 1 0 2 2
17 0 1 1 0 0 1 1 1 1 0 0 0 0 0 0 0 1 1 2 2 1 0 1 1 0 1 0 1 2 2 1 0 1 1 0 1 1 0 0 2 0 0 1 2 1 1 0 0 1 0 0 0 1 1 1 0 1 0 0 1 1 0 2 1 1 1 0 0 0 0 1 1 0 1 1 2 0 0 1 0 0 1 0 1 0 0 0 2 2 0 0 0 0 2 2 0 0 0 0 1 2 1 0 1 0 2 1 1 1 0 1 0 0 0 1 0 0 0 2 2 0 2 2 0 0 0 1 2 1 0 0 1 1 0 0 1 0 0 0 1 0 1 0 0 0 0 1 1 1 0 0 0 0 0 0 0 1 0 0 0 0 0 2 1 1 0 0 0 0 0 0 1 2 0 0 2 1 1 1 0 2 0 2 0 0 0 1 0 0 1 2 0 1 2 0 0 0 0 0 0 2 0 1 2 1 2 1 1 0 2 2 1 1 2 2 2 1 1 1 1 1 2 2 0 0 0 1 0 0 0 0 0 1 2 1 1 2 0 0 0 0 1 0 1 1 1 0 2 0 0 0 0 1 1 2 1 2 0 1 0 1 0 0 0 0 0 0 1 0 1 0 0 1 0 0 0 2 1 0 1 0 2 0 2 1 0 0 0 1 1 0 1 2 2 1 2 2 0 1 0 0 0 0 0 0 0 0 0 0 0 1 1 0 0 0 2 2 1 0 1 1 0 0 1 0 1 0 0 1 2 1 0 0 0 1 0 0 0 1 0 0 0 0 1 1 0 0 0 2 1 0 1 1 1 0 2 0 0 1 0 1 2 0 2 1 1 1 1 0 2 0 0 0 0 0 0 2 1 1 0 2 0 1 2 2 0 1 1 0 0 0 1 0 2 0 0 1 1 2 0 2 1 1 0 0 1 0 0 0 0 0 0 0 0 0 0 0 0 0 0 0 0 2 0 0 0 0 0 2 0 2 0 1 1 0 0 1 0 0 0 1 0 0 2 2 2 0 2 2 0 0 1 2 2 1 2 2 2 2 1 2 0 0 0 1 1 2 1 1 1 1 2 2 1 0 1 0 2 0 2 0 0 1 1 0 0 1 2 0 2 2 1 0 0 0 2 1 1 1 1 1 2 1 2 0 1 0 0 0 0 0 0 0 0 2 1 2 1 1 1 1 0 0 0 1 1 2 2 0 2 0 0 0 1 0 0 0 1 1 0 2 1 1 1 1 1 1 1 0 0 0 0 0 1 2 0 0 1 1 1 0 0 2 0 0 2 0 0 0 0 1 0 0 1 1 2 0 0 1 0 0 1 1 0 0 0 0 0 0 0 0 0 1 0 0 1 0 0 0 0 2 2 2 2 0 0 0 0 1 1 0 0 0 0 0 2 0 0 0 0 1 0 0 0 0 2 2 0 0 0 0 1 2 1 1 0 0 2 2 2 1 0 1 2 0 1 0 0 0 0 1 1 1 1 2 0 2 1 0 0 0 1 0 2 2 0 2 0 1 1 1 1 1 0 2 2 1 0 0 2 0 2 2 0 1 1 1 0 0 0 0 0 1 1 0 1 2 0 1 1 0 0 0 0 2 2 2 0 0 0 0 0 1 1 0 0 1 2 2 0 0 1 2 1 2 0 0 1 0 1 1 0 0 1 0 1 0 1 1 0 0 0 0 0 0 0 1 0 1 1 1 1 0 1 1 0 0 0 0 0 0 2 2 0 0 2 0 0 2 1 0 1 0 0 1 0 0 1 1 1 1 0 0 0 1 0 2 1 2 0 1 2 2 1 1 1 1 0 1 0 1 0 2 1 1 1 0 1 1 2 1 1 1 1 0 0 0 2 2 2 2 0 2 2 0 0 1 0 2 0 1 1 1 0 2 0 0 1 0 0 0 1 0 0 1 1 0 0 0 2 0 0 2 0 2 2 0 0 0 2 2 0 0 0 0 1 1 1 0 0 0 0 2 0 1 0 1 2 2 1 1 1 0 0 0 0 0 1 1 1 1 1 1 1 0 0 0 0 0 0 2 1 1 1 1 0 1 0 0 0 0 1 0 1 1 0 1 1 1 0 1 0 2 0 0 1 2 0 0 1 1 0 1 1 0 0 1 0 0 0 1 1 1 0 1 0 0 0 0 1 0 2 0 0 0 0 1 0 1 2 0 0 0 0 0 0 0 0 0 0 0 0 0 1 1 1 0 1 0 0 1 1 1 0 0 0 0 0 2 1 0 0 0 0 0 0 0 0 0 0 0
18 1 0 1 0 0 1 1 1 0 0 0 0 0 0 0 0 1 1 1 0 2 0 2 2 0 2 0 1 1 1 1 1 1 1 1 1 2 0 0 0 0 0 1 2 1 1 0 0 0 1 2 0 0 2 0 0 0 0 0 1 0 0 1 1 0 1 0 0 0 0 1 2 0 2 2 2 1 1 0 0 0 0 1 2 0 0 1 2 2 0 0 0 0 0 1 0 1 0 1 1 2 1 0 0 0 2 1 1 0 1 2 1 1 1 2 1 0 0 1 1 1 1 1 1 0 1 1 1 1 0 0 0 0 0 0 0 0 0 0 2 0 0 1 0 0 0 0 0 0 0 0 0 0 1 0 0 2 0 1 1 1 0 1 0 1 0 0 2 2 0 1 0 2 0 0 2 1 0 1 0 1 0 0 0 0 0 1 0 1 0 2 0 2 2 0 2 1 0 0 0 0 1 1 2 1 1 0 1 0 0 1 0 0 1 2 0 0 2 1 0 0 2 2 0 0 0 1 0 0 0 1 0 0 2 0 0 2 0 1 1 1 2 1 0 2 1 0 1 1 0 0 0 0 1 2 1 2 0 0 0 0 0 0 0 0 0 0 1 1 0 1 0 2 0 1 0 2 2 0 1 0 0 0 1 1 0 0 0 2 0 2 0 1 2 1 2 2 0 2 0 0 0 0 0 1 0 0 1 1 0 2 1 1 0 0 1 1 0 0 0 0 1 1 0 0 1 0 1 1 2 1 0 0 0 0 0 1 0 0 0 0 1 1 0 2 0 0 0 2 2 0 0 0 0 2 0 0 0 1 0 1 0 1 0 0 0 0 0 0 2 0 0 0 0 0 0 2 0 1 0 0 0 1 1 0 0 0 0 0 0 0 0 0 1 0 0 1 0 0 0 0 0 2 1 0 0 1 0 0 0 0 0 0 0 0 1 0 0 1 0 1 0 0 1 2 1 1 1 0 0 1 0 0 1 1 0 0 1 1 2 0 0 2 0 1 0 1 0 1 1 1 1 2 1 1 1 0 0 0 0 0 0 0 0 0 0 2 2 0 0 0 1 0 0 1 0 0 2 1 1 1 0 1 2 1 0 0 2 1 2 1 0 0 0 0 1 2 0 0 0 0 1 1 1 1 1 1 0 0 0 2 0 0 0 1 0 2 2 2 0 0 1 0 0 1 0 0 0 2 0 1 0 0 1 0 0 0 2 2 0 1 2 0 0 1 1 0 2 0 0 0 0 0 2 0 1 0 1 2 0 0 0 0 0 0 0 1 1 0 1 1 0 0 1 0 1 2 0 2 0 0 2 1 1 1 1 1 0 1 0 0 0 1 0 0 1 0 0 0 0 1 0 2 2 0 1 1 1 2 0 0 1 2 0 1 0 0 0 0 1 1 0 0 0 1 1 0 0 0 0 0 1 1 2 0 1 2 0 1 0 1 0 0 2 0 2 0 1 0 0 1 0 1 1 1 0 2 0 1 1 0 2 1 1 1 0 1 1 0 2 0 0 0 2 2 2 1 0 0 1 0 2 1 0 1 1 1 1 1 0 0 0 2 2 0 2 1 0 0 0 0 0 0 1 2 2 2 0 0 1 0 0 2 0 0 0 0 0 0 0 0 0 2 2 2 0 0 0 0 0 0 0 1 2 1 2 0 0 2 0 1 0 0 0 0 0 1 0 2 1 1 1 1 0 1 0 0 0 0 1 0 2 0 0 0 2 0 0 1 1 0 1 0 0 0 0 0 1 1 1 1 1 1 1 1 1 2 0 2 0 2 1 1 0 0 0 1 0 0 0 1 0 2 2 1 0 2 0 0 0 0 1 1 1 0 0 2 2 1 0 1 1 2 2 0 0 1 0 2 1 0 2 0 0 1 1 1 1 0 0 1 0 0 1 0 0 0 0 0 2 0 0 0 2 0 0 1 1 1 1 2 1 0 1 0 1 0 1 0 1 0 1 0 0 0 0 0 2 2 2 0 1 0 0 1 1 0 0 2 0 1 0 1 1 1 1 0 0 0 0 2 0 1 1 1 1 1 0 0 0 0 1 0 1 1 0 1 1 1 0 1 0 2 0 0 2 2 0 0 1 0 0 2 0 0 0 1 0 0 0 1 2 2 2 1 0 1 0 1 2 0 1 1 2 0 2 1 0 0 2 0 0 0 0 0 0 0 1 0 1 0 0 0 0 1 1 0 1 0 0 1 1 1 0 1 1 0 1 1 0 0 0 0 0 1 0 0 0 0 0 0
19 0 1 1 1 1 2 2 2 0 0 0 1 1 0 0 0 0 0 0 0 0 2 0 2 0 1 0 0 2 2 0 1 1 0 0 1 1 0 0 1 0 0 0 2 0 1 0 0 1 0 0 2 2 0 1 0 0 0 1 0 1 1 2 0 0 1 0 0 0 0 0 2 1 1 2 2 0 0 0 0 0 0 1 2 0 0 1 2 2 1 1 2 0 0 1 0 1 0 0 1 2 0 0 1 1 1 2 0 0 1 1 0 1 0 1 0 0 1 1 1 0 2 1 0 1 1 2 2 2 0 0 0 0 0 0 0 0 0 0 2 0 0 0 0 0 1 0 0 0 0 0 0 0 0 0 1 1 0 1 1 1 1 0 0 1 0 1 1 2 1 1 1 1 0 0 1 1 1 1 0 1 1 1 0 0 1 2 2 0 2 2 0 2 2 0 2 0 0 0 0 0 0 0 2 0 1 0 1 0 1 1 1 0 1 1 0 0 2 0 0 0 2 1 0 1 1 0 0 0 1 0 0 1 1 1 1 1 0 1 0 0 2 0 0 2 0 0 2 0 0 0 0 1 1 2 1 1 0 0 0 0 0 0 0 0 1 0 1 0 1 1 0 2 0 0 0 2 2 0 0 0 2 1 2 0 0 0 0 1 1 1 2 2 2 0 2 1 0 1 0 0 1 1 1 0 0 0 1 1 1 1 2 1 2 0 2 0 0 1 1 1 2 0 1 0 0 0 0 0 2 0 0 0 0 0 0 1 0 0 0 0 1 1 0 0 2 1 1 2 2 0 0 0 0 1 1 0 0 0 1 1 2 0 2 1 1 2 2 0 1 1 1 0 0 1 0 1 1 2 0 1 0 1 1 0 0 0 0 0 0 0 1 0 2 1 1 1 0 0 0 1 0 1 1 1 2 1 0 0 0 2 0 0 1 0 0 1 0 0 0 1 1 1 2 2 1 1 1 0 0 2 0 1 2 1 0 0 1 0 2 0 0 1 1 2 1 1 0 0 0 1 0 2 0 0 1 2 0 2 2 2 0 0 0 0 0 0 2 0 1 1 2 2 1 1 1 0 0 0 2 1 0 1 1 0 1 0 2 2 0 2 1 2 1 1 1 1 1 0 1 1 2 1 2 1 2 0 0 0 0 2 0 1 1 1 1 2 0 0 0 2 1 0 1 0 0 0 0 1 0 0 2 2 2 0 1 1 2 1 2 2 0 0 0 1 2 0 2 0 0 0 0 1 2 0 1 0 0 1 0 0 1 0 0 1 1 0 0 0 0 0 1 0 0 1 1 1 0 2 0 0 2 0 2 1 1 0 1 1 0 0 1 0 0 0 0 0 0 0 0 2 0 1 2 0 1 1 2 0 0 0 1 1 1 1 0 0 0 0 0 0 0 1 1 1 1 2 0 0 1 1 1 2 1 1 1 0 0 1 1 0 0 1 1 0 0 0 1 0 1 2 0 1 2 2 0 2 0 1 1 0 1 2 2 1 1 1 0 2 0 2 1 0 1 2 2 0 0 0 2 0 2 1 1 1 1 1 2 0 0 0 1 1 0 0 1 2 0 1 1 0 0 0 1 2 2 0 1 0 1 0 0 2 0 0 0 1 1 1 0 0 1 2 1 2 0 0 0 0 0 1 0 0 1 0 1 0 0 0 0 0 0 1 0 1 0 0 0 0 0 0 0 0 0 1 0 0 0 0 0 1 2 1 0 0 2 0 0 2 0 1 2 2 2 0 0 0 1 0 1 2 1 0 0 2 0 1 1 1 0 1 0 1 0 0 0 1 0 0 0 2 0 2 2 2 1 0 0 0 1 1 1 0 0 0 1 1 1 1 1 1 1 2 2 0 0 1 0 2 0 0 1 1 0 2 0 0 1 1 1 1 0 0 1 0 1 0 0 0 2 0 0 0 1 0 1 0 1 1 0 1 0 0 0 1 0 1 1 0 0 0 1 0 0 1 1 0 2 1 1 0 0 0 0 0 0 0 1 1 0 1 0 1 1 1 1 0 0 0 1 1 0 2 2 2 0 0 0 0 0 1 0 0 1 1 0 1 1 1 0 1 0 2 0 0 2 1 0 0 2 1 0 2 0 1 1 1 0 0 0 1 2 2 0 1 1 2 0 0 2 0 0 1 2 1 2 1 0 0 2 0 0 0 0 1 0 0 1 0 1 0 0 0 1 1 1 0 2 0 0 2 0 0 0 0 0 0 0 0 0 0 0 0 0 0 0 0 1 0 0 0
20 0 1 2 0 0 1 2 0 2 0 0 0 0 0 0 0 0 0 0 0 2 1 1 2 0 0 0 0 2 2 1 0 1 2 0 2 2 0 0 1 0 0 0 2 0 1 0 0 1 0 0 0 0 2 0 0 1 1 1 1 0 0 2 1 1 1 1 1 0 0 1 2 0 2 2 2 0 0 1 0 0 0 1 2 0 0 0 2 2 0 0 2 0 0 2 0 0 0 0 1 2 0 0 1 1 2 1 1 1 0 2 1 1 1 2 2 0 1 1 2 0 2 0 0 2 2 2 2 2 0 0 0 0 1 0 0 0 1 0 2 0 0 0 0 1 0 0 0 1 1 2 0 0 1 1 0 0 1 2 0 1 0 0 1 2 1 0 1 1 0 1 0 1 0 0 1 1 0 1 0 1 0 2 2 1 0 1 1 0 1 1 2 0 2 2 2 0 0 1 0 1 0 0 2 0 2 1 1 0 0 1 1 1 0 2 0 1 1 1 1 1 2 2 0 0 1 1 1 0 0 0 0 0 2 0 0 2 0 0 0 1 2 1 0 1 1 0 2 0 0 0 0 0 0 1 1 1 0 0 0 0 0 0 0 0 0 0 1 0 0 1 0 1 0 1 1 1 1 0 0 0 1 0 1 1 1 1 0 2 0 0 2 2 2 0 2 0 0 0 0 0 1 1 1 0 0 0 2 2 0 2 2 1 1 0 2 0 1 1 1 1 2 0 1 0 1 1 0 1 2 1 0 0 0 0 0 0 0 1 1 1 1 0 0 1 1 0 1 0 0 1 0 0 0 1 2 0 0 0 0 0 2 0 2 2 0 1 1 1 2 0 1 1 0 0 0 1 0 1 1 1 0 1 1 2 0 0 0 0 0 0 1 1 2 2 2 1 1 1 0 1 0 1 1 1 2 0 0 0 0 0 0 0 0 0 2 0 0 0 0 0 1 0 0 0 0 0 0 0 1 0 0 1 2 1 0 0 0 0 0 1 0 1 1 2 1 2 0 0 0 2 1 2 0 0 0 2 0 2 2 1 1 1 1 1 0 0 2 0 0 0 2 2 1 0 1 0 1 0 2 0 0 2 0 0 0 0 1 0 0 0 1 1 0 0 1 0 0 1 2 0 2 2 1 1 1 0 0 0 0 1 0 0 0 2 0 2 0 1 1 1 1 0 1 0 0 0 0 2 0 1 1 0 1 1 0 0 2 1 0 1 1 0 0 2 1 2 0 0 0 0 0 0 2 0 0 1 0 1 0 0 1 0 0 1 2 0 0 0 0 0 1 0 1 1 2 1 0 2 0 0 0 0 0 1 1 1 1 2 0 0 0 1 0 0 1 0 0 0 0 1 0 0 2 0 1 1 1 2 0 0 1 1 1 1 0 0 0 0 1 1 0 0 0 1 0 1 0 0 0 0 0 2 2 1 1 0 0 2 1 0 0 2 2 0 0 0 0 0 0 2 1 0 1 2 0 1 1 0 0 0 0 0 1 1 0 0 1 0 1 0 1 1 0 2 2 1 0 1 1 0 1 1 1 1 0 0 2 0 0 0 1 2 0 0 2 2 1 2 1 1 0 0 0 0 0 1 0 0 0 0 0 1 1 0 1 1 2 2 0 0 1 2 1 2 1 0 0 0 0 1 0 0 0 0 2 0 0 2 0 1 0 0 0 1 0 0 0 0 0 0 0 0 0 1 1 0 1 1 0 0 2 2 0 0 2 0 0 0 1 0 1 0 0 0 0 1 1 2 1 0 0 1 1 2 1 2 1 2 0 1 1 2 1 1 1 2 0 0 0 2 0 1 1 1 1 0 1 1 1 0 1 1 1 0 0 1 2 2 1 2 0 2 2 0 0 1 0 2 0 1 2 1 0 2 0 0 1 0 0 0 1 0 0 1 1 0 0 0 1 0 0 0 2 0 0 0 1 1 0 1 1 1 1 1 2 0 1 0 1 0 1 0 0 1 0 0 0 1 1 0 0 0 0 0 0 2 0 2 0 0 1 1 2 2 2 0 1 1 1 1 0 2 0 0 1 1 1 2 1 2 1 0 0 0 0 0 0 0 0 0 0 0 0 0 1 1 1 1 1 1 0 1 1 0 0 1 0 0 0 0 2 2 0 1 0 0 0 0 2 0 0 2 1 0 1 2 0 1 1 1 2 0 2 0 2 0 1 0 1 1 0 0 1 0 2 0 2 0 0 2 0 0 0 0 0 0 0 1 0 0 0 0 0 0 0 0 0 0 2 2
21 1 0 2 0 1 2 2 1 1 0 1 0 0 0 0 0 0 0 1 1 2 0 2 2 0 0 1 0 2 1 0 2 2 0 0 1 1 0 0 1 0 0 1 1 1 2 0 0 2 0 1 0 1 1 1 0 0 0 2 0 1 0 2 0 1 1 0 1 0 0 1 2 0 0 2 1 0 0 1 0 0 1 0 0 0 1 1 2 2 0 1 1 0 0 1 0 1 0 1 1 2 1 0 1 1 2 1 1 0 0 1 1 1 0 0 0 0 1 1 2 0 2 0 0 1 1 1 1 1 0 0 0 0 0 0 0 0 0 0 2 0 1 0 0 0 0 0 0 0 0 0 1 0 1 0 1 0 0 1 1 1 0 0 1 2 0 1 1 2 1 2 0 1 0 1 1 0 0 0 0 1 2 2 0 0 2 2 2 1 1 2 1 1 2 0 2 0 1 1 0 1 0 1 2 0 2 1 1 0 0 1 0 0 1 2 0 0 2 0 1 1 0 0 0 0 0 0 0 0 1 1 0 0 1 0 0 2 0 0 0 0 2 0 0 2 0 0 2 0 0 0 0 1 1 2 1 0 0 0 0 0 0 0 0 0 0 0 1 0 0 0 0 2 0 0 2 2 2 0 1 1 2 1 1 0 1 1 1 2 0 2 1 2 2 1 2 0 1 0 0 0 1 1 1 0 0 0 2 2 0 1 2 2 1 1 2 0 0 1 1 1 1 0 0 0 1 0 0 0 2 0 1 0 0 0 0 1 0 0 0 0 0 0 0 0 1 0 1 1 1 0 0 1 0 0 1 0 0 0 0 0 0 0 0 1 1 1 1 0 1 1 0 0 0 0 0 2 1 1 0 1 0 0 0 1 0 0 0 0 0 1 0 0 1 0 0 0 1 0 0 1 0 2 2 0 0 2 0 0 0 0 0 0 0 0 1 0 0 2 0 2 2 0 2 2 0 0 0 0 1 1 0 0 0 0 0 1 0 0 1 1 0 1 1 1 0 1 0 1 0 1 1 2 1 1 2 2 1 2 2 1 1 2 1 2 0 0 2 0 0 0 2 2 1 1 1 0 0 0 2 0 0 1 1 0 1 0 2 1 1 2 0 1 0 0 1 1 1 1 1 1 2 1 2 0 1 0 0 0 0 1 0 1 1 0 0 2 1 1 0 1 0 0 1 0 0 1 1 1 1 0 1 1 1 0 2 1 1 1 0 1 0 0 0 1 2 0 2 0 0 0 0 0 1 1 0 1 1 1 0 0 0 0 0 2 2 2 2 0 0 0 0 0 1 0 1 0 0 1 0 0 1 1 0 1 0 0 1 2 0 0 1 2 0 0 0 0 0 0 0 1 1 0 0 0 0 0 1 1 2 0 0 0 1 0 0 0 1 0 0 0 0 1 1 0 1 0 0 0 2 2 0 1 1 0 0 0 0 0 2 0 0 1 2 0 2 0 1 0 0 1 0 0 1 1 0 1 0 1 1 0 2 1 2 2 0 1 1 0 2 0 0 1 1 2 2 0 1 1 0 2 0 0 0 0 0 1 2 0 0 0 0 1 1 0 1 2 1 2 1 1 0 0 0 2 2 2 0 0 0 0 0 2 0 1 0 1 1 1 0 0 1 2 1 2 0 0 0 0 0 0 1 0 2 1 1 0 1 2 1 0 1 1 0 1 0 1 0 0 0 1 0 0 0 2 0 0 1 1 0 0 2 1 0 0 2 0 0 1 1 0 0 1 1 0 0 0 0 0 2 2 1 1 1 1 1 2 0 2 0 2 0 1 0 0 0 2 0 0 0 0 0 2 1 1 1 0 0 2 2 0 0 0 0 0 1 0 2 2 2 2 2 2 2 0 0 2 0 2 1 0 2 0 0 1 1 1 0 1 1 1 0 0 1 0 0 0 0 0 2 1 0 1 2 0 0 0 0 0 1 2 2 1 2 0 1 0 1 0 0 0 2 1 0 0 0 0 2 2 2 0 0 0 0 0 1 2 2 1 0 0 1 0 2 0 1 0 1 0 2 2 0 2 0 0 0 1 0 1 0 1 1 0 1 1 0 1 1 0 1 1 0 2 1 0 2 1 0 0 2 1 0 2 0 0 0 0 2 2 0 0 2 1 1 2 1 0 0 0 2 0 0 1 2 0 2 2 0 2 1 1 0 0 1 1 1 1 1 0 1 0 0 0 0 1 1 0 2 0 0 1 0 1 0 1 2 0 0 2 0 0 1 1 0 2 0 0 0 0 1 1
22 0 0 2 0 0 2 1 2 0 1 1 0 0 0 0 0 0 0 0 0 2 0 2 2 0 1 0 0 1 0 1 0 0 0 0 2 1 0 0 1 0 0 0 1 1 1 0 0 1 0 0 0 0 1 1 0 0 0 0 0 1 0 2 0 1 1 0 2 0 1 1 2 0 2 2 2 2 2 0 1 0 0 1 1 2 0 0 1 2 0 0 2 0 0 1 0 1 1 0 2 1 1 0 1 0 2 1 1 0 0 1 1 2 1 2 2 0 2 1 1 0 2 2 0 0 0 0 2 0 1 1 0 1 0 0 0 0 0 0 1 0 1 0 0 0 0 0 0 1 0 1 0 0 0 0 0 1 0 0 0 0 0 1 1 1 0 0 1 1 1 1 0 1 1 0 2 1 1 1 0 2 0 2 1 1 0 0 0 2 0 2 2 0 2 1 2 0 0 0 0 1 0 2 2 0 1 1 1 0 1 1 1 0 2 2 0 1 2 0 1 1 2 1 0 1 0 1 0 0 0 0 0 0 1 0 0 1 0 0 0 0 2 0 0 2 0 0 1 1 1 1 0 0 0 2 1 1 0 0 0 0 0 0 0 0 1 0 1 0 0 2 0 2 1 0 1 1 0 0 2 0 2 1 2 0 0 1 0 2 0 1 2 2 2 0 2 0 0 0 0 0 0 0 0 0 2 0 1 1 0 1 0 0 1 0 2 1 1 1 1 1 1 0 1 0 1 0 1 0 0 0 0 0 0 0 0 0 0 1 1 1 0 0 1 0 2 1 1 1 1 0 1 0 1 0 0 0 0 1 0 1 1 0 1 0 0 2 2 0 2 0 1 1 0 2 0 1 0 1 0 0 0 2 1 0 0 0 0 0 0 0 1 0 2 0 0 0 0 0 0 0 0 1 0 0 1 2 0 0 0 0 0 0 1 0 1 1 0 1 0 2 0 0 2 2 0 0 0 0 0 0 1 1 1 1 0 2 1 0 1 1 0 0 1 2 0 0 1 2 0 0 1 1 2 1 2 1 1 1 1 0 0 0 1 1 1 0 2 0 0 0 2 1 1 1 1 1 2 0 1 0 0 1 1 0 0 2 2 0 2 2 0 0 0 0 0 0 0 1 2 0 2 1 1 0 1 0 0 0 0 2 1 1 1 0 0 1 0 1 1 1 0 0 1 0 0 1 1 1 1 1 1 0 1 0 2 0 1 1 1 1 2 0 0 1 0 0 2 0 0 0 0 0 2 0 0 0 2 0 0 0 0 0 0 1 0 0 0 1 0 2 1 0 0 1 2 2 0 2 0 0 2 2 0 1 1 2 0 2 0 0 0 0 2 0 0 0 0 1 0 2 1 0 1 0 1 1 2 0 1 0 0 1 0 0 0 0 0 0 0 0 0 1 1 0 2 1 0 0 1 2 0 1 2 0 0 0 1 2 1 0 0 1 0 0 0 0 0 0 0 1 0 0 1 1 0 0 0 0 0 0 2 0 0 0 2 1 1 0 1 1 0 0 0 2 2 1 0 0 1 0 2 0 0 2 0 1 1 0 0 0 0 0 0 0 0 2 1 1 0 1 0 0 0 1 2 1 0 0 1 0 0 1 1 1 0 2 1 1 0 0 1 2 1 1 0 0 1 0 1 2 0 0 0 0 2 0 0 0 0 0 0 1 0 0 1 1 0 0 0 0 0 0 1 2 1 0 0 0 0 0 2 2 0 0 2 1 0 1 0 0 2 0 0 0 0 0 2 2 0 0 1 1 1 2 1 2 1 2 0 1 1 1 0 0 0 0 0 1 0 2 0 2 0 1 2 0 0 2 2 0 0 0 0 0 0 1 0 0 0 0 0 2 2 0 0 0 0 2 1 1 1 0 0 1 1 0 0 0 0 0 1 0 0 1 1 1 0 0 2 0 0 0 1 0 1 1 0 0 2 2 0 0 0 0 1 0 2 0 2 0 1 1 0 0 0 1 1 2 2 0 0 0 0 0 1 1 0 2 0 1 0 1 2 2 2 0 0 0 0 2 1 1 1 1 1 1 1 1 0 0 1 0 2 2 0 0 1 0 0 1 0 1 0 0 1 1 1 1 2 2 2 2 0 1 1 0 0 0 0 2 2 1 0 0 0 0 0 0 2 0 0 2 2 0 2 0 0 0 0 0 1 0 1 0 1 0 1 1 0 0 0 0 0 1 1 1 0 0 0 0 0 2 0 1 1 0 1 1 0 0 0 0 0 0 1 0 0 0 2 2
23 0 2 2 0 0 1 2 2 0 0 1 0 0 0 0 0 1 1 0 0 2 0 2 2 0 1 1 0 2 1 1 1 1 2 1 1 2 0 0 1 0 0 0 2 0 1 0 0 1 0 0 0 0 1 0 0 0 0 0 1 1 0 1 0 0 1 1 2 1 0 2 2 0 1 2 2 1 1 1 0 0 0 1 2 0 0 1 1 2 0 1 0 0 0 1 0 2 0 2 1 2 0 0 2 2 2 1 1 0 1 2 0 1 1 1 1 0 0 1 1 1 1 0 1 1 1 1 2 2 0 0 0 0 0 0 0 0 1 1 0 0 0 0 0 0 1 0 0 2 0 0 1 1 1 1 0 0 0 2 1 2 0 1 1 2 1 1 0 1 1 0 0 2 0 1 1 1 1 1 0 1 2 2 0 0 2 0 0 1 1 2 0 1 1 1 0 0 1 0 0 0 0 0 2 0 0 1 1 0 0 1 2 0 0 2 1 1 2 0 0 0 2 1 0 1 0 0 0 0 0 1 0 0 1 0 0 2 0 0 0 0 2 1 0 2 0 0 1 1 0 0 1 0 0 2 0 2 0 2 0 2 0 0 0 0 0 0 2 1 0 1 0 2 0 0 0 1 1 0 1 1 2 1 2 0 0 2 0 2 0 0 0 2 1 1 1 1 0 0 0 0 1 1 1 0 0 0 1 1 1 1 1 2 1 0 2 1 1 0 1 1 1 0 2 0 2 0 2 2 2 1 1 0 0 0 0 0 0 2 1 1 2 1 0 0 2 0 1 0 0 1 0 0 0 2 0 0 0 1 0 2 0 0 0 0 1 2 2 0 1 1 2 2 1 0 0 2 1 1 0 2 0 1 1 0 0 1 1 1 1 1 1 0 2 2 2 2 0 0 0 0 0 1 0 0 1 1 0 0 0 1 1 1 1 0 0 1 0 0 1 1 0 0 2 2 0 0 0 2 0 2 0 1 1 1 0 0 1 1 1 1 0 1 1 0 0 2 0 0 0 2 2 2 2 2 2 1 0 1 1 1 0 0 1 2 0 0 2 1 0 0 1 1 1 0 0 0 2 2 2 0 0 0 2 0 0 0 1 0 0 0 2 2 1 1 1 0 0 1 2 1 2 2 2 0 0 0 1 0 1 1 0 1 1 0 0 1 0 1 1 1 2 1 0 0 0 1 1 2 0 0 2 1 1 1 0 0 2 1 1 2 1 1 1 1 2 0 2 0 0 0 0 0 1 1 1 1 1 1 1 0 0 0 0 0 1 0 0 1 0 2 0 0 1 0 1 0 0 2 0 0 1 1 1 0 0 0 1 2 0 0 1 0 0 0 0 1 0 0 1 1 1 1 1 0 0 0 0 0 1 0 0 0 2 0 1 0 1 1 0 1 0 0 0 1 2 2 0 0 0 1 0 0 2 0 0 0 0 0 2 1 0 1 2 0 2 1 0 0 0 0 0 1 1 1 0 2 1 1 1 0 0 1 1 0 1 1 0 1 0 0 0 0 0 2 2 2 1 1 2 0 1 0 0 0 1 1 0 0 0 0 1 1 0 0 1 1 1 1 1 0 0 0 1 2 2 1 1 0 0 0 0 1 0 0 0 0 0 0 1 0 1 2 1 2 0 1 1 0 1 2 0 0 1 1 0 0 1 2 0 0 0 0 0 1 0 1 0 0 0 0 0 1 0 1 0 0 1 0 0 0 2 0 0 1 1 0 0 1 1 0 0 1 1 1 0 0 2 2 0 1 1 1 1 1 1 2 1 2 0 1 2 2 0 0 1 1 1 0 0 1 0 2 1 0 1 1 1 0 0 0 1 1 1 0 2 0 2 2 2 2 1 2 2 0 0 1 0 2 0 1 1 1 0 2 0 1 1 0 0 1 0 0 1 1 1 0 0 0 2 0 0 0 2 0 0 1 1 1 0 1 0 0 0 1 2 0 1 0 0 0 0 1 0 0 0 1 1 1 1 0 1 0 0 1 0 1 1 1 0 1 1 1 2 2 2 0 0 1 0 1 1 1 1 2 0 2 1 2 1 1 0 2 2 1 0 0 1 0 0 1 0 1 0 0 0 0 0 0 1 1 0 2 0 0 0 2 0 1 1 0 2 1 1 2 0 0 1 1 2 0 0 2 2 0 2 0 0 0 2 0 0 0 0 0 1 0 0 0 0 1 0 0 0 1 1 0 2 0 0 2 0 0 0 0 0 0 0 2 0 0 0 0 0 0 0 0 0 0 1 1
24 0 0 2 0 2 2 2 1 1 0 0 0 0 0 0 0 0 0 1 1 2 1 2 2 0 0 1 0 2 2 0 0 0 2 1 2 1 0 0 1 0 1 0 2 1 1 0 0 1 1 1 0 0 2 0 0 0 1 1 1 0 0 1 0 1 1 1 1 0 0 1 2 0 0 2 1 2 2 0 0 0 0 1 2 0 0 0 1 1 0 0 2 2 0 1 0 0 0 0 2 1 0 0 0 0 2 1 1 0 0 1 0 0 0 0 1 0 0 2 2 0 2 0 0 2 2 2 2 2 0 0 0 0 0 0 0 0 0 0 1 0 0 0 0 0 0 0 0 0 0 0 1 0 0 1 0 2 0 2 0 0 1 0 1 2 0 0 1 2 0 0 2 1 1 0 0 0 0 0 0 1 1 2 0 0 1 0 0 1 0 1 1 1 2 1 2 0 0 0 0 1 0 1 2 0 1 0 2 0 0 1 0 1 1 2 0 0 2 0 0 0 2 1 0 1 0 1 0 0 0 0 0 0 2 0 0 1 1 1 0 0 2 0 0 2 2 0 2 0 0 0 0 0 0 1 1 0 0 0 0 0 0 0 0 0 1 1 2 0 0 1 1 2 0 1 0 2 2 0 1 0 1 1 1 0 1 0 0 2 0 2 0 2 2 2 0 1 0 1 1 0 2 2 2 0 1 0 1 1 1 2 2 1 0 0 1 0 0 2 0 0 1 1 1 0 1 0 1 0 1 1 1 0 0 0 0 1 0 0 0 0 1 0 1 0 1 1 0 1 1 1 1 0 1 0 0 1 0 1 0 1 2 0 2 1 0 2 2 0 1 1 1 0 1 1 0 1 1 2 1 2 0 0 2 2 0 0 0 0 0 0 2 0 2 2 2 2 0 0 0 0 0 2 1 0 0 0 0 0 0 1 0 0 0 0 1 0 0 1 0 1 1 0 0 2 1 0 0 0 0 0 0 2 0 0 0 1 0 1 1 1 0 1 1 1 0 0 0 1 1 0 2 2 2 2 2 2 0 1 1 1 2 2 2 2 0 0 2 0 1 0 2 2 1 0 1 1 2 1 1 1 0 2 0 0 0 2 2 0 2 2 0 2 1 1 1 1 1 0 1 0 1 0 1 1 2 1 0 0 0 1 1 1 1 1 0 1 0 1 1 1 0 1 1 0 0 0 0 1 0 1 1 1 0 0 1 1 2 2 0 0 2 1 0 0 0 1 1 0 0 0 0 0 2 0 1 0 0 1 0 0 1 0 0 1 2 1 1 1 1 1 0 0 0 0 0 1 0 1 0 0 1 1 0 0 0 0 0 0 0 0 0 0 0 0 0 0 0 0 0 1 1 1 2 1 1 2 2 2 1 0 1 1 1 1 0 0 0 0 0 1 0 1 1 0 0 1 0 0 2 2 1 1 2 0 0 0 0 1 1 0 0 1 2 0 2 0 1 0 1 2 0 1 2 1 0 2 1 1 0 1 1 0 0 0 1 2 0 1 0 1 0 0 1 2 2 0 0 0 2 0 2 1 0 1 1 2 1 0 2 2 0 1 1 0 1 1 0 0 0 0 0 0 0 1 1 1 0 0 0 0 0 2 1 0 0 0 2 2 0 0 0 2 2 0 0 0 1 0 1 1 0 0 1 1 2 1 1 1 0 0 0 0 0 0 0 0 0 1 1 1 0 0 0 2 1 0 0 0 0 0 2 1 0 1 2 1 0 1 1 1 2 0 0 0 0 0 2 2 0 1 1 0 0 0 0 1 2 1 1 0 2 2 0 0 1 2 0 0 0 2 1 2 1 2 2 1 0 0 0 0 1 1 1 1 1 1 0 0 0 0 1 2 2 0 0 1 0 2 0 1 2 0 0 2 0 0 1 0 1 0 1 0 0 1 1 0 1 1 1 0 0 0 1 0 1 0 0 0 2 2 0 0 0 1 1 0 2 0 1 0 0 2 0 1 0 0 2 2 1 1 0 0 0 0 0 1 0 1 0 1 0 1 1 1 1 0 0 0 0 2 0 2 1 1 1 0 1 1 1 0 0 0 0 0 0 0 2 2 0 2 0 1 0 1 1 0 0 0 1 1 1 1 0 1 1 0 0 0 0 2 0 1 0 0 1 0 0 0 2 0 1 1 1 1 1 2 0 2 0 2 1 0 0 0 1 0 0 0 0 2 0 0 0 0 1 0 2 0 0 2 0 2 0 0 0 0 0 2 0 0 1 0 0 0 0 1 1 0 0 0
25 1 1 1 0 0 1 1 1 1 0 0 0 1 0 1 1 0 0 2 1 0 1 0 1 1 1 0 2 2 2 0 0 2 0 0 2 2 0 0 1 0 0 0 1 2 1 0 1 0 0 0 0 1 1 0 1 1 0 1 1 0 1 2 1 0 1 1 2 0 0 0 2 0 2 2 2 1 1 0 0 0 0 1 2 1 0 1 2 2 0 0 1 0 0 1 0 0 0 0 1 2 0 0 1 1 2 0 1 0 0 1 2 2 2 2 2 0 0 2 2 0 2 0 0 2 2 1 1 1 1 1 1 1 0 0 0 0 0 0 2 0 0 0 0 0 0 0 0 2 2 2 1 0 0 0 1 1 0 2 1 1 0 1 0 2 0 0 1 1 0 1 0 1 0 0 1 0 0 0 0 0 1 2 0 0 1 2 0 1 1 2 0 1 1 0 1 0 0 0 0 0 1 0 2 0 1 1 1 0 2 1 2 0 2 2 0 0 0 1 0 0 2 2 0 0 1 1 0 0 0 0 1 1 1 1 1 2 0 0 0 0 2 1 0 1 0 0 2 0 0 0 0 1 1 1 0 2 0 0 0 0 0 0 0 0 1 0 1 0 0 1 0 2 0 1 1 1 1 0 0 0 2 0 2 0 0 2 0 2 0 0 0 1 2 0 2 0 1 0 0 0 1 1 1 0 1 1 1 1 1 1 2 2 0 0 2 1 0 0 0 0 2 2 1 0 0 0 1 1 1 1 0 0 0 0 0 1 0 0 1 2 1 0 1 0 2 0 1 1 1 0 0 0 0 0 0 0 0 0 1 1 2 0 2 1 0 2 2 0 1 1 1 1 0 0 0 2 0 2 0 2 0 1 1 1 0 0 1 1 1 1 1 1 0 0 0 0 1 1 0 1 1 1 0 0 1 1 0 0 0 2 0 0 1 0 0 0 0 0 0 0 0 0 0 2 1 0 0 0 1 0 0 1 1 1 0 0 1 0 2 0 0 1 1 1 0 1 0 0 0 0 1 2 1 1 1 2 1 2 2 2 0 0 0 0 0 1 2 0 1 1 2 2 0 2 0 0 2 0 1 0 0 2 0 0 1 0 2 0 2 2 2 1 0 0 1 1 0 1 1 1 1 1 1 1 1 1 0 0 0 1 1 2 2 0 0 1 1 2 1 0 0 0 0 1 1 0 0 1 0 1 1 1 0 0 1 1 0 1 0 2 2 1 1 1 1 2 0 0 0 0 0 0 2 0 0 0 2 1 0 0 0 1 0 0 2 1 1 0 1 0 1 0 0 1 1 1 0 2 0 0 1 0 1 0 0 0 2 2 0 0 0 1 0 0 0 0 0 1 0 2 0 0 2 0 1 0 1 0 0 0 1 1 0 1 0 0 1 0 0 1 0 1 2 0 2 1 0 0 1 1 0 2 1 1 1 0 0 2 0 0 0 1 2 0 2 1 0 0 0 0 0 1 2 2 1 1 1 0 0 0 0 1 1 1 0 0 1 0 1 0 1 0 0 2 2 1 1 1 1 1 2 2 1 1 1 1 1 0 0 0 0 1 0 0 1 1 0 0 0 0 0 0 1 1 1 2 0 0 1 0 0 1 0 0 0 1 2 2 0 0 0 2 0 1 2 1 1 1 0 1 0 0 0 0 1 0 0 0 0 0 0 0 0 1 0 2 0 0 0 0 0 0 1 2 1 0 1 1 0 0 2 1 0 1 1 1 0 1 0 0 2 0 0 1 0 0 0 0 2 2 1 0 1 1 0 1 2 1 1 0 0 1 0 0 0 0 1 0 0 0 0 2 1 1 1 0 1 1 2 0 2 2 1 0 0 0 2 2 2 2 1 2 2 0 0 1 0 2 0 1 2 0 0 1 0 0 1 1 1 0 0 1 0 0 1 0 0 0 1 0 0 0 1 0 1 0 0 0 1 2 0 0 0 1 1 1 1 0 0 0 1 1 0 0 1 1 1 1 0 2 0 0 0 0 0 2 1 1 0 1 1 1 2 2 2 0 0 0 0 1 1 1 1 1 1 2 1 1 1 0 1 1 2 1 0 1 2 2 0 2 0 1 1 0 0 2 1 1 2 1 0 2 0 0 0 1 0 1 1 0 2 2 2 1 0 1 1 1 2 0 0 1 0 0 1 1 0 0 2 0 0 1 0 0 1 1 0 0 0 0 0 0 0 1 0 0 1 0 0 1 1 2 0 1 1 0 0 2 1 0 0 0 0 0 1 0 0 0 1 1
26 1 1 2 0 0 2 2 2 1 0 0 2 2 0 0 0 1 0 1 1 2 2 0 2 0 1 0 1 2 1 0 2 2 0 0 1 1 0 0 0 0 0 0 1 0 0 0 0 1 1 1 1 1 1 1 0 1 0 0 0 0 0 2 0 1 1 1 2 0 0 0 2 0 2 2 2 1 1 0 0 0 0 1 1 0 1 1 1 2 0 1 0 0 0 0 0 1 0 1 0 2 0 0 1 0 1 1 1 1 0 1 0 2 0 2 2 0 2 1 1 0 2 1 0 1 1 0 0 0 0 0 0 0 0 0 0 0 0 0 2 0 1 0 0 0 0 0 0 0 0 0 1 0 0 1 1 2 0 1 0 0 0 1 0 2 0 1 0 1 2 0 1 0 0 0 2 1 0 1 0 1 0 2 0 0 1 1 0 1 0 2 0 1 2 0 1 0 0 0 0 0 0 0 2 0 0 0 2 0 0 0 1 0 0 2 1 0 2 0 2 2 1 0 0 1 1 2 0 0 0 0 0 0 0 0 0 1 0 0 0 0 2 0 0 1 0 0 0 0 0 0 0 1 1 1 0 0 0 0 0 0 0 0 0 0 0 0 1 0 1 0 1 2 0 1 0 2 1 0 1 1 2 1 2 0 1 2 0 2 0 1 1 1 2 0 2 1 1 0 1 0 2 2 2 0 0 0 2 2 0 2 2 1 0 0 1 0 0 1 0 0 1 1 1 0 0 0 1 1 2 1 1 0 0 0 0 2 0 1 0 2 1 0 0 0 1 1 1 1 1 0 0 1 0 0 1 0 0 2 0 2 1 0 1 1 0 2 2 0 0 2 1 1 0 1 0 1 0 1 0 1 0 1 1 1 0 0 1 1 1 1 0 0 1 0 0 0 0 0 0 0 0 2 2 1 0 1 0 0 0 1 0 1 1 0 0 0 0 0 1 0 1 0 2 2 2 0 0 0 0 0 0 2 2 2 0 1 1 0 1 1 0 1 1 1 0 2 0 1 0 2 0 2 0 0 0 1 0 1 1 1 0 0 1 1 1 1 2 0 1 1 1 1 0 1 0 0 2 2 2 1 1 1 2 0 0 1 2 1 1 2 0 0 0 1 0 2 1 0 0 0 1 1 1 1 1 0 0 0 0 2 0 1 1 0 0 2 1 2 1 0 1 1 0 0 0 1 1 1 0 2 2 0 1 0 2 0 0 0 1 1 1 1 1 1 2 0 2 0 0 0 0 0 1 2 0 0 1 1 0 0 0 0 0 2 2 1 1 0 1 0 1 0 0 1 1 1 0 2 0 0 0 1 0 0 0 0 0 0 0 0 1 1 0 0 0 1 0 0 1 1 0 1 2 0 0 0 0 0 0 0 1 1 1 1 0 0 0 0 0 0 0 0 0 0 2 1 0 0 0 0 1 2 1 1 0 0 0 0 2 1 0 0 1 0 0 1 0 0 0 1 1 1 1 2 0 1 1 0 0 0 1 0 0 0 1 2 0 0 1 0 0 0 0 0 0 1 1 1 1 1 2 2 2 2 1 1 2 0 0 0 0 1 1 0 1 1 1 1 1 0 0 0 0 0 0 1 0 0 0 0 1 1 1 0 0 1 1 1 1 0 1 1 1 2 0 1 1 1 0 1 1 0 1 0 1 0 0 1 1 0 0 1 0 0 1 1 0 0 0 0 0 1 1 1 1 0 1 0 0 0 2 2 0 0 2 0 0 2 1 0 2 0 0 0 0 0 2 2 1 1 0 0 0 1 0 2 2 2 0 0 1 2 0 0 1 1 0 1 0 2 0 2 0 1 0 0 0 2 2 2 0 0 0 0 1 1 2 2 1 1 1 2 2 0 0 1 0 1 0 0 1 0 0 1 1 1 0 0 0 0 0 0 0 0 0 0 0 0 2 1 0 0 2 0 1 0 1 0 0 0 0 0 0 1 2 0 1 0 0 0 0 2 0 1 0 0 1 2 2 0 0 0 0 0 2 1 0 2 0 1 0 2 2 2 2 0 0 0 0 2 1 0 2 1 1 0 0 1 0 1 1 0 2 2 0 2 1 2 0 2 1 1 0 0 1 2 1 1 2 2 0 1 0 0 1 1 0 0 0 0 2 1 0 0 0 1 0 1 2 0 2 0 1 0 1 2 1 1 0 0 0 0 0 1 1 1 0 0 0 0 0 0 0 0 1 0 0 1 1 0 1 1 0 0 0 0 0 1 0 1 1 0 0 0 0 0 1 0 2 1
27 0 0 2 0 1 2 1 2 0 0 1 0 0 0 0 0 1 0 0 0 1 0 2 2 0 2 0 0 2 0 0 1 2 1 0 1 2 0 0 1 0 0 0 1 1 1 0 0 1 0 1 1 1 1 1 0 1 0 0 1 1 0 1 1 1 0 0 1 0 1 2 2 0 1 2 2 2 2 0 1 0 0 1 2 1 0 0 2 2 0 0 0 0 0 1 1 0 0 0 2 1 0 0 1 1 2 1 1 0 1 2 0 1 0 1 1 0 2 1 1 1 1 0 1 1 1 1 1 1 0 0 0 0 0 0 0 0 0 0 0 0 1 1 1 0 0 0 0 2 1 2 1 1 1 0 0 0 0 1 1 0 0 0 1 1 1 0 1 2 0 2 0 1 0 0 2 0 0 0 0 0 1 2 0 0 1 0 0 1 0 1 0 2 2 0 1 0 0 0 0 0 0 0 2 0 2 0 2 0 0 0 2 0 2 2 0 1 2 0 1 1 0 1 1 0 0 2 0 0 0 0 0 0 0 0 0 1 1 1 1 1 0 0 0 0 0 0 0 0 0 0 0 0 0 2 1 1 0 0 0 0 0 0 0 0 0 0 0 0 2 0 0 2 0 0 1 1 1 0 1 1 2 2 2 0 2 0 0 2 0 1 1 2 2 1 1 0 0 0 0 0 0 0 0 0 0 0 1 1 0 2 2 1 1 0 2 2 0 0 0 0 0 0 0 0 1 0 0 1 2 2 0 0 0 0 0 1 0 0 0 0 0 0 0 0 1 1 0 1 1 1 0 0 0 0 0 0 0 1 0 1 1 0 1 1 0 2 2 0 2 0 2 2 0 0 0 1 0 1 1 1 0 2 1 0 0 1 1 0 0 0 1 1 1 0 1 1 0 0 0 0 0 2 1 0 0 0 0 0 0 0 1 1 1 0 1 1 0 0 1 1 1 1 1 2 2 0 0 0 1 0 1 1 0 1 0 1 0 0 1 1 0 2 0 2 0 0 1 2 0 0 1 2 1 1 1 2 1 2 1 2 1 0 0 1 0 1 1 1 0 0 2 2 2 0 2 0 1 0 0 0 0 0 2 0 0 0 2 1 1 1 0 2 2 1 0 2 2 1 1 1 1 1 1 1 2 1 0 0 0 1 0 1 1 0 0 2 2 1 0 1 1 1 0 1 0 0 0 2 0 2 1 1 0 0 0 0 2 1 1 2 2 0 1 2 0 1 1 0 0 0 0 1 1 1 0 1 1 0 1 0 1 1 1 0 1 2 2 0 1 0 0 0 0 0 0 2 0 2 0 0 1 1 0 0 0 1 0 1 0 0 1 1 0 0 0 1 0 0 1 1 1 0 1 1 1 0 1 2 0 0 0 1 0 1 0 0 0 0 0 1 0 0 0 0 1 0 0 0 2 2 0 0 2 0 1 0 2 2 2 1 0 2 2 0 1 0 0 0 0 1 2 0 0 2 0 2 1 0 0 0 1 1 1 1 1 1 1 0 1 1 0 0 0 1 1 1 2 2 1 1 2 0 0 1 2 2 2 1 1 1 0 0 0 0 1 2 0 1 1 1 0 0 0 1 1 0 1 0 0 0 0 2 0 0 0 2 1 1 0 0 0 2 2 2 0 0 1 0 0 1 0 0 1 0 2 0 0 1 0 1 0 1 0 0 0 1 0 1 1 1 0 0 0 2 1 0 0 0 0 0 2 2 0 0 2 1 0 0 1 0 1 1 1 0 0 0 0 0 2 2 1 0 0 2 0 2 2 2 0 0 1 2 0 0 0 0 0 1 0 2 0 2 1 1 2 0 0 2 2 0 1 1 1 1 1 1 2 2 1 2 1 2 2 0 0 0 0 2 0 2 1 1 0 2 0 0 1 0 0 0 0 0 1 0 0 0 0 1 0 0 0 0 2 0 0 0 1 0 0 0 0 0 0 1 1 0 2 0 0 0 2 0 0 1 0 0 0 1 2 0 0 0 0 0 0 1 1 1 0 1 0 2 2 2 2 0 0 0 0 2 0 2 0 0 1 0 1 2 1 2 0 2 2 2 0 0 1 0 1 0 0 2 2 0 0 2 1 2 2 2 0 1 0 0 0 0 0 1 0 1 2 1 0 0 1 0 0 0 2 0 1 0 1 1 2 0 0 0 1 0 1 0 0 0 0 1 0 0 0 0 0 0 1 1 0 0 1 0 0 1 0 1 0 0 0 0 0 2 0 1 1 0 0 0 0 0 0 0 2 1
28 1 1 1 0 0 1 2 1 1 0 0 1 2 0 2 0 2 0 0 0 2 0 2 2 0 2 0 0 2 1 0 0 1 1 1 1 2 0 1 2 1 0 0 2 1 1 0 1 2 0 0 0 0 2 1 0 1 0 0 1 0 0 2 1 1 1 0 0 0 0 0 2 0 2 2 1 1 1 0 0 0 1 0 0 0 0 0 2 2 0 0 1 0 0 2 0 1 0 0 2 1 0 0 0 0 2 1 1 1 0 0 0 1 0 2 1 0 1 1 1 1 2 0 0 2 2 0 1 0 1 1 1 1 0 0 1 0 0 0 1 0 1 0 0 0 0 0 0 2 1 2 0 0 1 0 0 0 0 1 0 0 0 1 0 2 0 0 1 1 0 1 1 1 0 0 2 1 1 1 0 2 2 2 0 0 2 0 0 1 0 2 0 1 2 0 1 0 0 0 0 1 0 0 2 0 1 0 1 0 0 1 1 0 2 2 1 0 1 1 1 1 2 2 0 0 1 1 0 0 0 1 1 2 1 2 0 2 0 0 0 0 2 0 0 2 0 0 2 0 0 0 0 0 0 1 0 0 0 0 0 0 0 0 0 0 0 0 2 1 0 1 1 2 0 0 1 2 2 0 0 0 1 1 1 0 1 0 0 2 0 2 1 1 2 0 2 2 0 1 0 0 1 1 1 0 1 0 0 1 0 2 2 1 1 0 2 1 2 0 2 2 2 1 0 0 0 0 1 0 1 0 0 0 0 1 0 2 0 1 1 1 1 0 0 0 2 0 0 0 0 2 0 0 0 1 0 0 0 1 1 2 2 0 2 1 0 2 2 0 1 1 1 1 0 1 0 1 0 2 0 2 0 1 1 1 0 0 0 0 1 1 0 0 2 1 1 1 0 0 0 0 0 2 1 1 1 1 1 0 0 1 0 1 1 0 0 2 0 0 0 2 1 1 2 2 1 1 1 0 1 1 0 2 0 0 0 2 2 0 2 0 1 1 1 2 1 1 1 2 0 1 1 1 2 1 2 2 1 2 1 2 0 0 0 0 0 1 2 0 2 1 2 2 0 0 0 0 2 0 0 1 0 1 2 2 0 0 2 0 2 2 1 2 0 0 2 1 1 0 1 1 1 0 1 1 2 1 0 0 0 0 0 0 0 1 0 2 0 0 0 2 0 0 0 1 1 1 1 1 1 0 0 0 1 0 0 2 0 1 0 2 1 1 1 2 1 1 1 0 0 0 0 0 2 0 1 1 1 1 0 0 0 0 0 2 2 1 1 1 1 2 1 0 0 1 1 1 0 1 0 0 1 1 0 0 0 0 0 1 0 0 1 1 0 0 0 0 0 0 0 0 2 1 1 0 1 0 1 2 1 0 1 1 1 1 0 0 0 0 1 2 0 0 0 1 2 1 0 0 2 2 0 2 1 1 1 0 1 2 1 1 0 0 0 0 0 0 0 0 0 2 0 1 1 2 0 1 1 0 0 0 2 1 1 1 0 1 1 0 1 0 1 0 0 1 1 1 1 1 1 1 2 1 0 1 2 1 2 0 1 1 0 1 1 0 1 1 1 1 0 1 0 1 2 2 1 1 0 0 0 0 0 1 0 1 0 1 1 1 0 0 1 2 1 1 1 0 0 0 0 0 0 0 0 0 1 0 0 1 1 0 0 0 0 0 0 0 0 1 1 1 0 0 0 1 1 0 0 0 0 0 2 1 1 0 2 0 1 2 0 1 1 0 0 1 0 0 1 1 1 1 1 0 1 1 1 1 1 1 1 1 1 2 0 0 0 2 0 0 0 1 0 1 2 1 0 0 0 2 2 2 1 1 1 0 1 0 2 2 1 1 1 2 1 0 0 2 0 2 0 0 2 0 0 1 1 1 0 0 0 0 2 0 0 2 2 0 0 0 2 0 0 1 1 1 1 0 1 1 1 2 0 0 0 0 0 0 1 0 0 0 2 0 0 1 0 1 1 1 1 1 1 0 0 0 0 0 0 2 0 2 1 2 1 1 1 0 0 0 0 1 0 2 0 1 1 0 1 1 1 0 0 0 1 1 0 0 1 0 0 1 0 0 1 0 2 2 0 1 1 1 0 1 1 1 0 1 0 0 0 0 1 2 0 1 0 0 0 0 2 0 1 0 1 1 1 1 1 0 0 0 0 1 1 0 1 0 1 0 1 1 0 0 1 0 1 0 1 1 0 2 1 1 0 0 0 0 0 0 0 0 0 1 0 0 0 0 0 0 1 1
29 1 2 0 0 0 1 1 1 1 0 1 0 0 0 0 0 0 0 1 1 1 0 1 1 0 1 1 1 1 0 1 0 1 1 0 1 0 0 0 1 0 0 1 2 1 1 0 0 0 0 0 1 1 1 1 0 1 0 0 0 1 0 2 0 0 1 2 0 0 0 0 2 0 2 2 2 0 0 1 0 0 0 1 2 0 0 0 1 2 0 0 1 0 0 1 0 1 0 1 0 2 0 0 1 0 2 1 1 0 0 2 0 2 0 2 1 1 1 2 2 0 1 1 0 0 0 1 2 1 0 0 0 0 0 0 0 0 0 0 1 0 0 0 0 0 0 0 0 1 0 1 2 2 0 0 0 0 0 1 1 1 2 0 1 2 0 0 1 1 0 1 0 2 0 0 2 0 0 0 0 0 2 2 0 0 2 2 1 1 1 2 1 1 2 1 1 0 0 0 0 2 1 0 2 0 0 0 1 0 0 0 1 0 2 2 0 0 2 0 1 1 2 2 0 0 1 1 0 0 0 1 0 0 0 1 0 2 0 0 0 0 2 0 0 1 0 0 1 0 0 0 0 0 0 2 1 2 2 0 2 2 1 1 0 0 1 0 1 0 0 2 0 2 0 1 1 1 1 0 0 0 2 2 2 0 1 1 0 2 0 1 1 2 2 1 2 1 1 0 0 0 0 0 0 0 1 0 2 2 0 2 2 1 0 0 2 0 0 0 0 0 1 1 0 0 0 0 0 1 2 0 0 0 0 1 1 1 0 2 0 2 2 0 0 1 0 0 1 1 1 1 0 1 0 0 1 0 0 1 1 2 2 0 2 0 1 2 2 0 2 0 0 0 0 1 0 2 0 1 0 1 0 0 1 0 0 0 0 0 0 0 0 1 2 1 1 0 1 0 0 0 0 1 1 0 0 1 1 0 0 1 0 1 1 0 0 1 0 1 0 1 0 0 1 2 1 0 0 0 0 0 0 2 2 2 0 1 1 1 1 1 0 0 2 0 0 1 0 1 0 1 1 2 1 1 1 1 1 2 0 1 1 0 1 1 0 1 2 0 1 1 1 1 2 0 0 0 1 0 2 0 0 1 1 0 0 0 2 1 1 2 1 1 1 0 1 1 1 0 1 1 1 1 1 0 2 0 0 0 0 1 1 1 1 0 0 2 2 1 0 1 0 0 1 0 0 1 1 1 1 0 1 1 1 0 1 1 1 1 0 0 2 1 1 2 1 1 0 1 0 1 0 0 1 1 1 0 2 2 0 0 0 0 0 2 1 1 1 1 0 1 0 0 1 0 1 2 0 2 0 0 1 1 0 1 1 0 0 1 0 0 1 2 0 0 0 0 0 0 0 2 0 1 2 0 0 2 2 0 0 0 0 0 2 1 0 0 1 1 0 1 0 1 1 1 2 0 0 0 1 1 0 0 2 1 0 0 0 1 1 0 0 2 2 0 1 0 0 0 1 1 0 1 2 2 0 1 0 1 1 0 2 2 2 2 0 1 1 1 1 1 1 0 1 2 1 1 0 0 1 1 2 1 0 1 2 1 1 1 0 0 1 1 0 0 0 2 0 1 0 2 1 1 0 1 1 2 0 0 0 0 1 0 1 1 0 1 0 0 0 0 0 2 2 1 0 0 0 0 0 2 0 0 0 0 2 0 0 1 1 0 0 0 0 0 0 0 0 0 0 0 0 1 0 0 1 0 1 0 0 0 2 2 0 0 2 0 0 2 1 0 2 2 2 0 0 0 1 2 1 1 0 1 1 2 1 2 1 2 0 1 1 2 0 0 0 0 0 0 0 2 0 1 2 1 1 0 1 1 1 0 0 0 0 0 0 1 2 1 1 1 1 1 1 0 0 2 0 2 0 0 1 0 0 2 0 0 0 0 1 0 0 1 0 0 1 0 0 0 2 0 0 0 1 1 1 1 1 1 0 1 1 0 1 0 1 0 1 0 0 0 1 1 0 0 0 2 2 2 2 0 0 0 0 0 0 2 1 0 1 2 0 1 2 2 2 0 0 0 0 2 0 1 2 2 0 0 1 1 0 0 0 0 0 0 0 1 1 1 0 1 0 1 1 0 1 0 0 0 2 2 1 2 0 0 0 1 1 1 0 0 2 1 0 1 0 0 0 0 1 0 0 2 2 0 2 0 0 0 0 0 0 0 1 1 1 1 0 0 0 0 0 0 1 0 2 1 1 2 2 2 0 0 0 0 0 0 0 1 0 0 0 0 0 0 1 0 0 0 1 1
30 1 1 1 0 0 0 1 2 0 0 1 0 0 0 0 0 1 0 0 0 2 0 1 1 0 2 0 1 2 2 0 0 0 2 0 2 2 0 0 1 0 0 1 2 1 2 0 0 0 0 0 0 0 1 1 0 0 0 0 0 1 0 1 0 0 1 0 2 0 1 2 2 0 1 2 2 1 1 0 1 0 1 0 2 0 0 0 2 2 1 1 1 0 0 1 0 2 0 2 0 2 0 1 0 0 2 2 0 0 1 1 1 2 2 2 2 0 1 1 1 0 2 1 0 1 1 0 2 2 1 1 0 1 2 1 1 0 0 0 1 0 1 0 0 0 0 0 0 1 0 1 0 0 0 0 0 1 0 1 1 0 1 1 1 2 1 0 2 2 0 2 0 2 1 0 2 0 0 0 0 0 1 1 0 0 1 1 1 2 0 2 1 1 2 1 2 0 0 0 0 0 0 1 2 0 1 0 1 0 0 1 1 1 0 2 1 0 1 1 0 0 2 1 0 0 0 2 0 0 1 0 0 1 1 0 0 1 1 1 1 1 2 0 0 2 0 0 2 0 0 0 0 0 0 2 1 0 1 0 1 1 0 0 1 1 1 0 1 0 0 0 1 1 0 0 1 1 1 0 1 0 1 0 2 1 1 1 0 1 1 0 2 2 2 0 0 1 0 1 0 1 0 0 0 0 1 1 0 0 0 1 2 1 1 0 2 0 1 0 1 1 1 1 1 0 1 0 0 0 1 0 0 0 0 0 0 2 0 0 0 1 0 0 0 1 1 0 2 0 1 0 0 1 0 0 0 0 0 2 0 2 0 0 0 2 0 1 1 0 2 0 0 0 1 1 0 1 1 2 1 1 0 2 1 0 0 0 0 0 0 0 1 0 1 0 0 0 0 0 0 1 0 2 2 0 0 0 0 0 0 1 0 0 1 0 1 0 1 0 1 1 0 1 1 2 1 0 0 0 1 0 0 1 2 1 0 1 0 0 0 2 0 0 1 2 0 0 0 1 1 1 0 1 1 0 1 2 1 2 1 2 1 0 1 2 0 2 1 1 2 1 2 2 2 0 2 1 2 0 0 1 0 2 1 1 0 1 2 1 0 2 1 1 1 0 2 1 1 1 1 1 1 0 1 2 2 0 0 0 0 0 1 1 2 0 0 2 1 2 1 0 1 1 1 0 0 2 2 1 1 0 2 0 1 0 1 1 2 2 2 2 2 0 0 1 1 1 1 0 1 1 0 0 2 0 0 0 2 0 0 0 2 0 1 0 1 1 1 0 1 0 0 0 1 1 1 2 0 2 0 0 2 1 1 1 1 0 0 0 0 0 0 1 0 0 0 0 0 0 0 1 1 0 1 0 0 2 2 1 1 0 1 1 1 1 0 0 0 0 0 1 0 1 1 1 2 2 0 0 0 0 0 2 1 1 0 0 1 1 2 0 0 1 1 0 1 0 0 0 0 1 2 0 0 2 0 2 2 0 0 0 1 1 1 1 1 0 1 1 0 1 0 0 0 2 2 0 0 0 1 0 1 1 1 1 0 2 0 0 0 0 0 1 1 0 2 2 1 2 0 1 0 0 2 2 1 1 0 0 0 0 0 1 1 0 0 2 1 0 0 0 0 2 2 0 0 1 1 0 0 1 1 0 1 0 0 0 0 2 1 1 0 1 0 1 1 1 0 0 0 0 0 1 1 2 1 0 0 0 0 0 2 1 0 0 2 0 0 2 2 0 2 0 0 0 0 0 2 2 1 1 1 0 0 1 0 1 2 1 1 0 2 2 2 2 0 1 0 0 0 0 0 2 1 0 2 0 1 1 1 0 1 0 0 0 0 1 1 1 1 1 2 2 2 0 0 2 0 2 2 0 2 1 0 2 0 0 2 0 0 0 1 0 0 1 1 0 0 1 1 0 0 0 2 0 0 0 1 1 1 1 0 0 0 0 1 0 1 0 0 0 2 0 0 1 0 2 2 2 2 0 0 0 0 0 0 2 0 2 0 2 1 1 2 2 2 0 0 1 0 2 0 2 1 1 1 0 0 1 0 1 0 0 1 0 0 2 2 2 0 2 1 1 0 1 0 2 0 0 2 1 1 1 1 2 1 0 1 1 0 0 1 0 0 2 0 0 0 0 1 0 0 1 1 0 1 2 0 0 2 0 0 1 0 0 0 0 2 2 0 0 0 0 0 1 1 0 0 1 1 0 0 1 0 0 0 0 0 1 0 1 0 1 1 0 0 0 0 0 0 0
31 1 2 0 0 0 0 1 2 0 0 1 1 1 0 0 0 0 0 0 0 2 0 2 2 0 1 0 0 2 2 0 1 1 0 0 0 2 0 0 1 0 0 1 1 1 1 0 0 2 0 0 1 1 1 1 0 1 0 0 1 1 0 2 0 1 1 0 0 0 0 1 2 0 2 2 2 0 0 1 0 0 1 0 2 0 0 0 2 2 0 0 2 2 0 1 0 0 0 0 1 2 0 0 2 2 2 2 0 1 1 1 1 1 1 1 1 0 1 1 1 0 2 1 0 1 1 1 1 1 0 0 0 0 0 0 0 0 1 0 1 0 1 1 0 0 0 0 0 1 0 0 2 0 0 0 0 1 0 2 0 0 0 0 1 1 1 0 1 2 0 1 0 2 0 0 2 1 0 1 0 1 0 0 0 0 0 1 1 1 0 1 2 0 2 2 2 0 0 0 0 1 0 0 1 0 1 0 1 0 0 1 0 0 1 2 0 0 0 1 0 1 0 1 1 0 0 1 0 0 0 1 0 0 2 0 0 2 0 0 0 0 1 0 1 2 1 0 2 0 0 0 0 1 1 1 0 1 0 0 0 0 0 0 0 0 0 0 0 0 0 1 0 2 0 0 0 2 2 0 0 0 0 0 1 1 0 0 0 2 0 1 1 1 2 0 2 0 0 0 0 0 0 0 0 1 0 1 0 0 0 1 2 1 1 0 2 0 0 1 0 0 1 0 1 0 1 1 1 1 2 2 0 0 0 0 0 1 0 0 0 0 0 0 0 2 0 0 2 2 2 0 0 0 0 0 0 0 0 2 0 2 1 0 0 0 0 1 1 1 2 0 2 2 0 1 0 2 0 2 1 2 0 1 1 0 0 0 0 0 0 0 0 1 1 1 1 0 1 1 0 1 0 2 1 1 0 0 0 0 0 1 0 0 0 0 1 1 0 0 0 2 1 1 1 2 2 0 0 1 0 0 0 2 0 0 0 0 1 1 0 1 0 0 0 1 0 0 0 0 0 0 2 2 2 2 2 2 1 2 2 2 0 0 1 1 0 1 1 1 0 0 2 2 1 1 1 0 0 0 2 1 0 1 1 0 0 0 2 1 0 2 2 0 0 1 1 2 1 0 0 0 2 2 2 0 1 1 0 0 1 1 0 0 0 2 0 2 2 2 0 0 1 1 1 0 0 1 1 1 0 1 0 0 0 0 0 2 0 1 0 2 1 0 0 2 1 0 1 1 0 1 0 1 2 0 0 1 0 0 1 0 0 0 0 1 1 0 0 1 0 1 0 0 0 0 0 1 0 1 0 0 1 1 0 0 0 1 0 1 0 1 0 1 0 0 0 0 0 0 0 2 0 0 2 0 1 0 0 1 1 0 0 1 1 0 0 0 0 0 0 1 0 0 0 0 2 1 0 0 1 1 0 2 1 1 0 0 0 2 0 0 0 2 2 0 0 0 1 0 0 2 1 1 1 2 0 2 2 0 0 0 2 1 2 1 0 1 0 0 0 0 1 0 0 1 1 0 0 0 2 0 2 1 1 2 0 1 1 0 0 0 0 1 1 0 1 2 1 2 0 1 1 0 1 1 0 1 0 0 1 0 0 1 1 1 0 1 2 2 0 0 1 2 1 2 0 0 2 0 0 0 0 0 0 0 1 0 1 2 0 0 1 1 0 0 1 0 0 0 0 0 0 0 0 1 0 0 1 0 0 0 2 2 0 0 2 1 0 0 0 0 1 1 1 0 0 0 2 2 2 2 1 1 1 1 0 1 1 1 1 1 1 2 1 1 0 1 0 0 0 2 0 2 1 1 1 0 1 1 1 0 1 1 1 1 1 0 1 1 0 0 1 2 2 0 0 1 0 2 1 0 2 0 0 2 0 2 0 1 1 0 1 0 0 1 1 0 0 0 2 0 0 0 1 0 1 0 1 1 1 1 1 1 1 1 1 1 1 0 0 0 1 1 0 0 0 0 0 0 1 0 1 0 0 1 0 0 0 0 2 2 0 1 2 2 2 0 0 0 0 1 0 1 1 1 1 1 0 0 0 0 0 0 0 0 0 1 1 1 0 1 0 1 0 0 1 0 0 0 2 2 1 1 0 1 1 1 0 0 0 1 1 0 0 2 0 0 0 0 1 0 2 0 0 0 0 1 0 1 1 1 0 0 2 1 2 0 0 0 0 0 0 0 0 2 0 0 0 1 1 0 0 1 0 1 0 1 1 1 0 0 0 1 1 0 1 0 0 0 0 0
32 1 1 2 0 0 2 2 2 0 0 0 0 2 0 2 0 1 1 1 1 2 0 2 2 0 1 0 0 2 2 1 2 2 0 0 1 1 0 0 0 0 0 0 1 1 1 1 0 1 1 2 0 0 2 1 0 0 0 0 0 1 0 2 0 1 1 1 2 0 1 1 2 0 2 2 2 2 2 0 2 0 0 1 1 1 0 2 2 2 0 1 0 0 0 1 0 1 1 0 2 1 0 0 2 1 2 2 0 0 2 2 1 2 2 2 2 0 1 1 1 0 1 0 1 1 1 0 1 1 1 1 1 1 0 0 1 0 0 0 2 0 0 1 0 0 0 0 0 0 0 0 0 0 1 0 0 1 0 0 0 0 0 0 0 2 0 0 1 2 1 1 0 2 0 1 1 0 0 0 0 0 1 2 0 0 1 1 0 0 0 2 1 0 1 1 2 0 0 0 0 0 0 1 2 0 1 1 0 0 0 1 1 0 2 2 0 1 1 1 0 0 1 1 0 0 1 0 0 0 0 0 0 0 1 0 0 1 0 1 1 1 2 1 0 1 0 0 2 0 0 0 0 0 0 0 1 2 0 1 0 1 0 0 0 0 0 0 1 0 1 1 0 1 1 1 0 2 2 0 1 0 1 1 1 0 1 0 0 1 1 0 0 1 1 0 2 0 0 0 0 0 0 0 0 0 1 0 2 2 1 2 1 1 1 0 0 0 1 1 1 1 2 1 0 0 0 0 0 0 1 1 1 1 0 0 0 2 1 1 0 2 2 0 0 1 2 0 0 2 2 0 0 0 0 0 0 0 0 1 0 2 0 0 0 0 0 1 1 0 1 1 1 1 0 2 0 1 1 1 1 0 0 2 1 0 0 0 0 0 0 0 0 0 2 0 0 1 0 0 0 0 0 2 2 1 0 0 0 0 0 1 0 0 1 1 1 2 0 0 0 2 0 0 0 2 2 1 1 1 0 2 1 0 1 2 0 2 1 0 2 0 0 0 2 2 2 0 1 1 0 0 2 2 1 1 1 1 1 0 2 1 0 0 0 1 0 1 1 1 0 0 2 2 2 0 1 0 2 2 2 0 1 2 1 0 0 0 1 1 1 0 0 2 1 1 1 1 0 0 1 1 1 1 1 1 1 0 0 0 0 1 0 1 2 0 1 1 1 2 1 0 1 1 1 0 0 2 2 0 1 1 1 0 0 1 0 1 1 1 2 2 2 1 0 2 0 1 1 0 0 0 1 0 2 0 2 0 1 1 0 0 0 2 0 0 2 1 1 1 0 0 0 0 1 0 1 1 0 2 0 0 1 1 0 0 0 0 0 1 0 1 0 0 1 0 1 0 0 0 0 1 1 0 1 0 0 0 1 1 2 0 0 2 0 1 0 1 1 0 1 1 0 0 0 2 2 1 0 0 1 1 0 2 0 0 1 0 0 2 0 1 0 0 0 0 0 0 0 0 0 2 0 0 1 2 0 1 0 0 0 0 1 0 1 0 0 2 0 0 0 2 1 0 0 1 1 2 0 0 2 0 0 0 0 0 0 2 1 0 1 1 0 2 2 0 2 2 1 1 0 2 0 0 0 1 2 0 1 0 0 0 0 2 0 1 0 1 0 0 0 0 0 1 1 2 0 0 1 0 0 0 0 0 0 0 1 0 1 1 0 0 0 0 0 1 0 1 0 0 0 0 0 0 0 1 0 0 0 0 2 1 2 1 0 0 2 1 0 1 0 0 2 1 1 0 0 0 1 1 1 1 2 0 0 1 0 2 0 2 0 2 1 2 0 0 0 0 0 0 0 2 0 2 2 0 1 0 0 2 2 0 2 2 2 0 0 1 2 2 2 2 0 1 1 0 0 2 0 2 0 0 1 0 0 1 0 1 0 0 0 0 0 0 0 0 0 0 0 1 1 0 0 0 1 0 1 0 0 0 2 2 0 0 0 0 2 0 1 0 0 0 2 0 0 1 0 0 2 1 0 1 0 0 0 0 0 0 0 2 1 2 0 2 2 2 2 1 0 0 2 1 0 0 2 2 0 1 0 0 0 0 0 0 1 1 0 1 1 1 0 1 0 1 0 0 1 1 1 1 2 2 0 2 0 1 1 1 0 0 1 1 2 0 0 2 0 1 0 1 2 0 1 0 1 0 1 2 1 0 1 0 0 0 0 1 1 0 0 0 0 0 0 0 2 0 1 0 1 0 0 1 0 0 0 0 0 0 0 1 0 0 0 0 0 0 0 0 0 0 2 2
33 0 1 1 0 0 2 1 2 0 0 1 0 1 0 1 0 2 1 0 0 1 0 1 2 0 1 0 0 1 1 0 1 2 1 0 2 0 0 0 0 0 0 1 1 1 2 0 0 1 0 0 0 0 2 0 0 0 0 2 0 0 0 1 1 0 2 2 1 1 0 1 2 0 2 2 2 2 2 0 0 0 0 0 2 0 1 0 1 1 0 0 1 0 0 1 0 1 0 1 1 2 1 0 0 0 2 0 2 2 0 2 1 1 1 1 1 0 2 0 2 0 2 0 0 2 2 0 0 0 0 0 0 2 1 1 0 0 0 0 0 0 0 0 0 0 0 0 0 0 0 0 0 0 0 1 0 0 0 0 0 0 0 0 0 2 0 1 1 2 1 0 0 1 0 0 2 2 0 2 0 2 1 2 0 0 1 1 0 0 0 1 1 1 2 1 2 0 0 0 0 0 0 0 2 0 0 0 2 0 0 1 0 0 1 2 0 0 1 1 1 1 2 1 0 1 0 0 0 0 0 0 0 0 2 0 0 1 1 1 0 1 1 0 0 2 1 0 2 0 0 0 0 0 0 2 2 2 0 1 0 1 0 0 0 0 0 1 1 1 1 1 0 0 0 1 0 2 2 0 0 0 2 2 2 0 1 1 0 2 0 1 1 2 1 0 2 0 0 1 0 1 1 1 1 0 0 0 1 1 0 2 2 1 1 0 2 1 1 0 2 2 1 0 0 0 0 0 1 0 0 0 1 0 0 1 1 0 1 2 1 1 2 0 0 0 1 0 1 0 0 1 1 1 1 0 2 0 0 1 0 1 0 0 0 0 0 1 1 0 1 1 0 0 0 0 0 1 0 2 0 2 0 0 1 1 0 0 0 0 0 1 1 0 2 2 2 1 1 1 0 1 0 2 2 1 1 0 0 0 0 0 0 0 0 0 0 1 0 0 0 1 0 1 0 2 1 0 0 0 0 0 0 2 2 1 0 2 0 0 2 0 0 1 1 1 1 1 0 1 0 1 2 2 2 2 2 1 0 0 0 0 0 0 1 2 0 1 2 0 1 1 1 1 0 1 0 0 2 0 2 0 0 0 2 0 0 0 1 1 0 1 1 1 0 0 2 2 2 1 0 0 1 0 1 2 2 0 1 0 1 0 0 1 1 1 1 2 1 1 1 0 0 0 1 0 0 0 0 1 0 0 2 1 0 0 2 1 2 2 2 2 0 0 0 1 2 1 1 0 0 0 0 1 2 0 1 1 0 2 0 0 1 0 0 1 1 1 1 0 1 0 1 0 0 1 1 1 0 1 1 0 0 0 0 0 0 1 0 1 0 0 0 0 0 0 0 0 0 0 0 2 0 0 2 0 1 1 1 2 2 0 0 1 1 0 2 0 0 0 1 2 0 1 1 1 2 1 0 0 1 2 0 2 1 0 0 0 1 0 2 0 0 1 1 0 1 0 0 1 0 1 0 2 2 2 1 2 2 0 0 0 0 2 2 2 2 1 1 0 1 1 0 1 0 1 1 1 0 1 1 0 2 0 0 1 2 2 1 0 0 0 1 1 0 0 0 2 1 2 1 1 0 0 1 2 2 2 0 0 0 0 0 2 0 1 0 1 2 2 0 1 0 2 1 2 1 0 0 0 0 2 0 0 1 1 0 0 0 0 0 0 0 0 0 1 0 0 0 0 0 0 0 0 0 1 0 0 1 0 0 0 2 1 0 0 2 0 0 2 0 0 0 0 0 0 0 0 0 1 1 1 0 1 1 2 1 1 2 1 1 0 2 2 2 2 0 1 0 0 1 1 0 2 1 1 0 1 0 1 1 0 0 0 0 1 0 1 1 1 1 1 0 2 2 0 0 2 0 2 0 0 1 0 0 1 0 1 0 0 0 0 0 0 1 0 0 1 0 0 1 0 0 0 1 0 1 0 0 0 0 2 0 0 0 0 0 0 1 0 0 0 1 1 0 0 1 0 2 2 2 0 0 0 0 0 0 1 0 2 0 1 1 1 1 1 1 0 0 0 0 2 0 0 2 2 0 2 0 0 0 0 0 1 1 0 0 1 1 1 0 1 0 2 0 0 1 1 0 0 2 1 1 2 0 1 0 0 1 0 0 1 2 0 0 1 0 0 1 1 2 0 2 0 0 0 2 0 0 0 1 0 2 0 2 0 2 0 0 0 0 0 0 0 0 2 0 0 1 0 0 1 1 2 0 1 0 0 0 1 0 0 0 0 0 0 0 0 1 0 1 1
34 1 2 0 0 0 0 1 1 1 0 1 0 0 0 0 0 0 1 1 1 2 0 1 1 0 1 1 0 2 1 1 0 1 0 0 2 2 0 0 2 0 0 2 2 1 1 0 0 2 1 2 2 2 0 0 1 0 0 1 0 1 0 0 0 0 2 1 1 0 0 1 2 2 2 2 1 2 2 0 0 0 0 1 2 0 1 0 2 2 0 0 0 0 0 1 0 1 0 1 2 2 1 0 0 0 2 1 1 0 1 2 0 2 0 1 1 0 2 0 0 1 2 2 0 0 0 1 1 1 1 1 0 0 1 0 1 0 0 0 0 0 1 0 0 0 0 0 0 2 0 2 1 1 0 0 0 0 0 1 0 0 0 1 1 2 0 0 1 2 0 1 1 0 1 0 2 1 0 1 0 0 1 2 0 0 1 2 0 1 0 1 1 0 1 1 1 0 1 0 0 1 1 0 2 0 0 0 0 0 1 1 1 0 1 2 0 1 2 0 0 0 1 1 0 0 1 1 0 0 0 0 0 0 2 0 0 2 0 0 0 0 2 1 0 1 0 0 2 0 0 0 0 0 0 1 2 2 0 1 0 1 0 0 1 1 1 0 1 0 1 0 1 2 1 1 0 2 2 0 0 0 2 0 1 0 0 1 0 1 1 0 2 2 2 0 2 1 0 1 1 0 0 0 0 0 2 0 2 2 1 2 2 1 0 0 1 0 0 1 0 1 1 0 1 0 1 0 0 1 2 1 0 0 0 0 0 1 0 1 0 0 1 0 0 1 1 2 2 0 0 0 1 0 1 0 0 0 0 1 0 1 0 0 0 2 0 2 2 0 2 0 0 0 1 0 0 1 0 1 0 2 0 0 2 1 0 1 1 0 0 0 2 0 2 0 0 2 0 0 0 0 0 2 2 1 0 0 0 0 0 0 1 1 1 0 1 0 0 0 0 0 0 1 0 2 1 0 0 0 2 0 2 0 0 1 0 1 2 1 1 1 0 1 1 1 0 0 2 0 0 2 1 2 1 1 1 0 0 0 1 1 0 0 0 0 0 2 1 1 0 0 2 2 1 0 0 0 2 0 1 0 0 1 1 0 0 1 1 0 1 1 1 1 1 0 1 1 1 1 1 0 1 1 2 1 2 0 0 0 0 1 0 1 1 1 1 1 0 1 1 2 0 0 1 0 0 1 1 1 1 1 2 1 1 0 1 0 2 2 0 1 0 1 1 2 1 1 1 0 0 0 0 1 2 0 1 1 0 0 0 0 0 1 0 1 1 1 1 0 0 1 2 0 0 2 2 1 0 2 0 0 1 1 0 0 0 0 0 1 0 0 0 1 0 0 0 0 0 0 0 2 2 0 0 1 0 2 2 1 0 0 1 1 1 1 0 0 1 2 0 2 0 0 0 1 1 2 0 0 1 1 0 1 2 0 1 0 1 1 1 1 1 1 2 0 0 0 0 0 0 2 0 0 1 1 0 1 1 0 0 0 0 1 1 1 1 1 1 1 1 1 1 0 0 2 1 1 1 1 0 2 2 0 0 1 1 0 2 0 1 1 0 0 0 1 1 0 1 1 1 1 0 0 1 1 1 1 0 0 1 0 0 2 0 1 0 1 1 1 1 0 0 2 1 1 0 0 0 0 0 1 1 1 2 2 2 0 0 1 0 1 1 1 0 1 0 1 0 0 0 0 0 0 0 1 0 0 1 1 0 0 2 1 0 0 2 1 0 1 0 0 2 1 1 0 0 0 0 0 2 2 1 0 0 1 0 1 1 1 1 1 0 1 0 0 0 1 0 0 0 2 0 2 1 0 1 1 0 1 1 0 1 1 1 0 0 1 2 2 1 2 1 2 2 0 0 2 0 2 0 1 2 1 1 1 0 1 0 0 0 0 0 0 0 0 0 0 0 0 1 0 0 0 0 0 2 0 0 0 1 1 2 1 2 2 1 0 2 0 0 0 1 1 0 1 0 1 1 2 2 0 0 0 0 0 0 1 0 1 1 2 0 1 2 1 2 0 0 0 0 1 1 1 2 2 0 0 0 2 0 2 1 0 2 1 0 2 2 2 0 2 0 1 0 0 1 2 0 0 0 0 1 2 0 1 1 0 0 1 0 1 1 0 0 1 1 2 0 2 2 0 2 0 0 0 0 2 0 2 0 2 1 0 2 1 2 0 0 0 0 0 0 0 0 2 0 0 2 0 0 2 0 0 0 0 0 0 1 1 0 0 0 0 0 0 0 1 1 0 2 2
35 1 2 1 0 0 1 1 2 0 0 1 0 0 0 0 0 1 1 1 1 1 0 2 2 0 1 0 1 2 1 2 1 1 1 0 2 1 0 0 1 0 0 0 0 1 1 0 0 0 0 2 0 0 2 2 0 0 1 1 1 0 0 2 1 1 1 2 0 0 0 1 2 0 0 2 1 2 2 0 0 0 0 1 2 0 0 0 2 2 0 0 0 0 0 1 1 1 1 0 2 1 0 0 0 0 1 1 1 1 0 1 0 1 0 1 1 0 0 2 2 0 2 0 0 2 2 1 1 1 1 1 0 0 1 0 1 0 0 0 0 0 0 0 0 0 1 0 0 1 0 0 1 0 0 0 0 1 0 0 0 0 1 0 1 2 1 0 2 2 0 2 0 2 0 0 2 1 1 1 0 0 0 2 1 1 0 1 1 1 1 2 1 0 1 0 1 0 0 0 0 1 0 0 2 0 0 0 1 0 0 1 2 0 0 1 0 0 2 0 0 0 2 2 0 0 2 1 1 1 0 1 0 0 2 0 0 1 1 1 0 1 2 0 0 2 0 0 2 0 0 0 0 0 0 2 0 1 1 1 1 1 0 0 0 0 0 0 0 0 1 1 0 2 0 1 0 2 2 0 1 1 2 1 2 0 1 1 0 2 0 0 0 2 1 1 1 0 0 0 0 0 1 1 1 0 0 2 2 2 1 2 1 2 1 0 1 0 0 0 0 0 1 1 0 0 0 0 1 1 0 0 1 0 0 0 0 1 0 1 0 1 1 0 0 2 0 0 1 0 0 0 1 0 1 0 0 0 0 0 0 0 2 0 0 0 0 2 2 0 1 1 0 0 0 1 0 2 0 1 0 2 0 0 2 1 0 0 0 0 0 0 1 0 2 2 2 0 0 0 0 0 0 2 1 0 0 1 1 0 0 1 0 0 0 0 1 0 0 0 0 0 0 0 1 2 0 0 0 0 1 0 0 2 1 1 0 1 2 1 1 1 0 0 2 1 1 0 2 2 0 0 1 2 1 1 1 2 1 2 2 2 0 0 0 0 0 2 1 1 1 1 2 2 0 1 0 1 1 0 1 1 0 1 1 0 0 1 1 0 1 1 1 1 1 0 2 1 1 1 1 0 1 1 1 1 1 0 0 0 0 1 1 1 1 0 0 2 1 1 1 1 0 0 0 1 1 0 0 2 0 1 0 0 0 0 1 1 1 1 0 1 2 1 1 2 0 1 1 0 0 0 0 0 2 1 0 1 0 1 0 0 1 0 0 0 1 0 0 2 0 1 0 0 1 0 1 2 0 2 0 0 1 1 0 1 1 1 0 1 0 0 1 1 0 1 0 0 0 0 0 1 2 0 0 1 1 1 2 1 1 0 0 2 0 0 1 0 0 1 0 1 0 0 0 1 2 2 0 0 0 1 2 2 2 0 1 0 0 1 1 0 0 1 2 0 1 0 1 0 0 2 0 1 1 2 1 2 2 0 0 0 0 1 1 1 1 0 1 1 1 1 1 0 0 2 2 0 0 0 1 0 1 1 0 0 1 1 1 2 0 0 0 2 1 0 1 1 1 2 0 1 0 0 1 1 1 2 0 1 1 1 0 0 2 1 0 1 0 0 0 0 0 2 1 1 0 0 0 0 0 1 1 0 1 1 1 0 0 1 0 0 1 0 0 0 0 0 0 0 0 0 0 1 0 1 0 0 0 0 0 0 2 1 0 1 1 1 0 0 0 2 1 0 0 0 0 0 1 1 2 2 1 0 2 2 1 1 1 1 0 1 1 1 1 1 0 0 0 0 1 0 0 2 1 0 0 0 0 1 1 0 1 1 1 0 1 1 2 2 1 2 2 2 2 0 0 2 0 2 1 0 2 0 0 2 0 0 2 2 2 1 0 0 1 0 0 0 0 0 2 0 0 0 2 0 0 0 0 0 0 1 0 0 0 0 1 0 2 0 1 0 1 0 0 0 0 0 1 0 0 0 0 0 0 0 1 1 1 1 0 0 0 2 2 2 2 0 0 0 0 2 0 2 1 1 1 1 0 1 0 1 0 0 2 2 0 1 1 1 0 1 0 1 1 0 0 2 0 1 2 1 0 2 0 0 0 1 1 1 1 1 2 2 2 2 0 0 1 1 2 0 1 1 1 0 1 0 0 0 1 0 0 1 1 0 1 0 0 0 0 0 0 0 0 1 1 0 1 0 0 1 0 1 0 0 0 0 0 2 2 0 0 0 0 0 0 0 0 0 2 1
36 1 0 2 0 0 1 2 2 0 1 1 1 2 0 2 0 0 1 1 1 2 0 2 2 0 1 0 0 2 2 0 0 2 1 1 2 1 0 0 2 1 0 0 1 0 0 0 0 1 0 2 1 1 1 0 0 0 0 0 2 0 0 1 0 0 1 2 1 0 0 1 2 1 1 2 2 2 2 0 2 0 0 1 2 0 0 1 1 2 0 1 0 0 0 1 0 2 0 1 2 2 1 0 0 0 2 1 1 0 0 1 0 1 0 1 1 0 1 1 1 0 2 0 0 2 2 2 2 2 2 2 0 0 0 0 0 0 0 0 1 0 0 0 0 0 0 0 0 2 1 2 1 1 0 0 0 1 0 0 0 0 0 1 1 2 0 1 0 1 1 1 1 1 0 0 2 1 1 1 0 1 1 2 1 0 1 0 0 0 1 1 1 1 2 0 0 1 0 0 0 1 0 0 1 0 1 0 2 0 1 2 0 0 0 2 0 1 0 2 0 0 2 2 0 0 0 1 0 0 0 0 0 0 2 1 1 2 0 0 0 0 2 0 0 2 0 0 1 0 0 0 0 1 1 2 1 2 1 0 1 1 0 0 0 0 0 1 1 1 0 1 0 2 0 1 2 2 2 0 1 0 2 1 2 0 0 0 0 2 0 1 0 2 1 1 0 1 0 0 0 0 1 1 1 0 0 1 1 1 0 2 2 2 1 0 2 0 0 0 1 1 1 0 2 0 1 0 1 1 2 1 2 0 0 0 0 0 1 2 1 1 0 0 0 0 1 1 1 0 0 1 0 0 0 0 0 0 0 0 1 1 2 0 1 1 1 2 2 0 2 0 1 1 0 1 0 2 1 2 0 0 0 1 1 0 0 0 0 0 0 0 1 0 2 0 0 0 2 1 0 1 0 2 2 1 1 1 0 0 0 1 0 1 1 0 0 0 0 0 0 0 0 0 0 2 1 0 0 0 1 0 0 2 0 0 0 1 2 1 1 0 0 0 1 2 1 1 0 2 0 1 0 2 1 0 1 2 1 2 1 2 0 0 1 1 0 1 1 1 0 0 1 0 0 1 0 0 2 0 1 0 0 1 2 0 0 0 2 1 2 2 1 2 2 1 2 1 1 1 1 1 2 1 2 1 1 1 0 0 0 2 0 0 0 2 0 2 1 2 1 0 0 0 1 1 0 0 0 1 0 0 1 0 0 0 1 0 0 0 1 2 0 0 0 0 1 1 0 1 0 1 1 0 1 1 1 0 2 0 1 0 0 0 1 1 1 2 2 0 1 1 0 0 0 0 0 0 0 1 1 0 1 1 0 0 0 0 0 2 0 0 0 0 0 1 0 1 0 0 1 0 0 0 1 0 0 0 0 2 0 0 0 1 0 1 0 0 0 0 1 1 0 1 2 1 1 1 0 0 2 2 1 2 1 1 0 0 0 2 0 1 0 1 1 0 1 0 1 0 0 1 0 1 1 1 0 2 1 1 0 1 0 1 0 0 1 2 0 0 1 0 0 0 0 0 1 1 0 0 1 0 2 1 0 1 1 2 1 0 0 0 1 2 1 0 2 2 0 1 0 2 1 1 0 2 1 2 0 0 0 0 0 2 0 0 0 0 1 1 0 0 0 2 2 1 0 0 0 0 0 1 0 0 0 0 1 0 0 1 0 1 0 1 0 0 0 0 0 0 0 0 0 0 0 2 1 0 1 0 0 0 2 1 0 0 2 0 0 1 1 0 2 0 0 0 0 1 0 2 0 0 2 0 0 1 0 2 2 2 0 0 0 1 0 0 0 1 0 1 0 1 0 1 2 2 2 0 0 2 2 0 1 1 1 0 0 2 2 2 2 2 0 2 2 0 0 1 0 2 0 1 1 2 0 1 0 1 0 1 1 0 0 0 0 0 1 0 0 0 2 0 0 0 0 1 2 0 0 0 1 1 0 0 0 0 2 0 0 0 0 1 0 1 0 0 1 1 2 1 1 0 0 0 0 0 1 1 1 1 0 1 1 1 1 1 1 0 0 1 0 0 0 1 1 1 0 0 1 2 2 0 0 0 1 1 0 1 1 1 0 1 0 0 0 0 1 1 0 0 1 1 1 1 0 1 1 1 0 0 0 2 2 1 0 2 0 1 0 2 2 0 1 0 1 0 1 1 0 1 1 1 0 0 0 0 0 0 1 0 1 0 0 0 0 1 1 0 1 1 1 1 2 2 0 0 0 0 1 1 0 0 0 0 0 0 0 0 0 0 0 0
37 0 1 2 0 0 2 2 2 0 0 0 0 1 0 1 0 1 0 1 1 2 0 1 1 0 1 0 1 2 1 2 1 2 1 0 1 1 0 0 0 0 0 0 2 0 0 0 0 1 0 1 1 1 1 1 0 0 0 1 0 1 0 2 0 2 0 0 0 0 0 1 2 1 1 2 2 0 0 1 0 0 0 1 2 0 0 0 2 2 0 0 2 1 1 2 0 0 0 0 1 2 1 0 0 0 2 1 1 1 0 1 1 1 1 1 1 0 0 2 2 0 2 0 0 2 2 2 2 2 0 0 2 2 0 0 2 0 0 0 1 0 0 0 0 0 0 0 0 1 0 0 0 0 0 2 0 0 0 1 0 0 0 1 0 0 0 0 0 0 0 0 1 2 0 0 2 1 1 1 0 2 0 2 0 0 1 1 0 1 0 2 0 2 2 1 1 0 0 0 0 0 0 1 2 0 1 0 1 0 1 1 1 0 2 2 1 0 2 0 0 0 2 2 0 0 1 1 0 0 1 0 0 0 0 0 0 2 0 0 0 0 1 0 0 1 0 0 1 1 1 1 0 0 0 2 2 1 0 0 0 0 0 0 0 0 1 0 2 0 0 1 0 1 0 1 1 1 2 0 1 0 1 0 0 1 0 2 0 2 0 1 0 2 1 1 1 2 0 2 0 0 0 0 0 0 1 0 1 1 0 0 0 1 1 0 2 0 0 0 0 0 2 1 0 0 1 0 0 0 1 0 0 0 0 0 0 2 0 0 0 0 1 0 0 0 1 0 0 0 0 0 0 0 0 0 0 0 0 1 0 1 1 1 1 0 0 2 2 0 2 0 1 1 1 0 0 0 0 2 1 0 0 0 0 0 0 0 0 0 0 1 1 0 1 1 2 1 0 0 0 0 0 2 2 0 0 0 0 0 0 0 0 1 1 0 0 0 0 0 0 0 1 1 0 2 0 0 0 0 1 0 0 2 0 0 0 0 0 1 0 2 0 0 1 2 0 1 1 1 0 1 1 2 1 1 1 1 1 1 1 1 1 1 1 1 0 2 1 2 0 0 2 2 1 1 0 0 1 0 0 0 0 0 2 1 0 0 0 0 0 0 1 0 0 0 1 1 1 1 1 0 1 1 1 1 1 1 0 0 0 1 0 1 1 1 0 2 1 2 1 0 1 1 0 0 0 0 0 1 0 0 1 0 0 0 1 0 1 1 1 1 2 0 0 2 0 1 1 0 0 0 0 0 1 1 0 1 1 0 0 0 2 1 1 0 1 2 2 0 2 0 0 0 0 0 0 0 0 0 1 0 1 0 1 0 0 0 0 0 0 0 0 0 0 0 0 0 0 0 0 1 1 0 1 1 1 1 1 0 1 0 0 0 1 0 0 0 0 0 1 1 0 0 0 2 2 1 0 0 2 2 0 2 2 0 0 1 0 1 1 0 0 1 1 0 1 0 0 0 0 2 0 0 1 1 0 0 0 0 0 0 2 0 1 0 0 0 0 2 0 2 0 0 0 1 1 0 1 1 1 0 1 0 0 1 1 1 1 0 0 0 0 1 1 0 1 2 0 2 1 0 0 0 1 2 2 2 0 0 0 0 0 2 0 0 0 0 0 0 1 0 1 2 2 2 0 1 0 1 0 1 1 0 2 2 1 0 0 0 0 0 0 0 0 1 0 0 0 0 0 0 0 0 0 1 0 0 1 1 1 1 2 2 0 0 2 0 0 2 1 1 2 0 0 0 0 0 0 0 2 2 0 1 1 2 1 2 1 2 0 1 2 2 1 1 1 1 0 0 0 2 1 2 1 1 1 0 0 1 1 1 2 2 1 0 0 1 2 2 2 2 1 2 2 0 0 1 0 1 0 0 2 0 0 1 0 1 0 0 0 0 1 0 0 1 1 0 0 0 2 0 0 0 1 1 1 0 1 1 1 2 0 0 0 0 1 0 1 0 0 1 1 1 0 2 0 0 2 2 2 0 0 0 0 0 1 2 0 2 1 1 0 2 1 1 1 0 1 0 1 1 0 2 0 1 0 1 1 1 0 0 0 0 0 0 0 1 2 2 0 2 0 1 0 0 0 2 0 0 1 1 1 2 0 1 1 1 0 0 0 0 1 1 0 1 1 0 0 0 2 0 0 1 2 0 2 2 1 1 0 0 0 1 1 0 1 0 0 0 0 0 0 0 1 1 1 0 0 0 0 0 1 2 0 0 0 0 0 1 0 0 0 0 0 0 1 1 2 0 2 2
38 1 0 1 0 0 1 2 2 0 0 0 0 0 0 0 0 1 0 1 1 2 0 2 2 0 1 0 1 1 1 2 1 0 1 0 1 1 0 0 2 0 0 0 2 0 0 0 0 1 0 1 1 1 1 0 0 0 0 2 0 0 0 1 0 0 2 2 2 0 0 2 2 0 2 2 2 2 2 0 0 0 0 0 1 0 0 2 2 2 2 2 2 0 0 2 0 1 0 1 1 2 0 0 1 1 2 1 1 1 1 2 1 1 1 1 1 0 1 1 1 0 2 1 0 1 1 2 2 2 0 0 0 0 0 0 0 0 0 0 2 0 1 0 0 0 0 1 1 1 0 0 0 0 0 0 0 1 0 1 0 0 1 1 1 2 1 0 1 1 0 1 0 2 0 0 2 1 0 1 0 1 0 2 2 1 0 0 0 1 0 2 0 1 2 0 1 1 0 0 0 0 1 0 2 0 0 0 0 0 1 2 1 0 1 2 0 0 1 1 1 1 0 1 1 0 0 2 0 0 0 0 2 2 1 2 1 2 0 0 0 1 2 0 0 2 0 0 2 0 0 0 0 0 0 1 0 2 0 1 0 1 0 0 0 0 0 0 2 0 1 0 0 2 1 0 0 2 2 0 1 0 2 1 2 1 1 0 0 2 0 2 0 1 2 1 1 0 0 0 0 0 1 1 1 0 0 0 0 1 0 2 2 1 0 0 1 0 0 0 1 1 2 0 1 0 1 0 1 1 2 1 1 0 0 0 0 0 0 1 1 1 0 0 0 2 0 0 0 1 1 1 0 0 0 2 1 0 0 1 0 1 1 0 0 0 0 1 1 0 2 0 0 0 0 0 0 2 0 0 0 1 0 0 2 2 0 0 0 0 0 0 1 0 2 2 2 0 0 0 0 0 0 1 1 0 1 2 0 0 0 0 1 1 1 0 0 1 0 1 0 2 0 0 1 1 0 2 2 0 0 2 0 2 0 0 0 2 1 0 0 2 1 1 2 1 1 2 0 1 0 2 1 2 1 1 1 1 0 1 1 1 0 0 0 2 0 1 1 1 0 0 1 1 0 0 0 1 2 1 1 0 0 1 1 0 1 0 1 1 0 1 1 1 1 1 1 0 0 0 2 2 2 1 1 0 2 0 0 0 0 1 0 2 2 0 0 2 0 1 1 1 1 1 1 0 0 0 0 1 0 0 0 0 2 0 2 1 1 2 1 1 1 0 0 1 0 0 2 0 0 0 0 0 0 2 0 1 1 1 1 0 1 1 1 0 1 0 0 0 0 2 2 0 0 2 2 1 0 1 1 0 0 0 1 0 0 1 1 2 0 0 1 0 0 0 1 0 0 0 0 1 1 1 2 0 1 1 2 0 1 0 0 1 1 0 0 0 0 0 2 2 0 0 0 1 1 1 0 0 1 1 0 1 1 1 0 0 0 1 1 1 0 0 2 0 1 0 0 0 0 2 0 1 2 2 0 1 1 0 0 0 1 0 0 0 2 1 0 1 1 1 1 0 0 1 1 2 1 1 2 0 1 1 2 2 0 1 1 0 0 0 1 2 1 0 2 0 0 0 0 0 0 0 0 1 2 2 0 0 1 0 0 1 0 1 0 1 1 1 0 0 0 1 1 1 0 0 2 0 1 1 0 1 1 1 1 0 0 1 0 1 0 1 0 0 0 0 0 0 0 0 0 0 0 2 0 0 1 0 0 0 2 0 0 1 1 0 0 2 0 1 2 0 0 0 0 0 2 2 1 1 1 0 1 1 1 2 2 2 0 0 1 2 0 0 0 1 0 0 0 1 0 2 0 1 2 1 0 1 1 0 1 1 1 0 1 0 2 2 2 2 0 1 1 0 0 0 0 2 1 1 0 1 0 1 1 1 0 0 0 0 0 0 0 0 0 1 1 0 2 0 0 0 0 2 2 2 0 0 0 0 0 0 0 1 1 0 2 0 0 0 1 0 0 1 0 0 0 2 2 0 0 0 0 0 0 1 1 1 1 1 0 1 1 1 1 0 0 0 0 1 0 2 2 2 0 0 0 1 0 0 1 0 1 1 0 2 2 2 0 2 0 1 0 0 1 1 0 1 2 2 1 2 0 1 1 1 2 2 1 0 1 2 0 1 0 1 0 1 2 0 0 2 1 0 2 2 0 1 1 1 1 0 0 0 1 0 2 1 1 0 1 1 0 1 0 1 1 1 1 1 0 0 0 0 0 0 0 1 1 0 0 1 0 0 0 0 0 0 2 1
39 0 1 2 0 0 2 1 1 1 1 0 0 0 0 0 0 1 0 1 1 1 0 2 2 0 1 0 1 2 2 0 1 2 0 0 1 1 0 0 1 0 0 1 1 1 0 0 0 1 1 1 0 0 2 2 0 1 0 1 0 0 0 2 2 0 2 1 1 0 0 1 2 0 1 2 2 1 1 0 1 0 0 2 2 1 0 0 1 2 1 0 1 0 0 2 0 1 0 1 1 2 0 0 0 0 2 0 0 0 1 1 1 1 1 1 1 0 2 0 1 0 1 1 1 0 0 0 2 1 1 1 0 0 1 0 1 0 0 0 2 0 0 0 0 0 0 0 0 1 0 1 0 0 0 0 0 0 0 1 1 1 0 1 1 2 0 1 1 2 1 1 0 2 1 0 2 1 0 1 0 0 0 1 0 0 0 0 0 0 0 0 1 0 1 1 2 1 0 0 0 1 0 0 1 0 1 0 1 0 0 1 2 0 2 2 1 1 1 1 1 1 2 2 0 0 1 2 1 0 1 0 1 1 1 1 0 2 0 0 0 1 2 1 0 1 0 0 2 0 0 0 0 0 0 1 0 2 0 1 0 1 0 0 0 0 0 1 1 0 0 0 1 2 0 0 1 2 1 0 0 0 1 0 0 1 0 1 0 2 0 1 1 2 2 1 1 0 1 0 1 1 0 0 0 0 1 0 2 0 0 0 1 0 0 0 2 1 1 0 1 1 1 1 1 0 1 0 1 1 1 1 1 0 0 0 0 1 0 1 0 0 1 0 1 0 2 0 0 0 0 1 1 0 1 0 0 0 0 0 0 0 0 1 0 0 0 2 2 1 2 0 1 1 0 2 0 1 0 2 0 1 0 0 1 1 0 2 2 1 1 1 1 0 2 1 1 2 0 0 0 0 0 2 2 1 0 1 0 0 0 0 1 1 2 0 0 0 0 0 0 0 1 2 0 0 0 0 0 0 1 0 0 1 0 0 0 1 0 0 0 1 0 0 1 1 1 2 0 0 0 1 1 1 2 1 2 2 1 2 2 2 0 0 0 1 0 1 2 1 1 1 1 1 1 0 1 0 1 0 2 0 0 1 1 0 0 0 0 0 0 0 1 2 1 0 2 2 2 0 0 0 1 1 2 1 2 1 0 0 0 1 0 1 1 1 2 2 0 1 1 1 1 1 1 0 0 1 1 1 0 1 0 0 1 0 1 2 2 2 1 2 1 0 0 2 1 1 0 1 0 1 0 1 2 0 1 1 2 0 1 0 1 0 1 1 1 0 0 1 0 2 1 0 0 1 1 0 0 1 0 0 1 2 0 0 0 0 1 2 0 0 0 0 0 0 0 0 0 0 0 2 1 0 1 0 1 1 1 1 0 0 2 2 0 1 0 0 0 0 1 2 0 0 0 1 0 1 0 0 2 2 0 1 2 1 0 1 0 0 1 1 0 1 2 0 2 0 0 0 0 1 0 0 2 1 0 1 0 1 2 0 0 0 0 0 1 1 0 1 1 0 0 0 0 1 1 0 1 1 1 0 2 0 0 1 2 1 1 0 0 0 0 1 0 0 2 2 0 1 1 0 0 0 1 1 1 1 0 0 1 0 0 2 0 1 0 2 1 1 0 0 0 2 2 2 0 0 0 0 0 0 1 0 1 0 0 0 0 1 0 0 1 0 0 0 0 1 0 0 0 0 0 0 0 2 1 0 0 0 0 0 2 1 0 1 2 2 0 0 0 0 2 1 1 0 0 0 1 1 2 2 0 1 1 2 1 2 1 2 0 1 1 2 0 0 1 1 0 1 0 1 0 2 0 1 0 0 1 1 2 0 0 0 0 1 0 0 2 1 0 1 0 2 2 0 0 1 0 2 0 1 0 1 0 1 0 0 1 0 0 0 0 0 0 0 0 1 0 0 2 0 0 0 2 0 0 0 0 0 1 1 2 1 2 2 1 0 1 0 0 0 1 1 0 1 0 1 2 2 2 0 0 0 0 0 0 2 0 1 0 2 0 2 2 2 2 0 0 1 0 1 2 0 2 1 0 1 0 0 0 0 1 0 1 1 0 1 2 1 1 1 0 1 0 0 1 1 0 0 2 2 0 1 1 1 0 1 0 0 0 0 1 1 0 2 0 2 0 2 2 0 0 2 2 0 2 2 0 2 0 0 0 1 0 0 1 0 1 1 0 0 0 0 0 0 2 1 1 0 0 0 1 1 0 1 1 1 0 2 0 0 0 1 0 0 0 0 0 0 2 1
40 0 2 0 0 0 0 2 2 1 0 0 0 0 0 0 0 2 2 1 1 2 0 2 2 0 0 0 0 2 2 0 1 2 0 0 1 2 0 0 1 0 0 2 2 2 1 0 0 1 0 0 0 1 1 1 0 1 0 0 1 0 0 1 0 1 0 0 1 0 1 1 2 0 0 2 2 1 1 0 1 0 0 2 2 1 0 1 1 1 0 0 2 0 0 0 0 1 0 1 0 2 0 1 0 0 2 2 0 0 0 0 1 1 0 0 0 0 0 2 2 0 2 1 0 1 1 1 1 1 0 0 0 0 1 0 1 0 1 0 1 0 0 0 0 0 0 0 0 0 0 0 0 0 0 0 0 1 0 1 1 1 1 0 1 1 0 0 1 1 0 1 0 2 0 0 2 1 1 1 0 0 2 2 0 0 2 2 1 1 1 2 1 1 2 1 2 0 0 0 0 1 0 0 2 0 2 0 2 0 0 1 2 0 2 2 0 1 1 1 1 1 2 2 0 0 0 0 0 0 0 1 0 0 2 0 0 2 0 0 0 0 1 0 0 1 0 0 2 0 0 0 0 0 0 0 0 1 0 0 0 0 0 0 0 0 0 0 0 0 1 1 0 1 0 2 0 1 1 0 1 0 1 0 0 1 0 1 0 2 0 0 0 2 1 1 0 0 0 0 0 1 0 0 0 0 1 0 0 1 1 1 2 2 1 0 2 0 0 0 0 0 1 1 1 0 1 0 1 0 1 1 0 0 0 0 0 2 1 1 0 0 0 0 0 0 1 0 1 0 1 0 1 1 1 0 2 0 0 1 0 1 2 0 1 1 1 2 2 0 0 2 0 0 0 0 0 1 0 1 0 0 0 1 1 1 0 1 1 0 0 0 1 0 1 1 1 0 2 1 0 1 0 2 2 1 1 0 0 1 1 1 0 0 0 0 0 1 0 0 0 1 0 1 1 1 0 0 0 0 1 0 1 1 0 0 0 0 0 1 2 0 0 0 1 2 1 0 0 0 0 0 1 2 1 1 1 2 1 1 1 1 0 0 0 1 1 0 2 0 1 1 1 1 2 0 1 1 2 0 0 0 0 2 1 1 0 0 2 1 1 2 1 2 0 0 2 0 0 1 2 2 1 1 1 1 2 0 0 0 0 1 0 0 0 2 0 2 2 2 0 0 2 2 0 0 0 1 1 1 1 1 2 1 0 0 1 1 2 2 1 1 1 0 0 1 1 2 0 0 0 0 0 1 2 0 1 1 0 0 0 1 0 0 0 1 0 1 1 0 1 1 0 0 0 0 0 0 0 0 2 0 1 1 0 0 0 0 1 1 0 0 1 1 1 0 0 0 0 0 0 1 1 0 1 0 1 1 1 1 0 0 0 0 2 0 1 0 0 1 0 1 0 2 2 0 0 1 0 0 2 2 0 0 2 1 1 0 0 1 1 1 0 1 1 0 1 1 0 0 1 2 0 0 0 2 0 2 1 0 0 0 1 1 1 1 0 1 0 1 1 1 0 0 0 2 2 0 0 1 0 0 2 1 1 1 1 1 1 1 0 0 1 2 0 0 0 2 1 1 0 1 0 0 1 2 2 2 0 0 2 0 0 2 0 0 0 1 2 2 0 0 0 2 1 1 1 0 1 0 1 2 0 0 0 0 1 0 0 2 1 1 0 2 0 0 1 0 0 0 0 0 0 0 1 1 0 0 0 0 0 1 2 2 0 0 2 0 0 2 0 0 1 0 0 0 0 0 1 1 2 2 0 1 1 2 1 2 1 2 0 2 2 2 0 0 2 1 0 0 0 2 0 1 1 1 1 1 1 0 1 0 2 1 1 0 0 0 2 2 1 1 2 2 2 0 0 2 0 2 1 0 1 1 0 2 0 0 0 0 0 0 0 0 1 0 0 1 0 1 1 0 0 0 1 0 1 0 0 0 0 0 1 0 1 2 1 0 1 0 2 0 2 0 0 1 0 0 2 2 2 0 0 0 0 0 1 1 1 2 0 1 0 1 1 1 1 0 0 0 1 1 1 0 1 0 0 0 0 0 0 0 0 0 1 0 0 1 2 1 0 1 0 1 0 1 0 0 0 0 1 1 0 1 0 0 0 1 0 1 0 0 0 1 1 1 0 0 0 0 1 0 0 2 1 0 1 1 0 1 1 0 0 1 0 0 0 0 0 0 0 0 0 0 0 2 0 0 1 0 0 0 1 1 0 0 0 0 0 0 0 0 0 0 0 0 0 0 1 0 0 0
41 1 0 2 0 1 2 2 2 0 0 0 0 1 0 1 0 2 1 2 2 1 0 2 2 0 1 1 0 2 0 0 1 1 1 0 1 0 0 0 1 1 0 0 2 0 0 0 0 1 0 0 0 1 0 0 0 0 0 0 2 0 0 0 0 0 2 0 2 1 0 1 2 0 2 2 2 2 2 0 1 0 1 1 1 0 0 0 2 2 0 0 1 0 0 1 1 0 0 0 1 2 1 0 1 1 2 2 0 0 1 2 0 2 0 2 2 0 0 2 2 0 2 1 0 1 1 1 2 1 0 0 1 1 0 0 1 0 0 0 0 0 0 0 0 0 0 0 0 0 0 0 0 0 1 0 0 1 1 1 0 0 0 2 0 1 0 1 0 2 1 2 1 0 1 0 2 1 0 1 0 2 0 2 0 0 1 0 0 1 0 1 0 1 1 0 0 0 0 0 0 1 0 0 2 0 1 0 1 0 0 1 1 0 0 2 0 0 1 1 0 0 2 2 0 0 1 1 0 0 0 1 0 0 2 0 0 1 0 0 0 0 2 0 0 1 1 0 2 0 0 0 0 0 0 1 1 0 0 0 0 0 0 0 0 0 0 0 1 1 0 0 0 2 0 0 0 2 1 0 1 1 1 0 1 0 1 1 0 2 0 0 1 2 1 0 2 0 0 0 1 0 1 1 1 1 0 0 0 1 0 1 2 1 2 0 1 1 1 1 1 1 1 0 2 0 2 0 0 0 2 1 1 0 0 0 0 1 0 0 0 1 0 0 1 1 1 0 0 2 2 0 1 0 1 0 0 0 0 1 0 1 2 0 1 0 0 2 2 0 2 0 1 1 0 0 0 0 1 2 0 0 0 1 1 0 0 0 0 0 0 1 0 0 2 0 0 2 0 0 0 1 0 1 1 0 1 0 0 1 1 1 0 0 1 0 1 0 0 0 0 0 1 1 0 2 1 0 0 0 0 1 0 1 1 0 0 1 1 0 0 2 1 1 1 2 1 0 0 1 0 0 2 2 1 1 1 1 1 2 0 1 0 0 0 0 0 0 2 0 0 1 2 2 1 0 1 0 1 0 0 0 0 0 2 0 0 0 2 1 0 1 0 1 0 1 0 2 1 0 0 0 1 1 1 1 1 0 0 0 0 2 0 1 1 1 0 2 0 2 1 0 0 0 0 1 1 1 0 1 0 1 2 2 2 0 1 1 0 1 0 1 1 0 0 1 1 0 2 0 0 0 0 0 2 0 0 1 0 0 0 0 0 2 0 0 2 1 1 0 1 1 0 0 0 0 0 1 0 1 1 0 0 0 0 0 0 1 0 1 0 0 1 2 0 0 1 0 0 0 0 1 0 1 1 0 0 0 1 0 0 0 1 1 1 1 1 0 0 0 0 0 0 1 1 1 2 1 0 0 0 0 0 1 1 0 1 0 1 2 1 2 0 1 1 0 0 0 1 1 0 1 0 1 2 1 0 2 2 0 0 0 1 1 1 1 0 1 0 1 1 1 0 0 0 2 2 2 1 1 2 0 2 0 0 2 0 0 1 1 0 0 0 1 1 0 2 1 0 2 0 0 0 1 2 2 1 1 0 0 1 0 1 1 0 0 0 2 1 1 0 0 0 2 1 1 0 0 0 0 0 1 0 0 0 0 1 0 0 1 0 1 0 1 0 0 1 1 0 1 1 1 0 0 0 1 0 0 1 0 0 0 2 1 0 1 1 1 0 0 0 0 2 1 1 0 0 0 0 1 2 1 1 0 0 0 0 2 1 2 0 1 0 2 0 0 0 1 0 0 0 1 0 0 2 1 0 0 1 1 1 0 0 0 0 0 2 0 1 1 1 1 1 2 1 0 0 0 0 1 0 1 1 0 0 1 0 1 0 1 0 1 0 0 0 0 1 1 0 0 2 0 0 0 2 0 0 0 0 0 0 0 1 1 1 0 1 0 1 0 0 0 0 2 0 0 0 1 2 2 2 0 0 0 0 0 0 2 0 2 0 1 0 1 1 1 1 0 0 0 1 2 1 1 1 1 1 0 0 1 0 1 0 2 2 1 0 2 2 2 0 2 0 2 0 0 1 1 0 0 1 1 0 1 0 0 1 1 0 0 0 2 1 2 1 2 0 0 0 0 2 0 1 1 1 0 1 2 0 1 1 0 0 0 2 0 2 0 0 0 0 0 0 0 0 0 1 0 1 0 0 1 0 1 0 0 0 0 0 2 1 0 1 0 0 0 0 0 0 0 2 2
42 1 2 0 0 0 0 0 2 0 1 2 0 1 0 0 0 2 0 1 1 2 0 2 2 0 1 0 0 2 2 0 1 1 2 1 2 1 0 0 2 1 0 1 2 0 0 0 0 2 2 2 0 0 2 1 0 0 0 2 0 0 0 0 2 0 1 1 2 0 0 2 2 0 1 2 2 2 2 0 2 0 0 2 2 0 0 0 2 2 0 0 1 0 0 1 0 1 0 1 1 2 0 0 0 0 2 0 2 0 0 2 0 2 0 2 2 1 2 1 1 0 1 1 1 0 0 0 0 0 0 0 0 0 1 0 1 0 0 0 0 0 0 0 0 0 1 0 0 0 0 0 0 0 0 0 1 1 0 0 0 0 0 0 0 2 0 0 1 1 0 1 1 2 1 0 2 1 0 0 0 1 0 1 0 0 0 1 0 1 0 2 0 1 2 0 1 0 0 1 0 1 0 0 2 0 2 0 0 0 0 0 1 0 2 2 0 0 2 0 1 1 2 2 0 0 1 0 0 0 1 1 0 0 1 0 0 2 0 0 0 0 2 1 0 1 0 0 1 1 0 0 0 0 0 2 0 1 1 0 1 1 0 0 0 0 1 0 1 0 0 0 0 1 0 0 1 2 2 0 0 0 2 1 1 1 0 0 0 2 0 1 1 1 2 0 1 0 0 0 0 1 0 0 0 0 1 0 1 1 1 1 1 2 0 0 1 1 0 0 0 0 2 2 0 0 2 0 0 1 1 0 0 0 0 0 0 1 0 2 1 1 1 0 1 1 1 0 1 0 0 0 0 1 0 0 1 0 0 2 0 2 1 0 1 1 0 1 1 0 1 1 0 0 0 0 0 2 0 2 0 1 0 0 2 1 0 0 0 0 1 1 1 1 1 1 2 0 1 2 0 2 0 2 1 0 0 0 0 0 0 0 1 0 1 1 0 1 0 0 0 2 1 1 1 2 2 0 0 0 1 0 2 0 0 1 0 1 1 0 2 0 0 0 1 0 0 2 0 0 0 0 0 1 2 0 2 1 0 1 1 1 2 2 2 2 0 1 2 0 1 0 2 2 1 1 0 0 2 0 1 0 0 0 2 1 0 1 1 0 0 1 0 1 1 1 2 1 1 1 1 0 1 1 1 1 1 1 0 0 0 2 1 2 2 0 0 2 0 0 0 2 2 1 0 0 0 0 0 2 0 1 1 1 0 2 0 0 1 1 1 1 1 1 0 2 1 1 1 0 0 0 0 1 1 1 0 0 2 1 0 0 1 0 0 1 2 0 0 1 0 2 1 0 0 1 1 2 0 2 0 0 1 0 2 0 0 1 0 1 0 0 0 0 1 0 0 0 0 1 0 2 2 0 0 2 2 1 1 2 0 0 0 1 1 0 2 0 0 0 1 2 0 0 0 2 2 2 0 0 0 1 0 2 1 0 0 1 0 2 0 1 0 1 1 0 1 1 0 0 0 2 0 1 2 2 0 2 2 0 0 0 0 0 0 0 1 1 1 0 0 0 2 0 0 2 2 0 0 0 2 0 1 0 0 1 0 2 1 0 1 1 2 2 0 0 2 1 0 1 0 0 1 0 0 0 0 1 0 0 0 0 0 0 1 0 0 1 2 2 0 0 1 2 0 1 0 1 1 1 0 1 0 0 1 1 1 0 0 0 0 0 0 0 0 0 0 0 0 0 0 0 0 2 0 0 1 0 0 0 0 1 2 1 1 0 2 0 0 2 1 1 1 1 1 0 0 0 2 2 0 0 1 0 1 2 1 1 2 1 1 0 1 1 1 0 0 1 0 1 0 1 0 2 2 2 2 0 0 1 2 1 2 2 2 0 0 1 2 1 1 1 1 2 2 0 0 1 0 2 1 1 1 0 0 1 0 0 0 0 0 0 0 0 0 0 0 0 0 0 2 1 0 1 1 1 1 0 0 0 1 1 0 0 0 1 1 0 1 0 1 0 1 1 0 2 0 0 1 2 1 1 0 0 0 0 0 1 1 0 0 0 1 1 2 2 2 0 0 0 0 1 0 2 0 0 0 0 0 1 0 1 0 0 0 0 0 2 1 2 0 2 1 1 0 0 2 2 0 0 2 2 0 2 0 0 0 1 0 1 0 0 2 2 1 0 1 0 0 0 2 0 0 2 1 0 2 2 1 1 0 1 0 2 0 0 0 0 1 1 0 1 0 0 0 0 1 0 2 0 0 2 1 2 0 0 0 0 0 2 1 0 0 0 0 0 0 0 0 0 2 1
43 1 1 1 0 1 2 2 1 2 0 0 0 0 0 0 0 0 1 0 0 2 2 0 2 0 1 0 0 2 2 1 2 2 0 0 1 1 0 0 1 0 1 0 2 1 0 0 0 0 0 0 0 1 1 0 0 1 0 0 0 1 0 2 0 1 1 0 1 0 0 1 2 0 1 2 2 2 2 0 2 0 0 1 2 0 0 1 2 2 2 1 0 0 0 2 0 1 0 1 0 2 0 0 0 0 2 2 0 0 1 2 1 2 2 2 2 0 1 1 2 1 2 0 0 2 2 0 1 0 0 0 0 0 0 0 0 0 1 0 0 0 1 0 0 0 0 0 0 2 1 2 0 0 0 0 0 1 0 1 0 0 0 0 1 2 1 0 2 2 0 2 0 2 0 0 1 1 1 1 0 1 0 1 1 1 0 1 0 1 0 2 1 1 2 0 0 0 0 0 0 0 0 1 2 0 1 1 0 0 2 1 1 0 2 1 0 1 2 0 0 0 2 2 0 0 1 2 0 0 0 0 0 0 2 0 0 2 0 0 0 0 2 0 0 1 1 0 2 0 0 0 1 0 0 2 2 1 0 0 0 0 0 0 0 0 0 1 1 0 1 0 1 2 0 0 0 1 1 0 0 1 1 0 2 1 0 1 0 2 0 0 1 2 2 1 2 1 0 0 0 0 0 0 0 0 0 0 2 2 0 2 1 1 2 0 2 0 0 0 0 0 1 0 1 0 0 0 1 1 2 2 1 1 0 0 0 1 0 0 0 0 0 0 0 0 2 0 0 0 0 2 1 1 1 0 2 0 0 1 0 2 2 0 2 0 0 2 2 0 0 2 0 0 0 0 0 2 1 1 0 1 0 0 1 0 0 0 0 0 0 0 1 1 1 0 0 0 1 1 0 2 0 2 2 0 0 0 0 0 0 1 0 0 1 0 0 0 1 0 1 1 1 2 0 2 1 0 0 0 0 1 0 2 1 1 0 2 1 0 1 1 0 1 1 0 0 2 0 0 0 1 0 1 2 0 2 2 1 2 1 2 1 1 1 1 0 1 2 0 1 0 1 1 2 0 2 0 1 1 2 1 0 1 1 1 0 1 1 0 1 1 0 2 1 0 2 1 1 1 1 1 1 0 1 2 2 0 1 0 1 1 0 0 0 2 0 1 0 1 1 1 1 0 1 0 0 0 0 2 0 1 2 0 1 0 1 0 1 1 0 1 2 1 0 2 0 1 1 0 0 0 0 0 2 0 1 0 1 0 1 1 1 0 1 0 0 2 2 0 1 0 1 0 0 0 0 0 0 2 0 0 1 0 1 0 0 0 0 1 0 0 0 1 1 0 1 0 0 0 0 1 1 1 0 1 2 0 2 0 1 0 0 0 1 0 0 0 0 0 0 1 0 1 1 1 1 1 0 0 0 1 0 1 2 1 1 0 1 1 1 0 0 0 2 0 2 0 1 0 1 1 0 2 2 2 0 2 2 0 0 0 1 0 1 0 0 0 1 0 1 0 0 0 1 2 2 1 0 1 1 0 1 0 0 0 1 1 2 0 0 0 1 2 0 0 2 2 0 2 1 0 0 0 1 2 2 1 0 0 0 0 0 1 0 0 0 1 1 1 0 0 0 2 0 1 2 0 0 0 0 0 0 0 0 1 1 0 0 1 0 0 0 0 0 0 0 1 0 1 1 1 0 1 1 1 0 0 2 0 0 0 2 1 1 0 2 1 0 1 0 0 1 1 1 0 0 0 1 1 2 2 0 1 1 2 1 0 2 0 2 0 1 1 1 1 0 1 0 1 0 2 0 2 1 2 0 0 1 1 2 0 1 1 1 1 1 1 2 2 1 2 1 1 0 0 0 2 0 2 1 0 2 0 0 1 0 0 1 1 1 0 0 0 0 0 0 0 0 0 2 0 0 1 1 1 1 0 0 0 2 2 0 0 0 0 0 0 0 0 0 0 2 0 0 0 0 1 2 1 0 1 1 0 0 1 0 1 0 2 0 1 1 2 2 2 2 0 0 1 0 2 0 2 1 1 0 0 0 1 0 1 0 0 0 0 0 2 2 2 0 2 1 1 2 0 1 1 0 0 2 2 1 0 1 1 1 2 0 0 0 2 2 2 2 0 1 0 0 1 2 0 0 2 2 0 2 2 0 0 2 0 1 0 1 0 1 0 0 0 0 0 0 0 0 1 0 0 1 0 0 1 1 1 0 0 0 0 1 1 0 0 0 0 0 1 0 0 0 0 2 1
44 1 0 2 0 0 1 2 2 0 0 0 0 0 0 0 0 1 1 1 0 2 0 2 2 0 0 0 1 2 1 2 1 1 0 0 1 1 0 0 2 0 0 0 2 0 0 0 1 2 0 2 0 0 2 0 0 0 0 0 1 0 1 2 0 1 1 0 1 0 0 1 2 0 2 2 2 1 1 0 1 0 0 0 2 0 0 0 2 2 1 1 1 0 0 1 0 0 0 0 1 2 0 0 1 1 1 2 0 0 1 2 0 0 0 0 0 0 0 2 2 0 2 1 0 1 1 1 2 1 0 0 0 1 0 0 0 0 0 0 1 0 0 0 0 0 0 1 1 1 0 0 0 0 0 0 0 0 0 1 1 1 0 2 1 2 1 0 1 1 0 1 0 2 0 0 2 0 0 0 0 0 1 1 0 0 1 1 1 2 0 2 1 0 1 0 1 0 0 0 0 0 0 0 2 0 1 0 0 0 0 0 2 0 0 2 0 1 2 0 1 1 2 2 0 0 1 1 0 0 0 0 1 1 1 1 0 2 0 0 0 1 2 0 0 2 0 0 1 1 0 0 0 0 0 2 1 1 0 0 0 0 1 1 0 0 1 0 0 0 1 0 1 2 1 1 0 0 0 0 0 2 2 1 1 1 1 2 0 2 0 0 2 2 2 0 2 0 0 0 1 0 1 1 1 0 1 0 2 2 0 2 1 2 0 0 1 0 1 0 1 1 1 0 0 0 0 0 2 1 0 0 0 0 0 0 0 2 0 1 0 0 1 0 1 0 2 0 1 0 0 0 0 0 0 2 0 0 0 0 0 1 0 1 0 0 2 1 1 0 2 0 0 0 0 1 0 1 1 2 0 2 0 0 1 0 0 0 0 0 0 0 2 0 2 2 2 0 2 1 0 2 0 1 1 0 1 0 0 0 0 1 0 1 1 0 0 0 0 1 0 1 1 1 2 1 1 0 0 0 2 1 0 2 1 1 0 0 1 1 1 0 1 2 1 2 1 1 0 1 1 1 2 2 2 2 2 1 0 1 1 1 0 0 0 1 0 2 1 1 2 1 1 1 1 0 1 0 2 2 2 0 0 1 1 1 0 1 1 0 1 1 1 0 0 0 2 2 2 0 0 0 1 0 1 2 2 1 0 0 0 2 0 1 1 1 1 2 0 2 2 0 0 0 1 0 0 2 2 1 1 0 0 0 0 0 1 1 2 2 2 2 1 1 1 1 1 2 0 0 0 0 0 0 1 2 0 0 0 1 0 0 0 0 0 1 1 0 0 1 0 0 0 0 0 0 0 1 0 2 0 0 1 1 0 1 1 1 0 2 0 1 0 0 2 0 0 0 0 0 0 2 1 1 2 0 0 1 1 2 0 0 1 2 0 2 0 0 0 0 2 2 0 0 0 1 2 1 0 0 0 0 0 2 1 1 0 0 2 2 2 1 0 1 2 0 2 0 0 0 0 2 0 2 2 2 1 1 1 0 0 0 2 1 1 1 2 1 1 0 1 0 0 0 1 2 2 0 0 0 0 1 2 0 0 2 0 2 2 0 0 0 0 1 1 0 1 2 0 1 0 1 0 1 2 2 1 1 0 0 1 0 0 2 0 0 0 0 2 2 0 0 1 2 1 2 0 1 1 1 0 1 1 0 1 0 1 0 0 0 0 0 1 1 0 1 0 1 0 0 0 0 0 0 0 1 1 0 0 0 1 0 2 1 0 1 1 0 0 2 1 0 2 0 0 0 0 0 0 0 1 2 1 0 1 2 1 1 1 1 1 1 1 1 0 0 0 0 0 0 0 2 0 1 1 1 1 0 1 1 2 0 1 1 1 0 0 0 2 1 1 1 1 2 2 0 0 2 0 2 0 1 1 1 0 1 0 0 0 0 0 0 0 0 0 0 0 1 0 0 2 0 0 1 1 1 1 0 1 1 1 2 0 0 0 1 1 0 1 0 1 0 0 2 0 2 0 0 2 1 1 0 0 0 0 0 0 1 1 2 0 1 1 1 2 2 2 0 0 0 0 2 0 2 1 1 1 0 1 1 1 0 0 0 0 0 0 1 0 0 0 1 0 1 0 0 1 0 0 0 1 1 0 2 0 0 0 1 0 0 0 1 2 2 0 1 0 0 0 0 2 0 2 0 0 0 0 1 1 0 0 0 0 0 0 1 0 0 0 0 0 0 0 0 0 2 0 0 1 1 1 1 1 2 0 1 1 0 1 1 0 0 0 0 0 0 0 0 1 0 2 2
45 0 1 2 0 0 0 2 2 0 0 0 0 1 0 1 0 1 1 1 0 1 0 2 2 0 1 0 1 2 0 1 1 1 0 0 0 2 0 0 2 0 0 1 2 1 1 0 1 1 0 1 1 1 1 1 0 0 0 0 1 1 0 0 0 0 1 1 1 0 0 2 1 0 1 1 2 2 2 0 1 0 1 0 1 0 0 1 1 2 1 1 1 1 1 2 0 0 0 0 2 2 0 0 1 1 2 1 1 0 1 2 1 1 1 1 1 0 0 2 2 0 1 0 0 1 1 1 2 1 1 1 0 0 0 0 0 0 0 0 1 0 1 0 0 0 1 0 0 1 0 1 2 0 0 0 0 2 0 2 1 1 1 1 1 2 1 0 0 0 0 0 1 1 0 0 2 2 1 2 0 2 1 2 1 1 1 1 0 0 0 1 0 1 1 0 1 0 0 0 0 0 0 0 2 1 1 0 1 0 2 1 0 0 1 2 1 0 0 2 0 0 2 2 0 0 2 1 0 0 0 0 0 0 0 0 0 1 0 0 0 0 2 1 0 2 0 0 2 0 0 0 0 1 1 1 0 1 1 0 1 1 0 0 0 0 1 0 0 0 2 0 0 2 1 1 0 2 2 0 0 0 1 0 2 2 0 1 0 2 0 1 2 2 2 0 2 0 0 0 0 1 0 0 0 0 0 0 0 0 0 0 2 2 0 0 0 0 0 0 1 1 1 0 1 0 2 0 1 0 1 0 0 0 0 0 0 1 0 1 1 1 1 0 0 1 1 0 1 1 1 0 0 1 0 0 1 0 0 0 0 0 2 0 2 1 0 2 2 0 2 0 0 0 1 1 0 1 1 2 0 2 0 2 0 2 0 0 0 0 0 0 0 0 1 0 0 1 2 1 1 1 0 1 1 0 1 0 0 0 0 0 0 0 0 0 1 0 0 0 0 0 1 0 2 1 0 0 0 0 0 1 0 2 2 1 0 0 0 0 1 1 0 0 1 1 0 0 1 1 0 0 0 2 1 0 1 1 0 1 1 1 1 1 1 1 1 0 2 0 0 0 2 2 2 0 0 1 1 0 2 0 0 0 2 1 0 0 2 1 1 2 1 1 1 1 0 1 1 0 1 1 1 1 1 0 1 1 0 0 0 1 0 0 0 2 0 2 0 0 0 1 1 1 1 0 0 0 1 1 1 1 2 1 1 1 1 1 2 1 0 1 1 0 0 0 1 1 1 0 0 0 0 0 1 2 0 0 1 1 0 0 1 0 1 1 1 0 0 1 0 2 1 0 1 0 1 1 0 1 1 1 1 1 0 0 0 0 1 1 0 0 1 0 1 0 1 0 0 0 0 2 0 0 2 0 0 0 0 1 2 0 0 1 1 0 0 0 2 1 0 1 0 0 1 0 1 1 0 0 0 1 0 0 2 0 0 0 1 2 1 0 0 0 1 0 1 1 0 0 1 1 0 0 1 1 0 2 1 0 0 0 2 0 0 0 0 0 0 1 0 1 1 0 0 2 2 1 0 0 1 2 2 0 0 2 0 2 1 0 1 1 1 1 0 0 1 2 0 1 0 1 0 0 0 0 0 2 0 0 1 0 0 2 0 1 0 1 1 1 0 0 0 2 2 1 0 0 1 0 0 0 0 0 1 1 1 0 0 0 0 0 0 0 0 0 0 0 0 0 0 0 0 0 0 2 0 0 0 0 0 1 2 0 0 1 2 0 1 2 1 0 2 0 0 0 0 0 0 0 1 2 1 1 1 1 1 1 2 1 0 0 2 2 1 1 0 1 0 0 0 0 0 1 2 1 0 0 1 1 2 0 1 1 1 0 0 1 2 1 0 0 1 1 1 0 0 0 0 1 1 0 2 0 0 2 0 1 0 0 0 0 0 0 0 0 1 0 0 0 2 0 0 0 1 0 1 0 0 0 1 1 0 0 0 0 1 0 0 0 0 1 0 2 0 0 0 0 2 2 1 1 0 0 0 0 0 2 1 1 1 1 0 1 2 1 1 0 0 0 0 2 0 1 1 1 1 0 1 1 1 0 0 0 1 1 0 1 0 0 0 1 0 1 0 0 0 1 0 0 2 1 0 0 1 2 1 0 0 0 0 0 2 0 0 1 0 0 0 1 2 0 0 1 2 1 2 2 1 1 1 0 0 0 1 1 1 0 0 0 0 0 0 0 0 0 0 0 2 0 0 1 1 2 0 0 0 0 1 2 0 0 0 0 0 0 0 0 1 0 1 0
46 1 0 2 0 0 1 2 2 1 0 0 1 2 0 1 0 2 1 2 1 1 0 2 2 0 0 0 1 1 1 1 1 1 1 0 1 1 0 0 1 0 1 0 2 0 0 0 0 1 0 0 1 1 1 1 0 1 0 0 1 0 0 2 0 1 1 1 1 0 0 1 2 0 2 2 2 0 0 1 0 0 0 2 2 0 0 0 2 2 0 0 0 0 0 2 0 1 0 1 1 1 0 0 1 1 1 2 0 0 1 2 0 2 0 2 2 0 1 1 1 0 2 1 0 1 1 1 1 1 0 0 0 1 1 1 0 0 0 0 0 0 1 0 0 0 0 0 0 1 1 1 1 1 1 0 0 2 0 0 1 1 0 0 0 1 0 0 1 2 0 1 0 2 1 0 2 1 0 2 1 1 1 2 1 1 1 1 0 1 0 2 0 1 2 0 2 0 0 0 0 0 0 0 1 0 1 1 0 0 0 1 0 1 2 2 0 0 2 0 1 1 0 1 1 0 0 2 0 0 0 0 0 1 1 0 0 2 0 0 0 1 2 0 0 1 0 0 2 0 0 0 0 0 0 0 1 1 0 0 0 0 0 0 0 0 1 0 0 0 1 0 0 2 0 1 0 1 1 0 0 0 2 1 2 0 0 0 0 2 0 1 0 2 2 1 1 1 0 1 0 0 1 1 1 0 1 0 1 1 1 1 1 0 0 0 2 0 1 1 1 1 1 0 1 0 0 0 1 1 1 1 0 0 0 0 0 1 0 1 0 1 2 0 0 0 1 1 0 1 1 1 0 1 0 1 1 0 0 0 2 2 1 0 1 0 1 2 2 0 2 0 1 1 0 2 0 1 1 1 1 0 0 0 1 1 0 0 0 0 0 0 0 0 1 0 1 0 1 1 0 1 0 1 1 0 1 0 0 0 0 0 0 0 0 0 1 0 0 0 0 0 0 0 0 2 2 0 0 0 1 0 0 2 1 1 0 1 0 0 1 1 0 1 1 2 1 1 0 1 0 2 1 2 1 1 1 2 2 2 2 1 1 1 1 1 0 1 2 0 1 1 2 2 1 1 1 0 2 0 2 0 0 1 2 2 0 0 2 1 1 2 1 2 2 0 2 2 0 0 0 0 1 1 1 1 1 0 1 1 0 1 0 1 1 0 0 1 0 1 1 1 1 1 1 0 0 0 0 2 0 2 1 0 0 0 0 1 2 2 2 2 1 1 1 2 1 1 1 0 0 0 0 0 1 1 0 0 1 0 0 0 0 0 0 2 1 1 1 1 1 1 1 0 0 1 1 0 0 1 1 0 1 1 0 0 0 1 0 1 0 0 0 0 1 0 0 1 0 0 1 0 0 0 2 0 2 1 1 1 2 0 0 0 0 0 1 0 0 1 0 1 0 0 0 1 1 2 0 0 1 1 0 1 2 0 1 1 0 1 1 1 0 1 2 0 1 1 0 0 1 1 0 0 1 1 0 2 2 0 0 0 1 1 1 1 1 1 0 1 1 1 0 0 0 2 2 0 0 1 0 0 1 1 1 1 0 0 2 0 1 1 1 1 0 0 1 2 0 2 1 0 0 0 1 2 1 0 1 0 0 0 1 1 0 1 0 2 1 1 0 0 2 2 0 1 0 0 0 1 0 1 0 0 1 1 0 0 0 1 0 1 1 1 0 0 1 1 0 1 1 1 0 0 0 0 2 0 0 0 0 0 2 2 0 0 2 1 0 2 1 0 1 0 0 1 0 1 1 2 1 0 0 1 0 2 0 2 0 2 0 2 1 2 0 0 0 1 0 0 0 0 0 2 1 1 1 0 0 1 1 0 1 1 1 0 0 0 2 2 2 2 0 2 2 0 0 1 0 1 0 1 2 0 0 2 0 1 0 1 1 0 0 0 0 1 1 0 0 0 2 0 0 0 0 1 2 0 0 0 2 2 0 0 0 0 0 0 1 0 0 0 1 1 0 0 0 0 2 1 1 0 0 0 0 0 2 2 0 2 0 2 0 2 2 2 2 0 0 0 1 2 0 2 2 2 0 0 1 1 1 0 1 0 1 1 0 2 2 2 0 2 0 1 0 0 1 1 0 0 2 1 0 2 0 0 0 1 0 0 0 0 0 1 0 2 0 0 0 1 0 1 0 1 1 1 1 2 0 2 1 1 0 1 1 1 1 0 0 0 0 0 0 0 0 1 1 0 2 0 0 2 0 0 0 0 0 0 0 2 1 0 0 0 0 0 0 0 1 0 2 2
47 0 0 2 0 1 2 2 0 1 0 0 0 0 0 0 0 2 2 1 1 2 0 2 2 0 0 0 2 2 1 2 0 2 1 0 2 2 0 0 1 0 0 0 1 0 0 1 0 1 1 2 1 1 1 1 0 0 0 1 0 1 0 0 0 0 2 1 1 0 0 1 2 0 1 2 2 1 1 0 0 0 0 1 1 0 0 0 1 1 0 0 0 0 0 2 1 1 0 1 1 2 0 1 1 0 2 2 0 0 0 1 1 2 0 2 1 1 2 1 1 0 2 0 0 1 2 1 2 2 0 0 1 1 0 1 1 0 0 0 1 0 0 0 0 0 0 0 0 0 0 0 0 0 0 0 0 2 0 1 1 1 1 0 1 1 0 1 1 2 0 1 0 2 0 0 2 0 0 0 0 0 1 2 1 1 1 2 0 1 0 2 0 0 1 0 1 0 0 0 0 2 0 1 2 0 1 1 0 0 1 1 1 1 0 2 0 0 1 1 1 1 1 1 0 0 1 0 0 0 0 1 0 0 2 0 0 2 0 0 0 0 2 0 0 2 0 0 2 0 0 0 0 0 0 1 1 0 0 0 0 0 1 1 0 0 0 0 1 0 2 0 0 2 0 1 0 2 2 0 1 1 0 0 2 1 0 0 0 2 0 1 1 2 2 1 2 0 0 0 0 0 1 1 1 1 0 0 1 2 1 2 2 2 0 0 0 2 1 0 1 1 1 1 0 0 2 0 1 0 2 1 1 0 0 0 0 1 1 0 1 1 2 0 0 0 1 0 1 1 1 0 1 0 1 1 1 0 0 1 0 1 1 0 1 1 0 1 1 0 2 0 0 0 0 1 0 2 2 2 0 2 0 2 1 1 0 0 0 0 0 0 0 0 1 0 1 0 0 0 0 0 0 2 2 0 0 2 0 0 0 0 0 0 0 0 1 1 0 0 0 1 0 0 2 2 1 0 0 1 0 1 0 2 1 1 0 2 0 0 1 0 1 2 0 2 0 1 1 0 0 1 1 2 1 1 1 2 1 0 0 0 1 1 1 1 0 2 1 1 0 0 2 2 1 0 0 0 2 0 0 0 0 0 2 0 0 0 2 1 1 2 0 2 1 0 2 1 0 0 1 1 2 1 1 0 1 0 0 0 0 2 0 0 0 2 0 2 2 2 0 0 2 1 0 0 0 1 1 1 1 0 0 0 0 0 1 0 0 0 1 1 1 0 1 1 0 1 1 0 0 0 0 1 1 1 0 1 1 0 1 0 1 0 0 1 1 1 1 0 1 1 1 0 0 1 1 1 0 1 1 1 0 0 0 0 0 1 0 1 1 1 1 0 0 0 2 0 0 0 0 2 0 0 2 0 2 0 1 0 1 0 1 1 1 1 0 0 0 0 0 0 0 1 1 0 0 1 0 0 1 1 1 2 2 1 0 1 0 1 1 1 0 1 2 0 2 0 1 0 0 1 0 1 2 2 0 2 1 0 0 0 1 1 1 1 0 2 0 0 2 0 0 0 1 2 2 1 0 0 1 0 2 1 1 2 1 1 1 0 0 0 1 2 0 0 2 1 0 0 0 1 0 0 0 1 2 2 0 0 1 0 0 1 0 0 0 2 0 0 0 0 1 2 1 2 0 0 0 0 0 1 0 1 1 1 1 0 0 2 1 0 0 1 0 1 0 1 0 0 0 0 0 0 0 0 0 0 1 0 0 0 2 1 0 0 2 0 0 0 1 0 2 1 1 0 0 0 2 2 2 2 0 0 1 2 1 2 1 2 0 1 1 2 0 0 0 0 0 0 0 2 0 2 0 0 1 0 0 2 2 0 0 0 0 0 2 0 1 0 0 0 1 2 2 0 0 1 0 2 0 0 2 0 0 2 0 0 1 0 1 0 0 0 0 0 0 0 0 0 2 0 0 0 1 1 1 0 0 0 2 2 0 0 0 1 1 0 0 0 1 0 0 1 0 0 0 1 2 2 1 0 0 0 0 0 0 1 1 2 0 1 1 1 1 1 1 0 0 0 1 2 1 1 1 1 1 0 0 0 0 1 0 0 1 1 0 1 1 1 0 1 0 1 0 0 0 1 0 0 2 1 0 2 0 0 0 1 1 1 0 0 1 2 1 2 0 0 0 0 1 0 1 0 1 0 2 2 0 2 1 1 0 1 1 0 1 0 0 0 0 0 0 0 0 1 1 0 1 0 0 1 1 2 0 1 1 0 0 2 1 0 0 0 0 0 0 0 0 0 2 2
48 1 1 1 0 1 2 1 1 1 0 0 0 0 0 0 0 2 0 1 1 2 0 2 2 0 0 0 0 2 2 0 1 2 0 0 0 2 0 0 1 0 0 0 2 1 1 0 0 0 1 1 1 1 1 0 0 0 1 1 0 1 0 2 1 0 2 1 1 0 0 0 2 1 1 2 2 1 1 0 1 0 0 0 1 0 0 0 2 2 0 0 1 0 0 1 0 2 0 2 0 2 0 0 1 1 1 2 0 0 1 2 0 2 0 2 2 0 1 1 2 1 2 1 0 1 1 2 2 2 0 0 1 1 0 0 1 0 0 0 2 0 0 0 0 0 0 0 0 0 0 1 1 0 0 0 0 1 0 0 0 0 0 2 1 1 1 1 0 1 1 0 1 2 0 0 2 0 0 0 0 0 1 2 1 1 1 1 0 1 0 2 0 1 2 0 2 0 0 0 0 0 0 0 2 1 1 0 1 0 0 0 0 0 2 2 0 1 2 0 1 1 2 2 0 0 0 2 0 0 1 0 0 0 1 0 0 0 1 1 1 1 2 0 0 2 0 0 2 0 0 0 1 0 1 2 1 0 0 0 0 0 0 0 0 0 1 1 0 0 0 2 0 0 0 1 0 1 1 0 0 1 1 0 2 2 0 1 1 2 0 1 2 2 2 0 2 0 0 0 0 0 1 1 1 0 0 0 0 1 0 1 2 1 0 0 1 0 1 0 2 2 2 2 0 0 1 0 0 0 1 1 1 1 0 0 0 2 0 1 0 2 1 0 0 0 1 2 0 2 2 0 0 0 0 0 1 0 0 0 0 0 0 0 0 0 1 2 2 0 2 0 2 2 0 2 0 0 0 2 1 0 0 0 0 0 0 0 0 0 0 0 1 1 2 1 1 2 0 0 0 1 0 2 2 1 1 1 0 0 0 0 1 1 1 0 1 0 0 2 0 2 0 1 1 1 0 0 0 0 1 0 1 1 1 0 0 1 1 2 2 0 0 1 1 1 0 1 1 1 0 1 1 1 2 1 2 1 0 1 1 1 0 0 0 2 0 1 2 0 1 1 2 2 2 0 1 0 2 1 2 0 0 1 1 0 0 1 2 1 0 2 0 1 0 2 0 2 2 0 0 0 2 2 2 0 0 0 0 0 0 2 0 1 1 1 1 2 0 1 1 1 0 0 0 0 0 0 0 1 0 1 0 0 1 1 1 1 1 1 0 1 1 1 1 1 2 1 1 0 0 0 0 0 1 1 0 0 1 1 0 0 0 0 0 2 1 0 0 2 0 0 1 0 0 1 2 1 0 1 1 0 2 1 1 0 0 0 0 1 0 0 0 0 0 0 1 0 0 0 0 2 1 1 2 0 0 0 1 0 1 0 0 1 0 0 0 0 1 1 0 1 0 1 1 0 1 0 0 0 1 1 0 1 2 0 1 0 1 2 1 2 0 1 1 0 1 1 0 0 0 0 0 1 2 1 0 2 1 0 0 0 0 0 0 0 2 1 1 0 2 0 0 0 0 2 2 0 0 1 0 0 2 2 2 2 0 1 2 1 0 0 0 0 1 0 2 1 1 1 0 1 1 0 0 0 0 2 1 0 0 0 1 1 0 2 0 0 0 0 0 0 0 2 1 0 0 0 1 0 1 1 0 0 0 0 0 0 0 1 0 0 1 1 0 0 1 0 0 0 0 0 0 2 0 1 2 0 0 0 1 1 2 1 0 1 1 1 0 1 1 0 1 2 1 0 0 0 1 1 1 1 1 1 0 0 0 1 1 1 1 1 2 2 1 1 0 1 0 1 0 2 0 2 1 1 1 0 1 1 1 0 0 0 0 0 0 0 2 2 2 2 1 2 2 0 0 1 1 2 0 0 1 1 0 1 1 0 0 0 0 0 2 0 0 2 2 0 0 1 1 0 0 0 1 0 1 0 0 0 2 2 0 0 0 0 0 0 1 0 1 0 1 0 0 1 1 1 1 1 1 0 0 1 0 1 0 2 0 2 0 1 1 1 2 1 1 0 0 0 0 1 1 1 2 2 0 1 1 1 1 1 1 0 2 2 0 2 2 2 0 2 0 1 1 1 1 2 0 0 2 2 0 1 1 1 1 1 0 0 0 1 2 2 2 1 0 0 0 0 1 0 1 1 2 0 2 2 1 0 0 0 1 0 1 0 2 0 1 1 0 1 0 0 0 1 1 0 0 0 0 0 0 1 0 0 0 0 0 2 1 0 0 2 1 0 0 0 0 0 0 0
49 1 0 2 0 0 2 2 1 0 0 1 1 1 0 0 0 2 0 0 0 1 0 2 2 0 2 0 0 2 1 1 2 1 2 1 2 0 0 0 0 0 0 0 2 0 0 0 0 1 0 0 2 2 0 1 0 0 1 1 0 2 0 2 0 1 1 1 1 0 0 1 2 0 0 2 2 1 1 0 1 0 1 0 0 0 0 0 1 1 0 0 1 0 0 1 0 1 0 1 0 2 1 0 1 0 2 1 1 0 1 2 1 2 2 2 2 0 2 0 0 0 1 1 1 0 0 1 2 1 1 1 0 1 1 1 0 0 0 0 0 0 0 0 0 1 0 0 0 0 0 0 1 0 0 0 0 0 0 1 0 0 0 1 2 2 0 0 0 0 0 0 0 2 1 0 2 1 0 1 1 1 2 2 0 0 2 1 1 2 0 2 0 2 1 0 0 1 0 0 0 1 0 0 2 0 2 1 1 0 0 1 1 0 2 2 0 1 2 0 1 1 2 2 0 0 1 2 1 1 0 0 0 0 1 0 0 1 0 0 0 1 2 0 0 2 0 0 1 1 0 0 0 0 0 1 1 2 0 0 0 0 0 0 0 0 0 0 2 0 0 0 0 2 0 0 1 2 2 0 1 1 0 0 1 1 0 0 0 2 0 2 1 2 2 1 1 0 0 0 0 1 1 1 1 0 0 0 0 1 0 0 1 2 2 1 2 0 0 1 0 0 1 0 1 0 1 0 2 2 2 2 0 0 0 0 0 2 0 0 0 1 0 0 0 1 1 0 2 1 1 0 1 0 1 1 0 0 0 1 0 1 1 0 0 1 0 1 1 0 2 0 1 1 0 2 0 1 0 2 0 2 0 1 0 0 0 0 0 0 0 0 1 0 2 0 1 1 0 2 0 2 0 2 2 0 0 1 0 0 0 1 0 0 1 0 0 1 0 1 0 2 0 0 1 2 1 1 1 0 0 0 0 2 1 0 0 0 0 0 2 0 0 1 1 1 0 2 0 1 0 2 1 2 1 1 1 1 0 0 0 0 0 0 1 2 0 2 1 1 1 1 2 2 2 0 1 0 1 0 1 0 0 1 2 2 0 0 1 0 0 1 0 2 1 0 1 0 0 1 2 2 0 0 0 2 1 0 1 0 1 0 0 0 0 2 1 2 1 1 0 0 1 0 0 1 1 0 0 1 0 1 1 0 1 0 2 0 1 1 1 1 2 1 1 1 1 1 1 0 0 0 0 0 1 2 0 0 1 2 0 0 1 1 1 0 1 0 0 1 0 0 2 0 0 2 2 1 0 2 1 0 2 0 1 1 1 0 0 1 0 0 1 0 2 0 1 0 0 0 0 1 1 1 0 1 2 2 2 2 1 0 0 1 0 1 1 0 0 0 1 0 0 2 2 0 0 2 0 0 0 0 0 1 1 0 0 0 0 0 1 0 0 0 0 0 0 0 0 0 0 2 0 1 2 2 0 1 1 0 0 0 2 1 1 1 0 1 1 0 2 0 1 0 0 1 0 1 0 0 2 0 2 0 0 2 0 0 2 0 0 0 0 0 0 0 1 1 1 1 0 1 0 0 0 0 0 2 0 0 0 0 0 2 0 0 0 1 1 1 1 0 0 1 1 2 0 0 0 0 0 1 1 0 1 0 0 0 0 2 1 1 0 1 0 0 1 0 0 0 0 0 0 0 0 1 0 0 0 0 0 0 2 1 0 0 2 0 0 1 0 0 2 1 1 0 0 0 1 1 1 2 2 0 0 0 0 2 2 2 0 1 1 1 1 1 0 1 0 0 1 1 0 2 1 1 1 0 0 1 2 1 2 2 1 0 0 0 2 1 1 2 0 2 2 0 0 1 0 2 0 2 1 0 0 0 0 0 0 0 0 0 0 0 0 0 0 0 0 0 2 0 0 0 1 0 1 0 0 0 1 2 0 0 0 0 0 0 1 0 0 0 2 0 0 1 0 0 2 1 2 0 2 0 0 1 0 1 1 0 1 1 0 1 1 1 1 0 1 0 2 2 0 2 0 0 2 0 0 2 0 2 0 0 1 1 0 1 1 0 1 1 0 2 0 1 1 2 0 1 2 1 1 2 0 1 0 1 1 1 1 1 1 2 0 0 1 0 0 0 2 0 2 0 0 0 0 1 0 1 0 1 0 0 1 1 1 0 1 1 0 0 0 0 0 0 1 0 1 0 0 1 1 2 0 2 1 0 0 0 0 0 0 0 0 0 1 0 0 0 1 1
50 0 1 1 0 0 0 1 2 0 0 1 0 1 0 1 0 0 0 1 2 1 0 1 1 0 2 0 0 2 1 2 0 2 0 0 2 2 0 0 2 0 0 1 2 1 1 0 0 1 1 1 0 2 0 1 0 0 0 2 0 0 0 2 0 1 1 0 2 0 0 0 2 1 2 2 2 2 2 0 1 0 0 0 2 0 0 0 2 2 0 0 1 1 0 1 0 0 0 0 1 2 0 0 0 0 2 1 1 0 1 2 1 1 1 1 1 0 1 1 2 0 2 1 0 1 1 2 2 2 0 0 1 1 0 1 1 0 0 0 0 0 1 0 0 0 1 1 1 2 1 1 0 0 0 0 0 0 0 1 0 0 0 2 1 0 0 1 0 1 1 0 0 1 1 0 2 0 0 0 0 2 0 2 2 2 0 0 0 0 0 0 1 1 2 1 1 0 0 0 0 0 1 0 1 0 1 0 2 0 1 1 1 0 2 2 0 0 2 1 0 0 2 2 0 0 0 2 0 0 1 0 0 0 2 0 0 1 0 0 0 0 2 0 0 1 0 0 2 0 0 0 0 0 0 1 1 0 0 0 0 0 0 0 0 0 0 0 1 1 0 2 0 2 1 1 0 2 2 0 0 0 2 2 2 0 2 1 0 2 0 0 2 2 2 0 2 1 0 1 0 2 1 1 1 0 0 0 0 1 0 2 1 1 1 0 1 0 0 1 1 1 2 1 0 0 1 0 1 1 2 1 1 0 0 0 0 1 0 0 0 1 0 0 0 2 0 0 1 0 1 0 0 2 0 0 2 0 0 0 0 1 2 0 2 1 0 1 1 0 2 0 0 0 0 0 0 1 0 1 0 2 0 0 0 1 0 0 0 0 0 0 0 1 2 2 2 1 0 0 0 0 0 2 2 0 0 0 0 1 0 1 0 0 1 0 0 1 0 0 1 0 0 2 1 2 0 0 0 0 0 0 1 0 0 1 0 2 1 0 2 0 0 1 1 0 0 1 0 2 0 1 0 1 1 0 1 0 0 0 1 1 0 0 0 1 0 1 1 1 1 1 2 2 0 1 0 0 1 0 0 0 0 0 2 0 0 0 1 1 0 1 0 1 0 0 0 2 1 0 0 0 2 2 2 0 1 0 0 0 0 2 0 0 0 1 0 2 0 1 1 1 0 0 1 1 0 0 1 1 0 1 2 1 0 0 0 2 1 2 2 2 1 1 1 1 2 1 1 0 0 0 0 0 2 0 1 1 0 0 0 0 1 0 1 0 0 1 1 0 1 0 1 0 1 1 2 0 0 1 1 0 1 1 0 0 0 0 0 0 0 0 0 0 1 0 1 1 0 0 0 0 0 1 2 0 0 1 1 0 1 0 0 1 1 0 0 0 0 0 2 1 0 0 0 1 2 1 0 0 2 2 0 1 2 0 1 0 0 2 0 0 0 1 2 0 2 0 0 0 0 1 0 0 1 1 0 2 1 1 0 0 2 2 2 1 1 1 1 0 0 0 1 0 1 2 2 1 2 2 1 0 2 1 0 1 2 2 2 0 0 0 1 1 1 0 2 2 0 2 1 0 0 0 1 2 2 2 0 0 2 0 0 2 0 0 0 1 1 1 0 1 0 2 2 1 0 0 0 0 0 1 0 0 2 2 2 0 0 0 0 0 0 0 0 0 0 1 0 0 0 0 0 0 0 1 0 0 0 0 0 0 2 1 0 1 2 0 0 2 2 0 1 1 1 0 0 0 2 2 0 0 0 0 0 1 0 2 0 2 0 2 2 2 0 0 1 1 0 1 0 2 0 2 1 0 1 0 1 1 1 0 2 2 2 0 0 0 2 2 2 2 1 2 2 0 0 1 0 2 0 1 1 0 0 1 0 2 0 0 0 0 0 0 0 0 1 0 0 0 1 0 0 0 1 0 1 0 0 0 1 1 1 0 1 0 0 0 2 0 1 0 1 1 0 0 0 1 2 2 2 0 0 0 0 0 0 1 0 1 1 1 2 1 1 1 1 0 0 0 0 2 1 1 1 1 1 0 0 1 0 1 0 1 2 2 0 1 1 0 1 0 1 2 0 0 1 1 0 0 2 1 0 2 0 0 0 2 0 0 0 1 2 2 1 1 0 0 0 0 2 0 0 2 1 0 1 2 0 1 2 0 0 0 0 0 1 0 1 1 0 0 0 1 0 0 2 0 2 0 0 1 2 2 0 0 0 0 0 2 1 0 0 0 0 0 0 0 0 0 1 0
51 1 0 1 0 0 0 2 2 0 0 0 1 2 0 2 0 1 0 0 0 1 0 2 2 0 0 0 1 2 1 2 0 2 1 0 1 1 0 0 1 0 0 0 1 0 0 0 1 1 0 1 1 1 1 0 0 0 0 0 0 1 0 2 1 1 0 1 0 1 0 1 2 1 2 2 2 0 0 1 0 0 0 1 1 0 0 1 2 2 1 0 1 1 0 1 0 0 0 0 2 2 0 0 0 0 2 1 1 1 1 2 1 2 1 2 2 0 1 1 2 1 2 0 0 2 2 0 1 0 1 1 0 0 0 0 0 0 0 0 0 0 0 0 0 0 0 0 0 1 0 1 0 0 0 1 0 1 1 1 1 1 0 1 0 2 0 1 0 2 1 2 0 1 0 0 2 0 0 0 0 0 0 2 0 0 1 2 2 1 1 2 0 2 2 0 2 1 0 0 0 0 0 0 2 0 0 0 1 0 1 1 0 0 0 2 1 0 1 2 0 1 2 2 0 0 2 2 0 1 1 0 0 0 0 0 0 2 0 0 0 0 2 1 0 2 0 0 2 0 0 0 1 1 1 1 1 1 0 0 0 0 0 0 0 0 1 1 2 1 0 2 0 1 0 0 0 2 2 0 0 1 2 1 1 1 1 0 1 2 0 1 1 1 2 0 1 2 1 0 1 0 0 0 0 0 1 0 0 2 0 2 1 1 1 0 2 0 1 1 1 1 2 1 0 0 0 0 1 0 0 0 0 0 0 1 0 2 0 1 1 0 1 0 0 0 1 0 0 1 1 1 0 1 0 1 1 1 0 2 0 1 0 1 0 2 0 1 1 0 2 0 1 1 0 1 0 2 1 2 0 0 0 2 0 0 0 0 0 0 0 0 2 0 2 2 2 1 0 0 0 0 0 2 2 0 0 0 0 0 0 0 0 0 1 0 0 0 0 0 0 2 1 2 0 1 1 1 1 1 0 2 0 1 1 1 0 1 2 1 1 0 0 0 1 1 1 1 0 1 0 1 0 2 0 0 0 2 0 1 0 1 0 1 1 1 0 2 1 1 1 1 2 2 2 0 1 0 1 0 0 0 0 0 2 0 0 0 1 0 0 0 1 0 0 1 1 1 0 0 1 1 1 1 1 1 1 0 1 0 1 2 0 2 2 0 0 2 1 1 0 1 1 0 1 0 0 0 0 1 0 1 2 2 0 1 1 0 2 2 0 1 1 1 1 1 1 0 2 0 0 0 0 0 2 0 2 0 1 0 0 0 0 0 0 0 0 1 1 0 0 2 0 0 0 0 1 0 0 1 0 0 1 1 0 0 0 0 1 1 0 0 1 0 1 0 0 0 0 0 0 2 1 0 1 1 1 0 1 0 1 0 0 1 1 0 0 0 0 0 0 0 0 1 1 1 1 1 0 0 1 1 1 1 2 1 1 0 0 1 0 0 0 0 0 0 0 0 0 0 0 2 0 1 2 2 0 1 1 0 0 0 1 2 2 1 2 1 1 0 1 1 1 0 0 1 1 0 1 2 0 2 2 0 0 2 0 0 2 0 0 0 0 0 0 0 0 1 0 1 1 0 0 0 0 1 2 2 0 0 0 0 0 2 1 0 0 0 1 1 0 0 0 2 2 0 0 0 0 0 0 1 0 0 1 0 0 0 0 0 0 0 0 0 0 0 0 0 0 1 0 0 0 1 1 1 0 0 1 1 0 1 2 0 0 2 1 0 0 2 0 0 1 1 1 0 0 0 1 1 1 1 1 0 0 2 0 2 1 2 0 1 1 1 0 0 1 0 0 0 0 1 1 2 1 1 0 1 0 2 2 0 2 2 2 0 0 1 2 2 2 2 1 2 2 0 0 1 0 2 1 0 1 1 0 2 0 1 2 0 1 1 0 0 1 0 0 0 0 0 2 0 0 0 2 0 0 0 0 0 0 0 0 0 0 0 1 0 2 0 0 0 2 0 0 1 1 0 1 1 0 2 0 0 0 0 0 1 0 2 0 2 0 2 2 2 2 0 0 0 0 2 0 2 0 0 1 0 0 1 0 0 0 1 1 0 0 1 1 1 0 1 0 0 0 0 1 1 0 0 2 2 0 1 0 0 0 1 0 0 0 2 2 2 2 1 0 0 0 0 2 0 1 0 1 0 1 2 0 2 0 0 0 0 1 1 1 0 0 0 0 0 0 0 0 0 1 0 1 0 0 2 1 2 0 0 0 0 0 0 0 0 1 0 0 0 0 0 0 0 0 0
52 0 1 2 0 1 1 2 1 0 0 1 1 2 0 1 1 0 0 0 0 2 0 2 2 0 0 0 0 1 0 1 0 1 0 0 1 2 0 0 1 0 0 0 0 0 0 0 0 1 1 1 0 0 2 0 0 0 1 0 0 1 1 1 0 0 2 0 1 1 0 1 2 1 2 2 2 2 2 0 2 0 0 0 2 0 0 0 2 2 0 1 1 1 0 1 0 1 0 0 1 2 1 0 0 0 2 1 1 0 1 2 0 1 0 1 0 0 1 1 1 0 2 0 0 1 1 1 1 1 0 0 0 0 0 0 0 0 0 1 1 0 0 0 0 0 1 0 0 0 0 1 1 1 1 0 0 2 0 1 0 0 0 2 1 1 1 0 0 0 0 0 1 1 1 0 2 1 1 1 0 2 1 1 0 0 1 2 2 1 1 2 1 1 2 0 1 0 0 0 0 0 0 0 2 0 1 0 0 0 1 1 1 1 1 2 0 1 2 0 1 1 1 2 0 0 1 1 0 0 0 1 0 0 1 0 0 2 0 0 0 0 2 0 0 1 0 0 1 1 0 0 1 0 0 0 1 0 0 0 0 0 0 0 0 0 0 2 1 0 0 1 1 2 0 0 0 2 2 0 1 0 1 0 1 0 0 2 0 2 0 1 1 2 2 1 2 1 0 1 0 0 1 1 1 0 0 0 2 2 1 1 2 1 0 0 2 0 0 0 2 1 0 0 1 0 1 0 2 0 2 2 0 0 0 0 0 2 1 1 0 1 0 0 0 1 1 0 2 2 2 0 0 1 0 1 1 0 0 1 1 2 1 1 1 2 0 2 2 0 2 0 1 1 0 0 0 0 0 1 1 0 0 0 1 1 0 0 0 0 0 0 1 0 1 0 0 0 1 1 0 1 0 2 2 1 1 0 0 0 0 1 0 0 0 0 1 0 0 1 0 1 0 1 1 2 1 1 1 0 1 0 0 2 0 0 0 2 0 0 1 1 0 0 1 2 1 2 0 0 0 1 1 2 1 1 1 1 0 1 1 1 1 1 1 2 0 1 2 0 0 0 2 2 0 0 0 0 1 0 1 0 0 0 2 1 0 1 2 2 1 1 0 1 0 0 1 1 1 1 2 1 1 0 1 2 2 1 0 0 0 2 0 0 0 2 0 2 1 1 0 2 0 1 0 1 1 0 0 1 0 0 1 0 1 0 1 0 2 2 0 1 0 0 0 1 2 0 2 0 0 0 0 0 2 0 0 1 1 0 1 1 1 0 1 0 0 1 1 0 0 1 1 0 0 1 1 1 0 2 0 0 0 0 1 0 0 1 0 2 0 1 0 0 0 0 0 1 0 0 1 1 0 0 2 0 1 1 1 0 0 0 0 0 2 0 0 0 0 0 0 0 0 1 1 0 0 1 0 0 0 0 0 2 0 0 0 0 1 2 1 2 0 1 1 0 0 0 1 0 0 2 0 0 1 1 0 2 2 0 0 0 0 1 1 1 1 1 0 1 0 0 1 1 1 2 2 1 2 2 1 0 2 0 0 2 2 2 2 0 1 1 0 1 0 0 1 1 0 1 0 0 0 0 1 2 1 2 0 0 1 0 0 2 0 1 0 1 0 0 0 0 0 1 2 2 0 1 0 0 0 2 0 0 1 1 1 0 0 0 0 0 0 0 0 1 0 1 0 0 0 0 0 0 1 1 1 0 0 0 0 0 2 2 0 0 2 1 0 0 1 0 1 1 1 0 0 0 1 1 1 2 1 1 1 1 1 1 1 1 1 1 1 1 0 0 0 0 0 0 0 1 0 2 1 1 1 0 0 1 1 0 1 1 1 0 0 0 2 1 0 2 1 1 2 0 0 2 0 2 0 0 2 0 0 1 0 2 1 0 0 0 0 0 0 0 1 0 0 0 1 0 0 0 2 0 0 0 0 0 2 2 1 0 1 0 0 0 2 0 1 0 1 1 0 0 0 1 2 2 2 0 1 0 0 0 0 2 0 0 2 2 0 2 2 2 2 0 0 0 0 2 0 2 1 1 1 2 1 1 1 0 0 1 1 1 0 0 2 1 0 2 0 1 0 1 1 1 0 0 1 1 1 2 0 1 0 0 1 2 1 1 2 1 1 0 0 1 0 1 2 0 0 2 2 0 2 2 1 1 1 0 0 0 0 0 1 0 1 0 1 1 0 0 0 0 1 0 2 0 0 2 1 1 0 0 0 0 0 2 1 0 0 0 0 0 0 0 0 0 2 2
53 0 2 0 0 0 0 2 1 0 0 1 0 1 0 1 0 2 0 0 0 1 0 2 2 0 1 0 0 1 1 1 0 1 2 1 2 1 0 0 1 0 0 1 1 1 1 0 0 2 1 0 0 0 2 1 0 0 1 0 1 0 0 1 0 1 0 1 1 0 0 0 2 0 0 2 1 1 1 0 0 0 0 0 0 0 0 1 2 2 1 1 1 0 0 1 0 2 0 1 2 2 0 0 1 1 2 0 1 0 0 1 0 2 1 2 1 1 1 1 1 1 2 1 0 1 1 1 1 1 0 0 0 0 0 0 0 0 0 0 1 0 0 0 0 0 1 0 0 1 1 1 0 0 0 1 0 2 0 1 1 1 0 1 1 2 0 1 0 2 0 1 0 1 0 0 1 1 1 1 0 2 1 2 1 1 1 1 0 1 0 2 1 1 2 0 2 0 1 0 0 0 0 1 2 0 0 0 0 0 0 2 2 0 1 2 0 0 1 1 1 2 2 2 0 0 0 1 0 0 0 0 0 0 2 0 0 1 0 0 0 0 2 0 0 2 0 0 1 0 0 0 0 0 0 2 1 2 1 0 1 1 0 0 0 0 0 1 1 0 1 0 1 1 0 0 1 2 2 0 0 0 0 0 1 1 0 2 0 2 0 0 1 2 2 1 1 2 0 0 0 0 0 0 0 0 0 1 2 2 1 2 1 1 0 0 2 1 0 1 0 0 0 0 0 0 0 0 1 0 1 0 1 0 0 0 0 2 0 2 1 1 0 0 0 0 1 1 1 1 0 0 0 1 0 1 1 0 0 2 0 2 1 1 0 0 1 2 2 0 0 2 0 0 0 1 0 1 0 1 1 0 0 1 2 0 0 0 0 0 0 0 1 1 2 1 1 1 0 1 0 1 0 1 1 0 2 1 0 0 0 0 0 0 2 1 0 0 0 1 0 1 1 1 0 1 1 0 0 0 1 0 0 0 1 0 1 0 1 1 1 0 0 1 1 2 1 1 0 0 0 0 1 2 1 1 1 2 1 2 1 2 0 0 0 1 0 0 2 0 0 0 1 1 2 0 0 0 1 0 1 0 0 0 2 1 0 0 2 1 2 1 0 1 0 0 1 1 1 0 1 1 2 1 2 1 1 1 0 0 0 2 0 1 1 1 2 2 0 2 2 0 0 0 0 1 1 0 0 1 0 1 2 1 2 0 1 2 1 2 2 2 1 0 0 1 0 2 0 0 0 0 0 0 2 0 1 1 1 0 1 0 0 0 1 1 1 0 0 1 0 1 1 0 0 1 1 2 0 2 0 0 1 0 1 1 1 0 0 1 0 0 0 0 0 0 1 0 0 0 0 2 0 1 2 0 1 2 2 1 1 0 0 0 2 0 0 0 0 0 0 0 0 0 1 2 2 0 0 0 0 0 1 2 1 0 0 0 0 2 0 2 0 2 2 0 1 1 0 0 0 1 0 1 2 2 0 2 2 0 0 0 1 1 0 0 2 1 0 0 0 0 1 0 0 1 0 0 1 1 0 1 1 0 0 0 1 2 2 0 1 1 0 1 2 0 2 2 1 1 0 1 1 1 0 2 1 2 0 0 2 0 0 1 0 1 0 1 0 0 0 0 0 2 0 1 1 0 0 0 0 0 0 0 2 1 1 0 0 2 1 1 0 0 0 1 0 1 0 0 0 1 0 0 1 2 0 0 1 1 0 0 2 2 0 0 2 0 0 1 0 0 2 0 0 0 0 0 1 1 0 0 1 0 1 2 1 2 1 2 0 1 1 1 1 1 0 0 0 1 0 2 0 2 1 1 2 0 1 1 1 0 0 0 0 0 2 0 1 1 1 1 1 2 2 0 0 1 0 2 0 1 1 1 1 1 0 2 2 0 0 2 0 0 0 0 0 0 1 0 1 0 0 0 0 0 2 0 0 0 0 0 1 0 1 1 1 0 1 0 0 0 1 1 0 1 0 0 2 1 2 0 0 0 0 0 1 2 0 2 0 2 0 1 1 0 1 0 0 0 0 2 0 2 1 1 0 1 0 0 0 1 1 0 2 1 0 0 1 0 0 1 0 1 1 0 0 2 0 0 1 1 2 2 0 1 1 0 0 1 0 0 2 1 0 0 1 1 0 0 2 0 1 1 1 0 1 0 0 0 2 0 1 0 0 0 1 1 0 0 0 0 1 1 0 0 0 0 0 1 1 0 1 2 0 0 0 0 1 1 0 0 0 0 0 0 0 0 0 0 1 1
54 0 2 1 0 0 2 2 2 1 0 0 0 0 0 0 0 2 2 0 0 2 0 2 2 0 1 0 1 2 2 0 0 2 1 1 1 2 0 0 2 0 0 0 1 1 1 0 0 1 0 0 1 1 1 1 0 0 0 0 0 2 0 2 0 1 0 1 1 0 0 0 2 0 1 2 2 1 1 0 0 0 0 1 1 0 0 0 0 1 0 0 0 0 0 2 0 0 0 0 2 1 1 0 1 1 2 2 0 0 2 2 1 2 2 2 2 0 0 2 2 0 2 0 0 2 2 0 1 1 0 0 0 0 0 0 0 0 0 0 1 0 0 0 0 0 0 0 0 1 0 0 0 0 0 0 0 1 0 2 1 1 1 1 1 1 0 1 1 2 1 0 0 2 0 0 2 1 1 1 0 0 1 2 0 0 2 2 1 0 1 2 2 0 2 0 1 0 0 0 0 1 1 1 1 0 1 0 2 0 0 1 2 0 1 2 0 0 2 0 1 1 2 2 0 0 2 1 0 0 0 0 0 0 1 0 0 1 0 0 0 0 1 0 0 0 0 0 2 0 0 0 0 0 0 1 2 1 0 0 0 0 0 0 0 0 2 1 2 0 1 0 0 1 1 0 1 1 1 0 0 0 1 0 0 0 0 1 0 2 0 0 1 2 2 1 1 2 0 1 0 1 2 2 2 0 1 1 1 1 1 2 1 2 0 0 1 1 1 1 1 1 1 1 1 0 1 2 0 2 2 1 1 0 0 1 1 1 0 0 0 1 2 0 0 2 0 0 0 0 0 2 0 1 0 1 1 0 0 1 0 1 0 1 0 2 0 1 1 0 2 0 0 0 1 0 0 2 0 2 0 1 0 2 0 2 0 0 0 0 0 0 2 0 2 2 2 0 1 1 0 1 0 1 1 0 1 1 1 0 0 1 0 0 1 1 1 1 0 0 0 1 0 1 0 1 1 0 0 0 2 0 0 1 1 1 0 1 1 0 0 2 1 0 1 1 0 0 1 1 0 0 1 2 1 1 1 1 1 1 0 1 0 0 0 1 0 1 1 1 0 0 2 2 0 1 0 0 1 0 2 0 0 1 1 0 0 0 1 0 1 1 0 0 0 0 1 1 1 1 1 1 2 1 2 1 0 1 0 0 0 2 0 0 0 1 0 1 0 1 2 1 0 0 0 1 1 1 1 1 1 1 0 0 0 0 1 1 2 2 1 1 1 0 0 2 1 0 2 0 0 0 0 0 1 1 1 1 1 0 0 0 1 0 1 0 0 1 1 0 0 0 0 0 0 0 0 0 0 1 1 0 1 1 0 0 0 0 1 1 0 0 0 0 1 0 1 1 0 0 1 1 1 1 2 0 0 2 2 0 1 1 1 1 1 0 0 0 0 0 1 1 0 0 0 1 1 1 0 0 1 1 0 1 2 0 0 1 1 1 2 0 0 1 2 0 2 0 0 0 0 1 0 1 1 1 0 1 0 1 0 0 0 1 1 1 1 0 0 0 0 0 0 1 1 1 2 0 1 2 0 1 2 1 1 1 0 2 1 0 0 0 0 0 0 0 2 2 1 1 0 2 0 0 1 2 2 2 0 0 0 0 0 2 0 1 0 1 2 2 0 0 1 2 1 2 0 1 1 0 1 1 0 0 0 0 1 0 0 1 0 0 1 0 0 0 0 0 0 0 0 0 0 0 0 0 1 0 1 0 0 0 2 0 0 0 2 1 0 1 1 0 2 0 1 1 0 0 1 1 1 1 0 0 0 2 0 2 0 2 0 2 1 1 0 0 0 0 0 1 0 2 0 2 1 0 1 0 0 1 2 1 1 0 0 0 0 1 2 2 2 2 1 2 2 0 0 1 0 1 0 0 2 0 0 2 0 1 1 0 0 1 0 0 0 0 0 0 0 0 2 0 0 0 2 0 0 0 0 0 0 1 0 0 0 0 1 0 1 0 0 0 1 1 0 1 0 0 1 2 1 1 0 0 0 0 0 2 0 2 0 0 0 2 2 2 2 0 1 0 2 2 0 1 1 1 1 0 0 0 1 1 0 0 1 1 0 0 1 0 0 1 0 2 1 0 1 2 0 0 2 2 0 1 0 0 1 1 0 0 0 1 0 1 0 2 0 0 0 0 2 0 2 0 0 0 0 1 0 1 1 0 0 0 0 1 0 0 0 0 0 0 1 0 0 0 1 0 2 0 0 0 1 1 0 0 0 0 1 2 0 0 0 0 0 0 0 0 0 0 1 0
55 0 1 1 0 0 0 2 0 2 0 0 0 0 0 0 0 2 1 1 1 1 0 2 2 0 2 0 0 2 2 0 1 0 2 0 2 1 0 0 2 0 0 2 2 2 1 0 0 0 0 0 1 1 1 1 0 0 0 0 0 1 1 2 0 1 1 2 1 1 0 1 2 0 0 2 2 1 1 0 0 0 0 1 2 1 0 0 2 2 0 0 0 0 0 1 1 1 0 1 0 2 0 0 1 1 2 1 0 0 1 1 1 2 1 2 1 0 1 1 1 0 2 1 0 1 1 1 2 1 1 1 0 0 1 0 0 0 0 0 0 0 0 0 0 0 0 0 0 0 0 1 0 0 0 0 0 0 0 1 0 0 1 0 1 2 0 0 2 2 0 2 0 2 0 0 2 0 0 0 0 0 1 2 0 0 2 2 0 0 0 2 0 1 1 0 2 0 1 0 0 0 0 0 2 0 2 0 1 0 1 1 1 0 2 2 0 0 1 0 1 1 2 2 0 0 1 2 0 0 0 0 0 0 1 0 0 1 0 2 2 2 2 0 0 2 0 0 2 0 0 0 0 1 1 2 1 2 1 0 1 1 0 0 0 0 0 0 1 0 0 1 0 2 0 0 0 2 2 0 0 1 2 1 1 0 2 1 0 1 1 0 1 2 2 1 1 1 0 1 0 0 0 0 0 1 1 0 2 1 0 2 1 1 1 0 2 1 1 0 2 2 0 0 1 0 1 0 2 0 2 2 0 0 0 0 1 1 0 0 0 0 0 0 0 1 1 0 1 0 0 0 0 0 0 0 1 0 0 0 1 1 1 1 1 0 0 2 2 0 1 1 1 1 0 1 0 0 1 2 1 0 0 0 1 0 0 0 0 0 0 0 1 0 2 2 2 2 0 0 0 0 0 2 2 1 0 1 0 0 0 0 0 0 1 0 0 0 0 0 1 0 0 2 0 1 0 0 0 0 0 0 0 2 0 1 0 1 1 0 2 0 0 1 1 1 0 2 0 0 0 1 0 2 0 0 0 2 1 2 2 2 1 1 1 1 0 2 2 0 0 0 2 2 2 0 1 0 2 0 0 0 1 1 2 0 0 2 2 1 0 2 1 1 0 1 2 2 2 0 0 0 2 2 0 2 2 0 0 0 0 2 0 0 0 1 0 1 0 1 1 1 0 0 1 0 0 0 0 1 0 1 1 0 1 0 2 1 2 2 2 1 2 2 1 2 1 0 2 0 0 0 0 0 1 2 0 0 2 0 2 0 1 0 1 0 0 1 1 0 0 0 1 0 0 1 1 2 0 2 0 0 2 1 1 1 1 1 0 1 0 1 0 0 1 0 1 1 0 0 1 1 2 0 0 1 0 0 1 0 1 0 0 2 0 2 0 0 1 1 1 2 0 0 0 0 1 1 0 0 0 0 1 2 1 1 0 0 1 1 1 0 0 1 1 0 1 0 0 0 0 1 0 1 1 2 0 2 1 1 0 1 2 1 1 1 1 1 1 1 1 1 0 0 0 0 0 1 1 1 2 0 2 0 1 2 0 1 1 0 0 0 0 1 1 0 1 1 0 1 0 0 0 0 0 1 2 1 1 0 0 0 0 0 0 0 0 1 1 1 0 0 0 2 1 1 1 0 0 0 0 0 0 0 1 1 2 0 0 2 1 1 0 0 0 1 0 0 0 0 0 0 0 0 0 0 0 0 1 0 0 0 2 0 0 0 2 0 0 1 0 0 2 1 1 0 0 0 0 0 2 2 0 1 1 2 1 2 1 2 0 2 1 2 1 1 0 1 0 0 0 0 0 2 2 1 0 1 1 0 1 0 2 2 2 0 0 1 2 1 1 2 1 2 2 1 0 1 0 2 0 1 2 1 1 1 0 1 0 0 1 0 0 0 0 0 0 0 0 0 2 0 0 0 2 0 0 0 0 0 0 0 1 0 1 0 1 0 1 0 1 0 1 1 0 1 0 1 1 0 0 0 0 0 0 0 0 1 0 2 0 2 1 0 2 1 2 0 0 0 0 2 0 1 1 1 0 2 0 0 0 0 1 0 1 1 0 1 1 1 0 1 1 0 0 0 1 2 0 0 2 1 1 1 0 1 1 2 0 0 0 0 2 1 1 0 0 0 0 0 2 0 1 0 1 0 1 1 0 0 2 0 1 0 1 0 2 0 0 0 0 0 0 0 0 1 1 0 0 1 1 0 0 0 0 1 1 0 0 1 1 0 0 0 0 0 0 1 1 1 0 0
56 1 2 0 0 0 0 1 1 1 0 0 1 1 1 0 1 1 0 0 0 2 0 0 1 1 1 0 0 1 0 1 2 1 1 0 2 1 0 0 0 0 0 0 2 0 0 0 2 2 0 2 0 0 2 0 0 1 0 1 0 0 0 0 0 2 1 1 2 1 0 2 2 0 2 2 2 2 2 0 1 0 1 1 1 0 0 0 0 2 0 0 1 1 1 2 0 0 0 0 1 2 0 0 1 1 2 2 0 1 1 1 0 2 2 2 2 0 1 1 1 0 1 0 1 1 1 0 0 0 0 0 0 0 0 0 0 0 0 0 1 0 0 0 0 1 0 0 0 2 2 2 0 1 0 0 0 1 0 2 1 1 0 0 2 2 0 1 0 1 1 0 1 1 0 0 1 2 2 2 0 2 0 1 0 0 1 2 1 1 0 2 2 0 2 1 2 0 0 0 0 0 1 0 1 0 1 1 1 0 1 1 1 0 0 1 1 0 1 0 2 2 1 1 0 0 2 2 0 0 0 0 0 0 1 0 0 2 0 0 0 0 1 1 0 1 0 0 2 0 0 0 1 0 0 1 1 1 1 0 1 1 0 0 0 0 1 0 2 1 0 1 0 1 0 0 0 2 2 0 0 0 1 1 2 1 1 0 0 2 0 1 1 2 2 1 2 1 0 1 0 1 0 0 0 0 0 0 0 0 0 0 0 1 2 0 2 0 1 0 1 1 2 0 0 0 0 0 0 1 1 0 0 0 0 0 0 2 0 1 0 1 1 0 0 0 0 0 1 0 0 0 0 0 0 0 0 0 0 1 1 1 2 0 2 1 0 0 0 0 2 0 0 0 0 0 0 2 0 0 0 0 1 1 1 1 0 1 0 1 1 1 1 0 1 0 0 1 0 0 0 0 0 2 2 0 0 2 0 0 0 0 0 0 0 0 0 1 0 0 0 2 1 1 2 1 1 0 0 0 1 1 1 1 0 1 1 0 0 0 1 1 0 0 1 1 1 1 0 0 0 0 1 2 2 1 2 2 1 1 0 1 0 0 0 1 0 1 1 1 0 0 2 2 2 0 0 0 2 1 1 1 0 1 2 1 0 0 1 1 0 1 0 2 1 0 1 2 1 0 0 0 2 2 2 0 0 0 1 0 0 1 1 2 2 0 0 2 1 2 1 0 1 1 0 1 1 1 1 1 0 2 1 0 0 0 1 0 1 1 0 1 1 0 0 2 1 2 0 0 0 0 0 1 1 1 0 0 2 0 2 0 1 0 1 0 0 0 0 0 0 1 0 0 1 0 1 2 0 2 0 0 2 1 1 1 1 0 0 0 0 0 0 0 1 0 0 1 0 0 1 1 0 1 2 0 0 2 2 2 1 0 1 2 0 1 0 0 0 0 0 1 0 0 0 1 1 1 0 0 1 1 1 2 1 0 0 0 0 2 2 0 0 0 2 0 2 1 0 0 1 1 0 1 1 2 0 2 1 0 0 0 2 0 0 0 1 0 1 1 0 1 0 0 0 1 2 0 1 1 0 0 2 0 0 1 1 1 2 0 0 0 0 1 1 0 1 2 1 2 1 1 0 0 2 2 1 2 0 0 0 0 0 1 1 1 0 1 2 2 0 0 0 2 1 2 0 0 0 0 0 0 0 0 0 0 1 0 1 2 0 0 0 0 0 0 0 0 0 0 0 0 0 1 1 1 0 0 1 1 0 0 2 1 0 0 2 0 0 1 0 1 1 1 1 0 0 0 2 2 0 0 2 0 0 1 0 2 2 2 0 0 1 2 1 1 0 1 0 0 0 2 0 1 1 1 1 1 0 2 2 0 1 1 1 1 0 0 2 2 1 1 1 2 2 0 0 2 0 2 1 0 0 0 0 2 0 0 0 0 0 0 0 0 0 0 0 0 0 0 1 0 0 0 2 0 0 0 1 1 1 1 0 0 0 2 2 0 1 0 0 0 0 2 0 1 1 0 1 2 2 0 2 0 0 1 0 2 0 1 0 2 0 1 1 0 0 0 0 0 0 1 0 2 2 2 0 0 0 1 0 1 0 0 1 0 0 1 1 1 0 1 0 1 0 1 0 2 1 1 2 2 1 1 0 1 1 2 0 0 0 1 2 0 0 1 0 1 0 1 2 0 0 1 2 0 2 2 0 1 1 1 1 1 0 0 1 1 0 0 0 0 1 1 0 0 1 0 0 0 0 1 1 1 0 1 1 0 1 1 0 0 0 1 0 0 0 0 0 0 0 1
57 1 1 1 0 0 2 1 2 0 0 0 1 1 0 0 0 0 0 1 1 2 0 2 2 0 1 0 0 2 2 1 0 0 2 2 2 1 0 0 2 0 2 0 2 0 0 0 0 0 1 2 0 0 2 0 0 0 0 1 1 0 0 2 1 1 1 2 1 1 0 0 2 0 0 2 2 0 0 1 0 0 0 1 1 0 0 0 2 2 0 0 1 0 0 1 0 1 0 1 0 2 0 0 1 1 2 1 1 0 1 2 1 2 2 2 2 0 1 1 2 1 1 0 1 1 1 1 2 1 0 1 0 0 1 0 0 0 0 0 1 0 0 0 0 0 1 0 0 0 0 0 0 0 2 0 0 1 0 0 0 0 0 2 1 2 1 0 1 1 0 0 1 1 0 0 1 0 0 0 0 0 1 2 0 0 2 2 1 1 0 2 0 2 2 0 0 0 0 0 0 1 0 1 2 0 1 0 2 0 1 2 0 1 2 2 0 0 1 0 0 0 2 1 0 1 0 1 1 0 0 1 1 1 0 1 1 2 0 0 0 0 2 0 0 2 0 0 2 0 0 0 0 1 1 1 1 2 0 2 0 2 1 0 0 0 0 0 1 1 0 0 1 2 0 0 1 1 0 0 1 0 1 0 1 1 0 1 0 1 1 0 2 2 2 0 2 1 0 0 0 0 1 1 1 1 1 0 2 2 0 2 2 1 1 0 2 1 1 1 1 1 2 1 0 0 1 0 1 0 2 1 0 0 0 0 0 1 0 1 1 1 0 0 1 0 2 0 0 0 0 1 0 0 0 1 0 0 0 0 0 0 1 0 1 1 1 1 1 0 2 0 2 2 1 0 0 2 1 2 0 2 0 0 2 0 0 0 0 0 0 0 2 1 2 2 2 0 0 0 0 1 1 1 1 0 1 2 0 0 0 0 1 1 1 0 1 1 0 0 0 1 1 1 0 1 1 0 0 1 1 0 1 1 1 2 0 1 1 1 0 2 0 1 1 2 0 0 1 2 0 0 1 1 1 0 1 2 1 2 2 2 0 0 0 2 0 2 1 1 1 1 1 1 1 0 1 0 1 1 2 0 0 0 2 1 0 1 1 0 0 1 0 0 1 0 1 2 2 0 0 0 2 2 2 0 1 1 0 0 0 1 0 1 1 0 1 2 0 1 0 0 0 0 1 1 1 0 0 2 0 2 2 1 0 0 1 1 1 1 0 0 1 0 0 1 0 1 1 0 1 1 0 0 1 1 1 0 2 0 1 0 0 1 0 0 2 0 0 1 0 0 1 0 0 1 1 1 0 2 0 0 2 0 2 1 1 0 0 1 1 0 1 1 1 0 0 0 0 0 0 2 0 1 0 0 1 0 0 1 1 0 0 1 1 0 2 0 0 0 0 1 0 1 1 0 1 2 0 0 1 1 0 1 2 0 0 0 0 1 1 1 0 2 2 0 1 0 0 0 1 1 0 0 2 1 0 1 0 0 0 0 0 0 0 0 0 0 1 1 1 1 0 0 0 1 2 1 1 1 1 0 2 0 0 1 2 0 2 0 1 1 0 0 0 0 0 1 0 1 1 1 0 0 2 2 2 1 0 0 0 0 0 2 0 1 1 1 0 0 0 0 0 2 1 1 1 0 0 0 0 1 0 0 1 1 0 0 1 2 0 0 0 0 0 1 0 0 0 1 1 1 0 0 0 1 0 0 1 0 0 0 2 1 0 1 1 1 0 1 0 1 2 1 1 0 0 1 0 1 2 1 1 0 0 1 0 2 2 2 0 0 0 1 0 0 0 1 0 1 0 1 0 1 1 1 1 0 0 2 2 0 2 2 2 0 0 1 2 2 2 2 2 2 2 0 0 0 1 2 0 1 1 0 0 2 0 1 0 1 1 1 0 0 0 0 0 0 0 1 1 1 0 0 1 0 1 1 0 0 1 1 1 0 1 1 2 0 1 0 0 0 0 2 0 1 0 1 1 1 1 0 0 0 0 0 0 0 0 2 0 2 0 2 2 2 2 0 0 0 0 2 0 2 1 1 1 0 1 1 1 1 0 1 1 1 0 2 2 1 0 2 1 1 0 0 1 2 0 0 1 0 0 1 1 1 0 1 1 1 0 0 2 2 0 1 0 0 0 1 0 1 2 0 0 0 0 2 0 2 1 1 0 0 1 1 1 1 0 0 0 0 0 0 0 1 1 0 1 1 1 1 1 2 0 1 1 0 0 2 0 0 0 0 0 0 0 0 1 0 2 1
58 1 2 2 0 0 1 2 2 0 0 0 1 1 0 0 0 1 1 0 0 2 1 2 2 0 1 0 0 2 1 1 0 1 1 0 2 1 0 0 2 0 0 1 1 1 1 0 0 1 0 0 0 1 1 1 0 0 1 0 1 0 0 0 0 1 2 1 2 0 0 0 2 0 1 2 1 0 0 1 0 0 0 1 2 0 0 1 1 2 1 1 2 0 0 1 0 0 0 0 1 2 0 0 1 0 2 1 1 0 1 2 1 1 1 1 1 0 2 0 1 2 2 1 0 1 1 0 1 1 0 0 1 1 0 0 1 0 0 0 0 0 0 0 0 0 0 0 0 0 0 0 1 0 0 0 0 1 0 1 0 0 0 1 1 1 0 1 0 1 1 1 0 1 0 0 2 1 0 1 1 1 0 1 0 0 1 2 0 0 1 1 1 1 2 1 2 0 0 0 0 1 1 0 2 0 1 0 1 0 1 1 0 0 2 2 0 1 2 0 2 2 2 2 0 0 1 1 0 0 0 1 0 0 1 0 0 1 1 1 0 1 2 0 0 1 0 0 2 0 0 0 0 1 1 2 0 1 0 0 0 0 1 1 0 0 0 1 2 0 1 0 0 1 0 0 0 2 1 0 1 1 2 0 1 1 0 0 0 2 0 0 0 2 2 2 2 1 0 0 0 0 1 1 1 0 1 1 2 2 1 2 2 1 0 0 1 1 1 0 2 1 1 1 0 0 0 0 0 1 2 2 1 0 0 0 0 2 0 0 0 0 2 0 1 0 1 0 1 0 0 0 0 1 0 0 1 0 0 1 0 1 1 0 1 0 1 2 2 0 2 0 1 1 1 0 0 2 0 2 0 1 0 1 1 0 0 0 0 0 1 1 1 0 2 1 1 0 1 1 0 1 0 2 1 0 0 0 0 0 0 0 0 0 0 0 1 0 0 0 0 0 1 1 0 1 1 2 2 0 0 1 0 2 1 1 0 0 1 0 1 1 0 0 1 1 0 2 0 1 0 1 2 2 2 2 2 1 1 1 0 1 0 0 0 2 0 2 2 2 0 0 0 0 2 0 0 0 1 1 2 0 1 1 2 0 0 1 2 1 0 2 1 2 2 1 2 1 1 0 1 1 1 1 1 1 1 1 0 0 0 2 0 0 0 2 1 2 1 2 1 0 1 0 0 1 0 1 1 2 0 0 1 0 1 1 0 1 2 2 1 1 1 0 1 1 0 0 2 0 0 0 0 0 1 2 0 1 1 1 0 0 0 0 0 1 1 1 1 0 0 0 0 0 0 0 0 1 0 1 0 0 2 1 1 1 1 0 1 2 1 0 1 1 0 1 0 2 0 0 2 0 0 0 2 0 1 1 1 1 1 0 0 0 0 0 0 0 0 0 1 1 0 0 0 2 2 2 0 0 0 1 0 1 1 0 1 0 0 1 2 0 0 1 2 0 2 0 0 0 1 1 0 0 1 1 0 2 1 0 0 0 0 0 0 0 1 1 1 0 1 1 1 0 1 2 1 1 1 1 2 0 1 1 1 1 0 0 2 0 0 0 0 1 1 0 2 2 0 1 1 0 0 1 2 2 1 2 0 0 1 0 0 2 0 0 0 0 1 1 0 0 0 2 2 1 0 0 0 0 0 1 1 1 2 1 1 0 0 1 0 0 0 0 0 0 0 1 0 1 1 1 0 0 0 1 2 0 1 0 0 0 2 0 0 1 1 1 0 1 0 0 1 1 1 1 0 0 1 0 1 2 0 0 0 2 0 2 0 2 0 2 1 2 1 1 0 1 0 0 0 1 0 1 1 2 1 0 1 1 2 0 1 1 1 0 1 0 2 2 1 2 0 1 1 0 0 1 0 2 1 1 1 1 1 1 0 1 1 0 1 1 0 0 0 0 0 0 0 0 1 1 0 0 2 0 0 0 0 0 0 0 1 0 1 1 2 0 0 0 0 0 2 0 0 0 0 0 1 2 1 0 0 0 0 0 0 2 1 1 1 1 0 2 2 2 2 0 0 0 0 1 1 1 2 2 0 1 0 2 1 2 1 0 1 1 0 1 2 1 1 1 0 1 0 0 1 1 1 1 2 2 0 1 0 0 1 0 0 0 0 1 2 2 0 0 0 1 0 1 2 0 1 0 1 1 2 2 1 1 1 0 0 1 0 0 0 0 0 0 0 0 1 1 0 0 1 0 1 1 0 2 0 1 0 0 0 0 0 1 0 0 0 1 1 0 1 0 0 0 1 1
59 1 1 2 0 0 1 0 2 1 0 0 1 1 0 0 0 1 1 0 0 2 0 2 2 0 0 0 0 2 2 0 1 1 1 0 2 1 0 0 1 0 1 1 2 1 1 0 0 1 2 2 0 1 0 0 0 1 0 0 0 1 0 1 1 0 1 0 0 0 0 2 2 0 2 2 2 1 1 0 1 0 0 2 2 0 0 0 2 2 0 0 1 0 0 2 0 0 0 0 1 2 0 0 1 1 2 2 0 0 0 0 0 2 0 2 2 0 0 1 1 0 2 1 0 1 1 1 2 1 1 1 0 1 0 0 0 0 0 0 1 0 0 0 0 0 0 0 0 1 0 1 1 0 0 0 0 1 0 2 0 0 0 1 0 2 0 0 0 0 0 0 0 1 0 0 1 0 0 0 0 0 1 2 1 1 1 2 0 1 1 2 2 0 2 1 1 0 0 0 0 1 0 0 2 0 0 0 1 0 0 0 1 0 2 2 0 0 2 0 1 1 1 1 0 0 1 1 0 0 0 0 0 0 1 0 0 2 0 0 0 0 2 0 0 1 0 0 2 0 0 0 1 1 1 1 1 0 0 0 0 0 0 0 0 0 0 0 1 1 0 1 1 2 0 1 0 1 1 0 1 0 2 0 2 1 0 0 0 1 1 1 0 2 2 2 0 1 1 0 1 0 1 1 1 0 0 0 0 0 0 1 2 1 0 0 2 0 0 0 0 0 2 1 0 0 0 0 1 1 1 0 1 0 0 0 0 1 0 1 1 1 0 0 0 1 0 0 2 1 1 1 0 0 0 2 0 0 0 2 0 2 2 0 1 2 0 2 2 0 0 2 1 1 1 0 0 1 1 2 2 1 0 0 0 1 0 0 0 0 0 0 1 1 2 2 2 0 1 1 0 1 0 2 2 0 0 0 0 0 0 1 0 0 0 0 1 0 0 0 1 0 1 1 1 1 0 0 0 1 0 1 0 2 2 2 0 0 1 1 2 0 0 1 0 2 0 2 0 0 0 1 0 1 1 0 1 2 1 2 1 1 0 0 0 0 0 0 2 0 0 0 2 2 2 0 1 0 1 0 1 0 0 0 2 0 0 0 2 2 0 2 1 0 0 0 1 2 1 0 0 0 2 2 2 0 0 0 0 0 0 2 0 0 0 2 0 2 0 2 1 0 0 0 1 0 0 0 0 1 0 1 1 0 0 0 1 0 1 1 0 1 1 1 1 1 2 0 2 0 0 0 0 0 2 1 0 1 1 1 1 0 0 1 0 1 1 1 1 0 1 0 1 0 0 0 0 1 0 2 0 0 1 1 0 0 0 0 1 1 0 0 1 0 1 1 1 0 0 0 0 1 2 0 0 1 0 1 1 1 0 0 0 2 0 0 1 0 1 1 0 1 0 1 1 1 1 1 0 0 2 2 0 2 0 0 1 0 1 2 1 1 0 2 2 0 2 1 0 1 0 2 0 1 1 2 0 2 2 0 0 0 1 1 2 1 1 0 1 0 0 2 0 0 0 1 1 0 1 1 0 2 2 1 1 1 0 2 2 0 0 0 1 2 1 0 1 2 1 2 0 2 0 0 0 2 2 2 0 0 1 0 1 1 1 1 1 0 0 0 1 0 0 2 1 1 0 0 0 0 0 0 0 0 0 0 1 0 0 0 0 0 0 2 0 0 1 0 0 0 0 0 0 1 1 0 0 1 1 1 0 0 1 0 0 1 1 1 0 1 1 0 2 0 0 0 0 0 0 0 2 2 1 0 1 1 1 1 1 1 1 1 2 2 1 1 0 1 1 0 0 0 0 0 2 2 2 0 1 1 1 0 1 1 1 0 0 0 2 2 2 2 2 2 2 0 0 1 0 2 1 0 1 0 0 2 0 0 1 0 1 1 0 0 0 0 0 0 0 0 2 0 0 1 1 1 1 0 0 0 1 1 0 0 0 0 1 1 1 0 0 0 2 0 0 0 0 0 1 1 1 1 1 0 0 0 0 2 0 0 0 0 0 1 1 1 1 0 0 0 1 2 0 2 1 2 0 0 0 2 0 1 1 0 0 0 0 1 1 1 0 1 0 1 0 0 0 0 1 0 1 1 0 2 0 0 0 1 1 0 0 0 2 0 0 0 0 0 0 1 1 1 0 2 1 0 2 1 0 0 2 0 0 0 0 0 1 0 0 0 0 1 0 0 0 1 0 0 2 0 0 1 0 1 0 0 0 0 0 2 0 0 0 1 0 0 0 0 0 0 0 0
60 0 1 1 0 0 1 2 2 0 0 0 0 0 0 0 0 0 0 1 2 1 0 2 2 0 0 0 0 1 1 2 1 2 0 0 1 1 0 0 2 0 0 1 2 1 2 0 0 1 2 2 1 1 1 1 0 0 0 0 0 1 0 2 1 1 0 0 2 0 0 0 1 0 0 1 1 1 1 0 0 0 0 1 2 0 0 1 2 2 1 0 1 0 0 1 0 2 2 0 2 0 1 0 1 1 2 2 0 0 1 1 0 2 1 2 2 0 1 1 2 0 2 1 0 1 1 1 1 1 0 0 0 2 2 2 0 0 0 0 2 0 0 0 0 0 0 0 0 1 1 1 0 0 0 0 0 1 0 0 0 0 0 0 2 2 0 0 1 1 0 2 0 1 1 0 2 0 0 0 0 0 0 1 0 0 0 2 1 1 0 2 0 1 2 0 1 1 0 0 0 1 0 1 2 0 0 0 1 0 0 1 1 0 2 2 1 0 0 0 2 2 1 1 0 0 1 1 0 0 0 0 0 0 2 0 0 1 1 1 1 1 1 0 0 0 0 0 1 1 0 0 0 0 0 1 1 1 0 0 0 0 0 0 0 0 0 1 1 0 0 0 0 2 0 0 1 2 2 0 0 0 1 0 1 0 0 0 1 2 0 2 1 1 2 0 2 1 0 0 0 1 1 1 1 0 1 1 1 1 0 1 2 2 1 1 2 0 0 1 0 0 2 1 0 0 0 0 1 0 1 1 1 0 0 0 0 1 0 1 1 1 2 0 0 1 1 0 0 0 0 2 0 0 0 1 0 0 0 1 1 2 0 0 0 2 0 2 2 0 1 1 0 0 1 0 0 2 1 2 1 1 0 1 1 1 0 0 0 1 1 1 0 0 2 0 0 2 0 0 0 1 0 2 1 1 1 1 0 1 1 1 0 0 0 0 0 0 0 0 1 0 0 0 1 2 1 1 1 0 0 0 0 2 1 1 0 2 1 0 1 1 0 1 1 1 0 1 1 0 0 1 1 2 1 1 1 2 0 2 2 2 1 1 1 1 0 1 2 0 1 1 1 1 0 0 0 0 2 0 2 0 0 2 0 0 0 0 2 1 2 1 1 1 1 0 1 2 2 0 1 1 1 0 1 2 2 0 0 0 0 2 0 1 1 1 1 2 1 1 1 1 2 2 0 0 0 0 0 2 0 1 2 1 0 1 0 0 1 1 0 1 0 0 0 2 2 2 0 0 0 0 0 0 2 0 1 1 1 1 0 0 1 0 0 0 1 1 1 0 1 1 0 0 0 0 0 0 0 1 0 0 0 0 0 0 0 1 0 2 1 0 0 1 0 0 0 2 0 0 2 0 0 0 2 0 1 1 1 2 0 0 0 1 0 0 1 0 0 0 1 1 0 0 0 0 1 0 0 0 0 0 0 1 1 1 0 0 0 0 2 1 0 2 2 0 2 0 0 1 0 2 0 0 2 1 0 2 2 0 0 0 0 1 1 1 1 0 1 0 0 0 0 1 1 2 2 1 1 1 1 0 2 0 0 2 0 0 1 1 0 0 0 2 0 0 2 2 0 1 0 2 0 1 1 2 0 2 0 0 1 0 0 1 1 1 0 0 1 1 0 0 0 1 0 1 0 1 1 0 0 1 0 0 2 1 2 0 0 0 0 0 1 2 0 0 1 1 0 0 0 0 0 0 0 2 2 0 1 1 0 0 2 0 0 0 2 0 0 2 0 0 2 0 0 0 0 0 2 2 0 1 1 1 1 1 1 2 0 2 0 2 1 1 0 0 1 1 0 0 0 1 0 2 1 1 0 1 0 0 0 0 2 2 2 0 0 1 2 2 1 2 1 2 2 0 1 2 0 2 0 0 1 0 0 1 0 0 0 1 1 0 1 0 0 1 1 0 0 0 2 0 0 0 1 0 1 0 1 1 1 1 1 0 1 1 2 0 1 0 0 0 1 1 0 2 0 1 1 2 2 0 0 1 0 1 0 1 0 2 0 0 1 1 1 1 1 0 0 0 0 1 1 0 2 2 0 1 0 1 0 1 0 0 0 0 0 1 2 2 0 2 0 1 0 0 0 1 1 1 2 2 0 0 0 1 1 1 1 1 0 0 2 1 0 1 0 1 0 0 2 0 1 0 2 1 2 2 0 1 0 1 1 0 2 1 2 0 1 0 1 0 0 0 0 0 2 0 2 0 0 2 0 0 0 0 1 0 0 2 0 0 0 0 0 0 0 0 0 0 0 0
61 1 2 0 0 0 1 1 2 0 0 1 0 1 0 1 0 0 0 1 1 2 0 2 2 0 2 0 2 2 1 1 1 2 1 0 2 2 0 0 2 0 0 1 2 1 0 0 0 1 1 1 0 1 1 1 0 0 1 0 1 1 0 2 0 1 1 1 2 0 0 0 1 0 0 1 1 1 1 1 0 0 1 1 1 0 0 0 2 2 0 0 0 0 0 2 1 1 1 0 0 2 0 0 0 0 2 1 1 0 1 2 1 2 1 2 2 0 1 1 1 0 2 1 0 1 1 0 1 1 0 0 1 1 0 1 1 0 0 0 0 0 0 0 0 0 1 0 0 0 0 0 0 0 0 0 0 1 0 2 1 1 0 1 2 2 0 1 1 2 0 2 0 1 1 0 1 1 1 0 0 2 1 2 1 0 1 1 0 1 1 2 1 0 1 1 2 0 0 0 0 1 1 0 2 0 1 0 1 0 0 0 1 1 1 2 0 0 1 0 2 2 2 2 0 0 2 1 0 0 0 0 0 0 1 0 0 2 0 0 0 1 2 0 1 2 1 0 2 0 0 0 0 0 0 1 2 1 0 1 0 0 1 1 0 0 1 0 1 0 0 0 0 2 0 0 0 0 0 0 0 0 2 1 2 0 0 0 0 2 0 2 0 2 1 1 1 0 0 0 0 0 0 0 0 0 0 0 1 1 0 1 2 1 1 0 2 0 1 1 1 1 1 1 0 0 0 0 0 0 2 1 0 0 0 0 0 1 0 2 0 2 1 0 0 0 2 0 0 2 2 0 0 0 0 1 0 0 0 1 0 1 2 0 2 1 0 2 2 0 1 1 1 1 0 1 0 1 0 1 1 1 0 0 2 1 0 0 0 0 0 0 1 0 2 2 2 0 0 0 0 0 0 2 2 1 1 0 0 0 0 0 0 0 1 0 0 0 0 0 1 0 1 0 0 2 1 1 1 1 0 1 0 2 1 0 0 2 1 0 0 2 0 0 1 0 0 0 0 1 0 0 1 2 1 1 1 2 2 2 1 1 1 0 0 1 0 0 2 1 0 0 2 2 1 0 0 0 1 0 1 1 0 0 2 1 0 1 2 0 0 2 0 0 0 1 0 0 0 1 2 2 1 1 1 1 1 0 0 0 0 1 0 1 1 1 0 2 1 1 1 0 1 1 1 0 0 1 1 2 0 0 1 0 0 0 0 0 0 0 0 2 1 0 0 2 1 0 2 0 0 0 0 0 2 0 1 2 0 0 1 0 1 0 1 1 1 1 1 0 1 1 1 0 0 0 0 0 0 2 0 0 1 1 0 1 1 0 0 0 0 1 0 2 0 0 0 0 0 0 0 2 0 1 2 0 1 0 0 1 1 0 0 0 1 0 0 0 0 0 0 1 0 0 0 1 2 1 0 0 0 0 0 1 2 0 1 0 0 2 0 0 0 0 1 0 1 0 1 0 0 1 0 0 2 2 0 1 0 1 0 1 1 1 1 1 2 1 1 0 0 0 0 0 0 1 1 1 2 2 1 1 1 1 0 0 1 2 2 0 0 0 0 1 1 0 1 2 1 1 0 1 0 0 0 1 2 2 0 0 0 0 0 1 1 0 0 1 1 1 0 0 1 2 2 2 0 0 1 0 0 0 0 0 1 0 0 0 0 0 0 0 0 0 0 2 0 1 0 0 0 0 0 1 0 2 2 0 1 1 0 0 2 2 0 0 2 1 0 1 0 0 1 0 0 0 0 0 0 0 2 2 0 0 0 2 0 2 1 2 0 1 0 2 0 0 0 0 0 0 0 1 0 2 1 2 2 2 0 0 0 0 1 1 1 0 0 0 2 2 2 2 1 0 1 0 0 1 0 2 0 1 2 0 0 0 1 1 2 1 0 2 1 0 0 1 1 0 0 0 2 1 0 0 2 0 0 0 0 0 0 1 2 1 2 1 2 0 1 0 1 1 0 2 0 0 0 0 1 2 1 1 0 0 0 0 0 1 1 1 0 1 0 0 2 2 2 0 0 0 0 1 0 0 2 2 0 2 0 1 0 0 0 0 0 0 0 0 1 0 1 0 0 0 0 0 1 0 0 0 1 1 0 1 0 0 1 0 0 1 0 0 2 2 1 0 1 0 0 1 0 1 0 2 0 0 2 2 0 0 0 0 1 0 0 0 1 0 0 0 0 0 0 0 2 0 2 0 1 0 0 2 1 1 0 0 0 0 0 2 1 1 0 2 1 0 0 0 0 0 1 1
62 1 2 1 0 0 1 2 2 0 0 0 1 1 0 1 0 1 1 0 0 2 1 2 2 0 1 0 0 2 0 0 1 1 1 1 1 1 0 0 2 0 0 0 2 0 0 0 0 1 0 2 2 2 0 0 0 0 1 1 0 1 0 2 0 1 1 2 1 0 0 1 2 1 2 2 2 0 0 0 0 0 0 1 1 0 0 1 2 2 0 1 0 0 0 1 0 2 0 0 2 1 0 0 2 1 1 1 1 0 1 2 1 2 1 2 2 0 1 1 1 0 2 0 0 0 0 0 0 0 0 0 1 1 0 0 0 0 1 0 2 0 0 0 0 0 0 0 0 1 0 1 1 0 0 0 0 1 0 2 1 1 0 0 1 2 1 0 0 1 0 1 0 2 1 0 2 1 0 1 0 0 2 2 0 0 2 0 0 2 0 2 0 2 2 0 2 0 0 0 0 0 0 1 2 0 0 1 1 0 1 1 2 0 1 2 1 1 1 1 0 0 2 2 0 0 1 1 1 1 1 0 0 1 1 0 0 2 0 0 0 0 2 1 0 2 0 0 2 0 0 0 0 0 0 2 2 2 0 0 0 0 0 0 0 0 1 0 1 0 0 0 1 2 0 1 2 2 2 0 0 0 1 0 2 1 0 1 0 2 0 0 0 2 1 1 1 2 1 0 1 0 0 0 0 0 0 1 0 1 0 1 1 1 1 0 2 0 0 0 1 1 2 1 1 0 1 0 0 2 2 2 1 0 0 0 0 2 1 0 0 0 1 0 0 0 1 1 0 2 2 0 0 1 0 0 1 0 0 2 0 1 1 0 1 1 0 1 1 0 2 0 0 0 0 1 0 1 1 2 0 1 0 1 1 0 0 1 1 1 1 1 1 0 1 1 2 0 2 2 0 1 0 1 1 0 1 0 0 1 0 0 0 0 1 0 1 1 0 0 0 1 0 0 1 2 1 0 0 0 1 1 0 1 2 1 0 1 0 0 1 1 0 0 1 1 0 0 1 2 0 0 0 2 0 0 0 1 0 1 1 1 0 1 0 1 0 1 2 0 0 0 2 2 0 1 0 0 1 1 2 0 0 0 2 1 0 2 2 1 0 2 0 2 0 0 1 1 1 1 1 0 2 1 2 1 1 0 0 0 0 0 0 0 0 1 0 2 2 1 0 1 0 0 0 0 0 0 0 2 0 1 2 1 1 0 2 1 2 2 1 1 2 1 1 2 0 1 1 0 0 0 0 0 2 0 1 0 1 0 0 0 0 1 0 0 2 1 1 1 1 1 0 0 1 0 1 0 0 1 1 0 2 1 0 0 0 0 1 2 0 0 0 0 0 0 1 0 0 0 0 1 0 0 2 0 0 0 1 0 1 0 2 2 0 2 0 0 0 0 0 0 0 1 1 0 1 1 0 0 2 2 1 2 1 1 1 0 0 2 1 0 0 1 1 0 0 0 0 0 1 1 2 0 0 2 0 2 2 0 0 0 1 2 2 1 1 2 0 0 0 1 1 0 0 1 0 2 0 0 2 0 2 0 1 2 1 1 1 1 0 0 1 1 0 0 1 2 1 1 0 1 0 0 0 1 1 2 1 0 0 0 0 0 0 0 0 2 1 1 0 0 0 2 1 2 0 0 0 0 0 0 0 0 0 0 2 0 0 1 0 0 0 0 0 1 0 1 0 0 0 0 0 0 0 1 2 0 1 1 0 0 2 0 0 2 2 0 0 1 1 0 0 1 1 0 0 0 1 0 2 2 1 1 1 1 0 1 2 1 1 0 2 2 0 0 0 2 0 1 0 2 0 2 0 2 2 0 0 1 1 0 2 1 0 0 1 0 1 1 1 1 2 2 2 0 0 1 1 2 0 0 0 2 1 1 0 0 0 0 1 0 0 0 0 0 0 0 0 0 2 0 0 0 1 0 1 0 0 0 0 0 0 0 0 0 0 0 1 0 1 0 2 0 0 0 0 1 2 2 1 0 0 0 0 0 1 1 0 1 2 2 0 1 1 1 1 0 0 0 2 2 0 2 0 0 1 0 1 1 1 1 0 0 1 1 0 0 2 1 0 2 0 2 0 0 1 1 0 0 2 1 1 2 0 0 1 1 0 0 0 0 1 2 1 2 0 1 0 1 1 0 1 0 1 0 2 2 0 2 1 1 0 0 0 2 0 0 0 0 0 0 1 1 0 0 1 0 1 1 1 1 1 1 0 0 0 1 0 2 0 1 0 0 0 0 0 0 1 0 2 1
63 0 2 0 0 0 0 1 2 0 0 1 1 1 0 0 0 0 0 2 1 1 0 2 2 0 2 0 0 2 1 0 0 0 2 1 1 1 0 0 0 0 0 0 2 1 1 0 0 0 0 0 0 0 2 2 0 1 0 0 1 1 0 2 1 0 2 1 2 1 0 1 2 0 0 2 2 1 1 0 0 0 0 1 1 0 0 1 2 2 1 1 1 0 0 1 0 2 1 1 2 0 0 0 1 1 2 0 1 0 0 1 1 2 2 2 2 0 0 2 2 0 1 1 0 0 0 2 2 2 0 0 0 0 1 0 1 0 0 0 1 0 0 0 0 0 0 0 0 0 0 0 0 0 0 0 0 1 0 1 0 0 0 2 0 2 0 0 1 1 0 0 1 0 0 0 2 0 0 0 0 0 0 2 0 0 0 2 1 1 1 2 1 0 1 1 1 0 1 0 0 0 0 0 2 0 1 0 1 0 0 1 1 0 1 2 1 0 2 0 1 1 2 2 0 0 1 2 0 0 0 0 0 0 2 0 0 1 0 0 0 0 2 0 0 1 0 0 2 0 0 0 0 1 1 0 0 1 0 1 0 1 0 0 0 0 1 0 2 0 0 1 1 1 0 0 0 2 2 0 0 0 2 1 2 0 0 1 0 2 0 1 0 1 1 0 1 1 0 0 0 1 1 1 1 0 0 2 2 2 2 2 1 1 1 0 1 0 0 0 1 1 1 1 0 0 2 0 1 1 2 1 0 0 0 0 0 0 0 0 0 1 1 0 1 1 0 0 1 1 1 0 0 1 0 1 1 0 0 1 0 1 1 0 1 0 1 2 2 0 2 0 2 2 0 1 0 0 0 2 1 0 0 0 0 0 0 1 1 0 0 0 0 0 2 0 1 0 0 0 0 0 0 2 1 0 0 2 0 0 0 0 0 0 2 1 0 0 0 0 1 1 0 1 0 1 0 0 0 0 0 0 0 2 1 1 0 1 0 0 2 0 1 1 2 2 2 2 0 1 0 2 1 2 1 1 1 2 1 2 1 1 0 0 0 2 0 2 2 1 0 0 2 2 2 0 2 1 2 0 0 0 0 1 1 0 0 1 2 1 1 2 1 1 0 1 0 1 1 1 1 1 2 2 1 1 2 0 0 0 0 2 0 0 0 2 0 1 0 1 1 1 0 0 0 1 1 0 0 1 0 0 1 0 0 0 1 2 1 2 1 0 1 1 1 2 0 0 2 0 0 0 0 0 2 0 1 1 1 1 0 0 0 2 0 0 2 1 1 1 0 0 0 0 0 0 0 0 0 2 0 0 2 1 1 1 1 0 0 0 0 0 1 0 0 0 0 1 0 0 0 0 1 0 2 1 2 1 1 2 0 0 0 0 2 0 0 0 1 1 1 2 0 0 0 1 1 1 0 0 0 0 1 0 1 0 1 0 0 1 2 0 0 1 2 0 1 0 0 0 0 2 0 1 1 2 0 2 2 0 0 0 2 1 1 1 1 2 0 1 1 1 1 1 1 2 2 1 1 1 1 1 2 0 0 1 1 0 2 1 0 0 1 1 0 0 1 2 1 1 0 1 0 0 0 1 1 2 0 1 1 1 0 1 0 1 0 2 1 1 0 0 0 2 2 1 0 1 0 0 0 2 1 0 1 1 1 0 0 1 0 0 0 0 0 0 0 1 0 1 1 1 0 0 0 1 1 0 1 1 0 0 2 2 0 0 2 0 0 2 0 0 1 1 2 0 0 0 1 2 0 1 1 1 1 2 1 2 2 2 0 0 0 1 0 0 0 0 0 0 0 1 1 2 1 1 0 1 0 1 1 0 1 1 1 0 1 0 2 2 2 2 2 2 2 0 0 1 0 2 0 1 1 0 0 2 0 1 2 0 1 1 0 1 0 0 1 1 0 0 2 0 0 0 2 0 0 0 0 0 1 2 0 0 0 1 1 0 2 0 0 0 1 1 0 1 0 0 1 2 2 0 1 0 0 0 0 2 1 1 0 1 1 1 1 0 0 0 0 0 1 1 1 0 2 2 0 1 0 1 0 1 1 0 1 1 0 2 1 1 0 1 0 1 1 0 1 1 1 1 1 1 1 1 0 2 2 1 0 0 0 0 0 0 0 2 0 1 0 1 2 0 0 2 2 0 2 2 0 1 2 0 0 0 1 1 2 1 0 0 0 0 0 0 0 1 1 0 2 0 0 2 1 2 0 1 1 0 0 2 0 0 0 0 0 0 1 0 0 0 1 1
64 1 2 0 0 0 0 2 2 0 0 0 0 0 0 0 0 1 0 0 0 2 0 1 1 1 2 0 1 1 1 1 0 1 2 1 2 2 0 0 1 0 0 0 0 1 0 0 0 1 0 0 2 2 0 1 1 0 0 0 0 2 0 2 1 0 2 0 1 1 0 0 2 0 2 2 2 0 0 0 0 0 0 1 2 0 0 1 2 2 0 0 1 1 0 1 0 1 1 0 1 2 0 0 1 1 2 1 0 0 0 1 1 2 1 2 2 1 1 2 2 0 1 2 0 0 0 1 2 2 1 1 0 0 1 0 1 0 0 0 0 0 0 0 0 0 0 0 0 2 2 2 0 1 1 0 0 1 0 1 0 0 0 0 2 2 0 0 2 2 0 0 0 1 0 0 2 2 2 1 0 2 0 2 0 0 0 1 0 1 0 2 0 1 1 0 2 0 0 0 0 0 0 0 2 0 0 0 0 0 0 0 0 1 2 2 0 0 2 0 0 0 2 2 0 0 0 2 0 0 0 0 0 0 2 0 0 1 0 1 1 1 1 0 1 2 1 0 2 0 0 0 0 0 0 2 0 1 0 0 0 0 0 0 0 0 0 0 1 0 0 0 0 1 0 0 1 1 0 0 2 0 1 1 2 1 0 2 0 2 0 0 2 2 2 0 2 1 1 0 0 0 2 2 2 0 2 0 1 2 0 2 0 1 1 0 2 0 1 0 1 1 2 1 0 0 0 0 0 0 0 0 1 1 0 0 0 1 1 2 1 1 0 0 0 0 1 0 0 1 1 0 0 2 0 0 2 0 0 2 0 2 1 1 0 0 1 2 2 1 2 0 2 2 1 1 0 2 0 1 0 1 0 0 1 1 0 0 0 1 1 1 2 1 2 2 2 2 0 0 0 1 0 2 2 1 1 0 1 0 0 1 0 0 0 0 1 0 0 0 1 0 0 0 1 2 0 1 1 1 0 1 1 0 0 0 0 0 0 0 2 0 0 1 1 1 1 1 0 1 0 1 1 1 1 0 1 2 0 1 1 1 0 0 1 1 0 1 2 0 1 1 0 0 1 1 1 0 2 0 2 1 0 1 2 1 0 0 2 1 1 0 1 2 1 1 1 2 1 0 0 0 2 2 2 0 1 1 0 0 0 2 0 2 2 0 0 2 0 0 0 1 0 0 1 1 1 0 0 0 0 2 2 1 1 0 1 0 0 0 0 0 1 1 1 2 1 1 1 0 0 0 0 1 1 1 0 2 1 0 1 0 1 0 1 1 1 0 0 0 0 1 1 0 0 1 1 1 0 2 0 0 1 0 1 1 1 0 1 1 0 0 0 0 0 0 0 0 0 0 0 1 1 1 1 1 1 0 0 1 1 0 0 2 0 0 0 0 0 0 2 1 0 0 0 0 2 2 0 0 1 1 0 2 1 1 0 0 1 2 1 1 0 2 2 0 1 0 0 0 0 1 0 1 2 2 0 1 1 0 0 0 1 1 1 0 0 2 0 1 0 2 0 0 0 0 1 0 1 1 0 1 2 1 0 1 1 1 1 0 0 0 0 1 0 0 1 2 1 1 0 1 0 0 0 0 0 1 1 0 0 0 0 1 0 0 0 1 0 0 0 0 1 2 0 1 0 0 0 0 0 2 0 0 1 1 1 0 0 1 1 0 0 0 0 0 0 0 0 0 0 0 0 0 0 0 0 0 2 2 0 0 2 0 0 0 2 0 0 2 1 1 1 2 2 0 0 0 1 0 2 2 0 1 1 2 1 2 0 2 0 2 1 2 0 0 0 1 0 0 1 0 0 2 1 1 1 0 1 1 1 0 2 2 2 0 0 0 2 2 1 2 0 2 2 0 0 1 0 2 1 0 1 0 0 0 0 0 1 1 1 1 1 0 0 1 1 1 0 0 2 0 0 0 0 0 2 0 0 0 0 2 0 0 0 0 1 0 0 0 0 0 2 0 0 1 0 1 1 2 2 0 0 0 0 0 1 1 0 2 0 1 0 2 2 2 2 0 0 0 0 1 0 1 2 2 0 0 0 1 0 1 1 0 1 1 0 2 2 2 0 2 0 2 0 0 1 1 0 0 2 1 0 2 0 0 0 0 0 0 0 0 1 2 0 1 0 0 0 0 2 0 1 0 1 0 1 1 0 0 2 0 0 0 1 1 2 0 0 0 0 0 0 0 1 1 1 0 1 1 1 1 1 2 0 0 0 0 1 2 0 0 1 0 0 0 0 0 0 0 1 1
65 1 1 1 0 0 1 2 2 0 0 0 0 1 0 1 0 1 1 2 2 1 0 1 1 0 0 0 0 2 1 0 0 1 2 1 2 1 0 0 0 0 0 0 0 2 1 0 1 1 0 1 0 1 1 0 0 0 0 0 1 1 0 0 0 0 0 0 2 0 1 2 2 0 1 2 2 0 0 1 0 0 0 1 2 0 0 1 2 2 2 0 0 0 0 0 0 0 0 0 1 2 1 0 0 0 2 2 0 0 0 0 0 2 0 2 2 0 1 1 1 0 2 1 0 1 1 1 1 1 0 0 0 0 0 0 0 0 0 1 1 0 0 0 0 0 1 0 0 1 1 1 1 0 0 0 0 1 0 1 0 0 0 0 0 1 0 0 2 2 0 2 1 2 1 0 1 1 1 1 0 2 1 2 0 0 1 0 0 0 1 1 1 0 1 1 1 0 1 0 0 0 0 0 2 0 1 0 0 0 1 1 0 0 2 2 1 0 2 1 1 1 0 0 0 0 0 1 0 0 0 1 0 0 2 0 0 2 0 0 0 0 2 0 0 2 0 0 2 0 0 0 0 0 0 0 0 1 0 1 0 1 0 0 0 0 1 1 2 0 0 1 0 2 0 0 0 2 2 0 2 1 2 0 1 0 1 0 0 1 1 0 0 2 1 1 2 1 0 0 0 0 1 1 1 0 0 0 1 1 1 2 0 1 1 0 2 0 0 0 1 2 1 0 0 0 0 0 0 0 1 0 0 0 0 0 0 2 1 2 0 1 0 0 0 0 1 1 1 2 2 0 0 0 0 2 0 0 0 2 0 2 1 1 1 0 0 2 2 1 2 0 1 0 0 1 0 1 1 1 1 0 0 1 1 0 0 0 0 1 1 1 0 0 0 0 1 0 0 0 0 0 0 1 0 0 1 0 0 0 0 0 0 0 1 0 0 0 0 2 0 1 0 0 1 2 1 0 0 0 1 0 0 2 1 1 0 1 0 0 0 1 0 0 1 0 0 1 0 1 0 1 0 1 1 0 1 1 1 1 1 1 0 0 0 1 0 0 2 0 0 1 2 2 1 1 1 0 2 0 0 0 0 0 2 1 0 2 2 0 2 2 0 0 1 1 1 2 1 0 0 0 1 1 1 1 1 0 0 0 0 1 0 0 0 1 0 1 0 1 1 1 0 0 0 0 0 0 0 2 0 2 2 0 0 0 1 0 0 0 0 1 1 0 1 2 0 1 1 0 0 0 0 0 2 0 1 0 1 1 1 0 0 0 0 2 1 0 0 0 0 0 0 0 0 0 0 1 0 2 0 0 0 0 0 0 0 1 0 1 0 1 1 1 0 1 0 1 0 0 1 1 2 1 1 0 1 1 1 0 1 0 0 0 1 1 0 0 0 0 1 0 0 0 0 1 1 1 0 0 1 1 0 2 2 0 1 0 0 1 1 1 0 2 2 0 1 0 0 0 0 1 0 1 1 2 0 1 1 0 0 0 1 2 2 1 0 1 0 1 0 1 1 0 0 2 1 0 1 1 0 2 2 0 0 1 1 1 1 0 0 0 0 1 1 0 1 1 1 1 0 1 0 0 1 2 2 2 0 0 0 0 0 1 1 1 0 1 0 0 0 0 1 2 0 1 2 0 1 0 0 0 0 1 2 2 1 0 1 2 0 0 0 1 0 0 0 1 0 0 0 0 0 0 0 1 1 0 1 0 0 0 2 1 0 1 1 0 0 1 0 0 2 1 1 0 0 0 0 1 0 1 0 1 1 1 1 2 0 2 0 2 0 1 0 0 0 0 1 0 0 0 0 2 1 2 2 0 0 2 2 0 1 1 1 0 0 0 2 2 1 1 1 1 0 0 0 2 0 2 0 1 2 0 0 2 1 0 0 0 0 0 0 1 0 0 1 0 0 0 1 0 0 0 2 0 0 0 0 0 0 0 1 0 1 1 1 1 1 0 0 0 1 2 0 1 0 0 2 2 1 1 0 1 0 1 0 2 0 1 1 2 1 1 1 1 1 0 0 1 0 1 1 0 2 2 0 0 0 1 0 1 0 0 1 1 0 1 1 0 0 1 0 1 1 0 1 1 0 1 2 2 1 2 0 1 0 0 0 0 0 0 2 2 1 1 0 0 0 0 1 0 0 2 1 0 2 2 0 2 1 1 0 1 0 0 0 0 0 0 0 0 0 0 0 0 1 0 0 0 0 0 0 1 0 0 0 0 0 2 0 0 0 0 0 1 0 0 0 0 0 0
66 1 2 1 0 0 0 2 2 0 0 1 0 0 0 0 0 1 0 1 1 1 1 2 2 0 1 0 0 2 2 1 0 1 1 0 1 0 0 0 1 0 0 1 1 1 1 0 1 2 0 1 0 0 1 1 0 1 0 0 1 0 0 1 1 0 1 0 2 0 0 0 2 1 2 2 2 0 0 0 0 0 0 0 1 0 0 1 2 2 2 1 0 0 0 1 1 0 0 0 1 2 0 0 1 1 2 0 1 1 0 1 1 2 1 2 2 1 2 1 1 0 1 1 0 0 0 1 1 1 1 1 0 0 0 0 0 0 1 0 0 0 0 0 0 1 0 0 0 0 0 0 0 0 0 0 0 1 0 1 0 0 0 1 2 2 1 1 0 1 1 0 1 0 0 0 2 0 0 0 0 0 1 2 0 0 1 1 0 1 0 2 0 1 1 0 1 0 0 0 0 1 0 1 2 0 0 0 1 0 0 0 1 0 1 2 1 0 2 0 0 0 2 1 0 1 0 2 0 0 0 0 0 0 1 0 0 2 0 0 0 1 2 0 0 2 0 0 1 0 0 0 0 0 0 1 1 2 0 0 0 0 2 2 0 0 0 1 2 0 0 0 0 1 0 0 1 2 2 0 0 0 2 1 2 1 0 0 0 2 0 2 1 2 2 1 2 1 0 0 0 0 1 1 0 0 1 0 1 1 0 1 1 1 0 0 2 0 0 1 1 1 2 2 1 0 1 0 0 0 2 0 1 1 0 0 0 0 0 0 0 0 1 1 0 2 0 0 0 1 1 0 0 0 0 0 0 0 0 0 1 1 2 0 2 1 0 2 2 0 0 2 0 0 1 1 0 1 0 1 0 1 0 2 1 1 0 0 0 0 0 0 1 1 2 1 1 1 0 1 0 2 0 1 1 1 2 0 0 0 0 0 0 0 2 2 0 0 0 0 0 0 1 0 2 2 1 0 0 0 1 0 1 1 0 0 0 1 1 1 1 1 0 0 1 0 0 1 0 1 0 2 0 2 0 0 0 0 0 0 0 0 0 0 0 0 0 0 2 0 0 1 2 2 0 0 0 0 2 1 1 0 0 2 0 0 1 0 2 0 2 2 1 0 0 0 0 2 2 0 0 0 0 0 0 2 1 1 0 0 1 0 0 0 0 1 1 2 1 1 0 1 0 0 0 1 1 0 0 1 0 1 0 0 1 0 1 0 2 2 1 1 0 0 0 1 2 1 0 1 0 1 0 1 2 0 1 1 0 2 0 0 2 0 2 0 0 0 0 0 0 1 0 0 0 0 0 0 0 0 1 0 1 0 1 0 0 0 0 1 0 1 1 2 0 0 0 1 0 0 0 0 0 0 2 0 1 0 0 1 0 0 0 1 0 0 1 0 0 0 0 1 0 0 0 0 1 1 0 0 1 1 0 2 2 0 2 0 0 0 0 0 0 0 0 0 0 0 0 0 1 1 0 1 2 1 0 1 1 0 0 0 1 2 1 1 2 1 0 0 1 1 2 0 0 2 1 1 1 1 1 0 2 1 0 1 2 1 2 0 1 1 2 2 0 0 2 2 0 0 0 1 1 0 0 1 1 2 0 0 1 0 0 2 0 0 0 2 2 2 0 0 0 2 2 2 0 0 0 0 0 2 0 0 0 0 1 0 1 2 0 0 0 0 0 0 0 1 0 0 0 0 1 0 1 1 0 0 0 0 0 0 2 1 0 0 2 0 0 2 0 0 1 0 0 1 0 0 0 0 2 2 0 0 1 2 1 1 1 1 1 1 1 2 0 0 1 0 0 1 0 1 0 2 1 2 0 0 0 2 2 0 1 0 0 0 0 2 2 2 1 1 1 2 2 0 0 1 0 2 0 1 0 2 1 1 0 0 1 0 1 0 0 0 0 0 0 0 0 0 2 0 0 0 1 1 0 0 0 0 0 1 0 0 0 0 2 0 1 0 0 0 0 2 0 0 0 2 2 2 2 0 0 0 0 0 0 2 0 1 1 1 1 2 2 2 2 0 1 0 1 2 1 0 1 0 0 0 0 2 1 1 1 0 1 1 1 2 2 2 0 2 0 1 0 0 0 0 1 1 1 1 1 2 0 1 0 0 0 0 0 1 1 1 0 2 1 1 0 0 2 0 2 0 0 0 0 2 0 2 2 0 0 1 0 0 0 0 1 0 1 0 0 0 0 2 0 1 2 0 0 1 1 2 0 2 1 0 0 2 0 0 0 0 0 0 0 0 0 0 0 0
67 0 0 2 0 1 1 1 1 1 0 0 0 1 0 1 0 2 2 1 1 2 0 1 1 0 1 0 1 2 0 1 0 1 1 0 1 2 0 0 2 0 0 0 1 1 1 0 0 0 0 0 1 2 0 0 0 0 2 1 0 0 0 2 1 1 1 1 2 1 0 2 2 0 2 2 1 2 2 0 2 0 0 1 1 0 0 0 1 1 0 0 0 0 1 1 0 1 0 1 2 1 0 0 0 0 2 2 0 0 1 2 1 2 1 2 2 0 1 1 1 0 2 0 0 2 2 2 2 2 1 1 0 0 0 0 0 0 0 0 1 0 0 0 0 0 0 0 0 2 0 1 1 0 0 0 0 1 0 1 1 1 0 1 1 2 0 2 0 2 2 0 0 2 0 0 1 1 1 1 0 2 0 1 0 0 1 2 1 1 1 2 1 0 1 0 1 0 0 0 0 1 0 0 2 0 1 0 0 0 1 2 1 0 1 2 0 1 1 1 1 1 1 2 0 0 1 2 0 0 0 0 0 0 2 0 0 1 0 0 0 0 1 1 0 1 0 0 1 1 0 0 0 0 0 1 0 1 0 0 0 0 1 0 0 0 0 0 2 2 0 1 0 2 0 0 1 1 1 0 0 0 2 1 2 0 0 0 1 2 0 2 1 2 2 1 1 2 0 1 0 0 1 1 1 0 1 1 2 2 1 2 2 1 0 0 2 1 1 0 1 1 1 1 1 0 1 2 0 2 2 1 0 0 0 0 0 1 0 1 1 1 0 0 0 0 1 1 1 0 0 1 0 1 0 0 2 0 0 2 0 2 2 0 2 0 0 1 1 0 2 0 1 1 0 1 0 1 0 1 1 0 0 0 2 0 0 0 0 0 0 0 2 0 2 2 2 0 0 0 0 0 0 2 2 0 0 1 0 1 1 1 1 1 1 0 0 0 0 0 0 0 0 2 0 0 0 0 0 0 2 0 1 0 0 0 0 1 1 2 2 0 0 2 0 1 0 0 0 1 0 0 2 2 2 2 2 2 0 2 1 2 0 0 0 1 0 0 2 0 0 0 2 2 1 0 0 1 2 0 0 1 0 1 1 1 1 1 2 0 1 2 2 1 1 1 2 2 2 0 0 0 2 1 2 0 1 1 0 0 0 1 0 1 1 0 0 2 1 1 0 1 0 0 1 0 0 0 0 1 0 1 2 1 0 1 1 1 1 1 1 1 2 2 2 1 1 0 2 0 1 1 0 0 2 0 0 0 1 0 0 0 0 0 0 1 0 0 0 0 0 2 1 0 0 1 1 0 0 1 0 0 2 1 1 1 1 0 0 2 0 0 1 0 1 1 1 0 0 0 0 1 0 1 1 0 0 1 1 1 1 0 0 0 1 0 1 0 0 0 0 0 0 1 1 0 1 2 0 0 0 0 0 2 2 0 1 0 1 2 1 1 0 0 2 0 1 0 0 1 1 2 0 1 2 2 0 2 1 0 0 0 2 0 0 0 0 1 1 0 1 0 0 1 1 1 2 0 1 1 0 2 2 0 0 2 1 0 1 0 0 0 0 1 2 0 2 2 0 1 1 0 1 1 0 1 1 0 1 0 1 0 0 1 1 0 1 1 1 1 0 0 0 1 0 2 1 0 0 0 0 1 0 1 1 1 0 0 0 1 0 1 0 0 0 0 0 1 0 0 0 0 0 0 0 1 0 0 1 0 0 1 2 2 0 0 2 1 0 1 0 0 1 0 0 1 1 0 0 0 2 2 0 1 1 2 1 2 0 2 0 2 1 1 0 0 0 1 0 1 0 2 0 2 2 1 1 0 1 1 2 0 0 0 0 0 0 0 1 1 1 1 1 2 2 0 0 1 0 2 1 0 1 1 0 1 0 0 1 0 1 1 1 0 0 1 1 0 0 0 2 0 0 0 1 0 1 0 1 1 1 2 0 0 0 0 0 0 1 0 0 0 0 2 0 0 0 1 1 2 2 0 0 0 0 0 0 1 0 2 1 2 0 2 1 1 1 0 0 0 0 2 0 1 1 2 0 1 0 2 1 1 0 0 0 0 0 1 2 1 1 1 0 1 0 0 0 1 0 0 1 0 0 2 0 0 0 0 0 0 0 1 2 1 0 0 0 0 0 0 2 0 1 1 0 0 2 1 0 0 2 0 0 1 1 0 1 1 1 0 1 0 0 0 0 2 0 1 2 1 1 2 1 2 0 0 0 0 0 1 0 0 0 1 1 0 0 0 0 0 1 1
68 0 2 0 0 0 0 2 1 1 0 0 0 1 0 1 0 1 1 0 0 1 0 2 2 0 2 0 0 1 1 2 1 2 1 1 1 2 0 0 2 0 0 0 0 1 0 0 1 1 1 1 1 2 0 0 0 0 0 0 0 1 1 1 0 0 2 1 1 0 0 0 2 0 0 2 2 0 0 0 0 0 0 1 2 0 0 1 2 2 0 1 1 0 1 2 0 1 0 0 1 1 0 0 1 1 2 0 2 0 0 2 0 1 0 1 1 0 2 0 0 1 2 0 0 1 2 2 2 2 0 0 0 0 0 0 0 0 0 0 1 0 0 0 0 0 0 0 0 0 0 0 0 0 0 0 0 1 0 0 0 0 1 0 1 2 0 0 1 1 0 2 0 1 0 0 1 1 1 1 0 1 0 2 0 0 0 1 0 1 0 2 0 2 2 0 2 0 1 1 0 1 0 0 2 0 1 0 1 0 0 1 0 0 2 2 0 0 1 0 1 1 2 2 0 0 2 1 0 0 0 1 0 0 2 0 0 1 1 1 1 1 1 0 0 1 0 0 2 0 0 0 0 0 0 2 0 1 0 1 0 1 0 0 0 0 0 1 2 0 0 0 1 1 0 0 1 1 1 0 0 1 2 1 2 1 0 0 1 2 0 2 0 2 2 2 1 0 0 1 0 1 1 1 1 0 0 0 1 1 1 1 2 0 2 0 2 1 0 1 1 1 0 0 0 0 1 0 0 0 0 0 2 0 0 0 0 1 0 1 0 0 1 0 0 0 0 1 1 1 1 0 0 0 0 0 0 0 0 0 0 0 1 1 1 0 1 2 2 0 1 1 1 1 0 1 0 1 1 2 0 2 0 1 1 1 0 0 0 0 1 1 0 0 1 0 0 0 1 1 0 1 0 2 1 0 0 0 0 1 1 1 0 0 1 0 0 2 0 0 0 1 1 1 0 2 1 0 0 0 0 0 0 2 1 1 0 2 1 0 1 1 0 1 0 1 0 2 0 1 0 2 2 2 1 1 1 2 0 1 1 1 0 0 1 2 0 2 1 1 1 0 2 2 2 0 2 1 2 0 1 0 0 2 1 1 0 1 2 2 1 1 0 0 1 1 1 1 1 0 1 1 0 0 0 2 2 0 1 1 0 0 0 1 1 1 0 2 0 0 0 2 1 0 0 1 1 0 0 2 0 0 2 1 2 0 1 0 0 0 2 2 1 1 1 0 1 1 1 0 0 0 0 0 1 1 0 0 2 0 1 0 1 0 0 0 1 1 1 0 0 0 1 0 0 1 1 1 0 2 0 0 1 1 0 0 0 0 0 1 0 0 0 1 1 0 1 0 0 0 0 1 2 0 1 2 2 1 1 1 1 0 1 1 1 1 0 0 0 0 1 0 0 1 1 0 1 2 0 0 0 0 1 1 2 1 0 0 0 2 0 1 0 0 2 0 1 0 0 0 0 2 0 1 1 2 0 2 1 1 0 0 1 2 2 2 1 0 2 0 2 0 0 0 1 2 2 0 1 1 1 1 2 0 0 2 1 2 1 0 0 0 1 1 0 0 1 2 1 2 0 2 0 0 1 2 2 2 0 0 0 0 0 2 0 1 0 1 1 1 0 0 0 2 1 1 0 0 1 0 1 2 1 0 1 1 2 0 0 2 0 2 0 1 0 0 0 0 0 0 0 1 0 0 0 2 0 0 0 0 0 0 2 2 0 0 2 0 0 2 0 1 1 2 2 0 0 0 1 1 1 1 2 0 0 0 0 0 2 0 2 0 1 1 0 0 1 1 0 0 0 1 0 2 0 0 2 0 0 2 2 1 2 1 1 0 0 1 0 0 0 0 1 2 1 0 0 2 0 2 0 0 1 0 0 2 0 0 1 0 0 0 0 0 0 0 0 0 0 0 2 1 0 0 2 0 0 0 0 0 1 1 0 0 0 0 1 0 2 1 1 0 2 0 0 1 0 0 1 2 1 1 0 0 0 0 0 1 0 1 1 1 0 1 2 2 2 0 0 0 2 2 0 2 1 1 1 1 0 0 0 1 1 0 1 2 0 1 1 1 0 2 0 1 0 0 1 1 1 2 2 2 0 2 0 0 0 0 0 0 0 0 1 0 0 2 0 1 0 0 2 0 0 1 1 0 2 2 0 1 2 0 1 0 2 1 2 0 0 0 0 1 0 0 1 1 1 0 1 0 0 1 1 2 0 0 0 0 0 1 0 0 0 0 0 0 0 0 1 0 0 0
69 1 1 1 0 0 1 2 0 2 0 0 0 0 0 0 0 2 0 1 1 2 0 2 2 0 2 0 0 1 1 1 1 1 1 0 1 1 0 0 1 0 0 0 2 0 1 0 0 0 0 0 0 0 2 2 0 0 0 2 0 0 0 1 1 0 1 0 1 0 0 1 2 1 1 2 2 1 1 0 1 0 0 1 2 0 0 2 2 2 2 1 0 0 0 1 0 0 0 0 1 2 0 0 0 0 2 1 0 0 1 1 1 2 1 2 2 0 1 1 2 0 2 0 0 1 2 1 2 1 0 0 0 0 0 0 0 0 0 0 2 0 1 0 0 1 0 0 0 1 1 1 0 0 0 1 1 1 0 1 0 0 1 1 0 1 0 0 0 0 0 0 1 1 0 0 2 0 0 0 0 0 1 2 1 1 1 2 1 1 0 2 0 0 2 0 2 0 0 0 0 1 0 0 1 0 0 1 0 0 0 0 1 0 2 2 2 0 1 1 0 0 1 2 0 0 1 0 0 0 0 0 0 0 1 0 0 1 0 0 0 1 2 0 0 1 0 0 2 0 0 0 0 0 0 1 0 2 0 1 0 1 1 1 1 1 0 0 0 0 0 1 0 1 1 0 1 2 2 0 0 1 2 0 2 1 0 2 0 2 0 0 0 1 2 1 1 2 0 1 0 0 0 0 0 1 0 0 1 1 0 1 2 1 1 0 2 2 1 1 1 1 0 0 1 0 1 0 0 2 1 1 2 1 0 1 0 0 0 0 0 1 1 0 1 0 2 0 0 1 1 1 1 0 1 0 1 0 0 2 0 2 1 1 1 0 1 1 1 0 1 1 1 1 0 1 0 2 1 1 1 1 0 1 2 1 0 0 0 0 0 0 0 0 1 0 0 1 1 1 0 1 0 2 1 1 0 0 0 0 0 0 0 0 1 1 0 1 0 0 0 1 1 0 0 2 1 0 0 0 1 0 0 2 1 1 1 1 0 0 1 1 1 2 1 2 1 0 1 2 0 0 0 2 0 0 0 1 1 2 0 1 0 0 0 0 1 1 2 0 1 1 2 2 0 1 0 1 2 0 0 0 0 1 1 0 0 0 2 1 2 2 0 2 1 0 2 1 1 0 1 1 2 1 1 0 2 1 0 0 0 2 0 1 1 1 1 2 1 1 0 1 0 0 0 1 0 0 0 2 0 2 0 0 2 0 1 0 0 0 0 0 1 0 0 2 1 1 1 0 0 0 0 0 2 0 0 0 1 0 1 1 1 0 0 1 2 1 1 0 1 0 1 0 0 0 0 2 0 2 0 0 2 1 0 0 0 0 1 2 0 0 0 0 2 0 0 0 0 0 0 2 1 0 1 1 1 2 2 0 1 0 1 1 1 1 0 0 0 0 2 2 0 1 1 0 1 2 0 0 2 2 0 0 2 2 1 0 2 2 2 1 0 1 2 0 2 0 0 0 0 1 0 1 1 2 0 2 1 0 0 0 2 1 1 1 2 1 0 1 0 2 0 0 0 0 1 0 1 1 0 1 0 0 0 0 0 1 1 0 0 0 1 2 1 0 2 2 1 1 0 1 0 0 1 2 2 2 0 0 0 0 0 1 1 2 0 0 1 1 0 0 0 2 2 1 0 1 0 0 0 2 1 0 2 1 1 0 0 1 0 0 0 0 1 0 0 0 0 0 0 0 0 1 0 1 0 0 1 0 0 0 2 2 0 0 2 0 0 2 1 0 2 0 0 0 0 0 0 1 0 0 1 0 0 2 0 2 1 2 0 1 2 2 1 1 0 0 0 0 0 2 0 2 1 0 1 0 0 2 2 0 1 1 1 0 1 1 2 2 1 2 2 2 2 0 0 1 0 2 0 1 1 1 0 2 0 0 0 0 0 0 0 0 0 1 1 0 0 0 1 0 0 0 2 0 0 1 1 1 0 1 0 0 0 0 0 0 1 0 0 0 1 1 0 0 0 0 1 0 0 0 0 0 0 0 0 1 0 2 0 1 0 2 1 1 1 0 1 0 1 1 1 1 1 1 0 1 1 2 1 2 0 0 1 1 0 1 2 1 1 1 0 1 1 0 1 0 0 0 2 2 0 1 0 0 0 1 0 0 0 0 2 2 1 1 0 1 0 2 2 0 1 1 1 0 1 2 0 2 1 1 0 1 1 1 1 0 0 0 0 0 0 0 0 0 2 0 1 0 0 0 0 1 0 1 0 0 0 2 0 0 0 0 0 0 1 0 1 0 0 0
70 1 1 1 0 0 0 2 1 1 0 1 0 1 0 1 0 1 1 0 0 1 0 2 2 0 1 1 0 2 0 0 1 1 1 0 2 2 1 1 1 0 0 0 1 0 0 0 0 1 0 0 0 1 1 1 0 0 0 0 1 1 0 0 0 1 0 0 1 0 0 1 1 0 1 1 0 0 0 1 0 0 0 0 2 0 0 0 1 2 0 0 1 0 0 1 0 0 0 0 1 2 0 0 0 0 2 1 2 1 0 2 1 1 1 1 1 0 2 0 0 0 1 2 0 0 0 2 2 2 0 0 0 1 1 1 0 0 0 0 0 0 0 0 0 0 0 0 0 1 1 1 0 0 0 0 0 2 0 1 1 0 0 0 0 2 0 0 1 1 0 1 1 1 0 0 0 1 1 1 0 0 0 2 1 1 1 1 0 0 0 1 1 0 2 0 1 0 0 0 0 0 0 0 2 0 2 0 1 0 0 2 0 0 1 2 0 0 2 0 0 0 1 2 1 0 0 2 0 1 1 0 0 0 2 0 0 2 0 0 0 0 2 2 0 2 0 0 2 0 0 0 0 0 0 1 0 1 0 0 0 0 0 0 0 0 0 0 1 1 0 1 1 2 0 0 1 2 2 0 0 0 1 0 1 0 2 1 0 2 0 0 1 1 2 1 2 1 0 1 0 0 1 1 1 0 0 1 1 1 1 1 1 1 1 0 2 0 0 1 0 0 1 0 0 0 0 0 1 2 2 2 0 0 0 0 0 0 0 0 0 1 2 0 0 1 1 0 2 0 0 0 0 1 0 0 1 0 0 1 0 1 2 0 2 1 0 2 2 0 2 0 1 0 1 0 0 2 1 2 0 1 0 1 0 1 0 0 0 0 0 0 0 0 2 0 0 1 0 1 0 0 0 2 1 1 0 1 0 0 0 0 1 0 1 1 1 0 0 0 0 0 0 0 1 2 1 0 0 0 2 0 0 2 2 2 0 1 0 0 1 1 1 2 1 2 1 1 0 1 0 1 1 2 0 0 0 1 0 1 1 1 0 0 0 1 1 1 1 1 0 0 0 0 1 1 0 0 2 1 2 1 0 2 0 0 0 1 1 0 0 1 0 0 1 0 1 1 1 1 1 1 2 1 1 0 1 1 0 0 0 1 0 0 0 2 0 1 1 2 1 0 0 0 0 1 0 0 0 2 0 1 0 0 0 0 1 1 0 1 1 1 2 1 1 2 2 0 2 0 1 1 0 1 2 0 0 2 0 0 0 2 0 0 0 0 0 0 0 1 0 2 1 0 0 1 1 1 0 2 0 0 1 2 0 0 0 0 0 0 0 0 1 1 0 0 0 0 0 0 0 1 1 0 1 1 0 2 2 2 1 0 0 0 2 0 1 0 0 0 1 1 0 0 0 1 1 1 0 0 0 1 0 2 1 1 0 0 1 1 1 1 0 0 0 0 0 0 0 0 0 1 0 1 1 2 0 2 2 0 0 0 1 1 1 1 1 2 0 0 0 2 0 0 0 2 2 0 1 1 0 1 1 0 0 0 1 1 0 0 0 0 0 2 2 0 2 2 1 2 0 1 0 0 0 1 1 1 0 0 1 0 0 2 0 0 0 2 0 0 0 0 0 1 1 2 0 1 0 0 0 2 0 1 1 1 2 0 0 1 0 1 0 0 0 0 0 0 0 0 0 0 0 1 1 0 0 0 1 0 0 0 2 2 0 0 2 0 0 1 0 1 2 0 0 1 1 0 1 1 1 1 0 0 0 2 0 1 1 1 1 1 0 0 0 0 0 0 0 0 0 2 0 0 2 2 1 1 1 0 1 0 1 1 1 1 1 1 2 0 0 0 0 2 2 0 0 2 0 2 0 0 1 1 0 2 0 1 0 0 1 0 0 0 1 1 1 0 0 0 2 1 0 1 1 1 1 0 0 0 0 0 0 0 0 0 1 0 2 0 0 0 1 1 0 0 0 0 1 1 0 2 1 0 0 1 0 2 0 2 0 2 0 1 1 1 1 0 0 0 0 2 0 1 2 2 0 1 1 1 1 1 0 0 0 0 0 0 1 1 0 1 1 1 2 0 1 1 0 0 1 1 0 2 0 0 1 0 0 0 0 0 2 2 1 1 0 0 0 0 1 0 0 2 2 0 2 1 0 1 1 1 1 0 2 0 2 0 0 0 0 0 0 0 0 0 2 0 1 0 0 1 1 1 0 2 2 0 0 2 1 1 0 1 0 0 0 0 0 0 2 2
71 0 0 2 0 0 1 2 1 1 0 0 0 2 0 2 0 2 2 1 1 1 0 2 2 0 0 0 1 2 1 2 1 2 2 1 2 1 0 0 0 0 0 0 1 0 0 0 0 1 1 1 0 0 0 0 0 1 0 1 1 0 0 2 0 0 1 0 1 0 0 1 2 0 1 2 2 0 0 1 0 0 0 0 0 1 0 0 1 2 0 0 1 0 0 2 0 1 0 1 1 2 1 0 0 0 2 1 1 1 0 1 0 2 0 2 2 0 0 2 2 0 2 0 0 2 2 1 1 1 0 0 0 0 0 0 0 0 0 0 0 0 0 0 0 0 2 0 0 1 0 0 0 0 0 0 0 0 0 1 0 0 0 0 0 1 0 0 0 1 0 1 0 1 0 0 1 0 0 0 0 2 0 1 0 0 0 2 1 0 1 2 0 0 1 0 1 0 0 0 0 1 0 1 1 0 1 0 1 0 0 2 1 0 2 2 0 1 2 0 1 1 2 2 0 0 0 2 0 0 0 0 0 0 1 0 0 1 0 1 1 0 1 1 0 1 0 0 2 0 0 0 1 0 0 1 1 0 0 0 0 0 0 0 0 0 0 1 2 0 0 0 0 2 0 0 2 2 2 0 0 0 2 1 2 1 1 0 0 2 0 2 0 2 2 1 2 0 0 1 0 1 0 0 0 1 0 0 1 1 1 1 2 2 1 0 2 1 0 0 0 0 1 0 2 0 1 0 1 0 2 2 1 0 0 0 0 1 0 1 1 1 2 1 0 2 0 0 1 1 1 0 0 1 0 0 1 0 0 2 0 2 1 0 0 0 2 2 2 0 1 1 1 0 1 0 0 1 0 2 1 0 0 1 1 1 0 0 0 0 0 1 0 0 2 0 0 0 1 1 0 1 0 2 2 0 0 1 1 0 0 2 0 0 1 0 0 0 0 1 0 1 1 2 0 1 1 0 0 1 0 1 0 2 1 1 0 0 0 0 0 2 0 0 2 1 1 2 0 1 0 2 0 2 0 0 0 2 1 2 1 2 0 0 0 0 0 1 2 0 1 1 2 1 1 1 0 0 2 1 1 0 0 2 1 2 0 1 2 1 1 1 1 1 0 1 1 1 1 1 1 1 1 1 1 1 1 0 0 0 0 1 0 1 1 1 1 2 0 0 0 1 0 0 0 1 1 2 2 0 2 0 2 1 0 0 1 2 2 2 0 1 2 2 2 1 2 1 1 0 0 0 0 0 1 1 0 0 1 0 0 0 0 0 0 0 0 1 1 0 0 1 0 0 1 1 1 1 0 1 0 0 1 1 0 0 0 1 0 1 0 0 1 0 1 0 0 0 1 0 0 1 1 1 0 1 2 1 1 2 0 0 0 0 2 0 1 0 0 0 1 1 0 0 0 1 2 1 0 0 2 2 1 2 1 1 1 0 0 2 0 1 0 1 2 0 1 0 0 1 0 2 1 0 1 1 0 2 1 0 0 0 1 1 2 2 1 1 0 0 1 0 1 0 1 2 1 0 1 1 0 1 2 1 0 0 2 1 2 0 0 0 0 1 0 0 1 2 1 2 0 1 0 0 0 1 1 1 0 0 1 0 0 2 0 0 0 0 0 0 1 0 0 2 2 2 0 0 2 0 1 2 0 0 1 0 0 0 0 0 0 0 0 0 0 0 0 1 0 0 0 0 0 0 0 0 0 0 0 0 0 0 2 0 0 1 1 0 0 2 0 0 2 0 0 1 1 0 1 1 1 1 0 0 1 2 1 1 1 1 1 1 0 0 0 0 0 1 0 0 0 0 0 2 1 0 1 0 0 1 2 1 2 2 1 0 0 2 2 2 2 2 0 2 2 0 0 1 0 2 0 0 2 1 0 2 0 2 1 0 0 1 1 0 1 1 1 0 0 0 2 0 0 0 2 0 0 0 0 0 0 0 1 0 0 0 0 1 1 0 1 1 0 2 0 1 0 1 2 2 1 1 0 0 0 0 0 1 0 1 2 2 0 1 2 2 2 0 0 0 0 1 0 2 2 2 0 1 0 1 0 1 0 1 1 0 0 1 0 0 0 0 0 1 0 0 0 0 0 0 2 2 0 1 0 1 0 1 1 1 0 0 2 1 0 1 0 0 0 0 1 0 1 0 1 1 2 1 1 0 0 0 0 1 0 0 0 0 0 0 0 0 0 0 0 1 1 1 2 1 1 1 2 2 0 0 1 0 0 2 2 0 1 0 0 0 0 1 1 1 0 0
72 0 1 1 1 0 1 2 2 0 0 0 0 1 0 1 1 1 1 1 1 1 0 2 2 0 0 0 2 1 1 1 0 2 1 0 2 1 0 0 1 0 0 0 1 0 0 0 0 0 0 0 1 1 1 1 0 0 0 1 0 1 0 2 0 1 1 0 1 1 0 1 2 1 1 2 2 0 0 1 0 0 0 2 2 0 1 1 2 2 2 0 1 0 0 1 0 1 0 1 0 2 1 0 0 0 2 0 2 1 0 1 1 2 1 2 2 0 1 1 1 1 2 2 0 0 0 0 1 1 1 1 0 1 1 1 0 0 0 0 1 0 0 0 0 0 1 0 0 1 1 1 0 0 0 0 0 2 0 2 1 1 0 1 2 2 0 1 1 1 0 0 1 1 0 0 2 0 0 0 0 0 1 2 1 1 1 1 0 2 1 2 1 0 1 1 2 0 0 0 0 0 0 0 2 0 2 0 1 0 1 1 1 0 0 2 1 2 2 0 2 2 1 2 1 0 0 1 1 1 0 0 0 0 2 0 0 2 0 0 0 1 2 0 1 2 1 0 2 0 0 0 0 1 1 2 1 0 0 0 0 0 1 1 0 0 1 0 1 0 1 0 0 1 0 0 0 1 1 0 1 0 0 0 2 1 0 1 0 2 0 1 0 2 2 2 2 1 1 1 0 0 0 0 0 0 1 0 1 2 1 2 2 2 1 0 2 0 1 0 2 2 1 0 0 0 0 1 1 1 2 2 0 0 0 0 0 2 0 0 0 2 2 2 0 1 1 0 0 2 2 0 0 0 0 0 0 1 0 2 0 2 0 0 0 0 1 2 2 0 2 0 1 0 2 0 0 1 1 2 0 1 0 0 0 0 0 0 0 2 2 2 0 0 2 0 0 1 1 1 0 1 0 1 1 0 1 0 0 0 0 0 0 0 0 0 1 0 0 0 1 0 1 0 1 2 2 0 0 2 0 2 0 2 1 1 0 1 0 0 1 1 0 2 1 2 1 2 0 0 0 2 1 1 2 0 2 1 0 0 0 0 0 0 0 0 0 2 0 2 0 1 1 1 1 0 1 0 2 0 0 0 0 1 2 1 0 0 2 1 1 2 1 1 0 0 2 2 0 0 0 0 2 2 2 0 0 0 0 0 0 2 0 2 2 0 0 2 1 2 1 0 0 0 0 1 1 1 1 2 0 0 0 0 0 0 0 0 2 2 1 2 2 1 1 2 1 2 0 0 0 0 0 0 1 1 0 0 2 0 2 0 0 2 0 0 2 2 2 0 1 1 0 0 0 0 0 0 0 1 0 0 1 1 1 1 1 0 1 1 1 0 1 0 0 0 1 0 0 0 0 1 2 0 0 1 1 1 1 0 1 0 0 0 2 0 1 0 0 0 0 0 0 1 1 0 1 1 0 0 1 1 0 1 2 1 0 0 0 1 1 1 0 2 1 0 1 0 0 1 0 2 0 2 2 2 0 2 1 1 1 0 1 1 1 1 0 1 1 0 2 0 1 0 1 2 2 0 1 1 0 2 2 0 0 1 1 1 2 0 0 0 0 0 1 0 1 2 1 2 0 1 0 0 2 2 1 2 0 0 0 0 0 1 0 0 0 2 1 1 0 0 0 2 1 2 0 0 1 0 0 1 0 0 1 1 1 0 0 2 1 1 0 1 0 0 0 0 0 0 0 0 0 0 0 1 0 0 0 0 0 0 2 2 0 0 2 0 0 2 0 0 2 0 0 0 0 0 1 1 1 2 0 1 1 2 1 0 2 0 2 0 2 2 0 0 1 0 0 1 0 1 0 2 2 1 0 0 1 0 2 1 1 1 1 0 0 0 2 1 1 2 0 2 2 0 0 2 0 2 0 0 2 0 0 2 0 0 0 0 0 0 1 0 0 1 1 0 0 0 2 0 0 0 1 0 1 0 0 0 0 0 0 0 0 1 1 0 2 0 1 0 1 1 0 2 0 1 2 2 1 1 0 0 0 0 1 1 0 2 0 1 0 2 1 1 1 0 0 0 0 2 0 0 2 2 0 0 0 1 0 0 1 0 1 1 1 0 1 0 0 1 1 1 0 0 1 2 0 0 2 2 0 1 0 0 0 0 0 0 1 2 2 2 0 1 0 1 0 1 2 0 0 1 0 0 1 1 1 0 1 0 0 1 1 1 1 0 1 0 1 0 0 0 1 1 0 0 0 0 0 0 1 1 0 0 0 0 0 1 1 0 0 0 0 0 0 0 0 0 1 1
73 1 2 1 0 0 2 1 2 0 0 0 1 1 0 0 0 0 0 0 0 0 0 2 2 0 0 0 1 2 1 1 0 1 1 0 1 2 0 0 1 0 0 0 2 0 0 0 0 0 0 1 1 1 0 2 0 1 0 0 2 0 0 1 0 1 0 0 2 0 0 1 2 1 1 2 2 0 0 2 0 0 1 1 1 0 0 1 2 2 0 1 1 1 1 1 0 1 0 1 1 2 0 0 1 1 2 0 2 0 0 2 1 2 1 2 2 0 1 1 1 0 1 1 1 0 0 0 2 2 1 1 0 0 1 0 1 0 0 0 1 0 0 0 0 0 0 0 0 2 0 0 1 0 0 0 0 1 0 0 0 0 0 0 1 2 0 0 0 0 0 1 1 2 2 0 2 2 0 1 0 2 1 2 0 0 1 2 1 2 0 2 0 0 0 0 1 0 0 0 0 2 1 1 2 0 0 0 0 0 0 0 0 0 1 2 0 0 1 1 1 1 2 2 0 0 2 1 0 0 0 1 0 0 1 0 0 2 0 1 1 1 2 0 0 1 0 0 1 0 0 0 0 0 0 2 2 2 0 2 0 2 0 0 0 0 1 0 2 1 0 2 0 2 0 1 0 2 2 0 0 0 1 1 1 0 0 2 0 2 0 2 1 2 2 1 2 1 0 0 0 0 0 0 0 0 0 0 0 1 0 2 1 2 1 0 1 0 0 0 1 1 1 1 0 0 0 0 1 1 1 2 0 0 0 0 0 2 1 1 0 2 1 0 0 0 1 0 1 0 0 0 0 0 0 2 0 0 0 1 0 1 0 0 0 1 0 2 2 0 0 2 1 1 1 1 0 2 0 0 0 1 0 0 1 0 0 0 0 1 1 1 1 1 1 1 2 0 1 1 0 1 0 2 1 0 0 0 0 0 0 0 0 0 1 0 0 0 0 1 0 1 1 1 0 2 1 0 0 1 1 1 0 0 1 1 0 0 1 1 1 0 0 2 0 2 1 1 1 1 0 1 1 2 2 1 2 2 1 2 1 2 0 0 1 1 0 1 1 1 0 0 2 2 1 1 1 0 1 1 2 0 0 1 2 1 0 1 2 0 1 2 0 1 0 0 1 2 1 0 0 0 1 1 1 1 1 0 1 0 1 1 0 1 1 1 1 2 1 1 0 1 0 0 0 2 0 1 1 1 1 1 0 0 0 0 1 1 2 2 2 2 0 0 0 2 1 0 2 0 0 0 1 0 2 0 1 1 1 1 1 0 0 1 0 1 2 1 1 0 0 0 1 0 0 1 1 1 0 1 0 0 0 0 0 0 0 1 1 2 0 0 1 0 1 0 1 0 0 0 0 2 0 0 2 0 0 0 0 1 0 0 0 0 2 0 0 0 0 1 0 1 0 0 0 1 2 1 0 0 1 2 0 1 2 1 0 0 1 2 1 0 0 2 2 0 1 0 0 0 0 2 0 1 2 2 0 2 1 1 1 0 1 1 1 1 0 2 0 0 1 1 1 0 0 2 2 0 1 1 1 1 0 0 0 0 1 2 1 1 0 0 1 2 1 0 2 1 1 2 0 1 0 0 0 1 1 2 0 0 0 0 0 2 0 0 0 2 0 0 0 0 1 2 0 1 0 0 0 0 0 1 0 0 0 0 0 0 0 0 0 0 0 0 0 0 0 1 1 0 0 1 1 1 0 1 0 0 1 0 0 0 2 2 0 0 2 0 0 2 1 0 1 1 1 0 0 0 1 1 2 2 0 2 2 2 2 1 1 1 1 1 1 1 1 1 0 1 0 0 0 2 0 1 1 1 1 0 1 1 1 0 1 1 1 1 1 0 2 1 1 2 1 2 1 0 0 0 0 2 0 2 2 0 0 2 0 1 0 0 0 0 2 0 0 2 2 1 0 0 2 0 0 0 1 0 1 1 0 0 2 2 0 0 0 0 0 0 2 0 2 0 1 1 0 0 0 1 1 2 2 0 0 0 0 0 0 1 0 1 1 1 0 2 1 1 1 0 0 0 0 1 0 1 2 2 0 1 0 0 0 1 0 0 2 1 0 2 2 2 0 2 0 2 0 0 0 0 0 0 1 1 0 2 0 0 0 1 0 0 0 0 1 1 1 0 0 0 0 0 0 0 1 1 1 0 1 2 0 2 1 1 0 0 1 0 2 1 0 0 0 0 0 0 0 1 1 0 0 0 0 0 0 0 0 0 0 0 1 2 0 0 0 0 0 1 0 0 0 0 2 2
74 1 0 2 0 0 1 2 1 1 0 0 1 1 0 1 0 1 1 0 0 1 0 2 2 0 1 0 0 1 1 1 2 1 2 1 2 1 0 0 1 0 0 0 1 1 1 0 0 0 0 0 1 1 1 0 0 1 0 0 0 1 0 1 0 1 1 1 2 1 0 0 2 0 1 2 2 0 0 1 0 0 0 1 1 0 0 1 2 2 0 1 1 1 1 2 0 1 0 0 1 2 0 0 1 1 2 1 1 1 0 2 1 2 2 2 2 0 2 1 1 0 2 1 0 1 1 2 2 2 1 1 0 0 1 0 1 0 0 0 1 0 1 0 0 0 1 1 1 1 0 0 0 0 0 0 0 1 0 2 1 1 0 1 0 2 0 1 0 1 1 0 0 1 0 0 2 0 0 0 0 2 1 1 0 0 1 1 0 0 0 1 0 1 1 0 1 1 0 0 0 0 0 0 2 0 1 0 2 0 0 0 2 0 2 2 0 0 1 1 1 1 1 1 0 0 1 1 0 1 0 0 1 1 1 0 0 2 0 0 0 0 2 0 1 2 1 0 1 0 0 0 0 0 0 2 2 1 0 0 0 0 0 0 0 0 1 0 1 1 0 1 1 2 0 1 0 2 2 0 2 0 2 2 2 0 0 1 0 2 0 0 1 2 2 1 2 0 1 0 1 1 0 0 0 0 1 0 0 1 0 1 1 0 2 0 1 0 0 1 0 0 0 0 1 0 1 0 1 0 2 2 0 0 0 0 0 2 0 0 0 0 1 0 0 0 1 1 2 1 1 0 0 1 0 0 2 0 0 2 0 2 0 1 0 0 0 2 2 0 2 0 0 0 0 1 0 1 1 2 0 2 0 1 1 0 0 1 1 0 0 0 1 1 2 1 1 0 1 0 0 0 0 2 1 0 0 0 0 0 0 1 0 0 1 0 0 1 0 0 1 2 0 1 2 1 0 0 0 0 1 1 0 1 1 1 0 0 0 0 1 1 0 0 2 2 1 1 0 0 0 1 1 2 0 0 0 2 2 0 0 0 0 0 1 1 0 1 2 0 1 2 2 2 2 0 1 1 1 0 0 0 0 2 1 1 0 2 2 1 0 2 1 2 0 0 0 1 1 1 1 1 1 1 1 1 1 0 0 0 0 1 0 0 0 2 1 2 1 0 0 1 2 1 0 1 1 0 0 2 0 2 1 1 0 0 0 0 2 2 0 1 2 0 0 2 0 0 2 0 0 0 0 0 2 0 0 0 0 1 0 0 0 0 0 0 0 1 1 0 0 1 0 0 0 0 0 1 0 2 0 0 2 1 1 1 1 0 1 2 1 0 0 1 0 0 0 0 0 0 0 2 1 0 1 0 1 0 1 2 1 0 0 2 0 0 0 0 0 0 0 1 0 0 0 1 2 2 0 0 2 2 1 2 2 0 1 0 0 2 0 0 0 0 1 0 1 0 0 0 0 2 0 0 1 1 0 2 2 0 0 0 1 0 1 0 0 1 0 0 0 0 0 0 0 1 1 0 1 1 0 1 2 0 0 1 1 0 1 0 0 0 1 2 1 0 2 1 1 1 0 1 1 0 2 2 1 2 0 0 0 0 0 1 1 0 0 2 2 2 0 0 0 2 1 1 0 0 1 0 1 1 1 0 1 1 1 0 0 1 0 0 0 0 0 0 0 0 0 0 0 0 0 0 0 1 1 0 0 0 0 0 2 1 0 0 2 0 0 2 1 0 1 0 0 1 0 0 1 2 1 1 0 1 2 2 2 2 2 2 0 0 0 0 0 0 0 0 1 1 0 1 0 2 1 1 1 0 2 0 2 0 1 1 1 0 0 1 2 1 0 2 0 2 2 0 0 1 0 2 0 0 1 1 0 2 0 0 0 0 0 0 0 0 0 0 0 0 0 0 1 0 0 0 2 0 0 0 0 0 0 2 0 0 0 2 2 0 0 0 0 0 1 1 0 1 0 1 2 2 2 0 0 0 0 0 0 2 1 1 1 1 1 0 0 0 0 0 0 0 0 1 0 1 1 1 1 0 1 1 0 1 0 0 0 0 0 0 2 1 1 1 0 1 1 0 0 0 0 1 2 2 0 1 0 1 1 1 0 0 0 0 1 1 1 1 1 2 0 0 2 0 1 1 1 0 1 1 0 1 1 0 0 0 2 0 2 0 1 0 1 0 0 0 0 1 1 0 0 0 0 0 1 1 0 0 0 0 0 2 1 0 0 0 0 0 0 0 0 0 1 0
75 0 2 0 0 0 0 1 2 0 0 1 0 0 0 0 0 2 1 0 1 2 0 2 2 0 0 0 0 2 2 0 0 1 1 0 1 1 0 0 1 0 0 0 2 0 0 0 0 0 0 0 1 2 0 0 0 0 0 0 1 1 0 2 0 0 2 0 2 1 0 1 2 0 2 2 2 2 2 0 2 0 0 0 2 0 0 1 2 2 1 1 1 0 0 2 0 2 1 1 2 0 0 0 0 0 2 2 0 0 1 1 1 2 1 2 2 0 1 1 2 1 2 1 0 1 0 1 1 1 0 0 1 2 0 0 0 0 0 0 1 0 0 0 0 0 0 0 0 1 1 1 0 0 0 0 0 0 0 1 0 0 0 2 2 2 0 1 1 2 0 1 2 0 0 0 0 1 0 1 1 1 0 2 2 2 0 1 0 1 0 2 1 0 1 0 0 1 0 0 0 0 0 0 2 0 1 0 0 0 1 0 1 0 2 2 0 0 1 0 2 2 2 1 0 1 0 2 0 0 0 1 1 1 1 0 0 2 0 0 0 1 2 0 0 2 0 0 1 0 0 0 0 0 0 0 0 2 1 0 1 1 1 1 1 0 0 0 1 0 0 1 0 2 0 0 0 2 1 0 1 0 1 0 1 0 1 1 0 2 0 1 1 2 2 1 2 2 0 2 0 0 1 1 1 0 0 0 1 1 0 1 2 1 2 0 2 0 0 2 0 0 1 0 0 0 0 0 1 1 2 1 0 0 0 1 0 2 0 2 1 1 1 0 0 0 2 0 1 1 1 0 1 0 1 0 1 0 0 0 0 0 1 0 1 0 0 2 2 1 2 0 1 1 0 1 0 1 0 2 2 0 0 0 0 0 0 0 0 0 0 0 0 0 1 0 0 0 0 0 0 0 1 1 0 0 1 0 0 0 0 1 0 0 0 0 0 1 0 0 0 1 0 0 1 2 1 0 0 0 2 0 0 2 1 1 0 0 1 1 1 0 0 1 1 1 0 0 0 1 0 0 1 2 1 1 1 0 0 0 0 0 0 1 1 2 0 0 2 0 0 0 2 2 0 1 0 0 2 2 2 1 0 1 1 0 0 0 1 0 0 0 1 2 1 0 2 1 0 1 1 0 2 2 1 1 1 0 1 0 1 1 1 2 1 2 1 2 0 1 1 0 0 0 0 0 0 1 1 1 1 0 1 1 1 0 0 1 2 2 1 2 0 0 0 1 0 1 1 0 0 0 0 0 2 0 0 1 1 1 0 0 0 1 0 1 2 0 0 2 0 1 0 0 0 0 0 1 0 1 1 0 0 0 0 0 0 0 0 0 0 0 1 0 2 0 1 0 0 0 0 2 1 1 2 0 1 0 2 0 2 0 0 0 0 0 1 0 0 0 1 1 0 0 0 1 2 1 0 0 1 1 0 2 2 1 1 0 0 1 1 1 0 1 1 0 1 0 0 0 0 1 0 0 0 1 0 2 1 1 0 0 1 1 1 1 1 2 0 0 0 1 2 0 0 2 2 1 1 1 1 0 2 0 0 1 2 2 1 0 1 1 1 1 0 0 2 1 0 0 0 0 0 1 2 2 1 2 0 0 0 0 1 1 0 0 0 2 2 2 0 0 0 2 1 1 1 0 1 0 1 1 0 0 2 2 2 0 0 1 0 1 0 0 0 0 0 0 0 0 0 0 0 0 0 0 0 0 0 0 0 0 2 1 0 0 2 0 0 2 0 0 2 0 0 0 0 0 0 1 1 1 0 0 0 2 0 2 0 2 0 2 1 1 0 0 1 1 0 0 0 1 0 2 1 1 0 0 0 2 2 0 2 2 0 0 0 0 2 2 0 2 0 2 1 0 0 1 0 1 0 0 2 0 0 1 0 1 0 0 0 1 0 0 0 0 0 0 0 0 1 0 0 0 1 1 1 0 1 1 1 2 0 0 0 0 1 0 2 0 1 0 1 1 0 0 0 0 1 1 2 0 0 0 0 0 0 1 0 2 0 1 0 2 2 2 2 1 0 0 0 2 0 2 1 1 1 1 0 0 0 0 0 0 1 0 0 2 1 0 1 1 1 1 0 0 1 2 0 1 2 1 0 0 1 1 0 1 0 0 1 0 2 1 1 1 1 0 0 1 1 1 0 1 2 1 2 1 0 1 2 0 0 0 1 0 1 0 0 0 0 1 0 0 0 2 0 0 2 0 0 2 1 2 0 1 1 0 0 1 0 0 0 0 0 0 0 1 1 0 1 1
76 0 2 1 0 0 0 2 1 2 0 0 0 0 0 0 0 0 0 1 1 1 1 2 2 0 0 0 2 1 1 1 0 1 2 0 0 2 0 0 2 0 1 0 2 0 1 0 0 1 0 0 0 0 1 0 0 1 0 0 1 0 1 1 0 0 2 1 2 0 0 0 2 0 1 2 1 2 2 0 1 0 1 1 1 1 0 1 2 2 0 0 1 0 0 1 1 0 0 0 2 2 0 0 1 1 1 1 1 0 0 1 1 2 2 2 2 1 2 1 1 1 2 1 0 1 1 1 2 1 0 0 0 1 0 0 0 0 0 0 0 0 0 0 0 0 0 0 0 2 0 1 0 0 0 0 0 1 0 0 0 0 0 1 1 2 0 0 0 0 0 0 0 2 1 0 2 1 1 1 0 1 1 2 1 1 1 1 0 2 0 2 0 2 2 0 2 0 0 0 0 0 0 1 2 0 1 0 0 0 1 1 2 0 2 2 1 0 1 1 0 0 0 1 1 0 0 2 0 0 0 0 0 0 1 0 0 1 1 1 0 1 2 0 0 1 1 0 2 0 0 0 0 0 0 2 0 2 1 1 1 2 0 0 1 0 0 0 1 0 0 0 0 2 0 1 0 2 2 0 0 0 2 0 1 0 0 0 0 1 1 0 1 1 2 0 2 1 0 1 0 0 0 0 0 0 1 1 2 1 1 1 1 1 1 0 2 2 1 0 1 1 0 0 1 0 1 0 1 1 2 1 0 0 0 0 0 2 0 0 0 0 0 0 0 0 2 0 1 0 0 1 0 0 0 0 0 0 0 1 0 1 2 0 2 1 0 2 2 0 2 0 1 1 0 1 0 2 0 1 2 0 0 0 2 0 0 0 0 1 1 1 1 0 0 0 2 1 0 0 0 1 0 1 1 0 1 0 0 0 0 0 0 0 2 2 0 0 0 1 0 1 2 0 1 2 0 0 0 0 0 0 0 1 0 0 0 0 0 1 0 2 1 0 1 1 0 1 0 2 0 1 1 2 1 1 1 2 1 2 1 2 0 0 0 0 2 1 1 1 0 0 2 2 1 0 1 0 1 0 0 0 0 2 0 0 1 1 2 0 1 2 0 0 0 0 1 1 1 0 1 1 2 0 2 1 1 0 0 0 0 1 0 1 1 0 0 2 2 2 0 0 1 1 0 1 1 2 2 0 2 0 2 0 1 0 0 0 2 2 0 0 0 0 0 0 1 1 1 0 0 0 0 0 2 0 0 0 1 0 1 0 1 0 1 0 0 1 1 1 1 1 1 0 0 1 1 0 0 0 1 0 1 1 0 0 0 0 0 1 0 0 0 0 0 0 1 0 0 0 0 2 1 1 2 0 0 1 2 1 0 0 0 0 1 0 1 0 0 0 1 1 0 0 0 0 2 1 0 0 0 0 0 2 1 1 0 0 0 2 0 1 0 1 0 0 0 0 0 0 0 1 0 1 2 2 0 2 2 0 0 0 1 1 1 1 1 1 0 1 1 1 0 0 0 1 1 1 0 0 1 0 1 0 0 1 1 1 1 1 0 0 1 2 1 0 1 2 1 1 1 1 0 0 1 1 1 1 0 0 0 0 0 1 0 0 0 2 1 1 0 0 0 2 2 2 0 0 1 0 0 0 0 0 1 1 0 0 1 2 0 1 1 1 0 0 0 0 0 0 0 0 0 0 0 2 1 1 1 1 0 0 2 0 1 0 2 0 0 2 0 1 0 0 0 0 0 0 1 2 1 0 0 1 1 2 1 1 1 1 1 1 0 1 0 0 0 1 0 0 0 0 0 2 1 1 2 1 0 0 1 1 1 1 1 0 1 0 2 2 2 2 0 1 1 0 0 2 0 2 0 0 1 0 0 1 0 1 0 0 0 0 0 0 0 0 0 0 0 0 2 0 0 0 1 0 1 0 0 0 1 1 1 1 1 1 1 1 2 0 1 1 0 2 0 2 0 1 1 2 2 0 0 0 0 0 2 1 0 2 0 1 2 0 2 1 2 0 0 0 0 2 0 1 1 1 1 0 1 1 1 0 1 0 2 2 0 0 2 1 1 1 0 2 1 0 1 2 0 1 2 2 1 2 0 1 0 0 0 1 0 1 2 0 0 1 0 0 0 1 2 0 1 1 1 0 1 2 0 2 1 1 0 1 1 1 1 0 1 0 1 0 0 0 0 1 0 0 0 0 0 0 0 1 0 0 0 0 0 1 0 0 0 0 0 0 1 0 0 0 0 0
77 0 2 1 1 0 1 2 2 1 0 0 0 1 0 1 0 0 0 0 1 1 0 2 2 0 0 1 1 1 0 1 0 2 2 0 2 1 0 0 2 0 0 0 1 0 1 0 0 0 1 1 0 0 1 1 0 0 0 0 0 1 1 2 0 0 1 1 2 0 0 2 2 1 1 2 2 1 1 0 1 0 0 1 2 0 0 0 2 2 0 0 2 1 1 2 0 1 0 0 1 2 0 0 2 1 1 2 1 1 0 1 1 2 1 2 2 0 1 1 1 1 2 0 0 2 2 2 2 2 0 0 0 0 0 0 0 0 0 0 1 0 0 0 0 0 0 0 0 1 1 1 0 0 0 0 0 0 0 1 0 0 0 1 1 2 0 1 0 1 0 1 0 1 2 0 2 0 0 0 0 1 0 1 0 0 1 1 0 0 0 1 1 1 2 1 2 0 0 0 0 0 0 0 2 0 2 0 0 0 1 1 0 0 1 2 0 0 1 1 1 1 0 1 0 0 0 1 0 0 0 1 0 0 2 0 0 1 0 0 0 0 2 0 0 2 1 0 1 1 1 1 0 0 0 2 1 1 1 0 1 1 0 0 0 0 0 0 1 0 0 0 0 1 0 0 0 1 1 0 0 1 1 1 2 1 0 1 0 2 0 0 0 2 2 1 2 1 0 0 0 1 1 1 1 0 1 0 1 1 1 1 2 1 1 0 2 0 0 2 0 0 1 0 0 0 0 0 1 0 1 0 0 0 0 1 1 2 0 1 0 1 2 0 0 1 2 1 0 2 2 0 0 0 0 0 0 0 0 1 0 2 2 0 2 1 0 1 1 0 1 1 1 0 1 0 0 2 1 2 0 2 0 1 1 0 0 0 0 0 0 0 0 0 2 0 0 0 1 1 0 1 0 2 2 0 0 1 0 0 0 0 0 0 1 0 1 0 0 1 0 1 0 2 0 1 0 0 0 1 0 1 0 2 1 0 0 2 0 0 2 0 0 0 1 0 0 1 0 1 0 0 1 1 2 1 2 1 0 1 1 1 0 0 0 1 0 2 1 1 0 0 1 1 0 1 0 0 0 0 2 0 0 2 1 0 0 1 1 0 1 1 2 1 2 0 2 1 1 1 1 1 1 1 1 1 1 0 0 0 0 1 0 0 0 2 0 2 0 0 0 2 0 0 0 1 1 0 0 2 0 1 1 1 0 0 1 1 1 1 0 0 1 1 1 2 1 2 0 0 0 0 0 0 2 0 0 0 0 0 0 0 0 0 0 1 0 1 1 0 1 0 0 0 0 0 0 0 0 1 1 0 1 0 1 0 0 0 0 0 0 0 0 0 1 0 0 2 0 0 2 0 1 1 2 0 0 1 1 2 0 0 0 0 1 0 1 0 0 1 0 1 0 1 1 0 2 2 0 0 0 2 0 0 2 1 0 0 0 0 2 1 0 1 1 0 1 0 0 1 0 2 0 1 1 2 0 1 1 0 0 0 1 2 2 2 0 1 0 0 0 1 1 0 0 1 2 1 1 1 1 0 2 1 1 1 1 1 2 0 0 0 1 2 1 0 1 2 2 2 0 2 0 0 0 0 1 1 0 0 1 0 0 1 0 0 0 2 1 1 0 0 0 2 2 1 0 0 1 0 0 1 0 0 0 0 1 0 0 0 0 0 0 0 0 0 0 0 0 0 0 0 0 1 1 1 0 0 0 0 0 0 2 2 0 0 2 1 0 1 0 0 2 0 0 1 0 0 2 2 1 1 1 1 1 1 1 1 1 1 1 1 1 1 0 0 0 1 0 0 1 2 0 2 1 1 1 0 1 1 2 0 0 0 0 0 0 2 2 2 2 2 1 2 2 0 0 0 0 2 0 2 2 0 0 2 0 0 0 0 0 0 0 0 0 0 1 0 0 1 1 0 0 1 1 0 1 0 0 0 0 1 0 0 0 0 1 0 2 0 1 0 1 1 0 0 0 1 2 2 2 0 0 0 0 0 0 2 0 2 0 1 0 1 1 1 1 0 0 0 0 2 0 2 1 1 0 0 0 1 0 1 0 0 1 1 0 2 2 2 0 2 0 2 2 0 0 2 1 1 2 2 0 1 0 1 1 0 1 1 0 1 1 0 0 2 0 1 0 1 1 0 1 1 1 0 1 2 0 1 2 0 0 0 0 0 0 0 0 0 0 1 0 1 0 0 2 0 2 0 0 2 1 1 0 0 0 0 0 0 0 0 0 0 0 0 0 0 1 0 2 1
78 0 2 0 0 0 0 1 2 0 0 1 1 0 0 1 1 1 1 1 1 1 0 2 2 0 1 0 0 1 1 1 0 1 1 0 1 1 0 0 1 0 0 0 2 0 1 0 1 2 0 1 2 2 0 0 0 0 1 0 1 0 0 2 0 1 1 0 1 0 1 1 2 0 2 2 2 2 2 0 1 0 1 0 1 0 0 0 0 2 0 0 0 0 0 2 0 0 0 0 1 2 0 1 1 1 1 2 0 0 0 1 0 2 2 2 2 0 0 2 2 0 1 0 0 1 1 1 2 2 0 0 1 1 0 0 1 0 0 0 1 0 0 0 0 0 0 0 0 2 1 2 1 0 0 0 1 2 1 1 0 0 0 1 0 1 0 0 1 1 0 0 0 2 1 0 2 0 1 0 0 0 1 2 1 1 1 2 1 0 1 2 0 2 2 0 1 0 0 0 0 0 1 0 1 0 1 1 1 0 1 1 2 0 1 2 0 1 1 2 0 0 2 1 0 1 1 0 0 0 0 1 1 1 0 1 1 2 0 0 0 0 1 0 0 1 0 0 1 1 0 0 0 0 0 0 0 1 0 0 0 0 1 0 0 0 0 1 2 0 1 0 0 2 0 0 0 2 2 0 1 0 2 1 2 0 1 1 0 2 0 1 0 1 2 0 2 1 0 0 0 0 1 1 0 0 0 0 1 1 0 1 2 1 1 0 2 1 1 0 1 1 1 1 0 0 0 0 1 2 2 2 1 1 0 0 1 2 0 0 0 0 0 0 0 1 0 0 1 2 2 0 0 0 0 0 1 0 0 2 0 2 2 0 2 0 2 2 2 0 1 1 2 2 0 1 0 2 1 2 1 0 0 0 2 1 0 0 0 0 0 0 0 1 2 2 2 0 2 1 0 1 0 1 1 0 1 2 0 0 0 1 0 0 2 1 0 1 0 0 0 1 2 1 0 1 1 2 2 0 0 1 0 2 0 1 0 2 1 0 1 1 0 0 1 1 0 1 0 0 0 1 1 2 1 1 1 2 2 2 1 2 0 0 0 0 0 1 2 0 1 1 1 1 1 0 1 0 1 1 1 1 1 1 2 0 0 0 2 0 2 2 1 2 2 0 2 1 1 1 1 1 0 0 0 2 2 0 0 0 0 2 0 0 0 1 1 2 2 2 0 0 2 2 0 0 0 1 1 0 1 0 1 1 0 0 0 0 2 1 1 2 2 1 1 1 1 1 1 0 0 0 0 0 2 0 0 0 1 0 1 0 0 2 0 0 2 0 0 2 0 0 1 0 0 1 1 0 0 2 0 0 0 0 0 0 0 0 1 1 0 1 0 0 0 0 1 0 0 0 0 1 1 0 1 0 1 1 1 1 2 0 0 0 0 0 2 0 0 0 0 0 0 0 0 1 2 1 0 0 0 1 0 1 2 0 0 0 1 1 2 0 1 1 1 0 1 0 0 0 0 2 0 1 2 1 0 1 0 1 0 1 1 0 1 2 0 1 1 0 0 1 0 0 0 2 2 1 1 1 1 0 2 1 0 0 2 1 2 0 0 0 0 0 1 0 2 1 1 2 1 1 0 1 1 2 1 1 1 0 0 0 0 0 1 1 0 1 0 0 0 0 0 2 1 0 0 0 0 0 0 0 0 0 0 1 1 0 0 1 1 0 0 0 0 1 0 0 0 0 0 0 0 0 0 1 1 0 2 2 0 0 2 1 0 0 2 1 0 1 1 0 2 2 2 0 0 0 0 1 0 1 2 1 1 1 1 1 1 1 0 1 0 1 0 0 0 1 0 0 1 1 0 2 1 1 1 0 2 0 2 0 2 2 2 0 0 0 2 2 2 2 1 2 2 0 0 1 0 1 0 1 2 0 0 2 0 1 0 0 0 0 0 0 0 1 1 0 0 1 0 0 0 0 2 0 0 0 1 1 1 1 0 0 0 0 1 0 2 0 1 1 2 0 0 2 0 1 1 2 2 0 0 0 0 0 0 2 0 2 0 2 1 1 2 1 2 0 0 0 0 2 1 1 1 2 0 1 0 0 0 0 0 0 1 1 0 1 2 2 0 2 1 1 0 0 2 1 1 1 2 2 0 2 0 0 0 1 0 0 0 2 1 2 1 2 0 1 0 0 2 0 0 1 2 1 2 2 0 0 1 0 0 0 0 1 1 0 0 0 0 1 0 0 0 1 1 0 1 0 0 1 1 2 0 1 1 0 0 1 1 0 1 0 0 0 1 0 0 0 1 1
79 0 1 1 0 1 1 1 1 1 1 1 0 1 0 1 0 1 0 0 0 1 0 2 2 0 1 0 1 0 0 2 1 1 1 0 1 1 0 0 1 0 0 0 2 0 0 0 0 2 0 2 0 1 1 0 0 0 0 0 2 0 0 1 0 1 1 1 1 0 0 1 2 1 2 2 2 2 2 0 2 0 0 1 1 0 0 1 2 2 1 1 2 0 0 1 0 1 0 0 2 2 1 0 0 0 2 1 1 1 0 1 0 2 0 2 1 0 1 1 1 0 2 1 0 1 1 1 2 1 0 0 0 2 1 1 0 0 0 0 1 0 0 0 0 0 0 0 0 1 0 1 1 0 0 0 0 1 0 2 2 2 0 0 0 1 0 1 1 2 0 1 0 1 0 0 2 1 0 1 0 2 0 2 0 0 0 0 0 0 0 0 0 1 2 0 2 0 0 0 0 0 0 1 2 0 2 0 2 0 0 1 2 0 2 2 0 1 2 0 1 1 2 2 0 0 0 1 0 0 1 0 0 0 1 0 0 1 0 1 1 1 1 0 0 1 0 0 2 0 0 0 0 0 0 1 0 1 0 0 0 0 0 0 0 0 0 0 2 0 0 1 0 2 0 1 1 2 2 0 0 0 2 0 1 0 1 2 0 2 0 0 0 2 2 1 0 1 1 0 1 0 2 2 2 0 0 0 1 1 1 1 2 2 1 0 1 0 1 0 1 1 2 0 0 0 2 0 1 1 2 0 0 0 0 0 0 1 0 2 1 1 1 0 1 0 2 1 1 2 2 0 0 0 0 1 0 0 0 2 0 2 2 0 2 0 1 1 1 0 2 0 1 0 1 0 0 1 0 1 0 2 0 1 2 2 0 0 0 0 0 0 1 0 2 1 1 2 0 0 0 1 0 2 1 0 0 0 0 0 0 1 0 0 0 0 2 1 0 0 0 1 0 0 1 2 1 0 0 0 1 1 0 0 1 1 0 0 1 1 1 1 0 0 1 0 0 1 0 0 0 1 1 2 1 1 1 1 1 0 0 0 0 0 0 1 0 1 2 0 1 1 1 1 2 0 0 0 2 1 2 0 0 0 2 0 0 1 2 1 1 2 0 1 0 1 1 2 2 0 0 0 2 2 2 0 2 0 0 0 0 1 0 1 1 1 0 2 2 2 0 0 0 0 0 0 0 1 1 1 1 1 1 0 0 0 0 1 1 1 0 1 1 0 0 2 1 0 2 0 0 0 0 1 2 0 0 2 1 0 0 1 0 0 0 2 1 1 1 0 1 0 1 0 0 1 1 2 0 2 0 0 1 2 0 0 0 1 0 2 0 0 1 0 0 0 0 0 1 0 0 1 1 1 0 1 2 2 2 2 1 0 1 1 0 1 1 0 0 0 2 2 0 1 1 0 2 1 0 0 0 0 2 2 2 0 0 1 1 1 1 0 1 1 2 0 1 0 0 0 1 1 0 0 1 1 0 2 2 0 0 0 1 2 1 1 2 2 0 1 0 1 0 1 1 1 2 2 1 1 2 0 2 2 1 1 1 1 1 0 0 0 0 1 2 0 2 2 2 2 0 1 0 1 2 2 1 2 0 0 0 0 0 1 1 1 0 1 0 0 0 0 0 2 1 1 0 0 0 0 0 1 0 1 1 1 0 0 0 0 0 0 1 2 0 0 0 2 0 1 1 1 0 0 0 2 0 0 1 0 0 0 2 0 0 1 1 0 0 1 1 0 2 2 2 0 0 0 2 2 1 1 1 0 0 2 0 2 0 2 0 2 1 1 1 1 0 0 0 1 0 2 0 2 0 0 0 1 1 0 1 0 2 2 2 0 0 0 1 1 0 1 0 2 2 0 0 2 0 2 0 0 1 0 0 2 0 0 0 1 0 0 0 0 0 0 1 0 1 0 0 0 0 0 2 0 0 0 1 1 0 1 0 0 0 1 1 0 1 0 0 0 2 0 0 1 0 1 2 2 1 0 0 0 0 0 0 2 0 1 1 2 0 2 2 1 2 0 0 0 0 2 0 1 1 1 1 2 0 0 0 1 1 0 1 1 0 2 2 1 0 2 0 0 0 0 0 1 0 0 2 1 0 1 0 1 1 0 0 0 0 2 2 1 1 2 0 0 0 0 2 0 1 1 0 0 2 1 0 1 1 1 0 1 0 0 0 0 0 0 0 0 0 0 0 0 2 0 0 0 0 1 0 0 0 0 0 0 0 1 0 0 0 0 0 0 1 0 1 0 1 1
80 0 2 0 0 0 0 2 1 0 0 0 1 2 0 2 0 1 0 1 1 2 0 0 1 1 1 0 2 1 1 2 2 2 0 0 1 1 0 0 1 0 1 0 2 2 0 0 0 1 0 0 0 2 0 1 1 0 1 1 0 1 0 1 1 0 2 0 0 0 0 0 2 0 0 2 2 1 1 0 0 0 1 0 1 1 0 0 2 2 0 0 2 1 0 1 0 0 0 0 2 2 0 0 1 1 2 1 1 0 0 1 1 2 1 2 2 1 1 2 2 0 2 1 0 1 1 0 2 1 1 1 0 0 0 0 0 0 0 0 1 0 1 0 0 0 0 0 0 2 0 0 1 0 0 0 0 0 0 2 1 1 0 1 0 1 0 0 1 1 0 0 1 1 0 0 1 1 1 1 0 2 0 1 0 0 0 2 0 1 0 1 0 2 2 0 1 1 0 0 0 0 0 1 2 0 1 1 0 0 1 1 0 1 1 2 1 0 1 0 0 0 2 2 0 0 1 2 1 1 1 0 0 0 2 0 0 2 0 0 0 0 2 1 0 2 0 0 2 0 0 0 0 0 0 2 1 1 0 0 0 0 0 0 0 0 1 0 2 0 0 1 1 2 0 1 1 1 1 0 1 0 2 1 2 0 0 1 0 2 0 0 1 2 2 1 2 0 0 0 0 1 0 0 0 0 0 0 1 1 1 2 0 2 2 0 2 1 1 0 1 1 2 0 1 0 1 0 1 1 1 1 1 0 0 0 0 0 0 1 0 0 1 0 1 0 2 0 2 2 2 0 0 0 0 0 0 0 0 1 1 2 1 0 1 1 0 2 2 0 2 0 1 1 0 1 0 1 0 2 0 1 0 1 2 0 0 0 0 0 0 0 1 0 2 2 2 0 1 1 0 1 0 2 2 1 0 1 0 1 1 1 0 0 0 0 1 1 0 0 1 1 1 0 1 2 2 1 1 0 0 1 0 2 2 2 0 1 2 1 1 0 0 0 2 1 0 1 1 1 0 1 2 2 2 2 2 2 0 2 2 2 1 1 1 1 0 0 2 0 0 0 1 1 2 0 0 0 2 0 0 0 0 0 2 0 0 2 2 1 0 2 1 2 1 0 2 1 0 0 1 1 2 1 1 0 2 1 0 0 0 2 0 0 0 2 1 2 1 1 0 2 1 1 1 0 0 0 0 2 0 1 0 0 0 0 2 0 2 1 1 2 1 1 1 1 1 1 1 0 0 0 0 0 2 0 1 0 1 0 1 0 1 0 1 0 0 1 1 1 1 1 0 0 0 0 0 1 0 2 0 0 1 0 1 0 0 1 0 2 1 0 1 0 0 0 1 0 0 0 0 1 1 0 1 0 0 1 1 1 0 0 0 0 1 0 1 0 1 2 0 2 0 1 1 0 0 1 0 0 1 1 2 2 2 0 1 0 1 2 1 0 1 1 1 0 1 0 0 0 0 2 0 2 2 2 0 2 2 0 0 0 1 1 1 1 0 1 0 1 1 1 1 0 0 1 0 0 0 1 1 1 2 1 0 0 2 1 1 0 0 0 1 1 0 0 2 2 1 1 0 2 0 0 1 2 2 2 0 0 0 0 0 2 0 1 0 1 1 1 0 1 0 2 0 1 1 0 0 0 0 1 1 0 2 2 1 0 1 1 0 0 1 1 0 0 0 1 0 0 0 0 0 0 0 1 0 0 0 0 0 0 2 2 0 0 2 0 0 2 0 1 1 1 0 0 0 0 2 2 1 1 0 1 1 2 1 1 1 1 1 1 1 2 0 0 1 0 0 0 0 2 0 2 2 1 1 0 1 1 1 0 2 2 2 0 0 1 2 2 1 2 1 1 1 0 0 1 0 1 0 0 1 0 0 1 0 0 0 0 0 0 1 0 1 1 1 0 1 0 1 0 0 0 2 0 0 0 0 0 1 2 1 1 1 0 2 0 1 0 1 0 1 1 0 1 0 0 2 2 1 1 0 0 0 0 0 2 0 2 1 1 1 0 2 2 2 0 0 0 1 1 0 1 1 2 0 1 0 2 1 2 1 0 1 1 0 1 1 1 0 1 0 1 1 1 1 1 1 0 1 1 0 1 0 0 0 1 0 0 0 0 0 0 0 1 0 0 0 1 1 1 1 1 0 0 1 0 0 0 2 0 0 1 1 1 1 0 0 0 0 0 0 1 0 1 1 0 1 0 0 2 1 1 0 1 1 0 0 2 0 0 0 0 0 0 0 0 0 0 1 1
81 1 2 0 0 0 0 2 1 1 0 0 1 2 0 2 0 2 1 1 1 1 0 2 2 0 2 1 0 2 2 0 1 2 1 0 1 1 0 0 1 0 0 1 2 1 2 0 1 1 0 1 0 0 2 0 0 0 0 1 0 1 0 1 0 2 0 0 1 0 0 0 2 0 1 2 2 2 2 0 2 0 0 2 2 0 0 0 2 2 0 1 0 0 1 2 1 0 0 0 1 2 1 0 1 1 2 0 2 0 0 2 0 1 0 1 0 0 0 0 1 1 2 0 0 2 2 2 2 2 0 0 0 1 0 0 0 0 0 0 1 0 1 0 0 0 0 0 0 2 2 2 1 1 0 0 0 1 0 1 0 0 0 1 0 2 0 0 2 2 0 2 0 2 0 0 2 1 0 1 0 2 1 2 0 0 2 2 0 1 0 1 1 0 2 1 2 0 0 0 0 0 0 0 2 0 2 1 0 0 1 2 0 0 1 2 1 1 1 1 1 1 2 2 0 0 1 0 0 0 0 1 0 0 1 0 0 2 0 0 0 0 2 0 0 1 0 0 2 0 0 0 0 0 0 1 1 2 0 0 0 0 0 0 1 0 0 0 1 1 0 1 0 2 0 0 0 2 2 0 0 0 2 0 2 0 1 0 1 2 0 1 1 2 2 0 2 0 0 0 0 0 0 0 0 0 0 2 2 2 2 2 2 2 1 0 2 1 0 1 0 0 1 0 0 0 1 0 0 2 2 1 2 2 0 0 0 1 1 2 1 1 1 0 0 1 1 1 1 0 0 1 0 1 0 0 1 0 0 0 1 1 1 0 1 1 0 1 1 1 2 0 1 1 0 1 0 2 0 0 0 1 0 1 2 1 0 0 0 0 0 0 0 1 2 2 2 1 1 1 0 1 0 2 2 0 0 1 0 1 1 1 0 0 0 0 0 0 0 0 0 0 0 1 1 1 1 0 0 0 0 1 0 2 0 1 0 0 0 1 1 1 1 1 1 2 1 2 0 0 0 2 1 2 1 1 1 1 1 1 0 1 0 0 0 2 0 1 2 1 0 0 1 1 0 1 0 0 2 0 1 0 0 0 2 1 0 0 2 0 2 2 1 1 0 0 0 1 1 1 1 1 2 2 2 0 0 1 0 0 0 2 0 1 1 1 0 2 1 1 0 1 1 1 1 0 0 0 0 1 0 0 0 0 1 0 1 1 2 2 1 1 2 1 1 0 1 1 1 0 0 0 0 0 2 1 0 1 0 1 0 0 1 0 0 1 1 0 0 0 0 1 2 0 0 1 1 2 0 2 0 0 1 0 1 0 0 0 0 0 0 0 0 0 0 0 0 0 0 0 0 1 0 1 2 0 0 0 0 0 2 0 0 1 0 0 0 0 0 0 0 2 0 0 0 0 0 1 0 0 1 2 0 1 0 0 1 0 1 1 2 2 0 1 2 0 2 0 0 1 0 2 0 0 0 2 0 1 1 0 0 0 1 0 0 0 1 1 0 0 1 0 0 0 1 2 2 0 0 0 1 0 0 0 0 0 0 1 2 0 0 0 0 2 2 0 2 1 0 0 0 0 0 0 1 2 2 2 0 0 0 0 0 1 0 0 0 1 0 0 0 0 0 1 2 1 0 0 0 0 0 1 0 1 1 1 1 0 0 2 1 1 0 1 0 1 0 1 0 2 1 1 1 0 1 1 0 0 1 0 0 0 1 0 0 1 2 0 0 2 1 0 1 1 1 0 0 0 1 1 1 1 2 0 0 0 0 2 0 2 0 2 1 1 1 0 0 1 0 0 0 0 0 1 1 1 2 1 1 0 1 0 1 1 1 0 0 0 2 2 2 2 1 2 2 0 0 1 0 1 0 0 1 1 0 2 1 1 1 0 0 1 0 0 0 0 0 0 0 0 2 0 0 0 2 0 0 0 0 0 1 1 1 0 1 1 1 0 1 0 1 0 1 1 0 0 0 0 1 1 1 1 0 0 0 0 2 1 1 1 0 1 1 1 2 2 2 0 0 0 0 1 0 2 0 0 1 0 0 1 0 2 1 0 1 1 0 1 2 1 0 2 0 0 0 0 1 1 1 1 2 2 1 2 0 1 0 1 0 1 0 2 2 2 0 1 0 0 1 0 1 0 0 2 1 0 2 1 0 1 2 0 0 0 1 1 1 0 0 0 0 0 0 0 0 1 0 0 1 0 0 1 1 1 0 0 0 1 0 0 0 0 0 0 0 0 0 0 1 0 2 1
82 1 1 1 0 0 2 2 1 1 0 0 0 1 0 1 0 1 0 1 1 2 0 1 1 0 1 0 0 2 0 0 0 2 1 1 1 1 0 0 0 0 0 0 2 0 0 0 0 2 1 1 1 1 1 0 0 1 0 1 1 0 0 2 0 0 2 1 1 0 0 0 2 1 1 2 2 2 2 0 0 0 0 1 2 0 0 0 1 2 0 0 2 1 0 1 0 0 0 0 2 1 0 0 0 0 2 1 0 0 1 1 1 2 1 2 2 1 1 1 1 1 1 1 1 0 0 1 1 1 0 0 0 0 0 0 0 0 0 0 1 0 0 0 0 0 1 0 0 0 0 0 0 0 1 0 0 2 0 2 2 1 0 1 0 2 0 1 0 1 0 1 2 0 0 0 0 2 2 2 0 2 1 2 1 1 1 0 0 0 0 0 0 1 1 0 1 0 1 0 0 0 0 0 2 0 1 0 1 0 0 1 1 0 1 2 0 1 1 1 1 1 2 2 0 0 0 1 0 0 0 1 0 2 1 2 0 0 1 1 1 1 2 0 0 2 0 0 1 0 0 0 0 0 0 1 0 0 0 0 0 0 0 0 1 0 0 2 2 0 0 1 1 2 0 0 2 2 2 0 0 0 2 1 2 0 0 1 0 2 0 1 1 2 2 1 1 0 0 0 0 1 0 0 0 0 0 1 1 1 0 2 2 2 1 1 1 0 0 1 0 0 2 1 0 0 0 0 1 0 2 1 1 0 0 0 0 2 1 1 0 1 1 0 0 1 1 0 1 1 1 0 0 0 0 1 1 0 0 0 1 1 2 0 1 0 0 1 1 0 1 1 1 1 0 1 0 1 0 1 0 1 0 0 1 1 0 0 0 0 0 0 1 0 2 0 0 1 0 0 0 0 0 1 1 0 1 1 0 0 0 0 0 0 0 0 0 2 0 0 0 2 1 2 0 1 1 0 0 0 1 1 1 0 1 0 0 2 1 0 1 1 0 0 1 1 0 0 1 2 0 0 1 2 1 1 1 1 1 1 1 1 0 0 0 1 1 1 2 0 1 1 2 2 1 1 1 1 2 1 1 0 0 1 2 1 0 0 2 2 1 1 0 1 1 1 2 2 2 0 0 0 1 1 1 1 1 0 0 0 0 1 0 0 0 1 0 2 1 1 1 1 0 0 1 0 0 0 0 2 0 1 1 1 1 1 1 0 2 2 0 2 2 2 2 2 2 1 1 0 0 0 0 0 2 0 0 0 0 0 0 0 0 1 0 0 2 1 1 0 1 0 1 0 0 0 0 1 0 2 0 0 1 0 1 0 0 0 1 1 0 0 2 2 0 2 0 0 0 0 0 2 0 2 2 0 1 1 1 2 0 0 0 0 0 0 1 0 0 0 1 1 0 0 0 2 2 1 0 0 2 2 0 1 1 0 0 0 0 2 0 1 0 2 2 0 1 0 0 1 0 1 0 1 1 2 0 2 1 0 0 0 0 2 2 2 2 1 0 1 1 1 1 0 0 1 1 0 0 0 2 0 2 0 0 2 0 2 2 0 0 0 0 1 1 0 2 2 1 1 1 0 0 0 0 0 1 1 1 0 0 0 1 1 0 2 0 1 2 2 0 0 1 2 1 0 1 0 1 0 1 1 0 0 1 1 0 0 0 0 0 0 0 0 0 0 0 0 0 0 0 0 0 1 1 2 0 0 1 0 0 0 2 1 0 1 1 1 0 1 0 0 1 0 0 2 2 0 2 2 0 0 1 0 0 2 0 1 2 1 1 0 1 1 1 1 0 0 0 0 1 1 0 2 0 0 1 0 0 1 2 1 0 0 0 0 0 0 2 2 1 1 0 2 1 0 0 2 1 2 0 0 2 0 0 2 0 2 1 0 0 1 0 0 0 0 0 0 0 0 2 0 0 1 1 1 1 0 0 0 2 2 1 0 1 1 0 0 2 0 0 0 1 1 0 2 0 1 2 2 2 0 1 0 0 1 0 1 0 2 0 2 0 2 2 2 2 0 0 0 0 2 0 2 0 0 0 0 1 2 1 2 0 1 1 1 0 0 0 0 0 0 0 1 0 0 1 1 1 1 1 1 0 2 0 0 0 2 0 0 0 2 0 0 0 1 0 1 0 1 2 0 2 0 0 0 0 1 1 0 1 0 1 0 2 1 2 0 0 0 0 0 0 0 0 0 2 0 2 0 0 2 0 1 0 0 0 0 1 2 1 0 0 1 0 0 0 0 1 0 2 2
83 0 1 1 0 0 2 2 1 0 0 1 0 0 0 0 0 2 0 0 0 1 0 2 2 0 0 0 0 2 1 0 0 0 2 1 1 1 1 1 0 0 0 0 0 2 0 0 0 1 0 0 1 1 1 1 0 0 0 0 1 1 0 1 0 1 0 1 1 0 1 1 2 1 1 2 2 1 1 0 1 0 1 0 0 0 1 1 2 2 0 1 1 1 0 2 0 0 0 0 1 2 1 0 0 0 2 1 1 1 0 1 0 1 0 1 1 0 1 1 2 0 2 2 0 0 0 1 2 1 0 0 1 1 0 0 2 0 0 0 1 0 0 0 0 0 0 0 0 1 0 0 0 0 0 0 0 0 0 1 0 0 0 1 0 2 0 2 0 2 1 0 0 2 0 0 1 0 0 0 0 1 0 2 1 1 0 2 1 0 1 2 1 1 2 0 0 0 0 0 0 0 0 0 2 0 0 1 1 0 2 2 1 0 1 2 0 0 2 0 0 0 1 1 0 0 1 0 0 0 0 0 0 0 2 0 0 1 1 1 1 1 2 0 0 1 0 0 1 0 0 0 0 0 0 1 1 2 0 1 0 1 0 0 0 0 0 0 2 1 0 2 1 2 1 1 0 2 2 1 0 1 2 2 2 0 1 2 0 2 0 0 2 2 2 0 2 1 0 0 1 1 2 2 2 0 1 1 2 1 0 1 1 1 0 0 1 1 0 1 1 1 2 1 1 0 0 0 0 0 2 2 0 0 0 0 0 2 0 0 0 1 0 0 1 1 1 0 1 1 1 0 1 0 1 1 0 0 0 1 0 1 2 0 1 1 1 2 2 0 2 0 0 0 0 1 0 1 0 1 1 1 0 0 2 1 0 0 0 1 0 0 0 0 2 0 0 0 0 0 0 1 0 2 2 2 2 1 0 0 0 1 0 0 1 0 1 1 0 0 0 1 0 0 0 2 2 0 0 0 0 0 0 1 1 0 0 1 0 0 2 0 0 0 2 0 0 1 0 2 0 1 1 2 1 1 1 2 1 1 0 0 1 1 1 1 0 0 2 0 0 0 2 2 2 0 2 0 2 0 2 0 0 2 0 0 0 2 2 0 2 2 0 0 0 0 1 1 1 1 1 1 2 0 2 0 2 0 0 0 0 0 0 0 0 1 0 2 0 2 2 0 1 0 1 2 1 0 0 2 0 1 2 2 1 0 0 0 1 2 0 0 2 0 0 2 1 1 0 1 0 1 0 0 2 0 1 2 1 0 1 0 1 1 1 0 1 1 1 0 1 0 0 0 2 0 2 0 0 1 0 0 2 1 0 0 0 0 0 0 0 0 0 1 1 0 1 1 0 0 1 0 0 0 0 0 0 1 1 2 2 0 0 1 1 1 0 0 0 0 0 1 0 0 0 0 1 1 0 0 1 1 0 1 1 1 0 0 0 2 0 0 0 1 2 0 2 0 0 0 0 2 0 1 2 1 0 1 1 0 0 0 0 1 1 0 0 1 0 0 0 1 0 0 0 0 0 1 0 0 1 0 2 1 1 2 1 2 2 0 2 2 1 1 0 0 2 2 2 2 0 2 0 1 1 1 0 0 0 0 0 0 0 1 1 0 0 1 0 0 0 0 1 2 1 2 1 0 1 0 1 2 1 1 2 2 2 0 0 1 0 1 0 1 0 0 0 1 0 1 0 1 0 1 1 2 2 0 1 0 0 0 2 0 0 0 2 1 0 1 0 0 2 0 0 0 0 0 1 1 2 2 2 0 0 2 0 0 2 0 2 0 1 1 0 0 0 0 0 1 0 2 0 2 1 0 1 1 0 1 1 0 2 2 2 0 0 1 0 0 0 0 1 2 2 0 1 1 0 2 0 1 1 0 0 2 0 1 0 0 0 0 0 0 0 0 0 0 0 0 2 1 0 0 1 1 1 0 0 0 1 2 1 0 1 2 0 1 2 0 0 0 1 1 0 0 0 0 1 1 1 1 0 0 0 0 0 2 0 2 0 2 1 0 2 0 1 0 0 0 1 1 0 2 1 1 0 1 0 2 0 0 0 0 0 0 0 0 1 0 0 1 1 2 1 0 2 1 0 0 2 2 0 2 0 0 0 1 1 0 0 1 1 2 1 2 0 0 0 0 0 0 2 0 0 0 0 2 0 0 2 0 1 0 1 1 2 0 0 0 0 0 0 1 0 0 2 0 1 0 0 2 0 1 0 1 0 0 0 2 2 0 2 0 0 1 0 1 1 1 2 0
84 0 0 2 0 0 1 2 2 1 0 0 1 0 0 1 1 1 1 1 1 1 0 2 2 0 0 1 0 2 1 0 0 1 0 0 1 1 0 0 0 0 0 0 2 0 0 0 0 1 1 1 0 1 1 1 0 1 0 0 1 1 0 0 2 0 1 2 2 0 0 2 2 0 2 2 1 2 2 0 2 0 1 0 0 0 0 1 2 2 1 1 1 1 0 1 0 2 1 1 1 1 2 0 0 0 2 1 1 1 0 1 0 1 0 2 1 0 1 1 1 0 2 1 0 1 1 2 2 2 0 0 0 0 0 0 0 0 1 0 1 0 0 0 0 0 0 0 0 1 1 1 1 0 0 0 0 0 0 1 1 1 1 0 2 2 0 0 1 1 0 1 1 2 1 0 2 0 0 0 0 0 1 2 0 0 1 1 1 2 0 2 0 1 2 0 0 0 0 0 0 0 0 1 2 0 0 0 1 0 1 1 1 1 2 2 0 0 0 1 1 1 1 1 0 0 0 2 0 0 0 0 0 0 2 0 0 2 0 0 0 0 2 0 0 2 0 0 1 0 0 0 0 0 0 1 0 1 0 0 0 0 0 0 0 0 0 1 1 0 1 1 1 2 0 0 0 2 2 0 0 0 0 0 1 1 0 0 0 1 1 1 2 2 2 0 2 0 0 0 0 0 0 0 0 0 0 0 0 0 0 1 2 2 0 0 0 1 1 0 1 1 1 0 1 0 1 0 0 0 1 1 2 0 0 0 0 0 0 2 1 1 1 0 1 0 2 0 1 1 1 1 0 0 0 1 1 0 0 1 1 2 1 0 1 0 0 2 2 0 1 1 1 1 0 1 0 1 0 0 0 2 0 1 1 0 0 1 1 0 0 0 1 2 2 2 2 0 1 1 0 1 0 2 2 0 0 0 2 0 0 2 1 0 1 1 0 0 0 0 1 0 0 1 2 1 0 0 0 1 0 1 1 0 1 0 0 2 0 0 2 0 0 0 1 1 0 2 0 2 0 1 1 2 1 1 1 2 1 0 0 0 1 0 0 2 0 1 2 0 1 1 0 0 1 0 0 0 2 0 2 0 1 1 2 0 0 0 2 1 1 2 1 2 0 0 1 0 0 2 2 1 1 0 1 1 2 0 0 0 1 0 0 0 0 1 0 1 0 2 2 0 0 0 0 2 2 0 0 2 0 1 2 0 0 0 2 0 1 1 1 1 1 0 0 1 0 0 2 0 0 0 1 0 2 0 1 1 2 0 2 0 0 0 0 1 1 0 0 0 0 0 0 0 0 0 0 0 0 0 1 0 0 0 0 0 0 1 0 1 0 0 0 0 0 0 0 1 0 0 1 0 0 0 2 0 1 1 0 1 1 0 0 0 1 0 1 0 1 0 1 1 0 0 0 2 2 1 0 0 0 0 0 2 2 2 0 0 1 2 1 1 0 1 2 0 2 0 0 0 0 2 0 1 1 2 0 1 0 0 0 0 1 0 1 0 0 0 1 0 1 0 1 1 1 2 2 0 1 1 0 1 1 0 0 2 2 0 2 0 0 0 1 1 1 0 2 2 1 1 0 1 0 0 0 0 0 2 1 0 0 0 0 2 0 1 0 0 2 2 0 1 0 2 1 1 0 0 0 0 0 0 0 0 0 0 1 0 0 1 0 0 0 0 0 0 0 0 0 1 1 1 0 0 0 2 0 0 1 0 0 0 2 2 0 0 2 0 0 2 0 1 2 1 1 0 0 0 1 1 2 2 1 1 1 1 1 1 2 1 1 0 0 0 0 0 0 0 1 0 0 1 0 2 1 1 2 2 0 0 0 0 1 1 1 1 1 1 1 1 1 1 1 2 2 0 0 2 0 2 0 0 1 2 0 1 0 1 0 1 1 1 0 0 0 0 0 0 0 0 2 0 0 0 1 0 1 0 0 0 1 1 0 0 0 1 1 0 1 0 1 0 0 2 0 1 0 0 1 2 2 0 0 0 0 0 0 2 0 1 0 2 0 1 1 1 1 0 0 0 0 2 1 0 1 0 0 0 0 1 0 1 1 0 1 1 0 1 2 1 0 1 0 1 0 1 0 1 0 0 2 0 0 2 0 0 0 2 0 0 0 2 2 0 0 0 1 0 0 0 2 0 1 1 0 0 1 2 1 0 0 0 0 0 1 0 2 0 0 0 0 0 0 0 0 1 1 0 1 0 0 1 0 1 0 0 0 1 0 2 0 0 0 0 0 0 0 0 0 0 1 1
85 0 2 0 0 0 1 2 2 0 1 1 0 0 0 0 0 2 2 1 1 1 0 0 0 0 1 0 1 1 0 1 2 2 0 0 1 0 0 0 0 0 0 0 0 2 1 0 0 0 0 0 0 0 0 0 0 0 0 0 1 1 0 2 0 1 1 1 2 0 0 2 2 0 1 2 2 1 1 0 1 0 0 2 2 0 0 0 2 2 0 0 0 0 0 1 1 0 0 0 1 2 0 0 0 0 2 1 1 0 1 2 0 2 1 2 2 0 0 2 2 0 2 1 0 1 1 0 1 1 0 0 0 0 1 0 0 0 0 0 0 0 0 0 0 0 0 0 0 1 1 1 0 1 2 1 0 0 0 1 1 1 0 0 2 2 0 0 1 2 0 1 2 2 2 0 2 1 0 1 0 1 1 2 0 0 1 1 1 2 0 2 0 2 2 0 1 0 1 0 0 1 0 1 2 0 1 1 0 0 0 0 1 0 0 2 0 0 1 2 0 1 2 2 0 0 1 1 0 0 0 0 0 1 2 0 0 1 0 0 0 0 2 0 0 2 1 0 2 0 0 0 0 1 1 1 1 0 0 1 0 0 0 0 0 0 0 0 2 0 0 1 0 2 0 1 0 0 0 0 0 1 2 1 2 0 0 2 0 2 0 1 1 2 2 1 2 1 1 0 1 1 0 0 0 0 0 1 0 2 0 2 2 1 1 0 2 1 1 1 1 1 0 0 1 0 2 0 1 1 1 1 0 0 0 0 0 2 0 0 0 0 2 0 0 2 0 0 1 1 1 0 0 0 0 1 0 0 0 0 0 0 1 0 1 0 1 1 1 0 1 1 2 2 0 2 0 2 0 1 0 2 1 1 1 1 0 1 1 0 0 0 2 0 2 2 2 0 0 0 0 1 0 2 2 0 0 0 0 1 0 0 0 1 1 0 0 0 0 0 1 0 0 1 0 1 1 0 0 0 1 0 0 1 1 1 0 0 2 2 1 0 0 0 2 1 1 1 0 1 0 1 1 2 1 1 1 2 2 1 1 1 0 0 0 0 0 0 2 0 0 0 1 1 2 0 2 0 1 0 1 0 0 0 2 0 0 1 2 1 1 2 1 1 0 0 1 1 1 1 1 0 1 1 1 1 1 0 0 0 0 1 0 1 2 0 0 2 0 2 2 0 1 1 1 0 0 0 0 1 0 0 1 0 0 0 0 1 1 1 1 1 2 0 0 2 0 1 1 0 0 0 1 0 2 0 1 1 0 0 0 0 0 1 0 0 2 0 0 2 0 1 0 0 0 0 0 0 0 0 1 0 1 0 1 1 1 0 1 1 0 1 0 1 0 0 0 0 0 0 0 1 1 0 1 1 1 2 1 1 1 0 1 1 1 1 0 0 0 0 0 0 0 0 0 1 1 2 0 0 2 2 0 0 2 2 1 0 1 1 2 0 0 1 1 0 1 1 0 0 0 1 1 0 0 2 0 1 1 0 0 0 0 0 0 0 0 1 1 0 2 0 0 0 0 1 1 0 1 2 0 2 2 1 1 2 0 1 2 0 0 0 0 0 0 0 0 1 1 1 0 1 0 1 1 2 1 2 0 0 1 0 0 1 1 0 0 2 1 1 0 0 1 2 1 1 1 0 0 0 0 1 0 1 1 1 0 0 0 2 1 0 0 0 0 1 0 1 0 0 0 0 0 2 1 0 0 0 0 0 0 0 2 2 0 0 2 1 0 1 0 1 1 0 0 0 0 0 0 1 0 0 0 1 1 1 1 1 1 1 1 1 2 2 1 1 1 0 0 0 0 1 0 1 2 2 1 0 1 2 2 0 1 1 1 0 0 1 2 0 0 0 2 1 1 0 0 1 0 1 0 0 2 0 0 2 0 0 2 1 2 0 0 0 1 0 0 0 0 0 2 0 0 0 2 0 0 0 1 1 1 2 0 0 0 0 1 1 1 0 0 0 0 2 0 0 0 0 1 2 1 1 0 0 0 0 1 2 0 2 0 1 0 1 2 1 1 1 0 0 0 0 1 1 1 1 1 0 0 0 0 0 0 0 1 0 0 1 1 0 0 1 0 1 0 0 2 0 0 0 2 2 1 2 0 1 0 0 0 0 1 2 2 2 2 2 0 0 0 1 2 0 0 1 1 0 2 2 0 2 2 0 0 0 1 2 1 0 1 1 0 0 0 1 0 1 1 0 0 0 0 1 0 0 0 0 0 0 1 2 0 1 0 0 0 0 0 0 2 0 0 0
86 1 0 2 0 0 1 2 0 1 0 1 0 1 0 1 0 1 1 0 0 2 0 1 1 0 2 0 1 2 1 2 0 0 2 0 2 2 0 0 1 0 0 0 1 1 1 0 0 0 0 0 0 0 1 0 0 1 1 0 2 0 0 1 0 1 1 1 1 0 0 0 2 0 2 2 2 1 1 0 1 0 1 0 1 0 0 1 2 2 0 1 1 0 0 2 1 2 0 1 0 2 0 0 1 1 2 0 2 0 0 2 0 1 0 1 1 0 0 2 2 0 2 1 0 1 1 0 0 0 0 0 0 0 0 0 0 0 0 0 1 0 0 0 0 0 1 0 0 2 2 2 0 0 0 0 0 2 0 2 2 1 0 1 0 1 0 1 1 2 0 1 1 0 1 0 2 2 0 2 0 2 1 2 1 0 1 2 1 2 0 2 0 1 1 0 0 0 1 0 0 1 0 0 2 0 0 0 1 0 1 1 2 0 1 2 0 1 2 0 1 1 2 2 0 0 1 2 0 0 0 1 0 0 2 0 0 2 0 0 0 0 2 0 0 2 0 0 2 0 0 0 0 1 1 1 0 2 0 1 0 1 1 1 0 0 0 0 2 0 0 1 0 0 0 1 1 2 2 0 0 0 2 1 1 0 2 0 0 2 0 1 2 2 2 0 2 0 0 0 1 0 1 1 1 1 0 1 0 0 0 1 1 2 0 0 2 0 0 0 1 1 2 1 2 0 1 0 0 0 2 1 0 0 0 0 0 0 0 0 0 1 2 0 1 0 2 0 1 0 1 1 1 0 1 0 1 0 0 1 0 2 2 0 2 0 1 1 1 1 2 0 2 1 1 2 1 0 0 2 1 0 1 1 1 0 0 0 0 0 0 0 1 0 1 0 2 1 1 1 0 1 0 1 0 0 1 1 0 0 0 0 0 0 1 0 1 0 0 0 1 0 0 1 1 1 0 0 0 0 1 0 1 0 1 2 0 1 0 0 1 1 0 0 1 1 0 1 0 1 0 1 1 2 1 1 1 1 1 2 1 2 0 0 1 1 0 1 2 0 1 1 2 2 2 0 1 0 2 0 1 0 0 1 2 1 0 0 2 0 2 2 0 2 0 2 0 2 1 0 0 0 2 2 2 0 1 1 0 0 0 2 0 1 1 1 0 1 1 2 1 0 0 0 0 1 1 1 1 1 1 0 1 1 0 1 1 1 0 0 0 0 2 0 0 1 1 0 1 1 0 1 0 0 2 0 1 2 1 0 1 0 1 0 0 1 1 0 0 1 0 0 0 0 1 0 1 1 0 1 1 0 1 1 0 0 0 0 1 1 1 0 1 2 0 0 0 0 0 0 0 2 0 0 1 0 1 1 1 1 0 0 1 2 0 2 0 0 0 0 0 1 0 1 2 0 2 1 0 0 1 1 1 1 1 0 0 0 1 2 1 1 0 2 1 0 1 0 1 1 0 0 0 1 1 1 0 2 2 0 0 0 0 1 1 1 1 0 1 0 0 1 1 0 0 2 2 1 0 0 2 0 1 0 0 0 1 1 1 0 0 0 1 1 1 0 1 2 1 1 0 1 0 1 0 2 1 1 1 0 2 0 0 1 2 2 1 0 1 1 0 0 0 2 2 1 0 0 0 0 0 1 0 0 2 1 1 0 0 1 1 0 0 0 0 1 0 0 0 0 0 0 0 0 0 0 0 0 0 0 0 0 2 2 0 0 2 0 0 2 0 1 2 0 0 0 0 0 0 1 0 1 0 0 1 2 1 1 2 1 1 0 1 2 1 1 1 2 0 0 0 1 0 2 2 0 2 0 0 2 2 0 1 1 1 1 0 1 1 1 1 1 0 1 1 0 0 2 0 2 0 0 0 1 0 1 1 0 0 1 1 1 1 0 0 1 1 0 0 1 0 0 0 0 2 0 0 0 0 0 1 1 2 1 2 1 2 0 1 0 0 0 1 1 0 0 0 1 1 1 1 0 0 0 0 0 0 1 0 1 0 1 1 1 1 1 1 0 0 0 0 0 0 0 2 2 0 1 1 1 1 1 1 0 1 1 0 1 2 0 0 2 0 1 0 0 0 2 0 0 2 2 0 2 0 0 0 1 0 2 0 1 1 0 0 2 0 0 0 1 2 0 1 0 2 1 2 2 0 2 2 0 0 1 1 1 1 0 2 1 1 0 1 1 1 0 1 0 1 0 0 0 1 2 0 0 0 0 0 1 0 0 0 0 0 0 0 0 1 0 2 1
87 1 0 2 0 0 2 2 2 0 0 0 1 0 0 1 1 0 0 0 0 1 0 2 2 0 1 0 1 2 1 2 1 1 1 1 1 1 0 0 2 1 0 2 2 1 1 0 0 1 1 1 0 0 2 0 0 1 0 0 0 1 0 1 1 0 2 0 1 0 0 1 2 1 2 2 2 2 2 0 2 0 0 2 2 0 1 0 2 2 0 0 1 0 0 1 0 0 0 0 1 2 0 0 1 0 2 0 1 0 0 1 1 2 1 2 2 0 1 1 2 0 2 2 0 0 0 1 2 2 1 1 0 0 0 0 0 0 0 0 1 0 1 0 0 0 0 0 0 2 0 1 2 1 1 0 1 0 1 2 0 1 0 2 1 1 1 0 0 0 0 0 0 1 1 0 1 1 1 1 0 2 0 2 0 0 1 0 0 0 0 0 0 1 2 0 1 0 0 1 0 1 1 1 2 1 1 0 1 0 0 1 2 0 2 2 1 0 1 1 1 1 1 2 0 0 1 1 0 0 0 0 0 0 2 0 0 1 0 1 1 1 2 0 0 2 0 0 1 1 1 1 0 0 0 2 2 2 0 0 0 0 1 1 0 0 0 1 2 0 0 1 1 1 2 1 0 2 2 1 0 1 1 1 2 0 1 2 0 2 0 0 1 2 2 1 1 2 0 2 0 0 0 0 0 0 0 0 1 0 0 0 2 1 0 0 1 0 0 1 1 1 2 1 0 0 0 0 0 0 1 0 0 0 0 0 0 1 1 2 0 0 2 0 0 0 2 0 0 1 1 0 2 0 2 0 1 0 0 1 0 1 2 0 2 0 1 2 2 0 1 1 0 0 0 1 0 1 0 1 0 1 1 1 1 0 0 1 1 0 0 0 1 0 2 0 0 0 0 0 0 1 0 2 2 0 0 1 1 0 0 1 0 0 0 0 0 1 0 0 0 1 0 2 0 0 0 2 2 0 0 1 1 1 0 1 1 2 1 0 1 1 0 1 1 1 0 1 1 2 0 1 0 1 1 0 1 0 0 0 0 0 0 0 0 0 0 0 2 0 0 0 2 2 1 0 1 0 2 2 2 1 0 1 1 0 1 0 2 1 1 2 0 2 0 0 2 1 0 1 1 0 2 2 2 0 0 0 0 0 0 2 0 1 1 1 1 2 1 1 0 0 0 0 1 1 1 0 0 1 0 1 0 0 0 0 0 0 2 2 0 1 1 0 1 2 0 1 1 0 0 0 2 0 2 0 1 1 0 1 0 0 0 0 0 0 0 0 0 1 0 0 0 0 0 0 1 2 0 2 0 0 1 1 0 1 1 0 0 2 0 0 1 1 0 0 0 0 0 0 0 2 1 0 0 0 1 2 2 2 1 0 0 0 2 0 1 0 1 1 0 1 0 1 1 1 1 1 0 0 1 1 0 0 2 1 0 0 0 1 1 0 0 1 2 0 1 0 0 0 1 0 0 1 1 1 0 1 1 0 0 0 1 2 2 2 1 1 1 0 0 0 0 0 1 2 2 1 0 0 1 0 2 0 0 0 2 1 2 0 0 0 0 1 0 0 1 0 0 1 0 1 0 0 1 2 2 1 0 0 0 0 0 1 1 2 0 2 0 0 2 0 0 2 1 2 0 1 1 0 1 2 0 0 0 0 1 0 0 1 0 1 1 1 0 0 0 2 0 1 1 1 0 1 1 2 1 0 0 0 0 1 2 0 0 2 0 0 0 1 0 0 2 1 1 0 0 0 1 1 1 2 0 1 0 2 0 2 2 2 0 0 0 1 0 0 0 0 0 1 0 2 0 2 1 1 0 0 0 1 1 0 1 1 1 0 0 2 1 1 0 1 1 2 1 0 0 2 0 2 0 0 1 0 0 2 0 2 1 0 0 1 0 1 0 0 1 0 0 0 1 0 0 0 1 0 1 0 0 0 1 1 1 0 1 2 2 1 1 0 0 0 1 1 0 1 0 0 1 2 2 0 0 0 0 0 1 2 1 1 0 1 0 2 2 1 2 0 0 1 0 1 0 2 0 0 2 1 0 1 0 1 1 0 1 1 0 1 0 0 0 1 0 1 0 0 1 2 0 0 0 0 0 2 0 0 0 0 0 0 0 1 2 2 2 1 0 0 0 0 2 0 1 1 1 0 1 2 0 2 2 0 0 1 0 0 0 0 0 0 0 0 0 0 0 1 1 0 2 0 0 1 0 1 0 0 0 0 0 1 0 0 0 1 0 0 0 0 0 0 0 0
88 0 0 2 0 1 2 2 2 0 0 0 0 2 0 2 1 2 1 0 0 1 0 2 2 0 2 1 1 2 1 0 0 2 2 2 2 1 0 0 1 0 0 1 1 1 1 0 0 1 1 1 0 0 2 0 0 0 0 0 0 1 0 2 0 1 1 1 0 0 0 0 2 0 1 2 2 0 0 0 1 0 0 2 2 0 2 0 2 2 0 0 0 0 0 1 0 2 0 1 2 2 1 0 1 1 2 1 1 0 0 1 1 2 0 2 1 0 0 2 2 0 2 1 0 1 1 1 1 1 1 1 0 1 0 0 0 0 0 0 0 0 0 0 0 0 1 0 0 0 0 0 1 0 0 0 0 1 0 1 1 0 0 0 0 2 0 1 0 2 0 2 0 2 1 0 2 1 1 1 0 1 1 2 0 0 2 1 1 0 1 2 0 1 2 0 1 0 0 0 0 0 0 0 2 1 1 0 0 0 1 2 2 0 2 2 1 1 1 1 0 0 1 1 0 0 0 1 0 0 0 0 0 0 1 0 1 2 0 0 0 0 0 0 0 0 0 0 2 0 0 0 0 0 0 0 0 0 0 0 0 0 0 0 0 0 1 1 1 0 1 1 1 1 1 1 0 0 0 0 0 0 0 0 0 0 0 1 0 2 0 0 2 2 2 0 2 0 0 0 0 0 0 0 0 1 0 0 1 1 0 2 0 0 1 0 2 0 0 0 1 1 1 0 1 0 1 1 0 1 1 0 0 0 0 0 0 1 0 0 0 1 0 0 0 1 1 0 1 1 1 0 0 0 0 1 1 0 0 0 1 1 1 1 1 0 1 2 2 1 2 0 1 1 0 2 0 2 2 2 0 0 0 0 0 0 0 0 0 0 0 0 1 0 1 0 1 1 0 0 0 1 0 1 1 0 1 2 0 0 0 0 1 1 2 0 0 1 0 0 0 2 0 1 1 1 0 0 0 0 0 1 0 0 2 1 0 0 0 1 2 0 0 1 0 2 0 1 1 0 0 1 1 2 1 1 1 2 1 2 1 2 0 0 0 1 0 1 1 1 0 0 1 1 2 0 0 1 2 0 1 0 0 2 1 1 0 0 1 0 1 1 0 2 0 0 1 0 0 1 2 0 2 2 2 0 1 0 0 0 0 1 0 1 1 0 0 2 1 1 0 1 0 0 0 1 0 0 0 1 0 0 1 0 1 0 0 1 2 2 0 0 1 1 1 0 2 1 0 1 0 1 0 0 1 2 0 1 0 0 0 0 2 1 1 0 1 0 0 1 0 0 1 0 0 1 1 1 0 1 1 0 2 0 2 1 1 1 1 1 1 0 0 1 0 0 0 0 0 0 0 2 1 0 1 1 1 0 0 1 2 0 0 0 2 0 0 0 1 1 1 2 0 0 0 2 2 1 0 0 0 0 0 1 2 1 0 0 0 2 0 1 0 0 0 0 0 0 0 0 0 2 0 1 2 2 0 2 2 0 0 0 1 0 0 0 0 1 1 0 1 0 0 1 1 2 2 1 1 1 2 0 2 0 0 2 1 2 1 0 1 1 1 2 1 0 2 1 0 1 1 0 1 0 1 2 1 2 0 0 0 0 0 1 0 0 0 2 1 1 0 0 1 2 1 2 0 0 0 0 0 1 0 0 0 0 0 0 0 2 1 0 0 0 0 1 0 0 0 1 1 1 1 0 1 1 0 0 0 0 0 0 2 1 0 1 1 0 0 1 0 0 1 0 0 1 1 0 0 0 1 2 0 0 0 2 0 2 2 2 0 0 1 1 0 0 0 0 0 1 0 2 0 1 2 1 1 0 1 2 2 0 2 2 2 0 0 0 2 2 2 2 1 2 2 0 0 0 0 1 0 1 2 0 0 2 1 0 2 0 0 0 1 0 0 1 1 0 0 0 2 0 0 0 2 0 0 0 0 0 2 2 0 0 0 1 2 0 1 0 0 0 0 2 0 0 0 1 1 1 1 0 0 0 0 0 0 0 0 2 0 2 2 1 1 1 1 0 0 0 0 2 0 1 2 2 0 1 0 0 1 0 0 0 1 0 0 1 0 0 0 1 0 0 0 0 0 2 1 1 2 2 0 1 0 0 0 0 2 2 0 0 1 2 1 1 1 1 1 0 1 0 0 2 1 0 2 2 0 2 2 0 0 0 1 1 1 0 0 0 0 0 0 0 0 0 2 0 0 1 1 0 1 1 0 1 0 0 0 2 0 1 0 1 1 0 0 0 0 0 2 1
89 1 1 2 0 1 2 2 2 0 0 1 0 0 0 0 0 1 1 0 1 2 0 2 2 0 2 0 0 2 1 0 0 1 1 0 1 1 0 0 2 0 1 0 2 2 1 0 0 1 1 1 0 1 0 0 0 0 0 1 0 0 1 2 0 2 0 1 1 0 0 1 1 0 1 2 2 0 0 1 0 0 0 0 1 0 0 1 2 2 0 0 1 1 0 1 0 2 0 1 0 2 0 0 1 1 2 1 1 1 0 0 1 2 1 2 2 1 1 2 2 0 2 2 0 0 0 1 1 1 1 1 0 0 0 0 0 0 0 0 1 0 0 0 0 0 0 0 0 1 0 0 0 0 0 0 0 2 0 1 1 1 0 2 0 0 0 0 1 2 0 2 1 1 1 0 2 1 1 0 0 2 0 2 0 0 0 1 0 1 0 1 1 1 2 0 2 0 0 0 0 1 0 1 2 0 0 0 1 0 0 0 0 0 1 2 0 0 2 0 0 0 0 0 0 0 0 2 0 0 0 0 0 0 2 0 0 2 0 0 0 1 2 0 0 2 0 0 2 0 0 0 0 0 1 1 0 1 0 0 0 0 1 1 0 0 0 0 1 0 1 0 0 2 0 0 0 1 1 0 1 0 2 1 2 0 0 1 0 2 0 1 1 2 2 1 2 1 0 1 1 0 0 0 0 0 0 0 1 1 0 1 1 1 1 0 1 0 0 0 0 0 1 0 0 0 0 1 0 2 1 1 1 0 0 0 0 1 0 2 1 1 2 0 0 1 2 0 2 1 1 0 0 1 0 1 1 0 0 2 0 2 2 0 2 0 2 2 2 0 1 1 0 0 1 1 0 1 1 2 0 2 0 1 1 0 0 0 0 0 0 0 0 0 1 0 0 2 0 0 0 0 0 2 1 0 0 0 0 0 0 0 0 0 0 0 1 0 0 0 1 0 1 1 0 1 1 0 0 1 0 1 0 2 2 2 0 1 1 1 1 1 0 1 1 1 0 0 1 0 0 1 0 1 1 0 1 2 1 2 0 0 2 1 1 2 0 1 2 0 1 2 2 2 1 0 1 0 1 1 2 0 0 2 1 1 0 0 2 1 1 2 0 0 0 0 1 2 1 0 0 0 2 2 0 2 2 2 0 0 0 2 0 1 1 1 1 1 0 2 2 0 1 0 1 0 0 0 0 2 0 0 0 0 0 0 1 0 1 1 1 1 1 0 0 1 1 2 0 0 0 0 1 0 2 0 0 0 1 1 0 0 1 0 0 1 2 0 0 0 0 0 0 0 0 0 1 2 0 2 0 0 1 1 0 0 0 0 0 1 0 0 0 1 0 0 0 0 0 0 0 1 1 0 0 2 2 1 1 1 1 0 0 0 2 0 1 0 0 0 0 1 0 0 0 1 2 2 0 0 1 1 0 2 2 1 0 0 0 1 1 0 0 1 2 0 2 0 0 0 0 1 0 0 2 2 0 2 2 0 0 0 2 0 0 0 0 1 1 1 1 1 0 0 1 2 2 0 0 0 1 0 2 1 1 2 1 2 2 0 1 1 0 1 1 0 1 1 0 1 0 1 0 0 1 1 2 1 0 0 0 0 0 1 1 0 0 1 1 1 0 0 0 2 2 2 0 0 0 0 0 1 0 0 0 0 1 0 0 1 0 0 0 0 0 0 0 0 0 0 0 0 0 0 0 0 2 0 0 0 0 0 2 1 1 0 2 0 0 2 0 0 2 1 1 0 0 0 1 1 1 2 1 1 1 1 1 2 0 2 0 2 1 2 0 0 0 0 0 0 0 0 0 1 2 2 1 0 1 0 0 0 0 0 0 0 1 1 1 1 0 1 2 1 1 0 0 2 0 2 0 0 2 0 0 2 1 1 0 1 1 1 0 0 0 0 0 1 0 0 2 0 0 0 1 1 0 0 1 1 1 1 0 0 0 1 2 0 1 0 1 0 1 1 0 1 0 0 1 0 2 0 0 0 0 0 1 1 1 0 1 2 0 1 2 2 2 0 1 0 2 2 0 1 2 2 0 1 1 0 0 0 1 0 2 2 0 1 2 1 1 1 0 1 1 0 2 1 0 0 2 2 0 1 0 1 1 2 0 0 1 2 2 0 0 1 1 0 0 0 2 0 0 2 1 0 2 1 1 0 1 0 0 0 1 2 1 0 0 0 0 0 0 0 0 1 1 1 2 0 0 1 1 1 0 1 0 1 0 2 0 0 0 0 0 0 1 0 0 0 2 2
90 0 0 1 0 0 1 1 2 0 0 0 0 2 0 1 0 1 1 0 0 2 0 0 0 0 0 0 1 2 2 0 1 2 0 0 1 1 0 0 1 0 0 1 1 1 1 0 0 2 1 0 1 1 0 0 0 0 0 1 1 0 1 1 0 0 1 0 1 0 0 0 1 0 0 1 1 1 1 0 1 0 0 1 2 0 0 1 2 2 1 1 0 0 1 2 1 0 0 0 1 2 0 0 0 0 2 1 1 0 1 2 0 1 0 1 1 0 2 0 0 1 2 1 0 1 1 1 2 1 1 1 0 1 1 0 1 0 0 0 0 0 0 0 0 0 0 1 1 1 0 0 1 1 0 0 0 0 0 1 1 1 0 0 0 2 0 0 2 2 0 2 0 2 0 0 2 0 0 0 0 0 0 0 0 0 0 2 1 0 1 2 0 1 2 0 1 0 0 0 0 1 1 1 2 0 1 0 0 0 0 0 1 0 1 1 0 2 0 1 1 1 1 2 1 0 1 2 0 0 0 0 0 0 1 0 0 2 0 0 0 0 2 1 0 2 0 0 2 0 0 0 1 1 1 1 1 1 0 0 0 0 0 0 1 1 0 0 2 1 0 1 0 2 0 1 0 1 1 0 0 2 2 0 2 0 0 0 0 2 0 1 0 1 2 1 1 1 1 0 1 0 0 0 0 0 1 0 1 1 1 2 0 1 1 0 2 0 1 0 2 2 1 0 1 0 2 0 0 0 2 1 1 1 0 0 1 1 0 1 0 1 1 0 0 1 1 0 0 1 1 0 0 0 0 2 0 0 0 0 1 1 1 0 0 0 1 0 0 0 2 0 0 0 0 1 0 1 0 1 1 0 0 0 1 1 0 1 0 1 1 1 1 0 1 0 1 1 0 0 0 0 0 2 2 0 0 0 0 0 0 0 0 0 1 1 0 0 0 0 0 0 0 0 1 1 0 0 0 0 0 0 0 2 0 0 0 0 0 0 2 0 0 0 2 0 0 0 0 2 0 0 1 2 1 1 1 2 1 1 1 1 1 0 0 1 0 1 2 1 0 0 2 2 2 0 2 0 0 0 0 0 0 2 1 0 0 0 1 1 0 1 1 2 1 1 1 1 1 1 1 1 2 2 2 0 0 1 0 0 0 0 0 0 0 2 0 2 0 1 1 1 1 1 0 0 0 0 0 2 0 2 1 0 1 0 0 1 1 2 1 2 0 0 0 1 0 0 2 0 0 0 0 0 2 0 2 1 0 0 0 1 1 0 0 1 2 1 1 0 1 0 0 0 1 0 1 2 0 2 0 0 2 2 0 1 1 1 1 2 0 1 2 0 0 0 0 1 0 0 1 0 0 1 2 0 0 1 1 1 0 0 1 2 0 0 0 0 0 1 0 2 0 1 1 1 1 1 0 0 1 2 1 0 2 0 1 0 0 2 0 0 0 2 2 0 2 0 1 0 0 2 0 0 2 1 0 1 1 0 0 0 1 0 0 0 0 1 1 0 0 0 1 0 0 1 2 1 1 1 2 1 2 0 1 2 0 1 2 1 0 0 0 2 2 0 2 2 1 2 0 2 0 1 1 2 1 2 1 0 0 0 0 1 1 1 0 1 0 0 0 0 0 2 1 1 0 1 0 1 0 1 0 0 0 0 0 0 0 1 1 0 0 0 0 0 0 0 0 0 0 0 0 0 0 1 1 0 0 0 0 1 2 1 0 0 2 1 0 1 1 0 1 1 1 1 1 0 0 0 2 2 0 0 0 2 0 0 2 0 2 0 1 2 0 0 1 1 0 1 0 1 0 1 1 1 2 0 0 2 2 2 1 1 1 0 0 0 2 1 0 0 0 2 2 0 0 1 1 2 0 0 1 0 0 1 0 1 0 0 0 1 1 0 0 1 1 0 0 0 1 0 0 0 2 0 0 0 2 2 0 2 0 0 0 1 1 0 2 0 0 0 2 0 0 2 0 0 0 1 1 0 0 0 0 0 0 1 1 2 0 1 0 1 1 1 1 0 0 0 0 1 0 0 1 1 0 2 1 2 1 1 0 0 0 0 0 0 1 0 0 1 0 1 0 0 1 1 0 0 2 1 0 1 1 0 0 1 0 0 1 0 1 1 0 1 0 1 0 1 2 0 1 0 2 1 2 1 0 1 1 0 1 0 0 0 1 0 0 0 0 0 0 0 0 0 1 0 1 0 0 1 0 1 0 0 0 0 0 2 0 0 1 0 0 0 0 0 1 0 1 1
91 0 1 1 0 0 1 1 1 0 0 1 0 0 0 0 0 2 1 0 1 2 1 0 1 1 1 0 0 2 2 0 0 2 2 0 2 1 0 0 0 0 0 0 2 0 0 0 0 1 1 1 1 1 1 0 0 2 0 0 0 2 0 1 1 0 1 1 1 0 0 1 2 0 2 2 2 0 0 0 0 0 0 1 1 0 0 0 2 2 0 0 2 0 0 1 0 1 0 1 1 2 0 0 1 0 1 2 0 1 0 0 0 0 0 0 1 0 0 2 2 0 1 0 1 1 1 2 2 2 0 0 0 0 0 0 0 0 0 0 0 0 0 0 0 0 0 0 0 0 0 1 0 0 0 2 0 0 0 1 0 0 0 1 1 2 0 0 1 1 0 0 0 1 1 0 1 0 0 0 0 1 1 2 0 0 1 0 0 1 0 1 1 1 2 0 1 0 0 0 0 0 1 0 2 0 0 2 0 0 2 2 1 0 1 2 2 0 1 1 1 1 1 1 0 0 1 0 0 0 0 0 0 0 2 0 0 2 0 0 0 0 2 0 0 1 1 0 2 0 0 0 1 0 0 2 2 2 0 1 0 1 1 1 0 0 0 0 2 1 0 1 1 2 0 1 1 2 2 0 0 1 2 2 2 0 2 1 0 2 0 1 1 2 2 1 1 0 0 0 1 0 1 1 0 0 0 0 2 2 1 2 1 1 2 0 2 0 0 0 2 2 1 1 1 0 2 0 1 1 2 1 1 0 0 0 1 1 0 0 0 0 0 0 0 1 1 1 1 1 1 0 0 0 0 1 0 0 0 0 1 1 2 0 2 0 0 1 1 0 1 1 0 0 0 0 0 2 0 0 0 0 0 0 1 1 0 0 0 0 0 0 1 0 2 1 1 1 0 0 0 1 0 2 2 0 0 0 0 0 0 1 0 0 1 1 1 0 0 0 1 0 1 1 0 1 1 0 0 0 1 1 0 2 1 0 0 0 1 0 2 0 0 0 1 2 0 1 0 0 0 0 1 1 2 0 2 1 0 1 0 1 0 0 0 0 0 0 2 0 0 0 1 1 0 1 0 0 2 1 1 0 0 1 2 1 0 0 2 2 0 2 0 1 0 0 0 1 0 0 1 1 1 1 2 1 2 0 0 0 0 1 0 0 0 2 1 2 2 1 0 1 0 0 1 0 0 1 1 0 1 1 2 1 0 0 1 1 0 1 0 0 2 0 0 2 1 1 1 0 0 0 0 0 0 2 0 1 0 1 0 0 0 1 0 0 1 0 1 0 0 0 1 0 0 1 1 0 0 1 0 0 1 0 0 0 0 0 1 1 0 0 2 0 0 0 0 0 0 0 0 2 1 1 2 0 0 0 1 2 0 0 0 2 0 0 0 0 0 0 0 1 0 0 0 1 2 2 0 0 0 1 0 1 1 1 0 0 0 0 1 0 0 2 2 0 0 0 1 0 0 2 0 1 2 2 0 1 1 0 0 0 1 1 2 1 1 2 0 0 1 1 0 0 0 2 2 1 0 0 1 0 1 0 0 0 1 2 1 0 0 0 0 1 1 0 1 2 0 1 0 1 1 0 1 1 1 2 0 0 0 0 0 1 1 2 0 1 1 1 0 1 0 2 1 1 1 1 0 1 0 1 0 0 0 0 2 0 0 2 0 2 0 0 0 0 0 0 0 0 0 0 0 0 0 0 0 0 0 0 0 0 2 1 0 1 2 0 0 2 0 0 2 1 1 0 0 1 0 1 2 1 1 1 1 1 1 1 1 1 1 1 1 2 1 0 0 2 0 0 0 1 0 2 1 1 0 1 0 0 1 1 0 0 0 0 2 1 2 1 1 1 1 2 2 0 0 0 1 2 0 1 2 0 0 2 0 1 0 0 0 0 1 0 0 1 1 0 0 0 1 0 0 0 1 0 1 1 0 0 2 2 0 0 0 0 1 0 1 0 1 0 1 1 0 0 0 1 2 2 1 1 0 0 0 0 1 1 1 1 0 1 1 2 2 2 2 0 0 0 0 1 0 1 0 0 1 2 0 0 0 0 1 0 1 1 0 2 2 2 0 2 0 1 0 0 0 0 0 0 2 2 0 1 0 0 0 1 0 0 0 0 2 1 1 0 1 2 0 2 1 0 1 1 1 0 1 2 0 1 1 0 0 0 1 1 1 1 0 0 0 0 0 0 1 1 1 0 2 0 0 2 1 2 0 0 0 0 1 2 0 0 0 1 1 0 0 0 0 0 1 1
92 0 2 1 0 0 1 1 2 0 0 1 1 0 0 1 1 1 0 0 0 2 0 2 2 0 2 0 0 2 1 0 0 1 1 0 1 2 0 0 1 0 1 0 2 0 1 0 0 1 0 0 2 2 0 1 0 0 0 1 1 0 0 0 1 0 2 1 1 0 1 2 2 0 2 2 2 1 1 0 0 0 0 1 2 0 0 0 2 2 0 0 0 0 0 1 0 1 0 1 1 2 1 0 0 0 2 2 0 0 1 2 0 1 0 2 1 0 1 1 1 0 2 1 0 1 1 0 0 0 0 0 0 0 0 0 0 0 0 0 0 0 0 0 0 0 0 0 0 1 0 1 0 0 0 0 0 0 1 0 0 0 0 1 0 1 0 0 0 0 0 1 0 1 0 1 1 0 0 0 0 0 0 2 0 0 0 1 0 0 0 1 1 0 1 1 2 0 0 0 0 1 0 0 2 0 1 1 0 0 1 1 0 0 2 2 0 0 2 0 1 1 2 2 0 0 0 0 0 0 0 0 0 0 2 0 0 2 0 0 0 1 1 1 1 2 1 0 1 1 1 1 0 0 0 2 1 2 0 0 0 0 0 0 0 0 0 0 2 0 0 1 1 1 1 1 0 2 2 0 0 0 1 1 1 0 1 0 0 2 0 1 1 1 2 0 2 0 0 0 1 0 1 1 1 0 1 0 1 1 0 1 2 2 1 0 2 1 0 1 0 0 1 1 0 0 0 0 0 1 1 1 0 0 0 0 0 1 0 1 1 2 2 0 0 1 1 1 1 1 1 0 0 0 0 1 0 0 0 2 0 2 1 0 1 0 1 2 2 0 1 1 0 0 0 0 0 1 0 1 0 0 1 2 2 1 0 0 0 0 0 0 2 1 2 2 2 1 1 1 0 1 0 2 2 0 0 1 1 0 0 1 0 0 0 0 1 0 0 0 1 1 1 1 0 1 1 0 0 0 1 0 1 1 1 1 0 0 0 0 1 1 0 0 2 1 1 2 0 0 0 2 1 1 2 1 2 2 1 1 0 1 1 0 1 2 0 0 2 0 0 0 1 1 1 0 1 0 1 0 1 0 0 1 1 0 0 1 2 1 2 1 0 1 1 1 2 1 1 1 1 0 2 0 2 2 2 1 0 0 0 2 0 1 1 1 2 2 2 2 0 0 1 1 0 0 0 0 0 1 0 1 1 1 1 0 0 0 1 1 0 1 1 1 1 1 1 1 1 0 0 0 0 0 2 0 1 0 2 0 1 0 1 0 1 0 0 1 1 0 0 1 1 0 0 1 2 0 0 1 1 0 0 0 0 0 0 1 0 2 1 0 0 1 1 0 1 0 0 0 0 2 1 0 1 0 1 2 2 1 1 0 1 1 0 1 1 0 0 0 0 0 0 2 2 0 0 0 0 0 1 1 1 2 1 0 2 0 1 2 1 1 0 1 1 0 0 0 0 0 0 1 0 0 1 0 0 2 2 0 0 0 1 0 0 0 1 1 0 0 0 0 0 0 0 0 1 1 0 0 1 0 2 1 1 2 1 1 1 1 0 0 0 0 0 0 0 1 2 2 0 2 0 0 1 2 2 2 0 0 0 0 0 1 0 0 0 2 1 1 0 0 0 1 2 2 0 0 0 0 0 0 0 0 0 0 1 0 0 0 0 0 0 1 0 0 1 0 0 0 0 0 1 1 0 1 0 0 0 0 1 2 2 1 0 1 1 1 0 1 0 0 1 0 0 0 0 1 1 2 1 0 2 0 0 0 0 1 2 1 0 0 1 2 0 0 1 2 0 0 0 0 0 1 2 1 0 0 1 0 1 1 2 1 1 0 1 0 1 1 0 0 1 2 2 0 0 1 0 2 0 0 2 0 0 2 0 0 0 0 0 0 1 0 0 1 1 0 0 0 2 0 0 0 1 0 1 0 0 0 1 1 0 0 0 0 2 0 1 0 0 0 1 1 0 0 0 2 2 2 2 0 0 0 0 0 0 1 1 1 0 2 1 1 2 2 2 0 0 0 0 1 0 0 2 2 1 0 1 2 1 2 1 1 2 2 0 2 1 2 0 2 0 0 0 0 2 1 1 0 1 1 0 1 0 1 1 2 0 1 1 2 1 1 0 1 1 0 0 0 1 0 1 1 1 0 1 0 0 0 2 0 0 1 1 1 1 0 1 0 1 0 0 0 0 0 2 1 1 1 1 1 0 1 0 0 0 1 0 2 0 1 0 0 0 0 0 0 0 0 1 0
93 0 1 1 0 1 1 2 1 2 0 0 1 1 0 0 0 1 0 0 0 1 0 1 1 1 1 0 1 1 1 1 1 2 0 0 1 2 0 0 2 0 0 0 2 0 1 0 0 2 2 2 0 0 2 0 1 1 0 0 0 1 1 2 0 2 0 0 1 0 0 2 1 0 1 1 1 1 1 0 0 0 1 0 1 0 0 1 2 2 1 0 2 1 0 1 0 1 0 1 1 2 2 0 0 0 2 2 0 0 1 1 0 1 0 1 1 0 0 2 2 0 2 1 0 1 1 2 2 2 0 0 0 0 0 0 0 0 0 0 2 0 0 0 0 0 0 0 0 0 0 0 0 0 0 0 1 1 0 1 2 1 0 1 1 2 0 0 0 0 0 0 0 2 1 0 2 1 0 1 1 1 0 2 0 0 1 1 0 0 1 2 0 0 1 0 0 0 0 0 0 0 0 0 2 0 2 1 1 0 0 1 2 0 1 2 1 0 1 1 0 0 2 1 0 1 0 2 0 0 0 0 0 0 1 0 0 2 0 0 0 0 1 1 0 1 0 0 2 0 0 0 0 0 0 2 1 1 0 0 0 0 1 1 0 0 0 0 1 0 0 1 2 2 0 1 1 2 2 0 0 1 1 1 1 0 1 1 0 2 0 0 2 2 2 0 1 2 1 1 0 0 0 0 0 0 1 0 1 0 0 1 1 1 1 0 2 0 0 0 0 0 1 1 1 0 1 0 1 1 1 1 1 0 0 0 0 1 0 0 0 1 1 0 1 0 2 0 1 1 1 1 0 0 0 1 1 0 0 2 0 2 2 0 1 1 1 2 2 0 2 0 1 1 0 2 0 2 2 2 0 0 0 0 0 0 0 0 0 0 0 0 1 0 1 1 2 1 1 1 0 1 0 1 0 0 1 0 0 1 1 1 0 0 0 0 0 0 0 0 0 0 0 0 1 1 0 0 0 0 1 0 0 2 0 0 0 0 0 1 2 0 0 0 1 2 0 0 1 2 0 0 2 2 2 2 2 1 0 1 1 0 0 0 0 0 0 1 2 0 0 0 1 1 1 0 0 0 2 0 2 1 0 2 0 0 1 0 1 1 0 1 1 2 0 1 1 0 0 1 2 2 1 1 1 1 2 0 1 0 0 1 0 2 2 0 0 2 2 0 0 2 0 0 0 1 1 0 0 2 0 2 1 0 1 0 0 0 1 1 1 1 0 0 0 2 1 1 1 0 0 0 0 0 2 0 1 1 2 0 1 0 2 0 1 0 1 1 0 0 0 1 2 0 0 1 1 0 0 2 0 0 0 1 0 0 0 0 1 1 0 0 0 0 1 0 0 0 0 0 0 2 1 0 2 1 1 1 2 1 1 0 0 1 0 0 1 0 0 1 1 2 0 0 0 1 2 2 0 0 0 0 0 2 1 1 1 0 0 2 2 1 0 1 1 0 0 0 0 0 0 2 0 0 2 2 0 2 1 0 0 0 1 0 2 2 0 0 1 1 1 1 0 0 0 1 2 1 1 1 1 1 1 1 0 0 2 1 1 1 0 0 2 2 0 0 2 2 2 2 1 2 0 0 1 2 2 1 1 0 0 0 0 1 0 0 0 2 2 2 0 0 0 2 1 2 1 0 0 0 0 1 0 0 1 1 1 0 0 1 0 0 0 0 0 1 0 1 0 1 1 1 0 0 0 2 1 0 2 2 0 0 2 2 0 0 2 0 0 2 1 1 1 2 1 0 0 0 0 0 2 2 1 1 2 2 2 2 1 2 0 0 1 1 0 0 1 1 0 1 0 2 0 1 1 1 1 0 1 0 1 1 0 0 0 0 0 1 2 2 0 2 0 2 1 0 0 1 0 1 1 0 1 0 0 2 0 0 0 0 0 0 0 0 0 0 0 0 1 1 0 0 1 0 1 0 1 0 1 1 1 2 0 0 0 0 2 0 2 1 2 0 2 0 0 1 0 0 0 1 0 1 0 0 0 0 0 1 0 2 1 2 1 2 1 1 1 0 0 0 1 1 0 2 0 0 1 1 0 0 0 0 1 0 2 1 0 2 1 1 0 1 0 1 0 0 0 0 0 0 2 2 0 1 0 0 1 2 0 0 0 1 2 1 1 0 0 2 0 0 1 0 1 1 1 0 1 2 0 1 1 1 0 0 1 0 2 0 1 0 0 0 0 0 0 0 1 0 2 0 0 2 0 0 0 0 0 0 1 2 1 0 0 1 1 0 1 0 0 0 2 2
94 1 1 1 1 0 1 2 2 1 0 0 0 1 0 0 0 1 1 1 0 2 0 2 2 0 2 0 0 2 2 1 1 1 2 0 2 2 0 0 2 0 0 0 1 0 1 0 0 0 0 1 0 0 2 2 0 0 0 0 1 1 0 1 0 1 1 0 2 0 1 1 2 0 2 2 2 2 2 0 2 0 0 1 2 1 0 0 2 2 0 0 2 1 0 1 0 2 0 2 1 2 0 1 1 0 1 1 1 1 1 1 1 2 1 2 2 0 1 2 2 0 2 2 0 0 0 1 2 2 1 1 0 0 0 0 0 0 0 0 1 0 0 0 0 0 0 1 1 1 0 0 0 0 0 0 0 2 0 0 0 0 1 0 2 2 0 1 1 1 0 0 1 1 0 0 1 1 1 1 0 1 1 1 0 0 1 2 1 0 2 2 1 0 2 1 1 0 1 0 0 0 0 1 2 0 1 0 1 0 1 1 1 0 2 2 0 0 1 0 1 1 1 1 0 0 0 1 1 1 0 1 1 1 1 0 0 1 0 0 0 0 2 0 0 2 0 0 2 0 0 0 0 1 1 1 0 2 0 1 0 1 1 1 0 0 0 0 1 0 1 0 0 1 0 2 0 1 0 0 2 0 2 0 0 0 0 1 0 2 0 1 0 2 1 1 1 0 0 0 1 0 1 1 1 0 0 0 2 2 1 1 1 2 1 0 1 0 1 0 1 1 1 1 0 0 0 0 0 1 2 0 1 1 0 0 0 1 0 1 1 2 1 0 0 0 1 0 0 0 0 2 0 0 0 2 0 0 0 1 0 1 2 0 1 0 0 2 2 0 0 2 0 0 0 1 0 2 0 1 0 1 0 1 1 2 0 0 0 0 0 0 1 0 1 0 1 0 1 0 0 0 0 1 0 0 1 1 1 0 0 1 0 0 0 0 2 2 0 0 0 2 1 0 1 2 1 0 0 1 1 1 2 0 0 2 0 0 1 1 1 1 2 2 0 2 0 0 1 1 0 0 0 2 0 0 0 2 1 2 2 2 0 1 0 1 0 2 2 0 2 2 1 1 1 0 1 0 0 0 2 0 0 0 2 0 0 0 2 1 1 2 0 2 2 0 2 1 2 1 1 1 1 1 1 0 2 1 0 0 0 1 0 0 0 2 0 2 0 0 0 2 0 0 0 1 0 0 0 1 0 1 1 0 1 0 1 1 2 2 2 2 1 1 1 1 1 1 0 1 0 1 0 0 2 0 0 1 0 0 1 0 0 0 0 0 0 1 1 1 0 1 1 0 0 1 1 1 0 1 0 0 1 0 1 1 1 1 0 1 0 1 0 0 0 0 0 0 0 0 0 2 0 1 1 0 0 1 2 1 0 0 0 0 2 0 0 0 1 1 0 1 0 1 1 1 1 1 0 0 1 2 1 2 1 0 0 0 2 2 2 0 0 1 2 0 2 0 1 0 0 2 0 0 1 1 0 2 1 0 0 0 1 1 0 0 1 1 1 0 1 1 0 0 0 1 1 2 1 1 2 0 1 1 1 1 0 1 2 0 0 0 1 2 1 0 2 1 0 0 0 0 0 0 1 2 1 2 0 0 0 0 0 1 0 0 0 1 0 0 0 0 1 2 1 2 0 0 2 0 0 0 0 0 1 1 1 0 0 2 0 0 0 1 0 0 1 0 0 0 0 0 0 0 0 1 0 0 2 2 0 0 2 1 1 0 2 0 0 1 1 1 2 0 0 0 0 0 2 2 2 2 2 0 0 1 0 1 2 1 1 0 1 2 1 1 0 0 0 2 0 2 0 1 2 1 1 0 1 1 2 0 2 2 2 0 0 0 2 2 1 1 1 2 2 0 0 1 1 2 0 2 2 0 0 1 0 1 0 0 0 1 0 0 0 0 0 1 0 0 2 0 0 0 2 0 0 0 0 0 2 2 0 0 0 1 1 1 1 0 0 0 0 2 0 0 0 1 2 2 2 0 0 0 0 0 1 2 0 1 1 2 0 1 2 2 2 0 0 0 0 0 0 2 0 0 1 1 0 1 0 2 0 0 1 1 0 0 1 0 0 1 0 1 0 0 1 2 0 0 2 2 0 0 2 0 0 0 0 0 0 1 2 2 1 1 0 1 0 1 2 0 1 1 1 0 1 1 0 1 1 1 0 1 0 0 1 0 1 1 0 0 0 0 0 1 1 0 2 0 0 2 1 1 0 0 0 0 0 1 1 0 1 0 0 1 0 0 1 0 1 1
95 1 1 1 0 0 0 1 2 0 0 1 1 1 0 0 0 1 1 0 1 2 1 1 2 0 1 0 1 0 0 2 0 1 1 1 1 0 1 0 0 0 0 0 2 0 0 0 1 2 0 1 0 0 1 0 0 0 1 1 1 0 0 2 0 1 1 0 2 1 0 1 2 0 2 2 2 2 2 0 0 0 0 1 1 0 0 0 1 2 0 0 1 0 0 2 0 1 0 1 2 1 0 0 1 1 2 1 1 0 0 1 1 2 2 2 2 0 0 2 2 0 2 1 0 1 1 1 1 1 0 0 1 2 0 0 0 0 0 0 2 0 0 0 0 0 0 0 0 2 1 2 0 0 1 0 1 2 0 2 1 1 0 0 0 1 1 0 0 0 0 1 0 2 0 1 1 0 0 0 0 0 1 2 0 0 2 1 1 2 0 2 1 0 1 1 2 0 1 0 0 0 0 0 2 1 1 1 0 0 1 0 2 0 2 2 1 0 1 1 1 1 2 2 0 0 1 2 0 0 1 0 0 0 1 0 0 2 0 0 0 0 2 1 0 2 0 0 2 0 0 0 0 1 1 1 0 1 0 1 0 1 0 0 0 0 1 1 2 0 0 1 0 1 0 0 0 1 0 0 0 1 0 0 2 2 0 1 0 1 1 0 1 2 2 1 1 1 1 0 1 0 2 2 2 0 0 0 1 1 1 2 1 1 2 0 1 0 0 1 0 0 0 0 1 0 1 1 0 1 2 1 1 0 0 0 0 2 1 0 0 0 1 0 1 0 1 0 0 0 0 1 2 0 2 0 1 0 0 0 0 0 2 0 1 0 1 1 1 0 2 0 1 1 0 1 0 2 1 2 0 2 0 1 1 1 0 0 0 0 0 0 1 0 2 0 0 0 1 1 0 1 0 2 2 2 2 1 0 0 0 0 0 0 1 0 1 0 0 0 0 2 0 0 1 1 0 0 0 0 0 0 0 2 1 1 0 1 1 1 0 2 0 0 2 1 0 0 1 1 0 1 0 2 0 0 0 2 1 2 1 2 0 0 0 1 0 1 2 0 1 1 2 1 1 0 1 0 2 0 0 0 0 1 1 0 0 1 1 0 1 1 0 0 0 0 1 1 1 1 1 0 0 0 0 2 2 0 0 0 0 2 0 1 1 1 0 2 1 1 0 0 1 1 0 1 1 1 1 1 1 1 0 0 0 1 0 1 1 0 0 2 0 0 0 1 1 1 1 0 0 0 0 0 2 0 2 0 2 0 1 0 0 2 0 0 2 2 2 0 0 0 1 0 0 1 1 0 0 1 0 0 1 1 0 0 0 0 0 1 0 0 1 0 0 0 2 0 0 0 0 2 1 0 1 1 1 1 1 2 0 0 0 2 0 1 0 0 1 0 0 0 0 1 1 0 2 2 0 0 2 2 0 2 1 1 0 0 2 1 2 0 0 1 1 0 1 0 0 0 0 2 1 1 1 2 0 2 2 0 0 0 0 1 2 2 1 0 1 0 0 1 1 0 1 2 2 1 1 1 2 0 2 1 0 0 2 1 2 1 0 0 0 1 1 0 1 2 2 2 0 2 0 0 0 1 1 2 0 0 0 0 0 0 1 1 0 0 1 1 0 0 1 2 1 2 1 0 0 0 0 2 0 0 1 1 1 0 1 2 0 0 0 0 0 1 0 0 0 0 0 0 0 0 0 0 2 0 0 0 0 1 2 1 0 0 2 0 0 2 0 0 1 0 0 1 0 0 1 1 1 1 1 0 0 2 0 2 1 2 0 1 1 1 0 0 0 0 0 0 1 1 0 2 1 2 2 1 1 0 0 0 1 1 1 0 1 1 2 2 1 2 1 2 1 0 0 1 1 2 0 0 1 1 0 2 1 0 0 0 0 0 0 0 0 0 0 0 1 0 0 0 0 1 0 1 2 1 0 0 2 2 0 0 0 1 0 0 2 0 0 2 0 2 0 0 0 1 2 2 2 0 0 0 0 0 1 2 0 1 0 2 0 1 1 1 1 0 0 0 0 1 0 1 1 1 1 1 0 2 0 1 1 0 2 2 0 1 2 1 1 1 0 2 1 0 0 2 0 1 1 1 0 1 0 0 0 0 1 1 1 0 2 1 0 1 0 0 0 0 2 0 0 2 1 0 1 2 0 1 1 1 0 0 1 0 1 0 0 0 0 0 0 0 0 1 1 0 1 0 0 1 1 1 0 0 0 0 0 1 1 0 0 0 0 0 0 0 0 0 2 1
96 1 1 1 0 0 1 1 1 1 0 0 1 1 0 1 1 1 0 1 0 2 0 1 2 0 1 0 0 2 2 1 2 2 1 0 1 1 0 0 2 0 0 0 1 0 0 0 0 1 1 1 1 1 0 0 0 0 1 1 0 1 0 0 0 0 1 1 1 0 0 2 2 0 2 2 2 2 2 0 2 0 0 1 1 0 0 0 1 1 0 0 2 0 0 1 0 2 0 1 1 1 1 0 0 0 2 1 1 1 1 2 0 1 1 2 2 0 0 2 2 0 2 2 0 0 0 0 2 1 0 0 0 1 1 1 0 0 0 0 0 0 1 0 0 0 0 0 0 1 1 1 1 0 2 0 0 1 0 1 0 0 1 0 1 1 1 1 1 2 1 0 1 2 1 0 2 1 0 1 1 2 1 2 1 0 1 1 0 1 0 2 2 0 2 2 2 0 0 0 0 1 0 0 2 0 0 1 1 0 0 1 1 0 2 2 1 0 1 1 0 0 2 2 0 0 0 2 0 0 0 0 0 0 2 0 0 2 0 0 0 0 2 0 0 1 0 0 2 0 0 0 0 0 0 1 2 1 0 1 0 0 0 0 0 0 0 0 1 1 0 1 0 1 1 0 0 2 2 0 0 1 2 2 2 0 2 2 0 2 0 0 2 2 2 0 2 1 0 1 0 0 1 1 1 0 0 0 2 2 0 1 1 2 1 1 2 2 1 0 2 2 1 0 0 0 1 0 0 0 2 0 1 1 0 0 0 2 0 1 0 0 1 0 0 0 1 0 0 1 1 1 0 0 0 1 1 0 0 2 0 1 2 0 2 0 1 2 2 0 0 2 2 2 0 1 0 2 0 2 0 0 0 0 1 1 0 0 0 0 0 0 0 0 1 1 1 0 0 1 0 0 0 2 2 2 2 0 1 0 0 2 0 0 0 0 0 2 0 0 0 2 1 2 0 2 1 0 0 0 1 0 0 1 1 0 0 0 0 0 0 2 0 0 1 2 1 2 0 1 0 2 0 2 0 0 0 2 0 2 2 2 2 1 1 2 0 0 2 0 0 0 2 2 1 0 1 0 2 0 0 1 0 2 0 0 0 0 2 1 0 1 0 2 1 0 1 2 1 0 1 1 2 2 2 0 1 0 0 0 0 2 0 2 2 0 0 2 1 1 1 1 0 0 1 1 1 0 0 1 0 0 1 0 1 0 0 1 2 2 1 1 1 1 1 0 2 0 2 0 0 0 0 0 1 1 1 1 2 0 1 0 1 1 1 0 0 0 0 0 0 1 0 0 0 0 0 0 0 2 0 0 1 1 0 1 0 0 1 1 0 0 0 0 0 0 0 0 0 0 0 2 0 1 1 0 1 0 1 0 0 0 0 1 0 0 1 0 0 0 0 0 0 1 1 1 2 0 0 0 1 1 0 1 1 2 0 0 1 2 1 1 1 1 1 0 1 0 0 0 0 1 1 0 1 1 0 0 0 0 0 0 1 2 2 1 1 1 1 0 2 0 0 0 0 0 1 1 1 1 1 0 1 0 0 2 2 2 1 0 2 2 0 1 1 0 1 2 1 1 0 1 0 0 0 1 2 1 0 0 0 0 0 2 1 0 0 2 1 1 0 0 1 2 1 1 0 0 0 0 0 1 0 0 0 0 0 1 1 1 0 0 0 0 0 0 0 1 0 0 0 0 0 1 0 1 0 0 1 0 0 0 2 1 0 1 1 1 0 1 0 0 1 2 1 0 0 0 0 0 2 2 0 0 0 2 0 2 0 2 0 2 0 1 0 0 0 1 0 0 1 0 0 1 2 1 2 0 0 1 2 1 1 1 1 0 0 0 1 1 1 1 1 2 2 0 0 1 0 2 0 1 1 1 0 1 1 1 2 0 1 1 0 0 0 0 0 0 0 0 2 0 0 0 1 1 1 0 1 1 0 1 0 0 0 0 2 0 2 0 2 0 1 1 0 1 0 0 0 1 1 0 0 0 0 0 1 2 0 2 0 1 0 1 2 2 2 0 0 0 0 1 1 1 1 1 0 1 0 0 0 0 0 0 1 1 0 1 2 1 0 2 0 1 0 0 1 2 0 0 2 2 0 2 0 0 1 1 0 0 0 1 2 2 0 1 0 0 0 0 2 0 1 1 1 0 1 1 0 0 2 0 0 0 1 1 1 1 0 0 0 0 0 0 1 2 0 0 1 1 0 2 0 1 0 1 0 0 0 2 0 0 0 0 0 0 0 0 0 0 2 2
97 0 1 1 0 0 0 1 2 0 0 1 0 1 0 1 0 1 0 0 0 2 0 1 1 1 0 0 2 0 0 2 0 2 1 1 2 1 0 0 1 0 0 0 0 1 0 0 1 1 0 0 2 2 0 0 0 0 0 0 0 1 0 2 0 1 0 0 1 0 1 2 2 0 1 2 2 1 1 1 0 0 0 1 1 0 0 0 2 2 0 0 2 0 1 2 0 1 0 1 2 1 0 0 1 1 2 2 0 0 1 2 2 2 2 2 2 0 0 2 2 0 2 2 0 0 0 1 1 1 0 0 1 1 0 0 0 0 1 0 1 0 0 0 0 0 0 0 0 1 1 1 1 0 1 0 0 0 0 2 1 1 0 2 1 1 0 1 0 0 0 1 1 0 0 0 0 0 0 0 0 0 1 2 1 1 1 1 0 1 1 2 0 1 2 0 0 0 0 0 0 1 0 1 2 0 0 0 1 0 1 1 1 0 2 2 1 0 1 0 1 1 0 2 0 0 0 1 0 0 0 0 0 1 1 1 1 1 0 0 0 0 2 0 0 2 0 0 2 0 0 0 0 1 1 2 2 2 2 0 2 2 0 0 0 0 2 1 2 0 0 1 0 0 0 1 0 1 1 0 0 0 1 1 2 1 1 0 0 1 1 1 1 2 2 1 2 0 0 0 0 1 1 1 1 0 0 0 2 1 0 2 1 1 2 0 2 0 1 1 1 1 1 1 0 0 2 0 0 0 1 0 0 0 0 0 0 1 0 1 1 1 1 0 1 0 2 0 0 1 1 1 0 1 0 0 0 0 0 2 0 2 1 0 1 0 1 2 2 0 1 1 1 0 1 0 0 2 2 2 0 1 0 0 1 0 0 0 0 0 0 0 0 0 2 0 0 1 0 0 0 0 0 2 2 1 0 0 0 0 0 0 0 0 1 1 1 1 0 1 0 2 0 0 1 2 0 0 0 0 1 0 0 2 0 0 0 1 1 1 0 2 0 0 1 0 0 0 0 0 0 0 1 1 2 1 2 2 1 1 0 1 0 0 1 2 0 0 2 0 0 0 1 1 1 0 0 0 1 1 2 0 0 0 2 1 0 0 2 1 1 2 1 2 1 0 2 1 1 0 0 0 1 1 1 1 1 0 0 0 0 0 0 1 1 1 1 2 0 1 1 1 0 0 2 1 1 1 1 1 1 1 2 2 0 1 1 1 2 2 2 2 2 2 1 2 2 1 1 0 0 0 0 0 2 0 2 1 1 1 0 0 1 0 1 1 1 0 0 1 0 0 0 0 0 0 0 1 0 2 0 0 1 1 0 0 0 1 0 2 0 0 1 1 0 0 1 0 0 0 0 2 1 0 2 1 1 2 2 0 1 1 0 1 0 0 0 0 0 1 0 1 0 0 0 1 2 0 1 1 0 0 1 2 2 0 1 1 0 0 1 1 0 1 1 0 1 0 0 1 0 1 0 2 2 2 0 0 0 0 0 0 2 1 1 1 0 1 0 1 1 1 0 0 0 2 2 1 0 0 1 0 2 1 1 1 1 1 1 0 0 0 0 1 1 0 1 2 2 2 0 1 0 0 1 1 0 2 0 0 1 0 0 2 0 1 0 1 0 0 0 0 1 2 2 1 1 0 0 0 0 1 0 1 2 1 1 0 0 2 1 0 0 0 0 0 0 1 0 1 1 1 0 1 0 0 1 0 0 0 0 0 2 1 0 0 2 2 0 0 0 0 1 0 0 0 0 0 0 2 0 0 2 0 0 1 0 0 2 0 2 0 1 2 0 0 1 0 0 1 0 2 0 2 2 2 1 0 1 1 1 0 1 1 1 0 0 0 2 2 1 1 1 2 2 0 0 1 0 1 0 0 1 1 1 1 0 1 0 0 0 0 0 0 0 0 0 0 0 1 1 0 0 0 1 1 1 0 1 1 1 2 0 0 0 0 0 0 1 0 0 1 2 0 0 0 0 0 1 1 1 1 0 0 0 1 0 2 0 2 0 1 1 2 2 2 2 0 0 0 0 2 0 0 2 2 0 0 0 1 0 1 0 0 0 0 0 1 1 1 0 1 0 1 0 0 0 0 1 1 2 2 0 2 0 0 0 1 0 1 0 0 2 0 0 0 1 1 0 0 2 0 1 1 0 0 2 2 0 2 1 1 2 0 2 0 2 1 0 0 0 0 0 0 1 2 0 0 0 0 0 0 0 1 0 0 0 0 0 2 1 1 0 0 0 0 1 0 0 0 2 2
98 1 1 1 1 0 2 2 2 0 0 0 0 0 0 0 0 0 1 1 0 1 0 1 1 1 0 0 1 2 0 1 0 2 2 0 1 1 0 0 2 0 1 0 2 1 0 0 1 2 0 1 1 1 1 1 0 0 0 2 0 0 0 2 0 1 1 1 2 1 0 1 2 0 1 2 2 1 1 1 1 0 0 1 2 0 0 0 1 2 0 0 1 0 0 2 0 2 1 1 0 2 0 0 1 1 1 2 0 0 2 2 1 2 1 2 2 0 2 0 0 0 2 1 0 1 1 1 2 1 0 0 0 0 0 0 0 0 1 0 1 0 1 0 0 0 0 0 0 1 0 0 0 0 0 0 0 1 0 0 0 0 0 1 0 1 0 1 0 1 1 0 0 2 0 0 2 2 2 1 0 2 1 2 0 0 1 1 1 1 1 2 0 2 2 0 1 0 1 0 0 1 1 0 2 0 1 0 2 0 0 2 1 0 2 2 0 0 1 1 0 0 1 1 0 0 1 1 1 1 1 0 0 0 0 0 0 2 0 0 0 0 2 0 0 1 0 0 2 0 0 0 0 0 0 0 1 1 0 0 0 0 0 0 1 1 1 0 0 0 1 1 0 2 0 0 1 0 0 0 0 0 2 0 1 1 1 1 0 2 0 0 0 2 2 2 1 0 0 0 0 0 2 2 2 0 1 0 1 1 0 1 1 2 1 1 2 2 1 0 1 1 2 2 0 0 0 0 0 1 1 1 0 0 0 0 0 1 0 2 1 1 1 0 0 1 1 0 0 2 1 0 1 0 1 0 1 0 0 0 0 0 2 0 2 0 1 1 1 0 2 0 1 1 1 1 0 0 0 2 1 0 0 1 1 0 0 0 0 0 0 0 0 0 1 0 0 2 0 0 0 0 0 2 2 1 0 0 1 0 0 1 0 0 0 0 2 0 0 0 0 0 2 1 0 1 1 0 0 1 0 1 2 0 1 2 0 1 1 0 1 1 0 0 2 0 0 1 0 0 0 1 1 2 0 0 0 1 1 0 0 0 0 0 0 0 0 1 2 0 1 1 2 2 2 0 0 0 1 1 2 0 0 1 2 0 0 1 2 1 2 1 0 0 1 1 2 1 1 1 1 1 1 1 1 1 1 0 0 0 0 2 1 1 1 0 0 2 1 1 0 2 0 0 0 1 0 1 1 1 1 0 2 1 1 0 2 1 2 2 0 0 1 1 1 1 2 2 0 0 0 0 0 0 2 1 0 1 1 1 1 0 0 2 0 0 2 0 0 0 0 1 0 0 0 0 0 0 0 0 2 0 0 0 0 0 0 0 0 1 0 0 0 0 1 0 0 0 0 0 0 2 1 1 0 1 2 1 1 2 0 0 0 0 1 0 0 0 0 0 0 1 0 0 0 0 1 1 0 0 2 2 1 0 2 0 1 0 0 1 1 1 0 0 1 0 1 0 1 0 0 2 1 0 1 1 0 1 1 0 0 0 2 1 1 1 1 0 1 1 1 1 2 0 0 1 2 1 2 2 1 1 1 0 0 1 0 1 1 0 0 0 0 1 1 0 1 2 2 2 0 2 0 0 0 1 2 2 0 0 0 0 0 0 1 1 0 0 2 2 0 1 1 2 1 2 0 0 0 0 0 1 0 0 0 0 1 0 0 0 0 0 1 1 0 2 0 0 0 0 0 0 0 0 0 2 0 0 0 0 0 0 2 1 1 0 2 0 0 0 0 0 2 0 0 0 0 0 1 1 2 2 0 1 1 1 1 1 2 1 1 0 2 2 0 0 1 1 0 0 0 0 0 1 2 2 1 0 0 2 2 1 1 1 1 0 0 0 2 2 2 2 1 2 1 0 0 1 0 2 0 1 2 0 0 1 0 1 0 1 0 1 0 1 0 0 1 0 0 0 2 0 0 1 0 1 2 0 0 0 1 1 2 0 2 0 1 0 1 0 0 0 0 2 0 0 0 0 1 2 2 0 1 0 0 0 0 2 0 1 2 2 1 1 1 1 1 0 0 0 0 1 0 2 1 1 0 2 0 0 0 0 1 0 1 1 0 0 2 0 0 2 0 1 1 0 2 2 0 0 2 1 1 2 0 0 0 1 0 0 0 0 2 2 0 1 0 0 1 0 1 0 0 2 2 0 2 2 0 2 1 0 1 1 0 1 1 0 0 0 0 0 0 0 0 1 1 0 2 0 0 2 1 2 0 0 0 0 1 1 0 0 0 0 0 0 1 0 0 0 0 1
99 0 1 1 0 0 1 2 1 1 0 1 1 2 0 2 0 2 0 0 0 2 0 1 1 0 2 0 0 2 1 0 0 0 2 2 2 1 0 0 2 0 0 0 1 0 1 0 0 0 0 0 0 0 2 1 0 0 0 0 1 0 0 0 0 0 1 0 2 0 0 1 2 0 0 2 2 2 2 0 2 0 0 1 1 0 0 0 2 2 0 0 1 0 0 0 0 0 0 0 1 2 1 0 0 0 2 2 0 0 2 2 2 2 1 2 2 0 1 2 2 0 1 0 0 1 1 2 2 2 0 0 0 1 1 1 0 0 1 0 1 0 0 0 0 0 0 0 0 1 0 0 0 0 0 0 0 1 1 2 1 1 0 0 1 1 1 1 1 2 0 2 2 0 0 0 1 0 0 0 0 0 1 2 0 0 1 2 1 0 2 2 1 0 1 0 2 0 0 0 0 0 0 0 2 0 1 1 0 0 0 1 0 0 1 2 0 0 1 1 1 1 0 0 0 0 0 1 1 1 2 1 0 0 1 0 0 1 1 1 1 1 1 0 0 1 0 0 1 1 1 1 0 0 0 2 1 1 0 0 0 0 0 0 0 0 0 1 1 1 0 1 1 2 0 0 0 1 1 0 0 1 2 2 2 0 0 1 0 2 0 1 2 2 2 0 2 0 0 0 1 0 0 0 0 0 1 2 2 1 0 1 1 2 0 0 0 0 0 1 0 0 2 1 0 0 0 0 1 1 2 1 0 0 0 1 1 0 0 0 0 0 1 0 0 1 1 0 0 1 1 1 0 1 0 0 1 0 0 1 1 2 2 0 2 2 0 2 2 0 1 1 0 0 0 0 0 1 0 1 0 2 0 1 1 0 0 0 0 0 0 0 1 1 2 2 2 1 0 0 0 1 0 2 1 0 0 1 0 0 0 0 0 0 0 0 1 1 0 0 0 0 0 1 1 2 2 0 0 0 1 0 0 1 1 1 0 2 0 0 0 1 0 0 1 2 0 1 0 0 0 1 1 1 2 1 2 1 1 1 1 1 1 1 0 2 0 0 2 0 0 0 2 2 1 0 1 0 2 0 1 0 0 0 2 0 0 1 2 0 2 2 1 2 1 1 1 2 1 0 0 0 1 1 1 1 1 0 1 0 0 1 0 0 1 1 1 2 0 0 0 2 0 0 1 1 1 0 0 1 0 1 1 1 0 0 2 0 1 1 0 1 2 1 1 1 1 1 1 0 0 0 0 0 2 0 0 1 0 1 0 0 2 0 1 0 1 0 0 0 0 1 1 0 0 1 1 1 0 2 0 0 0 0 0 0 0 0 1 1 1 0 0 0 2 0 1 1 0 0 1 0 2 0 0 1 1 1 2 1 0 0 0 1 0 0 0 0 0 0 1 1 0 0 1 1 1 2 0 0 0 0 0 1 2 0 1 0 0 2 1 0 0 1 1 0 0 1 0 0 1 1 1 0 1 2 0 2 2 0 0 0 0 1 1 1 2 2 0 0 0 1 1 0 0 1 0 0 1 1 0 0 2 1 0 1 1 1 1 0 0 0 0 0 0 0 2 2 2 2 0 1 0 0 1 1 1 1 1 0 1 0 0 0 0 0 0 1 0 0 0 0 2 2 1 1 1 1 0 1 0 1 1 0 2 2 1 0 0 1 1 0 0 1 0 1 1 0 0 0 0 0 0 0 0 2 1 0 1 1 0 0 2 0 0 2 2 0 0 2 1 0 2 0 0 0 0 0 1 1 1 1 1 0 0 2 0 2 1 2 0 1 1 1 0 0 1 1 0 1 0 1 0 1 2 2 2 1 0 1 1 0 0 0 0 0 1 0 2 2 1 1 0 2 2 0 0 1 0 2 0 1 1 0 0 2 0 0 0 0 0 0 0 0 1 0 0 0 0 0 2 0 0 0 2 0 0 2 0 0 0 0 1 1 1 0 0 0 2 0 1 1 0 2 0 1 0 1 1 2 2 0 0 0 0 0 0 1 1 1 0 1 1 1 1 1 1 0 0 0 0 1 1 1 1 1 0 0 0 1 0 1 0 0 1 1 0 1 2 2 0 2 0 2 0 0 1 2 1 1 2 1 1 2 0 1 0 1 0 0 0 0 1 0 0 2 0 0 0 1 2 0 1 0 1 0 1 2 0 1 1 1 0 0 0 0 0 0 0 0 0 0 0 0 1 1 1 0 0 0 0 0 0 1 0 0 0 0 0 0 0 0 0 0 0 1 1 0 0 0 2 2
100 1 1 1 0 0 1 1 1 0 1 2 0 0 0 0 0 1 1 2 2 1 0 2 2 0 0 0 0 2 2 1 0 2 0 0 0 1 0 0 2 0 1 0 1 1 0 0 1 2 0 0 2 2 0 1 0 1 0 0 2 0 1 1 0 1 1 0 1 0 0 1 2 1 1 2 2 2 2 0 2 0 0 0 2 0 1 1 2 2 1 1 1 0 1 1 0 2 2 0 1 2 0 0 1 1 2 2 0 0 1 2 1 2 1 2 2 0 1 2 2 0 2 1 0 1 1 2 2 2 0 0 1 1 0 0 0 0 0 0 0 0 0 0 1 0 0 0 0 0 0 0 0 0 0 0 0 1 0 2 1 1 0 0 0 1 0 0 1 1 0 0 0 0 0 0 1 1 0 1 0 1 1 1 0 0 1 2 1 0 2 2 2 0 2 1 1 0 0 0 0 0 1 0 2 0 2 1 0 1 0 0 1 0 1 2 0 0 0 2 0 0 2 1 0 1 1 1 0 0 0 1 0 0 1 0 0 2 0 0 0 0 2 0 0 1 0 0 0 2 0 0 0 1 1 1 1 1 0 0 0 0 1 1 0 0 1 0 1 0 1 1 1 2 0 0 0 2 1 0 1 0 2 0 1 1 0 1 0 2 0 0 0 2 1 1 2 0 0 0 0 0 1 1 1 0 1 0 1 1 0 1 1 1 1 0 1 1 0 0 0 0 1 0 1 0 1 0 1 1 1 1 1 0 0 0 0 2 1 2 0 1 1 0 0 1 1 0 0 0 0 1 1 0 1 1 1 0 0 2 0 2 2 0 2 1 0 2 2 0 0 2 1 1 0 1 0 2 0 0 0 2 0 1 1 0 0 0 0 0 0 0 0 1 2 1 1 0 1 0 1 0 0 2 2 0 0 0 0 0 0 1 0 0 1 1 1 0 0 0 0 0 1 0 1 1 1 0 0 0 0 1 1 0 1 2 0 0 2 2 1 0 0 1 1 1 0 0 0 0 1 0 0 2 0 0 0 2 0 1 0 1 0 0 1 2 0 0 2 0 0 0 2 2 0 1 0 0 1 0 2 0 0 2 0 0 1 0 2 1 1 2 0 2 0 0 1 0 0 0 2 2 1 1 1 1 1 0 0 0 0 1 0 0 0 1 0 1 0 1 1 1 0 0 0 1 0 0 0 2 0 1 1 0 1 1 0 0 2 2 0 1 1 1 0 0 0 2 0 0 0 0 0 0 2 1 0 0 1 1 1 0 0 0 0 0 0 0 0 1 0 0 0 0 1 0 1 2 0 2 0 0 1 1 1 0 0 0 0 0 0 1 1 0 1 0 1 1 0 0 1 1 0 0 2 0 2 1 2 1 1 0 0 0 1 0 0 0 1 0 0 0 0 1 1 0 1 1 0 0 1 2 0 0 2 0 0 0 2 2 2 1 0 1 2 0 2 0 1 0 0 2 0 1 1 2 0 1 0 0 0 0 0 1 1 1 2 2 0 1 1 1 0 0 0 0 0 0 0 0 1 1 2 1 0 1 2 1 2 0 0 0 1 1 0 0 1 1 0 1 1 0 1 1 1 2 1 2 0 0 0 0 0 2 0 1 0 2 1 1 0 0 0 2 1 0 0 0 0 0 0 1 0 0 0 0 0 0 0 1 0 0 1 2 0 0 0 1 0 0 0 1 0 1 0 1 1 0 0 0 2 1 2 1 0 1 1 0 1 2 1 0 2 1 1 0 0 0 2 2 1 1 0 0 0 1 0 0 2 0 2 0 1 1 0 0 1 0 0 1 0 2 0 1 1 1 1 0 0 1 2 1 1 1 1 0 0 0 2 1 1 2 1 2 2 0 0 2 0 2 0 0 2 0 0 1 1 0 2 1 1 0 1 1 0 0 0 1 0 0 2 1 0 1 0 1 2 0 1 1 1 2 0 0 0 0 2 1 1 0 0 0 0 2 0 0 0 1 2 2 0 0 0 0 0 0 1 1 0 1 1 1 0 1 2 2 2 0 0 0 0 2 0 1 1 1 1 0 0 0 0 1 1 0 1 1 0 2 2 2 0 2 0 1 0 0 1 2 0 0 2 1 0 2 0 0 1 0 0 1 0 0 2 2 0 1 1 0 0 0 2 0 0 2 1 0 1 1 0 0 2 0 0 0 1 1 1 0 1 0 1 0 0 1 0 0 2 0 0 0 0 1 0 0 0 0 0 0 0 2 0 0 0 1 1 0 0 0 0 0 1 1
101 0 1 2 0 0 1 1 1 1 0 1 0 2 1 0 1 1 1 1 1 1 0 2 2 0 1 0 0 2 2 1 1 1 1 1 1 2 0 0 2 0 0 1 1 1 1 0 0 0 0 0 0 0 2 1 0 0 0 1 0 0 0 1 2 0 0 0 0 0 0 1 2 0 2 2 1 0 0 1 0 0 1 0 1 0 0 0 2 2 0 0 1 1 1 1 0 1 0 0 1 2 1 0 0 0 2 1 1 0 0 1 0 1 1 2 1 1 1 2 2 0 2 2 0 0 0 1 2 1 0 0 0 0 0 0 0 0 0 0 1 0 0 0 0 0 0 0 0 1 1 1 0 0 1 0 0 1 0 0 1 1 0 0 1 2 0 0 1 1 0 1 0 0 0 0 1 1 0 0 0 1 1 2 0 0 1 1 0 1 0 2 0 1 1 0 1 0 0 0 0 2 0 0 2 0 2 0 1 0 0 0 2 0 1 2 1 0 1 0 2 2 2 1 0 1 0 2 0 0 0 1 1 1 0 0 0 1 0 0 0 0 2 0 0 1 0 0 2 0 0 0 0 1 1 1 0 2 0 0 0 0 0 0 0 0 0 0 2 1 1 0 0 1 1 1 0 1 1 0 0 0 2 0 1 1 0 1 0 2 0 1 0 1 2 1 1 1 0 0 0 0 1 1 1 0 0 0 0 0 0 1 1 1 0 0 1 0 1 0 2 2 1 0 1 0 1 1 0 1 2 1 1 0 0 0 0 2 0 0 0 0 1 0 0 0 1 0 1 0 1 0 1 0 1 0 0 0 0 2 0 2 0 0 0 0 0 2 2 0 2 0 1 0 1 0 0 2 1 1 0 2 0 0 1 1 0 0 0 1 1 1 1 0 2 1 1 2 0 0 0 1 0 2 2 1 0 0 0 0 0 0 0 0 0 0 1 0 0 0 1 0 1 0 2 2 1 1 1 0 0 1 0 2 1 0 0 0 0 0 0 1 0 0 1 1 0 2 0 0 0 2 2 2 2 2 2 1 1 0 0 0 0 0 0 1 1 1 1 1 0 0 2 2 1 1 1 0 2 2 2 1 0 2 1 1 0 2 2 0 1 2 1 2 0 1 1 0 0 1 2 1 2 1 2 1 1 0 0 0 0 1 0 0 0 1 0 2 0 0 0 1 2 2 0 1 1 1 1 1 1 1 0 0 0 0 1 0 2 2 0 0 2 0 0 1 0 1 1 0 0 0 0 0 1 1 0 0 2 1 0 0 0 1 0 0 1 0 0 0 0 1 0 0 0 0 0 0 0 1 0 0 2 1 1 1 1 1 0 1 0 0 1 2 0 0 0 0 0 0 0 1 0 0 1 0 1 0 1 0 0 0 0 1 0 0 1 0 0 0 0 0 0 1 1 1 1 2 0 0 1 1 0 1 1 1 0 0 1 1 2 0 0 1 2 0 2 0 0 0 0 2 0 1 1 1 0 2 2 0 0 0 1 2 2 1 1 1 0 0 1 0 0 0 0 0 1 0 0 0 1 1 1 0 0 1 0 1 2 0 0 0 2 2 0 0 2 2 1 2 1 1 0 0 0 1 1 2 0 0 1 1 0 1 1 0 1 1 1 1 1 0 0 2 2 1 0 0 1 0 0 1 0 1 1 1 0 0 0 2 2 0 0 0 0 0 0 1 0 1 0 1 0 1 1 2 1 0 1 1 0 0 2 1 0 1 2 0 0 2 1 0 1 2 1 0 0 0 1 1 1 1 1 1 1 2 1 1 1 1 1 1 2 2 1 1 0 1 0 0 0 0 0 2 1 1 1 1 0 1 1 0 1 1 1 0 0 1 2 2 0 1 0 2 1 0 0 2 0 2 0 1 2 0 0 1 1 0 0 0 0 0 2 0 0 2 2 0 0 0 1 1 0 0 2 0 0 0 1 1 2 2 1 1 1 1 0 0 1 0 0 0 0 2 0 0 0 1 2 2 2 0 1 0 0 1 0 1 0 2 0 0 0 1 2 2 2 0 0 1 0 2 1 0 2 2 0 1 0 1 0 1 1 0 2 1 0 1 2 1 0 2 0 2 0 0 2 1 0 0 2 2 0 2 0 0 0 0 1 0 0 0 2 1 1 2 0 0 0 1 2 0 1 0 1 1 1 2 0 2 2 0 0 0 2 0 2 0 0 0 0 0 0 0 0 1 1 0 1 0 0 1 0 1 0 0 0 0 1 1 0 0 0 0 0 0 1 0 0 0 1 1
102 1 2 0 0 0 0 2 1 1 0 0 1 1 0 0 0 0 0 1 1 2 1 1 1 0 1 0 0 2 1 1 1 1 1 0 2 1 0 0 1 0 0 0 2 0 0 0 0 0 0 1 1 1 1 0 0 0 0 0 1 1 0 1 1 0 2 0 0 0 0 1 2 0 2 2 1 1 1 0 0 0 0 1 2 0 0 0 2 2 0 0 2 1 0 1 0 2 1 1 0 2 0 0 2 2 2 1 1 0 0 1 1 2 1 2 2 0 0 2 2 0 1 1 1 0 1 0 1 0 0 0 0 1 1 1 0 0 0 0 1 0 1 0 0 0 1 0 0 0 0 0 0 0 1 0 0 1 0 1 0 0 0 0 1 2 0 1 0 2 1 1 2 1 1 0 0 1 0 1 0 1 1 2 1 1 1 1 1 0 1 1 0 1 2 0 1 0 0 0 0 0 0 1 2 0 2 1 0 0 0 1 0 0 1 2 1 0 1 0 1 1 2 0 0 1 1 1 0 0 0 0 1 1 1 0 0 2 0 0 0 0 2 1 0 2 0 0 2 0 0 0 0 1 1 1 0 1 0 0 0 0 0 0 0 0 1 0 2 1 0 1 0 2 0 0 2 2 2 0 0 0 2 2 2 0 1 2 0 2 0 1 1 2 2 1 2 1 0 1 0 2 0 0 0 0 2 1 2 1 0 1 0 2 2 0 2 0 0 0 1 1 1 0 2 0 1 0 0 1 1 0 0 0 0 0 0 1 0 1 0 1 2 0 0 1 0 0 1 0 0 1 0 0 0 2 0 0 0 2 0 2 2 0 2 0 0 2 2 1 1 1 1 1 1 0 0 2 0 1 0 2 1 1 1 1 0 1 1 0 0 0 0 0 1 0 0 0 1 1 0 1 0 2 2 0 0 0 2 0 0 2 0 0 2 1 0 1 0 0 0 1 0 2 0 0 0 1 1 0 0 0 1 1 0 1 0 0 0 0 1 1 0 0 1 2 0 0 1 2 0 0 1 2 1 1 1 1 1 1 0 1 0 0 1 1 1 2 1 1 0 0 1 1 2 0 0 0 0 0 2 0 0 0 2 0 0 1 2 1 2 1 1 0 0 0 2 0 1 1 1 1 1 1 1 1 1 0 1 0 1 1 0 0 0 1 0 2 2 2 0 0 1 1 0 0 0 0 0 2 0 1 1 0 1 0 0 0 2 2 1 1 2 0 1 1 1 1 1 0 0 0 0 0 2 0 1 1 1 1 0 0 1 1 0 1 2 0 0 0 0 1 1 0 0 1 0 1 0 2 0 0 1 1 0 0 0 0 1 2 0 0 0 0 0 0 2 2 0 0 1 0 1 0 1 1 1 0 0 0 2 0 0 0 0 1 1 0 0 0 0 1 0 0 0 1 1 2 0 0 1 1 0 1 1 0 1 0 1 2 1 0 0 1 2 0 2 0 1 0 1 1 1 0 1 1 0 2 2 0 0 0 1 1 1 1 0 1 1 0 1 0 0 0 0 1 1 1 0 0 2 0 2 0 1 2 1 2 1 0 1 1 1 1 0 0 2 2 2 2 0 2 0 0 1 2 2 1 1 0 1 0 0 2 1 0 0 0 1 1 0 0 1 2 0 1 1 0 0 0 0 2 0 0 1 1 2 0 0 0 0 0 0 1 0 0 1 1 0 1 1 1 0 0 0 1 0 0 2 2 0 0 2 2 0 0 2 0 0 2 0 0 2 0 0 0 0 0 0 2 0 0 0 0 0 2 0 2 1 2 0 1 0 2 0 0 0 1 0 0 0 1 0 2 2 0 0 1 1 0 0 0 1 1 1 0 1 0 2 2 2 2 0 1 1 0 0 1 1 2 0 0 1 0 0 1 1 1 1 0 0 0 1 0 0 1 1 0 0 0 1 0 0 0 1 0 1 0 1 1 2 2 0 0 0 2 1 0 0 0 0 1 1 1 0 1 0 1 1 2 2 0 1 0 0 0 0 1 0 2 0 1 0 1 2 2 2 1 0 0 0 0 0 2 2 2 0 0 0 0 0 1 0 2 2 1 0 1 2 1 0 2 0 1 0 0 0 1 0 0 1 1 1 2 0 1 1 0 0 0 0 1 1 1 0 1 0 1 0 0 2 0 1 0 1 0 1 2 0 1 0 1 0 0 2 1 2 2 0 0 0 0 0 0 1 1 1 0 1 0 0 1 1 1 0 1 1 0 0 1 0 0 0 0 0 0 0 0 0 0 1 1
103 0 1 1 0 0 1 2 2 0 1 1 0 1 0 1 0 1 0 1 1 1 1 2 2 0 2 0 0 2 0 0 0 1 2 0 2 1 0 0 2 0 1 1 2 1 1 0 0 1 1 1 0 0 2 0 0 0 0 2 0 0 0 0 0 0 0 0 2 0 1 1 2 0 1 2 1 0 0 0 0 0 1 0 0 0 0 1 2 2 0 0 1 1 0 2 0 1 0 1 2 2 1 0 0 0 2 1 1 0 1 2 0 1 1 1 1 0 1 1 1 0 2 1 0 1 1 2 2 2 2 2 0 0 1 0 1 0 0 0 1 0 0 0 0 0 0 0 0 0 0 1 0 0 0 0 0 0 0 1 1 0 0 1 2 2 0 1 0 1 0 1 1 1 0 1 1 1 1 1 0 1 0 1 1 1 0 1 1 1 1 2 1 0 1 1 1 0 0 0 0 0 0 1 2 0 1 0 2 1 0 1 1 1 1 2 0 2 2 0 2 2 2 2 0 0 0 1 0 0 0 0 0 0 2 0 0 2 0 0 0 0 1 0 0 1 0 0 1 1 1 1 0 0 0 0 0 2 0 0 0 0 0 0 1 0 0 0 1 0 1 0 1 2 0 1 0 1 2 0 1 0 1 1 1 0 0 1 0 2 0 0 0 2 2 1 1 1 0 0 0 0 1 1 0 0 2 0 1 1 1 1 1 1 1 0 2 0 0 1 1 1 1 0 0 0 0 0 2 0 2 2 0 0 0 0 0 1 0 0 0 0 1 0 0 2 0 0 0 1 1 1 0 1 0 0 0 0 0 1 0 2 1 0 1 0 0 2 2 0 0 2 1 1 1 1 0 2 0 1 0 1 0 0 2 1 0 0 0 1 1 1 0 0 2 0 0 1 1 1 0 1 0 2 0 0 0 0 1 1 1 2 0 0 0 0 2 0 0 1 0 1 1 2 1 2 2 0 0 0 0 0 1 0 1 2 0 1 0 0 1 1 1 2 0 1 0 2 0 0 0 1 0 2 0 0 1 2 0 1 1 1 0 0 0 0 0 1 2 0 1 1 1 0 0 1 0 0 1 0 2 0 0 1 1 0 0 0 1 1 0 1 0 2 1 1 1 1 1 1 2 2 1 1 1 1 1 1 0 0 0 1 0 0 0 2 0 1 0 1 1 1 1 1 1 0 0 0 0 1 0 0 1 0 0 0 2 1 1 1 0 1 0 0 0 2 0 0 2 0 0 0 0 0 0 2 0 2 0 0 0 1 1 0 1 1 1 1 1 0 0 0 1 0 0 1 1 1 0 2 0 0 0 0 0 0 0 0 1 1 0 0 0 0 0 0 0 0 0 0 0 2 1 0 1 0 1 1 2 0 0 0 0 0 2 0 0 0 1 0 0 0 0 1 1 0 2 0 0 0 2 2 1 2 2 1 0 0 0 0 1 0 0 1 1 0 1 0 0 0 0 2 0 0 1 2 0 2 2 0 0 0 0 1 1 1 1 1 1 1 1 1 1 0 1 2 2 0 1 1 0 1 2 0 0 1 1 1 1 0 0 0 0 0 0 0 0 0 0 0 0 0 0 0 0 2 2 1 0 0 1 0 0 1 0 0 0 1 1 1 0 0 0 2 1 2 0 0 1 0 1 2 0 0 0 0 1 0 1 2 1 0 0 1 0 1 1 1 0 1 1 1 0 1 0 1 1 0 0 0 0 0 2 2 0 0 2 0 0 2 0 0 2 1 1 0 0 0 1 0 2 2 1 0 1 2 1 1 1 1 1 1 1 2 1 1 0 1 0 1 0 1 0 2 1 1 2 1 0 1 1 0 0 0 0 0 2 1 2 0 0 0 2 2 2 0 0 2 0 2 1 0 1 0 0 2 0 0 1 0 1 0 1 0 1 1 1 0 0 1 1 0 0 1 1 1 1 0 0 0 2 2 1 0 1 0 1 0 1 0 1 0 0 2 0 1 0 1 2 2 2 0 0 0 0 0 0 2 0 1 1 2 0 1 2 2 2 0 0 1 0 1 0 1 1 1 0 0 1 1 1 0 0 0 0 0 0 1 2 1 1 1 1 1 2 0 1 1 0 0 1 1 0 2 0 0 0 2 0 0 0 2 0 0 1 1 0 0 0 0 2 0 1 0 0 0 2 1 0 1 1 0 0 0 0 0 0 0 1 1 0 0 0 0 1 1 0 0 1 0 0 0 0 0 0 0 0 0 0 2 0 0 0 0 0 0 0 1 1 1 1 0
104 1 2 1 0 0 0 2 0 2 0 0 0 1 0 0 0 1 1 1 1 2 0 1 1 0 1 0 1 2 2 1 1 2 0 0 1 2 0 0 2 0 1 0 2 0 0 0 0 2 1 0 0 1 1 0 1 0 0 1 0 1 0 2 1 1 1 1 2 1 0 1 2 0 1 2 2 0 0 2 0 0 0 1 2 0 0 0 2 2 0 0 1 1 0 1 0 0 0 0 1 2 0 0 2 1 1 0 2 1 0 2 0 2 1 2 2 0 1 1 2 1 2 1 0 1 1 0 1 0 0 0 0 0 0 0 0 0 0 0 0 0 0 0 0 0 0 0 0 1 1 1 0 0 1 0 0 0 0 1 0 0 0 2 0 2 0 0 0 0 0 1 1 1 0 0 1 1 0 1 1 1 0 2 1 1 1 1 0 0 0 1 0 1 2 0 0 0 0 0 0 0 0 1 2 0 1 0 1 0 1 1 1 1 1 2 0 2 2 0 2 2 2 2 0 0 0 2 0 0 0 1 1 1 1 0 0 1 0 1 1 1 2 0 0 2 1 0 2 0 0 0 0 0 0 2 1 0 0 0 0 0 0 0 1 1 1 1 1 1 1 1 0 2 1 1 0 1 1 0 1 1 2 0 1 0 1 2 0 2 0 0 0 1 1 0 1 2 0 1 0 0 1 1 1 0 1 0 0 1 0 2 2 1 1 0 2 0 1 0 1 1 1 0 0 0 0 0 1 1 2 0 0 0 0 0 0 2 0 2 0 1 1 0 0 0 2 0 1 1 1 0 0 0 0 2 0 0 0 1 0 1 1 0 1 1 1 2 2 1 2 0 0 0 0 0 0 1 1 2 0 1 0 2 1 0 0 0 0 0 0 0 1 0 2 0 0 1 1 0 0 1 0 2 1 1 0 2 0 0 0 1 0 0 1 0 1 0 0 0 0 1 1 1 0 2 2 1 1 1 0 2 0 2 1 1 0 1 0 0 1 1 1 1 1 2 1 2 0 1 0 1 0 1 1 0 1 2 0 1 1 1 0 1 1 2 0 1 1 1 0 0 2 2 1 0 1 0 1 0 2 0 1 1 2 0 0 0 2 0 2 2 1 2 2 1 2 1 1 0 1 0 2 2 1 1 2 0 0 0 0 2 1 0 0 2 1 2 0 1 0 0 2 2 0 0 0 1 1 1 1 1 1 0 0 0 0 2 2 2 0 2 1 1 1 2 1 1 0 1 0 1 0 0 2 0 1 1 1 1 0 0 1 1 1 0 1 0 0 0 0 1 0 0 0 0 0 1 0 2 0 0 1 1 0 0 0 1 0 2 0 0 0 1 0 0 0 1 0 0 1 1 1 2 2 0 0 1 0 1 0 0 0 0 1 0 0 0 0 0 1 1 0 0 0 1 1 1 0 0 1 1 0 0 1 1 0 0 1 2 1 0 0 1 1 0 1 0 1 0 0 1 0 0 1 1 0 2 1 0 0 0 1 0 2 2 0 1 0 0 0 0 0 1 1 2 2 0 0 1 0 0 2 0 0 2 0 1 1 0 0 0 0 1 1 0 1 1 1 2 0 1 0 0 1 2 2 1 0 0 1 0 0 1 1 0 0 1 1 1 0 0 0 2 1 0 0 1 0 1 0 2 0 1 2 2 2 0 0 1 0 0 0 1 0 0 1 0 0 0 0 0 0 0 0 1 0 0 0 0 0 1 2 1 0 0 2 1 0 1 1 0 2 0 0 2 1 0 0 0 1 2 0 1 0 1 0 1 1 1 0 1 1 2 1 1 0 1 0 0 1 0 0 2 2 1 0 0 1 1 2 0 0 0 0 0 1 1 2 2 2 2 0 2 1 0 0 1 0 2 0 1 1 1 0 2 0 0 1 0 1 0 0 0 0 0 0 0 0 0 1 0 0 0 1 0 1 0 0 0 0 0 1 1 1 0 1 0 1 0 0 0 0 2 0 0 0 1 1 0 0 0 0 0 0 0 0 2 0 2 0 1 0 2 2 2 2 0 0 0 1 1 0 1 1 2 0 1 2 2 2 0 0 0 1 0 0 1 1 1 0 1 0 1 0 0 1 1 0 1 2 2 0 1 1 0 1 0 1 1 0 0 1 1 0 1 1 0 0 0 2 0 1 1 0 0 2 2 0 2 0 0 0 1 0 0 0 0 0 0 0 0 0 0 0 0 2 1 0 0 0 0 1 2 0 1 1 1 1 1 0 0 0 0 0 0 0 0 0 0 0 0
105 0 2 1 1 0 1 2 2 1 0 0 0 0 0 0 0 1 0 1 1 2 0 2 2 0 1 0 1 2 1 2 1 2 1 1 1 2 0 0 2 0 0 0 2 0 0 0 0 1 1 1 1 1 1 1 0 0 0 0 0 1 0 1 0 1 0 0 2 0 1 1 2 0 1 2 2 2 2 0 2 0 1 0 0 0 0 1 1 2 0 1 2 1 0 2 0 1 0 1 1 1 1 0 0 0 2 1 1 1 1 1 0 1 1 1 1 1 1 1 1 1 2 0 0 0 0 0 0 0 0 0 1 2 0 0 0 0 0 0 1 0 0 0 0 0 0 0 0 1 1 1 0 1 0 1 1 1 0 0 0 0 0 1 1 2 0 1 2 2 0 0 1 0 0 0 0 0 0 0 0 1 1 1 0 0 1 0 0 1 0 1 0 1 1 0 0 0 0 0 0 1 0 0 2 0 1 0 0 0 0 1 2 0 2 2 1 0 2 0 1 1 2 2 0 0 0 0 0 0 0 0 0 0 2 0 0 2 0 0 0 0 2 0 0 2 0 0 2 0 0 0 0 0 0 2 0 1 0 1 0 1 0 0 0 0 0 2 2 0 0 0 0 2 0 0 0 2 2 0 0 0 2 1 2 1 0 1 0 2 0 2 1 2 1 0 2 1 1 0 0 0 0 0 0 0 1 0 1 1 1 1 2 0 2 0 2 0 0 1 1 1 0 0 0 0 1 0 1 0 1 0 0 0 0 0 0 2 0 0 0 2 0 0 1 1 0 0 0 2 2 0 1 0 1 0 1 0 0 1 0 1 1 0 0 1 0 0 0 0 2 0 1 1 1 1 0 2 0 0 0 1 0 2 0 1 0 0 0 1 0 0 1 0 2 2 2 0 1 0 0 1 0 2 1 0 0 1 0 0 0 0 0 0 0 0 2 1 0 0 0 1 0 0 2 2 1 1 1 0 0 0 1 0 0 1 0 0 1 0 1 1 1 1 0 2 0 1 0 1 0 1 0 2 0 0 0 0 0 0 0 0 1 1 1 1 1 2 0 2 0 1 2 2 1 0 1 0 1 0 1 0 0 1 2 1 0 1 2 1 2 2 2 1 0 0 2 1 1 1 1 1 2 2 2 0 0 0 0 0 0 1 0 0 0 2 0 2 0 2 2 0 0 0 0 1 0 2 2 0 2 0 2 1 2 0 1 1 1 1 0 1 2 1 1 0 2 1 1 0 0 0 0 0 1 1 0 2 1 0 1 0 0 0 0 1 1 1 1 0 0 0 0 0 0 0 0 2 0 2 0 0 1 0 1 0 0 1 0 1 0 1 0 0 0 0 0 0 0 0 0 2 0 0 2 0 0 1 2 1 1 0 0 0 1 0 0 0 0 0 1 2 0 0 0 0 0 2 0 0 1 1 0 2 1 0 0 1 1 1 1 0 0 1 2 0 2 0 0 0 0 1 0 1 2 2 0 1 1 0 0 0 2 0 0 0 1 0 2 0 0 0 0 0 0 1 1 0 1 1 1 0 2 0 0 1 2 2 1 1 0 0 0 1 0 0 1 2 1 1 0 1 0 0 0 1 2 2 0 0 0 0 0 1 1 0 0 2 1 1 0 0 0 2 2 2 0 0 0 0 0 0 0 0 1 1 1 0 0 1 0 1 0 0 0 0 0 1 1 0 0 1 0 0 0 2 0 0 2 1 0 0 2 1 0 0 2 0 0 1 0 1 1 1 1 0 0 0 1 0 1 2 1 0 0 2 0 2 1 2 0 1 2 2 1 1 0 1 1 0 0 1 0 2 1 1 0 2 0 0 0 0 1 1 1 1 1 1 2 2 2 2 0 2 2 0 0 2 0 2 0 0 2 0 0 2 0 0 0 0 0 0 2 0 0 2 2 0 1 0 1 0 1 0 1 0 0 0 0 0 1 1 0 0 0 1 1 0 0 0 0 0 2 0 0 1 0 0 2 2 2 0 0 0 0 0 0 2 0 2 0 1 1 1 2 1 2 0 0 0 0 1 0 1 1 1 1 0 1 1 1 1 0 0 1 0 0 1 1 1 0 1 0 2 0 0 1 2 0 0 2 2 0 1 0 0 0 1 1 1 0 1 0 1 1 1 0 0 0 1 2 0 1 1 1 0 1 2 0 1 0 1 0 0 0 0 0 0 0 0 0 0 0 0 0 1 1 0 2 0 0 2 0 0 0 0 0 0 0 2 0 0 1 0 0 0 0 0 1 0 1 1
106 0 2 0 0 0 0 2 1 0 0 1 0 0 0 0 0 1 0 1 1 2 0 2 2 0 2 0 0 1 1 0 1 2 0 0 1 1 0 0 1 0 0 0 2 0 0 0 0 1 1 2 1 1 1 0 0 0 0 0 0 1 0 1 0 0 2 2 2 0 0 2 2 0 2 2 2 2 2 0 2 0 0 1 2 0 0 0 2 2 0 0 1 0 0 1 0 1 0 1 0 2 0 0 1 0 2 2 0 0 1 1 0 2 0 2 2 0 2 1 1 0 1 1 1 0 0 0 1 1 0 0 0 2 1 1 1 0 1 1 2 0 0 0 0 0 0 0 0 0 0 0 0 0 0 0 0 1 0 0 0 0 0 0 2 2 0 1 1 2 1 0 1 1 0 0 1 1 0 1 0 2 1 1 0 0 1 1 1 1 0 1 1 0 1 1 2 0 0 0 0 0 0 1 2 0 1 0 1 0 1 1 1 0 1 2 1 1 0 2 0 0 2 1 0 1 0 0 0 0 0 0 0 0 1 0 0 1 0 1 1 1 1 0 0 1 1 0 1 0 0 0 0 0 0 0 0 2 0 0 0 0 0 0 0 0 1 0 1 0 1 0 1 2 0 1 1 2 1 0 1 0 1 0 2 2 0 0 0 1 1 0 1 1 2 0 1 0 1 0 1 1 1 1 1 0 0 1 2 2 0 2 1 2 1 0 2 0 1 0 1 1 1 1 0 0 0 0 1 1 2 0 0 0 0 0 0 0 0 1 0 0 1 0 0 1 1 0 0 0 1 0 1 0 1 0 1 0 0 0 1 1 0 0 0 0 1 2 2 0 2 0 1 1 0 0 0 2 0 1 0 1 0 0 1 1 0 0 0 0 0 0 1 0 2 1 1 1 0 1 0 1 0 2 2 1 1 2 1 0 0 1 0 0 0 0 1 1 0 0 0 2 0 1 0 1 1 1 1 0 0 1 0 1 1 1 0 0 1 2 1 1 0 0 1 1 1 1 0 1 0 1 1 1 2 1 2 2 1 2 2 2 0 0 0 2 0 0 2 0 0 0 1 1 2 0 2 0 1 0 2 0 0 0 2 0 0 0 1 0 1 1 1 1 2 0 1 2 2 0 0 0 2 1 2 0 1 0 0 0 0 2 0 0 0 2 0 2 0 2 2 0 0 0 0 2 1 0 0 2 1 1 2 1 0 0 0 1 0 1 0 0 1 0 1 1 1 1 1 0 0 0 0 0 2 0 2 1 0 0 0 0 1 0 0 1 1 1 1 0 0 1 0 0 1 0 1 0 0 1 0 0 0 0 0 0 0 0 0 0 0 0 1 0 1 0 1 1 0 0 1 0 1 0 1 1 1 0 0 1 0 0 0 0 2 0 1 0 1 1 1 2 0 1 1 1 2 1 0 0 1 1 1 2 1 0 0 0 0 2 0 1 0 0 2 0 2 1 0 0 0 2 1 0 1 1 0 2 1 1 0 0 0 0 0 0 1 1 0 1 0 1 1 0 0 2 1 1 0 0 2 0 2 1 1 1 0 2 1 1 0 0 0 1 0 0 1 2 1 1 1 0 0 0 1 1 1 2 0 0 0 0 0 2 0 0 0 0 1 1 0 0 1 2 1 2 0 0 1 0 1 1 1 0 2 2 1 0 0 2 0 2 0 1 0 0 0 0 0 0 0 0 0 0 0 2 0 0 1 0 0 0 2 1 0 1 2 1 0 1 0 0 2 0 0 1 0 1 0 1 2 1 1 0 1 1 1 2 1 2 0 1 1 2 0 0 1 2 0 0 0 2 0 2 1 1 0 0 0 2 2 1 1 1 1 0 0 0 2 2 2 2 1 1 1 0 0 2 0 2 1 0 1 0 0 0 0 1 1 1 1 1 0 0 0 0 0 0 0 0 2 0 0 0 2 0 0 0 0 0 2 2 2 2 2 0 1 1 1 0 0 0 0 2 0 0 0 1 2 2 2 0 0 0 0 0 1 1 0 1 1 1 1 1 2 2 2 0 0 0 0 1 1 1 1 1 1 1 0 0 0 0 0 1 1 0 0 1 1 1 0 1 1 2 0 0 1 1 1 1 2 2 0 2 0 0 0 0 0 1 0 0 2 1 1 2 1 1 0 1 1 0 0 2 1 0 2 2 0 1 0 1 0 1 1 1 1 0 1 1 0 0 0 1 0 1 0 0 2 0 0 0 1 1 0 0 0 1 1 1 0 0 0 0 0 0 0 0 1 0 1 2
107 0 0 2 0 1 2 2 2 0 0 0 0 1 0 1 1 0 1 0 0 2 0 2 2 0 2 0 0 2 2 0 1 0 1 0 1 1 1 1 1 0 0 0 1 0 1 0 0 1 1 1 0 1 0 0 0 1 0 1 1 0 0 1 0 0 2 1 1 0 0 1 1 0 0 1 1 0 0 0 0 0 0 0 1 0 0 0 2 2 1 1 0 0 1 2 1 1 0 1 1 2 1 0 0 0 2 1 1 1 0 1 1 2 2 2 2 0 2 0 0 0 1 0 1 1 1 0 1 0 0 0 0 0 1 0 1 0 0 0 0 0 0 0 0 0 0 0 0 0 0 0 1 0 0 0 0 0 0 0 0 0 0 0 0 1 0 0 1 2 0 1 0 2 0 0 1 0 0 0 0 1 0 2 0 0 0 1 1 0 2 2 1 0 1 1 1 0 0 0 0 1 0 1 2 0 1 1 1 0 1 1 1 0 2 2 0 1 2 0 1 1 2 1 0 1 0 2 0 1 0 0 0 0 1 0 0 2 0 0 0 0 2 1 0 1 0 0 1 1 0 0 0 0 0 1 1 2 0 1 0 1 0 0 2 0 0 0 2 0 0 0 0 2 0 0 0 2 2 0 1 1 2 1 2 0 0 2 0 2 0 1 2 2 2 0 2 1 1 1 0 0 1 1 0 0 0 0 1 1 0 0 2 1 1 0 2 0 0 0 1 1 1 0 1 0 0 0 2 0 2 2 0 0 0 0 0 0 0 1 0 0 1 0 0 0 2 0 1 1 1 0 0 0 0 1 0 0 0 2 0 2 2 0 2 1 1 2 2 0 1 1 0 0 1 0 0 2 0 2 0 1 0 1 1 1 0 0 0 0 0 0 1 0 2 2 2 1 1 1 0 1 0 0 0 0 2 0 0 0 0 1 0 1 1 0 0 1 0 0 0 1 1 1 2 1 1 0 0 1 1 1 0 2 0 0 1 0 0 0 1 0 0 0 1 1 0 1 0 1 0 1 2 2 2 2 2 2 1 2 2 2 0 0 0 1 0 0 2 0 0 0 2 2 0 2 0 0 2 0 1 1 0 1 2 1 0 0 2 0 2 2 0 1 0 0 1 2 2 0 1 0 2 1 1 1 1 0 0 0 0 2 0 0 0 2 1 2 2 2 0 0 1 1 0 1 1 1 1 2 0 1 2 2 1 0 1 0 1 1 0 1 2 1 1 0 1 0 2 0 0 0 0 0 0 2 0 0 0 0 0 0 0 1 0 0 1 0 0 0 0 1 1 0 1 0 1 1 0 1 0 0 2 2 0 0 0 0 1 2 0 0 0 0 1 0 2 0 0 0 0 0 1 1 2 0 0 1 1 1 2 0 0 1 1 0 0 0 0 0 1 1 0 0 0 2 2 1 0 0 1 1 0 0 2 1 0 0 0 0 1 0 0 0 1 0 1 0 0 1 0 2 0 1 2 1 0 1 1 0 0 0 0 0 0 0 0 1 1 0 1 1 0 0 1 2 2 0 1 1 1 0 2 0 1 2 1 0 2 0 1 1 0 0 0 0 0 2 1 1 0 1 1 0 1 2 2 1 1 0 1 0 0 1 0 1 0 0 0 0 1 0 0 2 0 0 1 0 1 0 0 1 0 0 0 0 1 0 0 1 0 0 0 0 0 0 0 1 0 0 0 0 0 0 0 0 0 0 0 0 0 0 2 1 0 0 2 1 0 1 0 0 2 0 0 0 0 0 1 1 1 1 0 1 1 2 1 2 0 2 0 2 1 1 0 0 0 1 0 1 0 0 2 2 0 1 1 0 0 0 0 0 0 0 0 0 0 0 2 1 0 0 1 2 1 0 0 1 0 2 0 1 1 0 0 1 0 2 0 0 0 1 0 0 1 0 0 0 1 0 1 0 0 0 2 0 0 0 0 0 1 1 0 0 0 0 0 0 0 0 0 1 1 1 0 0 0 0 1 1 0 2 1 0 0 1 0 1 1 1 0 1 0 2 0 0 0 0 0 0 1 2 1 1 2 2 0 1 1 1 1 0 0 0 0 0 0 2 2 1 0 2 0 0 1 0 1 1 0 0 2 2 0 1 0 0 0 1 0 0 0 1 2 0 0 0 0 1 0 1 2 0 0 1 2 0 2 2 0 2 0 1 0 0 0 0 1 0 1 1 0 0 0 0 0 0 1 1 2 1 1 1 1 1 0 1 1 0 1 1 0 0 0 0 0 0 1 0 0 0 0 0
108 1 2 1 0 1 1 1 1 1 0 0 0 1 0 1 0 1 0 1 1 2 0 2 2 0 0 0 0 2 0 0 1 1 1 1 1 1 0 0 1 0 2 0 2 1 0 0 0 1 1 2 0 0 2 1 0 0 0 1 0 1 0 2 1 1 1 1 1 0 0 0 2 0 1 2 2 2 2 0 2 0 1 0 0 0 0 1 2 2 0 1 0 0 0 1 1 0 0 0 1 2 1 0 0 0 2 2 0 1 0 1 2 2 2 2 2 1 2 1 1 0 1 1 1 0 0 0 2 1 0 0 0 0 0 0 0 0 0 0 1 0 0 0 0 0 0 0 0 1 1 1 0 0 0 0 0 0 1 0 0 0 1 1 1 1 0 0 0 0 0 0 0 2 0 1 1 1 1 1 0 1 1 2 1 1 1 1 0 1 0 2 0 0 1 0 0 0 0 0 0 0 1 0 2 0 0 1 0 0 1 2 1 0 0 2 1 0 1 1 0 0 2 2 0 1 0 1 0 0 0 0 0 0 1 0 0 2 0 0 0 0 2 1 0 2 0 0 2 0 0 0 0 0 0 1 1 1 0 0 0 0 0 0 0 0 1 0 1 0 0 0 0 2 0 0 0 1 1 0 0 0 1 1 2 1 0 2 0 2 0 1 0 1 2 0 2 0 1 0 1 1 1 1 1 0 1 0 1 1 0 2 1 1 1 0 2 1 0 1 0 0 0 0 1 0 1 0 2 1 2 2 1 1 0 1 1 1 0 2 1 1 1 0 0 0 1 0 0 0 0 1 0 1 0 0 0 0 0 1 0 1 1 0 1 0 0 2 2 0 1 1 1 1 0 1 0 1 0 1 0 1 0 1 1 2 0 0 0 0 0 0 0 0 2 0 0 1 0 0 0 1 0 2 2 0 0 1 0 0 0 1 1 1 2 0 0 0 0 0 0 0 0 1 1 2 1 1 1 0 1 2 0 2 1 1 0 2 0 1 1 0 1 1 0 2 0 0 1 2 0 1 2 2 2 2 2 0 0 0 0 0 2 2 2 2 0 1 1 1 0 0 2 2 1 1 1 1 2 0 1 0 0 1 2 1 0 1 1 0 1 1 1 2 2 0 2 2 1 0 0 0 1 1 1 1 1 0 1 0 1 1 0 0 0 2 1 2 1 0 0 2 0 0 1 1 1 2 2 0 1 0 2 1 1 0 1 2 1 1 0 1 0 0 0 2 0 2 0 0 0 0 0 0 1 1 0 2 0 1 0 0 0 0 0 1 1 0 0 1 0 0 0 0 1 0 1 1 0 1 1 0 2 1 1 1 1 0 0 1 0 0 1 0 0 0 1 0 1 0 0 2 0 1 1 0 1 0 1 1 0 0 0 1 1 0 0 0 1 0 0 0 0 0 0 1 1 2 0 0 0 0 0 1 1 0 1 0 0 0 2 1 0 0 1 0 1 0 0 0 0 1 0 1 2 1 0 2 2 0 0 0 0 1 1 1 2 1 1 0 0 1 0 0 0 1 1 2 1 1 2 1 2 1 1 2 0 1 1 0 0 0 0 1 0 0 1 2 0 2 2 0 0 0 0 0 1 2 0 0 1 0 0 2 0 1 0 0 1 1 0 0 0 2 2 1 0 0 0 0 0 0 0 0 2 1 1 0 0 0 0 0 0 0 0 1 0 0 0 0 0 0 0 0 1 0 0 0 1 0 0 0 1 0 0 1 2 1 0 1 0 0 1 1 1 0 0 0 1 1 1 1 2 0 0 0 0 2 1 2 0 1 1 2 0 0 1 1 0 0 0 0 0 2 1 0 1 0 0 1 1 0 0 0 0 0 1 0 2 2 2 2 1 1 1 0 0 1 1 1 0 0 2 0 0 1 0 1 0 1 1 1 0 0 0 0 0 1 0 0 2 0 0 1 1 1 1 0 1 1 0 1 1 1 1 0 2 0 1 0 0 0 1 1 0 1 0 1 1 2 2 0 1 0 0 1 1 1 1 2 0 1 1 0 2 0 1 0 0 0 0 2 0 2 2 2 0 0 0 2 0 2 1 1 2 2 0 1 1 1 0 1 1 1 0 0 2 0 0 0 2 2 1 2 0 1 0 1 0 0 0 1 1 1 1 0 1 1 0 0 2 0 1 0 1 1 1 1 0 0 1 0 1 0 0 0 1 0 0 0 0 0 1 1 0 1 0 0 0 1 1 0 1 1 0 1 1 0 0 2 0 1 0 0 0 0 0 0 0 0 1 1
109 1 2 1 0 0 0 1 2 0 0 1 0 1 0 1 0 2 1 1 1 2 0 2 2 0 0 0 1 2 1 2 0 2 0 0 1 2 0 0 1 0 0 0 2 1 1 0 1 2 0 1 0 0 2 1 1 0 1 1 1 0 0 2 0 1 1 0 2 0 0 0 2 0 0 2 2 1 1 0 0 0 0 1 2 0 0 1 2 2 1 1 1 0 0 2 0 1 0 1 0 2 0 0 1 2 2 0 1 0 0 1 1 2 1 2 2 0 1 2 2 0 1 1 1 0 0 2 2 2 2 2 0 1 2 1 0 0 0 0 2 0 0 0 0 0 0 0 0 1 0 1 0 0 0 0 0 2 0 2 1 0 0 1 2 2 1 0 1 2 0 1 0 2 1 0 2 0 0 0 0 0 0 2 2 2 0 0 0 0 0 0 0 1 1 1 1 0 0 0 0 1 0 0 2 0 1 0 2 0 0 1 1 0 0 2 0 0 1 1 1 1 1 2 1 0 0 0 0 0 0 1 0 0 2 0 0 2 0 0 0 0 2 1 0 1 0 0 2 0 0 0 0 1 1 1 0 1 1 0 1 1 0 0 0 0 0 0 2 0 0 0 0 2 0 0 0 2 2 0 1 0 2 2 2 0 2 0 0 1 1 0 1 2 2 1 2 0 0 0 0 0 0 0 0 0 0 0 1 1 0 1 1 1 0 0 1 1 0 1 0 0 1 0 0 0 0 0 1 1 2 1 0 0 0 1 0 1 0 0 1 2 1 0 0 1 1 0 1 1 1 0 1 0 0 1 0 0 0 1 0 2 0 1 0 2 0 1 1 0 2 0 0 0 0 0 0 2 0 1 1 0 0 0 1 0 0 0 0 0 0 0 1 0 1 0 0 1 0 0 0 0 0 2 2 0 0 0 0 0 0 0 0 0 1 0 0 0 0 1 0 1 1 1 0 2 2 0 0 1 0 1 0 0 0 0 0 1 0 0 2 0 0 0 2 1 1 1 0 1 0 1 1 2 1 1 1 2 0 2 2 2 1 1 1 1 0 0 2 0 0 1 2 2 0 2 0 0 2 0 2 1 1 1 2 0 0 0 2 1 2 1 1 2 0 1 1 2 2 0 0 0 2 1 1 0 1 1 0 0 0 1 1 1 1 1 0 2 0 0 0 2 0 0 1 1 1 0 0 1 0 0 2 2 0 0 1 1 1 1 0 2 0 0 0 1 2 0 2 0 0 0 0 0 2 1 0 1 0 1 0 0 0 0 0 0 0 1 1 0 1 0 1 0 0 1 1 1 0 2 0 0 2 1 1 1 1 0 1 1 0 0 1 2 0 0 1 0 0 0 0 2 0 0 2 0 0 0 1 0 1 0 0 0 1 0 1 0 1 0 0 0 0 1 1 1 1 1 0 0 1 1 1 1 2 1 1 0 1 2 1 0 0 2 2 0 1 0 0 0 0 1 0 2 2 2 0 1 1 0 0 0 2 2 2 2 1 1 1 0 1 1 0 1 1 1 2 2 0 0 2 0 2 1 0 0 2 1 2 0 0 0 1 2 0 0 2 2 0 1 1 0 1 1 0 1 1 2 0 0 0 0 0 0 1 0 0 0 0 0 0 0 1 2 1 2 0 0 1 0 1 2 0 0 1 1 1 0 0 2 0 2 0 0 0 0 0 1 0 1 1 1 0 1 1 0 0 0 0 0 0 1 2 1 0 1 1 0 0 2 0 1 2 1 1 0 0 0 2 2 1 1 1 1 1 1 1 1 2 1 1 0 0 1 0 0 0 0 1 0 0 0 0 1 1 1 1 0 1 0 1 1 1 1 1 0 1 1 2 2 1 2 0 2 2 0 0 1 0 2 0 2 2 1 0 1 0 1 0 0 0 0 0 0 0 0 0 0 0 2 1 0 0 0 1 0 1 0 0 0 2 2 0 0 0 1 1 0 2 0 0 0 1 1 0 0 0 0 1 1 2 0 0 0 0 0 0 2 0 2 0 1 0 1 1 1 1 0 0 0 0 0 0 1 0 0 2 0 0 1 0 1 1 1 2 1 0 1 2 1 0 2 0 1 0 0 0 1 0 0 2 0 0 1 1 0 0 1 0 0 0 1 1 0 0 2 0 0 0 0 2 0 1 1 1 0 1 2 0 2 1 0 0 1 0 0 0 0 0 0 0 1 0 0 0 2 0 0 1 1 1 1 1 2 0 0 0 0 1 1 0 0 0 0 0 0 0 0 0 0 0 0
110 1 0 2 0 1 2 2 1 1 0 1 0 1 0 1 0 2 1 1 0 2 1 2 2 0 1 0 0 1 1 2 0 1 2 1 2 2 0 0 1 0 0 0 2 0 2 0 0 1 1 1 1 1 1 1 0 0 0 2 0 0 0 1 0 1 0 0 1 0 1 2 2 0 0 2 2 0 0 1 0 0 1 1 1 0 0 0 1 2 0 0 1 0 0 2 1 1 0 1 1 2 1 0 0 0 2 1 1 1 1 1 0 2 0 2 2 0 2 1 1 0 2 1 0 0 0 2 2 2 1 1 0 1 0 0 0 0 0 0 2 0 0 0 0 0 0 0 0 2 0 0 1 0 0 0 0 0 0 2 1 1 1 0 1 2 0 2 0 2 1 2 0 2 0 0 2 0 0 0 0 0 1 2 1 1 1 1 0 0 0 1 1 1 2 0 1 0 0 0 0 0 0 1 2 0 1 0 1 0 0 0 2 0 2 2 0 1 2 1 0 0 2 2 0 0 1 0 0 0 1 0 0 0 2 0 0 0 2 2 0 1 2 0 1 2 1 0 2 0 0 0 0 0 0 2 1 2 0 0 0 0 1 1 0 0 1 0 2 0 0 1 1 2 1 1 0 2 2 0 0 0 2 1 2 0 0 1 0 2 0 1 2 2 2 0 0 0 1 0 0 2 0 0 0 1 0 1 2 1 0 1 2 2 2 0 2 0 1 0 1 1 2 0 1 0 2 0 0 1 2 2 0 0 0 0 0 1 0 1 0 0 0 0 0 0 2 0 0 1 1 1 1 0 1 0 1 0 0 0 1 1 0 0 0 1 0 2 2 0 1 0 0 0 0 0 0 2 0 0 0 2 0 1 2 0 1 0 0 0 0 0 0 0 2 0 0 0 1 1 0 1 0 1 0 0 1 1 0 1 0 0 0 1 1 0 0 1 0 0 0 1 1 0 0 2 2 0 0 1 0 1 0 2 2 2 0 2 0 0 0 1 1 2 1 2 1 0 0 0 0 0 1 1 2 1 2 2 0 1 1 1 1 1 1 1 1 2 1 1 1 1 1 1 2 0 1 0 2 0 2 0 0 1 1 0 0 0 2 0 2 2 0 2 1 0 2 2 1 0 0 0 1 0 1 1 2 0 1 1 0 0 0 1 1 0 0 2 1 1 1 1 1 0 1 2 1 0 0 2 0 1 0 0 1 0 1 1 1 2 0 1 1 0 0 1 0 1 1 0 0 0 0 0 2 0 0 2 0 0 0 0 1 1 1 0 1 1 1 1 1 1 1 0 0 0 0 2 0 2 0 0 0 0 0 0 0 0 0 1 0 0 2 0 0 0 1 0 0 0 0 2 0 1 1 0 0 0 1 0 1 0 0 0 1 1 0 0 0 0 1 1 0 0 0 0 2 2 0 0 1 1 0 2 1 1 0 0 0 2 0 1 0 1 1 0 0 0 1 0 0 1 1 0 1 2 0 1 1 0 0 0 0 0 1 1 1 0 1 0 0 1 0 0 0 1 1 2 1 1 2 0 2 1 0 1 1 1 1 1 0 0 1 1 0 0 2 2 1 2 1 1 0 0 0 1 2 0 0 0 0 0 0 2 0 0 0 2 0 0 0 0 2 2 0 1 0 0 1 0 1 2 1 0 1 0 0 0 0 0 0 0 0 0 0 1 0 0 0 0 0 0 0 0 0 2 0 0 1 1 0 0 2 1 0 0 2 1 0 1 1 0 1 0 0 0 0 0 1 2 1 0 2 0 0 2 1 2 2 2 0 0 1 2 1 1 1 0 1 0 0 1 1 1 1 1 0 1 1 0 0 0 1 1 1 1 1 0 1 1 1 1 1 2 1 0 0 1 0 2 1 1 2 0 0 1 2 0 0 0 0 0 0 0 2 0 0 0 0 0 1 0 1 0 1 0 1 0 0 0 2 2 0 0 0 1 0 0 2 0 0 0 1 1 0 0 0 0 2 2 2 0 0 0 0 0 0 1 0 2 0 1 1 1 1 1 1 0 0 1 0 1 0 2 2 2 0 0 0 1 0 1 1 0 1 1 0 2 1 1 0 2 0 1 0 0 2 1 0 0 2 2 0 2 0 0 0 1 0 0 0 2 1 2 1 1 0 0 0 0 1 0 1 1 1 0 1 0 0 0 1 0 0 1 0 0 0 0 1 0 1 0 0 0 1 1 1 0 1 0 0 1 0 0 0 0 0 0 0 2 1 0 0 1 1 0 0 0 0 0 2 0
111 0 0 2 0 1 2 2 1 1 0 0 1 2 0 2 0 1 0 1 1 1 0 2 2 0 1 0 0 2 2 0 0 2 1 0 1 1 0 0 0 0 0 1 2 0 2 0 1 1 0 1 0 1 1 1 1 0 0 0 1 0 0 0 1 0 1 0 1 0 0 2 2 0 2 2 2 2 2 0 2 0 0 1 1 0 0 1 2 2 1 1 2 0 1 2 0 1 0 1 0 2 0 0 0 0 2 1 1 0 1 2 1 2 1 2 2 0 0 2 2 0 1 1 0 0 0 1 1 1 0 0 0 0 0 0 0 0 0 0 1 0 2 0 0 0 0 0 0 0 0 0 0 0 0 0 0 1 0 0 0 0 0 0 0 2 0 0 0 0 0 0 1 2 1 0 2 0 0 0 0 0 1 2 0 0 1 1 0 1 0 1 0 2 2 0 0 0 1 0 0 1 0 1 2 0 1 0 0 0 1 1 2 0 2 2 0 1 2 0 1 1 2 2 0 0 1 2 0 0 1 0 0 0 1 0 0 2 0 0 0 0 2 0 0 2 0 0 2 0 0 0 0 0 0 0 1 0 0 0 0 0 1 0 0 0 1 0 1 0 1 1 0 2 0 0 0 2 1 0 1 0 2 1 2 0 1 0 0 2 0 1 1 1 2 0 2 1 1 1 1 1 0 0 0 0 1 0 1 1 0 1 2 2 1 0 0 0 1 0 1 1 2 1 0 0 0 0 1 0 1 0 0 0 0 0 0 0 0 1 0 1 0 0 0 1 0 0 1 0 0 0 0 1 0 0 1 0 0 2 0 2 2 0 2 1 0 2 2 0 2 0 0 0 0 1 0 1 0 2 1 0 0 2 2 2 0 0 0 0 0 0 1 0 1 1 2 0 0 1 0 0 0 1 1 1 1 0 1 0 0 2 0 0 0 0 0 1 0 0 0 1 0 0 2 2 0 0 0 0 1 0 0 2 0 0 0 0 0 0 2 0 0 0 0 2 0 1 0 0 0 1 1 1 2 1 2 2 1 2 2 2 0 0 0 1 0 1 2 0 2 1 2 2 0 1 0 0 1 0 2 0 1 2 2 1 0 0 1 1 0 1 0 2 1 1 1 1 0 1 1 1 0 0 0 2 2 1 0 0 0 1 0 1 1 1 1 2 0 0 1 1 1 0 2 0 0 1 1 1 1 0 1 1 0 0 1 1 1 1 1 1 1 0 1 1 1 0 2 0 0 0 0 0 2 0 1 2 0 0 1 0 1 0 1 0 0 0 0 1 0 1 1 0 0 1 1 1 0 1 0 0 0 0 0 0 0 0 0 0 0 1 0 1 0 0 0 0 0 0 0 1 0 0 2 0 1 0 0 1 0 0 1 1 0 1 0 0 0 0 2 2 0 0 0 0 2 2 0 0 0 0 0 2 1 1 0 0 2 2 2 0 0 1 1 0 1 1 0 0 0 0 0 1 2 2 0 1 1 0 0 0 2 2 2 2 1 2 0 0 1 0 1 0 0 2 1 0 0 0 0 1 2 1 1 0 1 2 0 0 0 0 0 1 1 0 1 2 2 2 1 1 0 0 1 1 1 0 0 0 0 0 1 1 1 1 1 2 1 0 0 0 2 2 0 1 0 0 1 0 1 1 0 0 1 0 0 0 0 0 0 0 0 0 0 1 0 1 0 0 0 0 0 0 0 0 2 0 1 1 0 0 2 0 0 0 2 1 0 0 0 1 2 0 0 0 0 0 0 0 2 2 0 2 1 1 0 1 1 1 1 1 1 1 0 0 0 0 1 0 0 0 0 2 0 0 1 1 1 0 0 0 1 2 1 0 0 0 2 2 2 2 1 0 0 0 0 2 0 2 1 0 2 0 0 1 1 1 2 0 0 1 0 0 0 0 1 0 0 0 2 0 0 0 2 0 0 0 1 1 1 2 0 0 0 0 2 0 1 0 0 0 1 1 0 0 0 1 2 2 2 0 0 0 0 0 0 2 0 2 0 1 1 0 0 0 0 0 0 0 0 2 0 1 2 2 0 0 0 1 0 0 0 0 0 0 0 1 1 1 0 1 0 1 1 0 2 1 1 1 2 2 0 1 0 1 1 1 1 1 0 0 2 1 0 0 0 1 0 1 2 0 1 0 1 0 1 2 0 0 0 0 0 0 0 0 0 0 2 1 1 0 0 0 0 2 0 0 1 1 0 1 2 2 0 0 0 0 0 1 0 0 0 0 0 0 0 0 0 0 1 1
112 1 0 2 0 1 2 2 2 0 0 0 0 0 0 0 0 1 1 0 0 2 0 2 2 0 0 0 0 1 0 1 1 1 2 1 2 0 0 0 1 0 1 0 2 2 0 0 0 1 1 1 1 1 1 0 0 1 1 1 1 0 0 2 0 1 1 0 2 1 1 2 2 0 1 2 2 2 2 0 1 0 0 1 2 0 1 0 2 2 0 1 0 0 0 1 0 0 0 0 2 1 0 0 1 1 2 2 0 1 0 1 0 2 0 2 2 0 1 0 1 1 2 0 0 1 1 1 1 1 0 0 1 1 0 1 0 0 0 0 0 0 1 0 0 0 0 0 0 1 0 0 0 0 0 0 0 0 0 1 0 0 0 0 0 1 0 0 1 1 0 2 0 2 0 0 1 0 0 0 0 0 1 1 0 0 1 0 0 2 0 2 0 2 2 0 1 0 0 1 0 2 0 1 2 0 1 1 1 0 0 1 1 0 1 2 1 1 1 1 1 1 2 2 0 0 1 1 0 0 0 0 0 0 2 0 0 1 1 1 0 1 2 1 0 2 0 0 2 0 0 0 0 0 0 2 1 1 1 0 1 1 0 0 0 0 0 0 1 1 0 1 1 2 2 2 0 1 1 0 0 0 2 1 1 0 0 1 0 1 1 0 2 2 2 0 2 1 1 1 0 0 1 1 1 0 0 0 2 2 2 2 2 2 1 0 1 0 1 0 1 2 1 0 1 0 0 0 0 1 2 1 1 0 0 0 0 1 1 1 1 1 2 1 0 2 0 1 1 0 0 1 0 0 0 1 0 0 0 1 0 1 1 0 1 1 1 2 2 0 1 1 0 0 0 0 0 1 0 1 0 0 0 0 0 0 0 1 1 0 0 0 1 0 1 0 1 0 2 1 0 1 0 2 2 0 0 0 0 0 0 1 0 0 0 0 1 0 0 0 1 0 2 1 0 1 1 0 0 0 2 0 0 0 1 1 0 2 0 1 1 1 0 1 0 1 0 2 0 1 0 2 2 2 2 2 2 2 0 1 1 1 0 0 0 1 0 1 2 0 1 1 2 2 1 0 0 1 2 1 1 0 0 1 1 0 0 0 1 0 1 1 2 1 0 0 2 0 1 1 1 1 1 1 1 1 1 0 0 0 0 2 0 1 1 1 0 1 0 1 1 0 1 0 1 0 0 2 2 0 2 0 1 0 0 0 0 0 1 1 0 1 0 0 0 1 1 0 2 0 0 0 0 0 2 0 1 2 0 0 0 1 0 0 0 0 0 1 1 0 0 2 1 0 0 1 1 1 0 2 0 0 2 1 1 1 1 0 1 1 0 0 1 1 0 0 1 2 0 0 0 0 1 0 1 1 1 1 2 1 0 0 0 1 0 0 0 1 0 1 1 2 0 0 1 2 2 2 0 0 2 2 1 2 1 1 0 0 0 1 1 1 0 0 1 0 1 0 0 0 0 1 0 0 2 2 0 1 1 0 0 0 0 1 1 1 2 0 1 1 1 1 2 0 0 2 1 1 0 1 1 0 1 0 0 0 2 1 2 0 1 1 2 2 0 0 2 2 1 2 0 1 0 0 0 2 2 2 0 0 0 0 0 1 0 0 0 1 1 1 1 0 0 1 1 2 0 0 1 0 0 0 0 0 1 1 2 0 0 0 0 0 0 0 0 1 0 1 0 0 0 1 0 1 1 2 0 0 0 0 1 0 2 1 1 0 2 0 0 2 0 0 2 0 0 0 0 0 1 1 1 1 2 0 0 0 0 2 0 2 0 2 1 1 1 0 0 1 0 0 0 2 0 1 2 2 1 0 1 1 1 0 1 1 1 0 0 1 2 2 1 2 1 0 1 0 0 1 0 2 0 1 1 1 0 2 0 1 0 0 0 0 0 0 0 0 0 0 1 0 0 0 0 0 1 0 1 0 0 0 1 2 0 0 0 0 1 0 2 0 1 0 1 1 0 1 0 1 2 2 1 1 1 0 0 1 0 1 0 2 0 1 1 1 2 2 2 0 0 0 0 1 0 2 0 0 0 0 1 2 1 1 1 0 1 2 0 0 1 0 1 0 0 1 1 0 0 2 1 1 1 1 0 1 1 0 0 1 0 0 0 2 2 2 2 0 0 0 0 1 0 1 1 1 1 0 2 2 0 0 1 0 0 0 0 1 0 0 0 0 0 0 0 0 0 1 1 0 2 0 0 1 0 2 0 1 0 0 0 1 0 0 0 1 0 0 0 0 0 0 0 0
113 0 1 2 0 0 0 2 0 1 0 1 0 0 0 0 0 2 0 1 0 2 0 0 0 1 1 0 0 2 2 0 2 2 0 0 0 2 0 0 1 0 0 0 1 1 1 0 0 0 0 0 0 2 0 1 1 0 0 0 1 0 0 2 0 1 1 0 1 0 0 1 2 0 1 2 1 1 1 1 1 0 1 0 1 0 0 0 0 2 0 0 1 0 0 1 0 1 0 1 1 2 1 1 0 0 2 0 1 0 0 1 1 1 1 1 1 0 0 2 2 0 2 1 0 1 0 1 2 2 2 2 0 2 1 1 0 0 0 0 1 0 0 0 0 0 1 1 1 1 0 0 0 0 0 0 0 2 0 2 0 1 0 1 1 2 0 1 1 2 0 1 1 1 0 0 1 0 0 0 0 1 0 2 0 0 0 2 1 1 1 2 0 2 2 0 1 0 0 0 0 0 0 1 2 0 1 0 2 0 0 0 1 0 2 2 0 0 2 0 0 0 2 1 0 1 0 1 0 0 0 0 0 0 2 0 0 2 0 0 0 0 2 0 0 1 0 0 1 1 1 1 0 1 1 2 1 1 0 0 0 0 0 0 0 0 1 0 1 0 0 0 0 1 1 0 1 2 2 0 0 0 0 0 0 0 0 2 0 2 0 0 1 2 2 1 0 0 1 0 0 0 0 0 0 0 0 0 1 1 0 1 1 2 0 0 1 0 0 0 0 0 2 1 0 0 0 0 2 1 2 2 0 0 0 0 0 2 1 1 0 1 1 0 0 1 1 1 0 2 1 0 0 1 0 1 1 1 0 1 0 1 2 0 2 1 0 2 2 1 1 1 1 1 1 1 0 1 0 1 1 1 0 1 2 0 0 1 1 1 1 1 0 0 2 0 0 1 1 1 0 1 0 0 0 0 2 0 0 0 0 0 0 0 1 1 0 1 0 0 0 1 1 0 2 2 2 1 1 0 0 1 1 1 0 1 0 1 0 0 1 1 0 1 1 0 0 1 0 0 0 1 0 2 0 0 0 2 0 2 1 2 1 1 1 1 0 0 2 0 0 0 2 2 1 1 1 0 1 1 2 0 0 1 2 1 0 0 2 1 0 2 0 2 1 0 1 2 0 0 0 0 1 1 1 1 2 1 0 0 0 1 0 2 2 0 0 1 0 2 2 0 0 0 0 0 0 0 0 2 0 2 1 1 1 0 1 2 1 2 1 0 1 1 1 2 1 0 1 1 0 1 0 1 2 0 1 0 0 1 0 0 0 1 0 1 2 1 0 1 0 1 0 0 0 0 0 0 0 0 1 0 1 1 0 0 0 0 1 1 0 0 0 1 0 1 0 1 0 0 1 1 0 0 2 0 0 1 1 2 0 0 0 0 1 1 0 0 0 0 0 1 0 0 0 2 2 2 0 0 0 0 0 1 1 0 1 0 1 2 1 1 0 1 1 0 1 0 0 0 0 2 1 0 0 2 0 2 2 0 0 0 0 1 1 1 2 1 1 0 1 1 2 0 0 2 1 1 1 1 1 0 1 0 0 0 1 2 1 1 0 0 0 0 0 0 2 2 1 1 0 1 1 1 1 2 1 2 0 0 1 0 0 1 0 0 0 0 0 0 0 0 0 2 1 1 0 0 0 0 0 1 0 0 0 0 0 0 0 1 1 0 1 0 0 0 0 2 0 0 0 0 0 0 0 1 0 0 0 0 0 1 2 1 0 0 2 1 0 1 1 0 2 2 2 0 0 0 0 0 2 2 0 0 2 2 2 2 2 2 0 0 1 2 1 1 0 0 1 1 1 0 0 0 2 2 2 0 1 1 1 0 1 1 1 0 0 1 2 1 1 1 0 2 1 1 0 2 0 2 0 1 0 2 1 1 0 0 0 1 0 0 0 0 0 0 0 0 0 0 2 0 0 0 0 0 2 0 0 0 1 2 0 0 0 0 1 0 2 0 0 0 1 1 0 0 0 0 2 2 1 1 0 0 0 0 0 1 0 2 0 1 0 2 2 2 2 0 0 0 0 2 0 1 1 1 1 0 1 1 1 1 0 0 2 1 0 2 1 2 0 2 0 0 0 1 0 0 0 0 2 2 1 0 1 1 1 2 0 0 1 1 2 1 1 0 1 0 0 1 1 1 2 0 0 0 0 1 0 0 1 0 0 1 0 0 0 0 0 0 0 0 0 0 0 0 2 0 0 0 0 0 0 2 0 0 0 0 0 1 1 0 0 1 0 0 0 0 0 0 2 2
114 0 1 1 0 0 1 1 1 1 1 1 1 0 0 0 0 1 1 0 0 2 0 2 2 0 2 1 0 1 0 1 1 1 1 1 1 2 0 0 2 0 0 1 1 1 2 0 0 2 0 1 0 0 1 1 0 0 0 0 2 0 0 2 0 1 1 1 0 0 0 1 2 0 0 2 1 1 1 0 0 0 0 2 2 0 0 0 2 2 0 0 1 0 1 2 0 1 0 1 1 2 1 0 0 0 2 1 1 0 0 2 0 1 1 2 2 0 1 1 1 0 1 1 0 0 0 1 1 1 0 0 1 1 0 1 1 0 0 0 1 0 0 0 0 0 0 0 0 0 0 0 0 0 0 0 0 2 0 2 0 2 0 1 2 2 1 0 1 2 0 1 0 2 1 0 2 2 1 2 0 2 0 1 0 0 1 1 1 2 0 2 1 0 2 1 2 0 0 0 0 0 0 1 2 0 1 1 1 0 1 1 0 0 1 2 0 0 2 0 1 1 1 1 0 0 1 2 0 0 1 0 1 1 0 1 1 1 0 1 1 1 2 0 0 2 0 0 2 0 0 0 0 0 0 1 0 0 0 0 0 0 0 0 0 0 1 1 2 0 0 1 0 2 0 1 0 1 1 0 2 0 2 1 2 0 0 0 1 2 0 1 2 2 2 0 2 1 0 1 0 0 1 1 1 0 0 2 2 2 1 2 2 1 1 0 2 1 1 0 2 2 1 1 1 0 0 0 1 1 2 1 1 0 0 0 0 2 0 0 0 1 2 0 0 1 1 0 1 0 0 1 0 0 0 0 0 0 0 1 0 2 2 0 2 1 0 2 2 1 2 0 0 0 0 0 0 2 1 2 0 1 0 2 1 2 0 2 2 1 1 1 1 0 2 2 2 1 1 1 0 2 0 1 1 0 1 1 1 0 0 1 0 0 0 0 2 0 0 0 0 0 0 0 2 2 1 0 0 0 1 0 0 2 1 1 0 0 1 1 0 1 0 1 0 2 0 1 0 1 0 0 0 1 1 0 1 2 0 2 2 2 1 1 1 1 0 1 2 0 1 1 1 1 1 0 0 0 2 0 1 0 0 0 2 1 0 0 1 0 1 0 0 2 1 1 1 0 0 2 2 1 2 2 2 0 0 0 0 0 0 1 0 0 0 2 0 0 0 2 2 0 0 0 0 2 2 0 0 1 0 1 0 0 1 0 0 1 0 1 1 1 2 1 1 1 1 1 1 0 0 0 0 1 1 1 0 0 1 0 1 0 1 0 0 0 0 1 1 1 1 2 1 0 0 0 0 1 0 2 0 0 1 0 1 0 0 0 1 1 0 0 1 0 1 0 1 1 0 0 1 1 1 0 0 2 2 2 2 1 1 0 0 1 1 0 0 0 0 0 0 1 0 0 1 1 2 2 0 0 0 1 0 0 2 0 0 0 0 2 1 0 0 1 2 0 2 0 1 0 0 1 0 0 1 2 0 2 2 0 0 0 2 2 2 1 1 2 0 0 1 1 1 0 0 1 2 0 2 2 0 1 2 1 1 2 1 1 1 1 0 0 0 1 0 0 1 2 1 2 1 1 0 1 1 2 1 1 0 0 1 0 0 0 0 0 0 0 1 1 0 1 1 1 1 2 0 0 2 0 2 2 0 0 1 1 2 0 0 0 0 0 0 0 0 0 0 1 0 2 2 2 0 1 1 1 0 0 0 0 0 0 2 0 0 0 2 1 0 1 1 0 2 1 1 0 0 0 1 1 1 1 2 0 0 2 0 2 0 2 0 2 2 2 1 1 0 0 1 1 0 1 0 2 1 1 1 0 2 0 1 0 0 0 0 1 1 0 2 2 1 1 1 2 2 0 0 1 0 2 0 1 1 0 0 2 0 1 0 1 0 1 0 0 0 0 0 0 0 1 1 0 0 0 1 0 1 1 0 0 1 1 0 0 0 1 1 0 0 0 0 1 1 1 0 1 0 0 2 2 2 0 0 0 0 0 0 2 0 1 1 2 0 2 2 2 2 0 0 1 0 2 0 2 0 0 1 1 0 1 0 1 1 0 1 1 0 1 1 1 0 1 0 0 1 0 1 1 1 1 2 2 1 1 0 1 1 0 0 1 0 0 2 2 1 0 0 0 0 1 2 0 2 0 0 0 0 2 0 1 1 0 0 0 2 0 2 0 2 1 1 0 0 0 2 0 2 0 1 1 1 1 0 0 0 0 0 0 0 2 1 0 0 0 0 1 0 0 0 0 1 1
115 0 1 1 0 0 2 2 1 0 0 1 0 0 0 0 0 1 1 1 1 1 0 2 2 0 1 0 0 2 2 1 0 2 0 0 1 2 0 0 0 0 0 1 2 1 1 0 0 0 0 1 0 1 1 0 0 0 0 0 0 1 0 2 0 1 1 0 1 0 0 1 2 0 2 2 2 1 1 0 1 0 0 0 1 0 0 0 2 2 0 0 0 0 0 2 1 2 0 2 0 2 1 0 1 0 2 1 0 0 1 1 2 2 2 2 2 1 1 1 1 1 2 0 0 2 2 1 2 2 2 2 1 2 0 0 0 0 1 0 1 0 1 0 0 0 1 0 0 2 0 0 0 0 0 0 0 0 0 1 0 0 0 1 1 2 0 0 2 2 0 0 2 1 0 0 1 0 0 0 0 1 0 1 1 1 0 0 0 2 0 2 1 1 2 1 2 0 0 0 0 0 1 1 1 0 1 1 0 1 0 0 1 0 2 2 0 0 0 0 2 2 1 1 0 0 0 2 0 1 1 0 0 0 0 0 0 1 1 1 1 1 2 1 0 1 0 0 2 0 0 0 1 0 0 0 0 1 1 0 1 1 0 0 0 0 0 0 1 1 0 0 1 2 0 1 2 2 2 0 0 1 2 2 2 0 2 1 0 1 1 1 1 2 2 1 1 1 0 1 0 1 1 1 1 0 1 1 1 1 0 1 2 2 1 0 1 0 0 1 1 1 0 0 0 0 1 1 1 1 2 2 1 0 0 0 1 2 1 1 0 1 0 0 0 1 1 0 1 1 1 1 0 0 0 1 0 0 0 1 0 1 1 1 1 0 0 1 1 0 1 1 2 2 0 2 0 1 0 1 0 1 0 0 1 1 0 0 0 0 0 0 1 0 1 1 2 1 0 0 0 0 0 0 0 0 2 1 0 0 0 0 0 0 1 1 1 1 1 0 0 1 0 1 0 1 1 0 0 0 1 1 0 0 2 0 0 2 0 1 1 0 0 0 0 1 0 2 0 1 0 2 1 2 1 1 1 0 0 0 1 1 1 1 1 1 0 1 1 1 0 0 1 1 1 0 0 0 1 0 1 0 0 2 1 1 1 2 2 0 1 1 1 2 0 0 0 1 1 0 1 1 2 0 2 0 2 0 1 0 1 1 0 0 0 2 1 2 2 2 0 0 1 0 0 1 0 0 0 2 0 1 1 1 1 0 1 0 1 1 0 1 2 1 1 0 1 1 1 0 0 0 0 0 2 0 1 1 1 0 0 0 0 0 0 2 2 1 1 0 0 1 0 0 2 0 2 2 0 2 0 0 0 0 0 1 1 2 0 2 0 0 0 1 0 0 0 0 0 0 0 1 1 1 2 0 1 0 1 1 0 0 0 0 1 0 1 0 0 0 1 1 0 0 0 1 2 1 0 0 1 1 0 2 0 0 0 0 0 1 0 0 0 1 2 0 2 1 0 0 1 1 0 2 2 2 0 2 2 0 0 0 1 1 0 0 2 0 1 1 1 1 0 0 1 2 2 2 0 0 2 0 2 2 0 1 1 2 1 1 0 0 0 1 1 0 2 2 1 1 0 1 0 0 2 2 2 1 0 0 0 0 0 2 0 1 0 1 1 1 0 0 0 1 1 2 0 0 1 0 1 1 0 0 1 1 1 0 0 1 0 0 0 0 1 0 0 0 0 0 0 0 0 0 0 1 0 0 1 1 0 0 2 0 1 0 2 1 0 1 0 1 0 1 1 0 0 0 2 2 0 0 0 1 0 1 0 1 1 1 1 1 2 2 1 1 0 0 0 1 0 1 0 2 1 0 1 0 1 1 2 0 1 1 1 0 0 0 2 2 1 1 1 2 2 0 0 0 0 1 0 1 2 0 0 2 0 2 1 0 0 1 1 0 0 1 1 0 0 0 2 0 0 1 0 1 2 0 0 0 0 1 1 0 1 1 1 0 2 0 1 1 2 1 0 0 0 1 1 2 1 1 0 0 0 0 1 1 1 1 0 0 0 1 1 0 1 1 0 0 0 2 0 2 0 0 0 2 0 0 0 1 1 1 2 2 0 1 1 0 0 1 0 0 0 0 0 1 0 0 1 1 0 0 1 1 0 2 0 0 0 0 1 2 1 2 0 0 0 0 1 0 0 2 2 0 2 1 0 1 1 1 0 1 0 0 0 0 0 0 0 0 0 0 0 2 0 0 1 0 0 1 2 2 0 0 0 0 0 2 1 0 0 0 0 0 0 0 1 0 1 1
116 0 1 2 0 0 0 2 1 1 0 0 1 2 0 1 1 1 1 1 0 1 1 0 1 1 0 0 0 2 1 1 1 2 0 0 2 1 0 0 2 1 0 0 2 0 0 0 0 2 0 1 0 1 1 0 1 0 0 1 1 0 0 2 1 1 0 0 1 0 0 1 2 0 1 2 2 0 0 0 0 0 1 1 1 0 0 1 2 2 0 1 1 1 0 1 0 1 1 0 2 1 0 0 2 1 2 2 0 1 0 0 2 2 1 2 1 0 1 1 1 0 2 1 0 1 1 0 2 1 1 1 0 0 1 0 1 0 1 0 0 0 0 0 0 0 1 0 0 1 1 1 1 0 0 0 0 1 0 1 1 1 0 0 1 1 1 0 1 2 1 1 1 1 0 0 2 0 0 0 0 1 1 1 0 0 1 2 1 0 1 2 2 0 2 1 2 1 0 0 0 1 0 0 2 0 1 1 1 0 2 2 0 0 1 2 1 0 1 1 1 2 2 2 0 0 0 2 0 0 0 0 0 0 1 0 0 2 0 0 0 1 2 0 0 2 1 0 2 0 0 0 0 0 0 1 1 2 0 1 0 1 0 0 0 0 1 0 1 1 0 1 0 1 0 0 0 1 1 0 1 0 1 0 2 1 1 1 0 2 0 0 0 2 1 0 2 0 0 0 0 0 1 1 1 0 0 0 1 1 1 2 2 2 2 1 1 0 1 1 1 1 0 0 1 0 1 0 1 0 2 2 1 0 0 0 0 1 0 0 0 0 1 0 0 0 1 0 1 1 1 1 0 1 0 1 1 1 0 1 0 1 1 0 1 0 1 2 2 0 1 1 1 1 1 1 0 2 0 1 1 2 0 1 1 1 0 1 1 0 0 0 2 0 2 1 1 1 1 1 0 1 0 2 1 0 0 1 0 0 0 1 0 0 1 0 1 1 0 0 0 1 0 0 1 2 1 0 0 0 0 1 0 1 2 1 0 1 1 2 2 0 0 1 1 0 0 1 0 1 1 1 1 2 1 1 1 1 0 1 1 0 0 1 0 1 0 1 2 0 1 0 1 2 1 1 0 0 1 0 1 0 0 2 0 0 1 0 2 1 1 2 0 0 0 0 1 0 0 1 2 2 2 2 2 0 1 0 0 0 0 1 0 0 0 2 1 2 1 1 0 1 0 0 2 0 0 0 0 2 0 0 2 1 0 0 0 0 2 2 0 1 1 1 1 0 1 1 1 0 0 0 0 0 0 2 0 1 1 1 0 0 0 0 0 1 1 1 1 1 0 0 1 0 0 1 1 0 0 1 0 0 2 0 2 1 1 0 1 1 0 0 2 0 0 0 0 1 0 0 1 1 1 0 1 1 1 0 1 2 1 0 0 0 1 1 0 0 0 0 0 0 0 0 1 2 2 1 0 0 0 1 1 0 2 0 1 0 0 2 0 2 0 1 1 0 1 0 0 0 1 1 1 0 1 2 0 1 1 0 0 0 1 2 1 1 1 0 1 0 0 2 1 1 0 2 2 0 2 2 0 0 2 0 0 1 1 2 1 0 2 2 1 1 0 0 1 1 1 1 0 1 1 0 1 1 1 2 0 1 1 1 0 2 0 0 0 1 0 0 0 0 0 2 2 1 0 1 0 0 0 2 0 0 0 0 2 0 0 1 0 1 0 2 0 0 1 0 0 0 0 0 0 0 0 2 0 0 0 0 1 0 2 1 0 1 1 1 0 1 0 0 1 0 0 0 0 0 1 2 0 1 0 1 1 2 0 2 2 2 0 0 1 2 0 0 1 1 0 0 1 0 0 1 1 1 0 0 2 0 2 0 0 0 0 1 0 0 2 1 1 1 0 2 2 1 0 2 0 2 0 0 2 0 0 0 1 0 0 0 0 0 0 0 0 0 0 0 0 0 2 0 0 0 2 0 0 0 0 0 2 2 0 0 0 0 0 0 2 0 2 0 2 1 0 0 0 0 1 2 2 0 1 0 0 0 0 2 0 1 1 1 0 1 1 1 1 0 0 0 0 2 0 1 1 2 0 0 1 1 1 1 1 0 1 1 0 0 2 2 0 2 0 0 0 0 0 0 0 0 2 2 0 2 0 0 0 0 1 1 0 0 1 2 1 1 0 0 0 0 2 0 0 2 2 0 2 1 0 1 2 0 0 0 1 1 1 0 0 0 0 0 0 0 1 1 0 1 1 1 1 1 0 0 0 0 0 0 1 2 1 0 0 0 0 1 0 0 0 0 1 1
117 1 1 2 0 1 1 2 1 1 0 1 0 2 1 0 1 1 0 0 0 2 0 2 2 0 0 0 2 0 0 2 1 2 0 0 2 2 0 0 2 0 0 0 1 1 1 0 0 1 0 0 0 0 2 0 0 1 0 0 2 0 0 1 1 0 1 2 0 0 0 0 2 0 0 2 2 1 1 0 0 0 0 1 1 0 0 0 2 2 0 0 1 0 0 1 0 1 0 1 0 2 0 0 0 0 2 2 0 0 2 2 0 1 0 1 1 0 1 0 1 1 2 2 0 0 0 1 1 1 0 0 0 0 1 0 1 0 0 0 1 0 0 0 0 0 0 2 2 2 0 0 1 2 0 0 0 2 0 1 0 0 0 1 1 2 0 1 1 2 1 0 0 1 0 0 1 1 1 1 0 0 0 2 0 0 1 2 1 1 0 2 0 2 2 0 1 0 0 0 0 0 0 1 2 0 2 0 1 0 0 1 1 0 2 2 0 0 2 0 0 0 2 2 0 0 1 2 0 0 1 0 0 0 2 0 0 2 0 0 0 0 1 0 0 1 0 0 1 1 0 0 2 1 1 1 0 1 0 0 0 0 0 0 0 0 0 0 0 0 1 1 0 1 0 1 0 1 1 0 1 0 2 0 1 0 0 2 0 2 0 0 1 2 2 1 2 0 0 0 0 1 2 2 1 0 0 0 2 2 1 1 1 1 1 0 2 0 0 0 0 0 2 2 1 0 1 1 0 2 0 0 0 0 0 0 0 1 0 0 0 1 1 0 0 0 2 0 0 0 0 0 1 0 0 1 1 0 0 1 0 1 1 0 1 0 0 2 2 0 1 1 1 1 1 0 0 2 0 2 0 0 0 0 2 1 0 0 0 0 0 0 1 1 1 1 1 0 2 1 0 1 0 2 1 0 0 0 0 0 0 1 0 0 1 0 0 0 0 0 0 1 0 0 1 1 0 0 0 0 0 0 0 0 1 1 0 1 1 1 2 0 1 0 1 0 0 0 0 1 1 1 0 2 0 0 1 2 2 2 1 2 0 0 0 1 0 1 2 0 1 1 1 1 0 0 0 1 2 0 0 0 0 1 1 0 0 1 2 0 1 1 1 1 0 0 1 2 2 0 0 0 2 2 2 0 2 0 0 0 0 2 1 2 2 0 0 2 2 2 0 0 0 0 1 0 0 2 2 0 1 0 1 1 2 0 1 0 0 0 1 1 2 1 1 1 0 1 1 0 0 0 0 0 2 1 1 1 0 1 0 0 0 1 0 1 2 2 2 0 1 0 0 0 0 0 0 1 0 2 0 0 2 1 1 1 1 0 0 0 0 0 0 0 1 0 0 0 0 0 0 2 1 0 1 1 1 1 1 1 0 0 0 1 1 0 0 0 0 0 1 1 0 1 1 0 1 2 0 0 1 1 1 2 2 0 2 0 1 2 1 1 0 1 2 0 1 1 0 0 0 2 0 0 1 0 0 1 1 0 0 0 1 1 1 1 1 1 0 1 1 1 0 0 0 1 2 1 1 1 1 1 2 1 1 2 1 1 2 1 0 0 1 1 0 0 2 1 0 1 0 0 0 1 1 2 1 0 0 0 1 0 0 2 1 1 0 1 0 0 0 0 0 2 2 2 0 0 1 0 1 1 0 0 1 1 2 0 0 2 1 0 0 1 0 0 0 0 0 0 0 0 0 0 0 1 1 0 1 1 0 0 2 2 0 0 2 0 0 2 1 0 1 1 1 0 0 0 2 1 0 1 1 0 0 2 0 2 0 2 0 2 2 2 1 1 0 0 0 1 0 2 0 1 1 2 1 1 0 0 0 0 0 0 0 0 0 0 2 1 1 1 0 1 0 0 0 1 0 2 1 0 2 0 0 1 1 1 0 0 1 0 1 0 0 1 1 0 0 0 2 0 0 0 2 0 0 0 0 0 1 1 1 0 1 2 2 0 0 0 0 0 1 1 0 0 0 0 2 2 2 0 1 0 0 1 0 2 0 1 1 2 0 1 2 2 2 0 0 0 0 1 0 2 0 1 1 0 0 0 0 0 1 0 1 1 0 1 0 0 0 1 0 2 1 0 0 1 1 1 1 1 0 1 0 0 0 0 0 0 0 2 1 0 0 2 0 1 0 0 2 0 2 0 1 1 1 2 0 2 0 1 0 0 1 2 2 0 0 0 0 0 0 0 0 1 1 0 2 0 0 2 1 1 0 0 0 0 0 2 1 0 0 1 1 0 1 0 1 0 1 2
118 0 2 0 0 0 0 1 1 1 1 1 1 2 0 1 0 2 1 0 1 1 0 2 2 0 1 0 1 1 1 2 0 0 2 0 2 1 0 0 2 0 0 0 2 0 0 0 0 1 0 0 1 1 1 0 0 0 0 0 1 0 0 0 0 0 1 1 2 0 0 2 2 0 2 2 1 1 1 0 1 0 1 0 1 0 0 0 2 2 0 1 1 0 0 0 0 2 0 2 1 2 1 0 1 0 2 1 1 1 1 2 1 2 1 2 2 0 1 1 1 1 2 1 0 1 1 0 1 0 0 0 0 0 0 0 0 0 0 0 2 0 0 0 0 0 0 0 0 1 0 1 0 0 0 1 0 1 0 1 0 0 0 2 2 2 0 1 1 2 1 0 0 2 0 0 1 1 0 1 0 2 1 1 0 0 1 0 0 2 0 2 1 0 1 1 1 0 0 0 0 0 0 1 2 1 1 0 1 0 0 1 1 0 1 2 0 1 1 1 1 1 1 1 0 0 1 2 0 1 1 0 1 1 1 0 0 2 0 0 0 0 2 0 0 1 0 0 1 0 0 1 0 0 0 2 0 1 1 0 1 1 0 0 0 0 2 0 0 0 1 1 0 2 0 0 0 2 2 0 0 0 1 0 0 1 0 2 0 2 0 0 1 1 2 1 2 0 0 0 0 0 0 0 0 0 0 0 1 2 0 2 1 1 1 0 2 1 1 0 2 2 1 1 0 0 0 0 1 0 2 0 0 0 0 0 0 2 0 0 0 1 1 0 1 0 1 2 2 0 0 0 0 1 0 0 1 0 0 1 0 1 0 0 0 0 1 2 2 0 2 0 0 0 0 1 0 2 0 2 0 1 0 1 2 1 0 0 0 0 0 0 1 0 2 0 1 1 1 0 0 1 0 2 1 1 0 0 1 0 0 2 0 0 1 0 0 0 0 0 0 0 0 1 0 1 1 0 0 1 1 1 0 1 2 2 1 1 0 0 1 0 1 2 0 1 0 0 1 2 0 0 1 1 2 1 2 2 2 2 2 1 2 2 2 2 0 0 2 0 0 0 2 2 2 0 1 0 2 0 1 0 0 1 1 1 0 1 2 1 1 2 0 2 1 0 1 1 0 1 1 1 2 0 2 1 2 0 0 0 0 1 0 1 1 1 1 2 2 2 0 0 0 0 0 2 2 0 0 2 0 1 1 1 0 0 1 1 2 1 0 1 2 1 1 1 2 1 1 0 0 0 0 0 1 2 0 1 1 0 0 0 1 0 1 0 0 0 0 0 0 1 0 0 1 0 1 1 0 1 1 0 1 1 0 1 1 0 0 1 0 0 0 1 0 0 0 0 0 1 0 2 0 2 2 0 1 1 2 1 0 0 0 0 2 0 1 0 0 0 1 1 0 0 0 1 2 2 0 0 2 2 0 0 2 1 0 1 0 1 1 1 0 2 2 0 1 0 0 1 0 1 0 2 2 2 0 2 2 0 0 0 2 1 1 1 1 1 1 0 1 1 0 0 1 2 2 0 1 2 0 1 2 0 2 2 0 2 1 1 0 0 0 2 1 0 2 1 1 1 0 1 1 1 0 1 1 2 0 0 0 0 0 2 0 0 0 1 1 1 0 0 1 2 1 2 0 0 0 0 0 2 1 0 2 2 2 0 0 1 0 1 0 1 0 0 0 0 0 0 0 0 0 0 0 2 0 0 0 0 0 0 1 0 0 1 2 0 0 2 0 0 2 0 0 0 0 0 0 1 1 1 2 0 2 2 1 1 2 1 1 0 1 2 1 1 0 1 0 0 0 1 0 2 0 0 0 0 1 1 2 0 2 1 1 0 0 0 2 1 1 1 1 2 1 0 0 1 1 2 0 0 1 0 0 1 0 1 0 0 0 0 0 1 0 0 1 0 0 1 1 0 0 0 1 0 1 0 0 0 2 2 0 0 0 0 0 0 0 0 0 0 1 1 0 0 0 1 2 2 1 0 0 0 0 0 0 2 0 1 1 1 0 2 2 2 2 0 0 0 0 1 0 2 1 1 1 1 0 1 0 1 0 1 1 0 0 1 0 0 0 0 0 1 0 0 1 1 0 0 1 1 0 0 1 0 1 0 0 0 0 1 2 1 1 2 0 0 0 0 1 0 0 1 1 0 2 1 0 1 0 1 0 0 0 1 0 0 0 0 0 0 0 0 1 0 2 0 1 1 0 1 1 2 0 1 1 0 0 2 0 0 0 1 0 0 0 0 1 0 2 1
119 0 1 1 0 0 1 2 1 1 0 0 0 0 0 0 0 1 0 1 1 2 0 2 2 0 1 0 1 1 0 1 1 1 1 0 1 1 0 0 1 0 0 0 1 1 0 0 0 0 0 0 1 1 1 1 0 1 0 0 0 1 0 1 0 0 2 0 1 0 0 1 2 0 2 2 2 2 2 0 2 0 0 0 0 0 0 1 1 1 0 1 0 0 1 1 0 2 1 1 0 2 1 1 0 0 2 0 2 0 0 2 1 1 2 2 2 0 1 1 1 1 2 1 0 1 1 1 2 1 0 0 0 1 1 1 0 0 0 0 0 0 0 0 0 0 0 0 0 1 0 1 1 0 0 1 0 1 0 2 1 0 0 2 0 1 0 0 0 1 0 1 0 1 1 0 2 1 0 0 0 1 1 2 1 1 1 1 1 1 1 2 0 2 2 0 2 0 0 0 0 0 0 0 2 0 2 0 1 0 1 1 1 0 2 2 0 0 1 0 0 0 1 2 1 0 1 2 1 1 0 0 0 0 1 0 0 2 0 0 0 0 2 0 0 2 2 0 1 0 0 0 0 0 0 2 2 2 2 0 2 2 0 0 1 0 0 1 2 0 0 0 0 1 0 0 0 2 2 0 2 1 1 2 2 0 1 0 0 2 0 1 0 1 2 0 2 1 1 0 1 0 2 2 2 0 1 1 1 0 0 1 1 0 0 0 1 0 0 0 0 0 1 0 1 0 1 0 1 1 0 0 0 0 0 0 0 1 0 1 1 2 0 0 1 1 1 0 2 1 1 0 1 1 1 0 1 1 0 1 0 1 0 1 0 0 0 1 1 0 1 1 1 0 0 1 0 0 0 1 1 0 0 1 2 1 0 0 0 0 0 0 0 0 2 0 0 0 0 0 0 0 0 2 2 0 0 1 0 0 0 0 0 0 1 0 0 0 0 0 1 1 1 1 1 2 2 1 1 0 0 2 0 1 1 1 0 0 0 0 1 1 0 1 1 1 0 1 0 1 0 1 1 1 2 1 2 0 0 1 0 1 0 0 0 0 0 1 2 0 1 1 2 2 1 0 0 0 1 0 2 0 0 1 1 0 1 1 1 0 0 1 1 2 1 1 1 1 1 1 1 1 1 1 1 1 1 0 0 0 0 1 0 2 2 0 0 2 2 2 0 0 0 0 0 1 0 1 1 1 1 1 2 1 2 0 1 1 0 0 1 1 2 0 0 1 0 1 0 1 0 1 0 0 2 0 0 0 1 0 0 0 1 1 1 0 1 1 1 0 1 1 0 0 0 0 0 2 0 2 0 0 2 0 2 1 1 0 0 0 1 0 0 0 0 0 0 1 0 0 1 0 0 1 1 0 1 0 0 0 2 0 0 0 2 0 1 0 0 0 1 2 0 0 0 1 2 2 0 0 0 0 0 2 1 1 1 0 2 2 2 1 0 1 2 0 2 0 0 0 0 2 0 1 2 2 0 1 1 0 0 0 0 1 1 1 1 0 1 0 1 1 1 0 0 2 2 1 1 1 1 0 2 1 1 1 0 1 0 0 0 0 0 2 1 0 2 2 1 1 0 2 0 0 0 1 1 1 1 0 0 0 0 0 1 0 0 1 1 1 0 0 0 2 1 0 0 0 1 0 0 0 0 0 1 1 1 0 0 2 1 1 0 0 0 0 0 1 0 0 0 0 0 0 0 0 0 0 0 0 1 1 2 1 0 1 2 0 0 2 1 0 1 0 0 1 0 0 2 2 1 1 0 0 0 2 0 0 2 0 2 0 2 2 2 2 0 1 0 0 1 1 0 2 0 1 0 1 0 1 1 0 2 2 2 0 0 0 2 2 2 2 2 2 2 0 0 1 1 2 0 0 2 1 1 1 0 0 1 1 1 1 0 0 0 0 0 0 0 0 1 0 0 0 2 0 0 0 0 0 0 1 1 0 1 1 1 0 0 0 0 0 2 0 0 0 0 1 2 2 2 0 0 0 0 0 1 2 0 2 1 1 0 2 2 2 2 0 0 1 0 2 1 0 2 2 0 1 0 1 0 1 0 0 0 0 0 2 1 1 0 1 0 1 0 1 1 1 0 0 2 2 1 0 1 1 1 1 0 0 0 0 2 2 0 1 0 0 0 1 1 1 1 0 1 0 1 2 0 2 2 0 0 1 1 0 1 0 0 0 0 1 0 0 0 1 1 0 0 1 1 0 0 1 0 0 0 0 0 2 0 0 0 1 1 0 0 0 0 0 1 1
120 0 2 2 0 0 1 2 2 2 0 0 1 0 0 0 0 2 1 0 1 2 0 2 2 0 2 0 1 1 1 1 0 0 2 0 2 2 0 0 1 1 0 1 2 1 0 0 0 1 0 0 0 0 2 0 0 1 0 0 1 0 1 1 0 1 0 2 0 0 0 0 2 0 1 2 2 0 0 2 0 0 0 1 2 0 0 0 2 2 0 0 1 0 1 2 0 1 0 0 1 2 0 0 1 1 2 2 0 1 1 1 0 0 0 0 0 0 2 0 0 0 2 2 0 0 0 1 2 1 1 1 0 0 0 0 0 0 0 0 1 0 1 0 0 0 0 0 0 0 0 0 1 0 0 0 0 0 0 0 0 0 2 0 1 1 0 0 1 1 0 1 0 1 0 0 2 2 0 1 0 2 1 2 0 0 2 0 0 2 0 2 2 0 2 0 1 0 0 0 0 0 0 1 2 1 2 0 0 0 2 2 0 0 1 2 1 0 1 1 0 0 1 2 1 0 1 1 0 0 0 0 1 1 1 0 0 2 0 0 0 1 2 0 0 2 1 0 2 0 0 0 1 0 0 1 0 2 1 1 1 2 0 0 0 0 0 0 2 0 0 0 0 2 0 0 0 1 1 0 0 0 2 0 1 0 1 2 0 2 0 1 2 2 2 0 2 0 0 0 0 0 0 0 0 1 0 0 1 2 0 2 2 1 0 0 2 0 0 1 0 0 1 0 1 0 1 0 1 0 2 2 0 0 0 0 0 1 0 1 1 1 1 1 0 0 2 0 1 0 0 1 0 0 0 1 0 0 0 0 1 1 1 0 1 2 0 2 2 0 2 0 0 0 0 1 0 1 1 2 0 1 0 0 2 1 0 0 0 0 0 0 0 0 2 1 1 1 0 0 0 0 0 2 1 0 0 0 0 0 0 0 0 0 1 1 1 1 1 0 0 2 0 1 0 2 1 0 0 1 1 0 0 1 2 1 0 1 0 0 2 0 0 1 1 1 0 1 0 1 0 2 1 2 1 1 1 1 0 1 1 1 0 0 1 1 0 2 2 0 2 2 2 2 0 0 0 0 2 0 2 0 0 1 1 1 0 0 2 1 1 2 1 1 1 1 1 2 2 0 0 0 2 2 2 0 2 0 0 0 0 2 0 1 1 1 0 2 2 0 0 2 2 2 0 0 0 0 0 2 0 1 0 0 0 0 1 1 2 2 1 1 2 1 1 1 1 1 0 1 0 1 0 0 1 1 1 0 1 2 0 0 1 1 1 0 1 1 1 0 0 0 0 0 0 0 0 1 0 2 0 0 1 1 0 1 1 0 0 0 1 0 0 0 0 0 2 0 0 0 0 2 2 0 0 2 2 1 1 2 0 0 0 0 0 0 2 0 1 0 1 0 0 1 1 0 1 2 0 0 1 1 0 1 2 1 0 0 1 2 1 1 0 2 2 0 1 1 0 0 0 2 0 0 1 1 0 1 1 0 0 0 1 0 0 0 0 1 0 1 0 2 0 0 0 2 1 0 1 1 0 2 1 0 0 1 1 1 0 0 0 0 1 2 1 0 1 1 0 0 0 1 0 1 2 2 1 2 0 0 1 0 0 2 0 0 0 2 1 1 1 0 0 2 1 2 0 0 1 0 1 2 0 0 0 0 0 0 0 1 1 0 0 1 0 0 0 0 0 0 0 0 0 0 1 1 0 1 1 1 0 0 2 0 0 1 2 2 0 0 0 0 2 2 2 0 0 0 0 0 2 2 1 0 0 1 0 2 1 2 0 1 0 1 0 0 0 1 0 0 0 2 0 2 0 1 2 1 0 0 0 0 2 1 1 0 0 0 2 2 1 2 0 1 1 0 0 0 1 2 0 1 2 0 0 0 1 1 0 0 1 0 0 0 0 0 0 0 0 0 1 0 0 0 1 0 1 0 0 0 1 1 1 1 1 2 2 0 1 0 1 0 1 1 0 0 0 2 2 2 2 0 0 0 0 0 1 1 1 2 0 1 1 1 2 2 2 0 1 1 1 1 1 1 1 1 1 2 0 0 0 0 0 0 1 1 0 2 1 1 0 2 1 1 1 0 0 0 1 1 2 2 0 1 0 1 1 1 0 0 0 1 1 2 0 1 0 0 0 0 2 0 1 0 1 0 1 2 0 1 1 1 0 0 1 1 1 0 1 0 1 0 1 1 0 0 1 0 1 0 0 1 1 1 0 0 0 0 1 2 0 0 0 1 1 0 0 0 0 0 0 0
121 1 2 1 0 0 0 1 2 1 0 0 0 0 0 0 0 2 2 1 1 2 0 2 2 0 2 0 0 2 2 0 2 1 2 1 2 2 0 0 1 0 0 1 2 1 0 0 0 1 0 1 0 0 2 1 0 1 0 0 0 0 0 2 1 0 2 1 1 0 0 1 2 0 2 2 2 2 2 0 2 0 1 1 1 1 0 1 2 2 0 0 1 0 0 1 0 1 1 0 2 1 0 1 1 1 1 2 0 0 1 2 1 2 0 2 1 0 0 2 2 0 1 0 1 1 1 1 2 1 0 0 0 1 1 1 0 0 0 0 1 0 0 1 0 0 0 0 0 0 0 0 0 0 0 0 0 1 0 1 1 0 1 0 1 2 0 0 1 1 0 2 1 1 0 0 1 1 0 1 0 1 0 1 1 1 0 1 1 0 2 2 0 0 1 0 1 0 0 0 0 0 0 2 2 0 1 1 1 0 0 1 1 0 0 2 0 1 2 0 0 0 2 1 0 1 1 2 0 0 0 0 0 0 0 0 0 1 0 0 0 0 1 1 0 1 0 0 2 0 0 0 0 0 0 1 0 2 1 0 1 1 1 1 0 0 0 0 0 0 1 1 0 2 0 0 0 2 2 0 0 0 2 1 2 1 1 1 0 2 0 0 0 2 2 1 1 0 0 2 0 0 0 0 0 1 0 0 0 0 0 0 2 2 2 0 2 0 0 1 1 1 1 0 1 0 1 0 2 0 2 1 2 0 0 0 0 1 0 1 1 1 1 0 1 1 0 0 1 1 1 0 0 0 0 0 1 0 0 2 0 2 1 1 1 0 1 1 1 0 2 0 0 0 0 0 0 2 1 1 1 1 0 0 1 0 0 0 0 0 0 0 2 0 2 2 2 0 1 1 0 1 0 2 2 1 0 1 0 1 1 1 0 0 1 0 1 0 0 0 0 1 0 0 1 1 0 0 0 0 1 0 1 1 0 1 0 2 0 0 2 0 0 1 1 0 0 1 1 2 0 1 1 2 1 1 1 2 2 1 1 1 1 1 1 2 0 0 2 0 0 0 1 1 1 0 1 1 1 0 2 0 0 1 1 1 0 0 1 1 0 1 0 2 0 0 1 1 0 1 1 0 0 0 0 2 2 0 0 0 0 1 0 0 0 2 0 2 1 2 1 0 2 2 0 0 0 0 0 2 0 1 1 0 0 0 1 1 2 2 0 1 0 0 0 2 2 1 1 0 0 0 0 0 2 1 0 0 0 1 0 0 0 1 0 0 1 1 1 1 1 1 1 0 1 1 2 0 0 0 0 0 1 0 1 1 1 0 1 1 1 0 0 0 0 0 0 0 0 0 0 1 2 0 0 1 1 2 2 2 0 0 0 1 0 0 1 0 0 0 0 1 0 0 0 1 1 0 0 0 1 1 0 2 1 1 0 0 1 2 1 0 0 2 2 0 0 0 0 0 1 2 1 0 0 2 0 2 1 0 0 0 1 1 1 1 2 1 0 2 0 2 0 0 0 1 1 1 2 2 1 0 2 1 1 1 1 1 0 0 0 0 0 1 1 0 1 2 0 1 1 0 0 0 1 1 2 2 0 0 0 0 0 1 0 1 0 2 1 1 0 0 0 1 1 2 0 0 1 0 1 2 0 0 0 0 0 0 0 0 0 0 0 1 0 0 1 1 0 0 0 0 0 0 0 1 0 0 0 0 0 0 2 2 0 0 2 1 0 1 0 0 1 1 1 0 0 0 0 0 2 2 2 1 1 1 1 1 2 1 1 0 2 2 1 1 1 1 0 0 1 1 0 2 1 0 1 0 0 2 2 0 0 0 0 0 0 2 2 2 0 2 2 2 2 0 0 1 0 2 0 1 1 1 0 2 0 0 1 0 0 0 1 0 0 1 1 0 0 1 0 0 0 0 1 0 1 0 1 1 0 1 0 0 0 0 0 0 2 0 1 0 0 2 0 0 0 1 1 2 2 0 1 0 0 0 0 2 1 1 1 1 1 1 2 2 2 0 0 1 1 1 1 1 1 2 0 1 0 1 0 1 0 0 0 1 0 1 1 1 0 2 0 2 2 0 2 1 0 0 2 1 0 1 0 0 0 0 1 1 0 0 1 0 0 1 1 0 0 1 1 0 0 1 2 0 2 2 0 2 1 0 1 0 2 1 2 1 0 0 0 0 0 0 0 1 1 0 1 0 0 1 1 2 0 1 1 0 1 1 0 1 1 0 0 0 1 0 0 0 1 1
122 1 1 2 0 0 0 1 1 1 0 1 1 1 0 0 0 1 0 1 1 1 0 2 2 0 1 0 1 1 1 2 1 2 0 0 1 2 0 0 2 0 0 0 0 1 1 0 0 1 0 0 0 1 1 1 0 1 0 1 0 1 0 1 0 0 1 1 1 0 1 0 2 1 1 2 2 0 0 0 0 0 0 1 2 1 0 0 2 2 0 0 2 0 0 1 0 2 0 2 1 2 0 0 1 1 1 2 0 0 1 2 0 2 0 2 2 0 2 0 0 0 2 1 0 1 1 1 1 1 0 0 0 0 1 0 1 0 0 0 1 0 0 0 0 0 0 0 0 0 0 0 0 1 1 0 0 1 0 1 0 0 1 1 1 2 1 1 1 2 0 2 0 2 0 0 2 1 0 1 0 1 2 2 0 0 2 1 0 0 0 1 1 1 2 1 2 0 2 0 0 0 1 0 1 0 1 0 0 0 0 1 1 0 2 2 0 1 2 0 1 1 1 1 1 0 0 2 0 0 0 0 0 1 1 0 0 2 0 0 0 0 2 0 0 2 0 0 2 0 0 0 0 0 0 0 0 2 0 0 0 0 1 1 0 0 0 0 2 1 0 2 0 0 0 0 0 1 1 0 1 0 2 0 0 0 0 0 0 1 1 1 2 2 2 0 2 1 1 0 1 0 1 1 1 0 0 1 2 2 2 2 2 1 0 0 2 0 1 0 1 2 2 0 1 0 1 0 1 0 2 1 0 0 0 0 0 0 0 0 0 1 2 0 0 2 0 0 1 2 2 0 0 1 0 0 1 0 0 1 0 1 1 1 1 0 1 2 2 1 2 0 1 1 1 1 0 2 0 2 0 2 0 1 1 0 0 0 0 0 0 0 0 0 2 0 0 0 0 0 0 0 0 1 1 0 1 0 1 0 0 1 0 0 0 0 0 0 0 0 0 1 2 0 2 2 0 0 0 0 0 0 0 2 0 0 0 1 1 1 2 0 0 0 0 2 1 1 0 1 0 2 1 2 1 1 1 2 1 2 1 2 1 0 1 1 0 1 1 1 0 0 2 2 2 0 1 0 1 0 2 0 0 0 2 0 0 0 1 0 1 1 1 1 0 1 0 1 1 0 1 1 1 1 1 1 1 0 0 0 0 2 0 0 0 1 0 2 0 2 1 0 0 0 0 2 2 0 0 2 0 2 0 0 0 0 1 1 0 1 0 1 2 0 2 1 2 1 1 0 0 0 0 0 2 1 0 0 2 1 1 0 0 1 0 1 1 1 1 0 1 1 0 0 0 0 0 0 0 2 0 0 1 1 0 0 0 0 1 2 0 0 0 1 0 0 0 0 0 1 0 1 0 0 2 0 1 0 0 1 2 0 0 0 2 0 0 0 0 0 1 1 0 1 1 0 0 1 0 0 1 2 0 1 2 1 0 0 0 1 2 0 0 0 2 0 2 1 0 0 1 1 0 0 2 2 0 2 1 1 1 0 0 0 1 1 0 2 0 0 0 1 2 0 0 2 2 0 0 0 0 0 2 2 0 0 2 2 1 1 0 0 0 0 0 0 0 1 1 1 1 0 0 1 2 2 1 2 0 0 1 0 0 1 1 0 0 1 1 1 0 0 1 2 1 1 0 1 1 1 1 2 0 0 1 1 1 0 0 1 0 1 0 0 0 0 0 2 0 1 1 1 0 0 0 0 0 0 1 1 0 0 2 2 0 0 2 1 0 1 0 0 2 0 0 0 0 0 0 0 1 2 1 0 0 2 0 2 1 2 0 1 1 1 0 0 0 2 0 0 0 1 0 0 2 2 1 0 1 1 2 0 1 1 1 0 0 0 1 1 1 1 0 2 2 0 0 0 1 2 0 1 0 1 0 1 1 1 0 0 0 1 0 0 0 0 0 0 0 0 2 0 0 0 1 0 1 1 0 0 1 1 0 0 0 0 0 0 1 0 0 0 1 1 0 0 0 1 2 2 1 1 0 0 0 0 0 2 0 0 2 2 1 1 0 0 0 0 0 0 0 2 0 1 2 2 0 0 0 1 0 1 0 0 2 1 0 0 1 0 0 1 0 0 0 0 1 2 1 1 2 2 0 1 0 0 0 1 0 1 0 2 2 1 0 1 0 0 0 0 2 0 0 1 2 0 2 2 0 2 0 0 0 0 2 0 2 0 2 0 1 0 0 0 0 0 2 1 2 0 0 1 2 2 0 1 1 0 0 2 1 1 0 0 0 0 0 0 0 0 2 2
123 0 2 0 0 0 0 2 2 0 0 0 0 0 0 0 0 1 1 1 1 2 0 2 2 0 0 0 0 2 2 1 1 1 2 2 2 2 0 0 1 0 0 0 2 0 0 0 0 1 0 1 1 2 0 1 0 2 0 2 0 0 0 0 1 0 0 0 2 1 0 2 2 0 0 2 1 0 0 1 0 0 0 0 2 0 0 1 1 1 1 0 2 0 0 0 0 0 0 0 1 2 0 0 0 0 2 0 1 0 0 1 0 1 0 1 1 0 1 1 1 0 2 2 0 1 1 1 1 1 0 0 1 1 0 1 1 0 0 0 0 0 0 0 1 0 0 0 0 0 0 0 0 0 1 0 0 2 0 2 0 0 0 0 0 2 0 1 0 1 0 1 0 0 0 0 0 1 0 0 0 1 1 2 0 0 1 0 0 1 0 1 0 0 0 0 1 0 0 0 0 1 1 0 2 0 0 0 2 0 0 0 1 0 1 2 2 0 2 1 0 0 2 2 0 0 1 2 0 0 1 0 1 1 1 1 1 1 0 2 2 2 2 0 0 2 0 0 2 0 0 0 0 1 1 2 0 2 1 0 2 2 0 0 0 0 1 1 2 0 0 1 0 0 0 1 0 2 2 0 1 0 2 1 2 1 1 1 0 2 0 0 2 2 2 0 0 1 1 0 1 0 1 1 1 0 0 0 0 0 0 0 2 2 1 0 2 0 0 0 1 1 1 0 1 0 1 0 1 0 2 1 0 0 0 0 0 1 0 1 1 2 0 0 0 0 1 0 1 0 1 0 0 0 0 1 0 0 0 1 0 1 1 1 1 0 1 1 1 0 1 1 1 1 0 0 0 1 1 2 0 1 0 0 1 1 0 1 1 1 1 1 0 0 2 0 0 1 0 1 0 1 0 1 0 0 1 1 0 0 0 0 0 0 0 0 2 1 0 0 0 1 0 0 0 2 1 0 0 1 1 1 0 2 1 0 0 2 0 0 1 0 0 0 1 2 0 1 0 1 0 2 0 1 1 0 1 1 1 1 0 1 1 1 1 2 0 1 2 0 1 1 2 2 2 0 0 0 2 1 1 1 0 2 0 0 0 0 1 1 0 1 1 2 2 0 2 2 2 0 0 0 2 2 2 0 1 1 0 0 1 1 0 1 1 1 0 2 1 1 0 0 0 0 0 1 1 0 0 1 0 1 0 0 1 0 1 0 2 1 1 2 2 1 1 2 2 1 1 0 0 0 1 0 2 0 1 1 0 1 0 0 0 2 0 0 2 0 0 2 0 2 1 0 1 0 1 0 0 2 0 0 1 1 0 0 0 0 0 0 1 1 0 1 1 0 0 0 0 0 0 2 0 0 2 0 1 0 1 1 0 0 0 0 2 0 1 0 0 0 0 2 0 0 0 0 2 1 0 0 0 0 0 2 1 1 0 0 0 1 1 1 0 1 2 0 2 0 0 0 0 1 0 1 1 2 0 2 2 0 0 0 0 1 2 2 0 1 0 1 1 1 2 0 0 1 1 0 1 1 0 1 2 1 0 1 2 1 1 0 0 0 1 1 1 0 1 2 0 0 0 1 1 1 0 1 1 2 0 0 0 0 0 0 1 1 1 2 1 1 0 0 0 2 2 2 0 0 1 0 1 2 0 1 1 1 2 0 0 2 1 0 0 1 0 1 1 1 0 0 0 0 0 0 0 0 0 0 1 0 0 0 2 1 0 0 2 0 0 1 0 0 1 0 0 1 1 0 1 1 2 2 0 0 0 1 0 2 1 2 0 1 1 2 0 0 0 1 0 0 0 2 0 1 1 1 2 0 2 0 2 0 0 0 0 1 1 0 2 2 2 2 0 1 1 0 0 1 0 1 1 0 1 1 0 1 1 0 1 0 1 0 0 0 0 0 0 0 0 1 0 0 0 0 1 0 1 0 0 0 1 2 0 0 0 1 1 0 2 0 1 1 2 0 0 0 0 2 2 2 2 0 0 0 0 0 0 1 0 2 0 1 0 2 2 2 2 0 0 0 0 2 0 1 1 1 1 0 1 2 1 2 0 1 1 1 0 1 2 2 0 2 0 0 0 0 2 1 0 0 1 1 0 1 0 1 1 1 0 0 1 0 2 0 0 1 0 0 0 0 1 0 2 0 0 0 0 2 0 2 1 1 1 0 0 1 0 1 0 0 0 0 0 0 0 1 1 0 1 0 0 1 0 0 0 1 1 0 0 2 1 0 0 1 0 0 0 0 0 0 1 1
124 0 0 2 0 2 2 1 1 1 0 0 1 2 0 1 0 2 2 2 2 2 0 0 1 1 1 0 2 2 1 2 0 2 1 1 2 1 0 0 1 0 0 1 2 1 0 0 0 1 0 0 0 0 0 0 0 2 0 1 1 1 0 1 2 0 0 0 1 0 0 2 2 0 2 2 2 1 1 0 1 0 1 1 1 0 0 1 1 2 0 1 1 0 0 2 0 1 0 1 1 2 0 1 0 0 2 1 1 1 1 1 0 0 0 0 0 0 1 0 1 0 2 0 0 2 2 1 1 1 0 0 1 1 0 0 0 0 2 1 1 0 0 0 0 0 0 0 0 0 0 0 0 0 0 0 0 1 0 1 1 1 1 0 0 1 0 0 1 2 0 1 1 0 0 0 1 1 0 1 0 1 1 2 0 0 1 2 1 0 1 2 0 2 2 0 2 0 0 0 0 0 0 1 2 0 0 0 2 0 0 1 1 0 1 1 0 1 2 0 0 0 1 2 2 0 0 1 0 0 0 0 0 1 1 0 0 2 0 0 0 1 1 0 1 2 1 0 1 1 1 1 0 0 0 0 0 1 0 0 0 0 0 0 0 0 1 0 2 2 0 1 0 2 1 1 0 1 1 0 0 1 0 0 1 1 0 2 0 2 0 0 2 2 2 0 2 1 0 1 0 1 0 0 0 0 1 0 1 1 0 0 1 1 1 0 1 1 0 1 0 0 1 2 1 0 1 0 0 0 2 2 1 0 0 0 0 1 0 0 0 1 1 0 0 0 2 0 1 1 1 0 0 1 0 1 1 0 0 2 0 2 2 0 1 0 0 2 2 1 2 0 2 2 0 2 0 0 0 2 2 1 0 2 1 0 0 0 0 0 0 0 1 0 1 0 0 1 1 1 0 1 0 2 2 2 2 1 0 0 0 0 0 0 2 0 0 0 0 0 1 0 0 1 1 2 1 0 0 0 0 0 0 2 0 0 0 0 1 0 2 0 0 0 1 0 0 2 0 0 0 1 1 2 2 1 2 1 1 0 0 0 0 0 0 0 0 0 2 0 0 0 2 2 0 0 0 0 1 0 0 0 0 1 1 0 1 1 2 0 1 2 0 1 0 0 1 1 1 0 1 1 2 1 2 0 2 0 0 0 0 1 1 1 1 1 0 2 1 1 0 1 0 0 0 0 0 1 1 1 0 2 0 0 1 0 0 0 1 1 0 2 1 0 0 2 0 1 1 0 0 0 0 0 1 1 1 2 0 0 0 2 0 1 0 1 2 0 0 2 0 0 1 0 0 1 1 2 0 2 0 0 0 0 0 0 0 0 0 1 0 0 0 1 0 0 0 0 0 0 0 2 0 2 2 0 1 0 0 1 0 0 0 1 0 0 1 0 0 0 1 1 0 0 0 0 2 1 0 0 0 0 0 2 1 1 0 0 2 2 2 0 0 1 2 0 2 0 1 0 0 1 0 2 2 2 0 2 1 1 1 0 1 1 0 0 1 0 1 0 0 0 0 0 0 0 1 0 0 0 0 0 2 0 0 2 2 0 1 0 0 0 0 1 1 0 1 1 1 1 0 1 0 0 2 2 1 1 1 0 1 0 0 1 0 0 0 1 1 1 0 0 1 2 1 2 0 0 2 0 1 2 0 0 0 0 0 0 0 0 0 0 0 0 0 0 0 0 0 1 1 1 0 1 1 0 0 0 1 1 0 0 2 2 0 0 2 0 0 2 1 0 0 1 1 1 0 0 2 2 1 2 2 0 0 1 0 1 1 1 1 1 1 1 0 0 2 1 0 1 0 1 0 2 0 0 1 0 0 1 2 1 1 1 1 0 1 1 2 2 1 2 1 2 2 0 0 1 0 2 1 0 1 0 0 2 0 0 1 0 0 0 0 0 0 0 0 1 0 0 2 0 0 0 2 0 0 0 0 0 2 2 0 0 0 1 1 0 2 0 2 0 1 1 0 0 0 1 1 1 2 0 0 0 0 0 0 0 0 2 0 2 0 1 2 2 2 1 0 0 2 1 0 0 2 2 0 1 0 1 0 1 0 0 0 0 0 0 2 1 1 1 0 1 0 0 1 1 0 0 2 2 1 1 0 2 2 0 1 1 0 0 1 1 0 0 1 0 0 0 2 0 1 1 1 0 1 0 0 0 2 0 0 1 1 0 1 0 0 0 0 0 0 0 1 1 0 0 1 1 0 2 1 1 0 0 0 0 0 0 0 0 0 1 0 0 0 0 0 0 0 0
125 0 1 1 0 0 1 2 1 0 0 0 0 0 0 0 0 0 0 0 0 2 0 2 2 0 1 0 0 2 0 0 0 2 1 0 1 1 0 0 0 0 0 0 2 0 0 0 0 1 0 0 1 1 1 0 0 0 0 2 0 0 1 1 0 1 1 1 1 0 0 0 1 1 1 1 1 1 1 0 1 0 1 0 1 0 0 0 1 2 0 0 1 0 0 0 0 1 1 0 1 2 0 0 0 0 2 2 0 0 1 2 0 2 0 2 1 0 0 2 2 0 2 1 0 1 1 1 1 1 0 0 0 1 2 1 1 0 0 0 0 0 0 0 0 0 0 0 0 0 0 0 0 0 0 0 0 0 1 1 0 0 0 0 2 2 1 0 0 0 0 0 0 1 0 0 1 0 0 0 0 0 2 2 0 0 2 0 0 1 0 1 0 1 2 0 1 0 0 0 0 1 0 0 2 0 0 1 0 0 0 1 0 0 2 2 0 1 1 1 1 1 2 2 0 0 0 2 0 0 0 0 0 0 2 0 0 1 0 1 0 0 2 0 0 2 0 0 1 0 0 1 0 1 1 2 0 1 0 0 0 0 0 0 0 0 0 0 1 0 1 1 0 2 0 0 1 0 0 0 0 2 1 1 1 0 0 2 0 2 0 0 0 1 2 1 1 1 1 0 1 0 1 1 1 0 0 1 1 1 0 2 2 2 2 1 2 1 1 0 1 1 2 1 0 0 0 0 0 0 2 1 0 0 0 0 0 1 0 0 0 1 2 1 0 0 1 1 2 1 1 0 0 1 0 1 1 0 0 1 0 1 1 1 1 0 1 2 2 0 1 0 1 1 0 2 0 1 1 1 0 1 0 0 2 1 0 0 0 0 0 0 0 0 2 1 1 0 0 0 0 0 0 2 1 0 0 0 0 0 0 0 0 0 0 0 1 0 0 0 1 0 1 0 1 2 2 0 0 0 0 1 1 0 1 0 0 1 0 0 1 1 0 1 1 2 1 0 0 2 0 0 2 2 2 2 2 1 1 1 1 0 1 0 0 2 0 1 1 1 0 0 1 1 1 0 1 0 1 0 0 1 0 1 1 0 0 0 1 0 1 0 0 2 2 1 0 2 2 0 0 0 2 1 2 1 1 0 1 0 1 2 1 1 1 1 0 2 0 1 1 1 0 0 1 1 1 0 0 2 0 0 2 0 0 0 1 0 1 1 1 2 2 2 2 2 2 0 2 0 0 0 1 0 2 0 1 1 0 1 1 0 0 0 0 1 1 0 0 0 0 0 1 0 0 1 1 0 0 2 0 0 1 1 0 0 0 1 0 1 0 0 0 2 0 1 0 0 0 0 0 1 1 0 1 1 0 0 1 1 0 0 0 0 2 0 0 0 1 0 0 1 0 0 0 1 1 1 0 0 1 1 0 1 2 1 0 0 0 2 0 1 0 1 2 0 2 0 0 0 1 2 0 0 1 0 0 2 1 1 0 1 0 0 0 0 2 1 1 0 1 1 1 0 0 2 1 0 0 1 0 1 2 2 1 1 1 2 0 0 0 0 0 2 0 0 2 2 1 2 2 0 0 0 1 1 1 2 0 0 0 0 0 1 1 0 0 2 2 2 0 0 1 2 1 2 0 0 0 0 0 1 1 0 1 0 0 0 0 1 0 1 0 0 0 0 0 0 0 1 1 1 0 0 0 1 0 0 1 0 0 0 2 2 0 0 2 0 0 2 2 0 1 1 1 0 0 0 2 2 1 1 0 2 2 2 2 0 2 0 2 0 0 0 0 0 0 0 0 0 0 2 0 2 1 1 1 1 0 1 1 0 0 0 0 0 1 1 2 2 2 2 1 2 2 0 1 1 0 2 0 0 1 0 0 2 0 1 1 0 0 1 0 0 1 0 0 0 0 0 2 0 0 0 2 0 0 0 1 1 1 1 1 1 1 1 0 0 2 0 2 0 2 0 0 0 0 1 2 2 2 0 1 0 0 1 0 2 1 1 0 1 0 1 1 1 1 0 0 0 0 2 0 1 2 2 0 1 0 1 0 0 0 0 0 0 0 0 0 0 0 0 1 0 0 0 2 2 0 0 2 2 1 2 0 0 0 0 0 0 0 0 2 1 0 0 0 1 0 0 2 0 0 2 1 0 2 2 0 1 2 0 0 1 0 0 0 0 0 0 0 0 0 0 0 1 1 0 2 0 0 1 1 2 0 0 0 0 1 2 1 0 0 0 0 0 0 0 0 0 1 0
126 0 1 1 0 0 1 2 2 2 0 0 1 1 0 1 0 1 0 1 1 1 1 2 2 0 1 0 1 1 0 2 1 2 2 1 2 0 1 1 0 0 0 0 0 0 0 0 1 1 0 1 1 1 0 0 0 1 0 0 0 1 0 2 1 0 2 1 2 0 0 1 1 0 0 1 1 1 1 0 0 0 0 1 2 0 1 0 1 1 0 0 1 0 0 1 0 1 0 1 2 1 0 0 2 2 0 1 1 1 0 1 1 1 1 1 1 1 1 2 2 0 2 0 0 2 2 2 2 2 0 0 1 1 0 0 1 0 1 0 1 0 0 0 0 0 1 0 0 1 0 0 0 0 1 0 0 1 0 0 0 0 0 0 1 2 0 1 1 1 0 0 1 1 1 0 2 0 0 0 0 0 0 1 0 0 1 0 0 1 0 1 0 0 0 1 1 0 0 0 0 0 0 0 2 0 1 0 2 0 0 1 0 1 1 2 0 0 1 1 1 1 1 0 0 1 0 2 0 0 0 0 1 1 1 1 1 2 0 0 0 0 1 0 0 0 0 0 1 0 0 0 0 1 0 1 0 0 0 0 0 0 0 0 0 0 0 0 1 0 0 0 0 2 0 0 1 2 2 0 0 0 0 0 0 0 0 2 0 2 0 0 2 2 2 0 1 1 0 1 1 0 0 0 0 0 0 0 1 2 0 2 1 1 1 0 2 0 0 0 1 1 1 0 1 0 1 0 1 2 2 1 1 0 0 0 0 2 0 2 1 1 2 0 0 1 2 0 1 1 1 0 0 0 0 0 1 0 0 1 0 1 2 0 2 1 0 2 2 1 2 0 0 0 1 1 0 1 0 2 0 2 0 0 1 1 0 2 2 1 1 1 2 0 2 1 1 1 0 1 0 1 0 2 2 0 0 1 0 1 1 1 0 0 0 0 0 0 0 0 0 1 1 0 1 1 0 0 0 0 0 0 0 1 1 0 0 1 0 0 1 1 0 0 2 2 0 1 0 1 1 1 0 1 2 0 2 1 1 1 0 1 1 1 1 1 0 1 2 0 0 0 1 1 1 0 1 0 1 0 2 0 0 0 2 1 0 1 1 0 1 1 2 1 1 1 2 2 1 0 0 0 1 1 1 1 1 0 0 0 0 1 0 0 0 2 1 2 2 2 0 0 2 1 0 0 0 0 0 1 0 0 1 0 1 0 0 1 2 1 2 2 1 0 0 1 1 2 0 0 0 0 0 0 2 0 1 1 0 2 0 0 1 0 0 1 2 1 1 1 1 1 0 0 0 0 1 1 0 2 0 0 1 1 0 0 0 2 0 1 0 0 0 2 0 0 0 0 0 0 0 1 0 0 2 0 0 0 0 1 0 0 1 1 0 1 0 0 0 1 1 1 0 0 0 1 2 2 0 0 0 1 0 2 1 1 0 1 0 1 1 1 0 0 0 0 0 0 0 0 0 2 0 0 0 2 0 2 2 0 0 0 1 1 1 1 0 1 0 0 1 1 0 0 0 2 1 0 2 2 0 1 1 0 0 1 1 1 1 0 0 0 0 1 1 0 1 2 0 1 0 1 0 0 1 1 1 2 0 0 0 0 0 2 0 1 0 0 0 0 0 0 2 2 0 2 0 0 0 0 0 0 0 0 0 0 1 0 0 2 1 1 1 2 0 0 0 0 0 0 0 0 0 1 0 1 0 0 1 1 0 0 2 2 0 0 2 1 0 0 0 0 2 0 0 0 0 0 0 0 2 2 0 1 1 2 1 2 1 2 0 1 0 2 0 0 0 1 1 0 0 0 0 2 2 1 2 2 0 0 0 0 1 1 1 0 0 2 2 2 2 2 1 1 1 0 0 2 0 2 0 1 2 0 0 2 0 0 0 1 1 0 0 0 0 0 0 0 0 0 2 1 0 0 1 1 0 0 0 0 2 2 1 1 1 0 2 0 1 0 0 0 0 2 0 0 0 0 1 1 1 1 0 0 0 0 1 1 1 0 1 1 1 1 2 2 2 0 0 0 0 2 0 1 1 1 1 1 1 1 1 2 1 0 1 2 0 1 1 0 1 0 0 1 0 0 0 1 0 0 2 1 0 2 0 0 1 1 0 0 0 1 1 1 0 1 0 0 0 0 2 0 1 1 1 0 1 1 0 1 2 0 1 1 0 0 0 0 0 0 0 0 0 0 0 1 1 0 0 0 0 0 1 1 0 1 1 1 1 1 1 0 0 1 0 0 0 0 0 0 1 1
127 0 1 1 0 0 1 2 0 2 0 0 1 1 1 0 1 1 2 0 0 2 0 2 2 0 1 1 0 2 2 0 1 1 1 0 2 1 0 0 1 1 1 0 1 0 1 0 0 2 1 2 0 0 2 1 0 0 0 1 0 2 0 2 1 0 1 0 1 1 0 0 2 0 2 2 2 2 2 0 1 0 0 2 2 0 0 1 2 2 2 1 2 1 0 1 0 1 0 1 1 2 0 0 0 0 2 1 1 1 0 1 1 1 1 1 1 0 0 2 2 0 2 2 0 0 0 2 2 1 0 0 0 0 0 0 1 0 0 0 0 0 1 0 1 0 0 0 0 1 0 1 1 0 0 0 0 2 1 1 1 1 1 0 0 2 0 1 1 1 0 0 0 1 0 0 2 1 0 1 0 1 0 2 0 0 0 1 1 2 0 2 0 1 2 0 1 0 0 0 0 0 0 0 2 0 2 0 1 0 1 1 1 0 1 2 0 0 0 0 2 2 1 2 0 0 1 1 0 0 0 1 1 1 1 0 0 1 0 0 0 0 2 1 0 2 0 0 1 1 1 1 0 0 0 0 0 2 0 0 0 0 0 1 0 0 0 0 1 0 0 1 0 2 1 1 0 1 1 0 0 0 1 1 2 1 2 0 0 2 0 2 2 2 2 0 0 1 1 0 0 1 1 1 1 0 2 0 1 1 0 1 1 2 1 0 1 0 0 0 1 1 2 2 1 0 1 0 0 1 2 2 1 0 0 0 0 2 0 1 0 1 0 0 0 1 1 0 1 1 1 0 0 0 0 2 0 0 0 1 0 1 1 1 0 0 1 2 2 0 2 0 1 0 0 1 0 2 1 1 0 2 0 2 0 2 0 1 1 1 1 1 1 0 1 0 0 0 0 0 0 0 0 2 2 1 0 0 0 0 0 1 1 0 1 1 0 0 0 0 0 0 1 0 0 2 1 0 0 0 1 1 0 2 0 0 0 2 1 0 2 0 0 0 1 2 1 1 0 1 0 1 0 1 2 0 2 0 0 0 1 1 1 1 1 1 1 0 2 0 0 0 1 1 1 0 1 0 2 1 1 0 0 0 2 1 0 1 2 1 0 2 0 2 1 0 1 1 1 1 1 1 0 1 0 2 1 0 0 0 0 1 1 1 1 1 0 2 1 1 0 1 0 0 0 0 0 0 0 2 0 0 2 0 1 0 2 0 0 0 0 2 2 0 1 1 1 1 1 0 0 0 0 0 1 1 1 1 1 0 0 0 1 0 0 1 1 0 0 0 0 0 2 0 0 1 1 0 0 2 0 0 2 1 0 0 0 0 0 0 1 0 0 1 0 0 0 0 0 0 0 1 0 1 1 0 2 0 0 1 1 0 0 0 1 0 0 0 1 0 0 0 0 1 1 1 1 1 0 0 1 2 1 1 2 0 1 0 0 1 1 1 0 1 2 0 2 0 0 0 0 1 0 2 2 2 0 1 0 0 0 0 1 0 0 0 2 0 1 0 1 0 1 0 0 2 2 1 1 1 1 0 1 0 0 1 1 1 2 0 1 1 0 1 1 0 1 2 2 2 0 1 0 1 1 2 1 1 1 0 1 0 0 0 2 1 0 1 1 1 0 0 1 2 2 2 0 0 0 0 0 1 0 0 0 0 1 0 0 0 0 0 0 1 0 1 1 0 0 0 0 0 0 0 0 0 0 0 1 0 0 0 2 0 1 0 2 1 0 1 1 0 0 1 1 1 1 0 1 1 1 1 1 0 1 1 0 2 1 2 0 1 2 2 0 0 1 1 0 1 0 2 0 1 2 2 0 0 1 2 2 0 1 1 1 0 0 0 1 1 1 1 1 1 1 0 0 1 0 2 1 0 2 0 0 1 0 2 1 0 0 0 0 0 1 0 0 0 0 1 1 0 0 0 1 0 1 1 0 0 2 2 0 0 0 1 0 0 1 0 1 0 1 1 0 0 0 2 2 2 2 0 0 0 0 0 0 2 0 2 0 2 0 1 2 1 1 0 0 0 0 2 0 2 1 1 1 0 0 0 0 1 0 0 0 0 0 2 2 2 0 2 0 2 0 0 1 2 0 0 2 2 0 2 0 0 0 0 0 1 0 0 1 1 1 0 1 0 0 0 1 0 1 1 1 0 1 1 0 1 0 1 2 1 0 0 1 0 0 0 0 1 0 1 0 0 2 0 1 0 0 0 1 1 0 1 1 0 1 2 0 0 0 0 0 0 0 0 0 0 0 0
128 0 2 0 0 1 1 2 2 0 0 0 1 1 0 2 1 1 0 1 2 1 0 1 1 0 0 0 0 2 1 0 2 2 0 0 0 1 0 0 0 0 2 0 2 1 1 0 1 0 0 0 1 1 1 0 0 0 0 0 0 2 0 0 1 0 1 1 1 0 0 1 2 0 1 2 2 0 0 1 0 0 0 0 1 0 0 0 0 2 0 0 0 0 0 1 1 2 0 2 0 2 0 0 1 1 2 2 0 0 2 2 0 1 0 1 1 1 1 1 2 0 2 0 0 2 2 1 1 1 0 0 0 0 0 0 0 0 0 0 0 0 0 0 0 0 0 0 0 2 1 2 1 0 0 0 0 0 0 0 0 0 2 0 1 1 0 0 2 2 0 2 1 2 1 0 2 1 0 1 0 1 0 2 0 0 1 1 0 0 0 1 0 2 2 0 2 0 0 0 0 0 1 0 0 0 1 0 2 0 1 2 1 0 0 2 0 0 2 0 0 0 1 2 1 0 1 2 1 1 0 0 0 0 2 0 0 2 0 0 0 1 1 1 0 1 0 0 2 0 0 0 0 2 2 1 0 1 0 0 0 0 1 1 0 0 0 0 1 1 1 0 0 1 0 0 0 1 1 0 0 2 1 1 2 1 0 1 0 2 0 1 2 2 2 0 2 0 0 0 0 0 0 0 0 1 0 0 0 0 0 1 1 1 2 0 2 1 0 0 1 1 2 1 0 0 0 0 1 0 2 0 0 0 0 0 0 2 1 0 0 2 2 0 0 1 1 0 1 2 1 0 0 1 0 1 1 0 0 1 0 1 1 0 0 0 0 1 1 1 2 0 0 0 0 1 0 1 0 1 0 0 0 0 1 1 0 0 0 0 0 0 2 0 2 1 1 0 1 2 0 2 1 2 2 0 1 0 1 0 0 1 0 0 1 0 1 1 0 0 0 1 0 0 2 2 0 0 0 1 1 1 0 0 1 0 1 1 1 1 0 2 0 1 1 2 1 0 2 1 0 1 2 2 2 2 2 2 1 1 0 1 2 2 2 2 0 2 1 1 0 0 1 1 0 0 0 0 2 1 2 0 0 2 0 0 0 0 2 1 1 2 1 2 0 0 0 1 1 0 1 0 1 1 1 1 1 0 0 0 0 1 0 1 1 1 0 2 2 2 0 0 0 0 1 0 0 0 0 2 0 0 1 0 1 0 0 0 2 2 0 1 0 0 0 1 2 1 1 0 0 0 0 0 2 0 2 2 0 0 0 0 0 0 0 2 2 1 1 0 0 0 1 0 0 1 1 1 0 1 1 0 1 2 0 0 0 0 0 2 0 0 0 0 2 0 0 1 0 0 0 1 0 0 0 0 0 0 1 0 1 0 0 0 2 0 0 0 0 0 1 1 0 0 0 1 2 1 0 0 1 1 0 2 2 1 0 0 1 1 2 0 0 1 2 0 2 0 1 0 0 2 0 1 1 2 0 1 1 0 0 0 1 1 1 0 1 1 1 0 1 0 0 1 0 2 2 0 0 0 0 0 1 1 1 1 0 0 2 0 0 0 1 2 1 0 1 1 1 1 0 1 0 0 1 2 2 2 0 0 0 0 0 1 1 1 0 1 1 1 0 0 0 1 1 1 0 0 1 0 1 1 0 0 1 1 2 0 0 1 0 0 0 0 0 1 0 0 0 0 0 0 0 0 0 1 0 0 1 0 0 0 2 1 0 1 1 1 0 0 0 0 1 0 0 1 0 0 0 0 2 2 1 0 0 2 0 1 2 1 1 0 2 2 0 0 0 0 0 0 0 1 0 1 1 1 2 0 1 1 2 0 2 2 2 0 0 2 2 2 2 2 0 2 2 0 0 2 0 2 0 0 2 1 0 1 1 0 0 0 0 0 0 1 0 0 1 0 0 0 2 0 0 0 1 1 1 0 0 0 0 1 0 0 0 0 1 0 0 0 0 0 1 0 0 0 1 1 2 2 1 1 0 0 0 0 0 1 0 2 0 2 1 1 2 1 1 0 1 1 1 1 0 1 1 1 1 1 1 1 1 1 1 1 2 2 0 0 1 0 1 0 0 1 0 1 1 2 2 2 2 2 0 0 1 2 2 2 0 0 0 1 1 1 0 2 1 1 0 2 1 1 1 1 1 0 1 2 0 1 1 0 1 1 0 0 0 0 0 0 0 0 0 0 0 2 0 0 1 0 0 2 1 1 0 1 0 0 0 1 0 0 0 0 0 1 0 0 0 0 2 2
129 1 2 0 0 0 1 1 1 1 0 1 0 1 0 0 0 0 0 1 1 2 0 2 2 0 2 0 0 2 2 1 0 0 2 0 2 1 0 0 0 1 0 1 2 1 2 0 0 1 0 1 2 2 0 0 0 0 0 1 1 0 0 0 0 0 2 2 1 0 1 1 2 0 1 2 2 0 0 1 0 0 0 2 2 0 0 0 1 1 1 0 1 0 0 2 0 2 0 2 0 2 0 0 1 1 2 0 0 0 1 1 1 1 1 1 1 0 0 2 2 0 1 0 1 1 1 1 2 2 0 0 0 1 1 1 0 0 1 0 1 0 0 0 0 0 0 0 0 1 1 1 0 0 0 0 0 2 0 1 1 0 0 0 0 2 0 0 1 1 0 1 0 2 0 1 1 1 0 1 1 1 1 1 0 0 1 0 0 1 0 1 0 2 2 0 0 0 0 0 0 1 0 0 2 1 1 0 1 0 1 1 1 0 1 2 0 0 0 1 0 0 1 2 1 0 0 2 0 0 0 0 0 0 1 0 0 1 0 1 0 0 0 0 0 0 0 0 2 0 0 0 0 0 0 1 2 0 0 0 0 0 1 1 1 1 0 0 1 0 0 1 1 1 0 1 0 0 0 0 0 0 2 0 1 1 1 0 0 2 0 1 1 1 2 0 2 1 0 0 0 0 1 1 1 0 1 0 1 0 0 0 2 1 0 0 1 0 0 1 0 0 2 1 2 0 2 0 0 0 2 0 2 1 0 0 0 2 0 1 1 1 0 0 0 0 1 0 1 1 0 0 1 0 1 0 0 0 0 2 0 2 2 0 2 1 0 1 1 0 1 1 0 0 0 0 0 1 1 1 0 2 1 1 1 0 0 0 0 1 1 1 1 0 2 2 2 0 1 2 0 2 0 1 1 0 1 0 0 0 0 0 0 0 1 0 0 1 0 0 1 1 1 0 1 2 1 0 0 0 0 0 0 1 0 0 0 0 1 1 0 2 0 0 1 0 0 1 0 1 0 1 1 1 2 1 2 2 1 2 1 2 1 1 2 2 0 2 1 1 0 0 2 2 2 0 0 1 2 0 0 1 0 2 1 1 0 1 2 0 2 2 1 1 1 0 2 2 2 0 0 0 1 1 1 1 1 0 0 0 0 0 0 1 1 1 1 2 1 2 1 0 2 2 0 0 0 0 0 2 0 1 1 1 0 0 1 1 1 1 1 1 1 0 0 0 1 2 0 0 0 0 0 1 2 0 1 0 0 1 0 0 0 2 0 0 2 0 0 0 0 1 0 0 1 0 1 1 0 1 1 0 1 1 0 0 0 1 0 1 0 1 0 0 1 0 1 1 0 0 0 0 2 0 0 0 2 1 1 2 0 0 0 0 0 1 1 0 0 1 0 0 0 0 0 1 1 1 0 0 1 1 0 1 1 0 1 1 0 0 1 0 0 1 1 0 1 0 0 0 1 1 0 1 1 1 0 2 2 0 0 0 0 1 1 0 0 1 0 0 0 0 0 0 1 2 2 1 1 1 1 0 2 1 1 1 0 2 1 0 0 0 0 2 0 0 2 1 1 1 0 1 0 0 0 1 2 1 0 0 0 0 0 1 0 1 0 1 1 1 0 0 0 2 0 1 1 1 1 0 0 1 0 0 0 0 0 0 0 1 1 0 0 0 0 0 0 1 0 0 0 1 0 0 0 0 1 0 0 1 1 1 2 0 0 1 2 0 1 2 0 1 0 0 0 0 0 0 0 0 2 2 0 1 1 2 1 1 2 1 1 0 2 2 1 1 0 1 1 0 0 1 0 2 1 1 1 0 1 1 2 0 2 2 2 0 0 0 1 0 0 0 1 2 2 0 0 2 0 2 0 0 1 0 0 2 0 0 0 0 0 1 0 0 0 0 0 1 0 0 1 1 0 0 1 0 1 0 0 0 1 2 1 1 1 0 1 0 2 1 0 1 1 1 0 0 0 1 1 2 2 0 1 0 0 1 0 2 0 0 0 0 0 1 2 1 1 0 0 0 0 2 1 1 1 1 0 0 1 1 0 2 0 2 2 1 0 1 1 1 1 1 1 1 1 0 1 1 0 0 1 1 2 2 0 2 2 2 0 0 0 1 2 2 0 1 0 0 0 0 2 0 1 1 1 0 1 1 0 1 1 1 0 0 1 1 1 0 0 0 0 0 0 0 0 1 0 1 2 1 1 2 1 1 0 0 0 0 1 2 1 0 0 0 0 0 0 0 0 0 1 2
130 1 1 1 0 1 2 2 1 1 1 0 0 0 0 0 0 2 1 1 1 1 0 1 1 1 1 0 0 2 0 0 0 2 2 0 1 2 0 0 2 0 0 0 1 0 0 0 0 1 0 0 1 2 0 0 0 0 1 0 1 1 0 2 0 2 0 2 0 0 0 0 2 0 2 2 2 0 0 1 0 0 0 2 2 0 1 0 2 2 0 0 0 0 0 1 0 0 0 0 2 1 0 0 0 0 2 2 0 0 0 2 1 2 1 1 1 0 0 2 2 0 2 0 0 2 2 0 2 2 0 0 0 0 0 0 0 0 0 0 0 0 0 0 0 0 2 0 0 1 0 1 0 0 0 0 0 0 1 2 0 0 0 1 1 2 1 0 0 1 0 1 1 2 1 0 1 0 0 0 0 0 1 2 1 1 1 1 1 2 0 2 0 1 1 0 0 0 0 0 0 0 0 1 2 0 0 1 1 0 1 1 1 0 2 2 0 1 1 1 1 1 2 2 0 0 1 0 0 0 0 1 0 0 2 0 0 2 0 0 0 0 2 0 0 2 0 0 2 0 0 0 0 0 0 1 0 1 0 0 0 0 0 0 0 0 1 0 1 0 0 0 0 1 0 1 1 2 1 0 1 0 2 0 1 1 1 1 0 2 0 0 0 2 1 1 2 2 0 1 0 0 0 0 0 0 1 1 1 1 1 2 1 0 2 0 1 1 0 1 0 0 2 2 1 0 1 0 1 0 2 2 0 0 0 0 0 1 0 1 1 1 0 0 0 2 0 1 1 2 2 0 0 0 0 1 0 0 0 0 1 1 1 0 1 0 1 2 2 0 2 0 0 0 0 1 0 1 0 1 0 2 0 0 0 0 0 2 2 1 1 1 1 0 2 0 0 0 0 0 0 1 0 2 2 0 1 0 0 0 0 1 0 0 1 0 1 0 0 0 0 1 1 0 1 2 2 1 1 1 0 1 0 1 1 0 0 0 0 0 2 0 0 0 1 1 0 1 0 1 0 1 1 2 1 1 1 1 0 0 1 1 1 1 1 2 0 0 2 0 0 0 2 2 1 1 0 0 1 0 2 0 0 0 2 0 0 0 1 0 1 0 0 0 0 0 1 2 1 0 1 0 2 2 2 0 1 0 0 0 0 1 0 0 0 2 1 2 1 1 0 1 0 0 0 1 0 0 0 2 0 2 1 0 1 0 1 1 0 1 0 1 1 0 0 1 1 2 0 0 0 0 0 1 2 0 0 0 1 1 1 0 0 0 0 1 2 2 2 0 1 0 0 0 1 0 1 0 0 2 0 0 1 1 0 0 0 1 1 2 1 0 1 0 0 0 0 2 0 0 2 0 1 1 0 1 2 1 1 0 0 0 0 0 1 0 1 0 0 0 0 0 0 0 0 2 2 2 0 0 1 1 0 1 2 1 0 0 0 1 1 2 0 1 2 0 2 0 0 0 0 2 0 2 2 2 0 1 0 0 0 0 2 2 2 1 1 0 2 0 2 0 0 0 0 1 1 0 0 2 0 1 2 0 0 2 1 2 1 0 0 0 1 1 0 0 1 0 0 1 0 1 1 0 1 1 1 1 0 0 2 0 0 2 0 1 0 2 1 1 0 0 1 2 2 1 1 0 0 0 0 1 0 0 2 2 0 1 1 1 0 0 0 1 0 0 1 0 0 0 0 0 0 1 0 1 0 0 2 1 0 0 2 1 0 1 1 0 0 1 1 0 2 1 1 0 0 0 1 1 1 1 1 0 1 2 1 2 2 2 0 0 1 2 1 1 0 1 0 1 0 1 0 1 1 2 1 0 1 0 2 1 0 0 0 0 1 1 2 2 2 2 0 2 1 0 0 2 0 2 1 1 2 0 0 1 1 0 1 1 1 1 0 0 0 0 0 1 0 0 2 0 0 1 1 1 1 1 0 0 2 2 0 0 0 0 0 0 1 0 1 0 2 0 0 1 0 1 2 2 2 0 1 0 0 1 0 2 1 1 1 1 0 1 2 2 2 0 0 0 0 2 0 1 1 2 0 1 0 0 0 0 1 0 0 0 0 1 1 1 0 1 1 2 0 0 1 2 0 1 2 1 0 1 1 0 0 0 0 0 0 1 1 2 0 1 0 0 0 1 2 0 0 2 2 0 2 2 0 0 1 0 0 0 1 2 1 0 0 0 0 0 0 0 0 0 2 0 0 0 0 1 1 2 0 1 1 0 0 1 1 0 0 0 0 0 0 0 0 0 1 0
131 0 1 1 0 0 1 1 1 1 0 1 0 0 0 0 0 1 0 1 0 1 0 2 2 0 1 0 0 2 1 2 1 2 2 1 2 1 0 0 1 0 0 0 1 0 0 0 0 0 0 0 0 0 2 1 0 1 1 1 1 0 0 2 0 0 1 1 1 0 0 1 1 0 0 1 1 0 0 1 0 0 0 1 2 0 0 0 2 2 0 0 1 1 0 0 0 1 0 0 1 1 0 0 1 1 1 2 0 0 0 0 1 2 1 2 2 0 1 1 2 0 2 1 0 1 1 2 2 1 0 0 1 1 0 0 0 0 0 0 0 0 0 0 0 0 0 0 0 0 0 1 0 0 1 0 0 1 0 0 1 1 1 0 1 2 0 0 1 1 0 0 1 1 0 0 1 0 0 0 0 1 0 2 0 0 1 2 1 1 0 2 0 1 2 0 1 0 1 0 0 0 0 1 2 0 0 0 1 0 1 1 1 0 0 2 0 1 1 1 1 1 2 1 0 1 0 0 0 0 0 0 0 0 2 0 0 2 0 0 0 0 2 0 0 2 0 0 2 0 0 0 0 0 0 1 2 1 0 1 0 1 0 0 0 0 1 1 1 0 1 0 0 2 1 1 0 2 2 0 1 0 2 0 2 1 0 1 0 2 0 1 1 1 2 0 1 1 0 1 0 0 1 1 0 0 0 0 1 1 1 1 1 0 0 0 1 1 0 1 1 1 1 0 1 0 1 0 1 1 2 1 0 0 0 0 0 0 0 0 0 0 2 1 0 0 2 1 1 2 2 0 0 1 0 1 1 0 0 1 1 2 1 0 0 1 1 2 2 0 2 0 0 0 0 0 0 2 0 1 0 1 0 1 2 1 0 1 1 0 0 0 1 2 2 2 2 0 0 0 0 1 0 1 0 0 1 1 0 0 0 0 1 0 0 0 0 0 0 0 2 0 0 1 0 2 1 0 0 0 0 0 0 0 1 0 0 1 0 0 1 1 0 0 0 1 0 1 1 1 0 1 0 2 0 0 0 2 1 2 1 2 1 2 1 2 0 0 2 0 0 0 1 1 2 0 0 0 1 0 1 0 0 2 0 0 0 0 1 1 1 0 1 2 1 0 2 1 1 0 1 1 1 0 1 1 2 1 0 0 0 2 0 1 1 0 0 2 0 1 1 1 0 0 0 1 1 0 0 1 0 1 2 2 2 0 1 0 0 0 0 0 1 1 1 1 2 0 2 0 0 0 0 0 1 1 1 2 0 0 0 1 1 0 1 1 1 0 0 0 0 1 1 0 0 0 0 1 0 1 0 0 2 0 1 1 1 1 0 1 0 0 0 0 0 0 0 0 0 0 0 1 1 0 1 0 0 2 1 1 0 0 0 0 1 0 1 0 0 0 1 1 0 0 0 2 2 0 0 0 1 1 1 2 1 0 0 0 1 1 2 2 0 1 2 0 1 0 0 0 0 2 0 1 1 1 0 1 1 0 0 0 2 1 1 1 1 1 0 0 0 1 1 0 0 2 2 2 1 1 2 0 2 0 0 2 0 1 2 0 0 0 0 0 0 0 1 2 2 2 1 1 0 0 0 1 1 2 0 1 1 1 0 1 0 0 0 1 0 0 0 0 1 2 0 1 1 0 0 0 0 0 0 0 0 0 2 0 0 1 1 0 0 0 0 0 0 2 0 1 1 1 0 0 0 0 0 0 0 0 1 1 2 1 1 0 2 1 0 1 0 0 1 0 0 2 2 0 0 0 2 2 1 0 0 1 0 2 2 2 0 0 2 2 0 0 0 1 1 0 0 1 0 1 1 0 0 0 1 1 2 0 1 1 1 0 0 0 2 2 2 2 0 2 2 0 0 1 0 2 0 0 2 0 0 1 1 1 0 0 0 0 0 0 0 0 0 0 0 1 0 0 0 0 1 1 1 2 0 0 0 0 0 0 0 1 2 0 1 0 0 0 2 0 0 1 0 0 2 2 1 1 0 0 0 0 0 1 0 2 0 1 0 2 2 1 1 0 0 0 0 2 0 2 0 0 2 0 0 1 0 1 1 1 2 1 0 1 1 0 0 1 0 0 0 0 2 2 0 0 2 2 0 1 1 1 0 0 1 1 0 0 1 1 0 0 0 2 1 1 1 0 1 1 2 0 2 0 0 0 1 0 0 0 1 2 1 0 0 0 0 1 0 0 0 2 0 0 1 0 0 2 0 0 0 0 0 0 1 2 1 0 0 0 0 0 1 0 0 0 1 1
132 0 1 1 0 0 1 1 1 1 0 0 0 1 0 0 0 2 1 0 0 2 0 2 2 0 2 0 0 1 1 0 1 0 1 0 1 2 0 0 2 0 1 1 2 1 1 0 1 1 1 1 1 1 1 1 0 1 0 0 0 1 0 1 0 1 1 2 2 0 0 2 2 0 2 2 2 2 2 0 2 0 0 1 1 0 0 1 2 2 0 1 1 1 0 2 0 1 0 1 1 2 0 0 0 0 2 1 1 0 1 2 1 2 1 2 2 1 1 2 2 0 2 1 0 1 1 1 2 1 0 0 1 1 1 0 1 0 1 0 2 0 0 0 0 0 0 0 0 1 1 2 0 0 1 0 0 1 0 1 0 0 1 1 0 2 0 1 1 2 1 1 1 1 0 0 1 2 0 2 0 2 0 0 0 0 0 1 1 0 1 2 0 0 1 0 1 0 1 0 0 1 0 1 2 0 1 0 2 0 1 0 1 0 2 2 1 0 1 1 0 0 2 2 0 0 2 2 1 1 1 0 0 0 1 1 1 2 0 0 0 1 2 0 0 1 1 0 1 1 1 1 0 0 0 1 1 2 0 2 0 2 0 0 0 0 0 1 2 0 0 0 0 2 0 0 0 2 2 0 0 0 1 1 1 0 1 1 0 1 1 2 1 2 2 1 1 0 1 0 1 0 1 1 1 1 0 0 2 2 0 2 2 2 1 0 2 0 1 1 1 1 2 1 0 0 0 1 1 1 1 1 0 0 0 0 0 0 0 0 0 0 2 0 0 1 1 0 0 1 1 0 0 0 0 0 0 0 0 2 0 2 0 0 0 1 0 1 1 0 2 0 0 0 1 1 0 2 0 1 1 1 0 0 0 0 0 0 0 0 0 1 1 0 1 0 0 1 0 0 0 0 0 1 0 0 0 2 0 0 0 0 0 0 0 0 2 0 0 1 0 1 0 0 1 1 0 0 0 1 1 2 1 1 0 0 0 1 0 0 2 0 0 0 1 0 0 2 0 1 0 2 1 2 1 1 1 0 0 1 1 1 1 0 0 1 0 1 2 0 0 0 0 0 1 1 0 0 2 0 1 0 0 1 1 1 1 0 0 0 0 0 1 2 0 0 1 1 0 0 1 1 1 1 1 1 2 0 0 0 0 2 0 0 0 2 0 2 0 0 0 2 0 0 1 0 0 1 1 1 1 0 1 0 0 0 1 0 1 1 1 1 0 0 0 1 2 0 2 0 0 0 0 0 2 0 2 1 1 0 1 0 0 1 0 0 2 1 1 0 1 0 1 0 1 0 1 0 0 1 0 0 0 0 0 0 0 0 1 1 0 0 1 1 0 0 2 0 0 0 0 2 0 0 2 0 1 1 2 0 1 0 0 0 1 2 0 0 0 0 1 1 0 1 1 0 2 0 0 0 1 1 1 1 2 0 1 0 0 1 1 0 0 1 1 0 1 1 0 0 1 1 0 1 1 2 0 1 1 0 0 0 1 0 0 0 1 0 0 0 1 0 0 0 0 1 1 1 0 0 1 0 1 1 1 0 0 0 2 0 1 1 0 2 1 0 2 1 1 2 0 2 0 1 2 2 1 2 0 1 1 1 0 2 0 1 0 2 1 0 0 0 0 2 1 0 0 0 0 0 0 1 0 0 1 0 1 0 0 1 0 0 0 0 0 1 0 0 0 0 0 0 0 0 0 1 2 0 0 0 0 0 2 1 0 0 2 0 0 2 1 0 2 0 0 0 0 0 2 1 2 2 0 0 0 2 0 2 1 2 0 1 1 2 0 0 1 0 1 0 0 0 0 2 1 1 0 1 0 1 1 0 2 2 2 0 0 0 2 2 1 1 1 2 2 0 0 2 0 2 0 1 1 0 0 2 0 0 1 1 1 0 0 0 1 0 0 1 0 0 2 0 0 0 1 1 1 1 1 1 0 1 0 0 0 1 1 0 1 0 0 0 1 1 0 1 0 1 2 2 2 0 0 0 0 0 0 2 0 2 0 1 0 2 2 2 2 0 0 0 1 2 0 2 1 2 0 1 0 1 0 1 0 0 1 1 0 0 2 1 0 2 1 0 1 0 1 2 0 1 2 1 1 0 1 1 1 0 0 0 0 0 0 1 0 1 0 0 0 1 2 0 1 1 1 0 2 0 0 0 0 0 0 0 1 0 1 0 1 0 1 1 0 0 1 2 0 0 0 0 1 1 2 2 0 0 0 0 0 2 1 0 0 1 1 0 0 0 0 0 1 0
133 0 1 1 0 0 2 2 0 2 0 0 0 0 0 0 0 1 0 0 0 1 0 0 1 1 1 0 0 1 1 2 1 1 2 0 1 1 0 0 0 1 0 0 0 2 0 0 0 1 0 2 0 1 1 0 0 0 1 1 0 1 0 2 1 1 0 0 1 0 0 0 2 0 0 2 2 1 1 0 1 0 0 2 2 0 1 0 1 2 0 0 1 0 0 2 0 1 0 1 1 2 1 0 0 0 2 1 1 0 0 2 0 0 0 0 0 0 1 1 1 0 1 0 1 1 1 1 1 1 0 0 0 0 0 0 0 0 0 0 1 0 2 0 0 0 1 0 0 0 0 0 0 0 1 0 0 2 0 1 1 1 1 0 1 2 0 0 0 1 0 1 0 0 1 0 1 1 1 1 0 1 0 1 0 0 1 1 0 1 0 2 0 1 2 0 1 0 1 0 0 1 0 1 2 0 1 1 1 0 2 1 1 0 1 1 0 0 1 2 0 1 0 0 0 0 0 1 0 0 0 1 0 0 0 0 0 1 1 1 1 1 2 0 0 2 0 0 2 0 0 0 0 0 0 1 1 0 0 0 0 0 0 0 0 0 0 1 1 0 0 2 0 2 0 1 0 2 2 0 1 0 2 0 2 0 1 1 0 2 0 1 0 2 2 1 2 0 0 0 1 0 0 0 0 0 1 0 2 2 0 2 1 2 0 0 1 0 0 1 1 1 1 1 0 0 1 0 1 2 2 2 1 0 0 0 0 1 0 1 0 1 1 0 0 1 1 0 0 0 0 2 1 0 1 0 0 1 0 1 0 1 1 0 1 1 0 1 1 1 2 0 0 0 0 1 0 2 1 2 0 2 0 0 0 0 0 0 0 0 0 0 0 0 1 0 0 1 1 0 0 1 0 1 1 0 2 1 0 0 0 1 0 0 1 1 0 1 0 1 0 2 0 2 0 0 0 0 0 1 1 1 0 0 1 0 1 1 1 2 2 0 0 0 1 1 0 0 1 1 0 0 1 2 1 1 1 2 2 2 1 1 0 0 1 2 0 1 1 1 1 1 2 2 1 1 1 0 2 1 1 0 1 1 2 0 0 0 1 1 0 1 1 2 1 1 1 1 1 0 1 0 2 2 2 0 1 1 0 0 0 1 1 2 2 0 0 2 1 1 1 1 1 1 1 0 0 0 0 1 0 0 0 0 0 0 0 1 2 2 0 0 0 1 1 2 1 0 2 0 0 0 0 0 1 1 0 1 0 1 0 0 0 0 0 1 1 1 1 1 1 1 1 0 0 1 1 0 0 1 0 0 1 1 0 0 0 0 2 2 0 0 1 0 2 0 1 0 0 0 0 2 0 2 2 0 1 0 1 1 0 0 0 0 1 0 1 0 0 0 0 1 0 0 0 0 2 1 0 0 0 0 0 2 1 0 0 0 0 2 0 1 0 1 2 0 1 0 1 0 0 1 1 1 1 2 0 2 2 0 0 0 1 1 1 1 1 1 0 1 0 2 0 1 0 2 2 1 1 1 0 0 2 0 0 2 0 2 1 1 0 0 1 1 0 0 0 2 1 1 0 1 0 0 1 1 2 1 0 1 1 1 0 2 0 0 0 0 1 1 0 0 1 2 1 1 0 0 1 0 1 1 0 0 0 0 2 0 0 1 0 1 0 0 0 0 0 0 0 0 0 0 0 1 0 2 2 0 0 0 0 1 2 2 0 0 2 0 0 2 2 1 2 0 0 1 0 0 2 2 0 0 0 0 0 2 0 2 1 2 0 1 1 2 0 0 1 1 0 1 0 1 0 1 1 1 0 1 0 1 1 0 0 0 0 0 1 0 2 2 2 2 1 2 2 0 0 0 0 2 1 1 1 1 0 2 0 0 0 1 0 0 0 0 0 0 0 0 0 0 2 1 0 0 2 0 0 1 0 0 0 2 0 0 0 0 1 0 2 0 0 0 1 1 0 0 0 0 1 2 1 1 0 0 0 0 1 1 1 1 0 1 0 1 2 2 2 0 0 0 1 2 0 1 2 2 0 1 0 0 0 0 1 0 1 1 0 1 1 1 0 2 0 0 0 0 1 1 1 1 2 2 1 2 0 1 1 0 1 1 0 0 2 1 0 2 0 0 0 0 2 0 0 1 2 1 2 1 0 1 1 0 0 1 1 0 1 0 1 1 0 0 1 1 0 1 1 0 1 1 0 1 1 1 0 1 1 0 0 2 0 1 0 1 0 0 1 0 0 0 0 0
134 0 1 1 0 0 1 1 2 1 0 1 1 1 0 1 1 1 0 1 1 2 0 2 2 0 1 0 0 2 2 1 0 0 1 1 2 2 0 0 2 0 0 0 1 0 0 0 0 1 0 1 2 2 0 0 1 1 0 0 0 1 0 1 1 0 1 1 2 1 0 2 2 0 1 2 2 0 0 0 0 0 0 1 2 0 0 0 2 2 0 0 0 0 0 2 1 2 0 2 0 2 0 0 1 1 1 1 1 1 0 1 1 1 1 1 1 0 1 1 1 1 1 1 1 0 0 0 1 1 0 0 0 0 0 0 0 0 0 0 0 0 0 0 0 0 0 0 0 2 2 2 0 0 0 0 0 1 0 1 1 1 0 0 1 1 1 1 1 2 1 2 2 0 0 0 0 0 0 0 0 0 1 2 0 0 1 0 0 0 1 1 1 1 2 0 0 0 0 0 0 1 0 0 2 0 0 0 1 0 0 0 0 1 1 2 1 0 1 1 0 0 2 2 0 0 0 1 1 0 0 1 0 0 2 0 0 1 1 1 0 1 2 0 0 2 0 0 2 0 0 0 0 0 0 0 0 2 1 0 1 1 0 0 0 0 0 1 0 0 0 2 1 2 1 0 0 2 2 0 1 1 2 0 1 0 2 2 0 2 0 0 1 1 2 0 1 0 1 0 0 1 1 1 1 0 0 0 1 2 1 2 1 2 0 0 0 2 1 0 2 2 1 0 0 0 1 0 1 1 2 2 0 0 0 0 0 2 0 0 0 0 2 0 0 0 1 0 0 0 0 2 1 0 1 1 1 0 0 0 0 0 1 0 0 0 0 2 2 0 1 1 1 1 1 0 0 1 1 1 0 1 0 0 1 0 0 0 0 0 0 0 1 1 1 0 1 2 0 0 0 1 0 2 2 0 0 0 0 0 0 2 0 0 1 0 1 0 0 0 0 1 0 2 0 0 0 0 0 0 2 1 0 2 2 0 0 1 0 0 1 1 0 0 1 1 0 1 1 2 0 1 1 2 1 1 1 1 0 1 1 1 0 2 0 2 0 0 2 0 0 0 2 2 1 1 1 0 2 0 1 0 0 1 1 0 0 0 2 0 2 2 2 1 0 0 2 2 2 0 0 0 1 1 1 1 1 0 0 0 0 2 0 1 1 0 0 2 1 1 1 1 2 1 0 0 0 1 0 1 0 1 0 0 0 0 1 2 1 1 0 1 2 1 0 1 1 1 1 0 0 0 0 0 1 1 0 2 1 0 1 0 0 0 1 1 1 1 1 1 0 1 2 0 0 1 1 0 0 1 0 0 0 1 0 0 0 0 1 1 0 0 0 0 1 0 0 0 0 0 0 1 0 0 2 0 0 0 1 1 0 0 0 0 2 0 0 0 0 0 0 0 0 0 0 0 2 1 0 0 0 0 0 2 0 0 0 1 0 2 0 0 0 1 2 0 2 0 0 0 1 0 0 1 2 2 0 2 1 1 0 0 2 0 1 1 0 2 1 0 2 0 1 0 1 2 2 1 0 0 1 0 2 0 1 2 1 0 2 0 0 0 0 1 2 0 2 2 1 2 0 1 0 1 1 1 1 0 0 0 0 0 0 1 1 0 0 1 1 1 0 0 0 2 1 0 0 1 0 1 0 2 0 0 0 0 0 0 0 2 1 1 1 0 0 0 0 1 0 0 0 0 0 0 0 1 0 0 0 0 0 0 2 1 0 0 2 0 1 2 2 0 0 0 0 0 0 0 1 2 0 0 0 2 2 2 2 2 0 2 0 2 2 2 2 1 0 1 0 0 0 2 0 1 2 2 0 1 0 1 1 0 1 0 0 0 0 1 2 2 2 2 0 2 2 0 0 1 0 2 0 1 2 0 0 1 0 1 0 0 0 1 0 0 0 0 0 0 0 0 2 0 0 0 1 0 1 0 0 0 0 2 0 0 0 1 1 0 2 0 2 0 2 0 0 0 0 1 2 2 2 0 1 0 0 0 0 0 0 2 0 2 2 0 1 1 1 0 0 0 0 2 0 1 1 1 1 0 0 2 0 1 0 0 0 0 0 1 1 1 0 1 0 1 0 0 1 0 0 0 1 1 1 2 0 0 0 2 0 0 0 0 2 1 0 1 0 1 0 0 1 0 0 2 1 0 2 2 0 2 1 1 0 1 0 0 0 0 1 0 1 0 0 0 0 0 2 0 0 0 0 0 0 1 0 1 1 0 0 2 0 0 0 0 0 0 0 0 0 0 1 1
135 0 1 1 0 0 2 1 1 1 0 0 1 0 0 0 0 2 0 1 0 2 0 1 1 1 1 1 1 1 0 1 1 2 0 0 0 1 0 0 1 0 0 0 1 0 0 0 0 1 0 1 0 0 2 2 0 0 1 0 1 1 1 1 0 0 1 1 1 0 1 0 2 0 0 2 1 1 1 0 1 0 1 1 1 0 0 0 0 2 0 0 1 1 0 0 0 1 0 1 1 2 1 0 0 0 2 2 0 0 1 0 1 2 1 2 2 0 0 2 2 0 2 1 0 1 1 1 1 1 0 0 0 1 0 0 0 0 0 0 2 0 0 0 0 0 1 0 0 0 0 0 0 0 0 0 0 0 0 2 1 1 0 2 0 0 0 1 0 1 1 0 0 2 1 0 2 1 1 1 0 2 2 2 0 0 2 0 0 2 0 2 0 1 2 0 1 0 1 0 0 0 0 1 2 0 1 0 1 0 0 2 1 0 1 1 0 0 0 2 0 0 1 1 0 0 1 2 0 1 1 0 0 0 1 0 0 1 0 1 1 0 1 0 0 1 0 0 2 0 0 0 0 0 0 1 2 1 0 0 0 0 0 0 0 0 1 1 1 1 0 1 1 2 0 0 1 2 2 0 0 0 1 1 2 1 1 0 0 1 1 0 1 2 2 1 2 0 0 0 0 0 0 0 0 0 0 0 1 1 0 1 2 1 0 0 2 1 0 0 1 1 1 0 1 0 1 0 0 2 2 1 1 0 0 0 0 2 0 1 0 0 1 0 0 0 1 0 0 1 1 0 0 0 0 0 1 0 0 1 1 2 2 0 2 1 0 2 2 1 2 0 1 1 0 1 0 0 0 2 0 1 0 0 0 0 0 1 1 0 0 0 0 0 1 0 1 1 1 1 0 1 0 2 2 0 0 0 0 0 0 0 0 0 2 1 0 0 0 2 0 1 0 0 0 2 2 0 0 1 0 1 0 2 2 2 0 0 1 1 2 0 0 0 2 1 2 0 0 0 0 1 1 1 2 1 2 2 2 2 1 2 2 1 2 2 0 1 2 0 1 1 2 2 2 0 1 1 2 0 1 0 1 1 2 1 0 0 2 1 1 2 0 1 0 0 1 1 1 0 0 0 1 1 1 1 2 0 0 0 0 1 0 1 1 0 1 1 1 1 1 1 1 0 1 0 0 0 0 2 0 2 0 0 0 0 0 1 2 1 1 2 2 2 2 1 2 2 0 0 0 0 0 0 2 0 0 1 0 1 0 1 0 2 0 0 2 1 1 1 0 0 0 0 1 0 1 2 0 2 0 0 1 1 0 0 0 0 0 0 0 0 1 0 2 0 1 0 0 0 0 2 0 0 1 0 0 0 0 1 1 0 1 1 1 1 0 0 0 0 1 1 0 0 0 1 2 1 0 0 1 1 0 2 0 0 0 0 1 1 1 1 0 2 2 0 1 0 0 0 0 2 0 1 1 1 1 1 1 0 0 0 1 1 1 1 0 1 0 1 0 1 0 1 1 1 2 0 2 2 0 1 1 1 1 1 0 2 2 1 1 1 1 2 1 0 2 2 1 2 0 1 0 0 2 1 1 2 0 0 1 0 0 1 0 1 0 1 0 0 0 0 1 2 1 1 0 0 1 0 0 0 0 0 1 1 1 0 0 1 0 0 0 0 0 0 0 0 0 0 0 0 0 1 0 1 0 0 1 0 0 0 2 1 0 0 2 1 0 1 0 0 2 0 0 0 0 0 1 1 1 1 1 1 1 1 1 2 1 2 0 1 1 2 0 0 1 0 0 0 1 1 0 1 1 0 1 0 1 1 2 0 1 1 1 1 0 1 0 0 0 0 0 1 2 0 0 2 0 2 0 0 1 0 0 2 0 0 1 1 1 0 0 0 0 0 1 0 0 0 0 0 0 1 2 0 0 0 1 1 1 2 0 0 0 0 1 0 1 0 1 0 2 0 0 2 0 0 0 0 1 0 0 0 0 0 0 0 1 1 0 1 1 2 2 2 2 0 0 0 0 2 0 0 2 2 0 1 1 1 1 1 1 0 1 1 0 0 1 0 1 0 1 1 0 0 0 1 0 0 2 0 0 1 1 0 0 0 0 0 0 1 2 0 0 2 0 0 0 0 2 0 1 1 1 0 1 2 0 2 1 1 0 0 1 1 2 0 0 0 0 0 0 0 0 1 0 0 1 0 0 0 0 1 0 1 0 0 1 1 0 0 0 0 0 0 0 0 0 0 1 0
136 1 1 1 0 1 2 1 1 0 0 0 1 1 0 0 0 2 2 1 1 1 0 1 1 1 1 0 0 2 0 0 0 0 2 0 2 2 0 0 2 0 0 0 0 1 0 0 1 1 0 0 1 2 0 1 0 0 0 1 1 0 0 2 1 0 2 0 0 0 0 1 2 0 1 2 1 1 1 0 0 0 0 1 2 0 0 0 2 2 0 0 2 0 0 2 0 0 0 0 2 2 1 0 0 0 2 1 1 0 0 2 0 2 0 2 1 0 0 2 2 0 1 0 0 1 1 1 2 2 0 0 0 0 0 0 0 0 0 0 2 0 0 0 0 0 0 0 0 2 1 2 0 0 0 0 0 0 0 1 1 1 0 1 1 1 0 0 1 1 0 0 2 2 1 0 1 2 1 2 0 2 0 1 0 0 0 2 2 2 0 2 0 1 2 0 1 0 0 0 0 0 0 1 2 0 1 0 1 0 1 1 0 0 1 2 0 0 0 2 0 0 1 1 0 0 1 2 0 0 0 0 1 2 1 2 0 2 0 0 0 0 2 0 0 2 1 0 2 0 0 0 0 0 0 2 1 2 2 0 2 2 0 0 0 0 0 0 2 0 0 1 0 2 0 0 0 2 2 0 1 1 0 0 1 1 0 1 0 2 0 0 1 2 2 1 1 1 1 0 1 0 0 0 0 0 0 1 2 1 0 1 1 2 0 0 2 2 0 1 0 0 0 0 1 0 2 0 0 1 2 2 0 0 0 0 0 1 0 0 0 0 1 0 1 1 1 1 2 0 0 1 0 0 0 1 2 0 1 0 0 0 1 0 0 0 1 1 1 0 2 0 1 1 2 0 0 1 0 2 0 0 0 1 1 0 0 0 0 0 0 0 1 0 1 0 0 1 1 0 0 2 0 2 2 1 1 0 0 0 0 0 0 0 1 1 0 1 0 0 0 1 1 1 1 2 2 1 1 0 1 0 0 0 0 0 0 0 0 1 1 1 0 1 0 1 0 1 0 0 0 0 1 2 1 1 1 0 0 0 0 0 0 0 1 2 0 1 2 0 0 0 2 2 2 0 0 0 2 0 2 0 0 2 0 0 1 0 2 2 1 1 1 1 0 0 1 2 2 0 0 0 1 0 1 1 2 0 0 0 0 0 0 0 0 1 0 2 2 0 0 2 0 0 1 0 0 1 1 1 1 1 2 1 0 0 2 1 2 2 0 0 2 0 0 2 1 1 1 0 0 0 0 0 1 1 0 1 0 1 1 0 0 2 0 0 2 2 2 0 0 1 2 0 0 2 2 0 0 1 0 0 1 1 0 0 0 0 0 0 0 0 0 1 1 0 1 1 0 0 1 1 1 1 1 0 0 1 1 0 0 0 0 0 1 0 0 0 0 0 1 1 0 1 1 0 1 2 0 0 1 1 1 2 1 1 1 0 0 0 2 1 0 0 1 0 1 0 0 0 0 2 0 1 2 1 0 1 1 0 0 0 1 0 0 0 2 2 0 0 0 1 1 0 1 2 2 1 1 1 1 0 2 0 0 2 0 1 1 1 0 0 1 1 0 0 1 2 1 1 0 1 0 1 1 2 1 1 1 0 1 0 0 1 1 2 0 0 1 1 0 0 0 2 0 1 1 0 0 0 0 1 0 0 1 1 1 0 0 1 1 0 0 0 0 1 0 1 0 0 0 0 0 1 0 1 1 0 1 1 0 0 1 0 2 0 2 0 0 2 0 0 2 0 0 0 0 0 0 2 0 0 1 1 2 2 2 1 1 1 0 1 1 1 1 1 0 2 0 0 0 1 0 2 1 1 2 0 1 1 1 0 0 0 0 1 2 0 2 2 2 2 0 1 1 0 0 1 0 2 0 1 2 0 0 2 0 1 1 0 0 1 0 0 0 0 0 0 0 0 2 0 0 0 1 1 0 0 0 0 2 2 2 0 2 0 1 0 1 0 0 0 2 0 0 1 0 0 1 0 2 0 0 0 0 0 0 1 0 2 1 2 0 2 1 1 1 0 0 0 0 2 1 0 2 1 0 1 1 2 1 1 0 0 0 0 0 1 1 1 0 2 0 2 1 0 2 2 0 0 1 1 0 1 1 0 0 1 0 0 0 1 2 2 0 1 0 1 1 0 2 0 1 1 0 0 2 1 0 1 1 1 1 0 2 1 2 1 1 0 1 0 0 0 0 0 2 0 2 0 0 2 0 1 0 1 1 0 0 2 0 0 0 0 0 0 0 0 0 0 1 1
137 1 0 2 0 0 1 1 1 1 1 1 1 1 0 0 0 1 1 2 1 2 0 2 1 1 1 0 2 1 1 2 1 1 2 0 2 2 0 0 1 0 0 0 2 0 1 0 1 2 1 0 0 0 1 1 0 0 1 0 1 1 0 2 0 2 0 0 0 0 0 1 2 0 2 2 0 1 1 0 0 0 0 1 2 0 0 1 2 2 0 1 2 0 0 0 0 0 0 1 1 2 0 0 1 1 1 2 0 1 1 1 2 2 2 2 2 0 1 1 1 0 2 2 0 0 0 2 2 2 0 0 0 0 0 0 0 0 1 0 0 0 0 0 0 0 0 0 0 1 0 0 0 0 0 0 0 1 0 2 0 0 1 1 1 2 0 0 0 1 0 0 1 2 1 0 2 0 0 0 0 0 1 2 0 0 2 2 2 0 2 2 0 1 1 0 0 0 0 0 0 0 0 0 2 0 2 0 0 0 0 2 0 0 0 2 0 1 1 1 1 1 1 1 0 0 0 2 0 0 0 0 0 1 1 0 0 2 0 0 0 0 2 0 0 2 0 0 2 0 0 0 0 0 0 2 1 2 1 0 1 1 0 0 1 1 0 0 1 0 0 1 1 2 1 1 0 1 1 0 0 0 2 2 1 0 1 2 0 2 0 2 0 2 2 1 0 0 1 0 0 1 0 0 0 0 2 0 2 2 2 2 1 2 1 1 2 0 0 2 0 1 2 0 1 0 1 0 1 1 2 1 0 0 0 0 0 0 0 2 1 1 1 0 0 2 0 0 1 1 1 1 0 0 0 2 0 0 0 1 0 1 0 0 0 1 0 2 2 0 1 1 0 0 0 1 0 0 0 1 1 0 0 0 0 0 0 0 0 0 0 0 2 0 2 2 2 1 1 1 0 1 0 2 2 0 0 2 1 0 0 2 0 0 1 0 0 0 0 0 0 0 1 0 1 2 2 0 0 0 0 0 0 1 1 1 0 2 0 0 1 0 0 1 1 2 1 2 0 0 0 1 1 2 1 1 1 1 1 2 2 2 0 0 0 1 1 0 2 0 0 0 1 1 1 0 1 0 2 2 2 0 0 1 1 0 0 1 2 0 2 2 0 2 0 0 1 2 2 0 0 0 2 2 2 0 0 0 1 0 1 2 0 0 0 2 0 2 1 2 0 0 0 0 0 1 0 0 0 2 0 0 1 0 0 0 1 1 2 2 0 1 2 1 1 1 2 0 2 0 0 0 0 0 1 1 0 1 2 0 1 0 0 1 0 0 1 0 0 0 0 2 0 0 0 0 1 1 0 2 0 0 1 1 0 0 0 0 0 0 0 0 0 0 0 0 0 0 0 0 0 2 1 0 1 1 1 2 2 0 1 0 1 1 0 1 0 0 0 0 0 0 0 1 1 0 2 0 0 0 1 1 0 1 1 0 0 2 1 1 1 1 0 1 1 0 0 2 0 0 1 2 0 0 1 2 0 2 2 0 0 0 1 1 1 1 0 2 0 0 1 1 1 0 0 2 2 0 1 1 0 1 2 0 0 2 1 1 1 1 0 0 0 1 1 0 2 2 1 1 0 2 0 0 1 1 2 1 1 0 0 0 0 2 0 0 0 2 2 2 0 0 0 2 1 2 0 0 0 0 0 1 1 0 2 1 1 0 0 2 0 1 1 1 0 0 0 1 0 0 0 0 0 0 0 2 1 0 1 0 0 0 2 2 0 0 2 1 0 1 1 0 2 0 0 0 0 0 2 2 2 2 1 1 0 1 0 1 1 1 1 1 2 2 1 1 1 1 0 0 0 1 0 2 1 1 0 0 2 0 1 0 1 0 0 0 1 1 2 2 1 1 2 1 1 0 0 1 0 2 1 0 2 0 0 0 1 1 1 0 0 1 0 0 1 0 0 0 0 1 1 0 0 0 2 0 0 0 0 0 0 0 0 0 0 0 1 0 2 0 1 0 0 2 0 0 0 0 1 2 2 0 0 0 0 0 0 2 0 2 0 1 0 2 2 2 2 0 0 0 0 1 0 2 1 1 0 1 1 1 1 0 0 0 1 1 0 1 1 1 0 1 0 1 1 0 1 2 0 0 2 2 0 1 1 0 0 1 0 0 0 2 2 1 0 1 0 0 0 0 2 0 1 1 1 0 1 2 0 1 1 1 0 0 1 1 1 0 0 0 0 0 0 0 0 2 0 0 1 0 0 0 0 1 0 1 1 0 0 0 0 0 0 2 1 0 0 0 0 0 1 0
138 1 1 1 0 1 1 2 0 2 0 0 0 0 0 0 0 1 0 0 0 1 0 1 1 1 1 1 0 2 1 0 2 2 0 0 0 2 0 0 0 0 0 0 2 0 0 0 0 1 1 1 1 1 0 1 0 0 0 1 0 1 0 0 0 0 2 1 1 0 0 1 2 0 1 2 2 1 1 1 0 0 2 0 0 0 1 1 1 2 0 0 1 0 0 1 0 2 0 1 1 1 2 0 0 0 2 2 0 0 1 2 0 1 0 1 1 0 2 0 2 1 1 1 1 0 0 1 2 1 1 1 0 0 0 0 0 0 0 0 0 0 0 0 0 0 0 0 0 2 1 2 0 0 0 1 1 1 0 1 0 0 0 0 2 2 1 0 0 0 0 1 1 1 0 0 2 1 1 1 0 0 1 2 0 0 2 0 0 1 0 2 2 0 2 2 2 0 0 0 0 1 0 2 2 0 1 0 0 0 0 1 1 0 2 2 0 0 1 2 0 0 0 1 0 0 1 1 0 0 0 0 0 0 2 0 0 2 0 0 0 0 1 0 1 2 1 0 1 0 0 1 0 0 0 0 0 2 2 0 2 2 0 0 0 0 0 0 1 0 0 1 1 2 0 1 0 2 2 0 1 0 2 0 2 1 0 2 0 2 0 0 1 2 2 0 2 1 1 0 1 0 2 2 2 0 0 0 1 1 1 1 2 2 1 0 1 1 1 0 1 1 1 1 1 0 1 0 1 0 2 0 0 0 0 0 0 1 0 0 0 1 0 0 0 2 1 0 0 0 0 1 0 0 0 1 0 0 0 2 0 2 0 0 0 1 1 2 2 0 1 1 0 0 1 0 0 1 1 2 0 1 0 0 2 1 0 1 1 0 0 0 1 0 2 1 1 0 0 0 0 0 0 2 2 0 0 1 0 0 0 0 0 0 2 1 0 0 0 0 0 0 0 0 0 1 1 0 0 0 1 1 1 0 1 1 0 2 0 0 1 0 0 0 2 2 2 0 0 0 1 0 0 2 0 0 0 2 1 0 0 0 0 0 1 1 0 1 1 1 0 0 2 1 1 1 0 0 2 1 1 0 0 1 1 0 1 0 2 1 2 1 0 2 2 0 2 0 0 1 2 1 1 1 1 1 1 1 0 0 1 1 0 0 0 1 0 2 1 0 0 2 1 1 1 0 0 1 1 0 1 0 1 1 0 0 0 1 1 1 1 1 2 1 1 0 2 2 0 0 1 1 0 0 1 1 0 0 1 0 1 1 0 1 0 0 2 2 2 0 1 1 0 0 0 0 0 0 0 1 1 0 1 1 0 0 0 0 0 1 0 0 0 1 0 0 0 1 0 0 0 2 1 0 1 0 0 0 0 0 2 0 0 0 0 0 0 0 1 1 1 2 0 1 1 0 2 2 0 0 1 1 0 2 2 1 0 0 1 1 1 0 0 1 2 0 2 0 1 0 0 1 0 2 2 2 0 1 1 0 0 0 0 1 1 1 1 1 0 1 0 1 0 0 0 2 2 1 1 1 2 0 2 1 0 1 2 1 1 0 0 0 0 2 1 0 2 2 0 1 1 0 1 0 1 1 1 2 0 0 0 0 0 1 0 1 0 2 1 1 0 1 0 2 2 0 0 0 0 0 0 1 0 0 0 0 1 0 0 0 0 0 0 1 0 1 0 0 0 1 1 1 0 1 2 1 0 0 0 0 0 0 2 1 0 0 2 1 0 1 0 0 2 1 1 1 1 0 0 0 2 2 0 1 1 2 1 1 1 1 1 1 2 2 0 0 1 0 0 0 0 2 0 2 1 1 1 0 0 1 1 0 1 1 1 0 0 1 2 2 2 2 1 1 1 0 0 1 0 2 0 1 2 0 0 2 0 0 0 0 0 0 2 0 0 2 2 1 0 0 2 0 1 0 1 0 2 0 1 1 0 1 0 0 1 0 1 0 2 1 0 1 0 2 0 1 0 0 1 1 1 1 0 0 0 0 0 2 0 2 0 1 0 1 1 1 1 0 0 1 0 2 1 1 1 1 1 1 0 0 0 0 1 0 2 2 0 1 1 0 0 1 0 0 0 0 1 1 0 0 1 1 0 2 0 0 0 1 0 0 0 1 0 1 0 2 0 0 0 1 0 1 1 1 1 0 1 2 0 1 1 1 0 1 1 1 1 0 0 0 0 0 0 0 0 2 0 1 1 1 1 1 1 1 0 0 0 0 0 0 0 0 0 0 0 0 0 0 0 0 1 1
139 0 0 2 0 0 2 1 1 1 0 0 0 1 0 1 0 2 2 1 1 2 0 0 0 1 0 0 1 2 1 2 0 1 1 1 1 1 0 0 2 1 0 1 1 1 0 0 0 0 0 0 1 1 0 1 0 0 0 0 1 1 0 2 0 0 1 0 2 0 0 0 2 0 1 2 2 0 0 1 0 0 0 1 1 0 0 1 2 2 0 1 1 0 0 2 0 2 0 2 0 2 0 0 1 0 1 2 0 0 1 1 0 1 0 1 1 1 1 2 2 0 2 1 0 1 1 0 2 1 0 0 1 1 0 0 1 0 0 0 0 0 0 0 0 1 0 0 0 2 0 2 0 0 0 1 0 2 0 1 0 0 0 1 0 1 0 0 1 1 0 1 1 1 1 0 1 0 0 0 0 0 0 2 0 0 1 0 0 0 0 0 0 2 2 0 2 0 0 0 0 0 1 1 1 0 1 0 1 1 0 0 1 0 0 2 0 0 0 1 1 1 2 1 0 1 0 1 0 0 0 1 0 0 2 0 0 1 0 1 1 1 2 1 0 2 0 0 0 2 0 0 0 1 1 2 1 2 1 0 1 1 0 0 0 0 1 0 1 0 0 0 0 1 0 1 1 2 2 0 0 0 0 0 1 1 0 1 0 2 0 0 1 2 1 0 2 2 0 2 0 0 0 0 0 0 0 0 2 2 0 1 1 1 1 0 1 1 1 1 1 1 1 0 0 0 0 0 0 0 0 0 0 0 0 0 0 1 0 0 0 1 1 0 0 1 1 0 0 1 1 0 0 0 0 0 1 0 0 2 0 2 0 0 0 1 0 1 1 0 2 0 1 1 1 0 0 2 1 1 0 0 0 1 0 0 0 1 1 1 1 1 0 0 2 0 0 0 0 0 0 0 0 2 2 1 0 0 0 0 0 0 0 0 0 0 1 0 0 0 0 0 0 1 0 1 0 0 0 2 0 0 1 1 0 1 0 0 0 0 2 0 0 0 2 0 0 1 0 0 0 0 0 2 0 0 0 0 0 1 1 1 2 1 2 2 0 1 1 1 0 0 2 2 1 1 1 0 1 0 1 1 0 2 0 0 0 0 1 1 1 0 0 1 1 0 2 1 0 0 1 1 1 1 1 1 1 0 0 0 0 1 0 0 0 1 0 2 2 2 0 0 2 2 0 0 0 0 0 2 0 2 0 0 1 0 1 1 2 2 0 0 1 0 0 2 0 1 1 0 0 0 0 1 2 0 1 2 0 0 0 1 0 0 0 2 2 0 0 1 0 2 0 0 0 0 0 2 0 2 0 0 1 1 0 0 0 0 0 2 0 0 0 0 1 0 1 0 0 0 0 1 1 0 2 0 1 0 1 1 0 0 0 1 1 0 0 0 1 0 1 0 0 1 1 0 2 1 0 0 0 0 0 1 1 0 0 0 0 0 2 0 0 1 2 0 2 0 0 0 0 2 0 1 2 2 0 2 2 0 0 0 0 0 0 0 1 1 0 1 1 1 0 0 2 2 2 0 1 1 0 1 1 0 0 0 1 1 2 0 0 0 0 1 1 0 1 2 0 1 0 0 1 0 1 2 2 0 0 0 1 0 0 2 0 2 0 0 1 1 0 0 0 2 2 0 0 0 0 0 0 1 0 1 2 1 1 0 1 2 1 0 0 1 0 0 0 0 0 1 0 0 0 0 1 2 1 0 1 0 0 0 2 2 0 0 2 1 0 1 1 0 0 1 1 0 0 0 0 0 1 2 1 0 0 1 0 2 1 2 0 1 2 2 0 0 0 1 1 0 0 0 0 2 1 1 0 0 0 2 2 2 0 0 0 1 1 0 2 2 1 1 1 2 1 0 0 1 0 2 0 1 2 1 0 2 0 1 1 0 0 1 0 0 0 0 0 0 0 1 1 0 0 0 2 0 0 0 0 0 0 0 0 0 0 0 2 0 1 0 0 0 0 2 0 0 0 1 1 1 1 1 0 0 0 0 0 2 0 1 1 2 1 1 1 1 1 0 1 0 2 2 1 2 0 0 1 0 0 1 0 1 1 0 1 1 0 1 1 1 0 1 0 2 2 0 0 1 1 1 2 2 0 2 0 0 0 0 0 0 0 0 2 0 0 0 0 1 0 2 2 0 1 1 0 0 2 2 0 1 2 0 0 1 1 0 1 1 1 0 1 0 0 0 0 0 2 0 1 0 0 1 1 2 0 0 0 0 1 2 1 0 0 0 0 0 0 0 0 0 2 2
140 1 2 0 0 0 0 2 1 0 0 0 0 0 0 0 0 1 0 0 0 1 0 2 2 0 1 0 0 2 1 0 0 2 1 1 1 1 0 0 2 1 0 1 2 1 2 0 1 1 0 1 0 0 2 1 0 0 0 0 0 2 0 0 1 0 0 1 2 0 0 1 2 0 1 2 2 1 1 1 1 0 0 2 2 1 0 0 1 2 0 0 2 0 0 0 0 2 0 2 0 2 1 0 1 1 1 1 1 0 0 2 0 1 0 1 1 0 0 2 2 0 1 2 0 0 0 1 1 1 1 1 0 0 0 0 0 0 0 0 1 0 0 0 0 0 0 0 0 1 1 2 1 0 0 0 0 2 0 1 1 0 0 2 0 2 0 0 1 2 0 2 1 0 0 0 2 1 1 1 0 1 1 2 1 1 1 1 0 1 0 1 0 1 1 0 2 0 0 0 0 1 0 1 2 0 0 0 1 0 0 1 1 0 1 2 1 0 1 1 1 1 1 2 0 0 1 0 0 0 0 0 0 0 0 0 0 1 0 1 0 0 2 0 0 2 0 0 2 0 0 0 0 1 1 2 1 0 0 0 0 0 0 0 1 0 0 1 0 0 0 1 0 1 0 0 0 1 1 0 0 1 2 0 2 1 0 0 0 2 0 0 2 2 2 0 2 0 0 0 0 0 1 1 1 0 0 0 1 1 0 1 1 2 0 0 2 0 0 0 0 0 1 1 1 0 1 0 1 2 1 1 2 0 0 0 0 1 0 0 0 1 1 0 0 0 0 0 0 0 0 2 0 1 0 1 1 0 0 2 0 2 2 0 2 1 0 1 1 0 2 0 0 0 0 0 0 0 0 2 2 0 0 2 1 1 0 2 2 1 1 1 0 0 1 0 1 1 1 0 0 2 0 1 0 0 1 0 0 0 0 1 0 0 0 0 1 0 0 0 0 2 0 1 0 2 1 0 0 0 2 0 1 0 1 1 0 0 0 0 2 0 0 0 2 0 0 1 0 0 1 1 0 2 0 0 0 1 0 1 1 1 0 0 0 0 0 2 1 1 0 0 2 2 1 0 1 1 2 0 1 0 0 0 2 0 0 1 2 1 0 2 0 1 0 0 2 0 0 1 2 1 2 2 2 0 1 0 0 0 0 1 0 1 2 0 0 2 2 1 0 1 0 0 0 1 0 0 0 1 0 0 0 0 0 0 1 2 1 2 1 0 1 1 1 1 2 1 1 0 0 0 0 0 2 1 0 1 0 0 0 2 2 1 1 0 1 2 2 0 0 1 1 0 0 1 2 1 0 1 0 0 1 1 0 0 0 0 2 2 1 0 0 0 0 0 1 2 0 0 1 0 0 0 2 0 0 0 0 1 1 0 0 1 1 0 0 0 0 0 0 1 0 0 0 1 2 1 0 0 0 0 1 1 2 1 1 0 0 2 0 2 0 1 1 0 0 0 0 0 0 2 0 0 1 1 0 2 1 1 1 0 1 1 1 1 0 1 0 1 1 1 1 0 0 2 2 1 1 1 1 0 1 0 0 1 1 0 1 0 0 0 0 1 1 0 1 2 2 2 1 2 0 0 2 2 2 0 1 0 0 0 0 0 0 0 0 2 2 2 0 0 0 2 2 2 0 0 0 0 0 0 0 0 1 1 1 0 0 0 0 0 0 1 0 0 0 0 0 0 0 0 0 0 0 0 0 0 0 0 0 0 2 1 0 0 2 0 0 2 1 0 2 0 0 0 0 0 2 1 1 1 1 0 0 1 0 2 2 2 0 0 2 2 0 0 0 2 0 0 0 1 0 1 0 1 2 0 0 2 2 0 1 1 1 0 1 1 1 1 0 1 1 2 1 0 0 1 0 1 1 0 2 0 0 1 0 1 1 0 0 1 0 0 0 0 0 0 0 1 1 0 0 0 1 1 1 0 0 0 0 2 0 0 0 0 1 1 1 0 1 0 1 1 0 0 0 0 1 1 2 1 0 0 0 0 1 1 0 2 0 2 0 2 1 1 1 0 0 0 0 2 0 1 2 2 0 0 1 1 1 1 0 0 2 2 0 1 2 1 1 1 0 2 2 1 0 1 0 0 2 2 0 2 0 0 0 1 0 0 0 0 2 1 0 1 1 0 0 1 2 0 0 1 2 0 2 0 0 0 2 0 0 1 0 0 0 0 0 0 0 0 0 0 0 2 0 0 1 0 0 2 1 2 0 0 0 1 1 1 0 0 0 2 1 0 0 0 1 0 1 1
141 0 0 2 0 0 1 1 1 1 0 0 1 2 0 2 0 2 0 0 0 2 0 2 2 0 2 0 1 1 1 1 0 2 0 0 1 2 0 0 2 0 1 0 2 0 1 0 0 0 0 0 0 1 1 1 0 2 0 1 0 0 0 0 0 1 1 0 2 1 0 1 2 0 1 2 2 0 0 1 0 0 0 2 2 1 0 1 1 2 0 0 2 0 0 2 0 1 1 1 2 1 1 0 0 0 2 1 1 0 0 1 1 2 2 2 2 0 1 0 1 0 2 1 0 1 1 0 1 0 0 0 1 1 0 0 1 0 0 0 2 0 0 0 0 0 0 0 0 1 0 1 2 1 0 0 1 0 0 1 1 1 0 1 0 2 0 1 0 1 1 0 1 0 0 0 1 1 0 1 0 1 2 2 0 0 2 1 0 0 0 1 0 1 2 0 1 0 0 0 0 0 0 1 2 0 2 0 0 0 0 2 2 0 1 2 1 0 0 1 1 1 2 1 0 1 1 2 1 1 0 0 0 0 1 0 0 2 0 0 0 0 2 0 0 2 1 0 2 0 0 0 0 0 0 0 0 2 1 1 1 2 0 0 0 0 0 0 0 0 1 0 0 2 0 0 1 2 2 0 1 0 1 1 1 0 0 0 0 2 0 1 0 1 2 1 1 0 0 0 0 0 0 0 0 0 0 0 1 1 0 2 1 2 1 0 1 0 0 1 1 1 2 1 1 0 0 0 1 1 1 1 1 0 0 0 0 1 0 1 0 0 1 0 1 0 2 0 0 1 1 1 0 0 0 0 0 0 0 2 0 2 2 0 2 1 0 2 2 0 2 0 0 0 0 0 0 1 1 2 0 1 0 1 2 1 0 0 0 0 0 0 0 0 2 0 0 1 0 0 0 0 0 2 2 0 0 0 0 0 0 1 0 0 2 0 0 1 0 0 0 1 0 0 2 1 0 0 0 0 0 0 0 1 2 1 0 1 1 2 2 0 0 0 1 1 0 1 0 1 0 2 1 1 2 1 2 2 1 2 1 2 0 0 0 0 0 1 2 1 0 0 2 2 1 1 1 0 1 0 1 0 0 1 1 1 0 0 2 1 2 2 0 2 0 0 1 2 1 0 0 0 1 1 2 1 2 1 0 0 0 2 0 0 0 1 0 2 1 2 1 0 0 0 0 1 0 1 1 1 0 2 2 0 1 0 1 1 2 1 1 1 1 1 1 2 1 2 0 0 0 0 0 0 2 0 1 0 2 1 0 0 0 0 0 1 1 2 2 0 1 1 1 0 0 1 1 1 0 2 0 0 1 1 0 0 0 0 0 0 0 0 0 0 1 0 1 0 1 0 0 1 2 1 1 1 0 0 1 1 0 0 0 1 1 1 0 0 1 0 1 1 0 0 0 0 0 2 0 0 2 2 0 2 1 1 0 0 1 1 1 1 0 1 2 0 2 0 0 0 0 2 1 0 0 2 0 2 1 0 0 0 0 1 1 1 1 1 1 0 1 0 1 0 0 2 0 0 0 1 0 0 2 1 0 1 1 1 1 0 0 0 0 1 1 0 1 1 0 1 0 0 0 1 2 2 1 0 1 0 0 0 0 2 0 0 0 2 0 0 0 0 0 2 1 0 0 0 0 0 0 1 0 0 0 0 0 0 0 0 0 0 0 0 0 1 0 0 0 0 0 1 0 0 0 2 1 0 0 0 0 0 2 1 0 0 2 0 0 2 0 0 2 0 0 0 0 0 1 1 2 2 0 2 2 2 2 2 1 2 0 1 1 1 0 0 0 1 0 0 1 1 0 2 1 1 0 0 0 1 1 0 0 0 0 0 1 0 2 2 2 2 2 2 2 0 0 1 0 2 0 1 1 0 0 2 0 0 1 0 1 0 0 0 0 0 0 0 1 0 0 0 0 0 1 1 1 0 0 0 1 2 0 0 0 1 1 0 1 0 1 0 2 0 0 2 0 1 1 1 1 0 0 0 0 0 1 1 0 1 2 2 1 2 2 2 2 0 0 0 0 2 0 2 1 1 1 0 2 1 1 2 1 0 1 1 0 2 2 2 0 2 0 1 0 0 0 2 1 1 1 1 0 1 0 0 0 2 0 0 0 0 2 2 2 0 0 0 0 0 2 0 0 2 2 0 2 0 0 0 1 1 0 0 1 0 2 0 0 0 0 0 0 0 0 0 2 0 2 1 0 2 1 2 0 1 1 0 0 1 0 0 0 0 0 0 0 0 1 0 1 1
142 1 2 1 0 0 0 2 0 2 0 0 1 1 0 0 0 2 0 0 0 2 0 2 2 0 0 0 0 2 1 0 0 2 2 0 1 1 1 1 1 0 0 0 2 1 0 0 0 1 0 1 1 1 1 1 0 0 0 0 0 2 2 2 0 0 1 0 0 0 0 1 1 0 0 1 1 1 1 1 0 0 0 1 1 1 0 0 1 2 0 0 1 1 0 1 1 1 0 1 0 2 0 0 2 1 1 0 1 0 0 1 1 2 1 2 2 0 0 2 2 0 1 0 1 1 1 1 2 1 1 1 0 0 1 0 1 0 0 0 1 0 0 0 0 0 0 1 1 1 0 0 0 0 0 0 0 1 0 0 0 0 0 1 0 1 0 0 1 1 0 1 0 2 0 0 1 0 0 0 0 1 1 1 0 0 1 1 1 1 1 2 0 1 1 0 2 0 0 0 0 0 0 1 2 0 0 0 1 0 2 2 1 0 2 2 0 0 1 0 1 1 2 1 0 1 1 0 0 0 0 0 1 1 1 1 0 1 0 0 0 0 2 0 0 2 0 0 1 0 0 0 0 0 0 2 1 1 0 0 0 0 0 0 0 0 0 1 1 0 0 1 0 1 1 1 0 1 1 0 0 1 1 0 0 0 0 0 0 2 0 0 0 2 2 1 1 1 1 0 0 0 1 1 1 1 0 1 1 1 0 2 1 0 0 0 1 2 0 1 0 0 1 1 1 0 1 0 0 1 1 1 0 0 0 0 0 1 0 1 0 0 1 0 0 1 2 0 0 0 0 1 0 0 0 0 0 0 0 1 0 1 2 0 2 1 0 2 2 1 2 0 0 0 1 0 0 2 0 0 0 1 0 0 2 2 0 0 0 0 0 0 0 1 2 1 1 0 1 0 0 1 0 2 1 0 0 0 0 1 1 1 0 0 0 0 0 0 0 0 1 0 1 1 0 1 1 0 0 1 1 1 1 0 1 2 0 2 1 0 2 0 0 0 1 2 0 2 0 0 0 1 0 2 1 1 1 1 0 1 1 1 0 0 0 1 0 2 1 1 2 1 1 1 0 1 0 0 2 1 1 0 0 2 0 0 0 0 2 1 0 1 1 0 0 0 1 2 2 0 0 0 2 1 2 0 1 0 0 0 0 1 0 0 0 2 0 1 1 2 1 1 0 0 1 1 1 0 0 2 0 1 1 0 1 0 2 1 1 1 1 1 0 0 0 1 2 0 2 0 0 0 0 0 2 0 1 0 2 1 0 0 0 0 0 2 1 0 0 2 0 1 0 0 0 0 0 1 0 2 0 0 2 0 2 1 1 0 0 2 0 0 0 0 0 0 0 0 0 0 0 1 0 0 1 0 0 0 1 0 1 0 0 0 1 0 1 0 0 0 1 2 0 1 1 0 2 1 0 0 0 0 1 2 2 1 0 1 1 1 1 0 0 1 2 1 0 0 0 1 0 2 0 0 0 2 0 2 2 0 0 0 1 2 2 1 1 0 1 1 0 1 0 0 0 1 1 1 2 2 1 1 2 1 1 2 1 1 0 2 0 0 2 2 0 0 2 2 1 1 0 1 0 0 0 1 1 2 0 0 0 0 0 0 2 1 0 1 1 1 1 0 0 1 1 2 0 0 1 0 1 2 0 0 1 1 1 0 0 0 0 0 0 0 0 0 0 2 0 0 0 0 0 0 0 2 0 0 2 1 0 0 2 0 0 2 0 0 0 1 0 0 2 0 0 1 0 0 0 0 1 1 0 1 1 2 1 2 2 2 0 1 2 2 2 2 0 0 0 1 0 1 1 2 1 1 1 0 1 1 2 0 0 0 0 0 0 0 2 2 2 2 2 2 2 0 0 1 0 1 0 0 2 0 0 2 0 0 1 0 0 0 2 0 0 2 2 0 0 0 2 1 0 0 2 0 0 0 1 1 0 1 2 0 2 1 2 0 2 0 0 2 2 0 0 0 0 1 1 2 1 0 0 0 0 0 0 1 1 1 0 1 0 1 2 1 2 0 0 0 0 1 0 2 1 1 0 0 0 0 0 0 0 0 1 1 0 0 1 0 0 1 0 1 0 0 1 1 0 0 1 0 1 1 0 2 2 2 0 0 0 1 2 2 0 1 0 2 0 0 2 0 0 1 2 1 2 2 0 1 1 1 0 0 2 0 2 0 0 0 0 0 0 0 1 1 1 0 0 0 0 0 2 2 0 0 0 0 0 0 0 0 0 0 0 1 0 0 0 0 0 0
143 1 0 2 0 1 1 2 2 0 0 0 1 1 0 0 0 1 0 1 1 2 0 2 2 0 0 0 0 2 1 1 0 2 1 1 1 2 0 0 1 0 0 0 2 1 1 0 0 0 0 0 0 2 0 1 1 0 0 1 1 0 0 0 0 0 2 1 2 0 0 2 2 0 1 2 2 1 1 0 1 0 1 1 1 0 0 0 2 2 0 0 2 1 0 2 1 1 0 1 2 1 0 0 0 0 2 2 0 1 0 0 0 1 0 1 1 0 2 0 2 1 2 0 0 2 2 2 2 1 0 0 1 1 0 0 1 0 0 0 2 0 1 0 0 0 0 0 0 0 0 0 0 1 0 0 0 1 1 2 1 1 0 0 1 2 0 0 1 1 0 0 0 2 0 0 0 1 0 1 0 1 1 2 0 0 2 1 1 2 0 2 0 0 2 0 2 0 0 0 0 0 0 1 2 0 1 0 2 0 0 0 1 0 1 2 0 0 0 2 0 0 2 2 0 0 0 2 0 0 1 0 0 0 2 0 1 0 1 1 1 1 2 0 0 2 0 0 0 1 0 0 0 1 1 1 0 2 0 0 0 0 0 0 1 1 1 0 0 0 2 0 1 2 1 0 0 1 1 0 1 1 2 0 1 0 1 2 0 2 0 1 0 2 2 2 2 1 0 0 0 0 1 1 1 0 0 0 1 1 0 2 2 1 2 0 2 2 0 0 0 0 2 1 0 0 0 0 1 0 1 1 0 0 0 0 0 1 0 1 0 1 0 0 0 0 2 0 1 0 0 0 0 0 0 2 0 0 0 2 0 1 1 0 1 1 0 2 2 0 1 1 0 0 0 0 0 2 1 2 0 2 0 0 2 1 0 0 0 0 0 0 2 0 1 1 2 1 0 0 0 0 0 2 2 0 0 0 0 0 0 0 0 0 2 1 0 1 0 0 0 2 0 0 1 2 2 0 0 0 1 0 0 2 1 1 0 0 1 1 0 0 0 0 1 2 0 1 0 0 0 1 2 2 2 2 2 2 0 1 1 1 2 2 2 2 0 1 1 1 0 0 0 0 1 1 0 0 2 0 1 0 0 2 1 1 0 0 0 0 0 0 2 1 0 0 1 1 1 1 2 1 0 0 0 2 2 1 0 0 0 1 0 1 1 1 1 2 2 2 0 0 0 1 1 0 0 0 0 2 0 2 0 0 0 0 0 1 1 2 0 1 1 1 1 2 1 1 0 1 0 1 0 0 1 2 0 1 0 2 0 0 0 1 0 0 2 1 1 0 0 0 1 0 0 1 1 1 0 2 0 0 1 0 1 1 1 0 0 0 0 0 1 1 0 1 0 0 0 0 0 2 1 0 1 1 0 0 0 1 1 0 0 0 2 0 0 0 0 0 1 1 0 1 1 0 1 1 1 1 0 0 0 1 2 1 0 0 0 0 1 0 0 1 2 0 1 0 0 1 0 1 0 2 2 2 0 2 1 1 0 1 1 1 1 0 0 0 1 1 1 1 0 0 1 2 2 0 2 2 0 1 2 0 0 2 1 1 2 0 0 0 0 1 1 0 1 2 1 2 0 1 0 0 1 2 2 2 0 0 0 0 0 2 0 0 0 0 1 1 0 0 0 2 1 1 0 0 1 0 0 0 0 0 2 2 0 0 0 1 0 0 1 2 0 0 0 1 0 0 0 0 0 0 0 2 1 0 1 1 1 1 2 1 0 1 1 1 0 1 0 0 1 0 0 0 0 0 2 2 0 0 0 1 1 2 1 2 2 2 0 0 2 2 1 1 0 1 0 0 1 0 0 1 1 0 1 1 1 0 0 0 2 2 1 0 0 0 2 2 1 2 1 2 2 0 0 1 1 2 0 0 2 0 0 0 1 0 0 0 0 0 0 0 0 0 0 0 0 0 2 0 0 0 2 0 0 0 0 0 1 1 0 0 0 1 1 0 2 0 0 0 1 0 0 0 1 1 2 2 2 0 1 0 0 1 0 2 0 2 0 1 1 1 2 1 2 0 0 0 0 2 0 1 1 1 1 2 1 1 1 1 0 0 1 0 0 1 2 2 0 2 0 1 0 0 2 0 0 0 2 2 0 2 0 0 0 1 0 2 0 1 0 1 0 0 1 0 0 0 2 0 1 1 0 0 1 1 0 1 1 0 0 0 0 1 0 1 0 0 0 0 0 1 0 0 1 0 2 1 0 2 1 1 0 0 0 0 0 2 0 0 0 0 0 0 0 0 0 0 2 2
144 1 0 2 0 2 2 1 2 1 0 1 1 2 0 0 0 1 0 0 0 2 0 2 2 0 1 0 0 1 0 1 2 2 0 0 0 0 1 1 0 0 0 0 1 0 0 0 0 2 1 2 0 0 2 1 0 1 0 1 0 1 0 2 0 1 1 0 1 0 0 2 2 0 0 2 1 2 2 0 2 0 1 0 1 1 0 0 2 2 0 0 0 0 0 2 0 1 0 1 1 1 0 0 1 1 2 2 0 0 1 2 0 1 0 1 1 0 2 1 1 0 2 1 0 1 1 2 2 2 0 0 0 2 2 2 0 0 0 0 0 0 0 0 0 0 1 0 0 1 0 0 0 0 0 0 0 0 0 2 0 0 1 0 0 1 0 1 1 2 0 1 0 2 0 0 2 1 0 1 0 2 1 2 1 1 1 0 0 1 0 1 0 1 1 0 1 0 0 0 0 0 1 0 1 0 0 0 1 0 0 1 1 0 2 2 0 1 2 0 0 0 2 2 0 0 0 2 0 0 0 0 1 1 1 1 0 2 0 0 0 0 2 1 0 1 0 0 2 0 0 0 0 1 1 1 1 2 0 0 0 0 0 0 0 0 1 1 1 0 0 1 0 2 0 0 0 2 2 0 0 1 1 1 2 1 0 1 0 2 0 0 2 2 2 0 2 1 1 0 1 0 0 0 0 0 1 0 1 0 0 0 2 2 0 0 0 0 1 0 1 1 1 1 1 0 1 0 0 0 2 0 0 0 0 0 0 0 1 2 1 1 1 0 0 0 1 0 0 0 0 0 0 0 0 1 0 0 0 0 0 0 0 1 0 0 1 1 1 0 2 0 0 0 0 1 0 2 1 1 0 2 0 2 1 1 0 1 1 0 0 0 1 0 1 1 2 0 0 0 0 0 0 1 1 0 1 1 0 0 0 0 0 0 1 1 1 0 0 0 0 0 1 1 0 2 1 0 0 0 2 1 0 2 1 1 0 0 0 0 2 0 0 0 2 0 0 1 0 1 0 0 0 1 1 0 1 0 0 0 0 0 0 0 0 1 0 0 2 0 0 0 2 2 2 0 2 0 2 0 0 0 0 1 2 2 0 0 2 1 1 2 0 2 1 1 1 1 1 1 1 1 2 2 2 0 0 0 0 0 0 1 0 1 1 0 0 2 0 0 0 2 0 0 1 0 0 0 0 1 0 0 0 0 0 0 0 0 2 2 1 2 2 2 2 1 2 0 2 0 0 0 0 0 1 1 1 1 1 1 1 0 0 2 0 0 2 1 1 1 1 0 0 0 0 0 0 0 0 0 0 0 2 1 1 1 1 0 0 0 0 0 0 0 1 0 0 0 0 0 0 1 2 0 0 2 0 1 1 1 0 0 0 0 1 0 0 0 0 0 1 1 0 0 0 0 2 2 0 0 1 1 0 2 1 1 0 0 1 2 2 1 0 0 0 0 0 0 1 0 0 1 1 0 1 1 0 1 1 0 0 0 0 2 2 2 2 2 0 0 1 0 0 1 1 2 2 0 1 1 0 1 2 1 0 0 2 1 2 0 0 0 0 2 2 0 2 1 1 2 0 1 0 0 1 2 1 2 0 0 0 0 0 2 0 1 0 1 0 0 0 0 0 2 1 1 1 0 0 0 0 0 1 0 1 0 1 0 0 1 0 0 0 0 0 0 0 0 0 0 0 0 0 1 0 1 0 0 0 0 0 0 2 1 0 0 2 1 0 1 0 0 0 0 0 0 0 0 1 1 1 1 1 0 1 1 1 2 1 2 0 1 2 2 0 0 0 2 0 0 0 1 0 1 1 1 0 0 0 2 2 0 2 2 1 0 0 0 2 2 1 2 1 2 1 0 0 2 0 2 1 0 1 0 0 1 0 0 0 0 1 0 0 0 0 0 0 0 0 0 2 1 0 0 2 0 0 1 0 0 2 2 1 0 1 0 1 0 1 0 0 0 0 2 0 0 0 0 2 2 0 2 0 0 0 0 0 2 0 1 1 1 1 0 2 0 1 0 0 0 0 2 0 2 1 1 0 0 0 2 1 1 2 0 2 2 0 1 2 1 1 1 0 1 1 0 1 1 0 0 2 2 0 2 0 0 0 2 0 1 1 0 2 1 1 2 0 0 0 1 1 1 2 0 0 0 0 2 0 2 0 1 0 2 0 0 0 0 1 1 0 0 0 0 0 0 2 0 2 0 0 2 0 0 0 1 1 0 0 2 0 0 0 0 0 0 0 0 0 0 2 2
145 1 2 0 0 0 0 1 2 0 0 1 0 1 0 1 0 1 1 0 0 2 1 1 2 0 0 0 1 2 1 2 0 1 0 0 1 2 0 0 1 1 1 0 1 0 0 0 1 2 0 1 1 2 0 1 0 1 1 2 0 0 0 2 1 0 2 1 2 0 1 0 1 0 0 1 1 2 2 0 2 0 0 1 2 0 1 0 1 2 0 0 0 0 0 0 0 2 1 1 0 2 0 0 1 1 1 1 1 1 1 2 1 1 1 1 1 0 1 0 1 1 1 0 0 0 0 0 1 1 0 0 0 0 1 0 0 0 0 0 2 0 0 0 0 0 0 0 0 2 1 2 2 1 1 0 1 0 0 0 0 0 0 0 1 2 0 1 1 1 0 0 0 0 1 0 1 1 0 1 0 1 0 2 0 0 0 2 1 1 0 1 1 0 1 0 2 0 0 0 0 0 0 0 2 0 2 0 1 0 0 0 0 0 1 2 1 0 2 0 0 0 2 2 0 0 1 1 0 0 1 0 0 1 1 0 0 2 0 0 0 1 2 1 0 1 1 0 0 1 0 0 0 0 0 1 1 2 0 1 0 1 0 0 0 0 1 1 1 0 1 0 1 2 1 0 0 2 2 0 0 1 1 1 2 0 1 1 0 2 0 0 1 2 2 2 1 1 1 0 1 0 1 1 1 0 0 0 1 1 1 1 1 1 1 0 2 0 0 2 0 0 1 0 0 0 1 0 1 0 1 1 0 0 0 1 0 2 1 1 0 0 0 0 0 1 0 1 0 2 2 0 0 0 0 0 0 0 0 0 1 1 2 0 2 0 1 1 1 0 2 0 1 1 0 0 0 0 0 1 1 1 0 0 1 1 0 0 0 0 1 1 0 0 2 0 0 1 1 0 0 1 0 2 1 0 0 0 1 1 1 2 0 0 1 0 0 0 0 0 0 0 0 0 1 2 1 0 0 0 1 0 0 2 1 1 0 0 1 1 1 0 1 1 1 2 0 1 0 0 0 1 1 2 1 0 1 2 1 2 1 2 2 2 2 2 0 1 1 1 1 1 2 2 2 0 2 0 1 0 1 1 0 1 2 1 0 0 1 0 0 0 1 1 0 1 0 0 0 0 2 2 1 1 1 1 1 0 1 1 0 0 0 1 1 1 0 1 1 2 1 0 1 1 1 0 0 0 0 2 0 2 0 0 0 0 1 0 0 0 0 1 1 1 1 2 0 1 0 1 0 1 1 0 1 1 1 1 0 1 0 0 2 0 2 0 0 1 1 0 0 1 0 0 0 0 0 0 1 1 0 0 2 1 1 1 1 0 0 0 1 0 1 1 0 0 1 0 0 0 0 2 1 1 1 1 1 0 2 0 1 0 0 0 2 0 1 0 1 1 0 1 0 0 0 0 2 1 0 0 0 0 0 0 2 2 1 0 0 0 1 0 0 1 1 0 1 0 0 0 0 2 0 1 1 2 1 2 2 0 0 0 2 1 1 1 0 1 0 1 0 0 1 0 0 1 1 1 0 0 2 0 2 2 0 0 2 1 1 0 0 0 1 1 0 0 2 2 2 2 0 1 0 0 1 2 2 2 0 0 0 0 0 1 0 0 0 1 0 0 0 0 1 2 0 1 0 0 1 0 0 0 0 0 1 1 1 0 0 1 0 1 0 1 0 1 1 0 0 0 0 0 0 0 0 2 0 0 0 0 1 1 2 1 0 1 1 0 0 2 0 0 2 1 1 1 1 0 0 0 2 2 1 0 1 2 1 2 0 2 0 2 0 1 0 0 0 1 0 1 0 1 0 2 0 0 2 1 1 0 1 0 1 0 0 0 1 0 2 2 2 2 1 1 1 0 0 1 0 2 1 0 2 0 0 2 0 1 0 1 0 1 0 0 1 0 1 0 0 0 2 0 0 0 1 0 1 0 0 0 0 1 0 0 0 0 1 0 1 0 0 0 1 1 0 0 0 1 2 2 1 1 0 0 0 0 0 2 0 1 2 2 0 2 2 2 2 0 0 0 0 2 0 2 1 1 1 0 0 0 0 0 0 0 1 0 0 0 1 0 0 1 1 1 1 0 1 1 1 1 1 1 0 1 1 1 1 1 0 0 0 0 2 1 0 1 0 1 0 0 1 0 0 1 1 0 1 2 0 2 1 0 0 0 2 1 2 0 0 0 0 0 0 0 0 2 0 0 0 0 0 0 1 2 0 2 2 0 0 1 1 0 0 0 0 0 0 0 0 0 1 1
146 0 0 2 0 2 2 2 2 1 0 1 0 1 0 1 0 1 1 0 0 2 0 2 2 0 1 0 1 2 2 0 0 1 2 0 2 2 0 0 2 0 0 0 2 1 1 0 0 1 0 0 0 1 1 1 0 0 0 1 0 1 0 2 0 0 2 1 1 0 0 0 2 0 2 2 1 1 1 0 0 0 2 0 0 0 0 0 1 1 0 0 2 0 0 0 0 1 0 1 0 2 0 0 2 1 2 0 2 1 0 1 0 2 0 2 2 0 1 1 1 0 2 0 0 2 2 0 1 0 1 1 0 0 0 0 0 0 0 0 2 0 0 0 0 0 1 0 0 1 1 1 0 1 0 1 1 1 0 1 1 1 0 2 1 2 1 0 1 1 0 2 0 2 1 0 2 0 0 0 0 1 0 1 0 0 0 1 0 1 0 2 0 1 2 0 2 0 0 0 0 1 1 0 2 0 2 0 1 0 1 0 1 0 2 2 0 0 1 1 0 0 1 2 0 0 1 1 0 0 0 0 1 1 1 0 0 2 0 0 0 1 2 0 1 2 2 0 1 0 0 0 0 1 1 0 0 1 0 1 0 1 0 0 0 0 1 0 1 0 1 0 0 2 0 0 2 2 2 0 2 0 1 1 2 1 0 2 0 2 0 0 1 1 2 0 2 0 0 0 0 1 1 1 1 1 0 0 2 2 2 2 1 0 0 0 2 0 0 0 0 0 0 0 1 0 2 0 1 0 1 0 1 1 0 1 1 2 1 2 2 1 1 0 0 0 1 0 0 0 0 1 0 0 0 0 0 0 0 0 0 0 1 0 1 1 0 1 1 0 1 1 1 1 0 2 0 2 1 1 0 1 0 1 1 0 0 1 1 1 1 1 1 0 2 2 2 1 0 0 0 1 0 2 2 1 1 0 0 0 0 0 0 0 0 0 2 1 0 0 0 1 0 1 1 2 1 0 0 0 0 1 0 2 1 1 0 1 0 1 1 0 1 1 2 2 2 1 1 1 0 1 1 1 2 1 2 2 2 2 1 2 0 1 0 2 0 0 2 0 0 0 1 1 0 1 0 0 2 0 0 0 0 2 0 0 0 0 0 0 0 0 0 1 0 1 1 1 1 1 2 2 1 1 1 1 1 1 0 0 0 2 0 0 0 2 1 2 0 0 0 2 1 1 0 0 0 0 0 1 0 1 0 0 0 1 1 1 2 2 1 1 1 0 0 1 1 0 2 0 1 1 0 0 1 1 1 1 0 1 0 0 0 1 0 1 2 0 0 1 0 0 1 0 0 1 1 1 0 1 1 0 2 1 1 1 1 0 0 1 0 0 1 1 1 0 1 1 0 0 1 1 0 1 2 0 1 2 2 2 1 0 0 0 2 0 0 0 0 0 1 2 0 0 0 2 2 0 0 0 1 1 0 0 2 0 1 0 0 0 2 0 0 1 1 0 1 0 0 0 0 1 0 1 2 2 0 1 1 0 0 0 2 2 2 2 1 0 2 1 1 1 0 0 0 2 1 1 1 1 1 0 2 1 0 1 2 1 1 0 0 0 0 1 1 0 2 2 1 2 0 1 0 0 1 1 1 1 0 0 0 0 0 1 0 0 0 0 0 0 0 0 0 2 0 2 1 1 1 0 0 1 1 0 2 2 2 0 0 1 0 0 0 1 0 1 1 0 0 0 0 0 1 0 0 2 0 0 1 0 0 0 2 1 0 0 2 0 0 1 0 0 2 0 0 0 0 0 1 1 1 1 0 0 0 2 0 1 1 1 1 1 1 2 1 1 0 1 0 0 0 2 0 2 1 0 0 0 0 1 1 0 2 1 1 0 0 0 2 1 1 1 2 2 1 0 0 2 0 2 0 0 1 0 0 1 0 0 0 0 0 0 0 0 0 0 0 1 1 0 1 0 0 0 1 0 1 0 0 0 1 1 1 1 1 0 1 0 2 0 2 0 1 1 0 1 0 1 1 2 2 0 0 0 0 0 0 2 1 1 0 1 0 2 0 0 0 0 1 1 1 1 0 1 2 2 0 0 1 1 1 1 0 0 1 1 0 1 2 1 0 2 0 0 1 0 1 1 1 1 2 2 0 1 0 0 0 2 0 0 0 2 2 0 0 1 1 0 0 0 2 0 1 1 0 0 2 1 0 1 1 0 1 0 2 1 2 2 0 0 0 0 0 0 0 0 2 0 2 0 0 1 0 0 0 1 1 0 0 1 0 0 0 0 0 0 0 0 1 0 0 0
147 0 1 1 1 0 1 1 0 2 0 0 2 2 1 0 1 1 0 0 0 1 0 1 1 1 2 0 1 2 1 1 0 0 1 1 2 2 0 0 2 0 0 1 2 1 0 0 0 1 0 0 0 0 2 0 0 1 0 1 0 1 0 1 0 1 1 1 2 1 0 1 2 1 2 2 2 0 0 1 0 0 1 1 1 0 0 1 2 2 1 1 1 1 0 2 0 0 0 0 1 2 0 1 0 0 2 1 1 0 1 2 1 1 1 1 1 0 1 1 2 1 1 0 1 1 1 1 2 1 0 0 0 0 0 0 0 0 0 0 1 0 0 0 0 0 0 0 0 0 0 0 0 0 0 0 0 2 0 2 0 1 0 0 1 2 0 1 0 2 1 2 1 2 1 0 2 0 0 0 0 1 1 1 0 0 1 2 1 0 1 2 1 0 2 0 1 0 0 0 0 1 0 1 2 0 0 1 0 0 2 1 0 0 1 2 0 1 1 0 1 1 2 2 0 0 1 2 1 1 0 1 0 0 1 0 0 1 0 0 0 0 2 0 0 2 0 0 1 1 0 0 0 1 1 2 1 1 0 0 0 0 0 0 0 0 0 0 1 0 0 1 2 2 0 1 1 1 1 0 1 1 2 2 2 0 2 1 0 1 1 0 1 2 2 1 2 1 1 0 0 0 1 1 1 0 1 0 1 1 0 1 1 1 1 0 2 0 0 0 1 1 2 1 0 0 1 0 1 1 1 1 0 0 0 0 1 1 0 0 0 1 0 0 0 0 0 0 1 1 1 0 0 0 0 1 0 1 1 1 1 2 0 0 0 1 1 0 0 0 2 0 1 1 1 1 0 1 0 1 1 1 0 2 2 1 0 1 1 0 0 0 1 0 2 0 0 1 1 1 0 1 0 2 1 0 0 0 0 0 0 1 0 0 1 0 0 1 0 0 0 2 1 0 0 2 1 0 0 1 0 1 0 2 1 1 0 0 1 2 1 1 0 1 1 2 1 1 0 2 0 1 1 2 1 1 1 2 0 2 2 2 1 1 1 1 1 1 2 0 1 1 2 2 0 0 0 0 2 0 0 0 0 0 2 0 0 0 1 0 1 1 0 2 1 0 1 2 2 0 0 0 1 1 1 1 1 0 0 0 0 2 0 0 0 0 0 2 2 2 0 0 0 0 0 1 0 1 1 1 1 1 2 1 0 0 0 0 0 0 2 1 1 0 1 1 1 1 1 0 0 0 0 0 1 1 1 1 0 1 0 0 0 2 0 1 2 0 0 1 0 0 1 0 0 1 1 0 0 0 1 0 1 1 0 0 0 1 0 2 1 0 0 1 1 0 1 0 0 0 0 2 0 1 2 0 1 1 1 0 0 0 1 2 0 1 0 0 1 0 1 1 0 1 1 1 1 1 0 0 0 0 0 1 2 0 0 1 0 2 0 0 0 2 2 0 0 0 0 0 1 1 0 0 1 1 0 1 0 0 0 0 1 0 1 1 1 1 0 0 1 0 0 0 0 2 2 1 1 1 1 2 2 1 0 0 2 2 2 0 2 2 1 2 2 0 2 2 1 1 0 1 0 0 0 2 2 1 1 0 0 0 0 1 0 1 0 1 1 1 0 0 0 2 1 0 0 0 0 0 0 0 0 0 0 1 1 0 0 1 0 0 0 0 0 0 0 1 0 0 0 0 0 1 0 2 2 0 1 1 0 0 2 0 0 1 2 1 0 0 0 0 1 1 1 0 0 0 0 0 1 2 2 0 0 0 0 2 0 2 0 2 2 2 0 0 1 0 0 0 0 0 0 2 2 0 0 1 0 1 1 0 2 1 1 0 0 1 2 2 1 2 1 1 0 0 0 1 0 1 0 0 1 1 0 2 0 0 1 0 1 0 1 0 0 1 1 0 0 0 2 0 0 1 1 0 1 0 0 0 0 0 0 0 0 1 1 0 1 0 1 0 0 1 0 1 0 0 1 2 2 0 0 0 0 0 1 2 1 1 1 1 0 2 2 2 2 0 0 0 0 1 1 0 1 1 0 0 1 1 1 0 0 0 0 0 0 0 2 2 0 2 0 1 1 0 0 2 1 1 2 1 0 1 0 0 0 0 0 0 0 0 0 2 1 1 1 0 0 1 2 0 0 2 1 0 2 2 0 1 1 0 0 0 1 1 1 0 0 0 0 1 0 0 0 0 2 0 0 0 0 1 0 0 0 0 0 0 0 1 1 0 0 0 0 0 0 0 1 0 1 1
148 0 0 2 0 0 1 2 2 0 0 1 0 0 0 0 0 1 0 1 1 2 0 1 1 1 1 0 0 2 1 1 0 0 2 1 2 2 0 0 1 1 1 0 2 1 1 0 0 1 0 1 1 1 1 1 0 0 1 0 0 1 0 0 0 0 1 1 1 0 1 0 2 1 1 2 2 1 1 0 0 0 0 1 2 0 0 1 2 2 0 1 1 1 0 1 0 0 0 0 0 2 0 0 1 1 2 2 0 0 2 2 0 0 0 0 0 0 1 2 2 0 2 1 0 1 1 1 1 1 0 0 0 1 0 0 0 0 1 1 0 0 0 0 0 0 0 0 0 1 1 1 0 0 0 0 0 2 0 1 1 1 0 0 0 1 0 0 0 1 0 1 0 2 0 0 2 1 1 1 0 1 0 2 0 0 0 2 1 1 0 1 1 0 1 0 1 0 0 0 0 1 1 0 2 0 1 0 1 0 1 1 1 0 1 2 0 1 1 0 1 1 2 2 1 0 0 0 0 0 0 1 1 1 1 1 0 1 0 0 0 0 1 0 1 2 1 0 2 0 0 0 0 1 1 1 0 1 1 1 1 1 0 0 0 0 1 0 1 1 0 0 0 2 1 1 0 2 2 0 1 0 2 1 2 0 0 2 0 2 0 1 2 2 2 0 2 0 0 0 1 0 1 1 1 0 0 0 1 1 0 1 0 0 1 0 1 0 1 0 1 1 1 0 2 0 2 0 2 1 2 2 1 0 0 0 1 2 0 1 2 2 0 0 1 1 0 0 0 0 0 1 0 0 0 0 0 0 0 0 1 1 1 0 0 0 0 2 2 0 1 1 0 0 0 0 0 2 0 0 0 2 0 1 1 1 0 1 1 0 0 0 0 0 1 0 0 1 1 1 0 1 0 1 1 1 1 0 0 0 0 0 1 1 1 0 1 0 0 0 0 0 1 1 0 2 2 0 0 0 0 0 1 1 0 1 0 0 2 2 1 0 1 1 1 2 1 1 0 2 0 1 1 2 1 1 1 1 0 1 1 1 1 1 1 1 0 1 1 1 0 0 1 1 0 0 0 0 2 0 0 0 0 0 2 0 0 0 2 1 0 1 1 0 0 0 1 2 1 0 0 0 2 1 2 1 1 1 0 0 0 2 0 0 0 0 0 2 0 2 2 0 1 0 0 1 0 1 1 1 1 1 1 0 0 0 0 0 1 1 0 1 2 2 2 2 1 1 0 1 0 1 0 0 2 0 2 0 0 1 0 0 1 0 1 0 0 0 0 0 0 1 0 0 0 0 0 1 0 1 1 0 0 0 0 0 0 1 0 1 0 0 0 0 0 0 0 0 0 0 0 0 2 0 0 0 2 0 2 0 1 0 1 1 1 1 1 0 0 1 0 1 0 0 0 1 1 2 0 0 1 1 0 2 1 0 1 0 0 2 0 1 0 1 2 0 2 0 0 0 0 2 0 1 2 1 0 2 2 0 0 0 1 0 0 0 1 1 0 0 0 1 1 0 1 2 1 0 1 1 1 0 1 0 0 1 1 2 1 0 1 1 0 1 1 0 2 2 2 2 0 1 0 1 2 2 1 0 0 0 1 0 0 1 0 1 0 1 2 2 0 0 0 2 0 2 1 1 1 1 1 2 0 0 0 0 2 0 0 2 0 1 0 0 0 0 0 0 0 0 0 0 0 0 0 2 0 0 0 0 1 1 2 0 0 2 0 1 0 1 0 0 1 0 0 1 0 0 1 1 1 1 1 1 1 1 0 2 2 2 0 0 1 2 0 0 0 1 0 0 0 2 0 1 2 2 0 1 0 0 0 0 0 0 0 0 0 0 2 2 1 2 0 2 1 0 0 2 0 2 0 1 1 2 0 1 0 0 0 0 0 0 1 0 1 1 1 0 0 0 2 0 0 0 2 0 0 0 0 0 0 1 0 0 0 2 2 0 2 0 1 1 1 1 0 1 0 2 1 2 1 0 0 0 0 0 0 1 0 2 0 2 0 1 2 1 1 0 0 1 0 2 0 2 1 1 0 1 0 0 0 1 0 0 1 1 0 1 2 2 0 2 0 1 0 0 0 1 0 0 2 2 0 2 0 0 0 1 0 2 0 2 2 0 0 0 0 0 0 1 2 0 0 2 2 0 2 1 0 1 2 0 1 1 0 0 0 1 1 0 1 0 0 0 0 1 0 0 1 0 0 2 0 0 0 0 0 1 0 2 0 1 0 0 0 1 0 0 1 0 2 1
149 0 0 2 0 1 1 2 1 2 0 0 0 1 0 1 0 2 0 0 0 1 0 1 1 1 1 1 1 1 0 1 2 1 1 0 2 1 0 0 0 0 0 0 1 0 0 0 0 1 0 2 1 1 1 0 0 0 0 0 0 1 1 1 0 0 1 0 1 0 0 1 1 0 0 1 1 2 2 0 2 0 0 1 2 0 0 1 2 2 1 1 1 0 0 1 0 1 1 0 0 2 0 0 0 0 2 0 2 1 0 1 0 0 0 0 1 0 1 2 2 0 2 0 0 1 1 2 2 2 0 0 1 1 0 0 1 0 0 0 2 0 2 0 0 0 0 0 0 2 1 2 1 0 0 0 0 2 0 0 1 1 0 0 0 2 1 0 2 2 0 2 0 1 0 0 2 1 0 1 0 1 0 1 0 0 0 1 0 1 0 1 0 2 2 0 2 0 0 0 0 0 0 1 2 0 1 0 2 0 0 2 2 0 2 2 0 0 0 1 0 0 2 2 0 0 1 2 0 0 0 0 0 0 2 0 0 2 0 0 0 0 2 0 0 2 1 0 1 1 0 0 0 1 1 2 1 2 2 0 2 2 1 1 0 0 0 1 1 0 1 0 0 2 0 1 0 2 2 0 1 1 1 0 2 1 0 0 0 2 0 0 1 1 2 0 2 1 0 0 0 0 1 1 1 1 0 0 1 0 0 1 2 1 1 0 2 1 0 2 0 0 1 1 1 0 1 0 2 2 2 2 0 0 0 0 0 2 0 0 0 0 2 1 0 0 1 0 0 0 0 1 1 0 1 0 1 0 0 2 0 2 2 0 2 1 1 2 2 0 2 0 0 0 0 0 0 2 1 1 0 1 1 1 2 0 0 0 0 0 0 0 1 0 2 0 1 0 0 0 0 1 0 2 2 0 0 2 0 0 0 0 0 0 0 0 1 0 0 2 0 2 1 1 0 1 1 1 1 0 0 1 0 2 1 1 0 0 0 0 1 1 0 0 1 1 0 0 0 0 1 0 0 2 0 0 1 2 1 2 1 2 1 1 1 1 0 0 2 0 0 0 1 1 1 1 0 0 2 1 2 0 0 1 1 0 0 0 0 0 0 0 0 1 1 2 0 2 1 0 0 0 2 2 2 0 0 1 0 0 0 1 0 1 1 1 0 1 1 2 1 0 0 0 1 1 1 0 1 2 0 1 2 1 0 1 0 0 2 2 1 1 1 0 0 2 0 1 0 1 0 1 0 0 1 2 0 0 1 0 0 0 0 0 0 2 2 1 1 0 1 0 0 0 1 0 1 1 0 2 0 0 1 1 0 0 0 0 0 2 0 0 1 1 0 0 0 0 0 0 0 2 0 0 2 0 1 0 0 1 1 0 0 0 2 0 0 0 0 0 1 1 0 1 1 1 2 0 0 0 1 1 0 2 1 0 0 0 0 2 2 0 0 1 2 0 2 1 0 0 1 1 0 2 2 2 0 1 0 1 0 1 1 1 1 1 1 1 0 1 0 2 0 0 0 1 2 1 1 1 1 0 1 0 1 1 0 2 1 1 0 0 0 2 2 0 2 2 1 2 1 1 0 0 0 0 1 1 0 0 1 0 0 1 0 0 0 2 0 0 0 0 0 2 0 0 1 0 0 0 0 1 0 0 0 0 1 0 0 1 0 0 0 0 0 0 0 1 0 0 0 0 0 0 1 1 0 0 1 1 0 0 2 1 0 0 2 0 0 2 0 1 2 1 1 0 0 0 1 1 2 2 0 0 1 2 1 2 2 2 0 0 1 1 0 0 0 2 0 0 0 2 0 0 2 2 2 0 0 2 2 0 0 0 0 1 1 0 2 1 0 0 1 2 2 0 0 2 0 2 0 0 2 0 0 2 0 1 0 1 1 0 1 1 0 1 2 0 0 0 2 0 0 0 2 0 0 0 0 0 2 2 0 0 0 2 2 0 1 0 0 0 1 1 0 1 0 1 2 2 2 0 0 0 0 0 1 0 2 1 0 1 1 1 2 2 2 0 1 0 1 2 1 1 1 1 1 0 1 1 1 1 0 0 0 0 0 0 2 2 0 2 0 1 0 0 2 1 1 2 2 2 2 2 0 1 1 0 0 0 0 1 1 2 1 2 0 0 0 0 1 0 0 0 1 1 1 2 0 2 1 0 0 0 1 0 1 0 1 0 1 0 0 0 0 1 1 0 0 0 0 0 0 1 0 1 0 0 0 2 1 0 1 0 0 0 0 0 1 0 2 2
150 1 1 1 0 0 1 2 0 1 0 1 0 0 0 0 0 0 0 0 1 1 0 1 1 1 2 1 1 1 0 1 0 0 2 0 2 2 0 0 1 0 0 0 1 1 0 0 0 0 0 1 1 1 1 1 0 1 0 0 1 1 0 2 0 2 0 1 1 0 0 0 2 0 2 2 2 1 1 0 1 0 1 1 1 0 1 0 2 2 0 0 0 0 0 0 0 1 0 1 1 2 0 0 1 1 1 1 1 0 1 2 1 2 1 2 2 0 1 0 1 1 2 1 0 1 0 1 2 1 0 0 0 0 0 0 0 0 0 0 0 0 1 0 0 0 0 0 0 0 0 0 1 0 1 1 0 0 0 1 0 0 1 0 2 2 0 0 1 1 0 0 0 1 0 1 1 1 0 1 0 1 0 2 1 1 1 1 0 1 0 2 0 1 2 0 0 0 0 0 0 0 1 0 1 0 1 0 1 0 0 0 1 0 2 2 0 0 0 1 0 0 1 0 0 1 0 1 0 0 0 0 0 0 2 0 0 2 0 0 0 0 2 0 0 2 0 0 2 0 0 0 1 0 0 2 2 1 0 0 0 0 0 0 0 0 0 0 0 0 1 1 0 1 1 0 0 1 1 0 0 0 2 0 1 1 0 0 0 2 0 2 1 1 2 0 2 0 0 0 0 0 0 0 0 0 0 1 1 1 0 1 1 2 1 0 2 0 0 0 1 1 1 1 1 0 1 0 0 1 1 1 0 0 0 0 0 1 0 0 0 1 2 0 0 0 1 1 1 0 0 1 0 1 0 0 1 0 0 0 0 0 1 0 1 0 0 1 1 0 2 0 1 1 1 1 0 1 0 1 1 0 0 2 0 2 0 0 0 0 0 0 2 0 2 0 0 1 0 0 0 1 0 1 0 0 1 2 0 0 0 0 0 0 0 0 1 0 0 0 1 0 0 0 1 2 1 0 0 1 0 1 0 1 0 0 0 1 0 0 2 0 0 0 0 1 0 1 0 2 0 1 0 2 0 0 1 1 1 0 0 0 0 0 0 2 0 2 2 0 1 1 0 0 1 1 1 0 0 0 2 0 0 1 1 0 0 0 1 0 1 0 0 2 0 0 2 1 1 0 1 0 1 1 1 1 1 0 0 0 0 1 1 1 1 0 0 2 0 0 1 1 0 0 0 0 0 0 0 1 0 0 0 0 1 0 0 0 2 2 1 2 1 0 0 1 2 1 1 0 0 0 0 0 1 1 0 1 0 1 0 0 1 0 1 1 1 1 1 0 1 0 1 0 0 1 2 2 0 2 0 0 1 1 0 1 1 0 1 2 0 0 1 0 0 0 1 0 0 0 0 1 1 1 1 1 2 1 2 1 0 0 0 0 2 0 1 0 0 0 0 1 0 0 0 2 2 1 0 0 2 2 0 1 2 1 1 0 1 1 2 1 0 1 1 0 1 1 0 0 0 2 0 1 2 2 0 2 2 0 0 0 0 1 1 1 1 0 1 0 1 0 0 0 0 0 0 1 0 0 1 1 2 1 1 1 1 1 2 0 1 1 1 2 0 0 2 1 1 1 1 0 0 0 0 1 1 1 0 1 2 1 0 1 1 1 0 1 1 1 0 0 0 2 0 0 1 0 1 0 0 1 0 0 0 0 0 0 0 1 0 0 1 1 0 0 0 0 0 0 0 0 0 0 0 0 0 0 0 0 0 0 2 0 0 0 2 1 0 1 0 0 2 1 1 0 0 0 1 1 2 2 1 0 0 2 0 2 1 2 0 2 0 0 0 0 0 1 0 0 0 0 2 2 0 1 1 0 0 2 2 0 2 1 1 0 1 1 2 2 2 2 2 2 2 0 0 2 0 2 0 0 1 0 0 1 1 2 2 0 0 2 0 1 0 0 0 0 0 0 2 0 0 0 1 0 1 0 0 0 0 1 0 0 0 1 1 0 1 0 0 2 2 0 0 1 1 1 1 2 2 0 0 0 0 0 0 1 0 1 2 2 0 1 2 1 1 0 0 0 0 1 1 1 2 2 1 0 0 0 0 0 0 0 0 0 0 2 0 1 0 2 0 2 0 0 2 1 0 0 1 1 1 1 0 0 1 0 0 0 0 1 2 2 1 1 0 1 0 0 2 0 0 2 1 0 2 1 0 0 2 0 0 0 0 0 0 0 0 0 0 0 0 0 0 1 1 0 1 0 0 2 2 2 0 1 1 0 0 2 1 1 0 0 0 0 1 0 0 0 2 1
151 0 1 1 0 0 1 2 1 1 0 1 0 1 0 1 0 1 1 2 2 1 0 2 2 0 1 0 0 2 1 0 0 2 1 1 1 1 0 0 0 0 0 1 2 2 2 0 0 1 0 0 2 2 0 0 0 0 0 1 1 0 1 1 0 0 0 1 2 1 0 1 2 0 2 2 2 1 1 0 0 0 0 2 2 0 0 1 2 2 1 1 2 0 0 1 0 1 0 1 1 1 2 0 0 0 2 0 2 0 0 2 1 1 1 2 1 0 1 1 1 0 2 0 0 1 1 1 2 2 0 0 0 1 0 0 0 0 0 0 1 0 0 0 0 0 0 0 0 2 0 2 1 0 0 1 0 1 0 2 2 2 0 1 0 1 0 1 1 1 0 0 0 2 0 0 1 1 1 1 0 2 0 2 0 0 1 0 0 1 0 1 0 2 2 1 1 0 0 0 0 0 0 1 2 0 0 0 1 0 0 1 2 0 1 2 0 1 2 0 1 1 2 2 0 0 2 1 0 0 1 1 0 0 2 0 0 2 0 0 0 0 2 0 1 2 2 0 2 0 0 0 1 0 0 0 0 1 0 0 0 0 0 0 1 1 1 0 0 0 0 2 0 2 0 0 0 2 2 0 0 0 1 1 1 0 0 2 0 2 0 0 1 2 2 1 1 0 0 2 0 0 1 1 1 0 0 0 2 2 0 2 2 1 2 0 1 1 1 0 1 1 1 0 1 0 1 0 1 0 2 0 2 0 0 0 0 0 0 0 0 0 1 0 1 1 1 1 1 1 2 0 1 1 1 0 1 0 0 1 0 2 2 0 1 0 0 2 2 0 1 1 1 1 0 1 0 1 1 2 1 0 0 1 1 2 0 0 0 0 0 0 0 0 2 1 1 1 1 1 0 1 0 0 0 0 2 1 0 0 0 1 0 0 1 1 1 0 0 0 0 1 1 0 2 2 2 0 0 1 1 1 0 2 2 2 0 1 0 0 1 1 1 2 0 2 0 1 0 1 0 1 0 2 1 0 0 2 0 2 2 2 0 0 0 1 0 1 2 0 1 1 1 1 2 0 1 0 2 1 1 0 0 2 1 0 0 0 1 1 0 1 1 1 1 1 1 0 1 1 1 1 1 1 1 1 1 0 1 0 1 1 0 2 2 0 0 2 2 0 0 2 0 0 1 1 1 1 1 1 1 0 1 1 0 0 2 1 2 2 0 1 0 0 0 1 0 0 2 0 0 0 1 0 2 1 0 0 1 0 1 0 1 0 0 0 1 0 0 2 0 0 0 0 0 0 0 1 0 1 1 0 2 1 1 0 0 0 0 1 0 0 1 0 0 0 2 0 0 0 0 2 0 1 2 0 1 1 1 2 1 0 0 0 2 0 0 0 0 0 1 1 0 0 0 1 2 1 0 0 2 2 0 2 1 1 0 0 0 0 1 0 0 0 1 0 1 0 1 0 1 2 0 1 2 2 0 1 1 0 0 0 1 0 0 0 1 0 1 0 0 2 0 0 0 2 1 0 0 0 0 0 2 1 1 1 1 0 2 0 0 0 0 1 1 0 1 2 2 2 1 1 0 0 2 2 2 1 0 0 0 0 0 2 0 1 0 0 1 1 0 0 0 2 1 0 0 0 0 0 0 1 0 1 1 1 1 0 0 1 0 0 0 0 0 0 0 0 0 0 0 0 0 0 0 0 2 0 0 0 0 0 2 0 1 1 2 2 0 0 0 0 1 1 1 0 0 0 1 2 0 0 1 0 0 1 0 2 0 2 0 2 1 2 0 0 0 1 0 0 1 1 2 2 0 1 1 0 2 0 1 0 2 2 2 0 0 0 0 0 0 0 0 2 2 0 0 0 0 1 1 0 2 0 0 2 0 1 1 0 0 0 1 0 0 1 1 0 0 0 2 0 0 0 1 0 1 0 0 0 0 0 0 0 0 1 2 0 0 0 0 1 2 0 0 2 0 0 2 2 2 0 0 0 0 0 0 1 0 1 1 2 1 1 2 2 2 0 1 1 1 1 0 0 2 2 0 1 0 1 0 1 0 1 2 1 0 0 1 0 1 0 0 1 1 0 1 2 1 1 2 2 0 1 1 0 0 1 0 0 0 1 2 2 1 1 1 0 0 0 2 0 2 0 0 0 0 2 0 0 1 0 0 0 0 0 1 0 1 0 1 0 0 0 0 0 1 0 2 0 0 2 0 2 0 1 1 0 0 2 0 0 0 0 0 0 0 0 1 0 0 0
152 0 1 2 0 0 1 2 2 1 0 0 0 0 0 0 0 1 1 1 1 1 0 2 2 0 0 0 0 2 1 0 1 2 0 0 2 1 0 0 2 1 0 2 2 2 1 0 0 1 0 0 0 0 2 0 0 0 0 0 1 0 1 1 0 0 2 0 2 0 0 0 2 0 0 2 2 1 1 0 1 0 1 1 1 0 0 1 1 2 0 0 1 1 1 1 0 0 0 0 2 2 1 0 1 1 1 1 1 1 0 0 0 2 2 2 2 0 1 1 2 0 2 0 0 1 2 0 2 0 0 0 1 1 0 0 0 0 0 0 0 0 0 0 0 0 0 0 0 2 0 1 1 1 0 0 0 1 0 1 1 0 0 1 2 2 0 1 0 1 0 1 0 2 0 1 1 2 2 2 0 2 1 2 0 0 1 2 0 0 0 2 0 1 1 0 2 0 0 0 0 0 0 1 2 0 0 0 1 0 0 1 1 0 0 2 0 0 1 1 1 1 2 1 0 1 1 1 0 0 0 0 0 0 1 0 0 1 1 1 1 1 2 0 0 1 1 0 2 0 0 0 0 0 0 2 1 2 0 0 0 0 1 1 0 0 1 1 0 0 1 1 0 2 0 0 2 1 1 0 1 0 0 0 2 1 0 0 0 2 0 1 2 2 2 0 2 0 0 0 0 0 1 1 1 0 1 0 0 0 0 0 1 2 1 0 1 0 1 0 2 2 2 2 1 0 1 0 0 1 1 0 0 0 0 0 0 0 0 0 0 1 0 0 1 1 1 0 0 2 2 0 1 0 1 1 0 0 0 2 0 2 1 0 0 1 1 2 2 0 2 0 1 0 1 0 0 2 0 2 0 0 0 0 2 2 0 0 0 0 1 2 1 0 1 0 0 0 0 0 0 0 0 2 2 0 0 0 0 0 0 0 0 0 1 0 0 0 0 0 0 1 1 0 2 2 2 1 1 0 1 0 0 2 0 0 0 1 1 1 0 2 0 0 2 1 1 1 0 0 0 0 2 2 2 2 2 2 1 2 2 2 0 0 1 2 0 0 2 0 0 1 2 2 2 0 0 1 1 0 1 1 0 0 2 0 0 0 2 1 2 1 1 2 1 0 1 2 1 0 0 0 2 1 2 1 1 0 0 0 0 1 0 0 0 2 0 2 1 1 1 2 0 0 1 1 1 0 0 2 0 2 1 1 1 0 0 1 1 2 1 2 2 0 2 1 2 2 0 0 0 0 0 0 0 2 0 1 2 1 1 0 0 0 0 1 1 0 0 0 0 0 1 0 0 1 1 0 0 2 0 0 2 1 1 1 1 0 0 0 0 0 1 2 0 1 0 0 0 0 0 0 2 0 0 2 2 0 0 1 0 0 0 0 0 1 0 0 0 0 0 1 0 1 1 1 2 1 0 0 1 1 0 0 2 0 0 0 0 1 1 0 0 2 2 0 2 0 1 0 1 1 0 0 1 1 0 2 2 0 0 0 1 2 2 2 1 1 1 0 1 0 0 0 0 2 2 1 1 1 1 0 2 0 0 1 2 1 1 0 0 0 0 2 1 0 2 2 2 2 0 2 0 0 0 1 2 2 0 0 0 0 0 2 0 0 0 2 2 2 0 0 0 1 1 2 0 0 0 0 0 1 1 0 2 1 2 0 0 1 0 1 0 1 0 0 0 0 0 0 0 0 0 0 0 1 0 0 0 2 0 0 2 1 0 0 2 1 0 0 0 0 2 1 1 0 0 0 0 1 1 1 2 0 0 2 1 2 1 2 0 1 1 2 0 0 0 0 1 0 0 1 0 1 1 1 1 0 1 0 1 0 2 2 0 0 0 1 1 1 1 1 1 2 2 0 0 1 0 1 0 1 1 0 0 1 0 0 0 0 0 0 1 0 1 1 1 0 0 0 2 0 0 0 2 0 0 0 2 2 0 2 1 1 1 0 1 0 2 0 1 0 1 1 0 2 0 2 2 2 2 0 1 0 0 1 0 2 0 1 1 2 0 2 2 2 2 0 0 0 0 1 1 1 1 1 1 1 1 0 0 1 0 0 1 1 0 1 1 1 0 1 1 1 1 0 2 2 1 1 2 1 0 1 0 1 1 0 0 1 0 1 2 1 0 0 0 1 1 1 2 0 1 1 1 0 1 1 1 0 0 0 0 0 0 1 1 0 0 0 0 0 0 0 1 2 0 0 0 0 0 0 0 1 0 0 0 0 0 2 0 0 0 0 0 1 0 0 1 0 0 0
153 0 2 1 0 0 1 1 2 0 0 1 0 1 0 1 0 1 0 1 1 1 0 1 1 0 1 0 0 2 0 1 1 2 2 0 2 1 0 0 1 0 0 0 2 0 0 0 1 0 0 0 2 2 0 0 0 2 0 0 0 1 2 2 0 0 1 2 2 0 0 1 2 0 1 2 2 1 1 1 1 0 0 1 2 0 0 0 2 2 0 0 2 0 0 1 0 1 0 1 1 1 0 0 1 1 1 2 0 0 1 1 1 2 1 2 2 0 2 0 0 0 1 0 1 1 1 1 2 2 0 0 0 0 0 0 0 0 0 0 1 0 2 0 0 0 0 0 0 1 1 1 1 1 1 1 0 0 0 2 1 1 0 0 0 1 0 0 1 1 0 0 0 2 0 0 2 1 0 1 0 0 0 2 0 0 2 1 1 1 1 2 0 2 2 0 2 0 0 0 0 0 0 0 2 0 0 0 1 0 0 0 2 0 1 2 0 1 2 0 1 1 1 2 0 0 1 0 0 0 0 0 0 0 0 0 0 2 0 0 0 0 1 0 0 1 0 0 1 1 1 1 0 0 0 0 0 2 0 0 0 0 0 0 1 0 0 0 1 0 1 0 0 1 0 0 0 1 1 0 0 1 2 1 2 0 1 0 0 2 0 1 1 2 2 1 1 0 0 0 0 0 1 1 1 0 0 1 0 0 0 1 2 0 0 0 2 1 1 0 2 2 1 0 0 0 0 0 0 1 1 0 0 0 0 0 0 1 0 0 1 2 0 0 0 2 0 1 2 0 0 1 0 0 0 1 2 0 0 0 1 1 1 0 1 1 0 1 1 0 2 0 1 1 2 0 0 1 0 2 1 1 0 2 1 2 0 0 0 2 2 2 1 1 2 2 2 0 0 0 0 0 1 2 2 0 1 0 1 0 0 1 0 0 2 0 0 0 0 0 0 0 1 1 0 2 1 0 0 0 2 0 2 0 0 2 0 2 0 0 0 2 0 0 1 0 0 1 0 0 0 1 1 2 2 1 2 2 2 2 1 2 0 0 0 1 0 1 2 0 1 1 1 1 1 1 0 0 2 1 2 0 0 1 1 0 0 0 2 1 2 1 1 2 0 1 1 0 0 2 2 2 1 0 1 0 1 0 0 0 0 0 0 0 0 2 0 2 1 1 1 1 2 2 0 0 0 0 0 1 0 0 1 0 0 0 1 1 2 2 1 1 2 0 0 2 1 1 1 0 0 0 0 0 1 1 0 0 2 1 1 0 1 0 0 1 2 0 0 0 0 0 1 0 0 0 0 1 0 2 0 0 1 0 1 0 0 0 1 1 1 0 0 2 0 0 0 0 0 0 0 2 0 0 0 0 0 1 2 1 0 0 0 0 1 1 0 0 0 0 2 2 0 1 1 0 1 1 0 0 0 0 0 1 2 0 1 0 2 2 2 1 0 1 2 0 1 0 0 0 0 1 0 1 1 1 0 1 1 0 0 0 1 1 1 0 0 1 0 1 1 1 0 0 0 0 0 1 1 1 0 0 2 0 0 2 0 2 2 0 2 2 0 2 1 0 2 2 0 2 2 0 0 0 2 2 2 2 0 0 0 0 1 1 0 1 0 1 0 0 0 0 1 2 2 1 1 0 0 0 0 1 0 0 0 0 1 0 0 1 0 1 0 0 0 0 0 1 0 0 0 0 0 0 0 2 0 0 1 0 0 0 1 1 0 0 2 1 0 1 0 1 1 1 1 0 0 0 1 1 0 1 1 0 0 1 0 1 1 1 1 1 0 2 0 0 0 1 0 1 0 1 1 2 0 0 0 1 1 0 1 0 0 0 0 1 1 0 1 0 0 1 2 2 2 0 0 2 0 2 0 1 2 0 0 1 1 1 0 1 1 1 0 0 0 0 0 1 0 0 1 1 0 0 1 1 1 0 1 0 1 1 1 0 1 1 2 0 1 0 0 0 0 2 0 2 0 1 1 2 2 0 0 0 0 0 0 0 1 1 0 1 0 1 2 2 2 0 0 0 0 2 0 0 2 2 0 0 1 2 1 2 1 0 1 1 0 1 2 1 1 1 0 0 1 0 0 1 0 0 2 2 0 0 1 1 1 1 1 0 0 1 1 1 1 2 0 0 0 0 2 0 0 2 2 0 2 0 0 0 2 0 0 0 1 1 1 0 0 0 0 0 1 0 0 0 1 0 2 0 0 2 1 2 0 2 2 1 0 2 0 1 0 0 0 0 0 0 0 0 1 0
154 1 0 2 0 1 1 1 2 0 0 1 0 0 0 0 0 2 2 1 1 1 0 1 1 1 1 1 0 2 1 0 0 1 2 0 2 2 0 0 1 0 0 0 0 1 0 0 1 2 1 1 2 2 0 1 0 0 0 0 0 1 0 2 0 0 2 1 1 0 0 0 2 1 2 2 2 0 0 2 0 0 0 1 2 0 0 0 0 1 0 0 2 1 0 0 0 2 2 0 2 0 1 1 0 0 2 1 1 1 0 1 1 2 1 2 2 0 1 2 2 0 1 0 1 1 1 0 1 0 1 1 0 0 1 0 1 0 0 0 1 0 2 0 0 0 0 0 0 2 1 2 0 0 0 0 0 1 0 1 0 1 0 1 1 2 0 0 1 2 0 2 1 0 0 0 2 2 0 2 0 2 1 2 0 0 1 1 0 0 0 1 0 1 1 0 1 0 0 0 0 1 0 1 2 0 1 0 0 0 0 2 2 0 1 2 1 1 1 1 1 1 2 2 0 0 1 2 0 0 0 0 0 0 1 0 0 2 0 0 0 0 2 0 0 2 0 0 1 1 1 1 0 0 0 1 2 0 0 0 0 0 0 0 0 0 1 0 1 0 0 1 0 2 0 0 1 2 1 0 0 0 1 0 1 1 1 1 0 2 0 0 0 1 1 0 1 0 0 0 0 1 0 0 0 1 0 0 0 0 0 1 1 2 0 0 1 1 0 1 0 0 2 0 0 0 0 0 1 0 1 1 2 1 0 1 0 2 0 1 0 0 1 0 0 0 1 0 1 2 2 0 0 1 0 0 1 0 0 1 1 2 2 0 0 1 0 2 2 0 1 0 1 1 0 0 0 2 0 1 2 0 0 1 2 1 0 0 0 0 0 0 0 0 2 1 1 1 0 0 0 0 0 2 1 0 0 0 0 0 0 1 0 0 1 0 1 0 0 1 0 1 1 1 0 2 2 0 0 0 1 0 1 0 1 1 0 1 1 1 1 1 0 1 0 1 0 0 1 2 0 1 0 1 1 0 1 2 0 2 0 1 1 1 1 2 0 1 1 1 1 0 1 1 1 0 1 0 1 1 2 0 0 2 0 0 0 0 2 2 0 2 1 2 2 0 2 2 2 0 0 0 1 0 1 2 2 1 0 0 1 1 0 2 2 0 0 2 0 2 2 0 0 0 1 0 0 0 0 2 0 2 0 0 1 0 0 0 2 2 1 2 1 1 1 0 1 2 0 0 0 0 0 1 1 1 0 1 0 0 0 1 0 0 0 1 2 1 1 0 0 0 0 0 0 0 0 1 0 2 0 0 1 1 1 1 1 1 0 2 0 1 1 0 1 0 0 0 0 0 0 2 1 0 1 1 0 2 2 1 1 0 0 1 0 1 0 0 0 0 0 0 0 0 0 0 1 1 0 0 1 1 1 1 2 1 1 0 0 2 0 1 0 0 0 0 0 0 0 0 0 2 0 1 1 1 0 2 2 0 0 0 1 1 1 1 1 1 1 0 2 0 0 0 1 1 1 1 1 1 1 0 2 0 2 2 0 1 1 1 0 0 0 1 0 0 0 1 0 1 1 0 0 0 1 2 2 2 0 0 0 0 0 2 1 1 0 1 0 0 0 0 0 2 1 2 0 0 0 0 0 1 0 0 0 0 2 0 0 1 0 1 0 0 1 0 0 1 0 0 0 0 0 0 0 2 1 0 0 0 0 1 2 0 0 1 1 2 0 0 0 0 2 2 2 0 0 0 1 0 2 2 0 1 1 2 1 1 1 1 1 1 1 2 1 1 0 1 0 0 0 2 0 2 0 0 1 1 0 1 1 0 2 2 0 0 0 1 2 2 1 2 0 2 2 0 0 2 0 2 0 0 1 1 0 2 0 0 0 0 0 0 0 0 0 0 0 0 0 0 2 0 1 0 1 0 1 0 0 0 1 1 0 0 0 0 1 0 1 0 0 0 0 2 0 1 0 0 1 1 0 1 0 0 0 0 1 1 1 0 1 1 0 1 1 1 1 0 0 0 0 1 1 1 2 1 0 2 0 0 0 0 0 1 1 1 0 0 2 0 0 2 0 0 0 0 1 0 0 0 2 2 0 2 0 0 0 0 0 1 0 1 2 2 1 1 0 0 0 0 2 0 2 0 0 0 0 2 0 2 1 1 0 0 1 1 1 2 0 0 0 0 0 0 0 0 2 0 0 0 0 0 1 1 0 1 1 0 0 2 0 0 0 1 1 0 0 0 1 0 2 1
155 1 2 1 0 0 1 1 2 1 0 1 0 0 0 0 0 0 0 2 1 0 0 2 2 0 2 0 0 2 2 0 1 0 1 0 2 1 0 0 0 0 0 0 1 0 1 0 0 1 0 2 2 2 0 0 0 0 0 1 0 0 0 0 0 0 2 1 2 0 0 1 2 0 2 2 2 1 1 1 1 0 2 0 0 0 1 0 2 2 0 0 1 1 0 1 0 1 0 1 1 2 1 0 1 1 2 2 0 0 0 0 0 1 1 1 1 0 0 2 2 0 2 1 0 1 1 0 1 1 0 0 0 0 0 0 0 0 2 0 2 0 0 1 0 0 1 0 0 1 1 1 0 0 0 0 0 1 0 2 2 2 0 0 1 2 0 0 0 0 0 0 0 2 1 0 1 1 1 1 0 1 0 2 1 1 1 1 0 0 0 1 0 0 0 0 1 0 0 0 1 1 0 0 2 0 2 2 1 0 1 1 0 0 2 2 0 1 1 2 0 0 2 2 0 0 2 1 0 0 0 0 0 0 1 0 0 1 0 0 0 0 1 0 0 1 0 0 2 0 0 0 0 0 0 1 0 1 0 1 0 0 0 0 0 0 0 1 2 0 0 0 0 2 0 0 0 2 2 0 0 0 2 1 2 0 0 0 0 2 0 1 0 1 2 1 2 1 0 1 0 2 0 0 0 1 1 0 2 2 0 2 2 2 0 0 0 0 0 1 0 1 2 1 1 0 1 0 2 1 1 0 1 0 0 0 0 1 0 1 0 1 2 0 0 0 1 0 1 1 1 0 0 0 0 1 1 0 0 1 0 1 1 0 1 1 0 1 1 0 2 0 0 0 0 0 0 1 0 1 1 1 1 2 2 1 0 0 0 0 0 0 0 0 1 0 0 0 0 0 0 1 0 1 1 0 1 1 0 0 0 0 0 0 1 0 0 0 0 0 0 2 1 1 0 2 2 0 0 1 0 0 2 0 0 2 0 1 0 0 1 1 0 0 1 0 0 0 2 0 0 2 0 2 0 0 0 2 0 2 2 2 0 1 1 1 0 1 2 0 0 0 0 0 1 1 0 0 1 1 2 0 0 0 2 1 0 0 2 1 1 2 0 1 0 1 1 0 0 2 2 1 2 0 2 1 2 0 0 0 0 1 0 0 0 2 0 2 0 0 0 1 1 1 0 1 1 1 1 0 1 0 2 2 1 0 2 1 1 1 2 2 1 0 0 1 1 1 1 0 0 0 0 0 2 0 1 0 0 0 0 0 1 0 0 1 2 0 0 0 0 2 0 0 0 0 0 1 0 2 0 0 1 1 0 0 0 0 0 0 0 0 0 1 0 0 0 0 0 0 0 2 1 1 1 0 0 0 0 1 0 0 0 0 2 0 1 0 0 0 0 0 0 0 0 1 2 1 0 0 0 0 1 2 2 0 1 0 0 0 1 0 0 1 2 0 2 0 0 0 0 1 1 0 0 2 0 1 0 1 1 0 1 1 1 1 0 1 0 0 1 0 1 0 0 1 1 2 1 1 2 0 2 0 0 2 0 2 0 1 0 0 0 2 2 0 2 2 1 1 0 1 1 1 0 2 1 2 0 0 0 0 0 1 0 2 0 0 1 1 0 0 1 2 2 2 0 0 1 0 1 2 0 0 0 0 2 0 0 2 0 1 0 0 0 1 0 0 0 0 0 0 0 0 0 1 1 0 1 0 0 0 2 2 0 0 2 0 0 2 0 0 0 1 1 1 1 0 0 0 2 2 0 2 1 2 1 2 0 2 0 2 1 2 0 0 1 1 0 1 0 2 0 2 0 0 0 0 0 2 2 2 0 0 0 0 1 0 2 2 2 2 0 2 1 1 0 1 0 2 0 1 2 0 0 2 1 0 1 0 0 0 0 0 1 0 0 0 0 0 2 0 0 0 2 0 0 0 0 0 1 2 1 0 1 1 2 0 1 0 0 0 0 2 0 1 0 0 1 2 1 1 0 0 0 0 1 1 0 1 0 1 1 2 2 2 2 0 0 1 0 2 0 0 2 2 0 1 1 0 0 0 0 0 1 0 0 1 1 1 0 1 0 0 0 0 1 0 1 0 1 1 0 2 0 0 0 1 0 0 0 1 2 1 0 0 1 1 1 0 2 0 0 2 1 0 1 1 0 1 1 1 0 0 1 1 2 0 1 0 1 0 0 1 0 0 2 0 0 0 0 1 0 0 0 0 0 1 0 2 0 0 0 0 0 0 1 0 1 0 0 0
156 1 2 0 0 0 1 2 1 1 0 0 0 0 0 0 0 2 0 1 1 2 0 2 2 0 1 0 0 2 1 1 0 1 1 0 1 1 0 0 1 0 1 0 1 1 0 0 1 1 0 1 0 1 1 1 0 0 0 0 1 0 0 2 1 0 2 0 2 0 1 2 2 1 1 2 1 1 1 0 0 0 0 1 2 1 0 0 1 1 0 0 0 0 0 0 0 1 0 0 2 2 1 0 0 0 2 2 0 0 1 1 0 0 0 1 0 0 2 0 2 1 2 1 0 1 1 2 2 2 0 0 0 0 1 0 1 0 0 0 1 0 0 0 0 0 0 0 0 0 0 0 0 0 1 0 0 0 0 1 1 1 0 2 1 1 1 1 1 2 0 1 1 1 1 0 1 0 0 0 0 0 1 2 1 1 1 2 0 0 1 1 0 1 1 0 1 1 0 0 0 0 1 0 2 0 1 0 1 0 0 2 1 0 1 2 2 0 2 0 0 0 2 1 0 0 0 0 0 0 0 1 1 1 1 0 0 1 0 1 1 1 2 1 0 2 0 0 2 0 0 0 0 0 0 1 0 1 0 1 0 1 0 0 0 0 1 0 2 0 0 1 0 2 0 0 1 2 2 0 0 1 1 0 2 1 1 1 0 2 0 1 0 2 2 2 2 1 0 0 0 0 2 2 2 0 0 0 2 2 1 2 1 2 1 0 1 0 0 1 0 0 1 0 0 0 0 0 0 1 2 2 1 0 0 0 1 1 0 0 0 1 1 0 1 0 2 0 0 2 2 0 0 2 0 0 1 1 0 2 0 2 1 0 0 0 1 1 1 0 2 0 0 0 0 0 0 2 0 0 0 1 0 2 1 0 0 1 1 0 0 0 1 0 1 0 0 0 1 0 0 1 0 2 1 0 0 0 0 0 0 0 0 0 1 1 0 0 0 0 0 0 1 0 1 2 2 0 0 0 0 1 0 0 0 0 0 1 0 0 0 2 0 1 1 2 1 1 0 0 0 0 1 2 1 1 2 2 0 2 2 2 0 0 0 1 1 1 1 1 0 0 1 1 1 0 1 0 1 1 2 1 0 0 2 1 0 0 1 1 0 1 1 1 1 0 1 0 0 2 2 1 1 1 1 1 1 0 1 0 1 1 1 1 1 0 0 2 2 2 0 0 0 0 0 1 0 0 0 2 0 2 1 0 1 0 1 0 1 1 1 1 2 0 0 2 1 2 0 0 0 0 0 0 1 1 0 1 0 1 0 0 2 0 2 0 0 0 0 1 0 2 1 0 0 1 1 0 0 1 0 0 1 1 0 1 1 0 1 2 0 0 1 2 0 0 1 0 0 0 0 1 2 0 0 1 1 1 1 1 1 0 0 0 2 0 0 0 0 0 0 1 0 0 0 2 2 1 0 0 1 2 0 2 0 0 0 1 1 1 1 0 0 1 2 0 2 0 0 0 0 1 2 2 2 2 0 2 0 1 1 0 1 0 0 0 1 1 1 0 2 0 0 0 1 2 2 1 2 2 1 1 1 0 0 1 0 1 1 0 0 0 0 1 1 0 1 1 1 1 0 1 0 1 2 2 1 1 0 0 0 0 0 1 0 0 0 2 1 1 1 0 0 2 2 1 0 0 1 0 0 0 1 0 1 0 1 0 0 0 0 0 0 1 0 1 1 1 0 2 1 1 0 1 1 1 0 0 1 1 0 0 1 0 0 1 1 0 0 2 0 0 0 0 0 0 0 0 1 2 0 0 0 1 1 2 1 1 1 1 1 1 1 1 1 1 0 1 0 0 0 2 0 2 1 1 2 0 0 2 2 0 0 0 0 0 0 0 2 2 2 2 1 1 1 0 0 1 0 2 1 1 1 0 0 2 0 1 0 0 0 1 0 0 0 0 0 0 1 1 0 0 0 0 2 0 0 0 0 0 0 1 0 0 0 0 1 0 1 0 0 0 0 2 0 1 0 0 0 1 2 0 0 0 0 0 0 1 0 2 0 0 0 2 2 1 2 0 0 0 0 1 0 2 0 0 2 2 0 1 0 1 1 0 1 1 0 2 1 2 0 2 0 2 0 0 1 0 0 0 2 2 0 1 1 1 1 1 0 1 0 0 1 0 0 2 0 0 0 1 2 0 1 1 1 0 2 2 0 0 2 0 1 0 2 1 2 0 1 0 1 0 0 0 0 2 0 0 0 0 0 0 1 2 0 1 1 0 0 1 1 0 0 0 0 0 1 0 0 0 0 0
157 0 1 1 0 0 1 2 1 1 0 0 0 1 1 0 1 1 1 1 1 2 0 2 2 0 1 0 0 2 0 1 0 1 2 0 2 2 0 0 1 0 0 1 2 1 1 1 0 0 1 1 2 2 0 1 0 0 0 1 0 1 0 1 1 0 1 1 1 0 0 0 2 0 1 2 2 0 0 0 0 0 0 1 2 0 0 1 2 2 0 0 2 0 1 1 0 2 0 2 0 2 1 1 0 0 2 1 0 0 0 1 2 0 2 2 1 0 0 1 1 1 1 1 1 0 0 1 1 1 1 1 0 0 1 0 0 0 0 0 0 0 0 1 0 0 0 0 0 1 0 0 1 0 0 0 0 2 1 1 1 1 0 0 1 2 0 1 0 2 2 0 0 1 0 1 1 0 0 0 0 1 1 1 0 0 1 0 0 2 0 2 1 1 2 0 1 0 0 0 0 0 1 0 1 0 1 0 0 0 0 1 1 0 2 2 0 0 2 0 1 1 1 2 2 0 0 1 1 1 0 1 0 0 2 0 0 2 0 0 0 0 2 0 0 2 0 0 1 1 1 1 1 0 0 1 1 2 1 1 1 2 0 0 0 0 1 0 1 0 0 0 0 1 1 0 1 1 1 0 0 1 1 0 2 1 1 1 0 2 0 1 2 2 2 0 2 1 0 1 0 1 1 1 1 0 0 0 2 2 0 1 2 2 1 0 2 1 0 1 0 0 2 1 0 0 0 0 0 1 2 2 1 0 0 0 0 1 0 1 0 1 1 0 1 0 2 0 1 1 1 1 0 0 0 0 0 1 0 2 0 2 2 0 2 0 2 2 2 0 2 0 1 1 0 1 0 2 0 0 0 1 0 2 0 2 0 0 0 0 0 0 1 0 1 0 0 1 0 0 0 1 0 2 2 1 1 0 1 0 0 1 0 0 0 0 0 0 0 0 0 0 1 1 0 2 1 0 0 1 0 1 1 0 0 1 0 1 0 0 2 1 0 0 2 1 1 0 1 2 0 1 1 2 2 1 2 1 1 2 1 2 0 0 1 2 0 0 2 0 1 1 2 2 2 0 2 0 2 1 1 1 0 1 1 0 0 1 2 0 1 2 0 1 0 0 1 2 1 0 0 0 1 0 1 1 2 0 0 0 0 1 0 0 1 0 0 2 1 0 0 2 2 2 0 0 0 0 0 1 0 0 1 0 1 0 1 1 1 1 1 1 2 1 1 2 1 1 1 0 0 0 0 1 2 0 0 0 2 1 0 0 1 0 0 1 1 1 1 1 1 0 0 1 0 0 1 1 0 2 0 0 2 0 1 1 1 1 0 1 0 0 0 1 0 0 0 0 0 0 0 2 1 0 0 1 1 0 0 1 0 0 0 1 1 0 2 0 0 0 0 0 0 0 0 1 1 1 0 0 0 0 0 0 1 1 0 0 1 2 1 1 0 1 2 0 1 0 0 1 0 2 1 0 1 2 0 1 0 0 0 0 2 1 1 1 1 0 1 0 1 0 1 0 0 1 0 1 1 1 2 0 2 0 0 1 2 1 2 0 0 0 0 1 1 0 1 2 0 2 1 1 0 0 1 2 1 2 0 0 1 1 1 1 1 0 0 2 1 1 0 0 0 2 1 1 0 0 1 0 0 1 0 0 0 0 1 0 0 1 0 1 0 1 0 0 1 1 0 2 2 2 0 1 0 1 0 0 1 1 0 1 2 2 0 0 2 0 0 2 2 1 2 0 0 0 0 0 2 2 1 1 0 2 2 2 2 2 0 2 0 2 0 1 0 0 0 1 0 0 0 2 0 1 2 2 0 1 0 1 1 0 1 1 1 0 0 1 1 0 0 0 0 2 2 1 0 0 1 2 1 0 1 0 0 1 0 0 2 0 1 0 0 0 0 0 0 0 0 1 1 0 0 0 1 0 1 0 0 0 0 1 1 1 0 1 1 0 1 0 0 0 1 1 0 1 0 0 1 2 2 0 0 0 0 0 0 2 0 2 0 2 1 2 2 2 2 0 0 0 1 2 0 0 2 2 1 0 0 0 0 0 1 0 2 1 0 1 1 1 0 2 0 1 0 0 0 0 0 1 2 2 0 1 0 0 0 1 0 0 0 1 2 2 1 0 0 0 0 1 2 0 0 1 1 0 2 2 0 0 0 0 0 1 0 0 0 0 0 0 0 0 1 1 0 1 0 0 1 1 1 1 1 2 0 1 1 1 0 2 0 1 0 0 0 0 0 0 0 0 2 0
158 0 1 2 0 0 2 0 2 0 1 2 0 0 0 0 0 2 2 0 0 1 1 2 2 0 0 0 0 2 1 0 0 1 2 0 2 2 0 0 1 1 0 1 2 1 0 0 0 1 0 0 0 1 0 0 0 0 0 0 1 1 0 1 0 0 0 0 1 0 0 1 2 1 2 2 2 1 1 1 1 0 1 0 1 1 0 1 2 2 2 1 2 1 0 2 2 1 1 0 0 2 0 0 1 1 1 2 0 0 1 2 0 2 0 2 1 0 0 2 2 0 2 1 0 1 1 1 1 1 0 0 0 0 0 0 0 0 1 0 2 0 0 0 0 1 0 0 0 2 1 2 1 0 1 0 0 0 0 1 1 1 0 1 0 2 0 0 1 2 0 1 0 1 0 0 2 1 1 1 0 1 1 2 0 0 1 0 0 1 0 1 1 1 2 0 1 0 0 0 1 1 0 0 2 0 1 0 2 0 0 0 2 0 2 2 0 0 1 1 0 1 2 1 0 1 1 1 0 0 0 0 0 0 2 0 0 2 0 0 0 0 2 1 0 1 0 0 2 0 0 0 0 0 0 0 0 2 0 0 0 0 0 0 0 0 0 1 1 1 0 1 0 2 1 0 0 2 2 0 0 1 2 1 1 0 1 1 0 1 1 1 0 2 2 1 0 1 1 0 1 0 0 0 0 0 0 0 0 1 0 1 1 1 1 0 2 0 0 2 0 0 2 1 1 0 1 0 1 1 2 1 1 0 0 0 0 1 0 0 0 1 1 0 0 0 2 0 2 1 0 0 0 0 0 1 0 0 0 0 0 0 0 0 0 0 0 2 2 0 2 0 1 1 1 1 0 0 0 1 1 0 0 0 0 0 0 0 0 0 0 0 0 0 2 0 0 1 0 0 0 0 0 2 2 0 0 0 1 0 0 1 0 0 1 0 0 1 0 1 0 2 2 0 0 2 1 0 0 0 1 1 0 1 2 1 0 1 0 0 2 0 1 2 0 1 0 0 2 1 0 1 0 2 1 0 1 1 1 2 0 1 1 1 1 2 0 0 2 0 0 0 1 1 2 0 1 0 2 0 1 0 0 1 1 0 0 0 1 0 1 1 1 1 0 0 1 1 1 0 1 0 1 0 1 1 1 0 0 0 0 1 0 0 0 2 1 2 0 0 0 2 0 0 0 1 0 0 0 1 0 0 0 0 0 0 1 0 1 1 0 1 1 1 0 2 1 0 2 0 0 0 0 0 1 1 0 1 0 1 0 0 0 0 0 0 0 0 0 1 0 2 0 0 0 0 0 0 0 1 0 0 2 1 1 1 1 1 0 2 0 0 1 0 0 0 0 0 0 0 0 2 1 0 1 1 1 1 2 2 0 0 1 1 0 1 0 0 0 0 1 2 0 0 0 0 2 1 0 0 2 2 0 2 1 1 0 0 0 2 0 1 0 1 1 0 1 0 1 0 1 2 0 1 2 2 0 2 0 1 1 0 1 1 1 1 0 1 0 0 0 0 1 0 0 2 1 0 1 1 0 1 2 0 0 1 2 2 1 0 0 0 2 2 0 0 2 2 0 2 0 1 0 0 0 2 2 1 1 0 1 0 0 2 1 0 0 0 0 0 0 0 1 2 2 2 0 1 0 1 0 1 0 0 0 0 0 0 0 2 0 2 0 1 0 1 1 0 0 0 0 0 0 0 0 1 1 1 1 1 0 0 2 1 0 1 1 0 0 2 0 0 2 0 0 0 0 0 1 1 2 2 0 2 1 2 1 1 1 1 1 1 0 1 0 0 0 0 1 1 0 1 0 1 1 1 2 1 1 0 0 0 0 0 0 0 2 1 2 1 1 2 1 2 2 0 0 2 0 2 0 0 2 0 0 1 1 1 0 1 1 0 0 0 0 0 0 0 2 0 0 0 0 0 1 1 1 0 0 0 1 2 0 0 0 1 2 0 0 0 0 0 1 1 0 0 0 1 2 2 2 0 1 0 0 1 0 2 0 2 0 1 1 1 2 1 1 0 0 0 0 2 0 2 2 2 0 0 1 0 0 0 1 0 1 1 0 1 2 1 0 1 0 0 1 1 0 2 2 2 2 2 0 1 0 0 0 0 0 0 0 0 0 1 0 0 1 0 0 0 2 0 0 2 2 0 2 1 0 1 1 1 1 0 1 0 2 0 1 1 0 0 1 1 0 1 0 0 0 0 0 0 1 2 0 0 0 0 0 1 0 0 0 1 1 0 0 0 0 0 0 0
159 0 2 0 0 0 0 2 2 0 0 0 0 2 0 2 1 2 2 0 0 2 0 2 2 0 1 0 0 2 1 1 1 1 1 0 2 2 0 0 1 0 0 1 2 1 0 0 0 0 0 0 0 0 2 0 0 0 2 1 0 0 0 2 0 1 1 0 0 0 0 1 2 2 2 2 1 2 2 0 1 0 1 0 0 0 0 0 1 1 0 0 1 0 0 2 2 1 1 0 0 2 0 0 1 1 2 2 1 1 0 1 0 1 0 2 1 0 0 1 1 1 2 2 0 0 0 2 2 2 2 2 1 1 0 0 1 0 0 0 0 0 0 0 0 1 1 0 0 0 0 0 0 0 0 0 0 0 0 2 1 1 0 1 1 2 0 1 0 1 1 1 1 1 0 0 1 0 0 0 0 0 0 2 0 0 0 2 1 0 1 2 0 1 1 0 1 0 0 0 0 1 0 0 2 0 1 1 0 1 0 0 2 0 1 2 2 1 1 1 1 1 2 2 0 0 0 1 0 0 0 1 0 1 1 1 1 1 0 0 0 0 2 1 1 2 1 0 2 0 0 0 1 1 1 2 0 2 0 0 0 0 0 0 0 0 0 0 2 0 0 1 0 1 0 0 0 2 2 0 1 1 2 1 1 0 2 1 0 2 0 2 2 2 2 0 1 0 1 0 0 0 0 0 0 0 0 0 1 1 1 1 2 1 2 0 2 1 1 0 1 1 1 0 1 0 1 0 1 2 2 2 0 0 0 0 0 1 0 0 0 0 1 0 0 0 1 0 1 0 0 0 2 0 2 0 1 0 0 1 1 2 0 0 0 1 0 2 2 0 1 1 0 0 0 0 0 1 0 1 1 1 1 2 2 1 0 0 0 0 0 0 0 0 2 0 0 0 1 1 0 1 0 2 1 0 0 0 0 1 1 1 0 0 0 0 1 0 0 0 0 1 0 0 2 2 0 2 2 0 0 2 1 1 0 1 0 1 0 1 1 1 0 1 1 2 1 0 0 1 0 0 0 2 0 0 0 1 1 1 0 1 0 0 1 2 0 1 1 1 0 0 2 2 0 1 0 0 1 0 1 0 0 0 2 1 0 0 2 1 2 2 0 2 2 0 2 1 1 1 1 1 1 1 1 1 1 0 0 0 0 2 1 2 2 0 0 2 1 1 0 1 0 0 1 0 0 1 1 0 1 0 2 2 1 0 1 1 2 2 2 2 2 1 1 2 1 0 2 0 0 0 0 0 2 0 0 0 2 2 0 0 0 2 0 0 2 1 1 0 0 1 1 0 0 1 1 0 0 0 0 0 1 1 0 0 0 0 0 0 0 1 0 1 1 0 1 0 0 0 0 1 2 1 2 1 1 0 0 0 1 0 1 2 0 0 0 0 0 0 1 1 0 1 1 0 1 0 0 0 0 0 0 1 2 0 1 0 2 2 2 1 0 1 1 0 1 0 0 0 1 0 0 0 2 1 0 2 2 0 0 0 1 1 2 1 1 1 1 0 2 0 1 0 0 2 2 0 1 1 1 1 2 0 0 2 0 1 2 0 0 0 0 2 1 0 2 1 0 0 0 1 0 0 1 1 2 1 0 0 1 0 1 1 1 0 0 2 1 1 0 0 0 2 2 1 0 0 1 0 0 0 0 0 0 0 1 0 0 1 1 0 0 1 0 0 0 0 0 1 1 1 0 1 1 0 0 0 1 1 0 0 2 1 1 0 2 1 0 0 0 0 2 0 0 1 0 0 1 1 1 1 0 0 0 2 0 1 1 1 1 1 1 2 0 0 1 1 0 1 0 2 0 2 0 0 1 0 0 1 2 1 1 1 1 1 1 0 1 1 1 1 1 2 1 0 0 0 0 1 0 1 2 1 0 2 0 1 1 0 0 1 0 0 0 0 0 0 0 0 1 0 0 0 2 0 0 0 0 0 2 2 1 0 1 1 2 0 1 0 1 0 0 2 0 1 0 0 2 2 1 1 0 0 0 0 1 2 0 2 1 1 2 0 1 1 1 0 0 0 0 2 0 2 0 1 1 0 1 1 1 0 0 0 1 0 0 1 2 1 1 1 0 2 0 0 1 1 0 0 2 1 0 1 1 0 0 1 1 0 0 0 2 2 0 1 0 1 0 1 2 0 1 0 1 1 2 0 0 0 2 0 0 1 0 0 0 0 0 0 0 0 0 0 0 1 1 0 0 0 0 0 0 0 0 0 0 0 0 2 0 1 0 0 0 0 1 0 1 0 1 1
160 0 0 2 0 1 2 1 2 0 0 1 1 1 0 1 0 1 0 0 0 2 0 2 2 0 0 0 1 2 1 1 1 2 1 0 2 2 0 0 2 0 0 0 2 0 0 0 0 1 0 0 0 0 2 1 0 0 0 0 1 0 1 1 1 0 1 1 1 0 1 2 2 0 0 2 2 0 0 0 0 0 0 2 2 0 0 0 0 1 0 0 0 0 1 1 0 2 0 1 1 2 0 0 2 1 2 1 1 1 0 2 1 2 0 2 1 0 1 1 2 1 2 0 0 2 2 0 2 0 0 0 0 1 1 1 0 0 0 0 2 0 0 0 0 0 0 0 0 0 0 0 0 0 1 0 0 2 0 2 0 1 1 0 0 2 0 0 0 0 0 0 1 1 0 0 1 0 0 0 0 0 0 2 2 2 0 1 0 0 0 1 1 1 2 1 2 0 0 0 0 0 1 0 2 0 1 0 1 0 0 1 1 0 2 2 0 0 1 1 1 1 1 2 1 0 0 0 0 0 0 0 0 0 2 0 0 2 0 0 0 1 2 0 0 1 0 0 1 1 0 0 0 0 0 1 2 0 0 0 0 0 0 0 0 0 1 0 0 0 1 1 1 2 0 0 0 2 2 0 0 0 1 1 2 1 1 0 0 2 0 1 0 1 2 0 2 1 1 0 1 1 2 2 2 0 0 1 1 1 1 1 1 2 1 0 1 2 1 0 2 2 2 0 1 0 1 1 0 1 1 0 0 0 0 0 0 2 1 0 0 2 0 0 0 0 2 1 1 1 1 0 1 1 1 0 1 0 0 1 1 2 2 0 2 0 1 0 0 0 2 0 1 1 0 1 0 0 1 2 1 0 0 2 1 0 0 0 0 0 0 0 1 0 2 1 1 2 0 0 0 0 0 2 1 0 0 0 1 0 0 2 0 0 0 0 1 0 0 0 1 0 0 0 0 2 1 1 1 0 1 1 1 0 0 0 0 1 1 1 0 1 0 0 1 2 1 0 1 2 0 0 0 2 0 0 0 1 0 1 1 1 0 0 0 1 0 0 2 0 0 0 2 2 1 1 1 0 2 0 0 0 0 1 2 1 0 1 2 0 2 2 0 1 1 1 0 2 1 0 0 0 2 2 2 0 1 0 1 0 1 2 0 0 0 2 0 2 1 2 1 0 2 2 0 0 0 0 0 1 0 1 0 0 0 0 0 0 1 0 0 1 2 1 1 2 0 1 1 0 0 0 1 0 2 0 2 0 1 1 0 0 0 1 0 1 2 0 0 0 0 1 1 0 0 0 0 1 0 2 0 0 0 1 0 0 0 0 1 1 0 0 0 0 0 0 0 0 0 0 0 1 1 0 1 1 1 1 1 2 0 0 0 0 1 0 0 0 0 0 1 0 0 1 1 0 1 1 0 0 1 2 0 2 1 0 0 0 1 2 1 0 0 1 1 0 0 1 0 0 0 1 1 0 0 2 0 2 1 0 0 0 1 1 1 0 2 0 1 0 1 0 1 0 1 2 2 0 1 2 0 1 2 1 0 1 2 1 2 0 1 1 1 2 1 0 2 2 1 1 0 1 0 0 1 2 2 2 0 0 1 0 0 1 0 1 0 2 0 0 0 0 1 2 1 2 1 0 2 0 0 0 0 0 0 0 1 0 1 1 0 0 0 0 0 0 0 1 0 1 1 1 0 0 0 2 1 0 0 0 1 1 2 1 0 1 1 1 0 0 1 0 1 1 1 0 0 0 1 1 1 1 1 0 0 2 0 1 1 1 1 1 1 2 0 0 0 1 0 0 0 2 0 2 1 1 1 1 0 0 1 1 1 1 1 0 0 0 2 1 0 1 0 2 2 0 0 1 0 1 0 0 2 0 0 2 0 1 0 0 0 0 0 0 0 0 0 0 0 0 2 0 0 0 1 0 1 0 0 0 1 2 1 0 1 1 1 0 2 0 0 0 0 2 0 1 0 0 2 2 1 1 0 0 0 0 1 1 1 2 0 1 0 1 2 2 2 0 0 0 0 0 0 2 1 1 0 0 1 1 0 1 0 0 0 0 0 2 2 2 0 2 1 1 0 0 1 2 0 0 2 1 0 1 0 0 0 1 0 0 0 0 1 0 0 2 0 0 0 0 1 0 1 0 2 0 2 0 0 0 2 0 0 0 2 0 2 0 0 0 0 0 0 0 0 0 0 0 1 0 0 1 1 1 0 1 1 1 0 2 0 0 0 0 0 0 0 1 1 0 1 1
161 1 1 1 0 0 1 2 2 0 0 0 0 1 0 1 0 2 1 1 1 1 0 2 2 0 0 1 1 2 1 0 0 1 2 1 2 1 0 0 1 0 0 0 2 0 1 0 0 0 0 0 0 0 2 0 0 1 0 1 1 0 0 1 0 1 0 0 2 1 0 2 2 0 2 2 2 2 2 0 2 0 0 0 2 0 0 1 1 2 0 1 0 0 0 1 1 1 1 1 2 1 0 0 0 0 2 2 0 1 0 1 2 2 2 2 2 1 1 2 2 0 2 0 0 2 2 2 2 2 0 0 0 0 0 0 0 0 0 0 1 0 0 0 0 0 0 0 0 0 0 1 0 0 1 0 0 1 0 0 0 0 0 0 0 2 0 0 1 1 0 0 0 2 0 0 1 1 1 1 0 1 1 1 0 0 1 2 0 0 1 2 1 0 1 1 2 0 0 0 0 1 0 0 2 0 1 0 1 0 1 2 1 1 2 2 0 0 2 0 1 1 2 2 0 0 1 2 0 0 1 0 0 0 1 0 0 2 0 0 0 1 2 0 0 1 0 0 2 0 0 0 1 1 1 2 0 1 1 0 1 1 1 1 0 0 1 1 2 0 1 0 0 2 0 0 1 2 2 0 0 1 2 2 2 0 1 0 0 1 1 0 1 2 1 0 1 0 1 0 1 0 0 0 0 0 0 1 2 2 2 2 2 1 1 0 2 1 2 0 2 2 1 0 0 0 0 0 1 0 0 0 1 0 0 0 0 2 0 2 0 2 2 0 0 1 1 1 2 0 0 0 0 1 0 0 1 0 0 0 0 0 1 1 1 0 1 1 1 0 2 0 1 1 0 0 0 0 0 2 1 0 0 0 2 1 0 1 1 0 0 0 1 0 2 1 1 2 0 0 0 0 0 2 2 1 1 0 0 0 0 0 0 0 0 0 0 1 0 0 0 1 1 1 1 1 1 0 0 0 0 0 0 2 0 0 0 1 0 0 2 1 0 0 0 1 0 1 0 0 0 0 1 1 2 1 2 1 0 0 0 0 0 0 0 0 0 1 2 0 0 0 0 0 1 1 0 0 2 0 0 1 0 1 1 0 0 1 2 0 2 2 0 1 0 0 1 1 1 0 1 1 2 1 2 0 1 1 0 0 0 1 0 0 0 2 0 2 0 2 2 0 0 0 0 1 1 0 0 2 0 0 1 0 0 0 0 1 1 0 0 2 1 1 1 1 1 1 1 0 0 0 0 0 1 2 0 0 2 0 0 0 0 1 0 0 1 1 1 1 0 0 1 0 0 1 2 1 0 2 0 0 1 0 1 0 0 0 0 2 1 0 1 0 1 0 1 0 0 0 0 2 0 0 1 0 1 2 2 2 1 0 0 0 1 0 0 0 1 0 0 0 0 0 0 1 2 1 0 0 0 0 0 2 0 0 0 0 0 0 2 1 0 1 1 0 1 0 0 0 1 2 0 1 1 2 0 2 2 0 0 0 2 1 1 1 0 1 0 1 0 1 0 0 0 2 2 1 1 1 1 1 2 0 0 2 2 2 0 1 0 0 1 1 0 0 2 1 1 2 1 1 0 0 1 2 2 2 0 0 2 0 0 1 0 1 0 1 1 1 0 0 0 2 1 2 0 1 0 0 0 1 0 1 1 1 1 0 0 2 1 0 0 0 1 0 0 1 0 0 0 0 0 0 1 1 1 0 0 0 0 0 2 0 0 1 2 0 0 2 0 0 2 0 0 0 0 0 2 1 2 2 1 0 0 1 0 1 2 1 1 0 1 2 0 0 1 0 0 0 1 1 0 2 1 0 1 1 1 0 0 0 1 1 0 0 1 1 2 1 1 2 2 2 2 0 0 1 0 2 1 0 1 1 0 2 0 1 0 0 0 1 0 0 0 0 0 0 1 0 1 0 0 0 1 1 1 0 0 0 0 0 0 0 0 0 1 0 0 0 0 0 0 2 0 0 0 0 1 2 1 1 0 0 0 0 0 2 1 1 1 1 1 1 1 1 1 0 0 0 0 2 0 2 1 1 1 0 0 2 1 1 0 0 1 0 0 1 1 0 0 1 0 1 0 0 1 1 0 0 2 2 0 1 1 0 0 1 0 0 0 1 1 1 0 0 1 1 0 2 2 0 0 2 2 0 2 1 0 1 1 0 0 0 1 1 1 0 0 0 0 0 1 1 0 1 0 1 2 1 1 2 2 2 0 0 1 0 0 1 0 0 0 0 0 0 1 0 0 0 0 0
162 0 1 1 0 0 1 1 2 0 0 0 0 0 0 0 0 2 1 1 0 2 0 1 1 1 1 1 0 2 1 0 0 1 2 1 2 1 0 0 1 0 0 0 2 0 0 0 0 1 0 0 1 1 1 1 0 0 1 0 1 1 0 1 0 0 2 1 2 0 1 0 2 0 2 2 2 1 1 1 0 0 0 1 2 0 1 1 1 2 0 1 2 1 0 2 1 1 0 0 1 2 1 0 0 0 2 1 1 1 1 2 2 2 2 2 2 0 2 0 1 0 2 2 0 0 0 2 2 2 2 2 0 0 0 0 0 0 0 0 0 0 0 0 0 0 0 0 0 0 0 0 0 0 0 0 0 1 0 1 0 0 0 1 2 2 1 1 0 1 0 1 2 1 0 0 1 0 0 0 0 1 1 2 0 0 2 1 1 2 0 2 1 1 2 0 1 0 0 0 0 0 1 1 2 0 1 0 0 0 2 2 1 0 1 2 1 0 2 0 1 1 2 2 0 0 2 0 0 0 0 0 0 0 2 0 0 1 1 1 0 0 2 1 0 2 0 0 1 1 0 0 0 0 0 1 1 1 0 0 0 0 0 0 0 0 0 0 1 1 0 2 0 2 0 0 0 2 2 0 0 0 1 0 1 0 0 0 0 2 0 1 0 2 2 1 1 1 0 0 0 0 1 1 1 1 1 0 1 1 0 2 1 2 0 0 1 1 0 1 0 0 2 1 0 0 0 0 0 1 1 0 2 2 0 0 0 1 0 0 1 1 0 0 0 0 2 0 0 1 1 1 1 1 1 0 2 0 0 1 0 1 2 0 2 1 0 1 1 0 1 1 0 0 1 1 0 1 1 2 0 0 0 0 2 2 0 0 0 0 0 0 1 0 2 1 1 0 2 2 0 2 0 2 2 0 0 1 0 0 0 1 0 0 0 0 0 1 0 0 0 1 0 1 1 1 0 0 0 0 0 0 0 2 1 0 0 2 0 0 0 1 0 1 0 1 0 2 0 1 0 1 1 2 0 0 0 1 1 0 0 0 0 0 0 0 0 2 2 0 1 0 1 1 0 0 0 0 2 0 2 0 0 1 1 1 1 1 2 1 2 1 0 0 0 0 1 2 1 0 0 0 1 1 1 1 1 0 0 0 0 1 0 0 0 2 1 2 1 2 1 0 0 1 1 0 0 0 0 1 0 0 1 1 1 0 2 1 2 2 2 2 2 0 1 2 1 2 0 0 0 0 0 0 2 0 0 1 1 1 0 0 1 0 0 1 2 1 1 0 1 1 0 0 1 0 1 1 0 2 0 0 1 1 0 0 0 0 0 1 0 1 1 0 1 0 1 0 0 0 0 2 1 0 0 1 2 0 0 1 0 0 0 1 0 0 0 0 2 1 0 1 0 0 0 0 1 1 0 0 2 2 0 1 1 0 1 0 0 0 2 0 1 1 1 0 1 1 0 0 1 1 0 0 1 2 0 2 1 0 0 0 2 1 1 1 1 0 1 0 1 0 2 0 0 2 2 1 0 0 1 1 2 1 0 0 2 2 1 1 1 1 1 2 1 0 2 2 2 2 0 1 0 0 2 2 2 2 0 0 0 0 0 1 0 0 0 2 2 2 0 0 1 2 1 2 0 1 1 0 1 1 0 0 0 0 1 0 1 2 0 1 0 0 0 0 0 0 0 0 0 0 0 0 0 2 0 0 1 1 1 1 2 1 0 1 1 0 0 2 0 1 2 0 0 0 0 0 1 2 0 0 0 1 2 2 2 2 0 2 0 2 1 1 0 0 0 1 0 0 0 0 0 2 2 1 1 0 2 0 2 0 2 2 2 0 0 0 2 1 2 1 1 2 2 0 1 1 1 2 0 0 2 1 1 1 0 0 1 0 0 0 0 0 0 1 1 0 0 0 2 1 0 0 1 0 1 0 0 0 1 1 0 0 0 1 1 0 1 0 0 0 0 1 0 0 0 0 2 2 2 0 0 0 0 0 0 1 0 1 0 1 0 2 2 2 2 0 0 0 0 1 0 0 2 2 0 0 0 1 0 1 0 0 0 0 0 2 1 1 0 2 0 0 1 1 0 1 1 1 2 2 0 1 1 1 0 0 0 0 0 0 1 2 1 2 0 0 1 1 2 0 1 0 1 1 1 2 0 1 1 0 0 0 0 0 1 1 0 0 0 0 0 0 0 1 1 0 0 1 1 0 1 1 0 1 1 0 0 1 1 0 1 0 0 1 0 0 0 0 0 0
163 1 2 1 0 0 1 2 1 2 0 0 1 1 0 1 0 1 0 1 1 2 0 2 2 0 1 0 0 2 1 0 0 0 0 0 1 1 0 0 1 0 0 0 2 0 0 0 0 1 1 1 0 2 0 0 0 0 0 1 1 0 0 2 1 1 1 1 1 1 0 2 2 0 2 2 2 0 0 0 0 0 1 0 1 0 0 0 2 2 0 0 2 1 0 1 0 1 0 1 2 2 0 0 1 0 2 2 0 0 0 1 0 0 0 1 0 0 1 0 1 1 2 2 0 0 0 2 2 2 1 1 1 2 1 1 0 0 1 1 2 0 0 0 0 0 0 0 0 1 1 1 0 0 1 1 0 0 0 1 2 2 2 0 0 2 0 1 1 2 1 1 0 2 1 0 2 2 2 2 0 2 0 2 0 0 0 0 0 1 0 1 0 2 2 0 0 0 1 0 0 0 1 0 2 0 1 0 1 0 2 1 0 1 1 2 1 0 1 0 1 1 2 2 0 0 0 1 0 0 0 0 0 1 1 0 0 1 0 0 0 0 2 1 0 2 0 0 2 0 0 0 0 1 1 2 1 2 1 0 1 1 0 0 0 0 0 0 1 0 0 2 1 2 1 2 1 1 1 0 0 2 1 0 2 2 0 0 0 2 0 0 0 2 2 2 2 0 1 0 1 1 0 0 0 1 0 0 0 2 0 2 1 1 1 0 2 2 2 0 2 2 0 0 1 0 1 0 0 0 2 1 0 0 0 0 0 0 0 1 0 0 1 0 1 0 1 1 0 1 1 1 0 1 0 1 1 0 0 1 0 1 1 0 0 2 0 2 2 0 1 1 1 1 0 1 0 2 0 2 0 2 0 1 1 1 0 0 1 1 1 1 0 0 2 0 1 1 1 2 0 1 0 2 2 0 0 2 0 0 0 0 0 0 1 0 0 0 0 1 0 1 1 0 1 2 1 0 0 1 0 1 0 1 0 0 0 1 0 0 0 2 0 1 1 1 0 1 1 2 0 1 1 2 2 1 2 1 1 0 0 0 1 0 0 1 0 0 2 0 0 0 1 1 1 1 1 0 2 1 1 0 0 0 2 0 0 1 2 1 0 2 1 0 0 0 1 2 2 0 0 0 1 0 1 1 2 0 0 0 0 0 0 1 1 1 0 1 1 2 1 0 2 2 0 0 0 1 1 1 1 0 2 1 0 0 1 1 2 1 1 2 1 1 1 2 1 1 1 0 0 0 0 0 2 0 0 0 0 2 0 0 1 0 0 1 2 0 0 1 0 1 0 0 2 0 2 2 0 2 0 0 0 0 0 0 0 0 0 0 0 0 0 0 1 0 0 1 0 0 1 1 0 0 1 0 0 2 2 0 1 0 0 0 2 0 1 0 1 1 1 2 0 0 0 1 2 2 0 0 0 0 0 2 1 0 2 0 0 0 2 1 0 1 2 0 1 1 0 0 0 2 1 0 1 2 0 2 2 0 0 0 0 1 1 1 1 1 0 1 0 1 0 0 0 1 2 1 1 1 1 0 2 2 2 2 0 2 0 2 0 0 1 0 0 0 1 1 1 0 0 1 0 0 1 2 2 2 0 0 0 0 0 1 1 0 0 1 0 0 0 0 0 2 2 2 0 0 0 0 0 2 0 0 0 0 1 0 0 1 0 1 0 0 0 0 0 0 0 0 0 0 0 0 0 2 1 0 1 1 0 1 2 1 0 0 2 2 0 0 0 0 2 0 0 0 0 1 1 1 2 2 0 0 1 2 1 1 2 1 1 0 2 2 1 1 0 1 0 0 0 1 0 2 2 1 0 1 1 0 1 0 0 0 0 0 0 0 2 1 1 2 2 2 2 0 0 1 0 2 0 0 1 1 0 2 0 0 0 0 0 0 0 0 0 0 1 0 0 1 0 0 0 0 1 0 1 0 0 0 1 2 1 0 1 0 1 0 2 0 1 0 2 0 0 2 1 0 1 1 1 1 0 0 0 0 2 1 1 1 0 0 0 2 2 2 2 0 0 0 0 0 0 2 0 0 2 0 0 1 0 2 0 0 0 0 0 1 1 1 0 1 0 0 1 1 0 2 0 0 2 2 0 2 0 0 1 1 0 0 0 0 1 0 0 2 0 1 0 0 2 0 1 1 1 0 1 2 0 2 1 1 0 1 1 0 1 0 1 1 0 0 0 0 0 0 1 0 1 0 0 1 0 1 0 0 0 0 0 1 0 0 0 0 0 0 0 0 0 0 2 1
164 1 0 2 0 1 2 2 1 1 0 0 1 2 0 2 0 2 0 1 1 2 0 2 2 0 1 0 0 2 1 0 1 1 0 0 1 1 0 0 2 0 0 0 1 0 0 0 1 1 0 1 0 1 0 0 0 0 0 0 1 1 0 2 0 2 0 0 0 0 0 2 2 1 1 2 2 2 2 0 0 0 0 0 2 0 0 1 2 2 1 1 2 0 0 1 0 0 0 0 2 2 0 0 1 1 2 2 0 1 1 1 0 2 0 2 2 0 1 1 1 1 2 1 0 1 1 1 2 2 0 0 0 0 1 0 0 0 0 0 0 0 0 0 0 0 0 0 0 1 1 1 0 0 0 0 0 2 0 0 0 0 0 2 2 2 0 0 1 2 0 1 1 2 1 1 1 0 0 0 0 0 1 2 0 0 2 0 0 1 0 1 1 1 2 0 1 0 0 0 0 0 0 0 2 0 1 0 2 0 0 1 1 0 1 2 0 1 1 1 1 1 1 2 0 0 1 2 1 1 0 0 1 1 1 0 0 2 0 0 0 0 2 0 1 1 0 0 2 0 0 0 1 0 0 1 1 2 0 0 0 0 1 1 0 0 1 1 2 0 0 1 0 2 0 1 2 2 2 0 0 0 2 0 1 0 1 2 0 2 0 0 1 2 2 1 2 0 0 0 1 0 0 0 0 1 0 0 2 2 2 2 1 1 1 0 2 0 0 0 1 2 1 1 0 0 0 0 0 0 2 1 0 0 0 0 0 2 0 1 1 1 1 1 0 1 1 1 2 1 1 0 1 0 1 0 0 0 0 0 0 0 1 0 0 1 0 2 2 0 1 1 1 1 0 0 0 1 0 1 1 1 0 0 1 0 0 0 0 0 0 0 1 0 2 1 1 0 0 0 0 0 0 1 1 0 1 1 0 0 0 1 0 0 0 0 1 0 0 0 0 1 0 1 2 2 1 0 0 1 0 1 0 2 2 2 0 1 1 0 1 1 0 0 1 1 0 1 0 0 0 1 1 2 1 1 1 1 0 1 1 1 0 0 0 0 0 2 1 1 0 0 2 2 1 1 1 0 2 0 0 0 0 1 1 0 1 0 2 2 2 1 1 2 1 0 1 2 0 0 0 0 2 2 2 0 0 0 0 0 0 1 0 1 1 1 0 2 1 1 1 1 1 1 0 1 1 0 0 1 0 1 2 1 0 1 0 1 2 2 0 1 1 1 1 1 1 0 1 1 0 1 0 0 1 1 0 1 2 1 1 0 0 1 0 1 2 0 0 0 0 1 1 0 0 0 0 2 0 2 0 0 1 1 0 0 0 0 0 1 1 1 0 0 0 0 2 1 0 0 1 1 1 1 1 0 0 0 1 0 1 0 0 0 1 0 1 0 0 0 2 2 0 0 0 1 1 0 0 0 1 1 0 0 2 1 0 0 1 1 2 2 0 0 1 0 0 0 1 1 0 0 0 1 1 1 0 2 0 1 1 0 1 1 1 1 1 0 1 0 0 0 0 0 0 2 2 0 1 1 0 1 2 1 1 2 1 1 2 1 0 0 0 1 0 0 1 1 2 2 1 0 1 1 1 2 1 2 0 0 0 0 0 1 0 0 0 1 0 0 0 0 0 2 1 2 0 0 0 0 0 1 0 0 0 0 2 0 0 1 0 0 0 0 0 0 0 1 0 0 0 0 0 2 1 1 0 0 0 0 1 0 2 0 0 2 1 1 0 1 0 0 1 1 1 0 0 0 0 1 1 1 0 0 0 2 0 2 0 2 0 2 1 2 0 0 1 0 0 1 0 2 0 1 1 1 2 0 0 2 2 0 1 1 1 0 0 0 2 2 2 2 2 2 2 0 0 2 0 2 0 1 2 0 0 2 0 0 0 0 0 0 1 0 0 1 1 0 1 0 1 0 0 0 1 0 1 0 0 0 0 0 0 0 0 0 2 0 2 0 1 0 1 0 0 1 1 0 1 1 1 0 0 0 0 0 0 2 0 2 0 2 1 1 1 1 1 0 0 0 0 2 0 0 2 2 0 2 0 0 0 1 0 1 2 1 0 1 2 2 0 2 0 1 1 0 2 1 0 0 2 2 1 2 0 0 1 1 0 0 0 0 1 1 0 1 1 0 0 0 2 0 0 2 2 0 2 2 0 1 1 0 0 0 1 1 2 0 1 0 1 0 0 0 1 0 2 0 0 0 0 0 1 2 0 1 1 0 0 1 0 0 1 0 0 0 0 1 1 0 1 1
165 1 1 1 0 0 1 2 0 1 0 2 0 0 0 0 0 1 1 0 0 1 0 1 1 1 2 0 0 2 2 1 2 2 1 0 1 1 1 0 0 0 0 1 2 2 2 0 0 0 0 0 0 2 0 0 0 0 0 1 1 0 0 2 0 0 2 0 1 0 0 1 2 1 1 2 1 2 2 0 1 0 0 2 2 0 1 1 2 2 1 1 1 1 1 1 0 1 0 1 1 2 0 0 0 0 2 0 2 0 0 2 1 1 1 1 1 1 1 2 2 0 2 2 0 0 0 0 2 0 0 0 0 0 0 0 0 0 0 0 1 0 0 0 0 0 0 0 0 1 0 0 0 1 2 1 0 1 0 0 0 0 0 0 0 2 0 0 1 1 0 0 1 1 0 0 2 0 0 0 0 2 1 2 0 0 1 2 2 1 1 2 0 2 2 0 1 0 0 0 0 0 0 1 2 0 0 1 1 0 1 0 1 0 1 2 1 0 1 1 1 1 2 2 0 0 0 1 0 0 0 1 0 0 1 0 0 1 1 1 0 0 2 0 0 2 0 0 1 1 1 1 1 0 0 2 1 1 0 1 0 0 0 0 1 1 0 0 2 1 0 1 2 2 0 1 1 1 1 0 0 0 2 1 2 0 1 1 0 2 0 1 1 2 2 1 2 1 1 1 0 0 0 0 0 1 0 0 1 1 0 1 2 1 0 0 2 0 1 0 1 1 0 0 0 0 1 0 0 0 0 0 0 0 0 0 0 0 0 2 1 1 1 0 0 0 0 1 1 0 0 1 1 0 0 1 0 0 0 1 0 1 2 0 2 1 0 2 2 0 1 1 0 0 0 1 0 2 2 2 0 2 0 1 2 1 0 0 0 0 0 0 1 0 2 0 1 0 1 0 0 0 0 2 1 0 0 0 0 0 0 0 0 0 0 0 1 1 0 0 1 2 0 0 0 2 1 2 2 0 0 1 0 2 1 1 0 1 0 0 1 0 0 0 0 1 0 0 0 1 0 0 1 2 1 1 1 2 1 0 0 0 0 0 0 1 0 1 2 0 1 1 2 2 1 1 1 0 2 1 1 0 0 2 0 0 1 0 1 0 0 1 2 2 1 1 1 1 1 0 1 1 2 1 2 1 1 0 0 0 0 1 0 0 0 2 0 2 1 1 0 1 0 0 0 2 1 0 0 2 0 1 1 1 1 0 2 0 1 1 0 2 1 0 0 2 0 1 1 0 0 0 0 0 1 2 0 1 0 1 0 0 0 0 0 1 0 1 1 1 0 1 0 0 0 0 0 2 0 2 0 0 2 0 2 1 1 1 0 1 0 1 0 2 0 0 0 1 0 0 1 1 2 2 2 0 0 0 1 1 0 0 1 1 0 1 0 0 0 0 0 1 0 1 1 1 1 1 0 0 1 1 0 2 2 0 2 0 2 2 2 0 0 2 2 0 1 0 0 0 0 2 0 0 2 2 0 2 2 0 0 0 1 1 1 1 2 0 1 0 1 0 0 0 1 1 1 1 0 0 1 0 0 0 0 0 0 1 1 1 0 0 0 2 0 0 2 1 0 0 0 1 0 0 2 1 1 2 0 0 0 0 0 0 0 1 0 0 0 0 0 0 0 1 0 2 1 0 0 0 0 0 0 0 0 0 0 0 0 0 0 0 0 0 0 1 0 0 0 1 1 1 0 0 0 0 1 0 0 0 0 0 2 0 0 1 1 1 0 0 0 0 2 0 0 0 0 0 1 2 1 1 0 1 1 2 1 1 2 1 1 0 1 1 0 0 0 1 0 0 0 2 0 1 1 1 1 0 0 2 2 0 2 2 2 0 0 0 2 1 2 1 2 2 2 0 0 1 0 2 0 1 1 0 0 1 1 0 0 1 1 0 2 0 0 2 2 0 0 1 1 0 0 1 1 1 1 0 0 0 1 2 1 1 1 0 2 0 1 0 0 0 0 2 0 1 0 0 1 1 2 0 0 0 0 0 1 1 1 1 0 1 0 2 2 2 2 0 0 0 0 2 0 2 1 2 0 1 0 1 0 0 0 0 1 0 0 1 1 0 0 1 0 0 0 0 1 1 0 0 2 1 0 1 0 0 0 1 0 0 0 1 2 1 0 0 0 0 0 1 2 0 1 0 0 0 2 1 0 1 0 1 1 0 1 1 2 0 0 0 0 0 0 0 0 1 1 0 1 0 0 2 1 1 0 0 0 0 0 2 0 1 0 0 0 0 0 0 0 0 2 2
166 1 1 2 0 0 2 1 2 0 0 1 1 1 0 0 0 0 0 1 0 1 0 2 2 0 2 0 0 1 0 1 0 1 2 0 2 1 0 0 1 0 0 1 2 1 2 0 0 2 1 2 1 1 1 0 0 2 0 0 0 1 0 2 0 1 1 1 2 0 0 2 2 0 1 2 2 1 1 1 1 0 1 0 1 0 0 0 1 2 0 0 0 0 0 2 1 1 0 1 0 2 0 0 0 0 2 2 0 0 1 0 0 0 0 0 0 0 1 0 0 1 1 1 0 0 0 1 2 2 1 1 0 0 1 0 1 0 0 0 1 0 0 1 0 0 1 0 0 0 0 0 2 1 1 0 0 2 0 1 0 1 0 1 1 2 0 0 2 2 0 0 0 1 0 0 2 2 2 2 0 2 0 2 2 2 0 0 0 1 0 2 1 0 2 1 2 1 0 0 0 0 1 0 2 0 2 0 1 0 1 2 1 0 2 1 0 0 1 1 1 1 1 1 0 0 0 0 0 0 0 0 0 0 2 0 0 2 0 0 0 1 2 0 0 2 1 0 2 0 0 0 1 0 0 2 1 2 1 1 1 2 0 0 0 0 1 0 1 1 0 1 0 2 1 1 0 2 2 0 0 1 0 0 1 0 0 1 0 2 0 1 2 2 2 0 2 0 0 0 1 0 0 0 0 0 1 0 0 1 0 2 1 0 0 0 1 0 0 0 2 2 1 0 0 0 0 0 2 2 2 2 0 0 0 0 0 1 0 1 1 1 1 0 0 0 2 0 0 1 1 1 0 0 0 0 0 0 0 0 0 0 1 0 1 0 0 2 2 0 2 0 0 0 0 0 0 1 1 2 2 1 0 1 1 1 0 0 0 0 0 0 0 0 2 0 0 0 1 0 0 1 0 2 1 0 0 0 0 1 0 0 0 0 0 0 2 0 0 0 0 2 1 1 0 2 2 0 0 0 1 1 0 2 0 0 0 0 1 1 1 0 0 0 1 0 0 1 0 1 0 1 0 2 0 0 0 1 1 1 0 1 0 1 1 2 0 2 2 0 2 2 2 2 2 0 2 0 1 0 1 0 0 1 1 0 1 0 1 0 1 1 0 2 1 0 2 1 0 0 1 1 2 1 2 0 1 0 1 0 1 2 0 0 0 1 0 2 2 0 0 2 1 1 0 0 0 0 0 2 0 1 2 2 1 0 0 1 2 2 2 2 2 2 2 1 2 1 1 0 0 0 0 0 1 1 1 0 1 1 0 0 0 0 0 0 0 0 0 0 0 1 0 0 1 0 1 1 0 1 1 0 1 0 0 0 0 0 0 0 0 0 0 0 1 0 2 0 0 0 0 1 1 1 0 2 2 2 2 2 0 0 0 0 1 1 0 0 0 0 0 1 0 1 1 0 1 2 0 0 1 1 0 0 2 1 1 0 0 0 1 0 0 0 1 0 1 0 0 0 1 1 0 1 1 1 0 1 1 0 0 0 2 1 1 1 1 1 1 0 1 0 0 0 0 1 1 1 1 1 1 0 1 1 1 0 0 1 1 0 0 0 2 2 0 1 2 2 2 2 0 2 0 0 1 1 2 2 0 0 1 0 0 0 1 1 0 0 0 0 0 0 1 2 1 2 0 1 1 0 0 1 1 0 2 2 2 0 0 2 1 0 0 0 1 0 0 0 0 0 0 0 0 0 0 2 1 0 0 1 0 0 2 2 0 0 2 1 0 1 0 1 0 0 0 0 0 0 2 2 0 0 0 0 1 2 1 2 0 2 0 2 1 2 0 0 0 0 0 0 0 2 0 1 1 1 0 0 0 1 1 1 2 2 2 0 0 0 2 2 2 2 1 2 2 0 0 1 0 1 0 0 1 1 0 2 0 1 1 0 0 1 0 0 0 1 1 0 0 1 1 1 0 0 2 0 0 1 1 1 0 1 0 0 0 0 2 0 1 0 0 0 2 0 0 1 0 1 1 1 1 0 0 0 0 0 0 2 0 2 0 1 1 1 2 2 2 0 0 0 0 2 0 1 1 1 1 0 1 1 1 1 1 0 1 1 0 1 2 1 0 2 0 1 0 0 1 1 1 1 2 2 0 1 0 0 0 0 1 1 0 0 2 1 0 0 0 1 0 1 1 0 1 0 1 1 1 1 0 1 1 0 0 1 0 0 0 0 0 0 0 1 0 0 0 1 0 0 1 0 0 2 0 1 0 1 0 0 1 1 0 0 0 1 1 0 0 0 1 0 2 1
167 0 1 2 0 0 1 0 1 1 1 1 1 1 0 0 0 2 2 1 1 1 0 2 2 0 2 0 0 1 1 2 1 1 2 1 2 1 0 0 1 0 0 0 1 0 0 1 0 0 1 1 0 0 2 0 0 1 0 1 1 0 0 1 0 0 1 1 2 0 0 1 2 0 2 2 2 2 2 0 1 0 1 1 1 1 0 0 0 2 0 0 1 0 0 1 0 0 0 0 2 1 0 0 2 2 2 2 0 0 0 0 0 2 0 2 2 0 0 2 2 0 2 0 0 2 2 1 2 1 0 0 1 1 0 0 0 0 0 0 1 0 0 0 0 0 0 0 0 1 0 1 1 1 2 0 0 2 0 1 0 0 0 2 0 0 0 0 2 2 0 0 1 1 0 0 2 1 0 1 0 1 1 2 0 0 1 2 1 2 0 2 0 1 2 0 2 0 1 0 0 0 1 0 2 0 1 0 1 0 0 2 1 0 0 1 1 0 0 0 2 2 2 2 0 0 1 2 0 0 0 0 0 1 2 1 0 2 0 0 0 0 2 0 0 2 0 0 2 0 0 0 0 2 2 1 0 1 0 0 0 0 0 0 0 0 0 1 2 0 0 0 1 1 0 0 0 1 1 0 0 0 1 0 0 0 0 1 0 2 0 1 1 2 1 0 2 2 2 0 1 0 1 1 1 0 0 0 0 0 0 0 1 2 0 0 1 0 1 0 1 1 2 0 2 0 2 0 0 0 2 0 0 0 0 0 0 1 0 0 0 1 2 0 0 1 1 1 1 0 0 1 1 0 0 1 0 0 0 1 0 1 0 0 0 0 1 1 1 0 2 0 0 0 0 0 0 1 0 0 0 1 0 0 1 1 0 0 0 0 0 0 0 0 0 0 2 1 0 1 0 0 0 2 2 1 1 0 0 0 0 1 1 1 1 0 1 1 0 0 1 1 2 2 0 1 1 0 0 0 0 0 0 2 2 2 0 0 0 0 2 0 0 0 0 1 0 1 0 1 0 1 1 2 1 1 1 2 1 2 1 2 0 0 0 0 0 2 1 1 0 0 2 2 0 1 0 0 0 0 2 1 0 1 1 1 0 0 1 0 1 1 1 2 0 0 2 2 2 0 0 0 2 2 2 0 1 0 0 0 0 2 0 0 0 2 0 2 2 2 0 0 0 0 1 1 1 1 1 0 1 0 1 0 1 0 2 0 0 0 0 0 1 1 0 2 1 1 1 0 0 0 0 1 2 0 0 1 2 0 0 0 1 0 0 0 0 0 0 2 0 0 0 0 1 0 1 1 0 2 0 0 2 1 1 1 1 0 0 0 0 0 0 0 1 0 2 0 0 1 0 1 2 0 0 0 2 0 0 1 1 0 1 1 1 0 0 0 0 0 0 0 0 0 0 1 2 1 0 0 2 2 0 1 2 1 0 0 1 2 1 0 0 0 1 0 1 0 0 0 0 1 0 1 2 2 0 2 1 0 0 0 0 1 1 1 2 0 2 0 1 0 1 0 0 2 2 0 0 1 0 0 0 0 0 0 0 2 1 1 1 1 0 1 1 0 1 2 1 1 0 1 0 0 0 0 1 2 0 0 2 0 0 2 0 0 0 2 1 1 0 0 1 2 1 2 0 0 1 0 0 0 0 0 2 2 0 0 0 2 1 1 0 0 0 0 0 0 0 0 0 0 1 0 0 2 0 0 0 0 0 0 2 1 0 1 1 1 0 1 0 1 2 2 2 0 0 0 2 2 1 1 1 1 1 1 1 2 2 2 0 0 0 1 0 0 0 0 0 0 1 1 0 2 1 1 1 0 1 1 1 0 0 0 0 0 1 1 2 2 2 2 0 2 2 0 0 1 0 2 0 1 2 1 0 1 0 1 1 0 1 0 0 0 1 0 0 0 0 0 2 0 0 0 0 2 2 1 0 0 2 2 1 0 1 2 1 0 1 0 0 0 1 1 0 1 0 0 2 2 2 0 0 0 0 0 0 2 0 2 1 2 1 1 2 2 2 0 0 0 0 2 0 0 2 2 0 1 0 0 0 1 0 0 2 1 0 2 1 1 0 2 1 1 1 0 2 1 1 0 2 2 0 2 0 0 0 1 0 0 0 2 2 2 0 1 0 1 1 0 2 0 2 0 0 0 0 1 0 1 2 0 0 1 1 0 1 0 0 0 0 0 0 0 0 1 0 0 1 0 0 1 0 1 0 0 0 0 0 1 1 0 0 0 0 0 0 0 0 0 1 1
168 1 0 2 0 0 2 2 1 1 0 1 1 1 0 0 0 2 1 0 1 2 0 2 2 0 1 1 0 2 0 0 0 0 0 0 1 0 0 0 0 0 0 2 2 2 1 0 1 1 0 1 0 0 2 0 0 0 1 1 1 0 0 1 0 1 0 1 1 0 0 1 2 1 1 2 2 0 0 1 0 0 0 1 2 1 0 2 2 2 1 2 1 1 1 2 0 0 0 0 1 2 0 0 2 1 2 2 0 0 2 2 0 2 1 2 1 0 1 1 1 0 1 1 1 0 0 2 2 2 0 0 0 0 0 0 0 0 0 0 1 0 1 0 0 0 0 0 0 0 0 0 0 0 0 0 0 0 0 2 0 1 0 1 0 2 0 1 0 1 0 1 1 2 0 0 2 1 0 2 0 1 0 0 0 0 0 1 0 2 0 2 2 0 2 1 1 0 1 1 0 1 0 0 2 0 2 0 1 0 0 2 1 0 2 2 0 0 0 1 0 0 1 1 0 0 0 1 0 0 0 0 0 0 2 0 0 2 0 0 0 0 1 0 0 1 0 0 2 0 0 0 0 0 0 1 0 1 1 0 1 1 0 0 0 0 0 1 1 1 0 2 1 2 0 0 1 1 1 0 0 1 2 2 2 0 2 1 0 2 0 1 0 2 1 1 2 0 0 0 0 0 0 0 0 0 1 0 0 0 0 1 2 2 0 0 0 1 0 0 2 1 1 0 1 0 0 0 0 1 2 0 1 0 0 1 1 0 0 2 1 1 1 0 0 1 1 0 1 1 1 0 0 0 0 2 0 0 0 2 0 2 2 0 2 0 0 2 2 1 1 1 0 0 0 0 0 0 0 2 2 0 0 0 1 0 0 0 0 0 0 0 1 0 2 1 1 1 1 1 0 0 0 2 2 0 0 0 1 1 1 2 0 0 1 1 0 0 0 0 1 0 0 2 0 1 0 0 0 1 0 2 0 1 1 1 0 1 2 1 0 1 2 2 1 2 1 1 0 1 0 1 1 2 1 1 1 1 1 2 2 2 1 1 1 1 0 1 1 1 0 0 1 1 1 0 1 1 2 1 1 1 0 1 1 0 1 0 1 0 0 1 0 1 1 2 0 1 1 0 1 1 2 2 1 1 1 0 0 0 0 2 0 0 0 1 0 2 0 1 1 1 1 1 1 0 0 1 1 1 1 1 2 1 0 0 1 1 0 1 0 1 2 0 0 1 0 0 2 0 0 0 0 0 2 0 0 1 1 0 1 0 0 0 0 0 0 1 1 0 0 0 0 0 0 0 0 1 0 2 0 0 2 2 0 1 1 0 0 1 0 0 1 1 1 0 0 0 0 0 0 2 0 1 2 0 0 1 1 1 0 0 1 2 0 1 0 0 0 1 1 1 0 0 0 0 1 1 0 0 0 0 0 1 2 1 0 0 1 1 2 1 0 1 2 0 2 1 0 0 1 1 2 0 0 2 0 2 1 0 0 0 1 0 0 0 1 1 0 1 1 1 2 0 0 2 1 0 1 2 0 1 2 2 1 1 1 1 0 0 0 0 1 1 0 1 2 2 1 1 0 1 0 0 1 2 2 2 0 0 1 0 0 2 0 0 0 1 1 1 0 0 0 2 1 2 1 0 1 0 1 1 0 0 0 0 0 0 0 2 1 1 1 0 0 0 0 1 0 2 2 2 0 0 1 1 0 0 0 0 0 0 2 2 0 0 2 0 0 0 0 0 1 1 1 0 0 0 1 1 1 1 0 1 1 2 1 1 1 1 1 1 1 2 0 0 0 1 0 0 0 2 0 2 1 1 1 0 0 2 2 1 1 1 1 0 1 2 2 2 2 2 0 2 2 0 0 1 0 1 0 0 2 0 0 1 0 0 0 0 0 0 0 0 0 0 1 1 0 0 2 0 0 0 1 0 1 0 0 0 1 2 0 0 0 2 2 0 2 0 1 0 2 0 0 0 0 0 2 2 2 0 0 0 0 0 0 1 0 2 0 2 0 1 2 2 2 0 0 0 0 1 0 2 2 2 0 0 1 1 1 0 0 0 1 1 0 1 2 2 0 2 1 1 0 0 1 1 0 0 1 1 0 0 1 2 1 2 0 0 0 1 1 0 0 0 0 0 0 1 2 0 2 0 0 0 0 2 0 1 0 1 0 0 2 1 2 0 0 0 0 0 0 0 0 0 1 0 0 0 0 0 1 2 0 0 0 0 1 2 0 0 0 0 0 0 0 1 2 0 2 2
169 1 2 2 0 0 1 1 2 0 0 1 0 0 0 0 0 2 0 0 0 2 0 1 1 1 2 0 0 2 2 0 1 1 1 1 1 2 0 0 2 0 0 2 2 1 1 0 0 1 1 1 1 2 0 0 0 0 0 0 2 0 1 2 0 2 0 1 2 0 0 2 2 0 1 2 2 2 2 0 2 0 0 2 2 0 0 0 2 2 0 0 1 1 1 2 0 0 0 0 1 2 1 0 0 0 2 1 1 1 0 0 0 2 0 2 2 1 2 1 1 0 2 2 0 0 0 0 0 0 0 0 0 0 0 0 1 0 0 0 1 0 0 0 0 0 0 0 0 0 0 0 1 0 0 0 0 2 0 1 0 0 1 0 2 2 0 1 1 2 0 2 1 1 0 0 2 0 0 0 0 1 0 2 0 0 1 1 0 1 0 1 0 1 2 1 1 0 1 1 0 1 0 0 2 0 1 0 1 0 2 2 0 1 1 2 0 1 1 1 1 1 1 2 1 0 1 1 0 0 0 0 0 0 0 0 0 0 2 2 0 1 2 2 0 2 0 0 2 0 0 0 0 0 0 1 1 1 1 0 1 1 0 0 1 1 1 1 1 1 0 1 0 1 0 0 0 2 2 0 0 0 2 0 2 0 1 2 0 2 0 0 1 2 2 1 0 0 0 0 0 2 2 2 2 0 1 1 1 1 1 1 2 2 1 0 2 1 0 0 0 0 0 0 0 0 1 0 1 1 1 0 0 0 0 0 0 2 0 0 0 0 2 0 0 0 2 0 0 0 0 2 2 0 2 0 2 0 0 2 0 2 1 1 1 0 1 2 2 0 2 0 1 0 0 1 0 2 0 1 0 2 0 0 0 0 0 0 0 1 0 0 1 0 2 1 1 1 1 2 0 1 0 2 2 0 0 1 0 0 0 0 0 0 2 0 0 0 0 0 0 0 0 1 1 1 1 0 0 0 0 1 0 1 1 1 0 0 1 0 1 1 0 2 0 1 0 2 0 1 0 2 1 2 1 1 1 1 0 0 1 1 0 0 0 1 1 1 1 1 0 0 2 2 0 1 0 0 2 2 2 1 0 2 0 0 1 1 1 0 0 1 0 2 1 0 2 1 1 1 2 2 0 0 0 2 2 1 0 0 0 0 0 0 1 0 0 2 1 1 0 1 1 1 0 1 1 0 0 1 0 0 2 1 0 0 1 0 2 2 1 2 2 1 1 1 2 2 0 0 0 0 0 1 2 0 0 0 0 2 0 0 1 1 0 0 2 1 1 1 0 1 2 0 0 0 0 1 0 1 0 0 1 0 1 1 1 1 0 1 0 0 1 2 0 0 0 0 0 0 0 1 1 0 0 1 1 0 0 0 1 0 0 0 1 1 1 0 0 0 0 1 0 1 1 1 2 1 0 0 1 1 0 2 1 1 0 0 1 1 2 1 0 2 2 0 2 0 0 0 0 2 1 0 0 2 0 2 1 1 0 1 0 1 1 1 1 1 1 0 1 0 2 0 0 2 1 1 0 0 1 0 2 2 1 2 1 0 2 0 1 1 0 0 0 0 1 1 0 1 1 1 1 0 0 1 1 2 0 0 0 0 1 1 1 1 1 1 2 1 0 0 0 2 2 0 0 0 0 0 0 1 0 0 0 0 1 0 0 1 0 1 0 0 0 0 0 0 0 0 0 0 0 0 0 1 1 0 0 0 0 0 2 1 0 1 1 1 0 1 1 0 1 1 1 0 0 1 0 1 2 1 0 0 1 2 1 2 0 2 0 2 0 2 0 0 0 1 0 1 0 1 0 1 2 1 1 0 0 2 2 0 1 1 1 0 1 0 2 2 2 2 0 2 2 0 0 2 0 2 1 0 1 1 0 2 0 1 0 0 1 0 0 0 1 0 0 0 1 0 1 0 0 0 0 0 2 0 0 0 1 2 0 0 0 1 1 0 2 0 0 0 2 0 0 1 0 0 0 2 2 0 0 0 0 0 1 2 0 1 2 2 0 2 2 2 2 0 0 1 0 1 0 1 1 1 0 1 1 1 1 1 1 0 1 1 0 1 0 0 0 1 0 1 0 0 1 2 1 1 2 2 0 2 0 0 0 1 0 2 0 0 2 1 1 1 0 1 0 0 2 0 0 1 1 0 1 2 0 0 1 0 0 1 1 1 1 0 1 1 0 0 0 1 0 0 2 0 1 0 0 1 1 1 0 1 0 0 0 1 0 0 0 0 0 0 0 0 1 0 0 0
170 0 0 1 0 0 1 2 2 0 0 0 0 2 1 1 1 1 1 0 0 2 0 1 1 1 1 0 1 2 2 1 0 1 1 0 1 2 0 0 1 0 0 0 0 0 1 0 0 1 0 1 1 1 1 1 0 2 0 0 0 2 0 1 0 0 2 0 1 0 0 1 2 0 0 2 2 1 1 0 0 0 0 1 1 0 0 1 2 2 1 1 1 0 0 1 0 0 0 0 1 2 1 0 1 1 2 1 0 0 0 0 1 2 2 2 2 0 1 1 1 0 2 1 0 1 1 2 2 1 0 0 0 0 1 0 1 0 0 0 0 0 0 0 0 0 0 0 0 2 2 2 0 1 0 0 0 2 0 0 0 0 0 2 0 0 0 0 2 2 0 2 1 0 0 0 2 1 0 1 0 1 0 0 0 0 0 2 2 0 2 2 0 2 2 0 1 0 0 0 0 1 0 0 2 0 0 1 0 0 0 1 0 1 1 2 0 0 2 0 0 0 2 2 0 0 1 1 0 0 0 0 0 0 1 0 0 2 0 0 0 0 2 1 0 1 1 0 1 1 0 0 0 0 0 1 1 1 0 0 0 0 0 0 0 0 0 0 2 0 0 1 1 1 1 2 1 1 1 0 0 1 2 1 2 0 1 1 0 2 0 0 1 2 2 1 1 0 0 0 0 1 1 1 1 0 1 1 1 1 0 1 1 1 0 0 1 0 0 1 0 0 1 1 1 0 1 0 1 1 2 1 0 0 0 0 0 2 1 1 0 0 0 0 0 1 1 2 1 1 1 0 1 0 1 0 0 0 0 0 0 0 2 0 2 0 1 0 0 0 2 0 1 1 1 0 0 0 0 1 1 0 0 1 1 1 0 1 1 1 0 0 1 0 1 0 1 0 2 2 0 2 0 2 2 1 1 0 0 1 1 1 1 0 1 1 0 1 0 0 0 1 0 0 2 1 0 0 0 0 0 0 1 1 1 1 1 1 0 0 1 0 0 0 1 1 0 1 0 0 0 1 1 2 1 1 1 2 0 2 2 2 0 1 1 1 0 2 1 2 0 0 2 2 1 1 1 0 2 0 1 0 0 0 2 0 0 1 2 1 0 2 0 1 1 1 2 1 0 1 1 0 1 1 1 0 0 0 0 0 0 1 0 0 0 1 1 2 1 1 0 1 1 0 2 0 0 2 2 0 1 1 0 0 0 0 1 0 2 2 2 2 2 1 1 2 0 1 1 0 0 0 0 0 1 2 0 2 0 0 0 1 0 1 0 1 2 0 0 1 0 2 0 0 0 0 0 0 0 1 1 0 1 0 1 0 0 0 0 0 0 1 1 1 0 0 2 1 0 0 1 1 0 1 1 0 1 1 2 1 0 0 0 0 0 0 0 0 1 0 0 0 0 1 1 0 2 0 0 0 2 2 0 1 2 2 0 0 0 2 1 1 0 1 2 0 2 1 0 0 0 1 0 1 1 1 0 2 1 1 0 1 1 1 1 0 0 2 0 0 1 1 0 0 0 1 1 1 0 0 0 1 2 1 1 2 1 1 1 0 0 0 0 1 1 0 1 2 2 1 0 2 0 0 0 1 2 1 0 0 0 0 1 1 0 0 0 1 1 1 0 0 0 1 1 2 0 1 0 0 0 2 0 0 0 0 1 0 1 2 0 0 1 0 0 0 0 1 0 1 1 1 0 0 0 0 0 0 1 0 0 0 2 0 1 0 2 1 0 1 0 0 1 1 0 0 0 1 0 1 2 2 1 0 0 2 0 1 1 1 1 1 2 2 0 0 0 1 0 1 0 2 1 2 0 0 1 0 0 1 2 1 1 1 1 0 0 0 2 1 0 2 0 2 2 0 0 2 0 2 0 0 1 0 0 1 1 0 1 0 1 0 1 0 0 1 1 0 0 0 2 0 0 0 1 0 1 0 0 0 0 1 0 0 0 0 0 0 2 0 0 0 0 2 0 0 0 0 1 1 1 0 0 0 0 0 0 2 0 1 0 0 0 1 2 1 1 0 0 0 0 2 0 1 1 1 1 0 1 1 1 1 0 0 1 1 0 1 1 1 0 1 0 0 0 0 0 2 1 1 2 2 0 2 0 0 0 0 0 1 0 0 1 1 0 1 1 0 0 1 2 0 0 2 2 0 2 2 0 1 1 1 1 0 1 1 1 0 1 1 0 0 0 0 0 0 2 0 0 0 0 1 0 1 0 0 0 0 0 2 0 0 0 0 0 0 0 0 0 0 2 1
171 0 1 1 0 0 2 1 2 1 0 1 0 1 1 0 1 1 0 0 0 2 0 2 2 0 1 1 2 2 1 1 1 1 1 0 1 2 0 0 2 0 0 0 1 0 1 0 0 0 0 1 1 2 0 1 0 1 0 2 0 1 0 2 0 1 1 1 1 0 0 0 2 0 0 2 2 1 1 0 0 1 0 0 1 0 0 0 2 2 0 0 0 0 1 1 0 1 0 0 1 2 1 0 0 0 2 1 1 1 0 1 1 1 0 0 0 0 1 2 2 0 2 1 0 1 1 2 2 2 0 0 0 0 1 0 1 0 1 0 1 0 0 0 0 0 0 0 0 1 0 0 2 2 0 0 0 0 0 1 1 1 0 1 0 0 0 0 0 0 0 1 1 1 1 0 2 2 2 2 0 2 1 2 1 1 1 1 0 1 0 2 1 1 2 1 2 0 1 1 0 1 0 0 2 0 0 0 1 1 0 0 1 1 0 2 0 0 2 0 1 1 2 2 0 0 2 1 0 0 0 0 0 0 2 0 1 2 0 0 0 0 2 0 0 1 0 0 2 0 0 0 0 0 0 1 0 1 0 0 0 0 1 1 1 0 0 0 1 1 0 1 0 1 1 1 0 1 1 0 0 0 2 2 2 0 1 2 0 2 0 1 0 2 2 1 1 1 0 0 0 1 0 0 0 0 0 1 1 1 0 2 2 2 1 0 2 0 0 0 0 0 0 0 1 0 1 0 1 0 2 2 0 0 0 0 0 1 0 0 0 1 1 0 0 0 2 1 1 0 0 1 0 0 0 0 1 0 0 0 1 1 1 0 1 1 0 1 1 0 1 1 1 1 0 1 0 1 0 2 1 1 0 0 1 0 0 1 1 0 0 0 0 0 2 0 0 1 1 2 0 1 0 2 2 0 0 1 0 0 0 1 0 0 1 0 1 0 0 2 0 1 0 0 2 2 1 0 0 0 0 1 0 0 0 0 0 0 0 0 1 0 0 0 1 0 0 0 0 0 0 0 1 2 1 1 1 2 2 2 0 2 0 0 0 0 0 1 1 1 1 0 2 2 2 0 1 0 2 1 2 0 0 0 2 0 0 0 2 1 1 2 1 1 0 0 0 1 1 1 1 0 1 1 1 1 1 1 0 0 0 1 0 1 1 1 1 2 0 1 1 1 0 1 0 1 1 1 0 2 0 1 0 0 0 0 1 0 2 2 0 1 1 1 1 1 2 1 1 0 0 0 0 0 1 1 0 0 2 1 1 0 1 0 0 1 1 1 1 0 1 1 0 0 0 0 0 1 0 2 0 0 2 1 1 1 1 0 0 1 0 0 0 0 2 0 0 0 0 0 0 2 0 1 2 0 1 0 1 1 0 0 0 0 1 0 0 0 0 0 1 1 0 0 0 1 2 0 0 0 2 2 0 1 1 0 1 1 0 1 1 0 0 2 2 0 1 0 1 0 0 1 1 0 1 2 0 1 0 1 0 0 1 0 1 1 0 0 1 0 1 0 0 0 0 1 2 1 0 0 1 0 1 1 0 0 1 2 1 1 0 0 0 2 1 0 2 2 0 2 1 0 0 0 2 2 1 1 1 0 1 0 0 2 0 0 0 1 2 2 0 0 1 2 2 2 0 0 0 0 0 0 0 0 1 0 1 0 0 2 0 0 0 0 0 1 0 1 0 0 0 0 0 1 1 1 1 0 0 0 1 1 2 1 0 1 1 0 0 2 0 0 2 1 1 0 0 0 2 2 1 1 0 1 1 2 1 2 1 2 0 1 0 1 0 0 0 2 0 0 0 1 0 2 0 0 1 0 0 2 2 0 1 1 0 0 0 1 2 2 2 2 1 2 2 0 0 1 1 2 0 0 1 0 0 2 0 2 1 0 0 1 0 0 1 0 0 0 0 0 2 0 0 0 0 0 2 0 0 0 1 1 0 0 0 1 1 0 0 0 0 1 2 1 0 0 0 1 2 2 1 0 0 0 0 0 0 1 0 2 0 1 0 1 1 1 1 0 0 0 0 1 0 1 1 2 0 2 0 0 0 0 1 0 1 1 0 1 2 1 1 1 0 2 1 0 2 1 0 0 2 2 1 2 0 0 0 1 1 1 1 1 2 1 0 0 1 1 0 1 2 0 0 1 2 0 2 2 1 0 0 0 0 0 1 1 2 0 0 0 0 1 1 1 0 1 0 0 0 0 0 0 0 0 0 0 0 0 0 1 1 0 0 1 0 0 0 0 0 0 0 0
172 1 1 1 0 0 1 2 2 1 0 0 0 0 0 0 0 2 1 0 0 2 0 2 2 0 0 0 0 2 1 0 1 1 1 0 1 1 0 0 1 0 1 0 2 1 0 0 0 1 0 0 0 1 1 1 0 1 0 1 0 0 0 0 0 0 1 0 1 0 1 1 2 2 2 2 1 1 1 1 0 0 0 2 2 1 0 1 2 2 0 1 1 0 0 1 0 1 0 1 0 2 1 0 0 0 2 1 1 0 0 1 1 1 1 1 1 0 0 2 2 1 1 0 1 1 1 1 1 1 0 0 0 0 1 0 0 0 0 0 1 0 1 0 0 1 0 0 0 1 0 0 0 0 0 0 0 1 0 1 1 1 0 1 1 2 0 1 0 1 0 1 0 2 0 0 2 0 0 0 0 0 0 2 1 0 0 2 1 1 1 2 0 1 2 0 1 0 0 0 0 0 1 0 2 0 1 0 1 0 1 1 2 0 2 2 1 0 1 0 1 1 1 2 1 0 0 1 0 0 0 0 0 0 1 1 1 1 0 0 0 0 2 0 0 1 0 0 1 1 0 0 0 1 1 2 1 2 0 2 0 2 0 0 0 0 1 0 2 1 1 0 0 1 0 1 1 2 1 0 1 0 0 0 1 1 0 2 0 2 0 0 0 2 2 2 1 0 0 0 0 1 0 0 0 0 0 1 2 2 0 2 1 2 0 0 1 0 0 2 0 0 2 1 0 0 0 0 0 0 2 1 0 0 0 0 0 1 0 0 1 1 1 0 0 0 1 0 0 0 0 1 0 0 0 0 0 0 0 2 0 2 2 0 2 1 0 2 2 0 2 0 1 0 1 0 0 0 0 2 0 1 0 0 0 1 0 0 0 2 2 2 1 0 2 1 1 0 0 0 0 0 0 1 1 0 0 0 0 0 0 1 1 1 1 0 0 0 0 0 0 0 0 1 1 1 0 2 2 0 0 1 1 0 0 1 0 0 1 1 1 0 0 0 1 0 0 1 0 1 0 1 1 1 2 1 2 2 1 2 2 2 1 1 1 1 1 1 1 1 0 0 2 2 0 1 0 0 2 0 0 1 0 1 1 1 0 1 2 0 2 2 0 2 1 0 1 2 1 0 0 0 2 2 2 0 0 0 0 0 0 1 0 0 1 0 0 2 2 1 0 1 1 1 1 0 0 0 0 2 0 0 0 0 1 1 0 1 1 1 2 2 2 1 1 0 2 2 0 0 0 0 0 0 1 1 0 0 1 1 1 0 0 0 0 0 1 2 2 0 1 0 1 0 0 1 1 1 0 2 0 0 1 0 1 1 1 0 0 1 0 0 0 0 0 0 0 0 0 0 0 2 0 1 1 0 2 0 1 0 1 0 0 0 1 0 1 0 0 0 1 1 0 0 0 0 1 1 0 0 1 1 0 2 1 0 0 0 0 0 2 1 1 1 1 0 1 0 0 1 0 2 0 1 2 2 0 2 1 0 0 0 2 1 1 0 0 1 0 0 1 1 0 0 0 2 1 1 1 1 1 1 1 1 0 0 1 1 1 0 0 0 0 1 0 0 1 2 2 2 1 1 0 1 1 1 1 2 0 0 0 0 0 1 0 1 1 1 0 0 1 0 0 1 1 2 0 0 0 0 0 0 0 1 1 1 2 0 0 2 1 0 0 0 0 0 0 1 0 0 0 0 0 1 1 2 1 0 0 0 0 0 2 1 0 1 2 0 0 2 1 1 2 1 1 0 0 0 0 1 0 1 2 0 0 0 0 1 2 1 1 0 2 2 2 1 0 0 0 0 0 1 0 1 2 2 1 0 1 1 1 0 1 1 1 0 0 0 2 2 2 2 1 1 1 0 0 2 0 2 0 0 2 0 0 2 0 0 0 0 0 0 0 0 0 0 0 0 0 1 1 0 0 0 1 0 1 2 0 0 2 2 0 0 0 1 1 0 2 0 1 0 1 0 0 0 0 0 1 2 2 0 0 0 0 0 1 0 0 0 2 2 0 2 2 2 2 0 0 0 0 2 0 0 2 2 0 1 0 0 0 0 1 0 2 2 0 0 2 1 0 2 0 2 0 0 0 0 0 0 2 2 0 1 0 0 0 0 0 1 0 1 1 2 2 2 0 0 0 1 2 0 1 2 0 0 2 1 0 1 1 1 0 0 1 1 2 1 0 0 0 0 0 0 0 0 2 0 2 1 0 1 1 1 0 1 1 0 1 1 0 0 0 0 0 0 1 0 0 0 0 0
173 1 0 2 0 0 1 0 2 1 0 0 0 1 0 1 0 1 1 1 1 1 0 2 2 0 0 0 0 2 0 0 0 2 1 0 1 0 0 0 1 0 0 0 2 0 0 0 0 1 1 1 1 1 1 1 0 0 0 0 1 1 0 1 0 0 2 1 2 0 0 1 2 0 1 2 2 1 1 0 1 0 1 0 1 0 0 0 2 2 0 0 2 1 0 0 0 1 0 0 2 2 1 0 0 0 2 2 0 0 1 2 0 2 0 2 2 0 0 2 2 0 2 1 0 1 1 0 1 0 0 0 0 0 0 0 0 0 0 0 2 0 0 0 0 0 1 0 0 1 0 1 0 0 2 0 1 1 0 0 0 0 0 1 2 2 0 2 1 2 1 0 0 1 0 0 1 0 0 1 0 0 1 2 0 0 2 1 1 1 0 1 1 1 2 1 2 0 0 0 0 0 0 0 2 0 1 0 0 0 1 2 2 0 2 2 0 0 1 0 1 1 2 1 1 0 0 2 1 1 1 0 1 0 1 0 0 2 0 0 0 1 1 0 0 1 0 0 2 0 0 0 0 0 0 1 2 2 0 2 0 2 1 1 0 0 1 1 0 0 0 2 0 2 0 1 1 1 0 0 2 0 0 0 1 1 0 1 0 2 0 0 0 1 1 0 1 2 2 0 1 0 1 1 1 0 0 1 1 1 0 2 1 1 0 0 2 1 0 2 0 1 1 1 1 0 1 0 1 0 1 1 1 1 0 1 0 1 0 0 1 2 2 0 0 1 1 0 1 1 1 0 1 0 1 0 0 1 0 0 1 0 1 0 1 0 0 2 2 0 1 1 0 0 0 0 0 2 1 2 1 1 0 1 2 1 0 0 0 0 0 1 1 1 2 2 2 0 0 0 0 1 0 2 2 0 0 2 1 0 0 2 0 0 2 0 0 0 0 0 0 0 1 2 0 2 1 0 0 0 0 1 1 1 0 1 1 1 0 0 1 1 0 0 2 1 1 1 0 2 0 1 2 2 2 2 2 2 2 0 0 0 0 0 0 0 0 1 2 0 0 0 1 1 0 0 0 0 2 0 0 0 0 1 1 0 0 0 2 1 1 2 0 0 0 0 2 2 1 0 0 0 1 1 1 1 1 0 0 0 0 0 0 1 1 1 1 2 1 0 0 2 0 0 0 1 0 0 0 2 0 2 0 0 0 0 0 1 2 2 0 0 2 0 0 1 1 0 1 1 0 1 0 0 2 0 1 2 0 0 0 2 0 0 0 1 2 1 1 1 0 0 0 0 0 0 0 1 0 1 0 0 1 1 0 0 0 0 0 0 0 1 0 1 1 0 1 0 0 0 0 2 1 0 1 1 0 1 1 1 0 0 0 1 1 0 0 0 1 2 0 2 0 0 0 0 2 1 0 0 1 1 0 0 2 0 0 0 1 1 1 1 0 1 0 0 0 0 1 0 0 1 1 0 1 2 0 2 2 0 0 0 0 1 1 1 1 1 0 0 1 1 1 0 1 2 1 1 0 0 2 0 1 1 0 0 1 2 0 2 0 0 0 1 0 0 1 2 0 1 1 1 1 0 1 1 0 2 0 0 0 0 0 2 0 0 0 1 1 1 0 0 0 2 1 1 0 1 0 1 0 2 0 0 0 0 0 0 0 2 1 1 1 2 0 0 1 0 0 1 0 0 0 1 0 1 0 0 0 0 0 0 2 0 0 1 1 0 0 2 0 1 2 0 0 0 0 0 1 1 1 1 1 0 1 2 1 2 0 2 0 2 2 2 1 1 0 0 0 0 0 1 0 2 1 1 0 0 0 1 2 1 2 2 2 0 0 1 2 2 1 2 0 2 2 0 0 1 0 1 0 1 1 0 0 1 1 1 0 0 0 0 1 0 0 1 1 0 0 0 2 0 0 0 1 0 1 0 0 0 1 1 0 0 0 0 1 0 2 1 1 0 2 0 0 0 0 1 2 2 1 0 0 1 0 1 0 1 0 1 1 1 1 1 1 1 1 0 0 0 0 2 0 1 2 2 0 1 0 2 1 2 1 0 1 1 0 1 2 0 0 2 1 2 0 0 1 2 0 0 2 2 0 2 0 0 0 1 1 1 0 0 0 1 0 1 0 0 0 2 2 0 2 0 0 0 0 2 0 0 1 0 0 0 0 0 0 0 0 0 0 0 0 0 0 0 1 0 1 0 0 1 2 2 0 0 0 0 0 2 0 1 0 0 0 0 0 0 0 0 0 0
174 1 1 1 0 0 2 2 1 1 0 0 0 0 0 0 0 2 2 1 1 2 0 2 2 0 2 0 0 2 2 1 0 0 2 0 2 0 0 0 0 0 0 1 1 1 0 0 0 1 0 0 1 1 0 1 0 0 0 1 0 1 0 0 1 0 2 1 2 0 0 1 2 1 1 2 2 0 0 1 0 0 0 1 2 0 0 0 2 2 0 0 1 1 0 0 0 1 0 1 1 2 1 0 1 1 2 2 0 1 0 1 1 2 1 2 2 0 1 1 1 0 2 1 0 1 1 1 1 1 0 0 0 0 1 0 1 0 0 0 0 0 0 0 0 0 2 1 1 1 0 0 0 0 0 0 0 0 0 0 0 0 0 1 1 2 1 0 1 1 0 0 0 2 1 0 2 0 0 0 0 0 0 2 2 2 0 0 0 0 0 0 0 1 1 0 1 0 1 0 0 0 0 0 2 0 1 1 1 0 1 1 2 0 2 2 0 0 2 0 1 1 2 2 0 0 0 0 0 0 0 0 1 1 1 1 1 2 0 0 0 0 2 0 0 2 0 0 2 0 0 0 0 1 1 2 1 0 0 0 0 0 0 0 0 0 0 0 2 2 0 1 0 1 0 2 0 0 0 0 0 1 1 0 0 1 0 1 0 1 1 2 0 2 2 2 2 0 0 0 0 0 0 0 0 0 0 0 0 0 0 1 2 1 2 0 2 1 0 1 0 0 1 0 0 0 0 0 2 0 2 2 2 1 0 0 0 0 1 2 1 1 0 0 0 1 1 0 2 2 2 0 0 0 0 0 0 0 0 0 0 1 1 0 1 0 1 2 2 0 1 1 1 1 1 1 0 1 0 1 0 1 0 1 1 0 0 1 1 0 0 0 0 0 2 0 0 0 0 0 0 0 0 2 1 0 0 0 0 0 0 0 1 1 1 0 1 1 0 0 0 1 0 2 0 0 0 0 0 0 1 0 0 2 0 0 0 0 1 0 2 0 1 1 2 1 1 1 0 0 0 0 0 2 1 0 0 2 1 1 1 1 1 1 1 2 0 2 1 1 1 1 1 1 1 1 0 0 1 1 2 0 1 1 2 0 0 1 2 0 1 2 1 2 2 0 1 1 1 1 1 1 1 1 1 1 1 0 0 0 0 1 0 0 0 0 0 2 0 1 1 1 2 1 0 0 0 2 2 0 2 0 1 1 2 0 1 1 2 1 1 1 1 0 0 2 1 1 1 0 0 0 0 0 1 1 0 1 0 1 0 0 0 0 0 1 2 0 0 1 0 1 0 0 2 0 2 0 0 0 0 0 1 2 0 0 0 0 1 1 0 0 0 0 0 0 1 1 0 0 1 1 0 0 2 0 1 1 1 2 0 0 0 0 1 0 0 0 0 0 0 1 0 0 0 1 1 0 0 0 1 1 1 2 1 0 0 0 0 1 0 2 0 1 1 0 1 0 0 0 0 2 0 1 1 2 0 0 0 0 0 0 2 2 2 2 1 0 0 1 0 1 1 0 0 2 1 2 1 1 2 0 2 0 0 1 2 1 0 2 0 0 1 1 0 0 0 2 1 1 0 1 0 0 1 1 0 2 0 1 1 1 0 2 0 2 0 2 1 1 0 0 0 2 2 0 0 0 0 0 0 1 0 0 1 0 1 0 0 1 0 1 0 0 0 0 0 1 0 0 0 0 0 0 0 0 0 0 0 0 0 0 1 0 2 0 2 0 0 1 1 1 1 1 1 0 0 0 2 2 1 1 2 0 0 1 0 0 2 0 2 0 1 2 0 0 1 1 0 0 1 1 1 2 1 1 1 1 0 0 1 1 1 1 1 0 0 1 2 2 2 2 1 2 2 0 0 2 0 2 0 0 0 1 0 1 1 1 1 0 0 1 0 0 0 0 1 0 0 0 1 0 0 0 1 0 1 0 0 0 1 1 1 0 1 2 2 0 2 0 2 0 0 2 0 0 0 0 1 1 2 0 0 0 0 0 0 2 1 0 1 1 1 1 2 2 2 0 0 0 0 2 1 1 2 1 0 1 0 0 0 0 0 0 1 1 0 2 2 2 0 2 0 1 0 0 2 1 0 0 2 2 0 1 1 0 0 1 0 0 0 2 1 2 1 1 1 0 0 1 2 0 1 0 1 0 1 2 0 2 1 1 0 0 0 1 1 0 1 0 1 0 0 0 0 1 1 0 1 0 0 0 0 1 0 0 0 0 1 2 1 0 0 2 1 0 0 0 0 0 1 1
175 0 2 2 0 0 1 1 1 1 0 0 0 0 0 0 0 2 2 1 1 1 0 2 2 0 0 0 0 2 2 0 0 0 0 0 2 2 0 0 0 1 0 1 1 1 1 0 0 1 0 0 1 1 1 0 1 1 1 1 1 0 0 1 1 0 2 2 1 1 0 1 2 1 1 2 2 1 1 1 0 0 1 0 0 0 0 0 2 2 0 0 0 0 0 1 1 1 0 1 1 2 1 0 0 0 2 0 2 0 0 2 1 2 0 2 1 0 2 1 1 0 2 0 0 1 2 1 1 1 0 0 0 0 0 0 1 0 0 0 0 0 0 0 0 1 0 0 0 0 0 0 0 0 1 0 0 1 0 2 1 2 0 1 2 2 1 0 1 2 0 2 2 2 2 0 2 0 0 0 0 0 0 1 0 0 0 0 0 2 0 2 0 1 1 0 1 0 0 0 0 1 1 0 2 0 1 0 1 0 2 2 1 0 1 2 0 0 1 0 1 1 2 2 0 0 0 1 0 1 0 0 0 1 2 1 0 2 0 0 0 1 2 1 0 2 0 0 2 0 0 0 0 1 1 2 2 1 0 0 0 0 0 0 0 0 0 0 1 0 1 0 0 1 0 2 1 1 1 0 0 2 2 0 1 0 1 2 0 2 0 1 2 2 2 0 2 1 1 0 1 0 0 0 0 0 0 0 1 1 1 1 2 2 1 0 2 0 0 0 1 1 1 1 1 0 1 0 0 0 1 0 0 0 0 0 0 2 0 1 0 0 2 0 0 2 0 0 2 1 1 0 1 1 1 0 2 0 0 1 1 2 1 0 1 1 0 2 2 0 1 1 0 0 0 1 0 2 0 1 0 1 0 1 1 1 0 0 0 0 0 0 0 0 0 0 1 0 0 0 0 1 0 1 1 1 2 0 0 0 0 2 1 1 2 0 1 0 0 0 0 1 0 0 1 2 2 0 0 0 0 0 1 1 1 0 0 1 0 1 2 0 0 0 2 2 2 1 1 2 0 1 1 1 2 1 2 0 0 0 0 0 0 0 1 1 1 1 2 0 1 1 1 1 1 0 1 0 2 0 0 0 0 2 1 1 0 1 1 1 0 1 2 1 0 0 2 2 2 0 2 2 2 1 1 0 1 0 0 0 0 1 0 1 1 1 0 2 1 0 1 2 0 0 1 1 0 1 1 1 1 0 1 0 1 0 1 0 0 0 1 1 1 0 0 2 0 0 2 0 0 0 0 0 1 1 1 0 1 1 0 0 0 0 0 1 1 1 1 1 0 1 0 0 0 0 0 0 0 1 1 0 0 1 0 0 0 0 0 0 1 0 0 0 0 0 0 0 0 0 0 2 1 1 2 1 0 0 0 1 1 0 1 1 1 1 0 0 1 0 1 1 0 0 0 0 0 1 0 0 0 1 1 2 2 0 1 0 1 1 1 1 0 1 2 0 0 0 1 0 0 1 0 1 2 2 1 2 2 0 0 0 2 2 2 2 1 1 0 0 0 1 0 0 0 2 2 1 0 0 1 1 2 0 0 1 2 1 2 0 0 0 0 1 1 0 1 2 0 1 1 0 0 0 2 2 2 1 0 0 2 0 0 1 1 0 0 1 1 1 0 0 0 2 2 0 0 0 0 0 0 1 1 0 1 0 1 0 0 1 0 1 1 1 0 0 0 1 0 1 1 1 0 0 0 0 0 0 1 1 1 1 2 0 0 2 2 0 0 1 0 0 0 0 0 1 0 0 0 1 2 2 1 0 0 2 0 2 2 2 0 0 2 2 0 0 2 1 0 1 0 2 0 2 1 0 0 0 0 0 0 0 2 2 1 0 0 0 2 0 0 0 0 1 1 0 0 1 0 2 0 0 2 0 0 1 0 0 2 0 0 0 0 0 0 0 0 0 1 1 1 0 0 0 0 0 2 0 1 1 0 1 0 0 0 0 1 0 2 1 2 0 1 1 0 0 0 1 2 2 2 0 0 0 0 1 0 1 0 1 0 1 0 2 2 2 2 0 0 0 0 2 0 2 1 2 0 0 0 1 0 1 0 0 0 0 0 0 1 1 0 1 1 1 2 0 1 1 0 0 2 1 0 2 0 0 1 1 0 0 0 2 2 2 1 1 0 0 0 1 2 0 0 2 0 0 2 2 0 0 0 0 1 0 2 1 2 0 0 0 0 0 0 0 0 1 1 1 1 2 2 2 0 0 0 0 0 0 0 1 1 0 0 0 0 0 0 0 0 0 2 2
176 0 1 1 0 0 1 2 1 1 0 0 2 2 0 1 0 2 2 0 0 2 0 1 1 1 1 0 1 1 0 1 0 1 1 1 1 1 0 0 1 0 1 0 2 1 0 0 0 1 0 0 1 1 0 0 1 0 0 0 2 0 0 2 0 0 2 1 1 0 1 1 2 0 0 2 2 1 1 1 1 0 0 0 1 0 0 0 2 2 0 0 1 0 0 2 2 1 0 1 2 1 0 0 0 0 2 0 2 1 0 1 0 2 0 2 2 0 0 1 0 2 2 1 0 0 0 1 2 1 0 0 0 0 0 0 0 0 0 0 0 0 0 0 0 0 0 0 0 1 0 1 0 0 1 0 0 1 0 0 0 0 0 1 1 2 0 0 1 1 0 1 1 1 1 0 2 1 1 1 0 1 0 1 1 0 0 2 1 0 1 2 1 1 2 0 1 0 0 0 0 0 0 1 2 0 1 0 1 0 1 2 1 0 2 2 0 0 1 0 2 2 2 2 0 0 2 1 0 0 0 0 0 0 0 0 0 2 0 0 0 1 2 1 0 1 0 0 1 1 0 0 0 0 0 0 1 2 0 0 0 0 0 0 0 0 2 0 2 1 0 1 0 2 1 1 0 2 2 0 2 0 1 0 0 1 0 1 0 2 0 2 1 1 2 0 2 0 0 0 0 0 0 0 0 0 0 1 1 1 0 1 2 2 1 0 1 1 1 0 1 1 2 1 0 0 1 0 1 1 1 1 1 1 0 0 0 1 0 0 0 1 0 0 0 0 0 0 1 2 2 0 0 1 0 1 1 0 0 0 1 1 1 0 1 0 0 1 1 0 1 1 1 1 0 1 0 1 0 0 0 2 0 0 0 0 0 0 0 0 1 1 1 0 2 1 2 1 0 0 0 0 0 1 1 1 2 0 0 0 0 1 0 0 1 1 1 0 0 0 0 0 0 0 1 2 1 0 0 2 0 1 2 0 1 2 0 1 1 1 2 0 0 0 0 1 0 1 0 1 1 1 2 2 0 0 0 2 1 2 1 2 0 0 0 0 0 0 2 0 1 0 2 2 2 0 1 0 0 0 1 0 0 0 2 1 0 1 1 0 1 1 0 1 1 0 2 0 0 0 2 2 2 2 2 0 0 0 0 0 0 2 0 0 0 1 0 2 1 1 0 1 0 0 0 1 1 1 1 2 0 1 1 1 0 1 0 0 1 1 1 2 1 1 1 1 2 1 0 1 0 1 0 0 2 0 2 0 2 1 0 0 0 1 0 0 1 0 0 2 0 1 0 0 0 0 0 1 0 2 0 0 1 1 0 0 0 1 1 2 0 1 1 2 0 0 1 0 0 0 0 2 0 1 2 0 0 0 1 1 0 0 0 0 1 2 0 0 0 0 0 0 0 1 1 0 0 1 0 0 0 0 0 1 1 0 1 0 0 2 0 0 0 1 1 0 1 0 0 0 0 2 0 0 1 1 0 1 1 0 0 0 0 1 1 0 1 1 1 0 0 0 1 1 0 2 2 1 0 0 2 0 1 1 1 1 0 1 1 0 0 0 0 0 0 1 1 1 0 1 0 0 0 0 0 1 1 2 0 0 0 0 0 0 2 1 0 1 1 1 0 0 1 2 1 2 0 1 0 0 0 1 0 1 2 2 2 0 1 2 0 1 1 1 0 0 0 1 0 0 0 0 0 1 0 1 0 0 1 0 0 0 2 1 0 1 2 1 0 1 1 0 1 0 0 0 0 0 0 0 2 2 0 1 1 2 1 1 1 1 1 1 1 2 0 0 0 1 0 0 0 1 0 1 2 1 1 0 0 2 2 0 1 2 2 0 0 0 2 2 1 1 1 2 2 0 0 2 0 2 0 0 1 0 0 1 0 1 1 0 0 1 0 0 1 0 0 0 0 0 2 0 0 0 1 0 1 0 1 0 1 1 0 0 0 0 1 0 1 0 1 0 2 1 0 0 0 1 2 1 1 0 0 0 0 0 0 2 0 2 0 1 1 1 2 2 2 0 0 0 0 0 0 2 1 1 1 1 0 1 1 1 0 0 0 0 0 1 2 1 1 1 0 2 1 0 1 0 0 1 2 2 0 0 2 1 0 0 1 2 1 1 1 2 1 1 0 0 0 1 2 0 1 1 1 0 1 0 0 0 0 0 0 1 0 0 0 0 0 0 0 0 0 0 0 2 0 0 0 0 0 0 0 0 0 0 0 0 0 2 0 1 0 1 1 0 1 0 0 0 1 0
177 0 1 2 0 0 2 2 1 2 0 0 0 1 0 1 0 1 1 0 0 2 0 1 1 0 1 0 0 2 1 1 1 2 2 0 2 0 0 0 1 0 0 1 2 0 1 0 1 1 1 1 1 1 0 1 0 0 1 0 1 0 0 0 0 0 1 0 1 0 0 1 2 0 2 2 2 1 1 1 1 0 0 0 0 0 0 1 1 1 0 0 2 1 0 1 0 2 2 0 1 2 0 0 1 1 1 1 1 1 1 1 1 2 1 2 2 0 2 0 0 0 2 0 0 1 1 1 1 1 0 0 0 0 1 0 1 0 0 0 0 0 2 0 0 0 0 0 0 0 0 0 0 0 0 0 0 1 0 0 0 0 0 1 0 2 0 0 0 0 0 2 1 2 1 0 2 0 1 0 0 0 1 2 1 1 1 1 0 0 1 1 0 1 2 0 1 0 0 0 0 0 0 0 2 0 1 1 1 0 0 0 0 0 2 2 1 0 2 0 0 0 2 1 0 1 1 2 0 0 0 1 0 0 1 0 0 2 0 0 0 0 2 0 0 2 0 0 1 1 1 1 0 0 0 2 0 2 1 0 1 1 0 0 0 0 1 0 2 0 0 0 1 2 1 1 0 2 2 0 1 0 2 0 2 1 0 1 1 2 0 1 1 2 2 1 0 2 0 2 0 0 2 2 2 0 0 0 2 2 1 2 2 2 1 0 2 0 0 0 1 1 1 1 0 0 0 0 1 0 1 0 0 0 0 0 0 1 0 0 0 1 1 0 0 0 1 0 1 1 1 1 0 0 0 2 0 0 0 2 0 2 2 0 2 1 0 2 2 0 0 2 0 0 0 0 0 2 2 2 0 2 0 0 1 0 0 0 0 0 0 0 1 0 2 2 2 0 0 0 0 0 0 1 0 0 1 0 0 0 0 1 0 0 1 0 0 0 0 1 0 1 1 0 0 0 0 0 0 0 1 0 0 1 1 0 0 1 1 0 1 1 0 0 2 1 1 0 2 1 0 0 2 2 2 1 2 1 1 1 0 1 1 0 0 2 0 1 1 1 0 0 2 2 1 1 1 0 1 1 2 0 0 0 2 0 0 1 2 1 0 2 1 2 0 0 2 1 1 0 1 1 1 1 1 1 1 0 0 0 0 2 0 1 1 1 1 2 1 1 1 1 2 1 0 0 0 0 0 2 0 0 1 0 2 0 1 0 2 2 1 0 2 1 1 2 1 0 1 1 0 1 0 0 1 1 1 1 0 0 0 1 1 1 1 0 0 2 2 0 1 0 0 0 1 0 1 2 0 2 0 0 0 0 0 0 0 0 1 1 0 0 0 2 0 0 0 0 0 0 0 1 0 0 2 0 1 1 1 1 1 0 0 0 1 0 1 0 0 0 2 2 0 0 0 1 1 1 0 0 0 0 0 2 1 1 0 0 0 2 2 0 0 1 2 0 2 0 0 0 0 2 0 1 1 2 0 2 2 0 0 0 0 0 0 0 1 0 1 1 1 1 1 0 0 1 2 0 0 1 0 0 2 1 1 2 1 0 1 0 0 0 0 0 0 0 0 1 1 2 0 2 0 0 1 2 2 1 0 1 1 1 0 0 0 0 0 0 0 0 0 0 0 2 0 0 1 0 1 0 1 2 0 0 1 1 0 0 0 0 0 0 0 0 0 0 0 1 0 0 0 0 0 1 1 0 0 0 1 0 0 0 2 2 0 0 2 0 0 1 1 1 2 0 0 1 0 0 1 1 1 1 0 0 0 2 0 1 1 1 1 1 1 1 0 0 1 2 0 0 0 0 0 2 1 1 0 0 2 0 2 0 0 0 0 1 2 0 2 2 1 1 1 2 2 0 0 0 0 1 0 1 2 0 0 2 0 1 1 0 0 1 0 0 0 0 0 0 0 0 2 0 0 0 1 1 1 0 0 0 2 2 0 0 0 0 1 0 2 0 1 1 2 0 0 1 0 1 0 1 1 0 0 0 0 0 0 2 0 2 0 1 1 1 0 0 0 0 0 1 0 1 0 0 2 2 0 1 1 1 0 0 1 0 1 1 0 0 1 0 0 1 0 2 0 0 2 1 0 0 2 1 0 1 0 1 1 1 0 0 0 2 0 0 0 1 0 0 0 0 1 0 1 1 0 0 1 1 1 0 0 0 0 0 0 0 1 0 2 0 2 0 1 1 1 0 1 0 1 1 1 1 0 1 0 0 0 1 1 1 0 0 0 0 0 0 0 0 1 0 1 1
178 1 0 2 0 2 2 1 2 0 0 0 1 1 0 0 0 2 2 0 0 1 0 2 2 0 1 0 2 2 2 0 0 2 1 1 1 1 1 1 1 0 0 1 2 0 0 0 0 2 1 1 1 1 0 0 0 0 0 2 0 0 0 0 0 0 2 2 1 0 0 1 2 0 1 2 2 1 1 0 1 0 0 2 2 0 1 1 2 2 1 1 0 0 0 2 1 0 0 0 2 2 0 0 2 1 1 1 1 1 1 2 0 2 0 2 2 0 0 1 1 1 2 0 0 1 1 0 1 0 0 0 1 1 0 0 1 0 2 0 2 0 0 0 0 0 0 0 0 0 0 0 0 0 1 0 0 0 0 0 1 1 0 0 0 1 0 0 0 0 0 1 1 1 0 0 1 1 1 1 0 1 0 2 1 1 0 2 1 1 0 2 1 0 1 0 1 0 0 0 0 1 0 1 2 0 2 0 1 0 0 1 1 0 2 2 0 1 2 0 1 1 1 1 0 0 1 1 0 0 0 0 0 0 0 0 0 2 0 0 0 0 2 0 0 2 0 0 2 0 0 0 2 1 1 2 1 2 0 0 0 0 0 0 0 0 1 0 0 0 1 1 0 1 0 0 0 1 1 0 0 0 0 0 0 0 0 1 0 2 0 0 1 2 2 1 2 1 1 0 0 1 0 0 0 0 1 2 1 1 1 1 2 1 2 0 2 0 0 1 0 0 1 0 1 0 1 0 0 1 1 0 1 1 0 0 0 0 0 2 0 1 1 0 0 2 0 0 1 1 1 1 1 0 1 0 0 0 0 1 0 1 1 1 1 2 0 2 2 0 1 1 0 0 0 0 0 1 1 2 1 2 0 0 0 0 0 0 0 0 0 0 0 1 2 1 1 0 1 0 0 0 0 2 2 0 0 0 0 0 0 0 0 0 1 0 0 0 0 1 0 0 0 0 1 2 1 0 0 0 0 1 0 1 0 0 0 0 1 1 1 1 0 1 0 1 0 1 1 1 0 1 1 2 1 1 1 2 1 2 2 2 0 0 0 1 0 1 2 0 1 0 1 1 2 0 0 0 0 0 2 0 0 2 0 0 0 1 2 1 1 2 1 2 2 0 2 2 1 0 0 0 2 1 2 0 2 0 0 0 0 1 0 2 2 0 1 2 1 2 1 0 0 0 0 1 1 0 0 2 0 2 0 0 1 0 1 2 1 1 0 1 1 1 1 1 0 2 0 0 0 0 0 0 1 1 0 0 0 0 0 0 0 0 0 0 1 1 1 0 1 0 1 0 0 1 1 0 0 0 0 0 1 1 0 0 0 1 0 2 0 0 0 0 0 0 0 0 0 0 0 1 1 0 2 1 1 1 1 2 0 0 0 0 1 0 1 0 1 1 1 2 0 0 0 0 1 2 0 0 1 1 0 2 0 1 0 0 0 1 0 0 0 1 1 0 1 0 0 0 0 1 0 1 2 1 0 1 0 1 0 1 2 0 1 1 0 1 0 0 1 0 0 0 0 1 1 1 0 0 2 0 2 1 0 1 2 1 1 0 0 0 0 2 2 0 2 1 1 1 0 1 1 1 1 2 1 2 0 0 1 0 0 1 0 0 0 1 0 0 0 0 0 1 1 1 0 0 0 0 0 2 0 0 0 0 1 0 0 1 0 0 1 1 0 0 0 1 0 0 0 0 0 0 0 2 1 0 0 0 0 0 2 1 0 0 2 2 0 0 0 0 2 0 0 0 0 0 2 2 1 1 1 0 0 1 0 1 2 1 1 0 0 1 0 0 0 1 0 0 0 1 0 2 1 0 2 0 0 1 2 1 1 1 1 0 0 1 2 2 2 2 1 2 2 0 0 2 0 2 0 0 0 1 0 1 0 0 1 0 1 1 1 0 0 1 1 0 0 0 1 0 0 0 1 0 1 0 0 0 1 2 1 0 1 1 2 0 1 1 0 0 0 2 0 0 0 1 2 2 2 0 0 0 0 0 0 1 1 2 0 1 1 0 0 0 0 0 0 0 0 2 0 1 1 1 1 0 1 2 1 2 1 1 2 2 0 0 2 1 0 2 0 1 0 0 0 2 0 0 1 0 0 1 0 0 0 1 1 0 0 0 2 1 1 0 1 0 0 0 2 0 0 2 1 0 2 2 0 1 2 0 2 1 0 0 1 0 1 0 1 0 1 1 0 1 0 0 1 0 0 1 1 2 0 0 0 0 0 2 2 0 0 0 0 0 0 0 0 0 2 1
179 1 2 1 0 0 2 1 2 0 0 1 0 1 0 0 0 1 0 1 2 1 0 2 2 0 1 0 2 1 0 2 1 1 1 0 1 1 0 0 0 0 0 0 2 0 0 0 0 0 0 0 0 0 0 0 0 1 0 0 0 1 0 2 1 0 2 1 1 0 0 2 2 0 1 2 2 1 1 1 0 0 0 0 2 0 0 0 2 2 0 0 2 0 1 2 0 1 0 1 1 2 1 0 1 0 2 2 0 0 0 1 1 2 1 2 2 0 0 2 2 0 2 1 0 1 1 1 2 2 0 0 1 1 0 0 1 0 0 0 0 0 0 0 0 1 0 0 0 2 2 2 0 0 0 0 0 0 0 0 1 1 0 2 1 1 1 1 1 2 1 1 1 1 1 0 2 2 2 2 0 2 0 2 0 0 0 0 0 1 1 2 0 2 2 0 0 0 1 0 0 0 1 0 0 0 1 1 0 0 1 1 1 0 1 1 0 0 0 2 0 0 1 1 0 0 0 0 0 0 0 0 0 0 1 0 0 2 0 0 0 0 2 0 0 2 0 0 2 0 0 0 0 0 0 1 0 2 0 1 0 1 0 0 0 0 1 1 0 0 1 1 0 1 0 1 1 2 2 0 1 1 2 2 2 0 0 1 0 2 0 1 1 2 2 1 2 1 0 1 1 0 1 1 1 0 0 0 1 1 1 2 1 0 1 0 2 0 0 1 0 0 2 1 0 0 0 0 1 1 2 2 1 0 0 0 0 1 0 0 0 0 1 0 0 0 2 1 0 2 2 0 0 0 0 1 0 0 0 0 1 1 1 0 1 0 0 1 1 0 2 0 1 0 1 0 0 2 1 1 0 0 0 1 0 0 0 0 0 1 1 1 1 0 2 0 0 1 0 0 0 0 0 2 2 0 1 2 0 0 0 0 0 0 1 0 1 0 0 0 0 2 0 0 0 2 1 0 0 0 0 1 1 1 0 1 0 2 0 0 0 1 0 0 2 1 1 2 0 2 0 1 2 2 2 2 2 2 1 2 2 2 0 1 0 1 0 1 2 0 0 0 2 2 1 0 1 1 2 1 1 0 0 0 2 0 0 1 1 0 0 1 1 2 0 0 1 1 1 1 1 1 2 1 2 1 2 1 0 0 0 2 0 2 2 0 0 2 1 1 1 1 0 0 0 1 0 0 0 2 0 1 2 2 1 0 1 1 1 2 0 1 0 0 0 1 1 1 1 0 0 0 0 0 2 0 0 0 0 0 0 0 1 0 1 0 0 0 0 1 0 2 1 0 0 1 1 1 0 2 0 0 2 1 1 1 1 0 2 2 0 0 0 0 1 0 0 0 0 0 0 1 1 1 1 1 2 0 0 1 0 0 1 2 0 1 0 0 0 0 0 1 0 0 0 0 2 2 0 0 0 1 1 1 2 1 0 0 0 1 0 2 0 1 1 0 0 0 0 0 1 2 1 1 1 2 0 2 0 2 1 1 1 2 2 1 1 1 0 0 0 0 0 0 0 1 1 1 1 1 0 2 2 0 0 1 2 1 2 0 0 0 0 0 0 0 0 2 0 1 1 0 0 1 0 2 1 1 0 0 0 0 0 2 0 0 0 1 1 1 0 0 1 2 1 1 1 0 1 0 1 1 0 1 1 1 2 0 0 0 0 0 0 0 1 0 0 0 0 0 0 0 0 0 0 1 0 0 0 0 0 0 2 2 0 0 2 1 0 1 0 0 1 0 0 0 0 0 1 1 2 2 0 0 1 2 1 2 0 2 0 2 1 1 1 1 0 1 0 0 0 0 0 2 0 1 2 1 0 0 0 0 1 1 1 0 1 1 2 1 1 2 0 2 1 0 0 0 0 1 0 1 1 1 0 2 0 0 2 1 2 0 0 1 0 0 0 0 0 1 1 0 0 0 2 0 0 0 1 1 0 1 1 0 1 1 2 0 1 0 0 0 1 1 0 0 0 0 0 0 1 0 0 0 0 0 1 1 0 1 1 2 0 2 2 2 2 0 0 0 0 0 0 1 2 2 1 2 1 1 1 1 0 0 0 0 0 0 2 0 1 1 0 1 0 0 1 1 0 0 2 1 0 1 0 1 1 1 1 0 0 0 1 1 1 2 0 1 1 1 2 0 1 0 0 0 2 2 0 1 0 1 1 0 2 1 2 1 1 0 1 0 0 0 0 0 0 0 1 0 0 1 0 1 0 0 0 0 1 1 0 0 1 1 1 0 0 0 0 0 2 2
180 0 2 1 0 0 0 2 2 2 0 0 1 0 0 0 0 0 0 0 0 2 0 2 2 0 1 0 2 2 2 0 1 2 1 1 1 1 1 1 1 0 0 1 1 1 2 0 1 1 0 0 0 2 0 1 0 0 0 0 0 0 0 1 0 1 1 0 1 0 0 1 2 1 2 2 2 2 2 0 2 0 0 2 2 0 0 1 2 2 2 1 1 0 1 1 0 1 0 1 0 2 0 0 1 1 2 1 0 0 0 1 1 2 0 2 1 0 2 1 1 0 2 1 0 0 0 2 2 2 0 0 0 1 1 1 0 1 1 1 1 1 0 0 0 0 0 0 0 0 0 0 1 1 1 0 0 1 0 0 0 0 0 1 1 2 0 1 0 1 1 0 1 1 0 0 1 0 0 0 0 0 2 2 0 0 2 2 2 0 2 2 0 1 1 0 1 0 0 0 0 0 0 1 2 0 1 0 2 0 0 1 1 0 2 2 0 1 1 1 0 0 1 2 0 0 1 2 1 1 1 1 1 1 1 1 1 2 0 0 0 0 2 0 0 2 0 0 2 0 0 0 0 1 1 1 0 2 0 0 0 0 0 0 0 0 2 1 1 0 1 0 0 2 1 1 0 1 1 0 1 0 2 1 1 0 2 2 0 2 0 0 2 2 2 0 2 1 0 1 1 1 1 1 1 0 1 0 1 1 1 1 2 1 1 0 2 1 0 1 0 0 2 1 1 0 1 1 1 1 2 2 1 1 0 1 0 2 0 1 1 1 1 0 0 1 1 2 0 2 2 0 1 0 0 1 0 0 0 1 0 2 1 0 0 1 1 1 1 0 2 0 2 2 1 1 0 2 1 2 0 1 0 0 1 1 0 0 0 0 0 0 1 0 2 2 2 0 2 2 0 1 0 2 1 0 0 1 0 0 0 1 0 0 1 0 1 0 0 1 0 1 0 0 1 1 0 0 0 0 0 0 0 2 1 1 0 1 1 0 1 0 0 1 1 2 0 0 1 1 0 0 1 2 1 1 1 2 1 1 0 1 0 0 0 0 0 2 2 1 0 0 2 2 2 0 2 1 2 0 0 0 0 1 1 0 0 0 1 0 1 1 0 1 1 1 0 1 0 0 1 1 2 2 2 0 0 0 0 0 0 1 0 1 1 0 0 2 1 1 1 1 0 0 1 1 0 0 0 2 0 0 0 0 1 0 1 2 1 1 1 1 2 1 1 1 2 1 1 0 0 0 0 0 1 1 0 0 2 0 1 0 1 1 1 0 1 0 0 0 0 0 0 0 1 1 1 0 0 1 0 0 1 0 1 1 1 0 0 1 0 1 1 0 0 0 0 0 0 0 0 1 1 0 2 0 1 1 2 1 1 0 0 2 0 0 0 0 1 0 1 1 0 1 1 1 2 2 0 0 0 0 0 2 0 1 0 0 1 1 2 1 0 2 2 0 2 0 1 0 0 1 0 1 1 2 0 2 1 0 0 0 1 1 1 1 0 2 0 0 1 0 0 0 2 2 2 0 1 1 1 1 2 1 0 1 2 1 1 0 0 0 1 2 0 0 1 1 0 0 0 1 0 1 2 2 1 2 0 0 1 0 0 1 0 1 0 0 0 0 0 0 0 1 1 1 0 0 1 0 1 2 0 1 1 1 1 0 1 2 1 0 1 1 0 1 0 0 0 0 0 0 0 1 1 1 1 0 1 0 0 0 2 1 0 1 2 2 0 0 0 0 2 0 0 1 0 0 1 1 1 1 0 0 0 2 0 2 1 2 0 1 1 2 0 0 1 1 0 0 0 1 0 2 1 1 2 2 0 0 0 0 1 1 1 0 0 1 1 0 0 0 0 2 2 0 0 2 1 2 0 0 1 1 0 1 0 1 0 1 1 1 0 0 0 1 1 0 1 0 1 1 0 0 0 0 2 0 0 0 0 0 0 0 0 0 0 0 2 0 1 0 1 1 0 0 0 1 2 2 2 0 0 0 0 0 0 1 0 2 0 0 1 2 2 2 2 0 0 1 0 1 0 1 1 1 0 0 0 1 0 1 0 0 1 1 0 0 2 2 0 2 0 1 1 0 0 0 0 1 2 2 0 2 0 0 0 0 0 1 1 2 2 2 1 1 0 0 0 0 2 0 1 1 1 0 1 1 0 1 1 1 0 1 1 1 1 0 0 0 0 0 0 0 0 1 1 0 1 0 0 1 0 0 0 0 0 0 1 1 0 0 0 0 0 0 0 0 0 0 1 1
181 0 2 1 0 0 1 1 1 0 0 0 0 0 0 0 0 2 0 1 0 2 0 2 2 0 2 0 0 2 0 1 1 2 0 0 1 2 0 1 2 1 1 0 1 0 1 0 0 2 0 2 1 1 1 0 0 0 1 1 1 0 0 1 1 0 2 1 0 0 0 0 2 0 1 2 2 2 2 0 0 0 0 2 2 0 0 0 2 2 0 0 2 0 0 1 0 2 0 2 1 2 0 0 0 0 2 2 0 0 0 2 1 2 1 2 2 0 0 2 2 0 2 0 0 2 2 2 2 2 1 1 0 1 1 1 0 0 0 0 0 0 1 0 0 0 0 0 0 1 1 1 0 0 0 0 0 1 0 0 0 0 0 2 0 1 0 0 2 2 0 1 1 1 0 0 2 0 0 0 0 0 1 2 0 0 2 1 1 0 1 1 0 0 2 0 2 0 0 0 0 1 0 1 2 0 1 1 1 0 2 2 2 0 2 2 1 0 1 1 1 1 2 2 0 0 1 0 0 0 0 0 0 0 1 0 0 1 0 1 1 1 2 0 1 2 1 0 2 0 0 0 0 0 0 1 1 0 0 0 0 0 0 0 0 0 1 0 1 0 2 0 0 2 0 1 1 2 2 0 0 1 1 1 2 1 1 1 1 2 0 2 0 2 2 2 2 1 0 1 0 1 0 0 0 0 0 0 1 1 0 2 0 1 1 0 2 0 0 1 1 1 0 0 1 0 1 0 1 0 2 0 0 0 0 0 0 2 0 0 0 0 1 0 0 0 2 1 1 0 0 1 1 1 1 0 2 0 0 1 0 1 1 1 1 0 1 1 1 0 2 0 0 0 0 1 0 0 0 2 1 0 0 1 1 1 0 0 0 0 0 1 0 0 2 0 0 2 0 0 0 0 0 2 2 1 1 1 0 0 0 0 1 1 2 0 0 1 0 0 0 1 0 1 1 1 0 1 1 0 0 0 0 2 2 2 0 1 1 0 1 1 0 1 1 2 1 1 1 2 0 1 1 2 1 1 1 2 2 1 1 1 0 0 0 1 1 1 1 1 0 0 2 2 0 2 0 0 2 2 2 1 0 1 1 0 1 1 2 1 0 2 0 2 1 0 1 2 2 0 2 0 1 1 1 1 1 0 0 0 0 2 0 1 1 1 1 2 0 2 1 0 0 0 0 2 1 0 0 2 0 0 2 1 0 0 1 2 2 2 0 1 2 1 1 1 2 1 1 0 0 0 0 1 2 0 0 0 1 0 0 0 0 1 0 0 1 1 1 0 0 1 0 0 0 0 0 1 0 2 0 0 1 1 0 0 0 1 0 1 0 0 0 0 2 0 0 0 0 0 0 1 0 0 1 0 1 2 2 0 1 0 0 0 0 0 1 0 0 0 1 1 0 1 1 0 2 1 0 0 1 1 0 2 1 1 0 0 1 1 1 1 0 2 2 0 2 1 0 0 1 1 1 0 2 0 0 1 0 1 1 0 1 2 2 1 1 0 1 1 1 1 0 0 1 2 2 1 0 0 2 0 2 0 1 1 1 1 2 1 1 1 0 0 0 0 1 2 1 2 0 1 0 0 0 1 2 1 1 0 1 0 0 2 0 0 0 2 1 1 0 1 2 2 0 0 1 0 0 0 0 0 0 0 0 0 1 0 0 1 0 1 0 0 0 0 0 1 0 0 0 1 0 0 0 2 0 0 0 0 1 1 2 1 0 0 2 0 0 2 0 0 2 0 0 0 0 0 0 0 2 2 1 0 0 2 0 2 1 2 0 1 1 2 0 0 0 0 0 0 0 2 0 0 2 2 1 0 0 1 1 0 1 1 1 0 0 0 2 2 1 1 1 2 2 0 1 2 1 2 0 0 2 0 0 1 1 0 0 0 0 0 1 0 0 1 1 0 0 0 2 0 0 0 1 0 1 1 0 0 1 1 0 0 0 1 1 0 1 0 1 0 2 1 0 0 0 0 1 2 1 1 0 0 0 0 0 2 0 1 2 2 1 1 2 2 2 0 0 0 0 1 0 0 2 2 1 1 0 1 0 1 1 0 2 2 0 2 1 1 0 1 0 2 1 0 1 1 0 0 1 1 0 2 0 0 0 0 1 1 1 0 0 1 0 1 0 0 0 1 2 0 1 1 1 0 1 2 0 1 2 0 1 0 1 0 1 0 0 0 0 0 0 0 1 2 0 0 1 0 0 1 0 1 0 0 0 0 0 2 0 1 0 1 1 0 0 0 0 0 2 2
182 0 1 1 0 0 0 2 2 0 0 0 1 1 0 0 0 0 0 1 1 2 0 2 2 0 2 0 1 2 1 1 0 2 0 0 1 0 1 1 0 0 0 0 2 2 0 1 0 1 1 2 0 0 2 1 0 1 1 1 1 0 1 2 0 1 1 0 1 1 0 0 2 1 1 2 1 1 1 0 0 0 0 1 2 0 1 0 2 2 0 0 1 1 0 2 0 1 0 0 1 2 1 0 0 0 2 2 0 0 0 0 1 2 1 2 2 0 1 1 1 0 2 1 0 1 0 1 2 2 0 0 0 0 1 0 1 0 1 1 2 0 0 0 0 0 0 0 0 0 0 1 0 0 0 1 0 0 1 0 0 0 0 1 0 1 0 1 0 1 0 1 0 1 0 0 1 0 0 0 0 0 1 2 0 0 1 0 0 1 0 1 2 0 2 1 2 0 0 0 0 1 0 1 2 0 1 0 1 0 1 1 2 0 2 2 1 0 1 0 1 1 1 2 0 0 1 0 0 0 0 0 0 0 2 0 0 1 0 0 0 0 1 0 0 1 0 0 1 1 1 1 0 0 0 2 0 2 1 1 1 2 0 0 0 0 1 0 2 1 0 2 0 2 0 0 0 1 1 0 0 0 1 1 2 1 2 1 0 2 0 0 1 1 2 1 2 0 0 0 0 0 1 1 1 0 0 0 2 2 0 1 1 2 0 0 1 0 0 0 0 0 1 1 0 0 0 0 1 2 2 1 1 0 0 0 0 1 0 1 0 1 2 0 0 1 1 0 0 2 2 0 1 1 1 0 2 0 0 1 0 1 1 0 1 1 0 2 2 0 2 0 1 1 1 1 0 1 1 2 1 2 0 0 0 0 0 1 1 0 0 0 0 0 2 1 1 1 0 0 0 0 0 2 2 1 0 0 1 0 0 2 0 0 0 0 1 0 0 0 1 0 0 1 1 1 1 0 0 0 0 0 1 1 1 2 0 1 1 1 0 2 0 0 1 0 0 1 0 1 0 1 1 2 1 1 1 2 2 2 1 2 0 0 1 2 0 1 1 1 0 0 2 2 1 0 0 0 0 0 2 0 0 2 1 0 0 0 1 0 1 1 0 0 1 0 1 1 1 1 1 1 1 1 1 1 2 0 0 0 0 2 0 2 2 0 0 2 1 2 1 0 0 0 0 0 0 0 0 2 0 1 0 0 1 1 0 1 1 1 1 1 2 0 0 1 0 1 1 0 0 0 0 0 1 1 1 0 2 0 0 0 0 1 0 0 1 1 1 0 0 1 1 0 0 1 1 0 0 0 1 0 2 1 1 1 1 0 0 1 0 0 2 0 0 0 0 1 0 0 1 1 1 0 1 1 0 0 1 2 1 0 0 0 1 0 0 0 0 0 2 2 0 0 0 0 2 1 0 0 0 1 1 2 2 1 1 0 1 2 1 0 0 0 1 0 1 0 0 0 0 2 0 1 2 1 0 1 1 0 0 0 1 1 2 2 0 1 1 0 0 1 0 0 1 1 1 1 0 0 2 0 2 1 0 0 2 2 1 0 1 1 1 2 1 0 2 1 0 1 0 0 0 0 1 2 2 2 0 0 0 0 0 2 0 0 0 1 1 1 0 0 1 2 1 0 1 0 0 0 0 1 0 0 1 0 1 0 1 2 0 0 0 1 0 0 0 0 0 0 0 0 0 0 0 0 0 0 2 1 0 0 2 2 0 0 2 0 0 2 1 0 2 2 2 0 0 0 1 2 0 0 0 1 1 2 1 2 2 2 0 1 1 2 0 0 1 0 0 0 1 1 0 2 2 1 1 0 0 1 2 1 1 0 0 0 1 0 2 2 1 1 1 2 2 0 0 0 1 2 0 1 2 0 0 1 1 0 0 1 1 1 1 0 0 1 1 0 0 1 1 0 0 0 1 0 1 1 0 0 2 2 1 0 1 0 1 0 2 0 1 0 1 1 0 0 0 0 0 1 1 0 0 0 0 0 0 2 0 2 0 1 1 1 2 2 2 0 0 0 1 2 0 2 0 1 0 0 0 1 0 1 0 0 0 0 0 0 2 2 0 2 0 1 0 0 0 2 0 0 2 2 1 1 0 2 2 1 0 0 0 2 1 2 0 0 1 0 0 0 2 0 1 0 1 0 1 0 0 0 2 0 0 0 0 0 0 0 1 0 1 0 0 1 0 0 2 0 1 0 0 0 1 1 0 0 0 0 1 2 0 0 0 0 0 1 0 1 2 0 2 2
183 0 2 0 0 0 0 1 1 1 0 0 0 1 0 1 0 1 0 1 1 1 0 2 2 0 0 0 0 2 2 0 0 2 2 0 2 0 1 1 0 0 1 0 2 1 1 0 0 2 0 1 1 1 0 1 0 1 0 1 1 0 0 1 1 0 2 1 2 0 0 2 2 1 2 2 2 2 2 0 2 0 1 0 1 0 0 1 2 2 1 1 0 0 0 1 1 1 0 2 2 2 1 0 1 0 2 1 0 0 0 1 0 1 0 1 2 0 1 1 1 0 1 1 1 0 0 2 2 2 0 0 0 0 0 0 0 0 0 0 0 0 0 0 0 0 1 0 0 2 1 2 2 2 0 0 0 0 1 0 0 0 0 1 0 1 0 1 0 1 0 1 1 1 0 0 1 0 0 0 0 0 0 1 0 0 0 1 0 0 0 1 0 0 0 0 0 0 0 0 0 2 0 0 2 0 1 0 1 0 0 0 0 0 1 2 0 0 2 0 0 0 2 2 0 0 0 2 0 0 1 0 0 0 0 1 0 2 0 0 0 1 1 0 0 0 0 0 2 0 0 0 0 1 1 2 1 2 1 0 1 1 0 0 0 0 0 0 1 0 0 0 2 2 0 0 0 1 1 0 0 0 2 2 2 0 1 1 0 1 1 0 1 2 1 0 2 2 0 2 0 0 0 0 0 1 0 1 1 1 1 1 1 1 0 0 2 0 0 0 0 0 1 0 2 0 1 0 1 1 0 0 1 0 0 0 0 2 1 1 0 1 2 0 0 0 1 0 0 0 0 1 0 0 0 1 0 0 0 0 0 0 2 0 1 0 0 1 1 0 2 0 1 1 0 1 0 1 1 2 0 2 0 1 1 0 0 0 0 1 1 1 0 0 2 1 1 1 1 1 0 1 0 2 2 0 0 0 0 0 0 1 1 1 2 0 0 1 0 0 0 1 1 1 0 2 1 1 1 0 0 1 0 0 1 1 0 1 1 2 2 0 0 0 0 2 0 2 0 1 0 1 0 1 1 0 1 2 0 1 1 1 0 0 1 1 0 0 2 0 0 0 2 2 1 1 0 0 2 0 0 0 0 1 1 0 0 1 1 1 0 1 0 1 0 0 2 1 1 0 1 1 1 0 1 2 2 0 0 0 0 1 0 0 0 2 1 2 2 2 0 0 1 1 0 0 0 0 0 1 0 1 0 0 0 0 1 1 1 1 0 1 1 0 1 1 1 1 1 0 0 0 0 0 1 1 1 0 2 0 1 0 1 0 1 0 0 0 0 0 0 0 2 0 0 1 2 2 0 2 0 0 0 0 0 0 0 0 1 1 1 0 0 0 0 0 0 0 0 0 0 2 0 0 2 0 1 0 0 1 1 0 0 2 0 0 0 0 0 0 1 2 0 0 1 1 2 0 0 0 2 2 0 0 2 0 0 0 0 1 0 0 0 1 2 0 2 0 1 0 0 2 0 0 2 2 0 1 1 0 0 0 0 1 1 1 2 1 1 0 0 0 1 0 1 2 2 1 1 1 1 0 1 0 0 1 0 0 2 0 0 0 0 2 1 0 2 2 2 2 0 2 1 0 1 1 1 2 0 0 0 0 0 1 1 1 0 2 0 0 0 0 0 2 1 2 0 0 1 0 1 1 1 0 2 2 2 0 0 1 0 1 0 0 0 1 0 0 0 1 0 0 0 0 0 0 0 0 2 2 0 0 2 2 0 1 2 1 0 1 0 0 2 0 0 1 1 1 0 2 0 0 0 1 1 2 1 1 1 1 1 1 2 2 1 1 0 1 0 0 0 1 0 2 1 1 1 1 0 0 0 0 1 1 1 0 0 1 1 0 0 1 0 1 1 0 0 2 0 2 0 0 1 1 0 1 0 1 0 1 1 1 0 0 0 0 1 0 0 1 1 0 0 0 1 0 1 0 0 0 1 1 0 0 0 2 2 0 2 0 2 0 0 1 0 0 0 1 1 1 1 0 0 0 0 0 1 2 0 2 0 0 1 2 2 2 2 0 0 0 0 2 1 0 2 1 0 2 0 0 0 0 2 0 2 2 0 0 1 1 0 1 0 2 1 0 1 2 2 2 2 2 0 1 1 0 0 1 0 0 1 0 2 1 0 0 0 1 0 0 2 0 1 1 0 0 1 0 0 0 2 0 0 0 1 1 2 0 0 0 0 0 0 0 0 0 0 1 2 2 1 2 1 1 0 1 1 0 0 2 0 0 0 0 0 1 0 0 0 0 1 1
184 1 2 1 0 0 1 1 2 0 0 0 0 0 0 0 0 0 0 0 0 2 0 2 2 0 1 0 1 1 1 1 0 1 2 2 2 0 1 1 0 0 0 0 2 0 0 0 0 1 0 0 0 1 0 0 0 0 0 0 1 0 0 0 0 2 1 1 1 0 0 0 2 0 2 2 2 0 0 1 0 0 0 1 2 0 0 0 2 2 0 0 2 0 0 2 0 2 1 1 1 2 1 0 1 1 2 1 1 0 0 1 0 1 0 1 1 0 1 1 1 0 2 1 0 1 1 0 2 2 0 0 0 1 1 1 0 0 0 0 1 0 1 0 0 0 0 0 0 1 0 0 1 0 0 0 0 0 0 2 1 1 0 2 2 2 0 1 1 2 0 1 0 2 0 0 1 0 0 0 0 1 1 1 0 0 1 1 1 0 2 2 0 2 2 0 0 0 0 0 0 0 0 0 2 0 0 0 1 0 1 1 1 0 1 2 1 0 2 0 2 2 1 1 0 0 1 2 1 1 1 1 1 1 0 0 0 0 1 1 1 1 2 0 0 2 0 0 2 0 0 0 0 0 0 0 0 0 0 0 0 0 0 0 0 0 0 1 1 0 1 0 0 2 0 0 0 1 1 0 1 1 2 0 2 1 0 1 0 2 0 1 1 2 2 1 2 1 0 1 0 2 1 1 1 0 0 0 0 1 0 1 1 1 0 0 1 1 0 0 0 0 1 1 1 0 1 0 0 0 0 0 0 0 0 0 0 2 1 0 0 2 2 1 0 0 1 0 1 0 0 0 0 0 0 1 0 0 0 1 0 1 1 1 1 2 0 2 2 0 2 0 0 1 0 0 0 2 0 1 1 0 0 0 1 1 0 0 0 0 0 0 0 1 2 2 2 1 0 0 0 0 0 1 0 0 1 1 0 1 1 1 0 0 0 0 0 0 0 1 0 1 0 0 0 2 2 0 0 0 1 0 1 1 0 1 0 1 0 0 2 0 0 0 0 1 0 1 0 2 0 1 1 2 1 1 1 0 0 0 0 0 0 0 0 2 0 1 2 0 1 1 1 1 2 0 0 1 1 0 1 1 0 1 2 1 0 1 1 1 1 0 0 0 0 0 1 1 1 1 1 1 2 1 1 0 1 1 0 0 0 2 0 0 0 2 0 2 0 1 0 1 0 0 0 1 1 0 1 1 0 1 1 0 0 0 0 1 2 1 2 2 1 0 0 1 0 1 1 0 0 0 0 0 2 0 1 0 2 0 1 0 0 0 0 1 2 0 0 0 0 1 1 0 0 1 1 1 0 1 0 0 1 0 1 0 0 0 0 0 0 0 1 1 0 0 0 0 0 0 0 2 0 0 2 0 2 0 0 1 1 0 0 1 1 0 0 0 0 0 1 1 0 0 0 1 2 1 0 0 2 2 0 1 1 1 0 0 0 2 0 1 0 1 2 1 0 1 0 0 1 1 0 1 1 2 0 2 2 0 0 0 1 1 1 0 0 1 0 2 0 2 1 0 0 2 2 0 1 1 1 1 2 1 0 1 1 0 2 0 0 0 0 1 1 0 2 1 1 2 0 1 0 0 1 2 2 2 0 0 0 0 0 1 1 1 0 2 1 1 0 0 1 2 1 2 0 1 0 1 0 0 0 0 1 1 1 0 0 0 0 0 0 0 0 0 0 1 0 0 0 1 0 1 1 0 0 0 0 0 0 0 2 0 0 2 1 1 0 1 0 0 2 0 0 0 0 0 2 2 1 1 2 0 0 0 0 2 2 2 0 0 1 2 0 0 1 1 0 1 0 1 0 1 2 1 2 0 1 1 2 0 0 0 0 0 1 1 2 1 1 1 1 1 1 0 0 2 0 2 0 0 2 0 0 1 1 1 0 1 1 0 0 1 0 0 1 0 0 0 2 0 0 0 2 0 0 0 0 0 2 2 0 0 0 1 1 0 2 0 0 0 0 2 0 0 0 0 1 0 0 0 1 0 0 1 0 1 1 1 0 1 1 0 0 0 0 0 0 0 0 1 0 1 1 1 1 0 1 0 0 1 1 0 1 1 0 1 1 1 0 1 0 1 1 0 0 1 0 0 1 1 0 1 1 0 0 1 1 0 0 0 2 2 0 1 0 1 0 1 2 0 1 0 1 0 2 2 0 0 2 0 0 1 1 0 1 0 1 2 0 0 0 0 0 0 1 0 0 0 0 0 2 2 0 1 0 0 0 2 0 0 0 0 0 1 1 1 1 1 0 0
185 1 1 1 0 0 0 2 1 0 0 1 0 0 0 0 0 0 0 2 1 0 1 2 2 0 2 0 0 2 1 0 0 1 1 1 1 1 0 0 0 0 0 0 0 0 1 0 0 1 1 1 1 2 0 1 0 0 0 0 1 0 0 2 0 1 1 1 1 0 0 2 2 0 1 2 2 1 1 1 1 0 0 1 2 0 1 0 1 1 0 0 0 0 0 1 0 2 0 2 0 2 0 0 1 1 2 1 1 1 0 1 0 2 0 2 2 0 0 2 2 0 1 0 1 1 1 0 2 0 0 0 0 0 1 0 1 0 2 0 0 0 0 0 0 0 0 0 0 1 1 1 0 0 1 0 0 1 1 1 1 1 1 0 1 2 0 1 0 1 0 1 0 1 0 0 1 0 0 0 0 1 0 2 0 0 0 0 0 2 0 2 0 1 1 0 2 0 0 0 0 0 0 0 2 0 0 0 1 0 1 1 2 0 2 2 1 0 1 1 0 0 2 1 0 1 1 0 0 0 0 0 0 0 2 0 0 2 0 0 0 0 2 1 0 2 0 0 1 1 0 0 0 0 0 1 0 2 2 0 2 2 0 0 0 0 1 0 0 0 2 0 1 1 1 1 0 2 1 0 0 1 2 0 2 1 0 0 1 2 0 2 1 2 2 0 2 0 0 0 0 0 0 0 0 0 1 0 2 2 0 2 2 2 1 0 2 1 1 0 2 2 0 0 0 0 0 0 1 1 2 0 0 0 0 0 0 0 0 0 0 1 1 1 0 0 2 0 1 1 1 0 0 0 0 1 0 0 0 0 0 0 1 0 1 0 0 2 2 1 2 0 0 0 0 0 0 0 0 2 2 0 0 0 2 2 0 0 0 0 0 0 1 1 2 1 1 0 1 1 0 1 0 2 1 0 0 0 0 0 0 2 0 0 0 0 0 1 0 0 0 2 0 0 1 1 0 0 0 0 1 0 0 2 1 1 0 0 0 0 1 1 0 0 2 1 1 0 1 1 0 0 1 2 1 1 1 1 1 1 0 1 0 0 1 1 0 1 1 1 0 0 2 2 1 1 0 0 2 0 1 0 1 2 1 0 0 0 2 0 2 2 1 1 1 0 2 2 1 0 1 0 1 1 1 1 1 0 0 0 0 1 0 0 1 0 0 2 0 1 1 1 0 0 1 1 0 0 0 2 1 1 2 2 0 0 0 0 1 1 1 1 2 0 0 1 0 2 0 0 0 0 0 0 1 2 0 0 0 1 0 0 1 1 0 0 1 0 0 2 0 1 0 0 0 0 0 0 0 1 0 0 1 0 1 1 1 0 0 1 1 1 0 0 0 0 0 0 0 0 0 1 0 0 1 0 0 0 1 0 1 0 1 1 1 1 1 0 0 0 1 1 0 0 0 0 0 1 0 0 1 1 0 2 0 0 0 1 0 1 1 1 0 1 1 0 1 0 0 1 0 1 0 1 1 1 0 2 2 0 0 0 0 1 2 2 0 1 0 1 1 0 0 1 1 1 1 1 2 2 1 1 2 1 1 1 1 1 2 1 0 0 0 1 1 0 1 2 2 2 1 2 0 0 1 2 2 2 0 0 0 0 0 2 0 1 0 0 2 2 0 1 0 2 2 1 0 0 0 0 0 1 0 0 0 0 1 0 0 1 0 1 1 1 0 0 0 1 0 1 1 1 0 0 1 1 2 0 0 0 0 0 2 1 0 1 1 0 0 2 1 0 1 1 1 0 0 0 1 2 0 0 0 1 1 2 1 1 1 1 1 1 1 1 1 1 0 0 0 0 0 1 0 2 0 0 1 1 0 0 1 1 1 1 1 0 0 1 2 2 0 2 0 1 1 0 0 2 0 2 0 0 1 0 0 1 0 0 1 0 0 0 0 0 0 0 0 0 0 0 2 1 0 0 1 0 1 1 0 0 1 2 1 1 1 2 2 0 1 0 1 0 2 0 0 0 0 0 2 1 2 0 1 0 0 0 0 2 0 2 0 1 0 1 1 1 1 0 0 0 0 2 1 1 1 0 1 1 0 1 0 1 0 1 1 0 0 2 0 2 0 2 0 2 1 0 2 1 0 0 2 2 0 1 0 0 0 2 0 0 0 1 2 1 0 0 0 1 0 2 2 0 2 0 1 0 1 2 0 2 2 0 0 0 1 1 1 0 0 0 0 0 0 0 0 0 2 0 1 0 0 2 1 1 0 0 0 0 0 2 1 0 0 2 1 0 0 0 0 0 0 0
186 1 2 0 0 0 1 1 2 0 0 1 0 1 0 1 0 2 1 0 0 2 0 1 1 0 0 0 1 2 1 1 0 0 2 1 2 2 0 0 2 0 0 0 2 1 0 0 0 1 1 1 1 1 0 0 0 1 1 0 1 1 1 2 1 0 1 0 1 0 1 1 2 1 2 2 2 2 2 0 0 0 0 1 2 0 0 0 2 2 0 0 1 0 0 1 0 0 0 0 2 2 0 0 1 1 2 0 2 0 0 2 0 2 0 2 2 0 0 2 2 0 1 1 1 0 0 0 1 1 0 0 1 2 0 1 1 0 0 0 0 0 1 0 0 0 0 0 0 1 1 1 1 2 0 0 0 2 0 1 1 1 0 0 0 2 0 0 1 2 0 1 1 1 0 0 0 2 1 2 0 1 1 2 1 1 1 1 0 1 0 2 0 0 1 1 1 0 0 0 0 0 0 0 2 0 1 0 1 0 0 0 1 0 2 2 0 0 1 1 0 0 2 2 0 0 1 2 1 1 0 1 1 1 0 0 0 2 0 0 0 0 1 0 1 2 1 0 2 0 0 0 0 0 0 1 1 0 0 0 0 0 0 0 0 0 0 1 2 0 0 1 0 1 0 1 0 1 1 0 0 1 1 0 2 2 0 1 0 1 1 0 2 2 2 0 1 1 0 1 1 0 1 1 1 0 0 1 0 1 1 1 1 2 1 1 2 0 1 0 1 1 2 2 1 0 1 0 1 0 2 1 0 0 0 0 0 2 0 1 0 0 0 0 0 0 1 1 1 1 1 0 1 1 1 0 2 0 0 0 1 1 1 0 0 1 0 2 2 0 2 0 1 1 0 1 0 2 1 2 0 2 0 1 1 1 0 0 0 0 0 0 1 1 1 1 1 1 0 0 0 1 0 2 2 0 0 0 0 0 0 0 0 0 2 1 0 1 0 0 0 2 0 0 1 1 1 0 0 0 1 0 1 1 0 1 0 1 2 1 0 1 0 0 1 0 0 0 0 1 1 0 1 1 2 1 2 2 2 1 1 1 0 0 0 1 0 1 1 1 0 0 2 2 2 0 2 0 2 1 2 0 0 1 1 0 1 1 2 2 1 1 1 2 1 0 2 0 0 0 2 2 2 2 2 0 1 1 0 0 1 1 0 0 0 1 1 2 0 1 2 1 0 1 0 1 1 0 0 2 0 1 0 0 1 0 0 0 1 1 1 1 1 0 1 0 1 0 2 0 0 0 0 0 1 1 1 2 0 1 0 0 1 0 1 0 0 0 0 0 0 1 0 0 0 0 0 0 0 1 1 0 1 0 0 0 0 0 0 0 0 0 1 1 0 0 0 0 0 0 0 1 1 0 1 1 2 1 1 1 1 0 0 0 2 0 0 0 0 0 0 0 0 0 0 1 2 0 0 0 2 2 0 2 1 0 1 0 1 1 2 1 0 1 1 0 0 0 1 0 1 1 0 1 2 2 0 2 1 1 1 0 2 0 0 0 1 1 0 0 0 1 0 0 0 2 2 0 0 0 1 0 2 1 1 2 0 1 2 0 0 0 0 1 1 0 1 2 2 2 0 2 1 1 1 2 1 2 0 0 0 0 0 0 0 1 0 2 1 1 0 0 1 2 2 2 0 1 0 0 0 2 1 0 1 1 0 0 0 0 0 0 0 0 0 0 0 0 0 1 1 1 0 0 0 0 0 0 1 1 0 0 2 1 0 1 2 1 0 1 0 0 2 1 0 0 0 0 1 1 1 1 0 1 1 2 1 2 1 2 0 1 2 2 1 1 0 1 0 1 0 2 0 2 0 0 1 0 1 1 1 0 0 0 0 0 0 1 2 2 2 2 1 2 1 0 0 1 1 2 0 1 2 0 0 1 1 0 0 0 0 0 1 0 0 1 1 0 0 1 1 0 0 0 2 0 0 0 0 0 1 2 1 0 1 1 2 0 1 0 0 0 2 0 0 2 0 0 1 2 2 0 0 0 0 0 0 2 0 1 1 2 0 2 1 1 1 0 0 0 0 2 0 2 0 0 1 2 0 0 0 0 2 0 2 2 0 1 2 0 0 2 0 1 0 0 1 1 0 0 2 1 0 2 0 0 0 2 0 0 0 0 2 1 0 0 0 0 0 0 2 0 1 1 0 0 2 2 0 0 1 0 1 0 0 0 1 0 0 0 0 1 1 1 0 0 1 0 1 0 0 1 1 2 0 1 1 0 0 2 1 0 0 1 1 0 0 0 0 0 0 0
187 1 1 1 0 0 1 2 2 0 0 0 0 1 1 0 1 0 0 2 1 2 0 2 2 0 0 0 0 2 1 1 1 2 2 0 2 0 1 0 0 0 0 0 1 1 0 0 0 1 0 0 0 0 2 0 0 1 0 1 0 1 1 1 0 1 0 1 1 0 0 1 2 0 1 2 2 0 0 0 0 0 0 0 1 0 0 0 1 1 0 0 0 0 0 0 0 0 0 0 2 2 0 0 2 1 1 2 0 0 1 1 1 1 2 2 2 0 1 1 1 0 2 1 0 1 1 1 1 1 0 0 0 0 0 0 1 0 0 0 0 0 0 0 0 0 0 0 0 2 1 2 1 0 0 0 0 1 0 1 1 0 0 0 0 2 1 1 1 2 1 0 0 2 1 0 1 1 1 1 0 2 1 1 0 0 1 1 0 1 0 2 0 2 2 0 1 0 0 0 0 0 0 1 2 0 1 1 0 0 1 1 2 0 1 2 2 1 1 1 1 2 2 2 0 0 2 2 1 1 1 1 1 1 1 1 1 2 0 0 0 1 2 0 0 2 0 0 2 0 0 0 0 0 0 1 0 2 1 1 1 2 0 0 0 0 0 0 1 0 0 0 0 2 0 1 0 2 1 0 1 0 2 1 1 0 1 1 0 2 0 0 1 2 2 0 2 1 0 1 0 0 0 0 0 1 0 1 0 0 0 1 2 0 2 0 2 0 1 0 2 2 2 0 1 0 1 0 1 0 1 1 1 1 0 0 1 1 0 0 0 0 1 0 1 1 1 0 0 0 0 0 1 0 1 0 0 0 0 1 0 1 2 0 2 0 0 2 2 0 1 1 2 1 2 0 0 1 0 1 1 1 0 1 1 0 0 0 0 0 0 0 1 0 2 1 1 0 1 1 0 1 0 1 0 0 1 1 0 0 0 0 1 1 2 0 0 1 0 0 0 1 1 1 0 2 1 0 0 1 0 1 1 1 1 1 0 1 1 0 1 1 0 0 1 1 0 0 1 1 0 0 1 2 1 1 1 2 0 2 2 2 1 1 1 1 0 1 1 2 0 0 2 2 0 0 0 1 2 0 0 0 0 1 1 0 1 1 2 0 0 2 2 2 1 1 1 2 2 0 0 0 2 1 1 0 1 0 1 0 1 1 0 0 0 0 0 2 0 2 2 0 1 0 2 0 0 0 0 1 0 1 2 2 1 0 0 0 2 2 1 1 2 1 1 0 2 0 2 0 0 0 0 0 1 1 0 1 1 0 1 0 0 0 0 0 0 2 2 0 1 0 0 0 0 0 0 1 0 1 1 0 1 1 0 0 0 1 1 2 0 1 0 0 0 0 1 1 0 0 0 1 0 0 1 0 0 1 1 1 2 0 0 1 1 1 0 0 0 0 1 1 0 1 1 1 1 2 0 0 1 1 1 2 2 0 2 0 0 0 2 0 1 1 2 0 0 0 1 1 0 1 0 0 0 1 0 1 1 0 0 0 2 1 0 0 0 1 0 0 0 0 0 0 0 1 1 2 0 0 2 0 2 1 1 2 1 1 1 0 0 0 0 1 2 0 2 1 0 0 0 0 0 0 1 2 2 1 0 0 0 0 0 1 1 0 0 1 0 0 0 0 0 2 2 0 0 0 2 0 1 1 0 1 1 1 2 0 0 1 1 0 0 0 0 1 0 0 0 0 0 0 0 0 0 1 0 0 1 0 0 0 2 1 0 1 1 0 0 1 1 1 2 0 0 0 0 0 2 2 0 0 0 0 0 1 0 1 1 1 0 1 1 2 0 0 0 0 0 0 0 1 0 1 1 2 2 0 0 1 2 0 1 1 1 0 0 1 2 1 1 1 2 1 1 0 0 1 0 1 0 0 2 0 0 2 0 1 1 0 0 1 0 0 0 0 0 0 0 0 2 0 0 0 2 0 0 0 1 1 0 1 0 0 0 0 2 0 2 1 1 0 2 0 0 1 0 1 1 2 2 0 0 0 0 0 0 2 0 2 0 0 1 1 2 1 1 0 0 0 0 0 0 1 2 2 0 0 0 1 0 1 0 0 0 0 0 2 2 2 0 2 0 1 0 0 0 0 0 0 2 2 0 2 0 0 0 1 0 0 0 1 1 1 0 0 1 0 0 0 2 0 0 2 1 0 2 1 0 1 1 0 1 0 2 0 2 0 0 0 0 1 0 0 0 0 2 0 2 0 0 2 1 2 0 0 0 0 0 1 0 0 0 0 0 0 1 1 1 0 2 2
188 1 0 1 0 0 1 1 1 1 0 1 1 1 0 1 1 1 0 1 1 1 1 2 2 0 0 0 1 2 1 1 1 1 2 1 2 2 0 0 0 0 0 0 2 0 0 0 0 0 1 1 0 0 0 0 0 0 0 0 0 1 1 2 0 0 1 1 1 0 0 1 2 0 1 2 1 2 2 0 1 0 0 1 1 0 0 1 2 2 0 1 0 0 2 2 0 1 0 1 1 2 0 0 1 1 2 0 1 0 0 1 0 1 0 1 1 0 1 0 1 2 1 0 0 2 2 1 2 1 0 0 0 0 0 0 0 0 0 0 0 0 0 0 0 0 0 0 0 0 0 0 1 0 0 0 1 0 0 1 1 1 0 2 1 2 1 1 0 1 0 1 1 1 1 0 1 0 0 0 0 1 2 2 0 0 2 0 0 0 0 0 0 1 2 0 1 0 0 0 0 0 0 0 2 0 0 0 1 0 0 1 1 0 1 2 0 0 1 1 1 1 2 2 0 0 1 0 0 0 1 1 0 0 2 0 0 2 0 0 0 0 2 1 0 2 0 0 1 1 0 0 1 0 0 1 1 0 1 0 1 1 1 0 0 0 1 0 1 0 1 1 0 1 1 0 1 1 1 0 0 1 2 0 2 0 0 0 0 2 0 2 1 2 2 1 2 2 0 2 0 0 0 0 0 0 1 0 2 2 2 2 1 2 1 0 1 1 1 1 0 1 1 1 1 0 0 0 1 1 2 2 0 0 0 0 0 0 0 1 0 0 1 0 0 0 1 2 1 1 1 0 0 1 0 0 1 0 0 1 0 1 2 0 2 1 0 2 2 1 2 0 1 0 1 0 0 0 0 2 2 0 2 1 2 2 0 0 0 0 0 0 0 0 2 0 0 1 1 1 0 1 0 1 0 0 1 1 0 0 0 0 0 0 0 0 1 1 0 0 0 1 0 1 1 1 0 1 1 0 0 2 1 0 0 1 0 2 1 0 1 0 0 0 0 2 1 2 0 1 0 1 2 2 2 2 2 2 1 1 1 1 0 0 0 0 1 1 1 1 0 0 2 2 1 0 0 0 1 0 1 0 0 1 2 0 0 0 1 1 0 1 0 1 0 0 2 0 0 1 2 2 1 0 1 2 2 0 0 0 0 2 0 1 1 1 1 2 2 1 0 1 1 0 1 2 1 1 1 1 1 0 1 0 1 0 1 0 2 2 1 1 2 1 1 0 2 1 1 0 0 0 0 0 2 0 1 1 1 0 0 0 0 0 0 0 1 1 1 0 0 1 0 0 0 0 0 1 0 1 0 0 2 1 1 1 1 0 0 1 0 0 1 0 1 0 1 1 0 0 1 1 0 0 2 0 1 1 1 2 0 0 0 0 2 0 0 0 0 0 0 2 0 1 1 0 2 1 0 0 2 2 0 2 1 1 0 0 0 2 0 1 0 1 1 0 1 0 1 0 0 1 0 1 2 2 0 1 0 0 0 0 0 1 1 1 1 2 0 0 0 1 1 1 1 2 2 1 0 0 2 0 2 1 1 2 1 1 1 1 0 0 0 2 2 0 2 2 0 1 0 0 1 1 0 2 1 2 0 0 1 0 0 1 0 1 0 1 1 1 0 1 1 2 0 1 1 0 0 0 0 2 0 0 0 0 2 0 0 2 1 1 1 0 0 0 0 0 0 0 0 0 0 0 0 0 0 0 1 1 0 1 1 0 0 0 2 1 0 1 1 0 1 2 2 0 0 0 1 1 1 1 0 1 1 1 1 1 2 1 1 0 1 1 1 1 0 0 1 0 1 0 0 2 1 1 1 1 0 1 1 1 1 1 1 0 0 1 2 2 2 2 2 2 2 0 0 0 0 1 0 1 1 0 0 1 0 0 0 0 0 0 0 0 0 0 0 0 0 0 2 0 0 0 0 0 2 0 0 0 2 2 0 0 0 0 0 0 1 0 1 0 2 0 0 0 0 1 2 2 1 1 0 0 0 0 0 2 0 2 0 2 1 1 1 0 0 0 1 0 0 2 0 2 2 2 0 1 0 0 0 0 1 1 2 1 0 1 1 0 1 0 1 1 1 0 2 2 0 0 2 2 0 1 0 0 0 1 0 1 0 0 1 0 0 2 0 0 0 0 2 0 0 2 2 0 2 2 0 0 2 0 1 0 1 0 1 0 1 0 1 0 0 0 0 0 2 0 2 0 0 0 0 1 0 0 0 0 0 2 0 0 0 0 0 1 0 0 0 0 2 2
189 1 0 2 0 2 2 2 1 0 0 1 0 0 0 0 0 2 1 0 0 2 0 2 2 0 2 0 0 2 1 0 0 2 1 1 1 2 0 0 0 0 0 0 2 0 1 0 0 2 2 2 0 1 1 1 0 0 1 0 1 0 0 1 1 0 2 0 1 0 0 2 2 0 2 2 2 0 0 1 0 0 0 1 1 0 0 0 1 2 0 0 0 0 0 1 1 0 0 1 1 2 0 0 0 0 2 0 2 1 0 1 2 2 2 2 2 0 1 0 1 2 2 1 0 1 1 2 2 2 1 1 0 0 0 0 0 0 0 0 2 0 1 0 0 0 1 0 0 1 0 0 1 0 0 1 0 0 0 1 1 1 1 1 1 2 0 1 1 2 1 0 1 0 1 0 2 0 0 0 0 1 0 2 0 0 1 2 0 0 0 2 0 2 2 0 0 0 0 0 0 1 1 0 1 0 0 0 0 0 1 0 0 1 1 2 0 0 1 0 2 2 1 1 0 0 0 1 1 1 2 1 0 1 1 0 0 2 0 0 0 0 2 1 0 1 0 0 2 0 0 0 1 0 0 1 1 0 0 0 0 0 0 0 0 0 0 0 1 0 0 0 0 2 0 1 0 2 2 0 0 0 2 1 2 0 1 2 0 2 0 0 0 1 2 1 1 2 0 2 0 1 2 2 2 0 0 0 1 1 1 2 1 1 1 0 2 0 0 1 1 1 1 1 1 0 2 0 1 0 2 2 0 0 0 0 0 1 0 1 1 2 2 0 0 1 1 0 1 0 0 0 1 1 1 0 2 0 0 2 0 2 1 0 1 0 1 2 2 0 1 1 1 1 0 1 0 1 1 2 0 1 0 0 1 1 0 0 0 1 0 0 1 0 2 0 1 0 1 0 1 0 0 2 0 0 0 1 1 0 0 2 0 0 1 1 0 0 0 1 0 1 0 1 1 1 1 0 0 0 1 0 0 1 0 0 0 0 1 0 1 1 0 1 0 1 0 1 0 1 0 1 0 2 0 0 0 1 0 1 1 1 1 1 1 1 1 0 2 0 0 0 2 2 2 0 1 0 1 0 0 0 0 2 1 1 0 0 2 0 2 2 1 1 1 0 1 2 2 0 0 0 0 0 0 2 2 0 0 0 0 1 0 1 1 0 0 2 0 1 1 1 0 0 0 1 0 0 0 2 0 2 1 1 0 0 0 1 2 2 2 2 1 0 0 1 0 2 0 0 0 0 0 0 2 0 1 0 1 0 1 1 1 1 1 0 1 2 2 0 0 1 0 0 1 0 1 1 0 2 0 0 0 0 0 0 0 1 0 1 1 1 0 0 0 0 0 0 0 0 0 1 1 0 1 1 1 0 1 0 0 0 0 2 0 0 0 0 0 0 0 0 0 1 1 0 1 1 0 0 2 2 1 2 1 0 2 1 0 2 0 0 0 0 2 0 2 0 0 0 0 1 1 0 1 2 0 1 1 0 0 0 2 1 1 1 0 1 1 0 0 2 1 0 0 2 1 2 2 2 2 1 1 0 0 0 2 2 0 1 0 0 0 1 1 0 2 0 0 0 0 0 0 0 1 2 2 1 1 0 0 0 0 2 0 0 0 2 2 2 0 0 0 2 2 2 0 0 0 0 0 1 0 0 0 0 2 1 1 1 0 0 0 0 0 1 0 0 0 0 0 0 0 0 0 0 0 0 1 0 0 0 2 1 0 0 2 1 0 0 0 0 2 1 1 0 0 0 1 1 1 1 0 0 2 2 2 0 2 0 2 0 1 1 1 1 0 0 1 0 0 0 0 2 1 1 0 0 0 1 2 1 2 1 1 0 0 1 2 2 2 2 1 2 1 0 0 1 0 2 0 1 2 0 0 1 0 2 1 0 0 1 0 0 0 0 0 0 0 0 2 0 0 0 2 0 0 0 0 0 1 2 0 0 0 2 1 0 0 0 0 0 1 1 0 0 0 1 2 1 1 0 0 0 0 0 0 1 0 2 0 1 1 1 2 1 2 0 0 0 0 2 1 2 0 0 1 1 0 1 1 2 1 0 0 0 0 0 2 0 2 0 0 1 0 0 2 1 0 0 2 1 0 2 0 0 0 0 0 1 0 0 0 0 0 2 0 1 0 2 2 0 2 0 0 0 0 1 0 1 1 1 0 0 1 0 2 0 0 0 0 0 0 0 0 1 1 0 1 0 0 2 0 0 0 0 0 0 0 1 1 0 0 0 0 0 0 0 0 0 1 1
190 1 2 2 0 1 1 2 0 2 0 0 0 1 0 0 0 0 0 1 1 2 0 2 2 0 1 0 0 2 2 1 1 2 0 0 2 1 0 0 0 0 0 0 2 2 0 0 0 0 0 1 0 0 2 1 0 0 0 0 0 2 0 2 1 0 2 0 1 1 0 1 2 0 2 2 2 1 1 0 0 0 0 1 2 0 0 0 1 2 1 0 2 2 0 0 0 1 0 1 2 1 1 0 1 1 2 2 0 0 1 1 0 1 0 1 1 0 1 1 1 0 2 1 0 1 1 1 1 1 0 0 0 0 0 0 0 0 0 0 0 0 0 0 0 1 0 0 0 2 2 2 0 0 1 0 0 1 0 2 0 0 0 1 1 2 1 0 1 1 0 0 2 2 2 0 2 0 0 0 0 0 1 2 0 0 2 0 0 1 0 1 0 1 1 0 2 0 0 0 0 2 1 1 2 1 1 2 1 0 1 1 1 0 0 1 1 0 1 1 0 0 2 2 0 0 1 1 0 0 0 0 0 0 2 0 0 2 0 0 0 0 1 0 0 0 1 0 2 0 0 0 0 1 1 1 0 2 0 1 0 1 0 0 0 0 0 0 2 0 0 1 1 2 0 0 0 2 1 0 0 0 2 2 2 0 2 1 0 2 0 1 0 1 2 1 2 2 1 1 0 0 0 0 0 0 2 0 1 1 1 1 2 1 1 0 2 1 0 1 1 1 1 0 0 0 0 0 1 0 1 0 0 0 0 0 0 2 0 1 0 0 0 0 0 1 0 1 1 1 1 0 2 0 2 0 2 0 0 0 0 0 1 0 0 0 1 2 2 0 1 1 0 0 0 1 0 2 2 2 1 2 0 1 1 0 0 0 0 0 0 0 1 0 1 1 2 0 1 1 0 1 0 2 0 0 0 0 1 0 0 1 0 0 1 1 0 0 0 0 0 1 0 0 1 2 0 0 0 0 1 0 0 0 1 0 1 0 1 1 1 1 1 1 1 2 1 0 1 2 0 1 0 2 0 0 0 1 0 1 1 1 0 0 0 1 0 2 2 0 1 1 0 0 1 0 0 0 1 1 2 0 0 2 0 0 2 0 2 2 2 1 1 1 1 1 1 1 1 0 1 0 1 1 1 0 1 0 0 0 0 2 1 1 1 1 0 2 1 1 0 2 1 1 0 0 0 0 0 2 0 2 1 0 0 0 1 1 2 2 2 2 1 1 1 1 2 0 2 0 0 0 0 0 1 1 1 0 0 1 0 0 1 0 0 0 1 0 0 0 0 0 1 0 0 1 1 2 0 2 0 0 1 1 0 1 1 0 0 2 0 0 0 0 0 0 0 0 0 0 0 2 1 0 1 0 1 0 0 1 1 0 0 0 2 1 0 0 0 0 1 1 0 1 1 1 1 0 0 0 0 0 0 0 2 0 0 0 0 1 0 1 0 1 2 0 2 1 0 0 0 1 0 0 2 2 0 2 1 0 0 0 1 0 0 0 1 1 1 0 2 0 0 0 0 2 2 1 1 1 1 0 2 0 0 2 0 0 2 0 0 0 0 1 1 0 1 0 0 1 0 0 0 1 2 2 1 2 0 0 0 0 0 2 0 0 0 1 2 2 0 0 1 2 0 2 1 0 0 0 0 0 0 1 1 1 1 0 0 2 1 1 0 1 0 0 0 0 0 0 0 2 0 0 0 2 1 0 0 0 0 0 2 1 0 0 2 1 0 1 1 0 2 0 0 0 0 0 1 2 0 1 1 1 0 1 0 2 1 2 0 1 0 2 0 0 0 1 0 0 0 2 0 2 0 0 1 1 0 1 1 0 2 2 2 0 0 1 2 2 1 2 2 1 0 0 0 2 0 2 1 0 1 0 0 2 0 1 2 1 0 2 0 0 0 0 0 0 0 0 0 0 0 0 1 1 1 0 1 0 1 1 0 0 0 0 0 0 0 0 1 0 2 0 0 1 1 1 2 2 2 0 0 0 0 0 0 2 0 2 0 2 0 1 2 1 1 0 1 0 1 1 1 1 1 2 1 0 0 1 0 1 0 1 1 1 0 0 0 0 0 0 0 1 0 0 1 2 0 0 0 1 1 2 0 0 0 0 0 1 0 0 0 1 0 0 1 1 0 1 1 0 1 1 0 0 2 2 0 1 1 0 0 0 0 1 0 0 0 0 0 0 0 0 0 1 0 1 1 1 1 2 0 0 0 1 1 0 1 1 0 0 0 0 0 0 1 0 0 0 2 2
191 0 1 0 0 0 1 2 1 0 0 0 0 1 0 1 0 1 0 1 1 1 0 2 2 0 1 0 0 2 1 1 2 2 0 0 1 0 0 0 0 0 1 0 2 1 2 0 0 0 0 0 0 0 0 0 0 0 0 0 2 0 0 2 1 1 1 0 2 0 1 1 2 1 2 2 2 1 1 1 1 0 1 0 1 0 0 0 2 2 0 0 1 1 0 1 1 0 0 0 2 1 0 0 1 1 2 2 0 0 1 1 0 0 0 0 1 0 1 1 1 0 2 0 0 2 2 1 1 1 0 0 0 0 0 0 0 0 1 0 1 0 0 0 0 0 0 0 0 1 1 1 1 1 0 0 0 1 0 2 2 2 2 0 1 2 0 0 1 2 0 1 0 2 0 0 1 1 1 1 0 1 1 2 1 1 1 0 0 1 0 1 0 1 1 1 1 0 0 0 0 0 0 1 1 0 1 0 0 0 1 0 0 0 2 2 0 1 1 1 0 0 2 2 0 0 1 2 0 1 1 0 1 1 1 0 0 2 0 0 0 0 2 0 0 2 0 0 1 1 1 1 0 0 0 0 0 2 0 2 0 2 0 0 1 0 0 1 1 0 0 2 0 2 0 1 0 1 1 0 0 1 2 0 1 1 0 1 0 2 0 1 2 2 2 1 1 1 0 1 0 0 0 0 0 1 0 0 1 1 0 0 1 1 1 0 2 0 0 0 0 0 2 1 1 0 2 0 0 0 1 0 1 1 0 0 0 2 1 1 0 2 1 0 0 0 1 1 1 1 2 0 0 1 0 0 1 0 0 0 1 1 2 0 1 0 1 2 2 0 1 1 1 1 0 0 0 2 1 2 1 0 0 0 1 0 0 0 0 0 0 0 1 1 1 1 1 0 0 0 0 0 0 2 2 1 1 0 0 0 0 0 0 0 1 0 0 0 0 1 0 1 0 1 1 2 1 1 1 0 0 2 1 0 1 1 0 1 1 1 0 1 0 1 0 2 0 1 1 0 0 1 1 2 1 1 1 2 0 1 1 1 0 0 0 1 0 1 1 1 0 0 2 1 1 0 1 0 2 1 1 1 0 0 2 1 0 0 2 2 0 2 0 1 0 0 1 1 1 1 1 1 0 0 0 2 2 1 0 0 0 1 0 0 0 2 1 1 0 2 2 0 2 2 0 0 0 1 1 1 1 1 0 0 0 1 1 1 2 2 0 1 1 1 1 0 1 1 1 0 0 0 0 0 2 0 1 0 1 1 0 0 1 0 1 1 1 1 1 0 0 2 1 0 0 1 1 2 0 2 0 0 2 2 0 0 0 0 0 1 0 1 1 2 0 1 0 0 0 0 0 2 1 1 2 1 2 1 1 0 0 0 0 0 1 0 0 0 0 0 1 1 0 0 0 1 2 1 0 0 0 0 0 1 2 1 1 0 0 1 1 1 0 1 1 0 1 1 0 0 0 2 0 0 2 1 0 2 2 0 0 0 0 2 2 2 2 2 0 0 0 1 0 0 0 2 2 1 1 1 0 2 2 0 0 2 1 1 0 0 0 0 0 1 1 0 1 1 1 2 0 1 1 1 0 2 1 0 1 0 0 0 0 2 0 1 1 2 0 0 0 0 1 2 0 1 0 0 0 0 0 1 0 0 1 1 1 0 0 1 0 0 0 0 0 2 0 1 0 0 0 0 0 0 1 1 1 0 0 0 0 0 2 2 0 0 2 1 0 1 1 0 1 1 1 0 0 0 0 1 1 1 1 0 0 2 0 1 2 1 1 0 2 2 0 0 1 0 1 0 1 0 0 0 2 2 1 1 0 1 1 1 1 1 1 0 1 0 1 1 1 1 0 2 2 0 0 1 0 1 0 0 2 0 0 0 2 1 0 0 0 0 0 0 0 0 1 1 0 1 1 0 0 0 1 1 1 1 0 0 1 1 0 0 0 2 1 0 1 0 1 0 1 1 0 1 0 0 0 2 1 0 0 0 0 0 0 0 1 1 1 1 0 1 2 2 2 0 0 0 0 0 0 2 0 0 1 0 2 2 2 0 0 0 0 0 0 1 1 1 0 2 0 2 1 0 1 1 1 1 2 2 0 0 1 1 1 0 0 0 0 1 1 0 0 2 0 1 1 0 2 0 1 1 1 0 1 2 0 1 1 0 0 2 0 0 0 0 0 0 0 0 0 0 0 1 0 0 2 0 0 2 0 1 0 1 0 0 1 2 0 0 1 0 0 0 0 0 0 0 2 2
192 1 2 0 0 0 0 2 1 1 0 0 0 1 0 1 1 0 1 0 0 2 0 2 2 0 1 0 0 2 2 1 0 2 1 0 2 1 0 0 2 0 1 0 1 1 0 0 0 1 1 1 0 0 2 0 0 2 0 1 1 1 0 2 1 0 1 1 1 0 1 1 2 0 0 2 1 2 2 0 1 0 1 1 1 0 0 0 2 2 1 1 2 1 0 2 0 1 0 1 1 1 1 0 1 1 1 2 0 0 1 1 0 1 0 1 1 0 1 1 2 1 2 2 0 0 0 2 2 2 0 0 0 0 1 0 0 0 1 1 2 0 1 0 0 0 0 0 0 0 0 0 1 1 1 1 0 0 0 2 1 1 0 0 0 1 0 1 0 1 0 1 0 0 1 0 1 1 0 1 0 1 0 2 2 2 0 1 0 1 0 1 0 0 0 0 1 0 0 0 0 0 0 0 2 0 2 0 1 0 1 1 2 0 1 2 1 0 1 1 0 0 2 2 0 0 1 2 0 0 0 0 0 0 2 0 0 2 0 0 0 0 2 0 0 2 0 0 0 0 0 0 0 1 1 2 1 1 0 0 1 0 0 0 0 0 0 0 1 1 0 1 1 1 0 0 1 1 1 0 1 0 2 0 1 1 1 0 0 2 0 1 1 2 2 1 2 1 1 0 1 0 0 0 0 1 0 0 1 1 0 1 1 2 1 0 1 0 0 1 1 1 1 1 1 0 1 0 1 0 1 0 0 0 0 0 0 1 0 1 0 1 2 0 1 0 1 0 0 1 1 1 0 0 0 1 0 0 0 0 1 1 1 0 1 1 0 2 2 0 2 0 2 2 1 1 0 1 0 1 1 2 0 1 1 1 0 0 0 0 0 0 1 0 1 1 1 0 1 0 0 1 0 2 1 0 0 0 0 0 0 1 0 0 0 0 1 1 0 0 0 2 1 1 1 2 2 0 0 0 0 0 0 2 0 0 0 1 1 1 1 1 1 1 1 1 0 2 0 0 0 1 1 2 1 1 1 1 1 2 1 2 1 1 1 1 0 0 2 0 1 1 2 2 2 0 2 0 2 0 2 0 0 1 2 2 0 1 1 0 1 1 1 1 0 0 1 0 0 1 2 2 2 1 1 1 1 0 1 0 1 1 0 0 0 2 0 2 0 1 1 1 2 1 0 1 1 1 1 1 1 1 0 0 0 0 1 1 0 0 0 1 1 0 1 1 2 1 1 0 1 1 0 0 1 1 0 0 1 0 1 0 0 0 0 1 2 0 0 0 0 0 1 0 1 1 2 1 0 2 0 0 2 2 0 0 0 0 0 0 0 0 0 0 0 0 0 0 0 0 0 0 1 1 0 1 2 0 0 1 2 0 0 2 0 0 1 0 0 0 0 1 0 0 0 0 0 0 0 0 1 2 0 0 2 0 0 0 0 2 1 0 0 0 2 0 1 0 0 0 0 2 0 1 2 1 0 2 2 0 0 0 1 1 1 0 1 1 1 0 1 0 0 1 1 2 2 0 1 1 1 0 2 0 0 2 2 2 1 0 0 0 0 1 1 0 2 2 2 2 1 1 0 0 1 2 2 2 0 0 0 0 0 0 1 0 0 1 0 0 0 0 0 2 1 1 1 0 0 0 0 1 0 0 0 0 0 0 0 0 0 0 0 0 0 1 0 1 0 1 1 1 0 1 1 2 1 0 1 0 0 0 2 1 0 0 2 0 0 2 1 0 1 1 1 0 0 0 1 1 1 1 2 0 0 0 0 1 2 1 1 0 1 2 0 0 1 1 0 0 0 1 0 1 2 2 0 0 0 2 2 0 1 0 0 0 0 1 2 2 2 2 0 2 2 0 0 1 0 2 0 1 2 1 1 1 0 0 1 0 0 0 0 1 0 0 1 1 0 0 2 0 0 0 2 0 0 0 1 1 2 2 0 0 0 1 1 0 1 0 1 0 1 1 0 0 0 0 1 2 2 0 0 0 0 0 0 1 1 1 1 1 0 2 2 2 2 0 0 1 0 1 1 1 1 0 1 1 0 1 0 1 1 0 1 1 0 0 2 2 0 2 0 1 1 0 2 2 0 0 0 0 0 2 0 0 0 0 0 1 0 0 1 1 0 2 0 1 0 0 2 0 0 2 2 0 2 1 0 0 2 0 1 0 2 1 2 0 0 0 0 0 0 0 1 2 0 0 2 0 0 1 1 2 0 0 0 0 0 0 0 0 0 0 0 0 0 0 0 0 0 0
193 0 0 2 0 0 2 2 1 1 0 0 0 0 0 0 0 1 1 0 0 1 0 2 2 0 1 0 0 2 2 0 0 1 2 0 2 2 0 0 2 1 2 0 2 0 2 0 0 1 1 1 1 1 0 0 1 0 0 0 1 0 0 2 0 1 1 1 1 0 0 0 2 0 2 2 2 0 0 0 0 0 0 0 2 0 0 0 1 1 0 0 0 0 0 0 0 0 0 0 2 1 0 0 2 1 2 1 1 0 1 2 0 2 0 2 2 0 2 0 1 0 2 1 0 1 1 0 1 1 0 0 0 0 1 0 1 0 0 0 1 0 0 0 0 0 0 0 0 0 0 0 0 0 1 0 0 1 0 2 1 1 0 1 1 2 1 1 1 2 1 1 1 2 1 1 1 1 1 0 0 2 0 2 0 0 0 1 0 0 1 2 1 1 2 1 1 0 0 0 0 0 0 0 2 0 0 1 1 0 1 1 2 0 1 1 2 1 2 0 1 1 2 2 0 0 1 2 0 0 0 0 0 0 2 0 0 2 0 0 0 0 2 0 0 2 1 0 2 0 0 0 0 0 0 2 1 0 0 0 0 0 0 0 0 0 0 0 0 0 1 1 0 2 0 1 0 2 1 0 1 0 0 0 1 0 0 0 0 2 0 0 1 2 2 0 1 0 0 0 1 0 2 2 1 1 0 2 1 2 1 2 1 1 1 0 2 0 0 1 0 0 0 0 1 0 2 0 0 1 2 2 0 0 0 0 0 1 0 1 1 2 1 0 0 1 1 0 2 1 1 0 0 0 0 1 0 1 0 0 1 0 1 0 0 0 0 2 2 0 1 1 0 0 0 0 0 2 0 2 0 1 0 0 2 1 0 2 2 1 1 1 0 0 2 0 0 1 1 2 0 1 0 2 2 0 0 1 0 0 0 0 0 0 1 0 1 0 0 0 0 0 1 1 1 2 2 1 1 0 1 0 1 0 1 1 0 0 0 0 2 0 0 0 1 2 1 0 2 0 0 2 1 1 2 1 2 1 1 1 0 1 1 1 1 1 0 1 2 0 1 1 2 2 2 0 1 0 1 0 2 0 0 2 0 0 1 0 1 1 1 0 0 1 1 1 2 0 0 1 2 1 2 2 2 0 0 0 0 0 1 0 0 1 1 1 1 2 1 1 0 2 2 2 0 0 0 1 1 1 1 0 2 1 0 0 1 1 0 1 1 1 1 1 1 1 1 2 0 0 0 0 0 0 1 1 0 1 0 1 0 0 0 1 0 0 1 0 0 2 0 2 0 0 0 0 0 1 0 1 0 0 1 1 0 0 0 0 2 2 0 0 0 2 0 0 0 0 0 0 0 2 0 0 2 0 0 1 2 0 1 0 1 1 0 1 0 0 0 1 1 2 0 0 0 2 2 2 0 0 1 1 0 1 2 1 0 1 0 1 1 1 0 0 1 0 1 0 0 1 0 1 1 0 0 2 0 2 2 0 0 0 2 1 2 2 0 1 0 1 0 2 0 1 0 2 2 0 0 0 1 0 2 0 0 2 1 1 1 1 0 0 1 2 1 0 2 1 2 2 1 1 1 0 1 1 0 2 0 0 1 0 0 0 2 1 0 2 2 2 0 0 0 2 2 0 0 1 0 1 0 1 0 0 1 0 2 0 0 0 0 0 0 0 0 0 0 1 0 0 0 0 1 0 0 2 0 0 0 0 0 0 2 1 1 0 2 1 0 1 0 0 2 0 0 0 0 0 0 0 2 2 0 1 1 2 1 1 1 1 1 1 1 2 0 0 0 0 0 0 1 1 0 2 1 1 1 0 1 1 1 0 2 2 2 0 0 0 1 1 1 1 0 2 2 0 0 1 1 2 0 0 1 1 0 2 0 0 2 1 1 0 0 1 0 1 2 0 0 0 1 0 0 0 2 0 0 0 0 1 0 1 0 0 0 2 2 0 1 0 1 0 0 2 0 1 0 0 0 0 0 0 2 0 0 1 0 1 0 1 1 2 0 1 2 2 2 0 0 1 0 2 0 2 0 1 1 0 0 0 0 1 1 0 1 1 0 2 2 1 0 1 1 1 0 0 0 1 1 1 2 2 0 2 0 0 0 0 1 1 0 1 2 2 0 0 0 1 0 1 2 0 0 2 2 0 2 1 0 1 1 1 0 1 1 1 1 0 1 0 1 0 0 0 0 2 0 0 0 0 0 0 0 0 0 1 1 0 0 2 1 1 1 0 0 0 1 0 0 0 1 0
194 0 0 2 0 1 2 2 1 2 0 0 0 0 0 0 0 2 0 0 0 1 0 2 2 0 1 0 0 2 1 0 0 0 0 0 1 2 0 0 2 0 1 0 2 0 0 0 0 0 0 0 1 1 1 1 0 1 0 0 1 1 0 2 0 0 2 0 2 1 0 2 2 0 1 2 2 1 1 0 0 0 0 2 2 0 1 1 1 2 0 1 0 0 0 1 1 2 0 1 1 1 1 0 0 0 2 1 1 0 1 2 0 2 0 2 2 0 1 2 2 0 2 0 0 2 1 1 2 2 1 1 0 0 0 0 0 0 0 0 1 0 0 0 0 0 0 0 0 1 1 1 2 1 1 0 0 0 0 2 1 1 0 0 0 2 0 0 1 1 0 1 2 1 0 0 1 1 0 1 1 1 2 2 0 0 2 2 1 0 0 2 2 0 2 2 2 0 0 0 0 1 0 0 2 0 1 0 1 0 0 2 2 0 1 2 0 0 0 1 1 1 0 1 0 0 0 2 0 0 0 0 0 0 2 0 0 2 0 0 0 1 2 0 0 1 0 0 2 0 0 0 0 1 1 1 0 1 0 0 0 0 0 0 0 0 0 1 2 0 0 0 0 1 0 0 0 2 2 0 1 0 2 2 2 0 2 1 2 2 0 2 2 2 2 0 2 2 0 1 0 0 1 1 1 0 1 0 1 1 1 2 2 2 2 0 1 1 1 1 1 1 1 0 1 0 1 0 0 0 2 0 0 0 0 0 0 0 1 2 1 1 2 2 0 1 1 0 2 2 2 0 0 0 0 2 0 0 0 1 0 1 1 1 1 0 0 2 2 0 0 2 0 0 0 0 0 1 0 1 1 2 0 2 2 2 0 0 0 0 0 0 0 0 2 0 0 0 1 2 0 2 0 2 1 0 0 1 0 0 0 2 0 0 0 0 1 1 0 0 0 0 0 2 1 2 0 0 0 1 1 1 0 1 0 0 0 0 0 1 1 0 0 0 2 2 2 1 0 1 0 1 1 1 2 1 2 2 0 1 2 1 0 1 1 2 0 1 2 0 1 1 2 2 0 1 0 2 2 0 0 0 0 1 2 2 0 1 2 0 2 2 0 0 1 1 1 1 1 1 1 0 2 1 2 1 1 0 0 0 0 1 0 0 0 2 0 2 0 2 2 0 1 1 0 1 0 1 1 1 1 0 2 2 0 0 1 1 0 1 1 1 1 1 1 2 1 2 0 0 0 0 0 0 2 1 0 0 1 0 1 0 0 0 0 0 0 0 0 1 0 0 0 0 0 0 0 1 0 1 1 0 2 2 0 0 0 1 1 2 0 0 1 0 0 0 0 0 0 0 0 1 0 0 2 0 0 2 2 0 0 0 0 1 0 0 0 0 0 0 1 1 0 0 0 2 2 1 0 0 2 2 0 2 1 1 0 0 0 2 0 1 0 1 2 0 2 0 1 0 1 2 0 1 1 2 0 2 2 0 0 0 1 0 0 0 2 0 0 1 0 1 0 0 0 2 2 0 1 1 0 0 2 0 0 2 1 1 1 1 0 0 1 1 0 1 2 2 0 2 1 1 0 0 1 2 2 2 0 0 2 0 0 1 1 0 0 0 0 0 0 0 1 1 1 2 0 0 0 0 0 1 0 0 0 0 1 0 0 1 0 1 0 0 0 1 0 0 0 0 0 0 0 0 0 2 0 1 1 1 0 0 2 0 0 1 1 1 0 1 1 0 2 0 0 1 0 0 1 1 1 1 1 0 1 1 0 2 0 2 0 2 2 2 0 0 0 1 0 1 0 2 0 2 0 1 2 1 0 0 0 0 1 1 1 0 1 0 1 1 1 1 1 2 1 0 0 2 0 2 2 0 2 0 0 1 1 1 0 0 0 0 0 0 1 0 0 0 0 0 2 1 0 0 1 1 1 0 0 0 0 1 0 0 0 1 1 0 2 0 1 0 2 0 0 1 0 0 2 2 1 1 0 0 0 0 0 1 0 1 1 2 1 1 1 1 1 1 0 0 0 2 1 1 1 1 1 0 1 1 1 1 0 0 0 0 0 0 0 0 0 0 0 1 0 0 0 0 0 1 2 2 0 1 0 2 1 2 0 0 0 1 1 2 1 1 1 0 0 1 2 0 1 1 0 0 0 0 0 0 1 0 0 0 1 1 1 0 0 1 0 0 0 0 0 0 2 0 1 1 1 1 0 1 0 0 0 0 0 0 0 0 0 0 0 0 0 0 1 0 0 0
195 1 1 1 0 1 1 2 2 0 0 0 0 2 1 0 1 1 1 0 0 2 0 2 2 0 1 0 1 2 0 1 0 0 2 0 2 1 2 1 1 1 0 0 1 0 0 0 0 1 0 0 0 1 1 0 0 2 0 0 1 1 0 2 1 0 2 1 1 0 1 0 1 0 1 1 2 2 2 0 1 0 1 0 1 0 0 1 2 2 0 1 1 1 1 2 0 1 0 2 2 2 0 0 1 0 1 2 0 0 0 0 0 2 2 2 2 0 2 0 0 0 1 1 1 0 0 0 0 0 0 0 0 0 0 0 0 0 1 0 1 0 0 0 0 0 0 0 0 1 1 1 0 0 0 0 0 1 0 0 1 1 0 0 0 1 0 0 1 1 0 1 1 1 0 0 0 1 1 1 0 2 0 1 0 0 0 0 0 2 0 2 1 1 2 1 2 1 0 0 0 1 0 0 2 0 2 0 1 0 1 1 0 0 0 2 1 1 1 1 1 1 2 2 0 0 0 2 0 0 0 0 0 2 2 2 1 2 0 0 0 0 2 0 0 1 0 0 1 0 0 0 0 0 0 2 1 2 0 2 0 2 2 1 1 1 1 1 1 1 0 1 0 2 0 2 2 1 1 0 2 0 1 1 1 0 0 1 0 2 0 2 2 2 2 0 1 1 0 1 0 0 1 1 1 0 0 0 0 1 0 1 1 2 1 0 2 0 1 0 1 2 2 1 0 0 0 0 1 0 2 2 1 0 0 0 0 0 0 0 0 1 2 1 1 1 1 0 1 1 1 0 1 0 1 0 0 1 0 0 1 0 2 0 2 0 1 1 1 0 1 1 1 0 1 0 0 1 0 1 1 1 0 1 0 0 0 0 0 0 0 0 1 0 1 1 1 0 0 0 0 0 0 2 2 0 1 0 1 0 0 1 0 0 0 0 1 0 1 0 0 1 0 1 1 2 1 0 0 1 0 1 0 1 0 0 0 0 0 0 2 0 0 1 0 1 0 1 0 2 0 1 1 2 1 1 1 2 2 2 1 1 0 0 0 1 1 1 1 1 0 0 2 2 0 1 0 1 2 0 1 1 0 1 2 1 0 0 1 0 1 1 0 1 0 1 1 2 0 0 0 0 2 1 2 0 1 1 0 0 0 0 0 2 2 0 0 2 1 2 1 0 1 1 1 0 0 2 2 0 2 0 1 1 0 0 0 2 0 0 1 2 2 1 0 1 1 2 0 0 1 1 0 1 2 0 0 2 0 0 0 2 1 0 0 0 1 0 0 1 0 2 2 0 0 2 2 1 0 2 0 0 0 0 0 0 0 0 0 0 1 0 1 0 0 0 0 0 0 0 0 1 1 0 1 0 1 0 1 0 0 0 0 1 1 0 0 0 0 0 0 0 0 0 1 2 2 1 0 0 2 2 0 0 2 0 0 0 1 2 1 1 0 0 1 0 1 0 0 1 0 1 0 1 1 1 0 1 1 0 0 0 1 1 1 0 0 1 1 0 0 0 1 0 0 1 1 1 1 1 1 0 2 0 1 2 1 1 0 2 0 0 1 1 1 0 1 2 0 1 0 0 0 0 1 1 0 1 1 0 0 0 0 0 0 0 0 2 0 0 0 0 2 2 0 2 0 0 1 0 0 0 1 0 1 0 1 0 0 0 0 0 0 0 0 0 0 0 0 0 0 0 0 0 1 2 0 0 0 0 0 0 2 0 0 1 1 1 0 1 0 0 2 0 0 1 1 0 1 2 0 0 0 0 0 2 0 2 1 2 0 2 1 2 1 1 0 1 0 1 0 2 0 1 1 1 1 0 0 2 2 0 0 0 0 0 1 0 2 2 1 1 0 1 1 0 0 2 0 2 1 0 2 1 0 2 0 0 0 0 0 0 0 0 1 1 1 0 1 1 0 0 0 0 0 0 2 1 0 0 2 2 0 0 0 0 0 0 1 0 1 0 1 1 0 1 0 0 1 2 2 0 0 0 0 0 0 1 0 2 0 2 0 2 1 1 1 0 0 1 0 1 0 2 1 1 0 1 0 1 0 0 1 0 1 1 0 1 0 0 0 0 0 2 0 0 1 1 1 1 2 1 1 1 0 1 1 1 1 0 0 0 2 1 1 0 0 0 0 1 1 0 0 2 1 0 2 2 0 2 1 1 0 1 1 1 1 0 0 0 0 0 0 0 1 1 1 0 1 0 0 1 0 0 0 0 0 0 0 2 1 0 0 0 0 0 0 0 1 0 1 1
196 1 1 1 0 0 1 1 1 1 0 1 1 1 0 0 0 1 0 0 0 1 0 2 2 0 1 0 2 1 1 2 1 1 1 0 2 2 0 0 1 0 0 0 1 1 0 0 0 1 0 1 2 2 0 1 0 0 0 0 2 0 0 1 0 0 0 0 1 0 1 1 2 0 1 2 2 1 1 0 0 0 0 0 2 0 0 1 2 2 1 1 1 0 0 2 0 2 1 1 2 2 1 0 0 0 2 1 1 1 0 2 1 1 0 0 0 0 1 2 2 0 2 1 0 1 1 1 2 1 1 1 0 1 1 1 0 0 0 0 1 0 0 0 0 1 1 0 0 0 0 0 0 1 1 0 0 2 0 1 0 2 0 1 0 1 0 0 1 1 0 1 0 1 0 0 1 0 0 0 0 0 1 2 0 0 1 2 0 0 0 2 0 1 2 0 0 0 0 0 0 0 0 0 2 1 1 0 1 0 0 1 1 0 1 2 0 0 1 0 1 1 1 1 0 0 2 2 0 0 0 0 1 1 1 1 0 1 0 0 0 0 2 0 0 1 0 0 2 0 0 0 0 0 0 1 1 2 0 2 0 2 0 0 0 0 1 1 1 0 0 0 1 2 0 0 0 2 1 0 1 0 2 0 1 1 0 2 0 2 0 1 1 1 2 0 1 1 0 1 0 0 0 0 0 0 0 1 1 1 0 2 1 1 2 0 2 0 0 0 0 0 2 1 2 0 1 0 1 0 0 0 2 1 0 1 1 2 0 0 0 0 2 0 0 1 1 1 1 1 1 0 0 1 0 1 1 0 0 1 1 2 1 0 1 0 0 2 2 0 1 1 1 1 0 2 0 1 0 2 2 0 0 0 1 1 0 2 2 0 0 0 1 0 2 1 1 0 0 0 0 0 0 2 2 0 0 0 0 0 0 0 1 1 2 0 0 0 0 0 0 0 0 0 0 2 1 0 0 0 1 1 1 0 1 0 0 2 1 0 2 0 0 0 2 0 0 0 0 0 1 0 0 2 1 0 1 2 1 2 1 1 0 0 0 1 0 2 1 1 0 0 2 2 1 1 1 0 2 2 2 0 0 1 1 0 0 0 2 1 1 2 2 1 0 0 1 2 1 1 1 0 1 0 1 2 2 0 0 0 0 1 0 1 1 1 0 2 2 1 0 1 1 0 0 1 0 1 1 1 1 0 2 1 1 1 0 1 2 2 1 2 1 0 0 1 0 1 1 0 0 0 0 1 2 0 1 1 1 0 1 1 0 0 0 1 0 0 0 0 0 0 0 0 1 1 1 1 0 1 1 0 2 1 1 1 1 0 0 0 1 0 0 1 0 0 0 1 0 0 0 0 0 0 1 0 0 1 2 1 0 0 0 0 0 1 1 0 0 0 1 1 0 0 0 0 2 2 0 0 0 0 0 0 2 1 0 0 1 2 1 0 0 1 2 0 2 0 1 0 0 1 1 1 1 2 0 2 1 1 1 0 1 1 1 1 0 2 1 0 2 0 1 0 1 2 2 1 1 1 1 1 1 0 0 0 1 1 1 0 0 0 0 2 1 0 2 1 0 0 0 0 0 0 0 1 2 2 0 0 0 0 0 1 1 0 0 2 1 1 1 0 0 2 1 0 0 0 1 0 0 1 0 0 1 1 2 1 1 2 0 1 0 0 0 0 0 1 1 0 0 1 0 0 0 2 0 0 0 1 0 0 2 2 0 0 2 0 0 2 1 0 2 2 2 0 0 0 0 0 1 2 1 1 2 2 2 1 1 1 1 1 2 2 0 0 0 2 0 0 0 1 0 1 1 0 1 0 1 0 2 1 2 2 2 0 0 0 2 2 1 1 0 2 2 0 0 1 1 2 0 0 2 0 0 2 0 0 1 1 1 0 1 0 0 1 1 0 0 1 0 0 0 0 0 1 2 0 0 0 1 1 0 0 0 0 2 0 1 0 0 0 1 1 0 2 0 1 2 2 2 0 0 0 0 0 2 1 1 1 0 0 0 2 2 2 2 0 0 0 0 2 0 2 1 1 0 0 0 1 0 0 0 0 1 0 0 1 2 0 0 2 1 1 0 0 1 2 0 0 2 2 0 1 1 0 0 1 0 0 0 1 2 0 0 0 1 0 0 0 2 0 1 1 1 0 1 2 0 2 1 1 0 0 2 0 2 1 0 0 0 0 0 0 0 0 2 0 0 0 0 0 0 1 0 0 0 0 0 2 1 1 0 0 0 0 0 0 1 0 0 0
197 0 2 1 0 0 1 0 2 0 0 2 1 2 0 2 0 2 2 1 1 2 1 2 2 0 2 0 1 1 1 1 0 1 1 0 1 1 1 1 1 0 0 0 2 0 0 0 1 2 0 2 0 0 2 2 0 2 0 0 0 1 0 1 0 1 1 0 1 0 0 1 2 0 0 2 1 0 0 0 0 0 0 1 1 0 0 0 2 2 0 0 2 0 1 1 0 2 0 1 1 1 1 0 0 0 2 1 1 0 1 2 0 2 0 2 2 0 1 1 1 0 2 1 0 1 1 1 1 1 0 0 0 1 0 0 0 0 1 0 2 0 0 0 0 0 0 0 0 1 1 1 0 0 0 0 0 1 0 1 1 1 0 2 1 2 0 0 1 2 0 2 0 2 0 0 2 2 0 1 0 2 0 2 1 1 1 0 0 0 0 0 0 1 1 0 1 0 0 0 0 0 1 0 1 0 1 0 1 0 0 2 2 0 2 2 0 0 1 1 0 0 1 2 1 0 1 1 0 0 1 0 0 0 2 0 0 2 0 0 0 0 2 1 0 2 0 0 2 0 0 0 1 0 0 2 2 1 0 0 0 0 0 0 0 0 0 0 2 2 0 1 0 0 0 0 0 2 2 0 0 1 1 1 2 1 0 2 1 2 0 1 1 2 2 0 1 1 0 0 0 1 0 0 0 0 2 0 0 1 0 0 1 2 1 0 1 1 0 2 0 1 1 1 0 0 1 0 0 1 2 2 1 0 0 0 0 1 0 1 0 1 1 1 0 1 0 0 1 2 2 0 0 1 0 1 1 0 0 2 0 2 0 0 0 0 0 1 1 0 2 0 1 1 1 0 0 1 1 2 1 1 0 2 2 2 0 0 0 0 0 0 1 0 2 1 1 0 0 0 0 0 0 2 2 0 0 2 1 0 0 1 0 0 0 0 1 0 0 0 1 0 1 2 0 2 1 0 0 0 0 0 1 0 0 1 0 1 1 1 1 1 1 1 2 1 1 1 0 1 0 1 0 1 1 0 1 2 0 1 1 1 1 1 1 1 0 0 2 0 0 0 2 2 2 0 1 0 2 0 1 0 0 2 0 0 1 1 1 0 1 1 1 0 0 0 2 1 1 1 1 0 2 1 2 1 1 1 0 0 0 2 0 1 1 0 0 1 1 2 1 1 0 0 0 2 0 0 0 1 0 0 1 0 0 0 1 0 1 1 1 1 2 2 1 1 0 2 0 0 0 0 0 0 2 0 1 0 0 2 0 0 0 1 0 1 2 0 0 0 0 0 0 0 0 0 0 1 0 1 0 0 0 0 0 0 0 0 0 0 1 0 1 2 0 0 0 2 0 0 2 0 1 0 1 1 1 0 0 1 0 0 1 1 1 1 0 0 0 0 1 2 0 0 0 1 2 1 0 0 1 1 1 1 2 0 1 0 1 2 1 0 0 1 1 0 1 1 0 1 0 1 0 0 1 1 0 1 1 0 0 0 0 0 0 0 2 2 0 1 1 1 0 0 0 1 1 0 1 1 0 1 2 2 1 1 1 1 2 0 0 0 0 1 1 0 2 2 1 1 1 1 0 0 0 1 2 1 0 0 0 0 0 1 1 0 0 1 1 1 1 0 0 1 1 1 0 0 2 0 2 2 1 0 2 1 2 0 0 0 0 0 0 1 0 1 1 0 0 0 0 0 0 0 0 1 1 0 2 2 0 0 2 0 0 0 2 1 0 1 1 0 2 1 1 0 0 0 1 1 1 1 0 0 0 2 0 2 0 2 0 2 1 1 0 0 0 1 0 0 0 2 0 2 0 0 0 0 0 2 2 0 1 1 1 0 0 0 0 0 0 0 1 2 2 0 0 2 0 2 0 0 2 0 0 1 1 1 1 0 0 1 0 0 0 0 0 1 0 0 1 0 0 0 2 0 0 0 0 0 1 2 0 0 0 0 1 0 1 0 1 0 1 2 0 0 0 1 1 1 1 0 0 0 0 0 0 2 1 0 0 0 1 1 1 0 0 0 1 0 2 2 0 1 1 1 1 0 0 1 0 2 0 0 0 0 0 0 1 0 0 1 0 1 1 0 0 2 2 2 2 2 0 2 0 0 0 2 0 1 0 1 1 1 0 2 0 0 0 0 2 0 1 0 1 0 1 1 0 1 1 0 1 0 2 1 2 0 1 0 1 0 0 0 0 1 1 0 1 1 0 2 0 0 0 0 0 0 0 0 0 0 0 0 0 0 0 0 0 0 1 1
198 0 2 2 0 0 1 2 1 1 0 0 0 0 0 0 0 2 2 0 0 1 0 1 1 0 0 0 0 2 2 1 0 2 1 0 1 0 0 0 0 0 0 1 2 1 1 0 0 2 1 2 2 2 0 1 0 0 0 1 1 0 0 1 1 0 1 1 2 0 0 2 2 0 2 2 2 1 1 0 0 0 0 1 1 0 1 0 2 2 0 0 1 0 0 2 0 2 0 2 0 2 1 0 0 0 2 2 0 0 0 0 0 0 0 1 0 0 1 1 1 0 2 1 0 0 0 1 2 2 0 0 0 0 0 0 0 0 0 0 0 0 0 0 0 0 0 0 0 0 0 1 0 0 0 1 0 0 0 1 1 1 0 1 1 1 1 0 2 2 1 1 2 1 1 0 0 1 1 0 0 2 0 2 0 0 0 1 0 1 0 2 0 0 1 0 0 0 0 0 0 1 0 2 2 0 0 0 1 0 0 1 1 0 1 2 0 0 1 1 1 1 2 2 0 0 1 1 1 1 1 1 0 0 1 0 0 1 0 0 0 0 2 0 0 2 0 0 2 0 0 0 0 1 1 1 0 1 0 0 0 0 0 0 0 0 1 1 1 1 0 1 0 2 0 1 0 2 2 0 0 0 2 0 1 1 1 2 0 2 0 1 0 2 1 1 1 1 0 1 0 0 0 0 0 0 1 0 2 2 0 2 2 1 2 0 2 2 1 1 1 1 1 0 0 0 0 0 0 2 2 1 0 0 0 0 0 1 0 0 0 0 2 0 0 0 2 0 0 0 0 1 0 1 0 1 1 0 0 0 0 0 2 0 2 0 1 2 2 1 2 0 0 0 0 0 0 1 1 2 0 2 0 2 1 1 0 1 1 0 0 0 0 1 2 2 2 0 1 0 0 1 0 2 1 0 0 1 0 0 0 1 0 0 0 0 2 0 0 2 0 2 0 1 0 1 0 1 1 0 0 1 0 1 0 0 0 0 0 0 2 0 0 0 0 1 0 1 0 2 0 1 1 2 1 1 1 0 0 0 1 1 0 0 0 0 1 0 2 0 1 1 1 1 0 0 0 1 1 0 1 0 0 2 0 0 1 0 2 1 1 2 2 2 1 0 1 1 1 0 0 0 2 0 2 0 2 1 0 0 0 1 0 0 0 2 0 2 0 2 2 0 0 0 0 0 0 1 1 1 0 1 2 1 1 1 0 2 0 1 1 1 1 0 0 0 1 1 0 1 0 1 0 0 1 1 0 0 2 0 0 0 1 0 0 1 1 0 0 2 0 1 0 0 1 0 1 0 0 1 1 0 2 2 0 0 0 0 1 2 0 0 0 2 0 0 0 1 0 0 1 1 0 0 2 0 2 1 2 1 0 0 1 0 0 0 1 0 0 0 1 1 0 0 0 1 2 2 0 0 2 2 1 2 2 0 1 0 0 2 0 0 0 2 2 0 1 0 0 0 0 2 0 0 2 1 0 2 2 0 0 0 0 1 1 0 2 2 0 0 1 0 0 0 0 2 1 0 1 1 0 1 1 0 0 1 1 1 1 0 0 0 0 2 2 0 2 2 2 2 0 2 0 1 1 2 1 2 0 0 0 0 0 2 0 1 1 2 1 0 0 0 1 2 1 2 1 0 1 0 0 0 0 0 1 1 2 0 0 0 0 0 0 1 0 0 0 0 0 0 0 0 0 0 0 2 0 1 1 1 0 0 2 1 0 1 1 0 1 2 1 0 2 1 1 0 0 0 0 0 1 1 1 0 1 2 1 2 0 2 0 2 2 2 0 0 1 2 0 0 0 0 0 1 1 1 1 0 0 2 2 0 1 1 1 1 1 0 2 2 2 2 0 2 2 0 0 2 0 2 0 0 1 1 0 1 1 0 0 1 0 0 1 0 0 1 1 0 0 0 2 0 0 0 2 0 0 0 0 0 1 1 0 0 0 0 1 0 2 0 1 0 1 0 0 1 0 0 0 0 0 0 1 0 0 1 0 1 0 2 0 1 0 2 2 1 2 0 0 0 0 1 0 2 2 2 0 0 1 1 1 1 0 0 0 0 0 1 1 1 0 1 0 2 0 0 2 1 0 0 2 2 0 1 0 1 1 1 0 0 0 1 2 2 1 1 0 0 0 0 1 0 1 1 0 0 1 2 1 1 2 0 0 1 0 0 0 0 0 0 0 0 0 0 0 1 1 0 2 0 0 2 1 2 0 1 0 0 0 2 1 0 0 0 0 0 0 0 0 0 1 1
199 1 2 0 0 0 0 0 2 0 0 1 0 0 0 0 0 2 1 0 0 2 0 2 2 0 1 0 1 2 1 0 2 2 0 0 1 1 0 0 1 0 0 1 2 1 0 0 0 1 0 1 2 2 0 0 0 0 0 0 2 0 0 2 1 1 0 1 1 0 0 0 2 0 0 2 1 1 1 0 1 0 1 0 1 0 0 0 1 2 1 0 1 0 0 2 0 1 1 0 0 2 0 0 1 1 2 2 0 1 1 1 1 2 0 1 0 0 0 2 2 0 1 0 0 0 0 0 2 0 0 0 0 1 0 1 1 0 0 0 0 0 0 0 0 0 0 0 0 1 1 1 1 2 0 0 0 0 1 1 0 0 0 1 2 2 1 1 1 2 1 0 0 2 1 0 2 1 1 1 0 1 0 2 2 2 0 0 0 2 0 2 1 0 1 0 2 0 1 0 0 0 0 0 2 0 2 1 0 0 0 1 1 0 0 2 0 0 1 2 0 1 0 1 1 0 0 1 0 0 0 0 1 1 1 0 0 0 0 1 1 1 2 1 0 2 0 0 2 0 0 0 0 0 0 2 1 2 2 0 2 2 0 0 0 0 0 0 1 0 0 1 0 2 0 0 0 1 1 0 0 1 2 0 1 1 0 1 0 2 0 0 0 2 2 1 2 0 0 0 0 1 1 1 1 1 0 0 1 1 1 1 2 2 1 0 1 1 1 0 1 1 2 2 0 0 0 0 0 2 2 2 0 0 0 0 0 1 0 1 1 1 2 0 0 1 1 0 2 0 0 0 0 0 0 1 0 0 0 1 0 2 1 1 1 2 0 1 1 0 2 0 1 1 0 0 0 2 1 1 0 1 0 0 2 1 0 0 0 0 0 0 0 0 2 0 0 0 0 0 0 0 0 2 2 0 0 0 0 0 0 1 0 0 0 0 1 0 0 1 0 1 0 1 0 1 1 0 0 0 0 0 0 0 2 0 0 0 0 0 1 0 0 0 2 1 1 0 0 0 0 1 2 2 2 2 2 1 1 1 0 2 0 0 0 1 1 2 1 1 0 0 2 2 0 1 0 0 2 1 1 1 0 1 2 0 0 0 1 0 0 0 0 2 0 0 1 2 2 0 0 0 1 1 1 1 1 0 0 0 0 2 0 2 2 0 0 2 0 2 2 0 0 0 1 1 1 0 0 2 0 2 1 0 0 0 1 1 1 1 1 1 1 0 0 2 2 1 1 0 0 0 1 0 2 0 2 0 2 0 1 0 0 0 0 1 1 0 0 1 0 1 1 0 0 1 1 1 0 2 0 0 2 1 1 1 1 0 0 0 0 0 0 0 2 0 0 0 0 0 0 2 0 0 2 0 1 0 2 0 1 0 0 2 0 0 0 0 1 0 1 0 1 0 0 2 2 0 0 0 1 1 0 2 2 0 1 0 1 0 2 0 0 1 1 0 0 0 1 0 0 2 1 1 1 2 0 2 1 0 0 0 1 0 1 0 0 1 0 2 0 2 0 0 0 2 2 0 0 1 0 0 2 0 0 2 0 1 1 0 0 0 0 0 0 0 0 2 2 1 0 2 1 0 2 2 2 2 0 0 1 0 0 1 1 2 0 1 0 0 0 0 0 2 2 1 0 0 0 0 0 0 0 0 1 1 2 0 0 1 0 1 1 1 0 0 0 0 0 1 1 1 0 0 0 2 0 0 0 0 0 0 2 0 0 0 2 0 0 2 1 0 2 1 1 0 0 0 2 2 0 0 1 0 0 0 0 2 0 2 0 2 0 1 0 0 0 0 0 0 0 1 0 2 1 0 1 0 1 1 1 0 2 2 2 0 0 0 2 1 0 1 0 2 2 0 0 0 0 1 1 0 1 1 0 1 0 1 0 0 1 0 0 0 0 1 1 0 0 0 2 0 0 0 1 0 1 0 1 1 1 2 1 0 1 1 1 0 1 0 0 0 1 1 0 0 0 0 1 1 1 0 2 0 0 0 0 2 0 2 0 1 1 1 2 2 2 0 0 0 0 2 0 2 1 1 0 0 0 0 0 1 0 1 1 1 1 2 2 2 0 2 0 0 0 0 0 2 0 1 2 2 0 2 0 0 0 2 0 0 0 0 2 2 1 0 1 1 0 1 2 0 1 1 1 0 1 2 0 2 1 1 1 0 2 1 2 0 0 0 0 0 0 0 0 0 1 0 1 0 0 1 1 2 0 1 0 0 0 2 1 0 0 0 0 1 0 1 1 1 0 0
[truncated: 1,606,808 more chars]
